# Supplementary material for: ﻿New species in old mountains: integrative taxonomy reveals ten new species and extensive short-range endemism in Nesticus spiders (Araneae, Nesticidae) from the southern Appalachian Mountains
Source: Zookeys. 2023 Feb 3;1145:1–130. doi: 10.3897/zookeys.1145.96724 (PMC10208238; doi:10.3897/zookeys.1145.96724)
Supplement: XML Treatment for Nesticus stygius [file zookeys.1145.96724-treatment1.xml]

<!DOCTYPE tp:taxon-treatment
  PUBLIC "-//TaxonX//DTD Taxonomic Treatment Publishing DTD v0 20100105//EN" "tax-treatment-NSO.dtd">
<tp:taxon-treatment xmlns:tp="http://www.plazi.org/taxpub"><tp:treatment-meta><kwd-group><label>Taxon classification</label><kwd>
                  <named-content content-type="kingdom">Animalia</named-content>
                </kwd><kwd>
                  <named-content content-type="order">Araneae</named-content>
                </kwd><kwd>
                  <named-content content-type="family">Nesticidae</named-content>
                </kwd></kwd-group><mixed-citation publication-type="journal"><person-group><name><surname>Hedin</surname><given-names>Marshal</given-names></name><name><surname>Milne</surname><given-names>Marc A.</given-names></name></person-group><article-title>﻿New species in old mountains: integrative taxonomy reveals ten new species and extensive short-range endemism in <italic><tp:taxon-name><tp:taxon-name-part taxon-name-part-type="genus" reg="Nesticus">Nesticus</tp:taxon-name-part></tp:taxon-name></italic> spiders (<tp:taxon-name><tp:taxon-name-part taxon-name-part-type="order">Araneae</tp:taxon-name-part></tp:taxon-name>, <tp:taxon-name><tp:taxon-name-part taxon-name-part-type="family">Nesticidae</tp:taxon-name-part></tp:taxon-name>) from the southern Appalachian Mountains</article-title><source>Zookeys</source><day>03</day><month>02</month><year>2023</year><volume>1145</volume><fpage>1</fpage><lpage>130</lpage><pub-id pub-id-type="doi">10.3897/zookeys.1145.96724</pub-id></mixed-citation></tp:treatment-meta><tp:nomenclature><label>﻿</label><tp:taxon-name>
                <object-id xmlns:xlink="http://www.w3.org/1999/xlink" content-type="arpha" xlink:type="simple">424DB121-3E9A-5F6B-8221-88C5D82DDA24</object-id>
                <tp:taxon-name-part taxon-name-part-type="genus" reg="Nesticus">Nesticus</tp:taxon-name-part>
                <tp:taxon-name-part taxon-name-part-type="species" reg="stygius">stygius</tp:taxon-name-part>
              </tp:taxon-name><tp:taxon-authority>Gertsch, 1984</tp:taxon-authority><xref ref-type="fig" rid="F2">Fig. 2A, B</xref><tp:nomenclature-citation-list><tp:nomenclature-citation><tp:taxon-name>
                    <tp:taxon-name-part taxon-name-part-type="genus" reg="Nesticus">Nesticus</tp:taxon-name-part>
                    <tp:taxon-name-part taxon-name-part-type="species" reg="stygius">stygius</tp:taxon-name-part>
                  </tp:taxon-name><comment>Gertsch, 1984: 36, figs 170–172; <xref ref-type="bibr" rid="B17">Hedin and Dellinger 2005</xref>: 8, figs 11, 12.</comment></tp:nomenclature-citation></tp:nomenclature-citation-list></tp:nomenclature><tp:treatment-sec sec-type="material" id="SECID0EBUAG"><title>Material examined.</title><p><bold>New collections from type locality</bold>: USA – <bold>Tennessee, Overton Co.</bold> • ♂, 3♀; Obe Lee Cave, N of Monterey; 11 Oct. 1993; M. Hedin, C. Phillips leg.; <bold>Non type material</bold>: – <bold>Overton Co.</bold> • ♂, 1 imm; East Water Supply Cave, TOV15; 13 Jul. 2013; M.L. Niemiller, K.D. Kendall leg.; MLN 13–036; • 7♀; Raven Bluff Cave, NW of Allons; 26 Sep. 1992; M. Hedin, S. O’Kane leg.; • 2♂, ♀; Raven Bluff Cave; 1 Oct. 1991; M. Hedin, K. Crandall, A. Gerber leg.; • ♀; Raven Bluff Cave; 28 Aug. 2005; M. Hedin, R. Keith, J. Starrett, S. Thomas leg.; <abbrev xmlns:xlink="http://www.w3.org/1999/xlink" xlink:title="M Hedin" id="ABBRID0EPUAG" xlink:type="simple">MCH</abbrev> 05_101; • 4♀, 1 imm; Raven Bluff Cave, TOV28; 3 Sep. 2017; M.L. Niemiller, N. Mann leg.; MLN 17–008.6; • ♀, 1 imm; Webb Cave, TOV39; 1 Oct. 2017; N.S. Gladstone, E.T. Carter, L. Hayter leg.; NSG 17–TOV39.17.</p></tp:treatment-sec><tp:treatment-sec sec-type="diagnosis" id="SECID0ETUAG"><title>Diagnosis.</title><p>Morphological diagnosis as in <xref ref-type="bibr" rid="B17">Hedin and Dellinger (2005)</xref>.</p></tp:treatment-sec><tp:treatment-sec sec-type="distribution" id="SECID0E4UAG"><title>Distribution.</title><p>This highly troglomorphic taxon is only known from a few caves on the western margin of the Cumberland Plateau in Overton County, north-central Tennessee (Fig. <xref ref-type="fig" rid="F8">8</xref>; <xref ref-type="bibr" rid="B17">Hedin and Dellinger 2005</xref>: fig. 1).</p></tp:treatment-sec><tp:treatment-sec><!--Section generated to contain objects referenced in tp:taxon-treatment.--><fig id="F2" position="float" orientation="portrait"><object-id xmlns:xlink="http://www.w3.org/1999/xlink" content-type="doi" xlink:type="simple">10.3897/zookeys.1145.96724.figure2</object-id><object-id xmlns:xlink="http://www.w3.org/1999/xlink" content-type="arpha" xlink:type="simple">F6AD0CBC-8D15-5F54-B42B-0D9C4DAD32F7</object-id><label>Figure 2.</label><caption><p>Graphical overview of terminology used to describe genitalic morphology. Tennessee, Overton Co., Obe Lee Cave, <italic><tp:taxon-name><tp:taxon-name-part taxon-name-part-type="genus" reg="Nesticus">Nesticus</tp:taxon-name-part><tp:taxon-name-part taxon-name-part-type="species" reg="stygius">stygius</tp:taxon-name-part></tp:taxon-name></italic>, ♂ <abbrev xmlns:xlink="http://www.w3.org/1999/xlink" xlink:title="M Hedin" id="ABBRID0ECKAE" xlink:type="simple">MCH</abbrev> specimen #1882 palp ventral (<bold>A</bold>), dorsal (<bold>B</bold>) <bold>C</bold> North Carolina, Haywood Co., near Steestachee Bald overlook, <italic><tp:taxon-name><tp:taxon-name-part taxon-name-part-type="genus" reg="Nesticus">N.</tp:taxon-name-part><tp:taxon-name-part taxon-name-part-type="species" reg="silvanus">silvanus</tp:taxon-name-part></tp:taxon-name></italic>, <abbrev xmlns:xlink="http://www.w3.org/1999/xlink" xlink:title="M Hedin" id="ABBRID0EXKAE" xlink:type="simple">MCH</abbrev> specimen #1145, ♂ palp dorsal <bold>D</bold> North Carolina, Rutherford Co., Moonshiner’s Cave, <italic><tp:taxon-name><tp:taxon-name-part taxon-name-part-type="genus" reg="Nesticus">N.</tp:taxon-name-part><tp:taxon-name-part taxon-name-part-type="species" reg="brimleyi">brimleyi</tp:taxon-name-part></tp:taxon-name></italic>, <abbrev xmlns:xlink="http://www.w3.org/1999/xlink" xlink:title="M Hedin" id="ABBRID0EILAE" xlink:type="simple">MCH</abbrev> 99_014, ♂ paracymbium medial <bold>E</bold> North Carolina, Clay Co., Big Tuni Creek, <abbrev xmlns:xlink="http://www.w3.org/1999/xlink" xlink:title="M Hedin" id="ABBRID0EOLAE" xlink:type="simple">MCH</abbrev> 02_171, epigynum ventral <bold>F</bold> North Carolina, Henderson Co., W of Bat Cave, <abbrev xmlns:xlink="http://www.w3.org/1999/xlink" xlink:title="M Hedin" id="ABBRID0EULAE" xlink:type="simple">MCH</abbrev> 07_134, epigynum ventral <bold>G</bold> North Carolina, Buncombe Co., SW of Cane River Gap, <abbrev xmlns:xlink="http://www.w3.org/1999/xlink" xlink:title="M Hedin" id="ABBRID0E1LAE" xlink:type="simple">MCH</abbrev> 01_167, epigynum dorsal.</p></caption><graphic xmlns:xlink="http://www.w3.org/1999/xlink" xlink:href="zookeys-1145-001_article-96724__-g002.jpg" position="float" orientation="portrait" xlink:type="simple" id="oo_804453.jpg"><uri content-type="original_file" xlink:type="simple">https://binary.pensoft.net/fig/804453</uri></graphic></fig><fig id="F8" position="float" orientation="portrait"><object-id xmlns:xlink="http://www.w3.org/1999/xlink" content-type="doi" xlink:type="simple">10.3897/zookeys.1145.96724.figure8</object-id><object-id xmlns:xlink="http://www.w3.org/1999/xlink" content-type="arpha" xlink:type="simple">ED05BE5B-E0A4-55BA-A811-E8E66B460314</object-id><label>Figure 8.</label><caption><p>Distribution of the <italic><tp:taxon-name><tp:taxon-name-part taxon-name-part-type="genus" reg="Nesticus"/><tp:taxon-name-part taxon-name-part-type="species" reg="archeri">archeri</tp:taxon-name-part></tp:taxon-name></italic> group, including <italic><tp:taxon-name><tp:taxon-name-part taxon-name-part-type="genus" reg="Nesticus">Nesticus</tp:taxon-name-part><tp:taxon-name-part taxon-name-part-type="species" reg="archeri">archeri</tp:taxon-name-part></tp:taxon-name></italic>, <italic><tp:taxon-name><tp:taxon-name-part taxon-name-part-type="genus" reg="Nesticus">N.</tp:taxon-name-part><tp:taxon-name-part taxon-name-part-type="species" reg="pecki">pecki</tp:taxon-name-part></tp:taxon-name></italic>, <italic><tp:taxon-name><tp:taxon-name-part taxon-name-part-type="genus" reg="Nesticus">N.</tp:taxon-name-part><tp:taxon-name-part taxon-name-part-type="species" reg="jemisinae">jemisinae</tp:taxon-name-part></tp:taxon-name></italic>, <italic><tp:taxon-name><tp:taxon-name-part taxon-name-part-type="genus" reg="Nesticus">N.</tp:taxon-name-part><tp:taxon-name-part taxon-name-part-type="species" reg="cressleri">cressleri</tp:taxon-name-part></tp:taxon-name></italic>, and <italic><tp:taxon-name><tp:taxon-name-part taxon-name-part-type="genus" reg="Nesticus">N.</tp:taxon-name-part><tp:taxon-name-part taxon-name-part-type="species" reg="stygius">stygius.</tp:taxon-name-part></tp:taxon-name></italic> State boundaries and major cities shown for geographic context. Dashed lines circumscribe the distributions of <italic><tp:taxon-name><tp:taxon-name-part taxon-name-part-type="genus" reg="Nesticus">N.</tp:taxon-name-part><tp:taxon-name-part taxon-name-part-type="species" reg="pecki">pecki</tp:taxon-name-part></tp:taxon-name></italic> and <italic><tp:taxon-name><tp:taxon-name-part taxon-name-part-type="genus" reg="Nesticus">N.</tp:taxon-name-part><tp:taxon-name-part taxon-name-part-type="species" reg="stygius">stygius</tp:taxon-name-part></tp:taxon-name></italic>.</p></caption><graphic xmlns:xlink="http://www.w3.org/1999/xlink" xlink:href="zookeys-1145-001_article-96724__-g008.jpg" position="float" orientation="portrait" xlink:type="simple" id="oo_804459.jpg"><uri content-type="original_file" xlink:type="simple">https://binary.pensoft.net/fig/804459</uri></graphic></fig></tp:treatment-sec><ref-list><ref id="B17"><mixed-citation xmlns:xlink="http://www.w3.org/1999/xlink" xlink:type="simple"><person-group><name name-style="western"><surname>Hedin</surname><given-names>M</given-names></name><name name-style="western"><surname>Dellinger</surname><given-names>B</given-names></name></person-group> (<year>2005</year>) <article-title>Descriptions of a new species and previously unknown males of <italic><tp:taxon-name><tp:taxon-name-part taxon-name-part-type="genus">Nesticus</tp:taxon-name-part></tp:taxon-name></italic> (<tp:taxon-name><tp:taxon-name-part taxon-name-part-type="order">Araneae</tp:taxon-name-part></tp:taxon-name>: <tp:taxon-name><tp:taxon-name-part taxon-name-part-type="family">Nesticidae</tp:taxon-name-part></tp:taxon-name>) from caves in eastern North America, with comments on species rarity.</article-title><source>Zootaxa</source><volume>904</volume>: <fpage>1</fpage>–<lpage>19</lpage>. <ext-link xlink:href="10.11646/zootaxa.904.1.1" ext-link-type="doi" xlink:type="simple">https://doi.org/10.11646/zootaxa.904.1.1</ext-link></mixed-citation></ref></ref-list></tp:taxon-treatment>
