# Supplementary material for: ﻿New species in old mountains: integrative taxonomy reveals ten new species and extensive short-range endemism in Nesticus spiders (Araneae, Nesticidae) from the southern Appalachian Mountains
Source: Zookeys. 2023 Feb 3;1145:1–130. doi: 10.3897/zookeys.1145.96724 (PMC10208238; doi:10.3897/zookeys.1145.96724)
Supplement: XML Treatment for Nesticus jemisinae [file zookeys.1145.96724-treatment3.xml]

<!DOCTYPE tp:taxon-treatment
  PUBLIC "-//TaxonX//DTD Taxonomic Treatment Publishing DTD v0 20100105//EN" "tax-treatment-NSO.dtd">
<tp:taxon-treatment xmlns:tp="http://www.plazi.org/taxpub"><tp:treatment-meta><kwd-group><label>Taxon classification</label><kwd>
                  <named-content content-type="kingdom">Animalia</named-content>
                </kwd><kwd>
                  <named-content content-type="order">Araneae</named-content>
                </kwd><kwd>
                  <named-content content-type="family">Nesticidae</named-content>
                </kwd></kwd-group><mixed-citation publication-type="journal"><person-group><name><surname>Hedin</surname><given-names>Marshal</given-names></name><name><surname>Milne</surname><given-names>Marc A.</given-names></name></person-group><article-title>﻿New species in old mountains: integrative taxonomy reveals ten new species and extensive short-range endemism in <italic><tp:taxon-name><tp:taxon-name-part taxon-name-part-type="genus" reg="Nesticus">Nesticus</tp:taxon-name-part></tp:taxon-name></italic> spiders (<tp:taxon-name><tp:taxon-name-part taxon-name-part-type="order">Araneae</tp:taxon-name-part></tp:taxon-name>, <tp:taxon-name><tp:taxon-name-part taxon-name-part-type="family">Nesticidae</tp:taxon-name-part></tp:taxon-name>) from the southern Appalachian Mountains</article-title><source>Zookeys</source><day>03</day><month>02</month><year>2023</year><volume>1145</volume><fpage>1</fpage><lpage>130</lpage><pub-id pub-id-type="doi">10.3897/zookeys.1145.96724</pub-id></mixed-citation></tp:treatment-meta><tp:nomenclature><label>﻿</label><tp:taxon-name>
                <object-id xmlns:xlink="http://www.w3.org/1999/xlink" content-type="arpha" xlink:type="simple">209BAACA-F374-51E4-871F-0AC8359AAFFA</object-id>
                <tp:taxon-name-part taxon-name-part-type="genus" reg="Nesticus">Nesticus</tp:taxon-name-part>
                <tp:taxon-name-part taxon-name-part-type="species" reg="jemisinae">jemisinae</tp:taxon-name-part>
                <object-id xmlns:xlink="http://www.w3.org/1999/xlink" content-type="zoobank" xlink:type="simple">https://zoobank.org/EC278B87-636E-41F5-AA3E-59599C83AB18</object-id>
              </tp:taxon-name><tp:taxon-status xmlns:xlink="http://www.w3.org/1999/xlink" xlink:type="simple">sp. nov.</tp:taxon-status><xref ref-type="fig" rid="F9">Fig. 9A–D</xref></tp:nomenclature><tp:treatment-sec sec-type="material" id="SECID0EPZAG"><title>Material examined.</title><p><bold>Type material: <italic>Holotype</italic></bold>: USA – <bold>Tennessee, Marion Co.</bold> • ♂ holotype; Rainbow Cave (TMN20); 20 Oct. 2021; K.S. Zigler leg.; SDSU_TAC000662; <bold><italic>Paratypes</italic></bold>: • ♀ paratype; data as for holotype; SDSU_TAC000663; • ♂, 2♀ paratypes; data as for holotype; SDSU_TAC000664; <bold>Non type material</bold>: – <bold>Marion Co.</bold> • ♀; Rainbow Cave (TMN20); 10 Nov. 2013; K.S. Zigler leg.; KSZ 14–248. • 5 imm; Rainbow Cave (TMN20); 20 Oct. 2021; K.S. Zigler leg.</p></tp:treatment-sec><tp:treatment-sec sec-type="diagnosis" id="SECID0EC1AG"><title>Diagnosis.</title><p>Easily distinguished from other members of the <italic><tp:taxon-name><tp:taxon-name-part taxon-name-part-type="genus" reg="Nesticus"/><tp:taxon-name-part taxon-name-part-type="species" reg="archeri">archeri</tp:taxon-name-part></tp:taxon-name></italic> group. Distinctly small-bodied <italic><tp:taxon-name><tp:taxon-name-part taxon-name-part-type="genus" reg="Nesticus">Nesticus</tp:taxon-name-part><tp:taxon-name-part taxon-name-part-type="species" reg="jemisinae">jemisinae</tp:taxon-name-part></tp:taxon-name></italic> possesses well-developed eyes, different from the eyeless <italic><tp:taxon-name><tp:taxon-name-part taxon-name-part-type="genus" reg="Nesticus">N.</tp:taxon-name-part><tp:taxon-name-part taxon-name-part-type="species" reg="cressleri">cressleri</tp:taxon-name-part></tp:taxon-name></italic> and <italic><tp:taxon-name><tp:taxon-name-part taxon-name-part-type="genus" reg="Nesticus">N.</tp:taxon-name-part><tp:taxon-name-part taxon-name-part-type="species" reg="stygius">stygius</tp:taxon-name-part></tp:taxon-name></italic>. Males possess a relatively simple paracymbium, contrasting with the multiple apophyses of the complex paracymbium of <italic><tp:taxon-name><tp:taxon-name-part taxon-name-part-type="genus" reg="Nesticus">N.</tp:taxon-name-part><tp:taxon-name-part taxon-name-part-type="species" reg="archeri">archeri</tp:taxon-name-part></tp:taxon-name></italic> (Fig. <xref ref-type="fig" rid="F10">10A</xref>) and <italic><tp:taxon-name><tp:taxon-name-part taxon-name-part-type="genus" reg="Nesticus">N.</tp:taxon-name-part><tp:taxon-name-part taxon-name-part-type="species" reg="pecki">pecki</tp:taxon-name-part></tp:taxon-name></italic> (<xref ref-type="bibr" rid="B17">Hedin and Dellinger 2005</xref>: figs 17, 18). The distinctive tegular apophysis is dark and sinuous, extending under the median apophysis. Female <italic><tp:taxon-name><tp:taxon-name-part taxon-name-part-type="genus" reg="Nesticus">N.</tp:taxon-name-part><tp:taxon-name-part taxon-name-part-type="species" reg="jemisinae">jemisinae</tp:taxon-name-part></tp:taxon-name></italic> may also be distinguished from the latter species by the epigynum. The epigynum of <italic><tp:taxon-name><tp:taxon-name-part taxon-name-part-type="genus" reg="Nesticus">N.</tp:taxon-name-part><tp:taxon-name-part taxon-name-part-type="species" reg="archeri">archeri</tp:taxon-name-part></tp:taxon-name></italic> is subtriangular with large anterior fovea and a narrow median septum (Fig. <xref ref-type="fig" rid="F10">10B, C</xref>), <italic><tp:taxon-name><tp:taxon-name-part taxon-name-part-type="genus" reg="Nesticus">N.</tp:taxon-name-part><tp:taxon-name-part taxon-name-part-type="species" reg="pecki">pecki</tp:taxon-name-part></tp:taxon-name></italic> possesses a broad posteriorly-broadening median septum (Fig. <xref ref-type="fig" rid="F11">11A–C</xref>), and <italic><tp:taxon-name><tp:taxon-name-part taxon-name-part-type="genus" reg="Nesticus">N.</tp:taxon-name-part><tp:taxon-name-part taxon-name-part-type="species" reg="jemisinae">jemisinae</tp:taxon-name-part></tp:taxon-name></italic> possesses a posteriorly-pointed median septum with the spermathecae expanded into small bulbs distally (Fig. <xref ref-type="fig" rid="F9">9C, D</xref>).</p></tp:treatment-sec><tp:treatment-sec sec-type="description" id="SECID0EJ5AG"><title>Description of ♂ holotype</title><p><bold>(SDSU_TAC000662; Fig. <xref ref-type="fig" rid="F9">9A, B</xref>).</bold> Carapace and appendages are a dusky yellow. Abdomen mottled gray with darker patches between lighter parts. Eyes ringed with black and equally well-developed except for AME, which are significantly reduced. Carapace 1.18 long, 1.09 wide. Total body length 2.43. Leg I total length 9.50 (2.74, 0.46, 2.73, 2.56, 1.01), leg I / <abbrev xmlns:xlink="http://www.w3.org/1999/xlink" xlink:title="maximum carapace width" id="ABBRID0EW5AG" xlink:type="simple">CW</abbrev> ratio 8.72, leg formula 1423. Paracymbium of palp relatively simple with a large proximally directed ventral process and a dark sinuous distal process. Dorsal process of paracymbium largely reduced to a shallow pocket on the distal edge. Palp tegular apophysis dark, long, narrow, pointed, and extends under median apophysis. Median apophysis elongated towards base of palp and angled proximally at tip.</p></tp:treatment-sec><tp:treatment-sec sec-type="♂ Variation" id="SECID0E15AG"><title>♂ Variation.</title><p>No significant genitalic variation was noted in the material examined.</p></tp:treatment-sec><tp:treatment-sec sec-type="description" id="SECID0E65AG"><title>Description of ♀ paratype</title><p><bold>(SDSU_TAC000663; Fig. <xref ref-type="fig" rid="F9">9C, D</xref>).</bold> Color of carapace, appendages, and abdomen as in male. Eyes as in male. <abbrev xmlns:xlink="http://www.w3.org/1999/xlink" xlink:title="carapace length" id="ABBRID0EM6AG" xlink:type="simple">CL</abbrev> 1.20, <abbrev xmlns:xlink="http://www.w3.org/1999/xlink" xlink:title="maximum carapace width" id="ABBRID0EQ6AG" xlink:type="simple">CW</abbrev> 0.97. Total body length 2.61. Leg I total length 7.96 (2.30, 0.44, 2.29, 1.98, 0.95), Ieg I / <abbrev xmlns:xlink="http://www.w3.org/1999/xlink" xlink:title="maximum carapace width" id="ABBRID0EU6AG" xlink:type="simple">CW</abbrev> ratio 8.21, leg formula 1423. Epigynum width approximately half the width of the abdomen. Median septum pointed posteriorly and flanked by fovea along posterior margin. Internal foveal pockets visible from ventral inspection without dissection extending anteriorly angled outwards. Thin, elongate spermathecae curve slightly on outside margins of epigynum, extending anteriorly beyond foveal pockets, expanded into small bulbs distally.</p></tp:treatment-sec><tp:treatment-sec sec-type="♀ Variation" id="SECID0EY6AG"><title>♀ Variation.</title><p>No significant genitalic variation was noted in the material examined.</p></tp:treatment-sec><tp:treatment-sec sec-type="distribution" id="SECID0E46AG"><title>Distribution and natural history.</title><p>Known only from Rainbow Cave, located near Pocket Creek, a tributary to the Little Sequatchie River (Fig. <xref ref-type="fig" rid="F8">8</xref>). This cave is approximately 200 meters in length; spiders were collected ~ 50 meters from the cave entrance on the cave ceiling and walls, in total darkness.</p></tp:treatment-sec><tp:treatment-sec sec-type="etymology" id="SECID0EHABG"><title>Etymology.</title><p>The specific name is a matronym in honor of N. K. Jemisin whose ‘Broken Earth’ book series features a subterranean colony, including scientists who study caves.</p></tp:treatment-sec><tp:treatment-sec sec-type="remarks" id="SECID0EMABG"><title>Remarks.</title><p><italic><tp:taxon-name><tp:taxon-name-part taxon-name-part-type="genus" reg="Nesticus">Nesticus</tp:taxon-name-part><tp:taxon-name-part taxon-name-part-type="species" reg="jemisinae">jemisinae</tp:taxon-name-part></tp:taxon-name></italic> sp. nov. is a relictual, single-site endemic whose morphology is quite distinct from that of other members of the species group. This species is nested within a diverged nuclear and mitochondrial subclade of the <italic><tp:taxon-name><tp:taxon-name-part taxon-name-part-type="genus" reg="Nesticus"/><tp:taxon-name-part taxon-name-part-type="species" reg="archeri">archeri</tp:taxon-name-part></tp:taxon-name></italic> group, sister to <italic><tp:taxon-name><tp:taxon-name-part taxon-name-part-type="genus" reg="Nesticus">N.</tp:taxon-name-part><tp:taxon-name-part taxon-name-part-type="species" reg="pecki">pecki</tp:taxon-name-part></tp:taxon-name></italic> and <italic><tp:taxon-name><tp:taxon-name-part taxon-name-part-type="genus" reg="Nesticus">N.</tp:taxon-name-part><tp:taxon-name-part taxon-name-part-type="species" reg="archeri">archeri</tp:taxon-name-part></tp:taxon-name></italic> (Figs <xref ref-type="fig" rid="F3">3</xref>, <xref ref-type="fig" rid="F4">4</xref>, <xref ref-type="fig" rid="F6">6</xref>).</p></tp:treatment-sec><tp:treatment-sec><!--Section generated to contain objects referenced in tp:taxon-treatment.--><fig id="F9" position="float" orientation="portrait"><object-id xmlns:xlink="http://www.w3.org/1999/xlink" content-type="doi" xlink:type="simple">10.3897/zookeys.1145.96724.figure9</object-id><object-id xmlns:xlink="http://www.w3.org/1999/xlink" content-type="arpha" xlink:type="simple">DF3438B1-6729-596A-AD1B-8C22E9878C2F</object-id><label>Figure 9.</label><caption><p><italic><tp:taxon-name><tp:taxon-name-part taxon-name-part-type="genus" reg="Nesticus">Nesticus</tp:taxon-name-part><tp:taxon-name-part taxon-name-part-type="species" reg="jemisinae">jemisinae</tp:taxon-name-part></tp:taxon-name></italic> sp. nov. Tennessee, Marion Co., Rainbow Cave, ♂ holotype, SDSU_TAC000662, ventral (<bold>A</bold>), dorsal (<bold>B</bold>). Rainbow Cave, ♀ paratype, SDSU_TAC000663, ventral (<bold>C</bold>), dorsal (<bold>D</bold>). Scale bar: 0.5 mm.</p></caption><graphic xmlns:xlink="http://www.w3.org/1999/xlink" xlink:href="zookeys-1145-001_article-96724__-g009.jpg" position="float" orientation="portrait" xlink:type="simple" id="oo_804460.jpg"><uri content-type="original_file" xlink:type="simple">https://binary.pensoft.net/fig/804460</uri></graphic></fig><fig id="F10" position="float" orientation="portrait"><object-id xmlns:xlink="http://www.w3.org/1999/xlink" content-type="doi" xlink:type="simple">10.3897/zookeys.1145.96724.figure10</object-id><object-id xmlns:xlink="http://www.w3.org/1999/xlink" content-type="arpha" xlink:type="simple">6824C3FC-B9B0-5376-9E61-2C388C07AA24</object-id><label>Figure 10.</label><caption><p><italic><tp:taxon-name><tp:taxon-name-part taxon-name-part-type="genus" reg="Nesticus">Nesticus</tp:taxon-name-part><tp:taxon-name-part taxon-name-part-type="species" reg="archeri">archeri</tp:taxon-name-part></tp:taxon-name></italic><bold>A</bold> Alabama, Clay Co., vicinity Mill Shoal Creek, ♂ specimen <abbrev xmlns:xlink="http://www.w3.org/1999/xlink" xlink:title="M Hedin" id="ABBRID0EXQAG" xlink:type="simple">MCH</abbrev> #2132, ventral palp <bold>B</bold> Alabama, Clay Co., vicinity Mill Shoal Creek, ♀ specimen <abbrev xmlns:xlink="http://www.w3.org/1999/xlink" xlink:title="M Hedin" id="ABBRID0E4QAG" xlink:type="simple">MCH</abbrev> #2129, epigynum, ventral view <bold>C</bold> dorsal view. Scale bar: 0.5 mm.</p></caption><graphic xmlns:xlink="http://www.w3.org/1999/xlink" xlink:href="zookeys-1145-001_article-96724__-g010.jpg" position="float" orientation="portrait" xlink:type="simple" id="oo_804461.jpg"><uri content-type="original_file" xlink:type="simple">https://binary.pensoft.net/fig/804461</uri></graphic></fig><fig id="F11" position="float" orientation="portrait"><object-id xmlns:xlink="http://www.w3.org/1999/xlink" content-type="doi" xlink:type="simple">10.3897/zookeys.1145.96724.figure11</object-id><object-id xmlns:xlink="http://www.w3.org/1999/xlink" content-type="arpha" xlink:type="simple">7C3158D4-31F6-591E-A6A6-3D7DDACF2C92</object-id><label>Figure 11.</label><caption><p><italic><tp:taxon-name><tp:taxon-name-part taxon-name-part-type="genus" reg="Nesticus">Nesticus</tp:taxon-name-part><tp:taxon-name-part taxon-name-part-type="species" reg="pecki">pecki</tp:taxon-name-part></tp:taxon-name></italic> epigynum variation, ventral views <bold>A</bold> Tennessee, Marion Co., Monteagle Saltpeter Cave, specimen #1625 <bold>B</bold> Tennessee, Fentress Co., Hurricane Maze Cave, MLN 13–063 (SDSU_G2100) <bold>C</bold> Tennessee, White Co., Haskell Sims Cave, MLN 14–004 (SDSU_G3697). Scale bar: 0.5 mm.</p></caption><graphic xmlns:xlink="http://www.w3.org/1999/xlink" xlink:href="zookeys-1145-001_article-96724__-g011.jpg" position="float" orientation="portrait" xlink:type="simple" id="oo_804462.jpg"><uri content-type="original_file" xlink:type="simple">https://binary.pensoft.net/fig/804462</uri></graphic></fig><fig id="F8" position="float" orientation="portrait"><object-id xmlns:xlink="http://www.w3.org/1999/xlink" content-type="doi" xlink:type="simple">10.3897/zookeys.1145.96724.figure8</object-id><object-id xmlns:xlink="http://www.w3.org/1999/xlink" content-type="arpha" xlink:type="simple">ED05BE5B-E0A4-55BA-A811-E8E66B460314</object-id><label>Figure 8.</label><caption><p>Distribution of the <italic><tp:taxon-name><tp:taxon-name-part taxon-name-part-type="genus" reg="Nesticus"/><tp:taxon-name-part taxon-name-part-type="species" reg="archeri">archeri</tp:taxon-name-part></tp:taxon-name></italic> group, including <italic><tp:taxon-name><tp:taxon-name-part taxon-name-part-type="genus" reg="Nesticus">Nesticus</tp:taxon-name-part><tp:taxon-name-part taxon-name-part-type="species" reg="archeri">archeri</tp:taxon-name-part></tp:taxon-name></italic>, <italic><tp:taxon-name><tp:taxon-name-part taxon-name-part-type="genus" reg="Nesticus">N.</tp:taxon-name-part><tp:taxon-name-part taxon-name-part-type="species" reg="pecki">pecki</tp:taxon-name-part></tp:taxon-name></italic>, <italic><tp:taxon-name><tp:taxon-name-part taxon-name-part-type="genus" reg="Nesticus">N.</tp:taxon-name-part><tp:taxon-name-part taxon-name-part-type="species" reg="jemisinae">jemisinae</tp:taxon-name-part></tp:taxon-name></italic>, <italic><tp:taxon-name><tp:taxon-name-part taxon-name-part-type="genus" reg="Nesticus">N.</tp:taxon-name-part><tp:taxon-name-part taxon-name-part-type="species" reg="cressleri">cressleri</tp:taxon-name-part></tp:taxon-name></italic>, and <italic><tp:taxon-name><tp:taxon-name-part taxon-name-part-type="genus" reg="Nesticus">N.</tp:taxon-name-part><tp:taxon-name-part taxon-name-part-type="species" reg="stygius">stygius.</tp:taxon-name-part></tp:taxon-name></italic> State boundaries and major cities shown for geographic context. Dashed lines circumscribe the distributions of <italic><tp:taxon-name><tp:taxon-name-part taxon-name-part-type="genus" reg="Nesticus">N.</tp:taxon-name-part><tp:taxon-name-part taxon-name-part-type="species" reg="pecki">pecki</tp:taxon-name-part></tp:taxon-name></italic> and <italic><tp:taxon-name><tp:taxon-name-part taxon-name-part-type="genus" reg="Nesticus">N.</tp:taxon-name-part><tp:taxon-name-part taxon-name-part-type="species" reg="stygius">stygius</tp:taxon-name-part></tp:taxon-name></italic>.</p></caption><graphic xmlns:xlink="http://www.w3.org/1999/xlink" xlink:href="zookeys-1145-001_article-96724__-g008.jpg" position="float" orientation="portrait" xlink:type="simple" id="oo_804459.jpg"><uri content-type="original_file" xlink:type="simple">https://binary.pensoft.net/fig/804459</uri></graphic></fig><fig id="F3" position="float" orientation="portrait"><object-id xmlns:xlink="http://www.w3.org/1999/xlink" content-type="doi" xlink:type="simple">10.3897/zookeys.1145.96724.figure3</object-id><object-id xmlns:xlink="http://www.w3.org/1999/xlink" content-type="arpha" xlink:type="simple">1175C5AC-9E6D-57E2-B771-2F3B40C5351C</object-id><label>Figure 3.</label><caption><p><abbrev xmlns:xlink="http://www.w3.org/1999/xlink" xlink:title="ultraconserved element" id="ABBRID0E3XAE" xlink:type="simple">UCE</abbrev> concatenated maximum likelihood tree. Distant outgroups removed (for graphical purposes), specimen numbers correspond to those in Suppl. material <xref ref-type="supplementary-material" rid="S3">3</xref> (with detailed location provided in Suppl. material <xref ref-type="supplementary-material" rid="S1">1</xref>). Node numbers correspond to bootstrap (bold text) / gCF / sCF. Only bootstrap values below 100 shown, all others 100. gCF and sCF values rounded to nearest integer; sCF values below 38 highlighted with red text.</p></caption><graphic xmlns:xlink="http://www.w3.org/1999/xlink" xlink:href="zookeys-1145-001_article-96724__-g003.jpg" position="float" orientation="portrait" xlink:type="simple" id="oo_804454.jpg"><uri content-type="original_file" xlink:type="simple">https://binary.pensoft.net/fig/804454</uri></graphic></fig><supplementary-material xmlns:xlink="http://www.w3.org/1999/xlink" id="S3" position="float" orientation="portrait" xlink:type="simple"><object-id content-type="doi" xlink:type="simple">10.3897/zookeys.1145.96724.suppl3</object-id><object-id content-type="zenodo_dep_id" xlink:type="simple">7607005</object-id><object-id content-type="arpha" xlink:type="simple">C5B10E30-1B5F-5CB2-A3E5-9A8E434BFC2B</object-id><label>Supplementary material 3</label><caption><p>Specimens used in molecular work</p></caption><statement content-type="dataType"><label>Data type</label><p>DNA records (excel file)</p></statement><media xlink:href="zookeys-1145-001_article-96724__-s003.xlsx" mimetype="application" mime-subtype="vnd.openxmlformats-officedocument.spreadsheetml.sheet" position="float" orientation="portrait" xlink:type="simple" id="oo_804520.xlsx"><uri content-type="original_file" xlink:type="simple">https://binary.pensoft.net/file/804520</uri></media><permissions><license xlink:type="simple"><license-p>This dataset is made available under the Open Database License (http://opendatacommons.org/licenses/odbl/1.0/). The Open Database License (ODbL) is a license agreement intended to allow users to freely share, modify, and use this Dataset while maintaining this same freedom for others, provided that the original source and author(s) are credited.</license-p></license></permissions><attrib specific-use="authors">Marshal Hedin, Marc A. Milne</attrib></supplementary-material><supplementary-material xmlns:xlink="http://www.w3.org/1999/xlink" id="S1" position="float" orientation="portrait" xlink:type="simple"><object-id content-type="doi" xlink:type="simple">10.3897/zookeys.1145.96724.suppl1</object-id><object-id content-type="zenodo_dep_id" xlink:type="simple">7606997</object-id><object-id content-type="arpha" xlink:type="simple">6BE31A3D-E11E-5F66-9FB7-FBE5743FB0FD</object-id><label>Supplementary material 1</label><caption><p><italic><tp:taxon-name><tp:taxon-name-part taxon-name-part-type="genus" reg="Nesticus">Nesticus</tp:taxon-name-part></tp:taxon-name></italic> morphological material examined</p></caption><statement content-type="dataType"><label>Data type</label><p>occurrences (excel file)</p></statement><media xlink:href="zookeys-1145-001_article-96724__-s001.xlsx" mimetype="application" mime-subtype="vnd.openxmlformats-officedocument.spreadsheetml.sheet" position="float" orientation="portrait" xlink:type="simple" id="oo_804518.xlsx"><uri content-type="original_file" xlink:type="simple">https://binary.pensoft.net/file/804518</uri></media><permissions><license xlink:type="simple"><license-p>This dataset is made available under the Open Database License (http://opendatacommons.org/licenses/odbl/1.0/). The Open Database License (ODbL) is a license agreement intended to allow users to freely share, modify, and use this Dataset while maintaining this same freedom for others, provided that the original source and author(s) are credited.</license-p></license></permissions><attrib specific-use="authors">Marshal Hedin, Marc A. Milne</attrib></supplementary-material><fig id="F4" position="float" orientation="portrait"><object-id xmlns:xlink="http://www.w3.org/1999/xlink" content-type="doi" xlink:type="simple">10.3897/zookeys.1145.96724.figure4</object-id><object-id xmlns:xlink="http://www.w3.org/1999/xlink" content-type="arpha" xlink:type="simple">5262342A-B7A7-57B0-A3AC-1E9AA5B8DA9D</object-id><label>Figure 4.</label><caption><p><abbrev xmlns:xlink="http://www.w3.org/1999/xlink" xlink:title="ultraconserved element" id="ABBRID0EVYAE" xlink:type="simple">UCE</abbrev> ASTRAL species tree. Distant outgroups removed (for graphical purposes), specimen numbers correspond to those in Suppl. material <xref ref-type="supplementary-material" rid="S3">3</xref> (with detailed location provided in Suppl. material <xref ref-type="supplementary-material" rid="S1">1</xref>). Included are quartet support values (rounded to nearest integer), and local posterior probability values (if less than 1.0, red text). Branch lengths in coalescent units for internal branches only, terminal branch lengths arbitrary. Internal branch to <italic><tp:taxon-name><tp:taxon-name-part taxon-name-part-type="genus" reg="Nesticus">Nesticus</tp:taxon-name-part><tp:taxon-name-part taxon-name-part-type="species" reg="cressleri">cressleri</tp:taxon-name-part></tp:taxon-name></italic> truncated for graphical purposes.</p></caption><graphic xmlns:xlink="http://www.w3.org/1999/xlink" xlink:href="zookeys-1145-001_article-96724__-g004.jpg" position="float" orientation="portrait" xlink:type="simple" id="oo_804455.jpg"><uri content-type="original_file" xlink:type="simple">https://binary.pensoft.net/fig/804455</uri></graphic></fig><fig id="F6" position="float" orientation="portrait"><object-id xmlns:xlink="http://www.w3.org/1999/xlink" content-type="doi" xlink:type="simple">10.3897/zookeys.1145.96724.figure6</object-id><object-id xmlns:xlink="http://www.w3.org/1999/xlink" content-type="arpha" xlink:type="simple">809AB900-549C-5BD8-8198-AE4C0EE27333</object-id><label>Figure 6.</label><caption><p><abbrev xmlns:xlink="http://www.w3.org/1999/xlink" xlink:title="mitochondrial cytochrome c oxidase subunit I" id="ABBRID0EU4AE" xlink:type="simple">COI</abbrev> IQT gene tree. Distant outgroups trimmed. Specimen numbers correspond to those in Suppl. material <xref ref-type="supplementary-material" rid="S3">3</xref> (with detailed location provided in Suppl. material <xref ref-type="supplementary-material" rid="S1">1</xref>). Sequences from <abbrev xmlns:xlink="http://www.w3.org/1999/xlink" xlink:title="ultraconserved element" id="ABBRID0EA5AE" xlink:type="simple">UCE</abbrev> capture denoted with “NODE”. Populations with a “<italic><tp:taxon-name><tp:taxon-name-part taxon-name-part-type="genus" reg="Nesticus">Nesticus</tp:taxon-name-part><tp:taxon-name-part taxon-name-part-type="species" reg="cooperi">cooperi</tp:taxon-name-part></tp:taxon-name></italic>-like” male paracymbium denoted by small circles. Not all tip bootstrap values shown (see Suppl. material <xref ref-type="supplementary-material" rid="S4">4</xref> for .tre file with all bootstrap values).</p></caption><graphic xmlns:xlink="http://www.w3.org/1999/xlink" xlink:href="zookeys-1145-001_article-96724__-g006.jpg" position="float" orientation="portrait" xlink:type="simple" id="oo_804457.jpg"><uri content-type="original_file" xlink:type="simple">https://binary.pensoft.net/fig/804457</uri></graphic></fig><supplementary-material xmlns:xlink="http://www.w3.org/1999/xlink" id="S4" position="float" orientation="portrait" xlink:type="simple"><object-id content-type="doi" xlink:type="simple">10.3897/zookeys.1145.96724.suppl4</object-id><object-id content-type="zenodo_dep_id" xlink:type="simple">7607007</object-id><object-id content-type="arpha" xlink:type="simple">B8776F12-447B-5DD7-B84D-D8D37436DD01</object-id><label>Supplementary material 4</label><caption><p>Input alignments, analysis log files, and output tree files</p></caption><statement content-type="dataType"><label>Data type</label><p>zip. archive</p></statement><media xlink:href="zookeys-1145-001_article-96724__-s004.zip" mimetype="application" mime-subtype="x-zip-compressed" position="float" orientation="portrait" xlink:type="simple" id="oo_804521.zip"><uri content-type="original_file" xlink:type="simple">https://binary.pensoft.net/file/804521</uri></media><permissions><license xlink:type="simple"><license-p>This dataset is made available under the Open Database License (http://opendatacommons.org/licenses/odbl/1.0/). The Open Database License (ODbL) is a license agreement intended to allow users to freely share, modify, and use this Dataset while maintaining this same freedom for others, provided that the original source and author(s) are credited.</license-p></license></permissions><attrib specific-use="authors">Marshal Hedin, Marc A. Milne</attrib></supplementary-material></tp:treatment-sec><ref-list><ref id="B17"><mixed-citation xmlns:xlink="http://www.w3.org/1999/xlink" xlink:type="simple"><person-group><name name-style="western"><surname>Hedin</surname><given-names>M</given-names></name><name name-style="western"><surname>Dellinger</surname><given-names>B</given-names></name></person-group> (<year>2005</year>) <article-title>Descriptions of a new species and previously unknown males of <italic><tp:taxon-name><tp:taxon-name-part taxon-name-part-type="genus">Nesticus</tp:taxon-name-part></tp:taxon-name></italic> (<tp:taxon-name><tp:taxon-name-part taxon-name-part-type="order">Araneae</tp:taxon-name-part></tp:taxon-name>: <tp:taxon-name><tp:taxon-name-part taxon-name-part-type="family">Nesticidae</tp:taxon-name-part></tp:taxon-name>) from caves in eastern North America, with comments on species rarity.</article-title><source>Zootaxa</source><volume>904</volume>: <fpage>1</fpage>–<lpage>19</lpage>. <ext-link xlink:href="10.11646/zootaxa.904.1.1" ext-link-type="doi" xlink:type="simple">https://doi.org/10.11646/zootaxa.904.1.1</ext-link></mixed-citation></ref></ref-list></tp:taxon-treatment>
