# Supplementary material for: ﻿New species in old mountains: integrative taxonomy reveals ten new species and extensive short-range endemism in Nesticus spiders (Araneae, Nesticidae) from the southern Appalachian Mountains
Source: Zookeys. 2023 Feb 3;1145:1–130. doi: 10.3897/zookeys.1145.96724 (PMC10208238; doi:10.3897/zookeys.1145.96724)
Supplement: XML Treatment for Nesticus archeri [file zookeys.1145.96724-treatment4.xml]

<!DOCTYPE tp:taxon-treatment
  PUBLIC "-//TaxonX//DTD Taxonomic Treatment Publishing DTD v0 20100105//EN" "tax-treatment-NSO.dtd">
<tp:taxon-treatment xmlns:tp="http://www.plazi.org/taxpub"><tp:treatment-meta><kwd-group><label>Taxon classification</label><kwd>
                  <named-content content-type="kingdom">Animalia</named-content>
                </kwd><kwd>
                  <named-content content-type="order">Araneae</named-content>
                </kwd><kwd>
                  <named-content content-type="family">Nesticidae</named-content>
                </kwd></kwd-group><mixed-citation publication-type="journal"><person-group><name><surname>Hedin</surname><given-names>Marshal</given-names></name><name><surname>Milne</surname><given-names>Marc A.</given-names></name></person-group><article-title>﻿New species in old mountains: integrative taxonomy reveals ten new species and extensive short-range endemism in <italic><tp:taxon-name><tp:taxon-name-part taxon-name-part-type="genus" reg="Nesticus">Nesticus</tp:taxon-name-part></tp:taxon-name></italic> spiders (<tp:taxon-name><tp:taxon-name-part taxon-name-part-type="order">Araneae</tp:taxon-name-part></tp:taxon-name>, <tp:taxon-name><tp:taxon-name-part taxon-name-part-type="family">Nesticidae</tp:taxon-name-part></tp:taxon-name>) from the southern Appalachian Mountains</article-title><source>Zookeys</source><day>03</day><month>02</month><year>2023</year><volume>1145</volume><fpage>1</fpage><lpage>130</lpage><pub-id pub-id-type="doi">10.3897/zookeys.1145.96724</pub-id></mixed-citation></tp:treatment-meta><tp:nomenclature><label>﻿</label><tp:taxon-name>
                <object-id xmlns:xlink="http://www.w3.org/1999/xlink" content-type="arpha" xlink:type="simple">F073E5C5-7498-5C9F-8488-CB1EEE2DEBD7</object-id>
                <tp:taxon-name-part taxon-name-part-type="genus" reg="Nesticus">Nesticus</tp:taxon-name-part>
                <tp:taxon-name-part taxon-name-part-type="species" reg="archeri">archeri</tp:taxon-name-part>
              </tp:taxon-name><tp:taxon-authority>Gertsch, 1984</tp:taxon-authority><xref ref-type="fig" rid="F10">Fig. 10A–C</xref><tp:nomenclature-citation-list><tp:nomenclature-citation><tp:taxon-name>
                    <tp:taxon-name-part taxon-name-part-type="genus" reg="Nesticus">Nesticus</tp:taxon-name-part>
                    <tp:taxon-name-part taxon-name-part-type="species" reg="archeri">archeri</tp:taxon-name-part>
                  </tp:taxon-name><comment>Gertsch, 1984: 32, figs 115–117, 129–131.</comment></tp:nomenclature-citation></tp:nomenclature-citation-list></tp:nomenclature><tp:treatment-sec sec-type="material" id="SECID0E6DBG"><title>Material examined.</title><p><bold>Type material: <italic>Holotype</italic></bold>: USA – <bold>Alabama</bold> • 1♂; Mt. Cheaha, Cheaha State Park; 21 Apr. 1947; A.F. Archer leg; <named-content xmlns:xlink="http://www.w3.org/1999/xlink" content-type="dwc:institutional_code" xlink:title="American Museum of Natural History" xlink:href="http://grbio.org/institution/american-museum-natural-history" xlink:type="simple">AMNH</named-content>. <bold>Non type material</bold>: USA – Alabama, <bold>Clay Co.</bold> • 2♂, 3♀; Cheaha State Park, 0.5 mi N Hernandez Peak, along Pinhoti Trail; <named-content xmlns:xlink="http://www.w3.org/1999/xlink" content-type="dwc:verbatimCoordinates" xlink:type="simple"><named-content content-type="geo-json" specific-use="{&#34;type&#34;:&#34;Point&#34;,&#34;coordinates&#34;:[-85.811300,33.464500]}" id="NCID0EXEBG" xlink:type="simple">33.4645°N, -85.8113°W</named-content></named-content>; 26 Mar. 1995; M. Hedin, B. Dellinger leg.; • 2♂, 2♀; Cheaha State Park, N side of McDill Point; <named-content xmlns:xlink="http://www.w3.org/1999/xlink" content-type="dwc:verbatimCoordinates" xlink:type="simple"><named-content content-type="geo-json" specific-use="{&#34;type&#34;:&#34;Point&#34;,&#34;coordinates&#34;:[-85.820500,33.454700]}" id="NCID0E6EBG" xlink:type="simple">33.4547°N, -85.8205°W</named-content></named-content>; 26 Mar. 1995; M. Hedin, B. Dellinger leg.; • 2♂, 4♀; Cheaha State Park, Pinhoti Trail, 0.5 mi. S Hernandez Peak; <named-content xmlns:xlink="http://www.w3.org/1999/xlink" content-type="dwc:verbatimCoordinates" xlink:type="simple"><named-content content-type="geo-json" specific-use="{&#34;type&#34;:&#34;Point&#34;,&#34;coordinates&#34;:[-85.814400,33.453700]}" id="NCID0EHFBG" xlink:type="simple">33.4537°N, -85.8144°W</named-content></named-content>; 26 Mar. 1995; M. Hedin, B. Dellinger leg.; • ♂, 3♀; Talladega Mountain, Cheaha Wilderness, Nubbin Creek Trail, vicinity Mill Shoal Creek; <named-content xmlns:xlink="http://www.w3.org/1999/xlink" content-type="dwc:verbatimCoordinates" xlink:type="simple"><named-content content-type="geo-json" specific-use="{&#34;type&#34;:&#34;Point&#34;,&#34;coordinates&#34;:[-85.817700,33.426900]}" id="NCID0EPFBG" xlink:type="simple">33.4269°N, -85.8177°W</named-content></named-content>; 26 Mar. 1995; M. Hedin, B. Dellinger leg.; • ♂, 3♀; Talladega Mountain, Talladega National Forest, near headwaters of Cave Creek; <named-content xmlns:xlink="http://www.w3.org/1999/xlink" content-type="dwc:verbatimCoordinates" xlink:type="simple"><named-content content-type="geo-json" specific-use="{&#34;type&#34;:&#34;Point&#34;,&#34;coordinates&#34;:[-85.812800,33.434400]}" id="NCID0EXFBG" xlink:type="simple">33.4344°N, -85.8128°W</named-content></named-content>; 26 Mar. 1995; M. Hedin, B. Dellinger leg.; – <bold>Cleburne Co.</bold> • 1 imm; Cheaha State Park, just north of Bald Rock; <named-content xmlns:xlink="http://www.w3.org/1999/xlink" content-type="dwc:verbatimCoordinates" xlink:type="simple"><named-content content-type="geo-json" specific-use="{&#34;type&#34;:&#34;Point&#34;,&#34;coordinates&#34;:[-85.807500,33.496600]}" id="NCID0EBGBG" xlink:type="simple">33.4966°N, -85.8075°W</named-content></named-content>; 27 Sep. 1991; M. Hedin, K. Crandall leg.; • 4♂, 13♀; Cheaha State Park, just north of Bald Rock; <named-content xmlns:xlink="http://www.w3.org/1999/xlink" content-type="dwc:verbatimCoordinates" xlink:type="simple"><named-content content-type="geo-json" specific-use="{&#34;type&#34;:&#34;Point&#34;,&#34;coordinates&#34;:[-85.807500,33.496600]}" id="NCID0EJGBG" xlink:type="simple">33.4966°N, -85.8075°W</named-content></named-content>; 24 Sep. 1992; M. Hedin, S. O’Kane leg.; • 2♂, 2♀; Cheaha State Park, vicinity Bald Rock saddle, 0.5 mi NE Bald Rock; <named-content xmlns:xlink="http://www.w3.org/1999/xlink" content-type="dwc:verbatimCoordinates" xlink:type="simple"><named-content content-type="geo-json" specific-use="{&#34;type&#34;:&#34;Point&#34;,&#34;coordinates&#34;:[-85.802800,33.498500]}" id="NCID0ERGBG" xlink:type="simple">33.4985°N, -85.8028°W</named-content></named-content>; 25 Mar. 1995; M. Hedin, B. Dellinger leg.</p></tp:treatment-sec><tp:treatment-sec sec-type="diagnosis" id="SECID0EWGBG"><title>Diagnosis.</title><p>The only <italic><tp:taxon-name><tp:taxon-name-part taxon-name-part-type="genus" reg="Nesticus">Nesticus</tp:taxon-name-part></tp:taxon-name></italic> species with a surface-dwelling habitus (small-bodied, darkly pigmented, well-developed eyes) in the region, and the only known <italic><tp:taxon-name><tp:taxon-name-part taxon-name-part-type="genus" reg="Nesticus">Nesticus</tp:taxon-name-part></tp:taxon-name></italic> from Talladega Mountain. Male palp with a forked tegular apophysis, distal (highly sclerotized) fork lying behind pointed basal part of median apophysis in ventral view (Fig. <xref ref-type="fig" rid="F10">10A</xref>.). Paracymbium also distinctive, with prominent, sclerotized paradistal process. Very distinctive truncate, heart-shaped epigynum with a narrow median septum, large lateral pockets, and elongate spermathecae that hug the outer edges of the epigynal pockets, curving inwards anteriorly (Fig. <xref ref-type="fig" rid="F10">10B, C</xref>).</p></tp:treatment-sec><tp:treatment-sec sec-type="variation" id="SECID0ESHBG"><title>Variation.</title><p>No significant male or female genitalic variation was noted in the material examined.</p></tp:treatment-sec><tp:treatment-sec sec-type="distribution" id="SECID0EXHBG"><title>Distribution and natural history.</title><p>All known records are from high elevation habitats (most above 600 m, but as low as 430 m) on Talladega Mountain, east-central Alabama (Fig. <xref ref-type="fig" rid="F8">8</xref>). This species was previously known only from type material collected at an unspecified location within Cheaha State Park, at the northern end of Talladega Mountain. New collections suggest that <italic><tp:taxon-name><tp:taxon-name-part taxon-name-part-type="genus" reg="Nesticus">Nesticus</tp:taxon-name-part><tp:taxon-name-part taxon-name-part-type="species" reg="archeri">archeri</tp:taxon-name-part></tp:taxon-name></italic> can be found at several places on Talladega Mountain, spanning an approximately 10<sup>2</sup> kilometer area from near Bald Rock (northern side of Cheaha Mountain) in the north to Mill Shoal Creek in the south.</p><p>This species has been collected in dark, cool, relatively moist near-surface habitats. For example, field notes from 1992 collections north of Bald Rock indicate that spiders were collected from “below bluffs on a steep hillside”, in “talus with a heavy leaf litter cover”, where spiders were “most abundant under large rocks close to the surface”. This situation compares favorably with the original “heavy talus of ravine” collections made by A.F. Archer, and the 1995 Hedin and Dellinger collections, most of which were made in north-facing talus, although at least one collection was from southwest-facing talus. This species is perhaps not as uncommon as previously believed and (in the late 1990s) was found consistently in suitable microhabitats.</p></tp:treatment-sec><tp:treatment-sec sec-type="remarks" id="SECID0EPIBG"><title>Remarks.</title><p>We view Gertsch’s drawing of the male conductor (fig. 129) as inaccurate (compare to Fig. <xref ref-type="fig" rid="F10">10A</xref>).</p></tp:treatment-sec><tp:treatment-sec><!--Section generated to contain objects referenced in tp:taxon-treatment.--><fig id="F10" position="float" orientation="portrait"><object-id xmlns:xlink="http://www.w3.org/1999/xlink" content-type="doi" xlink:type="simple">10.3897/zookeys.1145.96724.figure10</object-id><object-id xmlns:xlink="http://www.w3.org/1999/xlink" content-type="arpha" xlink:type="simple">6824C3FC-B9B0-5376-9E61-2C388C07AA24</object-id><label>Figure 10.</label><caption><p><italic><tp:taxon-name><tp:taxon-name-part taxon-name-part-type="genus" reg="Nesticus">Nesticus</tp:taxon-name-part><tp:taxon-name-part taxon-name-part-type="species" reg="archeri">archeri</tp:taxon-name-part></tp:taxon-name></italic><bold>A</bold> Alabama, Clay Co., vicinity Mill Shoal Creek, ♂ specimen <abbrev xmlns:xlink="http://www.w3.org/1999/xlink" xlink:title="M Hedin" id="ABBRID0EXQAG" xlink:type="simple">MCH</abbrev> #2132, ventral palp <bold>B</bold> Alabama, Clay Co., vicinity Mill Shoal Creek, ♀ specimen <abbrev xmlns:xlink="http://www.w3.org/1999/xlink" xlink:title="M Hedin" id="ABBRID0E4QAG" xlink:type="simple">MCH</abbrev> #2129, epigynum, ventral view <bold>C</bold> dorsal view. Scale bar: 0.5 mm.</p></caption><graphic xmlns:xlink="http://www.w3.org/1999/xlink" xlink:href="zookeys-1145-001_article-96724__-g010.jpg" position="float" orientation="portrait" xlink:type="simple" id="oo_804461.jpg"><uri content-type="original_file" xlink:type="simple">https://binary.pensoft.net/fig/804461</uri></graphic></fig><fig id="F8" position="float" orientation="portrait"><object-id xmlns:xlink="http://www.w3.org/1999/xlink" content-type="doi" xlink:type="simple">10.3897/zookeys.1145.96724.figure8</object-id><object-id xmlns:xlink="http://www.w3.org/1999/xlink" content-type="arpha" xlink:type="simple">ED05BE5B-E0A4-55BA-A811-E8E66B460314</object-id><label>Figure 8.</label><caption><p>Distribution of the <italic><tp:taxon-name><tp:taxon-name-part taxon-name-part-type="genus" reg="Nesticus"/><tp:taxon-name-part taxon-name-part-type="species" reg="archeri">archeri</tp:taxon-name-part></tp:taxon-name></italic> group, including <italic><tp:taxon-name><tp:taxon-name-part taxon-name-part-type="genus" reg="Nesticus">Nesticus</tp:taxon-name-part><tp:taxon-name-part taxon-name-part-type="species" reg="archeri">archeri</tp:taxon-name-part></tp:taxon-name></italic>, <italic><tp:taxon-name><tp:taxon-name-part taxon-name-part-type="genus" reg="Nesticus">N.</tp:taxon-name-part><tp:taxon-name-part taxon-name-part-type="species" reg="pecki">pecki</tp:taxon-name-part></tp:taxon-name></italic>, <italic><tp:taxon-name><tp:taxon-name-part taxon-name-part-type="genus" reg="Nesticus">N.</tp:taxon-name-part><tp:taxon-name-part taxon-name-part-type="species" reg="jemisinae">jemisinae</tp:taxon-name-part></tp:taxon-name></italic>, <italic><tp:taxon-name><tp:taxon-name-part taxon-name-part-type="genus" reg="Nesticus">N.</tp:taxon-name-part><tp:taxon-name-part taxon-name-part-type="species" reg="cressleri">cressleri</tp:taxon-name-part></tp:taxon-name></italic>, and <italic><tp:taxon-name><tp:taxon-name-part taxon-name-part-type="genus" reg="Nesticus">N.</tp:taxon-name-part><tp:taxon-name-part taxon-name-part-type="species" reg="stygius">stygius.</tp:taxon-name-part></tp:taxon-name></italic> State boundaries and major cities shown for geographic context. Dashed lines circumscribe the distributions of <italic><tp:taxon-name><tp:taxon-name-part taxon-name-part-type="genus" reg="Nesticus">N.</tp:taxon-name-part><tp:taxon-name-part taxon-name-part-type="species" reg="pecki">pecki</tp:taxon-name-part></tp:taxon-name></italic> and <italic><tp:taxon-name><tp:taxon-name-part taxon-name-part-type="genus" reg="Nesticus">N.</tp:taxon-name-part><tp:taxon-name-part taxon-name-part-type="species" reg="stygius">stygius</tp:taxon-name-part></tp:taxon-name></italic>.</p></caption><graphic xmlns:xlink="http://www.w3.org/1999/xlink" xlink:href="zookeys-1145-001_article-96724__-g008.jpg" position="float" orientation="portrait" xlink:type="simple" id="oo_804459.jpg"><uri content-type="original_file" xlink:type="simple">https://binary.pensoft.net/fig/804459</uri></graphic></fig></tp:treatment-sec></tp:taxon-treatment>
