# Supplementary material for: ﻿New species in old mountains: integrative taxonomy reveals ten new species and extensive short-range endemism in Nesticus spiders (Araneae, Nesticidae) from the southern Appalachian Mountains
Source: Zookeys. 2023 Feb 3;1145:1–130. doi: 10.3897/zookeys.1145.96724 (PMC10208238; doi:10.3897/zookeys.1145.96724)
Supplement: XML Treatment for Nesticus pecki [file zookeys.1145.96724-treatment5.xml]

<!DOCTYPE tp:taxon-treatment
  PUBLIC "-//TaxonX//DTD Taxonomic Treatment Publishing DTD v0 20100105//EN" "tax-treatment-NSO.dtd">
<tp:taxon-treatment xmlns:tp="http://www.plazi.org/taxpub"><tp:treatment-meta><kwd-group><label>Taxon classification</label><kwd>
                  <named-content content-type="kingdom">Animalia</named-content>
                </kwd><kwd>
                  <named-content content-type="order">Araneae</named-content>
                </kwd><kwd>
                  <named-content content-type="family">Nesticidae</named-content>
                </kwd></kwd-group><mixed-citation publication-type="journal"><person-group><name><surname>Hedin</surname><given-names>Marshal</given-names></name><name><surname>Milne</surname><given-names>Marc A.</given-names></name></person-group><article-title>﻿New species in old mountains: integrative taxonomy reveals ten new species and extensive short-range endemism in <italic><tp:taxon-name><tp:taxon-name-part taxon-name-part-type="genus" reg="Nesticus">Nesticus</tp:taxon-name-part></tp:taxon-name></italic> spiders (<tp:taxon-name><tp:taxon-name-part taxon-name-part-type="order">Araneae</tp:taxon-name-part></tp:taxon-name>, <tp:taxon-name><tp:taxon-name-part taxon-name-part-type="family">Nesticidae</tp:taxon-name-part></tp:taxon-name>) from the southern Appalachian Mountains</article-title><source>Zookeys</source><day>03</day><month>02</month><year>2023</year><volume>1145</volume><fpage>1</fpage><lpage>130</lpage><pub-id pub-id-type="doi">10.3897/zookeys.1145.96724</pub-id></mixed-citation></tp:treatment-meta><tp:nomenclature><label>﻿</label><tp:taxon-name>
                <object-id xmlns:xlink="http://www.w3.org/1999/xlink" content-type="arpha" xlink:type="simple">F45583DC-E6FA-5542-9F10-CE124A7D1817</object-id>
                <tp:taxon-name-part taxon-name-part-type="genus" reg="Nesticus">Nesticus</tp:taxon-name-part>
                <tp:taxon-name-part taxon-name-part-type="species" reg="pecki">pecki</tp:taxon-name-part>
              </tp:taxon-name><tp:taxon-authority>Hedin &amp; Dellinger, 2005</tp:taxon-authority><xref ref-type="fig" rid="F11">Fig. 11A–C</xref><tp:nomenclature-citation-list><tp:nomenclature-citation><tp:taxon-name>
                    <tp:taxon-name-part taxon-name-part-type="genus" reg="Nesticus">Nesticus</tp:taxon-name-part>
                    <tp:taxon-name-part taxon-name-part-type="species" reg="pecki">pecki</tp:taxon-name-part>
                  </tp:taxon-name><comment>Hedin &amp; Dellinger, 2005: 14, figs 17–20.</comment></tp:nomenclature-citation></tp:nomenclature-citation-list></tp:nomenclature><tp:treatment-sec sec-type="material" id="SECID0EPKBG"><title>Material examined.</title><p><bold>Type material: <italic>Holotype</italic></bold>: USA – <bold>Tennessee, Marion Co.</bold> • ♂ holotype; Monteagle Saltpeter Cave, ~ 6.4 km SE of Monteagle; 26 Sep. 1992; M. Hedin, J. Hedin, S. O’Kane leg.; MCH1624; • ♀ paratype; data as for holotype; MCH1625; • 2♀; Monteagle Saltpeter Cave; 29 Sep. 1991; M. Hedin, K. Crandall, A. Gerber leg.; MCH1012, MCH1013; <bold>Non type material</bold>: – <bold>Fentress Co.</bold> • ♀; Hurricane Maze Cave (TFE331); 31 Aug. 2013; M.L. Niemiller, G. Moni, K. Bobo, A. Crabtree, B. Reeves, K. Pasternak leg.; MLN 13–063; – <bold>White Co.</bold> • 8♀; Haskell Sims Cave; 18 Jan. 2014; M.L. Niemiller, E.T. Carter, G. Moni, C. Sutherland leg.; MLN 14–004.</p></tp:treatment-sec><tp:treatment-sec sec-type="diagnosis" id="SECID0EBLBG"><title>Diagnosis.</title><p>Morphological diagnosis as summarized in <xref ref-type="bibr" rid="B17">Hedin and Dellinger (2005)</xref>, spiders small-bodied with well-developed eyes, males with a thickened and chisel-like tegular apophysis, females with a posteriorly-broadened median septum (Fig. <xref ref-type="fig" rid="F11">11A–C</xref>).</p></tp:treatment-sec><tp:treatment-sec sec-type="variation" id="SECID0EYLBG"><title>Variation.</title><p>The Hurricane Maze Cave specimen is similar to specimens from the type locality, possessing a short and wide epigynum with a posteriorly flaring median septum and banana-shaped spermathecae with narrow bases, lying just lateral to fovea but inside of the sclerotized epigynal outline (Fig. <xref ref-type="fig" rid="F11">11A, B</xref>). Haskell Sims Cave specimens are fairly different, the posterior edge of the median septum rounded instead of flared, and with internal plates close to touching (Fig. <xref ref-type="fig" rid="F11">11C</xref>). Given this relatively divergent female morphology it would be useful to attempt to collect adult males from this northern disjunct cave location (Fig. <xref ref-type="fig" rid="F8">8</xref>).</p></tp:treatment-sec><tp:treatment-sec sec-type="distribution" id="SECID0EKMBG"><title>Distribution and natural history.</title><p>Previously known only from the type locality in southeastern Tennessee (<xref ref-type="bibr" rid="B17">Hedin and Dellinger 2005</xref>, fig. 1). We report here new important northern records from Haskell Sims and Hurricane Maze Caves, extending the geographic distribution of this species significantly northwards (Fig. <xref ref-type="fig" rid="F8">8</xref>, Suppl. material <xref ref-type="supplementary-material" rid="S1">1</xref>). More collecting on the Cumberland Plateau will likely result in additional new distributional records, although the species appears to be naturally rare. <xref ref-type="bibr" rid="B17">Hedin and Dellinger (2005)</xref> and <xref ref-type="bibr" rid="B5">Carver et al. (2016)</xref> reported on the rarity of this species at the type locality.</p></tp:treatment-sec><tp:treatment-sec><!--Section generated to contain objects referenced in tp:taxon-treatment.--><fig id="F11" position="float" orientation="portrait"><object-id xmlns:xlink="http://www.w3.org/1999/xlink" content-type="doi" xlink:type="simple">10.3897/zookeys.1145.96724.figure11</object-id><object-id xmlns:xlink="http://www.w3.org/1999/xlink" content-type="arpha" xlink:type="simple">7C3158D4-31F6-591E-A6A6-3D7DDACF2C92</object-id><label>Figure 11.</label><caption><p><italic><tp:taxon-name><tp:taxon-name-part taxon-name-part-type="genus" reg="Nesticus">Nesticus</tp:taxon-name-part><tp:taxon-name-part taxon-name-part-type="species" reg="pecki">pecki</tp:taxon-name-part></tp:taxon-name></italic> epigynum variation, ventral views <bold>A</bold> Tennessee, Marion Co., Monteagle Saltpeter Cave, specimen #1625 <bold>B</bold> Tennessee, Fentress Co., Hurricane Maze Cave, MLN 13–063 (SDSU_G2100) <bold>C</bold> Tennessee, White Co., Haskell Sims Cave, MLN 14–004 (SDSU_G3697). Scale bar: 0.5 mm.</p></caption><graphic xmlns:xlink="http://www.w3.org/1999/xlink" xlink:href="zookeys-1145-001_article-96724__-g011.jpg" position="float" orientation="portrait" xlink:type="simple" id="oo_804462.jpg"><uri content-type="original_file" xlink:type="simple">https://binary.pensoft.net/fig/804462</uri></graphic></fig><fig id="F8" position="float" orientation="portrait"><object-id xmlns:xlink="http://www.w3.org/1999/xlink" content-type="doi" xlink:type="simple">10.3897/zookeys.1145.96724.figure8</object-id><object-id xmlns:xlink="http://www.w3.org/1999/xlink" content-type="arpha" xlink:type="simple">ED05BE5B-E0A4-55BA-A811-E8E66B460314</object-id><label>Figure 8.</label><caption><p>Distribution of the <italic><tp:taxon-name><tp:taxon-name-part taxon-name-part-type="genus" reg="Nesticus"/><tp:taxon-name-part taxon-name-part-type="species" reg="archeri">archeri</tp:taxon-name-part></tp:taxon-name></italic> group, including <italic><tp:taxon-name><tp:taxon-name-part taxon-name-part-type="genus" reg="Nesticus">Nesticus</tp:taxon-name-part><tp:taxon-name-part taxon-name-part-type="species" reg="archeri">archeri</tp:taxon-name-part></tp:taxon-name></italic>, <italic><tp:taxon-name><tp:taxon-name-part taxon-name-part-type="genus" reg="Nesticus">N.</tp:taxon-name-part><tp:taxon-name-part taxon-name-part-type="species" reg="pecki">pecki</tp:taxon-name-part></tp:taxon-name></italic>, <italic><tp:taxon-name><tp:taxon-name-part taxon-name-part-type="genus" reg="Nesticus">N.</tp:taxon-name-part><tp:taxon-name-part taxon-name-part-type="species" reg="jemisinae">jemisinae</tp:taxon-name-part></tp:taxon-name></italic>, <italic><tp:taxon-name><tp:taxon-name-part taxon-name-part-type="genus" reg="Nesticus">N.</tp:taxon-name-part><tp:taxon-name-part taxon-name-part-type="species" reg="cressleri">cressleri</tp:taxon-name-part></tp:taxon-name></italic>, and <italic><tp:taxon-name><tp:taxon-name-part taxon-name-part-type="genus" reg="Nesticus">N.</tp:taxon-name-part><tp:taxon-name-part taxon-name-part-type="species" reg="stygius">stygius.</tp:taxon-name-part></tp:taxon-name></italic> State boundaries and major cities shown for geographic context. Dashed lines circumscribe the distributions of <italic><tp:taxon-name><tp:taxon-name-part taxon-name-part-type="genus" reg="Nesticus">N.</tp:taxon-name-part><tp:taxon-name-part taxon-name-part-type="species" reg="pecki">pecki</tp:taxon-name-part></tp:taxon-name></italic> and <italic><tp:taxon-name><tp:taxon-name-part taxon-name-part-type="genus" reg="Nesticus">N.</tp:taxon-name-part><tp:taxon-name-part taxon-name-part-type="species" reg="stygius">stygius</tp:taxon-name-part></tp:taxon-name></italic>.</p></caption><graphic xmlns:xlink="http://www.w3.org/1999/xlink" xlink:href="zookeys-1145-001_article-96724__-g008.jpg" position="float" orientation="portrait" xlink:type="simple" id="oo_804459.jpg"><uri content-type="original_file" xlink:type="simple">https://binary.pensoft.net/fig/804459</uri></graphic></fig><supplementary-material xmlns:xlink="http://www.w3.org/1999/xlink" id="S1" position="float" orientation="portrait" xlink:type="simple"><object-id content-type="doi" xlink:type="simple">10.3897/zookeys.1145.96724.suppl1</object-id><object-id content-type="zenodo_dep_id" xlink:type="simple">7606997</object-id><object-id content-type="arpha" xlink:type="simple">6BE31A3D-E11E-5F66-9FB7-FBE5743FB0FD</object-id><label>Supplementary material 1</label><caption><p><italic><tp:taxon-name><tp:taxon-name-part taxon-name-part-type="genus" reg="Nesticus">Nesticus</tp:taxon-name-part></tp:taxon-name></italic> morphological material examined</p></caption><statement content-type="dataType"><label>Data type</label><p>occurrences (excel file)</p></statement><media xlink:href="zookeys-1145-001_article-96724__-s001.xlsx" mimetype="application" mime-subtype="vnd.openxmlformats-officedocument.spreadsheetml.sheet" position="float" orientation="portrait" xlink:type="simple" id="oo_804518.xlsx"><uri content-type="original_file" xlink:type="simple">https://binary.pensoft.net/file/804518</uri></media><permissions><license xlink:type="simple"><license-p>This dataset is made available under the Open Database License (http://opendatacommons.org/licenses/odbl/1.0/). The Open Database License (ODbL) is a license agreement intended to allow users to freely share, modify, and use this Dataset while maintaining this same freedom for others, provided that the original source and author(s) are credited.</license-p></license></permissions><attrib specific-use="authors">Marshal Hedin, Marc A. Milne</attrib></supplementary-material></tp:treatment-sec><ref-list><ref id="B17"><mixed-citation xmlns:xlink="http://www.w3.org/1999/xlink" xlink:type="simple"><person-group><name name-style="western"><surname>Hedin</surname><given-names>M</given-names></name><name name-style="western"><surname>Dellinger</surname><given-names>B</given-names></name></person-group> (<year>2005</year>) <article-title>Descriptions of a new species and previously unknown males of <italic><tp:taxon-name><tp:taxon-name-part taxon-name-part-type="genus">Nesticus</tp:taxon-name-part></tp:taxon-name></italic> (<tp:taxon-name><tp:taxon-name-part taxon-name-part-type="order">Araneae</tp:taxon-name-part></tp:taxon-name>: <tp:taxon-name><tp:taxon-name-part taxon-name-part-type="family">Nesticidae</tp:taxon-name-part></tp:taxon-name>) from caves in eastern North America, with comments on species rarity.</article-title><source>Zootaxa</source><volume>904</volume>: <fpage>1</fpage>–<lpage>19</lpage>. <ext-link xlink:href="10.11646/zootaxa.904.1.1" ext-link-type="doi" xlink:type="simple">https://doi.org/10.11646/zootaxa.904.1.1</ext-link></mixed-citation></ref><ref id="B5"><mixed-citation xmlns:xlink="http://www.w3.org/1999/xlink" xlink:type="simple"><person-group><name name-style="western"><surname>Carver</surname><given-names>LM</given-names></name><name name-style="western"><surname>Perlaky</surname><given-names>P</given-names></name><name name-style="western"><surname>Cressler</surname><given-names>A</given-names></name><name name-style="western"><surname>Zigler</surname><given-names>KS</given-names></name></person-group> (<year>2016</year>) Reproductive seasonality in <italic><tp:taxon-name><tp:taxon-name-part taxon-name-part-type="genus">Nesticus</tp:taxon-name-part></tp:taxon-name></italic> (<tp:taxon-name><tp:taxon-name-part taxon-name-part-type="order">Araneae</tp:taxon-name-part></tp:taxon-name>: <tp:taxon-name><tp:taxon-name-part taxon-name-part-type="family">Nesticidae</tp:taxon-name-part></tp:taxon-name>) cave spiders. PLoS ONE 11(6): e0156751. <ext-link xlink:href="10.1371/journal.pone.0156751" ext-link-type="doi" xlink:type="simple">https://doi.org/10.1371/journal.pone.0156751</ext-link></mixed-citation></ref></ref-list></tp:taxon-treatment>
