# Supplementary material for: ﻿New species in old mountains: integrative taxonomy reveals ten new species and extensive short-range endemism in Nesticus spiders (Araneae, Nesticidae) from the southern Appalachian Mountains
Source: Zookeys. 2023 Feb 3;1145:1–130. doi: 10.3897/zookeys.1145.96724 (PMC10208238; doi:10.3897/zookeys.1145.96724)
Supplement: XML Treatment for Nesticus silvanus [file zookeys.1145.96724-treatment6.xml]

<!DOCTYPE tp:taxon-treatment
  PUBLIC "-//TaxonX//DTD Taxonomic Treatment Publishing DTD v0 20100105//EN" "tax-treatment-NSO.dtd">
<tp:taxon-treatment xmlns:tp="http://www.plazi.org/taxpub"><tp:treatment-meta><kwd-group><label>Taxon classification</label><kwd>
                  <named-content content-type="kingdom">Animalia</named-content>
                </kwd><kwd>
                  <named-content content-type="order">Araneae</named-content>
                </kwd><kwd>
                  <named-content content-type="family">Nesticidae</named-content>
                </kwd></kwd-group><mixed-citation publication-type="journal"><person-group><name><surname>Hedin</surname><given-names>Marshal</given-names></name><name><surname>Milne</surname><given-names>Marc A.</given-names></name></person-group><article-title>﻿New species in old mountains: integrative taxonomy reveals ten new species and extensive short-range endemism in <italic><tp:taxon-name><tp:taxon-name-part taxon-name-part-type="genus" reg="Nesticus">Nesticus</tp:taxon-name-part></tp:taxon-name></italic> spiders (<tp:taxon-name><tp:taxon-name-part taxon-name-part-type="order">Araneae</tp:taxon-name-part></tp:taxon-name>, <tp:taxon-name><tp:taxon-name-part taxon-name-part-type="family">Nesticidae</tp:taxon-name-part></tp:taxon-name>) from the southern Appalachian Mountains</article-title><source>Zookeys</source><day>03</day><month>02</month><year>2023</year><volume>1145</volume><fpage>1</fpage><lpage>130</lpage><pub-id pub-id-type="doi">10.3897/zookeys.1145.96724</pub-id></mixed-citation></tp:treatment-meta><tp:nomenclature><label>﻿</label><tp:taxon-name>
                <object-id xmlns:xlink="http://www.w3.org/1999/xlink" content-type="arpha" xlink:type="simple">9142AABF-CED1-5153-B35B-9EF9C11AA14E</object-id>
                <tp:taxon-name-part taxon-name-part-type="genus" reg="Nesticus">Nesticus</tp:taxon-name-part>
                <tp:taxon-name-part taxon-name-part-type="species" reg="silvanus">silvanus</tp:taxon-name-part>
              </tp:taxon-name><tp:taxon-authority>Gertsch, 1984</tp:taxon-authority><xref ref-type="fig" rid="F14">Figs 14A–D</xref><xref ref-type="fig" rid="F15">, 15A–E</xref><tp:nomenclature-citation-list><tp:nomenclature-citation><tp:taxon-name>
                    <tp:taxon-name-part taxon-name-part-type="genus" reg="Nesticus">Nesticus</tp:taxon-name-part>
                    <tp:taxon-name-part taxon-name-part-type="species" reg="silvanus">silvanus</tp:taxon-name-part>
                  </tp:taxon-name><comment>Gertsch, 1984: 27, figs 141–143.</comment></tp:nomenclature-citation></tp:nomenclature-citation-list></tp:nomenclature><tp:treatment-sec sec-type="material" id="SECID0EU5BG"><title>Material examined.</title><p><bold>Type material: <italic>Holotype</italic></bold>: USA – <bold>North Carolina, Jackson–Haywood Co.</bold> • ♀ holotype; Water Rock Knob summit, elev. 1918 m, 30 Oct. 1969, W. Shear leg; <named-content xmlns:xlink="http://www.w3.org/1999/xlink" content-type="dwc:institutional_code" xlink:title="American Museum of Natural History" xlink:href="http://grbio.org/institution/american-museum-natural-history" xlink:type="simple">AMNH</named-content>; <bold>New collections from type locality</bold>: USA – North Carolina, Jackson Co. • 2♂, 7♀; vicinity of Water Rock Knob, off Blue Ridge Parkway; <named-content xmlns:xlink="http://www.w3.org/1999/xlink" content-type="dwc:verbatimCoordinates" xlink:type="simple"><named-content content-type="geo-json" specific-use="{&#34;type&#34;:&#34;Point&#34;,&#34;coordinates&#34;:[-83.141700,35.459700]}" id="NCID0EK6BG" xlink:type="simple">35.4597°N, -83.1417°W</named-content></named-content>; 9 Aug. 1992; M. Hedin leg; <bold>Non type material</bold>: – <bold>Haywood Co.</bold> • 2♂, 8♀; Blue Ridge Parkway, Mile 438, near Steestachee Bald overlook; <named-content xmlns:xlink="http://www.w3.org/1999/xlink" content-type="dwc:verbatimCoordinates" xlink:type="simple"><named-content content-type="geo-json" specific-use="{&#34;type&#34;:&#34;Point&#34;,&#34;coordinates&#34;:[-83.038800,35.426300]}" id="NCID0EW6BG" xlink:type="simple">35.4263°N, -83.0388°W</named-content></named-content>; 13 Aug. 1992; M. Hedin leg.; • 2♀; Cold Springs Creek, NE of I–40; <named-content xmlns:xlink="http://www.w3.org/1999/xlink" content-type="dwc:verbatimCoordinates" xlink:type="simple"><named-content content-type="geo-json" specific-use="{&#34;type&#34;:&#34;Point&#34;,&#34;coordinates&#34;:[-82.993800,35.758500]}" id="NCID0E56BG" xlink:type="simple">35.7585°N, -82.9938°W</named-content></named-content>; 19 Aug. 2001; M. Hedin, M. Lowder leg.; <abbrev xmlns:xlink="http://www.w3.org/1999/xlink" xlink:title="M Hedin" id="ABBRID0EEAAI" xlink:type="simple">MCH</abbrev> 01_137; • ♀, 1 imm; Fie Top Road, along Fie Creek; <named-content xmlns:xlink="http://www.w3.org/1999/xlink" content-type="dwc:verbatimCoordinates" xlink:type="simple"><named-content content-type="geo-json" specific-use="{&#34;type&#34;:&#34;Point&#34;,&#34;coordinates&#34;:[-83.104500,35.545100]}" id="NCID0ELAAI" xlink:type="simple">35.5451°N, -83.1045°W</named-content></named-content>; 3 Sep. 2002; M. Hedin, M. Lowder, P. Paquin leg.; <abbrev xmlns:xlink="http://www.w3.org/1999/xlink" xlink:title="M Hedin" id="ABBRID0EQAAI" xlink:type="simple">MCH</abbrev> 02_187; • 3♀; Germany Cove Road, vicinity Hemphill Creek; <named-content xmlns:xlink="http://www.w3.org/1999/xlink" content-type="dwc:verbatimCoordinates" xlink:type="simple"><named-content content-type="geo-json" specific-use="{&#34;type&#34;:&#34;Point&#34;,&#34;coordinates&#34;:[-83.036000,35.554300]}" id="NCID0EXAAI" xlink:type="simple">35.5543°N, -83.036°W</named-content></named-content>; 25 Aug. 2005; M. Hedin, R. Keith, J. Starrett, S. Thomas leg.; <abbrev xmlns:xlink="http://www.w3.org/1999/xlink" xlink:title="M Hedin" id="ABBRID0E3AAI" xlink:type="simple">MCH</abbrev> 05_087; • 2♀, 4 imm; NW Hebo Mountain, Hwy 209; <named-content xmlns:xlink="http://www.w3.org/1999/xlink" content-type="dwc:verbatimCoordinates" xlink:type="simple"><named-content content-type="geo-json" specific-use="{&#34;type&#34;:&#34;Point&#34;,&#34;coordinates&#34;:[-82.906500,35.686900]}" id="NCID0EDBAI" xlink:type="simple">35.6869°N, -82.9065°W</named-content></named-content>; 25 Aug. 2005; M. Hedin, R. Keith, J. Starrett, S. Thomas leg.; <abbrev xmlns:xlink="http://www.w3.org/1999/xlink" xlink:title="M Hedin" id="ABBRID0EIBAI" xlink:type="simple">MCH</abbrev> 05_086; – <bold>Jackson Co.</bold> • 6♀; Dicks Creek, near Dicks Creek Church, N of Dillsboro; <named-content xmlns:xlink="http://www.w3.org/1999/xlink" content-type="dwc:verbatimCoordinates" xlink:type="simple"><named-content content-type="geo-json" specific-use="{&#34;type&#34;:&#34;Point&#34;,&#34;coordinates&#34;:[-83.258600,35.405600]}" id="NCID0ERBAI" xlink:type="simple">35.4056°N, -83.2586°W</named-content></named-content>; 31 Aug. 2002; M. Hedin, M. Lowder, P. Paquin leg.; <abbrev xmlns:xlink="http://www.w3.org/1999/xlink" xlink:title="M Hedin" id="ABBRID0EWBAI" xlink:type="simple">MCH</abbrev> 02_173; • 11♀, 1 imm; Soco Creek, up Shut–in Creek road; <named-content xmlns:xlink="http://www.w3.org/1999/xlink" content-type="dwc:verbatimCoordinates" xlink:type="simple"><named-content content-type="geo-json" specific-use="{&#34;type&#34;:&#34;Point&#34;,&#34;coordinates&#34;:[-83.214800,35.465300]}" id="NCID0E4BAI" xlink:type="simple">35.4653°N, -83.2148°W</named-content></named-content>; 3 Sep. 2002; M. Hedin, M. Lowder, P. Paquin leg.; <abbrev xmlns:xlink="http://www.w3.org/1999/xlink" xlink:title="M Hedin" id="ABBRID0ECCAI" xlink:type="simple">MCH</abbrev> 02_188; – <bold>Macon Co.</bold> • 2♀; Falls branch of Elijay Creek, 2 mi. E Elijay; <named-content xmlns:xlink="http://www.w3.org/1999/xlink" content-type="dwc:verbatimCoordinates" xlink:type="simple"><named-content content-type="geo-json" specific-use="{&#34;type&#34;:&#34;Point&#34;,&#34;coordinates&#34;:[-83.253500,35.213500]}" id="NCID0ELCAI" xlink:type="simple">35.2135°N, -83.2535°W</named-content></named-content>; 11 Aug. 1992; M. Hedin leg.; – <bold>Madison Co.</bold> • ♂, 12♀; Hwy 209, W Rocky Bluff campground at Long Mountain Branch; <named-content xmlns:xlink="http://www.w3.org/1999/xlink" content-type="dwc:verbatimCoordinates" xlink:type="simple"><named-content content-type="geo-json" specific-use="{&#34;type&#34;:&#34;Point&#34;,&#34;coordinates&#34;:[-82.850200,35.859900]}" id="NCID0EVCAI" xlink:type="simple">35.8599°N, -82.8502°W</named-content></named-content>; 19 Aug. 2001; M. Hedin, M. Lowder leg.; <abbrev xmlns:xlink="http://www.w3.org/1999/xlink" xlink:title="M Hedin" id="ABBRID0E1CAI" xlink:type="simple">MCH</abbrev> 01_139; – <bold>Swain Co.</bold> • 14♀, 4 imm; Alarka Road, N Deep Gap church; <named-content xmlns:xlink="http://www.w3.org/1999/xlink" content-type="dwc:verbatimCoordinates" xlink:type="simple"><named-content content-type="geo-json" specific-use="{&#34;type&#34;:&#34;Point&#34;,&#34;coordinates&#34;:[-83.406400,35.348200]}" id="NCID0EDDAI" xlink:type="simple">35.3482°N, -83.4064°W</named-content></named-content>; 28 Aug. 2002; M. Hedin, M. Lowder, P. Paquin leg.; <abbrev xmlns:xlink="http://www.w3.org/1999/xlink" xlink:title="M Hedin" id="ABBRID0EIDAI" xlink:type="simple">MCH</abbrev> 02_168; – <bold>Tennessee, Cocke Co.</bold> • 4♀; south of Round Mountain, Shelton Branch, Hwy 107; <named-content xmlns:xlink="http://www.w3.org/1999/xlink" content-type="dwc:verbatimCoordinates" xlink:type="simple"><named-content content-type="geo-json" specific-use="{&#34;type&#34;:&#34;Point&#34;,&#34;coordinates&#34;:[-82.951900,35.835000]}" id="NCID0ERDAI" xlink:type="simple">35.835°N, -82.9519°W</named-content></named-content>; 27 Aug. 2005; M. Hedin, R. Keith, J. Starrett, S. Thomas leg.; <abbrev xmlns:xlink="http://www.w3.org/1999/xlink" xlink:title="M Hedin" id="ABBRID0EWDAI" xlink:type="simple">MCH</abbrev> 05_095; • 5♀; southeast of Round Mountain, W Rattlesnake Gap; <named-content xmlns:xlink="http://www.w3.org/1999/xlink" content-type="dwc:verbatimCoordinates" xlink:type="simple"><named-content content-type="geo-json" specific-use="{&#34;type&#34;:&#34;Point&#34;,&#34;coordinates&#34;:[-82.944300,35.847200]}" id="NCID0E4DAI" xlink:type="simple">35.8472°N, -82.9443°W</named-content></named-content>; 19 Aug. 2001; M. Hedin, M. Lowder leg.; <abbrev xmlns:xlink="http://www.w3.org/1999/xlink" xlink:title="M Hedin" id="ABBRID0ECEAI" xlink:type="simple">MCH</abbrev> 01_138.</p></tp:treatment-sec><tp:treatment-sec sec-type="diagnosis" id="SECID0EGEAI"><title>Diagnosis.</title><p>Morphologically very similar to geographically parapatric <italic><tp:taxon-name><tp:taxon-name-part taxon-name-part-type="genus" reg="Nesticus">Nesticus</tp:taxon-name-part><tp:taxon-name-part taxon-name-part-type="species" reg="cherokeensis">cherokeensis</tp:taxon-name-part></tp:taxon-name></italic> (Fig. <xref ref-type="fig" rid="F13">13</xref>). Males of <italic><tp:taxon-name><tp:taxon-name-part taxon-name-part-type="genus" reg="Nesticus">N.</tp:taxon-name-part><tp:taxon-name-part taxon-name-part-type="species" reg="silvanus">silvanus</tp:taxon-name-part></tp:taxon-name></italic> can be distinguished from <italic><tp:taxon-name><tp:taxon-name-part taxon-name-part-type="genus" reg="Nesticus">N.</tp:taxon-name-part><tp:taxon-name-part taxon-name-part-type="species" reg="cherokeensis">cherokeensis</tp:taxon-name-part></tp:taxon-name></italic> by the shape of the paradistal paracymbial process, which possesses a well-sclerotized ventral edge and a long prolateral extension (Fig. <xref ref-type="fig" rid="F14">14A–D</xref>). Also, the <italic><tp:taxon-name><tp:taxon-name-part taxon-name-part-type="genus" reg="Nesticus">N.</tp:taxon-name-part><tp:taxon-name-part taxon-name-part-type="species" reg="silvanus">silvanus</tp:taxon-name-part></tp:taxon-name></italic> paracymbium lacks a basal projection of the dorsal process (Fig. <xref ref-type="fig" rid="F14">14A, C, D</xref>) as (sometimes) present in <italic><tp:taxon-name><tp:taxon-name-part taxon-name-part-type="genus" reg="Nesticus">N.</tp:taxon-name-part><tp:taxon-name-part taxon-name-part-type="species" reg="cherokeensis">cherokeensis</tp:taxon-name-part></tp:taxon-name></italic> (Fig. <xref ref-type="fig" rid="F16">16B, F</xref>). Epigyna of <italic><tp:taxon-name><tp:taxon-name-part taxon-name-part-type="genus" reg="Nesticus">N.</tp:taxon-name-part><tp:taxon-name-part taxon-name-part-type="species" reg="silvanus">silvanus</tp:taxon-name-part></tp:taxon-name></italic> are very similar to those of <italic><tp:taxon-name><tp:taxon-name-part taxon-name-part-type="genus" reg="Nesticus">N.</tp:taxon-name-part><tp:taxon-name-part taxon-name-part-type="species" reg="cherokeensis">cherokeensis</tp:taxon-name-part></tp:taxon-name></italic> but (when viewed dorsally) possess epigynal plates with well separated medial margins, while in <italic><tp:taxon-name><tp:taxon-name-part taxon-name-part-type="genus" reg="Nesticus">N.</tp:taxon-name-part><tp:taxon-name-part taxon-name-part-type="species" reg="cherokeensis">cherokeensis</tp:taxon-name-part></tp:taxon-name></italic> these plate margins are long, parallel, and touching (but see Fig. <xref ref-type="fig" rid="F15">15E</xref> vs. Fig. <xref ref-type="fig" rid="F17">17B</xref>). Additionally, <italic><tp:taxon-name><tp:taxon-name-part taxon-name-part-type="genus" reg="Nesticus">N.</tp:taxon-name-part><tp:taxon-name-part taxon-name-part-type="species" reg="silvanus">silvanus</tp:taxon-name-part></tp:taxon-name></italic> epigyna possess anteriorly elongated epigynal pockets, lateral lobes that are shorter than the median septum, and relatively short spermathecae that lie perpendicular to the medium septum, separating them from remaining members of the <italic><tp:taxon-name><tp:taxon-name-part taxon-name-part-type="genus" reg="Nesticus"/><tp:taxon-name-part taxon-name-part-type="species" reg="tennesseensis">tennesseensis</tp:taxon-name-part></tp:taxon-name></italic> group.</p><fig id="F14" position="float" orientation="portrait"><object-id xmlns:xlink="http://www.w3.org/1999/xlink" content-type="doi" xlink:type="simple">10.3897/zookeys.1145.96724.figure14</object-id><object-id xmlns:xlink="http://www.w3.org/1999/xlink" content-type="arpha" xlink:type="simple">C8D95FF0-5325-5FDC-B382-C8355E1EAEB7</object-id><label>Figure 14.</label><caption><p><italic><tp:taxon-name><tp:taxon-name-part taxon-name-part-type="genus" reg="Nesticus">Nesticus</tp:taxon-name-part><tp:taxon-name-part taxon-name-part-type="species" reg="silvanus">silvanus</tp:taxon-name-part></tp:taxon-name></italic> ♂ palps. North Carolina, Jackson Co., vicinity of Water Rock Knob, <abbrev xmlns:xlink="http://www.w3.org/1999/xlink" xlink:title="M Hedin" id="ABBRID0EEJAI" xlink:type="simple">MCH</abbrev> specimen #1080, dorsal (<bold>A</bold>), ventral (<bold>B</bold>) <bold>C</bold> North Carolina, Haywood Co., Blue Ridge Parkway, near Steestachee Bald overlook, <abbrev xmlns:xlink="http://www.w3.org/1999/xlink" xlink:title="M Hedin" id="ABBRID0EOJAI" xlink:type="simple">MCH</abbrev> specimen #1145, dorsal <bold>D</bold> North Carolina, Madison Co., W of Rocky Bluff campground, <abbrev xmlns:xlink="http://www.w3.org/1999/xlink" xlink:title="M Hedin" id="ABBRID0EUJAI" xlink:type="simple">MCH</abbrev> 01_139, dorsal. Scale bar: 0.5 mm.</p></caption><graphic xmlns:xlink="http://www.w3.org/1999/xlink" xlink:href="zookeys-1145-001_article-96724__-g014.jpg" position="float" orientation="portrait" xlink:type="simple" id="oo_804465.jpg"><uri content-type="original_file" xlink:type="simple">https://binary.pensoft.net/fig/804465</uri></graphic></fig><fig id="F15" position="float" orientation="portrait"><object-id xmlns:xlink="http://www.w3.org/1999/xlink" content-type="doi" xlink:type="simple">10.3897/zookeys.1145.96724.figure15</object-id><object-id xmlns:xlink="http://www.w3.org/1999/xlink" content-type="arpha" xlink:type="simple">09449640-A6EA-594B-96BC-957A75BD0A31</object-id><label>Figure 15.</label><caption><p><italic><tp:taxon-name><tp:taxon-name-part taxon-name-part-type="genus" reg="Nesticus">Nesticus</tp:taxon-name-part><tp:taxon-name-part taxon-name-part-type="species" reg="silvanus">silvanus</tp:taxon-name-part></tp:taxon-name></italic> epigynal variation <bold>A</bold> North Carolina, Jackson Co., vicinity of Water Rock Knob, <abbrev xmlns:xlink="http://www.w3.org/1999/xlink" xlink:title="M Hedin" id="ABBRID0ESKAI" xlink:type="simple">MCH</abbrev> specimen #1083, ventral. North Carolina, Macon Co., Falls branch of Elijay Creek, <abbrev xmlns:xlink="http://www.w3.org/1999/xlink" xlink:title="M Hedin" id="ABBRID0EWKAI" xlink:type="simple">MCH</abbrev> specimen #1115, ventral (<bold>B</bold>), dorsal (<bold>C</bold>) North Carolina, Madison Co., W of Rocky Bluff campground, <abbrev xmlns:xlink="http://www.w3.org/1999/xlink" xlink:title="M Hedin" id="ABBRID0E5KAI" xlink:type="simple">MCH</abbrev> 01_139, ventral (<bold>D</bold>), dorsal (<bold>E</bold>). Scale bar: 0.5 mm.</p></caption><graphic xmlns:xlink="http://www.w3.org/1999/xlink" xlink:href="zookeys-1145-001_article-96724__-g015.jpg" position="float" orientation="portrait" xlink:type="simple" id="oo_804466.jpg"><uri content-type="original_file" xlink:type="simple">https://binary.pensoft.net/fig/804466</uri></graphic></fig><fig id="F16" position="float" orientation="portrait"><object-id xmlns:xlink="http://www.w3.org/1999/xlink" content-type="doi" xlink:type="simple">10.3897/zookeys.1145.96724.figure16</object-id><object-id xmlns:xlink="http://www.w3.org/1999/xlink" content-type="arpha" xlink:type="simple">C8D3F82A-C9C2-5FBA-8EA2-42372A5E3046</object-id><label>Figure 16.</label><caption><p><italic><tp:taxon-name><tp:taxon-name-part taxon-name-part-type="genus" reg="Nesticus">Nesticus</tp:taxon-name-part><tp:taxon-name-part taxon-name-part-type="species" reg="cherokeensis">cherokeensis</tp:taxon-name-part></tp:taxon-name></italic> sp. nov. ♂ palps. North Carolina, Swain Co., Blue Ridge Parkway, below Ballhoot Scar overlook, <abbrev xmlns:xlink="http://www.w3.org/1999/xlink" xlink:title="M Hedin" id="ABBRID0E5LAI" xlink:type="simple">MCH</abbrev> specimen #1177, ventral (<bold>A</bold>), dorsal (<bold>B</bold>) <bold>C</bold> North Carolina, Haywood Co., S of Waterville, <abbrev xmlns:xlink="http://www.w3.org/1999/xlink" xlink:title="M Hedin" id="ABBRID0EIMAI" xlink:type="simple">MCH</abbrev> 01_134, dorsal <bold>D</bold> North Carolina, Jackson Co., Blue Ridge Parkway, near Bunches Bald Tunnel, <abbrev xmlns:xlink="http://www.w3.org/1999/xlink" xlink:title="M Hedin" id="ABBRID0EOMAI" xlink:type="simple">MCH</abbrev> specimen #1089, dorsal <bold>E</bold> North Carolina, Haywood Co., FR 288 above Pigeon River, <abbrev xmlns:xlink="http://www.w3.org/1999/xlink" xlink:title="M Hedin" id="ABBRID0EUMAI" xlink:type="simple">MCH</abbrev> 01_136, ventral <bold>F</bold> North Carolina, Swain Co., road to Balsam Mountain, <abbrev xmlns:xlink="http://www.w3.org/1999/xlink" xlink:title="M Hedin" id="ABBRID0E1MAI" xlink:type="simple">MCH</abbrev> 02_185, ventral. Scale bar: 0.5 mm.</p></caption><graphic xmlns:xlink="http://www.w3.org/1999/xlink" xlink:href="zookeys-1145-001_article-96724__-g016.jpg" position="float" orientation="portrait" xlink:type="simple" id="oo_804467.jpg"><uri content-type="original_file" xlink:type="simple">https://binary.pensoft.net/fig/804467</uri></graphic></fig><fig id="F17" position="float" orientation="portrait"><object-id xmlns:xlink="http://www.w3.org/1999/xlink" content-type="doi" xlink:type="simple">10.3897/zookeys.1145.96724.figure17</object-id><object-id xmlns:xlink="http://www.w3.org/1999/xlink" content-type="arpha" xlink:type="simple">19E2E8C6-A8D0-54B0-B860-FF539DE5B4BE</object-id><label>Figure 17.</label><caption><p><italic><tp:taxon-name><tp:taxon-name-part taxon-name-part-type="genus" reg="Nesticus">Nesticus</tp:taxon-name-part><tp:taxon-name-part taxon-name-part-type="species" reg="cherokeensis">cherokeensis</tp:taxon-name-part></tp:taxon-name></italic> sp. nov. epigynal variation. North Carolina, Swain Co., Blue Ridge Parkway, below Ballhoot Scar overlook, <abbrev xmlns:xlink="http://www.w3.org/1999/xlink" xlink:title="M Hedin" id="ABBRID0EWNAI" xlink:type="simple">MCH</abbrev> specimen #1181, ventral (<bold>A</bold>), dorsal (<bold>B</bold>) North Carolina, Haywood Co., S of Waterville, <abbrev xmlns:xlink="http://www.w3.org/1999/xlink" xlink:title="M Hedin" id="ABBRID0E5NAI" xlink:type="simple">MCH</abbrev> 01_134, ventral (<bold>C</bold>), dorsal (<bold>D</bold>) Tennessee, Cocke Co., S side of Indian Camp Creek, <abbrev xmlns:xlink="http://www.w3.org/1999/xlink" xlink:title="M Hedin" id="ABBRID0EGOAI" xlink:type="simple">MCH</abbrev> specimen #1982, ventral (<bold>E</bold>), dorsal (<bold>F</bold>) North Carolina, Haywood Co., Cataloochee area, Sag Branch, ventral (<bold>G</bold>), dorsal (<bold>H</bold>). Scale bar: 0.5 mm.</p></caption><graphic xmlns:xlink="http://www.w3.org/1999/xlink" xlink:href="zookeys-1145-001_article-96724__-g017.jpg" position="float" orientation="portrait" xlink:type="simple" id="oo_804468.jpg"><uri content-type="original_file" xlink:type="simple">https://binary.pensoft.net/fig/804468</uri></graphic></fig></tp:treatment-sec><tp:treatment-sec sec-type="description" id="SECID0EXOAI"><title>Description of previously undescribed ♂ from type locality</title><p><bold>(<abbrev xmlns:xlink="http://www.w3.org/1999/xlink" xlink:title="M Hedin" id="ABBRID0E6OAI" xlink:type="simple">MCH</abbrev> specimen #1080).</bold> Carapace light cream colored, gray pigmentation behind ocular area leading to midline and around edges. Legs pale yellow / cream. Abdomen with paired faint gray blotches on a light gray background. All eyes approximately equal in size, except for AMEs, ~ 1/3 width of ALEs. Eyes with rings of dark pigment. <abbrev xmlns:xlink="http://www.w3.org/1999/xlink" xlink:title="carapace length" id="ABBRID0EEPAI" xlink:type="simple">CL</abbrev> 1.39, <abbrev xmlns:xlink="http://www.w3.org/1999/xlink" xlink:title="maximum carapace width" id="ABBRID0EIPAI" xlink:type="simple">CW</abbrev> 1.16, abdomen length 1.89, total body length 3.28. Leg I total length 8.66 (2.41, 0.54, 2.48, 2.25, 0.98), leg formula 1423, leg I / <abbrev xmlns:xlink="http://www.w3.org/1999/xlink" xlink:title="maximum carapace width" id="ABBRID0EMPAI" xlink:type="simple">CW</abbrev> ratio 7.5. Paracymbium possesses a hook-shaped paradistal process with a well-sclerotized ventral edge and a long prolaterally-directed extension. Paracymbial dorsal process transparent and concave. Distal paracymbial process directed anteriorly, rounded, with a serrate edge. Ventral paracymbial process triangular with a blunted anterior edge. Median apophysis oval with a sharp anterior edge. Tegular process elongate, narrowing distally, and directed anteriorly. Nose-like bulge at the base of the tegular apophysis. Distal tip of conductor bent and directed prolaterally.</p></tp:treatment-sec><tp:treatment-sec sec-type="variation" id="SECID0EZPAI"><title>Variation.</title><p>Minimal palpal variation was observed for males from three sample locations, the dorsal paracymbial process in a single Rocky Bluff male being slightly wider and shorter (Fig. <xref ref-type="fig" rid="F14">14A–D</xref>). Female genitalic variation across sample locations was minimal (Fig. <xref ref-type="fig" rid="F15">15A–E</xref>).</p></tp:treatment-sec><tp:treatment-sec sec-type="distribution" id="SECID0EHQAI"><title>Distribution and natural history.</title><p>Originally recorded from three locations (<xref ref-type="bibr" rid="B12">Gertsch 1984</xref>), now known to be relatively broadly distributed in appropriate surface microhabitats, including high-elevation habitats above 1900 m (e.g., Water Rock Knob, Steestachee Bald, etc.). This species is closely parapatric with <italic><tp:taxon-name><tp:taxon-name-part taxon-name-part-type="genus" reg="Nesticus">Nesticus</tp:taxon-name-part><tp:taxon-name-part taxon-name-part-type="species" reg="cherokeensis">cherokeensis</tp:taxon-name-part></tp:taxon-name></italic> directly to the west, with an almost parallel geographic distribution (Fig. <xref ref-type="fig" rid="F13">13</xref>).</p><p>Strong phylogeographic structuring is observed in the mitochondrial data with a well-supported subclade found east of the Pigeon River (FieTop, Hebo Mtn, Rocky Bluff, etc.; Fig. <xref ref-type="fig" rid="F6">6</xref>), suggesting a possible role for riverine barriers in phylogeographic structuring, and further suggesting a southwest to northeast biogeographic directionality.</p><p>As an example of natural history, one male and 12 females were collected from rocky void spaces in a moist, rocky ravine near Rocky Bluff campground (<abbrev xmlns:xlink="http://www.w3.org/1999/xlink" xlink:title="M Hedin" id="ABBRID0EIRAI" xlink:type="simple">MCH</abbrev> 01_139) during a 30-minute devoted <italic><tp:taxon-name><tp:taxon-name-part taxon-name-part-type="genus" reg="Nesticus">Nesticus</tp:taxon-name-part></tp:taxon-name></italic> search.</p></tp:treatment-sec><tp:treatment-sec sec-type="remarks" id="SECID0ETRAI"><title>Remarks.</title><p>This species is strongly supported as sister to remaining members of the <italic><tp:taxon-name><tp:taxon-name-part taxon-name-part-type="genus" reg="Nesticus"/><tp:taxon-name-part taxon-name-part-type="species" reg="tennesseensis">tennesseensis</tp:taxon-name-part></tp:taxon-name></italic> group based on <abbrev xmlns:xlink="http://www.w3.org/1999/xlink" xlink:title="ultraconserved element" id="ABBRID0EDSAI" xlink:type="simple">UCE</abbrev> evidence (Figs <xref ref-type="fig" rid="F3">3</xref>, <xref ref-type="fig" rid="F4">4</xref>).</p></tp:treatment-sec><tp:treatment-sec><!--Section generated to contain objects referenced in tp:taxon-treatment.--><fig id="F13" position="float" orientation="portrait"><object-id xmlns:xlink="http://www.w3.org/1999/xlink" content-type="doi" xlink:type="simple">10.3897/zookeys.1145.96724.figure13</object-id><object-id xmlns:xlink="http://www.w3.org/1999/xlink" content-type="arpha" xlink:type="simple">7767DABD-A048-5358-82F0-4BB9DDFF22AE</object-id><label>Figure 13.</label><caption><p>Distribution of <italic><tp:taxon-name><tp:taxon-name-part taxon-name-part-type="genus" reg="Nesticus"/><tp:taxon-name-part taxon-name-part-type="species" reg="tennesseensis">tennesseensis</tp:taxon-name-part></tp:taxon-name></italic> group species. Type localities designated with yellow circles. State boundaries and major cities shown for geographic context. Dashed lines circumscribe known species distributions.</p></caption><graphic xmlns:xlink="http://www.w3.org/1999/xlink" xlink:href="zookeys-1145-001_article-96724__-g013.jpg" position="float" orientation="portrait" xlink:type="simple" id="oo_804464.jpg"><uri content-type="original_file" xlink:type="simple">https://binary.pensoft.net/fig/804464</uri></graphic></fig><fig id="F6" position="float" orientation="portrait"><object-id xmlns:xlink="http://www.w3.org/1999/xlink" content-type="doi" xlink:type="simple">10.3897/zookeys.1145.96724.figure6</object-id><object-id xmlns:xlink="http://www.w3.org/1999/xlink" content-type="arpha" xlink:type="simple">809AB900-549C-5BD8-8198-AE4C0EE27333</object-id><label>Figure 6.</label><caption><p><abbrev xmlns:xlink="http://www.w3.org/1999/xlink" xlink:title="mitochondrial cytochrome c oxidase subunit I" id="ABBRID0EU4AE" xlink:type="simple">COI</abbrev> IQT gene tree. Distant outgroups trimmed. Specimen numbers correspond to those in Suppl. material <xref ref-type="supplementary-material" rid="S3">3</xref> (with detailed location provided in Suppl. material <xref ref-type="supplementary-material" rid="S1">1</xref>). Sequences from <abbrev xmlns:xlink="http://www.w3.org/1999/xlink" xlink:title="ultraconserved element" id="ABBRID0EA5AE" xlink:type="simple">UCE</abbrev> capture denoted with “NODE”. Populations with a “<italic><tp:taxon-name><tp:taxon-name-part taxon-name-part-type="genus" reg="Nesticus">Nesticus</tp:taxon-name-part><tp:taxon-name-part taxon-name-part-type="species" reg="cooperi">cooperi</tp:taxon-name-part></tp:taxon-name></italic>-like” male paracymbium denoted by small circles. Not all tip bootstrap values shown (see Suppl. material <xref ref-type="supplementary-material" rid="S4">4</xref> for .tre file with all bootstrap values).</p></caption><graphic xmlns:xlink="http://www.w3.org/1999/xlink" xlink:href="zookeys-1145-001_article-96724__-g006.jpg" position="float" orientation="portrait" xlink:type="simple" id="oo_804457.jpg"><uri content-type="original_file" xlink:type="simple">https://binary.pensoft.net/fig/804457</uri></graphic></fig><supplementary-material xmlns:xlink="http://www.w3.org/1999/xlink" id="S3" position="float" orientation="portrait" xlink:type="simple"><object-id content-type="doi" xlink:type="simple">10.3897/zookeys.1145.96724.suppl3</object-id><object-id content-type="zenodo_dep_id" xlink:type="simple">7607005</object-id><object-id content-type="arpha" xlink:type="simple">C5B10E30-1B5F-5CB2-A3E5-9A8E434BFC2B</object-id><label>Supplementary material 3</label><caption><p>Specimens used in molecular work</p></caption><statement content-type="dataType"><label>Data type</label><p>DNA records (excel file)</p></statement><media xlink:href="zookeys-1145-001_article-96724__-s003.xlsx" mimetype="application" mime-subtype="vnd.openxmlformats-officedocument.spreadsheetml.sheet" position="float" orientation="portrait" xlink:type="simple" id="oo_804520.xlsx"><uri content-type="original_file" xlink:type="simple">https://binary.pensoft.net/file/804520</uri></media><permissions><license xlink:type="simple"><license-p>This dataset is made available under the Open Database License (http://opendatacommons.org/licenses/odbl/1.0/). The Open Database License (ODbL) is a license agreement intended to allow users to freely share, modify, and use this Dataset while maintaining this same freedom for others, provided that the original source and author(s) are credited.</license-p></license></permissions><attrib specific-use="authors">Marshal Hedin, Marc A. Milne</attrib></supplementary-material><supplementary-material xmlns:xlink="http://www.w3.org/1999/xlink" id="S1" position="float" orientation="portrait" xlink:type="simple"><object-id content-type="doi" xlink:type="simple">10.3897/zookeys.1145.96724.suppl1</object-id><object-id content-type="zenodo_dep_id" xlink:type="simple">7606997</object-id><object-id content-type="arpha" xlink:type="simple">6BE31A3D-E11E-5F66-9FB7-FBE5743FB0FD</object-id><label>Supplementary material 1</label><caption><p><italic><tp:taxon-name><tp:taxon-name-part taxon-name-part-type="genus" reg="Nesticus">Nesticus</tp:taxon-name-part></tp:taxon-name></italic> morphological material examined</p></caption><statement content-type="dataType"><label>Data type</label><p>occurrences (excel file)</p></statement><media xlink:href="zookeys-1145-001_article-96724__-s001.xlsx" mimetype="application" mime-subtype="vnd.openxmlformats-officedocument.spreadsheetml.sheet" position="float" orientation="portrait" xlink:type="simple" id="oo_804518.xlsx"><uri content-type="original_file" xlink:type="simple">https://binary.pensoft.net/file/804518</uri></media><permissions><license xlink:type="simple"><license-p>This dataset is made available under the Open Database License (http://opendatacommons.org/licenses/odbl/1.0/). The Open Database License (ODbL) is a license agreement intended to allow users to freely share, modify, and use this Dataset while maintaining this same freedom for others, provided that the original source and author(s) are credited.</license-p></license></permissions><attrib specific-use="authors">Marshal Hedin, Marc A. Milne</attrib></supplementary-material><supplementary-material xmlns:xlink="http://www.w3.org/1999/xlink" id="S4" position="float" orientation="portrait" xlink:type="simple"><object-id content-type="doi" xlink:type="simple">10.3897/zookeys.1145.96724.suppl4</object-id><object-id content-type="zenodo_dep_id" xlink:type="simple">7607007</object-id><object-id content-type="arpha" xlink:type="simple">B8776F12-447B-5DD7-B84D-D8D37436DD01</object-id><label>Supplementary material 4</label><caption><p>Input alignments, analysis log files, and output tree files</p></caption><statement content-type="dataType"><label>Data type</label><p>zip. archive</p></statement><media xlink:href="zookeys-1145-001_article-96724__-s004.zip" mimetype="application" mime-subtype="x-zip-compressed" position="float" orientation="portrait" xlink:type="simple" id="oo_804521.zip"><uri content-type="original_file" xlink:type="simple">https://binary.pensoft.net/file/804521</uri></media><permissions><license xlink:type="simple"><license-p>This dataset is made available under the Open Database License (http://opendatacommons.org/licenses/odbl/1.0/). The Open Database License (ODbL) is a license agreement intended to allow users to freely share, modify, and use this Dataset while maintaining this same freedom for others, provided that the original source and author(s) are credited.</license-p></license></permissions><attrib specific-use="authors">Marshal Hedin, Marc A. Milne</attrib></supplementary-material><fig id="F3" position="float" orientation="portrait"><object-id xmlns:xlink="http://www.w3.org/1999/xlink" content-type="doi" xlink:type="simple">10.3897/zookeys.1145.96724.figure3</object-id><object-id xmlns:xlink="http://www.w3.org/1999/xlink" content-type="arpha" xlink:type="simple">1175C5AC-9E6D-57E2-B771-2F3B40C5351C</object-id><label>Figure 3.</label><caption><p><abbrev xmlns:xlink="http://www.w3.org/1999/xlink" xlink:title="ultraconserved element" id="ABBRID0E3XAE" xlink:type="simple">UCE</abbrev> concatenated maximum likelihood tree. Distant outgroups removed (for graphical purposes), specimen numbers correspond to those in Suppl. material <xref ref-type="supplementary-material" rid="S3">3</xref> (with detailed location provided in Suppl. material <xref ref-type="supplementary-material" rid="S1">1</xref>). Node numbers correspond to bootstrap (bold text) / gCF / sCF. Only bootstrap values below 100 shown, all others 100. gCF and sCF values rounded to nearest integer; sCF values below 38 highlighted with red text.</p></caption><graphic xmlns:xlink="http://www.w3.org/1999/xlink" xlink:href="zookeys-1145-001_article-96724__-g003.jpg" position="float" orientation="portrait" xlink:type="simple" id="oo_804454.jpg"><uri content-type="original_file" xlink:type="simple">https://binary.pensoft.net/fig/804454</uri></graphic></fig><fig id="F4" position="float" orientation="portrait"><object-id xmlns:xlink="http://www.w3.org/1999/xlink" content-type="doi" xlink:type="simple">10.3897/zookeys.1145.96724.figure4</object-id><object-id xmlns:xlink="http://www.w3.org/1999/xlink" content-type="arpha" xlink:type="simple">5262342A-B7A7-57B0-A3AC-1E9AA5B8DA9D</object-id><label>Figure 4.</label><caption><p><abbrev xmlns:xlink="http://www.w3.org/1999/xlink" xlink:title="ultraconserved element" id="ABBRID0EVYAE" xlink:type="simple">UCE</abbrev> ASTRAL species tree. Distant outgroups removed (for graphical purposes), specimen numbers correspond to those in Suppl. material <xref ref-type="supplementary-material" rid="S3">3</xref> (with detailed location provided in Suppl. material <xref ref-type="supplementary-material" rid="S1">1</xref>). Included are quartet support values (rounded to nearest integer), and local posterior probability values (if less than 1.0, red text). Branch lengths in coalescent units for internal branches only, terminal branch lengths arbitrary. Internal branch to <italic><tp:taxon-name><tp:taxon-name-part taxon-name-part-type="genus" reg="Nesticus">Nesticus</tp:taxon-name-part><tp:taxon-name-part taxon-name-part-type="species" reg="cressleri">cressleri</tp:taxon-name-part></tp:taxon-name></italic> truncated for graphical purposes.</p></caption><graphic xmlns:xlink="http://www.w3.org/1999/xlink" xlink:href="zookeys-1145-001_article-96724__-g004.jpg" position="float" orientation="portrait" xlink:type="simple" id="oo_804455.jpg"><uri content-type="original_file" xlink:type="simple">https://binary.pensoft.net/fig/804455</uri></graphic></fig></tp:treatment-sec><ref-list><ref id="B12"><mixed-citation xmlns:xlink="http://www.w3.org/1999/xlink" xlink:type="simple"><person-group><name name-style="western"><surname>Gertsch</surname><given-names>WJ</given-names></name></person-group> (<year>1984</year>) <article-title>The spider family <tp:taxon-name><tp:taxon-name-part taxon-name-part-type="family">Nesticidae</tp:taxon-name-part></tp:taxon-name> (<tp:taxon-name><tp:taxon-name-part taxon-name-part-type="order">Araneae</tp:taxon-name-part></tp:taxon-name>) in North America, Central America, and the West Indies.</article-title><source>Texas Memorial Museum Bulletin</source><volume>31</volume>: <fpage>1</fpage>–<lpage>91</lpage>. <ext-link xlink:href="http://hdl.handle.net/2152/29952" ext-link-type="uri" xlink:type="simple">http://hdl.handle.net/2152/29952</ext-link></mixed-citation></ref></ref-list></tp:taxon-treatment>
