# Supplementary material for: ﻿New species in old mountains: integrative taxonomy reveals ten new species and extensive short-range endemism in Nesticus spiders (Araneae, Nesticidae) from the southern Appalachian Mountains
Source: Zookeys. 2023 Feb 3;1145:1–130. doi: 10.3897/zookeys.1145.96724 (PMC10208238; doi:10.3897/zookeys.1145.96724)
Supplement: XML Treatment for Nesticus cherokeensis [file zookeys.1145.96724-treatment7.xml]

<!DOCTYPE tp:taxon-treatment
  PUBLIC "-//TaxonX//DTD Taxonomic Treatment Publishing DTD v0 20100105//EN" "tax-treatment-NSO.dtd">
<tp:taxon-treatment xmlns:tp="http://www.plazi.org/taxpub"><tp:treatment-meta><kwd-group><label>Taxon classification</label><kwd>
                  <named-content content-type="kingdom">Animalia</named-content>
                </kwd><kwd>
                  <named-content content-type="order">Araneae</named-content>
                </kwd><kwd>
                  <named-content content-type="family">Nesticidae</named-content>
                </kwd></kwd-group><mixed-citation publication-type="journal"><person-group><name><surname>Hedin</surname><given-names>Marshal</given-names></name><name><surname>Milne</surname><given-names>Marc A.</given-names></name></person-group><article-title>﻿New species in old mountains: integrative taxonomy reveals ten new species and extensive short-range endemism in <italic><tp:taxon-name><tp:taxon-name-part taxon-name-part-type="genus" reg="Nesticus">Nesticus</tp:taxon-name-part></tp:taxon-name></italic> spiders (<tp:taxon-name><tp:taxon-name-part taxon-name-part-type="order">Araneae</tp:taxon-name-part></tp:taxon-name>, <tp:taxon-name><tp:taxon-name-part taxon-name-part-type="family">Nesticidae</tp:taxon-name-part></tp:taxon-name>) from the southern Appalachian Mountains</article-title><source>Zookeys</source><day>03</day><month>02</month><year>2023</year><volume>1145</volume><fpage>1</fpage><lpage>130</lpage><pub-id pub-id-type="doi">10.3897/zookeys.1145.96724</pub-id></mixed-citation></tp:treatment-meta><tp:nomenclature><label>﻿</label><tp:taxon-name>
                <object-id xmlns:xlink="http://www.w3.org/1999/xlink" content-type="arpha" xlink:type="simple">6B2AD477-0EEF-5D7B-B14A-BC4220E1348D</object-id>
                <tp:taxon-name-part taxon-name-part-type="genus" reg="Nesticus">Nesticus</tp:taxon-name-part>
                <tp:taxon-name-part taxon-name-part-type="species" reg="cherokeensis">cherokeensis</tp:taxon-name-part>
                <object-id xmlns:xlink="http://www.w3.org/1999/xlink" content-type="zoobank" xlink:type="simple">https://zoobank.org/6057E5AC-B191-4964-B829-A347E2B74B0D</object-id>
              </tp:taxon-name><tp:taxon-status xmlns:xlink="http://www.w3.org/1999/xlink" xlink:type="simple">sp. nov.</tp:taxon-status><xref ref-type="fig" rid="F16">Figs 16A–F</xref><xref ref-type="fig" rid="F17">, 17A–H</xref></tp:nomenclature><tp:treatment-sec sec-type="material" id="SECID0EAUAI"><title>Material examined.</title><p><bold>Type material: <italic>Holotype</italic></bold>: USA – <bold>North Carolina, Swain Co.</bold> • ♂; Blue Ridge Parkway, below Ballhoot Scar overlook near Ravensford; <named-content xmlns:xlink="http://www.w3.org/1999/xlink" content-type="dwc:verbatimCoordinates" xlink:type="simple"><named-content content-type="geo-json" specific-use="{&#34;type&#34;:&#34;Point&#34;,&#34;coordinates&#34;:[-83.283700,35.516700]}" id="NCID0EPUAI" xlink:type="simple">35.5167°N, -83.2837°W</named-content></named-content>; 9 Aug. 1992; M. Hedin leg.; (<abbrev xmlns:xlink="http://www.w3.org/1999/xlink" xlink:title="M Hedin" id="ABBRID0EUUAI" xlink:type="simple">MCH</abbrev> specimen #1177). <bold><italic>Paratypes</italic></bold>: – <bold>North Carolina, Swain Co.</bold> • ♂, 10♀; Blue Ridge Parkway, below Ballhoot Scar overlook near Ravensford; <named-content xmlns:xlink="http://www.w3.org/1999/xlink" content-type="dwc:verbatimCoordinates" xlink:type="simple"><named-content content-type="geo-json" specific-use="{&#34;type&#34;:&#34;Point&#34;,&#34;coordinates&#34;:[-83.283700,35.516700]}" id="NCID0EAVAI" xlink:type="simple">35.5167°N, -83.2837°W</named-content></named-content>; 9 Aug. 1992; M. Hedin leg.; (<abbrev xmlns:xlink="http://www.w3.org/1999/xlink" xlink:title="M Hedin" id="ABBRID0EFVAI" xlink:type="simple">MCH</abbrev> specimens #1176, #1178–1187). <bold>Non type material</bold>: – <bold>North Carolina, Haywood Co.</bold> • 2♂, 3♀; Dogwood Flats Creek, W Longarm Mountain; <named-content xmlns:xlink="http://www.w3.org/1999/xlink" content-type="dwc:verbatimCoordinates" xlink:type="simple"><named-content content-type="geo-json" specific-use="{&#34;type&#34;:&#34;Point&#34;,&#34;coordinates&#34;:[-83.073100,35.720100]}" id="NCID0EQVAI" xlink:type="simple">35.7201°N, -83.0731°W</named-content></named-content>; 18 Aug. 2001; M. Hedin, M. Lowder leg.; <abbrev xmlns:xlink="http://www.w3.org/1999/xlink" xlink:title="M Hedin" id="ABBRID0EVVAI" xlink:type="simple">MCH</abbrev> 01_135; • ♂, 12♀; Flat Branch Creek of Mt Sterling Creek, south of Waterville; <named-content xmlns:xlink="http://www.w3.org/1999/xlink" content-type="dwc:verbatimCoordinates" xlink:type="simple"><named-content content-type="geo-json" specific-use="{&#34;type&#34;:&#34;Point&#34;,&#34;coordinates&#34;:[-83.074100,35.740700]}" id="NCID0E3VAI" xlink:type="simple">35.7407°N, -83.0741°W</named-content></named-content>; 18 Aug. 2001; M. Hedin, M. Lowder leg.; <abbrev xmlns:xlink="http://www.w3.org/1999/xlink" xlink:title="M Hedin" id="ABBRID0EBWAI" xlink:type="simple">MCH</abbrev> 01_134; • 2♀; Flat Branch Rd, SE Mt. Sterling, along Laurel Creek; <named-content xmlns:xlink="http://www.w3.org/1999/xlink" content-type="dwc:verbatimCoordinates" xlink:type="simple"><named-content content-type="geo-json" specific-use="{&#34;type&#34;:&#34;Point&#34;,&#34;coordinates&#34;:[-83.089500,35.752600]}" id="NCID0EIWAI" xlink:type="simple">35.7526°N, -83.0895°W</named-content></named-content>; 12 Aug. 2004; M. Hedin, R. Keith, J. Starrett, S. Thomas leg.; <abbrev xmlns:xlink="http://www.w3.org/1999/xlink" xlink:title="M Hedin" id="ABBRID0ENWAI" xlink:type="simple">MCH</abbrev> 04_046; • ♂, 3♀; FR 288 above Pigeon River; <named-content xmlns:xlink="http://www.w3.org/1999/xlink" content-type="dwc:verbatimCoordinates" xlink:type="simple"><named-content content-type="geo-json" specific-use="{&#34;type&#34;:&#34;Point&#34;,&#34;coordinates&#34;:[-83.026500,35.726000]}" id="NCID0EUWAI" xlink:type="simple">35.726°N, -83.0265°W</named-content></named-content>; 18 Aug. 2001; M. Hedin, M. Lowder leg.; <abbrev xmlns:xlink="http://www.w3.org/1999/xlink" xlink:title="M Hedin" id="ABBRID0EZWAI" xlink:type="simple">MCH</abbrev> 01_136; • ♀; FR 288 along Pigeon River, 0.4 mi. SW of I–40; <named-content xmlns:xlink="http://www.w3.org/1999/xlink" content-type="dwc:verbatimCoordinates" xlink:type="simple"><named-content content-type="geo-json" specific-use="{&#34;type&#34;:&#34;Point&#34;,&#34;coordinates&#34;:[-83.025000,35.730800]}" id="NCID0EAXAI" xlink:type="simple">35.7308°N, -83.025°W</named-content></named-content>; 27 Aug. 2005; M. Hedin, R. Keith, J. Starrett, S. Thomas leg.; <abbrev xmlns:xlink="http://www.w3.org/1999/xlink" xlink:title="M Hedin" id="ABBRID0EFXAI" xlink:type="simple">MCH</abbrev> 05_094; • ♀, 4 imm; Great Smoky Mountains NP, Big Creek, 100 yards up Baxter Creek trail from picnic area; <named-content xmlns:xlink="http://www.w3.org/1999/xlink" content-type="dwc:verbatimCoordinates" xlink:type="simple"><named-content content-type="geo-json" specific-use="{&#34;type&#34;:&#34;Point&#34;,&#34;coordinates&#34;:[-83.108800,35.750600]}" id="NCID0EMXAI" xlink:type="simple">35.7506°N, -83.1088°W</named-content></named-content>; 17 Oct. 1994; F. Coyle leg.; • 3♀, 6 imm; Great Smoky Mountains NP, Boogerman Trail 0.5 mi from Northern end, N extension Den Ridge; <named-content xmlns:xlink="http://www.w3.org/1999/xlink" content-type="dwc:verbatimCoordinates" xlink:type="simple"><named-content content-type="geo-json" specific-use="{&#34;type&#34;:&#34;Point&#34;,&#34;coordinates&#34;:[-83.084700,35.622500]}" id="NCID0EUXAI" xlink:type="simple">35.6225°N, -83.0847°W</named-content></named-content>; 11 Sep. 1994; F. Coyle, J Miller leg.; • ♀; Great Smoky Mountains NP, Cataloochee area, Sag Branch, 1.5 mi from N end Caldwell Fork Trail; <named-content xmlns:xlink="http://www.w3.org/1999/xlink" content-type="dwc:verbatimCoordinates" xlink:type="simple"><named-content content-type="geo-json" specific-use="{&#34;type&#34;:&#34;Point&#34;,&#34;coordinates&#34;:[-83.076600,35.643500]}" id="NCID0E3XAI" xlink:type="simple">35.6435°N, -83.0766°W</named-content></named-content>; 10 Sep. 1994; F. Coyle, J Miller leg.; • ♂; Great Smoky Mountains NP, Cataloochee, 150 meters S mouth Palmer Branch at Caldwell Fork; <named-content xmlns:xlink="http://www.w3.org/1999/xlink" content-type="dwc:verbatimCoordinates" xlink:type="simple"><named-content content-type="geo-json" specific-use="{&#34;type&#34;:&#34;Point&#34;,&#34;coordinates&#34;:[-83.112100,35.625100]}" id="NCID0EEYAI" xlink:type="simple">35.6251°N, -83.1121°W</named-content></named-content>; 4 Jun. 1996; F. Coyle, Edwards, Stiles, Wright leg.; – <bold>North Carolina, Jackson Co.</bold> • ♂, ♀; Blue Ridge Parkway, Mile 460, near Bunches Bald Tunnel; <named-content xmlns:xlink="http://www.w3.org/1999/xlink" content-type="dwc:verbatimCoordinates" xlink:type="simple"><named-content content-type="geo-json" specific-use="{&#34;type&#34;:&#34;Point&#34;,&#34;coordinates&#34;:[-83.188300,35.509200]}" id="NCID0EOYAI" xlink:type="simple">35.5092°N, -83.1883°W</named-content></named-content>; 9 Aug. 1992; M. Hedin leg.; – <bold>North Carolina, Swain Co.</bold> • ♂, ♀; Great Smoky Mountains NP, 0.25 mi. NW Hientooga Overlook/Picnic Area on Hientooga Round Bottom Road; <named-content xmlns:xlink="http://www.w3.org/1999/xlink" content-type="dwc:verbatimCoordinates" xlink:type="simple"><named-content content-type="geo-json" specific-use="{&#34;type&#34;:&#34;Point&#34;,&#34;coordinates&#34;:[-83.180500,35.574800]}" id="NCID0EYYAI" xlink:type="simple">35.5748°N, -83.1805°W</named-content></named-content>; 3 Sep. 2002; M. Hedin, M. Lowder, P. Paquin leg.; <abbrev xmlns:xlink="http://www.w3.org/1999/xlink" xlink:title="M Hedin" id="ABBRID0E4YAI" xlink:type="simple">MCH</abbrev> 02_186; • ♂, 4♀, 1 imm; Great Smoky Mountains NP, road to Balsam Mountain, N Black Camp Gap; <named-content xmlns:xlink="http://www.w3.org/1999/xlink" content-type="dwc:verbatimCoordinates" xlink:type="simple"><named-content content-type="geo-json" specific-use="{&#34;type&#34;:&#34;Point&#34;,&#34;coordinates&#34;:[-83.167900,35.543700]}" id="NCID0EEZAI" xlink:type="simple">35.5437°N, -83.1679°W</named-content></named-content>; 3 Sep. 2002; M. Hedin, M. Lowder, P. Paquin leg.; <abbrev xmlns:xlink="http://www.w3.org/1999/xlink" xlink:title="M Hedin" id="ABBRID0EJZAI" xlink:type="simple">MCH</abbrev> 02_185; • ♂, ♀; Wesser Creek, Dills Road, S of Whittier; <named-content xmlns:xlink="http://www.w3.org/1999/xlink" content-type="dwc:verbatimCoordinates" xlink:type="simple"><named-content content-type="geo-json" specific-use="{&#34;type&#34;:&#34;Point&#34;,&#34;coordinates&#34;:[-83.374600,35.395300]}" id="NCID0EQZAI" xlink:type="simple">35.3953°N, -83.3746°W</named-content></named-content>; 18 Aug. 2007; M. Hedin, M. McCormack, S. Derkarabetian leg.; <abbrev xmlns:xlink="http://www.w3.org/1999/xlink" xlink:title="M Hedin" id="ABBRID0EVZAI" xlink:type="simple">MCH</abbrev> 07_118; – <bold>Tennessee, Cocke Co.</bold> • ♂, 5♀; Great Smoky Mountains NP, above Cosby CG on Snake Den Ridge trail; <named-content xmlns:xlink="http://www.w3.org/1999/xlink" content-type="dwc:verbatimCoordinates" xlink:type="simple"><named-content content-type="geo-json" specific-use="{&#34;type&#34;:&#34;Point&#34;,&#34;coordinates&#34;:[-83.221800,35.743200]}" id="NCID0E5ZAI" xlink:type="simple">35.7432°N, -83.2218°W</named-content></named-content>; 1 Aug. 1995; F. Coyle, Carbiener leg.; • ♀; Great Smoky Mountains NP, Cosby Ranger Station along Cosby Creek, behind ATBI residence house; <named-content xmlns:xlink="http://www.w3.org/1999/xlink" content-type="dwc:verbatimCoordinates" xlink:type="simple"><named-content content-type="geo-json" specific-use="{&#34;type&#34;:&#34;Point&#34;,&#34;coordinates&#34;:[-83.213500,35.777900]}" id="NCID0EG1AI" xlink:type="simple">35.7779°N, -83.2135°W</named-content></named-content>; 28 Jul. 2000; M. Hedin, J. Cokendolpher leg.; <abbrev xmlns:xlink="http://www.w3.org/1999/xlink" xlink:title="M Hedin" id="ABBRID0EL1AI" xlink:type="simple">MCH</abbrev> 00_138; • ♂; Great Smoky Mountains NP, Maddron Bald trail to Albright Grove; <named-content xmlns:xlink="http://www.w3.org/1999/xlink" content-type="dwc:verbatimCoordinates" xlink:type="simple"><named-content content-type="geo-json" specific-use="{&#34;type&#34;:&#34;Point&#34;,&#34;coordinates&#34;:[-83.271000,35.760800]}" id="NCID0ES1AI" xlink:type="simple">35.7608°N, -83.271°W</named-content></named-content>; 3 Aug. 2000; M. Hedin, W. Reeves leg.; <abbrev xmlns:xlink="http://www.w3.org/1999/xlink" xlink:title="M Hedin" id="ABBRID0EX1AI" xlink:type="simple">MCH</abbrev> 00_149; • ♂; Great Smoky Mountains NP, N side Gabes Creek at Gabes Mountain trail; <named-content xmlns:xlink="http://www.w3.org/1999/xlink" content-type="dwc:verbatimCoordinates" xlink:type="simple"><named-content content-type="geo-json" specific-use="{&#34;type&#34;:&#34;Point&#34;,&#34;coordinates&#34;:[-83.241900,35.752300]}" id="NCID0E51AI" xlink:type="simple">35.7523°N, -83.2419°W</named-content></named-content>; 1 Aug. 1995; F. Coyle, Williams, Carbiener leg.; • 2♀; Great Smoky Mountains NP, near Cosby campground, below group camp parking area; <named-content xmlns:xlink="http://www.w3.org/1999/xlink" content-type="dwc:verbatimCoordinates" xlink:type="simple"><named-content content-type="geo-json" specific-use="{&#34;type&#34;:&#34;Point&#34;,&#34;coordinates&#34;:[-83.206600,35.753300]}" id="NCID0EG2AI" xlink:type="simple">35.7533°N, -83.2066°W</named-content></named-content>; 27 Aug. 2005; M. Hedin, R. Keith, J. Starrett, S. Thomas leg.; <abbrev xmlns:xlink="http://www.w3.org/1999/xlink" xlink:title="M Hedin" id="ABBRID0EL2AI" xlink:type="simple">MCH</abbrev> 05_097; • ♀; Great Smoky Mountains NP, S side Indian Camp Creek on Maddron Bald Trail; <named-content xmlns:xlink="http://www.w3.org/1999/xlink" content-type="dwc:verbatimCoordinates" xlink:type="simple"><named-content content-type="geo-json" specific-use="{&#34;type&#34;:&#34;Point&#34;,&#34;coordinates&#34;:[-83.277700,35.737800]}" id="NCID0ES2AI" xlink:type="simple">35.7378°N, -83.2777°W</named-content></named-content>; 16 Apr. 1994; M. Hedin, B. Dellinger leg.; • 3♂, 4♀; Great Smoky Mountains NP, trail from Cosby to Low Gap; <named-content xmlns:xlink="http://www.w3.org/1999/xlink" content-type="dwc:verbatimCoordinates" xlink:type="simple"><named-content content-type="geo-json" specific-use="{&#34;type&#34;:&#34;Point&#34;,&#34;coordinates&#34;:[-83.197000,35.745300]}" id="NCID0E12AI" xlink:type="simple">35.7453°N, -83.197°W</named-content></named-content>; 1 Aug. 2000; M. Hedin leg.; <abbrev xmlns:xlink="http://www.w3.org/1999/xlink" xlink:title="M Hedin" id="ABBRID0E62AI" xlink:type="simple">MCH</abbrev> 00_145; • 2♀; Great Smoky Mountains NP, trail from Low Gap to Mt. Cammerer; <named-content xmlns:xlink="http://www.w3.org/1999/xlink" content-type="dwc:verbatimCoordinates" xlink:type="simple"><named-content content-type="geo-json" specific-use="{&#34;type&#34;:&#34;Point&#34;,&#34;coordinates&#34;:[-83.165800,35.754000]}" id="NCID0EG3AI" xlink:type="simple">35.754°N, -83.1658°W</named-content></named-content>; 1 Aug. 2000; M. Hedin leg.; <abbrev xmlns:xlink="http://www.w3.org/1999/xlink" xlink:title="M Hedin" id="ABBRID0EL3AI" xlink:type="simple">MCH</abbrev> 00_146.</p></tp:treatment-sec><tp:treatment-sec sec-type="diagnosis" id="SECID0EP3AI"><title>Diagnosis.</title><p>As discussed above, this species is morphologically most similar to geographically adjacent <italic><tp:taxon-name><tp:taxon-name-part taxon-name-part-type="genus" reg="Nesticus">Nesticus</tp:taxon-name-part><tp:taxon-name-part taxon-name-part-type="species" reg="silvanus">silvanus</tp:taxon-name-part></tp:taxon-name></italic>. Males have a fan-shaped paradistal paracymbial process (Fig. <xref ref-type="fig" rid="F16">16A–F</xref>) that lacks the elongate retrolateral extension and well-sclerotized ventral edge found in <italic><tp:taxon-name><tp:taxon-name-part taxon-name-part-type="genus" reg="Nesticus">N.</tp:taxon-name-part><tp:taxon-name-part taxon-name-part-type="species" reg="silvanus">silvanus</tp:taxon-name-part></tp:taxon-name></italic>. Epigyna are very similar to that of <italic><tp:taxon-name><tp:taxon-name-part taxon-name-part-type="genus" reg="Nesticus">N.</tp:taxon-name-part><tp:taxon-name-part taxon-name-part-type="species" reg="silvanus">silvanus</tp:taxon-name-part></tp:taxon-name></italic>, but when viewed dorsally possess adjacent medial plate margins that are parallel to each other, unlike the indistinct or pointed margins in <italic><tp:taxon-name><tp:taxon-name-part taxon-name-part-type="genus" reg="Nesticus">N.</tp:taxon-name-part><tp:taxon-name-part taxon-name-part-type="species" reg="silvanus">silvanus</tp:taxon-name-part></tp:taxon-name></italic> (but see Fig. <xref ref-type="fig" rid="F15">15E</xref>. vs. Fig. <xref ref-type="fig" rid="F17">17B</xref>).</p></tp:treatment-sec><tp:treatment-sec sec-type="description" id="SECID0EN5AI"><title>Description of ♂ holotype</title><p><bold>(<abbrev xmlns:xlink="http://www.w3.org/1999/xlink" xlink:title="M Hedin" id="ABBRID0EV5AI" xlink:type="simple">MCH</abbrev> specimen #1177).</bold> Carapace cream colored, gray pigmentation behind ocular area leading to midline and around edges. Legs pale yellow / cream. Abdomen with paired gray blotches on a light gray background. All eyes approximately equal in size, except for AMEs, ~ 1/2 width of ALEs. Eyes ringed with dark pigment. <abbrev xmlns:xlink="http://www.w3.org/1999/xlink" xlink:title="carapace length" id="ABBRID0E15AI" xlink:type="simple">CL</abbrev> 1.45, <abbrev xmlns:xlink="http://www.w3.org/1999/xlink" xlink:title="maximum carapace width" id="ABBRID0E55AI" xlink:type="simple">CW</abbrev> 1.27, abdomen length 1.77, total body length 3.22. Leg I total length 10.55 (2.96, 0.54, 3.18, 2.8, 1.07), leg formula 1423, leg I / <abbrev xmlns:xlink="http://www.w3.org/1999/xlink" xlink:title="maximum carapace width" id="ABBRID0EC6AI" xlink:type="simple">CW</abbrev> ratio 8.3. Paracymbium with a triangular ventral process with a sclerotized retrolateral edge, a dorsal process with an expanded serrate, distal portion, a heavily sclerotized triangular paradistal process, and a transparent, elongated, prolaterally directed dorsal process with a small triangular basal extension. Median apophysis a narrow oval with anteriorly directed edge coming to a point. Tegular process thick and sharp-tipped distally. Nose-like bulge at the base of the tegular apophysis. Distal tip of conductor bent and directed prolaterally.</p></tp:treatment-sec><tp:treatment-sec sec-type="♂ Variation" id="SECID0EP6AI"><title>♂ Variation.</title><p>Males from different sample locations vary in the presence / absence of a small basal projection of the dorsal process (Fig. <xref ref-type="fig" rid="F16">16B, C</xref>).</p></tp:treatment-sec><tp:treatment-sec sec-type="description" id="SECID0EZ6AI"><title>Description of ♀ paratype</title><p><bold>(<abbrev xmlns:xlink="http://www.w3.org/1999/xlink" xlink:title="M Hedin" id="ABBRID0EBABI" xlink:type="simple">MCH</abbrev> specimen #1181).</bold> Carapace cream colored, gray pigmentation behind ocular area leading to midline and around edges. Legs pale yellow / cream. Abdomen with paired dark gray blotches on a pale cream background. Eyes approximately equal in size, except for AMEs, ~ 1/2 width of ALEs. Eyes with rings of dark pigment. <abbrev xmlns:xlink="http://www.w3.org/1999/xlink" xlink:title="carapace length" id="ABBRID0EGABI" xlink:type="simple">CL</abbrev> 1.51, <abbrev xmlns:xlink="http://www.w3.org/1999/xlink" xlink:title="maximum carapace width" id="ABBRID0EKABI" xlink:type="simple">CW</abbrev> 1.28, abdomen length 2.08, total body length 3.59. Leg I total length 9.27 (2.71, 0.58, 2.68, 2.23, 1.07), leg formula 1423, leg I / <abbrev xmlns:xlink="http://www.w3.org/1999/xlink" xlink:title="maximum carapace width" id="ABBRID0EOABI" xlink:type="simple">CW</abbrev> ratio 7.2. Epigynum possesses oval-shaped lateral lobes that extend to the posterior end of the median septum. Spermathecae visible beneath posterior lateral lobes, short and angled slightly upwards from perpendicular to septum. Viewed dorsally, large internal lobes extend anteriorly and possess sclerotized rims. Medial margins parallel to each other and touching along the midline.</p></tp:treatment-sec><tp:treatment-sec sec-type="♀ Variation" id="SECID0ESABI"><title>♀ Variation.</title><p>Females from different sample locations vary in the symmetry of the interior epigynal plates (Fig. <xref ref-type="fig" rid="F17">17C, G</xref>).</p></tp:treatment-sec><tp:treatment-sec sec-type="distribution" id="SECID0E3ABI"><title>Distribution and natural history.</title><p>Found in rocky microhabitats from the rugged mountains of the eastern Great Smoky Mountains National Park, and adjacent eastern and southern locations (Fig. <xref ref-type="fig" rid="F13">13</xref>). The apparent gap at high elevations in this region (Fig. <xref ref-type="fig" rid="F13">13</xref>) likely reflects a lack of sampling in these less accessible high-elevation locations. Most collections include a modest number of specimens, suggesting a natural rarity for this taxon.</p><p>Along the Maddron Bald (along Indian Camp Creek) and the Low Gap to Mt. Cammerer trails (<abbrev xmlns:xlink="http://www.w3.org/1999/xlink" xlink:title="M Hedin" id="ABBRID0EMBBI" xlink:type="simple">MCH</abbrev> 00_146) both <italic><tp:taxon-name><tp:taxon-name-part taxon-name-part-type="genus" reg="Nesticus">Nesticus</tp:taxon-name-part><tp:taxon-name-part taxon-name-part-type="species" reg="cherokeensis">cherokeensis</tp:taxon-name-part></tp:taxon-name></italic> and <italic><tp:taxon-name><tp:taxon-name-part taxon-name-part-type="genus" reg="Nesticus">N.</tp:taxon-name-part><tp:taxon-name-part taxon-name-part-type="species" reg="binfordae">binfordae</tp:taxon-name-part></tp:taxon-name></italic> sp. nov. were collected, indicating that these species are syntopic or nearly so at these locations. At both locations multiple collections were taken along an elevational transect and unfortunately lumped into a single collecting event. It is therefore not possible to discern if different species were collected at the exact same location (truly syntopic) or were closely parapatric along these elevational transects.</p></tp:treatment-sec><tp:treatment-sec sec-type="etymology" id="SECID0EGCBI"><title>Etymology.</title><p>The species epithet (<italic><tp:taxon-name><tp:taxon-name-part taxon-name-part-type="genus" reg="Nesticus"/><tp:taxon-name-part taxon-name-part-type="species" reg="cherokeensis">cherokeensis</tp:taxon-name-part></tp:taxon-name></italic>) honors the larger Cherokee Nation whose ancestral homelands included the mountains of western North Carolina. <italic><tp:taxon-name><tp:taxon-name-part taxon-name-part-type="genus" reg="Nesticus">Nesticus</tp:taxon-name-part><tp:taxon-name-part taxon-name-part-type="species" reg="cherokeensis">cherokeensis</tp:taxon-name-part></tp:taxon-name></italic> can also be found near The Qualla Boundary, home of the Eastern Band of Cherokee.</p></tp:treatment-sec><tp:treatment-sec sec-type="remarks" id="SECID0EBDBI"><title>Remarks.</title><p>This species is strongly supported as sister to remaining members of the <italic><tp:taxon-name><tp:taxon-name-part taxon-name-part-type="genus" reg="Nesticus"/><tp:taxon-name-part taxon-name-part-type="species" reg="tennesseensis">tennesseensis</tp:taxon-name-part></tp:taxon-name></italic> group based on <abbrev xmlns:xlink="http://www.w3.org/1999/xlink" xlink:title="ultraconserved element" id="ABBRID0ERDBI" xlink:type="simple">UCE</abbrev> evidence (Figs <xref ref-type="fig" rid="F3">3</xref>, <xref ref-type="fig" rid="F4">4</xref>). Mitochondrial structuring is very pronounced, with each sample location (or set of adjacent locations) genetically distinct (Fig. <xref ref-type="fig" rid="F6">6</xref>).</p></tp:treatment-sec><tp:treatment-sec><!--Section generated to contain objects referenced in tp:taxon-treatment.--><fig id="F16" position="float" orientation="portrait"><object-id xmlns:xlink="http://www.w3.org/1999/xlink" content-type="doi" xlink:type="simple">10.3897/zookeys.1145.96724.figure16</object-id><object-id xmlns:xlink="http://www.w3.org/1999/xlink" content-type="arpha" xlink:type="simple">C8D3F82A-C9C2-5FBA-8EA2-42372A5E3046</object-id><label>Figure 16.</label><caption><p><italic><tp:taxon-name><tp:taxon-name-part taxon-name-part-type="genus" reg="Nesticus">Nesticus</tp:taxon-name-part><tp:taxon-name-part taxon-name-part-type="species" reg="cherokeensis">cherokeensis</tp:taxon-name-part></tp:taxon-name></italic> sp. nov. ♂ palps. North Carolina, Swain Co., Blue Ridge Parkway, below Ballhoot Scar overlook, <abbrev xmlns:xlink="http://www.w3.org/1999/xlink" xlink:title="M Hedin" id="ABBRID0E5LAI" xlink:type="simple">MCH</abbrev> specimen #1177, ventral (<bold>A</bold>), dorsal (<bold>B</bold>) <bold>C</bold> North Carolina, Haywood Co., S of Waterville, <abbrev xmlns:xlink="http://www.w3.org/1999/xlink" xlink:title="M Hedin" id="ABBRID0EIMAI" xlink:type="simple">MCH</abbrev> 01_134, dorsal <bold>D</bold> North Carolina, Jackson Co., Blue Ridge Parkway, near Bunches Bald Tunnel, <abbrev xmlns:xlink="http://www.w3.org/1999/xlink" xlink:title="M Hedin" id="ABBRID0EOMAI" xlink:type="simple">MCH</abbrev> specimen #1089, dorsal <bold>E</bold> North Carolina, Haywood Co., FR 288 above Pigeon River, <abbrev xmlns:xlink="http://www.w3.org/1999/xlink" xlink:title="M Hedin" id="ABBRID0EUMAI" xlink:type="simple">MCH</abbrev> 01_136, ventral <bold>F</bold> North Carolina, Swain Co., road to Balsam Mountain, <abbrev xmlns:xlink="http://www.w3.org/1999/xlink" xlink:title="M Hedin" id="ABBRID0E1MAI" xlink:type="simple">MCH</abbrev> 02_185, ventral. Scale bar: 0.5 mm.</p></caption><graphic xmlns:xlink="http://www.w3.org/1999/xlink" xlink:href="zookeys-1145-001_article-96724__-g016.jpg" position="float" orientation="portrait" xlink:type="simple" id="oo_804467.jpg"><uri content-type="original_file" xlink:type="simple">https://binary.pensoft.net/fig/804467</uri></graphic></fig><fig id="F17" position="float" orientation="portrait"><object-id xmlns:xlink="http://www.w3.org/1999/xlink" content-type="doi" xlink:type="simple">10.3897/zookeys.1145.96724.figure17</object-id><object-id xmlns:xlink="http://www.w3.org/1999/xlink" content-type="arpha" xlink:type="simple">19E2E8C6-A8D0-54B0-B860-FF539DE5B4BE</object-id><label>Figure 17.</label><caption><p><italic><tp:taxon-name><tp:taxon-name-part taxon-name-part-type="genus" reg="Nesticus">Nesticus</tp:taxon-name-part><tp:taxon-name-part taxon-name-part-type="species" reg="cherokeensis">cherokeensis</tp:taxon-name-part></tp:taxon-name></italic> sp. nov. epigynal variation. North Carolina, Swain Co., Blue Ridge Parkway, below Ballhoot Scar overlook, <abbrev xmlns:xlink="http://www.w3.org/1999/xlink" xlink:title="M Hedin" id="ABBRID0EWNAI" xlink:type="simple">MCH</abbrev> specimen #1181, ventral (<bold>A</bold>), dorsal (<bold>B</bold>) North Carolina, Haywood Co., S of Waterville, <abbrev xmlns:xlink="http://www.w3.org/1999/xlink" xlink:title="M Hedin" id="ABBRID0E5NAI" xlink:type="simple">MCH</abbrev> 01_134, ventral (<bold>C</bold>), dorsal (<bold>D</bold>) Tennessee, Cocke Co., S side of Indian Camp Creek, <abbrev xmlns:xlink="http://www.w3.org/1999/xlink" xlink:title="M Hedin" id="ABBRID0EGOAI" xlink:type="simple">MCH</abbrev> specimen #1982, ventral (<bold>E</bold>), dorsal (<bold>F</bold>) North Carolina, Haywood Co., Cataloochee area, Sag Branch, ventral (<bold>G</bold>), dorsal (<bold>H</bold>). Scale bar: 0.5 mm.</p></caption><graphic xmlns:xlink="http://www.w3.org/1999/xlink" xlink:href="zookeys-1145-001_article-96724__-g017.jpg" position="float" orientation="portrait" xlink:type="simple" id="oo_804468.jpg"><uri content-type="original_file" xlink:type="simple">https://binary.pensoft.net/fig/804468</uri></graphic></fig><fig id="F15" position="float" orientation="portrait"><object-id xmlns:xlink="http://www.w3.org/1999/xlink" content-type="doi" xlink:type="simple">10.3897/zookeys.1145.96724.figure15</object-id><object-id xmlns:xlink="http://www.w3.org/1999/xlink" content-type="arpha" xlink:type="simple">09449640-A6EA-594B-96BC-957A75BD0A31</object-id><label>Figure 15.</label><caption><p><italic><tp:taxon-name><tp:taxon-name-part taxon-name-part-type="genus" reg="Nesticus">Nesticus</tp:taxon-name-part><tp:taxon-name-part taxon-name-part-type="species" reg="silvanus">silvanus</tp:taxon-name-part></tp:taxon-name></italic> epigynal variation <bold>A</bold> North Carolina, Jackson Co., vicinity of Water Rock Knob, <abbrev xmlns:xlink="http://www.w3.org/1999/xlink" xlink:title="M Hedin" id="ABBRID0ESKAI" xlink:type="simple">MCH</abbrev> specimen #1083, ventral. North Carolina, Macon Co., Falls branch of Elijay Creek, <abbrev xmlns:xlink="http://www.w3.org/1999/xlink" xlink:title="M Hedin" id="ABBRID0EWKAI" xlink:type="simple">MCH</abbrev> specimen #1115, ventral (<bold>B</bold>), dorsal (<bold>C</bold>) North Carolina, Madison Co., W of Rocky Bluff campground, <abbrev xmlns:xlink="http://www.w3.org/1999/xlink" xlink:title="M Hedin" id="ABBRID0E5KAI" xlink:type="simple">MCH</abbrev> 01_139, ventral (<bold>D</bold>), dorsal (<bold>E</bold>). Scale bar: 0.5 mm.</p></caption><graphic xmlns:xlink="http://www.w3.org/1999/xlink" xlink:href="zookeys-1145-001_article-96724__-g015.jpg" position="float" orientation="portrait" xlink:type="simple" id="oo_804466.jpg"><uri content-type="original_file" xlink:type="simple">https://binary.pensoft.net/fig/804466</uri></graphic></fig><fig id="F13" position="float" orientation="portrait"><object-id xmlns:xlink="http://www.w3.org/1999/xlink" content-type="doi" xlink:type="simple">10.3897/zookeys.1145.96724.figure13</object-id><object-id xmlns:xlink="http://www.w3.org/1999/xlink" content-type="arpha" xlink:type="simple">7767DABD-A048-5358-82F0-4BB9DDFF22AE</object-id><label>Figure 13.</label><caption><p>Distribution of <italic><tp:taxon-name><tp:taxon-name-part taxon-name-part-type="genus" reg="Nesticus"/><tp:taxon-name-part taxon-name-part-type="species" reg="tennesseensis">tennesseensis</tp:taxon-name-part></tp:taxon-name></italic> group species. Type localities designated with yellow circles. State boundaries and major cities shown for geographic context. Dashed lines circumscribe known species distributions.</p></caption><graphic xmlns:xlink="http://www.w3.org/1999/xlink" xlink:href="zookeys-1145-001_article-96724__-g013.jpg" position="float" orientation="portrait" xlink:type="simple" id="oo_804464.jpg"><uri content-type="original_file" xlink:type="simple">https://binary.pensoft.net/fig/804464</uri></graphic></fig><fig id="F3" position="float" orientation="portrait"><object-id xmlns:xlink="http://www.w3.org/1999/xlink" content-type="doi" xlink:type="simple">10.3897/zookeys.1145.96724.figure3</object-id><object-id xmlns:xlink="http://www.w3.org/1999/xlink" content-type="arpha" xlink:type="simple">1175C5AC-9E6D-57E2-B771-2F3B40C5351C</object-id><label>Figure 3.</label><caption><p><abbrev xmlns:xlink="http://www.w3.org/1999/xlink" xlink:title="ultraconserved element" id="ABBRID0E3XAE" xlink:type="simple">UCE</abbrev> concatenated maximum likelihood tree. Distant outgroups removed (for graphical purposes), specimen numbers correspond to those in Suppl. material <xref ref-type="supplementary-material" rid="S3">3</xref> (with detailed location provided in Suppl. material <xref ref-type="supplementary-material" rid="S1">1</xref>). Node numbers correspond to bootstrap (bold text) / gCF / sCF. Only bootstrap values below 100 shown, all others 100. gCF and sCF values rounded to nearest integer; sCF values below 38 highlighted with red text.</p></caption><graphic xmlns:xlink="http://www.w3.org/1999/xlink" xlink:href="zookeys-1145-001_article-96724__-g003.jpg" position="float" orientation="portrait" xlink:type="simple" id="oo_804454.jpg"><uri content-type="original_file" xlink:type="simple">https://binary.pensoft.net/fig/804454</uri></graphic></fig><supplementary-material xmlns:xlink="http://www.w3.org/1999/xlink" id="S3" position="float" orientation="portrait" xlink:type="simple"><object-id content-type="doi" xlink:type="simple">10.3897/zookeys.1145.96724.suppl3</object-id><object-id content-type="zenodo_dep_id" xlink:type="simple">7607005</object-id><object-id content-type="arpha" xlink:type="simple">C5B10E30-1B5F-5CB2-A3E5-9A8E434BFC2B</object-id><label>Supplementary material 3</label><caption><p>Specimens used in molecular work</p></caption><statement content-type="dataType"><label>Data type</label><p>DNA records (excel file)</p></statement><media xlink:href="zookeys-1145-001_article-96724__-s003.xlsx" mimetype="application" mime-subtype="vnd.openxmlformats-officedocument.spreadsheetml.sheet" position="float" orientation="portrait" xlink:type="simple" id="oo_804520.xlsx"><uri content-type="original_file" xlink:type="simple">https://binary.pensoft.net/file/804520</uri></media><permissions><license xlink:type="simple"><license-p>This dataset is made available under the Open Database License (http://opendatacommons.org/licenses/odbl/1.0/). The Open Database License (ODbL) is a license agreement intended to allow users to freely share, modify, and use this Dataset while maintaining this same freedom for others, provided that the original source and author(s) are credited.</license-p></license></permissions><attrib specific-use="authors">Marshal Hedin, Marc A. Milne</attrib></supplementary-material><supplementary-material xmlns:xlink="http://www.w3.org/1999/xlink" id="S1" position="float" orientation="portrait" xlink:type="simple"><object-id content-type="doi" xlink:type="simple">10.3897/zookeys.1145.96724.suppl1</object-id><object-id content-type="zenodo_dep_id" xlink:type="simple">7606997</object-id><object-id content-type="arpha" xlink:type="simple">6BE31A3D-E11E-5F66-9FB7-FBE5743FB0FD</object-id><label>Supplementary material 1</label><caption><p><italic><tp:taxon-name><tp:taxon-name-part taxon-name-part-type="genus" reg="Nesticus">Nesticus</tp:taxon-name-part></tp:taxon-name></italic> morphological material examined</p></caption><statement content-type="dataType"><label>Data type</label><p>occurrences (excel file)</p></statement><media xlink:href="zookeys-1145-001_article-96724__-s001.xlsx" mimetype="application" mime-subtype="vnd.openxmlformats-officedocument.spreadsheetml.sheet" position="float" orientation="portrait" xlink:type="simple" id="oo_804518.xlsx"><uri content-type="original_file" xlink:type="simple">https://binary.pensoft.net/file/804518</uri></media><permissions><license xlink:type="simple"><license-p>This dataset is made available under the Open Database License (http://opendatacommons.org/licenses/odbl/1.0/). The Open Database License (ODbL) is a license agreement intended to allow users to freely share, modify, and use this Dataset while maintaining this same freedom for others, provided that the original source and author(s) are credited.</license-p></license></permissions><attrib specific-use="authors">Marshal Hedin, Marc A. Milne</attrib></supplementary-material><fig id="F4" position="float" orientation="portrait"><object-id xmlns:xlink="http://www.w3.org/1999/xlink" content-type="doi" xlink:type="simple">10.3897/zookeys.1145.96724.figure4</object-id><object-id xmlns:xlink="http://www.w3.org/1999/xlink" content-type="arpha" xlink:type="simple">5262342A-B7A7-57B0-A3AC-1E9AA5B8DA9D</object-id><label>Figure 4.</label><caption><p><abbrev xmlns:xlink="http://www.w3.org/1999/xlink" xlink:title="ultraconserved element" id="ABBRID0EVYAE" xlink:type="simple">UCE</abbrev> ASTRAL species tree. Distant outgroups removed (for graphical purposes), specimen numbers correspond to those in Suppl. material <xref ref-type="supplementary-material" rid="S3">3</xref> (with detailed location provided in Suppl. material <xref ref-type="supplementary-material" rid="S1">1</xref>). Included are quartet support values (rounded to nearest integer), and local posterior probability values (if less than 1.0, red text). Branch lengths in coalescent units for internal branches only, terminal branch lengths arbitrary. Internal branch to <italic><tp:taxon-name><tp:taxon-name-part taxon-name-part-type="genus" reg="Nesticus">Nesticus</tp:taxon-name-part><tp:taxon-name-part taxon-name-part-type="species" reg="cressleri">cressleri</tp:taxon-name-part></tp:taxon-name></italic> truncated for graphical purposes.</p></caption><graphic xmlns:xlink="http://www.w3.org/1999/xlink" xlink:href="zookeys-1145-001_article-96724__-g004.jpg" position="float" orientation="portrait" xlink:type="simple" id="oo_804455.jpg"><uri content-type="original_file" xlink:type="simple">https://binary.pensoft.net/fig/804455</uri></graphic></fig><fig id="F6" position="float" orientation="portrait"><object-id xmlns:xlink="http://www.w3.org/1999/xlink" content-type="doi" xlink:type="simple">10.3897/zookeys.1145.96724.figure6</object-id><object-id xmlns:xlink="http://www.w3.org/1999/xlink" content-type="arpha" xlink:type="simple">809AB900-549C-5BD8-8198-AE4C0EE27333</object-id><label>Figure 6.</label><caption><p><abbrev xmlns:xlink="http://www.w3.org/1999/xlink" xlink:title="mitochondrial cytochrome c oxidase subunit I" id="ABBRID0EU4AE" xlink:type="simple">COI</abbrev> IQT gene tree. Distant outgroups trimmed. Specimen numbers correspond to those in Suppl. material <xref ref-type="supplementary-material" rid="S3">3</xref> (with detailed location provided in Suppl. material <xref ref-type="supplementary-material" rid="S1">1</xref>). Sequences from <abbrev xmlns:xlink="http://www.w3.org/1999/xlink" xlink:title="ultraconserved element" id="ABBRID0EA5AE" xlink:type="simple">UCE</abbrev> capture denoted with “NODE”. Populations with a “<italic><tp:taxon-name><tp:taxon-name-part taxon-name-part-type="genus" reg="Nesticus">Nesticus</tp:taxon-name-part><tp:taxon-name-part taxon-name-part-type="species" reg="cooperi">cooperi</tp:taxon-name-part></tp:taxon-name></italic>-like” male paracymbium denoted by small circles. Not all tip bootstrap values shown (see Suppl. material <xref ref-type="supplementary-material" rid="S4">4</xref> for .tre file with all bootstrap values).</p></caption><graphic xmlns:xlink="http://www.w3.org/1999/xlink" xlink:href="zookeys-1145-001_article-96724__-g006.jpg" position="float" orientation="portrait" xlink:type="simple" id="oo_804457.jpg"><uri content-type="original_file" xlink:type="simple">https://binary.pensoft.net/fig/804457</uri></graphic></fig><supplementary-material xmlns:xlink="http://www.w3.org/1999/xlink" id="S4" position="float" orientation="portrait" xlink:type="simple"><object-id content-type="doi" xlink:type="simple">10.3897/zookeys.1145.96724.suppl4</object-id><object-id content-type="zenodo_dep_id" xlink:type="simple">7607007</object-id><object-id content-type="arpha" xlink:type="simple">B8776F12-447B-5DD7-B84D-D8D37436DD01</object-id><label>Supplementary material 4</label><caption><p>Input alignments, analysis log files, and output tree files</p></caption><statement content-type="dataType"><label>Data type</label><p>zip. archive</p></statement><media xlink:href="zookeys-1145-001_article-96724__-s004.zip" mimetype="application" mime-subtype="x-zip-compressed" position="float" orientation="portrait" xlink:type="simple" id="oo_804521.zip"><uri content-type="original_file" xlink:type="simple">https://binary.pensoft.net/file/804521</uri></media><permissions><license xlink:type="simple"><license-p>This dataset is made available under the Open Database License (http://opendatacommons.org/licenses/odbl/1.0/). The Open Database License (ODbL) is a license agreement intended to allow users to freely share, modify, and use this Dataset while maintaining this same freedom for others, provided that the original source and author(s) are credited.</license-p></license></permissions><attrib specific-use="authors">Marshal Hedin, Marc A. Milne</attrib></supplementary-material></tp:treatment-sec></tp:taxon-treatment>
