# Supplementary material for: ﻿New species in old mountains: integrative taxonomy reveals ten new species and extensive short-range endemism in Nesticus spiders (Araneae, Nesticidae) from the southern Appalachian Mountains
Source: Zookeys. 2023 Feb 3;1145:1–130. doi: 10.3897/zookeys.1145.96724 (PMC10208238; doi:10.3897/zookeys.1145.96724)
Supplement: XML Treatment for Nesticus holsingeri [file zookeys.1145.96724-treatment8.xml]

<!DOCTYPE tp:taxon-treatment
  PUBLIC "-//TaxonX//DTD Taxonomic Treatment Publishing DTD v0 20100105//EN" "tax-treatment-NSO.dtd">
<tp:taxon-treatment xmlns:tp="http://www.plazi.org/taxpub"><tp:treatment-meta><kwd-group><label>Taxon classification</label><kwd>
                  <named-content content-type="kingdom">Animalia</named-content>
                </kwd><kwd>
                  <named-content content-type="order">Araneae</named-content>
                </kwd><kwd>
                  <named-content content-type="family">Nesticidae</named-content>
                </kwd></kwd-group><mixed-citation publication-type="journal"><person-group><name><surname>Hedin</surname><given-names>Marshal</given-names></name><name><surname>Milne</surname><given-names>Marc A.</given-names></name></person-group><article-title>﻿New species in old mountains: integrative taxonomy reveals ten new species and extensive short-range endemism in <italic><tp:taxon-name><tp:taxon-name-part taxon-name-part-type="genus" reg="Nesticus">Nesticus</tp:taxon-name-part></tp:taxon-name></italic> spiders (<tp:taxon-name><tp:taxon-name-part taxon-name-part-type="order">Araneae</tp:taxon-name-part></tp:taxon-name>, <tp:taxon-name><tp:taxon-name-part taxon-name-part-type="family">Nesticidae</tp:taxon-name-part></tp:taxon-name>) from the southern Appalachian Mountains</article-title><source>Zookeys</source><day>03</day><month>02</month><year>2023</year><volume>1145</volume><fpage>1</fpage><lpage>130</lpage><pub-id pub-id-type="doi">10.3897/zookeys.1145.96724</pub-id></mixed-citation></tp:treatment-meta><tp:nomenclature><label>﻿</label><tp:taxon-name>
                <object-id xmlns:xlink="http://www.w3.org/1999/xlink" content-type="arpha" xlink:type="simple">64203252-2D78-5347-8812-D503D29D4709</object-id>
                <tp:taxon-name-part taxon-name-part-type="genus" reg="Nesticus">Nesticus</tp:taxon-name-part>
                <tp:taxon-name-part taxon-name-part-type="species" reg="holsingeri">holsingeri</tp:taxon-name-part>
              </tp:taxon-name><tp:taxon-authority>Gertsch, 1984</tp:taxon-authority><xref ref-type="fig" rid="F18">Fig. 18A–G</xref><tp:nomenclature-citation-list><tp:nomenclature-citation><tp:taxon-name>
                    <tp:taxon-name-part taxon-name-part-type="genus" reg="Nesticus">Nesticus</tp:taxon-name-part>
                    <tp:taxon-name-part taxon-name-part-type="species" reg="holsingeri">holsingeri</tp:taxon-name-part>
                  </tp:taxon-name><comment>Gertsch, 1984: 25, figs 66–67, 91–93.</comment></tp:nomenclature-citation></tp:nomenclature-citation-list></tp:nomenclature><tp:treatment-sec sec-type="material" id="SECID0EXFBI"><title>Material examined.</title><p><bold>Type material: <italic>Holotype</italic></bold>: USA – <bold>Virginia, Scott Co.</bold> • ♂ holotype; Pond Cave; 5 Nov. 1966; J. Holsinger, S. Taylor leg; <named-content xmlns:xlink="http://www.w3.org/1999/xlink" content-type="dwc:institutional_code" xlink:title="American Museum of Natural History" xlink:href="http://grbio.org/institution/american-museum-natural-history" xlink:type="simple">AMNH</named-content>; <bold>New collections from type locality</bold>: USA – <bold>Scott Co.</bold> • 2♂, 7♀; Pond Cave, Rye Cove; 6 Oct. 1993; M. Hedin, C. Phillips leg; <bold>Non type material</bold>: – <bold>Russell Co.</bold> • ♂; Banners Corner Cave; 10 Apr. 2017; T. Malabad leg.; • ♂, 2♀; Bundys Cave No. 1, west of Lebanon, VA; 31 Jan. 2020; T. Malabad, R. Reynolds leg.; • ♂, ♀, 8 imm; Concrete Tank Cave; 24 Jul. 2017; T. Malabad leg.; • ♂, 3♀, 12 imm; Daugherty Cave, northeast of Lebanon, VA; 10 Apr. 2017; T. Malabad leg.; • 2♀; Daugherty Cave; 26 Jun. 2020; T. Malabad, A. Malabad leg.; • ♀; Ferrells Cave, northeast of Rosedale, VA; 26 Jun. 2020; T. Malabad, A. Malabad leg.; –<bold>Scott Co.</bold> • 4♂, 11♀; Alley Cave, E of Natural Tunnel SP; 19 Sep. 1992; M. Hedin, S. O’Kane leg.; • ♂; Alley Cave; 6 Oct. 1993; M. Hedin, C. Phillips leg.; • 3♂, ♀; Alley Cave; 22 Aug. 2005; M. Hedin, R. Keith, J. Starrett, S. Thomas leg.; <abbrev xmlns:xlink="http://www.w3.org/1999/xlink" xlink:title="M Hedin" id="ABBRID0ESGBI" xlink:type="simple">MCH</abbrev> 05_072; • 2♀; Cox Ram Pump Cave; 3 Aug. 2016; T. Malabad leg.; – <bold>Washington Co.</bold> • 3♂, ♀; Brumley Creek, near Brumley Gap; <named-content xmlns:xlink="http://www.w3.org/1999/xlink" content-type="dwc:verbatimCoordinates" xlink:type="simple"><named-content content-type="geo-json" specific-use="{&#34;type&#34;:&#34;Point&#34;,&#34;coordinates&#34;:[-82.022900,36.793300]}" id="NCID0E2GBI" xlink:type="simple">36.7933°N, -82.0229°W</named-content></named-content>; 7 Aug. 2004; M. Hedin, R. Keith, J. Starrett, S. Thomas leg.; <abbrev xmlns:xlink="http://www.w3.org/1999/xlink" xlink:title="M Hedin" id="ABBRID0EAHBI" xlink:type="simple">MCH</abbrev> 04_026; – <bold>Wise Co.</bold> • 4♂, 6♀; Burton’s Cave, SW of St Paul; 8 Oct. 1993; M. Hedin, C. Phillips leg.</p></tp:treatment-sec><tp:treatment-sec sec-type="diagnosis" id="SECID0EGHBI"><title>Diagnosis.</title><p>Strongly supported by both mitochondrial and <abbrev xmlns:xlink="http://www.w3.org/1999/xlink" xlink:title="ultraconserved element" id="ABBRID0EMHBI" xlink:type="simple">UCE</abbrev> data as sister to <italic><tp:taxon-name><tp:taxon-name-part taxon-name-part-type="genus" reg="Nesticus">Nesticus</tp:taxon-name-part><tp:taxon-name-part taxon-name-part-type="species" reg="mimus">mimus</tp:taxon-name-part></tp:taxon-name></italic>. The male tegular apophysis of <italic><tp:taxon-name><tp:taxon-name-part taxon-name-part-type="genus" reg="Nesticus">N.</tp:taxon-name-part><tp:taxon-name-part taxon-name-part-type="species" reg="holsingeri">holsingeri</tp:taxon-name-part></tp:taxon-name></italic> is shorter (nearly as wide as long) with a more pronounced narrowing tip (Fig. <xref ref-type="fig" rid="F18">18A, C</xref>) than in <italic><tp:taxon-name><tp:taxon-name-part taxon-name-part-type="genus" reg="Nesticus">N.</tp:taxon-name-part><tp:taxon-name-part taxon-name-part-type="species" reg="mimus">mimus</tp:taxon-name-part></tp:taxon-name></italic> (Fig. <xref ref-type="fig" rid="F19">19B, C</xref>). <italic><tp:taxon-name><tp:taxon-name-part taxon-name-part-type="genus" reg="Nesticus">Nesticus</tp:taxon-name-part><tp:taxon-name-part taxon-name-part-type="species" reg="holsingeri">holsingeri</tp:taxon-name-part></tp:taxon-name></italic> epigyna are more squarish and lack conspicuous elongate spermathecae (Fig. <xref ref-type="fig" rid="F18">18D, E</xref>), as compared to longer (anterior to posterior) <italic><tp:taxon-name><tp:taxon-name-part taxon-name-part-type="genus" reg="Nesticus">N.</tp:taxon-name-part><tp:taxon-name-part taxon-name-part-type="species" reg="mimus">mimus</tp:taxon-name-part></tp:taxon-name></italic> epigyna with conspicuous elongate spermathecae (Fig. <xref ref-type="fig" rid="F20">20A–H</xref>).</p><fig id="F18" position="float" orientation="portrait"><object-id xmlns:xlink="http://www.w3.org/1999/xlink" content-type="doi" xlink:type="simple">10.3897/zookeys.1145.96724.figure18</object-id><object-id xmlns:xlink="http://www.w3.org/1999/xlink" content-type="arpha" xlink:type="simple">7C70EE86-8DA3-5F51-AF4A-C827FAC025DB</object-id><label>Figure 18.</label><caption><p><italic><tp:taxon-name><tp:taxon-name-part taxon-name-part-type="genus" reg="Nesticus">Nesticus</tp:taxon-name-part><tp:taxon-name-part taxon-name-part-type="species" reg="holsingeri">holsingeri</tp:taxon-name-part></tp:taxon-name></italic>. Virginia, Scott Co., Pond Cave, <abbrev xmlns:xlink="http://www.w3.org/1999/xlink" xlink:title="M Hedin" id="ABBRID0EKKBI" xlink:type="simple">MCH</abbrev> specimen #1780, ♂ palp, ventral (<bold>A</bold>), dorsal (<bold>B</bold>) <bold>C</bold> Virginia, Washington Co., Brumley Creek, <abbrev xmlns:xlink="http://www.w3.org/1999/xlink" xlink:title="M Hedin" id="ABBRID0EUKBI" xlink:type="simple">MCH</abbrev> 04_026, ♂ palp, ventral. ♀ epigynum. Virginia, Washington Co., Brumley Creek, <abbrev xmlns:xlink="http://www.w3.org/1999/xlink" xlink:title="M Hedin" id="ABBRID0EYKBI" xlink:type="simple">MCH</abbrev> 04_026, epigynum, ventral (<bold>D</bold>), dorsal (<bold>E</bold>). Scale bar: 0.5 mm. ♂ habitus images <bold>F</bold> Virginia, Washington Co., Brumley Creek, <abbrev xmlns:xlink="http://www.w3.org/1999/xlink" xlink:title="M Hedin" id="ABBRID0ECLBI" xlink:type="simple">MCH</abbrev> 04_026 <bold>G</bold> Virginia, Scott Co., Pond Cave, <abbrev xmlns:xlink="http://www.w3.org/1999/xlink" xlink:title="M Hedin" id="ABBRID0EILBI" xlink:type="simple">MCH</abbrev> specimen #1780. Scale bar: 1 mm.</p></caption><graphic xmlns:xlink="http://www.w3.org/1999/xlink" xlink:href="zookeys-1145-001_article-96724__-g018.jpg" position="float" orientation="portrait" xlink:type="simple" id="oo_804469.jpg"><uri content-type="original_file" xlink:type="simple">https://binary.pensoft.net/fig/804469</uri></graphic></fig><fig id="F19" position="float" orientation="portrait"><object-id xmlns:xlink="http://www.w3.org/1999/xlink" content-type="doi" xlink:type="simple">10.3897/zookeys.1145.96724.figure19</object-id><object-id xmlns:xlink="http://www.w3.org/1999/xlink" content-type="arpha" xlink:type="simple">C35763E2-EA2B-502B-87F9-63F2C3BA7FCA</object-id><label>Figure 19.</label><caption><p><italic><tp:taxon-name><tp:taxon-name-part taxon-name-part-type="genus" reg="Nesticus">Nesticus</tp:taxon-name-part><tp:taxon-name-part taxon-name-part-type="species" reg="mimus">mimus</tp:taxon-name-part></tp:taxon-name></italic> ♂ palps. Virginia, Giles Co., Straley’s Cave #1, <abbrev xmlns:xlink="http://www.w3.org/1999/xlink" xlink:title="M Hedin" id="ABBRID0EEMBI" xlink:type="simple">MCH</abbrev> specimen #1396, dorsal (<bold>A</bold>), ventral (<bold>B</bold>) <bold>C</bold> Tennessee, Johnson Co., Backbone Rock Recreational Area, <abbrev xmlns:xlink="http://www.w3.org/1999/xlink" xlink:title="M Hedin" id="ABBRID0EOMBI" xlink:type="simple">MCH</abbrev> 04_025, ventral. Scale bar: 0.5 mm.</p></caption><graphic xmlns:xlink="http://www.w3.org/1999/xlink" xlink:href="zookeys-1145-001_article-96724__-g019.jpg" position="float" orientation="portrait" xlink:type="simple" id="oo_804470.jpg"><uri content-type="original_file" xlink:type="simple">https://binary.pensoft.net/fig/804470</uri></graphic></fig><fig id="F20" position="float" orientation="portrait"><object-id xmlns:xlink="http://www.w3.org/1999/xlink" content-type="doi" xlink:type="simple">10.3897/zookeys.1145.96724.figure20</object-id><object-id xmlns:xlink="http://www.w3.org/1999/xlink" content-type="arpha" xlink:type="simple">A4773B69-8B28-5900-ABC7-5340E560AE66</object-id><label>Figure 20.</label><caption><p><italic><tp:taxon-name><tp:taxon-name-part taxon-name-part-type="genus" reg="Nesticus">Nesticus</tp:taxon-name-part><tp:taxon-name-part taxon-name-part-type="species" reg="mimus">mimus</tp:taxon-name-part></tp:taxon-name></italic> epigynal variation. Virginia, Giles Co., Straley’s Cave #1, <abbrev xmlns:xlink="http://www.w3.org/1999/xlink" xlink:title="M Hedin" id="ABBRID0EKNBI" xlink:type="simple">MCH</abbrev> specimen #1399, ventral (<bold>A</bold>), dorsal (<bold>B</bold>). Virginia, Washington Co., Neal’s Sinks, <abbrev xmlns:xlink="http://www.w3.org/1999/xlink" xlink:title="M Hedin" id="ABBRID0ESNBI" xlink:type="simple">MCH</abbrev> specimen #1430, ventral (<bold>C</bold>), dorsal (<bold>D</bold>). Virginia, Smyth Co., near Hurricane CG, <abbrev xmlns:xlink="http://www.w3.org/1999/xlink" xlink:title="M Hedin" id="ABBRID0E1NBI" xlink:type="simple">MCH</abbrev> 07_087, ventral (<bold>E</bold>), dorsal (<bold>F</bold>). Tennessee, Johnson Co., Backbone Rock Recreational Area, <abbrev xmlns:xlink="http://www.w3.org/1999/xlink" xlink:title="M Hedin" id="ABBRID0ECOBI" xlink:type="simple">MCH</abbrev> 04_025, ventral (<bold>G</bold>), dorsal (<bold>H</bold>). Scale bar: 0.5 mm.</p></caption><graphic xmlns:xlink="http://www.w3.org/1999/xlink" xlink:href="zookeys-1145-001_article-96724__-g020.jpg" position="float" orientation="portrait" xlink:type="simple" id="oo_804471.jpg"><uri content-type="original_file" xlink:type="simple">https://binary.pensoft.net/fig/804471</uri></graphic></fig></tp:treatment-sec><tp:treatment-sec sec-type="variation" id="SECID0EPOBI"><title>Variation.</title><p>This species exhibits interesting variation in somatic morphology. Specimens from Pond Cave are pale and long-legged with reduced eye pigmentation, specimens from Burton’s Cave and Alley Cave are pale and long-legged but with well-developed eyes, and specimens from the surface Brumley Creek population exhibit an “epigean” habitus, with dark abdomens, shorter legs, and well-developed eyes (Fig. <xref ref-type="fig" rid="F18">18F, G</xref>). Minimal genitalic variation was observed across sample locations.</p></tp:treatment-sec><tp:treatment-sec sec-type="distribution" id="SECID0EZOBI"><title>Distribution and natural history.</title><p>Known only from a small area in southwestern Virginia, in the upper Clinch River drainage basin (Fig. <xref ref-type="fig" rid="F13">13</xref>). All known records are from limestone caves, except for the Brumley Creek population where spiders were collected from under surface rocks in a moist, north-facing stream valley. This species has been collected in near syntopy with <italic><tp:taxon-name><tp:taxon-name-part taxon-name-part-type="genus" reg="Nesticus">Nesticus</tp:taxon-name-part><tp:taxon-name-part taxon-name-part-type="species" reg="carteri">carteri</tp:taxon-name-part></tp:taxon-name></italic> at Alley Cave, Virginia. At this site <italic><tp:taxon-name><tp:taxon-name-part taxon-name-part-type="genus" reg="Nesticus">N.</tp:taxon-name-part><tp:taxon-name-part taxon-name-part-type="species" reg="carteri">carteri</tp:taxon-name-part></tp:taxon-name></italic> is found under rocks in talus in a sink leading to the cave entrance, whereas <italic><tp:taxon-name><tp:taxon-name-part taxon-name-part-type="genus" reg="Nesticus">N.</tp:taxon-name-part><tp:taxon-name-part taxon-name-part-type="species" reg="holsingeri">holsingeri</tp:taxon-name-part></tp:taxon-name></italic> has only been collected from the dark zone of the cave.</p></tp:treatment-sec><tp:treatment-sec sec-type="remarks" id="SECID0EEQBI"><title>Remarks.</title><p>The variation in degree of troglomorphy within this single species suggests that this character suite (eye development, pigmentation, leg length, etc.) can evolve relatively rapidly, as seen in other cave spider taxa (e.g., <xref ref-type="bibr" rid="B1">Arnedo et al. 2007</xref>).</p></tp:treatment-sec><tp:treatment-sec><!--Section generated to contain objects referenced in tp:taxon-treatment.--><fig id="F13" position="float" orientation="portrait"><object-id xmlns:xlink="http://www.w3.org/1999/xlink" content-type="doi" xlink:type="simple">10.3897/zookeys.1145.96724.figure13</object-id><object-id xmlns:xlink="http://www.w3.org/1999/xlink" content-type="arpha" xlink:type="simple">7767DABD-A048-5358-82F0-4BB9DDFF22AE</object-id><label>Figure 13.</label><caption><p>Distribution of <italic><tp:taxon-name><tp:taxon-name-part taxon-name-part-type="genus" reg="Nesticus"/><tp:taxon-name-part taxon-name-part-type="species" reg="tennesseensis">tennesseensis</tp:taxon-name-part></tp:taxon-name></italic> group species. Type localities designated with yellow circles. State boundaries and major cities shown for geographic context. Dashed lines circumscribe known species distributions.</p></caption><graphic xmlns:xlink="http://www.w3.org/1999/xlink" xlink:href="zookeys-1145-001_article-96724__-g013.jpg" position="float" orientation="portrait" xlink:type="simple" id="oo_804464.jpg"><uri content-type="original_file" xlink:type="simple">https://binary.pensoft.net/fig/804464</uri></graphic></fig></tp:treatment-sec><ref-list><ref id="B1"><mixed-citation xmlns:xlink="http://www.w3.org/1999/xlink" xlink:type="simple"><person-group><name name-style="western"><surname>Arnedo</surname><given-names>MA</given-names></name><name name-style="western"><surname>Oromí</surname><given-names>P</given-names></name><name name-style="western"><surname>Múrria</surname><given-names>C</given-names></name><name name-style="western"><surname>Macías-Hernández</surname><given-names>N</given-names></name><name name-style="western"><surname>Ribera</surname><given-names>C</given-names></name></person-group> (<year>2007</year>) <article-title>The dark side of an island radiation: systematics and evolution of troglobitic spiders of the genus <italic><tp:taxon-name><tp:taxon-name-part taxon-name-part-type="genus">Dysdera</tp:taxon-name-part></tp:taxon-name></italic> Latreille (<tp:taxon-name><tp:taxon-name-part taxon-name-part-type="order">Araneae</tp:taxon-name-part></tp:taxon-name>: <tp:taxon-name><tp:taxon-name-part taxon-name-part-type="family">Dysderidae</tp:taxon-name-part></tp:taxon-name>) in the Canary Islands.</article-title><source>Invertebrate Systematics</source><volume>21</volume>(<issue>6</issue>): <fpage>623</fpage>. <ext-link xlink:href="10.1071/IS07015" ext-link-type="doi" xlink:type="simple">https://doi.org/10.1071/IS07015</ext-link></mixed-citation></ref></ref-list></tp:taxon-treatment>
