# Supplementary material for: ﻿New species in old mountains: integrative taxonomy reveals ten new species and extensive short-range endemism in Nesticus spiders (Araneae, Nesticidae) from the southern Appalachian Mountains
Source: Zookeys. 2023 Feb 3;1145:1–130. doi: 10.3897/zookeys.1145.96724 (PMC10208238; doi:10.3897/zookeys.1145.96724)
Supplement: XML Treatment for Nesticus mimus [file zookeys.1145.96724-treatment9.xml]

<!DOCTYPE tp:taxon-treatment
  PUBLIC "-//TaxonX//DTD Taxonomic Treatment Publishing DTD v0 20100105//EN" "tax-treatment-NSO.dtd">
<tp:taxon-treatment xmlns:tp="http://www.plazi.org/taxpub"><tp:treatment-meta><kwd-group><label>Taxon classification</label><kwd>
                  <named-content content-type="kingdom">Animalia</named-content>
                </kwd><kwd>
                  <named-content content-type="order">Araneae</named-content>
                </kwd><kwd>
                  <named-content content-type="family">Nesticidae</named-content>
                </kwd></kwd-group><mixed-citation publication-type="journal"><person-group><name><surname>Hedin</surname><given-names>Marshal</given-names></name><name><surname>Milne</surname><given-names>Marc A.</given-names></name></person-group><article-title>﻿New species in old mountains: integrative taxonomy reveals ten new species and extensive short-range endemism in <italic><tp:taxon-name><tp:taxon-name-part taxon-name-part-type="genus" reg="Nesticus">Nesticus</tp:taxon-name-part></tp:taxon-name></italic> spiders (<tp:taxon-name><tp:taxon-name-part taxon-name-part-type="order">Araneae</tp:taxon-name-part></tp:taxon-name>, <tp:taxon-name><tp:taxon-name-part taxon-name-part-type="family">Nesticidae</tp:taxon-name-part></tp:taxon-name>) from the southern Appalachian Mountains</article-title><source>Zookeys</source><day>03</day><month>02</month><year>2023</year><volume>1145</volume><fpage>1</fpage><lpage>130</lpage><pub-id pub-id-type="doi">10.3897/zookeys.1145.96724</pub-id></mixed-citation></tp:treatment-meta><tp:nomenclature><label>﻿</label><tp:taxon-name>
                <object-id xmlns:xlink="http://www.w3.org/1999/xlink" content-type="arpha" xlink:type="simple">E46A332C-2967-52CE-BA1A-51F73CE215CC</object-id>
                <tp:taxon-name-part taxon-name-part-type="genus" reg="Nesticus">Nesticus</tp:taxon-name-part>
                <tp:taxon-name-part taxon-name-part-type="species" reg="mimus">mimus</tp:taxon-name-part>
              </tp:taxon-name><tp:taxon-authority>Gertsch, 1984</tp:taxon-authority><xref ref-type="fig" rid="F19">Figs 19A–C</xref><xref ref-type="fig" rid="F20">, 20A–H</xref><tp:nomenclature-citation-list><tp:nomenclature-citation><tp:taxon-name>
                    <tp:taxon-name-part taxon-name-part-type="genus" reg="Nesticus">Nesticus</tp:taxon-name-part>
                    <tp:taxon-name-part taxon-name-part-type="species" reg="mimus">mimus</tp:taxon-name-part>
                  </tp:taxon-name><comment>Gertsch, 1984: 26, figs 64, 65.</comment></tp:nomenclature-citation><tp:nomenclature-citation><tp:taxon-name>
                    <tp:taxon-name-part taxon-name-part-type="genus" reg="Nesticus">Nesticus</tp:taxon-name-part>
                    <tp:taxon-name-part taxon-name-part-type="species" reg="tennesseensis">tennesseensis</tp:taxon-name-part>
                  </tp:taxon-name><comment>Gertsch, 1984: 24, 25 (in part).</comment></tp:nomenclature-citation></tp:nomenclature-citation-list></tp:nomenclature><tp:treatment-sec sec-type="material" id="SECID0EUSBI"><title>Material examined.</title><p><bold>Type material: <italic>Holotype</italic>: USA</bold> – <bold>Virginia, Washington Co.</bold> •♂ holotype; Shiloh School Cave, SE of Abingdon; 25 Nov. 1960; C.W. Greever leg; <named-content xmlns:xlink="http://www.w3.org/1999/xlink" content-type="dwc:institutional_code" xlink:title="American Museum of Natural History" xlink:href="http://grbio.org/institution/american-museum-natural-history" xlink:type="simple">AMNH</named-content>. <bold>Non type material: USA</bold> – <bold>Tennessee, Johnson Co.</bold> • ♂, 3♀; Backbone Rock Rec Area, 4 mi. S Damascus, off Hwy 133; <named-content xmlns:xlink="http://www.w3.org/1999/xlink" content-type="dwc:verbatimCoordinates" xlink:type="simple"><named-content content-type="geo-json" specific-use="{&#34;type&#34;:&#34;Point&#34;,&#34;coordinates&#34;:[-81.816300,36.594000]}" id="NCID0ENTBI" xlink:type="simple">36.594°N, -81.8163°W</named-content></named-content>; 7 Aug. 2004; M. Hedin, R. Keith, J. Starrett, S. Thomas leg.; <abbrev xmlns:xlink="http://www.w3.org/1999/xlink" xlink:title="M Hedin" id="ABBRID0ESTBI" xlink:type="simple">MCH</abbrev> 04_025; <bold>Tennessee, Sullivan Co.</bold> • ♂, ♀; Potter’s Cave, S Abingdon; 14 Jul. 1979; J.R. Holsinger et al. leg.; <named-content xmlns:xlink="http://www.w3.org/1999/xlink" content-type="dwc:institutional_code" xlink:title="American Museum of Natural History" xlink:href="http://grbio.org/institution/american-museum-natural-history" xlink:type="simple">AMNH</named-content>; – <bold>Virginia, Giles Co.</bold> • 2♀, 26 imm; Curve Saltpetre Cave; 14 May. 2019; T. Malabad leg.; • ♀; Harris Cave, S of Pearisburg; 29 Jun. 1974; J. Holsinger, L. Ferguson leg; <named-content xmlns:xlink="http://www.w3.org/1999/xlink" content-type="dwc:institutional_code" xlink:title="American Museum of Natural History" xlink:href="http://grbio.org/institution/american-museum-natural-history" xlink:type="simple">AMNH</named-content>; • ♀, 2 imm; Harris Cave; 14 Sep. 2018; T. Malabad leg.; • 3♀, 7 imm; Spruce Run Mountain Cave; 14 Nov. 2018; T. Malabad leg.; • 2 imm; Straley’s Cave No. 1; 6 Sep. 1958; T.C. Barr leg; <named-content xmlns:xlink="http://www.w3.org/1999/xlink" content-type="dwc:institutional_code" xlink:title="American Museum of Natural History" xlink:href="http://grbio.org/institution/american-museum-natural-history" xlink:type="simple">AMNH</named-content>; • 2♂, 3♀; Co. Straley’s Cave No. 1 off Eggleston Road, S Pembroke; 17 Sep. 1992; M. Hedin, S. O’Kane leg.; • ♂, 7♀; Straley’s Cave No. 1 off Eggleston Road, S Pembroke; 10 Oct. 1993; M. Hedin, C. Phillips leg.; • ♀; Straleys Cave No. 2; 12 Sep. 2018; T. Malabad leg.; – <bold>Pulaski Co.</bold> • 4♀, 31 imm; Maze Cave; 25 Sep. 2018; T. Malabad leg.; • 2♀; Mebane Saltpetre Cave; 3 Oct. 2018; T. Malabad leg.; – <bold>Radford Co.</bold> • ♀, 3 imm; Adams Cave; 11 Apr. 2019; T. Malabad leg.; – <bold>Smyth Co.</bold> • 3♂, 6♀; Cow Shelter Cave, SE of Sugar Grove; 6 Oct. 1993; M. Hedin, C. Phillips leg.; • ♂, ♀; McMullin Cave, southwest of Marion, VA; 11 Jul. 2019; T. Malabad leg.; • ♀; McMullin Cave; 10 Sep. 2019; T. Malabad, K. Kosič Ficco leg.; • 2♀; McMullin Cave; 22 Oct. 2019; T. Malabad, K. Kosič Ficco leg.; • 9♂, 20♀; McMullin Cave; 2 Mar. 2020; T. Malabad, K. Kosič Ficco leg.; • ♂, 3♀; McMullin Cave; 23 Jun. 2020; T. Malabad, A. Malabad leg.; • 3♀; Mt. Rogers National Rec Area, 0.5 mi S of Hurricane CG on NF 84; <named-content xmlns:xlink="http://www.w3.org/1999/xlink" content-type="dwc:verbatimCoordinates" xlink:type="simple"><named-content content-type="geo-json" specific-use="{&#34;type&#34;:&#34;Point&#34;,&#34;coordinates&#34;:[-81.491100,36.718600]}" id="NCID0ESUBI" xlink:type="simple">36.7186°N, -81.4911°W</named-content></named-content>; 11 Aug. 2007; M. Hedin, R. Keith leg.; <abbrev xmlns:xlink="http://www.w3.org/1999/xlink" xlink:title="M Hedin" id="ABBRID0EXUBI" xlink:type="simple">MCH</abbrev> 07_087; • ♀, 3 imm; Rowland Creek Cave; 10 Aug. 2018; T. Malabad leg.; • 8♂, 7♀, 1 imm; Whitetop Laurel Creek, Hwy 58, E of Damascus; <named-content xmlns:xlink="http://www.w3.org/1999/xlink" content-type="dwc:verbatimCoordinates" xlink:type="simple"><named-content content-type="geo-json" specific-use="{&#34;type&#34;:&#34;Point&#34;,&#34;coordinates&#34;:[-81.750000,36.637000]}" id="NCID0E5UBI" xlink:type="simple">36.637°N, -81.75°W</named-content></named-content>; 31 May. 2016; M. Hedin, S. Derkarabetian, J. Starrett, D. Proud leg.; <abbrev xmlns:xlink="http://www.w3.org/1999/xlink" xlink:title="M Hedin" id="ABBRID0EDVBI" xlink:type="simple">MCH</abbrev> 16_034; – <bold>Washington Co.</bold> • 7♂, 9♀; Neal’s Sinks, 1.5 mi S Alvarado, Sweet Hollow Road; 18 Sep. 1992; M. Hedin, S. O’Kane leg.; – <bold>Wythe Co.</bold> • ♂, 4♀, 12 imm; Canyon Cave No. 1; 21 Sep. 2018; T. Malabad leg.; • ♂, ♀, 1 imm; Deep Spring Cave; 21 Sep. 2018; W. Orndorff leg.; • 6 imm; Deep Spring Cave; 7 Jul. 2018; T. Malabad leg.; • 2♂, 2♀, 14 imm; Mockleys Cave; 20 Sep. 2018; T. Malabad leg.; • ♂, ♀, 4 imm; Sinking Spring Cave No. 1; 21 Sep. 2018; T. Malabad leg.; • ♀, 7 imm; Sinking Spring Cave No. 2; 21 Sep. 2018; T. Malabad leg.; • 2♀, 6 imm; Speedwell Cave No. 1; 20 Sep. 2018; T. Malabad leg.</p></tp:treatment-sec><tp:treatment-sec sec-type="diagnosis" id="SECID0ELVBI"><title>Diagnosis.</title><p>Strongly supported by both mitochondrial and <abbrev xmlns:xlink="http://www.w3.org/1999/xlink" xlink:title="ultraconserved element" id="ABBRID0ERVBI" xlink:type="simple">UCE</abbrev> data as sister to <italic><tp:taxon-name><tp:taxon-name-part taxon-name-part-type="genus" reg="Nesticus">Nesticus</tp:taxon-name-part><tp:taxon-name-part taxon-name-part-type="species" reg="holsingeri">holsingeri</tp:taxon-name-part></tp:taxon-name></italic>. In <italic><tp:taxon-name><tp:taxon-name-part taxon-name-part-type="genus" reg="Nesticus">N.</tp:taxon-name-part><tp:taxon-name-part taxon-name-part-type="species" reg="mimus">mimus</tp:taxon-name-part></tp:taxon-name></italic> the basal dorsal process of the paracymbium is longer (Fig. <xref ref-type="fig" rid="F19">19A, B</xref>) and the tegular apophysis is relatively long and narrow, almost reaching the pronounced acute distal process of the median apophysis (Fig. <xref ref-type="fig" rid="F19">19B, C</xref>). Females possess a relatively elongate, narrow epigynum that is distinctive in the species group in possessing long, thin spermathecae that viewed ventrally bow upwards around the outer edge of the lateral pockets (Fig. <xref ref-type="fig" rid="F20">20A–H</xref>).</p></tp:treatment-sec><tp:treatment-sec sec-type="description" id="SECID0EXWBI"><title>Description of previously undescribed ♀</title><p><bold>(<abbrev xmlns:xlink="http://www.w3.org/1999/xlink" xlink:title="M Hedin" id="ABBRID0E6WBI" xlink:type="simple">MCH</abbrev> specimen #1398).</bold> Carapace light cream colored, faint gray pigmentation behind ocular area leading to midline. Legs pale yellow / cream. Abdomen concolorous light cream. All eyes approximately equal in size, except for AMEs, ~ 1/4 width of ALEs. Eyes with rings of dark pigment. <abbrev xmlns:xlink="http://www.w3.org/1999/xlink" xlink:title="carapace length" id="ABBRID0EEXBI" xlink:type="simple">CL</abbrev> 1.37, <abbrev xmlns:xlink="http://www.w3.org/1999/xlink" xlink:title="maximum carapace width" id="ABBRID0EIXBI" xlink:type="simple">CW</abbrev> 1.19, abdomen length 1.89, total body length 3.26. Leg I total length 8.68 (2.36, 0.58, 2.5, 2.22, 1.02), leg formula 1423, leg I / <abbrev xmlns:xlink="http://www.w3.org/1999/xlink" xlink:title="maximum carapace width" id="ABBRID0EMXBI" xlink:type="simple">CW</abbrev> ratio 7.3. Epigynum relatively elongate and narrow. Lateral lobes well-defined with internal edges that extend posteriorly to the end of median septum or slightly further. Spermathecae extremely long and curved around fovea to anterior edge of epigynum. Large internal lobes (viewed dorsally) extend anteriorly with sclerotized rims. Medial margins parallel to each other but not touching along midline.</p></tp:treatment-sec><tp:treatment-sec sec-type="variation" id="SECID0EQXBI"><title>Variation.</title><p>No noteworthy variation in male or female genitalia was found across sample locations.</p></tp:treatment-sec><tp:treatment-sec sec-type="distribution" id="SECID0EVXBI"><title>Distribution and natural history.</title><p>Known only from a small area of the Appalachian Valley and Ridge in southwestern Virginia and adjacent eastern Tennessee (Fig. <xref ref-type="fig" rid="F13">13</xref>). Found in both caves and moist, dark near-surface microhabitats. As an example of the near-surface natural history, eight males and seven females were collected along Whitetop Laurel Creek (<abbrev xmlns:xlink="http://www.w3.org/1999/xlink" xlink:title="M Hedin" id="ABBRID0E6XBI" xlink:type="simple">MCH</abbrev> 16_034) from rock piles in a rich, rocky streamside forest.</p></tp:treatment-sec><tp:treatment-sec sec-type="remarks" id="SECID0EDYBI"><title>Remarks.</title><p><xref ref-type="bibr" rid="B12">Gertsch (1984)</xref> incorrectly identified specimens from the following locations as <italic><tp:taxon-name><tp:taxon-name-part taxon-name-part-type="genus" reg="Nesticus">Nesticus</tp:taxon-name-part><tp:taxon-name-part taxon-name-part-type="species" reg="tennesseensis">tennesseensis</tp:taxon-name-part></tp:taxon-name></italic>: Straley’s Cave No. 1 (2 immatures), Harris Cave (1 ♀), and Potter’s Cave (1 ♂, 1 ♀) – specimens from these populations belong to <italic><tp:taxon-name><tp:taxon-name-part taxon-name-part-type="genus" reg="Nesticus">N.</tp:taxon-name-part><tp:taxon-name-part taxon-name-part-type="species" reg="mimus">mimus</tp:taxon-name-part></tp:taxon-name></italic>. <xref ref-type="bibr" rid="B12">Gertsch (1984)</xref> also provisionally identified specimens from two montane locations as <italic><tp:taxon-name><tp:taxon-name-part taxon-name-part-type="genus" reg="Nesticus">N.</tp:taxon-name-part><tp:taxon-name-part taxon-name-part-type="species" reg="mimus">mimus</tp:taxon-name-part></tp:taxon-name></italic>: a single female from Table Rock Mountain (Burke County, NC), and a male specimen from Grandfather Mountain (cited as Watauga County, NC but label reads Avery County, NC). We contend that specimens from both locations correspond to <italic><tp:taxon-name><tp:taxon-name-part taxon-name-part-type="genus" reg="Nesticus">N.</tp:taxon-name-part><tp:taxon-name-part taxon-name-part-type="species" reg="carolinensis">carolinensis</tp:taxon-name-part></tp:taxon-name></italic> (see further comments below).</p><p>Specimens from <xref ref-type="bibr" rid="B16">Hedin (1997b)</xref> referred to as <italic><tp:taxon-name><tp:taxon-name-part taxon-name-part-type="genus" reg="Nesticus">Nesticus</tp:taxon-name-part></tp:taxon-name></italic> “nov sp 1” (from Neal’s Sinks, Straley’s Cave No. 1, and Cow Shelter Cave) are actually <italic><tp:taxon-name><tp:taxon-name-part taxon-name-part-type="genus" reg="Nesticus">N.</tp:taxon-name-part><tp:taxon-name-part taxon-name-part-type="species" reg="mimus">mimus</tp:taxon-name-part></tp:taxon-name></italic>, and those referred to as <italic><tp:taxon-name><tp:taxon-name-part taxon-name-part-type="genus" reg="Nesticus">N.</tp:taxon-name-part><tp:taxon-name-part taxon-name-part-type="species" reg="mimus">mimus</tp:taxon-name-part></tp:taxon-name></italic> (Grandfather Mtn, Linville Gorge) are actually <italic><tp:taxon-name><tp:taxon-name-part taxon-name-part-type="genus" reg="Nesticus">N.</tp:taxon-name-part><tp:taxon-name-part taxon-name-part-type="species" reg="carolinensis">carolinensis</tp:taxon-name-part></tp:taxon-name></italic>.</p></tp:treatment-sec><tp:treatment-sec><!--Section generated to contain objects referenced in tp:taxon-treatment.--><fig id="F19" position="float" orientation="portrait"><object-id xmlns:xlink="http://www.w3.org/1999/xlink" content-type="doi" xlink:type="simple">10.3897/zookeys.1145.96724.figure19</object-id><object-id xmlns:xlink="http://www.w3.org/1999/xlink" content-type="arpha" xlink:type="simple">C35763E2-EA2B-502B-87F9-63F2C3BA7FCA</object-id><label>Figure 19.</label><caption><p><italic><tp:taxon-name><tp:taxon-name-part taxon-name-part-type="genus" reg="Nesticus">Nesticus</tp:taxon-name-part><tp:taxon-name-part taxon-name-part-type="species" reg="mimus">mimus</tp:taxon-name-part></tp:taxon-name></italic> ♂ palps. Virginia, Giles Co., Straley’s Cave #1, <abbrev xmlns:xlink="http://www.w3.org/1999/xlink" xlink:title="M Hedin" id="ABBRID0EEMBI" xlink:type="simple">MCH</abbrev> specimen #1396, dorsal (<bold>A</bold>), ventral (<bold>B</bold>) <bold>C</bold> Tennessee, Johnson Co., Backbone Rock Recreational Area, <abbrev xmlns:xlink="http://www.w3.org/1999/xlink" xlink:title="M Hedin" id="ABBRID0EOMBI" xlink:type="simple">MCH</abbrev> 04_025, ventral. Scale bar: 0.5 mm.</p></caption><graphic xmlns:xlink="http://www.w3.org/1999/xlink" xlink:href="zookeys-1145-001_article-96724__-g019.jpg" position="float" orientation="portrait" xlink:type="simple" id="oo_804470.jpg"><uri content-type="original_file" xlink:type="simple">https://binary.pensoft.net/fig/804470</uri></graphic></fig><fig id="F20" position="float" orientation="portrait"><object-id xmlns:xlink="http://www.w3.org/1999/xlink" content-type="doi" xlink:type="simple">10.3897/zookeys.1145.96724.figure20</object-id><object-id xmlns:xlink="http://www.w3.org/1999/xlink" content-type="arpha" xlink:type="simple">A4773B69-8B28-5900-ABC7-5340E560AE66</object-id><label>Figure 20.</label><caption><p><italic><tp:taxon-name><tp:taxon-name-part taxon-name-part-type="genus" reg="Nesticus">Nesticus</tp:taxon-name-part><tp:taxon-name-part taxon-name-part-type="species" reg="mimus">mimus</tp:taxon-name-part></tp:taxon-name></italic> epigynal variation. Virginia, Giles Co., Straley’s Cave #1, <abbrev xmlns:xlink="http://www.w3.org/1999/xlink" xlink:title="M Hedin" id="ABBRID0EKNBI" xlink:type="simple">MCH</abbrev> specimen #1399, ventral (<bold>A</bold>), dorsal (<bold>B</bold>). Virginia, Washington Co., Neal’s Sinks, <abbrev xmlns:xlink="http://www.w3.org/1999/xlink" xlink:title="M Hedin" id="ABBRID0ESNBI" xlink:type="simple">MCH</abbrev> specimen #1430, ventral (<bold>C</bold>), dorsal (<bold>D</bold>). Virginia, Smyth Co., near Hurricane CG, <abbrev xmlns:xlink="http://www.w3.org/1999/xlink" xlink:title="M Hedin" id="ABBRID0E1NBI" xlink:type="simple">MCH</abbrev> 07_087, ventral (<bold>E</bold>), dorsal (<bold>F</bold>). Tennessee, Johnson Co., Backbone Rock Recreational Area, <abbrev xmlns:xlink="http://www.w3.org/1999/xlink" xlink:title="M Hedin" id="ABBRID0ECOBI" xlink:type="simple">MCH</abbrev> 04_025, ventral (<bold>G</bold>), dorsal (<bold>H</bold>). Scale bar: 0.5 mm.</p></caption><graphic xmlns:xlink="http://www.w3.org/1999/xlink" xlink:href="zookeys-1145-001_article-96724__-g020.jpg" position="float" orientation="portrait" xlink:type="simple" id="oo_804471.jpg"><uri content-type="original_file" xlink:type="simple">https://binary.pensoft.net/fig/804471</uri></graphic></fig><fig id="F13" position="float" orientation="portrait"><object-id xmlns:xlink="http://www.w3.org/1999/xlink" content-type="doi" xlink:type="simple">10.3897/zookeys.1145.96724.figure13</object-id><object-id xmlns:xlink="http://www.w3.org/1999/xlink" content-type="arpha" xlink:type="simple">7767DABD-A048-5358-82F0-4BB9DDFF22AE</object-id><label>Figure 13.</label><caption><p>Distribution of <italic><tp:taxon-name><tp:taxon-name-part taxon-name-part-type="genus" reg="Nesticus"/><tp:taxon-name-part taxon-name-part-type="species" reg="tennesseensis">tennesseensis</tp:taxon-name-part></tp:taxon-name></italic> group species. Type localities designated with yellow circles. State boundaries and major cities shown for geographic context. Dashed lines circumscribe known species distributions.</p></caption><graphic xmlns:xlink="http://www.w3.org/1999/xlink" xlink:href="zookeys-1145-001_article-96724__-g013.jpg" position="float" orientation="portrait" xlink:type="simple" id="oo_804464.jpg"><uri content-type="original_file" xlink:type="simple">https://binary.pensoft.net/fig/804464</uri></graphic></fig></tp:treatment-sec><ref-list><ref id="B12"><mixed-citation xmlns:xlink="http://www.w3.org/1999/xlink" xlink:type="simple"><person-group><name name-style="western"><surname>Gertsch</surname><given-names>WJ</given-names></name></person-group> (<year>1984</year>) <article-title>The spider family <tp:taxon-name><tp:taxon-name-part taxon-name-part-type="family">Nesticidae</tp:taxon-name-part></tp:taxon-name> (<tp:taxon-name><tp:taxon-name-part taxon-name-part-type="order">Araneae</tp:taxon-name-part></tp:taxon-name>) in North America, Central America, and the West Indies.</article-title><source>Texas Memorial Museum Bulletin</source><volume>31</volume>: <fpage>1</fpage>–<lpage>91</lpage>. <ext-link xlink:href="http://hdl.handle.net/2152/29952" ext-link-type="uri" xlink:type="simple">http://hdl.handle.net/2152/29952</ext-link></mixed-citation></ref><ref id="B16"><mixed-citation xmlns:xlink="http://www.w3.org/1999/xlink" xlink:type="simple"><person-group><name name-style="western"><surname>Hedin</surname><given-names>MC</given-names></name></person-group> (<year>1997b</year>) <article-title>Speciational history in a diverse clade of habitat-specialized spiders (<tp:taxon-name><tp:taxon-name-part taxon-name-part-type="order">Araneae</tp:taxon-name-part></tp:taxon-name>: <tp:taxon-name><tp:taxon-name-part taxon-name-part-type="family">Nesticidae</tp:taxon-name-part></tp:taxon-name>: <italic><tp:taxon-name><tp:taxon-name-part taxon-name-part-type="genus">Nesticus</tp:taxon-name-part></tp:taxon-name></italic>): inferences from geographic-based sampling.</article-title><source>Evolution</source><volume>51</volume>: <fpage>1929</fpage>–<lpage>1945</lpage>. <ext-link xlink:href="10.1111/j.1558-5646.1997.tb05115.x" ext-link-type="doi" xlink:type="simple">https://doi.org/10.1111/j.1558-5646.1997.tb05115.x</ext-link></mixed-citation></ref></ref-list></tp:taxon-treatment>
