# Supplementary material for: ﻿New species in old mountains: integrative taxonomy reveals ten new species and extensive short-range endemism in Nesticus spiders (Araneae, Nesticidae) from the southern Appalachian Mountains
Source: Zookeys. 2023 Feb 3;1145:1–130. doi: 10.3897/zookeys.1145.96724 (PMC10208238; doi:10.3897/zookeys.1145.96724)
Supplement: XML Treatment for Nesticus tennesseensis [file zookeys.1145.96724-treatment10.xml]

<!DOCTYPE tp:taxon-treatment
  PUBLIC "-//TaxonX//DTD Taxonomic Treatment Publishing DTD v0 20100105//EN" "tax-treatment-NSO.dtd">
<tp:taxon-treatment xmlns:tp="http://www.plazi.org/taxpub"><tp:treatment-meta><kwd-group><label>Taxon classification</label><kwd>
                  <named-content content-type="kingdom">Animalia</named-content>
                </kwd><kwd>
                  <named-content content-type="order">Araneae</named-content>
                </kwd><kwd>
                  <named-content content-type="family">Nesticidae</named-content>
                </kwd></kwd-group><mixed-citation publication-type="journal"><person-group><name><surname>Hedin</surname><given-names>Marshal</given-names></name><name><surname>Milne</surname><given-names>Marc A.</given-names></name></person-group><article-title>﻿New species in old mountains: integrative taxonomy reveals ten new species and extensive short-range endemism in <italic><tp:taxon-name><tp:taxon-name-part taxon-name-part-type="genus" reg="Nesticus">Nesticus</tp:taxon-name-part></tp:taxon-name></italic> spiders (<tp:taxon-name><tp:taxon-name-part taxon-name-part-type="order">Araneae</tp:taxon-name-part></tp:taxon-name>, <tp:taxon-name><tp:taxon-name-part taxon-name-part-type="family">Nesticidae</tp:taxon-name-part></tp:taxon-name>) from the southern Appalachian Mountains</article-title><source>Zookeys</source><day>03</day><month>02</month><year>2023</year><volume>1145</volume><fpage>1</fpage><lpage>130</lpage><pub-id pub-id-type="doi">10.3897/zookeys.1145.96724</pub-id></mixed-citation></tp:treatment-meta><tp:nomenclature><label>﻿</label><tp:taxon-name>
                <object-id xmlns:xlink="http://www.w3.org/1999/xlink" content-type="arpha" xlink:type="simple">268D87D2-F4DE-58C9-96F2-140C6FC87350</object-id>
                <tp:taxon-name-part taxon-name-part-type="genus" reg="Nesticus">Nesticus</tp:taxon-name-part>
                <tp:taxon-name-part taxon-name-part-type="species" reg="tennesseensis">tennesseensis</tp:taxon-name-part>
              </tp:taxon-name><tp:taxon-authority>(Petrunkevitch, 1925)</tp:taxon-authority><xref ref-type="fig" rid="F21">Figs 21A–C</xref><xref ref-type="fig" rid="F22">, 22A–G</xref><tp:nomenclature-citation-list><tp:nomenclature-citation><tp:taxon-name>
                    <tp:taxon-name-part taxon-name-part-type="genus" reg="Ivesia">Ivesia</tp:taxon-name-part>
                    <tp:taxon-name-part taxon-name-part-type="species" reg="tennesseensis">tennesseensis</tp:taxon-name-part>
                  </tp:taxon-name><comment>Petrunkevitch, 1925: 321, pl. 20, figs 4, 7, 10.</comment></tp:nomenclature-citation><tp:nomenclature-citation><tp:taxon-name>
                    <tp:taxon-name-part taxon-name-part-type="genus" reg="Yvesella">Yvesella</tp:taxon-name-part>
                    <tp:taxon-name-part taxon-name-part-type="species" reg="tennesseensis">tennesseensis</tp:taxon-name-part>
                  </tp:taxon-name><comment>: Arndt 1928: 84.</comment></tp:nomenclature-citation><tp:nomenclature-citation><tp:taxon-name>
                    <tp:taxon-name-part taxon-name-part-type="genus" reg="Ivesia">Ivesia</tp:taxon-name-part>
                    <tp:taxon-name-part taxon-name-part-type="species" reg="tennesseensis">tennesseensis</tp:taxon-name-part>
                  </tp:taxon-name><comment>: Bishop 1950: 10, figs 5–8.</comment></tp:nomenclature-citation><tp:nomenclature-citation><tp:taxon-name>
                    <tp:taxon-name-part taxon-name-part-type="genus" reg="Nesticus">Nesticus</tp:taxon-name-part>
                    <tp:taxon-name-part taxon-name-part-type="species" reg="tennesseensis">tennesseensis</tp:taxon-name-part>
                  </tp:taxon-name><comment>: <xref ref-type="bibr" rid="B12">Gertsch 1984</xref>: 23, figs 58–63, 82–84.</comment></tp:nomenclature-citation></tp:nomenclature-citation-list></tp:nomenclature><tp:treatment-sec sec-type="material" id="SECID0EO5BI"><title>Material examined.</title><p><bold>New collections from type locality</bold>: – <bold>Tennessee, Grainger Co.</bold> • 2♂, 2♀; Indian Cave, E of Blaine; 25 Sep. 1991; M. Hedin, K. Crandall leg.; • 3♂, 12♀; Indian Cave, E of Blaine; 21 Sep. 1992; M. Hedin, S. O’Kane leg.; • ♂, ♀, 5 imm; Indian Cave, TGA4; 22 Feb. 2014; M.L. Niemiller, A.S. Engel, S. Engel, A. Paterson leg.; MLN 14–010.7; <bold>Non type material</bold>: USA – <bold>North Carolina, Surry Co.</bold> • ♀, 1 imm; vic Fisher Peak lookout tower, SE of Blue Ridge Parkway; <named-content xmlns:xlink="http://www.w3.org/1999/xlink" content-type="dwc:verbatimCoordinates" xlink:type="simple"><named-content content-type="geo-json" specific-use="{&#34;type&#34;:&#34;Point&#34;,&#34;coordinates&#34;:[-80.827600,36.559000]}" id="NCID0E65BI" xlink:type="simple">36.559°N, -80.8276°W</named-content></named-content>; 12 Aug. 2007; M. Hedin, R. Keith leg.; <abbrev xmlns:xlink="http://www.w3.org/1999/xlink" xlink:title="M Hedin" id="ABBRID0EE6BI" xlink:type="simple">MCH</abbrev> 07_091; – <bold>Tennessee, Carter Co.</bold> • 3♀; off Hwy 167/321, near Watauga Lake, along Little Stony Creek; <named-content xmlns:xlink="http://www.w3.org/1999/xlink" content-type="dwc:verbatimCoordinates" xlink:type="simple"><named-content content-type="geo-json" specific-use="{&#34;type&#34;:&#34;Point&#34;,&#34;coordinates&#34;:[-82.073200,36.309000]}" id="NCID0EN6BI" xlink:type="simple">36.309°N, -82.0732°W</named-content></named-content>; 23 Aug. 2005; M. Hedin, R. Keith, J. Starrett, S. Thomas leg.; <abbrev xmlns:xlink="http://www.w3.org/1999/xlink" xlink:title="M Hedin" id="ABBRID0ES6BI" xlink:type="simple">MCH</abbrev> 05_078; – <bold>Tennessee, Roane Co.</bold> • 5♂, ♀, 11 imm; Berry Cave, TRN3; 28 Jun. 2014; M.L. Niemiller, C.D.R. Stephen, A.S. Engel, et al. leg.; MLN 14–034.1; – <bold>Virginia, Alleghany Co.</bold> • ♂; Island Ford Cave, west of Low Moor, VA; 12 Jun. 2020; T. Malabad, P. Tegelman Malabad, K. Malabad, A. Malabad leg.; • 6♂, 7♀; Rumbold’s Cave, near Callaghan; 16 Sep. 1992; M. Hedin, S. O’Kane leg.; – <bold>Virginia, Craig Co.</bold> • 2♂, 4♀; Walkthrough Cave, sw of Newcastle; 10 Oct. 1993; M. Hedin, C. Phillips leg.; – <bold>Virginia, Giles Co.</bold> • 6♂, 7♀; Ballard’s Cave, just S Pearisburg; 9 Oct. 1993; M. Hedin, C. Phillips leg.; • 2♂, 4♀; Dead Doe Cave; 1 Jul. 2019; T. Malabad leg.; • ♀; Doe Mountain Cave; 16 Aug. 2019; T. Malabad leg.; • ♂; Hodges Cave, 3.5 miles southwest of Pearisburg, VA; 26 Nov. 2019; T. Malabad, K. Kosič Ficco leg.; • ♀; Little Stony Creek, NE of Pembroke; <named-content xmlns:xlink="http://www.w3.org/1999/xlink" content-type="dwc:verbatimCoordinates" xlink:type="simple"><named-content content-type="geo-json" specific-use="{&#34;type&#34;:&#34;Point&#34;,&#34;coordinates&#34;:[-80.592100,37.356500]}" id="NCID0EBACI" xlink:type="simple">37.3565°N, -80.5921°W</named-content></named-content>; 10 Oct. 1993; M. Hedin, C. Phillips leg.; • ♂; Mountain Lake Biological Station, Jefferson Nat Forest; <named-content xmlns:xlink="http://www.w3.org/1999/xlink" content-type="dwc:verbatimCoordinates" xlink:type="simple"><named-content content-type="geo-json" specific-use="{&#34;type&#34;:&#34;Point&#34;,&#34;coordinates&#34;:[-80.515800,37.375500]}" id="NCID0EJACI" xlink:type="simple">37.3755°N, -80.5158°W</named-content></named-content>; 11 Jul. 2013; C Richart leg.; • 4♂, 10♀; Starne’s Cave, SW Pearisburg, Wilburn Valley; 10 Oct. 1993; M. Hedin, C. Phillips leg.; • ♂5 imm; Starnes Cave; 3 Jun. 2019; T. Malabad leg.; • ♂, 4♀, 15 imm; Yer Cave; 9 Aug. 2019; T. Malabad leg.; – <bold>Virginia, Montgomery Co.</bold> • 4♀, 1 imm; Hancock Blowhole Cave; 14 Dec. 2014; E. Koertge leg.; – <bold>Virginia, Scott Co.</bold> • ♀, 6 imm; Coley Cave #2; 15 Sep. 2015; W. Orndorff leg.; • ♀; Herrons Echo Hall; 4 Aug. 2016; T. Malabad leg.; – Virginia, Tazewell Co. • 6♂, 11♀; Cassell’s Farm Cave, Burkes Garden; 9 Oct. 1993; M. Hedin, C. Phillips leg.; • 2♀, 2 imm; Cauliflower Cave; 24 Oct. 2018; T. Malabad leg.; • 2 imm; Corkscrew Cave; 4 Mar. 2017; K. Kosič Ficco leg.; • ♀, 4 imm; Corkscrew Cave; 27 Oct. 2018; T. Malabad leg.; • 4♂, 8♀; Fallen Rock Cave, Ward Cove, S Maiden Spring; 9 Oct. 1993; M. Hedin, C. Phillips leg.; • ♂; Gillespie Water Cave, southwest of Liberty, VA; 9 Sep. 2019; T. Malabad, K. Kosič Ficco, A. Futrell leg.; • ♂, 4♀, 9 imm; Glenwood Church Cave; 24 Oct. 2018; T. Malabad leg.; • ♀, 5 imm; Gulley Cave; 22 Jul. 2019; T. Malabad leg.; • 2♀, 3 imm; Little River Cave; 29 Nov. 2018; T. Malabad leg.; • 3♀, 4 imm; Lost Mill Cave 1; 22 Jul. 2019; T. Malabad leg.; • 2♀, 2 imm; Lost Mill Cave 2; 22 Jul. 2019; T. Malabad leg.; • 2♀; Stompbottom Cave, southeast of Claypool Hill, VA; 5 May. 2021; T. Malabad, K. Kosič Ficco, M. Ficco leg.; • ♂, 3♀; Stonley Cave; 10 Jan. 2019; T. Malabad leg.; – <bold>West Virginia, Raleigh Co.</bold> • ♂, 5♀; Grandview State Park, New River Gorge; <named-content xmlns:xlink="http://www.w3.org/1999/xlink" content-type="dwc:verbatimCoordinates" xlink:type="simple"><named-content content-type="geo-json" specific-use="{&#34;type&#34;:&#34;Point&#34;,&#34;coordinates&#34;:[-81.061400,37.832100]}" id="NCID0EXACI" xlink:type="simple">37.8321°N, -81.0614°W</named-content></named-content>; 15 Sep. 1992; M. Hedin, S. O’Kane leg.</p></tp:treatment-sec><tp:treatment-sec sec-type="diagnosis" id="SECID0E3ACI"><title>Diagnosis.</title><p><italic><tp:taxon-name><tp:taxon-name-part taxon-name-part-type="genus" reg="Nesticus">Nesticus</tp:taxon-name-part><tp:taxon-name-part taxon-name-part-type="species" reg="tennesseensis">tennesseensis</tp:taxon-name-part></tp:taxon-name></italic> and <italic><tp:taxon-name><tp:taxon-name-part taxon-name-part-type="genus" reg="Nesticus">N.</tp:taxon-name-part><tp:taxon-name-part taxon-name-part-type="species" reg="dilutus">dilutus</tp:taxon-name-part></tp:taxon-name></italic> are morphologically similar sister species. Male differences are noted in the Diagnosis of <italic><tp:taxon-name><tp:taxon-name-part taxon-name-part-type="genus" reg="Nesticus">N.</tp:taxon-name-part><tp:taxon-name-part taxon-name-part-type="species" reg="dilutus">dilutus</tp:taxon-name-part></tp:taxon-name></italic> below. Male <italic><tp:taxon-name><tp:taxon-name-part taxon-name-part-type="genus" reg="Nesticus">N.</tp:taxon-name-part><tp:taxon-name-part taxon-name-part-type="species" reg="tennesseensis">tennesseensis</tp:taxon-name-part></tp:taxon-name></italic> may be differentiated from other members of this species group by the combination of palps with a paracymbium with a wide, broad ventral process, rectangular paradistal paracymbial process, a rectangular median apophysis with an anteriorly-pointed sclerotized edge, and a narrow, singularly-pointed tegular apophysis that extends to ~ half the length of the median apophysis (Fig. <xref ref-type="fig" rid="F21">21A–C</xref>). Females may be differentiated from other members of this species group by an overall rounded epigynum with short, somewhat globular spermathecae that extend perpendicular to the median septum (Fig. <xref ref-type="fig" rid="F22">22A–G</xref>). Viewed dorsally, circular pockets lie above extended parallel separated medial margins that diverge posteriorly.</p><fig id="F21" position="float" orientation="portrait"><object-id xmlns:xlink="http://www.w3.org/1999/xlink" content-type="doi" xlink:type="simple">10.3897/zookeys.1145.96724.figure21</object-id><object-id xmlns:xlink="http://www.w3.org/1999/xlink" content-type="arpha" xlink:type="simple">3EAD0895-49BD-56A2-ABE9-9E49C8024FCF</object-id><label>Figure 21.</label><caption><p><italic><tp:taxon-name><tp:taxon-name-part taxon-name-part-type="genus" reg="Nesticus">Nesticus</tp:taxon-name-part><tp:taxon-name-part taxon-name-part-type="species" reg="tennesseensis">tennesseensis</tp:taxon-name-part></tp:taxon-name></italic> ♂ palps, ventral view <bold>A</bold> West Virginia, Raleigh Co., Grandview SP, <abbrev xmlns:xlink="http://www.w3.org/1999/xlink" xlink:title="M Hedin" id="ABBRID0ELDCI" xlink:type="simple">MCH</abbrev> specimen #1360 <bold>B</bold> Virginia, Tazewell Co., Fallen Rock Cave, <abbrev xmlns:xlink="http://www.w3.org/1999/xlink" xlink:title="M Hedin" id="ABBRID0ERDCI" xlink:type="simple">MCH</abbrev> specimen #1808 <bold>C</bold> Fallen Rock Cave, <abbrev xmlns:xlink="http://www.w3.org/1999/xlink" xlink:title="M Hedin" id="ABBRID0EXDCI" xlink:type="simple">MCH</abbrev> specimen #1807. Scale bar: 0.5 mm.</p></caption><graphic xmlns:xlink="http://www.w3.org/1999/xlink" xlink:href="zookeys-1145-001_article-96724__-g021.jpg" position="float" orientation="portrait" xlink:type="simple" id="oo_804472.jpg"><uri content-type="original_file" xlink:type="simple">https://binary.pensoft.net/fig/804472</uri></graphic></fig><fig id="F22" position="float" orientation="portrait"><object-id xmlns:xlink="http://www.w3.org/1999/xlink" content-type="doi" xlink:type="simple">10.3897/zookeys.1145.96724.figure22</object-id><object-id xmlns:xlink="http://www.w3.org/1999/xlink" content-type="arpha" xlink:type="simple">F81C734B-2D16-5F0F-9B4A-76003B530FE8</object-id><label>Figure 22.</label><caption><p><italic><tp:taxon-name><tp:taxon-name-part taxon-name-part-type="genus" reg="Nesticus">Nesticus</tp:taxon-name-part><tp:taxon-name-part taxon-name-part-type="species" reg="tennesseensis">tennesseensis</tp:taxon-name-part></tp:taxon-name></italic> epigynal variation. Tennessee, Grainger Co., Indian Cave, <abbrev xmlns:xlink="http://www.w3.org/1999/xlink" xlink:title="M Hedin" id="ABBRID0ETECI" xlink:type="simple">MCH</abbrev> specimen #1010, ventral (<bold>A</bold>), dorsal (<bold>B</bold>). North Carolina, Surry Co., near Fisher Peak, <abbrev xmlns:xlink="http://www.w3.org/1999/xlink" xlink:title="M Hedin" id="ABBRID0E2ECI" xlink:type="simple">MCH</abbrev> specimen #N1126, ventral (<bold>C</bold>), dorsal (<bold>D</bold>). Tennessee, Carter Co., near Watauga Lake, <abbrev xmlns:xlink="http://www.w3.org/1999/xlink" xlink:title="M Hedin" id="ABBRID0EDFCI" xlink:type="simple">MCH</abbrev> 05_078, ventral (<bold>E</bold>), dorsal (<bold>F</bold>). West Virginia, Raleigh Co., Grandview SP, <abbrev xmlns:xlink="http://www.w3.org/1999/xlink" xlink:title="M Hedin" id="ABBRID0ELFCI" xlink:type="simple">MCH</abbrev> specimen #1362, ventral (<bold>G</bold>).</p></caption><graphic xmlns:xlink="http://www.w3.org/1999/xlink" xlink:href="zookeys-1145-001_article-96724__-g022.jpg" position="float" orientation="portrait" xlink:type="simple" id="oo_804473.jpg"><uri content-type="original_file" xlink:type="simple">https://binary.pensoft.net/fig/804473</uri></graphic></fig></tp:treatment-sec><tp:treatment-sec sec-type="variation" id="SECID0EWFCI"><title>Variation.</title><p>The shape of the tegular apophysis varies slightly across sample locations. Specimens from most locations (similar to type material from Indian Cave) possess a tegular apophysis with a broad, L-shaped base and an acute tip (see Gertsch, 1984: fig. 58), whereas other specimens have a narrower base with a gradually tapering tip (Fig. <xref ref-type="fig" rid="F21">21A, C</xref>). Different specimens from the Fallen Rock Cave population exhibit both conditions (Fig. <xref ref-type="fig" rid="F21">21B, C</xref>). We observed only minor variation in epigyna (Fig. <xref ref-type="fig" rid="F22">22A–G</xref>), even for geographically disjunct southeastern Surry and Carter County populations (Figs <xref ref-type="fig" rid="F13">13</xref>, <xref ref-type="fig" rid="F22">22C–F</xref>).</p></tp:treatment-sec><tp:treatment-sec sec-type="distribution" id="SECID0EQGCI"><title>Distribution and natural history.</title><p>Known from both limestone caves (both shallow and deeper situations) and dark, cool, relatively moist near-surface habitats (e.g., rock piles, shallow cliff caves). Most known populations are from caves in the upper-central Appalachian Valley and Ridge, with a few peripheral montane surface populations (e.g., Surry County, NC; Carter County, TN; Raleigh County, WV). The southeastern Surry and Carter County populations appear disjunct, separated from the remainder of the species’ range by regions occupied by other taxa in the species group (Fig. <xref ref-type="fig" rid="F13">13</xref>).</p></tp:treatment-sec><tp:treatment-sec sec-type="remarks" id="SECID0E1GCI"><title>Remarks.</title><p><xref ref-type="bibr" rid="B12">Gertsch (1984</xref>: 24–25) incorrectly identified specimens from the following locations as <italic><tp:taxon-name><tp:taxon-name-part taxon-name-part-type="genus" reg="Nesticus">Nesticus</tp:taxon-name-part><tp:taxon-name-part taxon-name-part-type="species" reg="tennesseensis">tennesseensis</tp:taxon-name-part></tp:taxon-name></italic>: Sensabaugh Saltpeter Cave (3 imm) and “Cave by Clinch River” (one ♀) specimens belong to <italic><tp:taxon-name><tp:taxon-name-part taxon-name-part-type="genus" reg="Nesticus">N.</tp:taxon-name-part><tp:taxon-name-part taxon-name-part-type="species" reg="paynei">paynei</tp:taxon-name-part></tp:taxon-name></italic>. Straley’s Cave No. 1 (2 imm), Harris Cave (1 ♀), and Potter’s Cave (1 ♂, 1 ♀) specimens belong to <italic><tp:taxon-name><tp:taxon-name-part taxon-name-part-type="genus" reg="Nesticus">N.</tp:taxon-name-part><tp:taxon-name-part taxon-name-part-type="species" reg="mimus">mimus</tp:taxon-name-part></tp:taxon-name></italic>.</p></tp:treatment-sec><tp:treatment-sec><!--Section generated to contain objects referenced in tp:taxon-treatment.--><fig id="F13" position="float" orientation="portrait"><object-id xmlns:xlink="http://www.w3.org/1999/xlink" content-type="doi" xlink:type="simple">10.3897/zookeys.1145.96724.figure13</object-id><object-id xmlns:xlink="http://www.w3.org/1999/xlink" content-type="arpha" xlink:type="simple">7767DABD-A048-5358-82F0-4BB9DDFF22AE</object-id><label>Figure 13.</label><caption><p>Distribution of <italic><tp:taxon-name><tp:taxon-name-part taxon-name-part-type="genus" reg="Nesticus"/><tp:taxon-name-part taxon-name-part-type="species" reg="tennesseensis">tennesseensis</tp:taxon-name-part></tp:taxon-name></italic> group species. Type localities designated with yellow circles. State boundaries and major cities shown for geographic context. Dashed lines circumscribe known species distributions.</p></caption><graphic xmlns:xlink="http://www.w3.org/1999/xlink" xlink:href="zookeys-1145-001_article-96724__-g013.jpg" position="float" orientation="portrait" xlink:type="simple" id="oo_804464.jpg"><uri content-type="original_file" xlink:type="simple">https://binary.pensoft.net/fig/804464</uri></graphic></fig></tp:treatment-sec><ref-list><ref id="B12"><mixed-citation xmlns:xlink="http://www.w3.org/1999/xlink" xlink:type="simple"><person-group><name name-style="western"><surname>Gertsch</surname><given-names>WJ</given-names></name></person-group> (<year>1984</year>) <article-title>The spider family <tp:taxon-name><tp:taxon-name-part taxon-name-part-type="family">Nesticidae</tp:taxon-name-part></tp:taxon-name> (<tp:taxon-name><tp:taxon-name-part taxon-name-part-type="order">Araneae</tp:taxon-name-part></tp:taxon-name>) in North America, Central America, and the West Indies.</article-title><source>Texas Memorial Museum Bulletin</source><volume>31</volume>: <fpage>1</fpage>–<lpage>91</lpage>. <ext-link xlink:href="http://hdl.handle.net/2152/29952" ext-link-type="uri" xlink:type="simple">http://hdl.handle.net/2152/29952</ext-link></mixed-citation></ref></ref-list></tp:taxon-treatment>
