# Supplementary material for: ﻿New species in old mountains: integrative taxonomy reveals ten new species and extensive short-range endemism in Nesticus spiders (Araneae, Nesticidae) from the southern Appalachian Mountains
Source: Zookeys. 2023 Feb 3;1145:1–130. doi: 10.3897/zookeys.1145.96724 (PMC10208238; doi:10.3897/zookeys.1145.96724)
Supplement: XML Treatment for Nesticus dilutus [file zookeys.1145.96724-treatment11.xml]

<!DOCTYPE tp:taxon-treatment
  PUBLIC "-//TaxonX//DTD Taxonomic Treatment Publishing DTD v0 20100105//EN" "tax-treatment-NSO.dtd">
<tp:taxon-treatment xmlns:tp="http://www.plazi.org/taxpub"><tp:treatment-meta><kwd-group><label>Taxon classification</label><kwd>
                  <named-content content-type="kingdom">Animalia</named-content>
                </kwd><kwd>
                  <named-content content-type="order">Araneae</named-content>
                </kwd><kwd>
                  <named-content content-type="family">Nesticidae</named-content>
                </kwd></kwd-group><mixed-citation publication-type="journal"><person-group><name><surname>Hedin</surname><given-names>Marshal</given-names></name><name><surname>Milne</surname><given-names>Marc A.</given-names></name></person-group><article-title>﻿New species in old mountains: integrative taxonomy reveals ten new species and extensive short-range endemism in <italic><tp:taxon-name><tp:taxon-name-part taxon-name-part-type="genus" reg="Nesticus">Nesticus</tp:taxon-name-part></tp:taxon-name></italic> spiders (<tp:taxon-name><tp:taxon-name-part taxon-name-part-type="order">Araneae</tp:taxon-name-part></tp:taxon-name>, <tp:taxon-name><tp:taxon-name-part taxon-name-part-type="family">Nesticidae</tp:taxon-name-part></tp:taxon-name>) from the southern Appalachian Mountains</article-title><source>Zookeys</source><day>03</day><month>02</month><year>2023</year><volume>1145</volume><fpage>1</fpage><lpage>130</lpage><pub-id pub-id-type="doi">10.3897/zookeys.1145.96724</pub-id></mixed-citation></tp:treatment-meta><tp:nomenclature><label>﻿</label><tp:taxon-name>
                <object-id xmlns:xlink="http://www.w3.org/1999/xlink" content-type="arpha" xlink:type="simple">C665A04B-6907-536B-B347-854FA7568153</object-id>
                <tp:taxon-name-part taxon-name-part-type="genus" reg="Nesticus">Nesticus</tp:taxon-name-part>
                <tp:taxon-name-part taxon-name-part-type="species" reg="dilutus">dilutus</tp:taxon-name-part>
              </tp:taxon-name><tp:taxon-authority>Gertsch, 1984</tp:taxon-authority><xref ref-type="fig" rid="F23">Fig. 23A–C</xref><tp:nomenclature-citation-list><tp:nomenclature-citation><tp:taxon-name>
                    <tp:taxon-name-part taxon-name-part-type="genus" reg="Nesticus">Nesticus</tp:taxon-name-part>
                    <tp:taxon-name-part taxon-name-part-type="species" reg="dilutus">dilutus</tp:taxon-name-part>
                  </tp:taxon-name><comment>Gertsch, 1984: 27, figs 94–96; <xref ref-type="bibr" rid="B17">Hedin and Dellinger 2005</xref>: 10, figs 13, 14.</comment></tp:nomenclature-citation></tp:nomenclature-citation-list></tp:nomenclature><tp:treatment-sec sec-type="material" id="SECID0EAKCI"><title>Material examined.</title><p><bold>New collections from type locality</bold>: USA – <bold>Tennessee, Rhea Co.</bold> • 2♂, 10♀; Grassy Creek Cave, south of Old Washington; 23 Aug. 1992; M. Hedin, J. Hedin leg.; <bold>Non type material</bold>: – <bold>Rhea Co.</bold> • ♀; Starve Rock Cave (TRH7); 26 Mar. 2016; K.S. Zigler, M.L. Niemiller, N. Mann leg.; KSZ 15–566.</p></tp:treatment-sec><tp:treatment-sec sec-type="diagnosis" id="SECID0EOKCI"><title>Diagnosis.</title><p>A close morphological and genetic relative of <italic><tp:taxon-name><tp:taxon-name-part taxon-name-part-type="genus" reg="Nesticus">Nesticus</tp:taxon-name-part><tp:taxon-name-part taxon-name-part-type="species" reg="tennesseensis">tennesseensis</tp:taxon-name-part></tp:taxon-name></italic>. This species differs most conspicuously from the former in that the basal, dorsal process of the paracymbium is absent (<xref ref-type="bibr" rid="B17">Hedin and Dellinger 2005</xref>, fig. 13). The tegular apophysis has a narrow, L-shaped base with a gradually tapering tip, although this condition is found in some northern populations of <italic><tp:taxon-name><tp:taxon-name-part taxon-name-part-type="genus" reg="Nesticus">N.</tp:taxon-name-part><tp:taxon-name-part taxon-name-part-type="species" reg="tennesseensis">tennesseensis</tp:taxon-name-part></tp:taxon-name></italic> (see Fig. <xref ref-type="fig" rid="F21">21B</xref>). Epigyna very similar to <italic><tp:taxon-name><tp:taxon-name-part taxon-name-part-type="genus" reg="Nesticus">N.</tp:taxon-name-part><tp:taxon-name-part taxon-name-part-type="species" reg="tennesseensis">tennesseensis</tp:taxon-name-part></tp:taxon-name></italic>, but possess more widely separated, pointed medial margins when viewed dorsally (Fig. <xref ref-type="fig" rid="F23">23B, C</xref>) rather than the extended parallel medial margins in <italic><tp:taxon-name><tp:taxon-name-part taxon-name-part-type="genus" reg="Nesticus">N.</tp:taxon-name-part><tp:taxon-name-part taxon-name-part-type="species" reg="tennesseensis">tennesseensis</tp:taxon-name-part></tp:taxon-name></italic> (Fig. <xref ref-type="fig" rid="F22">22B, D, F</xref>), and the overall shorter (anterior to posterior) epigynal plate. More troglomorphic (depigmented, lacking median eyes, with proportionately long legs) than all known populations of <italic><tp:taxon-name><tp:taxon-name-part taxon-name-part-type="genus" reg="Nesticus">N.</tp:taxon-name-part><tp:taxon-name-part taxon-name-part-type="species" reg="tennesseensis">tennesseensis</tp:taxon-name-part></tp:taxon-name></italic> (see <xref ref-type="bibr" rid="B17">Hedin and Dellinger 2005</xref>).</p><fig id="F23" position="float" orientation="portrait"><object-id xmlns:xlink="http://www.w3.org/1999/xlink" content-type="doi" xlink:type="simple">10.3897/zookeys.1145.96724.figure23</object-id><object-id xmlns:xlink="http://www.w3.org/1999/xlink" content-type="arpha" xlink:type="simple">424A31AF-C104-5EF9-9A69-C8716A690FCD</object-id><label>Figure 23.</label><caption><p><italic><tp:taxon-name><tp:taxon-name-part taxon-name-part-type="genus" reg="Nesticus">Nesticus</tp:taxon-name-part><tp:taxon-name-part taxon-name-part-type="species" reg="dilutus">dilutus</tp:taxon-name-part></tp:taxon-name></italic> ♂ and ♀. Tennessee, Rhea Co., Grassy Creek Cave, ♂ <abbrev xmlns:xlink="http://www.w3.org/1999/xlink" xlink:title="M Hedin" id="ABBRID0ESNCI" xlink:type="simple">MCH</abbrev> specimen #1307, ventral (<bold>A</bold>). Tennessee, Rhea Co., Grassy Creek Cave, ♀ <abbrev xmlns:xlink="http://www.w3.org/1999/xlink" xlink:title="M Hedin" id="ABBRID0EYNCI" xlink:type="simple">MCH</abbrev> specimen #1314, ventral (<bold>B</bold>), dorsal (<bold>C</bold>). Scale bar: 0.5 mm.</p></caption><graphic xmlns:xlink="http://www.w3.org/1999/xlink" xlink:href="zookeys-1145-001_article-96724__-g023.jpg" position="float" orientation="portrait" xlink:type="simple" id="oo_804474.jpg"><uri content-type="original_file" xlink:type="simple">https://binary.pensoft.net/fig/804474</uri></graphic></fig></tp:treatment-sec><tp:treatment-sec sec-type="variation" id="SECID0EFOCI"><title>Variation.</title><p>The female specimen from Starve Rock Cave has an epigynum very similar to specimens from the type locality.</p></tp:treatment-sec><tp:treatment-sec sec-type="distribution" id="SECID0EKOCI"><title>Distribution and natural history.</title><p>This troglomorphic taxon was previously known only from the type locality (Grassy Creek Cave), but is now known from two nearby caves in east-central Tennessee (Fig. <xref ref-type="fig" rid="F13">13</xref>). Starve Rock Cave is very near Grassy Creek Cave and may share a subterranean connection.</p></tp:treatment-sec><tp:treatment-sec sec-type="remarks" id="SECID0EUOCI"><title>Remarks.</title><p>Sister to <italic><tp:taxon-name><tp:taxon-name-part taxon-name-part-type="genus" reg="Nesticus">Nesticus</tp:taxon-name-part><tp:taxon-name-part taxon-name-part-type="species" reg="tennesseensis">tennesseensis</tp:taxon-name-part></tp:taxon-name></italic> on <abbrev xmlns:xlink="http://www.w3.org/1999/xlink" xlink:title="ultraconserved element" id="ABBRID0EFPCI" xlink:type="simple">UCE</abbrev> trees (Figs <xref ref-type="fig" rid="F3">3</xref>, <xref ref-type="fig" rid="F4">4</xref>), but <italic><tp:taxon-name><tp:taxon-name-part taxon-name-part-type="genus" reg="Nesticus">N.</tp:taxon-name-part><tp:taxon-name-part taxon-name-part-type="species" reg="dilutus">dilutus</tp:taxon-name-part></tp:taxon-name></italic> sequences are embedded within a clade of <italic><tp:taxon-name><tp:taxon-name-part taxon-name-part-type="genus" reg="Nesticus">N.</tp:taxon-name-part><tp:taxon-name-part taxon-name-part-type="species" reg="tennesseensis">tennesseensis</tp:taxon-name-part></tp:taxon-name></italic> sequences on the mitochondrial gene tree (Fig. <xref ref-type="fig" rid="F6">6</xref>). This latter pattern is attributed to either deep coalescence or gene tree estimation error.</p></tp:treatment-sec><tp:treatment-sec><!--Section generated to contain objects referenced in tp:taxon-treatment.--><fig id="F21" position="float" orientation="portrait"><object-id xmlns:xlink="http://www.w3.org/1999/xlink" content-type="doi" xlink:type="simple">10.3897/zookeys.1145.96724.figure21</object-id><object-id xmlns:xlink="http://www.w3.org/1999/xlink" content-type="arpha" xlink:type="simple">3EAD0895-49BD-56A2-ABE9-9E49C8024FCF</object-id><label>Figure 21.</label><caption><p><italic><tp:taxon-name><tp:taxon-name-part taxon-name-part-type="genus" reg="Nesticus">Nesticus</tp:taxon-name-part><tp:taxon-name-part taxon-name-part-type="species" reg="tennesseensis">tennesseensis</tp:taxon-name-part></tp:taxon-name></italic> ♂ palps, ventral view <bold>A</bold> West Virginia, Raleigh Co., Grandview SP, <abbrev xmlns:xlink="http://www.w3.org/1999/xlink" xlink:title="M Hedin" id="ABBRID0ELDCI" xlink:type="simple">MCH</abbrev> specimen #1360 <bold>B</bold> Virginia, Tazewell Co., Fallen Rock Cave, <abbrev xmlns:xlink="http://www.w3.org/1999/xlink" xlink:title="M Hedin" id="ABBRID0ERDCI" xlink:type="simple">MCH</abbrev> specimen #1808 <bold>C</bold> Fallen Rock Cave, <abbrev xmlns:xlink="http://www.w3.org/1999/xlink" xlink:title="M Hedin" id="ABBRID0EXDCI" xlink:type="simple">MCH</abbrev> specimen #1807. Scale bar: 0.5 mm.</p></caption><graphic xmlns:xlink="http://www.w3.org/1999/xlink" xlink:href="zookeys-1145-001_article-96724__-g021.jpg" position="float" orientation="portrait" xlink:type="simple" id="oo_804472.jpg"><uri content-type="original_file" xlink:type="simple">https://binary.pensoft.net/fig/804472</uri></graphic></fig><fig id="F22" position="float" orientation="portrait"><object-id xmlns:xlink="http://www.w3.org/1999/xlink" content-type="doi" xlink:type="simple">10.3897/zookeys.1145.96724.figure22</object-id><object-id xmlns:xlink="http://www.w3.org/1999/xlink" content-type="arpha" xlink:type="simple">F81C734B-2D16-5F0F-9B4A-76003B530FE8</object-id><label>Figure 22.</label><caption><p><italic><tp:taxon-name><tp:taxon-name-part taxon-name-part-type="genus" reg="Nesticus">Nesticus</tp:taxon-name-part><tp:taxon-name-part taxon-name-part-type="species" reg="tennesseensis">tennesseensis</tp:taxon-name-part></tp:taxon-name></italic> epigynal variation. Tennessee, Grainger Co., Indian Cave, <abbrev xmlns:xlink="http://www.w3.org/1999/xlink" xlink:title="M Hedin" id="ABBRID0ETECI" xlink:type="simple">MCH</abbrev> specimen #1010, ventral (<bold>A</bold>), dorsal (<bold>B</bold>). North Carolina, Surry Co., near Fisher Peak, <abbrev xmlns:xlink="http://www.w3.org/1999/xlink" xlink:title="M Hedin" id="ABBRID0E2ECI" xlink:type="simple">MCH</abbrev> specimen #N1126, ventral (<bold>C</bold>), dorsal (<bold>D</bold>). Tennessee, Carter Co., near Watauga Lake, <abbrev xmlns:xlink="http://www.w3.org/1999/xlink" xlink:title="M Hedin" id="ABBRID0EDFCI" xlink:type="simple">MCH</abbrev> 05_078, ventral (<bold>E</bold>), dorsal (<bold>F</bold>). West Virginia, Raleigh Co., Grandview SP, <abbrev xmlns:xlink="http://www.w3.org/1999/xlink" xlink:title="M Hedin" id="ABBRID0ELFCI" xlink:type="simple">MCH</abbrev> specimen #1362, ventral (<bold>G</bold>).</p></caption><graphic xmlns:xlink="http://www.w3.org/1999/xlink" xlink:href="zookeys-1145-001_article-96724__-g022.jpg" position="float" orientation="portrait" xlink:type="simple" id="oo_804473.jpg"><uri content-type="original_file" xlink:type="simple">https://binary.pensoft.net/fig/804473</uri></graphic></fig><fig id="F13" position="float" orientation="portrait"><object-id xmlns:xlink="http://www.w3.org/1999/xlink" content-type="doi" xlink:type="simple">10.3897/zookeys.1145.96724.figure13</object-id><object-id xmlns:xlink="http://www.w3.org/1999/xlink" content-type="arpha" xlink:type="simple">7767DABD-A048-5358-82F0-4BB9DDFF22AE</object-id><label>Figure 13.</label><caption><p>Distribution of <italic><tp:taxon-name><tp:taxon-name-part taxon-name-part-type="genus" reg="Nesticus"/><tp:taxon-name-part taxon-name-part-type="species" reg="tennesseensis">tennesseensis</tp:taxon-name-part></tp:taxon-name></italic> group species. Type localities designated with yellow circles. State boundaries and major cities shown for geographic context. Dashed lines circumscribe known species distributions.</p></caption><graphic xmlns:xlink="http://www.w3.org/1999/xlink" xlink:href="zookeys-1145-001_article-96724__-g013.jpg" position="float" orientation="portrait" xlink:type="simple" id="oo_804464.jpg"><uri content-type="original_file" xlink:type="simple">https://binary.pensoft.net/fig/804464</uri></graphic></fig><fig id="F3" position="float" orientation="portrait"><object-id xmlns:xlink="http://www.w3.org/1999/xlink" content-type="doi" xlink:type="simple">10.3897/zookeys.1145.96724.figure3</object-id><object-id xmlns:xlink="http://www.w3.org/1999/xlink" content-type="arpha" xlink:type="simple">1175C5AC-9E6D-57E2-B771-2F3B40C5351C</object-id><label>Figure 3.</label><caption><p><abbrev xmlns:xlink="http://www.w3.org/1999/xlink" xlink:title="ultraconserved element" id="ABBRID0E3XAE" xlink:type="simple">UCE</abbrev> concatenated maximum likelihood tree. Distant outgroups removed (for graphical purposes), specimen numbers correspond to those in Suppl. material <xref ref-type="supplementary-material" rid="S3">3</xref> (with detailed location provided in Suppl. material <xref ref-type="supplementary-material" rid="S1">1</xref>). Node numbers correspond to bootstrap (bold text) / gCF / sCF. Only bootstrap values below 100 shown, all others 100. gCF and sCF values rounded to nearest integer; sCF values below 38 highlighted with red text.</p></caption><graphic xmlns:xlink="http://www.w3.org/1999/xlink" xlink:href="zookeys-1145-001_article-96724__-g003.jpg" position="float" orientation="portrait" xlink:type="simple" id="oo_804454.jpg"><uri content-type="original_file" xlink:type="simple">https://binary.pensoft.net/fig/804454</uri></graphic></fig><supplementary-material xmlns:xlink="http://www.w3.org/1999/xlink" id="S3" position="float" orientation="portrait" xlink:type="simple"><object-id content-type="doi" xlink:type="simple">10.3897/zookeys.1145.96724.suppl3</object-id><object-id content-type="zenodo_dep_id" xlink:type="simple">7607005</object-id><object-id content-type="arpha" xlink:type="simple">C5B10E30-1B5F-5CB2-A3E5-9A8E434BFC2B</object-id><label>Supplementary material 3</label><caption><p>Specimens used in molecular work</p></caption><statement content-type="dataType"><label>Data type</label><p>DNA records (excel file)</p></statement><media xlink:href="zookeys-1145-001_article-96724__-s003.xlsx" mimetype="application" mime-subtype="vnd.openxmlformats-officedocument.spreadsheetml.sheet" position="float" orientation="portrait" xlink:type="simple" id="oo_804520.xlsx"><uri content-type="original_file" xlink:type="simple">https://binary.pensoft.net/file/804520</uri></media><permissions><license xlink:type="simple"><license-p>This dataset is made available under the Open Database License (http://opendatacommons.org/licenses/odbl/1.0/). The Open Database License (ODbL) is a license agreement intended to allow users to freely share, modify, and use this Dataset while maintaining this same freedom for others, provided that the original source and author(s) are credited.</license-p></license></permissions><attrib specific-use="authors">Marshal Hedin, Marc A. Milne</attrib></supplementary-material><supplementary-material xmlns:xlink="http://www.w3.org/1999/xlink" id="S1" position="float" orientation="portrait" xlink:type="simple"><object-id content-type="doi" xlink:type="simple">10.3897/zookeys.1145.96724.suppl1</object-id><object-id content-type="zenodo_dep_id" xlink:type="simple">7606997</object-id><object-id content-type="arpha" xlink:type="simple">6BE31A3D-E11E-5F66-9FB7-FBE5743FB0FD</object-id><label>Supplementary material 1</label><caption><p><italic><tp:taxon-name><tp:taxon-name-part taxon-name-part-type="genus" reg="Nesticus">Nesticus</tp:taxon-name-part></tp:taxon-name></italic> morphological material examined</p></caption><statement content-type="dataType"><label>Data type</label><p>occurrences (excel file)</p></statement><media xlink:href="zookeys-1145-001_article-96724__-s001.xlsx" mimetype="application" mime-subtype="vnd.openxmlformats-officedocument.spreadsheetml.sheet" position="float" orientation="portrait" xlink:type="simple" id="oo_804518.xlsx"><uri content-type="original_file" xlink:type="simple">https://binary.pensoft.net/file/804518</uri></media><permissions><license xlink:type="simple"><license-p>This dataset is made available under the Open Database License (http://opendatacommons.org/licenses/odbl/1.0/). The Open Database License (ODbL) is a license agreement intended to allow users to freely share, modify, and use this Dataset while maintaining this same freedom for others, provided that the original source and author(s) are credited.</license-p></license></permissions><attrib specific-use="authors">Marshal Hedin, Marc A. Milne</attrib></supplementary-material><fig id="F4" position="float" orientation="portrait"><object-id xmlns:xlink="http://www.w3.org/1999/xlink" content-type="doi" xlink:type="simple">10.3897/zookeys.1145.96724.figure4</object-id><object-id xmlns:xlink="http://www.w3.org/1999/xlink" content-type="arpha" xlink:type="simple">5262342A-B7A7-57B0-A3AC-1E9AA5B8DA9D</object-id><label>Figure 4.</label><caption><p><abbrev xmlns:xlink="http://www.w3.org/1999/xlink" xlink:title="ultraconserved element" id="ABBRID0EVYAE" xlink:type="simple">UCE</abbrev> ASTRAL species tree. Distant outgroups removed (for graphical purposes), specimen numbers correspond to those in Suppl. material <xref ref-type="supplementary-material" rid="S3">3</xref> (with detailed location provided in Suppl. material <xref ref-type="supplementary-material" rid="S1">1</xref>). Included are quartet support values (rounded to nearest integer), and local posterior probability values (if less than 1.0, red text). Branch lengths in coalescent units for internal branches only, terminal branch lengths arbitrary. Internal branch to <italic><tp:taxon-name><tp:taxon-name-part taxon-name-part-type="genus" reg="Nesticus">Nesticus</tp:taxon-name-part><tp:taxon-name-part taxon-name-part-type="species" reg="cressleri">cressleri</tp:taxon-name-part></tp:taxon-name></italic> truncated for graphical purposes.</p></caption><graphic xmlns:xlink="http://www.w3.org/1999/xlink" xlink:href="zookeys-1145-001_article-96724__-g004.jpg" position="float" orientation="portrait" xlink:type="simple" id="oo_804455.jpg"><uri content-type="original_file" xlink:type="simple">https://binary.pensoft.net/fig/804455</uri></graphic></fig><fig id="F6" position="float" orientation="portrait"><object-id xmlns:xlink="http://www.w3.org/1999/xlink" content-type="doi" xlink:type="simple">10.3897/zookeys.1145.96724.figure6</object-id><object-id xmlns:xlink="http://www.w3.org/1999/xlink" content-type="arpha" xlink:type="simple">809AB900-549C-5BD8-8198-AE4C0EE27333</object-id><label>Figure 6.</label><caption><p><abbrev xmlns:xlink="http://www.w3.org/1999/xlink" xlink:title="mitochondrial cytochrome c oxidase subunit I" id="ABBRID0EU4AE" xlink:type="simple">COI</abbrev> IQT gene tree. Distant outgroups trimmed. Specimen numbers correspond to those in Suppl. material <xref ref-type="supplementary-material" rid="S3">3</xref> (with detailed location provided in Suppl. material <xref ref-type="supplementary-material" rid="S1">1</xref>). Sequences from <abbrev xmlns:xlink="http://www.w3.org/1999/xlink" xlink:title="ultraconserved element" id="ABBRID0EA5AE" xlink:type="simple">UCE</abbrev> capture denoted with “NODE”. Populations with a “<italic><tp:taxon-name><tp:taxon-name-part taxon-name-part-type="genus" reg="Nesticus">Nesticus</tp:taxon-name-part><tp:taxon-name-part taxon-name-part-type="species" reg="cooperi">cooperi</tp:taxon-name-part></tp:taxon-name></italic>-like” male paracymbium denoted by small circles. Not all tip bootstrap values shown (see Suppl. material <xref ref-type="supplementary-material" rid="S4">4</xref> for .tre file with all bootstrap values).</p></caption><graphic xmlns:xlink="http://www.w3.org/1999/xlink" xlink:href="zookeys-1145-001_article-96724__-g006.jpg" position="float" orientation="portrait" xlink:type="simple" id="oo_804457.jpg"><uri content-type="original_file" xlink:type="simple">https://binary.pensoft.net/fig/804457</uri></graphic></fig><supplementary-material xmlns:xlink="http://www.w3.org/1999/xlink" id="S4" position="float" orientation="portrait" xlink:type="simple"><object-id content-type="doi" xlink:type="simple">10.3897/zookeys.1145.96724.suppl4</object-id><object-id content-type="zenodo_dep_id" xlink:type="simple">7607007</object-id><object-id content-type="arpha" xlink:type="simple">B8776F12-447B-5DD7-B84D-D8D37436DD01</object-id><label>Supplementary material 4</label><caption><p>Input alignments, analysis log files, and output tree files</p></caption><statement content-type="dataType"><label>Data type</label><p>zip. archive</p></statement><media xlink:href="zookeys-1145-001_article-96724__-s004.zip" mimetype="application" mime-subtype="x-zip-compressed" position="float" orientation="portrait" xlink:type="simple" id="oo_804521.zip"><uri content-type="original_file" xlink:type="simple">https://binary.pensoft.net/file/804521</uri></media><permissions><license xlink:type="simple"><license-p>This dataset is made available under the Open Database License (http://opendatacommons.org/licenses/odbl/1.0/). The Open Database License (ODbL) is a license agreement intended to allow users to freely share, modify, and use this Dataset while maintaining this same freedom for others, provided that the original source and author(s) are credited.</license-p></license></permissions><attrib specific-use="authors">Marshal Hedin, Marc A. Milne</attrib></supplementary-material></tp:treatment-sec><ref-list><ref id="B17"><mixed-citation xmlns:xlink="http://www.w3.org/1999/xlink" xlink:type="simple"><person-group><name name-style="western"><surname>Hedin</surname><given-names>M</given-names></name><name name-style="western"><surname>Dellinger</surname><given-names>B</given-names></name></person-group> (<year>2005</year>) <article-title>Descriptions of a new species and previously unknown males of <italic><tp:taxon-name><tp:taxon-name-part taxon-name-part-type="genus">Nesticus</tp:taxon-name-part></tp:taxon-name></italic> (<tp:taxon-name><tp:taxon-name-part taxon-name-part-type="order">Araneae</tp:taxon-name-part></tp:taxon-name>: <tp:taxon-name><tp:taxon-name-part taxon-name-part-type="family">Nesticidae</tp:taxon-name-part></tp:taxon-name>) from caves in eastern North America, with comments on species rarity.</article-title><source>Zootaxa</source><volume>904</volume>: <fpage>1</fpage>–<lpage>19</lpage>. <ext-link xlink:href="10.11646/zootaxa.904.1.1" ext-link-type="doi" xlink:type="simple">https://doi.org/10.11646/zootaxa.904.1.1</ext-link></mixed-citation></ref></ref-list></tp:taxon-treatment>
