# Supplementary material for: ﻿New species in old mountains: integrative taxonomy reveals ten new species and extensive short-range endemism in Nesticus spiders (Araneae, Nesticidae) from the southern Appalachian Mountains
Source: Zookeys. 2023 Feb 3;1145:1–130. doi: 10.3897/zookeys.1145.96724 (PMC10208238; doi:10.3897/zookeys.1145.96724)
Supplement: XML Treatment for Nesticus paynei [file zookeys.1145.96724-treatment13.xml]

<!DOCTYPE tp:taxon-treatment
  PUBLIC "-//TaxonX//DTD Taxonomic Treatment Publishing DTD v0 20100105//EN" "tax-treatment-NSO.dtd">
<tp:taxon-treatment xmlns:tp="http://www.plazi.org/taxpub"><tp:treatment-meta><kwd-group><label>Taxon classification</label><kwd>
                  <named-content content-type="kingdom">Animalia</named-content>
                </kwd><kwd>
                  <named-content content-type="order">Araneae</named-content>
                </kwd><kwd>
                  <named-content content-type="family">Nesticidae</named-content>
                </kwd></kwd-group><mixed-citation publication-type="journal"><person-group><name><surname>Hedin</surname><given-names>Marshal</given-names></name><name><surname>Milne</surname><given-names>Marc A.</given-names></name></person-group><article-title>﻿New species in old mountains: integrative taxonomy reveals ten new species and extensive short-range endemism in <italic><tp:taxon-name><tp:taxon-name-part taxon-name-part-type="genus" reg="Nesticus">Nesticus</tp:taxon-name-part></tp:taxon-name></italic> spiders (<tp:taxon-name><tp:taxon-name-part taxon-name-part-type="order">Araneae</tp:taxon-name-part></tp:taxon-name>, <tp:taxon-name><tp:taxon-name-part taxon-name-part-type="family">Nesticidae</tp:taxon-name-part></tp:taxon-name>) from the southern Appalachian Mountains</article-title><source>Zookeys</source><day>03</day><month>02</month><year>2023</year><volume>1145</volume><fpage>1</fpage><lpage>130</lpage><pub-id pub-id-type="doi">10.3897/zookeys.1145.96724</pub-id></mixed-citation></tp:treatment-meta><tp:nomenclature><label>﻿</label><tp:taxon-name>
                <object-id xmlns:xlink="http://www.w3.org/1999/xlink" content-type="arpha" xlink:type="simple">360B8769-2AA9-572A-9170-0D35DE225415</object-id>
                <tp:taxon-name-part taxon-name-part-type="genus" reg="Nesticus">Nesticus</tp:taxon-name-part>
                <tp:taxon-name-part taxon-name-part-type="species" reg="paynei">paynei</tp:taxon-name-part>
              </tp:taxon-name><tp:taxon-authority>Gertsch, 1984</tp:taxon-authority><xref ref-type="fig" rid="F27">Fig. 27A–K</xref><tp:nomenclature-citation-list><tp:nomenclature-citation><tp:taxon-name>
                    <tp:taxon-name-part taxon-name-part-type="genus" reg="Nesticus">Nesticus</tp:taxon-name-part>
                    <tp:taxon-name-part taxon-name-part-type="species" reg="paynei">paynei</tp:taxon-name-part>
                  </tp:taxon-name><comment>Gertsch, 1984: 28, figs 153–155, 159–160.</comment></tp:nomenclature-citation><tp:nomenclature-citation><tp:taxon-name>
                    <tp:taxon-name-part taxon-name-part-type="genus" reg="Nesticus">Nesticus</tp:taxon-name-part>
                    <tp:taxon-name-part taxon-name-part-type="species" reg="tennesseensis">tennesseensis</tp:taxon-name-part>
                  </tp:taxon-name><comment>: <xref ref-type="bibr" rid="B12">Gertsch 1984</xref>: 26 (in part).</comment></tp:nomenclature-citation></tp:nomenclature-citation-list></tp:nomenclature><tp:treatment-sec sec-type="material" id="SECID0EWEDI"><title>Material examined.</title><p><bold>Type material: <italic>Holotype</italic></bold>: USA – <bold>Tennessee, Anderson Co.</bold> • ♂ holotype; Reeder’s Cave, 2 mi. N Clinton; 10 Mar. 1965; J.A. Payne leg.; <named-content xmlns:xlink="http://www.w3.org/1999/xlink" content-type="dwc:institutional_code" xlink:title="American Museum of Natural History" xlink:href="http://grbio.org/institution/american-museum-natural-history" xlink:type="simple">AMNH</named-content>. <bold>Non type material</bold>: USA – <bold>North Carolina, Mitchell Co.</bold> • 2♂, 3♀, 2 imm; Pigeonroost Creek, N of Nolichucky River; <named-content xmlns:xlink="http://www.w3.org/1999/xlink" content-type="dwc:verbatimCoordinates" xlink:type="simple"><named-content content-type="geo-json" specific-use="{&#34;type&#34;:&#34;Point&#34;,&#34;coordinates&#34;:[-82.283100,36.098300]}" id="NCID0EOFDI" xlink:type="simple">36.0983°N, -82.2831°W</named-content></named-content>; 21 Aug. 2001; M. Hedin, M. Lowder leg.; <abbrev xmlns:xlink="http://www.w3.org/1999/xlink" xlink:title="M Hedin" id="ABBRID0ETFDI" xlink:type="simple">MCH</abbrev> 01_147; – <bold>Tennessee, Anderson Co.</bold> • 2♀; Norris Dam Cave, 2 mi. N Norris; 20 Sep. 1992; M. Hedin, S. O’Kane leg.; • 3♀; Norris Dam Cave; 6 Oct. 1993; M. Hedin, C. Phillips leg.; • ♂, 3♀, 2 imm; Rieders Lost Creek Cave, TAN36; 30 May. 2016; M.L. Niemiller, E.T. Carter, N.S. Gladstone leg.; MLN 16–027.13; • ♀, 5 imm; Springhill Saltpeter Cave, TAN3; 28 Oct. 2017; M.L. Niemiller, E.T. Carter, N.S. Gladstone, K.D.K. Niemiller, C. Kendall, L. Hayter, M.J. Ravesi leg.; MLN 17–012.5; • 3♀; Weaver Cave, TAN22; 22 Mar. 2016; M.L. Niemiller, C.D.R. Stephen leg.; MLN 16–022.10; • ♂, 7 imm; Weaver Cave, TAN22; 5 Mar. 2017; N.S. Gladstone leg.; NSG 17–TAN22.5; – <bold>Tennessee, Carter Co.</bold> • ♂, 6♀; Grindstaff Cave, near Braemar/Hampton; 18 Sep. 1992; M. Hedin, S. O’Kane leg.; • 5♀; Grindstaff Cave; 11 Oct. 1993; M. Hedin, C. Phillips leg.; • 2♂, 2♀; Grindstaff Cave; 22 Aug. 2001; M. Hedin, M. Lowder leg.; <abbrev xmlns:xlink="http://www.w3.org/1999/xlink" xlink:title="M Hedin" id="ABBRID0E2FDI" xlink:type="simple">MCH</abbrev> 01_152; • ♂, ♀; Rockhouse Cave, TCR3; 14 May. 2014; A.S. Engel, A. Paterson, S.W. Jones, et al. leg.; ASE 14–CR3.4; • 15♀, 1 imm; Ingram Branch Road, W of Hwy 19E/37; <named-content xmlns:xlink="http://www.w3.org/1999/xlink" content-type="dwc:verbatimCoordinates" xlink:type="simple"><named-content content-type="geo-json" specific-use="{&#34;type&#34;:&#34;Point&#34;,&#34;coordinates&#34;:[-82.145600,36.214000]}" id="NCID0ECGDI" xlink:type="simple">36.214°N, -82.1456°W</named-content></named-content>; 9 Aug. 2004; M. Hedin, R. Keith, J. Starrett, S. Thomas leg.; <abbrev xmlns:xlink="http://www.w3.org/1999/xlink" xlink:title="M Hedin" id="ABBRID0EHGDI" xlink:type="simple">MCH</abbrev> 04_033; • 8♀, 7 imm; Dennis Cove Road, first crossing of Black Mtn branch above Braemer; <named-content xmlns:xlink="http://www.w3.org/1999/xlink" content-type="dwc:verbatimCoordinates" xlink:type="simple"><named-content content-type="geo-json" specific-use="{&#34;type&#34;:&#34;Point&#34;,&#34;coordinates&#34;:[-82.150400,36.277400]}" id="NCID0EOGDI" xlink:type="simple">36.2774°N, -82.1504°W</named-content></named-content>; 22 Aug. 2001; M. Hedin, M. Lowder leg.; <abbrev xmlns:xlink="http://www.w3.org/1999/xlink" xlink:title="M Hedin" id="ABBRID0ETGDI" xlink:type="simple">MCH</abbrev> 01_154; – <bold>Tennessee, Hamilton Co.</bold> • ♀; Clay Cave; 24 Feb. 2013; W.T. Coleman, L. Carver, K.S. Zigler leg.; – <bold>Tennessee, Hancock Co.</bold> • 2♂, 8♀; Cantwell Valley Cave, SW of Sneedville; 7 Oct. 1993; M. Hedin, C. Phillips leg.; • ♀; Hwy 31 on Clinch Mountain; <named-content xmlns:xlink="http://www.w3.org/1999/xlink" content-type="dwc:verbatimCoordinates" xlink:type="simple"><named-content content-type="geo-json" specific-use="{&#34;type&#34;:&#34;Point&#34;,&#34;coordinates&#34;:[-83.223700,36.413000]}" id="NCID0E5GDI" xlink:type="simple">36.413°N, -83.2237°W</named-content></named-content>; 21 Aug. 2005; M. Hedin, R. Keith, J. Starrett, S. Thomas leg.; <abbrev xmlns:xlink="http://www.w3.org/1999/xlink" xlink:title="M Hedin" id="ABBRID0EDHDI" xlink:type="simple">MCH</abbrev> 05_068; – <bold>Tennessee, Hawkins Co.</bold> • 4♂, 4♀; Sensabaugh Saltpeter Cave, W of Kingsport; 7 Oct. 1993; M. Hedin, C. Phillips leg.; • 3 imm; Sensabaugh Saltpeter Cave; 15 Apr. 1967; J. Holsinger leg.; <named-content xmlns:xlink="http://www.w3.org/1999/xlink" content-type="dwc:institutional_code" xlink:title="American Museum of Natural History" xlink:href="http://grbio.org/institution/american-museum-natural-history" xlink:type="simple">AMNH</named-content>; – <bold>Tennessee, Jefferson Co.</bold> • ♂, 4♀; Tater Cave, TJF8; 3 Aug. 2015; M.L. Niemiller, E.T. Carter, A.S. Engel, L.E. Hayter, K.D. Kendall leg.; MLN 15–016.18; – <bold>Tennessee, Knox Co.</bold> • 3♀, 11 imm; Blowing Hole Cave; 16 May. 2013; K.S. Zigler, M.L. Niemiller leg.; MLN 13–003; • ♂, ♀, 12 imm; Keller Bend Cave; 16 May. 2013; K.S. Zigler, M.L. Niemiller leg.; MLN 13–004; • ♂, 2♀; Kirkpatrick Cave, TKN62; 9 Feb. 2014; M.L. Niemiller, A.S. Engel, S. Engel, C. Kerr leg.; MLN 14–009; • 2♀, 3 imm; Kirkpatrick Cave, TKN62; 6 Jul. 2014; M.L. Niemiller, A.S. Engel, A Paterson leg.; MLN 14–037.10; • ♀; Pedigoe Cave, TKN103; 14 Jul. 2018; N.S. Gladstone leg.; NSG 18–TKN103.8; • 3♂, 7♀; Roaring Springs Cave, W of Copper Ridge; 6 Oct. 1993; M. Hedin, C. Phillips leg.; • ♀; Watercress Cave, TKN153; 13 Jan. 2019; N.S. Gladstone leg.; NSG 19–TKN153.16; – <bold>Tennessee, Loudon Co.</bold> • 2♂, 7♀, 3 imm; Ghost Cave, TLN3; 30 Aug. 2014; M.L. Niemiller, C.D.R. Stephen leg.; MLN 14–043.13; – <bold>Tennessee, Meigs Co.</bold> • 3♀, 2 imm; Blythe Ferry Cave, TME; 26 Jan. 2018; M.L. Niemiller, D. Pelren, J. Traxley, C.L. Barber leg.; MLN 18–004.16; – <bold>Tennessee, Roane Co.</bold> • ♀; “Cave by Clinch River”, AEC controlled area; 31 Jan. 1953, <named-content xmlns:xlink="http://www.w3.org/1999/xlink" content-type="dwc:institutional_code" xlink:title="American Museum of Natural History" xlink:href="http://grbio.org/institution/american-museum-natural-history" xlink:type="simple">AMNH</named-content>; – <bold>Tennessee, Sevier Co.</bold> • 2♂, 5♀, 3 imm; Two County Cave, TSV36; 5 Jul. 2014; M.L. Niemiller, A.S. Engel, A. Paterson leg.; MLN 14–036.13; – <bold>Tennessee, Sullivan Co.</bold> • 4♀; Bays Mountain Park, W of Kingsport; <named-content xmlns:xlink="http://www.w3.org/1999/xlink" content-type="dwc:verbatimCoordinates" xlink:type="simple"><named-content content-type="geo-json" specific-use="{&#34;type&#34;:&#34;Point&#34;,&#34;coordinates&#34;:[-82.610900,36.507000]}" id="NCID0EEIDI" xlink:type="simple">36.507°N, -82.6109°W</named-content></named-content>; 10 Aug. 2007; M. Hedin, R. Keith leg.; <abbrev xmlns:xlink="http://www.w3.org/1999/xlink" xlink:title="M Hedin" id="ABBRID0EJIDI" xlink:type="simple">MCH</abbrev> 07_085; • 2♂, 4♀; Eastman Recreation Area, Bays Mountain; <named-content xmlns:xlink="http://www.w3.org/1999/xlink" content-type="dwc:verbatimCoordinates" xlink:type="simple"><named-content content-type="geo-json" specific-use="{&#34;type&#34;:&#34;Point&#34;,&#34;coordinates&#34;:[-82.610000,36.502900]}" id="NCID0EQIDI" xlink:type="simple">36.5029°N, -82.61°W</named-content></named-content>; 8 Aug. 2004; M. Hedin, R. Keith, J. Starrett, S. Thomas leg.; <abbrev xmlns:xlink="http://www.w3.org/1999/xlink" xlink:title="M Hedin" id="ABBRID0EVIDI" xlink:type="simple">MCH</abbrev> 04_029; • 4♀; Holston Mountain, Holston Mountain Road, 6 mi E Hwy 19E; <named-content xmlns:xlink="http://www.w3.org/1999/xlink" content-type="dwc:verbatimCoordinates" xlink:type="simple"><named-content content-type="geo-json" specific-use="{&#34;type&#34;:&#34;Point&#34;,&#34;coordinates&#34;:[-82.167000,36.432800]}" id="NCID0E3IDI" xlink:type="simple">36.4328°N, -82.167°W</named-content></named-content>; 23 Aug. 2005; M. Hedin, R. Keith, J. Starrett, S. Thomas leg.; <abbrev xmlns:xlink="http://www.w3.org/1999/xlink" xlink:title="M Hedin" id="ABBRID0EBJDI" xlink:type="simple">MCH</abbrev> 05_077; – <bold>Tennessee, Unicoi Co.</bold> • 1 imm (identification based on mitochondrial evidence); road to Unaka Springs, along Nolichucky River, SW of Banner Hill; <named-content xmlns:xlink="http://www.w3.org/1999/xlink" content-type="dwc:verbatimCoordinates" xlink:type="simple"><named-content content-type="geo-json" specific-use="{&#34;type&#34;:&#34;Point&#34;,&#34;coordinates&#34;:[-82.443900,36.098200]}" id="NCID0EKJDI" xlink:type="simple">36.0982°N, -82.4439°W</named-content></named-content>; 22 Aug. 2007; M. Hedin, M. McCormack, S. Derkarabetian leg.; <abbrev xmlns:xlink="http://www.w3.org/1999/xlink" xlink:title="M Hedin" id="ABBRID0EPJDI" xlink:type="simple">MCH</abbrev> 07_146; • 2♂, 4♀; Rock Creek Recreational Area, SE of Erwin; <named-content xmlns:xlink="http://www.w3.org/1999/xlink" content-type="dwc:verbatimCoordinates" xlink:type="simple"><named-content content-type="geo-json" specific-use="{&#34;type&#34;:&#34;Point&#34;,&#34;coordinates&#34;:[-82.348200,36.137900]}" id="NCID0EWJDI" xlink:type="simple">36.1379°N, -82.3482°W</named-content></named-content>; 9 Aug. 2004; M. Hedin, R. Keith, J. Starrett, S. Thomas leg.; <abbrev xmlns:xlink="http://www.w3.org/1999/xlink" xlink:title="M Hedin" id="ABBRID0E2JDI" xlink:type="simple">MCH</abbrev> 04_032; • 2♂, 3♀; Unaka Mountains, Forest Road 230, NE Unaka Mountain; <named-content xmlns:xlink="http://www.w3.org/1999/xlink" content-type="dwc:verbatimCoordinates" xlink:type="simple"><named-content content-type="geo-json" specific-use="{&#34;type&#34;:&#34;Point&#34;,&#34;coordinates&#34;:[-82.283700,36.139600]}" id="NCID0ECKDI" xlink:type="simple">36.1396°N, -82.2837°W</named-content></named-content>; 9 Aug. 2004; M. Hedin, R. Keith, J. Starrett, S. Thomas leg.; <abbrev xmlns:xlink="http://www.w3.org/1999/xlink" xlink:title="M Hedin" id="ABBRID0EHKDI" xlink:type="simple">MCH</abbrev> 04_035; – <bold>Tennessee, Union Co.</bold> • 2♀; Coppock Cave, near Central Valley School, S Ridenour; 25 Sep. 1991; M. Hedin, K. Crandall leg.; • 2♂, 9♀; Coppock Cave; 20 Sep. 1992; M. Hedin, S. O’Kane leg.; – <bold>Virginia, Scott Co.</bold> • ♀; Wininger Cave; D. Hubbard leg.; • 10♀; Wolfe Cave, off Rd 629, W Hwy 23, near Speer’s Ferry; 7 Oct. 1993; M. Hedin, C. Phillips leg.</p></tp:treatment-sec><tp:treatment-sec sec-type="diagnosis" id="SECID0EPKDI"><title>Diagnosis.</title><p>Males are diagnosed from closely-related <italic><tp:taxon-name><tp:taxon-name-part taxon-name-part-type="genus" reg="Nesticus">Nesticus</tp:taxon-name-part><tp:taxon-name-part taxon-name-part-type="species" reg="roanensis">roanensis</tp:taxon-name-part></tp:taxon-name></italic> by the distally split tegular apophysis (Fig. <xref ref-type="fig" rid="F27">27A, B</xref>), and from all other members of the species group by distal and dorsal paracymbial processes that are relatively rounded, vs. truncate. Females may be differentiated from other members of this species group (except <italic><tp:taxon-name><tp:taxon-name-part taxon-name-part-type="genus" reg="Nesticus">N.</tp:taxon-name-part><tp:taxon-name-part taxon-name-part-type="species" reg="roanensis">roanensis</tp:taxon-name-part></tp:taxon-name></italic>) by epigyna with circular epigynal pockets, and internal plates (viewed dorsally) with touching medial margins (Fig. <xref ref-type="fig" rid="F27">27D–K</xref>).</p><fig id="F27" position="float" orientation="portrait"><object-id xmlns:xlink="http://www.w3.org/1999/xlink" content-type="doi" xlink:type="simple">10.3897/zookeys.1145.96724.figure27</object-id><object-id xmlns:xlink="http://www.w3.org/1999/xlink" content-type="arpha" xlink:type="simple">C2199F1F-406F-58FA-A26B-A0B0F8FDD227</object-id><label>Figure 27.</label><caption><p><italic><tp:taxon-name><tp:taxon-name-part taxon-name-part-type="genus" reg="Nesticus">Nesticus</tp:taxon-name-part><tp:taxon-name-part taxon-name-part-type="species" reg="paynei">paynei</tp:taxon-name-part></tp:taxon-name></italic> genitalia. Tennessee, Hawkins Co., Sensabaugh Saltpeter Cave, <abbrev xmlns:xlink="http://www.w3.org/1999/xlink" xlink:title="M Hedin" id="ABBRID0EGMDI" xlink:type="simple">MCH</abbrev> ♂ specimen #1762, dorsal (<bold>A</bold>), ventral (<bold>B</bold>) <bold>C</bold> Tennessee, Unicoi Co., Rock Creek Recreational Area, <abbrev xmlns:xlink="http://www.w3.org/1999/xlink" xlink:title="M Hedin" id="ABBRID0EQMDI" xlink:type="simple">MCH</abbrev> 04_032, palp, ventral. Epigynal variation. Tennessee, Roane Co., cave by Clinch River (<named-content xmlns:xlink="http://www.w3.org/1999/xlink" content-type="dwc:institutional_code" xlink:title="American Museum of Natural History" xlink:href="http://grbio.org/institution/american-museum-natural-history" xlink:type="simple">AMNH</named-content> specimen), ventral (<bold>D</bold>), dorsal (<bold>E</bold>). Tennessee, Hawkins Co., Sensabaugh Saltpeter Cave, <abbrev xmlns:xlink="http://www.w3.org/1999/xlink" xlink:title="M Hedin" id="ABBRID0E4MDI" xlink:type="simple">MCH</abbrev> specimen #1765, ventral (<bold>F</bold>), dorsal (<bold>G</bold>). Tennessee, Unicoi Co., Rock Creek Recreational Area, <abbrev xmlns:xlink="http://www.w3.org/1999/xlink" xlink:title="M Hedin" id="ABBRID0EFNDI" xlink:type="simple">MCH</abbrev> 04_032, ventral (<bold>H</bold>), dorsal (<bold>I</bold>). Tennessee, Carter Co., Ingram Branch Road, <abbrev xmlns:xlink="http://www.w3.org/1999/xlink" xlink:title="M Hedin" id="ABBRID0ENNDI" xlink:type="simple">MCH</abbrev> 04_033, ventral (<bold>J</bold>), dorsal (<bold>K</bold>). Scale bar: 0.5 mm.</p></caption><graphic xmlns:xlink="http://www.w3.org/1999/xlink" xlink:href="zookeys-1145-001_article-96724__-g027.jpg" position="float" orientation="portrait" xlink:type="simple" id="oo_804478.jpg"><uri content-type="original_file" xlink:type="simple">https://binary.pensoft.net/fig/804478</uri></graphic></fig></tp:treatment-sec><tp:treatment-sec sec-type="variation" id="SECID0E1NDI"><title>Variation.</title><p>There is minor variation in the depth of the distally bifurcate tegular apophysis (e.g., slightly deeper in neighboring Pigeonroost Creek and Rock Creek Recreation Areas specimens), but in general populations are conspicuously homogeneous despite a large and fragmented geographic distribution (Fig. <xref ref-type="fig" rid="F13">13</xref>). Female epigynal variation is minimal (Fig. <xref ref-type="fig" rid="F27">27D–K</xref>).</p></tp:treatment-sec><tp:treatment-sec sec-type="distribution" id="SECID0EIODI"><title>Distribution and natural history.</title><p>Most sample locations are from limestone caves in the central part of the upper Tennessee River valley, near Knoxville, Tennessee, and extending northeast and southwest from there (Fig. <xref ref-type="fig" rid="F13">13</xref>). Some cave populations are highly disjunct, similar to the situation seen in <italic><tp:taxon-name><tp:taxon-name-part taxon-name-part-type="genus" reg="Nesticus">Nesticus</tp:taxon-name-part><tp:taxon-name-part taxon-name-part-type="species" reg="tennesseensis">tennesseensis</tp:taxon-name-part></tp:taxon-name></italic> and <italic><tp:taxon-name><tp:taxon-name-part taxon-name-part-type="genus" reg="Nesticus">N.</tp:taxon-name-part><tp:taxon-name-part taxon-name-part-type="species" reg="carteri">carteri</tp:taxon-name-part></tp:taxon-name></italic>. While all <xref ref-type="bibr" rid="B12">Gertsch (1984)</xref> records for <italic><tp:taxon-name><tp:taxon-name-part taxon-name-part-type="genus" reg="Nesticus">N.</tp:taxon-name-part><tp:taxon-name-part taxon-name-part-type="species" reg="paynei">paynei</tp:taxon-name-part></tp:taxon-name></italic> are from caves, many of the new records reported here are from rockpile habitats from the mountains along the North Carolina / Tennessee border near Johnson City, Tennessee (Fig. <xref ref-type="fig" rid="F13">13</xref>). Montane samples are early branching on the <abbrev xmlns:xlink="http://www.w3.org/1999/xlink" xlink:title="ultraconserved element" id="ABBRID0E2PDI" xlink:type="simple">UCE</abbrev> ASTRAL tree (Fig. <xref ref-type="fig" rid="F4">4</xref>).</p></tp:treatment-sec><tp:treatment-sec sec-type="remarks" id="SECID0EDQDI"><title>Remarks.</title><p>We identified spiders from Sensabaugh Saltpeter Cave (3 imm) and ‘Cave by Clinch River’ (one ♀) as <italic><tp:taxon-name><tp:taxon-name-part taxon-name-part-type="genus" reg="Nesticus">Nesticus</tp:taxon-name-part><tp:taxon-name-part taxon-name-part-type="species" reg="paynei">paynei</tp:taxon-name-part></tp:taxon-name></italic>. These collections were originally identified by <xref ref-type="bibr" rid="B12">Gertsch (1984</xref>: 24–25) as <italic><tp:taxon-name><tp:taxon-name-part taxon-name-part-type="genus" reg="Nesticus">N.</tp:taxon-name-part><tp:taxon-name-part taxon-name-part-type="species" reg="tennesseensis">tennesseensis</tp:taxon-name-part></tp:taxon-name></italic>.</p><p>As discussed directly below <italic><tp:taxon-name><tp:taxon-name-part taxon-name-part-type="genus" reg="Nesticus">Nesticus</tp:taxon-name-part><tp:taxon-name-part taxon-name-part-type="species" reg="paynei">paynei</tp:taxon-name-part></tp:taxon-name></italic> is intermixed with <italic><tp:taxon-name><tp:taxon-name-part taxon-name-part-type="genus" reg="Nesticus">N.</tp:taxon-name-part><tp:taxon-name-part taxon-name-part-type="species" reg="roanensis">roanensis</tp:taxon-name-part></tp:taxon-name></italic> on mitochondrial trees (Fig. <xref ref-type="fig" rid="F6">6</xref>), and these taxa are not strictly reciprocally monophyletic on concatenated <abbrev xmlns:xlink="http://www.w3.org/1999/xlink" xlink:title="ultraconserved element" id="ABBRID0E6RDI" xlink:type="simple">UCE</abbrev> trees (Figs <xref ref-type="fig" rid="F3">3</xref>, <xref ref-type="fig" rid="F4">4</xref>). However, for reasons argued below we consider <italic><tp:taxon-name><tp:taxon-name-part taxon-name-part-type="genus" reg="Nesticus">N.</tp:taxon-name-part><tp:taxon-name-part taxon-name-part-type="species" reg="roanensis">roanensis</tp:taxon-name-part></tp:taxon-name></italic> as distinct from <italic><tp:taxon-name><tp:taxon-name-part taxon-name-part-type="genus" reg="Nesticus">N.</tp:taxon-name-part><tp:taxon-name-part taxon-name-part-type="species" reg="paynei">paynei</tp:taxon-name-part></tp:taxon-name></italic>, consistent with our original “morphology first” hypothesis.</p><p>Because neither female morphology nor mitochondrial placement can strictly distinguish <italic><tp:taxon-name><tp:taxon-name-part taxon-name-part-type="genus" reg="Nesticus">Nesticus</tp:taxon-name-part><tp:taxon-name-part taxon-name-part-type="species" reg="paynei">paynei</tp:taxon-name-part></tp:taxon-name></italic> from <italic><tp:taxon-name><tp:taxon-name-part taxon-name-part-type="genus" reg="Nesticus">N.</tp:taxon-name-part><tp:taxon-name-part taxon-name-part-type="species" reg="roanensis">roanensis</tp:taxon-name-part></tp:taxon-name></italic>, our attribution for some female-only <italic><tp:taxon-name><tp:taxon-name-part taxon-name-part-type="genus" reg="Nesticus">N.</tp:taxon-name-part><tp:taxon-name-part taxon-name-part-type="species" reg="paynei">paynei</tp:taxon-name-part></tp:taxon-name></italic> collections from near Roan Mountain is necessarily tentative. This includes Ingram Branch and Dennis Cove Road collections from north of Roan Mountain (Fig. <xref ref-type="fig" rid="F13">13</xref>; Suppl. material <xref ref-type="supplementary-material" rid="S1">1</xref>); we provisionally place these as <italic><tp:taxon-name><tp:taxon-name-part taxon-name-part-type="genus" reg="Nesticus">N.</tp:taxon-name-part><tp:taxon-name-part taxon-name-part-type="species" reg="paynei">paynei</tp:taxon-name-part></tp:taxon-name></italic> as they occur at relatively low elevations. Male specimens and/or <abbrev xmlns:xlink="http://www.w3.org/1999/xlink" xlink:title="ultraconserved element" id="ABBRID0EXUDI" xlink:type="simple">UCE</abbrev> data will be important to obtain for these locations.</p></tp:treatment-sec><tp:treatment-sec><!--Section generated to contain objects referenced in tp:taxon-treatment.--><fig id="F13" position="float" orientation="portrait"><object-id xmlns:xlink="http://www.w3.org/1999/xlink" content-type="doi" xlink:type="simple">10.3897/zookeys.1145.96724.figure13</object-id><object-id xmlns:xlink="http://www.w3.org/1999/xlink" content-type="arpha" xlink:type="simple">7767DABD-A048-5358-82F0-4BB9DDFF22AE</object-id><label>Figure 13.</label><caption><p>Distribution of <italic><tp:taxon-name><tp:taxon-name-part taxon-name-part-type="genus" reg="Nesticus"/><tp:taxon-name-part taxon-name-part-type="species" reg="tennesseensis">tennesseensis</tp:taxon-name-part></tp:taxon-name></italic> group species. Type localities designated with yellow circles. State boundaries and major cities shown for geographic context. Dashed lines circumscribe known species distributions.</p></caption><graphic xmlns:xlink="http://www.w3.org/1999/xlink" xlink:href="zookeys-1145-001_article-96724__-g013.jpg" position="float" orientation="portrait" xlink:type="simple" id="oo_804464.jpg"><uri content-type="original_file" xlink:type="simple">https://binary.pensoft.net/fig/804464</uri></graphic></fig><fig id="F4" position="float" orientation="portrait"><object-id xmlns:xlink="http://www.w3.org/1999/xlink" content-type="doi" xlink:type="simple">10.3897/zookeys.1145.96724.figure4</object-id><object-id xmlns:xlink="http://www.w3.org/1999/xlink" content-type="arpha" xlink:type="simple">5262342A-B7A7-57B0-A3AC-1E9AA5B8DA9D</object-id><label>Figure 4.</label><caption><p><abbrev xmlns:xlink="http://www.w3.org/1999/xlink" xlink:title="ultraconserved element" id="ABBRID0EVYAE" xlink:type="simple">UCE</abbrev> ASTRAL species tree. Distant outgroups removed (for graphical purposes), specimen numbers correspond to those in Suppl. material <xref ref-type="supplementary-material" rid="S3">3</xref> (with detailed location provided in Suppl. material <xref ref-type="supplementary-material" rid="S1">1</xref>). Included are quartet support values (rounded to nearest integer), and local posterior probability values (if less than 1.0, red text). Branch lengths in coalescent units for internal branches only, terminal branch lengths arbitrary. Internal branch to <italic><tp:taxon-name><tp:taxon-name-part taxon-name-part-type="genus" reg="Nesticus">Nesticus</tp:taxon-name-part><tp:taxon-name-part taxon-name-part-type="species" reg="cressleri">cressleri</tp:taxon-name-part></tp:taxon-name></italic> truncated for graphical purposes.</p></caption><graphic xmlns:xlink="http://www.w3.org/1999/xlink" xlink:href="zookeys-1145-001_article-96724__-g004.jpg" position="float" orientation="portrait" xlink:type="simple" id="oo_804455.jpg"><uri content-type="original_file" xlink:type="simple">https://binary.pensoft.net/fig/804455</uri></graphic></fig><supplementary-material xmlns:xlink="http://www.w3.org/1999/xlink" id="S3" position="float" orientation="portrait" xlink:type="simple"><object-id content-type="doi" xlink:type="simple">10.3897/zookeys.1145.96724.suppl3</object-id><object-id content-type="zenodo_dep_id" xlink:type="simple">7607005</object-id><object-id content-type="arpha" xlink:type="simple">C5B10E30-1B5F-5CB2-A3E5-9A8E434BFC2B</object-id><label>Supplementary material 3</label><caption><p>Specimens used in molecular work</p></caption><statement content-type="dataType"><label>Data type</label><p>DNA records (excel file)</p></statement><media xlink:href="zookeys-1145-001_article-96724__-s003.xlsx" mimetype="application" mime-subtype="vnd.openxmlformats-officedocument.spreadsheetml.sheet" position="float" orientation="portrait" xlink:type="simple" id="oo_804520.xlsx"><uri content-type="original_file" xlink:type="simple">https://binary.pensoft.net/file/804520</uri></media><permissions><license xlink:type="simple"><license-p>This dataset is made available under the Open Database License (http://opendatacommons.org/licenses/odbl/1.0/). The Open Database License (ODbL) is a license agreement intended to allow users to freely share, modify, and use this Dataset while maintaining this same freedom for others, provided that the original source and author(s) are credited.</license-p></license></permissions><attrib specific-use="authors">Marshal Hedin, Marc A. Milne</attrib></supplementary-material><supplementary-material xmlns:xlink="http://www.w3.org/1999/xlink" id="S1" position="float" orientation="portrait" xlink:type="simple"><object-id content-type="doi" xlink:type="simple">10.3897/zookeys.1145.96724.suppl1</object-id><object-id content-type="zenodo_dep_id" xlink:type="simple">7606997</object-id><object-id content-type="arpha" xlink:type="simple">6BE31A3D-E11E-5F66-9FB7-FBE5743FB0FD</object-id><label>Supplementary material 1</label><caption><p><italic><tp:taxon-name><tp:taxon-name-part taxon-name-part-type="genus" reg="Nesticus">Nesticus</tp:taxon-name-part></tp:taxon-name></italic> morphological material examined</p></caption><statement content-type="dataType"><label>Data type</label><p>occurrences (excel file)</p></statement><media xlink:href="zookeys-1145-001_article-96724__-s001.xlsx" mimetype="application" mime-subtype="vnd.openxmlformats-officedocument.spreadsheetml.sheet" position="float" orientation="portrait" xlink:type="simple" id="oo_804518.xlsx"><uri content-type="original_file" xlink:type="simple">https://binary.pensoft.net/file/804518</uri></media><permissions><license xlink:type="simple"><license-p>This dataset is made available under the Open Database License (http://opendatacommons.org/licenses/odbl/1.0/). The Open Database License (ODbL) is a license agreement intended to allow users to freely share, modify, and use this Dataset while maintaining this same freedom for others, provided that the original source and author(s) are credited.</license-p></license></permissions><attrib specific-use="authors">Marshal Hedin, Marc A. Milne</attrib></supplementary-material><fig id="F6" position="float" orientation="portrait"><object-id xmlns:xlink="http://www.w3.org/1999/xlink" content-type="doi" xlink:type="simple">10.3897/zookeys.1145.96724.figure6</object-id><object-id xmlns:xlink="http://www.w3.org/1999/xlink" content-type="arpha" xlink:type="simple">809AB900-549C-5BD8-8198-AE4C0EE27333</object-id><label>Figure 6.</label><caption><p><abbrev xmlns:xlink="http://www.w3.org/1999/xlink" xlink:title="mitochondrial cytochrome c oxidase subunit I" id="ABBRID0EU4AE" xlink:type="simple">COI</abbrev> IQT gene tree. Distant outgroups trimmed. Specimen numbers correspond to those in Suppl. material <xref ref-type="supplementary-material" rid="S3">3</xref> (with detailed location provided in Suppl. material <xref ref-type="supplementary-material" rid="S1">1</xref>). Sequences from <abbrev xmlns:xlink="http://www.w3.org/1999/xlink" xlink:title="ultraconserved element" id="ABBRID0EA5AE" xlink:type="simple">UCE</abbrev> capture denoted with “NODE”. Populations with a “<italic><tp:taxon-name><tp:taxon-name-part taxon-name-part-type="genus" reg="Nesticus">Nesticus</tp:taxon-name-part><tp:taxon-name-part taxon-name-part-type="species" reg="cooperi">cooperi</tp:taxon-name-part></tp:taxon-name></italic>-like” male paracymbium denoted by small circles. Not all tip bootstrap values shown (see Suppl. material <xref ref-type="supplementary-material" rid="S4">4</xref> for .tre file with all bootstrap values).</p></caption><graphic xmlns:xlink="http://www.w3.org/1999/xlink" xlink:href="zookeys-1145-001_article-96724__-g006.jpg" position="float" orientation="portrait" xlink:type="simple" id="oo_804457.jpg"><uri content-type="original_file" xlink:type="simple">https://binary.pensoft.net/fig/804457</uri></graphic></fig><supplementary-material xmlns:xlink="http://www.w3.org/1999/xlink" id="S4" position="float" orientation="portrait" xlink:type="simple"><object-id content-type="doi" xlink:type="simple">10.3897/zookeys.1145.96724.suppl4</object-id><object-id content-type="zenodo_dep_id" xlink:type="simple">7607007</object-id><object-id content-type="arpha" xlink:type="simple">B8776F12-447B-5DD7-B84D-D8D37436DD01</object-id><label>Supplementary material 4</label><caption><p>Input alignments, analysis log files, and output tree files</p></caption><statement content-type="dataType"><label>Data type</label><p>zip. archive</p></statement><media xlink:href="zookeys-1145-001_article-96724__-s004.zip" mimetype="application" mime-subtype="x-zip-compressed" position="float" orientation="portrait" xlink:type="simple" id="oo_804521.zip"><uri content-type="original_file" xlink:type="simple">https://binary.pensoft.net/file/804521</uri></media><permissions><license xlink:type="simple"><license-p>This dataset is made available under the Open Database License (http://opendatacommons.org/licenses/odbl/1.0/). The Open Database License (ODbL) is a license agreement intended to allow users to freely share, modify, and use this Dataset while maintaining this same freedom for others, provided that the original source and author(s) are credited.</license-p></license></permissions><attrib specific-use="authors">Marshal Hedin, Marc A. Milne</attrib></supplementary-material><fig id="F3" position="float" orientation="portrait"><object-id xmlns:xlink="http://www.w3.org/1999/xlink" content-type="doi" xlink:type="simple">10.3897/zookeys.1145.96724.figure3</object-id><object-id xmlns:xlink="http://www.w3.org/1999/xlink" content-type="arpha" xlink:type="simple">1175C5AC-9E6D-57E2-B771-2F3B40C5351C</object-id><label>Figure 3.</label><caption><p><abbrev xmlns:xlink="http://www.w3.org/1999/xlink" xlink:title="ultraconserved element" id="ABBRID0E3XAE" xlink:type="simple">UCE</abbrev> concatenated maximum likelihood tree. Distant outgroups removed (for graphical purposes), specimen numbers correspond to those in Suppl. material <xref ref-type="supplementary-material" rid="S3">3</xref> (with detailed location provided in Suppl. material <xref ref-type="supplementary-material" rid="S1">1</xref>). Node numbers correspond to bootstrap (bold text) / gCF / sCF. Only bootstrap values below 100 shown, all others 100. gCF and sCF values rounded to nearest integer; sCF values below 38 highlighted with red text.</p></caption><graphic xmlns:xlink="http://www.w3.org/1999/xlink" xlink:href="zookeys-1145-001_article-96724__-g003.jpg" position="float" orientation="portrait" xlink:type="simple" id="oo_804454.jpg"><uri content-type="original_file" xlink:type="simple">https://binary.pensoft.net/fig/804454</uri></graphic></fig></tp:treatment-sec><ref-list><ref id="B12"><mixed-citation xmlns:xlink="http://www.w3.org/1999/xlink" xlink:type="simple"><person-group><name name-style="western"><surname>Gertsch</surname><given-names>WJ</given-names></name></person-group> (<year>1984</year>) <article-title>The spider family <tp:taxon-name><tp:taxon-name-part taxon-name-part-type="family">Nesticidae</tp:taxon-name-part></tp:taxon-name> (<tp:taxon-name><tp:taxon-name-part taxon-name-part-type="order">Araneae</tp:taxon-name-part></tp:taxon-name>) in North America, Central America, and the West Indies.</article-title><source>Texas Memorial Museum Bulletin</source><volume>31</volume>: <fpage>1</fpage>–<lpage>91</lpage>. <ext-link xlink:href="http://hdl.handle.net/2152/29952" ext-link-type="uri" xlink:type="simple">http://hdl.handle.net/2152/29952</ext-link></mixed-citation></ref></ref-list></tp:taxon-treatment>
