# Supplementary material for: ﻿New species in old mountains: integrative taxonomy reveals ten new species and extensive short-range endemism in Nesticus spiders (Araneae, Nesticidae) from the southern Appalachian Mountains
Source: Zookeys. 2023 Feb 3;1145:1–130. doi: 10.3897/zookeys.1145.96724 (PMC10208238; doi:10.3897/zookeys.1145.96724)
Supplement: XML Treatment for Nesticus roanensis [file zookeys.1145.96724-treatment14.xml]

<!DOCTYPE tp:taxon-treatment
  PUBLIC "-//TaxonX//DTD Taxonomic Treatment Publishing DTD v0 20100105//EN" "tax-treatment-NSO.dtd">
<tp:taxon-treatment xmlns:tp="http://www.plazi.org/taxpub"><tp:treatment-meta><kwd-group><label>Taxon classification</label><kwd>
                  <named-content content-type="kingdom">Animalia</named-content>
                </kwd><kwd>
                  <named-content content-type="order">Araneae</named-content>
                </kwd><kwd>
                  <named-content content-type="family">Nesticidae</named-content>
                </kwd></kwd-group><mixed-citation publication-type="journal"><person-group><name><surname>Hedin</surname><given-names>Marshal</given-names></name><name><surname>Milne</surname><given-names>Marc A.</given-names></name></person-group><article-title>﻿New species in old mountains: integrative taxonomy reveals ten new species and extensive short-range endemism in <italic><tp:taxon-name><tp:taxon-name-part taxon-name-part-type="genus" reg="Nesticus">Nesticus</tp:taxon-name-part></tp:taxon-name></italic> spiders (<tp:taxon-name><tp:taxon-name-part taxon-name-part-type="order">Araneae</tp:taxon-name-part></tp:taxon-name>, <tp:taxon-name><tp:taxon-name-part taxon-name-part-type="family">Nesticidae</tp:taxon-name-part></tp:taxon-name>) from the southern Appalachian Mountains</article-title><source>Zookeys</source><day>03</day><month>02</month><year>2023</year><volume>1145</volume><fpage>1</fpage><lpage>130</lpage><pub-id pub-id-type="doi">10.3897/zookeys.1145.96724</pub-id></mixed-citation></tp:treatment-meta><tp:nomenclature><label>﻿</label><tp:taxon-name>
                <object-id xmlns:xlink="http://www.w3.org/1999/xlink" content-type="arpha" xlink:type="simple">DA550429-7B4D-59F3-9D0B-439063F73C48</object-id>
                <tp:taxon-name-part taxon-name-part-type="genus" reg="Nesticus">Nesticus</tp:taxon-name-part>
                <tp:taxon-name-part taxon-name-part-type="species" reg="roanensis">roanensis</tp:taxon-name-part>
                <object-id xmlns:xlink="http://www.w3.org/1999/xlink" content-type="zoobank" xlink:type="simple">https://zoobank.org/AA97398C-1B2D-4E1D-B5DD-09C3DB072EFC</object-id>
              </tp:taxon-name><tp:taxon-status xmlns:xlink="http://www.w3.org/1999/xlink" xlink:type="simple">sp. nov.</tp:taxon-status><xref ref-type="fig" rid="F28">Fig. 28A–G</xref></tp:nomenclature><tp:treatment-sec sec-type="material" id="SECID0EIWDI"><title>Material examined.</title><p><bold>Type material: <italic>Holotype</italic></bold>: USA – <bold>North Carolina, Mitchell Co.</bold> • ♂; Roan Mountain, below Roan High Bluff; <named-content xmlns:xlink="http://www.w3.org/1999/xlink" content-type="dwc:verbatimCoordinates" xlink:type="simple"><named-content content-type="geo-json" specific-use="{&#34;type&#34;:&#34;Point&#34;,&#34;coordinates&#34;:[-82.145900,36.093100]}" id="NCID0EXWDI" xlink:type="simple">36.0931°N, -82.1459°W</named-content></named-content>; 22 Aug. 2001; M. Hedin, M. Lowder leg.; <abbrev xmlns:xlink="http://www.w3.org/1999/xlink" xlink:title="M Hedin" id="ABBRID0E3WDI" xlink:type="simple">MCH</abbrev> 01_150 (SDSU_TAC000675); <bold><italic>Paratype</italic></bold>: – <bold>North Carolina, Mitchell Co.</bold> • ♀; Roan Mountain, below Roan High Bluff; <named-content xmlns:xlink="http://www.w3.org/1999/xlink" content-type="dwc:verbatimCoordinates" xlink:type="simple"><named-content content-type="geo-json" specific-use="{&#34;type&#34;:&#34;Point&#34;,&#34;coordinates&#34;:[-82.145900,36.093100]}" id="NCID0EIXDI" xlink:type="simple">36.0931°N, -82.1459°W</named-content></named-content>; 22 Aug. 2001; M. Hedin, M. Lowder leg.; <abbrev xmlns:xlink="http://www.w3.org/1999/xlink" xlink:title="M Hedin" id="ABBRID0ENXDI" xlink:type="simple">MCH</abbrev> 01_150 (SDSU_TAC000676); <bold>Non type material</bold>: USA – <bold>North Carolina, Avery Co.</bold> • ♂, 1 imm; Henson Creek at Henson Creek Baptist Church, on Henson Rd, N of Ingalls; <named-content xmlns:xlink="http://www.w3.org/1999/xlink" content-type="dwc:verbatimCoordinates" xlink:type="simple"><named-content content-type="geo-json" specific-use="{&#34;type&#34;:&#34;Point&#34;,&#34;coordinates&#34;:[-82.042000,36.037400]}" id="NCID0EYXDI" xlink:type="simple">36.0374°N, -82.042°W</named-content></named-content>; 21 Aug. 2007; M. Hedin, M. McCormack, S. Derkarabetian leg.; <abbrev xmlns:xlink="http://www.w3.org/1999/xlink" xlink:title="M Hedin" id="ABBRID0E4XDI" xlink:type="simple">MCH</abbrev> 07_138; – <bold>North Carolina, Mitchell Co.</bold> • 2♂, 2♀; Roan Mountain, below Roan High Bluff; <named-content xmlns:xlink="http://www.w3.org/1999/xlink" content-type="dwc:verbatimCoordinates" xlink:type="simple"><named-content content-type="geo-json" specific-use="{&#34;type&#34;:&#34;Point&#34;,&#34;coordinates&#34;:[-82.145900,36.093100]}" id="NCID0EGYDI" xlink:type="simple">36.0931°N, -82.1459°W</named-content></named-content>; 22 Aug. 2001; M. Hedin, M. Lowder leg.; <abbrev xmlns:xlink="http://www.w3.org/1999/xlink" xlink:title="M Hedin" id="ABBRID0ELYDI" xlink:type="simple">MCH</abbrev> 01_150; • ♂, 2♀, 6 imm; upper Roan Valley, Hwy 261; <named-content xmlns:xlink="http://www.w3.org/1999/xlink" content-type="dwc:verbatimCoordinates" xlink:type="simple"><named-content content-type="geo-json" specific-use="{&#34;type&#34;:&#34;Point&#34;,&#34;coordinates&#34;:[-82.093200,36.092900]}" id="NCID0ESYDI" xlink:type="simple">36.0929°N, -82.0932°W</named-content></named-content>; 21 Aug. 2001; M. Hedin, M. Lowder leg.; <abbrev xmlns:xlink="http://www.w3.org/1999/xlink" xlink:title="M Hedin" id="ABBRID0EXYDI" xlink:type="simple">MCH</abbrev> 01_148; – <bold>Tennessee, Carter Co.</bold> • 5♂, 15♀; Hwy 143, NE Roan Mountain, 3 mi. N Carvers Gap; <named-content xmlns:xlink="http://www.w3.org/1999/xlink" content-type="dwc:verbatimCoordinates" xlink:type="simple"><named-content content-type="geo-json" specific-use="{&#34;type&#34;:&#34;Point&#34;,&#34;coordinates&#34;:[-82.081800,36.118400]}" id="NCID0EAZDI" xlink:type="simple">36.1184°N, -82.0818°W</named-content></named-content>; 9 Aug. 2004; M. Hedin, R. Keith, J. Starrett, S. Thomas leg.; <abbrev xmlns:xlink="http://www.w3.org/1999/xlink" xlink:title="M Hedin" id="ABBRID0EFZDI" xlink:type="simple">MCH</abbrev> 04_034; • 3♂, 3♀; Hwy 143, NE Roan Mountain, 3 mi. N Carvers Gap; <named-content xmlns:xlink="http://www.w3.org/1999/xlink" content-type="dwc:verbatimCoordinates" xlink:type="simple"><named-content content-type="geo-json" specific-use="{&#34;type&#34;:&#34;Point&#34;,&#34;coordinates&#34;:[-82.096100,36.109400]}" id="NCID0EMZDI" xlink:type="simple">36.1094°N, -82.0961°W</named-content></named-content>; 31 May. 2016; M. Hedin, S. Derkarabetian, J. Starrett, D. Proud leg.; <abbrev xmlns:xlink="http://www.w3.org/1999/xlink" xlink:title="M Hedin" id="ABBRID0ERZDI" xlink:type="simple">MCH</abbrev> 16_033.</p></tp:treatment-sec><tp:treatment-sec sec-type="diagnosis" id="SECID0EVZDI"><title>Diagnosis.</title><p>Male <italic><tp:taxon-name><tp:taxon-name-part taxon-name-part-type="genus" reg="Nesticus">Nesticus</tp:taxon-name-part><tp:taxon-name-part taxon-name-part-type="species" reg="roanensis">roanensis</tp:taxon-name-part></tp:taxon-name></italic> possess a distinctive fork at the base of the tegulum unlike any other species in the species group (Fig. <xref ref-type="fig" rid="F28">28A–D</xref>). Like the sister species <italic><tp:taxon-name><tp:taxon-name-part taxon-name-part-type="genus" reg="Nesticus">N.</tp:taxon-name-part><tp:taxon-name-part taxon-name-part-type="species" reg="paynei">paynei</tp:taxon-name-part></tp:taxon-name></italic> the distal end of the paracymbial dorsal process is relatively rounded, vs. truncate. Females of <italic><tp:taxon-name><tp:taxon-name-part taxon-name-part-type="genus" reg="Nesticus">N.</tp:taxon-name-part><tp:taxon-name-part taxon-name-part-type="species" reg="roanensis">roanensis</tp:taxon-name-part></tp:taxon-name></italic> are very similar to females of sister species <italic><tp:taxon-name><tp:taxon-name-part taxon-name-part-type="genus" reg="Nesticus">N.</tp:taxon-name-part><tp:taxon-name-part taxon-name-part-type="species" reg="paynei">paynei</tp:taxon-name-part></tp:taxon-name></italic>.</p><fig id="F28" position="float" orientation="portrait"><object-id xmlns:xlink="http://www.w3.org/1999/xlink" content-type="doi" xlink:type="simple">10.3897/zookeys.1145.96724.figure28</object-id><object-id xmlns:xlink="http://www.w3.org/1999/xlink" content-type="arpha" xlink:type="simple">63EDDC87-F506-5562-AD3E-759FD188B904</object-id><label>Figure 28.</label><caption><p><italic><tp:taxon-name><tp:taxon-name-part taxon-name-part-type="genus" reg="Nesticus">Nesticus</tp:taxon-name-part><tp:taxon-name-part taxon-name-part-type="species" reg="roanensis">roanensis</tp:taxon-name-part></tp:taxon-name></italic> sp. nov. genitalia. North Carolina, Mitchell Co., Roan Mountain, below Roan High Bluff, holotype male (SDSU_TAC000675) palp, dorsal (<bold>A</bold>), ventral (<bold>B</bold>) <bold>C</bold> North Carolina, Mitchell Co., upper Roan Valley, <abbrev xmlns:xlink="http://www.w3.org/1999/xlink" xlink:title="M Hedin" id="ABBRID0EE3DI" xlink:type="simple">MCH</abbrev> 01_148, palp, ventral <bold>D</bold> North Carolina, Avery Co., Henson Creek at Henson Creek Baptist Church, <abbrev xmlns:xlink="http://www.w3.org/1999/xlink" xlink:title="M Hedin" id="ABBRID0EK3DI" xlink:type="simple">MCH</abbrev> 07_138, palp, ventral. Epigynal variation. North Carolina, Mitchell Co., Roan Mountain, below Roan High Bluff, paratype ♀ (SDSU_TAC000675) epigynum, ventral (<bold>E</bold>), dorsal (<bold>F</bold>) <bold>G</bold> North Carolina, Mitchell Co., upper Roan Valley, <abbrev xmlns:xlink="http://www.w3.org/1999/xlink" xlink:title="M Hedin" id="ABBRID0EU3DI" xlink:type="simple">MCH</abbrev> 01_148, ventral. Scale bar: 0.5 mm.</p></caption><graphic xmlns:xlink="http://www.w3.org/1999/xlink" xlink:href="zookeys-1145-001_article-96724__-g028.jpg" position="float" orientation="portrait" xlink:type="simple" id="oo_804479.jpg"><uri content-type="original_file" xlink:type="simple">https://binary.pensoft.net/fig/804479</uri></graphic></fig></tp:treatment-sec><tp:treatment-sec sec-type="description" id="SECID0E43DI"><title>Description of ♂ holotype</title><p><bold>(SDSU_TAC000675).</bold> Carapace dusky cream, faint dark pigment behind ocular area. Legs pale yellow / cream. Abdomen dirty pale cream with darker paired lateral pigmentation blotches. All eyes approximately equal in size, except for AMEs, ~ 1/4 width of ALEs. Eyes with rings of dark pigment. <abbrev xmlns:xlink="http://www.w3.org/1999/xlink" xlink:title="carapace length" id="ABBRID0EF4DI" xlink:type="simple">CL</abbrev> 1.6, <abbrev xmlns:xlink="http://www.w3.org/1999/xlink" xlink:title="maximum carapace width" id="ABBRID0EJ4DI" xlink:type="simple">CW</abbrev> 1.5, abdomen length 2.25, total body length 3.85. Leg I total length 11.35 (3.05, 0.75, 3.4, 2.95, 1.2), leg formula 1423, leg I / <abbrev xmlns:xlink="http://www.w3.org/1999/xlink" xlink:title="maximum carapace width" id="ABBRID0EN4DI" xlink:type="simple">CW</abbrev> ratio 7.6. Paracymbium with a knob-shaped ventral process with a sclerotized retrolateral keel, a dorsal process with a rounded serrate, distal portion, a rectangular paradistal process, and a translucent, elongate, prolaterally-directed dorsal process. Median apophysis rectangular with an anteriorly directed edge coming to a point, translucent proximal spatulate edge lying above distal tegular process. Tegular process with arrowhead-like basal fork, distal process nearly as broad as long with apical point, nose-like bulge at the base of the distal process. Distal tip of conductor bent and directed prolaterally.</p></tp:treatment-sec><tp:treatment-sec sec-type="♂ Variation" id="SECID0ED5DI"><title>♂ Variation.</title><p>Adult males from multiple collection events, including the lower elevation Henson Creek specimens, all closely approximate the holotype male. The distal portion of the tegular apophysis for the male from upper Roan Valley (<abbrev xmlns:xlink="http://www.w3.org/1999/xlink" xlink:title="M Hedin" id="ABBRID0EJ5DI" xlink:type="simple">MCH</abbrev> 01_148) is broken (Fig. <xref ref-type="fig" rid="F28">28C</xref>).</p></tp:treatment-sec><tp:treatment-sec sec-type="description" id="SECID0ER5DI"><title>Description of ♀ paratype</title><p><bold>(SDSU_TAC000676).</bold> Carapace dusky orange, conspicuous faint dark pigment behind ocular area. Legs pale orange. Abdomen dirty pale cream with darker paired lateral pigmentation blotches. All eyes approximately equal in size, except for AMEs, ~ 1/4 width of ALEs. Eyes with rings of dark pigment. <abbrev xmlns:xlink="http://www.w3.org/1999/xlink" xlink:title="carapace length" id="ABBRID0EZ5DI" xlink:type="simple">CL</abbrev> 1.5, <abbrev xmlns:xlink="http://www.w3.org/1999/xlink" xlink:title="maximum carapace width" id="ABBRID0E45DI" xlink:type="simple">CW</abbrev> 1.4, abdomen length 2.35, total body length 3.85. Leg I total length 9.35 (2.65, 0.7, 2.65, 2.3, 1.05), leg formula 1423, leg I / <abbrev xmlns:xlink="http://www.w3.org/1999/xlink" xlink:title="maximum carapace width" id="ABBRID0EB6DI" xlink:type="simple">CW</abbrev> ratio 6.7. Epigynum short, wider than long. Broad proximal median septum, narrowing slightly posteriorly. Lateral to proximal septum lie obliquely oriented, oval-shaped shallow pockets outlined by circular rings. Short, banana-shaped spermathecae visible lateral to distal septum, approximately perpendicular to septum. Viewed dorsally, circular internal lobes with interior margins bulging inwards and touching along the midline.</p></tp:treatment-sec><tp:treatment-sec sec-type="♀ Variation" id="SECID0EF6DI"><title>♀ Variation.</title><p>The epigyna of females from multiple locations closely approximate the paratype female.</p></tp:treatment-sec><tp:treatment-sec sec-type="distribution" id="SECID0EK6DI"><title>Distribution and natural history.</title><p>Restricted to Roan Mountain and immediate vicinity at elevations near or above 1800 meters, except for the Henson Creek location (~ 900 meters) on the southeastern flanks of Roan Mountain (Fig. <xref ref-type="fig" rid="F13">13</xref>). At high elevations spiders were found to be reasonably common under large stones in extensive north-facing talus habitat.</p><p>We have collected comprehensively in this region, finding the sister species <italic><tp:taxon-name><tp:taxon-name-part taxon-name-part-type="genus" reg="Nesticus">Nesticus</tp:taxon-name-part><tp:taxon-name-part taxon-name-part-type="species" reg="paynei">paynei</tp:taxon-name-part></tp:taxon-name></italic> to the north and west, other <italic><tp:taxon-name><tp:taxon-name-part taxon-name-part-type="genus" reg="Nesticus"/><tp:taxon-name-part taxon-name-part-type="species" reg="tennesseensis">tennesseensis</tp:taxon-name-part></tp:taxon-name></italic> group species to the east and southeast (Fig. <xref ref-type="fig" rid="F13">13</xref>), and other <italic><tp:taxon-name><tp:taxon-name-part taxon-name-part-type="genus" reg="Nesticus">Nesticus</tp:taxon-name-part></tp:taxon-name></italic> further southwest. We believe that we have the small geographic distribution of <italic><tp:taxon-name><tp:taxon-name-part taxon-name-part-type="genus" reg="Nesticus">N.</tp:taxon-name-part><tp:taxon-name-part taxon-name-part-type="species" reg="roanensis">roanensis</tp:taxon-name-part></tp:taxon-name></italic> well-circumscribed. The lower elevation Henson Creek sample location (~ 900 meters) has important conservation implications for this species, but more extensive regional sampling is needed to fully understand the distribution and abundance of this species.</p></tp:treatment-sec><tp:treatment-sec sec-type="etymology" id="SECID0ECBAK"><title>Etymology.</title><p>Named after the highlands of Roan Mountain along the North Carolina / Tennessee border.</p></tp:treatment-sec><tp:treatment-sec sec-type="remarks" id="SECID0EHBAK"><title>Remarks.</title><p>While male morphological evidence clearly supports this species as distinct in a “morphology first” framework (unique forked base of tegular apophysis), the <abbrev xmlns:xlink="http://www.w3.org/1999/xlink" xlink:title="ultraconserved element" id="ABBRID0ENBAK" xlink:type="simple">UCE</abbrev> phylogenomic evidence is mixed. Concatenated likelihood supports the two sampled <italic><tp:taxon-name><tp:taxon-name-part taxon-name-part-type="genus" reg="Nesticus">Nesticus</tp:taxon-name-part><tp:taxon-name-part taxon-name-part-type="species" reg="roanensis">roanensis</tp:taxon-name-part></tp:taxon-name></italic> populations as monophyletic (bootstrap = 100), but nested within a larger <italic><tp:taxon-name><tp:taxon-name-part taxon-name-part-type="genus" reg="Nesticus">N.</tp:taxon-name-part><tp:taxon-name-part taxon-name-part-type="species" reg="paynei">paynei</tp:taxon-name-part></tp:taxon-name></italic> clade (Fig. <xref ref-type="fig" rid="F3">3</xref>). However, this <italic><tp:taxon-name><tp:taxon-name-part taxon-name-part-type="genus" reg="Nesticus">N.</tp:taxon-name-part><tp:taxon-name-part taxon-name-part-type="species" reg="paynei">paynei</tp:taxon-name-part></tp:taxon-name></italic> paraphyly is weakly supported, with a bootstrap value of 59 and a sCF value of only 30.5. Collapsing this node results in a topology where <italic><tp:taxon-name><tp:taxon-name-part taxon-name-part-type="genus" reg="Nesticus">N.</tp:taxon-name-part><tp:taxon-name-part taxon-name-part-type="species" reg="roanensis">roanensis</tp:taxon-name-part></tp:taxon-name></italic> shares a polytomous node with <italic><tp:taxon-name><tp:taxon-name-part taxon-name-part-type="genus" reg="Nesticus">N.</tp:taxon-name-part><tp:taxon-name-part taxon-name-part-type="species" reg="paynei">paynei</tp:taxon-name-part></tp:taxon-name></italic> populations (i.e., there is not strong support for <italic><tp:taxon-name><tp:taxon-name-part taxon-name-part-type="genus" reg="Nesticus">N.</tp:taxon-name-part><tp:taxon-name-part taxon-name-part-type="species" reg="paynei">paynei</tp:taxon-name-part></tp:taxon-name></italic> paraphyly). The ASTRAL topology more clearly favors reciprocal monophyly of <italic><tp:taxon-name><tp:taxon-name-part taxon-name-part-type="genus" reg="Nesticus">N.</tp:taxon-name-part><tp:taxon-name-part taxon-name-part-type="species" reg="roanensis">roanensis</tp:taxon-name-part></tp:taxon-name></italic> and <italic><tp:taxon-name><tp:taxon-name-part taxon-name-part-type="genus" reg="Nesticus">N.</tp:taxon-name-part><tp:taxon-name-part taxon-name-part-type="species" reg="paynei">paynei</tp:taxon-name-part></tp:taxon-name></italic>, the former with a posterior probability of 0.99, the latter with a posterior probability of 1.0 (Fig. <xref ref-type="fig" rid="F4">4</xref>). This recovered monophyly, in combination with morphological diagnosability, would be consistent with our species criteria.</p><p>Mitochondrial data fail to support <italic><tp:taxon-name><tp:taxon-name-part taxon-name-part-type="genus" reg="Nesticus">Nesticus</tp:taxon-name-part><tp:taxon-name-part taxon-name-part-type="species" reg="roanensis">roanensis</tp:taxon-name-part></tp:taxon-name></italic> as distinct from <italic><tp:taxon-name><tp:taxon-name-part taxon-name-part-type="genus" reg="Nesticus">N.</tp:taxon-name-part><tp:taxon-name-part taxon-name-part-type="species" reg="paynei">paynei</tp:taxon-name-part></tp:taxon-name></italic> (Fig. <xref ref-type="fig" rid="F6">6</xref>), with <italic><tp:taxon-name><tp:taxon-name-part taxon-name-part-type="genus" reg="Nesticus">N.</tp:taxon-name-part><tp:taxon-name-part taxon-name-part-type="species" reg="roanensis">roanensis</tp:taxon-name-part></tp:taxon-name></italic> haplotypes intermixed with <italic><tp:taxon-name><tp:taxon-name-part taxon-name-part-type="genus" reg="Nesticus">N.</tp:taxon-name-part><tp:taxon-name-part taxon-name-part-type="species" reg="paynei">paynei</tp:taxon-name-part></tp:taxon-name></italic> haplotypes, and sometimes sharing nearly identical haplotypes. Because these taxa are closely parapatric it is possible that this reflects mitochondrial introgression at areas of contact on the northern slopes of Roan Mountain (Fig. <xref ref-type="fig" rid="F13">13</xref>). A combination of introgression and incomplete lineage sorting (or ILS alone) is also a possibility.</p><p>Overall, this taxonomic situation illustrates patterns of nuclear vs. mitochondrial vs. morphological discordance as also found elsewhere in Appalachian <italic><tp:taxon-name><tp:taxon-name-part taxon-name-part-type="genus" reg="Nesticus">Nesticus</tp:taxon-name-part></tp:taxon-name></italic>. The male morphology of <italic><tp:taxon-name><tp:taxon-name-part taxon-name-part-type="genus" reg="Nesticus">N.</tp:taxon-name-part><tp:taxon-name-part taxon-name-part-type="species" reg="roanensis">roanensis</tp:taxon-name-part></tp:taxon-name></italic> is as divergent as any taxon in the species group (Fig. <xref ref-type="fig" rid="F12">12C</xref>), female morphology and mitochondrial haplotypes are shared with <italic><tp:taxon-name><tp:taxon-name-part taxon-name-part-type="genus" reg="Nesticus">N.</tp:taxon-name-part><tp:taxon-name-part taxon-name-part-type="species" reg="paynei">paynei</tp:taxon-name-part></tp:taxon-name></italic>, while nuclear phylogenomic divergence is mixed. Rates of evolution in these different character classes appear to vary in this group of populations.</p></tp:treatment-sec><tp:treatment-sec><!--Section generated to contain objects referenced in tp:taxon-treatment.--><fig id="F13" position="float" orientation="portrait"><object-id xmlns:xlink="http://www.w3.org/1999/xlink" content-type="doi" xlink:type="simple">10.3897/zookeys.1145.96724.figure13</object-id><object-id xmlns:xlink="http://www.w3.org/1999/xlink" content-type="arpha" xlink:type="simple">7767DABD-A048-5358-82F0-4BB9DDFF22AE</object-id><label>Figure 13.</label><caption><p>Distribution of <italic><tp:taxon-name><tp:taxon-name-part taxon-name-part-type="genus" reg="Nesticus"/><tp:taxon-name-part taxon-name-part-type="species" reg="tennesseensis">tennesseensis</tp:taxon-name-part></tp:taxon-name></italic> group species. Type localities designated with yellow circles. State boundaries and major cities shown for geographic context. Dashed lines circumscribe known species distributions.</p></caption><graphic xmlns:xlink="http://www.w3.org/1999/xlink" xlink:href="zookeys-1145-001_article-96724__-g013.jpg" position="float" orientation="portrait" xlink:type="simple" id="oo_804464.jpg"><uri content-type="original_file" xlink:type="simple">https://binary.pensoft.net/fig/804464</uri></graphic></fig><fig id="F3" position="float" orientation="portrait"><object-id xmlns:xlink="http://www.w3.org/1999/xlink" content-type="doi" xlink:type="simple">10.3897/zookeys.1145.96724.figure3</object-id><object-id xmlns:xlink="http://www.w3.org/1999/xlink" content-type="arpha" xlink:type="simple">1175C5AC-9E6D-57E2-B771-2F3B40C5351C</object-id><label>Figure 3.</label><caption><p><abbrev xmlns:xlink="http://www.w3.org/1999/xlink" xlink:title="ultraconserved element" id="ABBRID0E3XAE" xlink:type="simple">UCE</abbrev> concatenated maximum likelihood tree. Distant outgroups removed (for graphical purposes), specimen numbers correspond to those in Suppl. material <xref ref-type="supplementary-material" rid="S3">3</xref> (with detailed location provided in Suppl. material <xref ref-type="supplementary-material" rid="S1">1</xref>). Node numbers correspond to bootstrap (bold text) / gCF / sCF. Only bootstrap values below 100 shown, all others 100. gCF and sCF values rounded to nearest integer; sCF values below 38 highlighted with red text.</p></caption><graphic xmlns:xlink="http://www.w3.org/1999/xlink" xlink:href="zookeys-1145-001_article-96724__-g003.jpg" position="float" orientation="portrait" xlink:type="simple" id="oo_804454.jpg"><uri content-type="original_file" xlink:type="simple">https://binary.pensoft.net/fig/804454</uri></graphic></fig><supplementary-material xmlns:xlink="http://www.w3.org/1999/xlink" id="S3" position="float" orientation="portrait" xlink:type="simple"><object-id content-type="doi" xlink:type="simple">10.3897/zookeys.1145.96724.suppl3</object-id><object-id content-type="zenodo_dep_id" xlink:type="simple">7607005</object-id><object-id content-type="arpha" xlink:type="simple">C5B10E30-1B5F-5CB2-A3E5-9A8E434BFC2B</object-id><label>Supplementary material 3</label><caption><p>Specimens used in molecular work</p></caption><statement content-type="dataType"><label>Data type</label><p>DNA records (excel file)</p></statement><media xlink:href="zookeys-1145-001_article-96724__-s003.xlsx" mimetype="application" mime-subtype="vnd.openxmlformats-officedocument.spreadsheetml.sheet" position="float" orientation="portrait" xlink:type="simple" id="oo_804520.xlsx"><uri content-type="original_file" xlink:type="simple">https://binary.pensoft.net/file/804520</uri></media><permissions><license xlink:type="simple"><license-p>This dataset is made available under the Open Database License (http://opendatacommons.org/licenses/odbl/1.0/). The Open Database License (ODbL) is a license agreement intended to allow users to freely share, modify, and use this Dataset while maintaining this same freedom for others, provided that the original source and author(s) are credited.</license-p></license></permissions><attrib specific-use="authors">Marshal Hedin, Marc A. Milne</attrib></supplementary-material><supplementary-material xmlns:xlink="http://www.w3.org/1999/xlink" id="S1" position="float" orientation="portrait" xlink:type="simple"><object-id content-type="doi" xlink:type="simple">10.3897/zookeys.1145.96724.suppl1</object-id><object-id content-type="zenodo_dep_id" xlink:type="simple">7606997</object-id><object-id content-type="arpha" xlink:type="simple">6BE31A3D-E11E-5F66-9FB7-FBE5743FB0FD</object-id><label>Supplementary material 1</label><caption><p><italic><tp:taxon-name><tp:taxon-name-part taxon-name-part-type="genus" reg="Nesticus">Nesticus</tp:taxon-name-part></tp:taxon-name></italic> morphological material examined</p></caption><statement content-type="dataType"><label>Data type</label><p>occurrences (excel file)</p></statement><media xlink:href="zookeys-1145-001_article-96724__-s001.xlsx" mimetype="application" mime-subtype="vnd.openxmlformats-officedocument.spreadsheetml.sheet" position="float" orientation="portrait" xlink:type="simple" id="oo_804518.xlsx"><uri content-type="original_file" xlink:type="simple">https://binary.pensoft.net/file/804518</uri></media><permissions><license xlink:type="simple"><license-p>This dataset is made available under the Open Database License (http://opendatacommons.org/licenses/odbl/1.0/). The Open Database License (ODbL) is a license agreement intended to allow users to freely share, modify, and use this Dataset while maintaining this same freedom for others, provided that the original source and author(s) are credited.</license-p></license></permissions><attrib specific-use="authors">Marshal Hedin, Marc A. Milne</attrib></supplementary-material><fig id="F4" position="float" orientation="portrait"><object-id xmlns:xlink="http://www.w3.org/1999/xlink" content-type="doi" xlink:type="simple">10.3897/zookeys.1145.96724.figure4</object-id><object-id xmlns:xlink="http://www.w3.org/1999/xlink" content-type="arpha" xlink:type="simple">5262342A-B7A7-57B0-A3AC-1E9AA5B8DA9D</object-id><label>Figure 4.</label><caption><p><abbrev xmlns:xlink="http://www.w3.org/1999/xlink" xlink:title="ultraconserved element" id="ABBRID0EVYAE" xlink:type="simple">UCE</abbrev> ASTRAL species tree. Distant outgroups removed (for graphical purposes), specimen numbers correspond to those in Suppl. material <xref ref-type="supplementary-material" rid="S3">3</xref> (with detailed location provided in Suppl. material <xref ref-type="supplementary-material" rid="S1">1</xref>). Included are quartet support values (rounded to nearest integer), and local posterior probability values (if less than 1.0, red text). Branch lengths in coalescent units for internal branches only, terminal branch lengths arbitrary. Internal branch to <italic><tp:taxon-name><tp:taxon-name-part taxon-name-part-type="genus" reg="Nesticus">Nesticus</tp:taxon-name-part><tp:taxon-name-part taxon-name-part-type="species" reg="cressleri">cressleri</tp:taxon-name-part></tp:taxon-name></italic> truncated for graphical purposes.</p></caption><graphic xmlns:xlink="http://www.w3.org/1999/xlink" xlink:href="zookeys-1145-001_article-96724__-g004.jpg" position="float" orientation="portrait" xlink:type="simple" id="oo_804455.jpg"><uri content-type="original_file" xlink:type="simple">https://binary.pensoft.net/fig/804455</uri></graphic></fig><fig id="F6" position="float" orientation="portrait"><object-id xmlns:xlink="http://www.w3.org/1999/xlink" content-type="doi" xlink:type="simple">10.3897/zookeys.1145.96724.figure6</object-id><object-id xmlns:xlink="http://www.w3.org/1999/xlink" content-type="arpha" xlink:type="simple">809AB900-549C-5BD8-8198-AE4C0EE27333</object-id><label>Figure 6.</label><caption><p><abbrev xmlns:xlink="http://www.w3.org/1999/xlink" xlink:title="mitochondrial cytochrome c oxidase subunit I" id="ABBRID0EU4AE" xlink:type="simple">COI</abbrev> IQT gene tree. Distant outgroups trimmed. Specimen numbers correspond to those in Suppl. material <xref ref-type="supplementary-material" rid="S3">3</xref> (with detailed location provided in Suppl. material <xref ref-type="supplementary-material" rid="S1">1</xref>). Sequences from <abbrev xmlns:xlink="http://www.w3.org/1999/xlink" xlink:title="ultraconserved element" id="ABBRID0EA5AE" xlink:type="simple">UCE</abbrev> capture denoted with “NODE”. Populations with a “<italic><tp:taxon-name><tp:taxon-name-part taxon-name-part-type="genus" reg="Nesticus">Nesticus</tp:taxon-name-part><tp:taxon-name-part taxon-name-part-type="species" reg="cooperi">cooperi</tp:taxon-name-part></tp:taxon-name></italic>-like” male paracymbium denoted by small circles. Not all tip bootstrap values shown (see Suppl. material <xref ref-type="supplementary-material" rid="S4">4</xref> for .tre file with all bootstrap values).</p></caption><graphic xmlns:xlink="http://www.w3.org/1999/xlink" xlink:href="zookeys-1145-001_article-96724__-g006.jpg" position="float" orientation="portrait" xlink:type="simple" id="oo_804457.jpg"><uri content-type="original_file" xlink:type="simple">https://binary.pensoft.net/fig/804457</uri></graphic></fig><supplementary-material xmlns:xlink="http://www.w3.org/1999/xlink" id="S4" position="float" orientation="portrait" xlink:type="simple"><object-id content-type="doi" xlink:type="simple">10.3897/zookeys.1145.96724.suppl4</object-id><object-id content-type="zenodo_dep_id" xlink:type="simple">7607007</object-id><object-id content-type="arpha" xlink:type="simple">B8776F12-447B-5DD7-B84D-D8D37436DD01</object-id><label>Supplementary material 4</label><caption><p>Input alignments, analysis log files, and output tree files</p></caption><statement content-type="dataType"><label>Data type</label><p>zip. archive</p></statement><media xlink:href="zookeys-1145-001_article-96724__-s004.zip" mimetype="application" mime-subtype="x-zip-compressed" position="float" orientation="portrait" xlink:type="simple" id="oo_804521.zip"><uri content-type="original_file" xlink:type="simple">https://binary.pensoft.net/file/804521</uri></media><permissions><license xlink:type="simple"><license-p>This dataset is made available under the Open Database License (http://opendatacommons.org/licenses/odbl/1.0/). The Open Database License (ODbL) is a license agreement intended to allow users to freely share, modify, and use this Dataset while maintaining this same freedom for others, provided that the original source and author(s) are credited.</license-p></license></permissions><attrib specific-use="authors">Marshal Hedin, Marc A. Milne</attrib></supplementary-material><fig id="F12" position="float" orientation="portrait"><object-id xmlns:xlink="http://www.w3.org/1999/xlink" content-type="doi" xlink:type="simple">10.3897/zookeys.1145.96724.figure12</object-id><object-id xmlns:xlink="http://www.w3.org/1999/xlink" content-type="arpha" xlink:type="simple">9DBC09C9-03EF-5CC1-AAF4-560DDE21C28A</object-id><label>Figure 12.</label><caption><p>Comparative ♂ palps of <italic><tp:taxon-name><tp:taxon-name-part taxon-name-part-type="genus" reg="Nesticus"/><tp:taxon-name-part taxon-name-part-type="species" reg="tennesseensis">tennesseensis</tp:taxon-name-part></tp:taxon-name></italic> group <bold>A</bold><italic><tp:taxon-name><tp:taxon-name-part taxon-name-part-type="genus" reg="Nesticus">Nesticus</tp:taxon-name-part><tp:taxon-name-part taxon-name-part-type="species" reg="silvanus">silvanus</tp:taxon-name-part></tp:taxon-name></italic><bold>B</bold><italic><tp:taxon-name><tp:taxon-name-part taxon-name-part-type="genus" reg="Nesticus">N.</tp:taxon-name-part><tp:taxon-name-part taxon-name-part-type="species" reg="cherokeensis">cherokeensis</tp:taxon-name-part></tp:taxon-name></italic><bold>C</bold><italic><tp:taxon-name><tp:taxon-name-part taxon-name-part-type="genus" reg="Nesticus">N.</tp:taxon-name-part><tp:taxon-name-part taxon-name-part-type="species" reg="holsingeri">holsingeri</tp:taxon-name-part></tp:taxon-name></italic><bold>D</bold><italic><tp:taxon-name><tp:taxon-name-part taxon-name-part-type="genus" reg="Nesticus">N.</tp:taxon-name-part><tp:taxon-name-part taxon-name-part-type="species" reg="mimus">mimus</tp:taxon-name-part></tp:taxon-name></italic><bold>E</bold><italic><tp:taxon-name><tp:taxon-name-part taxon-name-part-type="genus" reg="Nesticus">N.</tp:taxon-name-part><tp:taxon-name-part taxon-name-part-type="species" reg="tennesseensis">tennesseensis</tp:taxon-name-part></tp:taxon-name></italic><bold>F</bold><italic><tp:taxon-name><tp:taxon-name-part taxon-name-part-type="genus" reg="Nesticus">N.</tp:taxon-name-part><tp:taxon-name-part taxon-name-part-type="species" reg="dilutus">dilutus</tp:taxon-name-part></tp:taxon-name></italic><bold>G</bold><italic><tp:taxon-name><tp:taxon-name-part taxon-name-part-type="genus" reg="Nesticus">N.</tp:taxon-name-part><tp:taxon-name-part taxon-name-part-type="species" reg="carolinensis">carolinensis</tp:taxon-name-part></tp:taxon-name></italic><bold>H</bold><italic><tp:taxon-name><tp:taxon-name-part taxon-name-part-type="genus" reg="Nesticus">N.</tp:taxon-name-part><tp:taxon-name-part taxon-name-part-type="species" reg="paynei">paynei</tp:taxon-name-part></tp:taxon-name></italic>, and <bold>I</bold><italic><tp:taxon-name><tp:taxon-name-part taxon-name-part-type="genus" reg="Nesticus">N.</tp:taxon-name-part><tp:taxon-name-part taxon-name-part-type="species" reg="roanensis">roanensis</tp:taxon-name-part></tp:taxon-name></italic>. All views are ventral. See subsequent figures for specimen locations and voucher details.</p></caption><graphic xmlns:xlink="http://www.w3.org/1999/xlink" xlink:href="zookeys-1145-001_article-96724__-g012.jpg" position="float" orientation="portrait" xlink:type="simple" id="oo_804463.jpg"><uri content-type="original_file" xlink:type="simple">https://binary.pensoft.net/fig/804463</uri></graphic></fig></tp:treatment-sec></tp:taxon-treatment>
