# Supplementary material for: ﻿New species in old mountains: integrative taxonomy reveals ten new species and extensive short-range endemism in Nesticus spiders (Araneae, Nesticidae) from the southern Appalachian Mountains
Source: Zookeys. 2023 Feb 3;1145:1–130. doi: 10.3897/zookeys.1145.96724 (PMC10208238; doi:10.3897/zookeys.1145.96724)
Supplement: XML Treatment for Nesticus nasicus [file zookeys.1145.96724-treatment15.xml]

<!DOCTYPE tp:taxon-treatment
  PUBLIC "-//TaxonX//DTD Taxonomic Treatment Publishing DTD v0 20100105//EN" "tax-treatment-NSO.dtd">
<tp:taxon-treatment xmlns:tp="http://www.plazi.org/taxpub"><tp:treatment-meta><kwd-group><label>Taxon classification</label><kwd>
                  <named-content content-type="kingdom">Animalia</named-content>
                </kwd><kwd>
                  <named-content content-type="order">Araneae</named-content>
                </kwd><kwd>
                  <named-content content-type="family">Nesticidae</named-content>
                </kwd></kwd-group><mixed-citation publication-type="journal"><person-group><name><surname>Hedin</surname><given-names>Marshal</given-names></name><name><surname>Milne</surname><given-names>Marc A.</given-names></name></person-group><article-title>﻿New species in old mountains: integrative taxonomy reveals ten new species and extensive short-range endemism in <italic><tp:taxon-name><tp:taxon-name-part taxon-name-part-type="genus" reg="Nesticus">Nesticus</tp:taxon-name-part></tp:taxon-name></italic> spiders (<tp:taxon-name><tp:taxon-name-part taxon-name-part-type="order">Araneae</tp:taxon-name-part></tp:taxon-name>, <tp:taxon-name><tp:taxon-name-part taxon-name-part-type="family">Nesticidae</tp:taxon-name-part></tp:taxon-name>) from the southern Appalachian Mountains</article-title><source>Zookeys</source><day>03</day><month>02</month><year>2023</year><volume>1145</volume><fpage>1</fpage><lpage>130</lpage><pub-id pub-id-type="doi">10.3897/zookeys.1145.96724</pub-id></mixed-citation></tp:treatment-meta><tp:nomenclature><label>﻿</label><tp:taxon-name>
                <object-id xmlns:xlink="http://www.w3.org/1999/xlink" content-type="arpha" xlink:type="simple">5E146B38-C2B8-5BBB-A51E-B91AB2934E26</object-id>
                <tp:taxon-name-part taxon-name-part-type="genus" reg="Nesticus">Nesticus</tp:taxon-name-part>
                <tp:taxon-name-part taxon-name-part-type="species" reg="nasicus">nasicus</tp:taxon-name-part>
              </tp:taxon-name><tp:taxon-authority>Coyle &amp; McGarity, 1992</tp:taxon-authority><xref ref-type="fig" rid="F31">Figs 31A–D</xref><xref ref-type="fig" rid="F32">, 32A–H</xref><tp:nomenclature-citation-list><tp:nomenclature-citation><tp:taxon-name>
                    <tp:taxon-name-part taxon-name-part-type="genus" reg="Nesticus">Nesticus</tp:taxon-name-part>
                    <tp:taxon-name-part taxon-name-part-type="species" reg="nasicus">nasicus</tp:taxon-name-part>
                  </tp:taxon-name><comment>Coyle &amp; McGarity, 1992: 162, figs 1–4, 7–14.</comment></tp:nomenclature-citation></tp:nomenclature-citation-list></tp:nomenclature><tp:treatment-sec sec-type="material" id="SECID0ET2AK"><title>Material examined.</title><p><bold>Type material: <italic>Holotype</italic></bold>: USA – <bold>North Carolina, Jackson Co.</bold> • ♂ holotype; 1 mile W of Dillsboro at Cowee Mountain Train Tunnel, rock bank; 28 Oct. 1990; T McGarity leg. <named-content xmlns:xlink="http://www.w3.org/1999/xlink" content-type="dwc:institutional_code" xlink:title="American Museum of Natural History" xlink:href="http://grbio.org/institution/american-museum-natural-history" xlink:type="simple">AMNH</named-content>; <bold>New collections from type locality</bold>: – <bold>Jackson Co.</bold> • ♂, 17♀; Cowee Mountain Train Tunnel, NW of Dillsboro; <named-content xmlns:xlink="http://www.w3.org/1999/xlink" content-type="dwc:verbatimCoordinates" xlink:type="simple"><named-content content-type="geo-json" specific-use="{&#34;type&#34;:&#34;Point&#34;,&#34;coordinates&#34;:[-83.268000,35.376800]}" id="NCID0EL3AK" xlink:type="simple">35.3768°N, -83.268°W</named-content></named-content>; 14 Aug. 1992; M. Hedin leg. <bold>Non type material</bold>: – <bold>Buncombe Co.</bold> • ♀; NE Mt. Pisgah, Hwy 151, head of McKinney Creek; <named-content xmlns:xlink="http://www.w3.org/1999/xlink" content-type="dwc:verbatimCoordinates" xlink:type="simple"><named-content content-type="geo-json" specific-use="{&#34;type&#34;:&#34;Point&#34;,&#34;coordinates&#34;:[-82.722500,35.444800]}" id="NCID0EX3AK" xlink:type="simple">35.4448°N, -82.7225°W</named-content></named-content>; 5 Sep. 2002; M. Hedin, M. Lowder, P. Paquin leg.; <abbrev xmlns:xlink="http://www.w3.org/1999/xlink" xlink:title="M Hedin" id="ABBRID0E33AK" xlink:type="simple">MCH</abbrev> 02_194; • ♀; NE Mt. Pisgah, Hwy 151, head of McKinney Creek; <named-content xmlns:xlink="http://www.w3.org/1999/xlink" content-type="dwc:verbatimCoordinates" xlink:type="simple"><named-content content-type="geo-json" specific-use="{&#34;type&#34;:&#34;Point&#34;,&#34;coordinates&#34;:[-82.722500,35.444800]}" id="NCID0ED4AK" xlink:type="simple">35.4448°N, -82.7225°W</named-content></named-content>; 22 Aug. 2004; M. Hedin, R. Keith, J. Starrett, S. Thomas leg.; <abbrev xmlns:xlink="http://www.w3.org/1999/xlink" xlink:title="M Hedin" id="ABBRID0EI4AK" xlink:type="simple">MCH</abbrev> 04_074; – <bold>Haywood Co.</bold> • ♀; Blue Ridge Parkway, vicinity Richland Balsam; <named-content xmlns:xlink="http://www.w3.org/1999/xlink" content-type="dwc:verbatimCoordinates" xlink:type="simple"><named-content content-type="geo-json" specific-use="{&#34;type&#34;:&#34;Point&#34;,&#34;coordinates&#34;:[-82.991500,35.366600]}" id="NCID0ER4AK" xlink:type="simple">35.3666°N, -82.9915°W</named-content></named-content>; 4 Aug. 1992; F. Coyle leg.; • 4♂, 2♀, 7 imm; Hwy 215, along West Fork Pigeon River; <named-content xmlns:xlink="http://www.w3.org/1999/xlink" content-type="dwc:verbatimCoordinates" xlink:type="simple"><named-content content-type="geo-json" specific-use="{&#34;type&#34;:&#34;Point&#34;,&#34;coordinates&#34;:[-82.901600,35.339000]}" id="NCID0EZ4AK" xlink:type="simple">35.339°N, -82.9016°W</named-content></named-content>; 4 Sep. 2002; M. Hedin, F. Coyle, P. Paquin leg.; <abbrev xmlns:xlink="http://www.w3.org/1999/xlink" xlink:title="M Hedin" id="ABBRID0E54AK" xlink:type="simple">MCH</abbrev> 02_190; • 2♂, 8♀, 5 imm; Hwy 276, N Pigeon Gap; <named-content xmlns:xlink="http://www.w3.org/1999/xlink" content-type="dwc:verbatimCoordinates" xlink:type="simple"><named-content content-type="geo-json" specific-use="{&#34;type&#34;:&#34;Point&#34;,&#34;coordinates&#34;:[-82.795800,35.367700]}" id="NCID0EF5AK" xlink:type="simple">35.3677°N, -82.7958°W</named-content></named-content>; 4 Sep. 2002; M. Hedin, M. Lowder, P. Paquin leg.; <abbrev xmlns:xlink="http://www.w3.org/1999/xlink" xlink:title="M Hedin" id="ABBRID0EK5AK" xlink:type="simple">MCH</abbrev> 02_193; – <bold>Jackson Co.</bold> • 3♀, 1 imm; Coward Mountain near Jackie Spring Gap; <named-content xmlns:xlink="http://www.w3.org/1999/xlink" content-type="dwc:verbatimCoordinates" xlink:type="simple"><named-content content-type="geo-json" specific-use="{&#34;type&#34;:&#34;Point&#34;,&#34;coordinates&#34;:[-83.089700,35.335200]}" id="NCID0ET5AK" xlink:type="simple">35.3352°N, -83.0897°W</named-content></named-content>; 1 Sep. 2002; M. Hedin, P. Paquin leg.; <abbrev xmlns:xlink="http://www.w3.org/1999/xlink" xlink:title="M Hedin" id="ABBRID0EY5AK" xlink:type="simple">MCH</abbrev> 02_178; • 4♀, 1 imm; Coward Mountain, E Wolfpen Gap; <named-content xmlns:xlink="http://www.w3.org/1999/xlink" content-type="dwc:verbatimCoordinates" xlink:type="simple"><named-content content-type="geo-json" specific-use="{&#34;type&#34;:&#34;Point&#34;,&#34;coordinates&#34;:[-83.103700,35.360600]}" id="NCID0E65AK" xlink:type="simple">35.3606°N, -83.1037°W</named-content></named-content>; 1 Sep. 2002; M. Hedin, M. Lowder leg.; <abbrev xmlns:xlink="http://www.w3.org/1999/xlink" xlink:title="M Hedin" id="ABBRID0EE6AK" xlink:type="simple">MCH</abbrev> 02_177; • 9♀; Mull Creek on Caney Fork Road, 11 mi. E Hwy 107; <named-content xmlns:xlink="http://www.w3.org/1999/xlink" content-type="dwc:verbatimCoordinates" xlink:type="simple"><named-content content-type="geo-json" specific-use="{&#34;type&#34;:&#34;Point&#34;,&#34;coordinates&#34;:[-83.029200,35.341700]}" id="NCID0EL6AK" xlink:type="simple">35.3417°N, -83.0292°W</named-content></named-content>; 11 Aug. 1992; M. Hedin leg.; • 2♀; Rich Mountain, SE Sugar Creek Gap; <named-content xmlns:xlink="http://www.w3.org/1999/xlink" content-type="dwc:verbatimCoordinates" xlink:type="simple"><named-content content-type="geo-json" specific-use="{&#34;type&#34;:&#34;Point&#34;,&#34;coordinates&#34;:[-83.004000,35.290700]}" id="NCID0ET6AK" xlink:type="simple">35.2907°N, -83.004°W</named-content></named-content>; 1 Sep. 2002; M. Hedin, P. Paquin leg.; <abbrev xmlns:xlink="http://www.w3.org/1999/xlink" xlink:title="M Hedin" id="ABBRID0EY6AK" xlink:type="simple">MCH</abbrev> 02_179; • ♂; SW of Rich Mountain Bald, 0.5 mi E Sugar Creek Gap; <named-content xmlns:xlink="http://www.w3.org/1999/xlink" content-type="dwc:verbatimCoordinates" xlink:type="simple"><named-content content-type="geo-json" specific-use="{&#34;type&#34;:&#34;Point&#34;,&#34;coordinates&#34;:[-83.006000,35.291500]}" id="NCID0E66AK" xlink:type="simple">35.2915°N, -83.006°W</named-content></named-content>; 26 Jun. 1992; B. Dellinger leg.; • ♀; SW of Rich Mountain Bald, 0.5 mi E Sugar Creek Gap; <named-content xmlns:xlink="http://www.w3.org/1999/xlink" content-type="dwc:verbatimCoordinates" xlink:type="simple"><named-content content-type="geo-json" specific-use="{&#34;type&#34;:&#34;Point&#34;,&#34;coordinates&#34;:[-83.006000,35.291500]}" id="NCID0EHABK" xlink:type="simple">35.2915°N, -83.006°W</named-content></named-content>; 17 Apr. 1994; M. Hedin, B. Dellinger leg.; • 7♀; Wolf Creek at Cullowhee Creek, off Cullowhee Mountain Road; <named-content xmlns:xlink="http://www.w3.org/1999/xlink" content-type="dwc:verbatimCoordinates" xlink:type="simple"><named-content content-type="geo-json" specific-use="{&#34;type&#34;:&#34;Point&#34;,&#34;coordinates&#34;:[-83.184300,35.246800]}" id="NCID0EPABK" xlink:type="simple">35.2468°N, -83.1843°W</named-content></named-content>; 11 Aug. 1992; M. Hedin leg.; – <bold>Transylvania Co.</bold> • ♀; along West Fork French Broad River, Silverstein Road, 2 mi. N Hwy 64; <named-content xmlns:xlink="http://www.w3.org/1999/xlink" content-type="dwc:verbatimCoordinates" xlink:type="simple"><named-content content-type="geo-json" specific-use="{&#34;type&#34;:&#34;Point&#34;,&#34;coordinates&#34;:[-82.875800,35.157300]}" id="NCID0EZABK" xlink:type="simple">35.1573°N, -82.8758°W</named-content></named-content>; 19 Aug. 2007; M. Hedin, M. McCormack, S. Derkarabetian leg.; <abbrev xmlns:xlink="http://www.w3.org/1999/xlink" xlink:title="M Hedin" id="ABBRID0E5ABK" xlink:type="simple">MCH</abbrev> 07_128; • ♀; below Connestee Falls, off Hwy 276 S Brevard; <named-content xmlns:xlink="http://www.w3.org/1999/xlink" content-type="dwc:verbatimCoordinates" xlink:type="simple"><named-content content-type="geo-json" specific-use="{&#34;type&#34;:&#34;Point&#34;,&#34;coordinates&#34;:[-82.731900,35.164700]}" id="NCID0EFBBK" xlink:type="simple">35.1647°N, -82.7319°W</named-content></named-content>; 2 Oct. 1992; B. Dellinger leg.; • ♂, 2♀; Hwy 215, 4.7 mi. NW Balsam Grove along Bald Knob branch; <named-content xmlns:xlink="http://www.w3.org/1999/xlink" content-type="dwc:verbatimCoordinates" xlink:type="simple"><named-content content-type="geo-json" specific-use="{&#34;type&#34;:&#34;Point&#34;,&#34;coordinates&#34;:[-82.909800,35.256800]}" id="NCID0ENBBK" xlink:type="simple">35.2568°N, -82.9098°W</named-content></named-content>; 13 Aug. 1992; M. Hedin leg.; • 5♀; Hwy 215, S Pinhook Gap; <named-content xmlns:xlink="http://www.w3.org/1999/xlink" content-type="dwc:verbatimCoordinates" xlink:type="simple"><named-content content-type="geo-json" specific-use="{&#34;type&#34;:&#34;Point&#34;,&#34;coordinates&#34;:[-82.920400,35.257500]}" id="NCID0EVBBK" xlink:type="simple">35.2575°N, -82.9204°W</named-content></named-content>; 22 Aug. 2004; M. Hedin, R. Keith, J. Starrett, S. Thomas leg.; <abbrev xmlns:xlink="http://www.w3.org/1999/xlink" xlink:title="M Hedin" id="ABBRID0E1BBK" xlink:type="simple">MCH</abbrev> 04_073; • 2♀, 1 imm; Hwy 276 at Davidson River, opposite Stillwater Branch; <named-content xmlns:xlink="http://www.w3.org/1999/xlink" content-type="dwc:verbatimCoordinates" xlink:type="simple"><named-content content-type="geo-json" specific-use="{&#34;type&#34;:&#34;Point&#34;,&#34;coordinates&#34;:[-82.759100,35.284000]}" id="NCID0EBCBK" xlink:type="simple">35.284°N, -82.7591°W</named-content></named-content>; 28 Aug. 2001; M. Hedin, M. Lowder, P. Paquin leg.; <abbrev xmlns:xlink="http://www.w3.org/1999/xlink" xlink:title="M Hedin" id="ABBRID0EGCBK" xlink:type="simple">MCH</abbrev> 01_180; • 4♀; Hwy 276 at Davidson River, opposite Stillwater Branch; <named-content xmlns:xlink="http://www.w3.org/1999/xlink" content-type="dwc:verbatimCoordinates" xlink:type="simple"><named-content content-type="geo-json" specific-use="{&#34;type&#34;:&#34;Point&#34;,&#34;coordinates&#34;:[-82.759100,35.284000]}" id="NCID0ENCBK" xlink:type="simple">35.284°N, -82.7591°W</named-content></named-content>; 4 Sep. 2002; M. Hedin, M. Lowder, P. Paquin leg.; <abbrev xmlns:xlink="http://www.w3.org/1999/xlink" xlink:title="M Hedin" id="ABBRID0ESCBK" xlink:type="simple">MCH</abbrev> 02_192; • ♀; Hwy 276, Looking Glass Creek just N Looking Glass Falls; <named-content xmlns:xlink="http://www.w3.org/1999/xlink" content-type="dwc:verbatimCoordinates" xlink:type="simple"><named-content content-type="geo-json" specific-use="{&#34;type&#34;:&#34;Point&#34;,&#34;coordinates&#34;:[-82.767600,35.297800]}" id="NCID0EZCBK" xlink:type="simple">35.2978°N, -82.7676°W</named-content></named-content>; 19 Aug. 2007; M. McCormack, S. Derkarabetian leg.; <abbrev xmlns:xlink="http://www.w3.org/1999/xlink" xlink:title="M Hedin" id="ABBRID0E5CBK" xlink:type="simple">MCH</abbrev> 07_129; • ♀; Hwy 281, E Owens Gap; <named-content xmlns:xlink="http://www.w3.org/1999/xlink" content-type="dwc:verbatimCoordinates" xlink:type="simple"><named-content content-type="geo-json" specific-use="{&#34;type&#34;:&#34;Point&#34;,&#34;coordinates&#34;:[-82.960800,35.195700]}" id="NCID0EFDBK" xlink:type="simple">35.1957°N, -82.9608°W</named-content></named-content>; 20 Aug. 2004; M. Hedin, R. Keith, J. Starrett, S. Thomas leg.; <abbrev xmlns:xlink="http://www.w3.org/1999/xlink" xlink:title="M Hedin" id="ABBRID0EKDBK" xlink:type="simple">MCH</abbrev> 04_071; • ♀, 1 imm; N Fork French Broad, FR 140 off Hwy 215; <named-content xmlns:xlink="http://www.w3.org/1999/xlink" content-type="dwc:verbatimCoordinates" xlink:type="simple"><named-content content-type="geo-json" specific-use="{&#34;type&#34;:&#34;Point&#34;,&#34;coordinates&#34;:[-82.889000,35.250300]}" id="NCID0ERDBK" xlink:type="simple">35.2503°N, -82.889°W</named-content></named-content>; 4 Sep. 2002; M. Hedin, M. Lowder, P. Paquin leg.; <abbrev xmlns:xlink="http://www.w3.org/1999/xlink" xlink:title="M Hedin" id="ABBRID0EWDBK" xlink:type="simple">MCH</abbrev> 02_189.</p></tp:treatment-sec><tp:treatment-sec sec-type="diagnosis" id="SECID0E1DBK"><title>Diagnosis.</title><p>Males may be distinguished from other members of the species group by the palp with a uniquely shaped tegular apophysis (except in comparison to <italic><tp:taxon-name><tp:taxon-name-part taxon-name-part-type="genus" reg="Nesticus">Nesticus</tp:taxon-name-part><tp:taxon-name-part taxon-name-part-type="species" reg="brimleyi">brimleyi</tp:taxon-name-part></tp:taxon-name></italic>), combined with a narrow-based paracymbial dorsal process (Fig. <xref ref-type="fig" rid="F31">31A, C</xref>) which differs greatly from <italic><tp:taxon-name><tp:taxon-name-part taxon-name-part-type="genus" reg="Nesticus">N.</tp:taxon-name-part><tp:taxon-name-part taxon-name-part-type="species" reg="brimleyi">brimleyi</tp:taxon-name-part></tp:taxon-name></italic>. The <italic><tp:taxon-name><tp:taxon-name-part taxon-name-part-type="genus" reg="Nesticus">N.</tp:taxon-name-part><tp:taxon-name-part taxon-name-part-type="species" reg="nasicus">nasicus</tp:taxon-name-part></tp:taxon-name></italic> epigynum is very similar to <italic><tp:taxon-name><tp:taxon-name-part taxon-name-part-type="genus" reg="Nesticus">N.</tp:taxon-name-part><tp:taxon-name-part taxon-name-part-type="species" reg="brimleyi">brimleyi</tp:taxon-name-part></tp:taxon-name></italic> and <italic><tp:taxon-name><tp:taxon-name-part taxon-name-part-type="genus" reg="Nesticus">N.</tp:taxon-name-part><tp:taxon-name-part taxon-name-part-type="species" reg="templetoni">templetoni</tp:taxon-name-part></tp:taxon-name></italic>. When viewed dorsally all possess “crinkled” sac-shaped structures above (anterior to) the main epigynal plate, which we hypothesize are homologous to vulval pockets (<abbrev xmlns:xlink="http://www.w3.org/1999/xlink" xlink:title="vulval pockets" id="ABBRID0E2FBK" xlink:type="simple">Vp</abbrev>) as seen in Japanese <italic><tp:taxon-name><tp:taxon-name-part taxon-name-part-type="genus" reg="Nesticus">Nesticus</tp:taxon-name-part></tp:taxon-name></italic> (<xref ref-type="bibr" rid="B59">Suzuki and Ballarin 2020</xref>). Further diagnostic features for <italic><tp:taxon-name><tp:taxon-name-part taxon-name-part-type="genus" reg="Nesticus">N.</tp:taxon-name-part><tp:taxon-name-part taxon-name-part-type="species" reg="nasicus">nasicus</tp:taxon-name-part></tp:taxon-name></italic> are discussed in <xref ref-type="bibr" rid="B8">Coyle and McGarity (1992)</xref>.</p><fig id="F31" position="float" orientation="portrait"><object-id xmlns:xlink="http://www.w3.org/1999/xlink" content-type="doi" xlink:type="simple">10.3897/zookeys.1145.96724.figure31</object-id><object-id xmlns:xlink="http://www.w3.org/1999/xlink" content-type="arpha" xlink:type="simple">3F8CFDE4-DD1A-5498-A84D-166A68AEB639</object-id><label>Figure 31.</label><caption><p><italic><tp:taxon-name><tp:taxon-name-part taxon-name-part-type="genus" reg="Nesticus">Nesticus</tp:taxon-name-part><tp:taxon-name-part taxon-name-part-type="species" reg="nasicus">nasicus</tp:taxon-name-part></tp:taxon-name></italic> ♂ palps. North Carolina, Transylvania Co., Hwy 215, NW of Balsam Grove, <abbrev xmlns:xlink="http://www.w3.org/1999/xlink" xlink:title="M Hedin" id="ABBRID0EMHBK" xlink:type="simple">MCH</abbrev> specimen #1155, dorsal (<bold>A</bold>), ventral (<bold>B</bold>). North Carolina, Haywood Co., along West Fork Pigeon River, <abbrev xmlns:xlink="http://www.w3.org/1999/xlink" xlink:title="M Hedin" id="ABBRID0EUHBK" xlink:type="simple">MCH</abbrev> 02_190, dorsal (<bold>C</bold>), ventral (<bold>D</bold>). Scale bar: 0.5 mm.</p></caption><graphic xmlns:xlink="http://www.w3.org/1999/xlink" xlink:href="zookeys-1145-001_article-96724__-g031.jpg" position="float" orientation="portrait" xlink:type="simple" id="oo_804482.jpg"><uri content-type="original_file" xlink:type="simple">https://binary.pensoft.net/fig/804482</uri></graphic></fig></tp:treatment-sec><tp:treatment-sec sec-type="variation" id="SECID0EBIBK"><title>Variation.</title><p>Notable variation exists in the shape of the dorsal process of the paracymbium, which is sometimes narrow and finger-like (<xref ref-type="bibr" rid="B8">Coyle and McGarity 1992</xref>: figs 1, 2), or fishtailed (Fig. <xref ref-type="fig" rid="F31">31A–D</xref>), with variation in the shape of the end of the process. Both the distomedial and dorsomedial paracymbial processes vary in presence across populations, with a distomedial process found in West Fork Pigeon River and Cowee Mountain males (<xref ref-type="bibr" rid="B8">Coyle and McGarity 1992</xref>: fig. 2), and a dorsomedial process found only in Cowee Mountain males; these processes are lacking in males from other populations. As discussed below similar population-level variation in these processes is observed in <italic><tp:taxon-name><tp:taxon-name-part taxon-name-part-type="genus" reg="Nesticus">Nesticus</tp:taxon-name-part><tp:taxon-name-part taxon-name-part-type="species" reg="templetoni">templetoni</tp:taxon-name-part></tp:taxon-name></italic>. The shape of both the lateral and apical processes of the median apophysis also varies across populations (Fig. <xref ref-type="fig" rid="F31">31A–D</xref>).</p><p>Epigyna vary across sample locations in the length of the projection of the median septum, the shape of the epigynal pockets (though generally spherical), the width of epigynal pocket lateral hoods, and the length of the spermathecae (Fig. <xref ref-type="fig" rid="F32">32A–H</xref>).</p><fig id="F32" position="float" orientation="portrait"><object-id xmlns:xlink="http://www.w3.org/1999/xlink" content-type="doi" xlink:type="simple">10.3897/zookeys.1145.96724.figure32</object-id><object-id xmlns:xlink="http://www.w3.org/1999/xlink" content-type="arpha" xlink:type="simple">E954A810-800B-50B1-9F14-B8F8061E9D43</object-id><label>Figure 32.</label><caption><p><italic><tp:taxon-name><tp:taxon-name-part taxon-name-part-type="genus" reg="Nesticus">Nesticus</tp:taxon-name-part><tp:taxon-name-part taxon-name-part-type="species" reg="nasicus">nasicus</tp:taxon-name-part></tp:taxon-name></italic> epigynal variation. North Carolina, Haywood Co., along West Fork Pigeon River, <abbrev xmlns:xlink="http://www.w3.org/1999/xlink" xlink:title="M Hedin" id="ABBRID0EEKBK" xlink:type="simple">MCH</abbrev> 02_190, ventral (<bold>A</bold>), dorsal (<bold>B</bold>). North Carolina, Jackson Co., Coward Mountain, E of Wolfpen Gap, <abbrev xmlns:xlink="http://www.w3.org/1999/xlink" xlink:title="M Hedin" id="ABBRID0EMKBK" xlink:type="simple">MCH</abbrev> 02_177, ventral (<bold>C</bold>), dorsal (<bold>D</bold>). North Carolina, Transylvania Co., Hwy 276 at Davidson River, <abbrev xmlns:xlink="http://www.w3.org/1999/xlink" xlink:title="M Hedin" id="ABBRID0EUKBK" xlink:type="simple">MCH</abbrev> 02_192, ventral (<bold>E</bold>), dorsal (<bold>F</bold>). North Carolina, Transylvania Co., Hwy 215, NW of Balsam Grove, <abbrev xmlns:xlink="http://www.w3.org/1999/xlink" xlink:title="M Hedin" id="ABBRID0E3KBK" xlink:type="simple">MCH</abbrev> specimen #1157, ventral (<bold>G</bold>), dorsal (<bold>H</bold>). Scale bar: 0.5 mm.</p></caption><graphic xmlns:xlink="http://www.w3.org/1999/xlink" xlink:href="zookeys-1145-001_article-96724__-g032.jpg" position="float" orientation="portrait" xlink:type="simple" id="oo_804483.jpg"><uri content-type="original_file" xlink:type="simple">https://binary.pensoft.net/fig/804483</uri></graphic></fig></tp:treatment-sec><tp:treatment-sec sec-type="distribution" id="SECID0EJLBK"><title>Distribution and natural history.</title><p>Previously known only from two locations but now known to be reasonably widespread in the Great Balsam and Pisgah Mountains southwest of Asheville North Carolina, west of the Asheville Basin (Fig. <xref ref-type="fig" rid="F30">30</xref>). The southeastern Connestee Falls population, found east of the French Broad River, is a geographic outlier.</p></tp:treatment-sec><tp:treatment-sec sec-type="remarks" id="SECID0ETLBK"><title>Remarks.</title><p>No obvious phylogeographic trends are apparent in the mitochondrial data, with geographically separate locations seemingly less genetically divergent than in other similarly widespread taxa (Fig. <xref ref-type="fig" rid="F6">6</xref>). This is particularly striking considering the notable male morphological variation observed across populations.</p></tp:treatment-sec><tp:treatment-sec><!--Section generated to contain objects referenced in tp:taxon-treatment.--><fig id="F30" position="float" orientation="portrait"><object-id xmlns:xlink="http://www.w3.org/1999/xlink" content-type="doi" xlink:type="simple">10.3897/zookeys.1145.96724.figure30</object-id><object-id xmlns:xlink="http://www.w3.org/1999/xlink" content-type="arpha" xlink:type="simple">85CE7E36-E3E5-5684-921C-B8A71CD3BF0B</object-id><label>Figure 30.</label><caption><p>Distribution of <italic><tp:taxon-name><tp:taxon-name-part taxon-name-part-type="genus" reg="Nesticus"/><tp:taxon-name-part taxon-name-part-type="species" reg="nasicus">nasicus</tp:taxon-name-part></tp:taxon-name></italic> group species. Type localities designated with yellow circles. Primary cities shown for geographic context. Dashed lines circumscribe known species distributions; possible distribution of <italic><tp:taxon-name><tp:taxon-name-part taxon-name-part-type="genus" reg="Nesticus">Nesticus</tp:taxon-name-part><tp:taxon-name-part taxon-name-part-type="species" reg="secretus">secretus</tp:taxon-name-part></tp:taxon-name></italic> is tentative, see text for details.</p></caption><graphic xmlns:xlink="http://www.w3.org/1999/xlink" xlink:href="zookeys-1145-001_article-96724__-g030.jpg" position="float" orientation="portrait" xlink:type="simple" id="oo_804481.jpg"><uri content-type="original_file" xlink:type="simple">https://binary.pensoft.net/fig/804481</uri></graphic></fig><fig id="F6" position="float" orientation="portrait"><object-id xmlns:xlink="http://www.w3.org/1999/xlink" content-type="doi" xlink:type="simple">10.3897/zookeys.1145.96724.figure6</object-id><object-id xmlns:xlink="http://www.w3.org/1999/xlink" content-type="arpha" xlink:type="simple">809AB900-549C-5BD8-8198-AE4C0EE27333</object-id><label>Figure 6.</label><caption><p><abbrev xmlns:xlink="http://www.w3.org/1999/xlink" xlink:title="mitochondrial cytochrome c oxidase subunit I" id="ABBRID0EU4AE" xlink:type="simple">COI</abbrev> IQT gene tree. Distant outgroups trimmed. Specimen numbers correspond to those in Suppl. material <xref ref-type="supplementary-material" rid="S3">3</xref> (with detailed location provided in Suppl. material <xref ref-type="supplementary-material" rid="S1">1</xref>). Sequences from <abbrev xmlns:xlink="http://www.w3.org/1999/xlink" xlink:title="ultraconserved element" id="ABBRID0EA5AE" xlink:type="simple">UCE</abbrev> capture denoted with “NODE”. Populations with a “<italic><tp:taxon-name><tp:taxon-name-part taxon-name-part-type="genus" reg="Nesticus">Nesticus</tp:taxon-name-part><tp:taxon-name-part taxon-name-part-type="species" reg="cooperi">cooperi</tp:taxon-name-part></tp:taxon-name></italic>-like” male paracymbium denoted by small circles. Not all tip bootstrap values shown (see Suppl. material <xref ref-type="supplementary-material" rid="S4">4</xref> for .tre file with all bootstrap values).</p></caption><graphic xmlns:xlink="http://www.w3.org/1999/xlink" xlink:href="zookeys-1145-001_article-96724__-g006.jpg" position="float" orientation="portrait" xlink:type="simple" id="oo_804457.jpg"><uri content-type="original_file" xlink:type="simple">https://binary.pensoft.net/fig/804457</uri></graphic></fig><supplementary-material xmlns:xlink="http://www.w3.org/1999/xlink" id="S3" position="float" orientation="portrait" xlink:type="simple"><object-id content-type="doi" xlink:type="simple">10.3897/zookeys.1145.96724.suppl3</object-id><object-id content-type="zenodo_dep_id" xlink:type="simple">7607005</object-id><object-id content-type="arpha" xlink:type="simple">C5B10E30-1B5F-5CB2-A3E5-9A8E434BFC2B</object-id><label>Supplementary material 3</label><caption><p>Specimens used in molecular work</p></caption><statement content-type="dataType"><label>Data type</label><p>DNA records (excel file)</p></statement><media xlink:href="zookeys-1145-001_article-96724__-s003.xlsx" mimetype="application" mime-subtype="vnd.openxmlformats-officedocument.spreadsheetml.sheet" position="float" orientation="portrait" xlink:type="simple" id="oo_804520.xlsx"><uri content-type="original_file" xlink:type="simple">https://binary.pensoft.net/file/804520</uri></media><permissions><license xlink:type="simple"><license-p>This dataset is made available under the Open Database License (http://opendatacommons.org/licenses/odbl/1.0/). The Open Database License (ODbL) is a license agreement intended to allow users to freely share, modify, and use this Dataset while maintaining this same freedom for others, provided that the original source and author(s) are credited.</license-p></license></permissions><attrib specific-use="authors">Marshal Hedin, Marc A. Milne</attrib></supplementary-material><supplementary-material xmlns:xlink="http://www.w3.org/1999/xlink" id="S1" position="float" orientation="portrait" xlink:type="simple"><object-id content-type="doi" xlink:type="simple">10.3897/zookeys.1145.96724.suppl1</object-id><object-id content-type="zenodo_dep_id" xlink:type="simple">7606997</object-id><object-id content-type="arpha" xlink:type="simple">6BE31A3D-E11E-5F66-9FB7-FBE5743FB0FD</object-id><label>Supplementary material 1</label><caption><p><italic><tp:taxon-name><tp:taxon-name-part taxon-name-part-type="genus" reg="Nesticus">Nesticus</tp:taxon-name-part></tp:taxon-name></italic> morphological material examined</p></caption><statement content-type="dataType"><label>Data type</label><p>occurrences (excel file)</p></statement><media xlink:href="zookeys-1145-001_article-96724__-s001.xlsx" mimetype="application" mime-subtype="vnd.openxmlformats-officedocument.spreadsheetml.sheet" position="float" orientation="portrait" xlink:type="simple" id="oo_804518.xlsx"><uri content-type="original_file" xlink:type="simple">https://binary.pensoft.net/file/804518</uri></media><permissions><license xlink:type="simple"><license-p>This dataset is made available under the Open Database License (http://opendatacommons.org/licenses/odbl/1.0/). The Open Database License (ODbL) is a license agreement intended to allow users to freely share, modify, and use this Dataset while maintaining this same freedom for others, provided that the original source and author(s) are credited.</license-p></license></permissions><attrib specific-use="authors">Marshal Hedin, Marc A. Milne</attrib></supplementary-material><supplementary-material xmlns:xlink="http://www.w3.org/1999/xlink" id="S4" position="float" orientation="portrait" xlink:type="simple"><object-id content-type="doi" xlink:type="simple">10.3897/zookeys.1145.96724.suppl4</object-id><object-id content-type="zenodo_dep_id" xlink:type="simple">7607007</object-id><object-id content-type="arpha" xlink:type="simple">B8776F12-447B-5DD7-B84D-D8D37436DD01</object-id><label>Supplementary material 4</label><caption><p>Input alignments, analysis log files, and output tree files</p></caption><statement content-type="dataType"><label>Data type</label><p>zip. archive</p></statement><media xlink:href="zookeys-1145-001_article-96724__-s004.zip" mimetype="application" mime-subtype="x-zip-compressed" position="float" orientation="portrait" xlink:type="simple" id="oo_804521.zip"><uri content-type="original_file" xlink:type="simple">https://binary.pensoft.net/file/804521</uri></media><permissions><license xlink:type="simple"><license-p>This dataset is made available under the Open Database License (http://opendatacommons.org/licenses/odbl/1.0/). The Open Database License (ODbL) is a license agreement intended to allow users to freely share, modify, and use this Dataset while maintaining this same freedom for others, provided that the original source and author(s) are credited.</license-p></license></permissions><attrib specific-use="authors">Marshal Hedin, Marc A. Milne</attrib></supplementary-material></tp:treatment-sec><ref-list><ref id="B59"><mixed-citation xmlns:xlink="http://www.w3.org/1999/xlink" xlink:type="simple"><person-group><name name-style="western"><surname>Suzuki</surname><given-names>Y</given-names></name><name name-style="western"><surname>Ballarin</surname><given-names>F</given-names></name></person-group> (<year>2020</year>) <article-title><italic><tp:taxon-name><tp:taxon-name-part taxon-name-part-type="genus">Nesticus</tp:taxon-name-part><tp:taxon-name-part taxon-name-part-type="species">kosodensis</tp:taxon-name-part></tp:taxon-name></italic> Yaginuma, 1972 bona species. Molecular and morphological separation from <italic><tp:taxon-name><tp:taxon-name-part taxon-name-part-type="genus">N.</tp:taxon-name-part><tp:taxon-name-part taxon-name-part-type="species">latiscapus</tp:taxon-name-part></tp:taxon-name></italic> Yaginuma, 1972 with notes on cave scaffold–web spiders subspecies in Japan (<tp:taxon-name><tp:taxon-name-part taxon-name-part-type="order">Araneae</tp:taxon-name-part></tp:taxon-name>, <tp:taxon-name><tp:taxon-name-part taxon-name-part-type="family">Nesticidae</tp:taxon-name-part></tp:taxon-name>).</article-title><source>Subterranean Biology</source><volume>35</volume>: <fpage>79</fpage>–<lpage>96</lpage>. <ext-link xlink:href="10.3897/subtbiol.35.53933" ext-link-type="doi" xlink:type="simple">https://doi.org/10.3897/subtbiol.35.53933</ext-link></mixed-citation></ref><ref id="B8"><mixed-citation xmlns:xlink="http://www.w3.org/1999/xlink" xlink:type="simple"><person-group><name name-style="western"><surname>Coyle</surname><given-names>FA</given-names></name><name name-style="western"><surname>McGarity</surname><given-names>AC</given-names></name></person-group> (<year>1992</year>) <article-title>Two new species of <italic><tp:taxon-name><tp:taxon-name-part taxon-name-part-type="genus">Nesticus</tp:taxon-name-part></tp:taxon-name></italic> spiders from the southern Appalachians (<tp:taxon-name><tp:taxon-name-part taxon-name-part-type="order">Araneae</tp:taxon-name-part></tp:taxon-name>, <tp:taxon-name><tp:taxon-name-part taxon-name-part-type="family">Nesticidae</tp:taxon-name-part></tp:taxon-name>).</article-title><source>The Journal of Arachnology</source><volume>19</volume>: <fpage>161</fpage>–<lpage>168</lpage>. <ext-link xlink:href="https://www.jstor.org/stable/3705889" ext-link-type="uri" xlink:type="simple">https://www.jstor.org/stable/3705889</ext-link></mixed-citation></ref></ref-list></tp:taxon-treatment>
