# Supplementary material for: ﻿New species in old mountains: integrative taxonomy reveals ten new species and extensive short-range endemism in Nesticus spiders (Araneae, Nesticidae) from the southern Appalachian Mountains
Source: Zookeys. 2023 Feb 3;1145:1–130. doi: 10.3897/zookeys.1145.96724 (PMC10208238; doi:10.3897/zookeys.1145.96724)
Supplement: XML Treatment for Nesticus brimleyi [file zookeys.1145.96724-treatment16.xml]

<!DOCTYPE tp:taxon-treatment
  PUBLIC "-//TaxonX//DTD Taxonomic Treatment Publishing DTD v0 20100105//EN" "tax-treatment-NSO.dtd">
<tp:taxon-treatment xmlns:tp="http://www.plazi.org/taxpub"><tp:treatment-meta><kwd-group><label>Taxon classification</label><kwd>
                  <named-content content-type="kingdom">Animalia</named-content>
                </kwd><kwd>
                  <named-content content-type="order">Araneae</named-content>
                </kwd><kwd>
                  <named-content content-type="family">Nesticidae</named-content>
                </kwd></kwd-group><mixed-citation publication-type="journal"><person-group><name><surname>Hedin</surname><given-names>Marshal</given-names></name><name><surname>Milne</surname><given-names>Marc A.</given-names></name></person-group><article-title>﻿New species in old mountains: integrative taxonomy reveals ten new species and extensive short-range endemism in <italic><tp:taxon-name><tp:taxon-name-part taxon-name-part-type="genus" reg="Nesticus">Nesticus</tp:taxon-name-part></tp:taxon-name></italic> spiders (<tp:taxon-name><tp:taxon-name-part taxon-name-part-type="order">Araneae</tp:taxon-name-part></tp:taxon-name>, <tp:taxon-name><tp:taxon-name-part taxon-name-part-type="family">Nesticidae</tp:taxon-name-part></tp:taxon-name>) from the southern Appalachian Mountains</article-title><source>Zookeys</source><day>03</day><month>02</month><year>2023</year><volume>1145</volume><fpage>1</fpage><lpage>130</lpage><pub-id pub-id-type="doi">10.3897/zookeys.1145.96724</pub-id></mixed-citation></tp:treatment-meta><tp:nomenclature><label>﻿</label><tp:taxon-name>
                <object-id xmlns:xlink="http://www.w3.org/1999/xlink" content-type="arpha" xlink:type="simple">11B9B86F-C80A-555D-BD28-2E37B397C175</object-id>
                <tp:taxon-name-part taxon-name-part-type="genus" reg="Nesticus">Nesticus</tp:taxon-name-part>
                <tp:taxon-name-part taxon-name-part-type="species" reg="brimleyi">brimleyi</tp:taxon-name-part>
              </tp:taxon-name><tp:taxon-authority>Gertsch, 1984</tp:taxon-authority><xref ref-type="fig" rid="F33">Figs 33A–C</xref><xref ref-type="fig" rid="F34">, 34A–H</xref><tp:nomenclature-citation-list><tp:nomenclature-citation><tp:taxon-name>
                    <tp:taxon-name-part taxon-name-part-type="genus" reg="Nesticus">Nesticus</tp:taxon-name-part>
                    <tp:taxon-name-part taxon-name-part-type="species" reg="brimleyi">brimleyi</tp:taxon-name-part>
                  </tp:taxon-name><comment>Gertsch, 1984: 30, figs 126–128, 138–140; <xref ref-type="bibr" rid="B8">Coyle and McGarity 1992</xref>: figs 5, 6; Holler et al. 2020: 230.</comment></tp:nomenclature-citation></tp:nomenclature-citation-list></tp:nomenclature><tp:treatment-sec sec-type="material" id="SECID0E3NBK"><title>Material examined.</title><p><bold>Type material: <italic>Holotype</italic></bold>: USA – <bold>North Carolina, Rutherford Co.</bold> • ♂ holotype; Rumbling Bald Cave, Lake Lure, Rumbling Bald Mountain; 2 Jul. 1977; P. Hertl leg; <named-content xmlns:xlink="http://www.w3.org/1999/xlink" content-type="dwc:institutional_code" xlink:title="American Museum of Natural History" xlink:href="http://grbio.org/institution/american-museum-natural-history" xlink:type="simple">AMNH</named-content>; <bold>New collections from near type locality.</bold> – <bold>Rutherford Co.</bold> • 2♂, 6♀; SE side of Rumbling Bald Mountain, N of Lake Lure; <named-content xmlns:xlink="http://www.w3.org/1999/xlink" content-type="dwc:verbatimCoordinates" xlink:type="simple"><named-content content-type="geo-json" specific-use="{&#34;type&#34;:&#34;Point&#34;,&#34;coordinates&#34;:[-82.216700,35.448700]}" id="NCID0EUOBK" xlink:type="simple">35.4487°N, -82.2167°W</named-content></named-content>; 18 Aug. 1992; M. Hedin leg. <bold>Non type material</bold>: – <bold>Henderson Co.</bold> • ♀; Hwy 74 along Hickory Creek, E of Bearwallow; <named-content xmlns:xlink="http://www.w3.org/1999/xlink" content-type="dwc:verbatimCoordinates" xlink:type="simple"><named-content content-type="geo-json" specific-use="{&#34;type&#34;:&#34;Point&#34;,&#34;coordinates&#34;:[-82.303500,35.459100]}" id="NCID0EAPBK" xlink:type="simple">35.4591°N, -82.3035°W</named-content></named-content>; 20 Aug. 2007; M. Hedin, M. McCormack, S. Derkarabetian leg.; <abbrev xmlns:xlink="http://www.w3.org/1999/xlink" xlink:title="M Hedin" id="ABBRID0EFPBK" xlink:type="simple">MCH</abbrev> 07_134; – <bold>McDowell Co.</bold> • ♀; headwaters of Crooked Creek, Mt. Hebron Road, N of Cross Mountain; <named-content xmlns:xlink="http://www.w3.org/1999/xlink" content-type="dwc:verbatimCoordinates" xlink:type="simple"><named-content content-type="geo-json" specific-use="{&#34;type&#34;:&#34;Point&#34;,&#34;coordinates&#34;:[-82.253200,35.572600]}" id="NCID0EOPBK" xlink:type="simple">35.5726°N, -82.2532°W</named-content></named-content>; 20 Aug. 2007; M. Hedin, M. McCormack, S. Derkarabetian leg.; <abbrev xmlns:xlink="http://www.w3.org/1999/xlink" xlink:title="M Hedin" id="ABBRID0ETPBK" xlink:type="simple">MCH</abbrev> 07_135; • ♀; near Curtis Creek campground, FR 482, N of Old Fort; <named-content xmlns:xlink="http://www.w3.org/1999/xlink" content-type="dwc:verbatimCoordinates" xlink:type="simple"><named-content content-type="geo-json" specific-use="{&#34;type&#34;:&#34;Point&#34;,&#34;coordinates&#34;:[-82.197600,35.688900]}" id="NCID0E1PBK" xlink:type="simple">35.6889°N, -82.1976°W</named-content></named-content>; 20 Aug. 2007; M. Hedin, M. McCormack, S. Derkarabetian leg.; <abbrev xmlns:xlink="http://www.w3.org/1999/xlink" xlink:title="M Hedin" id="ABBRID0E6PBK" xlink:type="simple">MCH</abbrev> 07_136; • 2♀; Newberry Creek above Horse branch, N of Old Fort; <named-content xmlns:xlink="http://www.w3.org/1999/xlink" content-type="dwc:verbatimCoordinates" xlink:type="simple"><named-content content-type="geo-json" specific-use="{&#34;type&#34;:&#34;Point&#34;,&#34;coordinates&#34;:[-82.217000,35.682500]}" id="NCID0EGQBK" xlink:type="simple">35.6825°N, -82.217°W</named-content></named-content>; 20 Aug. 2001; M. Hedin, M. Lowder, R. McClanahan leg.; <abbrev xmlns:xlink="http://www.w3.org/1999/xlink" xlink:title="M Hedin" id="ABBRID0ELQBK" xlink:type="simple">MCH</abbrev> 01_141; • ♂, 11♀; Newberry Creek, N of Old Fort; <named-content xmlns:xlink="http://www.w3.org/1999/xlink" content-type="dwc:verbatimCoordinates" xlink:type="simple"><named-content content-type="geo-json" specific-use="{&#34;type&#34;:&#34;Point&#34;,&#34;coordinates&#34;:[-82.214000,35.678900]}" id="NCID0ESQBK" xlink:type="simple">35.6789°N, -82.214°W</named-content></named-content>; 22 Aug. 2004; M. Hedin, R. Keith J. Starrett, S. Thomas leg.; <abbrev xmlns:xlink="http://www.w3.org/1999/xlink" xlink:title="M Hedin" id="ABBRID0EXQBK" xlink:type="simple">MCH</abbrev> 04_075; – <bold>Rutherford Co.</bold> • ♂, ♀; Chimney Rock Park, Moonshiner’s Cave; 5 May. 1999; M. Hedin, B. Dellinger leg.; <abbrev xmlns:xlink="http://www.w3.org/1999/xlink" xlink:title="M Hedin" id="ABBRID0E4QBK" xlink:type="simple">MCH</abbrev> 99_014; • ♀; S side Round Top Mountain, just N of Chimney Rock; <named-content xmlns:xlink="http://www.w3.org/1999/xlink" content-type="dwc:verbatimCoordinates" xlink:type="simple"><named-content content-type="geo-json" specific-use="{&#34;type&#34;:&#34;Point&#34;,&#34;coordinates&#34;:[-82.245100,35.443900]}" id="NCID0EERBK" xlink:type="simple">35.4439°N, -82.2451°W</named-content></named-content>; 5 May. 1999; M. Hedin, B. Dellinger leg.; <abbrev xmlns:xlink="http://www.w3.org/1999/xlink" xlink:title="M Hedin" id="ABBRID0EJRBK" xlink:type="simple">MCH</abbrev> 99_015.</p></tp:treatment-sec><tp:treatment-sec sec-type="diagnosis" id="SECID0ENRBK"><title>Diagnosis.</title><p>Male paracymbium with three medial processes that lie between the ventral and dorsal processes, including ventromedial, distomedial, and dorsomedial processes (Fig. <xref ref-type="fig" rid="F2">2D</xref>.; see also <xref ref-type="bibr" rid="B8">Coyle and McGarity 1992</xref>: figs 4, 5). We have not seen populations of other species that simultaneously include all three processes. Also, a distally-thin tegular apophysis projects beneath the median apophysis (Fig. <xref ref-type="fig" rid="F33">33A–C</xref>). The epigynum is very similar to that of <italic><tp:taxon-name><tp:taxon-name-part taxon-name-part-type="genus" reg="Nesticus">Nesticus</tp:taxon-name-part><tp:taxon-name-part taxon-name-part-type="species" reg="templetoni">templetoni</tp:taxon-name-part></tp:taxon-name></italic> (compare Fig. <xref ref-type="fig" rid="F34">34A–H</xref> to Fig. <xref ref-type="fig" rid="F36">36A–J</xref>).</p><fig id="F33" position="float" orientation="portrait"><object-id xmlns:xlink="http://www.w3.org/1999/xlink" content-type="doi" xlink:type="simple">10.3897/zookeys.1145.96724.figure33</object-id><object-id xmlns:xlink="http://www.w3.org/1999/xlink" content-type="arpha" xlink:type="simple">CCC00FC0-2CC8-593F-917B-EE68023505F2</object-id><label>Figure 33.</label><caption><p><italic><tp:taxon-name><tp:taxon-name-part taxon-name-part-type="genus" reg="Nesticus">Nesticus</tp:taxon-name-part><tp:taxon-name-part taxon-name-part-type="species" reg="brimleyi">brimleyi</tp:taxon-name-part></tp:taxon-name></italic> ♂ palps <bold>A</bold> North Carolina, Rutherford Co., SE side of Rumbling Bald Mountain, <abbrev xmlns:xlink="http://www.w3.org/1999/xlink" xlink:title="M Hedin" id="ABBRID0EHTBK" xlink:type="simple">MCH</abbrev> specimen #1247, ventral. North Carolina, Henderson Co., Newberry Creek, <abbrev xmlns:xlink="http://www.w3.org/1999/xlink" xlink:title="M Hedin" id="ABBRID0ELTBK" xlink:type="simple">MCH</abbrev> 04_075, palp, ventral (<bold>B</bold>), dorsal (<bold>C</bold>). Scale bar: 0.5 mm.</p></caption><graphic xmlns:xlink="http://www.w3.org/1999/xlink" xlink:href="zookeys-1145-001_article-96724__-g033.jpg" position="float" orientation="portrait" xlink:type="simple" id="oo_804484.jpg"><uri content-type="original_file" xlink:type="simple">https://binary.pensoft.net/fig/804484</uri></graphic></fig><fig id="F34" position="float" orientation="portrait"><object-id xmlns:xlink="http://www.w3.org/1999/xlink" content-type="doi" xlink:type="simple">10.3897/zookeys.1145.96724.figure34</object-id><object-id xmlns:xlink="http://www.w3.org/1999/xlink" content-type="arpha" xlink:type="simple">ABE53277-9321-5CC2-8C73-07CC964D374C</object-id><label>Figure 34.</label><caption><p><italic><tp:taxon-name><tp:taxon-name-part taxon-name-part-type="genus" reg="Nesticus">Nesticus</tp:taxon-name-part><tp:taxon-name-part taxon-name-part-type="species" reg="brimleyi">brimleyi</tp:taxon-name-part></tp:taxon-name></italic> epigynal variation. North Carolina, Rutherford Co., SE side of Rumbling Bald Mountain, <abbrev xmlns:xlink="http://www.w3.org/1999/xlink" xlink:title="M Hedin" id="ABBRID0ELUBK" xlink:type="simple">MCH</abbrev> specimen #1254, ventral (<bold>A</bold>), dorsal (<bold>B</bold>). North Carolina, Henderson Co., W of Bat Cave, <abbrev xmlns:xlink="http://www.w3.org/1999/xlink" xlink:title="M Hedin" id="ABBRID0ETUBK" xlink:type="simple">MCH</abbrev> 07_134, ventral (<bold>C</bold>), dorsal (<bold>D</bold>). North Carolina, McDowell Co., headwaters of Crooked Creek, <abbrev xmlns:xlink="http://www.w3.org/1999/xlink" xlink:title="M Hedin" id="ABBRID0E2UBK" xlink:type="simple">MCH</abbrev> 07_135, ventral (<bold>E</bold>), dorsal (<bold>F</bold>). North Carolina, Henderson Co., Newberry Creek, <abbrev xmlns:xlink="http://www.w3.org/1999/xlink" xlink:title="M Hedin" id="ABBRID0EDVBK" xlink:type="simple">MCH</abbrev> 04_075, ventral (<bold>G</bold>), dorsal (<bold>H</bold>). Scale bar: 0.5 mm.</p></caption><graphic xmlns:xlink="http://www.w3.org/1999/xlink" xlink:href="zookeys-1145-001_article-96724__-g034.jpg" position="float" orientation="portrait" xlink:type="simple" id="oo_804485.jpg"><uri content-type="original_file" xlink:type="simple">https://binary.pensoft.net/fig/804485</uri></graphic></fig></tp:treatment-sec><tp:treatment-sec sec-type="variation" id="SECID0EQVBK"><title>Variation.</title><p>In the northern Newberry Creek population the male distomedial process is reduced (but present as low spikes), and the base of the dorsal paracymbial processes is wider then narrows to a forked tip (Fig. <xref ref-type="fig" rid="F33">33A–C</xref>). Epigynal variation is limited, even across northern vs. southern disjunct populations (Fig. <xref ref-type="fig" rid="F34">34A–H</xref>). Described by Gertsch as a “<italic>pale cavernicole</italic>”, but many populations are from boulderfield void spaces, and most specimens are not pale.</p></tp:treatment-sec><tp:treatment-sec sec-type="distribution" id="SECID0EAWBK"><title>Distribution and natural history.</title><p>Previously known only from fissure caves, including those summarized by <xref ref-type="bibr" rid="B23">Holler et al. (2020)</xref> from Polk and Rutherford counties. Included here are many new records from near surface populations, including new northern records from Henderson and McDowell Counties (Fig. <xref ref-type="fig" rid="F30">30</xref>). For example, at Newberry Creek (<abbrev xmlns:xlink="http://www.w3.org/1999/xlink" xlink:title="M Hedin" id="ABBRID0EKWBK" xlink:type="simple">MCH</abbrev> 04_075), spiders were “common in a ... well shaded hemlock/ rhododendron” boulderfield. The northwards distributional extension, and demonstration of an overall larger geographic and microhabitat distribution, has important conservation implications for this species.</p></tp:treatment-sec><tp:treatment-sec sec-type="remarks" id="SECID0EOWBK"><title>Remarks.</title><p><italic><tp:taxon-name><tp:taxon-name-part taxon-name-part-type="genus" reg="Nesticus">Nesticus</tp:taxon-name-part><tp:taxon-name-part taxon-name-part-type="species" reg="brimleyi">brimleyi</tp:taxon-name-part></tp:taxon-name></italic> is strongly supported by nuclear phylogenomics as sister to <italic><tp:taxon-name><tp:taxon-name-part taxon-name-part-type="genus" reg="Nesticus">N.</tp:taxon-name-part><tp:taxon-name-part taxon-name-part-type="species" reg="templetoni">templetoni</tp:taxon-name-part></tp:taxon-name></italic> but is geographically separated from this species by highlands occupied by other members of the species group (<italic><tp:taxon-name><tp:taxon-name-part taxon-name-part-type="genus" reg="Nesticus">N.</tp:taxon-name-part><tp:taxon-name-part taxon-name-part-type="species" reg="gertschi">gertschi</tp:taxon-name-part></tp:taxon-name></italic>, <italic><tp:taxon-name><tp:taxon-name-part taxon-name-part-type="genus" reg="Nesticus">N.</tp:taxon-name-part><tp:taxon-name-part taxon-name-part-type="species" reg="crosbyi">crosbyi</tp:taxon-name-part></tp:taxon-name></italic>, and <italic><tp:taxon-name><tp:taxon-name-part taxon-name-part-type="genus" reg="Nesticus">N.</tp:taxon-name-part><tp:taxon-name-part taxon-name-part-type="species" reg="canei">canei</tp:taxon-name-part></tp:taxon-name></italic>; Fig. <xref ref-type="fig" rid="F30">30</xref>). The mitochondrial gene tree includes two strongly supported geographic subclades (Fig. <xref ref-type="fig" rid="F6">6</xref>), corresponding to southern (Broad River drainage) versus northern <italic><tp:taxon-name><tp:taxon-name-part taxon-name-part-type="genus" reg="Nesticus">N.</tp:taxon-name-part><tp:taxon-name-part taxon-name-part-type="species" reg="brimleyi">brimleyi</tp:taxon-name-part></tp:taxon-name></italic> populations (Fig. <xref ref-type="fig" rid="F30">30</xref>).</p></tp:treatment-sec><tp:treatment-sec><!--Section generated to contain objects referenced in tp:taxon-treatment.--><fig id="F2" position="float" orientation="portrait"><object-id xmlns:xlink="http://www.w3.org/1999/xlink" content-type="doi" xlink:type="simple">10.3897/zookeys.1145.96724.figure2</object-id><object-id xmlns:xlink="http://www.w3.org/1999/xlink" content-type="arpha" xlink:type="simple">F6AD0CBC-8D15-5F54-B42B-0D9C4DAD32F7</object-id><label>Figure 2.</label><caption><p>Graphical overview of terminology used to describe genitalic morphology. Tennessee, Overton Co., Obe Lee Cave, <italic><tp:taxon-name><tp:taxon-name-part taxon-name-part-type="genus" reg="Nesticus">Nesticus</tp:taxon-name-part><tp:taxon-name-part taxon-name-part-type="species" reg="stygius">stygius</tp:taxon-name-part></tp:taxon-name></italic>, ♂ <abbrev xmlns:xlink="http://www.w3.org/1999/xlink" xlink:title="M Hedin" id="ABBRID0ECKAE" xlink:type="simple">MCH</abbrev> specimen #1882 palp ventral (<bold>A</bold>), dorsal (<bold>B</bold>) <bold>C</bold> North Carolina, Haywood Co., near Steestachee Bald overlook, <italic><tp:taxon-name><tp:taxon-name-part taxon-name-part-type="genus" reg="Nesticus">N.</tp:taxon-name-part><tp:taxon-name-part taxon-name-part-type="species" reg="silvanus">silvanus</tp:taxon-name-part></tp:taxon-name></italic>, <abbrev xmlns:xlink="http://www.w3.org/1999/xlink" xlink:title="M Hedin" id="ABBRID0EXKAE" xlink:type="simple">MCH</abbrev> specimen #1145, ♂ palp dorsal <bold>D</bold> North Carolina, Rutherford Co., Moonshiner’s Cave, <italic><tp:taxon-name><tp:taxon-name-part taxon-name-part-type="genus" reg="Nesticus">N.</tp:taxon-name-part><tp:taxon-name-part taxon-name-part-type="species" reg="brimleyi">brimleyi</tp:taxon-name-part></tp:taxon-name></italic>, <abbrev xmlns:xlink="http://www.w3.org/1999/xlink" xlink:title="M Hedin" id="ABBRID0EILAE" xlink:type="simple">MCH</abbrev> 99_014, ♂ paracymbium medial <bold>E</bold> North Carolina, Clay Co., Big Tuni Creek, <abbrev xmlns:xlink="http://www.w3.org/1999/xlink" xlink:title="M Hedin" id="ABBRID0EOLAE" xlink:type="simple">MCH</abbrev> 02_171, epigynum ventral <bold>F</bold> North Carolina, Henderson Co., W of Bat Cave, <abbrev xmlns:xlink="http://www.w3.org/1999/xlink" xlink:title="M Hedin" id="ABBRID0EULAE" xlink:type="simple">MCH</abbrev> 07_134, epigynum ventral <bold>G</bold> North Carolina, Buncombe Co., SW of Cane River Gap, <abbrev xmlns:xlink="http://www.w3.org/1999/xlink" xlink:title="M Hedin" id="ABBRID0E1LAE" xlink:type="simple">MCH</abbrev> 01_167, epigynum dorsal.</p></caption><graphic xmlns:xlink="http://www.w3.org/1999/xlink" xlink:href="zookeys-1145-001_article-96724__-g002.jpg" position="float" orientation="portrait" xlink:type="simple" id="oo_804453.jpg"><uri content-type="original_file" xlink:type="simple">https://binary.pensoft.net/fig/804453</uri></graphic></fig><fig id="F36" position="float" orientation="portrait"><object-id xmlns:xlink="http://www.w3.org/1999/xlink" content-type="doi" xlink:type="simple">10.3897/zookeys.1145.96724.figure36</object-id><object-id xmlns:xlink="http://www.w3.org/1999/xlink" content-type="arpha" xlink:type="simple">A0EBD66B-9587-594D-A175-C6366D6B626E</object-id><label>Figure 36.</label><caption><p><italic><tp:taxon-name><tp:taxon-name-part taxon-name-part-type="genus" reg="Nesticus">Nesticus</tp:taxon-name-part><tp:taxon-name-part taxon-name-part-type="species" reg="templetoni">templetoni</tp:taxon-name-part></tp:taxon-name></italic> sp. nov. epigynal variation. North Carolina, Unicoi Co., Rich Mountain, Clark Creek, <abbrev xmlns:xlink="http://www.w3.org/1999/xlink" xlink:title="M Hedin" id="ABBRID0E6FCK" xlink:type="simple">MCH</abbrev> 04_036 (SDSU_TAC000670), ventral (<bold>A</bold>), dorsal (<bold>B</bold>). North Carolina, Madison Co., East Prong Hickory Fork Creek, <abbrev xmlns:xlink="http://www.w3.org/1999/xlink" xlink:title="M Hedin" id="ABBRID0EHGCK" xlink:type="simple">MCH</abbrev> 01_144, ventral (<bold>C</bold>), dorsal (<bold>D</bold>). Tennessee, Greene Co., Bald Mountains, <abbrev xmlns:xlink="http://www.w3.org/1999/xlink" xlink:title="M Hedin" id="ABBRID0EPGCK" xlink:type="simple">MCH</abbrev> 04_037, ventral (<bold>E</bold>), dorsal (<bold>F</bold>). Tennessee, Unicoi Co., along Mill Creek, <abbrev xmlns:xlink="http://www.w3.org/1999/xlink" xlink:title="M Hedin" id="ABBRID0EXGCK" xlink:type="simple">MCH</abbrev> 07_147, ventral (<bold>G</bold>), dorsal (<bold>H</bold>). North Carolina, Yancey Co., E of Spivey Gap, <abbrev xmlns:xlink="http://www.w3.org/1999/xlink" xlink:title="M Hedin" id="ABBRID0E6GCK" xlink:type="simple">MCH</abbrev> 01_146, ventral (<bold>I</bold>), dorsal (<bold>J</bold>). Scale bar: 0.5 mm.</p></caption><graphic xmlns:xlink="http://www.w3.org/1999/xlink" xlink:href="zookeys-1145-001_article-96724__-g036.jpg" position="float" orientation="portrait" xlink:type="simple" id="oo_804487.jpg"><uri content-type="original_file" xlink:type="simple">https://binary.pensoft.net/fig/804487</uri></graphic></fig><fig id="F30" position="float" orientation="portrait"><object-id xmlns:xlink="http://www.w3.org/1999/xlink" content-type="doi" xlink:type="simple">10.3897/zookeys.1145.96724.figure30</object-id><object-id xmlns:xlink="http://www.w3.org/1999/xlink" content-type="arpha" xlink:type="simple">85CE7E36-E3E5-5684-921C-B8A71CD3BF0B</object-id><label>Figure 30.</label><caption><p>Distribution of <italic><tp:taxon-name><tp:taxon-name-part taxon-name-part-type="genus" reg="Nesticus"/><tp:taxon-name-part taxon-name-part-type="species" reg="nasicus">nasicus</tp:taxon-name-part></tp:taxon-name></italic> group species. Type localities designated with yellow circles. Primary cities shown for geographic context. Dashed lines circumscribe known species distributions; possible distribution of <italic><tp:taxon-name><tp:taxon-name-part taxon-name-part-type="genus" reg="Nesticus">Nesticus</tp:taxon-name-part><tp:taxon-name-part taxon-name-part-type="species" reg="secretus">secretus</tp:taxon-name-part></tp:taxon-name></italic> is tentative, see text for details.</p></caption><graphic xmlns:xlink="http://www.w3.org/1999/xlink" xlink:href="zookeys-1145-001_article-96724__-g030.jpg" position="float" orientation="portrait" xlink:type="simple" id="oo_804481.jpg"><uri content-type="original_file" xlink:type="simple">https://binary.pensoft.net/fig/804481</uri></graphic></fig><fig id="F6" position="float" orientation="portrait"><object-id xmlns:xlink="http://www.w3.org/1999/xlink" content-type="doi" xlink:type="simple">10.3897/zookeys.1145.96724.figure6</object-id><object-id xmlns:xlink="http://www.w3.org/1999/xlink" content-type="arpha" xlink:type="simple">809AB900-549C-5BD8-8198-AE4C0EE27333</object-id><label>Figure 6.</label><caption><p><abbrev xmlns:xlink="http://www.w3.org/1999/xlink" xlink:title="mitochondrial cytochrome c oxidase subunit I" id="ABBRID0EU4AE" xlink:type="simple">COI</abbrev> IQT gene tree. Distant outgroups trimmed. Specimen numbers correspond to those in Suppl. material <xref ref-type="supplementary-material" rid="S3">3</xref> (with detailed location provided in Suppl. material <xref ref-type="supplementary-material" rid="S1">1</xref>). Sequences from <abbrev xmlns:xlink="http://www.w3.org/1999/xlink" xlink:title="ultraconserved element" id="ABBRID0EA5AE" xlink:type="simple">UCE</abbrev> capture denoted with “NODE”. Populations with a “<italic><tp:taxon-name><tp:taxon-name-part taxon-name-part-type="genus" reg="Nesticus">Nesticus</tp:taxon-name-part><tp:taxon-name-part taxon-name-part-type="species" reg="cooperi">cooperi</tp:taxon-name-part></tp:taxon-name></italic>-like” male paracymbium denoted by small circles. Not all tip bootstrap values shown (see Suppl. material <xref ref-type="supplementary-material" rid="S4">4</xref> for .tre file with all bootstrap values).</p></caption><graphic xmlns:xlink="http://www.w3.org/1999/xlink" xlink:href="zookeys-1145-001_article-96724__-g006.jpg" position="float" orientation="portrait" xlink:type="simple" id="oo_804457.jpg"><uri content-type="original_file" xlink:type="simple">https://binary.pensoft.net/fig/804457</uri></graphic></fig><supplementary-material xmlns:xlink="http://www.w3.org/1999/xlink" id="S3" position="float" orientation="portrait" xlink:type="simple"><object-id content-type="doi" xlink:type="simple">10.3897/zookeys.1145.96724.suppl3</object-id><object-id content-type="zenodo_dep_id" xlink:type="simple">7607005</object-id><object-id content-type="arpha" xlink:type="simple">C5B10E30-1B5F-5CB2-A3E5-9A8E434BFC2B</object-id><label>Supplementary material 3</label><caption><p>Specimens used in molecular work</p></caption><statement content-type="dataType"><label>Data type</label><p>DNA records (excel file)</p></statement><media xlink:href="zookeys-1145-001_article-96724__-s003.xlsx" mimetype="application" mime-subtype="vnd.openxmlformats-officedocument.spreadsheetml.sheet" position="float" orientation="portrait" xlink:type="simple" id="oo_804520.xlsx"><uri content-type="original_file" xlink:type="simple">https://binary.pensoft.net/file/804520</uri></media><permissions><license xlink:type="simple"><license-p>This dataset is made available under the Open Database License (http://opendatacommons.org/licenses/odbl/1.0/). The Open Database License (ODbL) is a license agreement intended to allow users to freely share, modify, and use this Dataset while maintaining this same freedom for others, provided that the original source and author(s) are credited.</license-p></license></permissions><attrib specific-use="authors">Marshal Hedin, Marc A. Milne</attrib></supplementary-material><supplementary-material xmlns:xlink="http://www.w3.org/1999/xlink" id="S1" position="float" orientation="portrait" xlink:type="simple"><object-id content-type="doi" xlink:type="simple">10.3897/zookeys.1145.96724.suppl1</object-id><object-id content-type="zenodo_dep_id" xlink:type="simple">7606997</object-id><object-id content-type="arpha" xlink:type="simple">6BE31A3D-E11E-5F66-9FB7-FBE5743FB0FD</object-id><label>Supplementary material 1</label><caption><p><italic><tp:taxon-name><tp:taxon-name-part taxon-name-part-type="genus" reg="Nesticus">Nesticus</tp:taxon-name-part></tp:taxon-name></italic> morphological material examined</p></caption><statement content-type="dataType"><label>Data type</label><p>occurrences (excel file)</p></statement><media xlink:href="zookeys-1145-001_article-96724__-s001.xlsx" mimetype="application" mime-subtype="vnd.openxmlformats-officedocument.spreadsheetml.sheet" position="float" orientation="portrait" xlink:type="simple" id="oo_804518.xlsx"><uri content-type="original_file" xlink:type="simple">https://binary.pensoft.net/file/804518</uri></media><permissions><license xlink:type="simple"><license-p>This dataset is made available under the Open Database License (http://opendatacommons.org/licenses/odbl/1.0/). The Open Database License (ODbL) is a license agreement intended to allow users to freely share, modify, and use this Dataset while maintaining this same freedom for others, provided that the original source and author(s) are credited.</license-p></license></permissions><attrib specific-use="authors">Marshal Hedin, Marc A. Milne</attrib></supplementary-material><supplementary-material xmlns:xlink="http://www.w3.org/1999/xlink" id="S4" position="float" orientation="portrait" xlink:type="simple"><object-id content-type="doi" xlink:type="simple">10.3897/zookeys.1145.96724.suppl4</object-id><object-id content-type="zenodo_dep_id" xlink:type="simple">7607007</object-id><object-id content-type="arpha" xlink:type="simple">B8776F12-447B-5DD7-B84D-D8D37436DD01</object-id><label>Supplementary material 4</label><caption><p>Input alignments, analysis log files, and output tree files</p></caption><statement content-type="dataType"><label>Data type</label><p>zip. archive</p></statement><media xlink:href="zookeys-1145-001_article-96724__-s004.zip" mimetype="application" mime-subtype="x-zip-compressed" position="float" orientation="portrait" xlink:type="simple" id="oo_804521.zip"><uri content-type="original_file" xlink:type="simple">https://binary.pensoft.net/file/804521</uri></media><permissions><license xlink:type="simple"><license-p>This dataset is made available under the Open Database License (http://opendatacommons.org/licenses/odbl/1.0/). The Open Database License (ODbL) is a license agreement intended to allow users to freely share, modify, and use this Dataset while maintaining this same freedom for others, provided that the original source and author(s) are credited.</license-p></license></permissions><attrib specific-use="authors">Marshal Hedin, Marc A. Milne</attrib></supplementary-material></tp:treatment-sec><ref-list><ref id="B8"><mixed-citation xmlns:xlink="http://www.w3.org/1999/xlink" xlink:type="simple"><person-group><name name-style="western"><surname>Coyle</surname><given-names>FA</given-names></name><name name-style="western"><surname>McGarity</surname><given-names>AC</given-names></name></person-group> (<year>1992</year>) <article-title>Two new species of <italic><tp:taxon-name><tp:taxon-name-part taxon-name-part-type="genus">Nesticus</tp:taxon-name-part></tp:taxon-name></italic> spiders from the southern Appalachians (<tp:taxon-name><tp:taxon-name-part taxon-name-part-type="order">Araneae</tp:taxon-name-part></tp:taxon-name>, <tp:taxon-name><tp:taxon-name-part taxon-name-part-type="family">Nesticidae</tp:taxon-name-part></tp:taxon-name>).</article-title><source>The Journal of Arachnology</source><volume>19</volume>: <fpage>161</fpage>–<lpage>168</lpage>. <ext-link xlink:href="https://www.jstor.org/stable/3705889" ext-link-type="uri" xlink:type="simple">https://www.jstor.org/stable/3705889</ext-link></mixed-citation></ref><ref id="B23"><mixed-citation xmlns:xlink="http://www.w3.org/1999/xlink" xlink:type="simple"><person-group><name name-style="western"><surname>Holler Jr</surname><given-names>C</given-names></name><name name-style="western"><surname>Mays</surname><given-names>JD</given-names></name><name name-style="western"><surname>Niemiller</surname><given-names>ML</given-names></name></person-group> (<year>2020</year>) <article-title>The fauna of caves and other subterranean habitats of North Carolina, USA.</article-title><source>Journal of Caves and Karst Studies</source><volume>82</volume>(<issue>4</issue>): <fpage>221</fpage>–<lpage>260</lpage>. <ext-link xlink:href="10.4311/2019LSC0133" ext-link-type="doi" xlink:type="simple">https://doi.org/10.4311/2019LSC0133</ext-link></mixed-citation></ref></ref-list></tp:taxon-treatment>
