# Supplementary material for: ﻿New species in old mountains: integrative taxonomy reveals ten new species and extensive short-range endemism in Nesticus spiders (Araneae, Nesticidae) from the southern Appalachian Mountains
Source: Zookeys. 2023 Feb 3;1145:1–130. doi: 10.3897/zookeys.1145.96724 (PMC10208238; doi:10.3897/zookeys.1145.96724)
Supplement: XML Treatment for Nesticus templetoni [file zookeys.1145.96724-treatment17.xml]

<!DOCTYPE tp:taxon-treatment
  PUBLIC "-//TaxonX//DTD Taxonomic Treatment Publishing DTD v0 20100105//EN" "tax-treatment-NSO.dtd">
<tp:taxon-treatment xmlns:tp="http://www.plazi.org/taxpub"><tp:treatment-meta><kwd-group><label>Taxon classification</label><kwd>
                  <named-content content-type="kingdom">Animalia</named-content>
                </kwd><kwd>
                  <named-content content-type="order">Araneae</named-content>
                </kwd><kwd>
                  <named-content content-type="family">Nesticidae</named-content>
                </kwd></kwd-group><mixed-citation publication-type="journal"><person-group><name><surname>Hedin</surname><given-names>Marshal</given-names></name><name><surname>Milne</surname><given-names>Marc A.</given-names></name></person-group><article-title>﻿New species in old mountains: integrative taxonomy reveals ten new species and extensive short-range endemism in <italic><tp:taxon-name><tp:taxon-name-part taxon-name-part-type="genus" reg="Nesticus">Nesticus</tp:taxon-name-part></tp:taxon-name></italic> spiders (<tp:taxon-name><tp:taxon-name-part taxon-name-part-type="order">Araneae</tp:taxon-name-part></tp:taxon-name>, <tp:taxon-name><tp:taxon-name-part taxon-name-part-type="family">Nesticidae</tp:taxon-name-part></tp:taxon-name>) from the southern Appalachian Mountains</article-title><source>Zookeys</source><day>03</day><month>02</month><year>2023</year><volume>1145</volume><fpage>1</fpage><lpage>130</lpage><pub-id pub-id-type="doi">10.3897/zookeys.1145.96724</pub-id></mixed-citation></tp:treatment-meta><tp:nomenclature><label>﻿</label><tp:taxon-name>
                <object-id xmlns:xlink="http://www.w3.org/1999/xlink" content-type="arpha" xlink:type="simple">F5500973-72AC-55DC-BD44-7364473878B5</object-id>
                <tp:taxon-name-part taxon-name-part-type="genus" reg="Nesticus">Nesticus</tp:taxon-name-part>
                <tp:taxon-name-part taxon-name-part-type="species" reg="templetoni">templetoni</tp:taxon-name-part>
                <object-id xmlns:xlink="http://www.w3.org/1999/xlink" content-type="zoobank" xlink:type="simple">https://zoobank.org/5AB0E873-4666-4B6A-A213-72A3B24D978C</object-id>
              </tp:taxon-name><tp:taxon-status xmlns:xlink="http://www.w3.org/1999/xlink" xlink:type="simple">sp. nov.</tp:taxon-status><xref ref-type="fig" rid="F35">Figs 35A–H</xref><xref ref-type="fig" rid="F36">, 36A–J</xref></tp:nomenclature><tp:treatment-sec sec-type="material" id="SECID0ET1BK"><title>Material examined.</title><p><bold>Type material: <italic>Holotype</italic></bold>: USA – <bold>Tennessee, Unicoi Co.</bold> • ♂ holotype; Rich Mountain, Clarks Creek; <named-content xmlns:xlink="http://www.w3.org/1999/xlink" content-type="dwc:verbatimCoordinates" xlink:type="simple"><named-content content-type="geo-json" specific-use="{&#34;type&#34;:&#34;Point&#34;,&#34;coordinates&#34;:[-82.527800,36.145700]}" id="NCID0EC2BK" xlink:type="simple">36.1457°N, -82.5278°W</named-content></named-content>; 10 Aug. 2004; M. Hedin, R. Keith, J. Starrett, S. Thomas leg.; <abbrev xmlns:xlink="http://www.w3.org/1999/xlink" xlink:title="M Hedin" id="ABBRID0EH2BK" xlink:type="simple">MCH</abbrev> 04_036 (SDSU_TAC000669); <bold><italic>Paratypes</italic>.</bold>– <bold>Tennessee, Unicoi Co.</bold> • ♂, ♀; Rich Mountain, Clarks Creek; <named-content xmlns:xlink="http://www.w3.org/1999/xlink" content-type="dwc:verbatimCoordinates" xlink:type="simple"><named-content content-type="geo-json" specific-use="{&#34;type&#34;:&#34;Point&#34;,&#34;coordinates&#34;:[-82.527800,36.145700]}" id="NCID0EU2BK" xlink:type="simple">36.1457°N, -82.5278°W</named-content></named-content>; 10 Aug. 2004; M. Hedin, R. Keith, J. Starrett, S. Thomas leg.; <abbrev xmlns:xlink="http://www.w3.org/1999/xlink" xlink:title="M Hedin" id="ABBRID0EZ2BK" xlink:type="simple">MCH</abbrev> 04_036; <bold>Non type material</bold>: – <bold>North Carolina, Madison Co.</bold> • ♂, 2♀; East Prong Hickory Fork Creek, off Hwy 212; <named-content xmlns:xlink="http://www.w3.org/1999/xlink" content-type="dwc:verbatimCoordinates" xlink:type="simple"><named-content content-type="geo-json" specific-use="{&#34;type&#34;:&#34;Point&#34;,&#34;coordinates&#34;:[-82.703300,35.999000]}" id="NCID0EE3BK" xlink:type="simple">35.999°N, -82.7033°W</named-content></named-content>; 21 Aug. 2001; M. Hedin, M. Lowder leg.; <abbrev xmlns:xlink="http://www.w3.org/1999/xlink" xlink:title="M Hedin" id="ABBRID0EJ3BK" xlink:type="simple">MCH</abbrev> 01_144; – <bold>North Carolina, Yancey Co.</bold> • ♀; E Spivey Gap, Hwy 19W, along Big Creek, NW of Sioux; <named-content xmlns:xlink="http://www.w3.org/1999/xlink" content-type="dwc:verbatimCoordinates" xlink:type="simple"><named-content content-type="geo-json" specific-use="{&#34;type&#34;:&#34;Point&#34;,&#34;coordinates&#34;:[-82.404300,36.034200]}" id="NCID0ES3BK" xlink:type="simple">36.0342°N, -82.4043°W</named-content></named-content>; 21 Aug. 2001; M. Hedin, M. Lowder leg.; <abbrev xmlns:xlink="http://www.w3.org/1999/xlink" xlink:title="M Hedin" id="ABBRID0EX3BK" xlink:type="simple">MCH</abbrev> 01_146; • 4♂, 2♀; Scronce Creek Road, W of Bee Log; <named-content xmlns:xlink="http://www.w3.org/1999/xlink" content-type="dwc:verbatimCoordinates" xlink:type="simple"><named-content content-type="geo-json" specific-use="{&#34;type&#34;:&#34;Point&#34;,&#34;coordinates&#34;:[-82.424500,35.980500]}" id="NCID0E53BK" xlink:type="simple">35.9805°N, -82.4245°W</named-content></named-content>; 22 Oct. 2012; M. Hedin, J. Bond, F. Coyle leg.; <abbrev xmlns:xlink="http://www.w3.org/1999/xlink" xlink:title="M Hedin" id="ABBRID0ED4BK" xlink:type="simple">MCH</abbrev> 12_141; – <bold>Tennessee, Greene Co.</bold> • 2♂, 6♀; Bald Mountain Road, NW Camp Creek Bald; <named-content xmlns:xlink="http://www.w3.org/1999/xlink" content-type="dwc:verbatimCoordinates" xlink:type="simple"><named-content content-type="geo-json" specific-use="{&#34;type&#34;:&#34;Point&#34;,&#34;coordinates&#34;:[-82.725300,36.028400]}" id="NCID0EM4BK" xlink:type="simple">36.0284°N, -82.7253°W</named-content></named-content>; 10 Aug. 2004; M. Hedin, R. Keith, J. Starrett, S. Thomas leg.; <abbrev xmlns:xlink="http://www.w3.org/1999/xlink" xlink:title="M Hedin" id="ABBRID0ER4BK" xlink:type="simple">MCH</abbrev> 04_038; • 7♀, 10 imm; Bald Mountains, E Greystone Mountain, Round Knob Road; <named-content xmlns:xlink="http://www.w3.org/1999/xlink" content-type="dwc:verbatimCoordinates" xlink:type="simple"><named-content content-type="geo-json" specific-use="{&#34;type&#34;:&#34;Point&#34;,&#34;coordinates&#34;:[-82.685900,36.079900]}" id="NCID0EY4BK" xlink:type="simple">36.0799°N, -82.6859°W</named-content></named-content>; 10 Aug. 2004; M. Hedin, R. Keith, J. Starrett, S. Thomas leg.; <abbrev xmlns:xlink="http://www.w3.org/1999/xlink" xlink:title="M Hedin" id="ABBRID0E44BK" xlink:type="simple">MCH</abbrev> 04_037; – <bold>Tennessee, Unicoi Co.</bold> • ♂, 2♀; along Mill Creek, Mill Creek Road on Rich Mountain, NE of Ernestville; <named-content xmlns:xlink="http://www.w3.org/1999/xlink" content-type="dwc:verbatimCoordinates" xlink:type="simple"><named-content content-type="geo-json" specific-use="{&#34;type&#34;:&#34;Point&#34;,&#34;coordinates&#34;:[-82.485900,36.101800]}" id="NCID0EG5BK" xlink:type="simple">36.1018°N, -82.4859°W</named-content></named-content>; 22 Aug. 2007; M. Hedin, M. McCormack, S. Derkarabetian leg.; <abbrev xmlns:xlink="http://www.w3.org/1999/xlink" xlink:title="M Hedin" id="ABBRID0EL5BK" xlink:type="simple">MCH</abbrev> 07_147; • 13♀, 3 imm; Rich Mountain, Clarks Creek; <named-content xmlns:xlink="http://www.w3.org/1999/xlink" content-type="dwc:verbatimCoordinates" xlink:type="simple"><named-content content-type="geo-json" specific-use="{&#34;type&#34;:&#34;Point&#34;,&#34;coordinates&#34;:[-82.527800,36.145700]}" id="NCID0ES5BK" xlink:type="simple">36.1457°N, -82.5278°W</named-content></named-content>; 10 Aug. 2004; M. Hedin, R. Keith, J. Starrett, S. Thomas leg.; <abbrev xmlns:xlink="http://www.w3.org/1999/xlink" xlink:title="M Hedin" id="ABBRID0EX5BK" xlink:type="simple">MCH</abbrev> 04_036.</p></tp:treatment-sec><tp:treatment-sec sec-type="diagnosis" id="SECID0E25BK"><title>Diagnosis.</title><p>In comparison to its sister species <italic><tp:taxon-name><tp:taxon-name-part taxon-name-part-type="genus" reg="Nesticus">Nesticus</tp:taxon-name-part><tp:taxon-name-part taxon-name-part-type="species" reg="brimleyi">brimleyi</tp:taxon-name-part></tp:taxon-name></italic> (see above), males of <italic><tp:taxon-name><tp:taxon-name-part taxon-name-part-type="genus" reg="Nesticus">N.</tp:taxon-name-part><tp:taxon-name-part taxon-name-part-type="species" reg="templetoni">templetoni</tp:taxon-name-part></tp:taxon-name></italic> can be diagnosed by a shortened tegular apophysis (of variable shape) with a small, sclerotized extension lying behind the lateral process of the median apophysis, and never possessing all three medial paracymbial processes (Fig. <xref ref-type="fig" rid="F35">35A–H</xref>). The epigynum is very similar to that of <italic><tp:taxon-name><tp:taxon-name-part taxon-name-part-type="genus" reg="Nesticus">N.</tp:taxon-name-part><tp:taxon-name-part taxon-name-part-type="species" reg="brimleyi">brimleyi</tp:taxon-name-part></tp:taxon-name></italic>, with epigynal pockets in the latter generally more circular with stronger lateral hoods (Fig. <xref ref-type="fig" rid="F34">34A–H</xref>).</p><fig id="F35" position="float" orientation="portrait"><object-id xmlns:xlink="http://www.w3.org/1999/xlink" content-type="doi" xlink:type="simple">10.3897/zookeys.1145.96724.figure35</object-id><object-id xmlns:xlink="http://www.w3.org/1999/xlink" content-type="arpha" xlink:type="simple">42B977C1-5DA9-52CF-801E-A11141637F14</object-id><label>Figure 35.</label><caption><p><italic><tp:taxon-name><tp:taxon-name-part taxon-name-part-type="genus" reg="Nesticus">Nesticus</tp:taxon-name-part><tp:taxon-name-part taxon-name-part-type="species" reg="templetoni">templetoni</tp:taxon-name-part></tp:taxon-name></italic> sp. nov. ♂ palps. North Carolina, Unicoi Co., Rich Mountain, Clark Creek, <abbrev xmlns:xlink="http://www.w3.org/1999/xlink" xlink:title="M Hedin" id="ABBRID0E4ACK" xlink:type="simple">MCH</abbrev> 04_036 (SDSU_TAC000669), dorsal (<bold>A</bold>), ventral (<bold>B</bold>) <bold>C</bold> Tennessee, Greene Co., Bald Mountain Road, <abbrev xmlns:xlink="http://www.w3.org/1999/xlink" xlink:title="M Hedin" id="ABBRID0EHBCK" xlink:type="simple">MCH</abbrev> 04_038, dorsal. Tennessee, Unicoi Co., along Mill Creek, <abbrev xmlns:xlink="http://www.w3.org/1999/xlink" xlink:title="M Hedin" id="ABBRID0ELBCK" xlink:type="simple">MCH</abbrev> 07_147, dorsal (<bold>D</bold>), ventral (<bold>E</bold>). North Carolina, Madison Co., East Prong Hickory Fork Creek, <abbrev xmlns:xlink="http://www.w3.org/1999/xlink" xlink:title="M Hedin" id="ABBRID0ETBCK" xlink:type="simple">MCH</abbrev> 01_144, dorsal (<bold>F</bold>), ventral (<bold>G</bold>). North Carolina, Yancey Co., Scronce Creek Road, <abbrev xmlns:xlink="http://www.w3.org/1999/xlink" xlink:title="M Hedin" id="ABBRID0E2BCK" xlink:type="simple">MCH</abbrev> 12_141, dorsal (<bold>H</bold>). Scale bar: 0.5 mm.</p></caption><graphic xmlns:xlink="http://www.w3.org/1999/xlink" xlink:href="zookeys-1145-001_article-96724__-g035.jpg" position="float" orientation="portrait" xlink:type="simple" id="oo_804486.jpg"><uri content-type="original_file" xlink:type="simple">https://binary.pensoft.net/fig/804486</uri></graphic></fig></tp:treatment-sec><tp:treatment-sec sec-type="description" id="SECID0EGCCK"><title>Description of ♂ holotype</title><p><bold>(SDSU_TAC000669).</bold> Carapace cream-colored, very faint pigment in ocular area. Legs pale yellow to cream. Abdomen mostly pale cream, faint paired lateral pigmentation blotches. All eyes approximately equal in size, except for AMEs, ~ 1/4 width of ALEs. Eyes with rings of dark pigment. <abbrev xmlns:xlink="http://www.w3.org/1999/xlink" xlink:title="carapace length" id="ABBRID0EOCCK" xlink:type="simple">CL</abbrev> 1.25, <abbrev xmlns:xlink="http://www.w3.org/1999/xlink" xlink:title="maximum carapace width" id="ABBRID0ESCCK" xlink:type="simple">CW</abbrev> 1.1, abdomen length 1.6, total body length 2.85. Leg I total length 9.85 (2.75, 0.5, 3, 2.6, 1), leg formula 1423, leg I / <abbrev xmlns:xlink="http://www.w3.org/1999/xlink" xlink:title="maximum carapace width" id="ABBRID0EWCCK" xlink:type="simple">CW</abbrev> ratio 9.0. Palp with shoe-shaped tegular apophysis, with small dark sclerotized extension lying behind lateral process of median apophysis. Lateral process of median apophysis itself concave, broadening and well-sclerotized along edge, distal process drawn into thin tip. Ventral process of paracymbium translucent and triangular, distal process spatulate (consistent with species group), dorsal process wide at base, translucent, relatively short. Short, dark, conspicuous ventromedial process (Fig. <xref ref-type="fig" rid="F35">35A</xref>).</p></tp:treatment-sec><tp:treatment-sec sec-type="♂ Variation" id="SECID0E5CCK"><title>♂ Variation.</title><p>Extensive population-level variation is seen in the male palps across relatively short geographic distances in this species. This includes variation in the shape of the shoe-shaped tegular apophysis and the sclerotized extension, the presence and shape of the paracymbial ventromedial and distomedial processes, and the shape of the dorsal paracymbial process (Fig. <xref ref-type="fig" rid="F35">35A–H</xref>). Mill Creek males approximate type males (Fig. <xref ref-type="fig" rid="F35">35D, E</xref>). Western Bald Mountain Road males possess a dorsal process that is nearly square in shape and includes a unique distal spike, with both ventromedial and distomedial paracymbial processes (Fig. <xref ref-type="fig" rid="F35">35C</xref>). Northwestern Hickory Fork Creek males only possess a distomedial paracymbial process (Fig. <xref ref-type="fig" rid="F35">35F, G</xref>). Southern Scronce Creek males lack ventro- and distomedial processes altogether and possess a dorsal process that is particularly wide at the base with a unique basal sclerotized extension (Fig. <xref ref-type="fig" rid="F35">35H</xref>), perhaps representing a dorsomedial process that has migrated to the edge of the paracymbium.</p></tp:treatment-sec><tp:treatment-sec sec-type="description" id="SECID0EYDCK"><title>Description of ♀ paratype</title><p><bold>(SDSU_TAC000670).</bold> Carapace color as in male. Legs pale yellow to cream. Abdomen with paired, lateral darker markings on dirty gray background. Eye development as in male, eyes with rings of dark pigment. <abbrev xmlns:xlink="http://www.w3.org/1999/xlink" xlink:title="carapace length" id="ABBRID0EAECK" xlink:type="simple">CL</abbrev> 1.3, <abbrev xmlns:xlink="http://www.w3.org/1999/xlink" xlink:title="maximum carapace width" id="ABBRID0EEECK" xlink:type="simple">CW</abbrev> 1.25, abdomen length 1.8, total body length 3.1. Leg I total length 10.75 (3, 0.75, 3.1, 2.7, 1.2), leg formula 1423, leg I / <abbrev xmlns:xlink="http://www.w3.org/1999/xlink" xlink:title="maximum carapace width" id="ABBRID0EIECK" xlink:type="simple">CW</abbrev> ratio 8.6. Epigynum, viewed laterally, with a prominent nose-like cream-colored median septum, like other members of the species group. Viewed ventrally, oval-shaped epigynal pockets lateral to median septum, angled outwards from top to bottom. Dorsal view showing spermathecae below epigynal pockets, angled upwards obliquely, approximately avocado-shaped. With sac-shaped structures anterior to epigynal pockets, hypothesized as vulval pockets (<abbrev xmlns:xlink="http://www.w3.org/1999/xlink" xlink:title="vulval pockets" id="ABBRID0E5ECK" xlink:type="simple">Vp</abbrev>). Epigynal plates meeting along midline, parallel from top to bottom.</p></tp:treatment-sec><tp:treatment-sec sec-type="♀ Variation" id="SECID0ECFCK"><title>♀ Variation.</title><p>Variation exists in the shape of the lateral epigynal pockets (ventral view), but the overall vulval pocket morphology, spermathecal shape, and parallel epigynal plates is fairly conserved across populations (Fig. <xref ref-type="fig" rid="F36">36A–J</xref>).</p><fig id="F36" position="float" orientation="portrait"><object-id xmlns:xlink="http://www.w3.org/1999/xlink" content-type="doi" xlink:type="simple">10.3897/zookeys.1145.96724.figure36</object-id><object-id xmlns:xlink="http://www.w3.org/1999/xlink" content-type="arpha" xlink:type="simple">A0EBD66B-9587-594D-A175-C6366D6B626E</object-id><label>Figure 36.</label><caption><p><italic><tp:taxon-name><tp:taxon-name-part taxon-name-part-type="genus" reg="Nesticus">Nesticus</tp:taxon-name-part><tp:taxon-name-part taxon-name-part-type="species" reg="templetoni">templetoni</tp:taxon-name-part></tp:taxon-name></italic> sp. nov. epigynal variation. North Carolina, Unicoi Co., Rich Mountain, Clark Creek, <abbrev xmlns:xlink="http://www.w3.org/1999/xlink" xlink:title="M Hedin" id="ABBRID0E6FCK" xlink:type="simple">MCH</abbrev> 04_036 (SDSU_TAC000670), ventral (<bold>A</bold>), dorsal (<bold>B</bold>). North Carolina, Madison Co., East Prong Hickory Fork Creek, <abbrev xmlns:xlink="http://www.w3.org/1999/xlink" xlink:title="M Hedin" id="ABBRID0EHGCK" xlink:type="simple">MCH</abbrev> 01_144, ventral (<bold>C</bold>), dorsal (<bold>D</bold>). Tennessee, Greene Co., Bald Mountains, <abbrev xmlns:xlink="http://www.w3.org/1999/xlink" xlink:title="M Hedin" id="ABBRID0EPGCK" xlink:type="simple">MCH</abbrev> 04_037, ventral (<bold>E</bold>), dorsal (<bold>F</bold>). Tennessee, Unicoi Co., along Mill Creek, <abbrev xmlns:xlink="http://www.w3.org/1999/xlink" xlink:title="M Hedin" id="ABBRID0EXGCK" xlink:type="simple">MCH</abbrev> 07_147, ventral (<bold>G</bold>), dorsal (<bold>H</bold>). North Carolina, Yancey Co., E of Spivey Gap, <abbrev xmlns:xlink="http://www.w3.org/1999/xlink" xlink:title="M Hedin" id="ABBRID0E6GCK" xlink:type="simple">MCH</abbrev> 01_146, ventral (<bold>I</bold>), dorsal (<bold>J</bold>). Scale bar: 0.5 mm.</p></caption><graphic xmlns:xlink="http://www.w3.org/1999/xlink" xlink:href="zookeys-1145-001_article-96724__-g036.jpg" position="float" orientation="portrait" xlink:type="simple" id="oo_804487.jpg"><uri content-type="original_file" xlink:type="simple">https://binary.pensoft.net/fig/804487</uri></graphic></fig></tp:treatment-sec><tp:treatment-sec sec-type="distribution" id="SECID0EMHCK"><title>Distribution and natural history.</title><p>Populations have been collected from the larger Bald Mountains area along the North Carolina / Tennessee border, southwest of Erwin, Tennessee (Fig. <xref ref-type="fig" rid="F30">30</xref>). Most populations have been collected from boulderfield void spaces. For example, at the type locality, spiders were found to be “common” in a “deep, moist boulderfield”. At Bald Mountain Road (<abbrev xmlns:xlink="http://www.w3.org/1999/xlink" xlink:title="M Hedin" id="ABBRID0EWHCK" xlink:type="simple">MCH</abbrev> 04_038) spiders were found near and under rock accumulations adjacent to a small stream.</p></tp:treatment-sec><tp:treatment-sec sec-type="etymology" id="SECID0E1HCK"><title>Etymology.</title><p>This species is named to recognize and honor Dr. Alan Templeton, Charles Rebstock Professor Emeritus of Biology, Washington University. A brilliant evolutionary, speciation, and conservation biologist, with a deep love for all biodiversity. PhD dissertation advisor of MH, honored here for his inspiration and support during the first author’s formative years as an evolutionary biologist.</p></tp:treatment-sec><tp:treatment-sec sec-type="remarks" id="SECID0E6HCK"><title>Remarks.</title><p>Two strongly supported geographic subclades are recovered with mitochondrial data (Fig. <xref ref-type="fig" rid="F6">6</xref>), corresponding to eastern / southern (Clarks Creek, Mill Creek, Scronce Creek) versus western (Bald, Bald Mtn Road, Hickory Fork) sample locations (Fig. <xref ref-type="fig" rid="F30">30</xref>). Increased nuclear phylogenomic sampling might ultimately reveal these geographic populations as reciprocally monophyletic.</p></tp:treatment-sec><tp:treatment-sec><!--Section generated to contain objects referenced in tp:taxon-treatment.--><fig id="F34" position="float" orientation="portrait"><object-id xmlns:xlink="http://www.w3.org/1999/xlink" content-type="doi" xlink:type="simple">10.3897/zookeys.1145.96724.figure34</object-id><object-id xmlns:xlink="http://www.w3.org/1999/xlink" content-type="arpha" xlink:type="simple">ABE53277-9321-5CC2-8C73-07CC964D374C</object-id><label>Figure 34.</label><caption><p><italic><tp:taxon-name><tp:taxon-name-part taxon-name-part-type="genus" reg="Nesticus">Nesticus</tp:taxon-name-part><tp:taxon-name-part taxon-name-part-type="species" reg="brimleyi">brimleyi</tp:taxon-name-part></tp:taxon-name></italic> epigynal variation. North Carolina, Rutherford Co., SE side of Rumbling Bald Mountain, <abbrev xmlns:xlink="http://www.w3.org/1999/xlink" xlink:title="M Hedin" id="ABBRID0ELUBK" xlink:type="simple">MCH</abbrev> specimen #1254, ventral (<bold>A</bold>), dorsal (<bold>B</bold>). North Carolina, Henderson Co., W of Bat Cave, <abbrev xmlns:xlink="http://www.w3.org/1999/xlink" xlink:title="M Hedin" id="ABBRID0ETUBK" xlink:type="simple">MCH</abbrev> 07_134, ventral (<bold>C</bold>), dorsal (<bold>D</bold>). North Carolina, McDowell Co., headwaters of Crooked Creek, <abbrev xmlns:xlink="http://www.w3.org/1999/xlink" xlink:title="M Hedin" id="ABBRID0E2UBK" xlink:type="simple">MCH</abbrev> 07_135, ventral (<bold>E</bold>), dorsal (<bold>F</bold>). North Carolina, Henderson Co., Newberry Creek, <abbrev xmlns:xlink="http://www.w3.org/1999/xlink" xlink:title="M Hedin" id="ABBRID0EDVBK" xlink:type="simple">MCH</abbrev> 04_075, ventral (<bold>G</bold>), dorsal (<bold>H</bold>). Scale bar: 0.5 mm.</p></caption><graphic xmlns:xlink="http://www.w3.org/1999/xlink" xlink:href="zookeys-1145-001_article-96724__-g034.jpg" position="float" orientation="portrait" xlink:type="simple" id="oo_804485.jpg"><uri content-type="original_file" xlink:type="simple">https://binary.pensoft.net/fig/804485</uri></graphic></fig><fig id="F30" position="float" orientation="portrait"><object-id xmlns:xlink="http://www.w3.org/1999/xlink" content-type="doi" xlink:type="simple">10.3897/zookeys.1145.96724.figure30</object-id><object-id xmlns:xlink="http://www.w3.org/1999/xlink" content-type="arpha" xlink:type="simple">85CE7E36-E3E5-5684-921C-B8A71CD3BF0B</object-id><label>Figure 30.</label><caption><p>Distribution of <italic><tp:taxon-name><tp:taxon-name-part taxon-name-part-type="genus" reg="Nesticus"/><tp:taxon-name-part taxon-name-part-type="species" reg="nasicus">nasicus</tp:taxon-name-part></tp:taxon-name></italic> group species. Type localities designated with yellow circles. Primary cities shown for geographic context. Dashed lines circumscribe known species distributions; possible distribution of <italic><tp:taxon-name><tp:taxon-name-part taxon-name-part-type="genus" reg="Nesticus">Nesticus</tp:taxon-name-part><tp:taxon-name-part taxon-name-part-type="species" reg="secretus">secretus</tp:taxon-name-part></tp:taxon-name></italic> is tentative, see text for details.</p></caption><graphic xmlns:xlink="http://www.w3.org/1999/xlink" xlink:href="zookeys-1145-001_article-96724__-g030.jpg" position="float" orientation="portrait" xlink:type="simple" id="oo_804481.jpg"><uri content-type="original_file" xlink:type="simple">https://binary.pensoft.net/fig/804481</uri></graphic></fig><fig id="F6" position="float" orientation="portrait"><object-id xmlns:xlink="http://www.w3.org/1999/xlink" content-type="doi" xlink:type="simple">10.3897/zookeys.1145.96724.figure6</object-id><object-id xmlns:xlink="http://www.w3.org/1999/xlink" content-type="arpha" xlink:type="simple">809AB900-549C-5BD8-8198-AE4C0EE27333</object-id><label>Figure 6.</label><caption><p><abbrev xmlns:xlink="http://www.w3.org/1999/xlink" xlink:title="mitochondrial cytochrome c oxidase subunit I" id="ABBRID0EU4AE" xlink:type="simple">COI</abbrev> IQT gene tree. Distant outgroups trimmed. Specimen numbers correspond to those in Suppl. material <xref ref-type="supplementary-material" rid="S3">3</xref> (with detailed location provided in Suppl. material <xref ref-type="supplementary-material" rid="S1">1</xref>). Sequences from <abbrev xmlns:xlink="http://www.w3.org/1999/xlink" xlink:title="ultraconserved element" id="ABBRID0EA5AE" xlink:type="simple">UCE</abbrev> capture denoted with “NODE”. Populations with a “<italic><tp:taxon-name><tp:taxon-name-part taxon-name-part-type="genus" reg="Nesticus">Nesticus</tp:taxon-name-part><tp:taxon-name-part taxon-name-part-type="species" reg="cooperi">cooperi</tp:taxon-name-part></tp:taxon-name></italic>-like” male paracymbium denoted by small circles. Not all tip bootstrap values shown (see Suppl. material <xref ref-type="supplementary-material" rid="S4">4</xref> for .tre file with all bootstrap values).</p></caption><graphic xmlns:xlink="http://www.w3.org/1999/xlink" xlink:href="zookeys-1145-001_article-96724__-g006.jpg" position="float" orientation="portrait" xlink:type="simple" id="oo_804457.jpg"><uri content-type="original_file" xlink:type="simple">https://binary.pensoft.net/fig/804457</uri></graphic></fig><supplementary-material xmlns:xlink="http://www.w3.org/1999/xlink" id="S3" position="float" orientation="portrait" xlink:type="simple"><object-id content-type="doi" xlink:type="simple">10.3897/zookeys.1145.96724.suppl3</object-id><object-id content-type="zenodo_dep_id" xlink:type="simple">7607005</object-id><object-id content-type="arpha" xlink:type="simple">C5B10E30-1B5F-5CB2-A3E5-9A8E434BFC2B</object-id><label>Supplementary material 3</label><caption><p>Specimens used in molecular work</p></caption><statement content-type="dataType"><label>Data type</label><p>DNA records (excel file)</p></statement><media xlink:href="zookeys-1145-001_article-96724__-s003.xlsx" mimetype="application" mime-subtype="vnd.openxmlformats-officedocument.spreadsheetml.sheet" position="float" orientation="portrait" xlink:type="simple" id="oo_804520.xlsx"><uri content-type="original_file" xlink:type="simple">https://binary.pensoft.net/file/804520</uri></media><permissions><license xlink:type="simple"><license-p>This dataset is made available under the Open Database License (http://opendatacommons.org/licenses/odbl/1.0/). The Open Database License (ODbL) is a license agreement intended to allow users to freely share, modify, and use this Dataset while maintaining this same freedom for others, provided that the original source and author(s) are credited.</license-p></license></permissions><attrib specific-use="authors">Marshal Hedin, Marc A. Milne</attrib></supplementary-material><supplementary-material xmlns:xlink="http://www.w3.org/1999/xlink" id="S1" position="float" orientation="portrait" xlink:type="simple"><object-id content-type="doi" xlink:type="simple">10.3897/zookeys.1145.96724.suppl1</object-id><object-id content-type="zenodo_dep_id" xlink:type="simple">7606997</object-id><object-id content-type="arpha" xlink:type="simple">6BE31A3D-E11E-5F66-9FB7-FBE5743FB0FD</object-id><label>Supplementary material 1</label><caption><p><italic><tp:taxon-name><tp:taxon-name-part taxon-name-part-type="genus" reg="Nesticus">Nesticus</tp:taxon-name-part></tp:taxon-name></italic> morphological material examined</p></caption><statement content-type="dataType"><label>Data type</label><p>occurrences (excel file)</p></statement><media xlink:href="zookeys-1145-001_article-96724__-s001.xlsx" mimetype="application" mime-subtype="vnd.openxmlformats-officedocument.spreadsheetml.sheet" position="float" orientation="portrait" xlink:type="simple" id="oo_804518.xlsx"><uri content-type="original_file" xlink:type="simple">https://binary.pensoft.net/file/804518</uri></media><permissions><license xlink:type="simple"><license-p>This dataset is made available under the Open Database License (http://opendatacommons.org/licenses/odbl/1.0/). The Open Database License (ODbL) is a license agreement intended to allow users to freely share, modify, and use this Dataset while maintaining this same freedom for others, provided that the original source and author(s) are credited.</license-p></license></permissions><attrib specific-use="authors">Marshal Hedin, Marc A. Milne</attrib></supplementary-material><supplementary-material xmlns:xlink="http://www.w3.org/1999/xlink" id="S4" position="float" orientation="portrait" xlink:type="simple"><object-id content-type="doi" xlink:type="simple">10.3897/zookeys.1145.96724.suppl4</object-id><object-id content-type="zenodo_dep_id" xlink:type="simple">7607007</object-id><object-id content-type="arpha" xlink:type="simple">B8776F12-447B-5DD7-B84D-D8D37436DD01</object-id><label>Supplementary material 4</label><caption><p>Input alignments, analysis log files, and output tree files</p></caption><statement content-type="dataType"><label>Data type</label><p>zip. archive</p></statement><media xlink:href="zookeys-1145-001_article-96724__-s004.zip" mimetype="application" mime-subtype="x-zip-compressed" position="float" orientation="portrait" xlink:type="simple" id="oo_804521.zip"><uri content-type="original_file" xlink:type="simple">https://binary.pensoft.net/file/804521</uri></media><permissions><license xlink:type="simple"><license-p>This dataset is made available under the Open Database License (http://opendatacommons.org/licenses/odbl/1.0/). The Open Database License (ODbL) is a license agreement intended to allow users to freely share, modify, and use this Dataset while maintaining this same freedom for others, provided that the original source and author(s) are credited.</license-p></license></permissions><attrib specific-use="authors">Marshal Hedin, Marc A. Milne</attrib></supplementary-material></tp:treatment-sec></tp:taxon-treatment>
