# Supplementary material for: ﻿New species in old mountains: integrative taxonomy reveals ten new species and extensive short-range endemism in Nesticus spiders (Araneae, Nesticidae) from the southern Appalachian Mountains
Source: Zookeys. 2023 Feb 3;1145:1–130. doi: 10.3897/zookeys.1145.96724 (PMC10208238; doi:10.3897/zookeys.1145.96724)
Supplement: XML Treatment for Nesticus canei [file zookeys.1145.96724-treatment21.xml]

<!DOCTYPE tp:taxon-treatment
  PUBLIC "-//TaxonX//DTD Taxonomic Treatment Publishing DTD v0 20100105//EN" "tax-treatment-NSO.dtd">
<tp:taxon-treatment xmlns:tp="http://www.plazi.org/taxpub"><tp:treatment-meta><kwd-group><label>Taxon classification</label><kwd>
                  <named-content content-type="kingdom">Animalia</named-content>
                </kwd><kwd>
                  <named-content content-type="order">Araneae</named-content>
                </kwd><kwd>
                  <named-content content-type="family">Nesticidae</named-content>
                </kwd></kwd-group><mixed-citation publication-type="journal"><person-group><name><surname>Hedin</surname><given-names>Marshal</given-names></name><name><surname>Milne</surname><given-names>Marc A.</given-names></name></person-group><article-title>﻿New species in old mountains: integrative taxonomy reveals ten new species and extensive short-range endemism in <italic><tp:taxon-name><tp:taxon-name-part taxon-name-part-type="genus" reg="Nesticus">Nesticus</tp:taxon-name-part></tp:taxon-name></italic> spiders (<tp:taxon-name><tp:taxon-name-part taxon-name-part-type="order">Araneae</tp:taxon-name-part></tp:taxon-name>, <tp:taxon-name><tp:taxon-name-part taxon-name-part-type="family">Nesticidae</tp:taxon-name-part></tp:taxon-name>) from the southern Appalachian Mountains</article-title><source>Zookeys</source><day>03</day><month>02</month><year>2023</year><volume>1145</volume><fpage>1</fpage><lpage>130</lpage><pub-id pub-id-type="doi">10.3897/zookeys.1145.96724</pub-id></mixed-citation></tp:treatment-meta><tp:nomenclature><label>﻿</label><tp:taxon-name>
                <object-id xmlns:xlink="http://www.w3.org/1999/xlink" content-type="arpha" xlink:type="simple">83A165F8-C232-53EC-9984-BFEC791675FE</object-id>
                <tp:taxon-name-part taxon-name-part-type="genus" reg="Nesticus">Nesticus</tp:taxon-name-part>
                <tp:taxon-name-part taxon-name-part-type="species" reg="canei">canei</tp:taxon-name-part>
                <object-id xmlns:xlink="http://www.w3.org/1999/xlink" content-type="zoobank" xlink:type="simple">https://zoobank.org/F17F97DD-6F1D-4A48-B9B7-122075D9EAE6</object-id>
              </tp:taxon-name><tp:taxon-status xmlns:xlink="http://www.w3.org/1999/xlink" xlink:type="simple">sp. nov.</tp:taxon-status><xref ref-type="fig" rid="F40">Fig. 40A–D</xref></tp:nomenclature><tp:treatment-sec sec-type="material" id="SECID0ESRDK"><title>Material examined.</title><p><bold>Type material: <italic>Holotype</italic></bold>: USA – <bold>North Carolina, Yancey Co.</bold> • holotype ♂; Hwy 19W along Cane River, near Egypt-Ramseytown Fire Station, near Lewisburg; <named-content xmlns:xlink="http://www.w3.org/1999/xlink" content-type="dwc:verbatimCoordinates" xlink:type="simple"><named-content content-type="geo-json" specific-use="{&#34;type&#34;:&#34;Point&#34;,&#34;coordinates&#34;:[-82.392700,35.992100]}" id="NCID0EBSDK" xlink:type="simple">35.9921°N, -82.3927°W</named-content></named-content>; 11 Aug. 2004; M. Hedin, R. Keith, J. Starrett, S. Thomas leg.; <abbrev xmlns:xlink="http://www.w3.org/1999/xlink" xlink:title="M Hedin" id="ABBRID0EGSDK" xlink:type="simple">MCH</abbrev> 04_043 (SDSU_TAC000671); <bold><italic>Paratypes</italic></bold>: – <bold>Yancey Co.</bold> • ♂, ♀; Hwy 19W along Cane River, near Egypt-Ramseytown Fire Station, near Lewisburg; <named-content xmlns:xlink="http://www.w3.org/1999/xlink" content-type="dwc:verbatimCoordinates" xlink:type="simple"><named-content content-type="geo-json" specific-use="{&#34;type&#34;:&#34;Point&#34;,&#34;coordinates&#34;:[-82.392700,35.992100]}" id="NCID0ESSDK" xlink:type="simple">35.9921°N, -82.3927°W</named-content></named-content>; 11 Aug. 2004; M. Hedin, R. Keith, J. Starrett, S. Thomas leg.; <abbrev xmlns:xlink="http://www.w3.org/1999/xlink" xlink:title="M Hedin" id="ABBRID0EXSDK" xlink:type="simple">MCH</abbrev> 04_043; <bold>Non type material</bold>: – <bold>Yancey Co.</bold> • 9♀, 17 imm; Hwy 19W along Cane River, near Egypt-Ramseytown Fire Station, near Lewisburg; <named-content xmlns:xlink="http://www.w3.org/1999/xlink" content-type="dwc:verbatimCoordinates" xlink:type="simple"><named-content content-type="geo-json" specific-use="{&#34;type&#34;:&#34;Point&#34;,&#34;coordinates&#34;:[-82.392700,35.992100]}" id="NCID0ECTDK" xlink:type="simple">35.9921°N, -82.3927°W</named-content></named-content>; 11 Aug. 2004; M. Hedin, R. Keith, J. Starrett, S. Thomas leg.; <abbrev xmlns:xlink="http://www.w3.org/1999/xlink" xlink:title="M Hedin" id="ABBRID0EHTDK" xlink:type="simple">MCH</abbrev> 04_043.</p></tp:treatment-sec><tp:treatment-sec sec-type="diagnosis" id="SECID0ELTDK"><title>Diagnosis.</title><p>The male palp is like that of <italic><tp:taxon-name><tp:taxon-name-part taxon-name-part-type="genus" reg="Nesticus">Nesticus</tp:taxon-name-part><tp:taxon-name-part taxon-name-part-type="species" reg="gertschi">gertschi</tp:taxon-name-part></tp:taxon-name></italic> (Fig. <xref ref-type="fig" rid="F39">39A, B</xref>) but the distal end of the tegular apophysis is acute rather than blunt, and the basal portion of median apophysis is relatively more expanded (Fig. <xref ref-type="fig" rid="F40">40A, B</xref>). The distal paracymbial process lacks the subdistal processes as found in <italic><tp:taxon-name><tp:taxon-name-part taxon-name-part-type="genus" reg="Nesticus">N.</tp:taxon-name-part><tp:taxon-name-part taxon-name-part-type="species" reg="gertschi">gertschi</tp:taxon-name-part></tp:taxon-name></italic>. Female with dorsal portion of internal anterior lobes/plates well sclerotized, rounded anteriorly and curving ventrally (Fig. <xref ref-type="fig" rid="F40">40C, D</xref>).</p><fig id="F40" position="float" orientation="portrait"><object-id xmlns:xlink="http://www.w3.org/1999/xlink" content-type="doi" xlink:type="simple">10.3897/zookeys.1145.96724.figure40</object-id><object-id xmlns:xlink="http://www.w3.org/1999/xlink" content-type="arpha" xlink:type="simple">A5DFDD97-06E5-512D-B74E-90A7E7644E67</object-id><label>Figure 40.</label><caption><p><italic><tp:taxon-name><tp:taxon-name-part taxon-name-part-type="genus" reg="Nesticus">Nesticus</tp:taxon-name-part><tp:taxon-name-part taxon-name-part-type="species" reg="canei">canei</tp:taxon-name-part></tp:taxon-name></italic> sp. nov. genitalia. North Carolina, Yancey Co., Hwy 19W, along Cane River, near Egypt–Ramseytown Fire Station, <abbrev xmlns:xlink="http://www.w3.org/1999/xlink" xlink:title="M Hedin" id="ABBRID0EPVDK" xlink:type="simple">MCH</abbrev> 04_043 (SDSU_TAC000671), ♂ palp, ventral (<bold>A</bold>), dorsal (<bold>B</bold>). North Carolina, Yancey Co., Hwy 19W, along Cane River, near Egypt–Ramseytown Fire Station, <abbrev xmlns:xlink="http://www.w3.org/1999/xlink" xlink:title="M Hedin" id="ABBRID0EXVDK" xlink:type="simple">MCH</abbrev> 04_043 (SDSU_TAC000672), epigynum, ventral (<bold>C</bold>), dorsal (<bold>D</bold>). Scale bar: 0.5 mm.</p></caption><graphic xmlns:xlink="http://www.w3.org/1999/xlink" xlink:href="zookeys-1145-001_article-96724__-g040.jpg" position="float" orientation="portrait" xlink:type="simple" id="oo_804491.jpg"><uri content-type="original_file" xlink:type="simple">https://binary.pensoft.net/fig/804491</uri></graphic></fig></tp:treatment-sec><tp:treatment-sec sec-type="description" id="SECID0EEWDK"><title>Description of ♂ holotype</title><p><bold>(SDSU_TAC000671).</bold> Carapace dusky cream to orange, conspicuous faint dark pigment behind ocular area, along carapace margin bleeding inwards. Legs pale yellow to cream. Abdomen mostly pale cream, with crisp paired lateral pigmentation blotches. All eyes approximately equal in size, except for AMEs, ~ 1/4 width of ALEs. Eyes with rings of dark pigment. <abbrev xmlns:xlink="http://www.w3.org/1999/xlink" xlink:title="carapace length" id="ABBRID0EMWDK" xlink:type="simple">CL</abbrev> 1.6, <abbrev xmlns:xlink="http://www.w3.org/1999/xlink" xlink:title="maximum carapace width" id="ABBRID0EQWDK" xlink:type="simple">CW</abbrev> 1.3, abdomen length 2, total body length 3.6. Leg I total length 10.45 (3, 0.65, 3.1, 2.55, 1.15), leg formula 1423, leg I / <abbrev xmlns:xlink="http://www.w3.org/1999/xlink" xlink:title="maximum carapace width" id="ABBRID0EUWDK" xlink:type="simple">CW</abbrev> ratio 8.0. Palp tegular apophysis with a 90-degree bend, distal end acute and blade-like. Lateral process of median apophysis concave, broadening and well-sclerotized along edge, distal process drawn into thin tip that closely parallels tegular apophysis tip. Paracymbium with strong ventral process, distal process consistent with species group (spatulate) and without other processes, dorsal process translucent blade of medium width, reaching above ventral process, weakly serrated at tip.</p></tp:treatment-sec><tp:treatment-sec sec-type="♂ Variation" id="SECID0EBXDK"><title>♂ Variation.</title><p>The palp of the paratype male is similar to the holotype.</p></tp:treatment-sec><tp:treatment-sec sec-type="description" id="SECID0EGXDK"><title>Description of ♀ paratype</title><p><bold>(SDSU_TAC000672).</bold> Carapace dusky cream, very faint dark pigment behind ocular area, along carapace margin bleeding inwards. Legs pale yellow to cream. Abdomen with paired, lateral darker marking on a dirty gray background. Eyes approximately equal in size, except for AMEs, ~ 1/4 width of ALEs. Eyes with rings of dark pigment. <abbrev xmlns:xlink="http://www.w3.org/1999/xlink" xlink:title="carapace length" id="ABBRID0EOXDK" xlink:type="simple">CL</abbrev> = 1.2, <abbrev xmlns:xlink="http://www.w3.org/1999/xlink" xlink:title="maximum carapace width" id="ABBRID0ESXDK" xlink:type="simple">CW</abbrev> 1.05, abdomen length 1.55, total body length 2.75. Leg I total length 8.1 (2.3, 0.55, 2.3, 2, 0.95), leg formula 1423, leg I / <abbrev xmlns:xlink="http://www.w3.org/1999/xlink" xlink:title="maximum carapace width" id="ABBRID0EWXDK" xlink:type="simple">CW</abbrev> ratio 7.7. Epigynum, viewed laterally, with a prominent nose-shaped, cream-colored median septum, like other members of the species group. Viewed dorsally, dorsal-projecting portion of internal anterior lobes well sclerotized, rounded anteriorly and curving ventrally. Sclerotization making these appear as dark circles sitting above epigynum when viewed ventrally. Viewed dorsally, spermathecae below epigynal pocket, angled obliquely upwards, approximately banana-shaped.</p></tp:treatment-sec><tp:treatment-sec sec-type="♀ Variation" id="SECID0EDYDK"><title>♀ Variation.</title><p>Adult females from the type locality vary in body size and in carapace and abdomen color (dark vs. light) but share a similar epigynum.</p></tp:treatment-sec><tp:treatment-sec sec-type="distribution" id="SECID0EIYDK"><title>Distribution and natural history.</title><p>Known only from the type locality from along the Cane River, a tributary of the Nolichucky River. Adjacent collections have thus far only resulted in the collection of non-sister <italic><tp:taxon-name><tp:taxon-name-part taxon-name-part-type="genus" reg="Nesticus">Nesticus</tp:taxon-name-part><tp:taxon-name-part taxon-name-part-type="species" reg="templetoni">templetoni</tp:taxon-name-part></tp:taxon-name></italic> (Fig. <xref ref-type="fig" rid="F30">30</xref>) and <italic><tp:taxon-name><tp:taxon-name-part taxon-name-part-type="genus" reg="Nesticus">N.</tp:taxon-name-part><tp:taxon-name-part taxon-name-part-type="species" reg="paynei">paynei</tp:taxon-name-part></tp:taxon-name></italic> further east (Fig. <xref ref-type="fig" rid="F13">13</xref>). We hypothesize that <italic><tp:taxon-name><tp:taxon-name-part taxon-name-part-type="genus" reg="Nesticus">N.</tp:taxon-name-part><tp:taxon-name-part taxon-name-part-type="species" reg="canei">canei</tp:taxon-name-part></tp:taxon-name></italic> has a very small geographic distribution. More collecting effort in the immediate vicinity of the type locality is needed to understand the geographic extent of this apparently microendemic species.</p><p>Specimens from the type collection were found to be relatively common in void spaces beneath rocks in a small shaded boulderfield in roadside forest, at approximately 700 meters in elevation.</p></tp:treatment-sec><tp:treatment-sec sec-type="etymology" id="SECID0EYZDK"><title>Etymology.</title><p>Named after the Cane River, a small north-flowing river found only in Yancey County, North Carolina.</p></tp:treatment-sec><tp:treatment-sec sec-type="remarks" id="SECID0E4ZDK"><title>Remarks.</title><p>Morphologically very similar to <italic><tp:taxon-name><tp:taxon-name-part taxon-name-part-type="genus" reg="Nesticus">Nesticus</tp:taxon-name-part><tp:taxon-name-part taxon-name-part-type="species" reg="gertschi">gertschi</tp:taxon-name-part></tp:taxon-name></italic> and sister to this taxon on <abbrev xmlns:xlink="http://www.w3.org/1999/xlink" xlink:title="ultraconserved element" id="ABBRID0EO1DK" xlink:type="simple">UCE</abbrev> trees (Figs <xref ref-type="fig" rid="F3">3</xref>, <xref ref-type="fig" rid="F4">4</xref>). This species is of conservation importance because of an apparently naturally small geographic distribution.</p></tp:treatment-sec><tp:treatment-sec><!--Section generated to contain objects referenced in tp:taxon-treatment.--><fig id="F39" position="float" orientation="portrait"><object-id xmlns:xlink="http://www.w3.org/1999/xlink" content-type="doi" xlink:type="simple">10.3897/zookeys.1145.96724.figure39</object-id><object-id xmlns:xlink="http://www.w3.org/1999/xlink" content-type="arpha" xlink:type="simple">2692DC29-F33C-5B6F-9ADC-05A9C59978DF</object-id><label>Figure 39.</label><caption><p><italic><tp:taxon-name><tp:taxon-name-part taxon-name-part-type="genus" reg="Nesticus">Nesticus</tp:taxon-name-part><tp:taxon-name-part taxon-name-part-type="species" reg="gertschi">gertschi</tp:taxon-name-part></tp:taxon-name></italic> and <italic><tp:taxon-name><tp:taxon-name-part taxon-name-part-type="genus" reg="Nesticus">N.</tp:taxon-name-part><tp:taxon-name-part taxon-name-part-type="species" reg="secretus">secretus</tp:taxon-name-part></tp:taxon-name></italic> genitalia. <italic><tp:taxon-name><tp:taxon-name-part taxon-name-part-type="genus" reg="Nesticus">N.</tp:taxon-name-part><tp:taxon-name-part taxon-name-part-type="species" reg="gertschi">gertschi</tp:taxon-name-part></tp:taxon-name></italic><bold>A</bold> North Carolina, Yancey Co., Blue Ridge Parkway at Balsam Gap, <abbrev xmlns:xlink="http://www.w3.org/1999/xlink" xlink:title="M Hedin" id="ABBRID0EMCDK" xlink:type="simple">MCH</abbrev> 02_195, ♂ palp, ventral <bold>B</bold> North Carolina, Buncombe Co., NW of Hickory Nut Gap, Hwy 74, <abbrev xmlns:xlink="http://www.w3.org/1999/xlink" xlink:title="M Hedin" id="ABBRID0ESCDK" xlink:type="simple">MCH</abbrev> 01_173, ♂ palp, ventral. North Carolina, Buncombe Co., NW of Hickory Nut Gap, Hwy 74, <abbrev xmlns:xlink="http://www.w3.org/1999/xlink" xlink:title="M Hedin" id="ABBRID0EWCDK" xlink:type="simple">MCH</abbrev> 01_173, epigynum, ventral (<bold>C</bold>), dorsal (<bold>D</bold>). North Carolina, Yancey Co., Blue Ridge Parkway at Balsam Gap, <abbrev xmlns:xlink="http://www.w3.org/1999/xlink" xlink:title="M Hedin" id="ABBRID0E5CDK" xlink:type="simple">MCH</abbrev> 02_195, epigynum, ventral (<bold>E</bold>), dorsal (<bold>F</bold>). Scale bar: 0.5 mm. <italic><tp:taxon-name><tp:taxon-name-part taxon-name-part-type="genus" reg="Nesticus">N.</tp:taxon-name-part><tp:taxon-name-part taxon-name-part-type="species" reg="secretus">secretus</tp:taxon-name-part></tp:taxon-name></italic><xref ref-type="bibr" rid="B12">Gertsch 1984</xref> epigynum. Tennessee, Great Smoky Mountains National Park, ♀ holotype, ventral (<bold>G</bold>), dorsal (<bold>H</bold>).</p></caption><graphic xmlns:xlink="http://www.w3.org/1999/xlink" xlink:href="zookeys-1145-001_article-96724__-g039.jpg" position="float" orientation="portrait" xlink:type="simple" id="oo_804490.jpg"><uri content-type="original_file" xlink:type="simple">https://binary.pensoft.net/fig/804490</uri></graphic></fig><fig id="F30" position="float" orientation="portrait"><object-id xmlns:xlink="http://www.w3.org/1999/xlink" content-type="doi" xlink:type="simple">10.3897/zookeys.1145.96724.figure30</object-id><object-id xmlns:xlink="http://www.w3.org/1999/xlink" content-type="arpha" xlink:type="simple">85CE7E36-E3E5-5684-921C-B8A71CD3BF0B</object-id><label>Figure 30.</label><caption><p>Distribution of <italic><tp:taxon-name><tp:taxon-name-part taxon-name-part-type="genus" reg="Nesticus"/><tp:taxon-name-part taxon-name-part-type="species" reg="nasicus">nasicus</tp:taxon-name-part></tp:taxon-name></italic> group species. Type localities designated with yellow circles. Primary cities shown for geographic context. Dashed lines circumscribe known species distributions; possible distribution of <italic><tp:taxon-name><tp:taxon-name-part taxon-name-part-type="genus" reg="Nesticus">Nesticus</tp:taxon-name-part><tp:taxon-name-part taxon-name-part-type="species" reg="secretus">secretus</tp:taxon-name-part></tp:taxon-name></italic> is tentative, see text for details.</p></caption><graphic xmlns:xlink="http://www.w3.org/1999/xlink" xlink:href="zookeys-1145-001_article-96724__-g030.jpg" position="float" orientation="portrait" xlink:type="simple" id="oo_804481.jpg"><uri content-type="original_file" xlink:type="simple">https://binary.pensoft.net/fig/804481</uri></graphic></fig><fig id="F13" position="float" orientation="portrait"><object-id xmlns:xlink="http://www.w3.org/1999/xlink" content-type="doi" xlink:type="simple">10.3897/zookeys.1145.96724.figure13</object-id><object-id xmlns:xlink="http://www.w3.org/1999/xlink" content-type="arpha" xlink:type="simple">7767DABD-A048-5358-82F0-4BB9DDFF22AE</object-id><label>Figure 13.</label><caption><p>Distribution of <italic><tp:taxon-name><tp:taxon-name-part taxon-name-part-type="genus" reg="Nesticus"/><tp:taxon-name-part taxon-name-part-type="species" reg="tennesseensis">tennesseensis</tp:taxon-name-part></tp:taxon-name></italic> group species. Type localities designated with yellow circles. State boundaries and major cities shown for geographic context. Dashed lines circumscribe known species distributions.</p></caption><graphic xmlns:xlink="http://www.w3.org/1999/xlink" xlink:href="zookeys-1145-001_article-96724__-g013.jpg" position="float" orientation="portrait" xlink:type="simple" id="oo_804464.jpg"><uri content-type="original_file" xlink:type="simple">https://binary.pensoft.net/fig/804464</uri></graphic></fig><fig id="F3" position="float" orientation="portrait"><object-id xmlns:xlink="http://www.w3.org/1999/xlink" content-type="doi" xlink:type="simple">10.3897/zookeys.1145.96724.figure3</object-id><object-id xmlns:xlink="http://www.w3.org/1999/xlink" content-type="arpha" xlink:type="simple">1175C5AC-9E6D-57E2-B771-2F3B40C5351C</object-id><label>Figure 3.</label><caption><p><abbrev xmlns:xlink="http://www.w3.org/1999/xlink" xlink:title="ultraconserved element" id="ABBRID0E3XAE" xlink:type="simple">UCE</abbrev> concatenated maximum likelihood tree. Distant outgroups removed (for graphical purposes), specimen numbers correspond to those in Suppl. material <xref ref-type="supplementary-material" rid="S3">3</xref> (with detailed location provided in Suppl. material <xref ref-type="supplementary-material" rid="S1">1</xref>). Node numbers correspond to bootstrap (bold text) / gCF / sCF. Only bootstrap values below 100 shown, all others 100. gCF and sCF values rounded to nearest integer; sCF values below 38 highlighted with red text.</p></caption><graphic xmlns:xlink="http://www.w3.org/1999/xlink" xlink:href="zookeys-1145-001_article-96724__-g003.jpg" position="float" orientation="portrait" xlink:type="simple" id="oo_804454.jpg"><uri content-type="original_file" xlink:type="simple">https://binary.pensoft.net/fig/804454</uri></graphic></fig><supplementary-material xmlns:xlink="http://www.w3.org/1999/xlink" id="S3" position="float" orientation="portrait" xlink:type="simple"><object-id content-type="doi" xlink:type="simple">10.3897/zookeys.1145.96724.suppl3</object-id><object-id content-type="zenodo_dep_id" xlink:type="simple">7607005</object-id><object-id content-type="arpha" xlink:type="simple">C5B10E30-1B5F-5CB2-A3E5-9A8E434BFC2B</object-id><label>Supplementary material 3</label><caption><p>Specimens used in molecular work</p></caption><statement content-type="dataType"><label>Data type</label><p>DNA records (excel file)</p></statement><media xlink:href="zookeys-1145-001_article-96724__-s003.xlsx" mimetype="application" mime-subtype="vnd.openxmlformats-officedocument.spreadsheetml.sheet" position="float" orientation="portrait" xlink:type="simple" id="oo_804520.xlsx"><uri content-type="original_file" xlink:type="simple">https://binary.pensoft.net/file/804520</uri></media><permissions><license xlink:type="simple"><license-p>This dataset is made available under the Open Database License (http://opendatacommons.org/licenses/odbl/1.0/). The Open Database License (ODbL) is a license agreement intended to allow users to freely share, modify, and use this Dataset while maintaining this same freedom for others, provided that the original source and author(s) are credited.</license-p></license></permissions><attrib specific-use="authors">Marshal Hedin, Marc A. Milne</attrib></supplementary-material><supplementary-material xmlns:xlink="http://www.w3.org/1999/xlink" id="S1" position="float" orientation="portrait" xlink:type="simple"><object-id content-type="doi" xlink:type="simple">10.3897/zookeys.1145.96724.suppl1</object-id><object-id content-type="zenodo_dep_id" xlink:type="simple">7606997</object-id><object-id content-type="arpha" xlink:type="simple">6BE31A3D-E11E-5F66-9FB7-FBE5743FB0FD</object-id><label>Supplementary material 1</label><caption><p><italic><tp:taxon-name><tp:taxon-name-part taxon-name-part-type="genus" reg="Nesticus">Nesticus</tp:taxon-name-part></tp:taxon-name></italic> morphological material examined</p></caption><statement content-type="dataType"><label>Data type</label><p>occurrences (excel file)</p></statement><media xlink:href="zookeys-1145-001_article-96724__-s001.xlsx" mimetype="application" mime-subtype="vnd.openxmlformats-officedocument.spreadsheetml.sheet" position="float" orientation="portrait" xlink:type="simple" id="oo_804518.xlsx"><uri content-type="original_file" xlink:type="simple">https://binary.pensoft.net/file/804518</uri></media><permissions><license xlink:type="simple"><license-p>This dataset is made available under the Open Database License (http://opendatacommons.org/licenses/odbl/1.0/). The Open Database License (ODbL) is a license agreement intended to allow users to freely share, modify, and use this Dataset while maintaining this same freedom for others, provided that the original source and author(s) are credited.</license-p></license></permissions><attrib specific-use="authors">Marshal Hedin, Marc A. Milne</attrib></supplementary-material><fig id="F4" position="float" orientation="portrait"><object-id xmlns:xlink="http://www.w3.org/1999/xlink" content-type="doi" xlink:type="simple">10.3897/zookeys.1145.96724.figure4</object-id><object-id xmlns:xlink="http://www.w3.org/1999/xlink" content-type="arpha" xlink:type="simple">5262342A-B7A7-57B0-A3AC-1E9AA5B8DA9D</object-id><label>Figure 4.</label><caption><p><abbrev xmlns:xlink="http://www.w3.org/1999/xlink" xlink:title="ultraconserved element" id="ABBRID0EVYAE" xlink:type="simple">UCE</abbrev> ASTRAL species tree. Distant outgroups removed (for graphical purposes), specimen numbers correspond to those in Suppl. material <xref ref-type="supplementary-material" rid="S3">3</xref> (with detailed location provided in Suppl. material <xref ref-type="supplementary-material" rid="S1">1</xref>). Included are quartet support values (rounded to nearest integer), and local posterior probability values (if less than 1.0, red text). Branch lengths in coalescent units for internal branches only, terminal branch lengths arbitrary. Internal branch to <italic><tp:taxon-name><tp:taxon-name-part taxon-name-part-type="genus" reg="Nesticus">Nesticus</tp:taxon-name-part><tp:taxon-name-part taxon-name-part-type="species" reg="cressleri">cressleri</tp:taxon-name-part></tp:taxon-name></italic> truncated for graphical purposes.</p></caption><graphic xmlns:xlink="http://www.w3.org/1999/xlink" xlink:href="zookeys-1145-001_article-96724__-g004.jpg" position="float" orientation="portrait" xlink:type="simple" id="oo_804455.jpg"><uri content-type="original_file" xlink:type="simple">https://binary.pensoft.net/fig/804455</uri></graphic></fig></tp:treatment-sec><ref-list><ref id="B12"><mixed-citation xmlns:xlink="http://www.w3.org/1999/xlink" xlink:type="simple"><person-group><name name-style="western"><surname>Gertsch</surname><given-names>WJ</given-names></name></person-group> (<year>1984</year>) <article-title>The spider family <tp:taxon-name><tp:taxon-name-part taxon-name-part-type="family">Nesticidae</tp:taxon-name-part></tp:taxon-name> (<tp:taxon-name><tp:taxon-name-part taxon-name-part-type="order">Araneae</tp:taxon-name-part></tp:taxon-name>) in North America, Central America, and the West Indies.</article-title><source>Texas Memorial Museum Bulletin</source><volume>31</volume>: <fpage>1</fpage>–<lpage>91</lpage>. <ext-link xlink:href="http://hdl.handle.net/2152/29952" ext-link-type="uri" xlink:type="simple">http://hdl.handle.net/2152/29952</ext-link></mixed-citation></ref></ref-list></tp:taxon-treatment>
