# Supplementary material for: ﻿New species in old mountains: integrative taxonomy reveals ten new species and extensive short-range endemism in Nesticus spiders (Araneae, Nesticidae) from the southern Appalachian Mountains
Source: Zookeys. 2023 Feb 3;1145:1–130. doi: 10.3897/zookeys.1145.96724 (PMC10208238; doi:10.3897/zookeys.1145.96724)
Supplement: XML Treatment for Nesticus bondi [file zookeys.1145.96724-treatment22.xml]

<!DOCTYPE tp:taxon-treatment
  PUBLIC "-//TaxonX//DTD Taxonomic Treatment Publishing DTD v0 20100105//EN" "tax-treatment-NSO.dtd">
<tp:taxon-treatment xmlns:tp="http://www.plazi.org/taxpub"><tp:treatment-meta><kwd-group><label>Taxon classification</label><kwd>
                  <named-content content-type="kingdom">Animalia</named-content>
                </kwd><kwd>
                  <named-content content-type="order">Araneae</named-content>
                </kwd><kwd>
                  <named-content content-type="family">Nesticidae</named-content>
                </kwd></kwd-group><mixed-citation publication-type="journal"><person-group><name><surname>Hedin</surname><given-names>Marshal</given-names></name><name><surname>Milne</surname><given-names>Marc A.</given-names></name></person-group><article-title>﻿New species in old mountains: integrative taxonomy reveals ten new species and extensive short-range endemism in <italic><tp:taxon-name><tp:taxon-name-part taxon-name-part-type="genus" reg="Nesticus">Nesticus</tp:taxon-name-part></tp:taxon-name></italic> spiders (<tp:taxon-name><tp:taxon-name-part taxon-name-part-type="order">Araneae</tp:taxon-name-part></tp:taxon-name>, <tp:taxon-name><tp:taxon-name-part taxon-name-part-type="family">Nesticidae</tp:taxon-name-part></tp:taxon-name>) from the southern Appalachian Mountains</article-title><source>Zookeys</source><day>03</day><month>02</month><year>2023</year><volume>1145</volume><fpage>1</fpage><lpage>130</lpage><pub-id pub-id-type="doi">10.3897/zookeys.1145.96724</pub-id></mixed-citation></tp:treatment-meta><tp:nomenclature><label>﻿</label><tp:taxon-name>
                <object-id xmlns:xlink="http://www.w3.org/1999/xlink" content-type="arpha" xlink:type="simple">7D139D38-87C9-5155-9169-829CF05946D8</object-id>
                <tp:taxon-name-part taxon-name-part-type="genus" reg="Nesticus">Nesticus</tp:taxon-name-part>
                <tp:taxon-name-part taxon-name-part-type="species" reg="bondi">bondi</tp:taxon-name-part>
                <object-id xmlns:xlink="http://www.w3.org/1999/xlink" content-type="zoobank" xlink:type="simple">https://zoobank.org/4E1DA202-2E5A-41DC-9936-323CFA01BE53</object-id>
              </tp:taxon-name><tp:taxon-status xmlns:xlink="http://www.w3.org/1999/xlink" xlink:type="simple">sp. nov.</tp:taxon-status><xref ref-type="fig" rid="F43">Fig. 43A–J</xref></tp:nomenclature><tp:treatment-sec sec-type="material" id="SECID0EAGEK"><title>Material examined.</title><p><bold>Type material: <italic>Holotype</italic></bold>: USA – <bold>North Carolina, Cherokee Co.</bold> • holotype ♂; along Tipton Creek, 1.2 mi. S NC/TN state line; <named-content xmlns:xlink="http://www.w3.org/1999/xlink" content-type="dwc:verbatimCoordinates" xlink:type="simple"><named-content content-type="geo-json" specific-use="{&#34;type&#34;:&#34;Point&#34;,&#34;coordinates&#34;:[-84.072400,35.250300]}" id="NCID0EPGEK" xlink:type="simple">35.2503°N, -84.0724°W</named-content></named-content>; 26 Aug. 2002; M. Hedin, M. Lowder, P. Paquin leg.; <abbrev xmlns:xlink="http://www.w3.org/1999/xlink" xlink:title="M Hedin" id="ABBRID0EUGEK" xlink:type="simple">MCH</abbrev> 02_158; SDSU_TAC000665; <bold><italic>Paratypes</italic>.</bold> – <bold>North Carolina, Cherokee Co.</bold> • 6♀; along Tipton Creek, 1.2 mi. S NC/TN state line; <named-content xmlns:xlink="http://www.w3.org/1999/xlink" content-type="dwc:verbatimCoordinates" xlink:type="simple"><named-content content-type="geo-json" specific-use="{&#34;type&#34;:&#34;Point&#34;,&#34;coordinates&#34;:[-84.072400,35.250300]}" id="NCID0EBHEK" xlink:type="simple">35.2503°N, -84.0724°W</named-content></named-content>; 26 Aug. 2002; M. Hedin, M. Lowder, P. Paquin leg.; <abbrev xmlns:xlink="http://www.w3.org/1999/xlink" xlink:title="M Hedin" id="ABBRID0EGHEK" xlink:type="simple">MCH</abbrev> 02_158; <bold>Non type material</bold>: – <bold>North Carolina, Cherokee Co.</bold> • 5 imm; along Tipton Creek, 1.2 mi. S NC/TN state line; <named-content xmlns:xlink="http://www.w3.org/1999/xlink" content-type="dwc:verbatimCoordinates" xlink:type="simple"><named-content content-type="geo-json" specific-use="{&#34;type&#34;:&#34;Point&#34;,&#34;coordinates&#34;:[-84.072400,35.250300]}" id="NCID0ERHEK" xlink:type="simple">35.2503°N, -84.0724°W</named-content></named-content>; 26 Aug. 2002; M. Hedin, M. Lowder, P. Paquin leg.; <abbrev xmlns:xlink="http://www.w3.org/1999/xlink" xlink:title="M Hedin" id="ABBRID0EWHEK" xlink:type="simple">MCH</abbrev> 02_158; • ♂, 5♀, 2 imm; Davis Creek Road, along Davis Creek, Snowbird Mountains, N of Grandview; <named-content xmlns:xlink="http://www.w3.org/1999/xlink" content-type="dwc:verbatimCoordinates" xlink:type="simple"><named-content content-type="geo-json" specific-use="{&#34;type&#34;:&#34;Point&#34;,&#34;coordinates&#34;:[-84.036800,35.215100]}" id="NCID0E4HEK" xlink:type="simple">35.2151°N, -84.0368°W</named-content></named-content>; 16 Aug. 2007; M. Hedin, M. McCormack, S. Derkarabetian leg.; <abbrev xmlns:xlink="http://www.w3.org/1999/xlink" xlink:title="M Hedin" id="ABBRID0ECIEK" xlink:type="simple">MCH</abbrev> 07_110; • ♂, 2♀, 1 imm; Dinkin Cove Road, N of Hanging Dog Mountain; <named-content xmlns:xlink="http://www.w3.org/1999/xlink" content-type="dwc:verbatimCoordinates" xlink:type="simple"><named-content content-type="geo-json" specific-use="{&#34;type&#34;:&#34;Point&#34;,&#34;coordinates&#34;:[-83.998800,35.180900]}" id="NCID0EJIEK" xlink:type="simple">35.1809°N, -83.9988°W</named-content></named-content>; 16 Aug. 2007; M. Hedin, M. McCormack, S. Derkarabetian leg.; <abbrev xmlns:xlink="http://www.w3.org/1999/xlink" xlink:title="M Hedin" id="ABBRID0EOIEK" xlink:type="simple">MCH</abbrev> 07_109; • ♂, 5♀; Hanging Dog Creek, below Hanging Gap; <named-content xmlns:xlink="http://www.w3.org/1999/xlink" content-type="dwc:verbatimCoordinates" xlink:type="simple"><named-content content-type="geo-json" specific-use="{&#34;type&#34;:&#34;Point&#34;,&#34;coordinates&#34;:[-83.973900,35.211200]}" id="NCID0EVIEK" xlink:type="simple">35.2112°N, -83.9739°W</named-content></named-content>; 17 Aug. 2004; M. Hedin, R. Keith, J. Starrett, S. Thomas leg.; <abbrev xmlns:xlink="http://www.w3.org/1999/xlink" xlink:title="M Hedin" id="ABBRID0E1IEK" xlink:type="simple">MCH</abbrev> 04_055; • ♀; Hanging Dog Creek, E Boiling Springs; <named-content xmlns:xlink="http://www.w3.org/1999/xlink" content-type="dwc:verbatimCoordinates" xlink:type="simple"><named-content content-type="geo-json" specific-use="{&#34;type&#34;:&#34;Point&#34;,&#34;coordinates&#34;:[-83.994500,35.209400]}" id="NCID0EBJEK" xlink:type="simple">35.2094°N, -83.9945°W</named-content></named-content>; 17 Aug. 2004; M. Hedin, R. Keith, J. Starrett, S. Thomas leg.; <abbrev xmlns:xlink="http://www.w3.org/1999/xlink" xlink:title="M Hedin" id="ABBRID0EGJEK" xlink:type="simple">MCH</abbrev> 04_056; USA – <bold>North Carolina, Graham Co.</bold> • ♂, 2 imm; along Snowbird Creek, near Wilson Cabin; <named-content xmlns:xlink="http://www.w3.org/1999/xlink" content-type="dwc:verbatimCoordinates" xlink:type="simple"><named-content content-type="geo-json" specific-use="{&#34;type&#34;:&#34;Point&#34;,&#34;coordinates&#34;:[-83.905100,35.273300]}" id="NCID0EPJEK" xlink:type="simple">35.2733°N, -83.9051°W</named-content></named-content>; 27 Aug. 2002; M. Hedin, M. Lowder, P. Paquin leg.; <abbrev xmlns:xlink="http://www.w3.org/1999/xlink" xlink:title="M Hedin" id="ABBRID0EUJEK" xlink:type="simple">MCH</abbrev> 02_161; – <bold>Tennessee, Polk Co.</bold> • 1 imm (identification based on <abbrev xmlns:xlink="http://www.w3.org/1999/xlink" xlink:title="ultraconserved element" id="ABBRID0E1JEK" xlink:type="simple">UCE</abbrev> and mitochondrial evidence); Hwy 68, vic Apalachia, just S Hiwassee River; <named-content xmlns:xlink="http://www.w3.org/1999/xlink" content-type="dwc:verbatimCoordinates" xlink:type="simple"><named-content content-type="geo-json" specific-use="{&#34;type&#34;:&#34;Point&#34;,&#34;coordinates&#34;:[-84.315900,35.167600]}" id="NCID0EBKEK" xlink:type="simple">35.1676°N, -84.3159°W</named-content></named-content>; 17 Aug. 2007; M. Hedin, M. McCormack, S. Derkarabetian leg.; <abbrev xmlns:xlink="http://www.w3.org/1999/xlink" xlink:title="M Hedin" id="ABBRID0EGKEK" xlink:type="simple">MCH</abbrev> 07_111.</p></tp:treatment-sec><tp:treatment-sec sec-type="diagnosis" id="SECID0EKKEK"><title>Diagnosis.</title><p>Males are easily distinguished from other members of the species group by the unique shape of the median apophysis, the shape of the tegular apophysis and tegular keel, the shape of the dorsal paracymbial process, and possession of a thorn-shaped distomedial paracymbial process (Fig. <xref ref-type="fig" rid="F43">43A–D</xref>). Epigynal morphology, particularly the shape of the posterior extension of the median septum, is distinctive for the entire Appalachian clade (Fig. <xref ref-type="fig" rid="F43">43E–J</xref>).</p><fig id="F43" position="float" orientation="portrait"><object-id xmlns:xlink="http://www.w3.org/1999/xlink" content-type="doi" xlink:type="simple">10.3897/zookeys.1145.96724.figure43</object-id><object-id xmlns:xlink="http://www.w3.org/1999/xlink" content-type="arpha" xlink:type="simple">DA8D6085-905F-5ED8-82AE-7A6258F6F05A</object-id><label>Figure 43.</label><caption><p><italic><tp:taxon-name><tp:taxon-name-part taxon-name-part-type="genus" reg="Nesticus">Nesticus</tp:taxon-name-part><tp:taxon-name-part taxon-name-part-type="species" reg="bondi">bondi</tp:taxon-name-part></tp:taxon-name></italic> sp. nov. ♂ palp and ♀ epigynal variation. North Carolina, Cherokee Co., along Tipton Creek, <abbrev xmlns:xlink="http://www.w3.org/1999/xlink" xlink:title="M Hedin" id="ABBRID0ELLEK" xlink:type="simple">MCH</abbrev> 02_158 (SDSU_TAC000665), ♂ palp, dorsal (<bold>A</bold>), ventral (<bold>B</bold>). North Carolina, Graham Co., along Snowbird Creek, <abbrev xmlns:xlink="http://www.w3.org/1999/xlink" xlink:title="M Hedin" id="ABBRID0ETLEK" xlink:type="simple">MCH</abbrev> 02_161, ♂ palp, dorsal (<bold>C</bold>), ventral (<bold>D</bold>). Scale bar: 0.5 mm. North Carolina, Cherokee Co., along Tipton Creek, <abbrev xmlns:xlink="http://www.w3.org/1999/xlink" xlink:title="M Hedin" id="ABBRID0E2LEK" xlink:type="simple">MCH</abbrev> 02_158 (SDSU_TAC000666), epigynum, ventral (<bold>E</bold>), dorsal (<bold>F</bold>). North Carolina, Cherokee Co., Dinkin Cove Road, <abbrev xmlns:xlink="http://www.w3.org/1999/xlink" xlink:title="M Hedin" id="ABBRID0EDMEK" xlink:type="simple">MCH</abbrev> 07_109, epigynum, ventral (<bold>G</bold>), dorsal (<bold>H</bold>). North Carolina, Cherokee Co., Davis Creek Road, <abbrev xmlns:xlink="http://www.w3.org/1999/xlink" xlink:title="M Hedin" id="ABBRID0ELMEK" xlink:type="simple">MCH</abbrev> 07_110, epigynum, ventral (<bold>I</bold>), dorsal (<bold>J</bold>). Scale bar: 0.5 mm.</p></caption><graphic xmlns:xlink="http://www.w3.org/1999/xlink" xlink:href="zookeys-1145-001_article-96724__-g043.jpg" position="float" orientation="portrait" xlink:type="simple" id="oo_804494.jpg"><uri content-type="original_file" xlink:type="simple">https://binary.pensoft.net/fig/804494</uri></graphic></fig></tp:treatment-sec><tp:treatment-sec sec-type="description" id="SECID0EYMEK"><title>Description of ♂ holotype</title><p><bold>(SDSU_TAC000665).</bold> Carapace dusky cream to orange, faint gray pigmentation behind ocular area leading to midline and around edges. Legs pale yellow / cream. Abdomen with paired dark gray blotches on a light gray background. All eyes approximately equal in size, except for AMEs, ~ 1/4 width of ALEs. Eyes with rings of dark pigment. <abbrev xmlns:xlink="http://www.w3.org/1999/xlink" xlink:title="carapace length" id="ABBRID0EANEK" xlink:type="simple">CL</abbrev> 1.3, <abbrev xmlns:xlink="http://www.w3.org/1999/xlink" xlink:title="maximum carapace width" id="ABBRID0EENEK" xlink:type="simple">CW</abbrev> 1.17, abdomen length 1.35, total body length 2.65. Leg I total length 9.8 (2.72, 0.53, 2.87, 2.58, 1.1), leg formula 1423, leg I / <abbrev xmlns:xlink="http://www.w3.org/1999/xlink" xlink:title="maximum carapace width" id="ABBRID0EINEK" xlink:type="simple">CW</abbrev> ratio 8.4. Paracymbium possesses a well-sclerotized thorn-shaped distomedial process. Paracymbial dorsal process a large transparent lobe that lacks a basal process, approximately contiguous with the distal paracymbial process, itself conspicuously weakly sclerotized, narrow, pointed, and weakly serrate along dorsal edge. Ventral paracymbial process triangular. Median apophysis somewhat triangular with a sclerotized point directed prolaterally. Tegulum with posterior keel; tegular process short, beak-like, narrows distally, and directed anteriorly. Distal tip of conductor bent and directed prolaterally.</p></tp:treatment-sec><tp:treatment-sec sec-type="♂ Variation" id="SECID0EVNEK"><title>♂ Variation.</title><p>Males from different geographic locations show very minor variation in the width (at base) of the dorsal paracymbial process and depth of indentation between dorsal and distal processes (Fig. <xref ref-type="fig" rid="F43">43A–D</xref>).</p></tp:treatment-sec><tp:treatment-sec sec-type="description" id="SECID0E6NEK"><title>Description of ♀ paratype</title><p><bold>(SDSU_TAC000666).</bold> Carapace dusky cream to orange, gray pigmentation behind ocular area leading to midline and around edges. Legs pale yellow / cream. Abdomen with paired dark gray / black blotches on a light gray background. All eyes approximately equal in size, except for AMEs, ~ 1/4 width of ALEs. Eyes with rings of dark pigment. <abbrev xmlns:xlink="http://www.w3.org/1999/xlink" xlink:title="carapace length" id="ABBRID0EHOEK" xlink:type="simple">CL</abbrev> 1.4, <abbrev xmlns:xlink="http://www.w3.org/1999/xlink" xlink:title="maximum carapace width" id="ABBRID0ELOEK" xlink:type="simple">CW</abbrev> 1.24, abdomen length 1.75, total body length 3.15. Leg I total length 8.32 (2.38, 0.54, 2.39, 2.01, 1), leg formula 1423, leg I / <abbrev xmlns:xlink="http://www.w3.org/1999/xlink" xlink:title="maximum carapace width" id="ABBRID0EPOEK" xlink:type="simple">CW</abbrev> ratio 6.7. Epigynum with well-defined orifices lateral to a posterior extension of the median septum, itself widening posteriorly with a flattened posterior edge. Spermathecae elongated and directed anterolaterally. Posterolateral edges of epigynum folded over dorsally to form dorsal posterior flaps. Viewed dorsally, large, internal lobes extend anterolaterally with sclerotized rims.</p></tp:treatment-sec><tp:treatment-sec sec-type="♀ Variation" id="SECID0ETOEK"><title>♀ Variation.</title><p>Females from different geographic locations show very minor variation in the shape of the anterior internal sclerotized epigynal lobes (Fig. <xref ref-type="fig" rid="F43">43E–J</xref>).</p></tp:treatment-sec><tp:treatment-sec sec-type="distribution" id="SECID0E4OEK"><title>Distribution and natural history.</title><p>Most populations are from the southwestern flanks of the Snowbird Mountains of western North Carolina (Fig. <xref ref-type="fig" rid="F42">42</xref>). A single immature specimen is known from further west at Apalachia (placement based on <abbrev xmlns:xlink="http://www.w3.org/1999/xlink" xlink:title="ultraconserved element" id="ABBRID0EHPEK" xlink:type="simple">UCE</abbrev> and mitochondrial evidence), suggesting that additional populations likely reside in the intervening montane habitats (Fig. <xref ref-type="fig" rid="F42">42</xref>).</p><p>At the type locality of Tipton Creek, <italic><tp:taxon-name><tp:taxon-name-part taxon-name-part-type="genus" reg="Nesticus">Nesticus</tp:taxon-name-part><tp:taxon-name-part taxon-name-part-type="species" reg="bondi">bondi</tp:taxon-name-part></tp:taxon-name></italic> (♂, 6♀) was found in syntopy with <italic><tp:taxon-name><tp:taxon-name-part taxon-name-part-type="genus" reg="Nesticus">N.</tp:taxon-name-part><tp:taxon-name-part taxon-name-part-type="species" reg="sheari">sheari</tp:taxon-name-part></tp:taxon-name></italic> (4♀); field notes read “<italic><tp:taxon-name><tp:taxon-name-part taxon-name-part-type="genus" reg="Nesticus">Nesticus</tp:taxon-name-part></tp:taxon-name></italic> in boulderfield above road, north-facing, concentrated in small drainage”. Because we did not identify specimens directly in the field, it remains unclear if these different species were found side-by-side or were perhaps somehow segregated by microhabitat at this location. At Davis Creek (<abbrev xmlns:xlink="http://www.w3.org/1999/xlink" xlink:title="M Hedin" id="ABBRID0EOQEK" xlink:type="simple">MCH</abbrev> 07_110), <italic><tp:taxon-name><tp:taxon-name-part taxon-name-part-type="genus" reg="Nesticus">Nesticus</tp:taxon-name-part></tp:taxon-name></italic> were found “under rocks at streamside – many from webs under a large rock shelter cave”.</p></tp:treatment-sec><tp:treatment-sec sec-type="etymology" id="SECID0EZQEK"><title>Etymology.</title><p>Named after Dr. Jason Bond, Professor and Schlinger Chair of Insect Systematics at the University of California Davis. Jason was born in the southern Appalachians, schooled in the mountains of western North Carolina, and perhaps sometimes paddled in the Snowbird Mountains. Jason has been a longtime close friend and arachnological colleague of MH and is for him forever a source of scientific (and life) inspiration.</p></tp:treatment-sec><tp:treatment-sec sec-type="remarks" id="SECID0E5QEK"><title>Remarks.</title><p>The immature specimens from Tipton Creek are here attributed to <italic><tp:taxon-name><tp:taxon-name-part taxon-name-part-type="genus" reg="Nesticus">Nesticus</tp:taxon-name-part><tp:taxon-name-part taxon-name-part-type="species" reg="bondi">bondi</tp:taxon-name-part></tp:taxon-name></italic>, but some (or all) could be <italic><tp:taxon-name><tp:taxon-name-part taxon-name-part-type="genus" reg="Nesticus">N.</tp:taxon-name-part><tp:taxon-name-part taxon-name-part-type="species" reg="sheari">sheari</tp:taxon-name-part></tp:taxon-name></italic>.</p></tp:treatment-sec><tp:treatment-sec><!--Section generated to contain objects referenced in tp:taxon-treatment.--><fig id="F42" position="float" orientation="portrait"><object-id xmlns:xlink="http://www.w3.org/1999/xlink" content-type="doi" xlink:type="simple">10.3897/zookeys.1145.96724.figure42</object-id><object-id xmlns:xlink="http://www.w3.org/1999/xlink" content-type="arpha" xlink:type="simple">948B2B6B-09CD-57D7-94DC-504D2D9976DE</object-id><label>Figure 42.</label><caption><p>Distribution of the <italic><tp:taxon-name><tp:taxon-name-part taxon-name-part-type="genus" reg="Nesticus"/><tp:taxon-name-part taxon-name-part-type="species" reg="barrowsi">barrowsi</tp:taxon-name-part></tp:taxon-name></italic> group. Type localities designated with yellow circles. State boundaries and major cities shown for geographic context. Dashed lines circumscribe known species distributions.</p></caption><graphic xmlns:xlink="http://www.w3.org/1999/xlink" xlink:href="zookeys-1145-001_article-96724__-g042.jpg" position="float" orientation="portrait" xlink:type="simple" id="oo_804493.jpg"><uri content-type="original_file" xlink:type="simple">https://binary.pensoft.net/fig/804493</uri></graphic></fig></tp:treatment-sec></tp:taxon-treatment>
