# Supplementary material for: ﻿New species in old mountains: integrative taxonomy reveals ten new species and extensive short-range endemism in Nesticus spiders (Araneae, Nesticidae) from the southern Appalachian Mountains
Source: Zookeys. 2023 Feb 3;1145:1–130. doi: 10.3897/zookeys.1145.96724 (PMC10208238; doi:10.3897/zookeys.1145.96724)
Supplement: XML Treatment for Nesticus barrowsi [file zookeys.1145.96724-treatment23.xml]

<!DOCTYPE tp:taxon-treatment
  PUBLIC "-//TaxonX//DTD Taxonomic Treatment Publishing DTD v0 20100105//EN" "tax-treatment-NSO.dtd">
<tp:taxon-treatment xmlns:tp="http://www.plazi.org/taxpub"><tp:treatment-meta><kwd-group><label>Taxon classification</label><kwd>
                  <named-content content-type="kingdom">Animalia</named-content>
                </kwd><kwd>
                  <named-content content-type="order">Araneae</named-content>
                </kwd><kwd>
                  <named-content content-type="family">Nesticidae</named-content>
                </kwd></kwd-group><mixed-citation publication-type="journal"><person-group><name><surname>Hedin</surname><given-names>Marshal</given-names></name><name><surname>Milne</surname><given-names>Marc A.</given-names></name></person-group><article-title>﻿New species in old mountains: integrative taxonomy reveals ten new species and extensive short-range endemism in <italic><tp:taxon-name><tp:taxon-name-part taxon-name-part-type="genus" reg="Nesticus">Nesticus</tp:taxon-name-part></tp:taxon-name></italic> spiders (<tp:taxon-name><tp:taxon-name-part taxon-name-part-type="order">Araneae</tp:taxon-name-part></tp:taxon-name>, <tp:taxon-name><tp:taxon-name-part taxon-name-part-type="family">Nesticidae</tp:taxon-name-part></tp:taxon-name>) from the southern Appalachian Mountains</article-title><source>Zookeys</source><day>03</day><month>02</month><year>2023</year><volume>1145</volume><fpage>1</fpage><lpage>130</lpage><pub-id pub-id-type="doi">10.3897/zookeys.1145.96724</pub-id></mixed-citation></tp:treatment-meta><tp:nomenclature><label>﻿</label><tp:taxon-name>
                <object-id xmlns:xlink="http://www.w3.org/1999/xlink" content-type="arpha" xlink:type="simple">8D969825-BFA8-5396-B06E-5A3E57D02852</object-id>
                <tp:taxon-name-part taxon-name-part-type="genus" reg="Nesticus">Nesticus</tp:taxon-name-part>
                <tp:taxon-name-part taxon-name-part-type="species" reg="barrowsi">barrowsi</tp:taxon-name-part>
              </tp:taxon-name><tp:taxon-authority>Gertsch, 1984</tp:taxon-authority><xref ref-type="fig" rid="F44">Figs 44A, B</xref><xref ref-type="fig" rid="F45">, 45A–H</xref><tp:nomenclature-citation-list><tp:nomenclature-citation><tp:taxon-name>
                    <tp:taxon-name-part taxon-name-part-type="genus" reg="Nesticus">Nesticus</tp:taxon-name-part>
                    <tp:taxon-name-part taxon-name-part-type="species" reg="barrowsi">barrowsi</tp:taxon-name-part>
                  </tp:taxon-name><comment>Gertsch, 1984: 35, figs 103–105, 118–120; <xref ref-type="bibr" rid="B50">Reeves 2000</xref>: 338.</comment></tp:nomenclature-citation></tp:nomenclature-citation-list></tp:nomenclature><tp:treatment-sec sec-type="material" id="SECID0EZTEK"><title>Material examined.</title><p><bold>Type material: <italic>Holotype</italic></bold>: USA – <bold>Tennessee, Blount Co.</bold> • ♂ holotype; Tuckaleechee Caverns, Tuckaleechee Cove; 1 Nov. 1938; W.B. Jones leg.; <named-content xmlns:xlink="http://www.w3.org/1999/xlink" content-type="dwc:institutional_code" xlink:title="American Museum of Natural History" xlink:href="http://grbio.org/institution/american-museum-natural-history" xlink:type="simple">AMNH</named-content>. <bold>New collections from type locality</bold>: – <bold>Blount Co.</bold> • ♀; Tuckaleechee Caverns, Tuckaleechee Cove; 22 Sep. 1992; M. Hedin, S. O’Kane leg. <bold>Non type material</bold>: – <bold>Blount Co.</bold> • ♂, 7♀; Great Smoky Mountains NP, Gregory Cave, Cades Cove; 21 Aug. 1992; M. Hedin leg.; • 2♀; Great Smoky Mountains NP, Rich Mountain Blowhole, Calf Cave; 2 Aug. 2000; M. Hedin, J. Cokendolpher, W. Reeves leg.; <abbrev xmlns:xlink="http://www.w3.org/1999/xlink" xlink:title="M Hedin" id="ABBRID0ESUEK" xlink:type="simple">MCH</abbrev> 00_147; • ♀; Great Smoky Mountains NP, White Oak Sinks, Rainbow Cave; 21 Aug. 1992; M. Hedin leg.</p></tp:treatment-sec><tp:treatment-sec sec-type="diagnosis" id="SECID0EWUEK"><title>Diagnosis.</title><p>The diagnosis of <xref ref-type="bibr" rid="B12">Gertsch (1984)</xref> is revised here to recognize the phylogenetic affinities within the <italic><tp:taxon-name><tp:taxon-name-part taxon-name-part-type="genus" reg="Nesticus"/><tp:taxon-name-part taxon-name-part-type="species" reg="barrowsi">barrowsi</tp:taxon-name-part></tp:taxon-name></italic> group. <italic><tp:taxon-name><tp:taxon-name-part taxon-name-part-type="genus" reg="Nesticus">Nesticus</tp:taxon-name-part><tp:taxon-name-part taxon-name-part-type="species" reg="barrowsi">barrowsi</tp:taxon-name-part></tp:taxon-name></italic> is troglomorphic (long-legged, pale, approximately eyeless, relatively large-bodied), unlike other species in the species group. The male tegular apophysis curves to lie behind a quadrate median apophysis, is sharply tipped, without a basal keel. The paracymbial dorsal process is translucent, skinny and finger-like, while the distal process includes a well-sclerotized pointed tip and a small ventral keel (Fig. <xref ref-type="fig" rid="F44">44A, B</xref>). Female <italic><tp:taxon-name><tp:taxon-name-part taxon-name-part-type="genus" reg="Nesticus">N.</tp:taxon-name-part><tp:taxon-name-part taxon-name-part-type="species" reg="barrowsi">barrowsi</tp:taxon-name-part></tp:taxon-name></italic> differ from other members of the species group in overall morphology of the epigynum, including the pear-shaped spermathecae (Fig. <xref ref-type="fig" rid="F45">45A–H</xref>).</p><fig id="F44" position="float" orientation="portrait"><object-id xmlns:xlink="http://www.w3.org/1999/xlink" content-type="doi" xlink:type="simple">10.3897/zookeys.1145.96724.figure44</object-id><object-id xmlns:xlink="http://www.w3.org/1999/xlink" content-type="arpha" xlink:type="simple">45D17B8F-17ED-52A5-B69F-0D66698CFC01</object-id><label>Figure 44.</label><caption><p><italic><tp:taxon-name><tp:taxon-name-part taxon-name-part-type="genus" reg="Nesticus">Nesticus</tp:taxon-name-part><tp:taxon-name-part taxon-name-part-type="species" reg="barrowsi">barrowsi</tp:taxon-name-part></tp:taxon-name></italic> ♂ palps. Tennessee, Blount Co., Great Smoky Mountains NP, Gregory Cave, <abbrev xmlns:xlink="http://www.w3.org/1999/xlink" xlink:title="M Hedin" id="ABBRID0EEXEK" xlink:type="simple">MCH</abbrev> specimen #1295, ventral (<bold>A</bold>), dorsal (<bold>B</bold>). Scale bar: 0.5 mm.</p></caption><graphic xmlns:xlink="http://www.w3.org/1999/xlink" xlink:href="zookeys-1145-001_article-96724__-g044.jpg" position="float" orientation="portrait" xlink:type="simple" id="oo_804495.jpg"><uri content-type="original_file" xlink:type="simple">https://binary.pensoft.net/fig/804495</uri></graphic></fig><fig id="F45" position="float" orientation="portrait"><object-id xmlns:xlink="http://www.w3.org/1999/xlink" content-type="doi" xlink:type="simple">10.3897/zookeys.1145.96724.figure45</object-id><object-id xmlns:xlink="http://www.w3.org/1999/xlink" content-type="arpha" xlink:type="simple">01B2A163-8C59-5539-A153-3617221DCBC1</object-id><label>Figure 45.</label><caption><p><italic><tp:taxon-name><tp:taxon-name-part taxon-name-part-type="genus" reg="Nesticus">Nesticus</tp:taxon-name-part><tp:taxon-name-part taxon-name-part-type="species" reg="barrowsi">barrowsi</tp:taxon-name-part></tp:taxon-name></italic> epigynal variation. Tennessee, Blount Co., Great Smoky Mountains NP, Calf Cave, <abbrev xmlns:xlink="http://www.w3.org/1999/xlink" xlink:title="M Hedin" id="ABBRID0EEYEK" xlink:type="simple">MCH</abbrev> 00_147, ventral (<bold>A</bold>), dorsal (<bold>B</bold>). Tennessee, Blount Co., Great Smoky Mountains NP, White Oak Sinks, Rainbow Cave, <abbrev xmlns:xlink="http://www.w3.org/1999/xlink" xlink:title="M Hedin" id="ABBRID0EMYEK" xlink:type="simple">MCH</abbrev> specimen #1303, ventral (<bold>C</bold>), dorsal (<bold>D</bold>). Tennessee, Blount Co., Tuckaleechee Caverns, <abbrev xmlns:xlink="http://www.w3.org/1999/xlink" xlink:title="M Hedin" id="ABBRID0EUYEK" xlink:type="simple">MCH</abbrev> specimen #1568, ventral (<bold>E</bold>), dorsal (<bold>F</bold>). Tennessee, Blount Co., Great Smoky Mountains NP, Gregory Cave, <abbrev xmlns:xlink="http://www.w3.org/1999/xlink" xlink:title="M Hedin" id="ABBRID0E3YEK" xlink:type="simple">MCH</abbrev> specimen #1297, ventral (<bold>G</bold>), dorsal (<bold>H</bold>). Scale bar: 0.5 mm.</p></caption><graphic xmlns:xlink="http://www.w3.org/1999/xlink" xlink:href="zookeys-1145-001_article-96724__-g045.jpg" position="float" orientation="portrait" xlink:type="simple" id="oo_804496.jpg"><uri content-type="original_file" xlink:type="simple">https://binary.pensoft.net/fig/804496</uri></graphic></fig></tp:treatment-sec><tp:treatment-sec sec-type="variation" id="SECID0EJZEK"><title>Variation.</title><p>Minor variation is observed in the height and width of the paired epigynal plates across geographic locations (Fig. <xref ref-type="fig" rid="F45">45A–H</xref>).</p></tp:treatment-sec><tp:treatment-sec sec-type="distribution" id="SECID0ETZEK"><title>Distribution and natural history.</title><p>This troglomorphic species is only known from caves in karst windows along the northwestern edge of Great Smoky Mountains National Park (Cades Cove, Tuckaleechee Cove; Fig. <xref ref-type="fig" rid="F42">42</xref>). <xref ref-type="bibr" rid="B50">Reeves (2000)</xref> reported <italic><tp:taxon-name><tp:taxon-name-part taxon-name-part-type="genus" reg="Nesticus">Nesticus</tp:taxon-name-part><tp:taxon-name-part taxon-name-part-type="species" reg="barrowsi">barrowsi</tp:taxon-name-part></tp:taxon-name></italic> in sympatry with <italic><tp:taxon-name><tp:taxon-name-part taxon-name-part-type="genus" reg="Nesticus">N.</tp:taxon-name-part><tp:taxon-name-part taxon-name-part-type="species" reg="stupkai">stupkai</tp:taxon-name-part></tp:taxon-name></italic> at two cave locations in Great Smoky Mountains National Park. We also collected these species in near syntopy at White Oak Sinks, with <italic><tp:taxon-name><tp:taxon-name-part taxon-name-part-type="genus" reg="Nesticus">N.</tp:taxon-name-part><tp:taxon-name-part taxon-name-part-type="species" reg="barrowsi">barrowsi</tp:taxon-name-part></tp:taxon-name></italic> found in the dark zone of caves and <italic><tp:taxon-name><tp:taxon-name-part taxon-name-part-type="genus" reg="Nesticus">N.</tp:taxon-name-part><tp:taxon-name-part taxon-name-part-type="species" reg="stupkai">stupkai</tp:taxon-name-part></tp:taxon-name></italic> found closer to cave entrances (twilight zone).</p></tp:treatment-sec><tp:treatment-sec><!--Section generated to contain objects referenced in tp:taxon-treatment.--><fig id="F42" position="float" orientation="portrait"><object-id xmlns:xlink="http://www.w3.org/1999/xlink" content-type="doi" xlink:type="simple">10.3897/zookeys.1145.96724.figure42</object-id><object-id xmlns:xlink="http://www.w3.org/1999/xlink" content-type="arpha" xlink:type="simple">948B2B6B-09CD-57D7-94DC-504D2D9976DE</object-id><label>Figure 42.</label><caption><p>Distribution of the <italic><tp:taxon-name><tp:taxon-name-part taxon-name-part-type="genus" reg="Nesticus"/><tp:taxon-name-part taxon-name-part-type="species" reg="barrowsi">barrowsi</tp:taxon-name-part></tp:taxon-name></italic> group. Type localities designated with yellow circles. State boundaries and major cities shown for geographic context. Dashed lines circumscribe known species distributions.</p></caption><graphic xmlns:xlink="http://www.w3.org/1999/xlink" xlink:href="zookeys-1145-001_article-96724__-g042.jpg" position="float" orientation="portrait" xlink:type="simple" id="oo_804493.jpg"><uri content-type="original_file" xlink:type="simple">https://binary.pensoft.net/fig/804493</uri></graphic></fig></tp:treatment-sec><ref-list><ref id="B50"><mixed-citation xmlns:xlink="http://www.w3.org/1999/xlink" xlink:type="simple"><person-group><name name-style="western"><surname>Reeves</surname><given-names>WK</given-names></name></person-group> (<year>2000</year>) <article-title>Invertebrate cavernicoles of the Great Smoky Mountains National Park, USA.</article-title><source>Journal of the Elisha Mitchell Scientific Society</source><volume>116</volume>(<issue>4</issue>): <fpage>334</fpage>–<lpage>343</lpage>. <ext-link xlink:href="https://www.jstor.org/stable/24335885" ext-link-type="uri" xlink:type="simple">https://www.jstor.org/stable/24335885</ext-link></mixed-citation></ref><ref id="B12"><mixed-citation xmlns:xlink="http://www.w3.org/1999/xlink" xlink:type="simple"><person-group><name name-style="western"><surname>Gertsch</surname><given-names>WJ</given-names></name></person-group> (<year>1984</year>) <article-title>The spider family <tp:taxon-name><tp:taxon-name-part taxon-name-part-type="family">Nesticidae</tp:taxon-name-part></tp:taxon-name> (<tp:taxon-name><tp:taxon-name-part taxon-name-part-type="order">Araneae</tp:taxon-name-part></tp:taxon-name>) in North America, Central America, and the West Indies.</article-title><source>Texas Memorial Museum Bulletin</source><volume>31</volume>: <fpage>1</fpage>–<lpage>91</lpage>. <ext-link xlink:href="http://hdl.handle.net/2152/29952" ext-link-type="uri" xlink:type="simple">http://hdl.handle.net/2152/29952</ext-link></mixed-citation></ref></ref-list></tp:taxon-treatment>
