# Supplementary material for: ﻿New species in old mountains: integrative taxonomy reveals ten new species and extensive short-range endemism in Nesticus spiders (Araneae, Nesticidae) from the southern Appalachian Mountains
Source: Zookeys. 2023 Feb 3;1145:1–130. doi: 10.3897/zookeys.1145.96724 (PMC10208238; doi:10.3897/zookeys.1145.96724)
Supplement: XML Treatment for Nesticus lowderi [file zookeys.1145.96724-treatment24.xml]

<!DOCTYPE tp:taxon-treatment
  PUBLIC "-//TaxonX//DTD Taxonomic Treatment Publishing DTD v0 20100105//EN" "tax-treatment-NSO.dtd">
<tp:taxon-treatment xmlns:tp="http://www.plazi.org/taxpub"><tp:treatment-meta><kwd-group><label>Taxon classification</label><kwd>
                  <named-content content-type="kingdom">Animalia</named-content>
                </kwd><kwd>
                  <named-content content-type="order">Araneae</named-content>
                </kwd><kwd>
                  <named-content content-type="family">Nesticidae</named-content>
                </kwd></kwd-group><mixed-citation publication-type="journal"><person-group><name><surname>Hedin</surname><given-names>Marshal</given-names></name><name><surname>Milne</surname><given-names>Marc A.</given-names></name></person-group><article-title>﻿New species in old mountains: integrative taxonomy reveals ten new species and extensive short-range endemism in <italic><tp:taxon-name><tp:taxon-name-part taxon-name-part-type="genus" reg="Nesticus">Nesticus</tp:taxon-name-part></tp:taxon-name></italic> spiders (<tp:taxon-name><tp:taxon-name-part taxon-name-part-type="order">Araneae</tp:taxon-name-part></tp:taxon-name>, <tp:taxon-name><tp:taxon-name-part taxon-name-part-type="family">Nesticidae</tp:taxon-name-part></tp:taxon-name>) from the southern Appalachian Mountains</article-title><source>Zookeys</source><day>03</day><month>02</month><year>2023</year><volume>1145</volume><fpage>1</fpage><lpage>130</lpage><pub-id pub-id-type="doi">10.3897/zookeys.1145.96724</pub-id></mixed-citation></tp:treatment-meta><tp:nomenclature><label>﻿</label><tp:taxon-name>
                <object-id xmlns:xlink="http://www.w3.org/1999/xlink" content-type="arpha" xlink:type="simple">EB812E0C-B622-5172-894C-DE2D829B2BD9</object-id>
                <tp:taxon-name-part taxon-name-part-type="genus" reg="Nesticus">Nesticus</tp:taxon-name-part>
                <tp:taxon-name-part taxon-name-part-type="species" reg="lowderi">lowderi</tp:taxon-name-part>
                <object-id xmlns:xlink="http://www.w3.org/1999/xlink" content-type="zoobank" xlink:type="simple">https://zoobank.org/1F0FB7CB-C0AD-4284-B1CA-F44AC6C9E160</object-id>
              </tp:taxon-name><tp:taxon-status xmlns:xlink="http://www.w3.org/1999/xlink" xlink:type="simple">sp. nov.</tp:taxon-status><xref ref-type="fig" rid="F46">Figs 46A–D</xref><xref ref-type="fig" rid="F47">, 47A–H</xref></tp:nomenclature><tp:treatment-sec sec-type="material" id="SECID0E53EK"><title>Material examined.</title><p><bold>Type material: <italic>Holotype</italic></bold>: USA – <bold>North Carolina, Clay Co.</bold> • ♂ holotype; Chunky Gal Mountain, Chestnut Branch of Barnard’s Creek; <named-content xmlns:xlink="http://www.w3.org/1999/xlink" content-type="dwc:verbatimCoordinates" xlink:type="simple"><named-content content-type="geo-json" specific-use="{&#34;type&#34;:&#34;Point&#34;,&#34;coordinates&#34;:[-83.632700,35.085700]}" id="NCID0EN4EK" xlink:type="simple">35.0857°N, -83.6327°W</named-content></named-content>; 6 May. 1999; M. Hedin, B. Dellinger leg.; <abbrev xmlns:xlink="http://www.w3.org/1999/xlink" xlink:title="M Hedin" id="ABBRID0ES4EK" xlink:type="simple">MCH</abbrev> 99_016 (SDSU_TAC000667); <bold><italic>Paratypes</italic></bold>: – <bold>Clay Co.</bold> • 3♀; data as for holotype; <bold>Non type material</bold>: – <bold>Clay Co.</bold> • ♂; along Barnard’s Creek, N side of Chunky Gal Mountain; <named-content xmlns:xlink="http://www.w3.org/1999/xlink" content-type="dwc:verbatimCoordinates" xlink:type="simple"><named-content content-type="geo-json" specific-use="{&#34;type&#34;:&#34;Point&#34;,&#34;coordinates&#34;:[-83.637200,35.086800]}" id="NCID0EC5EK" xlink:type="simple">35.0868°N, -83.6372°W</named-content></named-content>; 24 Apr. 1992; B. Dellinger leg.; • ♀; Eagle Fork Creek (Dave Barrett) SE of Shooting Creek N of Hightower Bald; <named-content xmlns:xlink="http://www.w3.org/1999/xlink" content-type="dwc:verbatimCoordinates" xlink:type="simple"><named-content content-type="geo-json" specific-use="{&#34;type&#34;:&#34;Point&#34;,&#34;coordinates&#34;:[-83.622500,35.007500]}" id="NCID0EK5EK" xlink:type="simple">35.0075°N, -83.6225°W</named-content></named-content>; 20 Aug. 2002; M. Hedin, F. Coyle, M. Lowder, P. Paquin leg.; <abbrev xmlns:xlink="http://www.w3.org/1999/xlink" xlink:title="M Hedin" id="ABBRID0EP5EK" xlink:type="simple">MCH</abbrev> 02_143; • ♂, 6♀; Fires Creek Road, Picnic Area along Fires Creek; <named-content xmlns:xlink="http://www.w3.org/1999/xlink" content-type="dwc:verbatimCoordinates" xlink:type="simple"><named-content content-type="geo-json" specific-use="{&#34;type&#34;:&#34;Point&#34;,&#34;coordinates&#34;:[-83.858600,35.095500]}" id="NCID0EW5EK" xlink:type="simple">35.0955°N, -83.8586°W</named-content></named-content>; 16 Aug. 2007; M. Hedin, M. McCormack, S. Derkarabetian leg.; <abbrev xmlns:xlink="http://www.w3.org/1999/xlink" xlink:title="M Hedin" id="ABBRID0E25EK" xlink:type="simple">MCH</abbrev> 07_108; • 3♂, 5♀; Fires Creek, Long Branch, just up from Short Branch; <named-content xmlns:xlink="http://www.w3.org/1999/xlink" content-type="dwc:verbatimCoordinates" xlink:type="simple"><named-content content-type="geo-json" specific-use="{&#34;type&#34;:&#34;Point&#34;,&#34;coordinates&#34;:[-83.761800,35.146700]}" id="NCID0EC6EK" xlink:type="simple">35.1467°N, -83.7618°W</named-content></named-content>; 21 Aug. 2002; M. Hedin, F. Coyle, M. Lowder, P. Paquin leg.; <abbrev xmlns:xlink="http://www.w3.org/1999/xlink" xlink:title="M Hedin" id="ABBRID0EH6EK" xlink:type="simple">MCH</abbrev> 02_144; • 2♀, 1 imm; Fires Creek, near Leatherwood Falls, just NE Fires Creek Picnic Area; <named-content xmlns:xlink="http://www.w3.org/1999/xlink" content-type="dwc:verbatimCoordinates" xlink:type="simple"><named-content content-type="geo-json" specific-use="{&#34;type&#34;:&#34;Point&#34;,&#34;coordinates&#34;:[-83.856600,35.096100]}" id="NCID0EO6EK" xlink:type="simple">35.0961°N, -83.8566°W</named-content></named-content>; 18 Aug. 2004; M. Hedin, R. Keith, J. Starrett, S. Thomas leg.; <abbrev xmlns:xlink="http://www.w3.org/1999/xlink" xlink:title="M Hedin" id="ABBRID0ET6EK" xlink:type="simple">MCH</abbrev> 04_060; • 2♀; FR 440, along Big Tuni Creek, 2 mi. N Woods Road; <named-content xmlns:xlink="http://www.w3.org/1999/xlink" content-type="dwc:verbatimCoordinates" xlink:type="simple"><named-content content-type="geo-json" specific-use="{&#34;type&#34;:&#34;Point&#34;,&#34;coordinates&#34;:[-83.700700,35.102500]}" id="NCID0E16EK" xlink:type="simple">35.1025°N, -83.7007°W</named-content></named-content>; 16 Aug. 2007; M. Hedin, M. McCormack, S. Derkarabetian leg.; <abbrev xmlns:xlink="http://www.w3.org/1999/xlink" xlink:title="M Hedin" id="ABBRID0E66EK" xlink:type="simple">MCH</abbrev> 07_107; • ♂, 7♀, 7 imm; FR 440, Big Tuni Creek, E Tusquitee Bald near Bob Allison Picnic Area; <named-content xmlns:xlink="http://www.w3.org/1999/xlink" content-type="dwc:verbatimCoordinates" xlink:type="simple"><named-content content-type="geo-json" specific-use="{&#34;type&#34;:&#34;Point&#34;,&#34;coordinates&#34;:[-83.697400,35.146300]}" id="NCID0EGAFK" xlink:type="simple">35.1463°N, -83.6974°W</named-content></named-content>; 30 Aug. 2002; M. Hedin, M. Lowder, P. Paquin leg.; <abbrev xmlns:xlink="http://www.w3.org/1999/xlink" xlink:title="M Hedin" id="ABBRID0ELAFK" xlink:type="simple">MCH</abbrev> 02_171; • ♂; W side Chunky Gal Mountain, Hwy 64, near scenic overlook; <named-content xmlns:xlink="http://www.w3.org/1999/xlink" content-type="dwc:verbatimCoordinates" xlink:type="simple"><named-content content-type="geo-json" specific-use="{&#34;type&#34;:&#34;Point&#34;,&#34;coordinates&#34;:[-83.620400,35.062700]}" id="NCID0ESAFK" xlink:type="simple">35.0627°N, -83.6204°W</named-content></named-content>; 6 May. 1999; M. Hedin, B. Dellinger leg.; <abbrev xmlns:xlink="http://www.w3.org/1999/xlink" xlink:title="M Hedin" id="ABBRID0EXAFK" xlink:type="simple">MCH</abbrev> 99_019; – <bold>Swain Co.</bold> • 2♀; Nantahala River Gorge, Blowing Springs Cave; 10 Sep. 2001; J.D. Mayes leg.</p></tp:treatment-sec><tp:treatment-sec sec-type="diagnosis" id="SECID0E4AFK"><title>Diagnosis.</title><p>Several male features distinguish <italic><tp:taxon-name><tp:taxon-name-part taxon-name-part-type="genus" reg="Nesticus">Nesticus</tp:taxon-name-part><tp:taxon-name-part taxon-name-part-type="species" reg="lowderi">lowderi</tp:taxon-name-part></tp:taxon-name></italic> from other members of the species group (and Appalachian clade), including the distinctive shape of the posterior keel of the forked tegular apophysis and the low sinuous paradistal process (Fig. <xref ref-type="fig" rid="F46">46A–D</xref>). Median bars, extending V-shaped upwards from the median septum and interrupting the epigynal pockets, diagnose <italic><tp:taxon-name><tp:taxon-name-part taxon-name-part-type="genus" reg="Nesticus">N.</tp:taxon-name-part><tp:taxon-name-part taxon-name-part-type="species" reg="lowderi">lowderi</tp:taxon-name-part></tp:taxon-name></italic> females from other members of the species group and other common regional taxa (e.g., <italic><tp:taxon-name><tp:taxon-name-part taxon-name-part-type="genus" reg="Nesticus">N.</tp:taxon-name-part><tp:taxon-name-part taxon-name-part-type="species" reg="reclusus">reclusus</tp:taxon-name-part></tp:taxon-name></italic>).</p><fig id="F46" position="float" orientation="portrait"><object-id xmlns:xlink="http://www.w3.org/1999/xlink" content-type="doi" xlink:type="simple">10.3897/zookeys.1145.96724.figure46</object-id><object-id xmlns:xlink="http://www.w3.org/1999/xlink" content-type="arpha" xlink:type="simple">31681E5C-6B54-5D50-BBDB-57AEEEE3DDDE</object-id><label>Figure 46.</label><caption><p><italic><tp:taxon-name><tp:taxon-name-part taxon-name-part-type="genus" reg="Nesticus">Nesticus</tp:taxon-name-part><tp:taxon-name-part taxon-name-part-type="species" reg="lowderi">lowderi</tp:taxon-name-part></tp:taxon-name></italic> sp. nov. ♂ palps. North Carolina, Clay Co., Chunky Gal Mountain, Chestnut Branch of Barnard’s Creek, <abbrev xmlns:xlink="http://www.w3.org/1999/xlink" xlink:title="M Hedin" id="ABBRID0E2CFK" xlink:type="simple">MCH</abbrev> 99_016 (SDSU_TAC000667), dorsal (<bold>A</bold>), ventral (<bold>B</bold>) <bold>C</bold> North Carolina, Clay Co., Big Tuni Creek, <abbrev xmlns:xlink="http://www.w3.org/1999/xlink" xlink:title="M Hedin" id="ABBRID0EFDFK" xlink:type="simple">MCH</abbrev> 02_171, ventral <bold>D</bold> North Carolina, Clay Co., Fires Creek Road, Picnic Area along Fires Creek, <abbrev xmlns:xlink="http://www.w3.org/1999/xlink" xlink:title="M Hedin" id="ABBRID0ELDFK" xlink:type="simple">MCH</abbrev> 07_108, ventral. Scale bar: 0.5 mm.</p></caption><graphic xmlns:xlink="http://www.w3.org/1999/xlink" xlink:href="zookeys-1145-001_article-96724__-g046.jpg" position="float" orientation="portrait" xlink:type="simple" id="oo_804497.jpg"><uri content-type="original_file" xlink:type="simple">https://binary.pensoft.net/fig/804497</uri></graphic></fig></tp:treatment-sec><tp:treatment-sec sec-type="description" id="SECID0EUDFK"><title>Description of ♂ holotype</title><p><bold>(SDSU_TAC000667).</bold> Carapace cream-colored, faint gray pigmentation behind ocular area leading to midline. Legs pale yellow / cream. Abdomen with many dark gray blotches on a pale cream background. All eyes approximately equal in size, except for AMEs, ~ 1/2 width of ALEs. Eyes with rings of dark pigment. <abbrev xmlns:xlink="http://www.w3.org/1999/xlink" xlink:title="carapace length" id="ABBRID0E3DFK" xlink:type="simple">CL</abbrev> 1.32, <abbrev xmlns:xlink="http://www.w3.org/1999/xlink" xlink:title="maximum carapace width" id="ABBRID0EAEFK" xlink:type="simple">CW</abbrev> 1.2, abdomen length 1.48, total body length 2.8. Leg I total length 9.88 (2.71, 0.58, 2.9, 2.59, 1.1), leg formula 1423, leg I / <abbrev xmlns:xlink="http://www.w3.org/1999/xlink" xlink:title="maximum carapace width" id="ABBRID0EEEFK" xlink:type="simple">CW</abbrev> ratio 8.2. Ventral paracymbial process consists of a large, basal lobe that broadens down length of paracymbium. Distal process somewhat spoon-shaped, dorsal process a low lobe, and the paradistal process consists of a sinuous, prolaterally directed extension with a heavily sclerotized anterior edge. Median apophysis rectangular with an anteriorly directed point and a sclerotized prolateral edge. Tegulum forked, with strong posterior keel including a wide lobe with a flattened edge. Distal tegular process crescent-shaped with a heavily sclerotized point directed anterolaterally, closely appressed to median apophysis. Distal tip of conductor bent and directed prolaterally.</p></tp:treatment-sec><tp:treatment-sec sec-type="♂ Variation" id="SECID0EIEFK"><title>♂ Variation.</title><p>Males from different locations varied slightly in the shape of the basal fork of the tegular apophysis (Fig. <xref ref-type="fig" rid="F46">46A–D</xref>).</p></tp:treatment-sec><tp:treatment-sec sec-type="description" id="SECID0ESEFK"><title>Description of ♀ paratype</title><p><bold>(SDSU_TAC000668).</bold> Carapace dusky cream to orange, with faint gray pigmentation behind ocular area leading to midline and around edges. Leg pale yellow / cream. Abdomen with paired dark gray blotches on a light gray background. All eyes approximately equal in size, except for AMEs, ~ 1/2 width of ALEs. Eyes with rings of dark pigment. <abbrev xmlns:xlink="http://www.w3.org/1999/xlink" xlink:title="carapace length" id="ABBRID0E1EFK" xlink:type="simple">CL</abbrev> 1.25, <abbrev xmlns:xlink="http://www.w3.org/1999/xlink" xlink:title="maximum carapace width" id="ABBRID0E5EFK" xlink:type="simple">CW</abbrev> 1.11, abdomen length 1.46, total body length 2.71. Leg I total length 8.34 (2.41, 0.51, 2.39, 2.04, 0.99), leg formula 1423, leg I / <abbrev xmlns:xlink="http://www.w3.org/1999/xlink" xlink:title="maximum carapace width" id="ABBRID0ECFFK" xlink:type="simple">CW</abbrev> ratio 7.5. Epigynal pockets interrupted by median bars that extend upwards V-shaped from base of median septum to nearly the top of the larger pocket (giving an overall appearance of an anchor, Fig. <xref ref-type="fig" rid="F47">47A–H</xref>). The presence of these bars forms septal grooves that lie directly adjacent to the median septum, and smaller pockets lateral to the V-shaped bars. Median septum slightly protruding posteriorly past lateral lobes. Spermathecae elongated and curved along lateral borders of epigynum, approximately banana-shaped. Ventrolateral sides of epigynal plate bulging (convex), as viewed from the side. Viewed dorsally, large internal lobes extend anteriorly and possess sclerotized rims. Interior margins directed inward diagonally towards the center of the epigynum.</p><fig id="F47" position="float" orientation="portrait"><object-id xmlns:xlink="http://www.w3.org/1999/xlink" content-type="doi" xlink:type="simple">10.3897/zookeys.1145.96724.figure47</object-id><object-id xmlns:xlink="http://www.w3.org/1999/xlink" content-type="arpha" xlink:type="simple">83B5BA00-1D58-5A7B-ACB9-B0E6AFF73D59</object-id><label>Figure 47.</label><caption><p><italic><tp:taxon-name><tp:taxon-name-part taxon-name-part-type="genus" reg="Nesticus">Nesticus</tp:taxon-name-part><tp:taxon-name-part taxon-name-part-type="species" reg="lowderi">lowderi</tp:taxon-name-part></tp:taxon-name></italic> sp. nov. epigynal variation. North Carolina, Clay Co., Chunky Gal Mountain, Chestnut Branch of Barnard’s Creek, <abbrev xmlns:xlink="http://www.w3.org/1999/xlink" xlink:title="M Hedin" id="ABBRID0E4FFK" xlink:type="simple">MCH</abbrev> 99_016 (SDSU_TAC000668) ventral (<bold>A</bold>), dorsal (<bold>B</bold>). North Carolina, Clay Co., Big Tuni Creek, <abbrev xmlns:xlink="http://www.w3.org/1999/xlink" xlink:title="M Hedin" id="ABBRID0EFGFK" xlink:type="simple">MCH</abbrev> 02_171, ventral (<bold>C</bold>), dorsal (<bold>D</bold>). Swain Co., Blowing Springs Cave, ventral (<bold>E</bold>), dorsal (<bold>F</bold>). North Carolina, Clay Co., Fires Creek Road, Picnic Area along Fires Creek, <abbrev xmlns:xlink="http://www.w3.org/1999/xlink" xlink:title="M Hedin" id="ABBRID0ERGFK" xlink:type="simple">MCH</abbrev> 07_108, ventral (<bold>G</bold>). North Carolina, Clay Co., Dave Barrett Fork of Eagle Fork Creek, <abbrev xmlns:xlink="http://www.w3.org/1999/xlink" xlink:title="M Hedin" id="ABBRID0EXGFK" xlink:type="simple">MCH</abbrev> 02_143, ventral (<bold>H</bold>). Scale bar: 0.5 mm. Septal bars outlined in image <bold>G</bold> to better reflect actual specimen.</p></caption><graphic xmlns:xlink="http://www.w3.org/1999/xlink" xlink:href="zookeys-1145-001_article-96724__-g047.jpg" position="float" orientation="portrait" xlink:type="simple" id="oo_804498.jpg"><uri content-type="original_file" xlink:type="simple">https://binary.pensoft.net/fig/804498</uri></graphic></fig></tp:treatment-sec><tp:treatment-sec sec-type="♀ Variation" id="SECID0EEHFK"><title>♀ Variation.</title><p>Epigynal structure fairly uniform across collecting locations (Fig. <xref ref-type="fig" rid="F47">47A–H</xref>). Blowing Springs Cave females are concolorous and relatively long-legged.</p></tp:treatment-sec><tp:treatment-sec sec-type="distribution" id="SECID0EOHFK"><title>Distribution and natural history.</title><p>Most populations are from the Chunky Gal, Tusquitee, and Valley River Mountains of western North Carolina (Fig. <xref ref-type="fig" rid="F42">42</xref>). <xref ref-type="bibr" rid="B23">Holler et al. (2020)</xref> attributed female specimens from Blowing Springs Cave to <italic><tp:taxon-name><tp:taxon-name-part taxon-name-part-type="genus" reg="Nesticus">Nesticus</tp:taxon-name-part><tp:taxon-name-part taxon-name-part-type="species" reg="cooperi">cooperi</tp:taxon-name-part></tp:taxon-name></italic> (= <italic><tp:taxon-name><tp:taxon-name-part taxon-name-part-type="genus" reg="Nesticus">N.</tp:taxon-name-part><tp:taxon-name-part taxon-name-part-type="species" reg="reclusus">reclusus</tp:taxon-name-part></tp:taxon-name></italic>); we instead have identified these as <italic><tp:taxon-name><tp:taxon-name-part taxon-name-part-type="genus" reg="Nesticus">N.</tp:taxon-name-part><tp:taxon-name-part taxon-name-part-type="species" reg="lowderi">lowderi</tp:taxon-name-part></tp:taxon-name></italic> based on epigynal morphology, including the inward curve of the internal plates (Fig. <xref ref-type="fig" rid="F47">47A–H</xref>). This would represent a disjunct northern-most record for <italic><tp:taxon-name><tp:taxon-name-part taxon-name-part-type="genus" reg="Nesticus">N.</tp:taxon-name-part><tp:taxon-name-part taxon-name-part-type="species" reg="lowderi">lowderi</tp:taxon-name-part></tp:taxon-name></italic> (Fig. <xref ref-type="fig" rid="F42">42</xref>) and should be confirmed with the collection of males and /or nuclear DNA data from this location. Another possibility is sympatry at this location.</p><p>At Fires Creek (<abbrev xmlns:xlink="http://www.w3.org/1999/xlink" xlink:title="M Hedin" id="ABBRID0EOJFK" xlink:type="simple">MCH</abbrev> 02_144), <italic><tp:taxon-name><tp:taxon-name-part taxon-name-part-type="genus" reg="Nesticus">Nesticus</tp:taxon-name-part><tp:taxon-name-part taxon-name-part-type="species" reg="lowderi">lowderi</tp:taxon-name-part></tp:taxon-name></italic> (3♂, 5♀) was found in syntopy with <italic><tp:taxon-name><tp:taxon-name-part taxon-name-part-type="genus" reg="Nesticus">N.</tp:taxon-name-part><tp:taxon-name-part taxon-name-part-type="species" reg="reclusus">reclusus</tp:taxon-name-part></tp:taxon-name></italic> (♂, 4♀); field notes read “30-minute survey, 3 persons, S-facing and N-facing rock fields”. Because we did not identify specimens directly in the field it remains unclear if these different species were truly syntopic or were segregated somehow at this location. Also, at least 15 immatures were collected at this location but were not identified to species because of sympatry.</p><p>Collection records suggest that this species is less common in the Chunky Gal Mountains than in the more westerly Tusquitee and Valley River Mountains.</p></tp:treatment-sec><tp:treatment-sec sec-type="etymology" id="SECID0EJKFK"><title>Etymology.</title><p>This species is named to recognize and honor Michael Lowder, faculty member at Stanly Community College, native North Carolinian, fan of western North Carolina, and collector of many Appalachian <italic><tp:taxon-name><tp:taxon-name-part taxon-name-part-type="genus" reg="Nesticus">Nesticus</tp:taxon-name-part></tp:taxon-name></italic>. Michael was the first graduate student of MH, who remains forever grateful for our continued friendship and reflects on our early lab and field time together with great fondness.</p></tp:treatment-sec><tp:treatment-sec sec-type="remarks" id="SECID0EWKFK"><title>Remarks.</title><p>The extent of mitochondrial divergence observed in this taxon over a small geographic region (including only Chunky Gal, Tusquitee, and Valley River Mountains) is notable (Fig. <xref ref-type="fig" rid="F6">6</xref>).</p></tp:treatment-sec><tp:treatment-sec><!--Section generated to contain objects referenced in tp:taxon-treatment.--><fig id="F42" position="float" orientation="portrait"><object-id xmlns:xlink="http://www.w3.org/1999/xlink" content-type="doi" xlink:type="simple">10.3897/zookeys.1145.96724.figure42</object-id><object-id xmlns:xlink="http://www.w3.org/1999/xlink" content-type="arpha" xlink:type="simple">948B2B6B-09CD-57D7-94DC-504D2D9976DE</object-id><label>Figure 42.</label><caption><p>Distribution of the <italic><tp:taxon-name><tp:taxon-name-part taxon-name-part-type="genus" reg="Nesticus"/><tp:taxon-name-part taxon-name-part-type="species" reg="barrowsi">barrowsi</tp:taxon-name-part></tp:taxon-name></italic> group. Type localities designated with yellow circles. State boundaries and major cities shown for geographic context. Dashed lines circumscribe known species distributions.</p></caption><graphic xmlns:xlink="http://www.w3.org/1999/xlink" xlink:href="zookeys-1145-001_article-96724__-g042.jpg" position="float" orientation="portrait" xlink:type="simple" id="oo_804493.jpg"><uri content-type="original_file" xlink:type="simple">https://binary.pensoft.net/fig/804493</uri></graphic></fig><fig id="F6" position="float" orientation="portrait"><object-id xmlns:xlink="http://www.w3.org/1999/xlink" content-type="doi" xlink:type="simple">10.3897/zookeys.1145.96724.figure6</object-id><object-id xmlns:xlink="http://www.w3.org/1999/xlink" content-type="arpha" xlink:type="simple">809AB900-549C-5BD8-8198-AE4C0EE27333</object-id><label>Figure 6.</label><caption><p><abbrev xmlns:xlink="http://www.w3.org/1999/xlink" xlink:title="mitochondrial cytochrome c oxidase subunit I" id="ABBRID0EU4AE" xlink:type="simple">COI</abbrev> IQT gene tree. Distant outgroups trimmed. Specimen numbers correspond to those in Suppl. material <xref ref-type="supplementary-material" rid="S3">3</xref> (with detailed location provided in Suppl. material <xref ref-type="supplementary-material" rid="S1">1</xref>). Sequences from <abbrev xmlns:xlink="http://www.w3.org/1999/xlink" xlink:title="ultraconserved element" id="ABBRID0EA5AE" xlink:type="simple">UCE</abbrev> capture denoted with “NODE”. Populations with a “<italic><tp:taxon-name><tp:taxon-name-part taxon-name-part-type="genus" reg="Nesticus">Nesticus</tp:taxon-name-part><tp:taxon-name-part taxon-name-part-type="species" reg="cooperi">cooperi</tp:taxon-name-part></tp:taxon-name></italic>-like” male paracymbium denoted by small circles. Not all tip bootstrap values shown (see Suppl. material <xref ref-type="supplementary-material" rid="S4">4</xref> for .tre file with all bootstrap values).</p></caption><graphic xmlns:xlink="http://www.w3.org/1999/xlink" xlink:href="zookeys-1145-001_article-96724__-g006.jpg" position="float" orientation="portrait" xlink:type="simple" id="oo_804457.jpg"><uri content-type="original_file" xlink:type="simple">https://binary.pensoft.net/fig/804457</uri></graphic></fig><supplementary-material xmlns:xlink="http://www.w3.org/1999/xlink" id="S3" position="float" orientation="portrait" xlink:type="simple"><object-id content-type="doi" xlink:type="simple">10.3897/zookeys.1145.96724.suppl3</object-id><object-id content-type="zenodo_dep_id" xlink:type="simple">7607005</object-id><object-id content-type="arpha" xlink:type="simple">C5B10E30-1B5F-5CB2-A3E5-9A8E434BFC2B</object-id><label>Supplementary material 3</label><caption><p>Specimens used in molecular work</p></caption><statement content-type="dataType"><label>Data type</label><p>DNA records (excel file)</p></statement><media xlink:href="zookeys-1145-001_article-96724__-s003.xlsx" mimetype="application" mime-subtype="vnd.openxmlformats-officedocument.spreadsheetml.sheet" position="float" orientation="portrait" xlink:type="simple" id="oo_804520.xlsx"><uri content-type="original_file" xlink:type="simple">https://binary.pensoft.net/file/804520</uri></media><permissions><license xlink:type="simple"><license-p>This dataset is made available under the Open Database License (http://opendatacommons.org/licenses/odbl/1.0/). The Open Database License (ODbL) is a license agreement intended to allow users to freely share, modify, and use this Dataset while maintaining this same freedom for others, provided that the original source and author(s) are credited.</license-p></license></permissions><attrib specific-use="authors">Marshal Hedin, Marc A. Milne</attrib></supplementary-material><supplementary-material xmlns:xlink="http://www.w3.org/1999/xlink" id="S1" position="float" orientation="portrait" xlink:type="simple"><object-id content-type="doi" xlink:type="simple">10.3897/zookeys.1145.96724.suppl1</object-id><object-id content-type="zenodo_dep_id" xlink:type="simple">7606997</object-id><object-id content-type="arpha" xlink:type="simple">6BE31A3D-E11E-5F66-9FB7-FBE5743FB0FD</object-id><label>Supplementary material 1</label><caption><p><italic><tp:taxon-name><tp:taxon-name-part taxon-name-part-type="genus" reg="Nesticus">Nesticus</tp:taxon-name-part></tp:taxon-name></italic> morphological material examined</p></caption><statement content-type="dataType"><label>Data type</label><p>occurrences (excel file)</p></statement><media xlink:href="zookeys-1145-001_article-96724__-s001.xlsx" mimetype="application" mime-subtype="vnd.openxmlformats-officedocument.spreadsheetml.sheet" position="float" orientation="portrait" xlink:type="simple" id="oo_804518.xlsx"><uri content-type="original_file" xlink:type="simple">https://binary.pensoft.net/file/804518</uri></media><permissions><license xlink:type="simple"><license-p>This dataset is made available under the Open Database License (http://opendatacommons.org/licenses/odbl/1.0/). The Open Database License (ODbL) is a license agreement intended to allow users to freely share, modify, and use this Dataset while maintaining this same freedom for others, provided that the original source and author(s) are credited.</license-p></license></permissions><attrib specific-use="authors">Marshal Hedin, Marc A. Milne</attrib></supplementary-material><supplementary-material xmlns:xlink="http://www.w3.org/1999/xlink" id="S4" position="float" orientation="portrait" xlink:type="simple"><object-id content-type="doi" xlink:type="simple">10.3897/zookeys.1145.96724.suppl4</object-id><object-id content-type="zenodo_dep_id" xlink:type="simple">7607007</object-id><object-id content-type="arpha" xlink:type="simple">B8776F12-447B-5DD7-B84D-D8D37436DD01</object-id><label>Supplementary material 4</label><caption><p>Input alignments, analysis log files, and output tree files</p></caption><statement content-type="dataType"><label>Data type</label><p>zip. archive</p></statement><media xlink:href="zookeys-1145-001_article-96724__-s004.zip" mimetype="application" mime-subtype="x-zip-compressed" position="float" orientation="portrait" xlink:type="simple" id="oo_804521.zip"><uri content-type="original_file" xlink:type="simple">https://binary.pensoft.net/file/804521</uri></media><permissions><license xlink:type="simple"><license-p>This dataset is made available under the Open Database License (http://opendatacommons.org/licenses/odbl/1.0/). The Open Database License (ODbL) is a license agreement intended to allow users to freely share, modify, and use this Dataset while maintaining this same freedom for others, provided that the original source and author(s) are credited.</license-p></license></permissions><attrib specific-use="authors">Marshal Hedin, Marc A. Milne</attrib></supplementary-material></tp:treatment-sec><ref-list><ref id="B23"><mixed-citation xmlns:xlink="http://www.w3.org/1999/xlink" xlink:type="simple"><person-group><name name-style="western"><surname>Holler Jr</surname><given-names>C</given-names></name><name name-style="western"><surname>Mays</surname><given-names>JD</given-names></name><name name-style="western"><surname>Niemiller</surname><given-names>ML</given-names></name></person-group> (<year>2020</year>) <article-title>The fauna of caves and other subterranean habitats of North Carolina, USA.</article-title><source>Journal of Caves and Karst Studies</source><volume>82</volume>(<issue>4</issue>): <fpage>221</fpage>–<lpage>260</lpage>. <ext-link xlink:href="10.4311/2019LSC0133" ext-link-type="doi" xlink:type="simple">https://doi.org/10.4311/2019LSC0133</ext-link></mixed-citation></ref></ref-list></tp:taxon-treatment>
