# Supplementary material for: ﻿New species in old mountains: integrative taxonomy reveals ten new species and extensive short-range endemism in Nesticus spiders (Araneae, Nesticidae) from the southern Appalachian Mountains
Source: Zookeys. 2023 Feb 3;1145:1–130. doi: 10.3897/zookeys.1145.96724 (PMC10208238; doi:10.3897/zookeys.1145.96724)
Supplement: XML Treatment for Nesticus barri [file zookeys.1145.96724-treatment25.xml]

<!DOCTYPE tp:taxon-treatment
  PUBLIC "-//TaxonX//DTD Taxonomic Treatment Publishing DTD v0 20100105//EN" "tax-treatment-NSO.dtd">
<tp:taxon-treatment xmlns:tp="http://www.plazi.org/taxpub"><tp:treatment-meta><kwd-group><label>Taxon classification</label><kwd>
                  <named-content content-type="kingdom">Animalia</named-content>
                </kwd><kwd>
                  <named-content content-type="order">Araneae</named-content>
                </kwd><kwd>
                  <named-content content-type="family">Nesticidae</named-content>
                </kwd></kwd-group><mixed-citation publication-type="journal"><person-group><name><surname>Hedin</surname><given-names>Marshal</given-names></name><name><surname>Milne</surname><given-names>Marc A.</given-names></name></person-group><article-title>﻿New species in old mountains: integrative taxonomy reveals ten new species and extensive short-range endemism in <italic><tp:taxon-name><tp:taxon-name-part taxon-name-part-type="genus" reg="Nesticus">Nesticus</tp:taxon-name-part></tp:taxon-name></italic> spiders (<tp:taxon-name><tp:taxon-name-part taxon-name-part-type="order">Araneae</tp:taxon-name-part></tp:taxon-name>, <tp:taxon-name><tp:taxon-name-part taxon-name-part-type="family">Nesticidae</tp:taxon-name-part></tp:taxon-name>) from the southern Appalachian Mountains</article-title><source>Zookeys</source><day>03</day><month>02</month><year>2023</year><volume>1145</volume><fpage>1</fpage><lpage>130</lpage><pub-id pub-id-type="doi">10.3897/zookeys.1145.96724</pub-id></mixed-citation></tp:treatment-meta><tp:nomenclature><label>﻿</label><tp:taxon-name>
                <object-id xmlns:xlink="http://www.w3.org/1999/xlink" content-type="arpha" xlink:type="simple">7A19D16D-7EA3-56E2-ABE9-989E1B233E69</object-id>
                <tp:taxon-name-part taxon-name-part-type="genus" reg="Nesticus">Nesticus</tp:taxon-name-part>
                <tp:taxon-name-part taxon-name-part-type="species" reg="barri">barri</tp:taxon-name-part>
              </tp:taxon-name><tp:taxon-authority>Gertsch, 1984</tp:taxon-authority><xref ref-type="fig" rid="F48">Fig. 48A, C</xref><tp:nomenclature-citation-list><tp:nomenclature-citation><tp:taxon-name>
                    <tp:taxon-name-part taxon-name-part-type="genus" reg="Nesticus">Nesticus</tp:taxon-name-part>
                    <tp:taxon-name-part taxon-name-part-type="species" reg="barri">barri</tp:taxon-name-part>
                  </tp:taxon-name><comment>Gertsch, 1984: 36, figs 121–123, 161–163; <xref ref-type="bibr" rid="B17">Hedin and Dellinger 2005</xref>: 3, figs 2–10; <xref ref-type="bibr" rid="B55">Snowman et al. 2010</xref>: fig. 1; <xref ref-type="bibr" rid="B5">Carver et al. 2016</xref>: fig. 2.</comment></tp:nomenclature-citation><tp:nomenclature-citation><tp:taxon-name>
                    <tp:taxon-name-part taxon-name-part-type="genus" reg="Nesticus">Nesticus</tp:taxon-name-part>
                    <tp:taxon-name-part taxon-name-part-type="species" reg="valentinei">valentinei</tp:taxon-name-part>
                  </tp:taxon-name><comment>Gertsch, 1984: 29, figs 150–152.</comment></tp:nomenclature-citation></tp:nomenclature-citation-list></tp:nomenclature><tp:treatment-sec sec-type="material" id="SECID0EMRFK"><title>Material examined.</title><p><bold>Non type material</bold>: USA – <bold>Alabama, Jackson Co.</bold> • ♀; Fern Cave, AJK597; 1 Dec. 2018; M.L. Niemiller, M.E. Slay, T. Inebnit, J. Pinkley, J. Lamb, P. Pattavina, K. Sapkota, B. Miller, N. Mann leg.; MLN 18–051.8; • ♀, 1 imm; Fern Cave, AJK597, bottom of cave; 1 Aug. 2008; J. Pinkley leg.; JP 08–AJK597.1; • ♀; Fern Cave, AJK597, Johnston entrance; 2 Jun. 2018; M.L. Niemiller, M.E. Slay, T. Inebnit, B. Miller, et al. leg.; MLN 18–020.8; • ♀; Fern Cave, AJK597, Morgue – past first Bat Room; 23 Jun. 2018; A. Hinkle, S. Pitts leg.; AH 18–001.2; • ♀; Fern Cave, AJK597, upper formation passage; 2 Jun. 2018; M.L. Niemiller, M.E. Slay, T. Inebnit, B. Miller, et al. leg.; MLN 18–020.26; • ♀; Fern Cave, AJK597, upper north passage; 3 Jun. 2018; M.L. Niemiller, M.E. Slay, T. Inebnit, B. Miller, et al. leg.; MLN 18–021.1; • 8♀; Guess Creek Cave, E Trenton; 25 Sep. 1992; M. Hedin, J. Hedin, S O’Kane leg.; • 2♀, 1 imm; Moody Cave, AJK1189; 18 Mar. 2019; M.L. Niemiller, J. Lamb, A. Hinkle leg.; MLN 19–014.20; • ♀, 1 imm; Tumbling Rock Cave, AJK171; 8 Mar. 2014; M.L. Niemiller, C.D.R. Stephen, K.S. Zigler, R. Miller, C. Borer, C. Maddux, J. Clark, V. Leray leg.; MLN 14–011.10; – <bold>Alabama, Marshall Co.</bold> • 9♀; Bishop Cave, N of Guntersville Dam; 25 Sep. 1992; M. Hedin, J. Hedin, S O’Kane leg.; • ♂, 2♀; Bishop Cave; 17 Aug. 2005; M. Hedin, R. Keith, J. Starrett, S. Thomas leg.; <abbrev xmlns:xlink="http://www.w3.org/1999/xlink" xlink:title="M Hedin" id="ABBRID0E2RFK" xlink:type="simple">MCH</abbrev> 05_056; – <bold>Tennessee, Franklin Co.</bold> • ♂, 8♀; Keith Cave, S of Cowan; 24 Mar. 1995; M. Hedin, J. Hedin leg.; • 2♀, 2 imm; Little Crow Creek Cave, TFR15; 20 Sep. 2008; M.L. Niemiller, BT Miller, J Miller, N. Mann leg.; MLN 08–041; • ♂, 3♀; Lost Cove Cave, N/NE of Sherwood; 23 Sep. 1992; M. Hedin, J. Hedin, S O’Kane leg.; • 2♂, 7♀; Salt River Cave, W of Gonce, Alabama; 24 Mar. 1995; M. Hedin, J. Hedin leg.; • 2♀, 1 imm; Sinking Cove Cave, TFR25; 15 Oct. 2016; N.S. Gladstone leg.; NSG 16–TFR25.10; – <bold>Tennessee, Marion Co.</bold> • ♂, 2♀; Tate Spring Cave, SE of Monteagle; 15 Aug. 2004; M. Hedin, L. Hedin, R. Keith, J. Starrett, S. Thomas leg.; <abbrev xmlns:xlink="http://www.w3.org/1999/xlink" xlink:title="M Hedin" id="ABBRID0EDSFK" xlink:type="simple">MCH</abbrev> 04_050.</p></tp:treatment-sec><tp:treatment-sec sec-type="diagnosis" id="SECID0EHSFK"><title>Diagnosis.</title><p>The diagnosis of <xref ref-type="bibr" rid="B12">Gertsch (1984)</xref> is here modified to reflect a close phylogenetic relationship to <italic><tp:taxon-name><tp:taxon-name-part taxon-name-part-type="genus" reg="Nesticus">Nesticus</tp:taxon-name-part><tp:taxon-name-part taxon-name-part-type="species" reg="furtivus">furtivus</tp:taxon-name-part></tp:taxon-name></italic>. These taxa share an overall similarity in features of the male paracymbium and shape of the median apophysis but differ in the shape of the tegular apophysis (Fig. <xref ref-type="fig" rid="F48">48A–D</xref>). In <italic><tp:taxon-name><tp:taxon-name-part taxon-name-part-type="genus" reg="Nesticus">N.</tp:taxon-name-part><tp:taxon-name-part taxon-name-part-type="species" reg="barri">barri</tp:taxon-name-part></tp:taxon-name></italic> the tegulum is forked, with a basal projection shaped like a curved blade, and with a distal crescent-shaped tegular process lying close behind the quadrate median apophysis. The epigynum of <italic><tp:taxon-name><tp:taxon-name-part taxon-name-part-type="genus" reg="Nesticus">N.</tp:taxon-name-part><tp:taxon-name-part taxon-name-part-type="species" reg="barri">barri</tp:taxon-name-part></tp:taxon-name></italic> is similar to that of distant relative <italic><tp:taxon-name><tp:taxon-name-part taxon-name-part-type="genus" reg="Nesticus">N.</tp:taxon-name-part><tp:taxon-name-part taxon-name-part-type="species" reg="lowderi">lowderi</tp:taxon-name-part></tp:taxon-name></italic> in general structure (Fig. <xref ref-type="fig" rid="F47">47A–H</xref>), but with internal plates (viewed dorsally) not as long. Females are distinctly different from <italic><tp:taxon-name><tp:taxon-name-part taxon-name-part-type="genus" reg="Nesticus">N.</tp:taxon-name-part><tp:taxon-name-part taxon-name-part-type="species" reg="furtivus">furtivus</tp:taxon-name-part></tp:taxon-name></italic>, as discussed below in the diagnosis for this latter species.</p><fig id="F48" position="float" orientation="portrait"><object-id xmlns:xlink="http://www.w3.org/1999/xlink" content-type="doi" xlink:type="simple">10.3897/zookeys.1145.96724.figure48</object-id><object-id xmlns:xlink="http://www.w3.org/1999/xlink" content-type="arpha" xlink:type="simple">13AA724F-288E-55EE-8AEC-37DB742E1F54</object-id><label>Figure 48.</label><caption><p><italic><tp:taxon-name><tp:taxon-name-part taxon-name-part-type="genus" reg="Nesticus">Nesticus</tp:taxon-name-part><tp:taxon-name-part taxon-name-part-type="species" reg="barri">barri</tp:taxon-name-part></tp:taxon-name></italic> and <italic><tp:taxon-name><tp:taxon-name-part taxon-name-part-type="genus" reg="Nesticus">N.</tp:taxon-name-part><tp:taxon-name-part taxon-name-part-type="species" reg="furtivus">furtivus</tp:taxon-name-part></tp:taxon-name></italic> genitalia. <italic><tp:taxon-name><tp:taxon-name-part taxon-name-part-type="genus" reg="Nesticus">N.</tp:taxon-name-part><tp:taxon-name-part taxon-name-part-type="species" reg="barri">barri</tp:taxon-name-part></tp:taxon-name></italic> – Tennessee, Marion Co., Tate Spring Cave, <abbrev xmlns:xlink="http://www.w3.org/1999/xlink" xlink:title="M Hedin" id="ABBRID0ECWFK" xlink:type="simple">MCH</abbrev> 04_050, ♂ palp ventral (<bold>A</bold>), epigynum ventral (<bold>C</bold>). <italic><tp:taxon-name><tp:taxon-name-part taxon-name-part-type="genus" reg="Nesticus">N.</tp:taxon-name-part><tp:taxon-name-part taxon-name-part-type="species" reg="furtivus">furtivus</tp:taxon-name-part></tp:taxon-name></italic> – Tennessee, Hamilton Co., Raccoon Mountain Caverns, SE Chattanooga, <abbrev xmlns:xlink="http://www.w3.org/1999/xlink" xlink:title="M Hedin" id="ABBRID0EVWFK" xlink:type="simple">MCH</abbrev> 00_137, ♂ palp ventral (<bold>B</bold>), epigynum ventral (#1660) (<bold>D</bold>).</p></caption><graphic xmlns:xlink="http://www.w3.org/1999/xlink" xlink:href="zookeys-1145-001_article-96724__-g048.jpg" position="float" orientation="portrait" xlink:type="simple" id="oo_804499.jpg"><uri content-type="original_file" xlink:type="simple">https://binary.pensoft.net/fig/804499</uri></graphic></fig></tp:treatment-sec><tp:treatment-sec sec-type="variation" id="SECID0ECXFK"><title>Variation.</title><p>The shape of the basal tegular fork varies notably across cave locations. One male from Salt River Cave (<abbrev xmlns:xlink="http://www.w3.org/1999/xlink" xlink:title="M Hedin" id="ABBRID0EIXFK" xlink:type="simple">MCH</abbrev> #2105) completely lacked a dorsal paracymbial process, without evidence that this was broken off. Variation in <italic><tp:taxon-name><tp:taxon-name-part taxon-name-part-type="genus" reg="Nesticus">Nesticus</tp:taxon-name-part><tp:taxon-name-part taxon-name-part-type="species" reg="barri">barri</tp:taxon-name-part></tp:taxon-name></italic> epigynal morphology was illustrated in <xref ref-type="bibr" rid="B17">Hedin and Dellinger (2005)</xref>, figs 2–8.</p></tp:treatment-sec><tp:treatment-sec sec-type="distribution" id="SECID0E2XFK"><title>Distribution and natural history.</title><p>Known from possibly hundreds of caves in northwest Alabama and south-central Tennessee (Fig. <xref ref-type="fig" rid="F49">49</xref>; <xref ref-type="bibr" rid="B17">Hedin and Dellinger 2005</xref>: fig. 1; <xref ref-type="bibr" rid="B55">Snowman et al. 2010</xref>: fig. 1; <xref ref-type="bibr" rid="B5">Carver et al. 2016</xref>: fig. 2). <xref ref-type="bibr" rid="B5">Carver et al. (2016)</xref> reported on the reproductive biology of this species.</p></tp:treatment-sec><tp:treatment-sec sec-type="remarks" id="SECID0EVYFK"><title>Remarks.</title><p>Based on consideration of morphology <xref ref-type="bibr" rid="B17">Hedin and Dellinger (2005)</xref> hypothesized that troglomorphic spiders from Tate Spring Cave, Tennessee represented a northern population of <italic><tp:taxon-name><tp:taxon-name-part taxon-name-part-type="genus" reg="Nesticus">Nesticus</tp:taxon-name-part><tp:taxon-name-part taxon-name-part-type="species" reg="barri">barri</tp:taxon-name-part></tp:taxon-name></italic>. The mitochondrial data included here further support this hypothesis (Fig. <xref ref-type="fig" rid="F6">6</xref>).</p></tp:treatment-sec><tp:treatment-sec><!--Section generated to contain objects referenced in tp:taxon-treatment.--><fig id="F47" position="float" orientation="portrait"><object-id xmlns:xlink="http://www.w3.org/1999/xlink" content-type="doi" xlink:type="simple">10.3897/zookeys.1145.96724.figure47</object-id><object-id xmlns:xlink="http://www.w3.org/1999/xlink" content-type="arpha" xlink:type="simple">83B5BA00-1D58-5A7B-ACB9-B0E6AFF73D59</object-id><label>Figure 47.</label><caption><p><italic><tp:taxon-name><tp:taxon-name-part taxon-name-part-type="genus" reg="Nesticus">Nesticus</tp:taxon-name-part><tp:taxon-name-part taxon-name-part-type="species" reg="lowderi">lowderi</tp:taxon-name-part></tp:taxon-name></italic> sp. nov. epigynal variation. North Carolina, Clay Co., Chunky Gal Mountain, Chestnut Branch of Barnard’s Creek, <abbrev xmlns:xlink="http://www.w3.org/1999/xlink" xlink:title="M Hedin" id="ABBRID0E4FFK" xlink:type="simple">MCH</abbrev> 99_016 (SDSU_TAC000668) ventral (<bold>A</bold>), dorsal (<bold>B</bold>). North Carolina, Clay Co., Big Tuni Creek, <abbrev xmlns:xlink="http://www.w3.org/1999/xlink" xlink:title="M Hedin" id="ABBRID0EFGFK" xlink:type="simple">MCH</abbrev> 02_171, ventral (<bold>C</bold>), dorsal (<bold>D</bold>). Swain Co., Blowing Springs Cave, ventral (<bold>E</bold>), dorsal (<bold>F</bold>). North Carolina, Clay Co., Fires Creek Road, Picnic Area along Fires Creek, <abbrev xmlns:xlink="http://www.w3.org/1999/xlink" xlink:title="M Hedin" id="ABBRID0ERGFK" xlink:type="simple">MCH</abbrev> 07_108, ventral (<bold>G</bold>). North Carolina, Clay Co., Dave Barrett Fork of Eagle Fork Creek, <abbrev xmlns:xlink="http://www.w3.org/1999/xlink" xlink:title="M Hedin" id="ABBRID0EXGFK" xlink:type="simple">MCH</abbrev> 02_143, ventral (<bold>H</bold>). Scale bar: 0.5 mm. Septal bars outlined in image <bold>G</bold> to better reflect actual specimen.</p></caption><graphic xmlns:xlink="http://www.w3.org/1999/xlink" xlink:href="zookeys-1145-001_article-96724__-g047.jpg" position="float" orientation="portrait" xlink:type="simple" id="oo_804498.jpg"><uri content-type="original_file" xlink:type="simple">https://binary.pensoft.net/fig/804498</uri></graphic></fig><fig id="F49" position="float" orientation="portrait"><object-id xmlns:xlink="http://www.w3.org/1999/xlink" content-type="doi" xlink:type="simple">10.3897/zookeys.1145.96724.figure49</object-id><object-id xmlns:xlink="http://www.w3.org/1999/xlink" content-type="arpha" xlink:type="simple">82AA799E-FA96-5CEE-8B83-05400319D005</object-id><label>Figure 49.</label><caption><p>Distribution of <italic><tp:taxon-name><tp:taxon-name-part taxon-name-part-type="genus" reg="Nesticus"/><tp:taxon-name-part taxon-name-part-type="species" reg="barri">barri</tp:taxon-name-part></tp:taxon-name></italic> and <italic><tp:taxon-name><tp:taxon-name-part taxon-name-part-type="genus" reg="Nesticus"/><tp:taxon-name-part taxon-name-part-type="species" reg="carteri">carteri</tp:taxon-name-part></tp:taxon-name></italic> groups. Type localities designated with yellow circles. State boundaries and major cities shown for geographic context. Dashed lines circumscribe known species distributions.</p></caption><graphic xmlns:xlink="http://www.w3.org/1999/xlink" xlink:href="zookeys-1145-001_article-96724__-g049.jpg" position="float" orientation="portrait" xlink:type="simple" id="oo_804500.jpg"><uri content-type="original_file" xlink:type="simple">https://binary.pensoft.net/fig/804500</uri></graphic></fig><fig id="F6" position="float" orientation="portrait"><object-id xmlns:xlink="http://www.w3.org/1999/xlink" content-type="doi" xlink:type="simple">10.3897/zookeys.1145.96724.figure6</object-id><object-id xmlns:xlink="http://www.w3.org/1999/xlink" content-type="arpha" xlink:type="simple">809AB900-549C-5BD8-8198-AE4C0EE27333</object-id><label>Figure 6.</label><caption><p><abbrev xmlns:xlink="http://www.w3.org/1999/xlink" xlink:title="mitochondrial cytochrome c oxidase subunit I" id="ABBRID0EU4AE" xlink:type="simple">COI</abbrev> IQT gene tree. Distant outgroups trimmed. Specimen numbers correspond to those in Suppl. material <xref ref-type="supplementary-material" rid="S3">3</xref> (with detailed location provided in Suppl. material <xref ref-type="supplementary-material" rid="S1">1</xref>). Sequences from <abbrev xmlns:xlink="http://www.w3.org/1999/xlink" xlink:title="ultraconserved element" id="ABBRID0EA5AE" xlink:type="simple">UCE</abbrev> capture denoted with “NODE”. Populations with a “<italic><tp:taxon-name><tp:taxon-name-part taxon-name-part-type="genus" reg="Nesticus">Nesticus</tp:taxon-name-part><tp:taxon-name-part taxon-name-part-type="species" reg="cooperi">cooperi</tp:taxon-name-part></tp:taxon-name></italic>-like” male paracymbium denoted by small circles. Not all tip bootstrap values shown (see Suppl. material <xref ref-type="supplementary-material" rid="S4">4</xref> for .tre file with all bootstrap values).</p></caption><graphic xmlns:xlink="http://www.w3.org/1999/xlink" xlink:href="zookeys-1145-001_article-96724__-g006.jpg" position="float" orientation="portrait" xlink:type="simple" id="oo_804457.jpg"><uri content-type="original_file" xlink:type="simple">https://binary.pensoft.net/fig/804457</uri></graphic></fig><supplementary-material xmlns:xlink="http://www.w3.org/1999/xlink" id="S3" position="float" orientation="portrait" xlink:type="simple"><object-id content-type="doi" xlink:type="simple">10.3897/zookeys.1145.96724.suppl3</object-id><object-id content-type="zenodo_dep_id" xlink:type="simple">7607005</object-id><object-id content-type="arpha" xlink:type="simple">C5B10E30-1B5F-5CB2-A3E5-9A8E434BFC2B</object-id><label>Supplementary material 3</label><caption><p>Specimens used in molecular work</p></caption><statement content-type="dataType"><label>Data type</label><p>DNA records (excel file)</p></statement><media xlink:href="zookeys-1145-001_article-96724__-s003.xlsx" mimetype="application" mime-subtype="vnd.openxmlformats-officedocument.spreadsheetml.sheet" position="float" orientation="portrait" xlink:type="simple" id="oo_804520.xlsx"><uri content-type="original_file" xlink:type="simple">https://binary.pensoft.net/file/804520</uri></media><permissions><license xlink:type="simple"><license-p>This dataset is made available under the Open Database License (http://opendatacommons.org/licenses/odbl/1.0/). The Open Database License (ODbL) is a license agreement intended to allow users to freely share, modify, and use this Dataset while maintaining this same freedom for others, provided that the original source and author(s) are credited.</license-p></license></permissions><attrib specific-use="authors">Marshal Hedin, Marc A. Milne</attrib></supplementary-material><supplementary-material xmlns:xlink="http://www.w3.org/1999/xlink" id="S1" position="float" orientation="portrait" xlink:type="simple"><object-id content-type="doi" xlink:type="simple">10.3897/zookeys.1145.96724.suppl1</object-id><object-id content-type="zenodo_dep_id" xlink:type="simple">7606997</object-id><object-id content-type="arpha" xlink:type="simple">6BE31A3D-E11E-5F66-9FB7-FBE5743FB0FD</object-id><label>Supplementary material 1</label><caption><p><italic><tp:taxon-name><tp:taxon-name-part taxon-name-part-type="genus" reg="Nesticus">Nesticus</tp:taxon-name-part></tp:taxon-name></italic> morphological material examined</p></caption><statement content-type="dataType"><label>Data type</label><p>occurrences (excel file)</p></statement><media xlink:href="zookeys-1145-001_article-96724__-s001.xlsx" mimetype="application" mime-subtype="vnd.openxmlformats-officedocument.spreadsheetml.sheet" position="float" orientation="portrait" xlink:type="simple" id="oo_804518.xlsx"><uri content-type="original_file" xlink:type="simple">https://binary.pensoft.net/file/804518</uri></media><permissions><license xlink:type="simple"><license-p>This dataset is made available under the Open Database License (http://opendatacommons.org/licenses/odbl/1.0/). The Open Database License (ODbL) is a license agreement intended to allow users to freely share, modify, and use this Dataset while maintaining this same freedom for others, provided that the original source and author(s) are credited.</license-p></license></permissions><attrib specific-use="authors">Marshal Hedin, Marc A. Milne</attrib></supplementary-material><supplementary-material xmlns:xlink="http://www.w3.org/1999/xlink" id="S4" position="float" orientation="portrait" xlink:type="simple"><object-id content-type="doi" xlink:type="simple">10.3897/zookeys.1145.96724.suppl4</object-id><object-id content-type="zenodo_dep_id" xlink:type="simple">7607007</object-id><object-id content-type="arpha" xlink:type="simple">B8776F12-447B-5DD7-B84D-D8D37436DD01</object-id><label>Supplementary material 4</label><caption><p>Input alignments, analysis log files, and output tree files</p></caption><statement content-type="dataType"><label>Data type</label><p>zip. archive</p></statement><media xlink:href="zookeys-1145-001_article-96724__-s004.zip" mimetype="application" mime-subtype="x-zip-compressed" position="float" orientation="portrait" xlink:type="simple" id="oo_804521.zip"><uri content-type="original_file" xlink:type="simple">https://binary.pensoft.net/file/804521</uri></media><permissions><license xlink:type="simple"><license-p>This dataset is made available under the Open Database License (http://opendatacommons.org/licenses/odbl/1.0/). The Open Database License (ODbL) is a license agreement intended to allow users to freely share, modify, and use this Dataset while maintaining this same freedom for others, provided that the original source and author(s) are credited.</license-p></license></permissions><attrib specific-use="authors">Marshal Hedin, Marc A. Milne</attrib></supplementary-material></tp:treatment-sec><ref-list><ref id="B17"><mixed-citation xmlns:xlink="http://www.w3.org/1999/xlink" xlink:type="simple"><person-group><name name-style="western"><surname>Hedin</surname><given-names>M</given-names></name><name name-style="western"><surname>Dellinger</surname><given-names>B</given-names></name></person-group> (<year>2005</year>) <article-title>Descriptions of a new species and previously unknown males of <italic><tp:taxon-name><tp:taxon-name-part taxon-name-part-type="genus">Nesticus</tp:taxon-name-part></tp:taxon-name></italic> (<tp:taxon-name><tp:taxon-name-part taxon-name-part-type="order">Araneae</tp:taxon-name-part></tp:taxon-name>: <tp:taxon-name><tp:taxon-name-part taxon-name-part-type="family">Nesticidae</tp:taxon-name-part></tp:taxon-name>) from caves in eastern North America, with comments on species rarity.</article-title><source>Zootaxa</source><volume>904</volume>: <fpage>1</fpage>–<lpage>19</lpage>. <ext-link xlink:href="10.11646/zootaxa.904.1.1" ext-link-type="doi" xlink:type="simple">https://doi.org/10.11646/zootaxa.904.1.1</ext-link></mixed-citation></ref><ref id="B55"><mixed-citation xmlns:xlink="http://www.w3.org/1999/xlink" xlink:type="simple"><person-group><name name-style="western"><surname>Snowman</surname><given-names>CV</given-names></name><name name-style="western"><surname>Zigler</surname><given-names>KS</given-names></name><name name-style="western"><surname>Hedin</surname><given-names>M</given-names></name></person-group> (<year>2010</year>) <article-title>Caves as islands: mitochondrial phylogeography of the cave-obligate spider species <italic><tp:taxon-name><tp:taxon-name-part taxon-name-part-type="genus">Nesticus</tp:taxon-name-part><tp:taxon-name-part taxon-name-part-type="species">barri</tp:taxon-name-part></tp:taxon-name></italic> (<tp:taxon-name><tp:taxon-name-part taxon-name-part-type="order">Araneae</tp:taxon-name-part></tp:taxon-name>: <tp:taxon-name><tp:taxon-name-part taxon-name-part-type="family">Nesticidae</tp:taxon-name-part></tp:taxon-name>).</article-title><source>The Journal of Arachnology</source><volume>38</volume>(<issue>1</issue>): <fpage>49</fpage>–<lpage>56</lpage>. <ext-link xlink:href="10.1636/A09-057.1" ext-link-type="doi" xlink:type="simple">https://doi.org/10.1636/A09-057.1</ext-link></mixed-citation></ref><ref id="B5"><mixed-citation xmlns:xlink="http://www.w3.org/1999/xlink" xlink:type="simple"><person-group><name name-style="western"><surname>Carver</surname><given-names>LM</given-names></name><name name-style="western"><surname>Perlaky</surname><given-names>P</given-names></name><name name-style="western"><surname>Cressler</surname><given-names>A</given-names></name><name name-style="western"><surname>Zigler</surname><given-names>KS</given-names></name></person-group> (<year>2016</year>) Reproductive seasonality in <italic><tp:taxon-name><tp:taxon-name-part taxon-name-part-type="genus">Nesticus</tp:taxon-name-part></tp:taxon-name></italic> (<tp:taxon-name><tp:taxon-name-part taxon-name-part-type="order">Araneae</tp:taxon-name-part></tp:taxon-name>: <tp:taxon-name><tp:taxon-name-part taxon-name-part-type="family">Nesticidae</tp:taxon-name-part></tp:taxon-name>) cave spiders. PLoS ONE 11(6): e0156751. <ext-link xlink:href="10.1371/journal.pone.0156751" ext-link-type="doi" xlink:type="simple">https://doi.org/10.1371/journal.pone.0156751</ext-link></mixed-citation></ref><ref id="B12"><mixed-citation xmlns:xlink="http://www.w3.org/1999/xlink" xlink:type="simple"><person-group><name name-style="western"><surname>Gertsch</surname><given-names>WJ</given-names></name></person-group> (<year>1984</year>) <article-title>The spider family <tp:taxon-name><tp:taxon-name-part taxon-name-part-type="family">Nesticidae</tp:taxon-name-part></tp:taxon-name> (<tp:taxon-name><tp:taxon-name-part taxon-name-part-type="order">Araneae</tp:taxon-name-part></tp:taxon-name>) in North America, Central America, and the West Indies.</article-title><source>Texas Memorial Museum Bulletin</source><volume>31</volume>: <fpage>1</fpage>–<lpage>91</lpage>. <ext-link xlink:href="http://hdl.handle.net/2152/29952" ext-link-type="uri" xlink:type="simple">http://hdl.handle.net/2152/29952</ext-link></mixed-citation></ref></ref-list></tp:taxon-treatment>
