# Supplementary material for: ﻿New species in old mountains: integrative taxonomy reveals ten new species and extensive short-range endemism in Nesticus spiders (Araneae, Nesticidae) from the southern Appalachian Mountains
Source: Zookeys. 2023 Feb 3;1145:1–130. doi: 10.3897/zookeys.1145.96724 (PMC10208238; doi:10.3897/zookeys.1145.96724)
Supplement: XML Treatment for Nesticus furtivus [file zookeys.1145.96724-treatment26.xml]

<!DOCTYPE tp:taxon-treatment
  PUBLIC "-//TaxonX//DTD Taxonomic Treatment Publishing DTD v0 20100105//EN" "tax-treatment-NSO.dtd">
<tp:taxon-treatment xmlns:tp="http://www.plazi.org/taxpub"><tp:treatment-meta><kwd-group><label>Taxon classification</label><kwd>
                  <named-content content-type="kingdom">Animalia</named-content>
                </kwd><kwd>
                  <named-content content-type="order">Araneae</named-content>
                </kwd><kwd>
                  <named-content content-type="family">Nesticidae</named-content>
                </kwd></kwd-group><mixed-citation publication-type="journal"><person-group><name><surname>Hedin</surname><given-names>Marshal</given-names></name><name><surname>Milne</surname><given-names>Marc A.</given-names></name></person-group><article-title>﻿New species in old mountains: integrative taxonomy reveals ten new species and extensive short-range endemism in <italic><tp:taxon-name><tp:taxon-name-part taxon-name-part-type="genus" reg="Nesticus">Nesticus</tp:taxon-name-part></tp:taxon-name></italic> spiders (<tp:taxon-name><tp:taxon-name-part taxon-name-part-type="order">Araneae</tp:taxon-name-part></tp:taxon-name>, <tp:taxon-name><tp:taxon-name-part taxon-name-part-type="family">Nesticidae</tp:taxon-name-part></tp:taxon-name>) from the southern Appalachian Mountains</article-title><source>Zookeys</source><day>03</day><month>02</month><year>2023</year><volume>1145</volume><fpage>1</fpage><lpage>130</lpage><pub-id pub-id-type="doi">10.3897/zookeys.1145.96724</pub-id></mixed-citation></tp:treatment-meta><tp:nomenclature><label>﻿</label><tp:taxon-name>
                <object-id xmlns:xlink="http://www.w3.org/1999/xlink" content-type="arpha" xlink:type="simple">F23B201B-A20D-5030-91A5-F9550C12187C</object-id>
                <tp:taxon-name-part taxon-name-part-type="genus" reg="Nesticus">Nesticus</tp:taxon-name-part>
                <tp:taxon-name-part taxon-name-part-type="species" reg="furtivus">furtivus</tp:taxon-name-part>
              </tp:taxon-name><tp:taxon-authority>Gertsch, 1984</tp:taxon-authority><xref ref-type="fig" rid="F48">Fig. 48B, D</xref><tp:nomenclature-citation-list><tp:nomenclature-citation><tp:taxon-name>
                    <tp:taxon-name-part taxon-name-part-type="genus" reg="Nesticus">Nesticus</tp:taxon-name-part>
                    <tp:taxon-name-part taxon-name-part-type="species" reg="furtivus">furtivus</tp:taxon-name-part>
                  </tp:taxon-name><comment>Gertsch, 1984: 27, figs 97–99; <xref ref-type="bibr" rid="B17">Hedin and Dellinger 2005</xref>: 12, figs 15, 16.</comment></tp:nomenclature-citation></tp:nomenclature-citation-list></tp:nomenclature><tp:treatment-sec sec-type="material" id="SECID0EJ2FK"><title>Material examined.</title><p><bold>New collections from type locality</bold>: USA – <bold>Tennessee, Hamilton Co.</bold> • ♀; Raccoon Mountain Caverns, se Chattanooga; 28 Mar. 1993; M. Hedin, M. Wolinsky leg.; • ♂; Raccoon Mountain Caverns; 25 Jul. 2000; M. Hedin, D. Wood, B. Delllinger, S. Perlacky leg.; <abbrev xmlns:xlink="http://www.w3.org/1999/xlink" xlink:title="M Hedin" id="ABBRID0ET2FK" xlink:type="simple">MCH</abbrev> 00_137; • ♀; Raccoon Mountain Caverns; 19 Aug. 2005; M. Hedin, R. Keith, J. Starrett, S. Thomas leg.; <abbrev xmlns:xlink="http://www.w3.org/1999/xlink" xlink:title="M Hedin" id="ABBRID0EX2FK" xlink:type="simple">MCH</abbrev> 05_063; <bold>Non type material</bold>: – <bold>Marion Co.</bold> • ♀; Hugden Branch Cave (TMN 127); 17 Apr. 2016; K.S. Zigler, P.R. Heald leg.; KSZ 15–570.</p></tp:treatment-sec><tp:treatment-sec sec-type="diagnosis" id="SECID0E62FK"><title>Diagnosis.</title><p>Closely related to <italic><tp:taxon-name><tp:taxon-name-part taxon-name-part-type="genus" reg="Nesticus">Nesticus</tp:taxon-name-part><tp:taxon-name-part taxon-name-part-type="species" reg="barri">barri</tp:taxon-name-part></tp:taxon-name></italic>, but the males differ in that the tip of the <italic><tp:taxon-name><tp:taxon-name-part taxon-name-part-type="genus" reg="Nesticus">N.</tp:taxon-name-part><tp:taxon-name-part taxon-name-part-type="species" reg="furtivus">furtivus</tp:taxon-name-part></tp:taxon-name></italic> paracymbial dorsal process is finely forked, the shape of the basal tegular fork is broader (rather than blade-like), and the apical tegular fork is reduced and lacking a distinct tip (Fig. <xref ref-type="fig" rid="F48">48B</xref>). Female <italic><tp:taxon-name><tp:taxon-name-part taxon-name-part-type="genus" reg="Nesticus">N.</tp:taxon-name-part><tp:taxon-name-part taxon-name-part-type="species" reg="furtivus">furtivus</tp:taxon-name-part></tp:taxon-name></italic> have a distinctly wide median septum that narrows to a conspicuous tip posteriorly (Fig. <xref ref-type="fig" rid="F48">48D</xref>).</p></tp:treatment-sec><tp:treatment-sec sec-type="variation" id="SECID0EX4FK"><title>Variation.</title><p>The Hugden Branch Cave female specimen, representing the second known location for this species, is troglomorphic with an epigynum that closely matches females from the type locality.</p></tp:treatment-sec><tp:treatment-sec sec-type="distribution" id="SECID0E34FK"><title>Distribution and natural history.</title><p>This troglomorphic species is known from two nearby caves from a single mountain in southeastern Tennessee, near Chattanooga (Fig. <xref ref-type="fig" rid="F49">49</xref>; <xref ref-type="bibr" rid="B17">Hedin and Dellinger 2005</xref>: fig. 1; <xref ref-type="bibr" rid="B5">Carver et al. 2016</xref>: fig. 2).</p><p><xref ref-type="bibr" rid="B5">Carver et al. (2016)</xref> provide important natural history, reproductive biology, and abundance data for this rare species, extending earlier observations of <xref ref-type="bibr" rid="B17">Hedin and Dellinger (2005)</xref>.</p></tp:treatment-sec><tp:treatment-sec><!--Section generated to contain objects referenced in tp:taxon-treatment.--><fig id="F48" position="float" orientation="portrait"><object-id xmlns:xlink="http://www.w3.org/1999/xlink" content-type="doi" xlink:type="simple">10.3897/zookeys.1145.96724.figure48</object-id><object-id xmlns:xlink="http://www.w3.org/1999/xlink" content-type="arpha" xlink:type="simple">13AA724F-288E-55EE-8AEC-37DB742E1F54</object-id><label>Figure 48.</label><caption><p><italic><tp:taxon-name><tp:taxon-name-part taxon-name-part-type="genus" reg="Nesticus">Nesticus</tp:taxon-name-part><tp:taxon-name-part taxon-name-part-type="species" reg="barri">barri</tp:taxon-name-part></tp:taxon-name></italic> and <italic><tp:taxon-name><tp:taxon-name-part taxon-name-part-type="genus" reg="Nesticus">N.</tp:taxon-name-part><tp:taxon-name-part taxon-name-part-type="species" reg="furtivus">furtivus</tp:taxon-name-part></tp:taxon-name></italic> genitalia. <italic><tp:taxon-name><tp:taxon-name-part taxon-name-part-type="genus" reg="Nesticus">N.</tp:taxon-name-part><tp:taxon-name-part taxon-name-part-type="species" reg="barri">barri</tp:taxon-name-part></tp:taxon-name></italic> – Tennessee, Marion Co., Tate Spring Cave, <abbrev xmlns:xlink="http://www.w3.org/1999/xlink" xlink:title="M Hedin" id="ABBRID0ECWFK" xlink:type="simple">MCH</abbrev> 04_050, ♂ palp ventral (<bold>A</bold>), epigynum ventral (<bold>C</bold>). <italic><tp:taxon-name><tp:taxon-name-part taxon-name-part-type="genus" reg="Nesticus">N.</tp:taxon-name-part><tp:taxon-name-part taxon-name-part-type="species" reg="furtivus">furtivus</tp:taxon-name-part></tp:taxon-name></italic> – Tennessee, Hamilton Co., Raccoon Mountain Caverns, SE Chattanooga, <abbrev xmlns:xlink="http://www.w3.org/1999/xlink" xlink:title="M Hedin" id="ABBRID0EVWFK" xlink:type="simple">MCH</abbrev> 00_137, ♂ palp ventral (<bold>B</bold>), epigynum ventral (#1660) (<bold>D</bold>).</p></caption><graphic xmlns:xlink="http://www.w3.org/1999/xlink" xlink:href="zookeys-1145-001_article-96724__-g048.jpg" position="float" orientation="portrait" xlink:type="simple" id="oo_804499.jpg"><uri content-type="original_file" xlink:type="simple">https://binary.pensoft.net/fig/804499</uri></graphic></fig><fig id="F49" position="float" orientation="portrait"><object-id xmlns:xlink="http://www.w3.org/1999/xlink" content-type="doi" xlink:type="simple">10.3897/zookeys.1145.96724.figure49</object-id><object-id xmlns:xlink="http://www.w3.org/1999/xlink" content-type="arpha" xlink:type="simple">82AA799E-FA96-5CEE-8B83-05400319D005</object-id><label>Figure 49.</label><caption><p>Distribution of <italic><tp:taxon-name><tp:taxon-name-part taxon-name-part-type="genus" reg="Nesticus"/><tp:taxon-name-part taxon-name-part-type="species" reg="barri">barri</tp:taxon-name-part></tp:taxon-name></italic> and <italic><tp:taxon-name><tp:taxon-name-part taxon-name-part-type="genus" reg="Nesticus"/><tp:taxon-name-part taxon-name-part-type="species" reg="carteri">carteri</tp:taxon-name-part></tp:taxon-name></italic> groups. Type localities designated with yellow circles. State boundaries and major cities shown for geographic context. Dashed lines circumscribe known species distributions.</p></caption><graphic xmlns:xlink="http://www.w3.org/1999/xlink" xlink:href="zookeys-1145-001_article-96724__-g049.jpg" position="float" orientation="portrait" xlink:type="simple" id="oo_804500.jpg"><uri content-type="original_file" xlink:type="simple">https://binary.pensoft.net/fig/804500</uri></graphic></fig></tp:treatment-sec><ref-list><ref id="B17"><mixed-citation xmlns:xlink="http://www.w3.org/1999/xlink" xlink:type="simple"><person-group><name name-style="western"><surname>Hedin</surname><given-names>M</given-names></name><name name-style="western"><surname>Dellinger</surname><given-names>B</given-names></name></person-group> (<year>2005</year>) <article-title>Descriptions of a new species and previously unknown males of <italic><tp:taxon-name><tp:taxon-name-part taxon-name-part-type="genus">Nesticus</tp:taxon-name-part></tp:taxon-name></italic> (<tp:taxon-name><tp:taxon-name-part taxon-name-part-type="order">Araneae</tp:taxon-name-part></tp:taxon-name>: <tp:taxon-name><tp:taxon-name-part taxon-name-part-type="family">Nesticidae</tp:taxon-name-part></tp:taxon-name>) from caves in eastern North America, with comments on species rarity.</article-title><source>Zootaxa</source><volume>904</volume>: <fpage>1</fpage>–<lpage>19</lpage>. <ext-link xlink:href="10.11646/zootaxa.904.1.1" ext-link-type="doi" xlink:type="simple">https://doi.org/10.11646/zootaxa.904.1.1</ext-link></mixed-citation></ref><ref id="B5"><mixed-citation xmlns:xlink="http://www.w3.org/1999/xlink" xlink:type="simple"><person-group><name name-style="western"><surname>Carver</surname><given-names>LM</given-names></name><name name-style="western"><surname>Perlaky</surname><given-names>P</given-names></name><name name-style="western"><surname>Cressler</surname><given-names>A</given-names></name><name name-style="western"><surname>Zigler</surname><given-names>KS</given-names></name></person-group> (<year>2016</year>) Reproductive seasonality in <italic><tp:taxon-name><tp:taxon-name-part taxon-name-part-type="genus">Nesticus</tp:taxon-name-part></tp:taxon-name></italic> (<tp:taxon-name><tp:taxon-name-part taxon-name-part-type="order">Araneae</tp:taxon-name-part></tp:taxon-name>: <tp:taxon-name><tp:taxon-name-part taxon-name-part-type="family">Nesticidae</tp:taxon-name-part></tp:taxon-name>) cave spiders. PLoS ONE 11(6): e0156751. <ext-link xlink:href="10.1371/journal.pone.0156751" ext-link-type="doi" xlink:type="simple">https://doi.org/10.1371/journal.pone.0156751</ext-link></mixed-citation></ref></ref-list></tp:taxon-treatment>
