# Supplementary material for: ﻿New species in old mountains: integrative taxonomy reveals ten new species and extensive short-range endemism in Nesticus spiders (Araneae, Nesticidae) from the southern Appalachian Mountains
Source: Zookeys. 2023 Feb 3;1145:1–130. doi: 10.3897/zookeys.1145.96724 (PMC10208238; doi:10.3897/zookeys.1145.96724)
Supplement: XML Treatment for Nesticus carteri [file zookeys.1145.96724-treatment27.xml]

<!DOCTYPE tp:taxon-treatment
  PUBLIC "-//TaxonX//DTD Taxonomic Treatment Publishing DTD v0 20100105//EN" "tax-treatment-NSO.dtd">
<tp:taxon-treatment xmlns:tp="http://www.plazi.org/taxpub"><tp:treatment-meta><kwd-group><label>Taxon classification</label><kwd>
                  <named-content content-type="kingdom">Animalia</named-content>
                </kwd><kwd>
                  <named-content content-type="order">Araneae</named-content>
                </kwd><kwd>
                  <named-content content-type="family">Nesticidae</named-content>
                </kwd></kwd-group><mixed-citation publication-type="journal"><person-group><name><surname>Hedin</surname><given-names>Marshal</given-names></name><name><surname>Milne</surname><given-names>Marc A.</given-names></name></person-group><article-title>﻿New species in old mountains: integrative taxonomy reveals ten new species and extensive short-range endemism in <italic><tp:taxon-name><tp:taxon-name-part taxon-name-part-type="genus" reg="Nesticus">Nesticus</tp:taxon-name-part></tp:taxon-name></italic> spiders (<tp:taxon-name><tp:taxon-name-part taxon-name-part-type="order">Araneae</tp:taxon-name-part></tp:taxon-name>, <tp:taxon-name><tp:taxon-name-part taxon-name-part-type="family">Nesticidae</tp:taxon-name-part></tp:taxon-name>) from the southern Appalachian Mountains</article-title><source>Zookeys</source><day>03</day><month>02</month><year>2023</year><volume>1145</volume><fpage>1</fpage><lpage>130</lpage><pub-id pub-id-type="doi">10.3897/zookeys.1145.96724</pub-id></mixed-citation></tp:treatment-meta><tp:nomenclature><label>﻿</label><tp:taxon-name>
                <object-id xmlns:xlink="http://www.w3.org/1999/xlink" content-type="arpha" xlink:type="simple">EFC7AF57-8A4B-59F7-92F8-C8986DFC8F3A</object-id>
                <tp:taxon-name-part taxon-name-part-type="genus" reg="Nesticus">Nesticus</tp:taxon-name-part>
                <tp:taxon-name-part taxon-name-part-type="species" reg="carteri">carteri</tp:taxon-name-part>
              </tp:taxon-name><tp:taxon-authority>Emerton, 1875</tp:taxon-authority><xref ref-type="fig" rid="F50">Fig. 50A–J</xref><tp:nomenclature-citation-list><tp:nomenclature-citation><tp:taxon-name>
                    <tp:taxon-name-part taxon-name-part-type="genus" reg="Nesticus">Nesticus</tp:taxon-name-part>
                    <tp:taxon-name-part taxon-name-part-type="species" reg="carteri">carteri</tp:taxon-name-part>
                  </tp:taxon-name><comment>Emerton, 1875: 279, pl. 1, fig. 28; <xref ref-type="bibr" rid="B12">Gertsch 1984</xref>: 34, figs 124, 125, 175–177.</comment></tp:nomenclature-citation></tp:nomenclature-citation-list></tp:nomenclature><tp:treatment-sec sec-type="material" id="SECID0E2GGK"><title>Material examined.</title><p><bold>New collections from near type locality</bold>: – <bold>Kentucky, Carter Co.</bold> • 3♂, 13♀; Laurel Cave, Carter Caves State Park, 10 mi NE Olive Hill; 15 Sep. 1992; M. Hedin, S. O’Kane leg.; <bold>Non type material</bold>: – <bold>Indiana, Crawford Co.</bold> • ♂, ♀; Heron Cave, ca. 7 mi. S of Leavenworth; 12 Sep. 1996; J. J. Lewis leg.; • 9♀; Wallier Cave; 26 Apr. 1997; J. J. Lewis leg.; – <bold>Kentucky, Pike Co.</bold> • ♂, ♀; Lick Creek County Park, N of Hwy 460, NE of Belcher; <named-content xmlns:xlink="http://www.w3.org/1999/xlink" content-type="dwc:verbatimCoordinates" xlink:type="simple"><named-content content-type="geo-json" specific-use="{&#34;type&#34;:&#34;Point&#34;,&#34;coordinates&#34;:[-82.305700,37.399600]}" id="NCID0EOHGK" xlink:type="simple">37.3996°N, -82.3057°W</named-content></named-content>; 26 Jun. 2014; M. Hedin leg.; <abbrev xmlns:xlink="http://www.w3.org/1999/xlink" xlink:title="M Hedin" id="ABBRID0ETHGK" xlink:type="simple">MCH</abbrev> 14_008; – <bold>North Carolina, Surry Co.</bold> • ♂; just E of Pilot Mtn State Park, Pilot Knob Park Rd; <named-content xmlns:xlink="http://www.w3.org/1999/xlink" content-type="dwc:verbatimCoordinates" xlink:type="simple"><named-content content-type="geo-json" specific-use="{&#34;type&#34;:&#34;Point&#34;,&#34;coordinates&#34;:[-80.453800,36.341500]}" id="NCID0E3HGK" xlink:type="simple">36.3415°N, -80.4538°W</named-content></named-content>; 1 Jun. 2016; M. Hedin, S. Derkarabetian, J. Starrett, M. Lowder leg.; <abbrev xmlns:xlink="http://www.w3.org/1999/xlink" xlink:title="M Hedin" id="ABBRID0EBIGK" xlink:type="simple">MCH</abbrev> 16_036; • ♂, 6♀; Pilot Mtn State Park, near campground; <named-content xmlns:xlink="http://www.w3.org/1999/xlink" content-type="dwc:verbatimCoordinates" xlink:type="simple"><named-content content-type="geo-json" specific-use="{&#34;type&#34;:&#34;Point&#34;,&#34;coordinates&#34;:[-80.473200,36.347900]}" id="NCID0EIIGK" xlink:type="simple">36.3479°N, -80.4732°W</named-content></named-content>; 31 May. 2016; M. Hedin, S. Derkarabetian, J. Starrett, M. Lowder leg.; <abbrev xmlns:xlink="http://www.w3.org/1999/xlink" xlink:title="M Hedin" id="ABBRID0ENIGK" xlink:type="simple">MCH</abbrev> 16_035; – <bold>Tennessee, Claiborne Co.</bold> • 2♀; Sour Kraut Cave, TCB46; 1 Jun. 2015; M.L. Niemiller, E.T. Carter, L.E. Hayter leg.; MLN 15–009.10; • ♀, 1 imm; Station Creek Cave, CGNHP; 6 Jun. 2019; K.S. Zigler, L.E. Trumbore leg.; KSZ 19–102; • 2♀; English Cave, 0.9 mi. S Hamilton School; 25 Sep. 1991; M. Hedin, K. Crandall leg.; • 10♀; English Cave, 20 Sep. 1992; M. Hedin, S. O’Kane leg.; • ♀; Kings Saltpeter Cave, TCB52; 30 May. 2015; M.L. Niemiller, C.D.R. Stephen, E.T. Carter, A.S. Engel, S. Engel, P.B. Hart leg.; MLN 15–008.34; • 2♀, 2 imm; Coonsies Creek Cave, TCB57; 23 Mar. 2016; M.L. Niemiller, C.D.R. Stephen leg.; MLN 16–023.13; – <bold>Tennessee, Hamilton Co.</bold> • 3♂, 7♀; N of Tiftonia, near Pitchfork Cave; 22 Sep. 1992; M. Hedin leg.; – <bold>Tennessee, Hancock Co.</bold> • ♂, 6♀; Hwy 63, S Mulberry Gap; <named-content xmlns:xlink="http://www.w3.org/1999/xlink" content-type="dwc:verbatimCoordinates" xlink:type="simple"><named-content content-type="geo-json" specific-use="{&#34;type&#34;:&#34;Point&#34;,&#34;coordinates&#34;:[-83.246500,36.565900]}" id="NCID0E1IGK" xlink:type="simple">36.5659°N, -83.2465°W</named-content></named-content>; 21 Aug. 2005; M. Hedin, R. Keith, J. Starrett, S. Thomas leg.; <abbrev xmlns:xlink="http://www.w3.org/1999/xlink" xlink:title="M Hedin" id="ABBRID0E6IGK" xlink:type="simple">MCH</abbrev> 05_070; – <bold>Tennessee, Sullivan Co.</bold> • 12♀; Bristol Caverns, SE of Bristol; 18 Sep. 1992; M. Hedin, S. O’Kane leg.; • ♀, 1 imm; Bristol Caverns, TSL1; 17 Oct. 2017; N.S. Gladstone leg.; NSG 17–TSL1.9; – <bold>Tennessee, Union Co.</bold> • 2♀; Big Cave, TUN10; 22 Mar. 2015; M.L. Niemiller, C.D.R. Stephen leg.; MLN 15–005.18; • 5♀; Oaks Cave, TUN5; 23 Mar. 2015; M.L. Niemiller, C.D.R. Stephen, E.T. Carter, LE Hayter leg.; MLN 15–007.3; • ♂, 3♀; Rogers Hollow Cave, TUN23; 22 Mar. 2015; M.L. Niemiller, C.D.R. Stephen leg.; MLN 15–002.6; • 3♀; Wright Cave, TUN9; 21 Mar. 2015; M.L. Niemiller, C.D.R. Stephen, E.T. Carter, JP McClendon leg.; MLN 15–001.10; – <bold>Virginia, Giles Co.</bold> • 2♀; Salamander Cave, CGNHP; 26 Jul. 2019; K.S. Zigler, L.E. Trumbore leg.; KSZ 19–169; • ♀, 10 imm; Sugar Run Cave System, Birthday Entry; 27 Aug. 2018; T. Malabad leg.; – <bold>Virginia, Lee Co.</bold> • 3♀, 5 imm; Bacon Cave; 8 Mar. 2017; T. Malabad leg.; • ♀, 5 imm; Bacon Cave; 21 Mar. 2018; T. Malabad leg.; • ♀; Bacon Cave; 15 Nov. 2019; T. Malabad leg.; • 2♀; Bacon Cave; 22 Oct. 2019; T. Malabad, K. Kosič Ficco leg.; • ♂; Bacon Cave; 3 Mar. 2020; T. Malabad, K. Kosič Ficco, R. Blackwell, L. Young leg.; • ♀; Bacon Cave; 10 Mar. 2021; T. Malabad, W. Orndorff, Z. Orndorff leg.; • 2♂, 15♀; Bowling Cave, SW of Pineville; 19 Sep. 1992; M. Hedin, S. O’Kane leg.; • ♂1 imm; Burja Cave; 29 Apr. 2017; T. Malabad leg.; • 1 imm; Burja Cave; 1 Jul. 2017; T. Malabad leg.; • ♂; Burja Cave; 19 Aug. 2017; T. Malabad leg.; • ♂; Burja Cave; 1 Dec. 2018; T. Malabad leg.; • 6♀; Cave Spring Recreational Area, NE of Dryden; <named-content xmlns:xlink="http://www.w3.org/1999/xlink" content-type="dwc:verbatimCoordinates" xlink:type="simple"><named-content content-type="geo-json" specific-use="{&#34;type&#34;:&#34;Point&#34;,&#34;coordinates&#34;:[-82.921000,36.803300]}" id="NCID0EOJGK" xlink:type="simple">36.8033°N, -82.921°W</named-content></named-content>; 21 Aug. 2005; M. Hedin, R. Keith, J. Starrett, S. Thomas leg.; <abbrev xmlns:xlink="http://www.w3.org/1999/xlink" xlink:title="M Hedin" id="ABBRID0ETJGK" xlink:type="simple">MCH</abbrev> 05_071; • 2♂, 7♀; Cumberland Gap National Historic Park, Skylight Cave; 20 Sep. 1992; M. Hedin, S. O’Kane leg.; • 2♀, 2 imm; Gallohan No. 2 Cave; 29 Jan. 2018; T. Malabad leg.; • ♂1 imm; Gap Cave, CGNHP; 31 Aug. 2019; K.S. Zigler, et al. leg.; KSZ 19–235; • 2♀; Gibson Frazier Cave, 8 miles southwest of Jonesville, VA; 20 Nov. 2019; T. Malabad, R. Blackwell leg.; • 4♀, 2 imm; Indian Burial Cave; 30 Jan. 2018; T. Malabad leg.; • ♂, ♀, 3 imm; Indian Cave, CGNHP; 5 Jun. 2019; K.S. Zigler, L.E. Trumbore leg.; KSZ 19–165; • ♀, 2 imm; Indian Cave, CGNHP; 9 Jul. 2019; K.S. Zigler, L.E. Trumbore leg.; KSZ 19-78; • 2♀, 2 imm; Little Saltpeter Cave, CGNHP; 11 Jul. 2019; K.S. Zigler, L.E. Trumbore leg.; KSZ 19–13; • 2♀; Litton Cave No. 1, 4.8 miles west of Stickleyville, VA; 10 Mar. 2021; T. Malabad, W. Orndorff, Z. Orndorff leg.; • ♂, 5♀; Litton Cave No. 2, 6.3 miles east of Jonesville, VA; 24 Mar. 2021; T. Malabad, W. Orndorff leg.; • 2♀, 2 imm; Pack Rat Cave, CGNHP; 10 Jul. 2019; K.S. Zigler, LE Trumbore leg.; KSZ 19–60; • ♀; Robertson Cave No. 1, 1.75 miles northeast of Wheeler, VA; 17 Sep. 2020; T. Malabad, K. Kosič Ficco, M. Ficco leg.; • ♀; Robertson Cave No. 2, 1.75 miles northeast of Wheeler, VA; 28 Apr. 2021; T. Malabad, K. Kosič Ficco, W. Orndorff, M. Ficco leg.; • 8♀; Secret Cave, 1.3 miles southeast of Dryden, VA; 11 Mar. 2021; T. Malabad, W. Orndorff, Z. Orndorff leg.; • ♂, 3♀; Secret Cave; 22 Apr. 2021; T. Malabad, W. Orndorff, Z. Orndorff, J. Lewis, L. Young leg.; • 2♀, 3 imm; Skylight Cave, CGNHP; 5 Jun. 2019; K.S. Zigler, LE Trumbore leg.; KSZ 19–132; • 6 imm; Spangler Cave, west of Jonesville, VA; 30 Jan. 2018; T. Malabad leg.; • 5♀; Spangler Cave; 27 Jan. 2020; T. Malabad, R. Blackwell, Rick Reynolds leg.; • ♀, 1 imm; Young–Fugate Cave, southwest of Wheeler, VA; 26 Aug. 2015; W. Orndorff leg.; • 2 imm; Young–Fugate Cave; 14 Sep. 2016; T. Malabad leg.; • ♀; Young–Fugate Cave; 22 Oct. 2018; T. Malabad leg.; • ♂, 3♀; Young–Fugate Cave; 28 Oct. 2019; T. Malabad, K. Kosič Ficco leg.; • ♂, 3♀; Young–Fugate Cave, Fugate entrance; 24 Jun. 2020; T. Malabad, A. Malabad leg.; – <bold>Virginia, Rockbridge Co.</bold> • 3♂, 13♀; Dollhouse Cave, Natural Bridge, E of Springfield; 16 Sep. 1992; M. Hedin, S. O’Kane leg.; – <bold>Virginia, Scott Co.</bold> • 4♀; Alley Cave (entrance sink), E of Natural Tunnel State Park; 19 Sep. 1992; M. Hedin, S. O’Kane leg.; • 2♀; Alley Cave (entrance sink), E of Natural Tunnel State Park; 22 Aug. 2005; M. Hedin, R. Keith, J. Starrett, S. Thomas leg.; <abbrev xmlns:xlink="http://www.w3.org/1999/xlink" xlink:title="M Hedin" id="ABBRID0E2JGK" xlink:type="simple">MCH</abbrev> 05_072; • ♀; Big Entrance Crawl Cave; 3 May. 2017; T. Malabad leg.; • ♂, 9♀; Cliff Mountain, Dry Branch, County Road 655, NE of Duffield; <named-content xmlns:xlink="http://www.w3.org/1999/xlink" content-type="dwc:verbatimCoordinates" xlink:type="simple"><named-content content-type="geo-json" specific-use="{&#34;type&#34;:&#34;Point&#34;,&#34;coordinates&#34;:[-82.778700,36.749500]}" id="NCID0ECKGK" xlink:type="simple">36.7495°N, -82.7787°W</named-content></named-content>; 7 Aug. 2004; M. Hedin, R. Keith, J. Starrett, S. Thomas leg.; <abbrev xmlns:xlink="http://www.w3.org/1999/xlink" xlink:title="M Hedin" id="ABBRID0EHKGK" xlink:type="simple">MCH</abbrev> 04_028; • ♂, 2♀, 7 imm; Grisby Cave; 7 Mar. 2017; T. Malabad leg.; • ♂; Hill Cave, 5.2 miles northeast of Duffield, VA; 3 Mar. 2020; T. Malabad, K. Kosič Ficco, R. Blackwell, L. Young leg.; • ♂, 14♀, 2 imm; Hwy 23/58/421 at Moccasin Gap, near Weber City; <named-content xmlns:xlink="http://www.w3.org/1999/xlink" content-type="dwc:verbatimCoordinates" xlink:type="simple"><named-content content-type="geo-json" specific-use="{&#34;type&#34;:&#34;Point&#34;,&#34;coordinates&#34;:[-82.555000,36.633800]}" id="NCID0EOKGK" xlink:type="simple">36.6338°N, -82.555°W</named-content></named-content>; 22 Aug. 2005; M. Hedin, R. Keith, J. Starrett, S. Thomas leg.; <abbrev xmlns:xlink="http://www.w3.org/1999/xlink" xlink:title="M Hedin" id="ABBRID0ETKGK" xlink:type="simple">MCH</abbrev> 05_073; • ♂, 2 imm; Kerns Cave; 16 Sep. 2015; W. Orndorff leg.; • 2♀, 1 imm; Kerns No. 1 Cave, northwest of Fort Blackmore, VA; 7 Mar. 2017; W. Orndorff leg.; • 4♀; Kerns No. 1 Cave; 4 Mar. 2020; T. Malabad, K. Kosic Ficco, R. Blackwell, L. Young leg.; • ♀; Spurlock Cave, northeast of Duffield, VA; 17 Dec. 2020; T. Malabad, K. Kosič Ficco, M. Ficco leg.; • 2♀; Summer Shaft, west of Dungannon, VA; 10 Sep. 2020; T. Malabad, K. Kosič Ficco, M. Ficco leg.; – <bold>Virginia, Smyth Co.</bold> • 3♂, 14♀; Atwell’s Tunnel Cave, N of Nebo; 17 Sep. 1992; M. Hedin, S. O’Kane leg.; • ♀; Beaver Creek Cave; 9 Dec. 2014; E. Koertge leg.; – <bold>Virginia, Tazewell Co</bold>. • ♀; Whitt Cave, southwest of Tazewell, VA; 6 May. 2021; T. Malabad, K. Kosič Ficco, M. Ficco leg.; – <bold>Virginia, Wise Co.</bold> • ♀; above Guest River, County Road 660, 3 mi. S of County Road 658, SE of Coeburn; <named-content xmlns:xlink="http://www.w3.org/1999/xlink" content-type="dwc:verbatimCoordinates" xlink:type="simple"><named-content content-type="geo-json" specific-use="{&#34;type&#34;:&#34;Point&#34;,&#34;coordinates&#34;:[-82.414600,36.900900]}" id="NCID0EALGK" xlink:type="simple">36.9009°N, -82.4146°W</named-content></named-content>; 7 Aug. 2004; M. Hedin, R. Keith, J. Starrett, S. Thomas leg.; <abbrev xmlns:xlink="http://www.w3.org/1999/xlink" xlink:title="M Hedin" id="ABBRID0EFLGK" xlink:type="simple">MCH</abbrev> 04_027; • ♀; Cloud Hole Cave, SW of East Stone Gap, VA; 18 Dec. 2020; T. Malabad, K. Kosič Ficco, M. Ficco leg.; • ♀; Getting Warmer Cave, NE of Big Stone Gap, VA; 24 May. 2020; T. Malabad, K. Kosič Ficco, M. Ficco, Sara Fleetwood, P. Schuchardt leg.; • ♀; Parsons Cave, southeast of East Stone Gap, VA; 29 Jan. 2020; T. Malabad, K. Kosič Ficco, R. Blackwell, Rick Reynolds, L. Young leg.; • ♀; Space Turtles Cave, NE of Big Stone Gap, VA; 13 Jun. 2020; T. Malabad, K. Kosič Ficco, M. Ficco, P. Schuchardt leg.; • ♀, 8 imm; Wildcat Caverns; 14 Sep. 2016; W. Orndorff leg.; – <bold>West Virginia, Kanawha Co.</bold> • 2♀; Kanawha SF, Davis Creek campground; <named-content xmlns:xlink="http://www.w3.org/1999/xlink" content-type="dwc:verbatimCoordinates" xlink:type="simple"><named-content content-type="geo-json" specific-use="{&#34;type&#34;:&#34;Point&#34;,&#34;coordinates&#34;:[-81.658600,38.247400]}" id="NCID0EOLGK" xlink:type="simple">38.2474°N, -81.6586°W</named-content></named-content>; 24 Jun. 2014; M. Hedin leg.; <abbrev xmlns:xlink="http://www.w3.org/1999/xlink" xlink:title="M Hedin" id="ABBRID0ETLGK" xlink:type="simple">MCH</abbrev> 14_003; – <bold>West Virginia, Mercer Co.</bold> • 3♂, ♀, 1 imm; Camp Creek State Park, along Mash Fork; <named-content xmlns:xlink="http://www.w3.org/1999/xlink" content-type="dwc:verbatimCoordinates" xlink:type="simple"><named-content content-type="geo-json" specific-use="{&#34;type&#34;:&#34;Point&#34;,&#34;coordinates&#34;:[-81.134300,37.503900]}" id="NCID0E3LGK" xlink:type="simple">37.5039°N, -81.1343°W</named-content></named-content>; 4 Jun. 2016; M. Hedin, S. Derkarabetian, J. Starrett leg.; <abbrev xmlns:xlink="http://www.w3.org/1999/xlink" xlink:title="M Hedin" id="ABBRID0EBMGK" xlink:type="simple">MCH</abbrev> 16_050; • ♂, 19♀; Camp Creek State Park, vic Campbell Falls trailhead; <named-content xmlns:xlink="http://www.w3.org/1999/xlink" content-type="dwc:verbatimCoordinates" xlink:type="simple"><named-content content-type="geo-json" specific-use="{&#34;type&#34;:&#34;Point&#34;,&#34;coordinates&#34;:[-81.133700,37.509200]}" id="NCID0EIMGK" xlink:type="simple">37.5092°N, -81.1337°W</named-content></named-content>; 15 Sep. 1992; M. Hedin, S. O’Kane leg.; • 4♂, 5♀; Camp Creek State Park, vicinity Blue Jay campground; <named-content xmlns:xlink="http://www.w3.org/1999/xlink" content-type="dwc:verbatimCoordinates" xlink:type="simple"><named-content content-type="geo-json" specific-use="{&#34;type&#34;:&#34;Point&#34;,&#34;coordinates&#34;:[-81.130900,37.513700]}" id="NCID0EQMGK" xlink:type="simple">37.5137°N, -81.1309°W</named-content></named-content>; 25 Jun. 2014; M. Hedin leg.; <abbrev xmlns:xlink="http://www.w3.org/1999/xlink" xlink:title="M Hedin" id="ABBRID0EVMGK" xlink:type="simple">MCH</abbrev> 14_007; • 4♀; Camp Creek State Park, near campground; <named-content xmlns:xlink="http://www.w3.org/1999/xlink" content-type="dwc:verbatimCoordinates" xlink:type="simple"><named-content content-type="geo-json" specific-use="{&#34;type&#34;:&#34;Point&#34;,&#34;coordinates&#34;:[-81.135700,37.501900]}" id="NCID0E3MGK" xlink:type="simple">37.5019°N, -81.1357°W</named-content></named-content>; 13 Aug. 2007; M. Hedin, R. Keith leg.; <abbrev xmlns:xlink="http://www.w3.org/1999/xlink" xlink:title="M Hedin" id="ABBRID0EBNGK" xlink:type="simple">MCH</abbrev> 07_095.</p></tp:treatment-sec><tp:treatment-sec sec-type="diagnosis" id="SECID0EFNGK"><title>Diagnosis.</title><p>Male palp with a distinctive elongate conductor, with a tip that lacks the strong distal fold found in other Appalachian taxa. Strongly concave median apophysis with medial point, tegular apophysis with a shallow fork, basal branch just a small lobe (Fig. <xref ref-type="fig" rid="F50">50A–D</xref>). Paracymbium simple with a well-sclerotized, short paradistal process of various shape. Epigynum distinctive, wider than long with broad lateral pockets and an obviously pointed median septum (Fig. <xref ref-type="fig" rid="F50">50E–J</xref>).</p><fig id="F50" position="float" orientation="portrait"><object-id xmlns:xlink="http://www.w3.org/1999/xlink" content-type="doi" xlink:type="simple">10.3897/zookeys.1145.96724.figure50</object-id><object-id xmlns:xlink="http://www.w3.org/1999/xlink" content-type="arpha" xlink:type="simple">16E1477E-15DC-5715-B223-5953BA85C848</object-id><label>Figure 50.</label><caption><p><italic><tp:taxon-name><tp:taxon-name-part taxon-name-part-type="genus" reg="Nesticus">Nesticus</tp:taxon-name-part><tp:taxon-name-part taxon-name-part-type="species" reg="carteri">carteri</tp:taxon-name-part></tp:taxon-name></italic> ♂ palps. Tennessee, Hamilton Co., near Pitchfork Cave, <abbrev xmlns:xlink="http://www.w3.org/1999/xlink" xlink:title="M Hedin" id="ABBRID0EGOGK" xlink:type="simple">MCH</abbrev> specimen #1571, ventral (<bold>A</bold>), dorsal (<bold>B</bold>). <bold>C</bold> Virginia, Scott Co., Cliff Mountain, <abbrev xmlns:xlink="http://www.w3.org/1999/xlink" xlink:title="M Hedin" id="ABBRID0EQOGK" xlink:type="simple">MCH</abbrev> 04_028, dorsal <bold>D</bold> Tennessee, Hancock Co., S of Mulberry Gap, <abbrev xmlns:xlink="http://www.w3.org/1999/xlink" xlink:title="M Hedin" id="ABBRID0EWOGK" xlink:type="simple">MCH</abbrev> 05_070, dorsal. <italic><tp:taxon-name><tp:taxon-name-part taxon-name-part-type="genus" reg="Nesticus">N.</tp:taxon-name-part><tp:taxon-name-part taxon-name-part-type="species" reg="carteri">carteri</tp:taxon-name-part></tp:taxon-name></italic> epigynal variation. Tennessee, Hamilton Co., near Pitchfork Cave, <abbrev xmlns:xlink="http://www.w3.org/1999/xlink" xlink:title="M Hedin" id="ABBRID0EFPGK" xlink:type="simple">MCH</abbrev> specimen #1580, ventral (<bold>E</bold>), dorsal (<bold>F</bold>). Tennessee, Hancock Co., S of Mulberry Gap, <abbrev xmlns:xlink="http://www.w3.org/1999/xlink" xlink:title="M Hedin" id="ABBRID0ENPGK" xlink:type="simple">MCH</abbrev> 05_070, ventral (<bold>G</bold>), dorsal (<bold>H</bold>). Virginia, Scott Co., Cliff Mountain, <abbrev xmlns:xlink="http://www.w3.org/1999/xlink" xlink:title="M Hedin" id="ABBRID0EVPGK" xlink:type="simple">MCH</abbrev> 04_028, ventral (<bold>I</bold>), dorsal (<bold>J</bold>). Scale bar: 0.5 mm.</p></caption><graphic xmlns:xlink="http://www.w3.org/1999/xlink" xlink:href="zookeys-1145-001_article-96724__-g050.jpg" position="float" orientation="portrait" xlink:type="simple" id="oo_804501.jpg"><uri content-type="original_file" xlink:type="simple">https://binary.pensoft.net/fig/804501</uri></graphic></fig></tp:treatment-sec><tp:treatment-sec sec-type="variation" id="SECID0ECQGK"><title>Variation.</title><p>The paradistal dorsal process of the paracymbium varies in shape from very low and inconspicuous (Fig. <xref ref-type="fig" rid="F50">50A–D</xref>), to spoon-like, to rectangular (Gertsch fig. 124). The distal (highly sclerotized) fork of the tegular apophysis also varies in length and shape, from nearly straight to more curved. Males from the disjunct Pilot Mountain and Pitchfork Cave locations (Fig. <xref ref-type="fig" rid="F49">49</xref>) fall within this range of variation.</p><p>Minor variation was observed in the shape of the epigynal median septum (sometimes with a median bulge, then narrowing distally, viewed ventrally, Fig. <xref ref-type="fig" rid="F50">50E–J</xref>), but no obvious geographic trends were apparent.</p></tp:treatment-sec><tp:treatment-sec sec-type="distribution" id="SECID0E6QGK"><title>Distribution and natural history.</title><p>This species has the largest known geographic distribution of any Appalachian <italic><tp:taxon-name><tp:taxon-name-part taxon-name-part-type="genus" reg="Nesticus">Nesticus</tp:taxon-name-part></tp:taxon-name></italic> species, ranging from southern Tennessee (near Chattanooga) to southern Indiana, east to West Virginia, and southeast towards Winston-Salem (Fig. <xref ref-type="fig" rid="F49">49</xref>). Because we have collected this species from near surface habitats at relatively low elevations, we hypothesize that this taxon can withstand slightly drier situations, perhaps explaining this relatively broad distribution.</p><p>The southern Pitchfork Cave population is highly disjunct from all other more northerly records; this is possibly an artifact of insufficient collecting effort on the eastern edge of the Cumberland Plateau in east-central Tennessee (Fig. <xref ref-type="fig" rid="F49">49</xref>). <abbrev xmlns:xlink="http://www.w3.org/1999/xlink" xlink:title="ultraconserved element" id="ABBRID0EWRGK" xlink:type="simple">UCE</abbrev> data indicate that the Pitchfork Cave population is genetically divergent (on a relatively long branch), and sister to all remaining <italic><tp:taxon-name><tp:taxon-name-part taxon-name-part-type="genus" reg="Nesticus">Nesticus</tp:taxon-name-part><tp:taxon-name-part taxon-name-part-type="species" reg="carteri">carteri</tp:taxon-name-part></tp:taxon-name></italic> populations (Figs <xref ref-type="fig" rid="F3">3</xref>, <xref ref-type="fig" rid="F4">4</xref>).</p><p>This species is known from both caves (both deeper and twilight situations) and dark, relatively moist near-surface habitats (mostly void spaces in rock piles). As noted above, <italic><tp:taxon-name><tp:taxon-name-part taxon-name-part-type="genus" reg="Nesticus">Nesticus</tp:taxon-name-part><tp:taxon-name-part taxon-name-part-type="species" reg="carteri">carteri</tp:taxon-name-part></tp:taxon-name></italic> has been collected in near syntopy with <italic><tp:taxon-name><tp:taxon-name-part taxon-name-part-type="genus" reg="Nesticus">N.</tp:taxon-name-part><tp:taxon-name-part taxon-name-part-type="species" reg="holsingeri">holsingeri</tp:taxon-name-part></tp:taxon-name></italic> at Alley Cave, Virginia, where the former is found in a talus sink leading to the cave entrance, the latter collected from the dark zone of the cave.</p></tp:treatment-sec><tp:treatment-sec sec-type="remarks" id="SECID0EFTGK"><title>Remarks.</title><p>This species is not recovered as monophyletic on mitochondrial gene trees but is instead fragmented into three separate clades (Fig. <xref ref-type="fig" rid="F6">6</xref>).</p></tp:treatment-sec><tp:treatment-sec><!--Section generated to contain objects referenced in tp:taxon-treatment.--><fig id="F49" position="float" orientation="portrait"><object-id xmlns:xlink="http://www.w3.org/1999/xlink" content-type="doi" xlink:type="simple">10.3897/zookeys.1145.96724.figure49</object-id><object-id xmlns:xlink="http://www.w3.org/1999/xlink" content-type="arpha" xlink:type="simple">82AA799E-FA96-5CEE-8B83-05400319D005</object-id><label>Figure 49.</label><caption><p>Distribution of <italic><tp:taxon-name><tp:taxon-name-part taxon-name-part-type="genus" reg="Nesticus"/><tp:taxon-name-part taxon-name-part-type="species" reg="barri">barri</tp:taxon-name-part></tp:taxon-name></italic> and <italic><tp:taxon-name><tp:taxon-name-part taxon-name-part-type="genus" reg="Nesticus"/><tp:taxon-name-part taxon-name-part-type="species" reg="carteri">carteri</tp:taxon-name-part></tp:taxon-name></italic> groups. Type localities designated with yellow circles. State boundaries and major cities shown for geographic context. Dashed lines circumscribe known species distributions.</p></caption><graphic xmlns:xlink="http://www.w3.org/1999/xlink" xlink:href="zookeys-1145-001_article-96724__-g049.jpg" position="float" orientation="portrait" xlink:type="simple" id="oo_804500.jpg"><uri content-type="original_file" xlink:type="simple">https://binary.pensoft.net/fig/804500</uri></graphic></fig><fig id="F3" position="float" orientation="portrait"><object-id xmlns:xlink="http://www.w3.org/1999/xlink" content-type="doi" xlink:type="simple">10.3897/zookeys.1145.96724.figure3</object-id><object-id xmlns:xlink="http://www.w3.org/1999/xlink" content-type="arpha" xlink:type="simple">1175C5AC-9E6D-57E2-B771-2F3B40C5351C</object-id><label>Figure 3.</label><caption><p><abbrev xmlns:xlink="http://www.w3.org/1999/xlink" xlink:title="ultraconserved element" id="ABBRID0E3XAE" xlink:type="simple">UCE</abbrev> concatenated maximum likelihood tree. Distant outgroups removed (for graphical purposes), specimen numbers correspond to those in Suppl. material <xref ref-type="supplementary-material" rid="S3">3</xref> (with detailed location provided in Suppl. material <xref ref-type="supplementary-material" rid="S1">1</xref>). Node numbers correspond to bootstrap (bold text) / gCF / sCF. Only bootstrap values below 100 shown, all others 100. gCF and sCF values rounded to nearest integer; sCF values below 38 highlighted with red text.</p></caption><graphic xmlns:xlink="http://www.w3.org/1999/xlink" xlink:href="zookeys-1145-001_article-96724__-g003.jpg" position="float" orientation="portrait" xlink:type="simple" id="oo_804454.jpg"><uri content-type="original_file" xlink:type="simple">https://binary.pensoft.net/fig/804454</uri></graphic></fig><supplementary-material xmlns:xlink="http://www.w3.org/1999/xlink" id="S3" position="float" orientation="portrait" xlink:type="simple"><object-id content-type="doi" xlink:type="simple">10.3897/zookeys.1145.96724.suppl3</object-id><object-id content-type="zenodo_dep_id" xlink:type="simple">7607005</object-id><object-id content-type="arpha" xlink:type="simple">C5B10E30-1B5F-5CB2-A3E5-9A8E434BFC2B</object-id><label>Supplementary material 3</label><caption><p>Specimens used in molecular work</p></caption><statement content-type="dataType"><label>Data type</label><p>DNA records (excel file)</p></statement><media xlink:href="zookeys-1145-001_article-96724__-s003.xlsx" mimetype="application" mime-subtype="vnd.openxmlformats-officedocument.spreadsheetml.sheet" position="float" orientation="portrait" xlink:type="simple" id="oo_804520.xlsx"><uri content-type="original_file" xlink:type="simple">https://binary.pensoft.net/file/804520</uri></media><permissions><license xlink:type="simple"><license-p>This dataset is made available under the Open Database License (http://opendatacommons.org/licenses/odbl/1.0/). The Open Database License (ODbL) is a license agreement intended to allow users to freely share, modify, and use this Dataset while maintaining this same freedom for others, provided that the original source and author(s) are credited.</license-p></license></permissions><attrib specific-use="authors">Marshal Hedin, Marc A. Milne</attrib></supplementary-material><supplementary-material xmlns:xlink="http://www.w3.org/1999/xlink" id="S1" position="float" orientation="portrait" xlink:type="simple"><object-id content-type="doi" xlink:type="simple">10.3897/zookeys.1145.96724.suppl1</object-id><object-id content-type="zenodo_dep_id" xlink:type="simple">7606997</object-id><object-id content-type="arpha" xlink:type="simple">6BE31A3D-E11E-5F66-9FB7-FBE5743FB0FD</object-id><label>Supplementary material 1</label><caption><p><italic><tp:taxon-name><tp:taxon-name-part taxon-name-part-type="genus" reg="Nesticus">Nesticus</tp:taxon-name-part></tp:taxon-name></italic> morphological material examined</p></caption><statement content-type="dataType"><label>Data type</label><p>occurrences (excel file)</p></statement><media xlink:href="zookeys-1145-001_article-96724__-s001.xlsx" mimetype="application" mime-subtype="vnd.openxmlformats-officedocument.spreadsheetml.sheet" position="float" orientation="portrait" xlink:type="simple" id="oo_804518.xlsx"><uri content-type="original_file" xlink:type="simple">https://binary.pensoft.net/file/804518</uri></media><permissions><license xlink:type="simple"><license-p>This dataset is made available under the Open Database License (http://opendatacommons.org/licenses/odbl/1.0/). The Open Database License (ODbL) is a license agreement intended to allow users to freely share, modify, and use this Dataset while maintaining this same freedom for others, provided that the original source and author(s) are credited.</license-p></license></permissions><attrib specific-use="authors">Marshal Hedin, Marc A. Milne</attrib></supplementary-material><fig id="F4" position="float" orientation="portrait"><object-id xmlns:xlink="http://www.w3.org/1999/xlink" content-type="doi" xlink:type="simple">10.3897/zookeys.1145.96724.figure4</object-id><object-id xmlns:xlink="http://www.w3.org/1999/xlink" content-type="arpha" xlink:type="simple">5262342A-B7A7-57B0-A3AC-1E9AA5B8DA9D</object-id><label>Figure 4.</label><caption><p><abbrev xmlns:xlink="http://www.w3.org/1999/xlink" xlink:title="ultraconserved element" id="ABBRID0EVYAE" xlink:type="simple">UCE</abbrev> ASTRAL species tree. Distant outgroups removed (for graphical purposes), specimen numbers correspond to those in Suppl. material <xref ref-type="supplementary-material" rid="S3">3</xref> (with detailed location provided in Suppl. material <xref ref-type="supplementary-material" rid="S1">1</xref>). Included are quartet support values (rounded to nearest integer), and local posterior probability values (if less than 1.0, red text). Branch lengths in coalescent units for internal branches only, terminal branch lengths arbitrary. Internal branch to <italic><tp:taxon-name><tp:taxon-name-part taxon-name-part-type="genus" reg="Nesticus">Nesticus</tp:taxon-name-part><tp:taxon-name-part taxon-name-part-type="species" reg="cressleri">cressleri</tp:taxon-name-part></tp:taxon-name></italic> truncated for graphical purposes.</p></caption><graphic xmlns:xlink="http://www.w3.org/1999/xlink" xlink:href="zookeys-1145-001_article-96724__-g004.jpg" position="float" orientation="portrait" xlink:type="simple" id="oo_804455.jpg"><uri content-type="original_file" xlink:type="simple">https://binary.pensoft.net/fig/804455</uri></graphic></fig><fig id="F6" position="float" orientation="portrait"><object-id xmlns:xlink="http://www.w3.org/1999/xlink" content-type="doi" xlink:type="simple">10.3897/zookeys.1145.96724.figure6</object-id><object-id xmlns:xlink="http://www.w3.org/1999/xlink" content-type="arpha" xlink:type="simple">809AB900-549C-5BD8-8198-AE4C0EE27333</object-id><label>Figure 6.</label><caption><p><abbrev xmlns:xlink="http://www.w3.org/1999/xlink" xlink:title="mitochondrial cytochrome c oxidase subunit I" id="ABBRID0EU4AE" xlink:type="simple">COI</abbrev> IQT gene tree. Distant outgroups trimmed. Specimen numbers correspond to those in Suppl. material <xref ref-type="supplementary-material" rid="S3">3</xref> (with detailed location provided in Suppl. material <xref ref-type="supplementary-material" rid="S1">1</xref>). Sequences from <abbrev xmlns:xlink="http://www.w3.org/1999/xlink" xlink:title="ultraconserved element" id="ABBRID0EA5AE" xlink:type="simple">UCE</abbrev> capture denoted with “NODE”. Populations with a “<italic><tp:taxon-name><tp:taxon-name-part taxon-name-part-type="genus" reg="Nesticus">Nesticus</tp:taxon-name-part><tp:taxon-name-part taxon-name-part-type="species" reg="cooperi">cooperi</tp:taxon-name-part></tp:taxon-name></italic>-like” male paracymbium denoted by small circles. Not all tip bootstrap values shown (see Suppl. material <xref ref-type="supplementary-material" rid="S4">4</xref> for .tre file with all bootstrap values).</p></caption><graphic xmlns:xlink="http://www.w3.org/1999/xlink" xlink:href="zookeys-1145-001_article-96724__-g006.jpg" position="float" orientation="portrait" xlink:type="simple" id="oo_804457.jpg"><uri content-type="original_file" xlink:type="simple">https://binary.pensoft.net/fig/804457</uri></graphic></fig><supplementary-material xmlns:xlink="http://www.w3.org/1999/xlink" id="S4" position="float" orientation="portrait" xlink:type="simple"><object-id content-type="doi" xlink:type="simple">10.3897/zookeys.1145.96724.suppl4</object-id><object-id content-type="zenodo_dep_id" xlink:type="simple">7607007</object-id><object-id content-type="arpha" xlink:type="simple">B8776F12-447B-5DD7-B84D-D8D37436DD01</object-id><label>Supplementary material 4</label><caption><p>Input alignments, analysis log files, and output tree files</p></caption><statement content-type="dataType"><label>Data type</label><p>zip. archive</p></statement><media xlink:href="zookeys-1145-001_article-96724__-s004.zip" mimetype="application" mime-subtype="x-zip-compressed" position="float" orientation="portrait" xlink:type="simple" id="oo_804521.zip"><uri content-type="original_file" xlink:type="simple">https://binary.pensoft.net/file/804521</uri></media><permissions><license xlink:type="simple"><license-p>This dataset is made available under the Open Database License (http://opendatacommons.org/licenses/odbl/1.0/). The Open Database License (ODbL) is a license agreement intended to allow users to freely share, modify, and use this Dataset while maintaining this same freedom for others, provided that the original source and author(s) are credited.</license-p></license></permissions><attrib specific-use="authors">Marshal Hedin, Marc A. Milne</attrib></supplementary-material></tp:treatment-sec><ref-list><ref id="B12"><mixed-citation xmlns:xlink="http://www.w3.org/1999/xlink" xlink:type="simple"><person-group><name name-style="western"><surname>Gertsch</surname><given-names>WJ</given-names></name></person-group> (<year>1984</year>) <article-title>The spider family <tp:taxon-name><tp:taxon-name-part taxon-name-part-type="family">Nesticidae</tp:taxon-name-part></tp:taxon-name> (<tp:taxon-name><tp:taxon-name-part taxon-name-part-type="order">Araneae</tp:taxon-name-part></tp:taxon-name>) in North America, Central America, and the West Indies.</article-title><source>Texas Memorial Museum Bulletin</source><volume>31</volume>: <fpage>1</fpage>–<lpage>91</lpage>. <ext-link xlink:href="http://hdl.handle.net/2152/29952" ext-link-type="uri" xlink:type="simple">http://hdl.handle.net/2152/29952</ext-link></mixed-citation></ref></ref-list></tp:taxon-treatment>
