# Supplementary material for: ﻿New species in old mountains: integrative taxonomy reveals ten new species and extensive short-range endemism in Nesticus spiders (Araneae, Nesticidae) from the southern Appalachian Mountains
Source: Zookeys. 2023 Feb 3;1145:1–130. doi: 10.3897/zookeys.1145.96724 (PMC10208238; doi:10.3897/zookeys.1145.96724)
Supplement: XML Treatment for Nesticus lula [file zookeys.1145.96724-treatment29.xml]

<!DOCTYPE tp:taxon-treatment
  PUBLIC "-//TaxonX//DTD Taxonomic Treatment Publishing DTD v0 20100105//EN" "tax-treatment-NSO.dtd">
<tp:taxon-treatment xmlns:tp="http://www.plazi.org/taxpub"><tp:treatment-meta><kwd-group><label>Taxon classification</label><kwd>
                  <named-content content-type="kingdom">Animalia</named-content>
                </kwd><kwd>
                  <named-content content-type="order">Araneae</named-content>
                </kwd><kwd>
                  <named-content content-type="family">Nesticidae</named-content>
                </kwd></kwd-group><mixed-citation publication-type="journal"><person-group><name><surname>Hedin</surname><given-names>Marshal</given-names></name><name><surname>Milne</surname><given-names>Marc A.</given-names></name></person-group><article-title>﻿New species in old mountains: integrative taxonomy reveals ten new species and extensive short-range endemism in <italic><tp:taxon-name><tp:taxon-name-part taxon-name-part-type="genus" reg="Nesticus">Nesticus</tp:taxon-name-part></tp:taxon-name></italic> spiders (<tp:taxon-name><tp:taxon-name-part taxon-name-part-type="order">Araneae</tp:taxon-name-part></tp:taxon-name>, <tp:taxon-name><tp:taxon-name-part taxon-name-part-type="family">Nesticidae</tp:taxon-name-part></tp:taxon-name>) from the southern Appalachian Mountains</article-title><source>Zookeys</source><day>03</day><month>02</month><year>2023</year><volume>1145</volume><fpage>1</fpage><lpage>130</lpage><pub-id pub-id-type="doi">10.3897/zookeys.1145.96724</pub-id></mixed-citation></tp:treatment-meta><tp:nomenclature><label>﻿</label><tp:taxon-name>
                <object-id xmlns:xlink="http://www.w3.org/1999/xlink" content-type="arpha" xlink:type="simple">5A41123C-F230-5744-BE2F-27EB2EDEC423</object-id>
                <tp:taxon-name-part taxon-name-part-type="genus" reg="Nesticus">Nesticus</tp:taxon-name-part>
                <tp:taxon-name-part taxon-name-part-type="species" reg="lula">lula</tp:taxon-name-part>
              </tp:taxon-name><tp:taxon-authority>Zigler &amp; Milne, 2022</tp:taxon-authority><xref ref-type="fig" rid="F49">Fig. 49</xref><tp:nomenclature-citation-list><tp:nomenclature-citation><tp:taxon-name>
                    <tp:taxon-name-part taxon-name-part-type="genus" reg="Nesticus">Nesticus</tp:taxon-name-part>
                    <tp:taxon-name-part taxon-name-part-type="species" reg="lula">lula</tp:taxon-name-part>
                  </tp:taxon-name><comment>Zigler &amp; Milne, 2022: 293, figs 1A, C, 2, 3, 7.</comment></tp:nomenclature-citation></tp:nomenclature-citation-list></tp:nomenclature><tp:treatment-sec sec-type="material" id="SECID0EE3GK"><title>Material examined.</title><p><bold>Type material: <italic>Holotype</italic></bold>: USA – <bold>Georgia, Walker Co.</bold> • ♂; Lula Falls Cave (GWK617); 15 Apr. 2014; K.S. Zigler, L. Carver, L. Lyles leg.; KSZ 13–169 (SDSU_G2084). <bold>Non type material</bold>: – <bold>Walker Co.</bold> • ♂; Bee Rock Cave (GWK123); 31 May. 2015; K.S. Zigler, T. Lichtefeld, M. Abercrombie leg.; KSZ 15–388.</p></tp:treatment-sec><tp:treatment-sec sec-type="diagnosis" id="SECID0EU3GK"><title>Diagnosis.</title><p>Morphological diagnosis as in <xref ref-type="bibr" rid="B64">Zigler and Milne (2022)</xref>.</p></tp:treatment-sec><tp:treatment-sec sec-type="distribution" id="SECID0E53GK"><title>Distribution and natural history.</title><p>This troglomorphic taxon is currently known from only two caves in northwestern Georgia (Fig. <xref ref-type="fig" rid="F49">49</xref>; <xref ref-type="bibr" rid="B64">Zigler and Milne 2022</xref>: fig. 7).</p></tp:treatment-sec><tp:treatment-sec><!--Section generated to contain objects referenced in tp:taxon-treatment.--><fig id="F49" position="float" orientation="portrait"><object-id xmlns:xlink="http://www.w3.org/1999/xlink" content-type="doi" xlink:type="simple">10.3897/zookeys.1145.96724.figure49</object-id><object-id xmlns:xlink="http://www.w3.org/1999/xlink" content-type="arpha" xlink:type="simple">82AA799E-FA96-5CEE-8B83-05400319D005</object-id><label>Figure 49.</label><caption><p>Distribution of <italic><tp:taxon-name><tp:taxon-name-part taxon-name-part-type="genus" reg="Nesticus"/><tp:taxon-name-part taxon-name-part-type="species" reg="barri">barri</tp:taxon-name-part></tp:taxon-name></italic> and <italic><tp:taxon-name><tp:taxon-name-part taxon-name-part-type="genus" reg="Nesticus"/><tp:taxon-name-part taxon-name-part-type="species" reg="carteri">carteri</tp:taxon-name-part></tp:taxon-name></italic> groups. Type localities designated with yellow circles. State boundaries and major cities shown for geographic context. Dashed lines circumscribe known species distributions.</p></caption><graphic xmlns:xlink="http://www.w3.org/1999/xlink" xlink:href="zookeys-1145-001_article-96724__-g049.jpg" position="float" orientation="portrait" xlink:type="simple" id="oo_804500.jpg"><uri content-type="original_file" xlink:type="simple">https://binary.pensoft.net/fig/804500</uri></graphic></fig></tp:treatment-sec><ref-list><ref id="B64"><mixed-citation xmlns:xlink="http://www.w3.org/1999/xlink" xlink:type="simple"><person-group><name name-style="western"><surname>Zigler</surname><given-names>KS</given-names></name><name name-style="western"><surname>Milne</surname><given-names>MA</given-names></name></person-group> (<year>2022</year>) <article-title>Two new <italic><tp:taxon-name><tp:taxon-name-part taxon-name-part-type="genus">Nesticus</tp:taxon-name-part></tp:taxon-name></italic> Thorell, 1869 (<tp:taxon-name><tp:taxon-name-part taxon-name-part-type="order">Araneae</tp:taxon-name-part></tp:taxon-name>:<tp:taxon-name><tp:taxon-name-part taxon-name-part-type="family">Nesticidae</tp:taxon-name-part></tp:taxon-name>) species from caves in northwest Georgia, USA.</article-title><source>The Journal of Arachnology</source><volume>50</volume>(<issue>3</issue>): <fpage>292</fpage>–<lpage>300</lpage>. <ext-link xlink:href="10.1636/JoA-S-21-035" ext-link-type="doi" xlink:type="simple">https://doi.org/10.1636/JoA-S-21-035</ext-link></mixed-citation></ref></ref-list></tp:taxon-treatment>
