# Supplementary material for: ﻿New species in old mountains: integrative taxonomy reveals ten new species and extensive short-range endemism in Nesticus spiders (Araneae, Nesticidae) from the southern Appalachian Mountains
Source: Zookeys. 2023 Feb 3;1145:1–130. doi: 10.3897/zookeys.1145.96724 (PMC10208238; doi:10.3897/zookeys.1145.96724)
Supplement: XML Treatment for Nesticus sheari [file zookeys.1145.96724-treatment30.xml]

<!DOCTYPE tp:taxon-treatment
  PUBLIC "-//TaxonX//DTD Taxonomic Treatment Publishing DTD v0 20100105//EN" "tax-treatment-NSO.dtd">
<tp:taxon-treatment xmlns:tp="http://www.plazi.org/taxpub"><tp:treatment-meta><kwd-group><label>Taxon classification</label><kwd>
                  <named-content content-type="kingdom">Animalia</named-content>
                </kwd><kwd>
                  <named-content content-type="order">Araneae</named-content>
                </kwd><kwd>
                  <named-content content-type="family">Nesticidae</named-content>
                </kwd></kwd-group><mixed-citation publication-type="journal"><person-group><name><surname>Hedin</surname><given-names>Marshal</given-names></name><name><surname>Milne</surname><given-names>Marc A.</given-names></name></person-group><article-title>﻿New species in old mountains: integrative taxonomy reveals ten new species and extensive short-range endemism in <italic><tp:taxon-name><tp:taxon-name-part taxon-name-part-type="genus" reg="Nesticus">Nesticus</tp:taxon-name-part></tp:taxon-name></italic> spiders (<tp:taxon-name><tp:taxon-name-part taxon-name-part-type="order">Araneae</tp:taxon-name-part></tp:taxon-name>, <tp:taxon-name><tp:taxon-name-part taxon-name-part-type="family">Nesticidae</tp:taxon-name-part></tp:taxon-name>) from the southern Appalachian Mountains</article-title><source>Zookeys</source><day>03</day><month>02</month><year>2023</year><volume>1145</volume><fpage>1</fpage><lpage>130</lpage><pub-id pub-id-type="doi">10.3897/zookeys.1145.96724</pub-id></mixed-citation></tp:treatment-meta><tp:nomenclature><label>﻿</label><tp:taxon-name>
                <object-id xmlns:xlink="http://www.w3.org/1999/xlink" content-type="arpha" xlink:type="simple">124263E1-7955-570D-AA5A-39DD3F29CF70</object-id>
                <tp:taxon-name-part taxon-name-part-type="genus" reg="Nesticus">Nesticus</tp:taxon-name-part>
                <tp:taxon-name-part taxon-name-part-type="species" reg="sheari">sheari</tp:taxon-name-part>
              </tp:taxon-name><tp:taxon-authority>Gertsch, 1984</tp:taxon-authority><xref ref-type="fig" rid="F54">Fig. 54A–F</xref><tp:nomenclature-citation-list><tp:nomenclature-citation><tp:taxon-name>
                    <tp:taxon-name-part taxon-name-part-type="genus" reg="Nesticus">Nesticus</tp:taxon-name-part>
                    <tp:taxon-name-part taxon-name-part-type="species" reg="sheari">sheari</tp:taxon-name-part>
                  </tp:taxon-name><comment>Gertsch, 1984: 32, figs 79–81, 135–137.</comment></tp:nomenclature-citation></tp:nomenclature-citation-list></tp:nomenclature><tp:treatment-sec sec-type="material" id="SECID0ENNHK"><title>Material examined.</title><p><bold>Type material: <italic>Holotype</italic></bold>: USA – <bold>North Carolina, Graham Co.</bold>• ♂ holotype; Joyce Kilmer Memorial Forest, Poplar Cove; 30 May 1975; W.A. Shear leg.; <named-content xmlns:xlink="http://www.w3.org/1999/xlink" content-type="dwc:institutional_code" xlink:title="American Museum of Natural History" xlink:href="http://grbio.org/institution/american-museum-natural-history" xlink:type="simple">AMNH</named-content>; <bold>New collections from type locality</bold>: – <bold>North Carolina, Graham Co.</bold>• 3♂, 7♀; Joyce Kilmer Memorial Forest, NW of Robbinsville; <named-content xmlns:xlink="http://www.w3.org/1999/xlink" content-type="dwc:verbatimCoordinates" xlink:type="simple"><named-content content-type="geo-json" specific-use="{&#34;type&#34;:&#34;Point&#34;,&#34;coordinates&#34;:[-83.929100,35.358500]}" id="NCID0EFOHK" xlink:type="simple">35.3585°N, -83.9291°W</named-content></named-content>; 1 Aug. 1992; M. Hedin leg.; • 4♀; Joyce Kilmer Memorial Forest, NW of Robbinsville; <named-content xmlns:xlink="http://www.w3.org/1999/xlink" content-type="dwc:verbatimCoordinates" xlink:type="simple"><named-content content-type="geo-json" specific-use="{&#34;type&#34;:&#34;Point&#34;,&#34;coordinates&#34;:[-83.929100,35.358500]}" id="NCID0ENOHK" xlink:type="simple">35.3585°N, -83.9291°W</named-content></named-content>; 28 Aug. 2002; M. Hedin, M. Lowder, P. Paquin leg.; <abbrev xmlns:xlink="http://www.w3.org/1999/xlink" xlink:title="M Hedin" id="ABBRID0ESOHK" xlink:type="simple">MCH</abbrev> 02_164; • 2♀; Joyce Kilmer Memorial Forest, NW of Robbinsville; <named-content xmlns:xlink="http://www.w3.org/1999/xlink" content-type="dwc:verbatimCoordinates" xlink:type="simple"><named-content content-type="geo-json" specific-use="{&#34;type&#34;:&#34;Point&#34;,&#34;coordinates&#34;:[-83.929100,35.358500]}" id="NCID0EZOHK" xlink:type="simple">35.3585°N, -83.9291°W</named-content></named-content>; 17 Aug. 2007; M. Hedin, M. McCormack, S. Derkarabetian leg.; <abbrev xmlns:xlink="http://www.w3.org/1999/xlink" xlink:title="M Hedin" id="ABBRID0E5OHK" xlink:type="simple">MCH</abbrev> 07_115; <bold>Non type material.</bold> – <bold>Georgia, Fannin Co.</bold> • 19♀; Cohutta Wilderness, Cowpen Trail, NW Three Forks Mountain trailhead; <named-content xmlns:xlink="http://www.w3.org/1999/xlink" content-type="dwc:verbatimCoordinates" xlink:type="simple"><named-content content-type="geo-json" specific-use="{&#34;type&#34;:&#34;Point&#34;,&#34;coordinates&#34;:[-84.571500,34.890500]}" id="NCID0EJPHK" xlink:type="simple">34.8905°N, -84.5715°W</named-content></named-content>; 22 Aug. 2002; M. Hedin, M. Lowder, P. Paquin leg.; <abbrev xmlns:xlink="http://www.w3.org/1999/xlink" xlink:title="M Hedin" id="ABBRID0EOPHK" xlink:type="simple">MCH</abbrev> 02_151; <bold>Georgia, Union Co.</bold> • 4♀; Sosebee Cove State Natural Area, off Hwy 180, 2 mi W jnct Hwy 19, S Blairsville; <named-content xmlns:xlink="http://www.w3.org/1999/xlink" content-type="dwc:verbatimCoordinates" xlink:type="simple"><named-content content-type="geo-json" specific-use="{&#34;type&#34;:&#34;Point&#34;,&#34;coordinates&#34;:[-83.948200,34.761700]}" id="NCID0EXPHK" xlink:type="simple">34.7617°N, -83.9482°W</named-content></named-content>; 18 Apr. 1994; M. Hedin leg.; – <bold>North Carolina, Cherokee Co.</bold> • 4♀; along Tipton Creek, 1.2 mi. SNC/TN stateline; <named-content xmlns:xlink="http://www.w3.org/1999/xlink" content-type="dwc:verbatimCoordinates" xlink:type="simple"><named-content content-type="geo-json" specific-use="{&#34;type&#34;:&#34;Point&#34;,&#34;coordinates&#34;:[-84.072400,35.250300]}" id="NCID0EBQHK" xlink:type="simple">35.2503°N, -84.0724°W</named-content></named-content>; 26 Aug. 2002; M. Hedin, M. Lowder, P. Paquin leg.; <abbrev xmlns:xlink="http://www.w3.org/1999/xlink" xlink:title="M Hedin" id="ABBRID0EGQHK" xlink:type="simple">MCH</abbrev> 02_158; • 2♀; FR 50 Shuler Creek, below Wolf Ridge; <named-content xmlns:xlink="http://www.w3.org/1999/xlink" content-type="dwc:verbatimCoordinates" xlink:type="simple"><named-content content-type="geo-json" specific-use="{&#34;type&#34;:&#34;Point&#34;,&#34;coordinates&#34;:[-84.222700,35.242400]}" id="NCID0ENQHK" xlink:type="simple">35.2424°N, -84.2227°W</named-content></named-content>; 17 Aug. 2004; M. Hedin, R. Keith, J. Starrett, S. Thomas leg.; <abbrev xmlns:xlink="http://www.w3.org/1999/xlink" xlink:title="M Hedin" id="ABBRID0ESQHK" xlink:type="simple">MCH</abbrev> 04_054; – <bold>North Carolina, Graham Co.</bold> • ♂, 2♀; along Wright Creek, S Santeetlah Creek, W of Seven Springs Gap; <named-content xmlns:xlink="http://www.w3.org/1999/xlink" content-type="dwc:verbatimCoordinates" xlink:type="simple"><named-content content-type="geo-json" specific-use="{&#34;type&#34;:&#34;Point&#34;,&#34;coordinates&#34;:[-83.964700,35.325800]}" id="NCID0E2QHK" xlink:type="simple">35.3258°N, -83.9647°W</named-content></named-content>; 19 Aug. 1991; B. Dellinger, D. Loch leg.; – <bold>Tennessee, Loudon Co.</bold> • ♂, ♀; Blankenship Cave, TLN1; 25 Jan. 2014; M.L. Niemiller, E.T. Carter leg.; MLN 14–006; – <bold>Tennessee, Monroe Co.</bold> • ♂, 2♀, 2 imm; Alans Hideaway Cave, TMO9; 16 Nov. 2013; M.L. Niemiller, E.T. Carter, M. Finkle leg.; MLN 13–079.1; • 2♀; along North River, FR 217, Unicoi Mountains; <named-content xmlns:xlink="http://www.w3.org/1999/xlink" content-type="dwc:verbatimCoordinates" xlink:type="simple"><named-content content-type="geo-json" specific-use="{&#34;type&#34;:&#34;Point&#34;,&#34;coordinates&#34;:[-84.119900,35.321500]}" id="NCID0EHRHK" xlink:type="simple">35.3215°N, -84.1199°W</named-content></named-content>; 17 Aug. 2007; M. Hedin, M. McCormack, S. Derkarabetian leg.; <abbrev xmlns:xlink="http://www.w3.org/1999/xlink" xlink:title="M Hedin" id="ABBRID0EMRHK" xlink:type="simple">MCH</abbrev> 07_112; • ♂, 16♀, 4 imm; along Tellico River, near Bald River Falls; <named-content xmlns:xlink="http://www.w3.org/1999/xlink" content-type="dwc:verbatimCoordinates" xlink:type="simple"><named-content content-type="geo-json" specific-use="{&#34;type&#34;:&#34;Point&#34;,&#34;coordinates&#34;:[-84.178700,35.324800]}" id="NCID0ETRHK" xlink:type="simple">35.3248°N, -84.1787°W</named-content></named-content>; 26 Aug. 2002; M. Hedin, M. Lowder, P. Paquin leg.; <abbrev xmlns:xlink="http://www.w3.org/1999/xlink" xlink:title="M Hedin" id="ABBRID0EYRHK" xlink:type="simple">MCH</abbrev> 02_157; • 7♀; Bald River, FR 126, E of Holly Flats campground; <named-content xmlns:xlink="http://www.w3.org/1999/xlink" content-type="dwc:verbatimCoordinates" xlink:type="simple"><named-content content-type="geo-json" specific-use="{&#34;type&#34;:&#34;Point&#34;,&#34;coordinates&#34;:[-84.158600,35.285500]}" id="NCID0E6RHK" xlink:type="simple">35.2855°N, -84.1586°W</named-content></named-content>; 17 Aug. 2007; M. Hedin, M. McCormack, S. Derkarabetian leg.; <abbrev xmlns:xlink="http://www.w3.org/1999/xlink" xlink:title="M Hedin" id="ABBRID0EESHK" xlink:type="simple">MCH</abbrev> 07_113; • 2♂, 8♀; Citico Creek near confluence with Flat Creek; <named-content xmlns:xlink="http://www.w3.org/1999/xlink" content-type="dwc:verbatimCoordinates" xlink:type="simple"><named-content content-type="geo-json" specific-use="{&#34;type&#34;:&#34;Point&#34;,&#34;coordinates&#34;:[-84.104700,35.425200]}" id="NCID0ELSHK" xlink:type="simple">35.4252°N, -84.1047°W</named-content></named-content>; 27 Aug. 2002; M. Hedin, M. Lowder, P. Paquin leg.; <abbrev xmlns:xlink="http://www.w3.org/1999/xlink" xlink:title="M Hedin" id="ABBRID0EQSHK" xlink:type="simple">MCH</abbrev> 02_160; • ♀; Doublecamp Creek, 0.5 mi. E confluence with Citico Creek, Unicoi Mountains; <named-content xmlns:xlink="http://www.w3.org/1999/xlink" content-type="dwc:verbatimCoordinates" xlink:type="simple"><named-content content-type="geo-json" specific-use="{&#34;type&#34;:&#34;Point&#34;,&#34;coordinates&#34;:[-84.084700,35.422400]}" id="NCID0EXSHK" xlink:type="simple">35.4224°N, -84.0847°W</named-content></named-content>; 17 Aug. 2007; M. Hedin, M. McCormack, S. Derkarabetian leg.; <abbrev xmlns:xlink="http://www.w3.org/1999/xlink" xlink:title="M Hedin" id="ABBRID0E3SHK" xlink:type="simple">MCH</abbrev> 07_114; • ♀, 4 imm; Gay Cave, TMO3; 16 Nov. 2013; ML Niemiller, C.D.R. Stephen, M. Finkle leg.; MLN 13–077; • 3♀, 5 imm; Lick Creek Cave, TMO8; 16 nov. 2013; M.L. Niemiller, C.D.R. Stephen, E.T. Carter, M. Finkle leg.; MLN 13–078; – <bold>Tennessee, Polk Co.</bold> • ♂, 10♀; FR 221, N of Peavine Mountain, vicinity Big Frog Mountain Wilderness; <named-content xmlns:xlink="http://www.w3.org/1999/xlink" content-type="dwc:verbatimCoordinates" xlink:type="simple"><named-content content-type="geo-json" specific-use="{&#34;type&#34;:&#34;Point&#34;,&#34;coordinates&#34;:[-84.513900,35.053100]}" id="NCID0EFTHK" xlink:type="simple">35.0531°N, -84.5139°W</named-content></named-content>; 23 Aug. 2002; M. Hedin, M. Lowder, P. Paquin leg.; <abbrev xmlns:xlink="http://www.w3.org/1999/xlink" xlink:title="M Hedin" id="ABBRID0EKTHK" xlink:type="simple">MCH</abbrev> 02_152; • ♂; S Ocoee River at Thunder Rock Road, off Hwy 64; <named-content xmlns:xlink="http://www.w3.org/1999/xlink" content-type="dwc:verbatimCoordinates" xlink:type="simple"><named-content content-type="geo-json" specific-use="{&#34;type&#34;:&#34;Point&#34;,&#34;coordinates&#34;:[-84.485200,35.074300]}" id="NCID0ERTHK" xlink:type="simple">35.0743°N, -84.4852°W</named-content></named-content>; 17 Aug. 2004; M. Hedin, R. Keith, J. Starrett, S. Thomas leg.; <abbrev xmlns:xlink="http://www.w3.org/1999/xlink" xlink:title="M Hedin" id="ABBRID0EWTHK" xlink:type="simple">MCH</abbrev> 04_052.</p></tp:treatment-sec><tp:treatment-sec sec-type="diagnosis" id="SECID0E1THK"><title>Diagnosis.</title><p>The diagnosis of <xref ref-type="bibr" rid="B12">Gertsch (1984)</xref> is here modified to recognize relationships to other <italic><tp:taxon-name><tp:taxon-name-part taxon-name-part-type="genus" reg="Nesticus">Nesticus</tp:taxon-name-part><tp:taxon-name-part taxon-name-part-type="species" reg="reclusus">reclusus</tp:taxon-name-part></tp:taxon-name></italic> group members. Male paracymbium with the combination of translucent blade-like paradistal process, distal process with twisted, tubular tip; well-sclerotized, toothlike dorsomedial process adjacent to small flange-like ventromedial process (Fig. <xref ref-type="fig" rid="F54">54A, B</xref>). These paracymbium characters are similar to those found in <italic><tp:taxon-name><tp:taxon-name-part taxon-name-part-type="genus" reg="Nesticus">N.</tp:taxon-name-part><tp:taxon-name-part taxon-name-part-type="species" reg="bishopi">bishopi</tp:taxon-name-part></tp:taxon-name></italic> and <italic><tp:taxon-name><tp:taxon-name-part taxon-name-part-type="genus" reg="Nesticus">N.</tp:taxon-name-part><tp:taxon-name-part taxon-name-part-type="species" reg="stupkai">stupkai</tp:taxon-name-part></tp:taxon-name></italic>. Male tegular apophysis with a general S-curve, distal process a truncate curving blade, basal process nipple-like. Acute distal median apophysis. In females the posterior end of the epigynal median septum is “squared-off” on three sides, like a chisel (Fig. <xref ref-type="fig" rid="F54">54C–F</xref>), projecting inwards towards the abdomen.</p><fig id="F54" position="float" orientation="portrait"><object-id xmlns:xlink="http://www.w3.org/1999/xlink" content-type="doi" xlink:type="simple">10.3897/zookeys.1145.96724.figure54</object-id><object-id xmlns:xlink="http://www.w3.org/1999/xlink" content-type="arpha" xlink:type="simple">A8E1A1FA-D750-5921-ACF2-B1861C1B5E38</object-id><label>Figure 54.</label><caption><p><italic><tp:taxon-name><tp:taxon-name-part taxon-name-part-type="genus" reg="Nesticus">Nesticus</tp:taxon-name-part><tp:taxon-name-part taxon-name-part-type="species" reg="sheari">sheari</tp:taxon-name-part></tp:taxon-name></italic> genitalia. Tennessee, Polk Co., N of Peavine Mountain, vicinity Big Frog Mountain Wilderness, <abbrev xmlns:xlink="http://www.w3.org/1999/xlink" xlink:title="M Hedin" id="ABBRID0EEXHK" xlink:type="simple">MCH</abbrev> 02_152, ♂ palp, dorsal (<bold>A</bold>), ventral (<bold>B</bold>). Tennessee, Polk Co., vicinity Big Frog Mountain Wilderness, <abbrev xmlns:xlink="http://www.w3.org/1999/xlink" xlink:title="M Hedin" id="ABBRID0EMXHK" xlink:type="simple">MCH</abbrev> 02_152, epigynum, ventral (<bold>C</bold>), dorsal (<bold>D</bold>). Georgia, Union Co., Sosebee Cove State Natural Area, <abbrev xmlns:xlink="http://www.w3.org/1999/xlink" xlink:title="M Hedin" id="ABBRID0EUXHK" xlink:type="simple">MCH</abbrev> specimen #1995 epigynum, ventral (<bold>E</bold>), dorsal (<bold>F</bold>). Scale bar: 0.5 mm.</p></caption><graphic xmlns:xlink="http://www.w3.org/1999/xlink" xlink:href="zookeys-1145-001_article-96724__-g054.jpg" position="float" orientation="portrait" xlink:type="simple" id="oo_804505.jpg"><uri content-type="original_file" xlink:type="simple">https://binary.pensoft.net/fig/804505</uri></graphic></fig></tp:treatment-sec><tp:treatment-sec sec-type="variation" id="SECID0EBYHK"><title>Variation.</title><p>In males from non-type locations the ventromedial process is more confluent with the ventral process (less displaced medially) and more elongate.</p><p>Different populations exhibit very little epigynal variation despite a large and fragmented geographic distribution. Some adult females from Holly Flats campground are approximately one-half the size of other adult females.</p></tp:treatment-sec><tp:treatment-sec sec-type="distribution" id="SECID0EHYHK"><title>Distribution and natural history.</title><p>Previously known only from the type locality at Joyce Kilmer Memorial Forest, which now represents one of the easternmost known records for the species. The species distribution almost forms a circle in the montane uplands that surround the Ducktown lowlands (lacking the eastern edge), with disjunct Cohutta, Sosebee Cove, and Blankenship Cave populations (Fig. <xref ref-type="fig" rid="F53">53</xref>). It appears to surround the geographic distribution of the more narrowly distributed <italic><tp:taxon-name><tp:taxon-name-part taxon-name-part-type="genus" reg="Nesticus">Nesticus</tp:taxon-name-part><tp:taxon-name-part taxon-name-part-type="species" reg="bondi">bondi</tp:taxon-name-part></tp:taxon-name></italic>. Previously thought to be a strictly montane taxon, but we report here several important new cave records.</p><p>As an example of natural history we include here field notes for Cohutta Wilderness (<abbrev xmlns:xlink="http://www.w3.org/1999/xlink" xlink:title="M Hedin" id="ABBRID0E5YHK" xlink:type="simple">MCH</abbrev> 02_151) where we collected 19♀. Notes read “small drainage in pine forest, rocks in drainage, moist but not running water”, where spiders were collected from beneath rocks.</p><p>As discussed above <italic><tp:taxon-name><tp:taxon-name-part taxon-name-part-type="genus" reg="Nesticus">Nesticus</tp:taxon-name-part><tp:taxon-name-part taxon-name-part-type="species" reg="sheari">sheari</tp:taxon-name-part></tp:taxon-name></italic> (4♀) was found in sympatry with <italic><tp:taxon-name><tp:taxon-name-part taxon-name-part-type="genus" reg="Nesticus">N.</tp:taxon-name-part><tp:taxon-name-part taxon-name-part-type="species" reg="bondi">bondi</tp:taxon-name-part></tp:taxon-name></italic> (♂, 6♀) at Tipton Creek. Because we did not identify specimens directly in the field, it remains unclear if these different species were found side-by-side or were perhaps somehow segregated by microhabitat. <italic><tp:taxon-name><tp:taxon-name-part taxon-name-part-type="genus" reg="Nesticus">Nesticus</tp:taxon-name-part><tp:taxon-name-part taxon-name-part-type="species" reg="sheari">sheari</tp:taxon-name-part></tp:taxon-name></italic> was also collected in sympatry with the nesticid <italic><tp:taxon-name><tp:taxon-name-part taxon-name-part-type="genus" reg="Eidmanella">Eidmanella</tp:taxon-name-part></tp:taxon-name></italic> Roewer, 1935 at Doublecamp Creek (07_114); <italic><tp:taxon-name><tp:taxon-name-part taxon-name-part-type="genus" reg="Nesticus">Nesticus</tp:taxon-name-part></tp:taxon-name></italic> is otherwise rarely found in sympatry with members of this genus.</p></tp:treatment-sec><tp:treatment-sec sec-type="remarks" id="SECID0ET1HK"><title>Remarks.</title><p>Monophyletic on mitochondrial and nuclear trees, with high gene and site CF values for the latter. Phylogenomic evidence strongly supports <italic><tp:taxon-name><tp:taxon-name-part taxon-name-part-type="genus" reg="Nesticus">Nesticus</tp:taxon-name-part><tp:taxon-name-part taxon-name-part-type="species" reg="sheari">sheari</tp:taxon-name-part></tp:taxon-name></italic> as sister to remaining members of the <italic><tp:taxon-name><tp:taxon-name-part taxon-name-part-type="genus" reg="Nesticus"/><tp:taxon-name-part taxon-name-part-type="species" reg="reclusus">reclusus</tp:taxon-name-part></tp:taxon-name></italic> group (Figs <xref ref-type="fig" rid="F3">3</xref>, <xref ref-type="fig" rid="F4">4</xref>).</p></tp:treatment-sec><tp:treatment-sec><!--Section generated to contain objects referenced in tp:taxon-treatment.--><fig id="F53" position="float" orientation="portrait"><object-id xmlns:xlink="http://www.w3.org/1999/xlink" content-type="doi" xlink:type="simple">10.3897/zookeys.1145.96724.figure53</object-id><object-id xmlns:xlink="http://www.w3.org/1999/xlink" content-type="arpha" xlink:type="simple">EEB903DE-1435-5255-8564-637A99B8D360</object-id><label>Figure 53.</label><caption><p><bold>A</bold> distribution of <italic><tp:taxon-name><tp:taxon-name-part taxon-name-part-type="genus" reg="Nesticus"/><tp:taxon-name-part taxon-name-part-type="species" reg="reclusus">reclusus</tp:taxon-name-part></tp:taxon-name></italic> group species <bold>B</bold> distribution of <italic><tp:taxon-name><tp:taxon-name-part taxon-name-part-type="genus" reg="Nesticus">Nesticus</tp:taxon-name-part><tp:taxon-name-part taxon-name-part-type="species" reg="jonesi">jonesi</tp:taxon-name-part></tp:taxon-name></italic>. Type localities designated with yellow circles. State boundaries and major cities shown for geographic context. Dashed lines circumscribe known species distributions. The geographic distribution of “<italic><tp:taxon-name><tp:taxon-name-part taxon-name-part-type="genus" reg="Nesticus">N.</tp:taxon-name-part><tp:taxon-name-part taxon-name-part-type="species" reg="cooperi">cooperi</tp:taxon-name-part></tp:taxon-name></italic>-like” populations is circled; this includes some female-only locations which are inside this distribution and included here only for purposes of graphical convenience.</p></caption><graphic xmlns:xlink="http://www.w3.org/1999/xlink" xlink:href="zookeys-1145-001_article-96724__-g053.jpg" position="float" orientation="portrait" xlink:type="simple" id="oo_804504.jpg"><uri content-type="original_file" xlink:type="simple">https://binary.pensoft.net/fig/804504</uri></graphic></fig><fig id="F3" position="float" orientation="portrait"><object-id xmlns:xlink="http://www.w3.org/1999/xlink" content-type="doi" xlink:type="simple">10.3897/zookeys.1145.96724.figure3</object-id><object-id xmlns:xlink="http://www.w3.org/1999/xlink" content-type="arpha" xlink:type="simple">1175C5AC-9E6D-57E2-B771-2F3B40C5351C</object-id><label>Figure 3.</label><caption><p><abbrev xmlns:xlink="http://www.w3.org/1999/xlink" xlink:title="ultraconserved element" id="ABBRID0E3XAE" xlink:type="simple">UCE</abbrev> concatenated maximum likelihood tree. Distant outgroups removed (for graphical purposes), specimen numbers correspond to those in Suppl. material <xref ref-type="supplementary-material" rid="S3">3</xref> (with detailed location provided in Suppl. material <xref ref-type="supplementary-material" rid="S1">1</xref>). Node numbers correspond to bootstrap (bold text) / gCF / sCF. Only bootstrap values below 100 shown, all others 100. gCF and sCF values rounded to nearest integer; sCF values below 38 highlighted with red text.</p></caption><graphic xmlns:xlink="http://www.w3.org/1999/xlink" xlink:href="zookeys-1145-001_article-96724__-g003.jpg" position="float" orientation="portrait" xlink:type="simple" id="oo_804454.jpg"><uri content-type="original_file" xlink:type="simple">https://binary.pensoft.net/fig/804454</uri></graphic></fig><supplementary-material xmlns:xlink="http://www.w3.org/1999/xlink" id="S3" position="float" orientation="portrait" xlink:type="simple"><object-id content-type="doi" xlink:type="simple">10.3897/zookeys.1145.96724.suppl3</object-id><object-id content-type="zenodo_dep_id" xlink:type="simple">7607005</object-id><object-id content-type="arpha" xlink:type="simple">C5B10E30-1B5F-5CB2-A3E5-9A8E434BFC2B</object-id><label>Supplementary material 3</label><caption><p>Specimens used in molecular work</p></caption><statement content-type="dataType"><label>Data type</label><p>DNA records (excel file)</p></statement><media xlink:href="zookeys-1145-001_article-96724__-s003.xlsx" mimetype="application" mime-subtype="vnd.openxmlformats-officedocument.spreadsheetml.sheet" position="float" orientation="portrait" xlink:type="simple" id="oo_804520.xlsx"><uri content-type="original_file" xlink:type="simple">https://binary.pensoft.net/file/804520</uri></media><permissions><license xlink:type="simple"><license-p>This dataset is made available under the Open Database License (http://opendatacommons.org/licenses/odbl/1.0/). The Open Database License (ODbL) is a license agreement intended to allow users to freely share, modify, and use this Dataset while maintaining this same freedom for others, provided that the original source and author(s) are credited.</license-p></license></permissions><attrib specific-use="authors">Marshal Hedin, Marc A. Milne</attrib></supplementary-material><supplementary-material xmlns:xlink="http://www.w3.org/1999/xlink" id="S1" position="float" orientation="portrait" xlink:type="simple"><object-id content-type="doi" xlink:type="simple">10.3897/zookeys.1145.96724.suppl1</object-id><object-id content-type="zenodo_dep_id" xlink:type="simple">7606997</object-id><object-id content-type="arpha" xlink:type="simple">6BE31A3D-E11E-5F66-9FB7-FBE5743FB0FD</object-id><label>Supplementary material 1</label><caption><p><italic><tp:taxon-name><tp:taxon-name-part taxon-name-part-type="genus" reg="Nesticus">Nesticus</tp:taxon-name-part></tp:taxon-name></italic> morphological material examined</p></caption><statement content-type="dataType"><label>Data type</label><p>occurrences (excel file)</p></statement><media xlink:href="zookeys-1145-001_article-96724__-s001.xlsx" mimetype="application" mime-subtype="vnd.openxmlformats-officedocument.spreadsheetml.sheet" position="float" orientation="portrait" xlink:type="simple" id="oo_804518.xlsx"><uri content-type="original_file" xlink:type="simple">https://binary.pensoft.net/file/804518</uri></media><permissions><license xlink:type="simple"><license-p>This dataset is made available under the Open Database License (http://opendatacommons.org/licenses/odbl/1.0/). The Open Database License (ODbL) is a license agreement intended to allow users to freely share, modify, and use this Dataset while maintaining this same freedom for others, provided that the original source and author(s) are credited.</license-p></license></permissions><attrib specific-use="authors">Marshal Hedin, Marc A. Milne</attrib></supplementary-material><fig id="F4" position="float" orientation="portrait"><object-id xmlns:xlink="http://www.w3.org/1999/xlink" content-type="doi" xlink:type="simple">10.3897/zookeys.1145.96724.figure4</object-id><object-id xmlns:xlink="http://www.w3.org/1999/xlink" content-type="arpha" xlink:type="simple">5262342A-B7A7-57B0-A3AC-1E9AA5B8DA9D</object-id><label>Figure 4.</label><caption><p><abbrev xmlns:xlink="http://www.w3.org/1999/xlink" xlink:title="ultraconserved element" id="ABBRID0EVYAE" xlink:type="simple">UCE</abbrev> ASTRAL species tree. Distant outgroups removed (for graphical purposes), specimen numbers correspond to those in Suppl. material <xref ref-type="supplementary-material" rid="S3">3</xref> (with detailed location provided in Suppl. material <xref ref-type="supplementary-material" rid="S1">1</xref>). Included are quartet support values (rounded to nearest integer), and local posterior probability values (if less than 1.0, red text). Branch lengths in coalescent units for internal branches only, terminal branch lengths arbitrary. Internal branch to <italic><tp:taxon-name><tp:taxon-name-part taxon-name-part-type="genus" reg="Nesticus">Nesticus</tp:taxon-name-part><tp:taxon-name-part taxon-name-part-type="species" reg="cressleri">cressleri</tp:taxon-name-part></tp:taxon-name></italic> truncated for graphical purposes.</p></caption><graphic xmlns:xlink="http://www.w3.org/1999/xlink" xlink:href="zookeys-1145-001_article-96724__-g004.jpg" position="float" orientation="portrait" xlink:type="simple" id="oo_804455.jpg"><uri content-type="original_file" xlink:type="simple">https://binary.pensoft.net/fig/804455</uri></graphic></fig></tp:treatment-sec><ref-list><ref id="B12"><mixed-citation xmlns:xlink="http://www.w3.org/1999/xlink" xlink:type="simple"><person-group><name name-style="western"><surname>Gertsch</surname><given-names>WJ</given-names></name></person-group> (<year>1984</year>) <article-title>The spider family <tp:taxon-name><tp:taxon-name-part taxon-name-part-type="family">Nesticidae</tp:taxon-name-part></tp:taxon-name> (<tp:taxon-name><tp:taxon-name-part taxon-name-part-type="order">Araneae</tp:taxon-name-part></tp:taxon-name>) in North America, Central America, and the West Indies.</article-title><source>Texas Memorial Museum Bulletin</source><volume>31</volume>: <fpage>1</fpage>–<lpage>91</lpage>. <ext-link xlink:href="http://hdl.handle.net/2152/29952" ext-link-type="uri" xlink:type="simple">http://hdl.handle.net/2152/29952</ext-link></mixed-citation></ref></ref-list></tp:taxon-treatment>
