# Supplementary material for: ﻿New species in old mountains: integrative taxonomy reveals ten new species and extensive short-range endemism in Nesticus spiders (Araneae, Nesticidae) from the southern Appalachian Mountains
Source: Zookeys. 2023 Feb 3;1145:1–130. doi: 10.3897/zookeys.1145.96724 (PMC10208238; doi:10.3897/zookeys.1145.96724)
Supplement: XML Treatment for Nesticus dellingeri [file zookeys.1145.96724-treatment31.xml]

<!DOCTYPE tp:taxon-treatment
  PUBLIC "-//TaxonX//DTD Taxonomic Treatment Publishing DTD v0 20100105//EN" "tax-treatment-NSO.dtd">
<tp:taxon-treatment xmlns:tp="http://www.plazi.org/taxpub"><tp:treatment-meta><kwd-group><label>Taxon classification</label><kwd>
                  <named-content content-type="kingdom">Animalia</named-content>
                </kwd><kwd>
                  <named-content content-type="order">Araneae</named-content>
                </kwd><kwd>
                  <named-content content-type="family">Nesticidae</named-content>
                </kwd></kwd-group><mixed-citation publication-type="journal"><person-group><name><surname>Hedin</surname><given-names>Marshal</given-names></name><name><surname>Milne</surname><given-names>Marc A.</given-names></name></person-group><article-title>﻿New species in old mountains: integrative taxonomy reveals ten new species and extensive short-range endemism in <italic><tp:taxon-name><tp:taxon-name-part taxon-name-part-type="genus" reg="Nesticus">Nesticus</tp:taxon-name-part></tp:taxon-name></italic> spiders (<tp:taxon-name><tp:taxon-name-part taxon-name-part-type="order">Araneae</tp:taxon-name-part></tp:taxon-name>, <tp:taxon-name><tp:taxon-name-part taxon-name-part-type="family">Nesticidae</tp:taxon-name-part></tp:taxon-name>) from the southern Appalachian Mountains</article-title><source>Zookeys</source><day>03</day><month>02</month><year>2023</year><volume>1145</volume><fpage>1</fpage><lpage>130</lpage><pub-id pub-id-type="doi">10.3897/zookeys.1145.96724</pub-id></mixed-citation></tp:treatment-meta><tp:nomenclature><label>﻿</label><tp:taxon-name>
                <object-id xmlns:xlink="http://www.w3.org/1999/xlink" content-type="arpha" xlink:type="simple">D6741DA3-4B20-5759-8822-83426FBAB4DE</object-id>
                <tp:taxon-name-part taxon-name-part-type="genus" reg="Nesticus">Nesticus</tp:taxon-name-part>
                <tp:taxon-name-part taxon-name-part-type="species" reg="dellingeri">dellingeri</tp:taxon-name-part>
                <object-id xmlns:xlink="http://www.w3.org/1999/xlink" content-type="zoobank" xlink:type="simple">https://zoobank.org/BDC1A285-4B27-4549-901B-FB2BBDE32B64</object-id>
              </tp:taxon-name><tp:taxon-status xmlns:xlink="http://www.w3.org/1999/xlink" xlink:type="simple">sp. nov.</tp:taxon-status><xref ref-type="fig" rid="F55">Fig. 55A–G</xref></tp:nomenclature><tp:treatment-sec sec-type="material" id="SECID0ED4HK"><title>Material examined.</title><p><bold>Type material: <italic>Holotype</italic></bold>: USA – <bold>North Carolina, Macon Co.</bold> • holotype ♂; vicinity Whiteside Mountain, off Hwy 64, SW of Cashiers; <named-content xmlns:xlink="http://www.w3.org/1999/xlink" content-type="dwc:verbatimCoordinates" xlink:type="simple"><named-content content-type="geo-json" specific-use="{&#34;type&#34;:&#34;Point&#34;,&#34;coordinates&#34;:[-83.141500,35.079300]}" id="NCID0ES4HK" xlink:type="simple">35.0793°N, -83.1415°W</named-content></named-content>; 8 Aug. 1992; M. Hedin, I.-M. Tso leg.; <abbrev xmlns:xlink="http://www.w3.org/1999/xlink" xlink:title="M Hedin" id="ABBRID0EX4HK" xlink:type="simple">MCH</abbrev> specimen #1047; <bold><italic>Paratypes</italic></bold>: – <bold>North Carolina, Macon Co.</bold> • 5♂, 9♀; vic Whiteside Mountain, off Hwy 64, SW of Cashiers; <named-content xmlns:xlink="http://www.w3.org/1999/xlink" content-type="dwc:verbatimCoordinates" xlink:type="simple"><named-content content-type="geo-json" specific-use="{&#34;type&#34;:&#34;Point&#34;,&#34;coordinates&#34;:[-83.141500,35.079300]}" id="NCID0ED5HK" xlink:type="simple">35.0793°N, -83.1415°W</named-content></named-content>; 8 Aug. 1992; M. Hedin, I.–M. Tso leg.; <bold>Non type material</bold>: – <bold>North Carolina, Jackson Co.</bold> • 2♀; along Chattooga River, NE side near mouth Scotsman Creek; <named-content xmlns:xlink="http://www.w3.org/1999/xlink" content-type="dwc:verbatimCoordinates" xlink:type="simple"><named-content content-type="geo-json" specific-use="{&#34;type&#34;:&#34;Point&#34;,&#34;coordinates&#34;:[-83.112300,35.013000]}" id="NCID0EP5HK" xlink:type="simple">35.013°N, -83.1123°W</named-content></named-content>; 16 Aug. 1991; B. Dellinger leg.; • ♂; along Chattooga River, NE side, 0.2 mi. W mouth Scotsman Creek; <named-content xmlns:xlink="http://www.w3.org/1999/xlink" content-type="dwc:verbatimCoordinates" xlink:type="simple"><named-content content-type="geo-json" specific-use="{&#34;type&#34;:&#34;Point&#34;,&#34;coordinates&#34;:[-83.113500,35.013600]}" id="NCID0EX5HK" xlink:type="simple">35.0136°N, -83.1135°W</named-content></named-content>; 17 Aug. 1991; B. Dellinger leg.; • ♂, 5♀; Whitewater River, below Upper Falls; <named-content xmlns:xlink="http://www.w3.org/1999/xlink" content-type="dwc:verbatimCoordinates" xlink:type="simple"><named-content content-type="geo-json" specific-use="{&#34;type&#34;:&#34;Point&#34;,&#34;coordinates&#34;:[-83.014100,35.033700]}" id="NCID0E65HK" xlink:type="simple">35.0337°N, -83.0141°W</named-content></named-content>; 2 Sep. 2002; M. Hedin, F. Coyle, M. Lowder, P. Paquin leg.; <abbrev xmlns:xlink="http://www.w3.org/1999/xlink" xlink:title="M Hedin" id="ABBRID0EE6HK" xlink:type="simple">MCH</abbrev> 02_183; – <bold>North Carolina, Macon Co.</bold> • ♂, 5♀, 5 imm; Chattooga River, vic BullPen bridge crossing; <named-content xmlns:xlink="http://www.w3.org/1999/xlink" content-type="dwc:verbatimCoordinates" xlink:type="simple"><named-content content-type="geo-json" specific-use="{&#34;type&#34;:&#34;Point&#34;,&#34;coordinates&#34;:[-83.126200,35.017200]}" id="NCID0EN6HK" xlink:type="simple">35.0172°N, -83.1262°W</named-content></named-content>; 2 Sep. 2002; M. Hedin, M. Lowder, P. Paquin leg.; <abbrev xmlns:xlink="http://www.w3.org/1999/xlink" xlink:title="M Hedin" id="ABBRID0ES6HK" xlink:type="simple">MCH</abbrev> 02_180; • 7♀; Chattooga River, vic BullPen bridge crossing, SE of Highlands; <named-content xmlns:xlink="http://www.w3.org/1999/xlink" content-type="dwc:verbatimCoordinates" xlink:type="simple"><named-content content-type="geo-json" specific-use="{&#34;type&#34;:&#34;Point&#34;,&#34;coordinates&#34;:[-83.126200,35.017200]}" id="NCID0EZ6HK" xlink:type="simple">35.0172°N, -83.1262°W</named-content></named-content>; 8 Aug. 1992; M. Hedin leg.; – <bold>South Carolina, Oconee Co.</bold> • ♂, 3♀; along Whitewater River, just S NC/SC stateline; <named-content xmlns:xlink="http://www.w3.org/1999/xlink" content-type="dwc:verbatimCoordinates" xlink:type="simple"><named-content content-type="geo-json" specific-use="{&#34;type&#34;:&#34;Point&#34;,&#34;coordinates&#34;:[-83.009400,35.027100]}" id="NCID0EEAAM" xlink:type="simple">35.0271°N, -83.0094°W</named-content></named-content>; 13 Apr. 1992; B. Dellinger leg.</p></tp:treatment-sec><tp:treatment-sec sec-type="diagnosis" id="SECID0EJAAM"><title>Diagnosis.</title><p>Sister to other members of a phylogenomic subclade including <italic><tp:taxon-name><tp:taxon-name-part taxon-name-part-type="genus" reg="Nesticus">Nesticus</tp:taxon-name-part><tp:taxon-name-part taxon-name-part-type="species" reg="binfordae">binfordae</tp:taxon-name-part></tp:taxon-name></italic>, <italic><tp:taxon-name><tp:taxon-name-part taxon-name-part-type="genus" reg="Nesticus">N.</tp:taxon-name-part><tp:taxon-name-part taxon-name-part-type="species" reg="dykemanae">dykemanae</tp:taxon-name-part></tp:taxon-name></italic> and <italic><tp:taxon-name><tp:taxon-name-part taxon-name-part-type="genus" reg="Nesticus">N.</tp:taxon-name-part><tp:taxon-name-part taxon-name-part-type="species" reg="jonesi">jonesi</tp:taxon-name-part></tp:taxon-name></italic>, and morphologically most similar to these geographically disjunct taxa (in particular, sharing the spade-like basal tegular apophysis; Fig. <xref ref-type="fig" rid="F52">52</xref>). Males of <italic><tp:taxon-name><tp:taxon-name-part taxon-name-part-type="genus" reg="Nesticus">N.</tp:taxon-name-part><tp:taxon-name-part taxon-name-part-type="species" reg="dellingeri">dellingeri</tp:taxon-name-part></tp:taxon-name></italic> differ from males of these other taxa in the shape of the distal tegular apophysis (broad vs. skinny), the shape of the median apophysis, the shape of the paracymbial distal process, and in details of the paracymbial ventral process cusps. This species shares a very similar epigynal morphology with other members of the subclade (see descriptions below).</p></tp:treatment-sec><tp:treatment-sec sec-type="description" id="SECID0EICAM"><title>Description of ♂ holotype</title><p><bold>(<abbrev xmlns:xlink="http://www.w3.org/1999/xlink" xlink:title="M Hedin" id="ABBRID0EQCAM" xlink:type="simple">MCH</abbrev> specimen #1047).</bold> Carapace dusky cream to orange, with faint dark pigment behind ocular area and along carapace margin. Legs approximately concolorous pale. Abdomen with paired, lateral darker markings on dirty gray background. All eyes approximately equal in size, AMEs barely visible. Eyes with light rings of dark pigment. <abbrev xmlns:xlink="http://www.w3.org/1999/xlink" xlink:title="carapace length" id="ABBRID0EVCAM" xlink:type="simple">CL</abbrev> 1.4, <abbrev xmlns:xlink="http://www.w3.org/1999/xlink" xlink:title="maximum carapace width" id="ABBRID0EZCAM" xlink:type="simple">CW</abbrev> 1.1, abdomen length 2, total body length 3.4. Leg I total length 9.9 (2.75, 0.6, 3, 2.5, 1.05), leg formula 1423, leg I / <abbrev xmlns:xlink="http://www.w3.org/1999/xlink" xlink:title="maximum carapace width" id="ABBRID0E4CAM" xlink:type="simple">CW</abbrev> ratio 9.0. Palp with broadly S-shaped tegular apophysis, distal part a short, curved blade with acute tip, basal fork of apophysis a short, square sclerotized spade (Fig. <xref ref-type="fig" rid="F55">55A–C</xref>). Median apophysis anvil-shaped, distal end a sharp tip. Conductor tip bent, surrounded by small funnel-shaped cuticular sheath. Paracymbium lacking a paradistal process, distal process finger-like with slight serration along paradistal edge. Lacking a dorsomedial process. Distal part of ventral paracymbial process thickened, with small cusps.</p><fig id="F55" position="float" orientation="portrait"><object-id xmlns:xlink="http://www.w3.org/1999/xlink" content-type="doi" xlink:type="simple">10.3897/zookeys.1145.96724.figure55</object-id><object-id xmlns:xlink="http://www.w3.org/1999/xlink" content-type="arpha" xlink:type="simple">7D5AFDDB-F5DA-5976-8718-C9848FF14080</object-id><label>Figure 55.</label><caption><p><italic><tp:taxon-name><tp:taxon-name-part taxon-name-part-type="genus" reg="Nesticus">Nesticus</tp:taxon-name-part><tp:taxon-name-part taxon-name-part-type="species" reg="dellingeri">dellingeri</tp:taxon-name-part></tp:taxon-name></italic> sp. nov. genitalia. North Carolina, Macon Co., vicinity Whiteside Mountain, <abbrev xmlns:xlink="http://www.w3.org/1999/xlink" xlink:title="M Hedin" id="ABBRID0EBEAM" xlink:type="simple">MCH</abbrev> specimen #1047, ♂ palp, dorsal (<bold>A</bold>), ventral (<bold>B</bold>) <bold>C</bold> North Carolina, Jackson Co., Whitewater River, below Upper Falls, <abbrev xmlns:xlink="http://www.w3.org/1999/xlink" xlink:title="M Hedin" id="ABBRID0ELEAM" xlink:type="simple">MCH</abbrev> 02_183, palp, ventral. North Carolina, Macon Co., vicinity Whiteside Mountain, <abbrev xmlns:xlink="http://www.w3.org/1999/xlink" xlink:title="M Hedin" id="ABBRID0EPEAM" xlink:type="simple">MCH</abbrev> specimen #1057, epigynum, ventral (<bold>D</bold>), dorsal (<bold>E</bold>). North Carolina, Jackson Co., Whitewater River, below Upper Falls, <abbrev xmlns:xlink="http://www.w3.org/1999/xlink" xlink:title="M Hedin" id="ABBRID0EXEAM" xlink:type="simple">MCH</abbrev> 02_183, ventral (<bold>F</bold>), dorsal (<bold>G</bold>). Scale bar: 0.5 mm.</p></caption><graphic xmlns:xlink="http://www.w3.org/1999/xlink" xlink:href="zookeys-1145-001_article-96724__-g055.jpg" position="float" orientation="portrait" xlink:type="simple" id="oo_804506.jpg"><uri content-type="original_file" xlink:type="simple">https://binary.pensoft.net/fig/804506</uri></graphic></fig></tp:treatment-sec><tp:treatment-sec sec-type="♂ Variation" id="SECID0EEFAM"><title>♂ Variation.</title><p>Males from four non-type localities match topotypic males very closely (Fig. <xref ref-type="fig" rid="F55">55A–C</xref>).</p></tp:treatment-sec><tp:treatment-sec sec-type="description" id="SECID0EOFAM"><title>Description of ♀ paratype</title><p><bold>(<abbrev xmlns:xlink="http://www.w3.org/1999/xlink" xlink:title="M Hedin" id="ABBRID0EWFAM" xlink:type="simple">MCH</abbrev> specimen #1057).</bold> Carapace color as in male, slightly darker orange. Legs approximately concolorous pale. Abdomen with paired, lateral darker maculations on dirty gray background. All eyes approximately equal in size, AMEs miniscule but visible. Eyes with rings of dark pigment. <abbrev xmlns:xlink="http://www.w3.org/1999/xlink" xlink:title="carapace length" id="ABBRID0E2FAM" xlink:type="simple">CL</abbrev> 1.2, <abbrev xmlns:xlink="http://www.w3.org/1999/xlink" xlink:title="maximum carapace width" id="ABBRID0E6FAM" xlink:type="simple">CW</abbrev> 1.1, abdomen length 1.65, total body length 2.85. Leg I total 7.3 (2.1, 0.55, 2.05, 1.7, 0.9), leg formula 1423, leg I / <abbrev xmlns:xlink="http://www.w3.org/1999/xlink" xlink:title="maximum carapace width" id="ABBRID0EDGAM" xlink:type="simple">CW</abbrev> ratio 6.6. Epigynum generally wider than tall, median septum relatively wide with directly adjacent lateral pockets (Fig. <xref ref-type="fig" rid="F55">55D–G</xref>). Posterior end of septum with lateral bars oriented obliquely upwards, dark spermathecae lying beneath these bars and approximately following the upwards oblique path. Median septum narrowing past these bars and projecting inwards towards the abdomen. Viewed dorsally, dorsal internal pockets lying slightly above sclerotization of the lateral pockets.</p></tp:treatment-sec><tp:treatment-sec sec-type="♀ Variation" id="SECID0ELGAM"><title>♀ Variation.</title><p>Females from different locations share a very similar epigynal morphology (Fig. <xref ref-type="fig" rid="F55">55D–G</xref>).</p></tp:treatment-sec><tp:treatment-sec sec-type="distribution" id="SECID0EVGAM"><title>Distribution and natural history.</title><p>Known only from a very small area in the upper Chattooga River and upper Whitewater River drainages (Fig. <xref ref-type="fig" rid="F53">53</xref>), along the south face of the Blue Ridge Escarpment in the North and South Carolina borderlands. Except for the type locality, most collections are relatively small in total animals collected, suggesting a natural rarity for this species. At the type locality (Whiteside Mountain) a total of 14 adults and 8 immature specimens was collected from a crevice cave at the base of rocky cliffs.</p><p><italic><tp:taxon-name><tp:taxon-name-part taxon-name-part-type="genus" reg="Nesticus">Nesticus</tp:taxon-name-part><tp:taxon-name-part taxon-name-part-type="species" reg="bishopi">bishopi</tp:taxon-name-part></tp:taxon-name></italic> has also been collected from nearby locations in the Chattooga River Gorge (locations near Scotsman Creek; Fig. <xref ref-type="fig" rid="F53">53</xref>), suggesting that these species might somewhere be syntopic in this area.</p></tp:treatment-sec><tp:treatment-sec sec-type="etymology" id="SECID0EQHAM"><title>Etymology.</title><p>This species is named to recognize and honor Bob Dellinger, a special naturalist from western North Carolina. Bob’s knowledge of the flora and fauna of southern Appalachia is remarkable, and he personally collected or helped to collect (with first author MH) many <italic><tp:taxon-name><tp:taxon-name-part taxon-name-part-type="genus" reg="Nesticus">Nesticus</tp:taxon-name-part></tp:taxon-name></italic> from this region.</p></tp:treatment-sec><tp:treatment-sec sec-type="remarks" id="SECID0E4HAM"><title>Remarks.</title><p><italic><tp:taxon-name><tp:taxon-name-part taxon-name-part-type="genus" reg="Nesticus">Nesticus</tp:taxon-name-part><tp:taxon-name-part taxon-name-part-type="species" reg="dellingeri">dellingeri</tp:taxon-name-part></tp:taxon-name></italic> is geographically disjunct from phylogenetic relatives <italic><tp:taxon-name><tp:taxon-name-part taxon-name-part-type="genus" reg="Nesticus">N.</tp:taxon-name-part><tp:taxon-name-part taxon-name-part-type="species" reg="binfordae">binfordae</tp:taxon-name-part></tp:taxon-name></italic>, <italic><tp:taxon-name><tp:taxon-name-part taxon-name-part-type="genus" reg="Nesticus">N.</tp:taxon-name-part><tp:taxon-name-part taxon-name-part-type="species" reg="dykemanae">dykemanae</tp:taxon-name-part></tp:taxon-name></italic> and <italic><tp:taxon-name><tp:taxon-name-part taxon-name-part-type="genus" reg="Nesticus">N.</tp:taxon-name-part><tp:taxon-name-part taxon-name-part-type="species" reg="jonesi">jonesi</tp:taxon-name-part></tp:taxon-name></italic> (Fig. <xref ref-type="fig" rid="F53">53</xref>). The regions separating these taxa have been extensively sampled for <italic><tp:taxon-name><tp:taxon-name-part taxon-name-part-type="genus" reg="Nesticus">Nesticus</tp:taxon-name-part></tp:taxon-name></italic> and are occupied by species from other species groups (<italic><tp:taxon-name><tp:taxon-name-part taxon-name-part-type="genus" reg="Nesticus">N.</tp:taxon-name-part><tp:taxon-name-part taxon-name-part-type="species" reg="nasicus">nasicus</tp:taxon-name-part></tp:taxon-name></italic>, <italic><tp:taxon-name><tp:taxon-name-part taxon-name-part-type="genus" reg="Nesticus"/><tp:taxon-name-part taxon-name-part-type="species" reg="tennesseensis">tennesseensis</tp:taxon-name-part></tp:taxon-name></italic> group members), or more distant <italic><tp:taxon-name><tp:taxon-name-part taxon-name-part-type="genus" reg="Nesticus"/><tp:taxon-name-part taxon-name-part-type="species" reg="reclusus">reclusus</tp:taxon-name-part></tp:taxon-name></italic> group members.</p></tp:treatment-sec><tp:treatment-sec><!--Section generated to contain objects referenced in tp:taxon-treatment.--><fig id="F52" position="float" orientation="portrait"><object-id xmlns:xlink="http://www.w3.org/1999/xlink" content-type="doi" xlink:type="simple">10.3897/zookeys.1145.96724.figure52</object-id><object-id xmlns:xlink="http://www.w3.org/1999/xlink" content-type="arpha" xlink:type="simple">D78BBF02-F75C-51FD-9B9C-828B20A26E5A</object-id><label>Figure 52.</label><caption><p>Comparative ♂ morphology of <italic><tp:taxon-name><tp:taxon-name-part taxon-name-part-type="genus" reg="Nesticus"/><tp:taxon-name-part taxon-name-part-type="species" reg="reclusus">reclusus</tp:taxon-name-part></tp:taxon-name></italic> group species <bold>A</bold><italic><tp:taxon-name><tp:taxon-name-part taxon-name-part-type="genus" reg="Nesticus">Nesticus</tp:taxon-name-part><tp:taxon-name-part taxon-name-part-type="species" reg="sheari">sheari</tp:taxon-name-part></tp:taxon-name></italic><bold>B</bold><italic><tp:taxon-name><tp:taxon-name-part taxon-name-part-type="genus" reg="Nesticus">N.</tp:taxon-name-part><tp:taxon-name-part taxon-name-part-type="species" reg="dellingeri">dellingeri</tp:taxon-name-part></tp:taxon-name></italic><bold>C</bold><italic><tp:taxon-name><tp:taxon-name-part taxon-name-part-type="genus" reg="Nesticus">N.</tp:taxon-name-part><tp:taxon-name-part taxon-name-part-type="species" reg="jonesi">jonesi</tp:taxon-name-part></tp:taxon-name></italic><bold>D</bold><italic><tp:taxon-name><tp:taxon-name-part taxon-name-part-type="genus" reg="Nesticus">N.</tp:taxon-name-part><tp:taxon-name-part taxon-name-part-type="species" reg="binfordae">binfordae</tp:taxon-name-part></tp:taxon-name></italic><bold>E</bold><italic><tp:taxon-name><tp:taxon-name-part taxon-name-part-type="genus" reg="Nesticus">N.</tp:taxon-name-part><tp:taxon-name-part taxon-name-part-type="species" reg="dykemanae">dykemanae</tp:taxon-name-part></tp:taxon-name></italic><bold>F</bold><italic><tp:taxon-name><tp:taxon-name-part taxon-name-part-type="genus" reg="Nesticus">N.</tp:taxon-name-part><tp:taxon-name-part taxon-name-part-type="species" reg="bishopi">bishopi</tp:taxon-name-part></tp:taxon-name></italic><bold>G</bold><italic><tp:taxon-name><tp:taxon-name-part taxon-name-part-type="genus" reg="Nesticus">N.</tp:taxon-name-part><tp:taxon-name-part taxon-name-part-type="species" reg="stupkai">stupkai</tp:taxon-name-part></tp:taxon-name></italic><bold>H</bold><italic><tp:taxon-name><tp:taxon-name-part taxon-name-part-type="genus" reg="Nesticus">N.</tp:taxon-name-part><tp:taxon-name-part taxon-name-part-type="species" reg="reclusus">reclusus</tp:taxon-name-part></tp:taxon-name></italic>. All views ventral. See subsequent figures for specimen locations and voucher details.</p></caption><graphic xmlns:xlink="http://www.w3.org/1999/xlink" xlink:href="zookeys-1145-001_article-96724__-g052.jpg" position="float" orientation="portrait" xlink:type="simple" id="oo_804503.jpg"><uri content-type="original_file" xlink:type="simple">https://binary.pensoft.net/fig/804503</uri></graphic></fig><fig id="F53" position="float" orientation="portrait"><object-id xmlns:xlink="http://www.w3.org/1999/xlink" content-type="doi" xlink:type="simple">10.3897/zookeys.1145.96724.figure53</object-id><object-id xmlns:xlink="http://www.w3.org/1999/xlink" content-type="arpha" xlink:type="simple">EEB903DE-1435-5255-8564-637A99B8D360</object-id><label>Figure 53.</label><caption><p><bold>A</bold> distribution of <italic><tp:taxon-name><tp:taxon-name-part taxon-name-part-type="genus" reg="Nesticus"/><tp:taxon-name-part taxon-name-part-type="species" reg="reclusus">reclusus</tp:taxon-name-part></tp:taxon-name></italic> group species <bold>B</bold> distribution of <italic><tp:taxon-name><tp:taxon-name-part taxon-name-part-type="genus" reg="Nesticus">Nesticus</tp:taxon-name-part><tp:taxon-name-part taxon-name-part-type="species" reg="jonesi">jonesi</tp:taxon-name-part></tp:taxon-name></italic>. Type localities designated with yellow circles. State boundaries and major cities shown for geographic context. Dashed lines circumscribe known species distributions. The geographic distribution of “<italic><tp:taxon-name><tp:taxon-name-part taxon-name-part-type="genus" reg="Nesticus">N.</tp:taxon-name-part><tp:taxon-name-part taxon-name-part-type="species" reg="cooperi">cooperi</tp:taxon-name-part></tp:taxon-name></italic>-like” populations is circled; this includes some female-only locations which are inside this distribution and included here only for purposes of graphical convenience.</p></caption><graphic xmlns:xlink="http://www.w3.org/1999/xlink" xlink:href="zookeys-1145-001_article-96724__-g053.jpg" position="float" orientation="portrait" xlink:type="simple" id="oo_804504.jpg"><uri content-type="original_file" xlink:type="simple">https://binary.pensoft.net/fig/804504</uri></graphic></fig></tp:treatment-sec></tp:taxon-treatment>
