# Supplementary material for: ﻿New species in old mountains: integrative taxonomy reveals ten new species and extensive short-range endemism in Nesticus spiders (Araneae, Nesticidae) from the southern Appalachian Mountains
Source: Zookeys. 2023 Feb 3;1145:1–130. doi: 10.3897/zookeys.1145.96724 (PMC10208238; doi:10.3897/zookeys.1145.96724)
Supplement: XML Treatment for Nesticus binfordae [file zookeys.1145.96724-treatment33.xml]

<!DOCTYPE tp:taxon-treatment
  PUBLIC "-//TaxonX//DTD Taxonomic Treatment Publishing DTD v0 20100105//EN" "tax-treatment-NSO.dtd">
<tp:taxon-treatment xmlns:tp="http://www.plazi.org/taxpub"><tp:treatment-meta><kwd-group><label>Taxon classification</label><kwd>
                  <named-content content-type="kingdom">Animalia</named-content>
                </kwd><kwd>
                  <named-content content-type="order">Araneae</named-content>
                </kwd><kwd>
                  <named-content content-type="family">Nesticidae</named-content>
                </kwd></kwd-group><mixed-citation publication-type="journal"><person-group><name><surname>Hedin</surname><given-names>Marshal</given-names></name><name><surname>Milne</surname><given-names>Marc A.</given-names></name></person-group><article-title>﻿New species in old mountains: integrative taxonomy reveals ten new species and extensive short-range endemism in <italic><tp:taxon-name><tp:taxon-name-part taxon-name-part-type="genus" reg="Nesticus">Nesticus</tp:taxon-name-part></tp:taxon-name></italic> spiders (<tp:taxon-name><tp:taxon-name-part taxon-name-part-type="order">Araneae</tp:taxon-name-part></tp:taxon-name>, <tp:taxon-name><tp:taxon-name-part taxon-name-part-type="family">Nesticidae</tp:taxon-name-part></tp:taxon-name>) from the southern Appalachian Mountains</article-title><source>Zookeys</source><day>03</day><month>02</month><year>2023</year><volume>1145</volume><fpage>1</fpage><lpage>130</lpage><pub-id pub-id-type="doi">10.3897/zookeys.1145.96724</pub-id></mixed-citation></tp:treatment-meta><tp:nomenclature><label>﻿</label><tp:taxon-name>
                <object-id xmlns:xlink="http://www.w3.org/1999/xlink" content-type="arpha" xlink:type="simple">6918A538-2103-5156-A9EC-58BFE6F41345</object-id>
                <tp:taxon-name-part taxon-name-part-type="genus" reg="Nesticus">Nesticus</tp:taxon-name-part>
                <tp:taxon-name-part taxon-name-part-type="species" reg="binfordae">binfordae</tp:taxon-name-part>
                <object-id xmlns:xlink="http://www.w3.org/1999/xlink" content-type="zoobank" xlink:type="simple">https://zoobank.org/70333742-4E8D-46B5-BA00-455CEEAA4E32</object-id>
              </tp:taxon-name><tp:taxon-status xmlns:xlink="http://www.w3.org/1999/xlink" xlink:type="simple">sp. nov.</tp:taxon-status><xref ref-type="fig" rid="F57">Figs 57A–C</xref><xref ref-type="fig" rid="F58">, 58A–F</xref></tp:nomenclature><tp:treatment-sec sec-type="material" id="SECID0EUUAM"><title>Material examined.</title><p><bold>Type material: <italic>Holotype</italic></bold>: USA – <bold>Tennessee, Sevier Co.</bold> • ♂ holotype; Great Smoky Mountains NP, Greenbrier Cove, Middle Prong Little Pigeon River, 1.3 mi. upstream Greenbrier Picnic Area; <named-content xmlns:xlink="http://www.w3.org/1999/xlink" content-type="dwc:verbatimCoordinates" xlink:type="simple"><named-content content-type="geo-json" specific-use="{&#34;type&#34;:&#34;Point&#34;,&#34;coordinates&#34;:[-83.365300,35.704200]}" id="NCID0EDVAM" xlink:type="simple">35.7042°N, -83.3653°W</named-content></named-content>; 20 Aug. 1992; M. Hedin leg; <abbrev xmlns:xlink="http://www.w3.org/1999/xlink" xlink:title="M Hedin" id="ABBRID0EIVAM" xlink:type="simple">MCH</abbrev> specimen #1290; <bold><italic>Paratypes</italic></bold>: – <bold>Sevier Co.</bold> • ♀ paratype; data as for holotype; <abbrev xmlns:xlink="http://www.w3.org/1999/xlink" xlink:title="M Hedin" id="ABBRID0ERVAM" xlink:type="simple">MCH</abbrev> specimen #1287; • 5♂, 14♀; data as for holotype; <bold>Non type material</bold>: – <bold>Cocke Co.</bold> • ♀; Great Smoky Mountains NP, N side Indian Camp Creek on Maddron Bald Trail; <named-content xmlns:xlink="http://www.w3.org/1999/xlink" content-type="dwc:verbatimCoordinates" xlink:type="simple"><named-content content-type="geo-json" specific-use="{&#34;type&#34;:&#34;Point&#34;,&#34;coordinates&#34;:[-83.277700,35.737800]}" id="NCID0E3VAM" xlink:type="simple">35.7378°N, -83.2777°W</named-content></named-content>; 16 Apr. 1994; M. Hedin, B. Dellinger leg.; • 2♀; Great Smoky Mountains NP, trail from Low Gap to Mt. Cammerer; <named-content xmlns:xlink="http://www.w3.org/1999/xlink" content-type="dwc:verbatimCoordinates" xlink:type="simple"><named-content content-type="geo-json" specific-use="{&#34;type&#34;:&#34;Point&#34;,&#34;coordinates&#34;:[-83.165800,35.754000]}" id="NCID0EEWAM" xlink:type="simple">35.754°N, -83.1658°W</named-content></named-content>; 1 Aug. 2000; M. Hedin leg.; <abbrev xmlns:xlink="http://www.w3.org/1999/xlink" xlink:title="M Hedin" id="ABBRID0EJWAM" xlink:type="simple">MCH</abbrev> 00_146.</p></tp:treatment-sec><tp:treatment-sec sec-type="diagnosis" id="SECID0ENWAM"><title>Diagnosis.</title><p>Most similar to close phylogenomic kin <italic><tp:taxon-name><tp:taxon-name-part taxon-name-part-type="genus" reg="Nesticus">Nesticus</tp:taxon-name-part><tp:taxon-name-part taxon-name-part-type="species" reg="dykemanae">dykemanae</tp:taxon-name-part></tp:taxon-name></italic> (Fig. <xref ref-type="fig" rid="F59">59A–C</xref>) and <italic><tp:taxon-name><tp:taxon-name-part taxon-name-part-type="genus" reg="Nesticus">N.</tp:taxon-name-part><tp:taxon-name-part taxon-name-part-type="species" reg="jonesi">jonesi</tp:taxon-name-part></tp:taxon-name></italic> (Fig. <xref ref-type="fig" rid="F56">56A</xref>). Differing from the latter in having a sharp-tipped median apophysis, the shape of the basal tegular apophysis, and having a whip-like paradistal paracymbial process. Very similar to <italic><tp:taxon-name><tp:taxon-name-part taxon-name-part-type="genus" reg="Nesticus">N.</tp:taxon-name-part><tp:taxon-name-part taxon-name-part-type="species" reg="dykemanae">dykemanae</tp:taxon-name-part></tp:taxon-name></italic>, sharing the double-tipped median apophysis, but differing in the shape of the basal tegular apophysis and possessing a whip-like paradistal process. Sharing an almost identical epigynal morphology with <italic><tp:taxon-name><tp:taxon-name-part taxon-name-part-type="genus" reg="Nesticus">N.</tp:taxon-name-part><tp:taxon-name-part taxon-name-part-type="species" reg="jonesi">jonesi</tp:taxon-name-part></tp:taxon-name></italic>.</p></tp:treatment-sec><tp:treatment-sec sec-type="description" id="SECID0EZYAM"><title>Description of ♂ holotype</title><p><bold>(<abbrev xmlns:xlink="http://www.w3.org/1999/xlink" xlink:title="M Hedin" id="ABBRID0EBZAM" xlink:type="simple">MCH</abbrev> specimen #1290).</bold> Carapace dirty light orange, dusky lines leading from fovea to eye group. Legs colored as carapace, without markings. Abdomen background color as carapace, six pairs of lateral faint darker markings. All eyes approximately equal in size, except for AMEs, ~ 1/4 width of ALEs. Eyes with rings of dark pigment. <abbrev xmlns:xlink="http://www.w3.org/1999/xlink" xlink:title="carapace length" id="ABBRID0EGZAM" xlink:type="simple">CL</abbrev> 1.5, <abbrev xmlns:xlink="http://www.w3.org/1999/xlink" xlink:title="maximum carapace width" id="ABBRID0EKZAM" xlink:type="simple">CW</abbrev> 1.3, abdomen length 1.7, total body length 3.2. Leg I total length 14.2 (3.9, 0.7, 4.35, 3.85, 1.4), leg formula 1423, leg I / <abbrev xmlns:xlink="http://www.w3.org/1999/xlink" xlink:title="maximum carapace width" id="ABBRID0EOZAM" xlink:type="simple">CW</abbrev> ratio 10.9. Palp with broadly S-shaped tegular apophysis, distal part a short skinny curved blade with tapered tip, basal fork of apophysis a squat sclerotized spade with rounded edges (Fig. <xref ref-type="fig" rid="F57">57A–C</xref>). Median apophysis anvil-shaped, both ends with sharp tips. Conductor tip bent, surrounded by small funnel-shaped cuticular sheath. Paracymbium with a skinny whip-like paradistal process, and distal process finger-like with slight serration along paradistal edge. Lacking a dorsomedial process. Distal part of ventral paracymbial process thickened, forming a small blade without cusps (Fig. <xref ref-type="fig" rid="F57">57A–C</xref>).</p><fig id="F57" position="float" orientation="portrait"><object-id xmlns:xlink="http://www.w3.org/1999/xlink" content-type="doi" xlink:type="simple">10.3897/zookeys.1145.96724.figure57</object-id><object-id xmlns:xlink="http://www.w3.org/1999/xlink" content-type="arpha" xlink:type="simple">36B99527-366B-51E1-9B68-FC2F02EB7228</object-id><label>Figure 57.</label><caption><p><italic><tp:taxon-name><tp:taxon-name-part taxon-name-part-type="genus" reg="Nesticus">Nesticus</tp:taxon-name-part><tp:taxon-name-part taxon-name-part-type="species" reg="binfordae">binfordae</tp:taxon-name-part></tp:taxon-name></italic> sp. nov. ♂ palps. Tennessee, Sevier Co., Great Smoky Mountains NP, Middle Prong Little Pigeon River, <abbrev xmlns:xlink="http://www.w3.org/1999/xlink" xlink:title="M Hedin" id="ABBRID0E61AM" xlink:type="simple">MCH</abbrev> specimen #1290, dorsal (<bold>A</bold>), ventral (<bold>B</bold>). Middle Prong Little Pigeon River, <abbrev xmlns:xlink="http://www.w3.org/1999/xlink" xlink:title="M Hedin" id="ABBRID0EH2AM" xlink:type="simple">MCH</abbrev> specimen #1289, dorsal (<bold>C</bold>). Scale bar: 0.5 mm.</p></caption><graphic xmlns:xlink="http://www.w3.org/1999/xlink" xlink:href="zookeys-1145-001_article-96724__-g057.jpg" position="float" orientation="portrait" xlink:type="simple" id="oo_804508.jpg"><uri content-type="original_file" xlink:type="simple">https://binary.pensoft.net/fig/804508</uri></graphic></fig></tp:treatment-sec><tp:treatment-sec sec-type="♂ Variation" id="SECID0ES2AM"><title>♂ Variation.</title><p>Males are only known from the type locality and all match the holotype male, except for <abbrev xmlns:xlink="http://www.w3.org/1999/xlink" xlink:title="M Hedin" id="ABBRID0EY2AM" xlink:type="simple">MCH</abbrev> specimen #1289 which lacks the paracymbial paradistal process (Fig. <xref ref-type="fig" rid="F57">57C</xref>). Close examination of this specimen suggests that this process was broken off (process base is evident).</p></tp:treatment-sec><tp:treatment-sec sec-type="description" id="SECID0EA3AM"><title>Description of ♀ paratype</title><p><bold>(<abbrev xmlns:xlink="http://www.w3.org/1999/xlink" xlink:title="M Hedin" id="ABBRID0EI3AM" xlink:type="simple">MCH</abbrev> specimen #1287).</bold> Carapace subdued burnt orange, distinct darker markings leading from fovea forward, dusky ring to edge of carapace. Legs light orange, with faint dusky dark markings. Abdomen slightly paler than carapace, with fused distal lateral dark markings. Posterior eyes approximately equal in size, ALE slightly smaller than PLEs, AMEs ~ 1/4 width of ALEs. Eyes with rings of dark pigment. <abbrev xmlns:xlink="http://www.w3.org/1999/xlink" xlink:title="carapace length" id="ABBRID0EN3AM" xlink:type="simple">CL</abbrev> 1.65, <abbrev xmlns:xlink="http://www.w3.org/1999/xlink" xlink:title="maximum carapace width" id="ABBRID0ER3AM" xlink:type="simple">CW</abbrev> 1.4, abdomen length 2.35, total body length 4. Leg I total length 13.15 (3.75, 0.75, 4, 3.25, 1.4), leg formula 1423, leg I / <abbrev xmlns:xlink="http://www.w3.org/1999/xlink" xlink:title="maximum carapace width" id="ABBRID0EV3AM" xlink:type="simple">CW</abbrev> ratio 9.4. Epigynum generally wider than tall, median septum relatively wide at top with adjacent heart-shaped lateral pockets (considering both sides). Septum narrows towards posterior end where lateral bars extend obliquely upwards, dark spermathecae lying beneath these bars and approximately following the upwards oblique path. Median septum extending past these bars and dipping inwards towards the abdomen. Viewed dorsally, dorsal internal plates lying slightly above sclerotization of the lateral pockets.</p></tp:treatment-sec><tp:treatment-sec sec-type="♀ Variation" id="SECID0EZ3AM"><title>♀ Variation.</title><p>Females from different locations share a very similar epigynal morphology (Fig. <xref ref-type="fig" rid="F58">58A–F</xref>).</p><fig id="F58" position="float" orientation="portrait"><object-id xmlns:xlink="http://www.w3.org/1999/xlink" content-type="doi" xlink:type="simple">10.3897/zookeys.1145.96724.figure58</object-id><object-id xmlns:xlink="http://www.w3.org/1999/xlink" content-type="arpha" xlink:type="simple">4A300BB6-9783-56C2-A876-C75F382BF871</object-id><label>Figure 58.</label><caption><p><italic><tp:taxon-name><tp:taxon-name-part taxon-name-part-type="genus" reg="Nesticus">Nesticus</tp:taxon-name-part><tp:taxon-name-part taxon-name-part-type="species" reg="binfordae">binfordae</tp:taxon-name-part></tp:taxon-name></italic> sp. nov. epigynal variation. Tennessee, Sevier Co., Great Smoky Mountains NP, Middle Prong Little Pigeon River, <abbrev xmlns:xlink="http://www.w3.org/1999/xlink" xlink:title="M Hedin" id="ABBRID0EW4AM" xlink:type="simple">MCH</abbrev> specimen #1283, ventral (<bold>A</bold>), dorsal (<bold>B</bold>). Tennessee, Cocke Co., Great Smoky Mountains NP, N side of Indian Camp Creek, <abbrev xmlns:xlink="http://www.w3.org/1999/xlink" xlink:title="M Hedin" id="ABBRID0E54AM" xlink:type="simple">MCH</abbrev> specimen #1981, ventral (<bold>C</bold>), dorsal (<bold>D</bold>). Tennessee, Cocke Co., Great Smoky Mountains NP, trail from Low Gap to Mt. Cammerer, <abbrev xmlns:xlink="http://www.w3.org/1999/xlink" xlink:title="M Hedin" id="ABBRID0EG5AM" xlink:type="simple">MCH</abbrev> 00_146, ventral (<bold>E</bold>), dorsal (<bold>F</bold>). Scale bar: 0.5 mm.</p></caption><graphic xmlns:xlink="http://www.w3.org/1999/xlink" xlink:href="zookeys-1145-001_article-96724__-g058.jpg" position="float" orientation="portrait" xlink:type="simple" id="oo_804509.jpg"><uri content-type="original_file" xlink:type="simple">https://binary.pensoft.net/fig/804509</uri></graphic></fig></tp:treatment-sec><tp:treatment-sec sec-type="distribution" id="SECID0ET5AM"><title>Distribution and natural history.</title><p>Known only from three parallel north-flowing drainages in the Great Smoky Mountains National Park, including the Middle Prong of the Little Pigeon River, and more easterly draining Indian Camp and Cosby Creeks.</p><p>At the type locality in 1992 spiders were “very abundant in rock crevices, low to the ground, close to the river”.</p><p>Along the Maddron Bald and Mt. Cammerer trails we collected both <italic><tp:taxon-name><tp:taxon-name-part taxon-name-part-type="genus" reg="Nesticus">Nesticus</tp:taxon-name-part><tp:taxon-name-part taxon-name-part-type="species" reg="cherokeensis">cherokeensis</tp:taxon-name-part></tp:taxon-name></italic> and <italic><tp:taxon-name><tp:taxon-name-part taxon-name-part-type="genus" reg="Nesticus">N.</tp:taxon-name-part><tp:taxon-name-part taxon-name-part-type="species" reg="binfordae">binfordae</tp:taxon-name-part></tp:taxon-name></italic>, indicating that these species are syntopic or nearly so at these locations. At both locations multiple collections were taken along an elevational transect and unfortunately lumped into a single collecting event, so it is not possible to discern if different species were collected at the exact same location (truly syntopic) or were closely parapatric along these elevational transects.</p></tp:treatment-sec><tp:treatment-sec sec-type="etymology" id="SECID0ER6AM"><title>Etymology.</title><p>Named to honor Dr. Greta Binford. Friend, arachnologist, and Past President of the American Arachnological Society (AAS), here recognized for her inspirational spider research and her leadership in making the AAS a more diverse and welcoming society. We suspect that Dr. Binford would also greatly appreciate the beauty of the habitats that this spider calls home.</p></tp:treatment-sec><tp:treatment-sec sec-type="remarks" id="SECID0EW6AM"><title>Remarks.</title><p>Part of a near phylogenomic trichotomy with <italic><tp:taxon-name><tp:taxon-name-part taxon-name-part-type="genus" reg="Nesticus">Nesticus</tp:taxon-name-part><tp:taxon-name-part taxon-name-part-type="species" reg="dykemanae">dykemanae</tp:taxon-name-part></tp:taxon-name></italic> and <italic><tp:taxon-name><tp:taxon-name-part taxon-name-part-type="genus" reg="Nesticus">N.</tp:taxon-name-part><tp:taxon-name-part taxon-name-part-type="species" reg="jonesi">jonesi</tp:taxon-name-part></tp:taxon-name></italic> (Figs <xref ref-type="fig" rid="F3">3</xref>, <xref ref-type="fig" rid="F4">4</xref>), with sCF values near a lower limit.</p><p>This species was called “N novsp2” (from site 48) in <xref ref-type="bibr" rid="B16">Hedin (1997b)</xref> and lumped with <italic><tp:taxon-name><tp:taxon-name-part taxon-name-part-type="genus" reg="Nesticus">Nesticus</tp:taxon-name-part><tp:taxon-name-part taxon-name-part-type="species" reg="dykemanae">dykemanae</tp:taxon-name-part></tp:taxon-name></italic> despite having distinctive (non-sister) ND1/16S sequences.</p></tp:treatment-sec><tp:treatment-sec><!--Section generated to contain objects referenced in tp:taxon-treatment.--><fig id="F59" position="float" orientation="portrait"><object-id xmlns:xlink="http://www.w3.org/1999/xlink" content-type="doi" xlink:type="simple">10.3897/zookeys.1145.96724.figure59</object-id><object-id xmlns:xlink="http://www.w3.org/1999/xlink" content-type="arpha" xlink:type="simple">5F88E5A9-6FBD-5379-A719-4BAF1B255449</object-id><label>Figure 59.</label><caption><p><italic><tp:taxon-name><tp:taxon-name-part taxon-name-part-type="genus" reg="Nesticus">Nesticus</tp:taxon-name-part><tp:taxon-name-part taxon-name-part-type="species" reg="dykemanae">dykemanae</tp:taxon-name-part></tp:taxon-name></italic> sp. nov. genitalia. ♂ palps – Tennessee, Sevier Co., Great Smoky Mountains NP, Hwy 441 near Chimney Tops trailhead, <abbrev xmlns:xlink="http://www.w3.org/1999/xlink" xlink:title="M Hedin" id="ABBRID0EDHBM" xlink:type="simple">MCH</abbrev> 00_143 (SDSU_TAC000673), ♂ palp ventral (<bold>A</bold>), dorsal (<bold>B</bold>) <bold>C</bold> Tennessee, Sevier Co., Great Smoky Mountains NP, Hwy 441, between tunnel and Chimney picnic area, <abbrev xmlns:xlink="http://www.w3.org/1999/xlink" xlink:title="M Hedin" id="ABBRID0ENHBM" xlink:type="simple">MCH</abbrev> specimen #1977, ♂ palp ventral. Scale bar: 0.5 mm. epigynal variation – Tennessee, Sevier Co., Great Smoky Mountains NP, Hwy 441 near Chimney Tops trailhead, <abbrev xmlns:xlink="http://www.w3.org/1999/xlink" xlink:title="M Hedin" id="ABBRID0ERHBM" xlink:type="simple">MCH</abbrev> 00_143 (SDSU_TAC000674), epigynum ventral (<bold>D</bold>), dorsal (<bold>E</bold>). Tennessee, Sevier Co., Great Smoky Mountains NP, Hwy 441, between tunnel and Chimney picnic area, <abbrev xmlns:xlink="http://www.w3.org/1999/xlink" xlink:title="M Hedin" id="ABBRID0EZHBM" xlink:type="simple">MCH</abbrev> specimen #1973, epigynum ventral (<bold>F</bold>), dorsal (<bold>G</bold>). Tennessee, Sevier Co., Great Smoky Mountains NP, Hwy 441, N of Chimneys campground, epigynum ventral (<bold>H</bold>), dorsal (<bold>I</bold>). Scale bar: 0.5 mm.</p></caption><graphic xmlns:xlink="http://www.w3.org/1999/xlink" xlink:href="zookeys-1145-001_article-96724__-g059.jpg" position="float" orientation="portrait" xlink:type="simple" id="oo_804510.jpg"><uri content-type="original_file" xlink:type="simple">https://binary.pensoft.net/fig/804510</uri></graphic></fig><fig id="F56" position="float" orientation="portrait"><object-id xmlns:xlink="http://www.w3.org/1999/xlink" content-type="doi" xlink:type="simple">10.3897/zookeys.1145.96724.figure56</object-id><object-id xmlns:xlink="http://www.w3.org/1999/xlink" content-type="arpha" xlink:type="simple">B87C1700-BBE4-5A57-94E4-74D964903FFC</object-id><label>Figure 56.</label><caption><p><italic><tp:taxon-name><tp:taxon-name-part taxon-name-part-type="genus" reg="Nesticus">Nesticus</tp:taxon-name-part><tp:taxon-name-part taxon-name-part-type="species" reg="jonesi">jonesi</tp:taxon-name-part></tp:taxon-name></italic> genitalia <bold>A</bold> Alabama, Morgan Co., Cave Spring Cave, <abbrev xmlns:xlink="http://www.w3.org/1999/xlink" xlink:title="M Hedin" id="ABBRID0EBQAM" xlink:type="simple">MCH</abbrev> specimen #1644, ♂ palp, ventral. Alabama, Morgan Co., Cave Spring Cave, <abbrev xmlns:xlink="http://www.w3.org/1999/xlink" xlink:title="M Hedin" id="ABBRID0EFQAM" xlink:type="simple">MCH</abbrev> specimen #1656, epigynum, ventral (<bold>B</bold>), dorsal (<bold>C</bold>). Scale bar: 0.5 mm.</p></caption><graphic xmlns:xlink="http://www.w3.org/1999/xlink" xlink:href="zookeys-1145-001_article-96724__-g056.jpg" position="float" orientation="portrait" xlink:type="simple" id="oo_804507.jpg"><uri content-type="original_file" xlink:type="simple">https://binary.pensoft.net/fig/804507</uri></graphic></fig><fig id="F3" position="float" orientation="portrait"><object-id xmlns:xlink="http://www.w3.org/1999/xlink" content-type="doi" xlink:type="simple">10.3897/zookeys.1145.96724.figure3</object-id><object-id xmlns:xlink="http://www.w3.org/1999/xlink" content-type="arpha" xlink:type="simple">1175C5AC-9E6D-57E2-B771-2F3B40C5351C</object-id><label>Figure 3.</label><caption><p><abbrev xmlns:xlink="http://www.w3.org/1999/xlink" xlink:title="ultraconserved element" id="ABBRID0E3XAE" xlink:type="simple">UCE</abbrev> concatenated maximum likelihood tree. Distant outgroups removed (for graphical purposes), specimen numbers correspond to those in Suppl. material <xref ref-type="supplementary-material" rid="S3">3</xref> (with detailed location provided in Suppl. material <xref ref-type="supplementary-material" rid="S1">1</xref>). Node numbers correspond to bootstrap (bold text) / gCF / sCF. Only bootstrap values below 100 shown, all others 100. gCF and sCF values rounded to nearest integer; sCF values below 38 highlighted with red text.</p></caption><graphic xmlns:xlink="http://www.w3.org/1999/xlink" xlink:href="zookeys-1145-001_article-96724__-g003.jpg" position="float" orientation="portrait" xlink:type="simple" id="oo_804454.jpg"><uri content-type="original_file" xlink:type="simple">https://binary.pensoft.net/fig/804454</uri></graphic></fig><supplementary-material xmlns:xlink="http://www.w3.org/1999/xlink" id="S3" position="float" orientation="portrait" xlink:type="simple"><object-id content-type="doi" xlink:type="simple">10.3897/zookeys.1145.96724.suppl3</object-id><object-id content-type="zenodo_dep_id" xlink:type="simple">7607005</object-id><object-id content-type="arpha" xlink:type="simple">C5B10E30-1B5F-5CB2-A3E5-9A8E434BFC2B</object-id><label>Supplementary material 3</label><caption><p>Specimens used in molecular work</p></caption><statement content-type="dataType"><label>Data type</label><p>DNA records (excel file)</p></statement><media xlink:href="zookeys-1145-001_article-96724__-s003.xlsx" mimetype="application" mime-subtype="vnd.openxmlformats-officedocument.spreadsheetml.sheet" position="float" orientation="portrait" xlink:type="simple" id="oo_804520.xlsx"><uri content-type="original_file" xlink:type="simple">https://binary.pensoft.net/file/804520</uri></media><permissions><license xlink:type="simple"><license-p>This dataset is made available under the Open Database License (http://opendatacommons.org/licenses/odbl/1.0/). The Open Database License (ODbL) is a license agreement intended to allow users to freely share, modify, and use this Dataset while maintaining this same freedom for others, provided that the original source and author(s) are credited.</license-p></license></permissions><attrib specific-use="authors">Marshal Hedin, Marc A. Milne</attrib></supplementary-material><supplementary-material xmlns:xlink="http://www.w3.org/1999/xlink" id="S1" position="float" orientation="portrait" xlink:type="simple"><object-id content-type="doi" xlink:type="simple">10.3897/zookeys.1145.96724.suppl1</object-id><object-id content-type="zenodo_dep_id" xlink:type="simple">7606997</object-id><object-id content-type="arpha" xlink:type="simple">6BE31A3D-E11E-5F66-9FB7-FBE5743FB0FD</object-id><label>Supplementary material 1</label><caption><p><italic><tp:taxon-name><tp:taxon-name-part taxon-name-part-type="genus" reg="Nesticus">Nesticus</tp:taxon-name-part></tp:taxon-name></italic> morphological material examined</p></caption><statement content-type="dataType"><label>Data type</label><p>occurrences (excel file)</p></statement><media xlink:href="zookeys-1145-001_article-96724__-s001.xlsx" mimetype="application" mime-subtype="vnd.openxmlformats-officedocument.spreadsheetml.sheet" position="float" orientation="portrait" xlink:type="simple" id="oo_804518.xlsx"><uri content-type="original_file" xlink:type="simple">https://binary.pensoft.net/file/804518</uri></media><permissions><license xlink:type="simple"><license-p>This dataset is made available under the Open Database License (http://opendatacommons.org/licenses/odbl/1.0/). The Open Database License (ODbL) is a license agreement intended to allow users to freely share, modify, and use this Dataset while maintaining this same freedom for others, provided that the original source and author(s) are credited.</license-p></license></permissions><attrib specific-use="authors">Marshal Hedin, Marc A. Milne</attrib></supplementary-material><fig id="F4" position="float" orientation="portrait"><object-id xmlns:xlink="http://www.w3.org/1999/xlink" content-type="doi" xlink:type="simple">10.3897/zookeys.1145.96724.figure4</object-id><object-id xmlns:xlink="http://www.w3.org/1999/xlink" content-type="arpha" xlink:type="simple">5262342A-B7A7-57B0-A3AC-1E9AA5B8DA9D</object-id><label>Figure 4.</label><caption><p><abbrev xmlns:xlink="http://www.w3.org/1999/xlink" xlink:title="ultraconserved element" id="ABBRID0EVYAE" xlink:type="simple">UCE</abbrev> ASTRAL species tree. Distant outgroups removed (for graphical purposes), specimen numbers correspond to those in Suppl. material <xref ref-type="supplementary-material" rid="S3">3</xref> (with detailed location provided in Suppl. material <xref ref-type="supplementary-material" rid="S1">1</xref>). Included are quartet support values (rounded to nearest integer), and local posterior probability values (if less than 1.0, red text). Branch lengths in coalescent units for internal branches only, terminal branch lengths arbitrary. Internal branch to <italic><tp:taxon-name><tp:taxon-name-part taxon-name-part-type="genus" reg="Nesticus">Nesticus</tp:taxon-name-part><tp:taxon-name-part taxon-name-part-type="species" reg="cressleri">cressleri</tp:taxon-name-part></tp:taxon-name></italic> truncated for graphical purposes.</p></caption><graphic xmlns:xlink="http://www.w3.org/1999/xlink" xlink:href="zookeys-1145-001_article-96724__-g004.jpg" position="float" orientation="portrait" xlink:type="simple" id="oo_804455.jpg"><uri content-type="original_file" xlink:type="simple">https://binary.pensoft.net/fig/804455</uri></graphic></fig></tp:treatment-sec><ref-list><ref id="B16"><mixed-citation xmlns:xlink="http://www.w3.org/1999/xlink" xlink:type="simple"><person-group><name name-style="western"><surname>Hedin</surname><given-names>MC</given-names></name></person-group> (<year>1997b</year>) <article-title>Speciational history in a diverse clade of habitat-specialized spiders (<tp:taxon-name><tp:taxon-name-part taxon-name-part-type="order">Araneae</tp:taxon-name-part></tp:taxon-name>: <tp:taxon-name><tp:taxon-name-part taxon-name-part-type="family">Nesticidae</tp:taxon-name-part></tp:taxon-name>: <italic><tp:taxon-name><tp:taxon-name-part taxon-name-part-type="genus">Nesticus</tp:taxon-name-part></tp:taxon-name></italic>): inferences from geographic-based sampling.</article-title><source>Evolution</source><volume>51</volume>: <fpage>1929</fpage>–<lpage>1945</lpage>. <ext-link xlink:href="10.1111/j.1558-5646.1997.tb05115.x" ext-link-type="doi" xlink:type="simple">https://doi.org/10.1111/j.1558-5646.1997.tb05115.x</ext-link></mixed-citation></ref></ref-list></tp:taxon-treatment>
