# Supplementary material for: ﻿New species in old mountains: integrative taxonomy reveals ten new species and extensive short-range endemism in Nesticus spiders (Araneae, Nesticidae) from the southern Appalachian Mountains
Source: Zookeys. 2023 Feb 3;1145:1–130. doi: 10.3897/zookeys.1145.96724 (PMC10208238; doi:10.3897/zookeys.1145.96724)
Supplement: XML Treatment for Nesticus dykemanae [file zookeys.1145.96724-treatment34.xml]

<!DOCTYPE tp:taxon-treatment
  PUBLIC "-//TaxonX//DTD Taxonomic Treatment Publishing DTD v0 20100105//EN" "tax-treatment-NSO.dtd">
<tp:taxon-treatment xmlns:tp="http://www.plazi.org/taxpub"><tp:treatment-meta><kwd-group><label>Taxon classification</label><kwd>
                  <named-content content-type="kingdom">Animalia</named-content>
                </kwd><kwd>
                  <named-content content-type="order">Araneae</named-content>
                </kwd><kwd>
                  <named-content content-type="family">Nesticidae</named-content>
                </kwd></kwd-group><mixed-citation publication-type="journal"><person-group><name><surname>Hedin</surname><given-names>Marshal</given-names></name><name><surname>Milne</surname><given-names>Marc A.</given-names></name></person-group><article-title>﻿New species in old mountains: integrative taxonomy reveals ten new species and extensive short-range endemism in <italic><tp:taxon-name><tp:taxon-name-part taxon-name-part-type="genus" reg="Nesticus">Nesticus</tp:taxon-name-part></tp:taxon-name></italic> spiders (<tp:taxon-name><tp:taxon-name-part taxon-name-part-type="order">Araneae</tp:taxon-name-part></tp:taxon-name>, <tp:taxon-name><tp:taxon-name-part taxon-name-part-type="family">Nesticidae</tp:taxon-name-part></tp:taxon-name>) from the southern Appalachian Mountains</article-title><source>Zookeys</source><day>03</day><month>02</month><year>2023</year><volume>1145</volume><fpage>1</fpage><lpage>130</lpage><pub-id pub-id-type="doi">10.3897/zookeys.1145.96724</pub-id></mixed-citation></tp:treatment-meta><tp:nomenclature><label>﻿</label><tp:taxon-name>
                <object-id xmlns:xlink="http://www.w3.org/1999/xlink" content-type="arpha" xlink:type="simple">89571AB7-DD90-5683-8621-0C91D8FC255E</object-id>
                <tp:taxon-name-part taxon-name-part-type="genus" reg="Nesticus">Nesticus</tp:taxon-name-part>
                <tp:taxon-name-part taxon-name-part-type="species" reg="dykemanae">dykemanae</tp:taxon-name-part>
                <object-id xmlns:xlink="http://www.w3.org/1999/xlink" content-type="zoobank" xlink:type="simple">https://zoobank.org/6A313CD5-EA60-4F68-8CBF-37887618A8B1</object-id>
              </tp:taxon-name><tp:taxon-status xmlns:xlink="http://www.w3.org/1999/xlink" xlink:type="simple">sp. nov.</tp:taxon-status><xref ref-type="fig" rid="F59">Fig. 59A–I</xref></tp:nomenclature><tp:treatment-sec sec-type="material" id="SECID0EYCBM"><title>Material examined.</title><p><bold>Type material: <italic>Holotype</italic></bold>: USA – <bold>Tennessee, Sevier Co.</bold> • ♂ holotype; Great Smoky Mountains NP, Hwy 441 near Chimney Tops trailhead; <named-content xmlns:xlink="http://www.w3.org/1999/xlink" content-type="dwc:verbatimCoordinates" xlink:type="simple"><named-content content-type="geo-json" specific-use="{&#34;type&#34;:&#34;Point&#34;,&#34;coordinates&#34;:[-83.470900,35.636400]}" id="NCID0EHDBM" xlink:type="simple">35.6364°N, -83.4709°W</named-content></named-content>; 31 Jul. 2000; M. Hedin, J. Cokendolpher leg.; <abbrev xmlns:xlink="http://www.w3.org/1999/xlink" xlink:title="M Hedin" id="ABBRID0EMDBM" xlink:type="simple">MCH</abbrev> 00_143 (SDSU_TAC000673); <bold>Type material: <italic>Paratypes</italic></bold>: – <bold>Sevier Co.</bold> • ♂, 4♀; Great Smoky Mountains NP, Hwy 441 near Chimney Tops trailhead; <named-content xmlns:xlink="http://www.w3.org/1999/xlink" content-type="dwc:verbatimCoordinates" xlink:type="simple"><named-content content-type="geo-json" specific-use="{&#34;type&#34;:&#34;Point&#34;,&#34;coordinates&#34;:[-83.470900,35.636400]}" id="NCID0EZDBM" xlink:type="simple">35.6364°N, -83.4709°W</named-content></named-content>; 31 Jul. 2000; M. Hedin, J. Cokendolpher leg.; <abbrev xmlns:xlink="http://www.w3.org/1999/xlink" xlink:title="M Hedin" id="ABBRID0E5DBM" xlink:type="simple">MCH</abbrev> 00_143; <bold>Non type material: – Sevier Co.</bold> • ♂, 8♀; Great Smoky Mountains NP, Hwy 441 half way between tunnel and Chimney picnic area; <named-content xmlns:xlink="http://www.w3.org/1999/xlink" content-type="dwc:verbatimCoordinates" xlink:type="simple"><named-content content-type="geo-json" specific-use="{&#34;type&#34;:&#34;Point&#34;,&#34;coordinates&#34;:[-83.481900,35.641400]}" id="NCID0EHEBM" xlink:type="simple">35.6414°N, -83.4819°W</named-content></named-content>; 16 Apr. 1994; M. Hedin, F. Coyle, B. Dellinger leg.; • 5♀; Great Smoky Mountains NP, Hwy 441 N Chimneys campground; <named-content xmlns:xlink="http://www.w3.org/1999/xlink" content-type="dwc:verbatimCoordinates" xlink:type="simple"><named-content content-type="geo-json" specific-use="{&#34;type&#34;:&#34;Point&#34;,&#34;coordinates&#34;:[-83.494900,35.640600]}" id="NCID0EPEBM" xlink:type="simple">35.6406°N, -83.4949°W</named-content></named-content>; 27 Aug. 2005; M. Hedin, R. Keith, J. Starrett, S. Thomas leg.; <abbrev xmlns:xlink="http://www.w3.org/1999/xlink" xlink:title="M Hedin" id="ABBRID0EUEBM" xlink:type="simple">MCH</abbrev> 05_098.</p></tp:treatment-sec><tp:treatment-sec sec-type="diagnosis" id="SECID0EYEBM"><title>Diagnosis.</title><p>This species is included in a phylogenomic subclade with <italic><tp:taxon-name><tp:taxon-name-part taxon-name-part-type="genus" reg="Nesticus">Nesticus</tp:taxon-name-part><tp:taxon-name-part taxon-name-part-type="species" reg="jonesi">jonesi</tp:taxon-name-part></tp:taxon-name></italic> and <italic><tp:taxon-name><tp:taxon-name-part taxon-name-part-type="genus" reg="Nesticus">N.</tp:taxon-name-part><tp:taxon-name-part taxon-name-part-type="species" reg="binfordae">binfordae</tp:taxon-name-part></tp:taxon-name></italic>. Males share the double-tipped median apophysis with the latter species but differ in the shape of both distal and proximal tegular apophyses, lack a whip-like paracymbial paradistal process, and have a less modified ventral paracymbial process (Fig. <xref ref-type="fig" rid="F59">59A–C</xref>). The epigynum is most distinctive in the larger phylogenomic subclade (including <italic><tp:taxon-name><tp:taxon-name-part taxon-name-part-type="genus" reg="Nesticus">N.</tp:taxon-name-part><tp:taxon-name-part taxon-name-part-type="species" reg="dellingeri">dellingeri</tp:taxon-name-part></tp:taxon-name></italic>), with lateral bars that extend from the median septum obliquely upwards at approximately 45-degree angles, interrupting the lateral pockets (Fig. <xref ref-type="fig" rid="F59">59D–I</xref>). Also, dark spermathecae lie below the septum bars, extending obliquely outwards.</p><fig id="F59" position="float" orientation="portrait"><object-id xmlns:xlink="http://www.w3.org/1999/xlink" content-type="doi" xlink:type="simple">10.3897/zookeys.1145.96724.figure59</object-id><object-id xmlns:xlink="http://www.w3.org/1999/xlink" content-type="arpha" xlink:type="simple">5F88E5A9-6FBD-5379-A719-4BAF1B255449</object-id><label>Figure 59.</label><caption><p><italic><tp:taxon-name><tp:taxon-name-part taxon-name-part-type="genus" reg="Nesticus">Nesticus</tp:taxon-name-part><tp:taxon-name-part taxon-name-part-type="species" reg="dykemanae">dykemanae</tp:taxon-name-part></tp:taxon-name></italic> sp. nov. genitalia. ♂ palps – Tennessee, Sevier Co., Great Smoky Mountains NP, Hwy 441 near Chimney Tops trailhead, <abbrev xmlns:xlink="http://www.w3.org/1999/xlink" xlink:title="M Hedin" id="ABBRID0EDHBM" xlink:type="simple">MCH</abbrev> 00_143 (SDSU_TAC000673), ♂ palp ventral (<bold>A</bold>), dorsal (<bold>B</bold>) <bold>C</bold> Tennessee, Sevier Co., Great Smoky Mountains NP, Hwy 441, between tunnel and Chimney picnic area, <abbrev xmlns:xlink="http://www.w3.org/1999/xlink" xlink:title="M Hedin" id="ABBRID0ENHBM" xlink:type="simple">MCH</abbrev> specimen #1977, ♂ palp ventral. Scale bar: 0.5 mm. epigynal variation – Tennessee, Sevier Co., Great Smoky Mountains NP, Hwy 441 near Chimney Tops trailhead, <abbrev xmlns:xlink="http://www.w3.org/1999/xlink" xlink:title="M Hedin" id="ABBRID0ERHBM" xlink:type="simple">MCH</abbrev> 00_143 (SDSU_TAC000674), epigynum ventral (<bold>D</bold>), dorsal (<bold>E</bold>). Tennessee, Sevier Co., Great Smoky Mountains NP, Hwy 441, between tunnel and Chimney picnic area, <abbrev xmlns:xlink="http://www.w3.org/1999/xlink" xlink:title="M Hedin" id="ABBRID0EZHBM" xlink:type="simple">MCH</abbrev> specimen #1973, epigynum ventral (<bold>F</bold>), dorsal (<bold>G</bold>). Tennessee, Sevier Co., Great Smoky Mountains NP, Hwy 441, N of Chimneys campground, epigynum ventral (<bold>H</bold>), dorsal (<bold>I</bold>). Scale bar: 0.5 mm.</p></caption><graphic xmlns:xlink="http://www.w3.org/1999/xlink" xlink:href="zookeys-1145-001_article-96724__-g059.jpg" position="float" orientation="portrait" xlink:type="simple" id="oo_804510.jpg"><uri content-type="original_file" xlink:type="simple">https://binary.pensoft.net/fig/804510</uri></graphic></fig></tp:treatment-sec><tp:treatment-sec sec-type="description" id="SECID0EKIBM"><title>Description of ♂ holotype</title><p><bold>(SDSU_TAC000673).</bold> Carapace dusky cream to orange, with conspicuous faint dark pigment behind ocular area, and along carapace margin bleeding inwards. Legs approximately concolorous pale. Abdomen with strong paired, lateral darker markings on a dirty orange/gray background. All eyes approximately equal in size, except for AMEs, ~ 1/4 width of ALEs. Eyes with rings of dark pigment. <abbrev xmlns:xlink="http://www.w3.org/1999/xlink" xlink:title="carapace length" id="ABBRID0ESIBM" xlink:type="simple">CL</abbrev> 1.5, <abbrev xmlns:xlink="http://www.w3.org/1999/xlink" xlink:title="maximum carapace width" id="ABBRID0EWIBM" xlink:type="simple">CW</abbrev> 1.3, abdomen length 1.5, total body length 3. Leg I total length 14.25 (3.95, 0.75, 4.35, 3.8, 1.4), leg formula 1423, leg I / <abbrev xmlns:xlink="http://www.w3.org/1999/xlink" xlink:title="maximum carapace width" id="ABBRID0E1IBM" xlink:type="simple">CW</abbrev> ratio 11.0. Palp with broadly S-shaped tegular apophysis, distal part a particularly skinny curved blade with sharp tip, basal fork of apophysis a squat sclerotized spade with saw-like leading edge (Fig. <xref ref-type="fig" rid="F59">59A–C</xref>). Median apophysis anvil-shaped, both ends with sharp tips, apical end more tongue-shaped. Conductor tip bent, surrounded by small funnel-shaped cuticular sheath. Paracymbium lacking paradistal process, distal process finger-like with slight serration along paradistal edge. Lacking a dorsomedial process. Distal part of ventral paracymbial process only slightly thickened, lobe-like (Fig. <xref ref-type="fig" rid="F59">59A–C</xref>).</p></tp:treatment-sec><tp:treatment-sec sec-type="♂ Variation" id="SECID0EBKBM"><title>♂ Variation.</title><p>Other than the holotype male only two other males are known, and these closely match the holotype. <abbrev xmlns:xlink="http://www.w3.org/1999/xlink" xlink:title="M Hedin" id="ABBRID0EHKBM" xlink:type="simple">MCH</abbrev> specimen #1977 (Fig. <xref ref-type="fig" rid="F59">59C</xref>) appears slightly unusual because this male had recently molted.</p></tp:treatment-sec><tp:treatment-sec sec-type="description" id="SECID0EPKBM"><title>Description of ♀ paratype</title><p><bold>(SDSU_TAC000674).</bold> Carapace color as in male, dark pigment not as strong. Legs approximately concolorous pale, very faint pigmentation. Abdomen with strong paired, lateral darker markings on a slightly lighter background. Eye development as in male. Eyes with rings of dark pigment. <abbrev xmlns:xlink="http://www.w3.org/1999/xlink" xlink:title="carapace length" id="ABBRID0EXKBM" xlink:type="simple">CL</abbrev> 1.45, <abbrev xmlns:xlink="http://www.w3.org/1999/xlink" xlink:title="maximum carapace width" id="ABBRID0E2KBM" xlink:type="simple">CW</abbrev> 1.25, abdomen length 1.95, total body length 3.4. Leg I total length 11.3 (3.25, 0.6, 3.35, 2.9, 1.2), leg formula 1423, leg I / <abbrev xmlns:xlink="http://www.w3.org/1999/xlink" xlink:title="maximum carapace width" id="ABBRID0E6KBM" xlink:type="simple">CW</abbrev> ratio 9.0. Epigynum generally wider than tall, median septum with adjacent heart–shaped lateral pockets (considering both sides). Septum towards posterior end with lateral bars that extend obliquely upwards at approximately 45-degree angles, interrupting lateral pockets. Dark spermathecae lying below septum bars, extending obliquely outwards. Median septum broadening slightly past these bars and dipping inwards towards the abdomen. Viewed dorsally, dorsal internal plates lying distinctly above the sclerotized ring of the lateral pockets.</p></tp:treatment-sec><tp:treatment-sec sec-type="♀ Variation" id="SECID0EDLBM"><title>♀ Variation.</title><p>Females from adjacent locations share a very similar epigynal morphology (Fig. <xref ref-type="fig" rid="F59">59D–I</xref>).</p></tp:treatment-sec><tp:treatment-sec sec-type="distribution" id="SECID0ENLBM"><title>Distribution and natural history.</title><p>Known from three closely adjacent locations from near the headwaters of the West Prong of the Little Pigeon River, Great Smoky Mountains National Park, on the southwest slopes of Mt. Leconte (Fig. <xref ref-type="fig" rid="F53">53</xref>). All nearby surrounding collections have resulted in the collection of <italic><tp:taxon-name><tp:taxon-name-part taxon-name-part-type="genus" reg="Nesticus">Nesticus</tp:taxon-name-part><tp:taxon-name-part taxon-name-part-type="species" reg="reclusus">reclusus</tp:taxon-name-part></tp:taxon-name></italic> (Fig. <xref ref-type="fig" rid="F53">53</xref>), suggesting that this microendemicity is real (rather than a collecting artifact). <xref ref-type="bibr" rid="B12">Gertsch (1984)</xref> also includes records of <italic><tp:taxon-name><tp:taxon-name-part taxon-name-part-type="genus" reg="Nesticus">N.</tp:taxon-name-part><tp:taxon-name-part taxon-name-part-type="species" reg="reclusus">reclusus</tp:taxon-name-part></tp:taxon-name></italic> from the “top of Mt. Leconte”.</p><p>1994 collections from near the Chimney Picnic Area resulting in collections of a male and eight females were from a “large talus breakdown in a south-facing cove” in rich hardwood forest.</p></tp:treatment-sec><tp:treatment-sec sec-type="etymology" id="SECID0EWMBM"><title>Etymology.</title><p>Named to honor Wilma Dykeman (1920–2006), a writer, speaker, teacher, historian, and environmentalist who spent most of her life in western North Carolina and eastern Tennessee. Mrs. Dykeman was devoted to social justice and environmental integrity, discussing Appalachian water pollution in her classic 1955 book ‘The French Broad’, and sharing a social justice award in 1957 for her co-authored book ‘Neither Black Nor White’.</p></tp:treatment-sec><tp:treatment-sec sec-type="remarks" id="SECID0E2MBM"><title>Remarks.</title><p>Part of a near phylogenomic trichotomy with <italic><tp:taxon-name><tp:taxon-name-part taxon-name-part-type="genus" reg="Nesticus">Nesticus</tp:taxon-name-part><tp:taxon-name-part taxon-name-part-type="species" reg="binfordae">binfordae</tp:taxon-name-part></tp:taxon-name></italic> and <italic><tp:taxon-name><tp:taxon-name-part taxon-name-part-type="genus" reg="Nesticus">N.</tp:taxon-name-part><tp:taxon-name-part taxon-name-part-type="species" reg="jonesi">jonesi</tp:taxon-name-part></tp:taxon-name></italic> (Figs <xref ref-type="fig" rid="F3">3</xref>, <xref ref-type="fig" rid="F4">4</xref>), with sCF values near a lower limit.</p><p>This species was called “<italic>N novsp2</italic>” (from site 49) in <xref ref-type="bibr" rid="B16">Hedin (1997b)</xref> and lumped with <italic><tp:taxon-name><tp:taxon-name-part taxon-name-part-type="genus" reg="Nesticus">N.</tp:taxon-name-part><tp:taxon-name-part taxon-name-part-type="species" reg="binfordae">binfordae</tp:taxon-name-part></tp:taxon-name></italic> despite having distinctive (non-sister) ND1/16S sequences.</p></tp:treatment-sec><tp:treatment-sec><!--Section generated to contain objects referenced in tp:taxon-treatment.--><fig id="F53" position="float" orientation="portrait"><object-id xmlns:xlink="http://www.w3.org/1999/xlink" content-type="doi" xlink:type="simple">10.3897/zookeys.1145.96724.figure53</object-id><object-id xmlns:xlink="http://www.w3.org/1999/xlink" content-type="arpha" xlink:type="simple">EEB903DE-1435-5255-8564-637A99B8D360</object-id><label>Figure 53.</label><caption><p><bold>A</bold> distribution of <italic><tp:taxon-name><tp:taxon-name-part taxon-name-part-type="genus" reg="Nesticus"/><tp:taxon-name-part taxon-name-part-type="species" reg="reclusus">reclusus</tp:taxon-name-part></tp:taxon-name></italic> group species <bold>B</bold> distribution of <italic><tp:taxon-name><tp:taxon-name-part taxon-name-part-type="genus" reg="Nesticus">Nesticus</tp:taxon-name-part><tp:taxon-name-part taxon-name-part-type="species" reg="jonesi">jonesi</tp:taxon-name-part></tp:taxon-name></italic>. Type localities designated with yellow circles. State boundaries and major cities shown for geographic context. Dashed lines circumscribe known species distributions. The geographic distribution of “<italic><tp:taxon-name><tp:taxon-name-part taxon-name-part-type="genus" reg="Nesticus">N.</tp:taxon-name-part><tp:taxon-name-part taxon-name-part-type="species" reg="cooperi">cooperi</tp:taxon-name-part></tp:taxon-name></italic>-like” populations is circled; this includes some female-only locations which are inside this distribution and included here only for purposes of graphical convenience.</p></caption><graphic xmlns:xlink="http://www.w3.org/1999/xlink" xlink:href="zookeys-1145-001_article-96724__-g053.jpg" position="float" orientation="portrait" xlink:type="simple" id="oo_804504.jpg"><uri content-type="original_file" xlink:type="simple">https://binary.pensoft.net/fig/804504</uri></graphic></fig><fig id="F3" position="float" orientation="portrait"><object-id xmlns:xlink="http://www.w3.org/1999/xlink" content-type="doi" xlink:type="simple">10.3897/zookeys.1145.96724.figure3</object-id><object-id xmlns:xlink="http://www.w3.org/1999/xlink" content-type="arpha" xlink:type="simple">1175C5AC-9E6D-57E2-B771-2F3B40C5351C</object-id><label>Figure 3.</label><caption><p><abbrev xmlns:xlink="http://www.w3.org/1999/xlink" xlink:title="ultraconserved element" id="ABBRID0E3XAE" xlink:type="simple">UCE</abbrev> concatenated maximum likelihood tree. Distant outgroups removed (for graphical purposes), specimen numbers correspond to those in Suppl. material <xref ref-type="supplementary-material" rid="S3">3</xref> (with detailed location provided in Suppl. material <xref ref-type="supplementary-material" rid="S1">1</xref>). Node numbers correspond to bootstrap (bold text) / gCF / sCF. Only bootstrap values below 100 shown, all others 100. gCF and sCF values rounded to nearest integer; sCF values below 38 highlighted with red text.</p></caption><graphic xmlns:xlink="http://www.w3.org/1999/xlink" xlink:href="zookeys-1145-001_article-96724__-g003.jpg" position="float" orientation="portrait" xlink:type="simple" id="oo_804454.jpg"><uri content-type="original_file" xlink:type="simple">https://binary.pensoft.net/fig/804454</uri></graphic></fig><supplementary-material xmlns:xlink="http://www.w3.org/1999/xlink" id="S3" position="float" orientation="portrait" xlink:type="simple"><object-id content-type="doi" xlink:type="simple">10.3897/zookeys.1145.96724.suppl3</object-id><object-id content-type="zenodo_dep_id" xlink:type="simple">7607005</object-id><object-id content-type="arpha" xlink:type="simple">C5B10E30-1B5F-5CB2-A3E5-9A8E434BFC2B</object-id><label>Supplementary material 3</label><caption><p>Specimens used in molecular work</p></caption><statement content-type="dataType"><label>Data type</label><p>DNA records (excel file)</p></statement><media xlink:href="zookeys-1145-001_article-96724__-s003.xlsx" mimetype="application" mime-subtype="vnd.openxmlformats-officedocument.spreadsheetml.sheet" position="float" orientation="portrait" xlink:type="simple" id="oo_804520.xlsx"><uri content-type="original_file" xlink:type="simple">https://binary.pensoft.net/file/804520</uri></media><permissions><license xlink:type="simple"><license-p>This dataset is made available under the Open Database License (http://opendatacommons.org/licenses/odbl/1.0/). The Open Database License (ODbL) is a license agreement intended to allow users to freely share, modify, and use this Dataset while maintaining this same freedom for others, provided that the original source and author(s) are credited.</license-p></license></permissions><attrib specific-use="authors">Marshal Hedin, Marc A. Milne</attrib></supplementary-material><supplementary-material xmlns:xlink="http://www.w3.org/1999/xlink" id="S1" position="float" orientation="portrait" xlink:type="simple"><object-id content-type="doi" xlink:type="simple">10.3897/zookeys.1145.96724.suppl1</object-id><object-id content-type="zenodo_dep_id" xlink:type="simple">7606997</object-id><object-id content-type="arpha" xlink:type="simple">6BE31A3D-E11E-5F66-9FB7-FBE5743FB0FD</object-id><label>Supplementary material 1</label><caption><p><italic><tp:taxon-name><tp:taxon-name-part taxon-name-part-type="genus" reg="Nesticus">Nesticus</tp:taxon-name-part></tp:taxon-name></italic> morphological material examined</p></caption><statement content-type="dataType"><label>Data type</label><p>occurrences (excel file)</p></statement><media xlink:href="zookeys-1145-001_article-96724__-s001.xlsx" mimetype="application" mime-subtype="vnd.openxmlformats-officedocument.spreadsheetml.sheet" position="float" orientation="portrait" xlink:type="simple" id="oo_804518.xlsx"><uri content-type="original_file" xlink:type="simple">https://binary.pensoft.net/file/804518</uri></media><permissions><license xlink:type="simple"><license-p>This dataset is made available under the Open Database License (http://opendatacommons.org/licenses/odbl/1.0/). The Open Database License (ODbL) is a license agreement intended to allow users to freely share, modify, and use this Dataset while maintaining this same freedom for others, provided that the original source and author(s) are credited.</license-p></license></permissions><attrib specific-use="authors">Marshal Hedin, Marc A. Milne</attrib></supplementary-material><fig id="F4" position="float" orientation="portrait"><object-id xmlns:xlink="http://www.w3.org/1999/xlink" content-type="doi" xlink:type="simple">10.3897/zookeys.1145.96724.figure4</object-id><object-id xmlns:xlink="http://www.w3.org/1999/xlink" content-type="arpha" xlink:type="simple">5262342A-B7A7-57B0-A3AC-1E9AA5B8DA9D</object-id><label>Figure 4.</label><caption><p><abbrev xmlns:xlink="http://www.w3.org/1999/xlink" xlink:title="ultraconserved element" id="ABBRID0EVYAE" xlink:type="simple">UCE</abbrev> ASTRAL species tree. Distant outgroups removed (for graphical purposes), specimen numbers correspond to those in Suppl. material <xref ref-type="supplementary-material" rid="S3">3</xref> (with detailed location provided in Suppl. material <xref ref-type="supplementary-material" rid="S1">1</xref>). Included are quartet support values (rounded to nearest integer), and local posterior probability values (if less than 1.0, red text). Branch lengths in coalescent units for internal branches only, terminal branch lengths arbitrary. Internal branch to <italic><tp:taxon-name><tp:taxon-name-part taxon-name-part-type="genus" reg="Nesticus">Nesticus</tp:taxon-name-part><tp:taxon-name-part taxon-name-part-type="species" reg="cressleri">cressleri</tp:taxon-name-part></tp:taxon-name></italic> truncated for graphical purposes.</p></caption><graphic xmlns:xlink="http://www.w3.org/1999/xlink" xlink:href="zookeys-1145-001_article-96724__-g004.jpg" position="float" orientation="portrait" xlink:type="simple" id="oo_804455.jpg"><uri content-type="original_file" xlink:type="simple">https://binary.pensoft.net/fig/804455</uri></graphic></fig></tp:treatment-sec><ref-list><ref id="B12"><mixed-citation xmlns:xlink="http://www.w3.org/1999/xlink" xlink:type="simple"><person-group><name name-style="western"><surname>Gertsch</surname><given-names>WJ</given-names></name></person-group> (<year>1984</year>) <article-title>The spider family <tp:taxon-name><tp:taxon-name-part taxon-name-part-type="family">Nesticidae</tp:taxon-name-part></tp:taxon-name> (<tp:taxon-name><tp:taxon-name-part taxon-name-part-type="order">Araneae</tp:taxon-name-part></tp:taxon-name>) in North America, Central America, and the West Indies.</article-title><source>Texas Memorial Museum Bulletin</source><volume>31</volume>: <fpage>1</fpage>–<lpage>91</lpage>. <ext-link xlink:href="http://hdl.handle.net/2152/29952" ext-link-type="uri" xlink:type="simple">http://hdl.handle.net/2152/29952</ext-link></mixed-citation></ref><ref id="B16"><mixed-citation xmlns:xlink="http://www.w3.org/1999/xlink" xlink:type="simple"><person-group><name name-style="western"><surname>Hedin</surname><given-names>MC</given-names></name></person-group> (<year>1997b</year>) <article-title>Speciational history in a diverse clade of habitat-specialized spiders (<tp:taxon-name><tp:taxon-name-part taxon-name-part-type="order">Araneae</tp:taxon-name-part></tp:taxon-name>: <tp:taxon-name><tp:taxon-name-part taxon-name-part-type="family">Nesticidae</tp:taxon-name-part></tp:taxon-name>: <italic><tp:taxon-name><tp:taxon-name-part taxon-name-part-type="genus">Nesticus</tp:taxon-name-part></tp:taxon-name></italic>): inferences from geographic-based sampling.</article-title><source>Evolution</source><volume>51</volume>: <fpage>1929</fpage>–<lpage>1945</lpage>. <ext-link xlink:href="10.1111/j.1558-5646.1997.tb05115.x" ext-link-type="doi" xlink:type="simple">https://doi.org/10.1111/j.1558-5646.1997.tb05115.x</ext-link></mixed-citation></ref></ref-list></tp:taxon-treatment>
