# Supplementary material for: ﻿New species in old mountains: integrative taxonomy reveals ten new species and extensive short-range endemism in Nesticus spiders (Araneae, Nesticidae) from the southern Appalachian Mountains
Source: Zookeys. 2023 Feb 3;1145:1–130. doi: 10.3897/zookeys.1145.96724 (PMC10208238; doi:10.3897/zookeys.1145.96724)
Supplement: XML Treatment for Nesticus bishopi [file zookeys.1145.96724-treatment35.xml]

<!DOCTYPE tp:taxon-treatment
  PUBLIC "-//TaxonX//DTD Taxonomic Treatment Publishing DTD v0 20100105//EN" "tax-treatment-NSO.dtd">
<tp:taxon-treatment xmlns:tp="http://www.plazi.org/taxpub"><tp:treatment-meta><kwd-group><label>Taxon classification</label><kwd>
                  <named-content content-type="kingdom">Animalia</named-content>
                </kwd><kwd>
                  <named-content content-type="order">Araneae</named-content>
                </kwd><kwd>
                  <named-content content-type="family">Nesticidae</named-content>
                </kwd></kwd-group><mixed-citation publication-type="journal"><person-group><name><surname>Hedin</surname><given-names>Marshal</given-names></name><name><surname>Milne</surname><given-names>Marc A.</given-names></name></person-group><article-title>﻿New species in old mountains: integrative taxonomy reveals ten new species and extensive short-range endemism in <italic><tp:taxon-name><tp:taxon-name-part taxon-name-part-type="genus" reg="Nesticus">Nesticus</tp:taxon-name-part></tp:taxon-name></italic> spiders (<tp:taxon-name><tp:taxon-name-part taxon-name-part-type="order">Araneae</tp:taxon-name-part></tp:taxon-name>, <tp:taxon-name><tp:taxon-name-part taxon-name-part-type="family">Nesticidae</tp:taxon-name-part></tp:taxon-name>) from the southern Appalachian Mountains</article-title><source>Zookeys</source><day>03</day><month>02</month><year>2023</year><volume>1145</volume><fpage>1</fpage><lpage>130</lpage><pub-id pub-id-type="doi">10.3897/zookeys.1145.96724</pub-id></mixed-citation></tp:treatment-meta><tp:nomenclature><label>﻿</label><tp:taxon-name>
                <object-id xmlns:xlink="http://www.w3.org/1999/xlink" content-type="arpha" xlink:type="simple">AC17DABF-EC31-5EBD-ACA0-9977D03496CA</object-id>
                <tp:taxon-name-part taxon-name-part-type="genus" reg="Nesticus">Nesticus</tp:taxon-name-part>
                <tp:taxon-name-part taxon-name-part-type="species" reg="bishopi">bishopi</tp:taxon-name-part>
              </tp:taxon-name><tp:taxon-authority>Gertsch, 1984</tp:taxon-authority><xref ref-type="fig" rid="F60">Figs 60A–D</xref><xref ref-type="fig" rid="F61">, 61A–H</xref><tp:nomenclature-citation-list><tp:nomenclature-citation><tp:taxon-name>
                    <tp:taxon-name-part taxon-name-part-type="genus" reg="Nesticus">Nesticus</tp:taxon-name-part>
                    <tp:taxon-name-part taxon-name-part-type="species" reg="bishopi">bishopi</tp:taxon-name-part>
                  </tp:taxon-name><comment>Gertsch, 1984: 33, figs 147–149.</comment></tp:nomenclature-citation></tp:nomenclature-citation-list></tp:nomenclature><tp:treatment-sec sec-type="material" id="SECID0EMQBM"><title>Material examined.</title><p><bold>Type material: <italic>Holotype</italic></bold>: USA – <bold>North Carolina, Macon Co.</bold> • ♀ holotype; Highlands; 6 Apr. 1929; S.C. Bishop leg.; <named-content xmlns:xlink="http://www.w3.org/1999/xlink" content-type="dwc:institutional_code" xlink:title="American Museum of Natural History" xlink:href="http://grbio.org/institution/american-museum-natural-history" xlink:type="simple">AMNH</named-content>; <bold>New collections from near type locality</bold>: – <bold>North Carolina, Macon Co.</bold> • ♂, 8♀; below Glenn Falls, SW of Highlands; <named-content xmlns:xlink="http://www.w3.org/1999/xlink" content-type="dwc:verbatimCoordinates" xlink:type="simple"><named-content content-type="geo-json" specific-use="{&#34;type&#34;:&#34;Point&#34;,&#34;coordinates&#34;:[-83.238300,35.031200]}" id="NCID0EERBM" xlink:type="simple">35.0312°N, -83.2383°W</named-content></named-content>; 2 Aug. 1992; M. Hedin leg.; • ♂, ♀; below Glenn Falls, SW of Highlands; <named-content xmlns:xlink="http://www.w3.org/1999/xlink" content-type="dwc:verbatimCoordinates" xlink:type="simple"><named-content content-type="geo-json" specific-use="{&#34;type&#34;:&#34;Point&#34;,&#34;coordinates&#34;:[-83.238300,35.031200]}" id="NCID0EMRBM" xlink:type="simple">35.0312°N, -83.2383°W</named-content></named-content>; 31 Aug. 2002; M. Hedin, M. Lowder, P. Paquin leg.; <abbrev xmlns:xlink="http://www.w3.org/1999/xlink" xlink:title="M Hedin" id="ABBRID0ERRBM" xlink:type="simple">MCH</abbrev> 02_175; <bold>Non type material</bold>: – <bold>Georgia, Rabun Co.</bold> • 2♀; Holcomb Branch of Holcomb Creek, off Hale Ridge Road, NE of Rabun Bald; <named-content xmlns:xlink="http://www.w3.org/1999/xlink" content-type="dwc:verbatimCoordinates" xlink:type="simple"><named-content content-type="geo-json" specific-use="{&#34;type&#34;:&#34;Point&#34;,&#34;coordinates&#34;:[-83.266100,34.983100]}" id="NCID0E3RBM" xlink:type="simple">34.9831°N, -83.2661°W</named-content></named-content>; 14 Apr. 1992; T. McGarity leg.; • 2♂, 3♀; Hwy 246/106 along Mud Creek, NE of Dillard; <named-content xmlns:xlink="http://www.w3.org/1999/xlink" content-type="dwc:verbatimCoordinates" xlink:type="simple"><named-content content-type="geo-json" specific-use="{&#34;type&#34;:&#34;Point&#34;,&#34;coordinates&#34;:[-83.338500,34.992400]}" id="NCID0EESBM" xlink:type="simple">34.9924°N, -83.3385°W</named-content></named-content>; 19 Aug. 2007; M. Hedin, M. McCormack, S. Derkarabetian leg.; <abbrev xmlns:xlink="http://www.w3.org/1999/xlink" xlink:title="M Hedin" id="ABBRID0EJSBM" xlink:type="simple">MCH</abbrev> 07_126; • 2♂, ♀; Hwy 76 at Chattooga River crossing, confluence with Pole Creek; <named-content xmlns:xlink="http://www.w3.org/1999/xlink" content-type="dwc:verbatimCoordinates" xlink:type="simple"><named-content content-type="geo-json" specific-use="{&#34;type&#34;:&#34;Point&#34;,&#34;coordinates&#34;:[-83.306100,34.817200]}" id="NCID0EQSBM" xlink:type="simple">34.8172°N, -83.3061°W</named-content></named-content>; 2 Sep. 2002; M. Hedin, F. Coyle, M. Lowder, P. Paquin leg.; <abbrev xmlns:xlink="http://www.w3.org/1999/xlink" xlink:title="M Hedin" id="ABBRID0EVSBM" xlink:type="simple">MCH</abbrev> 02_181; – <bold>North Carolina, Jackson Co.</bold> • ♀; along Chattooga River, NE side between Scotsman and Glade Creek; <named-content xmlns:xlink="http://www.w3.org/1999/xlink" content-type="dwc:verbatimCoordinates" xlink:type="simple"><named-content content-type="geo-json" specific-use="{&#34;type&#34;:&#34;Point&#34;,&#34;coordinates&#34;:[-83.116400,35.012300]}" id="NCID0E5SBM" xlink:type="simple">35.0123°N, -83.1164°W</named-content></named-content>; 13 Jul. 1992; B. Dellinger leg.; – <bold>North Carolina, Macon Co.</bold> • ♂, 8♀; 4.3 mile S Standing Indian campground, along Nantahala River; <named-content xmlns:xlink="http://www.w3.org/1999/xlink" content-type="dwc:verbatimCoordinates" xlink:type="simple"><named-content content-type="geo-json" specific-use="{&#34;type&#34;:&#34;Point&#34;,&#34;coordinates&#34;:[-83.505700,35.034700]}" id="NCID0EITBM" xlink:type="simple">35.0347°N, -83.5057°W</named-content></named-content>; 10 Aug. 1992; M. Hedin leg.; • ♀, 5 imm; 4.3 mile S Standing Indian campground, along Nantahala River; <named-content xmlns:xlink="http://www.w3.org/1999/xlink" content-type="dwc:verbatimCoordinates" xlink:type="simple"><named-content content-type="geo-json" specific-use="{&#34;type&#34;:&#34;Point&#34;,&#34;coordinates&#34;:[-83.505700,35.034700]}" id="NCID0EQTBM" xlink:type="simple">35.0347°N, -83.5057°W</named-content></named-content>; 20 Aug. 2002; M. Hedin, F. Coyle, M. Lowder, P. Paquin leg.; <abbrev xmlns:xlink="http://www.w3.org/1999/xlink" xlink:title="M Hedin" id="ABBRID0EVTBM" xlink:type="simple">MCH</abbrev> 02_140; • 2♂, 5♀, 2 imm; along Black Creek, NE side Chunky Gal Mountain; <named-content xmlns:xlink="http://www.w3.org/1999/xlink" content-type="dwc:verbatimCoordinates" xlink:type="simple"><named-content content-type="geo-json" specific-use="{&#34;type&#34;:&#34;Point&#34;,&#34;coordinates&#34;:[-83.566300,35.092000]}" id="NCID0E3TBM" xlink:type="simple">35.092°N, -83.5663°W</named-content></named-content>; 20 Aug. 2002; M. Hedin, F. Coyle, M. Lowder, P. Paquin leg.; <abbrev xmlns:xlink="http://www.w3.org/1999/xlink" xlink:title="M Hedin" id="ABBRID0EBUBM" xlink:type="simple">MCH</abbrev> 02_141; • 2♀; Coweeta Hydrological Lab, along Shope Fork of Coweeta Creek, FR 751; <named-content xmlns:xlink="http://www.w3.org/1999/xlink" content-type="dwc:verbatimCoordinates" xlink:type="simple"><named-content content-type="geo-json" specific-use="{&#34;type&#34;:&#34;Point&#34;,&#34;coordinates&#34;:[-83.444700,35.061100]}" id="NCID0EIUBM" xlink:type="simple">35.0611°N, -83.4447°W</named-content></named-content>; 19 Aug. 2007; M. Hedin, M. McCormack, S. Derkarabetian leg.; <abbrev xmlns:xlink="http://www.w3.org/1999/xlink" xlink:title="M Hedin" id="ABBRID0ENUBM" xlink:type="simple">MCH</abbrev> 07_125; • ♂; Coweeta Hydrological Lab, along Shope Fork of Coweeta Creek, W of Otto; <named-content xmlns:xlink="http://www.w3.org/1999/xlink" content-type="dwc:verbatimCoordinates" xlink:type="simple"><named-content content-type="geo-json" specific-use="{&#34;type&#34;:&#34;Point&#34;,&#34;coordinates&#34;:[-83.454700,35.060100]}" id="NCID0EUUBM" xlink:type="simple">35.0601°N, -83.4547°W</named-content></named-content>; 23 Oct. 2012; M. Hedin, J. Bond leg.; <abbrev xmlns:xlink="http://www.w3.org/1999/xlink" xlink:title="M Hedin" id="ABBRID0EZUBM" xlink:type="simple">MCH</abbrev> 12_043; • 2♀; FR 710, 2 mi. N Deep Gap; <named-content xmlns:xlink="http://www.w3.org/1999/xlink" content-type="dwc:verbatimCoordinates" xlink:type="simple"><named-content content-type="geo-json" specific-use="{&#34;type&#34;:&#34;Point&#34;,&#34;coordinates&#34;:[-83.555000,35.042500]}" id="NCID0EAVBM" xlink:type="simple">35.0425°N, -83.555°W</named-content></named-content>; 20 Aug. 2002; M. Hedin, F. Coyle, M. Lowder, P. Paquin leg.; <abbrev xmlns:xlink="http://www.w3.org/1999/xlink" xlink:title="M Hedin" id="ABBRID0EFVBM" xlink:type="simple">MCH</abbrev> 02_142; • 9♀; near Dry Falls, Cullasaja River, off Hwy 64 NW of Highlands; <named-content xmlns:xlink="http://www.w3.org/1999/xlink" content-type="dwc:verbatimCoordinates" xlink:type="simple"><named-content content-type="geo-json" specific-use="{&#34;type&#34;:&#34;Point&#34;,&#34;coordinates&#34;:[-83.239000,35.069000]}" id="NCID0EMVBM" xlink:type="simple">35.069°N, -83.239°W</named-content></named-content>; 11 Aug. 1992; M. Hedin leg.</p></tp:treatment-sec><tp:treatment-sec sec-type="diagnosis" id="SECID0ERVBM"><title>Diagnosis.</title><p>Compared to other members of the challenging <italic><tp:taxon-name><tp:taxon-name-part taxon-name-part-type="genus" reg="Nesticus"/><tp:taxon-name-part taxon-name-part-type="species" reg="reclusus">reclusus</tp:taxon-name-part></tp:taxon-name></italic> subgroup, <italic><tp:taxon-name><tp:taxon-name-part taxon-name-part-type="genus" reg="Nesticus">Nesticus</tp:taxon-name-part><tp:taxon-name-part taxon-name-part-type="species" reg="bishopi">bishopi</tp:taxon-name-part></tp:taxon-name></italic> is similar in detail in all aspects of male and female morphology to <italic><tp:taxon-name><tp:taxon-name-part taxon-name-part-type="genus" reg="Nesticus">N.</tp:taxon-name-part><tp:taxon-name-part taxon-name-part-type="species" reg="stupkai">stupkai</tp:taxon-name-part></tp:taxon-name></italic> (compare Figs <xref ref-type="fig" rid="F60">60A–D</xref>, <xref ref-type="fig" rid="F61">61A–H</xref>, <xref ref-type="fig" rid="F62">62A–H</xref>). Shared male features include a distal tegular apophysis shoe-shaped with a beak-like tip, base of distal part with a sclerotized and blade-like shoulder, proximal fork of tegular apophysis arrowhead-like, median apophysis short and triangular, paracymbium with translucent bladelike paradistal process, distal process with twisted tip, and toothlike distomedial process directly adjacent to small flange-like ventromedial process. Although we cannot find morphological characters that distinguish <italic><tp:taxon-name><tp:taxon-name-part taxon-name-part-type="genus" reg="Nesticus">N.</tp:taxon-name-part><tp:taxon-name-part taxon-name-part-type="species" reg="bishopi">bishopi</tp:taxon-name-part></tp:taxon-name></italic> from <italic><tp:taxon-name><tp:taxon-name-part taxon-name-part-type="genus" reg="Nesticus">N.</tp:taxon-name-part><tp:taxon-name-part taxon-name-part-type="species" reg="stupkai">stupkai</tp:taxon-name-part></tp:taxon-name></italic>, we retain both as distinct based on diagnostic DNA characters and an allopatric distribution (see further arguments in the Discussion). Both species are easily distinguished from closely-related <italic><tp:taxon-name><tp:taxon-name-part taxon-name-part-type="genus" reg="Nesticus">N.</tp:taxon-name-part><tp:taxon-name-part taxon-name-part-type="species" reg="reclusus">reclusus</tp:taxon-name-part></tp:taxon-name></italic> by the shape of the male median and tegular apophyses (Figs <xref ref-type="fig" rid="F63">63A–F</xref>, <xref ref-type="fig" rid="F64">64A–F</xref>).</p><fig id="F60" position="float" orientation="portrait"><object-id xmlns:xlink="http://www.w3.org/1999/xlink" content-type="doi" xlink:type="simple">10.3897/zookeys.1145.96724.figure60</object-id><object-id xmlns:xlink="http://www.w3.org/1999/xlink" content-type="arpha" xlink:type="simple">6589C847-3F13-57FC-A359-4E306417E775</object-id><label>Figure 60.</label><caption><p><italic><tp:taxon-name><tp:taxon-name-part taxon-name-part-type="genus" reg="Nesticus">Nesticus</tp:taxon-name-part><tp:taxon-name-part taxon-name-part-type="species" reg="bishopi">bishopi</tp:taxon-name-part></tp:taxon-name></italic> ♂ palps. North Carolina, Macon Co., below Glenn Falls, <abbrev xmlns:xlink="http://www.w3.org/1999/xlink" xlink:title="M Hedin" id="ABBRID0ED1BM" xlink:type="simple">MCH</abbrev> specimen #1078, dorsal (<bold>A</bold>), ventral (<bold>B</bold>) <bold>C</bold> Georgia, Rabun Co., Chattooga River at confluence with Pole Creek, <abbrev xmlns:xlink="http://www.w3.org/1999/xlink" xlink:title="M Hedin" id="ABBRID0EN1BM" xlink:type="simple">MCH</abbrev> 02_181, ventral <bold>D</bold> North Carolina, Macon Co., along Black Creek, <abbrev xmlns:xlink="http://www.w3.org/1999/xlink" xlink:title="M Hedin" id="ABBRID0ET1BM" xlink:type="simple">MCH</abbrev> 02_141, ventral. Scale bar: 0.5 mm.</p></caption><graphic xmlns:xlink="http://www.w3.org/1999/xlink" xlink:href="zookeys-1145-001_article-96724__-g060.jpg" position="float" orientation="portrait" xlink:type="simple" id="oo_804511.jpg"><uri content-type="original_file" xlink:type="simple">https://binary.pensoft.net/fig/804511</uri></graphic></fig><fig id="F61" position="float" orientation="portrait"><object-id xmlns:xlink="http://www.w3.org/1999/xlink" content-type="doi" xlink:type="simple">10.3897/zookeys.1145.96724.figure61</object-id><object-id xmlns:xlink="http://www.w3.org/1999/xlink" content-type="arpha" xlink:type="simple">455EDCA6-FC7B-5E4C-BA6D-3CF1EFECB1A4</object-id><label>Figure 61.</label><caption><p><italic><tp:taxon-name><tp:taxon-name-part taxon-name-part-type="genus" reg="Nesticus">Nesticus</tp:taxon-name-part><tp:taxon-name-part taxon-name-part-type="species" reg="bishopi">bishopi</tp:taxon-name-part></tp:taxon-name></italic> epigynal variation. North Carolina, Macon Co., below Glenn Falls, <abbrev xmlns:xlink="http://www.w3.org/1999/xlink" xlink:title="M Hedin" id="ABBRID0EP2BM" xlink:type="simple">MCH</abbrev> specimen #1071, ventral (<bold>A</bold>), dorsal (<bold>B</bold>). Georgia, Rabun Co., Chattooga River at confluence with Pole Creek, <abbrev xmlns:xlink="http://www.w3.org/1999/xlink" xlink:title="M Hedin" id="ABBRID0EX2BM" xlink:type="simple">MCH</abbrev> 02_181, ventral (<bold>C</bold>), dorsal (<bold>D</bold>). North Carolina, Macon Co., along Black Creek, <abbrev xmlns:xlink="http://www.w3.org/1999/xlink" xlink:title="M Hedin" id="ABBRID0E62BM" xlink:type="simple">MCH</abbrev> 02_141, ventral (<bold>E</bold>), dorsal (<bold>F</bold>). North Carolina, Jackson Co., along Chattooga River, between Scotsman and Glade Creek, <abbrev xmlns:xlink="http://www.w3.org/1999/xlink" xlink:title="M Hedin" id="ABBRID0EH3BM" xlink:type="simple">MCH</abbrev> specimen #2016, ventral (<bold>G</bold>), dorsal (<bold>H</bold>). Scale bar: 0.5 mm.</p></caption><graphic xmlns:xlink="http://www.w3.org/1999/xlink" xlink:href="zookeys-1145-001_article-96724__-g061.jpg" position="float" orientation="portrait" xlink:type="simple" id="oo_804512.jpg"><uri content-type="original_file" xlink:type="simple">https://binary.pensoft.net/fig/804512</uri></graphic></fig><fig id="F62" position="float" orientation="portrait"><object-id xmlns:xlink="http://www.w3.org/1999/xlink" content-type="doi" xlink:type="simple">10.3897/zookeys.1145.96724.figure62</object-id><object-id xmlns:xlink="http://www.w3.org/1999/xlink" content-type="arpha" xlink:type="simple">C8F5C057-C763-5A09-A953-8CDB9D8F71CC</object-id><label>Figure 62.</label><caption><p><italic><tp:taxon-name><tp:taxon-name-part taxon-name-part-type="genus" reg="Nesticus">Nesticus</tp:taxon-name-part><tp:taxon-name-part taxon-name-part-type="species" reg="stupkai">stupkai</tp:taxon-name-part></tp:taxon-name></italic> genitalia. Tennessee, Blount Co., Blowing Cave, NE of Townsend, <abbrev xmlns:xlink="http://www.w3.org/1999/xlink" xlink:title="M Hedin" id="ABBRID0EH4BM" xlink:type="simple">MCH</abbrev> specimen #1555, ♂ palp, ventral (<bold>A</bold>), dorsal (<bold>B</bold>) <bold>C</bold> Tennessee, Blount Co., Great Smoky Mountains NP, White Oak Sinks, holotype ♂ palp, ventral. Tennessee, Blount Co., Blowing Cave, <abbrev xmlns:xlink="http://www.w3.org/1999/xlink" xlink:title="M Hedin" id="ABBRID0ER4BM" xlink:type="simple">MCH</abbrev> specimen #1567, epigynum, ventral (<bold>D</bold>), dorsal (<bold>E</bold>). Tennessee, Blount Co., Great Smoky Mountains NP, Little River at Mile 40 of Hwy 73, <abbrev xmlns:xlink="http://www.w3.org/1999/xlink" xlink:title="M Hedin" id="ABBRID0EZ4BM" xlink:type="simple">MCH</abbrev> specimen #1305, epigynum, ventral (<bold>F</bold>), dorsal (<bold>G</bold>). Tennessee, Blount Co., Great Smoky Mountains NP, White Oak Sinks, <abbrev xmlns:xlink="http://www.w3.org/1999/xlink" xlink:title="M Hedin" id="ABBRID0EB5BM" xlink:type="simple">MCH</abbrev> specimen #1304, epigynum, ventral (<bold>H</bold>), dorsal (<bold>I</bold>). Scale bar: 0.5 mm.</p></caption><graphic xmlns:xlink="http://www.w3.org/1999/xlink" xlink:href="zookeys-1145-001_article-96724__-g062.jpg" position="float" orientation="portrait" xlink:type="simple" id="oo_804513.jpg"><uri content-type="original_file" xlink:type="simple">https://binary.pensoft.net/fig/804513</uri></graphic></fig><fig id="F63" position="float" orientation="portrait"><object-id xmlns:xlink="http://www.w3.org/1999/xlink" content-type="doi" xlink:type="simple">10.3897/zookeys.1145.96724.figure63</object-id><object-id xmlns:xlink="http://www.w3.org/1999/xlink" content-type="arpha" xlink:type="simple">D7E81321-1491-50CA-9CD2-1B12560F0130</object-id><label>Figure 63.</label><caption><p>northeastern <italic><tp:taxon-name><tp:taxon-name-part taxon-name-part-type="genus" reg="Nesticus">Nesticus</tp:taxon-name-part><tp:taxon-name-part taxon-name-part-type="species" reg="reclusus">reclusus</tp:taxon-name-part></tp:taxon-name></italic> ♂ palps, ventral view (*except for <bold>G</bold>) <bold>A</bold> Tennessee, Sevier Co., Wear Cove, Myhr Cave, <abbrev xmlns:xlink="http://www.w3.org/1999/xlink" xlink:title="M Hedin" id="ABBRID0EF6BM" xlink:type="simple">MCH</abbrev> 01_182 (*right palp, inverted in Photoshop) <bold>B</bold> Tennessee, Sevier Co., Great Smoky Mountains NP, Lower Baskins Creek <bold>C</bold> Tennessee, Sevier Co., Great Smoky Mountains NP, Hwy 441, N of Newfound Gap <bold>D</bold> Tennessee, Sevier Co., Great Smoky Mountains NP, Elkmont Area, <abbrev xmlns:xlink="http://www.w3.org/1999/xlink" xlink:title="M Hedin" id="ABBRID0EP6BM" xlink:type="simple">MCH</abbrev> 00_144 <bold>E</bold> North Carolina, Swain Co., Great Smoky Mountains NP, south of Clingman’s Dome, near Forney Ridge parking area <bold>F</bold> North Carolina, Swain Co., Great Smoky Mountains National Park, Andrew’s Bald (male holotype, <named-content xmlns:xlink="http://www.w3.org/1999/xlink" content-type="dwc:institutional_code" xlink:title="American Museum of Natural History" xlink:href="http://grbio.org/institution/american-museum-natural-history" xlink:type="simple">AMNH</named-content>) <bold>G</bold> North Carolina, Swain Co., Cheoah Dam along Cheoah Reservoir (<abbrev xmlns:xlink="http://www.w3.org/1999/xlink" xlink:title="M Hedin" id="ABBRID0E56BM" xlink:type="simple">MCH</abbrev> 07_116), dorsal view. Scale bar: 0.5 mm.</p></caption><graphic xmlns:xlink="http://www.w3.org/1999/xlink" xlink:href="zookeys-1145-001_article-96724__-g063.jpg" position="float" orientation="portrait" xlink:type="simple" id="oo_804514.jpg"><uri content-type="original_file" xlink:type="simple">https://binary.pensoft.net/fig/804514</uri></graphic></fig></tp:treatment-sec><tp:treatment-sec sec-type="description" id="SECID0EHACM"><title>Description of ♂ from near type locality</title><p><bold>(<abbrev xmlns:xlink="http://www.w3.org/1999/xlink" xlink:title="M Hedin" id="ABBRID0EPACM" xlink:type="simple">MCH</abbrev> specimen #1078).</bold> Carapace dusky cream to orange, conspicuous faint dark pigment behind ocular area. Legs pale yellow to cream. Abdomen dirty pale cream, faint paired lateral pigmentation blotches. Eyes approximately equal in size, except for AMEs, ~ 1/3 width of ALEs. Eyes with rings of dark pigment. <abbrev xmlns:xlink="http://www.w3.org/1999/xlink" xlink:title="carapace length" id="ABBRID0EUACM" xlink:type="simple">CL</abbrev> 1.3, <abbrev xmlns:xlink="http://www.w3.org/1999/xlink" xlink:title="maximum carapace width" id="ABBRID0EYACM" xlink:type="simple">CW</abbrev> 1.1, abdomen length 1.75, total body length 3.05. Leg I total length 9.75 (2.65, 0.55, 2.95, 2.5, 1.1), leg formula 1423, leg I / <abbrev xmlns:xlink="http://www.w3.org/1999/xlink" xlink:title="maximum carapace width" id="ABBRID0E3ACM" xlink:type="simple">CW</abbrev> ratio 8.9. Palp with broadly S-shaped tegular apophysis, distal part shoe-shaped with a beak-like tip, base of distal part with a sclerotized and blade-like shoulder. Basal fork of tegular apophysis like a sclerotized broad-based arrowhead (Fig. <xref ref-type="fig" rid="F60">60A–D</xref>). Median apophysis short and triangular. Conductor tip bent, surrounded by small funnel-shaped cuticular sheath. Paracymbium with translucent bladelike paradistal process, distal process with twisted, tubular tip; well-sclerotized, toothlike distomedial process directly adjacent to small flange-like ventromedial process (Fig. <xref ref-type="fig" rid="F60">60A–D</xref>).</p></tp:treatment-sec><tp:treatment-sec sec-type="variation" id="SECID0EMCCM"><title>Variation.</title><p>Males and females from both sides of the Little Tennessee River barrier (see below) share very similar genitalic morphologies (Figs <xref ref-type="fig" rid="F60">60A–D</xref>, <xref ref-type="fig" rid="F61">61A–H</xref>).</p></tp:treatment-sec><tp:treatment-sec sec-type="distribution" id="SECID0E1CCM"><title>Distribution and natural history.</title><p>From montane habitats in southern North Carolina and northern Georgia. Populations are found both east (Cowee Mountains, including the type locality) and west (Nantahala Mountains) of the Little Tennessee River, a known dispersal barrier in other arachnid taxa (e.g., <xref ref-type="bibr" rid="B60">Thomas and Hedin 2008</xref>; <xref ref-type="bibr" rid="B26">Keith and Hedin 2012</xref>; <xref ref-type="bibr" rid="B18">Hedin and McCormack 2017</xref>). Western populations (Black Creek Road, Standing Indian, Coweeta, Deep Gap Road) indeed form a subclade on mitochondrial trees (Fig. <xref ref-type="fig" rid="F6">6</xref>).</p><p>As an example of natural history, 1992 collections near Standing Indian Campground were made in a northwest-facing rocky ravine, where many specimens were collected “in dark ravine, wet, deep litter, rocks, <italic><tp:taxon-name><tp:taxon-name-part taxon-name-part-type="genus" reg="Rhododendron">Rhododendron</tp:taxon-name-part></tp:taxon-name></italic>”.</p><p><italic><tp:taxon-name><tp:taxon-name-part taxon-name-part-type="genus" reg="Nesticus">Nesticus</tp:taxon-name-part><tp:taxon-name-part taxon-name-part-type="species" reg="bishopi">bishopi</tp:taxon-name-part></tp:taxon-name></italic> has been collected from locations very near <italic><tp:taxon-name><tp:taxon-name-part taxon-name-part-type="genus" reg="Nesticus">N.</tp:taxon-name-part><tp:taxon-name-part taxon-name-part-type="species" reg="dellingeri">dellingeri</tp:taxon-name-part></tp:taxon-name></italic> in the Chattooga River gorge (locations near Scotsman Creek; Fig. <xref ref-type="fig" rid="F53">53</xref>), suggesting that these species might somewhere be syntopic in this area.</p></tp:treatment-sec><tp:treatment-sec sec-type="remarks" id="SECID0EVECM"><title>Remarks.</title><p>The species is obviously morphologically very similar to a disjunct <italic><tp:taxon-name><tp:taxon-name-part taxon-name-part-type="genus" reg="Nesticus">Nesticus</tp:taxon-name-part><tp:taxon-name-part taxon-name-part-type="species" reg="stupkai">stupkai</tp:taxon-name-part></tp:taxon-name></italic> and is arguably conspecific from a morphological perspective. We have retained <italic><tp:taxon-name><tp:taxon-name-part taxon-name-part-type="genus" reg="Nesticus">N.</tp:taxon-name-part><tp:taxon-name-part taxon-name-part-type="species" reg="bishopi">bishopi</tp:taxon-name-part></tp:taxon-name></italic> as distinct at the species level because this taxon is monophyletic on both <abbrev xmlns:xlink="http://www.w3.org/1999/xlink" xlink:title="ultraconserved element" id="ABBRID0ERFCM" xlink:type="simple">UCE</abbrev> and mitochondrial trees (Figs <xref ref-type="fig" rid="F3">3</xref>, <xref ref-type="fig" rid="F4">4</xref>, <xref ref-type="fig" rid="F6">6</xref>), and is geographically disjunct from sister species <italic><tp:taxon-name><tp:taxon-name-part taxon-name-part-type="genus" reg="Nesticus">N.</tp:taxon-name-part><tp:taxon-name-part taxon-name-part-type="species" reg="stupkai">stupkai</tp:taxon-name-part></tp:taxon-name></italic>. One complication is that <italic><tp:taxon-name><tp:taxon-name-part taxon-name-part-type="genus" reg="Nesticus">N.</tp:taxon-name-part><tp:taxon-name-part taxon-name-part-type="species" reg="stupkai">stupkai</tp:taxon-name-part></tp:taxon-name></italic> is paraphyletic with respect to <italic><tp:taxon-name><tp:taxon-name-part taxon-name-part-type="genus" reg="Nesticus">N.</tp:taxon-name-part><tp:taxon-name-part taxon-name-part-type="species" reg="bishopi">bishopi</tp:taxon-name-part></tp:taxon-name></italic> on nuclear trees (Figs <xref ref-type="fig" rid="F3">3</xref>, <xref ref-type="fig" rid="F4">4</xref>), as further discussed below.</p><p>We have made extensive collections of other <italic><tp:taxon-name><tp:taxon-name-part taxon-name-part-type="genus" reg="Nesticus">Nesticus</tp:taxon-name-part></tp:taxon-name></italic> taxa in the region that separates <italic><tp:taxon-name><tp:taxon-name-part taxon-name-part-type="genus" reg="Nesticus">N.</tp:taxon-name-part><tp:taxon-name-part taxon-name-part-type="species" reg="bishopi">bishopi</tp:taxon-name-part></tp:taxon-name></italic> from <italic><tp:taxon-name><tp:taxon-name-part taxon-name-part-type="genus" reg="Nesticus">N.</tp:taxon-name-part><tp:taxon-name-part taxon-name-part-type="species" reg="stupkai">stupkai</tp:taxon-name-part></tp:taxon-name></italic>, finding only other <italic><tp:taxon-name><tp:taxon-name-part taxon-name-part-type="genus" reg="Nesticus">Nesticus</tp:taxon-name-part></tp:taxon-name></italic> species (e.g., <italic><tp:taxon-name><tp:taxon-name-part taxon-name-part-type="genus" reg="Nesticus">N.</tp:taxon-name-part><tp:taxon-name-part taxon-name-part-type="species" reg="silvanus">silvanus</tp:taxon-name-part></tp:taxon-name></italic>, <italic><tp:taxon-name><tp:taxon-name-part taxon-name-part-type="genus" reg="Nesticus">N.</tp:taxon-name-part><tp:taxon-name-part taxon-name-part-type="species" reg="cherokeensis">cherokeensis</tp:taxon-name-part></tp:taxon-name></italic>, etc.; Fig. <xref ref-type="fig" rid="F53">53</xref>). As such, we view the probability of on-going gene flow as low.</p></tp:treatment-sec><tp:treatment-sec><!--Section generated to contain objects referenced in tp:taxon-treatment.--><fig id="F64" position="float" orientation="portrait"><object-id xmlns:xlink="http://www.w3.org/1999/xlink" content-type="doi" xlink:type="simple">10.3897/zookeys.1145.96724.figure64</object-id><object-id xmlns:xlink="http://www.w3.org/1999/xlink" content-type="arpha" xlink:type="simple">9DDF1BD7-933E-5FF8-9473-B37D1C334F65</object-id><label>Figure 64.</label><caption><p>southwestern <italic><tp:taxon-name><tp:taxon-name-part taxon-name-part-type="genus" reg="Nesticus">Nesticus</tp:taxon-name-part><tp:taxon-name-part taxon-name-part-type="species" reg="reclusus">reclusus</tp:taxon-name-part></tp:taxon-name></italic> ♂ palps. North Carolina, Graham Co., Appalachian Trail, S of Stecoah Gap, <abbrev xmlns:xlink="http://www.w3.org/1999/xlink" xlink:title="M Hedin" id="ABBRID0E3JDM" xlink:type="simple">MCH</abbrev> 02_165, ventral (<bold>A</bold>), dorsal (<bold>B</bold>) North Carolina, Graham Co., ENE of Fontana Village, <abbrev xmlns:xlink="http://www.w3.org/1999/xlink" xlink:title="M Hedin" id="ABBRID0EEKDM" xlink:type="simple">MCH</abbrev> 07_120, ventral (<bold>C</bold>), dorsal (<bold>D</bold>). Georgia, Gilmer Co., Rock Creek Road, N of Rich Mountain Wilderness, <abbrev xmlns:xlink="http://www.w3.org/1999/xlink" xlink:title="M Hedin" id="ABBRID0EMKDM" xlink:type="simple">MCH</abbrev> 07_102, ventral (<bold>E</bold>), dorsal (<bold>F</bold>). North Carolina, Cherokee Co., Beaver Creek Road, <abbrev xmlns:xlink="http://www.w3.org/1999/xlink" xlink:title="M Hedin" id="ABBRID0EUKDM" xlink:type="simple">MCH</abbrev> 04_057, ventral (<bold>G</bold>). North Carolina, Cherokee Co., S of Tatham Gap, <abbrev xmlns:xlink="http://www.w3.org/1999/xlink" xlink:title="M Hedin" id="ABBRID0E1KDM" xlink:type="simple">MCH</abbrev> 04_058, dorsal (<bold>H</bold>). North Carolina, Clay Co., Tusquitee Mountains, Long Branch of Fires Creek, <abbrev xmlns:xlink="http://www.w3.org/1999/xlink" xlink:title="M Hedin" id="ABBRID0EALDM" xlink:type="simple">MCH</abbrev> 02_144, ventral (<bold>I</bold>), dorsal (<bold>J</bold>). North Carolina, Swain Co., Nantahala River Gorge, Nantahala River Gorge, across from Talc Mountain quarry, dorsal (<bold>K</bold>). North Carolina, Macon Co., S Wayah Bald, <abbrev xmlns:xlink="http://www.w3.org/1999/xlink" xlink:title="M Hedin" id="ABBRID0EKLDM" xlink:type="simple">MCH</abbrev> 02_169, dorsal (<bold>L</bold>). Scale bar: 0.5 mm.</p></caption><graphic xmlns:xlink="http://www.w3.org/1999/xlink" xlink:href="zookeys-1145-001_article-96724__-g064.jpg" position="float" orientation="portrait" xlink:type="simple" id="oo_804515.jpg"><uri content-type="original_file" xlink:type="simple">https://binary.pensoft.net/fig/804515</uri></graphic></fig><fig id="F6" position="float" orientation="portrait"><object-id xmlns:xlink="http://www.w3.org/1999/xlink" content-type="doi" xlink:type="simple">10.3897/zookeys.1145.96724.figure6</object-id><object-id xmlns:xlink="http://www.w3.org/1999/xlink" content-type="arpha" xlink:type="simple">809AB900-549C-5BD8-8198-AE4C0EE27333</object-id><label>Figure 6.</label><caption><p><abbrev xmlns:xlink="http://www.w3.org/1999/xlink" xlink:title="mitochondrial cytochrome c oxidase subunit I" id="ABBRID0EU4AE" xlink:type="simple">COI</abbrev> IQT gene tree. Distant outgroups trimmed. Specimen numbers correspond to those in Suppl. material <xref ref-type="supplementary-material" rid="S3">3</xref> (with detailed location provided in Suppl. material <xref ref-type="supplementary-material" rid="S1">1</xref>). Sequences from <abbrev xmlns:xlink="http://www.w3.org/1999/xlink" xlink:title="ultraconserved element" id="ABBRID0EA5AE" xlink:type="simple">UCE</abbrev> capture denoted with “NODE”. Populations with a “<italic><tp:taxon-name><tp:taxon-name-part taxon-name-part-type="genus" reg="Nesticus">Nesticus</tp:taxon-name-part><tp:taxon-name-part taxon-name-part-type="species" reg="cooperi">cooperi</tp:taxon-name-part></tp:taxon-name></italic>-like” male paracymbium denoted by small circles. Not all tip bootstrap values shown (see Suppl. material <xref ref-type="supplementary-material" rid="S4">4</xref> for .tre file with all bootstrap values).</p></caption><graphic xmlns:xlink="http://www.w3.org/1999/xlink" xlink:href="zookeys-1145-001_article-96724__-g006.jpg" position="float" orientation="portrait" xlink:type="simple" id="oo_804457.jpg"><uri content-type="original_file" xlink:type="simple">https://binary.pensoft.net/fig/804457</uri></graphic></fig><supplementary-material xmlns:xlink="http://www.w3.org/1999/xlink" id="S3" position="float" orientation="portrait" xlink:type="simple"><object-id content-type="doi" xlink:type="simple">10.3897/zookeys.1145.96724.suppl3</object-id><object-id content-type="zenodo_dep_id" xlink:type="simple">7607005</object-id><object-id content-type="arpha" xlink:type="simple">C5B10E30-1B5F-5CB2-A3E5-9A8E434BFC2B</object-id><label>Supplementary material 3</label><caption><p>Specimens used in molecular work</p></caption><statement content-type="dataType"><label>Data type</label><p>DNA records (excel file)</p></statement><media xlink:href="zookeys-1145-001_article-96724__-s003.xlsx" mimetype="application" mime-subtype="vnd.openxmlformats-officedocument.spreadsheetml.sheet" position="float" orientation="portrait" xlink:type="simple" id="oo_804520.xlsx"><uri content-type="original_file" xlink:type="simple">https://binary.pensoft.net/file/804520</uri></media><permissions><license xlink:type="simple"><license-p>This dataset is made available under the Open Database License (http://opendatacommons.org/licenses/odbl/1.0/). The Open Database License (ODbL) is a license agreement intended to allow users to freely share, modify, and use this Dataset while maintaining this same freedom for others, provided that the original source and author(s) are credited.</license-p></license></permissions><attrib specific-use="authors">Marshal Hedin, Marc A. Milne</attrib></supplementary-material><supplementary-material xmlns:xlink="http://www.w3.org/1999/xlink" id="S1" position="float" orientation="portrait" xlink:type="simple"><object-id content-type="doi" xlink:type="simple">10.3897/zookeys.1145.96724.suppl1</object-id><object-id content-type="zenodo_dep_id" xlink:type="simple">7606997</object-id><object-id content-type="arpha" xlink:type="simple">6BE31A3D-E11E-5F66-9FB7-FBE5743FB0FD</object-id><label>Supplementary material 1</label><caption><p><italic><tp:taxon-name><tp:taxon-name-part taxon-name-part-type="genus" reg="Nesticus">Nesticus</tp:taxon-name-part></tp:taxon-name></italic> morphological material examined</p></caption><statement content-type="dataType"><label>Data type</label><p>occurrences (excel file)</p></statement><media xlink:href="zookeys-1145-001_article-96724__-s001.xlsx" mimetype="application" mime-subtype="vnd.openxmlformats-officedocument.spreadsheetml.sheet" position="float" orientation="portrait" xlink:type="simple" id="oo_804518.xlsx"><uri content-type="original_file" xlink:type="simple">https://binary.pensoft.net/file/804518</uri></media><permissions><license xlink:type="simple"><license-p>This dataset is made available under the Open Database License (http://opendatacommons.org/licenses/odbl/1.0/). The Open Database License (ODbL) is a license agreement intended to allow users to freely share, modify, and use this Dataset while maintaining this same freedom for others, provided that the original source and author(s) are credited.</license-p></license></permissions><attrib specific-use="authors">Marshal Hedin, Marc A. Milne</attrib></supplementary-material><supplementary-material xmlns:xlink="http://www.w3.org/1999/xlink" id="S4" position="float" orientation="portrait" xlink:type="simple"><object-id content-type="doi" xlink:type="simple">10.3897/zookeys.1145.96724.suppl4</object-id><object-id content-type="zenodo_dep_id" xlink:type="simple">7607007</object-id><object-id content-type="arpha" xlink:type="simple">B8776F12-447B-5DD7-B84D-D8D37436DD01</object-id><label>Supplementary material 4</label><caption><p>Input alignments, analysis log files, and output tree files</p></caption><statement content-type="dataType"><label>Data type</label><p>zip. archive</p></statement><media xlink:href="zookeys-1145-001_article-96724__-s004.zip" mimetype="application" mime-subtype="x-zip-compressed" position="float" orientation="portrait" xlink:type="simple" id="oo_804521.zip"><uri content-type="original_file" xlink:type="simple">https://binary.pensoft.net/file/804521</uri></media><permissions><license xlink:type="simple"><license-p>This dataset is made available under the Open Database License (http://opendatacommons.org/licenses/odbl/1.0/). The Open Database License (ODbL) is a license agreement intended to allow users to freely share, modify, and use this Dataset while maintaining this same freedom for others, provided that the original source and author(s) are credited.</license-p></license></permissions><attrib specific-use="authors">Marshal Hedin, Marc A. Milne</attrib></supplementary-material><fig id="F53" position="float" orientation="portrait"><object-id xmlns:xlink="http://www.w3.org/1999/xlink" content-type="doi" xlink:type="simple">10.3897/zookeys.1145.96724.figure53</object-id><object-id xmlns:xlink="http://www.w3.org/1999/xlink" content-type="arpha" xlink:type="simple">EEB903DE-1435-5255-8564-637A99B8D360</object-id><label>Figure 53.</label><caption><p><bold>A</bold> distribution of <italic><tp:taxon-name><tp:taxon-name-part taxon-name-part-type="genus" reg="Nesticus"/><tp:taxon-name-part taxon-name-part-type="species" reg="reclusus">reclusus</tp:taxon-name-part></tp:taxon-name></italic> group species <bold>B</bold> distribution of <italic><tp:taxon-name><tp:taxon-name-part taxon-name-part-type="genus" reg="Nesticus">Nesticus</tp:taxon-name-part><tp:taxon-name-part taxon-name-part-type="species" reg="jonesi">jonesi</tp:taxon-name-part></tp:taxon-name></italic>. Type localities designated with yellow circles. State boundaries and major cities shown for geographic context. Dashed lines circumscribe known species distributions. The geographic distribution of “<italic><tp:taxon-name><tp:taxon-name-part taxon-name-part-type="genus" reg="Nesticus">N.</tp:taxon-name-part><tp:taxon-name-part taxon-name-part-type="species" reg="cooperi">cooperi</tp:taxon-name-part></tp:taxon-name></italic>-like” populations is circled; this includes some female-only locations which are inside this distribution and included here only for purposes of graphical convenience.</p></caption><graphic xmlns:xlink="http://www.w3.org/1999/xlink" xlink:href="zookeys-1145-001_article-96724__-g053.jpg" position="float" orientation="portrait" xlink:type="simple" id="oo_804504.jpg"><uri content-type="original_file" xlink:type="simple">https://binary.pensoft.net/fig/804504</uri></graphic></fig><fig id="F3" position="float" orientation="portrait"><object-id xmlns:xlink="http://www.w3.org/1999/xlink" content-type="doi" xlink:type="simple">10.3897/zookeys.1145.96724.figure3</object-id><object-id xmlns:xlink="http://www.w3.org/1999/xlink" content-type="arpha" xlink:type="simple">1175C5AC-9E6D-57E2-B771-2F3B40C5351C</object-id><label>Figure 3.</label><caption><p><abbrev xmlns:xlink="http://www.w3.org/1999/xlink" xlink:title="ultraconserved element" id="ABBRID0E3XAE" xlink:type="simple">UCE</abbrev> concatenated maximum likelihood tree. Distant outgroups removed (for graphical purposes), specimen numbers correspond to those in Suppl. material <xref ref-type="supplementary-material" rid="S3">3</xref> (with detailed location provided in Suppl. material <xref ref-type="supplementary-material" rid="S1">1</xref>). Node numbers correspond to bootstrap (bold text) / gCF / sCF. Only bootstrap values below 100 shown, all others 100. gCF and sCF values rounded to nearest integer; sCF values below 38 highlighted with red text.</p></caption><graphic xmlns:xlink="http://www.w3.org/1999/xlink" xlink:href="zookeys-1145-001_article-96724__-g003.jpg" position="float" orientation="portrait" xlink:type="simple" id="oo_804454.jpg"><uri content-type="original_file" xlink:type="simple">https://binary.pensoft.net/fig/804454</uri></graphic></fig><fig id="F4" position="float" orientation="portrait"><object-id xmlns:xlink="http://www.w3.org/1999/xlink" content-type="doi" xlink:type="simple">10.3897/zookeys.1145.96724.figure4</object-id><object-id xmlns:xlink="http://www.w3.org/1999/xlink" content-type="arpha" xlink:type="simple">5262342A-B7A7-57B0-A3AC-1E9AA5B8DA9D</object-id><label>Figure 4.</label><caption><p><abbrev xmlns:xlink="http://www.w3.org/1999/xlink" xlink:title="ultraconserved element" id="ABBRID0EVYAE" xlink:type="simple">UCE</abbrev> ASTRAL species tree. Distant outgroups removed (for graphical purposes), specimen numbers correspond to those in Suppl. material <xref ref-type="supplementary-material" rid="S3">3</xref> (with detailed location provided in Suppl. material <xref ref-type="supplementary-material" rid="S1">1</xref>). Included are quartet support values (rounded to nearest integer), and local posterior probability values (if less than 1.0, red text). Branch lengths in coalescent units for internal branches only, terminal branch lengths arbitrary. Internal branch to <italic><tp:taxon-name><tp:taxon-name-part taxon-name-part-type="genus" reg="Nesticus">Nesticus</tp:taxon-name-part><tp:taxon-name-part taxon-name-part-type="species" reg="cressleri">cressleri</tp:taxon-name-part></tp:taxon-name></italic> truncated for graphical purposes.</p></caption><graphic xmlns:xlink="http://www.w3.org/1999/xlink" xlink:href="zookeys-1145-001_article-96724__-g004.jpg" position="float" orientation="portrait" xlink:type="simple" id="oo_804455.jpg"><uri content-type="original_file" xlink:type="simple">https://binary.pensoft.net/fig/804455</uri></graphic></fig></tp:treatment-sec><ref-list><ref id="B60"><mixed-citation xmlns:xlink="http://www.w3.org/1999/xlink" xlink:type="simple"><person-group><name name-style="western"><surname>Thomas</surname><given-names>SM</given-names></name><name name-style="western"><surname>Hedin</surname><given-names>M</given-names></name></person-group> (<year>2008</year>) <article-title>Multigenic phylogeographic divergence in the paleoendemic southern Appalachian opilionid <italic><tp:taxon-name><tp:taxon-name-part taxon-name-part-type="genus">Fumontana</tp:taxon-name-part><tp:taxon-name-part taxon-name-part-type="species">deprehendor</tp:taxon-name-part></tp:taxon-name></italic> Shear (<tp:taxon-name><tp:taxon-name-part taxon-name-part-type="order">Opiliones</tp:taxon-name-part></tp:taxon-name>, <tp:taxon-name><tp:taxon-name-part taxon-name-part-type="suborder">Laniatores</tp:taxon-name-part></tp:taxon-name>, <tp:taxon-name><tp:taxon-name-part taxon-name-part-type="family">Triaenonychidae</tp:taxon-name-part></tp:taxon-name>).</article-title><source>Molecular Phylogenetics and Evolution</source><volume>46</volume>(<issue>2</issue>): <fpage>645</fpage>–<lpage>658</lpage>. <ext-link xlink:href="10.1016/j.ympev.2007.10.013" ext-link-type="doi" xlink:type="simple">https://doi.org/10.1016/j.ympev.2007.10.013</ext-link></mixed-citation></ref><ref id="B26"><mixed-citation xmlns:xlink="http://www.w3.org/1999/xlink" xlink:type="simple"><person-group><name name-style="western"><surname>Keith</surname><given-names>R</given-names></name><name name-style="western"><surname>Hedin</surname><given-names>M</given-names></name></person-group> (<year>2012</year>) <article-title>Extreme mitochondrial population subdivision in southern Appalachian paleoendemic spiders (<tp:taxon-name><tp:taxon-name-part taxon-name-part-type="order">Araneae</tp:taxon-name-part></tp:taxon-name>: <tp:taxon-name><tp:taxon-name-part taxon-name-part-type="family">Hypochilidae</tp:taxon-name-part></tp:taxon-name>: <italic><tp:taxon-name><tp:taxon-name-part taxon-name-part-type="genus">Hypochilus</tp:taxon-name-part></tp:taxon-name></italic>), with implications for species delimitation.</article-title><source>The Journal of Arachnology</source><volume>40</volume>(<issue>2</issue>): <fpage>167</fpage>–<lpage>181</lpage>. <ext-link xlink:href="10.1636/A11-49.1" ext-link-type="doi" xlink:type="simple">https://doi.org/10.1636/A11-49.1</ext-link></mixed-citation></ref><ref id="B18"><mixed-citation xmlns:xlink="http://www.w3.org/1999/xlink" xlink:type="simple"><person-group><name name-style="western"><surname>Hedin</surname><given-names>M</given-names></name><name name-style="western"><surname>McCormack</surname><given-names>M</given-names></name></person-group> (<year>2017</year>) <article-title>Biogeographical evidence for common vicariance and rare dispersal in a southern Appalachian harvestman (<tp:taxon-name><tp:taxon-name-part taxon-name-part-type="family">Sabaconidae</tp:taxon-name-part></tp:taxon-name>, <italic><tp:taxon-name><tp:taxon-name-part taxon-name-part-type="genus">Sabacon</tp:taxon-name-part><tp:taxon-name-part taxon-name-part-type="species">cavicolens</tp:taxon-name-part></tp:taxon-name></italic>).</article-title><source>Journal of Biogeography</source><volume>44</volume>(<issue>7</issue>): <fpage>1665</fpage>–<lpage>1678</lpage>. <ext-link xlink:href="10.1111/jbi.12973" ext-link-type="doi" xlink:type="simple">https://doi.org/10.1111/jbi.12973</ext-link></mixed-citation></ref></ref-list></tp:taxon-treatment>
