# Supplementary material for: ﻿New species in old mountains: integrative taxonomy reveals ten new species and extensive short-range endemism in Nesticus spiders (Araneae, Nesticidae) from the southern Appalachian Mountains
Source: Zookeys. 2023 Feb 3;1145:1–130. doi: 10.3897/zookeys.1145.96724 (PMC10208238; doi:10.3897/zookeys.1145.96724)
Supplement: XML Treatment for Nesticus stupkai [file zookeys.1145.96724-treatment36.xml]

<!DOCTYPE tp:taxon-treatment
  PUBLIC "-//TaxonX//DTD Taxonomic Treatment Publishing DTD v0 20100105//EN" "tax-treatment-NSO.dtd">
<tp:taxon-treatment xmlns:tp="http://www.plazi.org/taxpub"><tp:treatment-meta><kwd-group><label>Taxon classification</label><kwd>
                  <named-content content-type="kingdom">Animalia</named-content>
                </kwd><kwd>
                  <named-content content-type="order">Araneae</named-content>
                </kwd><kwd>
                  <named-content content-type="family">Nesticidae</named-content>
                </kwd></kwd-group><mixed-citation publication-type="journal"><person-group><name><surname>Hedin</surname><given-names>Marshal</given-names></name><name><surname>Milne</surname><given-names>Marc A.</given-names></name></person-group><article-title>﻿New species in old mountains: integrative taxonomy reveals ten new species and extensive short-range endemism in <italic><tp:taxon-name><tp:taxon-name-part taxon-name-part-type="genus" reg="Nesticus">Nesticus</tp:taxon-name-part></tp:taxon-name></italic> spiders (<tp:taxon-name><tp:taxon-name-part taxon-name-part-type="order">Araneae</tp:taxon-name-part></tp:taxon-name>, <tp:taxon-name><tp:taxon-name-part taxon-name-part-type="family">Nesticidae</tp:taxon-name-part></tp:taxon-name>) from the southern Appalachian Mountains</article-title><source>Zookeys</source><day>03</day><month>02</month><year>2023</year><volume>1145</volume><fpage>1</fpage><lpage>130</lpage><pub-id pub-id-type="doi">10.3897/zookeys.1145.96724</pub-id></mixed-citation></tp:treatment-meta><tp:nomenclature><label>﻿</label><tp:taxon-name>
                <object-id xmlns:xlink="http://www.w3.org/1999/xlink" content-type="arpha" xlink:type="simple">003F02A4-CD81-5C15-A6E9-C578CB406311</object-id>
                <tp:taxon-name-part taxon-name-part-type="genus" reg="Nesticus">Nesticus</tp:taxon-name-part>
                <tp:taxon-name-part taxon-name-part-type="species" reg="stupkai">stupkai</tp:taxon-name-part>
              </tp:taxon-name><tp:taxon-authority>Gertsch, 1984</tp:taxon-authority><xref ref-type="fig" rid="F62">Fig. 62A–I</xref><tp:nomenclature-citation-list><tp:nomenclature-citation><tp:taxon-name>
                    <tp:taxon-name-part taxon-name-part-type="genus" reg="Nesticus">Nesticus</tp:taxon-name-part>
                    <tp:taxon-name-part taxon-name-part-type="species" reg="stupkai">stupkai</tp:taxon-name-part>
                  </tp:taxon-name><comment>Gertsch, 1984: 31, figs 71–74, 106–108; <xref ref-type="bibr" rid="B50">Reeves 2000</xref>: 338.</comment></tp:nomenclature-citation></tp:nomenclature-citation-list></tp:nomenclature><tp:treatment-sec sec-type="material" id="SECID0EFLCM"><title>Material examined.</title><p><bold>Type material: <italic>Holotype</italic></bold>: USA – Tennessee, <bold>Blount Co.</bold> • ♂ holotype; White Oak Sinks, Great Smoky Mountains National Park; 21 Jul. 1937; A. Stupka leg; <named-content xmlns:xlink="http://www.w3.org/1999/xlink" content-type="dwc:institutional_code" xlink:title="American Museum of Natural History" xlink:href="http://grbio.org/institution/american-museum-natural-history" xlink:type="simple">AMNH</named-content>; <bold>New collections from near type locality</bold>: – <bold>Blount Co.</bold> • ♀; Great Smoky Mountains NP, White Oak Sinks, Blowhole; 21 Aug. 1992; M. Hedin leg. <bold>Non type material</bold>: – <bold>Blount Co.</bold> • 6♂, 9♀; Blowing Cave, NE Townsend, off Hwy 321; 22 Sep. 1992; M. Hedin, S. O’Kane leg.; • ♀; Great Smoky Mountains NP, Little River at Mile 40 of Hwy 73; <named-content xmlns:xlink="http://www.w3.org/1999/xlink" content-type="dwc:verbatimCoordinates" xlink:type="simple"><named-content content-type="geo-json" specific-use="{&#34;type&#34;:&#34;Point&#34;,&#34;coordinates&#34;:[-83.682700,35.668800]}" id="NCID0EBMCM" xlink:type="simple">35.6688°N, -83.6827°W</named-content></named-content>; 22 Aug. 1992; M. Hedin leg.; – <bold>Loudon Co.</bold> • ♂, 4♀, 16 imm; Benjos Cave, TLN11; 30 Aug. 2014; M.L. Niemiller, C.D.R. Stephen, E.T. Carter leg.; MLN 14–044.17.</p></tp:treatment-sec><tp:treatment-sec sec-type="diagnosis" id="SECID0EIMCM"><title>Diagnosis.</title><p>See Diagnosis of <italic><tp:taxon-name><tp:taxon-name-part taxon-name-part-type="genus" reg="Nesticus">Nesticus</tp:taxon-name-part><tp:taxon-name-part taxon-name-part-type="species" reg="bishopi">bishopi</tp:taxon-name-part></tp:taxon-name></italic> for details on shared male morphology. Females are likewise similar to <italic><tp:taxon-name><tp:taxon-name-part taxon-name-part-type="genus" reg="Nesticus">N.</tp:taxon-name-part><tp:taxon-name-part taxon-name-part-type="species" reg="bishopi">bishopi</tp:taxon-name-part></tp:taxon-name></italic>, with a narrowing median septum with posterior bars that form an anchor shape, directed upwards and outwards, spermathecae lying lateral to these bars at approximately the same angle (compare Fig. <xref ref-type="fig" rid="F61">61A–H</xref>. to Fig. <xref ref-type="fig" rid="F62">62D–I</xref>). Without knowledge of geographic origin, we cannot distinguish epigynal morphologies of these two species.</p><p>Females of <italic><tp:taxon-name><tp:taxon-name-part taxon-name-part-type="genus" reg="Nesticus">Nesticus</tp:taxon-name-part><tp:taxon-name-part taxon-name-part-type="species" reg="stupkai">stupkai</tp:taxon-name-part></tp:taxon-name></italic> and <italic><tp:taxon-name><tp:taxon-name-part taxon-name-part-type="genus" reg="Nesticus">N.</tp:taxon-name-part><tp:taxon-name-part taxon-name-part-type="species" reg="bishopi">bishopi</tp:taxon-name-part></tp:taxon-name></italic> can be distinguished from the closely related <italic><tp:taxon-name><tp:taxon-name-part taxon-name-part-type="genus" reg="Nesticus">N.</tp:taxon-name-part><tp:taxon-name-part taxon-name-part-type="species" reg="reclusus">reclusus</tp:taxon-name-part></tp:taxon-name></italic> by the outwards oriented dorsal epigynal plates in the former (Figs <xref ref-type="fig" rid="F61">61A–H</xref>, <xref ref-type="fig" rid="F62">62D–I</xref>), vs. the inwards oriented dorsal epigynal plates in the latter (Fig. <xref ref-type="fig" rid="F65">65A–F</xref>).</p></tp:treatment-sec><tp:treatment-sec sec-type="variation" id="SECID0E2OCM"><title>Variation.</title><p>Males and females from different populations share very similar genitalic morphologies (Fig. <xref ref-type="fig" rid="F62">62A–C</xref>).</p></tp:treatment-sec><tp:treatment-sec sec-type="distribution" id="SECID0EFPCM"><title>Distribution and natural history.</title><p>With a distribution similar to <italic><tp:taxon-name><tp:taxon-name-part taxon-name-part-type="genus" reg="Nesticus">Nesticus</tp:taxon-name-part><tp:taxon-name-part taxon-name-part-type="species" reg="barrowsi">barrowsi</tp:taxon-name-part></tp:taxon-name></italic>, from cave entrances in karst windows along the northwestern edge of Great Smoky Mountains National Park (Fig. <xref ref-type="fig" rid="F53">53</xref>), and nearby surface (boulderfield) habitats. We include a new important western record from Benjos Cave, southwest of Knoxville in the Tennessee River Valley.</p><p>As an example of natural history, specimens from Blowing Cave were collected from a cave entrance, while those from Little River were collected from beneath rockpiles directly adjacent to a stream.</p><p><xref ref-type="bibr" rid="B50">Reeves (2000)</xref> reported <italic><tp:taxon-name><tp:taxon-name-part taxon-name-part-type="genus" reg="Nesticus">Nesticus</tp:taxon-name-part><tp:taxon-name-part taxon-name-part-type="species" reg="stupkai">stupkai</tp:taxon-name-part></tp:taxon-name></italic> in sympatry with <italic><tp:taxon-name><tp:taxon-name-part taxon-name-part-type="genus" reg="Nesticus">N.</tp:taxon-name-part><tp:taxon-name-part taxon-name-part-type="species" reg="barrowsi">barrowsi</tp:taxon-name-part></tp:taxon-name></italic> at two cave locations in Great Smoky Mountains National Park, and we collected this taxon pair in near sympatry in the White Oak Sinks, with <italic><tp:taxon-name><tp:taxon-name-part taxon-name-part-type="genus" reg="Nesticus">N.</tp:taxon-name-part><tp:taxon-name-part taxon-name-part-type="species" reg="barrowsi">barrowsi</tp:taxon-name-part></tp:taxon-name></italic> found in the dark zone of caves, and <italic><tp:taxon-name><tp:taxon-name-part taxon-name-part-type="genus" reg="Nesticus">N.</tp:taxon-name-part><tp:taxon-name-part taxon-name-part-type="species" reg="stupkai">stupkai</tp:taxon-name-part></tp:taxon-name></italic> found closer to cave entrances (twilight zone). <xref ref-type="bibr" rid="B50">Reeves (2000)</xref> also recorded <italic><tp:taxon-name><tp:taxon-name-part taxon-name-part-type="genus" reg="Nesticus">N.</tp:taxon-name-part><tp:taxon-name-part taxon-name-part-type="species" reg="stupkai">stupkai</tp:taxon-name-part></tp:taxon-name></italic> from Myhr Cave. We have confirmed male <italic><tp:taxon-name><tp:taxon-name-part taxon-name-part-type="genus" reg="Nesticus">N.</tp:taxon-name-part><tp:taxon-name-part taxon-name-part-type="species" reg="reclusus">reclusus</tp:taxon-name-part></tp:taxon-name></italic> from this location (Fig. <xref ref-type="fig" rid="F63">63A</xref>). This is either a case of sympatry or an original misidentification, as females of these species can be difficult to distinguish.</p></tp:treatment-sec><tp:treatment-sec sec-type="remarks" id="SECID0ELSCM"><title>Remarks.</title><p><italic><tp:taxon-name><tp:taxon-name-part taxon-name-part-type="genus" reg="Nesticus">Nesticus</tp:taxon-name-part><tp:taxon-name-part taxon-name-part-type="species" reg="bishopi">bishopi</tp:taxon-name-part></tp:taxon-name></italic> plus <italic><tp:taxon-name><tp:taxon-name-part taxon-name-part-type="genus" reg="Nesticus">N.</tp:taxon-name-part><tp:taxon-name-part taxon-name-part-type="species" reg="stupkai">stupkai</tp:taxon-name-part></tp:taxon-name></italic> together form a strongly supported nuclear clade (Figs <xref ref-type="fig" rid="F3">3</xref>, <xref ref-type="fig" rid="F4">4</xref>). Within this clade however <italic><tp:taxon-name><tp:taxon-name-part taxon-name-part-type="genus" reg="Nesticus">N.</tp:taxon-name-part><tp:taxon-name-part taxon-name-part-type="species" reg="stupkai">stupkai</tp:taxon-name-part></tp:taxon-name></italic> is not monophyletic on <abbrev xmlns:xlink="http://www.w3.org/1999/xlink" xlink:title="ultraconserved element" id="ABBRID0E1TCM" xlink:type="simple">UCE</abbrev> trees, with the White Oak Sinks (type) population strongly supported as more closely related to a geographically distant <italic><tp:taxon-name><tp:taxon-name-part taxon-name-part-type="genus" reg="Nesticus">N.</tp:taxon-name-part><tp:taxon-name-part taxon-name-part-type="species" reg="bishopi">bishopi</tp:taxon-name-part></tp:taxon-name></italic> clade than to the geographically adjacent Little River plus Blowing Cave <italic><tp:taxon-name><tp:taxon-name-part taxon-name-part-type="genus" reg="Nesticus">N.</tp:taxon-name-part><tp:taxon-name-part taxon-name-part-type="species" reg="stupkai">stupkai</tp:taxon-name-part></tp:taxon-name></italic> clade (Figs <xref ref-type="fig" rid="F3">3</xref>, <xref ref-type="fig" rid="F4">4</xref>).</p><p>One possibility is that the latter clade (Little River, Blowing Cave) is not <italic><tp:taxon-name><tp:taxon-name-part taxon-name-part-type="genus" reg="Nesticus">Nesticus</tp:taxon-name-part><tp:taxon-name-part taxon-name-part-type="species" reg="stupkai">stupkai</tp:taxon-name-part></tp:taxon-name></italic>, but a separate lineage. We have closely compared males and females from the White Oak Sinks (type) population to males and females from Blowing Cave and detect no morphological differences (Fig. <xref ref-type="fig" rid="F62">62A–C</xref>). Despite paraphyly, and as an expectation to the species criteria used in this revision, we retain <italic><tp:taxon-name><tp:taxon-name-part taxon-name-part-type="genus" reg="Nesticus">N.</tp:taxon-name-part><tp:taxon-name-part taxon-name-part-type="species" reg="stupkai">stupkai</tp:taxon-name-part></tp:taxon-name></italic> as a distinct species.</p></tp:treatment-sec><tp:treatment-sec><!--Section generated to contain objects referenced in tp:taxon-treatment.--><fig id="F62" position="float" orientation="portrait"><object-id xmlns:xlink="http://www.w3.org/1999/xlink" content-type="doi" xlink:type="simple">10.3897/zookeys.1145.96724.figure62</object-id><object-id xmlns:xlink="http://www.w3.org/1999/xlink" content-type="arpha" xlink:type="simple">C8F5C057-C763-5A09-A953-8CDB9D8F71CC</object-id><label>Figure 62.</label><caption><p><italic><tp:taxon-name><tp:taxon-name-part taxon-name-part-type="genus" reg="Nesticus">Nesticus</tp:taxon-name-part><tp:taxon-name-part taxon-name-part-type="species" reg="stupkai">stupkai</tp:taxon-name-part></tp:taxon-name></italic> genitalia. Tennessee, Blount Co., Blowing Cave, NE of Townsend, <abbrev xmlns:xlink="http://www.w3.org/1999/xlink" xlink:title="M Hedin" id="ABBRID0EH4BM" xlink:type="simple">MCH</abbrev> specimen #1555, ♂ palp, ventral (<bold>A</bold>), dorsal (<bold>B</bold>) <bold>C</bold> Tennessee, Blount Co., Great Smoky Mountains NP, White Oak Sinks, holotype ♂ palp, ventral. Tennessee, Blount Co., Blowing Cave, <abbrev xmlns:xlink="http://www.w3.org/1999/xlink" xlink:title="M Hedin" id="ABBRID0ER4BM" xlink:type="simple">MCH</abbrev> specimen #1567, epigynum, ventral (<bold>D</bold>), dorsal (<bold>E</bold>). Tennessee, Blount Co., Great Smoky Mountains NP, Little River at Mile 40 of Hwy 73, <abbrev xmlns:xlink="http://www.w3.org/1999/xlink" xlink:title="M Hedin" id="ABBRID0EZ4BM" xlink:type="simple">MCH</abbrev> specimen #1305, epigynum, ventral (<bold>F</bold>), dorsal (<bold>G</bold>). Tennessee, Blount Co., Great Smoky Mountains NP, White Oak Sinks, <abbrev xmlns:xlink="http://www.w3.org/1999/xlink" xlink:title="M Hedin" id="ABBRID0EB5BM" xlink:type="simple">MCH</abbrev> specimen #1304, epigynum, ventral (<bold>H</bold>), dorsal (<bold>I</bold>). Scale bar: 0.5 mm.</p></caption><graphic xmlns:xlink="http://www.w3.org/1999/xlink" xlink:href="zookeys-1145-001_article-96724__-g062.jpg" position="float" orientation="portrait" xlink:type="simple" id="oo_804513.jpg"><uri content-type="original_file" xlink:type="simple">https://binary.pensoft.net/fig/804513</uri></graphic></fig><fig id="F61" position="float" orientation="portrait"><object-id xmlns:xlink="http://www.w3.org/1999/xlink" content-type="doi" xlink:type="simple">10.3897/zookeys.1145.96724.figure61</object-id><object-id xmlns:xlink="http://www.w3.org/1999/xlink" content-type="arpha" xlink:type="simple">455EDCA6-FC7B-5E4C-BA6D-3CF1EFECB1A4</object-id><label>Figure 61.</label><caption><p><italic><tp:taxon-name><tp:taxon-name-part taxon-name-part-type="genus" reg="Nesticus">Nesticus</tp:taxon-name-part><tp:taxon-name-part taxon-name-part-type="species" reg="bishopi">bishopi</tp:taxon-name-part></tp:taxon-name></italic> epigynal variation. North Carolina, Macon Co., below Glenn Falls, <abbrev xmlns:xlink="http://www.w3.org/1999/xlink" xlink:title="M Hedin" id="ABBRID0EP2BM" xlink:type="simple">MCH</abbrev> specimen #1071, ventral (<bold>A</bold>), dorsal (<bold>B</bold>). Georgia, Rabun Co., Chattooga River at confluence with Pole Creek, <abbrev xmlns:xlink="http://www.w3.org/1999/xlink" xlink:title="M Hedin" id="ABBRID0EX2BM" xlink:type="simple">MCH</abbrev> 02_181, ventral (<bold>C</bold>), dorsal (<bold>D</bold>). North Carolina, Macon Co., along Black Creek, <abbrev xmlns:xlink="http://www.w3.org/1999/xlink" xlink:title="M Hedin" id="ABBRID0E62BM" xlink:type="simple">MCH</abbrev> 02_141, ventral (<bold>E</bold>), dorsal (<bold>F</bold>). North Carolina, Jackson Co., along Chattooga River, between Scotsman and Glade Creek, <abbrev xmlns:xlink="http://www.w3.org/1999/xlink" xlink:title="M Hedin" id="ABBRID0EH3BM" xlink:type="simple">MCH</abbrev> specimen #2016, ventral (<bold>G</bold>), dorsal (<bold>H</bold>). Scale bar: 0.5 mm.</p></caption><graphic xmlns:xlink="http://www.w3.org/1999/xlink" xlink:href="zookeys-1145-001_article-96724__-g061.jpg" position="float" orientation="portrait" xlink:type="simple" id="oo_804512.jpg"><uri content-type="original_file" xlink:type="simple">https://binary.pensoft.net/fig/804512</uri></graphic></fig><fig id="F65" position="float" orientation="portrait"><object-id xmlns:xlink="http://www.w3.org/1999/xlink" content-type="doi" xlink:type="simple">10.3897/zookeys.1145.96724.figure65</object-id><object-id xmlns:xlink="http://www.w3.org/1999/xlink" content-type="arpha" xlink:type="simple">A272F026-C525-5A6B-82A1-0615633BC9AF</object-id><label>Figure 65.</label><caption><p>northeastern <italic><tp:taxon-name><tp:taxon-name-part taxon-name-part-type="genus" reg="Nesticus">Nesticus</tp:taxon-name-part><tp:taxon-name-part taxon-name-part-type="species" reg="reclusus">reclusus</tp:taxon-name-part></tp:taxon-name></italic> epigynal variation. North Carolina, Swain Co., Great Smoky Mountains NP, south of Clingman’s Dome, vicinity Forney Ridge parking area, <abbrev xmlns:xlink="http://www.w3.org/1999/xlink" xlink:title="M Hedin" id="ABBRID0E4NDM" xlink:type="simple">MCH</abbrev> specimen #1973, ventral (<bold>A</bold>), dorsal (<bold>B</bold>). North Carolina, Swain Co., Great Smoky Mountains NP, N of Smokemont Campground turnoff, <abbrev xmlns:xlink="http://www.w3.org/1999/xlink" xlink:title="M Hedin" id="ABBRID0EFODM" xlink:type="simple">MCH</abbrev> specimen #N1019, ventral (<bold>C</bold>), dorsal (<bold>D</bold>). North Carolina, Swain Co., Great Smoky Mountains NP, Noland Creek at Laurel Branch, <abbrev xmlns:xlink="http://www.w3.org/1999/xlink" xlink:title="M Hedin" id="ABBRID0ENODM" xlink:type="simple">MCH</abbrev> specimen #N1051, ventral (<bold>E</bold>), dorsal (<bold>F</bold>). Scale bar: 0.5 mm.</p></caption><graphic xmlns:xlink="http://www.w3.org/1999/xlink" xlink:href="zookeys-1145-001_article-96724__-g065.jpg" position="float" orientation="portrait" xlink:type="simple" id="oo_804516.jpg"><uri content-type="original_file" xlink:type="simple">https://binary.pensoft.net/fig/804516</uri></graphic></fig><fig id="F53" position="float" orientation="portrait"><object-id xmlns:xlink="http://www.w3.org/1999/xlink" content-type="doi" xlink:type="simple">10.3897/zookeys.1145.96724.figure53</object-id><object-id xmlns:xlink="http://www.w3.org/1999/xlink" content-type="arpha" xlink:type="simple">EEB903DE-1435-5255-8564-637A99B8D360</object-id><label>Figure 53.</label><caption><p><bold>A</bold> distribution of <italic><tp:taxon-name><tp:taxon-name-part taxon-name-part-type="genus" reg="Nesticus"/><tp:taxon-name-part taxon-name-part-type="species" reg="reclusus">reclusus</tp:taxon-name-part></tp:taxon-name></italic> group species <bold>B</bold> distribution of <italic><tp:taxon-name><tp:taxon-name-part taxon-name-part-type="genus" reg="Nesticus">Nesticus</tp:taxon-name-part><tp:taxon-name-part taxon-name-part-type="species" reg="jonesi">jonesi</tp:taxon-name-part></tp:taxon-name></italic>. Type localities designated with yellow circles. State boundaries and major cities shown for geographic context. Dashed lines circumscribe known species distributions. The geographic distribution of “<italic><tp:taxon-name><tp:taxon-name-part taxon-name-part-type="genus" reg="Nesticus">N.</tp:taxon-name-part><tp:taxon-name-part taxon-name-part-type="species" reg="cooperi">cooperi</tp:taxon-name-part></tp:taxon-name></italic>-like” populations is circled; this includes some female-only locations which are inside this distribution and included here only for purposes of graphical convenience.</p></caption><graphic xmlns:xlink="http://www.w3.org/1999/xlink" xlink:href="zookeys-1145-001_article-96724__-g053.jpg" position="float" orientation="portrait" xlink:type="simple" id="oo_804504.jpg"><uri content-type="original_file" xlink:type="simple">https://binary.pensoft.net/fig/804504</uri></graphic></fig><fig id="F63" position="float" orientation="portrait"><object-id xmlns:xlink="http://www.w3.org/1999/xlink" content-type="doi" xlink:type="simple">10.3897/zookeys.1145.96724.figure63</object-id><object-id xmlns:xlink="http://www.w3.org/1999/xlink" content-type="arpha" xlink:type="simple">D7E81321-1491-50CA-9CD2-1B12560F0130</object-id><label>Figure 63.</label><caption><p>northeastern <italic><tp:taxon-name><tp:taxon-name-part taxon-name-part-type="genus" reg="Nesticus">Nesticus</tp:taxon-name-part><tp:taxon-name-part taxon-name-part-type="species" reg="reclusus">reclusus</tp:taxon-name-part></tp:taxon-name></italic> ♂ palps, ventral view (*except for <bold>G</bold>) <bold>A</bold> Tennessee, Sevier Co., Wear Cove, Myhr Cave, <abbrev xmlns:xlink="http://www.w3.org/1999/xlink" xlink:title="M Hedin" id="ABBRID0EF6BM" xlink:type="simple">MCH</abbrev> 01_182 (*right palp, inverted in Photoshop) <bold>B</bold> Tennessee, Sevier Co., Great Smoky Mountains NP, Lower Baskins Creek <bold>C</bold> Tennessee, Sevier Co., Great Smoky Mountains NP, Hwy 441, N of Newfound Gap <bold>D</bold> Tennessee, Sevier Co., Great Smoky Mountains NP, Elkmont Area, <abbrev xmlns:xlink="http://www.w3.org/1999/xlink" xlink:title="M Hedin" id="ABBRID0EP6BM" xlink:type="simple">MCH</abbrev> 00_144 <bold>E</bold> North Carolina, Swain Co., Great Smoky Mountains NP, south of Clingman’s Dome, near Forney Ridge parking area <bold>F</bold> North Carolina, Swain Co., Great Smoky Mountains National Park, Andrew’s Bald (male holotype, <named-content xmlns:xlink="http://www.w3.org/1999/xlink" content-type="dwc:institutional_code" xlink:title="American Museum of Natural History" xlink:href="http://grbio.org/institution/american-museum-natural-history" xlink:type="simple">AMNH</named-content>) <bold>G</bold> North Carolina, Swain Co., Cheoah Dam along Cheoah Reservoir (<abbrev xmlns:xlink="http://www.w3.org/1999/xlink" xlink:title="M Hedin" id="ABBRID0E56BM" xlink:type="simple">MCH</abbrev> 07_116), dorsal view. Scale bar: 0.5 mm.</p></caption><graphic xmlns:xlink="http://www.w3.org/1999/xlink" xlink:href="zookeys-1145-001_article-96724__-g063.jpg" position="float" orientation="portrait" xlink:type="simple" id="oo_804514.jpg"><uri content-type="original_file" xlink:type="simple">https://binary.pensoft.net/fig/804514</uri></graphic></fig><fig id="F3" position="float" orientation="portrait"><object-id xmlns:xlink="http://www.w3.org/1999/xlink" content-type="doi" xlink:type="simple">10.3897/zookeys.1145.96724.figure3</object-id><object-id xmlns:xlink="http://www.w3.org/1999/xlink" content-type="arpha" xlink:type="simple">1175C5AC-9E6D-57E2-B771-2F3B40C5351C</object-id><label>Figure 3.</label><caption><p><abbrev xmlns:xlink="http://www.w3.org/1999/xlink" xlink:title="ultraconserved element" id="ABBRID0E3XAE" xlink:type="simple">UCE</abbrev> concatenated maximum likelihood tree. Distant outgroups removed (for graphical purposes), specimen numbers correspond to those in Suppl. material <xref ref-type="supplementary-material" rid="S3">3</xref> (with detailed location provided in Suppl. material <xref ref-type="supplementary-material" rid="S1">1</xref>). Node numbers correspond to bootstrap (bold text) / gCF / sCF. Only bootstrap values below 100 shown, all others 100. gCF and sCF values rounded to nearest integer; sCF values below 38 highlighted with red text.</p></caption><graphic xmlns:xlink="http://www.w3.org/1999/xlink" xlink:href="zookeys-1145-001_article-96724__-g003.jpg" position="float" orientation="portrait" xlink:type="simple" id="oo_804454.jpg"><uri content-type="original_file" xlink:type="simple">https://binary.pensoft.net/fig/804454</uri></graphic></fig><supplementary-material xmlns:xlink="http://www.w3.org/1999/xlink" id="S3" position="float" orientation="portrait" xlink:type="simple"><object-id content-type="doi" xlink:type="simple">10.3897/zookeys.1145.96724.suppl3</object-id><object-id content-type="zenodo_dep_id" xlink:type="simple">7607005</object-id><object-id content-type="arpha" xlink:type="simple">C5B10E30-1B5F-5CB2-A3E5-9A8E434BFC2B</object-id><label>Supplementary material 3</label><caption><p>Specimens used in molecular work</p></caption><statement content-type="dataType"><label>Data type</label><p>DNA records (excel file)</p></statement><media xlink:href="zookeys-1145-001_article-96724__-s003.xlsx" mimetype="application" mime-subtype="vnd.openxmlformats-officedocument.spreadsheetml.sheet" position="float" orientation="portrait" xlink:type="simple" id="oo_804520.xlsx"><uri content-type="original_file" xlink:type="simple">https://binary.pensoft.net/file/804520</uri></media><permissions><license xlink:type="simple"><license-p>This dataset is made available under the Open Database License (http://opendatacommons.org/licenses/odbl/1.0/). The Open Database License (ODbL) is a license agreement intended to allow users to freely share, modify, and use this Dataset while maintaining this same freedom for others, provided that the original source and author(s) are credited.</license-p></license></permissions><attrib specific-use="authors">Marshal Hedin, Marc A. Milne</attrib></supplementary-material><supplementary-material xmlns:xlink="http://www.w3.org/1999/xlink" id="S1" position="float" orientation="portrait" xlink:type="simple"><object-id content-type="doi" xlink:type="simple">10.3897/zookeys.1145.96724.suppl1</object-id><object-id content-type="zenodo_dep_id" xlink:type="simple">7606997</object-id><object-id content-type="arpha" xlink:type="simple">6BE31A3D-E11E-5F66-9FB7-FBE5743FB0FD</object-id><label>Supplementary material 1</label><caption><p><italic><tp:taxon-name><tp:taxon-name-part taxon-name-part-type="genus" reg="Nesticus">Nesticus</tp:taxon-name-part></tp:taxon-name></italic> morphological material examined</p></caption><statement content-type="dataType"><label>Data type</label><p>occurrences (excel file)</p></statement><media xlink:href="zookeys-1145-001_article-96724__-s001.xlsx" mimetype="application" mime-subtype="vnd.openxmlformats-officedocument.spreadsheetml.sheet" position="float" orientation="portrait" xlink:type="simple" id="oo_804518.xlsx"><uri content-type="original_file" xlink:type="simple">https://binary.pensoft.net/file/804518</uri></media><permissions><license xlink:type="simple"><license-p>This dataset is made available under the Open Database License (http://opendatacommons.org/licenses/odbl/1.0/). The Open Database License (ODbL) is a license agreement intended to allow users to freely share, modify, and use this Dataset while maintaining this same freedom for others, provided that the original source and author(s) are credited.</license-p></license></permissions><attrib specific-use="authors">Marshal Hedin, Marc A. Milne</attrib></supplementary-material><fig id="F4" position="float" orientation="portrait"><object-id xmlns:xlink="http://www.w3.org/1999/xlink" content-type="doi" xlink:type="simple">10.3897/zookeys.1145.96724.figure4</object-id><object-id xmlns:xlink="http://www.w3.org/1999/xlink" content-type="arpha" xlink:type="simple">5262342A-B7A7-57B0-A3AC-1E9AA5B8DA9D</object-id><label>Figure 4.</label><caption><p><abbrev xmlns:xlink="http://www.w3.org/1999/xlink" xlink:title="ultraconserved element" id="ABBRID0EVYAE" xlink:type="simple">UCE</abbrev> ASTRAL species tree. Distant outgroups removed (for graphical purposes), specimen numbers correspond to those in Suppl. material <xref ref-type="supplementary-material" rid="S3">3</xref> (with detailed location provided in Suppl. material <xref ref-type="supplementary-material" rid="S1">1</xref>). Included are quartet support values (rounded to nearest integer), and local posterior probability values (if less than 1.0, red text). Branch lengths in coalescent units for internal branches only, terminal branch lengths arbitrary. Internal branch to <italic><tp:taxon-name><tp:taxon-name-part taxon-name-part-type="genus" reg="Nesticus">Nesticus</tp:taxon-name-part><tp:taxon-name-part taxon-name-part-type="species" reg="cressleri">cressleri</tp:taxon-name-part></tp:taxon-name></italic> truncated for graphical purposes.</p></caption><graphic xmlns:xlink="http://www.w3.org/1999/xlink" xlink:href="zookeys-1145-001_article-96724__-g004.jpg" position="float" orientation="portrait" xlink:type="simple" id="oo_804455.jpg"><uri content-type="original_file" xlink:type="simple">https://binary.pensoft.net/fig/804455</uri></graphic></fig></tp:treatment-sec><ref-list><ref id="B50"><mixed-citation xmlns:xlink="http://www.w3.org/1999/xlink" xlink:type="simple"><person-group><name name-style="western"><surname>Reeves</surname><given-names>WK</given-names></name></person-group> (<year>2000</year>) <article-title>Invertebrate cavernicoles of the Great Smoky Mountains National Park, USA.</article-title><source>Journal of the Elisha Mitchell Scientific Society</source><volume>116</volume>(<issue>4</issue>): <fpage>334</fpage>–<lpage>343</lpage>. <ext-link xlink:href="https://www.jstor.org/stable/24335885" ext-link-type="uri" xlink:type="simple">https://www.jstor.org/stable/24335885</ext-link></mixed-citation></ref></ref-list></tp:taxon-treatment>
