# Supplementary material for: ﻿New species in old mountains: integrative taxonomy reveals ten new species and extensive short-range endemism in Nesticus spiders (Araneae, Nesticidae) from the southern Appalachian Mountains
Source: Zookeys. 2023 Feb 3;1145:1–130. doi: 10.3897/zookeys.1145.96724 (PMC10208238; doi:10.3897/zookeys.1145.96724)
Supplement: XML Treatment for Nesticus reclusus [file zookeys.1145.96724-treatment37.xml]

<!DOCTYPE tp:taxon-treatment
  PUBLIC "-//TaxonX//DTD Taxonomic Treatment Publishing DTD v0 20100105//EN" "tax-treatment-NSO.dtd">
<tp:taxon-treatment xmlns:tp="http://www.plazi.org/taxpub"><tp:treatment-meta><kwd-group><label>Taxon classification</label><kwd>
                  <named-content content-type="kingdom">Animalia</named-content>
                </kwd><kwd>
                  <named-content content-type="order">Araneae</named-content>
                </kwd><kwd>
                  <named-content content-type="family">Nesticidae</named-content>
                </kwd></kwd-group><mixed-citation publication-type="journal"><person-group><name><surname>Hedin</surname><given-names>Marshal</given-names></name><name><surname>Milne</surname><given-names>Marc A.</given-names></name></person-group><article-title>﻿New species in old mountains: integrative taxonomy reveals ten new species and extensive short-range endemism in <italic><tp:taxon-name><tp:taxon-name-part taxon-name-part-type="genus" reg="Nesticus">Nesticus</tp:taxon-name-part></tp:taxon-name></italic> spiders (<tp:taxon-name><tp:taxon-name-part taxon-name-part-type="order">Araneae</tp:taxon-name-part></tp:taxon-name>, <tp:taxon-name><tp:taxon-name-part taxon-name-part-type="family">Nesticidae</tp:taxon-name-part></tp:taxon-name>) from the southern Appalachian Mountains</article-title><source>Zookeys</source><day>03</day><month>02</month><year>2023</year><volume>1145</volume><fpage>1</fpage><lpage>130</lpage><pub-id pub-id-type="doi">10.3897/zookeys.1145.96724</pub-id></mixed-citation></tp:treatment-meta><tp:nomenclature><label>﻿</label><tp:taxon-name>
                <object-id xmlns:xlink="http://www.w3.org/1999/xlink" content-type="arpha" xlink:type="simple">E7FFDFD6-708E-5564-8033-33A8644B285A</object-id>
                <tp:taxon-name-part taxon-name-part-type="genus" reg="Nesticus">Nesticus</tp:taxon-name-part>
                <tp:taxon-name-part taxon-name-part-type="species" reg="reclusus">reclusus</tp:taxon-name-part>
              </tp:taxon-name><tp:taxon-authority>Gertsch, 1984</tp:taxon-authority><xref ref-type="fig" rid="F63">Figs 63A–G</xref><xref ref-type="fig" rid="F64">, 64A–L</xref><xref ref-type="fig" rid="F65">, 65A–F</xref><xref ref-type="fig" rid="F66">, 66A–K</xref><tp:nomenclature-citation-list><tp:nomenclature-citation><tp:taxon-name>
                    <tp:taxon-name-part taxon-name-part-type="genus" reg="Nesticus">Nesticus</tp:taxon-name-part>
                    <tp:taxon-name-part taxon-name-part-type="species" reg="reclusus">reclusus</tp:taxon-name-part>
                  </tp:taxon-name><comment>Gertsch, 1984: 29, figs 75–78, 109–111.</comment></tp:nomenclature-citation><tp:nomenclature-citation><tp:taxon-name>
                    <tp:taxon-name-part taxon-name-part-type="genus" reg="Nesticus">Nesticus</tp:taxon-name-part>
                    <tp:taxon-name-part taxon-name-part-type="species" reg="cooperi">cooperi</tp:taxon-name-part>
                  </tp:taxon-name><comment>Gertsch, 1984: 30, figs 132–134, 144–146. syn. nov.</comment></tp:nomenclature-citation></tp:nomenclature-citation-list></tp:nomenclature><tp:treatment-sec sec-type="material" id="SECID0EGYCM"><title>Material examined.</title><p><bold>Northeastern locations: Type material: <italic>Holotype</italic></bold>: USA – <bold>North Carolina, Swain Co.</bold> • ♂ holotype; Andrew’s Bald, Great Smoky Mountains National Park; no date given; W.M. Barrows leg.; <named-content xmlns:xlink="http://www.w3.org/1999/xlink" content-type="dwc:institutional_code" xlink:title="American Museum of Natural History" xlink:href="http://grbio.org/institution/american-museum-natural-history" xlink:type="simple">AMNH</named-content>; <bold>Non type material</bold>: – <bold>North Carolina, Swain Co.</bold> • 8♂, 4♀; Great Smoky Mountains NP, Clingman’s Dome, vicinity Forney Ridge parking area; <named-content xmlns:xlink="http://www.w3.org/1999/xlink" content-type="dwc:verbatimCoordinates" xlink:type="simple"><named-content content-type="geo-json" specific-use="{&#34;type&#34;:&#34;Point&#34;,&#34;coordinates&#34;:[-83.496000,35.555800]}" id="NCID0E5YCM" xlink:type="simple">35.5558°N, -83.496°W</named-content></named-content>; 20 Aug. 1992; M. Hedin leg.; • 2♀; Great Smoky Mountains NP, Deep Creek, 0.25 mi. above Deep Creek CG, N Bryson City; <named-content xmlns:xlink="http://www.w3.org/1999/xlink" content-type="dwc:verbatimCoordinates" xlink:type="simple"><named-content content-type="geo-json" specific-use="{&#34;type&#34;:&#34;Point&#34;,&#34;coordinates&#34;:[-83.434400,35.464400]}" id="NCID0EGZCM" xlink:type="simple">35.4644°N, -83.4344°W</named-content></named-content>; 14 Aug. 1992; M. Hedin leg.; • ♀, 1 imm; Great Smoky Mountains NP, Hwy 441 E Thomas Ridge, 6.4 mi. N Smokemont CG turnoff; <named-content xmlns:xlink="http://www.w3.org/1999/xlink" content-type="dwc:verbatimCoordinates" xlink:type="simple"><named-content content-type="geo-json" specific-use="{&#34;type&#34;:&#34;Point&#34;,&#34;coordinates&#34;:[-83.409100,35.600000]}" id="NCID0EOZCM" xlink:type="simple">35.6°N, -83.4091°W</named-content></named-content>; 26 Aug. 2005; M. Hedin, R. Keith, J. Starrett, S. Thomas leg.; <abbrev xmlns:xlink="http://www.w3.org/1999/xlink" xlink:title="M Hedin" id="ABBRID0ETZCM" xlink:type="simple">MCH</abbrev> 05_091; • 9♀; Great Smoky Mountains NP, Noland Creek at Laurel Branch, off Fontana Road, W of Bryson City; <named-content xmlns:xlink="http://www.w3.org/1999/xlink" content-type="dwc:verbatimCoordinates" xlink:type="simple"><named-content content-type="geo-json" specific-use="{&#34;type&#34;:&#34;Point&#34;,&#34;coordinates&#34;:[-83.529300,35.458200]}" id="NCID0E1ZCM" xlink:type="simple">35.4582°N, -83.5293°W</named-content></named-content>; 26 Aug. 2005; M. Hedin, R. Keith, J. Starrett, S. Thomas leg.; <abbrev xmlns:xlink="http://www.w3.org/1999/xlink" xlink:title="M Hedin" id="ABBRID0E6ZCM" xlink:type="simple">MCH</abbrev> 05_093; • ♂; Hwy 129, NE of Cheoah Dam along Cheoah Reservoir; <named-content xmlns:xlink="http://www.w3.org/1999/xlink" content-type="dwc:verbatimCoordinates" xlink:type="simple"><named-content content-type="geo-json" specific-use="{&#34;type&#34;:&#34;Point&#34;,&#34;coordinates&#34;:[-83.925400,35.455400]}" id="NCID0EG1CM" xlink:type="simple">35.4554°N, -83.9254°W</named-content></named-content>; 17 Aug. 2007; M. Hedin, M. McCormack, S. Derkarabetian leg.; <abbrev xmlns:xlink="http://www.w3.org/1999/xlink" xlink:title="M Hedin" id="ABBRID0EL1CM" xlink:type="simple">MCH</abbrev> 07_116; – <bold>Tennessee, Sevier Co.</bold> • ♂; Great Smoky Mountains NP, Elkmont Area; <named-content xmlns:xlink="http://www.w3.org/1999/xlink" content-type="dwc:verbatimCoordinates" xlink:type="simple"><named-content content-type="geo-json" specific-use="{&#34;type&#34;:&#34;Point&#34;,&#34;coordinates&#34;:[-83.580200,35.653600]}" id="NCID0EU1CM" xlink:type="simple">35.6536°N, -83.5802°W</named-content></named-content>; 31 Jul. 2000; M. Hedin, J. Cokendolpher leg.; <abbrev xmlns:xlink="http://www.w3.org/1999/xlink" xlink:title="M Hedin" id="ABBRID0EZ1CM" xlink:type="simple">MCH</abbrev> 00_144; • 2♂, 5♀; Great Smoky Mountains NP, Hwy 441 0.8 mi. N Newfound Gap; <named-content xmlns:xlink="http://www.w3.org/1999/xlink" content-type="dwc:verbatimCoordinates" xlink:type="simple"><named-content content-type="geo-json" specific-use="{&#34;type&#34;:&#34;Point&#34;,&#34;coordinates&#34;:[-83.419700,35.620000]}" id="NCID0EA2CM" xlink:type="simple">35.62°N, -83.4197°W</named-content></named-content>; 20 Aug. 1992; M. Hedin leg.; • ♂; Great Smoky Mountains NP, Lower Baskins Creek; <named-content xmlns:xlink="http://www.w3.org/1999/xlink" content-type="dwc:verbatimCoordinates" xlink:type="simple"><named-content content-type="geo-json" specific-use="{&#34;type&#34;:&#34;Point&#34;,&#34;coordinates&#34;:[-83.482300,35.695700]}" id="NCID0EI2CM" xlink:type="simple">35.6957°N, -83.4823°W</named-content></named-content>; B. Dellinger leg; • ♂; Great Smoky Mountains NP, N side of Mt Buckley, W of Clingman’s Dome; <named-content xmlns:xlink="http://www.w3.org/1999/xlink" content-type="dwc:verbatimCoordinates" xlink:type="simple"><named-content content-type="geo-json" specific-use="{&#34;type&#34;:&#34;Point&#34;,&#34;coordinates&#34;:[-83.505800,35.562600]}" id="NCID0EQ2CM" xlink:type="simple">35.5626°N, -83.5058°W</named-content></named-content>; 21 Oct. 2012; M. Hedin, J. Bond, F. Coyle, S. Cameron leg.; <abbrev xmlns:xlink="http://www.w3.org/1999/xlink" xlink:title="M Hedin" id="ABBRID0EV2CM" xlink:type="simple">MCH</abbrev> 12_039; • 3♀; Wear Cove, Myhr Cave; 2 Aug. 2000; M. Hedin, J. Cokendolpher, W. Reeves leg.; <abbrev xmlns:xlink="http://www.w3.org/1999/xlink" xlink:title="M Hedin" id="ABBRID0EZ2CM" xlink:type="simple">MCH</abbrev> 00_148; • 2♂, ♀; Wear Cove, Myhr Cave; 29 Aug. 2001; M. Hedin, M. Lowder, P. Paquin leg.; <abbrev xmlns:xlink="http://www.w3.org/1999/xlink" xlink:title="M Hedin" id="ABBRID0E42CM" xlink:type="simple">MCH</abbrev> 01_182.</p><p><bold>Southwestern locations</bold>: USA – <bold>North Carolina</bold>: <italic>Swain County</italic>, Lost Nantahala Cave, near Nantahala, 17 May. 1979, coll. P.T. Hertl, S.P. Plantani, C.O. Holler (♂ holotype of <italic><tp:taxon-name><tp:taxon-name-part taxon-name-part-type="genus" reg="Nesticus">Nesticus</tp:taxon-name-part><tp:taxon-name-part taxon-name-part-type="species" reg="cooperi">cooperi</tp:taxon-name-part></tp:taxon-name></italic>). – <bold>Georgia, Gilmer Co.</bold> • ♂, 2♀; Rock Creek Road, N of Rich Mountain Wilderness, 3 mi. E Cherry Log at Hwy 76; <named-content xmlns:xlink="http://www.w3.org/1999/xlink" content-type="dwc:verbatimCoordinates" xlink:type="simple"><named-content content-type="geo-json" specific-use="{&#34;type&#34;:&#34;Point&#34;,&#34;coordinates&#34;:[-84.333900,34.781100]}" id="NCID0EZ3CM" xlink:type="simple">34.7811°N, -84.3339°W</named-content></named-content>; 15 Aug. 2007; M. Hedin, M. McCormack, S. Derkarabetian leg.; <abbrev xmlns:xlink="http://www.w3.org/1999/xlink" xlink:title="M Hedin" id="ABBRID0E53CM" xlink:type="simple">MCH</abbrev> 07_102; – <bold>Georgia, Towns Co.</bold> • 12♀, 3 imm; 180 spur to Brasstown Bald; <named-content xmlns:xlink="http://www.w3.org/1999/xlink" content-type="dwc:verbatimCoordinates" xlink:type="simple"><named-content content-type="geo-json" specific-use="{&#34;type&#34;:&#34;Point&#34;,&#34;coordinates&#34;:[-83.800800,34.859300]}" id="NCID0EH4CM" xlink:type="simple">34.8593°N, -83.8008°W</named-content></named-content>; 21 Aug. 2002; M. Hedin, M. Lowder, P. Paquin leg.; <abbrev xmlns:xlink="http://www.w3.org/1999/xlink" xlink:title="M Hedin" id="ABBRID0EM4CM" xlink:type="simple">MCH</abbrev> 02_147; • 2♀; 180 spur to Brasstown Bald; <named-content xmlns:xlink="http://www.w3.org/1999/xlink" content-type="dwc:verbatimCoordinates" xlink:type="simple"><named-content content-type="geo-json" specific-use="{&#34;type&#34;:&#34;Point&#34;,&#34;coordinates&#34;:[-83.800800,34.859300]}" id="NCID0ET4CM" xlink:type="simple">34.8593°N, -83.8008°W</named-content></named-content>; 15 Aug. 2007; M. Hedin, M. McCormack, S. Derkarabetian leg.; <abbrev xmlns:xlink="http://www.w3.org/1999/xlink" xlink:title="M Hedin" id="ABBRID0EY4CM" xlink:type="simple">MCH</abbrev> 07_104; – <bold>North Carolina, Cherokee Co.</bold> • 3♂, 4♀; Beaver Creek Road, along Beaver Creek, N of Andrews; <named-content xmlns:xlink="http://www.w3.org/1999/xlink" content-type="dwc:verbatimCoordinates" xlink:type="simple"><named-content content-type="geo-json" specific-use="{&#34;type&#34;:&#34;Point&#34;,&#34;coordinates&#34;:[-83.832700,35.215200]}" id="NCID0EB5CM" xlink:type="simple">35.2152°N, -83.8327°W</named-content></named-content>; 18 Aug. 2004; M. Hedin, R. Keith, J. Starrett, S. Thomas leg.; <abbrev xmlns:xlink="http://www.w3.org/1999/xlink" xlink:title="M Hedin" id="ABBRID0EG5CM" xlink:type="simple">MCH</abbrev> 04_057; • ♂, 3♀; Junaluska Road along Junaluska Creek, SE of Andrews; <named-content xmlns:xlink="http://www.w3.org/1999/xlink" content-type="dwc:verbatimCoordinates" xlink:type="simple"><named-content content-type="geo-json" specific-use="{&#34;type&#34;:&#34;Point&#34;,&#34;coordinates&#34;:[-83.768000,35.176000]}" id="NCID0EN5CM" xlink:type="simple">35.176°N, -83.768°W</named-content></named-content>; 18 Aug. 2004; M. Hedin, R. Keith, J. Starrett, S. Thomas leg.; <abbrev xmlns:xlink="http://www.w3.org/1999/xlink" xlink:title="M Hedin" id="ABBRID0ES5CM" xlink:type="simple">MCH</abbrev> 04_059; • ♂; Junaluska Road along Junaluska Creek, SE of Andrews; <named-content xmlns:xlink="http://www.w3.org/1999/xlink" content-type="dwc:verbatimCoordinates" xlink:type="simple"><named-content content-type="geo-json" specific-use="{&#34;type&#34;:&#34;Point&#34;,&#34;coordinates&#34;:[-83.768000,35.176000]}" id="NCID0EZ5CM" xlink:type="simple">35.176°N, -83.768°W</named-content></named-content>; 18 Aug. 2007; M. Hedin, M. McCormack, S. Derkarabetian leg.; <abbrev xmlns:xlink="http://www.w3.org/1999/xlink" xlink:title="M Hedin" id="ABBRID0E55CM" xlink:type="simple">MCH</abbrev> 07_122; • 2♂, 4♀, 2 imm; Tatham Gap Road, S of Tatham Gap, N of Andrews; <named-content xmlns:xlink="http://www.w3.org/1999/xlink" content-type="dwc:verbatimCoordinates" xlink:type="simple"><named-content content-type="geo-json" specific-use="{&#34;type&#34;:&#34;Point&#34;,&#34;coordinates&#34;:[-83.815400,35.249500]}" id="NCID0EF6CM" xlink:type="simple">35.2495°N, -83.8154°W</named-content></named-content>; 18 Aug. 2004; M. Hedin, R. Keith, J. Starrett, S. Thomas leg.; <abbrev xmlns:xlink="http://www.w3.org/1999/xlink" xlink:title="M Hedin" id="ABBRID0EK6CM" xlink:type="simple">MCH</abbrev> 04_058; • ♂, 2♀; Watkins Creek Road, off Hwy 19, SW of Topton; <named-content xmlns:xlink="http://www.w3.org/1999/xlink" content-type="dwc:verbatimCoordinates" xlink:type="simple"><named-content content-type="geo-json" specific-use="{&#34;type&#34;:&#34;Point&#34;,&#34;coordinates&#34;:[-83.720400,35.231200]}" id="NCID0ER6CM" xlink:type="simple">35.2312°N, -83.7204°W</named-content></named-content>; 19 Aug. 2004; M. Hedin, R. Keith, J. Starrett, S. Thomas leg.; <abbrev xmlns:xlink="http://www.w3.org/1999/xlink" xlink:title="M Hedin" id="ABBRID0EW6CM" xlink:type="simple">MCH</abbrev> 04_066; – <bold>North Carolina, Clay Co.</bold> • ♂, 8♀, 3 imm; along Fires Creek, NE Omphus Ridge; <named-content xmlns:xlink="http://www.w3.org/1999/xlink" content-type="dwc:verbatimCoordinates" xlink:type="simple"><named-content content-type="geo-json" specific-use="{&#34;type&#34;:&#34;Point&#34;,&#34;coordinates&#34;:[-83.826700,35.109900]}" id="NCID0E66CM" xlink:type="simple">35.1099°N, -83.8267°W</named-content></named-content>; 21 Aug. 2002; M. Hedin, F. Coyle, M. Lowder, P. Paquin leg.; <abbrev xmlns:xlink="http://www.w3.org/1999/xlink" xlink:title="M Hedin" id="ABBRID0EEADM" xlink:type="simple">MCH</abbrev> 02_145; • ♂, 4♀; Tusquitee Mountains, Fires Creek, Long Branch, just up from Short Branch; <named-content xmlns:xlink="http://www.w3.org/1999/xlink" content-type="dwc:verbatimCoordinates" xlink:type="simple"><named-content content-type="geo-json" specific-use="{&#34;type&#34;:&#34;Point&#34;,&#34;coordinates&#34;:[-83.761800,35.146700]}" id="NCID0ELADM" xlink:type="simple">35.1467°N, -83.7618°W</named-content></named-content>; 21 Aug. 2002; M. Hedin, F. Coyle, M. Lowder, P. Paquin leg.; <abbrev xmlns:xlink="http://www.w3.org/1999/xlink" xlink:title="M Hedin" id="ABBRID0EQADM" xlink:type="simple">MCH</abbrev> 02_144; – <bold>North Carolina, Graham Co.</bold> • 3♂, 13♀, 11 imm; 0.25 mi. S Stecoah Gap on Appalachian Trail, off Hwy 143, Cheoah Mountains, NE of Cheoah; <named-content xmlns:xlink="http://www.w3.org/1999/xlink" content-type="dwc:verbatimCoordinates" xlink:type="simple"><named-content content-type="geo-json" specific-use="{&#34;type&#34;:&#34;Point&#34;,&#34;coordinates&#34;:[-83.718700,35.353000]}" id="NCID0EZADM" xlink:type="simple">35.353°N, -83.7187°W</named-content></named-content>; 28 Aug. 2002; M. Hedin, M. Lowder, P. Paquin leg.; <abbrev xmlns:xlink="http://www.w3.org/1999/xlink" xlink:title="M Hedin" id="ABBRID0E5ADM" xlink:type="simple">MCH</abbrev> 02_165; • 3♂, 8♀, 7 imm; along Panther Creek at Cook Branch confluence, N of Grassy Gap; <named-content xmlns:xlink="http://www.w3.org/1999/xlink" content-type="dwc:verbatimCoordinates" xlink:type="simple"><named-content content-type="geo-json" specific-use="{&#34;type&#34;:&#34;Point&#34;,&#34;coordinates&#34;:[-83.627200,35.367700]}" id="NCID0EFBDM" xlink:type="simple">35.3677°N, -83.6272°W</named-content></named-content>; 28 Aug. 2002; M. Hedin, M. Lowder, P. Paquin leg.; <abbrev xmlns:xlink="http://www.w3.org/1999/xlink" xlink:title="M Hedin" id="ABBRID0EKBDM" xlink:type="simple">MCH</abbrev> 02_167; • ♀; Franks Creek, along Franks Creek Road, E of Sweetgum; <named-content xmlns:xlink="http://www.w3.org/1999/xlink" content-type="dwc:verbatimCoordinates" xlink:type="simple"><named-content content-type="geo-json" specific-use="{&#34;type&#34;:&#34;Point&#34;,&#34;coordinates&#34;:[-83.736100,35.315800]}" id="NCID0ERBDM" xlink:type="simple">35.3158°N, -83.7361°W</named-content></named-content>; 18 Aug. 2007; M. Hedin, M. McCormack, S. Derkarabetian leg.; <abbrev xmlns:xlink="http://www.w3.org/1999/xlink" xlink:title="M Hedin" id="ABBRID0EWBDM" xlink:type="simple">MCH</abbrev> 07_121; • ♂, 2♀, 3 imm; Hwy 28, 0.6 mi. E entrance to Cable Cove campground; <named-content xmlns:xlink="http://www.w3.org/1999/xlink" content-type="dwc:verbatimCoordinates" xlink:type="simple"><named-content content-type="geo-json" specific-use="{&#34;type&#34;:&#34;Point&#34;,&#34;coordinates&#34;:[-83.751400,35.423400]}" id="NCID0E4BDM" xlink:type="simple">35.4234°N, -83.7514°W</named-content></named-content>; 28 Aug. 2002; M. Hedin, M. Lowder, P. Paquin leg.; <abbrev xmlns:xlink="http://www.w3.org/1999/xlink" xlink:title="M Hedin" id="ABBRID0ECCDM" xlink:type="simple">MCH</abbrev> 02_166; • 3♂, 4♀; Hwy 28, ENE of Fontana Village, N side Yellow Creek Mountains; <named-content xmlns:xlink="http://www.w3.org/1999/xlink" content-type="dwc:verbatimCoordinates" xlink:type="simple"><named-content content-type="geo-json" specific-use="{&#34;type&#34;:&#34;Point&#34;,&#34;coordinates&#34;:[-83.812200,35.438700]}" id="NCID0EJCDM" xlink:type="simple">35.4387°N, -83.8122°W</named-content></named-content>; 18 Aug. 2007; M. Hedin, M. McCormack, S. Derkarabetian leg.; <abbrev xmlns:xlink="http://www.w3.org/1999/xlink" xlink:title="M Hedin" id="ABBRID0EOCDM" xlink:type="simple">MCH</abbrev> 07_120; • 5♀; Panther Creek, FT 405; <named-content xmlns:xlink="http://www.w3.org/1999/xlink" content-type="dwc:verbatimCoordinates" xlink:type="simple"><named-content content-type="geo-json" specific-use="{&#34;type&#34;:&#34;Point&#34;,&#34;coordinates&#34;:[-83.626700,35.368300]}" id="NCID0EVCDM" xlink:type="simple">35.3683°N, -83.6267°W</named-content></named-content>; 18 Aug. 2007; M. Hedin, M. McCormack, S. Derkarabetian leg.; <abbrev xmlns:xlink="http://www.w3.org/1999/xlink" xlink:title="M Hedin" id="ABBRID0E1CDM" xlink:type="simple">MCH</abbrev> 07_119; • ♂, 8♀, 4 imm; Snowbird Mountains, N Tatham Gap, head of Long Creek on FR 423; <named-content xmlns:xlink="http://www.w3.org/1999/xlink" content-type="dwc:verbatimCoordinates" xlink:type="simple"><named-content content-type="geo-json" specific-use="{&#34;type&#34;:&#34;Point&#34;,&#34;coordinates&#34;:[-83.819600,35.257900]}" id="NCID0EBDDM" xlink:type="simple">35.2579°N, -83.8196°W</named-content></named-content>; 27 Aug. 2002; M. Hedin, M. Lowder, P. Paquin leg.; <abbrev xmlns:xlink="http://www.w3.org/1999/xlink" xlink:title="M Hedin" id="ABBRID0EGDDM" xlink:type="simple">MCH</abbrev> 02_162; • ♂, ♀; south of Stecoah Gap on Appalachian Trail, Cheoah Mountains, NE of Cheoah; <named-content xmlns:xlink="http://www.w3.org/1999/xlink" content-type="dwc:verbatimCoordinates" xlink:type="simple"><named-content content-type="geo-json" specific-use="{&#34;type&#34;:&#34;Point&#34;,&#34;coordinates&#34;:[-83.718600,35.354600]}" id="NCID0ENDDM" xlink:type="simple">35.3546°N, -83.7186°W</named-content></named-content>; 18 Jul. 1991; B. Dellinger leg.; – <bold>North Carolina, Macon Co.</bold> • 29♀, 10 imm; Ball Road, SE of Beechertown; <named-content xmlns:xlink="http://www.w3.org/1999/xlink" content-type="dwc:verbatimCoordinates" xlink:type="simple"><named-content content-type="geo-json" specific-use="{&#34;type&#34;:&#34;Point&#34;,&#34;coordinates&#34;:[-83.667200,35.268700]}" id="NCID0EXDDM" xlink:type="simple">35.2687°N, -83.6672°W</named-content></named-content>; 30 Aug. 2002; M. Hedin, M. Lowder, P. Paquin leg.; <abbrev xmlns:xlink="http://www.w3.org/1999/xlink" xlink:title="M Hedin" id="ABBRID0E3DDM" xlink:type="simple">MCH</abbrev> 02_172; • ♂, 3♀; Ball Road, SE of Beechertown; <named-content xmlns:xlink="http://www.w3.org/1999/xlink" content-type="dwc:verbatimCoordinates" xlink:type="simple"><named-content content-type="geo-json" specific-use="{&#34;type&#34;:&#34;Point&#34;,&#34;coordinates&#34;:[-83.667200,35.268700]}" id="NCID0EDEDM" xlink:type="simple">35.2687°N, -83.6672°W</named-content></named-content>; 21 Aug. 2004; M. Hedin, R. Keith, J. Starrett, S. Thomas leg.; <abbrev xmlns:xlink="http://www.w3.org/1999/xlink" xlink:title="M Hedin" id="ABBRID0EIEDM" xlink:type="simple">MCH</abbrev> 04_072; • 2♀; Jarrett Creek, W of Wayah Gap; <named-content xmlns:xlink="http://www.w3.org/1999/xlink" content-type="dwc:verbatimCoordinates" xlink:type="simple"><named-content content-type="geo-json" specific-use="{&#34;type&#34;:&#34;Point&#34;,&#34;coordinates&#34;:[-83.634900,35.158700]}" id="NCID0EPEDM" xlink:type="simple">35.1587°N, -83.6349°W</named-content></named-content>; 18 Aug. 2007; M. Hedin, M. McCormack, S. Derkarabetian leg.; <abbrev xmlns:xlink="http://www.w3.org/1999/xlink" xlink:title="M Hedin" id="ABBRID0EUEDM" xlink:type="simple">MCH</abbrev> 07_123; • ♀; just N Jarrett Bald, above Wine Spring Creek; <named-content xmlns:xlink="http://www.w3.org/1999/xlink" content-type="dwc:verbatimCoordinates" xlink:type="simple"><named-content content-type="geo-json" specific-use="{&#34;type&#34;:&#34;Point&#34;,&#34;coordinates&#34;:[-83.630200,35.177700]}" id="NCID0E2EDM" xlink:type="simple">35.1777°N, -83.6302°W</named-content></named-content>; 1 May. 1993; B. Dellinger leg.; • 6♀; Nantahala River Gorge, SE of Hwy 74 19W, on Ball Road (also called Wayah Road); <named-content xmlns:xlink="http://www.w3.org/1999/xlink" content-type="dwc:verbatimCoordinates" xlink:type="simple"><named-content content-type="geo-json" specific-use="{&#34;type&#34;:&#34;Point&#34;,&#34;coordinates&#34;:[-83.660800,35.261300]}" id="NCID0EDFDM" xlink:type="simple">35.2613°N, -83.6608°W</named-content></named-content>; 10 Aug. 1992; M. Hedin leg.; • ♀; Nantahala River Gorge, vicinity Patton’s Run Overlook; <named-content xmlns:xlink="http://www.w3.org/1999/xlink" content-type="dwc:verbatimCoordinates" xlink:type="simple"><named-content content-type="geo-json" specific-use="{&#34;type&#34;:&#34;Point&#34;,&#34;coordinates&#34;:[-83.681000,35.278000]}" id="NCID0ELFDM" xlink:type="simple">35.278°N, -83.681°W</named-content></named-content>; 29 Aug. 2001; M. Hedin, M. Lowder, P. Paquin leg.; <abbrev xmlns:xlink="http://www.w3.org/1999/xlink" xlink:title="M Hedin" id="ABBRID0EQFDM" xlink:type="simple">MCH</abbrev> 01_183; • 2♂, ♀, 8 imm; S Burnington Gap, head of Ben Creek; <named-content xmlns:xlink="http://www.w3.org/1999/xlink" content-type="dwc:verbatimCoordinates" xlink:type="simple"><named-content content-type="geo-json" specific-use="{&#34;type&#34;:&#34;Point&#34;,&#34;coordinates&#34;:[-83.563900,35.218500]}" id="NCID0EXFDM" xlink:type="simple">35.2185°N, -83.5639°W</named-content></named-content>; 30 Aug. 2002; M. Hedin, M. Lowder, P. Paquin leg.; <abbrev xmlns:xlink="http://www.w3.org/1999/xlink" xlink:title="M Hedin" id="ABBRID0E3FDM" xlink:type="simple">MCH</abbrev> 02_170; • ♂, 2♀, 12 imm; S of Wayah Bald on FR 388, 0.9 mi. S Wayah Road; <named-content xmlns:xlink="http://www.w3.org/1999/xlink" content-type="dwc:verbatimCoordinates" xlink:type="simple"><named-content content-type="geo-json" specific-use="{&#34;type&#34;:&#34;Point&#34;,&#34;coordinates&#34;:[-83.551200,35.155900]}" id="NCID0EDGDM" xlink:type="simple">35.1559°N, -83.5512°W</named-content></named-content>; 30 Aug. 2002; M. Hedin, M. Lowder, P. Paquin leg.; <abbrev xmlns:xlink="http://www.w3.org/1999/xlink" xlink:title="M Hedin" id="ABBRID0EIGDM" xlink:type="simple">MCH</abbrev> 02_169; • ♀; Wine Spring Creek, E Nantahala Lake off Wayah Bald Road, S of Aquone; <named-content xmlns:xlink="http://www.w3.org/1999/xlink" content-type="dwc:verbatimCoordinates" xlink:type="simple"><named-content content-type="geo-json" specific-use="{&#34;type&#34;:&#34;Point&#34;,&#34;coordinates&#34;:[-83.638100,35.191300]}" id="NCID0EPGDM" xlink:type="simple">35.1913°N, -83.6381°W</named-content></named-content>; 25 Mar. 1993; B. Dellinger leg.; – <bold>North Carolina, Swain Co.</bold> • 2♀; Nantahala River Gorge, 0.25 mi. downstream from Blowing Spring, Hwy 19W; <named-content xmlns:xlink="http://www.w3.org/1999/xlink" content-type="dwc:verbatimCoordinates" xlink:type="simple"><named-content content-type="geo-json" specific-use="{&#34;type&#34;:&#34;Point&#34;,&#34;coordinates&#34;:[-83.627200,35.330700]}" id="NCID0EZGDM" xlink:type="simple">35.3307°N, -83.6272°W</named-content></named-content>; 18 Apr. 1994; M. Hedin leg.; • ♂, 2♀; Nantahala River Gorge, E side of River along Hwy 19W, across from Talc Mountain quarry, NE of Hewitt; <named-content xmlns:xlink="http://www.w3.org/1999/xlink" content-type="dwc:verbatimCoordinates" xlink:type="simple"><named-content content-type="geo-json" specific-use="{&#34;type&#34;:&#34;Point&#34;,&#34;coordinates&#34;:[-83.640600,35.312000]}" id="NCID0EBHDM" xlink:type="simple">35.312°N, -83.6406°W</named-content></named-content>; 8 Apr. 1993; B. Dellinger leg.</p></tp:treatment-sec><tp:treatment-sec sec-type="diagnosis" id="SECID0EGHDM"><title>Diagnosis.</title><p>Male palps of <italic><tp:taxon-name><tp:taxon-name-part taxon-name-part-type="genus" reg="Nesticus">Nesticus</tp:taxon-name-part><tp:taxon-name-part taxon-name-part-type="species" reg="reclusus">reclusus</tp:taxon-name-part></tp:taxon-name></italic> are easily distinguished from close phylogenetic relatives <italic><tp:taxon-name><tp:taxon-name-part taxon-name-part-type="genus" reg="Nesticus">N.</tp:taxon-name-part><tp:taxon-name-part taxon-name-part-type="species" reg="stupkai">stupkai</tp:taxon-name-part></tp:taxon-name></italic> and <italic><tp:taxon-name><tp:taxon-name-part taxon-name-part-type="genus" reg="Nesticus">N.</tp:taxon-name-part><tp:taxon-name-part taxon-name-part-type="species" reg="bishopi">bishopi</tp:taxon-name-part></tp:taxon-name></italic>. In <italic><tp:taxon-name><tp:taxon-name-part taxon-name-part-type="genus" reg="Nesticus">N.</tp:taxon-name-part><tp:taxon-name-part taxon-name-part-type="species" reg="reclusus">reclusus</tp:taxon-name-part></tp:taxon-name></italic> the distal tegular apophysis is shaped differently and has a blunt or forked tip, the space separating the distal from basal parts of the tegular apophysis is itself wide, and the median apophysis is shaped differently, with a spatulate basal end and a blade-like distal tip (Figs <xref ref-type="fig" rid="F63">63A–G</xref>, <xref ref-type="fig" rid="F64">64A–L</xref>). Females of these three species are challenging to diagnose; see comments above regarding the orientation of the dorsal epigynal plates.</p><fig id="F64" position="float" orientation="portrait"><object-id xmlns:xlink="http://www.w3.org/1999/xlink" content-type="doi" xlink:type="simple">10.3897/zookeys.1145.96724.figure64</object-id><object-id xmlns:xlink="http://www.w3.org/1999/xlink" content-type="arpha" xlink:type="simple">9DDF1BD7-933E-5FF8-9473-B37D1C334F65</object-id><label>Figure 64.</label><caption><p>southwestern <italic><tp:taxon-name><tp:taxon-name-part taxon-name-part-type="genus" reg="Nesticus">Nesticus</tp:taxon-name-part><tp:taxon-name-part taxon-name-part-type="species" reg="reclusus">reclusus</tp:taxon-name-part></tp:taxon-name></italic> ♂ palps. North Carolina, Graham Co., Appalachian Trail, S of Stecoah Gap, <abbrev xmlns:xlink="http://www.w3.org/1999/xlink" xlink:title="M Hedin" id="ABBRID0E3JDM" xlink:type="simple">MCH</abbrev> 02_165, ventral (<bold>A</bold>), dorsal (<bold>B</bold>) North Carolina, Graham Co., ENE of Fontana Village, <abbrev xmlns:xlink="http://www.w3.org/1999/xlink" xlink:title="M Hedin" id="ABBRID0EEKDM" xlink:type="simple">MCH</abbrev> 07_120, ventral (<bold>C</bold>), dorsal (<bold>D</bold>). Georgia, Gilmer Co., Rock Creek Road, N of Rich Mountain Wilderness, <abbrev xmlns:xlink="http://www.w3.org/1999/xlink" xlink:title="M Hedin" id="ABBRID0EMKDM" xlink:type="simple">MCH</abbrev> 07_102, ventral (<bold>E</bold>), dorsal (<bold>F</bold>). North Carolina, Cherokee Co., Beaver Creek Road, <abbrev xmlns:xlink="http://www.w3.org/1999/xlink" xlink:title="M Hedin" id="ABBRID0EUKDM" xlink:type="simple">MCH</abbrev> 04_057, ventral (<bold>G</bold>). North Carolina, Cherokee Co., S of Tatham Gap, <abbrev xmlns:xlink="http://www.w3.org/1999/xlink" xlink:title="M Hedin" id="ABBRID0E1KDM" xlink:type="simple">MCH</abbrev> 04_058, dorsal (<bold>H</bold>). North Carolina, Clay Co., Tusquitee Mountains, Long Branch of Fires Creek, <abbrev xmlns:xlink="http://www.w3.org/1999/xlink" xlink:title="M Hedin" id="ABBRID0EALDM" xlink:type="simple">MCH</abbrev> 02_144, ventral (<bold>I</bold>), dorsal (<bold>J</bold>). North Carolina, Swain Co., Nantahala River Gorge, Nantahala River Gorge, across from Talc Mountain quarry, dorsal (<bold>K</bold>). North Carolina, Macon Co., S Wayah Bald, <abbrev xmlns:xlink="http://www.w3.org/1999/xlink" xlink:title="M Hedin" id="ABBRID0EKLDM" xlink:type="simple">MCH</abbrev> 02_169, dorsal (<bold>L</bold>). Scale bar: 0.5 mm.</p></caption><graphic xmlns:xlink="http://www.w3.org/1999/xlink" xlink:href="zookeys-1145-001_article-96724__-g064.jpg" position="float" orientation="portrait" xlink:type="simple" id="oo_804515.jpg"><uri content-type="original_file" xlink:type="simple">https://binary.pensoft.net/fig/804515</uri></graphic></fig></tp:treatment-sec><tp:treatment-sec sec-type="variation" id="SECID0EVLDM"><title>Variation.</title><p>We here discuss and distinguish <italic><tp:taxon-name><tp:taxon-name-part taxon-name-part-type="genus" reg="Nesticus">Nesticus</tp:taxon-name-part><tp:taxon-name-part taxon-name-part-type="species" reg="reclusus">reclusus</tp:taxon-name-part></tp:taxon-name></italic> populations as “northeastern” vs. “southwestern”, separated by the Little Tennessee River, including the Little Tennessee River Gorge and Fontana Lake (Fig. <xref ref-type="fig" rid="F53">53</xref>). The type locality for <italic><tp:taxon-name><tp:taxon-name-part taxon-name-part-type="genus" reg="Nesticus">N.</tp:taxon-name-part><tp:taxon-name-part taxon-name-part-type="species" reg="reclusus">reclusus</tp:taxon-name-part></tp:taxon-name></italic> is in the northeast, at Andrew’s Bald in Great Smoky Mountains National Park. Southwestern populations surround and include the type locality of <italic><tp:taxon-name><tp:taxon-name-part taxon-name-part-type="genus" reg="Nesticus">N.</tp:taxon-name-part><tp:taxon-name-part taxon-name-part-type="species" reg="cooperi">cooperi</tp:taxon-name-part></tp:taxon-name></italic> in the Nantahala River Gorge. We hypothesize that the Little Tennessee River might act as a dispersal barrier and promote divergence, although as discussed below combined evidence does not support this hypothesis.</p><p>In the northeast we examined males from seven locations in addition to the type locality, noting minimal palpal variation (Fig. <xref ref-type="fig" rid="F63">63A–G</xref>). One male from Lower Baskins Creek possessed a palp with a translucent bladelike paradistal process slightly wider at the base, and mostly lacking a ventromedial paracymbial process. Females from the northeast have conspicuously dark spermathecae and (viewed dorsally) the dorsal-projecting internal anterior plates are well sclerotized (Fig. <xref ref-type="fig" rid="F65">65A–F</xref>).</p><fig id="F65" position="float" orientation="portrait"><object-id xmlns:xlink="http://www.w3.org/1999/xlink" content-type="doi" xlink:type="simple">10.3897/zookeys.1145.96724.figure65</object-id><object-id xmlns:xlink="http://www.w3.org/1999/xlink" content-type="arpha" xlink:type="simple">A272F026-C525-5A6B-82A1-0615633BC9AF</object-id><label>Figure 65.</label><caption><p>northeastern <italic><tp:taxon-name><tp:taxon-name-part taxon-name-part-type="genus" reg="Nesticus">Nesticus</tp:taxon-name-part><tp:taxon-name-part taxon-name-part-type="species" reg="reclusus">reclusus</tp:taxon-name-part></tp:taxon-name></italic> epigynal variation. North Carolina, Swain Co., Great Smoky Mountains NP, south of Clingman’s Dome, vicinity Forney Ridge parking area, <abbrev xmlns:xlink="http://www.w3.org/1999/xlink" xlink:title="M Hedin" id="ABBRID0E4NDM" xlink:type="simple">MCH</abbrev> specimen #1973, ventral (<bold>A</bold>), dorsal (<bold>B</bold>). North Carolina, Swain Co., Great Smoky Mountains NP, N of Smokemont Campground turnoff, <abbrev xmlns:xlink="http://www.w3.org/1999/xlink" xlink:title="M Hedin" id="ABBRID0EFODM" xlink:type="simple">MCH</abbrev> specimen #N1019, ventral (<bold>C</bold>), dorsal (<bold>D</bold>). North Carolina, Swain Co., Great Smoky Mountains NP, Noland Creek at Laurel Branch, <abbrev xmlns:xlink="http://www.w3.org/1999/xlink" xlink:title="M Hedin" id="ABBRID0ENODM" xlink:type="simple">MCH</abbrev> specimen #N1051, ventral (<bold>E</bold>), dorsal (<bold>F</bold>). Scale bar: 0.5 mm.</p></caption><graphic xmlns:xlink="http://www.w3.org/1999/xlink" xlink:href="zookeys-1145-001_article-96724__-g065.jpg" position="float" orientation="portrait" xlink:type="simple" id="oo_804516.jpg"><uri content-type="original_file" xlink:type="simple">https://binary.pensoft.net/fig/804516</uri></graphic></fig><p>In the southwest we examined males from eighteen separate locations. All southwestern males approximated character conditions seen in northeastern males for all but one character. Males from eight locations possessed a paracymbium with the paradistal process lacking (and distomedial process moving towards the edge; Fig. <xref ref-type="fig" rid="F64">64I–L</xref>), like the condition seen in type <italic><tp:taxon-name><tp:taxon-name-part taxon-name-part-type="genus" reg="Nesticus">N.</tp:taxon-name-part><tp:taxon-name-part taxon-name-part-type="species" reg="cooperi">cooperi</tp:taxon-name-part></tp:taxon-name></italic> (<xref ref-type="bibr" rid="B12">Gertsch 1984</xref>, figs 132–134). These locations included Fires Creek (<abbrev xmlns:xlink="http://www.w3.org/1999/xlink" xlink:title="M Hedin" id="ABBRID0EYPDM" xlink:type="simple">MCH</abbrev> 02_144, <abbrev xmlns:xlink="http://www.w3.org/1999/xlink" xlink:title="M Hedin" id="ABBRID0E3PDM" xlink:type="simple">MCH</abbrev> 02_145), Ben Creek (<abbrev xmlns:xlink="http://www.w3.org/1999/xlink" xlink:title="M Hedin" id="ABBRID0EAQDM" xlink:type="simple">MCH</abbrev> 02_170), Wayah Bald (02_169), Ball Road (<abbrev xmlns:xlink="http://www.w3.org/1999/xlink" xlink:title="M Hedin" id="ABBRID0EEQDM" xlink:type="simple">MCH</abbrev> 04_072), Panther Creek (02_167, 07_119), Junaluska Road (<abbrev xmlns:xlink="http://www.w3.org/1999/xlink" xlink:title="M Hedin" id="ABBRID0EIQDM" xlink:type="simple">MCH</abbrev> 04_059, <abbrev xmlns:xlink="http://www.w3.org/1999/xlink" xlink:title="M Hedin" id="ABBRID0EMQDM" xlink:type="simple">MCH</abbrev> 07_122) and Nantahala River Gorge (1993 collection, very near the type locality of <italic><tp:taxon-name><tp:taxon-name-part taxon-name-part-type="genus" reg="Nesticus">N.</tp:taxon-name-part><tp:taxon-name-part taxon-name-part-type="species" reg="cooperi">cooperi</tp:taxon-name-part></tp:taxon-name></italic>). These locations are geographically contiguous, found mostly along the western flanks of the Nantahala Mountains including the Nantahala River Gorge (Fig. <xref ref-type="fig" rid="F53">53</xref>).</p><p>Females from southwestern populations vary slightly (Fig. <xref ref-type="fig" rid="F66">66A–K</xref>), but those from sample locations with “<italic><tp:taxon-name><tp:taxon-name-part taxon-name-part-type="genus" reg="Nesticus">N.</tp:taxon-name-part><tp:taxon-name-part taxon-name-part-type="species" reg="cooperi">cooperi</tp:taxon-name-part></tp:taxon-name></italic>-like” males (Fig. <xref ref-type="fig" rid="F66">66I–K</xref>) are not obviously different from other populations. That is, we could not discern a distinctive “<italic><tp:taxon-name><tp:taxon-name-part taxon-name-part-type="genus" reg="Nesticus">N.</tp:taxon-name-part><tp:taxon-name-part taxon-name-part-type="species" reg="cooperi">cooperi</tp:taxon-name-part></tp:taxon-name></italic>-like” female morphology.</p><fig id="F66" position="float" orientation="portrait"><object-id xmlns:xlink="http://www.w3.org/1999/xlink" content-type="doi" xlink:type="simple">10.3897/zookeys.1145.96724.figure66</object-id><object-id xmlns:xlink="http://www.w3.org/1999/xlink" content-type="arpha" xlink:type="simple">51042A09-3CF7-59E9-B8EA-F3768A0044FF</object-id><label>Figure 66.</label><caption><p>southwestern <italic><tp:taxon-name><tp:taxon-name-part taxon-name-part-type="genus" reg="Nesticus">Nesticus</tp:taxon-name-part><tp:taxon-name-part taxon-name-part-type="species" reg="reclusus">reclusus</tp:taxon-name-part></tp:taxon-name></italic> epigynal variation. North Carolina, Graham Co., Appalachian Trail, S of Stecoah Gap, <abbrev xmlns:xlink="http://www.w3.org/1999/xlink" xlink:title="M Hedin" id="ABBRID0E2SDM" xlink:type="simple">MCH</abbrev> 02_165, ventral (<bold>A</bold>), dorsal (<bold>B</bold>). North Carolina, Graham Co., ENE of Fontana Village, <abbrev xmlns:xlink="http://www.w3.org/1999/xlink" xlink:title="M Hedin" id="ABBRID0EDTDM" xlink:type="simple">MCH</abbrev> 07_120, ventral (<bold>C</bold>), dorsal (<bold>D</bold>). North Carolina, Cherokee Co., Beaver Creek Road, <abbrev xmlns:xlink="http://www.w3.org/1999/xlink" xlink:title="M Hedin" id="ABBRID0ELTDM" xlink:type="simple">MCH</abbrev> 04_057, ventral (<bold>E</bold>), dorsal (<bold>F</bold>). Georgia, Gilmer Co., Rock Creek Road, N of Rich Mountain Wilderness, <abbrev xmlns:xlink="http://www.w3.org/1999/xlink" xlink:title="M Hedin" id="ABBRID0ETTDM" xlink:type="simple">MCH</abbrev> 07_102, <abbrev xmlns:xlink="http://www.w3.org/1999/xlink" xlink:title="M Hedin" id="ABBRID0EXTDM" xlink:type="simple">MCH</abbrev> specimen #N1160, ventral (<bold>G</bold>), dorsal (<bold>H</bold>). North Carolina, Clay Co., Tusquitee Mountains, Long Branch of Fires Creek, <abbrev xmlns:xlink="http://www.w3.org/1999/xlink" xlink:title="M Hedin" id="ABBRID0E6TDM" xlink:type="simple">MCH</abbrev> 02_144, ventral (<bold>I</bold>), dorsal (<bold>J</bold>). North Carolina, Macon Co., Ball Road, SE of Beechertown, <abbrev xmlns:xlink="http://www.w3.org/1999/xlink" xlink:title="M Hedin" id="ABBRID0EHUDM" xlink:type="simple">MCH</abbrev> 04_072, ventral (<bold>K</bold>). Scale bar: 0.5 mm.</p></caption><graphic xmlns:xlink="http://www.w3.org/1999/xlink" xlink:href="zookeys-1145-001_article-96724__-g066.jpg" position="float" orientation="portrait" xlink:type="simple" id="oo_804517.jpg"><uri content-type="original_file" xlink:type="simple">https://binary.pensoft.net/fig/804517</uri></graphic></fig></tp:treatment-sec><tp:treatment-sec sec-type="distribution" id="SECID0ESUDM"><title>Distribution and natural history.</title><p>This relatively wide-ranging montane species occurs from the northern side of the Great Smoky Mountains National Park, southwestward across the Little Tennessee River to the Yellow Creek, Cheoah, Snowbird, Nantahala, Valley River, and Tusquitee Mountains (Fig. <xref ref-type="fig" rid="F53">53</xref>). Two conspicuously disjunct populations occur even further south, in northern Georgia at Brasstown Bald and Rock Creek Road (Fig. <xref ref-type="fig" rid="F53">53</xref>). We comment more on the Rock Creek Road specimens below.</p><p>We hypothesize that the geographic gap north and northeast of Fontana Lake in the Great Smoky Mountains is an artifact of poor sampling, as this region is mostly roadless (Fig. <xref ref-type="fig" rid="F53">53</xref>). As such, northeastern vs. southwestern populations should be approximately contiguous, except for the river barrier itself. This differs from the situation in <italic><tp:taxon-name><tp:taxon-name-part taxon-name-part-type="genus" reg="Nesticus">Nesticus</tp:taxon-name-part><tp:taxon-name-part taxon-name-part-type="species" reg="bishopi">bishopi</tp:taxon-name-part></tp:taxon-name></italic> versus <italic><tp:taxon-name><tp:taxon-name-part taxon-name-part-type="genus" reg="Nesticus">N.</tp:taxon-name-part><tp:taxon-name-part taxon-name-part-type="species" reg="stupkai">stupkai</tp:taxon-name-part></tp:taxon-name></italic>, where we view the geographic disjunction as real (Fig. <xref ref-type="fig" rid="F53">53</xref>).</p><p>As an example of natural history, at Ball Road (<abbrev xmlns:xlink="http://www.w3.org/1999/xlink" xlink:title="M Hedin" id="ABBRID0ECWDM" xlink:type="simple">MCH</abbrev> 02_172) a team collected 29 females and ten immatures in a 30-minute devoted survey from beneath rocks in a south-facing boulderfield. As mentioned above, <italic><tp:taxon-name><tp:taxon-name-part taxon-name-part-type="genus" reg="Nesticus">Nesticus</tp:taxon-name-part><tp:taxon-name-part taxon-name-part-type="species" reg="reclusus">reclusus</tp:taxon-name-part></tp:taxon-name></italic> (♂, 4♀) was found in syntopy with <italic><tp:taxon-name><tp:taxon-name-part taxon-name-part-type="genus" reg="Nesticus">N.</tp:taxon-name-part><tp:taxon-name-part taxon-name-part-type="species" reg="lowderi">lowderi</tp:taxon-name-part></tp:taxon-name></italic> (3♂, 5♀) at Fires Creek (<abbrev xmlns:xlink="http://www.w3.org/1999/xlink" xlink:title="M Hedin" id="ABBRID0E3WDM" xlink:type="simple">MCH</abbrev> 02_144).</p><p>See comments above regarding the unlikely <xref ref-type="bibr" rid="B12">Gertsch (1984)</xref> record of <italic><tp:taxon-name><tp:taxon-name-part taxon-name-part-type="genus" reg="Nesticus">N.</tp:taxon-name-part><tp:taxon-name-part taxon-name-part-type="species" reg="reclusus">reclusus</tp:taxon-name-part></tp:taxon-name></italic> from “<italic>McDowell County, Montreat</italic>”. Despite extensive collections we have never found members of the <italic><tp:taxon-name><tp:taxon-name-part taxon-name-part-type="genus" reg="Nesticus"/><tp:taxon-name-part taxon-name-part-type="species" reg="reclusus">reclusus</tp:taxon-name-part></tp:taxon-name></italic> group from east of the Asheville Basin (Fig. <xref ref-type="fig" rid="F53">53</xref>).</p></tp:treatment-sec><tp:treatment-sec sec-type="remarks" id="SECID0EBYDM"><title>Remarks.</title><p><xref ref-type="bibr" rid="B12">Gertsch (1984)</xref> described both <italic><tp:taxon-name><tp:taxon-name-part taxon-name-part-type="genus" reg="Nesticus">Nesticus</tp:taxon-name-part><tp:taxon-name-part taxon-name-part-type="species" reg="reclusus">reclusus</tp:taxon-name-part></tp:taxon-name></italic> and <italic><tp:taxon-name><tp:taxon-name-part taxon-name-part-type="genus" reg="Nesticus">N.</tp:taxon-name-part><tp:taxon-name-part taxon-name-part-type="species" reg="cooperi">cooperi</tp:taxon-name-part></tp:taxon-name></italic>, distinguishing males by the shape of the basal tegular apophysis and the shape / presence of a paradistal paracymbial process (Gertsch referred to this as a dorsal process; see our comments above). Importantly, although Gertsch examined many records for montane <italic><tp:taxon-name><tp:taxon-name-part taxon-name-part-type="genus" reg="Nesticus">N.</tp:taxon-name-part><tp:taxon-name-part taxon-name-part-type="species" reg="reclusus">reclusus</tp:taxon-name-part></tp:taxon-name></italic>, he only had <italic><tp:taxon-name><tp:taxon-name-part taxon-name-part-type="genus" reg="Nesticus">N.</tp:taxon-name-part><tp:taxon-name-part taxon-name-part-type="species" reg="cooperi">cooperi</tp:taxon-name-part></tp:taxon-name></italic> specimens from two adjacent Nantahala River Gorge populations. Our geographic sampling has greatly expanded the distribution for southwestern <italic><tp:taxon-name><tp:taxon-name-part taxon-name-part-type="genus" reg="Nesticus">N.</tp:taxon-name-part><tp:taxon-name-part taxon-name-part-type="species" reg="reclusus">reclusus</tp:taxon-name-part></tp:taxon-name></italic>, including many locations surrounding the type locality of <italic><tp:taxon-name><tp:taxon-name-part taxon-name-part-type="genus" reg="Nesticus">N.</tp:taxon-name-part><tp:taxon-name-part taxon-name-part-type="species" reg="cooperi">cooperi</tp:taxon-name-part></tp:taxon-name></italic>. With this greater sampling we found that male morphology varies slightly with geography, particularly in the presence of the paradistal paracymbial process. We could not discern the shape differences in the basal tegular apophysis that <xref ref-type="bibr" rid="B12">Gertsch (1984)</xref> noted (Figs <xref ref-type="fig" rid="F63">63</xref>, <xref ref-type="fig" rid="F64">64</xref>). From a morphological perspective we view this as a single species with a relatively broad montane distribution, with minor male morphological variation across this distribution.</p><p>Nuclear phylogenomic data is mostly consistent with this single species hypothesis, except for the southern disjunct Rock Creek Road population, further discussed below. Only one “<italic><tp:taxon-name><tp:taxon-name-part taxon-name-part-type="genus" reg="Nesticus">Nesticus</tp:taxon-name-part><tp:taxon-name-part taxon-name-part-type="species" reg="cooperi">cooperi</tp:taxon-name-part></tp:taxon-name></italic>-like” population was sampled for nuclear data (Nantahala River Gorge) and is embedded within a paraphyletic grade including both northeastern and other southwestern <italic><tp:taxon-name><tp:taxon-name-part taxon-name-part-type="genus" reg="Nesticus">N.</tp:taxon-name-part><tp:taxon-name-part taxon-name-part-type="species" reg="reclusus">reclusus</tp:taxon-name-part></tp:taxon-name></italic> (Figs <xref ref-type="fig" rid="F3">3</xref>, <xref ref-type="fig" rid="F4">4</xref>). The nuclear data within this complex are notable for many low gene and site CF values, and low local posterior probability values (Figs <xref ref-type="fig" rid="F3">3</xref>, <xref ref-type="fig" rid="F4">4</xref>), suggesting extensive gene tree discordance.</p><p>The mitochondrial evidence is similarly challenging to interpret in this complex, as mitochondrial data do not support the larger <italic><tp:taxon-name><tp:taxon-name-part taxon-name-part-type="genus" reg="Nesticus"/><tp:taxon-name-part taxon-name-part-type="species" reg="reclusus">reclusus</tp:taxon-name-part></tp:taxon-name></italic> group as monophyletic, and species interrelationships diverge strongly from that suggested by the nuclear data (Fig. <xref ref-type="fig" rid="F6">6</xref>). Within <italic><tp:taxon-name><tp:taxon-name-part taxon-name-part-type="genus" reg="Nesticus">Nesticus</tp:taxon-name-part><tp:taxon-name-part taxon-name-part-type="species" reg="reclusus">reclusus</tp:taxon-name-part></tp:taxon-name></italic> itself Noland and Clingmans sequences are recovered with <italic><tp:taxon-name><tp:taxon-name-part taxon-name-part-type="genus" reg="Nesticus">N.</tp:taxon-name-part><tp:taxon-name-part taxon-name-part-type="species" reg="stupkai">stupkai</tp:taxon-name-part></tp:taxon-name></italic> sequences, separate from Smokemont and Newfound sequences. We hypothesize that this discordance is a result of mitochondrial introgression from <italic><tp:taxon-name><tp:taxon-name-part taxon-name-part-type="genus" reg="Nesticus">N.</tp:taxon-name-part><tp:taxon-name-part taxon-name-part-type="species" reg="stupkai">stupkai</tp:taxon-name-part></tp:taxon-name></italic> into certain <italic><tp:taxon-name><tp:taxon-name-part taxon-name-part-type="genus" reg="Nesticus">N.</tp:taxon-name-part><tp:taxon-name-part taxon-name-part-type="species" reg="reclusus">reclusus</tp:taxon-name-part></tp:taxon-name></italic> populations, where these taxa occur in geographic proximity. For example, sympatry in Myhr Cave is a potential conduit for mitochondrial gene exchange. Six sampled locations with a “<italic><tp:taxon-name><tp:taxon-name-part taxon-name-part-type="genus" reg="Nesticus">N.</tp:taxon-name-part><tp:taxon-name-part taxon-name-part-type="species" reg="cooperi">cooperi</tp:taxon-name-part></tp:taxon-name></italic>-like” paracymbium do not form a clade on mitochondrial trees (Fig. <xref ref-type="fig" rid="F6">6</xref>).</p><p>The southern disjunct Rock Creek Road sample (Fig. <xref ref-type="fig" rid="F53">53</xref>) adds further intrigue to this complex. Mitochondrial sequences are highly divergent, falling with <italic><tp:taxon-name><tp:taxon-name-part taxon-name-part-type="genus" reg="Nesticus">Nesticus</tp:taxon-name-part><tp:taxon-name-part taxon-name-part-type="species" reg="sheari">sheari</tp:taxon-name-part></tp:taxon-name></italic> (Fig. <xref ref-type="fig" rid="F6">6</xref>), while nuclear sequences are sister to a clade including <italic><tp:taxon-name><tp:taxon-name-part taxon-name-part-type="genus" reg="Nesticus">N.</tp:taxon-name-part><tp:taxon-name-part taxon-name-part-type="species" reg="stupkai">stupkai</tp:taxon-name-part></tp:taxon-name></italic>, <italic><tp:taxon-name><tp:taxon-name-part taxon-name-part-type="genus" reg="Nesticus">N.</tp:taxon-name-part><tp:taxon-name-part taxon-name-part-type="species" reg="bishopi">bishopi</tp:taxon-name-part></tp:taxon-name></italic>, and remaining <italic><tp:taxon-name><tp:taxon-name-part taxon-name-part-type="genus" reg="Nesticus">N.</tp:taxon-name-part><tp:taxon-name-part taxon-name-part-type="species" reg="reclusus">reclusus</tp:taxon-name-part></tp:taxon-name></italic> (Figs <xref ref-type="fig" rid="F3">3</xref>, <xref ref-type="fig" rid="F4">4</xref>). At the same time, males from this location possess unremarkable palps, identical in detail to other southwestern <italic><tp:taxon-name><tp:taxon-name-part taxon-name-part-type="genus" reg="Nesticus">N.</tp:taxon-name-part><tp:taxon-name-part taxon-name-part-type="species" reg="reclusus">reclusus</tp:taxon-name-part></tp:taxon-name></italic> palps (Fig. <xref ref-type="fig" rid="F64">64E, F</xref>), and females are similarly morphologically unremarkable (Fig. <xref ref-type="fig" rid="F66">66G, H</xref>). We suspect that gene flow across species boundaries (perhaps involving <italic><tp:taxon-name><tp:taxon-name-part taxon-name-part-type="genus" reg="Nesticus">N.</tp:taxon-name-part><tp:taxon-name-part taxon-name-part-type="species" reg="sheari">sheari</tp:taxon-name-part></tp:taxon-name></italic>?) might be impacting results in this part of the <italic><tp:taxon-name><tp:taxon-name-part taxon-name-part-type="genus" reg="Nesticus">Nesticus</tp:taxon-name-part></tp:taxon-name></italic> phylogeny. More geographic and <abbrev xmlns:xlink="http://www.w3.org/1999/xlink" xlink:title="ultraconserved element" id="ABBRID0EPBEM" xlink:type="simple">UCE</abbrev> sampling in this geographic region will be needed to resolve this tricky taxonomic issue.</p></tp:treatment-sec><tp:treatment-sec><!--Section generated to contain objects referenced in tp:taxon-treatment.--><fig id="F63" position="float" orientation="portrait"><object-id xmlns:xlink="http://www.w3.org/1999/xlink" content-type="doi" xlink:type="simple">10.3897/zookeys.1145.96724.figure63</object-id><object-id xmlns:xlink="http://www.w3.org/1999/xlink" content-type="arpha" xlink:type="simple">D7E81321-1491-50CA-9CD2-1B12560F0130</object-id><label>Figure 63.</label><caption><p>northeastern <italic><tp:taxon-name><tp:taxon-name-part taxon-name-part-type="genus" reg="Nesticus">Nesticus</tp:taxon-name-part><tp:taxon-name-part taxon-name-part-type="species" reg="reclusus">reclusus</tp:taxon-name-part></tp:taxon-name></italic> ♂ palps, ventral view (*except for <bold>G</bold>) <bold>A</bold> Tennessee, Sevier Co., Wear Cove, Myhr Cave, <abbrev xmlns:xlink="http://www.w3.org/1999/xlink" xlink:title="M Hedin" id="ABBRID0EF6BM" xlink:type="simple">MCH</abbrev> 01_182 (*right palp, inverted in Photoshop) <bold>B</bold> Tennessee, Sevier Co., Great Smoky Mountains NP, Lower Baskins Creek <bold>C</bold> Tennessee, Sevier Co., Great Smoky Mountains NP, Hwy 441, N of Newfound Gap <bold>D</bold> Tennessee, Sevier Co., Great Smoky Mountains NP, Elkmont Area, <abbrev xmlns:xlink="http://www.w3.org/1999/xlink" xlink:title="M Hedin" id="ABBRID0EP6BM" xlink:type="simple">MCH</abbrev> 00_144 <bold>E</bold> North Carolina, Swain Co., Great Smoky Mountains NP, south of Clingman’s Dome, near Forney Ridge parking area <bold>F</bold> North Carolina, Swain Co., Great Smoky Mountains National Park, Andrew’s Bald (male holotype, <named-content xmlns:xlink="http://www.w3.org/1999/xlink" content-type="dwc:institutional_code" xlink:title="American Museum of Natural History" xlink:href="http://grbio.org/institution/american-museum-natural-history" xlink:type="simple">AMNH</named-content>) <bold>G</bold> North Carolina, Swain Co., Cheoah Dam along Cheoah Reservoir (<abbrev xmlns:xlink="http://www.w3.org/1999/xlink" xlink:title="M Hedin" id="ABBRID0E56BM" xlink:type="simple">MCH</abbrev> 07_116), dorsal view. Scale bar: 0.5 mm.</p></caption><graphic xmlns:xlink="http://www.w3.org/1999/xlink" xlink:href="zookeys-1145-001_article-96724__-g063.jpg" position="float" orientation="portrait" xlink:type="simple" id="oo_804514.jpg"><uri content-type="original_file" xlink:type="simple">https://binary.pensoft.net/fig/804514</uri></graphic></fig><fig id="F53" position="float" orientation="portrait"><object-id xmlns:xlink="http://www.w3.org/1999/xlink" content-type="doi" xlink:type="simple">10.3897/zookeys.1145.96724.figure53</object-id><object-id xmlns:xlink="http://www.w3.org/1999/xlink" content-type="arpha" xlink:type="simple">EEB903DE-1435-5255-8564-637A99B8D360</object-id><label>Figure 53.</label><caption><p><bold>A</bold> distribution of <italic><tp:taxon-name><tp:taxon-name-part taxon-name-part-type="genus" reg="Nesticus"/><tp:taxon-name-part taxon-name-part-type="species" reg="reclusus">reclusus</tp:taxon-name-part></tp:taxon-name></italic> group species <bold>B</bold> distribution of <italic><tp:taxon-name><tp:taxon-name-part taxon-name-part-type="genus" reg="Nesticus">Nesticus</tp:taxon-name-part><tp:taxon-name-part taxon-name-part-type="species" reg="jonesi">jonesi</tp:taxon-name-part></tp:taxon-name></italic>. Type localities designated with yellow circles. State boundaries and major cities shown for geographic context. Dashed lines circumscribe known species distributions. The geographic distribution of “<italic><tp:taxon-name><tp:taxon-name-part taxon-name-part-type="genus" reg="Nesticus">N.</tp:taxon-name-part><tp:taxon-name-part taxon-name-part-type="species" reg="cooperi">cooperi</tp:taxon-name-part></tp:taxon-name></italic>-like” populations is circled; this includes some female-only locations which are inside this distribution and included here only for purposes of graphical convenience.</p></caption><graphic xmlns:xlink="http://www.w3.org/1999/xlink" xlink:href="zookeys-1145-001_article-96724__-g053.jpg" position="float" orientation="portrait" xlink:type="simple" id="oo_804504.jpg"><uri content-type="original_file" xlink:type="simple">https://binary.pensoft.net/fig/804504</uri></graphic></fig><fig id="F3" position="float" orientation="portrait"><object-id xmlns:xlink="http://www.w3.org/1999/xlink" content-type="doi" xlink:type="simple">10.3897/zookeys.1145.96724.figure3</object-id><object-id xmlns:xlink="http://www.w3.org/1999/xlink" content-type="arpha" xlink:type="simple">1175C5AC-9E6D-57E2-B771-2F3B40C5351C</object-id><label>Figure 3.</label><caption><p><abbrev xmlns:xlink="http://www.w3.org/1999/xlink" xlink:title="ultraconserved element" id="ABBRID0E3XAE" xlink:type="simple">UCE</abbrev> concatenated maximum likelihood tree. Distant outgroups removed (for graphical purposes), specimen numbers correspond to those in Suppl. material <xref ref-type="supplementary-material" rid="S3">3</xref> (with detailed location provided in Suppl. material <xref ref-type="supplementary-material" rid="S1">1</xref>). Node numbers correspond to bootstrap (bold text) / gCF / sCF. Only bootstrap values below 100 shown, all others 100. gCF and sCF values rounded to nearest integer; sCF values below 38 highlighted with red text.</p></caption><graphic xmlns:xlink="http://www.w3.org/1999/xlink" xlink:href="zookeys-1145-001_article-96724__-g003.jpg" position="float" orientation="portrait" xlink:type="simple" id="oo_804454.jpg"><uri content-type="original_file" xlink:type="simple">https://binary.pensoft.net/fig/804454</uri></graphic></fig><supplementary-material xmlns:xlink="http://www.w3.org/1999/xlink" id="S3" position="float" orientation="portrait" xlink:type="simple"><object-id content-type="doi" xlink:type="simple">10.3897/zookeys.1145.96724.suppl3</object-id><object-id content-type="zenodo_dep_id" xlink:type="simple">7607005</object-id><object-id content-type="arpha" xlink:type="simple">C5B10E30-1B5F-5CB2-A3E5-9A8E434BFC2B</object-id><label>Supplementary material 3</label><caption><p>Specimens used in molecular work</p></caption><statement content-type="dataType"><label>Data type</label><p>DNA records (excel file)</p></statement><media xlink:href="zookeys-1145-001_article-96724__-s003.xlsx" mimetype="application" mime-subtype="vnd.openxmlformats-officedocument.spreadsheetml.sheet" position="float" orientation="portrait" xlink:type="simple" id="oo_804520.xlsx"><uri content-type="original_file" xlink:type="simple">https://binary.pensoft.net/file/804520</uri></media><permissions><license xlink:type="simple"><license-p>This dataset is made available under the Open Database License (http://opendatacommons.org/licenses/odbl/1.0/). The Open Database License (ODbL) is a license agreement intended to allow users to freely share, modify, and use this Dataset while maintaining this same freedom for others, provided that the original source and author(s) are credited.</license-p></license></permissions><attrib specific-use="authors">Marshal Hedin, Marc A. Milne</attrib></supplementary-material><supplementary-material xmlns:xlink="http://www.w3.org/1999/xlink" id="S1" position="float" orientation="portrait" xlink:type="simple"><object-id content-type="doi" xlink:type="simple">10.3897/zookeys.1145.96724.suppl1</object-id><object-id content-type="zenodo_dep_id" xlink:type="simple">7606997</object-id><object-id content-type="arpha" xlink:type="simple">6BE31A3D-E11E-5F66-9FB7-FBE5743FB0FD</object-id><label>Supplementary material 1</label><caption><p><italic><tp:taxon-name><tp:taxon-name-part taxon-name-part-type="genus" reg="Nesticus">Nesticus</tp:taxon-name-part></tp:taxon-name></italic> morphological material examined</p></caption><statement content-type="dataType"><label>Data type</label><p>occurrences (excel file)</p></statement><media xlink:href="zookeys-1145-001_article-96724__-s001.xlsx" mimetype="application" mime-subtype="vnd.openxmlformats-officedocument.spreadsheetml.sheet" position="float" orientation="portrait" xlink:type="simple" id="oo_804518.xlsx"><uri content-type="original_file" xlink:type="simple">https://binary.pensoft.net/file/804518</uri></media><permissions><license xlink:type="simple"><license-p>This dataset is made available under the Open Database License (http://opendatacommons.org/licenses/odbl/1.0/). The Open Database License (ODbL) is a license agreement intended to allow users to freely share, modify, and use this Dataset while maintaining this same freedom for others, provided that the original source and author(s) are credited.</license-p></license></permissions><attrib specific-use="authors">Marshal Hedin, Marc A. Milne</attrib></supplementary-material><fig id="F4" position="float" orientation="portrait"><object-id xmlns:xlink="http://www.w3.org/1999/xlink" content-type="doi" xlink:type="simple">10.3897/zookeys.1145.96724.figure4</object-id><object-id xmlns:xlink="http://www.w3.org/1999/xlink" content-type="arpha" xlink:type="simple">5262342A-B7A7-57B0-A3AC-1E9AA5B8DA9D</object-id><label>Figure 4.</label><caption><p><abbrev xmlns:xlink="http://www.w3.org/1999/xlink" xlink:title="ultraconserved element" id="ABBRID0EVYAE" xlink:type="simple">UCE</abbrev> ASTRAL species tree. Distant outgroups removed (for graphical purposes), specimen numbers correspond to those in Suppl. material <xref ref-type="supplementary-material" rid="S3">3</xref> (with detailed location provided in Suppl. material <xref ref-type="supplementary-material" rid="S1">1</xref>). Included are quartet support values (rounded to nearest integer), and local posterior probability values (if less than 1.0, red text). Branch lengths in coalescent units for internal branches only, terminal branch lengths arbitrary. Internal branch to <italic><tp:taxon-name><tp:taxon-name-part taxon-name-part-type="genus" reg="Nesticus">Nesticus</tp:taxon-name-part><tp:taxon-name-part taxon-name-part-type="species" reg="cressleri">cressleri</tp:taxon-name-part></tp:taxon-name></italic> truncated for graphical purposes.</p></caption><graphic xmlns:xlink="http://www.w3.org/1999/xlink" xlink:href="zookeys-1145-001_article-96724__-g004.jpg" position="float" orientation="portrait" xlink:type="simple" id="oo_804455.jpg"><uri content-type="original_file" xlink:type="simple">https://binary.pensoft.net/fig/804455</uri></graphic></fig><fig id="F6" position="float" orientation="portrait"><object-id xmlns:xlink="http://www.w3.org/1999/xlink" content-type="doi" xlink:type="simple">10.3897/zookeys.1145.96724.figure6</object-id><object-id xmlns:xlink="http://www.w3.org/1999/xlink" content-type="arpha" xlink:type="simple">809AB900-549C-5BD8-8198-AE4C0EE27333</object-id><label>Figure 6.</label><caption><p><abbrev xmlns:xlink="http://www.w3.org/1999/xlink" xlink:title="mitochondrial cytochrome c oxidase subunit I" id="ABBRID0EU4AE" xlink:type="simple">COI</abbrev> IQT gene tree. Distant outgroups trimmed. Specimen numbers correspond to those in Suppl. material <xref ref-type="supplementary-material" rid="S3">3</xref> (with detailed location provided in Suppl. material <xref ref-type="supplementary-material" rid="S1">1</xref>). Sequences from <abbrev xmlns:xlink="http://www.w3.org/1999/xlink" xlink:title="ultraconserved element" id="ABBRID0EA5AE" xlink:type="simple">UCE</abbrev> capture denoted with “NODE”. Populations with a “<italic><tp:taxon-name><tp:taxon-name-part taxon-name-part-type="genus" reg="Nesticus">Nesticus</tp:taxon-name-part><tp:taxon-name-part taxon-name-part-type="species" reg="cooperi">cooperi</tp:taxon-name-part></tp:taxon-name></italic>-like” male paracymbium denoted by small circles. Not all tip bootstrap values shown (see Suppl. material <xref ref-type="supplementary-material" rid="S4">4</xref> for .tre file with all bootstrap values).</p></caption><graphic xmlns:xlink="http://www.w3.org/1999/xlink" xlink:href="zookeys-1145-001_article-96724__-g006.jpg" position="float" orientation="portrait" xlink:type="simple" id="oo_804457.jpg"><uri content-type="original_file" xlink:type="simple">https://binary.pensoft.net/fig/804457</uri></graphic></fig><supplementary-material xmlns:xlink="http://www.w3.org/1999/xlink" id="S4" position="float" orientation="portrait" xlink:type="simple"><object-id content-type="doi" xlink:type="simple">10.3897/zookeys.1145.96724.suppl4</object-id><object-id content-type="zenodo_dep_id" xlink:type="simple">7607007</object-id><object-id content-type="arpha" xlink:type="simple">B8776F12-447B-5DD7-B84D-D8D37436DD01</object-id><label>Supplementary material 4</label><caption><p>Input alignments, analysis log files, and output tree files</p></caption><statement content-type="dataType"><label>Data type</label><p>zip. archive</p></statement><media xlink:href="zookeys-1145-001_article-96724__-s004.zip" mimetype="application" mime-subtype="x-zip-compressed" position="float" orientation="portrait" xlink:type="simple" id="oo_804521.zip"><uri content-type="original_file" xlink:type="simple">https://binary.pensoft.net/file/804521</uri></media><permissions><license xlink:type="simple"><license-p>This dataset is made available under the Open Database License (http://opendatacommons.org/licenses/odbl/1.0/). The Open Database License (ODbL) is a license agreement intended to allow users to freely share, modify, and use this Dataset while maintaining this same freedom for others, provided that the original source and author(s) are credited.</license-p></license></permissions><attrib specific-use="authors">Marshal Hedin, Marc A. Milne</attrib></supplementary-material></tp:treatment-sec><ref-list><ref id="B12"><mixed-citation xmlns:xlink="http://www.w3.org/1999/xlink" xlink:type="simple"><person-group><name name-style="western"><surname>Gertsch</surname><given-names>WJ</given-names></name></person-group> (<year>1984</year>) <article-title>The spider family <tp:taxon-name><tp:taxon-name-part taxon-name-part-type="family">Nesticidae</tp:taxon-name-part></tp:taxon-name> (<tp:taxon-name><tp:taxon-name-part taxon-name-part-type="order">Araneae</tp:taxon-name-part></tp:taxon-name>) in North America, Central America, and the West Indies.</article-title><source>Texas Memorial Museum Bulletin</source><volume>31</volume>: <fpage>1</fpage>–<lpage>91</lpage>. <ext-link xlink:href="http://hdl.handle.net/2152/29952" ext-link-type="uri" xlink:type="simple">http://hdl.handle.net/2152/29952</ext-link></mixed-citation></ref></ref-list></tp:taxon-treatment>
