# Supplementary material for: ﻿New species in old mountains: integrative taxonomy reveals ten new species and extensive short-range endemism in Nesticus spiders (Araneae, Nesticidae) from the southern Appalachian Mountains
Source: Zookeys. 2023 Feb 3;1145:1–130. doi: 10.3897/zookeys.1145.96724 (PMC10208238; doi:10.3897/zookeys.1145.96724)
Supplement: Supplementary material 1 — Nesticus morphological material examined [file zookeys-1145-001_article-96724__-s001.xlsx]

## Sheet: Appendix1_Nesticusrecords
Field #	Collectors	Event date (YYYY-MM-DD)	Scientific Name	Clade or Geographic Group	M	F	I	DNA Vouchers	Morphology_Types Vouchers	Type Locality (or near type)	Identified By	Country	State	County	LOCALITY	Decimal latitude	Decimal longitude	Elev (m)	Notes
	N Tsurusaki		Nesticella mogera	1Outgroup	1			SDSU_G2153			M Hedin	Japan	Honshu	Aomori	Aomori City, Sukayu Spa CG
	P Sprouse	1999-04-17	Nesticus nahuanus	1Outgroup		1		SDSU_G2881			M Hedin	Mexico	Nuevo Leon		Pozo el Tarillal, 2 km SW of el Tarillal
	M Hedin	2007-03-27	Nesticus silvestrii	1Outgroup				SDSU_N1108			M Hedin	USA	CA	Trinity	Hwy 36, near Hellgate CG, E of Forest Glen
	M Hedin, B Dellinger	1995-03-26	Nesticus archeri	2archeri group	2	3					M Hedin	USA	AL	Clay	Cheaha State Park, 0.5 mi N Hernandez Peak, along Pinhoti Trail	33.4645	-85.8113	630
	M Hedin, B Dellinger	1995-03-26	Nesticus archeri	2archeri group	2	2					M Hedin	USA	AL	Clay	Cheaha State Park, N side of McDill Point	33.4547	-85.8205	650
	M Hedin, B Dellinger	1995-03-26	Nesticus archeri	2archeri group	2	4					M Hedin	USA	AL	Clay	Cheaha State Park, Pinhoti Trail, 0.5 mi. S Hernandez Peak	33.4537	-85.8144	680
	M Hedin, B Dellinger	1995-03-26	Nesticus archeri	2archeri group	1	3		SDSU_N727			M Hedin	USA	AL	Clay	Talladega Mountain, Cheaha Wilderness, Nubbin Creek Trail, vicinity Mill Shoal Creek	33.4269	-85.8177	520
	M Hedin, B Dellinger	1995-03-26	Nesticus archeri	2archeri group	1	3					M Hedin	USA	AL	Clay	Talladega Mountain, Talladega National Forest, near headwaters of Cave Creek	33.4344	-85.8128	430
	M Hedin, K Crandall	1991-09-27	Nesticus archeri	2archeri group			1	SDSU_N023		type	M Hedin	USA	AL	Cleburne	Cheaha State Park, just north of Bald Rock	33.4966	-85.8075	680
	M Hedin, S O'Kane	1992-09-24	Nesticus archeri	2archeri group	4	13					M Hedin	USA	AL	Cleburne	Cheaha State Park, just north of Bald Rock	33.4966	-85.8075	680
	M Hedin, B Dellinger	1995-03-25	Nesticus archeri	2archeri group	2	2					M Hedin	USA	AL	Cleburne	Cheaha State Park, vicinity Bald Rock saddle, 0.5 mi NE Bald Rock	33.4985	-85.8028	610
KSZ 13-159	KS Zigler, L Carver, WT Coleman	2014-06-11	Nesticus cressleri	2archeri group	1	1	1	SDSU_G2075		type	K Zigler	USA	GA	Walker	Anderson Spring Cave (GWK46)
KSZ 13-184	L Carver, A Cressler, KS Zigler	2013-08-03	Nesticus cressleri	2archeri group		1	1	SDSU_G2077			K Zigler	USA	GA	Walker	Pigeon Cave (GWK57)
KSZ 14-248	K Zigler	2013-11-10	Nesticus jemisinae	2archeri group		1		SDSU_G2089		type	M Hedin	USA	TN	Marion	Rainbow Cave (TMN20)
	K Zigler	2021-10-20	Nesticus jemisinae	2archeri group	2	3	5		SDSU_TAC000662-664		M Hedin	USA	TN	Marion	Rainbow Cave (TMN20)
MLN 13-063	ML Niemiller, G Moni, K Bobo, A Crabtree, B Reeves, K Pasternak	2013-08-31	Nesticus pecki	2archeri group		1		SDSU_G2100			M Hedin	USA	TN	Fentress	Hurricane Maze Cave (TFE331)
	M Hedin, K Crandall, A Gerber	1991-09-29	Nesticus pecki	2archeri group		2		SDSU_N062		type	M Hedin	USA	TN	Marion	Monteagle Saltpeter Cave, ~ 6.4 km SE of Monteagle			265
	M Hedin, J Hedin, S O’Kane	1992-09-26	Nesticus pecki	2archeri group	1	1					M Hedin	USA	TN	Marion	Monteagle Saltpeter Cave, ~ 6.4 km SE of Monteagle			265
MLN 14-004	ML Niemiller, ET Carter, G Moni, C Sutherland	2014-01-18	Nesticus pecki	2archeri group		8		SDSU_G3697			MA Milne	USA	TN	White	Haskell Sims Cave, TWH15
MLN 13-036	ML Niemiller, KD Kendall	2013-07-13	Nesticus stygius	2archeri group	1		1				MA Milne	USA	TN	Overton	East Water Supply Cave, TOV15
	M Hedin, C Phillips	1993-10-11	Nesticus stygius	2archeri group	1	3		SDSU_N0656		type	M Hedin	USA	TN	Overton	Obe Lee Cave, N of Monterey			400
	M Hedin, S O'Kane	1992-09-26	Nesticus stygius	2archeri group		7					M Hedin	USA	TN	Overton	Raven Bluff Cave, NW of Allons
	M Hedin, K Crandall, A Gerber	1991-10-01	Nesticus stygius	2archeri group	2	1		SDSU_N079		near type	M Hedin	USA	TN	Overton	Raven Bluff Cave, NW of Allons			275
MCH 05_101	M Hedin, R Keith, J Starrett, S Thomas	2005-08-28	Nesticus stygius	2archeri group		1		SDSU_N1022			M Hedin	USA	TN	Overton	Raven Bluff Cave, NW of Allons			275
MLN 17-008.6	ML Niemiller, N Mann	2017-09-03	Nesticus stygius	2archeri group		4	1				MA Milne	USA	TN	Overton	Raven Bluff Cave, TOV28
NSG 17-TOV39.17	NS Gladstone, ET Carter, L Hayter	2017-10-01	Nesticus stygius	2archeri group		1	1				MA Milne	USA	TN	Overton	Webb Cave, TOV39
	M Hedin	1992-08-13	Nesticus silvanus	3tennesseensis group1	2	8		SDSU_N187			M Hedin	USA	NC	Haywood	Blue Ridge Parkway, Mile 438, near Steestachee Bald overlook	35.4263	-83.0388	1500
MCH 01_137	M Hedin, M Lowder	2001-08-19	Nesticus silvanus	3tennesseensis group1		2					M Hedin	USA	NC	Haywood	Cold Springs Creek, NE of I-40	35.7585	-82.9938	820
MCH 02_187	M Hedin, M Lowder, P Paquin	2002-09-03	Nesticus silvanus	3tennesseensis group1		1	1	SDSU_N893			M Hedin	USA	NC	Haywood	Fie Top Road, along Fie Creek	35.5451	-83.1045	1240
MCH 05_087	M Hedin, R Keith, J Starrett, S Thomas	2005-08-25	Nesticus silvanus	3tennesseensis group1		3		SDSU_N1017			M Hedin	USA	NC	Haywood	Germany Cove Road, vicinity Hemphill Creek	35.5543	-83.036	840
MCH 05_086	M Hedin, R Keith, J Starrett, S Thomas	2005-08-25	Nesticus silvanus	3tennesseensis group1		2	4	SDSU_N1028, SDSU_N1029			M Hedin	USA	NC	Haywood	NW Hebo Mountain, Hwy 209	35.6869	-82.9065	1100
MCH 02_173	M Hedin, M Lowder, P Paquin	2002-08-31	Nesticus silvanus	3tennesseensis group1		6		SDSU_N875, SDSU_N876			M Hedin	USA	NC	Jackson	Dicks Creek, near Dicks Creek Church, N of Dillsboro	35.4056	-83.2586	670
MCH 02_188	M Hedin, M Lowder, P Paquin	2002-09-03	Nesticus silvanus	3tennesseensis group1		11	1	SDSU_N895, SDSU_N896			M Hedin	USA	NC	Jackson	Soco Creek, up Shut-in Creek road	35.4653	-83.2148	840
	M Hedin	1992-08-09	Nesticus silvanus	3tennesseensis group1	2	7		SDSU_N122		type	M Hedin	USA	NC	Jackson	vicinity of Water Rock Knob, off Blue Ridge Parkway	35.4597	-83.1417	1760
	M Hedin	1992-08-11	Nesticus silvanus	3tennesseensis group1		2		SDSU_N395			M Hedin	USA	NC	Macon	Falls branch of Elijay Creek, 2 mi. E Elijay	35.2135	-83.2535	800
MCH 01_139	M Hedin, M Lowder	2001-08-19	Nesticus silvanus	3tennesseensis group1	1	12		SDSU_N743			M Hedin	USA	NC	Madison	Hwy 209, W Rocky Bluff campground at Long Mountain Branch	35.8599	-82.8502	560
MCH 02_168	M Hedin, M Lowder, P Paquin	2002-08-28	Nesticus silvanus	3tennesseensis group1		14	4	SDSU_N859			M Hedin	USA	NC	Swain	Alarka Road, N Deep Gap church	35.3482	-83.4064	830
MCH 05_095	M Hedin, R Keith, J Starrett, S Thomas	2005-08-27	Nesticus silvanus	3tennesseensis group1		4		SDSU_N1023, SDSU_N1024			M Hedin	USA	TN	Cocke	south of Round Mountain, Shelton Branch, Hwy 107	35.835	-82.9519	960
MCH 01_138	M Hedin, M Lowder	2001-08-19	Nesticus silvanus	3tennesseensis group1		5		SDSU_N741			M Hedin	USA	TN	Cocke	southeast of Round Mountain, W Rattlesnake Gap	35.8472	-82.9443	1100
MCH 01_135	M Hedin, M Lowder	2001-08-18	Nesticus cherokeensis	3tennesseensis group2	2	3		SDSU_N737			M Hedin	USA	NC	Haywood	Dogwood Flats Creek, W Longarm Mountain	35.7201	-83.0731	800
MCH 01_134	M Hedin, M Lowder	2001-08-18	Nesticus cherokeensis	3tennesseensis group2	1	12		SDSU_N733			M Hedin	USA	NC	Haywood	Flat Branch Creek of Mt Sterling Creek, south of Waterville	35.7407	-83.0741	600
MCH 04_046	M Hedin, R Keith, J Starrett, S Thomas	2004-08-12	Nesticus cherokeensis	3tennesseensis group2		2					M Hedin	USA	NC	Haywood	Flat Branch Rd, SE Mt. Sterling, along Laurel Creek	35.7526	-83.0895	580
MCH 01_136	M Hedin, M Lowder	2001-08-18	Nesticus cherokeensis	3tennesseensis group2	1	3		SDSU_N739			M Hedin	USA	NC	Haywood	FR 288 above Pigeon River	35.726	-83.0265	580
MCH 05_094	M Hedin, R Keith, J Starrett, S Thomas	2005-08-27	Nesticus cherokeensis	3tennesseensis group2		1					M Hedin	USA	NC	Haywood	FR 288 along Pigeon River, 0.4 mi. SW of I-40	35.7308	-83.025	570
	F Coyle	1994-10-17	Nesticus cherokeensis	3tennesseensis group2		1	4				M Hedin	USA	NC	Haywood	Great Smoky Mountains NP, Big Creek, 100 yards up Baxter Creek trail from picnic area	35.7506	-83.1088	520
	F Coyle, J Miller	1994-09-11	Nesticus cherokeensis	3tennesseensis group2		3	6				M Hedin	USA	NC	Haywood	Great Smoky Mountains NP, Boogerman Trail 0.5 mi from Northern end, N extension Den Ridge	35.6225	-83.0847	950
	F Coyle, J Miller	1994-09-10	Nesticus cherokeensis	3tennesseensis group2		1					M Hedin	USA	NC	Haywood	Great Smoky Mountains NP, Cataloochee area, Sag Branch, 1.5 mi from N end Caldwell Fork Trail	35.6435	-83.0766	780
	F Coyle, Edwards, Stiles, Wright	1996-06-04	Nesticus cherokeensis	3tennesseensis group2	1						M Hedin	USA	NC	Haywood	Great Smoky Mountains NP, Cataloochee, 150 meters S mouth Palmer Branch at Caldwell Fork	35.6251	-83.1121	840
	M Hedin	1992-08-09	Nesticus cherokeensis	3tennesseensis group1	1	1					M Hedin	USA	NC	Jackson	Blue Ridge Parkway, Mile 460, near Bunches Bald Tunnel	35.5092	-83.1883	1580
	M Hedin	1992-08-09	Nesticus cherokeensis	3tennesseensis group2	2	10		SDSU_N193		type	M Hedin	USA	NC	Swain	Blue Ridge Parkway, below Ballhoot Scar overlook near Ravensford	35.5167	-83.2837	780
MCH 02_186	M Hedin, M Lowder, P Paquin	2002-09-03	Nesticus cherokeensis	3tennesseensis group2	1	1					M Hedin	USA	NC	Swain	Great Smoky Mountains NP, 0.25 mi. NW Hientooga Overlook/Picnic Area on Hientooga Round Bottom Road	35.5748	-83.1805	1600
MCH 02_185	M Hedin, M Lowder, P Paquin	2002-09-03	Nesticus cherokeensis	3tennesseensis group2	1	4	1	SDSU_N891			M Hedin	USA	NC	Swain	Great Smoky Mountains NP, road to Balsam Mountain, N Black Camp Gap	35.5437	-83.1679	1420
MCH 07_118	M Hedin, M McCormack, S Derkarabetian	2007-08-18	Nesticus cherokeensis	3tennesseensis group2	1	1		SDSU_N1120			M Hedin	USA	NC	Swain	Wesser Creek, Dills Road, S of Whittier	35.3953	-83.3746	740
	F Coyle, Carbiener	1995-08-01	Nesticus cherokeensis	3tennesseensis group2	1	5					M Hedin	USA	TN	Cocke	Great Smoky Mountains NP, above Cosby CG on Snake Den Ridge trail	35.7432	-83.2218	980
MCH 00_138	M Hedin, J Cokendolpher	2000-07-28	Nesticus cherokeensis	3tennesseensis group2		1					M Hedin	USA	TN	Cocke	Great Smoky Mountains NP, Cosby Ranger Station along Cosby Creek, behind ATBI residence house	35.7779	-83.2135	530
MCH 00_149	M Hedin, W Reeves	2000-08-03	Nesticus cherokeensis	3tennesseensis group2	1						M Hedin	USA	TN	Cocke	Great Smoky Mountains NP, Maddron Bald trail to Albright Grove	35.7608	-83.271	650
	F Coyle, Williams, Carbiener	1995-08-01	Nesticus cherokeensis	3tennesseensis group2	1						M Hedin	USA	TN	Cocke	Great Smoky Mountains NP, N side Gabes Creek at Gabes Mountain trail	35.7523	-83.2419	980
MCH 05_097	M Hedin, R Keith, J Starrett, S Thomas	2005-08-27	Nesticus cherokeensis	3tennesseensis group2		2		SDSU_N1057			M Hedin	USA	TN	Cocke	Great Smoky Mountains NP, near Cosby campground, below group camp parking area	35.7533	-83.2066	700
	M Hedin, B Dellinger	1994-04-16	Nesticus cherokeensis	3tennesseensis group2		1		SDSU_N681			M Hedin	USA	TN	Cocke	Great Smoky Mountains NP, S side Indian Camp Creek on Maddron Bald Trail	35.7378	-83.2777	925
MCH 00_145	M Hedin	2000-08-01	Nesticus cherokeensis	3tennesseensis group2	3	4					M Hedin	USA	TN	Cocke	Great Smoky Mountains NP, trail from Cosby to Low Gap	35.7453	-83.197	850
MCH 00_146	M Hedin	2000-08-01	Nesticus cherokeensis	3tennesseensis group2		2					M Hedin	USA	TN	Cocke	Great Smoky Mountains NP, trail from Low Gap to Mt. Cammerer	35.754	-83.1658	1500	sympatry
	T Malabad	2017-04-10	Nesticus holsingeri	3tennesseensis group3	1				1D13		MA Milne	USA	VA	Russell	Banners Corner Cave
	T Malabad, Rick Reynolds	2020-01-31	Nesticus holsingeri	3tennesseensis group3	1	2			#2 C3		MA Milne	USA	VA	Russell	Bundys Cave No. 1, west of Lebanon, VA
	T Malabad	2017-07-24	Nesticus holsingeri	3tennesseensis group3	1	1	8		1A16		MA Milne	USA	VA	Russell	Concrete Tank Cave
	T Malabad	2017-04-10	Nesticus holsingeri	3tennesseensis group3	1	3	12				MA Milne	USA	VA	Russell	Daugherty Cave, northeast of Lebanon, VA
	T Malabad, Arik Malabad	2020-06-26	Nesticus holsingeri	3tennesseensis group3		2					M Hedin	USA	VA	Russell	Daugherty Cave, northeast of Lebanon, VA
	T Malabad, Arik Malabad	2020-06-26	Nesticus holsingeri	3tennesseensis group3		1			#2 D6		MA Milne	USA	VA	Russell	Ferrells Cave, northeast of Rosedale, VA
	M Hedin, S O'Kane	1992-09-19	Nesticus holsingeri	3tennesseensis group3	4	11					M Hedin	USA	VA	Scott	Alley Cave, E of Natural Tunnel SP			460	near sympatry
	M Hedin, C Phillips	1993-10-06	Nesticus holsingeri	3tennesseensis group3	1			SDSU_N531			M Hedin	USA	VA	Scott	Alley Cave, E of Natural Tunnel SP			460
MCH 05_072	M Hedin, R Keith, J Starrett, S Thomas	2005-08-22	Nesticus holsingeri	3tennesseensis group3	3	1					M Hedin	USA	VA	Scott	Alley Cave, E of Natural Tunnel SP			460
	T Malabad	2016-08-03	Nesticus holsingeri	3tennesseensis group3		2			1B16		MA Milne	USA	VA	Scott	Cox Ram Pump Cave
	M Hedin, C Phillips	1993-10-06	Nesticus holsingeri	3tennesseensis group3	2	7		SDSU_N541		type	M Hedin	USA	VA	Scott	Pond Cave, Rye Cove			500
MCH 04_026	M Hedin, R Keith, J Starrett, S Thomas	2004-08-07	Nesticus holsingeri	3tennesseensis group3	3	1		SDSU_N916			M Hedin	USA	VA	Washington	Brumley Creek, near Brumley Gap	36.7933	-82.0229	470
	M Hedin, C Phillips	1993-10-08	Nesticus holsingeri	3tennesseensis group3	4	6		SDSU_N556			M Hedin	USA	VA	Wise	Burton's Cave, SW of St Paul			470
MCH 04_025	M Hedin, R Keith, J Starrett, S Thomas	2004-08-07	Nesticus mimus	3tennesseensis group3	1	3		SDSU_N913			M Hedin	USA	TN	Johnson	Backbone Rock Rec Area, 4 mi. S Damascus, off Hwy 133	36.594	-81.8163	650
	JR Holsinger et al.	1979-07-14	Nesticus mimus	3tennesseensis group3	1	1					M Hedin	USA	TN	Sullivan	Potter’s Cave, 7 miles S Abingdon
	T Malabad	2019-05-14	Nesticus mimus	3tennesseensis group3		2	26				MA Milne	USA	VA	Giles	Curve Saltpetre Cave
	T Malabad	2018-09-14	Nesticus mimus	3tennesseensis group3		1	2		1C4		MA Milne	USA	VA	Giles	Harris Cave
	T Malabad	2018-11-14	Nesticus mimus	3tennesseensis group3		3	7		1A9		MA Milne	USA	VA	Giles	Spruce Run Mountain Cave
	M Hedin, S O'Kane	1992-09-17	Nesticus mimus	3tennesseensis group3	2	3		SDSU_N625			M Hedin	USA	VA	Giles	Straley's Cave No. 1 off Eggleston Road, S Pembroke			650
	M Hedin, C Phillips	1993-10-10	Nesticus mimus	3tennesseensis group3	1	7					M Hedin	USA	VA	Giles	Straley's Cave No. 1 off Eggleston Road, S Pembroke			650
	T Malabad	2018-09-12	Nesticus mimus	3tennesseensis group3		1			1D3		MA Milne	USA	VA	Giles	Straleys Cave No. 2
	T Malabad	2018-09-25	Nesticus mimus	3tennesseensis group3		4	31		1D6		MA Milne	USA	VA	Pulaski	Maze Cave
	T Malabad	2018-10-03	Nesticus mimus	3tennesseensis group3		2			1_E6		MA Milne	USA	VA	Pulaski	Mebane Saltpetre Cave
	T Malabad	2019-04-11	Nesticus mimus	3tennesseensis group3		1	3		1D10		MA Milne	USA	VA	Radford	Adams Cave
	M Hedin, C Phillips	1993-10-06	Nesticus mimus	3tennesseensis group3	3	6		SDSU_N565			M Hedin	USA	VA	Smyth	Cow Shelter Cave, SE of Sugar Grove			810
	T Malabad	2019-07-11	Nesticus mimus	3tennesseensis group3	1	1			1D19		MA Milne	USA	VA	Smyth	McMullin Cave, SW of Marion, VA
	T Malabad, K Kosič Ficco	2019-09-10	Nesticus mimus	3tennesseensis group3		1			#2 E5		MA Milne	USA	VA	Smyth	McMullin Cave, SW of Marion, VA
	T Malabad, K Kosič Ficco	2019-10-22	Nesticus mimus	3tennesseensis group3		2			#2 D5		MA Milne	USA	VA	Smyth	McMullin Cave, SW of Marion, VA
	T Malabad, K Kosič Ficco	2020-03-02	Nesticus mimus	3tennesseensis group3	9	20			#2 D8		MA Milne	USA	VA	Smyth	McMullin Cave, SW of Marion, VA
	T Malabad, Arik Malabad	2020-06-23	Nesticus mimus	3tennesseensis group3	1	3			#2 A5		MA Milne	USA	VA	Smyth	McMullin Cave, SW of Marion, VA
MCH 07_087	M Hedin, R Keith	2007-08-11	Nesticus mimus	3tennesseensis group3		3		SDSU_N1124			M Hedin	USA	VA	Smyth	Mt. Rogers National Rec Area, 0.5 mi S of Hurricane CG on NF 84	36.7186	-81.4911	870
	T Malabad	2018-08-10	Nesticus mimus	3tennesseensis group3		1	3		1C18		MA Milne	USA	VA	Smyth	Rowland Creek Cave
MCH 16_034	M Hedin, S Derkarabetian, J Starrett, D Proud	2016-05-31	Nesticus mimus	3tennesseensis group3	8	7	1				M Hedin	USA	VA	Smyth	Whitetop Laurel Creek, Hwy 58, E of Damascus	36.637	-81.75
	M Hedin, S O'Kane	1992-09-18	Nesticus mimus	3tennesseensis group3	7	9		SDSU_N329		near type	M Hedin	USA	VA	Washington	Neal's Sinks, 1.5 mi S Alvarado, Sweet Hollow Road	36.6238	-81.8859	610
	T Malabad	2018-09-21	Nesticus mimus	3tennesseensis group3	1	4	12		1C5		MA Milne	USA	VA	Wythe	Canyon Cave No. 1
	Will Orndorff	2018-09-21	Nesticus mimus	3tennesseensis group3	1	1	1				MA Milne	USA	VA	Wythe	Deep Spring Cave
	T Malabad	2018-07-07	Nesticus mimus	3tennesseensis group3			6		1D5		MA Milne	USA	VA	Wythe	Deep Spring Cave
	T Malabad	2018-09-20	Nesticus mimus	3tennesseensis group3	2	2	14		1A5		MA Milne	USA	VA	Wythe	Mockleys Cave
	T Malabad	2018-09-21	Nesticus mimus	3tennesseensis group3	1	1	4		1A6		MA Milne	USA	VA	Wythe	Sinking Spring Cave No. 1
	T Malabad	2018-09-21	Nesticus mimus	3tennesseensis group3		1	7		1B6		MA Milne	USA	VA	Wythe	Sinking Spring Cave No. 2
	T Malabad	2018-09-20	Nesticus mimus	3tennesseensis group3		2	6		1B5		MA Milne	USA	VA	Wythe	Speedwell Cave No. 1
	M Hedin, J Hedin	1992-08-23	Nesticus dilutus	3tennesseensis group4	2	10		SDSU_N670		type	M Hedin	USA	TN	Rhea	Grassy Creek Cave, south of Old Washington			210
KSZ 15-566	KS Zigler, ML Niemiller, N Mann	2016-03-26	Nesticus dilutus	3tennesseensis group4		1		SDSU_G3174			M Hedin	USA	TN	Rhea	Starve Rock Cave (TRH7)			210
MCH 07_091	M Hedin, R Keith	2007-08-12	Nesticus tennesseensis	3tennesseensis group4		1	1	SDSU_N1126			M Hedin	USA	NC	Surry	vic Fisher Peak lookout tower, SE of Blue Ridge Parkway	36.559	-80.8276	970
MCH 05_078	M Hedin, R Keith, J Starrett, S Thomas	2005-08-23	Nesticus tennesseensis	3tennesseensis group4		3		SDSU_N1046			M Hedin	USA	TN	Carter	off Hwy 167/321, near Watauga Lake, along Little Stony Creek	36.309	-82.0732	620
	M Hedin, K Crandall	1991-09-25	Nesticus tennesseensis	3tennesseensis group4	2	2		SDSU_N052		type	M Hedin	USA	TN	Grainger	Indian Cave, E of Blaine			290
	M Hedin, S O'Kane	1992-09-21	Nesticus tennesseensis	3tennesseensis group4	3	12					M Hedin	USA	TN	Grainger	Indian Cave, E of Blaine			290
MLN 14-010.7	ML Niemiller, AS Engel, S Engel, A Paterson	2014-02-22	Nesticus tennesseensis	3tennesseensis group4	1	1	5				MA Milne	USA	TN	Grainger	Indian Cave, TGA4
MLN 14-034.1	ML Niemiller, CDR Stephen, AS Engel, et al.	2014-06-28	Nesticus tennesseensis	3tennesseensis group4	5	1	11				MA Milne	USA	TN	Roane	Berry Cave, TRN3
	T Malabad, Pam Tegelman Malabad, Kallan Malabad, Arik Malabad	2020-06-12	Nesticus tennesseensis	3tennesseensis group4	1						MA Milne	USA	VA	Alleghany	Island Ford Cave, 2.4 miles west of Low Moor, VA
	M Hedin, S O'Kane	1992-09-16	Nesticus tennesseensis	3tennesseensis group4	6	7		SDSU_N416			M Hedin	USA	VA	Alleghany	Rumbold's Cave, near Callaghan			425
	M Hedin, C Phillips	1993-10-10	Nesticus tennesseensis	3tennesseensis group4	2	4		SDSU_N633			M Hedin	USA	VA	Craig	Walkthrough Cave, sw of Newcastle			670
	M Hedin, C Phillips	1993-10-09	Nesticus tennesseensis	3tennesseensis group4	6	7		SDSU_N600			M Hedin	USA	VA	Giles	Ballard's Cave, just S Pearisburg			550
	T Malabad	2019-07-01	Nesticus tennesseensis	3tennesseensis group4	2	4			1D11		MA Milne	USA	VA	Giles	Dead Doe Cave
	T Malabad	2019-08-16	Nesticus tennesseensis	3tennesseensis group4		1			1B14		MA Milne	USA	VA	Giles	Doe Mountain Cave
	T Malabad, K Kosič Ficco	2019-11-26	Nesticus tennesseensis	3tennesseensis group4	1				#2 E2		MA Milne	USA	VA	Giles	Hodges Cave, SW of Pearisburg, VA
	M Hedin, C Phillips	1993-10-10	Nesticus tennesseensis	3tennesseensis group4		1		SDSU_N645			M Hedin	USA	VA	Giles	Little Stony Creek, NE of Pembroke	37.3565	-80.5921	700
	C Richart	2013-07-11	Nesticus tennesseensis	3tennesseensis group4	1						M Hedin	USA	VA	Giles	Mountain Lake Biological Station, Jefferson Nat Forest	37.3755	-80.5158	1150 m
	M Hedin, C Phillips	1993-10-10	Nesticus tennesseensis	3tennesseensis group4	4	10		SDSU_N611			M Hedin	USA	VA	Giles	Starne's Cave, SW Pearisburg, Wilburn Valley			700
	T Malabad	2019-06-03	Nesticus tennesseensis	3tennesseensis group4	1		5		1C11		MA Milne	USA	VA	Giles	Starnes Cave
	T Malabad	2019-08-09	Nesticus tennesseensis	3tennesseensis group4	1	4	15				MA Milne	USA	VA	Giles	Yer Cave
	Ellen Koertge	2014-12-14	Nesticus tennesseensis	3tennesseensis group4		4	1		1A2		MA Milne	USA	VA	Montgomery	Hancock BlowHole Cave
	W Orndorff	2015-09-15	Nesticus tennesseensis	3tennesseensis group4		1	6		1D15		MA Milne	USA	VA	Scott	Coley Cave #2
	T Malabad	2016-08-04	Nesticus tennesseensis	3tennesseensis group4		1			1C17		MA Milne	USA	VA	Scott	Herrons Echo Hall
	M Hedin, C Phillips	1993-10-09	Nesticus tennesseensis	3tennesseensis group4	6	11					M Hedin	USA	VA	Tazewell	Cassell's Farm Cave, Burkes Garden			1000
	T Malabad	2018-10-24	Nesticus tennesseensis	3tennesseensis group4		2	2				MA Milne	USA	VA	Tazewell	Cauliflower Cave
	Katrina Kosic Ficco	2017-03-04	Nesticus tennesseensis	3tennesseensis group4			2		1B8		MA Milne	USA	VA	Tazewell	Corkscrew Cave
	T Malabad	2018-10-27	Nesticus tennesseensis	3tennesseensis group4		1	4				MA Milne	USA	VA	Tazewell	Corkscrew Cave
	M Hedin, C Phillips	1993-10-09	Nesticus tennesseensis	3tennesseensis group4	4	8		SDSU_N576			M Hedin	USA	VA	Tazewell	Fallen Rock Cave, Ward Cove, S Maiden Spring			760
	T Malabad, K Kosič Ficco, Andrea Futrell	2019-09-09	Nesticus tennesseensis	3tennesseensis group4	1				#1 B20		MA Milne	USA	VA	Tazewell	Gillespie Water Cave, SW of Liberty, VA
	T Malabad	2018-10-24	Nesticus tennesseensis	3tennesseensis group4	1	4	9		1A8		MA Milne	USA	VA	Tazewell	Glenwood Church Cave
	T Malabad	2019-07-22	Nesticus tennesseensis	3tennesseensis group4		1	5		1A12		MA Milne	USA	VA	Tazewell	Gulley Cave
	T Malabad	2018-11-29	Nesticus tennesseensis	3tennesseensis group4		2	3		1C9		MA Milne	USA	VA	Tazewell	Little River Cave
	T Malabad	2019-07-22	Nesticus tennesseensis	3tennesseensis group4		3	4		1B12		MA Milne	USA	VA	Tazewell	Lost Mill Cave 1
	T Malabad	2019-07-22	Nesticus tennesseensis	3tennesseensis group4		2	2		1D12		MA Milne	USA	VA	Tazewell	Lost Mill Cave 2
	T Malabad, K Kosič Ficco, Mike Ficco	2021-05-05	Nesticus tennesseensis	3tennesseensis group4		2			#2 A11		MA Milne	USA	VA	Tazewell	Stompbottom Cave, 5.9 miles southeast of Claypool Hill, VA
	T Malabad	2019-01-10	Nesticus tennesseensis	3tennesseensis group4	1	3			1A10		MA Milne	USA	VA	Tazewell	Stonley Cave
	M Hedin, S O'Kane	1992-09-15	Nesticus tennesseensis	3tennesseensis group4	1	5					M Hedin	USA	WV	Raleigh	Grandview State Park, New River Gorge	37.8321	-81.0614	700
MCH 05_080	M Hedin, R Keith, J Starrett, S Thomas	2005-08-24	Nesticus carolinensis	3tennesseensis group5	1	6					M Hedin	USA	NC	Avery	Edgemont Road at Wilson Creek, 2 mi E Hwy 221	36.0905	-81.8026	1080
MCH 01_163	M Hedin, M Lowder	2001-08-24	Nesticus carolinensis	3tennesseensis group5		11	8	SDSU_N779			M Hedin	USA	NC	Avery	Edgemont Road, 1 mile below Hwy 221	36.0859	-81.815	1200
MCH 01_155	M Hedin, M Lowder	2001-08-22	Nesticus carolinensis	3tennesseensis group5	1	1	3	SDSU_N770			M Hedin	USA	NC	Avery	Elk River Cave, 1 mi S Elk River Falls			860
MCH 01_164	M Hedin, M Lowder	2001-08-24	Nesticus carolinensis	3tennesseensis group5		2	7	SDSU_N784			M Hedin	USA	NC	Avery	Roseboro Road past first crossing of Rockhouse creek	36.0192	-81.7813	550
	M Hedin	1992-08-16	Nesticus carolinensis	3tennesseensis group5	3	9		SDSU_N218			M Hedin	USA	NC	Avery	W side of Grandfather Mtn., 1 mi. NE Linville on Hwy 221	36.0825	-81.8568	1300
	M Hedin	1992-08-16	Nesticus carolinensis	3tennesseensis group5	3	4		SDSU_N230			M Hedin	USA	NC	Burke	Pine Gap Trail, W side of Linville Gorge, S of Linville Falls off Old NC 105	35.9396	-81.9219	900
MCH 01_165	M Hedin, F Coyle, M Lowder, P Paquin	2001-08-25	Nesticus carolinensis	3tennesseensis group5	1	4	12	SDSU_N789			M Hedin	USA	NC	Burke	Pine Gap Trail, W side of Linville Gorge, S of Linville Falls off Old NC 105	35.9396	-81.9219	900
AMNH specimen		1949-06-15	Nesticus carolinensis	3tennesseensis group5		1					M Hedin	USA	NC	Burke	Table Rock Mtn
	C Holler, C Holler	1995-05-09	Nesticus carolinensis	3tennesseensis group5		1	1				M Hedin	USA	NC	Caldwell	Burnt Field Branch Cave
MCH 01_161	M Hedin, M Lowder	2001-08-24	Nesticus carolinensis	3tennesseensis group5	4	4	3	SDSU_N772			M Hedin	USA	NC	Caldwell	China Creek at FR 4071 crossing, SW of Blowing Rock	36.1151	-81.6983	620
MCH 01_166	M Hedin, F Coyle, M Lowder, P Paquin	2001-08-25	Nesticus carolinensis	3tennesseensis group5	2	9	5	SDSU_N794			M Hedin	USA	NC	McDowell	Hwy 221N, N of Linville Caverns	35.9268	-81.9385	750
	M Hedin	1992-08-16	Nesticus carolinensis	3tennesseensis group5	4	10		SDSU_N227, SDSU_N698		type	M Hedin	USA	NC	McDowell	Linville Caverns, S of Linville Falls, off Hwy 221N	35.9189	-81.9393	680
MCH 05_081	M Hedin, R Keith, J Starrett, S Thomas	2005-08-24	Nesticus carolinensis	3tennesseensis group5		2					M Hedin	USA	NC	McDowell	off Hwy 221N, N Linville Caverns	35.9317	-81.9391	780
MCH 01_162	M Hedin, M Lowder	2001-08-24	Nesticus carolinensis	3tennesseensis group5			7	SDSU_N776			M Hedin	USA	NC	Watauga	Green Mountain, Hwy 221, crossing of Green Mountain Creek	36.1142	-81.7782	1200	ID based on mito evidence
MCH 01_147	M Hedin, M Lowder	2001-08-21	Nesticus paynei	3tennesseensis group5	2	3	2	SDSU_N754			M Hedin	USA	NC	Mitchell	Pigeonroost Creek, N of Nolichucky River	36.0983	-82.2831	910
	M Hedin, S O'Kane	1992-09-20	Nesticus paynei	3tennesseensis group5		2		SDSU_N348		near type	M Hedin	USA	TN	Anderson	Norris Dam Cave, 2 mi. N Norris			350
	M Hedin, C Phillips	1993-10-06	Nesticus paynei	3tennesseensis group5		3					M Hedin	USA	TN	Anderson	Norris Dam Cave, 2 mi. N Norris			350
MLN 16-027.13	ML Niemiller, ET Carter, N Gladstone	2016-05-30	Nesticus paynei	3tennesseensis group5	1	3	2			type	MA Milne	USA	TN	Anderson	Rieders Lost Creek Cave, TAN36
MLN 17-012.5	ML Niemiller, ET Carter, NS Gladstone, KDK Niemiller, C Kendall, L Hayter, MJ Ravesi	2017-10-28	Nesticus paynei	3tennesseensis group5		1	5				MA Milne	USA	TN	Anderson	Springhill Saltpeter Cave, TAN3
MLN 16-022.10	ML Niemiller, CDR Stephen	2016-03-22	Nesticus paynei	3tennesseensis group5		3					MA Milne	USA	TN	Anderson	Weaver Cave, TAN22
NSG 17-TAN22.5	NS Gladstone	2017-03-05	Nesticus paynei	3tennesseensis group5	1		7				MA Milne	USA	TN	Anderson	Weaver Cave, TAN22
	M Hedin, S O'Kane	1992-09-18	Nesticus paynei	3tennesseensis group5	1	6					M Hedin	USA	TN	Carter	Grindstaff Cave, near Braemar/Hampton			560
	M Hedin, C Phillips	1993-10-11	Nesticus paynei	3tennesseensis group5		5		SDSU_N646			M Hedin	USA	TN	Carter	Grindstaff Cave, near Braemar/Hampton			560
MCH 01_152	M Hedin, M Lowder	2001-08-22	Nesticus paynei	3tennesseensis group5	2	2					M Hedin	USA	TN	Carter	Grindstaff Cave, near Braemar/Hampton			560
MCH 01_154	M Hedin, M Lowder	2001-08-22	Nesticus paynei	3tennesseensis group5		8	7	SDSU_N766			M Hedin	USA	TN	Carter	Dennis Cove Rd, first crossing of Black Mtn branch above Braemer	36.2774	-82.1504	620
MCH 04_033	M Hedin, R Keith, J Starrett, S Thomas	2004-08-09	Nesticus paynei	3tennesseensis group5		15	1	SDSU_N925, SDSU_N926			M Hedin	USA	TN	Carter	Ingram Branch Road, W of Hwy 19E/37	36.214	-82.1456	800
ASE 14-CR3.4	AS Engel, A Paterson, SW Jones, et al.	2014-05-14	Nesticus paynei	3tennesseensis group5	1	1					MA Milne	USA	TN	Carter	Rockhouse Cave, TCR3
	WT Coleman, L Carver, KS Zigler	2013-02-24	Nesticus paynei	3tennesseensis group5		1		SDSU_G2082			M Hedin	USA	TN	Hamilton	Clay Cave (THM3)
	M Hedin, C Phillips	1993-10-07	Nesticus paynei	3tennesseensis group5	2	8		SDSU_N495			M Hedin	USA	TN	Hancock	Cantwell Valley Cave, SW of Sneedville			430
MCH 05_068	M Hedin, R Keith, J Starrett, S Thomas	2005-08-21	Nesticus paynei	3tennesseensis group5		1					M Hedin	USA	TN	Hancock	Hwy 31 on Clinch Mountain	36.413	-83.2237	550
	M Hedin, C Phillips	1993-10-07	Nesticus paynei	3tennesseensis group5	4	4		SDSU_N507			M Hedin	USA	TN	Hawkins	Sensabaugh Saltpeter Cave, W of Kingsport			430
MLN 15-016.18	ML Niemiller, ET Carter, AS Engel, LE Hayter, KD Kendall	2015-08-03	Nesticus paynei	3tennesseensis group5	1	4					MA Milne	USA	TN	Jefferson	Tater Cave, TJF8
MLN 13-003	KS Zigler, ML Niemiller	2013-05-16	Nesticus paynei	3tennesseensis group5		3	11		Milne13C13		MA Milne	USA	TN	Knox	Blowing Hole Cave
MLN 13-004	KS Zigler, ML Niemiller	2013-05-16	Nesticus paynei	3tennesseensis group5	1	1	12		Milne13D11		MA Milne	USA	TN	Knox	Keller Bend Cave
MLN 14-009	ML Niemiller, AS Engel, S Engel, C Kerr	2014-02-09	Nesticus paynei	3tennesseensis group5	1	2					MA Milne	USA	TN	Knox	Kirkpatrick Cave, TKN62
MLN 14-037.10	ML Niemiller, AS Engel, A Paterson	2014-07-06	Nesticus paynei	3tennesseensis group5		2	3				MA Milne	USA	TN	Knox	Kirkpatrick Cave, TKN62
NSG 18-TKN103.8	NS Gladstone	2018-07-14	Nesticus paynei	3tennesseensis group5		1					MA Milne	USA	TN	Knox	Pedigoe Cave, TKN103
	M Hedin, C Phillips	1993-10-06	Nesticus paynei	3tennesseensis group5	3	7		SDSU_N483			M Hedin	USA	TN	Knox	Roaring Springs Cave, off Salem Church Road, W of Copper Ridge			410
NSG 19-TKN153.16	NS Gladstone	2019-01-13	Nesticus paynei	3tennesseensis group5		1					MA Milne	USA	TN	Knox	Watercress Cave, TKN153
MLN 14-043.13	ML Niemiller, CDR Stephen	2014-08-30	Nesticus paynei	3tennesseensis group5	2	7	3				MA Milne	USA	TN	Loudon	Ghost Cave, TLN3
MLN 18-004.16	ML Niemiller, D Pelren, J Traxley, CL Barber	2018-01-26	Nesticus paynei	3tennesseensis group5		3	2				MA Milne	USA	TN	Meigs	Blythe Ferry Cave, TME1
MLN 14-036.13	ML Niemiller, AS Engel, A Paterson	2014-07-05	Nesticus paynei	3tennesseensis group5	2	5	3				MA Milne	USA	TN	Sevier	Two County Cave, TSV36
MCH 07_085	M Hedin, R Keith	2007-08-10	Nesticus paynei	3tennesseensis group5		4					M Hedin	USA	TN	Sullivan	Bays Mountain Park, W of Kingsport	36.507	-82.6109	570
MCH 04_029	M Hedin, R Keith, J Starrett, S Thomas	2004-08-08	Nesticus paynei	3tennesseensis group5	2	4		SDSU_N921			M Hedin	USA	TN	Sullivan	Eastman Recreation Area, Bays Mountain	36.5029	-82.61	440
MCH 05_077	M Hedin, R Keith, J Starrett, S Thomas	2005-08-23	Nesticus paynei	3tennesseensis group5		4		SDSU_N1062			M Hedin	USA	TN	Sullivan	Holston Mountain, Holston Mountain Road, 6 mi E Hwy 19E	36.4328	-82.167	670
MCH 07_146	M Hedin, M McCormack, S Derkarabetian	2007-08-22	Nesticus paynei	3tennesseensis group5			1	SDSU_N1144			M Hedin	USA	TN	Unicoi	road to Unaka Springs, along Nolichucky River, SW of Banner Hill	36.0982	-82.4439	525	ID based on mito evidence
MCH 04_032	M Hedin, R Keith, J Starrett, S Thomas	2004-08-09	Nesticus paynei	3tennesseensis group5	2	4		SDSU_N923			M Hedin	USA	TN	Unicoi	Rock Creek Recreational Area, SE of Erwin	36.1379	-82.3482	700
MCH 04_035	M Hedin, R Keith, J Starrett, S Thomas	2004-08-09	Nesticus paynei	3tennesseensis group5	2	3		SDSU_N943			M Hedin	USA	TN	Unicoi	Unaka Mountains, Forest Road 230, NE Unaka Mountain	36.1396	-82.2837	1300
	M Hedin, K Crandall	1991-09-25	Nesticus paynei	3tennesseensis group5		2					M Hedin	USA	TN	Union	Coppock Cave, near Central Valley School, S Ridenour			400
	M Hedin, S O'Kane	1992-09-20	Nesticus paynei	3tennesseensis group5	2	9		SDSU_N457			M Hedin	USA	TN	Union	Coppock Cave, near Central Valley School, S Ridenour			400
	D. Hubbard		Nesticus paynei	3tennesseensis group5		1			VMNH		MA Milne	USA	VA	Scott	Wininger Cave
	M Hedin, C Phillips	1993-10-07	Nesticus paynei	3tennesseensis group5		10		SDSU_N519			M Hedin	USA	VA	Scott	Wolfe Cave, off Rd 629, W Hwy 23, near Speer's Ferry			430
MCH 07_138	M Hedin, M McCormack, S Derkarabetian	2007-08-21	Nesticus roanensis	3tennesseensis group5	1		1	SDSU_N1135			M Hedin	USA	NC	Avery	Henson Creek at Henson Creek Baptist Church, on Henson Rd, N of Ingalls	36.0374	-82.042	950
MCH 01_150	M Hedin, M Lowder	2001-08-22	Nesticus roanensis	3tennesseensis group5	3	3		SDSU_N762			M Hedin	USA	NC	Mitchell	Roan Mountain, below Roan High Bluff	36.0931	-82.1459	1900
MCH 01_148	M Hedin, M Lowder	2001-08-21	Nesticus roanensis	3tennesseensis group5	1	2	6	SDSU_N758			M Hedin	USA	NC	Mitchell	upper Roan Valley, Hwy 261	36.0929	-82.0932	1450
MCH 04_034	M Hedin, R Keith, J Starrett, S Thomas	2004-08-09	Nesticus roanensis	3tennesseensis group5	5	15		SDSU_N928			M Hedin	USA	TN	Carter	Hwy 143, NE Roan Mountain, 3 mi. N Carvers Gap	36.1184	-82.0818	1400
MCH 16_033	M Hedin, S Derkarabetian, J Starrett, D Proud	2016-05-31	Nesticus roanensis	3tennesseensis group5	3	3					M Hedin	USA	TN	Carter	Hwy 143, NE Roan Mountain, 3 mi. N Carvers Gap	36.1094	-82.0961
MCH 02_194	M Hedin, M Lowder, P Paquin	2002-09-05	Nesticus nasicus	4nasicus group1		1					M Hedin	USA	NC	Buncombe	NE Mt. Pisgah, Hwy 151, head of McKinney Creek	35.4448	-82.7225	1100
MCH 04_074	M Hedin, R Keith, J Starrett, S Thomas	2004-08-22	Nesticus nasicus	4nasicus group1		1					M Hedin	USA	NC	Buncombe	NE Mt. Pisgah, Hwy 151, head of McKinney Creek	35.4448	-82.7225	1100
	F Coyle	1992-08-04	Nesticus nasicus	4nasicus group1		1					M Hedin	USA	NC	Haywood	Blue Ridge Parkway, vicinity Richland Balsam	35.3666	-82.9915	1900
MCH 02_190	M Hedin, F Coyle, P Paquin	2002-09-04	Nesticus nasicus	4nasicus group1	4	2	7	SDSU_N898			M Hedin	USA	NC	Haywood	Hwy 215, along West Fork Pigeon River	35.339	-82.9016	1280
MCH 02_193	M Hedin, M Lowder, P Paquin	2002-09-04	Nesticus nasicus	4nasicus group1	2	8	5	SDSU_N905			M Hedin	USA	NC	Haywood	Hwy 276, N Pigeon Gap	35.3677	-82.7958	1300
MCH 02_178	M Hedin, P Paquin	2002-09-01	Nesticus nasicus	4nasicus group1		3	1				M Hedin	USA	NC	Jackson	Coward Mountain near Jackie Spring Gap	35.3352	-83.0897	1100
MCH 02_177	M Hedin, M Lowder	2002-09-01	Nesticus nasicus	4nasicus group1		4	1	SDSU_N879, SDSU_N880			M Hedin	USA	NC	Jackson	Coward Mountain, E Wolfpen Gap	35.3606	-83.1037	1290
	M Hedin	1992-08-14	Nesticus nasicus	4nasicus group1	1	17		SDSU_N189		type	M Hedin	USA	NC	Jackson	Cowee Mountain Train Tunnel, NW of Dillsboro	35.3768	-83.268	600
	M Hedin	1992-08-11	Nesticus nasicus	4nasicus group1		9		SDSU_N171			M Hedin	USA	NC	Jackson	Mull Creek on Caney Fork Road, 11 mi. E Hwy 107	35.3417	-83.0292	1000
MCH 02_179	M Hedin, P Paquin	2002-09-01	Nesticus nasicus	4nasicus group1		2		SDSU_N882			M Hedin	USA	NC	Jackson	Rich Mountain, SE Sugar Creek Gap	35.2907	-83.004	1360
	B Dellinger	1992-06-26	Nesticus nasicus	4nasicus group1	1						M Hedin	USA	NC	Jackson	SW of Rich Mountain Bald, 0.5 mi E Sugar Creek Gap	35.2915	-83.006	1400
	M Hedin, B Dellinger	1994-04-17	Nesticus nasicus	4nasicus group1		1					M Hedin	USA	NC	Jackson	SW of Rich Mountain Bald, 0.5 mi E Sugar Creek Gap	35.2915	-83.006	1400
	M Hedin	1992-08-11	Nesticus nasicus	4nasicus group1		7		SDSU_N161			M Hedin	USA	NC	Jackson	Wolf Creek at Cullowhee Creek, off Cullowhee Mountain Road	35.2468	-83.1843	800
MCH 07_128	M Hedin, M McCormack, S Derkarabetian	2007-08-19	Nesticus nasicus	4nasicus group1		1		SDSU_N1128			M Hedin	USA	NC	Transylvania	along West Fork French Broad River, Silverstein Road, 2 mi. N Hwy 64	35.1573	-82.8758	770
	B Dellinger	1992-10-02	Nesticus nasicus	4nasicus group1		1		SDSU_N696			M Hedin	USA	NC	Transylvania	below Connestee Falls, off Hwy 276 S Brevard	35.1647	-82.7319	770
	M Hedin	1992-08-13	Nesticus nasicus	4nasicus group1	1	2		SDSU_N188			M Hedin	USA	NC	Transylvania	Hwy 215, 4.7 mi. NW Balsam Grove along Bald Knob branch	35.2568	-82.9098	1030
MCH 04_073	M Hedin, R Keith, J Starrett, S Thomas	2004-08-22	Nesticus nasicus	4nasicus group1		5		SDSU_N990			M Hedin	USA	NC	Transylvania	Hwy 215, S Pinhook Gap	35.2575	-82.9204	1200
MCH 01_180	M Hedin, M Lowder, P Paquin	2001-08-28	Nesticus nasicus	4nasicus group1		2	1				M Hedin	USA	NC	Transylvania	Hwy 276 at Davidson River, opposite Stillwater Branch	35.284	-82.7591	690
MCH 02_192	M Hedin, M Lowder, P Paquin	2002-09-04	Nesticus nasicus	4nasicus group1		4		SDSU_N904			M Hedin	USA	NC	Transylvania	Hwy 276 at Davidson River, opposite Stillwater Branch	35.284	-82.7591	690
MCH 07_129	M McCormack, S Derkarabetian	2007-08-19	Nesticus nasicus	4nasicus group1		1					M Hedin	USA	NC	Transylvania	Hwy 276, Looking Glass Creek just N Looking Glass Falls	35.2978	-82.7676	730
MCH 04_071	M Hedin, R Keith, J Starrett, S Thomas	2004-08-20	Nesticus nasicus	4nasicus group1		1		SDSU_N1009			M Hedin	USA	NC	Transylvania	Hwy 281, E Owens Gap	35.1957	-82.9608	980
MCH 02_189	M Hedin, M Lowder, P Paquin	2002-09-04	Nesticus nasicus	4nasicus group1		1	1				M Hedin	USA	NC	Transylvania	N Fork French Broad, FR 140 off Hwy 215	35.2503	-82.889	910
MCH 07_134	M Hedin, M McCormack, S Derkarabetian	2007-08-20	Nesticus brimleyi	4nasicus group2		1		SDSU_N1192			M Hedin	USA	NC	Henderson	Hwy 74 along Hickory Creek, E of Bearwallow	35.4591	-82.3035	520
MCH 07_135	M Hedin, M McCormack, S Derkarabetian	2007-08-20	Nesticus brimleyi	4nasicus group2		1		SDSU_N1149			M Hedin	USA	NC	McDowell	headwaters of Crooked Creek, Mt. Hebron Road, N of Cross Mountain	35.5726	-82.2532	690
MCH 07_136	M Hedin, M McCormack, S Derkarabetian	2007-08-20	Nesticus brimleyi	4nasicus group2		1		SDSU_N1156			M Hedin	USA	NC	McDowell	near Curtis Creek campground, FR 482, N of Old Fort	35.6889	-82.1976	560
MCH 01_141	M Hedin, M Lowder, R McClanahan	2001-08-20	Nesticus brimleyi	4nasicus group2		2		SDSU_N748			M Hedin	USA	NC	McDowell	Newberry Creek above Horse branch, N of Old Fort	35.6825	-82.217	630
MCH 04_075	M Hedin, R Keith J Starrett, S Thomas	2004-08-22	Nesticus brimleyi	4nasicus group2	1	11		SDSU_N984			M Hedin	USA	NC	McDowell	Newberry Creek, N of Old Fort	35.6789	-82.214	590
MCH 99_014	M Hedin, B Dellinger	1999-05-05	Nesticus brimleyi	4nasicus group2	1	1					M Hedin	USA	NC	Rutherford	Chimney Rock Park, Moonshiner’s Cave	35.4333	-82.2512	680
MCH 99_015	M Hedin, B Dellinger	1999-05-05	Nesticus brimleyi	4nasicus group2		1					M Hedin	USA	NC	Rutherford	S side Round Top Mountain, just N of Chimney Rock	35.4439	-82.2451	550
	M Hedin	1992-08-18	Nesticus brimleyi	4nasicus group2	2	6		SDSU_N241, SDSU_N243		near type	M Hedin	USA	NC	Rutherford	SE side of Rumbling Bald Mountain, N of Lake Lure	35.4487	-82.2167	470
MCH 01_144	M Hedin, M Lowder	2001-08-21	Nesticus templetoni	4nasicus group2	1	2		SDSU_N752, SDSU_N753			M Hedin	USA	NC	Madison	East Prong Hickory Fork Creek, off Hwy 212	35.999	-82.7033	680
MCH 01_146	M Hedin, M Lowder	2001-08-21	Nesticus templetoni	4nasicus group2		1					M Hedin	USA	NC	Yancey	E Spivey Gap, Hwy 19W, along Big Creek, NW of Sioux	36.0342	-82.4043	930
MCH 12_141	M Hedin, J Bond, F Coyle	2012-10-22	Nesticus templetoni	4nasicus group2	4	2		SDSU_N1223			M Hedin	USA	NC	Yancey	Scronce Creek Rd, W of Bee Log	35.9805	-82.4245
MCH 04_038	M Hedin, R Keith, J Starrett, S Thomas	2004-08-10	Nesticus templetoni	4nasicus group2	2	6		SDSU_N955, SDSU_N956			M Hedin	USA	TN	Greene	Bald Mountain Road, NW Camp Creek Bald	36.0284	-82.7253	1070
MCH 04_037	M Hedin, R Keith, J Starrett, S Thomas	2004-08-10	Nesticus templetoni	4nasicus group2		7	10	SDSU_N950, SDSU_N951			M Hedin	USA	TN	Greene	Bald Mountains, E Greystone Mountain, Round Knob Road	36.0799	-82.6859	830
MCH 07_147	M Hedin, M McCormack, S Derkarabetian	2007-08-22	Nesticus templetoni	4nasicus group2	1	2		SDSU_N1138			M Hedin	USA	TN	Unicoi	along Mill Creek, Mill Creek Road on Rich Mountain, NE of Ernestville	36.1018	-82.4859	590
MCH 04_036	M Hedin, R Keith, J Starrett, S Thomas	2004-08-10	Nesticus templetoni	4nasicus group2	2	14	3	SDSU_N945, SDSU_N946		type	M Hedin	USA	TN	Unicoi	Rich Mountain, Clarks Creek	36.1457	-82.5278	490
MCH 04_043	M Hedin, R Keith, J Starrett, S Thomas	2004-08-11	Nesticus canei	4nasicus group3	2	10	17	SDSU_N958		type	M Hedin	USA	NC	Yancey	Hwy 19W along Cane River, near Egypt-Ramseytown Fire Station, near Lewisburg	35.9921	-82.3927	710
MCH 01_167	M Hedin, M Lowder, P Paquin	2001-08-25	Nesticus crosbyi	4nasicus group3		1	1	SDSU_N799			M Hedin	USA	NC	Buncombe	SW of Cane River Gap, Hwy 197, 5 mi ENE Barnardsville	35.8036	-82.3536	1150
MCH 01_168	M Hedin, M Lowder, P Paquin	2001-08-25	Nesticus crosbyi	4nasicus group3		2	3	SDSU_N801			M Hedin	USA	NC	Buncombe	Walker branch of Dillingham Creek, drainage N of Walker Falls branch, Little Andy Creek	35.7677	-82.3594	1100
MCH 02_196	M Hedin, M Lowder, P Paquin	2002-09-05	Nesticus crosbyi	4nasicus group3	1	2					M Hedin	USA	NC	Buncombe	Walker branch of Dillingham Creek, drainage N of Walker Falls branch, Little Andy Creek	35.7677	-82.3594	1100
MCH 99_012a	M Hedin, B Dellinger	1999-05-04	Nesticus crosbyi	4nasicus group3	1	1		SDSU_N728			M Hedin	USA	NC	Yancey	Black Mountains, near Cattail Peak	35.7977	-82.2564	2000
MCH 07_141	M Hedin, M McCormack, S Derkarabetian	2007-08-21	Nesticus crosbyi	4nasicus group3			1	SDSU_N1134			M Hedin	USA	NC	Yancey	Blue Ridge Parkway at Bald Knob Ridge Trail, near entrance to Mt. Mitchell SP	35.715	-82.2736	1580	ID based on mito evidence
MCH 01_143	M Hedin, M Lowder, R McClanahan	2001-08-20	Nesticus crosbyi	4nasicus group3	2	2					M Hedin	USA	NC	Yancey	FR 472 along South Toe River, below Chestnut knob	35.7265	-82.2452	1030
	M Hedin	1992-08-15	Nesticus crosbyi	4nasicus group3	2	5		SDSU_N210		type	M Hedin	USA	NC	Yancey	Mt. Mitchell SP, just NE summit parking lot	35.7671	-82.2641	2000
MCH 99_012	M Hedin, B Dellinger	1999-05-04	Nesticus crosbyi	4nasicus group3	1	2					M Hedin	USA	NC	Yancey	Mt. Mitchell SP, just NE summit parking lot	35.7671	-82.2641	2000
MCH 05_083	M Hedin, R Keith, J Starrett, S Thomas	2005-08-25	Nesticus crosbyi	4nasicus group3		2					M Hedin	USA	NC	Yancey	Mt. Mitchell SP, just NE summit parking lot	35.7671	-82.2641	2000
MCH 99_012a	M Hedin, B Dellinger	1999-05-04	Nesticus crosbyi	4nasicus group3		2					M Hedin	USA	NC	Yancey	Mt. Mitchell SP, near Mt Craig	35.7776	-82.2616	2020
MCH 01_170	M Hedin, M Lowder, P Paquin	2001-08-26	Nesticus crosbyi	4nasicus group3		1	1	SDSU_N809			M Hedin	USA	NC	Yancey	Mt. Mitchell SP, off Hwy 128, between Mt Gibbes and Stepps Gap	35.7432	-82.2788	1900
MCH 07_139	M Hedin, M McCormack, S Derkarabetian	2007-08-21	Nesticus crosbyi	4nasicus group3			1	SDSU_N1148			M Hedin	USA	NC	Yancey	Shuford Creek, off Whiteoak Rd., SW of Celo	35.8382	-82.2193	970	ID based on UCE & mito evidence
MCH 01_142	M Hedin, M Lowder, R McClanahan	2001-08-20	Nesticus crosbyi	4nasicus group3		2		SDSU_N750			M Hedin	USA	NC	Yancey	south of Big Laurel Mountain, N off Blue Ridge Parkway	35.7401	-82.1991	1130
MCH 07_149	M Hedin, M McCormack, S Derkarabetian	2007-08-22	Nesticus crosbyi	4nasicus group3	1	2	1	SDSU_N1143			M Hedin	USA	NC	Yancey	Prices Creek Road at Price Creek	35.8448	-82.3869	930
MCH 99_013	M Hedin, B Dellinger	1999-05-05	Nesticus gertschi	4nasicus group3	1						M Hedin	USA	NC	Buncombe	0.1 mi. NW Hickory Nut Gap Hwy 74, NW of Gerton	35.4898	-82.3627	860
MCH 01_173	M Hedin, M Lowder, P Paquin	2001-08-27	Nesticus gertschi	4nasicus group3	1	1	1	SDSU_N810			M Hedin	USA	NC	Buncombe	0.1 mi. NW Hickory Nut Gap Hwy 74, NW of Gerton	35.4898	-82.3627	860
	M Hedin	1992-08-15	Nesticus gertschi	4nasicus group3	4	7		SDSU_N199			M Hedin	USA	NC	Buncombe	Blue Ridge Parkway, Mile 370, 3 mi. SW Craggy Gardens turnoff	35.6768	-82.4322	1280
	M Hedin	1992-08-12	Nesticus gertschi	4nasicus group3	2	8		SDSU_N180			M Hedin	USA	NC	Buncombe	Flat Creek at NE edge of Montreat	35.6528	-82.2972	850
MCH 07_143	M Hedin, M McCormack, S Derkarabetian	2007-08-21	Nesticus gertschi	4nasicus group3		6		SDSU_N1145			M Hedin	USA	NC	Buncombe	FR 63 along Mineral Creek, S of Dillingham	35.7093	-82.3939	1185
	JD Mayes	2002-01-05	Nesticus gertschi	4nasicus group3	1	1					M Hedin	USA	NC	Madison	Anthodite Cave
MCH 07_144	M Hedin, M McCormack, S Derkarabetian	2007-08-22	Nesticus gertschi	4nasicus group3	1	4		SDSU_N1154			M Hedin	USA	NC	Madison	FR 467 to Rich Mountain, 0.5 mi. to jnct w/ Hwy 25/70, W of Hurricane	35.9274	-82.7792	760
MCH 01_140	M Hedin, M Lowder	2001-08-19	Nesticus gertschi	4nasicus group3		4	1	SDSU_N745			M Hedin	USA	NC	Madison	Rich Mountain, 0.5 mi. N Rich Mountain lookout	35.9313	-82.806	950
MCH 01_169	M Hedin, M Lowder, P Paquin	2001-08-26	Nesticus gertschi	4nasicus group3		3	2	SDSU_N806			M Hedin	USA	NC	Yancey	Blue Ridge Parkway at Balsam Gap, just down Big Butt trail	35.7495	-82.3343	1610
MCH 02_195	M Hedin, M Lowder, P Paquin	2002-09-05	Nesticus gertschi	4nasicus group3	2	3					M Hedin	USA	NC	Yancey	Blue Ridge Parkway at Balsam Gap, just down Big Butt trail	35.7495	-82.3343	1610
MCH 04_044	M Hedin, R Keith, J Starrett, S Thomas	2004-08-12	Nesticus gertschi	4nasicus group3		5		SDSU_N968			M Hedin	USA	TN	Cocke	along French Broad River, north of Wolf Creek Bridge, FR 209	35.9228	-82.9585	360
	M Hedin, S O'Kane	1992-09-21	Nesticus gertschi	4nasicus group3	2	9		SDSU_N351		type	M Hedin	USA	TN	Greene	Cedar Creek Cave, 1 mi. S Cedar Creek			550
	M Hedin	1992-08-21	Nesticus barrowsi	5barrowsi group	1	7		SDSU_N269, SDSU_N270			M Hedin	USA	TN	Blount	Great Smoky Mountains NP, Gregory Cave, Cades Cove			550
MCH 00_147	M Hedin, J Cokendolpher, W Reeves	2000-08-02	Nesticus barrowsi	5barrowsi group		2					M Hedin	USA	TN	Blount	Great Smoky Mountains NP, Rich Mountain Blowhole, Calf Cave			560
	M Hedin	1992-08-21	Nesticus barrowsi	5barrowsi group		1		SDSU_N281			M Hedin	USA	TN	Blount	Great Smoky Mountains NP, White Oak Sinks, Rainbow Cave			500
	M Hedin, S O'Kane	1992-09-22	Nesticus barrowsi	5barrowsi group		1		SDSU_N360		type	M Hedin	USA	TN	Blount	Tuckaleechee Caverns, Tuckaleechee Cove			350
MCH 02_158	M Hedin, M Lowder, P Paquin	2002-08-26	Nesticus bondi	5barrowsi group	1	6	5	SDSU_N837		type	M Hedin	USA	NC	Cherokee	along Tipton Creek, 1.2 mi. S NC/TN stateline	35.2503	-84.0724	900	sympatry
MCH 07_110	M Hedin, M McCormack, S Derkarabetian	2007-08-16	Nesticus bondi	5barrowsi group	1	5	2	SDSU_N1110			M Hedin	USA	NC	Cherokee	Davis Creek Road, along Davis Creek, Snowbird Mountains, N of Grandview	35.2151	-84.0368	700
MCH 07_109	M Hedin, M McCormack, S Derkarabetian	2007-08-16	Nesticus bondi	5barrowsi group	1	2	1	SDSU_N1118			M Hedin	USA	NC	Cherokee	Dinkin Cove Road, N of Hanging Dog Mountain	35.1809	-83.9988	730
MCH 04_055	M Hedin, R Keith, J Starrett, S Thomas	2004-08-17	Nesticus bondi	5barrowsi group	1	5		SDSU_N975, SDSU_N976			M Hedin	USA	NC	Cherokee	Hanging Dog Creek, below Hanging Gap	35.2112	-83.9739	850
MCH 04_056	M Hedin, R Keith, J Starrett, S Thomas	2004-08-17	Nesticus bondi	5barrowsi group		1					M Hedin	USA	NC	Cherokee	Hanging Dog Creek, E Boiling Springs	35.2094	-83.9945	670
MCH 02_161	M Hedin, M Lowder, P Paquin	2002-08-27	Nesticus bondi	5barrowsi group	1		2	SDSU_N842			M Hedin	USA	NC	Graham	along Snowbird Creek, near Wilson Cabin	35.2733	-83.9051	730
MCH 07_111	M Hedin, M McCormack, S Derkarabetian	2007-08-17	Nesticus bondi	5barrowsi group			1	SDSU_N1195			M Hedin	USA	TN	Polk	Hwy 68, vic Apalachia, just S Hiwassee River	35.1676	-84.3159	350	ID based on UCE & mito evidence
	B Dellinger	1992-04-24	Nesticus lowderi	5barrowsi group	1			SDSU_N697			M Hedin	USA	NC	Clay	along Barnard's Creek, N side of Chunky Gal Mountain	35.0868	-83.6372	1030
MCH 99_016	M Hedin, B Dellinger	1999-05-06	Nesticus lowderi	5barrowsi group	1	3		SDSU_N731		type	M Hedin	USA	NC	Clay	Chunky Gal Mountain, Chestnut Branch of Barnard’s Creek	35.0857	-83.6327	1060
MCH 02_143	M Hedin, F Coyle, M Lowder, P Paquin	2002-08-20	Nesticus lowderi	5barrowsi group		1					M Hedin	USA	NC	Clay	Eagle Fork Creek (Dave Barrett) SE of Shooting Creek N of Hightower Bald	35.0075	-83.6225	730
MCH 07_108	M Hedin, M McCormack, S Derkarabetian	2007-08-16	Nesticus lowderi	5barrowsi group	1	6					M Hedin	USA	NC	Clay	Fires Creek Road, Picnic Area along Fires Creek	35.0955	-83.8586	560
MCH 02_144	M Hedin, F Coyle, M Lowder, P Paquin	2002-08-21	Nesticus lowderi	5barrowsi group	3	5		SDSU_N820			M Hedin	USA	NC	Clay	Fires Creek, Long Branch, just up from Short Branch	35.1467	-83.7618	1070	sympatry
MCH 04_060	M Hedin, R Keith, J Starrett, S Thomas	2004-08-18	Nesticus lowderi	5barrowsi group		2	1				M Hedin	USA	NC	Clay	Fires Creek, near Leatherwood Falls, just NE Fires Creek Picnic Area	35.0961	-83.8566	570
MCH 07_107	M Hedin, M McCormack, S Derkarabetian	2007-08-16	Nesticus lowderi	5barrowsi group		2		SDSU_N1166			M Hedin	USA	NC	Clay	FR 440, along Big Tuni Creek, 2 mi. N Woods Road	35.1025	-83.7007	680
MCH 02_171	M Hedin, M Lowder, P Paquin	2002-08-30	Nesticus lowderi	5barrowsi group	1	7	7	SDSU_N872			M Hedin	USA	NC	Clay	FR 440, Big Tuni Creek, E Tusquitee Bald near Bob Allison Picnic Area	35.1463	-83.6974	950
MCH 99_019	M Hedin, B Dellinger	1999-05-06	Nesticus lowderi	5barrowsi group	1			SDSU_N732			M Hedin	USA	NC	Clay	W side Chunky Gal Mountain, Hwy 64, near scenic overlook	35.0627	-83.6204	1070
	JD Mayes	2001-09-10	Nesticus lowderi	5barrowsi group		2					M Hedin	USA	NC	Swain	Nantahala River Gorge, Blowing Springs Cave
MLN 18-051.8	ML Niemiller, ME Slay, T Inebnit, J Pinkley, J Lamb, P Pattavina, K Sapkota, B Miller, N Mann	2018-12-01	Nesticus barri	6barri group		1					MA Milne	USA	AL	Jackson	Fern Cave, AJK597
JP 08-AJK597.1	J Pinkley	2008-08-01	Nesticus barri	6barri group		1	1				MA Milne	USA	AL	Jackson	Fern Cave, AJK597, Bottom Cave
MLN 18-020.8	ML Niemiller, ME Slay, T Inebnit, B Miller, et al.	2018-06-02	Nesticus barri	6barri group		1					MA Milne	USA	AL	Jackson	Fern Cave, AJK597, Johnston Entrance
AH 18-001.2	A Hinkle, S Pitts	2018-06-23	Nesticus barri	6barri group		1					MA Milne	USA	AL	Jackson	Fern Cave, AJK597, Morgue - past first Bat Room
MLN 18-020.26	ML Niemiller, ME Slay, T Inebnit, B Miller, et al.	2018-06-02	Nesticus barri	6barri group		1					MA Milne	USA	AL	Jackson	Fern Cave, AJK597, Upper Formation Passage
MLN 18-021.1	ML Niemiller, ME Slay, T Inebnit, B Miller, et al.	2018-06-03	Nesticus barri	6barri group		1					MA Milne	USA	AL	Jackson	Fern Cave, AJK597, Upper North Passage
	M Hedin, J Hedin, S O’Kane	1992-09-25	Nesticus barri	6barri group		8					M Hedin	USA	AL	Jackson	Guess Creek Cave, ~4.8 km E Trenton			240
MLN 19-014.20	ML Niemiller, J Lamb, A Hinkle	2019-03-18	Nesticus barri	6barri group		2	1				MA Milne	USA	AL	Jackson	Moody Cave, AJK1189
MLN 14-011.10	ML Niemiller, CDR Stephen, K Zigler, R Miller, C Borer, C Maddux, J Clark, V Leray	2014-03-08	Nesticus barri	6barri group		1	1				MA Milne	USA	AL	Jackson	Tumbling Rock Cave, AJK171
	M Hedin, J Hedin, S O’Kane	1992-09-25	Nesticus barri	6barri group		9					M Hedin	USA	AL	Marshall	Bishop Cave, ~4.8 km N of Guntersville Dam			300
MCH 05_056	M Hedin, R Keith, J Starrett, S Thomas	2005-08-17	Nesticus barri	6barri group	1	2		SDSU_N1072			M Hedin	USA	AL	Marshall	Bishop Cave, ~4.8 km N of Guntersville Dam			300
	M Hedin, J Hedin	1995-03-24	Nesticus barri	6barri group	1	8					M Hedin	USA	TN	Franklin	Keith Cave, S of Cowan			320
MLN 08-041	ML Niemiller, BT Miller, J Miller, N Mann	2008-09-20	Nesticus barri	6barri group		2	2				MA Milne	USA	TN	Franklin	Little Crow Creek Cave, TFR15
	M Hedin, J Hedin, S O’Kane	1992-09-23	Nesticus barri	6barri group	1	3		SDSU_N0065		near type	M Hedin	USA	TN	Franklin	Lost Cove Cave, 4.7 km N/NE of Sherwood			240
	M Hedin, J Hedin	1995-03-24	Nesticus barri	6barri group	2	7					M Hedin	USA	TN	Franklin	Salt River Cave, 2.1 km W of Gonce, Alabama			210
NSG 16-TFR25.10	NS Gladstone	2016-10-15	Nesticus barri	6barri group		2	1				MA Milne	USA	TN	Franklin	Sinking Cove Cave, TFR25
MCH 04_050	M Hedin, L Hedin, R Keith, J Starrett, S Thomas	2004-08-15	Nesticus barri	6barri group	1	2		SDSU_N973, SDSU_N974			M Hedin	USA	TN	Marion	Tate Spring Cave, SE of Monteagle			200
	M Hedin, M Wolinsky	1993-03-28	Nesticus furtivus	6barri group		1				type	M Hedin	USA	TN	Hamilton	Raccoon Mountain Caverns, se Chattanooga			260
MCH 00_137	M Hedin, D Wood, B Delllinger, S Perlacky	2000-07-25	Nesticus furtivus	6barri group	1						M Hedin	USA	TN	Hamilton	Raccoon Mountain Caverns, se Chattanooga			260
MCH 05_063	M Hedin, R Keith, J Starrett, S Thomas	2005-08-19	Nesticus furtivus	6barri group		1		SDSU_N1026			M Hedin	USA	TN	Hamilton	Raccoon Mountain Caverns, se Chattanooga			260
KSZ 15-570	KS Zigler, PR Heald	2016-04-17	Nesticus furtivus	6barri group		1		SDSU_G3175			K Zigler	USA	TN	Marion	Hugden Branch Cave (TMN 127)			215
	J. J. Lewis	1996-09-12	Nesticus carteri	7carteri group	1	1			Milne13C15		MA Milne	USA	IN	Crawford	Heron Cave, S of Leavenworth
	J. J. Lewis	1997-04-26	Nesticus carteri	7carteri group		9			Milne13C9		MA Milne	USA	IN	Harrison	Wallier Cave, cSE Laconia
	M Hedin, S O'Kane	1992-09-15	Nesticus carteri	7carteri group	3	13		SDSU_N0296		near type	M Hedin	USA	KT	Carter	Laurel Cave, Carter Caves State Park, 10 mi NE Olive Hill			290
MCH 14_008	M Hedin	2014-06-26	Nesticus carteri	7carteri group	1	1					M Hedin	USA	KT	Pike	Lick Creek County Park, N of Hwy 460, NE of Belcher	37.3996	-82.3057
MCH 16_036	M Hedin, S Derkarabetian, J Starrett, M Lowder	2016-06-01	Nesticus carteri	7carteri group	1						M Hedin	USA	NC	Surry	just E of Pilot Mtn State Park, Pilot Knob Park Rd	36.3415	-80.4538
MCH 16_035	M Hedin, S Derkarabetian, J Starrett, M Lowder	2016-05-31	Nesticus carteri	7carteri group	1	6		SDSU_G2185			M Hedin	USA	NC	Surry	Pilot Mtn State Park, near CG	36.3479	-80.4732
MLN 16-023.13	ML Niemiller, CDR Stephen	2016-03-23	Nesticus carteri	7carteri group		2	2				MA Milne	USA	TN	Claiborne	Coonsies Creek Cave, TCB57
MLN 15-008.34	ML Niemiller, CDR Stephen, ET Carter, AS Engel, S Engel, PB Hart	2015-05-30	Nesticus carteri	7carteri group		1					MA Milne	USA	TN	Claiborne	Kings Saltpeter Cave, TCB52
MLN 15-009.10	ML Niemiller, ET Carter, LE Hayter	2015-06-01	Nesticus carteri	7carteri group		2					MA Milne	USA	TN	Claiborne	Sour Kraut Cave, TCB46
KSZ 19-102	KS Zigler, LE Trumbore	2019-06-06	Nesticus carteri	7carteri group		1	1		Milne11C10		MA Milne	USA	TN	Claiborne	Station Creek Cave, CGNHP
	M Hedin, K Crandall	1991-09-25	Nesticus carteri	7carteri group		2		SDSU_N031			M Hedin	USA	TN	Clairborne	English Cave, S Hamilton School			410
	M Hedin, S O'Kane	1992-09-20	Nesticus carteri	7carteri group		10					M Hedin	USA	TN	Clairborne	English Cave, S Hamilton School			410
	M Hedin	1992-09-22	Nesticus carteri	7carteri group	3	7		SDSU_N363			M Hedin	USA	TN	Hamilton	N of Tiftonia, near Pitchfork Cave			310
MCH 05_070	M Hedin, R Keith, J Starrett, S Thomas	2005-08-21	Nesticus carteri	7carteri group	1	6		SDSU_N1035			M Hedin	USA	TN	Hancock	Hwy 63, S Mulberry Gap	36.5659	-83.2465	510
	M Hedin, S O'Kane	1992-09-18	Nesticus carteri	7carteri group		12					M Hedin	USA	TN	Sullivan	Bristol Caverns, SE of Bristol	36.5484	-82.1208	500
NSG 17-TSL1.9	NS Gladstone	2017-10-17	Nesticus carteri	7carteri group		1	1				MA Milne	USA	TN	Sullivan	Bristol Caverns, TSL1
MLN 15-005.18	ML Niemiller, CDR Stephen	2015-03-22	Nesticus carteri	7carteri group		2					MA Milne	USA	TN	Union	Big Cave, TUN10
MLN 15-007.3	ML Niemiller, CDR Stephen, ET Carter, LE Hayter	2015-03-23	Nesticus carteri	7carteri group		5					MA Milne	USA	TN	Union	Oaks Cave, TUN5
MLN 15-002.6	ML Niemiller, CDR Stephen	2015-03-22	Nesticus carteri	7carteri group	1	3					MA Milne	USA	TN	Union	Rogers Hollow Cave, TUN23
MLN 15-001.10	ML Niemiller, CDR Stephen, ET Carter, JP McClendon	2015-03-21	Nesticus carteri	7carteri group		3					MA Milne	USA	TN	Union	Wright Cave, TUN9
KSZ 19-169	KS Zigler, LE Trumbore	2019-07-26	Nesticus carteri	7carteri group		2			Milne11D10		MA Milne	USA	VA	Giles	Salamander Cave, CGNHP
	T Malabad	2018-08-27	Nesticus carteri	7carteri group		1	10		1-E3		MA Milne	USA	VA	Giles	Sugar Run Cave System, Birthday Entry
	T Malabad	2017-03-08	Nesticus carteri	7carteri group		3	5		1B13		MA Milne	USA	VA	Lee	Bacon Cave, SW of Jonesville, VA
	T Malabad	2018-03-21	Nesticus carteri	7carteri group		1	5		1C13		MA Milne	USA	VA	Lee	Bacon Cave, SW of Jonesville, VA
	T Malabad	2019-11-15	Nesticus carteri	7carteri group		1			1-E19		MA Milne	USA	VA	Lee	Bacon Cave, SW of Jonesville, VA
	T Malabad, K Kosič Ficco	2019-10-22	Nesticus carteri	7carteri group		2			#2 A4		MA Milne	USA	VA	Lee	Bacon Cave, SW of Jonesville, VA
	T Malabad, K Kosič Ficco, Reilly Blackwell, Laura Young	2020-03-03	Nesticus carteri	7carteri group	1				#2 B7		MA Milne	USA	VA	Lee	Bacon Cave, SW of Jonesville, VA
	T Malabad, W Orndorff, Zenah Orndorff	2021-03-10	Nesticus carteri	7carteri group		1			#2 B13		MA Milne	USA	VA	Lee	Bacon Cave, SW of Jonesville, VA
	M Hedin, S O'Kane	1992-09-19	Nesticus carteri	7carteri group	2	15					M Hedin	USA	VA	Lee	Bowling Cave, SW of Pineville			430
	T Malabad	2017-04-29	Nesticus carteri	7carteri group	1		1				MA Milne	USA	VA	Lee	Burja Cave
	T Malabad	2017-07-01	Nesticus carteri	7carteri group			1		1-E14		MA Milne	USA	VA	Lee	Burja Cave
	T Malabad	2017-08-19	Nesticus carteri	7carteri group	1				1A15		MA Milne	USA	VA	Lee	Burja Cave
	T Malabad	2018-12-01	Nesticus carteri	7carteri group	1				1C19		MA Milne	USA	VA	Lee	Burja Cave
MCH 05_071	M Hedin, R Keith, J Starrett, S Thomas	2005-08-21	Nesticus carteri	7carteri group		6		SDSU_N1068			M Hedin	USA	VA	Lee	Cave Spring Recreational Area, NE of Dryden	36.8033	-82.921	500
	T Malabad	2018-01-29	Nesticus carteri	7carteri group		2	2		1A17		MA Milne	USA	VA	Lee	Gallohan No. 2 Cave
KSZ 19-235	KS Zigler, et al.	2019-08-31	Nesticus carteri	7carteri group	1		1		Milne11C11		MA Milne	USA	VA	Lee	Gap Cave, CGNHP
	T Malabad, Reilly Blackwell	2019-11-20	Nesticus carteri	7carteri group		2			#2 B2		MA Milne	USA	VA	Lee	Gibson Frazier Cave, southwest of Jonesville, VA
	T Malabad	2018-01-30	Nesticus carteri	7carteri group		4	2		1A20		MA Milne	USA	VA	Lee	Indian Burial Cave
KSZ 19-165	KS Zigler, LE Trumbore	2019-06-05	Nesticus carteri	7carteri group	1	1	3		Milne11E10		MA Milne	USA	VA	Lee	Indian Cave, CGNHP
KSZ 19-78	KS Zigler, LE Trumbore	2019-07-09	Nesticus carteri	7carteri group		1	2		Milne11E9		MA Milne	USA	VA	Lee	Indian Cave, CGNHP
KSZ 19-13	KS Zigler, LE Trumbore	2019-07-11	Nesticus carteri	7carteri group		2	2		Milne11B9		MA Milne	USA	VA	Lee	Little Saltpeter Cave, CGNHP
	T Malabad, W Orndorff, Zenah Orndorff	2021-03-10	Nesticus carteri	7carteri group		2			#2 C12		MA Milne	USA	VA	Lee	Litton Cave No. 1, west of Stickleyville, VA
	T Malabad, W Orndorff	2021-03-24	Nesticus carteri	7carteri group	1	5			#2 C11		MA Milne	USA	VA	Lee	Litton Cave No. 2, east of Jonesville, VA
KSZ 19-60	KS Zigler, LE Trumbore	2019-07-10	Nesticus carteri	7carteri group		2	2		Milne11D8		MA Milne	USA	VA	Lee	Pack Rat Cave, CGNHP
	T Malabad, K Kosič Ficco, Mike Ficco	2020-09-17	Nesticus carteri	7carteri group		1			#2 B8		MA Milne	USA	VA	Lee	Robertson Cave No. 1, northeast of Wheeler, VA
	T Malabad, K Kosič Ficco, W Orndorff, Mike Ficco	2021-04-28	Nesticus carteri	7carteri group		1			#2 E9		MA Milne	USA	VA	Lee	Robertson Cave No. 2, northeast of Wheeler, VA
	T Malabad, W Orndorff, Zenah Orndorff	2021-03-11	Nesticus carteri	7carteri group		8			#2 A9		MA Milne	USA	VA	Lee	Secret Cave, southeast of Dryden, VA
	T Malabad, W Orndorff, Zenah Orndorff, Jerry Lewis, Laura Young	2021-04-22	Nesticus carteri	7carteri group	1	3			#2 A10		MA Milne	USA	VA	Lee	Secret Cave, southeast of Dryden, VA
KSZ 19-132	KS Zigler, LE Trumbore	2019-06-05	Nesticus carteri	7carteri group		2	3		Milne11B10		MA Milne	USA	VA	Lee	Skylight Cave, CGNHP
	M Hedin, S O'Kane	1992-09-20	Nesticus carteri	7carteri group	2	7					M Hedin	USA	VA	Lee	Skylight Cave, Cumberland Gap National Historic Park			560
	T Malabad	2018-01-30	Nesticus carteri	7carteri group			6				MA Milne	USA	VA	Lee	Spangler Cave,west of Jonesville, VA
	T Malabad, Reilly Blackwell, Rick Reynolds	2020-01-27	Nesticus carteri	7carteri group		5			#2 C2		MA Milne	USA	VA	Lee	Spangler Cave, west of Jonesville, VA
	W Orndorff	2015-08-26	Nesticus carteri	7carteri group		1	1		1A19		MA Milne	USA	VA	Lee	Young-Fugate Cave, SW of Wheeler, VA
	T Malabad	2016-09-14	Nesticus carteri	7carteri group			2				MA Milne	USA	VA	Lee	Young-Fugate Cave, SW of Wheeler, VA
	T Malabad	2018-10-22	Nesticus carteri	7carteri group		1			1B19		MA Milne	USA	VA	Lee	Young-Fugate Cave, SW of Wheeler, VA
	T Malabad, K Kosič Ficco	2019-10-28	Nesticus carteri	7carteri group	1	3			#2 D4		MA Milne	USA	VA	Lee	Young-Fugate Cave, SW of Wheeler, VA
	T Malabad, Arik Malabad	2020-06-24	Nesticus carteri	7carteri group	1	3			#2 B6		MA Milne	USA	VA	Lee	Young-Fugate Cave, Fugate Entrance,southwest of Wheeler, VA
	M Hedin, S O'Kane	1992-09-16	Nesticus carteri	7carteri group	3	13					M Hedin	USA	VA	Rockbridge	Dollhouse Cave, Natural Bridge, E of Springfield			290
	M Hedin, S O'Kane	1992-09-19	Nesticus carteri	7carteri group		4					M Hedin	USA	VA	Scott	Alley Cave (entrance sink), E of Natural Tunnel State Park			460	near sympatry
MCH 05_072	M Hedin, R Keith, J Starrett, S Thomas	2005-08-22	Nesticus carteri	7carteri group		2					M Hedin	USA	VA	Scott	Alley Cave (entrance sink), E of Natural Tunnel State Park			460
	T Malabad	2017-05-03	Nesticus carteri	7carteri group		1			1D14		MA Milne	USA	VA	Scott	Big Entrance Crawl Cave
MCH 04_028	M Hedin, R Keith, J Starrett, S Thomas	2004-08-07	Nesticus carteri	7carteri group	1	9		SDSU_N918			M Hedin	USA	VA	Scott	Cliff Mountain, Dry Branch, County Road 655, NE of Duffield			660
	T Malabad	2017-03-07	Nesticus carteri	7carteri group		2	7		1B17		MA Milne	USA	VA	Scott	Grisby Cave
	T Malabad, K Kosič Ficco, Reilly Blackwell, Laura Young	2020-03-03	Nesticus carteri	7carteri group	1				#2 D3		MA Milne / Hedin	USA	VA	Scott	Hill Cave, northeast of Duffield, VA
MCH 05_073	M Hedin, R Keith, J Starrett, S Thomas	2005-08-22	Nesticus carteri	7carteri group		14	2	SDSU_N1044			M Hedin	USA	VA	Scott	Hwy 23/58/421 at Moccasin Gap, near Weber City	36.6338	-82.555	410
	W Orndorff	2015-09-16	Nesticus carteri	7carteri group	1		2		1D17		MA Milne	USA	VA	Scott	Kerns Cave
	W Orndorff	2017-03-07	Nesticus carteri	7carteri group		2	1		1-E17		MA Milne	USA	VA	Scott	Kerns No. 1 Cave, northwest of Fort Blackmore, VA
	T Malabad, K Kosic Ficco, Reilly Blackwell, Laura Young	2020-03-04	Nesticus carteri	7carteri group		4			#2 D7		MA Milne	USA	VA	Scott	Kerns No. 1 Cave, northwest of Fort Blackmore, VA
	T Malabad, K Kosič Ficco, Mike Ficco	2020-12-17	Nesticus carteri	7carteri group		1			#2 A8		MA Milne	USA	VA	Scott	Spurlock Cave, northeast of Duffield, VA
	T Malabad, K Kosič Ficco, Mike Ficco	2020-09-10	Nesticus carteri	7carteri group		2			#2 E10		MA Milne	USA	VA	Scott	Summer Shaft, west of Dungannon, VA
	M Hedin, S O'Kane	1992-09-17	Nesticus carteri	7carteri group	3	14					M Hedin	USA	VA	Smyth	Atwell's Tunnel Cave, N of Nebo			560
	E Koertge	2014-12-09	Nesticus carteri	7carteri group		1			1C14		MA Milne	USA	VA	Smyth	Beaver Creek Cave
	T Malabad, K Kosič Ficco, Mike Ficco	2021-05-06	Nesticus carteri	7carteri group		1			#2 D12		MA Milne	USA	VA	Tazewell	Whitt Cave, southwest of Tazewell, VA
MCH 04_027	M Hedin, R Keith, J Starrett, S Thomas	2004-08-07	Nesticus carteri	7carteri group		1					M Hedin	USA	VA	Wise	above Guest River, County Road 660, S of County Road 658, SE of Coeburn	36.9009	-82.4146	580
	T Malabad, K Kosič Ficco, Mike Ficco	2020-12-18	Nesticus carteri	7carteri group		1			#2 B12		MA Milne	USA	VA	Wise	Cloud Hole Cave, SW of East Stone Gap, VA
	T Malabad, K Kosič Ficco, Mike Ficco, Sara Fleetwood, Philip Schuchardt	2020-05-24	Nesticus carteri	7carteri group		1			#2 A6		MA Milne	USA	VA	Wise	Getting Warmer Cave, NE of Big Stone Gap, VA
	T Malabad, K Kosič Ficco, Reilly Blackwell, Rick Reynolds, Laura Young	2020-01-29	Nesticus carteri	7carteri group		1			#2 E8		MA Milne	USA	VA	Wise	Parsons Cave, southeast of East Stone Gap, VA
	T Malabad, K Kosič Ficco, Mike Ficco, Philip Schuchardt	2020-06-13	Nesticus carteri	7carteri group		1			#2 B3		MA Milne	USA	VA	Wise	Space Turtles Cave, NE of Big Stone Gap, VA
	W Orndorff	2016-09-14	Nesticus carteri	7carteri group		1	8				MA Milne	USA	VA	Wise	Wildcat Caverns
MCH 14_003	M Hedin	2014-06-24	Nesticus carteri	7carteri group		2					M Hedin	USA	WV	Kanawha	Kanawha SF, Davis Creek CG	38.2474	-81.6586
MCH 16_050	M Hedin, S Derkarabetian, J Starrett	2016-06-04	Nesticus carteri	7carteri group	3	1	1				M Hedin	USA	WV	Mercer	Camp Creek State Park, along Mash Fork	37.5039	-81.1343
	M Hedin, S O'Kane	1992-09-15	Nesticus carteri	7carteri group	1	19					M Hedin	USA	WV	Mercer	Camp Creek State Park, vic Campbell Falls trailhead	37.5092	-81.1337	630
MCH 14_007	M Hedin	2014-06-25	Nesticus carteri	7carteri group	4	5					M Hedin	USA	WV	Mercer	Camp Creek State Park, vicinity Blue Jay campground	37.5137	-81.1309
MCH 07_095	M Hedin, R Keith	2007-08-13	Nesticus carteri	7carteri group		4					M Hedin	USA	WV	Mercer	Camp Creek State Park, vicinity campground	37.5019	-81.1357	630
	M Hedin, K Crandall	1991-09-30	Nesticus georgia	7carteri group	1	1		SDSU_N073		type	M Hedin	USA	GA	Dade	Sitton's Cave, 1 mi E of Trenton			270
	M Hedin, S O'Kane	1992-09-23	Nesticus georgia	7carteri group	2	3					M Hedin	USA	GA	Dade	Sitton's Cave, 1 mi E of Trenton			270
KSZ 15-388	KS Zigler,T Lichtefeld, M Abercrombie	2015-05-31	Nesticus lula	7carteri group	1			SDSU_G2091			K Zigler	USA	GA	Walker	Bee Rock Cave (GWK123)
KSZ 13-169	KS Zigler, L Carver, L Lyles	2014-04-15	Nesticus lula	7carteri group	1			SDSU_G2084		type	K Zigler	USA	GA	Walker	Lula Falls Cave (GWK617)
MCH 02_151	M Hedin, M Lowder, P Paquin	2002-08-22	Nesticus sheari	8corereclusus group1		19		SDSU_N826			M Hedin	USA	GA	Fannin	Cohutta Wilderness, Cowpen Trail, NW Three Forks Mountain trailhead	34.8905	-84.5715	1200
	M Hedin	1994-04-18	Nesticus sheari	8corereclusus group1		4		SDSU_N690			M Hedin	USA	GA	Union	Sosebee Cove State Natural Area, off Hwy 180, 2 mi W jnct Hwy 19, S Blairsville	34.7617	-83.9482	1000
MCH 02_158	M Hedin, M Lowder, P Paquin	2002-08-26	Nesticus sheari	8corereclusus group1		4					M Hedin	USA	NC	Cherokee	along Tipton Creek, 1.2 mi. SNC/TN stateline	35.2503	-84.0724	900	sympatry
MCH 04_054	M Hedin, R Keith, J Starrett, S Thomas	2004-08-17	Nesticus sheari	8corereclusus group1		2					M Hedin	USA	NC	Cherokee	FR 50 Shuler Creek, below Wolf Ridge	35.2424	-84.2227	510
	B Dellinger, D Loch	1991-08-19	Nesticus sheari	8corereclusus group1	1	2		SDSU_N693			M Hedin	USA	NC	Graham	along Wright Creek, S Santeetlah Creek, W of Seven Springs Gap	35.3258	-83.9647	1120
	M Hedin	1992-08-01	Nesticus sheari	8corereclusus group1	3	7		SDSU_N091, SDSU_N092		type	M Hedin	USA	NC	Graham	Joyce Kilmer Memorial Forest, NW of Robbinsville	35.3585	-83.9291	680
MCH 02_164	M Hedin, M Lowder, P Paquin	2002-08-28	Nesticus sheari	8corereclusus group1		4					M Hedin	USA	NC	Graham	Joyce Kilmer Memorial Forest, NW of Robbinsville	35.3585	-83.9291	680
MCH 07_115	M Hedin, M McCormack, S Derkarabetian	2007-08-17	Nesticus sheari	8corereclusus group1		2					M Hedin	USA	NC	Graham	Joyce Kilmer Memorial Forest, NW of Robbinsville	35.3585	-83.9291	680
MLN 14-006	ML Niemiller, ET Carter	2014-01-25	Nesticus sheari	8corereclusus group1	1	1					MA Milne	USA	TN	Loudon	Blankenship Cave, TLN1
MLN 13-079.1	ML Niemiller, ET Carter, M Finkle	2013-11-16	Nesticus sheari	8corereclusus group1	1	2	2				MA Milne	USA	TN	Monroe	Alans Hideaway Cave, TMO9
MCH 07_112	M Hedin, M McCormack, S Derkarabetian	2007-08-17	Nesticus sheari	8corereclusus group1		2					M Hedin	USA	TN	Monroe	along North River, FR 217, Unicoi Mountains	35.3215	-84.1199	590
MCH 02_157	M Hedin, M Lowder, P Paquin	2002-08-26	Nesticus sheari	8corereclusus group1	1	16	4	SDSU_N831			M Hedin	USA	TN	Monroe	along Tellico River, near Bald River Falls	35.3248	-84.1787	400
MCH 07_113	M Hedin, M McCormack, S Derkarabetian	2007-08-17	Nesticus sheari	8corereclusus group1		7		SDSU_N1168			M Hedin	USA	TN	Monroe	Bald River, FR 126, E of Holly Flats campground	35.2855	-84.1586	600
MCH 02_160	M Hedin, M Lowder, P Paquin	2002-08-27	Nesticus sheari	8corereclusus group1	2	8		SDSU_N839			M Hedin	USA	TN	Monroe	Citico Creek near confluence with Flat Creek	35.4252	-84.1047	400
MCH 07_114	M Hedin, M McCormack, S Derkarabetian	2007-08-17	Nesticus sheari	8corereclusus group1		1					M Hedin	USA	TN	Monroe	Doublecamp Creek, 0.5 mi. E confluence w/ Citico Creek, Unicoi Mountains	35.4224	-84.0847	480
MLN 13-077	ML Niemiler, CDR Stephen, M Finkle	2013-11-16	Nesticus sheari	8corereclusus group1		1	4				MA Milne	USA	TN	Monroe	Gay Cave, TMO3
MLN 13-078	ML Niemiller, CDR Stephen, ET Carter, M Finkle	2013-11-16	Nesticus sheari	8corereclusus group1		3	5				MA Milne	USA	TN	Monroe	Lick Creek Cave, TMO8
MCH 02_152	M Hedin, M Lowder, P Paquin	2002-08-23	Nesticus sheari	8corereclusus group1	1	10		SDSU_N829			M Hedin	USA	TN	Polk	FR 221, N of Peavine Mountain, vicinity Big Frog Mountain Wilderness	35.0531	-84.5139	620
MCH 04_052	M Hedin, R Keith, J Starrett, S Thomas	2004-08-17	Nesticus sheari	8corereclusus group1	1						M Hedin	USA	TN	Polk	S Ocoee River at Thunder Rock Road, off Hwy 64	35.0743	-84.4852	360
	M Hedin, B Dellinger	1994-04-16	Nesticus binfordae	8corereclusus group2		1		SDSU_N680			M Hedin	USA	TN	Cocke	Great Smoky Mountains NP, N side Indian Camp Creek on Maddron Bald Trail	35.7378	-83.2777	925
MCH 00_146	M Hedin	2000-08-01	Nesticus binfordae	8corereclusus group2		2					M Hedin	USA	TN	Cocke	Great Smoky Mountains NP, trail from Low Gap to Mt. Cammerer	35.754	-83.1658	1500	sympatry
	M Hedin	1992-08-20	Nesticus binfordae	8corereclusus group2	6	15		SDSU_N262		type	M Hedin	USA	TN	Sevier	Great Smoky Mountains NP, Greenbrier Cove, Middle Prong Little Pigeon River, 1.3 mi. upstream Greenbrier Picnic Area	35.7042	-83.3653	600
	B Dellinger	1991-08-16	Nesticus dellingeri	8corereclusus group2		2					M Hedin	USA	NC	Jackson	along Chattooga River, NE side near mouth Scotsman Creek	35.013	-83.1123	700
	B Dellinger	1991-08-17	Nesticus dellingeri	8corereclusus group2	1						M Hedin	USA	NC	Jackson	along Chattooga River, NE side, 0.2 mi. W mouth Scotsman Creek	35.0136	-83.1135	700
MCH 02_183	M Hedin, F Coyle, M Lowder, P Paquin	2002-09-02	Nesticus dellingeri	8corereclusus group2	1	5		SDSU_N886, SDSU_N887			M Hedin	USA	NC	Jackson	Whitewater River, below Upper Falls	35.0337	-83.0141	640
MCH 02_180	M Hedin, M Lowder, P Paquin	2002-09-02	Nesticus dellingeri	8corereclusus group2	1	5	5				M Hedin	USA	NC	Macon	Chattooga River, vic Bull Pen bridge crossing	35.0172	-83.1262	730
	M Hedin	1992-08-08	Nesticus dellingeri	8corereclusus group2		7		SDSU_N109			M Hedin	USA	NC	Macon	Chattooga River, vic Bull Pen bridge crossing, SE of Highlands	35.0172	-83.1262	730
	M Hedin, I-M Tso	1992-08-08	Nesticus dellingeri	8corereclusus group2	5	9		SDSU_N102		type	M Hedin	USA	NC	Macon	vic Whiteside Mountain, off Hwy 64, SW of Cashiers	35.0793	-83.1415	1400
	B Dellinger	1992-04-13	Nesticus dellingeri	8corereclusus group2	1	3		SDSU_N695			M Hedin	USA	SC	Oconee	along Whitewater River, just S NC/SC stateline	35.0271	-83.0094	610
	M Hedin, F Coyle, B Dellinger	1994-04-16	Nesticus dykemanae	8corereclusus group2	1	8					M Hedin	USA	TN	Sevier	Great Smoky Mountains NP, Hwy 441 half way between tunnel & Chimney picnic area	35.6414	-83.4819	970
MCH 05_098	M Hedin, R Keith, J Starrett, S Thomas	2005-08-27	Nesticus dykemanae	8corereclusus group2		5		SDSU_N1079, SDSU_N1080			M Hedin	USA	TN	Sevier	Great Smoky Mountains NP, Hwy 441 N Chimneys campground	35.6406	-83.4949	880
MCH 00_143	M Hedin, J Cokendolpher	2000-07-31	Nesticus dykemanae	8corereclusus group2	2	4				type	M Hedin	USA	TN	Sevier	Great Smoky Mountains NP, Hwy 441 near Chimney Tops trailhead	35.6364	-83.4709	1040
	M Hedin, J Hedin	1992-11-14	Nesticus jonesi	8corereclusus group2	4	14		SDSU_N390		type	M Hedin	USA	AL	Morgan	Wheeler National Wildlife Refuge, Cave Spring Cave, E of Decatur	34.5462	-86.8509	180
	T McGarity	1992-04-14	Nesticus bishopi	8corereclusus group3.1		2					M Hedin	USA	GA	Rabun	Holcomb Branch of Holcomb Creek, off Hale Ridge Road, NE of Rabun Bald	34.9831	-83.2661	720
MCH 07_126	M Hedin, M McCormack, S Derkarabetian	2007-08-19	Nesticus bishopi	8corereclusus group3.1	2	3		SDSU_N1182			M Hedin	USA	GA	Rabun	Hwy 246/106 along Mud Creek, NE of Dillard	34.9924	-83.3385	900
MCH 02_181	M Hedin, F Coyle, M Lowder, P Paquin	2002-09-02	Nesticus bishopi	8corereclusus group3.1	2	1		SDSU_N885			M Hedin	USA	GA	Rabun	Hwy 76 at Chattooga River crossing, confluence with Pole Creek	34.8172	-83.3061	370
	B Dellinger	1992-07-13	Nesticus bishopi	8corereclusus group3.1		1					M Hedin	USA	NC	Jackson	along Chattooga River, NE side between Scotsman and Glade Creek	35.0123	-83.1164	710
	M Hedin	1992-08-10	Nesticus bishopi	8corereclusus group3.1	1	8		SDSU_N131			M Hedin	USA	NC	Macon	4.3 mile S Standing Indian campground, along Nantahala River	35.0347	-83.5057	1100
MCH 02_140	M Hedin, F Coyle, M Lowder, P Paquin	2002-08-20	Nesticus bishopi	8corereclusus group3.1		1	5				M Hedin	USA	NC	Macon	4.3 mile S Standing Indian campground, along Nantahala River	35.0347	-83.5057	1100
MCH 02_141	M Hedin, F Coyle, M Lowder, P Paquin	2002-08-20	Nesticus bishopi	8corereclusus group3.1	2	5	2	SDSU_N815			M Hedin	USA	NC	Macon	along Black Creek, NE side Chunky Gal Mountain	35.092	-83.5663	1000
	M Hedin	1992-08-02	Nesticus bishopi	8corereclusus group3.1	1	8		SDSU_N286		near type	M Hedin	USA	NC	Macon	below Glenn Falls, SW of Highlands	35.0312	-83.2383	980
MCH 02_175	M Hedin, M Lowder, P Paquin	2002-08-31	Nesticus bishopi	8corereclusus group3.1	1	1					M Hedin	USA	NC	Macon	below Glenn Falls, SW of Highlands	35.0312	-83.2383	980
MCH 07_125	M Hedin, M McCormack, S Derkarabetian	2007-08-19	Nesticus bishopi	8corereclusus group3.1		2		SDSU_N1180			M Hedin	USA	NC	Macon	Coweeta Hydrological Lab, along Shope Fork of Coweeta Creek, FR 751	35.0611	-83.4447	740
MCH 12_043	M Hedin, J Bond	2012-10-23	Nesticus bishopi	8corereclusus group3.1	1						M Hedin	USA	NC	Macon	Coweeta Hydrological Lab, along Shope Fork of Coweeta Creek, W of Otto	35.0601	-83.4547
MCH 02_142	M Hedin, F Coyle, M Lowder, P Paquin	2002-08-20	Nesticus bishopi	8corereclusus group3.1		2		SDSU_N818			M Hedin	USA	NC	Macon	FR 710, 2 mi. N Deep Gap	35.0425	-83.555	1300
	M Hedin	1992-08-11	Nesticus bishopi	8corereclusus group3.1		9		SDSU_N150			M Hedin	USA	NC	Macon	near Dry Falls, Cullasaja River, off Hwy 64 NW of Highlands	35.069	-83.239	1000
	M Hedin, S O'Kane	1992-09-22	Nesticus stupkai	8corereclusus group3.1	6	9		SDSU_N356			M Hedin	USA	TN	Blount	Blowing Cave, 3.5 NE Townsend, off Hwy 321			470
	M Hedin	1992-08-22	Nesticus stupkai	8corereclusus group3.1		1		SDSU_N293			M Hedin	USA	TN	Blount	Great Smoky Mountains NP, Little River at Mile 40 of Hwy 73	35.6688	-83.6827	425
	M Hedin	1992-08-21	Nesticus stupkai	8corereclusus group3.1		1		SDSU_N285		type	M Hedin	USA	TN	Blount	Great Smoky Mountains NP, White Oak Sinks, Blowhole			570
MLN 14-044.17	ML Niemiller, CDR Stephen, ET Carter	2014-08-30	Nesticus stupkai	8corereclusus group3.1	1	4	16				MA Milne	USA	TN	Loudon	Benjos Cave, TLN11
MCH 07_102	M Hedin, M McCormack, S Derkarabetian	2007-08-15	Nesticus reclusus_SW	8corereclusus group3.2	1	2		SDSU_N1160			M Hedin	USA	GA	Gilmer	Rock Creek Road, N of Rich Mountain Wilderness, 3 mi. E Cherry Log at Hwy 76	34.7811	-84.3339	580	divergent
MCH 02_147	M Hedin, M Lowder, P Paquin	2002-08-21	Nesticus reclusus_SW	8corereclusus group3.2		12	3	SDSU_N823, SDSU_N824			M Hedin	USA	GA	Towns	180 spur to Brasstown Bald	34.8593	-83.8008	1050
MCH 07_104	M Hedin, M McCormack, S Derkarabetian	2007-08-15	Nesticus reclusus_SW	8corereclusus group3.2		2					M Hedin	USA	GA	Towns	180 spur to Brasstown Bald	34.8593	-83.8008	1050
MCH 04_057	M Hedin, R Keith, J Starrett, S Thomas	2004-08-18	Nesticus reclusus_SW	8corereclusus group3.2	3	4		SDSU_N1002, SDSU_N1003			M Hedin	USA	NC	Cherokee	Beaver Creek Road, along Beaver Creek, N of Andrews	35.2152	-83.8327	570
MCH 04_059	M Hedin, R Keith, J Starrett, S Thomas	2004-08-18	Nesticus reclusus_SW	8corereclusus group3.2		3					M Hedin	USA	NC	Cherokee	Junaluska Road along Junaluska Creek, SE of Andrews	35.176	-83.768	680
MCH 07_122	M Hedin, M McCormack, S Derkarabetian	2007-08-18	Nesticus reclusus_SW	8corereclusus group3.2	1			SDSU_N1178			M Hedin	USA	NC	Cherokee	Junaluska Road along Junaluska Creek, SE of Andrews	35.176	-83.768	680
MCH 04_058	M Hedin, R Keith, J Starrett, S Thomas	2004-08-18	Nesticus reclusus_SW	8corereclusus group3.2	2	4	2	SDSU_N992, SDSU_N993			M Hedin	USA	NC	Cherokee	Tatham Gap Road, S of Tatham Gap, N of Andrews	35.2495	-83.8154	1040
MCH 04_066	M Hedin, R Keith, J Starrett, S Thomas	2004-08-19	Nesticus reclusus_SW	8corereclusus group3.2	1	2		SDSU_N1013, SDSU_N1014			M Hedin	USA	NC	Cherokee	Watkins Creek Road, off Hwy 19, SW of Topton	35.2312	-83.7204	750
MCH 02_145	M Hedin, F Coyle, M Lowder, P Paquin	2002-08-21	Nesticus reclusus_SW	8corereclusus group3.2	1	8	3	SDSU_N821, SDSU_N822			M Hedin	USA	NC	Clay	along Fires Creek, NE Omphus Ridge	35.1099	-83.8267	700
MCH 02_144	M Hedin, F Coyle, M Lowder, P Paquin	2002-08-21	Nesticus reclusus_SW	8corereclusus group3.2	1	4					M Hedin	USA	NC	Clay	Tusquitee Mountains, Fires Creek, Long Branch, just up from Short Branch	35.1467	-83.7618	1070	sympatry
MCH 02_165	M Hedin, M Lowder, P Paquin	2002-08-28	Nesticus reclusus_SW	8corereclusus group3.2	3	13	11	SDSU_N848			M Hedin	USA	NC	Graham	0.25 mi. S Stecoah Gap on Appalachian Trail, off Hwy 143, Cheoah Mountains, NE of Cheoah	35.353	-83.7187	1130
MCH 02_167	M Hedin, M Lowder, P Paquin	2002-08-28	Nesticus reclusus_SW	8corereclusus group3.2	3	8	7	SDSU_N855, SDSU_N856			M Hedin	USA	NC	Graham	along Panther Creek at Cook Branch confluence, N of Grassy Gap	35.3677	-83.6272	580
MCH 07_121	M Hedin, M McCormack, S Derkarabetian	2007-08-18	Nesticus reclusus_SW	8corereclusus group3.2		1		SDSU_N1175			M Hedin	USA	NC	Graham	Franks Creek, along Franks Creek Road, E of Sweetgum	35.3158	-83.7361	750
MCH 02_166	M Hedin, M Lowder, P Paquin	2002-08-28	Nesticus reclusus_SW	8corereclusus group3.2	1	2	3	SDSU_N854			M Hedin	USA	NC	Graham	Hwy 28, 0.6 mi. E entrance to Cable Cove campground	35.4234	-83.7514	680
MCH 07_120	M Hedin, M McCormack, S Derkarabetian	2007-08-18	Nesticus reclusus_SW	8corereclusus group3.2	3	4		SDSU_N1172			M Hedin	USA	NC	Graham	Hwy 28, ENE of Fontana Village, N side Yellow Creek Mountains	35.4387	-83.8122	520
MCH 07_119	M Hedin, M McCormack, S Derkarabetian	2007-08-18	Nesticus reclusus_SW	8corereclusus group3.2		5					M Hedin	USA	NC	Graham	Panther Creek, FT 405	35.3683	-83.6267	580
MCH 02_162	M Hedin, M Lowder, P Paquin	2002-08-27	Nesticus reclusus_SW	8corereclusus group3.2	1	8	4	SDSU_N843			M Hedin	USA	NC	Graham	Snowbird Mountains, N Tatham Gap, head of Long Creek on FR 423	35.2579	-83.8196	930
	B Dellinger	1991-07-18	Nesticus reclusus_SW	8corereclusus group3.2	1	1		SDSU_N691			M Hedin	USA	NC	Graham	south of Stecoah Gap on Appalachian Trail, Cheoah Mountains, NE of Cheoah	35.3546	-83.7186	1100
MCH 02_172	M Hedin, M Lowder, P Paquin	2002-08-30	Nesticus reclusus_SW	8corereclusus group3.2		29	10	SDSU_N874			M Hedin	USA	NC	Macon	Ball Road, SE of Beechertown	35.2687	-83.6672	640
MCH 04_072	M Hedin, R Keith, J Starrett, S Thomas	2004-08-21	Nesticus reclusus_SW	8corereclusus group3.2	1	3					M Hedin	USA	NC	Macon	Ball Road, SE of Beechertown	35.2687	-83.6672	640
MCH 07_123	M Hedin, M McCormack, S Derkarabetian	2007-08-18	Nesticus reclusus_SW	8corereclusus group3.2		2		SDSU_N1179			M Hedin	USA	NC	Macon	Jarrett Creek, W of Wayah Gap	35.1587	-83.6349	960
	B Dellinger	1993-05-01	Nesticus reclusus_SW	8corereclusus group3.2		1					M Hedin	USA	NC	Macon	just N Jarrett Bald, above Wine Spring Creek	35.1777	-83.6302	1230
	M Hedin	1992-08-10	Nesticus reclusus_SW	8corereclusus group3.2		6		SDSU_N140			M Hedin	USA	NC	Macon	Nantahala River Gorge, SE of Hwy 74 19W, on Ball Road (also called Wayah Road)	35.2613	-83.6608	700
MCH 01_183	M Hedin, M Lowder, P Paquin	2001-08-29	Nesticus reclusus_SW	8corereclusus group3.2		1					M Hedin	USA	NC	Macon	Nantahala River Gorge, vicinity Patton’s Run Overlook	35.278	-83.681	610
MCH 02_170	M Hedin, M Lowder, P Paquin	2002-08-30	Nesticus reclusus_SW	8corereclusus group3.2	2	1	8	SDSU_N867, SDSU_N868			M Hedin	USA	NC	Macon	S Burnington Gap, head of Ben Creek	35.2185	-83.5639	1300
MCH 02_169	M Hedin, M Lowder, P Paquin	2002-08-30	Nesticus reclusus_SW	8corereclusus group3.2	1	21	12	SDSU_N862, SDSU_N863			M Hedin	USA	NC	Macon	S of Wayah Bald on FR 388, 0.9 mi. S Wayah Road	35.1559	-83.5512	1000
	B Dellinger	1993-03-25	Nesticus reclusus_SW	8corereclusus group3.2		1					M Hedin	USA	NC	Macon	Wine Spring Creek, E Nantahala Lake off Wayah Bald Road, S of Aquone	35.1913	-83.6381	930
	M Hedin	1994-04-18	Nesticus reclusus_SW	8corereclusus group3.2		2		SDSU_N682		near type (cooperi)	M Hedin	USA	NC	Swain	Nantahala River Gorge, 0.25 mi. downstream from Blowing Spring, Hwy 19W	35.3307	-83.6272	575
	B Dellinger	1993-04-08	Nesticus reclusus_SW	8corereclusus group3.2	1	2					M Hedin	USA	NC	Swain	Nantahala River Gorge, E side of River along Hwy 19W, across from Talc Mountain quarry, NE of Hewitt	35.312	-83.6406	600
MCH 07_116	M Hedin, M McCormack, S Derkarabetian	2007-08-17	Nesticus reclusus_NE	8corereclusus group3.2	1			SDSU_N1122			M Hedin	USA	NC	Swain	Hwy 129, NE of Cheoah Dam along Cheoah Reservoir	35.4554	-83.9254	410
	M Hedin	1992-08-20	Nesticus reclusus_NE	8corereclusus group3.2	8	4		SDSU_N252		near type	M Hedin	USA	NC	Swain	Great Smoky Mountains NP, Clingman's Dome, vicinity Forney Ridge parking area	35.5558	-83.496	1900
	M Hedin	1992-08-14	Nesticus reclusus_NE	8corereclusus group3.2		2					M Hedin	USA	NC	Swain	Great Smoky Mountains NP, Deep Creek, 0.25 mi. above Deep Creek CG, N Bryson City	35.4644	-83.4344	550
MCH 05_091	M Hedin, R Keith, J Starrett, S Thomas	2005-08-26	Nesticus reclusus_NE	8corereclusus group3.2		1	1	SDSU_N1019, SDSU_N1020			M Hedin	USA	NC	Swain	Great Smoky Mountains NP, Hwy 441 E Thomas Ridge, 6.4 mi. N Smokemont CG turnoff	35.6	-83.4091	1200
MCH 05_093	M Hedin, R Keith, J Starrett, S Thomas	2005-08-26	Nesticus reclusus_NE	8corereclusus group3.2		9		SDSU_N1051, SDSU_N1052			M Hedin	USA	NC	Swain	Great Smoky Mountains NP, Noland Creek at Laurel Branch, off Fontana Road, W of Bryson City	35.4582	-83.5293	580
MCH 00_144	M Hedin, J Cokendolpher	2000-07-31	Nesticus reclusus_NE	8corereclusus group3.2	1						M Hedin	USA	TN	Sevier	Great Smoky Mountains NP, Elkmont Area	35.6536	-83.5802	660
	M Hedin	1992-08-20	Nesticus reclusus_NE	8corereclusus group3.2	2	5		SDSU_N259			M Hedin	USA	TN	Sevier	Great Smoky Mountains NP, Hwy 441 0.8 mi. N Newfound Gap	35.62	-83.4197	1420
	B Dellinger		Nesticus reclusus_NE	8corereclusus group3.2	1						M Hedin	USA	TN	Sevier	Great Smoky Mountains NP, Lower Baskins Creek	35.6957	-83.4823	630
MCH 12_039	M Hedin, J Bond, F Coyle, S Cameron	2012-10-21	Nesticus reclusus_NE	8corereclusus group3.2	1						M Hedin	USA	TN	Sevier	Great Smoky Mountains NP, N side of Mt Buckley, W of Clingman's Dome	35.5626	-83.5058
MCH 00_148	M Hedin, J Cokendolpher, W Reeves	2000-08-02	Nesticus reclusus_NE	8corereclusus group3.2		3					M Hedin	USA	TN	Sevier	Wear Cove, Myhr Cave			530
MCH 01_182	M Hedin, M Lowder, P Paquin	2001-08-29	Nesticus reclusus_NE	8corereclusus group3.2	2	1					M Hedin	USA	TN	Sevier	Wear Cove, Myhr Cave			530
				Totals	430	1705	625
							2135	adults
							2760	total
