# Supplementary material for: ﻿New species in old mountains: integrative taxonomy reveals ten new species and extensive short-range endemism in Nesticus spiders (Araneae, Nesticidae) from the southern Appalachian Mountains
Source: Zookeys. 2023 Feb 3;1145:1–130. doi: 10.3897/zookeys.1145.96724 (PMC10208238; doi:10.3897/zookeys.1145.96724)
Supplement: Supplementary material 2 — Nesticus immature specimen records [file zookeys-1145-001_article-96724__-s002.xlsx]

## Sheet: Nesticus immatures
FIELD #	Collectors	Event date (YYYY-MM-DD)	Scientific Name	Immatures	Country	State	County	LOCALITY
MLN 14-028.6	ML Niemiller, CDR Stephen, JW Armbruster, P Hart, P Chakrabarty, C Borer	2014-05-31	Nesticus sp	1	USA	AL	Jackson	Limrock Blowing Cave, AJK311
	KS Zigler, ML Niemiller	not available	Nesticus sp	1	USA	AL	Morgan	Anvil Cave
MLN 16-030.15	ML Niemiller, ET Carter, N Gladstone	2016-06-03	Nesticus sp	2	USA	TN	Anderson	Blowing Springs Cave, TAN1
NSG 18-TAN5.2	NS Gladstone	2018-06-26	Nesticus sp	2	USA	TN	Anderson	Demarcus Cave, TAN5
KSZ 19-214	KS Zigler et al.	2019-03-16	Nesticus sp	1	USA	TN	Claiborne	Powell Mountain Cave, TCB15
KSZ 19-89	KS Zigler, LE Trumbore	2019-06-06	Nesticus sp	3	USA	TN	Claiborne	Tom Balls Cave, TCB51
MLN 16-033.6	ML Niemiller, CDR Stephen, N Mann, B Reeves, BT Miller, M High, DR Istvanko	2016-09-05	Nesticus sp	1	USA	TN	Marion	Nickajack Cave, TMN26
MLN 13-037	ML Niemiller, KD Kendall	2013-07-13	Nesticus sp	1	USA	TN	Overton	West Water Supply Cave, TOV41
MLN 14-033.23	ML Niemiller, CDR Stephen, AS Engel, S Engel, A Paterson, ET Carter, J Carter	2014-06-28	Nesticus sp	1	USA	TN	Roane	Cave Creek Cave, TRN5
MLN 16-034.19	ML Niemiller, N Mann, BT Miller, C Sutherland, S Fleming, N Gladstone, P Vassallo	2016-09-05	Nesticus sp	1	USA	TN	Williamson	Hidden Ivy Cave, TWM31
	T Malabad	2018-10-13	Nesticus sp	1	USA	VA	Bath	Chestnut Ridge Cave
	T Malabad, K Kosič Ficco, M Ficco	2020-10-15	Nesticus sp	1	USA	VA	Bath	Whites Cave, sw of Burnsville, VA
	T Malabad	2019-06-25	Nesticus sp	5	USA	VA	Bland	Mattachock Cave
	T Malabad	2018-08-29	Nesticus sp	2	USA	VA	Bland	Paul Penleys Cave System
	T Malabad	2019-07-23	Nesticus sp	1	USA	VA	Bland	Spring Hollow cave
	T Malabad	2018-01-11	Nesticus sp	1	USA	VA	Frederick	Beans Cave
	T Malabad	2018-11-27	Nesticus sp	5	USA	VA	Giles	New River Cave
	T Malabad	2016-09-28	Nesticus sp	4	USA	VA	Giles	Pig Hole Cave
	T Malabad	2019-05-31	Nesticus sp	4	USA	VA	Giles	Stay High Cave
	T Malabad	2018-09-21	Nesticus sp	12	USA	VA	Giles	Straleys Cave No. 1
	W Orndorff	2016-10-08	Nesticus sp	1	USA	VA	Lee	Sweet Potato Cave
	W Orndorff	2018-04-11	Nesticus sp	3	USA	VA	Lee	Sweet Potato Cave
	W Orndorff	2016-10-07	Nesticus sp	1	USA	VA	Lee	Thompson Cedar Cave
	W Orndorff	2016-11-15	Nesticus sp	1	USA	VA	Lee	Unthanks Cave
	W Orndorff	2015-08-18	Nesticus sp	1	USA	VA	Montgomery	Fred Bulls Cave
	T Malabad	2017-10-13	Nesticus sp	1	USA	VA	Pulaski	James Cave
	T Malabad	2018-10-15	Nesticus sp	2	USA	VA	Pulaski	Sam Bells Cave
	T Malabad	2018-02-21	Nesticus sp	1	USA	VA	Rockbridge	Windsor Cave
	W Orndorff	2017-03-08	Nesticus sp	1	USA	VA	Scott	Estes Playground Cave
	T Malabad	2017-04-19	Nesticus sp	5	USA	VA	Scott	Greears Sweet Potato Cave
	T Malabad	2017-04-19	Nesticus sp	3	USA	VA	Scott	Queens Cave
	T Malabad	2018-10-30	Nesticus sp	1	USA	VA	Tazewell	Bull Thistle Cave
	T Malabad	2019-07-22	Nesticus sp	4	USA	VA	Tazewell	Little Gulley Cave
	T Malabad	2018-08-14	Nesticus sp	2	USA	VA	Washington	Clarke Cave
	W Orndorff	2017-03-10	Nesticus sp	1	USA	VA	Wise	Little Kennedy Cave
