# Supplementary material for: ﻿New species in old mountains: integrative taxonomy reveals ten new species and extensive short-range endemism in Nesticus spiders (Araneae, Nesticidae) from the southern Appalachian Mountains
Source: Zookeys. 2023 Feb 3;1145:1–130. doi: 10.3897/zookeys.1145.96724 (PMC10208238; doi:10.3897/zookeys.1145.96724)
Supplement: Supplementary material 3 — Specimens used in molecular work [file zookeys-1145-001_article-96724__-s003.xlsx]

## Sheet: Table1
Specimens (*see Appendix I for location details)	Clade or Geographic Group	UCE Data	COI Data	DNA (ng) used in UCE experiment	Contigs
Nesticella	1outgroup	published - Kulkarni et al	not included
Nesticella_mogera_Japan_G2153	1outgroup	new Spider Probeset data	UCE capture	706.56	937
Nesticus_nahuanus_Mexico_G2881	1outgroup	new Spider Probeset data	UCE capture	325.68	1013
Nsilvestrii_Hellgate_N1108	1outgroup	new Spider Probeset data	Sanger	720.72	999
Narcheri_Cheaha_TYPE_N023	2archeri group	new Spider Probeset data	Sanger	1003.47	949
Narcheri_MillShoalCreek_N727	2archeri group	new Spider Probeset data	UCE capture	503.7	885
Ncressleri_AndersonSpringCave_TYPE_G2075	2archeri group	new Spider Probeset data	UCE capture	431.94	958
Ncressleri_PigeonCave_G2077	2archeri group	new Spider Probeset data	UCE capture	318.57	954
Njemisinae_RainbowCave_TYPE_G2089	2archeri group	new Spider Probeset data	UCE capture	266.49	992
Npecki_HaskellSims_G3697	2archeri group	new Spider Probeset data	UCE capture	309.12	964
Npecki_HurricaneMazeCave_G2100	2archeri group	new Spider Probeset data	UCE capture	332.99	938
Npecki_Monteagle_TYPE_N062	2archeri group	new Spider Probeset data	Sanger	490.42	977
Nstygius_ObeLee_TYPE_N0656	2archeri group	new Spider Probeset data	UCE capture	863.32	946
Nstygius_RavenB_N079	2archeri group		Sanger
Nstygius_RavenB_N1022	2archeri group	new Spider Probeset data	Sanger	634.68	956
Ncarolinensis_ChinaCreek_N772	3tennesseensis group		Sanger
Ncarolinensis_EdgemontRoad_N779	3tennesseensis group		Sanger
Ncarolinensis_ElkRiverCave_N770	3tennesseensis group		Sanger
Ncarolinensis_Grandfather_N218	3tennesseensis group	new Spider Probeset data	both Sanger & UCE	1134.6	927
Ncarolinensis_GreenMtnCreek_N776	3tennesseensis group		Sanger
Ncarolinensis_LinvilleCaverns_TYPE_N227	3tennesseensis group	new Spider Probeset data	UCE capture failed	500	790
Ncarolinensis_LinvilleCaverns_TYPE_N698	3tennesseensis group		Sanger
Ncarolinensis_LinvilleGorge_N230	3tennesseensis group		Sanger
Ncarolinensis_LinvilleGorge_N789	3tennesseensis group		Sanger
Ncarolinensis_N_LinvilleCaverns_N794	3tennesseensis group		Sanger
Ncarolinensis_Rockhouse_N784	3tennesseensis group		Sanger
Ncherokeensis_BallhootScar_TYPE_N193	3tennesseensis group	new Spider Probeset data	Sanger	1271.56	977
Ncherokeensis_BalsamMtn_N891	3tennesseensis group	new Spider Probeset data	Sanger	431.75	932
Ncherokeensis_CosbyCG_N1057	3tennesseensis group		Sanger
Ncherokeensis_DogwoodFlats_N737	3tennesseensis group		Sanger
Ncherokeensis_FR288Pigeon_N739	3tennesseensis group		Sanger
Ncherokeensis_SIndianCrk_N681	3tennesseensis group	new Spider Probeset data	Sanger	715.31	894
Ncherokeensis_SWaterville_N733	3tennesseensis group		Sanger
Ncherokeensis_WesserCrk_N1120	3tennesseensis group		Sanger
Ndilutus_GrassyCreek_TYPE_N670	3tennesseensis group	new Spider Probeset data	Sanger	423.36	905
Ndilutus_StarveRockCave_G3174	3tennesseensis group	new Spider Probeset data	UCE capture	397.44	951
Nholsingeri_AlleyCave_N531	3tennesseensis group		Sanger
Nholsingeri_BrumleyCrk_N916	3tennesseensis group	new Spider Probeset data	Sanger	348.19	946
Nholsingeri_Burtons_N556	3tennesseensis group		Sanger
Nholsingeri_PondCave_TYPE_N541	3tennesseensis group	new Spider Probeset data	Sanger	5014	982
Nmimus_BackboneRock_N913	3tennesseensis group		Sanger
Nmimus_CowShelter_N565	3tennesseensis group		Sanger
Nmimus_HurricaneCG_N1124	3tennesseensis group		Sanger
Nmimus_NealsSink_nearTYPE_N329	3tennesseensis group	new Spider Probeset data	Sanger	1989.68	894
Nmimus_Straleys_N625	3tennesseensis group	new Spider Probeset data	Sanger	2558.52	986
Npaynei_CantwellValley_N495	3tennesseensis group		Sanger
Npaynei_ClayCave_G2082	3tennesseensis group	new Spider Probeset data	UCE capture	680.58	938
Npaynei_CoppockCave_N457	3tennesseensis group		Sanger
Npaynei_DennisCove_N766	3tennesseensis group		Sanger
Npaynei_EastmanRec_N921	3tennesseensis group		Sanger
Npaynei_Grindstaff_N646	3tennesseensis group	new Spider Probeset data	Sanger	2558.4	956
Npaynei_HolstonMtn_N1062	3tennesseensis group		Sanger
Npaynei_IngramBranch_N925	3tennesseensis group		Sanger
Npaynei_IngramBranch_N926	3tennesseensis group	new Spider Probeset data	Sanger	1184	913
Npaynei_NorrisDamCave_nearTYPE_N348	3tennesseensis group	new Spider Probeset data	Sanger	657.46	921
Npaynei_PigeonRoost_N754	3tennesseensis group		Sanger
Npaynei_RoaringSprings_N483	3tennesseensis group		Sanger
Npaynei_RockCreekRec_N923	3tennesseensis group		Sanger
Npaynei_Sensabaugh_N507	3tennesseensis group		Sanger
Npaynei_UnakaMtns_N943	3tennesseensis group	new Spider Probeset data	Sanger	696.9	932
Npaynei_UnakaSprings_N1144	3tennesseensis group		Sanger
Npaynei_WolfeCave_N519	3tennesseensis group		Sanger
Nroanensis_HensonCrk_N1135	3tennesseensis group		Sanger
Nroanensis_lowRoanValley_N758	3tennesseensis group		Sanger
Nroanensis_N_CarversGap_N928	3tennesseensis group	new Spider Probeset data	Sanger	514.8	950
Nroanensis_RoanHighBluff_TYPE_N762	3tennesseensis group	new Spider Probeset data	Sanger	616.16	924
Nsilvanus_AlarkaRd_N859	3tennesseensis group		Sanger
Nsilvanus_DicksCreek_N875	3tennesseensis group		Sanger
Nsilvanus_DicksCreek_N876	3tennesseensis group		Sanger
Nsilvanus_Elijay_N395	3tennesseensis group	new Spider Probeset data	Sanger	2360.34	974
Nsilvanus_FieTop_N893	3tennesseensis group		Sanger
Nsilvanus_GermanyCove_N1017	3tennesseensis group	new Spider Probeset data	Sanger	336.38	945
Nsilvanus_HeboMtn_N1028	3tennesseensis group		Sanger
Nsilvanus_HeboMtn_N1029	3tennesseensis group	new Spider Probeset data	Sanger	329.55	966
Nsilvanus_RockyBluffCG_N743	3tennesseensis group		Sanger
Nsilvanus_RoundMtn_Shelton_N1023	3tennesseensis group		Sanger
Nsilvanus_RoundMtn_Shelton_N1024	3tennesseensis group		Sanger
Nsilvanus_SERoundMtn_N741	3tennesseensis group		Sanger
Nsilvanus_ShutIn_N895	3tennesseensis group		Sanger
Nsilvanus_ShutIn_N896	3tennesseensis group		Sanger
Nsilvanus_Steestachee_N187	3tennesseensis group		Sanger
Nsilvanus_WaterRock_TYPE_N122	3tennesseensis group		Sanger
Ntennessensis_BallardsCave_N600	3tennesseensis group		Sanger
Ntennessensis_FallenRock_N576	3tennesseensis group		Sanger
Ntennessensis_FisherPk_N1126	3tennesseensis group		Sanger
Ntennessensis_IndianCave_TYPE_N052	3tennesseensis group	new Spider Probeset data	Sanger	1682.6	930
Ntennessensis_LittleStony_N645	3tennesseensis group	new Spider Probeset data	Sanger	2612.88	910
Ntennessensis_Rumbolds_N416	3tennesseensis group		Sanger
Ntennessensis_StarnesCave_N611	3tennesseensis group		Sanger
Ntennessensis_Walkthrough_N633	3tennesseensis group		Sanger
Ntennessensis_Watauga_N1046	3tennesseensis group	new Spider Probeset data	Sanger	392.69	938
Nnasicus_BalsamGrove_N188	4nasicus group1		Sanger
Nnasicus_CaneyFork_N171	4nasicus group1	new Spider Probeset data	Sanger	1255.04	965
Nnasicus_ConnosteeFalls_N696	4nasicus group1	new Spider Probeset data	Sanger	334.54	969
Nnasicus_CowardMtn_N879	4nasicus group1		Sanger
Nnasicus_CowardMtn_N880	4nasicus group1		Sanger
Nnasicus_CoweeTrain_TYPE_N189	4nasicus group1	new Spider Probeset data	Sanger	1347.8	905
Nnasicus_DavidsonR_N904	4nasicus group1		Sanger
Nnasicus_E_OwensGap_N1009	4nasicus group1		Sanger
Nnasicus_N_PigeonGap_N905	4nasicus group1		Sanger
Nnasicus_PinhookGap_N990	4nasicus group1		Sanger
Nnasicus_SugarCreekGap_N882	4nasicus group1		Sanger
Nnasicus_WFFrenchB_N1128	4nasicus group1		Sanger
Nnasicus_WFPigeonRiver_N898	4nasicus group1		Sanger
Nnasicus_WolfCreek_N161	4nasicus group1		Sanger
Nbrimleyi_CrookedCrk_N1149	4nasicus group2		Sanger
Nbrimleyi_CurtisCreek_N1156	4nasicus group2		Sanger
Nbrimleyi_HickoryCreek_N1192	4nasicus group2		Sanger
Nbrimleyi_NewberryCr_HorseBr_N748	4nasicus group2		Sanger
Nbrimleyi_NewberryCr_N984	4nasicus group2	new Spider Probeset data	Sanger	250.22	968
Nbrimleyi_RumblingBald_TYPE_N241	4nasicus group2	new Spider Probeset data	Sanger	3996.4	948
Nbrimleyi_RumblingBald_TYPE_N243	4nasicus group2		Sanger
Ntempletoni_BaldMtnRoad_N955	4nasicus group2		Sanger
Ntempletoni_BaldMtnRoad_N956	4nasicus group2		Sanger
Ntempletoni_BaldMtns_N950	4nasicus group2	new Spider Probeset data	Sanger	377.74	921
Ntempletoni_BaldMtns_N951	4nasicus group2		Sanger
Ntempletoni_ClarksCreek_TYPE_N945	4nasicus group2	new Spider Probeset data	Sanger	421.2	916
Ntempletoni_ClarksCreek_TYPE_N946	4nasicus group2		Sanger
Ntempletoni_HickoryFork_N752	4nasicus group2		Sanger
Ntempletoni_HickoryFork_N753	4nasicus group2		Sanger
Ntempletoni_MillCrk_N1138	4nasicus group2		Sanger
Ntempletoni_ScronceCreekRd_N1223	4nasicus group2	new Spider Probeset data	UCE capture	234.6	976
Ncanei_Egypt_TYPE_N958	4nasicus group3	new Spider Probeset data	Sanger	882.95	934
Ncrosbyi_BaldKnob_N1134	4nasicus group3		Sanger
Ncrosbyi_BigLaurelMtn_N750	4nasicus group3		Sanger
Ncrosbyi_CaneRiverGap_N799	4nasicus group3		Sanger
Ncrosbyi_CattailPeak_N728	4nasicus group3		Sanger
Ncrosbyi_DillinghamCr_N801	4nasicus group3		Sanger
Ncrosbyi_MtGibbes_N809	4nasicus group3		Sanger
Ncrosbyi_MtMitchell_TYPE_N210	4nasicus group3	new Spider Probeset data	Sanger	1701.9	947
Ncrosbyi_PricesCrk_N1143	4nasicus group3	new Spider Probeset data	Sanger	832.42	907
Ncrosbyi_ShufordCrk_N1148	4nasicus group3	new Spider Probeset data	both Sanger & UCE	303.9	950
Ngertschi_BigButtTrail_N806	4nasicus group3	published - Starrett et al	Sanger
Ngertschi_CedarCreek_TYPE_N351	4nasicus group3	new Spider Probeset data	Sanger	928.56	899
Ngertschi_CraggyBRP_N199	4nasicus group3	UCEs contaminated	Sanger
Ngertschi_FrenchBroad_N968	4nasicus group3	new Spider Probeset data	Sanger	651	946
Ngertschi_HickoryNutGap_N810	4nasicus group3	new Spider Probeset data	Sanger	711.96	973
Ngertschi_MineralCrk_N1145	4nasicus group3		Sanger
Ngertschi_Montreat_N180	4nasicus group3		Sanger
Ngertschi_RichMtnLookout_N745	4nasicus group3		Sanger
Ngertschi_WHurricane_N1154	4nasicus group3		Sanger
Nbarrowsi_Gregorys_N269	5barrowsi group		Sanger
Nbarrowsi_Gregorys_N270	5barrowsi group	new Spider Probeset data	Sanger	822.64	999
Nbarrowsi_Rainbow_N281	5barrowsi group		Sanger
Nbarrowsi_Tuckaleechee_TYPE_N360	5barrowsi group	new Spider Probeset data	Sanger	437.78	996
Nbondi_Apalachia_N1195	5barrowsi group	new Spider Probeset data	Sanger	313.5	1000
Nbondi_DavisCrk_N1110	5barrowsi group		Sanger
Nbondi_DinkinCove_N1118	5barrowsi group	new Spider Probeset data	Sanger	397.1	954
Nbondi_HangingDog_N975	5barrowsi group		Sanger
Nbondi_HangingDog_N976	5barrowsi group		Sanger
Nbondi_SnowbirdCreek_N842	5barrowsi group		Sanger
Nbondi_TiptonCreek_TYPE_N837	5barrowsi group	new Spider Probeset data	Sanger	246	999
Nlowderi_Barnards_TYPE_N697	5barrowsi group		Sanger
Nlowderi_BigTuni_N872	5barrowsi group		Sanger
Nlowderi_ChestnutBranch_N731	5barrowsi group	new Spider Probeset data	Sanger	442.89	926
Nlowderi_Hwy64_ChunkyGal_N732	5barrowsi group		Sanger
Nlowderi_lowerBigTuni_N1166	5barrowsi group		Sanger
Nlowderi_upperFiresCreek_N820	5barrowsi group	new Spider Probeset data	Sanger	289.91	894
Nbarri_Bishop_N1072	6barri group	new Spider Probeset data	Sanger	924.07	960
Nbarri_LostCoveCave_N0065	6barri group	new Spider Probeset data	UCE capture	860.7	985
Nbarri_TateSC_N973	6barri group		Sanger
Nbarri_TateSC_N974	6barri group		Sanger
Nfurtivus_HugdenBranch_G3175	6barri group	new Spider Probeset data	UCE capture	219.42	966
Nfurtivus_RaccoonMtn_TYPE_N1026	6barri group	new Spider Probeset data	Sanger	533.7	980
Ncarteri_CaveSpringRA_N1068	7carteri group		Sanger
Ncarteri_CliffMtn_N918	7carteri group		Sanger
Ncarteri_English_N031	7carteri group	new Spider Probeset data	Sanger	620	970
Ncarteri_LaurelCave_nearTYPE_N0296	7carteri group	new Spider Probeset data	UCE capture	2056.5	898
Ncarteri_MulberryGap_N1035	7carteri group		Sanger
Ncarteri_PilotMtn_G2185	7carteri group	new Spider Probeset data	UCE capture	304.98	980
Ncarteri_Pitchfork_N363	7carteri group	new Spider Probeset data	Sanger	269.19	995
Ncarteri_WeberCty_N1044	7carteri group	new Spider Probeset data	Sanger	369.72	1009
Ngeorgia_Sittons_TYPE_N073	7carteri group	new Spider Probeset data	Sanger	776.55	975
Nlula_BeeRockCave_G2091	7carteri group	new Spider Probeset data	UCE capture	207.97	953
Nlula_LulaFallsCave_TYPE_G2084	7carteri group	new Spider Probeset data	UCE capture	302.4	984
Nsheari_BaldRiver_N1168	8corereclusus group1	new Spider Probeset data	Sanger	643.08	988
Nsheari_BaldRiverFalls_N831	8corereclusus group1		Sanger
Nsheari_BigFrog_N829	8corereclusus group1		Sanger
Nsheari_CiticoCrk_N839	8corereclusus group1		Sanger
Nsheari_Cohutta_N826	8corereclusus group1	new Spider Probeset data	Sanger	351.11	982
Nsheari_JoyceKilmer_TYPE_N091	8corereclusus group1		Sanger
Nsheari_JoyceKilmer_TYPE_N092	8corereclusus group1	new Spider Probeset data	both Sanger & UCE	1429.68	883
Nsheari_SosebeeCove_N690	8corereclusus group1		Sanger
Nsheari_WrightCrk_N693	8corereclusus group1		Sanger
Nbinfordae_LittlePigeon_TYPE_N262	8corereclusus group2	new Spider Probeset data	Sanger	489.44	961
Nbinfordae_N_IndianCrk_N680	8corereclusus group2		Sanger
Ndellingeri_BullpenBridge_N109	8corereclusus group2	new Spider Probeset data	Sanger	1926.72	839
Ndellingeri_Whiteside_TYPE_N102	8corereclusus group2		Sanger
Ndellingeri_WhitewFalls_N886	8corereclusus group2		Sanger
Ndellingeri_WhitewFalls_N887	8corereclusus group2	new Spider Probeset data	Sanger	802.57	979
Ndykemanae_SChimneys_TYPE_N1079	8corereclusus group2	new Spider Probeset data	Sanger	863.76	944
Ndykemanae_SChimneys_TYPE_N1080	8corereclusus group2	new Spider Probeset data	both Sanger & UCE	712.87	922
Njonesi_CaveSpringCave_TYPE_N390	8corereclusus group2	new Spider Probeset data	Sanger	724.2	943
Nreclusus_NE_CheoahDam_N1122	8corereclusus group3	new Spider Probeset data	Sanger	470.24	948
Nreclusus_NE_Clingmans_TYPE_N252	8corereclusus group3	new Spider Probeset data	Sanger	439.722	986
Nreclusus_NE_Newfound_N259	8corereclusus group3	new Spider Probeset data	Sanger	1006.02	895
Nreclusus_NE_Noland_N1051	8corereclusus group3	new Spider Probeset data	Sanger	429.3	952
Nreclusus_NE_Noland_N1052	8corereclusus group3		Sanger
Nreclusus_NE_Smokemont_N1019	8corereclusus group3		Sanger
Nreclusus_NE_Smokemont_N1020	8corereclusus group3	new Spider Probeset data	Sanger	322.995	951
Nreclusus_SW_BallRoad_N140	8corereclusus group3		Sanger
Nreclusus_SW_BeaverCrk_N1002	8corereclusus group3	new Spider Probeset data	Sanger	536.26	932
Nreclusus_SW_BeaverCrk_N1003	8corereclusus group3		Sanger
Nreclusus_SW_BrasstBald_N823	8corereclusus group3		Sanger
Nreclusus_SW_BrasstBald_N824	8corereclusus group3	new Spider Probeset data	Sanger	564.2	901
Nreclusus_SW_BurningtonGap_N868	8corereclusus group3		Sanger
Nreclusus_SW_CableGrove_N854	8corereclusus group3		Sanger
Nreclusus_SW_FiresCrk_Omphus_N821	8corereclusus group3		Sanger
Nreclusus_SW_FiresCrk_Omphus_N822	8corereclusus group3		Sanger
Nreclusus_SW_FontanaVillage_N1172	8corereclusus group3		Sanger
Nreclusus_SW_FranksCreek_N1175	8corereclusus group3		Sanger
Nreclusus_SW_JarretCrk_N1179	8corereclusus group3		Sanger
Nreclusus_SW_Junaluska_N1178	8corereclusus group3		Sanger
Nreclusus_SW_NantRiverGorge_nearTYPE_N682	8corereclusus group3	new Spider Probeset data	Sanger	1509.6	927
Nreclusus_SW_NTathamGap_N843	8corereclusus group3		Sanger
Nreclusus_SW_PantherCreek_N855	8corereclusus group3		Sanger
Nreclusus_SW_PantherCreek_N856	8corereclusus group3		Sanger
Nreclusus_SW_RockCrRoad_N1160	8corereclusus group3	new Spider Probeset data	both Sanger & UCE	571.634	950
Nreclusus_SW_SEBeechertown_N874	8corereclusus group3		Sanger
Nreclusus_SW_STathamGap_N992	8corereclusus group3		Sanger
Nreclusus_SW_STathamGap_N993	8corereclusus group3		Sanger
Nreclusus_SW_StecoahGap_N691	8corereclusus group3		Sanger
Nreclusus_SW_StecoahGap_N848	8corereclusus group3		Sanger
Nreclusus_SW_WatkinsCrk_N1013	8corereclusus group3		Sanger
Nreclusus_SW_WatkinsCrk_N1014	8corereclusus group3		Sanger
Nreclusus_SW_WayahBald_N862	8corereclusus group3		Sanger
Nreclusus_SW_WayahBald_N863	8corereclusus group3		Sanger
Nbishopi_BlackCreekRd_N815	8corereclusus group3.1		Sanger
Nbishopi_Coweeta_N1180	8corereclusus group3.1		Sanger
Nbishopi_DeepGapRd_N818	8corereclusus group3.1		Sanger
Nbishopi_DryFalls_nearTYPE_N150	8corereclusus group3.1	new Spider Probeset data	Sanger	984.5	997
Nbishopi_GlennFalls_N286	8corereclusus group3.1		Sanger
Nbishopi_MudCreek_N1182	8corereclusus group3.1		Sanger
Nbishopi_PoleCr_Chattooga_N885	8corereclusus group3.1	new Spider Probeset data	Sanger	317.68	915
Nbishopi_StandingIndian_N131	8corereclusus group3.1	new Spider Probeset data	Sanger	3529.44	981
Nstupkai_BlowholeWOS_TYPE_N285	8corereclusus group3.1	new Spider Probeset data	Sanger	2639.01	964
Nstupkai_Blowing_N356	8corereclusus group3.1	new Spider Probeset data	Sanger	901.52	958
Nstupkai_LittleRiver_N293	8corereclusus group3.1	new Spider Probeset data	Sanger	1438.4	967
