# Supplementary material for: ﻿New species in old mountains: integrative taxonomy reveals ten new species and extensive short-range endemism in Nesticus spiders (Araneae, Nesticidae) from the southern Appalachian Mountains
Source: Zookeys. 2023 Feb 3;1145:1–130. doi: 10.3897/zookeys.1145.96724 (PMC10208238; doi:10.3897/zookeys.1145.96724)
Supplement: Supplementary material 4 — Input alignments, analysis log files, and output tree files [file zookeys-1145-001_article-96724__-s004.zip]

Archive with 1,636 entries (1,636 files):
- NestCO1Sanger_plus_UCEbc_Nestparts.nexus.contree copy.tre
- __MACOSX/._NestCO1Sanger_plus_UCEbc_Nestparts.nexus.contree copy.tre
- NestCO1Sanger_plus_UCEbc.phy copy
- __MACOSX/._NestCO1Sanger_plus_UCEbc.phy copy
- UCE_ASTRAL_output_filet=1 copy
- __MACOSX/._UCE_ASTRAL_output_filet=1 copy
- UCE_ASTRAL_output_filet=4 copy
- __MACOSX/._UCE_ASTRAL_output_filet=4 copy
- UCE_ASTRAL_output_filet=8 copy
- __MACOSX/._UCE_ASTRAL_output_filet=8 copy
- UCE_Astral_t=1 copy.tre
- __MACOSX/._UCE_Astral_t=1 copy.tre
- UCE_Astral_t=4 copy.tre
- __MACOSX/._UCE_Astral_t=4 copy.tre
- UCE_Astralt=8 copy.tre
- __MACOSX/._UCE_Astralt=8 copy.tre
- UCE_condordboth copy.log
- __MACOSX/._UCE_condordboth copy.log
- UCE_condordboth.cf.tree copy.tre
- __MACOSX/._UCE_condordboth.cf.tree copy.tre
- UCE_condordboth.cf.tree.nex copy
- __MACOSX/._UCE_condordboth.cf.tree.nex copy
- UCE_loci.treefile copy.tre
- __MACOSX/._UCE_loci.treefile copy.tre
- UCE_partitionedML_IQTree_concatenated.phy copy
- __MACOSX/._UCE_partitionedML_IQTree_concatenated.phy copy
- UCE_partitionedML_IQTree_partitions.nexus copy.log
- __MACOSX/._UCE_partitionedML_IQTree_partitions.nexus copy.log
- UCE_partitionedML_IQTree_partitions.nexus.best_model.nex copy
- __MACOSX/._UCE_partitionedML_IQTree_partitions.nexus.best_model.nex copy
- UCE_partitionedML_IQTree_partitions.nexus.contree copy.tre
- __MACOSX/._UCE_partitionedML_IQTree_partitions.nexus.contree copy.tre
- UCE_ReadME copy.log
- __MACOSX/._UCE_ReadME copy.log
- uce-20054 (modified).phy
- __MACOSX/._uce-20054 (modified).phy
- uce-20068 (modified).phy
- __MACOSX/._uce-20068 (modified).phy
- uce-20073 (modified).phy
- __MACOSX/._uce-20073 (modified).phy
- uce-100641 (modified).phy
- __MACOSX/._uce-100641 (modified).phy
- uce-200107 (modified).phy
- __MACOSX/._uce-200107 (modified).phy
- uce-200108 (modified).phy
- __MACOSX/._uce-200108 (modified).phy
- uce-200109 (modified).phy
- __MACOSX/._uce-200109 (modified).phy
- uce-200110 (modified).phy
- __MACOSX/._uce-200110 (modified).phy
- uce-200113.phy
- __MACOSX/._uce-200113.phy
- uce-200115 (modified).phy
- __MACOSX/._uce-200115 (modified).phy
- uce-200116 (modified).phy
- __MACOSX/._uce-200116 (modified).phy
- uce-200117 (modified).phy
- __MACOSX/._uce-200117 (modified).phy
- uce-200120.phy
- __MACOSX/._uce-200120.phy
- uce-200126 (modified).phy
- __MACOSX/._uce-200126 (modified).phy
- uce-200134 (modified).phy
- __MACOSX/._uce-200134 (modified).phy
- uce-200149 (modified).phy
- __MACOSX/._uce-200149 (modified).phy
- uce-200152 (modified).phy
- __MACOSX/._uce-200152 (modified).phy
- uce-200153 (modified).phy
- __MACOSX/._uce-200153 (modified).phy
- uce-200154 (modified).phy
- __MACOSX/._uce-200154 (modified).phy
- uce-200161 (modified).phy
- __MACOSX/._uce-200161 (modified).phy
- uce-200162 (modified).phy
- __MACOSX/._uce-200162 (modified).phy
- uce-200206 (modified).phy
- __MACOSX/._uce-200206 (modified).phy
- uce-200207 (modified).phy
- __MACOSX/._uce-200207 (modified).phy
- uce-200230 (modified).phy
- __MACOSX/._uce-200230 (modified).phy
- uce-200231 (modified).phy
- __MACOSX/._uce-200231 (modified).phy
- uce-200258 (modified).phy
- __MACOSX/._uce-200258 (modified).phy
- uce-200329 (modified).phy
- __MACOSX/._uce-200329 (modified).phy
- uce-200331 (modified).phy
- __MACOSX/._uce-200331 (modified).phy
- uce-200332 (modified).phy
- __MACOSX/._uce-200332 (modified).phy
- uce-200340 (modified).phy
- __MACOSX/._uce-200340 (modified).phy
- uce-200361 (modified).phy
- __MACOSX/._uce-200361 (modified).phy
- uce-200387 (modified).phy
- __MACOSX/._uce-200387 (modified).phy
- uce-200392 (modified).phy
- __MACOSX/._uce-200392 (modified).phy
- uce-200396 (modified).phy
- __MACOSX/._uce-200396 (modified).phy
- uce-200404 (modified).phy
- __MACOSX/._uce-200404 (modified).phy
- uce-200439 (modified).phy
- __MACOSX/._uce-200439 (modified).phy
- uce-200463 (modified).phy
- __MACOSX/._uce-200463 (modified).phy
- uce-200465 (modified).phy
- __MACOSX/._uce-200465 (modified).phy
- uce-200467 (modified).phy
- __MACOSX/._uce-200467 (modified).phy
- uce-200500.phy
- __MACOSX/._uce-200500.phy
- uce-200508.phy
- __MACOSX/._uce-200508.phy
- uce-200530.phy
- __MACOSX/._uce-200530.phy
- uce-200552 (modified).phy
- __MACOSX/._uce-200552 (modified).phy
- uce-200558 (modified).phy
- __MACOSX/._uce-200558 (modified).phy
- uce-200570 (modified).phy
- __MACOSX/._uce-200570 (modified).phy
- uce-200575 (modified).phy
- __MACOSX/._uce-200575 (modified).phy
- uce-200580 (modified).phy
- __MACOSX/._uce-200580 (modified).phy
- uce-200582 (modified).phy
- __MACOSX/._uce-200582 (modified).phy
- uce-200583 (modified).phy
- __MACOSX/._uce-200583 (modified).phy
- uce-200607 (modified).phy
- __MACOSX/._uce-200607 (modified).phy
- uce-200621 (modified).phy
- __MACOSX/._uce-200621 (modified).phy
- uce-200624 (modified).phy
- __MACOSX/._uce-200624 (modified).phy
- uce-200628 (modified).phy
- __MACOSX/._uce-200628 (modified).phy
- uce-200646 (modified).phy
- __MACOSX/._uce-200646 (modified).phy
- uce-200647 (modified).phy
- __MACOSX/._uce-200647 (modified).phy
- uce-200675 (modified).phy
- __MACOSX/._uce-200675 (modified).phy
- uce-200677 (modified).phy
- __MACOSX/._uce-200677 (modified).phy
- uce-200694 (modified).phy
- __MACOSX/._uce-200694 (modified).phy
- uce-200696 (modified).phy
- __MACOSX/._uce-200696 (modified).phy
- uce-200724 (modified).phy
- __MACOSX/._uce-200724 (modified).phy
- uce-200732 (modified).phy
- __MACOSX/._uce-200732 (modified).phy
- uce-200739 (modified).phy
- __MACOSX/._uce-200739 (modified).phy
- uce-200761 (modified).phy
- __MACOSX/._uce-200761 (modified).phy
- uce-200769 (modified).phy
- __MACOSX/._uce-200769 (modified).phy
- uce-200773 (modified).phy
- __MACOSX/._uce-200773 (modified).phy
- uce-200776 (modified).phy
- __MACOSX/._uce-200776 (modified).phy
- uce-200783 (modified).phy
- __MACOSX/._uce-200783 (modified).phy
- uce-200787 (modified).phy
- __MACOSX/._uce-200787 (modified).phy
- uce-200794 (modified).phy
- __MACOSX/._uce-200794 (modified).phy
- uce-200808 (modified).phy
- __MACOSX/._uce-200808 (modified).phy
- uce-200830 (modified).phy
- __MACOSX/._uce-200830 (modified).phy
- uce-200834 (modified).phy
- __MACOSX/._uce-200834 (modified).phy
- uce-200837 (modified).phy
- __MACOSX/._uce-200837 (modified).phy
- uce-200838 (modified).phy
- __MACOSX/._uce-200838 (modified).phy
- uce-200839 (modified).phy
- __MACOSX/._uce-200839 (modified).phy
- uce-200841 (modified).phy
- __MACOSX/._uce-200841 (modified).phy
- uce-200847 (modified).phy
- __MACOSX/._uce-200847 (modified).phy
- uce-200850 (modified).phy
- __MACOSX/._uce-200850 (modified).phy
- uce-200851 (modified).phy
- __MACOSX/._uce-200851 (modified).phy
- uce-200887 (modified).phy
- __MACOSX/._uce-200887 (modified).phy
- uce-200901 (modified).phy
- __MACOSX/._uce-200901 (modified).phy
- uce-200903 (modified).phy
- __MACOSX/._uce-200903 (modified).phy
- uce-200907 (modified).phy
- __MACOSX/._uce-200907 (modified).phy
- uce-200989 (modified).phy
- __MACOSX/._uce-200989 (modified).phy
- uce-1001254 (modified).phy
- __MACOSX/._uce-1001254 (modified).phy
- uce-1001715 (modified).phy
- __MACOSX/._uce-1001715 (modified).phy
- uce-1002219 (modified).phy
- __MACOSX/._uce-1002219 (modified).phy
- uce-1002522 (modified).phy
- __MACOSX/._uce-1002522 (modified).phy
- uce-1002528 (modified).phy
- __MACOSX/._uce-1002528 (modified).phy
- uce-1002586 (modified).phy
- __MACOSX/._uce-1002586 (modified).phy
- uce-1003764 (modified).phy
- __MACOSX/._uce-1003764 (modified).phy
- uce-1004246 (modified).phy
- __MACOSX/._uce-1004246 (modified).phy
- uce-1004445 (modified).phy
- __MACOSX/._uce-1004445 (modified).phy
- uce-1004468.phy
- __MACOSX/._uce-1004468.phy
- uce-1004838 (modified).phy
- __MACOSX/._uce-1004838 (modified).phy
- uce-2001008 (modified).phy
- __MACOSX/._uce-2001008 (modified).phy
- uce-2001019.phy
- __MACOSX/._uce-2001019.phy
- uce-2001020 (modified).phy
- __MACOSX/._uce-2001020 (modified).phy
- uce-2001040 (modified).phy
- __MACOSX/._uce-2001040 (modified).phy
- uce-2001065 (modified).phy
- __MACOSX/._uce-2001065 (modified).phy
- uce-2001102 (modified).phy
- __MACOSX/._uce-2001102 (modified).phy
- uce-2001114 (modified).phy
- __MACOSX/._uce-2001114 (modified).phy
- uce-2001115 (modified).phy
- __MACOSX/._uce-2001115 (modified).phy
- uce-2001119 (modified).phy
- __MACOSX/._uce-2001119 (modified).phy
- uce-2001152.phy
- __MACOSX/._uce-2001152.phy
- uce-2001163 (modified).phy
- __MACOSX/._uce-2001163 (modified).phy
- uce-2001170 (modified).phy
- __MACOSX/._uce-2001170 (modified).phy
- uce-2001180 (modified).phy
- __MACOSX/._uce-2001180 (modified).phy
- uce-2001187 (modified).phy
- __MACOSX/._uce-2001187 (modified).phy
- uce-2001188 (modified).phy
- __MACOSX/._uce-2001188 (modified).phy
- uce-2001189 (modified).phy
- __MACOSX/._uce-2001189 (modified).phy
- uce-2001195 (modified).phy
- __MACOSX/._uce-2001195 (modified).phy
- uce-2001202 (modified).phy
- __MACOSX/._uce-2001202 (modified).phy
- uce-2001212 (modified).phy
- __MACOSX/._uce-2001212 (modified).phy
- uce-2001216 (modified).phy
- __MACOSX/._uce-2001216 (modified).phy
- uce-2001247 (modified).phy
- __MACOSX/._uce-2001247 (modified).phy
- uce-2001263 (modified).phy
- __MACOSX/._uce-2001263 (modified).phy
- uce-2001274 (modified).phy
- __MACOSX/._uce-2001274 (modified).phy
- uce-2001281 (modified).phy
- __MACOSX/._uce-2001281 (modified).phy
- uce-2001293 (modified).phy
- __MACOSX/._uce-2001293 (modified).phy
- uce-2001308 (modified).phy
- __MACOSX/._uce-2001308 (modified).phy
- uce-2001328 (modified).phy
- __MACOSX/._uce-2001328 (modified).phy
- uce-2001337 (modified).phy
- __MACOSX/._uce-2001337 (modified).phy
- uce-2001364 (modified).phy
- __MACOSX/._uce-2001364 (modified).phy
- uce-2001373 (modified).phy
- __MACOSX/._uce-2001373 (modified).phy
- uce-2001383 (modified).phy
- __MACOSX/._uce-2001383 (modified).phy
- uce-2001387 (modified).phy
- __MACOSX/._uce-2001387 (modified).phy
- uce-2001402 (modified).phy
- __MACOSX/._uce-2001402 (modified).phy
- uce-2001403 (modified).phy
- __MACOSX/._uce-2001403 (modified).phy
- uce-2001420 (modified).phy
- __MACOSX/._uce-2001420 (modified).phy
- uce-2001438 (modified).phy
- __MACOSX/._uce-2001438 (modified).phy
- uce-2001439 (modified).phy
- __MACOSX/._uce-2001439 (modified).phy
- uce-2001453 (modified).phy
- __MACOSX/._uce-2001453 (modified).phy
[truncated: 1,336 more entries]
