# Supplementary material for: ﻿New species in old mountains: integrative taxonomy reveals ten new species and extensive short-range endemism in Nesticus spiders (Araneae, Nesticidae) from the southern Appalachian Mountains
Source: Zookeys. 2023 Feb 3;1145:1–130. doi: 10.3897/zookeys.1145.96724 (PMC10208238; doi:10.3897/zookeys.1145.96724)
Supplement: Supplementary material 4 — Input alignments, analysis log files, and output tree files [file zookeys-1145-001_article-96724__-s004.zip › NestCO1Sanger_plus_UCEbc_Nestparts.nexus.contree copy.tre]

(Nesticella_mogera_Japan_G2153_NODE:0.4040950606,Nsilvestrii_Hellgate_N1108:0.5479663610,(Nesticus_nahaunus_Mexico_G2881_NODE:0.1716655945,((((((Narcheri_Cheaha_N023:0.0068618459,Narcheri_MillShoalCreek_N727_NODE:0.0124254668)100:0.1381583635,(Npecki_HaskellSims_G3697_NODE:0.0423322145,(Npecki_HurricaneMazeCave_G2100_NODE:0.0378820379,Npecki_Monteagle_N062:0.0518016330)100:0.0131757376)100:0.0897834185)98:0.0472276869,Njemisinae_RainbowCave_G2089_NODE:0.1539366218)80:0.0173389373,(Ncressleri_AndersonSpringCave_G2075_NODE:0.0016856258,Ncressleri_PigeonCave_G2077_NODE:0.0000023737)100:0.1075916513)78:0.0171938043,(Nstygius_ObeLee_N0656_NODE:0.0401142630,(Nstygius_RavenB_N079:0.0000023737,Nstygius_RavenB_N1022:0.0014220830)100:0.0381997909)100:0.1174803066)55:0.0134855545,((((((((((((Ncarolinensis_ChinaCreek_N772:0.0000023737,(Ncarolinensis_GreenMtnCreek_N7:0.0000023737,Ncarolinensis_Grandfather_N218_NODE:0.0000023737)57:0.0000023737)96:0.0010005358,Ncarolinensis_Grandfather_N218:0.0000023737)99:0.0000028361,Ncarolinensis_EdgemontRoad_N77:0.0000023737)100:0.0010431150,Ncarolinensis_Rockhouse_N784:0.0010359315)99:0.0017692888,Ncarolinensis_ElkRiverCave_N77:0.0093022461)100:0.0216042306,(Ncarolinensis_LinvilleCaverns:0.0125523977,((Ncarolinensis_LinvilleGorge_N7:0.0000023737,Ncarolinensis_N_LinvilleCavern:0.0000023737)98:0.0000028361,Ncarolinensis_LinvilleGorge_N2:0.0000023737)100:0.0064417536)69:0.0000028648)100:0.0732164950,((Nsilvanus_AlarkaRd_N859:0.0360231319,(Nsilvanus_DicksCreek_N875:0.0036080068,((Nsilvanus_DicksCreek_N876:0.0018302313,Nsilvanus_WaterRock_N122:0.0009235723)100:0.0040104046,Nsilvanus_Elijay_N395:0.0037461256)98:0.0081858125)100:0.0173013664)95:0.0016958263,((Nsilvanus_FieTop_N893:0.0116878911,((Nsilvanus_HeboMtn_N1028:0.0000023737,Nsilvanus_HeboMtn_N1029:0.0000023737)100:0.0129698712,(Nsilvanus_RockyBluffCG_N743:0.0034030433,(Nsilvanus_RoundMtn_Shelton_N10:0.0000023737,(Nsilvanus_RoundMtn_SheltonN102:0.0000023737,Nsilvanus_SERoundMtn_N741:0.0019960234)98:0.0000023737)100:0.0089778557)100:0.0051522607)98:0.0023224578)100:0.0211460405,((Nsilvanus_GermanyCove_N1017:0.0000023737,Nsilvanus_Steestachee_N187:0.0008651397)96:0.0000023737,(Nsilvanus_ShutIn_N895:0.0000023737,Nsilvanus_ShutIn_N896:0.0000023737)100:0.0008864400)100:0.0209456520)100:0.0164800438)100:0.0266870575)76:0.0072946823,(((((((Ndilutus_GrassyCreek_N670:0.0000023737,Ndilutus_StarveRockCave_G3174_NODE:0.0000022995)100:0.0526131186,(Ntennessensis_BallardsCave_N60:0.0099660810,(Ntennessensis_LittleStony_N645:0.0194567038,Ntennessensis_Walkthrough_N633:0.0094718267)100:0.0159979252)99:0.0134827990)93:0.0015884651,(Ntennessensis_FisherPk_N1126:0.0124882887,Ntennessensis_StarnesCave_N611:0.0217009415)99:0.0103268213)97:0.0035503726,(Ntennessensis_FallenRock_N576:0.0219428742,(Ntennessensis_IndianCave_N052:0.0054478632,Ntennessensis_Watauga_N1046:0.0162022658)100:0.0121833436)97:0.0078788788)99:0.0154234841,Ntennessensis_Rumbolds_N416:0.0220353538)100:0.0608077961,((((Npaynei_CantwellValley_N495:0.0036071827,(Npaynei_EastmanRec_N921:0.0032028169,Npaynei_NorrisDamCave_N348:0.0048509006)87:0.0017082983)100:0.0112450180,(Npaynei_HolstonMtn_N1062:0.0074312415,Npaynei_WolfeCave_N519:0.0277841310)90:0.0050108225)91:0.0048219435,((Npaynei_CoppockCave_N457:0.0005138074,Npaynei_RoaringSprings_N483:0.0108452647)99:0.0039437417,Npaynei_Sensabaugh_N507:0.0094662254)100:0.0125611507)100:0.0138547572,((((Npaynei_ClayCave_G2082_NODE:0.0057858194,(Npaynei_IngramBranch_N925:0.0000023737,Npaynei_IngramBranch_N926:0.0000023737)100:0.0009472860)41:0.0000072945,(((Npaynei_DennisCove_N766:0.0000023737,Nroanensis_N_CarversGap_N928:0.0000023737)80:0.0000023737,Nroanensis_RoanHighBluff_N762:0.0009600178)54:0.0000023737,Nroanensis_HensonCrk_N1135:0.0000023737)54:0.0000023737)86:0.0020019717,Npaynei_Grindstaff_N646:0.0000023672)98:0.0031823822,((((Npaynei_PigeonRoost_N754:0.0019130253,Npaynei_UnakaMtns_N943:0.0021184598)100:0.0075096123,Npaynei_UnakaSprings_N1144:0.0136666137)99:0.0042235154,Npaynei_RockCreekRec_N923:0.0183538855)60:0.0040913116,Nroanensis_lowRoanValley_N758:0.0041921076)61:0.0018660693)61:0.0074475480)100:0.0451889126)97:0.0121841519,(((Nholsingeri_AlleyCave_N531:0.0069351829,Nholsingeri_PondCave_N541:0.0018728605)100:0.0221221858,(Nholsingeri_BrumleyCrk_N916:0.0284614946,Nholsingeri_Burtons_N556:0.0165812777)100:0.0225304889)100:0.0526336360,((Nmimus_BackboneRock_N913:0.0294280402,(Nmimus_HurricaneCG_N1124:0.0138839558,Nmimus_Straleys_N625:0.0211810649)100:0.0164205368)100:0.0091795344,(Nmimus_CowShelter_N565:0.0088125684,Nmimus_NealsSink_N329:0.0341209518)100:0.0166204012)100:0.0349859226)98:0.0199258755)75:0.0049673083)69:0.0086353207,(((Ncherokeensis_BallhootScar_N193:0.0103692178,Ncherokeensis_WesserCrk_N1120:0.0053961579)100:0.0560206823,(Ncherokeensis_CosbyCG_N1057:0.0080518803,Ncherokeensis_SIndianCrk_N681:0.0012843967)100:0.0414536980)99:0.0179537290,((Ncherokeensis_BalsamMtn_N891:0.0189595022,Ncherokeensis_FR288Pigeon_N739:0.0299803946)100:0.0198430888,(Ncherokeensis_DogwoodFlats_N737:0.0000023737,Ncherokeensis_SWaterville_N733:0.0000023737)100:0.0314531450)100:0.0342273297)94:0.0256732030)85:0.0083484752,((Nbarri_Bishop_N1072:0.0354358229,(Nbarri_LostCoveCave_N0065_NODE:0.0341461638,(Nbarri_TateSC_N973:0.0000023737,Nbarri_TateSC_N974:0.0000028361)100:0.0518810917)100:0.0142480941)100:0.0649410046,(((((Ncarteri_CaveSRA_N1068:0.0588657144,Ncarteri_Pitchfork_N363:0.0790160431)74:0.0102782093,(((Nbondi_Apalachia_N1195:0.0069379292,(Nbondi_DinkinCove_N1118:0.0026333762,(Nbondi_HangingDog_N976:0.0009021215,Nbondi_HangingDog_N975:0.0000023737)100:0.0010887394)100:0.0151640585)99:0.0012608754,(Nbondi_DavisCrk_N1110:0.0000023737,Nbondi_TiptonCreek_N837:0.0000023737)100:0.0135790685)88:0.0032173566,Nbondi_SnowbirdCreek_N842:0.0012933650)100:0.0741509734)61:0.0056804892,(((((Ncarteri_CliffMtn_N918:0.0508646165,((Ncarteri_LaurelCave_nearTYPE_N0296_NODE:0.0462122556,Ncarteri_WeberCty_N1044:0.0327893138)99:0.0191143294,Ncarteri_PilotMtn_G2185_NODE:0.0918546210)86:0.0067712540)75:0.0013555286,((Nreclusus_RockCrRoad_N1160_NODE:0.0000023737,Nreclusus_RockCrRoad_N1160:0.0000021087)100:0.0715259601,(((Nsheari_BaldRiver_N1168:0.0134126416,(((Nsheari_BigFrog_N829:0.0019569171,Nsheari_Cohutta_N826:0.0040328046)100:0.0032522956,(((Nsheari_JoyceKilmer_N092_NODE:0.0000023737,Nsheari_JoyceKilmer_N092:0.0000021514)100:0.0047183803,Nsheari_WrightCrk_N693:0.0035544950)100:0.0085253373,Nsheari_SosebeeCove_N690:0.0092629034)100:0.0013736191)99:0.0012401358,Nsheari_CiticoCrk_N839:0.0153576977)57:0.0000023737)92:0.0020842861,Nsheari_JoyceKilmer_N091:0.0095801856)93:0.0032669932,Nsheari_BaldRiverFalls_N831:0.0103254120)100:0.0166755847)99:0.0221691270)82:0.0075090130,((((Nreclusus_Noland_N1051:0.0024908363,Nreclusus_Noland_N1052:0.0008396892)97:0.0025748666,Nreclusus_Clingmans_N252:0.0040372438)97:0.0028395315,(Nstupkai_BlowholeWOS_N285:0.0035918097,Nstupkai_Blowing_N356:0.0011113098)98:0.0009383748)83:0.0000028859,Nstupkai_LittleRiver_N293:0.0034044984)100:0.0535136933)68:0.0053718414,((((Nbishopi_BlackCreekRd_N815:0.0039124826,((Nbishopi_Coweeta_N1180:0.0008870628,Nbishopi_StandingIndian_N131:0.0010806372)77:0.0008435896,Nbishopi_DeepGapRd_N818:0.0025967144)65:0.0000020030)66:0.0016175528,(Nbishopi_DryFalls_N150:0.0042679182,Nbishopi_MudCreek_N1182:0.0043190134)96:0.0007948077)60:0.0000023869,Nbishopi_PoleCr_Chattooga_N885:0.0087347555)93:0.0042263102,Nbishopi_GlennFalls_N286:0.0029809995)100:0.0395582330)80:0.0073779874,((((((((Nreclusus_BallRoad_N140:0.0033722154,(((Nreclusus_BurningtonGap_N868:0.0000023737,(Nreclusus_WayahBald_N862:0.0000023737,Nreclusus_WayahBald_N863:0.0000023737)100:0.0010502878)100:0.0010860078,Nreclusus_JarretCrk_N1179:0.0010642515)100:0.0030800650,Nreclusus_FranksCreek_N1175:0.0009976129)100:0.0010317889)100:0.0030188731,(Nreclusus_StecoahGap_N691:0.0000023737,Nreclusus_StecoahGap_N848:0.0010816956)100:0.0048413765)96:0.0030779402,((Nreclusus_NantRiverGorge_N682:0.0000023737,Nreclusus_SEBeechertown_N874:0.0019886578)100:0.0109313233,(Nreclusus_PantherCreek_N855:0.0000023737,Nreclusus_PantherCreek_N856:0.0009489480)100:0.0048225431)92:0.0009791542)98:0.0044270855,(((Nreclusus_BeaverCrk_N1002:0.0000023737,(Nreclusus_Junaluska_N1178:0.0107609555,Nreclusus_N_TathamGap_N843:0.0009688408)100:0.0010001484)100:0.0041407043,((Nreclusus_S_TathamGap_N992:0.0000023737,Nreclusus_S_TathamGap_N993:0.0000023737)100:0.0113904426,(Nreclusus_WatkinsCrk_N1013:0.0000023737,Nreclusus_WatkinsCrk_N1014:0.0000023737)98:0.0000021514)97:0.0021287268)97:0.0021725823,Nreclusus_BeaverCrk_N1003:0.0153589953)99:0.0050947707)99:0.0048506620,((Nreclusus_BrasstBald_N823:0.0000023737,Nreclusus_BrasstBald_N824:0.0000023737)100:0.0019047168,(Nreclusus_FiresCrk_Omphus_N821:0.0000023737,Nreclusus_FiresCrk_Omphus_N822:0.0000023737)92:0.0000028361)100:0.0242987507)95:0.0029688478,(Nreclusus_CableGrove_N854:0.0095784164,(Nreclusus_CheoahDam_N1122:0.0099723392,Nreclusus_FontanaVillage_N1172:0.0134324744)83:0.0007596107)100:0.0101403076)100:0.0200073560,(((Ndykemanae_SChimneys_N1079:0.0000023737,Ndykemanae_SChimneys_N1080:0.0000023737)90:0.0000026247,Ndykemanae_SChimneys_N1080_NODE:0.0000023737)100:0.0270545319,(Nreclusus_Newfound_N259:0.0090583714,(Nreclusus_Smokemont_N1019:0.0018652093,Nreclusus_Smokemont_N1020:0.0000023737)100:0.0083644373)100:0.0127809103)97:0.0066790926)96:0.0072588913,((Nbinfordae_LittlePigeon_N262:0.0110238357,Nbinfordae_N_IndianCrk_N680:0.0082664672)100:0.0180205884,Njonesi_CaveSpringCave_N390:0.0548842764)99:0.0134798468)100:0.0297724075)66:0.0034484556)63:0.0053015324,(Ncarteri_English_N031:0.0392887954,Ncarteri_MulberryGap_N1035:0.0402670304)100:0.0436279084)95:0.0125072127,((Ngeorgia_Sittons_N073:0.0958570342,(Nlula_BeeRockCave_G2091_NODE:0.0289819965,Nlula_LulaFallsCave_G2084_NODE:0.0238095650)100:0.0378701329)97:0.0232302550,(Ndellingeri_BullpenBridge_N109:0.0009207375,(Ndellingeri_Whiteside_N102:0.0039318645,(Ndellingeri_WhitewFalls_N886:0.0007798885,Ndellingeri_WhitewFalls_N887:0.0007589682)100:0.0182635179)100:0.0025533894)100:0.0786049403)89:0.0038402778)95:0.0105642240)78:0.0089044020)41:0.0023050422,((((((Nbrimleyi_CrookedCrk_N1149:0.0142280416,(Nbrimleyi_CurtisCreek_N1156:0.0050967069,(Nbrimleyi_NewberryCr_HorseBr_N:0.0000023737,Nbrimleyi_NewberryCr_N984:0.0000023737)99:0.0000023869)100:0.0182365843)100:0.0209827496,(Nbrimleyi_HickoryCreek_N1192:0.0196788800,(Nbrimleyi_RumblingBald_N241:0.0079021973,Nbrimleyi_RumblingBald_N243:0.0000026187)100:0.0138994783)100:0.0299392091)76:0.0111052770,((Ncanei_Egypt_N958:0.0125519144,(Ncrosbyi_DillinghamCr_N801:0.0001811948,Ncrosbyi_MtGibbes_N809:0.0016962506)100:0.0087286478)100:0.0162039733,((((Ncrosbyi_BaldKnob_N1134:0.0054897817,((Ncrosbyi_BigLaurelMtn_N750:0.0009641637,(Ncrosbyi_ShufordCrk_N1148:0.0000023737,Ncrosbyi_ShufordCrk_N1148_NODE:0.0000023737)100:0.0012298310)100:0.0009797534,Ncrosbyi_CattailPeak_N728:0.0011419247)100:0.0019984755)100:0.0046108837,Ncrosbyi_MtMitchell_N210:0.0025947009)100:0.0099852664,((Ncrosbyi_CaneRiverGap_N799:0.0030954714,Ncrosbyi_PricesCrk_N1143:0.0020409487)100:0.0033016862,Ngertschi_HickoryNutGap_N810:0.0044563395)100:0.0009925328)99:0.0038685293,(((((Ngertschi_BigButtTrail_N806:0.0000023737,Ngertschi_CraggyBRP_N199:0.0008999934)89:0.0000023737,Ngertschi_WHurricane_N1154:0.0046622259)66:0.0000023737,((Ngertschi_FrenchBroad_N968:0.0049486426,Ngertschi_Montreat_N180:0.0011184904)99:0.0010356225,Ngertschi_RichMtnLookout_N745:0.0053942825)93:0.0009206878)80:0.0008674528,Ngertschi_MineralCrk_N1145:0.0029142332)99:0.0042183077,Ngertschi_CedarCreek_N351:0.0095186142)96:0.0017963740)97:0.0085539358)99:0.0208828479)68:0.0063154474,((((Ntempletoni_BaldMtnRoad_N955:0.0000023737,Ntempletoni_BaldMtnRoad_N956:0.0009335170)100:0.0090545768,(Ntempletoni_HickoryFork_N752:0.0000023737,Ntempletoni_HickoryFork_N753:0.0009665774)100:0.0049740905)100:0.0075250514,(Ntempletoni_BaldMtns_N950:0.0000023737,Ntempletoni_BaldMtns_N951:0.0010507155)100:0.0073405663)100:0.0329861565,(((Ntempletoni_ClarksCreek_N945:0.0000023737,Ntempletoni_ClarksCreek_N946:0.0000023737)100:0.0034523477,Ntempletoni_MillCrk_N1138:0.0014941105)100:0.0037306467,Ntempletoni_ScronceCreekRd_N1223_NODE:0.0095352255)99:0.0155894822)76:0.0091026412)100:0.0581990966,(((Nbarrowsi_Gregorys_N269:0.0000023737,Nbarrowsi_Gregorys_N270:0.0009108839)100:0.0055214136,(Nbarrowsi_Rainbow_N281:0.0046121239,Nbarrowsi_Tuckaleechee_N360:0.0044373686)89:0.0043633993)100:0.0966920872,(Nfurtivus_HugdenBranch_G3175_NODE:0.0043609072,Nfurtivus_RaccoonMtn_N1026:0.0033227439)100:0.0571562894)73:0.0124918897)61:0.0053425343,(((Nlowderi_Barnards_N697:0.0023446376,Nlowderi_ChestnutBranch_N731:0.0062306994)95:0.0038481706,((Nlowderi_BigTuni_N872:0.0058902021,Nlowderi_upperFiresCreek_N820:0.0065130266)97:0.0030328843,Nlowderi_lowerBigTuni_N1166:0.0069842897)90:0.0075619348)89:0.0128433683,Nlowderi_Hwy64_ChunkyGal_N732:0.0341993630)100:0.0893158283)28:0.0019425937)42:0.0136854518,(((((((((Nnasicus_BalsamGrove_N188:0.0000023737,Nnasicus_PinhookGap_N990:0.0000023737)100:0.0027179719,(Nnasicus_WFPigeonRiver_N898:0.0028919225,Nnasicus_WolfCreek_N161:0.0010384528)99:0.0008980056)98:0.0008637091,Nnasicus_CaneyFork_N171:0.0038803544)96:0.0000023737,Nnasicus_N_PigeonGap_N905:0.0019238812)97:0.0009939573,(Nnasicus_ConnosteeFalls_N696:0.0057481851,Nnasicus_DavidsonR_N904:0.0045763800)93:0.0045416527)40:0.0000023737,(Nnasicus_CoweeTrain_N189:0.0033211707,Nnasicus_SugarCreekGap_N882:0.0019545818)81:0.0009471745)36:0.0000023737,(Nnasicus_CowardMtn_N879:0.0000023737,Nnasicus_CowardMtn_N880:0.0000023737)100:0.0049915722)62:0.0017807075,Nnasicus_WFFrenchB_N1128:0.0051714134)82:0.0041022764,Nnasicus_E_OwensGap_N1009:0.0010779860)100:0.0951044622)97:0.0997816886)82:0.0955737012)91:0.1563105739);
