# Supplementary material for: ﻿New species in old mountains: integrative taxonomy reveals ten new species and extensive short-range endemism in Nesticus spiders (Araneae, Nesticidae) from the southern Appalachian Mountains
Source: Zookeys. 2023 Feb 3;1145:1–130. doi: 10.3897/zookeys.1145.96724 (PMC10208238; doi:10.3897/zookeys.1145.96724)
Supplement: Supplementary material 4 — Input alignments, analysis log files, and output tree files [file zookeys-1145-001_article-96724__-s004.zip › NestCO1Sanger_plus_UCEbc.phy copy]

 241 1073
Nesticella_mogera_Japan_G2153_NODE ATGGTTATACCTATTCTTATTGGGGGGTTTGGTAATTGGTTAGTACCTTTAATATTAGGGGCTCCAGATATAGCTTTTCCTCGAATAAATAATTTAAGATTTTGACTTTTACCACCATCTTTAATATTGTTGTTTATTTCTTCTATAGTGGAGATAGGAGTGGGTGCAGGGTGAACTATTTATCCCCCTCTTTCTTCTTTGGAGGGGCATAGAGGAAGATCAGTTGATTTTGCTATTTTTTCTTTACATTTGGCGGGGGCTTCTTCTATTATGGGGGCTATTAATTTTATTTCTACTATTTTTAATATACGAATAAGAGGGATGAGAATGGAAAAGACTCCTTTGTTTGTGTGATCAGTTTTGATTACTGCTATTTTATTACTTCTTTCGTTACCAGTTTTAGCTGGGGCTATTACTATATTATTAACTGATCGAAATTTTAATACTTCTTTTTTTGACCCCTCAGGGGGAGGGGATCCTATTTTATTTCAACATTTATTTTGATTTTTTGGTCATCCTGAAGTTTATATTTTAATTTTACCTGGATTTGGAATTATTTCTCATGTAATTTGTGCTGTAGTGGGTAAACGGGAGCCTTTTGGGAATTTAGGAATGATTTATGCAATAGTGGGAATTGGGGGAATAGGATTTGTAGTGTGGGCTCATCATATATTCTCTGTCGGTATGGACGTGGATACTAAGGCTTATTTTACTGCTGCTACTATAATTATTGCTGTACCTACAGGTATTAAGGTATTTAGTTGAATAGCTACATTGCATGGTTCTTATTTTAAGGTGGATGGTGCTTTATTATGATGTGTTGGTTTTGTTTTTTTATTCACTTTAGGGGGAATTACTGGGGTAGTTTTATCTAATTCTTCTTTAGATATTGTTTTACATGATACTTATTATGTAGTTGCTCATTTTCATTATGTGTTAAGAATAGGGGCTGTTTTTGCTATTTTAGCGGGGGCTATTTATTGATTCCCTATATTTTTAGGGGTAAGTTTTGATCCTAAAAAGGTGAAGGCACATTTTTATTTAATATTTGTTGGGGTTAATTTAACTTTT??
Nsilvestrii_Hellgate_N1108 ATGGTTATGCCTATTTTGATTGGGGGGTTTGGTAATTGGTTAGTACCGTTAATATTGGGGGCGCCGGACATAGCATTTCCTCGTATGAATAACTTGAGTTTTTGGTTGTTGCCCCCCTCGCTATTATTATTGTTTATTTCTTCTATGGTAGAAGTTGGAGTGGGGGCGGGTTGAACGATTTATCCCCCTCTTTCTTCTTTAGAGGGGCACTCAGGGGGGGCGGTTGATTTTGCAATTTTTTCTTTACATTTGGCGGGGGCTTCTTCTATTATGGGGGCCATTAATTTTATTTCTACTGTGGTGAACATGCGGATACAGGGGGTGAGTATAGAGAGGGTCCCCCTATTTGTTTGGTCGGTGCTGATTACTGCTGTTTTGTTGTTGTTATCTTTACCGGTTTTAGCTGGGGCCATTACGATGTTATTGACGGATCGAAATTTTAATACTTCTTTTTTTGACCCCTCTGGGGGAGGAGATCCTATTTTGTTTCAACATTTGTTTTGATTTTTTGGGCACCCGGAGGTTTATATTTTGATTTTACCTGGGTTTGGGATTGTTTCTCATGTTATTTGCGGGGCCGTCGGGAAACGCGAGCCTTTAGGGAATCTGGGGATAATTTATGCTATAGTTGGTATGGGGGGCATGGGATTTGTGGTTTGAGCGCATCATATATTTTCTGTGGGGATGGACGTGGATACTCGCGCTTATTTTACGGCGGCGACTATGATTATTGCGGTACCCACGGGTATTAGGGTTTTTAGATGAATAGCTACGTTACATGGGGCGTACTTAAAAAAAGATGCATCTTTGATGTGGTGGGAGGGGTTTGTGTTTTTATTTACTTTAGGGGGGATCACGGGGGTGGTGTTGTCTAATTCTTCTTTGGATATTGTTTTACATGACACTTATTATGTTGTGGCTCATTTTCATTATGTGTTAAGTATGGGGGCAGTCTTTGCTATTTTGGCGGGGACGACTTATTGGTTTCCTTTATTTTTGGGGGTGGTTTTAAATATTAAGAAGACTAAGCTTCATTTTTATATTATGTTGGTGGGA?????????????????
Nesticus_nahaunus_Mexico_G2881_NODE ATGGTTATACCTATTCTTATTGGGGGGTTTGGAAATTGGTTAGTTCCTTTAATATTGGGGGCTCCTGATATAGCTTTTCCTCGTATAAATAATTTGAGTTTTTGATTATTGCCCCCTTCGTTGACATTGTTGTTTATTTCTTCTATGGTAGAAATGGGAGTTGGGGCTGGGTGAACTATTTATCCGCCTCTTTCTTCTTTAGAAGGTCATTTTGGTAGTTCTGTGGATTTTGCTATTTTCTCTTTACATTTGGCTGGGGCTTCTTCTATTATGGGGGCTATTAATTTTATTTCTACTATTTTAAATATGCGTAGTTATGGAGTTAGAATGGAGAAAGTTCCCTTGTTTGTGTGATCAGTTTTGATTACAGCTGTTTTATTACTTTTATCTTTACCTGTTTTGGCTGGGGCTATTACTATGTTGTTAACAGATCGAAATTTTAATACTTCTTTTTTTGATCCTGCGGGGGGAGGGGATCCTATTTTATTTCAGCATTTGTTTTGGTTTTTTGGTCACCCTGAGGTTTATATTTTAATTTTACCTGGGTTTGGAATTGTTTCTCATGTGATTTGTGGAGTTGTAGGTAAGCGAGAGCCTTTTGGGAATTTAGGTATAATTTATGCTATGGTGGGGATTGGAGGGATGGGGTTTGTAGTGTGAGCCCACCATATATTTTCTGTAGGAATGGATGTTGATACCAGGGCCTATTTTACTGCGGCTACTATAATTATTGCTGTTCCTACTGGGATTAGGGTTTTTAGATGGATGGCGACTCTTCATGGGTCTTATTTTAGGATAGAGGGGTCTTTAATGTGGTGTGTAGGATTTGTATTTTTATTTACTTTGGGGGGTATTACTGGTGTGGTTTTGTCTAATTCTTCTTTGGATATTGTTTTACATGATACTTATTATGTGGTTGCTCATTTTCATTATGTTCTTAGAATAGGAGCGGTGTTTGCTATTTTAGGAGGGATAGTTTATTGATTTCCTTTGTTTTTTGGTGGGGTTTTGGATCCTAAAAAAGTGAAGTTTCACTTTTATTTAATATTTGTTGGGGTTAATATGACTTTT??
Narcheri_Cheaha_N023 ?????????????????????????????????????????????????????????????????????????????????????????????????????????TTATTACCTCCTTCATTATTATTGTTATTTATTTCTTCTATGGTGGAAATGGGAGTTGGGGCGGGATGGACTGTTTATCCTCCTCTTTCTTCTTTAGAGGGTCATTCTGGTAGCTCAGTAGATTTTGCTATTTTTTCTTTACATTTAGCTGGGGCTTCGTCTATTATGGGGGCTATTAATTTTATTTCTACTGTTATTAATATACGTAGATATGGGGTTAGTATGGAGAAAGTTCCTTTGTTTGTGTGATCGGTTTTAATTACAGCGGTTTTATTACTGTTATCTTTGCCGGTTTTAGCTGGGGCAATCACTATATTATTGACTGATCGAAATTTTAATACTTCTTTTTTTGATCCTGCAGGAGGTGGGGATCCAATTTTGTTTCAACATTTATTTTGATTTTTTGGGCATCCTGAGGTTTATATTTTAATTTTGCCTGGTTTTGGTATTGTGTCTCATATTATTTGTGGGGTTGTGGGGAAACGGGAGCCGTTTGGTAATTTGGGAATGATTTATGCCATAGTGGGAATTGGGGGAATGGGATTTGTTGTTTGGGCTCACCATATGTTTTCTGTCGGGATAGATGTTGATACTCGGGCTTATTTTACTGCGGCAACTATGATTATTGCTGTCCCTACTGGGATTAAGGTATTTAGTTGGATGGCTACTTTGCAGGGGTCTTACTTTAAAATGGAAGGGGCTTTAATATGGTGTGTTGGGTTTGTGTTTTTATTTACTTTGGGAGGGATTACTGGAGTGGTTTTGTCTAATTCGTCTTTAGATATTGTTTTACATGACACTTATTATGTAGTTGCTCATTTTCATTATGTTCTTAGAATAGGGGCTGTGTTTGCTATTTTAGGGGGAATAATTTATTGGTTTCCTCTATTTTTTGGGGTTTTAATAGATCCTAAGAAGATTAAATTTCATTTTTATTTGATATTTATTGGGGTTAATATAACTTTT??
Narcheri_MillShoalCreek_N727_NODE ??????????????????????????????????????????GTTCCTTTAATATTGGGAGCTCCAGATATAGCCTTTCCTCGTATAAATAATTTGAGCTTTTGGTTATTACCTCCTTCATTATTATTGTTATTTATTTCTTCTATGGTGGAAATGGGAGTTGGGGCGGGATGGACTGTTTATCCTCCTCTTTCTTCTTTAGAGGGTCATTCTGGTAGCTCAGTAGATTTTGCTATTTTTTCTTTACATTTAGCTGGGGCTTCGTCTATTATGGGGGCTATTAATTTTATTTCTACTGTTATTAATATACGTAGATACGGGGTTAGTATGGAGAAAGTTCCTTTGTTTGTATGATCGGTTTTAATTACAGCGGTTTTATTATTGTTATCTTTGCCGGTTTTAGCTGGGGCAATTACTATATTATTGACTGATCGAAATTTTAATACTTCTTTTTTTGACCCTGCAGGGGGTGGGGATCCAATTTTGTTTCAACATTTATTTTGATTTTTTGGGCATCCTGAGGTTTATATTTTAATTTTGCCTGGTTTTGGTATTGTGTCTCATATTATTTGTGGGGTTGTGGGTAAACGGGAGCCGTTTGGTAATTTGGGAATGATTTATGCTATAGTGGGAATTGGGGGAATGGGATTTGTTGTTTGGGCTCATCATATGTTTTCTGTTGGGATAGATGTTGATACTCGGGCTTATTTTACTGCGGCAACTATAATTATTGCTGTCCCTACTGGAATTAAGGTATTTAGTTGGATGGCTACTTTGCAGGGGTCTTATTTTAAAATGGAAGGGGCTTTAATATGGTGTGTTGGGTTTGTATTTTTATTTACTTTTGGAGGGATTACTGGAGTGGTTTTGTCTAATTC?????????????????????????????????????????????????????????????????????????????TTGCTATTTTAGGGGGAATAATTTATTGGTTTCCTCTATTTTTTGGGATTTTAATAGATCCTAAGAAGATTAAATTTCATTTTTATTTGATATTTATTGGGGTTAATATAACTTTT??
Ncressleri_AndersonSpringCave_G2075_NODE ATAGTAATACCTATTTTAATTGGGGGTTTTGGGAATTGATTAGTTCCTTTAATGTTGGGGGCTCCGGATATAGCTTTTCCTCGAATGAATAATTTGAGTTTTTGATTATTACCTCCTTCGTTGTTATTATTATTTATTTCTTCTATGGTAGAAATTGGGGTAGGGGCTGGGTGAACTATTTATCCCCCTCTTTCTTCTTTAGAGGGCCATTCTGGTAGATCGGTGGATTTTGCTATTTTTTCATTACATTTAGCTGGGGCTTCTTCTATTATAGGAGCTATTAATTTTATTTCCACTGTGGTTAATATACGAAGTTACGGAGTTAGAATAGAGAAAGTTCCTTTGTTTGTTTGATCAGTTTTAATTACAGCGGTTTTGTTATTGTTATCTTTGCCTGTTTTAGCTGGGGCTGTTACTATATTGTTAACTGATCGAAATTTTAATACTTCTTTTTTTGATCCTGCTGGAGGGGGGGATCCTATTTTATTTCAACATTTATTTTGATTTTTTGGTCATCCTGAGGTTTATATTTTGATTTTACCTGGATTCGGGATTGTATCTCATGTTATTTGTGGGGTTGTGGGAAAGCGAGAACCTTTTGGTAATTTAGGCATGATTTATGCTATGGTGGGTATTGGGGGTATAGGGTTTGTTGTTTGAGCTCATCATATATTTTCTGTTGGGATAGATATTGATACTCGGGCTTATTTTACTGCGGCTACTATAATTATTGCTGTCCCTACTGGTATTAAGGTGTTTAGATGGATGGCTACTTTGCAAGGATCTTATTATAAGATAGAGGGGGCTTTAATGTGGTGTGTAGGGTTTGTGTTTTTATTTACTTTAGGGGG??TTTCTGGGTTGGTTTTATCTAATTCTTCTTTGGATATTGTTTTACATGATACCTATTATGTAGTCGCTCATTTTCATTATGTTCTTAGAATAGGAGCTGTATTTGCTATTTTGGGTGGGGTTGTTTATTGGTTTCCTTTATTTTTTGGGGTTTTTTTAGATCCTAAAAAAACCCAATTTCATTTTTATTTAATATTTGTTGGGGTTAATATGACTTTT??
Ncressleri_PigeonCave_G2077_NODE ATAGTAATACCTATTTTAATTGGGGGTTTTGGGAATTGATTAGTTCCTTTAATGTTGGGGGCTCCGGATATAGCTTTTCCTCGAATGAATAATTTGAGTTTTTGATTATTACCTCCTTCGTTGTTATTATTATTTATTTCTTCTATGGTAGAAATTGGGGTAGGGGCTGGGTGAACTATTTATCCCCCTCTTTCTTCTTTAGAGGGCCATTCTGGTAGATCGGTGGATTTTGCTATTTTTTCATTACATTTAGCTGGGGCTTCTTCTATTATAGGAGCTATTAATTTTATTTCCACTGTGGTTAATATACGAAGTTACGGAGTTAGAATAGAGAAAGTTCCTTTGTTTGTTTGATCAGTTTTAATTACAGCGGTTTTGTTATTGTTATCTTTGCCTGTTTTAGCTGGGGCTGTTACTATATTGTTAACTGATCGAAATTTTAATACTTCTTTTTTTGATCCTGCTGGAGGGGGGGATCCTATTTTATTTCAACATTTATTTTGATTTTTTGGTCATCCTGAGGTTTATATTTTGATTTTACCTGGATTCGGGATTGTATCTCATGTTATTTGTGGGGTTGTGGGAAAGCGAGAACCTTTTGGTAATTTAGGCATGATTTATGCTATGGTGGGTATTGGGGGTATAGGGTTTGTTGTTTGAGCTCATCATATATTTTCTGTTGGGATAGATATTGATACTCGGGCTTATTTTACTGCGGCTACTATAATTATTGCTGTCCCTACTGGTATTAAGGTGTTTAGATGGATGGCTACTTTGCAAGGATCTTATTATAAGATAGAGGGGGCTTTAATGTGGTGTGTAGGGTTTGTGTTTTTATTTACTTTAGGGGGTATTACTGGGGTGGTTTTATCTAATTCTTCTTTGGATATTGTTTTACATGATACCTATTATGTAGTCGCTCATTTTCATTATGTTCTTAGAATAGGAGCTGTATTTGCTATTTTGGGTGGGGTTGTTTATTGGTTTCCTTTATTTTTTGGGGTTTTTTTAGATCCTAAAAAAACCCAATTTCATTTTTATTTAATATTTGTTGGGGTTAATATGACTTTT??
Njemisinae_RainbowCave_G2089_NODE ????????????????????????????????????????????????????????????????????????????????????????????????????????????????????????????????????????????????????????????????????????????????????????????????????????????????????????????????????????????????????????????????????????????????????????????????????????????????????????????????????????????????????????????????????????????????????????????????????????????????????????????????????????????????????????????????????????????????????????????????????????????CACTTATTTTGATTTTTTGGGCATCCTGAGGTTTATATTTTAATTTTGCCTGGATTTGGAATTGTATCTCATGTGATTTGTGGGGTTGTAGGAAGGCGAGAACCTTTTGGTAATTTAGGGATGATTTATGCTATGGTGGGTATTGGTGGGATAGGATTTGTTGTTTGGGCCCATCATATATTCTCTGTTGGGATAGATGTTGATACTCGAGCATATTTTACAGCGGCTACTATAATTATTGCTGTTCCTACTGGGATTAAGGTGTTTAGATGGATGGCTACTTTACAAGGGTCTTATTTTAAAATAGAGGGGGTTTTGATATGGTGCGTAGGATTTGTGTTTTTATTTACTTTAGGGGGGATTACAGGAGTAGTATTATCTAATTCTTCTTTAGATATTGTTTTACATGATACATATTATGTAGTAGCTCATTTTCATTATGTTCTTAGAATAGGAGCTGTATTTGCTATTTTAGGAGGGATAGTGTATTGATTTCCTTTATTTTTTGGGGTTTTTTTGGATCCTAGGAAGATTAAATTTCATTTTTATTTAATATTTATTGGGTTAAATATGACTTTT??
Npecki_HaskellSims_G3697_NODE ATGGTAATGCCTATTTTGATTGGAGGTTTTGGAAATTGATTAGTTCCTTTGATATTAGGAGCTCCAGATATAGCTTTTCCTCGAATAAATAATTTGAGTTTTTGATTATTACCTCCTTCGTTATTATTATTATTTATTTCTTCTATAGTGGAAATAGGAGTTGGGGCTGGGTGAACTGTTTATCCCCCTCTTTCTTCTTTAGAAGGTCATTCTGGGAGATCGGTAGATTTTGCTATTTTTTCTTTACATTTGGCTGGAGCTTCGTCTATTATAGGGGCTATTAATTTTATTTCTACTATTATTAATATACGTAGTTACGGGATTAGAATGGAAAAGGTTCCTTTATTTGTTTGGTCAGTTTTGATTACAGCGGTTTTATTATTATTGTCTTTACCTGTTTTAGCTGGTGCTATTACTATATTATTGACAGATCGAAATTTTAATACTTCTTTTTTTGACCCTGCTGGGGGTGGGGATCCTATTTTATTTCAACATTTGTTTTGATTCTTTGGCCACCCTGAGGTTTATATTTTAATTTTGCCTGGGTTTGGAATTGTATCTCACGTTATTTGTGGAGTTGTGGGTAAACGGGAGCCATTTGGTAATTTAGGAATAATTTATGCTATAGTGGGTATTGGGGGTATGGGATTTGTTGTATGGGCTCATCATATATTTTCTGTTGGTATAGATGTAGATACTCGAGCATATTTTACTGCCGCCACTATAATTATTGCGGTCCCTACAGGGATTAAGGTATTTAGTTGGATGGCTACTTTACAAGGATCTTATTTTAAGATAGAGGGGGCTTTAATATGATGTGTAGGGTTTGTGTTTTTATTTACTTTAGGAGGTATTACTGGAGTGGTTTTATCTAATTCTTCTTTAGACATTGTTTTGCATGATACTTACTATGTAGTAGCTCATTTTCATTATGTTCTTAGAATAGGAGCTGTATTTGCTATTTTAGGTGGAATAATTTATTGATTTCCTTTATTTTTTGGAATTTTATTAGATCCTAAGAAGATTAAATTTCATTTTTATTTAATATTTATTGGGGTTAATTTAACTTTT??
Npecki_HurricaneMazeCave_G2100_NODE ATGGTAATACCTATTTTGATTGGAGGTTTTGGTAATTGATTAGTCCCTTTGATAT??????????????????????????????????????????????????????????????????TACTATTATTATTTATTTCTTCTATAGTGGAAATAGGAGTTGGGGCTGGGTGAACTGTTTATCCTCCCCTTTCTTCTTTAGAAGGTCATTCTGGGAGATCGGTAGATTTTGCTATTTTCTCTTTACATTTGGCTGGAGCTTCGTCTATTATAGGGGCTATTAATTTTATTTCCACTATTATTAATATACGTAGTTATGGGGTTAGAATGGAAAGGGTTCCTTTATTTGTTTGGTCAGTTTTAATTACAGCGGTTTTGTTATTATTATCCTTACCTGTTTTAGCTGGTGCTATTACTATACTATTAACGGATCGAAATTTTAATACTTCTTTTTTTGATCCTGCTGGGGGTGGGGATCCTATTTTATTTCAACATTTGTTTTGATTTTTTGGGCATCCTGAGGTTTATATTTTAATTTTGCCTGGGTTTGGTATTGTGTCTCATGTTATTTGTGGGGTTGTAGGGAAACGGGAACCATTTGGTAATTTGGGGATAATTTATGCTATAGTGGGTATTGGGGGTATGGGATTTGTTGTGTGAGCTCATCATATGTTTTCTGTTGGGATAGATGTAGATACTCGAGCATATTTTACTGCAGCCACTATGATTATTGCGGTTCCTACGGGGATTAAGGTTTTTAGTTGGATGGCTACTTTACAAGGATCTTATTTTAAGATAGAGGGGGCTTTAATATGATGTGTAGGGTTTGTATTTTTATTTACTTTGGGGGGTATTACTGGAGTGGTTTTATCTAATTCTTCTTTGGATATTGTTTTGCACGATACCTATTATGTAGTTGCCCACTTTCATTATGTTCTTAGAATAGGAGCTGTGTTTGCTATTTTA??????ATAGTGTATTGGTTTCCTTTATTTTTTGGAGTTTTATTAGATCCTAAGAGGATTAAATTTCATTTTTATTTAATATTTATTGGGGTTAATTTAACGTTT??
Npecki_Monteagle_N062 ?????????????????????????????????????????????????????????????????????????????????????????????????????????TTATTGCCTCCTTCGTTGTTATTATTATTTATTTCTTCTATGGTGGAAATAGGAGTTGGGGCTGGGTGAACTGTTTATCCTCCTCTTTCTTCTTTAGAAGGTCATTCTGGTAGATCGGTAGATTTTGCTATTTTTTCTTTACATTTAGCTGGAGCTTCGTCTATTATAGGGGCTATTAATTTTATTTCCACTGTTATTAATATACGTAGTTATGGGGTTAGAATGGAAAAGGTTCCTCTTTTTGTTTGGTCAGTTTTGATTACGGCGGTTTTGTTATTATTATCTTTACCTGTTTTAGCTGGTGCTATTACTATATTGTTAACGGATCGAAATTTTAATACTTCTTTTTTTGACCCTGCTGGGGGTGGGGATCCTATTTTATTTCAACATTTGTTTTGATTTTTTGGGCATCCTGAGGTTTATATTTTAATTTTGCCTGGGTTTGGTATTGTATCTCATGTTATTTGTGGGGTTGTGGGAAAACGAGAGCCATTTGGTAATTTAGGTATAATTTATGCTATAGTGGGTATCGGGGGTATGGGATTTGTTGTGTGAGCCCATCATATGTTTTCTGTTGGGATAGATGTGGATACTCGAGCATATTTTACTGCAGCCACTATAATTATCGCGGTTCCGACAGGAATTAAGGTATTTAGTTGGATGGCTACATTACAAGGATCTTATTTTAAGATAGAGGGGGCTTTAATATGATGTGTTGGATTTGTGTTTTTATTCACTTTGGGTGGTATCACTGGAGTGGTTTTATCTAATTCTTCTTTAGATATTGTATTGCATGATACTTATTATGTAGTTGCTCATTTTCATTATGTTCTTAGAATAGGGGCTGTATTTGCTATTTTAGGTGGGATAGTGTATTGATTTCCTTTATTTTTTGGGGTTTTATTGGATCCTAAGAAGATTAAATTTCATTTTTATTTAATATTTATTGGAGTTAATTTAACGTTT??
Nstygius_ObeLee_N0656_NODE ATGGTGATGCCTATTTTAATTGGAGGTTTTGGTAATTGGTTAGTTCCTTTAATGTTGGGGGCTCCTGATATAGCTTTTCCTCGTATGAATAATTTGAGTTTTTGATTACTACCCCCTTCGTTATTGTTGTTATTTATTTCTACCATGGTAGAAATAGGGGTAGGGGCTGGGTGAACTATTTATCCTCCTCTTTCTTCTTTAGAAGGTCATTCTGGGGGTTCAGTAGATTTTGCTATTTTTTCTTTACATTTAGCGGGGGCCTCATCTATTATAGGGGCTATTAATTTTATCTCTACGGTTATTAATATGCGGAGTAATGGTGTAAGAATAGAAAAAGTTCCTTTGTTTGTTTGATCTATTTTAATTACAGCGGTTTTGTTACTTTTATCTTTGCCTGTTTTAGCCGGAGCTATTACTATGTTATTGACTGATCGGAATTTTAATACTTCTTTTTTTGACCCTGCGGGGGGGGGGGATCCTATTTTATTTCAGCATTTGTTTTGGTTTTTTGGTCACCCTGAGGTTTACATTTTGATTTTATCTGGGTTTGGGATTGTATCCCATGTTATTTGTGGAGTTGTGGGGAAGCGAGAGCCTTTTGGGAATTTAGGGATAATTTATGCTATAGTAGGTATTGGTGGGATAGGGTTTGTTGTTTGGGCTCATCATATATTTTCTGTCGGGATAGATGTTGATACTCGGGCTTATTTTACTGCGGCTACTATGATTATTGCTGTACCTACAGGTATTAAGGTGTTTAGTTGGATGGCGACCCTGCAAGGGTCTTATTTTAAAATAGAGGGGGTTTTAATGTGGTGTATGGGGTTTGTGTTTTTATTTACTTTAGGGGGTATTACTGGGGTAGTTTTATCTAATTCTTCGTTGGATATTGTTTTACATGACACTTATTATGTAGTTGCTCATTTTCATTATGTTCTTAGAATAGGGGCTGTATTTGCTATTTTAGGTGGTGTAATTTATTGGTTTCCTTTGTTTTTTGGAATTATTTTAGATTCTAAAAAGATTAAATTTCATTTTTACTTAGTATTTGTGGGGGTTAATATAACTTTT??
Nstygius_RavenB_N079 ????????????????????????????????????????????????????????????????????????????????????????????????????????????????????????????????????????????????????????????????????????????????????????????????????????????????????????????????????????????????????????????????????????????????????????????????????????????????????????????????????????????????GTTCCTTTGTTTGTTTGATCGATTTTAATTACAGCGGTTCTGTTACTTTTATCCTTGCCTGTTTTAGCCGGGGCTATCACTATGTTATTAACAGATCGGAATTTTAATACTTCTTTTTTTGACCCTGCGGGTGGTGGGGACCCTATTTTATTTCAGCATTTGTTTTGGTTTTTTGGTCACCCTGAGGTTTATATTTTAATTTTACCTGGGTTTGGGATTGTATCCCATGTTATTTGTGGAGTTGTTGGGAAACGGGAACCTTTTGGTAATTTAGGGATAATTTATGCTATAGTAGGTATTGGTGGGATAGGGTTTGTTGTCTGGGCCCATCATATATTTTCTGTTGGGATAGATGTTGATACTCGGGCTTATTTTACTGCGGCTACTATGATTATTGCCGTTCCTACTGGAATTAAGGTGTTTAGTTGGATGGCGACCCTGCAAGGGTCTTATTTCAAAATAGAGGGGGTTTTAATATGATGTATGGGGTTTGTGTTTTTATTTACTTTAGGGGGTATTACTGGGGTAGTTTTATCTAAT?????????????????????????????????????????????????????????????????????????????????????????????????????????????????????????????????????????????????????????????????????????????????????????????????????
Nstygius_RavenB_N1022 ATGGTAATGCCCATTTTAATTGGAGGTTTTGGTAATTGGTTAGTTCCTTTAATGTTAGGGGCTCCTGATATGGCTTTTCCTCGGATGAATAATTTGAGTTTTTGGTTGTTGCCTCCTTCGTTATTGTTGTTGTTTATTTCTACTATAGTAGAAATAGGAGTAGGGGCTGGGTGAACTATTTACCCCCCCCTTTCTTCTTTAGAGGGTCATTCTGGGGGTTCAGTAGATTTTGCTATTTTTTCTTTACATTTAGCGGGAGCTTCATCTATTATAGGGGCTATTAATTTTATTTCTACGGTTATTAATATGCGGAGTAATGGTGTAAGAATAGAAAAAGTTCCTTTGTTTGTTTGATCGATTTTAATTACAGCGGTTCTGTTACTTTTATCCTTGCCTGTTTTAGCCGGGGCTATCACTATGTTATTAACAGATCGGAATTTTAATACTTCTTTTTTTGACCCTGCGGGTGGTGGGGACCCTATTTTATTTCAGCATTTGTTTTGGTTTTTTGGTCACCCTGAGGTTTATATTTTAATTTTACCTGGGTTTGGGATTGTATCCCATGTTATTTGTGGAGTTGTTGGGAAACGGGAACCTTTTGGTAATTTAGGGATAATTTATGCTATAGTAGGTATTGGTGGGATAGGGTTTGTTGTCTGGGCCCATCATATATTTTCTGTTGGGATAGATGTTGATACTCGGGCTTATTTTACTGCGGCTACTATGATTATTGCCGTTCCTACTGGAATTAAGGTGTTTAGTTGGATGGCGACCCTGCAAGGGTCTTATTTCAAAATAGAGGGGGTTTTAATATGATGTATGGGGTTTGTGTTTTTATTTACTTTAGGGGGTATTACTGGGGGAGTTTTATCTAATTCTTCGTTGGATATTGTTTTACATGACACGTACTATGTAGTTGCTCATTTCCATTATGTTCTTAGAATGGGGGCTGTATTTGCTATTTTGGGGGGTATAATTTATTGGTTTCCTTTGTTTTTTGGGGTTATTTTAGACCCTAAAAAGATTAAATTTCATTTTTATTTAATATTTATAGGGGTTAATATGACTTTT??
Ncarolinensis_ChinaCreek_N772 ?????????CCTATTTTAATTGGGGGTTTTGGCAATTGGTTAGTTCCATTAATATTGGGGTCTCCAGATATGGCTTTTCCTCGTATAAATAATTTAAGTTTTTGACTTTTACCTCCTTCTTTATTATTATTATTTATTTCTTCTATAGTGGAAATAGGGGTAGGAGCTGGATGGACTATTTATCCTCCTCTTTCTTCTTTAGAAGGACATTCTGGAAGATCAGTGGATTTTGCTATTTTTTCTTTGCATTTAGCTGGGGCTTCATCTATTATAGGGGCTATTAATTTTATTTCTACTATTATTAATATACGGATGTATGGGGTAAGAATAGAGAAGGTTCCTTTATTTGTTTGATCAGTATTAATTACAGCGGTTTTATTGTTATTATCTTTACCTGTATTAGCAGGGGCTATTACTATGTTGTTAACTGATCGGAATTTTAATACTTCTTTTTTTGATCCAGCTGGGGGAGGGGATCCAATTTTATTTCAACATTTATTTTGATTTTTTGGTCATCCTGAGGTGTATATTTTGATTTTACCTGGTTTTGGAATTGTGTCTCATGTAATTTGTGGAGTTGTTGGTAAACGGGAACCCTTTGGAAATTTAGGGATAATTTATGCTATAGTGGGAATTGGTGGTATAGGGTTTGTTGTGTGAGCTCATCATATATTTTCTGTTGGTATGGATGTTGATACACGGGCGTATTTTACTGCGGCTACTATAATTATTGCTGTTCCTACTGGAATTAAGGTTTTTAGTTGAATGGCAACGTTACAAGGATCTTATTTTAAAATAGAGGGTGCTTTAATGTGATGTGTTGGATTTGTTTTTTTATTTACTTTAGGGGGCATTACTGGGGTGGTTTTATCTAATTCTTCTTTGGATATTGTTTTACATGATACTTATTATGTGGTGGCTCATTTTCATTATGTTCTTAGAATAGGAGCTGTGTTTGCTATTTTAGGAGGTATTATTTATTGGTTTCCTTTGTTTTTTGGGGTTATATTGGACTCTAAAAGGATTAAATTTCATTTTTATTTGATGTTTATTGGGGTTAATATAACTTTT??
Ncarolinensis_EdgemontRoad_N77 ?????????CCTATTTTAATTGGGGGTTTTGGCAATTGGTTAGTTCCATTAATATTGGGGTCTCCAGATATGGCTTTTCCTCGTATAAATAATTTAAGTTTTTGACTTTTACCTCCTTCTTTATTATTATTATTTATTTCTTCTATAGTGGAAATAGGGGTAGGAGCTGGATGGACTATTTATCCTCCTCTTTCTTCTTTAGAAGGACATTCTGGAAGATCAGTGGATTTTGCTATTTTTTCTTTGCATTTAGCTGGGGCTTCATCTATTATAGGGGCTATTAATTTTATTTCTACTATTATTAATATACGGATGTATGGGGTAAGAATAGAGAAGGTTCCTTTATTTGTTTGATCAGTATTAATTACAGCGGTTTTATTGTTATTATCTTTACCTGTATTAGCAGGGGCTATTACTATGTTGTTAACTGATCGGAATTTTAATACTTCTTTTTTTGATCCAGCTGGGGGAGGGGATCCAATTTTATTTCAACATTTATTTTGATTTTTTGGTCATCCTGAGGTGTATATTTTGATTTTACCTGGTTTTGGAATTGTGTCTCATGTAATTTGTGGAGTTGTTGGTAAACGGGAACCCTTTGGAAATTTAGGGATAATTTATGCTATAGTGGGAATTGGTGGTATAGGGTTTGTTGTGTGAGCTCATCATATATTTTCTGTTGGTATGGATGTTGATACACGGGCGTATTTTACTGCGGCTACTATAATTATTGCTGTTCCTACTGGAATTAAGGTTTTTAGTTGAATGGCAACGTTACAAGGATCTTATTTTAAAATAGAGGGTGCTTTAATGTGATGTGTTGGATTTGTTTTTTTATTTACTTTAGGGGGTATTACTGGGGTGGTTTTATCTAATTCTTCTTTGGATATTGTTTTACATGATACTTATTATGTGGTGGCTCATTTTCATTATGTTCTTAGAATAGGAGCTGTGTTTGCTATTTTAGGAGGTATTATTTATTGGTTTCCTTTGTTTTTTGGGGTTATATTGGACTCTAAAAGGATTAAATTTCATTTTTATTTGATGTTTATTGGGGTTAATATAACTTTT??
Ncarolinensis_ElkRiverCave_N77 ?????????CCTATTTTAATTGGGGGTTTTGGCAATTGGTTAGTTCCATTAATATTGGGGTCTCCAGATATGGCTTTTCCTCGTATAAATAATTTAAGTTTTTGACTTTTACCTCCTTCTTTATTATTATTATTTATTTCTTCTATAGTGGAAATAGGGGTAGGAGCTGGATGGACTATTTATCCTCCTCTTTCTTCTTTAGAAGGACATTCTGGAAGATCAGTGGATTTTGCTATTTTTTCTTTGCATTTAGCTGGGGCTTCATCTATTATAGGGGCTATTAATTTTATTTCTACTATTATTAATATACGGATGTATGGGGTAAGAATAGAGAAGGTTCCTTTATTTGTTTGATCAGTATTAATTACAGCGGTTTTATTGTTATTATCTTTACCTGTATTAGCAGGGGCTATTACTATATTGTTAACTGATCGGAATTTTAATACTTCTTTTTTTGATCCAGCTGGGGGAGGGGATCCAATTTTATTTCAACATTTATTTTGATTTTTTGGTCATCCTGAGGTGTATATTTTGATTTTACCTGGTTTTGGAATTGTGTCTCATGTAATTTGTGGAGTTGTTGGTAAGCGGGAACCCTTTGGAAATTTAGGGATAATTTATGCTATAGTGGGAATTGGTGGTATAGGGTTTGTTGTGTGAGCTCATCATATATTTTCTGTTGGTATGGATGTTGATACACGGGCGTATTTTACTGCGGCTACTATAATTATTGCTGTTCCTACTGGAATTAAGGTTTTTAGTTGAATGGCAACGTTACAAGGATCTTATTTTAAAATAGAGGGGGCTCTAATGTGATGTGTTGGATTTGTTTTTTTATTTACTTTAGGAGGTATTACTGGGGTGGTTTTATCTAATTCTTCTTTGGATATTGTTTTACATGACACTTATTATGTGGTGGCTCATTTTCATTATGTTCTTAGAATAGGCGCTGTGTTTGCTATTTTGGGAGGTATTATTTACTGGTTTCCTTTGTTTTTTGGGGTTATGTTGGATTCTAAAAGGATTAAATTTCATTTTTATTTGATGTTTATTGGGGTTAATATAACTTTT??
Ncarolinensis_Grandfather_N218 ???????????????????????????????????????????????????????????????????????????????????????????????????????????????????????????????????????????????????????????????????????????????????????????????????????????????????????????????????????????????????TTGCATTTAGCTGGGGCTTCATCTATTATAGGGGCTATTAATTTTATTTCTACTATTATTAATATACGGATGTATGGGGTAAGAATAGAGAAGGTTCCTTTATTTGTTTGATCAGTATTAATTACAGCGGTTTTATTGTTATTATCTTTACCTGTATTAGCAGGGGCTATTACTATGTTGTTAACTGATCGGAATTTTAATACTTCTTTTTTTGATCCAGCTGGGGGAGGGGATCCAATTTTATTTCAACATTTATTTTGATTTTTTGGTCATCCTGAGGTGTATATTTTGATTTTACCTGGTTTTGGAATTGTGTCTCATGTAATTTGTGGAGTTGTTGGTAAACGGGAACCCTTTGGAAATTTAGGGATAATTTATGCTATAGTGGGAATTGGTGGTATAGGGTTTGTTGTGTGAGCTCATCATATATTTTCTGTTGGTATGGATGTTGATACACGGGCGTATTTTACTGCGGCTACTATAATTATTGCTGTTCCTACTGGAATTAAGGTTTTTAGTTGAATGGCAACGTTACAAGGATCTTATTTTAAAATAGAGGGTGCTTTAATGTGATGTGTTGGATTTGTTTTTTTATTT?????????????????????????????????????????????????????????????????????????????????????????????????????????????????????????????????????????????????????????????????????????????????????????????????????????????????????????????????????????
Ncarolinensis_GreenMtnCreek_N7 ?????????CCTATTTTAATTGGGGGTTTTGGCAATTGGTTAGTTCCATTAATATTGGGGTCTCCAGATATGGCTTTTCCTCGTATAAATAATTTAAGTTTTTGACTTTTACCTCCTTCTTTATTATTATTATTTATTTCTTCTATAGTGGAAATAGGGGTAGGAGCTGGATGGACTATTTATCCTCCTCTTTCTTCTTTAGAAGGACATTCTGGAAGATCAGTGGATTTTGCTATTTTTTCTTTGCATTTAGCTGGGGCTTCATCTATTATAGGGGCTATTAATTTTATTTCTACTATTATTAATATACGGATGTATGGGGTAAGAATAGAGAAGGTTCCTTTATTTGTTTGATCAGTATTAATTACAGCGGTTTTATTGTTATTATCTTTACCTGTATTAGCAGGGGCTATTACTATGTTGTTAACTGATCGGAATTTTAATACTTCTTTTTTTGATCCAGCTGGGGGAGGGGATCCAATTTTATTTCAACATTTATTTTGATTTTTTGGTCATCCTGAGGTGTATATTTTGATTTTACCTGGTTTTGGAATTGTGTCTCATGTAATTTGTGGAGTTGTTGGTAAACGGGAACCCTTTGGAAATTTAGGGATAATTTATGCTATAGTGGGAATTGGTGGTATAGGGTTTGTTGTGTGAGCTCATCATATATTTTCTGTTGGTATGGATGTTGATACACGGGCGTATTTTACTGCGGCTACTATAATTATTGCTGTTCCTACTGGAATTAAGGTTTTTAGTTGAATGGCAACGTTACAAGGATCTTATTTTAAAATAGAGGGTGCTTTAATGTGATGTGTTGGATTTGTTTTTTTATTTACTTTAGGGGGCATTACTGGGGTGGTTTTATCTAATTCTTCTTTGGATATTGTTTTACATGATACTTATTATGTGGTGGCTCATTTTCATTATGTTCTTAGAATAGGAGCTGTGTTTGCTATTTTAGGAGGTATTATTTATTGGTTTCCTTTGTTTTTTGGGGTTATATTGGACTCTAAAAGGATTAAATTTCATTTTTATTTGATGTTTATTGGGGTTAATATAACTTTT??
Ncarolinensis_LinvilleCaverns ?????????CCTATTTTAATTGGGGGTTTTGGTAATTGGTTAGTTCCTTTAATATTAGGGTCTCCAGATATGGCTTTTCCTCGTATAAATAATTTAAGTTTTTGACTTTTACCTCCTTCTTTATTATTATTATTTATTTCTTCTATGGTGGAAATAGGGGTAGGAGCTGGATGGACTATTTATCCTCCTCTTTCTTCTTTAGAAGGACATTCTGGAAGATCAGTGGATTTTGCTATTTTTTCTTTACATTTAGCTGGAGCTTCATCTATTATAGGGGCTATCAATTTTATTTCTACTATTATTAATATACGGATGTATGGGGTAAGAATAGAGAAGGTTCCTTTATTTGTTTGATCAGTATTAATTACAGCGGTTTTATTATTATTATCTTTACCTGTGTTAGCAGGGGCTATTACTATGTTATTAACTGATCGGAATTTTAATACTTCTTTTTTTGACCCAGCTGGGGGGGGGGATCCAATTTTATTTCAACATTTATTTTGATTTTTTGGCCATCCTGAGGTATATATTTTGATTTTACCTGGTTTTGGCATTGTGTCTCATGTAATTTGTGGAGTTGTTGGTAAGCGGGAACCTTTCGGAAATTTAGGGATAATTTATGCTATAGTGGGAATTGGTGGTATAGGGTTTGTTGTATGAGCTCATCATATATTTTCTGTTGGTATGGATGTTGATACACGGGCGTATTTTACTGCGGCTACTATAATTATTGCTGTTCCTACTGGAATTAAGGTTTTTAGTTGAATGGCAACGTTACAAGGATCTTATTTTAAAATGGAGGGGGCTTTAATATGATGTGTTGGGTTTGTTTTTTTATTTACTTTAGGAGGTATTACTGGGGTGGTTTTATCTAATTCTTCTTTGGATATTGTTTTACATGATACTTATTATGTGGTGGCTCATTTTCATTATGTTCTTAGAATAGGAGCTGTGTTTGCTATTTTAGGGGGTATTGTTTATTGGTTTCCTTTGTTTTTTGGGGTTATTTTGGATTCTAAAAGGATTAAATTTCATTTTTATTTGATGTTTATTGGGGTTAATATAACTTTT??
Ncarolinensis_LinvilleGorge_N7 ?????????CCTATTTTAATTGGGGGTTTTGGTAATTGGTTAGTTCCTTTAATATTAGGGTCTCCAGACATGGCTTTTCCTCGTATAAATAATTTAAGTTTTTGACTTTTACCTCCTTCTTTATTATTATTATTTATTTCTTCTATAGTGGAAATAGGGGTAGGAGCTGGATGGACTATTTATCCTCCTCTTTCTTCTTTAGAAGGACATTCTGGAAGATCAGTGGATTTTGCTATTTTTTCTTTACATTTAGCTGGGGCTTCATCTATTATAGGGGCTATTAATTTTATTTCTACTATTATTAATATACGGATGTATGGGGTAAGAATAGAGAAGGTTCCTTTATTTGTTTGATCAGTATTAATTACAGCGGTTTTATTATTATTATCTTTGCCTGTGTTAGCAGGGGCTATTACTATGTTGTTAACTGATCGGAATTTTAATACTTCTTTTTTTGACCCAGCTGGGGGGGGGGATCCAATTTTATTTCAACATTTATTTTGATTTTTTGGTCATCCTGAGGTATATATTTTGATTTTACCTGGTTTTGGGATTGTGTCTCATGTAATTTGTGGAGTTGTTGGTAAGCGGGAACCCTTCGGGAATTTAGGGATAATTTATGCTATAGTGGGAATTGGTGGTATAGGGTTTGTTGTATGAGCTCATCATATATTTTCTGTTGGTATGGATGTTGATACACGGGCATATTTTACTGCGGCTACTATAATTATTGCTGTTCCTACTGGAATTAAGGTTTTTAGTTGAATGGCAACGTTACAAGGATCTTATTTTAAAATAGAGGGGGCTTTAATGTGATGTGTTGGGTTTGTTTTTTTATTTACTTTAGGGGGTATTACTGGGGTGGTTTTATCTAATTCTTCTTTGGATATTGTTTTACATGATACTTATTATGTGGTGGCTCATTTTCATTATGTTCTTAGAATAGGAGCTGTGTTTGCTATTTTAGGGGGTATTGTTTATTGGTTTCCTTTGTTTTTTGGGGTTATTTTAGATTCTAAAAGGATTAAATTTCATTTTTATTTGATGTTTATTGGGGTTAATATAACTTTT??
Ncarolinensis_LinvilleGorge_N2 ????????????????????????????????????TGGTTAGTTCCTTTAATATTAGGGTCTCCAGACATGGCTTTTCCTCGTATAAATAATTTAAGTTTTTGACTTTTACCTCCTTCTTTATTATTATTATTTATTTCTTCTATAGTGGAAATAGGGGTAGGAGCTGGATGGACTATTTATCCTCCTCTTTCTTCTTTAGAAGGACATTCTGGAAGATCAGTGGATTTTGCTATTTTTTCTTTACATTTAGCTGGGGCTTCATCTATTATAGGGGCTATTAATTTTATTTCTACTATTATTAATATACGGATGTATGGGGTAAGAATAGAGAAGGTTCCTTTATTTGTTTGATCAGTATTAATTACAGCGGTTTTATTATTATTATCTTTGCCTGTGTTAGCAGGGGCTATTACTATGTTGTTAACTGATCGGAATTTTAATACTTCTTTTTTTGACCCAGCTGGGGGGGGGGATCCAATTTTATTTCAACATTTATTTTGATTTTTTGGTCATCCTGAGGTATATATTTTGATTTTACCTGGTTTTGGGATTGTGTCTCATGTAATTTGTGGAGTTGTTGGTAAGCGGGAACCCTTCGGGAATTTAGGGATAATTTATGCTATAGTGGGAATTGGTGGTATAGGGTTTGTTGTATGAGCTCATCATATATTTTCTGTTGGTATGGATGTTGATACACGGGCATATTTTACTGCGGCTACTATAATTATTGCTGTTCCTACTGGAATTAAGGTTTTTAGTTGAATGGCAACGTTACAAGGATC????????????????????????????????????????????????????????????????????????????????????????????????????????????????????????????????????????????????????????????????????????????????????????????????????????????????????????????????????????????????????????????????????????????????????????????????
Ncarolinensis_N_LinvilleCavern ?????????CCTATTTTAATTGGGGGTTTTGGTAATTGGTTAGTTCCTTTAATATTAGGGTCTCCAGACATGGCTTTTCCTCGTATAAATAATTTAAGTTTTTGACTTTTACCTCCTTCTTTATTATTATTATTTATTTCTTCTATAGTGGAAATAGGGGTAGGAGCTGGATGGACTATTTATCCTCCTCTTTCTTCTTTAGAAGGACATTCTGGAAGATCAGTGGATTTTGCTATTTTTTCTTTACATTTAGCTGGGGCTTCATCTATTATAGGGGCTATTAATTTTATTTCTACTATTATTAATATACGGATGTATGGGGTAAGAATAGAGAAGGTTCCTTTATTTGTTTGATCAGTATTAATTACAGCGGTTTTATTATTATTATCTTTGCCTGTGTTAGCAGGGGCTATTACTATGTTGTTAACTGATCGGAATTTTAATACTTCTTTTTTTGACCCAGCTGGGGGGGGGGATCCAATTTTATTTCAACATTTATTTTGATTTTTTGGTCATCCTGAGGTATATATTTTGATTTTACCTGGTTTTGGGATTGTGTCTCATGTAATTTGTGGAGTTGTTGGTAAGCGGGAACCCTTCGGGAATTTAGGGATAATTTATGCTATAGTGGGAATTGGTGGTATAGGGTTTGTTGTATGAGCTCATCATATATTTTCTGTTGGTATGGATGTTGATACACGGGCATATTTTACTGCGGCTACTATAATTATTGCTGTTCCTACTGGAATTAAGGTTTTTAGTTGAATGGCAACGTTACAAGGATCTTATTTTAAAATAGAGGGGGCTTTAATGTGATGTGTTGGGTTTGTTTTTTTATTTACTTTAGGGGGTATTACTGGGGTGGTTTTATCTAATTCTTCTTTGGATATTGTTTTACATGATACTTATTATGTGGTGGCTCATTTTCATTATGTTCTTAGAATAGGAGCTGTGTTTGCTATTTTAGGGGGTATTGTTTATTGGTTTCCTTTGTTTTTTGGGGTTATTTTAGATTCTAAAAGGATTAAATTTCATTTTTATTTGATGTTTATTGGGGTTAATATAACTTTT??
Ncarolinensis_Rockhouse_N784 ?????????CCTATTTTAATTGGGGGTTTTGGCAATTGGTTAGTTCCATTAATATTGGGGTCTCCAGATATGGCTTTTCCTCGTATAAATAATTTAAGTTTTTGATTTTTACCTCCTTCTTTATTATTATTATTTATTTCTTCTATAGTGGAAATAGGGGTAGGAGCTGGATGGACTATTTATCCTCCTCTTTCTTCTTTAGAAGGACATTCTGGAAGATCAGTGGATTTTGCTATTTTTTCTTTGCATTTAGCTGGGGCTTCATCTATTATAGGGGCTATTAATTTTATTTCTACTATTATTAATATACGGATGTATGGGGTAAGAATAGAGAAGGTTCCTTTATTTGTTTGATCAGTATTAATTACAGCGGTTTTATTGTTATTATCTTTACCTGTATTAGCAGGGGCTATTACTATGTTGTTAACTGATCGGAATTTTAATACTTCTTTTTTTGATCCAGCTGGGGGAGGGGATCCAATTTTATTTCAACATTTATTTTGATTTTTTGGTCATCCTGAGGTGTATATTTTGATTTTACCTGGTTTTGGAATTGTGTCTCATGTAATTTGTGGAGTTGTTGGTAAACGGGAACCCTTTGGAAATTTAGGGATAATTTATGCTATAGTGGGAATTGGTGGTATAGGGTTTGTTGTGTGAGCTCATCATATATTTTCTGTTGGTATGGATGTTGATACACGGGCGTATTTTACTGCGGCTACTATAATTATTGCTGTTCCTACTGGAATTAAGGTTTTTAGTTGAATGGCAACGTTACAAGGATCTTATTTTAAAATAGAGGGGGCTTTAATGTGATGTGTTGGATTTGTTTTTTTATTTACTTTAGGGGGTATTACTGGGGTGGTTTTATCTAATTCTTCTTTGGATATTGTTTTACATGATACTTATTATGTGGTGGCTCATTTTCATTATGTTCTTAGAATAGGAGCTGTGTTTGCTATTTTAGGAGGTATTATTTATTGGTTTCCTTTGTTTTTTGGGGTTATATTGGACTCTAAAAGGATTAAATTTCATTTTTATTTGATGTTTATTGGGGTTAATATAACTTTT??
Ncarolinensis_Grandfather_N218_NODE ATAGTTATGCCTATTTTAATTGGGGGTTTTGGCAATTGGTTAGTTCCATTAATATTGGGGTCTCCAGATATGGCTTTTCCTCGTATAAATAATTTAAGTTTTTGACTTTTACCTCCTTCTTTATTATTATTATTTATTTCTTCTATAGTGGAAATAGGGGTAGGAGCTGGATGGACTATTTATCCTCCTCTTTCTTCTTTAGAAGGACATTCTGGAAGATCAGTGGATTTTGCTATTTTTTCT???????????????????????????????????????????????????????????????????????????????????????????????????????????????????????????????????????????????????????????????????????????????????????????????????????????????????????????????????????????????????????????????????????????????????????????????????????????????????????????????????????????????????GGTAAACGGGAACCCTTTGGAAATTTAGGGATAATTTATGCTATAGTGGGAATTGGTGGTATAGGGTTTGTTGTGTGAGCTCATCATATATTTTCTGTTGGTATGGATGTTGATACACGGGCGTATTTTACTGCGGCTACTATAATTATTGCTGTTCCTACTGGAATTAAGGTTTTTAGTTGAATGGCAACGTTACAAGGATCTTATTTTAAAATAGAGGGTGCTTTAATGTGATGTGTTGGATTTGTTTTTTTATTTACTTTAGGGGGCATTACTGGGGTGGTTTTATCTAATTCTTCTTTGGATATTGTTTTACATGATACTTATTATGTGGTGGCTCATTTTCATTATGTTCTTAGAATAGGAGCTGTGTTTGCTATTTTAGGAGGTATTATTTATTGGTTTCCTTTGTTTTTTGGGGTTATATTGGACTCTAAAAGGATTAAATTTCATTTTTATTTGATGTTTATTGGGGTTAATATAACTTTT??
Ncherokeensis_BallhootScar_N193 ??????????????????????????????????????????????????????????????????????????????????????????????????????????????????????????????????????????????????????????????????????????????????????????CCTCTTTCTTCTTTAGAAGGGCATTCTGGAAGATCAGTGGATTTTGCTATTTTTTCTTTACATTTAGCGGGTGCTTCATCTATTATAGGGGCTATTAATTTTATTTCCACTATTATTAATATACGTAGATATGGGGTAAGAATGGAAAAAGTTCCTTTATTTGTTTGGTCAGTTTTAATTACAGCTGTTTTATTATTATTATCTTTACCTGTATTAGCAGGTGCTATTACTATGCTATTAACTGATCGAAATTTTAATACTTCTTTTTTTGATCCAGCTGGGGGAGGGGATCCAATTTTATTTCAACATTTATTTTGATTCTTTGGTCATCCTGAGGTTTATATTTTGATTTTACCTGGGTTTGGAATTGTTTCACATGTTATTTGTGGAGTTGTTGGGAAGCGGGAACCCTTTGGAAATTTAGGTATAATTTATGCTATAGTGGGTATTGGTGGTATAGGGTTTGTTGTGTGAGCTCATCATATATTTTCTGTTGGGATGGATGTTGATACACGGGCTTATTTTACTGCGGCTACTATAATTATTGCTGTTCCTACTGGGATTAAGGTTTTTAGTTGGATAGCAACGTTGCAGGGGTCTTATTTTAGGATAGAGGGGGCTTTAATATGATGTGTGGGGTTTGTTTTTTTATTTACTTTAGGGGGAATTACTGGGGTGGTTTTATCTAATTCTTCTTTGGATATTGTTTTACATGATACTTATTATGTTGTGGCTCATTTTCATTATGTTCTTAGAATGGGAGCTGTATTTGCTATTTTAGGAGGAATTATTTATTGATTTCC????????????????????????????????????????????????????????????????????????????????????
Ncherokeensis_BalsamMtn_N891 ?????????CCCATTTTAATTGGAGGTTTTGGAAATTGGTTGGTTCCTTTAATATTAGGGGCTCCAGATATGGCTTTTCCTCGTATAAACAATTTAAGTTTTTGGCTTTTACCCCCTTCATTATTATTGTTGTTTATCTCTTCTATGGTAGAGATGGGAGTAGGGGCGGGATGGACTATTTATCCCCCTCTTTCTTCCTTAGAAGGGCATTCTGGTAGATCAGTGGATTTTGCTATTTTTTCTTTACATTTAGCTGGAGCTTCATCTATTATAGGGGCTATTAATTTTATTTCTACTATTATTAATATGCGTAGATATGGGGTGAGAATAGAAAAAGTTCCTTTATTTGTTTGGTCAGTTTTAATTACAGCGGTTTTATTATTATTGTCTTTACCTGTATTAGCAGGGGCTATTACTATATTATTGACTGATCGAAATTTTAATACTTCTTTTTTTGACCCAGCTGGGGGGGGGGATCCAATTTTATTTCAACATTTATTTTGATTTTTTGGTCATCCTGAGGTTTATATTTTGATTTTACCTGGGTTTGGAATTGTATCTCATGTAATTTGTGGGGTAGTAGGAAAGCGTGAACCTTTTGGGAATTTAGGTATAATTTATGCTATAGTGGGTATCGGGGGTATAGGATTTGTTGTGTGGGCGCATCATATATTTTCTGTTGGTATGGATGTTGATACACGGGCATATTTTACTGCGGCCACTATGATTATTGCTGTTCCTACTGGAATTAAAGTTTTTAGTTGGATAGCAACTTTGCAAGGGTCTTATTTTAAGGTAGAGGGGGCTTTAATATGATGTGTGGGGTTTGTTTTTTTATTTACTTTAGGGGGTATTACTGGGGTGGTTTTATCTAATTCTTCTTTGGATATTGTTTTACATGACACTTATTATGTAGTGGCTCATTTTCATTATGTTCTTAGAATAGGGGCTGTGTTTGCTATTTTAGGGGGACTTGTTTACTGATTTCCTTTGTTTTTTGGAGCTATTTTGGATCCTAAAAAGATTAAATTTCATTTTTACTTAATATTTATTGGAGTTAATATAACTTTT??
Ncherokeensis_CosbyCG_N1057 ATAGTTATGCCTATTTTAATTGGGGGTTTTGGTAATTGGTTGGTTCCTTTAATATTGGGTGCCCCAGATATGGCTTTCCCTCGTATAAACAATTTAAGTTTTTGGCTTTTACCTCCTTCATTATTATTGTTGTTTATTTCTTCTATGGTAGAGATGGGAGTAGGAGCAGGTTGGACTATTTATCCCCCTCTTTCTTCTTTAGAAGGGCATTCTGGTAGATCAGTGGATTTTGCTATTTTTTCTTTACATTTAGCGGGGGCTTCATCTATTATAGGGGCTATTAATTTTATTTCTACTATTATTAATATACGTAGATATGGGGTAAGAATAGAGAAAGTTCCTTTATTTGTTTGATCAGTTTTAATTACAGCGGTTTTACTATTATTATCTTTACCTGTGTTAGCAGGTGCTATTACTATGTTATTGACTGATCGAAATTTTAATACTTCTTTTTTTGACCCAGCTGGGGGGGGCGATCCAATTTTGTTTCAGCATTTATTTTGATTTTTTGGTCATCCTGAGGTTTATATTTTGATTTTACCTGGGTTTGGAATTGTGTCTCATGTAATTTGTGGAGTTGTGGGAAAGCGAGAACCATTTGGAAATTTAGGTATAATTTATGCTATAGTGGGTATTGGGGGTATAGGATTTGTTGTATGAGCTCATCATATATTTTCTGTTGGGATGGATGTTGATACACGGGCATATTTTACCGCGGCTACTATAATTATTGCTGTTCCTACTGGAATTAAGGTTTTTAGTTGAATAGCGACATTGCAAGGATCTTATTTTAGGATAGAGGGGGCTTTGATATGATGTGTGGGATTTGTTTTTCTATTTACTTTAGGGGGCATTACTGGGGTAGTTTTATCTAATTCTTCTTTGGATATTGTTTTACATGATACTTATTATGTTGTGGCCCATTTTCATTATGTTCTTAGAATAGGAGCTGTATTTGCTATTTTAGGGGGAATTATTTATTGGTTTCCTTTGTTTTTTGGAGTTATTTTGGATCCTAAGAGGATTAAATTTCATTTTTATTTGATATTTATTGGTGTTAATATAACTTTT??
Ncherokeensis_DogwoodFlats_N737 ?????????CCTATTTTAATTGGAGGTTTTGGAAATTGGTTGGTTCCTTTAATATTAGGGGCTCCAGATATGGCTTTTCCTCGTATAAATAATTTAAGTTTTTGGCTTTTACCCCCTTCATTATTATTATTGTTTATCTCTTCTATGGTAGAGATAGGAGTAGGGGCGGGGTGAACTATTTATCCTCCTCTTTCTTCTTTAGAAGGGCATTCTGGTAGATCAGTGGACTTTGCTATTTTTTCTTTACATTTAGCTGGGGCTTCATCTATTATAGGGGCTATTAATTTTATTTCTACTATTATTAATATACGGAGATATGGGGTAAGTATAGAAAAAGTTCCTTTATTTGTTTGATCAGTTTTAATTACAGCGGTTTTATTGTTATTGTCTTTACCTGTATTAGCAGGTGCTATTACTATATTATTAACTGATCGAAATTTTAATACTTCTTTTTTTGACCCAGCTGGGGGGGGGGATCCAATTTTATTTCAACATTTATTTTGATTTTTTGGTCATCCTGAGGTTTATATTTTGATTTTACCTGGATTTGGTATTGTGTCCCATGTAATTTGTGGGGTTGTTGGAAAACGGGAACCCTTTGGAAATTTAGGTATAATTTATGCTATAGTGGGTATTGGGGGTATAGGATTTGTTGTGTGGGCGCATCATATATTTTCTGTTGGTATGGATGTTGATACACGGGCGTATTTTACTGCGGCTACTATGATTATTGCTGTTCCTACTGGAATTAGGGTCTTTAGATGAATAGCAACTTTGCAAGGGTCCTATTTTAGGGTAGAAGGGGCTTTAATATGATGTGTAGGGTTTGTTTTTTTATTTACTTTAGGAGGGATTACTGGGGTGGTTTTATCTAATTCCTCTTTGGATATTGTTTTACATGATACTTATTATGTAGTGGCTCATTTCCATTATGTTCTTAGAATAGGGGCTGTATTTGCTATTCTAGGGGGACTTGTTTATTGATTTCCTTTGTTTTTTGGAGTTATTTTGGACCCTAAAAAGATTAAGTTTCATTTTTATTTAATATTTATTGGAGTTAATATAACTTTT??
Ncherokeensis_FR288Pigeon_N739 ?????????CCTATTTTAATTGGAGGTTTTGGAAATTGGTTAGTTCCTTTAATGTTAGGGGCTCCAGATATGGCTTTTCCTCGTATAAACAATTTAAGTTTTTGGCTTTTACCCCCTTCATTATTATTGTTGTTTATCTCCTCTATAGTAGAGATGGGAGTAGGGGCGGGGTGAACTATTTATCCCCCCCTTTCTTCTTTAGAAGGGCATTCTGGAAGATCAGTGGATTTTGCGATTTTTTCTTTACATTTAGCTGGAGCTTCATCTATTATAGGGGCTATTAATTTTATTTCTACTATTATTAATATGCGGAGATATGGGGTGAGAATAGAAAAAGTCCCTTTATTTGTTTGGTCAGTTTTAATTACAGCGGTTTTATTATTATTGTCTTTACCTGTATTAGCGGGGGCTATCACTATATTATTAACTGATCGAAATTTTAATACTTCTTTTTTTGATCCAGCTGGGGGAGGGGATCCAATTTTATTTCAGCATTTATTTTGATTTTTTGGTCACCCTGAGGTTTATATTTTGATTTTACCTGGGTTTGGTATTGTATCTCATGTAATTTGTGGGGTAGTTGGAAAGCGGGAACCTTTTGGAAATTTAGGAATAATTTATGCTATAGTAGGTATTGGAGGTATGGGATTTGTTGTGTGGGCACATCATATATTTTCTGTTGGTATGGATGTTGATACACGGGCATATTTTACTGCGGCCACTATGATTATTGCTGTTCCTACTGGGATTAAGGTTTTTAGTTGAATAGCAACTTTGCAAGGGTCTTATTTTAGGGTAGAGGGGGCTTTAATATGATGTGTGGGGTTTGTTTTTTTATTTACTTTAGGAGGTATTACTGGGGTGGTTTTATCTAATTCTTCTTTGGATATTGTTCTACATGATACTTATTATGTAGTGGCTCATTTTCATTATGTTCTTAGAATAGGGGCTGTGTTTGCTATTTTAGGGGGACTTGTTTACTGATTTCCTTTGTTTTTTGGAGCTATTTTGGACCCTAAAAAGATTAAATTTCATTTTTATTTAATATTTATTGGAGTAAATATAACTTTT??
Ncherokeensis_SIndianCrk_N681 ?????????CCTATTTTAATTGGGGGTTTTGGTAATTGGTTGGTTCCTTTAATATTGGGGGCCCCAGATATAGCTTTCCCTCGTATAAACAATTTAAGTTTTTGGCTTTTACCTCCTTCATTATTATTGTTGTTTATTTCTTCTATGGTAGAGATGGGAGTAGGAGCAGGGTGGACTATTTATCCCCCTCTTTCTTCTTTAGAAGGGCATTCTGGTAGATCAGTGGATTTTGCTATTTTTTCTTTACATTTAGCGGGGGCTTCATCTATTATAGGGGCTATTAATTTTATTTCTACTATTATTAATATACGTAGATACGGGGTAAGAATAGAGAAAGTTCCTTTATTTGTTTGATCAGTTTTAATTACAGCGGTTTTACTATTATTATCTTTACCTGTGTTAGCAGGTGCTATTACTATGTTATTGACTGATCGAAATTTTAATACTTCTTTTTTTGACCCAGCTGGGGGGGGGGATCCAATTTTGTTTCAGCATTTATTTTGATTTTTTGGTCATCCTGAGGTTTATATTTTGATTTTACCTGGGTTTGGAATTGTGTCACATGTAATTTGTGGAGTTGTGGGAAAGCGAGAACCATTTGGAAATTTAGGTATAATTTATGCTATAGTGGGTATTGGGGGTATAGGATTTGTTGTATGAGCTCATCATATATTTTCTGTTGGGATGGATGTTGATACACGGGCATATTTTACCGCGGCTACTATAATTATTGCTGTTCCTACTGGAATTAAGGTTTTTAGTTGAATAGCGACATTGCAAGGATCTTATTTTAGGATAGAGGGGGCTTTGATATGATGTGTGGGATTTGTTTTTCTATTTACTTTAGGGGGTATTACTGGGGTAGTTTTATCTAATTCTTCTTTGGATATTGTTTTACATGATACTTATTATGTTGTAGCTCATTTTCATTATGTTCTTAGAATAGGAGCTGTATTTGCTATTTTAGGGGGAATTATTTATTGGTTTCCTTTGTTTTTTGGAGTTATTTTGGATCCTAAGAGGATTAAATTTCATTTTTATTTGATATTTATTGGTGTTAATATAACTTTT??
Ncherokeensis_SWaterville_N733 ?????????CCTATTTTAATTGGAGGTTTTGGAAATTGGTTGGTTCCTTTAATATTAGGGGCTCCAGATATGGCTTTTCCTCGTATAAATAATTTAAGTTTTTGGCTTTTACCCCCTTCATTATTATTATTGTTTATCTCTTCTATGGTAGAGATAGGAGTAGGGGCGGGGTGAACTATTTATCCTCCTCTTTCTTCTTTAGAAGGGCATTCTGGTAGATCAGTGGACTTTGCTATTTTTTCTTTACATTTAGCTGGGGCTTCATCTATTATAGGGGCTATTAATTTTATTTCTACTATTATTAATATACGGAGATATGGGGTAAGTATAGAAAAAGTTCCTTTATTTGTTTGATCAGTTTTAATTACAGCGGTTTTATTGTTATTGTCTTTACCTGTATTAGCAGGTGCTATTACTATATTATTAACTGATCGAAATTTTAATACTTCTTTTTTTGACCCAGCTGGGGGGGGGGATCCAATTTTATTTCAACATTTATTTTGATTTTTTGGTCATCCTGAGGTTTATATTTTGATTTTACCTGGATTTGGTATTGTGTCCCATGTAATTTGTGGGGTTGTTGGAAAACGGGAACCCTTTGGAAATTTAGGTATAATTTATGCTATAGTGGGTATTGGGGGTATAGGATTTGTTGTGTGGGCGCATCATATATTTTCTGTTGGTATGGATGTTGATACACGGGCGTATTTTACTGCGGCTACTATGATTATTGCTGTTCCTACTGGAATTAGGGTCTTTAGATGAATAGCAACTTTGCAAGGGTCCTATTTTAGGGTAGAAGGGGCTTTAATATGATGTGTAGGGTTTGTTTTTTTATTTACTTTAGGAGGGATTACTGGGGTGGTTTTATCTAATTCCTCTTTGGATATTGTTTTACATGATACTTATTATGTAGTGGCTCATTTCCATTATGTTCTTAGAATAGGGGCTGTATTTGCTATTCTAGGGGGACTTGTTTATTGATTTCCTTTGTTTTTTGGAGTTATTTTGGACCCTAAAAAGATTAAGTTTCATTTTTATTTAATATTTATTGGAGTTAATATAACTTTT??
Ncherokeensis_WesserCrk_N1120 ATAGTTATGCCAATTTTAATTGGGGGGTTTGGAAATTGGTTGGTTCCTTTAATATTAGGGGCTCCAGATATAGCTTTTCCTCGTATAAACAATTTAAGTTTCTGGCTTTTACCTCCTTCGTTGTTGTTGTTGTTTATTTCTTCTATGGTAGAGATGGGAGTAGGGGCGGGGTGAACTATTTATCCTCCTCTTTCTTCTTTAGAAGGGCATTCTGGAAGATCAGTGGATTTTGCTATTTTTTCTTTACATTTAGCGGGTGCTTCATCTATTATAGGGGCTATTAATTTTATTTCCACTATTATTAATATACGTAGATACGGGGTAAGAATGGAAAAAGTTCCTTTATTTGTTTGGTCAGTTTTAATTACAGCTGTTTTATTGTTATTATCTTTACCTGTATTAGCAGGTGCTATTACTATGTTATTAACTGATCGAAATTTTAATACTTCTTTTTTTGATCCAGCTGGGGGAGGGGATCCAATTTTATTTCAACACTTATTTTGATTCTTTGGTCACCCTGAGGTTTATATTTTGATTTTACCCGGGTTTGGAATTGTTTCACATGTTATTTGTGGAGTTGTTGGGAAGCGGGAACCATTTGGAAATTTAGGTATAATTTATGCTATAGTGGGTATTGGTGGTATAGGGTTTGTTGTGTGAGCTCATCATATATTTTCTGTTGGGATGGATGTTGATACACGGGCTTATTTTACTGCGGCTACTATAATTATTGCTGTTCCTACTGGAATTAAGGTTTTTAGTTGGATAGCAACGTTGCAGGGGTCTTATTTTAGGATAGAGGGGGCTTTAATATGATGTGTGGGGTTTGTTTTTCTATTTACTTTAGGGGGAATTACTGGGGTGGTTTTATCTAATTCTTCTTTGGATATTGTTTTACATGATACTTATTATGTTGTGGCCCATTTTCATTATGTTCTTAGAATGGGAGCTGTGTTTGCTATTTTAGGAGGAATTATTTATTGATTTCCTTTGTTTTTTGGGGTTATTTTGGATCCTAAAAGGATTAAGTTTCATTTTTATTTAATATTTATTGGGGTTAATATAACTTTT??
Ndilutus_GrassyCreek_N670 ?????????????????????????????????????????????????????????????????????????????????????????????????????????????????????????????????????????????????????????????????????????????????????????????????????????????????????GGTAGATCAGTGGATTTTGCTATTTTTTCTTTACACTTAGCGGGGGCTTCATCTATTATGGGGGCTATTAATTTTATTTCTACTATTATTAATATACGAAGATATGGGATAAGAATGGAGAAGGTTCCTTTGTTTGTTTGGTCGGTTTTAATTACAGCGGTTTTATTATTATTGTCTTTACCTGTATTAGCAGGGGCTGTTACCATATTGCTGACTGATCGAAATTTTAATACTTCTTTTTTTGATCCGGCTGGGGGAGGGGATCCAATTTTATTTCAACATTTATTTTGATTTTTTGGGCATCCTGAAGTTTACATTTTAATTTTACCTGGGTTTGGAATTGTTTCTCATGTAATTTGTGGAATTGTTGGTAAACGAGAACCGTTTGGGAATTTAGGTATGATTTATGCTATAGTGGGTATTGGCGGGATAGGATTTGTTGTTTGAGCTCATCATATATTTTCTGTTGGGATGGATGTGGATACACGAGCCTATTTTACTGCGGCTACTATAATTATTGCTGTTCCTACTGGGATTAAAGTTTTTAGTTGGATAGCAACTTTACAAGGATCTTATTTTAGGATAGAGGGGGCTTTAATATGATGTGTTGGGTTTATTTTTTTATTTACTTTAGGAGGAATTACTGGGGTAGTTTTATCTAATTCTTCTTTGGATATTGTTTTACATGATACTTATTATGTGGTGGCTCATTTTCATTAT????????????????????????????????????????????????????????????????????????????????????????????????????????????????????????????????????????????
Ndilutus_StarveRockCave_G3174_NODE ATGGTTATGCCTATTTTAATTGGTGGTTTTGGTAATTGGTTAGTTCCTTTAATATTAGGGGCTCCGGATATGGCTTTTCCTCGCATAAATAATTTAAGTTTTTGGTTTTTACCTCCTTCTTTATTATTATTATTTATTTCTTCTATGGTAGAAATGGGTGTAGGGGCTGGATGGACTATTTATCCTCCTCTTTCTTCCTTGGAAGGACATTCTGGTAGATCAGTGGATTTTGCTATTTTTTCTTTACACTTAGCGGGGGCTTCATCTATTATGGGGGCTATTAATTTTATTTCTACTATTATTAATATACGAAGATATGGGATAAGAATGGAGAAGGTTCCTTTGTTTGTTTGGTCGGTTTTAATTACAGCGGTTTTATTATTATTGTCTTTACCTGTATTAGCAGGGGCTGTTACCATATTGCTGACTGATCGAAATTTTAATACTTCTTTTTTTGATCCGGCTGGGGGAGGGGATCCAATTTTATTTCAACATTTATTTTGATTTTTTGGGCATCCTGAAGTTTACATTTTAATTTTACCTGGGTTTGGAATTGTTTCTCATGTAATTTGTGGAATTGTTGGTAAACGAGAACCGTTTGGGAATTTAGGTATGATTTATGCTATAGTGGGTATTGGCGGGATAGGATTTGTTGTTTGAGCTCATCATATATTTTCTGTTGGGATGGATGTGGATACACGAGCCTATTTTACTGCGGCTACTATAATTATTGCTGTTCCTACTGGGATTAAAGTTTTTAGTTGGATAGCAACTTTACAAGGATCTTATTTTAGGATAGAGGGGGCTTTAATATGATGTGTTGGGTTTATTTTTTT?????????????????????????????????????????????????????????????????????????????????????????????????????????????????????????????????????????????????????????????????????????????????????????????????????????????????????????????????????????????
Nholsingeri_AlleyCave_N531 ?????????CCTATTTTAATTGGAGGTTTTGGAAATTGGTTGGTTCCTTTAATATTAGGTGCTCCAGATATAGCTTTCCCTCGGATAAACAATTTAAGATTTTGGCTTTTACCTCCCTCATTATTATTATTATTTATTTCTTCTATAGTGGAGATAGGTGTAGGGGCTGGGTGAACCATTTATCCTCCTCTTTCATCTTTAGAAGGGCATTCTGGTAGATCGGTGGATTTTGCTATTTTTTCTTTACATTTAGCAGGGGCTTCATCAATTATAGGGGCTATTAATTTTATTTCTACTGTTATTAATATGCGTATGTATGGGGTGAGAATGGAGAAGGTTCCTTTATTTGTTTGATCTGTTTTGATTACAGCGGTTTTATTATTATTATCTTTACCTGTGTTAGCAGGTGCTATTACTATATTGCTGACGGATCGAAATTTTAATACTTCTTTTTTTGACCCAGCAGGGGGAGGGGATCCAATTTTATTTCAGCATTTATTTTGATTTTTTGGCCATCCTGAGGTTTATATTTTGATTTTACCTGGATTTGGGATTGTTTCTCATGTGATTTGTGGGGTTGTTGGGAAGCGTGAACCATTTGGAAATTTAGGTATAATTTATGCTATAGTGGGTATTGGTGGTATAGGGTTTGTTGTTTGAGCACATCATATATTTTCTGTTGGGATGGATGTTGATACGCGGGCGTATTTTACTGCGGCTACTATAATTATTGCTGTTCCTACTGGGATTAAGGTTTTTAGTTGGATAGCAACGTTACAAGGATCTTATTTTAGGATAGAGGGGGCTTTAATGTGGTGTGTTGGATTTGTTTTTCTATTTACTTTAGGAGGGATTACTGGGGTAGTTTTATCTAATTCTTCTTTAGATATTGTTTTACATGATACTTATTACGTAGTAGCTCATTTTCATTATGTTCTTAGAATAGGAGCTGTATTTGCTATTTTAGGGGGTGTTGTTTACTGATTTCCTTTATTTTTTGGTGTTATTTTAGATCCTAAAAAGGTTAAATTTCATTTTTATTTAATATTTGTTGGGGTTAATATAACTTTT??
Nholsingeri_BrumleyCrk_N916 ?????????CCTATTTTAATTGGGGGTTTTGGGAATTGGTTGGTTCCTTTAATATTAGGTGCTCCAGATATAGCTTTTCCTCGTATAAATAATTTAAGATTTTGGCTTTTACCTCCTTCATTATTATTATTATTTATTTCTTCTATAGTGGAAATAGGTGTAGGGGCTGGGTGAACTATTTATCCTCCTCTTTCATCTTTAGAAGGACATTCTGGGAGATCAGTGGATTTTGCTATTTTTTCTTTACATTTGGCAGGGGCTTCATCAATTATAGGGGCTATTAATTTTATTTCTACTATTATTAATATGCGTATGTATGGAGTAAGAATAGAGAGGGTTCCTTTATTTGTTTGGTCTGTTCTAATTACAGCGGTTTTATTATTATTATCTTTACCTGTATTAGCAGGTGCTATTACTATATTGTTAACTGATCGAAATTTTAATACTTCTTTTTTTGATCCATCAGGGGGAGGGGATCCAATTTTATTTCAACATTTATTTTGATTTTTTGGTCATCCTGAGGTTTATATTTTGATTTTACCCGGATTTGGAATTGTTTCTCATGTGATTTGTGGGGTTGTTGGGAAGCGCGAACCATTTGGAAATTTAGGTATAATTTATGCTATAGTGGGTATTGGTGGTATAGGGTTTGTTGTATGAGCACATCATATATTTTCTGTTGGAATGGATGTTGATACACGGGCGTATTTTACTGCGGCTACTATAATTATTGCTGTTCCTACTGGAATTAAGGTTTTTAGATGAATAGCAACGCTACAAGGATCTTATTTTAGGATAGAGGGGGCTTTAATGTGGTGTGTTGGATTTGTCTTTTTATTTACTTTAGGAGGAATTACTGGGGTAGTTTTATCTAATTCTTCTTTGGATATTGTTTTGCATGATACTTATTATGTAGTGGCTCATTTTCATTATGTCCTCAGAATAGGAGCTGTATTTGCTATTTTAGGAGGTGTTGTTTATTGATTTCCTTTATTTTTTGCTGTTATTTTAGATCCTAAAAAGGTTAAATTTCATTTTTATTTAATGTTTGTTGGGGTTAATATAACTTTT??
Nholsingeri_Burtons_N556 ATAGTTATGCCTATTTTAATTGGGGGTTTTGGAAACTGGTTGGTTCCTTTAATATTAGGTGCTCCAGATATGGCTTTTCCTCGTATAAACAATTTAAGATTTTGACTTTTACCTCCTTCATTATTATTATTATTTATTTCTTCTATAGTGGAAATAGGTGTAGGGGCTGGGTGAACCATTTATCCTCCTCTTTCATCTTTAGAAGGGCATTCTGGAAGATCGGTGGATTTTGCTATTTTTTCTTTACATTTGGCAGGGGCTTCATCAATTATAGGGGCTATTAATTTTATTTCTACTGTAATTAATATGCGTATGTATGGAGTGAGAATAGAGAGGGTTCCTTTATTTGTTTGGTCTGTTCTAATTACAGCGGTTTTATTATTATTATCTTTACCTGTGTTAGCAGGTGCTATTACTATATTGTTGACTGATCGAAATTTTAATACTTCTTTTTTTGATCCAGCAGGGGGAGGGGATCCGATTTTATTTCAGCATTTATTTTGATTTTTTGGTCATCCTGAGGTTTATATTTTGATTTTACCTGGATTTGGAATTGTTTCTCATGTGATTTGTGGGGTTGTTGGAAAGCGTGAACCATTTGGAAATTTAGGTATAATTTATGCTATAGTAGGTATTGGTGGTATAGGGTTTGTTGTATGAGCACATCATATATTTTCTGTTGGAATGGATGTTGATACACGGGCGTATTTTACTGCGGCTACTATAATTATTGCTGTTCCTACTGGAATTAAGGTTTTTAGTTGAATAGCAACGTTACAAGGATCTTATTTTAGGATAGAGGGGGCTTTAATGTGATGTGTTGGATTTGTTTTTTTATTTACTTTAGGAGGAATTACTGGGGTAGTTTTATCTAATTCTTCTTTGGATATTGTTTTGCATGATACTTATTATGTAGTGGCTCATTTTCATTATGTTCTTAGAATAGGGGCTGTGTTTGCTATTTTAGGGGGTGTTGTTTATTGATTTCCTTTATTTTTTGCTGTCATTTTAGATCCTAAAAAGGTTAAATTTCATTTTTATTTAATGTTTGTTGGGGTTAATATAACTTTT??
Nholsingeri_PondCave_N541 ?????????????????????????????????????????????????????????????????????????????????????????????????????????CTTTTACCTCCCTCATTATTATTATTATTTATTTCTTCTATAGTGGAGATAGGTGTAGGGGCTGGGTGAACTATTTATCCTCCTCTTTCATCTTTAGAAGGGCATTCTGGGAGATCGGTGGATTTTGCTATTTTTTCTTTACATTTAGCAGGGGCTTCATCAATTATAGGGGCTATTAATTTTATTTCTACTGTTATTAATATGCGTATGTATGGGGTGAGAATGGAGAAGGTTCCTTTATTTGTCTGATCTGTTTTGATTACAGCGGTTTTATTATTATTATCTTTACCTGTGTTAGCAGGTGCTATTACTATATTGCTGACTGATCGAAATTTTAATACTTCTTTTTTTGACCCAGCAGGGGGAGGGGATCCAATTTTATTTCAGCATTTATTTTGATTTTTTGGCCATCCTGAGGTTTATATTTTGATTTTACCTGGATTTGGGATTGTTTCTCATGTGATTTGTGGGGTTGTTGGGAAGCGTGAACCATTTGGAAATTTAGGTATAATTTATGCTATAGTGGGTATTGGTGGTATAGGGTTTGTTGTTTGAGCACATCATATATTTTCTGTTGGGATGGATGTTGATACACGGGCGTATTTTACTGCGGCTACTATAATTATTGCTGTTCCTACTGGGATTAAGGTTTTTAGTTGGATAGCAACGTTACAAGGATCTTATTTCAGGATAGAGGGGGCTTTAATGTGGTGTGTTGGATTTGTTTTTCTATTTACTTTAGGAGGGATTACTGGGGTAGTTTTATCTAATTCTTCTTTAGATATTGTTTTACATGATACTTATTATGTAGTAGCTCATTTTCATTATGTTCTTAGAATAGGAGCTGTATTTGCTATTTTAGGGGGTGTTGTTTACTGATTTCCTTTATTTTTTGGTGTTATTTTAGACCCTAAAAAGGTTAAATTTCATTTTTATTTAATATTTGTTGGGGTTAATATAACTTTT??
Nmimus_BackboneRock_N913 ?????????CCTATTTTAATTGGGGGTTTTGGGAACTGGTTGGTTCCTTTAATGCTAGGGGCTCCAGATATAGCTTTTCCTCGCATAAATAATTTAAGTTTTTGGCTTTTACCCCCCTCATTATTGTTATTATTTATTTCTTCCATAGTAGAAATAGGTGTAGGGGCTGGATGAACTATTTATCCTCCCCTCTCTTCTTTGGAAGGGCATTCTGGGAGTTCGGTGGATTTTGCTATTTTTTCTTTACATTTAGCAGGGGCTTCATCTATTATAGGGGCTATTAATTTTATTTCTACTATTATTAATATACGAATATATGGAGTAAGTATAGAGAAGGTTCCTTTATTTGTTTGGTCTGTTTTAATTACAGCGGTTTTATTATTATTATCTTTACCTGTGTTGGCAGGGGCTATTACTATGTTGTTAACTGATCGAAATTTTAATACTTCTTTTTTTGACCCAGCCGGGGGGGGGGATCCAATTTTATTTCAGCACTTATTTTGATTTTTTGGTCACCCTGAAGTTTATATTTTGATTTTACCGGGGTTTGGCATTGTTTCTCATGTTATTTGTGGGGTTGTTGGGAAGCGGGAGCCATTTGGGAATTTAGGGATAATTTATGCTATGGTGGGAATTGGGGGTATAGGATTTGTTGTATGGGCGCATCATATATTTTCTGTTGGGATGGATGTTGATACACGGGCGTATTTTACTGCGGCTACTATAATTATTGCTGTTCCTACTGGGATTAAAGTTTTTAGTTGAATGGCAACGTTACAAGGATCTTATTTTAGGATGGAGGGGGCTTTGATATGATGTGTTGGATTTGTTTTTTTATTTACTTTGGGAGGAATCACTGGAGTGATTTTATCTAATTCTTCTTTAGATATTGTTTTACATGATACTTATTATGTAGTGGCCCATTTTCATTATGTTCTTAGAATAGGGGCTGTATTTGCTATTTTAGGAGGAGTTGTTTATTGATTTCCTTTATTTTTTGGTGTTATTTTGGATCCTAAAAAAGTTAAATTTCATTTTTATTTAATATTTATTGGGGTTAATATAACTTTT??
Nmimus_CowShelter_N565 ?????????????????????????????????????????????????????????????????????????????????????????????????????????CTTTTACCTCCTTCATTATTATTATTATTTATTTCTTCCATAGTAGAAATAGGTGTAGGAGCTGGATGAACCATTTATCCTCCTCTTTCTTCTTTAGAGGGGCATTCTGGTAGTTCGGTGGATTTTGCTATTTTCTCTTTACATTTAGCGGGGGCTTCATCTATTATAGGGGCTATTAATTTTATTTCTACTATTATTAATATACGAATGTATGGAGTAAGTATAGAGAAAGTTCCTTTATTCGTTTGGTCTGTTTTAATTACAGCGGTTTTATTATTATTATCTTTACCTGTGTTAGCAGGGGCTATTACTATGTTGTTAACTGATCGAAATTTTAATACTTCTTTCTTTGACCCAGCTGGGGGGGGGGATCCAATTTTATTTCAGCATTTATTTTGATTTTTTGGTCATCCTGAAGTTTATATTTTGATTTTACCTGGGTTTGGTATTGTTTCCCATGTAATTTGTGGGGTTGTTGGGAAGCGGGAGCCATTTGGAAATTTAGGAATGATTTATGCTATAGTGGGAATTGGGGGTATAGGATTTGTTGTATGGGCCCATCACATATTTTCTGTTGGGATGGATGTTGATACACGGGCGTATTTTACTGCGGCTACTATAATTATTGCTGTCCCTACTGGGATTAAAGTTTTTAGTTGAATGGCAACGTTACAAGGATCTTATTTTAGGATGGAGGGAGCTTTAATATGGTGTGTTGGATTTGTTTTTTTATTTACTTTAGGGGGAATTACTGGGGTGATTTTATCTAATTCTTCTTTGGATATTGTTTTGCATGATACTTATTATGTGGTGGCTCATTTCCATTATGTTCTTAGAATAGGGGCTGTATTTGCTATTTTAGGGGGGGTTGTTTATTGATTTCCTTTATTTTTTGGTATTATTTTGGACCCCAAAAAAGTAAAATTTCATTTTTATTTAATATTTATTGGGGTTAATATAACTTTT??
Nmimus_HurricaneCG_N1124 ATAGTTATACCTATTTTAATTGGGGGTTTTGGAAATTGGTTGGTTCCTTTAATGTTAGGAGCTCCGGATATAGCTTTTCCTCGTATAAATAATTTAAGTTTTTGATTTTTACCTCCTTCATTATTATTATTATTTATTTCTTCTATAGTAGAAATAGGTGTAGGGGCTGGATGAACCATTTATCCTCCTCTTTCTTCTTTAGAGGGGCATTCTGGGAGTTCGGTGGATTTTGCTATTTTTTCTTTACATTTAGCGGGGGCTTCATCTGTTATAGGGGCTATTAATTTTATTTCTACTATTATTAATATACGAATGTATGGGGTTAGTATAGAGAAGGTTCCTTTATTTGTTTGGTCTGTTTTAATTACAGCGGTTTTATTATTATTATCTTTACCTGTGCTAGCAGGGGCTATTACTATGCTATTAACTGATCGAAATTTTAATACTTCTTTTTTTGACCCAGCCGGGGGGGGTGATCCAATTTTATTTCAGCATTTATTTTGATTTTTTGGTCATCCTGAAGTTTATATTTTGATTTTACCAGGGTTTGGTATTGTTTCTCATGTTATTTGTGGGGTTGTTGGGAAGCGGGAGCCATTTGGAAATTTAGGAATAATTTATGCTATAGTGGGAATTGGGGGGATAGGATTTGTTGTGTGAGCTCATCATATATTTTCTGTTGGGATGGATGTTGATACACGGGCGTATTTTACTGCGGCTACTATAATTATTGCTGTCCCCACTGGGATTAAAGTTTTTAGTTGAATGGCAACGTTACAAGGATCTTATTTTAGGATGGAGGGAGCTTTGATATGGTGTATTGGGTTTGTTTTTTTATTTACTTTAGGGGGAATCACTGGAGTGATTTTATCTAATTCTTCTTTGGATATTGTTTTACATGACACTTATTATGTAGTGGCTCATTTTCATTATGTTCTTAGAATAGGGGCTGTATTTGCTATTTTAGGGGGAATTGTTTATTGATTTCCTTTATTTTTTGGTGTTATTTTGGACCCTAAAAAAGTTAAATTTCATTTTTATTTAATATTTATTGGGGTTAATATAACTTTT??
Nmimus_NealsSink_N329 ?????????????????????????????????????????????????????????????????????????????????????????????????????????CTTTTACCCCCTTCTTTATTATTATTATTTACTTCTTCAATAGTGGAAATAGGTGTAGGAGCTGGATGAACCATTTATCCTCCTCTTTCTTCCTTAGAGGGGCATTCTGGGAGTTCGGTGGATTTTGCTATTTTTTCTTTGCATTTAGCGGGGGCTTCGTCTATTATAGGGGCTATCAATTTTATTTCTACTATTATTAATATACGAATGTATGGAGTAAGTATAGAGAAAGTTCCTTTATTTGTTTGGTCTGTTTTAATTACAGCGGTTTTATTATTACTATCTTTACCTGTGCTAGCAGGGGCTATTACTATATTGTTAACTGATCGAAATTTTAATACTTCTTTCTTTGACCCAGCTGGGGGTGGGGATCCAATTTTATTTCAGCATTTATTTTGATTTTTTGGTCACCCTGAGGTTTATATTTTGATCTTACCTGGGTTTGGTATTGTTTCTCATGTAATTTGTGGAGTTGTTGGGAAGCGGGAGCCATTTGGAAATTTAGGGATGATTTATGCTATAGTGGGGATTGGGGGTATAGGATTTGTTGTATGGGCCCATCATATATTTTCTGTTGGGATGGATGTAGATACACGGGCGTATTTTACTGCGGCTACTATAATCATTGCTGTTCCTACTGGGATTAAAGTTTTTAGTTGGATGGCGACGTTACAAGGATCTTATTTTAGGATGGAGGGAGCTTTAATATGATGTGTTGGATTTGTTTTTTTATTTACTTTAGGGGGAATTACTGGGGTGATTTTATCTAATTCTTCTTTGGATATTGTTTTGCATGATACTTATTATGTGGTGGCTCATTTTCATTATGTTCTTAGAATAGGGGCTGTGTTTGCTATTTTAGGGGGGGTTGTTTATTGATTTCCTTTATTTTTTGGCGTTATTTTGGACCCAAAAAAAGTAAAATTTCATTTTTATTTAATATTTATTGGGGTTAAT???????????
Nmimus_Straleys_N625 ?????????????????????????????????????????????????????????????????????????????????????????????????????????CTTTTACCCCCTTCACTATTATTATTATTTATTTCTTCTATAGTAGAAATAGGTGTAGGGGCTGGATGAACCATTTATCCCCCTCTTTCTTCTTTAGAAGGTCATTCTGGGAGTTCAGTGGATTTTGCTATTTTTTCTTTACATTTAGCGGGGGCTTCATCTATTATAGGGGCTATTAATTTTATTTCGACTATCATTAATATACGGATGTATGGGGTTAGTATAGAGAAGGTTCCTTTATTTGTTTGGTCTGTTTTAATTACAGCGGTTTTATTATTATTATCTTTACCTGTGCTGGCAGGAGCTATTACTATGCTATTAACTGATCGAAATTTTAATACTTCTTTTTTTGACCCAGCCGGGGGGGGGGATCCAATTTTATTTCAGCATTTATTTTGATTTTTTGGTCATCCTGAAGTTTATATTTTGATTTTACCAGGGTTTGGTATTGTTTCTCATGTTATTTGTGGGGTTGTTGGGAAGCGGGAGCCATTTGGAAATTTAGGTATAATTTATGCTATAGTGGGAATTGGGGGTATAGGATTTGTTGTATGAGCTCATCATATATTCTCTGTTGGGATGGATGTTGATACACGGGCGTATTTTACTGCGGCTACTATAATTATTGCTGTTCCTACTGGGATTAAAGTTTTTAGTTGAATGGCAACTTTACAAGGATCTTATTTTAGGATGGAGGGAGCTTTGATATGATGTATTGGATTTGTTTTTTTATTTACTTTAGGGGGGATTACTGGAGTGATTTTATCTAATTCTTCTTTGGATATTGTTTTACATGACACTTATTATGTAGTGGCCCATTTTCATTATGTTCTTAGAATAGGGGCTGTATTTGCCATTTTAGGGGGAATTGTTTATTGATTTCCTTTATTTTTTGGTGTTATTTTGGATCCTAAAAAAGTTAAATTTCATTTTTATTTAATATTTATTGGGGTTAATATAACTTTT??
Npaynei_CantwellValley_N495 ?????????????????????????????????????????????????????????????????????????????????????????????????????????CTTTTACCTCCTTCATTATTATTATTGTTTATTTCTTCTATAGTAGAAATAGGTGTAGGAGCTGGGTGGACTATTTATCCTCCTCTTTCTTCTTTAGAAGGGCATTTTGGTAGATCAGTAGATTTTGCTATTTTTTCTTTGCATTTAGCGGGGGCTTCTTCTATTATAGGGGCTATTAATTTTATTTCTACTATTATTAATATGCGTAGATACGGGGTAGTAATGGAGAAGGTTCCTTTATTTGTTTGGTCAGTTTTAATTACAGCGGTTTTATTGTTATTATCTTTACCTGTGTTAGCAGGGGCTATCACTATATTATTGACTGATCGAAATTTTAATACTTCTTTTTTTGACCCCGCTGGAGGAGGGGATCCAATTTTATTTCAACATTTATTTTGATTTTTTGGTCATCCTGAGGTTTATATTTTAATTTTACCTGGATTTGGTATTGTGTCGCATGTAATTTGTGGAATTGTCGGAAAGCGGGAACCATTTGGAAATTTAGGGATGATTTATGCTATAGTAGGAATTGGTGGTATAGGGTTTGTTGTGTGAGCTCATCATATATTTTCTGTTGGGATGGATGTTGATACACGGGCATATTTTACTGCGGCTACTATAATTATTGCTGTTCCTACTGGGATTAAAGTTTTTAGTTGAATGGCAACTTTACAAGGATCTTATTTTAGGGTAGAAGGGGCTTTAATATGGTGTATTGGGTTTATTTTTTTATTCACTTTAGGTGGTATTACTGGGGTGGTGTTATCTAATTCTTCTTTGGATATTGTTTTACATGACACTTATTATGTTGTGGCTCATTTTCATTATGTTCTTAGAATAGGAGCTGTATTTGCTATTTTAGGGGGTATTGTTTATTGATTTCCTTTGTTTTTTGGGGTTATTTTGGATCCTAAAAAGATTAAATTTCATTTTTATTTAATATTTATTGGAGTTAATATAACTTTT??
Npaynei_ClayCave_G2082_NODE ????????????????????????????????????????????????????????????????????????????????????????????????????????????????????????????????????????????????????????????????????????????????????????????????????????????????????????????????????????????????????????????????????????TCTATTATAGGGGCTATTAATTTTATTTCTACTATTATTAATATACGTAGATATGGGGTAGTAATGGAGAAGGTTCCTTTATTTGTTTGGTCAGTTTTAATTACAGCGGTTTTACTATTATTATCTTTACCTGTGTTAGCAGGTGCTATTACTATGTTATTGACTGATCGAAATTTTAATACTTCTTTTTTTGACCCTGCTGGGGGAGGGGATCCAATTTTATTTCAACATTTATTTTGATTTTTTGGTCATCCTGAGGTTTATATTTTGATTTTACCTGGGTTTGGTATTGTGTCACATGTAATTTGTGGAATTGTTGGAAAGCGGGAACCATTTGGGAATTTAGGAATGATTTACGCTATAGTGGGTATTGGTGGTCTAGGGTTTGTTGTATGAG????????????????????????????????????????????????????????????????????????????????????????????????????????????????????????????????????????????????????????????????????????????????????????????????????????????????????????????????????????????????????????????????????????????????????????????????????????????????????????????????????????????????????????????????????????????????????????????????????????????????????????????
Npaynei_CoppockCave_N457 ???????????????????????????????????????????????????????????????????????????????????????????????????????????????CCCCCTTCATTATTATTATTATTTATTTCTTCTATAGTAGAAATAGGTGTAGGAGCTGGATGGACTATTTATCCCCCTCTTTCTTCTTTAGAAGGGCATTCTGGTAGATCAGTAGATTTTGCTATTTTTTCTTTGCATTTAGCGGGGGCTTCTTCTATTATAGGGGCTATTAATTTTATTTCTACTATTATTAATATACGTAGATATGGGGTAGTAATGGAGAAGGTTTCTTTATTTGTTTGGTCAGTTTTAATTACAGCGGTTTTATTATTATTATCTTTACCTGTGTTGGCAGGGGCTATCACTATGTTATTGACTGATCGAAATTTTAATACTTCTTTTTTTGATCCCGCTGGGGGAGGGGATCCAATTTTATTTCAACATTTATTTTGATTTTTTGGTCATCCTGAGGTTTATATTTTAATTTTACCTGGATTTGGTATTGTGTCACATGTAATTTGTGGAATTGTTGGGAAACGGGAACCATTTGGGAATTTAGGGATGATTTATGCTATAGTAGGTATTGGTGGTATAGGGTTTGTTGTGTGAGCTCATCATATATTTTCTGTTGGGATGGATGTTGATACACGGGCATATTTTACTGCGGCTACTATAATTATTGCTGTTCCTACTGGGATTAAAGTTTTTAGTTGAATAGCAACTTTACAAGGATCTTATTTTAGGGTAGAAGGGGCTTTAATATGGTGTATTGGGTTTATTTTTTTATTTACTTTAGGAGGTATTACTGGGGTGGTGTTATCTAATTCTTCCTTGGATATTGTTTTACATGATACTTATTATGTTGTAGCTCATTTTCATTATGTTCTTAGAATAGGAGCTGTATTTGCTATTTTAGGGGGTATTGTTTATTGATTTCCTTTGTTTTTTGGGGTTATTTTGGACCCTAAAAGGGTTAAATTTCATTTT???????????????????????????????????
Npaynei_EastmanRec_N921 ?????????CCTATTTTAATTGGTGGTTTTGGGAATTGGTTGGTTCCTTTAATATTAGGAGCTCCAGATATAGCTTTTCCTCGTATAAACAATTTAAGTTTTTGGCTTTTACCTCCTTCATTATTATTATTGTTTATTTCTTCTATAGTAGAAATAGGTGTAGGAGCTGGGTGGACTATTTATCCTCCTCTTTCTTCTTTAGAAGGGCATTTTGGTAGATCAGTAGATTTTGCTATTTTTTCTTTGCATTTAGCGGGGGCTTCTTCTATTATAGGGGCTATTAATTTTATTTCTACTATTATTAATATGCGTAGATATGGGGTAGTAATGGAGAAGGTTCCTTTATTTGTTTGGTCAGTTTTAATTACAGCGGTTTTATTGTTATTATCTTTACCTGTGTTAGCAGGGGCTATCACTATATTATTGACTGATCGAAATTTTAATACTTCTTTTTTTGATCCCGCTGGAGGAGGGGATCCAATTTTATTTCAACATTTATTTTGATTTTTTGGTCATCCTGAGGTTTATATTTTAATTTTACCTGGATTTGGTATTGTGTCGCATGTAATTTGTGGAATTGTCGGAAAGCGGGAACCATTTGGGAATTTAGGGATGATTTATGCTATAGTAGGAATTGGTGGTATAGGGTTTGTTGTGTGAGCTCATCATATATTTTCTGTTGGGATGGATGTTGATACACGGGCATATTTTACTGCGGCTACTATAATTATTGCTGTTCCTACTGGGATTAAAGTTTTTAGTTGAATGGCAACTTTACAAGGATCTTATTTTAGGGTAGAAGGGGCTTTAATATGGTGTATTGGGTTTATTTTTTTATTTACTTTAGGGGGTATTACTGGGGTGGTGTTATCTAATTCTTCTTTGGATATTGTTTTACATGACACTTATTATGTTGTGGCTCATTTTCATTACGTTCTTAGAATAGGAGCTGTATTTGCTATTTTAGGGGGTATTGTTTATTGATTTCCTTTGTTTTTTGGGGTTATTTTGGATCCTAAAAAGATTAAATTTCATTTTTATTTAATATTTATTGGAGTTAATATAACTTTT??
Npaynei_Grindstaff_N646 ?????????????????????????????????????????????????????????????????????????????????????????????????????????CTTTTACCCCCTTCATTATTATTATTGTTTATTTCTTCTATAGTAGAAATAGGTGTAGGAGCTGGATGGACTATTTATCCTCCTCTCTCTTCTTTAGAAGGACATTCTGGTAGATCAGTAGATTTTGCTATTTTTTCTTTGCATTTAGCGGGGGCTTCTTCTATTATAGGGGCTATTAATTTTATTTCTACTATTATTAATATACGTAGATATGGGGTAGTAATGGAGAAGGTTCCTTTATTTGTTTGGTCAGTTTTAATTACAGCGGTTTTATTATTATTATCTTTACCTGTGTTAGCAGGTGCTATTACTATGTTATTGACTGATCGAAATTTTAATACTTCTTTTTTTGACCCTGCTGGGGGAGGGGATCCAATTTTATTTCAACATTTATTTTGATTTTTTGGTCATCCTGAGGTTTATATTTTGATTTTACCTGGGTTTGGTATTGTGTCACATGTAATTTGTGGAATTGTTGGAAAGCGGGAACCATTTGGGAATTTAGGAATGATTTACGCTATAGTGGGTATTGGTGGTATAGGGTTTGTTGTATGAGCTCATCATATATTTTCTGTTGGGATGGATGTCGATACGCGGGCATATTTTACTGCGGCTACTATAATTATTGCTGTTCCTACTGGGATTAAAGTTTTTAGTTGAATGGCAACTTTACAAGGATCTTATTTTAGGGTAGAAGGGGCTTTAATATGGTGTATTGGGTTTATTTTTTTATTTACTTTAGGAGGAATTACTGGAGTGGTGTTATCTAATTCTTCTTTGGATATTGTTTTACATGACACTTATTATGTAGTGGCTCATTTTCATTATGTTCTTAGAATAGGAGCTGTATTTGCTATTTTAGGAGGTATTGTTTATTGATTTCCTTTGTTTTTTGGAGTTATTTTGGACCCTAAAAGGATCAAATTTCATTTTTATTTAATATTTATTGGAGTTAATATAACTTTT??
Npaynei_HolstonMtn_N1062 ATAGTTATACCTATTTTAATTGGTGGTTTTGGGAATTGGTTGGTTCCTTTAATATTAGGAGCTCCAGATATAGCTTTTCCTCGTATAAACAATTTAAGTTTTTGACTTTTACCTCCTTCATTATTATTATTATTTATTTCTTCTATAGTAGAAATAGGTGTAGGAGCTGGATGGACTATTTATCCTCCTCTCTCTTCTTTAGAAGGGCATTCTGGTAGATCAGTAGATTTTGCTATTTTTTCTTTGCATTTAGCGGGGGCTTCTTCTATTATAGGGGCTATTAATTTTATTTCTACTATTATTAATATGCGTAGATATGGGGTAGTGATGGAGAAGGTTCCTTTATTTGTTTGGTCAGTTTTAATTACAGCGGTTTTATTATTATTATCTTTACCTGTGTTAGCAGGGGCTATCACTATATTATTGACTGATCGAAATTTTAATACTTCTTTTTTTGACCCCGCTGGGGGAGGGGATCCAATTTTATTTCAACATTTATTTTGATTTTTTGGTCATCCTGAGGTTTATATTTTAATTTTACCTGGATTTGGAATTGTGTCACATGTAATTTGTGGAATTGTTGGAAAGCGGGAACCATTTGGGAATTTAGGGATGATTTATGCTATAGTAGGAATTGGTGGTATAGGGTTTGTTGTGTGAGCACATCACATATTTTCTGTTGGGATGGATGTAGATACACGGGCATATTTTACTGCGGCTACTATAATTATTGCTGTTCCTACTGGAATTAAAGTTTTTAGTTGAATGGCAACTTTACAAGGATCTTATTTTAGGGTAGAAGGGGCTTTAATATGGTGTATTGGTTTTATTTTTTTATTTACTTTAGGAGGTATTACTGGGGTGGTGTTATCTAATTCTTCTTTGGATATTGTTTTACATGACACTTATTATGTTGTGGCTCATTTTCATTATGTTCTTAGAATAGGAGCTGTATTTGCTATTTTAGGGGGTATTGTTTATTGATTTCCTTTGTTTTTTGGGGTTATTTTGGACCCTAAAAAGATTAAATTTCATTTTTATTTAATATTTATTGGAGTTAATATAACTTTT??
Npaynei_NorrisDamCave_N348 ?????????????????????????????????????????????????????????????????????????????????????????????????????????CTTTTACCCCCTTCATTATTATTATTGTTTATTTCTTCTATAGTAGAAATAGGTGTAGGAGCTGGGTGGACTATTTATCCTCCTCTTTCTTCTTTAGAGGGGCATTTTGGTAGGTCAGTAGATTTTGCTATTTTTTCTTTGCATTTAGCGGGGGCTTCTTCTATTATAGGGGCTATTAATTTTATTTCTACTATTATTAATATGCGTAGATACGGGGTAGTAATGGAGAAGGTTCCTTTATTTGTTTGGTCAGTTTTAATTACAGCGGTTTTATTGTTATTATCTTTACCTGTGTTAGCAGGGGCTATCACTATATTATTGACTGATCGAAATTTTAATACTTCTTTTTTTGATCCCGCTGGAGGAGGGGATCCAATTTTATTTCAACATTTATTTTGATTTTTTGGTCATCCTGAGGTTTATATTTTAATTTTACCTGGATTTGGTATCGTGTCGCATGTAATTTGTGGAATTGTCGGAAAGCGGGAACCATTTGGGAATTTAGGGATGATTTATGCTATAGTAGGAATTGGTGGTATAGGGTTTGTTGTGTGAGCTCATCATATATTTTCTGTTGGGATGGATGTTGATACACGGGCATATTTTACTGCGGCTACTATAATTATTGCTGTTCCTACTGGGATTAAAGTTTTTAGTTGAATGGCAACTTTACAAGGATCTTATTTTAGGGTAGAAGGGGCTTTAATATGGTGTATTGGGTTTATTTTTTTATTCACTTTAGGGGGTATTACTGGGGTGGTGCTATCTAATTCTTCTTTGGATATTGTTTTACATGACACTTATTATGTTGTGGCTCATTTTCATTACGTTCTTAGAATAGGAGCTGTATTTGCTATTTTAGGGGGTATTGTTTATTGATTTCCTTTGTTTTTTGGGGTTATTTTGGACCCTAAAAAGATTAAATTTCATTTTTATTTAATATTTATTGGAGTTAATATAACTTTT??
Npaynei_PigeonRoost_N754 ?????????CCTATCTTAATTGGGGGTTTTGGAAATTGGTTGGTTCCTTTAATATTAGGGGCTCCGGATATAGCTTTTCCTCGTATAAACAATTTAAGTTTTTGGCTTTTACCCCCTTCATTATTATTATTATTTATTTCTTCTATAGTAGAAATAGGTGTAGGAGCTGGATGGACTATTTATCCTCCTCTCTCTTCTTTAGAAGGGCATTCTGGTAGATCAGTAGATTTTGCTATTTTTTCTTTGCATTTAGCGGGGGCTTCTTCTATTATGGGTGCTATCAATTTTATTTCTACTATTATTAATATACGTAGATATGGGGTAGTAATGGAGAAGGTTCCTTTATTTGTTTGGTCAGTTTTAATTACAGCGGTTTTATTATTACTATCTTTACCTGTGTTAGCAGGTGCTATTACTATGTTATTGACTGATCGAAATTTTAATACTTCTTTTTTTGATCCTGCTGGGGGAGGGGATCCAATTTTATTTCAACATTTATTTTGATTTTTTGGTCATCCTGAGGTTTATATTTTGATTTTACCTGGGTTTGGTATTGTGTCACATGTAATTTGTGGAATTGTTGGAAAGCGGGAACCATTTGGGAATTTAGGAATAATTTATGCTATAGTGGGTATTGGTGGTATAGGGTTTGTTGTATGAGCTCATCATATATTTTCTGTTGGGATGGATGTCGATACGCGGGCATATTTTACTGCGGCTACTATAATTATTGCTGTTCCTACTGGGATTAAAGTTTTTAGTTGAATGGCAACTTTACAAGGATCTTATTTTAAGGTAGAAGGGGCTTTAATATGGTGTATTGGGTTTATTTTTTTGTTTACTTTAGGAGGAATTACTGGAGTGGTGCTATCTAATTCTTCTTTGGATATTGTTTTACATGATACTTATTATGTAGTGGCTCATTTCCATTATGTTCTTAGAATAGGAGCTGTATTTGCTATTTTAGGGGGTATTGTTTATTGATTTCCTTTGTTTTTTGGGGTTATTTTGGATCCTAAAAGGATCAAATTTCATTTTTATTTAATATTTATTGGAGTTAATATAACTTTT??
Npaynei_RoaringSprings_N483 ?????????????????????????????????????????????????????????????????????????????????????????????????????????CTTTTACCCCCTTCATTATTATTATTATTTATTTCTTCTATAGTAGAAATAGGTGTAGGAGCTGGATGGACTATTTATCCTCCTCTTTCTTCTTTAGAAGGCCATTCTGGTAGATCAGTAGATTTTGCTATTTTTTCTTTGCATTTAGCGGGGGCTTCTTCTATTATAGGGGCTATTAATTTTATTTCTACTATTATTAATATACGTAGATATGGGGTAGTAATGGAGAAGGTTTCTTTATTTGTTTGGTCAGTTTTAATTACAGCGGTTTTATTATTATTATCTTTACCTGTGTTGGCAGGGGCTATCACTATGTTATTGACTGATCGAAATTTTAATACTTCTTTTTTTGACCCCGCTGGGGGGGGGGATCCAATTTTATTTCAACATTTATTTTGATTTTTTGGTCATCCTGAGGTTTATATTTTAATTTTACCTGGATTCGGTATTGTGTCACATGTAATTTGTGGAATTGTTGGGAAACGGGAACCGTTTGGGAATTTAGGGATGATTTATGCTATAGTGGGTATTGGTGGTATAGGGTTTGTTGTGTGAGCTCATCATATATTTTCTGTTGGGATGGATGTTGATACACGGGCATATTTTACTGCGGCTACTATAATTATTGCTGTTCCTACTGGGATTAAAGTTTTTAGTTGGATAGCAACTTTACAAGGATCTTATTTTAGGGTAGAAGGGGCTTTAATATGGTGTATTGGGTTTATTTTTTTATTTACTTTAGGAGGTATTACTGGGGTGGTGTTATCTAATTCTTCCTTGGATATTGTTTTACATGATACTTATTATGTTGTAGCTCATTTTCATTATGTTCTTAGAATAGGAGCTGTATTTGCTATTTTAGGGGGTATTGTTTATTGATTTCCTTTGTTTTTTGGGGTTATTTTGGATCCTAAAAGGGTTAAATTTCATTTTTATTTAATATTT???????????????????????
Npaynei_RockCreekRec_N923 ?????????CCTATTTTAATTGGGGGTTTTGGAAATTGGTTGGTTCCTTTGATATTAGGGGCTCCAGATATAGCTTTTCCTCGTATAAACAATTTAAGTTTTTGGCTTTTACCTCCTTCATTATTATTATTGTTTATTTCTTCTATAGTAGAAATAGGTGTAGGAGCTGGATGGACTATTTATCCTCCTCTCTCTTCTTTAGAAGGGCATTCTGGTAGATCAGTAGATTTTGCTATTTTTTCTTTGCATTTAGCGGGAGCTTCTTCTATTATAGGGGCTATTAATTTTATTTCTACTATTATTAATATACGTAGATATGGGGTAGTGATGGAGAAGGTTCCTTTATTTGTTTGGTCAGTTTTAATTACAGCGGTTTTATTATTATTATCTTTACCTGTATTAGCAGGTGCTATTACTATGTTATTGACTGATCGAAATTTTAATACTTCTTTTTTTGACCCTGCTGGGGGAGGGGATCCCATTTTATTTCAACATTTATTTTGATTTTTTGGTCATCCTGAGGTTTATATTTTGATTCTACCTGGGTTTGGTATTGTGTCACATGTAATTTGTGGAATTGTTGGAAAGCGGGAACCATTTGGGAATTTAGGAATGATTTATGCTATAGTGGGTATTGGTGGTATAGGGTTTGTTGTATGAGCTCATCATATATTTTCTGTTGGGATGGATGTCGATACACGGGCGTATTTTACTGCGGCTACTATAATTATTGCTGTTCCTACTGGGATTAAAGTTTTTAGTTGAATAGCAACTTTACAAGGATCTTATTTTAGGGTAGAAGGGGCTTTAATATGGTGTATTGGGTTTATTTTTTTATTTACTTTAGGAGGAATTACTGGAGTGGTTCTATCTAATTCTTCTTTGGATATTGTTTTACATGATACTTATTATGTAGTAGCTCATTTTCATTATGTTCTTAGAATAGGGGCTGTATTTGCTATTTTAGGGGGTATTGTTTATTGATTTCCTTTGTTTTTTGGGGTTATTTTGGATCCTAAAAGGATTAAATTTCATTTTTATTTAATATTTATTGGAGTTAATATAACTTTT??
Npaynei_Sensabaugh_N507 ?????????????????????????????????????????????????????????????????????????????????????????????????????????CTTTTACCTCCTTCATTATTATTATTATTTATTTCTTCTATAGTAGAAATAGGTGTAGGAGCTGGATGAACTATTTATCCCCCTCTTTCTTCTTTAGAAGGGCATTCTGGTAGATCAGTAGATTTTGCTATTTTTTCTTTGCATTTAGCGGGGGCTTCTTCTATTATAGGGGCTATTAATTTTATTTCTACTATTATTAATATACGTAGATACGGGGTAGTAATGGAGAAGGTTCCTTTATTTGTTTGGTCAGTTTTAATTACAGCGGTTTTATTATTGTTATCTTTACCTGTGTTGGCAGGGGCTATCACTATGTTATTGACTGATCGAAATTTTAATACTTCTTTTTTTGATCCCGCTGGGGGAGGGGATCCAATTTTATTTCAACATTTATTTTGATTTTTTGGTCATCCTGAGGTTTATATTTTAATTTTACCTGGATTTGGTATTGTGTCACATGTAATTTGTGGAATTGTTGGAAAACGGGAACCATTTGGGAATTTAGGGATGATTTATGCTATAGTAGGTATTGGTGGTATAGGGTTTGTTGTGTGAGCTCATCATATATTTTCTGTTGGGATGGATGTTGATACACGGGCATATTTTACTGCGGCTACTATAATTATTGCTGTCCCTACTGGGATTAAAGTTTTTAGTTGAATAGCAACTTTACAAGGATCTTATTTTAGGGTAGAGGGGGCTTTAATATGGTGTATTGGGTTTATTTTTTTATTTACTTTAGGAGGTATTACTGGGGTGGTGCTATCTAATTCTTCTTTGGATATTGTTTTACATGATACTTATTATGTTGTAGCTCATTTTCATTATGTTCTTAGAATAGGAGCTGTATTTGCTATTTTAGGGGGTATTGTTTATTGATTTCCTTTGTTTTTTGGGGTTATTTTGGATCCTAAAAGGGTTAAATTTCATTTTTATTTAATATTTATTGGAGTTAATATAACTTTT??
Npaynei_UnakaMtns_N943 ?????????CCTATCTTAATTGGGGGTTTTGGAAATTGGTTGGTTCCTTTAATATTAGGGGCTCCGGATATAGCTTTTCCTCGTATAAACAATTTAAGTTTTTGGCTTTTACCCCCTTCATTATTATTATTATTTATTTCTTCTATAGTAGAAATAGGTGTAGGAGCTGGATGGACTATTTATCCTCCTCTCTCTTCTTTAGAAGGGCATTCTGGTAGATCAGTAGATTTTGCTATTTTTTCTTTGCATTTAGCGGGGGCTTCTTCTATTATAGGTGCTATTAATTTTATTTCTACTATTATTAATATACGTAGATATGGGGTAGTAATGGAGAAGGTTCCTTTATTTGTTTGGTCAGTTTTAATTACAGCGGTTTTATTATTACTATCTTTACCTGTGTTAGCAGGTGCTATTACTATGTTATTGACTGATCGAAATTTTAATACTTCTTTTTTTGATCCTGCTGGGGGAGGGGATCCAATTTTATTTCAACATTTATTTTGATTTTTTGGTCATCCTGAGGTTTATATTTTGATTTTACCTGGGTTTGGTATTGTGTCCCATGTAATTTGTGGAATTGTTGGAAAGCGGGAACCATTTGGGAATTTAGGAATAATTTATGCTATAGTGGGTATTGGTGGTATAGGGTTTGTTGTATGAGCTCATCATATATTTTCTGTTGGGATGGATGTCGATACGCGGGCATATTTTACTGCGGCTACTATAATTATTGCTGTTCCTACTGGGATTAAAGTTTTTAGTTGAATGGCAACTTTACAAGGATCTTATTTTAAGGTAGAAGGGGCTTTAATATGGTGTATTGGGTTTATTTTTTTGTTTACTTTAGGAGGAATTACTGGAGTGGTGCTATCCAATTCTTCTTTGGATATTGTTTTACATGATACTTATTATGTAGTGGCTCATTTCCATTATGTTCTTAGAATAGGAGCTGTATTTGCTATTTTAGGGGGTATTGTTTATTGATTTCCTTTGTTTTTTGGGGTTATTTTGGATCCTAAAAGGATCAAATTTCATTTTTATTTAATATTTATTGGAGTTAATATAACTTTT??
Npaynei_UnakaSprings_N1144 ATAGTTATACCTATTTTAATTGGGGGTTTTGGGAATTGGTTGGTTCCTTTAATATTAGGGGCTCCGGATATAGCTTTTCCTCGCATAAACAATTTAAGTTTTTGGCTTTTACCCCCTTCTTTATTATTATTATTTATTTCTTCTATAGTAGAAATAGGTGTAGGAGCTGGATGGACTATTTATCCTCCTCTTTCTTCTTTAGAAGGGCATTCTGGTAGATCAGTAGATTTTGTTATTTTTTCTTTGCATTTAGCGGGGGCTTCTTCTATTATAGGGGCTATTAATTTTATTTCTACTATTATTAATATACGTAGATACGGGGTAGTAATGGAGAAGGTTCCTTTATTTGTTTGGTCAGTTTTAATTACAGCGGTTTTATTATTATTATCTTTACCTGTGTTAGCAGGTGCTATTACTATGTTATTGACTGATCGAAATTTTAATACTTCTTTTTTTGATCCTGCTGGGGGAGGGGATCCAATTTTATTTCAACATTTATTTTGATTTTTTGGTCATCCTGAGGTTTATATTTTGATTTTACCTGGGTTTGGTATTGTATCACATGTAATTTGTGGAATTGTTGGAAAGCGGGAACCATTTGGGAATTTAGGAATAATTTATGCTATGGTGGGTATTGGTGGTATAGGGTTTGTTGTATGAGCTCATCATATATTTTCTGTTGGGATGGATGTTGATACGCGGGCATATTTTACTGCGGCTACTATAATTATTGCTGTTCCTACTGGGATTAAAGTTTTTAGTTGAATGGCAACTTTACAAGGATCTTATTTTAGGGTAGAAGGGGCTTTAATATGGTGTATTGGGTTTATTTTTTTATTTACTTTAGGAGGAATTACTGGAGTGGTGCTATCTAATTCTTCTTTGGATATTGTTTTACATGATACTTATTATGTAGTGGCTCATTTTCATTACGTTCTTAGAATAGGGGCTGTATTTGCTATTTTAGGGGGTATTGTTTATTGATTTCCTTTGTTTTTTGGGGTAATTTTGGATCCTAAAAGGATCAAATTTCATTTTTATTTAATATTTATTGGAGTTAATATAACTTTT??
Npaynei_WolfeCave_N519 ?????????CCTATTTTAATTGGTGGTTTTGGGAATTGGTTGGTTCCTTTAATATTAGGAGCTCCAGATATAGCTTTTCCTCGTATAAACAATTTAAGTTTTTGACTTTTACCTCCTTCATTACTATTATTGTTTATTTCTTCTATAGTAGAAATAGGTGTAGGAGCTGGATGGACTATTTATCCTCCTCTTTCTTCTTTAGAAGGGCATTTTGGAAGATCAGTAGATTTTGCTATTTTTTCTTTACATTTAGCGGGGGCTTCTTCTATTATGGGGGCTATTAATTTTATTTCTACTATTATTAATATGCGTAGATATGGGGTAGTAATGGAGAAAGTTCCTTTATTTGTTTGGTCAGTTTTAATTACAGCGGTTTTATTATTATTATCTTTACCTGTGTTAGCAGGGGCTATCACTATGTTATTAACTGATCGAAATTTTAATACTTCTTTTTTTGACCCCGCTGGGGGAGGGGATCCAATTTTATTTCAACATTTATTTTGATTTTTTGGTCACCCTGAGGTTTATATTTTGATTTTACCTGGGTTTGGAATTGTATCACATGTAATTTGTGGAATTGTTGGAAAGCGGGAACCATTTGGTAATTTAGGGATAATTTATGCTATAGTAGGTATTGGTGGTATAGGGTTTGTTGTGTGAGCACATCATATATTTTCTGTTGGGATGGATGTTGATACACGGGCATATTTTACTGCGGCTACTATAATTATTGCTGTTCCTACTGGGATTAAAGTTTTTAGTTGAATGGCAACTTTACAAGGATCTTATTTTAGGGTAGA?????????????????????????????????????????????????????????????????????????????????????????????????????????????????????????????????????????????????????????????????????????????????????????????????????????????????????????????????????????????????????????????????????????????????
Npaynei_DennisCove_N766 ?????????CCTATTTTAATTGGGGGTTTTGGAAATTGGTTGGTTCCTTTAATATTAGGAGCTCCAGATATAGCTTTTCCTCGTATAAACAATTTAAGTTTTTGGCTTTTACCCCCTTCATTATTATTATTGTTTATTTCTTCTATAGTAGAAATAGGTGTAGGAGCTGGATGGACTATTTATCCTCCTCTCTCTTCTTTAGAAGGACATTCTGGTAGATCAGTAGATTTTGCTATTTTTTCTTTGCATTTAGCGGGGGCTTCTTCTATTATAGGGGCTATTAATTTTATTTCTACTATTATTAATATACGTAGATATGGGGTAGTAATGGAGAAGGTTCCTTTATTTGTTTGGTCAGTTTTAATTACAGCGGTTTTATTATTATTATCTTTACCTGTGTTAGCAGGTGCTATTACTATGTTATTGACTGATCGAAATTTTAATACTTCTTTTTTTGACCCTGCTGGGGGAGGGGATCCAATTTTATTTCAACATTTATTTTGATTTTTTGGTCATCCTGAGGTTTATATTTTGATTTTACCTGGGTTTGGTATTGTGTCACATGTAATTTGTGGAATTGTTGGAAAGCGGGAACCATTTGGGAATTTAGGAATGATTTACGCTATAGTGGGTATTGGTGGTATAGGGTTTGTTGTATGAGCTCATCATATATTTTCTGTTGGGATGGATGTCGATACGCGGGCATATTTTACTGCGGCTACTATAATTATTGCTGTTCCTACTGGGATTAAAGTTTTTAGTTGAATGGCAACTTTACAAGGATCTTATTTTAGGGTAGAAGGGGCTTTAATATGGTGTATTGGGTTTATTTTTTTATTTACTTTAGGAGGAATTACTGGAGTGGTGTTATCTAATTCTTCTTTGGATATTGTTTTACATGACACTTATTATGTAGTGGCTCATTTTCATTACGTTCTTAGAATAGGAGCTGTATTTGCTATTTTAGGTGGTATTGTTTATTGATTTCCTTTGTTTTTTGGAGTTATTTTGGACCCTAAAAGGATCAAATTTCATTTTTATTTAATATTTATTGGAGTTAATATAACTTTT??
Npaynei_IngramBranch_N925 ?????????CCTATTTTAATTGGGGGTTTTGGAAATTGGTTGGTTCCTTTAATATTAGGAGCTCCAGATATAGCTTTTCCTCGTATAAACAATTTAAGTTTTTGGCTTTTACCCCCTTCATTATTATTATTGTTTATTTCTTCTATAGTAGAAATAGGTGTAGGAGCTGGATGGACTATTTATCCTCCTCTCTCTTCTTTAGAAGGACATTCTGGTAGATCAGTAGATTTTGCTATTTTTTCTTTGCATTTAGCGGGGGCTTCTTCTATTATAGGGGCTATTAATTTTATTTCTACTATTATTAATATACGTAGATATGGGGTAGTAATGGAGAAGGTTCCTTTATTTGTTTGGTCAGTTTTAATTACAGCGGTTTTATTATTATTATCTTTACCTGTGTTAGCAGGTGCTATTACTATGTTATTGACTGATCGAAATTTTAATACTTCTTTTTTTGACCCTGCTGGGGGAGGGGATCCAATTTTATTTCAACATTTATTTTGATTTTTTGGTCATCCTGAGGTTTATATTTTGATTTTACCTGGGTTTGGTATTGTGTCACATGTAATTTGTGGAATTGTTGGAAAGCGGGAACCATTTGGGAATTTAGGAATGATTTACGCTATAGTGGGTATTGGTGGTATAGGGTTTGTTGTATGAGCTCATCATATATTTTCTGTTGGGATGGATGTCGATACGCGGGCATACTTTACTGCGGCTACTATAATTATTGCTGTTCCTACTGGGATTAAAGTTTTTAGTTGAATGGCAACTTTACAAGGATCTTATTTTAGG??????????????????????????????????????????????????????????????????????????????????????????????????????????????????????????????????????????????????????????????????????????????????????????????????????????????????????????????????????????????????????????????????????????????????????
Npaynei_IngramBranch_N926 ?????????CCTATTTTAATTGGGGGTTTTGGAAATTGGTTGGTTCCTTTAATATTAGGAGCTCCAGATATAGCTTTTCCTCGTATAAACAATTTAAGTTTTTGGCTTTTACCCCCTTCATTATTATTATTGTTTATTTCTTCTATAGTAGAAATAGGTGTAGGAGCTGGATGGACTATTTATCCTCCTCTCTCTTCTTTAGAAGGACATTCTGGTAGATCAGTAGATTTTGCTATTTTTTCTTTGCATTTAGCGGGGGCTTCTTCTATTATAGGGGCTATTAATTTTATTTCTACTATTATTAATATACGTAGATATGGGGTAGTAATGGAGAAGGTTCCTTTATTTGTTTGGTCAGTTTTAATTACAGCGGTTTTATTATTATTATCTTTACCTGTGTTAGCAGGTGCTATTACTATGTTATTGACTGATCGAAATTTTAATACTTCTTTTTTTGACCCTGCTGGGGGAGGGGATCCAATTTTATTTCAACATTTATTTTGATTTTTTGGTCATCCTGAGGTTTATATTTTGATTTTACCTGGGTTTGGTATTGTGTCACATGTAATTTGTGGAATTGTTGGAAAGCGGGAACCATTTGGGAATTTAGGAATGATTTACGCTATAGTGGGTATTGGTGGTATAGGGTTTGTTGTATGAGCTCATCATATATTTTCTGTTGGGATGGATGTCGATACGCGGGCATACTTTACTGCGGCTACTATAATTATTGCTGTTCCTACTGGGATTAAAGTTTTTAGTTGAATGGCAACTTTACAAGGATCTTATTTTAGGGTAGAAGGGGCTTTAATATGGTGTATTGGGTTTATTTTTTTATTTACTTTAGGAGGAATTACTGGAGTGGTGTTATCTAATTCTTCTTTGGATATTGTTTTACATGACACTTATTATGTAGTGGCTCATTTTCATTACGTTCTTAGAATAGGAGCTGTATTTGCTATTTTAGGTGGTATTGTTTATTGATTTCCTTTGTTTTTTGGAGTTATTTTGGACCCTAAAAGGATCAAATTTCATTTTTATTTAATATTTATTGGAGTTAATATAACTTTT??
Nroanensis_HensonCrk_N1135 ATAGTTATACCTATTTTAATTGGGGGTTTTGGAAATTGGTTGGTTCCTTTAATATTAGGAGCTCCAGATATAGCTTTTCCTCGTATAAACAATTTAAGTTTTTGGCTTTTACCCCCTTCATTATTATTATTGTTTATTTCTTCTATAGTAGAAATAGGTGTAGGAGCTGGATGGACTATTTATCCTCCTCTCTCTTCTTTAGAAGGACATTCTGGTAGATCAGTAGATTTTGCTATTTTTTCTTTGCATTTAGCGGGGGCTTCTTCTATTATAGGGGCTATTAATTTTATTTCTACTATTATTAATATACGTAGATATGGGGTAGTAATGGAGAAGGTTCCTTTATTTGTTTGGTCAGTTTTAATTACAGCGGTTTTATTATTATTATCTTTACCTGTGTTAGCAGGTGCTATTACTATGTTATTGACTGATCGAAATTTTAATACTTCTTTTTTTGACCCTGCTGGGGGAGGGGATCCAATTTTATTTCAACATTTATTTTGATTTTTTGGTCATCCTGAGGTTTATATTTTGATTTTACCTGGGTTTGGTATTGTGTCACATGTAATTTGTGGAATTGTTGGAAAGCGGGAACCATTTGGGAATTTAGGAATGATTTACGCTATAGTGGGTATTGGTGGTATAGGGTTTGTTGTATGAGCTCATCATATATTTTCTGTTGGGATGGATGTCGATACGCGGGCATATTTTACTGCGGCTACTATAATTATTGCTGTTCCTACTGGGATTAAAGTTTTTAGTTGAATGGCAACTTTACAAGGATCTTATTTTAGGGTAGAAGGGGCTTTAATATGGTGTATTGGGTTTATTTTTTTATTTACTTTAGGAGGAATTACTGGAGTGGTGTTATCTAATTCTTCTTTGGATATTGTTTTACATGACACTTATTATGTAGTGGCTCATTTTCATTACGTTCTTAGAATAGGAGCTGTATTTGCTATTTTAGGTGGTATTGTTTATTGATTTCCTTTGTTTTTTGGAGTTATTTTGGACCCTAAAAGGATCAAATTTCATTTTTATTTAATATTTATTGGAGTTAATATAACTTTT??
Nroanensis_lowRoanValley_N758 ?????????CCTATTTTAATTGGGGGTTTTGGAAATTGGTTGGTTCCTTTAATATTAGGAGCTCCGGATATAGCTTTTCCTCGTATAAACAATTTAAGTTTTTGGCTTTTACCCCCTTCATTATTATTATTGTTTATTTCTTCTATAGTAGAAATAGGTGTAGGAGCTGGATGGACTATTTATCCTCCTCTTTCTTCTTTAGAAGGGCATTCTGGTAGATCAGTAGATTTTGCTATTTTTTCTTTGCATTTAGCGGGGGCTTCTTCTATTATAGGGGCTATTAATTTTATTTCTACTATTATTAATATACGTAGATATGGGGTAGTAATGGAGAAGGTTCCTTTATTTGTTTGGTCAGTTTTAATTACAGCGGTTTTATTATTATTATCTTTACCTGTGTTAGCAGGTGCTATTACTATGTTATTGACTGATCGAAATTTTAATACTTCTTTTTTTGATCCTGCTGGGGGAGGGGATCCAATTTTATTTCAACATTTATTTTGATTTTTTGGTCATCCTGAGGTTTATATTTTGATTTTACCTGGGTTTGGTATTGTGTCACATGTAATTTGTGGAATTGTTGGAAAGCGGGAACCATTTGGGAATTTAGGAATGATTTACGCTATAGTGGGTATTGGTGGTATAGGGTTTGTTGTATGAGCTCATCATATATTTTCTGTTGGGATGGATGTCGATACGCGGGCGTATTTTACTGCGGCTACTATAATTATTGCTGTTCCTACTGGGATTAAAGTTTTTAGTTGAATGGCAACTTTACAAGGATCTTATTTTAGGGTAGAAGGGGCTTTAATATGGTGTATTGGGTTTATTTTTTTATTTACTTTAGGAGGAATCACTGGAGTGGTGTTATCTAATTCTTCTTTGGATATTGTTTTACATGACACTTATTATGTAGTGGCTCATTTTCATTATGTTCTTAGAATAGGAGCTGTATTTGCTATTTTAGGGGGTATTGTTTATTGATTTCCTTTGTTTTTTGGGGTTATTTTGGATCCTAAAAGGATCAAATTTCATTTTTATTTAATATTTATTGGAGTTAATATAACTTTT??
Nroanensis_N_CarversGap_N928 ?????????CCTATTTTAATTGGGGGTTTTGGAAATTGGTTGGTTCCTTTAATATTAGGAGCTCCAGATATAGCTTTTCCTCGTATAAACAATTTAAGTTTTTGGCTTTTACCCCCTTCATTATTATTATTGTTTATTTCTTCTATAGTAGAAATAGGTGTAGGAGCTGGATGGACTATTTATCCTCCTCTCTCTTCTTTAGAAGGACATTCTGGTAGATCAGTAGATTTTGCTATTTTTTCTTTGCATTTAGCGGGGGCTTCTTCTATTATAGGGGCTATTAATTTTATTTCTACTATTATTAATATACGTAGATATGGGGTAGTAATGGAGAAGGTTCCTTTATTTGTTTGGTCAGTTTTAATTACAGCGGTTTTATTATTATTATCTTTACCTGTGTTAGCAGGTGCTATTACTATGTTATTGACTGATCGAAATTTTAATACTTCTTTTTTTGACCCTGCTGGGGGAGGGGATCCAATTTTATTTCAACATTTATTTTGATTTTTTGGTCATCCTGAGGTTTATATTTTGATTTTACCTGGGTTTGGTATTGTGTCACATGTAATTTGTGGAATTGTTGGAAAGCGGGAACCATTTGGGAATTTAGGAATGATTTACGCTATAGTGGGTATTGGTGGTATAGGGTTTGTTGTATGAGCTCATCATATATTTTCTGTTGGGATGGATGTCGATACGCGGGCATATTTTACTGCGGCTACTATAATTATTGCTGTTCCTACTGGGATTAAAGTTTTTAGTTGAATGGCAACTTTACAAGGATCTTATTTTAGGGTAGAAGGGGCTTTAATATGGTGTATTGGGTTTATTTTTTTATTTACTTTAGGAGGAATTACTGGAGTGGTGTTATCTAATTCTTCTTTGGATATTGTTTTACATGACACTTATTATGTAGTGGCTCATTTTCATTACGTTCTTAGAATAGGAGCTGTATTTGCTATTTTAGGTGGTATTGTTTATTGATTTCCTTTGTTTTTTGGAGTTATTTTGGACCCTAAAAGGATCAAATTTCATTTTTATTTAATATTTATTGGAGTTAATATAACTTTT??
Nroanensis_RoanHighBluff_N762 ?????????CCTATTTTAATTGGGGGTTTTGGAAATTGGTTGGTTCCTTTAATATTAGGAGCTCCAGATATAGCTTTTCCTCGTTTAAACAATTTAAGTTTTTGGCTTTTACCCCCTTCATTATTATTATTGTTTATTTCTTCTATAGTAGAAATAGGTGTAGGAGCTGGATGGACTATTTATCCTCCTCTCTCTTCTTTAGAAGGACATTCTGGTAGATCAGTAGATTTTGCTATTTTTTCTTTGCATTTAGCGGGGGCTTCTTCTATTATAGGGGCTATTAATTTTATTTCTACTATTATTAATATACGTAGATATGGGGTAGTAATGGAGAAGGTTCCTTTATTTGTTTGGTCAGTTTTAATTACAGCGGTTTTATTATTATTATCTTTACCTGTGTTAGCAGGTGCTATTACTATGTTATTGACTGATCGAAATTTTAATACTTCTTTTTTTGACCCTGCTGGGGGAGGGGATCCAATTTTATTTCAACATTTATTTTGATTTTTTGGTCATCCTGAGGTTTATATTTTGATTTTACCTGGGTTTGGTATTGTGTCACATGTAATTTGTGGAATTGTTGGAAAGCGGGAACCATTTGGGAATTTAGGAATGATTTACGCTATAGTGGGTATTGGTGGTATAGGGTTTGTTGTATGAGCTCATCATATATTTTCTGTTGGGATGGATGTCGATACGCGGGCATATTTTACTGCGGCTACTATAATTATTGCTGTTCCTACTGGGATTAAAGTTTTTAGTTGAATGGCAACTTTACAAGGATCTTATTTTAGGGTAGAAGGGGCTTTAATATGGTGTATTGGGTTTATTTTTTTATTTACTTTAGGAGGAATTACTGGAGTGGTGTTATCTAATTCTTCTTTGGATATTGTTTTACATGACACTTATTATGTAGTGGCTCATTTTCATTACGTTCTTAGAATAGGAGCTGTATTTGCTATTTTAGGTGGTATTGTTTATTGATTTCCTTTGTTTTTTGGAGTTATTTTGGACCCTAAAAGGATCAAATTTCATTTTTATTTAATATTTATTGGAGTTAATATAACTTTT??
Nsilvanus_AlarkaRd_N859 ?????????CCTATTTTAATTGGAGGTTTTGGGAATTGGTTGGTCCCTTTAATATTGGGGGCTCCAGATATGGCTTTCCCTCGTATGAATAATTTAAGTTTTTGGCTTTTACCTCCTTCATTATTATTGTTATTTATTTCTTCTATAGTAGAAATGGGGGTTGGGGCTGGATGGACTATTTATCCTCCTCTTTCTTCTTTAGAAGGGCATTCTGGTAGATCAGTAGATTTTGCTATTTTTTCTTTACATTTAGCGGGGGCTTCGTCTATTATGGGGGCTATTAATTTTATTTCTACTATTATTAATATACGAAGATATGGGGTAAGAATGGAGAAGGTTCCTTTATTTGTTTGATCAGTTTTAATTACGGCGGTTTTATTATTATTATCTCTGCCTGTGCTAGCAGGTGCTATTACTATGTTGTTGACTGATCGAAATTTTAATACTTCTTTTTTTGACCCAGCTGGGGGGGGGGATCCAATTTTATTTCAGCATTTATTTTGATTTTTTGGTCATCCTGAGGTTTATATTTTGATTTTACCTGGGTTTGGGATTGTGTCTCATGTAATTTGTGGGGTTGTTGGAAAGCGGGAACCATTTGGAAATTTAGGTATAATTTATGCTATAGTGGGTATTGGGGGTATAGGATTTGTTGTGTGAGCCCATCATATATTTTCTGTTGGGATAGATGTTGATACTCGGGCTTATTTTACTGCGGCTACTATAATTATTGCTGTTCCGACGGGAATTAAGGTTTTTAGCTGGATGGCAACTTTGCAAGGATCTTATTTTAAAATAGAAGGTGCTTTAATATGGTGTGTAGGGTTTGTTTTTTTATTTACTTTAGGGGGTATTACTGGGGTAGTTTTATCTAATTCTTCTTTGGATATTGTTTTACATGATACTTATTATGTGGTTGCTCATTTTCATTATGTTCTTAGAATAGGAGCTGTTTTTGCTATTTTAGGGGGTATTGTTTATTGATTTCCTTTATTTTTTGGGGTAATTTTAGACCCTAAAAGGATTAAATTTCATTTTTATTTAATATTTATTGGGGTTAATATAACTTTT??
Nsilvanus_DicksCreek_N875 ATAGTTATACCTATTTTAATTGGGGGTTTTGGGAATTGGTTGGTTCCTTTAATATTGGGGGCTCCAGATATGGCTTTCCCTCGTATAAACAATTTAAGTTTTTGGCTTTTACCTCCCTCATTACTATTGTTATTTATTTCTTCTATAGTAGAAATAGGGGTAGGGGCTGGATGAACTATTTATCCTCCTCTTTCTTCTTTAGAAGGGCATTCTGGGAGATCAGTAGATTTTGCTATTTTTTCTTTGCATTTAGCGGGAGCTTCGTCTATTATGGGGGCTATTAATTTTATTTCTACTATTATTAATATACGAAGATACGGGGTAAGAATGGAGAAGGTTCCTTTATTTGTTTGATCAGTTTTAATTACGGCAGTTTTATTATTATTATCTTTACCTGTGTTAGCAGGTGCTATTACTATGTTGTTGACTGATCGAAATTTTAATACTTCTTTTTTTGATCCAGCTGGGGGGGGGGATCCAATTTTATTTCAGCATTTATTTTGATTTTTTGGTCATCCTGAGGTTTATATTTTGATTTTACCTGGGTTTGGGATTGTGTCTCATGTAATTTGTGGGGTTGTTGGAAAGCGGGAACCGTTTGGAAATTTAGGGATAATTTATGCTATAGTGGGTATTGGTGGTATAGGGTTTGTTGTGTGGGCCCATCATATGTTTTCTGTTGGGATAGATGTGGATACTCGGGCTTATTTTACTGCGGCTACTATAATTATTGCTGTTCCTACTGGAATTAAGGTTTTTAGCTGAATGGCAACGTTACAAGGATCTTATTTTAAGATAGAGGGTGCTTTAATATGGTGTGTAGGGTTTGTTTTTTTATTTACTCTAGGGGGTATTACTGGGGTAGTTTTATCTAATTCTTCTTTGGATATTGTTTTGCATGATACTTACTATGTGGTGGCTCATTTTCATTATGTCCTTAGAATAGGAGCTGTTTTTGCTATTTTAGGGGGTATAGTTTATTGATTTCCTTTGTTTTTTGGGGTAATTTTGGATCCTAAAAGGATTAAGTTTCATTTTTATTTAATATTTATTGGGGTTAATATAACTTTT??
Nsilvanus_DicksCreek_N876 ATAGTTATACCCATTTTAATTGGGGGTTTTGGGAATTGGTTGGTTCCTTTAATATTGGGGGCTCCAGATATGGCCTTCCCTCGTATAAACAATTTAAGTTTTTGGCTTTTACCTCCCTCATTACTATTGTTATTTATTTCTTCTATAGTAGAAATAGGGGTAGGGGCTGGATGAACTATCTATCCTCCTCTTTCTTCTTTAGAAGGACATTCTGGGAGATCAGTAGATTTTGCTATTTTTTCTTTGCATTTAGCGGGAGCTTCGTCTATTATGGGGGCTATTAATTTTATTTCTACTATTATTAATATACGAAGATATGGGGTAAGAATGGAGAAGGTTCCTTTATTCGTTTGGTCAGTTTTAATTACGGCAGTTTTATTATTATTATCTTTACCTGTGTTAGCAGGTGCTATTACTATGTTGTTGACTGATCGAAATTTTAATACTTCTTTTTTTGATCCAGCTGGGGGGGGGGATCCAATTTTATTTCAGCATTTATTTTGATTTTTTGGTCATCCTGAGGTTTATATTTTGATTTTACCTGGGTTTGGGATTGTGTCTCATGTAATTTGTGGGGTTGTTGGAAAGCGGGAGCCGTTTGGAAATTTAGGGATAATTTATGCTATAGTGGGTATTGGTGGTATAGGGTTTGTTGTGTGGGCCCATCATATATTTTCTGTTGGAATAGATGTGGATACTCGGGCTTATTTTACTGCGGCTACTATAATTATTGCTGTTCCTACTGGGATTAAGGTTTTTAGTTGAATGGCAACGTTACAAGGATCTTATTTTAAGATAGAGGGTGCTTTGATATGGTGTGTAGGGTTTGTTTTTTTATTTACTTTAGGAGGTATTACTGGGGTAGTTTTATCTAATTCTTCTTTGGATATTGTTTTGCATGATACTTATTATGTGGTGGCTCATTTTCATTATGTTCTTAGAATAGGAGCTGTTTTTGCTATTTTAGGGGGTATAGTTTATTGATTTCCTTTGTTTTTTGGGGTAATTTTGGATCCTAAAAGGATTAAATTTCATTTTTATTTAATATTTATTGGGGTTAATATAACTTTT??
Nsilvanus_Elijay_N395 ATAGTTATACCTATTTTAATTGGGGGTTTTGGGAATTGGTTGGTTCCTTTAATATTGGGGGCTCCAGATATGGCCTTCCCTCGTATAAACAATTTAAGTTTTTGGCTTTTACCGCCCTCACTACTATTGTTATTTATTTCTTCTATAGTAGAAATAGGGGTAGGGGCTGGATGAACTATCTATCCCCCTCTTTCTTCTTTAGAAGGACATTCTGGGAGATCAGTAGATTTTGCTATTTTTTCTTTGCATTTAGCGGGAGCTTCGTCTATTATGGGGGCTATTAATTTTATTTCTACTATTATTAATATACGAAGATATGGGGTAAGAATGGAGAAGGTTCCTTTATTCGTTTGGTCAGTTTTAATTACGGCAGTTTTATTATTATTATCTTTACCTGTGTTAGCAGGTGCTATTACTATGTTGTTGACTGATCGAAATTTTAATACTTCTTTTTTTGATCCAGCTGGGGGGGGGGATCCAATTTTATTTCAGCATTTATTTTGATTTTTTGGTCATCCTGAGGTTTATATTTTGATTTTACCTGGGTTTGGGATTGTGTCTCATGTAATTTGTGGGGTTGTTGGAAAGCGGGAACCGTTTGGAAATTTAGGGATAATTTATGCTATAGTGGGTATTGGTGGTATAGGGTTTGTTGTGTGGGCCCATCATATATTTTCTGTTGGGATAGATGTGGATACTCGGGCTTATTTTACTGCGGCTACTATAATTATTGCTGTTCCTACTGGGATTAAGGTTTTTAGTTGAATGGCAACGTTACAAGGATCTTATTTTAAGATAGAGGGTGCTTTAATATGGTGTGTAGGGTTTGTTTTTTTATTTACTCTAGGGGGTATTACTGGGGTAGTTTTATCTAATTCTTCTTTGGATATTGTTTTGCATGATACTTATTATGTGGTGGCTCATTTTCATTATGTTCTTAGAATAGGAGCTGTTTTTGCTATTTTAGGGGGTATAGTTTATTGATTTCCTTTGTTTTTTGGGGTGATTTTGGATCCTAAAAGGATTAAATTTCATTTTTATTTAATATTTATTGGGGTTAATATAACTTTT??
Nsilvanus_FieTop_N893 ?????????CCTATTTTAATTGGGGGTTTTGGAAATTGGTTGGTTCCTTTGATATTAGGGGCTCCGGATATGGCTTTTCCTCGGATAAACAATTTAAGTTTTTGGCTTTTACCTCCCTCATTATTATTGTTATTTATTTCTTCTATAGTAGAGATGGGGGTAGGGGCTGGATGGACTATTTATCCTCCTCTTTCTTCTTTAGAAGGGCATTCTGGTAGATCAGTAGATTTTGCTATTTTTTCTTTACATTTAGCAGGGGCTTCTTCTATTATGGGGGCTATTAATTTTATTTCTACTATTATTAATATACGGAGATATGGGGTAAGAATAGAGAAAGTACCTTTATTTGTATGATCGGTTTTAATTACAGCGGTTTTGTTATTATTATCTTTACCTGTGTTAGCAGGTGCTATTACTATGTTGTTGACTGATCGAAATTTTAATACTTCTTTTTTTGACCCAGCTGGGGGGGGGGATCCAATTTTATTTCAGCATTTATTTTGATTTTTTGGTCATCCTGAGGTTTATATTTTGATTTTACCTGGGTTTGGGATTGTGTCTCATGTAATTTGTGGAGTTGTTGGGAAACGAGAACCATTTGGGAATTTAGGGATAATTTATGCTATAGTGGGTATTGGCGGGATAGGGTTTGTTGTTTGAGCTCATCATATGTTTTCTGTAGGGATAGATGTTGATACTCGGGCTTATTTTACTGCGGCTACTATAATTATTGCTGTTCCTACTGGGATTAAGGTTTTTAGTTGAATGGCAACTTTACAAGGGTCTTATTTTAAAATAGAGGGTGCTTTGATATGGTGTGTGGGATTTGTTTTTTTATTTACTTTAGGGGGAATTACCGGGGTAGTTTTATCTAATTCTTCCTTGGATATTGTTTTGCATGATACCTACTATGTGGTGGCTCATTTCCATTATGTTCTTAGAATAGGAGCTGTTTTTGCTATTTTAGGGGGGATTGTTTATTGATTTCCTTTGTTTTTTGGGGTAATTTTAGACCCTAAAAGGATTAAATTTCATTTTTATTTAATATTTATTGGGGTTAATATAACTTTT??
Nsilvanus_GermanyCove_N1017 ATAGTTATACCTATTTTAATTGGGGGTTTTGGGAATTGGTTAGTTCCTTTAATATTAGGGGCTCCGGATATGGCTTTTCCTCGGATAAATAATTTAAGTTTTTGGCTTTTACCTCCGTCATTATTATTATTGTTTATTTCTTCTATAGTAGAAATGGGGGTGGGGGCTGGATGAACTATTTATCCTCCTCTTTCTTCTTTAGAAGGGCATTCTGGAAGATCAGTAGATTTTGCTATTTTTTCTTTACATTTAGCAGGGGCTTCTTCTATTATGGGGGCTATTAATTTTATTTCTACTATTATTAATATACGGAGATATGGGGTAAGAATGGAGAAAGTTCCTTTATTTGTGTGATCGGTTTTAATTACAGCGGTTTTATTATTATTATCTTTGCCTGTGTTAGCAGGTGCTATTACTATGTTGTTGACTGATCGAAATTTTAACACTTCTTTTTTTGATCCAGCTGGGGGAGGGGATCCAATTTTATTTCAGCATTTATTTTGATTTTTTGGTCATCCTGAGGTTTATATTTTGATTTTACCTGGGTTTGGGATTGTGTCTCATGTAATTTGTGGAGTTGTTGGAAAGCGGGAACCATTTGGAAATTTAGGTATAATTTATGCTATAGTGGGTATTGGCGGTATAGGGTTTGTTGTGTGAGCTCATCATATATTTTCTGTTGGGATAGATGTTGATACTCGGGCTTATTTTACTGCGGCTACTATAATTATTGCTGTCCCTACTGGGATCAAGGTTTTTAGTTGAATGGCAACGTTACAAGGATCTTATTTTAAGATAGAGGGTGCTTTAATATGGTGTGTGGGATTTGTTTTTTTATTTACTTTAGGGGGTATTACTGGGGTAGTTTTATCTAATTCTTCTTTGGATATTGTTTTGCATGATACTTACTATGTGGTAGCCCATTTTCATTATGTTCTTAGAATAGGAGCTGTTTTTGCTATTTTAGGGGGTATTGTTTATTGATTTCCTTTGTTTTTTGGGGTAATTTTGGATCCTAAAAGGATTAAATTTCATTTTTATTTAATATTTATTGGGGTTAATATAACTTTT??
Nsilvanus_HeboMtn_N1028 ATAGTTATACCTATTTTAATTGGGGGTTTTGGGAATTGGTTGGTTCCTTTGATGTTAGGGGCTCCGGATATAGCTTTTCCTCGGATAAACAATTTAAGTTTTTGGCTTTTACCTCCCTCATTATTATTGTTATTTATTTCTTCTATAGTAGAAATGGGGGTAGGGGCTGGATGAACTATTTATCCGCCTCTTTCTTCTTTAGAAGGACATTCTGGTAGATCAGTAGATTTTGCTATTTTTTCTTTACATTTAGCAGGGGCTTCTTCTATTATGGGGGCTATTAATTTTATTTCTACTATTATTAATATACGGAGATATGGGGTAAGAATGGAGAAAGTACCTTTATTTGTATGGTCGGTTTTAATTACAGCGGTTTTGTTATTATTATCTTTACCTGTGTTGGCAGGTGCTATTACTATGTTGTTGACTGATCGAAATTTTAATACTTCTTTTTTTGACCCAGCTGGGGGGGGGGATCCAATTTTATTTCAGCATTTATTTTGATTTTTTGGTCATCCTGAGGTTTATATTTTGATTTTACCGGGGTTTGGGATTGTGTCTCATGTAATTTGTGGAGTTGTTGGGAAACGAGAACCATTTGGAAATTTAGGTATAATTTATGCTATAGTTGGTATTGGCGGGATAGGGTTTGTTGTTTGAGCCCATCATATGTTTTCTGTTGGGATAGATGTGGATACTCGGGCTTATTTTACTGCGGCTACTATAATTATTGCTGTTCCTACTGGGATTAAGGTTTTTAGTTGAATGGCAACATTACAAGGGTCTTATTTTAAAATAGAGGGTGCTTTAATATGGTGTGTGGGATTTGTTTTTTTATTTACTTTAGGGGGGATTACTGGGGTAGTTTTATCTAATTCTTCCTTGGATATTGTTTTGCATGATACCTACTATGTGGTGGCTCATTTTCATTATGTCCTTAGAATAGGAGCTGTTTTTGCTATTTTAGGGGGGATTGTTTATTGATTCCCTTTGTTTTTTGGGGTAATTTTAGATCCTAAAAGGATTAAATTTCATTTTTATTTAATATTTATTGGGGTTAATATAACTTTT??
Nsilvanus_HeboMtn_N1029 ATAGTTATACCTATTTTAATTGGGGGTTTTGGGAATTGGTTGGTTCCTTTGATGTTAGGGGCTCCGGATATAGCTTTTCCTCGGATAAACAATTTAAGTTTTTGGCTTTTACCTCCCTCATTATTATTGTTATTTATTTCTTCTATAGTAGAAATGGGGGTAGGGGCTGGATGAACTATTTATCCGCCTCTTTCTTCTTTAGAAGGACATTCTGGTAGATCAGTAGATTTTGCTATTTTTTCTTTACATTTAGCAGGGGCTTCTTCTATTATGGGGGCTATTAATTTTATTTCTACTATTATTAATATACGGAGATATGGGGTAAGAATGGAGAAAGTACCTTTATTTGTATGGTCGGTTTTAATTACAGCGGTTTTGTTATTATTATCTTTACCTGTGTTGGCAGGTGCTATTACTATGTTGTTGACTGATCGAAATTTTAATACTTCTTTTTTTGACCCAGCTGGGGGGGGGGATCCAATTTTATTTCAGCATTTATTTTGATTTTTTGGTCATCCTGAGGTTTATATTTTGATTTTACCGGGGTTTGGGATTGTGTCTCATGTAATTTGTGGAGTTGTTGGGAAACGAGAACCATTTGGAAATTTAGGTATAATTTATGCTATAGTTGGTATTGGCGGGATAGGGTTTGTTGTTTGAGCCCATCATATGTTTTCTGTTGGGATAGATGTGGATACTCGGGCTTATTTTACTGCGGCTACTATAATTATTGCTGTTCCTACTGGGATTAAGGTTTTTAGTTGAATGGCAACATTACAAGGGTCTTATTTTAAAATAGAGGGTGCTTTAATATGGTGTGTGGGATTTGTTTTTTTATTTACTTTAGGGGGGATTACTGGGGTAGTTTTATCTAATTCTTCCTTGGATATTGTTTTGCATGATACCTACTATGTGGTGGCTCATTTTCATTATGTCCTTAGAATAGGAGCTGTTTTTGCTATTTTAGGGGGGATTGTTTATTGATTCCCTTTGTTTTTTGGGGTAATTTTAGATCCTAAAAGGATTAAATTTCATTTTTATTTAATATTTATTGGGGTTAATATAACTTTT??
Nsilvanus_RockyBluffCG_N743 ?????????CCTATTTTGATTGGGGGTTTTGGGAATTGGTTGGTTCCTTTGATATTAGGGGCTCCGGATATAGCTTTTCCTCGGATAAACAATTTAAGTTTTTGGCTTTTACCTCCCTCATTATTATTGTTATTTATTTCTTCTATAGTAGAAATGGGGGTAGGGGCTGGATGAACTATTTATCCTCCTCTTTCTTCTTTAGAAGGGCATTCTGGTAGATCAGTAGATTTTGCTATTTTTTCTTTACATTTAGCAGGGGCTTCTTCTATTATGGGGGCTATTAATTTTATTTCTACTATTATTAATATACGGAGATATGGGGTAAGAATAGAGAAAGTACCTTTATTTGTATGATCGGTTTTAATTACAGCGGTTTTGTTATTATTATCTTTACCTGTGTTAGCAGGTGCTATTACTATGTTGTTGACTGATCGAAATTTTAATACTTCTTTTTTTGACCCAGCTGGGGGGGGGGATCCAATTTTATTTCAGCATTTATTTTGATTTTTTGGTCATCCTGAGGTTTATATTTTGATTTTACCTGGGTTTGGGATTGTGTCTCATGTAATTTGTGGAGTTGTTGGGAAACGAGAACCATTTGGAAATTTAGGGATAATTTATGCTATGGTGGGTATTGGTGGGATAGGGTTTGTTGTTTGAGCCCATCATATGTTTTCTGTTGGAATAGATGTAGATACTCGGGCTTATTTTACTGCGGCTACTATAATTATTGCTGTTCCTACAGGGATTAAGGTTTTTAGTTGAATGGCAACGTTACAAGGGTCTTATTTTAAAATAGAGGGTGCTTTAATATGGTGTGTGGGGTTTGTTTTTTTATTTACTTTAGGGGGTATTACTGGGGTAGTTTTATCTAATTCTTCCTTGGATATTGTTTTGCATGATACCTACTATGTGGTGGCCCATTTTCATTATGTTCTTAGAATAGGAGCTGTTTTTGCTATTTTAGGGGGGATTGTTTATTGATTTCCTTTGTTTTTTGGGGTAATTTTAGATCCTAAAAGGATTAAATTTCATTTTTATTTGATATTTATTGGGGTTAATATAACTTTT??
Nsilvanus_RoundMtn_Shelton_N10 ATAGTTATACCTATTTTGATTGGGGGTTTTGGGAATTGGTTGGTTCCTTTGATATTAGGGGCTCCGGATATAGCATTTCCTCGTATAAACAATTTAAGTTTTTGGCTTTTACCTCCTTCATTATTATTGTTATTTATTTCTTCTATAGTAGAAATGGGGGTAGGGGCTGGATGAACTATTTATCCTCCTCTTTCTTCTTTAGAAGGACATTCTGGTAGATCAGTAGATTTTGCTATTTTTTCTTTACATTTAGCAGGGGCTTCTTCTATTATGGGGGCTATTAATTTTATTTCTACTATTATTAATATACGGAGATATGGGGTAAGAATAGAGAAAGTACCTTTATTTGTATGATCGGTTTTAATTACAGCGGTTTTGTTATTATTATCTTTACCTGTGTTAGCAGGTGCTATTACTATGTTGTTGACTGATCGAAATTTTAATACTTCTTTTTTTGATCCAGCTGGGGGGGGGGATCCAATTTTATTTCAGCATTTATTTTGATTTTTTGGTCATCCTGAGGTTTATATTTTGATTTTACCTGGGTTTGGGATTGTGTCTCATGTAATTTGTGGAGTTGTTGGGAAACGTGAACCATTTGGAAATTTAGGGATAATTTATGCTATGGTGGGTATTGGTGGGATAGGGTTTGTTGTTTGAGCCCATCATATGTTTTCTGTTGGGATAGATGTAGATACTCGGGCTTATTTTACTGCGGCTACTATAATTATTGCTGTTCCTACTGGGATTAAGGTTTTTAGTTGAATGGCAACGTTACAAGGGTCTTATTTTAAAATAGAGGGTGCTTTAATATGGTGTGTGGGGTTTGTTTTTTTATTTACTTTAGGGGGTATTACTGGAGTAGTTTTATCTAATTCTTCCTTGGATATTGTTTTGCATGATACCTACTATGTGGTGGCTCATTTTCATTATGTTCTTAGAATAGGAGCTGTTTTTGCTATTTTAGGGGGGATTGTTTATTGATTTCCTTTGTTTTTTGGGGTGATTTTAGATCCTAAAAGGATTAAATTTCATTTTTATTTAATATTTATTGGGGTTAATATAACTTTT??
Nsilvanus_RoundMtn_SheltonN102 ????????????????????????????????????????????????????????????????????????????????????????????????????????????????????????????????????????????????????????????????????????????????????????????????????????????????????????????????????????????????????????????????????????????????????????????????????????????????????????????????????????????????????????????GTATGATCGGTTTTAATTACAGCGGTTTTGTTATTATTATCTTTACCTGTGTTAGCAGGTGCTATTACTATGTTGTTGACTGATCGAAATTTTAATACTTCTTTTTTTGATCCAGCTGGGGGGGGGGATCCAATTTTATTTCAGCATTTATTTTGATTTTTTGGTCATCCTGAGGTTTATATTTTGATTTTACCTGGGTTTGGGATTGTGTCTCATGTAATTTGTGGAGTTGTTGGGAAACGTGAACCATTTGGAAATTTAGGGATAATTTATGCTATGGTGGGTATTGGTGGGATAGGGTTTGTTGTTTGAGCCCATCATATGTTTTCTGTTGGGATAGATGTAGATACTCGGGCTTATTTTACTGCGGCTACTATAATTATTGCTGTTCCTACTGGGATTAAGGTTTTTAGTTGAATGGCAACGTTACAAGGGTCTTATTTTAAAATAGAGGGTGCTTTAATATGGTGTGTGGGGTTTGTTTTTTTATTTACTTTAGGGGGTATTACTGGAGTAGTTTTATCTAATTCTTCCTTGGATATTGTTTTGCATGATACCTACTATGTGGTGGCTCATTTTCATTATGTTCTTAGAATAGGAGCTGTTTTTGCTATTTTAGGGGGGATTGTTTATTGATTTCCTTTGTTTTTTGGGGTGATTTTAGATCCTAAAAGGATTAAATTTCATTTTTATTTAATATTTATTGGGGTTAATATAACTTTT??
Nsilvanus_SERoundMtn_N741 ?????????CCTATTTTGATTGGGGGTTTTGGGAATTGGTTGGTTCCTTTGATATTAGGGGCTCCGGATATAGCATTTCCTCGTATAAACAATTTAAGTTTTTGGCTTTTACCTCCTTCATTATTATTGTTATTTATTTCTTCTATAGTAGAAATGGGGGTAGGGGCTGGGTGAACTATTTATCCTCCTCTTTCTTCTTTAGAAGGACATTCTGGTAGATCAGTAGATTTTGCTATTTTTTCTTTACATTTAGCAGGGGCTTCTTCTATTATGGGGGCTATTAATTTTATTTCTACTATTATTAATATACGGAGATATGGGGTAAGAATAGAGAAAGTACCTTTATTTGTATGATCGGTTTTAATTACAGCGGTTTTGTTATTATTATCTTTACCTGTGTTAGCAGGTGCTATTACTATGTTGTTGACTGATCGAAATTTTAATACTTCTTTTTTTGATCCAGCTGGGGGGGGGGATCCAATTTTATTTCAGCATTTATTTTGATTTTTTGGTCATCCTGAGGTTTATATTTTGATTTTACCTGGGTTTGGGATTGTGTCCCATGTAATTTGTGGAGTTGTTGGGAAACGTGAACCATTTGGAAATTTAGGGATAATTTATGCTATGGTGGGTATTGGTGGGATAGGGTTTGTTGTTTGAGCCCATCATATGTTTTCTGTTGGGATAGATGTAGATACTCGGGCTTATTTTACTGCGGCTACTATAATTATTGCTGTTCCTACTGGGATTAAGGTTTTTAGTTGAATGGCAACGTTACAAGGGTCTTATTTTAAAATAGAGGGTGCTTTAATATGGTGTGTGGGGTTTGTTTTTTTATTTACTTTAGGGGGTATTACTGGAGTAGTTTTATCTAATTCTTCCTTGGATATTGTTTTGCATGATACCTACTATGTGGTGGCTCATTTTCATTATGTTCTTAGAATAGGAGCTGTTTTTGCTATTTTAGGGGGGATTGTTTATTGATTTCCTTTGTTTTTTGGGGTGATTTTAGATCCTAAAAGGATTAAATTTCATTTTTATTTAATATTTATTGGGGTTAATATAACTTTT??
Nsilvanus_ShutIn_N895 ATAGTTATACCTATTTTAATTGGGGGTTTTGGGAATTGGTTAGTTCCTTTAATATTAGGGGCTCCGGATATGGCTTTTCCTCGGATAAATAATTTAAGTTTTTGGCTTTTACCTCCGTCATTATTATTATTGTTTATTTCTTCTATAGTAGAAATGGGGGTGGGGGCTGGATGAACTATTTATCCTCCTCTTTCTTCTTTAGAAGGGCATTCTGGAAGATCAGTAGATTTTGCTATTTTTTCTTTACATTTAGCAGGGGCTTCTTCTATTATGGGGGCTATTAATTTTATTTCTACTATTATTAATATACGGAGATATGGGGTAAGAATGGAGAAAGTTCCTTTATTTGTGTGATCGGTTTTAATTACAGCGGTTTTATTATTATTATCTTTGCCTGTGTTAGCAGGTGCTATTACTATGTTGTTGACTGATCGAAATTTTAACACTTCTTTTTTTGATCCAGCTGGGGGAGGGGATCCAATTTTATTTCAGCATTTATTTTGATTTTTTGGTCATCCTGAGGTTTATATTTTGATTTTACCTGGGTTTGGGATTGTGTCTCATGTAATTTGTGGAGTTGTTGGAAAGCGGGAACCATTTGGAAATTTAGGTATAATTTATGCTATAGTGGGTATTGGTGGTATAGGGTTTGTTGTGTGAGCTCATCATATATTTTCTGTTGGGATAGATGTTGATACTCGGGCTTATTTTACTGCGGCTACTATAATTATTGCTGTCCCTACTGGGATCAAGGTTTTTAGTTGAATGGCAACGTTACAAGGATCTTATTTTAAGATAGAGGGTGCTTTAATATGGTGTGTGGGATTTGTTTTTTTATTTACTTTAGGGGGTATTACTGGGGTAGTTTTATCTAATTCTTCTTTGGATATTGTTTTGCATGATACTTACTATGTGGTAGCCCATTTTCATTATGTTCTTAGAATAGGAGCTGTTTTTGCTATTTTAGGGGGTATTGTTTATTGATTTCCTTTGTTTTTTGGGGTAATTTTGGATCCTAAAAGGATTAAATTTCATTTTTATTTAATATTTATTGGGGTTAATATAACTTTT??
Nsilvanus_ShutIn_N896 ATAGTTATACCTATTTTAATTGGGGGTTTTGGGAATTGGTTAGTTCCTTTAATATTAGGGGCTCCGGATATGGCTTTTCCTCGGATAAATAATTTAAGTTTTTGGCTTTTACCTCCGTCATTATTATTATTGTTTATTTCTTCTATAGTAGAAATGGGGGTGGGGGCTGGATGAACTATTTATCCTCCTCTTTCTTCTTTAGAAGGGCATTCTGGAAGATCAGTAGATTTTGCTATTTTTTCTTTACATTTAGCAGGGGCTTCTTCTATTATGGGGGCTATTAATTTTATTTCTACTATTATTAATATACGGAGATATGGGGTAAGAATGGAGAAAGTTCCTTTATTTGTGTGATCGGTTTTAATTACAGCGGTTTTATTATTATTATCTTTGCCTGTGTTAGCAGGTGCTATTACTATGTTGTTGACTGATCGAAATTTTAACACTTCTTTTTTTGATCCAGCTGGGGGAGGGGATCCAATTTTATTTCAGCATTTATTTTGATTTTTTGGTCATCCTGAGGTTTATATTTTGATTTTACCTGGGTTTGGGATTGTGTCTCATGTAATTTGTGGAGTTGTTGGAAAGCGGGAACCATTTGGAAATTTAGGTATAATTTATGCTATAGTGGGTATTGGTGGTATAGGGTTTGTTGTGTGAGCTCATCATATATTTTCTGTTGGGATAGATGTTGATACTCGGGCTTATTTTACTGCGGCTACTATAATTATTGCTGTCCCTACTGGGATCAAGGTTTTTAGTTGAATGGCAACGTTACAAGGATCTTATTTTAAGATAGAGGGTGCTTTAATATGGTGTGTGGGATTTGTTTTTTTATTTACTTTAGGGGGTATTACTGGGGTAGTTTTATCTAATTCTTCTTTGGATATTGTTTTGCATGATACTTACTATGTGGTAGCCCATTTTCATTATGTTCTTAGAATAGGAGCTGTTTTTGCTATTTTAGGGGGTATTGTTTATTGATTTCCTTTGTTTTTTGGGGTAATTTTGGATCCTAAAAGGATTAAATTTCATTTTTATTTAATATTTATTGGGGTTAATATAACTTTT??
Nsilvanus_Steestachee_N187 ATAGTTATACCTATTTTAATTGGGGGTTTTGGGAATTGGTTAGTTCCTTTAATATTAGGGGCTCCGGATATGGCTTTTCCTCGGATAAATAATTTAAGTTTTTGGCTTTTACCTCCGTCATTATTATTATTGTTTATTTCTTCTATAGTAGAAATGGGGGTGGGGGCTGGATGAACTATTTATCCTCCTCTTTCTTCTTTAGAAGGGCATTCTGGAAGATCAGTAGATTTTGCTATTTTTTCTTTACATTTAGCAGGGGCTTCTTCTATTATGGGGGCTATTAATTTTATTTCTACTATTATTAATATACGGAGATATGGGGTAAGAATGGAGAAAGTTCCTTTATTTGTGTGATCGGTTTTAATTACAGCGGTTTTATTATTATTATCTTTGCCTGTGTTAGCAGGTGCTATTACTATGTTGTTGACTGATCGAAATTTTAACACTTCTTTTTTTGATCCGGCTGGGGGAGGGGATCCAATTTTATTTCAGCATTTATTTTGATTTTTTGGTCATCCTGAGGTTTATATTTTGATTTTACCTGGGTTTGGGATTGTGTCTCATGTAATTTGTGGAGTTGTTGGAAAGCGGGAACCATTTGGAAATTTAGGTATAATTTATGCTATAGTGGGTATTGGCGGTATAGGGTTTGTTGTGTGAGCTCATCATATATTTTCTGTTGGGATAGATGTTGATACTCGGGCTTATTTTACTGCGGCTACTATAATTATTGCTGTCCCTACTGGGATCAAGGTTTTTAGTTGAATGGCAACGTTACAAGGATCTTATTTTAAGATAGAGGGTGCTTTAATATGGTGTGTGGGATTTGTTTTTTTATTTACTTTAGGGGGTATTACTGGGGTAGTTTTATCTAATTCTTCTTTGGATATTGTTTTGCATGATACTTACTATGTGGTAGCCCATTTTCATTATGTTCTTAGAATAGGAGCTGTTTTTGCTATTTTAGGGGGTATTGTTTATTGATTTCCTTTGTTTTTTGGGGTAATTTTGGATCCTAAAAGGATTAAATTTCATTTTTATTTAATATTTATTGGGGTTAATATAACTTTT??
Nsilvanus_WaterRock_N122 ATAGTTATACCCATTTTAATTGGGGGTTTTGGGAATTGGTTGGTTCCTTTAATATTGGGGGCTCCAGATATGGCCTTCCCTCGTATAAACAATTTAAGTTTTTGGCTTTTACCTCCCTCATTACTATTGTTATTTATTTCTTCTATAGTAGAAATAGGGGTAGGGGCTGGATGAACTATCTATCCTCCTCTTTCTTCTTTAGAAGGACATTCTGGGAGATCAGTAGATTTTGCTATTTTTTCTTTGCATTTAGCGGGAGCTTCGTCTATTATGGGGGCTATTAATTTTATTTCTACTATTATTAATATACGAAGATATGGGGTAAGAATGGAGAAGGTTCCTTTATTCGTTTGGTCAGTTTTAATTACGGCAGTTTTATTATTATTATCTTTACCTGTGTTAGCAGGTGCTATTACTATGTTGTTGACTGATCGAAATTTTAATACTTCTTTTTTTGATCCAGCTGGGGGGGGGGATCCAATTTTATTTCAGCATTTATTTTGATTTTTTGGTCATCCTGAGGTTTATATTTTGATTTTACCTGGGTTTGGGATTGTGTCTCATGTAATTTGTGGGGTTGTTGGAAAGCGGGAGCCGTTTGGAAATTTAGGGATAATTTATGCTATAGTGGGTATTGGTGGTATAGGGTTTGTTGTGTGGGCTCATCATATATTTTCTGTTGGGATAGATGTGGATACTCGGGCTTATTTTACTGCGGCTACTATAATTATTGCTGTTCCTACTGGGATTAAGGTTTTTAGTTGAATGGCAACGTTACAAGGATCTTATTTTAAGATAGAGGGTGCTTTGATATGGTGTGTAGGGTTTGTTTTTTTATTTACTTTAGGGGGTATTACTGGGGTAGTTTTATCTAATTCTTCTTTGGATATTGTTTTGCATGATACTTATTATGTGGTGGCTCATTTTCATTATGTTCTTAGAATAGGAGCTGTTTTTGCTATTTTAGGGGGTATAGTTTATTGATTTCCTTTGTTTTTTGGGGTAATTTTGGATCCTAAAAGGATTAAATTTCATTTTTATTTAATATTTATTGGGGTTAATATAACTTTT??
Ntennessensis_BallardsCave_N60 ????????????????????????????????????????????????????????????????????????????????????????????????????????????????????????TTATTATTATTATTTATTTCTTCTATGGT?GAAATAGGTGTAGGGGCTGGATGGACTATTTATCCTCCTCTTTCTTCTTTGGAAGGTCATTCTGGTAGATCAGTGGATTTTGCTATTTTTTCTTTACATTTAGCGGGGGCTTCATCTATTATAGGGGCTATTAATTTTATTTCTACCATTATTAATATGCGTAGATATGGGGTAAGAATAGAAAAGGTTCCTTTATTTGTTTGATCGGTTTTAATTACAGCGGTTTTATTATTATTATCTTTACCTGTATTAGCAGGTGCTATTACCATATTGCTGACTGATCGAAATTTTAATACTTCTTTTTTTGACCCAGCTGGGGGGGGGGATCCAATTTTATTTCAACATTTATTTTGATTTTTTGGACATCCTGAAGTTTATATTTTAATTTTACCTGGGTTTGGAATTGTTTCTCATGTAATTTGTGGAGTTGTTGGTAAACGGGAACCGTTTGGGAATTTAGGTATAATTTATGCTATAGTGGGTATTGGTGGAATAGGATTTGTTGTGTGAGCTCATCATATGTTTTCTGTTGGGATGGATGTAGATACACGAGCCTATTTTACTGCGGCTACTATGATTATTGCTGTTCCTACTGGGATTAAAGTTTTTAGTTGAATAGCAACTTTACAAGGATCTTATTTTAGGATAGAGGGGGCTTTAATATGATGTGTTGGGTTTATTTTTTTATTTACTTTAGGAGGGATTACTGGAGTAGTGTTATCTAATTCTTCTTTGGATATTGTTTTACATGATACTTATTATGTGGTGGCTCATTTTCATTATGTTCTTAGAATAGGGGCTGTATTTGCTATTTTAGGAGGTATTGTTTATTGGTTTCCTTTGTTTTTTGGTGTAATTTTAGACCCAAAAAAGATT???????????????????????????????????????????????
Ntennessensis_FallenRock_N576 ?????????????????????????????????????????????????????????????????????????????????????????????????????????CTTTTACCTCCTTCATTATTGTTATTATTTATTTCTTCTATGGTTGAAATGGGTGTAGGGGCTGGATGGACTATTTATCCTCCTCTTTCTTCTTTGGAAGGACATTCTGGTAGATCAGTGGATTTTGCTATTTTTTCTTTACATTTAGCGGGGGCTTCATCTATTATAGGAGCTATTAATTTTATTTCTACTATTATTAATATGCGAAGATATGGGGTAAGAATGGAAAAGGTTCCTTTATTTGTTTGATCGGTTTTAATTACAGCGGTTTTATTATTGTTATCTTTACCTGTATTAGCAGGGGCTATTACCATATTGTTGACTGATCGAAATTTTAATACATCTTTTTTTGACCCAGCTGGGGGAGGGGATCCAATTTTATTTCAGCATTTATTTTGATTTTTTGGACATCCTGAAGTTTACATTTTAATTTTACCTGGGTTTGGAATTGTTTCTCATGTAATTTGTGGAGTTGTTGGTAAACGGGAACCGTTTGGAAATTTAGGTATGATTTATGCTATAGTGGGTATTGGTGGAATAGGGTTTGTTGTGTGAGCTCATCATATGTTTTCTGTTGGGATGGATGTAGATACACGGGCCTATTTTACTGCGGCTACTATGATTATTGCTGTTCCTACTGGAATTAAAGTTTTCAGTTGGATGGCAACTTTACAAGGATCTTATTTTAGGATAGAGGGGTCTTTAATATGATGTGTTGGGTTTATTTTTTTATTTACTTTAGGAGGAATTACTGGGGTAGTTTTATCTAATTCTTCTTTGGATATTGTTTTACATGATACTTATTATGTAGTGGCCCATTTTCATTATGTTCTTAGAATAGGGGCTGTATTTGCTATTTTAGGAGGTATTGTTTATTGGTTTCCTTTGTTTTTTGGTGTAATTTTAGACCCAAAAAAGATTAAGTTTCATTTTTATTTAATATTTATTGGGGTTAATATAACTTTT??
Ntennessensis_FisherPk_N1126 ATAGTTATACCTATTTTAATTGGTGGTTTTGGTAATTGATTGGTCCCTTTAATATTAGGGGCTCCAGATATAGCTTTTCCTCGAATAAATAATTTAAGTTTTTGGCTTTTACCTCCTTCATTATTGTTATTATTTATTTCTTCTATGGTAGAAATGGGTGTAGGGGCTGGATGGACTATTTATCCTCCTCTTTCTTCTTTGGAAGGGCATTCTGGTAGATCAGTGGATTTTGCTATTTTTTCTTTACATTTAGCGGGGGCTTCATCTATTATAGGAGCTATTAATTTTATTTCTACTATTATTAATATGCGTAGATATGGGGTAAGAATGGAAAAGGTTCCTTTATTTGTTTGGTCGGTTTTAATCACAGCGGTTTTATTATTATTATCTTTACCTGTATTAGCAGGGGCTATTACCATACTTCTAACTGATCGAAATTTTAATACTTCTTTTTTTGATCCGGCTGGGGGGGGGGATCCAATTTTATTTCAGCATTTATTTTGATTTTTTGGGCATCCTGAAGTTTATATTTTAATTTTACCTGGGTTTGGAATTGTTTCTCATGTAATTTGTGGAGTTGTTGGTAAACGGGAACCGTTTGGGAATTTAGGTATGATTTATGCTATAGTGGGTATTGGTGGGATAGGATTTGTTGTATGAGCCCATCATATGTTTTCTGTTGGGATGGATGTAGATACACGAGCTTATTTTACTGCGGCTACTATGATTATTGCTGTTCCTACTGGGATTAAAGTTTTTAGTTGAATGGCAACTTTACAAGGATCTTATTTTAGGATAGAGGGGGCTTTAATGTGGTGTGTTGGGTTTATTTTTTTATTTACTTTAGGAGGGATTACTGGGGTAGTTTTATCTAATTCTTCTTTAGATATTGTTTTACATGATACTTATTATGTGGTGGCCCATTTTCATTATGTTCTTAGAATAGGGGCTGTGTTTGCTATTTTAGGAGGTATTGTTTATTGGTTTCCTTTGTTTTTTGGTATTATTTTAGACCCAAAAAAGATTAAGTTTCATTTTTATTTAATATTTATTGGGGTTAATATAACTTTT??
Ntennessensis_IndianCave_N052 ???????????????????????????????????????????????????????????????????????????????????????????????????????????????????????????????????????????????????????????????????????????????????????????????????TCTTTGGAGGGTCATTCTGGTAGATCAGTGGATTTTGCTATTTTTTCTTTACATTTAGCGGGGGCTTCATCTATTATAGGGGCTATTAATTTTATTTCTACTATTATTAATATGCGTAGATATGGGGTAAGAATAGAAAAGGTTCCTTTATTTGTTTGGTCGGTTTTAATCACAGCGGTTTTATTATTATTATCTTTACCTGTTTTAGCAGGGGCTATCACCATATTGTTAACTGATCGAAATTTTAATACATCTTTTTTTGACCCAGCTGGGGGGGGGGATCCAATTTTATTTCAGCATTTATTTTGATTTTTTGGTCACCCTGAAGTTTATATCTTAATTTTACCTGGGTTTGGAATTGTTTCTCATGTAATTTGTGGAGTTGTTGGTAAACGGGAACCGTTTGGAAATTTAGGTATGATTTATGCTATAGTGGGTATTGGTGGGATAGGATTTGTTGTGTGAGCTCATCATATGTTTTCTGTTGGGATGGATGTAGATACACGGGCCTATTTTACTGCGGCTACTATGATTATTGCTGTTCCTACTGGAATTAAAGTTTTTAGTTGAATGGCAACTTTACAAGGATCTTATTTTAGGATAGAGGGGGCTTTAATATGATGTGTTGGGTTTATTTTTTTATTTACTTTAGGAGGGATTACTGGGGTAGTTTTATCTAATTCTTCTTTGGATATTGTTTTACATGATACTTATTATGTAGTGGCTCATTTTCATTATGTTCTTAGAATAGGGGCTGTATTTGCCATTTTGGGAGGTATT??????????????????????????????????????????????????????????????????????????????????????????????????
Ntennessensis_LittleStony_N645 ?????????????????????????????????????????????????????????????????????????????????????????????????????????CTTTTACCTCCCTCATTATTATTATTATTTATTTCTTCGATGGTAGAAATGGGTGTAGGGGCTGGATGGACTATTTATCCGCCTCTTTCTTCTTTGGAAGGTCATTCTGGTAGATCAGTGGACTTTGCTATTTTTTCTTTACATTTAGCGGGGGCTTCATCTATTATAGGAGCTATTAATTTTATTTCTACTATTATTAATATGCGTAGATATGGGGTAAGAATAGAAAAGGTTCCTTTATTTGTTTGATCGGTTTTAATTACAGCGGTTTTATTGTTATTATCTTTACCTGTATTAGCAGGAGCTATTACTATATTGTTAACTGATCGAAATTTTAATACTTCTTTTTTTGATCCGGCTGGGGGGGGGGATCCAATTTTATTTCAACATTTATTTTGATTTTTTGGGCATCCTGAAGTTTATATTTTAATTTTACCTGGGTTTGGAATTGTTTCTCATGTTATTTGTGGAGTTGTTGGTAAACGGGAACCGTTTGGGAATTTAGGTATAATTTATGCTATGGTGGGTATTGGTGGTATAGGATTTGTTGTGTGAGCTCATCATATGTTTTCTGTTGGGATGGATGTAGATACACGAGCCTATTTTACTGCGGCCACTATGATTATTGCTGTTCCTACTGGGATTAAAGTTTTTAGTTGGATGGCAACTTTGCAAGGATCTTATTTTAGGATAGAGGGAGCTTTAATATGATGTGTTGGGTTTATTTTTTTATTTACTTTAGGAGGAATTACTGGAGTAGTGTTATCTAATTCTTCTTTGGATATTGTTTTACATGATACATATTATGTGGTTGCTCATTTTCATTATGTTCTTAGAATAGGGGCTGTATTTGCTATTTTAGGAGGTATTGTTTATTGGTTTCCTTTGTTTTTTGGTGTTATTTTAGACCCAAAAAAGATTAAGTTT?????????????????????????????????????????
Ntennessensis_Rumbolds_N416 ??????????????????????????????????????????????????????????????????????????????????????????????????????????????????????????????????????????????????????GAGATAGGTGTAGGGGCTGGATGGACTATTTATCCTCCTCTTTCTTCTTTGGAAGGGCATTCTGGTAGATCAGTGGATTTTGCTATTTTTTCTTTGCATTTAGCGGGGGCTTCATCTATTATAGGGGCTATTAATTTTATTTCTACTATTATTAATATGCGCAGATATGGGGTAAGAATGGAAAAGGTTCCTTTATTTGTTTGGTCGGTTTTAATTACAGCGGTTTTATTATTATTATCTTTACCTGTTTTAGCAGGGGCTATTACTATATTGTTGACTGATCGAAATTTTAATACTTCTTTTTTTGATCCGGCTGGGGGGGGGGATCCAATTTTATTTCAGCATTTATTTTGATTTTTTGGGCATCCTGAAGTTTATATTTTAATTTTACCTGGGTTTGGGATTGTATCTCATGTAATTTGTGGAGTTGTTGGTAAACGAGAACCGTTTGGGAATTTAGGTATAATTTATGCTATAGTGGGTATTGGTGGTATAGGATTTGTTGTGTGGGCTCATCATATGTTTTCTGTTGGGATGGATGTTGATACACGGGCCTATTTTACTGCGGCTACTATGATTATTGCTGTTCCTACTGGGATTAAAGTTTTTAGTTGAATGGCAACTTTACAAGGATCTTATTTTAGGATAGAGGGGGCTTTAATATGATGTGTTGGGTTTATTTTTTTATTTACCTTAGGAGGAATTACTGGGGTAGTCCTATCTAATTCTTCTTTGGATATTGTTTTACATGACACTTATTATGTGGTGGCTCATTTTCATTATGTTCTTAGAATAGGGGCTGTATTTGCTATTTTAGGAGGTATTGTATATTGGTTTCCT???????????????????????????????????????????????????????????????????????????????????
Ntennessensis_StarnesCave_N611 ?????????????????????????????????????????????????????????????????????????????????????????????????????????CTTTTACCTCCTTCGTTATTGTTATTATTTATTTCTTCTATGGTAGAAATGGGTGTAGGGGCTGGATGGACTATTTATCCTCCTCTTTCTTCTTTGGAAGGACATTCTGGAAGATCAGTGGATTTTGCTATTTTTTCTTTACATTTAGCGGGGGCTTCATCTATTATAGGGGCTATTAATTTTATTTCTACTATTATTAATATGCGTAGATATGGGGTAAGAATGGAAAAGGTTCCTTTATTTGTTTGGTCTGTTTTAATCACAGCGGTTTTATTACTATTATCTTTACCTGTATTAGCAGGGGCTATTACTATACTACTAACTGATCGAAATTTTAATACTTCTTTTTTTGACCCGGCTGGGGGGGGGGATCCAATTTTATTTCAGCATTTATTTTGATTTTTTGGGCATCCTGAAGTTTATATTTTAATTTTACCCGGGTTTGGAATTGTTTCTCATGTAATTTGTGGAGTTGTTGGTAAACGGGAACCGTTTGGAAATTTAGGTATGATTTATGCTATAGTGGGTATTGGGGGGATAGGATTTGTTGTGTGAGCTCATCATATGTTTTCTGTTGGGATGGATGTAGATACACGGGCTTCTTTTACTGCGGCTACTATAATTATTGCTGTGCCTACTGGGATTAAAGTTTTTAGTTGAATGGCAACTTTACAAGGATCTTATTTTAGGATAGAGGGGGCTTTAATATGGTGTGTTGGGTTTATTTTTTTATTTACTTTAGGAGGAATTACTGGGGTAGTTTTATCTAATTCTTCTTTAGATATTGTTTTACATGATACTTATTATGTGGTGGCTCATTTTCATTATGTCCTTAGAATAGGGGCTGTGTTTGCTATTTTAGGAGGTATTGTTTACTGGTTTCCTTTGTTTTTTGGTGTTATTTTAGACCCAAAAAAGATTAAGTTTCATTTTTATTTAATATTTATTGGGGTTAATATAACTTTT??
Ntennessensis_Walkthrough_N633 ?????????????????????????????????????????????????????????????????????????????????????????????????????????????????????????????????????????????????????????????????????????????????????????????????????????????????????????????????GATTTTGCTATTTTTTCTTTACATTTAGCGGGGGCTTCATCTATTATAGGGGCTATTAATTTTATTTCTACTATTATTAATATGCGTAGATACGGGGTAAGAATAGAAAAGGTTCCTTTATTTGTTTGATCGGTTTTAATCACAGCGGTTTTATTGTTATTATCTTTACCTGTGTTAGCAGGTGCTATTACTATGTTGTTGACTGATCGAAATTTTAATACTTCTTTTTTTGATCCAGCTGGGGGGGGGGATCCAATTTTATTTCAACATTTATTTTGATTTTTTGGGCACCCTGAAGTTTATATTTTAATTTTACCTGGGTTTGGAATTGTTTCTCATGTTATTTGTGGAGTTGTTGGTAAACGGGAACCGTTTGGGAATTTAGGTATAATTTATGCTATAGTGGGTATTGGGGGTATAGGATTTGTTGTGTGAGCTCATCATATGTTTTCTGTTGGGATGGATGTAGATACACGAGCCTATTTTACTGCGGCCACTATGATTATTGCTGTTCCTACTGGGATTAAAGTTTTTAGTTGAATGGCAACTTTACAAGGATCTTATTTTAGGATAGAGGGAGCTTTAATATGATGTGTTGGGTTTATTTTTTTATTTACTTTAGGAGGGATTACTGGAGTAGTGCTATCTAATTCTTCTTTGGATATTGTTTTACATGATACTTATTATGTGGTTGCCCATTTTCATTATGTTCTTAGA???????????????????????????????????????????????????????????????????????????????????????????????????????????????????????????????????
Ntennessensis_Watauga_N1046 ATAGTTATGCCTATTTTAATTGGGGGTTTTGGTAATTGATTGGTTCCTTTAATATTAGGGGCTCCAGATATGGCTTTTCCTCGTATAAATAATTTAAGTTTTTGGCTTTTACCTCCTTCATTATTGTTATTATTTATTTCTTCGATGGTTGAAATGGGTGTAGGGGCTGGATGGACTATTTATCCTCCTCTTTCTTCTTTGGAAGGACATTCTGGGAGATCAGTGGATTTTGCTATTTTTTCTTTACATTTAGCAGGGGCTTCATCTATTATAGGGGCTATTAATTTTATTTCTACTATTATTAATATGCGTAGATATGGGGTAAGAATAGAAAAGGTTCCTTTATTTGTTTGGTCGGTTTTAATCACAGCGGTTTTATTATTATTATCTTTACCTGTGTTAGCAGGGGCTATTACCATATTGTTAACTGATCGAAATTTTAATACATCTTTTTTTGATCCAGCTGGGGGGGGGGATCCAATTTTATTTCAGCATTTATTTTGATTTTTCGGTCACCCTGAAGTTTATATCTTAATTTTACCTGGGTTTGGAATTGTTTCTCATGTAATTTGTGGAGTTGTTGGTAAACGGGAACCGTTTGGAAATTTAGGTATGATTTATGCTATAGTGGGTATTGGTGGGATAGGATTTGTTGTGTGAGCTCATCATATGTTTTCTGTTGGGATGGATGTGGATACACGGGCCTATTTTACTGCGGCTACTATGGTTATTGCTGTTCCTACTGGAATTAAAGTTTTTAGTTGAATAGCGACTTTACAAGGATCTTATTTTAGGATAGAGGGGGCTTTAATATGATGTGTTGGGTTTATTTTTTTATTTACTTTAGGAGGGATTACTGGGGTAGTGCTATCTAATTCTTCTTTGGATATTGTTTTACATGATACTTATTATGTAGTGGCTCATTTTCATTATGTTCTTAGAATAGGGGCTGTATTTGCCATTTTGGGGGGTATTGTTTATTGGTTTCCTTTGTTTTTTGGGGTTATTTTAGACCCAAAAAAGATTAAGTTTCATTTTTATTTA?????????????????????????????
Nbrimleyi_CrookedCrk_N1149 ATGGTTATACCTATTTTAATTGGGGGTTTTGGTAATTGGTTAGTTCCTTTAATATTAGGGGCTCCAGATATAGCTTTTCCTCGCATAAATAATTTAAGTTTCTGACTTTTACCTCCTTCATTATTATTATTATTTATTTCCTCTATAGTAGAGATAGGAGTAGGGGCTGGGTGGACTATTTACCCCCCTCTTTCTTCCTTAGAAGGGCATTCTGGTAGATCAGTGGATTTTGCTATTTTTTCTTTACATTTGGCTGGGGCTTCATCTATTATAGGTGCTATTAATTTTATTTCTACTATTATTAATATACGGATATATGGGGTTGGGATAGAGAAGGTTCCTTTATTTGTTTGATCAGTTTTAATTACAGCAGTTTTATTGTTGTTATCTTTACCTGTATTAGCAGGGGCTATTACTATATTATTAACTGATCGTAATTTTAATACTTCTTTTTTTGACCCGGCGGGCGGGGGGGATCCAATTTTATTTCAGCATTTATTTTGGTTTTTTGGCCATCCTGAAGTTTACATTTTGATTTTACCTGGGTTTGGGATTGTATCCCACGTGATTTGTGGTGTAGTTGGAAAGCGGGAACCATTTGGAAATTTAGGGATAATTTATGCTATAGTGGGTATTGGAGGTATAGGATTTGTTGTATGAGCTCATCATATATTTTCTGTTGGGATGGATATTGATACTCGGGCATATTTTACTGCTGCTACTATAATTATTGCGGTTCCTACTGGAATTAAGGTTTTTAGTTGAATGGCAACTTTACAAGGATCTTATTTTAGGATAGAAGGTGCTTTGATGTGGTGTGTTGGATTTGTTTTTTTATTTACTTTAGGGGGTATTACTGGAGTGGTTTTATCTAATTCTTCTTTAGACATTGTTTTACACGATACTTATTATGTGGTGGCTCATTTTCATTATGTTCTTAGAATAGGGGCTGTATTCGCTATTTTAGGAGGAGTCATTTATTGATTTCCTTTATTTTTTGGGGTTATTTTAGATCCTAAAAAGATTAAATTTCATTTTTATTTAATATTTATTGGTGTAAATATAACTTTT??
Nbrimleyi_CurtisCreek_N1156 ATAGTTATACCTATTTTAATTGGGGGTTTTGGTAATTGGCTGGTTCCTTTAATATTAGGGGCTCCAGATATAGCTTTTCCTCGTATAAATAATTTAAGTTTTTGACTTTTACCTCCTTCATTATTATTATTATTTATTTCTTCTATAGTAGAGATAGGAGTAGGGGCTGGGTGGACTATTTATCCTCCTCTTTCTTCTTTAGAAGGGCATTCTGGTAGATCAGTGGATTTTGCTATTTTTTCTTTACATTTGGCTGGGGCCTCATCTATTATAGGTGCTATTAATTTTATTTCTACTATTATTAATATACGTATATATGGGGTTGGTATAGAGAAGGTTCCTTTATTTGTTTGATCAGTTTTAATTACAGCAGTTTTATTATTGTTATCTTTACCTGTATTAGCAGGGGCTATCACTATATTATTAACTGATCGTAATTTTAATACTTCTTTTTTTGACCCGGCGGGGGGAGGGGATCCAATTTTATTTCAGCATTTATTTTGGTTTTTTGGTCATCCTGAAGTTTATATTTTGATTTTGCCTGGATTTGGGATTGTATCTCACGTGATTTGTGGTGTAGTTGGAAAGCGGGAACCATTTGGAAGTTTAGGTATAATTTATGCTATGGTGGGTATTGGGGGTATAGGATTTGTTGTATGAGCTCATCATATATTTTCTGTTGGAATGGATATTGATACTCGGGCATATTTTACTGCTGCTACTATAATTATTGCGGTTCCTACTGGAATTAAGGTTTTTAGTTGAATGGCAACTTTACAAGGGTCTTATTTTAGGGTAGAAGGTGCGTTGATGTGGTGTGTTGGATTTGTTTTTTTATTTACTTTAGGGGGTATCACTGGAGTGGTTTTATCTAATTCTTCTTTAGACATTGTTTTACATGATACTTATTATGTGGTGGCTCATTTTCATTATGTTCTTAGAATAGGGGCTGTATTCGCTATTTTAGGAGGAGTTATTTATTGATTTCCTTTATTTTTTGGGGTTATTTTAGATCCTAAAAAGATTAAATTTCATTTTTATTTAATATTTATTGGTGTGAATATAACTTTT??
Nbrimleyi_HickoryCreek_N1192 ATAGTTATACCTATTTTAATTGGGGGTTTTGGGAATTGATTGGTCCCTTTAATATTAGGGGCTCCAGATATAGCTTTTCCTCGTATAAATAATTTAAGTTTTTGGCTTTTACCTCCTTCACTGTTATTATTATTTATTTCCTCAATAGTAGAGATAGGAGTAGGGGCTGGGTGAACTATTTATCCTCCTCTTTCTTCTTTAGAAGGGCATTCTGGTAGATCAGTGGATTTTGCTATTTTTTCTTTACATTTAGCTGGGGCCTCATCTATTATAGGTGCTATTAATTTTATTTCTACTATTATTAATATACGAATGTATGGGGTTGGCATGGAGAAGGTTCCTTTATTTGTTTGATCAGTTTTAATTACAGCAGTTTTATTATTATTATCTCTACCAGTATTAGCAGGGGCTATTACTATATTATTAACTGATCGTAATTTTAATACTTCTTTTTTTGATCCGGCTGGGGGGGGAGATCCAATTTTATTTCAGCATTTATTTTGATTTTTTGGTCATCCTGAAGTTTATATTTTGATTTTGCCTGGGTTTGGGATTGTATCTCATGTGATTTGTGGGATAGTTGGAAAGCGGGAACCATTTGGAAATTTAGGGATAATTTACGCTATAGTGGGTATTGGGGGTATAGGATTTGTTGTATGAGCTCATCATATATTTTCTGTTGGGATGGATATTGATACTCGGGCATATTTTACTGCTGCTACTATAATTATTGCGGTTCCTACTGGTATTAAGGTTTTTAGTTGAATGGCAACTTTACAAGGATCTTATTTTAGGATAGAGGGTGCTTTGATGTGATGTGTTGGGTTCGTTTTTTTATTTACTTTAGGGGGTATTACTGGAGTAGTTTTATCTAATTCTTCTTTAGATATTGTTTTACATGATACTTATTATGTAGTGGCTCATTTTCATTATGTTCTTAGAATAGGGGCTGTATTTGCTATTTTAGGAGGAGTAATTTATTGGTTTCCTTTATTTTTTGGGGTTATTTTGGATCCTAAAAAGATTAAATTTCATTTTTATTTAATATTTATTGGGGTAAATATAACCTTT??
Nbrimleyi_NewberryCr_HorseBr_N ATAGTTATACCTATTTTAATTGGGGGTTTTGGTAATTGGCTGGTTCCTTTAATATTAGGGGCTCCAGATATAGCTTTTCCTCGTATAAATAATTTAAGTTTCTGACTTTTACCTCCTTCATTATTATTATTATTTATTTCTTCTATAGTAGAGATAGGAGTAGGGGCTGGGTGGACTATTTATCCTCCTCTTTCTTCTTTAGAAGGGCATTCTGGCAGATCAGTGGATTTTGCTATTTTTTCTTTACATTTGGCTGGGGCCTCATCTATTATAGGTGCTATTAATTTTATTTCTACTATTATTAATATACGTATATATGGGGTTGGTATAGAGAAGGTTCCTTTATTTGTTTGATCAGTTTTAATTACAGCAGTTTTATTATTGTTATCTTTACCTGTATTAGCAGGGGCTATCACTATATTATTAACTGATCGTAATTTTAATACTTCTTTTTTTGACCCGGCGGGGGGGGGGGATCCAATTTTATTTCAGCATTTATTTTGGTTTTTTGGTCATCCTGAAGTTTATATTTTGATTTTGCCTGGATTTGGGATTGTATCCCACGTGATTTGTGGTGTAGTTGGAAAGCGGGAACCATTTGGAAGTTTAGGTATAATTTATGCTATGGTGGGTATTGGGGGTATAGGATTTGTTGTATGAGCTCATCATATATTTTCTGTTGGAATGGATATTGATACTCGGGCATATTTTACTGCTGCTACTATAATTATTGCGGTTCCTACTGGAATTAAGGTTTTTAGTTGAATGGCAACTTTACAAGGGTCTTATTTTAGGGTAGAAGGTGCGTTGATGTGGTGTGTTGGATTTGTTTTTTTATTTACTTTAGGGGGTATCACTGGAGTGGTTTTATCTAATTCTTCTTTAGACATTGTTTTACACGATACTTATTATGTGGTGGCTCATTTTCATTATGTTCTTAGAATAGGGGCTGTATTCGCTATTTTAGGAGGAGTTATTTATTGATTTCCTTTATTTTTTGGGGTTATTTTAGATCCTAAAAAGATTAAATTTCATTTTTATTTAATATTTATTGGTGTGAATATAACTTTT??
Nbrimleyi_NewberryCr_N984 ATAGTTATACCTATTTTAATTGGGGGTTTTGGTAATTGGCTGGTTCCTTTAATATTAGGGGCTCCAGATATAGCTTTTCCTCGTATAAATAATTTAAGTTTCTGACTTTTACCTCCTTCATTATTATTATTATTTATTTCTTCTATAGTAGAGATAGGAGTAGGGGCTGGGTGGACTATTTATCCTCCTCTTTCTTCTTTAGAAGGGCATTCTGGCAGATCAGTGGATTTTGCTATTTTTTCTTTACATTTGGCTGGGGCCTCATCTATTATAGGTGCTATTAATTTTATTTCTACTATTATTAATATACGTATATATGGGGTTGGTATAGAGAAGGTTCCTTTATTTGTTTGATCAGTTTTAATTACAGCAGTTTTATTATTGTTATCTTTACCTGTATTAGCAGGGGCTATCACTATATTATTAACTGATCGTAATTTTAATACTTCTTTTTTTGACCCGGCGGGGGGGGGGGATCCAATTTTATTTCAGCATTTATTTTGGTTTTTTGGTCATCCTGAAGTTTATATTTTGATTTTGCCTGGATTTGGGATTGTATCCCACGTGATTTGTGGTGTAGTTGGAAAGCGGGAACCATTTGGAAGTTTAGGTATAATTTATGCTATGGTGGGTATTGGGGGTATAGGATTTGTTGTATGAGCTCATCATATATTTTCTGTTGGAATGGATATTGATACTCGGGCATATTTTACTGCTGCTACTATAATTATTGCGGTTCCTACTGGAATTAAGGTTTTTAGTTGAATGGCAACTTTACAAGGGTCTTATTTTAGGGTAGAAGGTGCGTTGATGTGGTGTGTTGGATTTGTTTTTTTATTTACTTTAGGGGGTATCACTGGAGTGGTTTTATCTAATTCTTCTTTAGACATTGTTTTACACGATACTTATTATGTGGTGGCTCATTTTCATTATGTTCTTAGAATAGGGGCTGTATTCGCTATTTTAGGAGGAGTTATTTATTGATTTCCTTTATTTTTTGGGGTTATTTTAGATCCTAAAAAGATTAAATTTCATTTTTATTTAATATTTATTGGTGTGAATATAACTTTT??
Nbrimleyi_RumblingBald_N241 ??????????????????????????????????????????????????????????????????????????????????????????????????????????????????CCTTCACTATTACTATTATTTATTTCTTCAATAGTAGAGATAGGGGTAGGGGCTGGATGAACTATTTATCCTCCTCTTTCTTCTTTAGAAGGGCATTTTGGTAGATCAGTGGATTTTGCTATTTTTTCCTTACATTTAGCTGGGGCTTCGTCTATTATAGGCGCTATTAATTTTATTTCTACTATTATTAATATACGAATGTATGGGGTTGGTATAGAGAAGGTTCCTTTATTTGTTTGATCAGTTTTAATTACAGCAGTTTTATTATTATTATCTCTACCGGTATTAGCAGGGGCTATTACTATATTACTAACTGATCGCAATTTTAATACTTCTTTTTTTGATCCGGCTGGGGGGGGGGATCCAATTTTATTTCAACATTTATTTTGATTTTTTGGTCATCCTGAAGTTTATATTTTGATTTTGCCTGGGTTTGGGATTGTATCTCATGTGATTTGTGGGGTAGTTGGAAAGCGGGAACCATTTGGAAATTTAGGGATAATTTATGCTATAGTGGGTATTGGGGGTATAGGATTTGTTGTATGAGCTCATCATATATTTTCTGTTGGGATGGATATTGATACTCGGGCATATTTTACTGCTGCTACTATAATTATTGCGGTTCCTACTGGCATTAAGGTTTTTAGTTGAATGGCAACTTTACAAGGATCTTATTTTAGGATAGAGGGCGCTTTGATGTGATGTGTTGGATTCGTTTTTTTATTTACTTTAGGGGGTATCACTGGAGTAGTTTTATCTAATTCTTCTTTAGATATTGTTTTACATGATACTTATTATGTGGTGGCTCATTTTCATTATGTTCTTAGAATAGGGGCTGTATTTGCTATTTTAGGAGGAGTAATTTATTGGTTTCCTTTGTTTTTTGGGGTTGTTTTAGACCCTAAAAAGATTAAATTT?????????????????????????????????????????
Nbrimleyi_RumblingBald_N243 ?????????CCTATTTTAATTGGGGGTTTTGGGAATTGACTGGTTCCTTTAATATTAGGGGCTCCAGATATAGCTTTTCCTCGTATAAATAATTTAAGTTTTTGGCTTTTACCCCCTTCACTATTACTATTATTTATTTCCTCAATAGTAGAGATAGGGGTAGGGGCTGGATGAACTATTTATCCTCCTCTTTCTTCTTTAGAAGGGCATTCTGGTAGATCAGTGGATTTTGCTATTTTTTCCTTACATTTAGCTGGGGCTTCATCTATTATAGGTGCTATTAATTTTATTTCTACTATTATTAATATACGAATGTATGGGGTTGGTATAGAGAAGGTTCCTTTATTTGTTTGATCAGTTTTAATTACAGCAGTTTTATTATTATTATCTTTACCGGTATTAGCAGGGGCTATTACTATATTATTAACTGATCGCAATTTTAATACTTCTTTTTTTGATCCGGCTGGGGGGGGGGATCCAATTTTATTTCAGCATTTATTTTGATTTTTTGGTCATCCTGAAGTTTATATTTTGATTTTGCCTGGGTTTGGGATTGTATCTCATGTGATTTGTGGGGTAGTTGGAAAGCGGGAACCATTTGGAAATTTAGGGATAATTTATGCTATAGTGGGTATTGGGGGTATAGGATTTGTTGTATGAGCTCATCATATATTTTCTGTTGGGATGGATATTGATACTCGGGCATATTTTACTGCTGCTACTATAATTATTGCGGTTCCTACTGGCATTAAGGTTTTTAGTTGAATGGCAACTTTACAAGGATCTTATTTTAGGATAGAGGGCGCTTTGATGTGATGTGTTGGATTCGTTTTTTTATTTACTTTAGGGGGTATCACTGGAGTAGTTTTATCTAATTCTTCTTTAGATATTGTTTTACATGATACTTATTATGTGGTGGCTCATTTTCATTATGTTCTTAGAATAGGGGCTGTATTTGCTATTTTAGGAGGAGTAATTTATTGGTTTCCTTTGTTTTTTGGGGTTGTTTTAGACCCTAAAAAGATTAAATTTCATTTTTATTTGATATTTATTGGGGTGAATATAACCTTT??
Ncanei_Egypt_N958 ?????????CCTATTTTAATTGGGGGTTTTGGTAATTGGTTGGTTCCTTTAATATTAGGGGCCCCAGATATGGCTTTTCCTCGTATAAATAATTTAAGTTTTTGACTTTTACCTCCTTCATTATTATTATTATTTATTTCCTCTATAGTAGAAGTAGGGGTAGGGGCTGGGTGGACTATTTATCCTCCTCTTTCTTCTTTAGAAGGTCATTCTGGTAGATCAGTGGATTTTGCTATTTTTTCTTTACATTTGGCTGGGGCTTCATCTATTATAGGTGCTATTAATTTTATTTCCACTATTATTAATATACGAACATATGGAGTTGGTATGGAGAAGGTTCCTTTATTTGTTTGATCAGTTTTAATTACAGCAGTTTTATTATTATTATCTTTACCTGTATTAGCAGGTGCTATTACTATATTGTTAACTGATCGTAATTTCAATACTTCTTTTTTTGATCCGGCTGGTGGGGGGGATCCAATTTTATTTCAACATTTATTTTGGTTTTTTGGCCATCCTGAAGTTTATATTTTGATTTTGCCTGGGTTTGGAATTGTATCTCATGTAATTTGTGGTGTAGTTGGAAAGCGGGAACCATTTGGGAATTTAGGGATAATTTATGCTATAGTGGGTATTGGAGGTATAGGATTTGTTGTATGGGCCCATCATATATTTTCTGTTGGGATGGATATTGATACTCGGGCATATTTTACTGCGGCTACTATAATTATTGCGGTTCCTACTGGTATTAAGGTCTTTAGATGAATAGCAACTTTACAAGGATCCTATTTTAAGATAGAAGGTGCTTTGATGTGATGTGTTGGATTTGTTTTTTTATTCACTTTAGGAGGTATCACTGGAGTAGTTTTATCTAATTCTTCTTTGGATATTGTTTTACATGACACTTATTATGTGGTGGCTCATTTTCATTATGTTCTTAGTATAGGGGCTGTATTTGCTATTTTAGGAGGAGTTGTTTATTGGTTTCCTTTATTTTTTGGAGTTATTTTAGATTCTAAGAAGATTAAATTTCATTTTTATTTAATATTTATTGGGGTAAATATAACTTTT??
Ncrosbyi_BaldKnob_N1134 ATAGTAATACCTATTTTAATTGGGGGTTTTGGTAATTGGTTGGTTCCTTTAATGTTAGGGGCTCCAGATATAGCTTTTCCTCGTATAAATAATTTAAGTTTTTGACTTTTACCTCCTTCATTACTATTATTATTTATTTCTTCTATAGTAGAAATAGGGGTAGGGGCTGGGTGGACTATTTATCCTCCTCTCTCTTCTTTAGAAGGACATTCTGGTAGATCAGTGGATTTTGCTATTTTTTCTTTACATTTGGCTGGGGCTTCATCTATTATAGGGGCTATTAATTTTATTTCCACTATTATTAATATACGGATATATGGAGTTGGTATGGAGAAGGTTCCTTTATTTGTTTGATCAGTTTTAATTACAGCAGTTTTATTATTATTATCTTTACCTGTATTGGCAGGTGCCATCACTATACTATTAACTGATCGTAATTTTAATACTTCTTTTTTTGACCCGGCTGGTGGGGGGGATCCAATTTTATTCCAACATTTATTTTGGTTTTTTGGTCATCCTGAGGTTTATATTTTGATTTTGCCTGGGTTTGGGATTGTATCTCATGTAATTTGTGGTGTAGTTGGAAAGCGGGAGCCATTTGGAAATTTAGGGATAATTTATGCTATAGTGGGTATTGGGGGTATAGGATTTGTTGTATGAGCTCATCATATATTTTCTGTTGGGATAGATATTGATACTCGGGCATATTTTACTGCGGCTACTATAATTATTGCGGTTCCTACTGGTATTAAGGTTTTTAGTTGAATGGCAACTTTACAAGGATCTTATTTTAGGGTAGAAGGTGCTTTGATATGATGTGTTGGATTTGTTTTTTTATTCACTTTAGGGGGTGTTACTGGAGTAGTTTTATCTAATTCTTCTTTAGATATTGTTTTACACGACACTTATTATGTGGTGGCTCATTTTCATTATGTTCTTAGAATAGGGGCTGTATTTGCTATTTTAGGAGGAGTTGTTTATTGGTTTCCTTTATTTTTTGGAGTTACTTTAGATCCTAAGAAGATTAAATTTCATTTTTATTTAATATTTATCGGGGTGAATATAACTTTT??
Ncrosbyi_BigLaurelMtn_N750 ?????????CCTATTTTAATTGGGGGTTTTGGTAATTGGTTGGTTCCTTTAATGTTAGGGGCTCCAGATATAGCTTTTCCTCGTATAAATAATTTAAGTTTTTGACTTTTACCTCCTTCATTACTATTATTATTTATTTCTTCTATAGTAGAAATAGGGGTAGGGGCTGGGTGGACTATTTATCCTCCTCTCTCTTCTTTAGAAGGACATTCTGGTAGATCAGTGGATTTTGCTATTTTTTCTTTACATTTGGCTGGGGCTTCATCTATTATAGGGGCTATTAATTTTATTTCCACTATTATTAATATACGGATATATGGAGTTGGTATGGAGAAGGTTCCTTTATTTGTTTGATCAGTTTTAATTACAGCAGTTTTATTATTATTATCTTTACCTGTATTGGCAGGTGCCATCACTATACTATTAACTGATCGTAATTTTAATACTTCTTTTTTTGATCCGGCTGGTGGGGGGGATCCAATTTTATTTCAACATTTATTTTGGTTTTTTGGTCATCCTGAGGTTTATATTTTGATTTTGCCTGGGTTTGGGATTGTATCTCATGTAATTTGTGGTGTAGTTGGAAAGCGGGAGCCATTCGGAAATTTAGGGATAATTTATGCTATAGTGGGTATTGGGGGTATAGGATTTGTTGTATGAGCTCATCATATATTTTCTGTTGGGATAGATATTGATACTCGGGCATATTTTACTGCGGCTACTATAATTATTGCGGTTCCTACTGGTATTAAGGTTTTTAGTTGAATGGCAACTTTACAAGGATCTTATTTTAGGATAGAAGGTGCTTTGATATGATGTGTTGGATTTGTTTTTTTATTCACTTTAGGGGGTATTACTGGAGTAGTTTTATCTAATTCTTCTTTAGATATTGTTTTACACGACACTTATTATGTGGTGGCTCATTTTCATTATGTTCTTAGAATAGGGGCTGTATTTGCTATTTTAGGAGGAGTTGTTTATTGGTTTCCTTTATTTTTTGGAGTCACTTTAGATCCTAAGAAGATTAAATTTCATTTTTATTTAATATTTATTGGGGTGAATATAACTTTT??
Ncrosbyi_CaneRiverGap_N799 ?????????CCTATTTTAATTGGGGGTTTTGGTAATTGGTTGGTTCCTTTAATGTTAGGGGCTCCAGATATAGCTTTTCCTCGTATAAATAATTTAAGTTTTTGACTTTTACCTCCTTCATTATTATTATTATTTATTTCTTCTATAGTAGAAATAGGGGTAGGGGCTGGGTGGACTATTTATCCTCCTCTTTCTTCTTTAGAAGGGCATTCTGGTAGATCAGTGGATTTTGCTATTTTTTCTTTACATTTGGCTGGGGCTTCATCTATTATAGGGGCTATTAATTTTATTTCCACTATTATTAATATACGGATATATGGAGTTGGTATGGAGAAGGTTCCTTTATTTGTTTGATCAGTTTTAATTACAGCAGTTTTATTATTATTATCTTTACCTGTATTGGCAGGTGCTATTACTATATTATTAACTGATCGTAATTTCAATACTTCTTTTTTTGACCCGGCTGGTGGGGGGGATCCAATTTTATTTCAACATTTATTTTGGTTTTTTGGTCATCCTGAGGTTTATATTTTGATTTTGCCTGGGTTTGGGATTGTATCTCATGTAATTTGTGGTATAGTTGGGAAGCGGGAACCATTTGGAAATTTAGGTATAATTTATGCTATAGTGGGTATTGGGGGTATAGGATTTGTTGTATGAGCTCATCATATATTTTCTGTTGGGATAGATATTGATACTCGGGCATATTTTACTGCGGCTACTATAATTATTGCGGTTCCTACTGGTATTAAGGTCTTTAGTTGAATGGCAACTTTACAAGGATCTTATTTTAGGATAGAAGGTGCTTTGATATGATGTATTGGATTTGTTTTTTTATTCACTTTAGGGGGTATTACTGGAGTAGTTTTATCTAATTCTTCTTTAGATATTGTTTTACACGACACTTATTATGTGGTGGCCCATTTTCATTATGTTCTTAGAATAGGAGCTGTATTTGCTATTTTAGGAGGAGTTGTTTATTGGTTTCCTTTATTTTTTGGAGTTATTTTAGATCCTAAAAAGATTAAATTTCATTTTTATTTAATATTTATTGGGGTGAATATAACTTTT??
Ncrosbyi_CattailPeak_N728 ?????????CCTATTTTAATTGGGGGTTTTGGTAATTGGTTGGTTCCTTTAATGTTAGGGGCTCCAGATATAGCTTTTCCTCGTATAAATAATTTAAGTTTTTGACTTTTACCTCCTTCATTACTATTATTATTTATTTCTTCTATAGTAGAAATAGGGGTAGGGGCTGGGTGGACTATTTATCCTCCTCTCTCTTCTTTAGAAGGACATTCTGGTAGATCAGTGGATTTTGCTATTTTTTCTTTACATTTGGCTGGGGCTTCATCTATTATAGGGGCTATTAATTTTATTTCCACTATTATTAATATACGGATATATGGAGTTGGTATGGAGAAGGTTCCTTTATTTGTTTGATCAGTTTTAATTACAGCAGTTTTATTATTATTATCTTTACCTGTATTGGCAGGTGCCATTACTATACTATTAACTGATCGTAATTTTAATACTTCTTTTTTTGATCCGGCTGGTGGGGGGGATCCAATTTTATTTCAACATTTATTTTGGTTTTTTGGTCATCCTGAGGTTTATATTTTGATTTTGCCTGGGTTTGGGATTGTATCTCATGTAATTTGTGGTGTAGTTGGAAAGCGGGAGCCATTTGGAAATTTAGGGATAATTTATGCTATAGTGGGTATTGGGGGTATAGGATTTGTTGTATGAGCTCATCATATATTTTCTGTTGGGATAGATATTGATACTCGGGCATATTTTACTGCGGCTACTATAATTATTGCGGTTCCTACTGGTATTAAGGTTTTTAGTTGAATGGCAACTTTACAAGGATCTTATTTTAGGATAGAAGGTGCTTTGATATGATGTGTTGGATTTGTTTTTTTATTCACTTTAGGGGGTATTACTGGAGTAGTTTTATCTAATTCTTCTTTAGATATTGTTTTACACGACACTTATTATGTGGTGGCTCATTTTCATTATGTTCTTAGAATAGGGGCTGTATTTGCTATTTTAGGAGGAGTTGTTTATTGGTTTCCTTTATTTTTTGGAGTCACTTTAGACCCTAAGAAGATTAAATTTCATTTTTATTTAATATTTATTGGGGTGAATATAACTTTT??
Ncrosbyi_DillinghamCr_N801 ?????????CCTATTTTAATTGGGGGTTTTGGTAATTGGTTGGTTCCTTTAATATTAGGGGCTCCAGATATAGCTTTTCCTCGTATAAATAATTTAAGTTTTTGACTTTTACCTCCTTCATTATTATTATTATTTATTTCTTCTATAGTAGAAATAGGGGTAGGGGCTGGGTGGACTATTTATCCTCCTCTTTCTTCTTTAGAAGGTCATTCTGGTAGATCAGTGGATTTTGCTATTTTTTCTTTGCATTTGGCTGGGGCTTCATCTATTATAGGTGCTATTAATTTTATTTCCACTATTATTAATATACGAATATATGGAGTTGGTATGGAGAAGGTTCCTTTATTTGTTTGATCAGTTTTAATTACAGCAGTTTTATTATTATTATCTTTACCTGTATTAGCAGGTGCTATTACTATATTGTTAACCGATCGTAATTTCAATACTTCTTTTTTTGACCCGGCTGGTGGGGGGGATCCAATTTTATTTCAACATTTATTTTGGTTTTTTGGTCATCCTGAAGTTTATATTTTGATTTTGCCTGGGTTTGGAATTGTATCTCATGTAATTTGTGGTGCAGTTGGAAAGCGGGAACCATTTGGGAATTTAGGGATAATTTATGCTATAGTGGGTATTGGAGGTATAGGATTTGTTGTATGGGCCCATCATATATTTTCTGTTGGGATGGATATTGATACTCGGGCATATTTTACTGCGGCTACTATAATTATTGCGGTTCCTACTGGTATCAAGGTCTTTAGATGAATGGCAACTTTACAAGGATCCTATTTTAGGATAGAAGGTGCTTTGATATGATGTGTTGGGTTTGTTTTTTTATTCACTTTAGGGGGTATTACTGGAGTAGTTTTATCTAATTCTTCTTTGGATATTGTTTTACACGACACTTATTATGTGGTGGCTCATTTTCATTATGTTCTTAGTATAGGGGCTGTATTTGCTATTTTAGGAGGAGTTGTTTATTGGTTTCCTTTATTTTTTGGAATTATTTTAGATTCTAAGAAGATTAAATTTCATTTTTATTTAATATTTATTGGGGTAAATATAACTTTT??
Ncrosbyi_MtGibbes_N809 ?????????CCTATTTTAATTGGGGGTTTTGGTAATTGGTTGGTTCCTTTAATATTAGGGGCTCCAGATATAGCTTTTCCTCGTATAAATAATTTAAGTTTTTGACTTTTACCTCCTTCATTATTATTATTATTTATTTCTTCTATAGTAGAAATAGGGGTAGGGGCTGGGTGGACTATTTATCCTCCTCTTTCTTCTTTAGAAGGTCATTCTGGTAGATCAGTGGATTTTGCTATTTTTTCTTTGCATTTGGCTGGGGCTTCATCTATTATAGGTGCTATTAATTTTATTTCCACTATTATTAATATACGAATATATGGAGTTGGTATGGAGAAGGTTCCTTTATTTGTTTGATCAGTTTTAATTACAGCAGTTTTATTATTATTATCTTTACCTGTATTAGCAGGTGCTATTACTATATTGTTAACCGATCGTAATTTCAATACTTCTTTTTTTGACCCGGCTGGTGGGGGGGATCCAATTTTATTTCAACATTTATTTTGGTTTTTTGGTCATCCTGAAGTTTATATTTTGATTTTGCCTGGGTTTGGAATTGTATCTCATGTAATTTGTGGTGCAGTTGGAAAGCGGGAACCATTTGGGAATTTAGGGATAATTTATGCTATAGTGGGTATTGGAGGTATAGGATTTGTTGTATGGGCCCATCATATATTTTCTGTTGGGATGGATATTGATACTCGGGCATATTTTACTGCGGCTACTATAATTATTGCGGTTCCTACTGGTATCAAGGTCTTTAGATGGATGGCAACTTTACAAGGATCCTATTTTAGGATAGAAGGTGCTTTGATATGATGTGTTGGGTTTGTTTTTTTATTCACTTTAGGGGGTATTACTGGAGTAGTTTTATCTAATTCTTCTTTGGATATTGTTTTACACGACACTTATTATGTGGTGGCCCATTTTCATTATGTTCTTAGTATAGGGGCTGTATTTGCTATTTTAGGAGGAGTTGTTTATTGGTTTCCTTTATTTTTTGGAATTATTTTAGATTCTAAGAAGATTAAATTTCATTTTTATTTAATATTTATTGGGGTAAATATAACTTTT??
Ncrosbyi_MtMitchell_N210 ?????????CCTATTTTAATTGGGGGTTTTGGAAATTGGTTGGTTCCTTTAATGTTAGGGGCTCCAGATATAGCTTTTCCTCGTATAAATAATTTAAGTTTTTGACTTTTACCTCCTTCATTATTATTATTATTTATTTCTTCTTTAGTAGAAATAGGGGTAGGGGCTGGGTGGACTATTTATCCTCCTCTTTCTTCTTTAGAAGGGCATTCTGGTAGATCAGTGGATTTTGCTATTTTTTCTTTACATTTGGCTGGGGCTTCATCTATTATAGGGGCTATTAATTTTATTTCCACTATTATTAATATACGGATATATGGAGTTGGTATGGAGAAGGTTCCTTTATTTGTTTGATCAGTTTTAATTACAGCAGTTTTATTATTATTATCTTTACCTGTATTGGCAGGTGCCATCACTATATTATTAACTGATCGTAATTTTAATACTTCTTTTTTTGACCCGGCTGGTGGGGGGGATCCAATTTTATTTCAACATTTATTTTGGTTTTTTGGTCATCCTGAGGTTTATATTTTGATTTTGCCTGGGTTTGGGATTGTATCTCATGTAATTTGTGGTGTAGTTGGAAAGCGGGAGCCATTTGGAAATTTAGGGATAATTTATGCTATAGTGGGTATTGGGGGTATAGGATTTGTTGTATGAGCTCATCATATATTTTCTGTTGGGATAGATATTGATACTCGGGCATATTTTACTGCGGCTACTATAATTATTGCGGTTCCTACTGGTATTAAGGTTTTTAGTTGAATGGCAACTTTACAAGGATCTTATTTTAGGATAGAAGGTGCTTTGATATGATGTGTTGGATTTGTTTTTTTATTCACTTTAGGGGGTATTACTGGAGTAGTTTTATCTAATTCTTCTTTAGATATTGTTTTACACGACACTTATTATGTGGTGGCTCATTTTCATTATGTTCTTAGAATAGGGGCTGTATTTGCTATTTTAGGAGGAGTTGTTTATTGGTTTCCTTTATTTTTTGGAGTTACTTTAGACCCTAAGAAGATTAAATTTCATTTTTATTTAATATTTATTGGGGTGAATATAACTTTT??
Ncrosbyi_PricesCrk_N1143 ATAGTAATACCTATTTTAATTGGGGGTTTTGGTAATTGGTTGGTTCCTTTAATGTTAGGGGCTCCAGATATAGCTTTTCCTCGTATAAATAATTTAAGTTTTTGACTTTTACCTCCTTCATTATTATTATTATTTATTTCTTCTATAGTAGAAATAGGGGTAGGGGCTGGGTGGACTATTTATCCTCCTCTTTCTTCTTTAGAAGGGCATTCTGGTAGATCAGTGGATTTTGCTATTTTTTCTTTACATTTGGCTGGGGCTTCATCTATTATAGGGGCTATTAATTTTATTTCCACTATTATTAATATACGGATATATGGAGTTGGTATGGAGAAGGTTCCTTTATTTGTTTGATCAGTTTTAATTACAGCAGTTTTATTATTATTATCTTTACCTGTATTGGCAGGTGCTATTACTATATTATTAACTGATCGTAATTTCAATACTTCTTTTTTTGACCCGGCTGGTGGGGGGGATCCAATTTTATTTCAACATTTATTTTGGTTTTTTGGTCATCCTGAAGTTTATATTTTGATTTTACCTGGGTTTGGGATTGTATCTCATGTAATTTGTGGTATAGTTGGGAAGCGGGAACCATTTGGAAATTTAGGGATAATTTATGCTATAGTGGGTATTGGGGGTATAGGATTTGTTGTATGAGCTCATCATATATTTTCTGTTGGGATAGATATTGATACTCGGGCATATTTTACTGCGGCTACTATAATTATTGCGGTTCCTACTGGTATTAAGGTCTTTAGTTGAATGGCAACTTTACAAGGATCTTATTTTAGGATAGAAGGTGCTTTGATATGATGTATTGGATTTGTTTTTTTATTCACTTTAGGGGGTATTACTGGAGTAGTTTTATCTAATTCTTCTTTAGATATTGTTTTACACGATACTTATTATGTGGTGGCCCATTTTCATTATGTTCTTAGAATAGGAGCTGTATTTGCTATTTTAGGAGGAGTTGTTTATTGGTTTCCTTTATTTTTTGGAGTTATTTTAGATCCTAAGAAGATTAAATTTCATTTTTATTTAATATTTATTGGGGTGAATATAACTTTT??
Ncrosbyi_ShufordCrk_N1148 ATAGTGATACCTATTTTAATTGGGGGTTTTGGTAATTGGTTGGTTCCTTTAATGTTAGGGGCTCCAGATATAGCTTTTCCTCGTATAAATAATTTAAGTTTTTGACTTTTACCTCCTTCATTACTATTATTATTTATTTCTTCTATAGTAGAAATAGGGGTAGGGGCTGGGTGGACTATTTATCCTCCTCTCTCTTCTTTAGAAGGACATTCTGGTAGATCAGTGGATTTTGCTATTTTTTCTTTACATTTGGCTGGGGCTTCATCTATTATAGGGGCTATTAATTTTATTTCCACTATTATTAATATACGGATATATGGAGTTGGTATGGAGAAGGTTCCTTTATTTGTTTGATCAGTTTTAATTACAGCAGTTTTATTATTATTATCTTTACCTGTATTGGCAGGTGCCATCACTATACTATTAACTGATCGTAATTTTAATACTTCTTTTTTTGATCCGGCTGGTGGGGGGGATCCAATTTTATTTCAACATTTATTTTGGTTTTTTGGTCATCCTGAGGTTTATATTTTGATTTTGCCTGGGTTTGGGATTGTATCTCATGTAATTTGTGGTGTAGTTGGAAAGCGGGAGCCATTTGGAAATTTAGGGATAATTTATGCTATAGTGGGTATTGGGGGTATAGGATTTGTTGTATGAGCTCATCATATATTTTCTGTTGGAATAGATATTGATACTCGGGCATATTTTACTGCGGCTACTATAATTATTGCGGTTCCTACTGGTATTAAGGTTTTTAGTTGAATGGCAACTTTACAAGGATCTTATTTTAGGATAGAAGGTGCTTTGATATGATGTGTTGGATTTGTTTTTTTATTCACTTTAGGGGGTATTACTGGAGTAGTTTTATCTAATTCTTCTTTAGATATTGTTTTACACGACACTTATTATGTGGTGGCTCATTTTCATTATGTTCTTAGAATAGGGGCTGTATTTGCTATTTTAGGAGGAGTTGTTTATTGGTTTCCTTTATTTTTTGGAGTCACTTTAGATCCTAAGAAGATTAAATTTCATTTTTATTTAATATTTATTGGGGTGAATATAACTTTT??
Ncrosbyi_ShufordCrk_N1148_NODE ATAGTGATACCTATTTTAATTGGGGGTTTTGGTAATTGGTTGGTTCCTTTAATGTTAGGGGCTCCAGATATAGCTTTTCCTCGTATAAATAATTTAAGTTTTTGACTTTTACCTCCTTCATTACTATTATTATTTATTTCTTCTATAGTAGAAATAGGGGTAGGGGCTGGGTGGACTATTTATCCTCCTCTCTCTTCTTTAGAAGGACATTCTGGTAGATCAGTGGATTTTGCTATTTTTTCTTTACATTTGGCTGGGGCTTCATCTATTATAGGGGCTATTAATTTTATTTCCACTATTATTAATATACGGATATATGGAGTTGGTATGGAGAAGGTTCCTTTATTTGTTTGATCAGTTTTAATTACAGCAGTTTTATTATTATTATCTTTACCTGTATTGGCAGGTGCCATCACTATACTATTAACTGATCGTAATTTTAATACTTCTTTTTTTGATCCGGCTGGTGGGGGGGATCCAATTTTATTTCAACATTTATTTTGGTTTTTTGGTCATCCTGAGGTTTATATTTTGATTTTGCCTGGGTTTGGGATTGTATCTCATGTAATTTGTGGTGTAGTTGGAAAGCGGGAGCCATTTGGAAATTTAGGGATAATTTATGCTATAGTGGGTATTGGGGGTATAGGATTTGTTGTATGAGCTCATCATATATTTTCTGTTGGAATAGATATTGATACTCGGGCATATTTTACTGCGGCTACTATAATTATTGCGGTTCCTACTGGTATTAAGGTTTTTAGTTGAATGGCAACTTTACAAGGATCTTATTTTAGGATAGAAGGTGCTTTGATATGATGTGTTGGATTTGTTTTTTTATTCACTTTAGGGGGTATTACTGGAGTAGTTTTATCTAATTCTTCTTTAGATATTGTTTTACACGACACTTATTATGTGGTGGCTCATTTTCATTATGTTCTTAGAATAGGGGCTGTATTTGCTATTTTAGGAGGAGTTGTTTATTGGTTTCCTTTATTTTTTGGAGTCACTTTAGATCCTAAGAAGATTAAATTTCATTTTTATTTAATAT?????????????????????????
Ngertschi_BigButtTrail_N806 ?????????CCTATTTTAATTGGGGGTTTTGGTAATTGGTTGGTTCCTTTAATGTTAGGGGCCCCAGATATAGCTTTTCCTCGTATAAATAATTTAAGTTTTTGACTTTTGCCTCCTTCATTATTATTATTATTTATTTCTTCTATAGTAGAAATAGGGGTAGGGGCTGGGTGGACTATTTATCCTCCTCTTTCTTCTTTAGAAGGGCATTCTGGTAGATCAGTGGATTTTGCTATTTTTTCTTTACATTTGGCTGGGGCTTCATCTATTATAGGGGCTATTAATTTTATTTCTACTATTATTAATATACGGATATATGGAGTTGGTATGGAGAAGGTTCCTTTATTTGTTTGATCAGTTTTAATTACAGCAGTTTTATTATTATTATCTTTACCTGTGTTAGCAGGTGCCATTACTATATTATTAACTGATCGTAATTTCAACACTTCTTTTTTTGACCCGGCTGGTGGGGGGGATCCAATTTTATTTCAACATTTATTTTGGTTTTTTGGTCATCCTGAAGTTTATATTTTGATTTTGCCTGGGTTTGGGATTGTATCTCATGTAATTTGTGGTGTAGTTGGGAAGCGGGAACCATTTGGAAATTTAGGGATAATTTATGCTATAGTGGGTATTGGGGGCATAGGATTTGTTGTATGGGCCCATCATATATTTTCTGTTGGGATAGATATTGATACTCGGGCATATTTTACTGCGGCTACTATAATTATTGCGGTTCCTACTGGTATTAAGGTCTTTAGTTGAATAGCAACTTTACAAGGATCTTATTTTAGGATAGAAGGTGCTTTGATATGATGTGTTGGATTTGTTTTTTTATTCACTTTAGGGGGTATTACTGGAGTAGTTTTATCTAATTCTTCTTTAGATATTGTTTTACATGACACTTATTATGTGGTGGCCCATTTTCATTATGTTCTTAGAATAGGGGCTGTATTTGCTATTTTAGGAGGAGTTGTTTATTGGTTTCCTTTATTTTTTGGAGTTATTTTAGATCCTAAGAAGATTAAATTTCATTTTTATTTAATATTTATTGGGGTGAATATAACTTTT??
Ngertschi_CedarCreek_N351 ATAGTAATACCTATTTTAATTGGGGGTTTTGGTAATTGGTTGGTTCCTTTAATGTTAGGGGCCCCAGATATAGCTTTTCCTCGTATAAATAATTTAAGTTTTTGACTTTTACCTCCTTCATTATTATTATTATTTATTTCTTCTATAGTAGAAATAGGGGTAGGGGCTGGGTGGACTATTTATCCCCCTCTTTCTTCTTTAGAAGGGCATTCTGGTAGATCAGTGGATTTTGCTATTTTTTCTTTACATTTGGCTGGGGCTTCATCTATTATAGGGGCTATTAATTTTATTTCTACTATTATTAATATACGAATATATGGAGTTGGTATGGAGAAGGTTCCTTTATTTGTTTGATCAGTTTTAATTACAGCAGTTTTATTATTATTATCTTTACCTGTATTAGCAGGTGCCATTACTATATTATTAACTGATCGTAATTTCAACACTTCTTTTTTTGATCCGGCTGGTGGGGGGGATCCAATTTTATTTCAACATTTATTTTGGTTTTTTGGTCATCCTGAAGTTTATATTTTGATTTTGCCTGGGTTTGGGATTGTATCTCATGTAATTTGTGGTGTAGTTGGGAAGCGGGAACCATTTGGAAATTTAGGAATAATTTATGCTATAGTGGGTATTGGGGGCATAGGATTTGTTGTATGAGCTCATCATATATTTTCTGTTGGGATAGATATTGATACTCGGGCATATTTTACTGCGGCTACTATAATTATTGCGGTTCCTACTGGTATTAAGGTCTTTAGTTGAATGGCAACTTTACAAGGATCTTATTTTAGGATAGAAGGAGCTTTAATATGATGTGTTGGATTTGTTTTTTTATTCACTTTAGGAGGTATTACTGGAGTAGTTTTATCTAATTCTTCTTTGGATATTGTTTTACACGACACTTATTATGTGGTGGCCCATTTTCATTATGTTCTTAGAATAGGGGCTGTATTTGCTATTTTAGGAGGAGTTGTTTATTGGTTTCCTTTATTTTTTGGAGTTATTTTAGATTCTAAGAAGATTAAATTTCATTTTTATTTAATATTTATTGGGGTGAATATAACTTTT??
Ngertschi_CraggyBRP_N199 ?????????CCTATTTTAATTGGGGGTTTTGGTAATTGGTTGGTTCCTTTAATGTTAGGGGCCCCAGATATAGCTTTTCCTCGTATAAATAATTTAAGTTTTTGACTTTTGCCTCCTTCATTATTATTATTATTTATTTCTTCTATAGTAGAAATAGGGGTAGGGGCTGGGTGGACTATTTATCCTCCTCTTTCTTCTTTAGAAGGGCATTCTGGTAGATCAGTGGATTTTGCTATTTTTTCTTTACATTTGGCTGGGGCTTCATCTATTATAGGGGCTATTAATTTTATTTCTACTATTATTAATATACGGATATATGGAGTTGGTATGGAGAAGGTTCCTTTATTTGTTTGATCAGTTTTAATTACAGCAGTTTTATTATTATTATCTTTACCTGTGTTAGCAGGTGCCATTACTATATTATTAACTGATCGTAATTTCAACACTTCTTTTTTTGACCCGGCTGGTGGGGGGGATCCAATTTTATTTCAACATTTATTTTGGTTTTTTGGTCATCCTGAAGTTTATATTTTGATTTTGCCTGGGTTTGGGATTGTATCTCATGTAATTTGTGGTGTAGTTGGGAAGCGGGAACCATTTGGAAATTTAGGGATAATTTATGCTATAGTGGGTATTGGGGGCATAGGATTTGTTGTATGGGCCCATCATATATTTTCTGTTGGGATAGATATTGATACTCGGGCATATTTTACTGCGGCTACTATAATTATTGCGGTTCCTACTGGTATTAAGGTCTTTAGTTGAATAGCAACTTTACAAGGATCTTATTTTAGGATAGAAGGTGCTTTGATATGATGTGTTGGATTTGTTTTTTTATTCACTTTAGGGGGTATTACTGGAGTAGTTTTATCTAATTCTTCTTTAGATATTGTTTTACATGACACTTATTATGTGGTGGCCCATTTTCATTATGTTCTTAGAATAGGGGCTGTATTTGCTATTTTAGGAGGAGTTGTTTATTGGTTTCCTTTATTTTTTGGAATTATTTTAGATCCTAAGAAGATTAAATTTCATTTTTATTTAATATTTATTGGGGTGAATATAACTTTT??
Ngertschi_FrenchBroad_N968 ?????????CCTATTTTAATTGGGGGTTTTGGTAATTGGTTGGTTCCTTTAATGTTAGGGGCCCCAGATATAGCTTTTCCTCGTATAAATAATTTAAGTTTTTGACTTTTGCCTCCTTCATTATTATTATTATTTATTTCTTCTATAGTAGAAATAGGGGTAGGGGCTGGGTGGACTATTTATCCTCCTCTTTCTTCTTTAGAGGGGCATTCTGGTAGATCAGTGGATTTTGCTATTTTTTCTTTACATTTGGCTGGGGCTTCATCTATTATAGGGGCTATTAATTTTATTTCTACTATTATTAATATACGGATATCTGGAGTTGGTATGGAGAAGGTTCCTTTATTTGTTTGATCAGTTTTAATTACAGCAGTTTTATTATTATTATCTTTACCTGTGTTAGCAGGTGCCATTACTATATTATTAACTGATCGTAATTTCAACACTTCTTTTTTTGACCCGGCTGGTGGGGGGGATCCAATTTTATTTCAACATTTATTTTGGTTTTTTGGTCATCCTGAAGTTTATATTTTGATTTTGCCTGGGTTTGGTATTGTATCTCATGTAATTTGTGGTGTAGTTGGGAAGCGGGAACCATTTGGAAATTTAGGGATAATTTATGCTATAGTGGGTATTGGGGGGATAGGATTTGTTGTATGGGCCCATCATATATTTTCTGTTGGGATAGATATTGATACTCGGGCATATTTTACTGCGGCTACTATAATTATTGCGGTTCCTACTGGTATTAAGGTCTTTAGTTGAATAGCAACTTTACAAGGATCTTATTTTAGGATAGAAGGTGCTTTGATATGATGTGTTGGATTTGTTTTTTTGTTCACTTTAGGGGGTATTACTGGAGTAGTTTTATCTAATTCTTCTTTAGATATTGTTTTACATGACACTTATTATGTGGTGGCCCATTTTCATTATGTTCTTAGAATAGGGGCTGTATTTGCTATTTTAGGAGGAGTTGTTTATTGGTTTCCTTTATTTTTTGGAGTTATTTTAGACTCTAAGAAGATTAAATTTCATTTTTATTTAATATTTATTGGGGTGAATATAACTTTT??
Ngertschi_HickoryNutGap_N810 ?????????CCTATTTTAATTGGGGGTTTTGGTAATTGGTTGGTTCCTTTAATGTTAGGGGCTCCAGATATAGCTTTTCCTCGTATAAATAATTTAAGTTTTTGACTTTTACCTCCTTCATTATTATTATTATTTATTTCTTCTATAGTAGAAATAGGGGTAGGGGCTGGGTGGACTATTTATCCTCCTCTTTCTTCTTTAGAAGGGCATTCTGGTAGATCAGTGGATTTTGCTATTTTTTCTTTACATTTGGCTGGGGCTTCATCTATTATAGGGGCTATTAATTTTATTTCTACTATTATTAATATACGGATATATGGAGTTGGTATGGAGAAGGTTCCTTTATTTGTTTGATCAGTTTTAATTACAGCAGTTTTATTATTATTATCTTTACCTGTATTGGCAGGTGCTATTACTATATTATTAACTGATCGTAATTTCAATACTTCTTTTTTTGACCCGGCTGGTGGGGGGGATCCAATTTTATTTCAACATTTATTTTGGTTTTTTGGTCATCCTGAAGTTTATATTTTGATTTTGCCTGGGTTTGGGATTGTATCTCATGTAATTTGTGGTGTAGTTGGGAAGCGGGAACCATTTGGTAATTTAGGAATAATTTATGCTATAGTGGGTATTGGGGGTATAGGATTTGTTGTATGAGCTCATCATATATTTTCTGTTGGGATAGATATTGATACTCGGGCGTATTTTACTGCGGCTACTATAATTATTGCGGTTCCTACTGGTATTAAGGTCTTTAGTTGAATGGCAACTTTACAAGGATCTTATTTTAGGATAGAAGGTGCTTTGATATGATGTGTTGGATTTGTTTTTTTATTCACTTTAGGGGGTATTACTGGAGTAGTTTTATCTAATTCTTCTTTAGATATTGTTTTACACGACACTTATTATGTGGTGGCCCATTTTCATTATGTTCTTAGAATAGGGGCTGTATTTGCTATTTTAGGAGGAGTTGTTTATTGGTTTCCTTTATTTTTTGGAGTTATTTTAGATCCTAAGAAGATTAAATTTCATTTTTATTTAATATTTATTGGGGTGAATATAACTTTT??
Ngertschi_MineralCrk_N1145 ATAGTAATACCTATTTTAATTGGGGGTTTTGGTAATTGGTTGGTTCCTTTAATGTTAGGGGCCCCAGATATAGCTTTTCCTCGTATAAATAATTTAAGTTTTTGACTTTTGCCTCCTTCATTATTATTATTATTTATTTCTTCTATAGTAGAAATAGGGGTAGGGGCTGGGTGGACTATTTATCCTCCTCTTTCTTCTTTAGAAGGGCATTCTGGTAGATCAGTGGATTTTGCTATTTTTTCTTTACATTTGGCTGGGGCTTCATCTATTATAGGGGCTATTAATTTTATTTCTACTATTATTAATATACGGATATATGGAGTTGGTATGGAGAAGGTTCCTTTATTTGTTTGATCAGTTTTAATTACAGCAGTTTTATTATTATTATCTTTACCTGTGTTAGCAGGTGCCATTACTATATTATTAACTGATCGTAATTTTAACACTTCTTTTTTTGACCCGGCTGGTGGGGGGGATCCAATTTTATTTCAACATTTATTTTGGTTTTTTGGTCATCCTGAAGTTTATATTTTGATTTTGCCTGGGTTTGGGATTGTATCTCATGTAATTTGTGGTGTAGTTGGGAAGCGGGAACCATTTGGAAATTTAGGTATAATTTATGCTATAGTGGGTATTGGGGGCATAGGATTTGTTGTATGAGCCCATCATATATTTTCTGTTGGGATAGATATTGATACTCGGGCATATTTTACTGCGGCTACTATAATTATTGCGGTTCCTACTGGTATTAAGGTCTTTAGTTGAATAGCAACTTTACAAGGATCTTATTTTAGGATAGAAGGTGCTTTGATATGATGTGTTGGATTTGTTTTTTTATTCACTTTAGGGGGTATTACTGGAGTAGTTTTATCTAATTCTTCTTTAGATATTGTTTTACATGACACTTATTATGTGGTGGCTCATTTTCATTATGTTCTTAGAATAGGGGCTGTATTTGCTATTTTAGGAGGAGTTGTTTATTGGTTTCCTTTATTTTTTGGAGTTATTTTAGATCCTAAGAAGATTAAATTTCATTTTTATTTAATATTTATTGGGGTGAATATAACTTTT??
Ngertschi_Montreat_N180 ???????????????????????????????????????????????????????????????????????????????????????????????????????????????????????????????????????????????????????????????GTAGGGGCTGGGTGGACTATTTATCCTCCTCTTTCTTCTTTAGAGGGGCATTCTGGTAGATCAGTGGATTTTGCTATTTTTTCTTTACATTTGGCTGGGGCTTCATCTATTATAGGGGCTATTAATTTTATTTCTACTATTATTAATATACGGATATATGGAGTTGGTATGGAGAAGGTTCCTTTATTTGTTTGATCAGTTTTAATTACAGCAGTTTTATTATTATTATCTTTACCTGTGTTAGCAGGTGCCGTTACTATATTATTAACTGATCGTAATTTCAACACTTCTTTTTTTGACCCGGCTGGTGGGGGGGATCCAATTTTATTTCAACATTTATTTTGGTTTTTTGGTCATCCTGAAGTTTATATTTTGATTTTGCCTGGGTTTGGGATTGTATCTCATGTAATTTGTGGTGTAGTTGGGAAGCGGGAACCATTTGGAAATTTAGGGATAATTTATGCTATAGTGGGTATTGGGGGCATAGGATTTGTTGTATGGGCCCATCATATATTTTCTGTTGGGATAGATATTGATACTCGGGCATATTTTACTGCGGCTACTATAATTATTGCGGTTCCTACTGGTATTAAGGTCTTTAGTTGAATAGCAACTTTACAAGGATCTTATTTTAGGATAGAAGGTGCTTTGATATGATGTGTTGGATTTGTTTTTTTATTCACTTTAGGGGGTATTACTGGAGTAGTTTTATCTAATTCTTCTTTAGATATTGTTTTACATGACACTTATTATGTGGTGGCCCATTTTCATTATGTTCTTAGAATAGGGGCTGTATTTGCTATTTTAGGAGGAGTTGTTTATTGGTTTCCTTTATTT?????????????????????????????????????????????????????????????????????????????
Ngertschi_RichMtnLookout_N745 ?????????CCTATTTTAATTGGGGGTTTTGGTAATTGGTTGGTTCCTTTAATGTTAGGGGTCCCAGATATAGCTTTTCCTCGTATAAATAATTTAAGTTTTTGACTTTTGCCTCCCTCATTATTATTATTATTTATTTCTTCTATAGTAGAAATAGGGGTAGGGGCTGGGTGGACTATTTATCCTCCTCTTTCTTCTTTAGAAGGGCATTCTGGTAGATCAGTGGATTTTGCTATTTTTTCTTTACATTTGGCTGGGGCTTCATCTATTATAGGGGCTATTAATTTTATTTCTACTATTATTAATATACGGATATATGGAGTTGGTATGGAGAAGGTTCCTTTATTTGTTTGATCAGTTTTAATTACAGCAGTTTTATTATTATTATCTTTACCTGTGTTAGCAGGTGCCATTACTATATTATTAACTGATCGTAATTTCAATACTTCTTTTTTTGACCCGGCTGGTGGGGGGGATCCAATTTTATTTCAACATTTATTTTGGTTTTTTGGTCATCCTGAAGTTTATATTTTGATTTTGCCTGGGTTTGGGATTGTATCTCATGTAATTTGTGGTGTAGTTGGGAAGCGGGAACCATTTGGAAATTTAGGGATAATTTATGCTATAGTGGGTATTGGGGGCATAGGATTTGTTGTTTGGGCCCATCATATATTTTCTGTCGGGATAGATATTGATACTCGGGCATATTTTACTGCGGCTACTATAATTATTGCGGTTCCTACTGGTATTAAGGTCTTTAGTTGAATAGCAACTTTACAAGGATCTTATTTTAGGATAGAAGGTGCTTTGATATGATGTGTTGGATTTGTTTTTTTATTCACTTTAGGGGGTATTACTGGAGTAGTTTTATCTAATTCTTCTTTAGATATTGTTTTACATGACACTTATTATGTGGTGGCCCATTTTCATTATGTTCTTAGAATAGGGGCTGTATTTGCTATTTTAGGAGGAGTTGTTTATTGGTTTCCTTTATTTTTTGGAGTTATTTTAGACCCTAAGAAGATTAAATTTCATTTTTATTTTATATTTATTGGGGTGAATATAACTTTT??
Ngertschi_WHurricane_N1154 ATAGTAATACCTATTTTAATTGGGGGTTTTGGTAATTGGTTGGTTCCTTTAATGTTAGGGGCTCCAGATATAGCTTTTCCTCGTATAAATAATTTAAGTTTTTGACTTTTGCCTCCTTCATTATTATTATTATTTATTTCTTCTATAGTAGAAATAGGGGTAGGGGCTGGGTGGACTATTTATCCTCCTCTTTCTTCTTTAGAAGGGCATTCTGGTAGATCAGTGGATTTTGCTATTTTTTCTTTACATTTGGCTGGGGCTTCATCTGTTATAGGGGCTATTAATTTTATTTCTACTATTATTAATATACGGATATATGGAGTTGGTATGGAGAAGGTTCCTTTATTTGTTTGATCAGTTTTAATTACAGCAGTTTTATTATTATTATCTTTACCTGTGTTAGCAGGTGCCATTACTATATTATTAACTGATCGTAATTTCAATACTTCTTTTTTTGACCCGGCTGGTGGGGGGGATCCAATTTTATTTCAACATTTATTTTGGTTTTTTGGTCATCCTGAGGTTTATATTTTGATTTTGCCTGGGTTTGGGATTGTATCTCATGTAATTTGTGGTGTAGTTGGGAAGCGGGAACCATTTGGAAATTTAGGGATAATTTATGCTATAGTGGGTATTGGGGGCATAGGATTTGTTGTATGGGCCCATCATATATTTTCTGTTGGGATAGATATTGATACTCGGGCATATTTTACTGCGGCTACTATAATTATTGCGGTTCCTACTGGTATTAAGGTCTTTAGTTGAATAGCAACTTTACAAGGATCTTATTTTAGGATAGAAGGTGCTTTGATATGATGTGTTGGATTTGTTTTTTTATTCACTTTAGGGGGTATTACTGGAGTAGTTTTATCTAATTCTTCTTTAGATATTGTTTTACATGACACTTATTATGTGGTAGCCCATTTTCATTATGTTCTTAGAATAGGGGCTGTATTTGCTATTTTAGGAGGAGTTGTTTATTGGTTTCCTTTATTTTTTGGAGTTATTTTAGATCCTAAGAAGATTAAATTTCATTTTTATTTAATATTTATTGGGGTGAATATAACTTTT??
Nnasicus_BalsamGrove_N188 ???????????????????????????????????????????????????????????????????????????????????????????????????????????????CCACCTTCATTATTGTTATTATTTATTTCTTCTATAGTGGAAATAGGGGTAGGGGCTGGGTGAACTATTTACCCTCCTCTCTCTTCTTTAGAAGGGCATTCTGGTAGATCAGTGGATTTTGCTATTTTTTCTTTGCATTTAGCTGGGGCTTCTTCTATTATAGGGGCTATTAACTTTATTTCTACTATTATTAATATACGGAGTTACGGAGTTAGAATAGAAAAAGTTCCTTTATTTGTTTGATCAGTTTTAATTACAGCGGTTTTGTTGTTGCTATCTTTACCTGTGTTGGCAGGGGCTATTACTATATTATTAACTGATCGAAATTTTAATACATCTTTTTTTGACCCAGCAGGAGGAGGGGATCCAATTTTATTTCAGCATTTATTTTGATTCTTTGGTCATCCTGAGGTTTATATCTTAATTTTACCGGGGTTTGGAATTGTATCTCATGTAATTTGTGGGATTGTTGGAAAGCGAGAACCATTTGGAAATTTAGGGATAATTTATGCTATAGTGGGTATTGGTGGTATGGGTTTTGTTGTATGAGCTCATCATATATTTTCTGTTGGTATAGATGTTGATACTCGGGCGTACTTTACTGCGGCTACTATAATTATTGCTGTTCCTACTGGGATTAAGGTTTTTAGTTGAATGGCAACATTACAGGGGTCTTATTTTAGGATAGAGGGAGCTTTAATATGATGTGTTGGGTTTGTTTTTTTATTTACTTTAGGAGGAATTACTGGGGTAGTATTATCTAATTCTTCTTTGGACATTGTTTTACATGACACTTATTATGTGGTAGCTCACTTTCATTATGTTCTTAGAATAGGGGCTGTGTTTGCTATCTTAGGAGGGGTTGTTTATTGATTTCCTTTATTTTTTGGGGTAATTTTAGAACCCAGGAAAATTAAATTTCAT??????????????????????????????????????
Nnasicus_CaneyFork_N171 ????????????????????????????????????????????????????????????????????????????????????????????????????????????????????????????????????????????????????????????????????????????????????????????????????????????????????????????????????TTTGCTATTTTTTCTTTGCATTTAGCTGGGGCTTCTTCTATTATAGGGGCTATTAACTTTATTTCTACTATTATTAATATACGGAGTTACGGAGTTAGAATAGAAAAAGTTCCTTTATTTGTTTGATCAGTTTTAATTACAGCGGTTTTGTTGTTGCTATCTTTACCTGTGTTGGCAGGGGCTATTACTATATTATTAACTGATCGAAATTTTAATACATCTTTTTTTGACCCAGCAGGAGGAGGGGATCCAATTTTATTTCAGCATTTATTTTGATTCTTTGGTCATCCTGAGGTTTATATCTTAATTTTACCGGGGTTTGGAATTGTGTCTCATGTAATTTGTGGGATTGTTGGAAAGCGAGAACCATTTGGAAATTTAGGGATAATTTATGCTATAGTGGGTATTGGTGGTATGGGTTTTGTTGTATGAGCTCATCATATATTTTCTGTTGGTATAGATGTTGATACTCGGGCGTACTTTACTGCGGCTACTATAATTATTGCTGTTCCTACTGGGATTAAGGTTTTTAGTTGAATGGCGACATTACAGGGGTCTTATTTTAGGATAGAGGGAGCTTTAATATGATGTGTTGGATTTGTTTTTTTATTTACTTTAGGAGGGATTACTGGGGTAGTATTATCTAATTCTTCTTTGGACATTGTTTTACATGACACTTATTATGTGGTAGCTCATTTTCATTATGTTCTTAGAATAGGGGCTGTGTTTGCTATTTTAGGAGGG?????????????????????????????????????????????????????????????????????????????????????????????????????
Nnasicus_ConnosteeFalls_N696 ??????????????????????????????????????????????????????????????????????????????????????????????????????????????????????????????TTATTATTTATTTCTTCTATAGTGGAAATAGGGGTAGGGGCTGGGTGAACTATTTACCCTCCTCTTTCTTCTTTAGAAGGGCATTCTGGTAGATCAGTGGATTTTGCTATTTTTTCTTTGCATTTAGCTGGGGCTTCTTCTATTATAGGGGCTATTAATTTTATTTCTACTATTATTAATATACGGAGTTACGGAGTTAGAATAGAAAAAGTTCCTTTATTTGTTTGATCAGTTTTAATTACAGCGGTTTTGTTGTTATTATCTTTACCTGTGTTGGCAGGGGCTATCACTATGTTATTAACTGATCGAAATTTTAATACATCTTTTTTTGATCCAGCAGGAGGAGGGGATCCAATTTTATTTCAGCATTTATTTTGATTCTTTGGTCATCCTGAGGTTTATATCTTAATTTTACCGGGGTTTGGAATTGTATCTCATGTAATTTGTGGGATTGTTGGAAAGCGAGAACCATTTGGAAATTTAGGGATAATTTATGCTATAGTGGGTATTGGTGGTATGGGTTTTGTTGTATGAGCTCATCATATATTTTCTGTTGGTATAGATGTTGATACTCGGGCGTACTTTACTGCGGCTACTATAATTATTGCTGTTCCTACTGGAATTAAGGTTTTTAGTTGAATGGCAACATTACAGGGGTCTTATTTTAGGATAGAGGGAGCTTTGATATGATGTGTTGGATTTGTTTTTTTATTTACTTTAGGAGGAATTACTGGGGTAGTATTATCTAATTCTTCTTTGGACATTGTTTTACATGACACTTATTATGTGGTAGCTCATTTTCATTATGTTCTTAGAATAGGGGCTGTGTTTGCTATTTTAGGAGGGGTTGTTTATTGATTTCCTTTATTTTTTGGGGTAATTTTAGAACCTAGGAAAATTAAA????????????????????????????????????????????
Nnasicus_CowardMtn_N879 ?????????CCTATTTTAATTGGGGGTTTTGGAAATTGGTTAGTTCCTTTAATATTAGGGGCTCCAGATATAGCTTTTCCTCGTATAAATAATTTAAGTTTTTGACTTTTACCACCTTCATTATTGTTATTATTTATTTCTTCTATAGTGGAAATAGGGGTAGGGGCTGGGTGAACTATTTACCCTCCTCTCTCTTCTTTAGAAGGGCATTCTGGTAGATCAGTGGATTTTGCTATTTTTTCTTTGCATTTAGCTGGGGCTTCTTCTATTATAGGGGCTATTAATTTTATTTCTACTATTATTAATATACGGAGTTATGGAGTTAGAATAGAAAAAGTTCCTTTATTTGTTTGATCAGTTTTAATTACAGCGGTTTTGTTGTTGCTATCTTTACCTGTGTTGGCAGGGGCTATTACTATATTATTAACTGATCGAAATTTTAATACATCTTTTTTTGACCCAGCAGGAGGAGGGGATCCAATTTTATTTCAGCATTTATTTTGATTCTTTGGTCATCCTGAGGTTTATATCTTAATTTTACCGGGGTTTGGAATTGTATCTCATGTAATTTGTGGGATTGTTGGAAAGCGAGAACCATTTGGAAATTTAGGGATAATTTACGCTATAGTGGGTATTGGTGGTATGGGTTTTGTTGTATGAGCTCATCATATATTTTCTGTTGGTATAGATGTTGATACTCGGGCGTACTTTACTGCGGCTACTATAATTATTGCTGTTCCTACTGGGATTAAGGTTTTTAGTTGAATGGCAACACTACAGGGGTCTTATTTTAGGATAGAGGGAGCTTTAATATGATGTGTTGGATTTGTTTTTTTATTTACTTTAGGAGGAATTACTGGGGTAGTATTATCTAATTCTTCTTTGGATATTGTTTTACATGACACTTATTATGTGGTGGCTCATTTTCATTATGTTCTTAGAATAGGGGCTGTGTTTGCTATTTTAGGAGGGGTTGTTTATTGATTTCCTTTATTTTTTGGGGTAATTTTAGAACCTAGGAAAATTAAATTTCATTTTTATTTGATATTTATTGGGGTTAATATAACTTTT??
Nnasicus_CowardMtn_N880 ?????????????????????????????????????????????????????????????????????????????????????????????????????????????????????????????????????????????????????????????????????????????????????????????????????????????????????????????????????????????????????????????????????????????????????????????????????????????????????????????????GTTAGAATAGAAAAAGTTCCTTTATTTGTTTGATCAGTTTTAATTACAGCGGTTTTGTTGTTGCTATCTTTACCTGTGTTGGCAGGGGCTATTACTATATTATTAACTGATCGAAATTTTAATACATCTTTTTTTGACCCAGCAGGAGGAGGGGATCCAATTTTATTTCAGCATTTATTTTGATTCTTTGGTCATCCTGAGGTTTATATCTTAATTTTACCGGGGTTTGGAATTGTATCTCATGTAATTTGTGGGATTGTTGGAAAGCGAGAACCATTTGGAAATTTAGGGATAATTTACGCTATAGTGGGTATTGGTGGTATGGGTTTTGTTGTATGAGCTCATCATATATTTTCTGTTGGTATAGATGTTGATACTCGGGCGTACTTTACTGCGGCTACTATAATTATTGCTGTTCCTACTGGGATTAAGGTTTTTAGTTGAATGGCAACACTACAGGGGTCTTATTTTAGGATAGAGGGAGCTTTAATATGATGTGTTGGATTTGTTTTTTTATTTACTTTAGGAGGAATTACTGGGGTAGTATTATCTAATTCTTCTTTGGATATTGTTTTACATGACACTTATTATGTGGTGGCTCATTTTCATTATGTTCTTAGAATAGGGGCTGTGTTTGCTATTTTAGGAGGGGTTGTTTATTGATTTCCTTTATTTTTTGGGGTAATTTTAGAACCTAGGAAAATTAAATTTCATTTTTATTTGATATTTATTGGGGTTAATATAACTTTT??
Nnasicus_CoweeTrain_N189 ?????????????????????????????????????????????????????????????????????????????????????????????????????????CTTTTACCACCTTCATTATTGTTATTATTTATTTCTTCTATAGTGGAAATAGGGGTAGGGGCTGGGTGAACTATTTACCCTCCTCTCTCTTCTTTAGAAGGGCATTCTGGTAGATCAGTGGATTTTGCTATTTTTTCTTTGCATTTAGCTGGGGCTTCTTCTATTATAGGGGCTATTAATTTTATTTCTACTATTATTAATATACGTAGTTATGGAGTTAGAATAGAAAAAGTTCCTTTATTTGTTTGATCAGTTTTAATTACAGCGGTTTTGTTGTTGTTATCTTTACCTGTGTTGGCAGGGGCTATTACTATATTATTAACTGATCGAAATTTTAATACATCTTTTTTTGACCCAGCAGGAGGAGGGGATCCAATTTTATTTCAGCATTTATTTTGATTCTTTGGTCATCCTGAGGTTTATATCTTAATTTTACCGGGGTTTGGAATTGTATCTCATGTAATTTGTGGGATTGTTGGAAAGCGAGAACCATTTGGAAATTTAGGGATAATTTATGCTATAGTGGGTATTGGTGGTATGGGTTTTGTTGTATGAGCTCATCATATATTTTCTGTTGGTATAGATGTTGATACTCGGGCGTACTTTACTGCGGCTACTATAATTATTGCTGTTCCTACTGGGATTAAGGTTTTTAGTTGAATGGCAACATTACAGGGGTCTTATTTTAGGATAGAGGGAGCTTTAATATGATGTGTTGGATTTGTTTTTTTATTTACTTTAGGAGGAATTACTGGGGTAGTATTATCTAATTCTTCTTTGGACATTGTTTTACATGACACTTATTATGTGGTAGCTCATTTTCATTATGTTCTTAGAATAGGGGCAGTGTTTGCTATTTTAGGAGGGGTTGTTTATTGATTTCCTTTATTTTTTGGGGTAATTTTAGAACCTAGGAAAATTAAATTTCATTTT???????????????????????????????????
Nnasicus_DavidsonR_N904 ?????????CCTATTTTAATTGGTGGTTTTGGAAATTGGTTAGTTCCTTTAATATTAGGGGCTCCAGATATAGCTTTTCCTCGTATAAATAATTTAAGTTTTTGACTTTTACCGCCTTCATTATTGTTATTATTTATTTCTTCTATAGTGGAAATAGGGGTAGGGGCTGGGTGAACTATTTACCCTCCTCTTTCTTCTTTAGAAGGGCATTCTGGTAGATCAGTGGATTTTGCTATTTTTTCTTTGCATTTAGCTGGGGCTTCTTCTATTATAGGGGCTATTAATTTTATTTCTACTATTATTAATATACGGAGTTACGGAGTTAGAATAGAAAAAGTTCCTTTATTTGTTTGATCAGTTTTAATTACAGCGGTTTTGTTGTTACTATCTTTACCTGTGTTGGCAGGGGCTATTACTATATTATTAACTGATCGAAATTTTAATACATCTTTTTTTGACCCAGCAGGAGGAGGGGATCCAATTTTATTTCAGCATTTATTTTGATTCTTTGGTCATCCTGAGGTTTATATTTTAATTTTACCGGGGTTTGGAATTGTATCTCATGTAATTTGTGGGATTGTTGGAAAGCGAGAACCATTTGGAAATTTAGGGATAATTTATGCTATAGTGGGTATTGGTGGTATGGGTTTTGTTGTATGAGCTCATCATATATTCTCTGTTGGTATAGATGTTGATACTCGGGCGTACTTCACTGCGGCTACTATAATTATTGCTGTTCCTACTGGGATTAAGGTTTTTAGTTGAATGGCAACATTACAGGGGTCTTATTTTAGGATAGAGGGAGCTTTGATATGATGTGTTGGATTTGTTTTTTTATTTACTTTAGGAGGAATTACTGGGGTAGTATTATCTAATTCTTCTTTGGACATTGTTTTACATGACACTTATTATGTGGTAGCTCATTTTCATTATGTTCTTAGAATAGGGGCTGTGTTTGCTATTTTAGGAGGGGTTGTTTATTGATTTCCTTTATTTTTTGGGGTAATTTTAGAACCTAGGAAAATTAAATTTCATTTTTATTTGATATTTATTGGAGTTAATATAACTTTT??
Nnasicus_E_OwensGap_N1009 ?????????CCTATTTTAATTGGGGGTTTTGGAAATTGGTTAGTTCCTTTAATATTAGGGGCTCCAGATATAGCTTTTCCTCGTATAAATAATTTAAGTTTTTGACTTTTACCACCTTCATTATTGTTATTATTTATTTCTTCTATAGTGGAAATAGGGGTAGGGGCTGGGTGAACTATTTACCCTCCTCTCTCTTCTTTAGAAGGGCATTCTGGTAGATCAGTGGATTTTGCTATTTTTTCTTTGCATTTAGCTGGGGCTTCTTCTATTATAGGGGCTATTAATTTTATTTCTACTATTATTAATATACGGAGTTACGGAGTTAGAATAGAAAAAGTTCCTTTATTTGTTTGATCAGTTTTAATTACAGCGGTTTTGTTGTTGTTATCTTTACCTGTGTTGGCAGGAGCTATTACTATATTATTAACTGATCGAAATTTTAATACATCTTTTTTTGACCCAGCAGGAGGAGGGGATCCAATTTTATTTCAGCATTTATTTTGATTCTTTGGTCATCCTGAGGTTTATATCTTAATTTTACCGGGGTTTGGAATTGTATCTCATGTAATTTGTGGGATTGTTGGAAAGCGAGAACCATTTGGAAATTTAGGGATAATTTATGCTATAGTGGGTATTGGAGGTATGGGTTTTGTTGTATGAGCTCATCATATATTTTCTGTTGGTATAGATGTTGATACTCGGGCGTATTTTACTGCGGCTACTATAATTATTGCTGTTCCTACTGGGATTAAGGTCTTTAGTTGAATAGCAACATTACAGGGGTCTTATTTTAGGATAGAGGGAGCTTTAATATGATGTGTTGGATTTGTCTTTTTATTTACTTTAGGAGGAATTACTGGGGTAGTATTATCTAATTCTTCTTTGGACATTGTTTTACATGACACTTATTATGTGGTAGCTCATTTTCATTATGTTCTTAGAATAGGGGCTGTGTTTGCTATTTTAGGAGGGGTTGTTTATTGATTTCCTTTATTTTTTGGGGTAATTTTAGAACCTAGGAAAATTAAATTTCATTTTTATTTGATATTTATTGGGGTTAATATAACTTTT??
Nnasicus_N_PigeonGap_N905 ?????????CCTATTTTAATTGGGGGTTTTGGAAATTGGTTAGTTCCTTTAATATTAGGGGCTCCAGATATAGCTTTTCCTCGTATAAATAATTTAAGTTTTTGACTTTTACCACCTTCATTATTGTTATTATTTATTTCTTCTATAGTGGAAATAGGGGTAGGGGCTGGGTGAACTATTTACCCTCCTCTCTCTTCTTTAGAAGGGCATTCTGGTAGATCAGTGGATTTTGCTATTTTTTCTTTGCATTTAGCTGGGGCTTCTTCTATTATAGGGGCTATTAACTTTATTTCTACTATTATTAATATACGGAGTTACGGAGTTAGAATAGAAAAAGTTCCTTTATTTGTTTGATCAGTTTTAATTACAGCGGTTTTGTTGTTGCTATCTTTACCTGTGTTGGCAGGGGCTATTACTATATTATTAACTGATCGAAATTTTAATACATCTTTTTTTGACCCAGCAGGAGGAGGGGATCCAATTTTATTTCAGCATTTATTTTGATTCTTTGGTCATCCTGAGGTTTATATCTTAATTTTACCGGGGTTTGGGATTGTATCTCATGTAATTTGTGGGATTGTTGGAAAGCGAGAACCATTTGGAAATTTAGGGATAATTTATGCTATAGTGGGTATTGGGGGTATGGGTTTTGTTGTATGAGCTCATCATATATTTTCTGTTGGTATAGATGTTGATACTCGGGCGTACTTTACTGCGGCTACTATAATTATTGCTGTTCCTACTGGGATTAAGGTTTTTAGTTGAATGGCAACATTACAGGGGTCTTATTTTAGGATAGAGGGAGCTTTAATATGATGTGTTGGATTTGTTTTTTTATTTACTTTAGGAGGAATTACTGGGGTAGTATTATCTAATTCTTCTTTGGACATTGTTTTACATGACACTTATTATGTGGTAGCTCATTTTCATTATGTTCTTAGAATAGGGGCTGTGTTTGCTATTTTAGGAGGGGTTGTTTATTGATTTCCTTTATTTTTTGGGGTAATTTTAGAACCTAGGAAAATTAAATTTCATTTTTATTTGATATTTATTGGGGTTAATATAACTTTT??
Nnasicus_PinhookGap_N990 ?????????CCTATTTTAATTGGGGGTTTTGGAAATTGGTTAGTTCCTTTAATATTAGGGGCTCCAGATATAGCTTTTCCTCGTATAAATAATTTAAGTTTTTGACTTTTACCACCTTCATTATTGTTATTATTTATTTCTTCTATAGTGGAAATAGGGGTAGGGGCTGGGTGAACTATTTACCCTCCTCTCTCTTCTTTAGAAGGGCATTCTGGTAGATCAGTGGATTTTGCTATTTTTTCTTTGCATTTAGCTGGGGCTTCTTCTATTATAGGGGCTATTAACTTTATTTCTACTATTATTAATATACGGAGTTACGGAGTTAGAATAGAAAAAGTTCCTTTATTTGTTTGATCAGTTTTAATTACAGCGGTTTTGTTGTTGCTATCTTTACCTGTGTTGGCAGGGGCTATTACTATATTATTAACTGATCGAAATTTTAATACATCTTTTTTTGACCCAGCAGGAGGAGGGGATCCAATTTTATTTCAGCATTTATTTTGATTCTTTGGTCATCCTGAGGTTTATATCTTAATTTTACCGGGGTTTGGAATTGTATCTCATGTAATTTGTGGGATTGTTGGAAAGCGAGAACCATTTGGAAATTTAGGGATAATTTATGCTATAGTGGGTATTGGTGGTATGGGTTTTGTTGTATGAGCTCATCATATATTTTCTGTTGGTATAGATGTTGATACTCGGGCGTACTTTACTGCGGCTACTATAATTATTGCTGTTCCTACTGGGATTAAGGTTTTTAGTTGAATGGCAACATTACAGGGGTCTTATTTTAGGATAGAGGGAGCTTTAATATGATGTGTTGGGTTTGTTTTTTTATTTACTTTAGGAGGAATTACTGGGGTAGTATTATCTAATTCTTCTTTGGACATTGTTTTACATGACACTTATTATGTGGTAGCTCACTTTCATTATGTTCTTAGAATAGGGGCTGTGTTTGCTATCTTAGGAGGGGTTGTTTATTGATTTCCTTTATTTTTTGGGGTAATTTTAGAACCCAGGAAAATTAAATTTCATTTTTATTTGATATTTATTGGGGTTAATATAACTTTT??
Nnasicus_SugarCreekGap_N882 ?????????CCTATTTTAATTGGGGGTTTTGGAAATTGGTTAGTTCCTTTAATATTAGGGGCTCCAGATATAGCTTTTCCTCGTATAAATAATTTAAGTTTTTGACTTTTACCACCTTCATTATTGTTATTATTTATTTCTTCTATAGTGGAAATAGGGGTAGGGGCTGGGTGAACTATTTACCCTCCTCTCTCTTCTTTAGAAGGGCATTCTGGTAGATCAGTAGATTTTGCTATTTTTTCTTTGCATTTAGCTGGGGCTTCTTCTATTATAGGGGCTATTAATTTTATTTCTACTATTATTAATATACGTAGTTACGGAGTTAGAATAGAAAAAGTTCCTTTATTTGTTTGATCAGTTTTAATTACAGCGGTTTTGTTGTTGCTATCTTTACCTGTGTTGGCAGGGGCTATTACTATATTATTAACTGATCGAAATTTTAATACATCTTTTTTTGACCCAGCAGGAGGAGGGGATCCAATTTTATTTCAGCATTTATTTTGATTCTTTGGTCATCCTGAGGTTTATATCTTAATTTTACCGGGGTTTGGAATTGTATCTCATGTAATTTGTGGGATTGTTGGAAAGCGAGAACCATTTGGAAATTTAGGGATAATTTATGCTATAGTGGGTATTGGTGGTATGGGTTTTGTTGTATGAGCTCATCATATATTTTCTGTTGGTATAGATGTTGATACTCGGGCGTACTTTACTGCGGCTACTATAATTATTGCTGTTCCTACTGGGATTAAGGTTTTTAGTTGAATGGCAACATTACAGGGGTCTTATTTTAGGATAGAGGGAGCTTTAATATGATGTGTTGGATTTGTTTTTTTATTTACTTTAGGAGGAATTACTGGGGTAGTATTATCTAATTCTTCTTTGGACATTGTTTTACATGATACTTATTATGTGGTAGCTCATTTTCATTATGTTCTTAGAATAGGGGCTGTGTTTGCTATTTTAGGAGGGGTTGTTTATTGATTTCCTTTATTTTTTGGGGTAATTTTAGAACCTAGGAAAATTAAATTTCATTTTTATTTGATATTTATTGGGGTTAATATAACTTTT??
Nnasicus_WFFrenchB_N1128 ATAGTTATACCTATTTTAATTGGGGGTTTTGGAAATTGGTTAGTTCCTTTAATATTAGGGGCTCCAGATATAGCTTTTCCTCGTATAAATAATTTAAGTTTTTGGCTTTTACCACCTTCATTATTGTTATTATTTATTTCTTCTATAGTGGAAATAGGGGTAGGGGCTGGGTGAACTATTTACCCTCCTCTCTCTTCTTTAGAAGGGCATTCTGGTAGATCAGTGGATTTTGCTATTTTTTCTTTGCATTTAGCTGGGGCTTCTTCTATTATAGGGGCTATCAATTTTATTTCTACTATTATTAATATACGGAGTTACGGAGTTAGAATAGAAAAAGTTCCTTTATTTGTTTGATCAGTTTTAATTACAGCGGTTTTGTTGTTGCTATCTTTACCTGTATTGGCAGGAGCTATTACTATATTATTAACTGATCGAAATTTTAATACATCTTTTTTTGACCCAGCAGGAGGAGGGGATCCAATTTTATTTCAGCATTTATTTTGATTCTTTGGTCATCCTGAGGTTTATATCTTAATTTTACCGGGGTTTGGAATTGTATCTCATGTAATTTGTGGGATTGTTGGAAAGCGAGAACCATTTGGAAATTTAGGGATAATTTATGCTATAGTGGGTATTGGTGGTATGGGTTTTGTCGTATGAGCTCATCATATATTTTCTGTTGGTATAGATGTTGATACTCGGGCGTATTTTACTGCGGCTACTATAATTATTGCTGTTCCTACTGGGATTAAGGTTTTTAGTTGAATGGCAACATTACAGGGGTCTTATTTTAGGATAGAGGGAGCTTTAATATGATGTGTTGGATTTGTTTTTTTATTTACTTTAGGAGGAATTACTGGGGTAGTATTATCTAATTCTTCTTTGGACATTGTTTTACATGATACTTATTATGTGGTAGCTCATTTTCATTATGTTCTTAGAATAGGGGCTGTGTTTGCTATTTTAGGAGGGGTTGTTTATTGATTTCCTTTATTTTTTGGGGTAATTTTAGAACCTAGGAAAATTAAATTTCATTTTTATTTGATATTTATTGGGGTTAATATAACTTTT??
Nnasicus_WFPigeonRiver_N898 ?????????CCTATTTTAATTGGGGGTTTTGGAAATTGGTTAGTTCCTTTAATATTAGGGGCTCCAGATATAGCTTTTCCTCGTATAAATAATTTAAGTTTTTGACTTTTACCACCTTCATTATTGTTATTATTTATTTCTTCTATAGTGGAAATAGGGGTAGGGGCTGGATGAACTATTTATCCTCCTCTCTCTTCTTTAGAAGGGCATTCTGGTAGATCAGTGGATTTTGCTATTTTTTCTTTGCATTTAGCTGGGGCTTCTTCTATTATAGGGGCTATTAACTTTATTTCTACTATTATTAATATACGGAGTTACGGAGTTAGAATAGAAAAAGTTCCTTTATTTGTTTGATCAGTTTTAATTACAGCGGTTTTGTTGTTGCTATCTTTACCTGTGTTGGCAGGGGCTATTACTATATTATTAACTGATCGAAATTTTAATACATCTTTTTTTGACCCAGCAGGAGGAGGGGATCCAATTTTATTTCAGCATTTATTTTGATTTTTTGGTCATCCTGAGGTTTATATCTTAATTTTACCGGGGTTTGGAATTGTATCTCATGTAATTTGTGGGATTGTTGGAAAGCGAGAACCATTTGGAAATTTAGGGATAATTTATGCTATAGTGGGTATTGGTGGTATGGGTTTTGTTGTATGAGCTCATCATATATTTTCTGTTGGTATAGATGTTGATACTCGGGCGTACTTTACTGCGGCTACTATAATTATTGCTGTTCCTACTGGGATTAAGGTTTTTAGTTGAATGGCAACATTACAGGGGTCTTATTTTAGGATAGAGGGAGCTTTAATATGATGTGTTGGATTTGTTTTTTTATTTACTTTAGGAGGAATTACTGGGGTAGTATTATCTAATTCTTCTTTGGATATTGTTTTACATGACACTTATTATGTGGTAGCTCATTTTCATTATGTTCTTAGAATAGGGGCTGTGTTTGCTATTTTAGGAGGGGTTGTTTATTGATTTCCTTTATTTTTTGGGGTAATTTTAGAACCCAGGAAAATTAAATTTCATTTTTATTTGATATTTATTGGGGTTAATATAACTTTT??
Nnasicus_WolfCreek_N161 ???????????????????????????????????????????????????????????????????????????????????????????????????????????????CCACCTTCATTATTGTTATTATTTATTTCTTCTATAGTGGAAATAGGGGTAGGGGCTGGGTGAACTATTTACCCTCCTCTCTCTTCTTTAGAAGGGCATTCTGGTAGATCAGTGGATTTTGCTATTTTTTCTTTGCATTTAGCTGGGGCTTCTTCTATTATAGGGGCTATTAACTTTATTTCTACTATTATTAATATACGGAGTTACGGAGTTAGAATAGAAAAAGTTCCTTTATTTGTTTGATCAGTTTTAATTACAGCGGTTTTGTTGTTGCTATCTTTACCTGTGTTGGCAGGGGCTATTACTATATTATTAACTGATCGAAATTTTAATACATCTTTTTTTGACCCAGCAGGAGGAGGGGATCCAATTTTATTTCAGCATTTATTTTGATTCTTTGGTCATCCTGAGGTTTATATCTTAATTTTACCGGGGTTTGGAATTGTATCTCATGTAATTTGTGGGATTGTTGGAAAGCGAGAACCATTTGGAAATTTAGGGATAATTTATGCTATAGTGGGTATTGGTGGTATGGGTTTTGTTGTATGAGCTCATCATATATTTTCTGTTGGTATAGATGTTGATACTCGGGCGTACTTTACTGCGGCTACTATAATTATTGCTGTTCCTACTGGGATTAAGGTTTTTAGTTGAATGGCAACATTACAGGGGTCTTATTTTAGGATAGAGGGAGCTTTAATATGATGTGTTGGATTTGTTTTTTTATTTACTTTAGGAGGAATTACTGGGGTAGTATTATCTAATTCTTCTTTGGATATTGTTTTACATGACACTTATTATGTGGTAGCTCATTTTCATTATGTTCTTAGAATAGGGGCTGTGTTTGCTATTTTAGGAGGAGTTGTTTATTGATTTCCTTTATTTTTTGGGGTAATTTTAGAACCCAGGAAAATTAAATTT?????????????????????????????????????????
Ntempletoni_BaldMtnRoad_N955 ?????????CCCATTTTAATTGGGGGTTTTGGTAATTGATTAGTTCCTTTAATATTAGGGGCTCCAGATATAGCTTTTCCTCGTATAAATAATTTAAGTTTTTGACTTTTACCCCCATCATTATTATTATTATTTATTTCTTCTATAGTAGAGATAGGAGTAGGGGCTGGGTGGACTGTTTATCCTCCTCTTTCTTCTTTAGAAGGGCATTCTGGTAGATCAGTAGATTTTGCTATTTTTTCTTTACATTTGGCTGGGGCTTCATCTATTATAGGTGCTATTAATTTTATTTCTACTGTTATTAATATACGAATATATGGGGTTGGTATGGAGAGGGTTCCTTTATTTGTTTGATCAGTTTTAATTACAGCAGTTTTATTGTTGTTATCTTTACCTGTCTTAGCAGGTGCTATTACTATATTATTAACTGATCGTAATTTTAATACTTCTTTTTTTGATCCGGCTGGAGGGGGGGATCCAATTTTATTCCAGCATTTATTTTGGTTTTTTGGTCATCCCGAAGTTTATATTTTGATTTTGCCTGGGTTTGGTATTGTATCTCATGTGATTTGTGGTGTAGTTGGAAAGCGGGAGCCATTTGGAAATTTAGGGATAATTTATGCTATAGTGGGAATTGGAGGTATAGGATTTGTTGTATGAGCTCATCATATATTTTCTGTTGGGATGGATATTGATACTCGGGCGTATTTTACTGCGGCTACTATAATTATTGCGGTTCCTACTGGCATTAAGGTTTTTAGTTGAATGGCAACTTTGCAAGGATCTTATTTTAAGATAGAAGGTGCTTTAATATGGTGTGTTGGGTTTGTTTTTTTATTTACTTTAGGAGGTATCACTGGAGTAGTTTTATCTAACTCTTCTTTAGATATTGTTTTGCATGATACTTATTATGTGGTGGCTCATTTTCATTATGTTCTTAGAATAGGGGCTGTATTTGCTATTTTAGGGGGAATTATTTATTGATTTCCTTTATTCTTTGGAGTTATTTTAGACCCTAAGAAGATTAAATTTCATTTTTATTTAATATTTATTGGGGTGAATATAACTTTT??
Ntempletoni_BaldMtnRoad_N956 ATAGTTATACCCATTTTAATTGGGGGTTTTGGTAATTGATTAGTTCCTTTAATATTAGGGGCTCCAGATATAGCTTTTCCTCGTATAAATAATTTAAGTTTTTGACTTTTACCCCCATCATTATTATTATTATTTATTTCTTCTATAGTAGAGATAGGAGTAGGGGCTGGGTGGACTGTTTATCCTCCTCTTTCTTCTTTAGAAGGGCATTCTGGTAGATCAGTAGATTTTGCTATTTTTTCTTTACATTTGGCTGGGGCTTCATCTATTATAGGTGCTATTAATTTTATTTCTACTGTTATTAATATACGAATATATGGGGTTGGTATGGAGAGGGTTCCTTTATTTGTTTGATCAGTTTTAATTACAGCAGTTTTATTGTTGTTATCTTTACCTGTCTTAGCAGGTGCTATTACTATATTATTAACTGATCGTAATTTTAATACTTCTTTTTTTGATCCGGCTGGAGGGGGGGATCCAATTTTATTCCAGCATTTATTTTGGTTTTTTGGTCATCCCGAAGTTTATATTTTGATTTTGCCTGGGTTTGGTATTGTATCTCATGTGATTTGTGGTGTAGTTGGAAAGCGGGAGCCATTTGGAAATTTAGGGATAATTTATGCTATAGTGGGAATTGGAGGTATAGGATTTGTTGTATGAGCTCATCATATATTTTCTGTTGGGATGGATATTGATACTCGGGCGTATTTTACTGCGGCTACTATAATTATTGCGGTTCCTACTGGCATTAAGGTTTTTAGTTGAATGGCAACTTTGCAAGGATCTTATTTTAAGATAGAAGGTGCTTTAATATGGTGTGTTGGGTTTGTTTTTTTATTTACTTTAGGAGGTATCACTGGAGTAGTTTTATCTAACTCTTCTTTAGATATTGTTTTACATGATACTTATTATGTGGTGGCTCATTTTCATTATGTTCTTAGAATAGGGGCTGTATTTGCTATTTTAGGGGGAATTATTTATTGATTTCCTTTATTCTTTGGAGTTATTTTAGACCCTAAGAAGATTAAATTTCATTTTTATTTAATATTTATTGGGGTGAATATAACTTTT??
Ntempletoni_BaldMtns_N950 ?????????CCCATTTTAATTGGGGGTTTTGGTAATTGGTTAGTTCCTTTAATATTAGGGGCTCCAGATATAGCTTTTCCGCGTATAAATAATTTAAGTTTTTGACTTTTACCCCCATCGTTATTATTATTATTTATTTCTTCTATAGTAGAGATAGGAGTAGGGGCTGGGTGGACTGTTTATCCTCCTCTTTCTTCTTTAGAAGGGCATTCTGGTAGATCAGTAGATTTTGCTATTTTTTCTTTACATTTGGCTGGGGCTTCATCTATTATAGGTGCTATTAATTTTATTTCTACTGTTATTAATATACGAATATACGGGGTTGGTATGGAGAGGGTTCCTTTATTTGTTTGATCGGTTTTAATTACAGCAGTTTTATTATTATTATCTCTACCTGTTTTAGCAGGTGCTATTACTATATTATTAACTGATCGTAATTTTAATACTTCTTTTTTTGACCCGGCTGGAGGGGGGGATCCAATTTTATTTCAGCATTTATTTTGGTTTTTTGGTCATCCTGAAGTTTATATTTTGATTTTGCCTGGGTTTGGTATTGTATCTCATGTGATTTGTGGTGTAGTTGGAAAGCGGGAGCCATTTGGAAATTTAGGGATAATTTATGCTATAGTGGGAATTGGAGGTATAGGATTTGTTGTATGAGCTCATCATATATTTTCTGTTGGGATGGATATTGATACTCGGGCGTATTTTACTGCGGCTACTATAATTATTGCGGTTCCTACTGGTATTAAGGTTTTTAGTTGAATGGCAACTTTGCAAGGATCTTATTTTAAAATAGAAGGTGCTTTAATATGGTGTGTTGGATTTGTTTTTTTATTTACTTTAGGGGGTATTACTGGAGTAGTTTTATCTAATTCTTCTTTAGATATTGTTTTGCATGATACTTATTATGTGGTGGCTCATTTTCATTATGTTCTTAGAATAGGGGCTGTATTTGCTATTTTAGGGGGAATTATTTATTGATTTCCTTTATTTTTTGGAGTTATTTTAGACCCTAAGAAGATTAAATTTCATTTTTATTTAATATTTATTGGGGTGAATATAACTTTT??
Ntempletoni_BaldMtns_N951 ATAGTTATACCCATTTTAATTGGGGGTTTTGGTAATTGGTTAGTTCCTTTAATATTAGGGGCTCCAGATATAGCTTTTCCGCGTATAAATAATTTAAGTTTTTGACTTTTACCCCCATCGTTATTATTATTATTTATTTCTTCTATAGTAGAGATAGGAGTAGGGGCTGGGTGGACTGTTTATCCTCCTCTTTCTTCTTTAGAAGGGCATTCTGGTAGATCAGTAGATTTTGCTATTTTTTCTTTACATTTGGCTGGGGCTTCATCTATTATAGGTGCTATTAATTTTATTTCTACTGTTATTAATATACGAATATACGGGGTTGGTATGGAGAGGGTTCCTTTATTTGTTTGATCGGTTTTAATTACAGCAGTTTTATTATTATTATCTCTACCTGTTTTAGCAGGTGCTATTACTATATTATTAACTGATCGTAATTTTAATACTTCTTTTTTTGACCCGGCTGGAGGGGGGGATCCAATTTTATTTCAGCATTTATTTTGGTTTTTTGGTCATCCTGAAGTTTATATTTTGATTTTGCCTGGGTTTGGTATTGTATCTCATGTGATTTGTGGTGTAGTTGGAAAGCGGGAGCCATTTGGAAATTTAGGGATAATTTATGCTATAGTGGGAATTGGAGGTATAGGATTTGTTGTATGAGCTCATCATATATTTTCTGTTGGGATGGATATTGATACTCGGGCGTATTTTACTGCGGCTACTATAATTATTGCGGTTCCTACTGGTATTAAGGTTTTTAGTTGAATGGCAACTTTGCAAGGATCTTATTTTAAAATAGAAGGTGCTTTAATATGGTGTGTTGGATTTGTTTTTTTATTTACTTTAGGGGGTATTACTGGAGTAGTTTTATCTAATTCTTCTTTAGATATTGTTTTGCATGATACTTATTATGTGGTGGCTCATTTTCATTATGTTCTTAGAATAGGGGCTGTATTTGCTATTTTAGGGGGAATTATTTATTGATTTCCTTTATTTTTTGGAGTTATTTTAGATCCTAAGAAGATTAAATTTCATTTTTATTTAATATTTATTGGGGTGAATATAACTTTT??
Ntempletoni_ClarksCreek_N945 ?????????CCTATTTTAATTGGGGGTTTTGGGAATTGGTTGGTTCCTTTAATATTAGGGGCCCCAGATATAGCTTTTCCTCGTATAAATAATTTAAGTTTTTGACTTTTACCTCCTTCATTATTATTATTATTTATTTCTTCTATAGTAGAAATAGGAGTAGGGGCTGGGTGGACTGTTTATCCCCCTCTTTCTTCTTTAGAAGGGCATTCTGGTAGATCAGTGGATTTTGCTATTTTTTCTTTACATTTGGCTGGGGCTTCCTCTATTATAGGTGCTATTAATTTTATTTCTACTGTTATTAATATACGAATATATGGGGTTGGAATGGAGAGGGTTCCTTTATTTGTTTGATCAGTTTTAATTACAGCAGTTTTATTATTATTATCTTTACCTGTTTTAGCAGGTGCAATTACTATATTATTAACTGATCGAAATTTTAATACTTCTTTTTTTGACCCGGCTGGGGGGGGGGATCCAATTTTATTTCAGCATTTATTTTGGTTTTTTGGTCATCCTGAAGTTTATATTTTGATTTTGCCTGGGTTTGGGATTGTATCTCATGTGATTTGTGGTGTGGTTGGAAAGCGGGAGCCATTTGGAAATTTAGGGATAATTTATGCTATAGTGGGTATTGGGGGTATAGGATTTGTTGTATGAGCCCATCATATATTTTCTGTTGGAATGGATATTGATACTCGGGCATATTTTACTGCGGCTACTATAATTATTGCGGTTCCTACTGGAATTAAGGTTTTTAGTTGAATGGCAACTTTACAAGGATCTTATTTTAAGATAGAAGGTGCTTTAATGTGATGTGTTGGATTTGTTTTTTTATTTACTTTAGGGGGTATTACTGGAGTAGTTTTATCTAATTCTTCTTTAGATATCGTTTTACATGATACTTACTATGTGGTGGCTCATTTTCATTACGTTCTTAGAATAGGTGCTGTATTTGCTATTTTAGGGGGAGTTATTTATTGGTTTCCTTTATTTTTTGGAATTATTTTAGACCCTAAGAAGATTAAATTTCATTTTTATTTAATATTTATTGGGGTAAATATAACTTTT??
Ntempletoni_ClarksCreek_N946 ATAGTGATACCTATTTTAATTGGGGGTTTTGGGAATTGGTTGGTTCCTTTAATATTAGGGGCCCCAGATATAGCTTTTCCTCGTATAAATAATTTAAGTTTTTGACTTTTACCTCCTTCATTATTATTATTATTTATTTCTTCTATAGTAGAAATAGGAGTAGGGGCTGGGTGGACTGTTTATCCCCCTCTTTCTTCTTTAGAAGGGCATTCTGGTAGATCAGTGGATTTTGCTATTTTTTCTTTACATTTGGCTGGGGCTTCCTCTATTATAGGTGCTATTAATTTTATTTCTACTGTTATTAATATACGAATATATGGGGTTGGAATGGAGAGGGTTCCTTTATTTGTTTGATCAGTTTTAATTACAGCAGTTTTATTATTATTATCTTTACCTGTTTTAGCAGGTGCAATTACTATATTATTAACTGATCGAAATTTTAATACTTCTTTTTTTGACCCGGCTGGGGGGGGGGATCCAATTTTATTTCAGCATTTATTTTGGTTTTTTGGTCATCCTGAAGTTTATATTTTGATTTTGCCTGGGTTTGGGATTGTATCTCATGTGATTTGTGGTGTGGTTGGAAAGCGGGAGCCATTTGGAAATTTAGGGATAATTTATGCTATAGTGGGTATTGGGGGTATAGGATTTGTTGTATGAGCCCATCATATATTTTCTGTTGGAATGGATATTGATACTCGGGCATATTTTACTGCGGCTACTATAATTATTGCGGTTCCTACTGGAATTAAGGTTTTTAGTTGAATGGCAACTTTACAAGGATCTTATTTTAAGATAGAAGGTGCTTTAATGTGATGTGTTGGATTTGTTTTTTTATTTACTTTAGGGGGTATTACTGGAGTAGTTTTATCTAATTCTTCTTTAGATATCGTTTTACATGATACTTACTATGTGGTGGCTCATTTTCATTACGTTCTTAGAATAGGTGCTGTATTTGCTATTTTAGGGGGAGTTATTTATTGGTTTCCTTTATTTTTTGGAATTATTTTAGACCCTAAGAAGATTAAATTTCATTTTTATTTAATATTTATTGGGGTAAATATAACTTTT??
Ntempletoni_HickoryFork_N752 ?????????CCCATTTTAATTGGGGGTTTTGGTAATTGGTTAGTTCCTTTAATATTAGGGGCTCCAGATATAGCTTTTCCTCGTATAAATAATTTAAGTTTTTGACTTTTACCCCCATCATTATTATTATTATTTATTTCTTCTATAGTAGAGATAGGAGTAGGGGCTGGGTGGACTGTTTATCCTCCTCTTTCTTCTTTAGAAGGGCATTCTGGTAGATCAGTAGATTTTGCTATTTTTTCTTTACATTTGGCTGGGGCTTCGTCTATTATAGGTGCTATTAATTTTATTTCTACTGTTATTAATATACGAATATATGGGGTTGGTATGGAGAGGGTTCCTTTATTTGTTTGATCAGTTTTAATCACAGCAGTTTTATTGTTATTATCTTTACCTGTTTTAGCAGGTGCTATTACTATATTATTAACTGATCGTAATTTTAATACTTCTTTTTTTGATCCGGCTGGAGGGGGGGATCCAATTTTATTTCAGCATTTATTTTGGTTTTTTGGTCACCCCGAAGTTTATATTTTGATTTTGCCTGGGTTTGGTATTGTATCTCATGTGATTTGTGGTGTAGTTGGAAAGCGGGAGCCATTTGGAAATTTAGGGATAATTTATGCTATAGTGGGAATTGGAGGTATAGGATTTGTTGTATGAGCTCATCATATATTTTCTGTTGGGATGGATATTGATACTCGGGCGTATTTCACTGCGGCTACTATAATTATTGCGGTTCCTACTGGTATTAAGGTTTTTAGTTGAATGGCAACTTTGCAAGGATCTTATTTTAAAATAGAAGGTGCTTTAATATGGTGTGTTGGGTTTGTTTTTTTATTTACTTTAGGAGGTATCACTGGAGTAGTTTTATCTAATTCTTCTTTAGATATTGTTTTGCATGATACTTATTATGTGGTGGCCCATTTTCATTATGTTCTTAGAATAGGGGCTGTATTTGCTATTTTAGGGGGAATTATTTATTGATTTCCTTTATTTTTTGGAGTTATTTTAGACCCTAAGAAGATTAAATTTCATTTTTATTTAATATTTATTGGGGTGAATATAACTTTT??
Ntempletoni_HickoryFork_N753 ATAGTTATACCCATTTTAATTGGGGGTTTTGGTAATTGGTTAGTTCCTTTAATATTAGGGGCTCCAGATATAGCTTTTCCTCGTATAAATAATTTAAGTTTTTGACTTTTACCCCCATCATTATTATTATTATTTATTTCTTCTATAGTAGAGATAGGAGTAGGGGCTGGGTGGACTGTTTATCCTCCTCTTTCTTCTTTAGAAGGGCATTCTGGTAGATCAGTAGATTTTGCTATTTTTTCTTTACATTTGGCTGGGGCTTCGTCTATTATAGGTGCTATTAATTTTATTTCTACTGTTATTAATATACGAATATATGGGGTTGGTATGGAGAGGGTTCCTTTATTTGTTTGATCAGTTTTAATCACAGCAGTTTTATTGTTATTATCTTTACCTGTTTTAGCAGGTGCTATTACTATATTATTAACTGATCGTAATTTTAATACTTCTTTTTTTGATCCGGCTGGAGGGGGGGATCCAATTTTATTTCAGCATTTATTTTGGTTTTTTGGTCACCCCGAAGTTTATATTTTGATTTTGCCTGGGTTTGGTATTGTATCTCATGTGATTTGTGGTGTAGTTGGAAAGCGGGAGCCATTTGGAAATTTAGGGATAATTTATGCTATAGTGGGAATTGGAGGTATAGGATTTGTTGTATGAGCTCATCATATATTTTCTGTTGGGATGGATATTGATACTCGGGCGTATTTCACTGCGGCTACTATAATTATTGCGGTTCCTACTGGTATTAAGGTTTTTAGTTGAATAGCAACTTTGCAAGGATCTTATTTTAAAATAGAAGGTGCTTTAATATGGTGTGTTGGGTTTGTTTTTTTATTTACTTTAGGAGGTATCACTGGAGTAGTTTTATCTAATTCTTCTTTAGATATTGTTTTGCATGATACTTATTATGTGGTGGCCCATTTTCATTATGTTCTTAGAATAGGGGCTGTATTTGCTATTTTAGGGGGAATTATTTATTGATTTCCTTTATTTTTTGGAGTTATTTTAGACCCTAAGAAGATTAAATTTCATTTTTATTTAATATTTATTGGGGTGAATATAACTTTT??
Ntempletoni_MillCrk_N1138 ATAGTAATACCTATTTTAATTGGGGGTTTTGGGAATTGGTTGGTTCCTTTAATATTAGGGGCCCCAGATATAGCTTTTCCTCGTATAAATAATTTAAGTTTTTGACTTTTACCTCCCTCATTATTATTATTATTTATTTCTTCTATAGTAGAAATAGGAGTAGGGGCTGGGTGGACTGTTTATCCCCCTCTTTCTTCTTTAGAAGGGCATTCTGGTAGATCAGTGGATTTTGCTATTTTTTCTTTACATTTGGCTGGGGCTTCCTCTATTATAGGTGCTATTAATTTTATTTCTACTGTTATTAATATACGAATATATGGGGTTGGAATGGAGAGGGTTCCTTTATTTGTTTGATCAGTTTTAATTACAGCAGTTTTATTATTATTATCTTTACCTGTTTTAGCAGGTGCAATTACTATATTATTAACTGATCGAAATTTTAATACTTCTTTTTTTGACCCGGCTGGGGGGGGGGATCCAATTTTATTTCAGCATTTATTTTGGTTTTTTGGTCATCCTGAAGTTTATATTTTGATTTTGCCTGGGTTTGGGATTGTATCTCATGTGATTTGTGGTGTAGTTGGAAAGCGGGAGCCATTTGGAAATTTAGGGATAATTTATGCTATAGTGGGTATTGGGGGTATAGGATTTGTTGTATGAGCCCATCATATATTTTCTGTTGGAATGGATATTGATACTCGGGCATATTTTACTGCGGCTACTATAATTATTGCGGTTCCTACTGGAATTAAGGTTTTTAGTTGAATGGCAACTTTACAAGGATCTTATTTTAAGATAGAAGGTGCTTTAATGTGATGTGTTGGATTTGTTTTTTTATTTACTTTAGGGGGTATTACTGGAGTAGTTTTATCTAATTCTTCTTTAGATATCGTTTTACATGATACTTACTATGTGGTGGCTCATTTTCATTATGTTCTTAGAATAGGTGCTGTATTTGCTATTTTAGGGGGAGTTATTTATTGGTTTCCTTTATTTTTTGGAATTATTTTAGATCCTAAGAAGATTAAATTTCATTTTTATTTAATATTTATTGGGGTAAATATAACTTTT??
Ntempletoni_ScronceCreekRd_N1223_NODE ?????????????????????????????????????????????????????????????????????????????????????TAAATAATTTAAGTTTTTGACTTTTACCCCCCTCATTATTATTATTATTTATTTCTTCTATAGTAGAAATAGGAGTAGGGGCTGGGTGGACTGTTTATCCCCCTCTTTCTTCTTTAGAAGGGCATTCTGGTAGATCAGTGGATTTTGCTATTTTTTCTTTACATTTGGCTGGGGCTTCCTCTATTATAGGTGCTATTAATTTTATTTCTACTATTATTAATATACGGATATATGGGGTTAGAATGGAGAGGGTTCCTTTATTTGTTTGATCAGTTTTAATTACAGCAGTTTTATTATTACTATCTTTACCTGTTTTAGCAGGTGCAATTACTATATTATTAAC??????????????????????????????????????????????GATCCAATTTTATTTCAGCATTTATTTTGATTTTTTGGTCATCCTGAAGTTTATATTTTGATTTTGCCTGGGTTTGGGATTGTATCTCATGTGATTTGTGGTGTAGTTGGAAAACGGGAGCCATTTGGAAATTTAGGGATAATTTATGCTATAGTGGGTATCGGGGGTATAGGATTTGTTGTATGAGCCCATCATATATTTTCTGTTGGAATGGATATTGATACTCGGGCATATTTTACTGCGGCTACTATAATTATTGCGATTCCTACTGGTATTAAGGTTTTTAGTTGAATGGCAACTTTACAAGGATCTTATTTTAGGATAGAAGGTGCTTTAATGTGATGTGTTGGATTTGTTTTTTTATTTACTTTAGGGGGTATTACTGGAGTAGTTTTATCTAATTCTTCTTTAGATATCGTTTTACATGATACTTACTATGTGGTGGCTCATTTTCATTATGTTCTTAGAATAGGTGCTGTATTTGCTATTTTAGGGGGAGTTATTTATTGGTTTCCTTTATTTTTTGGAATTATTTTAGACCCTAAGAAGATTAAATTTCATTTTTATTTAATATT????????????????????????
Nbarri_Bishop_N1072 ATAGTTATACCTATTTTAATTGGGGGTTTTGGAAATTGATTGGTTCCTTTAATGTTAGGGGCTCCAGATATAGCATTTCCTCGTATAAATAATTTAAGTTTTTGACTTTTACCTCCTTCGTTATTGTTATTGTTTATTTCTTCTATAGTGGAGATAGGGGTAGGGGCTGGATGAACTATTTATCCTCCTCTTTCTTCTTTAGAAGGACATTTTGGTAGATCAGTGGATTTTGCTATTTTTTCTTTACATTTAGCTGGAGCTTCATCTATTATAGGGGCTATTAATTTTATTTCTACTATTATTAATATACGTAGATATGGAGTAAGTATAGAAAAGGTCCCTTTATTTATTTGATCAGTTTTAATTACAGCGGTTTTATTATTATTATCTTTACCTGTGTTAGCAGGTGCTATTACTATATTATTGACTGATCGAAATTTTAATACTTCTTTTTTTGATCCAGCAGGAGGGGGAGATCCAATTTTATTTCAACATTTATTTTGATTTTTTGGTCATCCTGAAGTTTATATTTTGATTTTGCCTGGGTTTGGTATTGTATCTCATGTAATTTGTGGGGTTGTTGGAAAGCGAGAACCATTTGGAAATTTAGGTATAATTTATGCTATAATTGGTATTGGAGGTATAGGGTTTGTTGTTTGAGCTCATCATATATTTTCTGTAGGGATAGATGTAGATACACGGGCGTATTTTACTGCAGCTACTATAATTATTGCTGTTCCTACTGGAATTAGGGTTTTTAGTTGAATAGCAACGTTACAAGGGTCTTATTTTAGGATAGAGGGGGCTTTATTATGATGTATTGGATTTGTTTTTTTGTTTACTTTAGGAGGAATTACTGGGGTAGTTTTATCTAATTCTTCTTTAGATATTGTTTTACATGATACTTATTATGTAGTGGCTCATTTTCATTATGTTCTTAGAATAGGAGCTGTATTTGCTATTTTAGGGGGGATTATTTATTGATTTCCTTTGTTTTTTGGAGTTATTTTAGACCCTAAAAAGATTAAATTTCATTTTTATTTGATATTTATTGGGGTTAATATAACTTTT??
Nbarri_LostCoveCave_N0065_NODE ATAGTTATACCTATTTTAATTGGAGGTTTTGGGAATTGATTGGTTCCTTTAATATTAGGGGCTCC???????????????????????????????????????????????????????????????????????????????????????????????????????????????????TATCCTCCTCTTTCTTCTTTAGAGGGACATTTTGGTAGATCAGTGGATTTTGCTATTTTTTCTTTACATTTAGCTGGGGCTTCATCTATTATAGGGGCTATTAATTTTATTTCTACTATTATTAATATACGTAGATATGGAATAAGTATAGAAAGGGTCCCTTTATTTGTCTGATCAGTTTTAATTACAGCGGTTTTATTGTTATTATCTTTACCTGTATTGGCAGGTGCTATTACTATATTATTAACTGATCGAAATTTTAATACTTCTTTTTTTGATCCAGCAGGGGGGGGGGATCCAATTTTATTTCAACATTTATTTTGATTTTTTGGTCATCCTGAAGTTTATATTTTGATTTTACCTGGATTTGGGATTGTATCTCATGTAATTTGTGGGGTTGTTGGAAAGCGAGAACCGTTTGGAAATTTAGGTATAATTTACGCTATAATTGGTATTGGGGGTATAGGATTTGTTGTTTGAGCTCATCATATGTTTTCTGTGGGGATAGATGTAGATACACGGGCATATTTTACTGCGGCTACTATAATTATTGCTGTTCCTACTGGGATTAAGGTTTTTAGTTGGATAGCAACGTTGCAAGGATCTTATTTTAGGATAGAAGGAGCTTT????????????????????????????????????????????????????????????????????????????????????????????????????????????????????????????????????????????????????????????????????????????????????????????????????????????????????????????????????????????????????????????????????????
Nbarri_TateSC_N973 ???????????????????????????????????????????????????????????????????????????????????????????????????????????????????????????????????????????????????????????????GTAGGGGCTGGATGAACTATTTATCCTCCTCTTTCTTCTTTAGAGGGGCATTTTGGTAGATCAGTAGATTTTGCTATTTTTTCTTTACATTTAGCTGGGGCTTCATCTATTATAGGGGCTATTAATTTTATTTCTACTATTATTAATATACGTAGATATGGAGTAAGTATAGAAAGGGTTCCTTTATTTGTTTGATCAGTTTTAATTACAGCGGTTTTGTTGTTATTATCTTTACCTGTATTGGCAGGTGCTATTACTATATTATTGACTGATCGAAATTTTAATACTTCTTTTTTTGATCCAGCAGGGGGAGGAGATCCAATTTTATTTCAACATTTATTTTGATTTTTTGGTCATCCTGAAGTTTATATTTTGATTTTACCTGGATTTGGAATTGTTTCTCATGTAATTTGTGGAATTGTTGGAAAGCGAGAACCGTTTGGGAATTTAGGTATAATTTATGCTATAATTGGTATTGGGGGTATAGGGTTTGTTGTTTGGGCTCATCATATATTTTCTGTAGGAATAGATGTAGATACACGAGCGTATTTTACTGCAGCTACTATAATTATTGCTGTTCCTACTGGGATTAAGGTTTTTAGTTGAATGGCAACATTACAAGGATCTTATTTTAGGATGGAGGGGGCTTTATTGTGATGTATTGGATTTGTTTTTTTGTTTACTTTAGGAGGGATTACTGGAGTAGTATTATCTAATTCTTCTTTGGATATTGTTTTACATGATACTTATTATGTAGTGGCTCATTTTCATTATGTTCTTAGAATAGGGGCTGTATTTGCTATTTTAGGAGGAATTATTTATTGA?????????????????????????????????????????????????????????????????????????????????????????
Nbarri_TateSC_N974 ?????????????????????????????????????????????????????????????????????????????????????????????????????????CTTTTACCTCCTTCTTTATTATTATTATTTATTTCTTCTATAGTAGAAATAGGAGTAGGGGCTGGATGAACTATTTATCCTCCTCTTTCTTCTTTAGAGGGGCATTTTGGTAGATCAGTAGATTTTGCTATTTTTTCTTTACATTTAGCTGGGGCTTCATCTATTATAGGGGCTATTAATTTTATTTCTACTATTATTAATATACGTAGATATGGAGTAAGTATAGAAAGGGTTCCTTTATTTGTTTGATCAGTTTTAATTACAGCGGTTTTGTTGTTATTATCTTTACCTGTATTGGCAGGTGCTATTACTATATTATTGACTGATCGAAATTTTAATACTTCTTTTTTTGATCCAGCAGGGGGAGGAGATCCAATTTTATTTCAACATTTATTTTGATTTTTTGGTCATCCTGAAGTTTATATTTTGATTTTACCTGGATTTGGAATTGTTTCTCATGTAATTTGTGGAATTGTTGGAAAGCGAGAACCGTTTGGGAATTTAGGTATAATTTATGCTATAATTGGTATTGGGGGTATAGGGTTTGTTGTTTGGGCTCATCATATATTTTCTGTAGGAATAGATGTAGATACACGAGCGTATTTTACTGCAGCTACTATAATTATTGCTGTTCCTACTGGGATTAAGGTTTTTAGTTGAATGGCAACATTACAAGGATCTTATTTTAGGATGGAGGGGGCTTTATTGTGATGTATTGGATTTGTTTTTTTGTTTACTTTAGGAGGGATTACTGGAGTAGTATTATCTAATTCTTCTTTGGATATTGTTTTACATGATACTTATTATGTAGTGGCTCATTTTCATTATGTTCTTAGAATAGGGGCTGTATTTGCTATTTTAGGAGGAATTATTTATTGATTTCCTTTGTTTTTTGGGGTTATTTTAGATCCTAAAAAGATTAAATTTCAT??????????????????????????????????????
Nfurtivus_HugdenBranch_G3175_NODE ATAGTTATACCTATTTTAATTGGGGGATTTGGAAATTGGTTGGTTCCTTTAATGTTAGGAGCTCCAGATATAGCTTTTCCTCGTATAAATAATTTAAGTTTTTGACTTTTACCTCCTTCATTATTATTATTGTTTATTTCCTCTATAGTGGAAATAGGAGTGGGGGCTGGGTGAACTATTTATCCTCCTCTTTCTTCTTTAGAAGGACATTCTGGTAGATCAGTAGATTTTGCTATTTTTTCTTTGCATTTAGCTGGGGCGTCATCTATTATAGGTGCTATTAATTTTATTTCTACTATTATTAATATACGAAGATATGGGGTAAGAATAGAGAAGGTTCCTTTATTTGTTTGATCAGTTTTGATTACGGCGGTTTTATTATTATTATCTTTACCTGTGTTAGCAGGTGCTATTACTATATTATTGACTGATCGGAATTTTAATACTTCTTTTTTTGACCCAGCTGGGGGTGGGGATCCAATTTTATTTCAGCATTTGTTTTGATTCTTTGGTCATCCTGAGGTTTATATTTTGATTTTGCCTGGATTTGGGATTGTATCTCATGTAATTTGTGGGGTTGTTGGGAAGCGTGAACCATTTGGAAATTTAGGGATAATTTATGCTATAGTGGGTATTGGAGGAATAGGGTTTGTTGTATGAGCTCATCATATATTTTCTGTTGGTATGGATGTTGATACACGGGCGTATTTTACTGCGGCTACTATAATTATTGCTGTTCCTACTGGGATTAGGGTTTTTAGTTGAATGGCAACTTTACAAGGGTCTTATTTTAAGATAGAGGGGGCTTTATTATGGTGTGTTGGGTTTGTTTTTTTGTTTACTTTAGGGGGGATTACTGGGGTAGTTTTATCTAATTCTTCTTTGGATATTGTTTTACATGATACTTATTATGTGGTAGCTCATTTTCATTATGTGCTTAGAATAGGGGCTGTTTTTGCTATCTTAGGGGGGTTTGTTTATTGATTTCCTTTGTTTTTTGGTGTTGTTTTGGATCCTAAAAAGATTAAATTTCATTTTTATTTAATATTTATTGGGGTTAATATAACTTTT??
Nfurtivus_RaccoonMtn_N1026 ATAGTTATACCTATTTTAATTGGGGGATTTGGAAATTGGCTGGTTCCTTTAATGTTAGGGGCTCCAGATATAGCTTTTCCTCGTATAAATAATTTAAGTTTTTGACTTTTACCTCCTTCATTATTATTATTGTTTATTTCCTCTATAGTGGAAATAGGAGTGGGGGCTGGGTGAACTATTTATCCTCCTCTTTCTTCTTTAGAAGGGCATTCTGGTAGATCAGTAGATTTTGCTATTTTTTCTTTGCATTTAGCTGGGGCGTCATCTATTATAGGTGCTATTAATTTTATTTCTACTATTATTAATATACGAAGATATGGGGTAAGAATAGAGAAGGTTCCTTTATTTGTTTGATCAGTTTTGATTACGGCGGTTTTATTATTATTATCTTTACCTGTGTTAGCAGGTGCTATTACTATATTATTGACTGATCGGAATTTTAATACTTCTTTTTTTGACCCAGCTGGGGGTGGGGATCCAATTTTATTTCAGCATTTGTTTTGATTCTTTGGCCATCCTGAGGTTTATATTTTGATTTTGCCTGGATTTGGGATTGTATCTCATGTAATTTGTGGGGTTGTTGGGAAGCGTGAGCCATTTGGAAATTTAGGGATAATTTATGCTATAGTGGGTATTGGAGGAATAGGGTTTGTTGTATGAGCTCATCATATATTTTCTGTTGGTATGGATGTTGATACACGGGCGTATTTTACTGCGGCTACTATAATTATTGCTGTTCCTACTGGGATTAGGGTTTTTAGTTGAATGGCAACTCTACAAGGGTCTTATTTTAAGATAGAGGGGGCTTTAATATGGTGTGTTGGGTTTGTTTTTTTGTTTACTTTAGGGGGGATTACTGGGGTAGTTTTATCTAATTCTTCTTTGGATATTGTTTTACATGATACTTATTATGTGGTAGCTCATTTTCATTATGTGCTTAGAATAGGGGCTGTTTTTGCTATCTTAGGGGGGTTTGTTTATTGATTTCCTTTGTTTTTTGGTGTTGTTTTGGATCCTAAAAAGATTAAATTTCATTTTTATTTAATATTTATTGGGGTTAATATAACTTTT??
Nbarrowsi_Gregorys_N269 ATAGTTATACCTATTTTAATTGGAGGATTTGGAAATTGATTGGTTCCTTTAATATTAGGTGCTCCGGATATGGCTTTTCCTCGTATGAATAATTTAAGTTTTTGACTTTTGCCCCCTTCATTGTTATTGTTGTTTATTTCTTCTATAGTAGAAATAGGAGTGGGGGCTGGGTGGACTATTTATCCTCCTCTCTCTTCTTTAGAAGGGCATTCTGGAAGATCAGTAGATTTTGCTATCTTTTCTTTGCATTTGGCTGGAGCTTCTTCTATTATAGGTGCTATTAATTTTATTTCTACTATCATTAATATACGAAGATATGGGGTAAGAATAGAGAAGGTTCCTTTATTTGTGTGATCAGTTTTAATTACGGCGGTTTTACTATTATTATCTTTACCTGTGTTAGCAGGGGCTATTACTATATTATTGACTGATCGAAATTTTAATACTTCTTTTTTTGATCCTGCTGGAGGTGGGGATCCAATTTTATTTCAACATTTGTTTTGATTTTTTGGCCATCCTGAGGTTTATATTTTGATTTTGCCTGGGTTTGGGATTGTATCTCATATTATTTGTGGGGTTGTGGGGAAGCGGGAACCGTTTGGAAATTTGGGGATAATTTATGCTATAGTGGGTATTGGTGGTATAGGGTTTGTTGTATGGGCCCATCATATGTTTTCTGTTGGGATGGATGTTGATACTCGTGCGTATTTTACTGCGGCTACTATAATTATTGCTGTTCCAACTGGGATTAAGGTTTTTAGATGAATGGCAACTTTACAGGGATCTTATTTTAAAATAGAGGGGGCTTTAATATGGTGTGTTGGATTTATTTTTTTATTTACTTTAGGGGGGATTACTGGAGTGGTTTTATCTAATTCTTCTTTGGATATTGTTTTACATGATACTTATTATGTAGTGGCTCATTTTCATTATGTTCTTAGAATAGGAGCTGTATTTGCTATTTTAGGAGGGGTTATTTATTGGTTTCCTTTATTTTTTGGGGTTATTTTAGATCCTAAAAAAATTAAGTTTCATTTTTACTTAATATTTATTGGAGTTAATATAACTTTC??
Nbarrowsi_Gregorys_N270 ATAGTTATACCTATTTTAATTGGAGGATTTGGAAATTGATTGGTTCCTTTAATATTAGGTGCTCCGGATATGGCTTTTCCTCGTATGAATAATTTAAGTTTTTGACTTTTGCCCCCTTCATTGTTATTGTTGTTTATTTCTTCTATAGTAGAAATAGGAGTGGGGGCTGGGTGGACTATTTATCCTCCTCTCTCTTCTTTAGAAGGGCATTCTGGAAGATCAGTAGATTTTGCTATCTTTTCTTTGCATTTGGCTGGAGCTTCTTCTATTATAGGTGCTATTAATTTTATTTCTACTATCATTAATATACGAAGATATGGGGTAAGAATAGAGAAGGTTCCTTTATTTGTGTGATCAGTTTTAATTACGGCGGTTTTACTATTATTATCTTTACCTGTGTTAGCAGGGGCTATTACTATATTATTGACTGATCGAAATTTTAATACTTCTTTTTTTGATCCTGCTGGAGGTGGGGATCCAATTTTATTTCAACATTTGTTTTGATTTTTTGGCCATCCTGAGGTTTATATTTTGATTTTGCCTGGGTTTGGGATTGTATCTCATATTATTTGTGGGGTTGTGGGTAAGCGGGAACCGTTTGGAAATTTGGGGATAATTTATGCTATAGTGGGTATTGGTGGTATAGGGTTTGTTGTATGGGCCCATCATATGTTTTCTGTTGGGATGGATGTTGATACTCGTGCGTATTTTACTGCGGCTACTATAATTATTGCTGTTCCAACTGGGATTAAGGTTTTTAGATGAATGGCAACTTTACAGGGATCTTATTTTAAAATAGAGGGGGCTTTAATATGGTGTGTTGGATTTATTTTTTTATTTACTTTAGGGGGGATTACTGGAGTGGTTTTATCTAATTCTTCTTTGGATATTGTTTTACATGATACTTATTATGTAGTGGCTCATTTTCATTATGTTCTTAGAATAGGAGCTGTATTTGCTATTTTAGGAGGGGTTATTTATTGGTTTCCTTTATTTTTTGGGGTTATTTTAGATCCTAAAAAAATTAAGTTTCATTTTTACTTAATATTTATTGGAGTTAATATAACTTTC??
Nbarrowsi_Rainbow_N281 ?????????????????????????????????????????????????????????????????????????????????????????????????????????????????????TCATTGTTATTGTTGTTTATTTCTTCTATAGTAGAAATAGGAGTGGGGGCTGGGTGAACTATTTATCCTCCTCTCTCTTCTTTAGAAGGGCATTCTGGAAGATCAGTAGATTTTGCTATCTTTTCTTTGCATTTGGCTGGAGCTTCTTCTATTATAGGTGCTATTAATTTTATTTCTACTATCATTAATATACGAAGATATGGGGTAAGAATAGAGAAGGTTCCTTTATTTGTGTGATCAGTTTTAATTACGGCGGTTTTACTATTGTTATCTTTACCTGTGTTAGCAGGTGCTATTACTATATTATTGACTGATCGAAATTTTAATACTTCTTTTTTTGTTCCTGCTGGAGGTGGGGATCCAATTTTATTTCAACATTTGTTTTGATTTTTTGGTCATCCTGAGGTTTATATTTTGATTTTGCCTGGATTTGGGATTGTATCTCACATTATTTGTGGGGTTGTGGGGAAGCGGGAGCCGTTTGGAAATTTGGGGATAATTTATGCTATAGTGGGTATTGGTGGTATAGGGTTTGTTGTATGAGCCCATCATATGTTTTCTGTTGGGATGGATGTTGATACTCGTGCGTATTTTACTGCGGCTACTATAATTATTGCTGTTCCAACTGGTATTAAGGTTTTTAGATGAATGGCAACTTTACAGGGATCTTATTTTAAAATAGAGGGGGCTTTAATATGGTGTGTTGGATTTATTTTTTTATTTACTTTAGGGGGGATTACTGGAGTGGTTTTATCTAATTCTTCTTTGGATATTGTTTTACATGACACTTATTATGTAGTGGCTCATTTTCATTATGTTCTTAGAATAGGAGCTGTATTTGCTATTTTAGGAGGGGTTATTTATTGGTTTCCTTTATTTTTTGGGGTTATTTTAGACCCTAAAAAAATTAAGTTTCATTTTTACTTAATATTTATTGGAGTT??????????????
Nbarrowsi_Tuckaleechee_N360 ATAGTTATACCTATTTTAATTGGAGGATTTGGAAATTGATTGGTTCCTTTAATATTAGGTGCTCCGGATATAGCTTTTCCTCGTATGAATAATTTAAGTTTTTGACTTTTGCCCCCTTCATTGTTATTGTTGTTTATTTCTTCTATAGTAGAAATAGGAGTGGGGGCTGGGTGGACTATTTATCCTCCTCTCTCTTCTTTAGAAGGGCATTCTGGGAGATCAGTAGATTTTGCTATCTTTTCTTTGCATTTGGCTGGAGCTTCTTCTATTATAGGTGCTATTAATTTTATTTCTACTATCATTAATATACGAAGATATGGGGTAAGAATAGAGAAGGTTCCTTTATTTGTGTGATCAGTTTTAATTACGGCGGTTTTACTATTGTTATCTTTACCTGTGTTAGCAGGTGCTATTACTATATTATTGACTGATCGAAATTTTAATACTTCTTTTTTTGATCCTGCTGGGGGTGGGGATCCAATTTTATTTCAACATTTGTTTTGATTTTTTGGTCATCCTGAGGTTTATATTTTGATTTTGCCTGGATTTGGGATTGTATCTCATATTATTTGTGGGGTTGTGGGGAAGCGGGAGCCGTTTGGAAATTTGGGGATAATTTATGCTATAGTGGGTATTGGTGGTATAGGGTTTGTTGTATGGGCCCATCATATGTTTTCTGTTGGGATGGATGTTGATACTCGTGCGTATTTTACTGCGGCTACTATAATTATTGCTGTTCCAACTGGTATTAAGGTTTTTAGATGAATGGCAACTTTACAGGGATCTTATTTTAAAATAGAGGGGGCTTTAATATGGTGTGTTGGATTTATTTTTTTATTTACTTTGGGGGGGATTACTGGAGTGGTTTTATCTAATTCTTCTTTGGATATTGTTTTACATGACACTTATTATGTAGTGGCTCATTTTCATTATGTTCTTAGAATAGGAGCTGTATTTGCTATTTTAGGAGGGGTTATTTATTGGTTTCCTTTATTTTTTGGGGTTATTTTAGACCCTAAAAAAATTAAGTTTCATTTTTATTTAATATTTATTGGAGTTAATATAACTTTT??
Nbondi_Apalachia_N1195 ATAGTTATACCAATTTTAATTGGAGGTTTTGGTAATTGATTAGTTCCTTTAATGTTGGGGGCTCCAGATATAGCTTTTCCTCGAATAAATAATTTAAGTTTTTGGCTTTTACCTCCTTCATTATTGTTATTGTTTATTTCTTCTATAGTAGAAATAGGGGTAGGGGCTGGGTGAACTATTTATCCCCCTCTTTCTTCTTTGGAAGGGCATTCTGGTAGATCAGTAGATTTTGCTATTTTTTCTTTGCATTTAGCTGGGGCTTCATCTATTATAGGTGCTATTAATTTTATTTCTACTATTATTAATATACGGAGATATGGAGTAAGAATAGAAAAGGTTCCTTTATTTGTCTGATCAGTTTTAATTACAGCGGTTTTATTATTGTTATCTTTACCTGTTTTGGCAGGTGCTATTACTATGTTATTAACTGATCGGAATTTTAATACTTCTTTTTTTGATCCAGCTGGAGGGGGGGATCCAATTTTATTTCAGCATCTATTTTGATTTTTTGGTCATCCTGAGGTTTATATTTTAATTTTACCTGGTTTTGGAATTGTATCTCATGTTATTTGTGGAGTTGTAGGAAAGCGGGAACCATTTGGGAATTTAGGTATAATTTATGCTATAGTAGGTATCGGAGGAATAGGGTTTGTAGTTTGAGCTCATCATATGTTTTCTGTAGGGATAGATGTTGATACACGGGCGTATTTTACTGCGGCTACTATAATTATTGCTGTACCTACTGGGATTAAGGTTTTTAGTTGGATGGCAACTTTACAAGGATCCTATTTTAAGATAGAGGGGGCTTTAATGTGGTGTGTTGGATTTGTTTTTTTATTTACTTTAGGAGGTATTACTGGAGTAGTTTTATCTAATTCTTCTTTAGATATTGTTTTACATGATACTTATTATGTAGTGGCTCATTTTCATTATGTTCTTAGAATAGGAGCTGTATTTGCTATTTTAGGGGGTATAATTTATTGATTTCCTTTGTTTTTTGGGGTAATTTTAGATTCTAAAAAGGTTAAATTTCATTTTTATTTAATATTTATTGGGGTTAATATAACTTTT??
Nbondi_DavisCrk_N1110 ATAGTTATACCAATTTTAATTGGGGGTTTTGGTAATTGATTAGTTCCTTTAATGTTGGGGGCTCCAGATATAGCTTTTCCTCGAATAAATAATTTAAGTTTTTGGCTTTTACCCCCTTCATTATTGTTATTGTTTATTTCTTCTATAGTAGAAATAGGGGTAGGGGCTGGGTGAACTATTTATCCTCCTCTTTCTTCTTTGGAAGGGCATTCTGGTAGATCAGTAGATTTTGCTATTTTTTCTTTACATTTAGCTGGGGCTTCATCTATTATAGGTGCTATTAACTTTATTTCTACTATTATTAATATACGGAGATATGGGGTAAGAATAGAAAAGGTTCCTTTATTTGTTTGATCAGTTTTAATTACAGCGGTTTTATTATTATTATCTTTACCTGTTTTGGCAGGTGCTATTACTATGTTATTAACTGATCGGAATTTTAATACTTCTTTTTTTGATCCAGCTGGAGGGGGGGATCCAATTTTATTTCAGCATTTATTTTGATTTTTTGGTCATCCTGAGGTTTATATCTTAATTTTACCTGGTTTTGGAATTGTATCTCATGTTATTTGTGGAGTTGTAGGAAAGCGGGAACCATTTGGGAATTTAGGTATAATTTATGCTATAGTAGGTATCGGAGGAATAGGGTTTGTAGTTTGAGCTCATCATATGTTTTCTGTGGGGATAGATGTAGATACACGAGCGTATTTTACTGCGGCTACTATAATTATTGCTGTGCCTACTGGGATTAAGGTTTTTAGTTGGATGGCAACTTTACAAGGATCCTATTTTAAGATAGAGGGGGCTTTAATGTGGTGTGTTGGATTTGTTTTTTTATTTACTTTAGGAGGAATTACTGGAGTAGTTTTATCTAATTCTTCTTTAGATATTGTTTTACATGATACTTATTATGTAGTGGCTCATTTTCATTATGTTCTTAGAATAGGAGCTGTATTTGCTATTTTAGGAGGTATAATTTATTGATTTCCTTTGTTTTTTGGGGTAATTTTAGATTCTAAAAAGGTTAAATTTCATTTTTATTTAATATTTATTGGGGTTAATATAACTTTT??
Nbondi_DinkinCove_N1118 ATAGTTATACCAATTTTAATTGGGGGTTTTGGTAATTGATTAGTTCCTTTAATGTTGGGGGCTCCAGATATAGCTTTTCCTCGGATAAATAATTTAAGTTTTTGGCTTTTACCTCCTTCATTATTATTATTATTTATTTCTTCTATGGTAGAAATAGGGGTAGGGGCTGGGTGAACTATTTATCCCCCCCTTTCTTCTCTGGAAGGGCATTCTGGTAGATCAGTAGATTTTGCTATTTTTTCTTTGCATTTAGCTGGGGCTTCATCTATTATAGGTGCTATTAATTTTATCTCTACTATTATTAATATACGGAGATATGGGGTAAGAATAGAGAAGGTTCCTTTATTTGTTTGATCAGTTTTAATTACAGCGGTTTTATTGTTATTATCTTTACCTGTTTTGGCAGGTGCTATTACTATGTTATTAACTGATCGAAATTTTAATACTTCTTTTTTTGATCCAGCTGGAGGGGGGGATCCAATTTTATTTCAACATCTATTTTGATTTTTCGGTCATCCTGAGGTTTATATTTTAATTTTACCTGGTTTTGGAATTGTATCTCATGTTATTTGTGGGGTTGTAGGAAAGCGGGAACCATTTGGGAATTTAGGTATAATTTATGCTATAGTAGGTATCGGAGGAATAGGGTTTGTAGTTTGAGCTCATCATATGTTTTCTGTAGGGATAGATGTTGATACACGGGCGTATTTTACTGCGGCTACTATAATTATTGCTGTACCTACTGGGATTAAGGTTTTTAGTTGGATGGCAACCTTACAAGGATCCTATTTTAAGATAGAGGGGGCTTTAATGTGGTGTGTTGGATTTGTTTTTTTATTTACTTTAGGGGGTATTACCGGAGTAGTTTTATCTAATTCCTCTTTAGATATTGTTTTACATGATACTTATTATGTAGTGGCTCATTTTCATTATGTTCTTAGAATAGGAGCTGTATTTGCTATTTTAGGAGGTATAATTTATTGATTTCCTTTGTTTTTTGGGGTAATTTTAGATTCTAAAAAGGTTAAATTTCATTTTTATTTAATATTTATTGGGGTTAATATAACTTTT??
Nbondi_HangingDog_N976 ?????????CCAATTTTAATTGGGGGTTTTGGTAATTGATTAGTTCCTTTAATGTTGGGGGCTCCAGATATAGCTTTTCCTCGAATAAATAATTTAAGTTTTTGGCTTTTACCTCCTTCATTATTATTATTATTTATTTCTTCTATGGTAGAAATAGGGGTAGGGGCTGGGTGAACTATTTATCCCCCCCTTTCTTCTCTGGAAGGACATTCTGGTAGATCAGTAGATTTTGCTATTTTTTCTTTGCATTTAGCTGGGGCTTCATCTATTATAGGTGCTATTAATTTTATCTCTACTATTATTAATATACGGAGATATGGGGTAAGAATAGAGAAGGTTCCTTTATTTGTTTGATCAGTTTTAATTACAGCGGTTTTATTGTTATTATCTTTACCTGTTTTGGCAGGTGCTATTACTATGTTATTAACTGATCGAAATTTTAATACTTCTTTTTTTGATCCAGCTGGAGGGGGGGATCCTATTTTATTTCAGCATCTATTTTGATTTTTCGGTCATCCTGAGGTTTATATTTTAATTTTACCTGGTTTTGGAATTGTATCTCATGTTATTTGTGGGGTTGTAGGAAAGCGGGAACCATTTGGGAATTTAGGTATAATTTATGCTATAGTAGGTATCGGAGGAATAGGGTTTGTAGTTTGAGCTCATCATATGTTTTCTGTAGGGATAGATGTTGATACACGGGCGTATTTTACTGCGGCTACTATAATTATTGCTGTACCTACTGGGATTAAGGTTTTTAGTTGGATGGCAACCTTACAAGGATCCTATTTTAAGATAGAGGGGGCTTTAATGTGGTGTGTTGGATTTGTTTTTTTATTTACTTTAGGGGGTATTACCGGAGTAGTTTTATCTAATTCCTCTTTAGATATTGTTTTACATGATACTTATTATGTAGTGGCCCATTTTCATTATGTTCTTAGAATAGGAGCTGTATTTGCTATTTTAGGAGGTATAATTTATTGATTTCCTTTGTTTTTTGGGGTAATTTTAGATTCTAAAAAGGTTAAATTTCATTTTTATTTAATATTTATTGGGGTTAATATAACTTTT??
Nbondi_HangingDog_N975 ATAGTTATACCAATTTTAATTGGGGGTTTTGGTAATTGATTAGTTCCTTTAATGTTGGGGGCTCCAGATATAGCTTTTCCTCGAATAAATAATTTAAGTTTTTGGCTTTTACCTCCTTCATTATTATTATTATTTATTTCTTCTATGGTAGAAATAGGGGTAGGGGCTGGGTGAACTATTTATCCCCCCCTTTCTTCTCTGGAAGGGCATTCTGGTAGATCAGTAGATTTTGCTATTTTTTCTTTGCATTTAGCTGGGGCTTCATCTATTATAGGTGCTATTAATTTTATCTCTACTATTATTAATATACGGAGATATGGGGTAAGAATAGAGAAGGTTCCTTTATTTGTTTGATCAGTTTTAATTACAGCGGTTTTATTGTTATTATCTTTACCTGTTTTGGCAGGTGCTATTACTATGTTATTAACTGATCGAAATTTTAATACTTCTTTTTTTGATCCAGCTGGAGGGGGGGATCCTATTTTATTTCAGCATCTATTTTGATTTTTCGGTCATCCTGAGGTTTATATTTTAATTTTACCTGGTTTTGGAATTGTATCTCATGTTATTTGTGGGGTTGTAGGAAAGCGGGAACCATTTGGGAATTTAGGTATAATTTATGCTATAGTAGGTATCGGAGGAATAGGGTTTGTAGTTTGAGCTCATCATATGTTTTCTGTAGGGATAGATGTTGATACACGGGCGTATTTTACTGCGGCTACTATAATTATTGCTGTACCTACTGGGATTAAGGTTTTTAGTTGGATGGCAACCTTACAAGGATCCTATTTTAAGATAGAGGGGGCTTTAATGTGGTGTGTTGGATTTGTTTTTTTATTTACTTTAGGGGGTATTACCGGAGTAGTTTTATCTAATTCCTCTTTAGATATTGTTTTACATGATACTTATTATGTAGTGGCCCATTTTCATTATGTTCTTAGAATAGGAGCTGTATTTGCTATTTTAGGAGGTATAATTTATTGATTTCCTTTGTTTTTTGGGGTAATTTTAGATTCTAAAAAGGTTAAATTTCATTTTTATTTAATATTTATTGGGGTTAATATAACTTTT??
Nbondi_SnowbirdCreek_N842 ?????????CCAATTTTAATTGGGGGTTTTGGTAATTGATTAGTTCCTTTAATGTTGGGGGCTCCAGATATAGCTTTTCCTCGAATAAATAATTTAAGTTTTTGGCTTTTACCTCCTTCATTATTGTTATTGTTTATTTCTTCTATAGTAGAAATAGGGGTAGGGGCTGGGTGAACTATTTATCCCCCTCTTTCTTCTTTGGAAGGGCATTCTGGTAGATCAGTAGATTTTGCTATTTTTTCTTTGCATTTAGCTGGGGCTTCATCTATTATAGGTGCTATTAATTTTATTTCTACTATTATTAATATACGGAGATATGGGGTAAGAATAGAAAAGGTTCCTTTATTTGTTTGATCAGTTTTAATTACAGCGGTTTTATTATTACTATCTTTACCTGTTTTGGCAGGTGCTATTACTATGTTATTAACTGATCGGAATTTTAATACTTCTTTTTTTGACCCAGCTGGAGGGGGGGATCCAATTTTATTTCAGCATTTATTTTGATTTTTTGGTCATCCTGAGGTTTATATTTTAATTTTACCTGGTTTTGGAATTGTATCTCATGTTATTTGTGGAGTTGTAGGAAAGCGGGAACCATTTGGGAATTTAGGTATAATTTATGCTATAGTAGGTATCGGAGGAATAGGATTTGTAGTTTGAGCTCATCATATGTTTTCTGTAGGGATAGATGTTGATACACGGGCGTATTTTACTGCGGCTACTATAATTATTGCTGTACCTACTGGGATTAAGGTTTTTAGTTGGATGGCAACCTTACAAGGATCTTATTTTAAGATAGAGGGGGCTTTAATGTGGTGTGTTGGATTTGTTTTTTTATTTACTTTAGGAGGTATTACTGGAGTAGTTTTATCTAATTCTTCTTTAGATATTGTTTTACATGATACTTATTATGTAGTGGCCCATTTTCATTATGTTCTTAGAATAGGAGCTGTATTTGCTATTTTAGGAGGTATAATTTATTGATTTCCTTTGTTTTTTGGGGTAATTTTAGATTCTAAAAAGGTTAAATTTCATTTTTATTTAATATTTATTGGGGTTAATATAACTTTT??
Nbondi_TiptonCreek_N837 ?????????CCAATTTTAATTGGGGGTTTTGGTAATTGATTAGTTCCTTTAATGTTGGGGGCTCCAGATATAGCTTTTCCTCGAATAAATAATTTAAGTTTTTGGCTTTTACCCCCTTCATTATTGTTATTGTTTATTTCTTCTATAGTAGAAATAGGGGTAGGGGCTGGGTGAACTATTTATCCTCCTCTTTCTTCTTTGGAAGGGCATTCTGGTAGATCAGTAGATTTTGCTATTTTTTCTTTACATTTAGCTGGGGCTTCATCTATTATAGGTGCTATTAACTTTATTTCTACTATTATTAATATACGGAGATATGGGGTAAGAATAGAAAAGGTTCCTTTATTTGTTTGATCAGTTTTAATTACAGCGGTTTTATTATTATTATCTTTACCTGTTTTGGCAGGTGCTATTACTATGTTATTAACTGATCGGAATTTTAATACTTCTTTTTTTGATCCAGCTGGAGGGGGGGATCCAATTTTATTTCAGCATTTATTTTGATTTTTTGGTCATCCTGAGGTTTATATCTTAATTTTACCTGGTTTTGGAATTGTATCTCATGTTATTTGTGGAGTTGTAGGAAAGCGGGAACCATTTGGGAATTTAGGTATAATTTATGCTATAGTAGGTATCGGAGGAATAGGGTTTGTAGTTTGAGCTCATCATATGTTTTCTGTGGGGATAGATGTAGATACACGAGCGTATTTTACTGCGGCTACTATAATTATTGCTGTGCCTACTGGGATTAAGGTTTTTAGTTGGATGGCAACTTTACAAGGATCCTATTTTAAGATAGAGGGGGCTTTAATGTGGTGTGTTGGATTTGTTTTTTTATTTACTTTAGGAGGAATTACTGGAGTAGTTTTATCTAATTCTTCTTTAGATATTGTTTTACATGATACTTATTATGTAGTGGCTCATTTTCATTATGTTCTTAGAATAGGAGCTGTATTTGCTATTTTAGGAGGTATAATTTATTGATTTCCTTTGTTTTTTGGGGTAATTTTAGATTCTAAAAAGGTTAAATTTCATTTTTATTTAATATTTATTGGGGTTAATATAACTTTT??
Nlowderi_Barnards_N697 ?????????????????????????????????????????????????????????????????????????????????????????????????????????CTTTTACCTCCCTCATTGTTATTATTATTTACTTCTTCAATAGTGGAAATAGGGGTAGGGGCTGGATGGACTATTTATCCCCCTCTTTCTTCGTTAGAAGGACATTTTGGGAGATCAGTGGATTTTGCTATTTTTTCTTTACATTTAGCTGGGGCTTCATCTATTATAGGTGCTATTAATTTTATTTCTACTATTATTAATATACGGGGGTATGGGATAAGTATAGACAAAGTTCCTTTGTTTGTTTGGTCAGTTTTAATTACAGCGGTTTTATTGTTATTATCTTTACCTGTGTTAGCAGGTGCTATTACTATGTTATTAACTGATCGAAATTTTAATACTTCTTTTTTTGATCCATCTGGGGGGGGGGATCCAATTTTATTTCAACATTTATTTTGATTTTTTGGGCATCCTGAGGTTTATATTTTGATTTTACCTGGGTTTGGGATTGTGTCTCATGTGATTTGTGGGGTTGTTGGAAAGCGAGAGCCATTTGGTAATTTGGGAATAATTTATGCTATAGTGGGTATTGGGGGTATGGGGTTTGTCGTTTGAGCTCATCATATATTTTCTGTTGGTATGGATGTTGATACTCGAGCTTATTTTACTGCGGCTACTATAATTATTGCTGTCCCTACAGGGATTAAGGTTTTTAGTTGAATAGCAACATTGCAAGGATCCTATTTTAAGATAGAGGGGGCTTTGATGTGATGTGTTGGATTTGTTTTTTTGTTCACTTTAGGGGGTATTACTGGAGTAGTTTTATCTAATTCTTCTTTGGATATTGTTTTACATGACACTTATTATGTAGTGGCTCATTTTCATTATGTTCTTAGAATAGGGGCTGTATTTGCTATTTTAGGAGGAATTGTTTATTGATTTCCTTTATTTTTTGGTGTAATTTTGGACCCTAAAAAAATTAAATTTCATTTTTATTTAATATTTATTGGGGTTAATATAACTTTT??
Nlowderi_BigTuni_N872 ?????????CCTATTTTAATTGGGGGTTTTGGGAATTGACTAGTTCCTTTAATATTAGGGGCTCCGGATATAGCTTTTCCTCGTATAAATAATTTAAGTTTTTGACTTTTACCTCCTTCATTATTATTATTATTTACTTCTTCAATAGTGGAAATAGGGGTAGGGGCTGGATGAACTATTTATCCTCCTCTTTCTTCTTTAGAAGGACATTTTGGAAGATCAGTGGATTTTGCTATTTTTTCTTTACATTTAGCCGGGGCTTCATCTATTATAGGTGCTATTAATTTTATTTCTACTATTATTAATATACGGGGGTATGGGATAAGTATAGATAAAGTTCCTTTGTTTGTTTGGTCAGTTTTAATTACAGCGGTTTTATTGTTGTTATCTTTACCTGTGTTAGCAGGTGCTATTACTATGTTATTGACTGATCGAAATTTTAATACTTCTTTTTTTGATCCATCTGGGGGGGGGGATCCAATTTTATTTCAACATTTATTTTGATTTTTTGGGCATCCTGAGGTTTATATTTTGATTTTACCTGGGTTTGGAATTGTGTCTCATGTGATTTGTGGGGTTGTTGGAAAGCGAGAACCATTTGGTAATTTGGGAATAATTTATGCTATAGTGGGTATTGGGGGTATGGGGTTTGTCGTTTGAGCTCATCATATATTTTCTGTTGGTATGGATGTTGATACTCGAGCTTATTTTACTGCGGCTACTATGATTATTGCTGTTCCTACAGGGATTAAGGTTTTTAGTTGAATAGCAACGTTGCAAGGATCTTATTTTAAGATAGAGGGGGCTTTGATGTGATGTGTTGGATTTGTTTTTTTGTTCACTTTAGGGGGTATTACTGGAGTAGTTTTATCTAATTCTTCTTTGGATATTGTTTTACATGACACTTATTATGTAGTGGCTCATTTTCATTATGTTCTTAGAATAGGGGCTGTATTTGCTATTTTAGGAGGGATTGTTTATTGATTTCCTTTATTTTTTGGTGTAATTTTGGATCCTAAAAAAATTAAATTTCATTTTTATTTAATATTTATTGGGGTTAATATAACTTTT??
Nlowderi_ChestnutBranch_N731 ATAGTTATGCCTATTTTAATTGGGGGTTTTGGGAATTGGTTAGTTCCTTTAATATTAGGAGCTCCGGATATAGCTTTTCCTCGTATAAATAATTTAAGTTTTTGACTTTTACCTCCTTCATTGTTATTATTATTTACTTCTTCAATAGTGGAAATAGGGGTAGGGGCTGGATGGACTATTTATCCCCCTCTTTCTTCGTTAGAAGGACATTTTGGGAGATCAGTGGATTTTGCTATTTTTTCTTTACATTTAGCCGGGGCTTCATCTATTATAGGTGCTATTAATTTTATTTCTACTATTATTAACATACGGGGGTATGGGATAAGTATAGACAAAGTTCCTTTGTTTGTTTGGTCAGTTTTAATTACAGCGGTTTTATTGTTATTATCTTTACCTGTGTTAGCAGGTGCTATTACTATGTTATTAACTGATCGAAATTTTAATACTTCTTTTTTTGACCCATCTGGGGGGGGTGATCCAATTTTATTTCAACATTTATTTTGATTTTTTGGACATCCTGAGGTTTATATTTTGATTTTACCTGGGTTTGGGATTGTGTCTCATGTGATTTGTGGGGTTGTTGGAAAGCGAGAGCCATTTGGTAATTTGGGAATAATTTATGCTATAGTGGGTATTGGGGGTATGGGGTTTGTCGTTTGAGCTCATCATATATTTTCTGTTGGTATGGATGTCGATACTCGAGCTTATTTTACTGCGGCTACTATAATTATTGCTGTCCCTACAGGGATTAAGGTTTTTAGTTGAATAGCGACATTGCAAGGATCCTATTTTAAGATAGAGGGGGCTTTGATGTGATGTGTTGGATTTGTTTTTTTGTTCACTTTAGGGGGTATTACTGGAGTAGTTTTATCTAATTCTTCTTTGGATATTGTTTTACATGACACTTACTATGTAGTGGCTCATTTTCATTATGTTCTTAGAATAGGGGCTGTATTTGCTATTTTAGGAGGAATTGTTTATTGATTTCCTTTATTTTTTGGTGTAATTTTGGACCCTAAAAAAATTAAATTTCATTTTTATTTAATATTTATTGGGGTTAATATAACTTTT??
Nlowderi_Hwy64_ChunkyGal_N732 ?????????CCTATTTTAATTGGGGGTTTTGGAAATTGGTTGGTTCCTTTAATATTAGGAGCTCCGGATATAGCTTTTCCTCGTATAAATAATTTAAGTTTTTGACTTTTGCCCCCTTCATTATTATTATTGTTTACTTCTTCAATAGTGGAAATAGGGGTAGGGGCTGGATGAACTATTTATCCTCTTCTTTCTTCGTTAGAAGGACATTTTGGGAGATCAGTGGATTTTGCTATTTTTTCTTTACATTTAGCTGGGGCTTCATCTATTATAGGTGCTATTAATTTTATTTCTACTATTATTAATATACGGGGGTATGGGATAAGTATAGACAAAGTTCCTTTGTTTGTTTGGTCAGTTTTAATTACAGCGGTTTTATTATTGTTATCTTTACCTGTGTTAGCAGGTGCTATCACCATGTTATTAACTGATCGAAATTTTAATACTTCTTTTTTTGATCCATCTGGAGGGGGGGATCCAATTTTATTTCAACATTTATTTTGATTTTTTGGGCATCCTGAGGTTTATATTTTGATTTTACCTGGGTTTGGAATTGTGTCTCATGTGATTTGTGGGGTTGTTGGAAAGCGAGAACCATTTGGTAATTTAGGGATAATTTATGCTATAGTGGGTATCGGAGGTATGGGATTTGTTGTTTCAGCTCATCATATATTTTCTGTTGGTATAGATGTTGATACTCGAGCGTATTTTACTGCAGCTACTATAATTATTGCTGTCCCTACAGGGATTAAGGTTTTTAGTTGAATAGCGACGTTGCAAGGATCCTATTTTAAGATAGAGGGGGCTTTAATATGATGTGTGGGATTTGTTTTTTTGTTTACTTTAGGGGGTATTACTGGGGTAGTTTTGTCTAATTCTTCTTTGGATATTGTTTTACATGATACTTATTATGTAGTGGCTCATTTTCATTATGTTCTTAGTATAGGGGCTGTATTTGCTATTTTAGGGGGAATTGTTTATTGATTCCCTTTATTTTTTGGTGTAATTTTGGATCCTAAAAAAATTAAATTTCATTTTTATTTAATATTTATTGGGGTTAATATAACTTTT??
Nlowderi_lowerBigTuni_N1166 ATAGTTATGCCTATTTTAATTGGGGGTTTTGGGAATTGATTAGTTCCTTTGATATTAGGGGCTCCGGATATAGCTTTTCCTCGTATAAATAATTTAAGTTTTTGACTTTTACCTCCTTCATTATTATTATTATTTACTTCTTCAATAGTGGAAATAGGGGTAGGGGCTGGATGGACTATTTATCCTCCTCTTTCTTCGTTAGAAGGACATTTTGGGAGATCAGTGGATTTTGCTATTTTTTCTTTACATTTAGCCGGGGCTTCATCTATTATAGGTGCTATTAATTTTATTTCTACTATTATTAATATACGGGGGTATGGGATAAGTTTAGACAAAGTTCCTTTGTTTGTTTGGTCAGTTTTAATTACAGCGGTTTTATTGTTATTATCTTTACCTGTGTTAGCAGGTGCTATTACTATGTTATTGACTGATCGAAATTTTAATACTTCTTTTTTTGATCCATCTGGGGGGGGGGATCCTATTTTATTTCAACATTTATTTTGATTTTTTGGGCATCCTGAGGTTTATATTTTGATTTTACCTGGGTTTGGAATTGTGTCTCATGTAATTTGTGGGGTTGTTGGAAAGCGAGAACCATTTGGTAATTTGGGAATAATTTATGCTATAGTGGGTATTGGGGGTATGGGGTTTGTCGTTTGAGCTCATCATATATTTTCTGTTGGTATGGATGTTGATACTCGAGCTTATTTTACTGCGGCTACTATGATTATTGCTGTCCCTACAGGGATTAAGGTTTTTAGTTGAATAGCAACGTTGCAAGGATCTTATTTTAAGATAGAGGGGGCTTTGATGTGATGTGTTGGATTTGTTTTTTTGTTCACTTTAGGGGGTATTACTGGAGTAGTTTTATCTAATTCTTCTTTGGATATTGTTTTACATGACACTTATTATGTAGTGGCTCATTTTCATTATGTTCTTAGAATAGGGGCTGTATTTGCTATTTTAGGAGGGATTGTTTATTGATTTCCTTTATTTTTTGGTGTAATTTTGGATCCTAAAAAAGTTAAATTTCATTTTTATTTAATATTTATTGGGGTTAATATAACTTTT??
Nlowderi_upperFiresCreek_N820 ?????????CCTATTTTAATTGGGGGTTTTGGTAATTGACTAGTTCCTTTAATATTAGGGGCTCCGGATATAGCTTTTCCTCGTATAAATAATTTAAGTTTTTGACTTTTACCTCCTTCATTATTATTATTATTTACTTCTTCAATAGTGGAAATAGGGGTAGGGGCTGGATGGACTATTTATCCTCCTCTTTCTTCTTTAGAAGGACATTTTGGGAGATCAGTGGATTTTGCTATTTTTTCTTTACATTTAGCCGGGGCTTCATCTATTATAGGTGCTATTAATTTTATTTCTACTATCGTTAATATACGGGGGTATGGGATAAGTATAGACAAAGTTCCTTTGTTTGTTTGGTCAGTTTTAATTACAGCGGTTTTATTGTTGTTATCTTTACCTGTGTTAGCAGGTGCTATTACTATGTTATTGACTGATCGAAATTTTAATACTTCTTTTTTTGACCCATCTGGGGGGGGGGATCCAATTTTATTTCAACATTTATTTTGATTTTTTGGGCATCCTGAGGTTTATATTTTGATTTTACCTGGGTTTGGAATTGTGTCTCATGTGATTTGTGGGGTTGTTGGAAAGCGAGAACCATTTGGTAATTTAGGAATAATTTATGCTATAGTGGGTATTGGGGGTATGGGGTTTGTCGTTTGAGCTCATCATATATTTTCTGTTGGTATGGATGTTGATACTCGAGCTTATTTTACTGCGGCTACTATGATTATTGCTGTCCCTACAGGGATTAAGGTTTTTAGTTGAATAGCAACGTTGCAAGGATCTTATTTTAAGATAGAGGGGGCATTGATGTGATGTGTTGGATTTGTTTTTTTGTTCACTTTAGGGGGTATTACTGGAGTAGTTTTATCTAATTCTTCTTTAGATATTGTTTTACATGACACTTATTATGTAGTGGCTCATTTTCATTATGTTCTTAGAATAGGGGCTGTATTTGCTATTTTAGGAGGGATTGTTTATTGATTTCCTTTATTTTTTGGTGTAATTTTGGACCCTAAAAAAATTAAATTTCATTTTTATTTAATATTTATTGGGGTTAATATAACTTTT??
Ncarteri_CaveSRA_N1068 ATAGTTATACCTATTTTAATTGGGGGTTTTGGTAATTGGTTGGTTCCCTTAATGTTAGGGGCCCCGGATATAGCTTTTCCTCGAATAAATAATTTAAGTTTTTGACTTTTACCCCCCTCTCTATTATTATTATTTATTTCTTCTATAGTAGAAATAGGGGTAGGGGCTGGGTGAACTATTTATCCTCCTCTTTCTTCCTTGGAAGGGCATTCTGGAAGATCAGTGGATTTTGCTATTTTTTCTTTGCATTTAGCTGGGGCTTCTTCTATTATAGGTGCTATTAATTTTATTTCTACTATTATTAATATACGGAGATACGGAGTAAGAATGGAGAAAGTTCCTTTATTTGTTTGGTCAGTTTTAATTACGGCGGTTTTATTATTATTATCTTTACCTGTATTGGCAGGGGCTATTACTATATTGTTAACCGATCGAAATTTTAATACTTCTTTTTTTGATCCAGCGGGGGGAGGGGATCCGATTTTATTTCAGCATTTATTTTGATTTTTTGGTCATCCTGAGGTTTATATTTTGATTTTACCTGGTTTTGGTATTGTATCTCATGTAATTTGTGGGGTTGTAGGTAAACGTGAACCATTCGGGAATTTGGGTATAATTTATGCTATAGTGGGTATTGGGGGGATAGGATTTGTAGTTTGAGCTCATCATATATTTTCTGTAGGGATAGATGTTGATACACGGGCGTATTTTACTGCGGCTACTATAATTATTGCTGTTCCTACTGGAATTAAGGTTTTTAGTTGGATGGCAACTTTGCAGGGATCTTATTTTAAAATAGAGGGGGCTTTGATATGGTGTGTTGGATTTGTTTTTTTATTTACTTTAGGGGGTATTACTGGAGTGGTTTTATCTAATTCTTCTTTAGATATTGTTTTACATGATACTTATTATGTAGTGGCTCATTTTCATTATGTTCTTAGAATAGGGGCTGTTTTTGCTATTTTAGGGGGTATTATTTATTGATTCCCTTTGTTTTTTGGAGTTATTTTGGACCCAAAAAAGATTAAATTTCATTTTTATTTAATATTTATTGGGGTTAATATAACTTTT??
Ncarteri_CliffMtn_N918 ?????????CCTATTTTAATTGGGGGTTTTGGAAATTGATTAGTTCCTTTAATGTTGGGAGCTCCGGATATAGCTTTTCCTCGCATGAATAATTTAAGTTTTTGACTCTTACCTCCTTCATTATTATTATTGTTTATTTCTTCTATAGTAGAAATTGGGGTAGGGGCTGGGTGAACTATTTATCCTCCCCTTTCTTCTTTGGAAGGGCATTCTGGAAGATCAGTGGATTTTGCTATTTTTTCTTTACATTTAGCTGGGGCTTCATCTATTATAGGTGCTATCAATTTTATTTCTACTATTATTAATATGCGTGGATCTGGGATAAGAATAGAGAAGGTACCTTTATTTGTTTGATCAGTTTTAATTACAGCGGTTTTATTATTGTTATCTTTACCTGTATTAGCAGGTGCTATTACGATGTTGTTGACTGATCGAAATTTTAATACTTCTTTTTTTGACCCAGCTGGGGGGGGGGATCCGATTTTATTTCAACATTTATTTTGATTTTTTGGTCACCCTGAGGTGTATATTTTGATTTTACCTGGTTTTGGAATTGTATCCCATGTAATTTGTGGAGTTGTAGGAAAGCGTGAGCCATTTGGAAATTTAGGAATAATTTATGCTATAGTGGGTATTGGAGGAATGGGATTTGTAGTTTGAGCTCATCATATATTTTCTGTGGGGATAGATGTTGATACACGGGCGTATTTTACTGCGGCTACTATAATTATTGCCGTTCCAACTGGAATTAAGGTTTTTAGTTGGATGGCAACGTTACAAGGATCTTATTTTAAAATAGAGGGGGCTCTAATATGGTGTGTTGGGTTTGTTTTTTTATTTACTTTAGGAGGGATTACTGGGGTGGTTTTATCTAATTCTTCTTTAGATATTGTTTTACATGATACTTATTATGTAGTGGCTCATTTTCATTATGTTCTTAGAATAGGGGCTGTATTCGCTATTTTAGGGGGTATTATTTATTGGTTTCCTTTGTTTTTTGGGGTTATTTTGGATCCTAAAAAGGTTAAATTTCATTTTTATTTAATATTTATTGGGGTTAATATGACTTTT??
Ncarteri_English_N031 ??????????????????????????????????????????????????????????????????????????????????????????????????????????????????CCTTCTTTATTATTATTATTTATTTCTTCTATAGTAGAAATAGGAGTAGGGGCAGGGTGGACTATTTATCCTCCTCTTTCTTCTTTGGAAGGGCATTCCGGTAGATCAGTGGACTTTGCTATTTTTTCTTTACATTTAGCTGGGGCTTCATCTATCATAGGGGCTATTAATTTTATTTCTACTATTATTAATATACGTAGATATGGGGTTAGAATAGAAAAGGTTCCTTTATTTGTTTGATCGGTTTTAATTACAGCAGTTTTATTATTATTATCTTTACCTGTATTAGCAGGGGCTATTACTATATTATTAACTGATCGAAATTTTAATACTTCTTTTTTTGACCCGGCTGGAGGAGGGGATCCAATTTTATTTCAACATTTATTTTGATTTTTTGGTCATCCTGAGGTTTATATCTTGATTTTACCTGGTTTTGGGATTGTATCTCATGTGATTTGTGGGGTTGTGGGGAAACGTGAACCATTTGGAAATTTAGGTATAATTTATGCAATAGTGGGTATTGGAGGAATAGGATTTGTGGTTTGAGCTCATCATATATTTTCAGTGGGTATAGATGTTGATACGCGAGCGTATTTTACTGCGGCTACTATAATTATTGCTGTTCCTACTGGGATTAAGGTTTTTAGTTGGATGGCAACGCTACAAGGATCTTATTTTAAAATGGAGGGGGCTTTAATATGGTGTGTTGGGTTTGTTTTTTTATTTACTTTAGGGGGGATTACTGGGGTTGTTTTATCTAATTCTTCTTTAGATATTGTTTTGCATGATACTTATTATGTAGTGGCTCATTTCCATTATGTTCTTAGAATAGGAGCTGTATTTGCTATTTTAGGGGGTATTATTTATTGGTTTCCTTTGTTTTTTGGAGTTATTTTAGACCCTAAAAAGATTAAA????????????????????????????????????????????
Ncarteri_LaurelCave_nearTYPE_N0296_NODE ??????????????????????????????????????????????????????????????????????????????????????????????????????????????????????????????????????????????????????????????????????????????????????????????????????????????????????????????????????????????????????????????????????????????????????????????????????????????????????????????????????????????????TCCTTTATTTGTTTGATCAGTTTTAATTACAGCGGTTTTATTATTATTATCTTTACCTGTATTAGCAGGAGCTATTACTATGTTGTTAACTGATCGAAATTTTAATACTTCTTTTTTTGACCCGGCTGGGGGGGGAGATCCTATTTTATTTCAACATTTATTTTGATTTTTTGGTCACCCTGAGGTTTATATTTTAATTTTACCTGGTTTTGGGATTGTATCTCATGTAATTTGTGGAGTTGTGGGAAAACGTGAACCATTTGGAAATTTAGGAATAATTTATGCTATAGTGGGTATTGG???????????????????????????????????????????????????????????????????????????TGCGGCTACCATAATTATTGCTGTTCCTACTGGTATTAAGGTTTTTAGTTGGATGGCAACATTACAAGGATCTTATTTTAAAATGGAGGGAGCTTTAATATGATGTGTTGGGTTTGTTTTTTTATTTACTTTGGGGGGGATTACTGGTGTGGTTTTGTCTAATTCTTCTTTAGATATTGTTTTACATGATACTTATTATGTAGTGGCTCATTTTCATTATGTTCTTAGAATGGGGGCTGTATTTGCTATTTTGGGAGGTATTATTTATTGATTTCCTTTATTTTTGGGGGTTATTTTGGATCCTAAAAAGGTTAAATTTCATTTTTATTTAATATTTATTGGGGTTAATATAACTTT???
Ncarteri_MulberryGap_N1035 ??????????????????????????????????????????????????????????????????????????????????????????????????????????????????????????????????????????????????????????????????????????????????????????????????????????????????????????????????????????????????????????????????????????????????????????????????????????????????????????????????????????????????????????????????????????????????????????????????????????????????GCCGGTGCTATCACGATGTTATTAACTGATCGAAATTTTAATACTTCTTTTTTTGACCCGGCTGGTGGGGGGGATCCAATTTTATTTCAACATTTATTTTGATTTTTTGGTCATCCTGAAGTTTATATTTTGATTTTACCTGGTTTTGGGATTGTGTCTCATGTGATTTGTGGGGTTGTAGGAAAACGTGAACCATTCGGAAATTTAGGTATAATTTATGCAATAGTGGGTATTGGAGGAATAGGATTTGTGGTTTGAGCTCATCATATATTTTCTGTGGGGATAGATGTTGATACGCGGGCCTATTTTACTGCGGCTACTATGATTATTGCTGTCCCTACTGGAATTAAGGTTTTTAGTTGGATGGCAACGCTACAAGGATCTTATTTTAAAATAGAGGGGGCTTTAATATGGTGTGTTGGGTTTGTTTTTTTATTTACTTTAGGGGGGATTACTGGGGTTGTTTTGTCTAATTCTTCTTTAGATATTGTTTTACATGATACTTATTATGTAGTAGCTCATTTTCATTATGTTCTTAGAATAGGGGCTGTATTTGCTATTTTAGGGGGTATTATTTATTGGTTTCCTTTGTTTTTTGGTGTTATTTTGGATCCTAAAAAGATTAAATTTCATTTTTATTTGATATTTATTGGGGTGAATATAACTTTT??
Ncarteri_PilotMtn_G2185_NODE ATGGTTATACCTATTTTAATTGGAGGGTTTGGAAATTGGTTAGTTCCTTTAATATTAGGAGCTCCAGATATAGCTTTTCCTCGTATAAATAATTTAAGTTTTTGGCTTTTACCTCCATCACTATTATTATTGTTTATTTCTTCTATAGTGGAAATAGGGGTGGGG????????????????????????????????????GAGGGACATTCTGGAAGATCAGTGGATTTTGCTATTTTTTCTTTGCATCTAGCTGGGGCTTCATCTATTATAGGTGCTATTAATTTTATTTCTACTATTATTAATATACGTAGATACGGGGTAAGAATGGAGAAGGTTCCTTTATTTGTTTGGTCAGTCCTAATTACAGCAGTTTTGTTATTATTATCTTTACCTGTATTAGCAGGTGCTATTACGATGCTATTAACTGATCGAAATTTTAATACTTCTTTTTTTGATCCAGCTGGGGGGGGGGATCCTATTTTGTTTCAACATTTATTTTGATTTTTTGGTCATCCTGAAGTTTATATTTTGATTTTGCCTGGTTTTGGGATTGTGTCCCACGTAATCTGTGGAGTTGTGGGGAAACGTGAACCATTTGGAAATTTAGGTATAATTTATGCTATAGTGGGTATTGGAGGAATAGGATTTGTAGTTTGAGCTCACCATATATTTTCTGTTGGGATAGATGTTGATACGCGGGCGTATTTTACTGCAGCTACTATAATTATTGCTGTTCCTACTGGAATTAAGGTTTTTAGTTGGATGGCAACGTTACAAGGGTCTTATTTTAAAATGGATGGGGCTTTAATATGGTGTGTTGGATTTGTATTTTTATTTACTTTAGGGGGGATCACTGGTGTGGTTTTATCTAATTCTTCTTTGGATATTGTTTTGCATGATACTTATTATGTGGTGGCTCATTTTCATTATGTCCTTAGAATAGGGGCTGTATTTGCTATTTTAGGGGGTATCATCTATTGGTTTCCTTTATTTTTTGGAGCTATTTTAGATCCTAAGAAGGTTAAATTTCATTTTTATTTAATATTTATTGGGGTTAATATAACTTTT??
Ncarteri_Pitchfork_N363 ?????????CCTATTTTAATTGGGGGGTTTGGAAATTGATTAGTTCCATTAATGTTAGGAGCCCCAGATATAGCCTTCCCTCGAATAAATAATTTAAGTTTTTGGCTTTTACCCCCCTCATTATTATTATTGTTTATTTCTTCCATAGTAGAAATAGGAGTAGGGGCCGGGTGAACTATTTATCCTCCTCTTTCTTCTTTGGAAGGGCATTCTGGTAGATCGGTAGATTTTGCTATTTTTTCTTTGCATTTGGCTGGGGCTTCTTCTATTATAGGGGCTATTAATTTTATTTCTACTATTATTAATATGCGTAGATACGGAGTAAGAATAGAAAAGGTTCCTTTATTTGTTTGATCAGTTCTAATTACGGCGGTATTACTATTATTATCTTTACCTGTATTGGCAGGGGCTATTACTATATTATTAACTGATCGAAATTTTAATACTTCTTTTTTTGATCCAGCAGGGGGGGGAGATCCAATTTTGTTTCAACATTTATTTTGATTTTTTGGTCACCCTGAGGTTTATATTTTGATTTTACCTGGTTTTGGGATTGTATCCCATGTAATTTGTGGAGTTGTAGGAAAACGTGAACCGTTTGGAAATTTAGGGATAATTTATGCTATAGTGGGTATTGGGGGGATAGGATTTGTAGTCTGAGCTCATCATATATTTTCTGTGGGGATAGATGTTGATACACGGGCGTATTTTACTGCGGCTACTATAATTATTGCTGTTCCTACTGGGATTAAGGTTTTTAGATGAATAGCAACATTACAAGGGTCTTATTTTAAGATAGAGGGGGCTTTAATATGGTGTGTTGGATTTGTTTTCTTATTTACTTTAGGGGGTATTACTGGAGTAGTTTTATCTAACTCTTCTTTAGATATTGTTTTGCATGATACTTATTATGTAGTAGCCCATTTTCATTATGTTCTCAGAATAGGGGCTGTATTTGCTATTTTAGGGGGAGTTGTTTATTGATTTCCTTTATTCTTTGGTGTAATTTTAGACCCTAAGAAGGTTAAGTTTCATTTTTATTTAATGTTTATTGGGGTTAATATAACTTTT??
Ncarteri_WeberCty_N1044 ATGGTAATACCTATTTTAATTGGTGGTTTTGGGAATTGATTAGTTCCTTTAATGTTGGGGGCTCCAGATATAGCCTTTCCTCGTATAAATAATTTAAGTTTTTGACTTTTACCCCCTTCATTATTGTTATTGTTTATTTCTTCTATAGTGGAAATAGGGGTAGGGGCTGGGTGAACTATTTATCCTCCTCTTTCTTCTTTGGAAGGGCATTCTGGGAGATCAGTGGATTTTGCTATTTTTTCTCTGCATTTAGCTGGGGCTTCATCTATTATAGGTGCCATTAATTTTATTTCTACTATTATTAATATACGTAGATATGGGGTGAGAATGGAGAAGGTTCCTTTATTTGTTTGATCAGTTTTAATTACAGCGGTTTTATTATTGTTATCCTTACCTGTATTGGCAGGTGCTATTACTATGTTATTAACTGATCGAAATTTTAATACTTCTTTTTTTGACCCAGCTGGGGGGGGGGATCCTATTTTATTCCAACATTTATTTTGATTTTTTGGTCATCCTGAGGTTTATATTCTAATTTTACCTGGTTTTGGAATTGTATCTCATGTAATTTGTGGAGTTGTAGGAAAACGTGAGCCATTTGGAAATTTAGGTATAATTTATGCTATAGTGGGAATTGGGGGAATAGGATTTGTGGTTTGAGCTCATCATATATTTTCTGTGGGGATAGATGTTGATACACGGGCGTATTTTACTGCGGCCACTATAATTATTGCTGTACCCACTGGTATTAAGGTTTTTAGTTGGATAGCAACATTACAAGGATCTTATTTTAAAATAGAGGGGGCTTTAATATGGTGTGTTGGATTTGTTTTTTTATTTACTTTGGGGGGGATTACTGGTGTGGTTTTATCTAATTCTTCTTTAGATATCGTTTTACATGATACTTATTATGTAGTAGCTCATTTTCATTATGTTCTTAGAATGGGGGCTGTATTTGCTATTTTAGGGGGTATTATTTATTGGTTTCCTTTATTTTTTGGGGTTATTTTGGATCCTAAAAAGGTTAAATTTCATTTTTATTTAATATTTATTGGGGTTAATATAACTTTC??
Ngeorgia_Sittons_N073 ?????????????????????????????????????????????????????????????????????????????????????????????????????????CTTTTACCTCCTTCATTATTATTGTTATTTATTTCTTCTATAGTAGAAATAGGGGTAGGAGCTGGGTGGACTATTTATCCCCCTCTTTCTTCTTTAGAAGGGCATTCGGGGAGTTCAGTGGATTTTGCTATTTTTTCTTTACATTTAGCTGGGGCTTCTTCTATTATGGGGGCTATTAATTTTATTTCTACTATTATTAATATACGTAGATACGGAGTGAGAATAGAGAAGGTCCCTTTGTTTGTTTGGTCGGTTTTAGTTACAGCGGTTTTATTATTATTGTCTTTACCTGTATTAGCAGGTGCTATTACTATATTATTAACCGATCGAAATTTTAATACATCTTTTTTTGACCCTGCAGGGGGGGGGGATCCGATTTTATTTCAACATTTATTTTGATTTTTTGGTCATCCTGAGGTATATATTTTGATTTTACCTGGATTTGGGATTGTATCCCATGTTATTTGTGGGATTGTGGGAAAGCGTGAGCCGTTTGGAAATTTGGGTATAATTTACGCTATAGTAGGAATTGGGGGGATAGGATTTGTTGTTTGAGCTCATCATATATTTTCTGTGGGTATAGATGTTGATACACGAGCGTATTTTACTGCGGCTACTATAATTATTGCGGTTCCTACTGGAATTAGGGTATTTAGATGGATAGCGACTTTACAAGGGTCTTATTTTAAAATAGAGGGAGCTTTGATATGGTGTGTTGGATTTGTTTTTTTATTTACTTTAGGGGGGATCACTGGGGTAGTTTTATCTAATTCTTCTTTGGATATTGTTTTACATGATACTTACTATGTGGTAGCTCATTTTCATTATGTTCTTAGAATAGGGGCTGTGTTTGCTATTTTAGGAGGTATTATTTATTGATTTCCTTTATTTTTTGGGGTAACTTTGGACCCTAAGAAGGTTAAATTTCAT??????????????????????????????????????
Nlula_BeeRockCave_G2091_NODE ??????????????????????????????????????????????????????????????????????????????????????????????????????????????????????????????????????????????????????????????????????????????????????????????????????????????????????????????????????????????????????????????????????????????????????????????????????????????????????????????????????????????????????????????????????????????????????????????????????????????????????????????????????????????????AAATTTTAATACTTCTTTTTTTGATCCAGCTGGAGGTGGGGATCCGATTTTATTTCAACATTTATTTTGATTTTTTGGTCATCCTGAGGTGTATATTTTGATTTTACCGGGGTTTGGAATTGTGTCTCATGTAATTTGTGGGATTGTAGGAAAGCGTGAACCGTTTGGAAATTTGGGGATAATTTATGCTATAGTGGGTATTGGGGGTATAGGATTTGTTGTTTGAGCTCATCATATATTT??????????????????????????????????????????????????????????????????????????????????????????????????????????????????????????????????????????TGGTGTGTTGGATTTGTTTTTTTATTTACTTTGGGGGGTATTACTGGAGTAGTTTTATCTAATTCTTCTTTGGATATCGTTTTGCATGATACTTATTATGTAGTAGCTCATTTTCATTATGTTCTTAGAATAGGGGCTGTATTTGCTATTTTGGGGGGTATTGTTTATTGATTTCCTTTGTTTTTTGGGGTAATTTTGGATGCCAAGAGGATTAAATTTCATTTTTATTTAATATTTATTGGGGTTAATATAACTTTT??
Nlula_LulaFallsCave_G2084_NODE ????????????????????????????????????????????????????????????????????????????????????????????????????????????????????TTCATTATTATTATTATTTATTTCTTCTATAGTAGAAATAGGGGTAGGGGCTGGATGAACTATTTATCCCCCTCTTTCTTCTTTGGAAGGGCATTCTGGTAGATCAGTGGATTTTGCTATTTTTTCTTTGCATTTAGCTGGGGCTTCATCTATTATAGGTGCTATTAATTTTATTTCTACTATTATTAATATACGTAGATATGGGGTAAGAATAGAAAAGGTTCCTTTATTTGTTTGATCAGTTTTAGTTACGGCGGTTTTATTATTATTGTCTTTACCTGTATTAGCAGGGGCTATTACTATATTATTGACTGATCGAAATTTTAATACTTCTTTTTTTGACCCAGCTGGGGGTGGGGATCCGATTTTATTTCAACATTTATTTTGATTTTTTGGTCACCCTGAGGTGTATATTTTGATTTTACCGGGGTTTGGAATTGTATCTCATGTAATTTGTGGAATTGTAGGAAAGCGTGAACCTTTTGGAAATTTGGGGATAATTTATGCTATAGTGGGTATTGGGGGTATGGGATTTGTTGTTTGGGCTCATCATATATTTTCTGTAGGGATAGATGTTGATACACGGGCGTATTTTACTGCAGCTACTATAGTTATTGCTGTCCCTACTGGTATTAGGGTTTTTAGTTGAATGGCTACTTTACAGGGGTCTTATTTTAAAATAGAGGGGGCTTTAATATGGTGTGTTGGATTTGTTTTTTTATTTACTTTAGGGGGTATTACTGGAGTAGTTTTATCTAATTCTTCTTTAGATATTGTTTTGCATGATACTTACTATGTAGTAGCTCATTTTCATTATGTCCTTAGAATAGGGGCTGTATTTGCTATTTTGGGAGGTATTGTTTATTGATTTCCTTT????????????????????????????????TTAAATTTCATTTTTATTTAATATTTGTTGGGGTTAATATAACTTTT??
Ndellingeri_BullpenBridge_N109 ATAGTTATGCCTATTTTAATTGGGGGTTTTGGGAATTGATTGGTTCCTTTAATATTAGGGGCCCCAGATATAGCTTTTCCTCGTATAAATAATTTAAGTTTTTGACTTTTACCCCCTTCATTATTATTATTATTTATTTCTTCTATAGTAGAAATAGGGGTGGGGGCTGGGTGAACTATTTATCCTCCTCTTTCGTCTTTGGATGGGCATTTTGGTAGATCAGTTGATTTTGCTATTTTTTCTTTACATTTAGCTGGGGCTTCATCTATTATAGGTGCTATTAATTTTATTTCTACTATTATTAATATACGAGGGAGTGGGGTAAGAATAGAGAAAGTTTCTTTATTTGTTTGGTCGGTTTTAATTACGGCGGTTTTATTATTATTATCTTTACCTGTGTTAGCAGGTGCTATTACTATATTATTAACTGATCGAAATTTCAATACTTCTTTTTTTGACCCAGCTGGGGGGGGTGATCCAATTTTATTTCAACATTTATTTTGATTTTTTGGTCATCCTGAGGTGTATATTTTAATTTTACCCGGGTTTGGGATTGTATCTCATGTTATTTGTGGGGTAGTGGGAAAACGTGAGCCATTTGGTAATTTAGGAATAATTTATGCTATAGTAGGTATTGGGGGTATAGGGTTTGTGGTTTGAGCTCATCATATGTTTTCTGTAGGTATAGATGTTGATACACGGGCGTATTTTACTGCGGCTACTATAATTATTGCTGTTCCTACTGGGATTAAAGTTTTTAGTTGGATGGCAACTTTACAGGGATCTTATTTTAAGGTAGAGGGGGCTTTAATATGGTGTGTTGGATTTATTTTTTTATTTACTTTAGGGGGAATTACTGGGGTAGTTTTATCTAATTCTTCTTTGGATATTGTTTTACACGATACTTATTATGTAGTGGCTCATTTTCATTATGTTCTTAGAATAGGGGCTGTGTTTGCTATTTTAGGGGGTATTGTTTATTGGTTCCCTTTATTTTTTGGGGTCACTTTGGACCCTAAAAAGATTAAATTTCATTTTTATTTAATATTCATTGGAGTTAATATAACTTTT??
Ndellingeri_Whiteside_N102 ATAGTTATGCCTATTTTAATTGGGGGTTTTGGGAATTGATTGGTTCCTTTAATATTAGGGGCCCCAGATATAGCTTTTCCTCGTATAAATAATTTAAGTTTTTGACTTTTACCCCCCTCATTATTATTATTATTTATTTCTTCTATAGTAGAAATAGGGGTGGGGGCTGGGTGAACTATTTATCCTCCTCTTTCGTCTTTGGATGGGCATTTTGGTAGATCGGTTGATTTTGCTATTTTTTCTTTACATTTAGCGGGGGCTTCATCTATTATAGGTGCTATTAATTTTATTTCTACTATTATTAATATACGAGGGAGTGGGGTAAGAATAGAGAAAGTTTCTTTATTTGTTTGGTCGGTTTTAATTACGGCGGTTTTATTATTATTATCTTTACCTGTGTTAGCAGGTGCTATTACTATATTATTAACTGATCGAAATTTCAATACTTCTTTTTTTGACCCAGCTGGGGGGGGTGATCCAATTTTATTTCAACATTTATTTTGATTTTTTGGTCATCCTGAGGTGTATATTTTAATTTTACCTGGGTTTGGGATTGTATCTCATGTTATTTGTGGGGTAGTGGGAAAACGTGAGCCATTTGGTAATTTAGGAATAATTTATGCTATAATAGGTATTGGGGGTATAGGGTTTGTGGTTTGAGCTCATCATATGTTTTCTGTAGGTATAGATGTTGATACACGGGCGTATTTTACTGCGGCTACTATAATTATTGCTGTTCCTACTGGGATTAAAGTTTTTAGTTGGATGGCAACTTTACAGGGATCTTATTTTAAGGTAGAGGGGGCTTTAATATGGTGTGTTGGGTTTATTTTTTTATTTACTTTAGGGGGAATTACTGGGGTAGTTTTATCTAATTCTTCTTTGGATATTGTTTTACACGATACTTACTATGTAGTGGCTCATTTTCATTATGTTCTTAGAATAGGGGCTGTGTTTGCTATTTTAGGGGGTATTGTTTATTGGTTCCCTTTATTTTTTGGGGTCACTTTGGATCCTAAAAAGATTAAATTTCATTTTTATTTAATATTCATTGGAGTTAATATAACTTTT??
Ndellingeri_WhitewFalls_N886 ATAGTTATGCCTATTTTAATTGGGGGTTTTGGGAATTGATTGGTTCCTTTAATATTAGGGGCTCCAGATATAGCTTTTCCTCGTATAAATAACTTAAGTTTTTGACTTTTACCCCCCTCATTATTATTATTATTTATTTCTTCTATAGTAGAAATAGGGGTGGGGGCTGGGTGAACTATTTATCCTCCTCTTTCGTCTTTGGATGGACATTTTGGTAGATCAGTTGATTTTGCTATTTTTTCTTTACATCTAGCTGGGGCTTCATCTATTATAGGTGCTATTAATTTTATTTCTACTATTATTAATATACGAGGGGGTGGGGTAAGAATAGAGAAAGTTTCTTTATTTGTTTGGTCGGTTTTAATTACGGCGGTTTTATTACTATTGTCTTTACCTGTGTTAGCGGGTGCTATTACTATACTATTAACTGATCGAAATTTCAATACTTCTTTTTTTGATCCAGCTGGGGGGGGTGATCCAATTTTATTTCAACATTTATTTTGATTTTTTGGTCATCCTGAGGTGTATATTTTAATTTTACCCGGGTTTGGGATTGTATCCCATGTTATTTGTGGGGTAGTGGGAAAACGTGAACCATTTGGTAATTTAGGAATAATTTATGCTATAATAGGTATTGGGGGGATAGGGTTTGTGGTTTGAGCTCATCATATGTTTTCTGTAGGTATAGATGTTGATACACGGGCGTATTTTACTGCGGCTACTATAATTATTGCTGTCCCTACTGGAATTAAAGTTTTTAGTTGGATAGCAACTTTACAGGGATCTTATTTTAAGGTAGAGGGGGCTTTAATATGGTGTGTTGGATTTATTTTTTTATTTACTTTAGGGGGAATTACTGGGGTAGTTTTATCTAATTCTTCTTTGGATATTGTTTTACACGATACTTACTATGTAGTGGCCCATTTTCATTATGTTCTTAGAATAGGGGCTGTGTTTGCTATTTTAGGGGGCATTGTTTATTGGTTCCCTTTATTTTTTGGAGTAACTTTGGATCCTAAAAAGATTAAATTTCATTTTTATTTAATATTCATTGGAGTTAATATAACTTTT??
Ndellingeri_WhitewFalls_N887 ATAGTTATGCCTATTTTAATTGGGGGTTTTGGGAATTGATTGGTTCCTTTAATATTAGGGGCTCCAGATATAGCTTTTCCTCGTATAAATAACTTAAGTTTTTGACTTTTACCCCCCTCATTATTATTATTATTTATTTCTTCTATAGTAGAAATAGGGGTGGGGGCTGGGTGAACTATTTATCCTCCTCTTTCGTCTTTGGATGGACATTTTGGTAGATCAGTTGATTTTGCTATTTTTTCTTTACATCTAGCTGGGGCTTCATCTATTATAGGTGCTATTAATTTTATTTCTACTATTATTAATATACGAGGGGGTGGGGTAAGAATAGAGAAAGTTTCTTTATTTGTTTGGTCGGTTTTAATTACGGCGGTTTTATTACTATTGTCTTTACCTGTGTTAGCGGGTGCTATTACTATACTATTAACTGATCGAAATTTCAATACTTCTTTTTTTGACCCAGCTGGGGGGGGTGATCCAATTTTATTTCAACATTTATTTTGATTTTTTGGTCATCCTGAAGTGTATATTTTAATTTTACCCGGGTTTGGGATTGTATCCCATGTTATTTGTGGGGTAGTGGGAAAACGTGAACCATTTGGTAATTTAGGAATAATTTATGCTATAATAGGTATTGGGGGGATAGGGTTTGTGGTTTGAGCTCATCATATGTTTTCTGTAGGTATAGATGTTGATACACGGGCGTATTTTACTGCGGCTACTATAATTATTGCTGTCCCTACTGGAATTAAAGTTTTTAGTTGGATAGCAACTTTACAGGGATCTTATTTTAAGGTAGAGGGGGCTTTAATATGGTGTGTTGGATTTATTTTTTTATTTACTTTAGGGGGAATTACTGGGGTAGTTTTATCTAATTCTTCTTTGGATATTGTTTTACACGATACTTACTATGTAGTGGCCCATTTTCATTATGTTCTTAGAATAGGGGCTGTGTTTGCTATTTTAGGGGGCATTGTTTATTGGTTCCCTTTATTTTTTGGAGTAACTTTGGATCCTAAAAAGATTAAATTTCATTTTTATTTAATATTCATTGGAGTTAATATAACTTTT??
Nbinfordae_LittlePigeon_N262 ?????????????????????????????????????????????????????????????????????????????????????????????????????????CTTTTACCTCCTTCATTGTTGTTATTGTTTGTTTCTTCTATAGTAGAAATGGGGGTAGGAGCTGGGTGAACTATTTATCCTCCTCTTTCTTCTTTGGAAGGGCATTCTGGTAGATCGGTGGATTTTGCTATTTTTTCTTTACATTTAGCTGGGGCTTCATCTATTATAGGGGCTATTAATTTTATTTCTACTATTATTAATATACGGAGATATGGGGTAAGAATAGAGAAGGTCCCTTTATTTGTTTGGTCAGTTTTAATTACGGCAGTTTTATTATTATTATCTTTACCTGTTTTAGCAGGTGCTATTACTATGTTATTAACTGATCGAAATTTCAATACTTCTTTTTTTGATCCAGCTGGGGGAGGGGATCCTATTTTATTTCAACATTTATTTTGATTTTTTGGTCATCCTGAGGTTTATATTTTGATTTTACCTGGATTTGGAATTGTATCTCATGTTATTTGTGGAGTTGTAGGAAAGCGTGAACCATTTGGGAATTTAGGTATAATTTATGCTATAGTAGGTATTGGGGGTATAGGATTTGTAGTTTGAGCTCATCATATATTTTCTGTGGGAATGGATGTTGATACACGGGCTTATTTTACTGCGGCTACTATAATTATTGCTGTCCCTACAGGAATTAAGGTTTTTAGTTGAATGGCAACTTTACAAGGGTCTTATTTTAAAATAGAGGGGGCTTTAATATGGTGTGTTGGATTTGTTTTTTTATTTACTTTAGGGGGTATTACTGGGGTAGTTTTATCTAATTCTTCTTTGGATATTGTTTTACACGATACTTACTATGTAGTGGCTCATTTTCATTATGTTCTTAGAATAGGAGCTGTATTTGCTATTTTAGGGGGTATTGTTTATTGATTTCCTTTGTTTTTTGGTGTTATTTTAGATCCTAAAAAGGTTAAGTTTCATTTTTATTTAATATTTATTGGAGTTAATATAACTTTT??
Nbinfordae_N_IndianCrk_N680 ATAGTTATACCTATTTTAATTGGAGGTTTCGGAAATTGATTGGTTCCTTTAATGTTAGGGGCTCCAGATATAGCTTTTCCTCGTATAAATAATTTAAGTTTTTGACTTTTACCTCCTTCATTGTTGTTATTGTTTGTTTCTTCTATAGTAGAAATGGGGGTAGGAGCTGGGTGAACTATTTATCCTCCTCTTTCTTCTTTGGAGGGGCATTCTGGTAGATCAGTGGATTTTGCTATTTTTTCTTTACATTTAGCTGGGGCTTCATCTATTATAGGGGCTATTAATTTTATTTCCACCATTATTAATATACGGAGATATGGGGTAAGAATAGAGAGGGTTCCTTTATTTGTTTGGTCAGTTTTAATTACGGCAGTTTTATTATTATTATCTTTACCTGTTTTGGCAGGTGCTATTACTATGTTGTTAACTGATCGAAATTTCAATACTTCTTTTTTTGATCCAGCTGGGGGAGGGGATCCTATTTTATTTCAACATTTATTTTGATTTTTTGGCCATCCTGAGGTTTATATTTTGATTTTACCTGGATTTGGAATTGTATCTCATGTTATTTGTGGAGTTGTAGGAAAGCGTGAACCATTTGGGAATTTAGGTATAATTTATGCTATAGTGGGTATTGGAGGGATAGGATTTGTAGTTTGAGCTCATCATATATTTTCTGTGGGAATGGACGTTGATACACGGGCTTATTTTACTGCGGCTACTATAATTATTGCTGTTCCTACAGGAATTAAGGTTTTTAGTTGAATGGCAACTTTACAAGGGTCTTATTTTAAAATAGAGGGGGCTTTAATATGGTGTGTTGGATTTGTTTTTTTATTTACTTTAGGGGGTATTACTGGGGTAGTTTTATCTAATTCTTCTTTGGATATTGTTTTACACGATACTTACTATGTAGTGGCTCATTTTCATTATGTTCTTAGAATAGGAGCTGTATTTGCTATTTTAGGGGGTATTGTTTATTGATTTCCTTTGTTTTTTGGTGTTATTTTAGACCCTAAAAAGGTTAAGTTTCATTTTTATTTAATATTTATTGGAGTTAATATAACTTTT??
Njonesi_CaveSpringCave_N390 ?????????????????????????????????????????????????????????????????????????????????????????????????????????CTCTTACCTCCCTCATTGGTATTATTGTCTATTTCTTCTATAGTAGAAATGGGTGTAGGAGCTGGGTGGACTATTTATCCTCCTCTTTCTTCTTTGGATGGGCATTCTGGTAGATCAGTGGATTTTGCTATTTTTTCTCTGCATTTAGCTGGGGCTTCATCTATTATAGGAGCTATTAATTTTATTTCTACTATTATTAATATACGGAGATATGGGGTAAGAATAGATAAGGTTCCTTTATTTGTTTGATCAGTTTTGATTACTGCAGTTTTATTATTATTATCTTTACCTGTTTTGGCGGGTGCTATTACTATATTATTAACTGATCGAAATTTCAATACTTCTTTTTTTGATCCAGCTGGGGGGGGGGATCCTATTTTATTTCAACATTTATTTTGATTTTTTGGTCATCCTGAGGTTTATATTTTGATTTTACCTGGATTTGGAATTGTATCTCATGTTATTTGTGGAGTTGTAGGAAAGCGTGAACCATTTGGGAATTTAGGTATGATTTATGCTATAGTGGGCATCGGAGGGATAGGATTTGTAGTTTGAGCTCATCATATATTTTCTGTAGGAATGGATGTTGATACACGGGCGTATTTTACTGCGGCCACTATAATTATTGCTGTTCCTACAGGAATTAAGGTTTTTAGTTGAATGGCAACTTTACAAGGATCTTATTTTAAAATAGAGGGGGCTTTAATATGGTGTGTTGGATTTGTTTTTTTATTTACTTTAGGTGGTATTACTGGGGTAGTTTTATCTAATTCTTCTCTGGATATTGTTCTACATGATACTTACTATGTAGTGGCTCATTTTCATTATGTCCTTAGTATAGGGGCTGTATTTGCTATTTTAGGAGGTATTGTTTATTGATTTCCTTTGTTTTTTGGGGTTATTTTGGACTCAAAAAAAGTTAAATTTCATTTTTATTTAATATTTATTGGGGTTAATATAACTTTT??
Ndykemanae_SChimneys_N1079 ATAGTTATACCTATTTTAATTGGGGGTTTTGGAAATTGATTGGTTCCTTTAATGTTAGGGGCTCCAGATATAGCTTTTCCTCGTATAAATAATTTAAGTTTTTGACTTTTACCTCCTTCATTGTTGTTATTGTTTATTTCTTCTATAGTAGAAATGGGGGTAGGAGCTGGGTGAACTATTTATCCTCCTCTTTCTTCTTTGGAAGGACATTCTGGTAGATCAGTGGATTTTGCTATTTTTTCTTTGCATTTGGCTGGGGCTTCATCTATTATGGGGGCTATTAATTTTATTTCTACGATCATTAATATACGGAGATATGGGGTAAGAATAGAGAAGGTCCCTTTATTTGTTTGGTCAGTTTTAATTACAGCAGTTTTGTTATTATTATCTTTACCTGTACTGGCAGGTGCTATTACTATATTGCTAACGGATCGAAATTTTAATACTTCTTTTTTTGATCCAGCTGGGGGGGGGGATCCTATTTTATTTCAACATTTATTTTGATTTTTTGGTCATCCTGAGGTTTATATTTTAATTTTACCTGGTTTTGGTATTGTATCTCATGTTATTTGTGGGGTTGTGGGAAAGCGTGAACCATTTGGGAATTTGGGTATAATTTATGCTATAGTGGGTATTGGGGGGATAGGATTTGTAGTTTGAGCTCACCACATATTTTCTGTGGGAATGGATGTTGATACACGGGCGTATTTTACTGCGGCTACTATAATTATTGCTGTTCCTACAGGAATTAAGGTTTTTAGTTGAATAGCAACGTTACAAGGGTCTTATTTTAAAATAGAGGGAGCTCTAATATGGTGTGTTGGATTTGTTTTTTTATTTACTTTAGGGGGTATTACTGGGGTAGTTTTATCTAATTCTTCTTTGGATATTGTTTTACACGATACTTATTATGTAGTGGCTCATTTTCATTATGTTCTTAGAATAGGAGCTGTATTTGCTATTTTAGGGGGTATTGTTTATTGATTTCCTTTATTTTTCGGTGTTATCTTAGATCCTAAAAAGGTTAAATTTCATTTTTATTTAATATTTATTGGGGTTAATATAACTTTT??
Ndykemanae_SChimneys_N1080 ATAGTTATACCTATTTTAATTGGGGGTTTTGGAAATTGATTGGTTCCTTTAATGTTAGGGGCTCCAGATATAGCTTTTCCTCGTATAAATAATTTAAGTTTTTGACTTTTACCTCCTTCATTGTTGTTATTGTTTATTTCTTCTATAGTAGAAATGGGGGTAGGAGCTGGGTGAACTATTTATCCTCCTCTTTCTTCTTTGGAAGGACATTCTGGTAGATCAGTGGATTTTGCTATTTTTTCTTTGCATTTGGCTGGGGCTTCATCTATTATGGGGGCTATTAATTTTATTTCTACGATCATTAATATACGGAGATATGGGGTAAGAATAGAGAAGGTCCCTTTATTTGTTTGGTCAGTTTTAATTACAGCAGTTTTGTTATTATTATCTTTACCTGTACTGGCAGGTGCTATTACTATATTGCTAACGGATCGAAATTTTAATACTTCTTTTTTTGATCCAGCTGGGGGGGGGGATCCTATTTTATTTCAACATTTATTTTGATTTTTTGGTCATCCTGAGGTTTATATTTTAATTTTACCTGGTTTTGGTATTGTATCTCATGTTATTTGTGGGGTTGTGGGAAAGCGTGAACCATTTGGGAATTTGGGTATAATTTATGCTATAGTGGGTATTGGGGGGATAGGATTTGTAGTTTGAGCTCACCACATATTTTCTGTGGGAATGGATGTTGATACACGGGCGTATTTTACTGCGGCTACTATAATTATTGCTGTTCCTACAGGAATTAAGGTTTTTAGTTGAATAGCAACGTTACAAGGGTCTTATTTTAAAATAGAGGGAGCTCTAATATGGTGTGTTGGATTTGTTTTTTTATTTACTTTAGGGGGTATTACTGGGGTAGTTTTATCTAATTCTTCTTTGGATATTGTTTTACACGATACTTATTATGTAGTGGCTCATTTTCATTATGTTCTTAGAATAGGAGCTGTATTTGCTATTTTAGGGGGTATTGTTTATTGATTTCCTTTATTTTTCGGTGTTATCTTAGATCCTAAAAAGGTTAAATTTCATTTTTATTTAATATTTATTGGGGTTAATATAACTTTT??
Ndykemanae_SChimneys_N1080_NODE ATAGTTATACCTATTTTAATTGGGGGTTTTGGAAATTGATTGGTTCCTTTAATGTTAGGGGCTCCAGATATAGCTTTTCCTCGTATAAATAATTTAAGTTTTTGACTTTTACCTCCTTCATTGTTGTTATTGTTTATTTCTTCTATAGTAGAAATGGGGGTAGGAGCTGGGTGAACTATTTATCCTCCTCTTTCTTCTTTGGAAGGACATTCTGGTAGATCAGTGGATTTTGCTATTTTTTCTTTGCATTTGGCTGGGGCTTCATCTATTATGGGGGCTATTAATTTTATTTCTACGATCATTAATATACGGAGATATGGGGTAAGAATAGAGAAGGTCCCTTTATTTGTTTGGTCAGTTTTAATTACAGCAGTTTTGTTATTATTATCTTTACCTGTACTGGCAGGTGCTATTACTATATTGCTAACGGATCGAAATTTTAATACTTCTTTTTTTGATCCAGCTGGGGGGGGGGATCCTATTTTATTTCAACATTTATTTTGATTTTTTGGTCATCCTGAGGTTTATATTTTAATTTTACCTGGTTTTGGTATTGTATCTCATGTTATTTGTGGGGTTGTGGGAAAGCGTGAACCATTTGGGAATTTGGGTATAATTTATGCTATAGTGGGTATTGGGGGGATAGGATTTGTAGTTTGAGCTCACCACATATTTTCTGTGGGAATGGATGTTGATACACGGGCGTATTTTACTGCGGCTACTATAATTATTGCTGTTCCTACAGGAATTAAGGTTTTTAGTTGAATAGCAACGTTACAAGGGTCTTATTTTAAAATAGAGGGAGCT??????????????????????????????????????????????????????????????????????????????????????????????????????????????????????????????????????????????????????????????????????????????????????????????????????????????????????????????????????????????????????????????????????????
Nbishopi_BlackCreekRd_N815 ?????????CCTATTTTAATTGGGGGTTTTGGAAATTGGTTGGTTCCTTTAATGTTGGGGGCCCCAGATATAGCTTTTCCTCGCATAAATAATTTAAGTTTTTGACTTTTACCCCCCTCATTATTATTATTGTTTATTTCTTCCATAGTAGAAATAGGGGTTGGGGCTGGGTGAACTATTTATCCTCCCCTCTCTTCTTTGGAAGGGCATTCTGGTAGATCAGTGGATTTTGCTATTTTTTCTTTGCATTTAGCTGGGGCTTCATCTATTATAGGGGCTATTAATTTCATTTCTACTATTATTAATATACGGAGATATGGGGTAAGAATAGAAAAGGTTCCTTTATTTGTTTGGTCAGTTCTAATTACAGCAGTATTATTATTATTATCTTTACCTGTTTTGGCAGGTGCTATCACAATGTTGTTAACTGATCGAAATTTTAATACTTCTTTTTTTGATCCAGCTGGGGGGGGAGATCCTATTTTATTTCAACATTTATTTTGATTTTTTGGTCATCCTGAGGTTTATATTTTAATTTTACCTGGTTTTGGGATTGTATCCCATGTAATTTGTGGAGCTGTAGGGAAACGTGAACCATTTGGAAATTTAGGTATGATTTATGCTATAGTGGGTATTGGAGGAATAGGGTTTGTAGTTTGAGCCCATCATATATTTTCTGTGGGGATAGATGTTGATACACGGGCGTATTTTACTGCGGCTACTATAATTATTGCTGTTCCTACCGGAATTAAGGTTTTTAGATGAATGGCGACATTACAGGGATCCTATTTTAAAATAGAGGGGGCTTTAATGTGATGTGTTGGATTTGTTTTTTTATTTACTTTAGGGGGGATTACTGGGGTGGTTTTATCTAATTCTTCTTTAGATATTGTTTTACACGATACTTACTATGTAGTGGCTCATTTTCATTATGTCCTTAGAATAGGGGCTGTGTTTGCTATTTTAGGGGGTATAATTTATTGATTTCCTTTATTTTTTGGTGTTATTTTAGATCCTAAAAAGGTTAAATTTCATTTTTATTTAATATTTATTGGAGTAAATATAACTTTT??
Nbishopi_Coweeta_N1180 ATAGTGATACCTATTTTAATTGGGGGTTTTGGAAATTGGTTGGTTCCCTTAATGTTGGGGGCCCCAGATATAGCTTTTCCTCGCATAAATAATTTAAGTTTTTGACTTTTACCCCCTTCATTATTATTATTGTTTATTTCTTCCATAGTAGAAATAGGGGTTGGGGCTGGGTGAACTATTTATCCTCCCCTCTCTTCTTTGGAAGGGCATTCTGGTAGATCAGTGGATTTTGCTATTTTTTCTTTGCATTTAGCTGGGGCTTCATCTATTATAGGGGCTATTAATTTCATTTCTACTATTATTAATATACGGAGATATGGGGTAAGAATAGAAAAGGTTCCTTTATTTGTTTGATCAGTTCTAATTACAGCAGTATTATTATTATTATCTTTACCTGTTTTGGCAGGTGCTATCACAATGTTGTTAACTGATCGAAATTTTAATACTTCTTTTTTTGACCCAGCTGGGGGGGGAGATCCTATTTTATTTCAACATTTATTTTGATTTTTTGGTCATCCTGAGGTTTATATTTTAATTTTACCTGGTTTTGGGATTGTATCCCATGTAATTTGTGGAGCTGTAGGGAAACGTGAACCATTTGGAAATTTAGGTATGATTTATGCTATAGTGGGTATTGGAGGAATAGGGTTTGTAGTTTGAGCCCATCATATATTTTCTGTGGGAATAGATGTTGATACACGGGCGTATTTTACTGCGGCTACTATAATTATTGCTGTTCCTACCGGAATTAAGGTTTTTAGATGAATGGCGACATTACAGGGATCTTATTTTAAAATAGAGGGGGCTTTAATGTGATGTGTTGGATTTGTTTTTTTATTTACTTTAGGGGGGATTACTGGGGTGGTTTTATCTAATTCTTCTTTAGATATCGTTTTACACGATACTTACTATGTAGTGGCTCATTTTCATTATGTCCTTAGAATAGGGGCTGTGTTTGCTATTTTAGGGGGTATAATTTATTGATTTCCTTTATTTTTTGGTGTTATTTTAGATCCTAAAAAGGTTAAATTTCATTTTTATTTAATATTTATTGGAGTAAATATAACTTTT??
Nbishopi_DeepGapRd_N818 ?????????CCTATTTTAATTGGGGGTTTTGGAAATTGGTTGGTTCCCTTAATGTTGGGGGCTCCAGATATAGCTTTTCCTCGCATAAATAATTTAAGTTTTTGACTTTTACCCCCTTCATTATTATTATTGTTTATTTCTTCTATAGTAGAAATAGGGGTTGGGGCTGGGTGAACTATTTATCCTCCCCTCTCTTCTTTGGAAGGGCATTCTGGTAGATCAGTGGATTTTGCTATTTTTTCTTTGCATTTAGCTGGGGCTTCATCTATTATAGGGGCTATTAATTTCATTTCTACTATTATTAATATACGGAGATATGGGGTAAGAATAGAAAAGGTTCCTTTATTTGTTTGATCAGTTCTAATTACAGCAGTATTATTATTATTATCTTTACCTGTTTTGGCAGGTGCTATCACAATGTTGTTAACTGATCGAAATTTTAATACTTCTTTTTTTGACCCAGCTGGGGGGGGGGATCCTATTTTATTTCAACATTTATTTTGATTTTTTGGTCATCCTGAGGTTTATATTTTAATTTTACCTGGTTTTGGGATTGTATCCCATGTAATTTGTGGAGCTGTAGGGAAACGTGAACCATTTGGAAATTTAGGTATGATTTATGCTATAGTGGGTATTGGAGGAATAGGGTTTGTAGTTTGAGCCCATCATATATTTTCTGTGGGGATAGATGTTGATACACGGGCGTATTTTACTGCGGCTACTATAATTATTGCTGTTCCTACCGGAATTAAGGTTTTTAGATGAATGGCGACATTACAGGGATCCTATTTTAAAATAGAGGGGGCTTTAATGTGATGTGTTGGATTTGTTTTTTTATTTACTTTAGGGGGGATTACTGGGGTGGTTTTATCTAATTCTTCTTTAGATATCGTTTTACACGATACTTACTATGTAGTGGCTCATTTTCATTATGTCCTTAGAATAGGGGCTGTGTTTGCTATTTTAGGGGGTATAATTTATTGATTTCCTTTATTTTTTGGTGTTATTTTAGATCCTAAAAAGGTTAAATTTCATTTTTATTTAATATTTATTGGAGTAAATATAACTTTT??
Nbishopi_DryFalls_N150 ???????????????????????????????????????????????????????????????????????????????????????????????????????????????CCCCCTTCATTATTATTATTATTTATTTCTTCCATAGTAGAAATAGGGGTTGGGGCTGGGTGAACTATTTATCCTCCCCTCTCTTCTTTGGAAGGGCATTCTGGTAGATCAGTGGATTTTGCTATTTTTTCTTTGCATTTAGCTGGGGCTTCATCTATTATAGGGGCTATTAATTTCATTTCTACTATTATTAATATACGGAGATACGGGGTAAGAATAGAAAAGGTTCCTTTATTTGTTTGATCAGTTCTAATTACAGCAGTATTATTATTATTATCTTTACCTGTTTTGGCAGGTGCTATTACAATGTTGTTAACTGATCGAAATTTTAATACTTCTTTTTTTGACCCAGCTGGGGGGGGAGATCCTATTTTATTTCAACATTTATTTTGATTTTTTGGTCATCCTGAGGTTTATATTTTAATTTTACCTGGTTTTGGGATTGTATCCCATGTAATTTGTGGAGCTGTAGGGAAACGTGAACCATTTGGAAATTTAGGTATGATTTATGCTATAGTGGGTATTGGAGGAATAGGGTTTGTAGTTTGAGCCCATCATATATTTTCTGTGGGGATAGATGTTGATACACGGGCGTATTTTACTGCGGCTACTATAATTATTGCTGTTCCTACCGGAATTAAGGTTTTTAGATGAATGGCGACATTACAGGGATCTTATTTTAAAATAGAGGGGGCTTTAATGTGATGTGTTGGATTTGTTTTTTTATTTACTTTAGGGGGGATTACTGGGGTGGTTTTATCTAATTCTTCTTTAGATGTCGTTTTACACGATACTTACTATGTAGTGGCTCATTTTCATTATGTCCTTAGAATAGGGGCTGTATTTGCTATTTTAGGGGGTATAATTTATTGATTTCCTTTGTTTTTTGGTGTTATTTTAGATCCTAAAAAGGTTAAA????????????????????????????????????????????
Nbishopi_GlennFalls_N286 ????????????????????????????????????????????????????????????????????????????????????????????????????????????????????????????????????????????????????????????????????????????????????????????????????????????????????????????????????TTTGCTATTTTTTCTTTGCATTTAGCTGGGGCTTCATCTATTATAGGGGCTATTAATTTCATTTCTACTATTATTAATATACGGAGATATGGGGTAAGAATAGAAAAGGTTCCTTTATTTGTTTGATCAGTTTTAATTACAGCAGTATTATTGTTATTATCTTTACCTGTTTTGGCAGGTGCTATTACAATGTTGTTAACTGATCGAAATTTTAATACTTCTTTTTTTGACCCAGCTGGGGGGGGGGATCCTATTTTATTTCAACATTTATTTTGATTTTTTGGTCATCCTGAGGTTTATATTTTAATTTTACCTGGTTTTGGGATTGTATCCCATGTAATTTGTGGGGCTGTAGGGAAACGTGAACCATTTGGAAATTTAGGTATGATTTATGCTATAGTGGGTATTGGAGGAATAGGGTTTGTAGTTTGAGCCCATCATATGTTTTCTGTGGGGATAGATGTTGATACACGGGCGTATTTTACTGCGGCTACTATAATTATTGCTGTTCCTACCGGAATTAAGGTTTTTAGATGAATGGCGACATTACAGGGATCCTATTTTAAAATAGAGGGGGCTTTAATGTGATGTGTTGGATTTGTTTTTTTATTTACTTTAGGGGGGATTACTGGGGTGGTTTTATCTAATTCTTCTTTAGATATCGTTTTACACGATACTTACTATGTAGTGGCTCATTTTCATTATGTCCTTAGAATAGGGGCTGTATTTGCTATTTTAGGGGGTATAATTTAT????????????????????????????????????????????????????????????????????????????????????????????
Nbishopi_MudCreek_N1182 ATAGTGATACCTATTTTAATTGGGGGGTTTGGAAATTGGTTGGTTCCCTTAATGTTGGGGGCCCCAGATATAGCTTTTCCTCGCATAAATAATTTAAGTTTTTGACTTTTACCCCCTTCATTGTTATTATTGTTTATTTCTTCCATAGTAGAAATAGGGGTTGGGGCTGGGTGAACTATTTATCCTCCCCTCTCTTCTTTGGAAGGGCATTCTGGTAGATCAGTGGATTTTGCTATTTTTTCTTTGCATTTAGCTGGGGCTTCATCTATTATAGGGGCTATTAATTTCATTTCTACTATTATTAATATACGGAGATATGGGATAAGAATAGAAAAGGTTCCTTTATTTGTTTGATCAGTTCTAATTACAGCAGTATTATTATTATTATCTTTACCTGTTTTGGCAGGTGCTATCACAATGTTGTTAACTGATCGAAATTTTAATACTTCTTTTTTTGACCCAGCTGGGGGGGGAGATCCTATTTTATTTCAACATTTATTTTGATTTTTTGGTCATCCTGAGGTTTATATTTTAATTTTACCTGGTTTTGGGATTGTATCCCATGTAATTTGTGGAGCTGTAGGGAAACGTGAACCATTTGGAAATTTAGGTATGATTTATGCTATAGTGGGTATTGGAGGAATAGGGTTTGTAGTTTGAGCCCATCATATATTTTCTGTGGGGATAGATGTTGATACACGGGCGTATTTTACTGCGGCTACTATAATTATTGCTGTTCCTACCGGAATTAAGGTTTTTAGATGAATGGCGACATTACAGGGATCTTATTTTAAAATAGAGGGGGCTTTAATGTGATGTGTTGGATTTGTTTTTTTATTTACTTTAGGGGGGGTTACTGGGGTGGTTTTATCTAATTCTTCTTTAGATATCGTTTTACACGATACTTACTATGTAGTGGCTCATTTTCATTATGTCCTTAGAATAGGAGCTGTATTTGCTATTTTAGGGGGTATAATTTATTGATTTCCTTTGTTTTTTGGTGTTATTTTAGATCCTAAAAAGGTTAAATTTCATTTTTATTTAATATTTATTGGAGTAAATATAACT?????
Nbishopi_PoleCr_Chattooga_N885 ?????????CCTATTTTAATTGGGGGTTTTGGAAATTGGTTGGTTCCCTTAATGTTAGGGGCCCCAGATATAGCTTTTCCTCGCATAAATAATTTAAGTTTTTGACTTTTACCACCCTCATTATTATTATTGTTTATTTCTTCTATAGTAGAAATAGGGGTTGGGGCTGGGTGAACTATTTATCCCCCCCTCTCTTCTTTGGAAGGGCATTCTGGTAGATCAGTGGATTTTGTTATTTTTTCTTTGCATTTAGCTGGGGCTTCATCTATTATAGGGGCTATTAATTTTATTTCTACTATTATTAATATACGGAGATATGGGGTGGGAATAGAAAAGGTTCCTTTATTTGTCTGATCAGTTCTAATTACAGCAGTATTATTATTATTATCTTTACCTGTTTTGGCAGGTGCTATCACAATGTTGTTAACTGATCGAAATTTTAATACTTCTTTTTTTGACCCCGCTGGGGGGGGAGATCCTATTTTATTTCAACATTTATTTTGATTTTTTGGTCATCCTGAGGTTTATATTTTAATTTTACCTGGTTTTGGGATTGTATCCCATGTAATTTGTGGAGCTGTAGGGAAACGTGAACCATTTGGAAATTTAGGTATGATTTATGCTATAGTGGGTATTGGAGGAATAGGGTTTGTAGTTTGAGCCCATCATATATTTTCTGTGGGGATAGATGTTGATACACGGGCGTATTTTACTGCGGCTACTATAATTATTGCTGTTCCTACCGGAATTAAGGTTTTTAGATGAATGGCGACATTACAGGGATCCTATTTTAAAATAGAGGGGGCTTTAATGTGATGTGTTGGATTTGTTTTTTTATTTACTTTAGGGGGGATTACTGGGGTGGTTTTATCTAATTCTTCTTTAGATATCGTTTTACACGATACTTACTATGTAGTGGCTCATTTTCATTATGTCCTTAGAATAGGGGCTGTATTTGCTATTTTAGGGGGTATAATTTATTGATTTCCTTTGTTTTTTGGTGTTATTTTAGATCCTAAAAAGGTTAAATTTCATTTTTATTTAATATTTATTGGAGTAAATATAACTTTT??
Nbishopi_StandingIndian_N131 ??????????????????????????????????????????????????????????????????????????????????????????????????????????????????????????????????????????????????????GAAATAGGGGTTGGGGCTGGGTGAACTATTTATCCTCCCCTCTCTTCTTTGGAAGGGCATTCTGGTAGATCAGTGGATTTTGCTATTTTTTCTTTGCATTTAGCTGGGGCTTCATCTATTATAGGGGCTATTAATTTCATTTCTACTATTATTAATATACGGAGATATGGGGTAAGAATAGAAAAGGTTCCTTTATTTGTTTGATCAGTTCTAATTACAGCAGTATTATTATTATTATCTTTACCTGTTTTGGCAGGTGCTATCACAATGTTGTTAACTGATCGAAATTTTAATACTTCTTTTTTTGACCCAGCTGGGGGGGGAGATCCTATTTTATTTCAACATTTATTTTGATTTTTTGGTCATCCTGAGGTTTATATTTTAATTTTACCTGGTTTTGGGATTGTATCCCATGTAATTTGTGGAGCTGTAGGGAAACGTGAACCGTTTGGAAATTTAGGTATGATTTATGCTATAGTGGGTATTGGAGGAATAGGGTTTGTAGTTTGAGCCCATCATATATTTTCTGTGGGGATAGATGTTGATACACGGGCGTATTTTACTGCGGCTACTATAATTATTGCTGTTCCTACCGGAATTAAGGTTTTTAGATGAATGGCGACATTACAGGGATCTTATTTTAAAATAGAGGGGGCTTTAATGTGATGTGTTGGATTTGTTTTTTTATTTACTTTAGGGGGGATTACTGGGGTGGTTTTATCTAATTCTTCTTTAGATATCGTTTTACACGATACTTACTATGTAGTGGCTCATTTTCATTATGTCCTTAGAATAGGGGCTGTGTTTGCTATTTTAGGGGGTATAATTTATTGATTTCCTTTATTTTTTGGTGTTATTTTAGATCCTAAAAAGGTT???????????????????????????????????????????????
Nreclusus_BallRoad_N140 ?????????????????????????????????????????????????????????????????????????????????????????????????????????CTTTTACCTCCTTCATTGTTGTTATTGTTTATTTCTTCTATAGTAGAAATAGGAGTAGGAGCTGGGTGGACTATTTATCCTCCTCTTTCTTCTTTGGAAGGGCATTCTGGTAGATCAGTGGATTTTGCTATTTTTTCTTTACATTTAGCTGGGGCTTCATCTATTATGGGGGCTATTAATTTTATTTCTACAATTATTAATATACGGAGATATGGGGTAAGAATAGAAAAGGTTCCTTTATTTGTTTGGTCAGTTTTAATTACGGCAGTTTTGTTATTATTATCATTACCTGTATTGGCAGGGGCTATTACTATGTTGTTGACTGATCGAAATTTTAATACTTCTTTTTTTGACCCAGCTGGGGGGGGGGATCCTATTTTATTTCAACATTTATTTTGATTTTTTGGTCATCCTGAGGTTTATATTTTAATTTTACCTGGTTTTGGGATTGTATCCCATGTTATTTGTGGGGTTGTTGGAAAACGTGAACCATTTGGTAATTTAGGTATAATTTATGCTATAGTGGGTATTGGGGGGATAGGATTTGTAGTTTGAGCTCATCATATATTTTCTGTGGGGATGGATGTTGATACACGGGCGTATTTTACTGCGGCCACTATAATTATTGCTGTTCCTACAGGAATTAAGGTTTTTAGTTGAATGGCAACGTTGCAAGGGTCTTATTTTAAAATAGAGGGGGCTTTAATATGGTGTGTTGGATTTGTTTTTTTATTTACTTTAGGAGGCATTACTGGAGTAGTTTTATCTAATTCTTCTTTGGATATTGTTTTACACGATACTTATTATGTAGTAGCTCATTTTCATTATGTTCTTAGAATAGGAGCTGTATTTGCTATTTTAGGGGGTATTGTTTATTGGTTTCCTTTGTTTTTTGGTGTAATTTTAGATCCTAAAAAGGTTAAATTTCATTTTTATTTAATATTTGTTGGGGTTAATATAACTTTT??
Nreclusus_BeaverCrk_N1002 ?????????CCTATTTTAATTGGGGGTTTTGGAAATTGATTGGTCCCTTTAATGTTAGGGGCTCCAGATATAGCTTTTCCTCGTATAAATAATTTAAGTTTTTGACTTTTACCCCCTTCATTGTTGTTATTGTTTATTTCTTCTATAGTAGAAATAGGAGTAGGAGCTGGGTGGACTATTTATCCTCCTCTTTCTTCTTTGGAAGGGCATTCTGGGAGATCAGTGGATTTTGCTATTTTTTCTTTACATTTAGCTGGGGCTTCATCTATTATGGGGGCTATTAATTTTATTTCTACGATTATTAATATACGGAGATATGGGGTGAGAATAGAGAAGGTTCCTTTATTTGTTTGATCAGTTTTAATTACGGCAGTTTTGTTATTGTTGTCATTACCTGTATTGGCAGGTGCTATTACTATGTTGTTGACTGATCGAAATTTTAATACTTCTTTTTTTGACCCAGCTGGGGGGGGGGATCCTATTTTATTTCAACATTTATTTTGATTTTTTGGTCATCCTGAGGTTTATATTTTGATTTTACCTGGTTTTGGGATTGTATCTCATGTTATTTGTGGGGTTGTTGGAAAACGTGAACCATTTGGTAATTTAGGTATAATTTATGCTATAGTGGGTATTGGGGGGATAGGATTTGTAGTTTGAGCTCATCATATATTTTCTGTGGGGATGGATGTTGATACACGGGCGTATTTTACTGCGGCTACTATAATTATTGCTGTTCCTACAGGAATTAAGGTTTTTAGTTGAATGGCAACGTTGCAAGGATCTTATTTTAAAATAGAGGGAGCTTTAATATGGTGTGTTGGATTTGTTTTTTTATTTACTTTAGGAGGAATTACTGGGGTAGTTTTATCTAATTCTTCTTTGGATATTGTTTTACACGATACTTATTATGTAGTGGCTCATTTTCATTATGTCCTTAGAATAGGGGCTGTATTTGCTATTTTAGGGGGTATTGTTTATTGGTTTCCTTTGTTTTTTGGTGTAATTTTAGACCCTAAAAAGGTTAAATTTCATTTTTATTTAATATTTGTTGGGGTTAATATAACCTTT??
Nreclusus_BeaverCrk_N1003 ATAGTTATACCTATTTTAATTGGGGGTTTTGGAAATTGATTGGTCCCTTTAATGTTGGGGGCTCCAGATATAGCTTTTCCTCGTATAAATAATTTAAGTTTTTGACTTTTACCTCCTTCATTGTTGTTGTTGTTTATTTCTTCTATAGTAGAAATAGGAGTAGGAGCTGGGTGGACTATTTATCCTCCTCTTTCTTCTTTGGAAGGGCATTCTGGGAGATCAGTGGATTTTGCTATTTTTTCTTTACATTTAGCTGGGGCTTCATCTATTATGGGGGCTATTAATTTTATTTCTACGATTATTAATATGCGGAGATATGGGGTGAGAATAGAGAAGGTTCCTTTATTTGTCTGGTCAGTTTTAATTACGGCAGTTTTGTTATTATTGTCATTACCTGTATTGGCAGGTGCTATTACTATGTTGTTGACTGATCGAAATTTTAATACTTCTTTTTTTGACCCAGCTGGGGGGGGGGATCCTATTTTATTTCAACATTTATTTTGATTTTTTGGTCATCCTGAGGTTTATATTTTGATTTTACCTGGTTTTGGGATTGTATCCCATGTTATTTGTGGGGTTGTTGGAAAACGTGAACCATTTGGTAATTTAGGTATAATTTATGCTATAGTGGGTATTGGGGGTATAGGGTTTGTAGTTTGAGCTCATCATATATTTTCTGTGGGGATGGATGTTGATACACGGGCGTATTTTACTGCGGCGACTATAATTATTGCTGTTCCTACAGGAATTAAGGTTTTTAGTTGAATGGCAACGTTGCAAGGATCTTATTTTAAAATAGAGGGAGCTTTAATATGATGTGTTGGATTCGTTTTTTTATTTACTTTAGGAGGAATTACTGGGGTAGTTTTATCTAATTCTTCTTTGGATATTGTTTTACACGATACTTACTATGTAGTGGCTCATTTTCATTATGTCCTTAGAATAGGAGCTGTATTTGCTATTTTAGGGGGTATTGTTTATTGGTTTCCTTTGTTTTTTGGTGTAATTTTAGATTCTAAAAAGGTTAAATTTCATTTTTATTTGATATTTGTTGGGGTTAATATAACTTTT??
Nreclusus_BrasstBald_N823 ?????????CCTATTTTAATTGGGGGTTTTGGAAATTGATTGGTCCCTTTAATGTTAGGGGCTCCAGATATAGCTTTTCCTCGTATAAATAATTTAAGTTTTTGACTTTTACCCCCTTCATTGTTGTTATTGTTTATTTCTTCTATAGTAGAAATAGGAGTAGGAGCTGGGTGGACTATTTATCCTCCTCTTTCTTCTTTGGAAGGGCATTCTGGTAGATCAGTAGATTTTGCTATTTTTTCTTTACATTTAGCTGGGGCTTCATCTATTATGGGGGCTATTAATTTTATTTCTACTATTATTAATATACGGAGATATGGGGTAAGAATAGAGAAGGTTCCTTTATTTGTTTGGTCAGTTTTGATTACGGCAGTTTTATTATTATTATCATTACCTGTATTGGCGGGTGCTATTACTATGTTGTTGACGGATCGAAATTTTAATACTTCTTTTTTTGATCCAGCTGGGGGGGGGGATCCTATTTTATTTCAACATTTATTTTGATTTTTTGGTCATCCTGAGGTTTATATTTTGATTTTACCTGGTTTTGGGATTGTATCTCATGTTATTTGTGGGGTTGTTGGAAAACGTGAACCATTTGGTAATTTAGGTATAATTTATGCTATAGTGGGTATTGGGGGGATAGGATTTGTAGTTTGAGCTCACCATATATTCTCTGTCGGGATGGATGTTGATACACGGGCGTATTTTACTGCGGCTACTATGATTATTGCTGTTCCTACAGGAATTAAGGTTTTTAGTTGAATAGCAACGTTGCAAGGATCTTATTTTAAAATAGAGGGGGCTTTAATATGATGTGTTGGATTTGTTTTTTTATTTACTTTAGGTGGTATTACTGGGGTGGTTTTATCTAATTCTTCTTTGGATATTGTTTTACATGATACTTATTATGTAGTGGCTCATTTTCATTATGTCCTTAGAATAGGAGCTGTATTTGCTATCTTAGGGGGTATTGTTTACTGGTTTCCTTTGTTTTTTGGTGTAATTTTAGATCCTAAAAAGGTTAAATTTCATTTTTATTTAATATTTGTTGGGGTTAATATAACTTTT??
Nreclusus_BrasstBald_N824 ATAGTTATACCTATTTTAATTGGGGGTTTTGGAAATTGATTGGTCCCTTTAATGTTAGGGGCTCCAGATATAGCTTTTCCTCGTATAAATAATTTAAGTTTTTGACTTTTACCCCCTTCATTGTTGTTATTGTTTATTTCTTCTATAGTAGAAATAGGAGTAGGAGCTGGGTGGACTATTTATCCTCCTCTTTCTTCTTTGGAAGGGCATTCTGGTAGATCAGTAGATTTTGCTATTTTTTCTTTACATTTAGCTGGGGCTTCATCTATTATGGGGGCTATTAATTTTATTTCTACTATTATTAATATACGGAGATATGGGGTAAGAATAGAGAAGGTTCCTTTATTTGTTTGGTCAGTTTTGATTACGGCAGTTTTATTATTATTATCATTACCTGTATTGGCGGGTGCTATTACTATGTTGTTGACGGATCGAAATTTTAATACTTCTTTTTTTGATCCAGCTGGGGGGGGGGATCCTATTTTATTTCAACATTTATTTTGATTTTTTGGTCATCCTGAGGTTTATATTTTGATTTTACCTGGTTTTGGGATTGTATCTCATGTTATTTGTGGGGTTGTTGGAAAACGTGAACCATTTGGTAATTTAGGTATAATTTATGCTATAGTGGGTATTGGGGGGATAGGATTTGTAGTTTGAGCTCACCATATATTCTCTGTCGGGATGGATGTTGATACACGGGCGTATTTTACTGCGGCTACTATGATTATTGCTGTTCCTACAGGAATTAAGGTTTTTAGTTGAATAGCAACGTTGCAAGGATCTTATTTTAAAATAGAGGGGGCTTTAATATGATGTGTTGGATTTGTTTTTTTATTTACTTTAGGTGGTATTACTGGGGTGGTTTTATCTAATTCTTCTTTGGATATTGTTTTACATGATACTTATTATGTAGTGGCTCATTTTCATTATGTCCTTAGAATAGGAGCTGTATTTGCTATCTTAGGGGGTATTGTTTACTGGTTTCCTTTGTTTTTTGGTGTAATTTTAGATCCTAAAAAGGTTAAATTTCATTTTTATTTAATATTTGTTGGGGTTAATATAACTTTT??
Nreclusus_BurningtonGap_N868 ATAGTTATACCTATTTTAATTGGAGGTTTTGGAAATTGATTGGTCCCTTTAATGTTAGGGGCTCCAGATATAGCTTTTCCTCGTATAAATAATTTAAGTTTTTGACTTTTACCTCCTTCATTGTTGTTATTGTTTATTTCTTCTATAGTAGAAATAGGAGTAGGAGCTGGGTGGACTATTTATCCTCCTCTTTCTTCTTTGGAAGGGCATTCTGGTAGATCAGTGGATTTTGCTATTTTTTCTTTACATTTAGCTGGGGCTTCATCTATTATGGGGGCTATTAATTTTATTTCTACAATTATTAATATACGGAGATATGGGGTAAGAATAGAAAAGGTTCCTTTATTTGTTTGGTCAGTTTTAATTACGGCAGTTTTGTTATTATTGTCATTACCTGTATTGGCAGGGGCTATTACTATGTTGTTGACTGATCGAAATTTTAATACTTCTTTTTTTGACCCAGCTGGGGGGGGGGATCCTATTTTATTTCAACATTTATTTTGATTTTTTGGTCATCCTGAGGTTTATATTTTGATTTTACCTGGTTTTGGGATTGTATCCCATGTTATTTGTGGGATTGTTGGAAAACGTGAACCATTTGGTAATTTAGGTATAATTTATGCTATAGTGGGTATTGGGGGGATAGGGTTTGTAGTTTGAGCTCATCATATATTTTCTGTGGGGATGGATGTTGATACACGGGCGTATTTTACTGCGGCCACTATAATTATTGCTGTTCCTACAGGAATTAAGGTTTTTAGTTGAATGGCAACGTTGCAAGGATCTTATTTTAAAATAGAGGGGGCTTTAATATGGTGTGTTGGATTTGTTTTTTTATTTACTTTAGGAGGTATTACTGGAGTAGTTTTATCTAATTCTTCTTTGGATATTGTTTTACACGATACTTATTATGTAGTAGCTCATTTTCATTATGTTCTTAGAATAGGAGCTGTATTTGCTATTTTAGGGGGTATTGTTTATTGGTTTCCTTTGTTTTTTGGTATTATTTTAGATCCTAAAAAGGTTAAATTTCATTTTTATTTAATATTTGTTGGGGTTAATATAACTTTT??
Nreclusus_CableGrove_N854 ?????????CCTATTTTAATTGGGGGTTTTGGAAATTGATTGGTCCCTTTAATGTTAGGGGCTCCAGATATAGCTTTTCCTCGTATAAATAATTTAAGTTTTTGACTTTTACCTCCTTCATTGTTGTTATTGTTTATTTCTTCTATAGTAGAAATAGGAGTAGGAGCTGGGTGGACTATTTATCCTCCTCTTTCTTCTTTGGAAGGGCATTCTGGTAGATCAGTGGATTTTGCTATTTTTTCTTTACATTTAGCTGGGGCTTCATCGATTATAGGGGCTATTAATTTTATTTCTACGATTATTAACATACGGAGATACGGGGTAAGAATAGAGAAGGTTCCTTTATTTGTTTGGTCAGTTTTAATTACGGCAGTTTTGTTATTATTATCATTACCTGTATTAGCAGGTGCTATTACTATGTTGTTGACGGATCGAAATTTTAATACTTCTTTTTTTGACCCAGCTGGGGGGGGGGACCCCATTTTATTTCAACATTTATTTTGATTTTTTGGTCATCCTGAGGTCTATATTTTGATTTTACCGGGTTTTGGGATTGTATCTCATGTTATTTGTGGGGTTGTTGGAAAGCGTGAACCATTTGGTAATTTAGGTATAATTTATGCTATAGTGGGTATTGGGGGGATAGGATTTGTAGTTTGAGCTCACCATATATTTTCTGTGGGGATGGATGTTGACACACGGGCGTATTTTACTGCGGCCACTATAATTATTGCTGTTCCTACAGGAATTAAGGTTTTTAGTTGAATGGCAACGTTACAAGGATCTTATTTTAAAATAGAGGGGGCTTTAATGTGGTGTGTTGGATTTGTTTTTTTATTTACTTTAGGGGGTATTACTGGGGTAGTTTTATCTAATTCTTCTTTGGATATTGTTTTACATGACACTTATTATGTAGTGGCTCATTTTCATTATGTCCTTAGAATAGGAGCTGTATTTGCTATTTTAGGAGGTATTGTTTATTGGTTTCCTTTGTTTTTTGGTGCTATTCTAGACCCCAAAAAGGTTAAATTTCATTTTTATTTAATATTTGTTGGGGTTAATATAACTTTT??
Nreclusus_CheoahDam_N1122 ATAGTTATACCTATTTTAATTGGGGGTTTTGGAAATTGATTGGTCCCTTTAATGTTAGGGGCTCCAGATATAGCTTTTCCTCGTATAAATAATTTAAGTTTTTGACTTTTACCTCCTTCATTGTTGTTATTGTTTATTTCTTCTATAGTAGAAATAGGAGTAGGAGCTGGGTGGACTATTTATCCTCCTCTTTCTTCTTTGGAAGGGCATTCTGGTAGATCAGTGGATTTTGCTATTTTTTCTTTACATTTAGCTGGGGCTTCATCGATTATGGGGGCTATTAATTTTATTTCTACGATTATTAATATACGGAGATACGGGGTAAGAATAGAGAAGGTTCCTTTATTTGTTTGGTCAGTTTTAATTACGGCAGTTTTGTTATTATTATCATTACCTGTATTAGCAGGTGCTATCACTATATTGTTGACGGATCGAAATTTTAATACTTCTTTTTTTGATCCAGCTGGGGGGGGGGATCCCATTTTATTTCAACATTTATTTTGATTTTTTGGTCATCCTGAGGTTTATATTTTGATTTTACCAGGTTTTGGGATTGTATCCCATGTTATTTGTGGGGTTGTTGGAAAGCGTGAACCATTTGGTAATTTAGGTATAATTTATGCTATAGTGGGTATTGGGGGGATAGGATTTGTAGTTTGAGCTCACCACATATTTTCTGTGGGGATGGATGTTGATACACGGGCGTATTTTACTGCGGCCACTATAATTATTGCTGTTCCTACAGGGATTAAGGTTTTTAGTTGAATGGCAACGTTGCAAGGATCCTATTTTAAAATAGAGGGAGCTTTAATGTGGTGTGTTGGATTTGTTTTTTTATTTACTTTAGGAGGTATTACTGGGGTAGTTCTATCTAATTCTTCTTTGGATATTGTTTTACATGACACTTATTATGTAGTGGCTCATTTTCATTATGTCCTTAGAATAGGAGCTGTATTTGCTATTTTAGGTGGTATTGTTTATTGGTTTCCTTTGTTTTTTGGTGTTATTCTAGACCCTAAAAAGGTTAAATTTCATTTTTATTTAATATTTGTTGGGGTTAATATAACTTTT??
Nreclusus_FiresCrk_Omphus_N821 ?????????CCTATTTTAATTGGGGGTTTTGGAAATTGATTGGTCCCTTTAATGTTAGGGGCTCCAGATATAGCTTTTCCTCGTATAAATAATTTAAGTTTTTGACTTTTACCCCCTTCATTGTTGTTATTGTTTATTTCTTCTATAGTAGAAATAGGAGTAGGAGCTGGGTGGACTATTTATCCTCCTCTTTCTTCTTTGGAAGGGCATTCTGGTAGATCAGTAGATTTTGCTATTTTTTCTTTACATTTAGCTGGGGCTTCATCTATTATGGGGGCTATTAATTTTATTTCTACTATTATTAATATACGGAGATATGGGGTAAGAATAGAGAAGGTTCCTTTATTTGTTTGGTCAGTTTTGATTACGGCAGTTTTATTATTATTATCATTACCTGTATTGGCGGGTGCTATTACTATGTTGTTGACGGATCGAAATTTTAATACTTCTTTTTTTGATCCAGCTGGGGGGGGGGATCCTATTTTATTTCAACATTTATTTTGATTTTTTGGTCATCCTGAGGTTTATATTTTGATTTTACCTGGTTTTGGGATTGTATCTCATGTTATTTGTGGGGTTGTTGGAAAACGTGAACCATTTGGTAATTTAGGTATAATTTATGCTATAGTGGGTATTGGGGGGATAGGATTTGTAGTTTGAGCTCACCATATATTCTCTGTCGGGATGGATGTTGATACACGGGCGTATTTTACTGCGGCTACTATGATTATTGCTGTCCCTACAGGAATTAAGGTTTTTAGTTGAATAGCAACGTTGCAAGGATCTTATTTTAAAATAGAGGGGGCTTTAATATGATGTGTTGGATTTGTTTTTTTATTTACTTTAGGTGGTATTACTGGGGTGGTTTTATCTAATTCTTCTTTGGATATTGTTTTACATGACACTTATTATGTAGTGGCTCATTTTCATTATGTCCTTAGAATAGGAGCTGTATTTGCTATCTTAGGGGGTATTGTTTACTGGTTTCCTTTGTTTTTTGGTGTAATTTTAGATCCTAAAAAGGTTAAATTTCATTTTTATTTAATATTTGTTGGGGTTAATATAACTTTT??
Nreclusus_FiresCrk_Omphus_N822 ATAGTTATACCTATTTTAATTGGGGGTTTTGGAAATTGATTGGTCCCTTTAATGTTAGGGGCTCCAGATATAGCTTTTCCTCGTATAAATAATTTAAGTTTTTGACTTTTACCCCCTTCATTGTTGTTATTGTTTATTTCTTCTATAGTAGAAATAGGAGTAGGAGCTGGGTGGACTATTTATCCTCCTCTTTCTTCTTTGGAAGGGCATTCTGGTAGATCAGTAGATTTTGCTATTTTTTCTTTACATTTAGCTGGGGCTTCATCTATTATGGGGGCTATTAATTTTATTTCTACTATTATTAATATACGGAGATATGGGGTAAGAATAGAGAAGGTTCCTTTATTTGTTTGGTCAGTTTTGATTACGGCAGTTTTATTATTATTATCATTACCTGTATTGGCGGGTGCTATTACTATGTTGTTGACGGATCGAAATTTTAATACTTCTTTTTTTGATCCAGCTGGGGGGGGGGATCCTATTTTATTTCAACATTTATTTTGATTTTTTGGTCATCCTGAGGTTTATATTTTGATTTTACCTGGTTTTGGGATTGTATCTCATGTTATTTGTGGGGTTGTTGGAAAACGTGAACCATTTGGTAATTTAGGTATAATTTATGCTATAGTGGGTATTGGGGGGATAGGATTTGTAGTTTGAGCTCACCATATATTCTCTGTCGGGATGGATGTTGATACACGGGCGTATTTTACTGCGGCTACTATGATTATTGCTGTCCCTACAGGAATTAAGGTTTTTAGTTGAATAGCAACGTTGCAAGGATCTTATTTTAAAATAGAGGGGGCTTTAATATGATGTGTTGGATTTGTTTTTTTATTTACTTTAGGTGGTATTACTGGGGTGGTTTTATCTAATTCTTCTTTGGATATTGTTTTACATGACACTTATTATGTAGTGGCTCATTTTCATTATGTCCTTAGAATAGGAGCTGTATTTGCTATCTTAGGGGGTATTGTTTACTGGTTTCCTTTGTTTTTTGGTGTAATTTTAGATCCTAAAAAGGTTAAATTTCATTTTTATTTAATATTTGTTGGGGTTAATATAACTTTT??
Nreclusus_FontanaVillage_N1172 ATGGTGATACCTATTTTAATTGGGGGTTTTGGAAATTGATTGGTCCCTTTAATGTTAGGGGCTCCAGATATAGCTTTTCCTCGTATAAATAATTTAAGTTTTTGACTTTTACCTCCTTCATTGTTGTTATTGTTTATTTCTTCTATAGTAGAAATAGGAGTGGGAGCTGGGTGAACTATTTATCCTCCTCTTTCTTCTTTGGAAGGGCATTCTGGTAGATCAGTGGATTTTGCTATTTTTTCTTTACATTTAGCTGGGGCTTCATCGATTATGGGGGCTATTAATTTTATTTCTACGATTATTAATATACGAAGATACGGGGTAAGAATAGAGAAGGTTCCTTTATTTGTTTGGTCAGTTTTAATTACGGCAGTTTTGTTATTATTATCATTACCTGTATTAGCAGGTGCTATTACTATGCTGTTGACGGATCGAAATTTTAATACTTCTTTTTTTGACCCAGCTGGGGGAGGGGACCCTATTTTATTTCAACATTTATTTTGATTTTTTGGTCATCCTGAGGTTTATATTTTGATTTTACCAGGTTTTGGGATTGTATCCCATGTTATTTGTGGGGTTGTTGGAAAGCGTGAACCATTTGGTAATTTAGGTATAATTTATGCTATAGTGGGTATTGGGGGGATAGGATTTGTAGTTTGAGCTCACCATATATTTTCTGTGGGGATGGATGTTGATACACGGGCGTATTTTACTGCGGCCACTATAATTATTGCTGTCCCTACAGGAATTAAGGTTTTTAGTTGAATGGCAACGTTGCAAGGGTCTTATTTTAAAATGGAGGGAGCTTTAATGTGGTGTGTTGGATTTGTTTTTTTATTTACTTTAGGGGGTATTACTGGGGTAGTTTTATCTAATTCTTCTTTGGATATTGTTTTACATGATACTTATTATGTAGTGGCTCATTTTCATTATGTCCTTAGAATAGGAGCTGTATTTGCTATTTTAGGGGGTATTGTTTATTGGTTTCCTTTGTTTTTTGGTGTTATTCTGGACCCTAAAAAGGTTAAATTTCATTTTTATTTAATATTTGTTGGGGTTAATATAACTTTT??
Nreclusus_FranksCreek_N1175 ATAGTTATACCTATTTTAATTGGAGGTTTTGGAAATTGATTGGTCCCTTTAATGTTAGGGGCTCCAGATATAGCTTTTCCTCGTATAAATAATTTAAGTTTTTGACTTTTACCTCCTTCATTGTTGTTATTGTTTATTTCTTCTATAGTAGAAATAGGAGTAGGAGCTGGGTGGACTATTTATCCTCCTCTTTCTTCTTTGGAAGGGCATTCTGGTAGATCAGTGGATTTTGCTATTTTTTCTTTACATTTAGCTGGGGCTTCATCTATTATGGGGGCTATTAATTTTATTTCTACAATTATTAATATACGGAGATATGGGGTAAGAATAGAAAAGGTTCCTTTATTTGTTTGGTCAGTTTTAATTACGGCAGTTTTGTTATTATTGTCATTACCTGTATTGGCAGGGGCTATTACTATGTTGTTGACTGATCGAAATTTTAATACTTCTTTTTTTGACCCAGCTGGGGGGGGGGATCCTATTTTATTTCAACATTTATTTTGATTTTTTGGTCATCCTGAGGTTTATATTTTGATTTTACCTGGTTTTGGGATTGTATCCCATGTTATTTGTGGGGTTGTTGGAAAACGTGAACCATTTGGTAATTTAGGTATAATTTATGCTATAGTGGGTATTGGGGGGATAGGATTTGTAGTTTGAGCTCATCATATATTTTCTGTGGGGATGGATGTTGATACACGGGCGTATTTTACTGCGGCCACTATAATTATTGCTGTTCCTACAGGAATTAAGGTTTTTAGTTGAATGGCAACTTTGCAAGGATCTTATTTTAAAATAGAGGGGGCTTTAATATGGTGTGTTGGATTTGTTTTTTTATTTACTTTAGGAGGCATTACTGGAGTAGTTTTATCTAATTCTTCTTTGGATATTGTTTTACACGATACTTATTATGTAGTAGCTCATTTTCATTATGTTCTTAGAATAGGAGCTGTATTTGCTATTTTAGGGGGTATTGTTTATTGGTTTCCTTTGTTTTTTGGTATAATTTTAGATCCTAAAAAGGTTAAATTTCATTTTTATTTAATATTTGTTGGGGTTAATATAACTTTT??
Nreclusus_JarretCrk_N1179 ATAGTTATACCTATTTTAATTGGAGGTTTTGGAAATTGATTGGTCCCTTTAATGTTAGGGGCTCCAGATATAGCTTTTCCTCGTATAAATAATTTAAGTTTTTGACTTTTACCTCCTTCATTGTTGTTATTGTTTATTTCTTCTATAGTAGAAATAGGAGTAGGAGCTGGGTGGACTATTTATCCTCCTCTTTCTTCTTTGGAAGGGCATTCTGGTAGATCAGTGGATTTTGCTATTTTTTCTTTACATTTAGCTGGGGCTTCATCTATTATAGGGGCTATTAATTTTATTTCTACAATTATTAATATACGGAGATATGGGGTAAGAATAGAAAAGGTTCCTTTATTTGTTTGGTCAGTTTTAATTACGGCAGTTTTGTTATTATTGTCATTACCTGTATTGGCAGGGGCTATTACTATGTTGTTGACTGATCGAAATTTTAATACTTCTTTTTTTGACCCAGCTGGGGGGGGGGATCCTATTTTATTTCAACATTTATTTTGATTTTTTGGTCATCCTGAGGTTTATATTTTGATTTTACCTGGTTTTGGGATTGTATCCCATGTTATTTGTGGGATTGTTGGAAAACGTGAACCATTTGGTAATTTAGGTATAATTTATGCTATAGTGGGTATTGGGGGGATAGGGTTTGTAGTTTGAGCTCATCATATATTTTCTGTGGGGATGGATGTTGATACACGGGCGTATTTTACTGCGGCCACTATAATTATTGCTGTTCCTACAGGAATTAAGGTTTTTAGTTGAATGGCAACGTTGCAAGGATCTTATTTTAAAATAGAGGGGGCTTTAATATGGTGTGTTGGATTTGTTTTTTTATTTACTTTAGGAGGTATTACTGGAGTAGTTTTATCTAATTCTTCTTTGGATATTGTTTTACACGATACTTATTATGTAGTAGCTCATTTTCATTATGTTCTTAGAATAGGAGCTGTATTTGCTATTTTAGGGGGTATTGTTTATTGGTTTCCTTTGTTTTTTGGTATAATTTTAGATCCTAAAAAGGTTAAATTTCATTTTTATTTAATATTTGTTGGGGTTAATATAACT?????
Nreclusus_Junaluska_N1178 ATAGTTATACCTATTTTAATTGGGGGTTTTGGAAATTGATTGGTCCCTTTAATGTTAGGGGCCCCAGATATAGCTTTTCCTCGTATAAATAATTTAAGTTTTTGACTTTTACCCCCTTCATTGTTGTTATTGTTTATTTCTTCTATAGTAGAAATAGGAGTAGGAGCTGGGTGGACTATTTATCCTCCTCTTTCTTCTTTGGAAGGGCATTCTGGGAGATCAGTGGATTTTGCTATTTTTTCTTTACATTTAGCTGGGGCTTCATCTATTATGGGGGCTATTAATTTTATTTCTACGATTATTAATATACGGAGATATGGGGTGAGAATAGAGAAGGTTCCTTTATTTGTTTGATCAGTTTTAATTACGGCAGTTTTGTTATTGTTGTCATTACCTGTATTGGCAGGTGCTATTACTATGTTGTTGACTGATCGAAATTTTAATACTTCTTTTTTTGACCCAGCTGGGGGGGGGGATCCTATTTTATTTCAACATTTATTTTGATTTTTTGGTCATCCTGAGGTTTATATTTTGATTTTACCTGGTTTTGGGATTGTATCTCAYGTTATTTGTGGGGTTGTTGGAAAACGTGAACCATTTGGTAATTTAGGTATAATTTATGCTATAGTGGGTATTGGGGGGATAGGATTTGTAGTTTGAGCTCATCATATATTTTCTGTGGGGATGGATATTGATACACGGGCGTATTTTACTGCGGCTACTATAATTATTGCTGTTCCTACAGGAATTAAGGTTTTTAGTTGAATGGCAACGTTGCAAGGATCTTATTTTAAAATAGAGGGAGCTTTAATATGGTGTGTTGGATTTGTTTTTTTATTTACTTTAGGAGGAATTACTGGGGTAGTTTTATCTAATTCTTCTTTGGATATTGTTTTACACGATACTTATTATGTAGTGGCTCATTTTCATTATGTCCTTAGAATAGGGGCTGTATTTGCTATTTTAGGGGGAATTATTTATTGATTTCCTTTATTTTTTGGGGTAATTTTAGATCCTAAAAAGATTAAATTTCATTTTTATTTAATATTTATTGGGGTAAATATAACCTTT??
Nreclusus_N_TathamGap_N843 ?????????CCTATTTTAATTGGGGGTTTTGGAAATTGATTGGTCCCTTTAATGTTAGGGGCCCCAGATATAGCTTTTCCTCGTATAAATAATTTAAGTTTTTGACTTTTACCCCCTTCATTATTGTTATTGTTTATTTCTTCTATAGTAGAAATAGGAGTAGGAGCTGGGTGGACTATTTATCCTCCTCTTTCTTCTTTGGAAGGGCATTCTGGGAGATCAGTGGATTTTGCTATTTTTTCTTTACATTTAGCTGGGGCTTCATCTATTATGGGGGCTATTAATTTTATTTCTACGATTATTAATATACGGAGATATGGGGTGAGAATAGAGAAGGTTCCTTTATTTGTTTGATCAGTTTTAATTACGGCAGTTTTGTTATTGTTGTCATTACCTGTATTGGCAGGTGCTATTACTATGTTGTTGACTGATCGAAATTTTAATACTTCTTTTTTTGACCCAGCTGGGGGGGGGGATCCTATTTTATTTCAACATTTATTTTGATTTTTTGGTCATCCTGAGGTTTATATTTTGATTTTACCTGGTTTTGGGATTGTATCTCATGTTATTTGTGGGGTTGTTGGAAAACGTGAACCATTTGGTAATTTAGGTATAATTTATGCTATAGTGGGTATTGGGGGGATAGGATTTGTAGTTTGAGCTCATCATATATTTTCTGTGGGGATGGATGTTGATACACGGGCGTATTTTACTGCGGCTACTATAATTATTGCTGTTCCTACAGGAATTAAGGTTTTTAGTTGAATGGCAACGTTGCAAGGATCTTATTTTAAAATAGAGGGAGCTTTAATATGGTGTGTTGGATTTGTTTTTTTATTTACTTTAGGAGGAATTACTGGGGTAGTTTTATCTAATTCTTCTTTGGATATTGTTTTACACGATACTTATTATGTAGTGGCTCATTTTCATTATGTCCTTAGAATAGGGGCTGTATTTGCTATTTTAGGGGGTATTGTTTATTGGTTTCCTTTGTTTTTTGGTGTAATTTTAGACCCTAAAAAGGTTAAATTTCATTTTTATTTAATATTTGTTGGGGTTAATATAACCTTT??
Nreclusus_NantRiverGorge_N682 ?????????????????????????????????????????????????????????????????????????????????????????????????????????CTTTTACCTCCTTCATTGTTGTTGTTGTTTATTTCTTCTATAGTAGAAATAGGAGTAGGAGCTGGGTGGACTATTTATCCCCCTCTTTCTTCCTTGGAAGGGCATTCTGGTAGATCAGTAGATTTTGCTATTTTTTCTTTACATTTAGCTGGGGCTTCATCTATTATGGGGGCTATTAATTTTATTTCTACGATCATTAATATACGGAGATATGGGGTAAGAATAGAGAAGGTTCCTTTATTTGTTTGGTCAGTTTTAATTACGGCAGTTTTGTTATTATTGTCATTACCTGTGTTGGCAGGGGCTATTACTATACTGTTGACTGATCGAAATTTTAATACTTCTTTTTTTGACCCAGCTGGGGGGGGGGATCCTATTTTATTCCAACATTTATTTTGATTTTTTGGTCACCCTGAGGTTTATATTTTGATTTTACCTGGTTTTGGGATTGTATCCCATGTTATTTGTGGGGTTGTTGGAAAACGTGAACCATTTGGTAATTTAGGTATAATTTATGCTATAGTGGGTATTGGGGGGATAGGATTTGTAGTTTGAGCTCATCATATATTTTCTGTGGGGATGGATGTTGATACACGGGCGTATTTTACTGCGGCCACTATAATTATTGCTGTTCCTACAGGAATTAAGGTTTTTAGTTGAATGGCAACGTTGCAAGGATCTTATTTTAAAATAGAGGGGGCTTTAATATGGTGTGTTGGATTTGTTTTTTTATTTACTTTAGGGGGCATTACTGGGGTAGTTTTATCTAATTCTTCTTTGGATATTGTTTTACACGATACTTATTATGTAGTAGCTCATTTTCATTATGTCCTTAGAATAGGAGCTGTATTTGCTATTTTAGGGGGTATTGTTTATTGGTTTCCTTTGTTTTTTGGTGTAATTTTAGATCCTAAAAAGGTTAAATTTCATTTTTATTTAATATTTGTTGGGGTTAATATAACTTTT??
Nreclusus_PantherCreek_N855 ?????????CCTATTTTAATTGGGGGTTTTGGAAATTGATTGGTCCCTTTAATGTTAGGGGCTCCAGATATAGCTTTTCCTCGTATAAATAATTTAAGTTTTTGACTTTTACCTCCTTCATTGTTGTTGTTGTTTATTTCTTCTATAGTAGAAATAGGAGTAGGAGCTGGGTGGACTATTTATCCTCCTCTTTCTTCTTTGGAAGGGCATTCTGGTAGATCAGTGGATTTTGCTATTTTTTCTTTACATTTAGCTGGGGCTTCATCTATTATGGGGGCTATTAATTTTATTTCTACGATTATTAATATACGGAGATATGGGGTAAGAATAGAGAAGGTTCCTTTATTTGTTTGGTCAGTTTTAATTACGGCAGTTTTATTATTATTGTCATTACCTGTATTGGCAGGGGCTATTACTATGTTGTTGACTGATCGAAATTTTAATACTTCTTTTTTTGACCCAGCTGGGGGGGGGGATCCTATTTTATTTCAACATTTATTTTGATTTTTTGGTCATCCTGAGGTTTATATTTTGATTTTACCTGGTTTTGGAATTGTATCCCATGTTATTTGTGGGGTTGTTGGAAAACGTGAACCATTTGGTAATTTAGGTATAATTTATGCTATAGTGGGTATTGGGGGGATAGGATTTGTAGTTTGAGCTCATCATATATTTTCTGTGGGGATGGATGTTGACACACGGGCTTATTTTACTGCGGCCACTATAATTATTGCTGTTCCTACAGGAATTAAGGTTTTTAGTTGAATGGCAACGTTGCAAGGATCTTATTTTAAAATAGAGGGGGCTTTAATATGGTGTGTTGGATTTGTTTTTTTATTTACTTTAGGAGGCATTACTGGGGTAGTTTTATCTAATTCTTCTTTGGATATTGTTTTACACGATACTTATTATGTAGTAGCTCATTTTCATTATGTCCTTAGAATAGGAGCTGTATTTGCTATTTTAGGGGGTATTGTTTATTGGTTTCCTTTGTTTTTTGGTGTAATTTTAGATCCTAAAAAGGTTAAATTTCATTTTTATTTAATATTTGTTGGGGTTAATATAACT?????
Nreclusus_PantherCreek_N856 ATAGTTATACCTATTTTAATTGGGGGTTTTGGAAATTGATTGGTCCCTTTAATGTTAGGGGCTCCAGATATAGCTTTTCCTCGTATAAATAATTTAAGTTTTTGACTTTTACCTCCTTCATTGTTGTTGTTGTTTATTTCTTCTATAGTAGAAATAGGAGTAGGAGCTGGGTGGACTATTTATCCTCCTCTTTCTTCTTTGGAAGGGCATTCTGGTAGATCAGTGGATTTTGCTATTTTTTCTTTACATTTAGCTGGGGCTTCATCTATTATGGGGGCTATTAATTTTATTTCTACAATTATTAATATACGGAGATATGGGGTAAGAATAGAGAAGGTTCCTTTATTTGTTTGGTCAGTTTTAATTACGGCAGTTTTATTATTATTGTCATTACCTGTATTGGCAGGGGCTATTACTATGTTGTTGACTGATCGAAATTTTAATACTTCTTTTTTTGACCCAGCTGGGGGGGGGGATCCTATTTTATTTCAACATTTATTTTGATTTTTTGGTCATCCTGAGGTTTATATTTTGATTTTACCTGGTTTTGGAATTGTATCCCATGTTATTTGTGGGGTTGTTGGAAAACGTGAACCATTTGGTAATTTAGGTATAATTTATGCTATAGTGGGTATTGGGGGGATAGGATTTGTAGTTTGAGCTCATCATATATTTTCTGTGGGGATGGATGTTGACACACGGGCTTATTTTACTGCGGCCACTATAATTATTGCTGTTCCTACAGGAATTAAGGTTTTTAGTTGAATGGCAACGTTGCAAGGATCTTATTTTAAAATAGAGGGGGCTTTAATATGGTGTGTTGGATTTGTTTTTTTATTTACTTTAGGAGGCATTACTGGGGTAGTTTTATCTAATTCTTCTTTGGATATTGTTTTACACGATACTTATTATGTAGTAGCTCATTTTCATTATGTCCTTAGAATAGGAGCTGTATTTGCTATTTTAGGGGGTATTGTTTATTGGTTTCCTTTGTTTTTTGGTGTAATTTTAGATCCTAAAAAGGTTAAATTTCATTTTTATTTAATATTTGTTGGGGTTAATATAACTTTT??
Nreclusus_RockCrRoad_N1160_NODE ????????????????????????????????????????????????????????????????????????????????????????????????????????????????????????????????????????????????????????????????????????????????????????????????????????????????????????????????????????????????????????????????????????????????????????????????????????????????????????????????????????????????????????????????????????????????????????????????????????????????????????????????????????????????????????????????????????????????????????????????????????????????????????????????????????????????????????????????????????????????????????????????????????????????????????????????????????????????????????????????????????????????????????????????????????????????????????????????????????????????????????????????????????????????????????????????????????????????????????????????????GCTTTAATATGATGTGTTGGATTTGTTTTTTTATTTACTTTAGGAGGGGTTACTGGAGTAGTTTTATCTAATTCTTCTTTGGATATTGTTTTACATGATACTTATTATGTAGTAGCTCATTTCCATTATGTTCTTAGAATAGGGGCTGTATTTGCTATTTTGGGGGGTATTGTTTATTGATTTCCTTTATTTTTTGGTGTTATTTTGGACCCCAAAAAGGTTAAATTTCATTTTTATTTAATATTTATTGGGGTTAATATAACTTTT??
Nreclusus_RockCrRoad_N1160 ATAGTGATGCCTATTTTAATTGGGGGTTTTGGAAATTGGTTAGTTCCTTTAATGTTAGGGGCTCCGGATATAGCTTTTCCTCGTATAAATAATTTAAGTTTTTGGTTATTGCCTCCTTCATTATTATTATTGTTTATTTCTTCCATAGTAGAGATGGGAGTAGGGGCTGGGTGAACTATTTATCCTCCTCTCTCTTCTTTGGAAGGGCATTCTGGAAGATCAGTGGATTTTGCTATTTTTTCTTTGCATTTAGCTGGGGCTTCATCTATTATAGGTGCTATTAATTTTATTTCTACAATTGTTAATATACGTAGATATGGGGTAAGAATGGAAAAAGTTCCTTTGTTTGTTTGATCAGTTTTGATTACAGCGGTTTTATTATTGTTGTCTTTACCTGTATTAGCAGGTGCTATTACGATATTGTTAACTGATCGAAATTTTAATACTTCTTTTTTTGATCCAGCGGGGGGGGGAGATCCTATTTTATTTCAACATTTATTTTGATTTTTTGGGCATCCTGAGGTTTATATTTTAATTTTACCCGGTTTTGGAATTGTATCTCATGTAATTTGTGGAATTGTAGGAAAGCGTGAACCGTTTGGAAATTTAGGTATAATTTATGCTATAGTGGGTATTGGGGGGATAGGATTTGTAGTATGAGCTCATCATATATTTTCTGTGGGTATGGATGTTGATACGCGGGCGTATTTTACTGCTGCTACTATAATTATTGCTGTTCCTACTGGAATTAAGGTTTTTAGATGAATGGCAACATTACAAGGATCTTATTTTAAGATAGAAGGGGCTTTAATATGATGTGTTGGATTTGTTTTTTTATTTACTTTAGGAGGGGTTACTGGAGTAGTTTTATCTAATTCTTCTTTGGATATTGTTTTACATGATACTTATTATGTAGTAGCTCATTTCCATTATGTTCTTAGAATAGGGGCTGTATTTGCTATTTTGGGGGGTATTGTTTATTGATTTCCTTTATTTTTTGGTGTTATTTTGGACCCCAAAAAGGTTAAATTTCATTTTTATTTAATATTTATTGGGGTTAATATAACTTTT??
Nreclusus_S_TathamGap_N992 ?????????CCTATTTTAATTGGGGGTTTTGGGAATTGATTAGTCCCTTTAATGTTAGGGGCTCCAGATATAGCTTTTCCTCGTATAAATAATTTAAGTTTTTGACTTTTACCCCCTTCATTGTTGTTATTGTTTATTTCTTCTATAGTAGAAATAGGAGTAGGAGCTGGGTGGACTATTTATCCTCCTCTTTCTTCTTTGGAAGGACATTCTGGGAGATCAGTGGATTTTGCTATTTTTTCTTTACATTTAGCTGGGGCTTCATCTATTATGGGGGCTATTAATTTTATTTCTACGATTATTAATATACGGAGATATGGGGTAAGAATAGAAAAGGTTCCTTTATTTGTTTGATCAGTTTTAATTACGGCAGTTTTGTTATTATTGTCATTACCTGTATTGGCAGGTGCTATTACTATGTTGTTGACTGATCGAAATTTTAATACTTCTTTTTTTGATCCAGCTGGGGGGGGGGATCCTATTTTATTTCAACATTTATTTTGATTTTTTGGTCATCCTGAGGTTTATATTTTGATTTTACCTGGTTTTGGGATTGTATCTCATGTCATTTGTGGGGTTGTTGGAAAACGTGAACCATTTGGTAATTTAGGTATAATTTATGCTATAGTGGGTATTGGGGGGATAGGATTTGTAGTTTGAGCTCATCATATATTTTCTGTGGGGATGGATGTTGATACACGGGCATATTTTACTGCGGCCACTATAATTATTGCTGTTCCTACAGGAATTAAGGTTTTTAGTTGAATGGCAACGTTGCAAGGATCTTATTTTAAAATAGAGGGAGCTTTAATATGGTGTGTTGGATTTGTTTTTTTATTTACTTTAGGAGGAATTACTGGGGTAGTTTTATCTAATTCTTCTTTGGATATTGTTTTACACGATACTTATTATGTAGTGGCTCATTTTCATTATGTCCTTAGAATAGGAGCCGTATTTGCTATTTTAGGGGGCATTGTTTATTGGTTTCCTTTGTTTTTTGGTGTAATTTTAGATCCTAAAAAGGTTAAATTTCATTTTTATTTAATATTTGTTGGGGTTAATATAACTTTT??
Nreclusus_S_TathamGap_N993 ATAGTTATACCTATTTTAATTGGGGGTTTTGGGAATTGATTAGTCCCTTTAATGTTAGGGGCTCCAGATATAGCTTTTCCTCGTATAAATAATTTAAGTTTTTGACTTTTACCCCCTTCATTGTTGTTATTGTTTATTTCTTCTATAGTAGAAATAGGAGTAGGAGCTGGGTGGACTATTTATCCTCCTCTTTCTTCTTTGGAAGGACATTCTGGGAGATCAGTGGATTTTGCTATTTTTTCTTTACATTTAGCTGGGGCTTCATCTATTATGGGGGCTATTAATTTTATTTCTACGATTATTAATATACGGAGATATGGGGTAAGAATAGAAAAGGTTCCTTTATTTGTTTGATCAGTTTTAATTACGGCAGTTTTGTTATTATTGTCATTACCTGTATTGGCAGGTGCTATTACTATGTTGTTGACTGATCGAAATTTTAATACTTCTTTTTTTGATCCAGCTGGGGGGGGGGATCCTATTTTATTTCAACATTTATTTTGATTTTTTGGTCATCCTGAGGTTTATATTTTGATTTTACCTGGTTTTGGGATTGTATCTCATGTCATTTGTGGGGTTGTTGGAAAACGTGAACCATTTGGTAATTTAGGTATAATTTATGCTATAGTGGGTATTGGGGGGATAGGATTTGTAGTTTGAGCTCATCATATATTTTCTGTGGGGATGGATGTTGATACACGGGCATATTTTACTGCGGCCACTATAATTATTGCTGTTCCTACAGGAATTAAGGTTTTTAGTTGAATGGCAACGTTGCAAGGATCTTATTTTAAAATAGAGGGAGCTTTAATATGGTGTGTTGGATTTGTTTTTTTATTTACTTTAGGAGGAATTACTGGGGTAGTTTTATCTAATTCTTCTTTGGATATTGTTTTACACGATACTTATTATGTAGTGGCTCATTTTCATTATGTCCTTAGAATAGGAGCCGTATTTGCTATTTTAGGGGGCATTGTTTATTGGTTTCCTTTGTTTTTTGGTGTAATTTTAGATCCTAAAAAGGTTAAATTTCATTTTTATTTAATATTTGTTGGGGTTAATATAACTTTT??
Nreclusus_SEBeechertown_N874 ?????????CCTATTTTAATTGGGGGTTTTGGAAATTGATTGGTCCCTTTAATGTTAGGGGCTCCGGATATAGCTTTTCCTCGAATAAATAATTTAAGTTTTTGACTTTTACCTCCTTCATTGTTGTTGTTGTTTATTTCTTCTATAGTAGAAATAGGAGTAGGAGCTGGGTGGACTATTTATCCCCCTCTTTCTTCCTTGGAAGGGCATTCTGGTAGATCAGTAGATTTTGCTATTTTTTCTTTACATTTAGCTGGGGCTTCATCTATTATGGGGGCTATTAATTTTATTTCTACGATCATTAATATACGGAGATATGGGGTAAGAATAGAGAAGGTTCCTTTATTTGTTTGGTCAGTTTTAATTACGGCAGTTTTGTTATTATTGTCATTACCTGTGTTGGCAGGGGCTATTACTATACTGTTGACTGATCGAAATTTTAATACCTCTTTTTTTGACCCAGCTGGGGGGGGGGATCCTATTTTATTCCAACATTTATTTTGATTTTTTGGTCACCCTGAGGTTTATATTTTGATTTTACCTGGTTTTGGGATTGTATCCCATGTTATTTGTGGGGTTGTTGGAAAACGTGAACCATTTGGTAATTTAGGTATAATTTATGCTATAGTGGGTATTGGGGGGATAGGATTTGTAGTTTGAGCTCATCATATATTTTCTGTGGGGATGGATGTTGATACACGGGCGTATTTTACTGCGGCCACTATAATTATTGCTGTTCCTACAGGAATTAAGGTTTTTAGTTGAATGGCAACGTTGCAAGGATCTTATTTTAAAATAGAGGGGGCTTTGATATGGTGTGTTGGATTTGTTTTTTTATTTACTTTAGGGGGCATTACTGGGGTAGTTTTATCTAATTCTTCTTTGGATATTGTTTTACACGATACTTATTATGTAGTAGCTCATTTTCATTATGTCCTTAGAATAGGAGCTGTATTTGCTATTTTAGGGGGTATTGTTTATTGGTTTCCTTTGTTTTTTGGTGTAATTTTAGATCCTAAAAAGGTTAAATTTCATTTTTATTTAATATTTGTTGGGGTTAATATAACTTTT??
Nreclusus_StecoahGap_N691 ??????????????????????????????????????????????????????????????????????????????????????????????????????????????????????????????TTATTGTTTATTTCTTCTATAGTAGAAATAGGAGTAGGAGCTGGGTGGACTATTTATCCTCCTCTTTCTTCTTTGGAAGGGCATTCTGGTAGATCAGTGGATTTTGCTATTTTTTCTTTACATTTAGCTGGGGCTTCATCTATTATGGGGGCTATTAATTTTATTTCTACGATTATTAATATACGGAGATACGGGGTAAGAATAGAGAGGGTTCCTTTATTTGTTTGGTCAGTTTTAATTACAGCAGTTTTGTTATTATTGTCATTACCTGTATTGGCAGGGGCTATTACTATGTTGTTGACTGATCGAAATTTTAATACTTCTTTTTTTGACCCAGCTGGGGGGGGGGATCCTATTTTATTTCAACATTTATTTTGATTTTTTGGTCACCCTGAGGTTTATATTTTGATTTTACCTGGTTTTGGGATTGTATCCCATGTTATTTGTGGGGTTGTTGGAAAACGTGAACCATTTGGTAATTTAGGTATAATTTATGCTATAGTGGGTATTGGGGGGATAGGATTTGTAGTTTGAGCTCATCATATATTTTCTGTGGGGATGGATGTTGATACACGGGCGTATTTTACTGCGGCCACTATAATTATTGCTGTTCCTACAGGAATTAAGGTTTTTAGTTGAATGGCAACGTTGCAAGGATCTTATTTTAAAATAGAGGGGGCTTTAATATGGTGTGTTGGATTTGTTTTTTTATTTACTTTAGGGGGCATTACTGGRGTAGTTTTATCTAAYTCTTCTTTGGATATTGTTTTACACGATACTTATTATGTAGTAGCTCATTTTCATTATGTTCTTAGAATAGGAGCTGTATTTGCTATTTTAGGGGGTATTGTTTATTGGTTTCCTTTGTTTTTTGGTGTAATTTTAGATCCTAAAAAGGTTAAATTTCATTTT???????????????????????????????????
Nreclusus_StecoahGap_N848 ?????????CCTATTTTAATTGGAGGTTTTGGAAATTGATTGGTCCCTTTAATGTTAGGGGCTCCAGATATAGCTTTTCCTCGTATAAATAATTTAAGTTTTTGACTTTTACCTCCTTCATTGTTGTTATTGTTTATTTCTTCTATAGTAGAAATAGGAGTAGGAGCTGGGTGGACTATTTATCCTCCTCTTTCTTCTTTGGAAGGGCATTCTGGTAGATCAGTGGATTTTGCTATTTTTTCTTTACATTTAGCTGGGGCTTCATCTATTATGGGGGCTATTAATTTTATTTCTACGATTATTAATATACGGAGATACGGGGTAAGAATAGAGAGGGTTCCTTTATTTCTTTGGTCAGTTTTAATTACAGCAGTTTTGTTATTATTGTCATTACCTGTATTGGCAGGGGCTATTACTATGTTGTTGACTGATCGAAATTTTAATACTTCTTTTTTTGACCCAGCTGGGGGGGGGGATCCTATTTTATTTCAACATTTATTTTGATTTTTTGGTCACCCTGAGGTTTATATTTTGATTTTACCTGGTTTTGGGATTGTATCCCATGTTATTTGTGGGGTTGTTGGAAAACGTGAACCATTTGGTAATTTAGGTATAATTTATGCTATAGTGGGTATTGGGGGGATAGGATTTGTAGTTTGAGCTCATCATATATTTTCTGTGGGGATGGATGTTGATACACGGGCGTATTTTACTGCGGCCACTATAATTATTGCTGTTCCTACAGGAATTAAGGTTTTTAGTTGAATGGCAACGTTGCAAGGATCTTATTTTAAAATAGAGGGGGCTTTAATATGGTGTGTTGGATTTGTTTTTTTATTTACTTTAGGGGGCATTACTGGAGTAGTTTTATCTAACTCTTCTTTGGATATTGTTTTACACGATACTTATTATGTAGTAGCTCATTTTCATTATGTTCTTAGAATAGGAGCTGTATTTGCTATTTTAGGGGGTATTGTTTATTGGTTTCCTTTGTTTTTTGGTGTAATTTTAGATCCTAAAAAGGTTAAATTTCATTTTTATTTAATATTTGTTGGGGTTAATATAACT?????
Nreclusus_WatkinsCrk_N1013 ?????????CCTATTTTAATTGGGGGTTTTGGAAATTGATTGGTCCCTTTAATGTTAGGGGCTCCAGATATAGCTTTTCCTCGTATAAATAATTTAAGTTTTTGACTTTTACCCCCTTCATTGTTGTTATTGTTTATTTCTTCTATAGTAGAAATAGGAGTAGGAGCTGGGTGGACTATTTATCCTCCTCTTTCTTCTTTGGAAGGGCATTCTGGGAGATCAGTGGATTTTGCTATTTTTTCTTTACATTTAGCTGGGGCTTCATCTATTATGGGGGCTATTAATTTTATTTCTACGATTATTAATATACGGAGATATGGGGTGAGAATAGAAAAGGTTCCTTTATTTGTTTGGTCAGTTTTAATTACGGCAGTTTTGTTATTATTGTCATTACCTGTATTGGCAGGTGCTATTACTATGTTGTTGACTGATCGAAATTTTAATACTTCTTTTTTTGATCCAGCTGGGGGGGGGGATCCTATTTTATTTCAACATTTATTTTGATTTTTTGGTCATCCTGAGGTTTATATTTTGATTTTACCTGGTTTTGGGATTGTATCTCATGTTATTTGTGGGGTTGTTGGAAAACGTGAACCATTTGGTAATTTAGGTATAATTTATGCTATAGTGGGTATTGGGGGGATAGGATTTGTAGTTTGAGCTCATCATATATTTTCTGTGGGGATGGATGTTGATACACGGGCGTATTTTACTGCGGCCACTATAATTATTGCTGTTCCTACAGGAATTAAGGTTTTTAGTTGAATGGCAACGTTGCAAGGATCTTATTTTAAAATAGAGGGAGCTTTAATATGGTGTGTTGGATTTGTTTTTTTATTTACTTTAGGAGGAATTACTGGGGTAGTTTTATCTAATTCTTCTTTGGATATTGTTTTACACGATACTTATTATGTAGTGGCTCATTTTCATTATGTCCTTAGAATAGGGGCTGTATTTGCTATTTTAGGGGGTATTGTTTATTGGTTTCCTTTGTTTTTTGGTGTAATTTTAGACCCTAAAAAGGTTAAATTTCATTTTTATTTAATATTTGTTGGGGTTAATATAACTTTT??
Nreclusus_WatkinsCrk_N1014 ATAGTTATACCTATTTTAATTGGGGGTTTTGGAAATTGATTGGTCCCTTTAATGTTAGGGGCTCCAGATATAGCTTTTCCTCGTATAAATAATTTAAGTTTTTGACTTTTACCCCCTTCATTGTTGTTATTGTTTATTTCTTCTATAGTAGAAATAGGAGTAGGAGCTGGGTGGACTATTTATCCTCCTCTTTCTTCTTTGGAAGGGCATTCTGGGAGATCAGTGGATTTTGCTATTTTTTCTTTACATTTAGCTGGGGCTTCATCTATTATGGGGGCTATTAATTTTATTTCTACGATTATTAATATACGGAGATATGGGGTGAGAATAGAAAAGGTTCCTTTATTTGTTTGGTCAGTTTTAATTACGGCAGTTTTGTTATTATTGTCATTACCTGTATTGGCAGGTGCTATTACTATGTTGTTGACTGATCGAAATTTTAATACTTCTTTTTTTGATCCAGCTGGGGGGGGGGATCCTATTTTATTTCAACATTTATTTTGATTTTTTGGTCATCCTGAGGTTTATATTTTGATTTTACCTGGTTTTGGGATTGTATCTCATGTTATTTGTGGGGTTGTTGGAAAACGTGAACCATTTGGTAATTTAGGTATAATTTATGCTATAGTGGGTATTGGGGGGATAGGATTTGTAGTTTGAGCTCATCATATATTTTCTGTGGGGATGGATGTTGATACACGGGCGTATTTTACTGCGGCCACTATAATTATTGCTGTTCCTACAGGAATTAAGGTTTTTAGTTGAATGGCAACGTTGCAAGGATCTTATTTTAAAATAGAGGGAGCTTTAATATGGTGTGTTGGATTTGTTTTTTTATTTACTTTAGGAGGAATTACTGGGGTAGTTTTATCTAATTCTTCTTTGGATATTGTTTTACACGATACTTATTATGTAGTGGCTCATTTTCATTATGTCCTTAGAATAGGGGCTGTATTTGCTATTTTAGGGGGTATTGTTTATTGGTTTCCTTTGTTTTTTGGTGTAATTTTAGACCCTAAAAAGGTTAAATTTCATTTTTATTTAATATTTGTTGGGGTTAATATAACTTTT??
Nreclusus_WayahBald_N862 ?????????CCTATTTTAATTGGAGGTTTTGGAAATTGATTGGTCCCTTTAATGTTAGGGGCTCCAGATATAGCTTTTCCTCGTATAAATAATTTAAGTTTTTGACTTTTACCTCCTTCATTGTTGTTATTGTTTATTTCTTCTATAGTAGAAATAGGAGTAGGAGCTGGGTGGACTATTTATCCTCCTCTTTCTTCTTTGGAAGGGCATTCTGGTAGATCAGTGGATTTTGCTATTTTTTCTTTACATTTAGCTGGGGCTTCATCTATTATGGGGGCTATTAATTTTATTTCTACAATTATTAATATACGGAGATATGGGGTAAGAATAGAAAAGGTTCCTTTATTTGTTTGGTCAGTTTTAATTACGGCAGTTTTGTTATTATTGTCATTACCTGTATTGGCAGGGGCTATTACTATGTTGTTGACTGATCGAAATTTTAATACTTCTTTTTTTGACCCAGCTGGGGGTGGGGATCCTATTTTATTTCAACATTTATTTTGATTTTTTGGTCATCCTGAGGTTTATATTTTGATTTTACCTGGTTTTGGGATTGTATCCCATGTTATTTGTGGGATTGTTGGAAAACGTGAACCATTTGGTAATTTAGGTATAATTTATGCTATAGTGGGTATTGGGGGGATAGGGTTTGTAGTTTGAGCTCATCATATATTTTCTGTGGGGATGGATGTTGATACACGGGCGTATTTTACTGCGGCCACTATAATTATTGCTGTTCCTACAGGAATTAAGGTTTTTAGTTGAATGGCAACGTTGCAAGGATCTTATTTTAAAATAGAGGGGGCTTTAATATGGTGTGTTGGATTTGTTTTTTTATTTACTTTAGGAGGTATTACTGGAGTAGTTTTATCTAATTCTTCTTTGGATATTGTTTTACACGATACTTATTATGTAGTAGCTCATTTTCATTATGTTCTTAGAATAGGAGCTGTATTTGCTATTTTAGGGGGTATTGTTTATTGGTTTCCTTTGTTTTTTGGTATTATTTTAGATCCTAAAAAGGTTAAATTTCATTTTTATTTAATATTTGTTGGGGTTAATATAACTTTT??
Nreclusus_WayahBald_N863 ATAGTTATACCTATTTTAATTGGAGGTTTTGGAAATTGATTGGTCCCTTTAATGTTAGGGGCTCCAGATATAGCTTTTCCTCGTATAAATAATTTAAGTTTTTGACTTTTACCTCCTTCATTGTTGTTATTGTTTATTTCTTCTATAGTAGAAATAGGAGTAGGAGCTGGGTGGACTATTTATCCTCCTCTTTCTTCTTTGGAAGGGCATTCTGGTAGATCAGTGGATTTTGCTATTTTTTCTTTACATTTAGCTGGGGCTTCATCTATTATGGGGGCTATTAATTTTATTTCTACAATTATTAATATACGGAGATATGGGGTAAGAATAGAAAAGGTTCCTTTATTTGTTTGGTCAGTTTTAATTACGGCAGTTTTGTTATTATTGTCATTACCTGTATTGGCAGGGGCTATTACTATGTTGTTGACTGATCGAAATTTTAATACTTCTTTTTTTGACCCAGCTGGGGGTGGGGATCCTATTTTATTTCAACATTTATTTTGATTTTTTGGTCATCCTGAGGTTTATATTTTGATTTTACCTGGTTTTGGGATTGTATCCCATGTTATTTGTGGGATTGTTGGAAAACGTGAACCATTTGGTAATTTAGGTATAATTTATGCTATAGTGGGTATTGGGGGGATAGGGTTTGTAGTTTGAGCTCATCATATATTTTCTGTGGGGATGGATGTTGATACACGGGCGTATTTTACTGCGGCCACTATAATTATTGCTGTTCCTACAGGAATTAAGGTTTTTAGTTGAATGGCAACGTTGCAAGGATCTTATTTTAAAATAGAGGGGGCTTTAATATGGTGTGTTGGATTTGTTTTTTTATTTACTTTAGGAGGTATTACTGGAGTAGTTTTATCTAATTCTTCTTTGGATATTGTTTTACACGATACTTATTATGTAGTAGCTCATTTTCATTATGTTCTTAGAATAGGAGCTGTATTTGCTATTTTAGGGGGTATTGTTTATTGGTTTCCTTTGTTTTTTGGTATTATTTTAGATCCTAAAAAGGTTAAATTTCATTTTTATTTAATATTTGTTGGGGTTAATATAACTTTT??
Nreclusus_Newfound_N259 ?????????????????????????????????????????????????????????????????????????????????????????????????????????CTTTTACCTCCCTCATTATTGTTATTGTTTATTTCTTCTATAGTGGAAATGGGTGTAGGAGCTGGGTGGACTATTTATCCCCCTCTTTCTTCCTTGGAAGGACATTCTGGTAGATCAGTGGATTTTGCTATTTTTTCTTTGCATTTAGCTGGGGCTTCATCTATTATGGGGGCTATTAATTTTATTTCTACGATTATTAATATACGGAGATATGGGGTAAGAATAGAGAAGGTCCCTTTATTTGTTTGGTCAGTTTTAATTACAGCAGTTTTGTTATTATTATCTTTACCTGTATTAGCAGGTGCTATTACTATATTGTTAACTGATCGAAATTTTAATACTTCTTTTTTTGACCCAGCTGGTGGGGGGGATCCCATTTTATTTCAACATTTATTTTGATTTTTTGGTCATCCTGAGGTTTATATTTTGATTTTGCCTGGCTTTGGGATTGTATCTCATGTTATTTGTGGAGTTGTGGGAAAGCGTGAACCATTTGGAAATTTAGGTATAATTTATGCTATAGTGGGTATTGGGGGTATAGGATTTGTAGTCTGAGCTCACCACATATTTTCTGTGGGAATGGATGTTGATACACGGGCGTATTTTACTGCGGCTACTATAATTATTGCTGTACCTACAGGAATTAAGGTTTTTAGTTGAATGGCAACGTTACAAGGGTCTTATTTTAAAATAGAGGGGGCTTTAATATGGTGTGTTGGATTTGTTTTTTTATTTACTTTAGGAGGTATTACTGGGGTAGTTTTATCTAATTCTTCTTTGGATATTGTTTTACACGATACTTATTATGTAGTGGCCCATTTTCATTATGTTCTTAGAATAGGGGCTGTATTTGCTATTTTAGGGGGTATTGTTTATTGATTTCCTTTGTTTTTTGGTGTTATTTTAGATCCTAAAAAGGTTAAATTTCATTTTTATTTAATATTTATTGGGGTTAATATAACTTTT??
Nreclusus_Noland_N1051 ATAGTGATACCTATTTTAATTGGGGGTTTTGGTAATTGGTTAGTCCCTTTAATATTGGGAGCTCCTGATATAGCTTTTCCTCGTATAAATAATTTAAGTTTTTGACTTTTACCTCCTTCATTGTTGTTATTGTTTATTTCTTCTATAGTAGAAATAGGGGTAGGGGCTGGATGGACTATTTATCCTCCCCTTTCTTCTTTGGAAGGGCATTCTGGGAGATCAGTGGATTTTGCTATTTTTTCTTTGCATTTAGCTGGGGCTTCATCTATTATAGGGGCTATTAATTTTATTTCTACTATTATTAATATACGGAGATATGGGGTAAGAATAGAGAAGGTTCCTTTATTTGTCTGGTCAGTTCTAATTACAGCGGTTTTATTATTACTATCTTTACCTGTTTTAGCAGGGGCTATTACGATGTTGTTAACTGATCGAAACTTTAATACTTCTTTTTTTGACCCAGCTGGGGGGGGGGATCCTATTTTATTTCAACATTTATTTTGATTTTTTGGTCACCCTGAAGTTTATATTTTGATTTTACCTGGTTTTGGTATTGTATCTCATGTAATTTGTGGGGTTGTAGGGAAGCGTGAACCGTTTGGAAACTTAGGTATAATTTATGCTATAGTGGGAATTGGGGGAATAGGGTTTGTAGTCTGAGCTCATCATATATTTTCTGTTGGTATAGATGTTGACACACGGGCGTATTTTACTGCGGCCACTATAATTATTGCTGTCCCTACTGGAATTAAGGTTTTCAGTTGAATGGCAACGTTACAAGGATCTTATTTTAAAATAGAGGGGGCTTTAATGTGGTGTGTTGGATTTGTTTTTTTATTTACTTTAGGGGGGATTACTGGGGTAGTTTTATCTAATTCTTCTTTAGATATTGTTTTACATGATACTTATTATGTAGTGGCTCATTTTCATTATGTCCTTAGAATAGGGGCTGTTTTTGCTATTTTAGGGGGTATTGTTTATTGGTTTCCTTTATTTTTTGGGGTTATTTTGGATTCTAAAAAGGTTAAATTTCATTTTTATCTAATATTTATTGGGGTTAATATAACTTTT??
Nreclusus_Noland_N1052 ATAGTGATACCTATTTTAATTGGGGGTTTTGGTAATTGGTTAGTCCCTTTAATATTGGGGGCTCCTGATATAGCTTTTCCTCGTATAAATAATTTAAGTTTTTGACTTTTACCTCCTTCATTGTTGTTATTGTTTATTTCTTCTATAGTAGAAATAGGGGTAGGGGCTGGATGGACTATTTATCCTCCCCTTTCTTCTTTGGAAGGGCATTCTGGGAGATCAGTGGATTTTGCTATTTTTTCTTTGCATTTAGCTGGGGCTTCATCTATTATAGGGGCTATTAATTTTATTTCTACTATTATTAATATACGGAGATATGGGGTAAGAATAGAGAAGGTTCCTTTATTTGTCTGGTCAGTTCTAATTACAGCGGTTTTATTATTACTATCTTTACCTGTTTTAGCAGGGGCTATTACGATGTTGTTAACTGATCGAAACTTTAATACTTCTTTTTTTGACCCAGCTGGGGGGGGGGATCCTATTTTATTTCAACATTTATTTTGATTTTTTGGTCACCCTGAAGTTTATATTTTGATTTTACCTGGTTTTGGTATTGTATCTCATGTAATTTGTGGGGTTGTAGGGAAGCGTGAACCGTTTGGAAACTTAGGTATAATTTATGCTATAGTGGGAATTGGAGGAATAGGGTTTGTAGTCTGAGCTCATCATATATTTTCTGTTGGTATAGATGTTGACACACGGGCGTATTTTACTGCGGCTACTATAATTATTGCTGTCCCTACTGGAATTAAGGTTTTCAGTTGAATGGCAACATTACAAGGATCTTATTTTAAAATAGAGGGGGCTTTAATGTGGTGTGTTGGATTTGTTTTTTTATTTACTTTAGGGGGGATTACTGGGGTAGTTTTATCTAATTCTTCTTTAGATATTGTTTTACATGATACTTATTATGTAGTGGCTCATTTTCATTATGTCCTTAGAATAGGGGCTGTTTTTGCTATTTTAGGGGGTATTGTTTATTGGTTTCCTTTATTTTTTGGGGTTATTTTGGATTCTAAAAAGGTTAAATTTCATTTTTATCTAATATTTATTGGGGTTAATATAACTTTT??
Nreclusus_Smokemont_N1019 ATAGTTATACCTATTTTAATTGGAGGTTTTGGAAATTGATTGGTCCCTTTAATGTTAGGGGCCCCAGATATAGCTTTTCCTCGTATAAATAATTTAAGTTTTTGACTTTTACCTCCTTCATTATTGTTATTGTTTATTTCTTCTATAGTGGAAATGGGTGTAGGAGCTGGGTGGACTATTTATCCCCCTCTTTCTTCTTTGGAAGGACATTCTGGTAGATCAGTGGATTTTGCTATTTTTTCTTTGCATTTAGCTGGGGCTTCATCTATTATGGGGGCTATTAATTTTATTTCTACGATTATTAATATACGAAGATATGGGGTAAGAATAGAGAAGGTCCCTTTATTTGTCTGATCAGTTTTAATTACAGCAGTTTTGTTATTATTATCTTTACCTGTATTAGCAGGTGCTATTACTATATTGTTAACTGATCGAAATTTTAATACATCTTTTTTTGACCCAGCTGGGGGGGGGGATCCTATTTTATTTCAACATTTATTTTGATTTTTTGGTCATCCTGAGGTTTATATTTTGATTTTACCTGGTTTTGGGATTGTATCTCATGTTATTTGTGGAGTTGTGGGAAAGCGTGAACCATTTGGGAATTTAGGTATAATTTATGCTATAGTGGGTATTGGGGGTATAGGATTTGTAGTCTGAGCTCACCATATATTTTCTGTGGGAATGGATGTTGATACACGGGCGTATTTTACTGCGGCTACTATAATTATTGCTGTTCCTACAGGAATTAAGGTTTTTAGTTGAATGGCAACGTTACAAGGGTCTTATTTTAAAATAGAGGGGGCTTTAATATGGTGTGTTGGATTTGTTTTTTTATTTACTTTAGGAGGAATTACTGGGGTAGTTTTATCTAATTCTTCTTTGGATATTGTTTTACATGATACTTATTATGTAGTGGCTCATTTTCATTATGTTCTTAGAATAGGGGCTGTATTTGCTATTTTAGGGGGTATAGTTTATTGATTTCCTTTGTTTTTTGGTGTTATTTTAGACCCTAAAAAGGTTAAATTTCATTTTTATTTAATATTTATTGGGGTTAATATAACTTTT??
Nreclusus_Smokemont_N1020 ATAGTTATACCTATTTTAATTGGAGGTTTTGGAAATTGATTGGTCCCTTTAATGTTAGGGGCCCCAGATATAGCTTTTCCTCGTATAAATAATTTAAGTTTTTGACTTTTACCTCCTTCATTATTGTTATTGTTTATTTCTTCTATAGTGGAAATGGGTGTAGGAGCTGGGTGGACTATTTATCCCCCTCTTTCTTCTTTGGAAGGACATTCTGGTAGATCAGTGGATTTTGCTATTTTTTCTTTGCATTTAGCTGGGGCTTCATCTATTATGGGGGCTATTAATTTTATTTCTACGATTATTAATATACGAAGATATGGGGTAAGAATAGAGAAGGTCCCTTTATTTGTTTGATCAGTTTTAATTACAGCAGTTTTGTTATTATTATCTTTACCTGTATTAGCAGGTGCTATTACTATATTGTTAACTGATCGAAATTTTAATACTTCTTTTTTTGACCCAGCTGGGGGGGGGGATCCTATTTTATTTCAACATTTATTTTGATTTTTTGGTCATCCTGAGGTTTATATTTTGATTTTACCTGGTTTTGGGATTGTATCTCATGTTATTTGTGGAGTTGTGGGAAAGCGTGAACCATTTGGGAATTTAGGTATAATTTATGCTATAGTGGGTATTGGGGGTATAGGATTTGTAGTCTGAGCTCACCATATATTTTCTGTGGGAATGGATGTTGATACACGGGCGTATTTTACTGCGGCTACTATAATTATTGCTGTTCCTACAGGAATTAAGGTTTTTAGTTGAATGGCAACGTTACAAGGGTCTTATTTTAAAATAGAGGGGGCTTTAATATGGTGTGTTGGATTTGTTTTTTTATTTACTTTAGGAGGAATTACTGGGGTAGTTTTATCTAATTCTTCTTTGGATATTGTTTTACATGATACTTATTATGTAGTGGCTCATTTTCATTATGTTCTTAGAATAGGGGCTGTATTTGCTATTTTAGGGGGTATAGTTTATTGATTTCCTTTGTTTTTTGGTGTTATTTTAGACCCTAAAAAGGTTAAATTTCATTTTTATTTAATATTTATTGGGGTTAATATAACTTTT??
Nreclusus_Clingmans_N252 ATAGTGATACCTATTTTAATTGGGGGTTTTGGTAATTGGTTAGTTCCTTTAATATTGGGAGCTCCTGATATAGCTTTTCCTCGTATAAATAATTTAAGTTTTTGACTTTTACCTCCTTCATTGTTGTTATTGTTTATTTCTTCTATAGTAGAAATAGGGGTAGGGGCTGGATGGACTATTTATCCTCCCCTTTCTTCTTTGGAAGGGCATTCTGGGAGATCAGTGGATTTTGCTATTTTTTCTTTGCATTTAGCTGGGGCTTCATCTATTATAGGGGCTATTAATTTTATTTCTACTATTATTAATATACGGAGATATGGGGTAAGAATAGAGAAGGTTCCTTTATTTGTCTGGTCAGTTCTAATTACAGCGGTTTTATTATTACTATCTTTACCTGTTTTAGCAGGTGCTATTACTATGTTGTTAACTGATCGAAACTTTAATACTTCTTTTTTTGACCCAGCTGGGGGGGGAGATCCTATTTTATTTCAACATTTATTTTGATTTTTTGGTCACCCTGAAGTTTATATTTTGATTTTACCTGGTTTTGGTATTGTATCTCATGTAATTTGTGGGGTTGTAGGGAAGCGTGAACCGTTTGGAAACTTAGGTATAATTTATGCTATAGTGGGAATTGGAGGAATAGGGTTTGTAGTCTGAGCTCATCATATATTTTCTGTTGGTATAGATGTTGACACACGGGCGTATTTTACTGCGGCTACTATAATTATTGCTGTTCCTACTGGAATTAAGGTTTTTAGTTGAATAGCAACATTACAAGGATCTTATTTTAAAATAGAGGGGGCTTTAATGTGGTGTGTTGGATTTGTTTTTTTATTTACTTTAGGGGGGATTACTGGGGTAGTTTTATCTAATTCTTCTTTAGATATTGTTTTACATGATACTTATTATGTAGTGGCTCATTTTCATTATGTCCTTAGAATAGGGGCTGTTTTTGCTATTTTAGGGGGTATTGTTTATTGGTTTCCTTTATTTTTTGGGGTTATTTTGGATTCTAAAAAGGTTAAATTTCATTTTTATCTAATATTTATTGGGGTTAATATAACT?????
Nsheari_BaldRiver_N1168 ATGGTGATACCTATTTTAATTGGAGGTTTTGGAAATTGATTAGTTCCTTTAATGTTGGGGGCTCCAGATATAGCTTTTCCTCGTATAAATAATTTAAGTTTTTGGCTTTTGCCTCCTTCATTAATGTTATTATTTATTTCTTCCATAGTAGAGATAGGAGTAGGGGCTGGGTGAACTATTTATCCCCCCCTCTCTTCTTTGGAAGGGCATTCCGGAAGCTCAGTGGATTTTGCTATTTTTTCTTTGCATTTAGCTGGGGCCTCATCTATTATAGGTGCTATTAATTTTATTTCTACCATTATTAATATACGTAGATATGGGGTAAGAATAGAGAAGGTTCCTTTATTTGTTTGATCAGTTTTAATCACAGCGGTTTTATTGTTATTGTCTTTACCTGTATTAGCAGGGGCTATTACTATATTGTTAACTGATCGAAATTTTAATACTTCTTTTTTTGATCCAGCGGGAGGGGGGGATCCTATTTTATTTCAACATTTATTTTGATTTTTTGGTCATCCTGAGGTTTACATTTTAATTTTACCTGGTTTTGGTATTGTGTCTCATGTAATTTGTGGGGTTGTAGGAAAGCGTGAACCTTTTGGAAATTTAGGTATAATTTATGCTATAGTGGGTATTGGGGGGATAGGATTTGTAGTTTGAGCTCATCATATATTTTCTGTGGGCATGGATGTTGATACACGGGCGTATTTTACTGCGGCCACTATAATTATTGCTGTTCCTACTGGAATTAAGGTTTTTAGTTGGATGGCAACACTACAAGGATCTTACTTTAAAATAGAGGGGGCTTTGATATGGTGTGTTGGATTTGTTTTTTTATTTACTTTAGGGGGGATTACTGGGGTAGTTTTATCTAATTCTTCTTTAGATATTGTTTTACATGATACTTATTATGTAGTGGCCCATTTTCATTATGTTCTTAGAATCGGGGCTGTATTTGCTATTTTAGGGGGTATTATTTATTGATTTCCTTTGTTTTTTGGTGTTATTTTGGATCCTAAAAAGGTTAAATTTCATTTTTATTTAATATTTATTGGGGTTAATATAACTTTT??
Nsheari_BaldRiverFalls_N831 ATGGTGATACCTATTTTAATTGGAGGTTTTGGAAATTGATTAGTTCCTTTAATGTTGGGGGCTCCAGATATAGCTTTTCCTCGTATAAATAATTTAAGTTTTTGGCTTTTACCTCCTTCATTAATGTTATTGTTTATTTCTTCCATAGTAGAGATAGGGGTAGGGGCTGGGTGAACTATTTATCCTCCTCTCTCTTCTTTGGAAGGGCATTCTGGAAGCTCAGTGGATTTTGCTATTTTTTCCTTGCATTTAGCTGGGGCTTCATCTATTATAGGTGCTATTAATTTTATTTCTACTATTATTAATATACGTAGATATGGGGTAAGAATAGAGAAGGTTCCTTTATTTGTTTGATCAGTTCTAATTACAGCGGTTTTATTATTATTGTCTTTACCTGTATTAGCAGGTGCTATTACTATATTATTAACTGATCGAAATTTTAATACTTCTTTTTTTGATCCAGCGGGAGGGGGGGATCCTATTTTATTTCAACATTTATTTTGATTTTTTGGTCATCCTGAGGTTTATATTTTAATTTTACCTGGTTTTGGTATTGTATCTCATGTAATTTGTGGGGTTGTAGGAAAGCGTGAACCTTTTGGAAATTTAGGTATAATTTATGCTATAGTGGGTATTGGGGGGATAGGATTTGTAGTTTGAGCTCATCATATATTTTCTGTGGGTATGGATGTTGATACACGGGCGTATTTTACTGCGGCCACTATAATTATTGCTGTTCCTACTGGAATTAAAGTTTTTAGTTGGATGGCAACATTACAAGGATCTTACTTTAAAATAGAGGGGGCTTTAATATGGTGTGTTGGGTTTGTTTTTTTATTTACTTTAGGGGGGATTACTGGGGTAGTTTTATCTAATTCTTCTTTAGATATTGTTTTACATGATACTTATTATGTAGTGGCTCATTTTCATTATGTTCTTAGAATAGGGGCTGTATTTGCTATTTTAGGGGGTATTATTTATTGATTTCCTTTGTTTTTTGGTGTAATTTTGGACCCTAAAAAGGTTAAATTTCATTTTTATTTAATATTTATTGGGGTTAATATAACTTTT??
Nsheari_BigFrog_N829 ATGGTGATACCTATTTTAATTGGAGGTTTTGGAAATTGATTAGTTCCTTTAATGTTGGGGGCTCCAGATATAGCTTTTCCTCGTATAAATAATTTAAGTTTTTGGCTTTTGTTCCCCTCATTAATGTTATTATTTATTTCTTCCATAGTAGAGATAGGAGTAGGGGCTGGGTGAACTATTTATCCTCCCCTCTCTTCTTTGGAAGGGCATTCTGGAAGCTCAGTGGATTTTGCTATTTTTTCCTTGCATTTAGCTGGGGCTTCATCTATTATAGGTGCTATTAATTTTATTTCTACTATTATTAATATACGTAGATATGGGGTAAGAATAGAGAAGGTTCCTTTATTTGTTTGATCAGTTCTAATTACAGCGGTTTTATTATTATTGTCTTTACCTGTATTAGCAGGTGCTATTACTATATTGTTAACTGATCGAAATTTTAATACTTCTTTTTTTGATCCAGCGGGAGGGGGGGATCCTATTTTATTTCAACATTTATTTTGATTTTTTGGTCATCCTGAGGTTTACATTTTAATTTTACCTGGTTTTGGTATTGTATCCCATGTAATTTGTGGGGTTGTAGGAAAGCGTGAACCTTTTGGAAATTTAGGTATAATTTATGCTATAGTGGGTATTGGGGGGATAGGATTTGTAGTTTGAGCTCATCATATATTTTCTGTGGGCATGGATGTTGATACACGGGCGTATTTTACTGCGGCCACTATAATTATTGCTGTTCCTACTGGAATTAAGGTTTTTAGTTGGATGGCAACATTACAAGGATCTTACTTTAAAATAGAGGGGGCTTTAATATGGTGTGTTGGATTTGTTTTTTTATTTACTTTAGGGGGGATTACTGGGGTAGTTTTATCTAATTCTTCTTTAGATATTGTTTTACATGACACTTATTATGTAGTGGCCCATTTTCATTATGTTCTTAGAATGGGGGCTGTATTTGCTATTTTAGGGGGTATTATTTATTGATTTCCTTTGTTTTTTGGGGTTATTTTGGATCCTAAAAAGGTTAAATTTCATTTTTATTTAATATTTATTGGGGTTAATATAACTTTT??
Nsheari_CiticoCrk_N839 ATGGTGATACCTATTTTAATTGGAGGTTTTGGCAATTGATTAGTTCCTTTAATGTTGGGGGCCCCGGATATAGCTTTTCCTCGTATAAATAATTTAAGTTTTTGGCTTTTGCCTCCCTCATTAATGTTGTTATTTATTTCTTCCATAGTAGAGATAGGAGTAGGGGCTGGGTGAACTATTTATCCTCCCCTCTCTTCTTTAGAAGGGCATTCCGGAAGCTCAGTGGATTTTGCTATTTTTTCCTTACATTTAGCTGGGGCTTCATCTATTATAGGTGCTATTAATTTTATTTCTACTATTATTAATATACGTAGATATGGGGTAAGAATAGAGAAGGTTCCTTTGTTTGTATGATCAGTTCTAATTACAGCGGTTTTATTATTATTATCTTTACCTGTATTAGCAGGTGCTATTACTATATTGTTAACTGATCGAAATTTTAATACTTCTTTTTTTGATCCAGCGGGAGGGGGGGATCCTATTTTATTTCAACATTTATTTTGATTTTTTGGTCATCCTGAGGTTTACATTTTAATTTTACCTGGTTTTGGTATTGTATCTCATGTAATTTGTGGGGTTGTAGGAAAGCGTGAACCTTTTGGGAATTTAGGAATAATTTATGCTATAGTGGGTATTGGGGGGATAGGATTTGTAGTTTGAGCTCATCATATATTTTCTGTGGGCATGGATGTTGATACACGGGCGTATTTTACTGCGGCCACTATAATTATTGCTGTTCCTACTGGAATTAAGGTTTTTAGTTGGATGGCTACATTACAAGGATCTTACTTTAAAATAGAGGGGGCTTTAATATGGTGTGTTGGATTTGTTTTTTTATTTACTTTAGGAGGGATTACTGGGGTAGTTTTATCTAATTCTTCTTTAGATATTGTTTTACATGATACTTATTATGTAGTGGCTCATTTTCATTATGTTCTTAGAATAGGGGCTGTATTTGCTATTTTAGGGGGTATTATTTATTGATTTCCTTTGTTTTTTGGTGTTATTTTGGATCCTAAAAAGGTTAAATTTCATTTTTATTTAATATTTATTGGGGTTAATATAACTTTT??
Nsheari_Cohutta_N826 ATGGTGATACCTATTTTAATTGGAGGTTTTGGAAATTGATTAGTTCCTTTAATGTTGGGGGCTCCAGATATAGCTTTTCCTCGTATAAATAATTTAAGTTTTTGGCTTTTGTTTCCCTCATTAATGTTATTATTTATTTCTTCTATAGTAGAGATAGGAGTAGGGGCTGGGTGAACTATTTATCCTCCCCTCTCTTCTTTGGAAGGGCATTCCGGAAGCTCAGTGGATTTTGCTATTTTTTCCTTGCATTTAGCTGGGGCTTCATCTATTATAGGTGCTATTAATTTTATTTCTACTATTATTAATATACGAAGATACGGGGTAAGAATAGAGAAGGTTCCTTTATTTGTTTGATCAGTTCTAATTACAGCGGTTTTATTATTATTGTCTTTACCTGTATTAGCAGGTGCTATTACTATATTGTTAACTGATCGAAATTTTAATACTTCTTTTTTTGATCCAGCGGGAGGGGGGGATCCTATTTTATTTCAACATTTATTTTGATTTTTTGGTCATCCTGAGGTTTACATTTTAATTTTACCTGGTTTTGGTATTGTATCTCATGTAATTTGTGGGGTTGTAGGAAAGCGTGAACCTTTTGGAAATTTAGGTATAATTTATGCTATAGTGGGTATTGGGGGGATAGGATTTGTAGTTTGAGCTCATCATATATTTTCTGTGGGCATGGATGTTGATACACGGGCGTATTTTACTGCGGCCACTATAATTATTGCTGTTCCTACTGGAATTAAGGTTTTTAGTTGGATGGCAACATTACAAGGATCTTACTTTAAAATAGAGGGGGCTTTAATATGGTGTGTTGGATTTGTTTTTTTATTTACTTTAGGGGGGATTACTGGGGTAGTTTTATCTAATTCTTCTTTAGATATTGTTTTACATGATACTTATTATGTAGTGGCCCATTTTCATTATGTTCTTAGAATGGGGGCTGTATTTGCTATTTTAGGGGGTATTATTTATTGATTTCCTTTGTTTTTTGGGGTTATTTTGGATCCTAAAAAGGTTAAATTTCATTTTTATTTAATATTTATTGGGGTTAATATAACTTTT??
Nsheari_JoyceKilmer_N091 ATGGTGATACCTATTTTAATTGGAGGTTTTGGAAATTGATTAGTCCCTTTAATGTTGGGGGCTCCAGATATAGCTTTTCCTCGTATAAATAATTTAAGTTTTTGGCTTTTGCCTCCTTCATTAATGTTATTATTTATTTCTTCCATAGTAGAGATAGGAGTAGGGGCTGGGTGAACTATTTATCCTCCCCTCTCTTCTTTGGAAGGGCATTCCGGAAGCTCAGTGGATTTTGCTATTTTTTCCTTACATTTAGCTGGGGCTTCATCTATTATAGGTGCTATTAATTTTATTTCTACTATTATTAATATACGTAGATATGGGGTAAGAATAGAGAAGGTTCCTTTATTTGTTTGATCAGTTTTAATTACAGCAGTTTTATTATTATTGTCTTTACCTGTATTAGCAGGTGCTATTACTATATTGTTAACTGATCGAAATTTTAATACTTCTTTTTTTGATCCAGCGGGAGGGGGGGATCCTATTTTATTTCAACATTTATTTTGATTTTTTGGTCATCCTGAGGTTTACATTTTAATTTTACCTGGTTTTGGTATTGTATCCCATGTAATTTGTGGGGTTGTAGGAAAGCGTGAACCTTTTGGAAATTTAGGTATAATTTATGCTATAGTGGGTATTGGGGGTATAGGATTTGTAGTTTGAGCTCATCATATATTTTCTGTGGGTATGGATGTTGATACACGGGCGTATTTTACTGCGGCCACTATAATTATTGCTGTTCCTACTGGAATTAAGGTTTTTAGTTGGATGGCAACATTACAAGGATCTTACTTTAAAATAGAGGGGGCTTTAATATGGTGTGTTGGATTTGTTTTTTTATTTACTTTAGGGGGGATTACTGGGGTAGTTTTATCTAATTCTTCTCTAGATATTGTTTTACATGATACTTATTATGTAGTGGCTCATTTTCATTATGTTCTTAGAATAGGGGCTGTATTTGCTATTTTAGGGGGTATTATTTATTGATTTCCTTTGTTTTTTGGTGTTATTTTAGACCCTAAGAAGGTTAAATTTCATTTTTATTTAATATTTATTGGGGTTAATATAACTTTT??
Nsheari_JoyceKilmer_N092_NODE ATGGTGATACCTATTTTAATTGGAGGTTTTGGAAATTGATTAGTTCCTTTAATGTTGGGGGCTCCAGATATAGCTTTTCCTCGTATAAATAATTTAAGTTTTTGGCTTTTGCCTCCTTCATTAATGTTATTATTTATTTCTTCCATAGTAGAAATAGGAGTAGGGGCTGGGTGAACTATTTATCCTCCCCTCTCTTCTTTGGAAGGGCATTCCGGAAGCTCAGTGGATTTTGCTATTTTTTCTTTGCATTTAGCTGGGGCTTCATCTATTATAGGGGCTATTAATTTTATTTCTACTATTATTAACATACGTAGATATGGGGTAAGAATAGAGAAGGTTCCTTTGTTTGTTTGATCAGTTCTAATTACAGCGGTTT????????????????????????????????????????????????????????????????????????????????????????????????????????????????????????????????????????????????????????????????????????????????????????????????????????????????????????????????????????????????????????????????????????????????????????????????????????????????????????????????????????????????????????????????????????????????????????????????????????????????????????????????????????????????????????????????????????????????????????????ATTACTGGGGTAGTTTTATCTAATTCTTCTTTAGATATTATTTTACATGATACTTATTATGTAGTGGCTCATTTTCATTATGTTCTTAGAATGGGGGCTGTATTTGCTATTTTAGGGGGTATTATTTATTGATTTCCTTTGTTTTTTGGTGTTATTTTGGATCCTAAAAAGGTTAAATTTCATTTTTATTTAATATTTATTGGGGTTAATATAACTTTT??
Nsheari_JoyceKilmer_N092 ATGGTGATACCTATTTTAATTGGAGGTTTTGGAAATTGATTAGTTCCTTTAATGTTGGGGGCTCCAGATATAGCTTTTCCTCGTATAAATAATTTAAGTTTTTGGCTTTTGCCTCCTTCATTAATGTTATTATTTATTTCTTCCATAGTAGAAATAGGAGTAGGGGCTGGGTGAACTATTTATCCTCCCCTCTCTTCTTTGGAAGGGCATTCCGGAAGCTCAGTGGATTTTGCTATTTTTTCTTTGCATTTAGCTGGGGCTTCATCTATTATAGGGGCTATTAATTTTATTTCTACTATTATTAACATACGTAGATATGGGGTAAGAATAGAGAAGGTTCCTTTGTTTGTTTGATCAGTTCTAATTACAGCGGTTTTATTATTATTGTCTTTACCTGTATTAGCAGGTGCTATTACTATGTTGTTAACGGATCGAAATTTTAATACTTCTTTTTTTGATCCAGCGGGAGGGGGGGATCCTATTTTATTTCAACATTTATTTTGATTTTTTGGTCATCCTGAGGTTTACATTTTAATTTTACCTGGTTTTGGTATTGTATCCCATGTAATTTGTGGGGTTGTAGGAAAGCGTGAACCTTTTGGAAATTTAGGTATAATTTATGCTATAGTGGGTATTGGGGGGATAGGATTTGTAGTTTGAGCTCATCATATATTTTCTGTGGGCATGGATGTTGATACACGGGCGTATTTTACTGCGGCCACTATAATTATTGCTGTTCCTACTGGGATTAAGGTTTTTAGTTGGATGGCAACGTTACAAGGATCTTATTTTAAAATAGAGGGGGCTTTAATGTGGTGTGTTGGATTTGTTTTTTTATTTACTTTAGGGGGGATTACTGGGGTAGTTTTATCTAATTCTTCTTTAGATATTATTTTACATGATACTTATTATGTAGTGGCTCATTTTCATTATGTTCTTAGAATGGGGGCTGTATTTGCTATTTTAGGGGGTATTATTTATTGATTTCCTTTGTTTTTTGGTGTTATTTTGGATCCTAAAAAGGTTAAATTTCATTTTTATTTAATATTTATTGGGGTTAATATAACTTTT??
Nsheari_SosebeeCove_N690 ATGGTGATACCTATTTTAATTGGAGGTTTTGGAAATTGATTAGTTCCTTTAATGTTGGGGGCTCCAGATATAGCTTTTCCTCGTATAAATAATTTAAGTTTTTGGCTTTTGCCCCCTTCATTAATATTATTATTTATTTCTTCCATAGTAGAGATAGGAGTAGGGGCTGGGTGAACTATTTATCCTCCCCTCTCTTCTTTGGAAGGGCATCCCGGAAGCTCAGTGGATTTTGCTATTTTTTCCTTGCATTTAGCTGGGGCTTCATCTATTATAGGTGCTATTAATTTTATTTCTACTATTATTAACATACGTAGATATGGGGTAAGAATAGAGAAGGTTCCTTTATTTGTTTGATCAGTTCTAATTACAGCGGTTTTATTGTTATTGTCTTTACCTGTATTAGCAGGTGCTATTACTATATTGTTAACTGATCGAAATTTTAATACTTCTTTTTTTGATCCAGCAGGAGGGGGGGATCCTATTTTATTTCAACATTTATTTTGATTTTTTGGTCATCCTGAGGTTTACATTTTAATTTTACCTGGTTTTGGTATTGTATCCCATGTAATTTGTGGGGTTGTAGGAAAGCGTGAACCTTTTGGAAATTTAGGTATAATTTATGCTATAGTGGGTATCGGGGGTATAGGATTTGTAGTTTGAGCTCATCATATATTTTCTGTGGGCATGGATGTTGATACACGGGCGTATTTTACTGCGGCCACTATAATTATTGCTGTTCCTACTGGAATTAAGGTTTTTAGTTGGATGGCAACATTACAAGGATCTTACTTTAAAATAGAGGGGGCTTTAATATGGTGTGTTGGATTTGTTTTTTTATTTACTTTAGGGGGTATTACTGGGGTAGTTTTATCTAATTCTTCTTTAGATATTGTTTTACATGATACTTATTATGTAGTGGCTCATTTTCATTATGTTCTTAGAATGGGGGCTGTATTTGCTATTTTAGGAGGTATTATTTATTGATTTCCTTTGTTTTTTGGTGTTATTTTGGATCCTAAAAAGGTTAAATTTCATTTTTATTTAATATTTATTGGGGTTAATATAACT?????
Nsheari_WrightCrk_N693 ATGGTGATACCTATTTTAATTGGAGGTTTTGGAAATTGATTAGTTCCTTTAATGTTGGGGGCTCCAGATATAGCTTTTCCTCGTATAAATAATTTAAGTTTTTGGCTTTTGCCTCCTTCATTAATGTTATTATTTATTTCTTCCATAGTAGAAATAGGAGTAGGGGCTGGGTGAACTATTTATCCTCCCCTCTCTTCTTTGGAAGGGCATTCCGGAAGCTCAGTGGATTTTGCTATTTTTTCTTTGCATTTAGCTGGGGCTTCATCTATTATAGGTGCTATTAATTTTATTTCTACTATTATTAACATACGTAGATATGGGGTAAGAATAGAGAAGGTTCCTTTGTTTGTTTGATCAGTTCTAATTACAGCGGTTTTATTATTATTGTCTTTACCTGTATTAGCAGGTGCTATTACTATGTTGTTAACTGATCGAAATTTTAATACTTCTTTTTTTGATCCAGCGGGAGGGGGGGATCCTATTTTATTTCAACATTTATTTTGATTTTTTGGTCATCCTGAGGTTTACATTTTAATTTTACCCGGTTTTGGTATTGTATCCCATGTAATTTGTGGAGTTGTGGGAAAGCGTGAACCTTTTGGAAATTTAGGTATAATTTATGCTATAGTGGGTATTGGGGGGATAGGATTTGTAGTTTGAGCTCATCATATATTTTCTGTGGGCATGGATGTTGATACACGGGCGTATTTTACTGCGGCCACTATAATTATTGCTGTTCCTACTGGTATTAAGGTTTTTAGTTGGATGGCAACGTTACAAGGATCTTATTTTAAAATAGAGGGGGCTTTAATATGGTGTGTTGGATTTGTTTTTTTATTTACTTTAGGGGGGATTACTGGGGTAGTTTTATCTAATTCTTCTTTAGATATTGTTTTACATGATACTTATTATGTAGTGGCTCATTTTCATTATGTTCTTAGAATGGGGGCTGTATTTGCTATTTTAGGGGGTATTATTTATTGATTTCCTTTGTTTTTTGGTGTTATTTTGGATCCTAAAAAGGTTAAATTTCATTTTTATTTAATATTTATTGGGGTTAATATAACTTTT??
Nstupkai_BlowholeWOS_N285 ATAGTGATACCTATTTTAATTGGGGGTTTTGGTAATTGGTTAGTCCCTTTAATATTGGGAGCTCCTGATATAGCTTTTCCTCGTATAAATAATTTAAGTTTTTGACTTTTACCTCCTTCATTGTTGTTATTGTTTATTTCTTCTATAGTAGAAATAGGGGTAGGGGCTGGATGGACTATTTATCCTCCCCTTTCTTCTTTGGAAGGGCATTCTGGGAGATCAGTGGATTTTGCTATTTTTTCTTTGCATTTAGCTGGGGCTTCATCTATTATAGGGGCTATTAATTTTATTTCTACTATTATTAATATACGGAGATATGGGGTAAGAATAGAGAAGGTCCCTTTATTTGTCTGGTCAGTTTTAATTACAGCGGTTTTATTATTGCTATCTTTACCTGTTTTAGCAGGTGCTATTACGATGTTGTTAACTGATCGAAATTTTAATACTTCTTTTTTTGACCCAGCTGGGGGGGGGGATCCTATTTTATTTCAACATTTATTTTGATTTTTTGGTCACCCTGAAGTTTATATTTTGATTTTACCTGGTTTTGGTATTGTATCTCATGTAATTTGTGGGGTTGTAGGGAAGCGTGAACCGTTTGGAAACTTAGGTATAATTTATGCTATAGTAGGGATTGGAGGAATAGGGTTTGTAGTCTGAGCTCATCATATATTTTCTGTTGGTATAGATGTTGACACACGGGCGTATTTTACTGCGGCTACTATAATTATTGCTGTTCCTACTGGAATTAAGGTTTTTAGTTGAATGGCAACATTACAAGGATCTTACTTTAAAATAGAGGGGGCTTTAATGTGGTGTGTTGGATTTGTTTTTTTATTTACTTTAGGGGGGATTACTGGGGTAGTTTTATCTAATTCTTCTTTAGATATTGTTTTACATGACACTTATTATGTAGTGGCTCATTTTCATTATGTCCTTAGAATAGGGGCTGTTTTTGCTATTTTAGGGGGTATTGTTTATTGGTTTCCTTTATTTTTTGGGGTTATTTTGGATTCTAAAAAGGTTAAATTTCATTTTTATCTAATATTTATTGGGGTTAATATAACTTTT??
Nstupkai_Blowing_N356 ???????????????????????????????????????????????????????????????????????????????????????????????????????????????????????????????????????????????????????????????GTAGGGGCTGGATGGACTATTTATCCTCCCCTTTCTTCTTTGGAAGGGCATTCTGGGAGATCAGTGGATTTTGCTATTTTTTCTTTGCATTTAGCTGGGGCTTCATCTATTATAGGGGCTATTAATTTTATTTCTACTATTATTAATATACGGAGATATGGGGTAAGAATAGAGAAGGTTCCTTTATTTGTCTGGTCAGTTCTAATTACAGCGGTTTTATTATTACTATCTTTACCTGTTTTAGCAGGTGCTATTACGATGTTGTTAACTGATCGAAATTTTAATACTTCTTTTTTTGACCCAGCTGGGGGGGGGGATCCTATTTTATTTCAACATTTATTTTGATTTTTTGGTCACCCTGAAGTTTATATTTTGATTTTACCTGGTTTTGGTATTGTATCTCATGTAATTTGTGGGGTTGTAGGGAAGCGTGAACCGTTTGGAAACTTAGGTATAATTTATGCTATAGTAGGGATTGGAGGAATAGGGTTTGTAGTCTGAGCTCATCATATATTTTCTGTTGGTATAGATGTTGACACACGGGCGTATTTTACTGCGGCTACTATAATTATTGCTGTTCCTACTGGAATTAAGGTTTTTAGTTGAATGGCAACATTACAAGGATCTTATTTTAAAATAGAGGGGGCTTTAATGTGGTGTGTTGGATTTGTTTTTTTATTTACTTTAGGGGGGATTACTGGGGTGGTTTTATCTAATTCTTCTTTAGATATTGTTTTACATGACACTTATTATGTAGTGGCTCATTTTCATTATGTCCTTAGAATAGGGGCTGTTTTTGCTATTTTAGGGGGTATTGTTTATTGGTTTCC????????????????????????????????????????????????????????????????????????????????????
Nstupkai_LittleRiver_N293 ???????????????????????????????????????????????????????????????????????????????????????????????????????????????????????????????????????????????????????????????GTAGGGGCTGGATGGACTATTTATCCTCCCCTTTCTTCTTTGGAAGGGCATTCTGGGAGATCAGTGGATTTTGCTATTTTTTCTTTGCATTTAGCTGGGGCTTCATCTATTATAGGGGCTATTAATTTTATTTCTACTATTATTAATATACGGAGATATGGGGTAAGAATAGAGAAGGTTCCTTTATTTGTCTGGTCAGTTCTAATTACAGCGGTTTTATTATTACTATCTTTACCTGTTTTAGCAGGTGCTATTACGATGTTGTTAACTGATCGAAATTTTAATACTTCTTTTTTTGATCCAGCTGGGGGGGGGGATCCTATTTTATTTCAACATTTATTTTGATTTTTTGGTCACCCTGAAGTTTATATTTTGATTTTACCTGGTTTTGGTATTGTATCTCATGTAATTTGTGGGGTTGTAGGGAAGCGTGAACCGTTTGGAAACTTAGGTATAATTTATGCTATAGTGGGGATTGGAGGAATAGGGTTTGTAGTCTGAGCTCATCATATATTTTCTGTTGGTATAGATGTTGATACACGGGCGTATTTTACTGCGGCTACTATAATTATTGCTGTTCCTACTGGGATTAAGGTTTTTAGTTGAATGGCAACATTACAAGGATCTTATTTTAAAATAGAGGGGGCTTTAATGTGGTGTGTTGGATTTGTTTTTTTATTTACTTTAGGGGGGATTACTGGGGTAGTTTTATCTAATTCTTCTTTAGATATTGTTTTACATGACACTTATTATGTAGTGGCTCATTTTCATTATGTCCTTAGAATAGGGGCTGTTTTTGCTATTTTAGGGGGTATTGTTTATTGGTTTCCT???????????????????????????????????????????????????????????????????????????????????
