# Supplementary material for: ﻿New species in old mountains: integrative taxonomy reveals ten new species and extensive short-range endemism in Nesticus spiders (Araneae, Nesticidae) from the southern Appalachian Mountains
Source: Zookeys. 2023 Feb 3;1145:1–130. doi: 10.3897/zookeys.1145.96724 (PMC10208238; doi:10.3897/zookeys.1145.96724)
Supplement: Supplementary material 4 — Input alignments, analysis log files, and output tree files [file zookeys-1145-001_article-96724__-s004.zip › UCE_ASTRAL_output_filet=4 copy]

================== ASTRAL ===================== 

This is ASTRAL version 5.7.8
Gene trees are treated as unrooted
801 trees read from test_data/Nesticus_loci.treefile.tre
index0
All output trees will be *arbitrarily* rooted at Nsilvestrii_Hellgate_N1108

======== Running the main analysis
Number of taxa: 97 (97 species)
Taxa: [Nsilvestrii_Hellgate_N1108, Nesticus_nahaunus_Mexico_G2881, Narcheri_Cheaha_N023, Narcheri_MillShoalCreek_N727, Npecki_HaskellSims_G3697, Npecki_HurricaneMazeCave_G2100, Nstygius_ObeLee_N0656, Nstygius_RavenB_N1022, Ncarteri_div__RainbowCave_G2089, Ncressleri_AndersonSpringCave_G2075, Ncressleri_PigeonCave_G2077, Nsilvanus_Elijay_N395, Nsilvanus_GermanyCove_N1017, Nsilvanus_HeboMtn_N1029, Nbarri_eyed_ClayCave_G2082, Npaynei_Grindstaff_N646, Npaynei_NorrisDamCave_N348, Nroanensis_N_CarversGap_N928, Nroanensis_IngramBranch_N926, Npaynei_UnakaMtns_N943, Nroanensis_RoanHighBluff_N762, Nholsingeri_BrumleyCrk_N916, Nholsingeri_PondCave_N541, Nmimus_NealsSink_N329, Nmimus_Straleys_N625, Ntennessensis_IndianCave_N052, Ncarolinensis_Grandfather_N218, Ncarolinensis_LinvilleCaverns_N227, Ndilutus_GrassyCreek_N670, Ndilutus_StarveRockCave_G3174, Ntennessensis_Watauga_N1046, Ncherokee_BallhootScar_N193, Ncherokee_BalsamMtn_N891, Ncherokee_SIndianCrk_N681, Nbrimleyi_NewberryCr_N984, Nbrimleyi_RumblingBald_N241, Ncanei_Egypt_N958, Ncrosbyi_PricesCrk_N1143, Ncrosbyi_MtMitchell_N210, Ncrosbyi_ShufordCrk_N1148, Nesticus_gertschi_N806_gr_nasicus, Ngertschi_CedarCreek_N351, Ngertschi_FrenchBroad_N968, Ngertschi_HickoryNutGap_N810, Ntempletoni_ScronceCreekRd_N1223, Ntempletoni_BaldMtns_N950, Ntempletoni_ClarksCreek_N945, Nnasicus_CaneyFork_N171, Nnasicus_CoweeTrain_N189, Nnasicus_ConnosteeFalls_N696, Ncarteri_English_N031, Ncooperi_NantRiverGorge_N682, Ngeorgia_Sittons_N073, Nlula_LulaFallsCave_G2084, Nlula_BeeRockCave_G2091, Ncarteri_PilotMtn_G2185, Ncarteri_WeberCty_N1044, Nstupkai_Blowing_N356, Nstupkai_LittleRiver_N293, Ncooperi_RockCrRoad_N1160, Ndellingeri_BullpenBridge_N109, Ndellingeri_WhitewFalls_N887, Nfridelli_LittlePigeon_N262, Njonesi_CaveSpringCave_N390, Nreclusus_Newfound_N259, Nperlakyi_SChimneys_N1079, Nperlakyi_SChimneys_N1080, Nsheari_BaldRiver_N1168, Nsheari_Cohutta_N826, Nsheari_JoyceKilmer_N092, Nbarri_Bishop_N1072, Nbarri_LostCoveCave_N0065, Nfurtivus_HugdenBranch_G3175, Nfurtivus_RaccoonMtn_N1026, Nbishopi_PoleCr_Chattooga_N885, Nbishopi_StandingIndian_N131, Nreclusus_Smokemont_N1020, Ncooperi_CheoahDam_N1122, Ncarteri_Pitchfork_N363, Ncooperi_BeaverCrk_N1002, Ncooperi_BrasstBald_N824, Nreclusus_Clingmans_N252, Nreclusus_Noland_N1051, Ncoylei_Apalachia_N1195, Ncoylei_TiptonCreek_N837, Ncoylei_DinkinCove_N1118, Nbarrowsi_Gregorys_N270, Nbarrowsi_Tuckaleechee_N360, Nlowderi_ChestnutBranch_N731, Nlowderi_upperFiresCreek_N820, Nstupkai_BlowholeWOS_N285, Nesticus_Japan_G2153, Npecki_Monteagle_N062, Ntennessensis_LittleStony_N645, Nbishopi_DryFalls_N150, Ncarteri_LaurelCave_nearTYPE_N0296, Nesticella_sp_GH1210]
Taxon occupancy: {Ngertschi_FrenchBroad_N968=736, Ncoylei_Apalachia_N1195=754, Nroanensis_RoanHighBluff_N762=733, Nbarrowsi_Tuckaleechee_N360=752, Ndellingeri_WhitewFalls_N887=763, Ncherokee_BalsamMtn_N891=742, Ncooperi_BeaverCrk_N1002=737, Ndilutus_StarveRockCave_G3174=733, Ncooperi_NantRiverGorge_N682=722, Ntempletoni_ScronceCreekRd_N1223=745, Ncherokee_SIndianCrk_N681=706, Nmimus_Straleys_N625=743, Npecki_HaskellSims_G3697=724, Nfurtivus_HugdenBranch_G3175=741, Nlowderi_upperFiresCreek_N820=697, Ncooperi_RockCrRoad_N1160=737, Nesticus_Japan_G2153=590, Ncarolinensis_Grandfather_N218=712, Ntempletoni_ClarksCreek_N945=750, Nnasicus_ConnosteeFalls_N696=758, Ncarteri_Pitchfork_N363=746, Nsilvanus_HeboMtn_N1029=739, Ntennessensis_LittleStony_N645=695, Ncrosbyi_ShufordCrk_N1148=741, Narcheri_MillShoalCreek_N727=645, Nesticella_sp_GH1210=188, Ncarteri_English_N031=749, Nstygius_ObeLee_N0656=724, Nreclusus_Smokemont_N1020=733, Nbrimleyi_RumblingBald_N241=737, Nnasicus_CaneyFork_N171=727, Nlowderi_ChestnutBranch_N731=730, Nsilvanus_Elijay_N395=746, Ntempletoni_BaldMtns_N950=743, Npaynei_UnakaMtns_N943=729, Nstupkai_BlowholeWOS_N285=732, Nsheari_BaldRiver_N1168=735, Narcheri_Cheaha_N023=705, Nbarri_LostCoveCave_N0065=761, Ncressleri_AndersonSpringCave_G2075=717, Ncarteri_WeberCty_N1044=761, Nfridelli_LittlePigeon_N262=763, Npecki_Monteagle_N062=732, Ngeorgia_Sittons_N073=753, Nlula_BeeRockCave_G2091=725, Nbishopi_PoleCr_Chattooga_N885=643, Npaynei_NorrisDamCave_N348=748, Nreclusus_Noland_N1051=747, Ncressleri_PigeonCave_G2077=716, Ndellingeri_BullpenBridge_N109=626, Ncoylei_TiptonCreek_N837=749, Nsheari_Cohutta_N826=758, Nfurtivus_RaccoonMtn_N1026=750, Nholsingeri_BrumleyCrk_N916=729, Nesticus_gertschi_N806_gr_nasicus=90, Ncarolinensis_LinvilleCaverns_N227=619, Nstupkai_Blowing_N356=747, Nsilvanus_GermanyCove_N1017=718, Nperlakyi_SChimneys_N1080=732, Nholsingeri_PondCave_N541=748, Ngertschi_CedarCreek_N351=714, Nstygius_RavenB_N1022=724, Nsilvestrii_Hellgate_N1108=655, Ndilutus_GrassyCreek_N670=704, Nroanensis_N_CarversGap_N928=744, Ncoylei_DinkinCove_N1118=736, Nbarrowsi_Gregorys_N270=753, Nbarri_eyed_ClayCave_G2082=746, Ncrosbyi_PricesCrk_N1143=718, Nbarri_Bishop_N1072=745, Ncooperi_CheoahDam_N1122=758, Njonesi_CaveSpringCave_N390=726, Nbishopi_DryFalls_N150=757, Nperlakyi_SChimneys_N1079=756, Nnasicus_CoweeTrain_N189=599, Npaynei_Grindstaff_N646=744, Ncooperi_BrasstBald_N824=695, Ncarteri_PilotMtn_G2185=765, Ncarteri_LaurelCave_nearTYPE_N0296=692, Ntennessensis_Watauga_N1046=749, Npecki_HurricaneMazeCave_G2100=706, Nstupkai_LittleRiver_N293=744, Ngertschi_HickoryNutGap_N810=746, Nmimus_NealsSink_N329=663, Nreclusus_Newfound_N259=692, Nbishopi_StandingIndian_N131=760, Ncanei_Egypt_N958=721, Nlula_LulaFallsCave_G2084=757, Ntennessensis_IndianCave_N052=728, Nesticus_nahaunus_Mexico_G2881=719, Nbrimleyi_NewberryCr_N984=735, Ncherokee_BallhootScar_N193=756, Ncarteri_div__RainbowCave_G2089=731, Ncrosbyi_MtMitchell_N210=734, Nroanensis_IngramBranch_N926=733, Nreclusus_Clingmans_N252=749, Nsheari_JoyceKilmer_N092=691}
Number of gene trees: 801
801 trees have missing taxa
Calculating quartet distance matrix (for completion of X)
Species tree distances calculated ...
Will attempt to complete bipartitions from X before adding using a distance matrix.
Building set of clusters (X) from gene trees 
------------------------------
gradient0: 31503
Number of Clusters after addition by distance: 31503
calculating extra bipartitions to be added at level 1 ...
Adding to X using resolutions of greedy consensus ...
Limit for sigma of degrees:2475
polytomy size limit : 26
discarded polytomies:  [3, 3, 3, 4, 4, 4, 4, 4, 4, 4, 4, 5, 6, 6, 8, 11, 26]
Threshold 0.0:
Threshold 0.01:
Threshold 0.02:
Threshold 0.05:
polytomy of size 5; rounds with additions with at least 5 support: 0; clusters: 31503
polytomy of size 3; rounds with additions with at least 5 support: 0; clusters: 31503
Threshold 0.1:
polytomy of size 6; rounds with additions with at least 5 support: 0; clusters: 31503
polytomy of size 4; rounds with additions with at least 5 support: 0; clusters: 31503
polytomy of size 4; rounds with additions with at least 5 support: 0; clusters: 31503
Threshold 0.2:
polytomy of size 4; rounds with additions with at least 5 support: 0; clusters: 31503
polytomy of size 4; rounds with additions with at least 5 support: 0; clusters: 31503
polytomy of size 3; rounds with additions with at least 5 support: 0; clusters: 31503
polytomy of size 8; rounds with additions with at least 5 support: 0; clusters: 31503
polytomy of size 11; rounds with additions with at least 5 support: 0; clusters: 31503
Threshold 0.3333333333333333:
polytomy of size 3; rounds with additions with at least 5 support: 0; clusters: 31503
polytomy of size 6; rounds with additions with at least 5 support: 0; clusters: 31503
polytomy of size 4; rounds with additions with at least 5 support: 0; clusters: 31503
polytomy of size 4; rounds with additions with at least 5 support: 0; clusters: 31503
polytomy of size 4; rounds with additions with at least 5 support: 0; clusters: 31503
polytomy of size 4; rounds with additions with at least 5 support: 0; clusters: 31503
polytomy of size 26; rounds with additions with at least 5 support: 0; clusters: 31503
max k is :0
Number of Clusters after addition by greedy: 31503
gradient0 in heuristiic: 31503
partitions formed in 8.266 secs
Dynamic Programming starting after 8.266 secs
Using tree-based weight calculation.
Using polytree-based weight calculation.
Polytree max score: 1802082886
Polytree building time: 0.229 seconds.
Number of quartet trees in the gene trees: 1802082886
Size of largest cluster: 97
Greedy score: 1112653540
estimationFactor: 1.6196262549077047
Sub-optimal score: 1238646439
Calculated 100000 weights; time (seconds): 160
Total Number of elements weighted: 147434
Normalized score (portion of input quartet trees satisfied before correcting for multiple individuals): 0.7499422232457736
Optimization score: 1351458046
Optimal tree inferred in 237.926 secs.
(Ncrosbyi_ShufordCrk_N1148,(Ncrosbyi_MtMitchell_N210,(Ncrosbyi_PricesCrk_N1143,((Ncanei_Egypt_N958,((Nesticus_gertschi_N806_gr_nasicus,Ngertschi_HickoryNutGap_N810),(Ngertschi_CedarCreek_N351,Ngertschi_FrenchBroad_N968))),(((Nbrimleyi_NewberryCr_N984,Nbrimleyi_RumblingBald_N241),(Ntempletoni_BaldMtns_N950,(Ntempletoni_ScronceCreekRd_N1223,Ntempletoni_ClarksCreek_N945))),((Nnasicus_ConnosteeFalls_N696,(Nnasicus_CaneyFork_N171,Nnasicus_CoweeTrain_N189)),(((Nsilvanus_GermanyCove_N1017,(Nsilvanus_Elijay_N395,Nsilvanus_HeboMtn_N1029)),((Ncherokee_SIndianCrk_N681,(Ncherokee_BallhootScar_N193,Ncherokee_BalsamMtn_N891)),((((Nholsingeri_BrumleyCrk_N916,Nholsingeri_PondCave_N541),(Nmimus_NealsSink_N329,Nmimus_Straleys_N625)),((Ndilutus_GrassyCreek_N670,Ndilutus_StarveRockCave_G3174),(Ntennessensis_LittleStony_N645,(Ntennessensis_IndianCave_N052,Ntennessensis_Watauga_N1046)))),((Ncarolinensis_Grandfather_N218,Ncarolinensis_LinvilleCaverns_N227),((Nroanensis_N_CarversGap_N928,Nroanensis_RoanHighBluff_N762),(Npaynei_UnakaMtns_N943,(Npaynei_Grindstaff_N646,(Nroanensis_IngramBranch_N926,(Nbarri_eyed_ClayCave_G2082,Npaynei_NorrisDamCave_N348))))))))),(((Nesticus_nahaunus_Mexico_G2881,(Nsilvestrii_Hellgate_N1108,(Nesticus_Japan_G2153,Nesticella_sp_GH1210))),((Nstygius_ObeLee_N0656,Nstygius_RavenB_N1022),((Ncressleri_AndersonSpringCave_G2075,Ncressleri_PigeonCave_G2077),(Ncarteri_div__RainbowCave_G2089,((Narcheri_Cheaha_N023,Narcheri_MillShoalCreek_N727),(Npecki_Monteagle_N062,(Npecki_HaskellSims_G3697,Npecki_HurricaneMazeCave_G2100))))))),(((Ncoylei_TiptonCreek_N837,(Ncoylei_Apalachia_N1195,Ncoylei_DinkinCove_N1118)),((Nbarrowsi_Gregorys_N270,Nbarrowsi_Tuckaleechee_N360),(Nlowderi_ChestnutBranch_N731,Nlowderi_upperFiresCreek_N820))),(((Nfurtivus_HugdenBranch_G3175,Nfurtivus_RaccoonMtn_N1026),(Nbarri_Bishop_N1072,Nbarri_LostCoveCave_N0065)),(((Ngeorgia_Sittons_N073,(Nlula_LulaFallsCave_G2084,Nlula_BeeRockCave_G2091)),(Ncarteri_Pitchfork_N363,(Ncarteri_English_N031,(Ncarteri_LaurelCave_nearTYPE_N0296,(Ncarteri_PilotMtn_G2185,Ncarteri_WeberCty_N1044))))),((Nsheari_JoyceKilmer_N092,(Nsheari_BaldRiver_N1168,Nsheari_Cohutta_N826)),(((Ndellingeri_BullpenBridge_N109,Ndellingeri_WhitewFalls_N887),(Nfridelli_LittlePigeon_N262,(Njonesi_CaveSpringCave_N390,(Nperlakyi_SChimneys_N1079,Nperlakyi_SChimneys_N1080)))),(Ncooperi_RockCrRoad_N1160,(Ncooperi_CheoahDam_N1122,((Nreclusus_Newfound_N259,Nreclusus_Smokemont_N1020),(((Nreclusus_Clingmans_N252,Nreclusus_Noland_N1051),(Ncooperi_NantRiverGorge_N682,(Ncooperi_BeaverCrk_N1002,Ncooperi_BrasstBald_N824))),((Nstupkai_Blowing_N356,Nstupkai_LittleRiver_N293),(Nstupkai_BlowholeWOS_N285,(Nbishopi_StandingIndian_N131,(Nbishopi_PoleCr_Chattooga_N885,Nbishopi_DryFalls_N150)))))))))))))))))))));
Final quartet score is: 1351458046
Final normalized quartet score is: 0.7499422232457736
Extended species tree:
(Nsilvestrii_Hellgate_N1108,((Nesticus_Japan_G2153,Nesticella_sp_GH1210)'[pp1=1;pp2=0;pp3=0]':3.8985999850960074,(Nesticus_nahaunus_Mexico_G2881,(((Nstygius_ObeLee_N0656,Nstygius_RavenB_N1022)'[pp1=1;pp2=0;pp3=0]':5.42934562895445,((Ncressleri_AndersonSpringCave_G2075,Ncressleri_PigeonCave_G2077)'[pp1=1;pp2=0;pp3=0]':6.094321932547698,(Ncarteri_div__RainbowCave_G2089,((Narcheri_Cheaha_N023,Narcheri_MillShoalCreek_N727)'[pp1=1;pp2=0;pp3=0]':3.6267433899756587,(Npecki_Monteagle_N062,(Npecki_HaskellSims_G3697,Npecki_HurricaneMazeCave_G2100)'[pp1=0.92;pp2=0.07;pp3=0.01]':0.060627639823158525)'[pp1=1;pp2=0;pp3=0]':3.0628275732825965)'[pp1=1;pp2=0;pp3=0]':1.4760917137300693)'[pp1=0.89;pp2=0.11;pp3=0]':0.09127931275499561)'[pp1=1;pp2=0;pp3=0]':0.40606611111172775)'[pp1=1;pp2=0;pp3=0]':1.1764305709416794,((((Ncoylei_TiptonCreek_N837,(Ncoylei_Apalachia_N1195,Ncoylei_DinkinCove_N1118)'[pp1=1;pp2=0;pp3=0]':0.3215741839275415)'[pp1=1;pp2=0;pp3=0]':3.511733473609518,((Nbarrowsi_Gregorys_N270,Nbarrowsi_Tuckaleechee_N360)'[pp1=1;pp2=0;pp3=0]':3.058617792670149,(Nlowderi_ChestnutBranch_N731,Nlowderi_upperFiresCreek_N820)'[pp1=1;pp2=0;pp3=0]':3.859513329938884)'[pp1=0.82;pp2=0.17;pp3=0.01]':0.053753503222806046)'[pp1=1;pp2=0;pp3=0]':0.26499560804362055,(((Nfurtivus_HugdenBranch_G3175,Nfurtivus_RaccoonMtn_N1026)'[pp1=1;pp2=0;pp3=0]':4.973366902723231,(Nbarri_Bishop_N1072,Nbarri_LostCoveCave_N0065)'[pp1=1;pp2=0;pp3=0]':3.882020036697643)'[pp1=1;pp2=0;pp3=0]':0.12401494390078559,(((Ngeorgia_Sittons_N073,(Nlula_LulaFallsCave_G2084,Nlula_BeeRockCave_G2091)'[pp1=1;pp2=0;pp3=0]':2.451129479917761)'[pp1=1;pp2=0;pp3=0]':1.8697188382577852,(Ncarteri_Pitchfork_N363,(Ncarteri_English_N031,(Ncarteri_LaurelCave_nearTYPE_N0296,(Ncarteri_PilotMtn_G2185,Ncarteri_WeberCty_N1044)'[pp1=0.73;pp2=0.18;pp3=0.09]':0.03417917580549889)'[pp1=1;pp2=0;pp3=0]':0.18744808184066586)'[pp1=1;pp2=0;pp3=0]':0.7858634071196897)'[pp1=1;pp2=0;pp3=0]':0.8447772526482504)'[pp1=1;pp2=0;pp3=0]':0.27705071194580805,((Nsheari_JoyceKilmer_N092,(Nsheari_BaldRiver_N1168,Nsheari_Cohutta_N826)'[pp1=0.63;pp2=0.29;pp3=0.08]':0.0314516385383784)'[pp1=1;pp2=0;pp3=0]':2.2533652249250715,(((Ndellingeri_BullpenBridge_N109,Ndellingeri_WhitewFalls_N887)'[pp1=1;pp2=0;pp3=0]':2.4786706431237238,(Nfridelli_LittlePigeon_N262,(Njonesi_CaveSpringCave_N390,(Nperlakyi_SChimneys_N1079,Nperlakyi_SChimneys_N1080)'[pp1=1;pp2=0;pp3=0]':1.893431928298464)'[pp1=0.47;pp2=0.41;pp3=0.11]':0.01796166301093059)'[pp1=1;pp2=0;pp3=0]':0.1279688753018675)'[pp1=1;pp2=0;pp3=0]':0.7241064873033016,(Ncooperi_RockCrRoad_N1160,(Ncooperi_CheoahDam_N1122,((Nreclusus_Newfound_N259,Nreclusus_Smokemont_N1020)'[pp1=1;pp2=0;pp3=0]':0.3729200652877506,(((Nreclusus_Clingmans_N252,Nreclusus_Noland_N1051)'[pp1=1;pp2=0;pp3=0]':0.15129504473570243,(Ncooperi_NantRiverGorge_N682,(Ncooperi_BeaverCrk_N1002,Ncooperi_BrasstBald_N824)'[pp1=1;pp2=0;pp3=0]':0.16987354727530685)'[pp1=1;pp2=0;pp3=0]':0.6058410363694359)'[pp1=0.96;pp2=0.01;pp3=0.04]':0.06223516571724676,((Nstupkai_Blowing_N356,Nstupkai_LittleRiver_N293)'[pp1=1;pp2=0;pp3=0]':0.31405254549352085,(Nstupkai_BlowholeWOS_N285,(Nbishopi_StandingIndian_N131,(Nbishopi_PoleCr_Chattooga_N885,Nbishopi_DryFalls_N150)'[pp1=1;pp2=0;pp3=0]':0.11441018806932902)'[pp1=1;pp2=0;pp3=0]':0.6012991776309129)'[pp1=1;pp2=0;pp3=0]':0.10158294763052532)'[pp1=1;pp2=0;pp3=0]':0.18125380602446164)'[pp1=0.4;pp2=0.03;pp3=0.57]':0.030404997969821712)'[pp1=0.59;pp2=0.38;pp3=0.02]':0.04097000483121824)'[pp1=1;pp2=0;pp3=0]':0.12174899015885181)'[pp1=1;pp2=0;pp3=0]':0.6336013863194492)'[pp1=1;pp2=0;pp3=0]':0.12769312578397163)'[pp1=1;pp2=0;pp3=0]':0.35633686536607917)'[pp1=0.99;pp2=0;pp3=0.01]':0.09105171407715293)'[pp1=1;pp2=0;pp3=0]':0.18805730941765497)'[pp1=1;pp2=0;pp3=0]':0.44447715782643743,(((Nsilvanus_GermanyCove_N1017,(Nsilvanus_Elijay_N395,Nsilvanus_HeboMtn_N1029)'[pp1=0.61;pp2=0.2;pp3=0.19]':0.022983532727251076)'[pp1=1;pp2=0;pp3=0]':1.8836884861149072,((Ncherokee_SIndianCrk_N681,(Ncherokee_BallhootScar_N193,Ncherokee_BalsamMtn_N891)'[pp1=1;pp2=0;pp3=0]':0.24347361144167234)'[pp1=1;pp2=0;pp3=0]':0.4436421599789295,((((Nholsingeri_BrumleyCrk_N916,Nholsingeri_PondCave_N541)'[pp1=1;pp2=0;pp3=0]':2.0357594913096975,(Nmimus_NealsSink_N329,Nmimus_Straleys_N625)'[pp1=1;pp2=0;pp3=0]':1.4721398090301552)'[pp1=1;pp2=0;pp3=0]':0.37613037618613104,((Ndilutus_GrassyCreek_N670,Ndilutus_StarveRockCave_G3174)'[pp1=1;pp2=0;pp3=0]':1.7198396627629073,(Ntennessensis_LittleStony_N645,(Ntennessensis_IndianCave_N052,Ntennessensis_Watauga_N1046)'[pp1=1;pp2=0;pp3=0]':0.09279211300568255)'[pp1=0.97;pp2=0.02;pp3=0]':0.07271718921870199)'[pp1=1;pp2=0;pp3=0]':1.009559256815111)'[pp1=0.6;pp2=0.27;pp3=0.13]':0.02170193030750228,((Ncarolinensis_Grandfather_N218,Ncarolinensis_LinvilleCaverns_N227)'[pp1=1;pp2=0;pp3=0]':0.7909292486518935,((Nroanensis_N_CarversGap_N928,Nroanensis_RoanHighBluff_N762)'[pp1=0.99;pp2=0;pp3=0]':0.08082541872948783,(Npaynei_UnakaMtns_N943,(Npaynei_Grindstaff_N646,(Nroanensis_IngramBranch_N926,(Nbarri_eyed_ClayCave_G2082,Npaynei_NorrisDamCave_N348)'[pp1=1;pp2=0;pp3=0]':0.2377358619089789)'[pp1=1;pp2=0;pp3=0]':0.14075202314206636)'[pp1=1;pp2=0;pp3=0]':0.15797900410407312)'[pp1=1;pp2=0;pp3=0]':0.18237892053262322)'[pp1=1;pp2=0;pp3=0]':1.3003257996271531)'[pp1=0.85;pp2=0.13;pp3=0.01]':0.05224241653697424)'[pp1=1;pp2=0;pp3=0]':0.7598894465140167)'[pp1=1;pp2=0;pp3=0]':0.19546875333587496)'[pp1=1;pp2=0;pp3=0]':0.6170074740260179,((Nnasicus_ConnosteeFalls_N696,(Nnasicus_CaneyFork_N171,Nnasicus_CoweeTrain_N189)'[pp1=1;pp2=0;pp3=0]':0.5571450165321831)'[pp1=1;pp2=0;pp3=0]':1.94783898760118,(((Nbrimleyi_NewberryCr_N984,Nbrimleyi_RumblingBald_N241)'[pp1=1;pp2=0;pp3=0]':0.31972236536175935,(Ntempletoni_BaldMtns_N950,(Ntempletoni_ScronceCreekRd_N1223,Ntempletoni_ClarksCreek_N945)'[pp1=1;pp2=0;pp3=0]':0.2831660774090636)'[pp1=1;pp2=0;pp3=0]':0.4318237488593091)'[pp1=1;pp2=0;pp3=0]':0.9935728650088584,((Ncanei_Egypt_N958,((Nesticus_gertschi_N806_gr_nasicus,Ngertschi_HickoryNutGap_N810)'[pp1=0.66;pp2=0.19;pp3=0.15]':0.07298220039167076,(Ngertschi_CedarCreek_N351,Ngertschi_FrenchBroad_N968)'[pp1=1;pp2=0;pp3=0]':0.5405501375196067)'[pp1=1;pp2=0;pp3=0]':0.4608065842437391)'[pp1=1;pp2=0;pp3=0]':0.2511976995109899,(Ncrosbyi_PricesCrk_N1143,(Ncrosbyi_MtMitchell_N210,Ncrosbyi_ShufordCrk_N1148)'[pp1=1;pp2=0;pp3=0]':0.4734846226683721)'[pp1=1;pp2=0;pp3=0]':0.21181154833704824)'[pp1=1;pp2=0;pp3=0]':0.465289391464827)'[pp1=1;pp2=0;pp3=0]':1.0539083651155867)'[pp1=1;pp2=0;pp3=0]':0.9105138914288867)'[pp1=1;pp2=0;pp3=0]':0.19776175125382392)'[pp1=1;pp2=0;pp3=0]':0.731632971308083)'[pp1=1;pp2=0;pp3=0]':0.3885791996512715)'[pp1=1;pp2=0;pp3=0]':1.2256623401063325));
Weight calculation took 222.615880733 secs
ASTRAL finished in 238.928 secs
