# Supplementary material for: ﻿New species in old mountains: integrative taxonomy reveals ten new species and extensive short-range endemism in Nesticus spiders (Araneae, Nesticidae) from the southern Appalachian Mountains
Source: Zookeys. 2023 Feb 3;1145:1–130. doi: 10.3897/zookeys.1145.96724 (PMC10208238; doi:10.3897/zookeys.1145.96724)
Supplement: Supplementary material 4 — Input alignments, analysis log files, and output tree files [file zookeys-1145-001_article-96724__-s004.zip › UCE_Astral_t=1 copy.tre]

(Nsilvestrii_Hellgate_N1108,((Nesticus_Japan_G2153,Nesticella_sp_GH1210)99.32:3.8985999850960074,(Nesticus_nahaunus_Mexico_G2881,(((Nstygius_ObeLee_N0656,Nstygius_RavenB_N1022)99.85:5.42934562895445,((Ncressleri_AndersonSpringCave_G2075,Ncressleri_PigeonCave_G2077)100:6.094321932547698,(Ncarteri_div__RainbowCave_G2089,((Narcheri_Cheaha_N023,Narcheri_MillShoalCreek_N727)98.4:3.6267433899756587,(Npecki_Monteagle_N062,(Npecki_HaskellSims_G3697,Npecki_HurricaneMazeCave_G2100)37.31:0.060627639823158525)97.02:3.0628275732825965)84.89:1.4760917137300693)39.2:0.09127931275499561)55.66:0.40606611111172775)79.55:1.1764305709416794,((((Ncoylei_TiptonCreek_N837,(Ncoylei_Apalachia_N1195,Ncoylei_DinkinCove_N1118)51.74:0.3215741839275415)98.14:3.511733473609518,((Nbarrowsi_Gregorys_N270,Nbarrowsi_Tuckaleechee_N360)97.01:3.058617792670149,(Nlowderi_ChestnutBranch_N731,Nlowderi_upperFiresCreek_N820)98.75:3.859513329938884)36.87:0.053753503222806046)48.91:0.26499560804362055,(((Nfurtivus_HugdenBranch_G3175,Nfurtivus_RaccoonMtn_N1026)99.68:4.973366902723231,(Nbarri_Bishop_N1072,Nbarri_LostCoveCave_N0065)98.76:3.882020036697643)41.16:0.12401494390078559,(((Ngeorgia_Sittons_N073,(Nlula_LulaFallsCave_G2084,Nlula_BeeRockCave_G2091)94.4:2.451129479917761)89.84:1.8697188382577852,(Ncarteri_Pitchfork_N363,(Ncarteri_English_N031,(Ncarteri_LaurelCave_nearTYPE_N0296,(Ncarteri_PilotMtn_G2185,Ncarteri_WeberCty_N1044)35.63:0.03417917580549889)44.8:0.18744808184066586)69.72:0.7858634071196897)71.45:0.8447772526482504)49.53:0.27705071194580805,((Nsheari_JoyceKilmer_N092,(Nsheari_BaldRiver_N1168,Nsheari_Cohutta_N826)35.45:0.0314516385383784)93.13:2.2533652249250715,(((Ndellingeri_BullpenBridge_N109,Ndellingeri_WhitewFalls_N887)94.57:2.4786706431237238,(Nfridelli_LittlePigeon_N262,(Njonesi_CaveSpringCave_N390,(Nperlakyi_SChimneys_N1079,Nperlakyi_SChimneys_N1080)90.1:1.893431928298464)34.57:0.01796166301093059)41.4:0.1279688753018675)67.77:0.7241064873033016,(Ncooperi_RockCrRoad_N1160,(Ncooperi_CheoahDam_N1122,((Nreclusus_Newfound_N259,Nreclusus_Smokemont_N1020)54.17:0.3729200652877506,(((Nreclusus_Clingmans_N252,Nreclusus_Noland_N1051)42.75:0.15129504473570243,(Ncooperi_NantRiverGorge_N682,(Ncooperi_BeaverCrk_N1002,Ncooperi_BrasstBald_N824)43.82:0.16987354727530685)63.72:0.6058410363694359)37.4:0.06223516571724676,((Nstupkai_Blowing_N356,Nstupkai_LittleRiver_N293)51.37:0.31405254549352085,(Nstupkai_BlowholeWOS_N285,(Nbishopi_StandingIndian_N131,(Nbishopi_PoleCr_Chattooga_N885,Nbishopi_DryFalls_N150)40.61:0.11441018806932902)63.55:0.6012991776309129)39.83:0.10158294763052532)44.44:0.18125380602446164)35.38:0.030404997969821712)36.06:0.04097000483121824)41.03:0.12174899015885181)64.71:0.6336013863194492)41.38:0.12769312578397163)53.38:0.35633686536607917)39.18:0.09105171407715293)44.82:0.18805730941765497)57.33:0.44447715782643743,(((Nsilvanus_GermanyCove_N1017,(Nsilvanus_Elijay_N395,Nsilvanus_HeboMtn_N1029)34.9:0.022983532727251076)89.99:1.8836884861149072,((Ncherokee_SIndianCrk_N681,(Ncherokee_BallhootScar_N193,Ncherokee_BalsamMtn_N891)47.81:0.24347361144167234)57.3:0.4436421599789295,((((Nholsingeri_BrumleyCrk_N916,Nholsingeri_PondCave_N541)91.43:2.0357594913096975,(Nmimus_NealsSink_N329,Nmimus_Straleys_N625)84.84:1.4721398090301552)54.3:0.37613037618613104,((Ndilutus_GrassyCreek_N670,Ndilutus_StarveRockCave_G3174)88.19:1.7198396627629073,(Ntennessensis_LittleStony_N645,(Ntennessensis_IndianCave_N052,Ntennessensis_Watauga_N1046)39.31:0.09279211300568255)38.07:0.07271718921870199)75.81:1.009559256815111)34.81:0.02170193030750228,((Ncarolinensis_Grandfather_N218,Ncarolinensis_LinvilleCaverns_N227)69.9:0.7909292486518935,((Nroanensis_N_CarversGap_N928,Nroanensis_RoanHighBluff_N762)38.57:0.08082541872948783,(Npaynei_UnakaMtns_N943,(Npaynei_Grindstaff_N646,(Nroanensis_IngramBranch_N926,(Nbarri_eyed_ClayCave_G2082,Npaynei_NorrisDamCave_N348)47.51:0.2377358619089789)42.15:0.14075202314206636)43.14:0.15797900410407312)44.51:0.18237892053262322)81.94:1.3003257996271531)36.77:0.05224241653697424)68.91:0.7598894465140167)45.23:0.19546875333587496)64.11:0.6170074740260179,((Nnasicus_ConnosteeFalls_N696,(Nnasicus_CaneyFork_N171,Nnasicus_CoweeTrain_N189)61.93:0.5571450165321831)90.62:1.94783898760118,(((Nbrimleyi_NewberryCr_N984,Nbrimleyi_RumblingBald_N241)51.65:0.31972236536175935,(Ntempletoni_BaldMtns_N950,(Ntempletoni_ScronceCreekRd_N1223,Ntempletoni_ClarksCreek_N945)49.85:0.2831660774090636)56.79:0.4318237488593091)75.41:0.9935728650088584,((Ncanei_Egypt_N958,((Nesticus_gertschi_N806_gr_nasicus,Ngertschi_HickoryNutGap_N810)38.48:0.07298220039167076,(Ngertschi_CedarCreek_N351,Ngertschi_FrenchBroad_N968)61.27:0.5405501375196067)58.03:0.4608065842437391)48.21:0.2511976995109899,(Ncrosbyi_PricesCrk_N1143,(Ncrosbyi_MtMitchell_N210,Ncrosbyi_ShufordCrk_N1148)58.57:0.4734846226683721)46.12:0.21181154833704824)58.21:0.465289391464827)76.86:1.0539083651155867)73.27:0.9105138914288867)45.35:0.19776175125382392)68.01:0.731632971308083)54.88:0.3885791996512715)80.6:1.2256623401063325):0.0); 
