# Supplementary material for: ﻿New species in old mountains: integrative taxonomy reveals ten new species and extensive short-range endemism in Nesticus spiders (Araneae, Nesticidae) from the southern Appalachian Mountains
Source: Zookeys. 2023 Feb 3;1145:1–130. doi: 10.3897/zookeys.1145.96724 (PMC10208238; doi:10.3897/zookeys.1145.96724)
Supplement: Supplementary material 4 — Input alignments, analysis log files, and output tree files [file zookeys-1145-001_article-96724__-s004.zip › UCE_Astral_t=4 copy.tre]

(Nsilvestrii_Hellgate_N1108,((Nesticus_Japan_G2153,Nesticella_sp_GH1210)'[pp1=1;pp2=0;pp3=0]':3.8985999850960074,(Nesticus_nahaunus_Mexico_G2881,(((Nstygius_ObeLee_N0656,Nstygius_RavenB_N1022)'[pp1=1;pp2=0;pp3=0]':5.42934562895445,((Ncressleri_AndersonSpringCave_G2075,Ncressleri_PigeonCave_G2077)'[pp1=1;pp2=0;pp3=0]':6.094321932547698,(Ncarteri_div__RainbowCave_G2089,((Narcheri_Cheaha_N023,Narcheri_MillShoalCreek_N727)'[pp1=1;pp2=0;pp3=0]':3.6267433899756587,(Npecki_Monteagle_N062,(Npecki_HaskellSims_G3697,Npecki_HurricaneMazeCave_G2100)'[pp1=0.92;pp2=0.07;pp3=0.01]':0.060627639823158525)'[pp1=1;pp2=0;pp3=0]':3.0628275732825965)'[pp1=1;pp2=0;pp3=0]':1.4760917137300693)'[pp1=0.89;pp2=0.11;pp3=0]':0.09127931275499561)'[pp1=1;pp2=0;pp3=0]':0.40606611111172775)'[pp1=1;pp2=0;pp3=0]':1.1764305709416794,((((Ncoylei_TiptonCreek_N837,(Ncoylei_Apalachia_N1195,Ncoylei_DinkinCove_N1118)'[pp1=1;pp2=0;pp3=0]':0.3215741839275415)'[pp1=1;pp2=0;pp3=0]':3.511733473609518,((Nbarrowsi_Gregorys_N270,Nbarrowsi_Tuckaleechee_N360)'[pp1=1;pp2=0;pp3=0]':3.058617792670149,(Nlowderi_ChestnutBranch_N731,Nlowderi_upperFiresCreek_N820)'[pp1=1;pp2=0;pp3=0]':3.859513329938884)'[pp1=0.82;pp2=0.17;pp3=0.01]':0.053753503222806046)'[pp1=1;pp2=0;pp3=0]':0.26499560804362055,(((Nfurtivus_HugdenBranch_G3175,Nfurtivus_RaccoonMtn_N1026)'[pp1=1;pp2=0;pp3=0]':4.973366902723231,(Nbarri_Bishop_N1072,Nbarri_LostCoveCave_N0065)'[pp1=1;pp2=0;pp3=0]':3.882020036697643)'[pp1=1;pp2=0;pp3=0]':0.12401494390078559,(((Ngeorgia_Sittons_N073,(Nlula_LulaFallsCave_G2084,Nlula_BeeRockCave_G2091)'[pp1=1;pp2=0;pp3=0]':2.451129479917761)'[pp1=1;pp2=0;pp3=0]':1.8697188382577852,(Ncarteri_Pitchfork_N363,(Ncarteri_English_N031,(Ncarteri_LaurelCave_nearTYPE_N0296,(Ncarteri_PilotMtn_G2185,Ncarteri_WeberCty_N1044)'[pp1=0.73;pp2=0.18;pp3=0.09]':0.03417917580549889)'[pp1=1;pp2=0;pp3=0]':0.18744808184066586)'[pp1=1;pp2=0;pp3=0]':0.7858634071196897)'[pp1=1;pp2=0;pp3=0]':0.8447772526482504)'[pp1=1;pp2=0;pp3=0]':0.27705071194580805,((Nsheari_JoyceKilmer_N092,(Nsheari_BaldRiver_N1168,Nsheari_Cohutta_N826)'[pp1=0.63;pp2=0.29;pp3=0.08]':0.0314516385383784)'[pp1=1;pp2=0;pp3=0]':2.2533652249250715,(((Ndellingeri_BullpenBridge_N109,Ndellingeri_WhitewFalls_N887)'[pp1=1;pp2=0;pp3=0]':2.4786706431237238,(Nfridelli_LittlePigeon_N262,(Njonesi_CaveSpringCave_N390,(Nperlakyi_SChimneys_N1079,Nperlakyi_SChimneys_N1080)'[pp1=1;pp2=0;pp3=0]':1.893431928298464)'[pp1=0.47;pp2=0.41;pp3=0.11]':0.01796166301093059)'[pp1=1;pp2=0;pp3=0]':0.1279688753018675)'[pp1=1;pp2=0;pp3=0]':0.7241064873033016,(Ncooperi_RockCrRoad_N1160,(Ncooperi_CheoahDam_N1122,((Nreclusus_Newfound_N259,Nreclusus_Smokemont_N1020)'[pp1=1;pp2=0;pp3=0]':0.3729200652877506,(((Nreclusus_Clingmans_N252,Nreclusus_Noland_N1051)'[pp1=1;pp2=0;pp3=0]':0.15129504473570243,(Ncooperi_NantRiverGorge_N682,(Ncooperi_BeaverCrk_N1002,Ncooperi_BrasstBald_N824)'[pp1=1;pp2=0;pp3=0]':0.16987354727530685)'[pp1=1;pp2=0;pp3=0]':0.6058410363694359)'[pp1=0.96;pp2=0.01;pp3=0.04]':0.06223516571724676,((Nstupkai_Blowing_N356,Nstupkai_LittleRiver_N293)'[pp1=1;pp2=0;pp3=0]':0.31405254549352085,(Nstupkai_BlowholeWOS_N285,(Nbishopi_StandingIndian_N131,(Nbishopi_PoleCr_Chattooga_N885,Nbishopi_DryFalls_N150)'[pp1=1;pp2=0;pp3=0]':0.11441018806932902)'[pp1=1;pp2=0;pp3=0]':0.6012991776309129)'[pp1=1;pp2=0;pp3=0]':0.10158294763052532)'[pp1=1;pp2=0;pp3=0]':0.18125380602446164)'[pp1=0.4;pp2=0.03;pp3=0.57]':0.030404997969821712)'[pp1=0.59;pp2=0.38;pp3=0.02]':0.04097000483121824)'[pp1=1;pp2=0;pp3=0]':0.12174899015885181)'[pp1=1;pp2=0;pp3=0]':0.6336013863194492)'[pp1=1;pp2=0;pp3=0]':0.12769312578397163)'[pp1=1;pp2=0;pp3=0]':0.35633686536607917)'[pp1=0.99;pp2=0;pp3=0.01]':0.09105171407715293)'[pp1=1;pp2=0;pp3=0]':0.18805730941765497)'[pp1=1;pp2=0;pp3=0]':0.44447715782643743,(((Nsilvanus_GermanyCove_N1017,(Nsilvanus_Elijay_N395,Nsilvanus_HeboMtn_N1029)'[pp1=0.61;pp2=0.2;pp3=0.19]':0.022983532727251076)'[pp1=1;pp2=0;pp3=0]':1.8836884861149072,((Ncherokee_SIndianCrk_N681,(Ncherokee_BallhootScar_N193,Ncherokee_BalsamMtn_N891)'[pp1=1;pp2=0;pp3=0]':0.24347361144167234)'[pp1=1;pp2=0;pp3=0]':0.4436421599789295,((((Nholsingeri_BrumleyCrk_N916,Nholsingeri_PondCave_N541)'[pp1=1;pp2=0;pp3=0]':2.0357594913096975,(Nmimus_NealsSink_N329,Nmimus_Straleys_N625)'[pp1=1;pp2=0;pp3=0]':1.4721398090301552)'[pp1=1;pp2=0;pp3=0]':0.37613037618613104,((Ndilutus_GrassyCreek_N670,Ndilutus_StarveRockCave_G3174)'[pp1=1;pp2=0;pp3=0]':1.7198396627629073,(Ntennessensis_LittleStony_N645,(Ntennessensis_IndianCave_N052,Ntennessensis_Watauga_N1046)'[pp1=1;pp2=0;pp3=0]':0.09279211300568255)'[pp1=0.97;pp2=0.02;pp3=0]':0.07271718921870199)'[pp1=1;pp2=0;pp3=0]':1.009559256815111)'[pp1=0.6;pp2=0.27;pp3=0.13]':0.02170193030750228,((Ncarolinensis_Grandfather_N218,Ncarolinensis_LinvilleCaverns_N227)'[pp1=1;pp2=0;pp3=0]':0.7909292486518935,((Nroanensis_N_CarversGap_N928,Nroanensis_RoanHighBluff_N762)'[pp1=0.99;pp2=0;pp3=0]':0.08082541872948783,(Npaynei_UnakaMtns_N943,(Npaynei_Grindstaff_N646,(Nroanensis_IngramBranch_N926,(Nbarri_eyed_ClayCave_G2082,Npaynei_NorrisDamCave_N348)'[pp1=1;pp2=0;pp3=0]':0.2377358619089789)'[pp1=1;pp2=0;pp3=0]':0.14075202314206636)'[pp1=1;pp2=0;pp3=0]':0.15797900410407312)'[pp1=1;pp2=0;pp3=0]':0.18237892053262322)'[pp1=1;pp2=0;pp3=0]':1.3003257996271531)'[pp1=0.85;pp2=0.13;pp3=0.01]':0.05224241653697424)'[pp1=1;pp2=0;pp3=0]':0.7598894465140167)'[pp1=1;pp2=0;pp3=0]':0.19546875333587496)'[pp1=1;pp2=0;pp3=0]':0.6170074740260179,((Nnasicus_ConnosteeFalls_N696,(Nnasicus_CaneyFork_N171,Nnasicus_CoweeTrain_N189)'[pp1=1;pp2=0;pp3=0]':0.5571450165321831)'[pp1=1;pp2=0;pp3=0]':1.94783898760118,(((Nbrimleyi_NewberryCr_N984,Nbrimleyi_RumblingBald_N241)'[pp1=1;pp2=0;pp3=0]':0.31972236536175935,(Ntempletoni_BaldMtns_N950,(Ntempletoni_ScronceCreekRd_N1223,Ntempletoni_ClarksCreek_N945)'[pp1=1;pp2=0;pp3=0]':0.2831660774090636)'[pp1=1;pp2=0;pp3=0]':0.4318237488593091)'[pp1=1;pp2=0;pp3=0]':0.9935728650088584,((Ncanei_Egypt_N958,((Nesticus_gertschi_N806_gr_nasicus,Ngertschi_HickoryNutGap_N810)'[pp1=0.66;pp2=0.19;pp3=0.15]':0.07298220039167076,(Ngertschi_CedarCreek_N351,Ngertschi_FrenchBroad_N968)'[pp1=1;pp2=0;pp3=0]':0.5405501375196067)'[pp1=1;pp2=0;pp3=0]':0.4608065842437391)'[pp1=1;pp2=0;pp3=0]':0.2511976995109899,(Ncrosbyi_PricesCrk_N1143,(Ncrosbyi_MtMitchell_N210,Ncrosbyi_ShufordCrk_N1148)'[pp1=1;pp2=0;pp3=0]':0.4734846226683721)'[pp1=1;pp2=0;pp3=0]':0.21181154833704824)'[pp1=1;pp2=0;pp3=0]':0.465289391464827)'[pp1=1;pp2=0;pp3=0]':1.0539083651155867)'[pp1=1;pp2=0;pp3=0]':0.9105138914288867)'[pp1=1;pp2=0;pp3=0]':0.19776175125382392)'[pp1=1;pp2=0;pp3=0]':0.731632971308083)'[pp1=1;pp2=0;pp3=0]':0.3885791996512715)'[pp1=1;pp2=0;pp3=0]':1.2256623401063325):0.0); 
