# Supplementary material for: ﻿New species in old mountains: integrative taxonomy reveals ten new species and extensive short-range endemism in Nesticus spiders (Araneae, Nesticidae) from the southern Appalachian Mountains
Source: Zookeys. 2023 Feb 3;1145:1–130. doi: 10.3897/zookeys.1145.96724 (PMC10208238; doi:10.3897/zookeys.1145.96724)
Supplement: Supplementary material 4 — Input alignments, analysis log files, and output tree files [file zookeys-1145-001_article-96724__-s004.zip › UCE_Astralt=8 copy.tre]

(Nsilvestrii_Hellgate_N1108,((Nesticus_Japan_G2153,Nesticella_sp_GH1210)'[q1=0.99;q2=0.01;q3=0]':3.8985999850960074,(Nesticus_nahaunus_Mexico_G2881,(((Nstygius_ObeLee_N0656,Nstygius_RavenB_N1022)'[q1=1;q2=0;q3=0]':5.42934562895445,((Ncressleri_AndersonSpringCave_G2075,Ncressleri_PigeonCave_G2077)'[q1=1;q2=0;q3=0]':6.094321932547698,(Ncarteri_div__RainbowCave_G2089,((Narcheri_Cheaha_N023,Narcheri_MillShoalCreek_N727)'[q1=0.98;q2=0;q3=0.01]':3.6267433899756587,(Npecki_Monteagle_N062,(Npecki_HaskellSims_G3697,Npecki_HurricaneMazeCave_G2100)'[q1=0.37;q2=0.34;q3=0.29]':0.060627639823158525)'[q1=0.97;q2=0.02;q3=0.01]':3.0628275732825965)'[q1=0.85;q2=0.09;q3=0.06]':1.4760917137300693)'[q1=0.39;q2=0.38;q3=0.23]':0.09127931275499561)'[q1=0.56;q2=0.23;q3=0.22]':0.40606611111172775)'[q1=0.8;q2=0.09;q3=0.11]':1.1764305709416794,((((Ncoylei_TiptonCreek_N837,(Ncoylei_Apalachia_N1195,Ncoylei_DinkinCove_N1118)'[q1=0.52;q2=0.26;q3=0.23]':0.3215741839275415)'[q1=0.98;q2=0.01;q3=0.01]':3.511733473609518,((Nbarrowsi_Gregorys_N270,Nbarrowsi_Tuckaleechee_N360)'[q1=0.97;q2=0.01;q3=0.02]':3.058617792670149,(Nlowderi_ChestnutBranch_N731,Nlowderi_upperFiresCreek_N820)'[q1=0.99;q2=0.01;q3=0.01]':3.859513329938884)'[q1=0.37;q2=0.35;q3=0.28]':0.053753503222806046)'[q1=0.49;q2=0.22;q3=0.29]':0.26499560804362055,(((Nfurtivus_HugdenBranch_G3175,Nfurtivus_RaccoonMtn_N1026)'[q1=1;q2=0;q3=0]':4.973366902723231,(Nbarri_Bishop_N1072,Nbarri_LostCoveCave_N0065)'[q1=0.99;q2=0.01;q3=0.01]':3.882020036697643)'[q1=0.41;q2=0.32;q3=0.27]':0.12401494390078559,(((Ngeorgia_Sittons_N073,(Nlula_LulaFallsCave_G2084,Nlula_BeeRockCave_G2091)'[q1=0.94;q2=0.02;q3=0.03]':2.451129479917761)'[q1=0.9;q2=0.05;q3=0.05]':1.8697188382577852,(Ncarteri_Pitchfork_N363,(Ncarteri_English_N031,(Ncarteri_LaurelCave_nearTYPE_N0296,(Ncarteri_PilotMtn_G2185,Ncarteri_WeberCty_N1044)'[q1=0.36;q2=0.33;q3=0.31]':0.03417917580549889)'[q1=0.45;q2=0.27;q3=0.28]':0.18744808184066586)'[q1=0.7;q2=0.15;q3=0.16]':0.7858634071196897)'[q1=0.71;q2=0.13;q3=0.15]':0.8447772526482504)'[q1=0.5;q2=0.3;q3=0.21]':0.27705071194580805,((Nsheari_JoyceKilmer_N092,(Nsheari_BaldRiver_N1168,Nsheari_Cohutta_N826)'[q1=0.35;q2=0.34;q3=0.3]':0.0314516385383784)'[q1=0.93;q2=0.04;q3=0.03]':2.2533652249250715,(((Ndellingeri_BullpenBridge_N109,Ndellingeri_WhitewFalls_N887)'[q1=0.95;q2=0.02;q3=0.03]':2.4786706431237238,(Nfridelli_LittlePigeon_N262,(Njonesi_CaveSpringCave_N390,(Nperlakyi_SChimneys_N1079,Nperlakyi_SChimneys_N1080)'[q1=0.9;q2=0.04;q3=0.05]':1.893431928298464)'[q1=0.35;q2=0.34;q3=0.31]':0.01796166301093059)'[q1=0.41;q2=0.27;q3=0.31]':0.1279688753018675)'[q1=0.68;q2=0.21;q3=0.11]':0.7241064873033016,(Ncooperi_RockCrRoad_N1160,(Ncooperi_CheoahDam_N1122,((Nreclusus_Newfound_N259,Nreclusus_Smokemont_N1020)'[q1=0.54;q2=0.23;q3=0.23]':0.3729200652877506,(((Nreclusus_Clingmans_N252,Nreclusus_Noland_N1051)'[q1=0.43;q2=0.32;q3=0.25]':0.15129504473570243,(Ncooperi_NantRiverGorge_N682,(Ncooperi_BeaverCrk_N1002,Ncooperi_BrasstBald_N824)'[q1=0.44;q2=0.29;q3=0.27]':0.16987354727530685)'[q1=0.64;q2=0.19;q3=0.18]':0.6058410363694359)'[q1=0.37;q2=0.29;q3=0.34]':0.06223516571724676,((Nstupkai_Blowing_N356,Nstupkai_LittleRiver_N293)'[q1=0.51;q2=0.23;q3=0.26]':0.31405254549352085,(Nstupkai_BlowholeWOS_N285,(Nbishopi_StandingIndian_N131,(Nbishopi_PoleCr_Chattooga_N885,Nbishopi_DryFalls_N150)'[q1=0.41;q2=0.27;q3=0.32]':0.11441018806932902)'[q1=0.64;q2=0.18;q3=0.18]':0.6012991776309129)'[q1=0.4;q2=0.29;q3=0.31]':0.10158294763052532)'[q1=0.44;q2=0.27;q3=0.29]':0.18125380602446164)'[q1=0.35;q2=0.29;q3=0.36]':0.030404997969821712)'[q1=0.36;q2=0.36;q3=0.28]':0.04097000483121824)'[q1=0.41;q2=0.27;q3=0.32]':0.12174899015885181)'[q1=0.65;q2=0.17;q3=0.18]':0.6336013863194492)'[q1=0.41;q2=0.39;q3=0.2]':0.12769312578397163)'[q1=0.53;q2=0.22;q3=0.24]':0.35633686536607917)'[q1=0.39;q2=0.25;q3=0.36]':0.09105171407715293)'[q1=0.45;q2=0.23;q3=0.32]':0.18805730941765497)'[q1=0.57;q2=0.26;q3=0.16]':0.44447715782643743,(((Nsilvanus_GermanyCove_N1017,(Nsilvanus_Elijay_N395,Nsilvanus_HeboMtn_N1029)'[q1=0.35;q2=0.33;q3=0.32]':0.022983532727251076)'[q1=0.9;q2=0.05;q3=0.05]':1.8836884861149072,((Ncherokee_SIndianCrk_N681,(Ncherokee_BallhootScar_N193,Ncherokee_BalsamMtn_N891)'[q1=0.48;q2=0.22;q3=0.3]':0.24347361144167234)'[q1=0.57;q2=0.22;q3=0.21]':0.4436421599789295,((((Nholsingeri_BrumleyCrk_N916,Nholsingeri_PondCave_N541)'[q1=0.91;q2=0.03;q3=0.05]':2.0357594913096975,(Nmimus_NealsSink_N329,Nmimus_Straleys_N625)'[q1=0.85;q2=0.07;q3=0.08]':1.4721398090301552)'[q1=0.54;q2=0.21;q3=0.24]':0.37613037618613104,((Ndilutus_GrassyCreek_N670,Ndilutus_StarveRockCave_G3174)'[q1=0.88;q2=0.08;q3=0.03]':1.7198396627629073,(Ntennessensis_LittleStony_N645,(Ntennessensis_IndianCave_N052,Ntennessensis_Watauga_N1046)'[q1=0.39;q2=0.28;q3=0.32]':0.09279211300568255)'[q1=0.38;q2=0.34;q3=0.28]':0.07271718921870199)'[q1=0.76;q2=0.13;q3=0.11]':1.009559256815111)'[q1=0.35;q2=0.34;q3=0.32]':0.02170193030750228,((Ncarolinensis_Grandfather_N218,Ncarolinensis_LinvilleCaverns_N227)'[q1=0.7;q2=0.11;q3=0.19]':0.7909292486518935,((Nroanensis_N_CarversGap_N928,Nroanensis_RoanHighBluff_N762)'[q1=0.39;q2=0.31;q3=0.3]':0.08082541872948783,(Npaynei_UnakaMtns_N943,(Npaynei_Grindstaff_N646,(Nroanensis_IngramBranch_N926,(Nbarri_eyed_ClayCave_G2082,Npaynei_NorrisDamCave_N348)'[q1=0.48;q2=0.27;q3=0.25]':0.2377358619089789)'[q1=0.42;q2=0.3;q3=0.28]':0.14075202314206636)'[q1=0.43;q2=0.31;q3=0.25]':0.15797900410407312)'[q1=0.45;q2=0.29;q3=0.26]':0.18237892053262322)'[q1=0.82;q2=0.09;q3=0.09]':1.3003257996271531)'[q1=0.37;q2=0.35;q3=0.28]':0.05224241653697424)'[q1=0.69;q2=0.16;q3=0.15]':0.7598894465140167)'[q1=0.45;q2=0.26;q3=0.28]':0.19546875333587496)'[q1=0.64;q2=0.18;q3=0.18]':0.6170074740260179,((Nnasicus_ConnosteeFalls_N696,(Nnasicus_CaneyFork_N171,Nnasicus_CoweeTrain_N189)'[q1=0.62;q2=0.16;q3=0.22]':0.5571450165321831)'[q1=0.91;q2=0.06;q3=0.04]':1.94783898760118,(((Nbrimleyi_NewberryCr_N984,Nbrimleyi_RumblingBald_N241)'[q1=0.52;q2=0.24;q3=0.24]':0.31972236536175935,(Ntempletoni_BaldMtns_N950,(Ntempletoni_ScronceCreekRd_N1223,Ntempletoni_ClarksCreek_N945)'[q1=0.5;q2=0.3;q3=0.2]':0.2831660774090636)'[q1=0.57;q2=0.23;q3=0.2]':0.4318237488593091)'[q1=0.75;q2=0.11;q3=0.13]':0.9935728650088584,((Ncanei_Egypt_N958,((Nesticus_gertschi_N806_gr_nasicus,Ngertschi_HickoryNutGap_N810)'[q1=0.38;q2=0.32;q3=0.3]':0.07298220039167076,(Ngertschi_CedarCreek_N351,Ngertschi_FrenchBroad_N968)'[q1=0.61;q2=0.18;q3=0.2]':0.5405501375196067)'[q1=0.58;q2=0.19;q3=0.23]':0.4608065842437391)'[q1=0.48;q2=0.19;q3=0.33]':0.2511976995109899,(Ncrosbyi_PricesCrk_N1143,(Ncrosbyi_MtMitchell_N210,Ncrosbyi_ShufordCrk_N1148)'[q1=0.59;q2=0.16;q3=0.26]':0.4734846226683721)'[q1=0.46;q2=0.17;q3=0.37]':0.21181154833704824)'[q1=0.58;q2=0.3;q3=0.12]':0.465289391464827)'[q1=0.77;q2=0.12;q3=0.11]':1.0539083651155867)'[q1=0.73;q2=0.12;q3=0.15]':0.9105138914288867)'[q1=0.45;q2=0.19;q3=0.36]':0.19776175125382392)'[q1=0.68;q2=0.18;q3=0.14]':0.731632971308083)'[q1=0.55;q2=0.11;q3=0.34]':0.3885791996512715)'[q1=0.81;q2=0.12;q3=0.08]':1.2256623401063325):0.0); 
