# Supplementary material for: ﻿New species in old mountains: integrative taxonomy reveals ten new species and extensive short-range endemism in Nesticus spiders (Araneae, Nesticidae) from the southern Appalachian Mountains
Source: Zookeys. 2023 Feb 3;1145:1–130. doi: 10.3897/zookeys.1145.96724 (PMC10208238; doi:10.3897/zookeys.1145.96724)
Supplement: Supplementary material 4 — Input alignments, analysis log files, and output tree files [file zookeys-1145-001_article-96724__-s004.zip › UCE_condordboth copy.log]

IQ-TREE multicore version 2.0-rc2 for Mac OS X 64-bit built Mar 27 2020
Developed by Bui Quang Minh, Nguyen Lam Tung, Olga Chernomor,
Heiko Schmidt, Dominik Schrempf, Michael Woodhams.

Host:    COS-BI-E051900 (AVX2, FMA3, 48 GB RAM)
Command: iqtree -t partitions.nexus.treefile --gcf loci.treefile -p loci --scf 1000 --prefix condordboth
Seed:    216607 (Using SPRNG - Scalable Parallel Random Number Generator)
Time:    Tue Nov 16 15:59:32 2021
Kernel:  AVX+FMA - 1 threads (8 CPU cores detected)

HINT: Use -nt option to specify number of threads because your CPU has 8 cores!
HINT: -nt AUTO will automatically determine the best number of threads to use.

Reading 801 alignment files in directory loci
Reading alignment file loci/uce-1001254 (modified).phy ... Phylip format detected
Alignment most likely contains DNA/RNA sequences
Reading alignment file loci/uce-1001715 (modified).phy ... Phylip format detected
Alignment most likely contains DNA/RNA sequences
Reading alignment file loci/uce-1002219 (modified).phy ... Phylip format detected
Alignment most likely contains DNA/RNA sequences
Reading alignment file loci/uce-1002522 (modified).phy ... Phylip format detected
Alignment most likely contains DNA/RNA sequences
Reading alignment file loci/uce-1002528 (modified).phy ... Phylip format detected
Alignment most likely contains DNA/RNA sequences
Reading alignment file loci/uce-1002586 (modified).phy ... Phylip format detected
Alignment most likely contains DNA/RNA sequences
Reading alignment file loci/uce-1003764 (modified).phy ... Phylip format detected
Alignment most likely contains DNA/RNA sequences
Reading alignment file loci/uce-1004246 (modified).phy ... Phylip format detected
Alignment most likely contains DNA/RNA sequences
Reading alignment file loci/uce-1004445 (modified).phy ... Phylip format detected
Alignment most likely contains DNA/RNA sequences
Reading alignment file loci/uce-1004468.phy ... Phylip format detected
Alignment most likely contains DNA/RNA sequences
Reading alignment file loci/uce-1004838 (modified).phy ... Phylip format detected
Alignment most likely contains DNA/RNA sequences
Reading alignment file loci/uce-100641 (modified).phy ... Phylip format detected
Alignment most likely contains DNA/RNA sequences
Reading alignment file loci/uce-20010009 (modified).phy ... Phylip format detected
Alignment most likely contains DNA/RNA sequences
Reading alignment file loci/uce-20010061 (modified).phy ... Phylip format detected
Alignment most likely contains DNA/RNA sequences
Reading alignment file loci/uce-2001008 (modified).phy ... Phylip format detected
Alignment most likely contains DNA/RNA sequences
Reading alignment file loci/uce-20010100 (modified).phy ... Phylip format detected
Alignment most likely contains DNA/RNA sequences
Reading alignment file loci/uce-20010112 (modified).phy ... Phylip format detected
Alignment most likely contains DNA/RNA sequences
Reading alignment file loci/uce-20010120.phy ... Phylip format detected
Alignment most likely contains DNA/RNA sequences
Reading alignment file loci/uce-20010123 (modified).phy ... Phylip format detected
Alignment most likely contains DNA/RNA sequences
Reading alignment file loci/uce-20010124 (modified).phy ... Phylip format detected
Alignment most likely contains DNA/RNA sequences
Reading alignment file loci/uce-20010137 (modified).phy ... Phylip format detected
Alignment most likely contains DNA/RNA sequences
Reading alignment file loci/uce-20010144 (modified).phy ... Phylip format detected
Alignment most likely contains DNA/RNA sequences
Reading alignment file loci/uce-20010145 (modified).phy ... Phylip format detected
Alignment most likely contains DNA/RNA sequences
Reading alignment file loci/uce-20010146 (modified).phy ... Phylip format detected
Alignment most likely contains DNA/RNA sequences
Reading alignment file loci/uce-20010147 (modified).phy ... Phylip format detected
Alignment most likely contains DNA/RNA sequences
Reading alignment file loci/uce-20010148 (modified).phy ... Phylip format detected
Alignment most likely contains DNA/RNA sequences
Reading alignment file loci/uce-20010149 (modified).phy ... Phylip format detected
Alignment most likely contains DNA/RNA sequences
Reading alignment file loci/uce-20010156 (modified).phy ... Phylip format detected
Alignment most likely contains DNA/RNA sequences
Reading alignment file loci/uce-20010169 (modified).phy ... Phylip format detected
Alignment most likely contains DNA/RNA sequences
Reading alignment file loci/uce-2001019.phy ... Phylip format detected
Alignment most likely contains DNA/RNA sequences
Reading alignment file loci/uce-2001020 (modified).phy ... Phylip format detected
Alignment most likely contains DNA/RNA sequences
Reading alignment file loci/uce-20010200 (modified).phy ... Phylip format detected
Alignment most likely contains DNA/RNA sequences
Reading alignment file loci/uce-20010248 (modified).phy ... Phylip format detected
Alignment most likely contains DNA/RNA sequences
Reading alignment file loci/uce-20010291 (modified).phy ... Phylip format detected
Alignment most likely contains DNA/RNA sequences
Reading alignment file loci/uce-20010293 (modified).phy ... Phylip format detected
Alignment most likely contains DNA/RNA sequences
Reading alignment file loci/uce-20010294 (modified).phy ... Phylip format detected
Alignment most likely contains DNA/RNA sequences
Reading alignment file loci/uce-20010296 (modified).phy ... Phylip format detected
Alignment most likely contains DNA/RNA sequences
Reading alignment file loci/uce-20010297 (modified).phy ... Phylip format detected
Alignment most likely contains DNA/RNA sequences
Reading alignment file loci/uce-20010298 (modified).phy ... Phylip format detected
Alignment most likely contains DNA/RNA sequences
Reading alignment file loci/uce-20010300 (modified).phy ... Phylip format detected
Alignment most likely contains DNA/RNA sequences
Reading alignment file loci/uce-20010301 (modified).phy ... Phylip format detected
Alignment most likely contains DNA/RNA sequences
Reading alignment file loci/uce-20010302 (modified).phy ... Phylip format detected
Alignment most likely contains DNA/RNA sequences
Reading alignment file loci/uce-20010304 (modified).phy ... Phylip format detected
Alignment most likely contains DNA/RNA sequences
Reading alignment file loci/uce-20010305 (modified).phy ... Phylip format detected
Alignment most likely contains DNA/RNA sequences
Reading alignment file loci/uce-20010308 (modified).phy ... Phylip format detected
Alignment most likely contains DNA/RNA sequences
Reading alignment file loci/uce-20010311 (modified).phy ... Phylip format detected
Alignment most likely contains DNA/RNA sequences
Reading alignment file loci/uce-20010313 (modified).phy ... Phylip format detected
Alignment most likely contains DNA/RNA sequences
Reading alignment file loci/uce-20010314 (modified).phy ... Phylip format detected
Alignment most likely contains DNA/RNA sequences
Reading alignment file loci/uce-20010317 (modified).phy ... Phylip format detected
Alignment most likely contains DNA/RNA sequences
Reading alignment file loci/uce-20010318 (modified).phy ... Phylip format detected
Alignment most likely contains DNA/RNA sequences
Reading alignment file loci/uce-20010324 (modified).phy ... Phylip format detected
Alignment most likely contains DNA/RNA sequences
Reading alignment file loci/uce-20010325 (modified).phy ... Phylip format detected
Alignment most likely contains DNA/RNA sequences
Reading alignment file loci/uce-20010328 (modified).phy ... Phylip format detected
Alignment most likely contains DNA/RNA sequences
Reading alignment file loci/uce-20010329 (modified).phy ... Phylip format detected
Alignment most likely contains DNA/RNA sequences
Reading alignment file loci/uce-20010330.phy ... Phylip format detected
Alignment most likely contains DNA/RNA sequences
Reading alignment file loci/uce-20010335 (modified).phy ... Phylip format detected
Alignment most likely contains DNA/RNA sequences
Reading alignment file loci/uce-20010337 (modified).phy ... Phylip format detected
Alignment most likely contains DNA/RNA sequences
Reading alignment file loci/uce-20010343 (modified).phy ... Phylip format detected
Alignment most likely contains DNA/RNA sequences
Reading alignment file loci/uce-2001040 (modified).phy ... Phylip format detected
Alignment most likely contains DNA/RNA sequences
Reading alignment file loci/uce-2001065 (modified).phy ... Phylip format detected
Alignment most likely contains DNA/RNA sequences
Reading alignment file loci/uce-200107 (modified).phy ... Phylip format detected
Alignment most likely contains DNA/RNA sequences
Reading alignment file loci/uce-200108 (modified).phy ... Phylip format detected
Alignment most likely contains DNA/RNA sequences
Reading alignment file loci/uce-200109 (modified).phy ... Phylip format detected
Alignment most likely contains DNA/RNA sequences
Reading alignment file loci/uce-200110 (modified).phy ... Phylip format detected
Alignment most likely contains DNA/RNA sequences
Reading alignment file loci/uce-2001102 (modified).phy ... Phylip format detected
Alignment most likely contains DNA/RNA sequences
Reading alignment file loci/uce-2001114 (modified).phy ... Phylip format detected
Alignment most likely contains DNA/RNA sequences
Reading alignment file loci/uce-2001115 (modified).phy ... Phylip format detected
Alignment most likely contains DNA/RNA sequences
Reading alignment file loci/uce-2001119 (modified).phy ... Phylip format detected
Alignment most likely contains DNA/RNA sequences
Reading alignment file loci/uce-200113.phy ... Phylip format detected
Alignment most likely contains DNA/RNA sequences
Reading alignment file loci/uce-200115 (modified).phy ... Phylip format detected
Alignment most likely contains DNA/RNA sequences
Reading alignment file loci/uce-2001152.phy ... Phylip format detected
Alignment most likely contains DNA/RNA sequences
Reading alignment file loci/uce-200116 (modified).phy ... Phylip format detected
Alignment most likely contains DNA/RNA sequences
Reading alignment file loci/uce-2001163 (modified).phy ... Phylip format detected
Alignment most likely contains DNA/RNA sequences
Reading alignment file loci/uce-200117 (modified).phy ... Phylip format detected
Alignment most likely contains DNA/RNA sequences
Reading alignment file loci/uce-2001170 (modified).phy ... Phylip format detected
Alignment most likely contains DNA/RNA sequences
Reading alignment file loci/uce-2001180 (modified).phy ... Phylip format detected
Alignment most likely contains DNA/RNA sequences
Reading alignment file loci/uce-2001187 (modified).phy ... Phylip format detected
Alignment most likely contains DNA/RNA sequences
Reading alignment file loci/uce-2001188 (modified).phy ... Phylip format detected
Alignment most likely contains DNA/RNA sequences
Reading alignment file loci/uce-2001189 (modified).phy ... Phylip format detected
Alignment most likely contains DNA/RNA sequences
Reading alignment file loci/uce-2001195 (modified).phy ... Phylip format detected
Alignment most likely contains DNA/RNA sequences
Reading alignment file loci/uce-200120.phy ... Phylip format detected
Alignment most likely contains DNA/RNA sequences
Reading alignment file loci/uce-2001202 (modified).phy ... Phylip format detected
Alignment most likely contains DNA/RNA sequences
Reading alignment file loci/uce-2001212 (modified).phy ... Phylip format detected
Alignment most likely contains DNA/RNA sequences
Reading alignment file loci/uce-2001216 (modified).phy ... Phylip format detected
Alignment most likely contains DNA/RNA sequences
Reading alignment file loci/uce-2001247 (modified).phy ... Phylip format detected
Alignment most likely contains DNA/RNA sequences
Reading alignment file loci/uce-200126 (modified).phy ... Phylip format detected
Alignment most likely contains DNA/RNA sequences
Reading alignment file loci/uce-2001263 (modified).phy ... Phylip format detected
Alignment most likely contains DNA/RNA sequences
Reading alignment file loci/uce-2001274 (modified).phy ... Phylip format detected
Alignment most likely contains DNA/RNA sequences
Reading alignment file loci/uce-2001281 (modified).phy ... Phylip format detected
Alignment most likely contains DNA/RNA sequences
Reading alignment file loci/uce-2001293 (modified).phy ... Phylip format detected
Alignment most likely contains DNA/RNA sequences
Reading alignment file loci/uce-2001308 (modified).phy ... Phylip format detected
Alignment most likely contains DNA/RNA sequences
Reading alignment file loci/uce-2001328 (modified).phy ... Phylip format detected
Alignment most likely contains DNA/RNA sequences
Reading alignment file loci/uce-2001337 (modified).phy ... Phylip format detected
Alignment most likely contains DNA/RNA sequences
Reading alignment file loci/uce-200134 (modified).phy ... Phylip format detected
Alignment most likely contains DNA/RNA sequences
Reading alignment file loci/uce-2001364 (modified).phy ... Phylip format detected
Alignment most likely contains DNA/RNA sequences
Reading alignment file loci/uce-2001373 (modified).phy ... Phylip format detected
Alignment most likely contains DNA/RNA sequences
Reading alignment file loci/uce-2001383 (modified).phy ... Phylip format detected
Alignment most likely contains DNA/RNA sequences
Reading alignment file loci/uce-2001387 (modified).phy ... Phylip format detected
Alignment most likely contains DNA/RNA sequences
Reading alignment file loci/uce-2001402 (modified).phy ... Phylip format detected
Alignment most likely contains DNA/RNA sequences
Reading alignment file loci/uce-2001403 (modified).phy ... Phylip format detected
Alignment most likely contains DNA/RNA sequences
Reading alignment file loci/uce-2001420 (modified).phy ... Phylip format detected
Alignment most likely contains DNA/RNA sequences
Reading alignment file loci/uce-2001438 (modified).phy ... Phylip format detected
Alignment most likely contains DNA/RNA sequences
Reading alignment file loci/uce-2001439 (modified).phy ... Phylip format detected
Alignment most likely contains DNA/RNA sequences
Reading alignment file loci/uce-2001453 (modified).phy ... Phylip format detected
Alignment most likely contains DNA/RNA sequences
Reading alignment file loci/uce-2001483 (modified).phy ... Phylip format detected
Alignment most likely contains DNA/RNA sequences
Reading alignment file loci/uce-200149 (modified).phy ... Phylip format detected
Alignment most likely contains DNA/RNA sequences
Reading alignment file loci/uce-2001492 (modified).phy ... Phylip format detected
Alignment most likely contains DNA/RNA sequences
Reading alignment file loci/uce-2001496 (modified).phy ... Phylip format detected
Alignment most likely contains DNA/RNA sequences
Reading alignment file loci/uce-2001499 (modified).phy ... Phylip format detected
Alignment most likely contains DNA/RNA sequences
Reading alignment file loci/uce-2001502 (modified).phy ... Phylip format detected
Alignment most likely contains DNA/RNA sequences
Reading alignment file loci/uce-200152 (modified).phy ... Phylip format detected
Alignment most likely contains DNA/RNA sequences
Reading alignment file loci/uce-2001526 (modified).phy ... Phylip format detected
Alignment most likely contains DNA/RNA sequences
Reading alignment file loci/uce-200153 (modified).phy ... Phylip format detected
Alignment most likely contains DNA/RNA sequences
Reading alignment file loci/uce-2001532 (modified).phy ... Phylip format detected
Alignment most likely contains DNA/RNA sequences
Reading alignment file loci/uce-200154 (modified).phy ... Phylip format detected
Alignment most likely contains DNA/RNA sequences
Reading alignment file loci/uce-2001548 (modified).phy ... Phylip format detected
Alignment most likely contains DNA/RNA sequences
Reading alignment file loci/uce-2001556 (modified).phy ... Phylip format detected
Alignment most likely contains DNA/RNA sequences
Reading alignment file loci/uce-2001566.phy ... Phylip format detected
Alignment most likely contains DNA/RNA sequences
Reading alignment file loci/uce-2001582 (modified).phy ... Phylip format detected
Alignment most likely contains DNA/RNA sequences
Reading alignment file loci/uce-2001589 (modified).phy ... Phylip format detected
Alignment most likely contains DNA/RNA sequences
Reading alignment file loci/uce-2001597 (modified).phy ... Phylip format detected
Alignment most likely contains DNA/RNA sequences
Reading alignment file loci/uce-2001601 (modified).phy ... Phylip format detected
Alignment most likely contains DNA/RNA sequences
Reading alignment file loci/uce-200161 (modified).phy ... Phylip format detected
Alignment most likely contains DNA/RNA sequences
Reading alignment file loci/uce-200162 (modified).phy ... Phylip format detected
Alignment most likely contains DNA/RNA sequences
Reading alignment file loci/uce-2001630 (modified).phy ... Phylip format detected
Alignment most likely contains DNA/RNA sequences
Reading alignment file loci/uce-2001647 (modified).phy ... Phylip format detected
Alignment most likely contains DNA/RNA sequences
Reading alignment file loci/uce-2001656 (modified).phy ... Phylip format detected
Alignment most likely contains DNA/RNA sequences
Reading alignment file loci/uce-2001674 (modified).phy ... Phylip format detected
Alignment most likely contains DNA/RNA sequences
Reading alignment file loci/uce-2001692 (modified).phy ... Phylip format detected
Alignment most likely contains DNA/RNA sequences
Reading alignment file loci/uce-2001710 (modified).phy ... Phylip format detected
Alignment most likely contains DNA/RNA sequences
Reading alignment file loci/uce-2001727 (modified).phy ... Phylip format detected
Alignment most likely contains DNA/RNA sequences
Reading alignment file loci/uce-2001729 (modified).phy ... Phylip format detected
Alignment most likely contains DNA/RNA sequences
Reading alignment file loci/uce-2001730 (modified).phy ... Phylip format detected
Alignment most likely contains DNA/RNA sequences
Reading alignment file loci/uce-2001752 (modified).phy ... Phylip format detected
Alignment most likely contains DNA/RNA sequences
Reading alignment file loci/uce-2001763 (modified).phy ... Phylip format detected
Alignment most likely contains DNA/RNA sequences
Reading alignment file loci/uce-2001766 (modified).phy ... Phylip format detected
Alignment most likely contains DNA/RNA sequences
Reading alignment file loci/uce-2001767 (modified).phy ... Phylip format detected
Alignment most likely contains DNA/RNA sequences
Reading alignment file loci/uce-2001779 (modified).phy ... Phylip format detected
Alignment most likely contains DNA/RNA sequences
Reading alignment file loci/uce-2001787 (modified).phy ... Phylip format detected
Alignment most likely contains DNA/RNA sequences
Reading alignment file loci/uce-2001788 (modified).phy ... Phylip format detected
Alignment most likely contains DNA/RNA sequences
Reading alignment file loci/uce-2001813 (modified).phy ... Phylip format detected
Alignment most likely contains DNA/RNA sequences
Reading alignment file loci/uce-2001881 (modified).phy ... Phylip format detected
Alignment most likely contains DNA/RNA sequences
Reading alignment file loci/uce-2001892 (modified).phy ... Phylip format detected
Alignment most likely contains DNA/RNA sequences
Reading alignment file loci/uce-2001893 (modified).phy ... Phylip format detected
Alignment most likely contains DNA/RNA sequences
Reading alignment file loci/uce-2001920 (modified).phy ... Phylip format detected
Alignment most likely contains DNA/RNA sequences
Reading alignment file loci/uce-2001947 (modified).phy ... Phylip format detected
Alignment most likely contains DNA/RNA sequences
Reading alignment file loci/uce-2001956 (modified).phy ... Phylip format detected
Alignment most likely contains DNA/RNA sequences
Reading alignment file loci/uce-2001957 (modified).phy ... Phylip format detected
Alignment most likely contains DNA/RNA sequences
Reading alignment file loci/uce-2001958 (modified).phy ... Phylip format detected
Alignment most likely contains DNA/RNA sequences
Reading alignment file loci/uce-2001959 (modified).phy ... Phylip format detected
Alignment most likely contains DNA/RNA sequences
Reading alignment file loci/uce-2001970 (modified).phy ... Phylip format detected
Alignment most likely contains DNA/RNA sequences
Reading alignment file loci/uce-2001974 (modified).phy ... Phylip format detected
Alignment most likely contains DNA/RNA sequences
Reading alignment file loci/uce-2002010 (modified).phy ... Phylip format detected
Alignment most likely contains DNA/RNA sequences
Reading alignment file loci/uce-2002011 (modified).phy ... Phylip format detected
Alignment most likely contains DNA/RNA sequences
Reading alignment file loci/uce-2002012 (modified).phy ... Phylip format detected
Alignment most likely contains DNA/RNA sequences
Reading alignment file loci/uce-2002033 (modified).phy ... Phylip format detected
Alignment most likely contains DNA/RNA sequences
Reading alignment file loci/uce-2002042 (modified).phy ... Phylip format detected
Alignment most likely contains DNA/RNA sequences
Reading alignment file loci/uce-2002054 (modified).phy ... Phylip format detected
Alignment most likely contains DNA/RNA sequences
Reading alignment file loci/uce-2002057 (modified).phy ... Phylip format detected
Alignment most likely contains DNA/RNA sequences
Reading alignment file loci/uce-200206 (modified).phy ... Phylip format detected
Alignment most likely contains DNA/RNA sequences
Reading alignment file loci/uce-200207 (modified).phy ... Phylip format detected
Alignment most likely contains DNA/RNA sequences
Reading alignment file loci/uce-2002070 (modified).phy ... Phylip format detected
Alignment most likely contains DNA/RNA sequences
Reading alignment file loci/uce-2002074 (modified).phy ... Phylip format detected
Alignment most likely contains DNA/RNA sequences
Reading alignment file loci/uce-2002098 (modified).phy ... Phylip format detected
Alignment most likely contains DNA/RNA sequences
Reading alignment file loci/uce-2002110 (modified).phy ... Phylip format detected
Alignment most likely contains DNA/RNA sequences
Reading alignment file loci/uce-2002138.phy ... Phylip format detected
Alignment most likely contains DNA/RNA sequences
Reading alignment file loci/uce-2002139 (modified).phy ... Phylip format detected
Alignment most likely contains DNA/RNA sequences
Reading alignment file loci/uce-2002180 (modified).phy ... Phylip format detected
Alignment most likely contains DNA/RNA sequences
Reading alignment file loci/uce-2002181 (modified).phy ... Phylip format detected
Alignment most likely contains DNA/RNA sequences
Reading alignment file loci/uce-2002184.phy ... Phylip format detected
Alignment most likely contains DNA/RNA sequences
Reading alignment file loci/uce-2002189 (modified).phy ... Phylip format detected
Alignment most likely contains DNA/RNA sequences
Reading alignment file loci/uce-2002193 (modified).phy ... Phylip format detected
Alignment most likely contains DNA/RNA sequences
Reading alignment file loci/uce-2002199 (modified).phy ... Phylip format detected
Alignment most likely contains DNA/RNA sequences
Reading alignment file loci/uce-2002226 (modified).phy ... Phylip format detected
Alignment most likely contains DNA/RNA sequences
Reading alignment file loci/uce-2002250 (modified).phy ... Phylip format detected
Alignment most likely contains DNA/RNA sequences
Reading alignment file loci/uce-2002261 (modified).phy ... Phylip format detected
Alignment most likely contains DNA/RNA sequences
Reading alignment file loci/uce-2002287 (modified).phy ... Phylip format detected
Alignment most likely contains DNA/RNA sequences
Reading alignment file loci/uce-2002289 (modified).phy ... Phylip format detected
Alignment most likely contains DNA/RNA sequences
Reading alignment file loci/uce-200230 (modified).phy ... Phylip format detected
Alignment most likely contains DNA/RNA sequences
Reading alignment file loci/uce-2002303 (modified).phy ... Phylip format detected
Alignment most likely contains DNA/RNA sequences
Reading alignment file loci/uce-200231 (modified).phy ... Phylip format detected
Alignment most likely contains DNA/RNA sequences
Reading alignment file loci/uce-2002313 (modified).phy ... Phylip format detected
Alignment most likely contains DNA/RNA sequences
Reading alignment file loci/uce-2002315.phy ... Phylip format detected
Alignment most likely contains DNA/RNA sequences
Reading alignment file loci/uce-2002317 (modified).phy ... Phylip format detected
Alignment most likely contains DNA/RNA sequences
Reading alignment file loci/uce-2002326 (modified).phy ... Phylip format detected
Alignment most likely contains DNA/RNA sequences
Reading alignment file loci/uce-2002370.phy ... Phylip format detected
Alignment most likely contains DNA/RNA sequences
Reading alignment file loci/uce-2002436.phy ... Phylip format detected
Alignment most likely contains DNA/RNA sequences
Reading alignment file loci/uce-2002448 (modified).phy ... Phylip format detected
Alignment most likely contains DNA/RNA sequences
Reading alignment file loci/uce-2002451 (modified).phy ... Phylip format detected
Alignment most likely contains DNA/RNA sequences
Reading alignment file loci/uce-2002480 (modified).phy ... Phylip format detected
Alignment most likely contains DNA/RNA sequences
Reading alignment file loci/uce-2002516 (modified).phy ... Phylip format detected
Alignment most likely contains DNA/RNA sequences
Reading alignment file loci/uce-2002517 (modified).phy ... Phylip format detected
Alignment most likely contains DNA/RNA sequences
Reading alignment file loci/uce-2002518 (modified).phy ... Phylip format detected
Alignment most likely contains DNA/RNA sequences
Reading alignment file loci/uce-2002524.phy ... Phylip format detected
Alignment most likely contains DNA/RNA sequences
Reading alignment file loci/uce-2002527 (modified).phy ... Phylip format detected
Alignment most likely contains DNA/RNA sequences
Reading alignment file loci/uce-2002532 (modified).phy ... Phylip format detected
Alignment most likely contains DNA/RNA sequences
Reading alignment file loci/uce-2002542 (modified).phy ... Phylip format detected
Alignment most likely contains DNA/RNA sequences
Reading alignment file loci/uce-2002545 (modified).phy ... Phylip format detected
Alignment most likely contains DNA/RNA sequences
Reading alignment file loci/uce-2002565 (modified).phy ... Phylip format detected
Alignment most likely contains DNA/RNA sequences
Reading alignment file loci/uce-2002569 (modified).phy ... Phylip format detected
Alignment most likely contains DNA/RNA sequences
Reading alignment file loci/uce-200258 (modified).phy ... Phylip format detected
Alignment most likely contains DNA/RNA sequences
Reading alignment file loci/uce-2002588 (modified).phy ... Phylip format detected
Alignment most likely contains DNA/RNA sequences
Reading alignment file loci/uce-2002595 (modified).phy ... Phylip format detected
Alignment most likely contains DNA/RNA sequences
Reading alignment file loci/uce-2002605 (modified).phy ... Phylip format detected
Alignment most likely contains DNA/RNA sequences
Reading alignment file loci/uce-2002607 (modified).phy ... Phylip format detected
Alignment most likely contains DNA/RNA sequences
Reading alignment file loci/uce-2002608 (modified).phy ... Phylip format detected
Alignment most likely contains DNA/RNA sequences
Reading alignment file loci/uce-2002642 (modified).phy ... Phylip format detected
Alignment most likely contains DNA/RNA sequences
Reading alignment file loci/uce-2002654 (modified).phy ... Phylip format detected
Alignment most likely contains DNA/RNA sequences
Reading alignment file loci/uce-2002661 (modified).phy ... Phylip format detected
Alignment most likely contains DNA/RNA sequences
Reading alignment file loci/uce-2002675 (modified).phy ... Phylip format detected
Alignment most likely contains DNA/RNA sequences
Reading alignment file loci/uce-2002699 (modified).phy ... Phylip format detected
Alignment most likely contains DNA/RNA sequences
Reading alignment file loci/uce-2002722 (modified).phy ... Phylip format detected
Alignment most likely contains DNA/RNA sequences
Reading alignment file loci/uce-2002727 (modified).phy ... Phylip format detected
Alignment most likely contains DNA/RNA sequences
Reading alignment file loci/uce-2002745 (modified).phy ... Phylip format detected
Alignment most likely contains DNA/RNA sequences
Reading alignment file loci/uce-2002753 (modified).phy ... Phylip format detected
Alignment most likely contains DNA/RNA sequences
Reading alignment file loci/uce-2002764 (modified).phy ... Phylip format detected
Alignment most likely contains DNA/RNA sequences
Reading alignment file loci/uce-2002767 (modified).phy ... Phylip format detected
Alignment most likely contains DNA/RNA sequences
Reading alignment file loci/uce-2002771.phy ... Phylip format detected
Alignment most likely contains DNA/RNA sequences
Reading alignment file loci/uce-2002780 (modified).phy ... Phylip format detected
Alignment most likely contains DNA/RNA sequences
Reading alignment file loci/uce-2002782 (modified).phy ... Phylip format detected
Alignment most likely contains DNA/RNA sequences
Reading alignment file loci/uce-2002783 (modified).phy ... Phylip format detected
Alignment most likely contains DNA/RNA sequences
Reading alignment file loci/uce-2002795 (modified).phy ... Phylip format detected
Alignment most likely contains DNA/RNA sequences
Reading alignment file loci/uce-2002812 (modified).phy ... Phylip format detected
Alignment most likely contains DNA/RNA sequences
Reading alignment file loci/uce-2002817.phy ... Phylip format detected
Alignment most likely contains DNA/RNA sequences
Reading alignment file loci/uce-2002830 (modified).phy ... Phylip format detected
Alignment most likely contains DNA/RNA sequences
Reading alignment file loci/uce-2002836 (modified).phy ... Phylip format detected
Alignment most likely contains DNA/RNA sequences
Reading alignment file loci/uce-2002845 (modified).phy ... Phylip format detected
Alignment most likely contains DNA/RNA sequences
Reading alignment file loci/uce-2002860.phy ... Phylip format detected
Alignment most likely contains DNA/RNA sequences
Reading alignment file loci/uce-2002888 (modified).phy ... Phylip format detected
Alignment most likely contains DNA/RNA sequences
Reading alignment file loci/uce-2002907 (modified).phy ... Phylip format detected
Alignment most likely contains DNA/RNA sequences
Reading alignment file loci/uce-2002911 (modified).phy ... Phylip format detected
Alignment most likely contains DNA/RNA sequences
Reading alignment file loci/uce-2002926 (modified).phy ... Phylip format detected
Alignment most likely contains DNA/RNA sequences
Reading alignment file loci/uce-2002932 (modified).phy ... Phylip format detected
Alignment most likely contains DNA/RNA sequences
Reading alignment file loci/uce-2002933 (modified).phy ... Phylip format detected
Alignment most likely contains DNA/RNA sequences
Reading alignment file loci/uce-2002934 (modified).phy ... Phylip format detected
Alignment most likely contains DNA/RNA sequences
Reading alignment file loci/uce-2002942 (modified).phy ... Phylip format detected
Alignment most likely contains DNA/RNA sequences
Reading alignment file loci/uce-2002948 (modified).phy ... Phylip format detected
Alignment most likely contains DNA/RNA sequences
Reading alignment file loci/uce-2002980 (modified).phy ... Phylip format detected
Alignment most likely contains DNA/RNA sequences
Reading alignment file loci/uce-2002991.phy ... Phylip format detected
Alignment most likely contains DNA/RNA sequences
Reading alignment file loci/uce-2002992 (modified).phy ... Phylip format detected
Alignment most likely contains DNA/RNA sequences
Reading alignment file loci/uce-2002993 (modified).phy ... Phylip format detected
Alignment most likely contains DNA/RNA sequences
Reading alignment file loci/uce-2002994 (modified).phy ... Phylip format detected
Alignment most likely contains DNA/RNA sequences
Reading alignment file loci/uce-2002995 (modified).phy ... Phylip format detected
Alignment most likely contains DNA/RNA sequences
Reading alignment file loci/uce-2002997 (modified).phy ... Phylip format detected
Alignment most likely contains DNA/RNA sequences
Reading alignment file loci/uce-2002998 (modified).phy ... Phylip format detected
Alignment most likely contains DNA/RNA sequences
Reading alignment file loci/uce-2003001 (modified).phy ... Phylip format detected
Alignment most likely contains DNA/RNA sequences
Reading alignment file loci/uce-2003002 (modified).phy ... Phylip format detected
Alignment most likely contains DNA/RNA sequences
Reading alignment file loci/uce-2003006.phy ... Phylip format detected
Alignment most likely contains DNA/RNA sequences
Reading alignment file loci/uce-2003008 (modified).phy ... Phylip format detected
Alignment most likely contains DNA/RNA sequences
Reading alignment file loci/uce-2003010 (modified).phy ... Phylip format detected
Alignment most likely contains DNA/RNA sequences
Reading alignment file loci/uce-2003018 (modified).phy ... Phylip format detected
Alignment most likely contains DNA/RNA sequences
Reading alignment file loci/uce-2003026 (modified).phy ... Phylip format detected
Alignment most likely contains DNA/RNA sequences
Reading alignment file loci/uce-2003044 (modified).phy ... Phylip format detected
Alignment most likely contains DNA/RNA sequences
Reading alignment file loci/uce-2003058 (modified).phy ... Phylip format detected
Alignment most likely contains DNA/RNA sequences
Reading alignment file loci/uce-2003063 (modified).phy ... Phylip format detected
Alignment most likely contains DNA/RNA sequences
Reading alignment file loci/uce-2003065 (modified).phy ... Phylip format detected
Alignment most likely contains DNA/RNA sequences
Reading alignment file loci/uce-2003107 (modified).phy ... Phylip format detected
Alignment most likely contains DNA/RNA sequences
Reading alignment file loci/uce-2003120 (modified).phy ... Phylip format detected
Alignment most likely contains DNA/RNA sequences
Reading alignment file loci/uce-2003124 (modified).phy ... Phylip format detected
Alignment most likely contains DNA/RNA sequences
Reading alignment file loci/uce-2003126 (modified).phy ... Phylip format detected
Alignment most likely contains DNA/RNA sequences
Reading alignment file loci/uce-2003128 (modified).phy ... Phylip format detected
Alignment most likely contains DNA/RNA sequences
Reading alignment file loci/uce-2003129 (modified).phy ... Phylip format detected
Alignment most likely contains DNA/RNA sequences
Reading alignment file loci/uce-2003132 (modified).phy ... Phylip format detected
Alignment most likely contains DNA/RNA sequences
Reading alignment file loci/uce-2003144 (modified).phy ... Phylip format detected
Alignment most likely contains DNA/RNA sequences
Reading alignment file loci/uce-2003152 (modified).phy ... Phylip format detected
Alignment most likely contains DNA/RNA sequences
Reading alignment file loci/uce-2003162 (modified).phy ... Phylip format detected
Alignment most likely contains DNA/RNA sequences
Reading alignment file loci/uce-2003169 (modified).phy ... Phylip format detected
Alignment most likely contains DNA/RNA sequences
Reading alignment file loci/uce-2003195 (modified).phy ... Phylip format detected
Alignment most likely contains DNA/RNA sequences
Reading alignment file loci/uce-2003200 (modified).phy ... Phylip format detected
Alignment most likely contains DNA/RNA sequences
Reading alignment file loci/uce-2003203 (modified).phy ... Phylip format detected
Alignment most likely contains DNA/RNA sequences
Reading alignment file loci/uce-2003235.phy ... Phylip format detected
Alignment most likely contains DNA/RNA sequences
Reading alignment file loci/uce-2003236 (modified).phy ... Phylip format detected
Alignment most likely contains DNA/RNA sequences
Reading alignment file loci/uce-2003268 (modified).phy ... Phylip format detected
Alignment most likely contains DNA/RNA sequences
Reading alignment file loci/uce-2003288.phy ... Phylip format detected
Alignment most likely contains DNA/RNA sequences
Reading alignment file loci/uce-200329 (modified).phy ... Phylip format detected
Alignment most likely contains DNA/RNA sequences
Reading alignment file loci/uce-2003290 (modified).phy ... Phylip format detected
Alignment most likely contains DNA/RNA sequences
Reading alignment file loci/uce-2003300 (modified).phy ... Phylip format detected
Alignment most likely contains DNA/RNA sequences
Reading alignment file loci/uce-200331 (modified).phy ... Phylip format detected
Alignment most likely contains DNA/RNA sequences
Reading alignment file loci/uce-2003312 (modified).phy ... Phylip format detected
Alignment most likely contains DNA/RNA sequences
Reading alignment file loci/uce-2003313 (modified).phy ... Phylip format detected
Alignment most likely contains DNA/RNA sequences
Reading alignment file loci/uce-2003314 (modified).phy ... Phylip format detected
Alignment most likely contains DNA/RNA sequences
Reading alignment file loci/uce-200332 (modified).phy ... Phylip format detected
Alignment most likely contains DNA/RNA sequences
Reading alignment file loci/uce-2003363 (modified).phy ... Phylip format detected
Alignment most likely contains DNA/RNA sequences
Reading alignment file loci/uce-2003376 (modified).phy ... Phylip format detected
Alignment most likely contains DNA/RNA sequences
Reading alignment file loci/uce-2003382 (modified).phy ... Phylip format detected
Alignment most likely contains DNA/RNA sequences
Reading alignment file loci/uce-2003383 (modified).phy ... Phylip format detected
Alignment most likely contains DNA/RNA sequences
Reading alignment file loci/uce-2003393 (modified).phy ... Phylip format detected
Alignment most likely contains DNA/RNA sequences
Reading alignment file loci/uce-2003394 (modified).phy ... Phylip format detected
Alignment most likely contains DNA/RNA sequences
Reading alignment file loci/uce-200340 (modified).phy ... Phylip format detected
Alignment most likely contains DNA/RNA sequences
Reading alignment file loci/uce-2003423 (modified).phy ... Phylip format detected
Alignment most likely contains DNA/RNA sequences
Reading alignment file loci/uce-2003424 (modified).phy ... Phylip format detected
Alignment most likely contains DNA/RNA sequences
Reading alignment file loci/uce-2003427 (modified).phy ... Phylip format detected
Alignment most likely contains DNA/RNA sequences
Reading alignment file loci/uce-2003430 (modified).phy ... Phylip format detected
Alignment most likely contains DNA/RNA sequences
Reading alignment file loci/uce-2003431 (modified).phy ... Phylip format detected
Alignment most likely contains DNA/RNA sequences
Reading alignment file loci/uce-2003442.phy ... Phylip format detected
Alignment most likely contains DNA/RNA sequences
Reading alignment file loci/uce-2003472 (modified).phy ... Phylip format detected
Alignment most likely contains DNA/RNA sequences
Reading alignment file loci/uce-2003506 (modified).phy ... Phylip format detected
Alignment most likely contains DNA/RNA sequences
Reading alignment file loci/uce-2003510 (modified).phy ... Phylip format detected
Alignment most likely contains DNA/RNA sequences
Reading alignment file loci/uce-2003544.phy ... Phylip format detected
Alignment most likely contains DNA/RNA sequences
Reading alignment file loci/uce-2003571 (modified).phy ... Phylip format detected
Alignment most likely contains DNA/RNA sequences
Reading alignment file loci/uce-2003583 (modified).phy ... Phylip format detected
Alignment most likely contains DNA/RNA sequences
Reading alignment file loci/uce-200361 (modified).phy ... Phylip format detected
Alignment most likely contains DNA/RNA sequences
Reading alignment file loci/uce-2003611 (modified).phy ... Phylip format detected
Alignment most likely contains DNA/RNA sequences
Reading alignment file loci/uce-2003626 (modified).phy ... Phylip format detected
Alignment most likely contains DNA/RNA sequences
Reading alignment file loci/uce-2003646 (modified).phy ... Phylip format detected
Alignment most likely contains DNA/RNA sequences
Reading alignment file loci/uce-2003648 (modified).phy ... Phylip format detected
Alignment most likely contains DNA/RNA sequences
Reading alignment file loci/uce-2003662 (modified).phy ... Phylip format detected
Alignment most likely contains DNA/RNA sequences
Reading alignment file loci/uce-2003685 (modified).phy ... Phylip format detected
Alignment most likely contains DNA/RNA sequences
Reading alignment file loci/uce-2003687 (modified).phy ... Phylip format detected
Alignment most likely contains DNA/RNA sequences
Reading alignment file loci/uce-2003689 (modified).phy ... Phylip format detected
Alignment most likely contains DNA/RNA sequences
Reading alignment file loci/uce-2003718 (modified).phy ... Phylip format detected
Alignment most likely contains DNA/RNA sequences
Reading alignment file loci/uce-2003743 (modified).phy ... Phylip format detected
Alignment most likely contains DNA/RNA sequences
Reading alignment file loci/uce-2003744 (modified).phy ... Phylip format detected
Alignment most likely contains DNA/RNA sequences
Reading alignment file loci/uce-2003800 (modified).phy ... Phylip format detected
Alignment most likely contains DNA/RNA sequences
Reading alignment file loci/uce-2003802 (modified).phy ... Phylip format detected
Alignment most likely contains DNA/RNA sequences
Reading alignment file loci/uce-2003818 (modified).phy ... Phylip format detected
Alignment most likely contains DNA/RNA sequences
Reading alignment file loci/uce-2003826 (modified).phy ... Phylip format detected
Alignment most likely contains DNA/RNA sequences
Reading alignment file loci/uce-2003844 (modified).phy ... Phylip format detected
Alignment most likely contains DNA/RNA sequences
Reading alignment file loci/uce-2003867 (modified).phy ... Phylip format detected
Alignment most likely contains DNA/RNA sequences
Reading alignment file loci/uce-2003868 (modified).phy ... Phylip format detected
Alignment most likely contains DNA/RNA sequences
Reading alignment file loci/uce-2003869 (modified).phy ... Phylip format detected
Alignment most likely contains DNA/RNA sequences
Reading alignment file loci/uce-200387 (modified).phy ... Phylip format detected
Alignment most likely contains DNA/RNA sequences
Reading alignment file loci/uce-2003875 (modified).phy ... Phylip format detected
Alignment most likely contains DNA/RNA sequences
Reading alignment file loci/uce-2003878 (modified).phy ... Phylip format detected
Alignment most likely contains DNA/RNA sequences
Reading alignment file loci/uce-2003893 (modified).phy ... Phylip format detected
Alignment most likely contains DNA/RNA sequences
Reading alignment file loci/uce-2003912 (modified).phy ... Phylip format detected
Alignment most likely contains DNA/RNA sequences
Reading alignment file loci/uce-200392 (modified).phy ... Phylip format detected
Alignment most likely contains DNA/RNA sequences
Reading alignment file loci/uce-2003930 (modified).phy ... Phylip format detected
Alignment most likely contains DNA/RNA sequences
Reading alignment file loci/uce-2003932 (modified).phy ... Phylip format detected
Alignment most likely contains DNA/RNA sequences
Reading alignment file loci/uce-2003945 (modified).phy ... Phylip format detected
Alignment most likely contains DNA/RNA sequences
Reading alignment file loci/uce-2003947 (modified).phy ... Phylip format detected
Alignment most likely contains DNA/RNA sequences
Reading alignment file loci/uce-2003948 (modified).phy ... Phylip format detected
Alignment most likely contains DNA/RNA sequences
Reading alignment file loci/uce-200396 (modified).phy ... Phylip format detected
Alignment most likely contains DNA/RNA sequences
Reading alignment file loci/uce-2003961 (modified).phy ... Phylip format detected
Alignment most likely contains DNA/RNA sequences
Reading alignment file loci/uce-2003968.phy ... Phylip format detected
Alignment most likely contains DNA/RNA sequences
Reading alignment file loci/uce-2003973 (modified).phy ... Phylip format detected
Alignment most likely contains DNA/RNA sequences
Reading alignment file loci/uce-2004008 (modified).phy ... Phylip format detected
Alignment most likely contains DNA/RNA sequences
Reading alignment file loci/uce-2004009 (modified).phy ... Phylip format detected
Alignment most likely contains DNA/RNA sequences
Reading alignment file loci/uce-2004021 (modified).phy ... Phylip format detected
Alignment most likely contains DNA/RNA sequences
Reading alignment file loci/uce-200404 (modified).phy ... Phylip format detected
Alignment most likely contains DNA/RNA sequences
Reading alignment file loci/uce-2004051 (modified).phy ... Phylip format detected
Alignment most likely contains DNA/RNA sequences
Reading alignment file loci/uce-2004056 (modified).phy ... Phylip format detected
Alignment most likely contains DNA/RNA sequences
Reading alignment file loci/uce-2004063 (modified).phy ... Phylip format detected
Alignment most likely contains DNA/RNA sequences
Reading alignment file loci/uce-2004064 (modified).phy ... Phylip format detected
Alignment most likely contains DNA/RNA sequences
Reading alignment file loci/uce-2004069 (modified).phy ... Phylip format detected
Alignment most likely contains DNA/RNA sequences
Reading alignment file loci/uce-2004070 (modified).phy ... Phylip format detected
Alignment most likely contains DNA/RNA sequences
Reading alignment file loci/uce-2004081 (modified).phy ... Phylip format detected
Alignment most likely contains DNA/RNA sequences
Reading alignment file loci/uce-2004088.phy ... Phylip format detected
Alignment most likely contains DNA/RNA sequences
Reading alignment file loci/uce-2004109 (modified).phy ... Phylip format detected
Alignment most likely contains DNA/RNA sequences
Reading alignment file loci/uce-2004120 (modified).phy ... Phylip format detected
Alignment most likely contains DNA/RNA sequences
Reading alignment file loci/uce-2004127 (modified).phy ... Phylip format detected
Alignment most likely contains DNA/RNA sequences
Reading alignment file loci/uce-2004132 (modified).phy ... Phylip format detected
Alignment most likely contains DNA/RNA sequences
Reading alignment file loci/uce-2004134 (modified).phy ... Phylip format detected
Alignment most likely contains DNA/RNA sequences
Reading alignment file loci/uce-2004135 (modified).phy ... Phylip format detected
Alignment most likely contains DNA/RNA sequences
Reading alignment file loci/uce-2004138 (modified).phy ... Phylip format detected
Alignment most likely contains DNA/RNA sequences
Reading alignment file loci/uce-2004139 (modified).phy ... Phylip format detected
Alignment most likely contains DNA/RNA sequences
Reading alignment file loci/uce-2004148 (modified).phy ... Phylip format detected
Alignment most likely contains DNA/RNA sequences
Reading alignment file loci/uce-2004154 (modified).phy ... Phylip format detected
Alignment most likely contains DNA/RNA sequences
Reading alignment file loci/uce-2004188 (modified).phy ... Phylip format detected
Alignment most likely contains DNA/RNA sequences
Reading alignment file loci/uce-2004200 (modified).phy ... Phylip format detected
Alignment most likely contains DNA/RNA sequences
Reading alignment file loci/uce-2004205 (modified).phy ... Phylip format detected
Alignment most likely contains DNA/RNA sequences
Reading alignment file loci/uce-2004232 (modified).phy ... Phylip format detected
Alignment most likely contains DNA/RNA sequences
Reading alignment file loci/uce-2004254 (modified).phy ... Phylip format detected
Alignment most likely contains DNA/RNA sequences
Reading alignment file loci/uce-2004265 (modified).phy ... Phylip format detected
Alignment most likely contains DNA/RNA sequences
Reading alignment file loci/uce-2004271 (modified).phy ... Phylip format detected
Alignment most likely contains DNA/RNA sequences
Reading alignment file loci/uce-2004286 (modified).phy ... Phylip format detected
Alignment most likely contains DNA/RNA sequences
Reading alignment file loci/uce-2004293 (modified).phy ... Phylip format detected
Alignment most likely contains DNA/RNA sequences
Reading alignment file loci/uce-2004295 (modified).phy ... Phylip format detected
Alignment most likely contains DNA/RNA sequences
Reading alignment file loci/uce-2004297 (modified).phy ... Phylip format detected
Alignment most likely contains DNA/RNA sequences
Reading alignment file loci/uce-200439 (modified).phy ... Phylip format detected
Alignment most likely contains DNA/RNA sequences
Reading alignment file loci/uce-2004393 (modified).phy ... Phylip format detected
Alignment most likely contains DNA/RNA sequences
Reading alignment file loci/uce-2004409 (modified).phy ... Phylip format detected
Alignment most likely contains DNA/RNA sequences
Reading alignment file loci/uce-2004414 (modified).phy ... Phylip format detected
Alignment most likely contains DNA/RNA sequences
Reading alignment file loci/uce-2004423 (modified).phy ... Phylip format detected
Alignment most likely contains DNA/RNA sequences
Reading alignment file loci/uce-2004447 (modified).phy ... Phylip format detected
Alignment most likely contains DNA/RNA sequences
Reading alignment file loci/uce-2004474 (modified).phy ... Phylip format detected
Alignment most likely contains DNA/RNA sequences
Reading alignment file loci/uce-2004492 (modified).phy ... Phylip format detected
Alignment most likely contains DNA/RNA sequences
Reading alignment file loci/uce-2004495 (modified).phy ... Phylip format detected
Alignment most likely contains DNA/RNA sequences
Reading alignment file loci/uce-2004519 (modified).phy ... Phylip format detected
Alignment most likely contains DNA/RNA sequences
Reading alignment file loci/uce-2004521 (modified).phy ... Phylip format detected
Alignment most likely contains DNA/RNA sequences
Reading alignment file loci/uce-2004526 (modified).phy ... Phylip format detected
Alignment most likely contains DNA/RNA sequences
Reading alignment file loci/uce-2004568 (modified).phy ... Phylip format detected
Alignment most likely contains DNA/RNA sequences
Reading alignment file loci/uce-2004572 (modified).phy ... Phylip format detected
Alignment most likely contains DNA/RNA sequences
Reading alignment file loci/uce-2004574 (modified).phy ... Phylip format detected
Alignment most likely contains DNA/RNA sequences
Reading alignment file loci/uce-2004576 (modified).phy ... Phylip format detected
Alignment most likely contains DNA/RNA sequences
Reading alignment file loci/uce-2004577 (modified).phy ... Phylip format detected
Alignment most likely contains DNA/RNA sequences
Reading alignment file loci/uce-2004591 (modified).phy ... Phylip format detected
Alignment most likely contains DNA/RNA sequences
Reading alignment file loci/uce-2004621 (modified).phy ... Phylip format detected
Alignment most likely contains DNA/RNA sequences
Reading alignment file loci/uce-200463 (modified).phy ... Phylip format detected
Alignment most likely contains DNA/RNA sequences
Reading alignment file loci/uce-200465 (modified).phy ... Phylip format detected
Alignment most likely contains DNA/RNA sequences
Reading alignment file loci/uce-2004661 (modified).phy ... Phylip format detected
Alignment most likely contains DNA/RNA sequences
Reading alignment file loci/uce-2004663 (modified).phy ... Phylip format detected
Alignment most likely contains DNA/RNA sequences
Reading alignment file loci/uce-200467 (modified).phy ... Phylip format detected
Alignment most likely contains DNA/RNA sequences
Reading alignment file loci/uce-2004675 (modified).phy ... Phylip format detected
Alignment most likely contains DNA/RNA sequences
Reading alignment file loci/uce-2004701 (modified).phy ... Phylip format detected
Alignment most likely contains DNA/RNA sequences
Reading alignment file loci/uce-2004729 (modified).phy ... Phylip format detected
Alignment most likely contains DNA/RNA sequences
Reading alignment file loci/uce-2004731 (modified).phy ... Phylip format detected
Alignment most likely contains DNA/RNA sequences
Reading alignment file loci/uce-2004732.phy ... Phylip format detected
Alignment most likely contains DNA/RNA sequences
Reading alignment file loci/uce-2004753 (modified).phy ... Phylip format detected
Alignment most likely contains DNA/RNA sequences
Reading alignment file loci/uce-2004756 (modified).phy ... Phylip format detected
Alignment most likely contains DNA/RNA sequences
Reading alignment file loci/uce-2004771 (modified).phy ... Phylip format detected
Alignment most likely contains DNA/RNA sequences
Reading alignment file loci/uce-2004787 (modified).phy ... Phylip format detected
Alignment most likely contains DNA/RNA sequences
Reading alignment file loci/uce-2004791 (modified).phy ... Phylip format detected
Alignment most likely contains DNA/RNA sequences
Reading alignment file loci/uce-2004793 (modified).phy ... Phylip format detected
Alignment most likely contains DNA/RNA sequences
Reading alignment file loci/uce-2004797.phy ... Phylip format detected
Alignment most likely contains DNA/RNA sequences
Reading alignment file loci/uce-2004834 (modified).phy ... Phylip format detected
Alignment most likely contains DNA/RNA sequences
Reading alignment file loci/uce-2004843 (modified).phy ... Phylip format detected
Alignment most likely contains DNA/RNA sequences
Reading alignment file loci/uce-2004848 (modified).phy ... Phylip format detected
Alignment most likely contains DNA/RNA sequences
Reading alignment file loci/uce-2004860 (modified).phy ... Phylip format detected
Alignment most likely contains DNA/RNA sequences
Reading alignment file loci/uce-2004863 (modified).phy ... Phylip format detected
Alignment most likely contains DNA/RNA sequences
Reading alignment file loci/uce-2004864 (modified).phy ... Phylip format detected
Alignment most likely contains DNA/RNA sequences
Reading alignment file loci/uce-2004865 (modified).phy ... Phylip format detected
Alignment most likely contains DNA/RNA sequences
Reading alignment file loci/uce-2004875 (modified).phy ... Phylip format detected
Alignment most likely contains DNA/RNA sequences
Reading alignment file loci/uce-2004877 (modified).phy ... Phylip format detected
Alignment most likely contains DNA/RNA sequences
Reading alignment file loci/uce-2004882 (modified).phy ... Phylip format detected
Alignment most likely contains DNA/RNA sequences
Reading alignment file loci/uce-2004889 (modified).phy ... Phylip format detected
Alignment most likely contains DNA/RNA sequences
Reading alignment file loci/uce-2004891 (modified).phy ... Phylip format detected
Alignment most likely contains DNA/RNA sequences
Reading alignment file loci/uce-2004903 (modified).phy ... Phylip format detected
Alignment most likely contains DNA/RNA sequences
Reading alignment file loci/uce-2004904 (modified).phy ... Phylip format detected
Alignment most likely contains DNA/RNA sequences
Reading alignment file loci/uce-2004908 (modified).phy ... Phylip format detected
Alignment most likely contains DNA/RNA sequences
Reading alignment file loci/uce-2004927 (modified).phy ... Phylip format detected
Alignment most likely contains DNA/RNA sequences
Reading alignment file loci/uce-2004951 (modified).phy ... Phylip format detected
Alignment most likely contains DNA/RNA sequences
Reading alignment file loci/uce-2004955.phy ... Phylip format detected
Alignment most likely contains DNA/RNA sequences
Reading alignment file loci/uce-2004970 (modified).phy ... Phylip format detected
Alignment most likely contains DNA/RNA sequences
Reading alignment file loci/uce-200500.phy ... Phylip format detected
Alignment most likely contains DNA/RNA sequences
Reading alignment file loci/uce-2005013 (modified).phy ... Phylip format detected
Alignment most likely contains DNA/RNA sequences
Reading alignment file loci/uce-2005019 (modified).phy ... Phylip format detected
Alignment most likely contains DNA/RNA sequences
Reading alignment file loci/uce-2005023 (modified).phy ... Phylip format detected
Alignment most likely contains DNA/RNA sequences
Reading alignment file loci/uce-2005026 (modified).phy ... Phylip format detected
Alignment most likely contains DNA/RNA sequences
Reading alignment file loci/uce-2005028 (modified).phy ... Phylip format detected
Alignment most likely contains DNA/RNA sequences
Reading alignment file loci/uce-2005029 (modified).phy ... Phylip format detected
Alignment most likely contains DNA/RNA sequences
Reading alignment file loci/uce-2005064 (modified).phy ... Phylip format detected
Alignment most likely contains DNA/RNA sequences
Reading alignment file loci/uce-2005073 (modified).phy ... Phylip format detected
Alignment most likely contains DNA/RNA sequences
Reading alignment file loci/uce-200508.phy ... Phylip format detected
Alignment most likely contains DNA/RNA sequences
Reading alignment file loci/uce-2005092 (modified).phy ... Phylip format detected
Alignment most likely contains DNA/RNA sequences
Reading alignment file loci/uce-2005112 (modified).phy ... Phylip format detected
Alignment most likely contains DNA/RNA sequences
Reading alignment file loci/uce-2005126 (modified).phy ... Phylip format detected
Alignment most likely contains DNA/RNA sequences
Reading alignment file loci/uce-2005127 (modified).phy ... Phylip format detected
Alignment most likely contains DNA/RNA sequences
Reading alignment file loci/uce-2005132 (modified).phy ... Phylip format detected
Alignment most likely contains DNA/RNA sequences
Reading alignment file loci/uce-2005136 (modified).phy ... Phylip format detected
Alignment most likely contains DNA/RNA sequences
Reading alignment file loci/uce-2005137 (modified).phy ... Phylip format detected
Alignment most likely contains DNA/RNA sequences
Reading alignment file loci/uce-2005139 (modified).phy ... Phylip format detected
Alignment most likely contains DNA/RNA sequences
Reading alignment file loci/uce-2005141 (modified).phy ... Phylip format detected
Alignment most likely contains DNA/RNA sequences
Reading alignment file loci/uce-2005143 (modified).phy ... Phylip format detected
Alignment most likely contains DNA/RNA sequences
Reading alignment file loci/uce-2005185 (modified).phy ... Phylip format detected
Alignment most likely contains DNA/RNA sequences
Reading alignment file loci/uce-2005186 (modified).phy ... Phylip format detected
Alignment most likely contains DNA/RNA sequences
Reading alignment file loci/uce-2005187 (modified).phy ... Phylip format detected
Alignment most likely contains DNA/RNA sequences
Reading alignment file loci/uce-2005189 (modified).phy ... Phylip format detected
Alignment most likely contains DNA/RNA sequences
Reading alignment file loci/uce-2005195 (modified).phy ... Phylip format detected
Alignment most likely contains DNA/RNA sequences
Reading alignment file loci/uce-2005233 (modified).phy ... Phylip format detected
Alignment most likely contains DNA/RNA sequences
Reading alignment file loci/uce-2005238 (modified).phy ... Phylip format detected
Alignment most likely contains DNA/RNA sequences
Reading alignment file loci/uce-2005258.phy ... Phylip format detected
Alignment most likely contains DNA/RNA sequences
Reading alignment file loci/uce-2005284 (modified).phy ... Phylip format detected
Alignment most likely contains DNA/RNA sequences
Reading alignment file loci/uce-200530.phy ... Phylip format detected
Alignment most likely contains DNA/RNA sequences
Reading alignment file loci/uce-2005343 (modified).phy ... Phylip format detected
Alignment most likely contains DNA/RNA sequences
Reading alignment file loci/uce-2005361 (modified).phy ... Phylip format detected
Alignment most likely contains DNA/RNA sequences
Reading alignment file loci/uce-2005379 (modified).phy ... Phylip format detected
Alignment most likely contains DNA/RNA sequences
Reading alignment file loci/uce-2005380 (modified).phy ... Phylip format detected
Alignment most likely contains DNA/RNA sequences
Reading alignment file loci/uce-2005381 (modified).phy ... Phylip format detected
Alignment most likely contains DNA/RNA sequences
Reading alignment file loci/uce-2005394 (modified).phy ... Phylip format detected
Alignment most likely contains DNA/RNA sequences
Reading alignment file loci/uce-20054 (modified).phy ... Phylip format detected
Alignment most likely contains DNA/RNA sequences
Reading alignment file loci/uce-2005402 (modified).phy ... Phylip format detected
Alignment most likely contains DNA/RNA sequences
Reading alignment file loci/uce-2005459 (modified).phy ... Phylip format detected
Alignment most likely contains DNA/RNA sequences
Reading alignment file loci/uce-2005489 (modified).phy ... Phylip format detected
Alignment most likely contains DNA/RNA sequences
Reading alignment file loci/uce-2005518 (modified).phy ... Phylip format detected
Alignment most likely contains DNA/RNA sequences
Reading alignment file loci/uce-2005519 (modified).phy ... Phylip format detected
Alignment most likely contains DNA/RNA sequences
Reading alignment file loci/uce-200552 (modified).phy ... Phylip format detected
Alignment most likely contains DNA/RNA sequences
Reading alignment file loci/uce-2005552 (modified).phy ... Phylip format detected
Alignment most likely contains DNA/RNA sequences
Reading alignment file loci/uce-2005573 (modified).phy ... Phylip format detected
Alignment most likely contains DNA/RNA sequences
Reading alignment file loci/uce-200558 (modified).phy ... Phylip format detected
Alignment most likely contains DNA/RNA sequences
Reading alignment file loci/uce-2005617 (modified).phy ... Phylip format detected
Alignment most likely contains DNA/RNA sequences
Reading alignment file loci/uce-2005628 (modified).phy ... Phylip format detected
Alignment most likely contains DNA/RNA sequences
Reading alignment file loci/uce-2005648 (modified).phy ... Phylip format detected
Alignment most likely contains DNA/RNA sequences
Reading alignment file loci/uce-2005664 (modified).phy ... Phylip format detected
Alignment most likely contains DNA/RNA sequences
Reading alignment file loci/uce-2005696 (modified).phy ... Phylip format detected
Alignment most likely contains DNA/RNA sequences
Reading alignment file loci/uce-200570 (modified).phy ... Phylip format detected
Alignment most likely contains DNA/RNA sequences
Reading alignment file loci/uce-2005700 (modified).phy ... Phylip format detected
Alignment most likely contains DNA/RNA sequences
Reading alignment file loci/uce-2005701 (modified).phy ... Phylip format detected
Alignment most likely contains DNA/RNA sequences
Reading alignment file loci/uce-2005705 (modified).phy ... Phylip format detected
Alignment most likely contains DNA/RNA sequences
Reading alignment file loci/uce-2005731 (modified).phy ... Phylip format detected
Alignment most likely contains DNA/RNA sequences
Reading alignment file loci/uce-2005749 (modified).phy ... Phylip format detected
Alignment most likely contains DNA/RNA sequences
Reading alignment file loci/uce-200575 (modified).phy ... Phylip format detected
Alignment most likely contains DNA/RNA sequences
Reading alignment file loci/uce-2005763 (modified).phy ... Phylip format detected
Alignment most likely contains DNA/RNA sequences
Reading alignment file loci/uce-2005764 (modified).phy ... Phylip format detected
Alignment most likely contains DNA/RNA sequences
Reading alignment file loci/uce-2005791 (modified).phy ... Phylip format detected
Alignment most likely contains DNA/RNA sequences
Reading alignment file loci/uce-2005798.phy ... Phylip format detected
Alignment most likely contains DNA/RNA sequences
Reading alignment file loci/uce-200580 (modified).phy ... Phylip format detected
Alignment most likely contains DNA/RNA sequences
Reading alignment file loci/uce-2005811 (modified).phy ... Phylip format detected
Alignment most likely contains DNA/RNA sequences
Reading alignment file loci/uce-200582 (modified).phy ... Phylip format detected
Alignment most likely contains DNA/RNA sequences
Reading alignment file loci/uce-2005821 (modified).phy ... Phylip format detected
Alignment most likely contains DNA/RNA sequences
Reading alignment file loci/uce-200583 (modified).phy ... Phylip format detected
Alignment most likely contains DNA/RNA sequences
Reading alignment file loci/uce-2005830 (modified).phy ... Phylip format detected
Alignment most likely contains DNA/RNA sequences
Reading alignment file loci/uce-2005831 (modified).phy ... Phylip format detected
Alignment most likely contains DNA/RNA sequences
Reading alignment file loci/uce-2005834.phy ... Phylip format detected
Alignment most likely contains DNA/RNA sequences
Reading alignment file loci/uce-2005847 (modified).phy ... Phylip format detected
Alignment most likely contains DNA/RNA sequences
Reading alignment file loci/uce-2005850 (modified).phy ... Phylip format detected
Alignment most likely contains DNA/RNA sequences
Reading alignment file loci/uce-2005934 (modified).phy ... Phylip format detected
Alignment most likely contains DNA/RNA sequences
Reading alignment file loci/uce-2005935 (modified).phy ... Phylip format detected
Alignment most likely contains DNA/RNA sequences
Reading alignment file loci/uce-2005940 (modified).phy ... Phylip format detected
Alignment most likely contains DNA/RNA sequences
Reading alignment file loci/uce-2005950 (modified).phy ... Phylip format detected
Alignment most likely contains DNA/RNA sequences
Reading alignment file loci/uce-2005985 (modified).phy ... Phylip format detected
Alignment most likely contains DNA/RNA sequences
Reading alignment file loci/uce-2006016 (modified).phy ... Phylip format detected
Alignment most likely contains DNA/RNA sequences
Reading alignment file loci/uce-2006021 (modified).phy ... Phylip format detected
Alignment most likely contains DNA/RNA sequences
Reading alignment file loci/uce-2006067 (modified).phy ... Phylip format detected
Alignment most likely contains DNA/RNA sequences
Reading alignment file loci/uce-200607 (modified).phy ... Phylip format detected
Alignment most likely contains DNA/RNA sequences
Reading alignment file loci/uce-2006111 (modified).phy ... Phylip format detected
Alignment most likely contains DNA/RNA sequences
Reading alignment file loci/uce-2006112 (modified).phy ... Phylip format detected
Alignment most likely contains DNA/RNA sequences
Reading alignment file loci/uce-2006113 (modified).phy ... Phylip format detected
Alignment most likely contains DNA/RNA sequences
Reading alignment file loci/uce-2006157 (modified).phy ... Phylip format detected
Alignment most likely contains DNA/RNA sequences
Reading alignment file loci/uce-2006176 (modified).phy ... Phylip format detected
Alignment most likely contains DNA/RNA sequences
Reading alignment file loci/uce-2006203 (modified).phy ... Phylip format detected
Alignment most likely contains DNA/RNA sequences
Reading alignment file loci/uce-2006204 (modified).phy ... Phylip format detected
Alignment most likely contains DNA/RNA sequences
Reading alignment file loci/uce-2006207 (modified).phy ... Phylip format detected
Alignment most likely contains DNA/RNA sequences
Reading alignment file loci/uce-200621 (modified).phy ... Phylip format detected
Alignment most likely contains DNA/RNA sequences
Reading alignment file loci/uce-2006230 (modified).phy ... Phylip format detected
Alignment most likely contains DNA/RNA sequences
Reading alignment file loci/uce-200624 (modified).phy ... Phylip format detected
Alignment most likely contains DNA/RNA sequences
Reading alignment file loci/uce-2006247 (modified).phy ... Phylip format detected
Alignment most likely contains DNA/RNA sequences
Reading alignment file loci/uce-2006262.phy ... Phylip format detected
Alignment most likely contains DNA/RNA sequences
Reading alignment file loci/uce-200628 (modified).phy ... Phylip format detected
Alignment most likely contains DNA/RNA sequences
Reading alignment file loci/uce-2006280 (modified).phy ... Phylip format detected
Alignment most likely contains DNA/RNA sequences
Reading alignment file loci/uce-2006284 (modified).phy ... Phylip format detected
Alignment most likely contains DNA/RNA sequences
Reading alignment file loci/uce-2006285 (modified).phy ... Phylip format detected
Alignment most likely contains DNA/RNA sequences
Reading alignment file loci/uce-2006304 (modified).phy ... Phylip format detected
Alignment most likely contains DNA/RNA sequences
Reading alignment file loci/uce-2006370 (modified).phy ... Phylip format detected
Alignment most likely contains DNA/RNA sequences
Reading alignment file loci/uce-2006376 (modified).phy ... Phylip format detected
Alignment most likely contains DNA/RNA sequences
Reading alignment file loci/uce-2006385 (modified).phy ... Phylip format detected
Alignment most likely contains DNA/RNA sequences
Reading alignment file loci/uce-2006411 (modified).phy ... Phylip format detected
Alignment most likely contains DNA/RNA sequences
Reading alignment file loci/uce-2006443 (modified).phy ... Phylip format detected
Alignment most likely contains DNA/RNA sequences
Reading alignment file loci/uce-2006448 (modified).phy ... Phylip format detected
Alignment most likely contains DNA/RNA sequences
Reading alignment file loci/uce-200646 (modified).phy ... Phylip format detected
Alignment most likely contains DNA/RNA sequences
Reading alignment file loci/uce-200647 (modified).phy ... Phylip format detected
Alignment most likely contains DNA/RNA sequences
Reading alignment file loci/uce-2006482 (modified).phy ... Phylip format detected
Alignment most likely contains DNA/RNA sequences
Reading alignment file loci/uce-2006485 (modified).phy ... Phylip format detected
Alignment most likely contains DNA/RNA sequences
Reading alignment file loci/uce-2006512 (modified).phy ... Phylip format detected
Alignment most likely contains DNA/RNA sequences
Reading alignment file loci/uce-2006531 (modified).phy ... Phylip format detected
Alignment most likely contains DNA/RNA sequences
Reading alignment file loci/uce-2006532 (modified).phy ... Phylip format detected
Alignment most likely contains DNA/RNA sequences
Reading alignment file loci/uce-2006543 (modified).phy ... Phylip format detected
Alignment most likely contains DNA/RNA sequences
Reading alignment file loci/uce-2006557 (modified).phy ... Phylip format detected
Alignment most likely contains DNA/RNA sequences
Reading alignment file loci/uce-2006562.phy ... Phylip format detected
Alignment most likely contains DNA/RNA sequences
Reading alignment file loci/uce-2006578 (modified).phy ... Phylip format detected
Alignment most likely contains DNA/RNA sequences
Reading alignment file loci/uce-2006579 (modified).phy ... Phylip format detected
Alignment most likely contains DNA/RNA sequences
Reading alignment file loci/uce-2006607 (modified).phy ... Phylip format detected
Alignment most likely contains DNA/RNA sequences
Reading alignment file loci/uce-2006654 (modified).phy ... Phylip format detected
Alignment most likely contains DNA/RNA sequences
Reading alignment file loci/uce-2006677 (modified).phy ... Phylip format detected
Alignment most likely contains DNA/RNA sequences
Reading alignment file loci/uce-2006687.phy ... Phylip format detected
Alignment most likely contains DNA/RNA sequences
Reading alignment file loci/uce-2006701 (modified).phy ... Phylip format detected
Alignment most likely contains DNA/RNA sequences
Reading alignment file loci/uce-2006702 (modified).phy ... Phylip format detected
Alignment most likely contains DNA/RNA sequences
Reading alignment file loci/uce-2006705 (modified).phy ... Phylip format detected
Alignment most likely contains DNA/RNA sequences
Reading alignment file loci/uce-2006706 (modified).phy ... Phylip format detected
Alignment most likely contains DNA/RNA sequences
Reading alignment file loci/uce-2006709 (modified).phy ... Phylip format detected
Alignment most likely contains DNA/RNA sequences
Reading alignment file loci/uce-2006741.phy ... Phylip format detected
Alignment most likely contains DNA/RNA sequences
Reading alignment file loci/uce-2006742 (modified).phy ... Phylip format detected
Alignment most likely contains DNA/RNA sequences
Reading alignment file loci/uce-2006748 (modified).phy ... Phylip format detected
Alignment most likely contains DNA/RNA sequences
Reading alignment file loci/uce-200675 (modified).phy ... Phylip format detected
Alignment most likely contains DNA/RNA sequences
Reading alignment file loci/uce-2006769.phy ... Phylip format detected
Alignment most likely contains DNA/RNA sequences
Reading alignment file loci/uce-200677 (modified).phy ... Phylip format detected
Alignment most likely contains DNA/RNA sequences
Reading alignment file loci/uce-2006775.phy ... Phylip format detected
Alignment most likely contains DNA/RNA sequences
Reading alignment file loci/uce-2006777 (modified).phy ... Phylip format detected
Alignment most likely contains DNA/RNA sequences
Reading alignment file loci/uce-20068 (modified).phy ... Phylip format detected
Alignment most likely contains DNA/RNA sequences
Reading alignment file loci/uce-2006824 (modified).phy ... Phylip format detected
Alignment most likely contains DNA/RNA sequences
Reading alignment file loci/uce-2006885 (modified).phy ... Phylip format detected
Alignment most likely contains DNA/RNA sequences
Reading alignment file loci/uce-2006887 (modified).phy ... Phylip format detected
Alignment most likely contains DNA/RNA sequences
Reading alignment file loci/uce-2006928 (modified).phy ... Phylip format detected
Alignment most likely contains DNA/RNA sequences
Reading alignment file loci/uce-200694 (modified).phy ... Phylip format detected
Alignment most likely contains DNA/RNA sequences
Reading alignment file loci/uce-2006947 (modified).phy ... Phylip format detected
Alignment most likely contains DNA/RNA sequences
Reading alignment file loci/uce-200696 (modified).phy ... Phylip format detected
Alignment most likely contains DNA/RNA sequences
Reading alignment file loci/uce-2006992 (modified).phy ... Phylip format detected
Alignment most likely contains DNA/RNA sequences
Reading alignment file loci/uce-2006996 (modified).phy ... Phylip format detected
Alignment most likely contains DNA/RNA sequences
Reading alignment file loci/uce-2007010 (modified).phy ... Phylip format detected
Alignment most likely contains DNA/RNA sequences
Reading alignment file loci/uce-2007036 (modified).phy ... Phylip format detected
Alignment most likely contains DNA/RNA sequences
Reading alignment file loci/uce-2007037 (modified).phy ... Phylip format detected
Alignment most likely contains DNA/RNA sequences
Reading alignment file loci/uce-2007064 (modified).phy ... Phylip format detected
Alignment most likely contains DNA/RNA sequences
Reading alignment file loci/uce-2007085 (modified).phy ... Phylip format detected
Alignment most likely contains DNA/RNA sequences
Reading alignment file loci/uce-2007089 (modified).phy ... Phylip format detected
Alignment most likely contains DNA/RNA sequences
Reading alignment file loci/uce-2007099 (modified).phy ... Phylip format detected
Alignment most likely contains DNA/RNA sequences
Reading alignment file loci/uce-2007105 (modified).phy ... Phylip format detected
Alignment most likely contains DNA/RNA sequences
Reading alignment file loci/uce-2007133 (modified).phy ... Phylip format detected
Alignment most likely contains DNA/RNA sequences
Reading alignment file loci/uce-2007134 (modified).phy ... Phylip format detected
Alignment most likely contains DNA/RNA sequences
Reading alignment file loci/uce-2007136 (modified).phy ... Phylip format detected
Alignment most likely contains DNA/RNA sequences
Reading alignment file loci/uce-2007137 (modified).phy ... Phylip format detected
Alignment most likely contains DNA/RNA sequences
Reading alignment file loci/uce-2007155 (modified).phy ... Phylip format detected
Alignment most likely contains DNA/RNA sequences
Reading alignment file loci/uce-2007156 (modified).phy ... Phylip format detected
Alignment most likely contains DNA/RNA sequences
Reading alignment file loci/uce-2007157 (modified).phy ... Phylip format detected
Alignment most likely contains DNA/RNA sequences
Reading alignment file loci/uce-2007165 (modified).phy ... Phylip format detected
Alignment most likely contains DNA/RNA sequences
Reading alignment file loci/uce-2007167 (modified).phy ... Phylip format detected
Alignment most likely contains DNA/RNA sequences
Reading alignment file loci/uce-2007186 (modified).phy ... Phylip format detected
Alignment most likely contains DNA/RNA sequences
Reading alignment file loci/uce-2007197 (modified).phy ... Phylip format detected
Alignment most likely contains DNA/RNA sequences
Reading alignment file loci/uce-200724 (modified).phy ... Phylip format detected
Alignment most likely contains DNA/RNA sequences
Reading alignment file loci/uce-2007255 (modified).phy ... Phylip format detected
Alignment most likely contains DNA/RNA sequences
Reading alignment file loci/uce-2007257 (modified).phy ... Phylip format detected
Alignment most likely contains DNA/RNA sequences
Reading alignment file loci/uce-2007286 (modified).phy ... Phylip format detected
Alignment most likely contains DNA/RNA sequences
Reading alignment file loci/uce-2007287 (modified).phy ... Phylip format detected
Alignment most likely contains DNA/RNA sequences
Reading alignment file loci/uce-20073 (modified).phy ... Phylip format detected
Alignment most likely contains DNA/RNA sequences
Reading alignment file loci/uce-200732 (modified).phy ... Phylip format detected
Alignment most likely contains DNA/RNA sequences
Reading alignment file loci/uce-2007352 (modified).phy ... Phylip format detected
Alignment most likely contains DNA/RNA sequences
Reading alignment file loci/uce-2007353 (modified).phy ... Phylip format detected
Alignment most likely contains DNA/RNA sequences
Reading alignment file loci/uce-2007388 (modified).phy ... Phylip format detected
Alignment most likely contains DNA/RNA sequences
Reading alignment file loci/uce-200739 (modified).phy ... Phylip format detected
Alignment most likely contains DNA/RNA sequences
Reading alignment file loci/uce-2007392 (modified).phy ... Phylip format detected
Alignment most likely contains DNA/RNA sequences
Reading alignment file loci/uce-2007393 (modified).phy ... Phylip format detected
Alignment most likely contains DNA/RNA sequences
Reading alignment file loci/uce-2007395 (modified).phy ... Phylip format detected
Alignment most likely contains DNA/RNA sequences
Reading alignment file loci/uce-2007409 (modified).phy ... Phylip format detected
Alignment most likely contains DNA/RNA sequences
Reading alignment file loci/uce-2007414 (modified).phy ... Phylip format detected
Alignment most likely contains DNA/RNA sequences
Reading alignment file loci/uce-2007454.phy ... Phylip format detected
Alignment most likely contains DNA/RNA sequences
Reading alignment file loci/uce-2007458 (modified).phy ... Phylip format detected
Alignment most likely contains DNA/RNA sequences
Reading alignment file loci/uce-2007490 (modified).phy ... Phylip format detected
Alignment most likely contains DNA/RNA sequences
Reading alignment file loci/uce-2007491 (modified).phy ... Phylip format detected
Alignment most likely contains DNA/RNA sequences
Reading alignment file loci/uce-2007504.phy ... Phylip format detected
Alignment most likely contains DNA/RNA sequences
Reading alignment file loci/uce-2007506 (modified).phy ... Phylip format detected
Alignment most likely contains DNA/RNA sequences
Reading alignment file loci/uce-2007528 (modified).phy ... Phylip format detected
Alignment most likely contains DNA/RNA sequences
Reading alignment file loci/uce-2007557 (modified).phy ... Phylip format detected
Alignment most likely contains DNA/RNA sequences
Reading alignment file loci/uce-2007597 (modified).phy ... Phylip format detected
Alignment most likely contains DNA/RNA sequences
Reading alignment file loci/uce-2007599 (modified).phy ... Phylip format detected
Alignment most likely contains DNA/RNA sequences
Reading alignment file loci/uce-2007600 (modified).phy ... Phylip format detected
Alignment most likely contains DNA/RNA sequences
Reading alignment file loci/uce-2007606 (modified).phy ... Phylip format detected
Alignment most likely contains DNA/RNA sequences
Reading alignment file loci/uce-200761 (modified).phy ... Phylip format detected
Alignment most likely contains DNA/RNA sequences
Reading alignment file loci/uce-2007620 (modified).phy ... Phylip format detected
Alignment most likely contains DNA/RNA sequences
Reading alignment file loci/uce-2007660 (modified).phy ... Phylip format detected
Alignment most likely contains DNA/RNA sequences
Reading alignment file loci/uce-2007678 (modified).phy ... Phylip format detected
Alignment most likely contains DNA/RNA sequences
Reading alignment file loci/uce-200769 (modified).phy ... Phylip format detected
Alignment most likely contains DNA/RNA sequences
Reading alignment file loci/uce-2007690 (modified).phy ... Phylip format detected
Alignment most likely contains DNA/RNA sequences
Reading alignment file loci/uce-200773 (modified).phy ... Phylip format detected
Alignment most likely contains DNA/RNA sequences
Reading alignment file loci/uce-2007742 (modified).phy ... Phylip format detected
Alignment most likely contains DNA/RNA sequences
Reading alignment file loci/uce-2007744 (modified).phy ... Phylip format detected
Alignment most likely contains DNA/RNA sequences
Reading alignment file loci/uce-2007756 (modified).phy ... Phylip format detected
Alignment most likely contains DNA/RNA sequences
Reading alignment file loci/uce-200776 (modified).phy ... Phylip format detected
Alignment most likely contains DNA/RNA sequences
Reading alignment file loci/uce-2007760 (modified).phy ... Phylip format detected
Alignment most likely contains DNA/RNA sequences
Reading alignment file loci/uce-2007761 (modified).phy ... Phylip format detected
Alignment most likely contains DNA/RNA sequences
Reading alignment file loci/uce-2007773 (modified).phy ... Phylip format detected
Alignment most likely contains DNA/RNA sequences
Reading alignment file loci/uce-2007774 (modified).phy ... Phylip format detected
Alignment most likely contains DNA/RNA sequences
Reading alignment file loci/uce-2007775 (modified).phy ... Phylip format detected
Alignment most likely contains DNA/RNA sequences
Reading alignment file loci/uce-2007792 (modified).phy ... Phylip format detected
Alignment most likely contains DNA/RNA sequences
Reading alignment file loci/uce-2007793 (modified).phy ... Phylip format detected
Alignment most likely contains DNA/RNA sequences
Reading alignment file loci/uce-2007794 (modified).phy ... Phylip format detected
Alignment most likely contains DNA/RNA sequences
Reading alignment file loci/uce-2007795 (modified).phy ... Phylip format detected
Alignment most likely contains DNA/RNA sequences
Reading alignment file loci/uce-2007805 (modified).phy ... Phylip format detected
Alignment most likely contains DNA/RNA sequences
Reading alignment file loci/uce-2007808 (modified).phy ... Phylip format detected
Alignment most likely contains DNA/RNA sequences
Reading alignment file loci/uce-2007809 (modified).phy ... Phylip format detected
Alignment most likely contains DNA/RNA sequences
Reading alignment file loci/uce-2007828 (modified).phy ... Phylip format detected
Alignment most likely contains DNA/RNA sequences
Reading alignment file loci/uce-200783 (modified).phy ... Phylip format detected
Alignment most likely contains DNA/RNA sequences
Reading alignment file loci/uce-200787 (modified).phy ... Phylip format detected
Alignment most likely contains DNA/RNA sequences
Reading alignment file loci/uce-2007897 (modified).phy ... Phylip format detected
Alignment most likely contains DNA/RNA sequences
Reading alignment file loci/uce-2007906 (modified).phy ... Phylip format detected
Alignment most likely contains DNA/RNA sequences
Reading alignment file loci/uce-2007908 (modified).phy ... Phylip format detected
Alignment most likely contains DNA/RNA sequences
Reading alignment file loci/uce-2007920 (modified).phy ... Phylip format detected
Alignment most likely contains DNA/RNA sequences
Reading alignment file loci/uce-200794 (modified).phy ... Phylip format detected
Alignment most likely contains DNA/RNA sequences
Reading alignment file loci/uce-2007962 (modified).phy ... Phylip format detected
Alignment most likely contains DNA/RNA sequences
Reading alignment file loci/uce-2007965 (modified).phy ... Phylip format detected
Alignment most likely contains DNA/RNA sequences
Reading alignment file loci/uce-2007993 (modified).phy ... Phylip format detected
Alignment most likely contains DNA/RNA sequences
Reading alignment file loci/uce-2007997 (modified).phy ... Phylip format detected
Alignment most likely contains DNA/RNA sequences
Reading alignment file loci/uce-2008028 (modified).phy ... Phylip format detected
Alignment most likely contains DNA/RNA sequences
Reading alignment file loci/uce-2008029.phy ... Phylip format detected
Alignment most likely contains DNA/RNA sequences
Reading alignment file loci/uce-2008036 (modified).phy ... Phylip format detected
Alignment most likely contains DNA/RNA sequences
Reading alignment file loci/uce-2008071 (modified).phy ... Phylip format detected
Alignment most likely contains DNA/RNA sequences
Reading alignment file loci/uce-2008072 (modified).phy ... Phylip format detected
Alignment most likely contains DNA/RNA sequences
Reading alignment file loci/uce-2008073 (modified).phy ... Phylip format detected
Alignment most likely contains DNA/RNA sequences
Reading alignment file loci/uce-200808 (modified).phy ... Phylip format detected
Alignment most likely contains DNA/RNA sequences
Reading alignment file loci/uce-2008098 (modified).phy ... Phylip format detected
Alignment most likely contains DNA/RNA sequences
Reading alignment file loci/uce-2008102 (modified).phy ... Phylip format detected
Alignment most likely contains DNA/RNA sequences
Reading alignment file loci/uce-2008121 (modified).phy ... Phylip format detected
Alignment most likely contains DNA/RNA sequences
Reading alignment file loci/uce-2008168 (modified).phy ... Phylip format detected
Alignment most likely contains DNA/RNA sequences
Reading alignment file loci/uce-2008170.phy ... Phylip format detected
Alignment most likely contains DNA/RNA sequences
Reading alignment file loci/uce-2008210 (modified).phy ... Phylip format detected
Alignment most likely contains DNA/RNA sequences
Reading alignment file loci/uce-2008222 (modified).phy ... Phylip format detected
Alignment most likely contains DNA/RNA sequences
Reading alignment file loci/uce-2008230 (modified).phy ... Phylip format detected
Alignment most likely contains DNA/RNA sequences
Reading alignment file loci/uce-2008237 (modified).phy ... Phylip format detected
Alignment most likely contains DNA/RNA sequences
Reading alignment file loci/uce-2008247 (modified).phy ... Phylip format detected
Alignment most likely contains DNA/RNA sequences
Reading alignment file loci/uce-2008254 (modified).phy ... Phylip format detected
Alignment most likely contains DNA/RNA sequences
Reading alignment file loci/uce-2008295 (modified).phy ... Phylip format detected
Alignment most likely contains DNA/RNA sequences
Reading alignment file loci/uce-200830 (modified).phy ... Phylip format detected
Alignment most likely contains DNA/RNA sequences
Reading alignment file loci/uce-2008323.phy ... Phylip format detected
Alignment most likely contains DNA/RNA sequences
Reading alignment file loci/uce-2008325 (modified).phy ... Phylip format detected
Alignment most likely contains DNA/RNA sequences
Reading alignment file loci/uce-200834 (modified).phy ... Phylip format detected
Alignment most likely contains DNA/RNA sequences
Reading alignment file loci/uce-2008340 (modified).phy ... Phylip format detected
Alignment most likely contains DNA/RNA sequences
Reading alignment file loci/uce-200837 (modified).phy ... Phylip format detected
Alignment most likely contains DNA/RNA sequences
Reading alignment file loci/uce-200838 (modified).phy ... Phylip format detected
Alignment most likely contains DNA/RNA sequences
Reading alignment file loci/uce-200839 (modified).phy ... Phylip format detected
Alignment most likely contains DNA/RNA sequences
Reading alignment file loci/uce-2008404 (modified).phy ... Phylip format detected
Alignment most likely contains DNA/RNA sequences
Reading alignment file loci/uce-200841 (modified).phy ... Phylip format detected
Alignment most likely contains DNA/RNA sequences
Reading alignment file loci/uce-2008422 (modified).phy ... Phylip format detected
Alignment most likely contains DNA/RNA sequences
Reading alignment file loci/uce-2008445 (modified).phy ... Phylip format detected
Alignment most likely contains DNA/RNA sequences
Reading alignment file loci/uce-2008467 (modified).phy ... Phylip format detected
Alignment most likely contains DNA/RNA sequences
Reading alignment file loci/uce-2008468 (modified).phy ... Phylip format detected
Alignment most likely contains DNA/RNA sequences
Reading alignment file loci/uce-200847 (modified).phy ... Phylip format detected
Alignment most likely contains DNA/RNA sequences
Reading alignment file loci/uce-2008488 (modified).phy ... Phylip format detected
Alignment most likely contains DNA/RNA sequences
Reading alignment file loci/uce-2008495 (modified).phy ... Phylip format detected
Alignment most likely contains DNA/RNA sequences
Reading alignment file loci/uce-200850 (modified).phy ... Phylip format detected
Alignment most likely contains DNA/RNA sequences
Reading alignment file loci/uce-2008505 (modified).phy ... Phylip format detected
Alignment most likely contains DNA/RNA sequences
Reading alignment file loci/uce-200851 (modified).phy ... Phylip format detected
Alignment most likely contains DNA/RNA sequences
Reading alignment file loci/uce-2008510.phy ... Phylip format detected
Alignment most likely contains DNA/RNA sequences
Reading alignment file loci/uce-2008548.phy ... Phylip format detected
Alignment most likely contains DNA/RNA sequences
Reading alignment file loci/uce-2008562 (modified).phy ... Phylip format detected
Alignment most likely contains DNA/RNA sequences
Reading alignment file loci/uce-2008583 (modified).phy ... Phylip format detected
Alignment most likely contains DNA/RNA sequences
Reading alignment file loci/uce-2008605 (modified).phy ... Phylip format detected
Alignment most likely contains DNA/RNA sequences
Reading alignment file loci/uce-2008609 (modified).phy ... Phylip format detected
Alignment most likely contains DNA/RNA sequences
Reading alignment file loci/uce-2008635 (modified).phy ... Phylip format detected
Alignment most likely contains DNA/RNA sequences
Reading alignment file loci/uce-2008640 (modified).phy ... Phylip format detected
Alignment most likely contains DNA/RNA sequences
Reading alignment file loci/uce-2008644 (modified).phy ... Phylip format detected
Alignment most likely contains DNA/RNA sequences
Reading alignment file loci/uce-2008646 (modified).phy ... Phylip format detected
Alignment most likely contains DNA/RNA sequences
Reading alignment file loci/uce-2008681 (modified).phy ... Phylip format detected
Alignment most likely contains DNA/RNA sequences
Reading alignment file loci/uce-2008685 (modified).phy ... Phylip format detected
Alignment most likely contains DNA/RNA sequences
Reading alignment file loci/uce-2008696 (modified).phy ... Phylip format detected
Alignment most likely contains DNA/RNA sequences
Reading alignment file loci/uce-2008734 (modified).phy ... Phylip format detected
Alignment most likely contains DNA/RNA sequences
Reading alignment file loci/uce-2008735 (modified).phy ... Phylip format detected
Alignment most likely contains DNA/RNA sequences
Reading alignment file loci/uce-2008739 (modified).phy ... Phylip format detected
Alignment most likely contains DNA/RNA sequences
Reading alignment file loci/uce-2008740 (modified).phy ... Phylip format detected
Alignment most likely contains DNA/RNA sequences
Reading alignment file loci/uce-2008741 (modified).phy ... Phylip format detected
Alignment most likely contains DNA/RNA sequences
Reading alignment file loci/uce-2008744 (modified).phy ... Phylip format detected
Alignment most likely contains DNA/RNA sequences
Reading alignment file loci/uce-2008784 (modified).phy ... Phylip format detected
Alignment most likely contains DNA/RNA sequences
Reading alignment file loci/uce-2008785 (modified).phy ... Phylip format detected
Alignment most likely contains DNA/RNA sequences
Reading alignment file loci/uce-2008786 (modified).phy ... Phylip format detected
Alignment most likely contains DNA/RNA sequences
Reading alignment file loci/uce-2008844 (modified).phy ... Phylip format detected
Alignment most likely contains DNA/RNA sequences
Reading alignment file loci/uce-2008845 (modified).phy ... Phylip format detected
Alignment most likely contains DNA/RNA sequences
Reading alignment file loci/uce-2008854 (modified).phy ... Phylip format detected
Alignment most likely contains DNA/RNA sequences
Reading alignment file loci/uce-2008866 (modified).phy ... Phylip format detected
Alignment most likely contains DNA/RNA sequences
Reading alignment file loci/uce-200887 (modified).phy ... Phylip format detected
Alignment most likely contains DNA/RNA sequences
Reading alignment file loci/uce-2008870 (modified).phy ... Phylip format detected
Alignment most likely contains DNA/RNA sequences
Reading alignment file loci/uce-2008876 (modified).phy ... Phylip format detected
Alignment most likely contains DNA/RNA sequences
Reading alignment file loci/uce-2008877 (modified).phy ... Phylip format detected
Alignment most likely contains DNA/RNA sequences
Reading alignment file loci/uce-2008889 (modified).phy ... Phylip format detected
Alignment most likely contains DNA/RNA sequences
Reading alignment file loci/uce-2008902 (modified).phy ... Phylip format detected
Alignment most likely contains DNA/RNA sequences
Reading alignment file loci/uce-2008903.phy ... Phylip format detected
Alignment most likely contains DNA/RNA sequences
Reading alignment file loci/uce-2008904 (modified).phy ... Phylip format detected
Alignment most likely contains DNA/RNA sequences
Reading alignment file loci/uce-2008911 (modified).phy ... Phylip format detected
Alignment most likely contains DNA/RNA sequences
Reading alignment file loci/uce-2008918 (modified).phy ... Phylip format detected
Alignment most likely contains DNA/RNA sequences
Reading alignment file loci/uce-2008923 (modified).phy ... Phylip format detected
Alignment most likely contains DNA/RNA sequences
Reading alignment file loci/uce-2008935.phy ... Phylip format detected
Alignment most likely contains DNA/RNA sequences
Reading alignment file loci/uce-2008936 (modified).phy ... Phylip format detected
Alignment most likely contains DNA/RNA sequences
Reading alignment file loci/uce-2008937 (modified).phy ... Phylip format detected
Alignment most likely contains DNA/RNA sequences
Reading alignment file loci/uce-2008943 (modified).phy ... Phylip format detected
Alignment most likely contains DNA/RNA sequences
Reading alignment file loci/uce-2008967 (modified).phy ... Phylip format detected
Alignment most likely contains DNA/RNA sequences
Reading alignment file loci/uce-2008975 (modified).phy ... Phylip format detected
Alignment most likely contains DNA/RNA sequences
Reading alignment file loci/uce-2008990 (modified).phy ... Phylip format detected
Alignment most likely contains DNA/RNA sequences
Reading alignment file loci/uce-2008996 (modified).phy ... Phylip format detected
Alignment most likely contains DNA/RNA sequences
Reading alignment file loci/uce-2009002 (modified).phy ... Phylip format detected
Alignment most likely contains DNA/RNA sequences
Reading alignment file loci/uce-200901 (modified).phy ... Phylip format detected
Alignment most likely contains DNA/RNA sequences
Reading alignment file loci/uce-2009018 (modified).phy ... Phylip format detected
Alignment most likely contains DNA/RNA sequences
Reading alignment file loci/uce-200903 (modified).phy ... Phylip format detected
Alignment most likely contains DNA/RNA sequences
Reading alignment file loci/uce-200907 (modified).phy ... Phylip format detected
Alignment most likely contains DNA/RNA sequences
Reading alignment file loci/uce-2009070 (modified).phy ... Phylip format detected
Alignment most likely contains DNA/RNA sequences
Reading alignment file loci/uce-2009089.phy ... Phylip format detected
Alignment most likely contains DNA/RNA sequences
Reading alignment file loci/uce-2009094 (modified).phy ... Phylip format detected
Alignment most likely contains DNA/RNA sequences
Reading alignment file loci/uce-2009103 (modified).phy ... Phylip format detected
Alignment most likely contains DNA/RNA sequences
Reading alignment file loci/uce-2009107 (modified).phy ... Phylip format detected
Alignment most likely contains DNA/RNA sequences
Reading alignment file loci/uce-2009109 (modified).phy ... Phylip format detected
Alignment most likely contains DNA/RNA sequences
Reading alignment file loci/uce-2009122 (modified).phy ... Phylip format detected
Alignment most likely contains DNA/RNA sequences
Reading alignment file loci/uce-2009129.phy ... Phylip format detected
Alignment most likely contains DNA/RNA sequences
Reading alignment file loci/uce-2009135 (modified).phy ... Phylip format detected
Alignment most likely contains DNA/RNA sequences
Reading alignment file loci/uce-2009143 (modified).phy ... Phylip format detected
Alignment most likely contains DNA/RNA sequences
Reading alignment file loci/uce-2009164 (modified).phy ... Phylip format detected
Alignment most likely contains DNA/RNA sequences
Reading alignment file loci/uce-2009202 (modified).phy ... Phylip format detected
Alignment most likely contains DNA/RNA sequences
Reading alignment file loci/uce-2009205 (modified).phy ... Phylip format detected
Alignment most likely contains DNA/RNA sequences
Reading alignment file loci/uce-2009207 (modified).phy ... Phylip format detected
Alignment most likely contains DNA/RNA sequences
Reading alignment file loci/uce-2009224 (modified).phy ... Phylip format detected
Alignment most likely contains DNA/RNA sequences
Reading alignment file loci/uce-2009247 (modified).phy ... Phylip format detected
Alignment most likely contains DNA/RNA sequences
Reading alignment file loci/uce-2009273 (modified).phy ... Phylip format detected
Alignment most likely contains DNA/RNA sequences
Reading alignment file loci/uce-2009281.phy ... Phylip format detected
Alignment most likely contains DNA/RNA sequences
Reading alignment file loci/uce-2009290 (modified).phy ... Phylip format detected
Alignment most likely contains DNA/RNA sequences
Reading alignment file loci/uce-2009305.phy ... Phylip format detected
Alignment most likely contains DNA/RNA sequences
Reading alignment file loci/uce-2009307 (modified).phy ... Phylip format detected
Alignment most likely contains DNA/RNA sequences
Reading alignment file loci/uce-2009340 (modified).phy ... Phylip format detected
Alignment most likely contains DNA/RNA sequences
Reading alignment file loci/uce-2009341 (modified).phy ... Phylip format detected
Alignment most likely contains DNA/RNA sequences
Reading alignment file loci/uce-2009371 (modified).phy ... Phylip format detected
Alignment most likely contains DNA/RNA sequences
Reading alignment file loci/uce-2009445.phy ... Phylip format detected
Alignment most likely contains DNA/RNA sequences
Reading alignment file loci/uce-2009446 (modified).phy ... Phylip format detected
Alignment most likely contains DNA/RNA sequences
Reading alignment file loci/uce-2009454 (modified).phy ... Phylip format detected
Alignment most likely contains DNA/RNA sequences
Reading alignment file loci/uce-2009458 (modified).phy ... Phylip format detected
Alignment most likely contains DNA/RNA sequences
Reading alignment file loci/uce-2009497 (modified).phy ... Phylip format detected
Alignment most likely contains DNA/RNA sequences
Reading alignment file loci/uce-2009511 (modified).phy ... Phylip format detected
Alignment most likely contains DNA/RNA sequences
Reading alignment file loci/uce-2009535 (modified).phy ... Phylip format detected
Alignment most likely contains DNA/RNA sequences
Reading alignment file loci/uce-2009538 (modified).phy ... Phylip format detected
Alignment most likely contains DNA/RNA sequences
Reading alignment file loci/uce-2009540 (modified).phy ... Phylip format detected
Alignment most likely contains DNA/RNA sequences
Reading alignment file loci/uce-2009554 (modified).phy ... Phylip format detected
Alignment most likely contains DNA/RNA sequences
Reading alignment file loci/uce-2009564 (modified).phy ... Phylip format detected
Alignment most likely contains DNA/RNA sequences
Reading alignment file loci/uce-2009605 (modified).phy ... Phylip format detected
Alignment most likely contains DNA/RNA sequences
Reading alignment file loci/uce-2009628 (modified).phy ... Phylip format detected
Alignment most likely contains DNA/RNA sequences
Reading alignment file loci/uce-2009647 (modified).phy ... Phylip format detected
Alignment most likely contains DNA/RNA sequences
Reading alignment file loci/uce-2009649 (modified).phy ... Phylip format detected
Alignment most likely contains DNA/RNA sequences
Reading alignment file loci/uce-2009666 (modified).phy ... Phylip format detected
Alignment most likely contains DNA/RNA sequences
Reading alignment file loci/uce-2009675 (modified).phy ... Phylip format detected
Alignment most likely contains DNA/RNA sequences
Reading alignment file loci/uce-2009682 (modified).phy ... Phylip format detected
Alignment most likely contains DNA/RNA sequences
Reading alignment file loci/uce-2009683 (modified).phy ... Phylip format detected
Alignment most likely contains DNA/RNA sequences
Reading alignment file loci/uce-2009701 (modified).phy ... Phylip format detected
Alignment most likely contains DNA/RNA sequences
Reading alignment file loci/uce-2009708 (modified).phy ... Phylip format detected
Alignment most likely contains DNA/RNA sequences
Reading alignment file loci/uce-2009738 (modified).phy ... Phylip format detected
Alignment most likely contains DNA/RNA sequences
Reading alignment file loci/uce-2009760 (modified).phy ... Phylip format detected
Alignment most likely contains DNA/RNA sequences
Reading alignment file loci/uce-2009761 (modified).phy ... Phylip format detected
Alignment most likely contains DNA/RNA sequences
Reading alignment file loci/uce-2009770 (modified).phy ... Phylip format detected
Alignment most likely contains DNA/RNA sequences
Reading alignment file loci/uce-2009809 (modified).phy ... Phylip format detected
Alignment most likely contains DNA/RNA sequences
Reading alignment file loci/uce-2009831 (modified).phy ... Phylip format detected
Alignment most likely contains DNA/RNA sequences
Reading alignment file loci/uce-2009845.phy ... Phylip format detected
Alignment most likely contains DNA/RNA sequences
Reading alignment file loci/uce-2009889 (modified).phy ... Phylip format detected
Alignment most likely contains DNA/RNA sequences
Reading alignment file loci/uce-200989 (modified).phy ... Phylip format detected
Alignment most likely contains DNA/RNA sequences
Reading alignment file loci/uce-2009896 (modified).phy ... Phylip format detected
Alignment most likely contains DNA/RNA sequences
Reading alignment file loci/uce-2009901 (modified).phy ... Phylip format detected
Alignment most likely contains DNA/RNA sequences
Reading alignment file loci/uce-2009916 (modified).phy ... Phylip format detected
Alignment most likely contains DNA/RNA sequences
Reading alignment file loci/uce-2009917 (modified).phy ... Phylip format detected
Alignment most likely contains DNA/RNA sequences
Reading alignment file loci/uce-2009929 (modified).phy ... Phylip format detected
Alignment most likely contains DNA/RNA sequences
Reading alignment file loci/uce-2009942 (modified).phy ... Phylip format detected
Alignment most likely contains DNA/RNA sequences
Reading alignment file loci/uce-2009956.phy ... Phylip format detected
Alignment most likely contains DNA/RNA sequences
Reading alignment file loci/uce-2009986 (modified).phy ... Phylip format detected
Alignment most likely contains DNA/RNA sequences
Subset	Type	Seqs	Sites	Infor	Invar	Model	Name
1		91	891	170	615		uce-1001254 (modified).phy
2		85	1435	193	1103		uce-1001715 (modified).phy
3		91	1230	268	756		uce-1002219 (modified).phy
4		92	1379	740	360		uce-1002522 (modified).phy
5		90	877	367	311		uce-1002528 (modified).phy
6		85	1300	461	560		uce-1002586 (modified).phy
7		82	1440	217	1029		uce-1003764 (modified).phy
8		94	1162	337	633		uce-1004246 (modified).phy
9		92	1208	240	802		uce-1004445 (modified).phy
10		88	965	176	647		uce-1004468.phy
11		89	1236	559	423		uce-1004838 (modified).phy
12		91	1405	152	1067		uce-100641 (modified).phy
13		91	617	122	411		uce-20010009 (modified).phy
14		91	924	436	368		uce-20010061 (modified).phy
15		93	1026	704	159		uce-2001008 (modified).phy
16		81	1311	267	810		uce-20010100 (modified).phy
17		72	1040	171	743		uce-20010112 (modified).phy
18		86	1219	162	830		uce-20010120.phy
19		87	1004	523	342		uce-20010123 (modified).phy
20		92	670	401	177		uce-20010124 (modified).phy
21		87	959	417	312		uce-20010137 (modified).phy
22		91	984	127	723		uce-20010144 (modified).phy
23		75	1623	449	766		uce-20010145 (modified).phy
24		95	842	496	191		uce-20010146 (modified).phy
25		93	1360	469	566		uce-20010147 (modified).phy
26		84	1498	370	760		uce-20010148 (modified).phy
27		93	1555	299	938		uce-20010149 (modified).phy
28		94	701	96	527		uce-20010156 (modified).phy
29		91	1054	692	205		uce-20010169 (modified).phy
30		75	542	161	288		uce-2001019.phy
31		86	1084	343	544		uce-2001020 (modified).phy
32		74	638	387	147		uce-20010200 (modified).phy
33		84	912	327	378		uce-20010248 (modified).phy
34		74	1492	295	917		uce-20010291 (modified).phy
35		85	1586	746	450		uce-20010293 (modified).phy
36		93	1068	694	213		uce-20010294 (modified).phy
37		75	541	164	268		uce-20010296 (modified).phy
38		91	1027	414	468		uce-20010297 (modified).phy
39		87	979	598	205		uce-20010298 (modified).phy
40		89	780	337	248		uce-20010300 (modified).phy
41		87	1180	718	299		uce-20010301 (modified).phy
42		88	865	520	183		uce-20010302 (modified).phy
43		88	1154	631	259		uce-20010304 (modified).phy
44		87	869	251	477		uce-20010305 (modified).phy
45		78	1290	702	331		uce-20010308 (modified).phy
46		88	1106	272	679		uce-20010311 (modified).phy
47		94	1029	600	250		uce-20010313 (modified).phy
48		93	859	279	427		uce-20010314 (modified).phy
49		92	616	69	461		uce-20010317 (modified).phy
50		82	1061	314	435		uce-20010318 (modified).phy
51		80	1302	401	758		uce-20010324 (modified).phy
52		94	853	485	233		uce-20010325 (modified).phy
53		86	1309	164	985		uce-20010328 (modified).phy
54		93	1089	731	226		uce-20010329 (modified).phy
55		91	1011	157	722		uce-20010330.phy
56		95	1155	425	455		uce-20010335 (modified).phy
57		94	1314	477	537		uce-20010337 (modified).phy
58		77	838	289	332		uce-20010343 (modified).phy
59		94	1270	247	867		uce-2001040 (modified).phy
60		86	1351	621	447		uce-2001065 (modified).phy
61		84	1109	166	780		uce-200107 (modified).phy
62		78	1418	282	828		uce-200108 (modified).phy
63		96	1338	247	809		uce-200109 (modified).phy
64		72	1078	250	546		uce-200110 (modified).phy
65		94	733	146	471		uce-2001102 (modified).phy
66		79	1391	463	593		uce-2001114 (modified).phy
67		92	583	305	176		uce-2001115 (modified).phy
68		92	950	450	248		uce-2001119 (modified).phy
69		86	1252	243	784		uce-200113.phy
70		90	1338	225	860		uce-200115 (modified).phy
71		88	546	321	150		uce-2001152.phy
72		74	1406	424	640		uce-200116 (modified).phy
73		94	1075	413	410		uce-2001163 (modified).phy
74		93	1351	134	1046		uce-200117 (modified).phy
75		92	732	233	318		uce-2001170 (modified).phy
76		86	929	448	278		uce-2001180 (modified).phy
77		95	1003	447	315		uce-2001187 (modified).phy
78		89	777	481	196		uce-2001188 (modified).phy
79		87	1173	646	296		uce-2001189 (modified).phy
80		80	1206	629	327		uce-2001195 (modified).phy
81		94	1371	233	869		uce-200120.phy
82		91	1424	649	375		uce-2001202 (modified).phy
83		77	981	247	538		uce-2001212 (modified).phy
84		92	834	305	349		uce-2001216 (modified).phy
85		85	1586	884	385		uce-2001247 (modified).phy
86		94	1375	336	772		uce-200126 (modified).phy
87		95	1073	491	388		uce-2001263 (modified).phy
88		85	884	134	657		uce-2001274 (modified).phy
89		91	1183	123	871		uce-2001281 (modified).phy
90		86	1179	742	240		uce-2001293 (modified).phy
91		87	1522	334	934		uce-2001308 (modified).phy
92		90	1253	613	365		uce-2001328 (modified).phy
93		91	1249	523	370		uce-2001337 (modified).phy
94		90	1260	406	568		uce-200134 (modified).phy
95		89	1152	573	392		uce-2001364 (modified).phy
96		94	1302	346	749		uce-2001373 (modified).phy
97		86	1252	721	291		uce-2001383 (modified).phy
98		77	1029	478	389		uce-2001387 (modified).phy
99		88	718	287	292		uce-2001402 (modified).phy
100		88	955	304	454		uce-2001403 (modified).phy
101		86	1134	291	596		uce-2001420 (modified).phy
102		83	686	273	263		uce-2001438 (modified).phy
103		81	953	559	269		uce-2001439 (modified).phy
104		91	1123	612	292		uce-2001453 (modified).phy
105		91	1049	500	315		uce-2001483 (modified).phy
106		92	1616	143	1289		uce-200149 (modified).phy
107		87	1158	416	506		uce-2001492 (modified).phy
108		79	955	564	181		uce-2001496 (modified).phy
109		82	1154	207	816		uce-2001499 (modified).phy
110		77	966	181	632		uce-2001502 (modified).phy
111		92	1322	682	364		uce-200152 (modified).phy
112		88	594	291	175		uce-2001526 (modified).phy
113		93	693	317	224		uce-200153 (modified).phy
114		83	1398	396	733		uce-2001532 (modified).phy
115		92	755	467	200		uce-200154 (modified).phy
116		73	1044	396	472		uce-2001548 (modified).phy
117		91	1028	490	285		uce-2001556 (modified).phy
118		95	1170	582	336		uce-2001566.phy
119		86	757	407	196		uce-2001582 (modified).phy
120		72	878	173	597		uce-2001589 (modified).phy
121		88	821	192	455		uce-2001597 (modified).phy
122		81	765	265	305		uce-2001601 (modified).phy
123		90	1121	731	214		uce-200161 (modified).phy
124		90	998	618	231		uce-200162 (modified).phy
125		81	1288	744	336		uce-2001630 (modified).phy
126		86	1271	680	337		uce-2001647 (modified).phy
127		95	1349	931	268		uce-2001656 (modified).phy
128		76	1116	276	635		uce-2001674 (modified).phy
129		79	1248	551	406		uce-2001692 (modified).phy
130		88	1338	803	300		uce-2001710 (modified).phy
131		89	975	639	210		uce-2001727 (modified).phy
132		94	1057	561	283		uce-2001729 (modified).phy
133		95	1342	577	395		uce-2001730 (modified).phy
134		83	648	250	309		uce-2001752 (modified).phy
135		92	1088	569	235		uce-2001763 (modified).phy
136		89	1294	646	416		uce-2001766 (modified).phy
137		95	977	320	452		uce-2001767 (modified).phy
138		89	1488	422	639		uce-2001779 (modified).phy
139		94	1069	493	304		uce-2001787 (modified).phy
140		83	1060	366	316		uce-2001788 (modified).phy
141		85	701	296	263		uce-2001813 (modified).phy
142		83	1058	440	360		uce-2001881 (modified).phy
143		87	739	98	541		uce-2001892 (modified).phy
144		95	1448	270	942		uce-2001893 (modified).phy
145		86	895	428	265		uce-2001920 (modified).phy
146		93	1029	619	211		uce-2001947 (modified).phy
147		89	1135	577	283		uce-2001956 (modified).phy
148		81	735	217	371		uce-2001957 (modified).phy
149		82	1049	431	339		uce-2001958 (modified).phy
150		82	1479	217	1082		uce-2001959 (modified).phy
151		91	927	522	139		uce-2001970 (modified).phy
152		94	1017	583	259		uce-2001974 (modified).phy
153		88	903	169	637		uce-2002010 (modified).phy
154		86	1016	165	692		uce-2002011 (modified).phy
155		76	649	384	142		uce-2002012 (modified).phy
156		90	1346	362	676		uce-2002033 (modified).phy
157		87	1056	314	527		uce-2002042 (modified).phy
158		92	895	271	465		uce-2002054 (modified).phy
159		92	1302	153	1003		uce-2002057 (modified).phy
160		90	918	455	261		uce-200206 (modified).phy
161		72	478	98	306		uce-200207 (modified).phy
162		83	1074	472	308		uce-2002070 (modified).phy
163		79	1073	153	812		uce-2002074 (modified).phy
164		95	1068	650	212		uce-2002098 (modified).phy
165		93	898	281	469		uce-2002110 (modified).phy
166		77	719	311	279		uce-2002138.phy
167		89	924	226	510		uce-2002139 (modified).phy
168		77	1153	717	261		uce-2002180 (modified).phy
169		89	994	372	351		uce-2002181 (modified).phy
170		85	650	269	306		uce-2002184.phy
171		86	1098	389	394		uce-2002189 (modified).phy
172		91	923	460	246		uce-2002193 (modified).phy
173		93	1207	287	682		uce-2002199 (modified).phy
174		78	1343	497	513		uce-2002226 (modified).phy
175		94	1187	223	823		uce-2002250 (modified).phy
176		88	1060	349	489		uce-2002261 (modified).phy
177		91	1438	632	547		uce-2002287 (modified).phy
178		93	1094	400	391		uce-2002289 (modified).phy
179		88	1038	310	560		uce-200230 (modified).phy
180		85	1191	650	318		uce-2002303 (modified).phy
181		80	1459	396	642		uce-200231 (modified).phy
182		91	809	519	182		uce-2002313 (modified).phy
183		74	635	99	470		uce-2002315.phy
184		89	562	302	156		uce-2002317 (modified).phy
185		89	651	321	218		uce-2002326 (modified).phy
186		73	1048	89	831		uce-2002370.phy
187		84	839	255	361		uce-2002436.phy
188		77	1204	780	217		uce-2002448 (modified).phy
189		83	1156	777	231		uce-2002451 (modified).phy
190		75	941	228	559		uce-2002480 (modified).phy
191		82	1369	657	378		uce-2002516 (modified).phy
192		90	1102	604	256		uce-2002517 (modified).phy
193		78	1282	580	460		uce-2002518 (modified).phy
194		93	750	325	264		uce-2002524.phy
195		76	663	233	279		uce-2002527 (modified).phy
196		86	1479	267	1008		uce-2002532 (modified).phy
197		74	1017	79	810		uce-2002542 (modified).phy
198		74	1441	129	1152		uce-2002545 (modified).phy
199		92	1217	739	289		uce-2002565 (modified).phy
200		92	1187	559	336		uce-2002569 (modified).phy
201		94	1220	181	845		uce-200258 (modified).phy
202		92	1035	502	284		uce-2002588 (modified).phy
203		84	1134	551	405		uce-2002595 (modified).phy
204		91	1374	362	826		uce-2002605 (modified).phy
205		88	722	136	455		uce-2002607 (modified).phy
206		93	1158	215	738		uce-2002608 (modified).phy
207		88	1298	304	722		uce-2002642 (modified).phy
208		92	1303	200	935		uce-2002654 (modified).phy
209		93	1636	277	1161		uce-2002661 (modified).phy
210		88	684	272	304		uce-2002675 (modified).phy
211		77	1052	542	327		uce-2002699 (modified).phy
212		92	927	247	544		uce-2002722 (modified).phy
213		93	1210	273	790		uce-2002727 (modified).phy
214		81	992	546	248		uce-2002745 (modified).phy
215		87	709	362	245		uce-2002753 (modified).phy
216		91	1438	189	1035		uce-2002764 (modified).phy
217		74	590	173	244		uce-2002767 (modified).phy
218		90	961	520	272		uce-2002771.phy
219		85	893	326	403		uce-2002780 (modified).phy
220		93	808	256	364		uce-2002782 (modified).phy
221		95	1394	472	594		uce-2002783 (modified).phy
222		88	654	169	335		uce-2002795 (modified).phy
223		77	1159	347	543		uce-2002812 (modified).phy
224		83	715	53	580		uce-2002817.phy
225		93	1209	683	231		uce-2002830 (modified).phy
226		93	1508	307	872		uce-2002836 (modified).phy
227		93	1456	688	437		uce-2002845 (modified).phy
228		79	760	215	352		uce-2002860.phy
229		92	941	221	583		uce-2002888 (modified).phy
230		88	828	351	306		uce-2002907 (modified).phy
231		92	669	268	259		uce-2002911 (modified).phy
232		89	1262	433	565		uce-2002926 (modified).phy
233		86	1105	186	761		uce-2002932 (modified).phy
234		94	1275	449	534		uce-2002933 (modified).phy
235		75	994	107	764		uce-2002934 (modified).phy
236		83	918	392	344		uce-2002942 (modified).phy
237		91	898	396	344		uce-2002948 (modified).phy
238		87	1566	378	914		uce-2002980 (modified).phy
239		75	910	121	681		uce-2002991.phy
240		90	718	300	227		uce-2002992 (modified).phy
241		94	1222	430	560		uce-2002993 (modified).phy
242		94	868	494	204		uce-2002994 (modified).phy
243		90	756	355	246		uce-2002995 (modified).phy
244		92	1346	199	978		uce-2002997 (modified).phy
245		89	1430	758	332		uce-2002998 (modified).phy
246		93	1365	470	606		uce-2003001 (modified).phy
247		80	1230	407	621		uce-2003002 (modified).phy
248		82	829	178	564		uce-2003006.phy
249		92	1069	173	758		uce-2003008 (modified).phy
250		87	575	273	202		uce-2003010 (modified).phy
251		87	1042	599	300		uce-2003018 (modified).phy
252		89	1443	481	663		uce-2003026 (modified).phy
253		73	1359	486	569		uce-2003044 (modified).phy
254		84	998	449	355		uce-2003058 (modified).phy
255		76	683	325	172		uce-2003063 (modified).phy
256		83	1044	386	495		uce-2003065 (modified).phy
257		89	1220	643	390		uce-2003107 (modified).phy
258		78	739	258	371		uce-2003120 (modified).phy
259		90	919	387	291		uce-2003124 (modified).phy
260		95	1209	501	346		uce-2003126 (modified).phy
261		90	1077	678	216		uce-2003128 (modified).phy
262		85	925	378	303		uce-2003129 (modified).phy
263		80	1182	580	305		uce-2003132 (modified).phy
264		96	1235	326	600		uce-2003144 (modified).phy
265		88	1031	419	348		uce-2003152 (modified).phy
266		88	1526	526	675		uce-2003162 (modified).phy
267		81	1335	360	754		uce-2003169 (modified).phy
268		89	847	429	302		uce-2003195 (modified).phy
269		89	1272	365	661		uce-2003200 (modified).phy
270		92	1198	492	380		uce-2003203 (modified).phy
271		84	722	192	463		uce-2003235.phy
272		95	601	332	185		uce-2003236 (modified).phy
273		85	692	386	143		uce-2003268 (modified).phy
274		92	949	319	441		uce-2003288.phy
275		79	1126	551	311		uce-200329 (modified).phy
276		89	1273	299	695		uce-2003290 (modified).phy
277		92	989	388	401		uce-2003300 (modified).phy
278		81	1396	415	703		uce-200331 (modified).phy
279		84	1262	698	283		uce-2003312 (modified).phy
280		79	1559	283	1020		uce-2003313 (modified).phy
281		90	1244	344	633		uce-2003314 (modified).phy
282		89	1319	669	356		uce-200332 (modified).phy
283		94	1073	514	303		uce-2003363 (modified).phy
284		76	1039	339	495		uce-2003376 (modified).phy
285		77	1355	245	901		uce-2003382 (modified).phy
286		94	903	539	194		uce-2003383 (modified).phy
287		92	1232	424	431		uce-2003393 (modified).phy
288		91	1016	144	732		uce-2003394 (modified).phy
289		91	1583	771	483		uce-200340 (modified).phy
290		86	1211	664	397		uce-2003423 (modified).phy
291		93	1234	531	466		uce-2003424 (modified).phy
292		81	977	365	460		uce-2003427 (modified).phy
293		81	1279	596	393		uce-2003430 (modified).phy
294		92	1171	646	296		uce-2003431 (modified).phy
295		75	653	293	190		uce-2003442.phy
296		92	815	191	498		uce-2003472 (modified).phy
297		92	678	309	235		uce-2003506 (modified).phy
298		94	1571	164	1211		uce-2003510 (modified).phy
299		93	1052	124	789		uce-2003544.phy
300		80	710	335	215		uce-2003571 (modified).phy
301		91	1063	567	317		uce-2003583 (modified).phy
302		71	1441	314	838		uce-200361 (modified).phy
303		83	710	109	524		uce-2003611 (modified).phy
304		85	860	464	192		uce-2003626 (modified).phy
305		94	1359	441	686		uce-2003646 (modified).phy
306		94	950	523	279		uce-2003648 (modified).phy
307		83	1066	644	219		uce-2003662 (modified).phy
308		88	1457	529	646		uce-2003685 (modified).phy
309		88	1268	510	483		uce-2003687 (modified).phy
310		93	1056	285	640		uce-2003689 (modified).phy
311		84	986	564	247		uce-2003718 (modified).phy
312		74	573	159	308		uce-2003743 (modified).phy
313		86	1288	682	275		uce-2003744 (modified).phy
314		73	1338	198	838		uce-2003800 (modified).phy
315		93	997	172	685		uce-2003802 (modified).phy
316		91	1041	458	387		uce-2003818 (modified).phy
317		84	1251	843	253		uce-2003826 (modified).phy
318		92	1175	677	263		uce-2003844 (modified).phy
319		89	1310	831	244		uce-2003867 (modified).phy
320		94	952	471	312		uce-2003868 (modified).phy
321		85	850	438	273		uce-2003869 (modified).phy
322		76	1551	537	609		uce-200387 (modified).phy
323		88	960	686	163		uce-2003875 (modified).phy
324		90	934	169	617		uce-2003878 (modified).phy
325		90	1297	205	884		uce-2003893 (modified).phy
326		95	1035	519	325		uce-2003912 (modified).phy
327		87	1209	799	193		uce-200392 (modified).phy
328		95	1223	347	633		uce-2003930 (modified).phy
329		75	406	181	151		uce-2003932 (modified).phy
330		93	1074	408	380		uce-2003945 (modified).phy
331		92	1117	366	594		uce-2003947 (modified).phy
332		90	1039	558	259		uce-2003948 (modified).phy
333		88	1170	244	752		uce-200396 (modified).phy
334		73	940	583	204		uce-2003961 (modified).phy
335		92	726	344	241		uce-2003968.phy
336		85	1051	512	272		uce-2003973 (modified).phy
337		72	749	26	683		uce-2004008 (modified).phy
338		81	815	60	675		uce-2004009 (modified).phy
339		92	1164	743	265		uce-2004021 (modified).phy
340		73	882	428	286		uce-200404 (modified).phy
341		91	1267	256	819		uce-2004051 (modified).phy
342		89	707	409	163		uce-2004056 (modified).phy
343		93	890	279	440		uce-2004063 (modified).phy
344		87	1430	319	839		uce-2004064 (modified).phy
345		93	1239	794	217		uce-2004069 (modified).phy
346		84	1151	660	241		uce-2004070 (modified).phy
347		81	1428	583	473		uce-2004081 (modified).phy
348		74	528	73	395		uce-2004088.phy
349		92	1103	278	627		uce-2004109 (modified).phy
350		89	1378	963	218		uce-2004120 (modified).phy
351		93	949	431	362		uce-2004127 (modified).phy
352		89	927	146	619		uce-2004132 (modified).phy
353		72	667	295	225		uce-2004134 (modified).phy
354		94	1066	542	328		uce-2004135 (modified).phy
355		88	1189	167	889		uce-2004138 (modified).phy
356		95	1336	123	1061		uce-2004139 (modified).phy
357		92	954	390	386		uce-2004148 (modified).phy
358		73	1096	151	840		uce-2004154 (modified).phy
359		82	482	166	231		uce-2004188 (modified).phy
360		94	1268	226	857		uce-2004200 (modified).phy
361		79	784	401	273		uce-2004205 (modified).phy
362		89	1099	644	260		uce-2004232 (modified).phy
363		91	703	385	219		uce-2004254 (modified).phy
364		83	1009	594	206		uce-2004265 (modified).phy
365		78	1306	352	675		uce-2004271 (modified).phy
366		89	1322	674	324		uce-2004286 (modified).phy
367		94	1023	392	426		uce-2004293 (modified).phy
368		91	598	251	214		uce-2004295 (modified).phy
369		95	1120	680	264		uce-2004297 (modified).phy
370		89	1064	58	923		uce-200439 (modified).phy
371		85	629	76	484		uce-2004393 (modified).phy
372		92	1163	470	380		uce-2004409 (modified).phy
373		85	852	89	662		uce-2004414 (modified).phy
374		83	1023	422	351		uce-2004423 (modified).phy
375		80	634	80	480		uce-2004447 (modified).phy
376		89	1342	669	313		uce-2004474 (modified).phy
377		73	778	263	379		uce-2004492 (modified).phy
378		92	1020	504	277		uce-2004495 (modified).phy
379		71	1006	457	316		uce-2004519 (modified).phy
380		93	1544	306	938		uce-2004521 (modified).phy
381		90	1465	460	665		uce-2004526 (modified).phy
382		93	950	497	247		uce-2004568 (modified).phy
383		83	710	210	338		uce-2004572 (modified).phy
384		83	1209	116	906		uce-2004574 (modified).phy
385		88	1256	256	785		uce-2004576 (modified).phy
386		87	1177	310	560		uce-2004577 (modified).phy
387		86	1245	856	179		uce-2004591 (modified).phy
388		78	819	235	390		uce-2004621 (modified).phy
389		95	1419	144	1166		uce-200463 (modified).phy
390		93	1124	571	290		uce-200465 (modified).phy
391		93	1254	474	564		uce-2004661 (modified).phy
392		88	811	380	214		uce-2004663 (modified).phy
393		85	682	292	208		uce-200467 (modified).phy
394		89	1076	197	746		uce-2004675 (modified).phy
395		87	1045	196	680		uce-2004701 (modified).phy
396		90	1292	462	656		uce-2004729 (modified).phy
397		83	927	517	221		uce-2004731 (modified).phy
398		81	928	405	381		uce-2004732.phy
399		75	637	311	228		uce-2004753 (modified).phy
400		90	1024	484	341		uce-2004756 (modified).phy
401		88	1440	254	925		uce-2004771 (modified).phy
402		94	1272	743	282		uce-2004787 (modified).phy
403		78	1027	737	133		uce-2004791 (modified).phy
404		85	739	354	245		uce-2004793 (modified).phy
405		77	802	427	268		uce-2004797.phy
406		85	1283	611	330		uce-2004834 (modified).phy
407		79	1210	339	613		uce-2004843 (modified).phy
408		94	987	462	294		uce-2004848 (modified).phy
409		90	1249	312	686		uce-2004860 (modified).phy
410		86	1637	532	743		uce-2004863 (modified).phy
411		94	1179	325	616		uce-2004864 (modified).phy
412		90	1414	319	797		uce-2004865 (modified).phy
413		87	679	379	192		uce-2004875 (modified).phy
414		91	1351	346	722		uce-2004877 (modified).phy
415		78	1571	324	1024		uce-2004882 (modified).phy
416		82	1188	626	322		uce-2004889 (modified).phy
417		93	1166	576	359		uce-2004891 (modified).phy
418		84	787	523	146		uce-2004903 (modified).phy
419		89	1054	603	292		uce-2004904 (modified).phy
420		83	930	214	585		uce-2004908 (modified).phy
421		83	1188	574	285		uce-2004927 (modified).phy
422		93	1070	281	639		uce-2004951 (modified).phy
423		93	773	320	329		uce-2004955.phy
424		94	1117	628	209		uce-2004970 (modified).phy
425		72	1115	126	886		uce-200500.phy
426		91	1226	342	633		uce-2005013 (modified).phy
427		74	1262	728	276		uce-2005019 (modified).phy
428		92	850	524	183		uce-2005023 (modified).phy
429		73	1051	439	325		uce-2005026 (modified).phy
430		88	1161	474	423		uce-2005028 (modified).phy
431		88	1152	603	242		uce-2005029 (modified).phy
432		85	1181	621	362		uce-2005064 (modified).phy
433		95	916	452	245		uce-2005073 (modified).phy
434		72	1034	711	174		uce-200508.phy
435		78	1196	497	520		uce-2005092 (modified).phy
436		94	1406	420	678		uce-2005112 (modified).phy
437		93	1326	411	600		uce-2005126 (modified).phy
438		94	1514	564	544		uce-2005127 (modified).phy
439		94	1444	643	427		uce-2005132 (modified).phy
440		79	1312	661	368		uce-2005136 (modified).phy
441		91	1003	379	494		uce-2005137 (modified).phy
442		94	1305	528	560		uce-2005139 (modified).phy
443		71	1481	916	289		uce-2005141 (modified).phy
444		75	709	433	157		uce-2005143 (modified).phy
445		90	939	482	263		uce-2005185 (modified).phy
446		74	866	409	310		uce-2005186 (modified).phy
447		94	1002	306	509		uce-2005187 (modified).phy
448		78	549	236	209		uce-2005189 (modified).phy
449		93	928	461	283		uce-2005195 (modified).phy
450		93	1147	620	324		uce-2005233 (modified).phy
451		80	1153	346	651		uce-2005238 (modified).phy
452		88	967	209	598		uce-2005258.phy
453		85	1245	666	361		uce-2005284 (modified).phy
454		90	1727	563	687		uce-200530.phy
455		82	1047	575	260		uce-2005343 (modified).phy
456		90	1210	619	306		uce-2005361 (modified).phy
457		85	1210	732	268		uce-2005379 (modified).phy
458		91	1131	688	241		uce-2005380 (modified).phy
459		89	745	392	222		uce-2005381 (modified).phy
460		91	913	320	435		uce-2005394 (modified).phy
461		95	1140	186	750		uce-20054 (modified).phy
462		89	1046	578	266		uce-2005402 (modified).phy
463		89	1195	119	969		uce-2005459 (modified).phy
464		91	1230	383	581		uce-2005489 (modified).phy
465		83	1272	655	307		uce-2005518 (modified).phy
466		90	974	478	288		uce-2005519 (modified).phy
467		87	976	579	240		uce-200552 (modified).phy
468		87	1054	454	374		uce-2005552 (modified).phy
469		79	1435	271	898		uce-2005573 (modified).phy
470		82	883	287	426		uce-200558 (modified).phy
471		91	1168	295	652		uce-2005617 (modified).phy
472		82	949	584	185		uce-2005628 (modified).phy
473		79	1579	379	939		uce-2005648 (modified).phy
474		88	1593	598	623		uce-2005664 (modified).phy
475		86	1041	696	194		uce-2005696 (modified).phy
476		88	1055	178	711		uce-200570 (modified).phy
477		84	932	572	206		uce-2005700 (modified).phy
478		95	1180	626	307		uce-2005701 (modified).phy
479		94	1249	474	544		uce-2005705 (modified).phy
480		91	1369	644	345		uce-2005731 (modified).phy
481		86	938	611	145		uce-2005749 (modified).phy
482		92	1113	302	624		uce-200575 (modified).phy
483		75	1306	792	225		uce-2005763 (modified).phy
484		93	1059	410	393		uce-2005764 (modified).phy
485		83	944	511	233		uce-2005791 (modified).phy
486		77	709	74	563		uce-2005798.phy
487		94	1141	377	474		uce-200580 (modified).phy
488		96	1078	371	531		uce-2005811 (modified).phy
489		90	1035	381	391		uce-200582 (modified).phy
490		92	708	251	324		uce-2005821 (modified).phy
491		92	1184	268	740		uce-200583 (modified).phy
492		77	1008	447	382		uce-2005830 (modified).phy
493		92	1057	552	331		uce-2005831 (modified).phy
494		73	1066	592	304		uce-2005834.phy
495		78	792	218	348		uce-2005847 (modified).phy
496		88	1456	330	918		uce-2005850 (modified).phy
497		86	1299	442	522		uce-2005934 (modified).phy
498		95	1223	234	804		uce-2005935 (modified).phy
499		94	1057	324	426		uce-2005940 (modified).phy
500		80	507	120	258		uce-2005950 (modified).phy
501		81	1185	421	527		uce-2005985 (modified).phy
502		87	1298	810	240		uce-2006016 (modified).phy
503		92	1036	639	243		uce-2006021 (modified).phy
504		91	1187	717	246		uce-2006067 (modified).phy
505		93	1175	730	234		uce-200607 (modified).phy
506		87	1246	492	403		uce-2006111 (modified).phy
507		86	1174	471	395		uce-2006112 (modified).phy
508		74	459	91	245		uce-2006113 (modified).phy
509		88	1153	567	312		uce-2006157 (modified).phy
510		95	1106	343	490		uce-2006176 (modified).phy
511		91	1265	465	430		uce-2006203 (modified).phy
512		77	1025	309	511		uce-2006204 (modified).phy
513		76	1488	196	1108		uce-2006207 (modified).phy
514		86	1328	555	562		uce-200621 (modified).phy
515		94	935	387	411		uce-2006230 (modified).phy
516		83	894	399	315		uce-200624 (modified).phy
517		73	1312	398	612		uce-2006247 (modified).phy
518		80	1182	519	438		uce-2006262.phy
519		88	887	462	239		uce-200628 (modified).phy
520		86	1234	759	276		uce-2006280 (modified).phy
521		94	1119	498	430		uce-2006284 (modified).phy
522		83	671	336	184		uce-2006285 (modified).phy
523		93	1396	433	632		uce-2006304 (modified).phy
524		90	1201	619	254		uce-2006370 (modified).phy
525		95	1007	571	214		uce-2006376 (modified).phy
526		87	1464	678	544		uce-2006385 (modified).phy
527		92	1221	342	729		uce-2006411 (modified).phy
528		86	1364	813	301		uce-2006443 (modified).phy
529		82	1340	238	894		uce-2006448 (modified).phy
530		83	1105	334	584		uce-200646 (modified).phy
531		89	1281	700	347		uce-200647 (modified).phy
532		89	1066	265	646		uce-2006482 (modified).phy
533		96	1135	270	647		uce-2006485 (modified).phy
534		87	1265	737	281		uce-2006512 (modified).phy
535		91	1080	397	477		uce-2006531 (modified).phy
536		92	1082	379	415		uce-2006532 (modified).phy
537		93	878	465	241		uce-2006543 (modified).phy
538		83	1321	300	779		uce-2006557 (modified).phy
539		89	816	86	623		uce-2006562.phy
540		89	1273	107	998		uce-2006578 (modified).phy
541		91	1313	96	1054		uce-2006579 (modified).phy
542		94	807	446	218		uce-2006607 (modified).phy
543		90	1371	442	661		uce-2006654 (modified).phy
544		74	574	239	199		uce-2006677 (modified).phy
545		86	1017	157	783		uce-2006687.phy
546		88	1091	651	235		uce-2006701 (modified).phy
547		87	1150	561	347		uce-2006702 (modified).phy
548		95	927	518	238		uce-2006705 (modified).phy
549		84	1022	621	261		uce-2006706 (modified).phy
550		87	1016	490	336		uce-2006709 (modified).phy
551		86	862	131	621		uce-2006741.phy
552		94	949	119	725		uce-2006742 (modified).phy
553		75	684	142	415		uce-2006748 (modified).phy
554		79	662	156	327		uce-200675 (modified).phy
555		79	1004	720	201		uce-2006769.phy
556		86	940	77	760		uce-200677 (modified).phy
557		78	537	169	278		uce-2006775.phy
558		88	638	38	538		uce-2006777 (modified).phy
559		90	1178	324	574		uce-20068 (modified).phy
560		92	766	359	214		uce-2006824 (modified).phy
561		71	749	350	214		uce-2006885 (modified).phy
562		80	1197	724	233		uce-2006887 (modified).phy
563		72	1276	657	403		uce-2006928 (modified).phy
564		86	980	543	275		uce-200694 (modified).phy
565		83	601	104	322		uce-2006947 (modified).phy
566		92	814	258	333		uce-200696 (modified).phy
567		89	1348	765	255		uce-2006992 (modified).phy
568		87	717	370	212		uce-2006996 (modified).phy
569		81	1111	351	594		uce-2007010 (modified).phy
570		93	1045	675	218		uce-2007036 (modified).phy
571		83	903	355	359		uce-2007037 (modified).phy
572		90	1126	699	254		uce-2007064 (modified).phy
573		91	749	290	284		uce-2007085 (modified).phy
574		88	1426	413	743		uce-2007089 (modified).phy
575		75	724	163	445		uce-2007099 (modified).phy
576		89	883	345	295		uce-2007105 (modified).phy
577		82	1238	767	250		uce-2007133 (modified).phy
578		82	1198	518	398		uce-2007134 (modified).phy
579		90	1050	474	364		uce-2007136 (modified).phy
580		89	1134	595	263		uce-2007137 (modified).phy
581		94	909	172	578		uce-2007155 (modified).phy
582		86	1454	612	448		uce-2007156 (modified).phy
583		94	1104	256	720		uce-2007157 (modified).phy
584		71	1306	748	334		uce-2007165 (modified).phy
585		88	1190	811	233		uce-2007167 (modified).phy
586		81	808	120	554		uce-2007186 (modified).phy
587		95	1190	138	937		uce-2007197 (modified).phy
588		74	1301	183	918		uce-200724 (modified).phy
589		88	1055	303	455		uce-2007255 (modified).phy
590		90	512	149	217		uce-2007257 (modified).phy
591		75	1209	153	856		uce-2007286 (modified).phy
592		90	1324	270	845		uce-2007287 (modified).phy
593		84	1168	477	468		uce-20073 (modified).phy
594		78	894	64	778		uce-200732 (modified).phy
595		95	1220	810	210		uce-2007352 (modified).phy
596		92	1265	605	363		uce-2007353 (modified).phy
597		93	1413	720	401		uce-2007388 (modified).phy
598		85	633	152	326		uce-200739 (modified).phy
599		90	880	495	232		uce-2007392 (modified).phy
600		74	1086	420	397		uce-2007393 (modified).phy
601		88	1189	564	492		uce-2007395 (modified).phy
602		94	1175	476	424		uce-2007409 (modified).phy
603		88	1216	748	215		uce-2007414 (modified).phy
604		74	520	120	333		uce-2007454.phy
605		71	856	165	505		uce-2007458 (modified).phy
606		88	1220	298	689		uce-2007490 (modified).phy
607		84	1206	632	277		uce-2007491 (modified).phy
608		89	1087	149	794		uce-2007504.phy
609		91	1216	466	515		uce-2007506 (modified).phy
610		87	1255	652	315		uce-2007528 (modified).phy
611		87	1082	506	321		uce-2007557 (modified).phy
612		84	796	374	231		uce-2007597 (modified).phy
613		94	772	407	216		uce-2007599 (modified).phy
614		88	962	558	261		uce-2007600 (modified).phy
615		82	983	408	351		uce-2007606 (modified).phy
616		95	1381	549	585		uce-200761 (modified).phy
617		94	1032	618	228		uce-2007620 (modified).phy
618		79	858	467	223		uce-2007660 (modified).phy
619		81	634	167	367		uce-2007678 (modified).phy
620		95	954	191	524		uce-200769 (modified).phy
621		75	1521	384	841		uce-2007690 (modified).phy
622		94	833	218	454		uce-200773 (modified).phy
623		89	1192	574	350		uce-2007742 (modified).phy
624		83	836	393	264		uce-2007744 (modified).phy
625		84	719	126	511		uce-2007756 (modified).phy
626		83	1005	508	299		uce-200776 (modified).phy
627		86	832	311	364		uce-2007760 (modified).phy
628		85	1538	386	848		uce-2007761 (modified).phy
629		93	1299	512	471		uce-2007773 (modified).phy
630		92	1193	481	446		uce-2007774 (modified).phy
631		88	1336	452	548		uce-2007775 (modified).phy
632		86	1241	683	284		uce-2007792 (modified).phy
633		72	1241	456	486		uce-2007793 (modified).phy
634		90	998	391	447		uce-2007794 (modified).phy
635		72	953	475	217		uce-2007795 (modified).phy
636		81	1222	678	291		uce-2007805 (modified).phy
637		90	1107	640	225		uce-2007808 (modified).phy
638		89	826	247	400		uce-2007809 (modified).phy
639		91	1316	280	825		uce-2007828 (modified).phy
640		90	962	457	236		uce-200783 (modified).phy
641		81	1000	501	293		uce-200787 (modified).phy
642		89	1025	562	237		uce-2007897 (modified).phy
643		88	1475	230	1009		uce-2007906 (modified).phy
644		81	1180	114	975		uce-2007908 (modified).phy
645		90	921	587	197		uce-2007920 (modified).phy
646		85	1566	594	783		uce-200794 (modified).phy
647		92	1043	685	181		uce-2007962 (modified).phy
648		86	722	122	513		uce-2007965 (modified).phy
649		89	1134	430	477		uce-2007993 (modified).phy
650		74	712	265	305		uce-2007997 (modified).phy
651		75	1027	474	326		uce-2008028 (modified).phy
652		72	1472	129	1110		uce-2008029.phy
653		87	990	140	760		uce-2008036 (modified).phy
654		96	1185	324	590		uce-2008071 (modified).phy
655		76	1216	470	579		uce-2008072 (modified).phy
656		83	1329	266	685		uce-2008073 (modified).phy
657		72	1556	310	775		uce-200808 (modified).phy
658		80	977	464	294		uce-2008098 (modified).phy
659		83	1426	709	360		uce-2008102 (modified).phy
660		93	984	284	527		uce-2008121 (modified).phy
661		93	1241	555	331		uce-2008168 (modified).phy
662		86	1172	661	317		uce-2008170.phy
663		89	1240	207	838		uce-2008210 (modified).phy
664		90	1223	599	360		uce-2008222 (modified).phy
665		87	1117	642	256		uce-2008230 (modified).phy
666		79	714	259	298		uce-2008237 (modified).phy
667		90	1157	526	408		uce-2008247 (modified).phy
668		89	1443	455	625		uce-2008254 (modified).phy
669		87	686	280	266		uce-2008295 (modified).phy
670		79	1549	201	1190		uce-200830 (modified).phy
671		85	1526	396	814		uce-2008323.phy
672		79	780	254	312		uce-2008325 (modified).phy
673		85	1467	282	871		uce-200834 (modified).phy
674		88	916	465	240		uce-2008340 (modified).phy
675		89	1577	367	923		uce-200837 (modified).phy
676		94	1216	433	418		uce-200838 (modified).phy
677		92	1198	451	412		uce-200839 (modified).phy
678		94	1006	551	256		uce-2008404 (modified).phy
679		76	1419	422	647		uce-200841 (modified).phy
680		73	565	119	330		uce-2008422 (modified).phy
681		86	803	301	303		uce-2008445 (modified).phy
682		92	1448	496	650		uce-2008467 (modified).phy
683		93	1109	687	217		uce-2008468 (modified).phy
684		94	856	196	426		uce-200847 (modified).phy
685		88	947	609	207		uce-2008488 (modified).phy
686		91	823	440	225		uce-2008495 (modified).phy
687		89	1108	514	305		uce-200850 (modified).phy
688		95	936	210	593		uce-2008505 (modified).phy
689		90	710	392	170		uce-200851 (modified).phy
690		85	1631	272	1142		uce-2008510.phy
691		79	601	374	127		uce-2008548.phy
692		91	1214	505	367		uce-2008562 (modified).phy
693		75	481	203	170		uce-2008583 (modified).phy
694		92	958	632	227		uce-2008605 (modified).phy
695		92	1240	661	346		uce-2008609 (modified).phy
696		85	1090	651	232		uce-2008635 (modified).phy
697		85	1073	502	326		uce-2008640 (modified).phy
698		79	1503	456	622		uce-2008644 (modified).phy
699		94	1228	684	238		uce-2008646 (modified).phy
700		72	841	259	382		uce-2008681 (modified).phy
701		92	952	620	221		uce-2008685 (modified).phy
702		75	790	307	346		uce-2008696 (modified).phy
703		92	1209	748	244		uce-2008734 (modified).phy
704		85	1701	152	1344		uce-2008735 (modified).phy
705		91	1012	286	496		uce-2008739 (modified).phy
706		71	562	239	177		uce-2008740 (modified).phy
707		86	1254	647	354		uce-2008741 (modified).phy
708		74	828	119	588		uce-2008744 (modified).phy
709		81	653	260	253		uce-2008784 (modified).phy
710		81	702	124	457		uce-2008785 (modified).phy
711		86	1384	490	559		uce-2008786 (modified).phy
712		93	1013	344	546		uce-2008844 (modified).phy
713		92	1074	278	662		uce-2008845 (modified).phy
714		76	1138	291	613		uce-2008854 (modified).phy
715		89	1022	310	508		uce-2008866 (modified).phy
716		87	1037	187	728		uce-200887 (modified).phy
717		73	1041	208	655		uce-2008870 (modified).phy
718		86	1397	473	735		uce-2008876 (modified).phy
719		88	1293	885	234		uce-2008877 (modified).phy
720		96	515	251	165		uce-2008889 (modified).phy
721		87	980	458	324		uce-2008902 (modified).phy
722		95	1494	248	1033		uce-2008903.phy
723		93	910	540	194		uce-2008904 (modified).phy
724		91	1221	695	264		uce-2008911 (modified).phy
725		82	889	525	221		uce-2008918 (modified).phy
726		92	1308	598	375		uce-2008923 (modified).phy
727		91	1333	356	700		uce-2008935.phy
728		95	1457	463	697		uce-2008936 (modified).phy
729		80	1492	573	618		uce-2008937 (modified).phy
730		94	828	505	227		uce-2008943 (modified).phy
731		74	871	115	658		uce-2008967 (modified).phy
732		88	666	259	304		uce-2008975 (modified).phy
733		81	1326	274	811		uce-2008990 (modified).phy
734		92	899	456	294		uce-2008996 (modified).phy
735		91	1548	183	1126		uce-2009002 (modified).phy
736		84	1044	191	682		uce-200901 (modified).phy
737		81	1557	589	573		uce-2009018 (modified).phy
738		85	595	221	250		uce-200903 (modified).phy
739		93	1392	347	740		uce-200907 (modified).phy
740		86	955	284	380		uce-2009070 (modified).phy
741		96	1243	134	959		uce-2009089.phy
742		89	1104	457	371		uce-2009094 (modified).phy
743		87	1103	562	331		uce-2009103 (modified).phy
744		95	1325	246	887		uce-2009107 (modified).phy
745		95	905	212	529		uce-2009109 (modified).phy
746		82	861	244	359		uce-2009122 (modified).phy
747		76	681	65	542		uce-2009129.phy
748		90	950	539	238		uce-2009135 (modified).phy
749		85	641	198	307		uce-2009143 (modified).phy
750		75	1461	578	661		uce-2009164 (modified).phy
751		74	761	352	269		uce-2009202 (modified).phy
752		80	880	188	584		uce-2009205 (modified).phy
753		85	1144	374	607		uce-2009207 (modified).phy
754		92	1258	636	409		uce-2009224 (modified).phy
755		89	1197	564	441		uce-2009247 (modified).phy
756		94	955	215	534		uce-2009273 (modified).phy
757		76	1183	164	877		uce-2009281.phy
758		75	1007	534	334		uce-2009290 (modified).phy
759		91	1146	335	573		uce-2009305.phy
760		75	1507	327	851		uce-2009307 (modified).phy
761		84	952	543	250		uce-2009340 (modified).phy
762		82	833	339	314		uce-2009341 (modified).phy
763		93	663	185	355		uce-2009371 (modified).phy
764		91	882	309	465		uce-2009445.phy
765		74	740	414	208		uce-2009446 (modified).phy
766		94	1231	598	361		uce-2009454 (modified).phy
767		87	787	261	345		uce-2009458 (modified).phy
768		93	1247	553	396		uce-2009497 (modified).phy
769		88	1219	290	714		uce-2009511 (modified).phy
770		87	879	324	361		uce-2009535 (modified).phy
771		82	1291	520	437		uce-2009538 (modified).phy
772		78	977	160	694		uce-2009540 (modified).phy
773		80	1594	344	860		uce-2009554 (modified).phy
774		75	1603	309	1027		uce-2009564 (modified).phy
775		87	1019	519	270		uce-2009605 (modified).phy
776		80	1381	314	813		uce-2009628 (modified).phy
777		69	753	217	399		uce-2009647 (modified).phy
778		93	1191	715	282		uce-2009649 (modified).phy
779		88	1270	741	268		uce-2009666 (modified).phy
780		95	1057	460	304		uce-2009675 (modified).phy
781		80	511	220	182		uce-2009682 (modified).phy
782		91	1346	410	652		uce-2009683 (modified).phy
783		84	1411	709	459		uce-2009701 (modified).phy
784		93	1238	425	553		uce-2009708 (modified).phy
785		81	937	326	495		uce-2009738 (modified).phy
786		78	1505	276	949		uce-2009760 (modified).phy
787		87	1371	204	909		uce-2009761 (modified).phy
788		91	755	394	253		uce-2009770 (modified).phy
789		91	1083	272	592		uce-2009809 (modified).phy
790		92	1219	282	591		uce-2009831 (modified).phy
791		93	1244	193	881		uce-2009845.phy
792		92	1226	440	531		uce-2009889 (modified).phy
793		94	1097	546	362		uce-200989 (modified).phy
794		89	574	116	390		uce-2009896 (modified).phy
795		93	1048	348	481		uce-2009901 (modified).phy
796		93	858	102	659		uce-2009916 (modified).phy
797		89	1292	310	749		uce-2009917 (modified).phy
798		74	1161	248	795		uce-2009929 (modified).phy
799		87	872	366	243		uce-2009942 (modified).phy
800		90	1051	183	764		uce-2009956.phy
801		75	1083	509	418		uce-2009986 (modified).phy
Degree of missing data: 0.106
Info: multi-threading strategy over partitions

Reading tree partitions.nexus.treefile ...
un-rooted tree with 97 taxa and 191 branches
Reading tree(s) file loci.treefile ...
801 tree(s) loaded (0 rooted and 801 unrooted)
Trees have different number of taxa
Computing gene concordance factor...
0.389 sec
Computing site concordance factor...
561.117 sec
Tree with concordance factors written to condordboth.cf.tree
Annotated tree (best viewed in FigTree) written to condordboth.cf.tree.nex
Tree with branch IDs written to condordboth.cf.branch
Concordance factors per branch printed to condordboth.cf.stat
Date and Time: Tue Nov 16 16:08:56 2021
