# Supplementary material for: ﻿New species in old mountains: integrative taxonomy reveals ten new species and extensive short-range endemism in Nesticus spiders (Araneae, Nesticidae) from the southern Appalachian Mountains
Source: Zookeys. 2023 Feb 3;1145:1–130. doi: 10.3897/zookeys.1145.96724 (PMC10208238; doi:10.3897/zookeys.1145.96724)
Supplement: Supplementary material 4 — Input alignments, analysis log files, and output tree files [file zookeys-1145-001_article-96724__-s004.zip › UCE_condordboth.cf.tree copy.tre]

(Narcheri_Cheaha_N023:0.0077655737,Narcheri_MillShoalCreek_N727:0.0063776218,((((((((((Nbarri_Bishop_N1072:0.0042432864,Nbarri_LostCoveCave_N0065:0.0038681651)100/96.5/96.9:0.0222617948,(Nfurtivus_HugdenBranch_G3175:0.0012541351,Nfurtivus_RaccoonMtn_N1026:0.0012292064)100/99/99.1:0.0259989228)100/12.7/42.8:0.0038680045,(((((((((Nbishopi_PoleCr_Chattooga_N885:0.0038356642,Nbishopi_DryFalls_N150:0.0046075114)100/33.4/39.7:0.0019940682,Nbishopi_StandingIndian_N131:0.0047559722)100/39.2/70.5:0.0059516236,Nstupkai_BlowholeWOS_N285:0.0098204642)100/12.8/37.8:0.0018091403,(Nstupkai_Blowing_N356:0.0073159842,Nstupkai_LittleRiver_N293:0.0074515502)100/31/55.9:0.0040026312)100/8.16/45.2:0.0029909181,((((Ncooperi_BeaverCrk_N1002:0.0057794305,Ncooperi_BrasstBald_N824:0.0058788543)100/34.3/43.9:0.0021956479,Ncooperi_NantRiverGorge_N682:0.0078355993)100/38/70:0.0068184309,Ncooperi_CheoahDam_N1122:0.0129008940)100/5.07/36.2:0.0015595151,((Nreclusus_Clingmans_N252:0.0085144330,Nreclusus_Noland_N1051:0.0090121339)100/14.3/45.8:0.0017982484,(Nreclusus_Newfound_N259:0.0082776594,Nreclusus_Smokemont_N1020:0.0081989391)100/28.8/49.2:0.0035785528)100/2.98/38.8:0.0010320839)100/1.63/37.1:0.0011557666)100/8.68/44.9:0.0026188380,Ncooperi_RockCrRoad_N1160:0.0153566158)100/20.6/61.9:0.0070339380,((Ndellingeri_BullpenBridge_N109:0.0040689616,Ndellingeri_WhitewFalls_N887:0.0043686796)100/91.6/93.6:0.0123956236,(Nfridelli_LittlePigeon_N262:0.0115607212,(Njonesi_CaveSpringCave_N390:0.0133346806,(Nperlakyi_SChimneys_N1079:0.0027979450,Nperlakyi_SChimneys_N1080:0.0023914708)100/85.5/91.5:0.0093750605)97/18.4/34.2:0.0011025553)100/19.2/42.6:0.0014160124)100/36.6/63.1:0.0073421466)100/11.6/39.6:0.0038650722,(Nsheari_BaldRiver_N1168:0.0081151983,(Nsheari_Cohutta_N826:0.0091443925,Nsheari_JoyceKilmer_N092:0.0078868356)87/33.3/34:0.0016587233)100/85.4/87.2:0.0178368373)100/13.1/48.3:0.0055289078,(((Ncarteri_English_N031:0.0128454357,((Ncarteri_PilotMtn_G2185:0.0119809995,Ncarteri_WeberCty_N1044:0.0115902096)100/25.3/38.5:0.0010397520,Ncarteri_LaurelCave_nearTYPE_N0296:0.0129891946)100/29.4/43.7:0.0019003574)100/54.7/67.1:0.0067888338,Ncarteri_Pitchfork_N363:0.0206636002)100/50.9/63.1:0.0080979603,(Ngeorgia_Sittons_N073:0.0121946787,(Nlula_BeeRockCave_G2091:0.0048161573,Nlula_LulaFallsCave_G2084:0.0045662968)100/93.6/91.5:0.0095364347)100/83.8/86.2:0.0157401099)100/18.9/45.8:0.0043145704)100/3.64/34.9:0.0022491569)100/8.04/39.1:0.0036639808,(((Nbarrowsi_Gregorys_N270:0.0057987276,Nbarrowsi_Tuckaleechee_N360:0.0053311102)100/94.6/95:0.0207649116,(Nlowderi_ChestnutBranch_N731:0.0067774070,Nlowderi_upperFiresCreek_N820:0.0065456991)100/97.7/94.6:0.0246343675)100/18.9/37.7:0.0033335135,((Ncoylei_Apalachia_N1195:0.0070099073,Ncoylei_DinkinCove_N1118:0.0054284374)100/51.5/45.2:0.0028825620,Ncoylei_TiptonCreek_N837:0.0063725211)100/95/93.9:0.0253671446)100/15.1/48.2:0.0044700225)100/18.8/47.4:0.0075583426,(((((((((((Nbarri_eyed_ClayCave_G2082:0.0060370654,Npaynei_NorrisDamCave_N348:0.0055260189)100/33.6/51.7:0.0025182661,Nroanensis_IngramBranch_N926:0.0070937887)100/18.8/42.5:0.0013935424,Npaynei_Grindstaff_N646:0.0096441884)100/15.2/49.2:0.0017936536,(Nroanensis_N_CarversGap_N928:0.0089454019,Nroanensis_RoanHighBluff_N762:0.0077804796)100/21.3/40.4:0.0014892218)59/8.69/30.5:0.0014614979,Npaynei_UnakaMtns_N943:0.0096529128)100/52.9/81.3:0.0073200920,(Ncarolinensis_Grandfather_N218:0.0075411352,Ncarolinensis_LinvilleCaverns_N227:0.0086666965)100/60.6/79.5:0.0066538342)92/9.82/37.5:0.0012417071,((Ndilutus_GrassyCreek_N670:0.0011384038,Ndilutus_StarveRockCave_G3174:0.0005803768)100/83.8/97.2:0.0112188321,((Ntennessensis_IndianCave_N052:0.0094407179,Ntennessensis_LittleStony_N645:0.0098947651)99/20.3/36.9:0.0015058419,Ntennessensis_Watauga_N1046:0.0099838861)100/22.5/40.6:0.0020749157)100/49.2/75.5:0.0068893629)92/7.55/35.2:0.0010802470,((Nholsingeri_BrumleyCrk_N916:0.0067816423,Nholsingeri_PondCave_N541:0.0065723925)100/87.5/86.3:0.0084782372,(Nmimus_NealsSink_N329:0.0075643531,Nmimus_Straleys_N625:0.0075574383)100/79/80.7:0.0073393497)100/30.1/58.2:0.0033195220)100/30.7/62.2:0.0067339607,((Ncherokee_BallhootScar_N193:0.0137424404,Ncherokee_BalsamMtn_N891:0.0132974880)100/38.5/49.2:0.0032159254,Ncherokee_SIndianCrk_N681:0.0132006533)100/35.8/60:0.0042254360)100/18.2/45.8:0.0037935482,(Nsilvanus_Elijay_N395:0.0098920763,(Nsilvanus_GermanyCove_N1017:0.0105370265,Nsilvanus_HeboMtn_N1029:0.0101698640)98/30.9/34.5:0.0020202367)100/77.8/85.2:0.0152660132)100/27.2/54:0.0081575456,((((Nbrimleyi_NewberryCr_N984:0.0096716738,Nbrimleyi_RumblingBald_N241:0.0106861665)100/39.8/52.8:0.0030007453,(Ntempletoni_BaldMtns_N950:0.0091581340,(Ntempletoni_ClarksCreek_N945:0.0078332563,Ntempletoni_ScronceCreekRd_N1223:0.0072860176)100/41.5/46.1:0.0021514444)100/39.1/58.4:0.0036301910)100/53.8/69.8:0.0064827643,((Ncanei_Egypt_N958:0.0094964289,(Nesticus_gertschi_N806_gr_nasicus:0.0098110434,((Ngertschi_CedarCreek_N351:0.0045021548,Ngertschi_FrenchBroad_N968:0.0061284392)100/56.4/65.7:0.0041820358,Ngertschi_HickoryNutGap_N810:0.0076826808)100/22.6/29.2:0.0012322720)100/30.5/55.6:0.0034849457)100/27.9/49.3:0.0041637126,((Ncrosbyi_MtMitchell_N210:0.0065606029,Ncrosbyi_ShufordCrk_N1148:0.0072977630)100/46.6/57.1:0.0043457814,Ncrosbyi_PricesCrk_N1143:0.0101378168)98/24.1/47.8:0.0022799483)100/36.1/56.3:0.0057758331)100/59.4/71:0.0098148398,((Nnasicus_CaneyFork_N171:0.0085795269,Nnasicus_CoweeTrain_N189:0.0090872205)100/60.8/56.8:0.0036032935,Nnasicus_ConnosteeFalls_N696:0.0122445100)100/84.6/85.4:0.0147078660)100/52.4/65.3:0.0114366879)100/14.4/38.1:0.0037829719)100/40.6/58.5:0.0146437254,(Nesticus_nahaunus_Mexico_G2881:0.1260264540,(Nsilvestrii_Hellgate_N1108:0.4072463286,(Nesticus_Japan_G2153:0.1354887554,Nesticella_sp_GH1210:0.0855273358)100/99.3/82.3:0.3555540656)100/76.7/69.2:0.1177559334)100/46.6/57:0.0264037692)100/60.2/42.4:0.0131750669,(Nstygius_ObeLee_N0656:0.0042849409,Nstygius_RavenB_N1022:0.0044338409)100/99.9/98:0.0496205901)100/37/42.5:0.0057321772,(Ncressleri_AndersonSpringCave_G2075:0.0004263411,Ncressleri_PigeonCave_G2077:0.0003740611)100/100/99.8:0.0506558239)82/27.5/36.3:0.0038004590,Ncarteri_div__RainbowCave_G2089:0.0647145017)100/78.7/67.3:0.0212538408,((Npecki_HaskellSims_G3697:0.0159066307,Npecki_HurricaneMazeCave_G2100:0.0168530445)61/36.2/33.3:0.0021421233,Npecki_Monteagle_N062:0.0154861828)100/94.9/86.2:0.0278215358)100/98.3/95.1:0.0382159431);
