# Supplementary material for: ﻿New species in old mountains: integrative taxonomy reveals ten new species and extensive short-range endemism in Nesticus spiders (Araneae, Nesticidae) from the southern Appalachian Mountains
Source: Zookeys. 2023 Feb 3;1145:1–130. doi: 10.3897/zookeys.1145.96724 (PMC10208238; doi:10.3897/zookeys.1145.96724)
Supplement: Supplementary material 4 — Input alignments, analysis log files, and output tree files [file zookeys-1145-001_article-96724__-s004.zip › UCE_condordboth.cf.tree.nex copy]

#NEXUS
[ See condordboth.cf.stat for branch annotation meanings. This file is best viewed in FigTree. ]
begin trees;
  tree tree_1 = (Narcheri_Cheaha_N023:0.0077655737,Narcheri_MillShoalCreek_N727:0.0063776218,((((((((((Nbarri_Bishop_N1072:0.0042432864,Nbarri_LostCoveCave_N0065:0.0038681651)[&gCF="96.48",gCF/gDF1/gDF2/gDFP="96.48/0.14/0.28/3.1",gCF_N="685",gCF_N/gDF1_N/gDF2_N/gDFP_N="685/1/2/22",gDF1="0.14",gDF1_N="1",gDF2="0.28",gDF2_N="2",gDFP="3.1",gDFP_N="22",gN="710",label="100",sCF="96.94",sCF/sDF1/sDF2="96.94/1.4/1.66",sCF_N="8369.24",sCF_N/sDF1_N/sDF2_N="8369.24/116.88/138.91",sDF1="1.4",sDF1_N="116.88",sDF2="1.66",sDF2_N="138.91",sN="8625.034"]:0.0222617948,(Nfurtivus_HugdenBranch_G3175:0.0012541351,Nfurtivus_RaccoonMtn_N1026:0.0012292064)[&gCF="98.99",gCF/gDF1/gDF2/gDFP="98.99/0.14/0/0.86",gCF_N="688",gCF_N/gDF1_N/gDF2_N/gDFP_N="688/1/0/6",gDF1="0.14",gDF1_N="1",gDF2="0",gDF2_N="0",gDFP="0.86",gDFP_N="6",gN="695",label="100",sCF="99.14",sCF/sDF1/sDF2="99.14/0.52/0.35",sCF_N="9612.3",sCF_N/sDF1_N/sDF2_N="9612.3/48.39/32.65",sDF1="0.52",sDF1_N="48.39",sDF2="0.35",sDF2_N="32.65",sN="9693.338"]:0.0259989228)[&gCF="12.68",gCF/gDF1/gDF2/gDFP="12.68/2.85/2.85/81.63",gCF_N="98",gCF_N/gDF1_N/gDF2_N/gDFP_N="98/22/22/631",gDF1="2.85",gDF1_N="22",gDF2="2.85",gDF2_N="22",gDFP="81.63",gDFP_N="631",gN="773",label="100",sCF="42.79",sCF/sDF1/sDF2="42.79/31.02/26.19",sCF_N="2235.14",sCF_N/sDF1_N/sDF2_N="2235.14/1628.68/1362.03",sDF1="31.02",sDF1_N="1628.68",sDF2="26.19",sDF2_N="1362.03",sN="5225.849"]:0.0038680045,(((((((((Nbishopi_PoleCr_Chattooga_N885:0.0038356642,Nbishopi_DryFalls_N150:0.0046075114)[&gCF="33.44",gCF/gDF1/gDF2/gDFP="33.44/24.58/21.91/20.07",gCF_N="200",gCF_N/gDF1_N/gDF2_N/gDFP_N="200/147/131/120",gDF1="24.58",gDF1_N="147",gDF2="21.91",gDF2_N="131",gDFP="20.07",gDFP_N="120",gN="598",label="100",sCF="39.73",sCF/sDF1/sDF2="39.73/39.35/20.92",sCF_N="673.71",sCF_N/sDF1_N/sDF2_N="673.71/663.79/351.67",sDF1="39.35",sDF1_N="663.79",sDF2="20.92",sDF2_N="351.67",sN="1689.168"]:0.0019940682,Nbishopi_StandingIndian_N131:0.0047559722)[&gCF="39.25",gCF/gDF1/gDF2/gDFP="39.25/4.76/6.35/49.64",gCF_N="272",gCF_N/gDF1_N/gDF2_N/gDFP_N="272/33/44/344",gDF1="4.76",gDF1_N="33",gDF2="6.35",gDF2_N="44",gDFP="49.64",gDFP_N="344",gN="693",label="100",sCF="70.54",sCF/sDF1/sDF2="70.54/13.79/15.68",sCF_N="1787.19",sCF_N/sDF1_N/sDF2_N="1787.19/354.33/407.91",sDF1="13.79",sDF1_N="354.33",sDF2="15.68",sDF2_N="407.91",sN="2549.421"]:0.0059516236,Nstupkai_BlowholeWOS_N285:0.0098204642)[&gCF="12.76",gCF/gDF1/gDF2/gDFP="12.76/4.16/6.24/76.84",gCF_N="92",gCF_N/gDF1_N/gDF2_N/gDFP_N="92/30/45/554",gDF1="4.16",gDF1_N="30",gDF2="6.24",gDF2_N="45",gDFP="76.84",gDFP_N="554",gN="721",label="100",sCF="37.79",sCF/sDF1/sDF2="37.79/27.24/34.96",sCF_N="902.33",sCF_N/sDF1_N/sDF2_N="902.33/651.89/842.67",sDF1="27.24",sDF1_N="651.89",sDF2="34.96",sDF2_N="842.67",sN="2396.889"]:0.0018091403,(Nstupkai_Blowing_N356:0.0073159842,Nstupkai_LittleRiver_N293:0.0074515502)[&gCF="30.96",gCF/gDF1/gDF2/gDFP="30.96/4.28/2.71/62.05",gCF_N="217",gCF_N/gDF1_N/gDF2_N/gDFP_N="217/30/19/435",gDF1="4.28",gDF1_N="30",gDF2="2.71",gDF2_N="19",gDFP="62.05",gDFP_N="435",gN="701",label="100",sCF="55.92",sCF/sDF1/sDF2="55.92/23.1/20.98",sCF_N="1553.93",sCF_N/sDF1_N/sDF2_N="1553.93/634.82/572.77",sDF1="23.1",sDF1_N="634.82",sDF2="20.98",sDF2_N="572.77",sN="2761.516"]:0.0040026312)[&gCF="8.16",gCF/gDF1/gDF2/gDFP="8.16/0.13/0.77/90.94",gCF_N="64",gCF_N/gDF1_N/gDF2_N/gDFP_N="64/1/6/713",gDF1="0.13",gDF1_N="1",gDF2="0.77",gDF2_N="6",gDFP="90.94",gDFP_N="713",gN="784",label="100",sCF="45.18",sCF/sDF1/sDF2="45.18/26.13/28.69",sCF_N="1188.23",sCF_N/sDF1_N/sDF2_N="1188.23/683.29/750.52",sDF1="26.13",sDF1_N="683.29",sDF2="28.69",sDF2_N="750.52",sN="2622.033"]:0.0029909181,((((Ncooperi_BeaverCrk_N1002:0.0057794305,Ncooperi_BrasstBald_N824:0.0058788543)[&gCF="34.26",gCF/gDF1/gDF2/gDFP="34.26/20.39/21.04/24.31",gCF_N="210",gCF_N/gDF1_N/gDF2_N/gDFP_N="210/125/129/149",gDF1="20.39",gDF1_N="125",gDF2="21.04",gDF2_N="129",gDFP="24.31",gDFP_N="149",gN="613",label="100",sCF="43.92",sCF/sDF1/sDF2="43.92/29.64/26.43",sCF_N="955.1",sCF_N/sDF1_N/sDF2_N="955.1/639.61/578.88",sDF1="29.64",sDF1_N="639.61",sDF2="26.43",sDF2_N="578.88",sN="2173.588"]:0.0021956479,Ncooperi_NantRiverGorge_N682:0.0078355993)[&gCF="38.02",gCF/gDF1/gDF2/gDFP="38.02/2.37/3.55/56.07",gCF_N="257",gCF_N/gDF1_N/gDF2_N/gDFP_N="257/16/24/379",gDF1="2.37",gDF1_N="16",gDF2="3.55",gDF2_N="24",gDFP="56.07",gDFP_N="379",gN="676",label="100",sCF="69.97",sCF/sDF1/sDF2="69.97/15.81/14.22",sCF_N="2268.13",sCF_N/sDF1_N/sDF2_N="2268.13/508.32/453.69",sDF1="15.81",sDF1_N="508.32",sDF2="14.22",sDF2_N="453.69",sN="3230.142"]:0.0068184309,Ncooperi_CheoahDam_N1122:0.0129008940)[&gCF="5.07",gCF/gDF1/gDF2/gDFP="5.07/1.34/1.07/92.52",gCF_N="38",gCF_N/gDF1_N/gDF2_N/gDFP_N="38/10/8/693",gDF1="1.34",gDF1_N="10",gDF2="1.07",gDF2_N="8",gDFP="92.52",gDFP_N="693",gN="749",label="100",sCF="36.24",sCF/sDF1/sDF2="36.24/33.75/30.01",sCF_N="881.41",sCF_N/sDF1_N/sDF2_N="881.41/825.75/737.06",sDF1="33.75",sDF1_N="825.75",sDF2="30.01",sDF2_N="737.06",sN="2444.22"]:0.0015595151,((Nreclusus_Clingmans_N252:0.0085144330,Nreclusus_Noland_N1051:0.0090121339)[&gCF="14.33",gCF/gDF1/gDF2/gDFP="14.33/7.38/1.88/76.41",gCF_N="99",gCF_N/gDF1_N/gDF2_N/gDFP_N="99/51/13/528",gDF1="7.38",gDF1_N="51",gDF2="1.88",gDF2_N="13",gDFP="76.41",gDFP_N="528",gN="691",label="100",sCF="45.79",sCF/sDF1/sDF2="45.79/30.03/24.19",sCF_N="966.97",sCF_N/sDF1_N/sDF2_N="966.97/633.58/509.52",sDF1="30.03",sDF1_N="633.58",sDF2="24.19",sDF2_N="509.52",sN="2110.061"]:0.0017982484,(Nreclusus_Newfound_N259:0.0082776594,Nreclusus_Smokemont_N1020:0.0081989391)[&gCF="28.79",gCF/gDF1/gDF2/gDFP="28.79/2.48/2.63/66.1",gCF_N="186",gCF_N/gDF1_N/gDF2_N/gDFP_N="186/16/17/427",gDF1="2.48",gDF1_N="16",gDF2="2.63",gDF2_N="17",gDFP="66.1",gDFP_N="427",gN="646",label="100",sCF="49.25",sCF/sDF1/sDF2="49.25/23.29/27.45",sCF_N="1088.08",sCF_N/sDF1_N/sDF2_N="1088.08/513.59/606.1",sDF1="23.29",sDF1_N="513.59",sDF2="27.45",sDF2_N="606.1",sN="2207.763"]:0.0035785528)[&gCF="2.98",gCF/gDF1/gDF2/gDFP="2.98/1.04/0.78/95.2",gCF_N="23",gCF_N/gDF1_N/gDF2_N/gDFP_N="23/8/6/734",gDF1="1.04",gDF1_N="8",gDF2="0.78",gDF2_N="6",gDFP="95.2",gDFP_N="734",gN="771",label="100",sCF="38.77",sCF/sDF1/sDF2="38.77/36.09/25.15",sCF_N="873.55",sCF_N/sDF1_N/sDF2_N="873.55/814.79/564.7",sDF1="36.09",sDF1_N="814.79",sDF2="25.15",sDF2_N="564.7",sN="2253.033"]:0.0010320839)[&gCF="1.63",gCF/gDF1/gDF2/gDFP="1.63/0.88/1.88/95.61",gCF_N="13",gCF_N/gDF1_N/gDF2_N/gDFP_N="13/7/15/762",gDF1="0.88",gDF1_N="7",gDF2="1.88",gDF2_N="15",gDFP="95.61",gDFP_N="762",gN="797",label="100",sCF="37.12",sCF/sDF1/sDF2="37.12/29.81/33.07",sCF_N="927.09",sCF_N/sDF1_N/sDF2_N="927.09/732.63/823.62",sDF1="29.81",sDF1_N="732.63",sDF2="33.07",sDF2_N="823.62",sN="2483.336"]:0.0011557666)[&gCF="8.68",gCF/gDF1/gDF2/gDFP="8.68/1.22/1.09/89.01",gCF_N="64",gCF_N/gDF1_N/gDF2_N/gDFP_N="64/9/8/656",gDF1="1.22",gDF1_N="9",gDF2="1.09",gDF2_N="8",gDFP="89.01",gDFP_N="656",gN="737",label="100",sCF="44.94",sCF/sDF1/sDF2="44.94/25.17/29.89",sCF_N="1340.43",sCF_N/sDF1_N/sDF2_N="1340.43/754.51/902.91",sDF1="25.17",sDF1_N="754.51",sDF2="29.89",sDF2_N="902.91",sN="2997.844"]:0.0026188380,Ncooperi_RockCrRoad_N1160:0.0153566158)[&gCF="20.62",gCF/gDF1/gDF2/gDFP="20.62/1.63/2.31/75.44",gCF_N="152",gCF_N/gDF1_N/gDF2_N/gDFP_N="152/12/17/556",gDF1="1.63",gDF1_N="12",gDF2="2.31",gDF2_N="17",gDFP="75.44",gDFP_N="556",gN="737",label="100",sCF="61.88",sCF/sDF1/sDF2="61.88/19.22/18.9",sCF_N="2644.12",sCF_N/sDF1_N/sDF2_N="2644.12/811.63/797.77",sDF1="19.22",sDF1_N="811.63",sDF2="18.9",sDF2_N="797.77",sN="4253.523"]:0.0070339380,((Ndellingeri_BullpenBridge_N109:0.0040689616,Ndellingeri_WhitewFalls_N887:0.0043686796)[&gCF="91.56",gCF/gDF1/gDF2/gDFP="91.56/0.66/0.83/6.95",gCF_N="553",gCF_N/gDF1_N/gDF2_N/gDFP_N="553/4/5/42",gDF1="0.66",gDF1_N="4",gDF2="0.83",gDF2_N="5",gDFP="6.95",gDFP_N="42",gN="604",label="100",sCF="93.56",sCF/sDF1/sDF2="93.56/3.39/3.05",sCF_N="3522.54",sCF_N/sDF1_N/sDF2_N="3522.54/121.9/110.66",sDF1="3.39",sDF1_N="121.9",sDF2="3.05",sDF2_N="110.66",sN="3755.103"]:0.0123956236,(Nfridelli_LittlePigeon_N262:0.0115607212,(Njonesi_CaveSpringCave_N390:0.0133346806,(Nperlakyi_SChimneys_N1079:0.0027979450,Nperlakyi_SChimneys_N1080:0.0023914708)[&gCF="85.54",gCF/gDF1/gDF2/gDFP="85.54/1.71/1.71/11.04",gCF_N="550",gCF_N/gDF1_N/gDF2_N/gDFP_N="550/11/11/71",gDF1="1.71",gDF1_N="11",gDF2="1.71",gDF2_N="11",gDFP="11.04",gDFP_N="71",gN="643",label="100",sCF="91.54",sCF/sDF1/sDF2="91.54/4.2/4.26",sCF_N="3264.71",sCF_N/sDF1_N/sDF2_N="3264.71/150.25/152.64",sDF1="4.2",sDF1_N="150.25",sDF2="4.26",sDF2_N="152.64",sN="3567.6"]:0.0093750605)[&gCF="18.37",gCF/gDF1/gDF2/gDFP="18.37/15.74/18.08/47.81",gCF_N="126",gCF_N/gDF1_N/gDF2_N/gDFP_N="126/108/124/328",gDF1="15.74",gDF1_N="108",gDF2="18.08",gDF2_N="124",gDFP="47.81",gDFP_N="328",gN="686",label="97",sCF="34.17",sCF/sDF1/sDF2="34.17/30.28/35.55",sCF_N="814.55",sCF_N/sDF1_N/sDF2_N="814.55/726.98/847.28",sDF1="30.28",sDF1_N="726.98",sDF2="35.55",sDF2_N="847.28",sN="2388.812"]:0.0011025553)[&gCF="19.17",gCF/gDF1/gDF2/gDFP="19.17/17.29/10.59/52.95",gCF_N="143",gCF_N/gDF1_N/gDF2_N/gDFP_N="143/129/79/395",gDF1="17.29",gDF1_N="129",gDF2="10.59",gDF2_N="79",gDFP="52.95",gDFP_N="395",gN="746",label="100",sCF="42.62",sCF/sDF1/sDF2="42.62/32.18/25.2",sCF_N="1056.46",sCF_N/sDF1_N/sDF2_N="1056.46/800.45/630.82",sDF1="32.18",sDF1_N="800.45",sDF2="25.2",sDF2_N="630.82",sN="2487.717"]:0.0014160124)[&gCF="36.56",gCF/gDF1/gDF2/gDFP="36.56/0.51/2.68/60.25",gCF_N="287",gCF_N/gDF1_N/gDF2_N/gDFP_N="287/4/21/473",gDF1="0.51",gDF1_N="4",gDF2="2.68",gDF2_N="21",gDFP="60.25",gDFP_N="473",gN="785",label="100",sCF="63.09",sCF/sDF1/sDF2="63.09/12.5/24.41",sCF_N="2445.05",sCF_N/sDF1_N/sDF2_N="2445.05/476.28/927.58",sDF1="12.5",sDF1_N="476.28",sDF2="24.41",sDF2_N="927.58",sN="3848.908"]:0.0073421466)[&gCF="11.56",gCF/gDF1/gDF2/gDFP="11.56/9.55/2.39/76.51",gCF_N="92",gCF_N/gDF1_N/gDF2_N/gDFP_N="92/76/19/609",gDF1="9.55",gDF1_N="76",gDF2="2.39",gDF2_N="19",gDFP="76.51",gDFP_N="609",gN="796",label="100",sCF="39.6",sCF/sDF1/sDF2="39.6/38.22/22.18",sCF_N="1633.82",sCF_N/sDF1_N/sDF2_N="1633.82/1556.38/908.35",sDF1="38.22",sDF1_N="1556.38",sDF2="22.18",sDF2_N="908.35",sN="4098.55"]:0.0038650722,(Nsheari_BaldRiver_N1168:0.0081151983,(Nsheari_Cohutta_N826:0.0091443925,Nsheari_JoyceKilmer_N092:0.0078868356)[&gCF="33.28",gCF/gDF1/gDF2/gDFP="33.28/34.41/29.08/3.23",gCF_N="206",gCF_N/gDF1_N/gDF2_N/gDFP_N="206/213/180/20",gDF1="34.41",gDF1_N="213",gDF2="29.08",gDF2_N="180",gDFP="3.23",gDFP_N="20",gN="619",label="87",sCF="34.02",sCF/sDF1/sDF2="34.02/31.02/34.95",sCF_N="721",sCF_N/sDF1_N/sDF2_N="721/652.73/730.96",sDF1="31.02",sDF1_N="652.73",sDF2="34.95",sDF2_N="730.96",sN="2104.689"]:0.0016587233)[&gCF="85.38",gCF/gDF1/gDF2/gDFP="85.38/0.28/0.14/14.21",gCF_N="619",gCF_N/gDF1_N/gDF2_N/gDFP_N="619/2/1/103",gDF1="0.28",gDF1_N="2",gDF2="0.14",gDF2_N="1",gDFP="14.21",gDFP_N="103",gN="725",label="100",sCF="87.21",sCF/sDF1/sDF2="87.21/6.62/6.17",sCF_N="4918.91",sCF_N/sDF1_N/sDF2_N="4918.91/364.39/336.03",sDF1="6.62",sDF1_N="364.39",sDF2="6.17",sDF2_N="336.03",sN="5619.327"]:0.0178368373)[&gCF="13.07",gCF/gDF1/gDF2/gDFP="13.07/1.38/1.01/84.55",gCF_N="104",gCF_N/gDF1_N/gDF2_N/gDFP_N="104/11/8/673",gDF1="1.38",gDF1_N="11",gDF2="1.01",gDF2_N="8",gDFP="84.55",gDFP_N="673",gN="796",label="100",sCF="48.31",sCF/sDF1/sDF2="48.31/24.41/27.28",sCF_N="2177.22",sCF_N/sDF1_N/sDF2_N="2177.22/1094.29/1215.43",sDF1="24.41",sDF1_N="1094.29",sDF2="27.28",sDF2_N="1215.43",sN="4486.941"]:0.0055289078,(((Ncarteri_English_N031:0.0128454357,((Ncarteri_PilotMtn_G2185:0.0119809995,Ncarteri_WeberCty_N1044:0.0115902096)[&gCF="25.31",gCF/gDF1/gDF2/gDFP="25.31/22.03/22.19/30.47",gCF_N="162",gCF_N/gDF1_N/gDF2_N/gDFP_N="162/141/142/195",gDF1="22.03",gDF1_N="141",gDF2="22.19",gDF2_N="142",gDFP="30.47",gDFP_N="195",gN="640",label="100",sCF="38.51",sCF/sDF1/sDF2="38.51/30.29/31.2",sCF_N="906.78",sCF_N/sDF1_N/sDF2_N="906.78/703.44/733.08",sDF1="30.29",sDF1_N="703.44",sDF2="31.2",sDF2_N="733.08",sN="2343.3"]:0.0010397520,Ncarteri_LaurelCave_nearTYPE_N0296:0.0129891946)[&gCF="29.43",gCF/gDF1/gDF2/gDFP="29.43/14.95/17.26/38.37",gCF_N="191",gCF_N/gDF1_N/gDF2_N/gDFP_N="191/97/112/249",gDF1="14.95",gDF1_N="97",gDF2="17.26",gDF2_N="112",gDFP="38.37",gDFP_N="249",gN="649",label="100",sCF="43.74",sCF/sDF1/sDF2="43.74/26.78/29.48",sCF_N="1126.05",sCF_N/sDF1_N/sDF2_N="1126.05/687.13/755.37",sDF1="26.78",sDF1_N="687.13",sDF2="29.48",sDF2_N="755.37",sN="2568.541"]:0.0019003574)[&gCF="54.69",gCF/gDF1/gDF2/gDFP="54.69/9.09/7.39/28.84",gCF_N="385",gCF_N/gDF1_N/gDF2_N/gDFP_N="385/64/52/203",gDF1="9.09",gDF1_N="64",gDF2="7.39",gDF2_N="52",gDFP="28.84",gDFP_N="203",gN="704",label="100",sCF="67.14",sCF/sDF1/sDF2="67.14/16.16/16.71",sCF_N="2636.83",sCF_N/sDF1_N/sDF2_N="2636.83/631.63/652.5",sDF1="16.16",sDF1_N="631.63",sDF2="16.71",sDF2_N="652.5",sN="3920.956"]:0.0067888338,Ncarteri_Pitchfork_N363:0.0206636002)[&gCF="50.87",gCF/gDF1/gDF2/gDFP="50.87/3.76/5.37/40",gCF_N="379",gCF_N/gDF1_N/gDF2_N/gDFP_N="379/28/40/298",gDF1="3.76",gDF1_N="28",gDF2="5.37",gDF2_N="40",gDFP="40",gDFP_N="298",gN="745",label="100",sCF="63.08",sCF/sDF1/sDF2="63.08/17.08/19.84",sCF_N="3159.5",sCF_N/sDF1_N/sDF2_N="3159.5/850.93/992.84",sDF1="17.08",sDF1_N="850.93",sDF2="19.84",sDF2_N="992.84",sN="5003.266"]:0.0080979603,(Ngeorgia_Sittons_N073:0.0121946787,(Nlula_BeeRockCave_G2091:0.0048161573,Nlula_LulaFallsCave_G2084:0.0045662968)[&gCF="93.61",gCF/gDF1/gDF2/gDFP="93.61/2.13/3.04/1.22",gCF_N="615",gCF_N/gDF1_N/gDF2_N/gDFP_N="615/14/20/8",gDF1="2.13",gDF1_N="14",gDF2="3.04",gDF2_N="20",gDFP="1.22",gDFP_N="8",gN="657",label="100",sCF="91.49",sCF/sDF1/sDF2="91.49/3.96/4.55",sCF_N="3734.34",sCF_N/sDF1_N/sDF2_N="3734.34/156.14/180.47",sDF1="3.96",sDF1_N="156.14",sDF2="4.55",sDF2_N="180.47",sN="4070.946"]:0.0095364347)[&gCF="83.85",gCF/gDF1/gDF2/gDFP="83.85/1.62/1.75/12.79",gCF_N="623",gCF_N/gDF1_N/gDF2_N/gDFP_N="623/12/13/95",gDF1="1.62",gDF1_N="12",gDF2="1.75",gDF2_N="13",gDFP="12.79",gDFP_N="95",gN="743",label="100",sCF="86.19",sCF/sDF1/sDF2="86.19/6.89/6.92",sCF_N="5384.31",sCF_N/sDF1_N/sDF2_N="5384.31/418.19/422.98",sDF1="6.89",sDF1_N="418.19",sDF2="6.92",sDF2_N="422.98",sN="6225.473"]:0.0157401099)[&gCF="18.92",gCF/gDF1/gDF2/gDFP="18.92/3.88/1/76.19",gCF_N="151",gCF_N/gDF1_N/gDF2_N/gDFP_N="151/31/8/608",gDF1="3.88",gDF1_N="31",gDF2="1",gDF2_N="8",gDFP="76.19",gDFP_N="608",gN="798",label="100",sCF="45.82",sCF/sDF1/sDF2="45.82/30.21/23.97",sCF_N="2238.75",sCF_N/sDF1_N/sDF2_N="2238.75/1463.21/1158.92",sDF1="30.21",sDF1_N="1463.21",sDF2="23.97",sDF2_N="1158.92",sN="4860.88"]:0.0043145704)[&gCF="3.64",gCF/gDF1/gDF2/gDFP="3.64/1.51/3.01/91.84",gCF_N="29",gCF_N/gDF1_N/gDF2_N/gDFP_N="29/12/24/732",gDF1="1.51",gDF1_N="12",gDF2="3.01",gDF2_N="24",gDFP="91.84",gDFP_N="732",gN="797",label="100",sCF="34.85",sCF/sDF1/sDF2="34.85/27.27/37.88",sCF_N="1666.05",sCF_N/sDF1_N/sDF2_N="1666.05/1299.56/1823.14",sDF1="27.27",sDF1_N="1299.56",sDF2="37.88",sDF2_N="1823.14",sN="4788.75"]:0.0022491569)[&gCF="8.04",gCF/gDF1/gDF2/gDFP="8.04/1.76/0.63/89.57",gCF_N="64",gCF_N/gDF1_N/gDF2_N/gDFP_N="64/14/5/713",gDF1="1.76",gDF1_N="14",gDF2="0.63",gDF2_N="5",gDFP="89.57",gDFP_N="713",gN="796",label="100",sCF="39.09",sCF/sDF1/sDF2="39.09/35.27/25.64",sCF_N="1971.66",sCF_N/sDF1_N/sDF2_N="1971.66/1771.92/1288.52",sDF1="35.27",sDF1_N="1771.92",sDF2="25.64",sDF2_N="1288.52",sN="5032.103"]:0.0036639808,(((Nbarrowsi_Gregorys_N270:0.0057987276,Nbarrowsi_Tuckaleechee_N360:0.0053311102)[&gCF="94.58",gCF/gDF1/gDF2/gDFP="94.58/1/0.57/3.85",gCF_N="663",gCF_N/gDF1_N/gDF2_N/gDFP_N="663/7/4/27",gDF1="1",gDF1_N="7",gDF2="0.57",gDF2_N="4",gDFP="3.85",gDFP_N="27",gN="701",label="100",sCF="95.05",sCF/sDF1/sDF2="95.05/2.63/2.32",sCF_N="6971.56",sCF_N/sDF1_N/sDF2_N="6971.56/187.82/162.86",sDF1="2.63",sDF1_N="187.82",sDF2="2.32",sDF2_N="162.86",sN="7322.24"]:0.0207649116,(Nlowderi_ChestnutBranch_N731:0.0067774070,Nlowderi_upperFiresCreek_N820:0.0065456991)[&gCF="97.65",gCF/gDF1/gDF2/gDFP="97.65/0.47/0.47/1.41",gCF_N="624",gCF_N/gDF1_N/gDF2_N/gDFP_N="624/3/3/9",gDF1="0.47",gDF1_N="3",gDF2="0.47",gDF2_N="3",gDFP="1.41",gDFP_N="9",gN="639",label="100",sCF="94.58",sCF/sDF1/sDF2="94.58/2.97/2.45",sCF_N="7591.68",sCF_N/sDF1_N/sDF2_N="7591.68/232.1/189.55",sDF1="2.97",sDF1_N="232.1",sDF2="2.45",sDF2_N="189.55",sN="8013.332"]:0.0246343675)[&gCF="18.95",gCF/gDF1/gDF2/gDFP="18.95/14.08/17.11/49.87",gCF_N="144",gCF_N/gDF1_N/gDF2_N/gDFP_N="144/107/130/379",gDF1="14.08",gDF1_N="107",gDF2="17.11",gDF2_N="130",gDFP="49.87",gDFP_N="379",gN="760",label="100",sCF="37.66",sCF/sDF1/sDF2="37.66/31.88/30.46",sCF_N="1787.33",sCF_N/sDF1_N/sDF2_N="1787.33/1508.63/1438.32",sDF1="31.88",sDF1_N="1508.63",sDF2="30.46",sDF2_N="1438.32",sN="4734.285"]:0.0033335135,((Ncoylei_Apalachia_N1195:0.0070099073,Ncoylei_DinkinCove_N1118:0.0054284374)[&gCF="51.5",gCF/gDF1/gDF2/gDFP="51.5/22.46/25.45/0.6",gCF_N="344",gCF_N/gDF1_N/gDF2_N/gDFP_N="344/150/170/4",gDF1="22.46",gDF1_N="150",gDF2="25.45",gDF2_N="170",gDFP="0.6",gDFP_N="4",gN="668",label="100",sCF="45.21",sCF/sDF1/sDF2="45.21/21.61/33.18",sCF_N="1142",sCF_N/sDF1_N/sDF2_N="1142/540.13/840.45",sDF1="21.61",sDF1_N="540.13",sDF2="33.18",sDF2_N="840.45",sN="2522.582"]:0.0028825620,Ncoylei_TiptonCreek_N837:0.0063725211)[&gCF="95.03",gCF/gDF1/gDF2/gDFP="95.03/0/0/4.97",gCF_N="708",gCF_N/gDF1_N/gDF2_N/gDFP_N="708/0/0/37",gDF1="0",gDF1_N="0",gDF2="0",gDF2_N="0",gDFP="4.97",gDFP_N="37",gN="745",label="100",sCF="93.93",sCF/sDF1/sDF2="93.93/3.07/3",sCF_N="7331.48",sCF_N/sDF1_N/sDF2_N="7331.48/230.86/227.03",sDF1="3.07",sDF1_N="230.86",sDF2="3",sDF2_N="227.03",sN="7789.362"]:0.0253671446)[&gCF="15.11",gCF/gDF1/gDF2/gDFP="15.11/2.77/3.65/78.46",gCF_N="120",gCF_N/gDF1_N/gDF2_N/gDFP_N="120/22/29/623",gDF1="2.77",gDF1_N="22",gDF2="3.65",gDF2_N="29",gDFP="78.46",gDFP_N="623",gN="794",label="100",sCF="48.25",sCF/sDF1/sDF2="48.25/23.27/28.47",sCF_N="2444.4",sCF_N/sDF1_N/sDF2_N="2444.4/1165.83/1429.5",sDF1="23.27",sDF1_N="1165.83",sDF2="28.47",sDF2_N="1429.5",sN="5039.734"]:0.0044700225)[&gCF="18.75",gCF/gDF1/gDF2/gDFP="18.75/1.25/0.63/79.38",gCF_N="150",gCF_N/gDF1_N/gDF2_N/gDFP_N="150/10/5/635",gDF1="1.25",gDF1_N="10",gDF2="0.63",gDF2_N="5",gDFP="79.38",gDFP_N="635",gN="800",label="100",sCF="47.39",sCF/sDF1/sDF2="47.39/30.23/22.37",sCF_N="2450.58",sCF_N/sDF1_N/sDF2_N="2450.58/1530.25/1135.88",sDF1="30.23",sDF1_N="1530.25",sDF2="22.37",sDF2_N="1135.88",sN="5116.713"]:0.0075583426,(((((((((((Nbarri_eyed_ClayCave_G2082:0.0060370654,Npaynei_NorrisDamCave_N348:0.0055260189)[&gCF="33.64",gCF/gDF1/gDF2/gDFP="33.64/14.61/14.76/36.99",gCF_N="221",gCF_N/gDF1_N/gDF2_N/gDFP_N="221/96/97/243",gDF1="14.61",gDF1_N="96",gDF2="14.76",gDF2_N="97",gDFP="36.99",gDFP_N="243",gN="657",label="100",sCF="51.68",sCF/sDF1/sDF2="51.68/24/24.32",sCF_N="1080.13",sCF_N/sDF1_N/sDF2_N="1080.13/501.38/504.51",sDF1="24",sDF1_N="501.38",sDF2="24.32",sDF2_N="504.51",sN="2086.016"]:0.0025182661,Nroanensis_IngramBranch_N926:0.0070937887)[&gCF="18.81",gCF/gDF1/gDF2/gDFP="18.81/11.58/11.14/58.47",gCF_N="130",gCF_N/gDF1_N/gDF2_N/gDFP_N="130/80/77/404",gDF1="11.58",gDF1_N="80",gDF2="11.14",gDF2_N="77",gDFP="58.47",gDFP_N="404",gN="691",label="100",sCF="42.47",sCF/sDF1/sDF2="42.47/29.22/28.32",sCF_N="891.09",sCF_N/sDF1_N/sDF2_N="891.09/612.19/591.86",sDF1="29.22",sDF1_N="612.19",sDF2="28.32",sDF2_N="591.86",sN="2095.13"]:0.0013935424,Npaynei_Grindstaff_N646:0.0096441884)[&gCF="15.25",gCF/gDF1/gDF2/gDFP="15.25/4.05/2.97/77.73",gCF_N="113",gCF_N/gDF1_N/gDF2_N/gDFP_N="113/30/22/576",gDF1="4.05",gDF1_N="30",gDF2="2.97",gDF2_N="22",gDFP="77.73",gDFP_N="576",gN="741",label="100",sCF="49.19",sCF/sDF1/sDF2="49.19/27.76/23.05",sCF_N="1096.72",sCF_N/sDF1_N/sDF2_N="1096.72/614.81/511.56",sDF1="27.76",sDF1_N="614.81",sDF2="23.05",sDF2_N="511.56",sN="2223.089"]:0.0017936536,(Nroanensis_N_CarversGap_N928:0.0089454019,Nroanensis_RoanHighBluff_N762:0.0077804796)[&gCF="21.26",gCF/gDF1/gDF2/gDFP="21.26/5.72/4.69/68.33",gCF_N="145",gCF_N/gDF1_N/gDF2_N/gDFP_N="145/39/32/466",gDF1="5.72",gDF1_N="39",gDF2="4.69",gDF2_N="32",gDFP="68.33",gDFP_N="466",gN="682",label="100",sCF="40.4",sCF/sDF1/sDF2="40.4/27.21/32.39",sCF_N="810.79",sCF_N/sDF1_N/sDF2_N="810.79/543.76/652.7",sDF1="27.21",sDF1_N="543.76",sDF2="32.39",sDF2_N="652.7",sN="2007.25"]:0.0014892218)[&gCF="8.69",gCF/gDF1/gDF2/gDFP="8.69/17.38/5.24/68.69",gCF_N="63",gCF_N/gDF1_N/gDF2_N/gDFP_N="63/126/38/498",gDF1="17.38",gDF1_N="126",gDF2="5.24",gDF2_N="38",gDFP="68.69",gDFP_N="498",gN="725",label="59",sCF="30.46",sCF/sDF1/sDF2="30.46/40.11/29.44",sCF_N="639.09",sCF_N/sDF1_N/sDF2_N="639.09/837.95/618.11",sDF1="40.11",sDF1_N="837.95",sDF2="29.44",sDF2_N="618.11",sN="2095.144"]:0.0014614979,Npaynei_UnakaMtns_N943:0.0096529128)[&gCF="52.89",gCF/gDF1/gDF2/gDFP="52.89/0.28/0.56/46.26",gCF_N="375",gCF_N/gDF1_N/gDF2_N/gDFP_N="375/2/4/328",gDF1="0.28",gDF1_N="2",gDF2="0.56",gDF2_N="4",gDFP="46.26",gDFP_N="328",gN="709",label="100",sCF="81.33",sCF/sDF1/sDF2="81.33/8.95/9.72",sCF_N="1836.16",sCF_N/sDF1_N/sDF2_N="1836.16/200.01/218.06",sDF1="8.95",sDF1_N="200.01",sDF2="9.72",sDF2_N="218.06",sN="2254.225"]:0.0073200920,(Ncarolinensis_Grandfather_N218:0.0075411352,Ncarolinensis_LinvilleCaverns_N227:0.0086666965)[&gCF="60.58",gCF/gDF1/gDF2/gDFP="60.58/2.71/1.81/34.9",gCF_N="335",gCF_N/gDF1_N/gDF2_N/gDFP_N="335/15/10/193",gDF1="2.71",gDF1_N="15",gDF2="1.81",gDF2_N="10",gDFP="34.9",gDFP_N="193",gN="553",label="100",sCF="79.52",sCF/sDF1/sDF2="79.52/11.43/9.05",sCF_N="929.06",sCF_N/sDF1_N/sDF2_N="929.06/132.03/105.1",sDF1="11.43",sDF1_N="132.03",sDF2="9.05",sDF2_N="105.1",sN="1166.182"]:0.0066538342)[&gCF="9.82",gCF/gDF1/gDF2/gDFP="9.82/6.07/7.11/77",gCF_N="76",gCF_N/gDF1_N/gDF2_N/gDFP_N="76/47/55/596",gDF1="6.07",gDF1_N="47",gDF2="7.11",gDF2_N="55",gDFP="77",gDFP_N="596",gN="774",label="92",sCF="37.48",sCF/sDF1/sDF2="37.48/33.1/29.42",sCF_N="551.23",sCF_N/sDF1_N/sDF2_N="551.23/512.36/453.12",sDF1="33.1",sDF1_N="512.36",sDF2="29.42",sDF2_N="453.12",sN="1516.711"]:0.0012417071,((Ndilutus_GrassyCreek_N670:0.0011384038,Ndilutus_StarveRockCave_G3174:0.0005803768)[&gCF="83.76",gCF/gDF1/gDF2/gDFP="83.76/0.91/4.25/11.08",gCF_N="552",gCF_N/gDF1_N/gDF2_N/gDFP_N="552/6/28/73",gDF1="0.91",gDF1_N="6",gDF2="4.25",gDF2_N="28",gDFP="11.08",gDFP_N="73",gN="659",label="100",sCF="97.15",sCF/sDF1/sDF2="97.15/0.57/2.28",sCF_N="1472.19",sCF_N/sDF1_N/sDF2_N="1472.19/8.56/34.65",sDF1="0.57",sDF1_N="8.56",sDF2="2.28",sDF2_N="34.65",sN="1515.404"]:0.0112188321,((Ntennessensis_IndianCave_N052:0.0094407179,Ntennessensis_LittleStony_N645:0.0098947651)[&gCF="20.26",gCF/gDF1/gDF2/gDFP="20.26/25.04/16.14/38.55",gCF_N="123",gCF_N/gDF1_N/gDF2_N/gDFP_N="123/152/98/234",gDF1="25.04",gDF1_N="152",gDF2="16.14",gDF2_N="98",gDFP="38.55",gDFP_N="234",gN="607",label="99",sCF="36.89",sCF/sDF1/sDF2="36.89/34.89/28.22",sCF_N="735.52",sCF_N/sDF1_N/sDF2_N="735.52/694.19/566.48",sDF1="34.89",sDF1_N="694.19",sDF2="28.22",sDF2_N="566.48",sN="1996.19"]:0.0015058419,Ntennessensis_Watauga_N1046:0.0099838861)[&gCF="22.47",gCF/gDF1/gDF2/gDFP="22.47/13.97/16.99/46.58",gCF_N="164",gCF_N/gDF1_N/gDF2_N/gDFP_N="164/102/124/340",gDF1="13.97",gDF1_N="102",gDF2="16.99",gDF2_N="124",gDFP="46.58",gDFP_N="340",gN="730",label="100",sCF="40.65",sCF/sDF1/sDF2="40.65/28.29/31.06",sCF_N="669.11",sCF_N/sDF1_N/sDF2_N="669.11/453.89/501.17",sDF1="28.29",sDF1_N="453.89",sDF2="31.06",sDF2_N="501.17",sN="1624.173"]:0.0020749157)[&gCF="49.23",gCF/gDF1/gDF2/gDFP="49.23/0.51/0.13/50.13",gCF_N="383",gCF_N/gDF1_N/gDF2_N/gDFP_N="383/4/1/390",gDF1="0.51",gDF1_N="4",gDF2="0.13",gDF2_N="1",gDFP="50.13",gDFP_N="390",gN="778",label="100",sCF="75.53",sCF/sDF1/sDF2="75.53/12.19/12.29",sCF_N="1594.25",sCF_N/sDF1_N/sDF2_N="1594.25/262.57/264.16",sDF1="12.19",sDF1_N="262.57",sDF2="12.29",sDF2_N="264.16",sN="2120.984"]:0.0068893629)[&gCF="7.55",gCF/gDF1/gDF2/gDFP="7.55/5.16/8.68/78.62",gCF_N="60",gCF_N/gDF1_N/gDF2_N/gDFP_N="60/41/69/625",gDF1="5.16",gDF1_N="41",gDF2="8.68",gDF2_N="69",gDFP="78.62",gDFP_N="625",gN="795",label="92",sCF="35.2",sCF/sDF1/sDF2="35.2/32.53/32.26",sCF_N="725.38",sCF_N/sDF1_N/sDF2_N="725.38/670.18/666.93",sDF1="32.53",sDF1_N="670.18",sDF2="32.26",sDF2_N="666.93",sN="2062.493"]:0.0010802470,((Nholsingeri_BrumleyCrk_N916:0.0067816423,Nholsingeri_PondCave_N541:0.0065723925)[&gCF="87.46",gCF/gDF1/gDF2/gDFP="87.46/1.94/1.19/9.4",gCF_N="586",gCF_N/gDF1_N/gDF2_N/gDFP_N="586/13/8/63",gDF1="1.94",gDF1_N="13",gDF2="1.19",gDF2_N="8",gDFP="9.4",gDFP_N="63",gN="670",label="100",sCF="86.27",sCF/sDF1/sDF2="86.27/6.66/7.06",sCF_N="2959.72",sCF_N/sDF1_N/sDF2_N="2959.72/222.84/234.13",sDF1="6.66",sDF1_N="222.84",sDF2="7.06",sDF2_N="234.13",sN="3416.684"]:0.0084782372,(Nmimus_NealsSink_N329:0.0075643531,Nmimus_Straleys_N625:0.0075574383)[&gCF="79.01",gCF/gDF1/gDF2/gDFP="79.01/3.85/3.21/13.94",gCF_N="493",gCF_N/gDF1_N/gDF2_N/gDFP_N="493/24/20/87",gDF1="3.85",gDF1_N="24",gDF2="3.21",gDF2_N="20",gDFP="13.94",gDFP_N="87",gN="624",label="100",sCF="80.73",sCF/sDF1/sDF2="80.73/11.12/8.16",sCF_N="2528.17",sCF_N/sDF1_N/sDF2_N="2528.17/352.11/254.74",sDF1="11.12",sDF1_N="352.11",sDF2="8.16",sDF2_N="254.74",sN="3135.023"]:0.0073393497)[&gCF="30.14",gCF/gDF1/gDF2/gDFP="30.14/4.01/1.42/64.42",gCF_N="233",gCF_N/gDF1_N/gDF2_N/gDFP_N="233/31/11/498",gDF1="4.01",gDF1_N="31",gDF2="1.42",gDF2_N="11",gDFP="64.42",gDFP_N="498",gN="773",label="100",sCF="58.25",sCF/sDF1/sDF2="58.25/23.25/18.5",sCF_N="1348.67",sCF_N/sDF1_N/sDF2_N="1348.67/545.56/428.76",sDF1="23.25",sDF1_N="545.56",sDF2="18.5",sDF2_N="428.76",sN="2322.982"]:0.0033195220)[&gCF="30.69",gCF/gDF1/gDF2/gDFP="30.69/0.75/1.26/67.3",gCF_N="244",gCF_N/gDF1_N/gDF2_N/gDFP_N="244/6/10/535",gDF1="0.75",gDF1_N="6",gDF2="1.26",gDF2_N="10",gDFP="67.3",gDFP_N="535",gN="795",label="100",sCF="62.25",sCF/sDF1/sDF2="62.25/19.09/18.67",sCF_N="1729.01",sCF_N/sDF1_N/sDF2_N="1729.01/525.33/510.52",sDF1="19.09",sDF1_N="525.33",sDF2="18.67",sDF2_N="510.52",sN="2764.857"]:0.0067339607,((Ncherokee_BallhootScar_N193:0.0137424404,Ncherokee_BalsamMtn_N891:0.0132974880)[&gCF="38.46",gCF/gDF1/gDF2/gDFP="38.46/22.61/15.23/23.7",gCF_N="245",gCF_N/gDF1_N/gDF2_N/gDFP_N="245/144/97/151",gDF1="22.61",gDF1_N="144",gDF2="15.23",gDF2_N="97",gDFP="23.7",gDFP_N="151",gN="637",label="100",sCF="49.24",sCF/sDF1/sDF2="49.24/27.51/23.25",sCF_N="901.27",sCF_N/sDF1_N/sDF2_N="901.27/500.79/423.1",sDF1="27.51",sDF1_N="500.79",sDF2="23.25",sDF2_N="423.1",sN="1825.155"]:0.0032159254,Ncherokee_SIndianCrk_N681:0.0132006533)[&gCF="35.8",gCF/gDF1/gDF2/gDFP="35.8/4.55/5.4/54.26",gCF_N="252",gCF_N/gDF1_N/gDF2_N/gDFP_N="252/32/38/382",gDF1="4.55",gDF1_N="32",gDF2="5.4",gDF2_N="38",gDFP="54.26",gDFP_N="382",gN="704",label="100",sCF="59.95",sCF/sDF1/sDF2="59.95/20.9/19.14",sCF_N="1156.65",sCF_N/sDF1_N/sDF2_N="1156.65/404.15/363.99",sDF1="20.9",sDF1_N="404.15",sDF2="19.14",sDF2_N="363.99",sN="1924.79"]:0.0042254360)[&gCF="18.18",gCF/gDF1/gDF2/gDFP="18.18/6.69/6.82/68.31",gCF_N="144",gCF_N/gDF1_N/gDF2_N/gDFP_N="144/53/54/541",gDF1="6.69",gDF1_N="53",gDF2="6.82",gDF2_N="54",gDFP="68.31",gDFP_N="541",gN="792",label="100",sCF="45.82",sCF/sDF1/sDF2="45.82/25.56/28.62",sCF_N="1419.55",sCF_N/sDF1_N/sDF2_N="1419.55/794.14/880.93",sDF1="25.56",sDF1_N="794.14",sDF2="28.62",sDF2_N="880.93",sN="3094.614"]:0.0037935482,(Nsilvanus_Elijay_N395:0.0098920763,(Nsilvanus_GermanyCove_N1017:0.0105370265,Nsilvanus_HeboMtn_N1029:0.0101698640)[&gCF="30.88",gCF/gDF1/gDF2/gDFP="30.88/30.88/32.92/5.33",gCF_N="197",gCF_N/gDF1_N/gDF2_N/gDFP_N="197/197/210/34",gDF1="30.88",gDF1_N="197",gDF2="32.92",gDF2_N="210",gDFP="5.33",gDFP_N="34",gN="638",label="98",sCF="34.45",sCF/sDF1/sDF2="34.45/32.87/32.68",sCF_N="906.21",sCF_N/sDF1_N/sDF2_N="906.21/869.8/868.66",sDF1="32.87",sDF1_N="869.8",sDF2="32.68",sDF2_N="868.66",sN="2644.666"]:0.0020202367)[&gCF="77.76",gCF/gDF1/gDF2/gDFP="77.76/0.82/0.27/21.15",gCF_N="570",gCF_N/gDF1_N/gDF2_N/gDFP_N="570/6/2/155",gDF1="0.82",gDF1_N="6",gDF2="0.27",gDF2_N="2",gDFP="21.15",gDFP_N="155",gN="733",label="100",sCF="85.24",sCF/sDF1/sDF2="85.24/7.28/7.48",sCF_N="4285.88",sCF_N/sDF1_N/sDF2_N="4285.88/359.69/369.46",sDF1="7.28",sDF1_N="359.69",sDF2="7.48",sDF2_N="369.46",sN="5015.021"]:0.0152660132)[&gCF="27.17",gCF/gDF1/gDF2/gDFP="27.17/2.77/2.26/67.8",gCF_N="216",gCF_N/gDF1_N/gDF2_N/gDFP_N="216/22/18/539",gDF1="2.77",gDF1_N="22",gDF2="2.26",gDF2_N="18",gDFP="67.8",gDFP_N="539",gN="795",label="100",sCF="54.03",sCF/sDF1/sDF2="54.03/22.99/22.98",sCF_N="2314.11",sCF_N/sDF1_N/sDF2_N="2314.11/966.68/949.18",sDF1="22.99",sDF1_N="966.68",sDF2="22.98",sDF2_N="949.18",sN="4229.974"]:0.0081575456,((((Nbrimleyi_NewberryCr_N984:0.0096716738,Nbrimleyi_RumblingBald_N241:0.0106861665)[&gCF="39.8",gCF/gDF1/gDF2/gDFP="39.8/12.1/12.54/35.57",gCF_N="273",gCF_N/gDF1_N/gDF2_N/gDFP_N="273/83/86/244",gDF1="12.1",gDF1_N="83",gDF2="12.54",gDF2_N="86",gDFP="35.57",gDFP_N="244",gN="686",label="100",sCF="52.84",sCF/sDF1/sDF2="52.84/24.71/22.45",sCF_N="1364.23",sCF_N/sDF1_N/sDF2_N="1364.23/634.62/579.13",sDF1="24.71",sDF1_N="634.62",sDF2="22.45",sDF2_N="579.13",sN="2577.981"]:0.0030007453,(Ntempletoni_BaldMtns_N950:0.0091581340,(Ntempletoni_ClarksCreek_N945:0.0078332563,Ntempletoni_ScronceCreekRd_N1223:0.0072860176)[&gCF="41.46",gCF/gDF1/gDF2/gDFP="41.46/23.63/15.45/19.47",gCF_N="279",gCF_N/gDF1_N/gDF2_N/gDFP_N="279/159/104/131",gDF1="23.63",gDF1_N="159",gDF2="15.45",gDF2_N="104",gDFP="19.47",gDFP_N="131",gN="673",label="100",sCF="46.07",sCF/sDF1/sDF2="46.07/31.68/22.25",sCF_N="1028.19",sCF_N/sDF1_N/sDF2_N="1028.19/715.54/501.21",sDF1="31.68",sDF1_N="715.54",sDF2="22.25",sDF2_N="501.21",sN="2244.943"]:0.0021514444)[&gCF="39.12",gCF/gDF1/gDF2/gDFP="39.12/7.85/9.5/43.53",gCF_N="284",gCF_N/gDF1_N/gDF2_N/gDFP_N="284/57/69/316",gDF1="7.85",gDF1_N="57",gDF2="9.5",gDF2_N="69",gDFP="43.53",gDFP_N="316",gN="726",label="100",sCF="58.39",sCF/sDF1/sDF2="58.39/19.09/22.52",sCF_N="1487.34",sCF_N/sDF1_N/sDF2_N="1487.34/481.44/562.48",sDF1="19.09",sDF1_N="481.44",sDF2="22.52",sDF2_N="562.48",sN="2531.268"]:0.0036301910)[&gCF="53.81",gCF/gDF1/gDF2/gDFP="53.81/3.1/1.68/41.42",gCF_N="417",gCF_N/gDF1_N/gDF2_N/gDFP_N="417/24/13/321",gDF1="3.1",gDF1_N="24",gDF2="1.68",gDF2_N="13",gDFP="41.42",gDFP_N="321",gN="775",label="100",sCF="69.8",sCF/sDF1/sDF2="69.8/16.7/13.5",sCF_N="2257.38",sCF_N/sDF1_N/sDF2_N="2257.38/545.35/443.74",sDF1="16.7",sDF1_N="545.35",sDF2="13.5",sDF2_N="443.74",sN="3246.472"]:0.0064827643,((Ncanei_Egypt_N958:0.0094964289,(Nesticus_gertschi_N806_gr_nasicus:0.0098110434,((Ngertschi_CedarCreek_N351:0.0045021548,Ngertschi_FrenchBroad_N968:0.0061284392)[&gCF="56.45",gCF/gDF1/gDF2/gDFP="56.45/13.84/11.79/17.92",gCF_N="359",gCF_N/gDF1_N/gDF2_N/gDFP_N="359/88/75/114",gDF1="13.84",gDF1_N="88",gDF2="11.79",gDF2_N="75",gDFP="17.92",gDFP_N="114",gN="636",label="100",sCF="65.7",sCF/sDF1/sDF2="65.7/19.69/14.61",sCF_N="1629.9",sCF_N/sDF1_N/sDF2_N="1629.9/487.5/362.64",sDF1="19.69",sDF1_N="487.5",sDF2="14.61",sDF2_N="362.64",sN="2480.035"]:0.0041820358,Ngertschi_HickoryNutGap_N810:0.0076826808)[&gCF="22.62",gCF/gDF1/gDF2/gDFP="22.62/14.29/28.57/34.52",gCF_N="19",gCF_N/gDF1_N/gDF2_N/gDFP_N="19/12/24/29",gDF1="14.29",gDF1_N="12",gDF2="28.57",gDF2_N="24",gDFP="34.52",gDFP_N="29",gN="84",label="100",sCF="29.23",sCF/sDF1/sDF2="29.23/35.71/35.06",sCF_N="50.65",sCF_N/sDF1_N/sDF2_N="50.65/61.87/60.01",sDF1="35.71",sDF1_N="61.87",sDF2="35.06",sDF2_N="60.01",sN="172.534"]:0.0012322720)[&gCF="30.49",gCF/gDF1/gDF2/gDFP="30.49/8.54/3.66/57.32",gCF_N="25",gCF_N/gDF1_N/gDF2_N/gDFP_N="25/7/3/47",gDF1="8.54",gDF1_N="7",gDF2="3.66",gDF2_N="3",gDFP="57.32",gDFP_N="47",gN="82",label="100",sCF="55.6",sCF/sDF1/sDF2="55.6/27.35/17.05",sCF_N="128.4",sCF_N/sDF1_N/sDF2_N="128.4/61.77/39.19",sDF1="27.35",sDF1_N="61.77",sDF2="17.05",sDF2_N="39.19",sN="229.358"]:0.0034849457)[&gCF="27.89",gCF/gDF1/gDF2/gDFP="27.89/9.62/4.18/58.3",gCF_N="200",gCF_N/gDF1_N/gDF2_N/gDFP_N="200/69/30/418",gDF1="9.62",gDF1_N="69",gDF2="4.18",gDF2_N="30",gDFP="58.3",gDFP_N="418",gN="717",label="100",sCF="49.26",sCF/sDF1/sDF2="49.26/31.75/18.98",sCF_N="1092.02",sCF_N/sDF1_N/sDF2_N="1092.02/734.07/419.8",sDF1="31.75",sDF1_N="734.07",sDF2="18.98",sDF2_N="419.8",sN="2245.888"]:0.0041637126,((Ncrosbyi_MtMitchell_N210:0.0065606029,Ncrosbyi_ShufordCrk_N1148:0.0072977630)[&gCF="46.6",gCF/gDF1/gDF2/gDFP="46.6/12.64/8.06/32.7",gCF_N="295",gCF_N/gDF1_N/gDF2_N/gDFP_N="295/80/51/207",gDF1="12.64",gDF1_N="80",gDF2="8.06",gDF2_N="51",gDFP="32.7",gDFP_N="207",gN="633",label="100",sCF="57.14",sCF/sDF1/sDF2="57.14/27.73/15.13",sCF_N="1518.36",sCF_N/sDF1_N/sDF2_N="1518.36/739.13/398.59",sDF1="27.73",sDF1_N="739.13",sDF2="15.13",sDF2_N="398.59",sN="2656.083"]:0.0043457814,Ncrosbyi_PricesCrk_N1143:0.0101378168)[&gCF="24.08",gCF/gDF1/gDF2/gDFP="24.08/3.94/16.2/55.77",gCF_N="171",gCF_N/gDF1_N/gDF2_N/gDFP_N="171/28/115/396",gDF1="3.94",gDF1_N="28",gDF2="16.2",gDF2_N="115",gDFP="55.77",gDFP_N="396",gN="710",label="98",sCF="47.81",sCF/sDF1/sDF2="47.81/16.73/35.47",sCF_N="1232.16",sCF_N/sDF1_N/sDF2_N="1232.16/409.56/881.45",sDF1="16.73",sDF1_N="409.56",sDF2="35.47",sDF2_N="881.45",sN="2523.164"]:0.0022799483)[&gCF="36.08",gCF/gDF1/gDF2/gDFP="36.08/1.52/11.27/51.14",gCF_N="285",gCF_N/gDF1_N/gDF2_N/gDFP_N="285/12/89/404",gDF1="1.52",gDF1_N="12",gDF2="11.27",gDF2_N="89",gDFP="51.14",gDFP_N="404",gN="790",label="100",sCF="56.26",sCF/sDF1/sDF2="56.26/14.65/29.1",sCF_N="1615.66",sCF_N/sDF1_N/sDF2_N="1615.66/423.85/849.58",sDF1="14.65",sDF1_N="423.85",sDF2="29.1",sDF2_N="849.58",sN="2889.087"]:0.0057758331)[&gCF="59.45",gCF/gDF1/gDF2/gDFP="59.45/3.65/3.27/33.63",gCF_N="472",gCF_N/gDF1_N/gDF2_N/gDFP_N="472/29/26/267",gDF1="3.65",gDF1_N="29",gDF2="3.27",gDF2_N="26",gDFP="33.63",gDFP_N="267",gN="794",label="100",sCF="71.05",sCF/sDF1/sDF2="71.05/15.04/13.91",sCF_N="2518.99",sCF_N/sDF1_N/sDF2_N="2518.99/526.53/499.79",sDF1="15.04",sDF1_N="526.53",sDF2="13.91",sDF2_N="499.79",sN="3545.303"]:0.0098148398,((Nnasicus_CaneyFork_N171:0.0085795269,Nnasicus_CoweeTrain_N189:0.0090872205)[&gCF="60.75",gCF/gDF1/gDF2/gDFP="60.75/21.13/15.85/2.26",gCF_N="322",gCF_N/gDF1_N/gDF2_N/gDFP_N="322/112/84/12",gDF1="21.13",gDF1_N="112",gDF2="15.85",gDF2_N="84",gDFP="2.26",gDFP_N="12",gN="530",label="100",sCF="56.79",sCF/sDF1/sDF2="56.79/20.12/23.09",sCF_N="1179.23",sCF_N/sDF1_N/sDF2_N="1179.23/417.19/480.63",sDF1="20.12",sDF1_N="417.19",sDF2="23.09",sDF2_N="480.63",sN="2077.053"]:0.0036032935,Nnasicus_ConnosteeFalls_N696:0.0122445100)[&gCF="84.56",gCF/gDF1/gDF2/gDFP="84.56/2.46/1.09/11.89",gCF_N="619",gCF_N/gDF1_N/gDF2_N/gDFP_N="619/18/8/87",gDF1="2.46",gDF1_N="18",gDF2="1.09",gDF2_N="8",gDFP="11.89",gDFP_N="87",gN="732",label="100",sCF="85.43",sCF/sDF1/sDF2="85.43/7.72/6.85",sCF_N="3759.75",sCF_N/sDF1_N/sDF2_N="3759.75/329.26/296.11",sDF1="7.72",sDF1_N="329.26",sDF2="6.85",sDF2_N="296.11",sN="4385.109"]:0.0147078660)[&gCF="52.45",gCF/gDF1/gDF2/gDFP="52.45/1.88/2.63/43.04",gCF_N="418",gCF_N/gDF1_N/gDF2_N/gDFP_N="418/15/21/343",gDF1="1.88",gDF1_N="15",gDF2="2.63",gDF2_N="21",gDFP="43.04",gDFP_N="343",gN="797",label="100",sCF="65.27",sCF/sDF1/sDF2="65.27/16.89/17.84",sCF_N="2948.44",sCF_N/sDF1_N/sDF2_N="2948.44/730.74/771.8",sDF1="16.89",sDF1_N="730.74",sDF2="17.84",sDF2_N="771.8",sN="4450.985"]:0.0114366879)[&gCF="14.36",gCF/gDF1/gDF2/gDFP="14.36/8.24/2/75.41",gCF_N="115",gCF_N/gDF1_N/gDF2_N/gDFP_N="115/66/16/604",gDF1="8.24",gDF1_N="66",gDF2="2",gDF2_N="16",gDFP="75.41",gDFP_N="604",gN="801",label="100",sCF="38.12",sCF/sDF1/sDF2="38.12/35.99/25.89",sCF_N="1614.75",sCF_N/sDF1_N/sDF2_N="1614.75/1486.94/1092.28",sDF1="35.99",sDF1_N="1486.94",sDF2="25.89",sDF2_N="1092.28",sN="4193.958"]:0.0037829719)[&gCF="40.59",gCF/gDF1/gDF2/gDFP="40.59/2.05/1.28/56.08",gCF_N="317",gCF_N/gDF1_N/gDF2_N/gDFP_N="317/16/10/438",gDF1="2.05",gDF1_N="16",gDF2="1.28",gDF2_N="10",gDFP="56.08",gDFP_N="438",gN="781",label="100",sCF="58.48",sCF/sDF1/sDF2="58.48/21.64/19.88",sCF_N="3413.87",sCF_N/sDF1_N/sDF2_N="3413.87/1237.4/1141.69",sDF1="21.64",sDF1_N="1237.4",sDF2="19.88",sDF2_N="1141.69",sN="5792.961"]:0.0146437254,(Nesticus_nahaunus_Mexico_G2881:0.1260264540,(Nsilvestrii_Hellgate_N1108:0.4072463286,(Nesticus_Japan_G2153:0.1354887554,Nesticella_sp_GH1210:0.0855273358)[&gCF="99.32",gCF/gDF1/gDF2/gDFP="99.32/0.68/0/0",gCF_N="146",gCF_N/gDF1_N/gDF2_N/gDFP_N="146/1/0/0",gDF1="0.68",gDF1_N="1",gDF2="0",gDF2_N="0",gDFP="0",gDFP_N="0",gN="147",label="100",sCF="82.32",sCF/sDF1/sDF2="82.32/8.35/9.33",sCF_N="2321.88",sCF_N/sDF1_N/sDF2_N="2321.88/236.27/262.18",sDF1="8.35",sDF1_N="236.27",sDF2="9.33",sDF2_N="262.18",sN="2820.337"]:0.3555540656)[&gCF="76.65",gCF/gDF1/gDF2/gDFP="76.65/7.23/4.13/11.98",gCF_N="371",gCF_N/gDF1_N/gDF2_N/gDFP_N="371/35/20/58",gDF1="7.23",gDF1_N="35",gDF2="4.13",gDF2_N="20",gDFP="11.98",gDFP_N="58",gN="484",label="100",sCF="69.17",sCF/sDF1/sDF2="69.17/15.52/15.31",sCF_N="6206.54",sCF_N/sDF1_N/sDF2_N="6206.54/1526.44/1528.74",sDF1="15.52",sDF1_N="1526.44",sDF2="15.31",sDF2_N="1528.74",sN="9261.717"]:0.1177559334)[&gCF="46.6",gCF/gDF1/gDF2/gDFP="46.6/4.59/21.75/27.07",gCF_N="315",gCF_N/gDF1_N/gDF2_N/gDFP_N="315/31/147/183",gDF1="4.59",gDF1_N="31",gDF2="21.75",gDF2_N="147",gDFP="27.07",gDFP_N="183",gN="676",label="100",sCF="56.97",sCF/sDF1/sDF2="56.97/22.65/20.39",sCF_N="4375.39",sCF_N/sDF1_N/sDF2_N="4375.39/1833.13/1695.32",sDF1="22.65",sDF1_N="1833.13",sDF2="20.39",sDF2_N="1695.32",sN="7903.843"]:0.0264037692)[&gCF="60.19",gCF/gDF1/gDF2/gDFP="60.19/4.13/2.4/33.29",gCF_N="452",gCF_N/gDF1_N/gDF2_N/gDFP_N="452/31/18/250",gDF1="4.13",gDF1_N="31",gDF2="2.4",gDF2_N="18",gDFP="33.29",gDFP_N="250",gN="751",label="100",sCF="42.36",sCF/sDF1/sDF2="42.36/31.44/26.2",sCF_N="2744.55",sCF_N/sDF1_N/sDF2_N="2744.55/1906.95/1580.76",sDF1="31.44",sDF1_N="1906.95",sDF2="26.2",sDF2_N="1580.76",sN="6232.257"]:0.0131750669,(Nstygius_ObeLee_N0656:0.0042849409,Nstygius_RavenB_N1022:0.0044338409)[&gCF="99.85",gCF/gDF1/gDF2/gDFP="99.85/0/0.15/0",gCF_N="682",gCF_N/gDF1_N/gDF2_N/gDFP_N="682/0/1/0",gDF1="0",gDF1_N="0",gDF2="0.15",gDF2_N="1",gDFP="0",gDFP_N="0",gN="683",label="100",sCF="98",sCF/sDF1/sDF2="98/0.93/1.07",sCF_N="13067.96",sCF_N/sDF1_N/sDF2_N="13068/123.43/142.88",sDF1="0.93",sDF1_N="123.43",sDF2="1.07",sDF2_N="142.88",sN="13334.274"]:0.0496205901)[&gCF="36.99",gCF/gDF1/gDF2/gDFP="36.99/11.79/11.92/39.3",gCF_N="273",gCF_N/gDF1_N/gDF2_N/gDFP_N="273/87/88/290",gDF1="11.79",gDF1_N="87",gDF2="11.92",gDF2_N="88",gDFP="39.3",gDFP_N="290",gN="738",label="100",sCF="42.46",sCF/sDF1/sDF2="42.46/28.23/29.31",sCF_N="2709.9",sCF_N/sDF1_N/sDF2_N="2709.9/1785.09/1890.5",sDF1="28.23",sDF1_N="1785.09",sDF2="29.31",sDF2_N="1890.5",sN="6385.488"]:0.0057321772,(Ncressleri_AndersonSpringCave_G2075:0.0004263411,Ncressleri_PigeonCave_G2077:0.0003740611)[&gCF="100",gCF/gDF1/gDF2/gDFP="100/0/0/0",gCF_N="664",gCF_N/gDF1_N/gDF2_N/gDFP_N="664/0/0/0",gDF1="0",gDF1_N="0",gDF2="0",gDF2_N="0",gDFP="0",gDFP_N="0",gN="664",label="100",sCF="99.85",sCF/sDF1/sDF2="99.85/0.07/0.08",sCF_N="12933.22",sCF_N/sDF1_N/sDF2_N="12933.2/9.73/11.79",sDF1="0.07",sDF1_N="9.73",sDF2="0.08",sDF2_N="11.79",sN="12954.747"]:0.0506558239)[&gCF="27.52",gCF/gDF1/gDF2/gDFP="27.52/26.81/13.9/31.77",gCF_N="194",gCF_N/gDF1_N/gDF2_N/gDFP_N="194/189/98/224",gDF1="26.81",gDF1_N="189",gDF2="13.9",gDF2_N="98",gDFP="31.77",gDFP_N="224",gN="705",label="82",sCF="36.27",sCF/sDF1/sDF2="36.27/34.97/28.75",sCF_N="2129.72",sCF_N/sDF1_N/sDF2_N="2129.72/2095.42/1713.77",sDF1="34.97",sDF1_N="2095.42",sDF2="28.75",sDF2_N="1713.77",sN="5938.911"]:0.0038004590,Ncarteri_div__RainbowCave_G2089:0.0647145017)[&gCF="78.68",gCF/gDF1/gDF2/gDFP="78.68/3.58/5.15/12.59",gCF_N="550",gCF_N/gDF1_N/gDF2_N/gDFP_N="550/25/36/88",gDF1="3.58",gDF1_N="25",gDF2="5.15",gDF2_N="36",gDFP="12.59",gDFP_N="88",gN="699",label="100",sCF="67.34",sCF/sDF1/sDF2="67.34/15.73/16.93",sCF_N="3787.59",sCF_N/sDF1_N/sDF2_N="3787.59/883.48/960.03",sDF1="15.73",sDF1_N="883.48",sDF2="16.93",sDF2_N="960.03",sN="5631.097"]:0.0212538408,((Npecki_HaskellSims_G3697:0.0159066307,Npecki_HurricaneMazeCave_G2100:0.0168530445)[&gCF="36.2",gCF/gDF1/gDF2/gDFP="36.2/28.23/33.49/2.07",gCF_N="227",gCF_N/gDF1_N/gDF2_N/gDFP_N="227/177/210/13",gDF1="28.23",gDF1_N="177",gDF2="33.49",gDF2_N="210",gDFP="2.07",gDFP_N="13",gN="627",label="61",sCF="33.28",sCF/sDF1/sDF2="33.28/32.55/34.17",sCF_N="1164.34",sCF_N/sDF1_N/sDF2_N="1164.34/1140.97/1191.04",sDF1="32.55",sDF1_N="1140.97",sDF2="34.17",sDF2_N="1191.04",sN="3496.357"]:0.0021421233,Npecki_Monteagle_N062:0.0154861828)[&gCF="94.86",gCF/gDF1/gDF2/gDFP="94.86/0.71/1/3.43",gCF_N="664",gCF_N/gDF1_N/gDF2_N/gDFP_N="664/5/7/24",gDF1="0.71",gDF1_N="5",gDF2="1",gDF2_N="7",gDFP="3.43",gDFP_N="24",gN="700",label="100",sCF="86.21",sCF/sDF1/sDF2="86.21/7.11/6.68",sCF_N="4877.37",sCF_N/sDF1_N/sDF2_N="4877.37/393.16/378.46",sDF1="7.11",sDF1_N="393.16",sDF2="6.68",sDF2_N="378.46",sN="5648.987"]:0.0278215358)[&gCF="98.28",gCF/gDF1/gDF2/gDFP="98.28/0.17/1.2/0.34",gCF_N="571",gCF_N/gDF1_N/gDF2_N/gDFP_N="571/1/7/2",gDF1="0.17",gDF1_N="1",gDF2="1.2",gDF2_N="7",gDFP="0.34",gDFP_N="2",gN="581",label="100",sCF="95.13",sCF/sDF1/sDF2="95.13/2.1/2.77",sCF_N="3479.82",sCF_N/sDF1_N/sDF2_N="3479.82/75.34/100.32",sDF1="2.1",sDF1_N="75.34",sDF2="2.77",sDF2_N="100.32",sN="3655.482"]:0.0382159431);
end;
