# Supplementary material for: ﻿New species in old mountains: integrative taxonomy reveals ten new species and extensive short-range endemism in Nesticus spiders (Araneae, Nesticidae) from the southern Appalachian Mountains
Source: Zookeys. 2023 Feb 3;1145:1–130. doi: 10.3897/zookeys.1145.96724 (PMC10208238; doi:10.3897/zookeys.1145.96724)
Supplement: Supplementary material 4 — Input alignments, analysis log files, and output tree files [file zookeys-1145-001_article-96724__-s004.zip › UCE_loci.treefile copy.tre]

(Nsilvestrii_Hellgate_N1108:0.1149570235,((((Nesticus_nahaunus_Mexico_G2881:0.0439602869,((((Narcheri_Cheaha_N023:0.0000025420,Narcheri_MillShoalCreek_N727:0.0000021990):0.0115122220,(Npecki_HaskellSims_G3697:0.0081859931,Npecki_HurricaneMazeCave_G2100:0.0072938642):0.0139957384):0.0056360336,(Nstygius_ObeLee_N0656:0.0051636609,Nstygius_RavenB_N1022:0.0012352913):0.0158091328):0.0015490554,(Ncarteri_div__RainbowCave_G2089:0.0338870558,(Ncressleri_AndersonSpringCave_G2075:0.0000024223,Ncressleri_PigeonCave_G2077:0.0000009882):0.0180738420):0.0000025365):0.0097767489):0.0085564253,((Nsilvanus_Elijay_N395:0.0000023034,Nsilvanus_GermanyCove_N1017:0.0011392772):0.0109138843,Nsilvanus_HeboMtn_N1029:0.0063204006):0.0102396423):0.0005331807,(((((((((((Nbarri_eyed_ClayCave_G2082:0.0011997314,(((Npaynei_Grindstaff_N646:0.0000009882,Npaynei_NorrisDamCave_N348:0.0013479892):0.0000021846,Nroanensis_N_CarversGap_N928:0.0032468690):0.0000027372,Nroanensis_IngramBranch_N926:0.0026252862):0.0023195130):0.0021886746,(Npaynei_UnakaMtns_N943:0.0026535650,Nroanensis_RoanHighBluff_N762:0.0044811287):0.0014148402):0.0036368603,((Nholsingeri_BrumleyCrk_N916:0.0078860643,Nholsingeri_PondCave_N541:0.0062819445):0.0090325572,(Nmimus_NealsSink_N329:0.0027469586,Nmimus_Straleys_N625:0.0012031318):0.0056081631):0.0012432438):0.0010494303,Ntennessensis_IndianCave_N052:0.0000009882):0.0000018448,(Ncarolinensis_Grandfather_N218:0.0042045049,Ncarolinensis_LinvilleCaverns_N227:0.0038602494):0.0042641650):0.0000023518,((Ndilutus_GrassyCreek_N670:0.0000009882,Ndilutus_StarveRockCave_G3174:0.0000020096):0.0071082940,Ntennessensis_Watauga_N1046:0.0058165373):0.0059029691):0.0011664075,(Ncherokee_BallhootScar_N193:0.0030082519,(Ncherokee_BalsamMtn_N891:0.0051006339,Ncherokee_SIndianCrk_N681:0.0019192676):0.0000009882):0.0052333123):0.0046503137,(((Nbrimleyi_NewberryCr_N984:0.0039605979,((((Nbrimleyi_RumblingBald_N241:0.0081515752,((Ncanei_Egypt_N958:0.0000009882,Ncrosbyi_PricesCrk_N1143:0.0011762967):0.0000010709,(Ncrosbyi_MtMitchell_N210:0.0000009882,Ncrosbyi_ShufordCrk_N1148:0.0000009882):0.0000019947):0.0034639748):0.0010750150,(Nesticus_gertschi_N806_gr_nasicus:0.0011522970,Ngertschi_CedarCreek_N351:0.0034248037):0.0011453999):0.0011357518,((Ngertschi_FrenchBroad_N968:0.0013907112,Ngertschi_HickoryNutGap_N810:0.0026914822):0.0035043478,Ntempletoni_ScronceCreekRd_N1223:0.0071889065):0.0000020870):0.0011434142,(Ntempletoni_BaldMtns_N950:0.0012211467,Ntempletoni_ClarksCreek_N945:0.0025362289):0.0024229921):0.0000021661):0.0070186682,(Nnasicus_CaneyFork_N171:0.0011722380,Nnasicus_CoweeTrain_N189:0.0037920188):0.0058896585):0.0009617402,Nnasicus_ConnosteeFalls_N696:0.0036086190):0.0034955661):0.0000025256,(Ncarteri_English_N031:0.0059822737,Ncooperi_NantRiverGorge_N682:0.0105894202):0.0081344849):0.0011438413,((Ngeorgia_Sittons_N073:0.0026104295,Nlula_LulaFallsCave_G2084:0.0085389370):0.0000019546,Nlula_BeeRockCave_G2091:0.0095038450):0.0011425273):0.0000021086,((((Ncarteri_PilotMtn_G2185:0.0051310173,Ncarteri_WeberCty_N1044:0.0096254931):0.0000020530,(Nstupkai_Blowing_N356:0.0057491557,Nstupkai_LittleRiver_N293:0.0035624467):0.0011342015):0.0033259345,(Ncooperi_RockCrRoad_N1160:0.0048099186,(((Ndellingeri_BullpenBridge_N109:0.0000009882,Ndellingeri_WhitewFalls_N887:0.0000009882):0.0070469101,Nfridelli_LittlePigeon_N262:0.0034590002):0.0000020964,((Njonesi_CaveSpringCave_N390:0.0011089445,Nreclusus_Newfound_N259:0.0058643374):0.0000358470,(Nperlakyi_SChimneys_N1079:0.0036373804,Nperlakyi_SChimneys_N1080:0.0000009882):0.0011456095):0.0000009882):0.0000009882):0.0012175870):0.0011107998,((Nsheari_BaldRiver_N1168:0.0023837500,Nsheari_Cohutta_N826:0.0046924657):0.0010251410,Nsheari_JoyceKilmer_N092:0.0047015007):0.0058372188):0.0012063840):0.0011563434):0.0022703248,(((((Nbarri_Bishop_N1072:0.0011417633,Nbarri_LostCoveCave_N0065:0.0011687683):0.0058497260,(Nfurtivus_HugdenBranch_G3175:0.0012025598,Nfurtivus_RaccoonMtn_N1026:0.0000009882):0.0012113374):0.0011470940,(((((Nbishopi_PoleCr_Chattooga_N885:0.0023309390,Nbishopi_StandingIndian_N131:0.0000009882):0.0060208497,Nreclusus_Smokemont_N1020:0.0051877355):0.0009971600,Ncooperi_CheoahDam_N1122:0.0055104460):0.0000020335,Ncarteri_Pitchfork_N363:0.0111205188):0.0011554257,((Ncooperi_BeaverCrk_N1002:0.0037351922,Ncooperi_BrasstBald_N824:0.0081113534):0.0027469390,(Nreclusus_Clingmans_N252:0.0000009882,Nreclusus_Noland_N1051:0.0017754913):0.0000024088):0.0030080682):0.0011653492):0.0000021013,((Ncoylei_Apalachia_N1195:0.0011589799,Ncoylei_TiptonCreek_N837:0.0000022742):0.0023303960,Ncoylei_DinkinCove_N1118:0.0000019944):0.0094717410):0.0011466711,((Nbarrowsi_Gregorys_N270:0.0000009882,Nbarrowsi_Tuckaleechee_N360:0.0000009882):0.0058109057,(Nlowderi_ChestnutBranch_N731:0.0024184127,Nlowderi_upperFiresCreek_N820:0.0077408308):0.0051524249):0.0000025489):0.0011712540):0.0046203433,Nstupkai_BlowholeWOS_N285:0.0000024808);
(Nesticus_Japan_G2153:0.1408104428,Nesticus_nahaunus_Mexico_G2881:0.0202730739,((((((Narcheri_Cheaha_N023:0.0019015920,Narcheri_MillShoalCreek_N727:0.0022617088):0.0099981926,((Npecki_HaskellSims_G3697:0.0031970117,Npecki_HurricaneMazeCave_G2100:0.0055820532):0.0000010026,Npecki_Monteagle_N062:0.0008648596):0.0065683769):0.0013623712,(Ncarteri_div__RainbowCave_G2089:0.0144226435,(Ncressleri_AndersonSpringCave_G2075:0.0000010025,Ncressleri_PigeonCave_G2077:0.0000010025):0.0062541417):0.0000025659):0.0070379571,(Nstygius_ObeLee_N0656:0.0006757530,Nstygius_RavenB_N1022:0.0015434890):0.0144380295):0.0000023279,(((Nbarri_Bishop_N1072:0.0044496180,Nbarri_LostCoveCave_N0065:0.0000010025):0.0053450021,(Ngeorgia_Sittons_N073:0.0021702714,(Nlula_BeeRockCave_G2091:0.0038093470,Nlula_LulaFallsCave_G2084:0.0037603724):0.0025180247):0.0048294107):0.0007916337,((((((((((((Nbarri_eyed_ClayCave_G2082:0.0014836598,Nroanensis_N_CarversGap_N928:0.0007403981):0.0000023331,Npaynei_UnakaMtns_N943:0.0037343423):0.0014868890,Nroanensis_IngramBranch_N926:0.0022781168):0.0007330068,(Npaynei_Grindstaff_N646:0.0008215920,Npaynei_NorrisDamCave_N348:0.0007371545):0.0015079891):0.0030114130,(((Ndilutus_GrassyCreek_N670:0.0000010025,Ndilutus_StarveRockCave_G3174:0.0000010025):0.0022771629,(Ntennessensis_IndianCave_N052:0.0035385546,Ntennessensis_Watauga_N1046:0.0031897977):0.0000026758):0.0000029265,Ntennessensis_LittleStony_N645:0.0017501456):0.0077747015):0.0000021597,(Nholsingeri_PondCave_N541:0.0075794198,(Nmimus_NealsSink_N329:0.0016978377,Nmimus_Straleys_N625:0.0014733939):0.0046035825):0.0029927699):0.0015059321,(Ncarolinensis_Grandfather_N218:0.0045568245,Ncherokee_BallhootScar_N193:0.0031790935):0.0007155951):0.0000024727,Ncherokee_SIndianCrk_N681:0.0016462505):0.0014593442,((Nsilvanus_Elijay_N395:0.0000010025,Nsilvanus_GermanyCove_N1017:0.0014884941):0.0000010026,Nsilvanus_HeboMtn_N1029:0.0038660087):0.0029967340):0.0000023182,Ncherokee_BalsamMtn_N891:0.0037660292):0.0007671282,((Nbrimleyi_RumblingBald_N241:0.0047610033,(((Ncrosbyi_MtMitchell_N210:0.0000010025,((Ncrosbyi_PricesCrk_N1143:0.0014306280,Nesticus_gertschi_N806_gr_nasicus:0.0000010025):0.0000576581,(Ngertschi_CedarCreek_N351:0.0014826524,Ngertschi_FrenchBroad_N968:0.0000010025):0.0000010026):0.0000010026):0.0000010026,Ngertschi_HickoryNutGap_N810:0.0038027852):0.0014910130,(Ntempletoni_BaldMtns_N950:0.0049493123,(Ntempletoni_ClarksCreek_N945:0.0030123583,Ntempletoni_ScronceCreekRd_N1223:0.0015028016):0.0014886802):0.0014922479):0.0017345670):0.0008478842,(Nnasicus_CaneyFork_N171:0.0048199876,Nnasicus_ConnosteeFalls_N696:0.0058782446):0.0015330019):0.0034384210):0.0007325986,(((((Nbarrowsi_Gregorys_N270:0.0008124886,Nbarrowsi_Tuckaleechee_N360:0.0008841272):0.0008129080,(Nlowderi_ChestnutBranch_N731:0.0014883898,Nlowderi_upperFiresCreek_N820:0.0007457610):0.0010182491):0.0045303073,(Nfurtivus_HugdenBranch_G3175:0.0008139311,Nfurtivus_RaccoonMtn_N1026:0.0007625251):0.0205085197):0.0004139801,(Ncoylei_Apalachia_N1195:0.0007915926,(Ncoylei_DinkinCove_N1118:0.0007431533,Ncoylei_TiptonCreek_N837:0.0008347404):0.0024864648):0.0050550176):0.0022717190,(((((((((((Nbishopi_DryFalls_N150:0.0000010025,Nbishopi_PoleCr_Chattooga_N885:0.0000010025):0.0000010026,Nbishopi_StandingIndian_N131:0.0000010025):0.0028751032,Nstupkai_BlowholeWOS_N285:0.0025464986):0.0009116222,(Ncooperi_CheoahDam_N1122:0.0007544864,Nreclusus_Noland_N1051:0.0037648920):0.0015229678):0.0000023206,Ncooperi_BrasstBald_N824:0.0000010025):0.0000023711,Nreclusus_Newfound_N259:0.0008170774):0.0007128004,Ncooperi_NantRiverGorge_N682:0.0037641459):0.0007382883,((Nfridelli_LittlePigeon_N262:0.0038414500,Njonesi_CaveSpringCave_N390:0.0034068518):0.0000023526,(Nperlakyi_SChimneys_N1079:0.0017699488,(Nreclusus_Smokemont_N1020:0.0008247988,Nstupkai_LittleRiver_N293:0.0022457317):0.0007378654):0.0000024299):0.0014855416):0.0000021465,Nstupkai_Blowing_N356:0.0007547917):0.0015007970,((Ncooperi_BeaverCrk_N1002:0.0039335683,(Nsheari_BaldRiver_N1168:0.0016107418,(Nsheari_Cohutta_N826:0.0014950113,Nsheari_JoyceKilmer_N092:0.0023708694):0.0006978772):0.0052903036):0.0007724101,Ndellingeri_WhitewFalls_N887:0.0039215934):0.0014328736):0.0000024693,((Ncarteri_English_N031:0.0091175528,Ncarteri_Pitchfork_N363:0.0042695302):0.0029712106,((Ncarteri_LaurelCave_nearTYPE_N0296:0.0024642427,Ncarteri_PilotMtn_G2185:0.0035632820):0.0000010026,Ncarteri_WeberCty_N1044:0.0033777398):0.0074454177):0.0029875745):0.0014957538):0.0000023544):0.0022495637):0.0042789142):0.0018337970,Ncarolinensis_LinvilleCaverns_N227:0.0062139664):0.0155017982);
(Nesticella_sp_GH1210:0.0306395371,Nesticus_Japan_G2153:0.0609177868,(Nsilvestrii_Hellgate_N1108:0.2054330830,((((((Narcheri_Cheaha_N023:0.0062619550,Narcheri_MillShoalCreek_N727:0.0057251710):0.0198535769,(Npecki_HaskellSims_G3697:0.0055773188,Npecki_HurricaneMazeCave_G2100:0.0050236689):0.0083017704):0.0056381719,Ncarteri_div__RainbowCave_G2089:0.0362875957):0.0023467999,Ncressleri_AndersonSpringCave_G2075:0.0220131147):0.0038799818,(((((Nbarri_Bishop_N1072:0.0031430630,Nbarri_LostCoveCave_N0065:0.0000010000):0.0101184751,(((((((((Nbarri_eyed_ClayCave_G2082:0.0000010000,Npaynei_NorrisDamCave_N348:0.0000010000):0.0017664491,Nroanensis_RoanHighBluff_N762:0.0009355797):0.0008801859,((Npaynei_Grindstaff_N646:0.0000029157,Nroanensis_N_CarversGap_N928:0.0030124327):0.0008493756,(Npaynei_UnakaMtns_N943:0.0027859244,Nroanensis_IngramBranch_N926:0.0016911710):0.0018434312):0.0009202430):0.0046763465,((Ncarolinensis_Grandfather_N218:0.0000010000,Ncarolinensis_LinvilleCaverns_N227:0.0000010000):0.0079709440,(((Ndilutus_GrassyCreek_N670:0.0000010000,Ndilutus_StarveRockCave_G3174:0.0025493323):0.0000011016,(Ntennessensis_IndianCave_N052:0.0007627176,Ntennessensis_LittleStony_N645:0.0010033329):0.0001359883):0.0016928688,Ntennessensis_Watauga_N1046:0.0026307443):0.0059847364):0.0009174297):0.0017190430,(Nmimus_NealsSink_N329:0.0017937472,Nmimus_Straleys_N625:0.0018945273):0.0017299319):0.0008481263,(Nholsingeri_BrumleyCrk_N916:0.0019418694,Nholsingeri_PondCave_N541:0.0026592859):0.0048908451):0.0008444641,(((((((((Nbishopi_DryFalls_N150:0.0000010000,Nbishopi_StandingIndian_N131:0.0000010000):0.0000010000,Nbishopi_PoleCr_Chattooga_N885:0.0009209479):0.0026186474,Nreclusus_Smokemont_N1020:0.0028454667):0.0000010000,Nreclusus_Newfound_N259:0.0008448305):0.0008442681,(Ncooperi_CheoahDam_N1122:0.0017728802,Nreclusus_Clingmans_N252:0.0025449827):0.0016883710):0.0000010000,Nstupkai_LittleRiver_N293:0.0016953956):0.0000029557,(((Ncooperi_BrasstBald_N824:0.0038256454,Ncooperi_NantRiverGorge_N682:0.0048079742):0.0000010000,Nreclusus_Noland_N1051:0.0000010000):0.0037682980,Nstupkai_Blowing_N356:0.0020909182):0.0000025209):0.0017021428,(Ncooperi_BeaverCrk_N1002:0.0010841060,Ncooperi_RockCrRoad_N1160:0.0025638553):0.0008448537):0.0025449673,((Nsheari_BaldRiver_N1168:0.0033994651,Nsheari_Cohutta_N826:0.0026739075):0.0000010000,Nsheari_JoyceKilmer_N092:0.0016941928):0.0025612692):0.0025545128):0.0008465382,(Ncherokee_BallhootScar_N193:0.0069099081,Ncherokee_BalsamMtn_N891:0.0047429576):0.0047674711):0.0000023482,((((((Ncarteri_English_N031:0.0060789803,Ncarteri_LaurelCave_nearTYPE_N0296:0.0051354657):0.0008471675,(Ncarteri_PilotMtn_G2185:0.0045946447,Ncarteri_WeberCty_N1044:0.0070108147):0.0014173838):0.0049801071,Ncarteri_Pitchfork_N363:0.0101340864):0.0018747531,(Ngeorgia_Sittons_N073:0.0049832893,(Nlula_BeeRockCave_G2091:0.0026540684,Nlula_LulaFallsCave_G2084:0.0012284376):0.0043131944):0.0056843666):0.0009857563,(Nfurtivus_HugdenBranch_G3175:0.0009817790,Nfurtivus_RaccoonMtn_N1026:0.0019767323):0.0058581402):0.0049872072,(Nsilvanus_Elijay_N395:0.0051583731,(Nsilvanus_GermanyCove_N1017:0.0023984304,Nsilvanus_HeboMtn_N1029:0.0075264371):0.0035473528):0.0025477741):0.0000010000):0.0000025907):0.0016517235,((Nbrimleyi_NewberryCr_N984:0.0066147853,((Ntempletoni_BaldMtns_N950:0.0025679782,Ntempletoni_ClarksCreek_N945:0.0020561617):0.0010690763,Ntempletoni_ScronceCreekRd_N1223:0.0047687372):0.0010668659):0.0021103886,((((Ncanei_Egypt_N958:0.0025952689,Ngertschi_FrenchBroad_N968:0.0018560747):0.0000021047,((Nesticus_gertschi_N806_gr_nasicus:0.0000010000,Ngertschi_CedarCreek_N351:0.0028950589):0.0000021928,Ngertschi_HickoryNutGap_N810:0.0000010000):0.0009617638):0.0028851678,Ncrosbyi_PricesCrk_N1143:0.0034206999):0.0068315509,((Ncrosbyi_MtMitchell_N210:0.0008416538,Ncrosbyi_ShufordCrk_N1148:0.0025477508):0.0016853846,(Nnasicus_CaneyFork_N171:0.0046870175,Nnasicus_ConnosteeFalls_N696:0.0028850896):0.0092313855):0.0000026911):0.0000022928):0.0025912240):0.0008319838,(((Nbarrowsi_Gregorys_N270:0.0055184196,Nbarrowsi_Tuckaleechee_N360:0.0026909888):0.0000020402,(((Ncoylei_Apalachia_N1195:0.0051120690,Ncoylei_TiptonCreek_N837:0.0025486364):0.0006942057,Ncoylei_DinkinCove_N1118:0.0018424545):0.0034633718,(Nlowderi_ChestnutBranch_N731:0.0034299773,Nlowderi_upperFiresCreek_N820:0.0042704135):0.0103206424):0.0009359134):0.0008817239,(((Ndellingeri_BullpenBridge_N109:0.0000020751,Ndellingeri_WhitewFalls_N887:0.0013609055):0.0043915347,(Njonesi_CaveSpringCave_N390:0.0018967057,(Nperlakyi_SChimneys_N1079:0.0000010000,Nperlakyi_SChimneys_N1080:0.0000010000):0.0034743450):0.0000024708):0.0000010000,Nfridelli_LittlePigeon_N262:0.0025402398):0.0050716555):0.0008555048):0.0075714253,(Nstygius_ObeLee_N0656:0.0035382914,Nstygius_RavenB_N1022:0.0016030170):0.0206055896):0.0057068123):0.0185021469,Nesticus_nahaunus_Mexico_G2881:0.0275676098):0.0613685900):0.2093383835);
(Nesticus_Japan_G2153:0.5567679561,(((((((((((((((Nesticus_nahaunus_Mexico_G2881:0.4054821203,((((Nbrimleyi_NewberryCr_N984:0.0024848457,Nbrimleyi_RumblingBald_N241:0.0038635642):0.0075724009,(Ntempletoni_ClarksCreek_N945:0.0114365373,Ntempletoni_ScronceCreekRd_N1223:0.0041938527):0.0027417360):0.0007242746,Ntempletoni_BaldMtns_N950:0.0065938885):0.0014474815,((Ncrosbyi_MtMitchell_N210:0.0037967283,Ncrosbyi_ShufordCrk_N1148:0.0000026197):0.0061238073,Ncrosbyi_PricesCrk_N1143:0.0225071165):0.0006798338):0.0088189993):0.0049032081,((Ncanei_Egypt_N958:0.0095431711,((Nesticus_gertschi_N806_gr_nasicus:0.0025946224,Ngertschi_FrenchBroad_N968:0.0000028892):0.0034310247,(Ngertschi_CedarCreek_N351:0.0068610752,Ngertschi_HickoryNutGap_N810:0.0053015988):0.0000021661):0.0029049569):0.0137346097,(Nnasicus_CaneyFork_N171:0.0082714026,Nnasicus_ConnosteeFalls_N696:0.0052811376):0.0138898732):0.0040901368):0.0041045342,((Nlowderi_ChestnutBranch_N731:0.0007973460,Nlowderi_upperFiresCreek_N820:0.0023509372):0.0305533058,((Nsilvanus_Elijay_N395:0.0045124031,Nsilvanus_GermanyCove_N1017:0.0031813948):0.0020858950,Nsilvanus_HeboMtn_N1029:0.0032240378):0.0228210549):0.0029369514):0.0014279270,(((Narcheri_Cheaha_N023:0.0022859816,Narcheri_MillShoalCreek_N727:0.0104523163):0.0381894915,((Npecki_HaskellSims_G3697:0.0111321634,Npecki_HurricaneMazeCave_G2100:0.0111081423):0.0075557481,Npecki_Monteagle_N062:0.0162178931):0.1005630520):0.0425021978,(Ncarteri_div__RainbowCave_G2089:0.0693553054,((Ncressleri_AndersonSpringCave_G2075:0.0000010000,Ncressleri_PigeonCave_G2077:0.0000010000):0.1771891063,(Nstygius_ObeLee_N0656:0.0108190455,Nstygius_RavenB_N1022:0.0040789922):0.0259237828):0.0058077258):0.0040609411):0.0482886140):0.0025850489,(((((((((((Nbarri_eyed_ClayCave_G2082:0.0050409126,Npaynei_NorrisDamCave_N348:0.0206023565):0.0032369160,Nroanensis_IngramBranch_N926:0.0026261683):0.0024751261,Nroanensis_N_CarversGap_N928:0.0032774396):0.0000010000,Npaynei_UnakaMtns_N943:0.0034549600):0.0027749200,Npaynei_Grindstaff_N646:0.0094679433):0.0008267008,Nroanensis_RoanHighBluff_N762:0.0048091869):0.0107501862,((Ndilutus_GrassyCreek_N670:0.0000010000,Ndilutus_StarveRockCave_G3174:0.0000027756):0.0074814987,(Ntennessensis_IndianCave_N052:0.0177124531,Ntennessensis_Watauga_N1046:0.0004826015):0.0007931654):0.0040359488):0.0061338490,Ntennessensis_LittleStony_N645:0.0084611937):0.0757722046,(Ncarolinensis_Grandfather_N218:0.0028641642,Ncarolinensis_LinvilleCaverns_N227:0.0109978600):0.0139277526):0.0038720362,(Nholsingeri_BrumleyCrk_N916:0.0066441657,Nholsingeri_PondCave_N541:0.0111620047):0.0533318182):0.0280782142,(Nmimus_NealsSink_N329:0.0007565798,Nmimus_Straleys_N625:0.0043188612):0.0127445340):0.0123164352):0.0009651809,(Ncherokee_BallhootScar_N193:0.0196957047,Ncherokee_BalsamMtn_N891:0.0086920001):0.0083763029):0.0021794682,(Nbarrowsi_Gregorys_N270:0.0037014166,Nbarrowsi_Tuckaleechee_N360:0.0018127300):0.0091689251):0.0014881010,(Nfurtivus_HugdenBranch_G3175:0.0007660165,Nfurtivus_RaccoonMtn_N1026:0.0015181615):0.0102526801):0.0000025220,((Nbarri_Bishop_N1072:0.0022833117,Nbarri_LostCoveCave_N0065:0.0039773265):0.0120298830,((Nsheari_BaldRiver_N1168:0.0106478038,Nsheari_Cohutta_N826:0.0075732140):0.0409655080,Nsheari_JoyceKilmer_N092:0.0052751545):0.0148242951):0.0000021095):0.0007269238,(Ngeorgia_Sittons_N073:0.0306623638,(Nlula_BeeRockCave_G2091:0.0032010981,Nlula_LulaFallsCave_G2084:0.0197149042):0.0122582263):0.0017034012):0.0014495298,(((((((((Nbishopi_DryFalls_N150:0.0000010000,Nbishopi_StandingIndian_N131:0.0011818017):0.0011804887,Nbishopi_PoleCr_Chattooga_N885:0.0053251258):0.0000028285,((Ncooperi_BrasstBald_N824:0.0026164854,Ncooperi_CheoahDam_N1122:0.0007756962):0.0007664296,(Nstupkai_Blowing_N356:0.0015398158,Nstupkai_LittleRiver_N293:0.0007677576):0.0015422401):0.0007619487):0.0000010000,(Nreclusus_Clingmans_N252:0.0008662515,Nreclusus_Noland_N1051:0.0016224875):0.0008018465):0.0000020548,Ncooperi_BeaverCrk_N1002:0.0035889662):0.0009538082,Nstupkai_BlowholeWOS_N285:0.0018121276):0.0028721272,(Nreclusus_Newfound_N259:0.0039523799,Nreclusus_Smokemont_N1020:0.0009376798):0.0037706237):0.0000025938,Ncooperi_RockCrRoad_N1160:0.0047579326):0.0007463008,Nfridelli_LittlePigeon_N262:0.0084618943):0.0015130785):0.0000024478,(((((Ncarteri_English_N031:0.0118157797,Ncarteri_LaurelCave_nearTYPE_N0296:0.0158287685):0.0006790298,Ncarteri_WeberCty_N1044:0.0143711793):0.0000023238,Ncarteri_PilotMtn_G2185:0.0187893910):0.0014082375,Ncarteri_Pitchfork_N363:0.0304912583):0.0029655030,(Ndellingeri_BullpenBridge_N109:0.0085802601,Ndellingeri_WhitewFalls_N887:0.0160659659):0.0169542776):0.0000025508):0.0000020119,(Ncoylei_Apalachia_N1195:0.0016255529,Ncoylei_TiptonCreek_N837:0.0061256519):0.0120985934):0.0029153456,(Nperlakyi_SChimneys_N1079:0.0000022937,Nperlakyi_SChimneys_N1080:0.0000010000):0.0029431264):0.0000025971,Njonesi_CaveSpringCave_N390:0.0088398987):0.1193649764,Nsilvestrii_Hellgate_N1108:0.6160464693);
(Nesticus_Japan_G2153:0.0047290355,(((((((((((Nesticus_nahaunus_Mexico_G2881:0.3351834596,Nsilvestrii_Hellgate_N1108:0.6784825951):0.0109948950,((((Narcheri_Cheaha_N023:0.0066252290,Narcheri_MillShoalCreek_N727:0.0085031581):0.0442425737,(Ncarteri_div__RainbowCave_G2089:0.0475752677,Npecki_HaskellSims_G3697:0.0631887257):0.0105644072):0.0064647336,(Ncressleri_AndersonSpringCave_G2075:0.0000027886,Ncressleri_PigeonCave_G2077:0.0000025056):0.0281823004):0.0095083462,(Nstygius_ObeLee_N0656:0.0063176455,Nstygius_RavenB_N1022:0.0049930857):0.0783917084):0.0194314204):0.0199029315,((Nbarrowsi_Gregorys_N270:0.0041384312,Nbarrowsi_Tuckaleechee_N360:0.0000021722):0.0197033330,((Nlowderi_ChestnutBranch_N731:0.0052858737,Nlowderi_upperFiresCreek_N820:0.0196779093):0.0235120879,((Nsilvanus_Elijay_N395:0.0022905162,Nsilvanus_GermanyCove_N1017:0.0000021464):0.0022834623,Nsilvanus_HeboMtn_N1029:0.0024776037):0.0201864949):0.0000025896):0.0023594148):0.0044818154,(((((Nbrimleyi_NewberryCr_N984:0.0035206485,Nbrimleyi_RumblingBald_N241:0.0035305340):0.0023512687,(Ntempletoni_ClarksCreek_N945:0.0046861625,Ntempletoni_ScronceCreekRd_N1223:0.0023480032):0.0011746632):0.0011673006,Ntempletoni_BaldMtns_N950:0.0082873536):0.0011420957,((Ncrosbyi_MtMitchell_N210:0.0023467949,Ncrosbyi_ShufordCrk_N1148:0.0011739129):0.0023223037,Ncrosbyi_PricesCrk_N1143:0.0047244839):0.0035891889):0.0181448690,((Ncanei_Egypt_N958:0.0059628713,(((Nesticus_gertschi_N806_gr_nasicus:0.0027866194,Ngertschi_HickoryNutGap_N810:0.0029754875):0.0000020330,Ngertschi_CedarCreek_N351:0.0000027186):0.0000020683,Ngertschi_FrenchBroad_N968:0.0000009994):0.0023913186):0.0152651147,Nnasicus_ConnosteeFalls_N696:0.0229150934):0.0076868949):0.0030842285):0.0083156942,(Ncherokee_BallhootScar_N193:0.0276126612,Ncherokee_SIndianCrk_N681:0.0143035610):0.0092972135):0.0000026089,((Nbarri_Bishop_N1072:0.0128456280,Nbarri_LostCoveCave_N0065:0.0055817977):0.1597011200,(((((((((((((((((Nbishopi_DryFalls_N150:0.0000009994,Ncooperi_BrasstBald_N824:0.0012514122):0.0000020869,Nbishopi_PoleCr_Chattooga_N885:0.0011551421):0.0000009994,Nbishopi_StandingIndian_N131:0.0000009994):0.0000021018,Nstupkai_BlowholeWOS_N285:0.0023140224):0.0011557520,(Nreclusus_Clingmans_N252:0.0000009994,(Nreclusus_Noland_N1051:0.0034751155,Nstupkai_Blowing_N356:0.0011540834):0.0000020879):0.0000021230):0.0000022282,Nstupkai_LittleRiver_N293:0.0034962076):0.0011550482,Ncooperi_BeaverCrk_N1002:0.0011563624):0.0011549646,Ncooperi_CheoahDam_N1122:0.0046316086):0.0000025738,Ncooperi_NantRiverGorge_N682:0.0000025146):0.0023089522,(Ncooperi_RockCrRoad_N1160:0.0034910032,(Nreclusus_Newfound_N259:0.0000021515,Nreclusus_Smokemont_N1020:0.0000009994):0.0023135421):0.0000029938):0.0011612850,Nfridelli_LittlePigeon_N262:0.0011558817):0.0034726015,Njonesi_CaveSpringCave_N390:0.0035454866):0.0011568274,((((Ncarteri_English_N031:0.0104881591,(Ncarteri_LaurelCave_nearTYPE_N0296:0.0042886186,Ncarteri_PilotMtn_G2185:0.0081876560):0.0018181837):0.0018821911,Ncarteri_WeberCty_N1044:0.0145979612):0.0020656982,((Nsheari_BaldRiver_N1168:0.0049840520,Nsheari_Cohutta_N826:0.0000009994):0.0299353264,Nsheari_JoyceKilmer_N092:0.0021660943):0.0456576426):0.0019394837,Ncarteri_Pitchfork_N363:0.0152370989):0.0015326520):0.0000021027,(Nperlakyi_SChimneys_N1079:0.0000020167,Nperlakyi_SChimneys_N1080:0.0023183772):0.0023144437):0.0000021255,(Ndellingeri_BullpenBridge_N109:0.0023748475,Ndellingeri_WhitewFalls_N887:0.0011542254):0.0118995972):0.0000021144,(Ncoylei_Apalachia_N1195:0.0016971399,Ncoylei_TiptonCreek_N837:0.0015478420):0.0139150119):0.0011553021,((Nfurtivus_HugdenBranch_G3175:0.0000028077,Nfurtivus_RaccoonMtn_N1026:0.0000028148):0.0314395179,(Ngeorgia_Sittons_N073:0.0118505879,(Nlula_BeeRockCave_G2091:0.0000024732,Nlula_LulaFallsCave_G2084:0.0037167863):0.0143002736):0.0009861031):0.0037246044):0.0005077209):0.0041883726):0.0022956250,(Ncarolinensis_Grandfather_N218:0.0000024411,Ncarolinensis_LinvilleCaverns_N227:0.0090957782):0.0080922334):0.0000020959,((Nholsingeri_BrumleyCrk_N916:0.0000024363,Nholsingeri_PondCave_N541:0.0043942511):0.0088066621,(Nmimus_NealsSink_N329:0.0000020645,Nmimus_Straleys_N625:0.0031822936):0.0073785900):0.0000020459):0.0022594714,(((Ndilutus_GrassyCreek_N670:0.0000009994,Ndilutus_StarveRockCave_G3174:0.0000009994):0.0113878335,Ntennessensis_LittleStony_N645:0.0064032288):0.0011323404,(Ntennessensis_IndianCave_N052:0.0000022550,Ntennessensis_Watauga_N1046:0.0030724071):0.0036943150):0.0079314906):0.0034456130,(Npaynei_UnakaMtns_N943:0.0012903595,Nroanensis_N_CarversGap_N928:0.0041374891):0.0041705795):0.0046740095,(((Nbarri_eyed_ClayCave_G2082:0.0000009994,Npaynei_NorrisDamCave_N348:0.0000009994):0.0000022298,Nroanensis_IngramBranch_N926:0.0035493979):0.0023152794,Nroanensis_RoanHighBluff_N762:0.0014673988):0.0046692018):0.0010983835,Npaynei_Grindstaff_N646:0.0016023715);
(Nesticella_sp_GH1210:0.0524150018,Nesticus_Japan_G2153:0.0756947943,((Nesticus_nahaunus_Mexico_G2881:0.0669422990,((((((Narcheri_Cheaha_N023:0.0056312745,Narcheri_MillShoalCreek_N727:0.0066964570):0.0205773750,(Npecki_HaskellSims_G3697:0.0226725728,(Npecki_HurricaneMazeCave_G2100:0.0074249226,Npecki_Monteagle_N062:0.0089448778):0.0069589931):0.0108716721):0.0180930451,(Ncressleri_AndersonSpringCave_G2075:0.0008640453,Ncressleri_PigeonCave_G2077:0.0000025647):0.0457523790):0.0043047977,Ncarteri_div__RainbowCave_G2089:0.0653820283):0.0082993046,(Nstygius_ObeLee_N0656:0.0069691423,Nstygius_RavenB_N1022:0.0039859824):0.0404474474):0.0073328538,(((((((Nbarri_Bishop_N1072:0.0103744111,((Ngeorgia_Sittons_N073:0.0067646860,(Nlula_BeeRockCave_G2091:0.0023631853,Nlula_LulaFallsCave_G2084:0.0015501297):0.0096379220):0.0072361256,((Nsilvanus_Elijay_N395:0.0133645336,Nsilvanus_GermanyCove_N1017:0.0083046263):0.0047986402,Nsilvanus_HeboMtn_N1029:0.0074636244):0.0037134293):0.0014624417):0.0000996580,((Nbarrowsi_Gregorys_N270:0.0032930661,Nbarrowsi_Tuckaleechee_N360:0.0085584746):0.0048566944,((Ncoylei_Apalachia_N1195:0.0079090307,(Ncoylei_DinkinCove_N1118:0.0029846234,Ncoylei_TiptonCreek_N837:0.0011864277):0.0057464654):0.0118336313,(Nlowderi_ChestnutBranch_N731:0.0058398139,Nlowderi_upperFiresCreek_N820:0.0119292168):0.0074739274):0.0034227950):0.0027349071):0.0020937464,(Ncarteri_English_N031:0.0261814966,((Nsheari_BaldRiver_N1168:0.0000028636,Nsheari_Cohutta_N826:0.0063811661):0.0105979979,Nsheari_JoyceKilmer_N092:0.0119147535):0.0047943943):0.0024560018):0.0008746208,(((((Nbishopi_StandingIndian_N131:0.0048808023,(Ncooperi_BeaverCrk_N1002:0.0232443934,Ncooperi_NantRiverGorge_N682:0.0050914386):0.0028572470):0.0008475269,Ncooperi_CheoahDam_N1122:0.0122629145):0.0020343079,Nreclusus_Noland_N1051:0.0125517884):0.0011607165,(Nreclusus_Newfound_N259:0.0022716117,Nstupkai_Blowing_N356:0.0116274497):0.0035841195):0.0024301619,(((Ndellingeri_WhitewFalls_N887:0.0076097554,Nreclusus_Clingmans_N252:0.0057737336):0.0000023057,(((Nfridelli_LittlePigeon_N262:0.0047334874,Nstupkai_LittleRiver_N293:0.0096132980):0.0000021485,Njonesi_CaveSpringCave_N390:0.0033054663):0.0005918050,Nperlakyi_SChimneys_N1080:0.0319243575):0.0039307491):0.0041390594,Nreclusus_Smokemont_N1020:0.0040180642):0.0037000218):0.0025037131):0.0000026951,Ncarteri_Pitchfork_N363:0.0171736544):0.0041619071,((((Nbrimleyi_NewberryCr_N984:0.0073042665,(Ncrosbyi_MtMitchell_N210:0.0067593199,Ncrosbyi_ShufordCrk_N1148:0.0021999364):0.0039494717):0.0233416580,Nbrimleyi_RumblingBald_N241:0.0260031904):0.0256177973,(Ncanei_Egypt_N958:0.0069710756,((Ncrosbyi_PricesCrk_N1143:0.0088112582,Nesticus_gertschi_N806_gr_nasicus:0.0042151289):0.0044998873,(((Ngertschi_FrenchBroad_N968:0.0097065686,Ngertschi_HickoryNutGap_N810:0.0120889015):0.0031372028,Ntempletoni_BaldMtns_N950:0.0172984391):0.0041720185,(Ntempletoni_ClarksCreek_N945:0.0089184518,Ntempletoni_ScronceCreekRd_N1223:0.0079872441):0.0076963008):0.0048160341):0.0053479545):0.0015497159):0.0026199128,((Nnasicus_CaneyFork_N171:0.0134021780,Nnasicus_CoweeTrain_N189:0.0126989516):0.0030087278,Nnasicus_ConnosteeFalls_N696:0.0190175561):0.0038480742):0.0014191002):0.0074572604,((((((Ncarolinensis_Grandfather_N218:0.0189599447,Ntennessensis_IndianCave_N052:0.0107516270):0.0014721003,((Npaynei_NorrisDamCave_N348:0.0063696147,(Nroanensis_IngramBranch_N926:0.0075000402,Nroanensis_N_CarversGap_N928:0.0040254442):0.0007608328):0.0000010058,Ntennessensis_Watauga_N1046:0.0159938903):0.0007972428):0.0007907025,(((Ncarolinensis_LinvilleCaverns_N227:0.0148873575,(Nmimus_NealsSink_N329:0.0055692775,Nmimus_Straleys_N625:0.0010128538):0.0025477059):0.0023771255,((Ndilutus_GrassyCreek_N670:0.0000023435,Ndilutus_StarveRockCave_G3174:0.0000025613):0.0087623514,Ntennessensis_LittleStony_N645:0.0058711164):0.0029950944):0.0011777148,((Nholsingeri_BrumleyCrk_N916:0.0000026001,Nholsingeri_PondCave_N541:0.0046331790):0.0120252114,(Npaynei_Grindstaff_N646:0.0131583187,Nroanensis_RoanHighBluff_N762:0.0104398892):0.0000021251):0.0008486648):0.0000025227):0.0078839562,(Nfurtivus_HugdenBranch_G3175:0.0007911618,Nfurtivus_RaccoonMtn_N1026:0.0000020921):0.0126468700):0.0100287567,((Ncarteri_PilotMtn_G2185:0.0073383789,Ncarteri_WeberCty_N1044:0.0102548164):0.0159952980,Ncooperi_RockCrRoad_N1160:0.0128317380):0.0052652794):0.0069033831,(Ncherokee_BallhootScar_N193:0.0142345063,Ncherokee_BalsamMtn_N891:0.0216262044):0.0071111439):0.0015101557):0.0091188299):0.0362639260):0.0576350187,Nsilvestrii_Hellgate_N1108:0.4571779070):0.2261668698);
(Nesticella_sp_GH1210:0.1422782504,(((((((((((Nsilvestrii_Hellgate_N1108:0.1956858657,(((((Narcheri_Cheaha_N023:0.0076955044,Narcheri_MillShoalCreek_N727:0.0072039386):0.0154800150,((Npecki_HaskellSims_G3697:0.0039209216,Npecki_HurricaneMazeCave_G2100:0.0025276943):0.0028062254,Npecki_Monteagle_N062:0.0086504641):0.0090946962):0.0050480279,Ncarteri_div__RainbowCave_G2089:0.0195819498):0.0029567266,(Ncressleri_AndersonSpringCave_G2075:0.0000009995,Ncressleri_PigeonCave_G2077:0.0000009995):0.0153363671):0.0030304659,(Nstygius_ObeLee_N0656:0.0015678095,Nstygius_RavenB_N1022:0.0000009995):0.0224702028):0.0094444877):0.0056885372,(Nnasicus_CaneyFork_N171:0.0024535432,Nnasicus_ConnosteeFalls_N696:0.0017997201):0.0065914124):0.0000025531,(((((((Nbarri_eyed_ClayCave_G2082:0.0027207929,Npaynei_NorrisDamCave_N348:0.0015511051):0.0029178109,(Npaynei_UnakaMtns_N943:0.0068484245,Nroanensis_IngramBranch_N926:0.0010035089):0.0015553835):0.0013025189,(Nsilvanus_Elijay_N395:0.0045155927,Nsilvanus_HeboMtn_N1029:0.0006896047):0.0045362511):0.0000009995,((Ndilutus_GrassyCreek_N670:0.0043834236,Ndilutus_StarveRockCave_G3174:0.0000023517):0.0015573421,(Npaynei_Grindstaff_N646:0.0125226280,(Ntennessensis_IndianCave_N052:0.0053294129,Ntennessensis_Watauga_N1046:0.0025068494):0.0012080972):0.0006530406):0.0000023518):0.0000020684,((Ncherokee_BalsamMtn_N891:0.0043293892,Nmimus_Straleys_N625:0.0007187960):0.0007095222,(Nholsingeri_BrumleyCrk_N916:0.0043524292,Nholsingeri_PondCave_N541:0.0007253710):0.0007053547):0.0000009995):0.0000009995,(Nroanensis_N_CarversGap_N928:0.0007262265,Nroanensis_RoanHighBluff_N762:0.0000009995):0.0021487113):0.0014305900,Ncarolinensis_Grandfather_N218:0.0038249371):0.0007278891):0.0007231759,(((Nbrimleyi_NewberryCr_N984:0.0013319540,Nbrimleyi_RumblingBald_N241:0.0038194884):0.0020015114,(Ntempletoni_BaldMtns_N950:0.0046582832,(Ntempletoni_ClarksCreek_N945:0.0000009995,Ntempletoni_ScronceCreekRd_N1223:0.0008843891):0.0016776511):0.0071050216):0.0014842169,(((Ncanei_Egypt_N958:0.0038842099,Ncrosbyi_PricesCrk_N1143:0.0023928409):0.0013042064,((Nesticus_gertschi_N806_gr_nasicus:0.0024518395,Ngertschi_HickoryNutGap_N810:0.0116066667):0.0000024537,(Ngertschi_CedarCreek_N351:0.0000009995,Ngertschi_FrenchBroad_N968:0.0021458618):0.0043529892):0.0030031534):0.0043883053,(Ncrosbyi_MtMitchell_N210:0.0026004256,Ncrosbyi_ShufordCrk_N1148:0.0025836238):0.0026517028):0.0039386127):0.0011417913):0.0014367909,((((Nbarri_Bishop_N1072:0.0021520440,Nbarri_LostCoveCave_N0065:0.0021616091):0.0007525849,Nfurtivus_RaccoonMtn_N1026:0.0110250568):0.0006881385,(((Nbarrowsi_Gregorys_N270:0.0010008945,Nbarrowsi_Tuckaleechee_N360:0.0050289334):0.0033678694,Nlowderi_ChestnutBranch_N731:0.0162852315):0.0000026421,(Ncoylei_Apalachia_N1195:0.0050623805,(Ncoylei_DinkinCove_N1118:0.0014689615,Ncoylei_TiptonCreek_N837:0.0039122165):0.0000024117):0.0028776685):0.0000024038):0.0007146033,(Nsheari_Cohutta_N826:0.0054034469,Nsheari_JoyceKilmer_N092:0.0046188678):0.0026851894):0.0000027815):0.0007033458,((((((Ncarteri_English_N031:0.0028869202,Ncarteri_LaurelCave_nearTYPE_N0296:0.0028852954):0.0000009995,Ncarteri_PilotMtn_G2185:0.0007180422):0.0000009995,Ncarteri_WeberCty_N1044:0.0062125991):0.0029953740,Ncarteri_Pitchfork_N363:0.0128223244):0.0006042904,(Ngeorgia_Sittons_N073:0.0081977996,(Nlula_BeeRockCave_G2091:0.0007044193,Nlula_LulaFallsCave_G2084:0.0036507802):0.0029270816):0.0021874878):0.0014519521,((Ndellingeri_BullpenBridge_N109:0.0000023038,Ndellingeri_WhitewFalls_N887:0.0015080704):0.0028846324,(Nfridelli_LittlePigeon_N262:0.0042377002,(Njonesi_CaveSpringCave_N390:0.0011510788,Nperlakyi_SChimneys_N1079:0.0026630267):0.0014317715):0.0010147117):0.0000023308):0.0007308041):0.0008939360,((Ncarolinensis_LinvilleCaverns_N227:0.0000028011,Ncooperi_BeaverCrk_N1002:0.0007505401):0.0000010750,Ncooperi_NantRiverGorge_N682:0.0015850539):0.0030253063):0.0027406153,(Ncooperi_RockCrRoad_N1160:0.0014388439,((Nreclusus_Clingmans_N252:0.0016413890,Nreclusus_Newfound_N259:0.0007414297):0.0000009995,(Nreclusus_Noland_N1051:0.0014638882,Nreclusus_Smokemont_N1020:0.0008621436):0.0000009995):0.0014610939):0.0000009995):0.0007187523,(Nstupkai_Blowing_N356:0.0000009995,Nstupkai_LittleRiver_N293:0.0000009995):0.0007234126):0.0022497086,Nbishopi_DryFalls_N150:0.0000009995):0.0000009995,Nbishopi_StandingIndian_N131:0.0023098261):0.0005487131,Nstupkai_BlowholeWOS_N285:0.0026485012);
(Nesticus_nahaunus_Mexico_G2881:0.1233418876,(Nsilvestrii_Hellgate_N1108:0.4186713708,((((Nbarri_Bishop_N1072:0.0031195699,Nbarri_LostCoveCave_N0065:0.0021056063):0.0077940547,((Ncoylei_Apalachia_N1195:0.0000011508,Ncoylei_DinkinCove_N1118:0.0019861776):0.0061440162,Ncoylei_TiptonCreek_N837:0.0043233278):0.0145342196):0.0000030885,((((((((Nbarri_eyed_ClayCave_G2082:0.0040721199,Npaynei_UnakaMtns_N943:0.0010474191):0.0020240677,Nroanensis_IngramBranch_N926:0.0017253419):0.0008596669,Nroanensis_RoanHighBluff_N762:0.0025848261):0.0000011508,(((Ndilutus_GrassyCreek_N670:0.0000026344,Ndilutus_StarveRockCave_G3174:0.0000027481):0.0033913126,Ntennessensis_IndianCave_N052:0.0023066329):0.0091625556,Npaynei_NorrisDamCave_N348:0.0028216991):0.0000033441):0.0000027524,Nroanensis_N_CarversGap_N928:0.0025856519):0.0008571288,(((Nholsingeri_BrumleyCrk_N916:0.0026759925,Nholsingeri_PondCave_N541:0.0042969722):0.0043894942,(Nmimus_NealsSink_N329:0.0062220082,Nmimus_Straleys_N625:0.0044195854):0.0076055185):0.0008456469,(Ntennessensis_LittleStony_N645:0.0044094113,Ntennessensis_Watauga_N1046:0.0071294568):0.0027278574):0.0000011508):0.0000030706,((Ncarolinensis_Grandfather_N218:0.0036005049,Npaynei_Grindstaff_N646:0.0073582228):0.0007286599,Ncarolinensis_LinvilleCaverns_N227:0.0016411634):0.0000034258):0.0102809006,(Ndellingeri_BullpenBridge_N109:0.0031636769,Ndellingeri_WhitewFalls_N887:0.0021045187):0.0136780279):0.0037332613):0.0134340752,(((Nbarrowsi_Gregorys_N270:0.0064608196,Nbarrowsi_Tuckaleechee_N360:0.0108833691):0.0123099288,(((((((((((Nbishopi_DryFalls_N150:0.0000011508,Nbishopi_StandingIndian_N131:0.0000011508):0.0000011508,Nbishopi_PoleCr_Chattooga_N885:0.0010106293):0.0021118850,Nstupkai_LittleRiver_N293:0.0040709936):0.0010391880,(Nperlakyi_SChimneys_N1079:0.0000011508,Nperlakyi_SChimneys_N1080:0.0000011508):0.0030771831):0.0011897891,(Nreclusus_Noland_N1051:0.0020639494,Nstupkai_Blowing_N356:0.0104349022):0.0000011508):0.0008514148,Nreclusus_Clingmans_N252:0.0034563513):0.0008511759,(((Ncooperi_BeaverCrk_N1002:0.0000011508,(Ncooperi_CheoahDam_N1122:0.0056283011,Nfridelli_LittlePigeon_N262:0.0092820701):0.0020386028):0.0000011508,Ncooperi_RockCrRoad_N1160:0.0033995752):0.0000011508,(Ncooperi_BrasstBald_N824:0.0000011508,Ncooperi_NantRiverGorge_N682:0.0061347448):0.0000011508):0.0000011508):0.0008289180,Njonesi_CaveSpringCave_N390:0.0157239279):0.0030665315,(((((Ncarteri_English_N031:0.0158049690,Ncarteri_Pitchfork_N363:0.0160027404):0.0048082824,(Nfurtivus_HugdenBranch_G3175:0.0009870405,Nfurtivus_RaccoonMtn_N1026:0.0000011508):0.0174639956):0.0002159594,(Nlowderi_ChestnutBranch_N731:0.0045163532,Nlowderi_upperFiresCreek_N820:0.0016889460):0.0183461991):0.0019434401,((Nsheari_BaldRiver_N1168:0.0052641259,Nsheari_Cohutta_N826:0.0037090575):0.0028621281,Nsheari_JoyceKilmer_N092:0.0043970531):0.0040758442):0.0012378832,(((Ncherokee_BallhootScar_N193:0.0000011508,Ncherokee_SIndianCrk_N681:0.0062507466):0.0049265544,Ncherokee_BalsamMtn_N891:0.0054347685):0.0077002449,((Nsilvanus_Elijay_N395:0.0000011508,Nsilvanus_HeboMtn_N1029:0.0012841394):0.0000011508,Nsilvanus_GermanyCove_N1017:0.0040670963):0.0177572902):0.0047644541):0.0008899201):0.0044033476,((Ngeorgia_Sittons_N073:0.0053213043,(Nlula_BeeRockCave_G2091:0.0034411188,Nlula_LulaFallsCave_G2084:0.0035038385):0.0034626118):0.0061536935,(Nreclusus_Newfound_N259:0.0026220596,Nreclusus_Smokemont_N1020:0.0010893561):0.0093741683):0.0078112234):0.0016361187,((Ncarteri_LaurelCave_nearTYPE_N0296:0.0062050538,Ncarteri_WeberCty_N1044:0.0106972340):0.0000030852,Ncarteri_PilotMtn_G2185:0.0107513240):0.0116461566):0.0018393908):0.0000033140,(((Nbrimleyi_NewberryCr_N984:0.0124530362,Ntempletoni_BaldMtns_N950:0.0088251439):0.0038416896,(Nbrimleyi_RumblingBald_N241:0.0114921915,((((((Ncanei_Egypt_N958:0.0046674275,Ncrosbyi_PricesCrk_N1143:0.0024087858):0.0029023665,Ncrosbyi_MtMitchell_N210:0.0155052261):0.0017543744,((Ngertschi_CedarCreek_N351:0.0022011129,Ngertschi_HickoryNutGap_N810:0.0075043462):0.0021194004,Ngertschi_FrenchBroad_N968:0.0042118215):0.0000030885):0.0008702829,Ncrosbyi_ShufordCrk_N1148:0.0088226590):0.0000011508,Nesticus_gertschi_N806_gr_nasicus:0.0064609118):0.0025496005,(Ntempletoni_ClarksCreek_N945:0.0333634947,Ntempletoni_ScronceCreekRd_N1223:0.0029637914):0.0121349071):0.0010070553):0.0009095538):0.0027176304,((Nnasicus_CaneyFork_N171:0.0000011508,Nnasicus_ConnosteeFalls_N696:0.0000011508):0.0066671441,Nnasicus_CoweeTrain_N189:0.0029630412):0.0113157958):0.0076309836):0.0043844063):0.0037255055):0.0037690514,((((Narcheri_Cheaha_N023:0.0022804072,Narcheri_MillShoalCreek_N727:0.0067291169):0.0269802791,((Npecki_HaskellSims_G3697:0.0114910535,Npecki_HurricaneMazeCave_G2100:0.0158412414):0.0024149230,Npecki_Monteagle_N062:0.0074130334):0.0239450935):0.0073874788,Ncarteri_div__RainbowCave_G2089:0.0562274719):0.0014017860,((Ncressleri_AndersonSpringCave_G2075:0.0000011508,Ncressleri_PigeonCave_G2077:0.0000011508):0.0270553538,(Nstygius_ObeLee_N0656:0.0036624256,Nstygius_RavenB_N1022:0.0010693403):0.0288105652):0.0049918046):0.0029703425);
(Nesticus_nahaunus_Mexico_G2881:0.0499477514,((((Nesticus_Japan_G2153:0.2271473568,Nsilvestrii_Hellgate_N1108:0.1732783569):0.0553601672,(((Narcheri_Cheaha_N023:0.0000030005,Narcheri_MillShoalCreek_N727:0.0000010057):0.0215301909,((Npecki_HaskellSims_G3697:0.0039111963,Npecki_HurricaneMazeCave_G2100:0.0034786643):0.0000022772,Npecki_Monteagle_N062:0.0026046071):0.0055980255):0.0046702077,((Ncarteri_div__RainbowCave_G2089:0.0123952911,(Ncressleri_AndersonSpringCave_G2075:0.0000020707,Ncressleri_PigeonCave_G2077:0.0000023344):0.0112836748):0.0002754473,(Nstygius_ObeLee_N0656:0.0008871007,Nstygius_RavenB_N1022:0.0018346683):0.0076523087):0.0013482269):0.0591879399):0.0282023768,(((((((((Nbarri_eyed_ClayCave_G2082:0.0009458835,Ntennessensis_LittleStony_N645:0.0025542067):0.0000020927,(Ntennessensis_IndianCave_N052:0.0042530436,Ntennessensis_Watauga_N1046:0.0000020640):0.0049880760):0.0000010299,Npaynei_UnakaMtns_N943:0.0064091839):0.0000020297,Nmimus_NealsSink_N329:0.0060397302):0.0000023004,(((Ncarolinensis_Grandfather_N218:0.0000021655,Ncarolinensis_LinvilleCaverns_N227:0.0051544037):0.0051779706,(Ndilutus_GrassyCreek_N670:0.0000025919,Ndilutus_StarveRockCave_G3174:0.0000024140):0.0059709898):0.0011073393,(((Npaynei_Grindstaff_N646:0.0000010057,Npaynei_NorrisDamCave_N348:0.0000010057):0.0000025197,(Nroanensis_N_CarversGap_N928:0.0000010057,Nroanensis_RoanHighBluff_N762:0.0000010057):0.0000010057):0.0000026060,Nroanensis_IngramBranch_N926:0.0025620204):0.0008511617):0.0000026917):0.0000021893,(Ncherokee_BallhootScar_N193:0.0070365738,Ncherokee_BalsamMtn_N891:0.0012944634):0.0012294126):0.0000020211,Nmimus_Straleys_N625:0.0060469149):0.0000025004,Nholsingeri_PondCave_N541:0.0051267086):0.0048419732,((((Nbrimleyi_NewberryCr_N984:0.0029667140,Nbrimleyi_RumblingBald_N241:0.0021295478):0.0021392591,((Ntempletoni_BaldMtns_N950:0.0016936712,Ntempletoni_ScronceCreekRd_N1223:0.0000025495):0.0008360191,Ntempletoni_ClarksCreek_N945:0.0016914104):0.0017050627):0.0042727550,(Ncrosbyi_MtMitchell_N210:0.0016741913,Ncrosbyi_ShufordCrk_N1148:0.0034770790):0.0016961193):0.0025824150,((((Ncanei_Egypt_N958:0.0038297200,(Ncrosbyi_PricesCrk_N1143:0.0017811603,Nesticus_gertschi_N806_gr_nasicus:0.0000010057):0.0000020847):0.0000023661,((Ngertschi_CedarCreek_N351:0.0019525137,Ngertschi_FrenchBroad_N968:0.0018457713):0.0026032252,Ngertschi_HickoryNutGap_N810:0.0045442875):0.0000010057):0.0079229729,(Nfurtivus_HugdenBranch_G3175:0.0000010057,Nfurtivus_RaccoonMtn_N1026:0.0000010057):0.0107334152):0.0016086953,(Nnasicus_CaneyFork_N171:0.0017307348,(Nnasicus_ConnosteeFalls_N696:0.0011467091,Nnasicus_CoweeTrain_N189:0.0000021684):0.0059570987):0.0046342202):0.0008237809):0.0083118100):0.0034878893):0.0002023770,((((Nbarri_Bishop_N1072:0.0045192196,Nbarri_LostCoveCave_N0065:0.0027175099):0.0044978762,(Ncarteri_English_N031:0.0068110527,Njonesi_CaveSpringCave_N390:0.0042641115):0.0000020293):0.0009403711,(((((((((((Nbishopi_DryFalls_N150:0.0000010057,Nbishopi_StandingIndian_N131:0.0018880416):0.0000028564,Nstupkai_BlowholeWOS_N285:0.0009118589):0.0025890880,Ncooperi_CheoahDam_N1122:0.0070301655):0.0007931888,Ncooperi_RockCrRoad_N1160:0.0063438621):0.0000029257,(Nreclusus_Smokemont_N1020:0.0026390348,(Nstupkai_Blowing_N356:0.0017065876,Nstupkai_LittleRiver_N293:0.0016838344):0.0016801115):0.0000022405):0.0000021555,((Ncooperi_BeaverCrk_N1002:0.0000010057,(Ncooperi_BrasstBald_N824:0.0013805082,Nreclusus_Noland_N1051:0.0045195921):0.0000021562):0.0000020250,Ncooperi_NantRiverGorge_N682:0.0000010057):0.0012584922):0.0000819496,Ngeorgia_Sittons_N073:0.0074611773):0.0007544342,Nreclusus_Newfound_N259:0.0041529939):0.0000013400,Ndellingeri_WhitewFalls_N887:0.0008496303):0.0000010057,(Ndellingeri_BullpenBridge_N109:0.0016783437,((Nfridelli_LittlePigeon_N262:0.0013402423,Nperlakyi_SChimneys_N1079:0.0026916881):0.0012391400,Nreclusus_Clingmans_N252:0.0000010057):0.0000027966):0.0000012406):0.0000020845,(((Ncarteri_LaurelCave_nearTYPE_N0296:0.0033971371,Ncarteri_WeberCty_N1044:0.0042597189):0.0008226847,(Ncarteri_PilotMtn_G2185:0.0050936647,Ncarteri_Pitchfork_N363:0.0058549445):0.0000024733):0.0016861067,(((Nlula_BeeRockCave_G2091:0.0017376690,Nlula_LulaFallsCave_G2084:0.0008650468):0.0139148978,Nperlakyi_SChimneys_N1080:0.0025268073):0.0011396680,((Nsheari_BaldRiver_N1168:0.0016749628,Nsheari_JoyceKilmer_N092:0.0041645376):0.0000026247,Nsheari_Cohutta_N826:0.0008478095):0.0026108430):0.0007640963):0.0000020735):0.0000022027):0.0016642204,(((Nbarrowsi_Gregorys_N270:0.0016878504,Nbarrowsi_Tuckaleechee_N360:0.0008466060):0.0024230981,((Ncoylei_Apalachia_N1195:0.0010468403,Ncoylei_DinkinCove_N1118:0.0043133086):0.0022698577,Ncoylei_TiptonCreek_N837:0.0062723168):0.0064506995):0.0009522172,(Nlowderi_ChestnutBranch_N731:0.0042280452,Nlowderi_upperFiresCreek_N820:0.0016784359):0.0000020540):0.0017122967):0.0052964754):0.0092337201,(Nsilvanus_Elijay_N395:0.0028302522,Nsilvanus_HeboMtn_N1029:0.0053293235):0.0050184179);
(Nesticus_Japan_G2153:0.1742224961,(Nesticus_nahaunus_Mexico_G2881:0.0344734159,Nsilvestrii_Hellgate_N1108:0.2127454119):0.0085453474,((((Narcheri_MillShoalCreek_N727:0.0287769037,Npecki_Monteagle_N062:0.0331038105):0.0131296685,(Ncressleri_AndersonSpringCave_G2075:0.0082156024,Ncressleri_PigeonCave_G2077:0.0000009989):0.0197610626):0.0009394412,(Nstygius_ObeLee_N0656:0.0007543060,Nstygius_RavenB_N1022:0.0044961234):0.0209620906):0.0076698030,((((((Nbarri_Bishop_N1072:0.0000029629,Nbarri_LostCoveCave_N0065:0.0073561572):0.0020146666,Njonesi_CaveSpringCave_N390:0.0116967864):0.0032498112,((((Ncarteri_English_N031:0.0032369298,Ncarteri_LaurelCave_nearTYPE_N0296:0.0097488615):0.0014378427,Ncarteri_WeberCty_N1044:0.0063116948):0.0000024126,Ncarteri_PilotMtn_G2185:0.0068454354):0.0019685371,Ncarteri_Pitchfork_N363:0.0055855720):0.0041108768):0.0013498375,(Ngeorgia_Sittons_N073:0.0076701319,(Nlula_BeeRockCave_G2091:0.0031013645,Nlula_LulaFallsCave_G2084:0.0042396845):0.0077124723):0.0015621357):0.0043636523,(((((((Nbarri_eyed_ClayCave_G2082:0.0039174006,(((Npaynei_Grindstaff_N646:0.0020471816,Nroanensis_IngramBranch_N926:0.0029097934):0.0048915726,(Npaynei_UnakaMtns_N943:0.0014415292,Nroanensis_RoanHighBluff_N762:0.0031696280):0.0000249751):0.0000024464,Nroanensis_N_CarversGap_N928:0.0010373555):0.0010229870):0.0010550542,Npaynei_NorrisDamCave_N348:0.0012293669):0.0010295094,(((Ndilutus_GrassyCreek_N670:0.0000023588,Ndilutus_StarveRockCave_G3174:0.0000023484):0.0048240972,(Ntennessensis_IndianCave_N052:0.0070401183,Ntennessensis_LittleStony_N645:0.0029157369):0.0027155017):0.0083391686,Nmimus_Straleys_N625:0.0056647950):0.0000029568):0.0000023126,(Ncarolinensis_Grandfather_N218:0.0043837457,(Nholsingeri_BrumleyCrk_N916:0.0037061416,Nholsingeri_PondCave_N541:0.0012658226):0.0028905821):0.0013803271):0.0010080798,Ncherokee_SIndianCrk_N681:0.0060180837):0.0020993322,((((((((((((Nbishopi_DryFalls_N150:0.0000020462,(Nbishopi_PoleCr_Chattooga_N885:0.0011232404,(Nbishopi_StandingIndian_N131:0.0000009989,Nfridelli_LittlePigeon_N262:0.0074005855):0.0000029851):0.0010374521):0.0020860288,((Nperlakyi_SChimneys_N1079:0.0000009989,Nperlakyi_SChimneys_N1080:0.0000009989):0.0036953301,(Nstupkai_Blowing_N356:0.0010385727,Nstupkai_LittleRiver_N293:0.0011340919):0.0020819144):0.0000025798):0.0010449119,Nstupkai_BlowholeWOS_N285:0.0042057956):0.0010441410,Ncooperi_NantRiverGorge_N682:0.0000009989):0.0000027920,Ncooperi_BrasstBald_N824:0.0000009989):0.0021055656,Ncooperi_BeaverCrk_N1002:0.0022398010):0.0010826245,(Ncooperi_CheoahDam_N1122:0.0037025633,(((Ncooperi_RockCrRoad_N1160:0.0053368610,Nreclusus_Smokemont_N1020:0.0012447653):0.0010380675,Nreclusus_Noland_N1051:0.0011081030):0.0032063793,Nreclusus_Newfound_N259:0.0022612127):0.0036340398):0.0017108798):0.0075233893,(Nfurtivus_HugdenBranch_G3175:0.0000027168,Nfurtivus_RaccoonMtn_N1026:0.0000009989):0.0121519155):0.0019477691,Ncarolinensis_LinvilleCaverns_N227:0.0000022108):0.0021421048,(Ndellingeri_BullpenBridge_N109:0.0006714275,Ndellingeri_WhitewFalls_N887:0.0025943096):0.0093091000):0.0011500021,((((Nbrimleyi_NewberryCr_N984:0.0000029032,(((Nbrimleyi_RumblingBald_N241:0.0031627298,Ntempletoni_BaldMtns_N950:0.0021778122):0.0000009989,Ntempletoni_ClarksCreek_N945:0.0061690156):0.0010099777,Ntempletoni_ScronceCreekRd_N1223:0.0034494796):0.0020857665):0.0048875008,Ncanei_Egypt_N958:0.0066155069):0.0050949506,((Ncrosbyi_PricesCrk_N1143:0.0055388737,(Ncrosbyi_ShufordCrk_N1148:0.0048490557,Nesticus_gertschi_N806_gr_nasicus:0.0000009989):0.0000027716):0.0019913556,((Ngertschi_CedarCreek_N351:0.0011833860,Ngertschi_HickoryNutGap_N810:0.0021778717):0.0072266134,Ngertschi_FrenchBroad_N968:0.0031520025):0.0013202720):0.0020870644):0.0067268010,(Nnasicus_CaneyFork_N171:0.0041066904,Nnasicus_CoweeTrain_N189:0.0030964533):0.0160672264):0.0060557634):0.0000024283,(Ncherokee_BallhootScar_N193:0.0090609485,Ncherokee_BalsamMtn_N891:0.0012025572):0.0011477000):0.0010392654):0.0010762082,(Nsilvanus_Elijay_N395:0.0021259155,(Nsilvanus_GermanyCove_N1017:0.0010300594,Nsilvanus_HeboMtn_N1029:0.0020710805):0.0009742597):0.0118085253):0.0023615569):0.0000022258,(((Nbarrowsi_Gregorys_N270:0.0046883144,Nbarrowsi_Tuckaleechee_N360:0.0040820723):0.0109389241,(((Ncoylei_Apalachia_N1195:0.0026602374,(Ncoylei_DinkinCove_N1118:0.0021446398,Ncoylei_TiptonCreek_N837:0.0010413453):0.0017247948):0.0069179778,((Nsheari_BaldRiver_N1168:0.0010554457,Nsheari_JoyceKilmer_N092:0.0020557380):0.0010435614,Nsheari_Cohutta_N826:0.0052251323):0.0031021177):0.0009548216,(Nlowderi_ChestnutBranch_N731:0.0028363244,Nlowderi_upperFiresCreek_N820:0.0065244077):0.0119682423):0.0011549956):0.0055250975,Nreclusus_Clingmans_N252:0.0097927946):0.0048315789):0.0097677332):0.0092086399);
(Nesticus_Japan_G2153:0.5070765423,((((Nesticus_nahaunus_Mexico_G2881:0.2626167874,(Ncressleri_AndersonSpringCave_G2075:0.0008686027,Ncressleri_PigeonCave_G2077:0.0000010002):0.0451581474):0.0152577182,(Ncarteri_div__RainbowCave_G2089:0.1322589431,(Nstygius_ObeLee_N0656:0.0034962909,Nstygius_RavenB_N1022:0.0060184333):0.0325412563):0.0441351413):0.0125179770,((Narcheri_Cheaha_N023:0.0000023572,Narcheri_MillShoalCreek_N727:0.0000010002):0.0363270710,((Npecki_HaskellSims_G3697:0.0159167493,Npecki_Monteagle_N062:0.0186011609):0.0039913729,Npecki_HurricaneMazeCave_G2100:0.0062340862):0.0123790648):0.0337422568):0.0131584481,(((((((((((((Nbarri_eyed_ClayCave_G2082:0.0053812681,(Nroanensis_RoanHighBluff_N762:0.0075173923,Ntennessensis_LittleStony_N645:0.0167058230):0.0010137654):0.0042171876,((((Npaynei_Grindstaff_N646:0.0043835395,Npaynei_UnakaMtns_N943:0.0010164471):0.0017921489,Npaynei_NorrisDamCave_N348:0.0011561622):0.0016766735,Nroanensis_IngramBranch_N926:0.0052547973):0.0017382929,Nroanensis_N_CarversGap_N928:0.0016831287):0.0016941394):0.0025101431,(Ncarolinensis_Grandfather_N218:0.0088168628,((Ncarolinensis_LinvilleCaverns_N227:0.0133837971,Ncherokee_SIndianCrk_N681:0.0031589125):0.0000020780,(Nmimus_NealsSink_N329:0.0025721587,Nmimus_Straleys_N625:0.0000025999):0.0050429347):0.0016788945):0.0000025845):0.0000026464,(Nholsingeri_BrumleyCrk_N916:0.0030136993,Nholsingeri_PondCave_N541:0.0027597402):0.0074133834):0.0016793105,Ntennessensis_Watauga_N1046:0.0119367966):0.0016799712,(Ncherokee_BallhootScar_N193:0.0060623873,Ncherokee_BalsamMtn_N891:0.0144996657):0.0024704825):0.0008425890,((Ndilutus_GrassyCreek_N670:0.0000010002,Ndilutus_StarveRockCave_G3174:0.0000022150):0.0028466827,Ntennessensis_IndianCave_N052:0.0035007617):0.0117388608):0.0008470526,(Nsilvanus_Elijay_N395:0.0084512108,(Nsilvanus_GermanyCove_N1017:0.0077102924,Nsilvanus_HeboMtn_N1029:0.0028057567):0.0014091575):0.0152297229):0.0019587674,(((Ncarteri_English_N031:0.0033749552,(Ncarteri_PilotMtn_G2185:0.0103165514,Ncarteri_WeberCty_N1044:0.0082902616):0.0009459124):0.0025244124,Ncarteri_LaurelCave_nearTYPE_N0296:0.0112207471):0.0037248126,Ncarteri_Pitchfork_N363:0.0116711614):0.0080214284):0.0013967983,((((Ndellingeri_BullpenBridge_N109:0.0000010002,Ndellingeri_WhitewFalls_N887:0.0019351000):0.0064709119,Njonesi_CaveSpringCave_N390:0.0030145650):0.0000024864,Nfridelli_LittlePigeon_N262:0.0055275529):0.0024031380,(Nperlakyi_SChimneys_N1079:0.0011259816,Nperlakyi_SChimneys_N1080:0.0000022603):0.0070345788):0.0101817442):0.0136312199,((Nbishopi_DryFalls_N150:0.0012616021,Nbishopi_PoleCr_Chattooga_N885:0.0014460178):0.1068149187,(((((Nbishopi_StandingIndian_N131:0.0120289922,((Ncooperi_BrasstBald_N824:0.0168322961,Nstupkai_LittleRiver_N293:0.0032104891):0.0000025810,Ncooperi_CheoahDam_N1122:0.0073914245):0.0010137747):0.0021104887,Ncooperi_RockCrRoad_N1160:0.0124488683):0.0007761635,Nstupkai_Blowing_N356:0.0063030614):0.0033613497,((((Ncooperi_BeaverCrk_N1002:0.0018900495,Ncooperi_NantRiverGorge_N682:0.0296228176):0.0029352958,Nreclusus_Smokemont_N1020:0.0090573955):0.0010115390,(Nreclusus_Clingmans_N252:0.0039560896,Nreclusus_Newfound_N259:0.0105427327):0.0055389362):0.0018437193,((Nsheari_BaldRiver_N1168:0.0098591358,Nsheari_JoyceKilmer_N092:0.0015352522):0.0051269084,Nsheari_Cohutta_N826:0.0839205399):0.0046458531):0.0030381630):0.0026371508,((Ncoylei_Apalachia_N1195:0.0043073062,(Ncoylei_DinkinCove_N1118:0.0065948403,Ncoylei_TiptonCreek_N837:0.0046202274):0.0021565967):0.0199768639,((Ngeorgia_Sittons_N073:0.0140907344,(Nlula_BeeRockCave_G2091:0.0035173408,Nlula_LulaFallsCave_G2084:0.0026837346):0.0037912619):0.0096643537,Nlowderi_ChestnutBranch_N731:0.0154710966):0.0039432731):0.0008686985):0.0159211578):0.0100003350):0.0049424019,((Nbarrowsi_Gregorys_N270:0.0038100357,Nbarrowsi_Tuckaleechee_N360:0.0056907094):0.0190051341,(Nfurtivus_HugdenBranch_G3175:0.0043328954,Nfurtivus_RaccoonMtn_N1026:0.0000023705):0.0629724807):0.0017411461):0.0083970859,(((((Nbrimleyi_NewberryCr_N984:0.0042267508,((Nbrimleyi_RumblingBald_N241:0.0905646726,(Ntempletoni_ClarksCreek_N945:0.0088508076,Ntempletoni_ScronceCreekRd_N1223:0.0106270125):0.0083331103):0.0027495637,Ntempletoni_BaldMtns_N950:0.0199058029):0.0000010002):0.0082802900,Ncrosbyi_PricesCrk_N1143:0.0069779869):0.0020977853,(Ncanei_Egypt_N958:0.0057794221,((Nesticus_gertschi_N806_gr_nasicus:0.0000010002,Ngertschi_CedarCreek_N351:0.0000010002):0.0000027979,Ngertschi_FrenchBroad_N968:0.0000010002):0.0076665678):0.0062826294):0.0000027612,(Ncrosbyi_MtMitchell_N210:0.0000026953,Ncrosbyi_ShufordCrk_N1148:0.0029335155):0.0107844680):0.0012453517,(Nnasicus_ConnosteeFalls_N696:0.0076710690,Nnasicus_CoweeTrain_N189:0.0203768414):0.0118303439):0.0075103749):0.0080938824):0.1045549532,Nsilvestrii_Hellgate_N1108:0.4789891274);
(Nesticella_sp_GH1210:0.0549506484,Nsilvestrii_Hellgate_N1108:0.0701325778,(Nesticus_nahaunus_Mexico_G2881:0.0268350695,(((((((Narcheri_MillShoalCreek_N727:0.0029484236,((Npecki_HaskellSims_G3697:0.0036233314,Npecki_HurricaneMazeCave_G2100:0.0028931282):0.0000009844,Npecki_Monteagle_N062:0.0014342955):0.0080387319):0.0029465310,(Ncarteri_div__RainbowCave_G2089:0.0156476377,(Ncressleri_AndersonSpringCave_G2075:0.0023645417,Ncressleri_PigeonCave_G2077:0.0000009844):0.0036549320):0.0000009844):0.0007327505,(Nstygius_ObeLee_N0656:0.0006273019,Nstygius_RavenB_N1022:0.0033549399):0.0110807678):0.0036226310,((((Nbarri_Bishop_N1072:0.0036372454,Nbarri_LostCoveCave_N0065:0.0007133839):0.0036304880,(((Nbarrowsi_Gregorys_N270:0.0000009844,Nbarrowsi_Tuckaleechee_N360:0.0017067927):0.0023263608,((Ncoylei_Apalachia_N1195:0.0008065394,Ncoylei_DinkinCove_N1118:0.0024128677):0.0009861645,Ncoylei_TiptonCreek_N837:0.0008304318):0.0038808726):0.0000009844,(Nlowderi_ChestnutBranch_N731:0.0000009844,Nlowderi_upperFiresCreek_N820:0.0007478750):0.0029793571):0.0007161466):0.0000020991,((((((Nbishopi_DryFalls_N150:0.0000009844,(Nbishopi_PoleCr_Chattooga_N885:0.0000009844,Nbishopi_StandingIndian_N131:0.0000009844):0.0000009844):0.0007271166,Nstupkai_LittleRiver_N293:0.0000009844):0.0000009844,Nstupkai_Blowing_N356:0.0000009844):0.0021608305,Ncooperi_CheoahDam_N1122:0.0000009844):0.0007194865,Nfurtivus_RaccoonMtn_N1026:0.0059152829):0.0007125374,((((((Ncarteri_English_N031:0.0036607716,Ncarteri_PilotMtn_G2185:0.0014715216):0.0007126686,Ncarteri_WeberCty_N1044:0.0022104232):0.0007171553,Ncarteri_Pitchfork_N363:0.0016447245):0.0007193636,(Ngeorgia_Sittons_N073:0.0022385438,(Nlula_BeeRockCave_G2091:0.0036941682,Nlula_LulaFallsCave_G2084:0.0013780354):0.0057485226):0.0016207813):0.0003836869,Ncooperi_RockCrRoad_N1160:0.0021440107):0.0003443156,((((Ncooperi_BeaverCrk_N1002:0.0000009844,(((Ncooperi_BrasstBald_N824:0.0008601005,Nreclusus_Noland_N1051:0.0007346498):0.0000009844,Ncooperi_NantRiverGorge_N682:0.0014387318):0.0000009844,Nreclusus_Clingmans_N252:0.0007129116):0.0007092086):0.0000047417,(Nreclusus_Newfound_N259:0.0007782209,Nreclusus_Smokemont_N1020:0.0000009844):0.0000009844):0.0007141627,((Ndellingeri_BullpenBridge_N109:0.0016347322,Ndellingeri_WhitewFalls_N887:0.0014806868):0.0014878562,((Nfridelli_LittlePigeon_N262:0.0021788135,(Nperlakyi_SChimneys_N1079:0.0000009844,Nperlakyi_SChimneys_N1080:0.0000009844):0.0007034935):0.0027121605,Njonesi_CaveSpringCave_N390:0.0023218859):0.0000009844):0.0008916118):0.0000009844,((Nsheari_BaldRiver_N1168:0.0021434466,Nsheari_JoyceKilmer_N092:0.0007567358):0.0000023457,Nsheari_Cohutta_N826:0.0007140867):0.0014303988):0.0000009844):0.0000009844):0.0007151720):0.0007163397,((((((((((Nbarri_eyed_ClayCave_G2082:0.0007252751,Npaynei_Grindstaff_N646:0.0031581175):0.0000032251,Npaynei_NorrisDamCave_N348:0.0007335099):0.0000009844,Nroanensis_IngramBranch_N926:0.0007144689):0.0007147963,((Ncherokee_BallhootScar_N193:0.0036795728,Ncherokee_BalsamMtn_N891:0.0029222503):0.0007180005,Nroanensis_RoanHighBluff_N762:0.0007707148):0.0000009844):0.0000009844,(Ncarolinensis_Grandfather_N218:0.0007138774,(((Ndilutus_GrassyCreek_N670:0.0000009844,((Ndilutus_StarveRockCave_G3174:0.0000009844,Ntennessensis_IndianCave_N052:0.0017426570):0.0000009844,Ntennessensis_Watauga_N1046:0.0000009844):0.0000009844):0.0000009844,Ntennessensis_LittleStony_N645:0.0037053368):0.0029154779,(Nmimus_NealsSink_N329:0.0000009844,Nmimus_Straleys_N625:0.0025919073):0.0014719498):0.0006853335):0.0000009844):0.0000009844,Nroanensis_N_CarversGap_N928:0.0000009844):0.0000009844,Npaynei_UnakaMtns_N943:0.0007163452):0.0000009844,(Nholsingeri_BrumleyCrk_N916:0.0007223702,Nholsingeri_PondCave_N541:0.0031328538):0.0035995702):0.0000023431,(Ncarolinensis_LinvilleCaverns_N227:0.0028850444,Ncherokee_SIndianCrk_N681:0.0009550157):0.0000071643):0.0007180319,((Nsilvanus_Elijay_N395:0.0007486270,Nsilvanus_HeboMtn_N1029:0.0007533329):0.0000009844,Nsilvanus_GermanyCove_N1017:0.0000009844):0.0022051761):0.0021640314):0.0014423233):0.0007246326,((Ncanei_Egypt_N958:0.0033468634,((Nesticus_gertschi_N806_gr_nasicus:0.0000009844,Ngertschi_HickoryNutGap_N810:0.0008542070):0.0000009844,Ngertschi_FrenchBroad_N968:0.0007405243):0.0007092033):0.0036478398,((Nnasicus_CaneyFork_N171:0.0015765303,Nnasicus_CoweeTrain_N189:0.0008581895):0.0007253515,Nnasicus_ConnosteeFalls_N696:0.0052981073):0.0014777449):0.0000009844):0.0000009844,((Nbrimleyi_NewberryCr_N984:0.0014314333,Nbrimleyi_RumblingBald_N241:0.0049739427):0.0007280625,(Ntempletoni_BaldMtns_N950:0.0000009844,(Ntempletoni_ClarksCreek_N945:0.0014375420,Ntempletoni_ScronceCreekRd_N1223:0.0007645743):0.0000009844):0.0000009844):0.0036228023):0.0004646004,((Ncrosbyi_MtMitchell_N210:0.0000009844,Ncrosbyi_ShufordCrk_N1148:0.0000009844):0.0007203880,Ncrosbyi_PricesCrk_N1143:0.0007409274):0.0016979518):0.0110467841):0.0330128222);
(Nesticus_Japan_G2153:0.1319535318,(Nesticus_nahaunus_Mexico_G2881:0.0319654263,(((((((Narcheri_Cheaha_N023:0.0000021149,Narcheri_MillShoalCreek_N727:0.0000010000):0.0187302675,(Npecki_HurricaneMazeCave_G2100:0.0071442247,Npecki_Monteagle_N062:0.0052531423):0.0069125671):0.0036071058,((Ncressleri_AndersonSpringCave_G2075:0.0000010000,Ncressleri_PigeonCave_G2077:0.0000010000):0.0190473120,(Nstygius_ObeLee_N0656:0.0033514243,Nstygius_RavenB_N1022:0.0016862000):0.0033537355):0.0016707550):0.0000022014,Ncarteri_div__RainbowCave_G2089:0.0226810263):0.0053048974,((((Nbarri_Bishop_N1072:0.0020436561,Nbarri_LostCoveCave_N0065:0.0000010000):0.0020390696,((Nbarrowsi_Gregorys_N270:0.0049764827,(Nbarrowsi_Tuckaleechee_N360:0.0032961471,Nlowderi_upperFiresCreek_N820:0.0000010000):0.0000020779):0.0000010000,Nlowderi_ChestnutBranch_N731:0.0067099315):0.0000052721):0.0016416690,((((((((Nbishopi_DryFalls_N150:0.0000010000,(Nbishopi_PoleCr_Chattooga_N885:0.0000010000,Nbishopi_StandingIndian_N131:0.0000010000):0.0000010000):0.0000010000,(((((Ncooperi_BeaverCrk_N1002:0.0020009277,Ncooperi_BrasstBald_N824:0.0000010000):0.0000027600,Ncooperi_NantRiverGorge_N682:0.0045324770):0.0018057028,Nreclusus_Smokemont_N1020:0.0033296933):0.0000053824,Nreclusus_Noland_N1051:0.0067565489):0.0016463754,(Ncooperi_CheoahDam_N1122:0.0081152201,(Nstupkai_Blowing_N356:0.0000010000,Nstupkai_LittleRiver_N293:0.0000010000):0.0000010000):0.0049760995):0.0000010000):0.0000010000,(Ncooperi_RockCrRoad_N1160:0.0020443487,(Nreclusus_Clingmans_N252:0.0036161588,Nstupkai_BlowholeWOS_N285:0.0000010000):0.0016446003):0.0000070530):0.0033084512,((((Ndellingeri_BullpenBridge_N109:0.0033114675,Ndellingeri_WhitewFalls_N887:0.0000010000):0.0066976011,Nreclusus_Newfound_N259:0.0016494141):0.0000010000,Nperlakyi_SChimneys_N1080:0.0073510112):0.0016479206,(((Nfridelli_LittlePigeon_N262:0.0016553886,Nperlakyi_SChimneys_N1079:0.0085432236):0.0000027325,Njonesi_CaveSpringCave_N390:0.0021663140):0.0049725567,Nsheari_BaldRiver_N1168:0.0121298767):0.0000020712):0.0000022090):0.0033037198,(Ncarteri_PilotMtn_G2185:0.0032474022,Ncarteri_Pitchfork_N363:0.0101111911):0.0029471709):0.0016670648,((Ncarteri_English_N031:0.0017143479,Ncarteri_LaurelCave_nearTYPE_N0296:0.0107124301):0.0000010000,Ncarteri_WeberCty_N1044:0.0016537992):0.0033309700):0.0000024104,(Nfurtivus_HugdenBranch_G3175:0.0000010000,Nfurtivus_RaccoonMtn_N1026:0.0000010000):0.0101332716):0.0016468331,((((Ncoylei_Apalachia_N1195:0.0000010000,Ncoylei_TiptonCreek_N837:0.0000010000):0.0000010000,Ncoylei_DinkinCove_N1118:0.0017784932):0.0033009960,(Nlula_BeeRockCave_G2091:0.0000010000,Nlula_LulaFallsCave_G2084:0.0000024516):0.0049673341):0.0000026857,Ngeorgia_Sittons_N073:0.0033195717):0.0016474157):0.0000024849):0.0033428046,(((((Nbrimleyi_NewberryCr_N984:0.0050467749,Ntempletoni_ScronceCreekRd_N1223:0.0033526142):0.0000026205,(Ncrosbyi_ShufordCrk_N1148:0.0050205725,Ntempletoni_ClarksCreek_N945:0.0020402053):0.0000010000):0.0016676374,(Nbrimleyi_RumblingBald_N241:0.0080811836,(Ncherokee_SIndianCrk_N681:0.0000010000,Ntennessensis_IndianCave_N052:0.0069552464):0.0033489169):0.0079147785):0.0000026548,Ntempletoni_BaldMtns_N950:0.0000010000):0.0000025423,((((Ncanei_Egypt_N958:0.0018278119,Ngertschi_HickoryNutGap_N810:0.0017292923):0.0017355070,Ncrosbyi_MtMitchell_N210:0.0016785098):0.0000026046,Ngertschi_FrenchBroad_N968:0.0000010000):0.0000025217,Ncrosbyi_PricesCrk_N1143:0.0033091202):0.0016498208):0.0033072406):0.0048487611):0.0058737812,((((((((((Nbarri_eyed_ClayCave_G2082:0.0018618181,Npaynei_NorrisDamCave_N348:0.0022279182):0.0000027512,Npaynei_UnakaMtns_N943:0.0000010000):0.0044662742,(Nroanensis_N_CarversGap_N928:0.0000023498,Nroanensis_RoanHighBluff_N762:0.0000024949):0.0052100751):0.0016750505,(Ncarolinensis_Grandfather_N218:0.0021929331,Ncarolinensis_LinvilleCaverns_N227:0.0064048273):0.0045336866):0.0000026293,Nroanensis_IngramBranch_N926:0.0000010000):0.0000021807,Npaynei_Grindstaff_N646:0.0000010000):0.0033705074,(Ndilutus_StarveRockCave_G3174:0.0036459053,Ntennessensis_LittleStony_N645:0.0017710467):0.0016827139):0.0016601695,(((Ncherokee_BalsamMtn_N891:0.0166561401,(Nsilvanus_HeboMtn_N1029:0.0067114964,Ntennessensis_Watauga_N1046:0.0000010000):0.0058053485):0.0000023037,(Nholsingeri_BrumleyCrk_N916:0.0000010000,Nholsingeri_PondCave_N541:0.0000010000):0.0079453283):0.0000010000,(Nmimus_NealsSink_N329:0.0018301945,Nmimus_Straleys_N625:0.0000010000):0.0016645335):0.0000020608):0.0120357111,(Nsilvanus_Elijay_N395:0.0019187141,Nsilvanus_GermanyCove_N1017:0.0026362137):0.0027832798):0.0033600080,((Ncherokee_BallhootScar_N193:0.0000010000,(Ngertschi_CedarCreek_N351:0.0000010000,Nnasicus_CoweeTrain_N189:0.0019455900):0.0000022597):0.0014263171,Nnasicus_CaneyFork_N171:0.0016793252):0.0017402296):0.0171510961):0.0062892037,Nnasicus_ConnosteeFalls_N696:0.0000025452):0.0237753397):0.0369578939,Nsilvestrii_Hellgate_N1108:0.1348065339);
(Nsilvestrii_Hellgate_N1108:0.5921534339,((((((Narcheri_Cheaha_N023:0.0577766304,((Npecki_HaskellSims_G3697:0.0132847363,Npecki_HurricaneMazeCave_G2100:0.0147708254):0.0008552968,Npecki_Monteagle_N062:0.0143449409):0.0212172873):0.0131475001,(Nstygius_ObeLee_N0656:0.0059056201,Nstygius_RavenB_N1022:0.0035477438):0.0347562336):0.0000023945,(Ncressleri_AndersonSpringCave_G2075:0.0000010001,Ncressleri_PigeonCave_G2077:0.0000010001):0.0559644569):0.0038792834,Ncarteri_div__RainbowCave_G2089:0.0610228038):0.0130046753,Nesticus_nahaunus_Mexico_G2881:0.1330585205):0.0059003604,((((((((((Nbarri_Bishop_N1072:0.0198897852,Nbarri_LostCoveCave_N0065:0.0164606306):0.0199994975,(((Ndellingeri_BullpenBridge_N109:0.0143731483,Ndellingeri_WhitewFalls_N887:0.0141804765):0.0011169883,((Nfridelli_LittlePigeon_N262:0.0106020468,(Nperlakyi_SChimneys_N1079:0.0012259473,Nperlakyi_SChimneys_N1080:0.0011887527):0.0048870444):0.0011695968,Njonesi_CaveSpringCave_N390:0.0128466832):0.0000027812):0.0078691478,(Ngeorgia_Sittons_N073:0.0138522813,(Nlula_BeeRockCave_G2091:0.0278066567,Nlula_LulaFallsCave_G2084:0.0013225920):0.0084555548):0.0190409484):0.0058757476):0.0104980682,((Nnasicus_CaneyFork_N171:0.0111498827,Nnasicus_ConnosteeFalls_N696:0.0226628851):0.0036942735,Nnasicus_CoweeTrain_N189:0.0177473585):0.0072817987):0.0028098342,(((((((Nbarri_eyed_ClayCave_G2082:0.0019296263,(Ndilutus_GrassyCreek_N670:0.0142287699,Nroanensis_IngramBranch_N926:0.0000022284):0.0034323182):0.0010894675,(Npaynei_NorrisDamCave_N348:0.0140699201,Npaynei_UnakaMtns_N943:0.0078863297):0.0034361607):0.0035471215,Nroanensis_RoanHighBluff_N762:0.0084762382):0.0022561826,Npaynei_Grindstaff_N646:0.0144479350):0.0027730562,(Ncarolinensis_Grandfather_N218:0.0098524755,Ncarolinensis_LinvilleCaverns_N227:0.0185096318):0.0073839587):0.0000010001,(Nholsingeri_PondCave_N541:0.0095223731,Ntennessensis_IndianCave_N052:0.0108749676):0.0008635396):0.0000020577,Nroanensis_N_CarversGap_N928:0.0114756398):0.0123452973):0.0007157225,((Nbrimleyi_NewberryCr_N984:0.0221641477,(((Nbrimleyi_RumblingBald_N241:0.0078346800,Ncrosbyi_ShufordCrk_N1148:0.0073921313):0.0001522142,(Ncrosbyi_MtMitchell_N210:0.0095629924,Ntempletoni_BaldMtns_N950:0.0136356324):0.0176440123):0.0047194765,(Ntempletoni_ClarksCreek_N945:0.0138648275,Ntempletoni_ScronceCreekRd_N1223:0.0070308133):0.0045339625):0.0058395526):0.0038087881,((Ncanei_Egypt_N958:0.0096398305,Ncrosbyi_PricesCrk_N1143:0.0077185827):0.0078584289,(Ngertschi_CedarCreek_N351:0.0070940825,(Ngertschi_FrenchBroad_N968:0.0088823407,Ngertschi_HickoryNutGap_N810:0.0045605173):0.0000022728):0.0197605538):0.0097107041):0.0067556296):0.0498246220,(((((((Nbishopi_DryFalls_N150:0.0000010001,Nbishopi_StandingIndian_N131:0.0000010001):0.0000010001,Nbishopi_PoleCr_Chattooga_N885:0.0000010001):0.0140350074,Nstupkai_Blowing_N356:0.0078141613):0.0035417302,Nstupkai_LittleRiver_N293:0.0053381451):0.0019742286,((((Ncooperi_BeaverCrk_N1002:0.0063026012,((Ncooperi_CheoahDam_N1122:0.0235329854,Nreclusus_Clingmans_N252:0.0105932225):0.0021216814,Ncooperi_RockCrRoad_N1160:0.0085401527):0.0021278794):0.0012528563,((Nreclusus_Newfound_N259:0.0143508536,Nreclusus_Smokemont_N1020:0.0061922137):0.0082517431,Nstupkai_BlowholeWOS_N285:0.0076968730):0.0011031830):0.0000010001,Nsheari_BaldRiver_N1168:0.0163722305):0.0000025921,Nreclusus_Noland_N1051:0.0074770679):0.0000021308):0.0249651788,(Ncooperi_BrasstBald_N824:0.0000010001,Ncooperi_NantRiverGorge_N682:0.0188970245):0.0156557264):0.0346253624,(Nsheari_Cohutta_N826:0.0174981692,Nsheari_JoyceKilmer_N092:0.0081633434):0.0750469705):0.0913291352):0.0177688707,Ncarteri_English_N031:0.1602702261):0.0293464394,Nholsingeri_BrumleyCrk_N916:0.1370598594):0.0313083050,((Ncarteri_LaurelCave_nearTYPE_N0296:0.0084433232,(Ncarteri_PilotMtn_G2185:0.0083629912,Ncarteri_WeberCty_N1044:0.0124202678):0.0031168490):0.0342376863,(((Ncherokee_BallhootScar_N193:0.0102540231,(Ncherokee_BalsamMtn_N891:0.0110748126,Ncherokee_SIndianCrk_N681:0.0043675460):0.0034988605):0.0065550287,((Ndilutus_StarveRockCave_G3174:0.0112357828,(Ntennessensis_LittleStony_N645:0.0053455061,Ntennessensis_Watauga_N1046:0.0038482284):0.0036566986):0.0068901979,(Nmimus_NealsSink_N329:0.0085424781,Nmimus_Straleys_N625:0.0144497027):0.0135131363):0.0022908743):0.0033194514,((Nfurtivus_HugdenBranch_G3175:0.0000028464,Nfurtivus_RaccoonMtn_N1026:0.0026121162):0.0380936872,(Nsilvanus_Elijay_N395:0.0180269457,(Nsilvanus_GermanyCove_N1017:0.0203387254,Nsilvanus_HeboMtn_N1029:0.0085885774):0.0553638907):0.0174830586):0.0090766348):0.0086836032):0.0085375390):0.0031425190,((Nbarrowsi_Gregorys_N270:0.0079646841,Nbarrowsi_Tuckaleechee_N360:0.0166370255):0.0036303168,(Ncoylei_Apalachia_N1195:0.0051949818,Ncoylei_TiptonCreek_N837:0.0178505849):0.0287574994):0.0196889300):0.0079446284):0.0001358503,(Nlowderi_ChestnutBranch_N731:0.0079214418,Nlowderi_upperFiresCreek_N820:0.0053971250):0.0379043220);
(Nesticus_nahaunus_Mexico_G2881:0.3016378809,(((((Nsilvestrii_Hellgate_N1108:0.8074207812,Nesticus_Japan_G2153:0.7668376331):0.2644643024,((((Nbarri_Bishop_N1072:0.0070707918,Nbarri_LostCoveCave_N0065:0.0069550829):0.0201879885,((Ncoylei_Apalachia_N1195:0.0066795414,Ncoylei_DinkinCove_N1118:0.0049673922):0.0107546490,Ncoylei_TiptonCreek_N837:0.0065960486):0.0209000364):0.0169528938,(Nlowderi_ChestnutBranch_N731:0.0077186253,Nlowderi_upperFiresCreek_N820:0.0155098361):0.1104089234):0.0018504447,((Nsilvanus_Elijay_N395:0.0160782736,Nsilvanus_GermanyCove_N1017:0.0181960265):0.0025433188,Nsilvanus_HeboMtn_N1029:0.0111450533):0.0070809417):0.0000032517):0.0116452320,((((Nbarrowsi_Tuckaleechee_N360:0.0222430034,Nbarrowsi_Gregorys_N270:0.0073644398):0.0499190050,(Nfurtivus_HugdenBranch_G3175:0.0070883626,Nfurtivus_RaccoonMtn_N1026:0.0070162985):0.0151404012):0.0049369822,(((((Nbishopi_DryFalls_N150:0.0182519558,Nbishopi_StandingIndian_N131:0.0000012451):0.0056172295,Nstupkai_Blowing_N356:0.0082424733):0.0085218779,Nstupkai_LittleRiver_N293:0.0126033643):0.0077326317,((Nbishopi_PoleCr_Chattooga_N885:0.0070461257,Ncooperi_RockCrRoad_N1160:0.0142961883):0.0034600958,Ncooperi_NantRiverGorge_N682:0.0172082520):0.0042728007):0.0068987138,(Ngeorgia_Sittons_N073:0.0174475855,(Nlula_BeeRockCave_G2091:0.0041523905,Nlula_LulaFallsCave_G2084:0.0049921473):0.0175445249):0.0110584902):0.0047208397):0.0171579345,((((((Ncarteri_English_N031:0.0218286762,Ncarteri_LaurelCave_nearTYPE_N0296:0.0131495763):0.0030741209,Ncarteri_PilotMtn_G2185:0.0099701465):0.0009591299,(Ncarteri_Pitchfork_N363:0.0156908173,Ncarteri_WeberCty_N1044:0.0068038509):0.0025860653):0.0009929426,(((((Ncooperi_BeaverCrk_N1002:0.0013481638,Ncooperi_BrasstBald_N824:0.0064388607):0.0050014067,Nreclusus_Noland_N1051:0.0020105762):0.0009724494,Nreclusus_Smokemont_N1020:0.0019887056):0.0000036429,Ncooperi_CheoahDam_N1122:0.0185521127):0.0010050070,Nreclusus_Clingmans_N252:0.0066959690):0.0059739018):0.0009938109,(((Ndellingeri_BullpenBridge_N109:0.0067131209,Ndellingeri_WhitewFalls_N887:0.0215865240):0.0059317045,Nfridelli_LittlePigeon_N262:0.0051601386):0.0027212316,((Nsheari_BaldRiver_N1168:0.0133322824,Nsheari_Cohutta_N826:0.0147966144):0.0120588357,(Nsheari_JoyceKilmer_N092:0.0328843648,Nstupkai_BlowholeWOS_N285:0.0245364967):0.0069738983):0.0014044929):0.0000026418):0.0020827810,(Nperlakyi_SChimneys_N1079:0.0094135975,Nperlakyi_SChimneys_N1080:0.0038922270):0.0132470466):0.0084906124):0.0037045651):0.0434583355,(((Narcheri_Cheaha_N023:0.0000031356,Narcheri_MillShoalCreek_N727:0.0000012451):0.1852367479,(Npecki_HaskellSims_G3697:0.0601983981,(Npecki_HurricaneMazeCave_G2100:0.0086841216,Npecki_Monteagle_N062:0.0082188936):0.0343688274):0.0744616296):0.0905393409,((Ncressleri_AndersonSpringCave_G2075:0.0000012451,Ncressleri_PigeonCave_G2077:0.0000012451):0.0294794004,(Nstygius_ObeLee_N0656:0.0057544718,Nstygius_RavenB_N1022:0.0005094775):0.0268160319):0.6434812964):0.0258282067):0.0132329638,(((((((((Nbarri_eyed_ClayCave_G2082:0.0097993419,Nroanensis_IngramBranch_N926:0.0078530610):0.0020607801,(Ncarolinensis_LinvilleCaverns_N227:0.0000012451,Npaynei_NorrisDamCave_N348:0.0112365198):0.0000030162):0.0000026157,Ncarolinensis_Grandfather_N218:0.0163827701):0.0012540906,Npaynei_UnakaMtns_N943:0.0357331909):0.0046094525,((Ndilutus_GrassyCreek_N670:0.0000012451,Ndilutus_StarveRockCave_G3174:0.0000035589):0.0123534578,Ntennessensis_IndianCave_N052:0.0102747971):0.0050910773):0.0000024885,(Ncherokee_BallhootScar_N193:0.0221298980,(Ntennessensis_LittleStony_N645:0.0277824507,Ntennessensis_Watauga_N1046:0.0307506224):0.0064027454):0.0018434900):0.0010010631,((((Nholsingeri_BrumleyCrk_N916:0.0131571312,Nholsingeri_PondCave_N541:0.0091681431):0.0097888350,(Nmimus_NealsSink_N329:0.0092610759,Nmimus_Straleys_N625:0.0112987665):0.0030633721):0.0080338607,(Npaynei_Grindstaff_N646:0.0057063207,Nroanensis_RoanHighBluff_N762:0.0093229205):0.0063950810):0.0011693060,Nroanensis_N_CarversGap_N928:0.0114716694):0.0011660334):0.0022859091,(Ncherokee_BalsamMtn_N891:0.0186830516,Ncherokee_SIndianCrk_N681:0.0221871777):0.0028781568):0.0120406793,((((((Nbrimleyi_NewberryCr_N984:0.0042188751,Nbrimleyi_RumblingBald_N241:0.0102927173):0.0032266559,(Ntempletoni_BaldMtns_N950:0.0097371531,Ntempletoni_ClarksCreek_N945:0.0327142157):0.0032779999):0.0054619902,Ntempletoni_ScronceCreekRd_N1223:0.0065829346):0.0090919768,((((Ncanei_Egypt_N958:0.0109515252,Ncrosbyi_PricesCrk_N1143:0.0067706201):0.0000027689,Ngertschi_HickoryNutGap_N810:0.0050283350):0.0011791596,(Ngertschi_CedarCreek_N351:0.0009882970,Ngertschi_FrenchBroad_N968:0.0040383893):0.0040576543):0.0080593007,(Ncrosbyi_MtMitchell_N210:0.0063806681,Ncrosbyi_ShufordCrk_N1148:0.0023909567):0.0122888683):0.0059024155):0.0011429686,(Nnasicus_ConnosteeFalls_N696:0.0056575805,Nnasicus_CoweeTrain_N189:0.0139461328):0.0013469512):0.0000032517,Nnasicus_CaneyFork_N171:0.0161367888):0.0122608098):0.1344425968):0.0498913557,Ncarteri_div__RainbowCave_G2089:0.2573295822);
(Nesticella_sp_GH1210:0.0612657263,Nesticus_Japan_G2153:0.0199602994,((Nesticus_nahaunus_Mexico_G2881:0.0393502045,(((((Narcheri_Cheaha_N023:0.0049262774,Narcheri_MillShoalCreek_N727:0.0000022753):0.0116321095,((Npecki_HaskellSims_G3697:0.0099574529,Npecki_HurricaneMazeCave_G2100:0.0223424060):0.0030326351,Npecki_Monteagle_N062:0.0147398644):0.0044356194):0.0068845043,(Ncarteri_div__RainbowCave_G2089:0.0188111046,(Ncressleri_AndersonSpringCave_G2075:0.0000010000,Ncressleri_PigeonCave_G2077:0.0000010000):0.0150909694):0.0054439939):0.0020584845,Nstygius_RavenB_N1022:0.0214677458):0.0077773520,((((((((((((Nbarri_Bishop_N1072:0.0016867052,Nbarri_LostCoveCave_N0065:0.0016487980):0.0126144110,(((((((((Nbishopi_DryFalls_N150:0.0000027147,Nbishopi_StandingIndian_N131:0.0016946410):0.0008466280,Nreclusus_Smokemont_N1020:0.0000010000):0.0000022119,(Ncooperi_NantRiverGorge_N682:0.0008393947,Nreclusus_Newfound_N259:0.0008426876):0.0000010000):0.0000010000,(Nreclusus_Clingmans_N252:0.0026232757,Nreclusus_Noland_N1051:0.0018929092):0.0000010000):0.0000010000,(Nstupkai_Blowing_N356:0.0008541177,Nstupkai_LittleRiver_N293:0.0000010000):0.0025254763):0.0042022510,Ncooperi_CheoahDam_N1122:0.0051459349):0.0059562375,Ndellingeri_WhitewFalls_N887:0.0169813470):0.0000021562,Nfridelli_LittlePigeon_N262:0.0040961967):0.0008338981,(Ncarteri_Pitchfork_N363:0.0053421864,(Nperlakyi_SChimneys_N1079:0.0010204240,Nperlakyi_SChimneys_N1080:0.0067648473):0.0010351406):0.0020486797):0.0000021691):0.0008237159,Nfurtivus_RaccoonMtn_N1026:0.0064426258):0.0024495444,Nsheari_Cohutta_N826:0.0062197431):0.0016186489,((Ncarteri_English_N031:0.0038913126,(Ncarteri_PilotMtn_G2185:0.0033283903,Ncarteri_WeberCty_N1044:0.0008366338):0.0008305994):0.0008111267,(Ngeorgia_Sittons_N073:0.0058705059,Nlula_LulaFallsCave_G2084:0.0050135208):0.0016063857):0.0000021819):0.0016278694,Ncarteri_LaurelCave_nearTYPE_N0296:0.0032939772):0.0000024919,(Ncarolinensis_Grandfather_N218:0.0049253543,(((Ncooperi_RockCrRoad_N1160:0.0062522961,Nstupkai_BlowholeWOS_N285:0.0000022872):0.0063061383,(((Ncoylei_Apalachia_N1195:0.0012421740,Ncoylei_TiptonCreek_N837:0.0027818394):0.0012693674,Ncoylei_DinkinCove_N1118:0.0016522747):0.0077021483,Nlowderi_ChestnutBranch_N731:0.0061090942):0.0006933312):0.0016809698,Nsheari_BaldRiver_N1168:0.0119870943):0.0015896984):0.0000021489):0.0008142702,((Nbarrowsi_Gregorys_N270:0.0017474362,Nbarrowsi_Tuckaleechee_N360:0.0010207713):0.0104759256,Ncarolinensis_LinvilleCaverns_N227:0.0103223246):0.0011255643):0.0000024090,(((Nbarri_eyed_ClayCave_G2082:0.0039342843,(((Npaynei_NorrisDamCave_N348:0.0041683616,Nroanensis_IngramBranch_N926:0.0000010000):0.0016349377,Npaynei_UnakaMtns_N943:0.0024575106):0.0000021657,Nroanensis_RoanHighBluff_N762:0.0019149550):0.0011053179):0.0032941802,Nroanensis_N_CarversGap_N928:0.0046139994):0.0013404204,Npaynei_Grindstaff_N646:0.0017456084):0.0008012693):0.0000024667,Nmimus_Straleys_N625:0.0050029043):0.0008147441,((((((Nbrimleyi_NewberryCr_N984:0.0096240656,Ntempletoni_ClarksCreek_N945:0.0084288163):0.0000022326,(Nbrimleyi_RumblingBald_N241:0.0047212506,Ntempletoni_BaldMtns_N950:0.0018743734):0.0047027662):0.0016213745,(((Ncanei_Egypt_N958:0.0009225270,(Ncrosbyi_MtMitchell_N210:0.0051396100,Ncrosbyi_ShufordCrk_N1148:0.0016526794):0.0016555646):0.0016154922,Ngertschi_FrenchBroad_N968:0.0033453840):0.0024716394,(Ngertschi_CedarCreek_N351:0.0075676025,Ngertschi_HickoryNutGap_N810:0.0034437481):0.0008115704):0.0050664600):0.0024469166,(((Ncherokee_BallhootScar_N193:0.0023274045,Ncherokee_SIndianCrk_N681:0.0107436660):0.0034739517,Ncherokee_BalsamMtn_N891:0.0041484884):0.0024474313,(Nnasicus_CaneyFork_N171:0.0068450568,Nnasicus_ConnosteeFalls_N696:0.0078893468):0.0059380500):0.0000021969):0.0000021220,((Ntennessensis_IndianCave_N052:0.0008165552,Ntennessensis_Watauga_N1046:0.0034804168):0.0009895821,Ntennessensis_LittleStony_N645:0.0029717472):0.0039908649):0.0008148932,(Nholsingeri_BrumleyCrk_N916:0.0049588181,(Nsilvanus_Elijay_N395:0.0082356711,(Nsilvanus_GermanyCove_N1017:0.0055983403,Nsilvanus_HeboMtn_N1029:0.0025934119):0.0009405832):0.0012901962):0.0008196841):0.0000026371):0.0005769896,(Ndilutus_GrassyCreek_N670:0.0040472327,Ndilutus_StarveRockCave_G3174:0.0000021614):0.0051806888):0.0134112170):0.0157236660):0.0430605101,Nsilvestrii_Hellgate_N1108:0.2235985570):0.1846609080);
(Narcheri_MillShoalCreek_N727:0.0271376266,(((((Nbarri_Bishop_N1072:0.0036130992,Nbarri_LostCoveCave_N0065:0.0059023648):0.0087556481,((Ncoylei_Apalachia_N1195:0.0072668970,Ncoylei_DinkinCove_N1118:0.0060064588):0.0145641017,(Ngeorgia_Sittons_N073:0.0069176139,Nlula_LulaFallsCave_G2084:0.0075655548):0.0098288221):0.0017688916):0.0043047924,((((((((Nbishopi_DryFalls_N150:0.0015873036,Nbishopi_StandingIndian_N131:0.0017370210):0.0014156773,Nbishopi_PoleCr_Chattooga_N885:0.0035540774):0.0016629046,((Ncooperi_BeaverCrk_N1002:0.0010553825,Nstupkai_Blowing_N356:0.0058694937):0.0012781161,(Nreclusus_Clingmans_N252:0.0117420935,Nreclusus_Smokemont_N1020:0.0013791436):0.0037494869):0.0018678271):0.0039465161,((Ncooperi_NantRiverGorge_N682:0.0132540169,Ncooperi_RockCrRoad_N1160:0.0067369890):0.0009385700,Nreclusus_Noland_N1051:0.0046512968):0.0011667548):0.0019618808,((Nsheari_BaldRiver_N1168:0.0056898825,Nsheari_JoyceKilmer_N092:0.0032757166):0.0012488913,Nsheari_Cohutta_N826:0.0043403530):0.0091977723):0.0009775993,((((Ncarteri_English_N031:0.0059244786,Ncarteri_LaurelCave_nearTYPE_N0296:0.0116366517):0.0000027861,Ncarteri_PilotMtn_G2185:0.0099948193):0.0019105514,(Ncarteri_Pitchfork_N363:0.0079589329,Ncarteri_WeberCty_N1044:0.0028919560):0.0000029735):0.0079188382,(Nfridelli_LittlePigeon_N262:0.0049185237,(Nperlakyi_SChimneys_N1079:0.0000029845,Nperlakyi_SChimneys_N1080:0.0000020368):0.0040082074):0.0019807369):0.0009346417):0.0000021136,((Ncooperi_CheoahDam_N1122:0.0041548019,((Ndellingeri_BullpenBridge_N109:0.0000010115,Ndellingeri_WhitewFalls_N887:0.0032861468):0.0112863808,(Nstupkai_BlowholeWOS_N285:0.0089097056,Nstupkai_LittleRiver_N293:0.0031181698):0.0000028666):0.0016094500):0.0015708390,Njonesi_CaveSpringCave_N390:0.0058625294):0.0009831574):0.0039472454,(Nfurtivus_HugdenBranch_G3175:0.0000010115,Nfurtivus_RaccoonMtn_N1026:0.0000010115):0.0101737729):0.0000025863):0.0029371552,(Nbarrowsi_Tuckaleechee_N360:0.0127383201,(Nlowderi_ChestnutBranch_N731:0.0031893048,Nlowderi_upperFiresCreek_N820:0.0031481989):0.0171425885):0.0041497019):0.0011493096,((((((((Nbarri_eyed_ClayCave_G2082:0.0069174991,Nroanensis_RoanHighBluff_N762:0.0009773907):0.0009798709,Nroanensis_N_CarversGap_N928:0.0009849800):0.0019622747,((Npaynei_Grindstaff_N646:0.0071036423,Nroanensis_IngramBranch_N926:0.0025040688):0.0028124319,Npaynei_UnakaMtns_N943:0.0019507767):0.0009825769):0.0000023150,((Ncarolinensis_Grandfather_N218:0.0129533823,Ncarolinensis_LinvilleCaverns_N227:0.0000024530):0.0031921807,((((Ndilutus_GrassyCreek_N670:0.0000010115,Ndilutus_StarveRockCave_G3174:0.0000010115):0.0009868109,(Ntennessensis_IndianCave_N052:0.0030984666,Ntennessensis_Watauga_N1046:0.0022725373):0.0000020290):0.0019780031,(Nmimus_NealsSink_N329:0.0044621276,Nmimus_Straleys_N625:0.0027793361):0.0049702734):0.0010067219,(Nholsingeri_BrumleyCrk_N916:0.0029434274,Nholsingeri_PondCave_N541:0.0019603629):0.0019059459):0.0010370208):0.0009706129):0.0019812030,(Ncherokee_BallhootScar_N193:0.0015886413,Ncherokee_SIndianCrk_N681:0.0018807132):0.0063886179):0.0010046696,((Nnasicus_CaneyFork_N171:0.0059856450,Nnasicus_CoweeTrain_N189:0.0054047908):0.0088253766,(Nsilvanus_Elijay_N395:0.0031649283,Nsilvanus_GermanyCove_N1017:0.0060367775):0.0009016930):0.0018403952):0.0009858384,(Nnasicus_ConnosteeFalls_N696:0.0159838375,Nsilvanus_HeboMtn_N1029:0.0147957993):0.0000026973):0.0009975528,(((Nbrimleyi_NewberryCr_N984:0.0089362840,Ncrosbyi_MtMitchell_N210:0.0078679177):0.0014469647,((Ncanei_Egypt_N958:0.0031224536,Ngertschi_HickoryNutGap_N810:0.0013894109):0.0000052047,(Ncrosbyi_PricesCrk_N1143:0.0035554740,Ngertschi_CedarCreek_N351:0.0039480126):0.0011240729):0.0036198102):0.0040171236,Ngertschi_FrenchBroad_N968:0.0072113831):0.0020237331):0.0008365700):0.0148278058,(Ncressleri_AndersonSpringCave_G2075:0.0000010115,Ncressleri_PigeonCave_G2077:0.0000010115):0.0188784960);
(Nesticus_Japan_G2153:0.1306817488,(Nesticus_nahaunus_Mexico_G2881:0.0308084374,(((((Narcheri_Cheaha_N023:0.0130935569,(Npecki_HaskellSims_G3697:0.0035212092,(Npecki_HurricaneMazeCave_G2100:0.0031854850,Npecki_Monteagle_N062:0.0018738490):0.0008325295):0.0087745519):0.0027248816,Ncressleri_PigeonCave_G2077:0.0121207955):0.0028807776,Nstygius_ObeLee_N0656:0.0154973716):0.0008195945,Ncarteri_div__RainbowCave_G2089:0.0169725423):0.0020874967,(((((((((Nbarri_Bishop_N1072:0.0037633363,Nbarri_LostCoveCave_N0065:0.0000010000):0.0037570385,(Ngeorgia_Sittons_N073:0.0049049844,(Nlula_BeeRockCave_G2091:0.0000010000,Nlula_LulaFallsCave_G2084:0.0008665413):0.0047163341):0.0011753547):0.0008379859,(((Ncoylei_Apalachia_N1195:0.0017463094,Ncoylei_TiptonCreek_N837:0.0026953930):0.0000010000,Ncoylei_DinkinCove_N1118:0.0008334705):0.0032943817,(Nlowderi_ChestnutBranch_N731:0.0058566250,Nlowderi_upperFiresCreek_N820:0.0008950607):0.0025155708):0.0017381660):0.0000010000,((((Ncarteri_English_N031:0.0060115371,Ncarteri_WeberCty_N1044:0.0041353584):0.0034097549,Ncarteri_PilotMtn_G2185:0.0116666142):0.0008967833,(Nfurtivus_HugdenBranch_G3175:0.0000010000,Nfurtivus_RaccoonMtn_N1026:0.0009426342):0.0000026253):0.0008329009,Ncooperi_RockCrRoad_N1160:0.0069766175):0.0000026169):0.0000010000,(((((((((((Nbishopi_DryFalls_N150:0.0000010000,Nbishopi_PoleCr_Chattooga_N885:0.0000010000):0.0018536487,Nbishopi_StandingIndian_N131:0.0025549750):0.0000010000,Nstupkai_LittleRiver_N293:0.0000010000):0.0000010000,Nstupkai_BlowholeWOS_N285:0.0000010000):0.0000010000,Nreclusus_Noland_N1051:0.0008325383):0.0008280803,Nreclusus_Clingmans_N252:0.0026260411):0.0000010000,Nreclusus_Newfound_N259:0.0000010000):0.0000010000,Nreclusus_Smokemont_N1020:0.0000010000):0.0000022928,(Ncooperi_BeaverCrk_N1002:0.0000010000,(Ncooperi_BrasstBald_N824:0.0000010000,Ncooperi_NantRiverGorge_N682:0.0018467254):0.0008520189):0.0017045217):0.0008341347,((Ncherokee_SIndianCrk_N681:0.0140535601,(Nperlakyi_SChimneys_N1079:0.0013543374,Nperlakyi_SChimneys_N1080:0.0009244308):0.0013485466):0.0000025669,((Nsheari_BaldRiver_N1168:0.0008448965,Nsheari_Cohutta_N826:0.0033809231):0.0000010000,Nsheari_JoyceKilmer_N092:0.0027308619):0.0033479610):0.0000010000):0.0000010000,Ncooperi_CheoahDam_N1122:0.0000010000):0.0000010000):0.0000010000,(Ndellingeri_WhitewFalls_N887:0.0097625766,(Nfridelli_LittlePigeon_N262:0.0018581680,Njonesi_CaveSpringCave_N390:0.0054255653):0.0009070748):0.0009071470):0.0008144906,Ncarteri_Pitchfork_N363:0.0043522328):0.0007882536,(Nbarrowsi_Gregorys_N270:0.0041980689,Nbarrowsi_Tuckaleechee_N360:0.0025230241):0.0042906839):0.0051231732,((((((((Nbarri_eyed_ClayCave_G2082:0.0010971402,Npaynei_UnakaMtns_N943:0.0034318317):0.0000010000,Npaynei_NorrisDamCave_N348:0.0000010000):0.0000010000,Npaynei_Grindstaff_N646:0.0008599497):0.0008372479,(Nmimus_NealsSink_N329:0.0008819864,(Nroanensis_N_CarversGap_N928:0.0000010000,Nroanensis_RoanHighBluff_N762:0.0000010000):0.0026339292):0.0000010000):0.0000010000,((Nholsingeri_BrumleyCrk_N916:0.0008659950,Nholsingeri_PondCave_N541:0.0042207159):0.0016770758,Nmimus_Straleys_N625:0.0017357274):0.0000010000):0.0000010000,((Ndilutus_GrassyCreek_N670:0.0017115442,Ndilutus_StarveRockCave_G3174:0.0000010000):0.0033538785,((Ntennessensis_IndianCave_N052:0.0026538681,Ntennessensis_Watauga_N1046:0.0009720485):0.0000026020,Ntennessensis_LittleStony_N645:0.0009504810):0.0000010000):0.0008386477):0.0008358502,((((Ncarolinensis_Grandfather_N218:0.0016979849,Ncarolinensis_LinvilleCaverns_N227:0.0011223815):0.0042733528,(Nsilvanus_Elijay_N395:0.0018132131,Nsilvanus_HeboMtn_N1029:0.0019468587):0.0009187234):0.0008380871,Ncherokee_BallhootScar_N193:0.0028444722):0.0008499211,Ncherokee_BalsamMtn_N891:0.0016761090):0.0000010000):0.0022537178,((((Nbrimleyi_RumblingBald_N241:0.0009830260,Ntempletoni_ScronceCreekRd_N1223:0.0016714611):0.0008404886,(Ntempletoni_BaldMtns_N950:0.0025454893,Ntempletoni_ClarksCreek_N945:0.0000010000):0.0016682559):0.0025119865,((Ncanei_Egypt_N958:0.0033702262,((Ngertschi_CedarCreek_N351:0.0016747142,Ngertschi_FrenchBroad_N968:0.0008575808):0.0000010000,Ngertschi_HickoryNutGap_N810:0.0019811229):0.0016617279):0.0016748230,((Ncrosbyi_MtMitchell_N210:0.0008300682,Ncrosbyi_PricesCrk_N1143:0.0018855683):0.0000010000,Ncrosbyi_ShufordCrk_N1148:0.0008333501):0.0008324277):0.0008259425):0.0008393057,((Nnasicus_CaneyFork_N171:0.0008549002,Nnasicus_CoweeTrain_N189:0.0033012172):0.0020649987,Nnasicus_ConnosteeFalls_N696:0.0009668160):0.0017266572):0.0041580153):0.0010894583):0.0031415995):0.0091303107):0.0399124989,Nsilvestrii_Hellgate_N1108:0.0751128001);
(Nesticus_nahaunus_Mexico_G2881:0.1429065027,(((((Narcheri_Cheaha_N023:0.0464668872,(Npecki_HaskellSims_G3697:0.0323285995,(Npecki_HurricaneMazeCave_G2100:0.0288549803,Npecki_Monteagle_N062:0.0253958637):0.0025960539):0.0135848984):0.0120002921,(Ncressleri_AndersonSpringCave_G2075:0.0000010016,Ncressleri_PigeonCave_G2077:0.0000010016):0.0272714733):0.0052680099,Ncarteri_div__RainbowCave_G2089:0.0477298704):0.0390207506,((((((((Nbarri_eyed_ClayCave_G2082:0.0041086466,Npaynei_Grindstaff_N646:0.0022086910):0.0031216169,((Npaynei_NorrisDamCave_N348:0.0054375760,Npaynei_UnakaMtns_N943:0.0031679132):0.0009921721,Nroanensis_IngramBranch_N926:0.0000023897):0.0031739472):0.0104058196,Nroanensis_N_CarversGap_N928:0.0053764643):0.0000020501,Nroanensis_RoanHighBluff_N762:0.0080641263):0.0020528948,Ntennessensis_LittleStony_N645:0.0164735867):0.0000027970,(((Ndilutus_GrassyCreek_N670:0.0000022917,Ndilutus_StarveRockCave_G3174:0.0000023795):0.0041731547,Ntennessensis_Watauga_N1046:0.0041498850):0.0062630511,(((Nholsingeri_BrumleyCrk_N916:0.0083688428,Nholsingeri_PondCave_N541:0.0041491097):0.0020709787,(Nmimus_NealsSink_N329:0.0086441831,Nmimus_Straleys_N625:0.0128885062):0.0021023971):0.0021157178,Ntennessensis_IndianCave_N052:0.0116503318):0.0020637013):0.0010712540):0.0000022357,Ncarolinensis_Grandfather_N218:0.0222334894):0.0172929709,((Nsilvanus_Elijay_N395:0.0035115730,Nsilvanus_HeboMtn_N1029:0.0092423242):0.0019629619,Nsilvanus_GermanyCove_N1017:0.0124219013):0.0280887451):0.0100142089):0.0224338705,(((((Nbrimleyi_NewberryCr_N984:0.0133275337,Nbrimleyi_RumblingBald_N241:0.0084425067):0.0031241271,Ntempletoni_BaldMtns_N950:0.0146888989):0.0019107768,Ntempletoni_ScronceCreekRd_N1223:0.0140440878):0.0007284341,Ntempletoni_ClarksCreek_N945:0.0124716447):0.0072233352,(((Ncanei_Egypt_N958:0.0020666976,Ncrosbyi_PricesCrk_N1143:0.0071841251):0.0022120575,Ncrosbyi_ShufordCrk_N1148:0.0081733468):0.0131507172,(Nnasicus_CaneyFork_N171:0.0088092875,(Nnasicus_ConnosteeFalls_N696:0.0141734887,Nnasicus_CoweeTrain_N189:0.0037254610):0.0049401131):0.0876412152):0.0024302972):0.0182789849):0.0273442320,(((((((Nbarri_Bishop_N1072:0.0032413493,Nbarri_LostCoveCave_N0065:0.0154047832):0.0116242199,(Nbishopi_DryFalls_N150:0.0259542327,(Ngeorgia_Sittons_N073:0.0068156691,(Nlula_BeeRockCave_G2091:0.0027710746,Nlula_LulaFallsCave_G2084:0.0023760769):0.0092391698):0.0099788323):0.0044430451):0.0077092305,(Nsheari_BaldRiver_N1168:0.0141672456,Nsheari_Cohutta_N826:0.0094777895):0.0333489893):0.0031938240,((((((Ncarteri_English_N031:0.0074452954,Ncarteri_LaurelCave_nearTYPE_N0296:0.0170247545):0.0016024596,(Ncarteri_Pitchfork_N363:0.0187410556,Ncarteri_WeberCty_N1044:0.0019507763):0.0036793131):0.0000020818,Ncherokee_SIndianCrk_N681:0.0000010016):0.0021769538,Ncarteri_PilotMtn_G2185:0.0089789259):0.0127179561,(Ncooperi_BeaverCrk_N1002:0.0025326931,Ncooperi_NantRiverGorge_N682:0.0058108301):0.0178441997):0.0122202811,((Ngertschi_CedarCreek_N351:0.0000010016,Ngertschi_FrenchBroad_N968:0.0000010016):0.0107748605,Ngertschi_HickoryNutGap_N810:0.0114086896):0.0330087486):0.0014035052):0.0050740330,((((Nbarrowsi_Gregorys_N270:0.0071509769,Nbarrowsi_Tuckaleechee_N360:0.0098462213):0.0089429690,(Nlowderi_ChestnutBranch_N731:0.0213321310,Nlowderi_upperFiresCreek_N820:0.0046219186):0.0130830584):0.0053079185,((Ncoylei_Apalachia_N1195:0.0064712615,Ncoylei_TiptonCreek_N837:0.0037655051):0.0100702381,Ncoylei_DinkinCove_N1118:0.0082590742):0.0236273434):0.0427522598,(Nbishopi_PoleCr_Chattooga_N885:0.0021257387,(((Nbishopi_StandingIndian_N131:0.0022896329,Nreclusus_Clingmans_N252:0.0193553999):0.0047315287,(((((((Ncooperi_CheoahDam_N1122:0.0420783286,Nreclusus_Noland_N1051:0.0087316566):0.0010976449,Nperlakyi_SChimneys_N1080:0.0090551630):0.0000020040,(Nreclusus_Newfound_N259:0.0066890579,Nstupkai_LittleRiver_N293:0.0054573057):0.0032803121):0.0021073432,((Ndellingeri_BullpenBridge_N109:0.0055217610,Ndellingeri_WhitewFalls_N887:0.0144533594):0.0064734166,Nfridelli_LittlePigeon_N262:0.0104298997):0.0000022551):0.0000021802,Ncooperi_RockCrRoad_N1160:0.0119698269):0.0043540366,Njonesi_CaveSpringCave_N390:0.0099272731):0.0020880416,Nstupkai_Blowing_N356:0.0083204321):0.0009692445):0.0023856278,(Nperlakyi_SChimneys_N1079:0.0195116895,Nstupkai_BlowholeWOS_N285:0.0079639599):0.0000023617):0.0063447503):0.2123690540):0.0112716732):0.0109296462,(Nstygius_ObeLee_N0656:0.0181014338,Nstygius_RavenB_N1022:0.0063182816):0.1217118102):0.0149730694,((Ncherokee_BallhootScar_N193:0.0330137618,Ncherokee_BalsamMtn_N891:0.0059264708):0.0171806095,(Nfurtivus_HugdenBranch_G3175:0.0017364734,Nfurtivus_RaccoonMtn_N1026:0.0230714137):0.0525082934):0.0608864448):0.0009656844);
(Nesticus_Japan_G2153:0.6838334891,(((((Nesticus_nahaunus_Mexico_G2881:0.1841156688,Nsilvestrii_Hellgate_N1108:0.6600427929):0.0377674363,(((((Nbishopi_DryFalls_N150:0.0000009999,((((Nbishopi_PoleCr_Chattooga_N885:0.0118598185,(Nstupkai_Blowing_N356:0.0000009999,Nstupkai_LittleRiver_N293:0.0043672725):0.0000284039):0.0037977166,Nreclusus_Newfound_N259:0.0098787513):0.0040412157,(Nbishopi_StandingIndian_N131:0.0056808874,Nreclusus_Clingmans_N252:0.0072015680):0.0073357691):0.0065315682,(Ncooperi_NantRiverGorge_N682:0.0220640588,Nreclusus_Smokemont_N1020:0.0250054169):0.0064322581):0.0000021277):0.0024765298,(Ncooperi_RockCrRoad_N1160:0.0078613628,Nreclusus_Noland_N1051:0.0031105235):0.0000023309):0.0046149462,((Ncooperi_BeaverCrk_N1002:0.0000025210,(Ncooperi_BrasstBald_N824:0.0000029392,Ncooperi_CheoahDam_N1122:0.0430095143):0.0056727924):0.2432175210,Nstupkai_BlowholeWOS_N285:0.0101359384):0.0033023512):0.0000023754,(Nsheari_BaldRiver_N1168:0.0031520083,Nsheari_JoyceKilmer_N092:0.0213178989):0.0175822539):0.0015429942,(((Ncarteri_English_N031:0.0254620977,Ncarteri_WeberCty_N1044:0.0062787475):0.0043266159,Ncarteri_LaurelCave_nearTYPE_N0296:0.0033584408):0.0000022308,Ncarteri_PilotMtn_G2185:0.0186495408):0.0065874649):0.0175015277):0.0052024349,(((((Narcheri_Cheaha_N023:0.0130534293,(Ncarteri_div__RainbowCave_G2089:0.0670299783,((Npecki_HaskellSims_G3697:0.0177608732,Npecki_Monteagle_N062:0.0061713151):0.0000025308,Npecki_HurricaneMazeCave_G2100:0.0210332208):0.0247393737):0.0140827697):0.0127185918,Narcheri_MillShoalCreek_N727:0.0008419756):0.2914685108,(Ncressleri_AndersonSpringCave_G2075:0.0014265544,Ncressleri_PigeonCave_G2077:0.0016075845):0.0306983686):0.0274316663,(Nstygius_ObeLee_N0656:0.0000009999,Nstygius_RavenB_N1022:0.0060944900):0.0223435482):0.0210954741,((((((Nbarri_Bishop_N1072:0.0030796023,Nbarri_LostCoveCave_N0065:0.0000020092):0.0216265169,Nbarrowsi_Gregorys_N270:0.0000020576):0.0030926780,((Ncoylei_Apalachia_N1195:0.0042671127,Ncoylei_TiptonCreek_N837:0.0117077082):0.0020530362,Ncoylei_DinkinCove_N1118:0.0052582478):0.0123204391):0.0000023208,Nfurtivus_HugdenBranch_G3175:0.0214402195):0.0000029481,Nbarrowsi_Tuckaleechee_N360:0.0180467515):0.0204012516,((Ncarteri_Pitchfork_N363:0.0321463357,Ngeorgia_Sittons_N073:0.0069771217):0.0097211560,((((((Ndellingeri_BullpenBridge_N109:0.0046055656,Ndellingeri_WhitewFalls_N887:0.0015102948):0.0123343275,Njonesi_CaveSpringCave_N390:0.0545774680):0.0031835241,(Nperlakyi_SChimneys_N1079:0.0016038508,Nperlakyi_SChimneys_N1080:0.0030788956):0.0046394419):0.0046417818,Nfridelli_LittlePigeon_N262:0.0064165682):0.0030657629,(Nlula_BeeRockCave_G2091:0.0030527679,Nlula_LulaFallsCave_G2084:0.0015345550):0.0156774635):0.0061789578,(Nlowderi_ChestnutBranch_N731:0.0092601710,Nlowderi_upperFiresCreek_N820:0.0061698128):0.0031128536):0.0059088714):0.0169865443):0.0147518296):0.0042027776):0.0051943442,((((((((((Nbarri_eyed_ClayCave_G2082:0.0000021517,Ncarolinensis_LinvilleCaverns_N227:0.0409039947):0.0094928570,((Npaynei_Grindstaff_N646:0.0080309543,Npaynei_UnakaMtns_N943:0.0141541063):0.0033617170,(Npaynei_NorrisDamCave_N348:0.0050590670,Nroanensis_IngramBranch_N926:0.0114961823):0.0018793972):0.0081695907):0.0033100386,Ncarolinensis_Grandfather_N218:0.0172603651):0.0000021586,Ntennessensis_IndianCave_N052:0.0223274448):0.0065744544,Ncherokee_SIndianCrk_N681:0.0327106142):0.0018806501,(Ncherokee_BallhootScar_N193:0.0048927722,Ncherokee_BalsamMtn_N891:0.0123497379):0.0031387585):0.0047351613,Nroanensis_N_CarversGap_N928:0.0271347285):0.0015579766,((Nsilvanus_Elijay_N395:0.0047991143,Nsilvanus_HeboMtn_N1029:0.0245220128):0.0023492373,Nsilvanus_GermanyCove_N1017:0.0071159702):0.0120743677):0.0037851294,(((((Ndilutus_GrassyCreek_N670:0.0000027508,Ndilutus_StarveRockCave_G3174:0.0025770884):0.0000023733,Ntennessensis_LittleStony_N645:0.0108417598):0.0154138625,Ntennessensis_Watauga_N1046:0.0000026174):0.0506184291,(Nholsingeri_BrumleyCrk_N916:0.0225668854,Nholsingeri_PondCave_N541:0.0016591114):0.0050535473):0.0050124510,Nmimus_NealsSink_N329:0.0239143107):0.0059249518):0.0159371804,(((Nbrimleyi_NewberryCr_N984:0.0279851800,Nbrimleyi_RumblingBald_N241:0.0139886181):0.0218304558,(((Ncanei_Egypt_N958:0.0134746743,Ncrosbyi_MtMitchell_N210:0.0065378197):0.0099413680,(Ncrosbyi_PricesCrk_N1143:0.0048662133,(Ngertschi_CedarCreek_N351:0.0085620116,Ngertschi_HickoryNutGap_N810:0.0197052124):0.0134817711):0.0015904574):0.0021906962,Ngertschi_FrenchBroad_N968:0.0032697399):0.0025378182):0.0076903420,((Ntempletoni_BaldMtns_N950:0.0000028654,Ntempletoni_ScronceCreekRd_N1223:0.0161797312):0.0037988576,Ntempletoni_ClarksCreek_N945:0.0075648512):0.3003674459):0.0202432765):0.0031961350):0.0292009219,((Nnasicus_CaneyFork_N171:0.0000027076,(Nnasicus_ConnosteeFalls_N696:0.0173362195,Nnasicus_CoweeTrain_N189:0.0409709375):0.0073380605):0.0074515269,Nsheari_Cohutta_N826:0.0229393241):0.0000025998):0.0409550631,Nmimus_Straleys_N625:0.0004077072);
(Nesticus_Japan_G2153:0.7334464762,((((Nesticus_nahaunus_Mexico_G2881:0.0836643523,(((((Nbarri_Bishop_N1072:0.0021673712,Nbarri_LostCoveCave_N0065:0.0047647408):0.0074949343,((((((Nbishopi_DryFalls_N150:0.0000010391,Nbishopi_StandingIndian_N131:0.0000010391):0.0044907770,Ncooperi_NantRiverGorge_N682:0.0145572257):0.0010259077,((Nbishopi_PoleCr_Chattooga_N885:0.0053103677,(Nstupkai_BlowholeWOS_N285:0.0074058977,Nstupkai_LittleRiver_N293:0.0093323134):0.0014671864):0.0000026135,Ncooperi_BeaverCrk_N1002:0.0112861577):0.0030035581):0.0039965303,((((Ncooperi_BrasstBald_N824:0.0106513703,Ncooperi_RockCrRoad_N1160:0.0075963042):0.0010615915,(Nfridelli_LittlePigeon_N262:0.0025473166,Njonesi_CaveSpringCave_N390:0.0132397081):0.0010256326):0.0000023607,Nreclusus_Newfound_N259:0.0077601799):0.0010718093,(Ngeorgia_Sittons_N073:0.0104262435,(Nlula_BeeRockCave_G2091:0.0021922054,Nlula_LulaFallsCave_G2084:0.0076881864):0.0065780062):0.0065423252):0.0028126857):0.0047621299,(Nreclusus_Noland_N1051:0.0177996159,Nreclusus_Smokemont_N1020:0.0112892850):0.0103463174):0.0029651787,Ncooperi_CheoahDam_N1122:0.0141908591):0.0015534798):0.0021253427,(((Ndellingeri_BullpenBridge_N109:0.0043062353,Ndellingeri_WhitewFalls_N887:0.0065202109):0.0055195075,(Nperlakyi_SChimneys_N1079:0.0000010391,Nperlakyi_SChimneys_N1080:0.0000010391):0.0098773305):0.0031808164,(Nsheari_BaldRiver_N1168:0.0032349785,(Nsheari_Cohutta_N826:0.0106426640,Nsheari_JoyceKilmer_N092:0.0142294747):0.0000021241):0.0163975927):0.0022378820):0.0010729956,(((((Nbarrowsi_Gregorys_N270:0.0124209389,Nbarrowsi_Tuckaleechee_N360:0.0137961377):0.1836843458,((Ncoylei_Apalachia_N1195:0.0000010391,Ncoylei_TiptonCreek_N837:0.0022103167):0.0000030218,Ncoylei_DinkinCove_N1118:0.0022495925):0.0183131166):0.0035485890,(Nlowderi_ChestnutBranch_N731:0.0064568080,Nlowderi_upperFiresCreek_N820:0.0058657437):0.0139481453):0.0019303745,((Ncherokee_BallhootScar_N193:0.0153657844,(Ncherokee_BalsamMtn_N891:0.0000029215,Ncherokee_SIndianCrk_N681:0.0125611447):0.0157099778):0.0078072582,((Nnasicus_CaneyFork_N171:0.0120225736,Nnasicus_ConnosteeFalls_N696:0.0111639706):0.0056100940,Nnasicus_CoweeTrain_N189:0.0105627697):0.0130145711):0.0010807676):0.0000023983,(((Ncarteri_English_N031:0.0107428292,Ncarteri_Pitchfork_N363:0.0124928507):0.0015937456,((Ncarteri_LaurelCave_nearTYPE_N0296:0.0042006959,Ncarteri_PilotMtn_G2185:0.0067676221):0.0026266978,Ncarteri_WeberCty_N1044:0.0080083114):0.0013509865):0.0040608851,(Nfurtivus_HugdenBranch_G3175:0.0000010391,Nfurtivus_RaccoonMtn_N1026:0.0000010391):0.0131989612):0.0055947329):0.0010471058):0.0010459079,((((((Nbarri_eyed_ClayCave_G2082:0.0019818663,Npaynei_Grindstaff_N646:0.0000024794):0.0017536472,(Npaynei_NorrisDamCave_N348:0.0023560647,Nroanensis_IngramBranch_N926:0.0012561225):0.0011759301):0.0175434918,(Nholsingeri_BrumleyCrk_N916:0.0071315589,Nholsingeri_PondCave_N541:0.0042953178):0.0056725627):0.0000023824,((Npaynei_UnakaMtns_N943:0.0169003903,Nroanensis_RoanHighBluff_N762:0.0121625778):0.0037241719,Nroanensis_N_CarversGap_N928:0.0077797591):0.0000020874):0.0000020882,((Ncarolinensis_Grandfather_N218:0.0081146737,(Ntennessensis_IndianCave_N052:0.0096553687,Ntennessensis_Watauga_N1046:0.0184259029):0.0107104562):0.0000028767,((Ndilutus_StarveRockCave_G3174:0.0119768523,Ntennessensis_LittleStony_N645:0.0042022291):0.0021240726,(Nmimus_NealsSink_N329:0.0096701966,Nmimus_Straleys_N625:0.0022798314):0.0097589063):0.0010469244):0.0010508133):0.0074051483,((((((Nbrimleyi_NewberryCr_N984:0.0133789731,(Ncrosbyi_MtMitchell_N210:0.0075907405,(Ncrosbyi_PricesCrk_N1143:0.0094962679,((Ngertschi_CedarCreek_N351:0.0036735789,Ngertschi_HickoryNutGap_N810:0.0046391425):0.0023877549,Ngertschi_FrenchBroad_N968:0.0058146168):0.0012386453):0.0023476882):0.0064462482):0.0065911649,(Nbrimleyi_RumblingBald_N241:0.0349150289,((Ntempletoni_BaldMtns_N950:0.0042862608,Ntempletoni_ScronceCreekRd_N1223:0.0014422838):0.0015107659,Ntempletoni_ClarksCreek_N945:0.0039530673):0.0065113038):0.0027199852):0.0045758484,Ncrosbyi_ShufordCrk_N1148:0.0134323689):0.0083942681,Nsilvanus_GermanyCove_N1017:0.0118068959):0.0103272036,Nsilvanus_HeboMtn_N1029:0.0132889142):0.0018117790,Nsilvanus_Elijay_N395:0.0252869305):0.0021698212):0.0000021235):0.0214831075):0.0015228812,Nstygius_RavenB_N1022:0.0568011354):0.0123606452,(Ncarteri_div__RainbowCave_G2089:0.0688025291,(Ncressleri_AndersonSpringCave_G2075:0.0000010391,Ncressleri_PigeonCave_G2077:0.0000010391):0.0242454360):0.0000021105):0.0084374164,(Npecki_HaskellSims_G3697:0.0055238298,(Npecki_HurricaneMazeCave_G2100:0.0157730631,Npecki_Monteagle_N062:0.0072061815):0.0047873857):0.0233790557):0.0082934514,Narcheri_Cheaha_N023:0.0311444340);
(Nesticus_Japan_G2153:0.1453346199,(((((((Nesticus_nahaunus_Mexico_G2881:0.0318711847,(Nstygius_ObeLee_N0656:0.0033910576,Nstygius_RavenB_N1022:0.0000010000):0.0091511154):0.0013124706,((((Narcheri_Cheaha_N023:0.0000020968,Narcheri_MillShoalCreek_N727:0.0000020073):0.0079453047,(Npecki_HaskellSims_G3697:0.0023104997,Npecki_Monteagle_N062:0.0053265030):0.0050272236):0.0025179729,(Ncressleri_AndersonSpringCave_G2075:0.0000021375,Ncressleri_PigeonCave_G2077:0.0000022556):0.0073414940):0.0011529986,Ncarteri_div__RainbowCave_G2089:0.0097705573):0.0022411174):0.0021402196,((((((Nbarri_Bishop_N1072:0.0022224790,Nbarri_LostCoveCave_N0065:0.0011157165):0.0055639960,(Ngeorgia_Sittons_N073:0.0046012277,(Nlula_BeeRockCave_G2091:0.0021060850,Nlula_LulaFallsCave_G2084:0.0000010000):0.0021007194):0.0021175766):0.0000010000,(((((((Nbishopi_DryFalls_N150:0.0034099008,(((Ncooperi_BeaverCrk_N1002:0.0013507190,(Nreclusus_Clingmans_N252:0.0000010000,(Nreclusus_Newfound_N259:0.0000010000,Nreclusus_Smokemont_N1020:0.0024431728):0.0000010000):0.0022342527):0.0000010000,Ncooperi_NantRiverGorge_N682:0.0013306853):0.0000020674,(Ncooperi_BrasstBald_N824:0.0000010000,Ncooperi_RockCrRoad_N1160:0.0023564097):0.0000020541):0.0011095174):0.0000022533,((Ncooperi_CheoahDam_N1122:0.0046343571,Nreclusus_Noland_N1051:0.0024481007):0.0000021266,Nstupkai_LittleRiver_N293:0.0000020649):0.0010665880):0.0000024267,((Ncarteri_English_N031:0.0042394363,Ncarteri_LaurelCave_nearTYPE_N0296:0.0022761196):0.0000028077,Ncarteri_PilotMtn_G2185:0.0053059007):0.0010493088):0.0010494393,Ncarteri_WeberCty_N1044:0.0031717171):0.0000020377,(Nbishopi_StandingIndian_N131:0.0000010000,(Nstupkai_BlowholeWOS_N285:0.0010588978,Nstupkai_Blowing_N356:0.0000024645):0.0010505126):0.0010516123):0.0010531563,Ncarteri_Pitchfork_N363:0.0086181677):0.0010530097,(((Ncoylei_Apalachia_N1195:0.0000010000,Ncoylei_DinkinCove_N1118:0.0000010000):0.0010518185,Ncoylei_TiptonCreek_N837:0.0000010000):0.0031833733,((((Ndellingeri_BullpenBridge_N109:0.0013120274,Ndellingeri_WhitewFalls_N887:0.0042221277):0.0000010000,Nfridelli_LittlePigeon_N262:0.0023858054):0.0000010000,(Njonesi_CaveSpringCave_N390:0.0031727894,(Nperlakyi_SChimneys_N1079:0.0000010000,Nperlakyi_SChimneys_N1080:0.0000010000):0.0024300936):0.0000021102):0.0031594473,(Nsheari_BaldRiver_N1168:0.0033376107,(Nsheari_Cohutta_N826:0.0024800095,Nsheari_JoyceKilmer_N092:0.0012041407):0.0021510756):0.0010498994):0.0000025536):0.0000010000):0.0000023821):0.0000020123,Nlowderi_upperFiresCreek_N820:0.0052864689):0.0010605043,(Nbarrowsi_Gregorys_N270:0.0000010000,Nbarrowsi_Tuckaleechee_N360:0.0015733063):0.0047719260):0.0031917914,(((((((Nbarri_eyed_ClayCave_G2082:0.0021073180,Npaynei_NorrisDamCave_N348:0.0000026364):0.0010522070,Npaynei_UnakaMtns_N943:0.0011369151):0.0000020156,(Nroanensis_N_CarversGap_N928:0.0000020183,Nroanensis_RoanHighBluff_N762:0.0023865203):0.0021068456):0.0010489475,(Npaynei_Grindstaff_N646:0.0015729181,Nroanensis_IngramBranch_N926:0.0033543397):0.0015929564):0.0000021550,(Ncarolinensis_Grandfather_N218:0.0000016822,Ncarolinensis_LinvilleCaverns_N227:0.0018961588):0.0010732437):0.0010487387,(((((Ndilutus_GrassyCreek_N670:0.0000010000,Ndilutus_StarveRockCave_G3174:0.0031585060):0.0000020610,Ntennessensis_LittleStony_N645:0.0000010000):0.0000010000,Nmimus_Straleys_N625:0.0024041438):0.0000010000,(Nmimus_NealsSink_N329:0.0000010000,(Ntennessensis_IndianCave_N052:0.0022904874,Ntennessensis_Watauga_N1046:0.0011467147):0.0022708140):0.0000010000):0.0000025380,(Nholsingeri_BrumleyCrk_N916:0.0021505968,Nholsingeri_PondCave_N541:0.0032020250):0.0021064406):0.0031637318):0.0000020385,((Ncherokee_BallhootScar_N193:0.0023235212,Ncherokee_BalsamMtn_N891:0.0010304300):0.0000173201,Ncherokee_SIndianCrk_N681:0.0000010000):0.0000021058):0.0010539908):0.0011332533):0.0011216070,((Nfurtivus_HugdenBranch_G3175:0.0000010000,Nfurtivus_RaccoonMtn_N1026:0.0000010000):0.0062239254,((Nsilvanus_Elijay_N395:0.0011169854,Nsilvanus_HeboMtn_N1029:0.0023055169):0.0011202667,Nsilvanus_GermanyCove_N1017:0.0031583210):0.0012297657):0.0010374435):0.0031477783,((((Nbrimleyi_NewberryCr_N984:0.0000010000,Ntempletoni_BaldMtns_N950:0.0021019806):0.0000023456,Ntempletoni_ClarksCreek_N945:0.0000010000):0.0000020275,Ntempletoni_ScronceCreekRd_N1223:0.0031572372):0.0042763705,((Ncanei_Egypt_N958:0.0022917471,(Ncrosbyi_MtMitchell_N210:0.0013182933,(Ncrosbyi_PricesCrk_N1143:0.0012112388,Ncrosbyi_ShufordCrk_N1148:0.0000010000):0.0000027202):0.0039610027):0.0000021816,((Ngertschi_CedarCreek_N351:0.0000010000,Ngertschi_HickoryNutGap_N810:0.0000010000):0.0000020231,Ngertschi_FrenchBroad_N968:0.0011218756):0.0010474438):0.0010188309):0.0041759108):0.0042707205,(Nnasicus_CaneyFork_N171:0.0011316983,Nnasicus_CoweeTrain_N189:0.0029536187):0.0035658454):0.0024310971,Nnasicus_ConnosteeFalls_N696:0.0000020342):0.0430730233,Nsilvestrii_Hellgate_N1108:0.0621775122);
(Nesticella_sp_GH1210:0.0105977694,Nesticus_Japan_G2153:0.0953537974,(Nsilvestrii_Hellgate_N1108:0.2326261644,(((((Narcheri_MillShoalCreek_N727:0.0161008957,Ncressleri_AndersonSpringCave_G2075:0.0206065787):0.0019227769,(Npecki_HaskellSims_G3697:0.0057297038,(Npecki_HurricaneMazeCave_G2100:0.0043903030,Npecki_Monteagle_N062:0.0089319624):0.0000010000):0.0246725980):0.0057157636,Ncarteri_div__RainbowCave_G2089:0.0411103515):0.0059600698,Nstygius_RavenB_N1022:0.0290194126):0.0038580410,(((((((Nbarri_Bishop_N1072:0.0019021427,Nbarri_LostCoveCave_N0065:0.0006310927):0.0128807384,(Nfurtivus_HugdenBranch_G3175:0.0006383675,Nfurtivus_RaccoonMtn_N1026:0.0006229404):0.0062720231):0.0000022024,((((((Nbishopi_DryFalls_N150:0.0015966635,((Ncooperi_BrasstBald_N824:0.0028110116,Nstupkai_LittleRiver_N293:0.0025943804):0.0012961076,(Nreclusus_Clingmans_N252:0.0000010000,Nreclusus_Noland_N1051:0.0000010000):0.0027021925):0.0011937204):0.0000021677,(Nstupkai_BlowholeWOS_N285:0.0059974191,Nstupkai_Blowing_N356:0.0088870411):0.0006434188):0.0006227742,Ncooperi_CheoahDam_N1122:0.0032880882):0.0000010000,Nreclusus_Smokemont_N1020:0.0028900736):0.0025971062,Nbishopi_StandingIndian_N131:0.0079957535):0.0025025287,((Nfridelli_LittlePigeon_N262:0.0034622117,(Nperlakyi_SChimneys_N1079:0.0000010000,Nperlakyi_SChimneys_N1080:0.0000010000):0.0053217027):0.0014989039,Njonesi_CaveSpringCave_N390:0.0071204045):0.0024984041):0.0032072506):0.0011939169,(Nlula_BeeRockCave_G2091:0.0000010000,Nlula_LulaFallsCave_G2084:0.0000010000):0.0146544984):0.0019545345,(Ncoylei_Apalachia_N1195:0.0031249956,Ncoylei_DinkinCove_N1118:0.0024915022):0.0104565613):0.0054743726,(Nbarrowsi_Gregorys_N270:0.0116956848,(Nlowderi_ChestnutBranch_N731:0.0020821489,Nlowderi_upperFiresCreek_N820:0.0043170447):0.0070117195):0.0049569966):0.0080267161,(((((Nbrimleyi_NewberryCr_N984:0.0166264221,(Nbrimleyi_RumblingBald_N241:0.0063893722,((Ntempletoni_BaldMtns_N950:0.0037102910,Ntempletoni_ClarksCreek_N945:0.0006144860):0.0000010000,Ntempletoni_ScronceCreekRd_N1223:0.0030766360):0.0018460030):0.0013409349):0.0042356513,((Ncrosbyi_MtMitchell_N210:0.0047064378,(Ncrosbyi_PricesCrk_N1143:0.0066880223,(Ngertschi_CedarCreek_N351:0.0034453811,(Ngertschi_FrenchBroad_N968:0.0047144079,Ngertschi_HickoryNutGap_N810:0.0039660236):0.0018281333):0.0031761785):0.0006678559):0.0003105592,Ncrosbyi_ShufordCrk_N1148:0.0087627566):0.0006128517):0.0018507090,(((((Ncarolinensis_Grandfather_N218:0.0000010000,Ncarolinensis_LinvilleCaverns_N227:0.0000010000):0.0093782734,(Nsilvanus_Elijay_N395:0.0119661559,Nsilvanus_HeboMtn_N1029:0.0031823868):0.0039749516):0.0012667424,Ncherokee_BalsamMtn_N891:0.0062548573):0.0018850271,Ncherokee_BallhootScar_N193:0.0151017804):0.0005784379,((((Ndilutus_GrassyCreek_N670:0.0000010000,Ndilutus_StarveRockCave_G3174:0.0000010000):0.0106224005,(((Npaynei_Grindstaff_N646:0.0024675882,(Npaynei_NorrisDamCave_N348:0.0044483357,Npaynei_UnakaMtns_N943:0.0018545626):0.0010245942):0.0000010000,Nroanensis_RoanHighBluff_N762:0.0018428171):0.0006142386,Nroanensis_IngramBranch_N926:0.0018960773):0.0023263215):0.0007698566,(Nholsingeri_PondCave_N541:0.0099701274,(Nmimus_NealsSink_N329:0.0083477662,Nmimus_Straleys_N625:0.0007173453):0.0024831672):0.0006345579):0.0000010000,Ntennessensis_IndianCave_N052:0.0089082964):0.0043363037):0.0024912677):0.0018272184,((Nnasicus_CaneyFork_N171:0.0045619126,Nnasicus_CoweeTrain_N189:0.0016515277):0.0062322055,Nnasicus_ConnosteeFalls_N696:0.0087402843):0.0131605007):0.0000022044,((((Ncarteri_LaurelCave_nearTYPE_N0296:0.0070300314,(Ncarteri_PilotMtn_G2185:0.0101670988,Ncarteri_WeberCty_N1044:0.0073049182):0.0011902378):0.0053308894,Ncarteri_Pitchfork_N363:0.0097396373):0.0013186935,(Ncooperi_RockCrRoad_N1160:0.0100197979,((Nsheari_BaldRiver_N1168:0.0019785205,Nsheari_Cohutta_N826:0.0058118921):0.0000010000,Nsheari_JoyceKilmer_N092:0.0018705318):0.0075394566):0.0025650054):0.0063991170,Ndellingeri_WhitewFalls_N887:0.0177084033):0.0040378047):0.0064126811):0.0048187190):0.0869640458):0.2173158208);
(Nesticella_sp_GH1210:0.0995551582,Nesticus_Japan_G2153:0.1783224112,(((((((Nesticus_nahaunus_Mexico_G2881:0.0951754616,Nsilvestrii_Hellgate_N1108:0.5579217319):0.0358727158,(((Nbarri_Bishop_N1072:0.0057611067,Nbarri_LostCoveCave_N0065:0.0051146258):0.0097059394,((((((((((Nbishopi_DryFalls_N150:0.0000031292,Nbishopi_PoleCr_Chattooga_N885:0.0000028108):0.0353227092,Nstupkai_BlowholeWOS_N285:0.0052569480):0.0152591547,Nreclusus_Clingmans_N252:0.0037388017):0.0045858720,Nreclusus_Noland_N1051:0.0051665456):0.0185471956,Ncooperi_RockCrRoad_N1160:0.0207179701):0.0529866870,(((Nbishopi_StandingIndian_N131:0.0081244053,(Nstupkai_Blowing_N356:0.0024923979,Nstupkai_LittleRiver_N293:0.0080513003):0.0036244747):0.0118626094,Ncooperi_BeaverCrk_N1002:0.0115124662):0.0083260543,((Ndellingeri_BullpenBridge_N109:0.0045127408,Ndellingeri_WhitewFalls_N887:0.0033529292):0.0267996687,(Nsheari_BaldRiver_N1168:0.0159452780,(Nsheari_Cohutta_N826:0.0186421590,Nsheari_JoyceKilmer_N092:0.0088232680):0.0011749171):0.0062254755):0.0005274676):0.0030928368):0.0022368170,(Ncooperi_BrasstBald_N824:0.0036391860,Ncooperi_NantRiverGorge_N682:0.0011553381):0.0097960802):0.0011573505,((Nfridelli_LittlePigeon_N262:0.0084422587,Njonesi_CaveSpringCave_N390:0.0068963326):0.0026334810,(Nperlakyi_SChimneys_N1079:0.0026670994,Nperlakyi_SChimneys_N1080:0.0014658005):0.0057144990):0.0013563546):0.0011621394,(Ncooperi_CheoahDam_N1122:0.0108081860,(Nreclusus_Newfound_N259:0.0076885949,Nreclusus_Smokemont_N1020:0.0093232872):0.0040428676):0.0054995799):0.0024500532,((((Ncarteri_English_N031:0.0233449950,Ncarteri_WeberCty_N1044:0.0173249088):0.0059255104,Ncarteri_LaurelCave_nearTYPE_N0296:0.0114036670):0.0023551425,(Ncarteri_PilotMtn_G2185:0.0308391097,Ncarteri_Pitchfork_N363:0.0260357307):0.0039095889):0.0024640223,(Ngeorgia_Sittons_N073:0.0074807048,Nlula_LulaFallsCave_G2084:0.0122159315):0.0072696389):0.0011849448):0.0017507372):0.0066692318,(Nfurtivus_HugdenBranch_G3175:0.0059722311,Nfurtivus_RaccoonMtn_N1026:0.0000023010):0.1392787148):0.0205471962):0.0032736679,((((Narcheri_Cheaha_N023:0.0000027342,Narcheri_MillShoalCreek_N727:0.0056854574):0.0452038993,((Npecki_HaskellSims_G3697:0.0095462104,Npecki_HurricaneMazeCave_G2100:0.0207052927):0.0021721485,Npecki_Monteagle_N062:0.0186381423):0.0383590065):0.0439933031,Ncarteri_div__RainbowCave_G2089:0.0730955314):0.0099534214,((Ncressleri_AndersonSpringCave_G2075:0.0000025004,Ncressleri_PigeonCave_G2077:0.0000026143):0.0387144086,(Nstygius_ObeLee_N0656:0.0037806412,Nstygius_RavenB_N1022:0.0000025288):0.0252536984):0.0079685522):0.0032989735):0.0170338814,((Nnasicus_CaneyFork_N171:0.0055608714,Nnasicus_CoweeTrain_N189:0.0192919161):0.0134031005,Nnasicus_ConnosteeFalls_N696:0.0088729492):0.0265128697):0.0044017729,(((Nbarrowsi_Gregorys_N270:0.0061440742,Nbarrowsi_Tuckaleechee_N360:0.0049741673):0.0163597879,(((Ncoylei_Apalachia_N1195:0.0051413055,Ncoylei_DinkinCove_N1118:0.0083381528):0.0036174852,Ncoylei_TiptonCreek_N837:0.0146154662):0.0171033875,(Nlowderi_ChestnutBranch_N731:0.0061010313,Nlowderi_upperFiresCreek_N820:0.0039296261):0.0182296502):0.0038246854):0.0109812730,Ncherokee_SIndianCrk_N681:0.0189001961):0.0091437978):0.0031100873,(((((Nbrimleyi_NewberryCr_N984:0.0029434919,Nbrimleyi_RumblingBald_N241:0.0055788937):0.0041810118,Ntempletoni_ScronceCreekRd_N1223:0.0043823556):0.0014344049,Ntempletoni_ClarksCreek_N945:0.0042492725):0.0108091160,(((Ncrosbyi_MtMitchell_N210:0.0021054324,Ncrosbyi_ShufordCrk_N1148:0.0043572524):0.0087475924,Ntempletoni_BaldMtns_N950:0.0150708526):0.0048102867,Ngertschi_HickoryNutGap_N810:0.0070948406):0.0047915331):0.0013841159,((Ncanei_Egypt_N958:0.0073215137,Ncrosbyi_PricesCrk_N1143:0.0028363600):0.0039336237,(Ngertschi_CedarCreek_N351:0.0029084250,Ngertschi_FrenchBroad_N968:0.0068210760):0.0068250840):0.0142881835):0.0053125140):0.0024679500,((((((((((Nbarri_eyed_ClayCave_G2082:0.0177406782,Nroanensis_IngramBranch_N926:0.0012694498):0.0036525493,((Npaynei_Grindstaff_N646:0.0034984764,Npaynei_NorrisDamCave_N348:0.0061664771):0.0061749203,Nroanensis_RoanHighBluff_N762:0.0036164612):0.0025191230):0.0016092341,(Npaynei_UnakaMtns_N943:0.0077612812,Nroanensis_N_CarversGap_N928:0.0074395606):0.0028090928):0.0055313662,Ncarolinensis_LinvilleCaverns_N227:0.0125275415):0.0000023673,((Ndilutus_GrassyCreek_N670:0.0000026952,Ndilutus_StarveRockCave_G3174:0.0000023696):0.0036244911,((Ntennessensis_IndianCave_N052:0.0035948917,Ntennessensis_Watauga_N1046:0.0036007474):0.0000025099,Ntennessensis_LittleStony_N645:0.0000026063):0.0252926406):0.0111128233):0.0000022416,Ncarolinensis_Grandfather_N218:0.0127294591):0.0036352845,(Ncherokee_BallhootScar_N193:0.0159523627,(Ncherokee_BalsamMtn_N891:0.0091528896,(Nholsingeri_BrumleyCrk_N916:0.0014524268,Nholsingeri_PondCave_N541:0.0035226600):0.0088016527):0.0074253811):0.0000028171):0.0012476571,(Nsilvanus_GermanyCove_N1017:0.0028596467,Nsilvanus_HeboMtn_N1029:0.0076341998):0.0057627054):0.0000024551,(Nmimus_NealsSink_N329:0.0061480234,Nmimus_Straleys_N625:0.0067578299):0.0093971433):0.0000028274,Nsilvanus_Elijay_N395:0.0208999540):0.0064244943):0.5724622505);
(Nesticella_sp_GH1210:0.0550694437,Nesticus_Japan_G2153:0.0347061633,(Nsilvestrii_Hellgate_N1108:0.4290044899,(((((((Narcheri_Cheaha_N023:0.0052490363,Narcheri_MillShoalCreek_N727:0.0055155177):0.0347771349,((Npecki_HaskellSims_G3697:0.0083993456,Npecki_HurricaneMazeCave_G2100:0.0080989072):0.0080226282,Npecki_Monteagle_N062:0.0060213651):0.0100564620):0.0076095238,(Ncressleri_AndersonSpringCave_G2075:0.0000012503,Ncressleri_PigeonCave_G2077:0.0000012503):0.0232138265):0.0058086513,Ncarteri_div__RainbowCave_G2089:0.0454210729):0.0021459238,(Nstygius_ObeLee_N0656:0.0016710368,Nstygius_RavenB_N1022:0.0033705813):0.0327387932):0.0069296980,(((((((Nbarri_Bishop_N1072:0.0024809527,Nbarri_LostCoveCave_N0065:0.0024447385):0.0128638413,((((((Ncarteri_English_N031:0.0081577955,Ncarteri_LaurelCave_nearTYPE_N0296:0.0135049085):0.0010738291,Ncarteri_WeberCty_N1044:0.0076420573):0.0064068358,Ncarteri_Pitchfork_N363:0.0160137804):0.0007509187,Ncarteri_PilotMtn_G2185:0.0197719212):0.0007259536,(Ndellingeri_BullpenBridge_N109:0.0074440792,Ndellingeri_WhitewFalls_N887:0.0010761903):0.0134288177):0.0015025778,(((Nfridelli_LittlePigeon_N262:0.0053675247,Njonesi_CaveSpringCave_N390:0.0075339306):0.0007208604,(Nperlakyi_SChimneys_N1079:0.0000012503,Nperlakyi_SChimneys_N1080:0.0080204566):0.0064082763):0.0021841153,(Nlula_BeeRockCave_G2091:0.0007679711,Nlula_LulaFallsCave_G2084:0.0041708346):0.0110046386):0.0015236902):0.0000012502):0.0014808972,(((Nbarrowsi_Gregorys_N270:0.0035042311,Nbarrowsi_Tuckaleechee_N360:0.0014292336):0.0097890390,Ngeorgia_Sittons_N073:0.0274126138):0.0017711285,((Nbishopi_DryFalls_N150:0.0028491651,(((((((Nbishopi_PoleCr_Chattooga_N885:0.0050103650,((Nbishopi_StandingIndian_N131:0.0064499584,Nstupkai_BlowholeWOS_N285:0.0030542865):0.0015635273,Nstupkai_LittleRiver_N293:0.0081681853):0.0000026457):0.0034441056,Ncooperi_RockCrRoad_N1160:0.0096878479):0.0016962652,(Nreclusus_Smokemont_N1020:0.0176935133,Nstupkai_Blowing_N356:0.0075441094):0.0027690549):0.0000033356,((Ncooperi_BeaverCrk_N1002:0.0000012503,(Ncooperi_BrasstBald_N824:0.0009804364,Ncooperi_NantRiverGorge_N682:0.0009269106):0.0013530305):0.0054211625,Nreclusus_Newfound_N259:0.0039862564):0.0026043868):0.0007843347,Ncooperi_CheoahDam_N1122:0.0100066872):0.0008864019,Nreclusus_Noland_N1051:0.0016602475):0.0008210913,Nreclusus_Clingmans_N252:0.0059216448):0.0016902054):0.0032232577,(((Ncoylei_Apalachia_N1195:0.0011900302,Ncoylei_DinkinCove_N1118:0.0021964495):0.0036854013,Ncoylei_TiptonCreek_N837:0.0099962637):0.0086470722,(Nsheari_BaldRiver_N1168:0.0095501791,(Nsheari_Cohutta_N826:0.0034164737,Nsheari_JoyceKilmer_N092:0.0055316767):0.0021303232):0.0328247583):0.0006942900):0.0000200747):0.0000024940):0.0007565854,(Nfurtivus_HugdenBranch_G3175:0.0007686289,Nfurtivus_RaccoonMtn_N1026:0.0008586705):0.0144341548):0.0022039228,(Nlowderi_ChestnutBranch_N731:0.0045534724,Nlowderi_upperFiresCreek_N820:0.0022462474):0.0107173911):0.0080653811,(((((((((Nbarri_eyed_ClayCave_G2082:0.0007400822,Npaynei_NorrisDamCave_N348:0.0014805915):0.0000029017,((Npaynei_Grindstaff_N646:0.0023456830,Nroanensis_IngramBranch_N926:0.0015816857):0.0000027765,Npaynei_UnakaMtns_N943:0.0037169621):0.0007394359):0.0020825326,Nroanensis_RoanHighBluff_N762:0.0037182578):0.0039404418,Ncherokee_SIndianCrk_N681:0.0066831971):0.0000025170,(((Ndilutus_GrassyCreek_N670:0.0000012503,Ndilutus_StarveRockCave_G3174:0.0000012503):0.0044564336,Ntennessensis_Watauga_N1046:0.0029661260):0.0000029438,Ntennessensis_IndianCave_N052:0.0053157365):0.0037034156):0.0007377152,(Ncarolinensis_Grandfather_N218:0.0026006804,Ncarolinensis_LinvilleCaverns_N227:0.0054975346):0.0026054580):0.0014927244,Ncherokee_BalsamMtn_N891:0.0052343641):0.0007299364,Ncherokee_BallhootScar_N193:0.0090930673):0.0007452432,(((Nholsingeri_BrumleyCrk_N916:0.0040884107,Nholsingeri_PondCave_N541:0.0054788532):0.0054836002,((Nmimus_NealsSink_N329:0.0046689524,Nmimus_Straleys_N625:0.0036666524):0.0045765559,(Nsilvanus_GermanyCove_N1017:0.0045103246,Nsilvanus_HeboMtn_N1029:0.0071066515):0.0007268763):0.0007190427):0.0000031342,Nsilvanus_Elijay_N395:0.0074061223):0.0022162070):0.0039547585):0.0007566334,((((Nbrimleyi_NewberryCr_N984:0.0010520845,Nbrimleyi_RumblingBald_N241:0.0047580298):0.0016358437,(Ntempletoni_BaldMtns_N950:0.0108480489,(Ntempletoni_ClarksCreek_N945:0.0041052520,Ntempletoni_ScronceCreekRd_N1223:0.0117574903):0.0032644029):0.0023290941):0.0050504327,(Ncanei_Egypt_N958:0.0028721312,(((Ncrosbyi_MtMitchell_N210:0.0019822096,Ncrosbyi_ShufordCrk_N1148:0.0170783585):0.0020034378,Ncrosbyi_PricesCrk_N1143:0.0016032160):0.0000025995,(Ngertschi_CedarCreek_N351:0.0045357182,(Ngertschi_FrenchBroad_N968:0.0033073408,Ngertschi_HickoryNutGap_N810:0.0027562633):0.0028252828):0.0006714904):0.0008733222):0.0074950422):0.0012180916,(Nnasicus_CaneyFork_N171:0.0070182727,Nnasicus_ConnosteeFalls_N696:0.0057209580):0.0143612281):0.0048237132):0.0052223632):0.0206320562,Nesticus_nahaunus_Mexico_G2881:0.0573108480):0.0338853310):0.1800368149);
(Nesticus_Japan_G2153:0.2802094181,((((((Nesticus_nahaunus_Mexico_G2881:0.0562812680,(((((Narcheri_Cheaha_N023:0.0040492334,Narcheri_MillShoalCreek_N727:0.0049026658):0.0203583892,(Npecki_HaskellSims_G3697:0.0209095166,(Npecki_HurricaneMazeCave_G2100:0.0143499576,Npecki_Monteagle_N062:0.0101979403):0.0020174661):0.0077915766):0.0035403179,Ncarteri_div__RainbowCave_G2089:0.0339508367):0.0012259148,Ncressleri_PigeonCave_G2077:0.0331305660):0.0019663070,Nstygius_RavenB_N1022:0.0192902209):0.0087781742):0.0037252077,((Ncoylei_Apalachia_N1195:0.0006706561,Ncoylei_TiptonCreek_N837:0.0007559800):0.0012929281,Ncoylei_DinkinCove_N1118:0.0061902254):0.0142572172):0.0024666177,((Nbarrowsi_Gregorys_N270:0.0007448999,Nbarrowsi_Tuckaleechee_N360:0.0032538661):0.0090204962,(Nlowderi_ChestnutBranch_N731:0.0013051536,Nlowderi_upperFiresCreek_N820:0.0016130272):0.0150998371):0.0006941221):0.0014471721,((Nbarri_LostCoveCave_N0065:0.0135468495,(Nfurtivus_HugdenBranch_G3175:0.0160862801,Nfurtivus_RaccoonMtn_N1026:0.0012362948):0.0157092896):0.0023038255,(Nsheari_BaldRiver_N1168:0.0037288017,Nsheari_Cohutta_N826:0.0188720163):0.0175918714):0.0033128982):0.0011187532,(((((Nbrimleyi_NewberryCr_N984:0.0068532630,(Ntempletoni_ClarksCreek_N945:0.0043911996,Ntempletoni_ScronceCreekRd_N1223:0.0013382739):0.0058357221):0.0006920652,Ntempletoni_BaldMtns_N950:0.0267332318):0.0016152242,Nbrimleyi_RumblingBald_N241:0.0057650268):0.0046284239,((Ncanei_Egypt_N958:0.0052881800,(Ngertschi_FrenchBroad_N968:0.0013647654,Ngertschi_HickoryNutGap_N810:0.0000010035):0.0015344227):0.0076233226,(Ncrosbyi_PricesCrk_N1143:0.0094762178,Ncrosbyi_ShufordCrk_N1148:0.0006677661):0.0098025302):0.0025212647):0.0054992934,((Nnasicus_CaneyFork_N171:0.0033841512,Nnasicus_CoweeTrain_N189:0.0041963362):0.0025185503,Nnasicus_ConnosteeFalls_N696:0.0039553882):0.0098635166):0.0022788959):0.0009968439,(((((((Nbarri_eyed_ClayCave_G2082:0.0000024416,(Npaynei_Grindstaff_N646:0.0007699952,Npaynei_NorrisDamCave_N348:0.0198792648):0.0000025456):0.0015764786,Nroanensis_RoanHighBluff_N762:0.0034126469):0.0033894370,(Npaynei_UnakaMtns_N943:0.0054711299,Nroanensis_IngramBranch_N926:0.0014420071):0.0006861440):0.0000025623,Nroanensis_N_CarversGap_N928:0.0022400454):0.0016848185,(Nsilvanus_Elijay_N395:0.0030379893,Nsilvanus_HeboMtn_N1029:0.0022905911):0.0037828861):0.0016829772,(((Ncarolinensis_Grandfather_N218:0.0066700190,(((Ncarolinensis_LinvilleCaverns_N227:0.0078350391,Nmimus_NealsSink_N329:0.0042264267):0.0000027219,Nmimus_Straleys_N625:0.0042378977):0.0007940358,Nholsingeri_PondCave_N541:0.0048016583):0.0020087511):0.0006880286,(Ndilutus_StarveRockCave_G3174:0.0048924359,((Ntennessensis_IndianCave_N052:0.0019751104,Ntennessensis_LittleStony_N645:0.0037322049):0.0029267364,Ntennessensis_Watauga_N1046:0.0029694111):0.0008583434):0.0022089284):0.0020169312,(Ncherokee_BallhootScar_N193:0.0029197698,(Ncherokee_BalsamMtn_N891:0.0033546347,Ncherokee_SIndianCrk_N681:0.0026212546):0.0000080373):0.0000022791):0.0013426845):0.0013455528,((((((((((((Nbishopi_DryFalls_N150:0.0028871665,Nbishopi_PoleCr_Chattooga_N885:0.0014167352):0.0000023514,Nstupkai_BlowholeWOS_N285:0.0032338987):0.0000010036,Nbishopi_StandingIndian_N131:0.0000010035):0.0027605685,Nstupkai_LittleRiver_N293:0.0127957711):0.0007191787,Ncooperi_RockCrRoad_N1160:0.0052907153):0.0023192494,Ncooperi_CheoahDam_N1122:0.0065525046):0.0007605078,Nreclusus_Clingmans_N252:0.0261002452):0.0000027271,(Ncooperi_BeaverCrk_N1002:0.0051390942,(Ncooperi_BrasstBald_N824:0.0023772168,(Nreclusus_Newfound_N259:0.0013773998,Nreclusus_Smokemont_N1020:0.0067673662):0.0000025718):0.0006703392):0.0006636095):0.0000029526,Nreclusus_Noland_N1051:0.0047527726):0.0009999688,Nstupkai_Blowing_N356:0.0027990586):0.0010111802,(((Ndellingeri_WhitewFalls_N887:0.0107251642,Nfridelli_LittlePigeon_N262:0.0091591342):0.0019160575,Njonesi_CaveSpringCave_N390:0.0035403602):0.0000021260,(Nperlakyi_SChimneys_N1079:0.0007406934,Nperlakyi_SChimneys_N1080:0.0020198884):0.0020058348):0.0013383156):0.0000025620,(((Ncarteri_English_N031:0.0083125756,(Ncarteri_LaurelCave_nearTYPE_N0296:0.0053181239,Ncarteri_PilotMtn_G2185:0.0056986268):0.0016661169):0.0033610148,(Ngeorgia_Sittons_N073:0.0086931050,(Nlula_BeeRockCave_G2091:0.0046791711,Nlula_LulaFallsCave_G2084:0.0042266082):0.0118875438):0.0014914537):0.0000021046,(Ncarteri_Pitchfork_N363:0.0225602611,Ncarteri_WeberCty_N1044:0.0083876473):0.0005381161):0.0013245439):0.0033652492):0.0048635277):0.0599994812,Nsilvestrii_Hellgate_N1108:0.2338614355);
(Nesticella_sp_GH1210:0.0371041634,Nesticus_Japan_G2153:0.0189359323,((((((((((Nesticus_nahaunus_Mexico_G2881:0.0480942779,(Ncressleri_AndersonSpringCave_G2075:0.0000010000,Ncressleri_PigeonCave_G2077:0.0000010000):0.0191999229):0.0029147007,(((Narcheri_Cheaha_N023:0.0020612628,Narcheri_MillShoalCreek_N727:0.0019472624):0.0086312531,((Npecki_HaskellSims_G3697:0.0055589120,Npecki_HurricaneMazeCave_G2100:0.0000010000):0.0006464637,Npecki_Monteagle_N062:0.0067924038):0.0108171708):0.0065068959,Ncarteri_div__RainbowCave_G2089:0.0310767801):0.0035552188):0.0006143579,(Nstygius_ObeLee_N0656:0.0026324345,Nstygius_RavenB_N1022:0.0014818928):0.0110990932):0.0032829825,(((Nbarri_Bishop_N1072:0.0019984946,Nbarri_LostCoveCave_N0065:0.0026563650):0.0047943858,(((Nbarrowsi_Gregorys_N270:0.0010029069,Nbarrowsi_Tuckaleechee_N360:0.0009253508):0.0044648616,(Nfurtivus_HugdenBranch_G3175:0.0014159734,Nfurtivus_RaccoonMtn_N1026:0.0025007829):0.0068712481):0.0016537198,(((((((((((Nbishopi_DryFalls_N150:0.0015393957,Nbishopi_StandingIndian_N131:0.0015688893):0.0015896877,Ncarteri_WeberCty_N1044:0.0020349418):0.0007805590,(Ncarteri_LaurelCave_nearTYPE_N0296:0.0064185952,Ncarteri_Pitchfork_N363:0.0123937753):0.0011640741):0.0000022504,(Ncarteri_PilotMtn_G2185:0.0026857472,(Nlula_BeeRockCave_G2091:0.0013096044,Nlula_LulaFallsCave_G2084:0.0028299308):0.0071457211):0.0013019102):0.0006520053,Ncarteri_English_N031:0.0034479950):0.0000010837,(Ndellingeri_BullpenBridge_N109:0.0016169828,Ndellingeri_WhitewFalls_N887:0.0014390857):0.0056542892):0.0000020604,((((Ncooperi_BeaverCrk_N1002:0.0061994740,Nstupkai_LittleRiver_N293:0.0009791777):0.0009828202,Njonesi_CaveSpringCave_N390:0.0021622727):0.0000022572,((Ncooperi_BrasstBald_N824:0.0007400861,Ncooperi_RockCrRoad_N1160:0.0021470284):0.0006783696,Nfridelli_LittlePigeon_N262:0.0056870558):0.0000021899):0.0000022347,(Nperlakyi_SChimneys_N1079:0.0022641480,Nperlakyi_SChimneys_N1080:0.0006499238):0.0033156044):0.0006528566):0.0000022787,((Ncooperi_CheoahDam_N1122:0.0066453649,(Ncooperi_NantRiverGorge_N682:0.0040413316,Nstupkai_Blowing_N356:0.0026175948):0.0000025679):0.0013097193,Nstupkai_BlowholeWOS_N285:0.0000010000):0.0000010468):0.0015353446,(Ncarolinensis_LinvilleCaverns_N227:0.0000021810,(Nreclusus_Clingmans_N252:0.0000010000,Nreclusus_Newfound_N259:0.0048124031):0.0005229396):0.0000016093):0.0012060369,Nreclusus_Noland_N1051:0.0040709417):0.0009789067,(Nsheari_BaldRiver_N1168:0.0028322651,(Nsheari_Cohutta_N826:0.0026354007,Nsheari_JoyceKilmer_N092:0.0000010000):0.0016812652):0.0031802438):0.0000023060):0.0019644897):0.0007373862,((Ncoylei_Apalachia_N1195:0.0019966329,(Ncoylei_DinkinCove_N1118:0.0000010000,Ncoylei_TiptonCreek_N837:0.0013178710):0.0000026912):0.0096144587,(Nlowderi_ChestnutBranch_N731:0.0019567722,Nlowderi_upperFiresCreek_N820:0.0026728852):0.0092986083):0.0019290305):0.0017733647):0.0013242439,(Nsilvestrii_Hellgate_N1108:0.2676538552,((((((((Nbarri_eyed_ClayCave_G2082:0.0000010000,Npaynei_NorrisDamCave_N348:0.0000010000):0.0009439162,Npaynei_Grindstaff_N646:0.0007967318):0.0018874288,Nroanensis_IngramBranch_N926:0.0007464332):0.0007069527,Npaynei_UnakaMtns_N943:0.0039574229):0.0000010000,Nroanensis_N_CarversGap_N928:0.0019827270):0.0000023404,Nroanensis_RoanHighBluff_N762:0.0032267148):0.0053266321,((Nsilvanus_Elijay_N395:0.0048544332,Nsilvanus_GermanyCove_N1017:0.0008263449):0.0048496819,Nsilvanus_HeboMtn_N1029:0.0062759082):0.0009775344):0.0012855206,((Ncarolinensis_Grandfather_N218:0.0074590483,((((Ndilutus_GrassyCreek_N670:0.0000010000,Ndilutus_StarveRockCave_G3174:0.0000010000):0.0006557012,((Ntennessensis_IndianCave_N052:0.0032601825,Ntennessensis_LittleStony_N645:0.0012695761):0.0023331321,Ntennessensis_Watauga_N1046:0.0013171275):0.0000022746):0.0026328567,(Nmimus_NealsSink_N329:0.0021368927,Nmimus_Straleys_N625:0.0013131530):0.0013153005):0.0000026399,(Nholsingeri_BrumleyCrk_N916:0.0026250106,Nholsingeri_PondCave_N541:0.0000021073):0.0026225305):0.0004694196):0.0001848421,(Ncherokee_BallhootScar_N193:0.0046266125,Ncherokee_BalsamMtn_N891:0.0026629541):0.0000026995):0.0053060279):0.0015335006):0.0004431732):0.0030573017,(((Nbrimleyi_NewberryCr_N984:0.0093808366,((Ntempletoni_BaldMtns_N950:0.0053135145,Ntempletoni_ScronceCreekRd_N1223:0.0000010000):0.0000010000,Ntempletoni_ClarksCreek_N945:0.0021010454):0.0006642154):0.0006483580,Nbrimleyi_RumblingBald_N241:0.0013730563):0.0028890297,(((Ncanei_Egypt_N958:0.0007320677,(Ngertschi_CedarCreek_N351:0.0000010000,Ngertschi_FrenchBroad_N968:0.0000010000):0.0000011096):0.0000020291,Ngertschi_HickoryNutGap_N810:0.0007962283):0.0006567944,((Ncrosbyi_MtMitchell_N210:0.0007355163,Ncrosbyi_ShufordCrk_N1148:0.0032230657):0.0000022411,Ncrosbyi_PricesCrk_N1143:0.0026511286):0.0000021494):0.0024063041):0.0013086637):0.0014143747,Ncherokee_SIndianCrk_N681:0.0016684988):0.0039623399,Nnasicus_ConnosteeFalls_N696:0.0023598032):0.0018844537,Nnasicus_CoweeTrain_N189:0.0036041491):0.0044799833,Nnasicus_CaneyFork_N171:0.0000021242):0.1990210931);
(Nesticella_sp_GH1210:0.0392226501,((Nesticus_nahaunus_Mexico_G2881:0.0162318604,((((Narcheri_Cheaha_N023:0.0111339704,((Npecki_HaskellSims_G3697:0.0014251975,Npecki_Monteagle_N062:0.0000010000):0.0000021563,Npecki_HurricaneMazeCave_G2100:0.0028539801):0.0042988900):0.0028771015,(Ncressleri_AndersonSpringCave_G2075:0.0016073583,Ncressleri_PigeonCave_G2077:0.0000010000):0.0114628084):0.0014227793,(Nstygius_ObeLee_N0656:0.0042892705,Nstygius_RavenB_N1022:0.0072302580):0.0014128906):0.0000024046,(((((((((((((((Nbarri_Bishop_N1072:0.0014575270,Nbarri_LostCoveCave_N0065:0.0000023301):0.0028521514,(Nlula_BeeRockCave_G2091:0.0000010000,Nlula_LulaFallsCave_G2084:0.0029342938):0.0014241690):0.0000010000,(Ncarteri_PilotMtn_G2185:0.0045487186,Ngeorgia_Sittons_N073:0.0031750016):0.0000010000):0.0000023939,((Ncarteri_English_N031:0.0065222659,Ncarteri_Pitchfork_N363:0.0033135268):0.0000023327,(Ncarteri_LaurelCave_nearTYPE_N0296:0.0000021293,Ncarteri_WeberCty_N1044:0.0059648391):0.0014836523):0.0000010000):0.0014250630,((((Nbarrowsi_Gregorys_N270:0.0014185811,Nbarrowsi_Tuckaleechee_N360:0.0000010000):0.0014245864,(Nlowderi_ChestnutBranch_N731:0.0016545226,Nlowderi_upperFiresCreek_N820:0.0000010000):0.0015398761):0.0042847273,(Ncanei_Egypt_N958:0.0000010000,Ncarolinensis_Grandfather_N218:0.0000020010):0.0028624145):0.0000028164,((Nbrimleyi_NewberryCr_N984:0.0000010000,((Ntempletoni_BaldMtns_N950:0.0028824015,Ntempletoni_ClarksCreek_N945:0.0014208708):0.0000010000,Ntempletoni_ScronceCreekRd_N1223:0.0014208586):0.0000010000):0.0000010000,Nbrimleyi_RumblingBald_N241:0.0014208691):0.0028590844):0.0000010000):0.0000022212,((((((Nbishopi_DryFalls_N150:0.0000010000,((Nbishopi_PoleCr_Chattooga_N885:0.0000010000,Nreclusus_Noland_N1051:0.0000010000):0.0000010000,Nstupkai_Blowing_N356:0.0000010000):0.0000010000):0.0000010000,Nbishopi_StandingIndian_N131:0.0014519317):0.0000010000,Nreclusus_Newfound_N259:0.0000010000):0.0014223845,((Ncooperi_BrasstBald_N824:0.0015005236,Ncooperi_NantRiverGorge_N682:0.0000010000):0.0000010000,(((Nfridelli_LittlePigeon_N262:0.0029801892,Njonesi_CaveSpringCave_N390:0.0000010000):0.0000026155,Nperlakyi_SChimneys_N1079:0.0000010000):0.0000010000,Nperlakyi_SChimneys_N1080:0.0000010000):0.0028548609):0.0000024206):0.0000010000,Ncooperi_RockCrRoad_N1160:0.0057483935):0.0000023918,(((Ncooperi_CheoahDam_N1122:0.0022727636,Nstupkai_LittleRiver_N293:0.0014529582):0.0000015330,Nreclusus_Clingmans_N252:0.0000010000):0.0000010000,((Ndellingeri_BullpenBridge_N109:0.0000010000,Ndellingeri_WhitewFalls_N887:0.0000010000):0.0028499942,Nreclusus_Smokemont_N1020:0.0000010000):0.0000010000):0.0000024133):0.0014219095):0.0000010000,((Ncherokee_SIndianCrk_N681:0.0000020862,(Ncooperi_BeaverCrk_N1002:0.0000010000,((Ncoylei_Apalachia_N1195:0.0000010000,Ncoylei_TiptonCreek_N837:0.0000010000):0.0000020498,Ncoylei_DinkinCove_N1118:0.0014198323):0.0000010000):0.0042944652):0.0000020375,((Ndilutus_GrassyCreek_N670:0.0000022363,Ndilutus_StarveRockCave_G3174:0.0000025981):0.0064369226,(Nfurtivus_HugdenBranch_G3175:0.0021704847,Nfurtivus_RaccoonMtn_N1026:0.0000010000):0.0065867668):0.0000023943):0.0000023921):0.0014177999,Npaynei_NorrisDamCave_N348:0.0000010000):0.0000020359,Nstupkai_BlowholeWOS_N285:0.0000010000):0.0000018174,(Nmimus_NealsSink_N329:0.0014974937,Nmimus_Straleys_N625:0.0000010000):0.0014227033):0.0000028417,(Ncarteri_div__RainbowCave_G2089:0.0115348282,(Ncherokee_BallhootScar_N193:0.0016144692,(Nsheari_BaldRiver_N1168:0.0030908018,(Nsheari_Cohutta_N826:0.0041537973,Nsheari_JoyceKilmer_N092:0.0031258803):0.0000020960):0.0031001211):0.0014222693):0.0000023906):0.0000020850,Nroanensis_N_CarversGap_N928:0.0000010000):0.0000010000,(((((((Ncrosbyi_MtMitchell_N210:0.0019153688,Ncrosbyi_PricesCrk_N1143:0.0000010000):0.0014237492,Ngertschi_CedarCreek_N351:0.0039999774):0.0000010000,Ngertschi_FrenchBroad_N968:0.0000020629):0.0000010000,Ngertschi_HickoryNutGap_N810:0.0000010000):0.0000023945,Ncrosbyi_ShufordCrk_N1148:0.0000010000):0.0028408667,(Nholsingeri_BrumleyCrk_N916:0.0016206072,Nholsingeri_PondCave_N541:0.0000025357):0.0028453688):0.0000022960,(((Nnasicus_CaneyFork_N171:0.0062665003,Nnasicus_CoweeTrain_N189:0.0014146338):0.0014432777,Nnasicus_ConnosteeFalls_N696:0.0022769425):0.0014231802,Nroanensis_RoanHighBluff_N762:0.0014212380):0.0000010000):0.0000023370):0.0000023895,(((Nbarri_eyed_ClayCave_G2082:0.0000010000,((Ncherokee_BalsamMtn_N891:0.0000010000,Npaynei_Grindstaff_N646:0.0014233692):0.0000013124,Nroanensis_IngramBranch_N926:0.0000010000):0.0000010000):0.0000010000,Npaynei_UnakaMtns_N943:0.0036243492):0.0014211816,((Ntennessensis_IndianCave_N052:0.0000010000,Ntennessensis_Watauga_N1046:0.0000010000):0.0000010000,Ntennessensis_LittleStony_N645:0.0000010000):0.0014207231):0.0000010000):0.0000023885,(Nsilvanus_Elijay_N395:0.0014444619,(Nsilvanus_GermanyCove_N1017:0.0030114815,Nsilvanus_HeboMtn_N1029:0.0007071265):0.0007933205):0.0072433255):0.0014208134):0.0100443852):0.0272992389,Nsilvestrii_Hellgate_N1108:0.0466620435):0.0540976830,Nesticus_Japan_G2153:0.0344289255);
(Nesticella_sp_GH1210:0.1408221453,Nesticus_Japan_G2153:0.0933714956,((Nesticus_nahaunus_Mexico_G2881:0.2076653890,(((((Narcheri_Cheaha_N023:0.0399041388,Narcheri_MillShoalCreek_N727:0.0043032365):0.0957384070,(Npecki_HaskellSims_G3697:0.0404410731,(Npecki_HurricaneMazeCave_G2100:0.0260411387,Npecki_Monteagle_N062:0.0118942731):0.0082400265):0.0300893302):0.0356330393,((Nbarrowsi_Gregorys_N270:0.0247148661,Nbarrowsi_Tuckaleechee_N360:0.0090738744):0.0371679183,(Nlowderi_ChestnutBranch_N731:0.0232980337,Nlowderi_upperFiresCreek_N820:0.0151734658):0.0912475080):0.0247372007):0.0088685337,Ncarteri_div__RainbowCave_G2089:0.1152726452):0.0067223647,(((((((((((Nbarri_Bishop_N1072:0.0019553858,Nbarri_LostCoveCave_N0065:0.0038812398):0.0112291822,Nfurtivus_RaccoonMtn_N1026:0.0801712588):0.0100535969,((((Ncarteri_English_N031:0.0182344647,Ncarteri_PilotMtn_G2185:0.0120382415):0.0021722789,Ncarteri_WeberCty_N1044:0.0152770512):0.0038789990,Ncarteri_LaurelCave_nearTYPE_N0296:0.0200013932):0.0010035135,Ncarteri_Pitchfork_N363:0.0226644638):0.0098469853):0.0051281964,((Ncherokee_BallhootScar_N193:0.0131130754,Ncherokee_BalsamMtn_N891:0.0178031709):0.0068489776,((((Ncooperi_CheoahDam_N1122:0.0084944917,(Nperlakyi_SChimneys_N1079:0.0000022027,Nperlakyi_SChimneys_N1080:0.0204897212):0.3900975145):0.0078510707,Nreclusus_Smokemont_N1020:0.0059263918):0.0059165724,Ncooperi_RockCrRoad_N1160:0.0204447546):0.0017213388,Nsilvanus_HeboMtn_N1029:0.0407381706):0.0020216392):0.0020399697):0.0019522430,Ncarolinensis_Grandfather_N218:0.0120334047):0.0077301781,(((Nbarri_eyed_ClayCave_G2082:0.0085648780,(Ncherokee_SIndianCrk_N681:0.0164777694,((Ntennessensis_IndianCave_N052:0.0129720659,Ntennessensis_LittleStony_N645:0.0125311861):0.0010127636,Ntennessensis_Watauga_N1046:0.0123110340):0.0056852186):0.0013683856):0.0004688875,((Ncarolinensis_LinvilleCaverns_N227:0.0124700384,(((Nholsingeri_BrumleyCrk_N916:0.0086920911,Nholsingeri_PondCave_N541:0.0182806371):0.0030760968,(Nmimus_NealsSink_N329:0.0068672528,Nmimus_Straleys_N625:0.0048993998):0.0059356902):0.0018729659,(Npaynei_NorrisDamCave_N348:0.0127994363,Npaynei_UnakaMtns_N943:0.0066500598):0.0021385055):0.0000027051):0.0000024271,(Npaynei_Grindstaff_N646:0.0174495801,(Nroanensis_IngramBranch_N926:0.0101445580,Nroanensis_N_CarversGap_N928:0.0266248739):0.0070506338):0.0019196758):0.0009747278):0.0025077612,Nroanensis_RoanHighBluff_N762:0.0095125855):0.0109684957):0.0021763384,(((Nbishopi_DryFalls_N150:0.0021023212,(Nreclusus_Noland_N1051:0.0095350515,Nstupkai_LittleRiver_N293:0.0000028577):0.0020901582):0.0088845014,(((Ncooperi_BeaverCrk_N1002:0.0039176181,Ncooperi_NantRiverGorge_N682:0.0033842815):0.0000028576,Ncooperi_BrasstBald_N824:0.0050199644):0.0068340829,Nreclusus_Clingmans_N252:0.0109256038):0.0066432788):0.0154576205,((((Nbrimleyi_NewberryCr_N984:0.0095467146,Nbrimleyi_RumblingBald_N241:0.0050461428):0.0115243613,(Ntempletoni_BaldMtns_N950:0.0273516760,(Ntempletoni_ClarksCreek_N945:0.0081888404,Ntempletoni_ScronceCreekRd_N1223:0.0086458379):0.0000025656):0.0100988906):0.0133192906,(((Ncanei_Egypt_N958:0.0175581846,((Ncrosbyi_ShufordCrk_N1148:0.0133591454,Ngertschi_FrenchBroad_N968:0.0265904633):0.0024971133,(Ngertschi_CedarCreek_N351:0.0009587527,Ngertschi_HickoryNutGap_N810:0.0019594917):0.0124469353):0.0049804341):0.0024324055,Ncrosbyi_MtMitchell_N210:0.0145017213):0.0054797195,Ncrosbyi_PricesCrk_N1143:0.0193062358):0.0009513275):0.0036622686,((Nnasicus_CaneyFork_N171:0.0220547095,Nnasicus_CoweeTrain_N189:0.0202640220):0.2108622697,(Nsheari_Cohutta_N826:0.0167599563,Nsheari_JoyceKilmer_N092:0.0045478488):0.1709815971):0.0408652014):0.0045591732):0.0025537211):0.0045262758,((((((Nbishopi_PoleCr_Chattooga_N885:0.0026537598,Nstupkai_Blowing_N356:0.0058740118):0.0000026523,Nbishopi_StandingIndian_N131:0.0039062423):0.0000027120,Nstupkai_BlowholeWOS_N285:0.0063005717):0.0200256066,Nreclusus_Newfound_N259:0.0191609831):0.0021290611,(((Ndellingeri_BullpenBridge_N109:0.0157104738,Ndellingeri_WhitewFalls_N887:0.0149438134):0.0198051105,Nfridelli_LittlePigeon_N262:0.0602256801):0.0051186637,Ndilutus_GrassyCreek_N670:0.0121099478):0.0058752891):0.0020831472,(Ngeorgia_Sittons_N073:0.0092373909,(Nlula_BeeRockCave_G2091:0.0059876494,Nlula_LulaFallsCave_G2084:0.0086912271):0.0078304016):0.0202159824):0.0050236562):0.0032732375,(((Ncoylei_Apalachia_N1195:0.0039604625,Ncoylei_DinkinCove_N1118:0.0029727771):0.0038177866,Ncoylei_TiptonCreek_N837:0.0117868644):0.0275061421,(Nsilvanus_Elijay_N395:0.0136398858,Nsilvanus_GermanyCove_N1017:0.0064158788):0.0130636052):0.0042643489):0.0167593636,(Nstygius_ObeLee_N0656:0.0138207703,Nstygius_RavenB_N1022:0.0228949229):0.0728899722):0.0122372882,(Ncressleri_AndersonSpringCave_G2075:0.0000022398,Ncressleri_PigeonCave_G2077:0.0000010014):0.1535805331):0.0048259155):0.0970028539):0.4625275060,Nsilvestrii_Hellgate_N1108:0.3263382759):0.3671423463);
(Nesticella_sp_GH1210:0.0571994221,Nesticus_Japan_G2153:0.1612078781,(((((((Narcheri_Cheaha_N023:0.0353990168,Ncressleri_PigeonCave_G2077:0.0170998716):0.0030701317,(Ncarteri_div__RainbowCave_G2089:0.0553152673,(Npecki_HaskellSims_G3697:0.0138713441,(Npecki_HurricaneMazeCave_G2100:0.0148387563,Npecki_Monteagle_N062:0.0063045472):0.0054982939):0.0129865070):0.0105613676):0.0041354478,(Nstygius_ObeLee_N0656:0.0018548706,Nstygius_RavenB_N1022:0.0020291055):0.0290673098):0.0247037502,(((((((((((Nbarri_Bishop_N1072:0.0000010000,Nbarri_LostCoveCave_N0065:0.0000010000):0.0053281647,Ncoylei_Apalachia_N1195:0.0042625093):0.0023283296,Ncoylei_DinkinCove_N1118:0.0051879895):0.0018095244,Ncoylei_TiptonCreek_N837:0.0070320326):0.0049932299,Nfurtivus_HugdenBranch_G3175:0.0151008480):0.0045508092,Nnasicus_ConnosteeFalls_N696:0.0000010000):0.0000024965,Nlowderi_upperFiresCreek_N820:0.0092555685):0.0000021808,Nbarrowsi_Gregorys_N270:0.0000010000):0.0146167081,Nsilvanus_HeboMtn_N1029:0.0222370757):0.0059977420,(((((((((Nbarrowsi_Tuckaleechee_N360:0.0000010000,Nbishopi_DryFalls_N150:0.0000028492):0.0000027059,Ncooperi_NantRiverGorge_N682:0.0048681840):0.0036242635,(Nsheari_BaldRiver_N1168:0.0049818726,Nsheari_JoyceKilmer_N092:0.0000025991):0.0049857193):0.0018451010,((Ncooperi_BeaverCrk_N1002:0.0041558923,(Ncooperi_BrasstBald_N824:0.0000010000,Ncooperi_RockCrRoad_N1160:0.0051524944):0.0000021408):0.0000026154,(Nreclusus_Clingmans_N252:0.0079129288,Nstupkai_BlowholeWOS_N285:0.0054924522):0.0000022439):0.0000020597):0.0000010000,(((Nbishopi_PoleCr_Chattooga_N885:0.0000010000,Nbishopi_StandingIndian_N131:0.0000010000):0.0036272048,Nreclusus_Noland_N1051:0.0045353680):0.0000027226,(Nreclusus_Smokemont_N1020:0.0020879457,Nstupkai_LittleRiver_N293:0.0073442167):0.0000023361):0.0018183676):0.0000022267,Nstupkai_Blowing_N356:0.0075245099):0.0036499250,(((Ncarteri_English_N031:0.0055010774,(Ncarteri_PilotMtn_G2185:0.0036491816,Ncarteri_WeberCty_N1044:0.0000010000):0.0000020548):0.0055607328,Ncarteri_Pitchfork_N363:0.0074317257):0.0014946973,Ncarteri_LaurelCave_nearTYPE_N0296:0.0311721576):0.0094806351):0.0018597662,((((Ndellingeri_BullpenBridge_N109:0.0000010000,Ndellingeri_WhitewFalls_N887:0.0000010000):0.0043720932,Njonesi_CaveSpringCave_N390:0.0053386604):0.0000027811,Nfridelli_LittlePigeon_N262:0.0045724172):0.0046670861,(Nperlakyi_SChimneys_N1079:0.0000024660,Nperlakyi_SChimneys_N1080:0.0000022590):0.0095499771):0.0133796279):0.0018274890,(((Nbrimleyi_NewberryCr_N984:0.0072613956,Ntempletoni_BaldMtns_N950:0.0023008881):0.0018405788,Ntempletoni_ClarksCreek_N945:0.0022271279):0.0072076700,Nbrimleyi_RumblingBald_N241:0.0033817431):0.0136062454):0.0038417834):0.0018416254,(((Ncanei_Egypt_N958:0.0000026772,Ngertschi_HickoryNutGap_N810:0.0119973041):0.0036880330,(Ncrosbyi_MtMitchell_N210:0.0000025184,Ncrosbyi_ShufordCrk_N1148:0.0057297746):0.0018190044):0.0105414573,Nnasicus_CoweeTrain_N189:0.0090343465):0.0024762621):0.0018170759):0.0037918314,(((((((Nbarri_eyed_ClayCave_G2082:0.0000010000,(Npaynei_UnakaMtns_N943:0.0019307731,Nroanensis_IngramBranch_N926:0.0034862586):0.0000624440):0.0037478060,(Nholsingeri_BrumleyCrk_N916:0.0000020274,Nroanensis_N_CarversGap_N928:0.0026210671):0.0000028351):0.0000021031,(Nmimus_NealsSink_N329:0.0046212308,Nmimus_Straleys_N625:0.0000027524):0.0055043348):0.0000020457,Nholsingeri_PondCave_N541:0.0000010000):0.0000021891,Npaynei_Grindstaff_N646:0.0056732692):0.0018291146,((Ncarolinensis_Grandfather_N218:0.0106505412,(Ndilutus_GrassyCreek_N670:0.0000010000,Ndilutus_StarveRockCave_G3174:0.0000026895):0.0130817922):0.0041177182,(Nsilvanus_Elijay_N395:0.0058105364,Nsilvanus_GermanyCove_N1017:0.0123901660):0.0077934323):0.0000020703):0.0000026825,Ntennessensis_LittleStony_N645:0.0057799797):0.0018459179):0.0000026500,((Ngeorgia_Sittons_N073:0.0131407411,Nlula_BeeRockCave_G2091:0.0113084210):0.0000024919,Nlula_LulaFallsCave_G2084:0.0000025474):0.0111733058):0.0356511875,Nesticus_nahaunus_Mexico_G2881:0.0033920984):0.3150555427);
(Nesticus_nahaunus_Mexico_G2881:0.0762964057,Nsilvestrii_Hellgate_N1108:0.2923195111,(((((Narcheri_Cheaha_N023:0.0034603471,Narcheri_MillShoalCreek_N727:0.0024516975):0.0219042448,(Ncressleri_AndersonSpringCave_G2075:0.0000010000,Ncressleri_PigeonCave_G2077:0.0000010000):0.0208466465):0.0061465597,Ncarteri_div__RainbowCave_G2089:0.1289523701):0.0028297391,(((Npecki_HaskellSims_G3697:0.0219753985,Npecki_HurricaneMazeCave_G2100:0.0164453996):0.0218700922,Npecki_Monteagle_N062:0.0330678737):0.1151487704,(Nstygius_ObeLee_N0656:0.0010391122,Nstygius_RavenB_N1022:0.0010443889):0.0301128578):0.0024625216):0.0017159331,((((Nbarri_Bishop_N1072:0.0009625860,Nbarri_LostCoveCave_N0065:0.0020441336):0.0113713303,((((((Nbarrowsi_Gregorys_N270:0.0747906190,((Nbishopi_DryFalls_N150:0.0000027200,Nbishopi_StandingIndian_N131:0.0000020034):0.0092075774,(Nreclusus_Clingmans_N252:0.0000023842,Nreclusus_Smokemont_N1020:0.0000027931):0.0041644863):0.0019096581):0.0083211657,(Ncooperi_NantRiverGorge_N682:0.0075863404,Nreclusus_Noland_N1051:0.0000021688):0.0092741527):0.0112181003,((((Ncooperi_BrasstBald_N824:0.0022822618,Ncooperi_RockCrRoad_N1160:0.0076739854):0.0000026180,Ncooperi_CheoahDam_N1122:0.0087199522):0.0017298364,(Nreclusus_Newfound_N259:0.0019063389,Nstupkai_Blowing_N356:0.0110001550):0.0000020486):0.0057647420,Nstupkai_BlowholeWOS_N285:0.0079496980):0.0627750724):0.0257628880,(Nfurtivus_HugdenBranch_G3175:0.0017162690,Nfurtivus_RaccoonMtn_N1026:0.0043848538):0.0095836306):0.0037710812,Nstupkai_LittleRiver_N293:0.0096472622):0.0039011077,(((Ncarteri_English_N031:0.0078515795,((Ncarteri_LaurelCave_nearTYPE_N0296:0.0077452809,Ncarteri_WeberCty_N1044:0.0061096525):0.0000023591,Ncarteri_PilotMtn_G2185:0.0092400438):0.0077144688):0.0012986844,Ncarteri_Pitchfork_N363:0.0133941324):0.0025119950,(((Ncoylei_Apalachia_N1195:0.0408301319,Ncoylei_DinkinCove_N1118:0.0022270199):0.0012348345,Ncoylei_TiptonCreek_N837:0.0010787751):0.0124180510,(Nlowderi_ChestnutBranch_N731:0.0010661921,Nlowderi_upperFiresCreek_N820:0.0030729106):0.0092535860):0.0017351315):0.0008968063):0.0011060312):0.0026923769,(Ngeorgia_Sittons_N073:0.0128690254,(Nlula_BeeRockCave_G2091:0.0021669829,Nlula_LulaFallsCave_G2084:0.0107053073):0.0529353537):0.0208182717):0.0202102055,((((((((((((((Nbarri_eyed_ClayCave_G2082:0.0009964679,Nroanensis_IngramBranch_N926:0.0042256543):0.0020066041,Npaynei_NorrisDamCave_N348:0.0019794830):0.0013142869,Npaynei_Grindstaff_N646:0.0061256533):0.0013172405,Nroanensis_N_CarversGap_N928:0.0068557303):0.0013086044,Nroanensis_RoanHighBluff_N762:0.0052285578):0.0000020758,Nmimus_Straleys_N625:0.0139394483):0.0000027627,(Ncarolinensis_Grandfather_N218:0.0044999024,Ncarolinensis_LinvilleCaverns_N227:0.0032945633):0.0014883147):0.0009871661,((Ndilutus_GrassyCreek_N670:0.0024809065,Ndilutus_StarveRockCave_G3174:0.0010454560):0.0000012128,((Ntennessensis_IndianCave_N052:0.0020636787,Ntennessensis_Watauga_N1046:0.0030738712):0.0090007545,Ntennessensis_LittleStony_N645:0.0074954811):0.0000021741):0.0012645167):0.0019865261,(Nholsingeri_BrumleyCrk_N916:0.0030360980,Nholsingeri_PondCave_N541:0.0023908588):0.0146874110):0.0000020107,((Nsilvanus_Elijay_N395:0.0044881962,Nsilvanus_GermanyCove_N1017:0.0052200275):0.0000029944,Nsilvanus_HeboMtn_N1029:0.0049676286):0.0049589908):0.0009892375,((Ncherokee_BallhootScar_N193:0.0049924162,Ncherokee_BalsamMtn_N891:0.0060137502):0.0000028531,Ncherokee_SIndianCrk_N681:0.0044888858):0.0009495649):0.0062817226,(((((Nbrimleyi_NewberryCr_N984:0.0049788765,(Ncrosbyi_MtMitchell_N210:0.0000010000,((Ntempletoni_BaldMtns_N950:0.0020809228,Ntempletoni_ScronceCreekRd_N1223:0.0060537835):0.0000021001,Ntempletoni_ClarksCreek_N945:0.0049502027):0.0004771807):0.0000012908):0.0005156325,Ncrosbyi_ShufordCrk_N1148:0.0011660784):0.0022765898,Nbrimleyi_RumblingBald_N241:0.0074585423):0.0034861912,(Ncanei_Egypt_N958:0.0022428692,(Ncrosbyi_PricesCrk_N1143:0.0041296409,((Ngertschi_CedarCreek_N351:0.0047838558,Ngertschi_HickoryNutGap_N810:0.0010283135):0.0000028020,Ngertschi_FrenchBroad_N968:0.0000010000):0.0000027954):0.0000020589):0.0011788705):0.0009597974,((Nnasicus_CaneyFork_N171:0.0000010000,Nnasicus_ConnosteeFalls_N696:0.0044797416):0.0011401182,Nnasicus_CoweeTrain_N189:0.0051834680):0.0058549673):0.0108616615):0.0105087333,((Ndellingeri_WhitewFalls_N887:0.0103776570,Njonesi_CaveSpringCave_N390:0.0156300628):0.0007679808,(Nperlakyi_SChimneys_N1079:0.0000010000,Nperlakyi_SChimneys_N1080:0.0000010000):0.0051219678):0.0024669086):0.0052791228,(Nsheari_BaldRiver_N1168:0.0000025359,Nsheari_Cohutta_N826:0.0049567117):0.0128174683):0.0090836638):0.0063341924):0.0154476610);
(Nesticella_sp_GH1210:0.0805268854,Nesticus_Japan_G2153:0.1016114711,(Nsilvestrii_Hellgate_N1108:0.3661359054,((((((((((((((Narcheri_Cheaha_N023:0.0069989497,Narcheri_MillShoalCreek_N727:0.0000010000):0.0416424120,Nbishopi_DryFalls_N150:0.0246633501):0.0357139673,(Ncressleri_AndersonSpringCave_G2075:0.0000010000,Ncressleri_PigeonCave_G2077:0.0000010000):0.0655176961):0.0015275076,Ncarteri_div__RainbowCave_G2089:0.0793114460):0.0010556985,Nesticus_nahaunus_Mexico_G2881:0.1664390279):0.0046520288,(Nstygius_ObeLee_N0656:0.0033272539,Nstygius_RavenB_N1022:0.0067290854):0.0281356657):0.0018739128,((Npecki_HaskellSims_G3697:0.0214550986,Npecki_HurricaneMazeCave_G2100:0.0211582560):0.0016044351,Npecki_Monteagle_N062:0.0134562663):0.1774523751):0.0065089259,(((((Nbarrowsi_Gregorys_N270:0.0086103894,Nbarrowsi_Tuckaleechee_N360:0.0098025272):0.0086297422,(((Ncanei_Egypt_N958:0.0020585450,((Ncrosbyi_MtMitchell_N210:0.0066157933,Ngertschi_HickoryNutGap_N810:0.0049340323):0.0028296379,Ncrosbyi_ShufordCrk_N1148:0.0067278015):0.0000028463):0.0008721513,Ngertschi_CedarCreek_N351:0.0018712872):0.1129995327,(Nlowderi_ChestnutBranch_N731:0.0000022778,Nlowderi_upperFiresCreek_N820:0.0000029837):0.0145939593):0.1105772681):0.0044611262,(Ncherokee_BalsamMtn_N891:0.0303232461,(Nfurtivus_HugdenBranch_G3175:0.0026589403,Nfurtivus_RaccoonMtn_N1026:0.0045984005):0.0615208824):0.0219903940):0.0097657839,(Ncherokee_BallhootScar_N193:0.0260159110,(Nholsingeri_PondCave_N541:0.0345015200,(Nmimus_NealsSink_N329:0.0167476200,((Npaynei_Grindstaff_N646:0.0215664910,((Npaynei_NorrisDamCave_N348:0.0064283756,(Npaynei_UnakaMtns_N943:0.0120134635,Nroanensis_IngramBranch_N926:0.0033605960):0.0028566522):0.0000027366,(Nbarri_eyed_ClayCave_G2082:0.0104703158,Nroanensis_N_CarversGap_N928:0.0189281725):0.0051598263):0.0071804355):0.0017628422,Nroanensis_RoanHighBluff_N762:0.0062193766):0.0143877322):0.0157714529):0.0250117798):0.0751407336):0.0009649142,(Nbrimleyi_NewberryCr_N984:0.0117832281,(Nbrimleyi_RumblingBald_N241:0.0161484620,Ntempletoni_BaldMtns_N950:0.0154616798):0.0016406086):0.0152698972):0.0050723039):0.0016710781,(Ncrosbyi_PricesCrk_N1143:0.0033500379,Ngertschi_FrenchBroad_N968:0.0102651050):0.0441710697):0.0033685884,Nsheari_JoyceKilmer_N092:0.0322094052):0.0000021285,(Nnasicus_ConnosteeFalls_N696:0.0205045226,Nnasicus_CoweeTrain_N189:0.0133843273):0.0170527096):0.0067726743,((((Nbarri_Bishop_N1072:0.0000010000,Nbarri_LostCoveCave_N0065:0.0018762683):0.0087940520,Ncoylei_Apalachia_N1195:0.0195372967):0.0026099052,((((((Nbishopi_PoleCr_Chattooga_N885:0.0058366710,(Nstupkai_Blowing_N356:0.0012990364,Nstupkai_LittleRiver_N293:0.0305471649):0.0055622346):0.0009947854,Nreclusus_Clingmans_N252:0.0090887153):0.0000022543,Nreclusus_Newfound_N259:0.0137186251):0.0030323680,(Ndellingeri_BullpenBridge_N109:0.0047008067,Ndellingeri_WhitewFalls_N887:0.0000023996):0.0043165629):0.0000026913,Nreclusus_Smokemont_N1020:0.0139290464):0.0054949143,(Nsheari_BaldRiver_N1168:0.0000023203,Nsheari_Cohutta_N826:0.0046716394):0.0167531770):0.0019830790):0.0017283846,((Ncarteri_English_N031:0.0205776447,((Ncarteri_PilotMtn_G2185:0.0016555320,Ncarteri_WeberCty_N1044:0.0000023343):0.0240467064,Ncarteri_Pitchfork_N363:0.0170184591):0.0072021494):0.0056214673,(Ngeorgia_Sittons_N073:0.0052692599,(Nlula_BeeRockCave_G2091:0.0112296364,Nlula_LulaFallsCave_G2084:0.0100751917):0.0045853843):0.0071528379):0.0029156082):0.0017319385):0.0067030735,(Ncoylei_DinkinCove_N1118:0.0035340028,Ncoylei_TiptonCreek_N837:0.0101633839):0.0168981543):0.0000024824,(((Ncooperi_BrasstBald_N824:0.0000010000,Ncooperi_NantRiverGorge_N682:0.0076250437):0.0076790485,(Ncooperi_RockCrRoad_N1160:0.0224521581,Nperlakyi_SChimneys_N1080:0.0000020515):0.0041611454):0.0068571417,((Nsilvanus_Elijay_N395:0.0104954529,Nsilvanus_HeboMtn_N1029:0.0093060776):0.0000021695,Nsilvanus_GermanyCove_N1017:0.0031458312):0.0135902167):0.0022505837):0.4452811561):0.1550858208);
(Narcheri_Cheaha_N023:0.0455845899,((((((((((Nbarri_Bishop_N1072:0.0011207912,Nbarri_LostCoveCave_N0065:0.0022665631):0.0092643972,(Nfurtivus_HugdenBranch_G3175:0.0024574913,Nfurtivus_RaccoonMtn_N1026:0.0012841888):0.0073910922):0.0049423477,((((((((Nbishopi_DryFalls_N150:0.0000010000,Nbishopi_PoleCr_Chattooga_N885:0.0000010000):0.0011937603,((Ncooperi_CheoahDam_N1122:0.0046415092,((Nreclusus_Newfound_N259:0.0017347844,Nreclusus_Noland_N1051:0.0013429793):0.0017371990,Nstupkai_LittleRiver_N293:0.0000010000):0.0000020714):0.0000010000,Nstupkai_Blowing_N356:0.0011578274):0.0011537916):0.0000025717,(Nbishopi_StandingIndian_N131:0.0011566458,(Ncooperi_NantRiverGorge_N682:0.0012338554,Nstupkai_BlowholeWOS_N285:0.0011304806):0.0000247935):0.0011541251):0.0000010000,((Ncooperi_BeaverCrk_N1002:0.0013216064,Ncooperi_BrasstBald_N824:0.0047312494):0.0015445098,(Nreclusus_Clingmans_N252:0.0025009453,Nreclusus_Smokemont_N1020:0.0050084896):0.0000010000):0.0000010000):0.0117253753,(Nsheari_BaldRiver_N1168:0.0031955072,Nsheari_JoyceKilmer_N092:0.0016477377):0.0048138708):0.0046443320,(((Nfridelli_LittlePigeon_N262:0.0000022792,(Nperlakyi_SChimneys_N1079:0.0000029850,Nperlakyi_SChimneys_N1080:0.0000021565):0.0049543418):0.0012078805,Njonesi_CaveSpringCave_N390:0.0098404155):0.0035163227,(Nlowderi_ChestnutBranch_N731:0.0063087038,Nlowderi_upperFiresCreek_N820:0.0032955916):0.0389477712):0.0000020140):0.0000021360,(((Ncarteri_English_N031:0.0117468303,((Ncarteri_LaurelCave_nearTYPE_N0296:0.0134152367,Ncarteri_WeberCty_N1044:0.0720910966):0.0024064798,Ncarteri_Pitchfork_N363:0.0139358620):0.0029823031):0.0000026754,Ncarteri_PilotMtn_G2185:0.0118391793):0.0046818576,Ndellingeri_WhitewFalls_N887:0.0153564010):0.0011252407):0.0054594739,Ngeorgia_Sittons_N073:0.0163532632):0.0025156138):0.0054716021,(Ncoylei_DinkinCove_N1118:0.0028018527,Ncoylei_TiptonCreek_N837:0.0025729150):0.0207594854):0.0034085597,((Nbarrowsi_Gregorys_N270:0.0076317961,Nbarrowsi_Tuckaleechee_N360:0.0049744459):0.0168604059,((Ncherokee_BallhootScar_N193:0.0067118258,Ncherokee_BalsamMtn_N891:0.0037559198):0.0000021277,Ncherokee_SIndianCrk_N681:0.0045193301):0.0104587434):0.0018541531):0.0010342477,((((((((Nbarri_eyed_ClayCave_G2082:0.0044506555,Npaynei_NorrisDamCave_N348:0.0022090551):0.0010931667,Npaynei_Grindstaff_N646:0.0044553779):0.0010972926,Nroanensis_IngramBranch_N926:0.0022363760):0.0011216527,(Nroanensis_N_CarversGap_N928:0.0022598001,Nroanensis_RoanHighBluff_N762:0.0014902151):0.0022534620):0.0078372851,(((Ndilutus_StarveRockCave_G3174:0.0033520468,Ntennessensis_Watauga_N1046:0.0045359685):0.0030753279,Ntennessensis_LittleStony_N645:0.0121592057):0.0050926629,Nholsingeri_BrumleyCrk_N916:0.0190557226):0.0000020535):0.0011195741,((Ncarolinensis_Grandfather_N218:0.0000020891,Ncarolinensis_LinvilleCaverns_N227:0.0043147321):0.0187383741,Npaynei_UnakaMtns_N943:0.0260685397):0.0005807600):0.0011905645,(Nmimus_NealsSink_N329:0.0000024015,Nmimus_Straleys_N625:0.0044274735):0.0090178156):0.0124049215,((((((((((Nbrimleyi_NewberryCr_N984:0.0109521515,Ngertschi_FrenchBroad_N968:0.0083377141):0.0020921507,(Nnasicus_CaneyFork_N171:0.0062119390,(Nnasicus_ConnosteeFalls_N696:0.0075562267,Nnasicus_CoweeTrain_N189:0.0146885527):0.0039886448):0.0191916639):0.0123729635,Ntempletoni_BaldMtns_N950:0.0644823765):0.0015251851,Ngertschi_HickoryNutGap_N810:0.0227274690):0.0043180260,Nbrimleyi_RumblingBald_N241:0.0092084451):0.0010063892,((Ncrosbyi_MtMitchell_N210:0.0027635709,Ncrosbyi_ShufordCrk_N1148:0.0012676994):0.0039538066,Ngertschi_CedarCreek_N351:0.0125136195):0.0021954977):0.0000022878,(Ncanei_Egypt_N958:0.0028003660,Ncrosbyi_PricesCrk_N1143:0.0022267428):0.0086629030):0.0013190469,Ntempletoni_ClarksCreek_N945:0.0029163195):0.0012749896,Ntempletoni_ScronceCreekRd_N1223:0.0057477299):0.0107870820,((Nsilvanus_Elijay_N395:0.0059600811,Nsilvanus_GermanyCove_N1017:0.0084073556):0.0000028069,Nsilvanus_HeboMtn_N1029:0.0088815683):0.0131804472):0.0075905429):0.0821467467):0.0014604007,(Nlula_BeeRockCave_G2091:0.0000010000,Nlula_LulaFallsCave_G2084:0.0000010000):0.0230402101):0.0200320272,(Ncarteri_div__RainbowCave_G2089:0.0491129477,Nesticus_nahaunus_Mexico_G2881:0.1528135089):0.0111263189):0.0098684639,Nstygius_ObeLee_N0656:0.0301121489):0.0139068337,(Ncressleri_AndersonSpringCave_G2075:0.0000010000,Ncressleri_PigeonCave_G2077:0.0000010000):0.0339562324):0.0167873770,((Npecki_HaskellSims_G3697:0.0164573904,Npecki_HurricaneMazeCave_G2100:0.0195648517):0.0053186054,Npecki_Monteagle_N062:0.0183313058):0.0172724037);
(Nesticus_nahaunus_Mexico_G2881:0.0377513107,Nsilvestrii_Hellgate_N1108:0.1723508273,(((((Narcheri_Cheaha_N023:0.0000010000,Narcheri_MillShoalCreek_N727:0.0063834159):0.0314782899,(Npecki_HurricaneMazeCave_G2100:0.0131520846,Npecki_Monteagle_N062:0.0103264268):0.0123884301):0.0067666679,(Ncressleri_AndersonSpringCave_G2075:0.0000010000,Ncressleri_PigeonCave_G2077:0.0000010000):0.0214019153):0.0024098781,Ncarteri_div__RainbowCave_G2089:0.0371385841):0.0035956349,((((Nbarri_Bishop_N1072:0.0022476785,Nbarri_LostCoveCave_N0065:0.0038538246):0.0085585476,((((((((((((Nbishopi_DryFalls_N150:0.0000010000,Nbishopi_StandingIndian_N131:0.0000010000):0.0000010000,Nbishopi_PoleCr_Chattooga_N885:0.0008947222):0.0027826266,Nstupkai_Blowing_N356:0.0028108910):0.0006853804,Nstupkai_BlowholeWOS_N285:0.0024003033):0.0006948459,(((Nreclusus_Clingmans_N252:0.0024012672,Nreclusus_Newfound_N259:0.0074153874):0.0011919374,Nstupkai_LittleRiver_N293:0.0039733008):0.0007772389,Nsheari_BaldRiver_N1168:0.0049632059):0.0006780144):0.0006738658,(((Ncooperi_CheoahDam_N1122:0.0040825113,Nreclusus_Smokemont_N1020:0.0040888240):0.0006693896,(Nfridelli_LittlePigeon_N262:0.0051572060,(Nperlakyi_SChimneys_N1079:0.0000010000,Nperlakyi_SChimneys_N1080:0.0007423765):0.0054667971):0.0020063308):0.0000010000,Ncooperi_RockCrRoad_N1160:0.0040762744):0.0006754753):0.0000012868,Ndellingeri_WhitewFalls_N887:0.0057364758):0.0000027181,Ncooperi_BeaverCrk_N1002:0.0033663422):0.0013541128,Ncooperi_BrasstBald_N824:0.0000010000):0.0000043085,(Ngeorgia_Sittons_N073:0.0090631529,(Nlula_BeeRockCave_G2091:0.0000010000,Nlula_LulaFallsCave_G2084:0.0000010000):0.0041059190):0.0062059031):0.0006633033,(Nfurtivus_HugdenBranch_G3175:0.0000010000,Nfurtivus_RaccoonMtn_N1026:0.0013630642):0.0102765965):0.0000010000,((Ncarteri_English_N031:0.0040968024,Ncarteri_PilotMtn_G2185:0.0027590089):0.0000023083,Ncarteri_WeberCty_N1044:0.0118058203):0.0076049660):0.0006844695):0.0020010824,Nlowderi_ChestnutBranch_N731:0.0195402532):0.0021742982,((((((((((((Nbarri_eyed_ClayCave_G2082:0.0006759585,Npaynei_NorrisDamCave_N348:0.0000010000):0.0006764763,Npaynei_UnakaMtns_N943:0.0035280265):0.0000010000,Npaynei_Grindstaff_N646:0.0041070453):0.0006764989,Nroanensis_IngramBranch_N926:0.0014156250):0.0000023081,Ncarolinensis_LinvilleCaverns_N227:0.0063461185):0.0006696439,Nroanensis_RoanHighBluff_N762:0.0013569830):0.0040949848,Ncarolinensis_Grandfather_N218:0.0075379837):0.0013517296,(Ncherokee_SIndianCrk_N681:0.0048739705,(((((Ndilutus_GrassyCreek_N670:0.0022786483,Ntennessensis_Watauga_N1046:0.0006564570):0.0000313506,Ntennessensis_IndianCave_N052:0.0014977167):0.0078307089,(Nholsingeri_BrumleyCrk_N916:0.0013952210,Nholsingeri_PondCave_N541:0.0044748665):0.0037040875):0.0000022525,Nmimus_NealsSink_N329:0.0023092293):0.0000010000,Nmimus_Straleys_N625:0.0035270939):0.0006823056):0.0006654112):0.0013684080,Ncherokee_BalsamMtn_N891:0.0061779980):0.0013224670,((Nsilvanus_Elijay_N395:0.0027708192,Nsilvanus_HeboMtn_N1029:0.0008513737):0.0024756620,Nsilvanus_GermanyCove_N1017:0.0015847453):0.0053685900):0.0048012141,((Nbarrowsi_Gregorys_N270:0.0044824046,Nbarrowsi_Tuckaleechee_N360:0.0026907894):0.0013240431,((Ncoylei_Apalachia_N1195:0.0007371734,Ncoylei_DinkinCove_N1118:0.0000010000):0.0041374821,Ncoylei_TiptonCreek_N837:0.0000010000):0.0065513707):0.0027574940):0.0006983822,(((((Nbrimleyi_RumblingBald_N241:0.0039748845,Ntempletoni_ScronceCreekRd_N1223:0.0131913106):0.0000010000,Ntempletoni_ClarksCreek_N945:0.0023816899):0.0034536469,Ntempletoni_BaldMtns_N950:0.0077862997):0.0053831661,((Ncanei_Egypt_N958:0.0012335727,Ngertschi_HickoryNutGap_N810:0.0016929942):0.0058354442,((Ncrosbyi_MtMitchell_N210:0.0029042430,Ncrosbyi_ShufordCrk_N1148:0.0000020079):0.0013475286,Ncrosbyi_PricesCrk_N1143:0.0027292183):0.0080768762):0.0010050835):0.0079885152,(Nnasicus_CaneyFork_N171:0.0066340305,Nnasicus_ConnosteeFalls_N696:0.0058192742):0.0114806733):0.0015261284):0.0026371020):0.0038108820):0.0180203827);
(Nesticus_Japan_G2153:0.6993714616,(((((Nesticus_nahaunus_Mexico_G2881:0.1361786648,(((Narcheri_MillShoalCreek_N727:0.0410272719,Ncarteri_div__RainbowCave_G2089:0.0502051359):0.0018350927,((Ncressleri_AndersonSpringCave_G2075:0.0000009999,Ncressleri_PigeonCave_G2077:0.0000009999):0.0350664488,((Npecki_HaskellSims_G3697:0.0163554941,Npecki_HurricaneMazeCave_G2100:0.0135672773):0.0000935862,Npecki_Monteagle_N062:0.0033379530):0.0447626777):0.0013077967):0.0037406380,Nstygius_ObeLee_N0656:0.0623121944):0.0089299351):0.0142912476,((((((Nsilvestrii_Hellgate_N1108:0.7008564199,(Nbarrowsi_Gregorys_N270:0.0058754802,Nbarrowsi_Tuckaleechee_N360:0.0071332366):0.0058896112):0.0082903895,((((((Ncooperi_BrasstBald_N824:0.0009253020,Ncooperi_NantRiverGorge_N682:0.0000027356):0.0095197021,Nstupkai_BlowholeWOS_N285:0.0138869234):0.0005700989,(Nreclusus_Clingmans_N252:0.0025758992,Nstupkai_LittleRiver_N293:0.0079995934):0.0008323256):0.0006734788,(Ncooperi_RockCrRoad_N1160:0.0110487411,Nreclusus_Newfound_N259:0.0111684538):0.0102092296):0.0000027214,(Ncooperi_CheoahDam_N1122:0.0105462461,Nstupkai_Blowing_N356:0.0006238209):0.0013143690):0.0046118621,((Nsheari_BaldRiver_N1168:0.0150282035,Nsheari_Cohutta_N826:0.0049291841):0.0053525806,Nsheari_JoyceKilmer_N092:0.0098177291):0.0083898333):0.0044664838):0.0013957788,((((Nbishopi_DryFalls_N150:0.0069703621,Nbishopi_StandingIndian_N131:0.0000009999):0.0000020877,Nbishopi_PoleCr_Chattooga_N885:0.0032183514):0.0070051515,(Ndellingeri_WhitewFalls_N887:0.0110875984,(Nfridelli_LittlePigeon_N262:0.0075236734,((Njonesi_CaveSpringCave_N390:0.0102010066,Nperlakyi_SChimneys_N1080:0.0091990255):0.0018243645,Nperlakyi_SChimneys_N1079:0.0027911112):0.0009624122):0.0009506059):0.0101042134):0.0021947991,(((Ncarteri_English_N031:0.0160957570,(((Ncarteri_LaurelCave_nearTYPE_N0296:0.0115763418,Ncarteri_PilotMtn_G2185:0.0127492663):0.0013559742,Ncarteri_WeberCty_N1044:0.0100737896):0.0016111654,Ncarteri_Pitchfork_N363:0.0179854996):0.0014970511):0.0017670017,Nreclusus_Smokemont_N1020:0.0077704068):0.0041105133,Nreclusus_Noland_N1051:0.0083343050):0.0041568479):0.0027116200):0.0028977811,(((((((((Nbarri_eyed_ClayCave_G2082:0.0081505803,(Npaynei_NorrisDamCave_N348:0.0051302703,Nroanensis_IngramBranch_N926:0.0015372185):0.0038946731):0.0024245379,Npaynei_Grindstaff_N646:0.0124989760):0.0033079572,Nroanensis_RoanHighBluff_N762:0.0050680522):0.0019179656,Nroanensis_N_CarversGap_N928:0.0103899023):0.0073085174,(Nholsingeri_BrumleyCrk_N916:0.0051757331,Nholsingeri_PondCave_N541:0.0055658234):0.0088215244):0.0000022177,(((Ncarolinensis_Grandfather_N218:0.0069643878,Ncarolinensis_LinvilleCaverns_N227:0.0082608317):0.0041695735,(((Ndilutus_GrassyCreek_N670:0.0000009999,Ndilutus_StarveRockCave_G3174:0.0000024636):0.0093595334,(Ntennessensis_IndianCave_N052:0.0056938182,Ntennessensis_LittleStony_N645:0.0008643213):0.0031906787):0.0031486322,Ntennessensis_Watauga_N1046:0.0110699650):0.0025875546):0.0012614511,(Nmimus_NealsSink_N329:0.0064152335,Nmimus_Straleys_N625:0.0099975907):0.0049155707):0.0000022071):0.0016766301,(Ncherokee_BallhootScar_N193:0.0148761722,Ncherokee_BalsamMtn_N891:0.0091521667):0.0048299858):0.0042447937,(Nsilvanus_Elijay_N395:0.0215807625,Nsilvanus_HeboMtn_N1029:0.0071329128):0.0075881731):0.0045422587,Nsilvanus_GermanyCove_N1017:0.0190793612):0.0027430686):0.0006361738,(Nbarri_Bishop_N1072:0.0059339415,Nbarri_LostCoveCave_N0065:0.0012452430):0.0143144030):0.0005127699,(Nlowderi_ChestnutBranch_N731:0.0087035197,Nlowderi_upperFiresCreek_N820:0.0037243723):0.0178761356):0.0141060920):0.0126538764,((((Nbrimleyi_NewberryCr_N984:0.0012330633,Ncrosbyi_ShufordCrk_N1148:0.0072307789):0.0017336473,((Nbrimleyi_RumblingBald_N241:0.0102497441,(Ntempletoni_BaldMtns_N950:0.0074949727,(Ntempletoni_ClarksCreek_N945:0.0072377807,Ntempletoni_ScronceCreekRd_N1223:0.0032685911):0.0043722841):0.0015817777):0.0000026208,Ngertschi_HickoryNutGap_N810:0.0150243851):0.0008097061):0.0059943332,(Ncanei_Egypt_N958:0.0075537691,(Ngertschi_CedarCreek_N351:0.0000009999,Ngertschi_FrenchBroad_N968:0.0006443286):0.0197119303):0.0049859264):0.0076137918,Nnasicus_ConnosteeFalls_N696:0.0192291917):0.0091955640):0.0046051377,((Ncoylei_Apalachia_N1195:0.0000024012,Ncoylei_TiptonCreek_N837:0.0000028250):0.0058153748,Ncoylei_DinkinCove_N1118:0.0021736540):0.0166689571):0.0000723107,(Nfurtivus_HugdenBranch_G3175:0.0027750601,Nfurtivus_RaccoonMtn_N1026:0.0017890078):0.0263801662):0.0353811485,(Ngeorgia_Sittons_N073:0.0082459396,(Nlula_BeeRockCave_G2091:0.0173135880,Nlula_LulaFallsCave_G2084:0.0074461135):0.0138243345):0.1382808976);
(Nesticus_Japan_G2153:0.6167569193,(Nesticus_nahaunus_Mexico_G2881:0.1876354039,((((((Narcheri_Cheaha_N023:0.0130363107,Narcheri_MillShoalCreek_N727:0.0000028818):0.0267576685,(Npecki_HaskellSims_G3697:0.0305390256,(Npecki_HurricaneMazeCave_G2100:0.0259683323,Npecki_Monteagle_N062:0.0085592132):0.0092483538):0.0104092986):0.0400841149,(Nstygius_ObeLee_N0656:0.0022907647,Nstygius_RavenB_N1022:0.0066780584):0.0387758114):0.0048932150,Ncarteri_div__RainbowCave_G2089:0.1185678352):0.0056507882,(Ncressleri_AndersonSpringCave_G2075:0.0004800109,Ncressleri_PigeonCave_G2077:0.0036601129):0.3121951757):0.0056969212,((((((((Nbarri_Bishop_N1072:0.0008803317,Nbarri_LostCoveCave_N0065:0.0052557935):0.0145875051,Ncarteri_Pitchfork_N363:0.0178267129):0.0010590135,(Nfurtivus_HugdenBranch_G3175:0.0009662745,Nfurtivus_RaccoonMtn_N1026:0.0009331469):0.0165237108):0.0000037115,((((((Nbishopi_DryFalls_N150:0.0000030968,Nbishopi_PoleCr_Chattooga_N885:0.0000014345):0.0098563139,((Nreclusus_Newfound_N259:0.0157573044,Nstupkai_LittleRiver_N293:0.0152845096):0.0019572437,Nreclusus_Smokemont_N1020:0.0078428500):0.0016289788):0.0012939586,Nstupkai_BlowholeWOS_N285:0.0122680419):0.0000039763,Nbishopi_StandingIndian_N131:0.0158687686):0.0021566669,(Ndellingeri_BullpenBridge_N109:0.0019294138,Ndellingeri_WhitewFalls_N887:0.0019463549):0.0157538634):0.0012887317,(Ncooperi_RockCrRoad_N1160:0.0140896015,Nstupkai_Blowing_N356:0.0226310592):0.0013453888):0.0025536300):0.0009500565,(((((((Nbarri_eyed_ClayCave_G2082:0.0106479429,Nroanensis_RoanHighBluff_N762:0.0014386186):0.0021492674,Nroanensis_N_CarversGap_N928:0.0021069151):0.0042925992,Npaynei_UnakaMtns_N943:0.0000028640):0.2133249854,((Ndilutus_GrassyCreek_N670:0.0000028111,Ndilutus_StarveRockCave_G3174:0.0000029027):0.0145125191,(Nholsingeri_PondCave_N541:0.0151522201,((Ntennessensis_IndianCave_N052:0.0095039432,Ntennessensis_LittleStony_N645:0.0051095041):0.0020445956,Ntennessensis_Watauga_N1046:0.0043964547):0.1398961750):0.0047495821):0.0018325988):0.0000033627,Nholsingeri_BrumleyCrk_N916:0.0090522468):0.0010882789,((Nsilvanus_Elijay_N395:0.0060323486,Nsilvanus_GermanyCove_N1017:0.0045082937):0.0026440799,Nsilvanus_HeboMtn_N1029:0.0125655838):0.0115555939):0.0000035105,(((Ncarolinensis_Grandfather_N218:0.0028607510,Ncarolinensis_LinvilleCaverns_N227:0.0094809008):0.0069086836,((Npaynei_Grindstaff_N646:0.0131763929,Npaynei_NorrisDamCave_N348:0.0037652449):0.0072354185,Nroanensis_IngramBranch_N926:0.0240086874):0.0039098466):0.0008678730,(Nmimus_NealsSink_N329:0.0022443249,Nmimus_Straleys_N625:0.2060181200):0.0078948429):0.0010335688):0.0009646308):0.0009644897,((((((((((Ncooperi_BeaverCrk_N1002:0.0969532946,Ncooperi_NantRiverGorge_N682:0.0000038757):0.0026366745,Ncooperi_BrasstBald_N824:0.0028240741):0.0102662303,Nreclusus_Noland_N1051:0.0093990333):0.0026170782,(Nfridelli_LittlePigeon_N262:0.0569988898,Nreclusus_Clingmans_N252:0.0136516169):0.0045436089):0.0013161842,Nperlakyi_SChimneys_N1080:0.0085803507):0.0010481398,Njonesi_CaveSpringCave_N390:0.0501476466):0.0009996786,Nperlakyi_SChimneys_N1079:0.0068403235):0.0040243091,((Nsheari_BaldRiver_N1168:0.0421783531,Nsheari_JoyceKilmer_N092:0.0119419544):0.0108463214,Nsheari_Cohutta_N826:0.1210257267):0.0047231781):0.0000533332,(((Ncoylei_Apalachia_N1195:0.0009798476,Ncoylei_TiptonCreek_N837:0.0010915446):0.0029268875,Ncoylei_DinkinCove_N1118:0.0099911403):0.0130066449,(Nlowderi_ChestnutBranch_N731:0.0014390247,Nlowderi_upperFiresCreek_N820:0.0073124138):0.0125239987):0.0019176595):0.0019615557,(Ngeorgia_Sittons_N073:0.0137704961,(Nlula_BeeRockCave_G2091:0.0029209184,Nlula_LulaFallsCave_G2084:0.0000033064):0.0058748361):0.0139883818):0.0018826072):0.0019588485,(Nbarrowsi_Gregorys_N270:0.0072230462,Nbarrowsi_Tuckaleechee_N360:0.0300759546):0.0165589396):0.0044830640,(((((((Nbrimleyi_NewberryCr_N984:0.0325317628,Ncrosbyi_MtMitchell_N210:0.0125227229):0.0595148034,Nbrimleyi_RumblingBald_N241:0.0905719849):0.0420763384,(Ntempletoni_ClarksCreek_N945:0.0088742944,Ntempletoni_ScronceCreekRd_N1223:0.0082290945):0.0077777108):0.0073417314,(((Ncanei_Egypt_N958:0.0031932427,(Ncrosbyi_PricesCrk_N1143:0.0000014345,(Ngertschi_CedarCreek_N351:0.0010556306,Ngertschi_FrenchBroad_N968:0.0032388343):0.0010494105):0.0000041907):0.0040521996,Ngertschi_HickoryNutGap_N810:0.0085419061):0.0055875517,Ntempletoni_BaldMtns_N950:0.0197511983):0.0106029151):0.0078817411,(Nnasicus_CaneyFork_N171:0.0248249749,(Nnasicus_ConnosteeFalls_N696:0.0081041427,Nnasicus_CoweeTrain_N189:0.0044471392):0.0001827001):0.0325458342):0.0108511186,(((Ncarteri_English_N031:0.0144190413,Ncarteri_WeberCty_N1044:0.0188455422):0.0003437527,Ncarteri_LaurelCave_nearTYPE_N0296:0.0068115685):0.0078189879,Ncarteri_PilotMtn_G2185:0.0150139907):0.0126157502):0.0038423501,((Ncherokee_BallhootScar_N193:0.0079857892,Ncherokee_BalsamMtn_N891:0.0144327596):0.0060616822,Ncherokee_SIndianCrk_N681:0.0054454710):0.0193679005):0.0017812835):0.0188687035):0.0471249987):0.1629920590,Nsilvestrii_Hellgate_N1108:0.4369890428);
(Nesticus_Japan_G2153:0.3059144818,Nsilvestrii_Hellgate_N1108:0.2056355105,(((((((Narcheri_Cheaha_N023:0.0430246275,Npecki_HaskellSims_G3697:0.0116485733):0.0063227741,(Npecki_HurricaneMazeCave_G2100:0.0147087954,Npecki_Monteagle_N062:0.0131046757):0.0037837230):0.0178072912,((Ncressleri_AndersonSpringCave_G2075:0.0000010000,Ncressleri_PigeonCave_G2077:0.0000010000):0.0548285763,(Nstygius_ObeLee_N0656:0.0000026547,Nstygius_RavenB_N1022:0.0142198679):0.0303974856):0.0048208707):0.0081828752,((Nbarrowsi_Gregorys_N270:0.0038096165,Nbarrowsi_Tuckaleechee_N360:0.0000010000):0.0086639175,(Ncarteri_Pitchfork_N363:0.0256816347,((Ngeorgia_Sittons_N073:0.0143449664,Nlula_LulaFallsCave_G2084:0.0039986414):0.0052803726,(Nlowderi_ChestnutBranch_N731:0.0059508992,Nlowderi_upperFiresCreek_N820:0.0057738389):0.0115847715):0.0017963864):0.0024112054):0.0019661206):0.0000027270,((((((((((((Nbarri_Bishop_N1072:0.0000020457,Nbarri_LostCoveCave_N0065:0.0028904033):0.0114369724,Nsilvanus_HeboMtn_N1029:0.0142152287):0.0019082472,(((((Ncherokee_SIndianCrk_N681:0.0000023629,Npaynei_NorrisDamCave_N348:0.0137530186):0.0000025661,Npaynei_UnakaMtns_N943:0.0032543666):0.0000022217,Npaynei_Grindstaff_N646:0.0068124244):0.0033126804,Nmimus_Straleys_N625:0.0053966857):0.0026529694,Ntennessensis_Watauga_N1046:0.0000027204):0.0000022720):0.0000028588,((Nbishopi_DryFalls_N150:0.0021480100,Nbishopi_PoleCr_Chattooga_N885:0.0040796816):0.0103470748,(Nreclusus_Clingmans_N252:0.0048981807,Nstupkai_LittleRiver_N293:0.0049126809):0.0073690374):0.0019467407):0.0019981392,((Ncooperi_BrasstBald_N824:0.0128039944,Nstupkai_Blowing_N356:0.0000029415):0.0029080738,Nstupkai_BlowholeWOS_N285:0.0021194444):0.0075340823):0.0019613545,(Ncherokee_BalsamMtn_N891:0.0158724446,Nreclusus_Smokemont_N1020:0.0113353723):0.0041542524):0.0039647560,Ncooperi_RockCrRoad_N1160:0.0042202010):0.0019528580,(Ncooperi_NantRiverGorge_N682:0.0109824270,Njonesi_CaveSpringCave_N390:0.0090643306):0.0070219700):0.0027969876,((Nsheari_BaldRiver_N1168:0.0031479830,Nsheari_Cohutta_N826:0.0020890196):0.0000022705,Nsheari_JoyceKilmer_N092:0.0060800902):0.0163300810):0.0204734344,(Ndellingeri_WhitewFalls_N887:0.0037812645,(Nfridelli_LittlePigeon_N262:0.0000010000,(Nperlakyi_SChimneys_N1079:0.0043659062,Nperlakyi_SChimneys_N1080:0.0000010000):0.0000025266):0.0039099421):0.0166340018):0.0030922510,((Ncoylei_Apalachia_N1195:0.0000010000,Ncoylei_DinkinCove_N1118:0.0000025532):0.0268847161,Ngertschi_CedarCreek_N351:0.0107667790):0.0042347860):0.0000022471,((((Nbrimleyi_NewberryCr_N984:0.0078814201,(((Nbrimleyi_RumblingBald_N241:0.0117772149,Ntempletoni_BaldMtns_N950:0.0039725683):0.0039718133,Ntempletoni_ScronceCreekRd_N1223:0.0097944203):0.0020352629,((((Ncanei_Egypt_N958:0.0048433233,Ncrosbyi_PricesCrk_N1143:0.0037917403):0.0000020578,Ncrosbyi_MtMitchell_N210:0.0078563398):0.0000025081,Ncrosbyi_ShufordCrk_N1148:0.0059312022):0.0000028957,Ngertschi_FrenchBroad_N968:0.0139136869):0.0019366483):0.0000029829):0.0000029736,Ntempletoni_ClarksCreek_N945:0.0045759028):0.0000026768,Ngertschi_HickoryNutGap_N810:0.0080241788):0.0019242097,((((Ncarteri_English_N031:0.0066641529,Ncarteri_WeberCty_N1044:0.0187829274):0.0000022512,(Ncarteri_LaurelCave_nearTYPE_N0296:0.0029787177,Ncarteri_PilotMtn_G2185:0.0155080642):0.0050402715):0.0045604528,(Nfurtivus_HugdenBranch_G3175:0.0055410036,Nfurtivus_RaccoonMtn_N1026:0.0000021399):0.0056244995):0.0074998309,((Nnasicus_CaneyFork_N171:0.0096054716,Nnasicus_ConnosteeFalls_N696:0.0096508614):0.0019807053,Nnasicus_CoweeTrain_N189:0.0105424265):0.0264299521):0.0028048955):0.0019576410):0.0019426010):0.0066773611,(Nbarri_eyed_ClayCave_G2082:0.0041657330,Nroanensis_RoanHighBluff_N762:0.0000010000):0.0096198494):0.0000020214,((Ncarolinensis_Grandfather_N218:0.0039906030,(Ndilutus_StarveRockCave_G3174:0.0034956997,(Nholsingeri_BrumleyCrk_N916:0.0060185732,Nholsingeri_PondCave_N541:0.0039899400):0.0019753102):0.0000029530):0.0000021622,Ntennessensis_LittleStony_N645:0.0062019162):0.0052485177):0.1426019918);
(Nesticella_sp_GH1210:0.0552299579,Nesticus_Japan_G2153:0.1221725720,((Nesticus_nahaunus_Mexico_G2881:0.0734749795,((((((Narcheri_Cheaha_N023:0.0000029497,Narcheri_MillShoalCreek_N727:0.0316392243):0.0359097547,((Npecki_HaskellSims_G3697:0.0077698438,Npecki_Monteagle_N062:0.0055535852):0.0000021590,Npecki_HurricaneMazeCave_G2100:0.0087886088):0.0135291143):0.0025055499,Ncarteri_div__RainbowCave_G2089:0.0213091034):0.0000028799,(Ncressleri_AndersonSpringCave_G2075:0.0000024536,Ncressleri_PigeonCave_G2077:0.0000024371):0.0384630136):0.0163956618,(Nstygius_ObeLee_N0656:0.0049894416,Nstygius_RavenB_N1022:0.0050862855):0.2335915241):0.0087835342,(((((((Nbarri_Bishop_N1072:0.0058675883,Nbarri_LostCoveCave_N0065:0.0051089688):0.0204421662,(((((((((Nbishopi_StandingIndian_N131:0.0000023227,Nreclusus_Clingmans_N252:0.0000021631):0.0041207736,Nreclusus_Noland_N1051:0.0070928298):0.0000020096,Nreclusus_Smokemont_N1020:0.0027285999):0.0037483770,((Ncooperi_BeaverCrk_N1002:0.0000029987,Ncooperi_BrasstBald_N824:0.0017680418):0.0013279291,Ncooperi_NantRiverGorge_N682:0.0091376995):0.0020693188):0.0000029762,Ncooperi_CheoahDam_N1122:0.0032855102):0.0049722744,Ncooperi_RockCrRoad_N1160:0.0172672135):0.0053616377,Nreclusus_Newfound_N259:0.0008950208):0.1736032146,((Nfurtivus_HugdenBranch_G3175:0.0020218676,Nfurtivus_RaccoonMtn_N1026:0.0020526668):0.0093565445,((Nsheari_Cohutta_N826:0.0106011628,Nstupkai_LittleRiver_N293:0.0021501360):0.0032214580,(Nstupkai_BlowholeWOS_N285:0.0010985186,Nstupkai_Blowing_N356:0.0037806041):0.0012078446):0.0085701182):0.0030989329):0.0025214191,(((((Ndellingeri_BullpenBridge_N109:0.0000027433,Ndellingeri_WhitewFalls_N887:0.0011315862):0.0000027869,(Nperlakyi_SChimneys_N1079:0.0000028923,Nperlakyi_SChimneys_N1080:0.0000027026):0.0072434944):0.0010150319,(Nfridelli_LittlePigeon_N262:0.0050638785,Njonesi_CaveSpringCave_N390:0.0066095155):0.0062840861):0.0049991663,Nsheari_BaldRiver_N1168:0.0073390293):0.0047714113,(Ngeorgia_Sittons_N073:0.0127802166,(Nlula_BeeRockCave_G2091:0.0019994182,Nlula_LulaFallsCave_G2084:0.0029878067):0.0058949520):0.0178387055):0.0040816552):0.0009877651):0.0000020940,((Nbishopi_DryFalls_N150:0.0042091597,Nbishopi_PoleCr_Chattooga_N885:0.0093506678):0.0420266243,(((Ncarteri_English_N031:0.0126879436,(Ncarteri_PilotMtn_G2185:0.0080998875,Ncarteri_WeberCty_N1044:0.0099998414):0.0000024209):0.0027603032,Ncarteri_LaurelCave_nearTYPE_N0296:0.0253234548):0.0039050210,Ncarteri_Pitchfork_N363:0.0160379970):0.0028216541):0.0032543304):0.0009689420,(((Nbrimleyi_NewberryCr_N984:0.0062748239,(Ntempletoni_BaldMtns_N950:0.0048364911,(Ntempletoni_ClarksCreek_N945:0.0029413771,Ntempletoni_ScronceCreekRd_N1223:0.0009578806):0.0000027860):0.0036589622):0.0051807337,Nbrimleyi_RumblingBald_N241:0.0034924745):0.0091691170,((((Ncanei_Egypt_N958:0.0108289016,(Ngertschi_CedarCreek_N351:0.0030221280,Ngertschi_FrenchBroad_N968:0.0027514019):0.0501209606):0.0027331512,(Ncrosbyi_MtMitchell_N210:0.0162343937,Ncrosbyi_ShufordCrk_N1148:0.0047575168):0.0023110222):0.0009934358,Ncrosbyi_PricesCrk_N1143:0.0085452888):0.0036378081,Ngertschi_HickoryNutGap_N810:0.0070015679):0.0025419561):0.0099947002):0.0000022205,(((((Nbarri_eyed_ClayCave_G2082:0.0052018009,Npaynei_NorrisDamCave_N348:0.0052301679):0.0063089262,(Npaynei_Grindstaff_N646:0.0054480736,((Npaynei_UnakaMtns_N943:0.0053778826,Nroanensis_RoanHighBluff_N762:0.0011196117):0.0010376546,Nroanensis_N_CarversGap_N928:0.0050037924):0.0010380806):0.0049236993):0.0015964710,(((Ndilutus_GrassyCreek_N670:0.0019983979,(Ndilutus_StarveRockCave_G3174:0.0000027457,Ntennessensis_IndianCave_N052:0.0014953605):0.0000013712):0.0009546596,Ntennessensis_Watauga_N1046:0.0020212221):0.0011264112,Ntennessensis_LittleStony_N645:0.0012075818):0.0070235606):0.0010463392,Nholsingeri_PondCave_N541:0.0187982812):0.0034610228,((Ncherokee_BallhootScar_N193:0.0026783780,Ncherokee_SIndianCrk_N681:0.0120795596):0.0026329554,Ncherokee_BalsamMtn_N891:0.0111029983):0.0029440471):0.0053429134):0.0029078543,(((Ncoylei_Apalachia_N1195:0.0037821489,Ncoylei_DinkinCove_N1118:0.0087710243):0.0040321101,Ncoylei_TiptonCreek_N837:0.0072999442):0.0082810912,(Nlowderi_ChestnutBranch_N731:0.0057562912,Nlowderi_upperFiresCreek_N820:0.0031222424):0.0059890378):0.0018645279):0.0015441254,(((Nbarrowsi_Gregorys_N270:0.0027487366,Nbarrowsi_Tuckaleechee_N360:0.0048976328):0.0163898066,(((Nnasicus_CaneyFork_N171:0.0079428438,Nnasicus_CoweeTrain_N189:0.0082733696):0.0079105233,Nnasicus_ConnosteeFalls_N696:0.0154958365):0.0030064681,(Nsilvanus_Elijay_N395:0.0066067095,Nsilvanus_GermanyCove_N1017:0.0080557033):0.0074139446):0.0008928505):0.0019150606,(Ncarolinensis_Grandfather_N218:0.0094470617,(Nmimus_NealsSink_N329:0.0019901207,Nmimus_Straleys_N625:0.0112898462):0.0153032980):0.0062036209):0.0031207072):0.0079573300):0.0099734875):0.0501469777,Nsilvestrii_Hellgate_N1108:0.3939333732):0.1835390245);
(Nesticus_Japan_G2153:0.6183130790,((Nesticus_nahaunus_Mexico_G2881:0.0767772557,((((Narcheri_Cheaha_N023:0.0100713296,Narcheri_MillShoalCreek_N727:0.0031602578):0.1915517795,(Nstygius_ObeLee_N0656:0.0194174153,Nstygius_RavenB_N1022:0.0023484625):0.1419303161):0.0104529743,(Ncressleri_AndersonSpringCave_G2075:0.0000010000,Ncressleri_PigeonCave_G2077:0.0000010000):0.0535938972):0.0134329291,((((((Nbarri_Bishop_N1072:0.0098825358,Nbarri_LostCoveCave_N0065:0.0063180505):0.0275104505,((Nfurtivus_HugdenBranch_G3175:0.0000010000,Nfurtivus_RaccoonMtn_N1026:0.0033420434):0.0253572757,Nlowderi_upperFiresCreek_N820:0.0431659423):0.0077467973):0.0068230140,(Nbarrowsi_Gregorys_N270:0.0150260468,Nbarrowsi_Tuckaleechee_N360:0.0123163311):0.0383148270):0.0215930145,(((((Nbrimleyi_NewberryCr_N984:0.0179967008,Nbrimleyi_RumblingBald_N241:0.0130545326):0.0040134900,Ntempletoni_ClarksCreek_N945:0.0285252956):0.0060763518,((Ncanei_Egypt_N958:0.0148670094,Ncrosbyi_PricesCrk_N1143:0.0222705455):0.0083788314,Ntempletoni_BaldMtns_N950:0.0252772790):0.0045300758):0.0023490791,((Ngertschi_CedarCreek_N351:0.0026326715,Ngertschi_FrenchBroad_N968:0.0000010000):0.0841180568,Ngertschi_HickoryNutGap_N810:0.0089279818):0.0090985928):0.0138953230,(Ncrosbyi_MtMitchell_N210:0.0069464497,Ncrosbyi_ShufordCrk_N1148:0.0072617739):0.0264589361):0.0115314772):0.0069172461,(((((((Nbarri_eyed_ClayCave_G2082:0.0135905775,Npaynei_NorrisDamCave_N348:0.0057582929):0.0032860051,Nroanensis_IngramBranch_N926:0.0013048042):0.0078247771,Nroanensis_N_CarversGap_N928:0.0022852650):0.0044257095,Npaynei_Grindstaff_N646:0.0206527560):0.0044814822,Npaynei_UnakaMtns_N943:0.0101951767):0.0000010000,((((Ncarolinensis_Grandfather_N218:0.0133582919,Ncarolinensis_LinvilleCaverns_N227:0.0152626772):0.0011664831,(Ndilutus_GrassyCreek_N670:0.0092930547,Ntennessensis_Watauga_N1046:0.0228716989):0.0046183665):0.0012035458,Ntennessensis_IndianCave_N052:0.0145624177):0.0016339823,Ntennessensis_LittleStony_N645:0.0135111496):0.0016994540):0.0202218530,((((((((((Nbishopi_DryFalls_N150:0.0000010000,Nbishopi_StandingIndian_N131:0.0000010000):0.0000026937,Nbishopi_PoleCr_Chattooga_N885:0.0000010000):0.0146467188,((((((((Ncooperi_BeaverCrk_N1002:0.0023242567,Ncooperi_BrasstBald_N824:0.0054262072):0.0000010000,Ncooperi_NantRiverGorge_N682:0.0356366391):0.0040797206,Nreclusus_Clingmans_N252:0.0298730580):0.0058303595,Nfridelli_LittlePigeon_N262:0.0216651080):0.0041509378,Nstupkai_LittleRiver_N293:0.0117834682):0.0011089622,((Ncooperi_CheoahDam_N1122:0.0111499100,(Nperlakyi_SChimneys_N1079:0.0087189992,Nperlakyi_SChimneys_N1080:0.0053247776):0.0109502436):0.0000020490,(Ndellingeri_BullpenBridge_N109:0.0054984732,Ndellingeri_WhitewFalls_N887:0.0022390028):0.0043512658):0.0021442412):0.0000021308,Nstupkai_BlowholeWOS_N285:0.0108958706):0.0010787528,(Ncooperi_RockCrRoad_N1160:0.0119660510,Njonesi_CaveSpringCave_N390:0.0536431465):0.0000021441):0.0029012514):0.0043955506,Nreclusus_Smokemont_N1020:0.0160702281):0.0023473809,Nstupkai_Blowing_N356:0.0233190911):0.0043341977,Nreclusus_Noland_N1051:0.0154188686):0.0028269230,((Nsheari_BaldRiver_N1168:0.0457468366,Nsheari_Cohutta_N826:0.0187884941):0.0074128362,Nsheari_JoyceKilmer_N092:0.0208394004):0.0059349988):0.0030229615,(Ngeorgia_Sittons_N073:0.0160619207,(Nlula_BeeRockCave_G2091:0.0033335215,Nlula_LulaFallsCave_G2084:0.0049887422):0.0131251139):0.2253921766):0.0028711320,Ncarteri_Pitchfork_N363:0.0333463056):0.0205109723,((Nnasicus_CaneyFork_N171:0.0142913526,(Nnasicus_ConnosteeFalls_N696:0.0138995903,Nnasicus_CoweeTrain_N189:0.0130253307):0.0017852105):0.0262189633,Ntempletoni_ScronceCreekRd_N1223:0.0343194840):0.0129473366):0.0018001772):0.0120014403):0.0115436046,(((((Ncarteri_English_N031:0.0080575694,(Ncarteri_LaurelCave_nearTYPE_N0296:0.0157714411,Ncarteri_PilotMtn_G2185:0.0125489864):0.0036305581):0.0180319325,(Ncoylei_Apalachia_N1195:0.0338727837,(Ncoylei_DinkinCove_N1118:0.0211456642,Ncoylei_TiptonCreek_N837:0.0156974365):0.0096580504):0.0074728724):0.0023725609,Nsilvanus_GermanyCove_N1017:0.0274242901):0.0023488239,Ncherokee_BallhootScar_N193:0.0293227480):0.0126773906,(Ncherokee_SIndianCrk_N681:0.0291587294,((Nholsingeri_BrumleyCrk_N916:0.0134220001,(Nmimus_NealsSink_N329:0.0032163241,Nmimus_Straleys_N625:0.0071031919):0.0078082240):0.0008613815,Nholsingeri_PondCave_N541:0.0078206090):0.0039132109):0.0113078967):0.0297664946):0.0029188072):0.0049856012):0.0033355529,(Ncarteri_div__RainbowCave_G2089:0.1049694360,((Npecki_HaskellSims_G3697:0.0362307559,Npecki_Monteagle_N062:0.0339154820):0.0349139539,Npecki_HurricaneMazeCave_G2100:0.0502438663):0.0547062697):0.0102067242):0.2201020464,Nsilvestrii_Hellgate_N1108:0.6880905356);
(Nesticus_Japan_G2153:0.8504809885,((((((((((Nesticus_nahaunus_Mexico_G2881:0.1360669188,(((Narcheri_Cheaha_N023:0.0585826088,((Npecki_HaskellSims_G3697:0.0120122542,Npecki_Monteagle_N062:0.0142962300):0.0027848577,Npecki_HurricaneMazeCave_G2100:0.0159692261):0.0128879519):0.0244059013,Ncarteri_div__RainbowCave_G2089:0.0410242361):0.0201869178,(Nstygius_ObeLee_N0656:0.0013613646,Nstygius_RavenB_N1022:0.0041956610):0.0303003541):0.0150859172):0.0052518223,Ncressleri_AndersonSpringCave_G2075:0.0558721735):0.0429511573,(((Nbarri_Bishop_N1072:0.0052341433,Nbarri_LostCoveCave_N0065:0.0137273789):0.0508117781,(((((Ncarteri_English_N031:0.0000022583,Ncarteri_LaurelCave_nearTYPE_N0296:0.0181220854):0.0175689730,Ncarteri_PilotMtn_G2185:0.0089867083):0.0000025967,Ncarteri_WeberCty_N1044:0.0182281827):0.0123012513,Ncarteri_Pitchfork_N363:0.0270162907):0.0025077005,Ngeorgia_Sittons_N073:0.0237155525):0.0093541008):0.0012014661,(Nlula_BeeRockCave_G2091:0.0056334790,Nlula_LulaFallsCave_G2084:0.0097754892):0.0078446127):0.0078586376):0.0072569545,((((((((Nbishopi_DryFalls_N150:0.0000010003,Nbishopi_StandingIndian_N131:0.0000010003):0.0000010003,Nbishopi_PoleCr_Chattooga_N885:0.0000010003):0.0027534253,Nreclusus_Newfound_N259:0.0083184821):0.0000026766,(Nreclusus_Smokemont_N1020:0.0119653069,(Nstupkai_BlowholeWOS_N285:0.0000010003,Nstupkai_Blowing_N356:0.0056586148):0.0027775659):0.0027135157):0.0046614224,Nreclusus_Clingmans_N252:0.0120027262):0.0031518984,(Nsheari_BaldRiver_N1168:0.0071343271,(Nsheari_Cohutta_N826:0.0238586381,Nsheari_JoyceKilmer_N092:0.0040953729):0.0123670971):0.0055602390):0.0046192463,((Ncoylei_Apalachia_N1195:0.0059125990,Ncoylei_TiptonCreek_N837:0.0013983002):0.0364933063,(Nfurtivus_HugdenBranch_G3175:0.0015017056,Nfurtivus_RaccoonMtn_N1026:0.0017623625):0.0158094659):0.0000029459):0.0012508585,Nreclusus_Noland_N1051:0.0184791514):0.0016629393):0.0039447488,(Nbarrowsi_Gregorys_N270:0.0000020166,Nbarrowsi_Tuckaleechee_N360:0.0014162131):0.0159271441):0.0013572728,(((((((Ncooperi_BeaverCrk_N1002:0.0000010003,Ncooperi_BrasstBald_N824:0.0000010003):0.0000022322,Ncooperi_NantRiverGorge_N682:0.0027494810):0.0112324232,Njonesi_CaveSpringCave_N390:0.0031974855):0.0041753596,(((Ndellingeri_BullpenBridge_N109:0.0063305290,Ndellingeri_WhitewFalls_N887:0.0000023315):0.0192567591,Nfridelli_LittlePigeon_N262:0.0053305115):0.0000028312,(Nperlakyi_SChimneys_N1079:0.0000010003,Nperlakyi_SChimneys_N1080:0.0000010003):0.0072418803):0.0053626220):0.0000022783,Nstupkai_LittleRiver_N293:0.0125798700):0.0000021773,Ncooperi_RockCrRoad_N1160:0.0062681799):0.0013109638,Ncooperi_CheoahDam_N1122:0.0133186525):0.0069979711):0.0027795191,(((((Nbrimleyi_NewberryCr_N984:0.0085554108,Ncrosbyi_ShufordCrk_N1148:0.0030299772):0.0027829670,(((((Nbrimleyi_RumblingBald_N241:0.0053722712,(Ntempletoni_BaldMtns_N950:0.0001710779,(Ntempletoni_ClarksCreek_N945:0.0065679069,Ntempletoni_ScronceCreekRd_N1223:0.0055645555):0.0017516293):0.0079774594):0.0119223354,Ncanei_Egypt_N958:0.0060311021):0.0091788753,Ncrosbyi_MtMitchell_N210:0.0017381278):0.0085120385,Ncrosbyi_PricesCrk_N1143:0.0017391293):0.0090558113,(Nlowderi_ChestnutBranch_N731:0.0098239919,Nlowderi_upperFiresCreek_N820:0.0133415034):0.0700334112):0.0248914700):0.0029039950,(((Ngertschi_CedarCreek_N351:0.0000022234,Ngertschi_FrenchBroad_N968:0.0036356286):0.0029922319,Ngertschi_HickoryNutGap_N810:0.0000022145):0.0140016228,Nnasicus_CoweeTrain_N189:0.0158616804):0.0000025747):0.0052226065,(Nnasicus_ConnosteeFalls_N696:0.0117710544,Nsilvanus_HeboMtn_N1029:0.0140071154):0.0032000741):0.0031767874,Nsilvanus_GermanyCove_N1017:0.0212477273):0.0000026030):0.0011997492,((((((((Nbarri_eyed_ClayCave_G2082:0.0028423956,Nroanensis_IngramBranch_N926:0.0028784394):0.0014101270,Npaynei_NorrisDamCave_N348:0.0014380941):0.0097863002,Npaynei_Grindstaff_N646:0.0182071276):0.0013149666,Npaynei_UnakaMtns_N943:0.0069164805):0.0031695095,(Nroanensis_N_CarversGap_N928:0.0031536625,Nroanensis_RoanHighBluff_N762:0.0000021324):0.0275475208):0.0027739594,(((Ncarolinensis_Grandfather_N218:0.0044431871,Ncarolinensis_LinvilleCaverns_N227:0.0118305382):0.0022781151,(Nmimus_NealsSink_N329:0.0098985608,Nmimus_Straleys_N625:0.0101629191):0.0070090078):0.0029859458,(Ncherokee_SIndianCrk_N681:0.0068668725,Nholsingeri_PondCave_N541:0.0282726407):0.0000022995):0.0013846322):0.0026299609,(((Ndilutus_GrassyCreek_N670:0.0000010003,Ntennessensis_LittleStony_N645:0.0064126379):0.0000029205,Ndilutus_StarveRockCave_G3174:0.0000020958):0.0086098679,Ntennessensis_Watauga_N1046:0.0114986089):0.0031663190):0.0087321701,Ncherokee_BalsamMtn_N891:0.0146730282):0.0027826441):0.0052398471,Ncherokee_BallhootScar_N193:0.0182531310):0.0000020107,Nsilvanus_Elijay_N395:0.0105097094):0.0000023275,Nsilvestrii_Hellgate_N1108:0.5729199314);
(Nsilvestrii_Hellgate_N1108:0.6389512058,((((((Narcheri_Cheaha_N023:0.0417927649,((Npecki_HaskellSims_G3697:0.0093019062,Npecki_HurricaneMazeCave_G2100:0.0124160946):0.0023841333,Npecki_Monteagle_N062:0.0133865748):0.0115761495):0.2618234099,(Ncressleri_AndersonSpringCave_G2075:0.0000010012,Ncressleri_PigeonCave_G2077:0.0000010012):0.0352762809):0.0382594566,((((((((((((Nbarri_eyed_ClayCave_G2082:0.0000010012,Npaynei_NorrisDamCave_N348:0.0000010012):0.0000010013,Nroanensis_IngramBranch_N926:0.0019404808):0.0039136640,Npaynei_UnakaMtns_N943:0.0011561051):0.0039547286,(Npaynei_Grindstaff_N646:0.0080892905,Nroanensis_N_CarversGap_N928:0.0065220600):0.0031641772):0.0010718729,Nroanensis_RoanHighBluff_N762:0.0124697231):0.0032195254,Nmimus_NealsSink_N329:0.0115398501):0.0008455041,((Nholsingeri_BrumleyCrk_N916:0.0043589338,Nholsingeri_PondCave_N541:0.0043808514):0.0105106248,Nmimus_Straleys_N625:0.0069074137):0.0009433012):0.0086850428,((((((((Nbishopi_DryFalls_N150:0.0034366845,((Nbishopi_PoleCr_Chattooga_N885:0.0012645098,Nbishopi_StandingIndian_N131:0.0000010012):0.0024792434,(Nstupkai_Blowing_N356:0.0034678850,Nstupkai_LittleRiver_N293:0.0026084776):0.0009570056):0.0025936206):0.0026919916,(Ncooperi_BeaverCrk_N1002:0.0013316105,Ncooperi_NantRiverGorge_N682:0.0066120976):0.0013087764):0.0000023219,(Ncooperi_CheoahDam_N1122:0.0078667396,Nreclusus_Noland_N1051:0.0142702831):0.1778701624):0.0017176495,(Ncooperi_BrasstBald_N824:0.0106440876,Nfridelli_LittlePigeon_N262:0.0065723353):0.0012355431):0.0000010013,((Nperlakyi_SChimneys_N1079:0.0043386548,Nperlakyi_SChimneys_N1080:0.0025883066):0.0025923017,Nstupkai_BlowholeWOS_N285:0.0060704811):0.0000025017):0.0017216987,(Ncooperi_RockCrRoad_N1160:0.0078387429,Nreclusus_Smokemont_N1020:0.0094072749):0.0000027900):0.0000023350,(Nreclusus_Clingmans_N252:0.0050025638,Nreclusus_Newfound_N259:0.0019448845):0.0039220575):0.0025021314,Ngeorgia_Sittons_N073:0.0175340767):0.0117084951):0.0038822942,((Nnasicus_CaneyFork_N171:0.0063977497,Nnasicus_CoweeTrain_N189:0.0036920111):0.0090268062,Nnasicus_ConnosteeFalls_N696:0.0093192281):0.0146824477):0.0008269649,((Nsheari_BaldRiver_N1168:0.0049601853,Nsheari_JoyceKilmer_N092:0.0104643504):0.0015169190,Nsheari_Cohutta_N826:0.0083713839):0.1517650303):0.0051547264,((Nbrimleyi_NewberryCr_N984:0.0050932952,((Nbrimleyi_RumblingBald_N241:0.0098528110,Ntempletoni_ClarksCreek_N945:0.0112557267):0.0013710128,Ntempletoni_ScronceCreekRd_N1223:0.0117054548):0.0078219453):0.0957245935,(((Ncanei_Egypt_N958:0.0038309891,Ncrosbyi_PricesCrk_N1143:0.0018794643):0.0009381395,(Ncrosbyi_MtMitchell_N210:0.0035134152,Ncrosbyi_ShufordCrk_N1148:0.0054029932):0.0017545116):0.0008928149,((Ngertschi_CedarCreek_N351:0.0085528354,Ngertschi_FrenchBroad_N968:0.0040438973):0.0011656026,Ngertschi_HickoryNutGap_N810:0.0042137508):0.0024686649):0.0178287355):0.0078471643):0.0162712485,(Ncarteri_div__RainbowCave_G2089:0.0801343766,(Nstygius_ObeLee_N0656:0.0052252945,Nstygius_RavenB_N1022:0.0018969841):0.0367051960):0.0090565590):0.0040272319):0.0043281621,((((Ncarolinensis_Grandfather_N218:0.0087154655,(((Ndilutus_GrassyCreek_N670:0.0000010012,Ndilutus_StarveRockCave_G3174:0.0000020603):0.0145227569,Ntennessensis_IndianCave_N052:0.0115526205):0.0060666847,Ntennessensis_Watauga_N1046:0.0174698307):0.0022980587):0.0018216742,((Ncherokee_BallhootScar_N193:0.0137648788,Ncherokee_BalsamMtn_N891:0.0087781240):0.0062070028,((Nsilvanus_Elijay_N395:0.0105300195,Nsilvanus_GermanyCove_N1017:0.0064098766):0.0000021156,Nsilvanus_HeboMtn_N1029:0.0117869853):0.0069414724):0.0011367947):0.0000021449,(Ncarolinensis_LinvilleCaverns_N227:0.0079262322,Ncherokee_SIndianCrk_N681:0.0403289990):0.0067427377):0.0146281204,(((Ncarteri_English_N031:0.0109987340,Ncarteri_Pitchfork_N363:0.0154290209):0.0024312060,((Ncarteri_LaurelCave_nearTYPE_N0296:0.0114616562,Ncarteri_WeberCty_N1044:0.0099697190):0.0022525933,Ncarteri_PilotMtn_G2185:0.0118115575):0.0137778973):0.0048924440,(Nlula_BeeRockCave_G2091:0.0033962693,Nlula_LulaFallsCave_G2084:0.0000027480):0.0195302621):0.0261413803):0.0198329023):0.0057186390,(Nbarrowsi_Gregorys_N270:0.0311246088,((Ncoylei_Apalachia_N1195:0.0057350271,Ncoylei_TiptonCreek_N837:0.0000020483):0.0013334440,Ncoylei_DinkinCove_N1118:0.0015728566):0.0588108977):0.0068739902):0.0166047904,((Nbarri_Bishop_N1072:0.0391214741,Nbarri_LostCoveCave_N0065:0.0131926610):0.0185974257,((Ndellingeri_BullpenBridge_N109:0.0128354379,Njonesi_CaveSpringCave_N390:0.0226125860):0.0042502342,(Nfurtivus_HugdenBranch_G3175:0.0000020066,Nfurtivus_RaccoonMtn_N1026:0.0011665678):0.0172013570):0.0088047810):0.1391560968):0.0387878005,Nesticus_nahaunus_Mexico_G2881:0.0958935565);
(Nesticus_Japan_G2153:0.5758823838,Nsilvestrii_Hellgate_N1108:0.7381708340,((((((((Narcheri_Cheaha_N023:0.0331706691,(Npecki_HurricaneMazeCave_G2100:0.0043822076,Npecki_Monteagle_N062:0.0071942795):0.0194637587):0.0456575451,(Ncarteri_div__RainbowCave_G2089:0.0703011807,(Ncressleri_AndersonSpringCave_G2075:0.0000010001,Ncressleri_PigeonCave_G2077:0.0000026158):0.0596696200):0.0069811447):0.0069191524,Nstygius_RavenB_N1022:0.0621228890):0.0107701859,((Nnasicus_CaneyFork_N171:0.0306222839,Ntennessensis_IndianCave_N052:0.0228644947):0.0081961423,Nnasicus_ConnosteeFalls_N696:0.0372018771):0.0122353309):0.0048228947,(((((Nbarri_Bishop_N1072:0.0000010001,Nbarri_LostCoveCave_N0065:0.0019214120):0.0201158434,(Nlowderi_ChestnutBranch_N731:0.0072610671,Nlowderi_upperFiresCreek_N820:0.0071533676):0.0267941499):0.0068663291,(Nfurtivus_HugdenBranch_G3175:0.0000024145,Nfurtivus_RaccoonMtn_N1026:0.0000026259):0.0355785635):0.0052754843,(Nsheari_BaldRiver_N1168:0.0043859891,(Nsheari_Cohutta_N826:0.0072399523,Nsheari_JoyceKilmer_N092:0.0047732384):0.0028218272):0.1962358804):0.0052749216,((((((((((((Nbarri_eyed_ClayCave_G2082:0.0142036727,Npaynei_NorrisDamCave_N348:0.0000010001):0.0337154753,Nroanensis_IngramBranch_N926:0.0000029311):0.0338542370,Npaynei_Grindstaff_N646:0.0048701195):0.0012174836,(Npaynei_UnakaMtns_N943:0.0028114783,Nroanensis_N_CarversGap_N928:0.0287205881):0.0047075728):0.0011787578,(((Ndilutus_GrassyCreek_N670:0.0000010001,Ndilutus_StarveRockCave_G3174:0.0000010001):0.0106351315,Ntennessensis_Watauga_N1046:0.0061997192):0.0000021792,Ntennessensis_LittleStony_N645:0.0153728030):0.0047931236):0.0000021321,(Nmimus_NealsSink_N329:0.0060817759,Nmimus_Straleys_N625:0.0060800469):0.0048293204):0.0012414643,(Nholsingeri_BrumleyCrk_N916:0.0237011836,Nholsingeri_PondCave_N541:0.0033992610):0.0051168581):0.0036246064,((Nsilvanus_Elijay_N395:0.0257657209,Nsilvanus_GermanyCove_N1017:0.0038593710):0.0012004115,Nsilvanus_HeboMtn_N1029:0.0072529093):0.0129696489):0.0031351566,(Ncherokee_BallhootScar_N193:0.0237866093,Nroanensis_RoanHighBluff_N762:0.0123089682):0.0065940755):0.0153173910,((Ncoylei_Apalachia_N1195:0.0013156449,Ncoylei_DinkinCove_N1118:0.0013105853):0.0000026066,Ncoylei_TiptonCreek_N837:0.0026224962):0.0388984850):0.0020528291,(Ncarolinensis_Grandfather_N218:0.0189308523,(Ncherokee_BalsamMtn_N891:0.0000026157,Ncherokee_SIndianCrk_N681:0.0228567706):0.0095293342):0.0067299725):0.0026841427,(Nbarrowsi_Gregorys_N270:0.0062132910,Nbarrowsi_Tuckaleechee_N360:0.0024052133):0.0239042685):0.0038812420):0.0026960450):0.0155691770,((Ndellingeri_WhitewFalls_N887:0.0249668854,Njonesi_CaveSpringCave_N390:0.0132016677):0.0076528623,Ngeorgia_Sittons_N073:0.0787109045):0.0111414382):0.0024051216,((((Nbishopi_DryFalls_N150:0.0012909450,(((((Ncooperi_BeaverCrk_N1002:0.0044209312,(Ncooperi_CheoahDam_N1122:0.0064349290,Nreclusus_Clingmans_N252:0.0085457216):0.0027364981):0.0000020045,Nfridelli_LittlePigeon_N262:0.0060207623):0.0000010001,(Ncooperi_BrasstBald_N824:0.0050892604,(((Nperlakyi_SChimneys_N1079:0.0012424871,Nperlakyi_SChimneys_N1080:0.0013840169):0.0072620582,Nreclusus_Smokemont_N1020:0.0123315920):0.0014772164,(Nreclusus_Newfound_N259:0.0012840470,Nstupkai_Blowing_N356:0.0066592380):0.0000024416):0.0000022860):0.0012015109):0.0000023634,Ncooperi_NantRiverGorge_N682:0.0063577342):0.0011983659,Nreclusus_Noland_N1051:0.0065164632):0.0000020800):0.0000022242,Nstupkai_LittleRiver_N293:0.0155275386):0.0012463534,Nstupkai_BlowholeWOS_N285:0.0044598922):0.0134757185,((Nbishopi_PoleCr_Chattooga_N885:0.0043276450,Nbishopi_StandingIndian_N131:0.0000026050):0.1952258934,Ncooperi_RockCrRoad_N1160:0.0327445365):0.0081470029):0.0072832145):0.0000020149,(((((Nbrimleyi_NewberryCr_N984:0.0113204430,Ntempletoni_BaldMtns_N950:0.0063876912):0.0061726821,Nbrimleyi_RumblingBald_N241:0.0070183477):0.0041089947,(Ntempletoni_ClarksCreek_N945:0.0087542564,Ntempletoni_ScronceCreekRd_N1223:0.0157351695):0.0068748410):0.0020658401,(((Ncanei_Egypt_N958:0.0032834426,Ncrosbyi_MtMitchell_N210:0.0074245606):0.0016523555,((Ncrosbyi_PricesCrk_N1143:0.0024233791,Ngertschi_HickoryNutGap_N810:0.0037487876):0.0024340622,(Ngertschi_CedarCreek_N351:0.0000024895,Ngertschi_FrenchBroad_N968:0.0107882677):0.0013127787):0.0012012078):0.0000026129,Ncrosbyi_ShufordCrk_N1148:0.0048289766):0.0083978167):0.0123554676,(Ncarteri_English_N031:0.0197658571,((((Ncarteri_LaurelCave_nearTYPE_N0296:0.0145561492,Ncarteri_WeberCty_N1044:0.0147282632):0.0011897930,Ncarteri_PilotMtn_G2185:0.0072659849):0.0119787302,Ncarteri_Pitchfork_N363:0.0104629712):0.0011030631,(Nlula_BeeRockCave_G2091:0.0040301252,Nlula_LulaFallsCave_G2084:0.0000024702):0.0154726822):0.0000027541):0.0026247383):0.0070925080):0.2546698679);
(Nesticus_Japan_G2153:0.7365988765,Nsilvestrii_Hellgate_N1108:0.7332066012,(((((((((Nesticus_nahaunus_Mexico_G2881:0.1868313904,((Nbarri_Bishop_N1072:0.0054749898,Nbarri_LostCoveCave_N0065:0.0056165532):0.0126980573,((((((((((Nbarri_eyed_ClayCave_G2082:0.0051004509,Npaynei_NorrisDamCave_N348:0.0134624327):0.0020790074,Npaynei_Grindstaff_N646:0.0087277467):0.0056296344,Nroanensis_N_CarversGap_N928:0.0202124645):0.0009763735,Nroanensis_RoanHighBluff_N762:0.0096781381):0.0028606269,(Ncarolinensis_Grandfather_N218:0.0153890409,((Ntennessensis_IndianCave_N052:0.0049471819,Ntennessensis_Watauga_N1046:0.0038664366):0.0046445145,Ntennessensis_LittleStony_N645:0.0018702659):0.0070344638):0.0008440246):0.0009140556,Ncarolinensis_LinvilleCaverns_N227:0.0126498146):0.0000032629,Ndilutus_StarveRockCave_G3174:0.0140853009):0.0008739840,(Nholsingeri_BrumleyCrk_N916:0.0168996085,Nholsingeri_PondCave_N541:0.0122906973):0.0066146755):0.0017692750,(Nmimus_NealsSink_N329:0.0110359713,Nmimus_Straleys_N625:0.0151655408):0.0065607522):0.0008157861,(Ncherokee_BallhootScar_N193:0.0116338904,(Ncherokee_BalsamMtn_N891:0.0040676732,Ncherokee_SIndianCrk_N681:0.0105047631):0.0031523148):0.0020072472):0.0063360411):0.0126297157):0.0240910621,((Nbarrowsi_Gregorys_N270:0.0118124570,Nbarrowsi_Tuckaleechee_N360:0.0057017359):0.0204606860,((Ncoylei_Apalachia_N1195:0.0065159124,Ncoylei_TiptonCreek_N837:0.0054048549):0.0030871837,Ncoylei_DinkinCove_N1118:0.0063767348):0.0264092666):0.0270647842):0.0114896141,((Ncarteri_English_N031:0.0149085893,(Ncarteri_LaurelCave_nearTYPE_N0296:0.0180067984,((Ncarteri_PilotMtn_G2185:0.0142819441,(Ngeorgia_Sittons_N073:0.0100572220,(Nlula_BeeRockCave_G2091:0.0018209969,Nlula_LulaFallsCave_G2084:0.0046158556):0.0166386365):0.0084242887):0.0037309430,Ncarteri_WeberCty_N1044:0.0077708030):0.0018160294):0.0016769417):0.0156823368,(((Nbrimleyi_NewberryCr_N984:0.0098348345,((Ntempletoni_BaldMtns_N950:0.0384110156,Ntempletoni_ScronceCreekRd_N1223:0.0091650887):0.0060907902,Ntempletoni_ClarksCreek_N945:0.0082986942):0.0029320012):0.0068576064,((Nnasicus_CaneyFork_N171:0.0229499634,Nnasicus_CoweeTrain_N189:0.0012882073):0.0043004020,Nnasicus_ConnosteeFalls_N696:0.0137533722):0.0117106105):0.0145545199,(Nsilvanus_Elijay_N395:0.0079605266,(Nsilvanus_GermanyCove_N1017:0.0114085722,Nsilvanus_HeboMtn_N1029:0.0086754617):0.0038195052):0.0637541957):0.1131879968):0.0008740905):0.0020096179,((((((Narcheri_Cheaha_N023:0.0000034521,Narcheri_MillShoalCreek_N727:0.0000031756):0.0512656481,((Npecki_HaskellSims_G3697:0.0178666948,Npecki_HurricaneMazeCave_G2100:0.0133320937):0.0066576181,Npecki_Monteagle_N062:0.0288285718):0.0056002988):0.0198483027,Nstygius_RavenB_N1022:0.0476111597):0.0051003205,Ncressleri_PigeonCave_G2077:0.0549795952):0.0046048698,Ncarteri_div__RainbowCave_G2089:0.0839261179):0.0085531520,(((((Ncanei_Egypt_N958:0.0000023661,Ncrosbyi_PricesCrk_N1143:0.0000027814):0.0081878048,((Ngertschi_CedarCreek_N351:0.0015098776,Ngertschi_FrenchBroad_N968:0.0084741554):0.0033207769,Ngertschi_HickoryNutGap_N810:0.0167072275):0.0015443757):0.0000034514,Ncrosbyi_MtMitchell_N210:0.0098882527):0.0036194771,Ncrosbyi_ShufordCrk_N1148:0.0148137948):0.1036805983,((Ncarteri_Pitchfork_N363:0.0437098870,Njonesi_CaveSpringCave_N390:0.0060866030):0.0123857643,(Nlowderi_ChestnutBranch_N731:0.0116669992,Nlowderi_upperFiresCreek_N820:0.0078839656):0.0218562458):0.0387732843):0.0374090111):0.0106919322):0.0142643937,(((((Nbishopi_DryFalls_N150:0.0028793326,Nbishopi_PoleCr_Chattooga_N885:0.0246273159):0.0047796818,(Ncooperi_CheoahDam_N1122:0.0057860966,Ncooperi_RockCrRoad_N1160:0.0047402721):0.0017157468):0.0008883800,(Nsheari_BaldRiver_N1168:0.0080492647,Nsheari_Cohutta_N826:0.0072135043):0.0071185678):0.0008205082,((Nbishopi_StandingIndian_N131:0.0088922750,Nstupkai_BlowholeWOS_N285:0.0095144284):0.0020532596,((((Ncooperi_BeaverCrk_N1002:0.0000011671,Ncooperi_NantRiverGorge_N682:0.0018845767):0.0000011671,Ncooperi_BrasstBald_N824:0.0000011671):0.0095695877,(Nreclusus_Newfound_N259:0.0053064022,Nreclusus_Noland_N1051:0.0648875294):0.0020508192):0.0017303551,Nreclusus_Smokemont_N1020:0.0086746369):0.0025074284):0.0008665509):0.0044372735,(((Ndellingeri_BullpenBridge_N109:0.0071302596,Ndellingeri_WhitewFalls_N887:0.0043940899):0.0053320455,(Nperlakyi_SChimneys_N1079:0.0000031960,Nperlakyi_SChimneys_N1080:0.0000011671):0.0080152706):0.0009421469,Nfridelli_LittlePigeon_N262:0.0037780803):0.0000028781):0.0000024987):0.0000022785,Nstupkai_Blowing_N356:0.0116076991):0.0017824157,(Nfurtivus_HugdenBranch_G3175:0.0028062179,Nfurtivus_RaccoonMtn_N1026:0.0017876883):0.0080162466):0.0021620893,Nreclusus_Clingmans_N252:0.0087579198):0.0067647357,Nstupkai_LittleRiver_N293:0.0000023801):0.1913120447);
(Nesticus_Japan_G2153:0.5648272409,((((((((Nesticus_nahaunus_Mexico_G2881:0.0913788264,(Ncressleri_AndersonSpringCave_G2075:0.0000010189,Ncressleri_PigeonCave_G2077:0.0000010189):0.0163102806):0.0000020640,(Narcheri_Cheaha_N023:0.0483123656,(Ncarteri_div__RainbowCave_G2089:0.0489536298,((Npecki_HaskellSims_G3697:0.0274127092,Npecki_Monteagle_N062:0.0143235674):0.0018206253,Npecki_HurricaneMazeCave_G2100:0.0163400188):0.0304987090):0.0082839141):0.0081435887):0.0021224031,(Nstygius_ObeLee_N0656:0.0000029269,Nstygius_RavenB_N1022:0.0012016951):0.0242012852):0.0041915964,(((((Nbarri_Bishop_N1072:0.0015570933,Nbarri_LostCoveCave_N0065:0.0025875102):0.0042735503,((Ncarteri_English_N031:0.0037605959,(Ncarteri_PilotMtn_G2185:0.0171566678,Ncarteri_WeberCty_N1044:0.0052799817):0.0020176799):0.0024384188,Ncarteri_Pitchfork_N363:0.0527400081):0.0044739729):0.0130277273,((((((((((Nbishopi_DryFalls_N150:0.0000010189,Nbishopi_PoleCr_Chattooga_N885:0.0029639516):0.0000010189,Nbishopi_StandingIndian_N131:0.0000010189):0.0036833290,Nstupkai_BlowholeWOS_N285:0.0071295282):0.0055602260,Nreclusus_Smokemont_N1020:0.0085124373):0.0000021125,((Ncooperi_BeaverCrk_N1002:0.0025617325,(Ncooperi_BrasstBald_N824:0.0402081794,Ncooperi_NantRiverGorge_N682:0.0016708085):0.0000021049):0.0009182044,Ncooperi_RockCrRoad_N1160:0.0143142308):0.0063600730):0.0000028460,Nstupkai_Blowing_N356:0.0061161152):0.0034600801,Nreclusus_Clingmans_N252:0.0073765420):0.0000020151,Nreclusus_Noland_N1051:0.0026338353):0.0000020778,Nreclusus_Newfound_N259:0.0049830209):0.0081310627,((((Ncooperi_CheoahDam_N1122:0.0077710102,((Ncoylei_Apalachia_N1195:0.0012165915,Ncoylei_DinkinCove_N1118:0.0036696530):0.0049018505,Ncoylei_TiptonCreek_N837:0.0086780789):0.0174895734):0.0000029187,(((Ndellingeri_WhitewFalls_N887:0.0066551583,Nfridelli_LittlePigeon_N262:0.0094317529):0.0015182042,Njonesi_CaveSpringCave_N390:0.0036263603):0.0011758546,(Nperlakyi_SChimneys_N1079:0.0014529480,Nperlakyi_SChimneys_N1080:0.0000010189):0.0012108500):0.0024017555):0.0000021618,(Nlowderi_ChestnutBranch_N731:0.0106178667,Nlowderi_upperFiresCreek_N820:0.0072458597):0.0070950581):0.0025989203,(Nsheari_BaldRiver_N1168:0.0064261794,Nsheari_JoyceKilmer_N092:0.0080454769):0.0113244941):0.0014922186):0.0011673456):0.0021456461,((Ncherokee_BallhootScar_N193:0.0120742350,Ncherokee_BalsamMtn_N891:0.0104066027):0.0039335034,Ncherokee_SIndianCrk_N681:0.0090766288):0.0078881972):0.0017459304,((((((Nbrimleyi_NewberryCr_N984:0.0061709700,(Ntempletoni_ClarksCreek_N945:0.0024445741,Ntempletoni_ScronceCreekRd_N1223:0.0012212600):0.0000029742):0.0012172661,(Ncrosbyi_MtMitchell_N210:0.0049291000,(Ncrosbyi_PricesCrk_N1143:0.0000021307,Ntempletoni_BaldMtns_N950:0.0061975189):0.0012144819):0.0012337954):0.0012142366,Ncrosbyi_ShufordCrk_N1148:0.0037020150):0.0012292999,Nbrimleyi_RumblingBald_N241:0.0049509410):0.0000022263,(Ncanei_Egypt_N958:0.0063563875,(Ngertschi_FrenchBroad_N968:0.0012269104,Ngertschi_HickoryNutGap_N810:0.0000010189):0.0024640561):0.0061746000):0.0102856138,((Nnasicus_CaneyFork_N171:0.0031358465,Nnasicus_CoweeTrain_N189:0.0014341426):0.0152731931,Nnasicus_ConnosteeFalls_N696:0.0179178666):0.0000026973):0.0049590659):0.0074199147):0.0136360098,((((((((Nbarri_eyed_ClayCave_G2082:0.0051758270,Nroanensis_IngramBranch_N926:0.0026612491):0.0000028884,((Npaynei_NorrisDamCave_N348:0.0000010189,Npaynei_UnakaMtns_N943:0.0000028295):0.0019424342,Nroanensis_RoanHighBluff_N762:0.0000010189):0.0001016899):0.0000023108,Nroanensis_N_CarversGap_N928:0.0022597007):0.0000028949,Npaynei_Grindstaff_N646:0.0055636499):0.0024019403,((Ncarolinensis_Grandfather_N218:0.0000024043,(Nmimus_NealsSink_N329:0.0011924433,Nmimus_Straleys_N625:0.0012049960):0.0085466536):0.0000025052,(Nholsingeri_BrumleyCrk_N916:0.0011916822,Nholsingeri_PondCave_N541:0.0134707064):0.0012207264):0.0010537278):0.0000025298,((Ndilutus_StarveRockCave_G3174:0.0042133281,Ntennessensis_LittleStony_N645:0.0058027520):0.0019829372,Ntennessensis_Watauga_N1046:0.0078456996):0.0020879732):0.0023067793,(Nfurtivus_HugdenBranch_G3175:0.0000010189,Nfurtivus_RaccoonMtn_N1026:0.0000010189):0.0268993349):0.0028662771,(Nsilvanus_Elijay_N395:0.0063939940,(Nsilvanus_GermanyCove_N1017:0.0087624901,Nsilvanus_HeboMtn_N1029:0.0069645605):0.0026257828):0.0096687960):0.0064801957):0.0034550071,((Nsilvestrii_Hellgate_N1108:0.4228987673,Nbarrowsi_Gregorys_N270:0.0000026829):0.0012307129,Nbarrowsi_Tuckaleechee_N360:0.0113583591):0.0114923339):0.0029048779,Nsheari_Cohutta_N826:0.0189852087):0.0033926941,Ngeorgia_Sittons_N073:0.0055035173):0.0087767162,(Nlula_BeeRockCave_G2091:0.0027915268,Nlula_LulaFallsCave_G2084:0.0043781535):0.0000026435);
(Nesticus_nahaunus_Mexico_G2881:0.2554761215,(Nsilvestrii_Hellgate_N1108:0.5683680277,((((((Nbarrowsi_Gregorys_N270:0.0334536035,(((Ndellingeri_WhitewFalls_N887:0.0127155155,Njonesi_CaveSpringCave_N390:0.0152262162):0.0000009998,(Nperlakyi_SChimneys_N1079:0.0039428465,Nperlakyi_SChimneys_N1080:0.0095135802):0.0015623131):0.0067928688,(Nreclusus_Clingmans_N252:0.0065309940,Nreclusus_Noland_N1051:0.0084126080):0.0070099609):0.0009767425):0.0008913292,((((Nbishopi_DryFalls_N150:0.0000009998,Nbishopi_PoleCr_Chattooga_N885:0.0011580226):0.0009258219,Nbishopi_StandingIndian_N131:0.0000009998):0.0087749790,(Ncooperi_CheoahDam_N1122:0.0123856126,(Nsheari_BaldRiver_N1168:0.0060790947,(Nsheari_Cohutta_N826:0.0058360101,Nsheari_JoyceKilmer_N092:0.0058459684):0.0003949868):0.0048173643):0.0036894073):0.0000009998,Nfridelli_LittlePigeon_N262:0.0110917995):0.0015717547):0.0000027669,Ncherokee_BallhootScar_N193:0.0150164853):0.0023615247,((Ncoylei_Apalachia_N1195:0.0137260841,(Ncoylei_DinkinCove_N1118:0.0096952323,Ncoylei_TiptonCreek_N837:0.0087804536):0.0030842357):0.0054470597,(Ngeorgia_Sittons_N073:0.0138615736,(Nlula_BeeRockCave_G2091:0.0032156029,Nlula_LulaFallsCave_G2084:0.0081815802):0.0097487840):0.0055047956):0.0007878416):0.0010618022,(((Ncarteri_English_N031:0.0186226949,Ncarteri_WeberCty_N1044:0.0085655015):0.0017906459,Ncarteri_PilotMtn_G2185:0.0095553826):0.0039145299,Ncarteri_Pitchfork_N363:0.0126507807):0.0092997535):0.0442749563,Ncarteri_LaurelCave_nearTYPE_N0296:0.1193563948):0.0948928980):0.0188841985,((((Narcheri_Cheaha_N023:0.0086348547,Narcheri_MillShoalCreek_N727:0.0089676104):0.0410195507,(Npecki_HaskellSims_G3697:0.0385886834,(Npecki_HurricaneMazeCave_G2100:0.0208034578,Npecki_Monteagle_N062:0.0202814738):0.0092018993):0.0157439582):0.0396710634,((Ncressleri_AndersonSpringCave_G2075:0.0000009998,Ncressleri_PigeonCave_G2077:0.0000009998):0.0623187502,(Nstygius_ObeLee_N0656:0.0039082679,Nstygius_RavenB_N1022:0.0019147208):0.0413966093):0.0209211534):0.0103358427,((((Nbarri_Bishop_N1072:0.0048138290,Nbarri_LostCoveCave_N0065:0.0000009998):0.0143669127,(((Ncooperi_BeaverCrk_N1002:0.0019031259,(Ncooperi_BrasstBald_N824:0.0019504707,Ncooperi_NantRiverGorge_N682:0.0018187767):0.0000024687):0.1129942379,Nfurtivus_RaccoonMtn_N1026:0.1701391158):0.0681247336,(Ncooperi_RockCrRoad_N1160:0.0184473486,(Nstupkai_Blowing_N356:0.0094568669,Nstupkai_LittleRiver_N293:0.0066191696):0.0059532011):0.0052881053):0.0028178270):0.0250288910,((((((Nbarri_eyed_ClayCave_G2082:0.0036227851,Npaynei_UnakaMtns_N943:0.0084427328):0.0016540849,((Npaynei_Grindstaff_N646:0.0128256870,(Npaynei_NorrisDamCave_N348:0.0027924660,Nroanensis_N_CarversGap_N928:0.0094745056):0.0013081446):0.0025559209,Nroanensis_IngramBranch_N926:0.0044059105):0.0017966137):0.0030480033,(Nholsingeri_BrumleyCrk_N916:0.0120265791,Nholsingeri_PondCave_N541:0.0301423660):0.0150481887):0.0007686292,(((Ncarolinensis_Grandfather_N218:0.0080760788,Ntennessensis_IndianCave_N052:0.0095832910):0.0015824953,Nroanensis_RoanHighBluff_N762:0.0118299048):0.0007905170,(Nmimus_NealsSink_N329:0.0064283128,Nmimus_Straleys_N625:0.0026414981):0.0098872598):0.0000009998):0.0009527987,((Ndilutus_GrassyCreek_N670:0.0000009998,Ndilutus_StarveRockCave_G3174:0.0000009998):0.0077873435,Ntennessensis_Watauga_N1046:0.0076415897):0.0065877289):0.0220848619,((Nnasicus_CaneyFork_N171:0.0134469596,Nnasicus_ConnosteeFalls_N696:0.0322547093):0.0167676124,Ntennessensis_LittleStony_N645:0.0290376388):0.0016364378):0.0033321460):0.0166662732,(((((Nbrimleyi_NewberryCr_N984:0.0084734413,((Nbrimleyi_RumblingBald_N241:0.0146854170,(Ntempletoni_BaldMtns_N950:0.0031294644,Ntempletoni_ClarksCreek_N945:0.0060746079):0.0007319721):0.0012969169,Ntempletoni_ScronceCreekRd_N1223:0.0079661129):0.0024505691):0.0019149451,Ngertschi_HickoryNutGap_N810:0.0176581304):0.0017232293,(Ncrosbyi_PricesCrk_N1143:0.0121466753,Ngertschi_CedarCreek_N351:0.0100210915):0.0055832011):0.0015219249,(Ncanei_Egypt_N958:0.0044913149,Ngertschi_FrenchBroad_N968:0.0120439878):0.0107144625):0.0349387404,(Nsilvanus_Elijay_N395:0.0116917758,Nsilvanus_GermanyCove_N1017:0.0118550535):0.0165080300):0.0140227153):0.0076898902):0.0142674399);
(Nesticus_nahaunus_Mexico_G2881:0.0335346029,Nsilvestrii_Hellgate_N1108:0.1428284298,((((((((Narcheri_Cheaha_N023:0.0042625180,Narcheri_MillShoalCreek_N727:0.0000024227):0.0271698713,((Npecki_HaskellSims_G3697:0.0101918420,Npecki_HurricaneMazeCave_G2100:0.0063358177):0.0058235956,Npecki_Monteagle_N062:0.0125890080):0.0037391892):0.0109879152,Ncarteri_div__RainbowCave_G2089:0.0451254111):0.0055030632,Ncressleri_PigeonCave_G2077:0.0248222198):0.0093236438,(((((((((Nbarri_eyed_ClayCave_G2082:0.0038527232,Ntennessensis_LittleStony_N645:0.0064996349):0.0009311529,((Nsilvanus_Elijay_N395:0.0009542507,Nsilvanus_HeboMtn_N1029:0.0034098237):0.0017955347,Nsilvanus_GermanyCove_N1017:0.0058953652):0.0097375635):0.0007387503,((((((Ncarolinensis_Grandfather_N218:0.0000023076,Ncarolinensis_LinvilleCaverns_N227:0.0000021646):0.0058327313,Ncherokee_BallhootScar_N193:0.0050516983):0.0000029027,(Nroanensis_IngramBranch_N926:0.0027115881,Nroanensis_N_CarversGap_N928:0.0026667760):0.0013435036):0.0000028297,((Npaynei_NorrisDamCave_N348:0.0019669541,Npaynei_UnakaMtns_N943:0.0039551614):0.0009376588,Nroanensis_RoanHighBluff_N762:0.0047777884):0.0000010017):0.0000010017,((Ndilutus_StarveRockCave_G3174:0.0040453506,(Ntennessensis_IndianCave_N052:0.0024712572,Ntennessensis_Watauga_N1046:0.0014154490):0.0019141589):0.0044694085,(Nholsingeri_BrumleyCrk_N916:0.0044495934,Nholsingeri_PondCave_N541:0.0106165212):0.0013815098):0.0018012215):0.0000020828,(Nmimus_NealsSink_N329:0.0038481500,Nmimus_Straleys_N625:0.0070058662):0.0038103954):0.0018569063):0.0000017098,Ndilutus_GrassyCreek_N670:0.0000010017):0.0001664779,Npaynei_Grindstaff_N646:0.0050949803):0.0054594079,(((((Ncanei_Egypt_N958:0.0046870300,Ncrosbyi_PricesCrk_N1143:0.0038133234):0.0012544323,Ngertschi_HickoryNutGap_N810:0.0025637199):0.0012532119,(Ngertschi_CedarCreek_N351:0.0018485442,Ngertschi_FrenchBroad_N968:0.0019512564):0.0086342737):0.0010166659,(Nnasicus_CaneyFork_N171:0.0059072246,Nnasicus_CoweeTrain_N189:0.0096541018):0.0077519866):0.0026206680,Nnasicus_ConnosteeFalls_N696:0.0158890596):0.0064792132):0.0465413903,Ncoylei_DinkinCove_N1118:0.0951209873):0.0301210275,((((((Ncarteri_English_N031:0.0028789849,Ncarteri_PilotMtn_G2185:0.0028300727):0.0009430333,(Ncarteri_LaurelCave_nearTYPE_N0296:0.0108915665,Ncarteri_WeberCty_N1044:0.0076150889):0.0096523505):0.0000027274,Ncarteri_Pitchfork_N363:0.0129146448):0.0019173648,(Ngeorgia_Sittons_N073:0.0051696357,(Nlula_BeeRockCave_G2091:0.0009395615,Nlula_LulaFallsCave_G2084:0.0029084029):0.0057882566):0.0028298302):0.0008395544,((Ndellingeri_BullpenBridge_N109:0.0010800426,Ndellingeri_WhitewFalls_N887:0.0039023647):0.0010582677,((Nfridelli_LittlePigeon_N262:0.0028424269,(Nperlakyi_SChimneys_N1079:0.0000010017,Nperlakyi_SChimneys_N1080:0.0000010017):0.0018766149):0.0014593232,Njonesi_CaveSpringCave_N390:0.0042383796):0.0000024246):0.0014417400):0.0084551442,(Ncoylei_Apalachia_N1195:0.0105045854,Ncoylei_TiptonCreek_N837:0.0109133770):0.0113794831):0.0021751785):0.0022290498,((Nfurtivus_HugdenBranch_G3175:0.0000010017,Nfurtivus_RaccoonMtn_N1026:0.0000010017):0.0223838963,Nlowderi_upperFiresCreek_N820:0.0130828070):0.0040623233):0.0028239571):0.0051613032,(((Nbrimleyi_NewberryCr_N984:0.0038081185,Nbrimleyi_RumblingBald_N241:0.0018796546):0.0057962830,(Ntempletoni_BaldMtns_N950:0.0078998452,(Ntempletoni_ClarksCreek_N945:0.0039692110,Ntempletoni_ScronceCreekRd_N1223:0.0026933280):0.0061975243):0.0011690401):0.0010892623,(Ncrosbyi_MtMitchell_N210:0.0000010017,Ncrosbyi_ShufordCrk_N1148:0.0019283654):0.0042504496):0.0050385392):0.0037254904,((Nbarri_Bishop_N1072:0.0000010017,Nbarri_LostCoveCave_N0065:0.0018914865):0.0092092127,(Nbarrowsi_Gregorys_N270:0.0107233208,(((((((Nbishopi_DryFalls_N150:0.0055635411,Nbishopi_StandingIndian_N131:0.0000023294):0.0000022178,(Ncooperi_BeaverCrk_N1002:0.0010390378,(Ncooperi_BrasstBald_N824:0.0032154235,Ncooperi_NantRiverGorge_N682:0.0012815393):0.0010989964):0.0041619096):0.0031369991,(Nbishopi_PoleCr_Chattooga_N885:0.0059198047,(Nstupkai_Blowing_N356:0.0009180501,Nstupkai_LittleRiver_N293:0.0028292436):0.0035579899):0.0000022244):0.0011665795,(Nreclusus_Noland_N1051:0.0086387651,Nstupkai_BlowholeWOS_N285:0.0042499956):0.0008726729):0.0000024443,((Nsheari_BaldRiver_N1168:0.0010834058,Nsheari_JoyceKilmer_N092:0.0000010017):0.0000010017,Nsheari_Cohutta_N826:0.0010381921):0.0020655737):0.0000023534,(Ncooperi_CheoahDam_N1122:0.0027913015,Ncooperi_RockCrRoad_N1160:0.0028583610):0.0021523541):0.0009360604,(Nreclusus_Clingmans_N252:0.0055822181,Nreclusus_Newfound_N259:0.0069118785):0.0010151990):0.0019232967):0.0013380570):0.0029490363):0.0110761873,(Nstygius_ObeLee_N0656:0.0009534605,Nstygius_RavenB_N1022:0.0009508263):0.0114739645):0.0120165195);
(Nesticus_Japan_G2153:0.7005966386,(((((((((Nesticus_nahaunus_Mexico_G2881:0.2403295153,Nsilvestrii_Hellgate_N1108:0.5754507709):0.0706461574,(((((Narcheri_Cheaha_N023:0.0038258024,Narcheri_MillShoalCreek_N727:0.0071461552):0.0657015627,(Npecki_HaskellSims_G3697:0.0149895535,Npecki_Monteagle_N062:0.0220645772):0.0305571205):0.0385098539,(Nstygius_ObeLee_N0656:0.0067376026,Nstygius_RavenB_N1022:0.0022394897):0.0433091365):0.0005013203,(Ncressleri_AndersonSpringCave_G2075:0.0000025602,Ncressleri_PigeonCave_G2077:0.0000024446):0.0669556155):0.0034482347,Ncarteri_div__RainbowCave_G2089:0.0865252465):0.0032361293):0.0039565141,((((Nbarrowsi_Gregorys_N270:0.0023877341,Nbarrowsi_Tuckaleechee_N360:0.0041403380):0.0082951103,((Ncoylei_Apalachia_N1195:0.0180573548,(Ncoylei_DinkinCove_N1118:0.0040079128,Ncoylei_TiptonCreek_N837:0.0049912708):0.0081385157):0.0080797430,(Nlowderi_ChestnutBranch_N731:0.0182769968,Nlowderi_upperFiresCreek_N820:0.0110722963):0.0152280830):0.0008731634):0.0000021037,((((((((((((Nbishopi_DryFalls_N150:0.0047744407,Nstupkai_BlowholeWOS_N285:0.0132463831):0.0000020129,(Nbishopi_PoleCr_Chattooga_N885:0.0101833243,Nstupkai_LittleRiver_N293:0.0068007236):0.0074331725):0.0102682023,(Ncooperi_BeaverCrk_N1002:0.0025169263,Ncooperi_BrasstBald_N824:0.0037300450):0.0155543487):0.0000029581,(Nreclusus_Noland_N1051:0.0250157562,Nstupkai_Blowing_N356:0.0089813685):0.0076650483):0.0011659016,(Ncooperi_RockCrRoad_N1160:0.0133157423,Nsheari_BaldRiver_N1168:0.0186446560):0.0000021631):0.0070280896,((Nbishopi_StandingIndian_N131:0.0049735687,Nreclusus_Newfound_N259:0.0074194928):0.0022967898,Nreclusus_Clingmans_N252:0.0255922412):0.0043557471):0.0085475800,Nreclusus_Smokemont_N1020:0.0129983673):0.0044373799,Ncooperi_CheoahDam_N1122:0.0113768339):0.1147034668,Ncooperi_NantRiverGorge_N682:0.0132416689):0.0150453233,((Ndellingeri_BullpenBridge_N109:0.0025350361,Ndellingeri_WhitewFalls_N887:0.0095163198):0.0107506704,((Nfridelli_LittlePigeon_N262:0.0089027626,(Nperlakyi_SChimneys_N1079:0.0035733474,Nperlakyi_SChimneys_N1080:0.0000022772):0.0089726899):0.0015564296,Njonesi_CaveSpringCave_N390:0.0099282584):0.0032882900):0.0026755306):0.0009249250,((Ncarteri_English_N031:0.0100686296,(Ncarteri_LaurelCave_nearTYPE_N0296:0.0124345754,(Ncarteri_PilotMtn_G2185:0.0095856765,Ncarteri_WeberCty_N1044:0.0170652988):0.0018876531):0.0000028459):0.0000022084,Ncarteri_Pitchfork_N363:0.0270073152):0.0093977671):0.0060816163,(Nfurtivus_HugdenBranch_G3175:0.0025589297,Nfurtivus_RaccoonMtn_N1026:0.0046032606):0.0193037650):0.0006886698):0.0098789564,(Nsheari_Cohutta_N826:0.0230897249,Nsheari_JoyceKilmer_N092:0.0149417448):0.0192805564):0.0122871500):0.0019176595,((((Nbarri_eyed_ClayCave_G2082:0.0063407921,(Npaynei_UnakaMtns_N943:0.0078985047,Nroanensis_IngramBranch_N926:0.0098029499):0.0023671133):0.0019970403,(Npaynei_Grindstaff_N646:0.0070459568,Npaynei_NorrisDamCave_N348:0.0050661784):0.0010190090):0.0050927242,Nroanensis_N_CarversGap_N928:0.0107592790):0.0029484097,Nroanensis_RoanHighBluff_N762:0.0092825925):0.0206946255):0.0033001195,((Nbarri_Bishop_N1072:0.0102191864,Nbarri_LostCoveCave_N0065:0.0040216535):0.0124287003,(Ngeorgia_Sittons_N073:0.0112718459,(Nlula_BeeRockCave_G2091:0.0075952629,Nlula_LulaFallsCave_G2084:0.0073550815):0.0050673863):0.0064739703):0.0200922178):0.0147566232,((((Nbrimleyi_NewberryCr_N984:0.0179061624,Nnasicus_ConnosteeFalls_N696:0.0187840809):0.0022112382,(Nnasicus_CaneyFork_N171:0.0079395875,Nnasicus_CoweeTrain_N189:0.0189402910):0.0049351330):0.0000025796,(Nbrimleyi_RumblingBald_N241:0.0231140910,((Ncanei_Egypt_N958:0.1035607836,((Ngertschi_CedarCreek_N351:0.0059865604,Ngertschi_FrenchBroad_N968:0.0072352349):0.0492378276,Ngertschi_HickoryNutGap_N810:0.0149071758):0.0040792151):0.0217081546,((Ncrosbyi_MtMitchell_N210:0.0192686655,Ncrosbyi_ShufordCrk_N1148:0.0250063662):0.0043887383,Ncrosbyi_PricesCrk_N1143:0.0167579285):0.0007094285):0.0024654984):0.0000020032):0.0000020361,((Ntempletoni_BaldMtns_N950:0.0041994814,Ntempletoni_ClarksCreek_N945:0.0053534039):0.0000023509,Ntempletoni_ScronceCreekRd_N1223:0.0056673707):0.0113024589):0.0020474935):0.0062151249,(((((Ncarolinensis_Grandfather_N218:0.0000026107,Ncarolinensis_LinvilleCaverns_N227:0.0033997662):0.0172875399,(((Ndilutus_GrassyCreek_N670:0.0000022733,Ndilutus_StarveRockCave_G3174:0.0000027177):0.0070039407,(Ntennessensis_IndianCave_N052:0.0115884686,Ntennessensis_LittleStony_N645:0.0067804712):0.0021847072):0.0000023385,Ntennessensis_Watauga_N1046:0.0067583625):0.0040213856):0.0000024722,(Nmimus_NealsSink_N329:0.0079923802,Nmimus_Straleys_N625:0.0069430056):0.0049558896):0.0005910608,(Nholsingeri_BrumleyCrk_N916:0.0027827130,Nholsingeri_PondCave_N541:0.0025647588):0.0733362358):0.0069566931,Ncherokee_SIndianCrk_N681:0.0042090576):0.0018849977):0.0000027121,((Nsilvanus_Elijay_N395:0.0083561386,Nsilvanus_GermanyCove_N1017:0.0129768191):0.0086576039,Nsilvanus_HeboMtn_N1029:0.0176747627):0.0054143116):0.0025849541,Ncherokee_BalsamMtn_N891:0.0061204163):0.0086251724,Ncherokee_BallhootScar_N193:0.0064653585);
(Nesticella_sp_GH1210:0.1247877752,Nesticus_Japan_G2153:0.0605020929,(((((((Nesticus_nahaunus_Mexico_G2881:0.0627837625,((((Narcheri_Cheaha_N023:0.0113668139,(Npecki_HaskellSims_G3697:0.0112666055,(Npecki_HurricaneMazeCave_G2100:0.0043863249,Npecki_Monteagle_N062:0.0071316308):0.0065008437):0.0072130602):0.0066484670,(Ncressleri_AndersonSpringCave_G2075:0.0000028529,Ncressleri_PigeonCave_G2077:0.0000023693):0.0158132558):0.0038229474,Ncarteri_div__RainbowCave_G2089:0.0367585078):0.0011319393,(Nstygius_ObeLee_N0656:0.0042497451,Nstygius_RavenB_N1022:0.0014047022):0.0207647647):0.0085485881):0.0118565945,((((((Nbarri_Bishop_N1072:0.0031848736,Nbarri_LostCoveCave_N0065:0.0027796894):0.0056762737,(Nfurtivus_HugdenBranch_G3175:0.0012687659,Nfurtivus_RaccoonMtn_N1026:0.0000020144):0.0097722848):0.0028491063,(((((((((Nbishopi_DryFalls_N150:0.0000009984,Nbishopi_PoleCr_Chattooga_N885:0.0000009984):0.0025651488,Nreclusus_Noland_N1051:0.0012778427):0.0000009984,(((Nreclusus_Clingmans_N252:0.0026578924,Nreclusus_Newfound_N259:0.0013760982):0.0000026198,Nstupkai_BlowholeWOS_N285:0.0000009984):0.0000009984,Nreclusus_Smokemont_N1020:0.0000009984):0.0000009984):0.0000026370,Nstupkai_LittleRiver_N293:0.0025684837):0.0025582417,Ncooperi_RockCrRoad_N1160:0.0048010598):0.0023855652,Ncooperi_CheoahDam_N1122:0.0041979020):0.0000021577,Nbishopi_StandingIndian_N131:0.0058743428):0.0011949643,(((Ncooperi_BeaverCrk_N1002:0.0039945246,Ncooperi_BrasstBald_N824:0.0013581706):0.0000020338,Ncooperi_NantRiverGorge_N682:0.0025201699):0.0012517634,Nstupkai_Blowing_N356:0.0012611980):0.0012383277):0.0012291651,(Nsheari_BaldRiver_N1168:0.0023827737,(Nsheari_Cohutta_N826:0.0048532450,Nsheari_JoyceKilmer_N092:0.0048501588):0.0011868096):0.0173652004):0.0022562362):0.0000023827,((((Ncarteri_English_N031:0.0097187612,(Ncarteri_LaurelCave_nearTYPE_N0296:0.0069719336,Ncarteri_WeberCty_N1044:0.0084517817):0.0000028113):0.0000023472,Ncarteri_PilotMtn_G2185:0.0109974611):0.0013835023,(Ngeorgia_Sittons_N073:0.0133873205,(Nlula_BeeRockCave_G2091:0.0024148567,Nlula_LulaFallsCave_G2084:0.0032631356):0.0036428346):0.0000023131):0.0000021921,((Ncarteri_Pitchfork_N363:0.0131181407,Nfridelli_LittlePigeon_N262:0.0046285589):0.0012887865,((Ndellingeri_BullpenBridge_N109:0.0000021276,Ndellingeri_WhitewFalls_N887:0.0027881302):0.0170001872,((Njonesi_CaveSpringCave_N390:0.0050705390,Nperlakyi_SChimneys_N1079:0.0000020058):0.0000020316,Nperlakyi_SChimneys_N1080:0.0000009984):0.0011816703):0.0023572089):0.0023636906):0.0011753453):0.0000021056,(Nlowderi_ChestnutBranch_N731:0.0029528034,Nlowderi_upperFiresCreek_N820:0.0029916285):0.0119520982):0.0011564405,((Nbarrowsi_Gregorys_N270:0.0036273423,Nbarrowsi_Tuckaleechee_N360:0.0057202053):0.0033371096,((Ncoylei_Apalachia_N1195:0.0000024783,Ncoylei_TiptonCreek_N837:0.0000009984):0.0145472393,Ncoylei_DinkinCove_N1118:0.0012460510):0.0301038329):0.0013748860):0.0071669823):0.0069677846,(Nsilvanus_Elijay_N395:0.0000020052,Nsilvanus_GermanyCove_N1017:0.0019534456):0.0019651845):0.0013635930,((Nsilvestrii_Hellgate_N1108:0.3159407535,(Ncrosbyi_MtMitchell_N210:0.0177724764,Ncrosbyi_ShufordCrk_N1148:0.0000022371):0.1971136971):0.0393659992,Nroanensis_N_CarversGap_N928:0.0063695436):0.0000022190):0.0000022840,(((Ndilutus_GrassyCreek_N670:0.0000009984,Ntennessensis_LittleStony_N645:0.0018353204):0.0000023127,Ntennessensis_IndianCave_N052:0.0000009984):0.0044389507,(Ndilutus_StarveRockCave_G3174:0.0000009984,Ntennessensis_Watauga_N1046:0.0082607017):0.0000022243):0.0024297476):0.0024302784,(((((((Nbarri_eyed_ClayCave_G2082:0.0000009984,Npaynei_NorrisDamCave_N348:0.0000009984):0.0000009984,Nroanensis_IngramBranch_N926:0.0000009984):0.0023751738,Npaynei_UnakaMtns_N943:0.0045368130):0.0000026709,(Npaynei_Grindstaff_N646:0.0028481358,Nroanensis_RoanHighBluff_N762:0.0028999177):0.0000020660):0.0035730662,(Ncarolinensis_Grandfather_N218:0.0060766832,Ncherokee_BalsamMtn_N891:0.0068945632):0.0019357237):0.0011829848,(((((Nbrimleyi_NewberryCr_N984:0.0011818417,(Ntempletoni_BaldMtns_N950:0.0048313194,Ntempletoni_ClarksCreek_N945:0.0024566393):0.0000021481):0.0011805217,Ntempletoni_ScronceCreekRd_N1223:0.0011927085):0.0000024307,Nbrimleyi_RumblingBald_N241:0.0083566415):0.0071369342,((Ncanei_Egypt_N958:0.0000024468,((Ngertschi_CedarCreek_N351:0.0000009984,Ngertschi_HickoryNutGap_N810:0.0066550836):0.0000029558,Ngertschi_FrenchBroad_N968:0.0016298762):0.0067063247):0.0033434141,((Nnasicus_CaneyFork_N171:0.0022026829,Nnasicus_CoweeTrain_N189:0.0000024934):0.0079995305,Nnasicus_ConnosteeFalls_N696:0.0000020329):0.0052624959):0.0000025385):0.0023644569,((Ncherokee_BallhootScar_N193:0.0050183379,(Nmimus_NealsSink_N329:0.0023687681,Nmimus_Straleys_N625:0.0011842497):0.0011730785):0.0000067286,(Nholsingeri_BrumleyCrk_N916:0.0040313776,Nholsingeri_PondCave_N541:0.0014324569):0.0080052068):0.0000020027):0.0000022287):0.0000021472,Nsilvanus_HeboMtn_N1029:0.0091194170):0.0000010775):0.0078647248,Ncherokee_SIndianCrk_N681:0.0022266385):0.2344354016);
(Nesticus_Japan_G2153:0.0838817416,(Nsilvestrii_Hellgate_N1108:0.0530848788,Nesticus_nahaunus_Mexico_G2881:0.0113685305):0.0095012922,((((((Narcheri_Cheaha_N023:0.0000010000,Narcheri_MillShoalCreek_N727:0.0000010000):0.0115600508,Ncarteri_div__RainbowCave_G2089:0.0064968336):0.0000010000,(Npecki_HaskellSims_G3697:0.0016237900,(Npecki_HurricaneMazeCave_G2100:0.0000010000,Npecki_Monteagle_N062:0.0000010000):0.0000010000):0.0016174739):0.0016192661,(Nstygius_ObeLee_N0656:0.0000010000,Nstygius_RavenB_N1022:0.0024815992):0.0152923010):0.0016187941,(((((((((((Nbarri_Bishop_N1072:0.0000010000,Nbarri_LostCoveCave_N0065:0.0000010000):0.0049463063,Nfurtivus_HugdenBranch_G3175:0.0000010000):0.0000010000,((Ngeorgia_Sittons_N073:0.0000010000,(Nlula_BeeRockCave_G2091:0.0000010000,Nlula_LulaFallsCave_G2084:0.0000010000):0.0016101304):0.0032425313,Nperlakyi_SChimneys_N1079:0.0000010000):0.0000010000):0.0000010000,(((((((Ncarteri_English_N031:0.0000010000,Ncarteri_WeberCty_N1044:0.0035642854):0.0000010000,(Ncarteri_LaurelCave_nearTYPE_N0296:0.0065462006,Ncarteri_PilotMtn_G2185:0.0016154626):0.0000010000):0.0016160414,(Ncarteri_Pitchfork_N363:0.0000010000,Nstupkai_LittleRiver_N293:0.0000010000):0.0032557824):0.0016215535,Ncooperi_BrasstBald_N824:0.0018037439):0.0000010000,((Nlowderi_ChestnutBranch_N731:0.0018384848,Nlowderi_upperFiresCreek_N820:0.0000010000):0.0018297069,Nreclusus_Smokemont_N1020:0.0034662794):0.0017445292):0.0000010000,((Ncoylei_Apalachia_N1195:0.0000010000,(Ncoylei_DinkinCove_N1118:0.0023628747,Ncoylei_TiptonCreek_N837:0.0016085505):0.0000010000):0.0016115074,Nreclusus_Newfound_N259:0.0028656808):0.0000010119):0.0000010000,Nstupkai_BlowholeWOS_N285:0.0000010000):0.0000010000):0.0000010000,(((Nbarrowsi_Gregorys_N270:0.0000010000,Nbarrowsi_Tuckaleechee_N360:0.0016208404):0.0016180242,Nreclusus_Noland_N1051:0.0016126438):0.0000010000,((Nbishopi_PoleCr_Chattooga_N885:0.0000010000,(Ncooperi_BeaverCrk_N1002:0.0016899743,Ncooperi_RockCrRoad_N1160:0.0021659436):0.0000010000):0.0000010000,(Nbishopi_StandingIndian_N131:0.0000010000,(Njonesi_CaveSpringCave_N390:0.0032383004,Nperlakyi_SChimneys_N1080:0.0000010000):0.0000010000):0.0000010000):0.0000010000):0.0000010000):0.0000010000,(((Nbishopi_DryFalls_N150:0.0000010000,Nstupkai_Blowing_N356:0.0019080032):0.0000010000,Nfurtivus_RaccoonMtn_N1026:0.0032425358):0.0000010000,(Ncooperi_CheoahDam_N1122:0.0053352035,Ncooperi_NantRiverGorge_N682:0.0000010000):0.0000010000):0.0000010000):0.0000010000,(Nfridelli_LittlePigeon_N262:0.0000010000,Nreclusus_Clingmans_N252:0.0000010000):0.0000010000):0.0016167517,((Nsheari_BaldRiver_N1168:0.0000010000,Nsheari_Cohutta_N826:0.0036515648):0.0000025802,Nsheari_JoyceKilmer_N092:0.0065674186):0.0016285091):0.0000025067,Ndellingeri_BullpenBridge_N109:0.0000010000):0.0000021406,Ndellingeri_WhitewFalls_N887:0.0000010000):0.0016231088,(((((((Nbarri_eyed_ClayCave_G2082:0.0000010000,Nroanensis_RoanHighBluff_N762:0.0000010000):0.0000010000,(((((((Ncarolinensis_Grandfather_N218:0.0000010000,Ncarolinensis_LinvilleCaverns_N227:0.0025327999):0.0019950496,Nroanensis_N_CarversGap_N928:0.0032762510):0.0000024728,Ncherokee_SIndianCrk_N681:0.0000010000):0.0002289684,Nroanensis_IngramBranch_N926:0.0000010000):0.0000214142,Npaynei_UnakaMtns_N943:0.0000010000):0.0000010000,Nholsingeri_BrumleyCrk_N916:0.0020493382):0.0000010000,Npaynei_NorrisDamCave_N348:0.0000010000):0.0000010000):0.0000010000,(Nmimus_NealsSink_N329:0.0000010000,Nmimus_Straleys_N625:0.0000010000):0.0034572938):0.0016197465,((Ndilutus_GrassyCreek_N670:0.0000010000,Ndilutus_StarveRockCave_G3174:0.0000010000):0.0032451512,(Nsilvanus_Elijay_N395:0.0000010000,Nsilvanus_HeboMtn_N1029:0.0017270311):0.0016167741):0.0000010000):0.0000010000,Nholsingeri_PondCave_N541:0.0000010000):0.0000010000,((Ncherokee_BallhootScar_N193:0.0000010000,Ncherokee_BalsamMtn_N891:0.0033299690):0.0000010000,(Npaynei_Grindstaff_N646:0.0194893628,(Ntennessensis_IndianCave_N052:0.0000010000,Ntennessensis_Watauga_N1046:0.0000010000):0.0016238945):0.0000027752):0.0000010000):0.0000010000,((((Nbrimleyi_NewberryCr_N984:0.0000010000,((Nbrimleyi_RumblingBald_N241:0.0049116307,Ntempletoni_ClarksCreek_N945:0.0000010000):0.0000025878,(Ncrosbyi_MtMitchell_N210:0.0045214589,(Ncrosbyi_PricesCrk_N1143:0.0010005562,Ncrosbyi_ShufordCrk_N1148:0.0000010000):0.0006563912):0.0016756791):0.0000010000):0.0000010000,(((Nesticus_gertschi_N806_gr_nasicus:0.0000010000,Ngertschi_HickoryNutGap_N810:0.0000010000):0.0048887805,Ngertschi_FrenchBroad_N968:0.0044080039):0.0000010000,Ngertschi_CedarCreek_N351:0.0000010000):0.0016181467):0.0000010000,Ntempletoni_BaldMtns_N950:0.0064285876):0.0032441354,((Nnasicus_CaneyFork_N171:0.0032379060,Nnasicus_CoweeTrain_N189:0.0034388530):0.0000010000,Nnasicus_ConnosteeFalls_N696:0.0076941661):0.0032393935):0.0000025846):0.0016252156):0.0016386851):0.0000021965,(Ncressleri_AndersonSpringCave_G2075:0.0000010000,Ncressleri_PigeonCave_G2077:0.0000010000):0.0201642601):0.0127806313);
(Nesticella_sp_GH1210:0.3912276786,(Nesticus_nahaunus_Mexico_G2881:0.0600526358,(((Narcheri_Cheaha_N023:0.0298939099,Ncarteri_div__RainbowCave_G2089:0.0395840211):0.0044105501,(Npecki_HaskellSims_G3697:0.0220058120,(Npecki_HurricaneMazeCave_G2100:0.0080679006,Npecki_Monteagle_N062:0.0094911309):0.0078022354):0.0298125457):0.0035688896,(((((Nbarri_Bishop_N1072:0.0010031636,Nbarri_LostCoveCave_N0065:0.0020080712):0.0138323817,(Ncarteri_English_N031:0.0086828110,Ncarteri_LaurelCave_nearTYPE_N0296:0.0193730061):0.0081879627):0.0083129586,(((Nbarrowsi_Gregorys_N270:0.0040413596,Nbarrowsi_Tuckaleechee_N360:0.0010061742):0.0031589540,(Nlowderi_ChestnutBranch_N731:0.0010795151,Nlowderi_upperFiresCreek_N820:0.0052696170):0.0155053129):0.0023205228,((Ncoylei_Apalachia_N1195:0.0000010000,Ncoylei_DinkinCove_N1118:0.0000010000):0.0051676892,Ncoylei_TiptonCreek_N837:0.0033827794):0.0156825276):0.0016697384):0.0060486968,((Ncarteri_PilotMtn_G2185:0.0176033562,(Nfurtivus_HugdenBranch_G3175:0.0000010000,Nfurtivus_RaccoonMtn_N1026:0.0011097088):0.0202374672):0.0019121023,Ncarteri_Pitchfork_N363:0.0335188971):0.0052521670):0.0019314681,(((((((((((Nbarri_eyed_ClayCave_G2082:0.0035684185,Npaynei_Grindstaff_N646:0.0000010000):0.0035568099,(Nroanensis_N_CarversGap_N928:0.0062322705,Nroanensis_RoanHighBluff_N762:0.0070503011):0.0054876411):0.0009705498,(Ncarolinensis_Grandfather_N218:0.0070234495,Ncarolinensis_LinvilleCaverns_N227:0.0069717169):0.0034725595):0.0000029927,Ntennessensis_LittleStony_N645:0.0034780568):0.0000028403,((Ndilutus_GrassyCreek_N670:0.0000010000,Ndilutus_StarveRockCave_G3174:0.0000010000):0.0090027757,Ntennessensis_IndianCave_N052:0.0089793169):0.0033004485):0.0000020108,(Npaynei_UnakaMtns_N943:0.0130864031,Nroanensis_IngramBranch_N926:0.0100501851):0.0012371532):0.0033619565,Nholsingeri_PondCave_N541:0.0099014077):0.0029789433,(((Ncherokee_BallhootScar_N193:0.0097051218,(Ncherokee_BalsamMtn_N891:0.0122127659,Ncherokee_SIndianCrk_N681:0.0133762989):0.0065871266):0.0026789312,(Nmimus_NealsSink_N329:0.0040778072,Nmimus_Straleys_N625:0.0040608338):0.0081867177):0.0003798251,(Nsilvanus_Elijay_N395:0.0078506379,Nsilvanus_GermanyCove_N1017:0.0149557016):0.1508104707):0.0033475587):0.0024005301,(((((((((Nbishopi_DryFalls_N150:0.0045612768,Ncooperi_CheoahDam_N1122:0.0089138533):0.0045521092,(Nbishopi_PoleCr_Chattooga_N885:0.0029557921,Nbishopi_StandingIndian_N131:0.0000010000):0.0013368478):0.0023811571,Nreclusus_Newfound_N259:0.0089025043):0.0034206063,Ncooperi_BeaverCrk_N1002:0.0000020422):0.0022996677,Ncooperi_NantRiverGorge_N682:0.0010925958):0.0023173362,(((Ncooperi_BrasstBald_N824:0.0041173249,(Nreclusus_Smokemont_N1020:0.0086298602,Nstupkai_BlowholeWOS_N285:0.0083986081):0.0022413588):0.0029982750,(Nreclusus_Clingmans_N252:0.0021056810,(Nreclusus_Noland_N1051:0.0062714312,Nstupkai_Blowing_N356:0.0091279653):0.0009545247):0.0019893054):0.0010560101,Ncooperi_RockCrRoad_N1160:0.0215477381):0.0019713870):0.0020212471,(Nperlakyi_SChimneys_N1079:0.0020801084,Nperlakyi_SChimneys_N1080:0.0043050170):0.0031078290):0.0012835455,Nfridelli_LittlePigeon_N262:0.0107772313):0.0015475522,((Ndellingeri_BullpenBridge_N109:0.0168658135,Njonesi_CaveSpringCave_N390:0.0147851558):0.0000023550,(Nsheari_BaldRiver_N1168:0.0050615160,(Nsheari_Cohutta_N826:0.0102221919,Nsheari_JoyceKilmer_N092:0.0132891456):0.0010053886):0.0058228120):0.0033956754):0.0020915375):0.0010615422,(Ngeorgia_Sittons_N073:0.0073048310,Nlula_BeeRockCave_G2091:0.0137156155):0.0174571310):0.0027728775,((((((Nbrimleyi_NewberryCr_N984:0.0059037312,Nbrimleyi_RumblingBald_N241:0.0037981663):0.0092253170,Ntempletoni_BaldMtns_N950:0.0074803063):0.0041630260,(((Ncanei_Egypt_N958:0.0013271458,(Nesticus_gertschi_N806_gr_nasicus:0.0009840597,Ngertschi_HickoryNutGap_N810:0.0042089949):0.0013689096):0.0000023038,(Ncrosbyi_PricesCrk_N1143:0.0030499148,Ncrosbyi_ShufordCrk_N1148:0.0112541409):0.0036333669):0.0031585377,(Ngertschi_CedarCreek_N351:0.0000010000,Ngertschi_FrenchBroad_N968:0.0000010000):0.0032243040):0.0056683911):0.0010705401,(Ncrosbyi_MtMitchell_N210:0.0203683898,(Ntempletoni_ClarksCreek_N945:0.0000010000,Ntempletoni_ScronceCreekRd_N1223:0.0000010000):0.0062772131):0.0020096290):0.0016857919,Nnasicus_CaneyFork_N171:0.0061797718):0.0128214805,Nnasicus_ConnosteeFalls_N696:0.0198653108):0.0041551556):0.0030695058):0.0041027778):0.0216696014):0.1839202325,Nsilvestrii_Hellgate_N1108:0.3845040098);
(Narcheri_Cheaha_N023:0.0000020694,Narcheri_MillShoalCreek_N727:0.0000023974,((((((((((((((((Nbarri_Bishop_N1072:0.0061008105,Nbarri_LostCoveCave_N0065:0.0040401088):0.0150699444,(((Ncarteri_English_N031:0.0105716180,((Ncarteri_LaurelCave_nearTYPE_N0296:0.0084002372,(Ncarteri_PilotMtn_G2185:0.0079588841,Ncarteri_WeberCty_N1044:0.0056365365):0.0011370544):0.0049012979,Ncarteri_Pitchfork_N363:0.0183340412):0.0007611686):0.0010033481,(Ngeorgia_Sittons_N073:0.0241269805,(Nlula_BeeRockCave_G2091:0.0025914455,Nlula_LulaFallsCave_G2084:0.0042381040):0.0679877909):0.0017470449):0.0007793727,(Ndellingeri_WhitewFalls_N887:0.0102153563,Nfridelli_LittlePigeon_N262:0.0102367245):0.0007240874):0.0035709356):0.0010455555,(((Nbarrowsi_Gregorys_N270:0.0073163289,Nbarrowsi_Tuckaleechee_N360:0.0167524087):0.0045340490,((Ncoylei_Apalachia_N1195:0.0015376716,Ncoylei_DinkinCove_N1118:0.0000009811):0.0000020437,Ncoylei_TiptonCreek_N837:0.0023334113):0.0117187268):0.0000022456,(Nfurtivus_HugdenBranch_G3175:0.0000009811,Nfurtivus_RaccoonMtn_N1026:0.0009085501):0.0139165390):0.0018161653):0.0000024584,(Nlowderi_ChestnutBranch_N731:0.0101576694,Nlowderi_upperFiresCreek_N820:0.0052779909):0.0123678616):0.0015898963,Nsheari_Cohutta_N826:0.0158169569):0.0023297700,((((Nbishopi_DryFalls_N150:0.0015269179,(Nbishopi_StandingIndian_N131:0.0029891083,Ncooperi_BeaverCrk_N1002:0.0052806054):0.0000921718):0.0020715705,(Nreclusus_Newfound_N259:0.0000009811,Nreclusus_Noland_N1051:0.0000024754):0.0009049961):0.0010051943,Ncooperi_NantRiverGorge_N682:0.0031747679):0.0026182136,(Nstupkai_Blowing_N356:0.0018062112,Nstupkai_LittleRiver_N293:0.0009090832):0.0162191059):0.0022014219):0.0044380167,Nperlakyi_SChimneys_N1079:0.0074226995):0.0016322462,((Ncooperi_CheoahDam_N1122:0.0029923739,Nstupkai_BlowholeWOS_N285:0.0108058110):0.0014018775,(Ncooperi_RockCrRoad_N1160:0.0096822319,Nreclusus_Smokemont_N1020:0.0094543597):0.0030592868):0.0010401473):0.0000023110,Njonesi_CaveSpringCave_N390:0.0057872216):0.1250226242,Nesticus_nahaunus_Mexico_G2881:0.1770920471):0.0303060404,Nesticus_Japan_G2153:0.4015358794):0.0342342736,(((((((Nbarri_eyed_ClayCave_G2082:0.0012394444,Npaynei_NorrisDamCave_N348:0.0052480357):0.0012931136,(((Ncarolinensis_Grandfather_N218:0.0494716307,((Npaynei_Grindstaff_N646:0.0000009811,Npaynei_UnakaMtns_N943:0.0036070566):0.0000028869,Nroanensis_IngramBranch_N926:0.0009350178):0.0036000042):0.0046500804,Nroanensis_N_CarversGap_N928:0.0074091498):0.0016858739,Nroanensis_RoanHighBluff_N762:0.0020237019):0.0000020349):0.0008998374,(((Ndilutus_GrassyCreek_N670:0.0000009811,Nholsingeri_BrumleyCrk_N916:0.0020433171):0.0000089728,Nholsingeri_PondCave_N541:0.0082745787):0.0017628671,(Nmimus_NealsSink_N329:0.0035494335,Nmimus_Straleys_N625:0.0017538964):0.0062085146):0.0008299137):0.0000023151,((Ndilutus_StarveRockCave_G3174:0.0018121254,Ntennessensis_IndianCave_N052:0.0119741105):0.0008587658,(Ntennessensis_LittleStony_N645:0.0050866916,Ntennessensis_Watauga_N1046:0.0036428966):0.0017788174):0.0000026204):0.0007040914,Ncherokee_BalsamMtn_N891:0.0162148713):0.0045994354,(((((Nbrimleyi_NewberryCr_N984:0.0045602378,(Nbrimleyi_RumblingBald_N241:0.0041578184,((Ntempletoni_BaldMtns_N950:0.0016655146,Ntempletoni_ScronceCreekRd_N1223:0.0057227120):0.0007760127,Ntempletoni_ClarksCreek_N945:0.0008186497):0.0008167190):0.0016157938):0.0000015072,Ngertschi_HickoryNutGap_N810:0.0049966058):0.0000027536,(Ncrosbyi_MtMitchell_N210:0.0019308379,(Ncrosbyi_PricesCrk_N1143:0.0067716240,Ncrosbyi_ShufordCrk_N1148:0.0016439647):0.0000024305):0.0024338352):0.0025031529,Ngertschi_FrenchBroad_N968:0.0081494944):0.0044969840,(Nnasicus_CaneyFork_N171:0.0082905997,Nnasicus_ConnosteeFalls_N696:0.0052094339):0.0112973178):0.0021045598):0.0009747265,(Nsilvanus_Elijay_N395:0.0049214957,(Nsilvanus_GermanyCove_N1017:0.0093981539,Nsilvanus_HeboMtn_N1029:0.0039285385):0.0028588941):0.0144673291):0.0096375469):0.0114143401,Ncressleri_PigeonCave_G2077:0.0194803293):0.0152592313,(Nstygius_ObeLee_N0656:0.0032979321,Nstygius_RavenB_N1022:0.0063353956):0.0627974913):0.0117233957,(Ncarteri_div__RainbowCave_G2089:0.0359717925,Nesticella_sp_GH1210:0.2098843052):0.0000025357):0.0145385816,(Npecki_HurricaneMazeCave_G2100:0.0128698775,Npecki_Monteagle_N062:0.0100766287):0.0552601476):0.0078619872);
(Nesticella_sp_GH1210:0.1189731189,Nesticus_Japan_G2153:0.2171481262,(((((((Nesticus_nahaunus_Mexico_G2881:0.4185777415,(((Nbarrowsi_Gregorys_N270:0.0119597685,Nbarrowsi_Tuckaleechee_N360:0.0040512388):0.0099210369,(Nfurtivus_HugdenBranch_G3175:0.0000009997,Nfurtivus_RaccoonMtn_N1026:0.0011883992):0.0228245157):0.0044617174,(((((((((Nbishopi_DryFalls_N150:0.0013880783,(Nreclusus_Clingmans_N252:0.0066403474,Nreclusus_Smokemont_N1020:0.0034338678):0.0016338230):0.0041142959,(((Nbishopi_StandingIndian_N131:0.0042038988,Nfridelli_LittlePigeon_N262:0.0053091979):0.0011759635,Njonesi_CaveSpringCave_N390:0.0074836329):0.0023652923,((((Ncarteri_English_N031:0.0112844587,Ncarteri_WeberCty_N1044:0.0134901447):0.0014483729,(Ncarteri_LaurelCave_nearTYPE_N0296:0.0030822805,Ncarteri_PilotMtn_G2185:0.0300567148):0.0011704951):0.0022863045,(Ncoylei_Apalachia_N1195:0.0093452044,(Ncoylei_DinkinCove_N1118:0.0041427082,Ncoylei_TiptonCreek_N837:0.0071499046):0.0110283830):0.0188850736):0.0009784562,(Ncooperi_RockCrRoad_N1160:0.0071914467,(Nperlakyi_SChimneys_N1079:0.0011939968,Nperlakyi_SChimneys_N1080:0.0000009997):0.0036234127):0.0035618795):0.0000021504):0.0011780985):0.0011915411,(((((Ncooperi_BeaverCrk_N1002:0.0022482884,Ncooperi_NantRiverGorge_N682:0.0184857038):0.0167493467,Ncooperi_CheoahDam_N1122:0.0048054343):0.0000009997,Ncooperi_BrasstBald_N824:0.0084396237):0.0129595403,Nstupkai_BlowholeWOS_N285:0.0057992436):0.0011783861,Nreclusus_Newfound_N259:0.0093245538):0.0027013800):0.0000024400,(Ncarteri_Pitchfork_N363:0.0197596881,((Nsheari_BaldRiver_N1168:0.0084195642,Nsheari_Cohutta_N826:0.0059661923):0.0011380648,Nsheari_JoyceKilmer_N092:0.0096668867):0.0059935830):0.0000027497):0.0000025030,((Nreclusus_Noland_N1051:0.0035936459,Nstupkai_LittleRiver_N293:0.0011867147):0.0011913911,Nstupkai_Blowing_N356:0.0023797696):0.0011896244):0.0011202579,Ndellingeri_BullpenBridge_N109:0.0140011968):0.0065102042,(((Ncarolinensis_Grandfather_N218:0.0064197032,Ncarolinensis_LinvilleCaverns_N227:0.0048549952):0.0031115303,(((Ndilutus_GrassyCreek_N670:0.0000022989,Ndilutus_StarveRockCave_G3174:0.0000029678):0.0171332072,(Ntennessensis_IndianCave_N052:0.0064389572,(Ntennessensis_LittleStony_N645:0.0000009997,Ntennessensis_Watauga_N1046:0.0000009997):0.0011841188):0.0035117083):0.0085725262,(Nholsingeri_BrumleyCrk_N916:0.0180545190,Nholsingeri_PondCave_N541:0.0049594571):0.0148820896):0.0024139758):0.0016619435,Ncherokee_SIndianCrk_N681:0.0146722309):0.0024295878):0.0008786508,(Ncherokee_BallhootScar_N193:0.0119600668,(Ncherokee_BalsamMtn_N891:0.0197682870,(Nsilvanus_Elijay_N395:0.0113273567,(Nsilvanus_GermanyCove_N1017:0.0000021381,Nsilvanus_HeboMtn_N1029:0.0021925420):0.0012960370):0.0019693840):0.0058381775):0.0039237969):0.0039967137,((Ngeorgia_Sittons_N073:0.0274307079,(Nlula_BeeRockCave_G2091:0.0043455995,Nlula_LulaFallsCave_G2084:0.0040153776):0.0140220516):0.0178158240,(Nlowderi_ChestnutBranch_N731:0.0252109429,Nlowderi_upperFiresCreek_N820:0.0207785162):0.0198092674):0.0000021461):0.0124585368):0.0085012214):0.0011858173,(((((Narcheri_Cheaha_N023:0.0165546705,Narcheri_MillShoalCreek_N727:0.0244837882):0.0453145567,(Npecki_HaskellSims_G3697:0.0177930640,(Npecki_HurricaneMazeCave_G2100:0.0099556002,Npecki_Monteagle_N062:0.0183467231):0.0073311244):0.0110520463):0.0650300928,Ncarteri_div__RainbowCave_G2089:0.1207623766):0.1010713565,((((Nbrimleyi_NewberryCr_N984:0.0070924451,((Nbrimleyi_RumblingBald_N241:0.0074114056,Ntempletoni_ClarksCreek_N945:0.0061578185):0.0000024012,Ntempletoni_ScronceCreekRd_N1223:0.0111648020):0.0012336416):0.0027403618,Ntempletoni_BaldMtns_N950:0.0014638277):0.0092411081,(((((Ncanei_Egypt_N958:0.0014966093,Ncrosbyi_PricesCrk_N1143:0.0102860224):0.0012773482,Ngertschi_FrenchBroad_N968:0.0015323203):0.0012711696,Nesticus_gertschi_N806_gr_nasicus:0.0000009997):0.0000011520,Ngertschi_HickoryNutGap_N810:0.0062145200):0.0000026991,(Ncrosbyi_MtMitchell_N210:0.0063094214,Ncrosbyi_ShufordCrk_N1148:0.0012379448):0.0037299826):0.0070443548):0.0031768465,((Nnasicus_CaneyFork_N171:0.0091070114,Nnasicus_ConnosteeFalls_N696:0.0131463470):0.0000024939,Nnasicus_CoweeTrain_N189:0.0099906903):0.0027341920):0.0452151457):0.0087277704,((Ncressleri_AndersonSpringCave_G2075:0.0014154248,Ncressleri_PigeonCave_G2077:0.0000022789):0.0377669596,(Nstygius_ObeLee_N0656:0.0285124349,Nstygius_RavenB_N1022:0.0000025818):0.2148806384):0.0249433058):0.0193576592):0.0200403326,(Nbarri_Bishop_N1072:0.0088106039,Nbarri_LostCoveCave_N0065:0.0051556875):0.0195514301):0.0023924463,((Nbarri_eyed_ClayCave_G2082:0.0000009997,Npaynei_NorrisDamCave_N348:0.0024536841):0.0028460035,Npaynei_UnakaMtns_N943:0.0028614007):0.0145401229):0.0010669058,(((Nsilvestrii_Hellgate_N1108:0.6303509321,Npaynei_Grindstaff_N646:0.0000025926):0.0034367132,Nroanensis_IngramBranch_N926:0.0036687700):0.0036216386,(Nroanensis_N_CarversGap_N928:0.0025080891,Nroanensis_RoanHighBluff_N762:0.0052980613):0.0050458686):0.0000021155):0.0087517555,Nmimus_Straleys_N625:0.0037033514):0.0044210145,Nmimus_NealsSink_N329:0.0035953572):0.5185910023);
(Nesticella_sp_GH1210:0.0183524681,Nesticus_Japan_G2153:0.0228829331,((((((Narcheri_Cheaha_N023:0.0010617899,Narcheri_MillShoalCreek_N727:0.0000020878):0.0103763713,(Nstygius_ObeLee_N0656:0.0009110126,Nstygius_RavenB_N1022:0.0019683303):0.0147080953):0.0007982615,(Npecki_HaskellSims_G3697:0.0028131262,Npecki_HurricaneMazeCave_G2100:0.0024270979):0.0062205877):0.0018102010,((((((((((Nbarri_Bishop_N1072:0.0038324238,Nbarri_LostCoveCave_N0065:0.0020737555):0.0040357093,(Ngeorgia_Sittons_N073:0.0025285815,(Nlula_BeeRockCave_G2091:0.0015694708,Nlula_LulaFallsCave_G2084:0.0009695135):0.0023547920):0.0031510100):0.0000021219,((Ndellingeri_BullpenBridge_N109:0.0015681924,Ndellingeri_WhitewFalls_N887:0.0031477978):0.0015791216,(((Nfridelli_LittlePigeon_N262:0.0031105064,Nperlakyi_SChimneys_N1079:0.0000010000):0.0000010000,Nperlakyi_SChimneys_N1080:0.0000010000):0.0007767215,Njonesi_CaveSpringCave_N390:0.0064937612):0.0007785353):0.0007817539):0.0000025026,(((((Nbishopi_PoleCr_Chattooga_N885:0.0008121005,Nreclusus_Noland_N1051:0.0021387650):0.0000024604,Nstupkai_Blowing_N356:0.0015641055):0.0007820643,(Ncooperi_BrasstBald_N824:0.0020362915,Nstupkai_LittleRiver_N293:0.0007820284):0.0000024960):0.0007820201,(Ncooperi_CheoahDam_N1122:0.0015211657,Ncooperi_RockCrRoad_N1160:0.0039157736):0.0015631818):0.0000021806,(((Nbishopi_StandingIndian_N131:0.0018580742,Nstupkai_BlowholeWOS_N285:0.0009397764):0.0000021887,(Nreclusus_Newfound_N259:0.0007760894,Nreclusus_Smokemont_N1020:0.0016417360):0.0015636418):0.0007767297,Nreclusus_Clingmans_N252:0.0024937168):0.0007846590):0.0007784067):0.0007783935,(Nfurtivus_HugdenBranch_G3175:0.0008368874,Nfurtivus_RaccoonMtn_N1026:0.0007833495):0.0079195172):0.0000025175,((((((((((((Nbarri_eyed_ClayCave_G2082:0.0025430618,Npaynei_Grindstaff_N646:0.0011266411):0.0000028007,Nroanensis_IngramBranch_N926:0.0039777144):0.0008100207,((Npaynei_NorrisDamCave_N348:0.0008579059,Npaynei_UnakaMtns_N943:0.0021303541):0.0008607849,Nroanensis_N_CarversGap_N928:0.0023958202):0.0000020111):0.0000022544,Nroanensis_RoanHighBluff_N762:0.0023932613):0.0023992523,(Ncherokee_BallhootScar_N193:0.0017516804,((Ncherokee_BalsamMtn_N891:0.0031816226,Nsilvanus_Elijay_N395:0.0038872033):0.0000020890,Nsilvanus_HeboMtn_N1029:0.0019994755):0.0000025454):0.0007946304):0.0000021413,(Ntennessensis_IndianCave_N052:0.0022222942,Ntennessensis_LittleStony_N645:0.0023742277):0.0010469886):0.0011215898,((((Ndilutus_GrassyCreek_N670:0.0000022312,Ndilutus_StarveRockCave_G3174:0.0000020609):0.0037856514,Nsilvanus_GermanyCove_N1017:0.0000021911):0.0000022375,Ntennessensis_Watauga_N1046:0.0000010000):0.0016281563,((Nholsingeri_BrumleyCrk_N916:0.0000020802,Nholsingeri_PondCave_N541:0.0029723233):0.0029751296,(Nmimus_NealsSink_N329:0.0035516861,Nmimus_Straleys_N625:0.0017058998):0.0037448888):0.0035484426):0.0017837446):0.0061218274,(((Ncanei_Egypt_N958:0.0000010000,Ncrosbyi_PricesCrk_N1143:0.0008956806):0.0000028310,Ngertschi_HickoryNutGap_N810:0.0023474266):0.0007786347,(Ncrosbyi_MtMitchell_N210:0.0009414701,Ncrosbyi_ShufordCrk_N1148:0.0031423493):0.0015675097):0.0000020840):0.0007783218,Ngertschi_FrenchBroad_N968:0.0016842145):0.0000020355,(Nbrimleyi_RumblingBald_N241:0.0015818270,(Ntempletoni_BaldMtns_N950:0.0039545621,(Ntempletoni_ClarksCreek_N945:0.0047528559,Ntempletoni_ScronceCreekRd_N1223:0.0000010000):0.0007831824):0.0007846417):0.0015672158):0.0015548223,Ncarteri_English_N031:0.0067133616):0.0000023916,(Nbarrowsi_Gregorys_N270:0.0018132574,Nbarrowsi_Tuckaleechee_N360:0.0038111998):0.0046644443):0.0000023962):0.0000020393,((Ncarteri_PilotMtn_G2185:0.0007853833,Ncarteri_WeberCty_N1044:0.0032973553):0.0007771741,((Ncarteri_Pitchfork_N363:0.0052348467,Nlowderi_ChestnutBranch_N731:0.0079564023):0.0015000122,((Ncoylei_Apalachia_N1195:0.0000020821,Ncoylei_DinkinCove_N1118:0.0047968927):0.0023412858,Ncoylei_TiptonCreek_N837:0.0071769478):0.0055781672):0.0000021688):0.0000020895):0.0000020611,(Nbishopi_DryFalls_N150:0.0000025031,((Nsheari_BaldRiver_N1168:0.0038677000,Nsheari_Cohutta_N826:0.0028904689):0.0014727666,Nsheari_JoyceKilmer_N092:0.0029138628):0.0011965113):0.0016961402):0.0023333545,((Nnasicus_CaneyFork_N171:0.0000010000,Nnasicus_ConnosteeFalls_N696:0.0022515634):0.0000021816,Nnasicus_CoweeTrain_N189:0.0009402757):0.0020350241):0.0000029342,Ncarteri_div__RainbowCave_G2089:0.0167467223):0.0013513801):0.0023943151,(Ncarolinensis_LinvilleCaverns_N227:0.0020170859,(Ncressleri_AndersonSpringCave_G2075:0.0000010000,Ncressleri_PigeonCave_G2077:0.0000010000):0.0086956031):0.0000020405):0.0067165383,Nesticus_nahaunus_Mexico_G2881:0.0107931182):0.1076718412);
(Nesticella_sp_GH1210:0.1517595099,Nesticus_Japan_G2153:0.1675850362,((((((Nesticus_nahaunus_Mexico_G2881:0.0948978763,(((((Narcheri_Cheaha_N023:0.0000024384,Narcheri_MillShoalCreek_N727:0.0102514244):0.0586409816,((Npecki_HaskellSims_G3697:0.0061007170,Npecki_HurricaneMazeCave_G2100:0.0070469791):0.0068915932,Npecki_Monteagle_N062:0.0194026661):0.0243747104):0.0133674009,(Ncressleri_AndersonSpringCave_G2075:0.0000010020,Ncressleri_PigeonCave_G2077:0.0000010020):0.1384624077):0.0271595110,Ncarteri_div__RainbowCave_G2089:0.0629117883):0.0118631837,(Nstygius_ObeLee_N0656:0.0059757893,Nstygius_RavenB_N1022:0.0116591901):0.2431516388):0.0131948208):0.0371622712,(((((((((Nbarri_eyed_ClayCave_G2082:0.0000010020,Nroanensis_IngramBranch_N926:0.0039398545):0.0000010019,Npaynei_NorrisDamCave_N348:0.0057435962):0.0042852827,Npaynei_Grindstaff_N646:0.0108524792):0.0043522626,(Npaynei_UnakaMtns_N943:0.0071604944,(Nroanensis_N_CarversGap_N928:0.0139031134,Nroanensis_RoanHighBluff_N762:0.0052352747):0.0009916665):0.0010173852):0.0015481287,(Nholsingeri_BrumleyCrk_N916:0.0048100256,Nholsingeri_PondCave_N541:0.0073892132):0.0091813156):0.0024345133,Ntennessensis_IndianCave_N052:0.0293149832):0.0058779303,(((Ndilutus_GrassyCreek_N670:0.0000010020,Ndilutus_StarveRockCave_G3174:0.0000022647):0.1553141144,Ntennessensis_LittleStony_N645:0.0076506668):0.0014924970,Ntennessensis_Watauga_N1046:0.0154112347):0.0225527462):0.0019036548,(((Ncarolinensis_Grandfather_N218:0.0268683756,Ncarolinensis_LinvilleCaverns_N227:0.0476817041):0.0078936860,(Nmimus_NealsSink_N329:0.0031557310,Nmimus_Straleys_N625:0.0016608339):0.0148809650):0.0034801046,((Ncherokee_BallhootScar_N193:0.0144262316,Ncherokee_BalsamMtn_N891:0.0147422281):0.0154667578,Ncherokee_SIndianCrk_N681:0.0064905491):0.0075931523):0.0044185382):0.0065684840,((((Nbarrowsi_Gregorys_N270:0.0111615099,Nbarrowsi_Tuckaleechee_N360:0.0164711853):0.0228806856,(((((Nbrimleyi_NewberryCr_N984:0.0051604931,Nbrimleyi_RumblingBald_N241:0.0049827646):0.0051884212,(((Ncrosbyi_PricesCrk_N1143:0.0279861840,(Ngertschi_FrenchBroad_N968:0.0046067769,Ngertschi_HickoryNutGap_N810:0.0094359351):0.0048213019):0.0019288595,Ngertschi_CedarCreek_N351:0.0063557563):0.0049097789,Ncrosbyi_ShufordCrk_N1148:0.0078100683):0.0018626510):0.0019229529,Ncanei_Egypt_N958:0.0355462881):0.0045405454,((Nnasicus_CaneyFork_N171:0.0009670193,Nnasicus_CoweeTrain_N189:0.0009952904):0.0145473722,((Ntempletoni_BaldMtns_N950:0.0033016877,Ntempletoni_ScronceCreekRd_N1223:0.0131045930):0.0015914578,Ntempletoni_ClarksCreek_N945:0.0067269952):0.0047581050):0.0022482090):0.0026442832,Nnasicus_ConnosteeFalls_N696:0.0308870204):0.0046003829):0.0035218192,(Nsilvanus_Elijay_N395:0.0162867431,(Nsilvanus_GermanyCove_N1017:0.0086477307,Nsilvanus_HeboMtn_N1029:0.0252843517):0.0009690155):0.0117221199):0.0066531336,(Ngeorgia_Sittons_N073:0.0198203673,(Nlula_BeeRockCave_G2091:0.0058667446,Nlula_LulaFallsCave_G2084:0.0029623730):0.0096808776):0.0241944499):0.0000010883):0.0073365336):0.0078072665,(Ncoylei_DinkinCove_N1118:0.0066188761,Ncoylei_TiptonCreek_N837:0.0072387058):0.0869003465):0.0050173093,((Nbarri_Bishop_N1072:0.0175031922,Nbarri_LostCoveCave_N0065:0.0059586883):0.1515008086,(Nfurtivus_HugdenBranch_G3175:0.0000010020,Nfurtivus_RaccoonMtn_N1026:0.0011445834):0.0275208504):0.0035373012):0.0000022237,(((((Ncarteri_English_N031:0.0137588715,Ncarteri_Pitchfork_N363:0.0199729481):0.0011169856,Ncarteri_LaurelCave_nearTYPE_N0296:0.0089507149):0.0063643227,(Ncarteri_PilotMtn_G2185:0.0054737463,Ncarteri_WeberCty_N1044:0.0140824100):0.0046496684):0.0085707227,(Nsheari_BaldRiver_N1168:0.0049929384,Nsheari_Cohutta_N826:0.0088449532):0.0161661692):0.0029933979,(Ndellingeri_BullpenBridge_N109:0.0057788165,Ndellingeri_WhitewFalls_N887:0.0092936338):0.0340437134):0.0021601044):0.0188080896,(((((((((((((Ncooperi_BeaverCrk_N1002:0.0053628591,Ncooperi_BrasstBald_N824:0.0025408505):0.1181678328,Nstupkai_BlowholeWOS_N285:0.0073703120):0.0000022939,Nstupkai_LittleRiver_N293:0.0019709174):0.0009905867,Nreclusus_Clingmans_N252:0.0021253106):0.0000022342,(Nreclusus_Newfound_N259:0.0049234914,Nreclusus_Smokemont_N1020:0.0019682171):0.0009818540):0.0009849037,Nstupkai_Blowing_N356:0.0089314851):0.0000027304,(Ncooperi_NantRiverGorge_N682:0.0060319166,Nreclusus_Noland_N1051:0.0059560482):0.0009729421):0.0000022339,(Ncooperi_CheoahDam_N1122:0.0089462240,((Nbishopi_DryFalls_N150:0.0097776748,Nbishopi_PoleCr_Chattooga_N885:0.0095884303):0.0000021771,Nbishopi_StandingIndian_N131:0.0065321377):0.0012042741):0.0019732903):0.0009829577,Nfridelli_LittlePigeon_N262:0.0080883656):0.0000028070,(Nperlakyi_SChimneys_N1079:0.0010681503,Nperlakyi_SChimneys_N1080:0.0030948437):0.0072820895):0.0080755511,Ncooperi_RockCrRoad_N1160:0.0162724773):0.0109315514,(Nlowderi_ChestnutBranch_N731:0.0368234173,Nlowderi_upperFiresCreek_N820:0.0177961865):0.0223652637):0.0198013583,(Ncoylei_Apalachia_N1195:0.0602377270,Njonesi_CaveSpringCave_N390:0.1603138757):0.0472359001):0.0735640787):0.5231342166);
(Nsilvestrii_Hellgate_N1108:0.1879057517,(((((((((((((Narcheri_Cheaha_N023:0.0000021924,Narcheri_MillShoalCreek_N727:0.0045548156):0.0177372274,(Npecki_HaskellSims_G3697:0.0059133318,Npecki_Monteagle_N062:0.0053383017):0.0070085717):0.0084819131,(Ncressleri_AndersonSpringCave_G2075:0.0000025777,Ncressleri_PigeonCave_G2077:0.0010080702):0.0095148523):0.0024553193,(Nstygius_ObeLee_N0656:0.0020761102,Nstygius_RavenB_N1022:0.0010005051):0.0086087000):0.0023100536,Ncarteri_div__RainbowCave_G2089:0.0232415537):0.0092112303,(Nlowderi_ChestnutBranch_N731:0.0010074536,Nlowderi_upperFiresCreek_N820:0.0020246519):0.0081997378):0.0010204669,(Nbarrowsi_Gregorys_N270:0.0000020196,Nbarrowsi_Tuckaleechee_N360:0.0010181987):0.0041547292):0.0020229917,(((((((((((((Nbarri_eyed_ClayCave_G2082:0.0011420638,Npaynei_UnakaMtns_N943:0.0000010000):0.0000022207,(Npaynei_Grindstaff_N646:0.0020924467,Npaynei_NorrisDamCave_N348:0.0000010000):0.0000029692):0.0010089114,(Nroanensis_IngramBranch_N926:0.0011037742,Nroanensis_RoanHighBluff_N762:0.0011026176):0.0000020081):0.0010068939,Nroanensis_N_CarversGap_N928:0.0000026430):0.0020204108,(Ncarolinensis_Grandfather_N218:0.0021350842,(((Ndilutus_GrassyCreek_N670:0.0000010000,Ndilutus_StarveRockCave_G3174:0.0000020199):0.0052487686,(Ntennessensis_IndianCave_N052:0.0023321148,Ntennessensis_LittleStony_N645:0.0020836532):0.0000024896):0.0020139887,Ntennessensis_Watauga_N1046:0.0020303507):0.0020330696):0.0000026326):0.0000016000,Ncarolinensis_LinvilleCaverns_N227:0.0000010000):0.0000034501,Nholsingeri_PondCave_N541:0.0075544813):0.0010025943,Nholsingeri_BrumleyCrk_N916:0.0020224967):0.0000022881,(Nmimus_NealsSink_N329:0.0016355406,Nmimus_Straleys_N625:0.0013889109):0.0027988523):0.0030333571,((Ncherokee_BallhootScar_N193:0.0009984437,Ncherokee_BalsamMtn_N891:0.0040999778):0.0020321980,((Nnasicus_CaneyFork_N171:0.0030850824,Nnasicus_CoweeTrain_N189:0.0009761971):0.0010732491,Nnasicus_ConnosteeFalls_N696:0.0109853610):0.0050754660):0.0000020431):0.0000029522,Ncherokee_SIndianCrk_N681:0.0019590524):0.0010029124,(((((Nbrimleyi_NewberryCr_N984:0.0033359459,(Ntempletoni_ClarksCreek_N945:0.0010412817,Ntempletoni_ScronceCreekRd_N1223:0.0025390274):0.0025307429):0.0000026202,Nbrimleyi_RumblingBald_N241:0.0010051673):0.0000029746,Ntempletoni_BaldMtns_N950:0.0045066754):0.0010085225,((Ncrosbyi_MtMitchell_N210:0.0000025443,Ncrosbyi_PricesCrk_N1143:0.0040695055):0.0010087494,Ncrosbyi_ShufordCrk_N1148:0.0011014876):0.0010058921):0.0020117431,(Ncanei_Egypt_N958:0.0072123588,((Ngertschi_CedarCreek_N351:0.0012814157,Ngertschi_FrenchBroad_N968:0.0000010000):0.0000010000,Ngertschi_HickoryNutGap_N810:0.0025435196):0.0030907430):0.0013619588):0.0010122025):0.0000022399,((Nsilvanus_Elijay_N395:0.0020219448,Nsilvanus_GermanyCove_N1017:0.0010064075):0.0000020643,Nsilvanus_HeboMtn_N1029:0.0013550733):0.0040560208):0.0030145391):0.0000023144,Nfurtivus_HugdenBranch_G3175:0.0031740081):0.0020218496,((Ncoylei_Apalachia_N1195:0.0049275158,Ncoylei_DinkinCove_N1118:0.0000024704):0.0030058314,Ncoylei_TiptonCreek_N837:0.0044146564):0.0103317490):0.0000022155,((((((Nbishopi_DryFalls_N150:0.0011667879,Ncooperi_NantRiverGorge_N682:0.0028084855):0.0000029644,Ncooperi_BrasstBald_N824:0.0023842269):0.0000026576,(Ncooperi_RockCrRoad_N1160:0.0020722418,(Nreclusus_Clingmans_N252:0.0012261664,Nreclusus_Noland_N1051:0.0000023258):0.0009770887):0.0000273935):0.0000020161,((((Nbishopi_PoleCr_Chattooga_N885:0.0020153684,Nbishopi_StandingIndian_N131:0.0000022373):0.0000024100,Ncooperi_CheoahDam_N1122:0.0043887310):0.0000023809,Ncooperi_BeaverCrk_N1002:0.0000025945):0.0010034659,(Nstupkai_Blowing_N356:0.0000025415,Nstupkai_LittleRiver_N293:0.0000029032):0.0014050302):0.0010071039):0.0015110926,((Nreclusus_Newfound_N259:0.0000010000,Nreclusus_Smokemont_N1020:0.0031191056):0.0015707946,Nstupkai_BlowholeWOS_N285:0.0024234043):0.0023648365):0.0015138255,((Ndellingeri_BullpenBridge_N109:0.0000010000,Ndellingeri_WhitewFalls_N887:0.0012469002):0.0050280175,((Nfridelli_LittlePigeon_N262:0.0045881757,Njonesi_CaveSpringCave_N390:0.0021477341):0.0030192011,(Nperlakyi_SChimneys_N1079:0.0000023232,Nperlakyi_SChimneys_N1080:0.0000024854):0.0042380516):0.0015282114):0.0000022272):0.0010096088):0.0010063294,(Ngeorgia_Sittons_N073:0.0021654440,(Nlula_BeeRockCave_G2091:0.0023715097,Nlula_LulaFallsCave_G2084:0.0033503782):0.0047604650):0.0030697101):0.0000020580,(((Ncarteri_English_N031:0.0030982527,Ncarteri_LaurelCave_nearTYPE_N0296:0.0039918897):0.0036788398,(Ncarteri_PilotMtn_G2185:0.0068865094,Ncarteri_WeberCty_N1044:0.0064714860):0.0041048216):0.0024750047,Ncarteri_Pitchfork_N363:0.0060883526):0.0010529079):0.0026841610,((Nbarri_Bishop_N1072:0.0030459249,Nbarri_LostCoveCave_N0065:0.0009914851):0.0030470106,((Nsheari_BaldRiver_N1168:0.0055772832,Nsheari_Cohutta_N826:0.0040399671):0.0000024128,Nsheari_JoyceKilmer_N092:0.0010825172):0.0010121258):0.0013730297);
(Nesticus_Japan_G2153:0.3756741889,(((Nesticus_nahaunus_Mexico_G2881:0.1053478517,Ncarteri_div__RainbowCave_G2089:0.0510041779):0.0041951070,((((Narcheri_Cheaha_N023:0.0059456260,Narcheri_MillShoalCreek_N727:0.0071892612):0.0328532977,((Npecki_HaskellSims_G3697:0.0122171098,Npecki_Monteagle_N062:0.0136144533):0.0019383613,Npecki_HurricaneMazeCave_G2100:0.0072743338):0.0270091914):0.0062139344,(Ncressleri_AndersonSpringCave_G2075:0.0000010000,Ncressleri_PigeonCave_G2077:0.0000010000):0.0169369742):0.0130798602,(Nstygius_ObeLee_N0656:0.0028490087,Nstygius_RavenB_N1022:0.0034707991):0.0366646929):0.0038091042):0.0000028046,((((((((((Nbarri_Bishop_N1072:0.0017510549,Nbarri_LostCoveCave_N0065:0.0017569950):0.0061709241,(((Ndellingeri_BullpenBridge_N109:0.0017848145,Ndellingeri_WhitewFalls_N887:0.0036697829):0.0096824256,Nfridelli_LittlePigeon_N262:0.0036929346):0.0028636502,(Ngeorgia_Sittons_N073:0.0044008040,(Nlula_BeeRockCave_G2091:0.0071030370,Nlula_LulaFallsCave_G2084:0.0062264027):0.0043987625):0.0061094885):0.0009489181):0.0000026910,(Nfurtivus_HugdenBranch_G3175:0.0009142235,Nfurtivus_RaccoonMtn_N1026:0.0008755985):0.0070293629):0.0008714809,((Njonesi_CaveSpringCave_N390:0.0051301714,(Nperlakyi_SChimneys_N1079:0.0000010000,Nperlakyi_SChimneys_N1080:0.0000010000):0.0054917012):0.0058849028,(Nlowderi_ChestnutBranch_N731:0.0029709715,Nlowderi_upperFiresCreek_N820:0.0074414999):0.0104270835):0.0000010000):0.0008974703,(((Ncarteri_English_N031:0.0079160751,(Ncarteri_PilotMtn_G2185:0.0080134646,Ncarteri_WeberCty_N1044:0.0106467750):0.0007897791):0.0000010000,Ncarteri_LaurelCave_nearTYPE_N0296:0.0114418912):0.0089316484,Ncarteri_Pitchfork_N363:0.0230078519):0.0042944895):0.0017470502,(Nbarrowsi_Gregorys_N270:0.0035778733,Nbarrowsi_Tuckaleechee_N360:0.0018359932):0.0136350015):0.0017659097,((((((Nbishopi_DryFalls_N150:0.0000010000,Nstupkai_BlowholeWOS_N285:0.0028630864):0.0000023941,(Nbishopi_PoleCr_Chattooga_N885:0.0000026532,Nbishopi_StandingIndian_N131:0.0009131808):0.0009126271):0.0009126930,Nstupkai_LittleRiver_N293:0.0027348124):0.0009040013,Nstupkai_Blowing_N356:0.0026864566):0.0052816560,(Ncooperi_CheoahDam_N1122:0.0034315617,(Nreclusus_Clingmans_N252:0.0053102531,Nreclusus_Smokemont_N1020:0.0074951831):0.0018592221):0.0017730884):0.0009632512,(((Ncooperi_BeaverCrk_N1002:0.0029639867,(Ncooperi_BrasstBald_N824:0.0033220159,Ncooperi_NantRiverGorge_N682:0.0040978458):0.0000010000):0.0030681631,Nreclusus_Newfound_N259:0.0032075975):0.0010206905,(Ncooperi_RockCrRoad_N1160:0.0195904540,Nreclusus_Noland_N1051:0.0029588760):0.0051274623):0.0018083255):0.0046826633):0.0010593684,((Nsheari_BaldRiver_N1168:0.0008733895,Nsheari_JoyceKilmer_N092:0.0019193718):0.0035965582,Nsheari_Cohutta_N826:0.0064318406):0.0151119013):0.0053312685,(((((Nbrimleyi_NewberryCr_N984:0.0019677593,(Ntempletoni_BaldMtns_N950:0.0029775529,(Ntempletoni_ClarksCreek_N945:0.0010048783,Ntempletoni_ScronceCreekRd_N1223:0.0031476404):0.0030884826):0.0009539376):0.0041252499,Nbrimleyi_RumblingBald_N241:0.0087613324):0.0088180021,((Nnasicus_CaneyFork_N171:0.0036889643,Nnasicus_CoweeTrain_N189:0.0036189356):0.0046211273,Nnasicus_ConnosteeFalls_N696:0.0066991662):0.0075368084):0.0009133397,((Ncanei_Egypt_N958:0.0082526469,((Ngertschi_CedarCreek_N351:0.0078694556,Ngertschi_FrenchBroad_N968:0.0035421879):0.0042076865,Ngertschi_HickoryNutGap_N810:0.0062711080):0.0000020265):0.0019481578,((Ncrosbyi_MtMitchell_N210:0.0000010000,Ncrosbyi_PricesCrk_N1143:0.0028010567):0.0000010000,Ncrosbyi_ShufordCrk_N1148:0.0000010000):0.0029302060):0.0064955899):0.0214664336,(Ncoylei_Apalachia_N1195:0.0049449505,(Ncoylei_DinkinCove_N1118:0.0027325299,Ncoylei_TiptonCreek_N837:0.0027239921):0.0010177344):0.0156869962):0.0070449312):0.0123059163,((((((((((Nbarri_eyed_ClayCave_G2082:0.0097652416,Nroanensis_RoanHighBluff_N762:0.0010178445):0.0012524701,Nroanensis_N_CarversGap_N928:0.0041205284):0.0062005917,(((Ndilutus_GrassyCreek_N670:0.0000010000,Ndilutus_StarveRockCave_G3174:0.0000026910):0.0049594689,Ntennessensis_IndianCave_N052:0.0054800345):0.0000027494,(Ntennessensis_LittleStony_N645:0.0000010000,Ntennessensis_Watauga_N1046:0.0036499521):0.0017654430):0.0062261106):0.0000025066,Npaynei_NorrisDamCave_N348:0.0046655825):0.0000010000,((Npaynei_Grindstaff_N646:0.0011619109,Npaynei_UnakaMtns_N943:0.0061349082):0.0023626898,Nroanensis_IngramBranch_N926:0.0098328405):0.0000010000):0.0000010000,(Nholsingeri_BrumleyCrk_N916:0.0051275297,Nholsingeri_PondCave_N541:0.0011540239):0.0063944224):0.0008798607,(Ncarolinensis_Grandfather_N218:0.0045437124,Ncarolinensis_LinvilleCaverns_N227:0.0065343530):0.0045049846):0.0000010000,(Nmimus_NealsSink_N329:0.0019456129,Nmimus_Straleys_N625:0.0019111309):0.0037836698):0.0017612117,(Nsilvanus_Elijay_N395:0.0048278650,(Nsilvanus_GermanyCove_N1017:0.0049045314,Nsilvanus_HeboMtn_N1029:0.0040057418):0.0000026910):0.0059337891):0.0008806740,(Ncherokee_BallhootScar_N193:0.0098607593,(Ncherokee_BalsamMtn_N891:0.0071904511,Ncherokee_SIndianCrk_N681:0.0027705465):0.0018007030):0.0037997950):0.0092508846):0.0048763222):0.2395412125,Nsilvestrii_Hellgate_N1108:0.6139032026);
(Nesticus_Japan_G2153:0.3692297557,(Nesticus_nahaunus_Mexico_G2881:0.0700607631,((((((Narcheri_Cheaha_N023:0.0000027985,Narcheri_MillShoalCreek_N727:0.0049627428):0.0331653377,((Npecki_HaskellSims_G3697:0.0084394547,Npecki_Monteagle_N062:0.0144838441):0.0023329222,Npecki_HurricaneMazeCave_G2100:0.0092408870):0.0133825929):0.0127316220,Ncarteri_div__RainbowCave_G2089:0.0371133972):0.0045034967,(Ncressleri_AndersonSpringCave_G2075:0.0000010021,Ncressleri_PigeonCave_G2077:0.0000010021):0.0361759805):0.0098221065,(Nstygius_ObeLee_N0656:0.0019456803,Nstygius_RavenB_N1022:0.0037955683):0.0371423835):0.0178590669,(((((((Nbarri_Bishop_N1072:0.0037521093,Nbarri_LostCoveCave_N0065:0.0051714058):0.0049127300,(Ngeorgia_Sittons_N073:0.0119894849,(Nlula_BeeRockCave_G2091:0.0038810908,Nlula_LulaFallsCave_G2084:0.0023320317):0.0020055257):0.0057580730):0.0062566984,((Nbarrowsi_Gregorys_N270:0.0016753383,Nbarrowsi_Tuckaleechee_N360:0.0027078942):0.0103107220,(Nlowderi_ChestnutBranch_N731:0.0023184373,Nlowderi_upperFiresCreek_N820:0.0023339074):0.0127062780):0.0048295170):0.0025264093,(Nsilvanus_Elijay_N395:0.0116098259,(Nsilvanus_GermanyCove_N1017:0.0039793501,Nsilvanus_HeboMtn_N1029:0.0020979032):0.0071895307):0.0054785874):0.0006973427,((((((Nbrimleyi_NewberryCr_N984:0.0119127586,Nbrimleyi_RumblingBald_N241:0.0081909088):0.0009252684,Ntempletoni_ScronceCreekRd_N1223:0.0082560306):0.0032218723,Ntempletoni_ClarksCreek_N945:0.0069023767):0.0011620700,(Ncanei_Egypt_N958:0.0139913752,(Ncrosbyi_MtMitchell_N210:0.0020883341,((Ncrosbyi_PricesCrk_N1143:0.0051543757,(Nesticus_gertschi_N806_gr_nasicus:0.0021101556,(Ngertschi_CedarCreek_N351:0.0000010021,Ngertschi_FrenchBroad_N968:0.0031154716):0.0081919748):0.0030031228):0.0003900086,Ngertschi_HickoryNutGap_N810:0.0077999941):0.0025728260):0.0000010021):0.0013007443):0.0007740576,Ncrosbyi_ShufordCrk_N1148:0.0038814044):0.0057288704,((Nnasicus_CaneyFork_N171:0.0061302369,Nnasicus_ConnosteeFalls_N696:0.0071929403):0.0000010021,Nnasicus_CoweeTrain_N189:0.0064174279):0.0137824666):0.0091238988):0.0047401568,(((((((Nbishopi_DryFalls_N150:0.0010109139,Nbishopi_PoleCr_Chattooga_N885:0.0012760790):0.0000022414,Nbishopi_StandingIndian_N131:0.0009409777):0.0038008368,((((Ncooperi_BeaverCrk_N1002:0.0008327049,(Ncooperi_CheoahDam_N1122:0.0025539553,Nreclusus_Noland_N1051:0.0039737060):0.0000024936):0.0000010021,Ncooperi_BrasstBald_N824:0.0047863483):0.0044790007,Ncooperi_NantRiverGorge_N682:0.0046233550):0.0017788960,(((Ncooperi_RockCrRoad_N1160:0.0082661909,Nstupkai_LittleRiver_N293:0.0075755754):0.0006992582,Nreclusus_Smokemont_N1020:0.0058152117):0.0035345359,(Nreclusus_Clingmans_N252:0.0071592888,Nreclusus_Newfound_N259:0.0023726419):0.0000012515):0.0000010021):0.0007569498):0.0101785356,((((Ncarteri_English_N031:0.0106386208,(Ncarteri_LaurelCave_nearTYPE_N0296:0.0035964787,Ncarteri_WeberCty_N1044:0.0045091159):0.0000024671):0.0023862720,Ncarteri_PilotMtn_G2185:0.0116707587):0.0041620083,Ncarteri_Pitchfork_N363:0.0157919833):0.0058982208,(Nfurtivus_HugdenBranch_G3175:0.0000010021,Nfurtivus_RaccoonMtn_N1026:0.0000010021):0.0132118430):0.0024111731):0.0000024228,(((Ncoylei_Apalachia_N1195:0.0023184589,Ncoylei_TiptonCreek_N837:0.0015957638):0.0000024851,Ncoylei_DinkinCove_N1118:0.0000010021):0.0127028727,(Nstupkai_BlowholeWOS_N285:0.0025956760,Nstupkai_Blowing_N356:0.0027499677):0.0114107015):0.0005939552):0.0053663152,((Nsheari_BaldRiver_N1168:0.0049285947,Nsheari_Cohutta_N826:0.0056774853):0.0000010021,Nsheari_JoyceKilmer_N092:0.0057195821):0.0137381569):0.0008718351,((((Ndellingeri_BullpenBridge_N109:0.0137183247,Ndellingeri_WhitewFalls_N887:0.0076672092):0.0018370937,Njonesi_CaveSpringCave_N390:0.0063739930):0.0000024911,Nfridelli_LittlePigeon_N262:0.0092654556):0.0007759895,(Nperlakyi_SChimneys_N1079:0.0025409582,Nperlakyi_SChimneys_N1080:0.0042885483):0.0016885976):0.0069905194):0.0023307244):0.0020336563,(((((((Ncarolinensis_Grandfather_N218:0.0099082130,Ncarolinensis_LinvilleCaverns_N227:0.0049904200):0.0049311536,(Npaynei_Grindstaff_N646:0.0540907545,(Npaynei_UnakaMtns_N943:0.0087144282,(Nroanensis_N_CarversGap_N928:0.0047495907,Nroanensis_RoanHighBluff_N762:0.0046981375):0.0021483582):0.0008013737):0.0005222146):0.0000021730,((((Ndilutus_GrassyCreek_N670:0.0000010021,Ndilutus_StarveRockCave_G3174:0.0000010021):0.0065746116,Ntennessensis_Watauga_N1046:0.0076106301):0.0000010021,Ntennessensis_IndianCave_N052:0.0018468963):0.0000029767,Ntennessensis_LittleStony_N645:0.0000021821):0.0031706031):0.0000010021,(Nholsingeri_BrumleyCrk_N916:0.0103895831,(Nholsingeri_PondCave_N541:0.0071580237,(Npaynei_NorrisDamCave_N348:0.0017769922,Nroanensis_IngramBranch_N926:0.0000010021):0.0105226036):0.0007319910):0.0007985318):0.0007837289,(Nmimus_NealsSink_N329:0.0040134008,Nmimus_Straleys_N625:0.0043446468):0.0075152119):0.0007907429,(Ncherokee_BallhootScar_N193:0.0058294374,Ncherokee_SIndianCrk_N681:0.0000010021):0.0019360899):0.0000021884,Ncherokee_BalsamMtn_N891:0.0116970405):0.0041157447):0.0288070975):0.0103432534):0.0661066669,Nsilvestrii_Hellgate_N1108:0.3709077363);
(Nsilvestrii_Hellgate_N1108:0.4598899762,(((Narcheri_Cheaha_N023:0.0000021561,Narcheri_MillShoalCreek_N727:0.0000020579):0.0294744370,((Npecki_HaskellSims_G3697:0.0067807005,Npecki_HurricaneMazeCave_G2100:0.0075254738):0.0125335124,Npecki_Monteagle_N062:0.0258344321):0.0086916793):0.0227466013,((((Nbarri_Bishop_N1072:0.0345206416,Nbarri_LostCoveCave_N0065:0.0037315568):0.0232054500,((((((((((Nbarri_eyed_ClayCave_G2082:0.0000022474,Npaynei_NorrisDamCave_N348:0.0016250947):0.0135931185,Nroanensis_IngramBranch_N926:0.0062066424):0.0000028131,((Ndilutus_GrassyCreek_N670:0.0164062501,Nroanensis_N_CarversGap_N928:0.0000020925):0.0041164201,Npaynei_UnakaMtns_N943:0.0076014712):0.0012884670):0.0000023181,Npaynei_Grindstaff_N646:0.0092752406):0.0026524613,((Nholsingeri_BrumleyCrk_N916:0.0042692972,Nholsingeri_PondCave_N541:0.0149351591):0.0015600584,(Nmimus_NealsSink_N329:0.0142771348,(Nsilvanus_Elijay_N395:0.0051810012,Nsilvanus_HeboMtn_N1029:0.0174519901):0.0109185818):0.0013680509):0.0000020562):0.0012253905,((((Ncherokee_BalsamMtn_N891:0.0130077121,Ncherokee_SIndianCrk_N681:0.0314646794):0.0133787424,Ntennessensis_LittleStony_N645:0.0125203279):0.0029225798,Ntennessensis_Watauga_N1046:0.0127856954):0.0000022147,Ntennessensis_IndianCave_N052:0.0100807872):0.0000022205):0.0118734067,(((Ncarolinensis_Grandfather_N218:0.0083719371,(((((Ndellingeri_BullpenBridge_N109:0.0040928740,Ndellingeri_WhitewFalls_N887:0.0094990451):0.0039910340,Nperlakyi_SChimneys_N1079:0.0095083827):0.0016787345,Njonesi_CaveSpringCave_N390:0.0039745868):0.0013577595,(Nfridelli_LittlePigeon_N262:0.0112533226,Nreclusus_Smokemont_N1020:0.0230838619):0.0000020549):0.0014421089,((Nsheari_BaldRiver_N1168:0.0053953627,Nsheari_JoyceKilmer_N092:0.0111368871):0.0029798477,Nsheari_Cohutta_N826:0.0118090818):0.0172763535):0.0014838537):0.0020354132,Ncherokee_BallhootScar_N193:0.0236675939):0.0137211287,((Ncressleri_AndersonSpringCave_G2075:0.0000026490,Ncressleri_PigeonCave_G2077:0.0000024347):0.0234790572,(Nstygius_ObeLee_N0656:0.0057272821,Nstygius_RavenB_N1022:0.0106141374):0.0401801628):0.0202352460):0.0208643465):0.0070424614,Nsilvanus_GermanyCove_N1017:0.0292963360):0.0064882381,(((Nbishopi_DryFalls_N150:0.0000010071,Nbishopi_PoleCr_Chattooga_N885:0.0000010071):0.0021368359,Nbishopi_StandingIndian_N131:0.0018635224):0.0261750684,((Ncoylei_Apalachia_N1195:0.0000020543,Ncoylei_DinkinCove_N1118:0.0000022241):0.0085335975,Ncoylei_TiptonCreek_N837:0.0124372708):0.0161951356):0.0059909471):0.0057740120,(Nbarrowsi_Gregorys_N270:0.0111286354,Nbarrowsi_Tuckaleechee_N360:0.0079804543):0.0309134406):0.0039332012):0.0028923732,((((Ncarteri_LaurelCave_nearTYPE_N0296:0.0110549762,Ncarteri_PilotMtn_G2185:0.0110343750):0.0033025050,Ncarteri_WeberCty_N1044:0.0186355592):0.0068401263,Ncarteri_Pitchfork_N363:0.0250835545):0.0000021735,(((((Ncooperi_BeaverCrk_N1002:0.0037891515,Ncooperi_NantRiverGorge_N682:0.0024799863):0.0051553448,(Nstupkai_Blowing_N356:0.0067629040,Nstupkai_LittleRiver_N293:0.0065280989):0.0056188417):0.0012602128,Ncooperi_CheoahDam_N1122:0.0104060624):0.0025756213,Nstupkai_BlowholeWOS_N285:0.0051948438):0.0063768128,(Ngeorgia_Sittons_N073:0.0216751642,Nlula_LulaFallsCave_G2084:0.0090944829):0.0042859316):0.0000027386):0.0150995993):0.0067875017,((((((Nbrimleyi_NewberryCr_N984:0.0122520021,Ntempletoni_BaldMtns_N950:0.0242767833):0.0059968682,Ntempletoni_ClarksCreek_N945:0.0147920023):0.0000025899,(Nbrimleyi_RumblingBald_N241:0.0121044767,(Ncrosbyi_MtMitchell_N210:0.0126186860,Ncrosbyi_ShufordCrk_N1148:0.0064004103):0.0049374696):0.0013409148):0.0049774961,((Ncanei_Egypt_N958:0.0061618642,Ncrosbyi_PricesCrk_N1143:0.0024424173):0.0085515407,((Ngertschi_CedarCreek_N351:0.0017317923,Ngertschi_FrenchBroad_N968:0.0016259411):0.0085775077,Ngertschi_HickoryNutGap_N810:0.0082001641):0.0016917340):0.0037003672):0.0012209498,(Nnasicus_CaneyFork_N171:0.0045317310,(Nnasicus_ConnosteeFalls_N696:0.0108696886,Nnasicus_CoweeTrain_N189:0.0088464381):0.0067623376):0.0054306891):0.0017922122,Ntempletoni_ScronceCreekRd_N1223:0.0108633160):0.0157941818):0.0204380365):0.0283305622,Ncarolinensis_LinvilleCaverns_N227:0.0000025981);
(Nsilvestrii_Hellgate_N1108:0.2687074595,((((Narcheri_Cheaha_N023:0.0029688840,Narcheri_MillShoalCreek_N727:0.0017102515):0.0114517157,((Npecki_HaskellSims_G3697:0.0260033186,Npecki_Monteagle_N062:0.0053165114):0.0031635055,Npecki_HurricaneMazeCave_G2100:0.0119434015):0.0173627745):0.0092261552,(((((Nbarri_Bishop_N1072:0.0016738114,Nbarri_LostCoveCave_N0065:0.0034419472):0.0099617728,(((Ncoylei_Apalachia_N1195:0.0008627253,Ncoylei_DinkinCove_N1118:0.0008552832):0.0051592283,Ncoylei_TiptonCreek_N837:0.0043398373):0.0092084432,(Nlowderi_ChestnutBranch_N731:0.0008306955,Nlowderi_upperFiresCreek_N820:0.0025751816):0.0097071839):0.0023407020):0.0034934891,((((((((((((((Nbarri_eyed_ClayCave_G2082:0.0000009999,Npaynei_NorrisDamCave_N348:0.0000009999):0.0000010000,Nroanensis_IngramBranch_N926:0.0008676217):0.0008377320,(Npaynei_Grindstaff_N646:0.0059549809,Nroanensis_RoanHighBluff_N762:0.0036103201):0.0000010000):0.0042534649,Nholsingeri_BrumleyCrk_N916:0.0050071829):0.0000010000,Nholsingeri_PondCave_N541:0.0045302687):0.0000010000,(Npaynei_UnakaMtns_N943:0.0029429979,Nroanensis_N_CarversGap_N928:0.0021245365):0.0021198029):0.0000010000,(Nmimus_NealsSink_N329:0.0008317907,Nmimus_Straleys_N625:0.0025770852):0.0025676524):0.0009439981,((Ndilutus_GrassyCreek_N670:0.0000009999,Ndilutus_StarveRockCave_G3174:0.0000009999):0.0026450599,((Ntennessensis_IndianCave_N052:0.0032888034,Ntennessensis_Watauga_N1046:0.0067658346):0.0000010000,Ntennessensis_LittleStony_N645:0.0018285401):0.0010004294):0.0033434581):0.0012471540,(Ncarolinensis_Grandfather_N218:0.0010339388,Ncarolinensis_LinvilleCaverns_N227:0.0020395350):0.0049572476):0.0027635330,Ncherokee_BalsamMtn_N891:0.0046872698):0.0012501967,((Ncherokee_BallhootScar_N193:0.0038347664,Ncherokee_SIndianCrk_N681:0.0063667347):0.0008401144,(Nsilvanus_Elijay_N395:0.0082978684,(Nsilvanus_GermanyCove_N1017:0.0035132344,Nsilvanus_HeboMtn_N1029:0.0017512412):0.0016201778):0.0061788911):0.0007798459):0.0025959080,((Nnasicus_CaneyFork_N171:0.0041560299,Nnasicus_ConnosteeFalls_N696:0.0056183421):0.0009446207,Nnasicus_CoweeTrain_N189:0.0010043586):0.0095343686):0.0008964256,((((Nbrimleyi_NewberryCr_N984:0.0025445754,Nbrimleyi_RumblingBald_N241:0.0026503701):0.0008553787,(Ntempletoni_BaldMtns_N950:0.0052846040,Ntempletoni_ScronceCreekRd_N1223:0.0050715016):0.0009140067):0.0009736307,Ntempletoni_ClarksCreek_N945:0.0032946074):0.0061398353,(((Ncanei_Egypt_N958:0.0017131468,Ngertschi_HickoryNutGap_N810:0.0026388623):0.0008447193,(Ngertschi_CedarCreek_N351:0.0008382705,Ngertschi_FrenchBroad_N968:0.0008515056):0.0042710743):0.0000010000,((Ncrosbyi_MtMitchell_N210:0.0026896110,Ncrosbyi_ShufordCrk_N1148:0.0027201969):0.0017373434,Ncrosbyi_PricesCrk_N1143:0.0034240447):0.0016978372):0.0033011701):0.0026617724):0.0010469729,((((Nbishopi_DryFalls_N150:0.0000009999,(Nbishopi_PoleCr_Chattooga_N885:0.0008634370,Nbishopi_StandingIndian_N131:0.0000009999):0.0019149569):0.0059061259,((((((Ncooperi_BeaverCrk_N1002:0.0043696983,Ncooperi_NantRiverGorge_N682:0.0000027713):0.0017985115,Nreclusus_Newfound_N259:0.0008842100):0.0016938555,(((Ncooperi_RockCrRoad_N1160:0.0044595617,(Ngeorgia_Sittons_N073:0.0026728914,(Nlula_BeeRockCave_G2091:0.0013929494,Nlula_LulaFallsCave_G2084:0.0071967733):0.0110243732):0.0041186676):0.0000010000,((Ndellingeri_BullpenBridge_N109:0.0008640117,Ndellingeri_WhitewFalls_N887:0.0000009999):0.0052499503,Njonesi_CaveSpringCave_N390:0.0025336122):0.0000010000):0.0000010000,(Nfridelli_LittlePigeon_N262:0.0026794282,(Nperlakyi_SChimneys_N1079:0.0000009999,Nperlakyi_SChimneys_N1080:0.0000009999):0.0043132933):0.0008326430):0.0042479549):0.0000024162,((((Ncooperi_CheoahDam_N1122:0.0027710831,Nreclusus_Smokemont_N1020:0.0039025660):0.0040109318,(Nstupkai_BlowholeWOS_N285:0.0009386642,Nstupkai_Blowing_N356:0.0017541616):0.0035745728):0.0017168894,Nstupkai_LittleRiver_N293:0.0033779434):0.0000010000,Nreclusus_Clingmans_N252:0.0008599658):0.0016847414):0.0000010000,Ncooperi_BrasstBald_N824:0.0038025338):0.0017397691,Nreclusus_Noland_N1051:0.0083710917):0.0007553468):0.0017914230,(Nfurtivus_HugdenBranch_G3175:0.0009335481,Nfurtivus_RaccoonMtn_N1026:0.0000009999):0.0115148288):0.0028347051,((((Ncarteri_English_N031:0.0050859688,(Ncarteri_LaurelCave_nearTYPE_N0296:0.0047158235,Ncarteri_WeberCty_N1044:0.0025243540):0.0000025375):0.0025934185,Ncarteri_PilotMtn_G2185:0.0043551844):0.0008032282,Ncarteri_Pitchfork_N363:0.0177178312):0.0039526731,((Nsheari_BaldRiver_N1168:0.0017059705,Nsheari_JoyceKilmer_N092:0.0027193667):0.0028814098,Nsheari_Cohutta_N826:0.0066523347):0.0060815961):0.0029356515):0.0031926653):0.0013456486):0.0032744835,(Nbarrowsi_Gregorys_N270:0.0026694420,Nbarrowsi_Tuckaleechee_N360:0.0017840205):0.0124719323):0.0084966681,((Ncressleri_AndersonSpringCave_G2075:0.0000009999,Ncressleri_PigeonCave_G2077:0.0000009999):0.0235141024,(Nstygius_ObeLee_N0656:0.0008419698,Nstygius_RavenB_N1022:0.0034218559):0.0139677044):0.0010205799):0.0040123969):0.0026147615,Ncarteri_div__RainbowCave_G2089:0.0245617578):0.0162176688,Nesticus_nahaunus_Mexico_G2881:0.0297348084);
(Nesticus_Japan_G2153:0.1504780424,(Nesticus_nahaunus_Mexico_G2881:0.2165170970,(((((Narcheri_Cheaha_N023:0.0028052806,Narcheri_MillShoalCreek_N727:0.0105987849):0.0435545917,((Npecki_HaskellSims_G3697:0.0058918799,Npecki_HurricaneMazeCave_G2100:0.0132113487):0.0056092864,Npecki_Monteagle_N062:0.0289054519):0.0263194386):0.0203180509,(Ncarteri_div__RainbowCave_G2089:0.2397456576,(Ncressleri_AndersonSpringCave_G2075:0.0000010000,Ncressleri_PigeonCave_G2077:0.0000010000):0.0354364991):0.0026023804):0.0027046828,(Nstygius_ObeLee_N0656:0.0017551717,Nstygius_RavenB_N1022:0.0037004148):0.0296313235):0.0086607544,(((((Nbarri_Bishop_N1072:0.0045435660,Nbarri_LostCoveCave_N0065:0.0056678464):0.0053389749,(Nfurtivus_HugdenBranch_G3175:0.0007706455,Nfurtivus_RaccoonMtn_N1026:0.0000020696):0.0077367420):0.0052190328,((Nbarrowsi_Gregorys_N270:0.0146319468,(((Ncoylei_Apalachia_N1195:0.0017968864,Ncoylei_TiptonCreek_N837:0.0017306740):0.0046937900,Ncoylei_DinkinCove_N1118:0.0100746131):0.1306346073,(Nlowderi_ChestnutBranch_N731:0.0046051175,Nlowderi_upperFiresCreek_N820:0.0077804209):0.1444296175):0.0069900334):0.0259457087,(Nnasicus_CaneyFork_N171:0.0180956508,Nnasicus_ConnosteeFalls_N696:0.0193922712):0.0816387924):0.0170460526):0.0017091265,(((((((((Nbarri_eyed_ClayCave_G2082:0.0015697994,Npaynei_NorrisDamCave_N348:0.0007678952):0.0027755450,Nroanensis_IngramBranch_N926:0.0020586419):0.0018532159,Nroanensis_N_CarversGap_N928:0.0032372439):0.0072123763,(Npaynei_UnakaMtns_N943:0.0049141322,Nroanensis_RoanHighBluff_N762:0.0064976582):0.0063082994):0.0007806778,(Ncarolinensis_LinvilleCaverns_N227:0.0184381426,Npaynei_Grindstaff_N646:0.0000020999):0.0098198797):0.0008245637,Nmimus_NealsSink_N329:0.0168581926):0.0011324609,(Nholsingeri_BrumleyCrk_N916:0.0065980028,Nholsingeri_PondCave_N541:0.0037583552):0.0105014019):0.0000021676,Ncherokee_BalsamMtn_N891:0.0241198249):0.0020347431,((((((Nbrimleyi_NewberryCr_N984:0.0130292180,(Nbrimleyi_RumblingBald_N241:0.0086912690,(Ncrosbyi_PricesCrk_N1143:0.0031820950,(Ntempletoni_BaldMtns_N950:0.0031041258,(Ntempletoni_ClarksCreek_N945:0.0023005622,Ntempletoni_ScronceCreekRd_N1223:0.0000029769):0.0007502561):0.0093131825):0.0020538899):0.0034872870):0.0009547764,Ncrosbyi_ShufordCrk_N1148:0.0122470587):0.0018819153,(Ncanei_Egypt_N958:0.0080111363,Ngertschi_HickoryNutGap_N810:0.0031908852):0.0068237943):0.0183645142,Ncherokee_SIndianCrk_N681:0.0139767248):0.0018327585,((Nsilvanus_Elijay_N395:0.0033844926,Nsilvanus_HeboMtn_N1029:0.0024974085):0.0066539791,Nsilvanus_GermanyCove_N1017:0.0118204495):0.0110431489):0.0017199955,(((((Ncarteri_English_N031:0.0069411268,Ncarteri_WeberCty_N1044:0.0467762714):0.0060770130,Ncarteri_LaurelCave_nearTYPE_N0296:0.0208499844):0.0039936010,((Ncarteri_Pitchfork_N363:0.0126484709,Ngeorgia_Sittons_N073:0.0176160278):0.0008573773,(Nlula_BeeRockCave_G2091:0.0011516534,Nlula_LulaFallsCave_G2084:0.0087681447):0.0127264050):0.0000022128):0.0022102378,(Ncooperi_RockCrRoad_N1160:0.0149771772,((Nsheari_BaldRiver_N1168:0.0014850025,Nsheari_JoyceKilmer_N092:0.0045217497):0.0044812342,Nsheari_Cohutta_N826:0.0058796282):0.0101446105):0.0006728637):0.0005267175,(Ncarteri_PilotMtn_G2185:0.1111663251,((((Ncooperi_BeaverCrk_N1002:0.0016655770,Ncooperi_BrasstBald_N824:0.0025358349):0.0000020786,Ncooperi_NantRiverGorge_N682:0.0040717752):0.0063012551,(Nstupkai_Blowing_N356:0.0031367321,Nstupkai_LittleRiver_N293:0.0010717123):0.0073399012):0.0273080434,Nreclusus_Clingmans_N252:0.0137771818):0.0836765667):0.0497438047):0.0025588779):0.0000024567):0.0007613148):0.0043589313,(((((((Nbishopi_DryFalls_N150:0.0000010000,Nbishopi_StandingIndian_N131:0.0012238545):0.0000023034,Nbishopi_PoleCr_Chattooga_N885:0.0047569995):0.0111893366,(Nreclusus_Newfound_N259:0.0087010145,Nreclusus_Smokemont_N1020:0.0041907250):0.0019202104):0.0024019886,Nstupkai_BlowholeWOS_N285:0.0087431107):0.0029461676,((Ncarolinensis_Grandfather_N218:0.0167994009,(((Ndilutus_GrassyCreek_N670:0.0000020261,Ndilutus_StarveRockCave_G3174:0.0000024232):0.0038258818,(Ntennessensis_IndianCave_N052:0.0024419339,Ntennessensis_Watauga_N1046:0.0047382165):0.0016873671):0.0009399307,Ntennessensis_LittleStony_N645:0.0089385925):0.0091296360):0.0052800018,(Nfridelli_LittlePigeon_N262:0.0247285132,(Nperlakyi_SChimneys_N1079:0.0042642454,Nperlakyi_SChimneys_N1080:0.0065461357):0.0051922710):0.0011408589):0.0030415232):0.0012424129,(Ncooperi_CheoahDam_N1122:0.0066894998,Nreclusus_Noland_N1051:0.0107884588):0.0064962621):0.0038464301,Ncherokee_BallhootScar_N193:0.0066130857):0.0031315033):0.0105812152):0.0125143616):0.1948168621,Nsilvestrii_Hellgate_N1108:0.3888580148);
(Nesticella_sp_GH1210:0.0303760639,Nesticus_Japan_G2153:0.0313181446,(Nesticus_nahaunus_Mexico_G2881:0.0187479058,(((((Npecki_HaskellSims_G3697:0.0055903892,(Npecki_HurricaneMazeCave_G2100:0.0083390630,Npecki_Monteagle_N062:0.0094470028):0.0020589844):0.0051163633,Ncarteri_div__RainbowCave_G2089:0.0136909885):0.0000020301,(Narcheri_MillShoalCreek_N727:0.0080784216,(Ncressleri_AndersonSpringCave_G2075:0.0000010000,Ncressleri_PigeonCave_G2077:0.0000010000):0.0206422889):0.0000023404):0.0000022725,(Nstygius_ObeLee_N0656:0.0000010000,Nstygius_RavenB_N1022:0.0000010000):0.0166048202):0.0034002560,(((((((Nbarri_Bishop_N1072:0.0010341855,Nbarri_LostCoveCave_N0065:0.0000010000):0.0096615596,(Ncarteri_English_N031:0.0033282844,Ncarteri_WeberCty_N1044:0.0022134685):0.0027703442):0.0008573338,((Ncarteri_LaurelCave_nearTYPE_N0296:0.0009088781,Ncarteri_PilotMtn_G2185:0.0045465057):0.0008936239,Ncarteri_Pitchfork_N363:0.0037636434):0.0000010000):0.0000010000,Nbarrowsi_Tuckaleechee_N360:0.0009305500):0.0008988801,((((((Ncoylei_Apalachia_N1195:0.0010258296,Ncoylei_TiptonCreek_N837:0.0009133523):0.0018230356,Ncoylei_DinkinCove_N1118:0.0000024404):0.0018223651,(Nfurtivus_HugdenBranch_G3175:0.0000020669,Nfurtivus_RaccoonMtn_N1026:0.0000023394):0.0112741467):0.0000029632,(Nlowderi_ChestnutBranch_N731:0.0010899443,Nlowderi_upperFiresCreek_N820:0.0010848015):0.0043472862):0.0000020760,(Ngeorgia_Sittons_N073:0.0042329082,Nlula_LulaFallsCave_G2084:0.0032984056):0.0021206751):0.0000010000,Nsheari_Cohutta_N826:0.0027084868):0.0000010000):0.0000029710,((((((Nbishopi_DryFalls_N150:0.0009691227,Nbishopi_StandingIndian_N131:0.0000010000):0.0000010000,(((Ncooperi_BeaverCrk_N1002:0.0012632711,Ncooperi_BrasstBald_N824:0.0019822963):0.0000020561,Ncooperi_NantRiverGorge_N682:0.0019141717):0.0019188170,Nreclusus_Clingmans_N252:0.0000010000):0.0000021674):0.0000010000,Nstupkai_BlowholeWOS_N285:0.0000010000):0.0008977649,Nreclusus_Smokemont_N1020:0.0019322303):0.0018111614,(Ncooperi_CheoahDam_N1122:0.0027183816,(Ncooperi_RockCrRoad_N1160:0.0018193797,Nreclusus_Newfound_N259:0.0036165038):0.0018079986):0.0000027663):0.0018062572,(((Ndellingeri_BullpenBridge_N109:0.0012643640,Ndellingeri_WhitewFalls_N887:0.0023234460):0.0024083628,(Nfridelli_LittlePigeon_N262:0.0018025730,Njonesi_CaveSpringCave_N390:0.0000010000):0.0000021752):0.0009017902,(Nperlakyi_SChimneys_N1079:0.0000010000,Nperlakyi_SChimneys_N1080:0.0000029891):0.0021167837):0.0008959080):0.0027169712):0.0052776308,(((((((((Nbarri_eyed_ClayCave_G2082:0.0008980048,Npaynei_NorrisDamCave_N348:0.0000010000):0.0000010000,Npaynei_Grindstaff_N646:0.0009129108):0.0000010000,((Npaynei_UnakaMtns_N943:0.0027211352,Nroanensis_IngramBranch_N926:0.0000010000):0.0000010000,Nroanensis_N_CarversGap_N928:0.0020020771):0.0000010000):0.0008938804,Nroanensis_RoanHighBluff_N762:0.0054728179):0.0008976277,((((((Ncarolinensis_Grandfather_N218:0.0014134951,(Ncherokee_BalsamMtn_N891:0.0049734108,Nsheari_BaldRiver_N1168:0.0025186445):0.0016198111):0.0013255946,Ncherokee_SIndianCrk_N681:0.0014079368):0.0000023524,Nmimus_Straleys_N625:0.0019647931):0.0000024095,Nholsingeri_BrumleyCrk_N916:0.0028987819):0.0000020907,(Ndilutus_GrassyCreek_N670:0.0000010000,((Ntennessensis_IndianCave_N052:0.0000010000,Ntennessensis_Watauga_N1046:0.0000010000):0.0019707882,Ntennessensis_LittleStony_N645:0.0015103184):0.0019602035):0.0019623301):0.0000020810,Nmimus_NealsSink_N329:0.0000010000):0.0000026708):0.0000010000,Nholsingeri_PondCave_N541:0.0008957341):0.0017914173,(Nnasicus_CaneyFork_N171:0.0026974701,Nnasicus_CoweeTrain_N189:0.0010036049):0.0045012639):0.0000027555,((Nbrimleyi_NewberryCr_N984:0.0020148864,(Nbrimleyi_RumblingBald_N241:0.0037248912,((Ncarolinensis_LinvilleCaverns_N227:0.0023863530,Ncrosbyi_MtMitchell_N210:0.0000010000):0.0045106843,((Ncrosbyi_PricesCrk_N1143:0.0008954634,Ncrosbyi_ShufordCrk_N1148:0.0018074417):0.0000010000,(Ntempletoni_BaldMtns_N950:0.0046590636,(Ntempletoni_ClarksCreek_N945:0.0009029609,Ntempletoni_ScronceCreekRd_N1223:0.0017937768):0.0008956138):0.0008959127):0.0000020348):0.0000010000):0.0000010000):0.0017983873,(Ncanei_Egypt_N958:0.0015417082,((Ngertschi_CedarCreek_N351:0.0000010000,Ngertschi_FrenchBroad_N968:0.0000010000):0.0018184285,Ngertschi_HickoryNutGap_N810:0.0009043323):0.0018211250):0.0018079269):0.0008921702):0.0019458030,((Nsilvanus_Elijay_N395:0.0000010000,Nsilvanus_HeboMtn_N1029:0.0018829661):0.0036303379,Nsilvanus_GermanyCove_N1017:0.0048865616):0.0043632483):0.0008997313):0.0032985274):0.0118940455):0.1200032661);
(Nsilvestrii_Hellgate_N1108:0.2651780258,Nesticus_nahaunus_Mexico_G2881:0.0479714341,(((((Narcheri_Cheaha_N023:0.0176398599,Narcheri_MillShoalCreek_N727:0.0036581036):0.0071463435,(Ncressleri_AndersonSpringCave_G2075:0.0000020546,Ncressleri_PigeonCave_G2077:0.0000022886):0.0156426677):0.0003414672,((Npecki_HaskellSims_G3697:0.0101415385,Npecki_HurricaneMazeCave_G2100:0.0121367079):0.0031054866,Npecki_Monteagle_N062:0.0186753310):0.0108309478):0.0029352279,(Nstygius_ObeLee_N0656:0.0029724960,Nstygius_RavenB_N1022:0.0000009894):0.0182672658):0.0050727436,(((((((Nbarri_Bishop_N1072:0.0000021945,Nbarri_LostCoveCave_N0065:0.0029418039):0.0056722581,(Nfurtivus_HugdenBranch_G3175:0.0006914252,Nfurtivus_RaccoonMtn_N1026:0.0015621375):0.0085610240):0.0000029422,((Ncarteri_English_N031:0.0072825739,((Ncarteri_LaurelCave_nearTYPE_N0296:0.0046208832,Ncarteri_WeberCty_N1044:0.0085023494):0.0000027496,Ncarteri_PilotMtn_G2185:0.0010861494):0.0009086590):0.0022314157,Ncarteri_Pitchfork_N363:0.0151898610):0.0021360913):0.0000024066,Ngeorgia_Sittons_N073:0.0189592691):0.0007309060,((((((((((Nbishopi_DryFalls_N150:0.0000025227,Nbishopi_StandingIndian_N131:0.0000009894):0.0032794148,Nstupkai_BlowholeWOS_N285:0.0043174658):0.0000024874,Nstupkai_Blowing_N356:0.0036857840):0.0008919287,Nbishopi_PoleCr_Chattooga_N885:0.0051814015):0.0017577482,Ncooperi_RockCrRoad_N1160:0.0129669151):0.0015305810,(Ncooperi_BrasstBald_N824:0.0013103898,Ncooperi_NantRiverGorge_N682:0.0000028404):0.0043502302):0.0012685705,Nreclusus_Newfound_N259:0.0046054900):0.0009367159,Nreclusus_Smokemont_N1020:0.0038937540):0.0019608419,((Nreclusus_Clingmans_N252:0.0038616285,Nreclusus_Noland_N1051:0.0054681193):0.0066006894,((Nperlakyi_SChimneys_N1079:0.0069520146,Ncooperi_CheoahDam_N1122:0.0133320943):0.0021489107,((Nsheari_BaldRiver_N1168:0.0007300226,Nsheari_JoyceKilmer_N092:0.0047422049):0.0015847239,Nsheari_Cohutta_N826:0.0038628320):0.0039191363):0.0267557941):0.0061467214):0.0000026276,(Ndellingeri_WhitewFalls_N887:0.0060060985,Nfridelli_LittlePigeon_N262:0.0007298254):0.0017645832):0.0024256609):0.0030465017,((Nbarrowsi_Gregorys_N270:0.0008693011,Nbarrowsi_Tuckaleechee_N360:0.0027490621):0.0038838627,(Ncoylei_TiptonCreek_N837:0.0150964125,Nlowderi_ChestnutBranch_N731:0.0119760468):0.0007141781):0.0099263949):0.0023203097,(((((((Nbrimleyi_NewberryCr_N984:0.0119001592,Nbrimleyi_RumblingBald_N241:0.0082745039):0.0010409594,((Ncrosbyi_MtMitchell_N210:0.0072823559,Ncrosbyi_ShufordCrk_N1148:0.0040067031):0.0007223157,Ncrosbyi_PricesCrk_N1143:0.0067600479):0.0008331476):0.0008272448,(Ntempletoni_BaldMtns_N950:0.0070511351,Ntempletoni_ScronceCreekRd_N1223:0.0086041257):0.0089966554):0.0008477140,(Ncanei_Egypt_N958:0.0091593539,(Ngertschi_CedarCreek_N351:0.0026462918,Ngertschi_FrenchBroad_N968:0.0000009894):0.0052045139):0.0061358492):0.0032189713,((Nnasicus_CaneyFork_N171:0.0011652289,Nnasicus_CoweeTrain_N189:0.0014335811):0.0013235562,Nnasicus_ConnosteeFalls_N696:0.0059723385):0.0076731933):0.0007002277,(((Ncarolinensis_Grandfather_N218:0.0085170928,(Npaynei_UnakaMtns_N943:0.0041158418,Nroanensis_IngramBranch_N926:0.0039392670):0.0027908860):0.0039285588,(Ncarolinensis_LinvilleCaverns_N227:0.0030983534,(((((Ndilutus_GrassyCreek_N670:0.0000020260,Ndilutus_StarveRockCave_G3174:0.0000022409):0.0072310704,(Ntennessensis_IndianCave_N052:0.0019609130,Ntennessensis_Watauga_N1046:0.0038208385):0.0000022110):0.0019156697,Ntennessensis_LittleStony_N645:0.0027914410):0.0019661726,(Nholsingeri_BrumleyCrk_N916:0.0022160342,Nholsingeri_PondCave_N541:0.0084103660):0.0038358160):0.0000023820,Nmimus_Straleys_N625:0.0122509969):0.0023690331):0.0045577794):0.0000023505,(((Ncherokee_BallhootScar_N193:0.0067550139,(Nsilvanus_Elijay_N395:0.0028557163,(Nsilvanus_GermanyCove_N1017:0.0093059307,Nsilvanus_HeboMtn_N1029:0.0029168956):0.0030957334):0.0060509956):0.0007273621,((Npaynei_Grindstaff_N646:0.0075452870,Npaynei_NorrisDamCave_N348:0.0062814050):0.0020865936,Nroanensis_N_CarversGap_N928:0.0066567204):0.0051707189):0.0053175477,Ncherokee_BalsamMtn_N891:0.0079651076):0.0000019816):0.0007033355):0.0000023535,Ngertschi_HickoryNutGap_N810:0.0080419063):0.0025588801):0.0048876433):0.0108740075);
(Nesticella_sp_GH1210:0.0307846656,Nesticus_Japan_G2153:0.0238933807,(Nsilvestrii_Hellgate_N1108:0.1093083294,(Nesticus_nahaunus_Mexico_G2881:0.0336817467,((((((Narcheri_Cheaha_N023:0.0046638767,Narcheri_MillShoalCreek_N727:0.0054595415):0.0167596170,((Npecki_HaskellSims_G3697:0.0056388700,Npecki_Monteagle_N062:0.0073526719):0.0000025481,Npecki_HurricaneMazeCave_G2100:0.0057719085):0.0066671626):0.0051890050,Ncarteri_div__RainbowCave_G2089:0.0234975166):0.0016411780,(Ncressleri_AndersonSpringCave_G2075:0.0000010000,Ncressleri_PigeonCave_G2077:0.0000010000):0.0170608967):0.0006759636,(Nstygius_ObeLee_N0656:0.0007826071,Nstygius_RavenB_N1022:0.0000010000):0.0073276965):0.0049462439,((((((((Nbarri_Bishop_N1072:0.0007772835,Nbarri_LostCoveCave_N0065:0.0008764910):0.0053970355,(Ngeorgia_Sittons_N073:0.0108713772,(Nlula_BeeRockCave_G2091:0.0008207032,Nlula_LulaFallsCave_G2084:0.0023475305):0.0015873600):0.0034936753):0.0056616058,((Nbishopi_PoleCr_Chattooga_N885:0.0000010000,((((((((Nbishopi_StandingIndian_N131:0.0000028132,Ncooperi_BeaverCrk_N1002:0.0019298125):0.0022761119,((Ncooperi_CheoahDam_N1122:0.0040731204,Ncooperi_RockCrRoad_N1160:0.0011453053):0.0011319568,(Nstupkai_BlowholeWOS_N285:0.0019068158,Nstupkai_LittleRiver_N293:0.0016027659):0.0019036362):0.0000010000):0.0006465379,(Nsheari_BaldRiver_N1168:0.0016535670,(Nsheari_Cohutta_N826:0.0040750939,Nsheari_JoyceKilmer_N092:0.0009491329):0.0010188635):0.0025362877):0.0001233960,(Ncooperi_BrasstBald_N824:0.0017449877,Ncooperi_NantRiverGorge_N682:0.0041114106):0.0008900730):0.0000021127,Nreclusus_Clingmans_N252:0.0007568636):0.0000024808,Nreclusus_Noland_N1051:0.0000010000):0.0000027788,(Nreclusus_Newfound_N259:0.0051307589,Nreclusus_Smokemont_N1020:0.0015206445):0.0007522201):0.0007581020,(((((Ndellingeri_BullpenBridge_N109:0.0009159534,Ndellingeri_WhitewFalls_N887:0.0012668090):0.0025385195,(Nperlakyi_SChimneys_N1079:0.0000010000,Nperlakyi_SChimneys_N1080:0.0000010000):0.0007614313):0.0007546556,Nfridelli_LittlePigeon_N262:0.0022766123):0.0000020565,Njonesi_CaveSpringCave_N390:0.0081934511):0.0015146293,Nstupkai_Blowing_N356:0.0015260745):0.0000024816):0.0007563211):0.0000012112,(((Ncarteri_English_N031:0.0015346064,(Ncarteri_LaurelCave_nearTYPE_N0296:0.0053820301,Ncarteri_PilotMtn_G2185:0.0085025255):0.0000010000):0.0038609796,Ncarteri_Pitchfork_N363:0.0040391963):0.0007406973,Ncarteri_WeberCty_N1044:0.0117783756):0.0000010000):0.0000025267):0.0000024622,(Nfurtivus_HugdenBranch_G3175:0.0015557958,Nfurtivus_RaccoonMtn_N1026:0.0007699185):0.0094394586):0.0000029346,Nbishopi_DryFalls_N150:0.0008683507):0.0059368976,((Nbarrowsi_Gregorys_N270:0.0021679194,Nbarrowsi_Tuckaleechee_N360:0.0022172959):0.0043237868,(Nlowderi_ChestnutBranch_N731:0.0007615882,Nlowderi_upperFiresCreek_N820:0.0022862450):0.0000022554):0.0024813011):0.0007396772,((Ncoylei_Apalachia_N1195:0.0015630497,Ncoylei_TiptonCreek_N837:0.0022814369):0.0000026334,Ncoylei_DinkinCove_N1118:0.0007574097):0.0032546207):0.0058749997,((((((Nbarri_eyed_ClayCave_G2082:0.0045972069,((((Npaynei_Grindstaff_N646:0.0015894957,Npaynei_NorrisDamCave_N348:0.0023738130):0.0000010000,Nroanensis_IngramBranch_N926:0.0007882732):0.0038878304,(Npaynei_UnakaMtns_N943:0.0008896475,Nroanensis_RoanHighBluff_N762:0.0006967840):0.0000708443):0.0000010000,Nroanensis_N_CarversGap_N928:0.0031875993):0.0000010000):0.0022861260,Nsilvanus_HeboMtn_N1029:0.0000010000):0.0000024708,(Ncherokee_BallhootScar_N193:0.0038897192,Ncherokee_BalsamMtn_N891:0.0030745328):0.0000010000):0.0000010000,((((Ncarolinensis_Grandfather_N218:0.0009705241,Ncarolinensis_LinvilleCaverns_N227:0.0000010000):0.0029142972,(Nmimus_NealsSink_N329:0.0000010000,Nmimus_Straleys_N625:0.0008735261):0.0031276043):0.0000024077,(Nholsingeri_BrumleyCrk_N916:0.0022868179,Nholsingeri_PondCave_N541:0.0038703439):0.0038419686):0.0007635111,(((((Ndilutus_GrassyCreek_N670:0.0000010000,Ndilutus_StarveRockCave_G3174:0.0000029043):0.0022021988,Ntennessensis_IndianCave_N052:0.0036147881):0.0000024323,Ntennessensis_LittleStony_N645:0.0031357899):0.0000025122,Ntennessensis_Watauga_N1046:0.0019093398):0.0010791625,(Nsilvanus_Elijay_N395:0.0015757070,Nsilvanus_GermanyCove_N1017:0.0000010000):0.0015503469):0.0000020720):0.0007623900):0.0000024007,Ncherokee_SIndianCrk_N681:0.0031252700):0.0068797308,(((((Nbrimleyi_NewberryCr_N984:0.0055312063,Nbrimleyi_RumblingBald_N241:0.0008205695):0.0017410494,(Ncrosbyi_ShufordCrk_N1148:0.0023074288,(Ntempletoni_BaldMtns_N950:0.0038922405,(Ntempletoni_ClarksCreek_N945:0.0029057415,Ntempletoni_ScronceCreekRd_N1223:0.0040134327):0.0009312962):0.0030935643):0.0000028294):0.0007663331,Ncrosbyi_MtMitchell_N210:0.0007724574):0.0015308862,Ncrosbyi_PricesCrk_N1143:0.0062009995):0.0000023289,((Ncanei_Egypt_N958:0.0031336115,((Ngertschi_CedarCreek_N351:0.0007663978,Ngertschi_FrenchBroad_N968:0.0046363655):0.0000022032,Ngertschi_HickoryNutGap_N810:0.0010799623):0.0015269528):0.0000020926,((Nnasicus_CaneyFork_N171:0.0016616041,Nnasicus_CoweeTrain_N189:0.0019464239):0.0019540001,Nnasicus_ConnosteeFalls_N696:0.0030761309):0.0007606174):0.0000024493):0.0031975020):0.0007206091):0.0010828182):0.0067508676):0.0427910668):0.1507474637);
(Nsilvestrii_Hellgate_N1108:0.3472399411,(((Narcheri_Cheaha_N023:0.0156683287,Narcheri_MillShoalCreek_N727:0.0047703062):0.0332546304,(Npecki_HurricaneMazeCave_G2100:0.0120423907,Npecki_Monteagle_N062:0.0166302524):0.0142813582):0.0182065023,Nstygius_ObeLee_N0656:0.0303546301):0.0080238081,(((((((Nbarri_Bishop_N1072:0.0134515645,(Ngeorgia_Sittons_N073:0.0115413962,(Nlula_BeeRockCave_G2091:0.0009432562,Nlula_LulaFallsCave_G2084:0.0037914544):0.0106150816):0.0057433228):0.0008738675,((Ncarteri_PilotMtn_G2185:0.0066879020,Ncarteri_WeberCty_N1044:0.0076066931):0.0054028322,Ncarteri_Pitchfork_N363:0.0103914921):0.0021233770):0.0018612933,(((((((Nbishopi_DryFalls_N150:0.0010032839,((((Ncooperi_BeaverCrk_N1002:0.0021944332,Ncooperi_BrasstBald_N824:0.0022238155):0.0013055670,Ncooperi_NantRiverGorge_N682:0.0023236755):0.0012844356,Nreclusus_Clingmans_N252:0.0038233816):0.0030248784,Ncooperi_RockCrRoad_N1160:0.0029835336):0.0000010000):0.0000010000,Nreclusus_Noland_N1051:0.0000010000):0.0094459980,Nstupkai_LittleRiver_N293:0.0020490675):0.0009037160,(((Nbishopi_StandingIndian_N131:0.0021692895,((Ndellingeri_WhitewFalls_N887:0.0116666133,Nreclusus_Smokemont_N1020:0.0109432352):0.0000010000,Nstupkai_BlowholeWOS_N285:0.0081394927):0.0032978444):0.0000015569,Nstupkai_Blowing_N356:0.0000010000):0.0000193053,Nreclusus_Newfound_N259:0.0084929742):0.0018431837):0.0000010000,(Nfridelli_LittlePigeon_N262:0.0086663014,(Njonesi_CaveSpringCave_N390:0.0066224443,(Nperlakyi_SChimneys_N1079:0.0000010000,Nperlakyi_SChimneys_N1080:0.0000010000):0.0028257966):0.0009033077):0.0000010000):0.0008956262,Ncooperi_CheoahDam_N1122:0.0056843919):0.0038028791,(Nsheari_Cohutta_N826:0.0066153154,Nsheari_JoyceKilmer_N092:0.0082792619):0.0066577953):0.0009101389):0.0009198963,(Nfurtivus_HugdenBranch_G3175:0.0168460462,(Nlowderi_ChestnutBranch_N731:0.0061474376,Nlowderi_upperFiresCreek_N820:0.0010834909):0.0147030884):0.0134567867):0.0058148482,((Nbarrowsi_Gregorys_N270:0.0018644811,Nbarrowsi_Tuckaleechee_N360:0.0046770483):0.0010264820,((Ncoylei_Apalachia_N1195:0.0021744514,Ncoylei_DinkinCove_N1118:0.0000010000):0.0028606408,Ncoylei_TiptonCreek_N837:0.0066848600):0.0074887422):0.0075731873):0.0019776815,((((((((Nbarri_eyed_ClayCave_G2082:0.0018996269,Npaynei_NorrisDamCave_N348:0.0000010000):0.0057534534,((Npaynei_Grindstaff_N646:0.0009569692,Nroanensis_IngramBranch_N926:0.0009467986):0.0018981404,Npaynei_UnakaMtns_N943:0.0038839061):0.0009445032):0.0028603088,Nroanensis_N_CarversGap_N928:0.0066281089):0.0037853109,((((Ndilutus_GrassyCreek_N670:0.0000010000,Ndilutus_StarveRockCave_G3174:0.0000010000):0.0010602588,Ntennessensis_Watauga_N1046:0.0009892604):0.0009880354,(Ntennessensis_IndianCave_N052:0.0000010000,Ntennessensis_LittleStony_N645:0.0022719870):0.0011205192):0.0039443215,(Nholsingeri_BrumleyCrk_N916:0.0076657161,Nmimus_Straleys_N625:0.0053494393):0.0000010000):0.0000010000):0.0009417363,Ncarolinensis_LinvilleCaverns_N227:0.0054166424):0.0000025182,(Ncherokee_BallhootScar_N193:0.0103906886,Ncherokee_BalsamMtn_N891:0.0107459415):0.0018348385):0.0000010000,Ncherokee_SIndianCrk_N681:0.0058839204):0.0010372360,Nsilvanus_GermanyCove_N1017:0.0093314298):0.0052978429):0.0041985001,(((((Nbrimleyi_NewberryCr_N984:0.0047077083,((Nbrimleyi_RumblingBald_N241:0.0009555050,Ntempletoni_BaldMtns_N950:0.0126123605):0.0009570417,Ncrosbyi_PricesCrk_N1143:0.0028331022):0.0000010000):0.0000010000,Ncrosbyi_MtMitchell_N210:0.0009659991):0.0000010000,Ncrosbyi_ShufordCrk_N1148:0.0040043405):0.0021038829,((Ncanei_Egypt_N958:0.0033987488,Ngertschi_HickoryNutGap_N810:0.0061242475):0.0013183221,Ngertschi_FrenchBroad_N968:0.0058773300):0.0057468355):0.0064610696,(Nnasicus_CaneyFork_N171:0.0023556576,(Nnasicus_ConnosteeFalls_N696:0.0110148553,Nnasicus_CoweeTrain_N189:0.0042929676):0.0014954937):0.0045827398):0.0098223223):0.0070564897);
(Nesticus_Japan_G2153:0.1058887638,(Nesticus_nahaunus_Mexico_G2881:0.0401811269,(((((Narcheri_Cheaha_N023:0.0064665932,Narcheri_MillShoalCreek_N727:0.0000026973):0.0248859355,(Npecki_HaskellSims_G3697:0.0130028589,(Npecki_HurricaneMazeCave_G2100:0.0062251455,Npecki_Monteagle_N062:0.0079901386):0.0019602878):0.0084974878):0.0023666697,(Ncressleri_AndersonSpringCave_G2075:0.0000023306,Ncressleri_PigeonCave_G2077:0.0048330919):0.0155757323):0.0077050945,(Ncarteri_div__RainbowCave_G2089:0.0216314112,(Nstygius_ObeLee_N0656:0.0022251845,Nstygius_RavenB_N1022:0.0000022907):0.0171223546):0.0028416688):0.0075744960,((((((((((Nbarri_Bishop_N1072:0.0000026619,Nbarri_LostCoveCave_N0065:0.0000023556):0.0084012776,(Nlowderi_ChestnutBranch_N731:0.0023984185,Nlowderi_upperFiresCreek_N820:0.0000025806):0.0120618251):0.0027274355,(((((((Ndellingeri_BullpenBridge_N109:0.0000021383,Njonesi_CaveSpringCave_N390:0.0042579089):0.0000013055,Ndellingeri_WhitewFalls_N887:0.0037709584):0.0017877515,Nfridelli_LittlePigeon_N262:0.0058918095):0.0000020224,(Nperlakyi_SChimneys_N1079:0.0000010000,Nperlakyi_SChimneys_N1080:0.0000010000):0.0073481123):0.0013912670,(Nfurtivus_HugdenBranch_G3175:0.0000010000,Nfurtivus_RaccoonMtn_N1026:0.0000010000):0.0055398776):0.0000022641,Nreclusus_Newfound_N259:0.0065038516):0.0012956860,((Nsheari_BaldRiver_N1168:0.0017774599,Nsheari_JoyceKilmer_N092:0.0000026433):0.0034131844,Nsheari_Cohutta_N826:0.0044506361):0.0106271615):0.0013875854):0.0014251655,Nreclusus_Smokemont_N1020:0.0061802894):0.0000020485,(((((Nbishopi_DryFalls_N150:0.0000010000,Nbishopi_StandingIndian_N131:0.0000010000):0.0013596150,Nbishopi_PoleCr_Chattooga_N885:0.0000010000):0.0000169001,Nstupkai_Blowing_N356:0.0000026949):0.0027502126,(((Ncooperi_BeaverCrk_N1002:0.0017551767,(Nreclusus_Clingmans_N252:0.0041216650,Nreclusus_Noland_N1051:0.0000010000):0.0000012191):0.0013674835,((Ncooperi_CheoahDam_N1122:0.0000010000,(Nstupkai_BlowholeWOS_N285:0.0054919314,Nstupkai_LittleRiver_N293:0.0060357887):0.0026454274):0.0000020924,Ncooperi_RockCrRoad_N1160:0.0014631359):0.0031274888):0.0000023214,(Ncooperi_BrasstBald_N824:0.0000010000,Ncooperi_NantRiverGorge_N682:0.0000010000):0.0000023315):0.0000023420):0.0013679453,(((Ncarteri_English_N031:0.0069408768,Ncarteri_Pitchfork_N363:0.0097299375):0.0000023483,((Ncarteri_LaurelCave_nearTYPE_N0296:0.0082989589,Ncarteri_WeberCty_N1044:0.0014738438):0.0000021982,Ncarteri_PilotMtn_G2185:0.0027598813):0.0027384934):0.0013822056,(Ngeorgia_Sittons_N073:0.0019692414,(Nlula_BeeRockCave_G2091:0.0038944360,Nlula_LulaFallsCave_G2084:0.0053700494):0.0019031226):0.0039500351):0.0013611733):0.0000020824):0.0013779355,(Nbarrowsi_Gregorys_N270:0.0013815560,Nbarrowsi_Tuckaleechee_N360:0.0031200935):0.0027607463):0.0027831018,((Ncoylei_Apalachia_N1195:0.0124656507,Ncoylei_DinkinCove_N1118:0.0048002025):0.0000023727,Ncoylei_TiptonCreek_N837:0.0016147365):0.0013698781):0.0070320588,Ncarolinensis_Grandfather_N218:0.0028835426):0.0013705783,(((((((((Nbarri_eyed_ClayCave_G2082:0.0000010000,Npaynei_NorrisDamCave_N348:0.0000010000):0.0000022205,Npaynei_UnakaMtns_N943:0.0000010000):0.0013702161,Npaynei_Grindstaff_N646:0.0037012962):0.0013755426,((((((Ndilutus_GrassyCreek_N670:0.0000020638,Ndilutus_StarveRockCave_G3174:0.0016379352):0.0000015061,Ntennessensis_IndianCave_N052:0.0000020148):0.0013831342,(Ntennessensis_LittleStony_N645:0.0036726404,Ntennessensis_Watauga_N1046:0.0063598154):0.0000021700):0.0027741600,(Nholsingeri_BrumleyCrk_N916:0.0036670688,Nholsingeri_PondCave_N541:0.0000023622):0.0013713383):0.0000021648,Nmimus_Straleys_N625:0.0031348668):0.0013619540,Nmimus_NealsSink_N329:0.0055632175):0.0013969842):0.0013796569,Nroanensis_IngramBranch_N926:0.0058502300):0.0000021319,((((((((Nbrimleyi_NewberryCr_N984:0.0000023367,Nbrimleyi_RumblingBald_N241:0.0000028533):0.0000025209,Ntempletoni_BaldMtns_N950:0.0000010000):0.0073482877,Ntempletoni_ScronceCreekRd_N1223:0.0021569745):0.0000028410,Ntempletoni_ClarksCreek_N945:0.0000010000):0.0024109512,((Ncanei_Egypt_N958:0.0021235379,Ngertschi_FrenchBroad_N968:0.0030908237):0.0015258466,(Ngertschi_CedarCreek_N351:0.0013934494,Ngertschi_HickoryNutGap_N810:0.0055749926):0.0013647389):0.0000023283):0.0000029381,Ncrosbyi_MtMitchell_N210:0.0000010000):0.0000010000,Ncrosbyi_PricesCrk_N1143:0.0020415204):0.0003595017,Ncrosbyi_ShufordCrk_N1148:0.0016721017):0.0053085839):0.0000020103,(((Ncherokee_BallhootScar_N193:0.0112917691,Nnasicus_ConnosteeFalls_N696:0.0036183611):0.0000024256,Ncherokee_BalsamMtn_N891:0.0169493149):0.0000022517,(Nnasicus_CaneyFork_N171:0.0041635423,Nnasicus_CoweeTrain_N189:0.0000027640):0.0013747993):0.0013748063):0.0000022493,(Nroanensis_N_CarversGap_N928:0.0000025547,Nroanensis_RoanHighBluff_N762:0.0046676306):0.0070227060):0.0013654037,Ncherokee_SIndianCrk_N681:0.0104969388):0.0000020767):0.0013848512,((Nsilvanus_Elijay_N395:0.0089873071,Nsilvanus_GermanyCove_N1017:0.0047525005):0.0040564949,Nsilvanus_HeboMtn_N1029:0.0057877757):0.0000025791):0.0054611565):0.0121746833):0.0662644143,Nsilvestrii_Hellgate_N1108:0.0777720830);
(Nesticus_Japan_G2153:0.4731436605,Nsilvestrii_Hellgate_N1108:0.3937789148,(((((((Narcheri_Cheaha_N023:0.0000010997,Narcheri_MillShoalCreek_N727:0.0049097312):0.0280839353,((Npecki_HaskellSims_G3697:0.0138685445,Npecki_Monteagle_N062:0.0095817141):0.0027322680,Npecki_HurricaneMazeCave_G2100:0.0053788819):0.0158114905):0.0211765612,Ncressleri_AndersonSpringCave_G2075:0.0327322812):0.0018421766,Ncarteri_div__RainbowCave_G2089:0.0444933390):0.0019037088,(Nstygius_ObeLee_N0656:0.0035452932,Nstygius_RavenB_N1022:0.0073579738):0.0469753897):0.0015684380,(((((((Nbarri_Bishop_N1072:0.0034697666,Nbarri_LostCoveCave_N0065:0.0020609647):0.0105594576,((((((Nbishopi_DryFalls_N150:0.0016309442,Nbishopi_StandingIndian_N131:0.0008118325):0.0069639533,(Nstupkai_BlowholeWOS_N285:0.0126524979,Nstupkai_Blowing_N356:0.0037515157):0.0042266355):0.0034843722,((Ncooperi_BeaverCrk_N1002:0.0035258149,Ncooperi_NantRiverGorge_N682:0.0066054935):0.0024406440,((Ncooperi_RockCrRoad_N1160:0.0092201208,(Nreclusus_Noland_N1051:0.0072465741,Nstupkai_LittleRiver_N293:0.0040717135):0.0009957925):0.0022223483,Nreclusus_Clingmans_N252:0.0058496581):0.0010259695):0.0015747023):0.0010860169,Ncooperi_CheoahDam_N1122:0.0074214364):0.0022634776,(Ndellingeri_WhitewFalls_N887:0.0132613755,((Nfridelli_LittlePigeon_N262:0.0089501522,Nreclusus_Newfound_N259:0.0144621515):0.0041354568,(Nperlakyi_SChimneys_N1079:0.0068333188,Nperlakyi_SChimneys_N1080:0.0068307293):0.0063532779):0.0016880424):0.0037035822):0.0045411072,(Nsheari_BaldRiver_N1168:0.0089223135,Nsheari_Cohutta_N826:0.0079668135):0.0118159556):0.0031326649):0.0000028050,Ncherokee_SIndianCrk_N681:0.0099382410):0.0015453763,(Nfurtivus_HugdenBranch_G3175:0.0000025391,Nfurtivus_RaccoonMtn_N1026:0.0007494947):0.0226947904):0.0005878587,((Nbrimleyi_NewberryCr_N984:0.0049933570,(Ntempletoni_BaldMtns_N950:0.0053545199,(Ntempletoni_ClarksCreek_N945:0.0075644420,Ntempletoni_ScronceCreekRd_N1223:0.0028914039):0.0012680918):0.0008693293):0.0073728539,(((Ncanei_Egypt_N958:0.0030606719,Ncrosbyi_PricesCrk_N1143:0.0031514422):0.0014841796,Ncrosbyi_MtMitchell_N210:0.0037343419):0.0000010997,Ngertschi_CedarCreek_N351:0.0091041859):0.0029402398):0.0030200607):0.0014940433,((Nnasicus_CaneyFork_N171:0.0067042870,Nnasicus_CoweeTrain_N189:0.0052448444):0.0000024920,Nnasicus_ConnosteeFalls_N696:0.0068310555):0.0075364999):0.0059820628,((((((((((((Nbarri_eyed_ClayCave_G2082:0.0047192451,Npaynei_NorrisDamCave_N348:0.0022312119):0.0039790700,Npaynei_UnakaMtns_N943:0.0046239392):0.0023208102,(Npaynei_Grindstaff_N646:0.0049629165,Nroanensis_IngramBranch_N926:0.0022445963):0.0045015371):0.0025208658,Nroanensis_N_CarversGap_N928:0.0065194737):0.0015289725,Nroanensis_RoanHighBluff_N762:0.0094939331):0.0023764984,(((Ndilutus_GrassyCreek_N670:0.0086232099,Ntennessensis_Watauga_N1046:0.0034022507):0.0014833473,Ntennessensis_IndianCave_N052:0.0041710584):0.0014402471,Ntennessensis_LittleStony_N645:0.0050139905):0.0062050718):0.0007189860,(Ncarolinensis_Grandfather_N218:0.0111849467,Ncarolinensis_LinvilleCaverns_N227:0.0064818603):0.0083826386):0.0015840976,((Nholsingeri_BrumleyCrk_N916:0.0074503274,Nholsingeri_PondCave_N541:0.0074831869):0.0070834135,Nmimus_Straleys_N625:0.0246745883):0.0018473920):0.0024905430,(Ncherokee_BallhootScar_N193:0.0076029611,Ncherokee_BalsamMtn_N891:0.0134262940):0.0046540580):0.0027720633,(((Ncarteri_English_N031:0.0063992486,((Ncarteri_LaurelCave_nearTYPE_N0296:0.0063070182,Ncarteri_WeberCty_N1044:0.0074808935):0.0007215099,Ncarteri_PilotMtn_G2185:0.0067154423):0.0040494833):0.0008177631,Ncarteri_Pitchfork_N363:0.0076774924):0.0164157517,((Nsilvanus_Elijay_N395:0.0026407226,Nsilvanus_GermanyCove_N1017:0.0033222410):0.0076088749,Nsilvanus_HeboMtn_N1029:0.0113824983):0.0054525586):0.0000023893):0.0017928433,((Nbarrowsi_Gregorys_N270:0.0061462316,Nbarrowsi_Tuckaleechee_N360:0.0171265453):0.0199126641,(Ncoylei_Apalachia_N1195:0.0031876356,Ncoylei_DinkinCove_N1118:0.0029332826):0.0187239507):0.0034631828):0.0006375087,((Ngeorgia_Sittons_N073:0.0063006463,Nlula_LulaFallsCave_G2084:0.0133665556):0.0045428840,Nlowderi_ChestnutBranch_N731:0.0131038250):0.0004492762):0.0024613312):0.0068906843):0.0193560715,Nesticus_nahaunus_Mexico_G2881:0.0575062019):0.0581825246);
(Nesticella_sp_GH1210:0.1243783629,Nesticus_Japan_G2153:0.2300611058,((((Nesticus_nahaunus_Mexico_G2881:0.3246783544,((((((((Narcheri_Cheaha_N023:0.0047307958,Narcheri_MillShoalCreek_N727:0.0000015091):0.0509806232,((Npecki_HaskellSims_G3697:0.0122282009,Npecki_HurricaneMazeCave_G2100:0.0072299872):0.0015128753,Npecki_Monteagle_N062:0.0084654995):0.0163020032):0.0127035926,(Ncarteri_div__RainbowCave_G2089:0.0561856060,(Nstygius_ObeLee_N0656:0.0000015091,Nstygius_RavenB_N1022:0.0019419233):0.0352062807):0.0069019854):0.0103196368,(((((((((Nbarri_eyed_ClayCave_G2082:0.0673702108,Ncherokee_SIndianCrk_N681:0.0000015091):0.0000036385,Nroanensis_N_CarversGap_N928:0.0039024548):0.0000032909,Npaynei_Grindstaff_N646:0.0121567976):0.0017343040,Nroanensis_IngramBranch_N926:0.0116836116):0.0016417074,((Ndilutus_GrassyCreek_N670:0.0148614009,(Ntennessensis_IndianCave_N052:0.0081777015,Ntennessensis_Watauga_N1046:0.0065856326):0.0000036177):0.0041185572,Ntennessensis_LittleStony_N645:0.0137884498):0.0034821980):0.0000034130,((Ncarolinensis_LinvilleCaverns_N227:0.0454819531,Nroanensis_RoanHighBluff_N762:0.0071541843):0.0128493335,Npaynei_UnakaMtns_N943:0.0057472483):0.0016384694):0.0000035027,Ncarolinensis_Grandfather_N218:0.0079735707):0.0041656309,(Ncherokee_BallhootScar_N193:0.0084379546,Ncherokee_BalsamMtn_N891:0.0087628628):0.0087574670):0.0171155737,(Ncarteri_PilotMtn_G2185:0.0419948056,(Nfurtivus_HugdenBranch_G3175:0.0000015091,Nfurtivus_RaccoonMtn_N1026:0.0000015091):0.0316042040):0.0127951565):0.0000034856):0.0015848391,((Nnasicus_CaneyFork_N171:0.0046163792,Nnasicus_ConnosteeFalls_N696:0.0193224015):0.0038454295,Nnasicus_CoweeTrain_N189:0.0095722849):0.0119883953):0.0015323403,((Nholsingeri_BrumleyCrk_N916:0.0123299397,Nholsingeri_PondCave_N541:0.0039716324):0.0016127806,(Nmimus_NealsSink_N329:0.0089193801,Nmimus_Straleys_N625:0.0237564098):0.0051065859):0.0215440668):0.0019291535,(((((((((((Nbarri_Bishop_N1072:0.0000031935,Nbarri_LostCoveCave_N0065:0.0043620506):0.1090432164,Nfridelli_LittlePigeon_N262:0.0011731855):0.0082217049,(Ngeorgia_Sittons_N073:0.0098791796,(Nlula_BeeRockCave_G2091:0.0181728122,Nlula_LulaFallsCave_G2084:0.0024898230):0.0077668813):0.0010247348):0.0052509364,(Ndellingeri_BullpenBridge_N109:0.0000015091,Ndellingeri_WhitewFalls_N887:0.0000015091):0.0034286621):0.0000031057,Nperlakyi_SChimneys_N1080:0.0000038918):0.0016962897,Njonesi_CaveSpringCave_N390:0.0085769664):0.0000038448,(((Ncarteri_Pitchfork_N363:0.0234913629,Ncooperi_NantRiverGorge_N682:0.0000041137):0.0016804999,(((Ncooperi_BeaverCrk_N1002:0.0072718588,Nreclusus_Smokemont_N1020:0.0018169247):0.0000015092,Nstupkai_Blowing_N356:0.0018823039):0.0000015092,(Nreclusus_Clingmans_N252:0.0406685626,Nreclusus_Newfound_N259:0.0033102628):0.0035195348):0.0000015092):0.0016681582,Ncooperi_CheoahDam_N1122:0.0062561717):0.0017080239):0.0000038738,((Ncarteri_English_N031:0.0035897645,(Ncarteri_LaurelCave_nearTYPE_N0296:0.0133980070,Ncarteri_WeberCty_N1044:0.0106596560):0.0039285891):0.0051040484,(Nperlakyi_SChimneys_N1079:0.0000015091,((Nsheari_BaldRiver_N1168:0.0016873137,Nsheari_Cohutta_N826:0.0034032851):0.0070196483,Nsheari_JoyceKilmer_N092:0.0467600377):0.0129869261):0.0000033130):0.0000039554):0.0051492403,(((Nbishopi_DryFalls_N150:0.0048586095,Nbishopi_StandingIndian_N131:0.0000015091):0.0017433909,Nstupkai_BlowholeWOS_N285:0.0034642468):0.0087931843,(Nreclusus_Noland_N1051:0.0140948665,Nstupkai_LittleRiver_N293:0.0033184050):0.0033888727):0.0017675842):0.0032680853,Nbishopi_PoleCr_Chattooga_N885:0.0194068774):0.0034740448,Ncooperi_RockCrRoad_N1160:0.0102729422):0.0034778538):0.0016944721,((((Nbarrowsi_Gregorys_N270:0.0073888810,Nbarrowsi_Tuckaleechee_N360:0.0092271105):0.0019168014,((Ncoylei_Apalachia_N1195:0.0154392198,Ncoylei_TiptonCreek_N837:0.0000031989):0.0268440619,(Nlowderi_ChestnutBranch_N731:0.0000015091,Nlowderi_upperFiresCreek_N820:0.0000041704):0.0128148977):0.0010098985):0.0100508341,(((Nbrimleyi_NewberryCr_N984:0.0108405783,Nbrimleyi_RumblingBald_N241:0.0045734650):0.0089286320,(Ntempletoni_BaldMtns_N950:0.0046810130,(Ntempletoni_ClarksCreek_N945:0.0000029198,Ntempletoni_ScronceCreekRd_N1223:0.0000015091):0.0141098481):0.0000041982):0.0214368047,(Ncanei_Egypt_N958:0.0000030954,Ncrosbyi_PricesCrk_N1143:0.0000035042):0.0085213724):0.0077118160):0.0017103727,(Ncrosbyi_MtMitchell_N210:0.0080353054,(Ncrosbyi_ShufordCrk_N1148:0.0101301149,(Ngertschi_CedarCreek_N351:0.0080958426,(Ngertschi_FrenchBroad_N968:0.0063412064,Ngertschi_HickoryNutGap_N810:0.0078211391):0.0000041920):0.0081075306):0.0009965122):0.0252856579):0.0017593482):0.0046364572):0.0032300144,(Nsilvanus_Elijay_N395:0.0039562066,(Nsilvanus_GermanyCove_N1017:0.0055252044,Nsilvanus_HeboMtn_N1029:0.0075453835):0.0000037636):0.0053045179):0.0255409547,(Ncressleri_AndersonSpringCave_G2075:0.0000015091,Ncressleri_PigeonCave_G2077:0.0000015091):0.1073759117):0.1614307221,Nsilvestrii_Hellgate_N1108:0.4340705813):0.4114533219);
(Nesticus_Japan_G2153:0.4166097499,(((((Nesticus_nahaunus_Mexico_G2881:0.3403149278,((((((Narcheri_Cheaha_N023:0.0000026667,Narcheri_MillShoalCreek_N727:0.0042435143):0.0234596060,((Npecki_HaskellSims_G3697:0.0438551793,Npecki_HurricaneMazeCave_G2100:0.0355407963):0.0046842551,Npecki_Monteagle_N062:0.0161554772):0.0012066754):0.0297979647,(Ncressleri_PigeonCave_G2077:0.0627965569,(Nstygius_ObeLee_N0656:0.0032853934,Nstygius_RavenB_N1022:0.0011017330):0.0348507914):0.0034361457):0.0052848388,Ncarteri_div__RainbowCave_G2089:0.0540908645):0.0199796965,((Nbarri_Bishop_N1072:0.0011670348,Nbarri_LostCoveCave_N0065:0.0010217710):0.0327697243,(((((((Ncarolinensis_Grandfather_N218:0.0012558026,Ncarolinensis_LinvilleCaverns_N227:0.0049935547):0.0117459906,(((Ndilutus_GrassyCreek_N670:0.0000024822,Ndilutus_StarveRockCave_G3174:0.0000026404):0.0052298691,Ntennessensis_Watauga_N1046:0.0022374323):0.0000024897,Ntennessensis_LittleStony_N645:0.0053458945):0.0078506717):0.0000022966,((Npaynei_Grindstaff_N646:0.0036401711,Nroanensis_IngramBranch_N926:0.0129486957):0.0023099756,(Npaynei_NorrisDamCave_N348:0.0074679021,((Npaynei_UnakaMtns_N943:0.0029630416,Nroanensis_N_CarversGap_N928:0.0043308984):0.0000029867,Nroanensis_RoanHighBluff_N762:0.0000010015):0.0029272755):0.0023357574):0.0048126219):0.0011673357,(Nholsingeri_BrumleyCrk_N916:0.0114800100,(Nmimus_NealsSink_N329:0.0098410508,Nmimus_Straleys_N625:0.0046699834):0.0095292390):0.0010514099):0.0010782591,((Ncherokee_BallhootScar_N193:0.0158488481,Ncherokee_BalsamMtn_N891:0.0145279662):0.0008870933,Ncherokee_SIndianCrk_N681:0.0160284204):0.0010763732):0.0000027350,(Nholsingeri_PondCave_N541:0.0182581126,(Nsilvanus_Elijay_N395:0.0025122256,Nsilvanus_HeboMtn_N1029:0.0159278534):0.0036058225):0.0011465281):0.0054710356,((Nsheari_BaldRiver_N1168:0.0099416733,(Nsheari_Cohutta_N826:0.0011600589,Nsheari_JoyceKilmer_N092:0.0075942887):0.0021098380):0.0116552640,Nstupkai_BlowholeWOS_N285:0.0131048262):0.0046843312):0.0000025281):0.0155053450):0.0086592196,((((Nbishopi_DryFalls_N150:0.0000010015,Nbishopi_StandingIndian_N131:0.0000010015):0.0000022494,(Ncooperi_BeaverCrk_N1002:0.0036593690,(Ncooperi_BrasstBald_N824:0.0017558073,Ncooperi_NantRiverGorge_N682:0.0000010015):0.0000010015):0.0026142398):0.0026817804,Ncooperi_CheoahDam_N1122:0.0107220281):0.0073532221,((((Nbishopi_PoleCr_Chattooga_N885:0.0014558019,Nreclusus_Noland_N1051:0.0000010015):0.0014658464,(Nreclusus_Newfound_N259:0.0000010015,Nreclusus_Smokemont_N1020:0.0029988822):0.0029740203):0.0078178385,(Nstupkai_Blowing_N356:0.0013187502,Nstupkai_LittleRiver_N293:0.0010828652):0.0043466572):0.0109842669,Nreclusus_Clingmans_N252:0.0089600801):0.0040661415):0.0269255713):0.0032016915):0.0070702438,(((Nbarrowsi_Gregorys_N270:0.0120271953,Nbarrowsi_Tuckaleechee_N360:0.0061746400):0.0014261486,(Nlowderi_ChestnutBranch_N731:0.0171697824,Nlowderi_upperFiresCreek_N820:0.0123317474):0.0041508952):0.0000023614,((Ncoylei_Apalachia_N1195:0.0125444142,Ncoylei_DinkinCove_N1118:0.0155147218):0.0052430309,Ncoylei_TiptonCreek_N837:0.0092905782):0.0201362691):0.0222150874):0.0027803517,Nsilvanus_GermanyCove_N1017:0.0335494669):0.0072903470,((((((((Nbrimleyi_NewberryCr_N984:0.0015395237,Ntempletoni_ScronceCreekRd_N1223:0.0029051570):0.0092272328,Nbrimleyi_RumblingBald_N241:0.0226377591):0.0044012620,Ncrosbyi_MtMitchell_N210:0.0223139442):0.0028298091,(((Ncanei_Egypt_N958:0.0021963227,(Ngertschi_CedarCreek_N351:0.0000010015,Ngertschi_FrenchBroad_N968:0.0000010015):0.0042774432):0.0042823778,Ncrosbyi_PricesCrk_N1143:0.0047529262):0.0056672105,Ngertschi_HickoryNutGap_N810:0.0155692140):0.0138364909):0.0036534547,((Ncrosbyi_ShufordCrk_N1148:0.0065192862,Ntempletoni_BaldMtns_N950:0.0106484460):0.0064774432,Ntempletoni_ClarksCreek_N945:0.0133086585):0.0133703222):0.0037201007,((Nnasicus_CaneyFork_N171:0.0087715201,Nnasicus_CoweeTrain_N189:0.0061169714):0.0089858308,Nnasicus_ConnosteeFalls_N696:0.0104540138):0.0043562987):0.0035908386,((Nfurtivus_HugdenBranch_G3175:0.0000010015,Nfurtivus_RaccoonMtn_N1026:0.0010991303):0.0223111766,(Ngeorgia_Sittons_N073:0.0150051990,(Nlula_BeeRockCave_G2091:0.0000010015,Nlula_LulaFallsCave_G2084:0.0022030572):0.0127862840):0.0243542563):0.0045313558):0.0063881959,((((Ncarteri_English_N031:0.0058655675,Ncarteri_LaurelCave_nearTYPE_N0296:0.0116005219):0.0040399907,Ncarteri_PilotMtn_G2185:0.0069738054):0.0000029191,Ncarteri_WeberCty_N1044:0.0098625874):0.0044563243,Ncarteri_Pitchfork_N363:0.0131642465):0.0069531103):0.0025723194):0.0094407697,(((Ncooperi_RockCrRoad_N1160:0.0081504880,(Ndellingeri_BullpenBridge_N109:0.0000022823,Ndellingeri_WhitewFalls_N887:0.0049205402):0.0049335822):0.0000021288,Njonesi_CaveSpringCave_N390:0.0053810132):0.0010582557,(Nfridelli_LittlePigeon_N262:0.0024738843,(Nperlakyi_SChimneys_N1079:0.0037082016,Nperlakyi_SChimneys_N1080:0.0030190682):0.0029402875):0.0014612958):0.0003775045):0.1299145740,Nsilvestrii_Hellgate_N1108:0.4086237769);
(Nesticus_Japan_G2153:0.2799531436,((((((Nesticus_nahaunus_Mexico_G2881:0.0866367141,(((Narcheri_Cheaha_N023:0.0000025964,Narcheri_MillShoalCreek_N727:0.0033792533):0.0143158123,(Npecki_Monteagle_N062:0.0116916144,Npecki_HurricaneMazeCave_G2100:0.0127947430):0.0146246614):0.0051243062,((Nstygius_RavenB_N1022:0.0209032591,Ncarteri_div__RainbowCave_G2089:0.0339260048):0.0039117790,(Ncressleri_AndersonSpringCave_G2075:0.0000010154,Ncressleri_PigeonCave_G2077:0.0000010154):0.0172571011):0.0077947747):0.0023359379):0.0083926313,(((((((((Nbarri_eyed_ClayCave_G2082:0.0000010154,Npaynei_NorrisDamCave_N348:0.0008490991):0.0007972674,Npaynei_UnakaMtns_N943:0.0043654931):0.0016627874,Ncherokee_SIndianCrk_N681:0.0149892829):0.0024683567,Npaynei_Grindstaff_N646:0.0042208936):0.0034094477,Ncherokee_BallhootScar_N193:0.0074631971):0.0007345203,(((Ndilutus_GrassyCreek_N670:0.0000027903,Ntennessensis_IndianCave_N052:0.0000022027):0.0024485950,Ntennessensis_LittleStony_N645:0.0009312614):0.0022585122,Ntennessensis_Watauga_N1046:0.0109984191):0.0041353961):0.0000023388,((Ncherokee_BalsamMtn_N891:0.0070427078,Nroanensis_RoanHighBluff_N762:0.0043003106):0.0007211144,(Nroanensis_IngramBranch_N926:0.0009571167,Nroanensis_N_CarversGap_N928:0.0008319539):0.0016570666):0.0024919541):0.0000025306,Ncarolinensis_Grandfather_N218:0.0059814424):0.0041047299,(((((Nbrimleyi_NewberryCr_N984:0.0038120812,Nbrimleyi_RumblingBald_N241:0.0080676777):0.0056970049,(Ntempletoni_BaldMtns_N950:0.0026165110,(Ntempletoni_ClarksCreek_N945:0.0044816159,Ntempletoni_ScronceCreekRd_N1223:0.0093035528):0.0017166498):0.0021168686):0.0049849617,(Ncrosbyi_MtMitchell_N210:0.0008481498,(Ncrosbyi_PricesCrk_N1143:0.0025045564,Ncrosbyi_ShufordCrk_N1148:0.0034500029):0.0000022205):0.0009774700):0.0023557875,(Ncanei_Egypt_N958:0.0030979287,((Ngertschi_CedarCreek_N351:0.0000026882,Ngertschi_FrenchBroad_N968:0.0014114961):0.0000026799,Ngertschi_HickoryNutGap_N810:0.0000010154):0.0018306430):0.0064857751):0.0013343596,((Nnasicus_CaneyFork_N171:0.0067652426,Nnasicus_CoweeTrain_N189:0.0008888997):0.0012471110,Nnasicus_ConnosteeFalls_N696:0.0078820131):0.0022121130):0.0027608246):0.0008352981):0.0016331302,((((Nbarri_Bishop_N1072:0.0012967326,Nbarri_LostCoveCave_N0065:0.0018192949):0.0032225329,(Ngeorgia_Sittons_N073:0.0075373906,(Nlula_BeeRockCave_G2091:0.0000010154,Nlula_LulaFallsCave_G2084:0.0008518095):0.0100012343):0.0021958457):0.0029520791,((Ncoylei_Apalachia_N1195:0.0050756153,(Ncoylei_DinkinCove_N1118:0.0007712645,Ncoylei_TiptonCreek_N837:0.0042853195):0.0060104659):0.0023736763,(Nlowderi_ChestnutBranch_N731:0.0018852047,Nlowderi_upperFiresCreek_N820:0.0026125644):0.0057852263):0.0018617635):0.0016028736,(Nbarrowsi_Gregorys_N270:0.0010314464,Nbarrowsi_Tuckaleechee_N360:0.0020389037):0.0101822495):0.0000026433):0.0020317887,((((((((((Nbishopi_DryFalls_N150:0.0000022169,Nbishopi_PoleCr_Chattooga_N885:0.0000022811):0.0010911245,Nbishopi_StandingIndian_N131:0.0031974887):0.0010493926,((Ncooperi_BeaverCrk_N1002:0.0017936823,Ncooperi_BrasstBald_N824:0.0035409461):0.0010626049,Nstupkai_Blowing_N356:0.0063563082):0.0020489785):0.0000020007,(Ncooperi_CheoahDam_N1122:0.0016689099,Ncooperi_RockCrRoad_N1160:0.0076902271):0.0016201013):0.0000025589,(Nstupkai_BlowholeWOS_N285:0.0074875864,Nstupkai_LittleRiver_N293:0.0038798577):0.0017833315):0.0008189171,((Ndellingeri_BullpenBridge_N109:0.0009602441,Ndellingeri_WhitewFalls_N887:0.0008210073):0.0008232218,(Njonesi_CaveSpringCave_N390:0.0044621976,(Nreclusus_Newfound_N259:0.0050124370,Nreclusus_Noland_N1051:0.0074826365):0.0009811861):0.0000026138):0.0000021184):0.0008170299,(Nperlakyi_SChimneys_N1079:0.0000022552,Nperlakyi_SChimneys_N1080:0.0025586054):0.0008518481):0.0008307430,(Nsheari_BaldRiver_N1168:0.0063878109,(Nsheari_Cohutta_N826:0.0079807276,Nsheari_JoyceKilmer_N092:0.0055814211):0.0024103922):0.0045278772):0.0009021385,((((Ncarteri_English_N031:0.0050342281,Ncarteri_PilotMtn_G2185:0.0058125844):0.0008365952,Ncarteri_LaurelCave_nearTYPE_N0296:0.0103120657):0.0017556986,(Ncarteri_Pitchfork_N363:0.0075403408,Ncarteri_WeberCty_N1044:0.0052371701):0.0009747479):0.0034215502,Nreclusus_Clingmans_N252:0.0111197705):0.0014249232):0.0009464789,(Nfurtivus_HugdenBranch_G3175:0.0000010154,Nfurtivus_RaccoonMtn_N1026:0.0008370089):0.0090716855):0.0012160522):0.0051896478,((Nsilvanus_Elijay_N395:0.0077643866,Nsilvanus_GermanyCove_N1017:0.0059712886):0.0013601420,Nsilvanus_HeboMtn_N1029:0.0087236702):0.0087756538):0.0022054140,Nmimus_Straleys_N625:0.0052852873):0.0000021050,(Nholsingeri_BrumleyCrk_N916:0.0036442409,Nholsingeri_PondCave_N541:0.0041891596):0.0088590233);
(Nsilvestrii_Hellgate_N1108:0.2352539750,((((((Narcheri_Cheaha_N023:0.0048200849,Narcheri_MillShoalCreek_N727:0.0000022523):0.0101974844,(Npecki_HaskellSims_G3697:0.0145336819,Npecki_Monteagle_N062:0.0120455234):0.0103936901):0.0045888439,(Ncressleri_AndersonSpringCave_G2075:0.0007729508,Ncressleri_PigeonCave_G2077:0.0000022095):0.0100993081):0.0057044005,(((((((((Nbarri_eyed_ClayCave_G2082:0.0016250616,(((Npaynei_Grindstaff_N646:0.0000010000,(Npaynei_NorrisDamCave_N348:0.0016696547,Nroanensis_IngramBranch_N926:0.0015835352):0.0000020896):0.0007682614,Nroanensis_N_CarversGap_N928:0.0023999390):0.0000025058,Npaynei_UnakaMtns_N943:0.0007891326):0.0007685465):0.0015351849,(Nholsingeri_BrumleyCrk_N916:0.0000029882,Nholsingeri_PondCave_N541:0.0007720872):0.0007719589):0.0000021584,((Ncherokee_SIndianCrk_N681:0.0064790079,(Nmimus_NealsSink_N329:0.0000020667,Nmimus_Straleys_N625:0.0036282162):0.0088460005):0.0016402261,((Ntennessensis_IndianCave_N052:0.0000022504,Ntennessensis_Watauga_N1046:0.0018419561):0.0018464526,Ntennessensis_LittleStony_N645:0.0025188795):0.0009166561):0.0000012931):0.0000020047,(Ncarolinensis_Grandfather_N218:0.0027160218,Ncarolinensis_LinvilleCaverns_N227:0.0015215830):0.0027029310):0.0007646444,Ndilutus_GrassyCreek_N670:0.0000010000):0.0000012725,(Nroanensis_RoanHighBluff_N762:0.0083056833,(Nsilvanus_Elijay_N395:0.0023068879,(Nsilvanus_GermanyCove_N1017:0.0000026175,Nsilvanus_HeboMtn_N1029:0.0032091009):0.0053934928):0.0030987995):0.0007177653):0.0000024894,(Ncherokee_BallhootScar_N193:0.0011432603,Ncherokee_BalsamMtn_N891:0.0124650944):0.0011605344):0.0030770048,(((((Nbrimleyi_NewberryCr_N984:0.0007935708,Nbrimleyi_RumblingBald_N241:0.0016764867):0.0000010000,(Ntempletoni_BaldMtns_N950:0.0013548523,Ntempletoni_ClarksCreek_N945:0.0023296823):0.0000020226):0.0000021082,Ntempletoni_ScronceCreekRd_N1223:0.0030889101):0.0023155871,((Ncrosbyi_MtMitchell_N210:0.0008776836,Ncrosbyi_ShufordCrk_N1148:0.0023718041):0.0026307225,Ncrosbyi_PricesCrk_N1143:0.0007766776):0.0007803928):0.0007595196,(Ncanei_Egypt_N958:0.0038713776,(Ngertschi_CedarCreek_N351:0.0000010000,(Ngertschi_FrenchBroad_N968:0.0017695173,Ngertschi_HickoryNutGap_N810:0.0008292001):0.0000010000):0.0072606025):0.0082623008):0.0023253013):0.0015392451,((Nnasicus_CaneyFork_N171:0.0038108003,Nnasicus_CoweeTrain_N189:0.0016170368):0.0011682378,Nnasicus_ConnosteeFalls_N696:0.0039689473):0.0035554115):0.0015455389):0.0008125372,(((Nbarri_Bishop_N1072:0.0018148325,Nbarri_LostCoveCave_N0065:0.0040288154):0.0036736266,(Nfurtivus_HugdenBranch_G3175:0.0000022512,Nfurtivus_RaccoonMtn_N1026:0.0000023310):0.0101560962):0.0000021421,((((((Nbarrowsi_Gregorys_N270:0.0024573776,Nbarrowsi_Tuckaleechee_N360:0.0007875238):0.0040399845,((Ncoylei_Apalachia_N1195:0.0000010000,Ncoylei_DinkinCove_N1118:0.0008954033):0.0009957085,Ncoylei_TiptonCreek_N837:0.0058172130):0.0033224184):0.0024990923,(((((((Nbishopi_PoleCr_Chattooga_N885:0.0000010000,Nbishopi_StandingIndian_N131:0.0008400369):0.0000011200,Nbishopi_DryFalls_N150:0.0000023402):0.0039268168,((((Nreclusus_Clingmans_N252:0.0047922100,Nstupkai_Blowing_N356:0.0041021715):0.0000022880,Nstupkai_LittleRiver_N293:0.0031282854):0.0000024432,(Nreclusus_Newfound_N259:0.0007967211,Nreclusus_Smokemont_N1020:0.0023918743):0.0007936559):0.0000023528,Nreclusus_Noland_N1051:0.0032141727):0.0023441543):0.0000020642,Nstupkai_BlowholeWOS_N285:0.0037000650):0.0023027747,(((Ncooperi_CheoahDam_N1122:0.0074488196,Ncooperi_NantRiverGorge_N682:0.0145372902):0.0022387802,Ncooperi_BrasstBald_N824:0.0025550487):0.0049465850,Ncooperi_RockCrRoad_N1160:0.0039798881):0.0009670762):0.0007788485,((Ngeorgia_Sittons_N073:0.0089405324,Nlula_BeeRockCave_G2091:0.0074866001):0.0028985448,(Nsheari_BaldRiver_N1168:0.0019876546,Nsheari_Cohutta_N826:0.0037626262):0.0049377343):0.0000027622):0.0008425131,(Nlowderi_ChestnutBranch_N731:0.0023044363,Nlowderi_upperFiresCreek_N820:0.0023106794):0.0015333529):0.0000020836):0.0000011784,(Ncarteri_English_N031:0.0047774349,((Ncarteri_LaurelCave_nearTYPE_N0296:0.0102400731,Ncarteri_WeberCty_N1044:0.0063495586):0.0009780469,Ncarteri_PilotMtn_G2185:0.0031716361):0.0000027920):0.0071876146):0.0000020339,Ncarteri_Pitchfork_N363:0.0125109004):0.0000023165,((((Ndellingeri_BullpenBridge_N109:0.0025828706,Ndellingeri_WhitewFalls_N887:0.0009733536):0.0097624325,(Nperlakyi_SChimneys_N1079:0.0000010000,Nperlakyi_SChimneys_N1080:0.0000010000):0.0031347435):0.0000021651,Nfridelli_LittlePigeon_N262:0.0071876050):0.0007730643,(Njonesi_CaveSpringCave_N390:0.0031284262,Nsheari_JoyceKilmer_N092:0.0034670947):0.0000022988):0.0015362455):0.0007585285):0.0076898431):0.0008619558,(Ncarteri_div__RainbowCave_G2089:0.0238633450,(Nstygius_ObeLee_N0656:0.0016540527,Nstygius_RavenB_N1022:0.0016757624):0.0233184050):0.0010903124):0.0054012929,Nesticus_nahaunus_Mexico_G2881:0.0273051813);
(Nesticella_sp_GH1210:0.5338511843,(Nesticus_nahaunus_Mexico_G2881:0.1806921135,((((((Narcheri_Cheaha_N023:0.0137872590,Narcheri_MillShoalCreek_N727:0.0215621068):0.0637253269,Npecki_Monteagle_N062:0.2336592588):0.0392302603,Npecki_HurricaneMazeCave_G2100:0.0221172977):0.0896416732,(((Nbarrowsi_Gregorys_N270:0.0059917806,Nbarrowsi_Tuckaleechee_N360:0.0113598345):0.0172151017,Nlowderi_upperFiresCreek_N820:0.0736107779):0.0022748631,((Ncarteri_Pitchfork_N363:0.0400017001,Nreclusus_Clingmans_N252:0.0112943461):0.0085964696,((Ncooperi_CheoahDam_N1122:0.0114837554,(Ncooperi_RockCrRoad_N1160:0.0094799740,Nreclusus_Noland_N1051:0.0000010005):0.0023310942):0.0187483105,Nreclusus_Smokemont_N1020:0.0056503917):0.0990336204):0.0026923105):0.0016739698):0.0060929364,(((((Nbarri_Bishop_N1072:0.0253392193,Nbarri_LostCoveCave_N0065:0.0132910682):0.0210506884,(Ngeorgia_Sittons_N073:0.0191320929,(Nlula_BeeRockCave_G2091:0.0069438404,Nlula_LulaFallsCave_G2084:0.0046510441):0.0034291708):0.0245197118):0.0000021804,((((((Nbishopi_DryFalls_N150:0.0000010005,(Nbishopi_PoleCr_Chattooga_N885:0.0000010005,Nbishopi_StandingIndian_N131:0.0055880369):0.0000021630):0.0048990641,((Ncooperi_BeaverCrk_N1002:0.0071133013,Ncooperi_BrasstBald_N824:0.0071957626):0.0059401262,Ncooperi_NantRiverGorge_N682:0.0627044211):0.0029252735):0.0028317435,(Nperlakyi_SChimneys_N1079:0.0000024440,Nperlakyi_SChimneys_N1080:0.0023393939):0.0117874120):0.0000028420,(Nsheari_BaldRiver_N1168:0.0023415621,(Nsheari_Cohutta_N826:0.0000010005,Nsheari_JoyceKilmer_N092:0.0000010005):0.0000010005):0.0046805500):0.0023287844,(Nstupkai_BlowholeWOS_N285:0.0070410224,(Nstupkai_Blowing_N356:0.0093571546,Nstupkai_LittleRiver_N293:0.0119759765):0.0000021413):0.0046616135):0.0000021009,(Ncarteri_English_N031:0.0119162549,(Ncarteri_LaurelCave_nearTYPE_N0296:0.0166672958,(Ncarteri_PilotMtn_G2185:0.0227731073,Ncarteri_WeberCty_N1044:0.0181848917):0.0072206918):0.0000029239):0.0070653949):0.0094130251):0.0018856782,((((Nbrimleyi_NewberryCr_N984:0.0095864602,(Ntempletoni_BaldMtns_N950:0.0020923614,Ntempletoni_ScronceCreekRd_N1223:0.0134206314):0.0020372944):0.0018974624,Ntempletoni_ClarksCreek_N945:0.0057956192):0.0082407780,(Nbrimleyi_RumblingBald_N241:0.0161080660,((Ncanei_Egypt_N958:0.0051310181,(Ncrosbyi_MtMitchell_N210:0.0019257718,Ncrosbyi_ShufordCrk_N1148:0.0159203842):0.0032252150):0.0076854259,(Ncrosbyi_PricesCrk_N1143:0.0108316462,((Ngertschi_CedarCreek_N351:0.0018781822,Ngertschi_HickoryNutGap_N810:0.0114721650):0.0027507281,Ngertschi_FrenchBroad_N968:0.0066976171):0.0000024563):0.0036312446):0.0070410458):0.0012430067):0.0086962349,(Nnasicus_ConnosteeFalls_N696:0.0180618190,Nnasicus_CoweeTrain_N189:0.0254909116):0.0092171894):0.0047517431):0.0021382493,(((((((Nbarri_eyed_ClayCave_G2082:0.0161963576,(Npaynei_Grindstaff_N646:0.0145543766,(Nroanensis_IngramBranch_N926:0.0116935203,Nroanensis_N_CarversGap_N928:0.0221887648):0.0000021577):0.0000023348):0.0029226547,(((Ncarolinensis_Grandfather_N218:0.0071467554,(((((Ncherokee_BallhootScar_N193:0.0431045559,(((((Ncoylei_Apalachia_N1195:0.0100447022,Ncoylei_DinkinCove_N1118:0.0078741619):0.0143858870,Ncoylei_TiptonCreek_N837:0.0007532460):0.0890372112,Nfridelli_LittlePigeon_N262:0.0160755075):0.0178378094,Njonesi_CaveSpringCave_N390:0.0697515870):0.0056701883,(Ndellingeri_BullpenBridge_N109:0.0044881924,Ndellingeri_WhitewFalls_N887:0.0234607357):0.0176423397):0.0228881816):0.0057406016,Nsilvanus_GermanyCove_N1017:0.0336359386):0.0000025544,Nsilvanus_Elijay_N395:0.0089584270):0.0015386123,Nmimus_NealsSink_N329:0.0214330447):0.0014396961,Ncherokee_BalsamMtn_N891:0.0359303059):0.0041146426):0.0000023684,((Ndilutus_StarveRockCave_G3174:0.0269744619,Ntennessensis_Watauga_N1046:0.0197818756):0.0084912876,Nholsingeri_BrumleyCrk_N916:0.0132962891):0.0021427009):0.0000027271,(Nholsingeri_PondCave_N541:0.0121012996,Ntennessensis_IndianCave_N052:0.0000010005):0.0000022529):0.0000023398):0.0082320920,Npaynei_UnakaMtns_N943:0.0144858683):0.0018954246,(Ndilutus_GrassyCreek_N670:0.0097478079,Nroanensis_RoanHighBluff_N762:0.0000020788):0.0168973451):0.0199711955,(Nmimus_Straleys_N625:0.0000021736,Ntennessensis_LittleStony_N645:0.0065038461):0.0176868173):0.0200478079,(Nfurtivus_HugdenBranch_G3175:0.0000010005,Nfurtivus_RaccoonMtn_N1026:0.0000026164):0.0685861168):0.0847527447,(Nstygius_ObeLee_N0656:0.0066181419,Nstygius_RavenB_N1022:0.0040185682):0.1491972982):0.0505987152):0.0000024327):0.0210679305,(Ncarteri_div__RainbowCave_G2089:0.0646813617,((Ncressleri_AndersonSpringCave_G2075:0.0000010005,Ncressleri_PigeonCave_G2077:0.0000010005):0.0000010005,Nnasicus_CaneyFork_N171:0.0000010005):0.0559045296):0.0109358176):0.0123823336):0.1168651823,Nsilvestrii_Hellgate_N1108:0.5998392317);
(Nesticus_Japan_G2153:0.4600887108,Nsilvestrii_Hellgate_N1108:0.2782979091,(((((((((Ncarteri_div__RainbowCave_G2089:0.0273205271,(Npecki_HaskellSims_G3697:0.0081641745,(Npecki_HurricaneMazeCave_G2100:0.0074210643,Npecki_Monteagle_N062:0.0063847667):0.0017768721):0.0379043730):0.0102148575,(Nstygius_ObeLee_N0656:0.0013051977,Nstygius_RavenB_N1022:0.0067833398):0.0308403607):0.0023059480,(((((((Nbarri_eyed_ClayCave_G2082:0.0007342958,Npaynei_NorrisDamCave_N348:0.0000011618):0.0074441403,Nroanensis_RoanHighBluff_N762:0.0081829295):0.0033458843,((Npaynei_Grindstaff_N646:0.0018134413,(Npaynei_UnakaMtns_N943:0.0025685925,Nroanensis_IngramBranch_N926:0.0030782138):0.0009873967):0.0007273263,Nroanensis_N_CarversGap_N928:0.0069174269):0.0014909054):0.0000026441,(Ncarolinensis_Grandfather_N218:0.0025969341,Ncarolinensis_LinvilleCaverns_N227:0.0014625741):0.0065151334):0.0034871627,((Ncherokee_BallhootScar_N193:0.0067636391,Ncherokee_BalsamMtn_N891:0.0022477281):0.0019618059,((((Ndilutus_GrassyCreek_N670:0.0000011618,Ndilutus_StarveRockCave_G3174:0.0000011618):0.0030865990,Ntennessensis_IndianCave_N052:0.0008111562):0.0007617753,Ntennessensis_Watauga_N1046:0.0037090299):0.0050971259,(Nholsingeri_BrumleyCrk_N916:0.0052550437,Nholsingeri_PondCave_N541:0.0072889767):0.0097839802):0.0010851796):0.0017578897):0.0011766503,(Nsilvanus_Elijay_N395:0.0018382128,Nsilvanus_HeboMtn_N1029:0.0061081401):0.0106649671):0.0000027258,Ncherokee_SIndianCrk_N681:0.0027521731):0.0130065666):0.0018724505,(((Nbrimleyi_RumblingBald_N241:0.0038156679,((Ntempletoni_BaldMtns_N950:0.0050472613,Ntempletoni_ScronceCreekRd_N1223:0.0024863240):0.0015048732,Ntempletoni_ClarksCreek_N945:0.0060092389):0.0032947677):0.0037647024,(((Ncanei_Egypt_N958:0.0063817969,Ngertschi_HickoryNutGap_N810:0.0014251839):0.0000024863,(Ngertschi_CedarCreek_N351:0.0021637833,Ngertschi_FrenchBroad_N968:0.0022279458):0.0029145280):0.0060533983,(Ncrosbyi_MtMitchell_N210:0.0098700992,(Ncrosbyi_PricesCrk_N1143:0.0037983474,Ncrosbyi_ShufordCrk_N1148:0.0021948529):0.0000022974):0.0043572378):0.0028902356):0.0091669744,((Nnasicus_CaneyFork_N171:0.0022860551,Nnasicus_ConnosteeFalls_N696:0.0079673116):0.0037897247,Nnasicus_CoweeTrain_N189:0.0069070315):0.0202358241):0.0037986918):0.0162083173,((((Nbarri_Bishop_N1072:0.0007955984,Nbarri_LostCoveCave_N0065:0.0034907870):0.0085243431,((Ngeorgia_Sittons_N073:0.0085015589,(Nlula_BeeRockCave_G2091:0.0022779163,Nlula_LulaFallsCave_G2084:0.0000011618):0.0114542795):0.0060627264,(Nlowderi_ChestnutBranch_N731:0.0043704763,Nlowderi_upperFiresCreek_N820:0.0023183317):0.0097395690):0.0005513866):0.0005697897,((Ncoylei_Apalachia_N1195:0.0069532990,(Ncoylei_DinkinCove_N1118:0.0008076610,Ncoylei_TiptonCreek_N837:0.0017954508):0.0010764341):0.0054778422,(Nfurtivus_HugdenBranch_G3175:0.0007174751,Nfurtivus_RaccoonMtn_N1026:0.0000011618):0.0079697568):0.0007580802):0.0000011619,(Nbarrowsi_Gregorys_N270:0.0022935416,Nbarrowsi_Tuckaleechee_N360:0.0088203183):0.0015701781):0.0014554356):0.0007026404,((((Ncarteri_PilotMtn_G2185:0.0044235062,Ncarteri_WeberCty_N1044:0.0073222587):0.0038531138,Ncarteri_Pitchfork_N363:0.0113858472):0.0016950995,((Nsheari_BaldRiver_N1168:0.0053774200,Nsheari_Cohutta_N826:0.0041467919):0.0075096189,Nstupkai_Blowing_N356:0.0069434981):0.0024008286):0.0009881306,((Ncooperi_CheoahDam_N1122:0.0079990214,((Ndellingeri_WhitewFalls_N887:0.0059629705,Nfridelli_LittlePigeon_N262:0.0043691647):0.0000029978,Nperlakyi_SChimneys_N1079:0.0079696460):0.0020991571):0.0007510264,(Ncooperi_RockCrRoad_N1160:0.0088268191,Nreclusus_Smokemont_N1020:0.0043343897):0.0006813557):0.0000026506):0.0014405099):0.0035349281,((Nbishopi_DryFalls_N150:0.0016908086,Nstupkai_BlowholeWOS_N285:0.0000026485):0.0007282592,(Nreclusus_Clingmans_N252:0.0016363108,Nreclusus_Noland_N1051:0.0050902960):0.0007062107):0.0008463151):0.0018836980,Ncooperi_BeaverCrk_N1002:0.0019070482):0.0044566663,Nstupkai_LittleRiver_N293:0.0013842983):0.1682878303);
(Nesticus_Japan_G2153:0.3435395339,Nsilvestrii_Hellgate_N1108:0.2965035429,(Nesticus_nahaunus_Mexico_G2881:0.1176983404,(((((Narcheri_Cheaha_N023:0.0348967684,((Npecki_HaskellSims_G3697:0.0114426346,Npecki_HurricaneMazeCave_G2100:0.0163149345):0.0023778308,Npecki_Monteagle_N062:0.0227142148):0.0135112080):0.0200905967,Ncarteri_div__RainbowCave_G2089:0.0660531410):0.0025244480,(Ncressleri_AndersonSpringCave_G2075:0.0000023581,Ncressleri_PigeonCave_G2077:0.0000023538):0.0468972796):0.0048930273,(Nstygius_ObeLee_N0656:0.0000028940,Nstygius_RavenB_N1022:0.0000028371):0.0352436016):0.0029010798,(((((((Nbarri_Bishop_N1072:0.0000020031,Nbarri_LostCoveCave_N0065:0.0000022819):0.0086411751,((Ndellingeri_BullpenBridge_N109:0.0011373770,Ndellingeri_WhitewFalls_N887:0.0010930490):0.0077808126,((Nfridelli_LittlePigeon_N262:0.0075442627,(Nperlakyi_SChimneys_N1079:0.0000027148,Nperlakyi_SChimneys_N1080:0.0000024046):0.0051963681):0.0010535012,Njonesi_CaveSpringCave_N390:0.0095789333):0.0028309907):0.0012116313):0.0000022306,((Ngeorgia_Sittons_N073:0.0059636983,(Nlula_BeeRockCave_G2091:0.0009995244,Nlula_LulaFallsCave_G2084:0.0010694999):0.0124166937):0.0050934589,((Nsheari_BaldRiver_N1168:0.0044699630,Nsheari_Cohutta_N826:0.0097525644):0.0000020177,Nsheari_JoyceKilmer_N092:0.0044955152):0.0048428817):0.0000023922):0.0028862484,(((((Nbishopi_DryFalls_N150:0.0020447980,(((Nbishopi_PoleCr_Chattooga_N885:0.0013564952,Nbishopi_StandingIndian_N131:0.0010937855):0.0021914113,Nreclusus_Noland_N1051:0.0056578352):0.0021896496,Nreclusus_Clingmans_N252:0.0034431325):0.0023415085):0.0035593280,(((Ncooperi_BeaverCrk_N1002:0.0000010000,Ncooperi_NantRiverGorge_N682:0.0026929528):0.0081331358,(Ncooperi_CheoahDam_N1122:0.0051248547,Ncooperi_RockCrRoad_N1160:0.0037385621):0.0049408824):0.0012592294,Nstupkai_LittleRiver_N293:0.0069877882):0.0025719786):0.0009430830,(Nstupkai_BlowholeWOS_N285:0.0057309770,Nstupkai_Blowing_N356:0.0019989920):0.0038297822):0.0010144936,Ncooperi_BrasstBald_N824:0.0062613905):0.0018450893,(Nreclusus_Newfound_N259:0.0060590315,Nreclusus_Smokemont_N1020:0.0030376334):0.0067973411):0.0059476859):0.0063865324,Ncarteri_Pitchfork_N363:0.0230012283):0.0060152463,((((Nbarrowsi_Gregorys_N270:0.0012406771,Nbarrowsi_Tuckaleechee_N360:0.0066421542):0.0071969146,(((Ncoylei_Apalachia_N1195:0.0059774610,Ncoylei_TiptonCreek_N837:0.0038704163):0.0009205098,Ncoylei_DinkinCove_N1118:0.0029445865):0.0181404123,(Nlowderi_ChestnutBranch_N731:0.0067773767,Nlowderi_upperFiresCreek_N820:0.0046069234):0.0093968487):0.0019062021):0.0082949405,(Nfurtivus_HugdenBranch_G3175:0.0000021082,Nfurtivus_RaccoonMtn_N1026:0.0000010000):0.0095093717):0.0013074671,(((Ncarteri_English_N031:0.0068271636,Ncarteri_PilotMtn_G2185:0.0058647501):0.0000020506,Ncarteri_WeberCty_N1044:0.0066808711):0.0058470784,Ncarteri_LaurelCave_nearTYPE_N0296:0.0123118038):0.0146117994):0.0045529914):0.0051915190,((((((((((((Nbarri_eyed_ClayCave_G2082:0.0009424919,Npaynei_NorrisDamCave_N348:0.0000028587):0.0009415438,Nroanensis_IngramBranch_N926:0.0000025416):0.0063647314,Nroanensis_RoanHighBluff_N762:0.0061606540):0.0018568925,Nroanensis_N_CarversGap_N928:0.0091063503):0.0028906296,Ncarolinensis_Grandfather_N218:0.0105880375):0.0009414046,(Nholsingeri_BrumleyCrk_N916:0.0057834289,Nholsingeri_PondCave_N541:0.0066950646):0.0044731232):0.0002810723,(((Ncherokee_SIndianCrk_N681:0.0060042271,(Nmimus_NealsSink_N329:0.0193356860,Nmimus_Straleys_N625:0.0083203417):0.0023689410):0.0000027431,((Ntennessensis_IndianCave_N052:0.0000010000,Ntennessensis_Watauga_N1046:0.0000010000):0.0028707790,Ntennessensis_LittleStony_N645:0.0120492375):0.0028349679):0.0000020473,((Ndilutus_GrassyCreek_N670:0.0000010000,Ndilutus_StarveRockCave_G3174:0.0000023743):0.0108145105,(Npaynei_Grindstaff_N646:0.0044329958,Npaynei_UnakaMtns_N943:0.0068288112):0.0119228834):0.0006857344):0.0000023408):0.0013372701,(Nnasicus_CaneyFork_N171:0.0144800916,Nnasicus_ConnosteeFalls_N696:0.0084650967):0.0852864011):0.0083083077,(Ncarolinensis_LinvilleCaverns_N227:0.0161169731,Ncherokee_BallhootScar_N193:0.0030120941):0.0028113708):0.0012949272,Ncherokee_BalsamMtn_N891:0.0154056962):0.0024388893,((Nsilvanus_Elijay_N395:0.0040563477,Nsilvanus_HeboMtn_N1029:0.0066312760):0.0008950622,Nsilvanus_GermanyCove_N1017:0.0103410223):0.0134793805):0.0068762313,(Nbrimleyi_NewberryCr_N984:0.0097273739,(((Nbrimleyi_RumblingBald_N241:0.0034193128,((Ntempletoni_BaldMtns_N950:0.0054444456,Ntempletoni_ClarksCreek_N945:0.0024557072):0.0055105093,Ntempletoni_ScronceCreekRd_N1223:0.0070020638):0.0046395786):0.0010394265,((Ncrosbyi_PricesCrk_N1143:0.0051655786,(Nesticus_gertschi_N806_gr_nasicus:0.0050213612,Ngertschi_HickoryNutGap_N810:0.0000028582):0.0019551824):0.0000027216,(Ncrosbyi_ShufordCrk_N1148:0.0011434074,(Ngertschi_CedarCreek_N351:0.0028975609,Ngertschi_FrenchBroad_N968:0.0020550449):0.0009618577):0.0000029063):0.0066985811):0.0028333607,(Ncanei_Egypt_N958:0.0068728195,Ncrosbyi_MtMitchell_N210:0.0047600430):0.0068037930):0.0000021892):0.0117993270):0.0024213214):0.0041164563):0.0286135183):0.1428664344);
(Nesticus_Japan_G2153:0.0904676110,Nsilvestrii_Hellgate_N1108:0.0357930315,((((((((Narcheri_Cheaha_N023:0.0082090930,Narcheri_MillShoalCreek_N727:0.0000009950):0.0080996029,Npecki_HaskellSims_G3697:0.0075706619):0.0006137793,(Nstygius_ObeLee_N0656:0.0068551389,Nstygius_RavenB_N1022:0.0010123015):0.0077207727):0.0007032858,Ncarteri_div__RainbowCave_G2089:0.0068011849):0.0000022616,(Ncressleri_AndersonSpringCave_G2075:0.0000027109,Ncressleri_PigeonCave_G2077:0.0008116915):0.0080523864):0.0016980005,(((((((((((Nbarri_eyed_ClayCave_G2082:0.0000009950,Npaynei_NorrisDamCave_N348:0.0008471166):0.0007517454,((Npaynei_Grindstaff_N646:0.0014874592,Npaynei_UnakaMtns_N943:0.0000009950):0.0007431122,Nroanensis_IngramBranch_N926:0.0007409263):0.0000023659):0.0000009950,Nroanensis_N_CarversGap_N928:0.0007516707):0.0014851693,Nroanensis_RoanHighBluff_N762:0.0037463926):0.0000009950,(((Ndilutus_GrassyCreek_N670:0.0000009950,Ndilutus_StarveRockCave_G3174:0.0000009950):0.0014873855,Ntennessensis_LittleStony_N645:0.0000009950):0.0000009950,(Ntennessensis_IndianCave_N052:0.0009365004,Ntennessensis_Watauga_N1046:0.0025387264):0.0000009950):0.0000009950):0.0014854028,((Ncarolinensis_Grandfather_N218:0.0022947735,Nmimus_Straleys_N625:0.0008568990):0.0000009950,Nmimus_NealsSink_N329:0.0000009950):0.0007412362):0.0000009950,((Ncarolinensis_LinvilleCaverns_N227:0.0024497487,Nholsingeri_BrumleyCrk_N916:0.0038841264):0.0000723619,((Ncherokee_BalsamMtn_N891:0.0024859893,Ncherokee_SIndianCrk_N681:0.0021079756):0.0012447545,(Nsilvanus_Elijay_N395:0.0007412834,(Nsilvanus_GermanyCove_N1017:0.0015898303,Nsilvanus_HeboMtn_N1029:0.0015886509):0.0000009950):0.0014827049):0.0000023267):0.0000020102):0.0000009950,Ncherokee_BallhootScar_N193:0.0000009950):0.0000009950,Nholsingeri_PondCave_N541:0.0007438239):0.0007429111,((Nnasicus_CaneyFork_N171:0.0022772623,Nnasicus_CoweeTrain_N189:0.0008222091):0.0007665080,Nnasicus_ConnosteeFalls_N696:0.0007790362):0.0075831654):0.0007379644,(((Nbrimleyi_NewberryCr_N984:0.0022611217,(Nbrimleyi_RumblingBald_N241:0.0027280119,Ntempletoni_ScronceCreekRd_N1223:0.0010284874):0.0002651089):0.0000009950,(Ntempletoni_BaldMtns_N950:0.0007717647,Ntempletoni_ClarksCreek_N945:0.0044941822):0.0007415467):0.0007395223,(((Ncanei_Egypt_N958:0.0024728381,(Ngertschi_CedarCreek_N351:0.0000009950,Ngertschi_FrenchBroad_N968:0.0038506758):0.0007061015):0.0000335125,Ngertschi_HickoryNutGap_N810:0.0000009950):0.0007393060,((Ncrosbyi_MtMitchell_N210:0.0000009950,Ncrosbyi_ShufordCrk_N1148:0.0008207944):0.0014842289,Ncrosbyi_PricesCrk_N1143:0.0022402873):0.0022374102):0.0000024213):0.0022324385):0.0007437440):0.0002991557,((Nbarri_Bishop_N1072:0.0008332612,Nbarri_LostCoveCave_N0065:0.0008042982):0.0015423136,(((((Nbarrowsi_Gregorys_N270:0.0000009950,Nbarrowsi_Tuckaleechee_N360:0.0008104439):0.0007602040,(Nsheari_Cohutta_N826:0.0000025083,Nsheari_JoyceKilmer_N092:0.0035781467):0.0014816616):0.0000026320,(Nlowderi_ChestnutBranch_N731:0.0000009950,Nlowderi_upperFiresCreek_N820:0.0027921989):0.0017803387):0.0000009950,((((Ncoylei_Apalachia_N1195:0.0000009950,Ncoylei_DinkinCove_N1118:0.0007618315):0.0015249008,Ncoylei_TiptonCreek_N837:0.0040256000):0.0023550422,(Nfurtivus_HugdenBranch_G3175:0.0000009950,Nfurtivus_RaccoonMtn_N1026:0.0007478568):0.0076822953):0.0006886571,(((Ndellingeri_BullpenBridge_N109:0.0025329100,Ndellingeri_WhitewFalls_N887:0.0000009950):0.0025338010,(Nperlakyi_SChimneys_N1079:0.0000009950,Nperlakyi_SChimneys_N1080:0.0009432737):0.0030891690):0.0000019955,(Nfridelli_LittlePigeon_N262:0.0007428433,Njonesi_CaveSpringCave_N390:0.0007514797):0.0007389656):0.0007387704):0.0000009950):0.0000021607,((((Nbishopi_DryFalls_N150:0.0000009950,(Nbishopi_StandingIndian_N131:0.0007833453,Ncooperi_CheoahDam_N1122:0.0041790555):0.0000009950):0.0000009950,(((((Nbishopi_PoleCr_Chattooga_N885:0.0012291379,Nreclusus_Clingmans_N252:0.0008512320):0.0000049854,(((Ncooperi_BeaverCrk_N1002:0.0000026180,((Nreclusus_Noland_N1051:0.0000009950,(Nstupkai_BlowholeWOS_N285:0.0009240678,Nstupkai_LittleRiver_N293:0.0007678888):0.0000042444):0.0000043845,Nsheari_BaldRiver_N1168:0.0020298948):0.0008818260):0.0000021180,Ncooperi_NantRiverGorge_N682:0.0016872208):0.0013432462,Nstupkai_Blowing_N356:0.0000009950):0.0000009950):0.0013345468,Ncooperi_BrasstBald_N824:0.0010123017):0.0000024179,(Nreclusus_Newfound_N259:0.0000009950,Nreclusus_Smokemont_N1020:0.0000009950):0.0014885842):0.0000022895,Ncooperi_RockCrRoad_N1160:0.0037778236):0.0000009950):0.0007387340,(Ngeorgia_Sittons_N073:0.0068032196,(Nlula_BeeRockCave_G2091:0.0037876827,Nlula_LulaFallsCave_G2084:0.0014581820):0.0045274307):0.0000023772):0.0000009950,(((Ncarteri_English_N031:0.0000009950,Ncarteri_WeberCty_N1044:0.0016454903):0.0007394902,(Ncarteri_LaurelCave_nearTYPE_N0296:0.0065038950,Ncarteri_PilotMtn_G2185:0.0052534698):0.0000009950):0.0000009950,Ncarteri_Pitchfork_N363:0.0032460095):0.0014847184):0.0007399620):0.0000009950):0.0026739765):0.0046898066,Nesticus_nahaunus_Mexico_G2881:0.0176570352):0.0121003284);
(Nesticus_Japan_G2153:0.5529659840,Nesticus_nahaunus_Mexico_G2881:0.2463437366,(((Narcheri_Cheaha_N023:0.0237299159,(((Npecki_HaskellSims_G3697:0.0119382010,Npecki_HurricaneMazeCave_G2100:0.0097195099):0.0098533768,Npecki_Monteagle_N062:0.0060764812):0.1320689518,(Nstygius_ObeLee_N0656:0.0000027447,Nstygius_RavenB_N1022:0.0245994757):0.0725692906):0.0441429612):0.0147963586,(Ncarteri_div__RainbowCave_G2089:0.0374061361,(Ncressleri_AndersonSpringCave_G2075:0.0000010000,Ncressleri_PigeonCave_G2077:0.0000010000):0.0271195911):0.0104297503):0.0074579094,((((((Nbarri_Bishop_N1072:0.0024392753,Nbarri_LostCoveCave_N0065:0.0024217028):0.0178178668,((Nsheari_BaldRiver_N1168:0.0000010000,Nsheari_Cohutta_N826:0.0027833675):0.0013561912,Nsheari_JoyceKilmer_N092:0.0084346258):0.0083954652):0.0000010000,(((((((Nbishopi_DryFalls_N150:0.0000010000,Nbishopi_StandingIndian_N131:0.0028877477):0.0000010000,Nbishopi_PoleCr_Chattooga_N885:0.0000010000):0.0069809936,(((((Ncooperi_BrasstBald_N824:0.0030371818,Ncooperi_NantRiverGorge_N682:0.0015069475):0.0000010000,Ncooperi_CheoahDam_N1122:0.0027573816):0.0013797113,(Nreclusus_Clingmans_N252:0.0013881646,Nreclusus_Noland_N1051:0.0041814888):0.0027761246):0.0000010000,((Ncooperi_RockCrRoad_N1160:0.0014271203,((Nstupkai_BlowholeWOS_N285:0.0015344712,Nstupkai_Blowing_N356:0.0000010000):0.0000010000,Nstupkai_LittleRiver_N293:0.0000010000):0.0027678740):0.0000010000,Nreclusus_Smokemont_N1020:0.0013835687):0.0013810511):0.0000010000,Nreclusus_Newfound_N259:0.0094652883):0.0041693595):0.0013764457,Nfridelli_LittlePigeon_N262:0.0137011606):0.0000010000,(Nperlakyi_SChimneys_N1079:0.0000010000,Nperlakyi_SChimneys_N1080:0.0000010000):0.0013815554):0.0000010000,((Ncarteri_English_N031:0.0156447512,((Ndellingeri_BullpenBridge_N109:0.0000010000,Ndellingeri_WhitewFalls_N887:0.0033160777):0.0033021654,Njonesi_CaveSpringCave_N390:0.0041406159):0.0000027954):0.0013989322,(((Ncarteri_LaurelCave_nearTYPE_N0296:0.0083703046,Ncarteri_WeberCty_N1044:0.0107295772):0.0000010000,(Ncarteri_PilotMtn_G2185:0.0041974237,Ncarteri_Pitchfork_N363:0.0184642858):0.0000010000):0.0037703709,(Nlula_BeeRockCave_G2091:0.0000010000,Nlula_LulaFallsCave_G2084:0.0035717533):0.0073051017):0.0018041477):0.0000010000):0.0000010000,(Ncherokee_SIndianCrk_N681:0.0000010000,(Nfurtivus_HugdenBranch_G3175:0.0013914304,Nfurtivus_RaccoonMtn_N1026:0.0000010000):0.0140826116):0.0000010000):0.0000010000):0.0000023356,Ngeorgia_Sittons_N073:0.0122878294):0.0000010000,Ncooperi_BeaverCrk_N1002:0.0000010000):0.0042973722,((((((Nbarri_eyed_ClayCave_G2082:0.0000010000,Npaynei_NorrisDamCave_N348:0.0013797711):0.0013771986,Nroanensis_N_CarversGap_N928:0.0027602544):0.0000010000,Npaynei_UnakaMtns_N943:0.0148202091):0.0027607141,(((Ndilutus_GrassyCreek_N670:0.0000010000,Ndilutus_StarveRockCave_G3174:0.0035838353):0.0000020228,((Ntennessensis_IndianCave_N052:0.0000010000,Ntennessensis_Watauga_N1046:0.0000010000):0.0000010000,Ntennessensis_LittleStony_N645:0.0015590892):0.0000010000):0.0041437577,(Npaynei_Grindstaff_N646:0.0000010000,(Nroanensis_IngramBranch_N926:0.0020646801,Nroanensis_RoanHighBluff_N762:0.0000010000):0.0000010000):0.0020625215):0.0000010000):0.0069524841,(((((Nbarrowsi_Gregorys_N270:0.0000010000,Nbarrowsi_Tuckaleechee_N360:0.0094712775):0.0062672737,Ncherokee_BalsamMtn_N891:0.0091125992):0.0000010000,Nsilvanus_Elijay_N395:0.0030342091):0.0000010000,((((Ncarolinensis_Grandfather_N218:0.0065732218,Nmimus_Straleys_N625:0.0000010000):0.0000010000,Nmimus_NealsSink_N329:0.0081770842):0.0000010000,(Nholsingeri_BrumleyCrk_N916:0.0000010000,Nholsingeri_PondCave_N541:0.0000010000):0.0041837975):0.0016105656,((Ncherokee_BallhootScar_N193:0.0085886639,(Nsilvanus_GermanyCove_N1017:0.0028059799,Nsilvanus_HeboMtn_N1029:0.0071085666):0.0014001437):0.0000106085,(Ncoylei_Apalachia_N1195:0.0000010000,(Ncoylei_DinkinCove_N1118:0.0000010000,Ncoylei_TiptonCreek_N837:0.0000010000):0.0000010000):0.0096109151):0.0013988164):0.0000021130):0.0000010000,(Nlowderi_ChestnutBranch_N731:0.0032389522,Nlowderi_upperFiresCreek_N820:0.0000010000):0.0081151961):0.0013794745):0.0013743162,((((((Nbrimleyi_NewberryCr_N984:0.0058786801,((Nbrimleyi_RumblingBald_N241:0.0018287427,Ntempletoni_ScronceCreekRd_N1223:0.0083322481):0.0000016242,Ntempletoni_ClarksCreek_N945:0.0014578682):0.0000862494):0.0028177843,Ntempletoni_BaldMtns_N950:0.0018034049):0.0055662748,Ncrosbyi_PricesCrk_N1143:0.0031867409):0.0000010000,((Nnasicus_CaneyFork_N171:0.0033433622,Nnasicus_CoweeTrain_N189:0.0017006090):0.0032188579,Nnasicus_ConnosteeFalls_N696:0.0034015577):0.0015916886):0.0000010000,(Ncrosbyi_MtMitchell_N210:0.0000010000,Ncrosbyi_ShufordCrk_N1148:0.0000010000):0.0000010000):0.0000010000,(Ncanei_Egypt_N958:0.0060544788,((Ngertschi_CedarCreek_N351:0.0000010000,Ngertschi_FrenchBroad_N968:0.0000010000):0.0026763553,Ngertschi_HickoryNutGap_N810:0.0000010000):0.0053587041):0.0060517436):0.0069910394):0.0040973516):0.0087286124):0.0257657452);
(Nesticella_sp_GH1210:0.0748529358,Nesticus_Japan_G2153:0.1991562718,(((((((Nsilvestrii_Hellgate_N1108:0.5942690877,Ncrosbyi_MtMitchell_N210:0.0078438459):0.0036250279,(Ncrosbyi_PricesCrk_N1143:0.0077426032,Ntempletoni_ScronceCreekRd_N1223:0.0044685328):0.0022023321):0.0022218776,((Ncanei_Egypt_N958:0.0066877573,(Ncrosbyi_ShufordCrk_N1148:0.0056368939,Ngertschi_HickoryNutGap_N810:0.0109057505):0.0000021502):0.0000021493,(Nesticus_gertschi_N806_gr_nasicus:0.0011111429,(Ngertschi_CedarCreek_N351:0.0022216542,Ngertschi_FrenchBroad_N968:0.0011081565):0.0022027415):0.0044075657):0.0010887514):0.0061738363,((Nbrimleyi_NewberryCr_N984:0.0095629367,Nbrimleyi_RumblingBald_N241:0.0179929534):0.1031572685,(Ntempletoni_BaldMtns_N950:0.0102000993,Ntempletoni_ClarksCreek_N945:0.0041429305):0.0057377897):0.0154569651):0.0053154350,((((((((Narcheri_Cheaha_N023:0.0213955356,Narcheri_MillShoalCreek_N727:0.0175740095):0.0827370900,(Npecki_HaskellSims_G3697:0.0070789732,Npecki_Monteagle_N062:0.0273257716):0.0075246455):0.1035125960,Ncarteri_div__RainbowCave_G2089:0.0556619829):0.0012327144,(Ncressleri_AndersonSpringCave_G2075:0.0014678086,Ncressleri_PigeonCave_G2077:0.0000020588):0.0929747848):0.0075400517,(Nstygius_ObeLee_N0656:0.0027103845,Nstygius_RavenB_N1022:0.0022085798):0.0461302236):0.0134590251,(((((Nbarri_Bishop_N1072:0.0011980190,Nbarri_LostCoveCave_N0065:0.0036124437):0.0082888331,(Nlula_BeeRockCave_G2091:0.0038454499,Nlula_LulaFallsCave_G2084:0.0058194292):0.0123066416):0.0062889932,((((Ncarteri_English_N031:0.0053306792,Ncarteri_WeberCty_N1044:0.0050439153):0.0013052861,Ncarteri_PilotMtn_G2185:0.0077031674):0.0000021425,Ncarteri_LaurelCave_nearTYPE_N0296:0.0188203326):0.0099929691,(((Ndellingeri_WhitewFalls_N887:0.0193555162,Njonesi_CaveSpringCave_N390:0.0103662884):0.0000023233,(Nfurtivus_RaccoonMtn_N1026:0.0143418361,(Nperlakyi_SChimneys_N1079:0.0000009997,Nperlakyi_SChimneys_N1080:0.0000021413):0.0022700331):0.0000021666):0.0034272174,Nfridelli_LittlePigeon_N262:0.0045868545):0.0046621024):0.0042872217):0.0046007989,((((Nbishopi_StandingIndian_N131:0.0000024955,(Nreclusus_Clingmans_N252:0.0050843226,((Nreclusus_Newfound_N259:0.0071800661,Nreclusus_Smokemont_N1020:0.0121565781):0.0031344413,(Nstupkai_Blowing_N356:0.0011739544,Nstupkai_LittleRiver_N293:0.0000020661):0.0039597808):0.0011654185):0.0016044901):0.0012531412,Nreclusus_Noland_N1051:0.0071356907):0.0012214512,((Ncooperi_BeaverCrk_N1002:0.0046021446,Ncooperi_BrasstBald_N824:0.0000022490):0.0037358147,Ncooperi_NantRiverGorge_N682:0.0067668601):0.0052391359):0.0023808764,Ncooperi_CheoahDam_N1122:0.0109870627):0.0128056692):0.0055508189,((Nbarrowsi_Gregorys_N270:0.0062320460,Nbarrowsi_Tuckaleechee_N360:0.0101705350):0.0067502464,(((Ncherokee_BallhootScar_N193:0.0056173247,Ncherokee_SIndianCrk_N681:0.0106596008):0.0056321789,((Nsheari_BaldRiver_N1168:0.0000025739,Nsheari_JoyceKilmer_N092:0.0181670461):0.0032551081,Nsheari_Cohutta_N826:0.0099906814):0.1539554672):0.0044248041,(Nlowderi_ChestnutBranch_N731:0.0048122926,Nlowderi_upperFiresCreek_N820:0.0046589860):0.0196375294):0.0010430110):0.0093234586):0.0085272739):0.0038870688,Nesticus_nahaunus_Mexico_G2881:0.1473304567):0.0046569476,(Nnasicus_CaneyFork_N171:0.0083505673,Nnasicus_CoweeTrain_N189:0.0140257297):0.0161522647):0.0021146317):0.0029659335,((Ncoylei_Apalachia_N1195:0.0095545703,(Ncoylei_DinkinCove_N1118:0.0075128158,Ncoylei_TiptonCreek_N837:0.0048524503):0.0036236495):0.0204018622,(((((Ndilutus_GrassyCreek_N670:0.0000009997,Ndilutus_StarveRockCave_G3174:0.0000020495):0.0022202492,Ntennessensis_IndianCave_N052:0.0066732609):0.0043251435,(Ntennessensis_LittleStony_N645:0.0132619594,Ntennessensis_Watauga_N1046:0.0181370737):0.0012677742):0.0046471945,Nsilvanus_GermanyCove_N1017:0.0221503011):0.0015724666,(Nsilvanus_Elijay_N395:0.0050182255,Nsilvanus_HeboMtn_N1029:0.0012248532):0.0141309975):0.0067796490):0.0139967352):0.0000021373,(((((Nbarri_eyed_ClayCave_G2082:0.0069722151,Nroanensis_IngramBranch_N926:0.0067245830):0.0048859287,Npaynei_NorrisDamCave_N348:0.0095325857):0.0018631399,((Npaynei_Grindstaff_N646:0.0156984456,Nroanensis_N_CarversGap_N928:0.0076045908):0.0024842586,(Npaynei_UnakaMtns_N943:0.0629511850,Nroanensis_RoanHighBluff_N762:0.0069641874):0.0033647983):0.0014915543):0.0068826753,((Ncarolinensis_LinvilleCaverns_N227:0.0200589661,(Nmimus_NealsSink_N329:0.0133576943,Nmimus_Straleys_N625:0.0072185250):0.0072579989):0.0000021558,(Nholsingeri_BrumleyCrk_N916:0.0058800818,Nholsingeri_PondCave_N541:0.0129481681):0.0082532297):0.0016327141):0.0192911495,Ncherokee_BalsamMtn_N891:0.0393555687):0.0637474831):0.5861494591);
(Nesticus_Japan_G2153:0.4474450307,(Nesticus_nahaunus_Mexico_G2881:0.0928065714,((((Narcheri_Cheaha_N023:0.0000010001,Narcheri_MillShoalCreek_N727:0.0089833289):0.0405993671,((Npecki_HaskellSims_G3697:0.0102664019,Npecki_Monteagle_N062:0.0267907566):0.0065723924,Npecki_HurricaneMazeCave_G2100:0.0167956085):0.0159457934):0.0166932352,((Ncarteri_div__RainbowCave_G2089:0.0514989440,(Ncressleri_AndersonSpringCave_G2075:0.0000025259,Ncressleri_PigeonCave_G2077:0.0000010001):0.0901510598):0.0146937444,(Nstygius_ObeLee_N0656:0.0048000655,Nstygius_RavenB_N1022:0.0000027009):0.0271043246):0.0041136083):0.0131069541,((((Nbarri_Bishop_N1072:0.0008935532,Nbarri_LostCoveCave_N0065:0.0049827635):0.0282862642,((((((((((Nbarri_eyed_ClayCave_G2082:0.0018567735,Npaynei_NorrisDamCave_N348:0.0122909056):0.0029016545,(Nroanensis_IngramBranch_N926:0.0079148893,Nroanensis_N_CarversGap_N928:0.0022501054):0.0020844477):0.0022433472,Npaynei_Grindstaff_N646:0.0076590753):0.0010110108,(Ntennessensis_IndianCave_N052:0.0123642909,Ntennessensis_LittleStony_N645:0.0034721033):0.0011961708):0.0000021676,((((Ncarolinensis_Grandfather_N218:0.0000024962,Ncarolinensis_LinvilleCaverns_N227:0.0104608581):0.0000115971,Nroanensis_RoanHighBluff_N762:0.0082279929):0.0053917666,(Ncherokee_SIndianCrk_N681:0.0471956328,Npaynei_UnakaMtns_N943:0.0087316885):0.0000026758):0.0020053342,((Ndilutus_GrassyCreek_N670:0.0000022306,Ndilutus_StarveRockCave_G3174:0.0000023274):0.0297732853,Ntennessensis_Watauga_N1046:0.0041256069):0.0040188411):0.0000027649):0.0009311623,((Nholsingeri_BrumleyCrk_N916:0.0051579240,Nholsingeri_PondCave_N541:0.0050916856):0.0119187808,(Nmimus_NealsSink_N329:0.0044796618,Nmimus_Straleys_N625:0.0077416840):0.0124246165):0.0046528164):0.0023411538,((Nnasicus_CaneyFork_N171:0.0086954331,Nnasicus_ConnosteeFalls_N696:0.0153540861):0.0055426790,Nnasicus_CoweeTrain_N189:0.0089402615):0.0053139121):0.0010635597,Ncherokee_BalsamMtn_N891:0.0092396153):0.0029908018,Ncherokee_BallhootScar_N193:0.0141946762):0.0019623177,(Nbarrowsi_Gregorys_N270:0.0040211595,Nbarrowsi_Tuckaleechee_N360:0.0067387522):0.0189901930):0.0061716558):0.0047632496,(((((Nbishopi_DryFalls_N150:0.0240142966,Nstupkai_BlowholeWOS_N285:0.0034154489):0.0032368619,((Nsheari_BaldRiver_N1168:0.0013874287,Nsheari_JoyceKilmer_N092:0.0000021370):0.0034894963,Nsheari_Cohutta_N826:0.0073190861):0.0087372116):0.0053889054,(((((((((Nbishopi_PoleCr_Chattooga_N885:0.0102494059,Nbishopi_StandingIndian_N131:0.0144801122):0.0025917971,(Nstupkai_Blowing_N356:0.0052227284,Nstupkai_LittleRiver_N293:0.0069005859):0.0053187584):0.0035886995,Nreclusus_Noland_N1051:0.0106885614):0.0027876400,Ncooperi_NantRiverGorge_N682:0.0082704699):0.0024002730,(Ncooperi_BeaverCrk_N1002:0.0018985956,Ncooperi_BrasstBald_N824:0.0026256460):0.0000021849):0.0027389583,Ncooperi_RockCrRoad_N1160:0.0179289555):0.0013723891,((Ncooperi_CheoahDam_N1122:0.0032587046,((Nreclusus_Clingmans_N252:0.0000021614,Nreclusus_Smokemont_N1020:0.0075865857):0.0000025584,Nreclusus_Newfound_N259:0.0082485939):0.0032370065):0.0010140446,((((Ndellingeri_BullpenBridge_N109:0.0010083301,Ndellingeri_WhitewFalls_N887:0.0033479239):0.0030961637,(Njonesi_CaveSpringCave_N390:0.0082378150,Nperlakyi_SChimneys_N1079:0.0010185154):0.0000010001):0.0000029203,Nperlakyi_SChimneys_N1080:0.0000010001):0.0030572674,Nfridelli_LittlePigeon_N262:0.0028216864):0.0000022855):0.0010196209):0.0006602557,(Ngeorgia_Sittons_N073:0.0082050757,(Nlula_BeeRockCave_G2091:0.0080399456,Nlula_LulaFallsCave_G2084:0.0113642728):0.0070025811):0.0091520726):0.0014042739,((Ncarteri_Pitchfork_N363:0.0143957231,(Nfurtivus_HugdenBranch_G3175:0.0000010001,Nfurtivus_RaccoonMtn_N1026:0.0010700139):0.0141701820):0.0021184786,((Ncoylei_Apalachia_N1195:0.0085452125,Ncoylei_DinkinCove_N1118:0.0035037895):0.0000010001,Ncoylei_TiptonCreek_N837:0.0123939348):0.0047058823):0.0010236363):0.0000023787):0.0000029414,((Ncarteri_English_N031:0.0052423352,Ncarteri_PilotMtn_G2185:0.0104832990):0.0022849388,(Ncarteri_LaurelCave_nearTYPE_N0296:0.0074173956,Ncarteri_WeberCty_N1044:0.0061330286):0.0000028053):0.0081353806):0.0052816759,(Nlowderi_ChestnutBranch_N731:0.0046378369,Nlowderi_upperFiresCreek_N820:0.0080274052):0.0187868699):0.0209384566):0.0066559449,(((((Nbrimleyi_NewberryCr_N984:0.0105702481,Nbrimleyi_RumblingBald_N241:0.0091930138):0.0040715287,Ngertschi_HickoryNutGap_N810:0.0085049061):0.0000021366,(Ncrosbyi_MtMitchell_N210:0.0085354634,Ncrosbyi_ShufordCrk_N1148:0.0088295943):0.0093868795):0.0022148646,((Ncanei_Egypt_N958:0.0102695224,Ngertschi_FrenchBroad_N968:0.0062038005):0.0123193964,(Ncrosbyi_PricesCrk_N1143:0.0099681662,(Ngertschi_CedarCreek_N351:0.0136897952,((Ntempletoni_BaldMtns_N950:0.0032317252,Ntempletoni_ScronceCreekRd_N1223:0.0044632662):0.0029630476,Ntempletoni_ClarksCreek_N945:0.0017301485):0.0029133436):0.0011157471):0.0031735471):0.0000022928):0.0072453594,(Nsilvanus_Elijay_N395:0.0095127849,(Nsilvanus_GermanyCove_N1017:0.0047109550,Nsilvanus_HeboMtn_N1029:0.0107655923):0.0039942614):0.0068199982):0.0141164181):0.0075036698):0.0232992418):0.2394831117,Nsilvestrii_Hellgate_N1108:0.3456157784);
(Nesticella_sp_GH1210:0.1407706905,Nesticus_Japan_G2153:0.1299389212,(Nesticus_nahaunus_Mexico_G2881:0.1764274478,((((((Narcheri_Cheaha_N023:0.0277193536,Narcheri_MillShoalCreek_N727:0.0101701781):0.1219830524,(Ncressleri_AndersonSpringCave_G2075:0.0000027616,Ncressleri_PigeonCave_G2077:0.0055955139):0.1003197677):0.0424669807,Ncarteri_div__RainbowCave_G2089:0.2635295098):0.0025359739,((Npecki_HaskellSims_G3697:0.0184556964,Npecki_Monteagle_N062:0.0153719826):0.0187672623,Npecki_HurricaneMazeCave_G2100:0.0422298700):0.0055865733):0.0162104814,Nstygius_ObeLee_N0656:0.0661951829):0.0044096587,(((((Nbarri_Bishop_N1072:0.0000026290,Nbarri_LostCoveCave_N0065:0.0034010929):0.0251798789,(((Nbarrowsi_Gregorys_N270:0.0068692512,Nbarrowsi_Tuckaleechee_N360:0.0027984434):0.0184027109,(Nlowderi_ChestnutBranch_N731:0.0030802328,Nlowderi_upperFiresCreek_N820:0.0039007051):0.0201083016):0.0055834716,(Ncoylei_Apalachia_N1195:0.0078864673,Ncoylei_TiptonCreek_N837:0.0103908191):0.1844452963):0.0172024100):0.0026528890,(((((((((((((Nbarri_eyed_ClayCave_G2082:0.0190189959,(Nmimus_NealsSink_N329:0.0244968919,Nmimus_Straleys_N625:0.0036996850):0.0072256300):0.0035934298,(Ntennessensis_IndianCave_N052:0.0111674798,Ntennessensis_LittleStony_N645:0.0030815401):0.0198245599):0.0000020275,(Nholsingeri_BrumleyCrk_N916:0.0091209356,Nholsingeri_PondCave_N541:0.0051362689):0.0106427601):0.0015108284,Nroanensis_IngramBranch_N926:0.0000010034):0.0000010278,((Npaynei_Grindstaff_N646:0.0039728184,Npaynei_NorrisDamCave_N348:0.0041809904):0.0221042758,(Npaynei_UnakaMtns_N943:0.0156559974,Nroanensis_N_CarversGap_N928:0.0065775230):0.0030209614):0.0062327840):0.0024941039,Nroanensis_RoanHighBluff_N762:0.0106240501):0.0017529648,(((Ncarolinensis_Grandfather_N218:0.0073207544,(Ndilutus_GrassyCreek_N670:0.0000023807,Ndilutus_StarveRockCave_G3174:0.0000028036):0.1076594913):0.0000025384,Ntennessensis_Watauga_N1046:0.0233763378):0.0068103794,Ncarolinensis_LinvilleCaverns_N227:0.0697120543):0.0106346934):0.0119198905,(Ngeorgia_Sittons_N073:0.0381013186,(Nlula_BeeRockCave_G2091:0.0000021510,Nlula_LulaFallsCave_G2084:0.0224330047):0.0077925318):0.0262020216):0.1414646634,Ncherokee_BallhootScar_N193:0.0673622315):0.0487719865,Ncherokee_BalsamMtn_N891:0.1028138982):0.0453055523,Ncherokee_SIndianCrk_N681:0.0296287708):0.0156722821,(((((((((Nbishopi_PoleCr_Chattooga_N885:0.0019593253,Nbishopi_StandingIndian_N131:0.0027512128):0.0019839621,Nreclusus_Smokemont_N1020:0.0039318756):0.0012607996,Ncooperi_CheoahDam_N1122:0.0081322848):0.0000347648,((Ncooperi_RockCrRoad_N1160:0.0054443982,Nreclusus_Clingmans_N252:0.0088838596):0.0000010033,(Nreclusus_Noland_N1051:0.0068655560,Nstupkai_BlowholeWOS_N285:0.0094464553):0.0000010033):0.0000010033):0.0013089649,Ncooperi_NantRiverGorge_N682:0.0052447510):0.0118399640,(Njonesi_CaveSpringCave_N390:0.0056601930,Nsheari_Cohutta_N826:0.0114395292):0.0217135636):0.0000020396,(Nperlakyi_SChimneys_N1079:0.0000022528,Nperlakyi_SChimneys_N1080:0.0013493789):0.0264005386):0.0037503564,(Nfurtivus_HugdenBranch_G3175:0.0013082214,Nfurtivus_RaccoonMtn_N1026:0.0013119950):0.0189864309):0.0103824264,((((((Nbrimleyi_NewberryCr_N984:0.0070654243,Ntempletoni_BaldMtns_N950:0.0134471040):0.0015353607,(Nbrimleyi_RumblingBald_N241:0.0075215527,(Ncrosbyi_ShufordCrk_N1148:0.0149692629,Ntempletoni_ScronceCreekRd_N1223:0.0026293469):0.0012940542):0.0000022945):0.0000022838,Ntempletoni_ClarksCreek_N945:0.0053705998):0.0053600497,Ncrosbyi_MtMitchell_N210:0.0183185408):0.0030894831,(Ngertschi_CedarCreek_N351:0.0000020998,Ngertschi_FrenchBroad_N968:0.0000022943):0.0182300573):0.0016178796,((Ncanei_Egypt_N958:0.0000026907,Ncrosbyi_PricesCrk_N1143:0.0000025500):0.0128868076,Ngertschi_HickoryNutGap_N810:0.0131598760):0.0012840394):0.0119501619):0.0032658423):0.0029163546,(((Nbishopi_DryFalls_N150:0.0192071985,(Ncooperi_BeaverCrk_N1002:0.0015187012,Ncooperi_BrasstBald_N824:0.0000020221):0.0204754426):0.0006014372,((((Ndellingeri_BullpenBridge_N109:0.0092445141,Nfridelli_LittlePigeon_N262:0.0143719454):0.0040516142,Ndellingeri_WhitewFalls_N887:0.0216619900):0.0014297823,Nsheari_BaldRiver_N1168:0.0166948709):0.0014066966,Nsheari_JoyceKilmer_N092:0.0196485563):0.0275546210):0.0165393765,(Nsilvanus_Elijay_N395:0.0102931371,(Nsilvanus_GermanyCove_N1017:0.0110752195,Nsilvanus_HeboMtn_N1029:0.0107420694):0.0034935554):0.0105087576):0.0012194872):0.0079224603):0.0043394069,((Ncarteri_English_N031:0.0137305731,Ncarteri_LaurelCave_nearTYPE_N0296:0.0033062708):0.0112897040,(Ncarteri_PilotMtn_G2185:0.0086088063,Ncarteri_WeberCty_N1044:0.0082200300):0.0019742436):0.0355625140):0.0054116800,((Nnasicus_CaneyFork_N171:0.0120562247,Nnasicus_CoweeTrain_N189:0.0065229500):0.0041279340,Nnasicus_ConnosteeFalls_N696:0.0035462580):0.0289791585):0.0123295251):0.0541829562):0.8270243938);
(Narcheri_Cheaha_N023:0.0106726237,Narcheri_MillShoalCreek_N727:0.0105204726,(((((((Nbarri_Bishop_N1072:0.0087862497,Nbarri_LostCoveCave_N0065:0.0068744987):0.0131489269,(Nbarrowsi_Gregorys_N270:0.0798958229,Nbarrowsi_Tuckaleechee_N360:0.0034218497):0.0135348498):0.0198145009,Ncarteri_div__RainbowCave_G2089:0.2246713046):0.0054073281,((((((((((Nbarri_eyed_ClayCave_G2082:0.0012954390,Npaynei_NorrisDamCave_N348:0.0037906249):0.0013217086,Nroanensis_IngramBranch_N926:0.0017438402):0.0069319249,Nroanensis_RoanHighBluff_N762:0.0152582993):0.0008677548,((Nholsingeri_BrumleyCrk_N916:0.0062404694,Nholsingeri_PondCave_N541:0.0070866502):0.0054493604,(Npaynei_UnakaMtns_N943:0.0147457575,Nroanensis_N_CarversGap_N928:0.0177342770):0.0009037365):0.0051421332):0.0006626029,(((Ncherokee_BallhootScar_N193:0.0176810817,Ncherokee_SIndianCrk_N681:0.0117755886):0.0057507730,Ncherokee_BalsamMtn_N891:0.0194611969):0.0023495077,Nsilvanus_Elijay_N395:0.0197950150):0.0020152842):0.0012009232,((Ndilutus_GrassyCreek_N670:0.0026319217,Ndilutus_StarveRockCave_G3174:0.0000010048):0.0050309048,(Ntennessensis_IndianCave_N052:0.0060010418,Ntennessensis_LittleStony_N645:0.0011445536):0.0000010048):0.0106987316):0.0007647658,Ntennessensis_Watauga_N1046:0.0109254282):0.0073720832,(((((Nbrimleyi_NewberryCr_N984:0.0134189686,(Nbrimleyi_RumblingBald_N241:0.0111628738,(Ntempletoni_BaldMtns_N950:0.0098715533,(Ntempletoni_ClarksCreek_N945:0.0115408952,Ntempletoni_ScronceCreekRd_N1223:0.0101668678):0.0039565228):0.0040783584):0.0040777438):0.0077228488,(Nmimus_NealsSink_N329:0.0097303563,Nmimus_Straleys_N625:0.0097001749):0.0136736537):0.0029965877,(((Ncanei_Egypt_N958:0.0084469953,((Ncrosbyi_MtMitchell_N210:0.0029606424,Ncrosbyi_ShufordCrk_N1148:0.0029599146):0.0000010048,((Ncrosbyi_PricesCrk_N1143:0.0019723767,Ngertschi_HickoryNutGap_N810:0.0029682712):0.0009846156,(Ngertschi_CedarCreek_N351:0.0000010048,Ngertschi_FrenchBroad_N968:0.0019680413):0.0049361147):0.0000022202):0.0005104733):0.0332695027,Nnasicus_ConnosteeFalls_N696:0.0336015817):0.0070787572,(Nnasicus_CaneyFork_N171:0.0028131275,Nnasicus_CoweeTrain_N189:0.0052205705):0.0156392556):0.0038914102):0.0046962197,((Ndellingeri_BullpenBridge_N109:0.0076998914,Ndellingeri_WhitewFalls_N887:0.0108074687):0.0027879837,Nfridelli_LittlePigeon_N262:0.0117448134):0.0081977943):0.0009133173,((((Ncarteri_English_N031:0.0083573449,Ncarteri_PilotMtn_G2185:0.0221272615):0.0008889647,Ncarteri_LaurelCave_nearTYPE_N0296:0.0164815562):0.0037454384,Ncarteri_WeberCty_N1044:0.0096186366):0.1338000837,Ncarteri_Pitchfork_N363:0.0143804631):0.0190492140):0.0232401249):0.0078238874,(((Ncoylei_Apalachia_N1195:0.0090516871,(Ncoylei_DinkinCove_N1118:0.0095391791,Ncoylei_TiptonCreek_N837:0.0081596661):0.0022969572):0.0204167679,(Nlowderi_ChestnutBranch_N731:0.0198530160,Nlowderi_upperFiresCreek_N820:0.0065312524):0.0301681438):0.0055538890,(Nfurtivus_HugdenBranch_G3175:0.0008697950,Nfurtivus_RaccoonMtn_N1026:0.0036677416):0.0342121034):0.0100118295):0.0009071152,(((((((((Nbishopi_DryFalls_N150:0.0000010048,Nbishopi_PoleCr_Chattooga_N885:0.0000010048):0.0021325088,Nbishopi_StandingIndian_N131:0.0000010048):0.0022999749,Nstupkai_Blowing_N356:0.0029552250):0.0021242254,((((Ncooperi_BeaverCrk_N1002:0.0012039794,Ncooperi_NantRiverGorge_N682:0.0019698775):0.0000025441,Ncooperi_BrasstBald_N824:0.0024838501):0.0079868823,((((Nreclusus_Clingmans_N252:0.0009484946,Nreclusus_Smokemont_N1020:0.0018460208):0.0000010048,Nreclusus_Newfound_N259:0.0008877430):0.0000010048,Nreclusus_Noland_N1051:0.0280796436):0.0012554627,Nstupkai_BlowholeWOS_N285:0.0409521961):0.0067531084):0.0027048603,Nstupkai_LittleRiver_N293:0.0088061571):0.0022473303):0.0275118557,Ncooperi_RockCrRoad_N1160:0.0190392298):0.0288545768,Ncooperi_CheoahDam_N1122:0.0167423124):0.0165098531,(Njonesi_CaveSpringCave_N390:0.0061105323,(Nperlakyi_SChimneys_N1079:0.0000010048,Nperlakyi_SChimneys_N1080:0.0009576731):0.0059738239):0.0091089990):0.0010586169,(Nsheari_BaldRiver_N1168:0.0048988120,(Nsheari_Cohutta_N826:0.0086362199,Nsheari_JoyceKilmer_N092:0.0085104021):0.0040321292):0.0068019417):0.0155151353,(Ngeorgia_Sittons_N073:0.0278007960,(Nlula_BeeRockCave_G2091:0.0035448163,Nlula_LulaFallsCave_G2084:0.0071183385):0.0145726394):0.0191817462):0.0206899912):0.0025296735):0.0065614497,(Nesticus_nahaunus_Mexico_G2881:0.1082622061,(Nstygius_ObeLee_N0656:0.0025398449,Nstygius_RavenB_N1022:0.1023036756):0.0430952196):0.0111493317):0.0127472392,(Ncressleri_AndersonSpringCave_G2075:0.0000010048,Ncressleri_PigeonCave_G2077:0.0000010048):0.0675571096):0.0203977159,(Npecki_HaskellSims_G3697:0.0191509435,Npecki_Monteagle_N062:0.0230602125):0.0246370362):0.0431283983);
(Nesticus_nahaunus_Mexico_G2881:0.2705651855,((((((Narcheri_Cheaha_N023:0.0246223801,Narcheri_MillShoalCreek_N727:0.0160403411):0.0439031589,((Npecki_HaskellSims_G3697:0.0218134425,Npecki_Monteagle_N062:0.0106432266):0.0079890762,Npecki_HurricaneMazeCave_G2100:0.0306877216):0.0142029676):0.0072284901,(Nbarri_LostCoveCave_N0065:0.0306302116,(Ncarteri_Pitchfork_N363:0.0113566927,Nlula_LulaFallsCave_G2084:0.0233128395):0.0045279826):0.0101403090):0.0012286849,((((Nbrimleyi_NewberryCr_N984:0.0119243759,(Ntempletoni_ClarksCreek_N945:0.0057044902,Ntempletoni_ScronceCreekRd_N1223:0.0020927377):0.0016408536):0.0104246806,(Ncrosbyi_ShufordCrk_N1148:0.0112992044,Ngertschi_HickoryNutGap_N810:0.0158570999):0.0015082513):0.0028616459,(Nbrimleyi_RumblingBald_N241:0.0298465076,Ntempletoni_BaldMtns_N950:0.0126111987):0.0042490651):0.0024670019,((Ncanei_Egypt_N958:0.0098855775,(Ncoylei_DinkinCove_N1118:0.0383881327,(Ncrosbyi_MtMitchell_N210:0.0068110715,Ncrosbyi_PricesCrk_N1143:0.0055000165):0.0030953517):0.0097819189):0.0019817172,(Ngertschi_CedarCreek_N351:0.0008524639,Ngertschi_FrenchBroad_N968:0.0043942606):0.0091383455):0.0031155738):0.0100693232):0.0182122233,((((((((((((((Nbarri_eyed_ClayCave_G2082:0.0000027983,Nroanensis_IngramBranch_N926:0.2559647654):0.0179322028,((Npaynei_Grindstaff_N646:0.0046182990,((Npaynei_NorrisDamCave_N348:0.0105136839,Nroanensis_RoanHighBluff_N762:0.0015453730):0.0088659817,Npaynei_UnakaMtns_N943:0.0356040811):0.0138301896):0.0229883651,Nroanensis_N_CarversGap_N928:0.0055731014):0.0598867009):0.0191225022,(Nstygius_ObeLee_N0656:0.0140091847,Nstygius_RavenB_N1022:0.0191705623):0.2326701441):0.0571310644,(Ncarolinensis_Grandfather_N218:0.0031157538,Ncarolinensis_LinvilleCaverns_N227:0.0144309557):0.0195135288):0.0000026185,Nmimus_Straleys_N625:0.0202138991):0.0007687280,((Nholsingeri_BrumleyCrk_N916:0.0122135462,Nholsingeri_PondCave_N541:0.0099004691):0.0044221904,Nmimus_NealsSink_N329:0.0175818987):0.1197458452):0.0000014916,((Ndilutus_GrassyCreek_N670:0.0000020276,Ndilutus_StarveRockCave_G3174:0.0000021526):0.0094605758,((Ntennessensis_IndianCave_N052:0.0069421820,Ntennessensis_Watauga_N1046:0.0058097712):0.0013740417,Ntennessensis_LittleStony_N645:0.0048799231):0.0030808440):0.0008557305):0.0011381370,(Nfurtivus_HugdenBranch_G3175:0.0021642626,Nfurtivus_RaccoonMtn_N1026:0.0029077175):0.0271947205):0.0022677810,(Ncherokee_BallhootScar_N193:0.0145994210,((Ndellingeri_WhitewFalls_N887:0.0120684429,(Njonesi_CaveSpringCave_N390:0.0121195957,(Nperlakyi_SChimneys_N1079:0.0011208919,Nperlakyi_SChimneys_N1080:0.0000023171):0.0135888970):0.0009542775):0.0008866030,(Nsheari_Cohutta_N826:0.0148672913,Nsheari_JoyceKilmer_N092:0.0029185161):0.0111394120):0.0051806827):0.0000025358):0.0000021249,((Ncarteri_English_N031:0.0121648508,Ncarteri_LaurelCave_nearTYPE_N0296:0.0139542335):0.0027976318,Ncarteri_WeberCty_N1044:0.0221140898):0.0076360949):0.0014557929,(Nsilvanus_Elijay_N395:0.0111970761,Nsilvanus_HeboMtn_N1029:0.0168559427):0.0024817643):0.0033146385,((((((((Nbishopi_PoleCr_Chattooga_N885:0.0011096182,Nbishopi_StandingIndian_N131:0.0000022389):0.0028445634,Nstupkai_BlowholeWOS_N285:0.0051299706):0.0000025082,Nreclusus_Noland_N1051:0.0033999887):0.0000021881,Ncooperi_CheoahDam_N1122:0.0051181434):0.0008455874,(Nreclusus_Clingmans_N252:0.0052179832,Nstupkai_LittleRiver_N293:0.0076984064):0.0008412798):0.0008446393,(Ncooperi_NantRiverGorge_N682:0.0019106039,(Nreclusus_Newfound_N259:0.0000010019,Nreclusus_Smokemont_N1020:0.0000010019):0.0038354763):0.0012743196):0.0030607115,Ncooperi_RockCrRoad_N1160:0.0095330397):0.0082229415,Nsheari_BaldRiver_N1168:0.0172686791):0.0132387521):0.0029664520,(((Nbarrowsi_Gregorys_N270:0.0192035912,Nbarrowsi_Tuckaleechee_N360:0.0075508981):0.0116200443,(Nlowderi_ChestnutBranch_N731:0.0144595873,Nlowderi_upperFiresCreek_N820:0.0195028605):0.0032797439):0.0036171255,(Ncoylei_Apalachia_N1195:0.0000029323,Ncoylei_TiptonCreek_N837:0.0003328216):0.0446285656):0.0034730542):0.0103727183,((Nnasicus_CaneyFork_N171:0.0135658624,Nnasicus_CoweeTrain_N189:0.0086020400):0.0054403186,Nnasicus_ConnosteeFalls_N696:0.0095392626):0.0776796643):0.0069995406):0.0522882841,Ncarteri_div__RainbowCave_G2089:0.0535598373):0.0098364958,(Ncressleri_AndersonSpringCave_G2075:0.0000010019,Ncressleri_PigeonCave_G2077:0.0000010019):0.0538094216);
(Nesticus_Japan_G2153:0.1562990689,Nsilvestrii_Hellgate_N1108:0.0899271635,(Nesticus_nahaunus_Mexico_G2881:0.0334402107,(((((((((((((Nstupkai_BlowholeWOS_N285:0.0008253461,(Nstupkai_Blowing_N356:0.0009670955,Nstupkai_LittleRiver_N293:0.0026187512):0.0017104789):0.0036333869,Ncooperi_BeaverCrk_N1002:0.0000010561):0.0000021129,((Nbishopi_PoleCr_Chattooga_N885:0.0000010561,Nreclusus_Clingmans_N252:0.0007816237):0.0000021385,Ncooperi_NantRiverGorge_N682:0.0023009177):0.0000028430):0.0000010561,((Nbishopi_DryFalls_N150:0.0017741847,Nbishopi_StandingIndian_N131:0.0011520096):0.0011140429,Ncooperi_BrasstBald_N824:0.0000010561):0.0000019532):0.0008238723,Nreclusus_Noland_N1051:0.0007305568):0.0000010561,(Ncooperi_CheoahDam_N1122:0.0040222552,Ncooperi_RockCrRoad_N1160:0.0073976309):0.0004923307):0.0007347161,(Nreclusus_Newfound_N259:0.0030529166,Nreclusus_Smokemont_N1020:0.0028976467):0.0029827223):0.0014316417,(((Nbarrowsi_Gregorys_N270:0.0019559232,Nbarrowsi_Tuckaleechee_N360:0.0014520197):0.0063705537,(Nsheari_BaldRiver_N1168:0.0032589856,(Nsheari_Cohutta_N826:0.0029770813,Nsheari_JoyceKilmer_N092:0.0018706862):0.0009679509):0.0031542938):0.0016129560,((((Ncarteri_English_N031:0.0040633020,Ncarteri_WeberCty_N1044:0.0065543762):0.0007378635,(Ncarteri_LaurelCave_nearTYPE_N0296:0.0078598286,Ncarteri_PilotMtn_G2185:0.0072790603):0.0014841229):0.0015342836,Ncarteri_Pitchfork_N363:0.0060738264):0.0000022099,(Ngeorgia_Sittons_N073:0.0030698713,(Nlula_BeeRockCave_G2091:0.0034959031,Nlula_LulaFallsCave_G2084:0.0019156806):0.0030164140):0.0029923714):0.0007537598):0.0007851388):0.0007477362,((((Nbarri_Bishop_N1072:0.0026732362,Nbarri_LostCoveCave_N0065:0.0032645647):0.0051605420,((((Ndellingeri_BullpenBridge_N109:0.0015883025,Ndellingeri_WhitewFalls_N887:0.0016154663):0.0061248261,(Nperlakyi_SChimneys_N1079:0.0000010561,Nperlakyi_SChimneys_N1080:0.0007559792):0.0024141140):0.0023409871,Nfridelli_LittlePigeon_N262:0.0047815688):0.0021972380,(Nlowderi_ChestnutBranch_N731:0.0026246796,Nlowderi_upperFiresCreek_N820:0.0013830025):0.0044187598):0.0000024363):0.0013964121,((Ncoylei_Apalachia_N1195:0.0008904330,Ncoylei_DinkinCove_N1118:0.0010613944):0.0033268560,Ncoylei_TiptonCreek_N837:0.0027983005):0.0038886260):0.0000024965,(Nfurtivus_HugdenBranch_G3175:0.0015033988,Nfurtivus_RaccoonMtn_N1026:0.0007486630):0.0076105894):0.0000022293):0.0021708329,(((((((Nbarri_eyed_ClayCave_G2082:0.0007406395,Nroanensis_IngramBranch_N926:0.0029690063):0.0021975989,Npaynei_Grindstaff_N646:0.0023179632):0.0000025231,Npaynei_NorrisDamCave_N348:0.0000010561):0.0033799118,Ncarolinensis_Grandfather_N218:0.0023712034):0.0009536952,(Npaynei_UnakaMtns_N943:0.0048871281,Nroanensis_RoanHighBluff_N762:0.0000025230):0.0015267360):0.0007433504,(Ncarolinensis_LinvilleCaverns_N227:0.0023244658,((Ncherokee_BallhootScar_N193:0.0045338761,((Ncherokee_SIndianCrk_N681:0.0029667241,(((Ndilutus_GrassyCreek_N670:0.0000010561,Ndilutus_StarveRockCave_G3174:0.0000010561):0.0086978618,(Ntennessensis_IndianCave_N052:0.0032900930,(Ntennessensis_LittleStony_N645:0.0000010561,Ntennessensis_Watauga_N1046:0.0007413006):0.0000010561):0.0004254974):0.0033504973,((Nmimus_NealsSink_N329:0.0000010561,Nmimus_Straleys_N625:0.0010653976):0.0020863168,Nroanensis_N_CarversGap_N928:0.0038929590):0.0007200272):0.0006690036):0.0000012533,Nholsingeri_BrumleyCrk_N916:0.0038237528):0.0000027922):0.0007428457,Ncherokee_BalsamMtn_N891:0.0014888317):0.0007648954):0.0000100180):0.0007440501,(Nholsingeri_PondCave_N541:0.0031446749,((Nsilvanus_Elijay_N395:0.0035996726,Nsilvanus_HeboMtn_N1029:0.0034352531):0.0015853182,Nsilvanus_GermanyCove_N1017:0.0047991300):0.0028701066):0.0027331398):0.0030756766):0.0028928415,((((((Nbrimleyi_NewberryCr_N984:0.0028536963,Nbrimleyi_RumblingBald_N241:0.0025588995):0.0018663539,(Ntempletoni_BaldMtns_N950:0.0020625016,(Ntempletoni_ClarksCreek_N945:0.0018697159,Ntempletoni_ScronceCreekRd_N1223:0.0009513420):0.0028140565):0.0020843093):0.0025792085,Ngertschi_CedarCreek_N351:0.0119697277):0.0007903183,((Ncrosbyi_MtMitchell_N210:0.0051059097,Ncrosbyi_PricesCrk_N1143:0.0050285215):0.0011710661,Ncrosbyi_ShufordCrk_N1148:0.0009621474):0.0035051679):0.0022237829,(Ngertschi_FrenchBroad_N968:0.0040833019,Ngertschi_HickoryNutGap_N810:0.0034094852):0.0029528218):0.0012012482,(Ncanei_Egypt_N958:0.0093882700,((Nnasicus_CaneyFork_N171:0.0047576514,Nnasicus_ConnosteeFalls_N696:0.0017376927):0.0008810397,Nnasicus_CoweeTrain_N189:0.0074945611):0.0042737228):0.0042471025):0.0054033175):0.0032922483,(((Narcheri_Cheaha_N023:0.0000026810,Narcheri_MillShoalCreek_N727:0.0021018233):0.0149351990,(Npecki_HaskellSims_G3697:0.0115872216,(Npecki_HurricaneMazeCave_G2100:0.0104614319,Npecki_Monteagle_N062:0.0079024847):0.0007357696):0.0064387491):0.0054323869,Ncarteri_div__RainbowCave_G2089:0.0227297864):0.0015924437):0.0011355583,((Ncressleri_AndersonSpringCave_G2075:0.0000010561,Ncressleri_PigeonCave_G2077:0.0000010561):0.0161046662,(Nstygius_ObeLee_N0656:0.0022599469,Nstygius_RavenB_N1022:0.0000025230):0.0140668332):0.0005318630):0.0119633856):0.0280993420);
(Nesticus_nahaunus_Mexico_G2881:0.2854477719,Nsilvestrii_Hellgate_N1108:0.6699372609,((((((((Narcheri_Cheaha_N023:0.0000026428,Narcheri_MillShoalCreek_N727:0.0000031891):0.0364666979,(Npecki_HurricaneMazeCave_G2100:0.0267837315,Npecki_Monteagle_N062:0.0190921775):0.0084853260):0.0149248983,Ncarteri_div__RainbowCave_G2089:0.0605890169):0.0113860243,(Ncressleri_AndersonSpringCave_G2075:0.0000012460,Ncressleri_PigeonCave_G2077:0.0000012460):0.0487119952):0.0073264169,(Nstygius_ObeLee_N0656:0.0113434275,Nstygius_RavenB_N1022:0.0060395722):0.0506095167):0.0087392403,(Ncarteri_Pitchfork_N363:0.0248895574,(Nfurtivus_HugdenBranch_G3175:0.0014909314,Nfurtivus_RaccoonMtn_N1026:0.0000012460):0.0190395665):0.0244575312):0.0013600443,((((((Nbarri_Bishop_N1072:0.0059414700,Nbarri_LostCoveCave_N0065:0.0021686977):0.0245088316,((Ncherokee_BallhootScar_N193:0.0205584667,Ntennessensis_Watauga_N1046:0.0250794881):0.0071565386,Ncherokee_BalsamMtn_N891:0.0138785271):0.0035228464):0.0008615775,Ncarolinensis_Grandfather_N218:0.0181782283):0.0000032002,((((Nbarri_eyed_ClayCave_G2082:0.0014794661,Npaynei_NorrisDamCave_N348:0.0014675371):0.0091112398,Nroanensis_IngramBranch_N926:0.0102161274):0.0080323350,(Npaynei_Grindstaff_N646:0.0189287373,(Nroanensis_N_CarversGap_N928:0.0157973696,Nroanensis_RoanHighBluff_N762:0.0148286041):0.0026217718):0.0022378000):0.0038042195,(Ncarolinensis_LinvilleCaverns_N227:0.0131132401,(((Ndilutus_GrassyCreek_N670:0.0000025737,Ndilutus_StarveRockCave_G3174:0.0000036565):0.0095004762,Ntennessensis_LittleStony_N645:0.0093710482):0.0030944707,Ntennessensis_IndianCave_N052:0.0140216286):0.0030614481):0.0000030322):0.0013731909):0.0147401706,((Nholsingeri_BrumleyCrk_N916:0.0094327226,Nholsingeri_PondCave_N541:0.0130408490):0.0014534823,(Nmimus_NealsSink_N329:0.0150877298,Nmimus_Straleys_N625:0.0099375612):0.0017685495):0.0074319514):0.0108050636,((((((((((((Nbishopi_DryFalls_N150:0.0034095808,(Nbishopi_PoleCr_Chattooga_N885:0.0000028751,Nbishopi_StandingIndian_N131:0.0018054414):0.0054970357):0.0000031538,Nstupkai_LittleRiver_N293:0.0076809201):0.0046057392,(Nstupkai_BlowholeWOS_N285:0.0102121461,Nstupkai_Blowing_N356:0.0049879321):0.0039853627):0.0000035619,Ncooperi_NantRiverGorge_N682:0.0142385057):0.0012511349,Nreclusus_Newfound_N259:0.0162590791):0.0008245952,(((((Ncooperi_BeaverCrk_N1002:0.0103911967,Ncooperi_BrasstBald_N824:0.0030371429):0.0024993985,Ncooperi_CheoahDam_N1122:0.0074953679):0.0058740666,(Nsheari_BaldRiver_N1168:0.0045171789,(Nsheari_Cohutta_N826:0.0102432592,Nsheari_JoyceKilmer_N092:0.0141856360):0.0000032129):0.0045770689):0.0008243858,Ncooperi_RockCrRoad_N1160:0.0074213591):0.0000029914,(((((Ndellingeri_BullpenBridge_N109:0.0022830132,Ndellingeri_WhitewFalls_N887:0.0053623772):0.0075695227,Njonesi_CaveSpringCave_N390:0.0099210004):0.0004427356,(Nfridelli_LittlePigeon_N262:0.0043100470,Nreclusus_Clingmans_N252:0.0061846917):0.0000028787):0.0007334400,(Nperlakyi_SChimneys_N1079:0.0007636748,Nperlakyi_SChimneys_N1080:0.0007042678):0.0087032044):0.0007031911,Nreclusus_Smokemont_N1020:0.0113406877):0.0000028415):0.0000025991):0.0017444764,Nreclusus_Noland_N1051:0.0138775139):0.0052551923,(Ncoylei_Apalachia_N1195:0.0072731185,(Ncoylei_DinkinCove_N1118:0.0025981790,Ncoylei_TiptonCreek_N837:0.0155080017):0.0161646041):0.0008286499):0.0184396182,((((((Nbrimleyi_NewberryCr_N984:0.0094938882,((Ntempletoni_BaldMtns_N950:0.0032376951,Ntempletoni_ClarksCreek_N945:0.0158336895):0.0021587817,Ntempletoni_ScronceCreekRd_N1223:0.0090935297):0.0017890500):0.0000034731,Ngertschi_HickoryNutGap_N810:0.0061397591):0.0000027498,(Ncanei_Egypt_N958:0.0093888621,((Ncrosbyi_MtMitchell_N210:0.0024377882,Ncrosbyi_ShufordCrk_N1148:0.0043433440):0.0021722939,((Ncrosbyi_PricesCrk_N1143:0.0073512196,Ngertschi_CedarCreek_N351:0.0067621261):0.0013830836,Ngertschi_FrenchBroad_N968:0.0102683595):0.0042418761):0.0007053497):0.0000012461):0.0000012461,Nbrimleyi_RumblingBald_N241:0.0091898403):0.0056016739,(Nsilvanus_GermanyCove_N1017:0.0264173159,Nsilvanus_HeboMtn_N1029:0.0392938830):0.0014673375):0.0031170888,Ncherokee_SIndianCrk_N681:0.0142067821):0.0000024742):0.0035060292,((Ncarteri_English_N031:0.0111196185,Ncarteri_WeberCty_N1044:0.0124588915):0.0055305654,Ncarteri_LaurelCave_nearTYPE_N0296:0.0353074285):0.0138790701):0.0074729498,Nsilvanus_Elijay_N395:0.0332230960):0.0056117894,((Ngeorgia_Sittons_N073:0.0193460990,(Nlula_BeeRockCave_G2091:0.0014639789,Nlula_LulaFallsCave_G2084:0.0052420686):0.0108843367):0.0182083395,((Nnasicus_CaneyFork_N171:0.0138660467,Nnasicus_ConnosteeFalls_N696:0.0117530240):0.0062094537,Nnasicus_CoweeTrain_N189:0.0127054970):0.0263203497):0.0053121947):0.0027130704):0.0121981330):0.0113623361,((Nbarrowsi_Gregorys_N270:0.0037873053,Nbarrowsi_Tuckaleechee_N360:0.0071368017):0.0145922708,(Nlowderi_ChestnutBranch_N731:0.0045941089,Nlowderi_upperFiresCreek_N820:0.0100566185):0.0129985613):0.0137363516):0.0085559028);
(Nesticus_nahaunus_Mexico_G2881:0.0672113261,((((((((Nsilvestrii_Hellgate_N1108:0.4552936937,Ncarteri_English_N031:0.0000025325):0.0046213679,Ncarteri_WeberCty_N1044:0.0101602745):0.0023061108,Ncarteri_PilotMtn_G2185:0.0085872832):0.0129567954,((((((Nbarri_Bishop_N1072:0.0052647618,Nbarri_LostCoveCave_N0065:0.0031591894):0.0010366030,Ngeorgia_Sittons_N073:0.0127301589):0.0000020112,((Nlula_BeeRockCave_G2091:0.0075958810,Nlula_LulaFallsCave_G2084:0.0076911906):0.0015419968,(Nsheari_Cohutta_N826:0.0062316559,Nsheari_JoyceKilmer_N092:0.0058554756):0.0070518937):0.0040633894):0.0010670288,(Nfurtivus_HugdenBranch_G3175:0.0009818127,Nfurtivus_RaccoonMtn_N1026:0.0042541971):0.0106461152):0.0020269990,(((((((Nbishopi_DryFalls_N150:0.0012064267,(((((Nbishopi_PoleCr_Chattooga_N885:0.0000025198,Nbishopi_StandingIndian_N131:0.0043293119):0.0010808175,Ncooperi_CheoahDam_N1122:0.0038255547):0.0010639135,Nreclusus_Noland_N1051:0.0038642866):0.0000023793,Nstupkai_BlowholeWOS_N285:0.0045261440):0.0000026928,(Ncooperi_NantRiverGorge_N682:0.0019892628,(Nreclusus_Clingmans_N252:0.0056060926,Nreclusus_Newfound_N259:0.0072736105):0.0023450537):0.0002445526):0.0000010471):0.0000021191,(Ncooperi_BeaverCrk_N1002:0.0011552099,Ncooperi_BrasstBald_N824:0.0012929755):0.0022932188):0.0049041075,Nreclusus_Smokemont_N1020:0.0048202201):0.0000026125,Ncooperi_RockCrRoad_N1160:0.0070819513):0.0012180739,((Ndellingeri_WhitewFalls_N887:0.0048207288,Nfridelli_LittlePigeon_N262:0.0058345187):0.0011000273,Njonesi_CaveSpringCave_N390:0.0046437618):0.0025465202):0.0020865803,Nstupkai_Blowing_N356:0.0075367339):0.0064885721,((Ncoylei_Apalachia_N1195:0.0079706583,Ncoylei_TiptonCreek_N837:0.0027185450):0.0027410591,Ncoylei_DinkinCove_N1118:0.0000022701):0.0085268147):0.0020693026):0.0010815283,Ncarteri_Pitchfork_N363:0.0139957586):0.0020294879):0.0039733256,((((((((((((((Nbarri_eyed_ClayCave_G2082:0.0116734930,Nroanensis_IngramBranch_N926:0.0000023580):0.0020848596,(Npaynei_NorrisDamCave_N348:0.0020933038,Npaynei_UnakaMtns_N943:0.0010403709):0.0010330702):0.0020892534,Npaynei_Grindstaff_N646:0.0000023413):0.0052386905,Nroanensis_RoanHighBluff_N762:0.0076233874):0.0000022572,Ndilutus_StarveRockCave_G3174:0.0041733515):0.0010372177,Ncarolinensis_LinvilleCaverns_N227:0.0102479250):0.0000012796,Ndilutus_GrassyCreek_N670:0.0000027467):0.0000020111,(Ncherokee_BalsamMtn_N891:0.0077531976,Nmimus_Straleys_N625:0.0041799943):0.0000021644):0.0000010000,((((Nholsingeri_BrumleyCrk_N916:0.0049101133,Ntempletoni_ScronceCreekRd_N1223:0.0049336682):0.0047155640,Nholsingeri_PondCave_N541:0.0097925387):0.0052920616,Ntennessensis_IndianCave_N052:0.0064244911):0.0011916848,Nmimus_NealsSink_N329:0.0062922925):0.0000010000):0.0000010000,(Nroanensis_N_CarversGap_N928:0.0084245321,(Ntennessensis_LittleStony_N645:0.0135892477,Ntennessensis_Watauga_N1046:0.0044872861):0.0028902710):0.0000010000):0.0000026308,(Ncherokee_BallhootScar_N193:0.0000028504,Ncherokee_SIndianCrk_N681:0.0041036336):0.0052432223):0.0020728740,Nsilvanus_Elijay_N395:0.0137840276):0.0037557317,((Nbrimleyi_NewberryCr_N984:0.0087511714,((Ncanei_Egypt_N958:0.0097884519,Ngertschi_HickoryNutGap_N810:0.0059636660):0.0013488117,(Ncrosbyi_MtMitchell_N210:0.0049344159,Ncrosbyi_PricesCrk_N1143:0.0096390292):0.0012162020):0.0046026924):0.0065389973,((Nnasicus_CaneyFork_N171:0.0070123542,Nnasicus_CoweeTrain_N189:0.0073874292):0.0010060609,Nnasicus_ConnosteeFalls_N696:0.0025221667):0.0083498757):0.0033790636):0.0026280252,Nlowderi_ChestnutBranch_N731:0.0229959560):0.0011935757):0.0050877097,(Nbarrowsi_Gregorys_N270:0.0021194588,Nbarrowsi_Tuckaleechee_N360:0.0000020394):0.0173979267):0.0063119318,(Ncressleri_AndersonSpringCave_G2075:0.0000025330,Ncressleri_PigeonCave_G2077:0.0000026529):0.0356644413):0.0034769539,(((Narcheri_Cheaha_N023:0.0000025347,Narcheri_MillShoalCreek_N727:0.0056320253):0.0335028927,(Npecki_HaskellSims_G3697:0.0185413991,Npecki_Monteagle_N062:0.0164545797):0.0091330085):0.0150650281,Ncarteri_div__RainbowCave_G2089:0.0803542555):0.0071960130):0.0036267033,(Nstygius_ObeLee_N0656:0.0031405197,Nstygius_RavenB_N1022:0.0000020858):0.0288754532);
(Nesticus_nahaunus_Mexico_G2881:0.2805227074,((((((Narcheri_Cheaha_N023:0.0162684459,Narcheri_MillShoalCreek_N727:0.0077571422):0.0342865311,((Npecki_HaskellSims_G3697:0.0080412221,Npecki_HurricaneMazeCave_G2100:0.0166432065):0.0021330614,Npecki_Monteagle_N062:0.0133788117):0.0183072149):0.0119676631,Ncarteri_div__RainbowCave_G2089:0.0605119223):0.0070601360,(Nstygius_ObeLee_N0656:0.0000021345,Nstygius_RavenB_N1022:0.0012095297):0.0386867833):0.0044864233,(Ncressleri_AndersonSpringCave_G2075:0.0000009976,Ncressleri_PigeonCave_G2077:0.0000009976):0.0596249371):0.0074962506,(((Nbrimleyi_NewberryCr_N984:0.0146063513,(((((Nbrimleyi_RumblingBald_N241:0.0106544548,Ncrosbyi_MtMitchell_N210:0.0074949672):0.0014088003,Ngertschi_FrenchBroad_N968:0.0064697381):0.0013225865,(((Ncanei_Egypt_N958:0.0103963981,Ncrosbyi_PricesCrk_N1143:0.0051785437):0.0016530855,Ncrosbyi_ShufordCrk_N1148:0.0159542874):0.0017085656,(Ngertschi_CedarCreek_N351:0.0089705145,Ngertschi_HickoryNutGap_N810:0.0140336097):0.0032907034):0.0013170681):0.0000020123,Ntempletoni_ScronceCreekRd_N1223:0.0190388669):0.0012021398,(Nnasicus_CaneyFork_N171:0.0135957253,(Ntempletoni_BaldMtns_N950:0.0036234402,Ntempletoni_ClarksCreek_N945:0.0134853310):0.0048741668):0.0000009976):0.0000024252):0.0000021164,Nnasicus_ConnosteeFalls_N696:0.0060140542):0.0077400574,((((Ndellingeri_BullpenBridge_N109:0.0013831710,Ndellingeri_WhitewFalls_N887:0.0026498956):0.0172264373,Nfridelli_LittlePigeon_N262:0.0148065875):0.0016868633,(Nperlakyi_SChimneys_N1079:0.0000009976,Nperlakyi_SChimneys_N1080:0.0000009976):0.0171144201):0.0022293284,Nsilvanus_GermanyCove_N1017:0.0168533368):0.0108203354):0.0097016868):0.0063679450,(((((((((((((Nbarri_Bishop_N1072:0.0037220896,Nbarri_LostCoveCave_N0065:0.0012163846):0.0070475820,Ncarteri_Pitchfork_N363:0.0094742854):0.0016287654,((Nbarrowsi_Gregorys_N270:0.0061796046,Nbarrowsi_Tuckaleechee_N360:0.0049006284):0.0085773196,(Ncarteri_English_N031:0.0229551151,(Ncarteri_LaurelCave_nearTYPE_N0296:0.0077239624,(Ncarteri_PilotMtn_G2185:0.0037180819,Ncarteri_WeberCty_N1044:0.0088197796):0.0011412125):0.0087190536):0.0037262102):0.0000011406):0.0012032640,(Nlowderi_ChestnutBranch_N731:0.0108566266,Nlowderi_upperFiresCreek_N820:0.0172521473):0.0122911762):0.0000022533,(Nsheari_Cohutta_N826:0.0210852325,Nsheari_JoyceKilmer_N092:0.0085366091):0.0045806596):0.0011978904,((Ncoylei_Apalachia_N1195:0.0000009976,Ncoylei_DinkinCove_N1118:0.0051330138):0.0024284497,Ncoylei_TiptonCreek_N837:0.0024092171):0.0222999456):0.0000021516,(Ngeorgia_Sittons_N073:0.0069168617,(Nlula_BeeRockCave_G2091:0.0012051796,Nlula_LulaFallsCave_G2084:0.0036724427):0.0070331111):0.0027308832):0.0000026339,(Nfurtivus_HugdenBranch_G3175:0.0000009976,Nfurtivus_RaccoonMtn_N1026:0.0000009976):0.0149410038):0.0036418936,((((Nbishopi_DryFalls_N150:0.0048302772,(Nbishopi_PoleCr_Chattooga_N885:0.0086809572,(((Nbishopi_StandingIndian_N131:0.0048241307,Nstupkai_BlowholeWOS_N285:0.0093520626):0.0064669216,Nstupkai_LittleRiver_N293:0.0356794019):0.0012648456,Ncooperi_BeaverCrk_N1002:0.0088141372):0.0007778383):0.0024407544):0.0000021570,(Ncooperi_CheoahDam_N1122:0.0070548071,Nreclusus_Noland_N1051:0.0000009976):0.0024048695):0.0012022845,(Njonesi_CaveSpringCave_N390:0.0060465234,(Nreclusus_Clingmans_N252:0.0025082556,Nreclusus_Newfound_N259:0.0062052926):0.0024082828):0.0000009976):0.0023802565,Nstupkai_Blowing_N356:0.0073015007):0.0000025834):0.0013609217,(Ncooperi_BrasstBald_N824:0.0000009976,Ncooperi_NantRiverGorge_N682:0.0025259855):0.0025207324):0.0000025167,(Ncooperi_RockCrRoad_N1160:0.0183971449,Nreclusus_Smokemont_N1020:0.0046353089):0.0046019872):0.0091481988,Nsheari_BaldRiver_N1168:0.0238908322):0.0095826632,((((((((((Nbarri_eyed_ClayCave_G2082:0.0012501182,Npaynei_NorrisDamCave_N348:0.0000009976):0.0058697311,Nroanensis_IngramBranch_N926:0.0018277960):0.0029314941,Nroanensis_N_CarversGap_N928:0.0056201895):0.0000026215,Npaynei_UnakaMtns_N943:0.0052016582):0.0000009976,(Ncarolinensis_Grandfather_N218:0.0000009976,Ncarolinensis_LinvilleCaverns_N227:0.0040610666):0.0128021503):0.0024644524,Nroanensis_RoanHighBluff_N762:0.0086750168):0.0000009976,(((Ndilutus_GrassyCreek_N670:0.0000009976,(Ndilutus_StarveRockCave_G3174:0.0015185771,Ntennessensis_IndianCave_N052:0.0015860900):0.0060876111):0.0000022725,(Ntennessensis_LittleStony_N645:0.0117682289,Ntennessensis_Watauga_N1046:0.0125311355):0.0013165441):0.0012371304,Npaynei_Grindstaff_N646:0.0101055060):0.0000009976):0.0000009976,((Nholsingeri_BrumleyCrk_N916:0.0091670813,Nholsingeri_PondCave_N541:0.0025247330):0.0037459423,(Nmimus_NealsSink_N329:0.0000009976,Nmimus_Straleys_N625:0.0050493782):0.0050467643):0.0024642230):0.0000009976,((Ncherokee_BallhootScar_N193:0.0152072944,Ncherokee_BalsamMtn_N891:0.0186539435):0.0010250413,Ncherokee_SIndianCrk_N681:0.0074750972):0.0012550749):0.0060141393,(Nsilvanus_Elijay_N395:0.0067206413,Nsilvanus_HeboMtn_N1029:0.0000009976):0.0206116715):0.0101073774):0.0037024090);
(Nesticus_Japan_G2153:0.6611650704,(((Nsilvestrii_Hellgate_N1108:0.8242294735,Nsilvanus_HeboMtn_N1029:0.0040562924):0.0048480948,Nsilvanus_Elijay_N395:0.0046057261):0.0051706088,(((((((Narcheri_Cheaha_N023:0.0022129212,Narcheri_MillShoalCreek_N727:0.0023141304):0.0434913371,Npecki_Monteagle_N062:0.3000011617):0.0316949059,Ncarteri_div__RainbowCave_G2089:0.0587856237):0.0028095800,(Nstygius_ObeLee_N0656:0.0042903938,Nstygius_RavenB_N1022:0.0039565594):0.0310648695):0.0043598176,(((((Nbarri_Bishop_N1072:0.0034749350,Nbarri_LostCoveCave_N0065:0.0021811951):0.0101996215,((((Nbishopi_PoleCr_Chattooga_N885:0.0007879654,Nbishopi_StandingIndian_N131:0.0050869727):0.0092865233,(((((Ncooperi_BeaverCrk_N1002:0.0036555017,Ncooperi_BrasstBald_N824:0.0015436040):0.0027886430,Nreclusus_Noland_N1051:0.0059540312):0.0012689245,(((Ncooperi_CheoahDam_N1122:0.0025148138,(Nstupkai_Blowing_N356:0.0000026368,Nstupkai_LittleRiver_N293:0.0022070702):0.0063140573):0.0007272217,(Nreclusus_Newfound_N259:0.0075338275,Nreclusus_Smokemont_N1020:0.0030039937):0.0075989833):0.0033310450,Nstupkai_BlowholeWOS_N285:0.0069536087):0.0000021119):0.0007183530,(Ncooperi_NantRiverGorge_N682:0.0104798229,Ncooperi_RockCrRoad_N1160:0.0100594689):0.0006499997):0.0038555707,((Nsheari_BaldRiver_N1168:0.0031028409,Nsheari_JoyceKilmer_N092:0.0063972357):0.0018781982,Nsheari_Cohutta_N826:0.0059837129):0.0082771900):0.0007467300):0.0006736887,(Ngeorgia_Sittons_N073:0.0088325794,(Nlula_BeeRockCave_G2091:0.0026140529,Nlula_LulaFallsCave_G2084:0.0026402321):0.0150858325):0.0028218073):0.0006388258,((((Ncarteri_English_N031:0.0107549503,Ncarteri_WeberCty_N1044:0.0063751995):0.0000029270,Ncarteri_LaurelCave_nearTYPE_N0296:0.0150650352):0.0021706892,Ncarteri_PilotMtn_G2185:0.0127637899):0.0049074846,Ncarteri_Pitchfork_N363:0.0118742512):0.0043710310):0.0041513547):0.0159823571,((((Ndellingeri_BullpenBridge_N109:0.0013001935,Ndellingeri_WhitewFalls_N887:0.0012905763):0.0068048321,(Nfridelli_LittlePigeon_N262:0.0056697807,Njonesi_CaveSpringCave_N390:0.0064577231):0.0028860264):0.0025016750,(Nperlakyi_SChimneys_N1079:0.0022867712,Nperlakyi_SChimneys_N1080:0.0000022260):0.0585033713):0.0042960584,(Nfurtivus_HugdenBranch_G3175:0.0000009990,Nfurtivus_RaccoonMtn_N1026:0.0006478772):0.0138360191):0.0180717146):0.0025369673,(((Nbarrowsi_Gregorys_N270:0.0063479538,Nbarrowsi_Tuckaleechee_N360:0.0131325089):0.0051830347,((Ncoylei_Apalachia_N1195:0.0035517015,Ncoylei_DinkinCove_N1118:0.0014205201):0.0098024815,Ncoylei_TiptonCreek_N837:0.0081518655):0.0280507115):0.0063582387,(Nlowderi_ChestnutBranch_N731:0.0043543419,Nlowderi_upperFiresCreek_N820:0.0059762173):0.0185380609):0.0955900021):0.0001403373,((((Nnasicus_CaneyFork_N171:0.0142507882,Nnasicus_CoweeTrain_N189:0.0045681913):0.0013828188,Nnasicus_ConnosteeFalls_N696:0.0064585717):0.0090961689,(Ntempletoni_BaldMtns_N950:0.0072331496,Ntempletoni_ScronceCreekRd_N1223:0.0027554587):0.0113861265):0.0074829059,Nreclusus_Clingmans_N252:0.0000009990):0.0000020606):0.0036539084):0.0007427336,(Ncressleri_AndersonSpringCave_G2075:0.0000009990,Ncressleri_PigeonCave_G2077:0.0000009990):0.0747785339):0.0062126574,((((Ncanei_Egypt_N958:0.0040185558,Ngertschi_CedarCreek_N351:0.0053785404):0.0006283568,(Nesticus_gertschi_N806_gr_nasicus:0.0467011843,Ngertschi_HickoryNutGap_N810:0.0089190749):0.0025895278):0.0040109293,Ncrosbyi_PricesCrk_N1143:0.0058936175):0.0058615414,(Ncrosbyi_MtMitchell_N210:0.0095716855,Ncrosbyi_ShufordCrk_N1148:0.0487663107):0.0036215215):0.0130692104):0.0093539378):0.0000021974,(((((((((Nbarri_eyed_ClayCave_G2082:0.0008665512,Npaynei_NorrisDamCave_N348:0.0017829204):0.0026103524,Nroanensis_RoanHighBluff_N762:0.0035160033):0.0015449694,Npaynei_UnakaMtns_N943:0.0071584999):0.0014721934,(Npaynei_Grindstaff_N646:0.0012092500,Nroanensis_N_CarversGap_N928:0.0000009990):0.0222379266):0.0029593964,(((((Ndilutus_GrassyCreek_N670:0.0000009990,Ndilutus_StarveRockCave_G3174:0.0000009990):0.0181423237,Ntennessensis_IndianCave_N052:0.0043976661):0.0063004149,Ntennessensis_LittleStony_N645:0.0057718166):0.0030463966,Ntennessensis_Watauga_N1046:0.0000022280):0.0068559048,Nholsingeri_PondCave_N541:0.0168286035):0.0000022305):0.0030196653,(Ncarolinensis_Grandfather_N218:0.0014389538,Ncarolinensis_LinvilleCaverns_N227:0.0046123155):0.0103416660):0.0089069570,(Nmimus_NealsSink_N329:0.0150243472,Nmimus_Straleys_N625:0.0000009990):0.0076791146):0.0503648198,(Ncherokee_BallhootScar_N193:0.0135228479,Ncherokee_BalsamMtn_N891:0.0252328750):0.1822948439):0.0223678577,Ncherokee_SIndianCrk_N681:0.0220981066):0.0162504877);
[truncated: 3,331,048 more chars]
