# Supplementary material for: ﻿New species in old mountains: integrative taxonomy reveals ten new species and extensive short-range endemism in Nesticus spiders (Araneae, Nesticidae) from the southern Appalachian Mountains
Source: Zookeys. 2023 Feb 3;1145:1–130. doi: 10.3897/zookeys.1145.96724 (PMC10208238; doi:10.3897/zookeys.1145.96724)
Supplement: Supplementary material 4 — Input alignments, analysis log files, and output tree files [file zookeys-1145-001_article-96724__-s004.zip › UCE_partitionedML_IQTree_concatenated.phy copy]

97 863026
Narcheri_Cheaha_N023                  -----------------------------------------------------------------------------------------------------------------------------------------------------------------------------------------------------------------------------------------------------------------------------------------------------------------------GCCAATGACGCTCAGGCGATGGCCCGTGTTTGGAGAGATGGGCAGAAAAAGGAATGCTTCGTTTATCGTCTGCTGTCTACTGGAACTATTGATGAGAAGATACTGCTACGACAGACTCACAAAAAGGGTTTAAGTAGTTGTGTTGTTGACGAGGAAGAGGTTCAGCGACATTTTAGCCTTTCTGAATTAAAGGCATTGTTTCGTTTAGAAAAGGACACTGCAAGTGATACACATGATAAAATCAGG---------------------------------------------------------------------------------------------------------------------------------------------------------------------------------------------------------------------------------------------------------------------------------------------------------------------------------------------------------------------------------------------------------------------------------------------TGGATAAATGGACATTCCACTTGATTAATGAGAACATCAAGCATGGTCAGAAAGTGAGAGGCAACCCCACGGAAGCCATCCATATGAGAAATCATCTGACAGCATTCTCGCGTAAGTCTTGTCACTCTTCTAAACATTTCTTTGAATAAGCGTGACATAATTTGATATGAATTGGATGCAACATTTCCAGTTGTATCAGACATTAGTTCATGCACATGACCTCTCCACATATCTTCAATATCTTCTGACCCAGGTGGTAAATGAATAGTTGCCAAAGGTGAAAAACTAGGCGAAGTAATACTCAGAGTTAGATCCCCATCACTAGCCAGACTATGTGTTGAACCAGAAGCTGGGCTGATTGGCCTTCGTCTATGTTCAGATAAAGGAAGTGAACTTGGTGGGAAAACGTACCCACTACTGCTACTCGGCAAATCCGGATGGACATCATCAAGGGGCGACACACTGCCCATTTCATCATCAGATGATTCTTCCTTTCGGGGACTCAGAGTGGAATTACTCATATTGAGACTCAGTTTAGGTTTTGAAATATCATCTGCACTTCCATCATAATTTGTAAGTGATCGACGACGCACACCCCAGTTAAAATTATCCATGCTTTCTCCTTCTTGACTTTCTAATTCATATTCCAAGAAATCAAAGTCCTTGAAAACACCAAATTGTCCGTGATCAGGGTGGCCATCTTCTAATTTACTATCAGCAGATTCATTATTTGTAGCCGATATTTCTTCAGTACTACTGCACATGGAAGACTGGTGTTCAATTATATCACTGCTTTGACTAAATATAACCGATGGACTCTTTGGTAAGCCTACCCTTTGACCACAGCTGGTAAGTAAACCAATCAAGTGTTCCCTGGTTCTAGCTTGGGATAACCATGGACGTTTCCAACCCACAGAACCATTTTCTGTAAAAGAATGGTTATGAGAAAGACTTCGTCTAGGGGAAGCTGTGGAGCCTTCCTTGTCACCCTCTTTAGGACTATCTTTCAAAAGATATCTTTGCCCAACAACTGGAGTGAGTGAGAGATCTATTGTAAAATCCATCGTTCTTCCTGGTAATTCCCTTTTCGTCCCGAATTCTGAGTCAGCAAATGAGGTATTAGATGCTATACTAACACAATCTGCAGCAGATGAACCAATGCTAAATGGAGCTGGTGGTGCAGCCAGAGTAGAAGATCGAGTGACAACCAGTTTTAATATTTTCAAAGCATCCTTCCACTGTGGACCTTCAATATATCTAGATATGACTCTTATAAGATCAGAGTTAATTGCTTGACAGGAGCATGTCACATCTAAATAATGCAAAACACAATACAGAAT----------------------------------------GTTTTTGATAAGAAGTAAAATTTTTCTATTTTATTCTCATTTTT-TGTGAAAACATTTCGTTGTAAATAAAATAAAATGGTTTAAAATAGTA-TTTTTCTGAAATTAATTAAATCAACACGTGAAATTGTACTCTTTAATCAAGAAAAATGAAGAG---TAATGTTAACCAAGTTAAATAAGTGTATGTCTAGTTTTGAATGGCAACCGTTTTCATAAAATTCAAGCCAAGTGAAAGCAAGTTTTCGATGAGCGTGTTTACAAGAAAGAAGAAATGAAGAATCGTTGACGAATTTAAACATATTTTATTGTATTTGTGTTTAAATAAAAATAAATAAAGATGGAGGATATAGTTGCATCCTCGAGAAACTTAAGGTTTGATATAGAACTTGCTTTAGAGCAGCAATTGGGAGCTTTGCCCTTACCGTTTCCCGGGATGGACAAATCGGGCTCATCTATTTGTGATTTTTACTTAAGGGGCTTGTGTAGTAAAGGTTCTGCCTGTCCATTCCGTCATGTCAAGGGAGATAGGACCGTTGTCTGTAAGCATTGGCTCCGCGGCCTTTGCAAAAAGGGCGACCAGTGCGAGTTCTTGCACGAATATGACATGAGCAAGATGCCGGAGTGCTATTTCTATTCTAGGTTTAACGCATGCAGTAATAAAGAATGTCCCTTCTTGCATATCGATCCCGAGGCGAAAATCAAAGACTGTCCCTGGTATGATCGGGGCTTCTGTAGGCACGGGCCGAATTGTAGGCACAGGCATACTCGAAGGGTTATCTGTGCCAACTACATGTGTGGGTTCTGCATAGATGGTCCTAGCTGTAAGTTCATGCACCCGAAATTCGATTTGCCCATACAGGATCCTGGCACCCAGCCGAAAAAGAATACCATCACTTGCCACTACTGCTCAGAGCCGGGCCATAAGGCTATCTCTTGTCCGAATCTTCCACCGGAGCTCAGAGAAGACCCGTCAGCCAATAAGGTCGTCGTGTCTAATAACCAAACGCAACTAGTTAGTATACAATTACAAGACGGTCTAAAAGCGGGCTACAGACCGATAGAGCAAGTGACATGCTTCAAATGTGGAGAGAAAGGACATTATGCAAATAAATGCCCAAAAGGCCATTTAGCATTCCTTAGTGTAGCCTTGCAGAACAACCCACGGCCGCAGATACAGCAGTCTTAAATAGCTTTAGAGTGCATAAATTTGATGAAATCTCATCTGTGGAGGTA-------TTTCTTTTGAATCATTGTGGCACAGAAAAATCAAAACGGAAGACAGGGAGCGGCGGCATCTTTTTGGAAAGATGGCAAAAAAACCACAAATCAGTACTCCACCCTCATTGCTCAAACAAGCGGATATGAGGAGGGCCTAACAAAGGAAGCAATAACAATTGGGGAAGTGCTGCCTCCTAACTTCATACAATT------GCTTCATTTCAGACTTTTGAAACGAGATCTCAATATTTATTATC----------------------------TTTCA-TTTTTTTCAATAAGAGTCA------------------TTTTTTTTTCAATAGGAGCATTGAATTTTATAATTAATGAGGTAAATTTTTTATTAGATGTTCAAGTCACGAAAGA-AAAAAATTCTAACCTGAAAGGAACACAATAAGACATTCTGCATCTTAGATGGCCTCATGCAAAATTGTCACATGCACAAAACATTCCAAATTAATAAATGCTCCGAGTACTCAGAAAAAGAGGCACCCACCTGTTTTTGAGGATGGGAGTCAGCCTGGGTAGTAGGTCCTTGATAGGGGGAGTCATCTTGTGCATGCCAATCACATTCACAATTGCCTTCAATGCCCCCAGGATGGAGCCCAGCACCTCTGGATACTCCTCTCCCAGGTACTCATACAACACCACGCCCAAGTGACCCATCAGCTTCTCCTCCTGGCACGTTTTCATGACCACCGCTATCCGTGATATAAGGTCGGCTGCCTGCTGGCGCACCTTGGCAGACTTGTTGTTCAGCCTCCACAGAATGGTACCGCAGATCTGGGGCAGATAGGGTTTCACTCGCTTGCCCAGAGCATTTACAATAGTCCCAAAGCCATTCAGCATCACCATGTCCTGCAAACAAACATGCAATATTCAACAGAAAGAAATACAAGCAACAGGTAAGGAGTTCTCCCAAGAATAG-------GGAAGATAATGATACATATAA--------ATTTAAAACATTTAGCATAC-------TTTTATTAAAGCTCTATTTTCCCC-----------AGCACAATGCTTCAAATTTTTCAAGG------GATAAAGAAATATGGATTACAACAGCATTTTCATTATCAAGAAAAGATACAGAAGGAGAAAAGTTCTATGAAAAGTCAACTTATTTTTCCTATGTTGCTAAGTTATCAATGTTCAAGAGAAAAAAACTAAAAGGGAACAAAATAAAACAAA-TTTTAGAAGCACTTACAAAGAAAATATCAGAAAATCAGTAG-CATGCCAAGAAAATTGTAATTTTTAAAAATTCAATTACT-----CTAATTTTAATTAGTT---GCCTTCCCGAAGAAAATAATATACAAGAAGTAACCAAATTAAAGCTTCAAGGTTAATACACACTTTTTAATTCACTTAACAGCGGCAGCACATTGGAG-----------------------CATGAGGAGACTGGGAGTCCAGAAAAATT--ATATATACACAAAATTAGAGGGAAATCGATCACTTACCAACAATTTATCAAAATACTGGATGTCTTCTGGCTTTAAGGGTGGCAGGTTGCCTTTGGGTTGTGTGTCCATCATTTTGACGGGATCCTCCTTCTGGAAGAAGAATCCAGAAGTCCCTCCCATCGGAGTAGGGGTGGAGGTCAGCTTACGGGCAGGGGTTCGGATAGGTATGTATCCGACCGGTGGCTGGAGGACTTTGTAGCCAGGGGGAAACATGGTTTCAAGTTCGTCATCTGTTAGAGGTCGGTTACGTTCATCAATTTCACGTTCCCATCGATAGGCCTGCAGTTGCTCGGGAGTCATTGCCATGATGTGTCCTGAAAGAGGATACATATGTCTCAGGTAATTAG--------------------------------------------------ACATGACTGATATGAATCTTTATGCTTCTTCAG----------------AAAAATAAAGAAGCAAACACAGATTTTCTGCGTACAATGAAAGAGTATTAAACAATGATGAAATTGATGGGTTTCAGAGAAGTTACCTAAAAAGATTTAATCTTCAGATATTCCTATTATATGCAGTAAACTTTCGGTGCGACAATATCCGATAAATTCCTCTACATCAATAAGGTTCAGATCTCTGGCCAAATTACATTGAACATGCTGTTGATCTCTGCTCAATA-----------------------------------------------------------------------------------------------ATAATAATTCATAAGTTAATGCAAATTTAAATTTTAATAAGGTGAAAATAACATAAGAAATGGGAAAAAATAAC---ACACAGTTTTATGAAAGCACAATAAATCAATTTAAATATTTGAAAAACAGATACTGCATGAAAATTACTAAATTTCCAAAATGCTTTTAGTAAACTCTACAATACAAAAGAAACTTACTTCACTTAGTTTAAGAGGAATTTCCGTGACATTGCCCCGGACATTGATCTGTCTTTGGAGGGAGACCTGGGTTAACTCGTCAGGCATCAATCCCAGAAGAGTGGCCACTGTCATGATAATTTCCTCATCTTCCGTTGTCAAGCTGCTTTTCTCCCCATCTACATCTTGAAAGTTCAAATTACCGAGCCAGAGTATGGAACTCAGTACACTAAATATACCATCACACATTTCTGCGGGTACATTCAAGACGGACATAGCAAGCCTGAGGGCGTCAAACATGGAGGCATCTTCCACACCTTCGATTTTAAAACAGTTGCTTTGGTTTAGGTAAGTGTAAGATTCTGCAGTTCCGATCATAAACTGTTCTCTTAAGTCCCGATTACGTTGTGCACCAGCAACGAGCTGATAGAACACATGGTAATTACGTTCACCACGTGATTGGAATGTGATGCGAGACTGTTCGAGGAGATAATCTTGAATGATGCATCCTTTAATTTGGTACCTTGAGTCAAAACACACTTGAATAAATTTACCAAATCTACTGGAGTTGTCATTTCGAACTGTTTTTGCATTACCTGGAAGACATTAAAAAATACTTTAGGAAGATAAAGTTAAAAAATGTATCAGAAGTTACAT-ATTACACTATATGATGGATAGCATTGTAAAAGTGAGAAAATATCCAGTTTTTGTCTAAATCGAGTTAATAATTTATTGTAAATGTAAACATCAAACATAAATTTCTCTTACATAAAATAAAAGGTTATAGTTGATCCAAAACTTATATCCCAATTAAAAATTCAGGGGAGAATAGGAGTGATTCGGAGGCTGGTAAACACAGAAATAGTTTTTGGGAAACTGGGAAATTTGGTAAATTCACATAGGCACTTTCGAAATGATTTGCCATACTCTTAAAGCAGTAGGATTTTCAAATCAAAGGCTGTTATTTCAAGAATGATATCATCTTTCTTATGAACAAGTCAAATTACCTACGTATTTGTATAAAATGGATTTTTCATATATTCTTA-AGAATATAATTAAGTAATAGTCA-ATATTTTGGTAA----TATATGACTTACATTTCTGATATTTTGTTATATTATAGGTTTTGAAAGAGCATCTTAAAATCAATTCATCATGTCCAATTCTGGTGGAAGTTCGGTACCAAGGATTCAGGTCTTCCGACCAACCATGGAAGAATTCAAAAATTTCTCAAAGTATATTGAGAAGATTGAATCGGAGGGGGCGCATAAGGCTGGCTTAGCAAAAATTATTCCACCAGATGGTTGGACTCCAAGAAAACGAGGCTACGATGATATTGAGCTTGTCATCCCTGCTCCCATTTCTCAAGTTGTAACTGGACGTCAAGGTTTATATCAGCAAATTAATATTCAACAAAAGGCGATGACTGTGAAAGAATTTCAGAAACTAGCTGATGGCAACAAGTACAAAACACCCCCACACTTTGACTATGAAGACCTTGAGAGAAAATATTGGAAGAACATAACTTACAATTCGCCCATCTATGGAGCTGATGTTTCGGGATCTCTTTATGACAATGGAGTGGAGGAGTTCAACATTCAGCACCTGAATACTATTTTGGATATGGTGAAAGAAGACTATGAGATACAAATAGAGGGCGTGAATACAGCTTATTTATATTTTGGGATGTGGAAAACTACGTTTGCATGGCATACAGAAGATATGGATCTCTACAGTATTAACTATCTTCATTTTGGTGCTCCAAAATCATGGTATGTGGTGCCCCCGGAGCATGGAAGACGTCTTGAGAGATTAGCTGCTGGATTCTTCCATGGCAGTTACCAAAGCTGCCCAGCTTTTCTTAGGCACAAGATGACCATTATATCACCCCATATCTTGAAGCAGTATTCTATTCCATATCAGAAAATAACACAAGAACCGGGCGAGTTTATGATCACTTTTCCCTTTGGTTATCACTCTGGCTTCAATCACGGCTTCAACTGTGCGGAATCGACAAATTTCGCTTTGCCTCGGTGGATCGAATATGGTAAGCGGACAATATCCTGCACTTGCCGTAATGATTGTGTCAAAATATGTATGGATATGTTTGTTCGAAAGTATCAGCCTGATATATATGAACTCTGGAAAGCCGGGAAAAATTTTGGGTCCCACCCGGAAGACCCATCAAGACACTATGCTGCCCCTGCACCGAGAAAGCTGGAACTTCGTTTGAGCGAGCAAAGGGAAGAACGTAAACGAGCTAAAGAAATGCAAGGCTCGCAGAAGATCAAGAGGCACCCTATATCTAAAGTTGAAAAATGTGAACAAAAGAAGGACTCCCGGAAATCATCCAAGGTACATCCCAGGGAGAGTGATGAGGAAACGGAGCTATATGATGTTAATGAAGTAATCACTTGTAAAAATCCCAGAAAGCAATTGAAAAAACAGTGCAATGAAGAGAACGCGGAAAATGACTATTCTCGTCAAATTTCAGTGATCAGATGAAATTTGGTTCGCACGTACACATTGGATATCTGAAATTTTTATCTGCTTCTTTGACGATAAGGATTATCTTGGCGTATAACAGAAAAGTACCCACAAATGAAACCGATCAAAAAAAAAGC--CTTTTTAAATCAAGTAGCAATACACATATGAATTAATACATATAAATTAAACAGAAAAATTTAAGATGTAACAGATATGTATATTAATTTTCAGATAATTTTTTACTAAATATAAAATAATTAGGTCTGCCTTCAAAAAATTTAGAACACTTGGAGGACAATTTGATAATTGGATCAATTTATTTTTCATGAGAAACAATACGAAAAAAATTGCTTAATCGAACAGGTAGCCAAGTTTATCTCTTCTTAATACTCGAAATCAAAGTCGAAATATGGATTATCAAAAACGTGAACACGCACATAGCCATCTTCTCCTCCACTGCTGTAACTCTTTCCATCGGGATGAAATGCAACACTGTTGATGGGACCAAAGTGATCCTTAACTCTTGCGAACTCTTCTTCGAAAACAGCGTGGAAAAATCGGGCATCAAACTTTCCTACTCTGGCAGATGTCGTGGTTACATCCATAGCTTCCTGCCCTCCTCCAAGTACAACGTGATCCCGGATGGGAGATATCGCAGCTGAATTGACGGGTCGTTCTGTCTTATACACCTTCATCAAATCCAACGTTTTAGTGTCGAACAGCTTCGCAGTATGATCTTTCGAAGCGGTTATGAACATCGTTTGATCCTTGTAGTATTGTATGTCATTGATGACATCTCGGTGCTCTTGTTTAGATGCAAACTTCTGCTGGGTCTTCACGTCGTACTTAATGAGTGCACCGTTGTCAAGACCCGTAAGTAGGAACTCATCAAGGGGGCCCCAGACAGCACTGGTCACTTTGTGGCCGGATACTGGAATAGAAAATATCTGATCACTTCCGCTCATCTGAGAGGGATCTAGCGTATCAACAACTTTGATTTCGCACTGCTTTCCCATGGATTTGTCGGTGGAATACATCAGGAGCTTCCCAGAATAAGAGAAACCGCAAGTACGAACGGAAGTATCGGTGTCGATCATTTTTAGGCAAACCCCTGTTTC--------------------------------------------------------------------------------------------------GCTTCTACGACAACTTTGGAGATCCCAAGAAGTGGTAGTATTACCCGTAGTGTTTCGCCAGCCAGTGGGGTGGATAACTTAAGCGTGGTGAGCAATTCTCAGTCTAGATCCAACAGTCTAGCACGGCCTTCTAGTCCTAGTCCATCTTTGGTCAGCGAGAAAGATAAGGAGAAAGATGATGTGGATAAAGCGGAGAAGGAGGAAGAAGAACGGAAGAAGCGTCTTCAGCTGTACGTGTTTGTATTGCGCTGTATTGCGTATCCTTTCAATGCGAAACAGCCTACAGATATGGTACGTCGGAACTTGAAAGTCACGAAGCAGCAGCTGGAAACTATTCAGGGACGTTTCCAGGCGTTCTTCAAGGGGGAGACAACTATCACGGCAGACGAGGCCTTTAATAATGCAGTACAAAACTACTATGAAGTTTTTCTCAAGAGCGACCGCGTTATGCGGATGGTTCAGAGCGGTGCCTGTTCCCAACAAGATTTTAGAGATGTATTCAAGATCAACATTGAAAAGAGGGTTCGCAGTTTGCCCGAGATCAATGGCCTTAGCAAAGAGACTGTCCTCACAGCGTGGCTGAATAAGTTCGACGCAATCTTCCGTGGGGACGAGGACACTAGGAAACCTCAAAGTAGGTTACAGCAGAATGTTGCCTCGGAACTGATACTAAGCAAAGAACAGCTGTATGACATGTTCCAGAACATTTTGGGAGTCAAGAAGTTTGAACATCAACTTTTGTATAACGCTTTACAGGTGAGTATTCCAAATTTTGTTATGCTTATTTTAATTATGTTTAAAAAGTTTATTAAACATGCCTACTTATCAAATCTTTTGGAAAATAGTATTCTCTGCAATGTACCTTTTCAGTAGCTCTAGGAGCATGTTCTGTTATAGAC--ATTATGTTTTGGATTGTTTAATTTT-TTTGTGTTCTAAGACAGAACTATTGCATGTATTTAGTAACTCTTGGATC--------TATTTGGTAGCTATTGCATGTACTTAGAATGTTCATTAATAGTGGATGTATGATCCTTAGTATTTATATAGCCTAATAAACTTAATTTATGTAAAAATTTAGAATTAAATAACAGTTATT-CTAAAGAATTAATTATTTACAATATGGT?????????????????????????????????????????????????????????????????????????????????????????????????????????????????????????????????????????????????????????????????????????????????????????????????????????????????????????????????????????????????????????????????????????????????????????????????????????????????????????????????????????????????????????????????????????????????????????????????????????????????????????????????????????????????????????????????????????????????????????????????????????????????????????????????????????????????????????????????????????????????????????????????????????????????????????????????????????????????????????????????????????????????????????????????????????????????????????????????????????????????????????????????????????????????????????????????????????????????????????????????????????????????????????????????????????????????????????????????????????????????????????????????????????????????????????????????????????????????????????????????????--------GTACGATTTCACATTCGTATATTTCCCCATTCAGGAGATATGGTTGTCAAATAGGTTTA---ATACCATTTGACCTTCCTATTGTGGAATGTAATTGCAGCTTTAAAGAGTTTGAACCCTGTATTTAAAGCTATCATTTTATTATAATTATTAGTGGTGATTGTTTATTTTACTAAATGCTTAAATCTTACTTCCTTGAAGTTGGCATTACCAGCTCTGTTTAATGCATTTATACAACGATTTATTT------CCCCCCTTTTTTTTGCAGGTTTCACAAATATTAATTATCTCTAGAATGAAAATCTTTGCCTTATAATAGAACCTATATTTACATTCACATCATGGGGAAACAAAATAGCAAGCTCAAGCCAGAGGTCTTGGAAGACCTACGCCAAAATACAGAATTCACAGATGCTGAGATTCAAGAGTGGTACAAAGGGTTTCTGAAAGACTGCCCCACGGGTCATCTCTCCATTGAGGAATTTAAGAAAATTTATGGGAACTTTTTTCCTTATGGAGACGCGTCCAAGTTTGCGGAACATGTGTTCCGCACATTTGATGCAAATGGTGATGGGACTATTGACTTCAGAGAATTTTTATGTGCTTTAAGTGTCACATCCCGTGGCAAGTTGGAGCAGAAATTAAAATGGGCATTCAGTATGTATGATCTTGATGGAAATGGATATATATCTCGCCAAGAAATGCTGGAAATAGTTACGGTAAGTATACATT-TTTACTTAATATTTATCACGATAG-AAAGTCGGATACTCGCTGCTTTTATTTTGTGTTTTGGATATATTCAAACTTTCTGAAGACAAACCTCAATGGACCAACAAAATCTTGCATTTTAATGGTATTCTTTTTTAATGAACATCACAGAGTTTTTAAATACGCATGATTTACATTT---ACACTTAAGAAATATTTACAAAATACTAGGAATATACC-CAGAAATTTAGTTTTTTAAAAATATATACTTTTATCTAATGTGTTTATAAAGTACCACAAAGGCTTGAATG----AATATGAAATTTCTTGTTT-----TGCACTTTATTTATATCTCATACACCTGAGGTGTATTTACAAAACAACTTGAACATGTCCGAAATATATCTCATGGGGAGTATTTTAAAAAGGTTTTTCCCATTTTATCTTAAAAGTACCTCAAATTTACCCAATTTACGTGTAAAGGTATAAAATTTATATTTCAAAAAGTAGT?????????????????????????????????????????????????????????????????????????????????????????????????????????????????????????????????????????????????????????????????????????????????????????????????????????????????????????????????????????????????????????????????????????????????????????????????????????????????????????????????????????????????????????????????????????????????????????????????????????????????????????????????????????????????????????????????????????????????????????????????????????????????????????????????????????????????????????????????????????????????????????????????????????????????????????????????????????????????????????????????????????????????????????????????????????????????????????????????????????????????????????????????????????????????????????????????????????????????????????????????????????????????????????????????????????????????????????????????????????????????????????????????????????????????????????????????????????????????????????????????????????????????????????????????????????????????????????????????????????????????????????????????????????????????????????????????????????????????????????????????????????????????????????????????????????????????????????????????????????????????????????????????????????????????????????????????????????????????????????????????????????????????????????????????????????????????????????????????????????????????????????????????????????????????????????????GCCCCACGGCTTCTTTCTGTAGGTCGTTGTTGTTCTTGATGGTGAGCATCAGAGCTTGTCCTTAGAAGGGTTCTTGAGATCGTAGCTCATTCGTCGACCGTTGAGTAGGGGTCTGACGTCCTCAGCCGCCGCCCTCCTGTGCGAGGTGGTGACCATTTTCGCTTCTCGCTCGAATATGTCCGCTGTTGCATCCTGGTCCGACTTGCAGCGGGACATGGCGGCGGCGGCGGCAGCGGCACTGCCCATGTTTATGGAGACTGCCATGTCGTCGCTGGTCATCTGGTGCCGAGAGGGTGTCGGGGACATGCTCTCTGAACCACAAGAGGAACTCTCACTGAGCTCAGCCGTGGGGCGGCGGCTTATCCTGGGCGAGTGGTTCGGACGGCGCCCCAGGATCTGGGCTTGAATGTGCTCACAGATACGCTTAAATCGGCGGATAGGCCCTGAAAGCAATAAATTCTATTACAT--AAAACATATACCTTTAAATCTCCACTTATCACATAATTTCATGAAATCACTGATTATCTACAATGGATGAAATAGGGAAACATTATCCTCCTGTATAAGTCCATGTAGAAACTTTGATCCACCCAAAGATACGGAAGGAATATACAA-----------------------------------------------------------GATTTCCTAGGCTTCTCTCTCACGCGATGAAGGATCACATTGTTAGAGTTGCAAATGAAGCAGAATTTATTCTTAATCGTATGCGGGCTGACGATGTCTTGAAACATGCAGATTTTGAGGTATGTTTGTAGATTCTTCTCCCCCCCCTATTATTTTGCATAATCTTTTCTAAATGAAATTCGTGTTCAGAGTTTAAAATGTAATATTATAAGCTTCTCTTTTTATTTTAGTCGCTGTGTGCTCAAACTGTACTGGACCGGAAAGAGGAGGAAAAAATGTGCGATCATCTCATAACCGCAGCTCGAAGACGTGACAGTGTCACGGCGTCTAGAAATATAGAGAAGATTCTGAACATACTTACGAATAAACACGGTGCATGGGGCAGCAAAATAAGCATACCACCTAAAGAATTCTTGAAGTTAGATTCGTGGGAAGATGATGCCAGAAGGAGAAAACGTTTCATTCAAAATCCCTATGGTTCTAGTCACCCAGAAGCCACACTTAAGGCAGCCATTGAACATGGTAAGTTTCTGCTATAATTTTTAAGGATTATTGAGTGAATGTATTTTTCTGTTTCTTAGGCAGGTTCGTCGAAAATTTTTCTTA-TAAAAGTGAGTACTCCTGGTACATTTCAAGGTGAACAATATTTGCTATAAAATGTCTATATTGTATTATTGACACTTTTC--------ATTCAGTATATCGATTTCTTGAGTGGATGGTCATCTTGTGACTGTTGTGTTGGTGTAAGAAGATAATTTATTATTGAGATTTCCACTTCAGTATTCTTGTTACATTTCTTTGCTGTTAATACTGTAAAATGTTAAAGTTTTAGTTTTTTATAAAGAAAATAATAATTGTCATTCATTAGGTTT----ATTATTTGTCTTTGTACCG--------------------TAGGTTTTGAGTTGTTACTTGAAA-GAAAAGTAAGGAATTTTAATG------TGCTTGAGCATT----------------TATTTTATTTTTAAGTTTTGTAATTATA-AGTTAGATTTCATACAAGCTTGATTTAAGGATAAATTCCTGCCACTGAAGTCTTTGTTTTCAATTATTAGTGAAAGGAAACTCAAATTCAAAAATTTTACTTTAAAATGAATATATATATACACCACTCGCCCCCCGGAGAGCCGCTTCATGACTATAATCAAGTCCAATTTAAAAAATATCTTACTGTTTTTAATTATTCTGTATGTGAAATTTTG-TTTTTTACAATAGCCAATAAGAAGTGCTCCACCTGGAAAGAAATATGTTCGCTGTCCCTGCAATTGTCTTCTTATTTGCAAATCTAGCTCTCAAAGAATTGCTTGTCCAAGAAATAACTGGTGTGTATTGTCCTAGTTTTACTTAAATATTCT-AAATGCCTTATTATTTCTTATATCTCATGCAAGATATACAAAAAA------CAATTTATGAACATTTTAGGTTGTTACAGATAACATTACTCATGATTTGTGAATATTTTAGAACTTTAATTATTACATTTATTCACTTAGATTTCCAGACATGCTACAATTTGGCAGAAACAATAATTTCACCTTTTTTATGCCAAGGTGTCTATCACTTTTGGGATTGACACAAAGCAGCAATTTAATTTTATGAGAGTGAGGAATGGAATATTTCTAATTGAAGCAGCTAAGATCTCTCCACATAAGTGCAGCAGAACATTTAATTAATGTATAA-----------------------------------------------------------------------------------------------------------------------------------------------------------------TTTTTTTAATGCCTTATTTTTATTGAAATTGTTAGTCCTTTATTTTAAAAATAGAGCTTGTAGGAGGAAATTCCAGTAAATGTGTTCTGTAAATGGATAAGATGTAAATTCTCTAAATGAAACTATATTATTTGAGATGATAATTAAAATAACAAACTAAATCATATGCATAAAAGTCTATATTAA---AATAATAGTAGTGGCAGCTGCTTTGGTAGATAGTTTTCATCAATTTGAGTCTGTTTTTAAGACAAATAATTAAAATGTTGAAA-TTTTTTATATTTAAATATTTGTTTAAAATAATATTTTTTTTTACCAGTCTATAGTGAGAATGAGCCTGATCTGAACAATGAATTGGAGATCTCAGTGAGTATTTTTTATATTAACTATTTCTATTTTTTAAATTTAAAATCCTGAGTACTAGTTCTTTATTATTTTTTTAAATTTTGGTTTCTTTAAAGACTGCAGAAACAGTTGAATCCATTGTACAACAGTTGATGGAAAAGCAGCGTGCCAAGTCAACTGCAAGAACACATGAATGTGCATGCGACAACACTCCTAAGGGAAATGCTCCAGGCCCTGACAAGAAATGCTCTCACACTTTCCACAGAATCATATCTCCTAAAACCCATTCCCGAGGCGTTCTAGCTGCAGTGAGCACAGCTGCTGTAAACTCTACAACATTATCCACCACAACTGCCACACCAGCTTCATCCACAGCCACAACAGTTTTAACAACTCAAACAACATCCATTAAATCCGATGAAACACCTATCAAGAGAGCAACCGTTGCTGCAACAGTTGCTGTTTCTGGAGTTAATCCGCGACCAGGAAGTGTGATCTTAGCCCCATGTCGCCCCATTCTCCAGGATGGGAAACATGAGGTTTCCATCACTGCCGGAAATCATGGATCGGGAAGTGGCTCTGCGGCTGCCACCTCTCTCATCTTGAATCTATCTCAACTTCAAGGAGGAGGAGGGCTTTTAATCTTAAACAGTGCAGCAGCCGCATCCAGCGTAGGACTAACATCAGCGTCCGTTACACCTGTCACTTTTCTATGTGGGCAAGATACCAGTGCTGCGACAGCTGTTAGAACCATTACAACTCATACTCTGCACAGTGCAATGGACACATCGGACAGCCCTCATACATCAAAGCCCATTAAGAAACAGTCACAAAATGTAAAAGCTGAAGTCGAAGAGGGTTTGGAATGTGCTCTGAAGAGGGATGTGCACTTTTCAAATGTCCCCACGAATAAGGACCCTGATTTATGTAGTGTCATGGAGGAGTTGTCTTCCGAGACAAAAGAC????????????????????????????????????????????????????????????????????????????????????????????????????????????????????????????????????????????????????????????????????????????????????????????????????????????????????????????????????????????????????????????????????????????????????????????????????????????????????????????????????????????????????????????????????????????????????????????????????????????????????????????????????????????????????????????????????????????????????????????????????????????????????????????????????????????????????????????????????????????????????????????????????????????????????????????????????????????????????????????????????????????????????????????????????????????????????????????????????????????????????????????????????????????????????????????????????????????????????????????????????????????????????????????????????????????????????????????????????????????????????????????????????????????????????????????????????????????????????????????????????????????????????????????????????????????????????????????????????????????????CTTATTGAATGCCACCTCACCAAGCTCGTAGAACTTGATCTCTTCCGCGAAGACATCGAGGGGGACGTTGACGGGCCTCCTCAGGCGTCCCCCACTCTGATAGTAATAGAGGATGGCATCGAAGCTGGGCCTGTTGCGATCGAAGAAGTACTCGTTGCGCAGGGGGTCGAAGTAGCGTATCCTACGCTGTGGGTCACCAAGCAGGCTGTCGGGGAACTGGTTGAGCGTCCGCAGCTGGGTCTCGAAGCGCAGACCGGACACGTTGATCACCACCCGCTCGCAGAAGTCGTGGTCGTGCGGGATGGGCTCGAAGTTTCCTGGGGAGGGTGAACCGGCGGGCTGCTGCGGCGGCTGCTGTTGGTTGTTGTTGTTGCCGATGCCGTCCGGCCCGCCCAAGTCCTCGCTGCCCAGTTTCGGAAGCGACCTGGATTCGGGGAGAAAAGAAAAGATGTGAGAACCTCCGTCTGAAGTAGGCAAAACAAGAACGCTTCCGTTCCCCGAGACAGGGGTGGAGCGCTCTTTGCCGCCCCCCGATGACCGTCGCCGAGTGACTACTTTGCCGCCGGCCTCCACATTCCGCGGCTTCAGTACGGGGGTCACACCCCATTTCTCGGCAAACTGTATCCGCGAAATTTTGGCTCGGAACCTCCGCCAGCGCGCGGAAGTGTACGCGAAGGGACGAGCGACGCGACTGGTCTTGTTGTTGTTTCCGTCGTGGCGATCCGTCGCGACGGTTAGAAGAAAGGGAGAGCGATCCGGCAGCAGATCGGACTCCCAGGGTGCAAATGCCGGACTGACGGCCAGCACAAAAGACAGGGGGCGCTCCGGGTGACGTCACAGAGAGCTCTAATACACCCCTCTTTTGCTCTTCTCCCCTTTTCCCAGGTAGTTTTTCTACCGCATATTCCAAACTCCTTTAAAAGTTGCTGCTCGACCGATCTAGTTCCCCC-----CACCCCTTATTTTCCCACGAATGCAAGAACTTTCGTGAGGGAAAGATTAATGTGCTCGAATGTCTGATGAAAAAACACTGTATTTTTATCGAAAGTTCTAACTGGCACTTTCTTAAAACGTCTAGAACTTTTATTTTGGAATTTTATCGAAATATCCATTTCCATTCTAAAAAAATATACATTTTAGATATTTTCAAAAGTAATCTTTTGACTTTCTGACATTTTTGTATAAAAGAAAGGAAACATTTATATCTTTAGAATAAA---------------------------------------------------------------------------------------------------------------------------------------------------------------------------------------------------------------------------------------------------------------------CAAAAATGCCAACATCCTTTTTTTTCTCGATAGTAAGTACATTTTTCAAATTGATTCACTTTTGTAAAAAAGGATTTTCTTTACTTTGTAGCTGTAAAGACACTGTTCCAGGGTTGTTTCCACCACAATCAGTCCTACAATCTAGGTGAAATCTTCTATGAAGGATGCGAGCACAAATGTGTGTGTCGTGAGAAGGGTTTTATCGAGTGCCAAGATCGGTGTGAAATTTACATCGATACCGTTGGGTATGAAGGCTGCGACTGGGTACCGTCTGAAGAGGATTCCTGCTGTATCATCCCTATGTGTAATCGCCGCAAAATACCTTTGTTACCTGGTGGACATATTCCTTTCACAGGTATAGTATACACCTTTTTAGTAG-----------------------------------------AAAA---------------------------------------------------------------------------------------------------------------------------------------------------------------------------------------------------------------------------------------------------------------------------------------------------------------------------------------------------------------------------------------TACTGACCTGGGACACTTGTTCCTAGGGCAACGAATGATATGGCCGTGACAGAATCCTTGAGGCCGACCGTACAGCCGAAGTGAGATGCTAAGTCTCCCACCAGGGCTGTCAACAAGCCGATGACGCAGATACTAGTTATGAAACAAGCCCAGCCACCTAGACAATCTGTCAAGCAAAACACAACACATACAACTTAATATGCAT--------AA----------ATAACACACATAATTTCTCAATAATCAAAAATCTATATAGCATATAGTTCATAATTATGATTTAGTGCAGAATGTGAC---GTCTTTGTTATAATAAAGTTTCCCATCGCGCAAACAGTTCCGTTGACTGTTTGCTCATGATAAACACGCCATAAGCT--------------------------TATTTTGTCAGACGATTTTTGGCATTTGAAAGAGGCTTTAGAACAGTGTG------------TCGTGAAATCCGTAAAAATATCGCTATCATTAAAGGTGTCTGAAATGGAATTTTTTCTT----GTCCCGCTGCCAGATTAGAACCATCATTTACTTCTTCTGCTGCATACAGCCACAGAATGTCGTGTACGGCTTTAGGTACT----------------------------------------------------------------------------------------------------------------------------------------------------------------------------TAAATTAGGATTCTAATCTAAAATGAAATTTCAGAACTGGGTGATTTTCAAAATCATTTCTTTAAATATATTGTTTTTGTTTATTTAAATCAATTCAAGTTATTATTTATTTGACCTTCTTTATGTACTTTAGGATTTGTTTGAATTATAGATGTAGCTGGAGTTGAGGTTCCTGGTCTTCCGGTGTATACAGCTGAAGATATTGCAAAACATGACTGTAAAGAGAAAAGGATTTGGGTCTGCTACAAAAGTGGAGTTTATGATATTACAGATTTTATTTCAAAACATCCCGGTGGAGAAAAGATACTGATGGCTGCAGGTGCTTCCTTGGAACCATTTTGGGAGTTATTTGCTGTTCATAAAAACACACAAGTTTGTATCTTTTGTAACAGGAATAGTTCAAATAACATAAAAGAGTTTCATCTGCTTTTTTT-------------------------AAGAGTTTGCTCGTAGTTGCAGGAGAGGAAAATGATTTTTGAATTCAGTTGAATCCCTACTAAATATTTCAAGTGGGACTGCTGATAAAATTA------------------------------------------------------------------------------------------------------------------------------------------------------------------------------------------------------------------------------------------------------------------------------TTGGATTCTGCTCTACGACTTGAGGTTGACCCTGGCATACCATTGTCTTTTAGGTCCAATCCACTGACCAATTGAGCCAGCTCCCTTTCTTTTCGATCCTCGTCTCTCGACCTCTCAGGACCATCACCGTCATTGTTCAGAGAGTCATTGTTGGCAAAGAATTGTAGGCTGGCAAGACTGTTTGATCTTGAACGGTGTTCTTGTCGAATGGAGTAAGAGAAAGCCCTCTCATTCAAATGTCCTTTCTTTTTATAGATGCCTGTATTGAAAGGTGATCCATCTTGGTCCTCGGAAGTATCCTTGTCGTTTGTCACATCTGGAGCATCCACCACGAAAGATGGTTTTTCAGGAGGAGAGGGCGCGTGGAACGTTTGAGGTTGGTAATAATGCTGTTGCACCACTTGATGAGAATGACGTCCACGGACAGGGCCATCCCTAAACTGCATATTCCTAGGTGCTGTACCATATTGCATGAAATACTGTTCATATGGGAACGCTGCAGGCTGATAAGTAGATACTGGACTCAATGGACGACTTGATATATAGATGGGTTCCTCATGACCAGGTATTGGGAGACGTCCGTTTTTATGAATTCGACGTTCTGTGTAGTATCCAGAGTTGCGATAAGGCATCTGTGAAGGGGGTGGGGGCATAGATCCATAATGGCCCATCACAGAGACAGGTCTCATCCCATTCATCATACGACTTGATCCATTCATGACCATTGGTTGTTCTTTCTGCTTTTTCTTGTTTTTTGTCTTAGATGGCTTAGAGTTTTTGTTGCTTTTATGATCCTTACCATTGAACAGACTTGGAGATGGTGGCGGAGGAGGTCTCGGAATTCCACCTGCCATCTGACGTATTTTGGCCTGGGCTGATCGAAGGGTCCCAGTTGCAGACTTCTAACTACGCATCGTACCGGCTGCGTC-AGATACAGCATTTCTCTCT???????????????????????????????????????????????????????????????????????????????????????????????????????????????????????????????????????????????????????????????????????????????????????????????????????????????????????????????????????????????????????????????????????????????????????????????????????????????????????????????????????????????????????????????????????????????????????????????????????????????????????????????????????????????????????????????????????????????????????????????????????????????????????????????????????????????????????????????????????????????????????????????????????????????????????????????????????????????????????????????????????????????????????????????????????????????????????????????????????????????????????????????????????????????????????????????????????????????????????????????????????????????????????????????????????????????????????????????????????????????????????????????????????????????????????????????????????????????????????????????????????????????????????????????????????????????????????????????????????????????????????????????????????????????????????????????????????????????????????????????????????????????????????????????????????????????????????????????????????????????????????????????????????????????????????????????????????????????????????????????????????????????????????????????????????????????????????????????????????????????????????????????????????????????????????????????????????????????????????????????????????????????????????????????????????????????????????????????????????????????????????????????????????????????????????????????????????????????????????????????????????????????????????TCGATTAGAGCCCATGCTATAGTATGTTTCTATGTTCGATATATAAATATGAAGCGTATCAAAAGAGTTAAATGGATGTACCGGGACTTCTGAGACACCTCGTATATATAAATGGGGGAAAATATGCATTTTAATTGTCTCTATTTATATTATTTTAATAACATTGCATAACTTTTTGAATAACAAAATGACATTTTATAGCTTAGAAAAATTTGAAACGTTTT--------------AAGTTTTCGCAAAGCAGTGTGTATAAAAATACATGCTATTTCGACTTAATTTTAAAATTAAGCTTTAGATCGTACAGATATGAAATGGAAAATACTTATTATGTTTTGGGAGAAGTATTTAAAATTTTAAACCGTCATACCAAAATAAAAACAAACAAAAATAAATTTGCACACGTAAATATTTCTTCCGTAGTTGAAAGAATTATGAAATTTTGTTTTATTTTTCAGAAGGCCCTTGACGTCACTGCTACAGAGTTGGCCAACAGACAGGATGAGAGCGACATCTCTAGGAAAAAACTCGTCGACCTTAGCAGAGACTTCAAGAAAAGCACGACTGAAGTGAGTACGCTCTATAACCGAATAGTATCTACTATTTTGAGCGTGAGAACAA-------------------------------TTTTTAATGAACATTTTTATCGCCTCAATTGCAGTTCTTCTTAGAAGTAACTTTTCTAATTTCTCCCGATATATCAC---------------------------CGCG--------------------------------------------------------------------------ATTTCTCTAGGAGACCTATTTAACTTTTTAATTCCATTAAATGTATCAAATTATTTTTTTTTTTA-GTTCATTAATTAATTTATGAATTTTTAATAAAAGCATTTCTCTACAAATATTTTAACTTTTAGAGGAGAATTTAAAATTTCAGTATGGTCATTTTCTGTATTATTTACTGGTAATACTGCATTAACAATCCATTTCAGGATGGCATATATTAATTGTTAACGTTAAGAAAAAGATTACAGAAACTGTGGGTTAGCA------GGCGAAACATTTTAAACAATGTAGTTCTTAAAG----------------ACATTCTCTCTATCTCTAGACAGTTCACTTCTTTATTGTGTGTCTTCCCCTTCTGAAGATCATTTGTTAACAGAAATTCCTCATGATCTCTGTCATGTCTTTTTATTGTCTAAAGCGGAGAAATCGCTCATTTCTTTTGAAAAATAGAATTTGGAGTG-----------GGGATAAGGGGATAGGGAGATGTATCACCAAATGTCTCCAG---GCTGCGCTGGTGTAGGCGATGATGATGCTTTTCTGCCCCAACCGACAATCGGCCATTGTTGCTCGCAGACAGTACCTGTTCATTGGAAAGGAAGTAATTATGATTGACACTCCACCTTAATTAAGTAATTAGCGGTCGCCATTTTCGCTTAATTGCCCCGCGCGGGTGCTGCCGCCTCAACCGCAAACAACCGTCCGAAAGGGCTGACGACTTCTGTGACAACGTCTCGCGTCACCAAGCATTTCACCATCCTACACTCCCACCCCTTTGTCAATGAGAATATGCGTTCCGGTTTGTATCG---CCCCCCTCTCTCCATCCTCCTGCTCATCGTGTTTCATCTCAGATTGCTGCCATCGGGGGCGAAGGGGGTAGTTGCGCCCCTGTTTCCAGTGTTTAATCGGCGCGTTCTAATTTGGGGTTGGTAGGCGCGCGGTGGGCACGTTGCGCCCCTTACTCTATGCAATCGCCCAGGGTTCTAGGGAAGATTTGCGGTCGGATTTATTTGAGAATCGTTATTTGAAAGGGATTGATTCTATTTTCGTGGTTGCGGTTAAGTCAACTATTCGAGAGAAGAGGAGACAGAGCGGCGTCGAAATGGTGTATGTCAGTTTGTTATATTTTGAGGTTATTGTTTTCGATTGTAGTGAAAGAAGGGGAGGAACGGTTCTAGTCACCTGAAGTACGTTTTGAGAAAAACGTTTAAACTTTCAGTTTACAATGCCAGGTTCGAAAATGAAATTTTTAAACCTTAATTTGCACCTGACTAAAAGCTTCCTTTACCATACACTTTGTGTGTCTGAAAGATTGGTATTCTGAAATCCCTGTAGTTTGTTTCCCTTCTATACTGTCATCCTTTCCTATTCCCTGAAATTAGATAAAGCTAGCATATCTGACACAATTGTATAAATAGTTTTTATTAAAAGC------------AAATTAAATCAATAATTAATAATCTAGGTTTG-AAAAAAACTACTTTTCTTCCAAATTATATAAATTATAGCACCGCTTATTAAATTTGACTTCATAGACGTGCTCGGAAAGTTTCGTTTTGAAGATTTCTCTTCGTGTCTAACAAAAGAGG----TCTCTCTCTCGTGTATGAGGGGTGTAGGGAGGGAGGAAGTCAGCAAAGAGCGAGAGAAAGTTCCTGGAGAGAG---GGGGGGATGAAAAGTCATCCGGAAAAAGCTATCGAGTCCTCGAGTTCGTTTGATTCGCAGAGACGATTAAAATGAAGAAATGCTCCTTCACTATTTCTCTTCTCCAGAGAGTTAAATATGTTCAATTAAGCGTTTTAACGTCACCCGTGCACTGAATTCGAAGGCGAAAGTAGAAG----GGGGGGAGGGGCGTTTTAAAGAAAAGGAGGGGAAAAGAACAGAAATTAAAAAACAAGAAGGGGGATGCACTCGGCGCAGAAGGGACGGACGGAATTTCCAAGCGAGCGATCCGGCGCGCCCGTTAAGCAGGGGATAGCGCATGTAAATGAGGATTTTGTAATTACCGCTCCGCCATATCAGATACGCCGCCGTTACAAACGCTTTTATTGCACAAATTAAGGGAAAATATGTCGGCTTTGTGGCCGTAATTAACATTGCTATCTCTTGATTAGAAACTGCCGGCTTTGCCCCCAGCAATTAGTGGTCCCTATTGCTAACAGCAGATTTTGGTTTAAATGCCGCCAAAGATGGGCGTTT-AGGGGGGAGGGGGAGTGACAGCCATTTTTGCTCTTCCTGGTAAAATAAACAGTGTGTACGGATGAGAGTGTGGGTTGTGTCAAGTGATGTTATCACTCGTGGGGGTGGTCCGCTCAACCGGTGTGGTAATTAGAAATTAATCAGTCATTGTGCCCTGTTCGTTTGTCTTGAAAATGTTAACGTTCACGGCTGAAGTGGGTTTTCGCCACTTCTTTCCGTGTGTTTAAACAGATCGCCCATCCCCTCTCCCCACCAACCCTGCTCACTTTTAAACGATTATTTATGCATAGTCGAGGCTATGCGTGCGCAAGGGGCTGCAGACAATTCGTTTTAGAAGAGCACCTGTTGGGTAAAACGAAACTAAAGAGAGGAGTTAGTTACTACAAGAACAAAAGCGAATTAATGAAAAGGTGAACGCTATCACACCATGGGCTGAATTTGGTAGACACACTTAGCACCGTAAATATTTTAAAATTTAATAAGATCACGTAACCCGTAGAGTTATTATGGGTGTCTTTTGCGCGAGCTTGCGTATACGATTCCTGTTAAGACTTACGCTTGGTGGATATACGAAATACGGTTTCAAGAAGTTGTAAAAGCAGACGTAAATTGGTTCAC-----------------ATTCTGATCATTTCTTTGTATTT-------CAACTTATGTTCTAGACGTCATTTCGTTCTTCAGATTCAAAGATATTAACTCGGGCTAAAAAAAAAA-AGTGACAATATCCTTGCTTACATTCAGAAGAGTATTGTGGCAAACAGGACGACATTT-CCGCATGCTTTCAAGTTTGCGAAGACGAGGACAATAATTTTGATTCCGTGACAGGTGATCTGGAATGGCATCGGAACAAAGCCCCCTCAGAAAAGGGGATGGTAGGGAGCGGCAAAGTGCCATAAATTGACTCGTCTCCTTTTCCCGGCCAAAAAGGTGCAACGAAACGTGCTGAAAACTGCTATTTCCACCGCTATCTTTTTAAAAAATGCCTTGCTTCCTCATAACGAAAAGGCAACTGCTTTTCCCCGTGTCACGCTCCAAGTAGTCCGCTTGTGTTGTGAATGTGTGTACTCCGCGGTTGTAAACACAGTGATTGGAGGTACGGGGCGGATAACACTAGCGCCTCATTAATTACACTGTCCCTCCCTGCGCGGATGCGGATCAAGTGGACTGCAACCCTTCTTTTCTTCCAGAAGGGGGGATCCTCCTCCTCCTCACTCTGAGGAAGAAGGGGGTGGCGGAGGAGATGCCGAGAAACACGGGAACAGCTTGCGAAGATTACCATTAATCAAGGAGGGGGCCTTTGCTTCATTATAAGCAAATGGGTTTTAATTTGCCATTGTTTAGACGCAAGAGTTTTGCTCAGCGCGCCGCAGTTCAAGCGTTGTAGATTTATATAGCTGTTCATCGCGGACCGGACCATGAATATTCATTAAGAGAGCTTAATAACTCCCCAGTAATAACTATTAACTCCCAAAGTTTGCCTCGAGTAACTGCGGAGTGCCTACTCACGGTAATTAATTCTTGTAAAACGGAGAGAGAGAGAGGAATCCCTGATACAAGTGAGAAGGGGGACATGGGCCCCTTGGCCCGGAAAACGGGAAGGGCCCCCTTTTCTCGCCTTTTATTGCTCTCTGCCGCATGGTCGGACCGTCGTAACACACGTGATCCAGCCACGTCGCTAATTATAGTCGCGAATGGATTCTGAAGAAAGTCATGTCTCTTTCGAGGTGCATGAAGGAGAAAGTTCTTGGAGGGAAACTTCCTTCTGCTGGTCCATTATCGTTCGGCAGTGGCGACATCTAGTGGCAGGAGAGAACTTTTTATAGTTGACCCCGCTTTAGCGGAACACTCTCTTCCACTCCACCAGCGTGGCTAACGAATTGGAGCTGACATACCCAGCTCCGGTGCTCGATTCTGTAATCGGGTTCATCCCTAACTCGAAATCACTGTTTCATGTAACATCCGAATCACGGTTGTTGTCATGACAACGAGAAACTGAGCTTATTGTC-ATTTGCAGTTCCTCATTGGAAATTTGTGTTTCAAAGGCAGTCTCTTTTGGATTATCGCCTTGAATAAGAACAAATTGCGATATTATCTGGCACTTGTCTAAAAC------------------------------------------CCGAACAGGAAGAGATAATCAACGGTGTGTGTGTTCGACAAACGGAAGATTTCGACATGCTTATGTCGCCCAGAGTGGAGACGGTCCACGTGTTGCCAGTTCCGGCACCCGACGACCGGTCCTCAACCAACAAGTGCCACCCAAACCGCAACGAAAAGTCACGCAGGACTACCGTAGTCAGCCCCGATCGTTCGGACAATGAAATGGAGGGCTTGACGAACGGTATAAGCAACCGAGAATCTTTTAAATCGAGTTCTAAAAACAAACTTCTATGTGTGAACATGAGGGACTGTGCCACGCTCAAGAAACCAGTCTTCCTGGAAGAACAAGACGATGAAAGCTGGGACGATGCCGAGGCTAAAGACAGACGTAAAAATATCGAAAAACTCCAACAGAGGCTTGAAAAGGAGGACGTGGGTGAAGACTGGGAATTCTGAACAAGGGTGCTAATTAAAAAAGTGACTCCATTTTTCTTCTTTTATGTGCTTTGCACTGAAGGTCTCTTGGCGATATCGAATTCGATGAACGTAAAAAATCCAGTGAAAAAGATGAACCATCATTTTCATTGTTAAAAATCACATGAGAACCGCACCATAGCTTTCAAGTGAACATTATCCCGGTGTTAAAAAAAGAGTGGC--------------------------------------------------------------------------------------TAATCGTAGATTACTTAATTATTCCTTAAGCAAGAAAGCATTGAATATGGATTGAAAATGTTGTTGTGTAAATGTGATTGATGTCTTAGTGTAGTTATTCAGC-AAAAAAAATTCTGAAATGAAGTAATCACTTTATAATAAATGGCGATG--CACACGTAAGCTTCCTCTGCCATTTAAAGATGCTGAGTTTGGCAAATGTATGTATTTGCTCCAAAAAGTTATTCTGTGAAGTTTATTGTTAT-TGGGTAATCCCATGTCTAAAAGTATGTTTCCAATATTCTTTTTCTTTGCTTTGTAATTTATTCTAT------TTGTGCATTCTTAA--TTTTTAATTTAAAATATGTGATTTAATCTTTTTTCCCCTTTTCTGTCAGGTATGTACTTAACAAACATTCTTCACATTGAAGAAGGAAATCCCGATTTCATGCCAAATGTGGAAGGTTTAATCAACTTCAGTAAGAGACGTAAAGTTGCCGAAATCACTGGCGAGATACAGCAGTATCAGAATCAACCCTACTGCCTTACAAGTCAAGCGGATATAAGGGTTTGTAGTTACCATGCATTTCAATCACAATA-------TATACTGTTGAACTCCATAATGTGATCTCCAATAATCTGAATGTGCCAACTTTAGTACAAAAGGACTATTTTAGAGTAATTCTAGGTTTTTAAG---------CTTTTAATATAAGCAAAATATTGCAT--------------------GATTGATGTCTGGTGCAAATAGAGCTATTCTATAATCATTCATGCTAAATTGTCTATTAATTTCTTAACTTCATTTTCTGAAATGTGTAAAATTGTGCCAGAGATGGTAAATTATACATCATTAAGGTTATA----TGGTGTCTTTTATACCTTTAAAACTTTTAACGCTGGTTTTGGGTTATGTTTTGTGACC---TTCTCATAAATTAATAATTGATAATCTAGTTTT-----------------TTTTATGTTATATATGATGTACAATTTAACTTTGTCTTGCAATCATGTCGACGGCCAATTTCAGGCCAAAATTCGACGTTTCTATCCCCTTGTTCTCCAAATCTCACCCCGAAAGAGGTGGCGATAGAGGATACGTAGGTTCTGGTGACTTACCGGCTACCAAAAAGTATCTTTTAGTGTTTAAAGGGAAAAGATACCTGTACGGTATTGGCTCTGAAACACGAAATTCGCTCTACCATCTCCACAACGGAAAGGATATTATATTACTTACGACATGTAAACATGGGAAAAAATGGAAAGAGATGAAGGATCCACGTTGTGAGCTTGAAAACAAGGAATATGACAGGTTAGTAAGTTCAAATTTTCATTCTCAAAGCATGCATT------CTGTTTCAAACATCTGTCTACTTACCTGTGGTGTTGTCAGGAAGAGAGTGTTTTGTAGGTTTTAACATCCACAATTGAGATAAGTTTGAAGTAGACGATATCGAATTAGAGAACAGTAATTGGTAAACGAATGTCAAACACTGCTCTAACGTATCTTTGTGTGACCAAATGTTTGATTAATTATCACCAGAGCTTTTATCCGGACACATATGTCACGGCCTACAAAAACGGTCTGCAATCAAGCTGCCGCAACTGAAAATGGCTCCTTCCCCGTCAACGAAAAAGACATGGAAGTTGTTTCAATTCTGCATAG-------TACCCGACGATTGTATCTTGTGGCACAATTTATATTGTTATATTCTTTTTACTTTAATGAATTAAGTGGCAGGAATCTCTTACACCCTTCTTGTTTGGAAGAACGACGAATCGTATCTAAATTCCTTTTGTTTATATTATTTCATATGGAATAATCATTAATGCTGACTTGTCTGCATTTCTTTTCAGGTACTACCACTTCTTGTACACCCACTTCTTAAGTCACCTCGTTCACAAAATTATCGATCAATCCCAAAACTGCGAAGACATCCTGCTCAACTTCCTAGTCAGTCACGTAACTCGTCTACCCCCTATAAAAGTCACCCAGCGGAAGCAATACAAGGAGACAATGCTGGCGGGTGGAGGTCGCAGTTACCCGTCTCCTTGGAACGATCCGGACCACTTCGTCCAGCGACAAACCTGCATCAACGCCTTTGCCAAGATCTTCGGCTACATGCCTCTGGTTCGGTCCAACACCCGACTCGACCCCGTCCTCTTCAAGGATCCGGTTTCGAATCTCAGGAAGAAATATCGCCGCATGGAGATAGCCGGCAGCTAGTGAAGGTTTGCGGATGGAACCGTTGGAACTCTTTGTTACCTGCCAGGGTGGGGAGCTGTACTGGCATCCAGTGCTGTCTGCAGCCCTATCACCTCCGTTTC-TTTATGACTCAAACCGATACCAGGTCTATCTGCAGGGCCGAGTTCGTATGACTCTCCATGTGCAGATGAGTACTGATGGTTGTCTTCGTGCC-ACCAGGTCCTCGATGACTGCGCAAGAGGCCAGCAGTAGATGGCCCTTTGGCAAAGATCTTAAGAC---------------------------------------------------------------------------------------------------------------------------------------------ATATTGATATATTTTTTAGAAAATTTTGAAATAAATTCATTTTCACACTTTTGATGACTCGATCCGTCGATGATTTTGGTAAATAGTTCAATTGAT-TTCTGCTCTGCAGTCCAATAAATAGATAGTGAGTTTTAATTTTAGGTTAATTTTTCATTTTTTAAAAATTTATTTAAATCCTAATTTTTATATTTCACTATAAAAACGATTCTTCCTTTTTGAATAGTACATTGATTGTGATATATACGATAAAGTGAAAGAATACATACTGCTGATTGCTCGTACTGAACTGCTGACCTGTGCCGCTTGTCAATCATCTTTTAGTATAGTACAAGAACAAGCTAATAAGGTAAAATGATTGTTTAATTTGTGTCAACCAATTTTTCCCTTAGAAGTTGCTACATTATTTAAGGAAAAATTTAAATATGTTTGTGATAGTTATAAACCTTAAACAAGTATTAAAA-GTTATTTAAATTGAATCATGATATA-ATTTTGTTGTAAAATTTTGTTTTAATTTTGCTTACATAATTTGTTTGTAATAATCAAGCATATTTACTCCTCCTTATAACAGCCCATTAAAAAGTCAAAGTATTGAAATATAATAGAATTTTTCTTAACAGAAAATTTTTAACTAGTTTAACAAAATATATAAAGACAACATTCTTCAGTGAAGCAAATTGAAAAGTTATTCTGTTTAGAACAATTTGAATAAA---------------------------------------AAAGA-----------------TTAAAAGCTTGATTAATTTTTATTCTTGAATATTTATAAAATCCGAGACATTTTGTAGTATGTGTGGGGCAGCGTATGCTGCATATTTAATAAGTTCTTAATAAATCTGCATTACCAAACATCTCGTAATTATTTATATTTTTCAGCCTTTTATTTTTGAGAAGTGAAGATACACA--TTTAATTATTATTCATTTTACCTTGATAACTATTAAAATTGTATCTTGAAATATTGACATGTCAATTTATATAGACTTCCT-----TTTCTATTAGGGTATGGCCTTGAATTTAGAACCTGATAACGTTGGTATCGTCGTGTTTGGTAACGACAGGTTGATCAAGGAAGGTGACATCGTGAAACGAACTGGAGCCATTGTGGACGTTCCTGTAGGACCAGAAATCCTTGGAAGAGTTGTGGACGCCTTAGGAAACCCTATCGATGGAAAGGTGAGATTATATTTTTAGATTTCGAAACCTACAGTTTAGCTATTAGTTTTTTTCTTATCTCTTTGCATTTTGGTACATGGTCTGACTTTGATTTTACAAACTTTTTAAGAAGTCCCAAATTGTATGTTATTCTCTACCGGTTGAATGTTTTCTTCAAAATAACTAATTTCAACAG-----TCTTTATTTATTTTTTGATTGTTAAAGATTCAAATGCATAATTACCAATATCTACTTGCCTGTTAATTACTTCTGAAACAAGATATATTACCAACCCTTTTTAAGTCAAATTAAAGGTTATTTTCAATATTTTTCTTTTAGCATTGATTTCTCCGTAAAATGTATTATCTTCTCCATGTTTAAAAGTAATCTTTTTCTCCTCCGTAAATTGAAATTAAAAATTATATCTTTATGAATTTGATGCAAGATGGTTGTTTAATTTATATGATTGCAAATTATAGCAAAATTTGATTAGAAGAACCAAATTGTGGTATTCAATCTACTCT---------AAATCCTAATTTCAAGGCTATATTATGTGCTTGAC-AATGATCCGTAAGTATTCATTTCGTAACTGTTATCTTCGGAAAAACATAACCTGATGCCCCTCCCTCCCATCCATTTGTATTCCAGCAGAAAGTTGATATTATAAGTAAGCGGACGAGATTTCTTCTAGCGACGAGGTTTGGAGATGGACGAAAAATTCTACGATGACTACAAATGCCCAAAAGAGGGATGTTATTCTCATTAAGCATTTCCTCAATTTAGAAGAACTTTCCCCAAACCCGCCGGTCCACCCTTCCATGACTACTAAATAATGGGGTATCATCCAAAGTGAGGCGCACCGCCAACGATAAGAAGCGAGGACAGAGAAAGATATATCTGCGTATTCTACGGATGGTTAGCGCGATCTGCGACCTTTTGTTTTGTTGGGGTTTTATTTCGATTATTTTTTCTTTTTACCAACTTCGACGAAGAGGACTC-TTTTTTTTTCAGTCCCTTGTTCTTAGTGCCCGAGGCGCACCCCAATTTTCTGTAATGTAAGCCTGGTGTTGCATAGCATCCAGTAGCGTGACGTCTCGGTAAGCTGGGCACACATTGACGTTGAAACGCTGCTTGTCTGCCTTCAACGCTTGGCTGACCAGCGTATCCCCCATGACATAGTCGGAGCCACTTTGTATCGCCACTGTATCTAGCCACACATCGACGGACTTGGACACTGATAGTGGTACCTGGTGGCTCTTCATCAGTGGCACGAACCGCAGTTATGTATGTTGTCACCGAGTCTTGTTGAGTGTAATGGATCGCTCTTGACTTTCCGGTGAAAATAATGCAATAAGAATACTAATGATTCCAATGCACCCTATGACCTGTGACTGCACATTTAAGGGTATCAGAGTAACGTATCCGTCTTCTCAAGACAGATCTGGCGAACCATATCGTACTTTACTGGAAAAATCACAGGGTCACGCTTGAATGCACTCACTTTCTTGAAAATTTGATTGAACAAATAGATAGCCATTATAAAGCACTAGTCATTCCTCATGGTAATTAATGTAC--TATAGATGTACAACAATAATGTATTCCTCAAACTAAATTTTTACTGACTG-------------CATGGTAAAGATGTATAAAAGTATGAAAATACGGATGTAAATATTAAGTTATGTAAATATATAAGCTACTATCTGATACTCATTTAATTTCGGAAAATAATTAGCAATAAACAGCGTAGAAATTTCGTTTGGA---------------------------------------------------------??????????????????????????????????????????????????????????????????????????????????????????????????????????????????????????????????????????????????????????????????????????????????????????????????????????????????????????????????????????????????????????????????????????????????????????????????????????????????????????????????????????????????????????????????????????????????????????????????????????????????????????????????????????????????????????????????????????????????????????????????????????????????????????????????????????????????????????????????????????????????????????????????????????????????????????????????????????????????????????????????????????????????????????????????????????????????????????????????????????????????????????????????????????????????????????????????????????????????????????????????????????????????????????????????????????????????????????????????????????????????????????????????????????????????????????????????????????????????????????????????????????????????????????????????????????????????????????????????????????????????????????????????????????????????????????????????????????????????????????????????????????????????????????????????????????????????????????????????????????????????????????????????????????????????????????????????????????????????????????????????????????????????????????????????????????????????????????????????????????????????????????????????????????????????????????????????????????????????????????????????????????????????????????????????????????????????????????????????????????????????????????????????????????????????????????????????????????????????---------------------------------------------------------------------------------------------------------------------------------------------------------------------------------------------------------------------------------------------------------TT-------------------------GTTCAATGAGATGAAATGTATTTCAGATTTTAAATTGGACTTTTTTTCCCATTTCCTATCATTGTTAGGAATTTATATTTACATTTTTGTTCCAATTGAAATTATATAAATTTACCATTTTGATTTATTATTCTAT-----------AATTTTCAGGTATAAGACATGAAGGGACTATGTGCGATACTTGTCGCCAGCAGCCTATTTTTGGAATACGCTGGAAATGTGCAGAATGCACCAATTATGATTTATGTTCCACATGTTACCATGGAGATAAACATCACCTAAGACACAGATTCTTTAGAATTACAACCCCTGGAAGTGAAAGGTTTGTAATTGAGTGGAAGTTGTAAAATAAGATGTAATGATAGTAATTATCTTAATTTTCTTTTGTATAGATTTTCAAATGGTAATAAAGGTTAACTAAATTAGTAGATTGTTACACTT-AAAGACCGTGATGATTTACTAAATATTGTTATAATAATTTTTTGAATGATTGTAGATTCTTTTTACACTTGTTAGTGGAACCTTAATATATATTTACATATAGTATTTTTAGAAGGGTGCAGTATTGT--TTTTTTATATAA-AATAAGTGCACTATCCCTAATTGGTTTT-AAACTTCCTTTCCTACTCGTTGGTTTGTATCAGTGTTGTTCGCTTTAAATCTCATATATTTTTT--AACCATGTGGTTT-AACCATGCTTTTGAAATTAATTTTAAAATTTTGATTTCTTAATTTAAAAGTTAAAACAATTTTTTAACAATAATAGTGTGGTGGCAACCACTTTAACATTCGTCTTTATGTGCTATGTTTACACAAATTG------ATTTATAGTCCTGTAATTTCATATTCATTAATTTATATTCTTTATTTTCAATGTAGGTATATTTTCCCAAAGTTCCAGCTGTGCTGGACTGAATTTCTGGAGTTGAAAGTCAGAATACCTTGTCAAATCGAAGAGTATGTTAAAGCAAATTATGGTCCAAACTGGTTCGAGCCTGTGAAAGTTTGGGATTGGAAAGCTAGTCCATCTAATGTTATAGAAAACGGTCAGTGGCCTTTGGATGAGTGGCCAGAAGTTATACAGCTTCTTCCATTACCTGAGCAGAACTAAGTGACCGTAGTCATTTTATTTGTCTTCATAAATGCCATTTGTCGTAGAAGGCTTTCTGCAGTCTGGA---TTAAGCAAAACCATTGTGATAGAAAATTATGATTTTTATTTCATATTAACACATGGAACAAATTTTA------------------------------------------------------------------------TAAAATGTTTTTGAAATAGAATTTTTTGTAGCCAACTTTATTGCTCTCATACAGAGGGAATGTAAAATTTTAAAGAATTTAAAACAAACTGTCGAAGGATATTGTTTAAAAAAAATTTTGGTCTTCGATTTAAAAATTTATGAACTTGA-----TGATTGAAAGAAAAGTTGAAATAATGTTTCTGCAAAATCCATAAACAATAAATTTAGCGATTGAATTTTTACCAAAATTTAGTG-----------------------------------------------------GTGTTATGCTGCTCCAATATATTTATCTTTTCTTCTAATTCTCTTCCCAATTTCTGTAGCTGATAAATTGACCAAATGTTAACAAAGAAAATAATTTCTGAGATTTAATATTTTCACTTTATTTTATTCTCCCAGGAAGAGGCGTGGGGCCATCAATGCCAAACAGCTTCAGTACCTGGAGAAGTATCGTCCAAAATCCCGCCTGAAAATGAGGAATGGCCACAAACAATGCGTTATCCAATAAAACATTTATATTTTTGCTTTTTATCTTAAGTGTAAATAACCAAGGACCCTGACTGGTTGTAACCGGGAAAAAAAAAATTCAATGTCTCTATGGATGTGGTTTCATTTTTCTCGTAGTTCGTTTTTTCTTCT---TAGCTCTGTTCCCACTCCTTCTGTATTGGCTGTTATCTTCCCCA----TTTTCATGTCATTTCTTGATTCTACGAGATGTTTTAAAGCAAAAAAAAAAATGTATGTTCTCGCATGTCGTGCTCTTATGAAAATAGGTATACCGCGAAGTAGTATATGATCGTTTTAGATGCTTCATCTGTGCTTAGATTTCTGAATATTTTAAATGTATGTGAGTTAGTGAATAAAGGAAGCTTTGTAAAAAAAAAAGAGACAAATCAAGGCCCAAACGAACGGCACTGAAATGACTTTGTTTGGGAGGGATTTCCTAAGTTTTATTATAGGGAGAAATGTTGAGGGTACAGTGCAGTATCTCTAAGT------------------------------------------------------------------------------------------------------------------------------ACCCCATTTTTCATACTTCTGTTAAACTTTTAGCTCCTGACATTAGTATTTTGCAACTCGTTTGTTCTAAAAA--GAAGTTCATTCCTGTTTGAGTAATGTTGAAGTAATAATAACAGTAAAATCCTGGGAAATGTTTGGAAATTAATCGCTGAATTTTCTTTCTCGTGCCTCTTGCTACCACTCATTCCTAATGCGCAAATTTTTCTAGTGTCAAAAACAACTCATTATTTACGTGTCATTTTAAAATGAACTTTGTTTACAATGTAGGAGTGACGGATACGCCCATCATGACTTGGGGTGAAATCGAAGGCACTCCATTCCGATTGGATGGGAGCGACACCCCATTGCCTCAGAATCCCAGTGGACAACAGTTCAAAATACCCAACCTATCGGCACGGGAGAGGATAGCATTGTCACTGGCCGACAGAGCGGCAAAGAAACACAGAAAACCCAAGAAAGTGACCTCTAATCTACCAAGGTATGTGGTCATAT--AGAAAAAAAACTTTTATTTAGTAAATTTTGATTCTGTGTTTGTTTTTTACTTGAATAATCAACCGCAACTAATTGATTGTTTAAATTCTATACCCAAATTAGTATGTGATATTCTAAATTTCTAATTAGTAATGTTGGTCATTTTTACTTCTCATACTATAGTATACAGAAATTATTGTTTTCATGAAAATTTTTGAATTC-----------------GAGATTTTGATGCCATTATATGTTTTAACTTCTGAATACGTTTTGACTATTTTAGTGTGTCTGTATGTAT-------------------GTATGTA-----TGTATGTCCTGTACGC-----------------------------------------------------------------------------------------------------------------------------------------------------------------------------------------------------------------------------------------------------------------------------------GACTTACTAAAATGGCTTGATTAATTATATCACTTTTATTTGACAGATCCTCTACTCGTTCCTGAGCGGCAGGTAATTTGGAACAGTACTCTCCATACACAATAAATTTCTCTTTCCAATGGAGAAAGCAGTCACTGATTTTATAATGGCTCGACGTACACGCTTTATACAATTCACTGTGGAAACCCGTATGAATTTCGGCTAATTCCTGAGGAGAGATAAATAAATCATTAAATAAACAATAGCTATAATAAAACATAAAACAAAATGCACACTGAAGTACGAATACACACCTTAACGTTTATGAATATTACTTTTCGGACATCAGCCGCCAAAATAGATTTTAAAGGTCGCATGAAGTGCTGTAA---------------------------------------------------------------------------------------------------------------------------------------------------------------TGTTTACTT---TTAAAAAGAG-AAATTTGGATCACCATGATTAAATCTCCCTCTCTGAGATTTATTCAAACACTTTCAAATAATTGTCTAATCTTGTGTATGAACT--------AAAATTTTATACT--TCAGTTCCTCATATATGCCTAATTAATCTACTGGAAATAAATATTGGAATCTCAGAATAGATCTTAAAACATGTTACTCATCATTGGTCTGGGTATATAGTGGTGTAATGAACATCTTTTT----AAATTACTTTAATTTAAAATGTACTGGAGAAATTATATGCTCAATTATCCG--------TCACAACAGATTTTAATAAAAACGATACTGAATTCAAAATTGCTCATAAAAAAGGTGAATGAATAGGGATGAT--------AAAATA--CCCCTCCCCCTTCGACCAAATTGTCTTGAGTGCCTAAAAAAATGTGAATCCCTTTCTAGTAATTAAAAGATTCCAATTTTGATATGTATAACAAATTCAGTTAGGAACTTTTCAATACATACCTGCTTCGCGAGCCAAACTTTCAGCACTGGCATACCGGCAATGATAGAGTTGGGATCTTCTTCCGCAGCAGAGTTCACGGTGTCGTTGGCTCCGATAACCAGAACCAAATCTGTGTCCTTGAAGTCATCGTTGATTTCGTCCATTTCCAGAACAACGTCATACGGCACGCCGGCCTCTGCCAGAAGGACATTCAACTGTCCTGGCATACGTCCTGAAAGAATGAAAAGTGTATCCATTAAGTTCAAAAAATAATATCTCTAAATAAACTGTTCAACATTATTA-ATTTTAAACTTTATGGCTGCATTTTGCCAGA--CTGTTTT-AAAAAATAAGTT--ACCTGGGTGGTATTTAACA-TTTTATTGAAAAAAA----AAAAACCAGATTTCCAATATGTATAATTGGGATGTAAATGATCTAATAGGTCAATAACATATAACAGTCTGGGCCAATAGTCGGCAATTCGTTTTCACCAAAGGGCAAAATAATATAATGAAAATTTGGTTTTGTGTCAAAGGCCACGGAAAAAAAAAAATGGTTCACATATATTTAAGGGAATCACTGAATTCCTGGAATGAATTATAACCATGTTTTGCTGAGGGCAGAGTTTTAAATGATATATGAATTTCCTTATTCACTCCACTTTCATAAA----------------------------------------------------------------------------------------------------------------------------------------AGACAGGATTGTGAATGGATGTGTCAGACAAATGAAATGGAAACTACAAACAGAAGGAAGTGAAGTTGTCTATGGAGAACAATTCCATACTATCATGGTTG----ATGAAGCTGGTTGCTTGGCAAGTGTATTACTCTTCGTTGGCAAACAAAATCCCAAATAAGTTTACCAGATTCAAAAGAATGATACAATAGATACAAACCTTGCACATAATGTAGGAGAGGATAGCTCCGGAAGAACCAATCAGAGCTCCAACAATGGTCATGAGGTTGTTGTTCAACATGAAACCCTCTGCACACAAAGCCCAGCCAGAGTAACTGTTGAGGACTGTGATCACAACAGGCATGTCAGCACCTGAAAGATATTAGGCAAATATAACCTTTCTCGTGTTCGTCCACTGAGTACAATTTATTTATATTTCACATCATAATCAATAAACCTTAACACAATGAGTATTAAATGCCTTTTAGAAAACAACAGCTCTTTTTTTTTAAAAAA-AAATCAATATTTATTTTTCTAAATGAAAAA----TCCATTAGGAGGCCAATAAACTACATATCCATAATTTGCATGATTCTTCAAAGG---------------------------------------------------------------------------------------------------------------------------------------------AAGTT-AAAATAATTTTCCAATATCAAAATTTTTTGAACAATTTGATGCCAAGTGTTTTGGAAATTTTAATCGAATATTGAAATCTTTGAAACTGGTATATTCAGACCTATGATGCAAAATGAAATTGAATATATGATATATTAAAAAGAACAATCAGGTCAAAAATTATTTAAAAATTATCTACTGACTTTTTGACCTCAGAAGCGAAATTTTACGTTCTTTCTTTAAAAAAAAAACTCTGGTTCATTCTGTTATGATTTTTTGCATTCTGTGTGAAGAGAAATTGATCGTCCTGGTGCCAAATTGCGGCTGCGACGATAGCCATTGATCGAAAATTTTAATCTTAGCCTTTAGGCCCTTAATATTGAAAATAATTTGGGCTCTTTTTTTATGAGAAAT----------AATTCTGTTTCGTCTTCCAGGATTCTTGAAAAACGATTCTGCACTGTAGTTCATCTACTGTTTTTAAATATGTTTCCAGCTTAATTGTAAGTGACTATG---TGGTAATGTTCCTTCTATTCTTTTGTGCCGAAGACATTAATGTTCCAAGTGGTTTCAACAGGATGAGATAGCTGATGAGCAAGCAAGTACCTTTGTGCAATGACAGTAATGTTCAGCTGAGATTTCTATGCCCTCAGGATGTGCCAGAAGTGAAAAAGCTATGTACAGAATGGTTCCCTATAGAGTAAATAACATTTCTCTTATCTTTTTTGTGTAATTATAGTATTCACATATCT---AAGATTCTTCACACTTACAAAAAAAATAAAATATGTAGAGATATGAAGACATGGTTTATCACTATAGATTCAGAAA-------TTTTTTTCATTCCAATGACTACCAGATTTTATTGATTATCTCTCTCTGTCTTTTGTGTTGTC-AAAT----------ACGTAACTGGTTTTTTT---AAAAAACCTTAACAACTTGAATTTCTTTTCAGTGTTTTTT---------ATTAAAGCAAATACCATATACATATTGGTGTAACTTGGCCTCCGATACTGGGGGGGGGGG-----------ATTCACGATATTTTAAGCAAGGTTTTTGAAAAAAGATTGACTTGTTACCAACAAGAA----------------------------------------------------------------------------------------------------------------------CACCGATGTCAGTACTCTGGTCTTTTGAAAACGATATCCTGGTTTTCACAGAAGTCCTCAGTCAGAGGTATACAGTTAAGATATTTACAGAATGAACACTCATAAATAGGATGTACATAAAACAAAATAAGCAGACCCACACAGAGGACAACAACGATGAAGAGACACACCCATATCAGTATAACTTTTGTCGCTTTGTCGTATGTTCCAAATGATACAAAAGGTAACAGAGCATAAGACAACAAGAAACCGAATGCGAATCCGAATATGTGAGCATAGTTATCAACCCACGGTAAAAGGCCAACGAGAAAGAGAACTAGAGCAACGCCGCCTAGACGAAGAAGTGCCATTCCAGGATGTTTTAACATTTTCCAACAATGGATGACTTCCACAAAGAGGCAAGCCAAGAGTCCAAATTGAGAACCGGCAGGCCCCACCTGAAAGAAAAATAAACAAATATTCAACACCACAT-------------------------------------------------TCCCTAGACATTTTCAAAAAGTTTTATCATCTAAACCATTTTTAAATAGTAGCAAATTTTCCGTTCCTTTTCACAATTTAATTTAATTTTTGCTGATTTATTTAATAATTTTTTTGCAATTTTAAAATTTCTAACTAAAAATAGCTTGTTTTTTAACCAATATATTAAAGTAAAGTAAAAAAAT--------------------------------------------------------------------------------------------ATTTGCGTAAAATAACCAATTTTTATTTCATATTCTTATTATGTTATTACGGGGTTCATTTTAAAAAAGTAGAGGATTTATAAGCTTTTCGATGTTCGCTCTTTATTTGGCATAGCCTATGAGATATCAATTTATAATAAAAACACAACCCAATGTTTAAAAAGTTGATGTTGATAGTAGCAATGTGCAATTATGATAAAATCTGAAAATTATATAAAAAAAAATCACATTTAAATATTCTGAAAAA-TTGTGGTGCTGCCATCTAGTGGTGACGCTGAAAATGCTGCTAATAATAGCAGTGTGCAGTTACGACAAATTCAGAAAATCATTAAAATATTCCAAATTTAAAATTTCAAAATATGTTATGGTGATGTCTCCAGATAATTCTGATAGTAACAGTATGCAATTGCGACACATTCAGAAATATATAAAAATCTTTCATCTTTGTATTCTTAAACACTTTGTGGTGCTGCCATCTAGTGGCCAGATCCTCAGTGATAGAGTATCAGGTTCAAACTATCATTTAATTTCCTTAATCATTATTAAAATATTATATATTGTGACTTTTTCACTTTTGCTGAATGAACTACAATTCTAATAGTGATCTCTTTATATTAATTGTAGAAGTTGCTGAAGGATTCGTCTGCCCCGACCCCTCTGATGTCGACCAGCCAGGTCTTTACAGCCGACATGCCCACCCCACAGACTGCAGGAAATTCTACGTGTGCATTGAAGGAACCGCCAGACCTTACGGATGCAGTTTGGGAACAGTCTTCAACGTAGACAGCCTACAGTGTGACGAACCAGAAAATGTGCCCGGATGGTACGTATAAAAATGATAGGCGTATAAATTTCATCACTTCGGTTAGATTATGAATTATAAATAAATGGTACTTCGTTCA-----------------TCCGGATCACAATTTCACTCAGAAAATATTAAAGAT-----------TATATAATTTTTTGGTATGATATTTAAAAATTTAGGAAGGAGTGCAGATATAAGTCCAACTCGGATGGTTGGAATTTGATAATGCCTAAAACTTTCGATGTAGTAGAAAACATCAATTAGGCTTGTTTAATTAATGATGATAATGACTAATTTTTAAACATAAAGAAGTCACAGTCAAAATTGAAACGAAAAAAAATTGTAGACTTTATATGAAATGATTCATATAT-----CACAAGCGATGCGTCCTTTGAACAGTACATTGCATAAAAGTAAGTAAAATAACTCTATTATTAAG--------------------------------------------------------AAAATCTATGTAAGCGTAATCTGTCATTTCAAATTGGACTTTAAAAGATATAAAAGTAGAAGTTAAAATATGTAAATATGCTTTTGTATATTATTACAATTACAATACAGTACAAATTTTAGAGCTAAGTACCTTATTGGAAGTAGTAACTCAATATAAAATTTGCTGTGTCGATTTTTTAGCTTTCTAAGTTGCGTTCTTTCTTTTTCAGATTCAGTAATGTTCATGTTTTTGTGATACTAAGTGACACAAATGACCTTCCACTGCTTCTACCTCAGCCATCAGTATTGTGTCCATAGGAAAGAGGATGTCAAAAAGCTGTGGTACTAATTATAATAATGGAGTTAAAGGTATGGGTTGATGGCATACAAAGAGTGGTTTGTGGCGTCACTGAAGCCTCTACATGCCAAGATGTTGTGTATGCCTTGGCTCATGCCACTGGCCAGACTGGCCGTTTCACTCTGGTTGAAAAATGGAGGAATAGCGAACGTCTCTTGGCCCCTCACGAACAACCTCTGAAAGTTTTGACGAAATGGGGGGAATATGCAAATGATGTGCACTTTGTGATGAGAAGATCGTCTGCAGATTCAAAGCAGCTATCCTCTGGCAGTAACCAAACACAGAACAATAAAAGGCAGCATGATTTTCTGCGCAGCTTTTCACCTTCTGGTGGTAACAATAGACAAAAGATACCAGTGAATAACAAAGAAATAAAAAAGTCCCTAACCTTCAGTTGTGGCCACGGCAGCAGTGGCAGTGTCAGCAGCGAAAACTCTACGCCACCCATCATCAGCGAATGTACTCAAGAAAACTCACTCAACCGCAATATAAAGAACCGAGAAGGACGCTCGAAACAAGACCTCCCAAAAGGTGTTGTGCGGGGCATACCCCAAAAGCCCAGGGATAGTGAAAGCCCCAACTCAACTACTTCAAAAATTGAAAGACCTAAATATCCGCCATCTTACGACGAGGCTGTTTCGCGTTCCAGTGGCCGCTTTCCGACTAGTCATCTATCACTTGCCAATGCTGCATCTTCTCATTTGCAAGACGAAGAGTCCCCTTCCAGTAAGAGACCA-TTGCATCAAAA-ATAAATA---------TAGTTTCGAATGTTAT--CTTATCCTACTGTTAGATATGTATGTTAACGTAAAAAAATAACATAACCTGAAAATAGAAAAAAGTAATCTATTT---TTTTAAAATAGATGACTTATGTATAATACATTTTGCATGCTGTATTCAATACGTATAGGGATGCTACAGCAAACAATAATGCACACATTTCAGGGTTTGTCATAGAAAATATGAAGTCATTTTTTAAAAATTGTTGAATTTTATAGTTGAAAAATGAAAATTGAACAAGGATGTTGATGTTCTTCTTTTCCGATGTTATGAATTTCTACATGTTGATGTGTTTATAAATATGTCTTAATTTTTTAATAAACTAAAATAAATATTATG-AACACGATATTTGTTATAAACAAATATTTGTATAGAAAAATAATGTGAGATGCTTAGTATCTTACTTGTTCTGATGCTGTCATTGCAGAGGATGCAGAGATGTCATTTGACGAAGACAAACAACGTCGTTATACGACGACCAGCTCAATCACTCTCTATCCCAGGGTGGACGACAATGGTGCTATCTATTCCTGCGAAGCTCGCCACCCCGCTCTCGAGAGATATTATAGGTGCTCAGTTGCCATTAACGTTTTACGTAAGT--------------ATACGTAAAAGTTACCTTTAAAACAAAATAGTCCACGATGAATATCGAAAATTATGACAGTTTTTGTCGAAGTGTGAATATCTATAGTTGTATGCATTCAGTAGGTATTGAAAGATAAAGCATTAATTTTTCCTCACATTTACATACAAATCCTGATAAAATAGTAAAATGTTCCTTTTAAATGTGGATTTAATATTTATCAAGATAAAGTGACACAAATGCAGC--------ATCACAACTTCCATAAATTTAATATTGCTCAGGATATGCATATATGGTTCCTATTATTTGATTACTAAGTTCGAGAGTCATTT--TGTATGGAAAAGACATAGTCATTTCCGATATAGAAATGTCTA---------------------------------------------------------------------------------------------------------------AGTATTATAGCAAAACATTTCGTAAGGTTTTGGATAGTTTGGTCCATACAGGT-AACATTTATTTTCTTTTTAAATTGCATGGGGTCTGATTGGAATCTCCAAAGAAGTCATTAAGTTGAGGAACTTATAACATTAGTATTTATTAAATCGAGGTTCAACTTCATACATGAAATCATTGAGTACAGATTGAAAATAAAACAACATACCCTAACAAAAGCAGATGGAAACCATCCTCCTTGGCCATCTTTAGATCCCCACCACCAGTCTTGATCACTAGTATCTGTGACTTCTATAACATCTCCGGCTTGGAAGGGTAATTCTTCAGAATCAAGTGTTTCATGATCCCATAGTGCTTCTGCATACATAGTACCATCTCCAGAAAGCTATAGTAAAAAAAAAGAACAGGAATATAATGTCATAATTTTAAATTTCTTAACATTAAAAACAGCTTTTGTAATTCTT--------ATATTTTACCTCCCAGCATGTGTTGGATCGACGAGTAGGGCTGCAACAATAACTATGATATATATCACTTTCGGAAGAAGCCTCATCTTCCGATGACAAACTGCTTTTTTGAAAACTATCATGATCCGCAGAGCC----------------------------------------------------------------------------------------------------------------------------------------------ATCATCATCATTGCTTCATAAAGACCCTCGTGAAGATACTGAACCAATTATAAGGGAACGAATTTGTATGGCATCAAGAGCCCCTGTTGAGCTAACTGATAGTGATGAAAGTGATGATGAAAAATCAGCTGAGATACCTCTTATGGATGAATATTGTACAGATGATCCTACTTTGGAGAATGCATCTTTACTAAATGAACATGGACTTACTGATGCTGAAGGAGCTTTAAGTGATTTGAACTCAATTATCAATGATCCCGGGCCAGCTGATGGTGATATGGATGATACAAGTATATCTTCAAGAGCTAGTAGTAGAATGTTTGACAGCGACCAACTGTTAAGTGTTGATAGTTTAAATGTTATGTATGACTCAGAATATGATAATTATAGACCAGGAATGGTTAGTGATGATGATATTTTCCACCATGAACATGCCAGTGATGCAGATGTTGAATATTTGGAGGATCCAAATATAGAAAACATCAGGGTTTTATCGAAAAACATAACAAGAAATTTTGGATTGCCTTCCAAATATGAGAAGGAGGATAGTGAAATAGGGTGATATGTATGATCTTATATTGTTCTGTTATTTTGTCTTTCATATACACCTCTCTAA-----------------------------------------------------------------------------------------------------------------------------------------------------------------------------------------------------------------------------------------------------------------AAAGACTGCATGAGATCGACTGCTCGTTTCATTCATGTTTGTGGCTGCAACAGTTCTGCAATTACAGTAAAGGGGGAAATAAG--TACATAACAAATATTCCAATCTTTACAATACAATACACATTTAAAAACCGATAAACTAAAACTGTAAATAACTTCCATTGCATCTACCTTGCTTTGTTTCCTTCATCCATTAAGTCATGAATATCTTGATACGACATGACAGCCAGTTTCGAAAGATCCTCCACGTATGGACCCAGCAATGGATGCTCTCTCACTCGAAGGTTGTTCTTATTTTTTGGATTTAACAAATCACGTACTCTCTCACAGTAAATCTCCATGTAGCTAACCTATTGCAAAATAAACATTATATCATATTCAAAAAGAAATAAACCCTAAAATGTAGAGAAAGAAAACTCCTGTTCTATTTTATGTTAGTCAAGTATTATTAAATAATGCAATATTGAAAAAATTACCATATGAATTTTTTAAACAATTTATAGAATTATGTAACCTTTCATACCTCAACTGAATAGAGTGTATCTTCATTTTGTGCACTTTTAATTTTACGAAAGAGGTCTTTGCATATGTGGGGAATGATTCCTTCCTGCCCTTCTTCTTGCTTGCCCATCATGGTGTAACTTTTACCGGCTCCAGTTTGACCATATGCAAAAATGCATACATTGTACCTAATTTAGTAATAAACATTGAACTTCGTTTCATGCGAATCTCAGTAGAATCAAGATAATCTAAGTTATTATTCAAGGTTCCAAATCATTGAATTTTTAAAAACTTCTTAACAA---------CAATAATTCCTCAAGTGTAATACTGTCTTTTCACACGTAACAATTCCGAAACAGTTGCATATCTTGCGGTAAACATTCCAGAACGGTTGATGTGCATACAAAAGATCTGCAACAACAGCATACATATGTATGTACATGTAGAAAAATAATTAACTACAAACTGAAATGCAGCATTAAATAAAACTAATAAATTTCAAAAATCTAAACAATGCAAAGATATATATATATGTGTATATATATATACTCTGAAAATGATCACCCGTTCAGTGTAGAAATAAAATCACTTTCAAATTCATCAAGTACAATTTCTTTGCAAACTAAGTG-TTTTTTTGAAAATAGCAATTTGACATAATTCACCTAGATGCACTTCTGTAACTGTTCAGACTGAACAATCTGAAATCAATACGTTAACAAAACAAACAACAGCTATAGCATCCATATTTTCACCGGGTTTCTGGTCCGTGGAGAACAAGGGCCCAGCGTTACCATGGGCCAAAGC-TTTTTTTTTGTTTTAATATTTATCTCTTTAGCGACGCAACAAAGAAAACAGTCATTCACCGGGAACAAATAACAGCACCTAAACAATCACCAGCGGGACAGTCGGAATCTGCAAAGAACGTGTCGCATACTACTAATGTCTCTGTACAATTGATTTTGCTCAGGATGGCACTAGATAGAACTTCATTTACCCCCTGTAGCAGATTTCTCGGACAATTCTTTCATCTTGTCTACATAGTCAGCAAATATATCTCGAAAGCGGGACCATGATTTCTCTGGAATGGTGATGGCTGTTCTCAAATTACTCTTAACCTGGAAGGAGAAAGGTTTACTTTTATTTC-----------ATAGCAGAAACAAATCTATAACTGAGGCAGAAAATGACTTATACTTCAAACTGTCCACACAACAATGACATACACGGAGAAAAAAATCCATTTTAATTACTGATCAACTTCAGAAAAATTTGACTCTTCCAGAAAAATGTTCACATATTCCAGACCATA------------------------------------------------------------------------------------------------------------------------------------------------------------------------------------------------------------------------------------------------------------------------------------------AGTGTATGATAAA--ATCAAAAGTGTAGGGGTTGAATCTCATTTACCTGATGATTGTGAGATCAAGTTCATTTTTCCCCGGTAGAAAAATGGAGAATTTGGATC---AAAAAAAGAATCAAAAA-----TATTTGACAGCTTGGTTAAAGC------------------------GGTAA-----------------------TTTGGATAAACAGGATTTTACT--GTAATA-TTCAAATTTGAGG-CCATATGCAGATTTGTGTAAAAATGTGAACTGGTTATTTTGATAAATGTTCTGTTTTCATGCTATTTCAGTTGATGCGGCAAAGGAAGCTTTGACTGACATGCCCCCCAGGGGAGAAGAGGAACTGGACCCAGTGACCCTTCACAATCAAGCTCTGATGAATATGGAAACTCATCCCACTGAAGGTTTCGAAAAGTTGCAGTTCCTCATTCAGCAGAACCCTTTCCCCCCGGAGACATTTGGAAACCTACTGCTACTCTACTGCAAGCACGAGGTGATTGCTTGAAGTAATATTTGAAAATAAATAATTAAAACACATAAATGGCATA-TAAAAATCCTTCACATTAGTGTTTCACATCTTGTATTTTTTTTTCTTCCAAGATTATTGGAAATACCCAGAATGCATCTGACCCTCCCTACACACACCATAACTAAAAGTTTTATGTGAGATGCCATCATTGTTCATGAAAATTCATCACTATCCTTGCAAACCCATTCCTGCAAAAATGTGTATGGATATTTATAATAGTTAAGAAATTAAGTGATGTATTCAATCTTGATGTGCCATTTCTTTCATACT-------------------------AAATGGGACCAAATTTAAGACAGTCCGAAAATTCAAACTGGGCTGTTTCAACCACCGAGCGCTATTAGCATTTATGAATTCTGAAAAAGAGATATTGGTCTACGGGTTCCAAATTTCGCCATTTGTGAGAAAGAAGTCTGGAGAAATAACAGCCTGCAGGAATATTTTTTAACGAATCCCTCGGAAA----GAGAGAGACATGGTCTGTAATGGATTCCCTACTTCTGCAATCAGGGTCCTCGGTTAAGGCACAAGGCATCCCGGAATCCAATTAGAATTTTCTAAAGTACTGGGGAGCACCTGCAACTGGGAGAGAGAAAGGGCATTGGAATCCATTCCTTTTTGGATTGGCCACCGATCGAGAATCCAATTCTTGAATATTTTTTCTTCCTTCCTTCCCCTTTCCTTCTTCTTCGACAAGACCCCTGTGTTGGAAAAGATCCTTCCCAACCGTCCCCCGGTTACATCAGATGCTTCTAATTGGAAATGCAGATGTTCTAATGGAAATGCCGTTTCGGAAACGCACGCGGCGGAAAAGTTTAATTCATTAGAAAAAAAAGGATGAGGAAGGAATAGAAGGAGGAGGGGTGATGCAAAAGTGTCGGAAGGAGGAGGGGGATGTCTTTTAGGACCCATGAGAGGGAGGAGGGTCGGAAGGAAAGGGGTGGTGGAGAGAGGACAGGCATCGATCTTAATCTCGTGTGAAGCCTTTGTCAAATGATTAGTCCCTCATTACCTCCACCAAGCCAGGGGGGGAGTCGAAGCTCTTCTCCAATTGTTTACGGTTCCACAACCCCATTTGTGCGGGTGTCGGAAGGAGGGTGGATGTGGGGGAGGGTGTTCCATACGGGGCAAGAACTCTGAAGAAGGAGAAGGAACTGAAGCGGAAAGTTGCTAGTAAGCGGCCAGGGCCGCCTTTAGGATCTTTTGTCTTCTTTTCTTTTCCCCCCTCTCTCCTCCTCCTCTTCTTCTGAGGTCTCCCCGAGAAGAGATGTATGCAGGGAAGCTCAAAGGCAAGGCGTAGTAGAGGACGGCAGTCTTTCTTAAAAGGAGGGGAGGGATCTATGCGGGGGGCCGGCAATTCTGTCTTCCGGCTTTCTTGAAATGAGCGAAACCAATTGAAGTGAACTAACTGGTGAGGACGGAGAAGGAGAACGCGTTTTAACTTCCACCGATGGTGCTTCCGCCGCCCTGGCTTGAGATTTTTTAATTTTTTTTCTGTCCCTTTTTGCTGTTGTTGTTTCTGCTGCCAGCGTTATTATTATTATTGCCTTATTCAGATGAGAGACGGTTTGCACTGGGAGATAT--------------------------------ACTAAATATTGTCTTGCTCAATAATGATAGATTGTGTCTAGAAAAGAAACTATAAATAAAGAAAAAATTAAAAAAATT---AATAACATACCTTTTTTTTCAAAAAGACTTTGATAACCATGCCATCCTTGATTTTATAATACTTTGCTTAATAATTAAACCACTTCGATTTTAGCTAAAC--TTATTTTCCACTTGATACTTTAATAATTTTCTTTGTAATGTATATGTATTATTAAGTAAAAATAAAGACTATCTTAGTCTTTTTATAATGGTCAAGTGTTTTTATAAT------GTCGGAAATGTTCAAAAAACTGAAATCTCCAAAAGTACAGGAATTTTGTTCTCTTTTTATAATGTTTACCTATTTAAGTTGAATATACGCTAGAGGTAAAGATGACTTTTTCTTCCTTCACAGAGCTCCCAAATTTGATAAGGAGGAAGACCCTCAAGCAAGTCTGATGACTCTGATGAAGCAAATGTATGACGATGGGGATGATGAAATGAAGAGGACCATCGCGAAAGCTTGGACAGAAGCGAGGGATAAGAAATCACCCGACGAAGTTTTGTAGAGCCCATTAGGTTTTCAGTGTCTGTGTTAAGTTGACAGGAGTCTT-ACACATTGTATGCATACCAAGTACCAAGTTAAAAATTTAATTTTTGTTTATTTTGTAATGGATATTTTCACTTTTTAAACAAATAAAAATGCTAACCAAAAAGTTTTTTTTTGTTGACATGAGATGTCTTTATAGTG-----AATGAGATTGTCCAAGATATGCATC-ATTTTATATCATTCTTTTATTGAAAAACCTCATAGAATTTCAAGGAATAA---TTATTTGATGTGGTGGATCACTCTTTAAAATATCATTTATAAGTTTCAAAATTTAATGAGATTTGTGTATGTGTAAAACATTA-CAAGTGGATTTTTTTGAGCATTCCCAATAATGACT-----TTCCAGAAGACATTTTAATATGCCAA-TTTTTTTTACGACTACCCTTTTCTCTCTTTGAATTAGT---------------------------TTTCTCAACATTCTCAGAAGCCTTCAACACTGGCATGTCCTCTTTGCCAGGATGGATTCCGCGAATGGAATGTACTTGAGAATCATATCATGGATACCCACCACGTTAACAAAGAAGGACTGAAGAAACTGCTCTCCTTAGTAGACAAAACAGCATGGATGGCTGAAATGGAGAATGTCAAGCAAAAGGAAAATCAGCAAATCAAAAATGAAGTAAAAACAGAGACCTCGGAATCCTCACCACAGCAGAAGTCTTTGACAAATGGACCGACCACCGCAACTGACCTTAGTATGTCTTTCAACGACCGGAATGACATAGATGAACCAATGGACGTGAAACATGAGTTGCTTGATATAGATAGCCGCAGCGATAGTAGCGACTGCAGGGATGATGAAGATTTCACATGTGCAGTGTGTGGTCGAGCATTTATACAGGTCGAGGATCTATTTTGCCACCAGAACGAAATGGGACACTTGGAATATAAAAACACACCCAAAGGGAACGGATTCTTCTGTTGGAAGAAAGGATGTGGTCTTTACTTTGCTACCATGACTTCTGCACAATTCCACTACAAGGAGATGCATTCTCTTAGATTAAATGTACCTGTGTCAGAAAGGCATGTCTACAAATATAGATGTACTCAATGCAGTCTGGCTTTTAAAACTTCAGAAAAACTGAAGATCCACATGCAGTATCATCTAATACGTGCTGCCACAAAGTGTGTTCTCTGTGGAAAAGCCTTCAGGACCGTTCTCGCGTTGCAGAAGCACGTCGAGGTTTCCCATACTGATATGACAAAAGAACAACTTGAACAGTACCGTGCAAGTCTAATGAACAATCCCCTACTAACTGGCAACGGGGGTATGAGTGGTGGAGTTTTAGATCCACAAACTACGGAACTTCTGAAGAAGGAAACCAATAGGGATGACATGGACGATGACCTTCCTGATGAAACAGTCAGCCTGCCAGACGATTCCGATACTT---------------------------AGCATTTATATAGGGAAAAATTTTACAATCTGTTTCACAGAACATATTATAATCTGAAACTTTAGGCATCCTTTCCTCAAAAGAGAAGTTTTGTCACTTAGATCACTTTGGTATTATGTGACATACA-AGTACAGTTTGTTACATT---TATCATCGTACATTCAGTATCACAGGATAACTACGACAAGGGATCGGCTGACCTCTTGACCTTATTCTGAATATGATACTTCTTTAAGAAAGGAAGGAAT-GGAGGAAAAATAATAACCTGTGGAATTAATAATTCGGTTTGAAACAAATAAACCAATTATTAATGGTATATTGTAAGGTGGCTTTCATGAGAAAATTGACTTACCGTCCACACAGTTGCTCTCCAGGTAGTCAATGCTCTCGCTGGATGGTCCGAAGTACCTGTTAGTGGTGGTCAAACTCAGGGAAGTTCTGTCCTTGTCGCTAAGGAAACACTCCCCAGTCATTCTGTTGTAGTTGGCGGATCTGCACCTGAACTGAATCTCGTTCAGGCAGAGCTCCATGCAAGCCTCTCTGGACATGACGATGGCTGAACTGCGAGCGACATCCCTCAACTCGAATCCGTTCACGCGCTCGAACATCCAGTCCCTGTCGCATCGCTTACGACCTGGAAGAGAAGACATTCTAGCTTCAAGAAATCGGTAAACTAATTTTCTATATAG-----------CAAAAGATCTTAAGCTTTCGTGACATGAAAATTCGGCCTTATTTCTTAATGAGAGGTTTTGTTTCGGACATCCTTAATAAAAATGATAGAAATCTCAATAAAAAAAAAAATAACG-----TTATTTTGATAGATAATGCTCTATGGGAAAGTGGGTCTC---CCAAAAAGG----AAAAAGGCTCCACAAAGGCAGAGGAAGGATGAAATCTTACCCAGGAGACAGACTTTGTGGGCGTAGATGGTGAAGACAGGGAACTGCGAAGGCGTGAGGGCGGCGGGCCTCTGGGCGGCGCTGGAGCTGAAGAGGACGCAGAGTCCGGTCTCGAAGTTGACCGCCTGGCAAGTGGCGTTGGTGTTGCAGAGGGACAGGCAGTCGGTCAGCCTGAGAGTGCCCGGTACCAGCTCCATGGTATCCCCCGGGGACGTGTACACGTAGCCCGTGATAAGCTCACATGATAAGTAAGGTGGATAAAATGGTTTTAAAGATTACCGAGCTATGAATATTCTAAACTGACTGTGCAAACCAAGATGAATATATGCAAAACTAAATTAGAAAATATATTTGAATATACAAAACAATGTTTTTCA---AAAAAAAAGCCATTACTATGGAGAATTATTAATAAAGTTCATTGACTTATATTTGAAAC------------TA---AAAAATGAGAGTCGTAAATTTTAACACAAAAACTAAATTTATTCTATTAAACATTAAATTGACATAGCGAGAGAACTTTATTTTGACAATCTAGAAATA-----TAA----TTCTGTTAAAAAGGGACGAGAGGGAGTTTCAGTGTTAGGCCTACTAAAACATTGATTAATTTAAAACTCAAAGAAAACAATGGCATATTACAGAAACGATAGTTAAAAAATATGTCAGGTCTATTTAAAATAAATTAATAAACATAAGTTTGAAGGTTTTATGACGAGGCCAGAAAGCATCGAGCGCCACAAACCTATTTCTAGGCTTCCATAAAGTTGATAAAATAAATGCGCATGCCATTCGATACTTACTCTGGATATTTCTTGTACACTAGATTTAAAGTTCTTCTTAGTCAAATTAGCCACCGAATAACTAATATTAGACAAAGCAAAAGACAACGAGTCCAGGTTCATAGTTCCATGAATACTACACAGAAAGCTTCAAACAGCTTTGAAGCTTTCTTAGTAGGAGAAGGTAAAGTTCGATAAGTGAAATAAGTTTCTCTGAAATCAAGTACCAGGTAACTGAAACACAACATCGATAAAATTAATAATAATTTTCATGAAACGTAATGGCGAACATCCACAACAGACTTCACCATTGCCAAATCTACAAGAAATTAACAACAAT--AAAAAATGCTCTTTTCACAAACCAGACACCGAAGATTTAACAATGTAACAACAACAAAAAAACAATGTTTTATCCTGCGTCATCGTGACGACGATATTTGAGTGAACTTTTAAAAAATTGCAATTCATATATTCATTATGGAGTTATTAGAGTATAAATAATAATAATATAGTCTAAAAAAATATGTAGATATTTACAATTTTATTAAAAATAGAAATTTCCGCAATTTGAAAATATGAATTTTTCATATTTTTTTGGAAAAAATATTTTATATATTAAATTGCAATATCTAGAATCTCTGAATTCTCCCTTTTTACATAGCTGGAAAAATGAGTACACTGTTTCTTCCGATTTGTTAATATTAAAATATGTATCATTGGTATTTTAACAAAATGTAATTGAAAATAACAGTTAAGCTCTTAACATGTTACTAGCATAGACTAATTTA----------------------------------------TTTAAAAAATAAACAATATGTTATACCTTCTGTAATTACTAATAATGACATTTATACATAATCTTTCAAATAAGTGCTTAATGGTAATTTGTTCCTACCTTATAAATTTATTAAATAAGATCAAGACAAGGAACAAAATTAAAGGAAATTCTTTGACAAAATTTAAA-------GTCACAATTATTGTTTTGAAATAATAAAAATAAAATCCACTTACTCTAAGACAGCCATGTTAAATGGAATTTGTAGATTTCCTAGGTATTCTCCTATCATTTGTTTACTAAGTCCTTTACGAGTCAGAAGAAACCTGGCGACAGCCTGAGGCGATGCTTCTAGGAAACCCCTTTGAATTAAGTAGTGGACTCCACGCTCTGGCTTTTTGTTGAATAGATTGAGTCCGACCCTGTACTGTCTTTTCCTTTGAATCTCTGTTAACTGAAAAAAAAACATTTATAAATAAAAGTTCAACATTCTTAAACTGTCTGTTAGCTCATACAAAGAGAAAAATTTTAGAAATTAATAATAAAAAAATTCAAATTTGTCTAGCGACATGAAGTATATGTGCCTGACATGAGTTTTTTTAATACCATTAAAATATTACAATTGCCATTAACTGTATTTTTTCCTACACA--ATTATCTTCATTACATACATGTGTGCTATGACTGTTTCTGAATTTAAACGGCTCATGTGACCAATGTTCAAAATATATAAACATCTACTATTAATCACTCTGATCAAGATAAACTAGTCAATTTTACACGAGTTTCTTTCACATGAAACTCGCTCTCTGGTATAAGAGAAGCCTTTTTGGATTTCAGAACACCAGAATAACCAGTGGCCAAGACGTATATGTCGGGCCTTTTATCCTTCTCCTCGTTCTTTACTTTCTCTATGCGGCGTTCCAAAGCTCCACCCAAGTTCTGTATAACAGGAAAATGGGGCGCTATCTTACGCAACACCAGCAAGCAATTGCGGATTTGGACATACTCTCCAGAGTCCAAACACTTGAGAAGAGATTTAGCTATTTTGAAATGCCATTTGTGGCAGACATGACGATAATTCTCATAGTCCACATGATCGACGGATGGGTCACCAGTTTTATCGGCCACTTTGAATTTTGTCATAAAACCTGGGAAATTTGAACATTCCTTGTCAAATATTGCTTTATCGCTGTGCCACCTCATAACAGTCTCCAACATGGAGCACAGCAGAAGTCCGTAACGGTTCGCCTCGTTCTCTGTGCACGCTGCAACAGTGTTGGTTATGTCACAAAAAACGCGATCATAGCATAGCAATGTTGAAAAGTTAGGAGTCTTTAAGCAATGTATGAGGTGCACAAACTTTGCACAGTACAAGGCATCCACAGGTGTGAATATACAGCGAGGAAACAGACATAATTGCAGGAATTGAGTGATGGTTTCATTCTTGGCCGCCCTTGATTGAAACCAACCATCTTTTTCACTTTTCAGCCGAGCCATTACCCTGACACAGTGCTCCTGCTGCATTTTTTCTTCCTCTACCAGCTTCGTGATGAGAGCATCACAGCGTTCTCTCTCCTTCTTCTTCTTCCCAACATCTTTATTCTCCTCACTCTGAAGAAGACCCTTCAGTTTCGTCACCTCACGCTCGTAGCTACCGGTTGGGACAACAAGATCGTACATGTTGAGAGACCAGAAAGTCACATAGAACTGAGGATTCAGATCATCCCAGGCCCTCTTGTTAACCTGATTGGACTTCACTGACTGGACAATAGGAGCGATGATAGATTCAACAACCTCAATGTACTTTCGGATACTTTGAGAACTGGTCATGTTTTTCATGGCCTTGTCCTGTTTTCGCAACTCTTCGAACTTTGAATTGATGGCATAATTTAGTGATGGCCTAGACAGATAGAAGGCAACATCTGTTTGAATGGAGTATTCACTTAAAAGGACAGATACGGATGGTAACCTTTGTGCATAATCTTCCATGTTTAAGCTGTTGGCCAAGAAGCTGCCATATTGAACGAGAGTGTCCTGGCATTGATCATACTATATTAAAAAGCTAAGGGATAAAATAATATCAAACTATTATTTCTGGTGGTCAGAAACTGCTTATGGCTTAATTACATTTTTATCAGTCATTTCACAAACATTCATTTCACGATTTATAGCACTTTTTCTTTACATTTAATTGTAAGTA-CAATAATTATATAATTCCATGTTCTATCAACTCTGACTGTTTAATTAAAATTCCAAATTTTAAAACACTCTGAGGCTGTAACACTTTAACAGTAAATAGTATATAATTATAATTTTTGTTTAGAAAGGTATGAAA-ATAAAATTAACATGTACTTCTGAGAATCCGGTTGATAATGTTATTATTCGTTTTATTTTATTGCCAGAAGTGCAGGAAATATTTTTGTTTCTTGTTGCATTATGTAAGATTTTAATTTCTGTGG-GTATTTGAGATGCAAAATCTCTGTCGTCTGAAAGATGTGTACTCCATTAATAATTTATTAGCCAAATGCAACAAAATTTGACCTTTTACTTAATTTTCTTGATGTGCTTGTGCTTAATTATATTTGGTAATATTCATTATTTCAGGTGGTTTAGCATTTTGTGGATGTGTCATGAAGATTGTTACCAAATTTGTCAAATAAATTCAATGTGCCTTACAAACTTTATTATTTTACTTTCAGAACAAAAGGCGCCAATTGGGTTCAGTAATTATAGTTGATCATTCAAAGCCACCGGAGATGAATGTCCTGAGCAGCAATTTGGCTCCGAATGATCGCCATGATTCCGTCCAAGTCGTCAGCTCCACTTACAGCGAATTAGCTCCAGACAACCCTAACACGGGACACTCAAACACACCCATTGCAATACAGAATGAAGTTGAAGTAGTTTCAGAGACAAAGTAAGACCTTTGTTTTAATGTATACTAGTTCTCTCCAAATTTTTGATTTTATCCTAATTCATCCAATATATATAT--------TGAAATACATTTCTTTGCTATTAAAAATAAATGAATAGTAATAAAAATCTCTTGAAATAATAATA-CCTCACCTTCTTTAGCTGTTATTTGTCTTCCTCTTGTATTAATGTTTCAGTATCATATTACATTATCTTCACTGGTATTAATTTAGAAAAATCATAATTATAAATATAAATCTAAAAAGGTTTTCCAGGCTAGAAACTTTTTCTCCTTTCATATTATTGTGTGTTGCAAAATTTTATTAAATTATCTGCATTGGTGCAGTTTGAGACTTTGTCATATATCATTTGTAACATATTTATAAGTGATATGGTTTCTCACCTTGTATATAATTTAATATATTTTTTTTAGTGAAATATATTTGATTTTACAAATGACAAAATTTCAAGGTTTTT?????????????????????????????????????????????????????????????????????????????????????????????????????????????????????????????????????????????????????????????????????????????????????????????????????????????????????????????????????????????????????????????????????????????????????????????????????????????????????????????????????????????????????????????????????????????????????????????????????????????????????????????????????????????????????????????????????????????????????????????????????????????????????????????????????????????????????????????????????????????????????????????????????????????????????????????????????????????????????????????????????????????????????????????????????????????????????????????????????????????????????????????????????????????????????????????????????????????????????????????????????????????????????????????????????????????????????????????????????????????????????????????????????????????????????????????????????????????????????????????????????????????????????????????????????????????????????????????????????????????????????????????????????????????????????????????????????????????????????------------------------------------------------------------------------------------------------------------CAGCATTGTTATTAGGACTCATTTTTTA-------TTTATCAGAGAACTAAATAACAAAGGCAATGAAATGTGTGAAAAGTTATGAAAAAAAGTTATTCTTTATTCAAACTGTAAACAGAAAAAGCGAAGAAAAAATTGACTCTCTATGCACATATTTGCTAAAATGCATACAATAAACAAATAGAAAGGAAAATTGATCTGCATTTGTAATAGTAAATAGTTCAAATAAAATCTAAATCAACAACGAACCCAACGTAACTCCTATAAGCCGCAGGTCGCTTCCGCATTTCAGTTTATTTATTTATTGAGTATTTATTTATTTTGAATTTTTTGCCCTACACAAAATAAAGAAAAATGCCCCATTTTATTCTTTCGCCGCAGACTTTTTTTTCCTCAAAAGCAAGCGGTTTTTCCATAGGGAAAAGGTAAACTAAAAGACGCAAAAGCAAAGATAGAGGAAGTGAGTAGAGCATGCAGCAGACCTCTTGGACTGTACCTGATATGCCCAATCCTGGCAAATGGATAAGTCCTGAATTATTGAGGAGGGTAACATCCATGTTTAATGACTGCCCAACACCGCTCTTCGGGCAGATTCTACCGCGCTATGAATTTACCCCCCTACCCGTCACAAAATATTCCCACCGGTTCTTAACCTTTGATTTAGAAAACCAAACTGTCATCTCTGAGATTCCATTTGAACTTGGGATATGGGAGGGACATGGAACATTTTCCCCATTCAACCCTCCTCTCTTTTTCCCTACAACTAAGCTGACCTC-TTTTTTTTTTGCTCCCCTTCGTTTTTATTTTTAATTTCGTTTTATGACGAATAAGGCGGTGTATTTATTTCCCTTCAGCTTCGGAACACGTTTATGGAAGCCCTGCACATATTGCCCGAATGGAAATGGAAGGAAAAGCTTTAAAAAAATGCATCCGGTGCCACAAAATCATATGAATTATATATAGAGTCAGATTTATTCCTGGCTTATAGAAATTTCATAGACTAATAAAGAAACTCAAAAAATTGATCAAATGCGAAGAAGATTTTCTTGAGATAAAGTTTCCTGAATCAGTGA-------ACTCTATGTAATTTCACTTGATCAAGATCAAGTTTAGTTTAACCCGTAGTCTTTTTACTGCAATGTCGTTTTCACTGCATTGTTATGTTCAAGGTAGCATGTGACTACAAAGTAGTTTTC-AAAGGTTTGCATATATTGTCCGAATGGGAAATTGAAGGAAAAGCTTAAAAAAATGCCCCCGG-ATCTTAAATTCATATGACTTAAATATAGAATCGAATTTATTTCTTTTTTGGTTCAAAATAACGAGTCTTGATTGCTTAAATTTTTCCCCCAAAATTAAATTAGGGATTCGCTTTGGATG----TAGAAAATAGTTCTTCAAAAACTGCTCTGACCGCAGTTTCCAATACTTAGAAAACCGGAATTACAGAATAATTCATCCACGAACTTTTAGACTGGATTTTGTTTCTGTAATCCACTTTAACCGTTGGTCCTCTCTCGATATTAATGCATGGATTGGAACAGAAAAAGGAAGTATAAAAAGAAAATGGTTCCATAATTCAGGGTATTTAAAATGCCCCCCAATCAGATGGAAGAGTAGCCTTTGCAGTTCGCATTAAAATAAATGGTAATATCATTTAAATATTATGTATCGACTCGGAGCCCTCAGGGAGACATTATTCACACCGAAATTGCTTAATCGAGCCAATGATTAGTGACGGAAAACCCCTTTTTTAAAACCTCAC-AAAAAAAGAAAGAAAGGCGACCCCCCAGGAAGCTCATAATTATTCCAAATCCAACGAAAAGAAAGCCTTCTCTCATAAAATCTTTCCATTTTTCCTTCCAACTGCTCAATGTACCGGCGATCCAATCGAACTAAAGAAGTGCTAGGGCTTCATTATAAAGAGAGT----GGTCGGAGGAAAAGCAAGACCCGCTTCCACACGTATTCCGGGGAGGTAATAGGCCGTTTAAATGCAGCTCGTCTTCAACTTAAATACGCTCCATAATTGGTATTCACTCCGTCTTCCATAAATTTCGCTTCTATCTGTGGCAGGGCTCCGACTTCCACTCGAGCCGTGTCAACAGAGCGATTGGCATCTAGCCGACAGCGACTGCCTCGACATGAAAAGGGAGGGACCTGCTCTCTTCTTCAGTACAGGAGGAAGGAAATCCTATAGGATGACCTGCTATAGCCCCTACAGATTCCTTTATAGAAGATCTCTTTGGATACTTCCATCAATACCATCTCTGCCAATACCGGTTGATAGCGAGAATGGTTTAAGGACCATATTTATTTTAATCTCGAACCGTGTGGGCGGTCATACATCGGGACCCGGGTCCTTGTCGGGTTGGAGAAGCGATGGGAAGAGATCGGATGACGTCTGTCATTTGACATTGAAAGAGGGAAGTGGAGATCAATCATTCAAATTAGTTAGGGAAGTGTTTCAGAATAAAGTTCAATCGATGCTGTTCCGAGAGATGGGAGTATATATTCAATAAAAAGTGAAGAGGTAAATGTGCCTTTAGAATGTAATGAGCTCGATAATTATTGGAAGTTCAACATTACACAGATATGTTGATTGAATGAATGCAAATATTTTCTCATATGTATGTGTGTTGATTTATAAAAAATATAA-------TTTAAACATAAATAATAAATACATTTTTTAGAGGAATGATATATGGGGGCCGAATTATACGGGATATATATAATTCGGAGTGCCGCAGACACAACATTACGTACTGTCACCTTTACAGGATTCCTGTCTGTCAGACGGAA-AACTTTTCCTACGGAAAATAAAATTTATCCGAAAACAGCCGCAAATAACTGAATTTTAAGGTCTGATCACTAGGGACCTAATTACATTTTGACGCTCTTTAGACTTTTGAATATAAAATAAGCCGAATAATCATGATTTGACAGTGACGCCAAATCTCCTACTCTGAGTCACAGGTCCCTCGAGAATCCCCGACCCCTAGCAAATATGAATAATATCTTGATTGGGGTTGATTGGGGTCGCGCCCTACTGTAATTGGCTAATTACCTGTGACGACAATCCCCACACGTGTCACCCTTACCCCTTGTATCCAAACCCCCCGTTTTTTTGCGCACCCCTGTCTTCACGTCATCCCTTTGTTGCCACTCGCCACCCCAATATACTTCGGGAGATGTGTATAAATCCCCTACCCACACCCACCAGTGAGCAGGGGAATTGTCCTTTAAAGTATTATAAAATCCAGCTTTATTTTTGTTTTTATTTTTATCTTTTTGGCTCTTACATTTTCACATATGTGCAAATTATACATGCTTTAAATGTTTAAAATAAATAAAGCTCTTACGTTTAAAATATAAATGAAAAAAATCGTTTCAAAATTACGTTTCAGTGATGATTGATTAAAAGATATATATGTTTTAGTTATGGTTTATGTAAGAATCAGTTGTTATGTTGCCCTTGAATTTT-AAACATTTTTCCAACCTCGTCTGAGCGAAGAAATAATTTTTGTTTCACTTCATGTATTTTTCCTTTGCTATTTTCAGTTCCGGCGGAAAAGGTAGCGAAAGTATTTACAACAGTTCTATGTACAATAGGCAAAATAAAAAAG-GATACAAAAATACAAATGATCTAAATCTTATTCTAAGATTTGTAGTAAGAGTGCATGCACCAAATGCAATTCCATTTATTTACACACAATGTTCCAAAAATATT---ATTGATTGCATTTTTTTTATCGTTAAAATGTAACGTTGCGCTTATATTCTTTTCCTATTTCAGCTGCCCACAGACACTGACGATTCGGACCGATCTCACAGTGGCATCGACGCCTTCAGGTTCATGCTTGAATCGAACAAAGGCCGGACCATGCTCGAATTTCAAGAACTCATGACTGTATTCCAGCTCCTGCACTGGAACGGCAGTCTAAAGGCGATGCGGGAACGTCAGTGCTCTCGCCAGGAAGTGGTGGCCCACTACTCCCACAGGGCCCTGGACGACGATATGAGGTCTCAGATGGCCCTGGACTGGATAGCCAGGGAACAAGAAGCACCAGGAGTCATCTCCAGGGAACTGACCAGTTCAGAGCGGGAACTGGAAGCGGCCAGATTGGCCGGTCGTGAACTCAGGTTTCCCAAAGAAAAAAGAGATATCCTCATGCTGGCCTGTGGTCAAGTGAACACTGTCAATGGCCTGAGCTAAAGATGGCACCTTATATATAAAGAATATCCACAAATATACATATATTTTATATCAACTTCAGAAAGATGTAGTCTTTAGTCTCAACGTGATACAAAGCTTGTACATAGGACTGTCGAATATTACTCCTGTCAACAAGGCAGATTTAGTATGGTGAAATCAACGACAACCTTCTCCAAGTTGGAGGGAACCCACCTTAGC--TATCCGGGTCTCTTTCTGTTCTAGTGAC------------------GTCTTCAGAAATAAAGGGGGCACAGACTTTATAATAAGTACAAGCTTCAAGGTGATGTTACGTTTAAAAGATATAATACAATCGGGCAAGAAAGAAATTATACATTTTTTACCCCTTCTCAGTAAAATTGCAACACTAACAAAATTGTTATATAAAACTGGATTGTGCTAAAATATTTCCTTACCTTTAGGCATTCAACACAAAGAAAAAGATCCCTCATCACTTAACATAAAAATTCTATAATCATTTTGTGAAAAGAAATTTCACATCGAAAAGAGTGTATTTTTACTTGCTAAGACTATTGAACAAAACAACTAGTTCTCACATAGTTCCAGAAGAGGTGGTAACTTCAAACTC-TGAACACATAAACAGACAAATGGATTTGAAACTAAAAACTGCATGCACCCATTTTGAGCATCCATTTGTCATTAAGACACTGATATCAGAAAATTAAGGCTTACTCAAAGCAT--TCGTTTGGTTTCTCAGACTTCGCTGAGGCAATTCTTTGGCTTCCTGTCTCTTGTTGGAAAATGGGGTTTGTGTGTATGATGTGTTGAGGGAACCCAAGGAAACAATTTGAAGAAAAGAAGGTAAGGTCCTATCCAATTTTCTCACCAGGTGGGCAGCTTCTTCCATTTCCAAACACAGTCCTAGAACTTGGTGGCGCAGGTCAGGTCGGCGTCCGGCTGGGAAGGAAGTGACATTCAGGCCGGGTAGTGCATTTTAGATGTGCCCACATGCCCCATGAGATGGCCCCCAGACAACTGGTCATACTGAGGCATGGAGAGGGACAAGGGGTCAGTCACAGAACAGACAAGCAAACTAAACTT-AAAGTGCAAAACAAGTGCAAGGCAGGCAGCAGTTCAGTGATTGCAAACACAC-----------GACACTCACCAACTGCAATGCATA-TTTTAT-ATGCATTTAGAAATTGAATTATA------------------------------------------------------------------------------------------------------------------------------------------------------------------------------------------------------------------------------------------------------------------------------------------------------------------------------------------------------------------------------------------------------------------------------------------------------------------GTCCTCATTCACTAGGTATATATACCTAATAAGTTATGAAGAAATAAACATATAAATGATTAAAATGCTTACTTCCAGGTATGCACTGTTGCTGGGATCAAATGTTGTATTTACTGATGAAAATGTAATATCAACATGGGGAAACACATGAAACCACTCAGCAATATGAGAAATGTGATATGTTCCATGAACTACGTCTGGTTGGGCCATGATTAACTAGAAATAAATACAATTGCTTCAGG---ATATTTAAACATTATAATAATACAAAAAGTAAGGGGATCGACATAACTTAAATTTATCAAAGAAAACCAAATCATAAAAAAATGATGTGTGTCACTTTGAAAGGATAAAAATTTTGCATAAATCTAAATAAGAAATAACGGTATGAGTAAAGTATACGGTACCCCTTACAACTACCTACGATTTTACTCACGATCCAGTCGTAGGTAGGAAATTGTTGCACCTCGTTTAATATCAACCTTTCATTTCCAATAAAATAAGCAACCCT--AAAGATGGAGAGTTTGGCGATCCTGATGATCCCTACAATTA------------------------------------------------------------------------------------------------------------------------------------------------------------------------------------------------TGTTGAAATAT-AATTAAAATAATATTTACTTTAAATATCAAAATAATCTTTATTTGTTAATTTTATGAACTGCATATTCAGTGAAATTAAATCTG------TAAGAATAAATTC---TCGAAATTAGGAGACCTTTAGGCCATGGTCAGATTGGCCTGATTAATGGAAAATTTGGCCCTGTGAATAGTTTAGTTTTAGTAAGTATATTTCTTACCGGTCCAATGGTGTTCCCATTTAAGATCCACATCAACCTTGGTCTAGGGTTTCCAATAACTCTGCAACAGAACTTGGCCCAGTCACCTTCAGTGACTACTTGAGGTTCTGGCTTCATAACAAATGTTGGACGGCATTTCTCCTTTGGCATTTCTTCTTCGGTGATTACTCTAAAGGAGAAAGTTATAA---GTTCAATTATATGCACCGTCATATTTCCTACATGACACACACATATGAAATTATTAGTCATTAAAAGTTATATTTAAAGTTAACCACATTTAATTTTTTTAATAACTATATTAACGATAATACCTCTGCCAAGATGCCTCCATTTCTGCTATCTTCTGAACTCCGGCCTCCATTGATTTTGGAAGTTGTGTTCTGTATTCCAAAAGTCTTGTTGCTGAAAATAAAAAAATTGTTTAGATATAGTAAGATTAAATAGGCTAATTAAATATCTAACAATTTTGACAAAATGTCTGCAATAATTTT----ATAAATAGAAGCAAAAG-TATTACCTTTGACTTTTAAAGTTGTTCCAAGAATGAAATATGATACATG--ACTCCTCTTCGATGAGCGAAGGATG------------TACTAAAGGTGAAGATGGAAATTTAGTCATTTTGAAAAATATTTTTCTTGTTCAATATTAGAAAAATATGAGAAATAAAATAATGTAAGTACAAGAAACCGTTGGAGAACATGATTTTAAAAATA-GTTTAAATGTGTGGTCAACGATAATCAATCGGAAATAATTATTCTATTTAGTCTTAAATGATTTCCTTCTCTTTATTGAGGTCGAGAGTGAAATATGAAGCATGATTCCCTTTCGACGAAACGAGGGATGTGCGAAGGCTGAAGATGAGGCGGAGGAAGGGAGGGGGGGGG-GAGAAAGAGATGGGTAGATTGCTTAGCTGTGTTTCACTCTGCGCTTCGATCTCCCATGTGACAATGCAATGTCATAGGGACGCGTCAGGGGAGGAATTCAGGGATCGGAGGGGGGAGGGGAGGTAGAGTGGGGAAACGAATGAAATAGAGCGCGTACTCGTATGTCTGATTGGTGCAGGGGGAAAGGGGTCAGAATAGAAGACAAATCTCTCGCATCCAATGACAGTGTCCAGCGTTTTCTTCGGAATAGCCACGGAGAGTAGCGATTACTAGGCTAGCCGGCCATTAAGAAACACCAGTCTTCTTTTCGAAGAGGAATAAAAGGGGACTATATGGCCCATAGATCATTGAAACTGCACTCTCTGGGGACTGGTAACCATGGAAACCAAGTGAACTTTTTTGTTCAGGTGACAGCAGGAAGGAGACATGGCCAACTGGTCACCTTCTTCGGACATTTCCTTTTTCGTGTCCATTTCTCCCTATTTTTTTTATTTTGCTTCTTTTATGTTCTTATTCGGTATGTCCATGACACGTTATTTTCTCCTCCAACAATTTGCAGTTTCCTCAGACCAATTTGAAATATTTTTTTCTGAAAAGTATTGTTTGGTTTGATAAGAAATCTGAGGATTTTAATCTTTCGTGTATAACACAACTAACTGCTGAGAGAAGTTTCAGAAAGATTGTAAAAAAATATTTCGCAATAATTTTGAACTATAAATTTATAAATTTTGTTGCAATAAATAGTGAATA------CTGCGATGGAAAATAAACAGCTTGTCTAAAAACAATAAAAAATATGCAATCATGGATTTCTGAAAATAAATGTTTTTTACGAATTTTTAGAAATATTTGTAAAAATCTATTCCGTATATTTAATCTAGCATCCGGTT-------------AGAGTGCAATAATTAAAATTCAAGAATATCATAAATATCTGAATTTAGAAATCGAGTTAATTTCAAATAAAGAATATCATAAAGAGCAAAGCGAAACAAGTCTGTCCTACGAAGTATAAAATAATAAAAATCAGTATTGTTTTACATAAACTTAACTAAAAACAATAAAGATTGCCATTTTGCCAGTAAACATTGCCACCCATAAATAAAATGTTTCAAAACAAACATGAAGTTGTGAATAAATTGTCAAGTTGAACTTGCGGAAACCAAAAAGATCTTTGTGACGTAGAGACAACGGCATTTCGTAAATGCCACAGAGTCAAGTCTCTGCAGCTGAAGTAGAGCTTAACCATCGACCGCCGAAGTAGCTTGTAGGAAATGCATTCTCGAAGGACGCCTTTTTTGTATTCTGTAGGAAATGCACTTTTCGACTATTTGCCGGGGCTTCATCTCTTAGGAATGCTTTAAGACCTAAGTCGCTGGCATGAGAACCGGATCGTGAAAGATTGAACTGAACTGTCTCGTGAACTTTCATACAAGCAGAAAACGAATTTCTGTTTTATGAATTAAAAATCCCTTCGAACAGGCTACTGGCCGTGGTGAGGACCAAGCAAAGGAAGTGGCTGGACACCGTGCATGTCTGTTCCACCGAGAGATCCCCCGTGTCCCACCATGGAGTGACTTGGGGAGGAAAGTCCAGGATGATTCTGCCCCATGTGAGACATGGGCCCTAAAGATCCGAGTCCAGAGGGCCCGGGCCCCCCATGCAGTGGCGGAGGCATACCAGGAACGTCTTTCTGGCGTCTCTCGGCGGCCGCCCGACTCAAAACGTATTGGGCAGCGAATTGATGCTTGGGATCCATCCTCATGTTTTCCATATGGTGCAAGAGACCTATAAACAAAATATATTCATGACAGTTTCTCAAAAATCAAAAGCTCAATATATCAGTCAGTTTGATAAGATTTATTTATTAGTAAAATTTATGATATTTTCTGCGAAAGTGTAAAACCCATCCATTTCATTTTAGATAATAAAAAAGT---TATTATGGTTTTGTGTTTAGAGAAATTGTAATTTTATGTTTTTTTAAATGAATCAATTAATCTTTTTTAATTTTATATTTTAAAATTCTTAAGAATCATTTTACAACTAAATCCTTTGTTT---AAAATGCACCTTTATTTCAGCCTAAAGAAAATGATTCAATTGGAGTCCAACAGGCAGTCCTTACA------TTTAGATTAAAAGTGTTCTTAAGAATATTTTCATCACATAGAAAAATTAATTATTACAAAGCATTATAATGAGTAGATAAGATTATTTATCTTTTTT-GAAATTTTTTTCTTTTTTTACTCCCAACCAATAT-------GTCTGTTATTC-----------TGGTGTATCTTTATGGTATA-TAGACATGCTTTTATGTCT--TATTCATGGGTTCTTTTTTTTTAGGTTTGTTACACATTTAATGAAACGAATCCAGAGGGGACCTGTCCGAGGTATATCTATCAAGCTTCAGGAAGAAGAGAGAGAACGAAGGGATAACTATGTACCCGAAGTATCCGCTATTGACATGGACGTCATTGAGGTTGACCCCGACACTGACGAAATGTTGAAACAAATGGTTTGTATAACATTTTGATAGTTTTCTTAAACAATAATTTAAATTT--CACATACTTTTCATTTATGTTCTACTTTGAATGCCCAAAAATTCATTAATTCACACCTTAA-TTTTTCCAATTTGATGGTGTAATAAATTTAACATCTAATATTGGAGATAGCTGCATAGTATGACTTAGAAAATACATGAGAGAATGCTTTCAAAAATATAATCAAATTAGACCTATTCATTGT??????????????????????????????????????????????????????????????????????????????????????????????????????????????????????????????????????????????????????????????????????????????????????????????????????????????????????????????????????????????????????????????????????????????????????????????????????????????????????????????????????????????????????????????????????????????????????????????????????????????????????????????????????????????????????????????????????????????????????????????????????????????????????????????????????????????????????????????????????????????????????????????????????????????????????????????????????????????????????????????????????????????????????????????????????????????????????????????????????????????????????????????????????????????????????????????????????????????????????????????????????????????????????????????????????????????????????????????????????????????????????????????????????????????????????????????????????????????????????????????????????????????????????????????????????????????????????????????????????????????????????????????????????????????????????????????????????????????????????????????????????????????????????????????????????????????????????????????????????????????????????????????????????????????????????????????????????????????????????????????????????????????????????????????????????????????????????????????????????????????????????????????????????????????????????????????TGCAATGAAAAGAAAATAAGGTTTAATTTCCTTACAAAATCTGTTTCGCTTTGTTTCTTCTCTGAGATTTTGGATCCATGCATTACCATATTGTATCCCATGAAATATTTTTAAAAAAATAATTAAAAATTTCCACTTCACATTGATTGAATACTAATCCAAAAGTGGAAAATGGCCGTCATTTCTATAATTAGTTGAGCCTACAACATGCTCCAAGGAGGAGAACTTTAATGGACTCTCTGTATAAGACGTACCGTTCGATAAATAATCATAACGCTTTTTTTAACAACACACCAAAGATTTGAATTGTTATAAAATAAATATAAATAAATTTAAATAAAATTAAATTTCAGGAAGAAGAGGAGGAGGAGGAGGAAGAAGAAGAGGAAGAGGAAGAGGAAGAAGAAGAAGGAGAGAAAGAAATCAAAGAGCACGTGGAAGAATCTGTGGATGAAGTGTTCCTTTTGGAGCGCAAACGCAAACACAGTTTGAAGTACAAACGGAGTTTCTTCGTGCGCATGGTATCAGACCCAAAGCTGTACAATCCAAAGATTGTCCGCGCTCTGTCCTCCACTAGTAGTCGCAGACATACTAGTGATCCTGTTGACAGTGAGACAGGGGTTATAACACCTGTATAAGATCTAATACTGGTTTGATATACAAATGTGTCATTGTTAGCTTCAGATCAGACTTGTTGGCAGATTTAAAAAGTACGAGTTATTGATACTTTCAGCTTAAGTCATTTTCACTTTCCTGCATAACATACAGTTTGTAAC--ATGTTTTTCAGAAATATAGCCAATTTTCATTTATTGAAAATGTTGTTCTTAAATCTAAGTGCACGTTTAAGTCACATTAAATTGTCACACTAAATT-TCACATTTTAATTGGTTTTCAATTAAGCAAATTGAA----------------------------------------------------------------------------------------------------------------------------------------------------------------------------------------------------------------------------------------------------TAAAATTCCATCGGAAAAGTTTTTCTAATCGGCGATGTTTGTGCAGAGCTCATCCTTTTGCAAATATCCCCCCTGCGTAGAACACCCCTCGCTTTCCCATGCGATAGTTACGTGGCGGGGGATTTTATTGCATCGCTGAAGAGTGTA-GGGGGGCGTTAAGCTCAGGTAAAACCTTTGGTGCGATGATAGAAAAGAGTTGAATATCGTCGGACTCAGTTAATTGGAGAGTATTAACTTATAAGGGATAAGCAAACACGCTTTCATTGTTGGCAGCGTTGCCTTGGAGATATGCTTTTGCTGGAGACGCTGCTTCGAATCGAGAGAAAACCCCAGCATGCAACAGCTGCATACCCCCCGACCACCCCTACCGTACGGGGAAGATAGAAGTAAGAGCAAGGAAGAGAGAAAAGAGCCTATCCAGGGATTTCTGGGAAGCTACCGATAGAACTAATTAGTGGATAATGGAGATTTGCATTCTCTCACTCCGTCCGCTTTTTGGGGGGCTTTTGGGGGCCCCACCCGCCTTTTACTCTGTAATTACAAACCTGCGAGGATCGGGAGTAATTAACAGGGGAATTAAAGAGAAGGGACAAACAACGCAGGGTCTTTTCGTCATCGTTGTCTTTGAACTGCCGCTTTTCATCCGCTCGCTCTTCTTCCATCCGCCATTGGATGGGTTTTGTGCAGAATAAGTCGCTTTATCTCTCTCTCTTTCCCTTCCTCGCTTTAATTAAAACAGAAAAATTCGGAAAAGTGCCGAGCTAATCTATGAAAGAATAATAGATGTTGTCCTAAGGGAAGGAGCTGCCGACACTGAGATACCATCGCCCAACCCCCTTCTACCTGTTCCTTTCTCTTGGTGGAAGGGGAGAG-AAAAAAAATGCAAGCGGAAGGCCTACCTTTTCCAAAGGATAAACACCACTTTTCTCGATAAGGCTCCTATTTTTGTTCACGAAGGCTTGACGGCCTTTTAAATGATGATGTTTTGCCTAGATTTGAGCCACGTTCTTTTGAACGCACAATAAAAACCGCCCAAAGCTAGAGTTAAGAGCGAAGAGACTTCTGGACACGGTTTGCGTCCTGGAGGATTATTCGGGGCACTCAGAGTAACAGTGCCTTGCTGAGGAAGAATCATTACGAGATTCGACGACTCGAATCTCGTAAGACCGAATGAATTCTAAAGAGAGAA--------------------------------------------------------------------------------TAATTCTATTTTATTCAAATTTTACAGTTGACTTTGCCATGAAAGTACTGTGGAAATCCGAAAAAGAAATAATTAAACTCCAGTTATGGGACATAGCAGGTAAGATATTTGTTATTCGAGATCCTGAACTTAACATTCTATTTTTTAATGGTCTGTCTAAAATAATACCAGAAAATTTAAATTCATTGTGGTAACAGTTTGGTAACATTTTTGAAATATGATGTGTTACTTCATTATAACACCTATAAAACGTACATTCCATGCAGGTCAAGAAAGATTTACATGGATGACTCGCGTGTATTATCGAGATGCACAAGGCTGCATTGTAATGTTTGATCTAAATAAAAGAAGTACATTCCTAAGTGCCATGAAATGGAAAAAAGACGTCGATGCCAAATGTCACTTACCTGATGGTTCACAACTTCCCACAATTCTTCTCGGAAACAAGGTAAATTCTTATTTGGTTAATACAATTCGGAAACCACAATTCAATTCGGAAACAAGATTAATTCTTAGTTGAGCTGAGATTTAAAAAATTTTATAAATCCAGGTATGGCCAAAATTGTTTTTT----AAAAAAATATGTATGAGCTCATTGTAGTCCCAAGTTGAATTCTTTCAGAAAGCTTTTACAAATATTAATAAATCAATGCAATTTTATATTATATTA-TTTTTAAGTAAAATTTTAAATTTTATATTTACAAGACTTGGACAATGTTGTATGACAAATTTGTTTCATTTTTTATATAATCGGTCAGTTATGAAAAAAATTA--TCTGTATATATCTGATGTAACATTTTAATGAATGATGTAAAATTGCACTAACAAAGTAATGTGCACGCAAATTTTTGGTTTGGGCATTTGAAATTTTGAGGGTTGAAGTGGATGTAGAAATGTTCAAATTTTTCTAACCCCAGTGCTTCTATTGTGATTTGAATCCATTACAGGCAAAATTTTCTCTTGAAAATTGTGTATTTATTTAATATTGTTAACATATAGAATGTTTGTC-TATTTTATTAGGCTCGATGCGACGCATCCTCCTTTGAGAGTGTACGGTGCACTTTCCAAGTGGACTCAGGGGTGTGGTACTATGAGGTTACTATAGTCACTTCAGGAGTTATGCAAATCGGCTGGGCCACTCGTAACAGCAAGTTCCTTAATCATGTACGTAGAGTGTCTTTGGTTGGATGATTA-TTTTCA--TTCTTTGTATTCTAAAAGAAGAAATTTTCCAAGTGTGTTACCCCTGCCCTTTTCAGGAAGGATATGGGATTGGAGATGACGAATATTCGTTAGCCTACGACGGATGCCGCCAGCTTATTTGGTATGATGCTGCCAGCAGCTCACACACCCATCCATGTTGGAAACCTGGTATGTAATTATATAAATGACATAAAATAAATGCATCCAATGCATAGATTTTTAAAAACTTTCTCAATACTGTATCATCTTCCATGTTTCCGATGATTTCC--------------------------------GCTTTTTTGATCATTATTTAAAATTTTTTTGCTAAATGTGTTACAATGTTCTTTTATTTTTTAATTTGCAAGTAAAAAAAAAACTGTATTTTATTTCTGCTGCATTTCTGTGAGGCGTTTATTTTGAAAAGGA--CCGATTCGATCATCGGAATTGTATTTCTTACTTTCAAATTTGACAATGCCTAAAATTTTTCTCTATACACG-AATCCATTCAATTTAACGTACTTTATTTCTCTTTGTATTATTCTATAGTTTAAGTTAAGTACAACTTCCTTATTTTAAATTGACTTAATTTGTATTAAGTATGCAGTTAAAATAATTTTTTTTTGTTCCCTTTTACCATGTCCAACTTTTCATTTTTTTGTGGTTTCCTTTAATTGGCCAGTGTCAAACAAGAAAACATCTGAAGAAATTCAATATTTTTATTTTGTAAATCAATTTATCAAGTCGATATATCAACTACCTTTCAAGGCAAAATTAATTGTTGCTTTATTTGCAGATGCCAAGGGATTGTCAGATTCTAGTCGAATCAAAGCTCTTCGTGATCAAATTCAAACTAGTCTGGAGGACTATATTAATGACAGACAATACGAATCTCGGGGTAGATTTGGCGAAATTCTACTGTTATTACCAGCCCTCCAAAGCATCACTTGGCAAATGATAGAACAGATACAATTTGCTAAGTTATTTGGAATGGCCAAAATAGACAATCTTTTACAAGAAATGTTATTGGGAGGTGAGTTATTTTATGAATCTAAAATTATACATACTTGTGCCTGTTTGAATCCGCCGTAATAACTTTTGAAGGAAAAGGTTCT-TCTGTCAGCTGACATGGACTTTCCCATCTTGAGCAACTCTGCTTTCTTACTGTCTACTCAAAGTATGGAATTAAAAAAAAAATTGAAATTAATGTTTTTGTCTCTTGTCCAAGTAGCAGATTATGTTACCAAAGATTTGCAATTTCATAAACATTTTCGTTCATGTTTTTATTTCCTATCCTTTTTACTTTTAATTA-----------------------------------------------------------------------------------------------------------------------------------------TAGTTGTGCTTTTTTTAGTTAACTCTTATCTTATTCAGTGATAATAAATAGTTTAATGCAAGTTCTTAAAAGGATGAACAAACATACTATTAATGGCATTTGCTTGGGCTTGATGTATATTCGGACTTATATTTAATCTGGGATGTAAAAGATTAAATAGAATACCCTTCGGAAACTGACTTGATTTTGTGTCGTCATTTTCTTTTCTGCTGCGACGGAGTATATACTCCTCAATGTACCATGTATTTTGCTGAACATTAAATATATATTCTGAATCAGTGTCCAATATTACTCATGTTAAAATATAGCCCATAAATACCTTTAAAACTTCTTCTGGATACCACATTGCTGGTTCATAGTTGCCGGTTTTGCACCGATCGCACTGTTGACCATATAACTTCAAGCAGACTAGTCCCTCGCCACTTTGAGGATTGAGTACAAACCAAAATGCAACCCTTCCCTTCATGGATGTCCAGCCGTGACCACAATCCTAAAAATAAACAGTAAGGCTTAGAAATGGAAATTCTTCTTTCCGTACACAACAATACAATTTTGACGTAAATACTTCTTTAAAATCAGTCCTAATACATACGCATGGGGATCATTGGCAGAAACTTGATCGTCGTGAATAACGTCACGATTATTGTTGATATCTAAAGACCCATAGTCCAGATGGAATCGGCCTTTGCAGATAGATAAATGACC------------------------------------------------------------------------------------------TAAGCCTGTAATGCTGTAGTTTTTTAAAAAAAAATGTAAAATTTTTAGCGGCCTTATATTCCAGATTATATCAATAGCCACGTTTTGATAACAGAATTTTATTATGTTACTTTTTTAAAAAGTGCTTAACAGTTATACAAAATTTTAGTGAGGAGATACAGATTAGTATGCAAGTCACTGACATTCACCTTCTCTTTTT-GTGTATTTTTATAAATGCCCCTATTGTGTA--ATTGATTAAAAAAATACACAATTTTATTTAAGAATAATTAAACATTCA-GAGGAAAAACAAGACTTGTTTTTAATCAGTGATTACTTTTTAAAAAAATAAATGATTTAAAGTGATTTTATAC------ATATCTGATATTAAGTTATTTTTACACAAAAAAAATGATTAATTTTAAATCAATTAG-AAAAAAATACTTAAATGAAAATTGAATGATTTAATGATTTTTTATAAAATTAAATAATTTAAAGAACGTAAAATTTGAAAACATGATACATTCAAGAATGAAGGGCTTACCTCTCTCAACTCTCGAATCTGTTCCCCCAAACCTCCAATCATGCTGTAAGAAATATCACCAGGATCTTCATGCGACATGTTGTAAACAAGAGGGTCCACTTCCCTTGGGAGGTATCTAAGACAATCAAAAATATTAAGAAACTATTCGTCCA---TTCAGTCTCAGATAACGAAATATCACAAAATTGCTTTTTAATGTCTTGAAAATTATCATAAAAAATCAACATGTT----ACAAGGTCAAGCTTAA--------------------------AATTCTAAATATTATTATTTGTACAAAACTATGCAGCTAAAGTGAAAAAGTTCTTTCAATCAATGGGTTTTGTGAACAATTTTCAAAATCTAGAAGAAAAAAGGTTTTTGGAAAAATAAAATTAAAAAATGACGAACAACTAAGAAAAACAGAAAAGGATCAGAGGACATTGAAGAGCACAAAGAGAAAAATAAAAATTTAAACTGAGAGCATAAAATGCTA--ATGATTAATATTATTGAATCTAAGAAAATTAATACTTAAAAATATCTATTATTACAACATTACAACATATACAT-----------------------------------------------------CTTTTAATTCGATAAGTTTAAACAATCATGAGAATTACACATTTATGAGAGATATACAAAGACGAACC-----GCTGGTCATCAAAGGCGGC------TAGTATATAATAATTGAATAAAAACAAAATATTGCAATTATATTTATGCATATGCAGTTGCATTATAATTAAATTAAAAAATATCTATGATTTCAAAGCAGCTGCATGAACAAATTATAATTATGAATTTAAGGCAGTAATTAAGTTCTCCTACTTTCCCTGGAAGAAACCTATTTCTCCCAGCCGGTTTTCCCCACCGCAAAAAAAACCATGAAACCATAAACACCCTTCAAAAGATTTGCTGTAGA----CTCACACACAAATTATTCCCGTTATGGCATCCTTTGT------AGAAAGCAGAGAAAATTGTGCAAATGAGGATCCGAAATTATACTTGGCAATCAATCAAATGGAACAACTGAAATAAAATTTTGTGACAAAAATAAATCAAGTTTGAACACGGAACACTCACCCAGATTCCCTCATTACACTTTTGTCCCCACAATCACAAGCTCCTCCAGCTTGGCTACGGAACATGTTGAAGTCATGACCATTGTGGTTTCCTCTTTGGAAGCACTCGGAACATAAGGACATACAAGGGGATATGCCACAAGTACGACAACGATAAGCAACAAAATTTGCCGTCCACACCAGTCCACAGGTGGTGGCATTATCATATCTTCTGACTGTATAAAATGAAAAAGATAGTTTAGATCTGG----TTTTTTATTAAGTAGGTCATAATATGTGATTCAAATAAAATAAAATTTTAACTTTGTAATTTGCATTTTTAAGTATAAATGCCAGAATGTAACGTAGTAAAATCTAATTCTTGTATATAAGCACTGATTAATTTTAACTTTAATTTAGTGTACCAATTTATGTGTAAAAACTAAGAAAAATTTAAAATTACATGAGGATGTTGGGACAGAACTTTCAAGTTGTTCAATGCCAAACAGATACGAGTGAGTTATTGAGTGGAACAACTTGCGCTGAACATATCTGAGAGAAGATAACT-----AATGAATGTGATTATCCATATTTGACTATTTTTAATT----TCTTA--------TTTGAAGTCAACATTAAATTATGTACAATCTTGTCTGAATGAAAGTA---------------------------------------AGATTAAAGAGAAAATCATCAAAGGAATAAAGTAGTATTATCGGAAAGCCAAAGGACTGTAAAACAAAATATCTCATCCTGTTTTGAATCCTTTTAAAAATTCTCTCTTTTCCTGCCCCTCTTTTTCTGAGGAGCGAAAGGGGAGGGGAGAAGAAGAAGAAAACGATCATCTTATTTCACAATTGCACTTCTTCTCCAAAACAAAAAAA----ATAATATTTTAATAAAACAAAACTAAAC----AAAAAAGGAGCATAAAGTAAATGTATTGTTTATAAAGCATAAGCAAGCACTTACAACCTGGAAGACAAGCACCAATTACCTGGAAAACAAAATAAAGCGCAGAGTCATTTGAGCAGCAGACGTAAACCGGGCGCAGATCTACAGTGAAAGCAAATATCATAGAGGTATTTGTCGGGATTCTTCCCTTCTCTCGCATATGCACCTCTTCGTTAATGGTTCCATAAAATATTTAAGAAATTCAAATGATTCAGTTTTTGTGGAGGGTAATTTCGCAATACCGATAACTGTACATTGGAAAAGAAGTTGAAACGAAATTTCTTTTGTTATTACTCTTTTTTT-ATACTTCTTTTCTTTTCTATACTTCTGTATCCTCCCCTTTCTCAATAAGAGTTTCAACTTTAATCTTAAACGGACTATAATAAAAACGAAGCACGGGTACTTATGGCTAATGTCCATATTTACCGCTTCAGCACGTCATAATAGAGCGAGAGGGTAACGTTGCCGATCCTTGTGAAGAAATGTTCTCAGGAAACGAGGAAAAAGCCTTTTTGTGACTTGTGATTAGAAGAGATTAGCTGACTCTGATGAGAGCTAGGCAACCACTCCGAATAAAGGAAACGAATTGGTCATTTGAGAGCACATTCTTTTTATGTACCCCCTCCCCCCTTTTTTTTCCAAAGAAAAATTCCTCCCACTCCCACAGACGATGACGATTTCTTTCAATAAGCAAATCTGCAAATGAAGTGGAAAATAGGTGATATCACCTACAATAATGACAAAAAAATGTATTCTCTGATTGAGCATTTACTGTAGGAAAGATCTGTTTCTTATTATGAAATAATGAGTAAACTAATTGGAAAACGTGTGTCTTGTTAAAGGGGCGGGGGATAATTTTTTTTGGTCGTCACCGGAGATAGTTTTAATAAATTTTCTTCGCTTACAATTACCTCGAAGTCCTCTTTATTAAAAGTCGAGAACTGTTTTTATAACTTCAATTTCCGTAAAGAACCTTACATTTTTCAAGAGGATAATTTTTTTTCCTGTGTCATATCAGGATTTGCACTGAGAGAAAATTGTAATAAAATAAATACTAAATTCCTATAAAAGTAAGAAA-----------TTTAGTAAAGCTTAAAATATTACTGTCATGTATACTAAATTTTAGATTTTATATATCCGATATATCACCAATAAATAAGACAATCAACACAATGCATTTTTTATGCTCATTCTTTTAGGAATCAAACACACATTTTTCTTTACAGCAAACCTAATTCAGACAACAATGCTCCATACAAATTATTGAATACCACAAATTATTTTTCAGTTTTGTGATTGAAATTGCGAATTTTTCAACACTGATAACACAAATTAATATTATAATAACAATATTTTTTCGTGTCATTACAGATCATCTAAGTGAATATTAACTGTGTGAAGACATTCTAAAGTATCAATGTGATATATATTCTTTGAATAAACCTTTTTGAGGGAATGAA----CAGTTAAAAAATGTAAATAGTAATACAAGTACTACACAAGGGTTCAGTAATTCATA---CATGGAATATTTTTAAAATGTATAATCCAAATCATGCAAATCTATTCATAACAGAAATATTTTCTACAGATATCACCACTTTCAAATAATGAAAATGTACAATATCAGTGTTTTAATACTTTTATTAGAAACAATATTAGCAAAAAAGACATGCAACATATAAGATTAAGGTTAGATAGTAAATAAAAAATACCTTTTCAATTTTTTCATGCAGGTCACAATATTTCCTAAGCATGTCAAGCTTACGTTGAAGCTGGTGTTTGAGGTCACCTACCATCTTCTCAAGTTCCACACACTTTGGAGAGATTGAATCAATTCCATAATGGTTATCAGCAATCAATTTTTCACCATTTTCTTGAATTTGGACAGCTTTATCCATGTCACACTGAAAAGAGCAGGATAAGTATAAT--AAAGTATCGAACACGAATTTAAAACCAAATCTCACAAAATAAGCTTATGGCCCAACGTATTAGGACAAAACTACCATTTCGACAAATGAAATTAA---------GGATATGTGTTCCTTAAATTTCTACAAAACCAATCATAGGCATCATGGAATAGACTAATGAATCATTTACTATCTTTGCTCATCTTTTTTAGGTCTGGTTACTTGAAAA------AGCCTTGT-AATTTTTATTTGATTCTTTTT--------------AATTAAATTAACCAAAAGTATGCATTAAACCCTTGAAAAA--------TTAGAGAGTCTATCATAAAAAAATATAATCAACACATCAAGATGAAAGTATCTATGACATTTTGTATCTCTTTCTATCACTGTAGGGATAATTTGTGATTGGTATCTTAAAGTATATCTTCATTGGTTGTATACATTTATGACTGTCAACTATTTTTATATTAGATATTTTCTATTGACATTTTATTAAAAAGAAAAATACAATAATGGACAATTCTTTTGAGAGGTACATATGGCTCACTTCATTTCTTCTGGGTAAGTGTCACCATTTCCAACATAACTAGTTAATGATATGATTTTTAAAAATTTTAGTTGGAATTACTGTATTTTAATATAAGCTTTATAAGAATCCATTTTCAAATCTAGTGAATTAGTATCATATAGGTGATTGAAACATCCCTGACTTGCTCTTATTATCCAAGAAAAGTTGTTAGTTCCATACTAAATTTCTACTTTTGACAATAGACATTGATCATGCTCATGAAACCAAGATTGCTTGTTTATTAAATATAGGATTATTAAAACTTAAGATTAAATTTAAAAAATATTTACATATTCGCTTGCTTCCTTTTCTGTTTGGTATCAAAACTAAAAATCTCAATGAAATAGAAGTCAACAGAATTTAATATATTATTCTATTTACTTTTTATTAATAATGCCTATTAATTTTTCTCAATTTTTGTTTCATAGAATCTGGCGGAAGCAGAATATGTTGTGGGTGTCTTCATGTTTATGAGAATCCTTGGGTACCCCGCCGAGAAAATATCTATCCTAACCACTTACAATGGTCAGAAGCATTTAATCCGAGATGTTGTGAACAAGCGATGTGCCGGCAATCCTGTATTCGGACGTCCTCACAAGGTCACAACTGTGGACAAATACCAGGGACAGCAAAATGACTATATTCTTCTGTCGTTAGTGCGAACAAAAGCGGTAGGTCATTTGAGAGATGTACGTCGTTTAGTCGTTGCAATGTCCCGTGCACGATTGGGTCTGTATATATTCGCTAGGGTGTCTTTGTTTCAAAATTGTTTCGAGTTGGCACCATCTTTCAAAATTCTCAAGAACCGTCCCCAAGAGTTGTACCTTTTACCACA------------------------------------------------------------------------------------------------------------------------------------------------GACCTCGCACCGCCATTTTGAATCTTTTGCCTGACGAACTAAACATTTTATCTCGAGACAATAGTCCAATATATTGGACGGAATACTTCCAATGCAATAGATACGTTTGTTCTGGTCGCAGCTAGACTTCCTCTCATGTTTGGAGATCTATATATCTGAACTGGTTCCCAGTAACGTGGATCCACAAAGCTACTGGTTGAAACGTGTAGAAAATGACATCAAAATATGTTTTTT--------------TACAAAATTATTAATAAGATCAACCTATAGTTACCTTTACCACATCTGGATCCTCCCTCGAAACAGAATTTTCCATCAACGACCCCGAACCTGCGCAGTTCCCTCAGTGGCCATATTCCCAGGAGCTTCGGCGGCACACCAGCCGTAAGGCAGAACATGTAGTCGAGAAGGTGTAGTCGGGCTGGACCACTCGCTAGTTTGCTTTTTGCAGGAACATAGGCTATCTGTACCAGAAACTGGTGTTCTAAAAAACAAAAATATCACAATTCATTACAACGCGGCATTTTTCGCCCATGGATTCATTTTAAATTGATTTCTAAAGCATTTAAAAACACTCGTTACCTCTCATTGAATTACAAAGACCACGCATCATTACAGTAGATTCAATATATTTTTCAGACTGTTACGTATTTTCTGTAAACTTCTTATGCCTTAAATGCGTGAATGCATTAAACCCGTTCATTTTGAATTACCTTTTTCATTCATACAATTCACAAATAGAACCTCGGCGTAATAATTATTGAAGGTAAAAACTCCAATTAAAGTAATAATTACATGAAAACGATTATGAACTAAAGTTGTTACACCTAGGAGCAGAGTACGGTCGCTGATCTCTGAGGTGCTGTGACTGGGAATCTGAAGATGCTTGTGGGCCGTTCACGCCACTGCCACTGCTCTGTGGTTGGGCGCCTGCCGATCCAGCAGGTGGCTGTTGCTGAAGCGTTCCTCTTCCCCAGCTCCCTTCCGCTGCAATGAAAACAGCACAT---TATTTACTGCAT------CAAGTATGACAAAGTTCCTACTTGTTAATCACAAAAAAAATCAAACACCTTCCAAGATTTTTTTTGTTTTACGCCCGTAAATGATCCCGCACAAACAATCTATTTATTAAATGTCACGATTTTGAACTACTACTTTTAACCAAATTGTAGTGATAACCTGCAATTTAACTTGAAATTCAAAATATACACAATTTAGGACAAATAAGAAGTTAACAAAACAGAAAAAATATTGTTGCTAACAATACTCAAATATTAAAACACTAACTACAACCCATTTCAAATATGAGCTTGCATAAGCAGTATACAGTCTTTTTAAATGTATGTCCATACTTTTATAATTACATTTTAGATCCCTTAAAAACAGGATTAATACA--CTGCAGTGACACTACATCATTTC-AAAAAGTGAGAATTCAGT-----CTCGAAGATCTAATAAAAATCCAAGGGCCTTGATTTTTTAAAGAGCATTCAAGGACTGTCAAGGAGTAAAAAAAATCTGAAGTATTGATCAGTAATGAATGTAAGTAGCTCACAGCAAATCACATACTTTGTGGTCTTAGACTTGGTCCTGGTCCATACTGGGAATCGACACTTGATTTCTGACTGCCTTCTGTTGGTACATCTCCACCAGCTAACTTGGGGAATTCCTGAGGAAAAAATGGCGACTGCTGGCCCAAGAAGTTCCGTTCTTGACCACCATCCTCTTGGCTTTGTGTGACACTGCTCCATGTTTTGTTTACTCCAGATGTTGCAACTGTGTTTGTTGTACTTGTCTATAAGGAAGTGAAAATCAATAAATAAATTAACTATTATAAAAAAAGAAATCACTTATTAACAT-TCATTTGAGCGTCAT-AAAAAATTCATCATTTAAAACTTTCTATGTTTAAGAGTAAAC--------ACATACATATAT----TGAAATTAAAAACTTTTAA----------------TAAGTAGAGCAAAATCATAATTATTCACTAAAAATACATAATTTTACATGATTAATAAAGATGCCATTCCTTGTTACAAAGGTGATTGCAACTCAATATAACAGGAAATTCGCTGAAAATCCAAAAAATATTAAAATCAAATAATTGATTATGTAATTCAATAACCAATTATTTGATTAAAAAGTGAATTCTAAAATTTATTTACTTTTACAAACACCATAGTAAAAATA-----ATGTGTTTTACAGGAAATTCTTTGAAAATATGTATGAAGTAATCAAACA------AACTAAAAATTATTTAATATATTATATTGATTTCCAATTGAATTCTAGATGCAGGAAGATTTTGACTGGTAATATGGTGATATTCTCTGTATATTCAAAGAATCACAACTTTGAAC-AAAAAAAAATGTTAAAAAAATCTCTAAGTATAAATGAAATAGTGATTTAAATTATCGATACGATATCATAAACTACGAAGGAATCGATTAGCAATAAGCATACAGTTCTTAAAG--TTTTTTCTTTTCTCCCACCCCACGTAAGAGTGACAAATTTGCCGATCGTTGGAAGATACTTTTGAACGCTCGAATGAATTTTAAAGTTTGATTTCTTGCAACCTCCCCTTCCCCTAACCTGACGTCATCATCTTCAAAACCAAATGCGACAAAAATTTTCTGCTGTCTGTGGCGTTTTTCAACTCGTTTTATTTTGTCGCGGCAAAAAAAAGAAGATTAAAAATAAAGGAGGTAAAAAAAAATCTTCCTCCACCTTTAGTTCTTCTTCATGCTTGGTGATTAGGTAAAAGGTAGATACTTACTTAAATCCCAACTCGTAAAACATGTAGCTCTAGGCACACTTAGGTAAGAGTTCCAGATTTAAAACATGGATTTACAAAAATTAAAAGTAATTAAAGAACGGGAACGAACGACGCGGGGTAT-AAAAAAAAGTTCCACAAGAGTGTTGGAGGGTAGAAAAAAATGGGGTTCCTAAATCCAGGAAATAAATAAAGTTAATTCAACTTGATGTTGGCGGACGAGCAAAATGCTAGTGGCTCAAAGAATGTCAGTGTAATTACAGTTTAGGCCTAGGTAAACCGGGTGATAATTTATCTTGTAGATTACTGTAATTGAGGGGACTACGAACAAGCCGTGATGCACCGGTATAGAAAGAGAGAGAGGCAAAATCAATAGATCATAATTCATTTAAAGCGCGCGGCGACCACTAATTATAAACATATAAATCATTAGCAAAAGTGGAAGCCCTGATCTTCCGCACTTAATCCACGTCAATCCAACACTTTCGTTCGCTTCGGATAAACCGCTTTTCCATTTTCCCTCACTACGCGCATATTTAGGTAGAGGTATATTTAAGTTGAACCACCGTTAATGGACCTTAGTAAAGAAGATGCAATTGCGTCTTCATTCGGATATTAAAGCTTCTTTTTAATTTAGACAATGGAAGGGATGGGAGGAATAAGTGTGTGATTTAAACACTCACTACAAGAGCGCTAAAT-------GTACTATGAGATCACACACCATGCAAAATTACAAATATCACGCAGTGCGGAAAATAGAGCCTTGATAGAAAGTTACCGAGAATACAAAGTAAGAGTAAATTTAAAAGAATAGGTCAAAATAATTTATTCACAGCGCATTTTGTTGCTGATTCTTCAAATAGAAATAATATTTATAAGCTATTTGTTTA----------------------------------------------------------------------------------------------------------------------------------------------------------------------------------------------TTATATAATGCTTTGTTCATTAATAAATAACAT-TTTTTCCCCTCTTTTTAGTGAACCCCAAGAAACAACACAAGATTCAAGTCCTACGATGAGCCCGCCCAAGACCAATCAGCTAATGACAAGAACTAAATCTTTGAGAGAAAGATTTGGATCCAAGCGAAGTTACTCGGAAAATTTTAAAGATCCGCCGGAGACCAGTACTTCGCCCAGCAAGGAGGGTTGTCGCACTGTCAGGCCCTCGTTACCCATCATTGGTGTTCCAATCTTACCAACTGACGAGTCCAAAGATCCCCAAAAAATATATAATCCTTACGCGCAGCCACAGATCTTACT------GCAACAGAGACGTCAGGCCAACGTTTTAAGTGAACATTACAATCCTTTCGCTGTGTTACCCGAAGAAACCTACTGCAGTGCCCTGGACATCAACAGCCAAGAAGGTGATCCTAGATTTCCGTGGCAGAGAGATGCCGCTGTGCAATGTGACCTATCACCTGACCCAGATGGACAGAGGTAAAGTAAATTTGAATCGTAAAAGAAGGATTCTAATTTCATGAAATCTTTGTTATAGAGAGGG----------AACAAATTT---CTTGTGAAACTTACGTTCAATCTTAACTATATTTATTAGATTATATCGCTGTTATTTGAAAAAAAGGCTTGTTAATTTAATATGATCATTATTTTATTAGTTCCAATATTATTTA--------TGTTAGGTTTTATATCAAATTTATTATCATTTATAGAATTATGATTACGTATTACTTATTAGAAATTTTTTTGTAATGTTTAAACATCTGCCAAGTAATATTCACGACATTGATTTTAAAAAATTGAATACTGGATGACTATTCTTTTCACATTGTATAGAATTAAAAATAAAAAGCGTAGTAAAAACTTTTCCATTTGAAAAACGTTGATTGTTTCATATTGTCAACGTGGAACGAGATTTCTTGTGAAAATATTCAAGAAAATGAAAACACATATCCCATACGAAATA---TATTCTAATTAACATAGATGAGGATGAACTTTCCAATTCATTCAATTTCAGCTGTCGAAAAATTTGGATTTGCAGATGTGGGCTTGGTCGAAATTATACCAAATAATCAAGGTCTTAATGCATCGGAAACTT-TAAAAAGATAGGCAATAGTCGTTGAAAAAGTAAGTGACAAGCAAAACGGATAAATTGTATCACGAGGATCACAACACGTCACAGTTATATCACAATATTTACCTTAAGGCAGAATCATTAAGTACAATTGTACAATTCCCAATTTACTAGCTTTAAACTTCTAAAATACCCTTTTCTTTACTAGGGACGATGTTCTGATTAGTCTGGTCATTTTCGTATTCAACAAAGTCATCAAACAAACTGGGCCAGGCAGCCGTATCGTCGTATGAGCTGAGATCGTCCCCGACAGATTCGGAGAAATTTAAGAACATGTTCCATGTGTCCCTGGAGATTCCTCGGACACTAGGGTGCTTCTCGAGGAAACTCAGCCAACGGTGAAGAATCGGAGGTTCGTTGCCATAAAACACAAGTTTCCACAGCTGAATTGCCATTTCTGACATTAAAACTCTTTGGTCAGGCTCAAGGCCAAATTTAAAAGTGAAGCGGTAAAAGTCTTTATACTTTTCTGGACACCTTACCTCAGCCACCATATCCGAGAACCTTGCT----------------------------------------------------------------------------------------------------------------------------------------------------------------------------------------------------------------------------------------AAAGAAAGAATTATTTCGTAATGTAAAGGGAAGATGGAGTTAAATGGAACAGGTTTCATTGAAAATGTAATCGATCGAAATATTTCCATTTAATACTGACTCTCTATGCGGATATACAAATCCTTTGTGTCAGGGGGAGAAAAAGCGTGGTGACTGGAGGAATGTCTTTTTTGAGTGAGAGGGATGAAAGCTCGCCTGTTTGTGATCTGTCGAGTGTCCCCCACCTCCTTGGAGAAGGACGAGGAGGTTGAGGTCGTTGGCGTGGGATGGCGTAGCGCTTGGCTCGCATCCTCCATCGCCAATATCGCCATTGCCCAGCAAGGCAACCCGGGATCGGCGAGATGGTTGGCGTCGGGTCCTGTGCCATGTCGTTCCCGGGCAGCTCGTCGATGGGGCCCAGCAGCAGCGGTGGCGGAGGCTTCGGCGGGGCCCCGCCGCGACCCCCGCTCCTCATCCGTAGTGGGACCGCGTAGCGCGTTTGGACATGAATAGCGCTGCCGTGATAGGCCGGCAACTGCGGCAACAGCAGACGACAGCAGGCCGAACCTCAGGACCGCTGGTGCCGCCGTCCCCGCACAAGGGTCGGCCGCGAACGCCGTCCCACCAGCCCTACCACCAGCAACTGCCATCCCCGCCGACGGTGACCTCTCACCAGCAGCAGCAGGGACAGCCACCGCCTTCCCATCACCAGCAGCAAAAGGACCAAAACA------AGCAGCAGAAGCCAAAAGGTACACCAACACCACCCTCTCAAACCCTACTGGATTAGAACCCATCTGCTACTACTGTGTGCCGGATATTTATTTGTTTAACC-------GTGCAGGAACTGATGGTATGTTCCGAAACCACCGTAAACCGTCAGAGGTGTCTTAGGTTTTGTCCCCTATCACAGAGGAGAAAGGTAAAAAACCCAAAAAATACAAGGAAGATGCATGGATAAAGCGCATGGATAGAGCACTCTCTAGTCTAGTTAGACACATCTCCCAGGTAACGGAGTGAATAGAAAGCATCTATGTTACATTTTTACAGCGTTTCTCACTCTTTATATTTCCACCATCTCAAAAGTTTACTTCTCTATAGTGATGCATGAATTTTT------------------------------------------------------------------------------------------------------------------------------------------------------------------------------------------------------------------------------------------------------------------------------------------TATATATATATGCTT----------------------------------------------------------------------------------------------------------------------GGTGATGAAGCCTGTTACAGATGTAA---AATAAATGATGTCTTCCTGTTTCTGACTCACCTTGACGGAATAGGCAAGGGCGAGGGTTACGGCGAGGGGCAAGCCCTCTGGTACGGCGACCACTAGCACCGTCACACCGATGATGAGGAACTTGACCAGCATCTGCGTGTGCTCCGCCTTCCACACGTTCTCGTTCACCACAAACGTCGTGATTGCAAACCGGATCATCAAAATCACAACAGTGAACGCCGCTATCGTGGAACCTATTATTACAGGAGTACATAACAGATTAACATGTGATTGTAACCAGAGAAATAACTGATCTACATAATATGTAGTTAAAAGGAATTGTTATGAATTCATTTTGGCAATTTTCTG--------TACCTGACTTTTAGTAGAAAGAGTAAAAAAAGTATTATTACTCAATAACTAATTAAGGCAAAAGCAGAAGCAGGCAAAAAATTGCTAGTTGAGGTATCCAACAAAATTCACTCAAAGAACATGTCTTCATCGTAATAAGTGTCTGACC-------TTCTGAATTTTCCATTTGTGAAGGGTCAATTTTATAG----CGATATAAACTGCAAATTAATCATTTGTCTATTGGAGTTCGGTAAAAGGGTTTGTTTAGTATCTCTAAAAGCGGAATTCAAAAGAGATGAATCTAATAGATGAATATTGGAAGTCA------GTTTAACACATCCATTTGATTTTTGAAGCATTAGTCCAAATTACATAGTCAATATGATCT??????????????????????????????????????????????????????????????????????????????????????????????????????????????????????????????????????????????????????????????????????????????????????????????????????????????????????????????????????????????????????????????????????????????????????????????????????????????????????????????????????????????????????????????????????????????????????????????????????????????????????????????????????????????????????????????????????????????????????????????????????????????????????????????????????????????????????????????????????????????????????????????????????????????????????????????????????????????????????????????????????????????????????????????????????????????????????????????????????????????????????????????????????????????????????????????????????????????????????????????????????????????????????????????????????????????????????????????????????????????????????????????????????????????????????????????????????????????????????????????????????????????????????????????????????????????????????????????????????????????????????????????????????????????????????????????????????????????????????????????????????????????????????????????????????????????????????????????????????????????????????????????????????????????????????????????????????????????????????????????????????????????????????????????????????????????????????????????????????????????????????????????????????????????????????????????????????????????????????????????????????????????????????????????????????????????????????????????????????????????????--------------------------------------------------------------------------------------------------GTGACTTATTTTGATAATGTGTCTAAATTTC-------ATAGTATATTCAAATTTGAAAAATTTTGCAATGTAGAATAACCTTTTCTAAATTGTCGAGGAATTTAATTTGATGAAAAATAAAATATTATG-AAATATATGTGCAATTATTACAAACAAATATTTTTCT-------AACTTTGAAAGTAACATCAAATTAAGAAGGAATGCTATCTTTGTAAAAAAATTAAACTTCAGAATCAGAAAAAAAAATTAAGATATATATATATGTTGCCATGTTCTAAACTTATTTCATACATTATTAAAAATGTGTATTTTTTGATACACCATTCTGCTATATGGATTTCTTTTAAAACAATCCATGTAT--GGCTTCAAAAAC-CATATGAAATTGTATTCCAGGAGAAACGATGCTGCGAGTCGTCCAAAAGAAACCTACCAGCCTAAGAAACTCCACGAATTAAACATACCTTCTTTACATGACGACATCTCTCCTCAAGTTGAATATGGAGGTAATATTAATGGTGGTACAGTAATCCCTTCAATAAAAGGTAAATGATTATTTTAACTTCAAAAGCG-AAAAAAAAAATCTACTTGCTGGCCTTCGTCTTTCACTCTTTGCCTGCGCGC-TTTTTCTTCAGCTCAAATGCTTGGGCCTGCCTCTGTAATTCTTCACTTACATACTTCTTGCATTTGGGTAAATAT-TGGAATGTTAATAATTCACAGACATTTTT--ATTCTTTTCCGAGATTGGATAGAGGTAGTGTAGTTAATATAGAGAATCACCTCATGTGGCTTTAATATAATATATTAATATCATGCATTGTAGGAAATGAGACATATGAATAATTAATGCTTTATTAGTTTAGTCATACAGTGTGTGTGGGAATTATATTTATGACA--CAGATTGCATATTGAAAAACAGTTATTGATGTCAATTATTAACTTTTGGTGTAGTCGATCACCTCTAAGTTGATTTTTAGTGCATTCTTTTTAAAAAGTGTTTTTGAATATTTTTTTCTATAGAGATTAGGTTTTCCTACATCATTCAAATGCAATACTGATATCGTTTTAATTTTTATCGATAACTTTATTGAGATTGAATTAAAATTGGAGCCAAAATGTCCATTTTGATTCTA------------------------------------------------------------------------------------------------------------------------------------------------------------------------------------------------------------------------------------------------------------------------------------------------------GGGGGGGGGAGTAGTGTAAATAAGAGTTTATGGTTTAGGCTTAAAGACCTACTTAAATTTGATATTTCTAATTTAGTTAAAAATGCTTTCAACTGCTGAATAAAGTACCAAGAATAAAAATAATACACAGTCTCATATGATAATATAATTTTTAATTGAATAAATAAAAATTATTTTATGGCTACTTCAGATTCTCGTCCTTTCTAAATCAAATTACAATTATTTATTGCATGACTATTCAAATTAACAC-------AGACTTGCAAAGTTTCTTACATGACCAAGTCTAGGCATTTCCCAAAGCGATTCATTTGTGACTTTGTTGAAAAAATACGGTCTGTTTTCTCTTTTACTCCAAAATTTCCGCCAGCCAGCCTGTAGTAAATCAGGAGGGAGGTCATGCACTGGATCGATGGAGCCATATTGATTGGGTGACATCAATGGCCCTTGAGCACTCTGGGGTGAAGGCACAGAGTTCACATGTGAAGCACTGGGCATTTCTGCGGGAACTGAATTGTGTCGACGCAGTATGGGTGACGCGATAACTGAAGAGAGTACAGAATTTTCTTTAAAGAAAAAAAAAAGCAATCAACGAACTTACACATATCAAATCACTTAGTTCTTATAATAGTAACACTTAATTGGATTCTGTTTTATGCTGAAAGCTGAAATATGTTTGTTAGTCACAACTACAAAAAATTCAATTAAAAAGATACAGTAAGAGCCACTTAATGCAATCACATCAAAAAATTAATAGCTTGTTAACATTAACTGAATATTAAATGAATCCTGTATACTAGTATAAA-ACATACAAGAATATGTTATTTAATATTGAAAAAATAAATGGATAGTTTGTAAATATTTATTTTCAAACTAAAGTGAGGAAGGTTTGGTAGAATATCGAGCTCAGTTAGGGATGGTTGAGTTTTTGAAAATAGTTCCCAATGGACATAAAC--------????????????????????????????????????????????????????????????????????????????????????????????????????????????????????????????????????????????????????????????????????????????????????????????????????????????????????????????????????????????????????????????????????????????????????????????????????????????????????????????????????????????????????????????????????????????????????????????????????????????????????????????????????????????????????????????????????????????????????????????????????????????????????????????????????????????????????????????????????????????????????????????????????????????????????????????????????????????????????????????????????????????????????????????????????????????????????????????????????????????????????????????????????????????????????????????????????????????????????????????????????????????????????????????????????????????????????????????????????????????????????????????????????????????????????????????????????????????????????????????????????????????????????????????????????????????????????????????????????????????????????????????????????????????????????????????????????????????????????????????????????????????????????????????????????????????????????????????????????????????????????????????????????????????????????????????????????????????--ATTTGTTTAGGATAGATGGAATAAACTTAACAAATTCATCTATTAAAAAAATCATTGTAAATAATCCATTCTAGGGTGGATACATTTTTCTACTTTTTGCACATAATAAAATGTTTGTTTGCATTTCTGGGTATACAGTTTATTGTTTTTTTGTCAAAGTAAAAAT------GTTTCTGTCAGTGATTTTCTTTACTTTAAGTAGCTGTGAAAAATGTGCAATTATATTATGTATTCATATACATTCTCTTTAATTCTAGGTCATCAATGCAGCTAGAATTTTGGCTGCACGTCCACGTTCTAAAGTTGCTCAGGAAAATATGGATGCTTTTAAAGAAGCTTGGGAAAATCAAGTTCGTATCCTTACGGAAGCAGTCGATGATATTACAACAATTGATGATTTCTTGGCTGTGTCTGGTAAATAATCTTGAGCAAATTATCAGTT----TCTCAATTTGTAAC--TTTGTGTATGTGTAATTGGTGCTTTTTTAAAATTTAAGTATTTATAATTTTCCTGCCGTTCTTTAGAGAATCATATACTGGAAGATGTGAATAAATGTGTCCTGGCCCTGCAAGAAGGTGATGCGGACACATTAGACAGAACAGCCGGTGCGATCCGGGGACGTTCTGCGAGAGTGTGCAACGTCGTCGCGGCTGAAATGGATAACTATGAGCCTGGCATTTACACAGAGGGTGTTTTGAAAGCTGTTGCTGTTTTGAAAGATCAGGGTATCTTTATTGTTTGGTTGTTTAAATTGTGTCAAAGGTGCCAGAAGAAAATGAAATTACAGAGTTTAATAATTTAAAGAGCAGTTTACTTCACCTTAATTAGCCAAGAAAGGCGTCAAGCAACAGGAGCTA-AAAAACCGCAACAGCATGTAGACAGATTATATTGATCATATGCAAATTCAAATATAAATTGATGATATTCAAATATATGCTGTAAAAAATTATTTGATATTATAATCACCAGTGTACCATACAATGGATAAG-------------------------------------------ACAATTTCACTATGAATTACTGAATATTTGTTTTAAAATTCAAAGTTATGAAATGGTAGTTAAGGAAGGACGTCAAGTAAAATGTTAACAGGTTTTGCATCCCCTGGATTAGTCAAGGAAATCACTTATATGCTAACGAAAATCTCGGAGGAGGTTGCGTCACGGTCACTTTTCCGGGACGTAAACATTGCTTTTCGGAATGTTTGTTTTTTTTTCACTTTTCAGTCGTTGCCACATCTGAATCAATAAATTTAAAAAGGGTTGTCTTTGTCAGAAGAGGCACAGTCGGAATTTTTGTAGTTTTCAGAACAATCTTTATAAATTATTTTAAAAATTATATTTGTGAATGAACAAATCAGTCAAGACATTACAATATTTTAATTAATTTATTTATTTTCCATATGTTCTGAATCAAAATCTTTTTATTACTCTGTAACCGCCAAGAAGTTTCCAATTTCTCGCCATTACTATTATTCAGCAGCAAAGTGAGCGTTCTATTTAAATATATACGTATTTGATACTATAATTGCTGGAGAAAATGATGCAGCTTGGAGGATCACCGATTTTAGTCCTTAGTCAGAATACTAATAGGGAATCCGGTCGTAAAGTCCAGGTCCAAAATGTTCTTTCGGCAAAAGCAGTATCAGATGTCATTCGCACGTGCCTTGGTCCTAGAGCAATGCTAAAAATGCTGTTGGATCCTATGGGCGGAGTGGTTATGACAAACGATGGTAATGCTATTTTACGTGAAATTACTGCTCAACATCCAGCTGCGAAAACTATGATCGAAATAAGTCGCACTCAGGATGAAGAAGTCGGCGATGGCACGACATCCGTAATCGTTTTGGCCGGCGAACTGCTTCTGAAGTCACTCCCATTTCTAGAAGAAAATACTCATCCAACTGTCATCATAAATGGATATCGTTTGGCCCTGGATGATGCGATTAATATTTTGCATACTGAAGTTTCCGCTCCAGTCGATGTTGATAATACCGATGATATGTTGAAGATCATCATGGGGTGTCTGCGAACGAAAGTGATGGGCAATTGGGGAGAGAAGGCTTGTCAAATCGCACTGGACGCGGTTCGAACCGTTCAGTTAGATGCAAACGGTCGCACTGAAATCGATATCAAGCGATATGCCAAGGTGGAGAAAATTCCTGGCGGAACTATTGAAGATTCAAGGGTTTTGGATGGCGTCATGCTGAACAAGGATGTCACCCATTCAAAGATGCGTCGGTACATTAAGAACCCAAGAATAATGCTGCTCGATTGTAATCTGGAATACAAGAAAGGCGAAAGTCAGACTGAGATAGAGATATCGAAGGAAGAAGATTTCACCAAGATCTTGCAGTTGGAAGAGAAGTTCATCCAAGATATGTGTGCAGAGATCATAAAATTCAAGCCTGATG-----------------CAAAAGTTTAA--------------------GAAAAA---AAAAATCTATTGAAAATACC-TAAAAATGTATAATGCATTCAGATTTTAAAACTATTTTTTATCATAATTCATCATAAC----AGTTACAAGTTATTACATTTACAAGTCTGTGAAATA-ATCATTAAGAGCATTTGAACACCGTTTCGTTATATTTTCTCTACAAATTTTGCTCATAATTCATCATCACTAGGAGAAAATCTCGATTCTGCCTAAATAAGAAAGTTAATTTATAAGGAAGAAAATCTGCTTCATAACAGTTTTCTAAGTAATGACCTTGGAG----------------GATTCGTCAAATTCTAAAATGTGAAAGTATTTTTAATTATATGTCCACT--------GCTTTAAATACTGTTTCAAAGATCAAGTATTTATTTTATTAAACTGATTAGTAATTAATAAATTAAATGTATGAATGTTACATTTTAAGTTTGTTTTTATTTTTATAAAAAAAAGGAATTTGAGGAAGATGCTTTGGCATGGGAAGAGAAATTGAATCGCATCAATGCGTTATTTGATGTTTGGATAGATGTGCAGAGACGGTGGGTGTACCTGGAGGGCATCTTTTCTGGAAGTGCTGATATACAGACCCTTCTTCCGGTTGAAACATCAAGATTTCAAAGGTATTGATCTTTCAATGGAAACTTCGTTTTCTATTC-----------------------------------------------AACTATTTAGCATCACTTTTTAATTTTT-TTTTTTAAAGTCCGTAATATTTACTCATAAGTTATTAACTGTGTCAGTTTTCTCTTTAATTAATGGTAAAATGA--ATAGTCTATAGTCCTCTACCAAAATATCTAATAATTTAAGGGCGATAAATCGTTGTATGTGTTTGTTTACTATGATGTTTGAAAAAATCAGGGCAAAATTAGTGCTCAGTTTATTTTAATTAAAGTACAATCAGAAGGAAAAAAGGTACTTTCAGAACTATTAATTAAGTTAAATATATTTTTTACCTATTTTAAAGTTAAACTACTAAAACTAGCGCAACTAAAAAAAGATGAATTTTAGAATTCTGCACTACTTATGTCTCATAAAATTTAAAAATATTAAACCTTGAGCACATTTGTAAAAAATTGTATGTAAATTTATTTAAAAAAT----------TGTATTCCTCTCTCTCTCTAATTGTCC----------AACATTCTACACAATAAGAATTAAGCCCCGTTTGACCTCAATTTTGATTATTATTTAGTCTCCACAAAAAAGGAATGTGCGTTTATGTTTTGCTGAGCACTCAATTTAGTATATAGCAATTCATTCAGTTTATAACAAAAAAAATATTCTTTTTTGAAGATGCTGCTGCATAGGTCCCTTGTAGTATTTTAAAATCAGCTCAAACTAGACAAAATGACTCTCCGAATGCCAAGATTGTGCATAGTTCTTCTTCCTAAGGGTTAAACATAATT---AAAAACTGGCAACTATGGTAGAATTTAAAACATCAACAAATTTATGTTAAAAAT------TTAAGAAACTTTATTTATCTGAATCCCCTGCTCTTAGGCTCCTGGAGAAAGGGCTCGCCTCTATTTCCTCCTTGCCTGGTTCCATGCAGTGGTGCAAGAACGACTGCGCTACGCCCCCCTTGGATGGTCAAAACGTTACGAGTTCAATGAATCTGATTTGAGAGTCGCTTGCGACACATTGGACACATGGATTGAAACTGTGGCTATGGTAAATATTTTTCTAAGACTGC------AGTGAGAAC--CAATTTTTACATTATTTAGGATGATAAATCTTATTTTTATCTATTCAGGGTCGTACTAATCTACCCCCAGAAAAAGTGCCTTGGGATGCTATATGTACTTTGCTCAGTCAGTGCATTTACGGAGGAAAGATTGATAATGAGTTTGATCAGGTAAGGAGTCTTGTTTTTTGGTCTTCATGAGCAAGCTTCTATTAGAATTTGAAATAAAAGTGGCGTTACATTTCTTTACACTTTTACAGCGTCTACTGAACTCATTCCTGAGCAAGCTCTTTACTGCTCAAAGCTTTGAGCCTGATTTCCCACTGGTGACTGGAGTTGATGGTGTTAATGAAAAGATTATTAAAATGCCTGAAGGAATAAGGTAATAAAATGGAATAATATTTTGAAAGACGATTGGTTCTAAAAGCAGGCAACCAAAAC----ACAGTTTCTTTCTT--------------------------------------------------------------------------------------------------------------------------------------------------------------------AAAATTGAAAGAAATCCTGGCTGGCAGAATAAAAATATTTTTTTCATTATTTTATATGGATAAATTTGTTGGAATTTTCAAAAACTTCATCTACTGTTACCTCCTCGCATCATTCCGGGTGGTGGTCCTCTCATACCAGGAGGACCTCCCATCTGCTGCATTCCTCTTCCCATGGGACCTGGAGGCATGCCGCGACCCATCATGCCAGGAGGTGGGCCCATCATTCCAGGAGGGGGTCCTCCTCTACCAGGCATCGGAGGCCCAGGCATTCGCTGTCCTTGCGGTGCAGGTCCCGGAGGTGGCGGTCGCATTTGAGGAGGTGCGGCAACTCCAGTCGCACCTCTACCTTGAGGTGTCATCACTTGAGGTGATGGTCCTCCCACACCACGAACTGGGCCTTGAAGACCTAAAAGG-------------------------------------AATAT-TTTTTGCATTTGACAAAAACGACAAAGTTGTAATAAAACCTAACATTATA----------------------------------------------------------------------------------------------------------------------------------------------------------------------------------------------------------------------------------------------G---------------ATCATTACTACAACTTCTTCTATGCTTTTGTTGATATGTGGATGTAAACAAGATGGCGTCGAACGCATACGGTGTGGATGATTTAGTTTATAGTGTCACCTTATATCGTTCACGCCGTCTTATATTTCATGGCTATGTCGGACCTTTTCTTATTTTATACCTCATTTGGTTTTATATCTGGTCACTTCGTTATGGAGTTTCAGAGTTTTTTGAAGCCGGTATGATAGCTCTGGCCTTCATAGGGTTTATACAAGTTCTGACGTGTCTTTTTTGCCATTGGTCTGTTCACATTAGATGTCTATTATCTTGTAATAAAGTAAGTATCGAGTGCTGAAACTCATACTTTCATATTCAAGTTTAGAAAATTCACACAAAAGAAATTGAACTTTTTTTGTGGTGGTTTATCCTAAACAGCTATGTTCGAGTTTTCTTAATTGGCAATATCAATTATTTAATAACACCTTTTTTCCTCTCCCAAATGTGTTAGTTTAAATACTACCGAATTGATG---------------------------------------------------------------------------------------------------------------------------------------------------------------------------------------------------------------------------------------------------------------------------AACTCCTGTACCTA--------------AGAAAATTTGCTCAATTGAGTGTTAACGTCAAGGCCACATTCCCCAAAGCTGCTGAAAATGTTACAATTTTAAATTGTACCCTAACCCAAGTGGTGACAGAAAAAAATTCAAAAAGTTGGTAGGACTCCAGGTAACATTGATTGAGGTTTTA-CATTACATTAGTTTGTATTTTAATCGTTATAGTTTATATAAAAAACAAAGTGAGTGAACAAAAAATTTAATGTGGATAGTTTTAGAAATATGTTGCTGTAATTTTTATAAAAAATT--ATTGATATATATTTTTAAACTTTCAGATTGCCTTTATTCCTAGAATTGATAGTATTCCATTCTTTCATGGTTCAGCTGCCAATGAATATAGGAGACAAGAATTTGAGAGATTTCGCTGCGGTCATGCTTTTTATTCTGTAGTGAGACCTCTTCCAAATGATGTGTGTAAAAAGTACCTTTACAGCATTGGCTTTTATGTTTATGATAAAGCTCATGGTAAGCCTAGGACTAACATTTAATTCACTTATACATGCTTGCAATATTACTTGGTAACAAAATTAATATGATTTACTCAAGTAACTGAATAACTGATTTAACATTTATTATTTTCTTTGAAATGCAGCATTTGACTATCATATTTTGCCAATGTAATTG----TTGATTCCTTTTTAAAGGTGC----AAAACATAACATAATTCTTAATTGCTTTATATCCTGTTGTTTATAATATTACTTTTAGAATGTGGGTGTGATCCTACGGGTTCTTTAAGCACAAACTGTGAAAATCTTGGAGGTCAATGTACATGTAAAACGAATGTTGTCGGGCGGCGCTGTGATCGTTGTGCTCCTGGGACATATGGATTTGGTCCCTCAGGTTGTCGACGTAAGTAAGA---------------TTTTTTCTACAATAAAAGTTATAACTTAA-------------ATATCAGTTAAGTAGCTAACATTAGAGTTAGAATGGACTTTTGCATATAGTTTGTAATTGTTTTTATACTCTTTTAGCTTGTGACTGTAATAGTGTTGGATCTTTGGATAATTTTTGTGATTCACAAAGTGGAATTTAT---TAAATAACTTATATTCTGTTTTAGGTTTAAGTGAAGTCATTGGTGGATTGGGAGTAGAAAAGTTAAAATCCTTTATGCCGGAGATTATTGTCACAGCCGAGAGGATGGATATAGCACCTCATGTAAAGGACGGATACATAATGATGTTTATTTATTTACCGATGGTTTTCAAGAAAGAATTCACTCCCTATATTGGGCAGATAATCACTCCCATTCTAAAGGTATCATACATACTTCGTGCTCAATGTTTGTATTTTATCTAGTCTTGGAAAATAATTGATAAAAAAATC-TTTTCATTTT-ATGAGGTTTCATGCAATTTCGTTATTTTGTTAGGCCTTAGCCGATGAAAATGAATATGTCCGAGATACTGCTTTGAGGGCTGGGCAGAGAATCGTCAACATGTATGCAGATACTGCCATCACTCTTTTGCTTCCCGAACTGGAACGAGGGCTGTTTGATGATAACTGGAGAATACGTTATAGTTCTGTTCAACTTTTGGGTGACCTATTGTACAAAATATCAGGTATGCGTAAATATGAAGCCTAAAATTAAAAGTTTGGGTCAGTGAAAATTTAAAAAATTTGGATAATACATAGTCCTTTTTATATTATAATTAAACTTGAAATTATGAAAATTGGTA------------ATGGCAGAATGAATATCCGACCTTTTGTGTTTTTCTCTTGGTTTTTATAGCAACTGAAGAAGCCCAGTGTATTTCATTCCTTTTCTTTGGTTTTTTAAA-----TTTTTAATG----TTTCAGTGTTTTTT----ATGGCTTTTTGTTTTGTATTACAGGTTGGTCAGCTGCGCGGCGATTCTGGTTTGTAATGTACATATATACAAATGGATTTTAAGGAAGGA-TTTTTTTATATGTAAAACTTGCAAAA--TGCAACAAAATGAGACATCAATGTGCTTAATTTGTCAATTCTAGTACCTTTTATGTCTTAAATTTAGTTGTGTACCTCTTTAAGTCTGTATACATTAAATTTTATCCAGGCGAGCCTTGAGTGATCCTCTGCCCGAGGTACGACTTGCAGCAGCAACAACTTTTGATAGTTTGCATTCAACAGTTGGTGTCAGAGCTCTAGATGACATTCTTCCTTCCCTTTTGCGGCAGTTGGTGAGAGAATGTCTTGTGA--AAACTTTATTC---------CAGAGCCATTTGTGATGGATTATGTAATGTACACAATAATTCTTTTCCAGAGCGATCCGAAACAATCCGAATATGCCCTGGATGGATTAAGACAAGTGATGGCTATTAAAAGTAAAGTTGTGCTGCCTTATCTTGTACCACAGGTAAGTTTAATCTCAAATATATAAATGTGTGTGAATATTAATTTAAGGGTGGTTGCAGAGGAGGAAGGGGAAAAAGTC--ATGCATGTGCCCTTCTGCCGCAAAAGATAAAATGTCCAATACTGT--AAACCCCATTATTTATCACCCTTTTAACCATCAGACTGTGAAATTCATCAAACGGAGA-------------ATCGGAATTAATACATG--------------------------------------------------TTGCTAAGTGTCTTTACTTATTT-CTTTTCCA---------???????????????????????????????????????????????????????????????????????????????????????????????????????????????????????????????????????????????????????????????????????????????????????????????????????????????????????????????????????????????????????????????????????????????????????????????????????????????????????????????????????????????????????????????????????????????????????????????????????????????????????????????????????????????????????????????????????????????????????????????????????????????????????????????????????????????????????????????????????????????????????????????????????????????????????????????????????????????????????????????????????????????????????????????????????????????????????????????????????????????????????????????????????????????????????????????????????????????????????????????????????????????????????????????????????????????????????????????????????????????????????????????????????????????????????????????????????????????????????????????????????????????????????????????????????????????????????????????????????????????????????????????????????????????????????????????????????????????????????????????????------------------------------------------------------------------------------------------------------------------------------------------------------------------------------------------------------------------------------------------------------------------------------------------------------------------------------------------------------------------------------CTTACTGGATCAGAGAACATTGTTCTGAGATGTGAAGTTATAGCTAGGAATGCAAGAGATTGAAAGATAACAAAATTGACAGCACTATAATAAGGGGAGGGAGATGGTAGTAAGATGACAACCACAACCACGTACTCCGCGTAGAGTACAAGCAGCCATGTTAATACTGCACAAATGATACCGCAAATGTCCTGCACGAACCATAGCCTGTTCCAGAAGCAGCGGTTGTTCGTATCGGTGCCCAGCTCTGGTGGATTCAATACAGATGCCTGCCGCTGAACTACTTGGC----------------------------------------------------------------------------------------------------------------------------------------------------------------------------------------------------------------------------------------------------------------------------------------------------------------------------------------------------------------------------------------------------------AAAAAAAATTGTATCTGTTAAACAGAGTTTTACAAAGTTGCTAGGAACTAAGTGCCTGCTGCCGAAGGAGGAAGTCAGTGTAGGCAACTCGATCCCATTTTCAGCAACATATCCTATTCCCCATTAATTGGATATTTGAATTCAAAATACTTCAGACAATGCTGTACCTTTCCCCCTCTTTCAAATCATGAGTATAAACGTGCCAAAAAAACCTTCTCCGTTTGACCCTTATGTGGAAGGTATTTGGATGACACCCGTATATCCAGCAAAAACACACAATTCTTTACCCGAAACCCGGTCAGAGCGGTGTGACAAAAATTCTAAGCAACAAAGTAAGACAATAGAGAACTGGTATGTTGAACATATAAAATAGTGTACAAGGTAGATTTTGTTTTGCTTTCTTCGCGGGAGGAAAAATAAGGATGGTTTGTACTTAGTTCTCGATGTTGTAACGGTTGATCTCTGAAAGGATCTCTGTTTCCATTCTTTTTTCTGTATGTGTGGTTATCTTGTGACGTTCATGCTGTACATATGTGTTTTTGTTTTCAGTTCATTAACTATGAACCCCTTTTCCACCATTGTTGTATGCCAAACACTCTTGAACTGTACCGTTAGTTGAAGCCCGAAATGCAACTTTTGATTGAGAAACAGGTCCCATTTTACACTAGCCGTAACATGACGGAAAGAGTTGCTTACGCCCAAGCTGATGAAGAAATGAAAAAGATCCAAGTACAAAAACAGACAGGTGGAAGGAGAACCGGAGTTCTCCATTACATATCACATTTTTTGAGACGTTGTATATGCACTATTTCTAGATGTAGTTGTTATTGTATATTATACAAGTGCATCAGCCGGGCATTAGGCCTCAAAGTTCCGTAGCGTTGTCATACCGCATCGATAAACAATCTTGTTATCAAATTCTTATCTGATAAGTGGAAATGATTTTGTGCCGCCAACTTTTAAAAACGAATCAAAAAAGGAAATTGAGGCCAAAAATGATAGGGTGCGTCAGTTAGCATTATTCAAGTGA-------GCTGCGCTGTTTTTCCTTTCTTTGTTTTCATTCTGTTCTTGATTGAAATTCCCCTTTCGTTTGTATTTGTGACTTAAAGCATCAAACGCC------AGGAGCCATTGGACGTCACTGCCCAAACTCAAATGTGCCAAAAGAAAACTAACGAGAGAAGAAGTTACTTTTAATATATAGAATAATAAAGGAGAACTTACCTTTTTCATCTGTTTAAGGAACAGTTTGCAGCTCACGTTTTATTTCAATTTGTTCTTTGTGACTTTTTTAATTAAAATAGTCTTCCAAACAAAACCGGACTAAATTCCAGATACTCGAATGCCAAAAG--AAAAAAAGACGAAACATATCACCGAAATGATTTTTCCGCTAGAGTCTATTTATTGAGAACTTTCTCTTTAATGCACTTAGATTCCGAAAGTTTTGGTAAACTACCAGGAAACGGGCGGGTGCCATCAGCTCTGCCGCTGTGTATGGTTCTGAAAAGGGTATTTTTTACCAAGAAATTGTACGAAAGTACAGAAACGGGACCAACTCATCTTTTCGTACTCATTTTCTAAC-AAAAAATCGATTTTCAAGTGG--------------------------------------------------------------------------------------------------------------------------------------------------------------------------------------GTAACTGTTACTGATAAATGAGTCAATAGCTTGTCCCTCCATAGATTTAGTATTAGCAATGGTCCAAGATAA-GAGACAGAAATAATTTTTTGATGAAGATAGAGAAAAACTACACAAAATTATTTTGTTTGCAAATGTATTCAGTAAAATATTTTCCCATTTTCATGATTACACCATTTTGACTGTCATGGCGCAATACATTTTTTATTCCATCAGGTGGCCTGGACTTGTTGATTGTGCCTGGTTTGGCGTTCACTAAGAGAGGTCATCGTCTTGGAGGAGGCAAAGGTTACTATGATGCTTATATTCAGAACTGTTCCCACGATCCTCACGGACGTCCTTACACCATAGGCTTGGCATTTAAGGAGCAGATACTGCACAGCATCCCCTGCGATGTGCACGATTTCATGGTAGATGAGATTGTCTATCCAGACAATTAAAGTTTACATGTGAAAAGATTGTTTCCATAACATATTGGAATAGTAATTTCAGTTTGGATATCTTCAACGAAATGTAAAGCAAGATTATAGTTTATTTTTGTTGAATTATATTTCTCCTTCAAACGTTCTTCATGTATGTTATCAATTGTGACATGTTTGCAAGGGATGTGTTAGCTTTTTGACTTATTTTCTCAAAATTGAATATATATATGATATGTATTTTTTATTATGCATTTGTAGATTTGTCTGATATTATAAAAGGGAACTTTTGCACCTTTTCTTGTTTATCAATTTTCAAAAGAAGGCATTTATGTATTTTTTTTCATAATAATTTTTTACTATAA-TGCTTTTATCATATCAAAATCCGTGATTTTCTATTTGAAAATGAATGAAATATTCTTACAATTTTAATCAACCCTTTTGTAATAAATGAATT---------GATTATTCATGGATGCAATTATCGGAGAAATGCAACTTAATTAGTTTAGGCCATTTTTGATACTTAGTAATTCTGTGTGCTTAGAACCA???????????????????????????????????????????????????????????????????????????????????????????????????????????????????????????????????????????????????????????????????????????????????????????????????????????????????????????????????????????????????????????????????????????????????????????????????????????????????????????????????????????????????????????????????????????????????????????????????????????????????????????????????????????????????????????????????????????????????????????????????????????????????????????????????????????????????????????????????????????????????????????????????????????????????????????????????????????????????????????????????????????????????????????????????????????????????????????????????????????????????????????????????????????????????????????????????????????????????????????????????????????????????????????????????????????????????????????????????????????????????????????????????????????????????????????????????????????????????????????-------------------------GTCCCTACTAGGAACTGGTATTGCAGTTTACCCTTTATGTAAGCCTTTTTCCTCCCTAGAGTGTGTTATGGTTTGGCGTGGAATGTGATTGATGTACAATTTACATTACAGGGATGCAGTGAATGAAAGCACATTTTATGGAAATTCAATTATATTTTTGTTTGAAATTTATTTAATTTTCTTTCCATATAGGAAGCCAACTGCATCACTGGTCCAAAATCAGTCACCCAGACCGGAACCCAAACTAGTCCAGATAGCATGAAGAGTCATTTCAGCATAGGCTCTGCCGGAAACAAAGAGGAGCCTACGAGGGTGTCTCCCAAACTCGCACGGAAAGAAAGGACGTCACGCCAGTTCCGCTCCAAAAGAGAGAGGGTCAAGTCCCCCGCCTCTGTTCGTGAGACTGGCGAGAAAGCCAAAGACAAGAACTTAGTCAAAGAGTTGGTGAAGGAGGCCATGACTCCGTCGGTGGCAGAGTGTCTGCGTGCCGTGTTTGCAGCATTCCTCTGGCAGGAGGGCATTGTGCACGATGCTATGGCTTGCGCTTCATTTCTAAAGTTTAATCCAACACTTCCAAAACAGATAACTAGTGTGCCACATGTAGCAGTACGCGAGAAAAGGGAACACTCTCCGCTGACAAAGGAACAGAAAGCCCGTTACAGGCATTCAGTTGAGGTAGCTAGTCCTAGTTTGCTCACATTTCAATATTTTGAATCATTTTCTCCCACGCCTTTCAATGCCAACATATACAAAAACAAACTCAGGAGGACATCTGTGGCTATCAAAGAGGATAGCGTCATCGAGGCTTCCAAGCAGGTGGACGGACTCAATGAGAAGAATGACAGTATTAACAACAGCCCTGGAAATGTTCCTAGTAGAAAAATTAGTTCCAATGATAAGTACCAGCTTCCCCTGTCCCTTCAGCACCTGGTGATACTGTGGGAGCAGATTTCTTCATCTAGTCAACGAATCATCTCACAGCAGCTCCTCTTGCCCAGTCCTGTCACCAGTTCCAAAGTTTGCCAGCGACGGGAGAAGGAGAGGAACAATCGAGACAACGAGAAGAA-----------------------------------------------------------------------------------------------------------------------------------------------------------------------------------------------TTAAAAGAAACCACCTAATTTTAAAAATGAGATATCCTGAAATAGTTATTGCATCTAATTAGGAGAGACACAAAGTTAAATACATACATAACCAATATTGAATGAATAATTTACAGTCTATACAGTCAAATTACAAATAAAGGGTAGCACACTAAAAATGCAAGTTTAACGAGAAATATAATAAACTTAAAAGAACAAATTTAAAATGTTTTTAATAATTTTGTACAATTTTCTCTAACAAGAATGCATTTATAAATCTGAACGAACTCCAAACCCTGGTCCCGTAGGTGGCTCCGTCAAAGAAGTTAGACCTCCTACAGGCTCACAGGCAAGCCTTCCATTACGAGGACCAGGTTTTGGCACTCTGCCAGCTTTCAAGTCATTCAAAATTTCATCTACATCTTCTAAAGATAAATCCTCATAATAATTGTCATTCACTTGGATCATGGGAGCATTGACACATGCCCCAAGGCACTCAACGATACTCAAGGTGAACATTCCATCGTTGCTTGTACCACCAGCCTCAATCCCAAGGTTCTTTTTGCACCGGGTGAAAACATCTTCTGCTCCCCGCAGCATACAAGGAGTTGTTGTACAAACCTGCACGTGGTACTTACCCGTTGGCTCCCTGTTGAACATGGTGTAAAATGTGGCAACTTCATACACTCTCATATAGGGCATCTTCAGCATATCTCCCACATAATGCATGGCAGATATCGGCAGCCACCCATACTGACGCTGGGCAAGGTCTAGAAGAGGTATGACTGCTGCTGCTTCGTGGCCCTCAGGATAGATTGCAATGATGGATTCAGCCCTCTTCAGGTTTTCAGATGTGAA-----------------------------------------------------GATACTTTTTGTGCAATTAGTCAAATGTAGAGTTTGAAATTAACCACAACACAATTTGTAAAATTTTTAAAGTAAGTAGGGAAAGTAAAAACTATCCATATTCTATA---------AAAATCTATTTATAGAATTTTGTTCCAAAATTTAAGCTTAAAAATTCAACTAGTAAGATCAATAAATTTTTCGATTAATGCCTATGCATTTCGATTCCTCCATATTTAGTTATATTCTAAGCTTTTATTATTTCAAAGAGATTAATCACATTTGACGATTGGGAAAACTAATTCTCAGACAAAAAATTATTTTTAAGAACTGTTTCTTTTCGCTCAATGTATTGCAAAATGTCATTTAATTATACCGATATACAAATGAAATTATTAATACTACCTCCTACAATCAAATAGATGCTCTTTGGTTTAGGGGCATCGACTAAAAATCACTGATCAACAAAAGAAAGTGTTGAAGTTAAATTGAAACCCTACAGTAAGGCATGCTTTATTTAGGACAATGGTTCTCAGCAACCCACTTGAAATCCTTTTGCACAGCCCAATGCATGTGAAGTCCGCCCAGTACCACTAGTACATGCATAATATTGTGACTGTTAAATGCATAATCAAATTTCCCAGGCAACCATCTTTCTGGTATTAGAGAAGCACTAATGACAGCACCAACCAATGACCAGAAGTCTTGCATGAAAACATGATATAAGGCCTGCAAAAAAGAATACAA----GTATTTAACAGAATACAAGTAAACTATTTCAATGAAAGAAAAATAGGTTCATATAGTATACATTTATTTCTCTAAAAGAAAGAGGATACCGTAAAGTCACATTAACCAAAAGCTTCATTTGAGCTGCTTTATATGTTTTGTACTGAATCAGGTTAGGTCCCGAAGAACTCTACTCTGTCACACTTGTCTTCTGCTTTATATGTTATGTTGAGTATAAAGGTGAGATCGAAAAATTGTCATTAACAAAATGACAAATGAAAATAGTCATTCTACCAAATTTAAATG------------------------------------------------------------------------------------------------------------------------------------------------------------------------------------------------------------------------------------------------------------------------------------------------------------------------------------------------------------------------------CTTTAT-----TTAGTACTTA-----------GTATTGATTGTAAGGGCTGCATTCTTAAGACCTCCAAATAACACCCACATCTGAGGAGCGACTGTTGTTCTCAG-----AGGTCTCATCGACTTACATTTGGCATGCTGGTCACAGAGTGCAGCTGCTCGCATATCACATAAGCGAATGGTGCCTTTACTACTGCTGTACACAAAGGTGTTACACTGAGAGGGGTGGAACTCTGCTGCAGTGATTACTTCCGTCAGCTCCTCCATGTTAGTGGGCTTGATGTCCACAATGTCTAGGAAACAAAGGAGTCAAGGAACATACAATTCGTTCTAACGCAAATCACCGAGGAACACTAAA----TTTTA----TTTTTTTACTTGAAAGGAAGGAAATGGAGATTTTACGAA--ACATTCATATTAGA--AAAAGTTCTGTTATTACA------------------------------AAAAAACATCTCAAAGGA---------------AACGCTTCAACTCGGAAGGACTGGGTCTCGT---CAT-GGCCACA-------ATTCTGGGAAGAAGGTGGGATCTTTGGTGAATATTTTGAATAAAAACTGAAAGATTTATTCACACGGTGTCGTTTCATACCAACAACCCTTGTACTTTTAGCAAGATAATTTAAAGCGATTTATTCCAAATTATAATATACCATTACAAAAATAAAAACAGAGAG-AAAAAAATTTCAAATGTGAAAATAAAACACTACCTCAGGGTGTCCCCAACCATATGGTGTGTACCGTACACATAGGATACACAGACGCATAATAAACATGGCAGCAAAGCTGATGCGCCGCTCCCAGGGTCCCGTTGCAAACACAGCGGCGTGCAGAGCTTTCAAAGCAAATGACAAATAAATTAATAACAATAGGCATCTTATTGGTGTTGGTAGACACATGGTACCAATAAATATAGACGAAAATCCACCTGAAAAAGAAAGTCATTCAAAATAAGTACTAACAAGGCCAGTACATATTGACTGAAAAATAAGAATATTAAAAAATAGTGAGTAAAATTCAAATATAAAAATATATTGCGGAGCCAAATATTTGAGGTAATTAAAGATACTTCAATA-------------TTATTACATAGAATCAATAAATAGGGACCATGTAAAGCGTTACTTACCGAAATATGACTTCTCAAAACCGAAATTCCGGTTATTATGATTGGAATCCTGGGAATGAAAACGTGGATCCATCGGGTGGGGCGTACAGATACGATTTTGGTACTCCGGAATTCGGAACTCAGCCTCAGTTCGGCCAATTCGACTACGATGCATCGCAGAATATGAATGTACCCTCTTCTGTACCCCCAACACAGGCCCTCTATCCGCCGCTGGGAGCTTATTCTGGTAGTATCTTGACTCCAGAAACCGCCGCTCCTTTTGCTGCACCATCAGACAACTTTGAAGACGAGCCGCCACTCCTGGAGGAATTAGGCATTAATTTTGATCATATTTATCAAAAAACAGTTGCTGTACTGAACCCATTCAAAGAACCGAATGCAGCGATCTTACAGGAGACGGATCTCACTGGACCGCTAGTCTTTTGTTTATGTTTTGGGGCATTTTTGCTGCTCAGTGGAAAGGTTCATTTTGGATATATATATGGTATTGGTGTATTAGGTTGTTTCTCCATGTATTCGTTATTGAATTTGATGAGTGAACCGGGTGTTTCTGTGGGCTGTACTATCAGCGTATTGGGGTATTGTCTTCTGCCAATGGTGGTGTTGTCTGGACTCTCTGTGCTACAAATAAGAGGAACTATATTCACTGTATTGACTATTGTGGCTGTGTCCTGGTGTTCTTTTTCTGCATCCAAGTTATTTGTGTCAGCTTTGGCCATGGATCATCAACAGCCACTTGTTGCATATCCTTGTGCAATGTTGTATGGTGTTTTTGCGCTGTTAACTATATTTTGAAGGGTGCAAATCTAATAAACTACCTACATTCTGTACTAAGTTATCTCCGTATCGTGTGAGTTTGAAATTATGTACTGATGTGTTACTGTCTGCTCTAAGTAAAAATAAAGTGTTTTTTCCCTCGTGACAACAATCCCATTTTTATCCACTATAAATACCCGTTGTTTCATAATCTGTGATTTAAGGCAATTTAACCAACATTTTTATCTGCATTAAAATTAGCAAAGCCTTGATTGCTTGATTTTCTATTTAAACTGATA--------------------------A---------------TATTTT--------GCTTAAAATTTCACTTTATATACAGAATTTTGATCAATTCAACCAGCCTTAAAG--TTTTACATATCTGATTGTTTAATCAAATATTTGTAATATTTTACTGAGAATAATGTATTGTTTTGCTGAATATATACAGTAGAACAGGACCTGATAAGAGTTTGG--TTTATATATATACTACATG---GTTTATATATAAAATTTTATACATAAATAATTAGTTTATATATAAAACTCATCCTAATACATGACTTGTATATATTTTGA-----AACGTAAAAGACAATAGTGTG--------AATGAG-AATTCAATACTTTTTAAGCTTAATTTTCAAAACAAATTCAAGGAGGTAAGGCAATGT---TCTCATGTAATCTCATAAAATAAAAATAAGGATAAATAACA--AAAAAGAATGGATTTTTAAGAACTTTTAGGAGCAAACAAATTTTGAC-AAAAAAAAGTTCTTTTTCAGGTGAAATATTCTACGAGAACATGTTCTTAAGTTCTTAAAGTTACATACCACAGCTTTGAGTGACCCATACTCCTACGACATCCCACTGTAGTAGACGTTCATAAGTCCCATACCCGGAATGATGATTCATAAATAGGTGGTAGATGGAGCTTCCCAACCACGGACTGACAGTTGCTGCAGCATGAAAATAAGGTAAAATTGGCAGTGTCATTTCATCCCAAGGCAGTAGTCCTGGCAGGCTCCAGATGGTATAAAGAAGAGGTAATCCTGGAAATCAAACAAAACCATGGAACATTGTAACATCAATTGTCATGTTCCAAAACAGAATGTTTTGCAACAAGGTTTCTGGTTGTTACGTATATTTGACAGTAGATACATATAGTATGTCACAATAAATATGGGACTTAAAAAACCTTATCACACATTTGCAATATG--------ATAAATTAGGACAACAAATTTTTAAGCCTTTATTTTAAAGTCAGATTATTGGACCCCACATCCTATTTCAAGTGTGA----TTTTTTTA----AAATAAAAAT--????????????????????????????????????????????????????????????????????????????????????????????????????????????????????????????????????????????????????????????????????????????????????????????????????????????????????????????????????????????????????????????????????????????????????????????????????????????????????????????????????????????????????????????????????????????????????????????????????????????????????????????????????????????????????????????????????????????????????????????????????????????????????????????????????????????????????????????????????????????????????????????????????????????????????????????????????????????????????????????????????????????????????????????????????????????????????????????????????????????????????????????????????????????????????????????????????????????????????????????????????????????????????????????????????????????????????????????????????????????????????????????????????????????????????????????????????????????????????????????????????????????????????????????????????????????????????????????????????????????????????----------------------------------------------------------------------------------------CTCCGTATTACATTTTCGAAAGCAGTGTATGCTTTTTCCAGTGAAGTCAGACGATTGA-------CGGTCGACATCGATAATTTTCATCATTCAATTAGAATTTTTCATTTATTATTATTATTTTGCACACTTTTTCTTGAGGAAAGGAAACAGTGATACACATCCTAATGGAAGATATTTTAAAGGCGATATATCTGACTTGTAGATTTATAATTTTTTAATGCGGTTTCTCCAAAATAAATGGAATATCTATAAGAAACTAACG----------ATATAATACCTCATAGTTGATAAATTTGGTGGAATCAGCCAGGTCCATTTCTTCAATTTTGGGTGGGTTGTCATATGTAGCAAGAGCCAAGCACCTGAGGGTATCTCGTCCAGTACCATAGATCTTGGTGGTGTCCATAATTTTAGACATGATGGCTGAAGTCATGGGAACTTTGGTATTTCCAATTCGAACGTGTGTGCACCTATCCAAAACACCTTCTGGAGCACCCTGTTCATGAAAAATGAGAGTTGTGTCTTAGCGAAATATCAGTACAAATGCATGCCTAATGTTAATAACTTTGAGATTATTATAAAAAAGCAGATAACTGTTAAGTAAAAAATAGTTCCAATATCGGTAACATTAATTCAAAATAAGATGCATTGTTTTATACA-TTTCATTTTCTTAAAAATTACTTTACTTTGTTAATACTAATCGTGGTG------------------------------------------------------------------------ACAAAAAAAAATCGTGACTTTTAAGATATATGAGTAGAATCTGGATTATCTG-------------------------------------------------------------TTTTAAATTCATTCTGGCTGGTTTGGCGATATATAATTTAATTTATAAAACTGTGTTAAGATAATTTCAACTTATCTCAGTTTTATATCAATAAAAACATAGAATAAGGTGTTTAATATGTTATTTAATTTATTTTATGCTATTTTA----CTCCAATACTTTGTCATATATCGATAGATAATTTCATTTTTCGTTTTTAGTAAATTTGTATTTTAAATGACCCAAAATCCGGAATTTTCCGAAATCCGGAATTGCCTCCGGA------TTTGGGACTCTGCAC----------------------TGTACAATAATCACCAAACAAAAACAGTAAGTAGTTTGCAGTAATGGAAAAAAAATGGAAATATACCAATTTGATATAAAATGCATAAAAATATTTTAAAAATAATCAGTGAATCTTTGATTAAGAAAACAAAATTCTAATTCATACTATACTCATGTTTTAAGCATTTTAAAATTAAAATACTAACTGTGATTGCTGAATCTTGAAGCATATTTACAGAGTTGTAAGAGATATTTGTTCCACTTGCTTCTACAGCAGATTCATAAATCAGGTCTAATTGTTTGTCTCCTTTGTTTAATCTGAATTTTGATTTTGTAAGATCTCTCCAACCACCTTCTGGTACAGAAAAATCCATAATCCATGGCATTACATAATGGCAGCGGGGATTATCCTTCTGTCTTCCAGCGAGCTGAAATATATTTATAACAATGAAAGAAATAAAAATGGATGAAAAAAAAAAAAATTCCCATGAGAATTAAAGCAATTTTTTTATATTACATTGATTAACCCGAAATGTGTCTCTCTATGGATATCTTGTGTGTGGTAATTTCTAATATAAAAATCTGATAAGAAATCTTTGA-AGAGATGTGTATACTTTATTAAAGCAAAAGTTAATGAAAAGATGGAAACACAAAAATGTTAAATTATTCAATTATTATTATAACACTAAATTTAAAAATAAAAAAAAATA---------------------------GATGTGTCGTTAATCGACTTAAACTAGC--TT-ATGCAACCCACATAAGTAATTTATCTG--------------------TTTTAATTAACTTGTTTAAACTA---AAAAAAAACAACTATGTA-GTATGGACGAGATAGAGATCTGCTCTTATGATTAACAAGA---CCAGTTTAAGGGAATCAAAACGGGTCTTAAAACATATAATTTCGGAAATTTTTATGAAAAATACTTTCTCTCTACTATATAGTATAGTATAGTATCTTATATGTACTATAAGAAAGTAAATATACTTATGATCGTGGAATAATGGCGTCAGTAATCGTGG--------------------CTTTCTTCCGTATTTCTAATTACACTCGAAAGTATGATAGGTCTCGG-------AATACCCTTTCGTCACCGTTTGGCGCATTCTTACGTT----------AATGAGGTC--------TCCCGGGATCCCTTTCAAAGTGACTATACGCTGTAGTTATTCTCCAAGAACATTTACATTTGGGGAGAGTTCG------------------------------------------CGTTACATGCGATTCC-----GCTAAGGATT---------------AACGAGTA-----TTAAATCTCATTCCACCGGTGTGAGAAGCATTCTTTCTG--------------------TCTCTGAAGAAGGCGATGTGTTTGTG-----TTTCCAGGCACTTCCACTGCCTGTCCACCAAGTACATGTGCCAAGGGGTGCCGGCTGTGATGAGCACCCTGCTCGCCAACATCAATGCCTACTACGCCCACACGGCTGCCTCCTCCGCCGTCTCCGCTAGTGATAGATTCGCTGCCTCCAATTTCGGCGTAAGTAT--AACCCTTC-----------TATAGA-----------------GCTT-AAAAATAAATGATATGTAAACAACTTACATGTGAAAGAACCGGTGCAAGAGTCTGACTGTATTCTAAGCTACCAAATACTTGTAGTTCATCCATCGCATCAACTTCTGGCATAGGTGAGATATGAACACTATTATCACTATTTAGTTTATTCTCAGAAACTTTAGAAGCACTTTGAACTTTCTGAGTAATAGTGTGCTTCAAGAGTTGACGAAGTGATTCACTTGCAGAGGACACATTTTTAGTGATTTCACTGTCATAAATTGGAATTTCTAACTCAGAGTTGAGGCTAAAATTTTTATTATCTTCTTTGTTTTTTGCTGAATTCTCACCAGTTTGTAGTCTTCGACTATGTGCTCGACTTTTAGATTCATTGGCCAATTTGTATACTTTATTTCTAAGGGTCGAGCGAGGAATGCCATATATCACAGCTGCTCTCCTAGTACCCAATTTACCACTTTGGATATCTCTTAGTGCAGCTTGAAGTTCATCTTCAGTATATGAGCGCTTAGAGTTAGCATCTAATTTTCTACGATGGCTGCAAAATAAAATAAAA------GTTGCAAGGTGTTCATTTTATTAAATTAAAAAATCATGCATTGTAATAAATACTGCACTAAACAGAAACTTATCATTTAATATTCTTTTAGCCCTTAATTCAAATTTGAGCCTAAGTAAAGGTTTACTCAGGACTGAAACTAGAAGGGAGCAATAGGTTCCCATGCCTGAGTGCAAATTCTAAAGGA------------TTTGAACTTTCTGAGTAATATAACTGACTGTCATAA---------------AATGATCATTGTCATAAATTGGAATTTCTAATGCAGAGTTGAGGCTAAAATTTTTATTATCTT---------------------------------------------------------AATTAACCTATTTTGTTCTTAAAGTGTTCCAAATGGTCACTCCAATGCAATCGGCTACTTTTGTGAAAGGACGGAACGATGGCTTCACGGCGTGCCAACGACCGTCGGTCAACAGCCAATGGTCAGTGTGGTATTGTGTTTTTGCGTTAGCACTTCAGATATACATTATGGCTACAAGTATCCAAAGGTTTACACGCTATGTTTCTCTACCATGGCCTCCTCAAGGACAACCTTATTTCGAGCTCAATGCCTATGTGGCCTTTATAGGAGCTGCCGTTGTGTTGATGCCGTTTTTTGTCATTGTATCTCTTATGAAAGTAGGAAACTATGCCAACGACGGTCACAAAATTGGAAACGAGGAGCCAGACATGGTGGTCTATCAGAATTTGCGGAAGAAGAAATACTGTCGTTGGATGAAGTCGTTATGGAAGCATGGTGGTCCTCTTGCGCCTCTGATTCATCTAGCAGCAGCTGTGTGCCTTCTGCTTCCCAAGCTGCTAGTGGAAGCCCAGTTGATAAAACATGGATTTCTTGGAAAAGGT---AAGTCTCTCTGCAAATCTGGAATTTCTTGAGTGTTTTTTTGTCAATTGTGCTAAACATTTTAAATACAGTTTGAATTAGATCTTGTTATCCGGAAATTTGAGTTATACCCTATATACCCTTTGCCTTTAACTACTGTGAATTGCCGACGGTAATGTTAAGTCTATGGAGGAATGAAATTCCGATTTATTATGCATATTTTCTTGAGTTTTAAAAAATTAATGAGAGATTTTCCTTAATGCTAATCTAATCACCATCAAGTTTGTAGAATTATTATTAATATAACTAGTCCCTTAAAAACTGGTAGAGCATTCGAAATTAAAGCTTATACAATACACATACATTAACAATACAACATTGAATTTAAAATAAGGTTGGGTTTGAAGAATTATGGAACAAATATTTTGCTATTTAAATAGTATTATGCACTTATTCCCAAAACTATAATGGAAGTAAAACAATCATAAGTGCCAATTTTATAAATAAAAAAAA-TCAATTACCCTCAAAGACAATGTAAAACCGATTTTTCCATTCTTCAGGAGTTCTGCGATGCAATTCTCTAAATGAATCCTCAAAAACATGTTCTCGTCTAACATGAACAGCCAAATCTTCTCGTCGAGAGCCCTCATCCATCCTTTCAAGTTCTTGTCTAAAATACCTACGTTTTACATCAAAATCTAGAACTCTAGTGTGATCAACAAGAACGGAAAAGGGTCCATCTGCTAAGGGAGTGGTAGATTGCCTTAATATTTGATTCAAAACAGTCCGATGAGTTTCTAAAAGAAAAATATAAAATTCAA---TTTAAATATGGACAAAAATTGAGTTGAATTTTCGATAAACAAAGACAGGGATCGCTCCAGAATTTGCCAAAAAGTACAGTCTAATTTTTGAAATAACTTTAAAAAAAATAATTATGTGTATAAGAATTTATGTTTAGAACAACCAACAAAATTTTCAAAGCAGATCATTTGATTAATACATTAAATTGCATATTCTATAACAAATATAAA--ATTCTTATATACTAAATGATTTTGATATTTATCATAAGGATTTAAATTTTAGCTTATTATCACTGTAAATTAATTTCATTTGTTTACAG-TTCATAATCAAAAATTA----------------CTAATGACAATGCAATCTAA-------------------ATTTCTGACATTTATTTATTT-CTCAACATTTTCCTTCCACCCTCATTCTCCCAGCCCTTCCTGAAGAAATTCGACCATGGTGAATAAATTATTGCTTTAAAA-----AATGCACATTTAACCATAATCCATGATCATGACCATAA--TCTAAAACCATAAAAAATATAATTATATCTATTATCTTTATATAAATATCTAAACTTCAGAACTGGTAAATAAACTTATAACTTTACTAATGGATAATATTAATGGTAGAAACTTAACATGATATTTACCTGCTCTCATTTATTCCATAATTCACACATGTTGAGCCCACACATTCGCAGCACCCGTCATGAAACCAACGATAGCTTGAAGCACCCATGGAACAGCAGGAATCCTTACATTTATTCCATGGCATACACTGAGACATGTAGGCCACTGTGCAGTTCACAGGCATTTGCTCTCCCTGACTGGAAGTACTGCCAGCATCTCCCGTCTTAGCTCAAGAGCATAAAATATCCAATTGAAGGTGATATTTTAAATACACTAACTGTTCATAAGATTTTAAGAGATTTAAATGAACAACAATACTACAAAAAGAAATT--------TTTTTTAATAATGACAGGCAGAGGAATTTTTTGGTATGGGTTTAACAATCTGACTTTTTCAATGATACAGTGGAAATAAATTAGAAATGTTTAACTACAAGTTATAAAATAAATAATAAATTAAGATTATTTTTTTGAGTTTTATCACAATCAGCAGCTGACTGCATCA--------TTCAGTATGCCTG---ACGAGTTCCCTGGGTCATCATTATTATTATAGATATTTCA---------------------------------------------------------------------------------------------------ATAAACTTTA-------------------TTCAAAGTTTATTTACAAATAACTTTTAATAAAGTTTATACAGGGTTTTTAATGTGTCGTATCTCTGTTATTTTTTAACTTAATAGCAATGAATACCATTGTTAATAATTAAGGAGACTCACGGGGATATAGCAAGCCCAAATTAAATAAATGTCAAAATTTAAGGACTATTTTTAGAAGTTCCATAATCATATTCGATCATTTCCTTTCCAGATCAAATATTTCCTTTAATAATT-----------------------ATTACATCCCAGTTCAACCCCATAACATAAGAAGTAAATACACATTTTTAAAAATGAATATATAATGGGAAGAAATTAGGAATACAGATAAAAAAATGG-ATTGTAACATAAAAAAACACAAAGACATT-AAAATGATTTACACACCTACACAAGAACAGCATTCCGAATAGAGAAAATCCAAACAATAGAAGCACTCTTTACTGCAAGTAATATTTTTAGCGTCACACTTACAGGACTGAGTCAACATGCATTTACTAACAATGGAAGCACATACAGCTTCATTGCAGCCACCACCCCGTACCAGGTAGGGATACAAAGACAACAGACAAAGGGAGAACAAAACACAAGATGAGGAGACATATACCTGCAATGAAAGCACGGAACATATCCTGGTCAGTATTAAATGTAAATGAAGTTCAGGAAGTTACACACAGGGTAACAAACAACAATATAACCTACGGAGA-CGGTATATTTTTAAAAGGAAAATTCTTTTCCATTCTGAGTGGAAGTAACCCAAATATATCACATTGCAATGGGGGAAATCCGAGGCATACCGCAAATACTCCACAGTGCAGAGAGCTATTGATTTTTTTCTTTGCATTTTC-AAATAAAATTA------------------------------------------------------------------------------------------AAATAAATCGCAGAAGTAATAGTAAAAAT---AAAAATTCAATGATTTTTGAAAAATCCTATGACAATTTTTTTTCAGAACTATAAAATTCCCTGAGACATCCATGATTTCTCGGTTCTGTTACCACTCTGCTTGGAATACACAGATCAAATCTTAATTGATACAGTTTTTAAACAATTTCATAACAAAAAAATCTTTAAGTAGGTAGTTTTTTTTTCCATGATCAACAGTATTTTGCAATTATGTATATATAATA--------ATTTTAAATCATACAAAATTTTCAACATATTAAAATTGACAAAAATATGCCCTTTTTCATAATATTGATGATTTTTAAAA-------AGATAATGTTCATTTTTATTTTAAACAATAATGTATAAAACACTGAAAATCATGTGGAGTTTAAGGATGAATCAAATGCATTTCAAACCAGTGACGCTCTCTAAACTGCATCAAGATTTAAAATGAAAATGACCTAATTATAAAAATATCCTTCTCACCCCCAGGTACATTCCAAGTAGACACCAAAGTTTGTAAAATGAGCTGCGCAACAGAGTCTGCAATGAAATGAAAGTGCAAGGGATTTTTGCGATAAAAAAGAATGCTTTTGATGAGGGTAACGACGGATCGACTGGAATTGTATCCCGCACATACAATGGCTATGTGAATCACTTCACACTTGGGCACTTCAGGTTCTTGGTTGACACACACGACGGTTTTTTGGCTGCTTTCCTCCTCTTTCGTACCGAAGGTCTGGGAGTCATTCTGATTCTCAGACATCACACTCAGCAGGTGATTCTGGGAGATGCTAAATAGAATGGAACAAAACCCCAAGTTAACAGACATTCAAGAGATAACTAGTATAATAAGCAAAAGTTAC-AAAAAGGGGAT-ATTCGAGAGTAGGTTTATCGACAGAACCTACTTGATTTTTTAAATTTTGATTAAAACTTTTTACTCTTTTTAATTTTTAAAATTTGAATTTTATTTTTCTTTTTATT-AAATT---------TTTAAAATTTTTAATTTTTTTT------------------TATTTA--CTTTTTTATTTTTTAATTTTTTAAAATTTGATTTTTATTTCCCTAATTCCTGTTTTAAGAAAATATTATGATTTTTAATTTTTTTGAAGTCTTATTTAAGCTTTTTTAATAAAAAATGACCAACTACATAAATATATGTTTTCAAGCCATAAACATCTTAGATGTAGCACTCTTAGGAAAATGCATTTACCTAAGCTGTTCTTAGGAGTTGATTTTAGAAACGTATCTGTTGATGGTCGATAATATATAGTATTAAATTCTTAATATGTAAAAGAACAGCTCAAAATTTATGCATAGT---------------GAAATAATTCTTAAATATAAT---CCGAAGCTCCAATGAATGTAACAGAAAAGATGCTTTTACCTTCAAAATGTTTTATAAGGGACAATCTTAGGATATTTAGCAATGAATTGTGTTGGCAAAAATGGAATTTAATGGGCATAGAAGAGACCTCTAATTATTATTTGATACAAAATTTATTGACATATTTCTAAAATCAGCACACACCTTTTAGATTAATAATGGCAATTTAAAAAACGAAAGATCCAAAAAATGGATTACTGGTGGA---------------GCCGGATTAAAGAGGTTTTAGTGTATAATATTGTGTGCTCATCTTTGTGCATGGAAATGTGTATATGAAAATACAAAGTTGAATTTCTTTATAGAGCTTTGGTTGACCCGAGACGCAAGAGTAAGAAAATTGCAATTAGAGGTATATTCCCTGGAGCCAGAGTTGTGCGTGGTGTTGATTGGCAGTGGGAGGACCAGGATGGAGGCAATGGTCGACGTGGAAAAGTTACTGAAATACAAGATTGGAGCGCAGCAAGTCCCCGGAGTGCCGCTTATGTCATGTGGGATAATGGTGCAAAGAATCTTTACCGTGTTGGTTTCGAAGGAATGGTATGGATTTTTCATCTACTGTTACAATGCTATTGGTAATTTTGATGACTGGGAAATTTGAATGCAATTGAGGTTGATCGTATCTCAATCCA-----------GTAATTTTCCGGGTTTCTTACCTTGCAATACTAAATATAGCCCAGCTCTTTCTAAATGTCCTACAGGAAGGTATCAACTC---CGTAGGAGTTCACATTGGCATGGACTAAGCTCTTAATTCATATTTCACACTCTCTTTGTACTTGTTTATAGACATGGGACTTTTTA-------------------CACCAGGATTGTTTTGTGGAATGTCAATAATAGAAAAATATATCTTTATATGGTTAATTTCATTTACGGTTATTTTTCTTTAGGACGAAAA-TTGCTTCTGTAATATAATTATTTATTTCAATATACGAACTTTTAAGTATAATCTAAAAATAAAACTTACTCCATGGATTTTGTGCGTTCGTATTTTGAACTTCACAAATGGTCCTCGCATTTCTAGTAAATTAATCTTTAGTAATTGGGATATGAATTTCTTAACCTTTTCTTTAGAAT---------------------------------------------------------------------------------------------------------------------------------------------------------------------------------------------------------------------------------------------------------------------------------------------------------------------------------------------------------------------------------------------------------------GATCAAGACACTAA---CTTATTTTTGGAGCATTCCATATTAATGCCTGTCTGCTGCATTGAAAATAA---------------ATTTATTCCTGTGTGTTATGTATAATTGTTATG---TTTCTCCTTTAGTGTATACGTTGGCAGTATTAGCTTTGAATTGAAAGAAGACACAATACGACAAGCTTTCATTCCTTTTGGACCTATTAAGTCCATTAATATGAGTTGGGATCCAGTTACGCAGAAACACAAAGGATTTGCATTTGTGGAATATGAACTTCCTGAAGCTGCGCAATTGGCACTCGATCAGATGAATGGAGTTATGATAGGTGGAAGGAATATTAAGGTGAGAAGGGATTTTCTATTCAAATGGAATTTATTTCAGGTTAAAACACCTCAAATTTTCTTAATATACGGTGAAAACTCGATA---CAACGCTGT-------------------------TCTGCGAACCCATGAAATTATTGTAATAAAGGAATATAT---------TGAGGAGCACCATAAATACAATTTTAGAGGTTTGTTTAAACTTCT--------------------------------------ATTTACAGACTATGTTGGTGTTCAAA--------ATTTAACCTTGTCACGGTTTGCAAAAGAAAATTATTCGCACATAACATTTATGG-AATATATTTTTGTTTACTTTTTAAATTTTGATGGGGTTA------AATGTGTGGAATTCATTTTTT-ATGCTTGTGAG--------AAGGAAAGTTCTG----------------TAGACACTGAATTTTCTTGG------ATG-----AATGAAGGCTTTTCTGAATGTCAAGAAATAAATAAAAATTAGATTTTCCTGGAATTGCTTCGTGAACAAAAATAATGGGGTATTGAAAAGCATCATTGTAGAGAATATTGTAGAAAACGCT---------TGTAACTTTTTGACTTAATGGAACACAAC-----------------------GTGCTAACAGAAGAAAGAAAAAAGAAATCGGGATGGACAGTATTTGCCCCCTTTTTCTTAATTAGTTTGGTGCAATATAACCTTCTTTA--------------TCTCTTGTGTTTTTCCTTTATAATATTGACGTAATATAC---AAATAGTTTCCAATTATATATACTAATTCAATCAAATTTGTTTCCCAT-------AATTATCATTGTTTCC-TTTTTTGATCTTTGATAAATTTGTTTTAAATGTTACATTGCTTTTTGAAGCATAAGATGAATTGCTTCTCCTTGCCGAACCCATGTTTGAAATCTTTCTCTTGTAGGTCCATGCGTACATCATCAGCTCTTTGCGCAGCAGCATGCCTTCGATGTTCGGCAAGGACAGCAAAAAGAAGGAACTCATCAAGAACCTCCGCAGCGTGTACGAGGATATCCAACGAGAGCATCATCTGCCCCCAGGGGACTTCCCGGATCTCAGGGAGATGCAGGAGAAGTTGATGGACATGGACTTCACCAAGTTCCAGCCTCTGAAGCCCAAACTATTGGAGACCGTGGACAAGATGCTGGCTGAAGACATCGCCCGCCTGATGGCGCAGATCCCACAGGAACAGCATATGCAGACCAAGGAGGAGTCCAACGTCAAGGGAGGTGCTTTTGATGGTGTCCAGCAAAGTCCGTTCACTTACGGCAGAGGCGAAGGTGTCGATGCTGGATCCATGGATTCAGAGTGGATCGTGGGCAAAGAAAGGTACAAATACGACGACGTTTTCCAGAGCCTCAATCCAGTGGATGGCAAGATAACAGGGGCCAGTGCTAAGCAGGAGATGGTCAAGTCCAAACTTCCCAACAGCGTTCTCGGCAAAGTGTGGAAGTTGTCCGACCTGGACAAGGATGGTATGTTGGATTCTGATGAATTTGCACTCGCGATGCATTTGATAAGCATTAAACTACAAGGACACGATTTGCCATTAGATTTACCGGAACATTTAGTGCCGCCATCGAAGAAGATATTCGTTCGTTAA---------------------------ATCGTTTGAACTGAAATAGATTGTGCAGCTAG-----CATGAGAGT-------AAATAAGTTA--AGATATTGTTGTTGATTGAATATCCACCACACAAACAGTATTGAACAATTGGTACAAAAAATTTATTCGAAAATGCAGTAATACG-------------ATGGGTAAGTAAATAATACAGAGGTATGGTATGAGAAAATCGGAAATAGCAGCCAAAGTTTGGGCAGTCCGCTAGATATAGTATAAATATTAG-TTCAGAAATTGTTCCAAAG-ACATTAATTTAATTTGAAATTTAAAGCAGCCTTTT----------AAAAAAGACTAAGTTTTTTAAACTAAGTTCACTTTGGTTTAACACTGACCATTTATCCACTCCTCTCTCACAAATCGAAACCTTACAACAAATAATGACCACAAAATTCGTTAATAAAAACAATTTTAAAAAAAAATTGAATGTATTACGTAAATAGCATTCAGATAAATGACTAGGTAAACCTTTCGTTTGTATAAAAAATGTCAAGATTTTTTACAAGTGTTTTACACTGTGAAAAAACCAGTCTAGTTTTGTAGTCCAAGCACCTCCATAAGCTTCAAAAAATTGATTTTGAAAATACTCTAAAGCTTCTTCTTCTGTTTTTTCAACTTGCAAAGTCTTGCGTAAGTATCCAATATCATTCATGGATTGTAGTTCTGGTATGCCCGTGGATAACATCATGATAAATAATGTAATAAGTAAGTTGGCATGCCGCCTTAACATAAGATACGCTTTTCCACACAGCTGCATGAATCTAGTTTAGAAAGAAAACATAAT--TATACATATAGCACAAATTATTTGAATGCATTAAGCCAGAAAACCACATTTGATTGAAGCAGCCTATTTATGTCTTTACTTTTCATTGCAAATCAAAAATAAAATATCTAAAAATTTT---TTTAAAATTTCTGCGTATTTTTATTGTAAAATGTGAAATAATCTTTATTTTAG--TTTTTTTACAATATTTTCA--TAGCTTATAAATCAATATATTTTCCATATACATGTTGCATTTATAAAATAAAGCAGGCTATGGAATATAGTGTTTGTATTTGTACACAGTATTCAATGATTGAGTCTTCTGATGCAAGTCAAAAAGCATTAAATTTTAGCTTTAATTTTATAAGTGTTTAAAAACAAATTAATTCAACC----------------------AATTAGATCAAATAGAAAAAGAATATATAATGATTCACTGAATGAGGAAACTTGCTTTAAAGTGAGAATTCACTTCATCAGTATTCATTTAAAAGGGAATCTACCGTGTATAGTTAATCTTCTGTATAAATATTCCGATAAGGTCAGCATTTGAACTGCGTTTACAAAATTTAAAAATCTAATGTCATAAAAAA--AATAATTATACCATATACAGGGGTGGTGGATTTTTATTTTAAAAATCGGAATTAATTACGAAGAGGGGGAATCT----------------------TAAGTTAAATAATATACAAGGTAAAAACAAACATATTTACAAAATCAAGAAGATATTAAGTAGAAAAAATTTCAGAAAAATATGCACATTATTAAAATGATATTTGCAACAGTAAAGGGACAAAAATATAAATTTTCTTTCGTAAAAGCTCTTATCAGCATTT---GTAACTGTAATGATTCGCTGAGGCAACGA-----------AAGTGAGAA--------------------GCCGAGAGAAG--GGATGCTTGACACTTACCCAGATGAAAGATGCGAATGATTTAGATTAACATTTGTCAAGAAGTGGATGTAGTTGGTATTGGAGATGCCTCTTCAAGGGTAGCATTGCCATTCATGACATAGGATGTACCAAGTCCATAAAGATGTCCACAGTACTTTGCATCATCAATGTTATCCTCAAAGAACATCTTAAGAAGAAAACATTTTAATGAAATCC-----------------------AAATAAAGAATTTTGCCAATTAAACATAAGATAACACTT-TAAAAACT-----------AATAACTTAAAAATTAAGCAACAAAGTACAAACTAAAATTCATATATGGGCCTATATATTAGGAAAAGTGGCGATTTTGAGTGGAATTGACTTTTTTAATTTTTTAACTAAGCTATTCCAAAATATTCCTCCCATGAAATATATAAATT-----TTTGATTCCTGGTAAGACAGATAAAATACCACTTCCTATCTCCGTAAATTTTTTTTTTATCCCAATTTAGGTGTACTTCTAAAAGGCTTACCAAGTTATAGCAACGGGTTTAAAAGTAATCCTGATAGAATTGAAATATTTAAAAAAATGCCATTTTTTGCAATATTAGGTTCTGTAAAACTGTTAA-GAATTACCTCTCTCATTTTGAAAAATGTTGCACCTGTTAACAAACTATACTGCCAGCCTGCTGTGG--------ACCAATCCCAAGTAATAAAAGAAAATGCAGGGGGT---GAATATCATTTTTAATTTCATTATATTTC-------ATCATATAATCCGAAACAAACACTA-------AAAACAG------------------------------------------------------------TTTTTCCTTACTAATCCTCATACTCAGGGAAGTCTGGTTAAGATTTAAAAAGATTTTTG-------------------------------------------CCACAGAGGTCCAAACA-----------TGTTTCTGTTGAACTTTCAAAGTTTGATCTATAACAAGTATCATAATCCTAAAACATTGGTGCAATACTTTTAGAATCGAAGATATCGCCGTGGATTTTTCTTCTTGGC-----TACTGTTTATGATAGAAACTAATCAAACTT--------------------AAAATAAGCTATTTTCATATATTTCTGAACTGAAATTCTATTTTGGTAGGATGCAGTTCTCCACTGGGCCTGATGACCGGTGCCGTCCAAGACTGGCAGATCAGTGTCAGTACCATGGCTGATCACAGAAAAGATCCCGGATGTCACATGCGATATGCACGAATCTACCAGCCGCCTGGGAGAGCCTGGTGTGCTGGAAGGAAAGCAGCTTTGGAATGGATACAAGTGGATCTTGGGGTCTCCGCAATCGTAGGTTTTACCAAATCTAACTTC--CAAGGTCTTACCAAATTAAGCTCTTCTTAATAGTTCAACGTGAATAAC--------------ATTTTGGGGGTAAATTAACTAACGTCGTATTGGTGAAGATGTGCGGCG-------------------------------------------------------------------------------------------------------------------------------------------------------------------------------------------------------------------------------------------T-------------------------------------------------------------------------------------------------------------------------------------------------------------------------------------------------------------------------------------------------------------------------------------AAGAGATGAAGTTCATTAAGTGAACATGTTTTAAGAGTGTAGTGAGTGAGTGTATTAAGCAGAGATA-TTTTTTTACGGTTAATAAGTTTGTTATTTCCAGGTGCAGCCAGTCTTGTGGAAGGCGATGTGAGTATGTCGTGCAACAGTCGTTATCCGGTGCCCATCATGTCACAGTCCGCATCTATTCCCAGCGATCTCACCTTGGAAGAATGGCTGCAAGAAGTTCTTAGGTACAACAACAAGGGAATACAACTCGATTTTCAGTCCACGGAGGTGGTCGAACCTGCTTGTAGAGTGCTGGCAAGGGTTGCAGATCATGTAAGCAGAGTTCGAAATTTG--ATTTAATATAAAAGTTTCGGCTAAAAAATCAATTAACTTCACCTAAAACGAAGTTCAATAAATACAAGCAATTGCTTTT-AAGCGAAATTTAATGGCGTAATCTATATTTCATAACTAACGGCCACATGACATTTAATTGATGCAAATCTTGTTTTGCACTATTTCCCAGAAGCATCTTGTACTTTAAATGAAACCTTAAAAAAATCTTGTCATGGTTAAATTAAAGTAATGGAGTTAAATGTATTCCACGGTTCAGATTTCATTTTCTAAGTTTCATGATGCATCTTTTAAAAGTATTTCAAGGTGTGGTTTGCAAAAGTTCTTGGAAATTTTAGCAGTTAGAAAATCACTTATTAGAAATGTCATTGAATAATTTCTTAAAAAA-ATATTATAATTTAAATAACGATAAAAATTAATTGAAATAATTTAAAGACAAAGTCTCATAAATAATAAATAAAAAACCAAGCTAACATATTTTCTTAAATATAATTTTTTTCATTTTTTTTAAAGGCAGTGTGCAGAGGTCCACTATCTAATTTAACTTGATACATAATTTAAACTCATAAAAATGCTGCAGTTGGAAGTAATATTTCCCTGCATAAAATAAGCTTAAATTTTAAACACCTACTGATAATTATATATCTCATGTTTGGGTGTTTCTTATAGTTAAAATTTTTAATCAAGGATTAAATTATATGATATTGTATAATATGGAGATTGGTAATAAAGGATTTAGTTATTTTTATATATTAATTTAAAATTACCAATCACTTGAAGATTAATAATTTTACATTATTGAATGGAAATAAATATAACCACTTTAATAAAATTTAATAAGTATTATATGCTATTACTCAATATATAATTAATAATTATTTAACATGATTAAAAACTCCATAATTTATATAAAAATAAAAAAAAATTGCTGAAAATGCATGCAATATCGATGAAGAAGGGACATGAAAATCAGGTATATCAAGGT-AAAAAAAAATCTTATAACGTAAAATGATTGATATAAG-TAGTATTTGAGAAAAACATGTTCAGTTTTGTAAACATGAGAACAATTGACATACCTTCAGTTCCTTTCTCTATGGAATGCATGAGGAAAAATCTCTTTTAAATGTATTGGAATGTTTTCTGAGCTTTTAAAGCGGATCGCAATAAGCTAAAAAGTGCACAACTCAGTAAAAGGTTGAAGTACAAACAAGATACTAAGTTTCAAGAAAGAAGAATGTTGAGAGAAAATGCATTTGCTCTGAGAATAAGAAGTGTGCTTCATAAACAAAGCTTGTGTGCAGAATTCTGATTTATGAAGAAAAGAAAGTGGATAATTAATAATTTG----ATAGATAATCATGCATATTTATAGGAGACTATATAATATGTTATAGCATTTTG-AAATGCAGATTTTAAGAAATACAATAGTACATTCATAATTTGTGTAAGAAAATATGTGGACAATTTGGATTATTTGTTTAAATTAACAAAAAATATTAATGTGATTTTTGCAGGTGCAAATATGTTTGTGACACATTTTAGTAGAAATTATAAATGTAGAAATTAAAATATTGTTTCTACAAACTCAAAATTAAAAGTTTTTTTATCAGTAACTGTTTTAAAAATATAAAAAATACATGAATTTTACACCTTCTATGAATTTATATTTTTCACTTTTTTTGTTTTTAC----CATTTTCTTTAAAATTCGAATTATAACCATTCCCATTATTAAATATAATAATGCATTCATAATTAATTTAAAAGCAAATAAAATTTAAAGAATAATATCTTATGC----TTTTACTGTCTTACCCTTTGGGAATTTCTTCAGTTTTATGTAGTCAATAAAAAACTGAAAATGTTTTATTTGTGAATCTCATATTCTTGCTAATTTTTTCTAATTATATTCTATGTC------------AATGTATTTTAAAATTGACATATATAAGATACTTGTTTTAAAAATCATGTCTTAACTGAACTCATTTTATTCCCCCCACCCAGACGAGGTGACATTGCGACAGATGAAGAAGCGTGAGAAAGAACTGAGACAGAGCCAGAGTGCCCGTCGAGCTTATTCAGTTGTTAGAAATCACTGTGATGTCACAAAATTGCTACAGCTACGCGTCGTCCGAGAGTTCGGTCTTCCGGACAAGGTCATGGAAGTCCTGCACCGTACCTCCTACCAATTTCTGGAGGAGTATGGAGCGGAGCACCACTCCTCTGCGACCTCCGTCACTCCCGGCCATCAAGCACGATTCTCTGGGGACCATTCTAGTCATGTTTATGGACTACCGAGAATGTACAAACCTTCTAGGCATCTCAGCTTAGAACTTGGCGAGGCAAGAGAAGAGCCTCTCCAATCGTCAAACCAGGTAAAGAAACTCATTCATC-------------------------------------------------------------------------------------------------------------------------------CTGAAAACAGCTTTTTAACATGGTCAAGAGAGTCTACATCAGTTGAATCCTATGTGATCATACTATCCTTATAGAAGACTCTATGTAGTAGATATATAGACTATCAACTAGGCAGAAAATTTACTACTATTGTAACTT-TAAATAT-----------------------------------------------------------------------------------CCTCACATTGATTTCATATTAAAAAAAGAGACAACATTTCCAAAACAGCGGCATCGTTAATTATAAAATACAATTACAAACACATAGTAAAGTACCTGAAGTTCGCGAAAGAAGGAGGATATGTCATCCTCCGAGACGTCATAAGGCAGATTTCCTAGGAATGCTGTGTAAGGGGGATTAGAAGGAACTTTAGTGAGATCGACATCTGGGCCTCGTGCAGCTTTGGGTGCAGTCGGCAGAACAACCTTTTCGTCTTTTTTGTAATCGGAAGGGTATCGATCTAGA----------AAAGAAATGATGCACATTTTAGTTGAGGGAAATTTTATAATTGAATATATGAAATCTTTTTACATAATATTAATAACTACTAAAATAATAAATGAATAACAATTAA------------------------------------------------------------------ACATA----------------------------------------------------------------------------------------------------------------------------------------------TGTATGTGTGCGTATTCTATTTTCGACTAAAAGAAAAGGAATATTAACAAAACTCCATTATCAACAAATTTTCTAT---------------TTATTTTCTTTGAATATAGGATAGAATGTGGGATTATGAAATAAATCA-------------------------------------------------------------------------------------------TTTTTAAATAATGTCAATTTAAGGTTAT-----------------------------AAAAATAGTGGGGGGG----------------------------------------------------TGTTAATGAATCACAAAAAGAATTCGTTGTTTTGGGGGGGGCAG--GTAGCAACATGACTCAATTTT----------------AGGATGGGGGAGTATGGGTGTATTGGATCCAGCATGACAT--GTGGGGATCCAAAATAGAAAATTTTGCATGCCA-------------------------T-------------------------------------------------AATTTATGTGCGTCCCCTAATACCTTGGGTTTGTAGTAAATAGGCTGGGGATTTTGTTTCT-AAAAACTGTGCTCAATATTTATTTATTTTTAATGAGGAATGCGTGATCTTTAAAATGAGAAATTTGACACATTTCTGATTTTCAGTCAATCCCGGAGGTTGGGCACCAGCATCAGTGCTGAGAGCTGTTTATAAAAGAGAATATCCCAAGTTCCTAAAGCGTTTCACCCAGTATGTGAAGGACATGACGGAGAAGAAGCCTATTATGTTCTGATGTTTTTTGTCTCTGAAAGTGTGCCTGGACATATGTAAAGTTTTAGAAATATAATTATTTTCTTTGGAGGTTAACTCTGCGAGTTGAGATCACAAACTGATTTATAGTGTTAATACATTTTAATTGAACATGTATTGCAGTTTTGTTTGTTAATATTGAAATTTTATCTCTTTATAGTCATTAAATCTTGAAATGTACGGGTAATACTCTACACTCACTTTCTAAAAATGCGCTTTTG-ATCAAAAAAATAATTTATCCATTCTGAGTGAAACATATAGTAATTTTTACAAAAACCCACACCAATAATAAATCTCTTGTGATACTTAACTCCGTGGTTTAAACTTCTTGCTGATGTGATTGCCTTTTATGGGAGAATTCTATATACTCCGCAAATGCCTCCGAGAATGTGCATTGCCGCCATCCAAAACAAAGTAATATTATATTTTA------AAAAAAAAGAAGAAAAAATTTAAAAAATTGTGAGTGGACTTTCCTATATGTACAATATCACTAATGTTGA------GAATTAGATATGTCATTTATGCAGGATCATGTTGATGTA-TCTTCGCAGGACTATTGGGAATAGTAAACCCTGAGCTAGAAGCGTTGCTATTGATAGTGGTTCGTCTACCTTTTCCGTTTCGTAGTTTACTCTGAACACAATTTCGCGTATCTGTAAATGCGGCTATTTCGGGAGTACTGTTATTTCCACCACGACCTCGCTTTCCACGTCCTTTAGAAGTCTTTGAATCCACGTCACTAGTAGGAGATTCGCAAAACCTCGGAGGAGCCCAATCATGCTTTGTGCAATCCAATAGAGTTCCAACGTAAGTTTTTCCTCTCCAGGTGACATTCACAACAAGGACTCCTAAAGGAAAAATGAAAGAGAGGGGGAAAAAATTAAGTTATAACACATTTTCAAATCAACCAACAGATTCACGAACAAAACAGAATTAGATATTCTCACTGTAGGTAAAATGCCTTCCTCCGAAATC-----TG--AAATATTAACAATAAAGTCTTACCTCCTTCAGTTTCTTGCCAAACAATCCCCTCCAACATAACACTTGTTCCAGGTTCACAAGGACCTAAGCAATCTGGTTCTGTTATAGTACCAACAGATGCACAAGTCGTACAGGTGCTTGTGTCCTTCATTTCAGGGGAAGAGTCAGGTGAACCCGGACATTCAACCTAATAAGAAAAAAATTCATACACATTCACTTCTCATGAAAAAGATCGACCCC--TATAGCATGTGCGAGACTTCTATTTCAAAAAAATCTGAATTTCACTCTGAAGTATGATGCTGTTACACTAAAAGAATTACAAATTTCAAAATATTTTAATCCAAATAGATTCAAGAAAGTTT-CCAAATTGGGAAATTATA-------------ATTTATATATTGTAGTACAAAAAAAGAAAAGTTCGAACGATGTTGATATCTTCGGCTTTAAAAGTCAGGATAATGACGATTACAACGATTTTCTATAT--TCTTTTTCTTATAAGATTGAATAAGTTTCTTCCGTAA--ACAAGATAAAGTTTTTAAAATAGTTTTAATTAAAGATAAAATTTCCCGCTTAATCGTTGCTGTAGTATTGAACTATTTTATGAAGTAAACTTGAAATTTTGAAAATTGAGTCATTTTCGTATTCTTTTTAACATATTTGAAAGAGATATGATTTTACTTGCGACTCTTGAAGTTAAGATAAATCTTCAAAATTAAATCATTTGGCCATTATTGAAAAAGAATGGGCTACCGCTGAACAATTTTGTTCTAAAAATGAAAATTGAATGATTCCAATTTATCATTAGTGTTCAAGTTCGTATATTTTCTGTTGTTACACTGATGGAACACGCCTGTTTTG-TTTTTACAGCAGTGTCTCATAGCATAGCAAGATAGTACCTTTCCTATGGTAATATACCTGGTTTAATCCAGTTTCTTACCAGGGCACCGGCAAATTTGTGAATCCTACGGCGCGAACATTTTCTTTTCTGGATCCTGTCCCATCGCCTTCATTTCTTTCCACAAATTGTGCAGGTAGAGGATAATGCCCCGGGAAAAAGAGCCAGGCTTTGGGAATGACGGAAAGACCTTCCACTTCTATACATATATATATAAATATATCGGCAGGCTGTGCTCCTCGAACTAACATATACGATCCAAAATAACCGGCGTCTTCCCTGTCTCTGAATCAGAGAGGTGGGTCTTAAAAATAACCCGTCTTCCTTACTATGACTGCTAACCTTAGAATAACGGTTACTGGCTAGCTGGAATTAGAAGTTCTAAAGCGAAACTTTCCAAAATTAACAACAAATCTAAACACTCAGGCGCAGAAGATGTCAAGTTTCCCGAACACACACCACTTGTAGCTTAGAAAGCAACAAGGTGCTACATATAATATCCTGCTAGAATAATCTGAATGTTGAACAAGATAC-AAAACTCCAGGATACTTCGGAGTTCCCAAATTGCCAATGTGGACACCTGGATATGTTTGTGATTTGTGACGACTATGGTTTCAAAGCACTATATGGCCTTTGTCCAGCACAATCTGCCTGTGATAATTTTTTAAAAAAAGTCTTCGGAAAATGTGGTATACTTTTGCTGATTGAATTGGATCGAGCC----GAATTGTGATCAGAAAAGGAAAAATATAGCTATTTCATGTGGATTAACTTGTGTCGTTCAAGATGGTCTCTCCCCACATACAATTGGATTACACCAAGACTTGGTAGTATTCCAAAGCTTTCGTAACACCTGCTATTCGAAAGAAAGATTTGCATTCTACAGTTATAATAATGAATTACTCCAATTAAATGAACGATTAAATTACCTATTCCACAGTTCAGTATCAAAAAATAATTTTTAATGTACTTCCATAAATTGTAATCTGGTTAAAATTCGCAGAATAATCTTTAATACTAAATTTGGATTACTCGAGAAGTACTGATTACTTTACATTTAACATTT----------------------------------------------------------------------------------------------------------------------------------------TTAGAAAAATAAGAGCAGTTTAAGAAACTGGAT---AATGAATTCATAACAATTATGTTTTTTGTGTTATAAAACTGCATTAAAGGCAAATACAAATGAATTCAAGTTTCAAAAAACAATTTTTT-TTCATCCAGAACTATTCTGTAAAATTTATTCAGACCTTAAATCCTAACAAAGTATAAGATATTTTTCTCATCTAAAGCTGAAACAATTCTAATTATAATTTGAAAAATAATAAAATTCATCCTTTATAGAACAAAATAAATGAAATTTAGTCGG-AAAAGTGCATATTTCTTACCTTATGTCTTACAAAAGTGTCAAATTCAACTATACTATATCCGCATGAGCCATCTCCATATAAAATTACAACATTGTAATCTGGAAAACATAATTTTGCCCCTAAAGCAAAACCAGCTCCTACACCCAGAGTACCAAATGCACCAGGATCAAGCCACTTTAAAGGTTCACGAGGTCTGTCAAAAAACACTTATTTCATGAGATATTAGAATAAGAGAACA------ACATTCAATATACATCTGCTTCTCCAAATTTTTTTTATAGAAACACAATATGTCAAATATCTCTTTAAGTTCATAGCAAGAGGTTTGATTGCATATATAACACTGGCACATACAAATTGGCCCTGAACACATG--GCATATTTCAAGG------------------------GGCAATGTATGGTAATAAATGAAAATCCATTATTGGCCACAGTACTGATGATGAGAGCTGTTTTCGCTGTTCTCTCGAGACTAGCCAGCCATAATTTTTTTGTTCTCTTTCGCACATAAATACTTTTTTATAAATAGTTTCAACAATAACCAAAAATCATGCACTG-----------------------------------------TCACCCCATAACACTTTCAGACCTGTATAACTCTTGCTAATTGTATGTTTCAG------------------????????????????????????????????????????????????????????????????????????????????????????????????????????????????????????????????????????????????????????????????????????????????????????????????????????????????????????????????????????????????????????????????????????????????????????????????????????????????????????????????????????????????????????????????????????????????????????????????????????????????????????????????????????????????????????????????????????????????????????????????????????????????????????????????????????????????????????????????????????????????????????????????????????????????????????????????????????????????????????????????????????????????????????????????????????????????????????????????????????????????????????????????????????????????????????????????????????????????????????????????????????????????????????????????????????????????????????????????????????????????????????????????????????????????????????????????????????????????????????????????????????????????????????????????????????????????????????????????????????????????????????????????????TTTTTATCCTTATTTTTAAGTAAACAACAAAATCA----------------AATTGAGGTGAAAAGGGATTCTAGTAAAATA--TTTTTCATCATTGGATA-TAACATAAAGCACAACATTATTCAGTTAACAAAAGTTAAT--AAAAAATTCAAACTAACTGAAACTTTAACTGTATTTACAACATATTATGTATACTTTCGAGAAGAAAATTAATTTTATTCCGTTTTTTCAGGTCGTTTCACACAAATGGTTTGGAGGAGCAGCGTCGACTTCGGTGTCGGCAAAGCTAAGTCGCGTTGTGGCAAGGTAATTGTCGTCGCCAACTACAAACCAGCTGGAAATGTAATTGGAGAATTTCATGACAACGTTTTCCCACCTGTCAACGATATGGATATCCTCAACGAAATTTAATGTGTGACAGCCTTTCTAACAAACAAAATTCCTTCAGTTAAAACATTGTAAAAAGTATTTTATAATTAGATGTTTGTTCG----------------------------GCTATA-CTGTAAGT---TCTGTTATAACTTTTCT--------ACAAGACCATTTACCTCAGTAAATTTCAACGTATGCCCCCTTAGTAGCAGAATGTCTAAGC--GGTATTCCAGTTCCCGCCAAGTGTTCTTC---------------AACAT--------ATCTTCTGTTACAGTATGAGCAGAACTTTTGAGAATAGCTGATACACATTGACGTGTTAGAAGGTAGGAAGCTTAAACTGCTATCTGTCTGAGACAAGGAAATATCTAACACGATACATGGTTATCTCCGCTACCGAATACCAATCTTCAAAGTAATGTTTCCTGATCACATGCCGAAGTATTTACTCATTATGCAGATGCTTCACAATCGTGTTGGTATTCGTAGGGTGCCTCAGACCATTCCACCTCTGGTGAACTTATTTCCAAATGTATTCTTATTGTTCGGTACACTGTTGAACACACTATGTTGTTCCTGTTCGCGAGGTTCGCACTACTGTTAAATTGTTATCGCACGCACTACGTTATTGGATTGTTTGATACTGAATGTCTTTTCCTTTTCCAGCACGAAACCTTCAGTGCCGGGTCCCCGACGTGTCCCCGCATGGATCGCCGCCACTCCTCTCAGCCATCGACGGTGTCGAGCTCGCTGGGCGGCGTCGACATCTGTCGCATCTGCCATTGTGAGGGAGACGCAGAGCTTCCCCTCATTTCCCCTTGCTTCTGCGCCGGATCCCTACGCTATGTACACCAGTCCTGCCTTCAGCAGTGGATTAAGAGCTCGGACACACGCTGCTGCGAGCTCTGCAAGTTCCAATTCATCATGCACACTAAGATCAAACCTTTCAGGAAGGTGAGTTCCTCTTCAGTCTATTTCCTCCCTGTAGTAGTCCACAATGGATCTACAGTTTGAAGTCCAAAGTGGCTCTAATTTGTAGTTCATAGGGTGTTGTAGTCATCAGTAGCTCTATCTTGTACTCTACAGTGAATCTACCTTTAAGCTTACTTATGACCATAAAACTCTTCATTTTAGTCTACAGTGGCTCTACCTTAAAATCATCA-TGACTCTACCTTGTAGTTCACAGTAGCTCTTTTTGCCATCCAAGTGGCTTTACCTTATAGTCCTCAAACGGTCTATTTTGTAGTCCCAAGTGGCTCTTCCTTGCAATTCACAAGGACTCCACCTTGTAGTTTACAGTGGCTCTAGCTGTAATCCTCAGTGATTCTACATTATA-----------------------------------------------------------------------------------------------------------------------GTTGTACCCGGTAACCTCATGGGCATGCTCAACTTCGGGGCCTCCTCCTCGCTCTGAAAACACTGCTTCTTATTGGGCGACATATCAAAACATCCATCGGCATTTTTCATGTTACCCACCCGTTTCTCTTTCATCTTCTGCCCCCACTCTGCTTCCCCATGATTCTCGAAATTGAGATGTTTGTGCTGATAAAACACCAAACTGATTCGAGTTGGATTTCTGCGGTTGGGTTTCTTGACTGCTGTCGTGGCATGCAATTCATGTTTGGCACATTCAAATAAGACGGACCCATGTGTTAAGGCTATGGCAACTCCACCCACTTCGATGTCCCGGAAACTGCTCTCGTTGTCCGTGTGCCCCTCGTAGACCTCATCGCCCTCAATGGTCGTAGAATCGATAAAACTCTCCTCATCCTCTAGGTTGCTGTACTTTGAAGTTAAAACCCCCAAGTGATTGGTTTCCTGGTAGCCGGAGAATTTATTCTCACAGGGCCACTGAGATTCCACCATCTTAGCAGGCACAGTACCTTTGACGTTTTTTTGGCTGGATGCCTCAAAACCGTCCGGCAGATTGTCCGGTTTAACCTCTTTCTCGTAGCCTTCCTTGAAGTGGTCACTTCCAATTAAACGGTATTAAGCTTAAGGAATGTACAACATCTAAGCAATTTTGCACGAAGAAAATAGAGATAAAGTTA-TCTTTTTTTATGAATATTTCAATAAATGTAAAGAACATGTTTGAAAGTCACAACAAATAACATATTCTTCCAGAAAAAGAATCAATTTTTAAAACTTGGGTTCTCACCTTCCTTGTTCTTGAGACAATCACATTGAGGGGGTTCAAGTTTGGTATTATTACGCAGCTTCTCCAGCCTGTCCATGGGATCCAAATCCTGACTGTCAACACTCACACAGACAGGAGTGGAACTGTTGCTGTCCACGAGACTGTGACTTAAGCAGTTGTTGGGGAAGGGGGACATGTAGTTTGGTGCTGGTGATTGTAGGGGGAGGTCTTGATGTCCGAAGTTATGAGGAATGTCTGTTCTCTTAAAAGAGTCCTGAATACGACCACTATCTATGTATGACTTGGAGGTGCCTCCCCCTTTTGGAAGCAAGCTGCTATTGTCTGGATGATAATTTAAATTCATTTGTTGACTGTTGTAAGAGTGTGAGCTGACATAGGTATGAGAGCTGTTGCACACGCTTGTCAGTGCAAATGTTGGCAAACAAGTAGCATTAGAAAAAGATAGTTTAGAATTATATGTATTGGTAATATTTATATATGTATTCATAGATGTGGTCGTATTCGATAAAAAAGGAGACGACTGAGTGGGTTCATCACAGTTCGCTTCGTTGGGTGTAGGAATAGGATTCAAGGACGTACCAGGGTGTGCATGCCCACCGTTGGCAGAAGCGTGTGGCAGAATACCTGGCACAGGAGGTAAGGATGGTGGCGGGGGCATACAACCCTGCTGCAGGGGTATGTTGGAAGTCAGAGTCTGGTGAGGTCCTAAATGTCTGTAGGCATAAGGAGGAGATGAGAAACCGGAGTTAGGTGCAGCATACCTAGGAGAACCAGAAGCTTGTAGTGGCAGACTAACTCTATTGTTCACAGCGGAATCACAAGGTGGTGGCATCTTGAGTTCTTGTACCGGTGGCGGCATCTTGAGTTCTTGTACCGGTGGTGGCATCTTGAGTTCTTGTACCGGTGATGGTTTGACCTCTGACTTAGTATCGTCCTCTGGAAGATTTTTGGCTGTATTGCTGCTCTGTACATCAATATTCTCACTGCTAGATTCTAAGGCACAAATATTACTAGAGGGGGTATCTGACTTTTCACTACCATTAACCATTTTGGGCTCCTCACTAACCTGCAGCTTGGTGGAGATTTCAGGATGGCCATTCTGTGACGCCTTCGCCGGGGACTTCTGCAACGGAGAACTCTCTGGCGTCTTCCTATTGGAAATTATGGGTGATGTCTCTGCCCAAGGAACACACGAGGAGTTCTGGGTGTTAGCTTTCTGAGGCGAAATGGAGTTGGGTGACAGCTGCTGCAGATGCATGAGTGATGCAATCAAGAATAGAAATTAGTTTTACAAT----------------------------GGATAAAA---------------ATCATTATGAAAAATTCTTTAGTTAAACTATCTTTAGTTAAACTCTACATTAACTATCATTAAATCATTAATATTTTTTTATAGGATCAATAATTAATTCTAATGAGGTTTGACTTATTCAAAATCCATCATAATAGATTAAACCTCTCACAAAAATACTAAAACACATGAGAAAGAGAACTTAAAATAATTCTGTCA-TACCGACTATTTGGGTATGTAACCAGGTCAGTGTCTTGAATCAGTTTGTTAAGTAGTTGATAACGAGAAGCTTGATGGCCGGACACAAGGGCTTTGCATTTGCATTTCTCCCAGCAATCACAATAAGCCGTGGGAGAAGTCCGCTTCAGCTTGCAGTCGTGCCCTTTGTGGCAAACCCTGGCACATTCGGTACAACAACACAAGGAACCTATCAGTCCGCAAGTTCGACATTCGAATATGTCCTAAAGGGAAAGTACAGCTTTATTACAAATAGAATAATCTGGAAATAATCAAAAGCTTAAAAATCTTGCAAACAATTACATAGAACACAAGTGTCAAATTTGATATGCATATACCATTAAATAGTGTTGTTTATTAGTATCTGACAATCCTAGTAGCAGAAATTGTGAAATTGAAGATATGCGTAGCAGAGTCCC-AATTCCCTTCTTCTCCCTCCATCATTTTCAAATCTGCATTGCACCAGATTTTTTTGCAATATCCATTTGAGCAGTTCCAAATATGATTAAATACTCA---TTGTTAATCTGCATAACTAAAGTAGATATAAATGTGTTTATGGTGCCCATTCAATAAGAATCAAGCCAAAGATTGTTTTTTAGAAGAAAACAAAAGTTTGTATGACGAAAAAGTTGACCTAAAGAATTTAAATTTATACCT------AAACTTCTTGATAAAAATACCAATTGAGAGTTTTGCAACGTACCACTTGATTTAATTC---------AGTTAATTTCAAATTGACACATCAAATTTTTACTTTTTAGCTCAAATTGATATACTTATTTAAGAATAACAAGTGTCAATCTTTGCA--------ATTCAATGAGACAAATAATTAATTTTATATTAAGGTAAATCGTATATT----------AC--GTATATATTGTAAGGTTA-TTTATTATTGATACGTTTTTATTGTTACGATAAATTTGTAATTAATAGATT--------------------------TGCATCAGTGT------TACGATAAATCCATTAAAGTAACGATGTTTTTACTTACCGGGTCCAACAACTGCCGAGAGCGGTTGCTCCATGCTGGTTGGTGGGGGAGGAACATTTTGTCCGGGACCAAGGACCCCGTGGTAGGCCATTCCGTCCGGAGGTGGTTGTCCTGGGAAAAAGTCGTAGAAGCCCGGTTGAGCTCCATAACCGAAATCACCAGGACTTCCAGAGTCTGAAATGAAATTTTCAAAAATTGAAATTACGTTGTTCATTATACAATATATATTTTA---ATAAGCTTGTTTATTACAAGGAAATGTTACAAAAATTTGATAAAATATTGAAGGAATTTATTTAATCTTTTTATTATTAAAACGCATATTCTGTCGAAAATGATTTTAAGAGGGTCATTTCTGAATTACGCTATGTATAGTTTTATGATGAATATATTACAGCAATGATTGAGTCCCATATATATGTCCAACAAAACGAAACATGCCATTCTTCTAATTCTCTGCAGTA-TTCACTTATTCTAGGGAAACTAATACAGAGAATTTAATCGATATT---------------------------------------------------------------------------TTCACTGAATATTTTTCATGAAACTCAAAAATACATTGTAAGAAATATAAAAAATATGTTACATATGTATATTTAGGATATATATTAAATGGAAACACTAATGCATGAATTATTAATAATTTCATTTGATTAATTCTACTTATTATGTATTGTATATGTTAGTAAAAGAGCAA----------------ACAACAACAATGTAAAACAAGAGTGTCTTATATTTATTTGTTAAATTTTTTTTTATGGCAGAAATGCTTTTTGACACAACCA------TTTTTTTATGGTTAAGTAATATTATAAAATTCTAACTTCTATACACAGTTAGCTTGCTTCATTCTTCTTATGTACTGTAATTAATGTATGTT--------TTTCTTTCAGGAGCTCCTGATCCAACAGCAGGAGCTCCGGCCGATGAAGAACATAGCTGGCATCTTGATGAAGAACAAGTTGGAGAGCAAGTTCGTACATATCTGTCTCAGGGAAGCTACTACAGTGCAAACAAACAGCTCAATTGTCTTTTTTCCAAAGTAAGCACTTTTGACAATTTTCTCAAATTAATCCTGCTTCATTGAATGCTTTTAAAAGTTTATCCATAGTGTTTTTGTAACCCGCACTTTTTAGATGATATTTTGATGGAATAAGTA-----------------------------------------------------------------------------------TAGAATCAAAAT-GGTATGGAATATATGAATTCAAAAGTTTAAAAAGTAGTCACGATCATTTGGTATAATAAAAGCATCCTGCTTATGCAGAATTTTTTT-AAGAGACTACT--------------------------TATTAGAATTAATTTCTTAAAAATATGTTTTAGAAGATTTTTTTCCTTTACATTTTTGCCAGGTAATTTAGTTAATTTGAATTGGTAAAAA-TGAAAATGGAGGAGGAGTTCATCTAAACGTGAAAGGAAACACAAATTTAATGTTCTGCAGGAAAGTGAAATCAAGAAATGCAATAATAGTAAGAATAAATGGGACAAGGATGTTTCATTGTTGATTATTGCGTAAGGATCCCAACAAAATTTCATTTTTATGGTTTTTC???????????????????????????????????????????????????????????????????????????????????????????????????????????????????????????????????????????????????????????????????????????????????????????????????????????????????????????????????????????????????????????????????????????????????????????????????????????????????????????????????????????????????????????????????????????????????????????????????????????????????????????????????????????????????????????????????????????????????????????????????????????????????????????????????????????????????????????????????????????????????????????????????????????????????????????????????????????????????????????????????????????????????????????????????????????????????????????????????????????????????????????????TGTTTACTTATGGCTGTTTTTTTGTTAATATTTAAAGCATTACAAAAAAAAAAAAAACTGAATGAATTAATTAAGAAATATGATGATTGTTAAAGCTTATTCATGCCTCTGTAGCCTTTCATACACAGTCATAATTGATATTATTTCTAAG--TCTGTTATAATTTATAATTACTTCTTTTTTCAGTTGCTCCTTGCTCAAGTTCAGGAATTACTAGTAATCCTTTACATTATAATTCTGAGGGTTGGATAGGGCATCCTCTGGATCCAGTGGGAGCTCTATTTGACACGTTAGCTGAGTCATCTTTAATTCCAGAAACCAAATCATTTGATCAATATTATGGTAAAGTTTTAGATCTCTACAATTTTACATTAAAACAAATGCTGTATTGATTTTGTCTTCGCATTAAGTTCATT-------TTTTCTTTATCAGATGTCAGTGTGACGAATGCATCAAGTGAAGAGGGAAATTTGACTCCACGCGAAAGGCCCAGGTATCACCATGTGTCAGTCCCAGGGAGCAGGGACAGGAGTGAAACTTATTTATCCTTGGCTGTTGAAGCGGCCCTCATTGGTCTGGGACAGCAGCGTGTCATGCCCCTGGGTTTGTATGCTCAAGAAAAAGCCTGTAAGCACGAGGATCGCCTTATCACGAAACTGCACGACATCGAGTTGGATGGAACTTTAGTTGCTGTTCTTCGGAAACAAGCCATGCTCTTACTGGAAGGTATGCTTTCAACACATATTTCATTTGTGAATTTTTAATTAGACAACATTTTGTATTGAGTGATTGTAATGGTATAGAAGAGAGTTCACTGAAGTGAAAAACAATGCTTTATTGTTGGAAGTTTTGGAAGTGATAAATAGAAAATTATACACAATGTTAATGTAATCTTTTTTTCAACCTGTTGGATGAAAATCCTGACTATAAAAAGAATATTAAACCACAGT-------------------------------------------------------------------------------------------------ATTTGCAAAATGCTTTGTTTCAAACACTGCGATATATTCCTGGAAAAAGTGTTACTTACCAAAAGC-AGACCGAGCATTTTTAATAGAGTTTGGCAGATTTTTTTTTTTATTTCCTTCACCAAGGTCTATTCATTGGTGATCTGAGATTAGTACATTAATAAGATATGCTAAATACCGTAAGTGAGGCAGAGAAAAGGTTGTCATGGGAGGAATGG------C-------AAATAAGTATTTTTGGGGATGTCAACAAATTCGAGACAT---ATGGTTTGACTGTTTTCTCTTTCTCAATAAATTCTTCTTAATGACATATTTGTA-TTGTCTTTCAGGACCAGTAGCAACCACAGTCATGTCTCACGCGACTGTGATGCGCCTGAACTTGGACTTCCGACAACAGGAGGAACTGGCCAGTTGTGCCCGTACCTTAGCTCTTCAATGTGCCACTAAAGATCCACCTAATTGTGCCCTAAATGCTCTTACATTGTGCGAAAGCGACCCCTTTGCATTTGAGGCTGCATACCAGATAGTAGTGGATGCAGCCACCACAAATGTAATGACTTCATCTCAACTCTTTACAGTCGCACGATATATGGAGCATCGTGGGTATCCCCATCGTGCTTACAAACTGGCTGTTCTAGCTATGAAGGGTGTCCACCTTGCTTATAATCAGGACAATCACCCTGCCATAAATGACATTCACTGGGCTTGTGCTCTAGCGCACTCTTTAGGTAAATCTGAGCTGACAAATCTTGTCCCTCTTCTTGTGAAAAATGTGCAATGTGCCACTGTGCTTTCCGACATACTCAGACGTTGCTCAATGGCCGCGCCTGGTATCGCCACTTTGGACGCTAAACGGCGGTGTATCAAACCCCTCTCCCTGGACAAACCTCCCCTGCGTCAGCTCCTGGAGGCTGCCATATCAGCGTATGTGAATACTACACACTCCCGTCTGACGCACATAAGTCCGCGCCATTATGGTGACTTTATAGAGTTCCTTGGTAAAGCGAGAGAGACGTTCCTACTGGCACAGGACGGCCACATTCAGTTTGCACAGTTAGTTGACAATATGAAATCAGCTTACAAAGGAAAAAAGAAGCTCATGCTCCTAGTCAAGGAAAGGTTTGGCTAGCTCTATACAAATAAGAATATTCAGCAGCCTTTTCTTTTTGTACTACTGACTGACTCATAATCGGGGGTTGATAATATTTCCCGTAAAGCTGTGATTTGCTGTTTTAGTGAACAGATGTGGATACCTGATTCTATGGGCCATATCCCCCATCATTGTATTGTTCCAGGCGAGCAATAGGAAATTGCCTTTTGTCAGTTACTATGTTTAGCAGGAGAAATTCTGGACAGAAATGTGATCATTTGTACTGT-------------------------------------------------------------------------------------------TAGT---------TAGATAT----GATATAGGACGGATAAATTAGTACCTAAACTAGATTGTTAAAACAAAATTAAATAAGCATATTGGAAATAATTTAATGTCTATTCTATTTGTGGTCAAATCTGAAGTCAAATAAATTTCTCCAAACTCAAGTTTTAATCACACATTCCTAGTGACCAAATAAGGTTTTTGGGCTAATTTTTCCATATTCCTGTCCGGGTAGTACAATTCAACACATACCTGATTCGGATTTTAGCATGCTGG-CAATAATTTTTGTTAAATAATTATTTCCTTACTGACTAACTGACAAATGACGTGTTACTTTCAGAATTATAAAGTTCATTCTGATTTAAAATTTTTGAATTTTTTTTATTTTATCCACAATTCCCTCATTTAATTTTCAAAAATGCTTCATCCATTTTTCTTTGGATAGAATTGAGTGTGGGGATGAATACGGAAGGAATTGAAGTGAGAAGTGTTGGGAACACCATCACTCTCCATGAAACTGCCCTCATCGAAGCTTTTAATCTGAAAGCAGCCATTGAATACCAACTGAAAAACTGTGAGTAATTCCACTTCT--------TTCTGTATTATTTTCTCAGTGCCTTTCATTACAGCAATAGACACGATTATTGATTTATGCCAACCTCAAAAATAACTATTTTTT-----------------ACAAAAAAATTTATTGCACTGTTTTGATTTATTGCTCACAATTTAAGTTAAATCCTTATTATATATA--------------ATATATATATATTTGTTGATTTTTAATTATTTATTCTCAGAGATTATATTGAATTGCAC-----------------------------------------------------------------------------------------------?????????????????????????????????????????????????????????????????????????????????????????????????????????????????????????????????????????????????????????????????????????????????????????????????????????????????????????????????????????????????????????????????????????????????????????????????????????????????????????????????????????????????????????????????????????????????????????????????????????????????????????????????????????????????????????????????????????????????????????????????????????????????????????????????????????????????????????????????????????????????????????????????????????????????????????????????????????????????????????????????????????????????????????????????????????????????????????????????????????????????????????????????????????????????????????????????????????????????????????????????????????????????????????????????????????????????????????????????????????????????????????????????????????????????????????????????????????????????????????????????????????????????????????????????????????????????????????ATTCCTTCTCCGCTTCCACGATCTGATTGGTGGCATCCACGTCCCCATCGACGATGGCATCGACAAGCTCAACAGGAAGTACACCCTACTCATTTTCCTCTTCCTGGCACTGCCCATCTTCACCAAGCAGTACATCGGAGATCCCATCGAGTGCTTCACGCCCACCTACTTCACCGAGAGCCAGTCGCGCTATGTGAACAGTTACTGCTGGACAACGTCCACCTACTACCTCGTGACGGACGGATCGGTGGACGACATTGGAGAGCCTGCCGAAAACACCCTTGACCCAAAGCAGCTGTCCGATGAGATAGACTACAGTGCTGCAGCAGGGGAAGAAGGGGCCATCACACCAGACAAGCTTCGGAGGGTCAGAGTTACCTATTACCAGTGGTCACCGCTCATCCTCCTGGTCCAGGGTTGTTGCTTTCACTTGCCCTTTGTCCTGTGGGGGGCATGCGCACACAATGCGGGGGTCAAGATCCGTCGGCTTCTGAAAAGGGCATCGGACATTGCCAGCCTTCCTCCCGGTTGTCAGCAGAGGGAAGCCCTTCTGGCCGAATTCGTGGACCAATTCCATACAATGGTCAACGGTAATGTGGGGTGCTGCGCTGACCCTTCGTGCAGGATTCCCATCACGTGCCGATGTGGGACTGGTCCCAGTCGATACCTGTGCCTCCTGTACCTACTAGTGAAGACCCTGTATGTACTGAACGTTTTTTTGCAGTTTCTACTTCTGACTGCTTTCATGGGAAGAGGTTATTTTAAGCACGGGGTGGAGCTTCTTCGCAGGTAAG------------------AGTTTTTACTTCGATTGAATCTCTTGTTTGCTAAACTAATCATCATAAGAAGGAGATCATATATGAAGCCGCTGTACCACTCAGTGTGTGA-------------------------------------------------------------------------------------------------------------------------------CACGGTCAGCCTGGCCATCTGGATCTGGCGGATCTTCCCCTGCAACCGCCTGGCTTTCGTCCGTCTCACCCTGTGGAGGACGCGACTCTTCAACCTCTCCGAGATATCTCGCGCCTCCAAGAAGGTGGAGACGAACTATCTCGGCTGGGACGGAGTCTTCGTCCTCAGGCTTATCGAGCACAACCATGGCAGCAACCTGGCGACGGTCATCCTGGGCAAGCTCTGGGAGTTCTATTCCAACCAGATGAAGGCCCAGGAGGAAGGGGCCGTCGACTTGGAGCTGGGAAGGCCCGGAGACATGGGCAGCGTGACGTCGGTGGCACCGTCCACCTCGTGGCACTCGTGCCACGCTGGCGCATGCCACTTGGGACACTTTACTCAACAGCAGAAGAGGTCTGCTGCGCCCCCGCACAATGGTTATTGGAGCAAGTGTTCATGATCCTAGCAGGGAAGTTCTAAATATTTAGGTGCTTAAATAAATTTTCCAAACAGCTAACTCTTTCACTAAAACAAAACATAAGAAATTTAGATGTAAAGAAGAGGATTTG----GTTCTTTTCTCTCTCTAGTGTTATGTTGAGACAAGTTGTGATGTCTGTTCATCGTTTCGAAAACTGTTAACTATTACTTCTCTCAAAAGCCCAAGTTGTTCGTCTTCCAGTGTGTACCCAAACAATTGCCTGCAAACAACCGCGAAGAAGCTTGAAATGGATTATTTTAAATCTTATTTGCAGCACCTTCTTGAGT---------------------------------------------------------------------------------------------------------------------------------------------?????????????????????????????????????????????????????????????????????????????????????????????????????????????????????????????????????????????????????????????????????????????????????????????????????????????????????????????????????????????????????????????????????????????????????????????????????????????????????????????????????????????????????????????????????????????????????????????????????????????????????????????????????????????????????????????????????????????????????????????????????????????????????????????????????????????????????????????????????????????????????????????????????????????????????????????????????????????????????????????????????????--------------------------------------------------------------------------------------------------------------------TTTACCTTTTCAATTTATTCACTGAACTCTTCTCTGATATCCTAAATTATTTTACGTAAGGCGCAACCTTTAATTTATAAGATATAAATCTATGACAAATTTTACCACCGTATTTACAAACAGAAAAGTGTAGCCAATACTATTTTAAAATATAAATATTTCGAACTCACCAGGTAATCATCTATTCTTCTTTCATACTGATAACCCCTTTGCACTTTCGTCGCATTCAGGGCATGGGTAATATGAAGAGCACTGGCATCAAAGCGACCTGCCATGTGGTCGCGATTTCTAATATCCGGCTCGTGCGTCCTGGGCGAGGACAGGGCACTTTTGATGCCCAGGGCATCGGCATCGAATGTACCCTTGCCGAAACCCCGGATCTGATCATTCACCAAGTGGTTTGTTTTGGGGACACTCAGAGCCGCCTTGATACCCACAGACATCCCATCGAGATGTCCTGGTCCAGTCTTGGGCATGTGGCTCTGGCAGTACACTTCCTTGTCGTCCTGGTCTTGTTGGTTGTTGTAGTAGGTCCTCAGGGTCAGTTTTGTTCCGCAGACCAGGCACTTGAAGCATCCCTGGTGGAAGAAAGTGAAGTCCTTCAGGGGTCCCACTTTGTCCACCTGGTACACGGTCTGACCACACCTCAGGCAACTGTTCTCGTATCGGTTCATGGTCTGATACTGTCTGGACGGGCTTTCACTTATGAACACCATTCATATTTTGAAAGGGCACCGGAGTCAATAAAAGATCAATCACTCTTTGAATATTTGACTGACATCAATTCGGTGCCAGATCAAAACAAGCAATGTGACCGATCTGTCTGGGTGCTGTAATTGAAGATGACGAAACAGCAAGAAGCACTTATTGCAGGTGGTTACCATCAACAAATCAATCAATCACTTTCGGGTTTTACAATCCTGTAAGATTTGTTCCAACTGATTGAAGTCTCGAATATCTTGGTGTCCTCCGAATGATGTCTGTCACCCACAGTCCACCAGAAACGCACTTTAAACCTATTCCAATCCGGTTGAGTACCTAAAAGAATATCCAAACGCGATGATTCAGGAATGGAGTTTTGACAACCGCTACACAGTACACGTTTGGGATGGACGGCGGTTGTAAACGGTTAATATTTTTTCGAATTTTTAGAAGAGAACAGGTGAAACGGGAGAACGGGTGTTTGTTGCCACGATGGCCGACAGCCTAGCTAGAGAGTGTGAGATGTTCTATTTGATTGGTGCTAAAGCGTTATTAACACTATTTTTACAAATAATGTAGATTATTCTAAATTTTTTTCGCCATTCATTTTTA-ATTTCATTTTTTTTTGGTTTCTGTTTTCAGATTGTTTTAAAATCAGACTCTTTCA---ATACATATAAATTCAAATATTTAGTTTTTACCTTAAATACATTTTACTTGAAATCTCTACCAGCAACTGTTCAAAACTATGATCTTAAATTGAAAATGAACAATCAAATCTTAGAATAACAAATACTTATTATAGTTGTATGGAATCTCTACCTCATGTTTTGATCTGGATTTTGTAAATTTTCGGTATAATTCAAATTCTTTCGA------TTCTTCAACTGGGATTGCAATCTAAACATCATAAATGTGTCTTGTCAATTAATTAATGGATGAAGAGGAAACACTTACCAAGTTCGTCGATGGCAGGGGTCAGCCTTAAAGTTACAGCCACCAGGGCGACGCACATCATCAAGATGAAGGAAGCCACAGAAGCAACGATGAAACTCACAATCTTTCGCGACCTGCTGTTACTCGATGTGCTATCTTTGTCGCCCAGACCAGCCTCCGGGTCCATGCACCTACGACGATGCCTCCCGGGAAGTTTGGACTCATTCCTCAGGTCCTTCAGGGAGGTGGTCATTGAAGTCCTGTGCCCGCACAGCAGGGGATCGTGGTGACAGATTCGATGTTTGTGCTTCTTGTTGTGATAGTGGTGATGTCTCAGGTGTTCCACCTCACTGAAGCTGATCCTTGGGGGTTCCAGGGAACAGTCGTCGTAAAGGAGTTCCGCGGACGCCCAATGTGGCTTGTTGAGCGAGCCTTTCTGATTGTGTAGCGCTAGGAGGTCCCGATTCCTTGAGCAAGCTAAGCTGCTGACCTCGCTACCACTGGTCGTGGTAGTGGTCACCAACCTTGTACGACTGTTCAGTCCACGGCTGATGAATGGCTTACGTTTTTCAATGCCCACTGGGTGCAGTCTCTTCCTGCAGTGCTTACGATGTCTTCTCCTACCTTTGTTCAAATGAATGGAT---------------------------------------------------------------------------------------------------TATTAGAAATGTCATGAATGATAAACTCTGTTCAATTGGCACTATCTAAAAATAGAAAATTATCTAAAAATGTGTATGTTACTGTAATCTGCAATAAGAACTCAATCTTTTACAGTGGATAATTATTAAATACGTATTAGTGAAATTTACTAAAAATAATTTCATAATAAAGAAGGAAAAATGTTAAATGTTTAATGGTTTTAACATATTTATATGATTGCTTACCTAAATTCTCACTCACACAAGTACCTCCATTAAGACAGCGATTTGGGCGACATGCATCAGCAGTTTGCTCACAAACCAATCCTTTAAATCCTGGTCTGCACAAACAAAAAAATCCACCATTTGGTGCTTCTTGACAAGTTCCTCCATTCTTGCAAAGGGTACTAGTACAAGATTCTTTACGAGGGATATCACATCTTTCTCCTTGATATTGTGATGGACAAACACAACGGAAAGAAATACCATCTTCATGGCAGGAGCTACCAGTAAAACAAGGATTTGGCAAGCATGGATCTTGTTGATTTTGGCACATTAATCCAGAGAATCCTGGAGGACATTGGCAAGAAAATTGGCGGCCAACATATGGGGATGTGAATATCAGTGAAGAGGAATCAACAATAGACAAATAATCCTTCATTTCTAGGAAACTGCTGCATGATCCTTTATTTTGGCAAGGAGATATTTCACAAGGGTTGTAACCAATAACAATATCTTTTTCTTGGATTACATCCTTAATCAAAGATAATTTGTCATTCAATAAAGAAAGCATCTCCTGTGGTGTCACATATGAATT??????????????????????????????????????????????????????????????????????????????????????????????????????????????????????????????????????????????????????????????????????????????????????????????????????????????????????????????????????????????????????????????????????????????????????????????????????????????????????????????????????????????????????????????????????????????????????????????????????????????????????????????????????????????????????????????????????????????????????????????????????????????????????????????????????????????????????????????????????????????????????????????????????????????????????????????????????????????????????????????????????????????????????????????????????????????????????????????????????????????????????????????????????????????????????????????????????????????????????????????????????????????????????????????????????????????????????????????????????????????????????????????????????????????????????????????????????????????????????????????????????????????????????????????????????????????????????????????????????????????????????????????????????????????????????????????????????????????????????????????????????????????????????????????????????????????????????????????????????????????????????????????????????????????????????????????????????????????????????????????????????????????????????-------------------------------------------------------------------------------TTTTTTAAAAATTTATAATAAGTAAATTACCTAGTTGTTTGTACTGTTGCTAAGGCGACCATGAGAAATTGGAAATTAAGGATACATGTTTGTTTTAGAGGCTCGCACGGGGACACA-TTCCAATTCTCAAT-----------------------------------CATGCTTTTTTTTTTACCGAAGAATATTTTTGATATTAATGCAATTATGATCTTATGGAGTTTGGTTTTAGAGCTGTTTCTTTGTTTATCTAGAATTCTTCGTCTACAAGTCTAAATAGTGCAGATGTAGGTGCGAATAATTTTGCTACTATACGAACCACATCCATTGTAACTAGACAAATTAAAGAGCACGAGCAAGAAAACCACATGCATGAGCAGATGTCTGGTTACAAGCGAATGAGAAGACAACATCAGAAAGCTCTTATACAGGTAGAGACTTTATA-AATTTAATTTCCATTAGATTATTTTGTGGAACATTTTTTACACAATTTACTTGGTATAACATCTGCAGGAATATCTCAATTGTTTTAGAACAACGTATAAAAGTTAAGATATTGAACAACATGTAAACATTATTTATTCTCTCTCATTAAAATTATGATTAGCTATTTCTCCCTCATCTGTAACTTTCTTATACATGACTTATTTTACCATCA---TATGCAATACTTCATGAAGGATATTGTATGGTTAGAGCAAGAAAATTCTGTTTATGCATATTTAATTTTTGCTAAAATAAAACGTCTTTGCGAGAGCTGCAGACAGATAAATCGATTTAAATAAACTTTCCTTTCATAAAAGAATGATAATCAAACTAATTGCTAACTAAA??????????????????????????????????????????????????????????????????????????????????????????????????????????????????????????????????????????????????????????????????????????????????????????????????????????????????????????????????????????????????????????????????????????????????????????????????????????????????????????????????????????????????????????????????????????????????????????????????????????????????????????????????????????????????????????????????????????????????????????????GCATGAACATTACAAATATTTATTACCTTCATTTTTAAATTAATTAAACACAAATAGTTTATGAAATAAATACTGTTAAAAGGAAGTAGATCTTAGATATATATTCAAAGATTTTGTATGCTTTTCGCACTTAAAATTATCGGCTTTTACAATAAATTATGAAA-----------AGTAATAACATATTAATTAATGAATGATCCAAACAGTTTTAATGAATAGTTCCAAACGCAATTTAGTAATGAAATGGAAATAATAAATTTGCATTTATTTAACTGCTAAAATTGTAGATATTAGTTTTGACAATGACGATCCATTGAAAATGAATTCGTTTAATAGTTGATTATTTCTGGATAGAAATTTCACATGGCATGGTTAAAAA---ATAACAGTTTATAAATTGTATATTTCACATTTACATCTTACATATTGGATATTTTATTAATTTGAAATTGTTGTTAATTTTTTTTAAATTCCAGTATTCGTCATAATTAGTCGTTGATATGTTTCATGATTCTGTAGACATCTTATTATTTAAGCTCATCATTTAATAATTTC-AGAACAGCTCCTTATTGCAGTTTTTTGCGAAATTGTTTACAATTCTGACGGAATTTATTTTGTTATGACTCTGAGACACAA----CCTCTTTTGTTCCAGCTTCACAACCATTGTGCCTCGCAGGTGAAACCCGAATGTACTTTGGGAGAACATAGGGATCATATCTTGCCGCCCACCTGTATCTGCCCTATAGTTCTTGTAAGTACTTGAAATCATACCACAGTTCTTGTAAGTCCTTCAAATCATATACTAGT----------------AATGATGTA-------------------------ATGTAATG-------------------------------------------------------------------------------ACAGTACACTTGGTGTTGAA--------------------------TGTAAATTTT-----------------------------------------------GTCCT-------------------------------CGGGGAGAAAGGGCATCTTTACCCAGAGAAGTACGGTCAAAATCACCACGTTCGGGTGAACGGGAGCGTGGTCTCTTGTAGTGCACATCGTAACCCAAGCGGCCTGAGTCGTCCACATCAGGGGATCTGTTACGTTGCTTTCTGCGGTCAGGGTTATCGTTTCTGCCACCCCTAGGATGATTATCCCACCATCCTTGATTGTTTCTGTTCCATCCACGATAATCATGACGCTCTTCATCATCGGGT---GCCCAGGAGTCACGACCCTGAAACTTGGGTGATCTTTCATATATAGGTTCGAACGGTTGATTTTCATACATGCTGTTCCTGGACCAATTGTTATCCATGGGTCCATAATAATCATCTGCAGGAGGCGGAACTTCACTTCTAAAATTAGGTCGCTTCGCAGGTGGTGGGGCTGTATAACTTTCTTCTTCACGAAACCCTGCTCTAGATGGAGAATTATAATAACTGTATGGTCCTGGATCAGCAAAATCGACCCGTAATCTCTTGTCTTGGCCGCCTAGTGGAAATCCACGCATCTCTTGACAAGCAGCTTGAGCAGCATCAATACTATCATACTGAATGTAAGCATGATTTTCACCTTTAACGAAATCAATCTTTCTAATTGCACCAAACCTATCAAATTCCCGTTCTAGATGAGATAGAGATGTCCAGGGACCTAGACCACCGACCCAGATACGGGTGGTTGGCGTAGCTTTGCCGTACCCAATCTTGCACTGAAACTTTCCGATGTACTGGCCAGACATTTCCACCTTACCCCTGTGAGCCATATCAAGATTTAAGAATTTAATAAATGCATAAGCGTTGCCCAAACCGGGTGCAGGACGTTTCACGTCGATGTCCTCAACGACACCATATCTTTCAAATATTCTCCGCAGTTCCGCCTCCGAGATAGTCACTTCAAGATTTCCCACAAACAATGTTCTTGTCGCTTTGTCATCCTCCTCGGGAGGAACATGATGCAAATAATTAGGGAATTTTTCCTTTTTAGAATCATCCCGCCGGTGAATGGGATGGTGAAAATCATTATGCATCCCAATCATTAGTTAAGGCTACAGCAGGCTTTAACTTTAATTATGTATGCGTCATCTGTCTTAGCAAACATATTTTAAACTTTTATTTTGTAAAAAAAAAATAATGATTTCC--------TTTAAAATCATATCTGTTAGTTTTAA--ATTATTTTTTTTACATTTCATTGAGGCTTAAAACCAGTGGTAAACAGGAATTCAACATTATTAATCAACTTCTTATTTACATACACCAATTTTAAGTTGTATTTTTTGATTGTGTAACTTGTATTTTCAGATATATAG---------------GCGTTTGGATTATGGTCATTTTATTATAGAGTTGAGCCAACAGTATAACTTTTGGTTTGCAAGCAT-TAGCACATTATCATCACTGTTTCACAAAATACAATTTCATTTGACCTTAACATCTTTCTTTGCAGCATACGACCTCAGGTTCCAAATGAGGTCTTTGACATGTGTCATGTTTGCACCTCTGTCACACCTGGGGAACCACAAGTGTGGCTGGGAAACGACAAAGCATTCACATTCGATCATGTTTTTAACATGACTACTGCTCAGGAGACTGTGTATACCTCATGTATTGATGACCTTTTAAATGGGTAAGCTTCTGTGTGTTTTAAATGTAAACTAATTACCTCTATTGTATATACAAAGTTTATGGTTTCGTCTTTGCATGCCTTTCTAAGTTAGATGCTTATAAAACTTAATGCACTTGTATATTTTTAGGTAACTGGTATAGCTGTAGCTTTGAAATATATTCACGTACATCCTAAGGAACAGTTATAAAAAAAAAGTCCGAGCTTTAATAAACAAATATTTGCACTGTTTGGCATATCCAATAATACTTTTTTGGGATGTG-----CATTGATTCAATAGCAAAATCACTGCGTAATTTTGTAATTT--GTTTTTGATTTTCAA-AATTACA-----------------------------------------------------------------------------------------AAATGTAAAAATATTATTAAGCAAA------TAATATAATCTTAACAGGTACACCTCCTCTCGGAATTAATGCAATATGGG-TTATTTTATTCTAATTTCCCTTAATTTGTATCAGTTTTAATCCCTATTGAAATATCTTGTAGAGATAGGTTGAGGCTACTTCAGAAACATTAGCACAAATAGCAAGATTCATTTTTATAAAATATATTGCTCCTCCAATGAAACTCATAAAATAATCTTTGTCTTCTAGGATTGAGACGAAGCGTCTACCAACCCCAACAACCAGTCCACGGTGCCGCAGCCCGTCTTGGTGGCAACAACTACCCCCAGCAACACTCCACCTATCAACAGAGCGCCCAGAGCAAATCTCAGAGCCATGGACGTGAAATGAAATACACCATCAACGATCCCCACAACCGAGGACAGACCCACGTCACCGAAACCCATGTCGTCAGCAACAGGCAAATGCACGGTGCTGAGGCCGAAGCTGCCATGAAAAAACTCATGGGATCCATGGGAGGCTCTGGACCAAACTACGGAAGCGACGCCGGATTCCAAAACTTCGTCAAGGGAATGGGATTGCCTTTCTACTGAAGAGCAGACTCTTGAACTTTCACTTAGCACCTCGAACAATCTAACTTATTTATTTTAAGCATATTATATATTATGTTACATGGACGTCCAGTAACTCTATGCATTTGTTGAAGGGTAATTATCAGGAATAATGTTTGTGTTATCCGTTATTGTTATTTTAATTCTGTTTGGTTTATTTAATCTTATGGATATGTATCTCAAAGATGAATTGAAGGATGAAAAAGGAAAACCGAAATTGTGTGTCTAGTGTCTCATTTTGTAGAAACATAAATTACACAAACAGTCACCCATGTTATTCTGCGCATGTCTCTGACGCATGCAAATTGTTCTTTAAA???????????????????????????????????????????????????????????????????????????????????????????????????????????????????????????????????????????????????????????????????????????????????????????????????????????????????????????????????????????????????????????????????????????????????????????????????????????????????????????????????????????????????????????????????????????????????????????????????????????????????????????????????????????????????????????????????????????????????????????????????????????????????????????????????????????????????????????????????????????????????????????????????????????????????????????????????????????????????????????????????????????????????????????????????????????????????????????????????????????????---------------------------------------------------------------------------------------------------------------------------------------------------------------------------------------------------------------------CATATAGAGAATTGTTTTCCTTTCAAAATATCAATTAAAAAATAACAGTATTTCATTTTATAAAAGCAGCGAAAACACCCCACATGGCTTCGTTGGCATTGGTCTTCATACTCTCTGCCTCAACGTCTAATTCTAGCAGCTCTCGCACACGTTTCATTGCAACTTCGTAATCGTCATCAGAGAGTGGCGCAAAAGCATTTTCTAAGACGTCGGAGGAATGGGCGAGGATAATTAGAGACAGCACACGTTTGTCCATGCGATGCGGATCGTTGATCCATTTGCTCAGAACGGCGTCTTGCACTTTTTTCACTAGTTTGGTCTTCGTGCTAGAGTCTGTTAGAGGGTGGGTTGTCATGTCGAACAATAGGAAGTTTTGTTTTTCGGTTGTCAGGACGCCCTTTTCAACCAGGTTTTTAGCGAGTCTCTCACGGACATTCCGCAGCTGGTAACGGAGTTTTAAAGGATTCCATGTCTCGCCTGAAAAACAAAGATTACACAATGTTGTTGAATAAGAAAAATTAAAGAGATATTTTGCTGCCATATACTGAATAAACTTTTAAAACACAGTTGCATCAAATTTAATATACAATCAAAGCTCAACATCCACAAGTTGAAGGGAGATGTTAAAAAAATCGATAATGCACCTATTCAAAATTAGGTG----------------------TAAATTTGGATATATAAGCTTCTG-AGT-------------------------------------------------------------------------------------------------------------------------------GGCTCAATTTTTAGGCACAGTAAATAGCACCGAAATGGATTTAGAAAAACGGATTATCCACAATTTTTTATTATGTTCTGTATA-------------GGAGGGGGGGGAACTTGTGTAGA---------AATTCATCCCAAACCCACAGTATGTGTTCCTTTCTGTTCTATAAGTGTGTGTGATGAAATGCTCCTTCATGTCTGATGCGGTGAGTTTTCATGTTTTGTGCTATAGGTGCTTTCTTCTTCACTGCAGAATACACAAGCCATTGCAGTCCCACAAGCAGGCGGAGGAGTGTCCATAGTGCACGTTGCAATTCCCAATCAGCCGGTGCACGTGCAATCGGTCATTCAACCGGGTCCTAATCAGCAGTCTGTGATACAAGCACCGGGCGGCACAACCTTGCAGTCTGTTCAGGTGAGAGAGTTGATTGCTCTTTTGGAATTGTCTTGTATTGTATTCTAGTGAAATATTATAATGGCTTATAACAACATTTTGAAAAAAATGCAAGCACTG-----------TAGTTTATTTGTA--TTTGGATATTCACTTTGGCTTGGATTGGG-ATATATATAGTGTAT----ATATTTTTTGGTGTATTTATTTCAATTTGTTATCCAAAATAAGTATTTACAAGCATTACATAACAACTATTT-------TCAACGAACATAACCTTGGGACAT----------ATTGTAGTACCTAATATCATGTAAC-TCATATACTGA----TTTCTTGCCTGTGATTCATTTATCTTTTGATTAATTCATGCA--------------AATTTT----TGTTGCTTGTGCATTG------------------AAAAA---AAGTAAGTGACAGTG----AACCCTGCC----------------TCCGAGTGACCATATCTATTTAAATGACCACCTGTGATAATTTTCTTAGACACTGCTAATTTTACATAGCAACCACTTTTACATGATTGAAAT-------TATCCCA----CTTTGCGACCAATATATCTATAGACTTCACAAAAGTGGAGGACATATATTCGTGACCAGAGGCAAGATGGAGGAGCCTCATAATGCAAAGTATTGCTATTCTCTACCTGCGATGGGGCTAACCTACAATTGACATTCACAACCTAATTTAAGAATTCCAATCATTGCACACGCTCTTTCAATGAAAAGCCCCAGACATTTATAGAGACTTACCAACTA------TACTGATCTAGCATCTCTTTGAGTTTCTACTTGAAATACACAAAAATATCCACATT-TTAGTAACATCGTCCCGAATCC----------CTCGCCCCTGTTTTGTGTTGGGCATGCAATAGAAGTAGTAGTTGTGTG-------GATACTGAGACGGTGTCTCTGCTTCAGGTATGAGGACCCGCGCCCTGTCCCTCCATCAGCAAGGGTGGTCTTGGACCAAGATAGCTACCGAGTTGGGGTGCCATCGAACTACCGTGATGCGGCTAGTGCACAAGTGGCAGCAGACTGGCTGCATCGGCGATTTGCCACACAGAAGAAGACCTCGACACCACCCTAACAACCTGCAACAG------CAGCAGCAAGCCATCTGCGGCGGAGGACAACCTCTGCCAGCGCACAACAGGTAAGCCAAATAGTGAT-TTTTACAACTTACGTACCACCCTACCGCGATAAGATGATCTTTAGAAGACAGAGATTGTTGATGGAGGTTAAAACTACACCAGAAGATT-------CACACACTAT------GGATTCAATCGT-AAAATAAATAAAATCGGAAGAGAAAATATAATTTGAGGGATACATGCCAAAAGAGGTAAAGAAAACCAACTTGCACATTCTTTAT----------TATATTTTCCATAACCATCTTCATTGAAATGGATTCAGCTGCTACTGACGCTATCACCCATAACAATATCGGTCAGTTGTATATATTCATAACGCGGTAAGACAATACAATTTGTTTCATAATGTAAAAATGCTGTACTC-------------TCATGGGTCGAGACCACCACTCCTGGTTCTTTCCTGCAGTGTTCTCCAATATGGTGGTATGCTTCATGAAGGCTATTTCACCGCCGCCCTCTACGAGGCAGCGTAGGGCACCGGTGTGGCCGAAGAAGGGCTCGTGTGAGCTCTTGGAGCAGAAATGAGAGCTCGAACCATGACACAAATCGCAAAGTGTGCTGTACTGTGTGTCACCAACGGTGTACTCCCTCGATAAGGCACCAGGAACACAGCTTTTCTGAAAGAACTCGGCGGCGGCGTGCGCTGAATCGCAGCCATAGGATCGCATTCTTTCACTGGACAGAAGAAAACTCATAGGAATAACCCACCCGGCAGCCATTCCTATGCCCGTATGACATGACCGTTTACCTAGAAATAAAAACGAG--AGGATTATATAGAAAAAATAAATCAATTATGTATTAGACATACAGTGGAAG-------------------------------CGCTTGAATTGAAGCAAAAAACAATT-------------------------------------CAGAAATTTATTGTTTAGTAATTTTATTTTCTGA--------------TAAATTTACTTTTCTTATTAAAACTTGAGAGAAAAAGAATCGCA--------------------------------------------------------------------------------------------------------------------------------------------------------------------------------------------------------------------------------------------------------------------CACTTCACAGCGGTAGTGTGGTATTCTGGAAAGTGATAATTTAAGTTTGTTGCAAAAAGTCCAGGATTTTTTTACAGCAAATGTTGATGATAAAATTTAATAATTTCAGTTTTTTAAAAGGAAAAAAGCATATAACTTACATTTGACTAATCCCCAGACTGATTTCTTATAACGAACACAGCCAGAAATTTGTAAACGGCATTCTTTTTTAGAGACTTTTGTCAAGCAGTAGACAGATTTCACTGTGAAAGCATCACTGTAAGGTATACCAGTATTCACAACATCACAATCGACTGTGTAAACCTGTCCTGGTTTACTATGCTTTAACAATCTCTAAAAA-AAATAAGCTTAAACTCACGACTATATAAGGGGAGACACATTAATAATACTATATCACAATAATTGTTTGCTGCATGTAAATAAATATTTTACATTCCCATAGAATAATCCCTCCACAAAATATATACTCATTTTTAAAATGCTTCCACACATCAATTCAATGCTAATATTCTACAGTAAAAGTCTTTGAAGAAACT----TTAAACTTTAGTGAAATAGAAACTGTAAATTAGAATAAATTAAGAACTGACTTCAATCTCAGGGCCTCAAGGTAGCATTTTAGTAATAATTTTTCTTTTAAGAAGAAAGTATTCTACAGAATGAGTATCAAAAATATTTGTCTTACATTATAGGGTATTGGAACTAAAAAAGACAGATGCGCAACTGAGGATAATA-GAGCTCACAGAAATATTACTAATTTTTGATTTGATGAACATTTTGAATGT-----------------------------------------GAAATGTTTTGCGTCTACTGCCAGCATTGAGAACTTATTCAGATCCTTTGACTGCTGCTATGGTTGAATTTTATCTCTTGTCTCAGGTAATTGACTATTGAATAAAAGTCTTATTTCTGTTAGGATAGGTTTTTGTTAGTTTATTAATATTTAATTTTACTATCATGCATCTTTGTGAGATAAGCCTTACATTGCTTGTAATCACATATGAATATATTTATAACCTTATTTATTACT-GTTATAGTAATGTATACATGTATCTTCATAATTTTTAGTTAACTGGTTTGAATTCAATTTTGAATTATTTCTTTTAAACATGAAAAATGAATGAAGATTATGACAAAAATATTAATTTATGGATATCTGTAAAATTTAAATACTTTTAATTTATTGTATGAAAAATAAAATTTACTTTTTGATATTAAGACA-AATTACTTTTGTTTTTAGGAGCGTTTTACTCAAGACATGCAGCCTCACTATGTATACAGTCCTCGAGAATTGACTCGTTGGGTGCGAGGTATCTGTGAGGCCATAAGACCATTGGAATCGCTTCCTGTTGAAGGACTTGTTCGATTGTGGGCGCACGAGGGATTGAGATTGTTTCAAGACAGGTAATGTA----------TTGTATAACTTATAGTGATTTTATTCTGTAATGTTTAAGAAACTGGGAGTAACTATTGAGAT-------TGATTGATTTCTAAACA---AATTTCAATTCAATGTAACTTAATTTTTTAGATTAATTGAAGAAAACTTACTATTATCCAAACAAGTTCAACCTTTACTTAATAGGCATTTGTTATTCTCTTAATATGTATTTTAATTCCAATATGTATAATACATGTTTTTAAAATATTACTAAAGTGTCTTCAAATTGATTTATTTAAAATAATAGTTATAAATTTCAAGTTATATATGA---------------------------------------------------------------------------------------------------------------------------------------------------GTCCATCGATTTGGCCTATTGTAGAATAGTATTTCAGAGGTAAAAATTTATCTTCTTGCTTCTGACAGGCGTTACTGG---------ATCTTTTATTCATGTTCTGCTCCCTATACCAAGGACATTTTGGATGTATACTTTTCATATTTAAATAACAGGAGGCACAATGCACAAGTGTCTCATATATTAGATGTGCACTTTTAAGTATGTATAATTTCGGCTGTTCTATGATTTTAGTACTAAAAGAATGTGACTTTTTGAGAATGTGTGTGCTGACAAAACCTGTGACGTGTTCTCGTTTTTATCTTTTGTAGTGGGAGAAGTTGGAGATGTCTCCCGTCGAGCAGCGGAAGGTGCTGTGTTCCATCACCTTCCACGTGGTGGCCATAACGTGTGTGGTGTGGTCGCTGTATGTGCTCATCGACCGCACCGCCGAGGAGATGCGCACAGGTGTCCTGGAGTGGCCCTTCTGGACTAAGCTCATCGTGGTGGCGATTGGCTTCACGGGCGGCCTCGTCTTCATGTACGTCCAGTGCAAGATGTACGTTCAACTCTTCAAGAGGTGGCGCGCCTTCAACCGCATCATCTACGTGCAGAACGCACCGGAGAAGTGCTGCCAGCAGCAGGCAGTCTTCTCCGCCGCAGAACTCACTGCCAACGTACTTGCCAAGTCTGAGGAGAAGAGGTTCTCTCCAGAAGAGGAGGAATTCCACAGCTGCCAGAGCGGTAGCAGTAGCAGTACCAGCAGCGTCAACGAAAGCGGAGGGCCTGGGCCAGATGGTATGCAAGGGGGTCGACAGGATCCCAACAGCACCCCCATAGCCAACACTACAGAGACGGGATCCACGAAGACGACCTTAACGTCCGTGACGGACAGCGCACCGGCCAACGATGACCTTTCCCATCCGCTCGCCAACCACCCCCTGAGCGAGGTGGTCGTCGTGTCGAACGTCGAAGACGATCTT------CCACCGCCGCCACCTCTGGTGGTCAGGGACGTTACTCCCTGCACAGGAGACGAAGCGTCTCTCAGGGACGCC-----------------CATTCAAAACATTTGAGAATTGAAGTTTTTAAAAGATCTTACAAATTTTTTTCTTACAAAATTATTATAATCTTTAAAATAAATACCAAACAGTTTGAAATGATTTTCGAAGAGAGTGAGAATCCTGATAGGTACAAAATAAATAAATATTTATTTCACATATTGCGAAATTTTAAAATTGCCCTAAGCTCCATTAAATAATCAATAAAAGTCTATTTATAGTTTATATTATATTTTTGAACAAAAAATCTAATACAAAAATTGAGAAGACATTTTTATTGCAAATTTAATTAGTACTTGATTCAATGATAATCATATATACATTTTGGCCATTTATAAAATAAT-------AAAA-------AAAATAAATATTTAGCAATTATTT----AGAGTAATTTTAGTCAACAAATTTATTCGCATTACATTTTTGATTATAAACAAACAGCAGTACACTTTCACATTTCATAAGTGATTGTGACATTGTGAGGGTCCATTACTATTCAGTCATTTTTTTATTATTATTACTATTTATAAAATGCTAAAATGTTTACTTTGGACCCGAAATATCATCAAAAATAAAAAATATGTTAACAGTAAATATTAACCAACCTTGGTGCACTGCAACATTACAACCTTGCCCATCACAATAAACAAGAGGATTTTCAGCCCAACCACGCTCGTCAGAGCAAACACAGCAGCCTCCAACCATCTCCTTCATCTTGTGAAATCCTAAGTTAAGAAATCCATCCCTCGTGAATGCTGCATCTCTTATAAAGAGAGTTAGCACTCCGACGCCTTTTGCAGTCTTTTTAACAGGCAGAAAGCATATAAAACGAAATAAACATAATTAAATGCCCGTCTTTCTTACTCATTCTGCGATTTCTTTCTCTCCGATAATTCATCTCCAAGAAATAGCCGCGAAGAGTGGAGGTGAGGAAGCAGCGGGATACTTTCAGCATCTAATCAAAACCGTTAGATTCCGTTAGTCTTTGATTTTGATTGTTTTGTAAATCAAAAGTTGAAAAAGATGTATAAAACTTGTTTAATAGATTAAATGTTCTTATGACGTAATTTATAAAT-TTTGGCAAAAACTGTCTTCATAATTATTTCAATATTACAATAATGTAAA-AAATTTGATTAAATGTGAAACAGAATATTTAAGTTGGAAATAATGTGATCATATATTGAATTATTAATTAATCGAGGTTTTATTTTTATTGAGTTTCATGATTTTCTGGTTCAAACATATTATTATTTGCTATAGTATAGACCTCAAGTAAAATAAGCAAATCAAGGGAAG--------GTATCGCGGATTGCCTTTGTGAGGAAAAAG---------------------------AGTAATCGAGATACTGACACCATTGAAAACTTGTTGTCTTTGCCATCAGCCAGAGAGAAGGAGACAAAGAAATTAGGTGAGGAGATCTTGGATTTATTGAGCAAACCAACAGCCAAGGAAAGATCACTTGTTGAGCAATTTCGCTCACAAGGCGGTGCACAAGTACAAGAGTTTTGTCCACATGGGACGAAAGATGAATGTACAAAAGTTTCAGATGCCAATAAGCCTTGTACAAAGCTTCATTTCAAGAAAATAATTCAGAAACATACAGATGAATCACTAGGGGATTGCTCGTTTTTAAACACTTGCTTTCACATGGACACATGCAAGTATGTCCACTATGAAGTGGATTATTCAACTCTTGCTCAGGTATCAAAGATTCAGAAGAATGATACAGCAGATTCTCAGTTATCAACTGATGGGATTAAACCAATATTGTTCCCTCCTCAATGGATTCAGTCCGACCTTCGTTATTTTGACATGACAATCTTGGGGAAATTTGCTGTGGTCATGGCTGACCCTCCTTGGGATATACATATGGAATTGCCTTACGGAACAATGTCCGATGATGAAATGAGACATTTAAACATCCCTAGTCTACAGGACGAAGGTCTAATATTCTTATGGGTGACTGGACGTGCTATGGAGTTGGGCAGAGAATGTCTGCAGTTGTGGGGTTATGAGAGATGTGACGAAATTATTTGGGTGAAGACAAATCAATTGCAGAGGATCATCCGAACTGGCAGAACAGGTCATTGGTTAAATCATGGCAAAGAACATTGTCTTGTAGGTGTTAAGGGTAATCCAAAAGGAATCAATAGAGGTCTTGACTGTGATGTGATAGTTGCTGAAGTCAGAGCAACTAGCCATAAACCTGATGAAATATATGGCATCATTGAAAGACTCTCACCCGGAACGCGCAAGATAGAACTTTTTGGACGACCTCATAATATTCAGCCTAATTGGATTACTTTAGGTAATCAAGTGGATGGGGTGCGCCTAATAGACCCTACTCTCATAGAAGTTTTCAGGAAAATGTATCCTGATGGAAACTGTATGAAAAAGCCAGATACATAAATTATATTTTAATCTAATTCTTACATAAGAACAAACTATGTAAAACCTATATATATACCATG------------------------------------TACATTAAAAAAATTCTAATTTATTAATGAC---ATAATTTATAGTCAGTATATAAATTTT-TAA--TTTATGGTCCTGCAATACTCATACGTGTATGTTTCACCTCTATGAAAAGTAATTTTCTTCTCTTACGAATTTTCTGGGTACACTTAAGGGA---------------------------------------A------------------------------------GTAGAAAGTTGTATTACTCATTAGATTTTGTGTTGACTTATTC---CATGTTCCTCCTAGATGAAAAGCTCACCCACATGGTTGGAAGTTATGCTCCCAAGTTGGAGATGCAGTCTTACTCTACACCCGTTGATGAAATGCCCAGTGGAATGTTAACAAGAGGAACATACACAGTGAGATCTCTTTTTACAGATGATGATAAAAATGAGCATCTCAAGTGGGAATGGTCCTTTGAACTTAAGAAAGACTGGGAATGAAAGGACATTTACCTTTTGTACAGATTTAATGTAACTGAATTTCTGTTTTTTC-----------ATAT-ATACATTATTAGGAACAGTAAAGATCGTTACCACCAATATATCACATAGTATATAAGTAGAAAAGATC---TGTGTTTATAAAAATCAAATAAATATGT--TGTGTGTAATGATTCAATCAAAAGCTCCCCGTGAGATCTATGTTAAGTTTAAAATTCACTTTCTGCCTATTGAAACAGCAAACAAGCTTAAGATACAGGTATATGCTGTCAATTAATATGGAAACAGGTTTCCTTAATGTGATCACTTTTTCGAATGTGCCTTAGAATAAGTTGTTTCTTATGCAAAACTTAAAATATACCTGTGGATGTTGATTTTT-GCTATTCTGTGAACTTGAATATGTAAAATATTTAATGA---------------------TTTATATGTGAAGACCTTTACCTACTGTTGCAAATAACGAGTATTTTTATACTTTCACTTATACTCAGAATTGCTTTGCAATCATATACTTGAACTAAAATATATGTAAAATCCATCATGGATCGCAAACATTCATCGTTAGTACCTTTAGTCATCCGCACAATATGAAAGCGGTAGTCAAAGTTCGTCTAAAACACGTCTGGTGC---ACATTTCCAATTATTAAATTTTTTTGTACCAATTGCTTATTGACCACAAACTCTTAATCATCGAGCATCACCCAAGAAAGATTCCATTCGTTTGTTTCGATTCACAATACTATTATGTTAGGTTAAGATTTTCTTGCAAATTTCCTTACATTTGTACTATTCTCTTTTATTCGATTTATACGTAAGTTTATTTCTTTTTGAGCCAAAATTAAATGTAAATTACACTGCAATTTTTGAACGACAAATTAATATCATCAACGGTTACCTCTTAATTTT-AAAGCCACCCTGTAGCTCTTAGAAAACATAGACAAAAAATTACAAATGTGCCTCTCATTTCAGAATCACAGTGTTTACATTGTATCGAATGGCCA--TTTTTTGACTTGGTTTCATTGGGATTTCAGAAGACACAAGGCGATAAATCGCCAAACCTTGTGGAAAGGAATCCATCTTGCGAGCAGCAATGGCCTGATTTGATTTCTAACCTGGACTGAGGGGGGCGATGGGCTGTGCGTGCAGGGGTGAGGGGATGCTACAGAGCAGAGAGAGAGAACGAAGGAAAAAGCGAGGCCAATTTCATCACAGACCCTGACGTTCCCATTTGGAGGCGCTTGATCGAGTCAATGAAGCCAATTTGGGCTGCAAATTTGTTTTGAGAGCAGTGCAAAACGATGATTGAATTTGTGATTCAATTTTCGCTCGCAGCACAGAAGAAAATGTCCGCCTCCGTCGAGAAATACGATCAAGGAATTGATAGATGGTATTAGGGACCGTCCGTGGATGCGCGGGCCCTTTTGCTCCCCCATCCCCCCCTCTCTCTTTCGGACTCGTGGCCCAC--TCCTTTCTCCCCATTCAGGGGGCTCATCTTCCTATATCTTTGGAGAAATGACTTTTTCTCTTAAAAACACTGGAAGATAAATATAGAAAAGATAAGGTGGATCAAATCTTTCCTGAAGAAGATTATTGAGAGATCATACGTCCCGTTTTCCCAGTAAGGTCGCAGATAACCTTTGATTTGGATTTTTTTTTTTTGCTGAGGGTACGAGACTGTTGGGCGTCTATTTCCCATCCAAGTGTCTGAAATAATTATCCGGTTGAACTG-AAAAACAATGTATTGTTTTTTAAAAATATTAAAACTTATGGTATTTCTGTAATTAAACAATGATCACGTTCATAAGAGTGATAAAGACCGTACATGAGTCTATCAAAATCACTTAGTGGGCTTTCCTGCAAAACTTGCGAACTGTGATTTTGTTTACTAAAGTTAATTGTCTT-AACCTGTGCCTGTGAAATAAGAAGCTC------------------------------AGAACTTTTTAATAAATTTAACGGAAATTGCTGAAATTCTCACAGCAATTCTTTTAACGAAGTGTTATCGGCCACGTCACTTAACGAGTGGATTATAAAATCCTTGAACATATTTTAACCTGCTGTGGAAAATCCTCCCAACATACTTTTTGCCAAAGTGAATATAGTGTGATAGACAAAACACACTAGATTTCTTTAAATAGTAAAATTTTGCAGTTTTGTTTGGTTTCTTTAGGTATTTTTTTAAACATAAATGTGGTTTTATGTGTAATCTATTTAATACAAAAATTAAT-AAAAATTTAATGGATTTTAAACATAATAGAAGTGAGAGTGCATTTATTATAAGGGTTTTGAGTTGAAACTGTTTG----A------TTCATTGTTTTATAAATTCTCTAATCGATTTTTCTTCTTTACAGCATCTTGCGGAAGACATGAATCTGGACACGGACGCTGATTGGGCTCAGATTTTGGACCACCAGCCCATTGTATTAAATGACCGAATGATGACCGATGCCGTCCAGTCTCCACATATACAATCAGAGCATAGTTATTCCCTCACACTTAATGACGAAATGCCACAGTCGCCTTTTGGGCATAATATCAAATTAGAGGACTACGGTAAAGGTAAGGATCTCTCTCCTTCAAAGTGTATCTAAAGAAAGCATAATACAGACTAACCTCTCCTAAATCGAAAATCTTATTGCAACTCTTTCAATA----------GTACGATATTAATTTTCGACTGACTATTTCTATGTTTATATCTCGAAGTTTTTCTTACTTCACTAACCTGTGTTGAAAATGTAACTTTATTTTATGTCATATAATTTTTAAATAGATATTAACGTATTTTCTACAGTTTTGGAACGTTAAAGAGGGTGTGTCCGAAATGAATGGACTAGCTCTAATTTTGAGACCGTTCTTATAAATTCTCGATAACTTCAAGCTAGGCTATTCAA------ATTGTTAGGACATGAATTTCATTTTTAATTCATCTTTCATTCACTATGTGAACTACTCGTAAATTATATGCTTTGTAGTTTACAGAGGATTGGTATTGTGAAAAATGATGAAAAGGAATAAATTAAATATTTGCATAGAAAAAAAGAAATTCTAAAA----GACTAAAAATGACTTTCAAAGGCAAACCAGTAAAATCCTCAAAAATAAAGCACATTTGAGGAATAATGCATATAAATTAATAGGTTGATTTGAAACAGCATAACCAAAC------------------------------CTCTCTATATATATAT--AAAGAATGCAAAGGATAAGATAATCATTTTGAATTTACCTGATGTGCAAATTGCTCATCATATGGAGGTCTTAGCATCCCAGAACCTGGATGAAGAAGCTCTGCACGTGGAACAATTCCTGGCCGTGGACCTCCGCCAGCATATCCGGTTGGAGGCAAGAGAGGATGAGAACCTGAAGATGGATGCACTCCTTGTTCCATTCCTGGATGAGGAGGCACGCCCATTGCTGCAGCCGCAGCAGCAGCTGCAGACACGGCATCATGAGGATGCAAATGTAGGTGTGTGTGAGCATGGGCATGTGTGTGAGCATGAGTATGAAGTTCGGGTGCTAAGCCAGCCATCTGAAGACGCAAGAGGGGATCTGTGCCTAGCATAAGACGCTCTGAATGAGCCCTTTCTGCATTGATACGATCCATAGCAGCCTCAGAAACAGGTACATTGGGTGGGATGCCCAATCTTTCACGCTCTGCAGGAGAATACAGACCAAATGGTCCGTGGTTCATTCCTGCATGGGCTGGCGCCAGTCCAACAGCAGGTCCCCCTTGCATTGCATAACGGCGCTGAAGTTCAATCCAATGAGGATCATAAGCTCCTGCTGGTAAACGAGTTTTCATTTCGTATTCAGCTTTTAGTTTGTCGTGGAGGTCTCTCTCGCGCTTTTCTCTCTCCATCTCTATTTCTAACCTGTAAC--------------------------------------------------------------------------------------------------------------------------------------------------------------------------------------------CACTCAAAGTCTAAAGGAGACATATAAAAATTCTGATCCTGTATTTCACTCTTTAATAAGTAAAATGGTGGAAATGTAAAGTTGTGTCTACTATACCAAAGTTTAAATTAATTCTTCAACACATCTTTCTTAAGTATTCTTTAAAAATGACTACTTTTCATGAACATACATCTTAAGAT-TTCCTTGAATTAACAAAGATTTGAAGAATAAAATTGTAACAAGCATATTTTACAAATTTTTAAAAAATTAAGTGCATTGCAGG--------------------AAAGATGTCCCTAACGATCAAAGGACTGCATCCAGAAGAATATGTACATTCTAAATTTGCACAGGAGATCCGGAATGT--------GACATGAAAAATATGTAATTCTCAATTATTTGCTTTCAGATGGA-----ATAATAAGTTTGATTCATATTATTTGGAATCATATTTATTTCACTTGA-----------------CAAAACATGAGCATTAAACAAAAGACACTCACCCCAAGACTTGATATTTCTGATCCCAGTATATAACGGTCACCGCTCTCCACTTTTTTCAGTCTCACCCGTTCTGCCATTTTAGCAATAGGAACATCTTCCCTGGATGTAGGGGTTCTTTCACCTGTGGTGGGATTGATGTGGGGACTTTTACTACGAGTGGGAGAGCTACCTGTTTGGGAGCCTTGGGAACTTTGGGATTGCAGACTAGCTAGTTTTGATTGGACTTCTCGTATCTGAAAT----AATTG--------------------------------------------------------------------------------------------TTCTTTTATTGGAACAAAATTTATTTAAAATATATAAGCACATTAGCTGTACCAGTAGCACTCGGTAATAAGG---TGTAAAAAACTCTTACTGTGTGCC--------------ATGATATTGACAACTTTCAGATATTTTAATATACAAGCATAATCTCTCAAAGTAAATCTTCCATAGATGGGTTTAACCCAGAATTGCAATTGCAAAAAATTGTTGTGGGTGCTAGTCAATATTGACCAAGAATCTTA---TTTCATGACTCACAAATGCAATCATTGTCATATGGAAT--------------------------------------------------------TTCTGCATTTATGTGTGAATTTAGCAGATTTCATCCTGTGCCTTTACCATATAATTTCCACCTTGTTCTCATTGCATTTTCTTAATATGTAAAAGAAATTCTTACAAAACCATTTTGTTAAATTCAATAAGAAAACGTTCTTTAATTATTACCTTGTCATAATAGGATAGGTGTAATTATATATA-ATATATAATTTTTCTAATGAAACATTAAAAAAATGTATGTGCCTAAAATG-TTTTTTTATCGTGAAATTCAAAATATCCGTATGAGTTTACAGATTCATAGCATGGGTTAGATATTTTATTAGTACCTGATTGAAAATCTACATATTAAAGAATGCAAGAGAACTTGATGTAATTAAATGAGAAACACACTTGAGTTGAGGCTGCCAGCAAGATTTCATATATTTATTTTGCATTTTGAAAGCCTAAACA-TAATTTTGATGTTTATTCTCTGGAAAAGGAACATTTTCCCTAAATAAAATTAAAGATATAATTAAAATATTCTTTAATAAAATGCAAAAAATTTGATGTTCATTTGTTGGCAGTCCCAACATGGACTCGGTGGGAGGCCCTTGCCTCCATTTTCCCTCTAGCATACATAGCTGTCGTTCTGTCTTTCTTTGACACCCTCAGGTATCGTTTTGCTGAGATCTACTACCGCCGGGGAGAGTCGTCGAGCCACAAAGGCCGCGGCATGCGCGTCGAAACTGTGGTTCTTTTCGTGCCAGATGTTTGGAGCTGCCTACCCACCCGTGTAGAGTGGGATGGCATGGTTGCTACTGGATGTTGCAAAAAACCGCTTCAGCGGAAACTCCCTGAAGAGACCTCGGACCCTGAAGCCCAGGCACTGATACATTATATGGTTTCTTTTCTTTTTACAATTTCTTTTTTTGCTCTAGAGACTGTGCATCAGAGCACCAACCTCCATCGACTAGCTACGTTCAAAACAGAGATCACTGAAATAAATAAACTATTTCGATATTTGTTAAATTTTTAATTTAATAACGCATGTAACCAAACTATTAAATCATTTTTCC-CTCTGTGTACAACATACAGAGATGAAGTTAATGTTTTTTTCTTTTAACTTTAAGAAAACTTGAATTGTTTGTTATAGTGCATGTGTTTTCTGGTTTATTTCTAGTCCTGTACTTATGCTGACACTGCTTGCTAAATATATATTTAAAATAAAAATTTGATGTACTTAAAACAGGGTCTTTGAAACTGTTTGATGGAATTTGTATTCTAAAAGTTTTTTGCACATCTGGTGGTGTGATATACTCGAAGTAAAATGTCCATGTCAATTGTTACAAATCCTTTAT--ATATTTTTAAAGAAATCATTTTTAGACAAATGTGATTTTAATATAAA--------------------------------------------------------------------------------------------------------------------------------------------------------------------------------------------AAATACCGAAGTATTTCACCAGTCCGAGTATTCGGTTCTATGGCTCAATAGGCCGG------------ATACTGAAT-----------ATTTGGTGCATCCCTAG----------ATTAAACACTTTTATATTCTATCACCTTTGTTTTCATCCTGCCTACCATTAAGTTGTGTCTTCTGCACAGACGGCCTGTTCCGAGATCTGCTCACGGTGCAGCTGTATATGATGGGAAACTATGGATTTTTGCCGGGTACGATGGAAACGCTAGGCTGAATGACATGTGGACCATTTCTTTGATAGGAGACTCCAAAGTGTGGGATGAGGTAAAAGCCAAATGTTAACTT---AAAAATTTACCTATAATAATATAATTTTCACCTTCAGGA-----------------------------------------T-----------------------------------------------------------------------------------------------------------------------------------------------------------------------------------------------------------------------------???????????????????????????????????????????????????????????????????????????????????????????????????????????????????????????????????????????????????????????????????????????????????????????????????????????????????????????????????????????????????????????????????????????????????????????????????????????????????????????????????????????????????????????????????????????????????????????????????????????????????????????????????????????????????????????????????????????????????????????????????????????????????????????????????????????????????????????????????????????????????????????????????????????????????????????????????????????????????????????CGAAAACAAAGCTAACGAAATCAATGATTATTCTTTGTATGTTTGGATTTTGGTAATAATAGTGTGATAAGCCTCGACATACCGAAAATATGATTTAACCATTGGATAAGTGCTCTAAGACCACATAAAATTTAGTAATAAACTACTATTGCCCCATCTAGTGAGATCATTGAGAACTATAATTATATTCGAGGGGCTTACCCATTAGTGACTGGGGCGGCAACAAGGAAGGATGGCAGCTCGGACAGGTCTTCCTGGTGATCGTAGACCAAGGTCTCGACCATGGAGCCCTTCGAGCTTCCGAAAGACACCCTAGAAATACAAAAAGGGAAAATTGAAAACACGCCATCAAAACCCAAACACAATGAACGAAATAATAATTTGCTCATTCGC-AAGGAACGAAACACACACACACAAACACTGAATAGGAGAGGAGAGGAACATTAAGTAGGTGGCAAGAAAAATTCTATTTTATTTTGAAGAGTCTGAGACAAATACAGTCGAACCCAGATTTAACGTTCCGAAAGACGTAGATAAAATTCGTTATTTCGAGAAAATCGT---------------------------------------------------ACAATATGATAATGGTGCAAATTAATTTA-TTTTTTTCCTACACAGTTATAAAGACAAAGATCCGAAAGCTGCAGAAGAGTAAGCTGGCCTGCAAGCGTGCTCGGATCCTGAAACTTCGCGAAGGGGTGAGCCGGAAGGAAGTCCGGCGGCCTACACTGCAACATGCAAACATGACCTCTTGCTGCGGAGAATTGGCCAGACATGCAGGCAAGAAGGCCCGTCTTCTCATCATGGGAAACAGAAATGGCGAGGGCCTCACGCCCACCTTTATCATGGAATGGCAAAACACCGTGGCCTTCAAAGGAGCCCTCAAGTACTTATTATTTCTTATTACCGTTTTTTAAGATTTGAAGACAACTTTGTCCTATGTTTACTCGAAATTCAATATTTTGAAAGCCGCAATCGTGACGTTGTAATAGAGCCAACCATGTCAGTTTCTCCATTTCACTTACTACA-----------------------------------------------------------------------------------------------------------------------------------------------????????????????????????????????????????????????????????????????????????????????????????????????????????????????????????????????????????????????????????????????????????????????????????????????????????????????????????????????????????????????????????????????????????????????????????????????????????????????????????????????????????????????????????????????????????????????????????????????????????????????????????????????????????????????????????????????????????????????????????????????????????????????????????????????????????????????????????????????????????????????????????????????????????????????????????????????????????????????????????????????????????????????????????????????????????????????????????????????????????????????????????????????????????????????????????????????????????????????????????????????????????????????????????????????????????????????????????????????????????????????????????????????????????????????????????????????????????????????????????????????????????????????????????????????????????????????????????????????????????????????????????ATATATATACATGGTCGTTCTACAGTGTACCAAAACATAGATAACCAAGCAATGAAAGTTTCATTCTCGCTACAAGATACTGGCCTTGTAGTCAACTGAATAAGGCCACTATGGCCAACACAATATAAAAGAATTGATTAGTTAATTACTGTCAGGTCACTGATCAGTTCAAATGTATTTCAGCTGATACATAACTTCCCCTCTAGAAAAAAGCTATTGTGCGAACC--AAAAAATAATATTCAAAAA----TAGACAATACCTGAACTATCCGATCCATTCTCAGGACTACCACTTGAATACATTGTGGCTAGTTTTCCATCTAAAATGAACCTAAACCAACCATTACTCCCATTTGATAATTCTAAAGCAGCGGCATCACTCCACAAGTAGAGGCAGTCCCGGCCGCGAACTATACTCCAGTCACGCCAATGATAAGGTTTGCCTGGCAATATTTCCTTTGCATCTTCCATTAAAAAATCTTCATCCTATTAAGAATTCAATATGTGTGTAATCAAGTACATAATCATCCAAACTATATACTTATATATATAAATACTTAAGGTATATGGCTGATGTGCTAACAAAAAAAATTACCAGCAATTTTATGATAATTGAGATAGCAATAGCACACG--GACATGTTATTTCAATACTATTCATGCAAGGAAATTTTTTATAAACTGTTCCAATGCATTATTATGAATCTGAAAATTTCAAAAGTGAAATTTTAAGAACAGTTAATTCTCA------------------------------------------------------------------------------------------AGTTTTATAAATC--------TAATAGTC-------------------------AATATTGTGATATATTAGA------TGAGAAATAATACTATCAAGTTCTGAAAAACACCAC----------TTCAGTTGAAGGAACTGTTTGGTGGAAGCACCATTTC-------TTTTCAAAGAAAAAAACCAGCTGGAATATTCCTTCACTTACAAACAAAATGCA-TTGAGTATACATATAATGCAGCCTTTGTAACAAGGAAAATACAGAATCTGTAAGGAATGGAGTGAGCAATTTTTATTGAAATACAATAAACCTTTGTTCAATCGTTACCTTAAAGTGACTTTGTTTATTTCTCAAAACAATTAATATTACTTGAACTCAAATAAAAG----AAAATACTTTTTTCCT-TTCCGAAATCGGTCATTTGAATGCCTAGGGTGAAAACAGATATGGTATT----TTTTAAGTGACTCTATAACAAACACCTGAAAATAATGATTGATAATATATATAAAAAAAATATATTAAGCAAGTAAAAAGGAACTCACTTCTGGAGTTTCAGCAGGGCAAATCATACCCCACAATGTGTTGTGCAGCTGACGAGGCTTGGCCAGTTTTCCATCCCTACCAATTGGAGAATTGACTCGTCTCAAGTGAGAGAGGGTTGAGGCAAAAGTAAGCCGATTTAACACCT-A----------AGGATTTGTATAAATTT-AAAAATATTTAAGGACAACAT---------TGCATCATTACAAAACATATATTAATAGATAAATTTATATGTGAAATGTGTAATAATTATTAAATATTACAAGTATTTATAAATAATACTAACAATAAAGACAATCTTATCCAGATGAATCTGTCTTTGATTGATTAAGTTATGGATAGCACTAACTACTTTCTCAATGCTTTCTTTGAAAAAAATATAATATACGAATAAATGCTGAACTGATAATACAGACTTGGGTAAGATTATACCAATTTTAATGGTTGAATAAACCAATTATGATATGGAGCATTGATGAGGTTTGGTTGTGTATTATTAACAAAACTGCCAAGGAAATTAAACAAATCGATCAGAAATGAGGAAATAATTATACGAGGAAAAAGAAAATAATAAAAGTGGCTTTGA-----------------------------------------------------????????????????????????????????????????????????????????????????????????????????????????????????????????????????????????????????????????????????????????????????????????????????????????????????????????????????????????????????????????????????????????????????????????????????????????????????????????????????????????????????????????????????????????????????????????????????????????????????????????????????????????????????????????????????????????????????????????????????????????????????????????????????????????????????????????????????????????????????????????????????????????????????????????????????????????????????????????????????????????????????????????????????????????????????????????????????????????????????????????????????????????????????????????????????????????????????????????????????????????????????????????????????????????????????????????????????????????????????????????????????????????????????????????????????????????????????????????????????????????????????????????????????????????????????????????????????????????????????????????????????????????????????????????????????????????????????????????????????????????????????????????????????????????????????????---------------------------------------------------------------------------------------------------CTGCATATCTCTCCTGAGCCAGGCCCCCAAGAAGTGCTTCAGTTTCTCGCCTTCTCTCTCTGTCATCTCTGATTCGTTCATTTTTAAGAACTGCCAGAACTTCATCTGCGGCACCACATAATATATCTCGTGGTTGATCGCCCAGGGCCTCTTGAATGAAACTCAGTAACACTTCATATGTTTGTTTGGTCTCAGCGGTTTTAGGACGGTACAGAATACCAACCATATCTTCAATACCCTCTGACAATAGAGTTTGGCCTTTAAGTTTAGAAAAATCATACCTCGATTCATCACGTTTTATACGCTTTGCTTTCTTTTCTTCTGCTTTAGCCGGCTTGGTTCTTTGATAACGATCTCCCATTCGCGAACCTTCCAATTTCCCAACAAGGGACACAACTTCGCCGGTAGCTTCATCTCTAGGCCTTCTTTCAATTAGACGAGTATCAGCTTGTAAAACTAAATTAGAATTAGCTTTATATTCAAATTGCAGCGATCGTGCCGCCGCATCAGCCATTTTTGCAAAAACAGTATGTTATTATTTTGGTTATGAAGTTAAGTTGTTTAATATTGCAACAGCGCGGTGTAAGCTTTTTATTGGTTTTGTAAATTAGCAGATTTTAACTA----TATTTTTTTACTCAAATTATTACATCATCAGACTAGAATTACATTTCTTTAAGGCCATATTTTTACAAAGTTGGTGAATAAATTGTATCACATGACTAATGGCTGGATTAGGACGTCCAGTTTGTAATCTTCTAAGATGATAAAAAGCGAATAATACGCTCTACGTAACATTTTAAAACGGGATGGTTGATTTCCCTTTCTGTTGTCAATGTATCCACCACAA-TAAGCTTGCTTTTAACAAATGATAGAAAAAGCA--CATTTTTATTCTGATACTATAGCATAAAGAAAGTATTGTTTTCATGAAAGTTATCAAATTTGATATTTTAATAGCATCCTACGTCTTAAGACTTCCTGATTAAGGTTTGACTATTTTTGAAGCGCCTCCAGCTTCGCCTGTGTGTAC---------TGTATGTTTGACTTCTGTTG----AGGGCAAGTGCCCATCTTGAGGTATTCAATTTTCAAAGAATACTTTTAAAAATAATCTTATTGTGTCCTTT--------AGAGTGAATGACGTAGTATTG-----AAAGAAAAATACTGAATTTTGAATATTTAAACCCTATTAGTGGATAAAGATG---GAAAACTTGAAATCACGCTCAGAAAAAATATTTTGTCACACTGACTAAGCAACTCACTATATGTCTTGGTGACTGAATTATTGCAAGCTTAAGTTTATCTCCTTTTTTGTTGACAAATATCTCCAAAATTAGTTTTGACATAA-AAAGTCGAGTAGGAATACTGATTTTTTTTTAAGAAAAAGGTTTAAAGGAGTCCATCTTACCTTGGTGTCTCAGCCCAAGCTTTTCTTGGTCTGTATTCTGGCTCAGACACCTGTATTTTATGGCTAAAGCTGTCATATGGGCGGATATGTGAAGAGGATGTACCATTGATTCTGGCAACGGGTTTCGACACTTTTTTCTCCCAGCTGTCTAAGACCTCTCGGGTCACCTGAGGCACGGTCTGTCGGGCAAACCTCTTACTTGGTGACCTGTAAAAACGAATAAAAGTACCAATTCAGCCCCAACACCTTAAAAATAATTCACTCAGAAATTTGTAGATAACATTTGATTAAAGTCTGATGGTTTCAATTTAATCAAATAAATTAATCGAAACTGGGAATGGTTCACATTAGA--TGCACCAAATATTTGGTTCAGCAAAATACTTTGATATTCGGCAACGAATAGTAAAATTTTTGAAAATTGGAAAAGAAATATTTTTAATGCAATGGCTAAAGTTAGTATAATAAAAAAATTAGTAGCTGATTGAGAGATTATTAATATACACTTGATTGAATTTTGCAGCATTTTAATT--------TTTCTACCATATGAAATTAAAAAAACTGTGTGACACAAAAATTAAATATTCATTATATTGAATTTTAATAATATAAACTGTTCAGCACTTTCAGGTTCCAGCTTACTACGTTTTTGTTTATAAATGTTTAAAGCTTAGTTGAAATTCACTTGAATAAATTTTATTAGCAATTTAAAGCAACTTAGACTTTTAGCTGAGATAAATGGTGAAATTGTGTATTATTTCCTATAATG-------TCAGGTATAATCACTTACTAATAATTATTGAGTGTGGAAGAGCAAAGTTTCGTAATGAAAGATTGATTGTTGGTAGCAGAACAAAAATATACTGTTTCAAATTCAATAATCATCTTTATATGCTAACAACTGGACAAATCTTTAAAAGTGATATTTTGCTCAGAAAATATTAAGTGCTGCATACAACTGTAGACATAGGGGCTTTTTT---AAAAAACTCAACTAGTACAAGCTATAAAGATATGCTCTTAGAAAATTAAATTTCACTTTCGAACAATATGAAATAAAATAAAGTATGAAAAAGATT-------TCAAAATCCAGGACTGTATTTCAATAGATCCTGCTGATAAGCCTATTCTAGGTTAAAACATTTAAAAA------AAACAGATTAACCAATTGTGTTGTTGCTGGAAA---AAGTGAACTATTA-TTCATTATGAAAATGTGTCATTTTATAAATATGCAGTTGAGATAAAAAAAAAAAAAAACTCACACTGAACAGCATAACTTGCTAATAACACAGATGTTGCTGAAGGAACAACAAGTTTTCCATCAAGGATATCCTTCTTCAACTGAAGAAAGAAGTGATACCTAAAATTAAAGCACCACAACATTTTTAGATTTTGATGTAAGTATAATATTGTTAGAACGAATCAACTTTCATGTTTATGGAAAAAATTCATTGTATCACCATATCACAAAAAGATGCCCATATTCCTTTCTTGCAGTCCTTATGTAATGATCAGGATAGAGTATTACTTGTGAAATAGTAATCTGGCCTTTTTTT-TAATTAAAGGTGTCTTTGATTCATATATAAAATAATTTTTATTGTGCATTAACATAAAA-ATTTTGAACAAAATATCCACAGACTATCTCCAAAAGTAGTTAACAAGAAAACATCCTATTCTACCCAAGTTAAGATATTCGTGATACAAATCCGCATTTTCCAT---------ACTAAAGGGATGATCAG-------TTCCCTTAAAAAGTTTCACAGGCACAACCAGAGAATTATATTGGAGATGAAGTTATTTCCCAAAGATAAGTATAATATGGAACTAATACTAAGTATAAAAACAATAAAA---------TAGAGGAAGAATGCAGGTGATACCCCAAGAATAACTCGTTAAAAAACACAATCGTTCAAACTTTAATTTTGCACAGTGTACTTTATTTATAAGCAGTCCTATATCTACTGTATCGCAATTCGTCATTGCATCATCATCAATAAGACTTGGTTTTATCTTCCAAATCA--------ACAAATTTGATCATTGAGC---AAAAAAAAAAACATCTTGATCCAAAATCTGAAACACAACAGGATGACAATTTCCTAATTTTGCTAAATGAATGCTTGCATACGAGTCAGGAAAGTAAAGGTTGAGTTACAGGTTTTCCCCCCAACACAGGCAAAAATTTTCTGTAGTGCCTGCAGCTGTTCTGAGATTTGTTGAGTTATAGTATGATATGTGAATG--CCAGTTAAACCCAATGTATATTTATGGTGGAAAGTCGCTGTAATAAAATCTTAAATGTGTGAAACGAGATTAAAGACCTTAAAAATATTATGAAATTTTCATAGTTCTAACAAAATAGAATTTAGAGACCTACATCTACTTCAAATGCCTGCTGGGAGTCGTCCAGGAAGAACACCGTACACCTAATGGTTTTCACGTGTTTTTCTCTAGCTAATTCTGAGGCTCGCACGTTGTATGTGCCACTTGATCCAACAAAAGCTCTCCTGGACATGCTCCGCTACTGACCACTGTAAACATAAAACACACCCTTCTTTAATGAATA---------------------------------ACAAAGCATCTATATAATAATCAGCATAAAAA----ACATCAATTAATTAAATAAAAAATTATATTGACTAGTAATACAGTGCATAAAAACATTCACCAACGACAATAATTTCTGCAGCAGTTTCAGAGCAGCCCACATCCTTTTGAAGGTAAAGAATTATACATAACCCACTAATAAAAATTAAATTAAAAGAAATTATTAATAATTTGT--TATATATAATTTCTCAAATATAATATATATATAGTTATAAATTATTGGAGACATTACAAAGTTCAATAAAACAGAAACAAAGAAATACAGGTACCACTGCTGTCATTGAAATGAGAGAGCTACTTATAATTTCTTTAAAT----------CAAACTATATTATCTATTAAAAATAGTATATTAAGGTAGTATTAATATTATGTTTTTTTAAAACTTGAACTGTATTTTCAATTTTAAGACATTTTGACGCATGCAAT-------------TTATGAGGGAAAAGATTTACAT---------TCTCATTCT-----------------------------------------------------------------------------AACAGTTTTTCATTCTCAGGCAGTTTATATTGCCAAGACAA-------TTCATATCGGCTTTAACTGCCATCTGACTAACTCTGCAATTAGTTTAACAATAATTCCTTAATCCTTTTATATTGGGTGTTTTTATAGGCCTTTTTTCAAGGCTATTTTTACTTTGAAGACTATATTTATTTTTTATAAATTGTTATGCTCATGATCAGATGTTTTATTGTTGCAGTTGGTAGATACAACAGTGGAAATTGCCAATAAAGTGGGTGCTGCAGAGATTATTCACAGGATTGTGGATGACCTAAAGGACGAAAACGAGCAATATCGTAAAATGGTCATGGAAACGATTGAAAAGATAATGGCCAACCTGGGTGCGGCTGATATTGACTCGAGGCTGGAGGAACAGTTGATCGATGGCATTCTGTATGCATTCCAAGAACAAACTACTGAAGTGAGTATTTTTGTTTCTCCTAACATAACAC-AAAAAGTCTTTTTATTTAATATTAGAATAATACTGTCAAGTCTTAGTTGGTAGAACCTTGTCTCCATTTTTAAAATTT---AATTCCATGATGATTTGTTTAATCCGTGATCCAAGGTGAAATTTATTAACC---------------------------------------------------------------AATTTTCTAAATTTTTTCTTTTACGATTTTACTAAACCTTTAAAAAGTTCTTGAATTTTTTTTGGGTGAAAGTGTGGGAAACCAGTTATTATTTAGGTATTCACCTCCAGAATTCATCGTAATCTAAAAATTAACTGTAAAATGATCTGCTTTTTTTT----------TAACTTGTCTGACACACCTTTCTGT-------TTGCAGGCTGATGTGGATGAGGAGTCTCTGAGTCCTGATGAGCAGAAAGAGAGGAAGATCATGAAGCTGTTGCTGAAAATAAAGAATGGCACCCCTCCCATGAGAAAGGCTGCCCTGCGTCAGATAACGGACAAGGCCAGGGAGTTCGGTGCAGGACCCCTGTTCAACCAGATACTCCCCCTTCTCATGTCACCAACCCTAGAGGACCAGGAGAGACACTTGCTCGTCAAGGTCATCGATCGCATTCTCTACAAGCTAGACGATCTGGTCCGCCCTTACGTCCACAAGGTAAGGTCTCTTTAGGCTCTGTTCCGGGGAAAGGGGGG---------TTCAAGAAATTACACATACTCAATAATATTTGAAAACTCTTGTGCA----------TACTTGAAAGGATTGTTGGGCTGTTATTCATCTGAAATTTATTCTTGTTGGCTACTTTAACTCTCAACTACT------------------------------------------------------------------------------------------GACATTTTTGCAAAAGGTGATAGTATCATAATAAATGTCAACTTCAATCGTGCCTCATCTCCAAAAGTAAGTACAGACAGTTGTGATC------CCAAAGACAAAAAGTCTTTGGCTGAGGACATGGATTCAGATATACAAATTATTGATGAGAGAATTAAATGTAAACATACTTCAACTGATAAATCTAAAAGCACTTTAGATAACTCTACTAGCAAAAGGCCTGCCACACCACCAGAAAAGAATGTTCCCGTTATGTCTGTGAGTGAAAGTTATTGGCAAGGTGGAGATGATCCTGATGGGAACAACACCCCGACGTCAGAGAAATCTGAGGAGGAAGCGGCTTTAGAAGATGAAAAAGAGGCTGCATCTGCCATTGCAAATGAGCCAAGTAGTTTTTCAAATAGCTGCAGCAGCACTGATGAAAGTGAGTCTGCTTCTAAGACTAACAGTTTGGCAGCAGAAGACATCTCTTTTACTCCAGAAAAGGAGACTGGTGGTAATGTTTCCAAAGAGAGTGAAAACTTTTGTGCAAAGAGGAGATCACCTCGTTCACCGTCCCCACCATCTCCAGCCGACAACGACAGCTACGACCCTTGTGAACCGACCAGAAGCCCATCCCCACCTCCTATGCCTCCAGCACCTCCACTGCCCACACTTAATCCCAAACCTCCTCCTTCACCTGAACTTCCACCTTTGCCTCCCGAACCAGAACCGATCGACAACATACGAGAAGATGGCCATAGTCATAACCTGATTACTTCCCACGAGTTCGTTAGTGCTTCTACAGCTATGGTGACTACTGCTGCTCAACCCATTACAGTACATACTCAAACTTCTATGCAAAGCCCCATCTCGATGCAGAGTATGCTGTTGCCACCCCCTAGCTTTATGTCTCGTGTATCATCCACAACAAATAGTTTGCCCAGCATTTCTTCTCTTCTTCCCTCTAGAAATGAGAATTTCCAAATGAGTAATCATGCTCCTATTATGATTCCTTCAAACCATGTGCAGCAAGTTTTGAGTGGTAATTTTATGCCGCCACATATGCATAGCAATAGTACCCTTCCTCCTCCACCCAATCCACCTAATATGTCACACATGAGTTCTGTACCTCCTCCCCCACCCCCACCTGCTGGCATGACCCTCTTATCACAAGCCAGACATCCACCTCTTAATATTCAACCTCCTTTGACTCCCAGCTCACTGTTGCAAAGTCTGACAATGGCCCATTCTGTGACTGCCCCGCCAATGCAACTGATTCATCACCTGCCTCCCAACTTGTCTGGAATTCTTGCAAACCATCAATCATCCATGGTGTGTTCATCACAAAATCAACCCACCAGTCTTCCTGTCAGTCTTGCAAATCAACAGGGATCCAGAATGGTACAACAGTAGCCTTGGAATGCCCTTGCCCCCCGTTTTACCCCCCTGTTCTATGAACGGACCCAGTCATCACCAGCACGCTCATCATCACAGCGTCTTACCCCAGCAAGCACTATCTCTGGAGAATCACCCAGCCCTACAGTTGCTGAGGATGCCACTGGGGGAAAGACAATTCCCTCCTACTTCGCTCAACGCTCCTAGCATGTTTCCTCGGCCCTCTAGTCAAGACTTCCGCGTCGACATGTTAGCGACATCATCTTCAACCAGCGGAAACAATAACAATTCGGAAAGTAGTCAACAGTTCCATCGACTCAACCACCATCCGCCTCAACACCTTCCACCTCACAGTGCTCCATCTCTTCCTGCAATAGGAATAGGGAGCTTTGAGCCCCACAATCCGTTCATTGACAGGGGACCTATAGGTCTTGACACCAGACCGAGACCACCCCCTATGAGCTTAGGCTTTGAGCCACAAATGGATTTTTACTCGCAAAGACTGCGGCAATTAGCGGGAGCCACCAGTCCTACTGCAGTGGCAGCTTCTCCTAGGAAGCTGACTCCACCTTTCACACATCCTCCGATGTCTTCCTCTTCACAGCCTTCCACGCCCACCTCTACACCTCAACCTGTGCTAAACCTTCATTCTTCCGCAAGCGGAAATATCACTCCTGCTCCAAGTCACCAACACAATAACAATCCAGCTCATAGAGGGTCATCTGCGTCCTCCACCAGCAGTAAAGGTGGTGGAGTCACGGATGTCGCAGAAGGCTCCCCTAAATTGCTCAAGTCCTGGTCATGCGAGTTTTGTGGCAAAGCCTTCAGGTTCCAAAGCAATCTTATAGTTCACAGACGGTCTCATACTGGTGAAAAACCTTACAAATGCCCTATATGTCGACACTCTTGTAGCCAAGCAAGCAAATTAAAAAGGCACATGAAGACCCATCAGAATAACAATGGAAAATCCACAACAGGGTCAGAAAACAATAGTCTTGAATCACCAAGATCTACGCCAGATTCGACATGATGGCAGAAGATCTTAGCACAAGGGGACCAAATAGTTCAACACCTGTTCCTAGAGGATCACCAGGCTCGGAGCAGAGCAAAACTCCTAAAGTCTGCCCTGACGATGTGGCAACGAATAATGATAACAACAGCAGTAACACTATCAGTATCAGCAATGGAGAAAACGGAAATAACAATGATGACAAGGAGAGTTCCAAGCCCGAGCCCCGACATTCTCTGGTCAGTGAAGTCATGGACAAAATAGGTTTAAGCAACATTCAACAGTACACAGAGGCTTATAAAAAGGCTTTAGAAGAGAGTTCTCTAAAAAATTCCTCAAAGGAAGAAACCGAAACATCTAGCAAAGATCGTACTTCTGTCACTGAAAATGGTCCTGAACGTTTAAACAACAGAGACGATGCCCATAGCAATACGAATAATCATGGAAATAACAACAAAGCTCTCGTTCTTCATCAGCACCCAATGGAATTCGGTCACGGTTTCTTCGGTGCCTTCGATTATAATCACCACCATCACCATAATGCTTTCGAGGCTAGTAAACGTCTGAAAAGGGACTTTGCGGATCACTTAATCAATAGTAACGATCGAGATTCTTTATATGCTGGACTATGGTTGCCCTCTGTTCATGGATCCTCTCATAGGGACGTTTTCGATATGACTGACATTTCCCGCAACAACAAATCTTCCTCTTCTGAAAGTGCCTTGAAGTCTGTCACTCCCACCAACATGTGCAGCAGGTCGATGAGCCCCCGACCTGGTACCAGCGGCGGTGGACAATCCGTAACGCCAATGCCTGGTCTTCTAGTGAACTCCTCGAAAAGCAGTAACAGCTCCAAAGAGCAACGGCGTAACGATACTTGTGAGTACTGCGGCAAGGTTTTTAAGAATTGTAGCAACCTTACTGTGCATAGGCGTTCACATACTGGTGAAAAGCCATACAAGTGCGAACTGTGCAGCTACGCCTGCGCTCAGAGCTCTAAACTGACTCGTCATATGAAGACGCATGGTCGTCTCGGTAAGGACGTGTATCGATGTCGGTTCTGTGACATGCCCTTCTCGGTGCCGAGCACCCTCGAAAAGCACATGAGGAAGTGCGTGGTGAACCAAAATGCTACCGGTGTAACTTATATGGATCGGGACTCGGACTCCAAAGACCTCACGTGAAACTCATAAAGTCACCACAGACCCTAAGTGGAAAGATTTATTGAACAAAAATTTTATTTTTTTCAATTTTCGTGTGATGTGGATATTTTTCTTTCTCTAGGGGCCTTGGGCCCTCGACGATTCCGGTACTGGCTCGAGTGGTGGAGATCGGATGGAATCGGGCGAATTCGTGTGTGCATGTGTTCTTTGTGTGTCGGTTTTAAACCTAAATCACACACTATCCTATAAATATTTAATAAAAAAAGAGAAAATACGAATAAA-------------TGCCGATATGCAAATAGAATGTCGCAATTTTAGAACTTGAAGCTAACAAAGAAGGTCATTTCTTGAGACAAGTTGTTAGCCAAGTAGTCAACAATTACAGATGTTCCAACTGAAACCCTAGAAAAGTCACATCAGTAATCAAAAGTAACAACTGGACCAAAAATAGAA---TGTGAGAGATGAGATCAGTGA----------------GTTCACTTTAATGATTTCATAATGGAAGGTCCTCAAATATGAGTTTGATTTATCCAATAATTGTCTCTAAATTTCTTAAGCACAGAAAATAACTATGTATACATATAACAGAACAGCGATCGTAATTGCAGTTCGTCTTAACGGTGATTCGTCTTAAAGGGGTTCATTTCAACAAGGAGACTAACTGTCGGTTAACAACTTGCGAAGAAGTAAACCAGGAAAGCATATTACTTTTCCAGTACTCTGAAGTATGGTAGTTCGGGTTCTCCACTGTCGCTCCCGACTGATGATATCTCGTGTGACATCTACATCATACTCCAAAATTCTCTGTATCTCTGTGTAAGTTGGCGGAACATCATCATCAATGTTGATGGTGGATCTCTTTTTGGCAAGACGTTTTGCTTTGATGGCAGCAATCATTTCAACAGACATGGCATCTGATAAAGACCTAGAAAAAAGATTCTCTCATATTGGTTTCTAAAAGAAGACCAAGGTTTCAAAAAT-------ACTTTCACTTTATCTT--AAAAAAAATA--TGAATTTCGTAGTCATATCTTTAAAGAAAACACCCAATAAAAATTTGAAATAAAATTTTACTATTTAAGAGGAATATGTTTTATTTGAGTGGATGT--------------------GGATATAAAACTTAAGGTATTATATTAAAAAAAAAATGCCTACAAAATTATGAAAATTTGTGTCCGTGTACAAAAGTAAGTGCTGATTACATTCAGTTTTTAGATATCTATTT-TATTTCGG-----------CAGTTATTTAACTAAGAAAATATTTTTAAAATTTAAAACTATTGCGTTCAGAAATTGGAAA------ATTGGTAGACATATGCCTAGTACCACTTCGAGCTTT---TTTTAAAATTCGATTTAGTTTGGAATCATTAAAAAAACTCAAAATTGTACTATTTTGAAAGTATATTTATTCAAAAATATGGGATTTTTGTAACGTCTGAGGAACAAGATGAA----------------------------------------------------CTAACTGGAGTCAATTGTTGAATTACTTAAGAAGTGGTTAAATTTGACTTTATCTCTAATTTAAGAAGGGGTTACGACAGATGAGGGATAACCACAGAATTTAGGACTACTAGCCAGATGCTCTAACTAATCGTCCTTCTGGTCACATGTGATCGCATGTTTAGCATTTACTTTTGCTATTCTCTCAGATATCCTTTAGGTAGGATAATGACTGGAAACAAAACAACAAATGCGATGTAGTTTAACATAACAGTGCCATGCTTGCAAAAATTACA-------ATGCTTGGAAATCACAGAGTATTTTTACAATGGAGATTTTTTAATTATTTCAATTTAATTGTCCTTAGAGAACCAATGAAATATAAACAGTGGAAGTTGTTATTTCAGAGGTATACTTACGAGCAACTTTCAGTTCTAACTTTCTGTGGAAAGAGGTCAGTATTGATGATGACCAGCCAATCTCCCGATACACTCTCCTGAGCCCAACCAGGCCTCATGACGTTGGCTTCTGTCTGGCACGCGAAGCTACCTCGAGCCGCAGGACTGTCACCATAATGGTTCTTGAAGAGTTCTGGATCGCCGACTGTCTGAAGTTCTTCGTACATGATACGAACTTTTGTCATACTCTTATCCACAACACGGTTTACAAAGTCCCTATATAAACGAAGATATTTATTTACGTTCACTTCCATAAACATATTTGATTTAAACTTTTCCTCAAATACTTCAACGATATTTCCAAATAAAAAAAAAATGCAAGATAGAATCAAGAAGATTCTCAAAAAACTTGATAAGACAGCAGATTCTAAATAGAAACATATAGTTGAAAGAAACATATAGTTGAAAACAGAAACATAGTTTTATAAAGATATAATATTTTACAAAAGATAATTGCAATTCATAATATCGCGTAACACTCTCACATTTTATATAAAAAACGAAATATAATTTAAATCTACAATAAATTAAATATTTACAAACCATGGTTGGTTCAACAAAATTGATGTAACTAAGAATTTAAATTTGAAATCAATTCAAATGAGTTTACTTTATTCTT---------------------------------------------------------------------------CATTGTTCTTTTAAAACAAAAATACACATATATGCCTATTGTTCTGCAGTAAGAGCTGGAAGT---AATAAATAAATAAACTCTGCTTGAAGAAGAGTCATAGAGATAGAAATGTTACAACGGAACTGAAAAGAGAAAAATCCTTGAACAAATATACCGCTTTTACCACTTGATCTTTTCCTCCATAAATTAAGAAAACTCCCTTGTATTCGGTCTATCGCCATTTTCTTCTGTTTCGAGACGAATATCCGATACTCGATTATCAGAGCACCAGTTTTCGTAATGGGCATTGTTTTCAAATGCAAGGGAGAAAGGAGGGAGGTTAAAAAAAACGCCAATTCAACTAAAGGCGCAATCCTCCCTGGGGCGTCAAGAAGTTGTGAAGCCGCAAACAAAAGACGCCCTAATTCGGCGCCTTTTCCAGCAAAGGCGAGATGATTGTGTATCCATAGCAACATACATAAGTTATAT--GGGGGGGGGTAAGAAAAGGCGGGCCAAATAGGATTAAGTGATACAGGGTTTAATGAAGGCAGGCGAGCCTTGGTCATTAGGGATTCTCCGTGTCAACAGCGGACCCTCTGTTTTGACAGTATACTAAAGAGGCGTAATCCATTTAAATCTGTAACGACATCAGAGAAGGTGTCAGAAATCAGTTGAAGGCAGAGCCTCTCTCAATGACAAACACGCCGGAGCCACCGCATGCCTTGGAGTCATTGGAGCATCCATTGATCCAACCGCTTAATTCGATTTGGGGCTCTCAACGCCTCGCGCCAAACTAATCGAGAGGCCTGACTGACAACATTGGCGGTGAAAAGGGCTCTGGGCGCCCCTTTTTTTACTCTTCTCCAGACCTACCCT-ATCTCATAGAGAGCTGAATGCAAAAACTCCAACCGCATAGCAAGCCGACTATCACATATTCCGCTACACACTCGCCGGCCCTTCCATAAATATACATAGACGTTACTTCCTTCAATGCTTCCTCCTCCCCCCAT------CCTCCCACTGTTATTCTTCACTCCCGGATTTCGATCGCTCCGGGAGATTTCTCTTCAACTGTAGCATAACGATTCATAAGTAAGTTCGCCATTTTTTCCACCGAAAGTCTTTTTTTTTTTACCAATGGATGTCTTTACTTCATTCGACGAGACATAACGCCCGTATA----------------------------------------------------TTTTAAACCACGCTTTTGTTAAATATGTAGCAACTTAAATCCATACCCCTTCATTTAAAGTTTTGTTAATGAGCTAAATCAATCTCATGTAATAAATATGCTAAATAATAGTTAAAATTTAAAATAATCTTGTTTGCAATATATTGTAAAACGGA------TTTTTTTATCAATTTCCTTCTTCGATACTTAAAAAATACAAAATATATCAGTAGCATTTGATTATCAAATTATCTCAAATACTCAGTCCATTTCAGAGAAATATATATTTTTACTTTTTAGTTTTGTAGATATTTTT-CCTTTTAGTTTTGTAGATATTTTTATCTTTTATTGTAGATATATAATTAAACGTTACTGGTTTAATTTGTTTGTTTTTGTGCCAATGTTTTTGGTAAGTTTAAAGTCGTGAACTGATTTCTCATACTGATTTTTTCAGCAATCGCGGCCAACAATCTCAGCAAATCCCTTCCAAACGCGTCCTCTGACTCTGATCTGTCGAGGGTGCGACAGCAGAGGAAGTCCCCCTCCCTTAGCAATGTAATCTCTGAATCACACTCCCGGCAGAAGGAGAATAACTCGGCCAAGCTGCTCCTCAAAGAAATGCATTCGCACAAACTTTATATGGGGGAGAAGGTTGCACAGGTGAGTACACCGATTCCTTTTATTCCATAATTTTGACTCAGTGAGAACTGGACTTGATCTAGGACGAGTCTTCTTAAGAGACATTAGGATACGTTGGTTCACTGCTGTTTGACGATGACCTACTTCTCAAGTTTAAGAGGAGAGTCGAATAAAATACCATAAAACATTATTCCGAATGTAAAGCATGTTGTAGCATGTTACTTTATGTCACCATGTTACATGACAGATGTTACATTTTGTTACTTAACCTAACA------------------------------------------------------------------------------------------------------------------------------------------AAAAGAAGTATCGATGGTATAATTTAAACATACCTTTATGAGTGGCCATCTACTGGGAGGGTGCAGCAATTTCACAATAACCTGTAATCCATAGTGCAAACGAACAGCATTTTGGGCCATTTCTGCTTCAGGATGACGGCTGGTCAAATGGCGTAGAGCGCATACCTGTTTCAGGAATGTGTACTTTACTTTCAAACAATCAATATAGAGATTAGGGCATTTATTTCAT---AAGAATAGTAC-------TTAAATAAAGAAAATATGGACACGCTTTCTAGAAAAC--ATATTGATAAACTAAACAGTTCTTATACATAAAGCAAATT--AAAAATACTTCTTGAAATGTTTAAATCACAAAAAATTGGCCTACATAAATACAAAGTGTTTAATCTCTCATGGGTGCTCTTTGCTGTCTCTATTAAATAAAGCATTGGTTATTAAGT-------------ACACAAATTATATACTTACAGCAGGCTCAGTTATCTCCTCTCTATCGCCAGCCTGTATGATCGCACGGACTAGGGCTTCAATACCCCCCACTTGGCACACTGTGACTTTATTGCGATGGTTATTGCAGGTCATATTGGAAAGAATACCAGCAGCGCAAGTGACCACATTGATATCACTGCTTCCCAAAAGCTGGACCAATCCTTGAAGAAGGCCGTCAACATTCTCCTGAG---GGGAAAAAGAAATACAATTCTCGATCGATTCTGTAAAAAGGCAGAT-T-----------TTTTTAAAAG---TTAATGTGCATGTTAGAATTTAAATAAATAAAAGGTACAATTACTTGTTTGGTTGCAGCATCTGACAAATTTCTCAGTGTCCACAGACAGTTCAGAACAAGTCTTTGACTCTGATGACCAAGATGCATGGCTAATGCTTGCATTCCGCCTAAAGACAGAAAGAT------TTGATAGAAGATATAAATGGGAGATATTTCAAATAAGGATGCACTGAACATTTGATCTGCAAATTGGATA--GTGTGTGTGGTTTTGGCTAA-CAGTTTGATAAACGACAAATAGTAAAATAAATATATAATAATAATAAAATCAATTGCAGTAAGTTATTGTGATAATATAAAAGTTGATAAAGATTAGTTCATAA--------------------------AATATATTTGACATCAATAACATTAATGTAGCTTTGTGTCATTCGGAAACTTTTTTTTATCAACGTAACTAAAATTTCCTACTTTAGAAAATGAAAAATTAAATTTCTTATACAGAAGTACAAATGTCATTTTTTTTTTACTTTATTTAAACGTTTTTTTATGGCAAAAATGACAAAATTAATGCTTCCAATTTTATACATCTATTAAAATAAAAATTACAAATTCAAATAATTGTTTTTAGTTGTAATAAAATAAAGTTTTCAACACATCAAAATCAAAGAAAAAATCAAATATTTACTTACATTCTACCTCTGTAGTCATTCAGGACTTGAGATCCATCAGGATTTTGCCACTCTACGGTAAAGGGTGGCAACGGACTACTCCTCTCGGACACAGAGGAAGCTTTCTCTATGGAGCTACTAGAAACTTTGCCAGCAGAAGACTTAGACGTAACACTCGGATTAGAAGGTATACGGATCCTCTGATTCCTTTTGGGGTAAGTGAGCAAGCCATCAGCTACAGAAGGACTGTAAGAATCTTCTCTGTATACAGTGTGGACGTGTGCATGGGCAGGTACAACTCTCTTTGGAGTCTGGCAGGATGAACCATGGTGGTAATGAAGATCAATACTTTGAGTGGGGGATGGATTAGAGTAGCTGTAATGAGAAGGACATGGAGAAGGAGACGGAGTGAAACTATGCCGGCCACTGTCTTTGAGAGAGTACCGGCCACTGTCGGCATGCGCATGAAATGAGCGGGCATCCACAAGCATGGATTCTGTCACAGATACACTTAACAATGAGTCTCCGCTCCTCGAGGTGTAGACTGAAAGACCTGGCGGAGAAGAATATCTAGAAGCTGGGGGCAGAGGTGAGACAACAAGAGTGTTAGCATGGTTAACTGCGGCATGGTTGTGAGGGTGATGCGAGTGTGTCATGCCTCGCTGCTCAGAACTCAGAGTGTAGAAAGGAGTGCTACTCCTCAGCAAGTTAGGACTAATAACAGAAGCAGTGAGACTTGTAGGAACTGTAACAGGATACATATGTCCAGAGTGAGCACTTATAGGTCTGTCTGGAGGAGAGAACGACAGTGGTATGCCGTCCGAATGATTAAAAGAGGTGCGGTCCAAGCTCATGAGGTTCTTACCACATTGGCTCGATGCGTTTGACTCAAGAGAGCTCAAGCAATCGGAATCGGATATTCCAAAGAGAGCAGATCGTGGACGTGTGCGATTACGATTTTTATAATACTCCAGCACATCCTTGTTTGGATATGCCGACACCACCGAATAATCCAGCAGGGAGCCTGGACTGGAGGTCCCATTGTAAGAGGGCGGCCTTATATCAG--------------------------------------------------------------------------------------------------GAAGAAATGACAAGAATCGTTGTCACTTTTGGACTGAATTAGAGAACATTTGTATGTGTGTGATAGTGCAATAAAACAGTTGTTCAATCTGAATATCAGAAGAAAGTGTTTGCCGTAACAATTGTAAACAAAAGGTTATTCTGAATTTGTTTCCATACTCACCACTCATTTTTTTGTTACCACCCAAGAACATCACGGTAAGTAAATGGGGATATGTATTTTCTAGCGCTAAACAAAAGGCCTGGAAAGCTTTTGAGCCTTTGGAAGGCAGTAAATCTAAAAGTTTCTCTGCCTTCGCTTCCGAAATATATTTCCTGAGGTCCGTCACGTCATCATTACTTAACACTCCGTTGGTTTGTAACAGAGGAATTACACGATCGATATTCACGCATTTCAGAAAACGCGTTCTATGGAATTTTAACAGTTCCTTGTGCTCCTCGTCCATTCCATTTGGTATAAAATTAAGGTAACATTTCTATAAACATAAAATCTTCGTTAGCCATCCCCTCGATACCACCACTGACAGCCGCCATCTTGAATTAGTCACAACAGAGCAGAGTTCAATGACGTACAATCAAAACTAATTTTAATTG-------------------------------GATACTCAAATTTTTAACTAGTTCTCATTTGATATTGTTTAATAACGAAGTCTTATAATC-CAT----------------------------------------------------------AAGTGTGTTTTGAAAGAATTATGAAATTTCAC--GACTCTAAAATAATAGATAAAAAGAAAATTTTAATGAGTATATAAATACATAAAATGAATAACAAAAATAACAGTGTCCAATGGTTAAAGTTGACAAAAAAATATTGCAACATTTACAGAATTAAATTTTCAGTTGAATTTTATATGCTAGACAGCAGATGTTTCTTGCCAGACACCCAAATATTTTTGATTAGCTTAGAAATTTAGCAT--AAAAATGAATGAAACAAAGGAATGTTTTGAAAAGTC--AAGGCACAATTAATTAGTCACTATCACTATCATCATTCCCACCTCGAATGGTTTTAGGTTTGTATCTCATAAATGGATTGATTATCTTCTTGCTGGAACCAGGTGGAACTGAAAGATCACCACTGTAGTTTATAACATCTGCACGAGCAATACGCCATTCCATCATTTCAGTGGGAAAATCATCCACTCCACCAAGATCATCAAAACCAATAACATAATCAACGGTCTTTCCATCTTTACACAGCACAATTGTTGGAAGAACCTTCACTTTTAAACGTGTAACTAAAAAGAAAGACTTCTCAGCATTAATCTTACAGAATCGGGTTTCAACATGCTTTGGGGCTAAAGCCTGGAGATGTTTATCAACAATCGAGCATCTCATCGTACTGCTGCGAAAAAAATGACATACAACATTTTTACTTTTTTTGCAGACCTCAAAAAATTCTGCTTCATTGGCAAGTTCAGAATAAACTCCATGTCCACTGGCAACTAATTCTTCTTTCTGCTTAATTTGCTTTTTTAAGGCAGCAGCTCTTTTACGCTCCAAGGCTTGAAGGTCGTCATCCTCCATTTTGTCCAATCTTTCTATTTCAGCATCAATTTCATTTTCAATCGCTTTTGCTGCTTCCAATAAGCAATCATCAATTTTCTTACTCATTCTAATAAAAATGTAAATAAAAAGACAATTCAGAAAATACACAATCTACAAAATATTAAAACAATTTTCGTAATAAAAACACACATAATAAAGT---------------------------------ATTTAAATACAGGGAATCAAGTGAATAT------------TGCTTGGAACTGCCTGGGTTAAAAGCGGTTTTGATATCGAGTGCATGTTGATAGAGAATTCTGCAAAAAAAGTGTTCATATTGCGTCGATAGTTATTATTGGCTAATGTGAAGTAATAAAGCATCACGGCCATTGAGGTGAGACGGAGAGGACGGCGGAAGCGAGAACCTAGACGTAAAACGTAAACATTAACACCGCACATGCGCACTGGTCGCACTTTTGTTTATAAACGGAAAACAAACGTAAAATAATAACAAACGCAACTGAAACAAGATTGTGCAAGTGTACAATTCGTGCTTCTTAATTCAACAACAAACTGTTGTAAGTTTTATTTTGACAGTTATTCTTCAAAAGTTTACCCAGATCTCAAAATTAATCCTTTAACGACAACAAAAAAATACACAAGCAATTCAAACACGGACGTGACGTCAATGTATGTGATCACCAACCAGCCATCATACTGAAAACATCAGCACGTTTACGGATATATACTTTGTTATATATTCCGTGTAACAACTTATTTAAGTTGTTGAAAACATAACAATGGAATCTCTCAGGGAACAAGTTATGATAAATCAATTCGTTTTAGCTGCTGGTTGTGCAAGGGAACAAGCAAAACAGCTCCTACAAGCCGCTCATTGGCAATTCGAGGTATGTTTTAAAACAACAACAAAGCTTATCTGACTATGTTGATGTCTGAGTAGGAAATTGGTATTCACTTGATATACCGGTACTCTTACATTGATGTCTGTCCTTTTTGTGCTAACATTTCATTCTTCACTTGTAAGTTAAATATCTATAAAAAATACGTCAACTTTTTTTGATTACTATTATGTTTATTTTTACAGACGGCACTTAGCATTTTTTTTCAAGAAGCAACAGTGCCCAATTGTCACCATACACAGAACAATCGGTTCAACTCCGTGAATGTACGTATTCCTAAATTTACTTACTTCCATTCTTCTTGTGATGTTTTTTTTATATAATTGATTCTACTGTAAATGTGAAGTTATAAACTTTAACATTTAGTTGCAGAGTTCCGTTTTGTCATTCCTCAAAAATTTGCATAGTAACCAGGAAATACTGGTATGTTTTAAGAAATTAGATATTTATAGTTTTAAACAGGTTTTTTTTTTAAAAAATAATCTGATATCCTTATTTATTATGTTGACTTGAAATTGTATTTCCTCATAATGC------------------------------------------------------------------------------------------------CTGCCCCATACCTGGAATAATTTGGTTCAGTAAAATAGTACCCTGAGGCCCTGAAAAAACACTAGGCTGCCCTTGACCAATGACTAATTGACTTGGGACTCCGGGTTGAATTCCAACCCCAACTGTCCTCTGTGCGGAAGTCACAGGTGTAGGGGGTGGTGGTTTTGGGGCGGGAGCGGGTGAAACGAACTGATTGGATGCAGTGCATGTAGCTGGTTTAGGTAAAATTTGGGGCGGCAGCTTTGGTTGAATGGGGCGCACAGCACTGTGAGACGTCCTAGTGGGTAATGCCACATTTGATGCTGGTGCATGAATTAACTGCACCATAGAAGGCTGTACAGCAACTGCAGTTGTTGTGACTACAGGAGATGGTACAGCTGTCAACCTAGGAGTAGGCTGCTGCTGAGAAGCAGGAGACAGCTGCTGTTGGAGAAATAATTGTTGCTGCTGCTGTAGAGTTAGTTTTTGACCGACAGCCTGCTGACTAGCCATAGCAGTCACAAACTGGGTTACACTACAAGTTGTTTGAAGTATTTGATTGTGTGAAGATTGCTGAAAAGCAACAGAAGGCATAGTAGATTGAGTCCGAGAAGTGGCAGGAGATAACACAGGTGGAGCAGGAGACCAGGCCGGAGCTGGCGAAGGAGTATGAGACGGCAGAGGAGATCTTGTCTGTTGCAGAGGGGAAGGAGGAGGCATACTATGAACAGAAGATGGACCTTGACCAGGTGATTTAATGTTATGTGAAATAGGTGTTACAGATCGAGCAGAAGCCGGAGAATGTGGATGTAAATTTGTATGGGTAACAGATGATGGAAGATGATGAATCGTGGCACCACTCGAAGAAGCATGCTGGTATGTTTGTGGGCCAACAGAAGAAGACGCCACAACCAGCGACATTCCTCCTAAGCCAGACGCAGTAGAGCATACTACTCCACCTGGTGTCAGCAGCCCTTGGCTGTCTACAGCATATGTGGTGTACCCCATTTGTTCTGATTGATCAACTATGTGTTCAGCTGATGAAAGGTGATTTGCAAGTGTTGGATGAGAACTCCTTGATACCTGCGGACTTTCAACAGCCGATTCAGATGAAGTCCCATCTTGTGGATCCTAATTATACAAAACAATATATGTATTAGTTTATGTAGCAATAGTCTAGTGATTCCTGCAATATCTTACAACTCTGTACTAA-------------------------------------------AGAGAGGAAAATCACAACTTCGGGTTTTAGTCTGTCAATCACCCTCACAAGGATCGAACACAGAATCACGCAGTCCGTGAGTGTTCTTACACAGTTCGAAACTGTCCAGGTAGTTCATTAACAAAGCGAGCACGAACACTTTCTTGCCGTAATTCAAAAGATT--AAAAAAAAAAATGATAACATAACTCAACCACACATCTGCACCGGACATTGTTCTAAAGTGCAAAGAGCGGACGCCCTTCTGTCACTCAAAGGGGCCATCGGGGCCGTCCATCAAGTGCCCCGGTCGATCCATTAGAAGCAG-CCCCCCCCCTCGGAACCGTTAATTAGAAGCTAGATGCCGTTTGTTTTGATTAGCCGCCGAAATTCAGTCAAATATTTCTCTCCCACTGTTGAGGTAGTAAAATGTACGCCCACGTTTGGATGTCCAAGAAAACCGGTCTCCAGGTTTGGAGCGATGGAGGCTCCACGAACATTTGTTCAACATCAACACGACACGCTCAAGTGCCCATCCAAAGCAACATCAAGCCCTGTATAATTATCTTGCTCTCCGAGAGAGATGATCGCCTGGCTGCTTCCCTGAATCGCATTAACAGCGCAAGGACAAGCTTCGCCTGCCTGCCGGTACCACGCGGTTTTGACGACCGGCTGTCAAAGCAGTCAGTACCCGAAGCCCCGCCCCGGTAGGAGGGATTTCGGCGCCATTGCATCGTCGATTGGCGGCGGCGGCTCAGTGTAAGCTGTCGTACCACGTGGGACGGTGGGGCAACGCCTGGGAACAGTCATGTTTGTTGATTAAGCCAATCTGAGCGTGAGAGCATATCCGCAATCGCTCTTGTCAAACCGCGGGTACGGGTTGTCTGCTGGCTGCTGTTGTACGGTTACGACGAGTATCTTCGTAGGACAACGAAGGTTTTTGTGCGCGTCTTTCCTCTTCAGAGTTTTCCCTTGCAGAGGTATTTGCCGCTCAAAGTGATGCTCACAATGGATACACAAAGAAATACCATCTTTCGAAGCGGTTAGGCCTAACGTGCCGAATACTGTGTGTGGATTGTGGCCTGCAGCTTGTGGATTCTACCTTGTGTTGCGCGGACATCGAGTGCTTATTGTGTTGTTTCCGTTAATTTGTTTACATTTCGCAAATGGCGCTGGTGTGCTTTAATCAGCGCTAGTTTCGATTGAACAGAGTGGCTAGGCCTATTCAGTGTTTTTACGTGGCTAACTTATTGATGTCCTAAAACATGTATCCTGCCCGCCATCCTGTAAGTACATCTACAATTTTTTTCCCCTGAAAAAAATAATTATAATATTTTTATTGCTACCTGATTAACAAAGTGTAATCGATCTCTTTTTTGAAACGTGCTTTTAAAAGGAAGCTCTCCTGTGATAAAAGCTTATCAGCAGTCGTTAGATTAGAAATGTGATAGCGGCCTATTAACGGCCGGTTCAAAAGTGATTCTAAGTTTGAGTAAGAGTGTTTGCTGTGAGGGAACAATTAAAAATTGTGGACGTGATGCTCATAGGTTGCTTGTTGGAAGAGCGTTTTTGCTTATGTGAAGCAATTAGAATA--------------------------------------------------------------------------------------------------------------------------------------------------------------------------------------------------------------------------------------------------------------------------------------CATAACTAATTTTAAATTTGATCTGTTTTATATATAGGTAGAGATGGTATATTCTTTGTTATCCATGCTTGGTAGCTGTAACAAAGAAGATATGAGTAGAACCCTTTTAGAGATGTCTAGTAATCAGGACAGCTGTATCGCTATGAGACAGTCAGGTAAACTACCCTTTTCCTTTTAAAAAACTTTTGAACTAAAAACGTTATCTTTTCCCTGTATTTAAATATACCTATG-TTTTAAATTCTAGGTTGTCTTCCTCTTTTGATACAACTCCTTCATGGAAGTGAGGGGGAGCAAGTGCTTTCGGATCAAAGAAGCTCGGAGAACGTGAAGTGGGCCGTGAGGGAAGCACGGCGCAGGGCTAGTCAGGCATTGCACAACATTGTGCATGCTCATCCCGATGACAGAAGAGGCAGAAGAGAAGCCCGGG-----------------------------------------AAAAAACTTTTTTCATTTATTTACCAAAAAATTCCATTGAAAGTTTTCAATTTTTTAAGTATAAATCAAAGCACTACCATTTAGATGTTCTTTTGTAAGTCGTTATGTATTAAATCTTCAAGCATTTTAAGTTAGGTCATATATATCAATCAACTGCTCTGTTCTTATCAGTTGTTTTATTCTTTGCTTGTTCATCCAAAGTGAACTAAAAAATTTGAAAC---------TTTCGTAAAAGATGAAGTGTATTTACCTAGTTGGCTTAACATCAGCCAATTGGTTATTCAATTTTGATGTTATAATGTTAAA-ATTTTTAAGGTAATGATGTCTCTTGCTGGTTCTTGATTGATCATCTGGTATTGTTGTGATTGTTCGCATTTAAATGTAATTTCGTA-------------TTTTTTTCTCATTTTAGATCCGACAGCCGGTGCATCTATTAACGAACAGACAACATGGTGTTTAGACGGCTCAACTCTACATGATAACATCAGAAAAATTCTCATCAAATTATGTGTACCATCGCCCATTGTGTTTAGTGATGTCAATTACTTGTCTTCAACTGCTCCCCCAGCTGCCGCAGAGTGGTCGAGCCTCTTAAGGCCTTTAAGGGGCCGGGAGCCGGAAGGTCTGTGGAATTTGCTATCGATTGTCCGAGAAATGTTTCATCGGAGTGATAGAAATGCCATACCTTTGTTGGAAATTTTAACAGAAGAGGTTTTGCAGTGTGATCAGGTTTGTATATCTCAAATGATACTCTTATATTCTAACTTTTTTGAAGGATGTTTCTGCATCAGTATGAAATATTTGGCACTTCTTTTGCTTATCAAATGTTAACTTCTGTAGAATTAAAAATGCTGAATTGATGCGTAGTTTATCCAAAT-----------GTTATTAAACTCTTCATATTAAGAATATTTTATTTCGAGAAAAAACCCTTTTAAAATTAACTAAAACTTCATATTAATCTGAAAAAAATCTTTTGTTAACTTAATAGATGTAAATTTGGCATTTTTAATTACATAGAATATTTTTT-------------------------------------------------------------------------------------------------------------------------------------------------------------------------------------------------------CCATCTGTACATATTTGCAAAATACTTCATTCTTGCCATATTCTCTTTTCTAAAAAAATTATTTGTTACAGGTACGTCTCTCACATGATCTTCTGGATCTTCAGCTTGGCACTTCTTTCTTGGCCACTGCGTGTCCTCATTCAATATAAGACTGCTTACGTCCACTATCAGGTGAACAAGCTCTTTGGCGTCAATTACCTCACTCCCTCTAGCGAAGCACAGATGATCGGCCACATGTCGAGAGGCACCACGATCGACAGTTCGGAATTCGAGAGGCAGATCATCAACAACAACACCATAGCCCCTAGTTACTCGGAATCCCTTCTGCTGAGGTCCTCTAGTTCCTTTTTGGAGCAACACCGAACTCAGAATCAGCAACTAGAAGCTAACCTGGTGCCAAGTAGATCCTCGTCTTCAAGACGTTTCTCCACCACAGGCATTCCCGTGTCCATCAGTAGATCCTCGCTCCAGAACGGACGCGTAGTCTACTATGTTTCGCCCCTCGAAGACAGCAACAATGAGAACAGTCCAAGGAGGCCGCCCCCTGTAGAAGGCAGGCCGGCTGAGGAGGAAATCCCTGTCGTTACCCAAGAAGTAGCCCCTCCACCGTCTTACGACGATGCCTTACGCCACTGCCGACCTCTCTTCCTTCCCCTCAGGAGGTCGATAACGGACAGAGACATTCAAAAAAGAATGAGATTGCCCCTTGTGTTCGTTCATCAAAGTTATGACATAAAAGAAAGCTCGGATCTAATTCAATTCGTTTCACAACCACAGAGGGACTGCAACAGAAATCTGTCCGAGCGCAACCGCTCCGATTTTCGTGAACCAACTTTTCACTGGTCTTTGGGGTCTTGGAAGAGCTCTTAGAATTCCCAACAGAAAATGTGAGAGGATTCTGAGCCTTAGCTTTTGTGTTTTTCGTTGTCTTTTGCGAAGACTTAGTAGAATTGTCACTAGGTTTAGAACTAGAACCGGCGGAAAGTGACGGACCTATGACAGGCATAGACGGAGGTTCTGCAGAAGAAAACAATTCGAGTTTCAAATTGGGAGGATCGTCCACCACGCCATCATCCAATTCTAGGTATCCCGTAGAGTTTTCGGAGTTTTGATTCACTAAAGAAACGGGCATTGTCAGTTCCAATTTCTCTGCAATGTTTAGCTCCTTTCCTTCGCCCATCGCCTCAGGATGGAACTTTTGCAAATGCTGTTTCAAGGTTGCCTTGCTGTTATATTTCTTAATGCACGAATCAATGGGACAAGGATACACAACTTTTAAAACACTCGGACAATGTTTTTTGACATGAACATAAAGACTAGACTTGGCAGTGAATTTAGCATTGCAATTTTCATGGGGACAATGAAATGGTTTATCACCTGAATGTATCACGATATGTCCTTTCAAATGTTCTGGGCGCATAAAGGATTTGCCGCACCCAGGTTCAGTGCACATAAACTTACGTTCACCGGTATGTTTCCGCATGTGTCTAGTCAATTTACTAGCACTCATGAAACTCCATTTACAACCTTCCGCAGGACAAGTATAAGGTCGATCACCGGTATGATGCCGTATGTGTTGCCTTAGGCGGCATATTTTATCGTACACTTTTCCACAACCCTGAAAGGGACATTTAAAATCATCAGCATTATATTGATGCGTTCGGTAATGAGAAGCGATGCAATTGGCTGAATAATATTGTTTTCCGCACAAGGAGCATTTATAGGGTGCCTCAACGTCTTTGTGCACTCTGAGATGCAATTCTAACTTTCTACGATTTGCAAAACTCATTTTACAGTCTTTAGAGGGACAGGTTAAGGAATTTGGCCACTTGTGACGCTTAATGTGAGTTTTCAAGTTGTATACAGTTGTGAACTTTCGATTGCAGCCCTCAAAGTCACAGATATAGTCTTTAGACCCCAAATGAGTCTCTGCATGAC-----------------------------------------------------------------------------TATGGTGCGTTTCGAAATTAAATTTACATCACCATTCAATCATCCTTACCTCTCATTCAATAAAGTTAAATTCACTCGTCCACTCGCTCACTAATGCGTGATCGGACATTCAAAGTAAGTGCTATGGGTTGCCACATTTCTCT--------------------------------------------------------------------GAATCTCCGTCAACTCTGGTAACCACCTTCGCATCTTTCATTTTAAAGGTTTAAATTAGATGAATTTTAATTTTTT--------TTTTCTTTTTGAAAAAAGTTTTTCTTATTCA-ATTTTCACTCTTATTGTTTTTAGAACTCCTTATGGCCTATGACATTTGGGCTTGCCTGTTGTGCTGTGGAGATGATGCACATGGCAGCACCTCGCTATGACATGGACAGGTTTGGTGTGGTATTCAGGGCCAGTCCTCGGCAATCGGATGTCATCATTGTTGCCGGAACTTTAACCAATAAAATGGCTCCAGCATTGAGAAGAGTAAGCATATTAAATGTCCT--------------------------------TATATTCTTATAGAAATTGCTCATCTAGAACATATGAGAAACTTCCTTTTATTTTAACTTGAAAAGTCATGATAATTTAACATTCGAAGATCAAGCTCTGGAAAGTTAAATTTATACTGAAATGACCTGATCGTGTTTTCCTTTAACTTAATACATGATTTCTGAATTTTTCTATATTTGTATAATGAACATATTTTATTGTGGCTAATACAAGAAAAATGACAGTTTTAATTTAAATATTGTCACACTTTCTGAAACTTATGTCCTATTTAAATATAATTATCTATTGATTTTATATAGCAGAGTTTCTTCAGATAAATCCTATTCTGAATGACAATCGAG-----ATTGAGATATTATCGAG-----------AAAGTATATATGTTTAAATGCATTCTGA-------ATTTCTGAAGTATTATATAGTTAACACATATTTTTTCAAATTCACTGAATTTTATTTCAAATAAAATATCGCAAGAAAATAACTGTAGTGTATAATTAATGTATTCAATTTGACTTATTATTATATTTATTATACTATTACTTGCCTGTTACTTCATTGTTTATTTTG-----GTTTAAGGTCTCCATGGAGCAACACTTATGATCCGCCTCTAGATGATGGAGCCATGCCGTCCGACAGACTGCGCAAACTGGAGATTGATGCCAACGAAGCTTTCGACCAGTACCGTGAAATGTACTTTGAGGGTGGAGTCTCCTCTGTCTACTTGTGGGATTTGGAGCATGGGTTCGCTGGAGTAATACTAATTAAAAAAGCGGGTGATGGCTCCAAAAAGATAAAGGGATGTTGGGACTCGATCCATGTTGTGGAAGTGCAGGTAAAATCCTTTTTATATAAAGAAGATTGGAATCAACACTGTTCTCTAACCTCTTCTAGACAAACTAAACATATCTCTTGGACCTATACTCTCAT-------------------------------------------------------------------------------------------------------------------------------------------------------------------------------------ATGATAAACGATTTTTAAAGTGGAGATGAACATTTTTGTTATTTCTCAATAAAAAAGAGCGAATCGAAAAGTTGAGAAAAAAAGAAACAAATAGCCGAGTGAAAGTTTTGGAGGCGTGAAAAATTCGGCATTGCATTTGTTGTGGTACGGCCGCTAGGGCTGCTAGTTGCCAAGTCAGCTTGATTCCTAGCAGCTGAATAACACGAGTTGTTAGATGGGAGGCGCTGTCAGTAGCAACCTTAACGCTATGAGCACTTGCGAACGAGTATTCTAAAGGAAGCACTCGAACAGTTAGGACACACTCACCTTGTAGCTGTCGTTCCGTTCGGAAACCTGGTCAGCGGTCCTTTGGTCGCTCCCTTTCATTTAAGAAGACTTAAAGTAAACAATTATTGCGAGATAATTCACACTTTTTAGCCGCAAATCGGAGAAGTGCGAGTCCGTCGACTCGATCATGTACTCTAAGTTTGCGCTCCCTCTGATTGGCGGAGCCGCGTCACGTGGTCGCTAGGGCTGTACCATATTTGGAATAATGTGCTATTAAAAGTGTGCCGGAGGTTTCCTGGTGAGCAGTATAGCTATAATTCATCAAAATTGCGAGGGATATTGGCAGAATTATAGCCGCTCTACAAATCAAACGGAACTTATGAGTTCGTATCAGTTTGTAAACTCGCTGACGTCGTGTTACAGTCAAGCTAGGCAGGATCCGACGGCTCAGGACTATTACACGCCGCCGGTTCAGGCGTACGGGAACTGTTTTAACGGGCCCTCCTCGCCGGTTCAGCCGCAAACGTACGGGGCCCCTTATTCGCAGCATTTGCAAACACAAAATGGGGACCCCCATCATTTTAGTAGCTGTTCTCAGCAACAGAGACTTGGCCATTCCATCAGTAGCCAGAGTCCGCGGACTCCGACTCCTTCTGTGACTCCGGTGCCGAGCTGCAAGTACGCGGAGCCGCCGACGGTCCACGCCGCCTCGCCGCAGGACCTCTCCACGACCAGTAGCAGTTCTCAGCCCCCGGAAAGTCCGGACCAGGGAGAATCTCCAACACCCACTTCGAAATCGTCGACAAGTCGGCACCTAAGTCCGGATTCGTCACCTCAGGAATCCAGTCCGCAACAGTCCCCTTCGCCCCAGCAGAGTTCCCAAACATCTCCCAAAGGCAATGCTTTCCAAGGCAATCAACCTCAGATATACCCCTGGATGAGAAAAGTTCACGTGGGGCAAAGTAAGTGACACAATTTTCATCAATTAAAAAAATGTGTACATCTAATAAAATATCGAAATAAATACTCAGCTTCCATGTCAATGATCTTTCCGAAGAAATGACAACTTTAAAGTACATGCGAATATTTATTATATTTTCTATAAATTCAAAAAAATAATATTGACACTAACTAAGTGAAGTTAAATCATCATCATTAAGTAATTGCTAGTAAGGTCGAGTTTCAAAAATTGTTTTAACTTAATTACATAATTTAATACTTGCGATAAAAATAAAATGTAATTAATATAAATTACATCAAGCTTTTTAAGCAATTTCATTTACTTTGCTTAAACTTGGACTCATTTCCGAAACCAAGTACTTTAAAACTTTGTCTGAATAGGAAGAGGCAAATTTGGACAATTCTTGCACAGGGCCATCATCCTCATCATCTTGAATAAGAGTAGTAACATCCTTCCATGTAAAGTTACTTTCAGGGTTCAATTCATCAACTACTCTATCTGCAAAAAATAAAAAATATTTTTAACAGAGGAAAATCATATACCAAAAAAAACCCGTTTAAATAGCAATTTGGCACACTAGTCATCATTCAATTTTTTGTATGAAAAATCTTCAGGAAAAAAATCCATTATTTTACATATGTGGGATTTTCTCAACGCCTTGACAAAATTCTGAATTTAT--------------------------------------------------------------------------------------------------------AAAAATGCCAGACA----TTCAATACAATTTCTGATGAGATTTCATGCAATTTTTCCCTGTCTGTTTATTGCATCCTTTGCATCATATTACAAGAACAGAATCCTTTAATTGTTTCAAAATGTATGCATTCACATTCTTTAAATTTTAGATAGGTAAAGTAATTTACACCTATTAAATCAT--CATTTGTTTAAATTAATTGTATGTAGC-----GTGGAACTAGTTGTTCATTTCCTAAATAGTAAATATGTACACTGTTTTTCTAGTTTTTGAGTTCTGCTGCTTCAAATCTCTTAAATGTCTCTATAAAACGATACCTTGCAACAGTTGCTGTACCTGGAGCAAAAAAAGTATTTCAACGGGATAAGCCTCACTGTAATGTGGGTACAATTGGCCATGTTGACCATGGTAAAACTACACTCACTGCAGCCATCACCAAAGGTAATA---TTTCCAAATACTGAATGTATAAAAAAAGTAAAATTAGTATCCTGTGCTCTTATTTTATTTCTATGCTTGTTTCCAATAGACAAATTTATTTTGAAATACTTGTCAATTTTCTTAAAAATATATACTAAGTTAACTAACTGTTAGTGGCATGATAAGATGTGATGCACATTGGCTGGTAAAATTAACTTAATTTTTTTTTTTTTTGGAAGGGAATCTACAAAGCAAATTTTAAAGTATTTTCAGATATGGTACAG----------CTTAAAGTTAATCCCAGTTTTTCTTGTAAAATAAAAACATTTCCACCCAACTGCAAGATATATGTAAACCTGCTAAAAAGGGATTGAAATTTAATCTAGCTAA---GAAATTATTTATAGGCGAAAATTAAAATTTACGAGAACTAACATTATCGTATATTTCTTGTTTGATATTTTTTTAA?????????????????????????????????????????????????????????????????????????????????????????????????????????????????????????????????????????????????????????????????????????????????????????????????????????????????????????????????????????????????????????????????????????????????????????????????????????????????????????????????????????????????????????????????????????????????????????????????????????????????????????????????????????????????????????????????????????????????????????????????????????????????????????????????????????????????????????????????????????????????????????????????????????????????????????????????????????????????????????????????????????????????????????????????????????????????????????????????????????????????????????????????????????????????????????????????????????????????????????????????????????????????????????????????????????????????????????????????????????????????????????????GTATGTCCAGAAAATTTAGAAACTGAGATGTCTGGCATAGCCACTACTATCTGTAAAAAAATTATGTTACCGACAAAATGTGG-TTGTGGATTGATCTACTATGGTAATTGTCACAA---------A-------CATTGTTGTAAATTAAAAAAAAAAAGTGGAACGACCCATTTCGGTTCTGAGCGGATCGATCAAGAAGAAAAAAAATTCAACAGAAAATTATTAAAAAGTGATTATGTAAAATTTTTTTTGTTTGGACTATATTTTGCTTGTGTGAATT-TGTAGTGTAAATATTTAGGGTATC---TTTTTTTTCCTTTCAGATATATGAAATACCTGTACCCCTATGAATGTGTGAAGGAGAAACTGAGCACAAACGAAGAGCTGCAGGCAGCTATCGATGGGAACAGGAGAGAGGGGCGGCGGAGCAGTTACGGCCCTTATGCTGATCTGGTCCCTACACCAAGGAACTCTCACCAGACCCCCCTCCCCTCCCACCCGTCGCCCCTCAGTATGATGACGCCCCGTCACATGAACGGACACGGTTCGAACCCAGGACTGTCGTCAGGTAGGGGTTCGTCATCGCCTCTTCCTCTCACCTATTACCCGTCGCACAACAACACGCACCTGCCTCTCAATTTGGCACCACCACAAGAAAACGGCATCTACAGCAATCACGCACTTTCTTCAGGTACGGCACGAGCCTCGCTTCATCGGCGAGCGATTATTACTTGTCCCTTACTTCACTTATC----------------------------------------------------------------------------------------CTGCATAATTAAATTGTTTAGCCTATTAGGAAAATAATATACAAAATTTAGAACCGCAACACTGGGTCGAATTAATATTCCGTTATTACATTAAAATTTCTTTGTAACGCGTTCTTTAACG-AAAAAAATAATTA-AATATGGGGTTTAATTTCATCTTGTTCAAATACTCCGCTCTTTCTTTTTTTTTCATTAGCTAAGGAATAAAAATTTAACGATGACAGATGGTTGTTATTGCCAGACTTTGAAAGAAAGAAAAATGCAATCAAAGTTAAATAACAATTCTGTTTCTCCCACCAAAACTTATGAA-GATCGAGGAAGAAAAAAAAAGTGATCCGAAAAGTTCTCTGAGGTTGACCGCAAAGAAAACTTCC-AGATACAGATGTTTCACCTCAGCAGCGGTAGCGCCGCCATCGGAATAATTTTCAATCCTTTAGTACCCAGGATCCCGTAGT-GGGATTTTCCTCCTCTAGACACGGAGCGCCATCTCTCGGTGACGGGGACAAGCTAACAAAGTAAAAGATTGGCGGGGAGAAAAGAACGGCTGGGCAGCGTGTTTCAGATGATTGATAATTGAAAAATGAGAACCCCGAGTCTGTCGTGCACCTAATTTATTTTATGTCATACTCAGGGGAAACCTGCATCCTGTTGCTTAGCATTGGATATGATGAATGAACCCGAATTTGTTCTGGATTATACATAGAAAAGCTGGCCAACAAAATAGTTTTGTTAATTGATGAGTAATCTTTGGCGAAAGTAAAAGAAGTAATTGAAACTGAGTTTCATTAAATGGAGAGGCGGGTTTTGCTTTATTTTTCTGCCTCTCTGCGATTCT-----CCCCCCCCCACATCCAGTAGCATCTCCTCTGCAGTACATTCACGTTTATATGCATCTCTATTTTAATTATTTCAGGAGATCGCGGATAATTATGTCTGTTGCTCATTTTTATACCCCCTGCCTGCAGAATTTCTCGAATTTAGTAGGCTCGGCCGTTTTGGCTCGAGTCAACAAGTCGTGGTACCCTGCTGTCTTGTGGTTTTAAATCAAGGTAAAAAGGGCGTGCGTCTGAGAAGGGCTCTTCCAATAATCATTCCTTGAAATGGAAGTATTCATAAGAGGACATTCAATCTCTGGTTTACCACGGAGAAAATACTGCTAATGTCTCTTCTCATGTTATATGATAAGTTAGCTTATACAGTTGGGGTAGGGCTTGAATGACTACAGTTAATCGGATACAAGTTCAACCCTTATTTGAAGTCACAACATTTGCCACTTTATTATTAAACTTCCTATCTACTTTGTTTG-------------------------------------------------AATCGTGTTTGTTTCCTTCCTATTTATTATTGCGTCTACCACTTGCAAAGTCAGCCTACCCGTGTAATTGTGACAAAATAGCCTTTAAATAGCAGATGTGATCTAATTTCAGATATTACAGCAGTTTAATCGAAATTGTTATTTGCATTAGTATTTTTTCCTGGGTTTTGGTTTGAATTCTGTTCTATCTTTACCTTTTTAGTATACGTAGGAAAAATGAGTTTCTTAGCAAAACTTTTTGGTGGTGGTAAAAGTGGTTCGAAAGCTCCAACTCCCGCAGAAGCAATACAAAGATTGCGAGAAGTTGAAGAAATGTTAATGAAAAAACAAGAATTTCTGGAACGTAAAGTTGAACAGGAACTGCAAATTGCTAAAAAGAACGGCACTAAAAACAAACGAGGTGAGTTTATATCTAGTGTTTCCTTTTCTAGTCTCCTCTACCGTGTAAAATTGTCGTAAAAATTTGGTTTTCGTTGT-ATATGAAATTAATTTTATTCATTTTTAAATGAAGTCTAAGTCGAACATTACGCCATCTGCAATGACAATATTCCAACGAAAAGTATGAGTCATTTTCAAGTGTTTAAATGAAGGGTTGCTATAATATTTCATGTATTTTTAATACTGAAGCTGTCTTCGTGCCTTAGGCAAGACTT----------------------------------------------------------------------------------------------------------------------------------------------------------------------------------------------------------------TATAATCTAACTTGTTCTAAACACTTCATCCCACCACTTCCATTTTGATCGATTTTGGCCTTCTTTAATACCGTATACTCCTACTGTTGATTCATATTATGATGTCCTATATTCCCAGTGAAGCTCAAAGCTGTTTACTACGAAGAAATAAGAATAGCAATAAAGCGTAGCCATCAGACTGGCCATCTTGAGCAACCAGAAGTGTCCCTGCTGCAGTAAATCAGTTGCTGCCGCGTTGTTCTCGGTATCCATCTTACACCCGAAGTCTGTGGGATCGAGGTCCACAAGTGGGATCGTGATATTAGATCCGGGCATGATACAGACCGTCCGACGAGCAAGGTTCTGGGCGTACAGGAATCCATCAAAGTGCAGCATCTGTACCCGTAGCGTTTCTCGCATCCATCGACGGATCCAGCCTCCAAGCCAAACAATGCTGCACCCGCACACCCATGGGTTGTCTTCCAGAAGTACACCACCTTGAAATTCAGAAAAAATATGATACACCTTTATATTTATAACTCCATTTTATACCCT---------------------------------------------------------------------------------------------------------------------------------------------------------------------------------------------------------------------------------------------------------------------------------------------------------------------------------------------------------------------------------------------------------------------------------CCTATATCAGTTTCTGGTGAAACCATGGATCTTCAACTGGATTATTGGATATTGCCACAAAAAGGAGAAGCAAACAAGAAGGGCGAAACCTCAAAACTAAGCTTGAAAACTACATTTCGAACTCTTCATATATCAAGAATAAGTGGCTCAGTAGAGTCGGGCACATCATCCCTTACACTCACATACATTACCAAAGAGAAAAAGCAGAAAATAATGAGGTTGGGAAAGAAAAAAGAGAAAGAAAAGGAACTTGATAATCGTTATCAACAAGTTGAGGGCATCCATAGACTTATATGCTCTTGTCGCACCTTACAAACTCCATTAAAAGTGACTATTGATGGGGTTGAGTGGAGTGGAGTAAAGTTTTTTCAACTTACTTCCCAATGGCAAACTCACATAAAATATTTTCCTGTGGCATTATATTCCATGCTAGAGCATACATGTTAAGTCTTCATATTGTGTGATTTGCTTTTAGTGCCAAGAGCATGAAATATATAGTCCCCCAGGAATTTGCTTATTGTCTATTGATGTTTGCTTATTAAATTACTGCATGTTCCATTTTTCTGACTGTGAATTGTTTCCTGTGTATATTTAATGTTTTAGCCACAACATGATGGCTATTATATTTTGTGTTATGCAGCTGGTATAGAAATGTAGAGCGTAAATTTTAAGTTTCTGAATATTTTTGAGCAAAAGGTTTTTTGGCTCATGTAAT-------------------------CAATTTCTCCAAATCAAAACCTACATTTAGGTGTGATTACTTATGCTGAGATTATTTTTATTTTCTAAAAATAATATTCTTGATGA--TTTTTTATAGGTTTATTATTGTATATTTAAAAAATAAAGTAGTG--------------TTACCTTCTGATTTATTATAATATGAAAAGCAAAAAATTACTTGAAAATTTTATAAAATTTCATAAATTTATTTTCAGTGTAAGCATTGCTAAAAAGAAATACATATTATTTGTTAAGTAACATCTGCGTTAAACCTCATTACTCATCTATTTTACTAAATAAAAC--AGACATTTTAATAAAACAGATAATTTTCTGAAAAAATGTCAAAAATTGAGCTATATTTGTAA---CAAAATTACATTTATGTTATTACAAAATCGAAGAAATAATTAATTGTAATTATTCACAAGATTTTG---CCTATTTAAGTAACTCTAATGTTCATATATTTTTGATTATGTAGTACTTAGCTCCTGAAGTTTTGAGAAAACAAGCATATGATAAAGCTGTTGACTGGTGGTGCCTTGGTGCTGTATTATATGAAATGTTATATGGTTTAGTATGTTTTGATTGTTTTTAATTTTTAAATTAGAATAGTTGCTGATTTCAGTTATTTGAAATAGTCTATTTTTCATTAATTCATAAACAGTTATTTTAAGGGTAAATTTTTTGTGGCCTATTTTGAAGTGCTTTTCCTCTATTTTCAAAATTTGTTCCAGATGTAATCAGAG--------------------------------------CAGCTTTTAACTTTATGACAACTAATCCTTCGAAACTTATGTATTTTTTAAAGTTTGGTAATTACCACGATTTAATACACACATAAACTGCATCTTATGATAAGTTCATTCTTTTAATTTTTGAGTATGAGATCTTACTCTCAGTAAAATTGGACCTGTCAATCAACTTTCATCACATGGCTTCAATTACTTGAAGTAGTGACCAAAAATTATTTGAAAAAAATGTTGAACTATTCATTGTAATTTATAATAGTTTCCTTTTTTTCTTAAATACAAATAAATAGCAAAAAGAAACAATATTCTCAGTTTATTTTATATAGAATTAAAAAATACAAATTTATATTAAAATATGATACA---GTGCAATGTCCCAAATACGGAATCGT-------------------------------------------------------------------------------------------------------------------------------------------------------------------------------------------------------------------------------------------------------------------------------------------------------------------------------------------------------------------------------------------------------------------------------------------------------------------------------GCACACACCTCGAGCGAGGGAGAGCGAGTGACAGTGTGGCACACCGAAGTCCAGTCCCGTTCGCCTACTTCTACGGTGGCGGCAGCAGCGAGGACCCCACCGCCAGGATGCTGAACAACCTCCACGGCGGAACAGTCGCCGCCGCCGCTCCCTTAGGTAAGGCACCGCCACCCCCTCTTCCATCCTCCCCCTTCCCATCCACTCCTCATTGGCGGCGGAACACAATTAATTGAGTTATTTCGCCCTTTCATTAGCCTCTTCTGATTTGATAGGTTTGCTCCTTGATTAAATTTGTGAAACGGGATTAACTAGTTTGCCTCCGAGCCTATTCTCTGGCTGCTTCCCTAAATGCAATTTGCCACGGAGAGTCACTGCGCAAGTTCTCTT-----CCTCTCTTCGCACGTTTG-GCTTCCCCCTTTTCTTTGCCCCAAATAAACAACACCTCTGACACACGACGCTCGGACGCCACCTTTCTTCTTTCCTTATCACATTCGACCCTTCCATAGAGATCGGATTTCTCATATGCAAAAGACAGGACTCCGATATTTAAACTTTCGCATAGCCCTGACCATTGGAGGTAAATGACGCTTACATATCATTCTTTTTTAATTTCTCATAAACCATAATGTT----AAAAAAAACTGCTTAAAGTTTAATA-AATTTTAAAAAAATTAATTATTAAAACCATTTATTCCACTAAGCTCTAAATTAAATTCAAATAGTTAATCTACTTTCTTTCTAGATTTGACTCCAAATCTATAACATAATGCAATTACCATTCCTTTGAGTCATTTCCCAGTAAACGTATTTTTAAACTGTTTTTTACCATCATATCTGCATTTTT-AATGTAATTTCTAAATAAAACATTTACTTCACAATTCTGCATTCAATCAATCGATAATATTTCATGCAGTGTAAAAGTAAGATATAAACACTCATTGGAATATATCCTTGTTTTGGAATATATCTTATTTCTATCTTTTAAACATGTTTGTTCTATACAGATAGAATTCCTATATACAGTTTCTGATTCTTAAAAGTTTTAAATCATTTGACATCCCTGAAATTGGACAATATTTGAGGACCTTCTTAGATTAAGTAGCGACTATTTCTAATCGACATTGTAAGCAACATGCTCCTTGAAACTATAAATGTCAAACTCATACACAAAATCATATGTATATCAATTTACTGTTGCCATCTACCAAAAGTAAATTGAAACAGTCTTATTTATATCAAAAAAGTAAAAATCATACACACTAAAAGAAGGACACAGGTACAGCAATGGATCTACATGACAAAAGGAACGTTATTTAAGAATTACTAAAAA-TCTTTAGACCAGAGAACTTAAGCAAATACATCTATTTCCGCAAAATAGAATAGACATTAGCCATTTTATGCGACCCAGGGTTATACCATGAGTATCGCATTAACCTCAAACGTTGGTAGGATAAGGCTATGGTCCAATTCTCATTGATGCATACAAA---ACACCCGTGCTATGTGGAATCCGAACCGCAGTCAACTAGTTCGGAAGACAACGCAAAATACAATAGGGTCGATTTTAAAATATTCTACAAATGCACCAACAGAGTTTACAAGTGCAGTGTGAGTGAGTGAGTGGAGTGAATGGGTGCCGCAGATAAAAGGCTACCATGTGGCCATCCTTAATCATGTGTTACCTCTGTAGCCTCTTGGGCATGCACTTGTTCGGAGGTAGATTTTGCAGACGGGGAGATGGTAGAGGTATGTGCACTTGCGAAGAGTTACAGAAGCCAGAACCATACTGCCACTGCGACAGAATGAATTTCGACAATTTTCTGTGGGCAACCGTCACAGTCTTCCAGGTAAGGAATATGGTGCAAGAACCACATGAATCCTTATTACCTACTGTTTTTAATCACGCTTGTCTTGAAAAGGCTTTAAATTTCGAT--GTCATTTTTTTACATAGTTGTGTCTATAAGCAGCATAAATGTCTTAAGGCATTTTCCAAAATAGTCCCCGAAGCAGTTATGTAAATACATGTAACCTTTTCACGCCATAAGCACCTCAAACCG--TTCTGCAGGTTGAATGGAACTAAAATAC-----------------------------------------------------------------TCCTTCAAATGAACTAATATACACCTTGAATTGGACTAAAATG--------------------------------------------TCCCTTAAATTGAACTAAAATATCCCTTAAATTGAACTAATATACCTTGATAGACACAAAGATGTAACTAAACTTTCAAATTTTACTAAGTTAATAATTTTCAATGGGACTTTTCAGTGGACATAAAATGGCATAAAAACATTTCATGATTTTCTCAATTAGGACGCAGCTTTTCTGAAATAGTCACACTAATAATTTTGAAAAATACATGTAACATATTAAGTTGAAACGTCTCAGAGAGCCCTGCTGAGT-----------------------------------------------------------------------------------------------------------CAGACTGACGCTTGAAAGAGA-----------------ACACACAAAATGATATAAATTTATATCTATGATAAGAAGGAAAAAAAGAAAGAAAATTAGATGTGAACCTACCAGAGTAAGGTGCTTGGGATGGCTGTTGGGGATAGGAGCCCATGTGATACTGATCAGGGCCATGAGGTTTCGTATAATCACCATGACGTTTTGCACCCATTGAATACATGTCCCGCTGATACATACTGCCCGGAATATTACTAGGAGGAGCTACTTTATTTGGAGGTGGCATGCTTTGCCCATACATCGCCTGCTGAGATGGCGGGTAATTCTAAAATAAGTAAATATAAATTTAAGAAAAACAGAAGTTATTGGAATACGAAGAAATGTCTTAAAATCATTAGTTGAATAAAAATAAAAGGATAAATGAGCAAGCAGATAAG----AAGAAAATGATAAATATATTCTAAATGCTGAAAATATTCTTTAAGAAGGTGAAGGAGATATACCTCACTATGGTGTCACGATTAATTCAATTTTGTTCTAAAATCAACTATCATTA------------------------------------------------CTCTGATACCGTTTTTCAAAAAGGGATTAATCCAATAGATTTTTGATTAAAAGAAAAATATGACCCTATGTCAGACCAATGGACTCCTATGGCACCTCTGCCTGGAATGAGGGCTCAACATGCTGGAACCTCATGGCGTAATTTCTTTTATATATCTGGTGGTTTAGATCAAGACTTGGTGCTGAACTCCCTTTGGAGGCTTAATACTGAGACTGACCACTGGGAGATTCGTTCCCCTATGATCACTCCTCGCGCTGATCACTCAATGGTTAGCTGTGGTGATAAAATATATGTATGTGGTGGCTGGTATGAAGATGAGACAACGGGAACCAGAGTCTTGGTGGACACAATCGATTGTTACAGTGTCACAAGGGACTCTTGGACAGTGATCACTCGAGTTCCTACTCCACGCTACCATGCTGGCATCGTTGTAATTGGTAAATGGCTTTACATAGTTGGTGGGTTTCACAGTGCAACAACTTTTGATCGTGCCAGTGGTGTCGTGGAGTGTTATAACATGGAGACAGGAGTTTGGACGGTTGGAGATAACTACCCTCAAGACATTTGGGAGCATGCATGCTGCACACTTTATGTACCTAGGTGCAGGGATGACCTTGAAGTTATACCTGACAAAAATCTAATATAATATATTGGGTTGCCATGGTGATACTTTAACTGTGGATTTTAAAAATATGACAAAGATTTTATTATCTTGAAAAGAAATCACAATTTATTGTAATTTGTAACATAATTAGAAATTTTATCAGTGTTTTCCTGAGCTGTTTTTAAACAAGCAAAGCAAAAATATTTATTAGTAAATTATTTAGTAAATAGCACAGCGTATTCATCTATTTCTCAGTAGCAAAAGGTATTCTGGAAGTCTGTGG--------CCAGAATTTCAAAATGACTTGCAACCTTCACTATGGGTTTTAAAAGAACCTTCAGTCTGGAA-----------------------------------------------------------------------------------------------------------------------------------------------------------------------------------------------------------------ACATAATTATGTTTCTTAACCAAGCTAATACCATTAACATAAGATGCAATGTACCGCTATCGGATACTTACGTATCATACAAATTGAGCAACCAGTTGAGACACAGATCCAAAGATAGTGGAATATTGATTAAGGAATTGTTTTCCGTGGCTATACCTTCGTAAATCGTTGACAGACAAGTGATCATTTCAGGAACACTTATCAGTTTGTCGTTTTGAGCCCTTAAGCCATGTTGGTCAAATGCATTAATGGCATTATTCATATTAACCATATCCACTAAAAATATAAATATATATGGAAATGTAAAAATTAACTAACAACACAAGTCCATACAAAATAATATAAATGAACAAAAATTAATTATACATACAGCAAACCCTTTTTTGTACTGTTCGTAGTTTCATAGCTGTT---------------------------------------------------------------------------------------------------------------------------------------------------------------------------------------------------------------------------------------------------------------------------------------------------------------------------------------------------------------------------------------CTGAAGGAATTGGTTCCCCTGTTTCAAAAATGGCAATACCACCTCCAATGATAGTGGAAGTTCCATTAATGTTGCCTGCCACTGTAGCTGCTGCACCACCTGTGACAACTGCAGATACTGTTACAAGTGACTCACAAAAACAAAAAATAGAAGAATTAGAGAAAAAACTTGCAGAAGAACAGGAACCTCAGACGCTGCAGCAACAGGAAAATATGATGATCAAAGGGACAAATGCAAGGCACATATTAATGCAAAAATTAATGAGGAGGACTGAGGTAAGATACATATTTTTTTAGTATGATAAACAAT---AGAATTTATAAAGTAACATTTTCCTCCCCTCCAAAATTATTTCATTTCACTACAATGTAATGATTTTTAAAATTGTGGTTAATCGACAGTTATTTGGATATTTTATTCTCCTCTCTATTGATTTATTATTAAATACCTGCCAACTTTAACCATGCTTGTTATTTTTCTAGAATTTTCT-TAATGTAATGACAATAAATGCAGATGTAAATGATTTCAAATTAAATGAAATAAGCATCAATGACTCAGAGACACAGTAAACATTCATTGAGGATTTTGCATCATTAGTCCTACTTTTTTCAATTTCAATTTTACGAGT-------GCCTTGAACAAATAACTATGTAAAAACCTGATCCCGCCTTTCCTCCTTGTCTTATATATCAAGAAAAGTTTACCAATTCTTTATCTGAAGACGTCACAATTGAGTAATTGTTTATTATTCAAAATAAACACTTTTTGTAATGCTTCTGTTTAATTTCATCATTTAAGTATTTGACGTTGAGCAAAATCTTCAAAATTGATTTTTTTGGCCCTTCGGTAAAAAA-GGTTACCGACCTCTGCTGAAGACAAATACCGATGACTAGTCGTGACTGTGGTGTCTGAGGCACCTATTTTCTCTTTCATACTTGCGAATTCCCCTCTACAAACCCTCTATCCCCTGATCTCTGTTCAGCAAGGAGCCATGACAAACGCTCTCTCTTTCCGGAAGACCTCCGAGTCCGGCACCGATGGACCCTGCACGAGGACCTCTGCTACCACTGGCTGGTGGACGAGTGCACATGGCCGCAATGCAACAGAGCCTGCCCGAGACTCCACGATCCCTTCACTGGCGAGGAGCTGGACTTCATCGAGCTGCTGAAATCCTTTGGTCTGGACATGAGCAGCGTCGCCAACGCTCTTGGCATTGATGTCGTCACTCTCAACGACATGGACCACGACACCCTCTTGCAACTTCTCACCCAACAGACAAACAAGTAACCCATATCCTGGTGCAAAAACTCGCTCACGAAACCCGGCCATTGTAAGTATGAGCCATTTTTCTTTCTTGCACATGGAAGAGGCCAAGTCCTGTAAGACGTGGATTAAAGACATCGGAGAGTTGACAACTTGGAGATCATGCGGAATGGAAGTTTGAA----TCTCTCAACGGAAATTTAAAGACTAACGATGGAGTGTAGGCACTAGTTATGTCTGTACTTCCTGATTTGATTTTTTTAGGTCTCAGGGCTTTCTATATAAGGACATTTT-CGATGTAAATTTTTGAAAAATGATGTCGATAGATTAATTATCACAAATGCACTCGGCAATCTCATTTTTTATAGTCAACAAAAATTTCTAGTTTACATGTACTGGACAACTAGTTGTAAATTTGCATTCATGTAACACTGACATGAAATGGTTTGTAGATTGAAA----------------------------------------------------------------------?????????????????????????????????????????????????????????????????????????????????????????????????????????????????????????????????????????????????????????????????????????????????????????????????????????????????????????????????????????????????????????????????????????????????????????????????????????????????????????????????????????????????????????????????????????????????????????????????????????????????????????????????????????????????????????????????????????????????????????????????????????????????????????????????????????????????????????????????????????????????????????????????????????????????????????????????????????????????????????????????????????????????????????????????????????????????????????????????????????????????????????????????????????????????????????????????????????????????????????????????????????????????????????????????????????????????????????????????????????????????????????????????????????????????????????????????????????????????????????????????????????????????????????????????????????????????????????????????????????????????????????????????????????????????????????????????????????????????AAAGGAAGTCGGTCATTGAATCAGATTACAGATTACATTTTTGTGTGACGTAATGACTACCTCAATTAACATCTAAAAAAGAAGTCCAAGTTTCAAACTTCAAAGAGAAAGACGCGTTTCCGGTGGAGACAAACTCCTTTCAGCCTCTACTCATTTCAGTAGGAAGTGAAACTTTTTCTAGTTTTGTTCTGAGGGCGTCAAGTCTTTGTGATATTTACAAACTTGAGAAGTTCCACCAGATAAGGTCTG-TTTTTTTCGCGTGACTTGAAGATATGATGATTGGGCGGTACAGAATACCACCCCATCGAACCGGACTATCCAAGACAACAGTCTCCAGTAGCAATCGATCCGTTGTTTGTTCGAATTGGAGACTTGGGCAGTTTTGCAGCAATTTGAGGCATTCGATAAATCTTTGAAACTTAAGCACAATTTCCGGAACTGGGTCGGATATGCGTAGAAGACACCCTGCGGCCTAAGGGGGCCGCCCCTAAGGGGGGTGTCCTGAGGTGTGAGCATCACAGAAGCACCATCTGGCGGACAGTGGGGTAGAAGGCACGGTGTTCACAAGTTCCACCACCGTCACTCCAGCGTGTCGAGGAAGTTGGGGGACTTGAAGTAGTCGGGGACACTGTCGTCCATTCGGGCGATAATCTTGTAGATGGACTTCTTCCAGGACTGCTCTGAGTCCTTTCCCGCCACCAGGGCTTTGTAGAACTCTCGCAGGGTTTGTTCTACCACGTATCGGAACTGCTCCGGAGACTGGAAAGAGAAAGTCGACACAATAAGCGGAGTTGAAGGAAAAGACATTATAACAAAAAGGATAAGAGAGGGGAAGTCCCTCTGGTACAAACACGGG-------------GATTGAAT------CGTGCCAAGCACTTTCATCAAGCTCAAAGTTACATTTG-ATGAATCAAGAGACATTGCCATAAGGAGCATAGTATATTATATTGAAGAAAAATAATATATATTCTGTTCGAATTTTAAATATTAAGTATCAAAATGGAACACACACTGATGAAAATAATGATTCAACCTTTCGCCAAGAATGGTGAAAATTAGCTGTAATCAACATTTGGTGCAAACCTCTGCAATTCGAATGAGGCTTTAACCAGTGAAAGCACCTTTAAAATCGAAACTTTGCACCAAGTGTTGATTGCATCATAACTGTCAGCATTATAAGGTGAAAAGTGGACAATTATTTTTAGCAACGTAACACGAAAACGAAAAAATAGACACTGACTTATTA-----------TTCTGTAACTCCTTCGTTACAAACTAATCTGGGGGCATACCAAGCTGCCAGCAACACGCGCTACACACCGAGGAAGATACAGAGAGATAATACGATTGTGC-CCCCTTCCTCCATCTCAACCCTTTGGTCCACGCAAACAGATGAATTCTCCCCCTCTCCCACTGAGTTTGTCTTATCTCAGCCTATTACGAGTCGGGACCACTCCAGAACACATGTAGGTCTGCTGTCCGGTCCGATATTCCTGTGGTGTATCGGAACTGCTAGTAATGGCGCGCGAGAGTTATATATCGTCCTGTGTGCCCCCTCCCTCCGCATTCCCCCTTCCCACCGGTGGCCAGCGTCCCCCTGCAACGCTTAATTACTATGGCATAACATGCAAATTACTCTCAGTCATCGTACGAAATTAATATACAGAGAAGGGAGGCTGGATGTTGACTGCAACCGCCCGCTCCTAGTCCGGCATGGGAAAATGGAATGGAATAATTAACTAAGTGGACCGGAAGCGCGCTGGCCACTCTCGTTAATGATTCAGGCGTCACTTCCGCCTCCCCCCTTTCCCCTTCAATCCCTAAGACGCAAGCTAAGAAGTGGAAGCGAGGGGGGCATCGTGACGTCACACGCGGACAACACACACTCTCGATCTCTCCAGATTTTGGGAATTAAATCGGTGGTTGTCCGTTTGTTTGCGAGCAGAGAGCTTCGCCTGCTGGACACACCGCGAGAGAGAGGAGGGGGATGGCG--GAAGGAGGAGGGATCGCGGAAGATCCTGACGCTCCTGAGGTAATGATGGAATGCGGGAAGCCTGATGAACGATACCTTTCCCTTTCGAAGCAGGAGAAACGGACAATTCATTAAGGTTCCATCTGAAACCGGCCAACAGGAACTTGGCAGCCTTCGGACCCTGATGATGACTGTCTCTGGAAGGCCCCGGGATTTGCCGCTCCCCC-------------------------------------------------------------------------------------------------CCCGAGTCAAGATAAG--TGTTGTGCTCAATTGATAACCAGGCTTGACTC--------CAACTAGTCCTTCTCTCCATTTTCTCCTGAAAGTAATTCACACACAG--AAAAATTGATTTACAGACATCTCAACAAATGTGAATGGATGTTCATTTGTATTGGAGATAACCATCTTTTTCCACCTTTT-------------------------------AAACGTGAAAATTGAGACATTTGCATCAT------TTATCTTTCACTAATTGTT---------TAGGTCATTTATTTTTCTCATCAAATTGCAATGAAAATGGTTACTTGCATTAACAGTTGCATATGATATAAAATACATTTTAGGATGAAGGAGAAGAATTCAAATATACTGGTAGTGGGGGACGGGATTTATCTGGAAACAAACGAAGTGCAGAACAGTCTCGTGATCAAACCCTAACCAGAATGAACAAGTAATTTT-TTACTTCCATTTGATTTGTTTATTTTTCCTTCTAAAACTGTATTTCCTGTTTATGACAGAAGTTTATTTTAGAGCTCTGGCATCCAACTGCAAAGCACCTTTGAATAGAAATGGCGCTGATTCCCAAGGTAGATGGAGAGAAGGGAAACCAGTTCGAGTTGTCAGAAACTACAAAGGCCGAAAACATTCTGAGTATTGTCCAGAGGATGGTAATAGATATGATGGAATATATAAGGTAATAAATAGCTTTACTTAAATTGTCTCATTTAACTATCATTTTTATA-----------------------------------------------------------------------------------------------------TTCCTCTAACTTTGTAGAGGAAGTATTGCACAGACATTGTTATAGCTTTAATAACTCCTCGTCTTTATTTTCTC-------------CTTCCCGGTCTCTCCACTCGATTTATATTTCAAACACTGAAAACAAAAACTTTATCTAGGGTTGCTAAACGAAATGATTCGAGAATGAAAATTGATATTGAAACTGTTATGCATTTTAATAAGAATGTACAATGGCACTTTGCAATAAGTATATCGCCTTTTTTCTCATTTTTTGTGTGTTTATTGCAGGCACCTTCCAGGGTCAGTGGATGCGGGGCATGAGGCACGGTTACGGCGTCCGGACGAGTGCGTCTTTCGGACTGGCGTCGCATTACCGTCCGAAGAGTGTCCGGGGGTCTCTCTCGTCGATTCCCGCGAGCGAACAGGCGGACCCCGCCAGCGACCGCGACCGAAAGATCGACGACTTTCGGGGAGGCTTCGTGCTCAAGTCCCGCAGCGACGAGCCGCCCGCCCGCAGGAGGTCTCTAGTCGAGAAGTCCACCAACCTCAAGAAGTCCATCTTGCAGGTAGTTAACCCTCCTCCTA-TTAGCCACTATCTGAGGCAGTTAATTATGAAAACATAATGCTTTAGGTATGGATTCTCCTTCCGTTCTCCACTACCAAACCTCACTCCACTGCATCTCATCTTGCTTCATTATATATCGCTGTATCCTCCACTCTTCTGCACCTCACTCCATTCCACCGCACCTGACTCTATTCCACCGCATCTCGCTCCATTCCACTACATCTCACTCACTTCATCCCATTGTGCCACACAGCACCTAC------------------------------------------------------------------------------------ATATGCGCACAAAAACACAACACGCACAGATCGGAAAGAAAAACAAATAAAATCGGCTAAAAATATATCACGCATCTCTATATAGCATCATCCAAGATCATACAAGCTTGCAATTAGAATTCAGCTACGACAGCGCTCGCATATGAATCAATTATGCATATAATTAAGAGCCGAAACGATCACATCTTTTCGCAAACTTTTACAAAACAATTTCAAAATCTGTTTAAATTTACTGTCACATTGAATGTGGACACGTGTAAACTACATCCAAACCCATTTTTTCCTTCTAACATACATACGGATTTTTCCCATCAACGTAAACATTTCATTATATAAACATATTCAGATATAATAACTCCGCATCGTCCAAGTAAAAACAAACAACGGTGAATTCGCCCGAAAAATAAAAAAATATTGCCACGCCTTTTAAATAATAACTGTTGTTTTCATTAAATGCGATCATTTAAATATTATGGCACCGTTGCTTTGTTCAAATATGATAATTGCATATGCCGATATTCAAAATGTCGGCGACGCAGAGTACCATATCCAGCGATACGTACATATATTCATTTTCAAAGCGTGTTGACCTTGATTTAGTTAATTTTTTTAAATTAAAATTACTCACCTGAGAAATAGTATGTCTTGTCTTTGTTTCTGTCATCCATGCTTTCACCGGGGCCACAGTTTTAGGCCTTCTAATAGCAATCCGCCGGGATACGCTGCTTGCCATTATCATTATACGCGCTTGCCGTTCTGATTCCGAATATGTCAACCCATAATTTACTCCATCACAATAAAGGAAGCTGCCATCTTTAAGCATATTCGGCTGCAGCGCCATCTGGTCCAAGGTCATCTTACTAGCAAATTTTGACCCGCAGGCTGTATAAGCGATATAATATTGCATATCCAAGTACGAAAACTAGTTTTAAGACCGGAAATTCTAATTAAACTGCATCATGTAAAGTGTTGGTAACGAAAAAAAAAATTTTTTTTTTTTCCCTGTAGCACCCAACACTTTTTTATTCCATTACCTCTGCATTTTTCGGTTGAAACTCGTATTTTTCATAGATGAGGTATTCTCTTTTTCTTCTTTTTTTCTGAATGCAATTGGTTAATAAAATTATTGTTTTAATGCTCGGGTAATTTGAGGAAAAATCAAAAATAATATTATTAGAGGGGGAAATTTACGGCTGTGCGAATTGCTCTCACGAAACAGTGTACGAGAACTATAACACGGTGGAAAGAATTTTTTTTCTTTTTTTTTTTCTTGTTTTCCTCGTTTGGTGTCATTTGGTATAAATGATTCTTTTTGTAATGCTTGGCTAACTTTAGGCCACTGATGCTCACACGCGTTTTTTTTTTTTCTTTTCACCTTCAGATCTCAACCGTTTTAAGAATTAAAAGTATTTTTAACAACAATTATCTCTAAATAAAATTTTAATAATATGTGCCATTTCTATGAATTTTGCGAATAATAAA--CCCTAGTGACTCAAAATAAGTTTATTTCCCGAAGGAGACTCAGATCTGTTGCG-----------------------------??????????????????????????????????????????????????????????????????????????????????????????????????????????????????????????????????????????????????????????????????????????????????????????????????????????????????????????????????????????????????????????????????????????????????????????????????????????????????????????????????????????????????????????????????????????????????????????????????????????????????????????????????????????????????????????????????????????????????????????????????????????????????????????????????????????????????????????????????????????????????????????????????????????????????????????????????????????????????????????????????????????????????????????????????????????????????????????????????????????????????????????????????????????????????????????????????????????????????????????????????????????????????????????????????????????????????????????????????????????????????????????????????????????????TAAAAACTAACATTATTTAGTAATTTTAGAAAGGGAACAATATGGTACAAATTTAGAGAGAATAATCTTAGACT-------------------------------------ATTGATAAAGTTCTAAATATAATAGAATTTCTACTAATAATTTATGCAGGTTGCTGGCTCCTCATTTTACCTCATTAACCTGTTTCGCTAACGCCATTTTTAAAACTTTCTAAATTATATTTTTCATTATAGCTCACCTGATTGCTTATTAATGACACATTTTCATATTTCTATTTTCAGTGTGGATGTACTTTGGAATGATTGGTGGATTCCTTTTCATTCTTATCCAGCTCATTTTGATCATCGACTTCGCTCATAGCTGGACGGAACGGTGGCTGGAAAATTATGAAGAGACTGGGTCCAAAGGGTGGTATGGAGGTAAGGCA--TTTTTTTTCTTTGTCATTCTGTTCTATATTATCCAGGGAAAAATCTA------TATTGTTACTTCAAAATTC-------AAACATGGATATTTATTTCAGCATTGGTCTTCTTTACCTTGCTTAATTATGCGATGTCTATCGCTGCTGCGGTCTTGCTCTATGTATATTATACTACGGTGAGTATCTAGATTCTTTTTGTTTTATGACGCTTTTGTATATAAAGATAATTTAAA-TTAAGATATTTATGGAATAGATTAACAGAATAAGGAATAAGATC---------------------------------------------------------------------------------------------------------------------------------TTTTTCTTCCAAATTGTGGTTCATTGT-T------TTGTTGGAAA------AGTTTTATCTATTTGTATAATTAAATTTTGCAGTTACTTCAACTTTTATTTAATTATTTCCTAAATAGTGGCTAATAAAAAAAAAGCTTAAAGAAATATAGAGAATTATTCTTATGTATACTTTTTCAACTATGAATTAACTTTATTCCTTAAAAACATCTTGTATAAACTTTCCAGTTTTTTGTAATCTCTGTTTTTATATATAATTATGTGTTTTACGGTATTTTAATACTTTTTAACCTTTTAAATTTCACTTCATATGCCTTAAAAAATGTTTCTAAACTATCTTATTGTTTATGGTAGACAATCATTTAGGAATTAACATTCCTTTG-TGCAGGTGGTCGTTTAGTACTTAAACTGAATGCTCAACAAGACAGTGGCTCTGGAACCAAGTGCCAATGGGTGCAGTCGAACGACTTGCCAAAACATTCAAATTTAAAGAAAGAGAGGCAGAAGAAAAAGTGCATACAAGATGGTTCTTTTGCCATCCAAACAGAAGCCCATAAACTAAAGAAAAAAACGGACGATCTCTCGCCTCTACCCAACAAATCATCCGACTGTGATCCTTCAGCCATCAAGAAGCCCAAGTTGAAATCTGAGTATGACTTCACCGAAAGTGAGAAGCAAGGCCTGCTTCTATGCAGCTCCTCCTGGACTCCCCCGGTGGCCGACGGTCAAGAGTCCATCGAGGTGGATGACGGCTCGTCCAAGACCAGCGAAGGTTACGTATCCCCGGTTCTCTCCAATTCTCGTTTCTCAAAGACAGATGTGAAATTGGACTCTTGTAACTTCAATTCCGTCGGTGATCTCGGTGACCAAAAGTGTGATTCGGACTCTTGTTGGGCGGCAAGGGGCTGCAATTCCTCCGAGAGCTCTGCACTGAATGATAGTGCCTCAAAAAACATGTGCAGCATCCTCGGGGGAAAGAACTCCCCTGATGTTTCCCCTTACAAACAGGAAGTGCTTAACCACAGAAGTGCCTTGAGTCACAATAAACCTTGTGTAAAAAGTCTGTGTTATCAGCCTCATTCGAGTCATTCCTTTTTCCAAATATTTACACTTTTTAAAAATTTAACAAAATATAAACTTTTATAAAAGTAAGATAATTGTTTTTCTATTTTTGATGACATGTAGTCTATTTTTCACTTAATAAT--TTTTCTTTAATGAAATTTATATTATTTCATGTGAAAAGGCAAATAAAAGTTGGCTCTTGAAATCAATGCAAATTTTTATTAATTAAAGCCAGCTATCCTGCCCCTTTTTTAAAGCCATCTCCTCCCAACCCTGTGCATGAATGATCATTTATCACCTTTCCAACTCCAGGAAACATTCGATTCCAAGAAATTGC-----AACAGT-----------------------GTTTTTATTTAT-----TGGTAATAAAATATGTCCCCCTTTTTTCAGGTGCCTTAGAGGAAGAACAAGAACGAGAGGCAGAACAGCTTGCAGAGAAAGAACGTCATCAGTTGAAACATCGAGAACTCTTCTTGTCCAGACAGGTGGAAACATTACCTGCAACACATATTAGAGGCAAATGCTCAGTGACTCTTCTAAATGAAACAGAATCTCTCTTGTATTACTTGAATAAAGAGGTGAGCAGTATTTGTGATCAAAGGTATTTACTGTACAGATAGGTCATCTTAAATGAGCTACTAAAGTCTAAATTTTAATCTCCAATCCTAATTTGAGGAAATTACTCGTTGGTCAAGGTTTTGTTAAT--TTTTTTTTTTGTTTGGGAGATTAAACTTGTGTCTAAAGCTTGTATACTTAAATTTTGACAAACCATAAAATCCTACTTTTTGTAACTTCAAACTGATAT----------------------AGTAGTGAAATCTGCCTTGGCTGCACTCATAGTTGCTGTGTCTGTTTTGCATGCTTTTTGATTACGATTTCTTGGAATTTTTTTTCAATCCTATCCACCCTACAGCTCGGTAGGTACATTCGCAAGAGCTCTCGATTGCTCAAGCTCCGTGAAGCAGCCCAGTCTTCATATGAGTGCCGCAGCAGCATCAAGAGATATCACCTTGGTAATTCTTGTTTATTTTCGAAGGAATTTAAAAAGAGTGTGTACAAACAGTAAATCTTAAATTAGCAAAGCACCTTTTGTAAACTAATTGCACCTTTCTGTTCATTCACCAGTTTCATGCTATGGACATCTTACACAAGCACAATTACGACATTACGAGTGCAATATCATCGCTTGTTCCGAGTGGTGGACCCGTTTTGTGCAGGGACGAAATGGAGGAATGGTCTGCTTCCGAGGCCAACCTCTTCGAGGAAGCTCTGGAGAAGTATGGCAAGGATTTCATTGATGTTCGACAGGACTTTGTAAGTGATG--GAAACAATTAATTGTGGTGCAATAATAAATCTCTTGTATGATTATTTTCCATATGTATG---TTTATCAGAGATTAAGAGAAAGCATGTAAATTTTTAGCTTATAATATAATGTTCAAATAACTGACTTACGTTTACTGCCTTTTAAAGAAAGTAACGGCTATTTATAAATGTTTCCATGTTAAAGAAAC------------AGGTATTAAAATTTAAAAATCTATACTTTCTGCTACTTATGACTTTTAAATGTAAATTGGATATTTCTTGTTTAA------------------------------------------------------------------------------------------------------------------------------ACCAAAGAGTGTGCATCGGTAGGCGGGAGTTCCCTCGACTTGGATTTCAGTGAAGATTTCACAGTTGCCAGCAGTGATTCCTCTAAAGAAGCGTCTGCCCAGAATAGTCTTTCAGAAAACGACAATTCCAATCTGTCATCTCAATCAAACTCTAGCAATTCTGTTGATGGGAAAAGCAACTCTTGTTTTGTTAATGTCGTCCCATCTCAGGCTGGGGCATTAATTCTCGACAAATCATTCCGGAGCAGCTTGCAATCACCCCTGACAACAAGAAGGATCGTTGAAATCAATTCATGTGATAGTCAGAAACCCATGTGTCCCTTGCCATCATCCTTACCAATACAGAGTTTGGAAAGCACAGATTCCTCTACGGTAACAGAAGCATGTCCTTCATCCAAACAGGACAGTCTTGTGAGCTCTATGTCTAAAAAAGGTGTTGACATGAAATTCATCGATGACCCGGAGACGCCATGCTGTGAAAAGATCTCATTCCCAACTAGTCAAAGTTCCTCACTCTATGTAAATAGAAGTCATAGCGCCAATCAGTTGCATTCAGCTGAATTCACTAACGTCCGTGAACAAAATGGTTCTCTGAAAGAATCTCGTAGACGGTTGACACTGAAACCAAACCCGCCTTGTGGGAAGATGCATTGCCACGACTGTATTGGAAGTGAAAAACCTTGTGATAGTCAATCATGTGAGACCAATGGAGTTTCAGCCGGGGAGGAAGGTTTCTATGATCTAGCTTGTTCTTGCCCGGTGGTGAAGAAACCTGTTGACAAATCACCCCATGCTGCTTCAACAAAAAGCATTCTGAAGAAGGAGTTCCACAGCTGTGAAGATGTAAATAAAATCTCCGAGGCAGTCAAGAAACTACGGGGTTTTAAGAAACTGGAACAGGTTGTGGCAAAGTCAGAAAATTCTAGCCCCGTCCGTCGTCGAAGCAATGTGCCAAGTGATATCCCTGACTTGTCTTCATCGTCCTTCCTCCAAGAGCACCGTGCCAGTTACCCTCAAGGAGATGACACCAGCGAGATGTCGGATTCCTCGATCACCGTGAGCCTGAGCATACCTTCTTCGCCTGTAGTTGCCCGGAAAAAGAATCAGCGGCGTGGCATATTGTACAGTCCTTTGCTATTGAGGAAGATGCGTCGCCAGAAACTCGTTGATAGTTCTGATGAGGATGGAGCCTTTAGTGGGGATGACATGCCAGGAGAGAATTTATTCATTGAATATATATATATCCAAATAAAATTTTA---AATGATTTTCGATTGAACAAACTTATTTTATTAAAG----AAAAATATATTCAG-----CAGTAAATATGAATGTATTCTATTATATTCTATTCTATTCTTACTTTTTACTACTCTAGTTTTGCTTATTTATAACGCAAAAACTAAATAATTCTAATATTTCGAAAATCAAAAAGTTAATTATTCGTTTCCAACAAATGTTAAAAAACAGGAAATAAATTAACGGAAAATTGA--AAGAGGAAGTAAAACAAATTAAAATAACTGAACAAACAAACCAAACATAAAGCAGAGGTATACTGAAGCAAAAATTGTACCAAAATATATCAATATCAATTATAATGCTATTGATATGTATTTGTACAATTTATTATTTTATATTCTCTTCTTTAGAAGTGTATTAATTTGCATTTGTAATTTATTTGCTTATAACAGTTTTTAATGAATTTATAAACTTGTTATTAAAACATTATTTGTCGCCTACACAATTTTTCTTCTTTAAAATATCCATTTGAAACGAACAAGAAATCTGAAATGTATCAACCTTGACCTTACACCTTTTATTGGCATATTTGTAATTGGAAATGAATAAACGCTTTTTTCTCAATACAGGTGATGCAGTTTGGTCGAATTGATGGCAATGCTTATACTCTTGACTTTCAATACCCATTTTGCGCCCTCCAAGCATTCGCAGTTGCTCTTGCCAATGTTACTCAGCGTTTGAAGTAATTGTGTTGGAAGTCATCTTGACGTCTGATATCCTAGTCAAGTAGAAATCTGCTTTTCTCAGTACAATTTTAGGGAATCATCTCTTAAATATATATGGTCTCAGTCTATGCATCCTTGTTTTGTGTTTTTTTTTTTTTTGTAATGAAGCCTTGCTGTACAAGCCCATAATAACATTAGGCAGT------------TGCATAAAAAAAATAATGTCTCTGTAGAACTCGGACCATTGGTGATGATTCTTTTATGCCAATCGAAAAACAAAAAGCTCAATTTTTTTAAAAATCAAATTATTGCTGGTTTTATACGAATATTTTACGATTAATTTTAACTACATTTTTAAATGTTATTTTATTCTTCAGCTTTATATATGCTTTTGTTGATATTAAAAAA-CCTTTTGAAAAATGGAATTATAGGAGAAAAAAAAATAGGCTTAATTTTTCTCATTGTTCTAAGAACTCTTTTGTTTAGTAGTGCCATGCCTTCTATATTTTTTCTATTAGATATTTGA----------------------------------AAAACATACTTTGGATTAAATGTATTTTTTGTTGTATTTAA----GAAATCCACTTTAAGAAGTATGCTTCTCTTTTCAAAATGCCGTAGAGTTGGAATATAAATTTTATTA----------------------------------------------------------------------------------------------------------------CGCGTAACTGAGGCGTGCCTTCATTTTGGCCAATGAAATGCAAGTTAGCAATAACTTGGAGGAAGAAAAAAACAACGAAAACCAAATAAAAA-ACATTTCTTTTTAACGAGAGAGAGAAATTTTACTCTGAAGTGTTCAGTTTATTTACAAAGTTTCATTTAAAC---TATTATATCCTGTTAAGAGAAAAGTGAAAGGAAAGGAATTGAATGTTCGGCCTGCTCTATTTTAGAAATGCTGTTAATTTTTTAAATATTAAATGAACAATGCAAGATAAAAATCAGAAATTAGAGATTTTTTTAACAAAGAGGTCTGCAAGAAGCGAACAGGTAATTTCGAAACCGGGGAACGGAAGTTTAGAATTTTCGATTGAAAAACCTCTGTGGAAAATTTTAGCTTGACGCGCTTTGACGGATCGCTACGCATGCGCGTACGTCGGAGGTATATGCCCTGAACGAAAACAAACAGTACGCTAAGAATAAGGGATATTCCGAATGGTGTTTTAAATTATTGTGAATGTCACCGGTGGTTTAACACAACGATTGGAATATAGGAGTCATCTGGGAATATGAAGCGGCGAAATGCCGAATGTGGAAAAATCAGACGGCCAGTGAAAAGAACTAAAATAGCAGAGGGCATATATGGAAGGTAAGCGACTGTTCTTGTAGGCCTAGTCTTTTCCTACGGCTGATCTGTTTTCTTTCGCGCGTTTATACGTCAATATGGCTGACTATTATGCATAAAAAATTGCTATATTTCAAATGAACACTCGCTTGTATTACGCGGAATGCTATATGTTGGGTTATCCAACACTTTTCCGCAGCTTACGTCAAGGAATAGAGCAATAGTATCTGACCGTGAGTT---GTACGCGCGCGGTAAAACCGTGTTTACTACCACATGTTAGCCAACTCGCGATTCTGGATTGCATATACGGTTTTTAAATAGTGACCGCTTCTCTAAATGTGAACCTGTGTTTGGAAAAAACGATGACCGAAGTCTCATTTATTGTAGTTTTATAGCTGCGTTTGAATGGAGGAATTATATTTTGAATGTTTTC----------AGCAGTACTTGCGTTCATGATACGATGTGAAAGTATTTTCCACGCGTTTCCTTGGTATCAATTGCCATTGTATACACAAAATAGATTTAAAATTATTTTAATTAGGAATAGCTGTAAGATCT---TCTCTTAGAGGACATATTAATGTCTAAAGAATATCCAAATTGTAGAGAGATTTTTTTGTTTGA---------------------------------------------------AAAAAGCCACGTCTGATAATATATGTAGAACAGATTATAGATACACTCGT--------------TGGACAGGGTTACAAAATACATAGTCCTGCTACACAGATGTGATGCCCATAATTTTACCCCCATTTTTGGGAGGGGGGTTCTTCTCCCAGA-----TTTAAATGGTCTGGACCGCATCATGAGGACATTTTTTATCTAGTTACTTGATCTCCCACCTCTCGAGTAATTTATTACCCGATCACGAGATAAAGAATGTCCAGACACTGAAAAAGAAGGGGTCTTAAACTAGTCTAATGAGGGAACTTTTTATTTTTCAAAATTATTATTCTAATCCCAACTTATTTTTGCCGAAATTTAATTGAATACATTTTTTAGCACTATTGGCGCAGAAGGACAAAGAGATTGACGAACTGAAATCCAAGATTGCGGAAGTCATGGCCGTCATGCCGGTCACCTCGAGCCCCAACTGTTACTCTCCGAATCAACCAGCCATCAGCCTCGCCTCTGGAATCGTTTCATCTCTCCTCTACTCGCCCAAATACATGGGCGAGGAGAAAGTAGCCAAATCCAATCTGGATCCCAATGCTTCCGTGTACACTCCGAAAGTCGCACGCCTGACATCCGAATCCGAAATCTGAACTGAAAAAGGACCTCCTGTTAGGAACAGTGGAAGAGGGACTGACGCAGGAGAAACTGGAATTTTTTTCTCCCGCTTCTAAGATTTTTTTTTTCTCCATGGCTGTTGTACTTCTTTTTTTTCCAATGAAATTGAAAATGGACTTTATTTTTAAAAGTTTAATGGGAAAAAAATAATTCTAATTCTCTTAAATGTTTTATGAACGTTTTAAATATATATATATTTTTTTGTTTGGACAATTTTTTTGCGCGATGTTGTATGTAGTTCATTCTGTGACTTGCAGCTTTTTTTTTTTTTGGCGAATCTTGATTTAAATCTCTGTGATTTTCTTTTCGAATCCAAATGAAAAGATTGACATTTGTTCATTTATTTTTTTCAATTAACTCTCGTGCAAGACCACCCCCCTGCATATTTGATTATTTTAGTATGGTGTAATCAATGCCAACCTTCTACGCACTTGAATCT---------TTTCTCTTTCCAATGCCATATATATTAGTTGAATCCTTTTTCAAACTGAAAAAGAAAG-----------------------------TATTTTACCTTCAGATGTATGGACAAATCTAGTACCCAGGGTTGGGTACCAATCCTCCAGAAGAGTATCGATATGATCCACAGACACGGAAAGCAACTTGGCCACACATTCCGTATTAGGCTGAAGTTCGACATTGTCATAGGCCACTACAACACCATCTGCATCGACTTTGGGTATCTGGATGACGACTGTCTGATTTGGCAAAATGATCTCGAGGATCGAGGAATTGATGATTTCAATGTCGCTCCAACTTCCTTCCTGCTGAACAAAGAACTTCATTTGACGGTACTCAAAAGGAGCATTATTCAGGTGGCTCAAATGTTCCTTCATGCGGAAGAGAGTTGTGTCCAGGTATCGGAGCTCCATTCCAGTCTGCCAGCATATCCACTCCGCCCGGCGGTTGAAAACGGCTGCAAGCAGGGGATCCATGTCTACGTTTTTAGGGATCAGGAAATAGGATCGGATGATTTCCACCACGATGTCATCGGCCAGCATTCTCGTCATCAGTCTGGACCAGAAACCACTGGGAAAATAAGACATCAACAAGAGGCGTCGGATGACGTTCTCGATTTGGGTCTTGTGCCGGACGTAGCAGGTTATGCCCGGGTTTTCCAAGTCCTTTTCCATCGGATCGGTGACTTTCGGAGCACCAATGCTTTCAGCCGTGAGGGGAACGTCACTGACCGGTCGCTGCGGCCTTCTTTCAGTGGTGGTTAATTTTAAGGTGAGAGGTGTGCTACCTACAGAATGTCTGTTTCCATAGCTTTTACGCATGGCCCACACTCTGGATCGAACGGGTA------------------------------------------------------------------------------------------------------------------------------------------------------------------------------------------------------------------------------------------------------GTTTGGTCTTGGGTGACGATGAGGAAGTTTTATCGGCTTCGGGCAATTTGAATATCTTATTGTTTGCTGCATTGAAATGACGTAGGGATGCCATCTGAAATATGCAAAGTGGTAGTTCAGTCAGTTGATTATTGGATATGTCCAGCCTGGTGATGGCCATCAAAGCACTGTTCTGGTTCCTAGCAGTCAGTTTTAATTTGACATTGTGAGCCATACTGGCATTTATTAACCACTCTTCCTTGACGTAGTGTAAGCACTTCTGGCCATGCCAGTTTATCATGACGGGGGTGGTTGGGAACATGGAACTGAAGGTCACACTTCCCAGCAATCCACCCAAATGAGCAGATGGCACAATCTCCAGAGCCTTCTTGTTTATCTTGAACTCTGGGTCTTGGTATGCTTTTAGAGTTAACAGCTTTGAAGCTATGTGCTCATCTTTGTTGGAGCTTGCAACTTTCAACGCCTTGCAGTTGTCGTCCCGTGCACCATGCCGCACGAGACAGTCAACCATGTTCACATCCCGGTTCTTGCAAGCCTCAACAAGAGCAGTTGATGTGGACCCAGAGTTATCATTTGCTCTATTGAGTTCTTCTACAGATTGTTTTATATTGAGATTAGGATTAGCTGAGTTTTGCAGTAAAATTTGCACTATGCTGTGGTACTTTTTCTTAACACCAATATGCAGAGCAGTCTCTGTATTATTATTGCAGTACAGATCAAGATCTAGTGGGGATATTTCAGTTTCGGTACGTTCCTCATCCTTTTCGGAGTTGTTCCTCAGAC-------------------------------------------------------------------------------------------------------------------------------------------CTTCCTCCTTTCAACAGGTGAGGCTGATGCCTATCGGTATTGATAATATCCAGATGATGTCGGAGGAGGCTGTTAAGAACGAAAGAGAGATTGTCGTGTCCGGCGGATATCCTCCCGAGGTGAGGGACGATGAGCCACCCGGTGGAGATGAGGACAAGGAGAGAGCGGAGCCCAAAGAGAGACAAAAGAAGTGGCGAATTTGGGATCTGGAATTTGAAGCCTTGATGCGAATGCTTGATAATGCAGTAAGAATGACGTTTTAACAATATTTCTAAGGGTATTCAGTGCGTATTTTCATT--------ACTATACTCTGTTCACTGGAAAGAGATGATATACGTAACTGAAACTTTGCAATTTTTTTTGTAATATTAATCTAATGTTTTCTCTTTTCAAGGGATTTGTATATTATGTGGTAAAAGAAATCCTTTACATT--------------------------------------??????????????????????????????????????????????????????????????????????????????????????????????????????????????????????????????????????????????????????????????????????????????????????????????????????????????????????????????????????????????????????????????????????????????????????????????????????????????????????????????????????????????????????????????????????????????????????????????????????????????????????????????????????????????????????????????????????????????????????????????????????????????????????????????????????????????????????????????????????????????????????????????????????????????????????????????????????????????????????????????????????????????????????????????????????????????????????????????????????????????????????????????????????????????????????????????????????????????????????????????????????????????????????????????????????????????????????????????????????????????????????????????????????????????????????????????????????????????????????????????????????????????????????????????????????????????????????????????????????????????????TGAACTATGACACTAGAACTAAAATTTTTATACAGAGAATTAA----------GACATTTTTAAAGATAGACATTTTCAAACCAAATAGCAAAATAAATTTAAACAACAATATATATTTAAACCCAATATTATTAAAACATTAAAGAAAAAGAATGGATAACGTAGGAATGGTAACAAAATTAGAACTGGATGAAG--AAAAAAATCCTCCACTCTCATAAAAAAATGGAGATGTAGTTTTATTTGGACTGATTTGGAATAGTTTTCATACGAAGCAGACGAATGTACCAGTATTACACATTTAATCTGCGATATGAAGAGAAAACTTTTGACATTTTACTTTAGGATGGATAGAGACAATTCTCTACGTAGATTAATGGAAGGCTTGATGGAAGGATGTTGAAACCTTTGTCCTCGATCATGTAATCTGTGCAATCCATGTGCATGTATCAAATCCAGGTGCATGATTCGAACGTGAAGTAAAACGATTGTCGATGAGCTCAC------------GATAACTTTGCACAATTTGTCCCTCAAAGCGTTTTGCTTCGTTCTGTAGCGTCATTTGAAATGGGTGAAACCGCTGACTGTCGCATCACTGTTCAGATGCCGTTAGGATTCCACCAGAGGTATACACCTATCCCACTCTCCAAGTGGACGAAGTATCATTTCAGTTGCAATAGTGCTCTTCCTTTTTGAAGCTGCACATTTCACAGTGAACTCTGCAGCACCAGACAAACTTGCACTGACACTTCTCTTCTACTTCACGAATCACAGTCTGATAGCCTCGGCCACAGCACAGAAGTCTGCAACCATCCATCCCATAACTGGTGCTGTTACACAGACGACCTCGGGTACCCAGCACTCCTATTCTGCTGAGACAAAAAGAAGAAACACACACACAAAAAAATTACTTTTACATTTTTT-ATACATATAAT-TTTTTTCTACAC-AAAAAGTCATAGAAATAAGGTACCATCAAAGATCATAACCCTATTTGTCTCTAATAGGTTACATATAT--GTTAATAACCCCTTAAGTAACCTCATAAG-AAGTTAATAAACCCTATATCCTTACCATTA-GAACATTTTATGTGCACTATGC-------------------------CATAACAGTAAGCAGCACAGTTAGCGTCTTCGACATGTTCTTACCCTTAATTCTATAAGTTCTACCTAAAATATATTCACGGTCTTAAATAATATCATGAATTTTATATAATTAAGATAAATATTAAAAGTGTTTTCAAGTTACTTTTCACTTGATTTAGAAAATTTTAGAATAG-AGATAAGA---TATGGAAATTCTTATCGACTTCTCTGGCAAGCATTTGAGCAAAAGAATAGA-------------ACGAACTGATCTTTCGTTCTGTAAGACAATTTAGTTGTTATATCATGCTTTGTGA???????????????????????????????????????????????????????????????????????????????????????????????????????????????????????????????????????????????????????????????????????????????????????????????????????????????????????????????????????????????????????????????????????????????????????????????????????????????????????????????????????????????????????????????????????????????????????????????????????????????????????????????????????????????????????????????????????????????????????????????????????????????????????????????????????????????????????????????????????????????????????????????????????????????????????????????????????????????????????????????????????????????????????????????????????????????????????????????????????????????????????????????????????????????????????????????????????????????????????????????????????????????????????????????????????????????????????????????????????????????????????????????????????????????????????????????????????????????????????????????????????????????????????????????????????????????????????????????????????????????????????????????????????????????????????????????????????????????????????????????????????????????????????????????????????????????????????????????????????????????????????????????????????????????????????????????????????????????????????????????????????????????????????????????????????????????????????????????????????????????AAGTTAACAGATGGTTAAAATAAAATAAAATAGAATTAAGCCAAGGGTAAAAAACACTTTAACTTAGCATTGCACTTGTATCTCTTGGCTTCCCACACTCTCAATTATAATTCAATACCAAATTTTTTAAATTCAAGTTTGAAAATATTTTTGTAGAAGAGCGAATACACCTGAAACAATGGTCTCGTTTGAAAATGCAAGTTCAAAATATACTGCTTTTAAAACACTCCCTTGCTTAACTATTTCACTCAAAGTATTAAATAGGTACAATTTTAGTGTGCTAAAAACGAGCTTTTCTTTTGTATTTTTTAAATAAAAATCACAATGATCATGTTTCTCCCCCAACACATTAGTATTCAAGATCAATGATACATACTTTTAAAGAACTATATGCTGAATATTTTATTTACTTACCTAATGGTTCATAAAAAGGATGCCTTGCAAATCTGTTGTACCAACCAGTGGCAAAATCTTCATGCTCAGGACATAGTGCAGCAATATGACTACTATTCATTTTATAAAAATGATGCCACAAATTTTCTACAGGATGCATGAAGATAACATCTGTATCTATGTATAACAATGAATCAATATGATGCAGAAGAGACTAGAAAGGGGGAGGAAAACATAGAAAAAAATAAATAAAGACATCATTGGAAAATCAAAACCAAATGATTTTCTGGCTAAACATTGATTGAAAAAAGTACAATTCTTATCTATGCAATTTTACCTTATATGAATTACATATCTGTGTGCACAACATATTTCTTTGGCACATAGTGAGAA---ATTTTTTTTTCACCATATTATGCA---ATACAGTATAA----CTTCTACAATTCTAACTAATTGAGGATAGGAGTGGTTCAAATTATAAATTTGGATTATAGA---------------------------------------------------------------------------------------------------------------------------------------------------------------------------------------------------------------------------------------------------------------------------------------------------------------------------GTCCATTGTTACAAGCAA-CACTCACCTGACAAAGGCAATCGTTAAAAGGAAGGGTCTCGATCCCGAGTGCTTCCAGCCTCTGTAGCTGTTCTTGGTAGAAGTACTCGAGCTCGTACATTGAGAGGAAGCCGTCACCGTCCACGTCCATGCACCGAAACCAGTATTCAATGCTACAGCAGAACCACATTATGAGACAAACGAATAATTTTTAATCA-TTTTCATAAACAAGGTATAATTATAGTTTATCTATTTGGAG------GCCTTAACTAATGCTTGC-----------------------------------------------------------------------AATTGG--------------------------------------------------------AG---------------------------------------------------------????????????????????????????????????????????????????????????????????????????????????????????????????????????????????????????????????????????????????????????????????????????????????????????????????????????????????????????????????????????????????????????????????????????????????????????????????????????????????????????????????????????????????????????????????????????????????????????????????????????????????????????????????????????????????????????????????????????????????????????????????????????????????????????????????????????????????????????????????????????????????????????????????????????????????????????????????????????????????????????????????????????????????????????????????????????????????????????????????????????????????????????????????????????????????????????????????????????????????????????????????????????????????????????????????????????????????????????????????????????????????????????????????????????????????????????????????????????????????????????????????????????????????????????????????????????????????????????????????????????????????--------------GATTGTTAGTGTACATGGTAATC----------AGGAAATGATGATCAGGGAATTTATCACCTTTTGACTGGAGAACACAAGATACATTCTGAAGAGTTGCTTTTATTTTTTGCAAA-ATTCCAAACCACTGA-TTCAGCCGGCAATTATCAAATCAGAACCTGTGAAAACTTCCTTATATAAATAATGAAGAAATTTGAAAATTACCATAATTTACACACAATTG-----------------------------TTTGGACT---------GGTTAATTCTAGAATTTAGTGCATCACTCTCTATCATCGCTGGACTGTTAAGTGAGGTATTTCTTTTTTATTAATATAGTCAGAATTTTTAATGTAGATTTTATTATATTTGTTCACACATTTTCAACT-TTTTTTTTGCAGCTGATGCTGACAGCTACAAGCACTGTCTGGACCATAAAGGCAATGAAGTTCCGCACGGTGATCGCTTCTTCCCTCTGGGCAGCGACCCCTGTACACAGTGCACTTGTTTGAACGGGAAGCCCCAGATGTGCATTGCGGTGTTCTGCTCTCCTCCAGAAAACTGCCGACAGTACCATGCCTTAAGCGATAAATGCTGTGAGTTTGTTTGCCTGGATAGAGATTTTCCTAATAAGGCATCAGGAAATGGCACGTATCCAGGCAAGGATGGTTAGTACTAGAATTCAGTTAAGCAGTTGGCTCCTCAGAAGTATTTCTGCTCAGCCAGCGGCTTGACTTAAGTGTAATTTACTTTGGGGGAAGGTGGAGGGCCCAGCTTCGATTCTGTG-------CAGAACTTTTATTCTATTAATAAAATAGATGTTAAAATGAATTGATGCTATTTCTAAATAAATTTAAATA-----------------TTGAAAACAGTAAAT-TTTTTTTTCTAACACATTTGTTTTTATATAATACATTCCAATATAATTTATTGAAAACATCTGAGTTTAAGGTATAA---AAATATTTGATGAATAAATATATTATAATTAACTATTTAATATTATTACTAATG------------TTACTGGTGTGCGTTGAAAGTTATAATATTATAATACAGAAAATATAGTATTAATATATTTCTTTGTATT-------------------------------------------------------------------------------------------------------------------------------------------------------GGCATGAA-------------------------------------------------------------------------------ATCCTTAACATGGATAGGAATGAATCGGAAATGGGCAGAAACAACATATAAATGATAAACATTAAACGGTATTTCACTGCACCAGTTATTTCTATGCCACTCACTTTGGCTAGATTGGTGGACTTCCCGACTCCGTTGACTCCGCAAAAGACAATGTTGTAAGGGCGATGAGATTTCTTTGCCTCCATGACGTCTCGGAGGATGTCGATCCGCCGTTTGGGGGAGAGCAACTGCACCAGAGCATCAACGAGGGTGGACTTTACGGTGGAAGTGATGCCAGTAAAAGTTCCCAGAACTTTGCCTTCAAGCTTTGCGGCAACTGACTCACAGAGTTTGTCAGCGATGTCCGCGGCCACGTTTTTAGCTAAAGGGTAACAATAGTGAAAACAAATCTACACCAAAGAAATTAAAATTCAAGATATTTCAGTACAATTCTATTAGTACAAAT----------------------------------------------------------------------------------------------------------------------------------------------------------------------------------------------------------------------------------------------------------------------------------------------------------------------------------------------------------------------------------------------------------------------------------------CTAGTAATCTAAACTGAATATAAGAATAG---------------GTGCACTTACCATGCCAAAGTCTATCGACAAGACAGCTAGTGAAGTAGAAAACATTTGGCACTATATTATTGTAGCTCCCTCCGGCTACAATGGGCATGGCTGCCTGTTCTCCCAAGAGGACATCCGCAGCTAATAGATGGTCCATGACTAGTGATAATATGTCCATTTGAAACTCACACTGCTGGTTGTGTGTAGCATCCATGGGTATGGCCTGTTCAAAACAAAAGAATGGAAGTTTCTA-TATAAATGCCATGAAAAGCTCAGATGGCAAGAAATTTTAATGAATAAAAAAAACTTTGATTTCACAATTTGAATTTGTTGTTGCCATATTCCA--------------------------------------------------------------------------------------------------------------------------------------------------------------------------------------------------------------------------------------------------------TTTTGAACTTTGTATAAAATATCTAAAACAGCAAGGTCGTTACTTCGGAGAAATTAATACATTATTT---------------TATAAATAAATAAATATAATCAAGGTATTAGAAATAATACTGTGACTGTTTAAAAATAATAATGCCACAAGAAATAAGTTTCCTTCACTAAAAATCAAAACAGTTTAAAGTAACGCAGAACAAAATGCTCATCTATTATTATTTAGTTTTATTTTTGGAAGATTAACCGGATTTGCTTCAAATTTTC------------ATGAAATGTTCTAAAAATTCTGAGAAAAACATCCCTGCAACAAGGTCTGCCATTCTATTATTGCATCCAAAATTATTGTACCAGTGCAGCAAAAGATTTTTCTAATGTTCCTGGTGCAATAATCTTTTTTATGATTAGGCACAACCCTTTTGTTGTATATATGCTAAATAATCCTGAAAATTTTGT-TGTCATAAAGTCAATGCATTATGTAGGGGAATTCTGAGCAGCGAGGATATGAGTGCAAATGCCTCACCTAAGGTCCTTTGGTTCGAGCGATTGTGCCGAGAGACGTTCTAGGATGTACTGTAGAGGAGGATGGAGCGAATGATTTTCGTTCTCCAAAGCAATGTGGCAGTGGACGAGTAACTCGCCTGGAAGCCCTGATTCACACATCACTTGCTGGTTCCTCTCGGATCGCACCAATGAGCGCAACACTTCAGATAGGTAGATCTGAAGGGTCAGTGCCATCTAGAGGGGAGAAAGCCATATTAATACCAACCAGGGTTATTTAATAATAAATTAATATCAACAATCAAACATTATGAATTACCAATTGCAAATATTAACAACCTTATACACAGAGTAGTCAATAATTAGCCTACCTTCAACCTCAATGTTCGGTGCATCTTGTAGCTTAATAATAGTACAATAATTACCTACAAGTAGGTCACTAATTATCGAAATGGTGCACAATTTCATTTTTGCATTATTCATAAAATG-GTTTTTAAAAATATAGTTTTAAAATCCTTTGGAGAAAAGAAGTGTAACATTAAAGAAAGAGCAACATCCAGAATAAGGAGGGGA---TTTCTTTAAAAATCACAAACTGAAGCAACTAAAACCCTCACATTTTAAAATTTTTAACAAATTTTGTAAAGGGTAAAATTGTTGGATTTAATTTTTAAAAACTATCTTGGCCATTTCCTTAAATAAAATAATGTATTTTTAGTATGAGACAATTAAATCACATTTAGAA------------TGAAAGA--------------------AAAAAAAATAGTGGGGTGATT------------------------CTATAGTAAAAAAGGGACAGGAAGAATTGGAGGATGCAGAAAAAATGGGTAGATTGCAGCATTATTTTCAGAATGGCCAG-GGAAAACAATAGTTGGTGGAGAAGATGAAAATTGATATGCAGCAACCTATTAAACACTAGT---------AAATGA-----TTCTGGTGATTGCAATACTGCAAATGGAATAAATGGGGTTTGAGTTGAGGCAAAAGAGGAATCTTACTGTGGATATAGCTGACAACAGAATGGGAAAGACCGTGGCGGGAAAGCGTCATAAGCACTTCAGCAGCACTCTTCCTCCAGACGGCATTATGAGCTGGGCACCAGCTTGTAATCGCGCTAAACAAGAGGGTCAAATCATCTTTTCTGCTGAGTTCTTCTGCTGGGCCAGAGTGGCTACAAAGTCGCACCAAAACCTACAACACAAAAAC------CTTCAATCTTAAAA-----------AAAAACACCCTTGATTTCTATGCAAGTTTTATAAGAAATCAATTATGCAAAAATAACTTTCTGATAACTGTGAAGGAAAAAAAGTTATAACTCATTGTAT--------------------------------------AAATTAAAG--------AAATGTTCAGAGATCTCTAAAT---------------------------------GCAGGAGCATGGCCATAGGAGAGGAGGTGAACAACCAGAAAAATCCTCAAATTGTATTTT-----CAAATTATAATTCATACAAAATATTATTAA-----------A-ACTAATTATTTTTAATTATGAATAAATTAAATTATTATGTAAG-------------TAAAATTAATAAATTTAATAAATATCGTTCATATGTATATCACATAAAA------------------------TTATTCTTTATTTTCCAGAAAA------AGATTTTTTCCCAAAAATTTATAGTAGCCCCCATAAACTGCGTAAAACTTAAATCATTCAA-TTTTATTTTTGGTAGGGTACACGTTTTTTCTTGTATATTTATGCTAATAAAACAAGGCATCATCTTTTGAAGAAAGGCAATAAAAT--GTCAAATTTTTTATATTCAGACAAAATAAAATTTTATTTATGAATCAAAGACGTCTTTATGGAAAATAATTTAAAAAACACTTTAGAAGATCATCTGCAATTCTAT----------------ACATGCAGTATTTAATTACTCACCTTGCAGAATAGAGGCAGCATGTTGTAGAGCCGCTGCTCCTGCTCATTCTGGCTAAGGGGGTGGGGAGGGTGGGCCAGCTCACTGAACAACTTATGCAAGTGCATGAGACCCAGTGCTGTGTGCTGAGTGGACTGGGGGGGATCCTCACCCATCGCAGCACCCCTCGAGTGGCCCACGAGCAACTTGCGCATGATGTTCATCTCTGCACATAGGTCTGAAAAGAAGAATCACACATACGAGATTCACTATTATTATATAATTAAAAATTAAATAAAAACAGGAGAGTTTAAAATAGCATATTTTTATTACTTATGTCAGTTTCAAAGTAACAGAAATATTTTGT---TAATTGCAAAATTTAAAT----------------TAATTTTTATCTAATTATCGATTAAAATTCCTTAAATCCTAAATTAAAATTTAATCACTCGAATGAAAAGAATGTTTCAATTAAAATTTGATAAAAATTCGAAGATAATTAATGAAAC-AAATTGATAAAAAC----TTTTTTTCATAAATAAAATCCTAAAAAATTCATCTGGGTTAGATTTTGCTAAAAGTTTTCTTATGACCTCTCAATTTAGTGTAGCTGAATTTGTTTTGGAAAAGGTGACATAATATAATATATTTGTTAAAATATATTGTGATGAAAA--AAGTAATATATATTGAATATTCCTGAAATTTTTTTATTAAACTAAATGTTTGTCTTTAACTTGTAAGTGTTAGGCACGTGTATTTTAAATCAGCTTTCACTTATAGTGATTGCCTACCAATAGTGTTAAGTACA--GATAA---------------------------------------------------------------------------------------------------------TTTA---------------------------------------------------------------------------------------------------------------------------------CTACTATGG-------CAAGTGTAGAGGTAGCTTAATTAGG-AAAATTACACAAGAAAAAACAAGCTACGCACACTTACGATCTTCCTCGTACTCTCATCTGCAGAACGAGCCCGGGGTCTCCAAGGTTTGTGGCTGTTCGTCGGGGAACCTTGGGCGCTCTGCGTCCGGGTGGGACTAGAACTCGGACTGTAGCTGGCGACGGTTGCAGCATTGTAATAACCACTAGAGAGGCTCAATCCAGCATTGCCT-GGGGAAATAAGCCATTTGTATACAAAACATCCCAAATGGAATATTAAACTAAATTCAATTTATGAATGGCATTCCCAGACAATTTGAATTGATTACCACCAGCCAATAATCCAAAAACACATCCATTTCAGGACTATGCAGGGTGTCACTTCAACTTCTAACAAAA-----AAAAATCACAAAAGAACACATCAA---GGGGTTTGCACCAAAAA-----AGTTGTTGGGGCATTTATTTATTTTTACATAAAATAGTTCTTTTACACTCTGGTTCCAAAGTTTG------------------------TAAAACTGTTTTTA------------------------------------------------------------------------------------------------------------------------------------------------------------------------------------------------------ATTAAATTATTTTTGAAAAATAAAACTCAAAGCGGTTATGGTGGTATATGGGCCTTTTAATTTCTTCAATATAGTTACAAATTTCACTTCTACCTCATGCATATAATAGACTAAAATCTATTTGAATGACTTAACTGGGAGTAGGCACATAACTGAGACTGAATTTGATTCTTTACTTCTAAGAGCACGGGAAGACTTGGGCTTTTACCTATCGTCTAAATTTCCAGTCTAAAAAGCTTCAAAATTACATACAGCGAATCTTTCCAAAATAATTGAAATTGTCTTTTTTATACAGTTCGTCGTATTTGGAGTCGTTTACGAATAAAAAAAATAGGAAAACTTTTCTTAAAACTGAAATGGTTGCTGATTGAGTAGGACATTGGGAACGTCATATACAGGCGGTTTTATGCAGCGGTTATGTCCTATCCTGTATCCATACTAGAGAAGAGGGGAGGTGATCTTTTAATGTTTCTTTTTTCAACGTCGAAAACGATATCTTACGCTTTTGGAAACAATATTCAATCGCGAACAATTCCATGCTAAACAAAGCAAGCAGAAAAATTTCATTCCATTTATCAGAGTAATCAAAAACTGAATTTACATATTATGGTAACTGAAGTCGTTTTGGCTGAAAGCCACGCATAGAATATCCACATGGGGGACAGCTAGGGATTATGACAGTTATGAATGTACGACTGCTGTGGGTATCAGAATTTTGCGATCTGTCTGTCCATTTCAGCTTCTAGGCTAGGCACAGTTGAAAAAATGATAAGAAACACAAAGAATAATGCTTTGTACGTTGTTTGGGATGAATTTTTTTCGTTTATGTAATTTTTTGTGTACTTATCGAAATGATACGGCTTGGACTTGCATGGTATCTGCATATTTGATATGTGAACTTCAAGCTCGATCTTATTTGCTATGTGAGTTATTTTTATTGTTTAAAACTGAAATCCTTATTCTATTTTGATTACCACTCAATACGTTTTAAAGTAATATTTGTATAAAATAGAATTAAATTTATAAAATTGAAGAGGAATTAGTGGTTCTTTAGATTCTTTTGAGAATAAAATTCCAACATAAAGGACATGTTACATT---------------------------------------------------------------------------------------------------------------------------------TGTTAAAAAAGTTGTTGCATGAGAATATGTCACACATTGCATTCTTTGTGTGTGATTGCTAAAAAAATTAGGCT-------TCCTTTGATAAATGAGCATATGCATCAGTAATTTTAAAATCACTGCCTGTTTTGCTACTTTTTATGCTATTTCTGAAACATTTTGAAATATCATAAATGTAGCATCAGATGTTAGATAAGGAACACAACTAATATTTTAAAATTTAAATAAAAGAAAATAAAATATAATTATTATTCTCTTTGCTAATTAAGACTTTACACTAACAAATAAGCATGCAGA---A------AAAATAGCGTAAAATTTGTAACTTTAATATCTAAGTAATAAATAAAAATAAGCATTTTGTTAATTAAAAAGCCAAATGAATGTTTAATAGAAATAAAATGTGTGATGTCTTTTTATCCTCAGATAACTAGTTTAATTCATCAATTCTTAAATAAAGATAAAAGTGTCACTTACTAACATATCCGATTGTGGAACAGACAATAACATTTTAACAAAAGTATTCAGAGCATCATCTAAAGCAACATCTCCATACCAACGGAAAACACCAAAATTTACATAGCCTCCACAGAGAGCAGATTTCAACATAGAGAAGCAAATGGATATGCCTTTCAATGTAGTTAGGTTAAGGAGTGAACTTTTATCATATTTAAAAGAAACTAAATACACTAAAACATACATAAATAAAAAGGTGCATGCCAACTATATTAAAAATTGTAGTAAAATCATTTCTTTTTGGTGCAGATAATAATGCATTATAAATAATAGTATTCTTAAAATAACTTTGTAGTACTAAGTGTGAAGAACACAATAAATTTCAGAAAATAAATTACATGACTACACATAAAAAAATTATCAAATTTACACGCATTTAAAATATATTTAGAACAATTCTATTCTCAAGCAGCTTATATTACATATTA-------GTTACAAAAATTCAAAAAATTGCTGTGTATTTCTACTA-TTTCCCAATTTGTAA---AGTTTTTTTAAGACTA??????????????????????????????????????????????????????????????????????????????????????????????????????????????????????????????????????????????????????????????????????????????????????????????????????????????????????????????????????????????????????????????????????????????????????????????????????????????????????????????????????????????????????????????????????????????????????????????????????????????????????????????????????????????????????????????????????????????????????????????????????????????????????????????????????????????????????????????????????????????????????????????????????????????????????????????????????????????????????????????????????????????????????????????????????????????????????????????????????????????????????????????????????????????????????????????????????????????????????????????????????????????????????????????????????????????????????????????????????????????????????????????????????????????????????????????????????????????????????????????????????????????????????????????????????????????????????????????????????????????????????????????????????????????????????????????????????????????????????????????????????????????????????????????????????????????????????????????????????????????????????????????????????????????????????????????????????????????????????????????????????????????????????????????????????????????????????????????????????????????????????????????????????????????????????????????????????????????????????????????????????????????????????????????????????????????????????????????????????????????????????GCGTTTCAATTTATCAAGGGGGAATCAGTTGACATTTCAACCGATAGAAAAAAAACATCGTTTAATGGCGAGTGGTAAAAATAGAGGTACAGAATAACTGTGCGAAAATGTTTCTAACAACATTTGTTATTAATTTCATTTAATATTATTGCAATTAAAATATTTGTGGGCA----A--------------AATTCAACATTGTGCAATTAAAT--CCTGTCAGCAAAA-TGTCAAATTATCTTTTCTTTATTAATCGAAACCACATTTTCCGA-------------AAAATTTGGTTGTAATTAGCTATTCCTCTAT----ATATTTTATCACCGTAAACACGAGTTACTTGATACCCA----AAAAAAGTGTTTCAATTAACTCTCAATTTAACTAAAAATTACAAGAAGGACTTTGTTTCTACTAGGCAGCACCACTGACTAGCAGAAAA-----AAACTCCGTCCTTCTCTTGACTCTTATTTTTTTGGTTTCAAGTAACCCGTGTTTATACCTCCCCTATAATTCAAAGCATCTTGTAATTTAGAGGGGCGCATTTTCCCCTTGTTTGTG-------TAATATGCTAAAGTATCCTTCTTTCCAGAAGCCCTTGGTGCACCATCACGGTGACCTGCACGCCGAGAAGATGCGCCAGTGCGAAGTGCACATGAAGAGCCCGAAGGTGAATCTGTGCAGAAGATGGATGAACAGGTTCCCTTCACGCTCCAAGCGCATCGATGTCATTTCACGTATTTTCTTCCCCCTCATGTTCGCCCTCTTCAACCTGGTCTACTGGACCACCTACCTCTTCCGAGAGGACAAAGAGGAGTAGTATCTTACAACAACACTCCGATCATCCAGACATGAAAAGATATTTAGAACTTCAGTAGATCAAAATGGCCCAAAGAAGGAAATCACAAGCGTCTAACAATTGACACAATTCTTGAATTCATGTGAAAAACCCAACACCCTTTGACTGTAATTTCTTAAACGTCCTATACTGTACGAATTTACTTAAAATTCAGTACTATCCCGTTAAAAAATACC-AAAAAAAAGAACCTCAGAGCCGTGTATCGATGTTCAAAGCTAGGATGTTCTAAACAGCCCTCATTCTTGGTAAAAATGTTTCGTTCTTGACCCGGCTTGCATGGTTCAATAAAAGAACAAAGTATATAATTTTATGGAAATGCGCAAATGATTTCATATGAAATACCCTCCTTCAACTATGTCATTGTAAATTCCTTGTTTGCAATTGTGACATCCGTATTGAAGTATTTGCCATCCTTTTGTGGGTTTTTCATATGAAGGATCAAGAGTGGTACTCTCCTAAGTGCTTTTGAAATGATTTGTATCTAATTGTATAAAATAAATACGACTACCAAGAAGATTAATAATTGGACAAATCTTAATTA----------TTTAAAAACTATATTCAAAAGATTTAAGCATAATTCAATCTTTTTATAATTACCAAATGAGTATCATATTGTATAAAGCTACAATGTAATGTTTGTGAATGTTCCTAAATACATGTTATTATATTTTTAATATAGAAAGAAGAAAATTCTATTCAAATTTTATTTCAAAAAATAGTTTTTTTTTTTTGCATGATATATTTTTGTTTATCATTATTTTTTTCAGGTTGTTCTCTGTGCTAGTGAAGATGTTGCTAATAGGGCAATTGAACTTTTAAAAGAGACTTATACAAATTTAGGACCTCGGTTACAAGCTAGTCAAATGGAAATACACGAAGATTTTGTGCAGTCCTGCATGGACCGTCTAAGGGCAGCTTTTGATACCATAACTGTTCTGGAACGTGATAAAGATAGTGTAAATAGGTTACGTCAGGAAACCACAAGAATGGTCCGAATTTTGAAAGTTCTACGAGAGTATGTGGGGCAGTGTGATGGCGACTACGGGGAGGAGAGATCTATCTTACCCATGGCAAGGTTAGTTGAAACATTTC--------ATTAGCATAATATGTTCTCACTAGTTAAGAAGATTACTAGGTATC------AGCCAAACATAATAAAAGCTTAACATTAACGTTTTATTTTACTTTGGTTTTTTGTTATTACTTCGTGAATAGTTTTTGAAGTACCAAAATACAGGTTACT--------TTAGCCCATAAAGAGTA--GTTGAATCGGCTCTCAATTCTCCAAAAATGACTGTCACTTATCGAAGACCTCTTTATACAGACAGCTGAAATTAAAGATATATAATATTCAACAATGCATTTCTACATGAAAGAGAACAGAATGTTTGTTCTCCTAT-----TTGATGAGTAAGCTTCAATACAAATTTTAGTTTGTCATTGTGATGATTAAAAGAAGTAGAGTTAGCA-TTTTTTTTTTAGTTTGTTAACATGCAAACTAGATTAATGATTACATACAAAAATAATAGAATTCAGGATAACTTACTTCATTTTGCTTGGGGGCTGCAGAGCTAACATTAAGAGGCTGTCCATTAAGTAACTCGTTCTTTTGAACACCGGTCAAGGCAATAGGAAAAACTCTGTTGATAAAGGAACCCGCATTTGTGACATTGCTTATAGAATTTGAGACTGCAACTGAAAGGCATGCCTGGACAATGGGCGCATTCAGCTGCTTGATAATGTGAGAGTTCTGTGTCACTTGGACTGGCTTTGGTGCAATTTCTGGTCTCTTCTCCGGAACCTTGACTTCTCTGGGTTCTTGCTCTTTCGTGGATGGTTCAGCCACATCGGTGCAAGGTATGCAGCCTTTGCCATCCGCGGGAGAGTAAGTGGTGGCTCGGATGCGAACGTTTGTATAAATGCGGCTCAGTCGTGCACATTTGGAGATGGTAGACATCATGGTGGCCAGCATGTTCTTGCCCACCGGAGAATTTACATACCAGCAGGTGTCCTGCTCATAAATGTGTTCTTTTGGTCGCTGAAATAAGGCTCTACAAGCAGGATTTAAACGGCTTAAATAAAACTTGAGTGTTTTTACCGGACACAGAGGATCACCAGGAATTTCTAAAATAATGCCAGCTTCTTCATCATCAACCTGTAAAAAATATAT---ATTTATTTATATGTCCATAAAATCTACAAAAATAGACTGCATACTAGTGAGAGAAAAAGGTGTTCCATATAATTTAGAATTTTATTAAAGAACAAATTTGCATTTTCAACTATCAAACAATAATATTCGAAATCATAAATAATTATAATAAAAATTAATTTTCCGTATTCCAAAATTTGTTTTATCTGTCATACC-TGGGCCATGCCTATTAAGGTTCAAAAA-----------TTTTTTAAGAATGATTTTTTATTTGTCAAGATTATAATCAGAAATAGCATTAACATTCTAAAATGCATGTTCACAACCAACCTCATGGATCAC---------------------------------------------------AAAAAAATGCAATTTCCTGAAATTTGTATCTTTTTATTTATAGACTACCTCATATATTCGTGTGATTAGTTCGGGATCAATATACAACTTTTATGATCTTGCGATGTAATATTTAGTTATTTAATGCAAGATAACAATATCTTCGAAGGTTTCAAAACGACGAAATTGTATA---------------AAAATTCTAATTTATAATTTTTTAAAACAATTTTA-GTCTCTAAAATTATGTGTTTAATTTGAGGACCTGAAACATGTGATTAATCCTAAATCAAAATCGAGTTTTTAAGATCTTTCAACGCAATTTATATTTTTTTAAATTTCGCTGCCAAATTCCACGCTAATAATTTCTTCTGAAGTCGAGAGGTACCATACTCTTTTTAACTCTCTTAACATACTCTTTTTTTGGCCGATTTATTGAGCAATTATGATAATTATCATTCATATTTATTCCCACAAATGTATCAATTTGTGTTTCAGTCTATGGAAACTGGCGATTTATTCGATCCTGCGCATTCCTGGGCAGTCCTGGAGAGGGAACGGGCAACGAGAATTTCTGCACGATGCGAACGGGGACGTACAATGTCTTCATGGAGACGTGCACATGCAATAGCAAGGATGGATGCAACAGTGCCGTGTCTCTACGTCTTTCTTATCTTGGTATCTTCCTGACTGTTTTACTTATATGCAAGATGAGATACCTGCAAGTCGGTTGATTGCAGTAAATATAGGATAATATTTTTAAATTGAACGATGGCATCCGTCCAACTGGTATTGATACTACTGCTGACTGACTTTAACCGTCAGCATAAATGACATTTTATGACACAAGAAGCCTAAAGAACTAGTATGAAAACTGTGATTGATAAATTCCAATATCTAGAGTGATTTCAAATACGTTTTTTTAAAAAAAAGATCACCTGAAATGTGTTTTATAGCTCAAGGTATTTAAAGTTTGCTGTGAAATACTAGGACATTGACTTTACTTTTACCATGGAACTTTTTAGGTCTGAATTCGACCTGTGTGTTTTTAAAATCCAGTATTTTTATTGTGTTTATATGGTGTATTTGTAGGCATTTTTTACGCTGTCAAAAATTGTTTCGAAAGTGTTATGATTGGTATGTGGGTAGACTGAAAATCATGTATGCTGATAATGTTTCCAGCATTTTTTATGGTTATAAAGGGCAGCA-------------------------------------------------------------------------------CCCAGCATGACCAAAAACAACGAATCCTCTTGCAAGATGGGCTCCAGTTCATCCAAGTCATCTCCGTCAGATAATGACACTCCTCCTCATGCCAATGGACGCTCAATGGGCTCGCGTAATAGTAGGCAAAATAACGAGTCAGGGAATGCATCAAGAAAGGCAGCCGCGGCTGCTGCTAAGGCTGCAGCTGGTAAGCTTCCCGAACAGAACTCGGCAGCTCACTATGTCAATGATGTCCTCAATAGTGATAGTTTTGCTGCTTTAATGAAAAATCCTGTGAGTGCTCTGTATGAGTACGGCCAGAGAAATCACATTGATACAAAGGTAGAAATTGTGCTATCTGAAGGGCCACCACATAATCCAAGGTTAGTGCTTATAATTAGTAATAGTTTAATTACTGTATAATGACTTGATCATATTGAGTGAAGCACTAAATGTGCTGCACTTGGTAAGGTATAGACTACTCAAGTTTTCTTAATGAAGCTTTTCCAATTTTGGTATAGTAGTTTTAAAGTTTGCATTTTGTGATATTGCATTATGTCAGTCTTTCAAAAAGTTTATGTACCATTTAGCAGAGCTTATTGATTTAAACAATTTTGGTTCACATATGAAACA--TATGGTTAATTTTAGGCAAAATTAAATTAAAAATATATTTCAAAAGAGCTAAAATAGTTTTGATGTGGTGGACAGTTTAAAATCCCGATTTTGTCCCATATTTCTCAAGTTTTGGGCTTTAAGAAATATGGATTTCT-TACTGTATTATTTCTATTAGAACATG----------------TTTTCAGAAATTAGAAATGAACGTAAGAAATTTCTCCATACACTTGAATGAAAGTACAGATTTTGTTTACAGTTTTATTTCCTGCATCTCAATGCAATGAGATGTGCAATCTTGAGTTATAAGAAATTATTAAATATTCATAGGTTCAAAGCTGTTGCGTACATGGGTGATGAAGAATTGTCCACAGCGTGGGACAAGACCAAAAAGGATGCACGCCGACAAGCAGCAGAATTGGCTGTGAGAGGTCTTGTTGCAAATGGTGGATTTGGCAAATTCAGCTCATTAGCCACTAGTGTAAGTCTCTATTTGAATCTTATTAATCTGACTTGGTTCTAAAAATTGGGTTTCTTTTCAATATTTTTTAAACCATGAATATTTTGAATAATTATTTTGAGCACAAAATTTCAATTCGTTTTATAAATAGAAAAATAAATTTTCAACGTGTTT????????????????????????????????????????????????????????????????????????????????????????????????????????????????????????????????????????????????????????????????????????????????????????????????????????????????????????????????????????????????????????????????????????????????????????????????????????????????????????????????????????????????????????????????????????????????????????????????????????????????????????????????????????????????????????????????????????????????????????????????????????????????????????????????????????????????????????????????????????????????????????????????????????????????????????????????????????????????????????????????????????????????????????????????????????????????????TGGATATTATCGATCTGAACTCTATCAATGATAATTTACTATTTT-TTGGGCTTGGGCAAGC-----TGAGAGAGGGAGCTTAACATTTATATTCATTCAATGTATCTTCCTTTTGCAACCAAATTATCACATGTAATAATTATATGAATA-ATTTTTTAAAAAAAATCAAGACTAAAATTACTTATGCTATTAATTGCTTAAGTTAACATAAAAAGACTCCTATTTTAGGAGCCTCCTAAGCTAGGGATCCTGAGCTCATAATTGAGTGCGTCTGTACCTCGATGTGTACACATGCGATTTAACTCATTTTATACTGAAGAAAAGGTTACTATATGTTGAATATTAAACTATTTATTTTCCATTTGCAGAATTCCATCCGGCACAATCTCTCGTTGCACAACCGTTTCATGCGTGTCCAAAATGAAGGAACTGGCAAGAGTTCTTGGTGGATGATCAATCCAGATGCCAAACCAGGCAAGGCAGCACGACGTAGAGCAACCAGCATGGAGACACAGAAATACGAAAAGAAGCGTGGCCGAGTCAAGAAGAAGGTGGAGGCTCTCAGAAGTGGGGCGACTCCAAGCCCCAGCTCTTCTGTGTCAGAGGGCCAGGACTTGTTTCCCGAGTCGCCGGTCCACCATGGCTTCCAGTTGAGTCCAGATTTCCGTCCGAGAGCATCATCCAACGCTAGTTCGTGTGGCGGTCGTCTATCTCCCATACCAGCTGTTGAGTCTGATATGCACGAGAGTGACATGCCTCCACTGTCGCCCATACCATGGACTGCAGAATTGCCACACTTGGCGTACGAGTCAGCGTCTGTGACATCTGCAGGAACAATGGACAGGTAAGAAAAGAATCAATAATACCAGATCACACGAATTTCAATTTCATATAGATAATTTATGGAAC---ATATTAACAAAATAAGTTAAGAAAATATTTACCAT--CATCAACTGGCAC------------------ACAGTTAACTCTTTGAAAAAAGTTATGTAAATTGATTCATACCAAGTTTATAAATAATTTTTAATACTTTGATGAATATTTGAAAATTCTTTTTGGAAGATCATCAAAATTCTGATATCATTTATTTATGCTCACTACATAGAAAGGAAACATAATCTGCTGGTTTTTAGTCTTTTTT--ACTATAAAATTGGTTGGATTTAACCTCATTTTGAACTCTTGTTCTAATTTAAATTATTCCAAAATCTAATTATCCCTTTCCAGAATGGATATCA-AGCTATGCAAAAGATTGCTAAACTTTCTGATAATCTGTTTGGACAATGGATTTTTCTTATGGGAATACTCAGATTACCCCCTCCCTTCTTTTTGTATCTAAAATACAATCATCTTGTCCCACCATTATACTGTGATAAAGAAAAATTTACATAACTATAAATGAATTAGTGCACAAAAAGCATCCTTACCTTGTCTCCAGCCAGAATCCTGAAAGAATCGATGATTTGTTCAGCTGTGTCAGAATCCGTACTCTCTCTTGTCATGAAGTCTAAGAAAGCATCAAAATGGACATAGCCTGTGTTATTCGGATCCACGACACTCATTATCCTTCTGAAGTCTGCCTCTCCCTGGAAGGATACATTTTTTAAAGATAAACACACTTTTTCACACAAGTTTT--------------------------------------------TTCTAATACA----CTTTTATTTAAGATTTGTAGTATTTCCAATAAATTAAATGAGAAAAA-AATATCATCCTACATATATAACTACGTTAGGGTAA----------------------GGATTGAA--------------CTATTAAAATAATTCTCTCTGTATAAGAAAATTTTATCTTGTTGAAGATGGAAATATGATAGAT--CGGAACAAAAGAAATTTCTAATTTTAAAAAATTAGTTACTGTA------TAAACAGA-TTAGGGAA--TT---------TAACTTGTGTATAAATTATATATTCTATATACAAGGTGACCAAATTGTTGGATTACAAAGTTCAATAAAAATAAATGTAAAGTTTAAATG------------------------------------------------------------------------------------------------------------------------------------------------------------------AAATACTTTGTTTCAGGAACTTGACTGCAGTATCATTCATTCTCACTCCAATTATAACAAGTAA-TATAAATACAATGCCTTACAAGTTATAAATTAAAAACTGAGAAATTCTAAAATATGAGTTCTATGTAAAAGTATATTACACTTATAAAATACAAATAATGACTCAGCTATGATACATAAAAACACAGAAGAAACATACACTAATTACACTGAACTGTACAACTATTCACATTTCAATAAACATATCAATAATCAAGATAACAAATTTGCA-TTTAAAAAAAAAGATTATTAGATTTGATGTATATAGCAGCGCAATATGATGAATTTCAGGGCATATGATAATGACTGTAGTGGCTTCATTCCCTTTAAGTACCAAAGTTCTATATACATGTACTAGAATTGGAACTAGTTTTCCAAGAATCAAGTTTACTAGTCTCTTTTATTACATCCGTATTTCCTTTACATAAAGTTCCTAAAGACACTAATGCACTTGCTATTCCCAGACCAGATTGACCAGGTGGAGTGTATTCTTCTTCTGCAGGAGGTAGGCGAACAATTAAAGAAAGCACTGCAGCTTTACCTCCTGAGCAAGGTTCAAGTGCAATAGGAGTTGGATGGCACTAAAGTGAACAATACTTCAATTAAAAAATAATAAACCAGCATTCCATTTCATATTAAACTTGCAAGATAAACAACACTAAACCCGCACTTCAAAAAACATACAAAAGCACTGTAAAACATTTTAATAATACATAATAATATGTCAAGAGTATTGAAACATAACAAAAGATAAAATCAACTTTTTTAAAACTAAAAAATTACAACTATTTTTCTAAATAATTTT--GGTATGAATCACATTACCTGTAACAAAAAAGAATTTGATTTATGCTATACTTTGTAGTGCTACCATGATTTTCCAGATCAAAATTTTAAAAATATAACAATTTAAAAGTAATGTATTTTGATTATTCAG-------------------------AAATGGTGGAATTGTAAAAAAAGAGGAAAAAACATTATTTATAGTT----------TAAAAACTGTTTTAACAAGAACATATGTGTTCTATAGAATATTTGTTTTA?????????????????????????????????????????????????????????????????????????????????????????????????????????????????????????????????????????????????????????????????????????????????????????????????????????????????????????????????????????????????????????????????????????????????????????????????????????????????????????????????????????????????????????????????????????????????????????????????????????????????????????????????????????????????????????????????????????????????????????????????????????????????????????????????????????????????????????????????????????????????????????????????????????????????????????????????????????????????????????????????????????????????????????????????????????????????????????????????????????????????????????????????????????????????????????????????????????????????????????????????????????????????????????????????????????????????????????????????????????????????????????????????????????????????????????????????????????????????????????????????????????????????????????????-------------------------------------------------------------------------------------CA----------TTTTTCTTTTTTAAATAGATAACTCTACATACCGAGTGCTAGTCTATATACAGTGATTGGGCACCAGCACCTGCACACGGGGTGCCGGTTGCCCGACAAACATAGAGGGTAAACTATGGTGTGCTAGAATAATCTGTTTTCAACTAAATGTAGAACCTGTACATAAACTGGAAGTCATTGTAAGTTATGAACCATACTC-TTTTTTAAATACACTACTCCCGAAAGAACAAGGACCACAGGATAGAGCGTGTCTCCTTTTAGAAGCCTTTTTTTTTTTTTAAAAAAAGACAGTGGCAGCTATAACTTCCAATATGAGCACAAATAAATAAGAGTATAAGATCTCAATACTAGATTTACAGTGCACACCCCTGCCAAGTCTTGGCGCTCCTACTCGGCTCTGCGACATTTCTCTGAATAAAAAGTCCTGTC---------ACTCTTGTCCACCCACAGTTGTTACTTTACAGCTTGAGGTCGTTAGCTATTTTAGATGCAATATTTTTGAAGCCTATAGAAGTACCGGATATGCGCTTGAAGCGCACGCCATTCAGGGACAAGCGGGGAAGCTTACAAACTTCTATCTCCCACTGAACTAAAGAGTCTGTGTTGGGGTCTCCGTGAACACACAGCAGTAAGAACTTCTCCCGCTGTTCGTAATCACAGTTGTTTTTGTCTAATACTTTGCGTATTTCTTGCATTATCTCGTTCGGATCCCGCGACGACGTGGTCTTCATACTCCAGGTGAACCTGAGAGACCGTGGCTTCACCTGGTCGTCGTTCATTGTCCTACAAACGACAAGAAAATAAGATATCTGACTCATCAAAAATGCACATCAACTGAAGTATCATACAAGAATTAGATTTCAAAACAAACAATGCACTACTGTAACACC-AAAACAAAAAGTTACAAACATGGTAAGAATTGAACAGATTTCATTGAAACAGGTTTAATATATATCGAAAAAGGCATGCAATGGAGTAAAAATATTGTATAAGTCTCTGACAAGTGAACATGTTGGCAGTCTGTTAAACATACACTCCGTATGCAATGTGTTTATGGCAAATGATTTTATCAAGGATACAAAAGTTCTGCCCACACCTAAGTAGCAATCAATGTCGCCACATCTTCAGAGAAACTCACAAAATAA---TTTTTACAGCTGATTT-------TATACACACTAAAAGTTATATTTTATTGACTGGAGATTTTCCTATACATTGCAAACATGACCCAGTGGAATTCTACTGTCGATAG--------------TCTAGATAAGCAAATAACTCA------------------------------AAAAAGTAAATAAATAAAAACTCAATGAAAAACCAAATTATTGAATTGGGGGGGGGGAGGGGAGAATTGAGGTAGATAGAATTCATCAATGACATAGAAATGTAAGAATCTACTTTGCATTAAAAGATTGGTCATCTGTTCTCAGAAAAACTATGA----AGGCATT-------------------CTTCAAAACTTCTG------------TTTTACTTAAAAAGGAAAAA---------------------AAAAAAAGTCAG-----AACTGGTTTTTATCATACCATAAAA---AAAGATACT------GCCCATTATATGAT---AGTATAACTAGTTCGCCTGTCCTAAAAATTGGCCCTGCAAAAGAGTACCATTG------------TAACC----------------CTATTTTCATACGCTGAAATGTCAAATACAG-------------AAAACATACAATTCATGAAGTATTAGAGATGCAATTAATATAAAATCCATACAGAATATTTACCACCAATTGTACTTTCTTGATACTCATGAAACTGTCCTTTTACAAATCGTAACACTAAGCTAGATTTGCCTACAGCTGATTCTCCGAGCAAGACAAGCTTGAACTGACAGATTTTGCCTTGTGATAAGTTATTAGGCCTTTGGGCTCCGCCCCGATTTGCCATCACAGGGTCTGGAAAAAAAGAGTTTATATTCGTATAATGAGAACATGGGTAGTACTTTTATTTAATAAATATAAA------CTTCACAATTAATATT---CTAACTAAAAGGGAATATTTCATAAC---CCTTGAAAAAATTGATCTTTTAGCAAATTAAAAAATAAAATCAAACATTTTATCTTATTGAGCATTTAAAGAACACTAAAACAATAAGAAT-ATTACACAAAGGAATCTCTCCAAACATAAAGAGTGGAAGAAACAAAAAAAATCATTTTCATACCCCCA---------------TAGTTTCACTAAAGAAATACTAACACTTAAAAGGAATTTCAAACACCTTCAATTTAT--------ATTTCAATGTTGCAATTATGTGTAAAATTCATAAGTTTATGAATGATTTTGCATACAACACATACAATTGCCATTAATCTTATGTAAGACATTTCCCCCAGAAATAATTACAATTACAGGGCAAGAAATTGGGATCGCATAAATTATAACTAGATTTTTGTCCCCCCTCCCAATTTTAATATGGCCAATACTAATTCCCATTGATTAATGAAAAGAAAACGTTTTATTTCACCCGCTATTGATTGAGACCTGTTCCAACAACCCTCTCCCTCTTCATTTCACTTCCCTCTACACCCCTCCCTTTAACCAATCTTCTAAGAGTAAGAGGCTTCGTTCGTATTTGACAAATTCTTTTTCCACGATTCGCTTATCGCCGGAGCTTATGGAAACGCTGGAGACGCTATTTGGTAGACAAACATTACTATTTGCTTTTCTTTTGACGCTCTTTTATACGACATTTAAGAAATAAGAACTTATGAAGAAAAAAAATTTAAAGAAAGCTACAAGAAACAATTTTTTTT-CATTCAGCCTATCTATCTATCTATATTTTTTT-CCCTTCCTTTTCCTCTTATAAAAGTGGAACTTCTTCGACTGTCTACTTAGTGGTAAAAAGTTCT---TTTTCGTTCAGAGCCCAGTTGTAAGCATTTGTATCTCTCTCGCTCTCTTTTATTTCAACAATTGCCCCCAAGCCCAGCCGTCTAGTTTGTTTAATCCCACAGTATATCCAAAGTTTACCCAAGTCTCTGGATCTGATTGGACGGGCAGCGTGCGTGTGTGTGAGTGTGTGCGTGGTTATGCGTGTTTTCTTTCTTCGTCCCTAGCAAAATTATCTCTTTTATTTCTAAACCAAATATTGCTCGAAGATTGTCAGTGTTTGCACTGGAATCTAGGCGCCGCAACATAATGACAATTCCCGGACTGTTTGCATATGAAATATATTTACCCACAATCTGCCAACCTTACAAATTATCTTTGAACAAATATGTAAATATTTCAAGACCAAATATGTACCAAGATGAGCGGCTCTCTTCGCCTTGTCGGCGATTCGCTGCGAAAGAGCTCGGCTTTTGCCAGAATTCAACTGATCGTCAAAGGATAAGGAGATCGCAGGAATTAGCTCGCCCGATGTCCTATGGGTGATCGACGATTTTTGCTGCAAGGATAAGGACATAGCAAAAATCTGTCCTTCGCTTTTTGCTTGCGTCTTTGTGAATGTCTAAGGGAAGTTGGTAGTCAGAAAAAAATGGCTATGCCTGGCCATACGAAGTGGCTTATCTCAACTTGCGTAGATGTCCTCGAATAAACTGAAATAACATAACTTGGTAGAAACGTTCCTACATGTGCTTTATCTATTGAGATAAATCTGAAAAATGGATATTAATTGAATGAAAATGGTGAGTATTGGTAAAATATGCGGGATAATATACGTGGTTTTTTTT-ATTTCAATGTGAAACAGTGCAACTGAAGTGTTATGGATTCAATTTCAGGTAATTTA-TTTTTTTTAGTTGTGTTGGAATAATATTCAAAGTTACATAGGGTAAACAGATCGCAGGA----ATTCGTTCATGTCATATTGATAACCAAGACGATTTTTGCTTGTAGGATAAGGACAAAGGAAAATCAGGATTTTGATGCCCTTCGCTTTTTGCTTACGTCTTTGTAAATGTCT--GGGAAGTTGGTAGTCAGAAAAAATTCC---------------------------------------------------------------TTACAT-------------------CATCAACAACTTGGACATTCCCATTATGTTACACCATCTACATAACTATTTCCAACTATTCTAACAAAACAAAACTCTCGAATTGACGTCGTGTAACATATATCCAATATTTGACTATCCCTCCTCGCCATAGGAA--------------ACCACTTCACATTACACACATCCAGTAGTAACCGCTTTACCTTCCCATACATTTTTAACGACCCGAGGAATATTTAACAAATTAAACTCTTTTCACAGAGCAAACATCACGCGTGATCGGAACGACTACCTCATTCATGTTTGCATTTAATCAATCCCCTCCGTCCATCCCCCGTTCGTCACCATCACACCCCTTTTAGCTCCCCATTCGGACATCCTGGAATGGTTTGGATTAAAAAAAGGGGCTCGAAAAACTTATGTATACTTTCTCCTCCCCGATGAAAACTTATGCTGTCCTCCTGACTTTTCTTTCTCTTCAGGAGGCTAACCGGTTAGTTGCATGACGGTACCGCGGTTTAAGAAAAGAGAGGAACTTCCAATATTAGATCAATATTGTCAACGGAGAGCAAATATTAGTTTTCTTCTCTTGAGTCAGGCTATGGACTCGGCGAGTCAACAGTCACCACCACCGTCTAGCAAACACAGCTAACTCTATATAAATCTCCAGCTCACTCATCCCATCCAACCACAATGCACCAGATACAGAACTTATGGGATGGTCGGTTCACTCCTCGGGACAGCGGTAGTACCCTCCATCGCAAAGAAAAGACACACCCGTCTCAAGAATCGTTAGGATTTCACGTGTCACGGCCTTTATTAAACACAAGCGAAT----GCTTTTCGCATCCTTGGCTAATGGTAAACTTCCAGAAAAGGACG-CGTTGGAGGTAAGTCAATCCGATTCAGTTGCTCTGAGGAGGATTCATTTTGCTGTGGGGTGTCATGAAAATAGCAAATTCAAACGCTGCATTAAAATCTTAGATTAGTTTATTTTAACTGAACTTTTGGCATTTGAGGGGTATCTTGATAATACGCATCCACATAAGATGAAAAAATAAATGCTTCATTAAGTTTTCAGCTTCACTTTTCACATGAGTCG--CGCTTCCAAAACCAGATAAGTCACTTTTCA-AAAATTTGCAGGCTGTGTTATATTTTGCATGTTCACATATCTAACAGTAGGATATGTTATAAATATGTTTAATTTTATTTATAAGAAATAACATTTACTGTAAATTATATTACTTTTTTGTTGTTACTAT---GTTTTATTAGCTAATTAAACAAGACCAAATTGGAGTTTGTTTCTGAATTGAGCACTACAATTTTAAGTCATAATTAATGAATTAAAAGTACTTTTCAGCCACAATTCATAACTTTTGCCAATTTTTAAAACTTATACTTAATATGGCAGAAATGAGCCAAATAAGAAAAATTCAATCATTTCTGAAGTGAATTATGTAAAACATTTAGGGATTCCTCATTGAAGGAAACAGACATAACGGAAAAGTACCGCTTTTTCTATAAAAGGAGTATTTGGTTATTTCAACACAGAAACCCTGAAC-TTTTTAAAGAGATAACTTGCCTGAAAAGATGCACAACCATGTTAAAAATAAAAAAAATAGTATGGCACTCTCAACAACGAACATCCGGAAGCAGTATAGGACTAGGAATTGTTTCTTTTACCTTTTACTAAATTTGAAAGAAAGCTTGCTAAAAAAGGACTGCCTCCCGGCATGATTCATGGACATGTCCTGTGAGTTGAGTGGCACCATGCCCTGGGGTCCATTGCAGGTGTTGACGGGACGTCGTGTCTGCCCACTGTGAAACGTGCTTCTGTTAGCAGTGCCTCGTGGAAATGCTCTGCTGACAGCTGGCAATGGAGACAGTGCAGCAGGCTGTTTTGCAATAGCCGCAGTGCTACGGGGGAAACAAAAGATTTGAGCATACA-AACCAGATTGAATGTCATGCGTGACAATAAAACAATCTAACCTCTATTGATTCTAATTAACAGAAGCACTATAGAATCCAGAGTTCATACTCATTTTCTAAAATGAATTTCCAGGCAAGCAATGTTTAAAATATAGGAAAATGCAGGGTGGTCATACATTGTTGGACACATTACAAAGTTTAATAAAACAACCA--------AGAAATCACTGCCATAGTTTAAATGAGTAAGCATTCTAGTTTTTT------TATTTCTTTTACGATTAGTCAAGGATGTGAAGGTAATTTTTCTGAGTACACAATGACCCAACAGTGAAAAGTTGTATGTATCTCGACATGCTAGAGTTCTTCCATACCCAAGCTGAAATACCGTCATTCCCAAGCTTACTTGCAACAAGAAAGGGTACCATCACATAACATGTTAAAACAGTGAACTTTTATGTGTGCGGTTGTACATGGAATG------------GGGCAAATTGATAAAAATATCTGGCTGAATTCATAAACCTAAAA---------------ATATCCTTTACTTAAAAATGTAATACTCAAATATTTTTCATAAATGATTCAATGGATTAAAAAGTCACTCTTTTATTGAA-----------AGAAAGTTCGTTTGCAATATTTTCGCAACAGTAAGTATCACAACTTTACAGTTTCACTAAATTAAAGAAAAAGTAACATCTGTTCTTTGATCAAACTATTTACAAGAAATTTTGTGTCAATTAGTAA-TTTATGGTCTTATACTATACTGTTTTAA--GAAATGGTTTTAGTTTAAAT---TTGTTTAAACCACTATCCTGTTAAGGTCTAAACCATCGTG---------------AAATAACCCTG------TTTTAGACTGCAATTATTACCAGTTAAAAT-TGAAATAAAATAAA-AAGTCATACTGTTTGGTTTAATAATTCTGCAAAGAAATTAACAAAGTACTATTGTTTTCTAACAGATAGATTTAGCTAACCGTTTAATGCCAGGATTTAAAAGCTCATCTGGTGTACCATATTCAGATGTTAATCTTCAAACTGGACATGCTCACCCTCCAACTTGGGGACAAGATAGTACTGTGTCTGAGATATCCACAGTGCAATTGGAATTTCGAGATATTAGTCGACTTACTAGTGATCCAAAATTTGAGGTAAGTGAATATTTTGGTAATTCATAACTTAAAAATTTCATTTTGAAAGCAATCTGATAACATTATAATCTTTGTGATAAATAATGTAAATAGTTCTTTTACATCTTTTAGCAAAAGTTATATATCCATCCTCGTTAATGAT--TAAAAACGT-----TCCTTATATTTAAATAGTAAAAGGTTTTTCGTGTTTAGTGTAAGCGTCAGTGGCACCTCACATTCAACTTATCATCTGTCTCATCATTTTTCTGCGAAATTATTGACTCACAGTTTAAAAGAAATAAAACGTTTAATTGGATAAAGATCAAATTTATGAAA-------------AAATATTTTCAAATAGCTAACACAAAATTGAATTTCCTACTATTTCAAAATAATTATAAAAAATATCTGTCGAATGCTCAACTCTAAGATT--GTAACAAATATTGTATAATATACATA???????????????????????????????????????????????????????????????????????????????????????????????????????????????????????????????????????????????????????????????????????????????????????????????????????????????????????????????????????????????????????????????????????????????????????????????????????????????????????????????????????????????????????????????????????????????????????????????????????????????????????????????????????????????????????????????????????????????????????????????????????????????????????????????????????????????????????????????????????????????????????????????????????????????????????????????????????????????????????????????????????????????????????????????????????????????????????????????????????????????????????????????????????????????????????????????????????????????????????????????????????????????????????????????????????????????????????????????????????????????????????????????????????????????????????????????????????????????????????????????????????????????????????????????????????????????????????????????????????????????GAGAAATACATGTGTATGATTTTTATATTTTAACAGACGCTCTGAAATAGACAGCAGTTTTTAAATATGTTCTTATTTTGCTGACAAATTATTATTTTTTGTATTGTATCTGAAAAAGTGATGGAGCATTTTGAAGCTTAAAGTTTTTGTTTTTAATCTAGGCGAAAGTTGTGAGGAGCTCAATGGTTATGGCAGCTCTGGCAAGCGAAAAAAGTTTCTTAGCCAGTACTTATTGCCTTCTGTAGTGCCCAAAGGCCGTCCACACATATCGATTAGCCTGCCAGAAGATTTTCGTCAAGTGTCTTCAATAATAGATGTAGATGTAGTTCCAGAGACTTGTCGCAGGGTAAGACTTGTTAAGCATGGTTCAGATAAACCACTTGGGTTTTACATCCGCGATGGGACCAGTGTTCGTGTAACACCGCATGGGCTAGAAAAAGTGCCTGGAATTTTTATTTCGCGTCTGGTTCCGGGCGGTCTTGCGGAAAGTACCGGACTGTTAGCTGTCAATGATGAGGTGCTGGAAGTTAATGGCATCGAGGTGGCGGGAAAGACTCTTGATCAGGTTACAGATATGATGGTCGCTAATTCTTCGAACTTAATAATCACTATCCGTCCTGCCAATCAGTCAAATGTTGGCTTTCCTCGCCGCGGTTCTGTCGGCCACTCTTCGCAAATGTCTCACGGCTCCCAACATTCCAACCAGTCTCTGCCCAGCGACGACGATCATTACGAGGAGGATGAAATTAGAGACCACACCGTCTCGATGTGTCAAGATACGCCGGAAAAGCCCCCTGCCTCAGAAGATGACGGTGTTGTCACTCTTTGATACTG-TTTCTTGTCCATTATTTGTAAAGAACTCGTGA-TTTTCATATACTTCAAAGGTAGCTTTTATTCTTAGAACAGTGGATAACCTTACATATGAGGAAGAAAGGTGTATGTAAATGAAAGATGATTCAAAGAGAGCAGTGTTTCCATTGATGTTTGTCTGAAATGCGAGTGAAATAGGTCTTGTGTATTTTCTAGATGTAATGGTACATGTTCTTGTGAAGTCTTATCCCTGTTCTTTGAATGTTACCCATGTGTTGTATCTTAACACCTCTTGTGCCTTGAGTGAAACTGTCTTGGGATCTGGTTCTTGGGTTCCTGTTGCCATTAACACAAACACTAATTTTCAAATCTAAATTTCATGAATATTTTTTGTGTGAAGTTCTTTTTTAATAAATTTGACCTTTCTTGTATACTGTGTAGATTTTTAACTTTGTGATTTTTTGTGTAATATTCCATTTTGAAATTGAACAAATATCCGTCCTTTTTATATTTGGGTCAATTCTTGTTAATCGGTAACCCAACAAGTAATTATTCATTATATGCATTTATTTTTATATCATTTAATT------------GTTTATACTGGATGCAGTACAATTATTATATTGTGAGT-------TATTTAAGAAATGTCTTGGCTTTACACATGTATATATACACTATAATATATAATAATAATTAGT--AGTAGCAATAATTTTAATTTTGATGATTTTAATTTTTAGTGTTTTAGCTCAGAAATGTCAATGTACTTTTACTTCGAATTTAGGCGAACACATAAAAAACTGGAGACCTCGTTATTTCCTGCTTCTCGATAATGGTGCTCTCATTGGATTCAAAAGTAAACCGGAACATGGTTTTGATGATCCGTTGAATAACTTCACAGTCAAAGGTTAGTAAACCACTTAGTAACCATTGTATATTATTTTTCATATTTTTAGAGTAA-----ATCCGAACTTATATCCATCGAAAACTTTGATTTCAAACTGACAGTCAAGAATAATTCATATAAAAAAAGTCA---------AGATCTGTAACTTTCCTATAATAAATCCCAAGGAATCTTTAGAACATAAAAATGCAGATTTAGGTGATATAATTCACATGGCTATGTCTCTTCACCTACTCAGGAACAAAGAGAG-AAATAAATGATCTAAGGAGCTAAAGTAATAAGGAACAATCATATATAAAGAGCATGATAATTTTTAACAAACTAGTAAAGCT--------------------------------------------------------------------------------------------------------------------------------------------------------------------------------------------------------------------------------------------------------------TATTTAAAACTAAAAAACGGTATTTAAAAGCAAACAGTATTATAAAAATTTCTTCACATGAAAATAATATTGTCATTTTCATTCTTTGCTATTTACTTAGTGTCATGTCTAAAATAAAACCACCCTTATGAGTAATAATGTCATATGTTGAAAAGTTTTCATTCCATGGGTAATATTTTGGTTTGATTGAAAATAATTTGTAGTCATTAATTTGGCCATTACTCTTTTCTTCCATGATTTACCTTTAAATATAAGCAAGCATCTGAAATATTCAAATTTTAATGATTTTAAAAAGTATTTAATTATGTGTTCTTTAATCTTTTGTTAGTAAAAAATTCATGATCATATTTGTAATTTATATTTTGTTATTCATTCTATAGTACGATGAGTTTTACATCATAATGTAATTTTTCAGAACTGTTTATTCTTGATTTACTTTATAACACAGGGAACAAATGGTCCATATTTGCATCTGTCTCAACTGGAAGTTGGAGTTTATAAGTTTATCTTGAAAGTTACTGATACTGCTGATCAAACATCTACAACTGAAGTACATTTGTTTGTTAAACCTGAAAGTAATACTGCACCTGTAGCTAATGCTGGTCTGGATCAAAAAGTTACTTTACCTTTAAAAGATCCTGTTATATTGAATGGCTCTGAAAGCAAAGATGACATAAAAATTGTTCAATGGAAATGGGAACAAGTTGTGTAAGAATTGTTCTTTTTTTTTATTTGTTAATAGCA--AAAAAAATAGATTAGGAAAAATGTCAACTTTG-TTTTTATAATGTCACTATCCATTATTTTATGAAATAAGCTTTAGTTATGAATATGTA---AAAATTCATTT-------ATTGTATTTTCAACCAAAGAAAATTTTTTTTAATGTTTTACATATATTTT-AAAATGTATTTTGCATGAATTATTAATTGTGCATATCTTATCTGCTTGGAATTTCTAAACTTTCTTAGAGTTAGAATA-TTTTTTTAAAAGTGCTATCATTAAGGGATCCAGTACCAGAAATTAAAAAACTTTATTTATAAA-ATTTTCTTCCAAAAGTTATTCTAGGTACAGGATAACATTTGTATGTCTGCTTTTTAGG-------------------------------------------------------------CTTGTATACCACAGTGCTTTGAGGACAAGGATTATCGCATCCATTCTCCTCCTGAGCGAGATAGTTCATCAAACTCTTCATCAAAGGCTCCTAGCGAAGCTCCTACAGCTGACTCAAATGGTTTTCTTAGTCGATATGAAGAAGTTTTACGTCATCAAGCTCAGTATTCAGTTCCTCTTTCCACCTGGAGCAAACAGCAAAGATCAGTTGATAGCAAGATTGGACCTGCAGCCGCTCCTGATACTCCTTTCCTCGATCGTCTTCGATTAGAGAATGCTTGGCAACTTCCACCACCGCCTGTTCCTATCCATCCAGTAGCAGTTCCCCAATTGCAACA---GCAGCAACAATTGCAACAGCAGCAGTTACAACAACAAGGAAATGATTTTGAATTATCTAGCGAGAATGGAACATGGATGGGTAGTATGGAAAGCAGTAGTCACGGAAGAGGTATTCCTAAGTGGCAAGGATCATACAGTGATCTGAGCACACTTAGCACGCAGTTATCCAATAGAAGTTCTTTATTTGACAGCGGTCACTCTACTATGCCCGAGAGTGGACGTTTGTCTCCACAATCGTCTTGCGATAGCACTGCACCCAGTTTGTTACTAGAAGGACCAACTCGGGCTCAGGTTGTTGCTAGACATGGATGTCATCGTGAAATAGTTGCTCATAGTGCTCGAGTTCAGCAGCCTGAGAGGCATGGATCAGAAAGCGTTTTATATTACGCTACTGGATCGACAAGTAGACAAGGTAATGAAATGAAAAGTTCTTTAAAGAGCATGGATGGCGTTGCCTGTGCCAGCCATATGACAGCCGAAGAAGCTTTATATAGAAGTCATGCATCCTTAACACTTTCTCCGTCCATTTCTAAATCAAGTGCCTCTGAAATATCTGACAAAG---------CTAACAAGTGCCCTTCTAGACAGGATTCTAGAAAAAGTTCCAATTCATTTTCATCTGATGATTCTTATTCTCGTCCTCGTTGTCCTTTGGGTGACGATACGTCT???????????????????????????????????????????????????????????????????????????????????????????????????????????????????????????????????????????????????????????????????????????????????????????????????????????????????????????????????????????????????????????????????????????????????????????????????????????????????????????????????????????????????????????????????????????????????????????????????????????????????????????????????????????????????????????????????????????????????????????????????????????????????????????????????????????????????????????????????????????????????????????????????????????????????????????????????????????????????????????????????????????????????????????????????????????????????????????????????????????????????????????????????????????????????????????????????????????????????????????????????????????????????????????????????????????????????????????????????????????????????????????????????????????????????????????????????????????????????????????????????????????????????????????????????????????????????????????????????????????????????????????????????????????????????????????????????????????????????????????????????????????????????????????????????????????????????????????????????????????????????????????????????????????????????????????????????????????????????????????????????????????????????????????????????????????????????????????????????????????????????????????????????????????????????????????????????????????????????????????????????????????????????????????????????????????????????????????????????????????????????????????????????????????????????????????????????????????????--------------TTTAGAAA----------------------------------------------------------------------------------------------------------------------------------------------------------------------------TTTCATCTGGAAA-AACAGGAAACTAACTTTGAAAATGCTTTCTTTAAAGAATGCTTTTATTTTATTCTCTTTATAGAACAGATCAATATCGATTCTCAATTTCGAAGAATTTGTAA------GTAGTTATATATATACATATATGATTCGCTGACATTCTTAGTTAAAACTTTACA--------CTTAATTACACTTTTTATTTTAATTAATAAAAATGCCAGTGTAAAAATACTCACAACCCAGTGCTTAACCCATCCTTTTGTTTTGTCGTCAAGGCAATTGAGGTAACCTTTCCGTGACACCACAGGACTAACTCTTATCTCTTCCACTTCAGCCACGTAGAGGAAGCGACCAGAGTTACGATGAGAGGGTGGTGCAGAGGACGATCTGGAAGTTATAGACGTGGGAACCAGATTGCTGCGATCCTCCTCGCTAACGCCATTGTATTTTTCCATATGTAAAGTTCTAAGGAAAGATCTTTAAACAATATAAACTCTTAATTTTCTGTTAGAGA---CTTTATTGAAATAAAAAATTCAGAGGATCTGTTAATACAAAATTATTTTTTAAACTATGAACTCACTCTTGAGAAGATGAAGAAGCAATACTTGAATGTACACTTGAAGATCTAGATATCACATCATTTTCCTCAGTAGGAGTAGTAAGCTCATCCTAGACGTCAATACA---------GACAGCTTACTTTAGACTTTTATAAGAAATCTAATTGTACATATCTTGAAATTTATTTTACATCAAAAATATGTAGTAGTCCAATGTTACCAGATTGAAGAAATTT-TATTTGCAATAATTAATGATATTTGTGCCAAAATATGTATATTTAATA--GATAGGTAGTTAAAATGAGTAATAATTAT------------TTTATTTACATTAAATTC-AAAAATGTCTAGTAA------TAAGATATAAAGGAGTAGTGTTATTTCAAATTGAATAAAAACTTTG---TCGGTAAGTCTGCCTTAAGTTGAACATAATGTTGGAAAAATATGTTTATTGCTGTCAATATTGTCCCCTAATTAAAATTTATTAGAAACGTTTTTCTAATTAATCATTTCTTAATCATTTTCACTTACTTCTGCTTTGTGTAAAATATACTATAGCAGTATTG-AAAGCCTGACTTATGTGAAAGATA-TTACTCATTTTATCAGTACTGTCATTTTCAAGACAATTATAAATGTAAACTTTACATTAAAAAAAATTTCAATTAAAGTGTATGTTGACCTATTGTACGGTATTCACAACATTGTAAATAAAACATATTTGTAAAAATTCAACTATGAAAAAGAGAAAAAAATTGTGACATTTCTAACACTGGAATCTTGCACTTTGGGGAGAATCACCCATATC---------TAAAATCACAGAGAGAAATAAATCCGCTAAGTTCTATAGGCTGTAACATTCTTGTATTGTATTTAGCACAAAATGTTTTTGAAACGGTCACCCTACGTAAAGAAAAAGCTGAAATGGTACACTGATTCGGCCGACTCAGAGAGCGCATCACATAAGTTCTGTGGATACGACAGGGCGGCAAAAACAGGACCAACCTGTTTCTGGAAGGAATTAAGCTGTTAATGGTGAGGCCGGCCGAAAGCCGCTGCTTAGCACACGCCGAGATGCATTGTAGAAAATCATCATGAGTCTCGGGGGAATCAGGGGAAGTATCTTCATTATAAGTGCTGCGCATAAGTTCCAGCCGATGTCTACAAGTCATTACAGTACAGTTTTAGAAAAATTACTCACTTTTGAGCATGCATGCAACAGCGTGTACTACAATTGAACTAGTTACATGCATATAGTCAAAGAATTGCATGGGGCACTTCCATAAAGGGAACTTAAATGCACTGTTAAGAACTAGAAATAATCACTGGATATTGTCAAGGCATAAAGTGGGCCTTTTTTATACAGGAAAAAAACGAAAAATAGTAGTAGTAAAAATTAAAACCAAAGGCTGTATCTTTAATTCTACAAACTTCACGAAATTGTCTGCAATAGCAACAGCAAAACCTTACTGAAATAGAAAATTATTAGAGAAGACAATTTATTTGAAAATGAAAAGGACAAGCTTTTTTAGCACTATAAAACTCGATAAATAACAAATCAAAATGTCCTCCAAATGCATTACGGTGAAACCTCAATAAGACAAATTTC--------AATCTGTTTGCTTTAAACAGTAAGTTGAAGTTCTAAAAAAGTAGTAAAGGAAATTATTAAAAAATGTGTGCTTCCTATTTGATATTTGTTTTCTATGAAAATGGTTGAACAGCTCCTCAAGAATTCGCCTGAAATGTATTTTTGCGATAACTGTTAAATTGTACTTCCTATTATTGTGTAACACAGCTAAATATTATAATTTCTGAGAAAAAAATAATTACAATGAAATTTTCTCTGTATGTAGCTCTTTAGATGCCCCAACCTAAAGGCTCTCTCTCTGAAATACAACTTCCTGGAGCAATTGCCTCCGGACATTGGAAAACTCCAGAAGCTAGAATACCTGGCCCTGACCAATAACAAGCTCCAGAACTCATCCATACCCTACACTCTGTCCTTCTGTTCCTCCCTCAGAGTCCTCCTGCTGGACAACAATCTTCTGGATGCCCTGCCCGGCTTCCTTCTGCTGATTCCCAACTTGAACACAGTCCATCGCCATGGCAACCACAACTACTTTAAAGCCACATTCATGTGGTACCATACGGATGTGAATGAGAGGATCCTGGCAGTTCCAGGTTGCCCACCGTGCGTCACGGACTTCCCAACTTTGAAGCATCTGTCCGCCACAGCCATCATCGCGGCCAAACTGAACTTTTTTGCGGCGTCCAGTGTTCCTCCAGTTCTCATGGATTACATCTGCAGTATATATTTTGACTACAATGTGTGTTACAAATGTTACTCTGCTAATTTAAGATCCAAACAAGGTGAGTTCTGATTAAAGATGCACTGCGGTTAGTACATGTAATAATAAGAAGTATTTAAATTTGCTCCATTTGTGGTGTGCCTGAATTTTTTTTAACTGGGCTATGGCTAAATTTAGTCTCTCTGGATTAGTAGAAGTGTACATTTTGATTAAAATTTACTGTAACTCCTAGATTTTATAATAAATCTTGCAAGCCGGCCCGCCAAATTCATTATTTTGCAACCATAATGTTAAAATCTTTTACTGACTTCCATGGGAATCGGATTTTTTAATTAATTGGTCTATCTGTTTTTTAAATTTGATTTTGATTGTTTAGATAAATGTGAAATAAAAATTATGGTTATTTGTTTATTTTTAAACAACATTTGTCAATTTTTTTAAAAAAAATTGTTTATCCTTTTTAATAGCCATAGCTTAAATAAAGTTGTTCATTTTTGTAATATTTTTTTTATTTTGTACATTTACTCAAATATTTCAGAACCTTGAAGTGGGTGAAAAACTTTCTGAT---CCCTCCCCTGAAATCAACCATATGAATAACCTTGCTTTGTATACAT-TTTTTCTCTACCTTGCATATAAAGAAAATC--TTTTTTTAAAAACTTTTAATATTTAGTGCACAAAATTTAAAGTCTCCCTTTTAATTTCTTAAGATTAATAGTGCAGTCATTGTTTGGTTTTATATGCAGCATTTTGTGAAAATTATCGATGGAAGACTAGAT--------TGCAGTAATCTTTTTAGTTAATGGTATGGCTTGCGAATGACTTCATTTCCTTTTAACCTCTTAGGGCAGACGAGGCCTGGGCAACATTTATGTCTGGGCATCCGGAGATGGCGGTGAGGATGATGACTGTAACTGTGATGGCTATGCTGCAAGCATGTGGACAATCTCTATCAATTCTGCAATAAACAATGGCGAAAATGCTCACTACGATGAATCGTGTTCTTCGACCCTTGCATCTACTTTCAGCAATGGAGCCAAAGATCCTCACACTGGTGTAGTAAGTGAAGATTTTTATAACCTTCAAAAATAATTTTGATTGATTTATTATATTTTTAAAGTGAAATACTTTACACATTAAATGTAAAAAATACTAAACATTTGTTGAAGTTGAGTTTCCT-----------TTCTATTTTTATTATTAAAAATTAATTGAAATTATTGTCTGACTTTCAATTTTCACCTTAAATGTTTTTGTTAAGTGACTGTAAATAAGTTAAACTGCCATTTTTTATTTCTTTTTTGTAATTATAATCTTCACAAAATACATCTATTATATTAAATACT---TTTTTTTACAAAAAATAATTATTAAAAAA-TGACTGTTATTGTTTAAAAAATACTAGCTTTTTTCCACGTCTATTTTTAAAGTTCTCTTTATAAATAAAAGTTGGGGAGGG---GGGGAATTGGTCGAATTAATTTAAGTTGTGGAGGAGGAAATTTAATCTCCAAATTTTATTTTAATTTTTATTCACACTATATTACATGATATGATAACAATTTTATTTTAGAAGCATTTTCAATTTTTGCACTGACAGTTTAAATTGTCATCATGTGCAGTGCATATGAATGA----GTTATCATTAGA--------AATAGAATGGTATTCGTTCTTAAAACATTTGTCTATATAATATA-----TCTCAATAATTTG---------------ATAATAAATAGAGAACTATTAAGTAGTTCAAAAATTAAAGAAAGAAGTGCCACTCTAGGAAATTTAGTAAAACAGTTCTATTTTGAAGCATGATTTCTGCTTTTATAGAGAATCTCTTTCCATTTAATTCAGTTATTTCACTTGTTTATGTTAATAATTGGATGA-----------CTAATTTAATTTTGGCACCCTATATTGTTGCCAAATATTACCAAATTTCATTTATGTATGAAAAGTCGGGTAGAACTACACTACATTCAATTTTTTTTTCAAATGGGTCAGCTGAAATTTGTTTTGTTGTTGCAGCCCCCACCTGACCTGGAGAGATGTTCAGCATCTGACTGTGTTAACATCCAAAAGAAACTCCTTGTACGACGGCAAGGGTCGTTTCCACTGGAACATGAACGGGGTGGGTCTGGAATTCAACCACTTATTCGGATTCGGGGTCCTGGATGCGGGGGCCATTGTCGCTTTGGCCAAGGTGTGGAAGACCGTCCCTGCTCGCTACCATTGCGAGGCCGGAGTCATCAAAACACCACAGTAAGTTCCTCATTCTTCCTATTTTCGATACCGGAGGAAAACAA--------------------------------------TTTTTTAT---------TTATTTCTATAATCAAATATGTAGAAATTGTTGATCTGTCTACTGGACACAAATCTCTATTTCAATGCTTTGGAACTTGTTGACG---TGCAGGCTGATTTAAATTGAGGAAGTAGTGTTTAATATAGGAGATATTAATTTGGCAATTGCAACCAAATTCTGTACACATATTTTCCTCGAGCGTGTGGTTTCAGTTTACAAAAAATACATAATAAATATTTCAGTTGTGATGACAGGAAATAGCAATTTACTTTTTAAAAAATGTTTGCATATCTTCAAAATATGAAAAGGCTATGCATCAACTTTATTGTAATTTGCTATTAATGCTATGACTTCTTACT-----------------TATAACAGAGTACACTTATAGTTTCCTTTTCCACAGAATAGTTGAATTTGCAATTGTTTTTC-ATTATAAAAAATTGCCAGGACACACAAATTCTTTGGAATAGTAATGAAATAGAATTGAATTGTCTAAAAAAATCACCTAATCATTGTTACCGAAGGTAATGTTTAAATACAACTGTACCTTAAATTCTGTTTTTTAACTATCCTTATGCATCCTTATATGGATTTTTCTTGTATTTTCTAGAAAATGCTACTCAAAAGCCTAAAGTATTCAAGGAGAGGCAAGGTCTCAACAGACGCATTGGGGCGATGCGCCGTAGAGTTCATCAAATCAACGGTCACAAGTTTATGGCAACCATACTTAGGCAACCTACTTTCTGTTCTCACTGCAGAGAATTCATTTGGTAAATGCTAATTTAATAATTTATGTCTTTAGGTCCTACTTTACCTTGTAGTTTATTTCTTTAGTTGAAAATTACAGTAAAGCTCCAATGATCCGAATAAATGAGTGTCAAAAGTGATCCCAATAATCGGAATGAGTCTCAAAAGTGACACCGATAATCATTTAATTAAGGCAATGTTATGAAAGAAAATGCAAAATGTTCTCTAAATATGATTGAAATTTCCTATGACTTTAGCATTGAGCAGAATTCATTGTTTTATCGAATTGTGCAAGCCTGAAGCCTTAAACTACTCAGCACTTTAGGCAAATTAAAAATTATCACTACCACTCTTTTGGAAATACGTCTTGAATCTGTTATGTTAAGCAGCTTATGTGCAATA----AGGTGGATTAAGAAAAAATAAAACACAGATCTAAAGATTTACTATTTCTTATAAAATATTTTTAT---------------------------A-------------------------GTTGCATAAAATTTGTACTGGTTATACATGAAGTAAATTAATCTGAATTTTTCTTCTGCTTATAGATGAAGTGGATATAATTGGTTATAATAGTAATCAAAGTGATACTGATGATCATAGCAGTATTCAGAGCCTGACCAGTGATGGTGGTGTGGTCATCAGCACCAAACGACGTCCTGTGGATGAGCAAACAGCCATCTAACACTGCCAGGTTTGTCGTCGTCCTCCGCTGATTAGCACAATAGACTGAGTCCAGATAGTTTTATTATAATGAAAGGTCCATGACCACTACCATGTATATTTTATGAACTGGATTATATCTCATTGAGACCTAGATTTAAGAGAGTGAAGAGACAGGAAAG-----AAAAAAACGGATGTTGATAAATACTTGTTATCAATTTAAAGCATAAGTTGACAGCATATTAATTGCTGATAATGAGATATCTAGAGTGTATGGTGATGACTATTTTGCAATATGATTGCTGTTGATGTTTCAGGTATTGCTTAAACAGGACATAAAATATGTACTCTTGTGTGAAAATCTATTCATATGACTGCACATCATTTACATAAATCATTGA----AAATTGATGAATTCTGAATGAGCTTAAAGTAATAAGTATACTCATATCTATGACTGCAATTAATCACACGAAATTTGCAACCATTGTCCGCCAGGAGCTTAAGAACAGCCTTAACCAATGGCAGTTAAGCTGTGATCATAGCCAAATGTATGTGACGTTTTTTGAAATTTTCAATTCTCTATATCTATAAGCTCTTTGTATTTAACAGATCAGTGACGTTTAGTTTCCCTCTATTGCTAATTTTCTTTTATGCATATAGGAAGCCATGCTGCTGCGTCACCACAACGAAGCAGAATCCCTCCACGCAGTCCAGAAGCTGGACTGGGAGTGGAAGATGAAAGAATTGGCCATGTGTGATATGATAACCTCGCCCGTCATAGACGACATTTTTGTTCCGATCGTGAAAGTCAGCGACGAGTTCAAGCTCTTACCCGCAGCGTGTCAATGAGTACCTCAGACACTCCTCAACAAACTGACTGTGTTGTC----CCTTCTTCAGACATCCATT------TCACAATAAAGTCTTTTGTGTATAGCTTCAATGGATCCGATTCAGAATCCTTCTGAGATGAATAGTGAAAAAAAAAACAATACCTTAGTCATATTTCTCCAGTCAGTTCATTATTGTGTTATTTTTTATATTTGTTATGCAGCAGCTCAGCAGGATTTATTTAACACATTCCAATAAAAAAAAACATAAAACAATTAATGTACCCAATTATATAAGTAAAATCTGCATATTCATTATACTTTAAAGACATAATACATTTGACATCGGTAAAGCTGCTCCGAACCGTACGCTCGAAATAACGTTTCACAATGAACAATAACAAAATACATATTCAAAATACTCATTCGTTAAAAAAAAAAGCATTCAAAAACTGCACATACTTATTTTAACTCGATCCGGATGTTAAAAATAAAGTCACTTGAGAGGGATGTGCGATCGGCAAGTAGCAAAAAATTCAATGTTTACACCTCCATAAATCAACTGCGCCTTACAACAATATCTATGGCGGCCATAAACACTTTACATTCTGCATAGAGGTTAATATGTTCCTTTAAAAGAGTTCCGATAAGTAAACACCGCACAGACAATCAATAAATAAAACTGGGACTAAAAATCACTCATACTTAATAATCCGGATATTTATCCACGAGATAATGGCTATTTTATTGATATTGCCGAATTTTAAAATAAATCAAGGAACATTTAACATAAGCACAGCTGCAACTACACCTGAAAGTCAGGGCTAGCTGTGAAGTGGCGGGATCGTAGATTGGCGATAGGAGCTAAAATTAACTGTCGCACAGGTAGGATGAGCGGAACTCATCGGTTAATCAGATTTGTAAATGAAAACCGTAATTTCAATCGTTCGTACGATTCAGAGCAGCTGTACTACGTGTTTACCCTGAAAATTTTATCAGCAAAATAATATTCAGAAAACACTCACCCGTCATGTAACATGCCAATGTCCGACGGGGTTCTCATTGGCTGTTTCAGGGAGTGCTTTACCGCAACGACAAGTGACGTCATTACCGTAGAATAGTTTTATAATTCAGTTTTATTTAATTTTGATTGTGGATCAAAGATGTCAAGCGCAATGGTTTCGGATTGTTGTGATTGTCGGTAATCACGTAATAGGTGTTTTAGTGTGAATTGGTGTGGTGAATGAGTTACAGTGGATGTAAACGAAGGTGGGAACAAATTGATGACGTCACGAAAAAGAAGTGTAGGTCGGCCATGCGCCAATGCGAATCGGCGTCGGGGCTTTCGTTGGTCGCTTAGGCCTTGGCTCCCAAGTAGCAGCCAGCGAATAACGTGAAGGCTGAAAATGTACAGGTACTTTCTTGGGGAAATGGAGCAAAATGGATGTGAGTGAGCGATTGCAGAATTGGTGGGAAACGAAAACAGAAATGAACTCGGCTGTTCTCACGCCGAGGATCACCATGTGGTACCTCCTCTTCCTCTCTGTAGTAAAACGAATACATTTCCCCTCTGTTTACTTTTCTTAGGGTTGTCCTGCCGTGATAGTAGGAAGCAACTAATAACGAATGGACCTTTTTTACTTACTTGTTTAGCTTTCCGAACGCGTCGCTGCACTTTCGGATTTTTCTTCCGGCTAGTTGATTTAATAATAAAAAAAAAACGGAAGATAAGTCGATTTTAATTGCAGTAGAACGTTTTTTTTAATATTTTATTCCTTCAATTGAAAAGTTTTG------------------????????????????????????????????????????????????????????????????????????????????????????????????????????????????????????????????????????????????????????????????????????????????????????????????????????????????????????????????????????????????????????????????????????????????????????????????????????????????????????????????????????????????????????????????????????????????????????????????????????????????????????????????????????????????????????????????????????????????????????????????????????????????????????????????????????????????????????????????????????????????????????????????????????????????????????????????????????????????????????????????????????????????????????????????????????????????????????????????????????????????????????????????????????????????????????????????????????????????????????????????????????????????????????????????????????????????????????????????????????????????????????????????????????????????????????????????????????????????????????????????????????????????????????????????????????????????????????????????????????????????????????????TGTTATTAAC--TCTATCTAAAGTGTGGGTTATTTTTTCAGGCGTCAGTGTGATCTACCTCCTCGGGTTGTTATTTATCCTATTTCAGAGTTACGACACTGTCAAAGGTATCATGTACTGGTTTTATCCAGACCTAGTAGATTTCAGAATTGACACAGAAAAGGTTTGTTTTTTCCTGTCTTGTTTAGGCACTTAGTATCATAAGCTTATGTCAAGCGGTTATTCATTCCTT-----ATACCATATATAATGTGTCCCACCCCCTTTCATTTCAGGAGTATGGTGTTAATTGTTCTGATATTACAGTTGAGCGAGTTTGGAACCATATTGATGTCTTTGCATTTGGACACCTTTTTGGATGGGCTATGAAAGCCATGCTTGTCAGGCACTACGGCATATGCTGGACAATAAGTGTCACTTGGGAAATTACTGAGGTAAATTT--TTTTTAATTATTTAGTAA--TTCCTTAAGTTTGATTGAAAAAATATTGGGAAACTAATTTTCTGTATGATACTCTTCCCTGCTTTTCTGAATGTGTACTATCCAAAACAGATGCATATCCAAAGAAGTATCTGTATCATTTACAGCTCGTAATATGTAAAT-----------------TAACACATAGCTTCATTAATGAGTCCACCTCTTGCTCCTTCCATAGTAAACTCAACACTACCTCACTTAGTTATTTGAAGAATGTAAAACAAGTGTGAGGGACGTTTAATTTAAATTCGTGCATATCCCCAAATACACGGCGGCC---------TGGATAGAATTATTGGCGTCAAGAC--TCGAGCACCCGACCTTCTGGTCCCGCATTAAAACGAATGCATTCAAAAT--------TTG-TAAATATGTATAGAAATAATTGGGAAATGCCCTCCAGCGTATAGTTTTTCTTTATATAATATACATTAGATTCCGACTGTTGTTTTATGTCAGATTGAGAAATTATTTTGAATAAATTTCATTTCGGGGAGGGTCCAGACCTTTTG------AACCCTTGCGTACGTTCTCGTCCACTGAGACGTGTTTTATTTTTCTTATCAGTTTTGCACTATCCTGATACCTATCAATGCTAATTTCTGTGTTTTCTTCCACAGATGCCACGGATCAGTGTGAAGCAAACTCACGGAAATCTGACAAAAGCTCTCTTCAACCTCGGTCTCGTGGATCTCTTCACGCCAGGATACGCCAATCTGTTTGGAATCAGCAACTTTGGTTGGCTGCACGTCACCAACGTCACTCATGCTGCCTACGTCGAAGTACGAGAGGGACCCCTGACCAACACAGGCTCGACCAACAAGACTGACCAGGACGTCTCAGTCATCCTGGACAGACCTTTCCTGTGGTTCATTATGGACAACGTTGCGGGATTAGCCATTGCCATGGGGAAAATGGTCAAACCTGTGGATGACTGGACAGATACGACGATAACCCGACTTTCGGTATAATCTAGGAATTTTTCTCCATGCTTTGTCATGTACTTTCATGTTTTTTATTTACCACTGAACGCCTAGCATCAATAATAGCTTATTGTGCAGTGGTCGGTAAACATGCGTATTGCATCACGTGGTGGTTTTGCAGTGCCCAGAACATTTGGCTTGTGTACAGATCCCAAAATCACTATGTAAAATGTAACACCTGTTAAAAA-----------ATTATTCTCTAATTAACATGCAGTAGGACCTTTATCAACTAACT----------------------------------------------CCCTTTCAAGGTTTTTCTGGTTACGTTACTGGTTATAGGTATGCTTTGTATCAAATTTTTAGGCTTTTTTGAATTTATTCCATCAAAGTTGTAAATTAATTTATCTTTAAATTTATTCTTAAATAACTTGCATACTAACTTTTCAACAGGAGCACATAGAA----AACACTAGTCATCATCATTGTTAAAATGAAATAATAAACCGAAGTTTTCAACAATTAAGGAAATTCAAAGAATTGTCAAGTAATTCCGATAATTAAATTATCCCAGATTTCGATATTTATC-CTGATACATAAAAATATTGATATGCAGTAGCTAGAAAAAGGTGGATAACAATACCTGTTGCTCAATTAACAT-AAATGTGTCCATAAAACAACAGGATAAGTGCGCCGTTAAGATCAAAAAGGTGCCATAAGTACTAATATAGGATGAAGTAAAACAATTTCTTTTGGAACATTAGTTGAATAATATTAATCTACAGACTTGGCTCGAGGGTTTCTTGTAACGGTAAACCTCGTTCCCAAACACGAAGGGGGTGAAATAAGTCTTTTCTTTCCCTCGAAAGGCGGAGGGAGAAAAGGCTTTTATTTCGAGGTTAAGACTGTCTGTCTGTCGGACCTGCCGCTTGGGATACTGGGTTAATGCTCTTTATTTGGCCGGCCCAGGTTTATTAAGGTTAAAAGTGCGTTGTTTTACGATGATTTTACGCCCTCCGATGCCCGGGCAAGCGGGAACGTAAAACTTGCTTTATTACTGAACAGAAGGAGCTAAAGGCACTCACGACAACGCCATTCGATTCC--AGACTTCTACTGCACCTACAAAACTGAAACGTTCCTCTTCTTCCCAGCAAACTACAGTGATTCATTTCAGTTCCTTTCATGAGATCTGTAACAATTACGACGGGGAAAGGATTTTTGCTTGTTGGTGGGAGTCCTTTTTTTT--ACTTTCTTTGTTTTTGCCTTCTTTAATTTACTCGCTTCTGTTGGTAGTAAAAGAGTCGTGAAGTCTGAGGGTTGTTTTGGAAAAACAATCAAATCGAACACATCCGGGCCAATTAAATGGCAAACGATCCAGAATCGTTAAAAACGGAAATGGAGTTGAGCTGTTCGTCGACTGGATGTGGAGATTTCAGGTTTTATCTTCGATGGTATTGCCACCTAACCCCCTTCAGTTTGCCATATGGGAACAGAAGAATGCGAAATGGTGACGACAGAAAGAAGTAAAAAAAATTAAGCCTTGGAAAATTCCCACAAATAAGAATACTTCACTTTAATACCCTACAATTTACTTTGTTTTGCTGGCTTGTATTTCTAAACTATATTTCTTTATCACAGTACTTTAAGAGCGACATTCGTTCGTTTCGACGAATTCTTCTATTAAAAGGAT-----AAAAAAATCTCGTTTCTAATTTTTCTCGTTTGAATTTTTATTTGCTTTTGATTTTGCTTTTGAGCTGGCTCGTACTGCAATGAAGCACAAAATGCCAGACATTCATTTAAAATATGCCATGTTCCTGGAGGATGAGGGAAAATTCAGGGAAGCAGAATTGGAATTCATACATGCCCATAGGCCGAAAGAGGCTGTGCTAATGTACGTGCACAATCAGGACTGGGAGAGTGCCCAACGAGTAGCTGAGGCTCATGACAAGGACTCCGTGGCCGACGTCCTCATTGGACAAGCAAGATTTGCTTTCGAAAGAGGAGAGTTTCAGAAAGCGGAGTCCTTGCTTCTGCGAGCAGAACGTGCAGATCTCGCTGTTAAGTATTACAAAGAAGCAGGTATGTGGAATGATGCCCTGAGAGTCTGCAAGGATTACACTCCCAATAAGCTTCTTGAAATCCAAGAGGAATACGAGAGTGAGACATCAGAGAATGGGTCTAGAGATGTGCAGCAGCTTTATGAGCAGGCCTCCAGTTGGGAGGAGAGTGGCCAATACCAGAAAGCAATTGACCGATATCTACAGATAACACCCTCCAACACAAAAGACTACGATTTCATTGAAAAGTGTTGGGTGAAGGCTGCAGAGTTGTCCTGGAAGTTCATGAACAAGCAACACACTGAACATCTTATTCAACAAATTGCTCCACGGTTACTGCAGATGAAGAAACAGACAACCGCAGCCCAGCTGTTCCTTAAAGTCAAAGTGGATGGTGGTATAAAAAGTATAGTTTGGAAAAATTGCAATTTAAATTACATTTTATGCTTAATATCCCATATATAAAAAACCATCTACACATGTAGATAAAAAAGAATTAGCAGTACATGGATATTTCAATATCATGAGTCGAAAGCAAACACAAATAATTACACATGCAGTAATAGAGCAGGAGTTCGATAGTGATTTAAAACAAATTCAATTACTAAAAAATGAAAAATGTCCAAGTGCATAAATTGCTTTAGTCCTATTTACAATTTTAATTTATTTTATCTATCTTACGTTAATTGTTCTTCTGGATGTTTCTGCTGAAGTCTTTTCCCAACTCCAAAACCAAAGAAACATACTGCAAACATGGGTGTGACACCTGTTATTGGAGCTGCCATACCCTTGTACAAGCCAAGAACTCCCTATAGTAATTTAAGAGGATGTTTTAAAAGCATAT------------------TTTATATTTTTTACAAATTAAGTTTTTAATAATACCTAACATTGCACCTTCAATACTGACAAGAACATTTTCCCTTTGAAATGCACTTGATTTTGATGCAATTTTAAAATTTATTATTTGCTCGCTCACGTTCATCAACCCCTGGGTTGCCACCCTTT------------------------ACAGCTCTGAG-----CTGAGTTGTTAGTGTAGGATGACCAGG----------TAAATCGTTAAGAG--------GCTTTTTAAAAGCCTGTTCACAGCTTTAAATAATTCATTTTA-------------------------------------------------------------------------------------AATAGTGAAATGACGGTTTCTTGGTGTCTGGTGTGTCTCGACGGTGATCGAGAAAATTTGATGTGATATTAAAATTTGTAATCATAAAAAAAGTCAGTTCTTACATTTTTGTGTGCATTGTAAAGCGTATTTATCATCGTCTATTCTGTGTGAAAAATTATGTATGCAGTGGTTGCCTCTTGATGTCACAAAATTAGGCTTAGCATAGAATTCACATCCAATTAAATATGAAAATATTGTATGCGTTTTATAGATTTATTTTTAAATTGTCGTATTAAGAGCGTCGGTCATTAAACATTCAGCTGTAAATGCAGCGGTCTCTAGATTCTTTGTATTCTATCTCTTTCAGAAAACTAACGAAACTAAATTATAATCGATATCAGCGGTTAAAATGCTTGAAAACTGCATAGCATTACTTTATTGTATTTGTGTCTCAAGATAACGTGTGCGGTTTCAAATTTTTGTGTTAGGCATGTCTTCCATTAAGAAAGAGAATCTGTTGTTGTGATGTTTAGAAAAATATCCAATTTCCTGTTACCAAAAATAAGGAAATAAGCCACGTACTTTGTATATTTCATTGGATTATTTACATACCAAATAGCCATGACTTCTGCCCATCCTGGAGCAAGTTTAACAGCTACTCCATTTGTGGATAAGATCGATCCTTTTAAAAAGGGATCATTGAAAAGAAAACCAAAGAAATCTCAAGGGTCATCAAGGTATAGATCTACAAATGATGTAGAGCTGCAAGCTTTGCCCCTGCTCAAGGGTAAGCAGTATATTAATACATAGTTAAAGTTTAATTCTATTGCTAGTAATGCTTACAGAAAATCTAATGGACATAATATGCAATTCCTATAAAATGTAATGCATACATATAATTTTGTAAGCTAAATCCGAATTATTTATAACTTAAAAACCTACAATTCTATCCACACATGAATAAAGTACATATTTTCAGAGATTCATTTAAACATCTAGTTTCAAAACAATTACATAAATGAGCGCCATTTAATGAATGTTCAATAACTTCTTACTAGGCTGACTCGAAATGTTTATGCTTTAAATT-ATTTTCAAACGGGATTAAACCTTCTACTTGTAACAATATTTGCACATGTTTAACTCTTTATTTTTCTCTGATT------------ACCTGATGACTCAACCTGGCTATTTTTCTTGAAGATATAAGATTGAATAATGAGAAACTCTTGGAATTAAAAACATTCTGTCTCTCCCATCTGATAGACATACACATACAGAGTTAGCATGATTTAAACCCAATATTGTTTTT--AGTTTATCCTACTTTTTT--TTCCCTTTTTGTATTTTTATTTT-AGTTAAATATGGAATTTTTTTTAATTCAGGAAAAAATATTGTCGTTAT------------GGTTTAAAATTAGTAGCAGCAAAGGTCTAATATCTTGTTAGTTGTGTGACTGACAAAAAATTACTAATCGAAATGAACTCTGCAATTGAA-----------TTTAAGATGGCTTATGAGCAATCT--AATTGGTTATAAAAAAAATCTGGTCAGAAGTTTCTTACATTATAAGTAAGAAACTTATTTCTCCCATCACA-----------CTTGGAATAAATTTGCTAGCCCTGATC--TAATTTTGTGTGTCAAAATTT------ATTTTACTTGCTGAGACCTTAAGGTCATTAATTTTTTTTTGTAGTCTTCTGGAGTAACAGTATCCACTGCTGCAAAGACTGTCTACGAGGAGGTGAAGAAGGACAAAAAGTTCAGATACATCATCTACCACATTAAAGATGAGAAAGTGATCGATGTGGAAGTCACCGGCCCCAGAGAAGCCACCTACCCCGAATTCCTCGAGCAGTTGCAGACGTATAAGAATGAGTGTCGATATTGTGTATTTGACTTTCCAGCAAACATTCCTGTGGACGGAGGCCAGGAAAAGTCTTCCATGTCCGTTGATAGACTTGTTCTCATGACGTGGTATGGTTCTTTTTATGCGCCTTTGCTCCATTTTATCTACAT---TTGTCTTCCTAGTGACCAAGGTTATGAAGGGATAACTACAATTTTAGTTCTGCGACTTTTTTAAACATTTAGTATATAT-------ATTTAGTTTCCTGAGGTCGATGTACACCATAAAATTTTAAGCATTAAGGAAAATATCAGAGGAAATTATTTGTTAGTCAAGA--------CCATATCTCCATTAGATATTCCAAATACATAACGCCAAAGTTTGCAACCCATCCGATGATGTATAATAGAATATTCTACTTGTTTTTATAAACT-----CTGCAAAATATATCATTTACACTAATCTCCAACTTTCCTCTCAGAACAACCATTGTATGCCCCTAAATTGGGTATTCCATGGTGGAATATTTTCAGTAATTATGCACAGAGTCTGATATAAGCAGGGATTTTAGAATGCATGTCCAGTCCCCATTCGGAGAAATAAAGACGAAAGTGGAATTTTTAAGGGAAATAAGAATTTATATTTCCATTTTGTACTATGTTTATTTTTAAATGTTTAATTGTCTTATTTTTTATTGTGAACACTATACATATTAACATATAATTATTGATCCTTTTTATGTTG---AAAGTACTGAATTAAAGAAG-GTTTTTTTAAGTGGACCTCTATAGCTTCTTATGTGCAGGAATGTAAGAAAATTTATGCATATATGACTCAAAAATCATTTGTTGTTTTTTTTTAAAAAAATTACATTCATTT-TAAGGTAAAGTATGCGACCTTAATATTTTGTTTAATTTTATTTCCAGGGAAAATTTGTTTTCTGATAGCCTCTATGGTTGCTGTGTTGTGACATGCACATTGTGTGCCTTTATAAGTCTTGTTTGGCTGAGGGAGCAAATACTTCATGGAGGTGGTCCAGAATGGTTAGAACAGGAACATGAAGCTGGATTGCATGTATGTAACCTAACTAATCAACTCAATGTATGGCTGCTCAAATATTTTCCGTTATTAGTAGTTTATCACTTTTTCACCAGTATGTTGTTTTGAGAAGATAAAAATGATATGATATATTCAGAG--TTTGTACTGTTCTTGAAAGCATATTTTTGG-------ACTTACT-------------------------------------------------------ATGTTTATACTATTTTTTAAAT---AAGATCAGGATACAGACATTGTGTTATAGTCTCTTATCTCGTATTAGTTTTTTTCTTTCTATTATTTAAGAAGGGTTATTTGTAGGCATTTCAAGCATTAGATAATATATAAATACATTTAAGAGGATTTCAAAACTTATTTTAAATTCGA---------------------------------------------------------------------------------------------------------------------------------------------------------------------------------------------------------------------------------------AAGGAAAAAAAAAAGTTTAAATCGCACACAAATTTCCACCCACAGAAGGTAAACACCCGAAAAAGAGGTCGAAAGTACCAGCCATTCTTAGAAGAGAAAAAATAATTTATAAACAGATAACGCCAGACGATTCCGATCGGCGTTGTGTGTCGCGTTAAAAAGCATGCAATGTTGTTCAATGAGCGGCTCTACGGTACTCACCACTCTCTTTGCTGTGGCCTTGTTTCCTACGTGGCATAGTCACCGCTGCTGGTGGAATTCCTCCGGTCTCAACCCAGTTCGCAGATCCAACAGGGAAAATCCCTCTGCTGTCGGGTCACAGTGTCAAACATTGGGCTTCTTTCACAAAAAGGACCACATACACGTAAACAATCGACCAAAGAACGCGAAACGAGAACGAAAGTGGAAGATAGTCTCTCGAATAAACATCTAAATTATACAAACAACTTCAAAAAAACACGGCCCATCCTTCCTTCTGTGCTGGGTACCCCGTCTACGACGAACTGTGTACAACCTTGAGCGCTGACGTCATGGAACACCCGCCAAATCCCGAACGAGGTTGAAGGATATCCCTCGCCGCCATGTTGTCAGGTGATAAGAGAGGGGTTGCTATATTTGGCGAATTATCGTCGATGGTGTGAAATTTCAGGATGCAT---ATGAAAGTATTTAATAACGAAATTTAACACTGATTTATTTATAACTATTACGAAAAATAAAAGTAAATTTTGTTTAATATAAAGTTTTGCCCTAAAAATTATGAAACCAGACATATAAATCATTCTTATGTTTGAAAACTATTTGGGTTTCAGAAACAAAATAATAT---CATTTACAGAAAAAAATCAGTTTCAATCAATTGGAAAAATTTGCACATTTTTAAACACAACTAACTATACCCAATATAAGTTATAACTCGAAGCTAAATCAGTAAAATCCAGTGAACCGGATGATATTTTAACATAAACGCTAGCTGGTTAAATGTCCAGGAAGTTGATGACTAAGATTGATCAGGTAATTTTGCATATTTGTACATAGTGAACATTTTCAGAAATTAAAAAATAAATTCAAGTAATAATAAAAATAAAAGTATTTTCTAAAGATTGGAGATCGAAATGTTAATTGCTCAATTAGAAATGTCTAGTGGGACAAAATGACAATACAAAATTTTATTTTCGAGAAAAGTCCCCCTTAATTTTCATTTTCAGACTATAATGTTGGATGGAACAGCTTATCAATTGTAGTGTAGATTTTTGATGTCGAAAAAAATTCTTT-------CTGAATGCAGAAAAGAATTTCTCAGAATTATTTCATTATGGATATAATAACATTTTTTGAAAATTTAGATACTCGAAAAATTTCGATTAGCATTTTCTAGAAACAGCAGCGA------------------------TTTTTGATGTTCGAGAATATATT-----------CGCACCCCCCCCGTAATTTTAGTCTTCAATATTGTCAGTAATTACCGGAATGCGATCTAGGAAACCGGAAAATACAGTTATCCCGAATCAGCCGGTTTTTACGATTCCGGATAATTG-TTCTTTAGTTAT--------------------------------------------------------------------------------------------------------------------------------------------------------------------------------------------------------------------------TAAGTCTCCTGATACAGTGGCTAACAAACATTTATCGTTTTCTTTACAGATGAATTGGTCCAGGAAAAGGAGAAATACAAAGCAATCTCAGACGAGTTGGACCAAACATTTGCAGAGCTTACAGGATATTAAAGATCTTTTGCTTTCATGCCTTGTGTATTTCTACAAATTCCATTTCATATGTTTCTCACTTTTTGTTTTTGGATGGCAACATCTCTCACACATCCAAGTGTTCACTAAAAAAAAAAGCTACTATGACTCTCACCTGTTTTGTATTTCCACAACAGCATGCGGCTGAGCCTGAAGTTAATACAAACTGAGAAACATATTTGTAGAATTTATGTACACCTCTCTTAACATGTAACAGAGTTGCTCTGTATGTCTAATCTCCAAATTGTAAATTTCAACAGCTACAAAAATATTTATCTGGGAGAATCATTAAAGTAATTTTTATTCAATCTTGTTTC-TTTTCTTTTGTTTAACTGATCACATGAACTTATTCCATTAAACATTACCAGGATCGAGTTTACTCTTCAGAGAAAATAAAGAGAAACATCTGTAGTTATTTTTTTCATTACGTTTTCCATGGGTGTAAAATAGAGTGTAAAGA-----TAGTGTACAAAAAA------------------------------------------------------------------------------------------------------------------------------TGGCCTCAGCAGCATGCAGGGATGGCGGATAGAGATGGAGGATGCCCATTGCGCACTTGTAGGTCTTCCACAGGGCTTGAAAGACTGGAGCTTTTTTGCAGTCTTTGACGGCCACGCCGGAGCCCGAGTCAGTGTGCATTGTGCCGAGAATTTACTTGATACCATCATCCAGTCCGAGGATTTCCGCAACAATACCAATGCCAACAACTGCAACAACCAAGTTACCATTGAAGAGATGAGAGGGTTAAGAGGGGCATCAGGGACGGATTCCTGCGGCTGGATGAACGGATGAAGAAGATTCCCGAAATTGCCTCTGGTGAGGATAAAAGCGGTTCAACAGCCGTCTGCACACTCATCTCATCAGCACATTTCTTTTTTGCCAACTGCGGAGACTCTCGTGCTGTTCTGTCTCGCAACAAGCGGGCCTTCTTTGTCACCGAGGATCATAAGCCAATTAATCCTGGCGAGAAGGAGCGCATCCAAAAGGCTGGTGGGAGTGTGATGATTCAGAGGGTTAATGGCTCCCTCGCGGTGTCCCGAGCTTTAGGTGACTATGAATACAAACAGGTGGAAGGGAAAGGACCATGTGAGCAACTTGTATCGCCAGAACCCGAAGTGGATGTTTTAGAGCGAGACAATGAACTCGATGAATTTCTGGTTTTAGCTTGTGACGGTGTGTGGGACGTTATGACAAATGATGAAATTTGTGATCATATACGGTATATGATGCAAGTCACCAATGATTTGGAATACATATGCAACTGCGTCATAGATGCATGCCTTTGTAAGGTAATGGTGCACATATGTCTAGTGAAATTACTTGGTATATTATAAATAATGATTTTTTAAAAAATATTTTTACTATTTCTAAGAAATTCAAGATATTAAAAAAATCCTTTTTATTTTACAGCTTAAGTGTAAATTTTAATTTTAAATAAATTTGATCACTTGATACATATTAAATTTGTACTGCGTTTAAAATTATATCATGG------------------TGTAGAAAATGTTAATGAAATTTCATAAAGAAAAATAATTTAGTGCAAAATAAAAAGCTCAAGACTATTGATTCACTTTTAATATTTATAGCAGAATTTAAATTCCAGTAATCTTAAAACAGGCTCTATCTAAAGTTATTTCCATCACAATCACAGTACTTTCCTCCATTACACAAATAAAGCGATAAAGTATTTCTTCGAGCACAAAAAAACA---TTAAATCTAACTGATTTAGTTTAAGTTTAGAAGAAAAATGGC-ACTGACTTCAGAAAAGTTATTAAATATTAATTGATAACCAATATAAATAAATTTGGCATTTATAGCACACAGTAAAATTACATAATCTATAATTAACAAGTTATACAGTAGAATAATAGTAAAGCAAGCAACTTATATTGATAACTACCTTTAGACCAGTCCTATGTATTTTTTCGGTCAATTGATCAACAGCAATATTACTGGGAGCACAAACTAGGACTGGCCCATTACTTTGACGAACCAAATGATACACAATGGTTGCAGATGTAACTGTTTTGCCAGTTCCAGGTGGACCCTATGTATATATAAAAACAACTAAAATTATACATAGTTCATGTGCGAATTGAAAAAGTACTGTTATAGATATGCAAGGTGGAAGTGACAAAACATTGATTGTGAATGTTTTGATTTTTTAAACAAAAATATAGGACAATGTAAAACAGGACCTGATAATACATTGATTAATTTTTACAGAATCATTCAAGTTACAGCAAAATACTTACTCAGGGTGGTAGCAGATATAGTTATTATGCAGAA----TATGAAAATGCAGACATCTTACGTGAATACCTAAGAAAAAAAGTTAAAAATATAAAAAAAAAACATTGAAAAATCCCTAATTTCAGAGATAAGGTTTTCCAGTAAATTTTTTACAAAATTTCAGACACTAAGTAGGAAACTATGTT------TTTATGGAGAACTTTTGAAGTGTCAACATTAGAACAAAC?????????????????????????????????????????????????????????????????????????????????????????????????????????????????????????????????????????????????????????????????????????????????????????????????????????????????????????????????????????????????????????????????????????????????????????????????????????????????????????????????????????????????????????????????????????????????????????????????????????????????????????????????????????????????????????????????????????????????????????????????????????????????????????????????????????????????????????????????????????????????????????????------------------------------------------------------------------------------------------------------------------------------------------------------------------------------------------------------------------------------------------------------------------------------------------------------------------------------------------------------------------------------------------------------------------------------------------------------------------------------------------------------------------TTCTTTTGTACCATCTTCAGAATATATTTATTCAAACAGTTTCCTTTCCATAT---------------------TTTTCTTCCTCCTATTTCAGGTCACAGTAATAATATTCACTGCCTCGCACAAGCCATCAATGGGATTGCCGGAGCTTTATTTACAATATGCGGACACGGAGATATTGAGGACCGTTTAAAAGAGTTTTTAGCTGTAAGTTTTTGCTTAATTCTGATCCATCAAAAAACTGTCCATTTTTGAAGTACAGATTTTTAGAATAAAATATATTTTTCCTCTGGTCCTACTGGGTTAAAGTTCCATTCGTAGAATATGTTTCACTTTTGAGAGTCACATTTCTCTGGCGTACTCCATTTTCTTCAAAACATATCTAACTCAGTCACTGAAAATTAAATTTTAGTCAATTATGTCCTTGACGTTGTGTACGTCATGTTCTTGTAGACTATCCAAAGTTCTGTATATCAAAGAATTTATGGCCCAATATGAGCATATCCGGAAAGTGAGTTCCGTTTTGTAAAAGGAAAGAC-----------------------------------------------------------------------------------------------------------------------------------------------------------------------------------------------------------------------------------------------------------TCTAA--------AGTATAATTGGAAATTCATCCAGTGAATAGAACCCATCGGAAAATAATTTTGTATCACCAACTCTCCCTGGTGAGTTGCAATGACTTTCCATCCAATGGGGAATGCAAAAAACACTTCATAGAGACTCTTGATATTATTTATAATATGTTTGACTCATACTTTGTTTTACTTTGATTAAATGTCTCGTATATCAGTTGCGATGAAAGGGGGAAGGATAAAGATCTAAAAAAGAAATGTACTACTGCGGATGCTGCCATAAATTTCTGTGTTTTCCTGAATCAGAGCCGGAAGCACGAGCTGAAATCCCTAGATCCGGTGCACAGGTTCATGAAGAGGTACAGACGAAAGAGGACACACACACACCCGAGTCGAAAGGTAGTTTCCTCCGTATCTAGTTATTACACCTTAGACTTCGATGCATTACTTTCTTCCCCAAGTTCTCCCTTTCTTTTTTTTTTCCTCTTCTCTTCTCCCCCAGTCTTTGCTTTTATTTTATCCCCGGAGTGGCGCAAGCGAAAGAGATGGAGCCAGGAAAGTCAAATATAATTTCTCCATTGTGCACTTCCTCACGAGTGCAGTCCATTACCGAGTGTCTGACAACAGTTTCGCTTTGCAAGGGCCGGGTAATGACTGCAGAAATATCGCTTCGCCCGCCTAGTAACAATCTTATCAAAAATTTAAGCCCTTGGCGTCAGGATCTGCGGGGTCCGCCACGTACCCGCGGCACGCCATCAGAGCTCTAATAGGGTTCGCAGTGCAGCTCTCGCTGTTTCGACATCCCTCTCCACAC-CCCCTCTCCACAGATCTCGGTTCTATCCCTGGCTTTAACTTCATTATTTCGGGTTCTATACCAATCTCCTCGGGAAAGGAGGCGACACAATTCTCTAGAGTGAAGGTTCCACCGCTGCAAATGCCAACAAATTACGATCGTAAGATTCCTACAGGTCTCCCTCCCG-----------CTCCAGCCAACCCGGGAAGAAATGGGAACCCCATTTACCTCAACCGACTGCTCAGCCCCGCTTTTCAACTGGCACTACCGAAACGACGGCGGTCGG-ATTTTTTTTCACCACCCCCTTCCCTTCTAAGGTACTATATCGAAACCCCCTAACTTAATTTCGATAAAACGTATTACATACATAGAACTCTCTTGTTTTCTATCCTGGGCTAATGGTTAGAGGTAAAAATTGTATTGATAGCATCCGAAGGATTGTATTCATAGTATTGTGTTGATATCAGTGAATGAGAATCTATGGCATCTTATTAAAACTCAAAAAAGGATTA---------------------------------GCGAAGTAAGCTTCGAGGGATCGCTTTTCGGGCGCTGCAATGGACGTTCGCTTTCTTTTCTTCTCACCGCTGGGCAGTACACTTGGACCGTCGGGTTCTCGTCGCTTATTTTTGGCCTGTGCCTCGGCCGCCACCAGCCAGGCCTGTAGGATGGGTTTGAGGGCCACCATATTGTTATGGGACAACGTGAGGGACTCGAACCTACAGATGGTGCTCTGAGACAGAGAGCCGACCCCCGGCAGCTTCAGGTTGGCCAGAGCCTTGCCGACGTCGGCCTGCGTGACGCCCAGTTTGATGCGACGCTGTTTGAACCTCTCGGCAAAGGCTTCAAGCTCCCGGGGATCGGTGTCGGCATCATGCATACCCATGGAAGGATGAGGGGCAAGTGGGTGATGGTGCGTGGCCATCATGGTGTTCATGCCATGCGAATAGATAGGTCCGTGCAGCTGAGGGTGCGAACTGACCGCACTGCTCTCTGTTGGCATGGAGAGAGGAGGAAGCGAAGAAGGACAGATAGGGTCCAACAAGTCCATGGCGTCCATCCCAGAGTGGACCATCTGGCTGTGGTGGGGTCTCGTGTTAGCCGCTGCATGGCCGGGACCCATGCCCGGATGGTGGGCGTACATCATGTCGTGTTTGATGTGTAGGCTAGGACCTCCGGTGGGACCATGCTTCCCGATGTCCATCGTAAGACCGTCCGGCCGACCGACCAGACCATCGTCGAAGGCGGGAAAAAGGTTGCCCTGAAACACATAAAACAACTACTGAGTACGAAAAATAAACACACTTTATACATGATCTAAGTCAGCCAAATAATTGCATTTAATCAAGATATCGCCATGCGTAACAGTTTCGAAGCCCAATTGCTTCAGCATCGTAACGAGCAAAAGTAACAAAATTAATAGCGTCAAGCCTTTTCACACAACCGTCTTTGATTTACTTTTCACCGCA------------------------------------------------------------------------------------AAAAA-----------------------------------------------------------------------------------------------------------------------------------------------------------------------------------------------------------------------------------------------TTCAGATAATTTAGAGCTCCAATTAGTCTGAATTAACAAGGGTTTCTAAGAATGC---ATGACTACACAAATTCCACATGAAAATAAATACCACTCACGAATAGACATGAAAAATACCTGTTTAGCCCCCAACACAACGGGAACCATACACTCAGGCTCGGTTGCTTGCATACTCTCATCAATGAGGATGGAATAAAACTTGAACCTTGCAAGGCGTGGATCCCCTGCACCAACACAAGTACAACAGATAACATCTGCGGCCTAGAAACAAAATTCAAAGGCATTTTTATACCGCAT-AAATGCAATGAGGAAAAGTAATAAGTTTACAGTATACAAGTTTATATGCTTTGAGAAAAGAAATTATCAGTAGCAAACCTCTAAAAGCTCCTTCTCGCA--------------------------------------------------------------------------------------------------------------------------------------------------------------------------------------------------------------------------------------------------------------------------------------------------------------------------------------------------------------------------ATCTTC----------CTTCATGAAATGTAACAGATTTCGATTTAACCACTGCAAAATTTTCGTTCTCATACATTCTGGTCTTTTCAAACTTTGAATACGACAAAAATTTACGAAAAACTATAGAAAAACAGAAACTAAACTAATTCCAAAACTAA---AGAATGTCTCTGCGCTTCCGATGTGCATGCG----------------------------CACAAAT----------TGAAG----------------------GATAGCGCATACATGCTATCGGAACTGTAAGTGCAAAACTAAA---------------AAGAATGTATTTCGCATGCGCATTAAAATGTGGATAGCGCATAGATGCTATCGG---------------------ATGTGCCATTATCCAC-------TCCTTCTCAGGCCTGCAATT----------------ATCCACCTATACTATGTTTAGTTTCTCTTCTTTAAGTAT---------TATCTTCCGATGTGTTTTCCAGGGATCTCGTGCATCGACAGACAGCATGTGCAGCCATCCAGCATATGGCTCTGGGGGTGTATGGATTCGGTTGTGAGGATGCCCTAGTCCACCTCCTCAACTATGTCTGGCCCAACATATTTGAGACATCCCCCCACCTGGTGCAGGCCTTCATGGGAGCCGTGGAAGGAGTTCGAGTTGCATTGGGACCCATTAAAATTCTACAGTACTGCCTGCAGGTAAGGCTGCTTCCTCTCTTAGAAAAACTAAAAAAGTATTG------------TTGTACACGTCCCGAAATAAATCTTTGG-GCTTCATAGGGTCCTTAGAAAGCCTTGATTTTTAGGACAATGAAATTTAGCCCTTAAATAGTTCTTGCTTACACCTAAAATCTATAAAGTGAAATCTACACATTTTGTTGAAAAAGAATTTATACCATGAAATTCTAATTGATTCATATGGCAGTAGT----GGGGACCACACCCAATTTTTTAACATGGTA---------------------------CTACGTACTTCCTGCCTATCTAATTGTCTGTACCG-ATTTGCAGCTTTTGGCAGATAAACTTGAATTACACAATCACTGTGAAATATGAAATGATT-TACTAGATTATAACGAACTTGTGTTAACTATGTTTGATTGGTTTGGGAAAAAAAGATAAGTTATTTATTAAAGTTATATTCTCAAAATTTGTATTCTTGAAGGAAACTGAGATTCCAGTGAATGAATTCCACCAATTTTCCCAGGCAGGTAGAAGACAGTGTTCAGAAGCTAACTACAGATAACATTC--AAAATGTGTACTCACTTGCCCAGGTGGATTCTTCAAAATGAATGCAGTTAGCTTGTGGGTTGAGTCAAGCTGACCACTATAGCCACATGCAATACATTTAGTATTAATAACACCTTTCTTTGGGAGAACAGTCTGCAAGATAAAGAGGAAAGGAATAAAGATAACCA--------CTTTAACTACAAATGGTCATAAAAAAAACTGGTGTAGAAATAAGTCATTTCACAT--------------------TACACAGGAATTATTATTATTAAATTAAAAGCAATTTATTTTATGTTTTCAAAAAAATTATTCTTGAATTTAATCAAATCAAAGATATCTTTGAGCTTTACAAAAAACATTTTGGATACGGCAAATTCGAAATGAAGGTCTAACAGTAAA-TACAAATAC---------------------------------CA---ATACTCACAAGTACAGTTTCAGGATTGTCACATGAGGGACACAGAACAAAACGTCTGATAAAACCATCCAAGAGATCCTGAAGTTTTGCAGCTTCATGAGAGCCATTAACGATATAACGCTCGTTCTTCAAATCAAACTGAGTTTGTGCTCCAAGTTCACATCCAAAATATTTTGTAGGATCTGCACAAAATAAAAGTATGAAAGAAGCGTGTTAGTTAATAGCAATATAATTATACTAATTTTTTCAATTTAAAAAAAAGTGATGCAAGACTGTCTCGA--------------------------------------------TAGCAGGCTTCTCACTCTTTTCGACA--ACAAAATT----CTTTTC----AATGCCCAAATTTGCTAGGCCCTAAATAGGAGTCATACGTAGCCCTAATCTGCAAACTTCGAA--------ATATGTGATGTATTATTTCTTATGCCTTATGAGTCCCCGTTCATTTATTTCTCGTAAAAGGCAGGTTACTTTGCCCAAAACTATTCAAGATTTCAAGGATCCAGCAAAAA------------TCAATACTTCTTCCAAGGCCTTGT---CAAAATAAA----------------------------ATTCAAGA----CTATGTAAGCACTTATTTGAAATGCAAACTGTCTGAATGTCTTATTAGCATAAGTTTTAGGATAGGCAAGTTCCTTCAAGGGTGAAAAAACCAGTCAAAAGAATTAGGTTTTCTAC--AAATGGAAGAAACTGATTTTCAGCTTTATATTCCCCATTTATTGATACAGCTATTTTAAATGGCATAATAATTTTTAATTCAAATATAACAATGT-GCTGCGTGTTAACATACGTTAAA-AACAACGTATATTA------------------------------ATTATTAGATTGGCTTTAGAATGATTTAAATTTATGTCGTAAGTAATATTTAAATTATTGTTATAAAATATTCCTTATTTTTATTATAGAAAAAATTTTATAACTCAAACGCATCAGTGCAATATAGCCACTTAATGGCCCAATAGCCATTAATTAATTTAGAACATCCCTTTTACTTCGTAATATTTCTTATTTTTCCCAGTGTCCTGGAAGAACCCCAAATCTTATAGGTTTA------AAAACTATCTCACCTTTGAAGTGTATTTCAAATCCACTTATTTCCAATTCAACTCCTAGCAATGCCTCGCCCAGAGTTTCGTGGTAATGGTCAATACTCTTCTTCGGCCCAGAACAAAATGGCAGGGAGAAATATGCATATGTTTCTTGCCGATTGTGATAAGGCCCCACAGTATTCATCCATAGCACTACTTCTTCATTATTCTCATACTAAAAATATACAAAAAAAAATACAAATATATCAAGTTTCCAAATAAAATAAAGAATATGCAGTTATTTTTATTGAAAATTTACAATTAAAG--------AAGGAAATTTATTGGTGATAAGTGGCTAAAATCTTTTATTTTTAAAAAAAGGCTGGCACTGTTTCTTTTACTGCTACCATACTTAAAGATTATTTTGACTCCCTCACTTTTCTGGCTTAAAAGTAAAACATGCAAAAATGAAATTTCCTCTATGTGCATTAAAAAAAAAGAA-------------ATGTAGTAAAATGATAGAATCAATATTTGCATGTTTCATCTCACTTG---AATTTCCTTATTTCACCCTAAAATTCAAGAATAAATTGATATAATTTTTCCGAA----------------------AACCTCACGCCCACTG----------------------------------------AACTACTTTGAGAATCATAACCAAATTCTGTACACATACTTCCATAACATGAGTTTGAT------------------------------------------------------------------------------------------------TTCAGATCCAGGATTTATTTTGTACATCTTTGCAACAACATTT-------------------------------------TACACATATTCATTGTCCATTCCGGCACTTAACTCCATTTC-----C--ATAAAAATATCACTTGTACCCCTTGGCCTCCT-------CCCCTTCACATTTGATCACTGATAAATAATCATGAGCACTTTTATTTCAGACC---AAGAATAAGAAAGAATGAAAAAAATAATAACGAGAAAATAATTCTACAAACCTGAATTGGGTAGGGAATTGAAATCTCCACAGAGGAGTAAGGGGATGACATTGGGGTCAACCTTTTGGGATTGAGGAATATTACTCTTTTGCAGGATATCATCGACAAATGTCTTCATCTCATGCATCAGCATCATTGTTTGAATCAATTTCACATCAGAGTATTCCGGGTCCCAGTGGATGTGAGCTGTACATACGAGGAGGGCCTGGTTCATCTGAGATAAATCAGTACCTGT--------GGCGG------------------------------------------------------------------------------------------------------------------------------------------------------------------------------------------------------------------------------------------------------------------------------------------------------------------------------------------------------------------------------------------------------------------------------------------------------------------TGTTAAATTCTGCTTCCATAGAATTACTAAATCA-CTTTTTGAAAATAAATAATGCCAAATTGAATTAAGTAAATGTTTGTTATATTACATTAATAAATTATTTCCACTAACTTCAAAAACACAGCCAAACCTTGTTAATAAACTCCAAAGGACCAAAAATATGTTGTATTTTGTGTTCTAACAATCTTACCTCTTCATCTATTTTAGCTTTGTCAGGAGCCCCCAGGGCACCCGGAGCTTTCTGCTCCCGACAATCCTTGGCAATGTGACCAGCCGAACCACAATTAGTACAGATAACACTATTCGTCACATTGGGTTTATCAGGGCACTGCCAGCTTCTGTGTGTCGTGCCTCCGCAGTTCGTGCAGCGTGGCCCATCATTCTCACGAAGCGTTCCATTGAGAAGAGCCAATTCCCTCAGTTGCATCCTTCTCAGATCATTCTGTCCTTCTGGAACTTCAACTCCTTGCCTAATAATTTCCCTAATCTGCAAATAAGTATGCACATTTAATTATATTTTTAAC--------------------------------------------------------------------------------------------------------------------------------------TCCTGCTTGACTGTAAGGTGCTTCATTAATTGTGCTGACTAAATTTTTATATCAAAAAATTTAATCAACACAATTAATAGAACATTGCACAGGAAAGGAAATACTCTGCACAAATAAATAATTCAGATAATTTGTTACTATTACATGTACTCAAGCAACATAATCTTCTTTTGTTTTTCTTTTGTGTTTTATTGAGTGTGAAAGTTGTGAAGAAAATCATCA------------TTCTATAACTATTCTTAATAAATTCCTATTGACAACACTTTTATAGTATACTACGTGCCGATCTCATCACTTGATTTGAAAACAGTGCAATTTATCAAATTATTTCTTATCAACTTTGATAAGAAATCAGATTTATCAGAATTAGTTGCTTGTAGACAAAATCTGTGGTACGTAATTAAACAAATTAACAAAAAGGAAATAAACACTTGTATTTATATTTTTTATTGGGATCGTCAAAATATAAGAAATGGCAGCTAAAATGAAAGAGGTAAATTAAAAAAGATGTTTCCTTGTGTTTACTTCTCAAGTTTATCGTTATTTATAATTTAATATATAATCAAAT--AGAGGGGATTCGTTCTCAACTGTCTGTCGACTTATATCGGTAGGGGAGAGAATAGGTAAAATTTAATATGCAGCTTAATATATGCAGTAATTAATCCTTGTTTCCCCGTGAAATTCCAATTTCATTCTCATATTTGGTGAAAAGAACCAAAAAAAAGTGTTGCTTTGCTTGTTTTTGTTTCTTGTGCTGGCACCTCACAATTTTCCACGTTGAAATGCGCGTTTCTAGTGTGTGCGTGTGCGCGTGCGTGTGGTTGTTTTGCACATCCTGTTATCACTTCTGGCCCCTTTCTCCTGTTTCTTTCCAGCCCGCTGGCTAACACAACGCACGGCGCCAGGACAGACGACACATTTGCTGGCTTACACCTAGCCTATGAAGTGAAAAAACTCATGTATGCCTCTACTTTCTACTTCTACTATCTACA-TTTTTTTTCATGCTCTGGCTTTGTTTGCCTCTTTCTTCCTCTTCTTTGGTATGTTTAGAATAATAGCCCTCTTATACCAACTGGTACCACTATTATCTTTCAC---------ATACTTATTCAAATGGAATAACCCGTTCATTTACATCCTAAGCCAAAGTCATACGAGGTTTTCGTCGCA-CTTCAAAACTGCAGGCG-AATTTCGTCGCAACGGTGGTCACTTTTTGCCATAAAAATCAACCAATGATTGATTAATCCCACTCAATTAAGCATATAGGTTAGAAAGATAGCCAAATTAATTATTCTTAAAAAAAAGAACTTTTAAAACTAAGGAGTTGGTATATAGCACGCAGTTTTACGATTTCAAAAACTCACTCGCGGCTTCATTTTTGATTAAATCAATTTTAATTTTGCGAAAGAACAATTCACGATTTTATGAATAGAAGCTTTTCTGATTATTTTAA-TTTTAGAAAAACTCTTTCGATAGCTGTTACTAATAAATAAAATGTAATTGTAAATAAATTTTAAAAAAATATTCGATACATATATTTAAAAACAATAATAGCTATATTTTAGAAGTAATCACTACATAAAT----AAATAATTGCTATCTAATTAAAAAAAACCACTCCATAAAAGAGTAATTACTACATATTTTTTATAGTGATCGTTAGATTTTTATCCACGTGACACTAGGTGCTTTTGAGAATTATG-TTTTAGTTATTTCTGTTTAACAAATAT--------AAATCAAATTTTATTTCTGCT---------TGATTATCTTCAATTGCTGTTTTGTCTAGTTACTAAACTCTACTGTTATGTTCGTACGTAATTTAATTTCA--------------AGAAATAAACTC---TTTAAGTATTTGAAAATATAAGTGTCTAGTGAAATATGTAAATTATGTCGTAACTTAAATTGTTTTTGTGTAA---TAGAG-ATTGAATGTAATGTGACCTGCTGATTGGCTTTCTGT---------TTGAAT---------------------------------------------TGTTTATGCTCTCCTGTGTAGTCGACATTTGTAATAAAGCTGTACAAAAGGCTACAACTCATTGATTTGTTTCTTTCATATTAGGAAAACCCAGAGGTCTGCGTACTGCCCGTAAGCACAGAGATCATCGCAGGGACCAGCGTTGGCATGATAAAGACTACAAAAAGGCTCACTTGGGAACTCGATGGAAGGCCAATCCATTTGGAGGTGCATCTCATGCTAAGGGAATTGTGTTGGAGAAGATGTAAGCCTATCTCCATATCCTGATCAATGTTAATGGTTTTGTAAAGTAAATGC--------------------GAGTTTATATATTTCCCATG------GTAGTGGCAGGTTGCGAAGTAACTTTTTGGAGTTTCTTAGCTTTAGT------------TGTGACAAG-----------------------------------ACACT----------------------GCCTTG--AATATTCATTCCAAGGCCAAAGCCTTGATTTTGACGTTCG-GTTTAAAAAATTACAA-------------CCATCAATTTTTCAAAGCCT------TCAACATCTGGTGTTCCAGAAGACTGCAGCTCCACTTCATCCCTGGATCGACGGAGTCTGAGTAGCCTTCATCCCCAAACGCCGGAATGGGAAGGAACGCAGCCCTTTTCAATCAAAAGTGAACAGTGTGATGAGCCCGAAACTTGTGAATTGGAGCAGGGCAAGTTGCCCGAGCCTCCAGATTTGGGAACTGCCAACATGGAAAGGGAGACGGCAATAATCGACACACACCCTGCACAATATTACGATGACAATAACAGAAGACCAAAGAAATCGTGCAAGGATGCACCTGATCTTGTCTTAGATCTTCCTATCAACTTACCTAGTCCAGTTTCTGCAATGAAAAATGGCAAGAGCCCACCGGAGGACAACTGTCTCTTGAGCCCGTCAAGCAACACGGACAGTCCGGAGTTGACCGCCGCCGAGAGATTTGCGAAGTCAAACCAATGCACAATGAAAAAGGGAACAATGTCAAGAAGTGCAAGTCATGTCACGGGTCCACAATCCCTGGACGCACAAACTCAAACTTTTCATGCTGTACGGCGCAGTGCCAGCACTGGGGACAACCTGGGTCCGGCGTCACCGGATTTAGCCATTGATTCCAAAGATAAAACTGTGTTTGGTGATTCACAACCTGAACCTGTCGTGTCTTCTCCTCTAATAAGTAATAATGTGAATGTGAAAGCGGAGACAGTCGAACTGAGTTGGGTGAAAGAAAAGGCCCAAAATTGTGAAACACAATC------GGAGAGTGTGACGGCTCCGGAAAAAGCCGAAAGCACGGGCAGTGGTGGAATATCATCTTTCAAGCCGCCTATAAAGAACAAACCACCACCAGTGATGAAAAAACCAAATAGAGCTGAAATTAAAGCACAAGAAGTATACCAACAAACTGCGTGTTAAATATACTTAAGACCGACTGGTAT-----?????????????????????????????????????????????????????????????????????????????????????????????????????????????????????????????????????????????????????????????????????????????????????????????????????????????????????????????????????????????????????????????????????????????????????????????????????????????????????????????????????????????????????????????????????????????????????????????????????????????????????????????????????????????????????????????????????????????????????????????????????????????????????????????????????????????????????????????????????????????????????????????????????????????????????????????????????????????????????????????????????????????????????????????????????????????????????????????????????????????????????????????????????????????????????????????????????????????????????????????????????????????????????????????????????????????????????????????????????????????????????????????????????????????????????????????????????????????????????????????????????????????????????????????????????????????????????????????????????????????????????????????????????????????????????????????????????????????????????????????????????????????????????????????????????????????????????????????????????????????????????????????????????????????????????????????????????????????????????????????????????????????????----------------------------------------------------------------------ATTGATGAATTTATTCAATCATATTTCATTGAATATGAATTTATTCAATCATATTTC-------------------AATT---------------------------------------------------------------------GAATATGAA------------TTTATTCAATGTTTCAATTGAATATGAATTTATTCAATCACATTTCAATTGAATATGTTTATTCAATCTTTCAATTTAATATGAATAACATCTTCACAGGCAGAACAAGAAGCAGCACTGAACCCATCCCCTCCAGGTGGACCTGTGAAAAGTCCCTCCGGATCCTCCTGCAGGTCCTATGAGCTGTTCGTGGGTCAGGAGAAGATGACCGATGAGAGAGACATGAAGGAGAGAGCCAGCATCAAAAGTGAAAATGGAGAGAGCTCCGATTCACGGTCCCACATGAATGGCAAAGTAAGGAAGGTAGGAGAGAAATTATGTCATATGTAGTAGATGAGGAACAACCAGT--CTAGATTTTAGGCTCCACCAGGCATTTTCTGCTTGACACCTATGTAGTTCTTTTAGTAAGACCAAAGAAGTAATGGTTAATACGCAGGGTGATCGATACTTAATTGAAGAGTGTTGTAGCAAATTACGCTTTGTTTGCTGTCG---------------TTTCCATAATATTAGCGATATTCATTTCATAAAATTGCATTACATTTTTACATGCCAGTGTGTTCAAAAAGTGTCAGAAGTTTTTGAATATTCGAAAAAAGTTAATCAGTTGCATCAACCTCTGCTATGCCTAAAGTTATCCATCAAACATGTTCGATGTATGTGTGCAGTTTGTAACTACAAAGATCCGTGGCTTTGTATAGTGAGGGAAAAGATAGATCAATAATAAATATAGCATTGTTAAATTCAAGTGCCTTATTTTGA-------TATGAAATCCTTTGC---------GATATTTTCTGTTCAAGG--------CAATTAATCATAATATA-------------------ATAATTTAAATTTTTGATATTTGAAGTATGAACCCAGTATTCCAGAACCCCTTCCC------------------------CAGAGCAAAGCGGTTTTACGGGAAGTTGGCGACAGAGAGCAGATCCACTAACAATCCATTAAAATAATCATTGCACTCAATGGAGAGTGTCTTATATTGGAATCCAATAGAACAATTTATATCACTAACTATTATATATGTATTATTTATGATTAACACATAGAATATAGGATATTGAT-GAAAGTGCAAAT-------AATTTTTAGAACTTTGGAAAGTATTTGAATTGTGAATAATTTTAATTTCCTAATTTGTTTTGTAGAGATGGGGGA--ATTATTTGTATGTCATAGTTGTGTCCTAGTAGCATCATAAAATGTGTTAAAATTATAAATTTCTTGGGTTTTT-------TTTTTGCAGGTATGATGATTTAGAACCTGCTGTAATTCATGAAAACTCCACACAAATGGAAGTCCTTGTTCCAGTTCGCTTGGATATGGAGATTGAAGGACATAAATTGCGAGACACTTTTACTTGGAACAAAAATGGTACTTTTTACTGAAATTAAAATTTTAGCTTTTAAAATAAAAACTTAGCTAGGGTTATTTAAGAAAAAGTACTCTTTATAAAATTTTAGAAAAATCAGCATGAAATTATGTTAATTAATCCAACAGCATTTAAAATAATATTTTGAAAG-GAAAAAAGAATGCCTTTCGAGTGGACGGTGCAAAAAATTTGT--------ACAGACATTAAGTATTCGGATTCTCCGACAAT------------AACTCCGTGAATATCACTGACTGGGCAAGTTAATTTTTCGGATTGCAGGACAGTGGAAGGAGCAGCGCGAGAAGGTTACCACACGATAATCCTTTACTAG------------TAAGCATCTCATTGAGCGGAGTTACTT--------TTTGAAAAAATGTGTCACCGAACCACCCTGGATCAGTCCTTCTTAGGCACATTATTTTTTAGAATAATGCAA---------------TTAATAACATG---------CACATTTGTTAAACAATCAAACA------------------------------------------------CATTTACAAATACCTATTTATTTCGAGAGCATAAAAACTTCTTTTAATATAACTC---------ATATTCTCATAAATTCCTC-CCACAAGTATTTCCATGAACAATAATCTACAGCTGT-------ACACAAAATTAGCTAATGCCATACATTAATATATAATTCCCTTCAGTATCGTCATAACATAAAAAACATGAAAGGTAAAAATAAAA--ATGAAAATGAGAAAAAGGTTTTTTTAATGGTTCTGACGACGACGGAGAGCTCTCTGCTTATCAAATCTGAGCTCCATTTCTTCCAAAACTTTAGGAGTATAGCGAACAACGAGCTTAACAGTCCCTTGAGCAGCTTTTAAAAGTTCCACAGCTTTTTCATGGTTCTCACCTTCTACACTGACACCATTAACAGAGAGCAGCTGATCGCCTCTTTTTAGACCTCCGTGTCTATCGGCTACACCACCGGGAATGATTCGCGATATGTAAATTGGCGAATTTTGTTCACGACCTCCCATTACATTGAAACCCAAGCCTTCATCAGTTTTTGGAAGTTCAACAACTCTTGGATGGGCGTGGCCCTCGCTAGCTGCAAATGCTGCTACAGTAGCTTTAGCTGTTGCACTGGCTCTAATATCTGGACTACCGGAGATATCAACAGTTTCATATACGTGTTCGTAAACTTCTCTAACTGCAGTGCAAAAATCACTTTGAAGTACCTTCTGTAGAGCAGCGAGTTTTTGATTGGGTAACTCGCCACTTTTTTGTAGTTTCTCTAAGAGTTCAATAGCACGTTTTACATCTCTTTCCAGCGTTAGGGGTTCAGCAACAGAAGCCATCACTTTTTTGAAAAACTAAATGTAAATTTTATACTATTATTAGAACGCAAATCTCTGAAATGTTTG-----TGTTTACCTGTGGATCAAACAAATTTGAGAAATCCTCGTATACAGTTAAAGGATGGTTACAGTTTAAACATAAAAGCAAAACTGAAAGTAAGAAATTAACGTTTAATCTTGCACCATTTGGAAACCAAAACAAATTTTTAAATAAGTACCAAAATTTTTCGATAACCCTGATAGAATATTGCATCCAAATTGAAAATCACACATATAATTTACTTCGCATCGCTGCTTTCCTATGGTGCTTGGGAAATAATGAAAAAAAAATACTTCAACTGTAACTTAGCATACCGGTCAGATAGTTGAAAAATTGTCATTTGTC-------------------------------------------------AAATCGAGCGAAAATAAAATTTC-------CTCACTGCGTGTTGCACAAAAGATTAATGAGCGTTCTCAATTTCTTTCAGCTCATTGATATTAGTGACGATGGGTTTGTTACTCTAATGAATGACAAAGGCGACACCCGTGATGATCTCAGAATTCCTGACGGTGAGCTCGGGCAGAAAATAAAAGATGAGTTCGGTAAAGAAGACATAACAGTGATAGTAAGTGCTTTTCA--TGTCATTTTTTGGCTGCTTATGTGTACTAAAAATAAAA----------------AATTCGCTCTCCACCGGTGTATGTAAACCTTTCAACTGCTGTG--------------------------ATTGATTAAATACTGAAGTG-AAGCTCTCTATGAGCAATTATTAAAAATTCAAATTTCACCTGAAAATGATATGAATGTAAAAGGA---------TGAATGAAAACAATACAAATTATCAAGAAGTAACCATTACCAAGAAGCAAAAGTATCCTGAATAGTGAGAAATCATAAGAGGGAAACCAGACTAGTTTTCATATAAGATAAATGGTTTTTCCACAGTGAGATGTTTTTTGAATTG-G-------------------------GAAGTATATGTCAACTATAGGCATTTCAGCAAATTAATGTTTAGGCACTGATACAGTAGGATCCAA---AGCATTATTTTCAAAATTTAATCAAGCAACACTACTTAATATTACAGAATATCAGATTTTAAAAATAAATTCTTTACCTATACTACTTACGTTTTTAAAGTTCCAGAAGTCATCAATTCTGTTATAAGGACTAGATATTTTCCCTTTGGAGGCAAGTCCATCTCCCAATAGTCATAAAAACGCACAATATTTGGATGCTGAAGACCTTTTAACATCTCTGCTTCTTCTCTGAATCTCTGCCTTTCATTTTTATTCAGTCTTTCCTAAGGATGAAAATAACAAAATAAATTAGAGGTGCAAATTCAATGAGTGTATATGTTAGGATGATAAGTCAAATTTAATTTGAAATTTTTTCGAAAATTCCAGACCAATTCTCTACCATTTTTGAAGTTATAAATATAATAAAATATTTAAAAAATTGCCTTCCTATTTCTTGTAAATGGAAATGATAGGCAAAAAATATAAAGTAAACATGAGATTTACTTTACTAGTTTAGATCTCTTTCTCTTGCACTTTC--------------------------TCCTTGAATATGAT-GAAAAAAAATCCCCCTAGAGAGAAAATCATTTTTTGCCTGCTTAAGTTCAAAAATAGAGCACGTCAAAGATAGCACAATTTGGCAAAAGAAATTATTGTTTCTCTAATTAGAGGGATTTTTGCACTCAATTCAGGGGAAATTGAGTAAAACTTCTCAATCCTTCGAAAGTGACCTACATTGGCACTTGATTTGAATCTGAAAATTCCTACATAAAAGCCATAGCCAATGTATCGCTTTATTGCTATAAATAGCACCTTTATTACTGTCATGCAGGTTTTGATACACATACTGAAAAAATAAATGATCATTACAAGGAGAGCTACTTTTTACATTTA-TTTTTTTTACTCTACGTTCTTTAGTTTACAAAATAAACAAAACTGCTCAAATATATATACACAT-TAAATATTTATGTATATAATTTAAGCTGCTATAGAATATATAATATATATGCAATCAGGCATCAATAATTTACAATGAAAAATGGGGAAATATAACTTAGGCCCTAGAATTTCTGTGAGATGGGTTATGTTTTTTTTCTTCTTTTTCCGTTTAGAAAAATGCATTGCATAAAGTCGCCTTGGCTCATCAATTGTGCCCCAAATTTTTTTGCATAGCTTGGCTAAAAATTGTGAGCGTTCGTCTACATCTCACCAGCTTCGCACGCACCACTTGGGTCCGAAACTACCAAAACGTGAATCCAGCACCACTTCCACCGGTCAAGAAACTGTTCTTCTGTTGGCTGAGAACCACAGGATTTCCTTGCATCATGGCCAGTTGAGCTGCATTTGGTGCCACACCTGGTGGTGGGGGCTAAGTGTAC------AAAGAAAGAAAAACATGTAACTTCAAAATAGTTTTTTGTTGTTTAACAATAGAGTTAACTAAACTGGAGTCGTTTGCACTTTGTCAGAAATCAAATCATATAACTAATACAATACAAGCAGTTAACCAGTATCCAAGAGGGGGGGGGCGCTCAGATTAACTTAGGATGACGAAAAAGC-----------------------------------------------------------------------------------TAATTGAAATTTAATAATTTCAAAGTACTCAATCTTTCTGTAAATAACTGCAGAATTTTATCCCTTCAATGTGTCAGTTTGACAAGTATGGGAAAAA--------------------------------------------------------------------------------------------------------------TAAATAACATTATCAGGATATGGCAAGTTATGA-----------------------------------------------------------------------------------TTAATGAAA--------------------------------------------------------TTTCAGTATCCATCATAAATTGTTGCAAAATAATTTTCCCACAAAATGTACATTTTATTTAAAATTTTAACAAGCACGTATTAAGTTTTGGGCCAACAACAACCTGCTACGCTATCTAGGAGAAGGTTAACATTTAG----AATGGTTAAAATGATTTCAACAAGTAAAATATTGTCACTTTTGTGCAATGCAGT------AAAAAAGATTCAGTTCAAAGACATTTGTTCCGATATGAGAAATTCACTTACAGGTACAACGGGCATGGCGTGTCCATCAAAACGAGCACTGGCATCATATGCAGCAGCTGCTGGGACATACACAGTACCCGGTCTAGCAGAATACACTTGGGTTAACTGTGGCAAATATGTTGGTGGGACACCATAGGCTGTGATGTTAGGAGCAACCTGTGGAATTTAAAACTTTCATCACCACTACAATAAACATTTAGCTAAAAATATCTCATCAAAACACTTAGTCACAAGTCTAATTTGAACAGTAAACTTTATTTGACAATTGTACGAAAAATTTTTTGACAACTTTTAAATTTAAACTTCTACAACTTTCATGCAACGAGGGGGTGAAGGAGAAAGAAATGCCATTAAAGTACTATTCATTTTTGAATATAGAAATTTTTAATTTTGGCTTTTAGAATTAGAGCGAAAAACAAAGTTGGGATCAAGTACAGTTGCAGGTCTCCCCTTAGCATACACAATACCGAAAAGTACTCATTTTTAAGTTTAAAATTTTTTCTC-TAACAGTCAAGCAATTAGATGATAGCCTACAATAGACCAAAAGCTGAATTAACTTTT-----------AGAATAATGAACTGCATCAGTTTCCCCCAATTTGTGTCTGAACCTGCAAAAATGTACGAGTGTGGGCAAAAATTGGGAAATGTTGACGAAGCAGAGTATTTACCAATGTTTGGTCTAAAGTATGCTGAGGAGGAAGAACCTGAATATGTGATGATGGGTGGTCACAAGTTGTCCCCAGGATCTCCTCGAAATAAGAAATTTCCAGAAGAGGAGGAGCATGTGTATAATGAGCCTTTCTCTCCACCACCAAGTTTCTTGCATGATGTTTATGAGAAACAAAAGACAAAACAGTACCAATACCAGATGAAATCAAGTAGCTCAGAAGATTCATTAACTGAAAACATCTACGAAAAGCCGATTCACCGATTTCCATCAGGCTCGGGCAGAAACACGAGGAATGAGTATTCTCACAAATCCGTGCAAGAAACGAATTCTGTGCTGATGAGCAGTCTGTCGTGCTCGAATGTGACTTCCGTTGGTCGATCACAGGAATTTGACGGACGTAGCAGCTATCGCATGTCCGATAGAAATATCTCTTCTAGGAGTACTTTGCATCATTACGAACAGGCCAACTTGAGTGTATCCGTGCCTGATCTGTTGCAGCTCCAAGAATTGAAAGATAGTGATGCATCTGATGCTGATGATGAAGCTAGTAGAGATTTCGACACAATGGGTGGTGTACGCTTACCTTCCTATCAGTCGTCAGTACTAAAACAATTCAATGATGGTGTTCCTCAGGCAAAACAAACCTGTCCTGCCTCGTTTGAATTAGAAAATTTGTCCTTTATCCCCAATGACAGGCTAAATTCCAGTGAATCATTTCCTCACTTTTATTCTTCTAATAATGATAATATTCCTCACATACAGCCTATCAGAAACATGGTGAAACCCTTGCCAACTTATGAAGCGCTTTATAATGTTAGCACTTTTCCTGAAGTGAACACAAACCTTCCGGCTGCAAAAAAGGAAGATTCACCAGAGAAATTTCAGCTACAGAAACTTCGAGTGTATACAAAGGGCAAAAAACCAGAAGCACCAAAAATATTTCCAGTGCCATTTAATTTGGAAGAATCTGAGATTTGTAAAATTCTGGAACGTAAAGATTCTTCCAGGGCTCTCAGGGCCGAAGATTCAGCACCTGTATCAGGTATCCACAGCTTGGAATCTTCCATAACTGTTGATAGTGATTCGTTGTCAGAAAATTCATACTACTGTAGTATGATAAAGTTAGTGAAAAGT-------CCTGTATGATATTGAGAAAAAAAATCTCATTTTTAAAAGTTGTTGCCTCTTTCAAAAAAATATTTTATACAGTTAAAAAGAAACATGCATTCAAAATCTCCAATTTGAAAATTTTCATG-AATACTATATGGTAG-ACTACCATTGTAT-TAAAAATCAGTTGATCATCGGAGTGAGAGTAGTGACTGCTCGAAGCATAATAAAACATGAAACTATCAACATGTGGATAGTAGAGTTTAAAGTGGCATCGAAGTATTTTGATTATTACAAAGATTCATTATTAAAATGAAATATAACAACCAAGGAAAATTCACCGAAATTACTCGGTCAGTAGACTACAAAAA--TACCACGTCGCAGAAAGATAGACAGACTAAAACTTACATTTTCATGTCGGCAGATCCGGTTATAAGTTTATCGTCGTCCAGGAATCTGCAGCACGAGAGGAAACCTTCAAATCCCATCATTTCTCTCCTCACCTTAGCGACGCCTGTGCTGTCCCTTGAATTGACATCGTAGACGGTGCACATGTTGTCCATGCCACCACAGGCCACGTAGTTGCCAGACGGCGAATAGGAGGCTGCCATCACCCAACTGGACTGCAGGGGGATGATTCTCACCTGAGGATAGAA--ACAAAA-ACATTTTGTGCA-TTTTCAAATTTTTCCTTCTAATTCTTCAGATTACGTTACTCACCTTGTTTCCCGACCACGTGTCCCAAATGATAAGTTTCCCATCCAACGAACCTGATACTAAATGCCTGAAACAAAAGATTTCCTCAGTCACCATAATCA-TTTAATACTATAGTCAAGCTTCTATTTTCGACATAGCATG-TAAATAGAGCCGGGCAAATTTTAAAAAATGTAGCTTGGAAATGGTTGCATCAATTTTTCTAAATAATAT-TTAAACCTTGGAGTATTTCATATTAATAGAGATTTATATATTGAAACTTAAAGTATTAATTTATATTTCACTATTGGCTACTTTAATTTTCTGGTATGTGGATATTTTTTTCAGAGTTCTTATGACACTAGCTCTATTTATGAGCCCATTACTCCTAGGCCTCCAAGTCAGATGAGTAATCGTTCCAATTACAGCATGGGTAGCGGTAGTACTTCTTTATATTCCTCTTACTACCCTGCATCTGGACGGGGCAAAGGCTCCACCGGTAGGCCGGCGGGTAAGGAAGCAGAGGTTGACCGCCTTACAGATCTGATGGTCCAGAGTATGGAAAATTCTAGTGACCCTGAATTTTATGGTAAGTTTTTGTGGATTCCATTCCTAAGG-------ATGGTTTACTTTCGTCTACAGCTGTAATTCTTAATTCCTTTTGCAGTTTATAAAATTTGGCAGTATTTGAAAGGAGTTGGAAGTGTGTCGGTAACAAGCAGCCTAATCCCTTGAGTTAGT----ACATCATAAATAAATATTAACCTCTTCGCATTCAGGTTAAATTCCATTTACAGCTAATTCACACTAGAG--------------AGAGAGGGCTGGGATGATCCTACTTAAAAAGGGTATTTACCGTT-----GGAAAGGAATTTTCATGAAAAGAACATATTTTTTCTTGT-------------------------------TGAGAAAGTGCTCACGTTAATATAATTTATGTCTCCAATTATTGAAAATTCCATACACAATCCACATGCCATCCGTCTGCATCTGTAAGTCGATTCATTTTATGCGCACAATGCATTTTTATGTGCTCGACGAAAGACACCGTCTAAAGTCTATTCGCTTCAGTTTCTACC-CACATTGTAAGGCAAAACATGAACATAGAATTTTAAATCAATAATATATATTTTAACCGGTCCCGCATTGAGTCTATTTCTCTGTTTCTTATTAGATAGTTGAAGAGTAAAATTATACAAATTACACTTTATGAGTCGGAAACAATTATTTAAATTTGCATTAAGTGTTCATATTGAACTTATTCATATTAAAGTTCGGGA--TTCTTTTCAGAGTTATCAGCAACTATATGGGGTGGTCGCTGGTGCAGAGCCTTGTGTCTCGACTCTCCAAACCCTTTCGAGAGGCTTCAAAGATCCTGCGGAAAGCCCTGGTGGGTTCCGAAGGGGGAGAGAGCCCCTGGAGGTACTGTGTCTCGGACACGAACGACGTGATAGGCTTCGCTCTGGGTGCCATGTTCGTGAGGGAGGTCTTCCACGGTGAGGGCAAAACTATGGTACGGCACATTTTCGTGATTATTATCTTAAACTGTTCGCATACGACGATAAATTCTGTTGTAACATCGCTTACGACATTTCCCAAAAGGGGGGTTGTTTCTGTAATTAATATAGTCGTAATAACTATAGCAACAACCAATCCTGTGAGAATGTGAATGCTCTGTGTAATGAATTTATCCGGCTTCGAATTTCTGTTTGAAATTGAATTTCTTTACTAAATACGTTATTTATTCTTAA-ATGTTAAAATTTATTTGTGCTTATTGCATTAAAATATAAAAAAA----------------------TTCGATTGAAAGTATTAATATCCTCCCCCCAAAAAACTA---------GTATTAAAATATAAGCACTCAGTTACCATTCACAAGATGCTGACTTGTTATTTTATAGGTAGTTTTAATGGATAAATAAATCTATTTTGA????????????????????????????????????????????????????????????????????????????????????????????????????????????????????????????????????????????????????????????????????????????????????????????????????????????????????????????????????????????????????????????????????????????????????????????????????????????????????????????????????????????????????????????????????????????????????????????????????????????????????????????????????????????????????????????????????????????????????????????????????????????????????????????????????????????????????????????????????????????????????????????????????????????????????????????????????????????????????????????????????????????????????????????????????????????????????????????????????????????????????????????????????????????????????????????????????????????????????????????????????????????????????????????????????????????????????????????????????????????????????????????????????????????????????????????????????????????????????????????????????????????????????????????????????????????????????????????????????????????????????????????????????????????????????????????????????????????????????????????????????????????????????????????????????????????????????????????????????????????????????????????????????????????????????????????????????????????????????????????????????????????????????????????????????????????????????????????????????????????????????????????????????????????????????????????????????????????????????????????????????????????????????????????????????????????????????????????????????????????????????????????????????????????????????????????-------------------------------------------------CATCACTTACGCAGTGACAAATATGAAAAAT-----GGTTCAAATGTTTAAGGTAATTTAAGAAGAAAATGTCCAGTGA--------ATACCTATTAAATTCTTTATAG--ACACCGATAGGGATGATAAAACGAATCCGTTTATGTTTAGGCCCATTCTAATATTATTGTCAATTAATATTAGTTTTTTTTTAAAGTTTTGGAATAAAGGACAAAGGAAGGGGCGTCGAG-CAGGAGATCCCGATCTCACACTCTCCTTAGCCCTCTTATCCGTAATTTGATTACGTCAATGCTAACATGTTCCCTTGCTCAATTCAGTGAAAAAAAATCCAAATATTTGATCAAATAATGTACCGTGTGTCATTCAAACAATCGAATGCAGTGAACCCTGTATGATATGATAGTTGACCTGAAATGAAAAACGTGATGAGTATGAAATACAAAAATAGAGTCAATTACTCACGGTTCACGCACCGAACTCAAGAGTGCGAACAGTCACTTCGTCCGATAGGGGTCCGGCCCCCTTGTCGTTGAAGGCTTGAACAACGACACTGTACTTGGTGGCTTGGCGCAGTAGAGTGACATCACAACTTCTGTCTTGGTTTTCTTTCACCTCCACAGTTTTGTAGACGAAGGGATCGGTTGTTCCTGACGTTTTGTAACCAATGTAGTAACCCCTAATGGCACCATGATGTAGATTCTTCATAGGTGGCTGGAATCGGAACGTGGGAAGCTAAGTATCGAAGGCACATATGCATGGGGAAATATAATATGAATAATAAATAAGATCAAGCTTTGTTC--------------------------------------------TGAGCAGACTGTAAT-AGAAATTGAAACGTATTTTTGCTCGAAAGGAGGAGAGGAAAGCATGAGAATTATGCCTGACTAGTTTCGATGGAACGTAGGTTTCTCAATCAGTGCCTGGATCAAGAATGCGGAATCATAACTTGAAAAA-AGATTTTACATTTTTGGTGCAGATGACGATGATGATATACGTCTGCTTCGTCGAAACTAGTAGGTCGAATTTTACGTGCTCCCATTTTGTGCAAAATACTTTGATATTCTATAGATTCAAGT-------------AAATACATATGTGA-----------GCTCGTTTAGCTAGCAATTGAGAATCCAGAAAATTCATCCGGGTTTG-----ACAATCTTTGCAAGAATTGAAGAGTATTTACTGTGTACGTGACATAAGCCTCAAAATTTACACTAACATGATAGCACGGCAATAGGTAGGTGATTAGAGATCAACGATGACAATTACA---------------T--ACCATAAATAATACG-----------GTTACTGATAATCACAATTTCCATTTGTTCCAGTTGGTGAATCAGTTGAAACCGGGCGGCAAACTCATCGTTCCGGTTGGCAGGGAAGGTCACAATCAGATGCTTGAGCAGATTGAGAAGTTACCCGATGGAACAGTGCGGAAAACCTCCCTCATGGGCGTTGTGTATGTCCCGTTGACAGACAAAGAAGCCCAGTGGCCTGGAAGGTTGTGTCCTTGTTCTATTTTATGAATTCTTTTTCAAAATATCTTAGATTTTATGACCCTCTCCTTCCACAGAGAAGTTAGGTTTTAATTTTTGTCTCATTGTAATGAAGGA------------ATTGGATGACGAAATTATTAAAATTAAAAATTTTATCATAGCTGTATATTATGTATATATGAAAATTCAGCCTTTGTGTAATATATTTTATAT--TGTGTGACAAGCTGACACATTAGCAAAAATTCTA--------CAAATTAGTTCTGAATATCTACA---------ATTATTACCACATGTGCTTTGAAGTATTGTTTAATTATCAGTATTATTTTTT--------------TATATCTACACAA-------AGGTAAGTGTTCACCACTTTATTGCATAAGCTCATAATTCATATTCAAAGTTTACCTTAC-CACTACAATGATTTGATGGAATTCGTGATCATAAATAAAGCTGAAATGGAAAGATAAATGTAAGTTTCATTTATATAACATCTCTTGGAAGAGTATAAAGTAGTTAGAAAAATGTAAAACCTTTCCTTTCTTTTGACAATAGAC-----ATCTTCCTGGTTATGCAACTTGCCTTCCATTTTCATTGGAGCATACTTATATCATGATGTCTATCCCTTTGTTGCAGAAATTTGAAAGATTTATCCGTACTTTAGAGGAAAATTAGCCCAAAT----TTTTTTTCAACACAATCGTCCAAAAACATTTTAGCGTAATCAATCAAAAATAATAATAAATTTCGGAAAACTCCATAATCTCGGATGCATTGCTAGCTTGACCTTTGTTGAACTGATGGAAATGAAAATTGATCCCATCTACGGTGTCTTCTTTCTTTCTGTTCCTCATGTTGGGAATTACGACATCTTCGGCAAGCATTGAGTTGACATGCAACTCCAGTTCACATTCGATGCCCTTCCTAACGAAATAAGTCTTTCGAAGCCTAAGTCTGACGTCTTTGTCTCTTGCCAGACTGAAACTGACAGCCATGTCCTCCCTCTCGATTTTATCTTCTTGTATCTTGTACAAGAACCGGAGGGAGCCGTCATACTTCGGCTGTCGGACGGAAAAGAAATTAGTGTCCAAGCGAACTGGAAAACCGACACCAACCAGAAAGATATCGTGGTTGGTCACTGTGAACCGAATCCCACAAACTCGGACAGGCCTCACTGGCGAATGGAAACCTGTGGGATTGAAACGAGAAGCTACGAAAAAGTCTGGTGGAACAGTTCTTTTGGTCATGTCTGATGAGAGTCCTTTGGGCATGGGTACGATTCCTGGAATGGCCAGATTCATAAAAATGGCGTAACATTCGTCTTTGGAAAGAAGTCCATTTTTGGCTGGGCCTTTACAGAATTCTTCAGCTGTCATCGCGAGGAATCGAACGTGGGGTAAGACAGTGTCCAGAACAATCCTCAGGTTTTCCATCTCGATTTCAACGTTCCGACGTTTACATTCTTCCTCTGCCCACAGATGGACGGCAGAGTAGAGTGAAAATTCTGAGTAGATGTTCAGGTATGGCCGACTCACGATGGTCTCCAAGGTGGACACAGATACTGCGGGAAACGTTGCACATGTGAGTACGTGGTGGGTTTGTCTGTCAATGATGTTCAGAC---------------------------------------ATATAT---------------------------------A---ATATTTATTATTATTATAAAACATTCAATTACCTACTCTTCTGTTATGGCCGAAATGTTCTATTCCAAATGACTATATCACATAATAGTTAATTGAAACTTTTCTCTATGTTATTTAGTTCATTGTGTTAATTA-TTTTAATCTAGATATATCAACCTAATGTAATTTTTTTAGAATGTTCAAGATGAATTAGAAGATATGCTTGATCAAGCTAATGAAGTTCAAGAAGCACTAGGAAGAAGTTATGGAATGCCTGAAATGGACGATGATGAACTCGAAGCTGGTAAGAATTTATTTATATATGT-------------------------------------------------------------------------------------------------------------------------------------------------------------------------------------------------------------------------ATTT--------------------AAGCTA------TTTTTTTAAATATTACATATAGATAATATTTTCATTCCATAATTTTTAAT-TTTTTTTTAAGTGAAATTTGAAAGGATTTGCAGATTTAAC-TGAAGGTAAACAAT-----------------------------------------------------------------------TCGGCGGAACCCGTGGAGCAGGGCTTGCCGTCTTTGACGAGCACCGGCACGGCTACTTTCCGCGGCGATTGAGATTGTGACTGTTGCTGCTCGGCCATCGCTTTCTCTTTGGCTTGGCGTTTGCACTTGTACCGGTGATTCTGGAACCAGATCTTGACCTGCGTGGGCGTGAGGTGGATCAGGCTGGCCAGGTGTTCCCTCTCCGGTGCCGAGAGGTACTTCTGTTGCTTGAACCGCCGCTCCAGCTCGTAGACCTGGGCTTGAGTGAAGAGGACCCTTCTTTTCCGTCGCTGCGTCAACGGAAACTGGACACCACCGGTCACTTTTTGGTCGGCCGCTGCTGCAGCTGCAACGCTGCAACTCAGACTGGACATATTCATGTTGGACATTGACATTCCTGTCGAAGACCCCATCAGCCGAGAAACTAATAAATAAGAATAGATTAATTCTCATTCATATCAATAGTTACTTATGACCACCTTTCAAAATTATAAAAGAAATGGGATACTAAAAGGATGTTATTAATTAGTAGAATATAATTTATATTAATATATAGAGATGATGAAATAAAACAAAATAAGCTGTATTATAAAATTTTAGTTAAAATTTTTTTTATTAGGGTTAAAATTTTTACCTGCAAAGGAATTTATCAAAACTATATAATAAATACAAATGCATAGAAAACA--TTTTTTTTCCAGCGGATGAAACATAGAGTATGATTTGCCAGAAAATCATAGTTTGCACGAATTAAGAAAATATAATTTTAAAAAGA-CTTTTTAAGTTATTGCTATTAATTAATAAGAAAAATAAC--TGC----------------------------------------------------------------------------------------------------------------------------------------------------------------------------CTTTAACCATTCTGTTTTTAAGTTAGATATTTGCAATATCGATATGCAGAATTTTCGATAAAGATTGGACAATTGTGA---AAACAGCAATAATTTAAAAATCTTTATATGTACTTAGATGAAAGCCATGTATTAAATTTCAATAC-----------GGTGCCGGACGTATTGGAAAATGGTACTTTGAGTAGGTACACAGAACATTAAAACACAGGATAGACTGAAACAGAAGAAGGTAAACTTACTTGCAAAACGTGGGTCTGGAGTTGTGCTGTACCATCCTGGTGCGGATTGCCGGACGTCCCCGTAATGCGCCGAGATGTCCGTCCCGTTGCAGTACTGGGTGGGGAAGGTGTTGGGGTGGGAGAGCTGGGACATGTGCATGTAGGGGTTGGTCACGGGCACGTTCATGGCTGCTTGCGACTGGGGACTCCTGTAGGCAGAACCTAGTCCTGAATCAGCAACTGCTGCGGCAACAACTTTCTCGAGTGGGCTCAGTATATCGGTCACGGAAAACGGAGTAGAATGTTTGGGACTCAGGGACATTGCTCACAACGCCACAGCTCTATCCCCTTCACGAGTGGCCCCCCGTTCCAGGGTCACCGGAGGATCTTTCTTTTCCTGAAGAGGTAATGTCCGTCTCTTGCTCCTCTCCAAGCCAGTCCGTCCAACCCTACTTGAAGCTTCCGCTACTTGGCAGTAAACTGACACCAACCTCTATTGGGCCGGGTACAACATGCGCTGGGGCTGACCTACTCGTATGTGTGAGTGCCTGATACGATGGTCACGATAGGGGG-AAGAGGGGTGTCCGATGAACAACGCGTCGGTACGACCAATGGGCTCTTGGCGAGTCGTTGACGTCTTACGACAGCGCATGCGCCGTTTTCGTGTCACACGCCGTTCGACATTCCATCCGACACCTCTGAGAGAAATCGGTGGAGTTCTGGGTATTTCACAATAAACTGTCACCCCCACCAGGATGGGGATTTGTATTGTCCGTTTTAATTTCTGGAGAGAGAGAGAGAACAACCGGGAAAGAACGAGCAGAAGGAGAATGACGAATGGAGCTGGAGCGAGATGAGAGATCGGATGAGCAATAAAAGATGAAATCGGGAGAAGGTGTTCGGGAAACGGGGTGGAGTCCACTTGACTCAAACGAACCAATAAGAGATTGAGCAGGGAGACGCTCTCC-------------------------------------------------------------------------------------------------------------------------------------------------------------------------------------------------------------------------------------------------------------------------------------------TTTTAACTTACAACATTTTTACGGAATAATTTAGTTATTCCTTAAATCCATATTTTTCGGAGCTC-TAAGTTGCACTTTTTTGTAAACTAAATTCAAAAATGATATTAAGAAAAAATTGGATGTAAAAATACATTCTGCTTAACTCCCTGAGCCTTCTGGAAAAATTGTTTAAGCCTATTTTGTTTTTACATAATTTAGTATTATATTAATGATAAAAAGTATTGCATCATCATTAACACTTTTGCCAATTGTATCATAACAACAGTGTATAATACTATATTGTCAAAATATTTTTTATTTGTAATATATATTGCTTTCTTACAGCCATGACAATTAAAAGAAAATTCCAGACAAAGTATAAGTTGCCAACCCTTAACTGGATAGCACTCAAGCCTAACCAAGTAAAAGGGACGATATTTAGTGAACTTGATGACGACAAACTCTTCAATGTAAGTAATAAAGTGTTGCATCTTTTGATGTAATAGTTGATATTTAGATTAATTCTATTTATGTTTGATATAAAAATTTATTAATTCATAATTATAAAAATTTATAATTAATTTGATTGTATTTGTAATTTT---AAAAAGTTATGAACCCATTGATTTTAATGTTCAAATATGCAAATGTGCTTACTCTAATATTAAT--TTTTTTTAATGAAAGTTTCCATGTTTTTAAAAAGAT-TTTTTTTTTTACAAAACCAATTTATAAGTTGCAGTTCAGATAATAAATAAAATGAATCATGAGTAGATATTTTCTTCT---AGTAAACTAGATAGCAATTTAGCTTCAGAGGAAGTGGATTGTTTTAACTAAATGAATAGGGATTGAAACTTAAGAATCTCTTGAAGGCACATGTCAGTTTATTCTTTTTAAAAACATGGAAACTTTGAACATTAAAAATGGGTTCATAACTTTTAAAATTACAAATTTTTATATCAAACATAAAAATGGTAGAATTAATCTAAATATCAACAACACTTTATTACTTACATTGAAATTTCTTTAATTGTCATTTATTCTAATAACTGTACTTAAAATGAGTGTTAAAATATTTATTAGATTTCTCATAATCCAAGCAAGTTACGATCCGGGTAATAAATTATATGGATACCAAATGTGTATTTCCATTGTGTCAGTAATTATAAAAAGCTTAAAGC-TGCCTTAAAAAAATTATGCAAACTACAAAGTCTG-------TAAAAACGGTTCAGTTTAATTATGTAACAGAAGCAATTTCAGTACATGAAACACATGTTTTATAATAAAGATATATTAAATAGAAATGTAACTTTAAGTAAATGGACAAAAACTTCCTTTTTGTTATGTTTATTTTCTAAATTCTATTCTCT------------TTATGCAGACATAGTACTTGTTCTGTTATATACATACTGAACTTTAATGTGAATGGAGTAGATAATTATATGCCTGAATGAATAGATTGGTTAATTACGTGCCTAATTCTGTCTTTTTTCAAGTTTTAGGTCATTTTAATTAAACACTTCACAGATTCCACATAATTAACTACTGATTCCTTTACATAGGAAGCTGTGATTAATGAACTGAAAAGCAAAACCAGGCAAGTGAAGGAAACTCGTCTTCTGAAGCAAGACGAGGTCTACAATGGGGCTCTAGAAGATATTTTACTAGGTGAAGTGTGTTCCTTTCTTTTCTTATGACTACTACAAGCAAGTAAAACTTATATCCATATACAGAGTACTCCAAA-TGAGGATCACAACTTTAAAGGCAATTCAGACATGCAAAAACAAG----------------ATATTTGGTTGCAGACC-AATGTCCAGCCTCTAGTGGGGAACTATTTGCCAGTGAGATCACACGAAAAAATCTTCAGACGAAGCATATCATACAGGTTTACCGAAATACATGTTTAGAATGTACAACATACAAGCCAGATTTGGAATTTAAATATGAATAATGTTACAATGACAGATAGTATGTAAAACTGTAGAAAGTCTGAAATCTGGATTTTCGTTTTCCGGAATTATCTATAATCGGAGTTTTTTACCAGCTTA--------------------------------------------------------------------------------------------------------------AAAATGAAATGCAGACATGTTCATGTCAATTAGAGACGAATGATAATGAATAAGACGATGAATTATCACCAGTGCATGAATCCAAGTTTCAGCAAAATTTTCTGCTTAGAAATAAAAAA--------------------GACTGAAAGATTAACGTGAAACAGGTTCTGTAGTGTCCAAATCCTCTCAACATCCTTGCCAAGTTATGTAGCAGGCAATCAAAAAAAAAATGTTGTAAACAAATATTTTGTCCTTACGCTGATAGAATTAAA-----AAAAAAAAATCAAGATGCCCACG--CCAACTCTGGACACATAATAAATACTGGAGCGAAGTAAAATGCATGCCAGTTTTAATCACATAAGAAAAATAATGCATTGTTCAAAATTACTTGAATAATTTCATTGGTAGGAGACATTTGAAACTGGAAGAGCATTTAATAGAATACTAAAAAAAAAAAAATAAAATTCCTGTTAATCTTACAGGAAAAAAAATGAATGAAAATTACAAATTGCATCA----------GAACTCTG--------------TAATTTCTCCTGATATTTGATAGATTCCTATGAT----AGAACTGCAACTCCAGAGTTACCTTTTC-CCGTACCCTGTTAACAAGCGCAATCGTTCAAATAAAAAAGGGTCATACAAATTTCAACGTA---AATAATAATTTAAAACCCCCAATGTATGAAGAGAATTTGAAATGCATTTTATAATTTTCTTACCCTTAGGAACCTTCCACGAGAATTTTCTTTGAGGTCCAAATAATAACGTCTATTATCTTTCACCATAACTTCACTCTTTAGTTTCCCATCTTCAGGTAAATTATCAGGATTTGGTGGACCTATTCAGACAGGAAGAAGAGTGTCAAGGTGACAAATTCACCACAAAGATCTGCCCACAGCTTCAA-TTCTATTTCAACTGGTATAATTTATT--CATACATACTATTGATATAATAACCAGGGAATGACTGCCATGTAAGAAGAGTCTGTGATGTCACC---------TTGGGATGACTTTGCGCGTTAGAAAGGCAGATTCGGTGACATCACAGTCTAGATAAAAGCTACAAAATGTCGAATGGAAAATTGGATATATAAATATACATACTTGCAGATTTATTTGAGATGTTCAGACAAAATACTCCAATTCATTTTTGTTTTCCACAAATGATTTAAAAAATCATAAAAAATTTTACTCCTTCAACATAAAATTTAGTTATATTTTAATCAATTATGTGGAGTTCTTTTAAATAATTTAAACTCATGATTTGCACACATTTTGTAATCTGATTAAGACAAATGAATTCAGTTTTTAGAAAATCACTGATTTCCTAAAAACTGAAACAGACAAATGCATTTATT----------------------------------------------AGGTTTTAATTCCATACTTGTTTCTATTCTAGGTGATAAGCTGCAACAAGAACATCTGCACCTTGCAGATCACCGACACAACGGGTAGCCACCAGTTTCCAGCCATGCAACGTCTGAATATCTCGAAGGGCCATGCCTTCATACTTGTATACGCAGTGACTTCGTCCCAATCCCTGGAAGAACTTCGTCCCATATTCGAGGTCATCAGTGAGGTGAAGAGCGGGGACATGGAAGGAATCCCCATCATGTTGGTGGGAAACAAGTGCGACGAGACCGAGAGCCGGGAGGTTCAGACCACGTCCGGTCAGGAACAGGCCAAGAAATGGAACTGCGGCTTCATGGAG-------------------------------------------------------------------------------------------------------------------------------------------------------------------------------------------------------------------------TTAGATAGCTGACCATCCCTTCCTTCACACTCTCCACTATGATTTTGGTTAATTTCGTTTTCTCGTGTTTATCACCGCGAGCACGCCTCTCGTGGTAATGGGAAAGTTCAACTTCGTCTGAATGTTGTTTGTGGAACAGACCTTTACCACGTTTTAAACCTTTGAACGACAAACGTCTAAAGAAAGCTCTGGGATGAGATTTTGGAGATTCGCCCTCAGGATCGGACAAATCACTGTAATCATCGTGATTCGTTGCTGGTGTGGCTAAGTTTCGAATGTTTTCTTGAGAATTTTCTTGGTTTTTGGGTCTAGTTCTATTGACATCACCACCAATAACAATTTCTTGAGCACTGTGACCATTGGAAGAGACAGAGTTCTCCGCGATTTTCTTCTTGACTTCTATGTCAAAATATTCGAGGAAAAAATCGATGAATTTCTTGCTGATTTCTTGATTGCTGACGATCTTTCCCAAGTTCGGATGATCGTTCATAAACAAGCGATAACTCTGCGCGAAATCTACGGCAGCAATTCGTGCATTTTTCTCACAAAATTCTGGCCACAGAGATTTTTCGTCTGTCTCACCGTTCGTTGTCGCGACGGCTGCCATTATTAGACGGAGCGAAAAAGATAAACACTGTCTGTGAGGTTAATAGGGTGGGGAAATACACTCATAATTGAAGTTTCAATCTAGACATTTAAATGCCATCACACGGTGACACATTGAGCAAGCAGCCATAGTTACGATGAATGAGTACTACAGCGACTGCGCAGAGCGCATCAACCAAAGTGGGGGTGCAAGCATGTTGCGTATTAAGGAATGATA----------------------------------------------------------------------------------------------------------------------------------------------------------------------------------------------------------------------------------------------AACACATTTCAAAATAAAAAATTTGAATGCTTATC----------TACCAAAGAAATCTGATTCAAAATAAGAACATGAAATTTATAAAAATAGAAAGTGCTTGTATAAATTGAAATAATTTATCCAAAATCTTTTA-AATTTTTGAAACATTTTCCATGTAACTTAAATAAGTAAAGATAATATATTATAATTTTAAAAGCTCAAACAAAAGTAATTTACAAGCTCAAATAATAAAACATTAATAAAGAAGTTATTCCAAAGTACTTAATATTG---------------------------------------ATTATTATTTTGCTTTATAAGCTCAAGGAGGAAAACTTAACTGAAAATGAAGGGGAAAGACATAAAATTTAAACTAAAGAATAAATTTGAGCTTATCTTCAAAAAAATCTCTAATTTGATGGCAATAGCTATATTTGGTT-ACTGTGATTTATATTAGGTACCAAAATCTTTCTTGTATATTTTTTTTAACTCTCCAGCTTTCAAAAATACCTATGTTAGGTACATATATAGTATGTAATTAATAGACTTTTTAATAAATAGAATATTTGAATAAAAGTCCATGTTGTAACCTGGCTTAAGTTCTCTACTTCTAATTTAAAATATTCCTAAAGGAATCAAGAAATATACCTCTAACAGGAGCACCGTCCATGATTTCATATTTTGCCACTGTCTCATTGTCACTATACGAGTTTGGACCAGAACCAGTCGTTTCTCTTTTAATAATTGCTATTTCCATGTGTCTGATCTTGATACGAACCAAAAGAAAATAGATTTTACCAACGATGACGTCTTTCAGGTGGTATCTATACAAAAAAGATGAAGTTAAATATTTTTCCTTTGCTAATTGAGGAATCAACCATTTGAAGAATATAACCAAAGGAA--------AGCGATAGGATTAGAAACAACATAAGATTTATTTCATAACTTAGCAAATGTGAATCACATATCTTTCTTAAGTTAGATAATA--------------TTTCGTAATTAGTGTCATCATCATCAATTTTGTTCTTTTCTTTGGATGTTCT-AACTTTCAAGAAAAGGGAAGA-------------------------------------------------GTGGATCTAGTCAACCAATCCAAATAGTGGGTCGAACCCACTGAGAGAGGGAGATTGGG--TAATAAGATAGCCACTATCTTTAGGTGAACAATGTGACCAG-----------AAAATGAATGACGGAAA---ATGTTGTAATTTTCTTTTGCTTATTGTGAAACACACTTTCAGCTAATTTGTTTTTTTTTACAATTTAATGTATTATGTTTTAAAAGTC----ATACGAGATTTCTGAAATCTACACAAGTTACAA-CAGTCTCGAAAATTTATTGTTGTTTAAATAATTTTATC-----TTAAAAAATAAGTATTTAGTTTAAAATAAAATTATTTTTTTAGCAATTATC----AAAA-AAAAAAAAATACATTATCTTATTTGATACAAACCTC-TTTTTTTAGACATTTCTGAGCAAGGTAGATGGGAAAAGTAAGGCCTATCTCAACAACTTCATGACCAACGTTCCATAACACACACAAAGGAAAGATATTGCTCGTTACACATATGTTTCACAGAAATATAAATAGAGTGTCATCCCCATTACAGATTCCTCTTGTAATGGCGGAGTCAGTT-AAAAACATGAGACACAAACACTTTTGTTATATTTTCATCTACATGCTTACAAAGGTACTATAGCATGTCCAACAGATTGTAGTGGCTTAGAGATCTGTTGGCGAGGGATAACTGCCGTTGTTACCCCTGCAAAATTCATCCAAAGCTATGTGATTTGTGGCGAATTCCTAGCATCCTACAAGCGGTTTTGTGTTAAAAATAATGGAGGAGCGTTCATTGATAAAATATACAGATACAATGGATATAAAAAATATTATGAATCCAATGACTAGGGTCACTGCTTCGAGAGTCTTCCCAGGCTGAAGAAATATGCGAGCAGAGGTTTCGAGCCACACGCTCTCCGTCCAGGTTGAATACTCTGTTGACTTCCAATCTACAAGGGAATAGAATGCATGATTATGTTTT---AAATGCATCCTTGATAAACACGGCTACACTTTATGAATGCTTTATATCCTTGTGAAACTTGAAAATAACTGAGCAAGGCTAGGGGCACCCTAGTTAGTTATAAACTAGTATTTAACAATAATAACATCCTTTGGGTGTAAGTT-GTAAAACAAACTACAGTTTGTTTTGTAGAATTTTTATTTGCATAGTAAATATTTAGGGGGACAATTTATTCATCCTGTAGACAGCAGTCCTGGAATCTGTGATGACATGTGTAATTTATTACTCTCTGATCTAGAAGCTACATGAAGAATCAAACTAGCCATGTTCATATACTGTAGCTGTGTGATTAGACTGAATATACTTTCTCACTGTTAAAAATATGTATGTGATTTTAAGACCAGACACAAGTATCAAAGTGTGTTGAATAGAGGAGGTGCTTGTGCTACAACGTGAGGAAGAGATATGGCAAGAAAGTCTGAAGCTCAGCGCACTTTTAATATAGCTGTTGTTGGTTTATCTGGAACAGAAAAAGAAAAAGGAAGTACTGGTATAGGGAAATCCTGTCTTTGTAACCGCTTCATCCGGTCCCTGGCTGATGATTATTACACAGATCATATATCTGTCTTAAGTCAGACAGATTTTAGCGGCAGAGTGGTTAACAATGATCATTTTCTATATTGGGGTGAAGTTTCGAAGCTTTCAGATGAAGGGGTTGATTTCAATTTCCATGTTATTGAACAGACAGAGTTCATTGATGATTCATCATTCCAACCATTTAAAAGTGGAAAAACTGATCCTTATTACAAAAGATGTTCTGCAACAAAGCTAACATCTGCTGAAAAATTAATGTACATTTGTAAAAATCAATTAGGTATGATTGTTTTCATGGTTTTAAATTTGTCTCCTTGATAGCTTTTTAATTTTAATTTATGATTTTTAATTTTGTTTGTGATAAATTTCATC-AAGAAAAATTTGGAGTACAAATGATAAGAATGCAGAATATTAATTGTGAGCTAAAATTTTTCTTTCCTTTCTGATAAATTATCATTCTCATGACATTTTACACTATAAATTTTTCCATTTAGCCATAAAAGGGGTTTATAATCTTTGAATGGAGTTATTTTAATACTGTATGAATATTCTTATCCATCCAAAAGTGAATTACCACACACAATGTCATATCATGAAACTAGCATTTCTGTACAATAGAAAACAGTTATTCATATTTAGTATTA----TATTTCTATATGCAATGCCACAATGGCATGT----------ACATGGTAATATATATATATGTATGGTATTATATATGTATATGTAATTTTTATACACATTATTTTCTCAAAAATCAAAAGGTATTATTATCAGATTCCTGACCT-AAAGTTCACTTACCATTGGAGCTGGAAGTCTGTATCCCTTTTCGATACTCTTGATGACATCTTGATTGGACCAATTCCAGTAAGGACGCTCTCCGTAAGACATCACTTCCCAGAATACAATTCCAAAACTCCAGACGTCACTGGCAGATGTGAATTTTCGGTAGGCAATAGCTTCGGGAGCCGTCCACCGAACAGGTATTTTCCCTCCCTAGAAACAAATTCAACATAAACTTAGACCTTGGGA---------------------TGTGCACACATATATATATACATACAGCAGGAGAAGTCAGGTTCAATTTCTCATCCTGAAACACTTTTCGATCATACTCTTACAGCTTTATGTCTATTTTATTGATCATTGG------------------------------ACAAGA----------------------------------------GTTTAGGAAATTT-ATCTATTTTAGAGAAATGAATGTTAGAAGGTGGCTGGACAAATTT------GCAACCTCAATGAATTCAGTATTATCTTACACTCTTTCTCTATAAACTTTAAGTGTGTGCAAATTACTTATTTGAGCATGTACACAATCCACTTAACATGGGAGATTAAATGAGTTATAATAGAATAATATTTATTGTATTGTATATATTCTTTATGTTGAAAA-TTATATTAATTTGATACATAACCATATATACATTATGCCTTTAATTTTTTAATACCATTTTAGATGTATCACACAGTTACTGGGTTGGAGTTATTTGTATTTCAAGTTCAGCAAGCAGATTGTGATCTTCAGCCCCCACATGCTTATAAATTGTGCCAACATGATGTACCTCAACCCAACTGTAGTCACACATCTGCATCTTTAGTTTGTCCTTGTCCAGATGATATTAAATATAGAATGACTCGTCTTGCCGTTGATGCTTTGGACATATGTATTGTTGAAAGTGGAACTGCTATTGAAATTGAAGTAAAGCCCTTTAATATTTTTATTATTTGGAATTGCAAGTACCAACTAAAGTTGTGTTTGAAGCAGTTTAATTCTGAAATTTTTTTAA---AATTTTTTTGAGATGATACGTTGTAATACAGCAATTTTGTACTATTATTTAAGAACTATATGTATAATATAAAATATTAACTATATGTGTTATATATAGTTAAATATATGTCAAGCAAGGTT---------TGGAAAATTCTATGTCCGA----TGTGGTGCATATGATTCAAATTTTACATGCTCAAATTTTTATGAAAACTGGAATTTTTAATTCTCCTGGGAATGTGGGTCATTAAATTTTTTATACCCTGTTGTCATTTATATGTGTAATATGAATTTT---AAAAATATATCTGTTTTCAGTGCCATTTTTT--AAATTTGATTTCATTATATTATTAATCAGCTGTGTAGAGTCATGTTGCTAGAATTCCATTAAAATGTATTGATCTCCAAATATAG-----------------------------------------------------------------GAAAGCAATAGTCCTGCATTTGAATCTGGTTTACGACCTGGTGATTTGATTACCCACATCAATGGCGAACCAACACAGGGTTTATTGCATCATCAAGTTCTGCATCTCATTCTCTCTGGAGGTGACAGAATAAACATTAGAACTATTCCCTTGGACAGTACAACCATCAAATCTGGTGGCCGTAGGAGGAACCCATCCGCCATAAAAATGGCTAAAAGACCATATTCTTGTCGTCGGCGTTCTGCGCAAGTCAAAAGGGATTCCCACTCTGACAAGAAACGTAGAGCTTCATTACTTCGCCGACTCAGCAGCAAGAGGGCAAGTGCGGAAATTCATCAGGTATCAGGCTCTTCACCTGTCCTCACCCCTAGTCGCAGCTTCCAGTCTCTGACTCGTAGTCTCACAGCAGCAGACAGTTTACCAGCTTCACCAACCAGAACAAAAAGTCCAAGATCCCCGCCCACTGCAAGGTTGTGTTCACAGTCTGATTCACCTCATTCCACCGGCAACTCTTCGCAAAGTAGCTCACCCAGCTCAAGTGTTCCTAACTCTCCCGCCAGCTCCACCCATCTCCCCCACTTCCCTCGCCCAAGTTCTCTCCACGGCTTGAAGCACAAATTGACTCAAACATTCCACTCGCCAAGAAGGAAGTCTGTTGGACACATACCTCTTTCACCTCTTGCTCGTACACCATCCCCTTCACCCATAACATCCACATCCCCCACCAGGTCGCCATCCCCCCTCGCTTTTCCAATCGCTCATCATCACCCACCGAATCCTCAGATTGCACAGACTTTCCAAACTCTGAAAACTTCTTCTGTGTTGCCATTATCTGCCACCATATGCTCTTCTGCCAAGAAGTCATTTATGAGGCCAAAGAGTGCAGAACCCAGTTCTCCCCTCTTACGGCGAGCACTTTCACCAGATCGCCTTCATCCAAAATCTGCCGAGGTGAAGGCCAAGCGTGAATCCTTCTCCGGGCAGGCCTCGCCCCTCGCACTGTCATCATCACCCTCTCCACGGGGACAATACCTGTCCCATAGTTCTTCTGCCAAACTCAGTATGACGTCCCAACGTTCCTCAACAACATCTTATGCCATCTCCGGTGTCGGGAAGAGTCTGAACCTTAAGTCGTCAGTGGAAAAATGTTCTTTCTATGCCTTTTCTTGTGGAACAAAATATAAGGTTTCGTAAAAATATGAGACCTTTAAACTTATCTTTTTCTGCTCCAAAAATTGATGCCATGCTATCCAGTAATGAAGATGGAGATAAATTATCTTTGGATGAGTGTGAGATTACTGATGAAACTACGAATCTGTTGATAGCTGAGGGTGGTTCATTAACAGTGGGAACAGCTCAAAAAAACATTCCAAATCAGGGAACACCACCAGTGAAATCATACTCTAGTCCTGAAACAGGTTCTCGCTCCAGCAGTAGTCAACAGGAAGTTACAGAAGAAGCTGTGAGTAGTGGTTCTGGTACTCATAATGCTAGACGCAAGCTTCCTAGTTATCCTCCTCGTACTTCAAGAGCAAGTGTAGCATTTCCTCTTTTAGGAGGACCCCTTGATTCTCCTGGACGTTATGCTGGTGGCATGAACAGTAAAACTAATGGATTTGGTTTGCAACAATATGGTGTTAATGCCATATCAAAGCTAAAAAGAAATGACAGTAGGCATAGTCTTAAATCAACTACTTGGAGTTTATCCAGTATAGAACCAAATCTGCAATCTTCTGTATTTGGCACACCACAAAAAGGTTTTATTAATGGTGATATGGATCAAGTTGATGAAGATTTGTACAATTGGATGGCAAGGCAGCAAGATTATATCAGGAACACCAATAATCAGAAAAGAGTTGAGCGTGCCCAAATAGATTCCAAGAAAAGTACATTCGCCACTGAAAATAGTTTTGAGGCTGAAGTTCCAAAATCTGTAGCTGCTGTAAATTTTGCTCCTCTGAGTATTCAATTAGCTGATGCTCATGTTATATTTCAGCCATTTTTAAACAGTATTGGTGTTCCAAATCAAACCCACCATACATCTTTTAGTGTGATATTTGGACCTAAAATACTAGTTTCTAGTGCTGTTGAAATGTTAAAAATTGATATTGTAGAGTCAGAATATCAAAGTAATATGCGTCAAAAGAAAAAAACAAATAGGAAACAAGCAAATATGCATGGTAAATTTTTTATCGATACTAGTATGGACACACCAACATTTATCTGTGATAAATTTTCATTGGAAATGGAGTTGAGAGAAACATTGCATCAGAAAGCTGAAAGTGTGAGTAATGATATTTTAATTTCAGCACCAACCATGATGTTCATGGCAAATGATTCTAGACATTCTACTGTTATAAACTTCACAATTGATATTAACTTTGTTGCACAACAAGTTAATATGCCTCTACTTCGTTTGTTGCACCAATTTTCCACTATGTATGAGAATATCAAAGAAAC----------------------------------------------------------------------------GTGAACATTCTCTTCAGCACACGCTCTCTTCACCAGGCTTTTCGTTGTTTTCTAGTGCCACTGAACAATCCAATCCTTTTAAATCACTGATATTCTCGTAGCTTTCGACTTTGCTCATGGGAGGAATTCCATAGCTCGATCCTATATGAAACCTACCACCTTGTGGGCAGACATCGGGCACAGTGGCCAGGATACTGGGATCCTTGTGATGCTTCTTTTGCATGATGATGGGATTGACCGTTTCTGTGAGTCTGTTTTGCTCCGCTGGTGGAGTCGGCTTTCCAACCGAAAATGGGCTGAAGACGGCAGAGAAGGCCAGCACAAGATGGCTGCCGAAGTCCATGTAGAAGGCATTTCCCCATTCTCCTGTTTGCATGTACAGAGCGTGTAATATGGCAAGGGGACGCAATATGACGAGCCAGATGAAGTTGTAGTAAAGAGCCATATCCACGAAAGTGTTGGTCTTGCAACCGTACTGGCACACTGCTCGTTTCGACCATGCCAAAAAACCTGCAAAAATAAAAATAAGTAAATATTCTGTTAAAAGAGCATTAGAAGTTCATTTTTTTTTAATCTTCAGATGAATAA-TTGGGTCG-AAAACAACCCCAACATAAATTTTTGCTGATTATTTAATTTTTAAAAAATTCTATCACCTTCAGTA-TTTTTATAGCCTTTTTCACTATTTTATTATGAATTTTGAT--------CTCCTCTCTAAAATGA-------TGTTTTGATCTACTCTCATAAATTGACCCATTTAATCGCTAATGATATAAAACTGTTTTGGAAGCATTTTTCAGCCACAATACTTCAAAGGAGCAATTAGTTTGCATCTTCAGGAGGATGTAGAGAATTTTCGGAATAAGTTTCAATGAGACTATTATGCCCAATCTTCTGAACCACCAAAAGCAAGAAGATGCCGGACTCGAGGTACACCAATTCTTCCCTCTGGTAAAAGTACAGTGCAGTCCAGATTTGCAGTTCTTCCTGTGTACCATGTATGCCCCTGTGTGTACCATTATCGAGAAGGCCATACCTCCCTGCAGATCACTGTGCATGAAGGCACGGGAGGGTTGTGAACGCCTGATGAATAACTTTGGCTTCCAATGGCCAAAGAGTTTGGATTGCGATAAATTTCCCGAACCTGGAGAAGAGACTTTGTGTGTGGGAGAGAACAACACGGATAGCAGATCTCATCATCCATCTCCAGGATCCGGTAACTATCCATTAACTCCTGTCCGGAATAATGTCACTGTCACAAAGGGACGCAAATTCATCTGCCCTGAGGAATTTAAAGTACCAACAGGCTTGGGATATGTGTTCCAAGTTGCAGAAGCAGAAGAAATAGACTGTGGGGCACCATGTGATTCCATGTTCTTCACTGCCCAGGAAAAGAAATTTGCTCGCACATGGATTGGAATCTGGGCCATTTTGTGCATGTGCTCAACATGTTTCACTGTTTTAACATTCCTCGTTGACAGACACCGTTTTCGGTATCCTGAGCGCCCCATCATATTCCTATCAATTTGCTATTTCATGGTTGCAGCTGTATATGTTGCAGGTTTTGTCATGGATGAACGTGTTTCGTGCAACGACCCTTTCCCGTCGCCCAATAATCTTACCAATATTAAAATGGTACGTACCATTACGCAAGGAAATGATAAAAAGTGGTGTACCATTTTCTTCATGATTCTTTATTTCTTCAGCATGGCTAGTTCCATCTGGTGGGTCGTTCTGACCCTGACTTGGTTCCTGAGTGCTGGTCTAAAGTGGGGACATGAGGCTATCGAGAATAATTCACAATATTTCCATCTCG-----------------------------------------------------------------------------------------------------------------------------------------------------AACTTACA---------------------CCAACATCTAAATTTTTTATTAACCTCAAA----GATTTTTAATGCCTTAGTTTGTTTCCTGTCGATTGTGGAATCTCGACAACTAATGAGTC-TTCTTATTTCTTTTCAGATACATTGTCAGGAAATCCATTGCTCGAGTTCTGACTGTGATGAACCAGAACAGAAAAGACAATTTAAGGAAGCTGTACAAGAACAAGAAGTACAAGCCCAGAGATCTGCGTCCCAAGAAGACCAGGGCAATGAGGAGAGAGCTGACAAAAAGGCAACAGGGTTTGAAGACTCCCAAAGAGCAGAAGAAGCTTCGAGCATGGCCTATGAGGAAATTTGCTGTAAAAGCATAATTAAAAGTTATTAGCTGTCATGTTGTTCAGTTATTGGAGTCTGTATATAAAGTGTTTGAAGTATTTCTTGTGCATTCATTTTATACTTCATAATT-AAAGGTAAAATAATTAAAGGTTTGAAGGCTGTTGAAGTATGGAAGGTTAAGCTGCCACAGCCCATCATCGACGTTGTCACTAAACGACCTTCAGAACATGTCCACTCTCAAGGGAGAGTCATGGGGGACAGAAGTGTTCTGTACAAATACCTGAACCCTAATCTCGCAGCAATATTCACGGAAGGTAATGATTCTATTCAAAAAACCTTCTGTAATGTCTATCTTATTGACGTGATCACCGGTTTAGTAGTCTATTCGGCTTCACACAAAAGATGCCGTGGCCCATTGCATATTGTTCATGCTGAGAATTGGGTCATATACAGTTTTTACAATGATAAGTCTAGAAGAGTTGAAGTCTCATCCATCGAGTTGTTTGAAGGAAAGTATCAAAGCAATACAACAGCCTTTTCTTCATTTGGTCCACCGCCTCTACCCCTCGTTGAGCATCAGACTTTTATATTCCCATCTACCGTTGTAGCTATGGGGGACACTGTAACTGAAAGAGGCATGACCAACAAGCATCTTTTGATTGTACTTCCCTCTGGCGGAATCCTGGAACTGCCCAAAACTTTCTTAGATCCTAGACGCCCTATTACTCCACTACCAGAGCACAGAGAAGAAGGCCTGATACCCTACATTCCTGAACTCCCCATAATGTCTGAAGGTATTATAAATTATAATCAAAGTGTGATGCGAGTGCAAGGTATAATTACCGCTCCATCGGGATTGGAGTCTACCTGTTTAGTCTTTGTTCATGGTCTCGACCTATTTTATACCAGAGTAACTCCGTCAAAGACATTCGATATCCTGAAAGATGATTTTGATCATTATTTAATCAGTGTTGTGCTCTTAGGACTTCTAGCTTTGTCGTACACCACAAAAAGGTTAGCCGCTCGTAAAACACTTAGGGCAGCTTGGAAATGAAATTTTAAATAAAAATATATTTCAAATACTATGCAAATGAACTATTAATTAACATAAATGCATGTTGGGAAGTATTTATTGTCATAATATATTTATGAGACTCATTGTTACACTATTTATTTTGAATTGCATCTGATACAAGCAGATTGTTATTCTTTTGAAATTTTTTATATTTTTGGTTGTGAGAGAATTGCGATAATTCCTTATTAATTTTATTCTCTTGTGTATGCAGATTTACTAATTTCATTTCTCCCTTATTCTATATAAGTTTAGTGACGAACGAGAACAGCTTCGCTATAAAGACTTTTTTTAAATAACCAAATTTACTTTTAGGAAGAGTATTGTAAAAACATCTGGT-------ACACTCTATTTCATAATAAATTTATATAAAATAAAATAATATTTGCTGTAATTA--TATAACACATAAGTAAAAT------ATAAAATATGTTCTAAATATTACTGTATATTAATAAAAAGTTTCCAGGAGAATGCACAAAATTAAGTGCATAAGCAAAAGTAAATTTGGACAATTCGTCCATTTTATAGGATTGAAGAGATTACACAGCTAGAAATATTGAATACTGTGAAATAACCATAATGAACGGGAACAAAACCTACATACCTTTGTTCCTCCAATCATATCAACACCACAATCCAAAAGCTCATTGAAAGCCCTTCCAAACACTTTAGAGGATGTTGCCAGATGGGCTGGGGAACCTTTCGAAGAAGCAACAACATCGGAGGCAGCAACGTTCAGATTTGCAGCCGCATTACTCAGATTGCTCTGGAGTTCACCATAAGGTTTGTTGGACTGAGGGAACTAGGAAAAAGAA----CTAAATTAAAATGCCAACTTTT--AAAATAAAATTTCAATGGGATAGGTACACAAAATGTTTCTTAATATGAACATACATCACGGGAATTTAGAATTTGGCTGGCATCTGTAATACTTTTTATTGCATCATCCACATCCTTTTGTCCAGGTAGGCAGTTGACACAATTGTTAAGAGCAGTTGAAACCGATTTTGCAACCTGTAAAGTAAAAGATACATTAAAAAAATATATGGATATATCTAAAAGCAAAGCTAAAAATAGAGAATCTAAAACATTCATTATGAAAATATATATTA--------------------------------------------------------------------------------------------------------------------AAGATAGGGGAAGTCTTTTTCACCAATACCTGTAAAATCCTCCCTCAAAAACTAAATAAGAGTCAATCATATTGTCACTGGAACACATCAATGCTAAGTAAGTGACAACTTCATTCCTTTCTAAATGACATTGA-----TATAATGTATTTTGATAACAGTGAACTCGAGGAAATATTTCAGAATCTACTGAAAAGTTAACAGGAATTTTTCTTCCTGAATTTCGTTACCGTCGTCTATGT-----GTGTTAATTTATTTAGCTTACAATTTCAGG-------TTCTAAGTTGCACAACTCTTTCTTTCGTTAGGTTTGCTCCGTTCTAGATAGCTTGGAGAGAGAGTATCGTAGAGACGAGGACTGGTGCAGCAGCAGTAATGACGCCAACGACAAGAAAGATAATCAAGATAAGGTTACGATTGTCGCGCAGTTTTTGACGAAACACCAGGAGCAAAAAGAAGCTTTCTTGAAAGCCTGCACCCTTGCTCGTCGTACCGCAGAAACATTTCTAAAGTACAGCTCCCGCTGTGTGCAATATTACAGCTCGCAGATTGAAGTTAATCATAAAGGTTCTGAAAATAAAGTCAAAGGTATGGAGACTAGCGATTTTTAGTATTGATTCTTCTGTATATTAATTAG-AAAATATAAATAGGTAATGCGATATAGAAAGGATAATTTGAACTTGGTGTATAATTGGCCTTTGTACATGTGAATC-----TTTTACTTGAAAACAAAGGTTCCCATACTATTTATCCTGC----------TCTTTTTGGAATATG-------ATATGTAATATCATTCTGTATTTGTAATCACACATAAAGAGACATTGTATTCTGTTGCTTTATAGTTTATATAAAGGAATAACAACAGGTACACTAGAAAGGCACATCTTCTGGGTTC------GGAAGTTTTCACCAAGTGCAAGTAGACGTGATTGCTTCTCACTTCTCTTCATTTTTAATTCAATTTGCATTATTT-----GACATAGTGCACCTTTTGTCATTGGAAAATTTCAGAAATTTAATGAATATTATATTAATTAAAAATGTACTAAAAGTTAATAG--ACTACACAAGCA--------------------------ACAAAAATGTTAAGTTTTTATAAGGGATGCAAGAATGGAGAATAAACAATGTTGTTAGTGCTCTGCAAAATAAGATAACTTACGACAGTTTTGTTCATCCGAGCTGTCTTGGCAATCGGATACGCCATCACAATGATAACTCTCGTGTATGCATTGCTTCTGATTTGCACATTGGAATTGTGTGGAGGTGCAGGAGATGGGGGGACAGCTCTGTTCATCGGCTTGGTCAAAGCAGTCATTGTCTCCATCACAAACCCAACTCTGAGGAATACAATGGCCAGATCCCGGGCAAGTGAATTGGTAGTATGCACAGGTTTTTTCAGCTGCGAACAGGCAAATAAATCGGTATATTTATACATATAGCTTGTCCAAAAATTCTAATGGTTTTTTTATCAATATGCGAATAAAATTAAAAATCAAAAAATATGTTTTAAGTGACAATAGACCCATTTAAACAGACACCAC------ATAGATCCATGTTAAAGTGGATTCAGCTTTTGCAATGACAAAATGGGACTGCAATTTAAATCAA----ATTTTTGTTTCGTAGTGAAATATAGTTTCAGTTCGAACTTAAAGGGACAATTTTTTATTCTTGGAACAA-TGGAATCTATTTACTTCAAACAACCCAAATATTAATTACAACTGTATTATTAAGAAGAATATTTTATTTTAAATTCAATCATTCATATTTTACCCATATATAAAACATTAC-TTTAATCAACCATTTAATATTTTCCTATTT--ATTAAGATTAAAACTAAACCAATTTAAAAATAGCTACGCTTAGATTCTTTGCCATTCTTCTAAATTTTAGTTATACATAGAAACTTTTATTCACTTTTAAAATAAATTTTTTCATGCCTATTAGCTGTTTTATTCTTATTAGAACTGCATCTGATTATTTGAATCAACATGGTCCCTAATTAATGAAATTAAATGTGTCTTGGAAATTTTTTGGACAAG----TTTTTTAAAAATG--------TTTCTTAACTAGGTTGAGAGGTTCAGTCAAGAAGTGCAAGTTACAGAAGCCAGGTGCTTCTATGGGTTCCAGATAGCAATTGAAAATGTGCATTCTGAAATGTACAGTCTTCTTATAGATACCTACATTAAGGATAAAGCTGAAAGGTAATGAAAATGTATAATCTTAAATTTCTGCAAC----TATATTTAGATGCTGTAATCATTCTTATTTTCAGATATAAAATCATATTTGTACTTTGACGGGATTTGTCTGTTATTTTTTAATATTTTAGATGAATCTAGGTTCTTGATAGTC-TTTAATCCCCCCCTGAAATC--TGAAAAATCAATAAAAGTTTTTAACTTTATTCTTGAAAAATTTCTCTGTCAAATCAAATT----AAGAAAATTGTGAGTGTTAATCCAAATTTTATTTTCTGAGTGTTACCTTCTTAAAATTTCAAGAGATCTACCATTTTCCTTAGTGTTCATAAAATATTTTTTCATTTTTTTTCCATTGAAGT-------------------------------------------------------------------??????????????????????????????????????????????????????????????????????????????????????????????????????????????????????????????????????????????????????????????????????????????????????????????????????????????????????????????????????????????????????????????????????????????????????????????????????????????????????????????????????????????????????????????????????????????????????????????????????????????????????????????????????????????????????????????????????????????????????????????????????????????????????????????????????????????????????????????????????????????????????????????????????????????????????????????????????????????????????????????????????????????????????????????????????????????????????????????????????????????????????????????????????????????????????????????????????????????????????????????????????????????????????????????????????????????????????????????????????????????????????????????????????????????????????????????????????????????????????????????????????????????????????????????????????????????????????????????????????????????????????????????????????????????????????????????????????????????????????????????????????????????????????????????????????????????????????????????????????????????????????????????????????????????????????????????????????????????????????????????????????????????????????????------------------C-------CTGACGAACAAAATTTGTCCAAA-----------AAAAAAATGTTTTTTTTT-------TCTTTTCTGCGTCGTAG-----CGCGCTTGTTA-------------------------------------GAATTTGTTAACTTTTTCCCAATTATACTCGTAAATG-AACATTTGAAATTTTCAAATCATTTTAAAAATTATTGAAGTTATACAAAAGTATATATTTTCGAACAGTTCCTGCACTTAATTTAAAGGATGAACTATAAATAATAATAATCATGACACATCTAGCCAATTGCTTATTCTTTGCATGCATCTGACGTCATATTTCTTACATTATGATAAAAAA--------ACATTCATACCTTATCTCTGTATAACATTTTATTATAACTTAATTCAGCTAATTAATGCTTTGGTATTGTAAATAGAAGGAATCGTGATGATTACATCGGGTTTCTTTATGTATAATAGTTTAATGGAGTGTCTATAAATACAATACGTCCTGACCTTGTTTCTCTCTCTCTGCAGAGTCATCTTCCCAATCAGAGAAGTCACTCCCTGTATCAGCCCCCGTCGAGTGTTTACGATGAAGACCCGGGTATCATGTCTGAGGTCGAGACTTCGGCCACAGGGTTTAGGAGAGCGAGCAAAGCGAGGTCGAGCCTGCCGATTGTCCGAACGCCATCCAAGACTCAAGAGCGGCCTTTGGGTGAGTGCTCTTCTTTCGTCCGCTACTGGCCATCTCCTTGACCAACACCACCTAAAGTTAACAAAGCCTAAGGACTATGTCATACATACTTCACCGTTGGCCACTCGGAACGGGTTTTCTGCCTTTTGCACAATTTAATTTTACAGTGCGCATTAGGATCACGAGATTCGATTGGTTTGAAGTGGCCTACGGTGACGCAGTCCTTGGGCTTTGTAGATTTTAGGTGGTGTTGCCTTGATCCTCACTCATTCTGGTGTGCGGGAAAA--TGTCGTGAGTCTATATTCAGCAGCTTTGCTGACACATGCCCATCCATTGAATGGTCTGTGACAATCTTCAAAAGTGAATCTGAATCAGGGCATTATTACATTATAATGCACACTTAGAGTGGGATCGCGTAGCTCACTTTAAGGATTGGTAGATTAGGATGCAATTGTGATGATTATCGAGTGTCCTAATCGAGATAGGTGTTGGCTTTTTTCCTGATTTTCTTACTCATTGCACCTAAATACCGTCCAACGAAATTA---TCTGATACTTTACAATCGGCGTATCAAGTTCGCTCACCCCCCCCCTAACATG-------------------------------------------------------------------------------------------------------------------------------------CTTCTGTTGTTTTCTTTAACCCAATCTAAAAGTCAAAATTGTCATTCAGGAACACTTTTGTTTTAGTCTTCAGACATTGGAAACACAACATCCAGTTTTAATGGAGTCATGTATTCAA--AAAAAAAGATTGGAATAAGATCGTGGATATTGTAACATACTGTACTCTCCACACAAATCATCACTTTTCGTTTCACACACCAGAATTTCAGCTGCGTAACCCAAGCTGACTATCCG----AACGACCATTTGTTCCACTTTGATTTTAACCAGAAGCACACATGCCCAGAACGAATGATATTTTCCATGTATCAAAAAGAGGAAATATGCGTGTATAAAAAACGGCAGACAGATGAATTTTTTTTTCTCTGCGAGATTTTGAGCACCCTTCTTAGTCCTCCTACGTCTCACTTTTAAGGCTAGTGTTGAGAAACAGAGGGACATAGAACATCTTACTCTGGACCACCAGACTGGCCGCTGCCTGGACCTCCGGAATGCAGCTCAGGAGTTCCGAGAACCTCGTCACTTGCTGCGGGAACCGGTGTTCCACAAACACCTGGAGAGCTTTCATGTATCGGTCATGGATAGCTTCGAGCTCCTTCTGGTCCTTCACGTCTTCTGCAAACAAAGAAAGAGAAATACAGTCAGCACATCTTTTAAAATTGAAGAATAAAATGGCACACTCTTAAAAGTGTACCTCTTTTGTATG-GGCACATTGTGCCACCTATTGCTCGTCTGCTTACTAGTGA-AACCCACTTAGTCTGATCTAGGCTA----GAAAGTTTAATTT-----TATCGATTGGAGATCCTCATATATGACATTTACATTTAGAATATAACGATAAGCAAATAACTTAAAA--------CTAAAAAAAACTGACTTAATAAATCCATATTATGATAAATTTATGTAAAAATATTATTTGTTAACTCCATTTGTTAATAATTACATTTCATAGAATTAAAATATAAATATTGCACATTATCTGCTTTCTGAGCGATAGTTATTAGAGAAGTTCGCCAATGCGCAATTTAGCTCCA----------------------------------------GTCACTTAGTAAACTCTATTTTCCGTTAGCAGAAATAATCCCTTGAAATTTACCTGAAAGGTCCACAGTGCCAAGAAGGCTCAAGCCAGACGCAAGCGAATCCCACGGGTAGTGTACAGAGGAACAACATTATCAGCAACAGGGCGTAGTAGAAGTTGTTTGACCCTGAAGCGCGAAAAACGGTCTCGTGAGGGATGTTTGCCGTCAGGACGGCCCAGCTTCGAACGTAGACGAGAATGCAGAGCTTTACTGTGTTGATGGCTGGCAGTCCAGGGGAGAAGAACATGCCCATCCTGTGGATGAAAAAGCACACGTTAAAATTTTCAAACTGTTTTCTTGTTGAAATGTATAGTCTCGTCTAAGTGGCCTTTTTATCTTTATAACGCCCATTGGTGTATAACAATCTTTAGTAATAAAATTTAATTTTGAAAAAAAAAAAACG-------GTCTTTCGGTGAA-TTTTTTTTCTGCTCACCTGAATAAAAATATCCTCAGTAAATAGTTTATTTATATTCTCATAAAAATATTATTGAGATTTGATTATATCTGCTTTGAAGAAA-------GTGTATGTGGAAAAGTGGATGAATGTGCATTAATACGGACGAATTTTGGAGAGACATCCAGTAGACTCATTTGAGATAAATGGGTCTGTTGGATGAATGAGACAAAAAAAGA------CAACCGTGATCATCC----------ACATGTCTCATGGCAGTGGT-------ATGAAAATAATAATACTAACTTGAGGTAATTGCTTATCTTCATCAGATAGTACATCCATAGCATTTTTGAACACCTCTTCAACTAATGGCTTTTCCTCCGCTATAAAAGAT----AGAAAAAGCAAATAAATAAGCATTAAATTACTGAAAAAGGACACCATACACAAGGCTTTAATTGAAAACTCACCGCTGTTGAAATCGAGCTTAGCCATCTGCATGGCATATGCCTCACATTCCTTCTTGCTAAAACTGAACACAATAACAGGGGCAAAATTCCTTTCCATAATCATCTTCACAATCTTGTAGCAATTGGAGCCATCTAGGTGAA--------AAAAAGACATCATTCATATATGTTCTCACTCATCTGAAATTCTCC----AGCCTTAAATAAATTGAATTTCACCAAAAAATAAGGAAAGTTTTGTCAAAACAACAAGCAAAGAAACATCAATTGATGTT-----AAAGGCAAATTAACCATAGATAACTGTTTTAAAAATTAAGTATAATACGTAAACATTGTAAAATAAGCCAACACAA--TTTTTTATATATATAAATTGCTTATCTGAAGTAAATGGGAACAGATCACCTTGAATGAAAGAAAATTTGAATTATTGAGAAAAGGGGGAATTGAAATTAGACAGTCCAAAGCACACATA---TCTAAAATTTATATTGAAGTAAAATGATGAGCATGTAAATTTTGCAGTAAATACAAAAGCATAGATCACAAGCAAAAAATTGTCAGATTTTTTCAAAATTCACTAATT------------------------------------------------ACTATAAGAAACAGCAACTAGATAGACTTAGAGATAACTACAATGTACAAGTGCAAAGAATAAAAGATAACTGCATGCAACAGATGGAACGCCTTAGAGAAAGTTATTCTTCTCAGGCTGAACGTCTGCGAGATATTAAGGAGTATGGAACACTGCAGATTGATCGCATTAGAGAGAACTATTATTTTCAAGTTCAAAGAGTTCGCGATTATAGTGCAAGTCAAATTGTAAGACTGCGTGAGAATTATATTTCTCAAAGAAACAGAATAAGGAAGTTTAGTGCTCACCATTTATATAAATTGCGAGAAAATTATAAAGTGCAACAGCAACATTTAAACAAGATACTCGAAAATCTAAACATAGAAAGTTGTAGGAATGTTTGTCATAGAACAGATTCTGTAATATTTGAGCCCGACATTACTTTAGAAAATGTATTGGTGCCAAAAATTTGCCTTCAGACATTACCTAAAGAAACTAGTGATTCTAATGACAATTCTAGTCAGCTCTCAGCATACTTCACCCCTGATGAAGCAGGTTCTGAAGTTTCAGGGCATGAAAGTGACGAAAGTGAGAGTTTTGAAAATACACCTAAAATAAAAATACCGCAAGCTGATGTTACTATAATTGTAGAAAACATGGCTCCCAGTACTTCCAACATTCCTCGGCATTGTGAAAATACTAGTTTGAAACAAGAGAGAGATGTTCATGAGAATGATGAAATCTTTTCTAATGAAACTATAGTTTAATATCAGTGTTAAAAGCTTTTATAGTACCTGACTGATTTTTTTTTAATACAGTGAATGCCATTTTATGTCATATATTCTTTATCAAACACCACACAATATTTCCACTAAGAACACCATTGTGTGAGGTGATGTTGCTTGAGCAATGGGTTGTTTAAAACATATTTGCAACATTTACATTGCAATCTATTGTTTTAGTTTGAAATACTCTGAATATGTTGAAAAGGTGCCTTATTTTATTTGAAAATA------------------------TACCTCCAACCGAGGCACCAGTCCAGCTGATTTTGTGGAGCTGGAAAGCAGTTCATCCAGTGAACAGAAACCAACCAACACTTTCTTAAAAACTATAATCAAGAAGCGTAAAGAGTCTGACACCGACTCGGAAGCCAGCTTCATACCAGTCAAGCCCAAAAAGCGGAAAGGTAGGCCGCCAAACGTAGCCTCAGGTCGTTCTACACCAATGAAATTCAAGATTGAACAGGTGAGGAGAGAAGGACCCAAGTGGGACCCCAATCGTCTCACTCCTGACACTCAGTTTATAATGGGCGCCAAAGCAAATAAGGCCTTGGGACTTGGAGCCACAAGAGGTAGACTTTACATCAAACACCCAGAGATCTTCAAATACTCAGGTGATCAGGAGGATAAGCAATGGCTTTATGACCACAATCTTATGCCTGCTACAGGTGGAAAGGCTTACATGTTGCTCGTGGAAGATATAAAAGAACTGGCAGAATCTGAAGAGTATCGGAATAATCCGGCTCTCATGACTGACGAAATCGTGGGTTTTACTGTGCCTGAAAACATGGTGCACAAGATGAAACAGACCATGATAGACATGCGAACTGATGTCCCCACCAAAAAGAGAGGTAGACCACCTGCGT---------------------------------------------------------------------------------------------------------------------------------------------------------------------------AT-----------------------GAGAAAGTCAAGAGGTAACTCCAATTTCATTGTCTATCAAGCCTTCTAAAATGAAATTAAACTTGCTCATTTTCAATAGCAGATTAGAAAGATCATAACACTATCACGTTATTTTGGTTAGAAATATTCTAATGCATTATAATGAAACATTTTTATTTTAGTATATTTTTAATGTGAACACCTTTTAGTATGTTATTGAGATCCTAAGCAATAAAAGGTAGGTT-GAAACTTTCCATTTCTTCCCTATATGATAAAAAAAAGAATTCAGACTCACTGAACTGTTTTTCCAAGGTTGTCAAATGTGTCGGGCACATAAGCACCAGCCTCGGAGAGAGCTTTATTTTTGGCCACTGCAGTCTCACGGTCATTATTTGCACAGGCACCTGCATGTCCAAACTGAACTTCAGATGTGAACATCTTGGCACAGGTGCCAATACACCATGCCACAAGAGGCTTTGTGATCTGGCCACTTTTCAGTGCCTCACAGACTTCGTATTCTTCGACACCACCTACCTGAT----------------------------------------------------------------------------------------------------------------------------------------------------------------------------------------------------------------------------------------------------------------------------------------------------------------------------------------------------------------------------------------------------------------------------------------------------------------CAGCAAAAACTGAAAAAGACCAGAACCTACCCCCCTAACATTCAACAACGCATGAAAGATAACTCCCAGATAGCTAACAAAGCACAACCAAAGAAAGTCCAAATTGCTGCACTGGAAGTCCAAAATGTAAAGCGTGCAATAAACAGGTATGGTACCTTGCCGAAAGGTGCGAGAATAGGTGCCTACTTGGAATCACTGCGCCAGCATGGCCTGCATGCCGGTTCCCAACCGGAACCTGTCTTGGAATCTGAATTGGATGTCCTTAGAGAAGTTAATTCAGATGTCATGTATTCACATACTATAGAGAACATCAACCGCCAAGGAAACTGTGCCACCCTTTCCACAGTGAACAATAATGCTCATTTGGGTAATTTGCGACAGAATTCAGATATGTCTAGATACTTTTCTCATGGTGTTTTACAAAGGCAAAAATCTGATTTAACTCATACAAAGTCAAGTGAAGTTTTTGAAACTGGCTCTATTCCGGAAACTCATCACTTAGCCATTAAACCTGTCCCTTCCCCTCGTCTGCCCCGTAATAAAAAGGCCGACCGGTATGCTTTCAAAATGGGTAAGTCAGAAGACAGCAGTCACACTGCCAAAGAGCTGCGTGATATTAATGGTGATAATGGAGCTCTGTTTGGTGTCAATTTGAAACACAGAGACTCTGTTGACGATGATAGACTTTCCAATAATCAATCTCCACCTCCTTTTGGGTGTGGATTGGTTCGTCGTACCTTAAAGAAACGTCCCAAAGATCGACCACCGAGTCCACCCAAACACACTCTTGTCAAAAGTGGATCCATGGATGAGCAGTTGGGCAGGGGAAATGAAAAATCCCCCATGTCCAAC???????????????????????????????????????????????????????????????????????????????????????????????????????????????????????????????????????????????????????????????????????????????????????????????????????????????????????????????????????????????????????????????????????????????????????????????????????????????????????????????????????????????????????????????????????????????????????????????????????????????????????????????????????????????????????????????????????????????????????????????????????????????????????????????????????????????????????????????????????????????????????????????????????????????????????????????????????????????????????????????????????????????????????????????????????????????????????????????????????????????????????????????????????????????????????????????????????????????????????????????????????????????????????????????????????????????????????????????????????????????????????????????????????????????????????????????????????????????????????????????????????????????????????????????????????????????????????????????TCACAGATGTTCTTGATTCAAATGAAAAACAATAGCAACAATGGAAACAACAGTGGAAATAGTAAGCCTAGTCCTCAACCATTGTGTCAGTGGTCTGAAGTCGCAAATCACCCTGGATTGATATTAGCACAAATGCAAGCTTCAAATAATCCTGTTATTTTAATGGTGAAACCAGATGCCGTTTTAGTGCAGGAAATCAAATTTCTTACTGCGAAATCAAAAATTACTGACATGGTTGCCATTCGTCATGTCATTACTTGTGGTGAATTAAGGACAACTTTAATTCTCTTGTGTGAGGACGGTAGCTTACGTATATACATGGCTAATCAAGATCAAACTAACTATTGGTTAACACCCGCATTTCAACCCACATCGACTGCGTCTTCCAATAAGCCATCAAAGAAAAAGAAAGCTGCCAAAAGTGGACGACCCGTAGGCAGTGTTTCTTTTCCTGTCGATTTTTTTGAACACTGCACTGCAATGAATGATATAGAGTTTGGTGGCAATGATGTTCTGCAAGTGTATAATACTCAACAAATAAAACACAGGTTAAATACAGCTGGCTTGTACATTGCGAGCACTAAACCAGCAGGATTTACGATTGAGGTT
[truncated: 83,317,315 more chars]
