# Supplementary material for: ﻿New species in old mountains: integrative taxonomy reveals ten new species and extensive short-range endemism in Nesticus spiders (Araneae, Nesticidae) from the southern Appalachian Mountains
Source: Zookeys. 2023 Feb 3;1145:1–130. doi: 10.3897/zookeys.1145.96724 (PMC10208238; doi:10.3897/zookeys.1145.96724)
Supplement: Supplementary material 4 — Input alignments, analysis log files, and output tree files [file zookeys-1145-001_article-96724__-s004.zip › UCE_partitionedML_IQTree_partitions.nexus copy.log]

IQ-TREE multicore version 2.0-rc2 for Mac OS X 64-bit built Mar 27 2020
Developed by Bui Quang Minh, Nguyen Lam Tung, Olga Chernomor,
Heiko Schmidt, Dominik Schrempf, Michael Woodhams.

Host:    COS-BI-E051900 (AVX2, FMA3, 48 GB RAM)
Command: iqtree -s concatenated.phy -p partitions.nexus -m MFP+MERGE -B 1000
Seed:    813905 (Using SPRNG - Scalable Parallel Random Number Generator)
Time:    Wed Nov  3 12:26:33 2021
Kernel:  AVX+FMA - 1 threads (8 CPU cores detected)

HINT: Use -nt option to specify number of threads because your CPU has 8 cores!
HINT: -nt AUTO will automatically determine the best number of threads to use.

Reading partition model file partitions.nexus ...
Reading alignment file concatenated.phy ... Phylip format detected
Alignment most likely contains DNA/RNA sequences
Alignment has 97 sequences with 863026 columns, 568644 distinct patterns
324037 parsimony-informative, 164607 singleton sites, 374382 constant sites
                                     Gap/Ambiguity  Composition  p-value
   1  Narcheri_Cheaha_N023                  22.53%    passed     70.02%
   2  Narcheri_MillShoalCreek_N727          64.76%    failed      0.00%
   3  Nbarri_Bishop_N1072                   13.21%    failed      0.00%
   4  Nbarri_LostCoveCave_N0065             12.25%    failed      0.01%
   5  Nbarri_eyed_ClayCave_G2082            12.40%    passed      8.00%
   6  Nbarrowsi_Gregorys_N270               17.03%    passed     49.00%
   7  Nbarrowsi_Tuckaleechee_N360           14.14%    failed      1.15%
   8  Nbishopi_DryFalls_N150                16.56%    passed     34.53%
   9  Nbishopi_PoleCr_Chattooga_N885        35.72%    failed      0.00%
  10  Nbishopi_StandingIndian_N131          11.97%    passed     11.48%
  11  Nbrimleyi_NewberryCr_N984             17.83%    passed     94.74%
  12  Nbrimleyi_RumblingBald_N241           14.33%    passed     88.42%
  13  Ncanei_Egypt_N958                     22.52%    failed      0.14%
  14  Ncarolinensis_Grandfather_N218        19.39%    passed     37.85%
  15  Ncarolinensis_LinvilleCaverns_N227    60.90%    failed      0.00%
  16  Ncarteri_English_N031                 13.66%    failed      0.00%
  17  Ncarteri_LaurelCave_nearTYPE_N0296    21.92%    failed      0.00%
  18  Ncarteri_PilotMtn_G2185                9.02%    failed      0.00%
  19  Ncarteri_Pitchfork_N363               17.01%    passed     53.59%
  20  Ncarteri_WeberCty_N1044               12.68%    passed     58.27%
  21  Ncarteri_div__RainbowCave_G2089       18.47%    passed     80.14%
  22  Ncherokee_BallhootScar_N193           14.62%    passed     57.25%
  23  Ncherokee_BalsamMtn_N891              14.57%    passed     86.98%
  24  Ncherokee_SIndianCrk_N681             47.37%    failed      0.00%
  25  Ncooperi_BeaverCrk_N1002              22.06%    failed      0.00%
  26  Ncooperi_BrasstBald_N824              24.77%    passed     74.50%
  27  Ncooperi_CheoahDam_N1122              14.06%    passed     68.35%
  28  Ncooperi_NantRiverGorge_N682          19.67%    passed     88.58%
  29  Ncooperi_RockCrRoad_N1160             14.28%    failed      0.00%
  30  Ncoylei_Apalachia_N1195               16.34%    passed     96.13%
  31  Ncoylei_DinkinCove_N1118              13.96%    failed      0.08%
  32  Ncoylei_TiptonCreek_N837              15.90%    passed     67.61%
  33  Ncressleri_AndersonSpringCave_G2075   17.34%    failed      0.00%
  34  Ncressleri_PigeonCave_G2077           16.89%    failed      0.00%
  35  Ncrosbyi_MtMitchell_N210              18.71%    failed      1.79%
  36  Ncrosbyi_PricesCrk_N1143              16.56%    failed      0.07%
  37  Ncrosbyi_ShufordCrk_N1148             15.06%    passed     23.74%
  38  Ndellingeri_BullpenBridge_N109        29.56%    failed      0.08%
  39  Ndellingeri_WhitewFalls_N887          12.86%    failed      0.12%
  40  Ndilutus_GrassyCreek_N670             60.92%    failed      0.00%
  41  Ndilutus_StarveRockCave_G3174         14.26%    failed      0.04%
  42  Nesticella_sp_GH1210                  91.90%    failed      0.00%
  43  Nesticus_Japan_G2153                  42.11%    failed      0.00%
  44  Nesticus_gertschi_N806_gr_nasicus     92.25%    failed      0.43%
  45  Nesticus_nahaunus_Mexico_G2881        19.96%    failed      0.00%
  46  Nfridelli_LittlePigeon_N262           12.19%    failed      0.05%
  47  Nfurtivus_HugdenBranch_G3175          12.51%    failed      0.00%
  48  Nfurtivus_RaccoonMtn_N1026            11.93%    failed      0.00%
  49  Ngeorgia_Sittons_N073                 15.71%    failed      0.00%
  50  Ngertschi_CedarCreek_N351             17.26%    failed      0.00%
  51  Ngertschi_FrenchBroad_N968            18.18%    passed     54.84%
  52  Ngertschi_HickoryNutGap_N810          18.38%    passed     30.65%
  53  Nholsingeri_BrumleyCrk_N916           15.28%    failed      3.17%
  54  Nholsingeri_PondCave_N541             11.64%    failed      0.00%
  55  Njonesi_CaveSpringCave_N390           16.26%    failed      0.00%
  56  Nlowderi_ChestnutBranch_N731          14.78%    failed      0.00%
  57  Nlowderi_upperFiresCreek_N820         19.49%    failed      0.00%
  58  Nlula_BeeRockCave_G2091               14.36%    failed      0.00%
  59  Nlula_LulaFallsCave_G2084             11.69%    failed      0.00%
  60  Nmimus_NealsSink_N329                 24.89%    failed      1.33%
  61  Nmimus_Straleys_N625                  14.42%    passed     62.29%
  62  Nnasicus_CaneyFork_N171               19.14%    passed     33.92%
  63  Nnasicus_ConnosteeFalls_N696          17.14%    failed      0.01%
  64  Nnasicus_CoweeTrain_N189              33.31%    failed      0.02%
  65  Npaynei_Grindstaff_N646               16.40%    failed      0.24%
  66  Npaynei_NorrisDamCave_N348            13.00%    passed      9.22%
  67  Npaynei_UnakaMtns_N943                17.82%    passed      9.65%
  68  Npecki_HaskellSims_G3697              17.94%    failed      0.01%
  69  Npecki_HurricaneMazeCave_G2100        18.92%    failed      0.00%
  70  Npecki_Monteagle_N062                 16.94%    failed      0.78%
  71  Nperlakyi_SChimneys_N1079             13.34%    passed     38.81%
  72  Nperlakyi_SChimneys_N1080             16.43%    failed      0.28%
  73  Nreclusus_Clingmans_N252              18.05%    failed      0.00%
  74  Nreclusus_Newfound_N259               22.71%    passed      5.02%
  75  Nreclusus_Noland_N1051                14.58%    passed     43.01%
  76  Nreclusus_Smokemont_N1020             18.69%    passed     80.95%
  77  Nroanensis_IngramBranch_N926          17.25%    passed     80.88%
  78  Nroanensis_N_CarversGap_N928          15.80%    passed     51.90%
  79  Nroanensis_RoanHighBluff_N762         17.50%    passed     50.27%
  80  Nsheari_BaldRiver_N1168               15.83%    passed     21.92%
  81  Nsheari_Cohutta_N826                  11.21%    failed      0.00%
  82  Nsheari_JoyceKilmer_N092              25.22%    failed      0.55%
  83  Nsilvanus_Elijay_N395                 15.38%    failed      0.17%
  84  Nsilvanus_GermanyCove_N1017           16.58%    failed      0.24%
  85  Nsilvanus_HeboMtn_N1029               17.86%    passed     92.44%
  86  Nsilvestrii_Hellgate_N1108            29.67%    failed      0.10%
  87  Nstupkai_BlowholeWOS_N285             16.98%    passed      9.31%
  88  Nstupkai_Blowing_N356                 14.37%    failed      0.97%
  89  Nstupkai_LittleRiver_N293             14.66%    passed     45.26%
  90  Nstygius_ObeLee_N0656                 16.26%    failed      0.61%
  91  Nstygius_RavenB_N1022                 17.13%    passed     10.58%
  92  Ntempletoni_BaldMtns_N950             14.88%    passed     18.94%
  93  Ntempletoni_ClarksCreek_N945          14.10%    passed     55.31%
  94  Ntempletoni_ScronceCreekRd_N1223      14.54%    passed     63.55%
  95  Ntennessensis_IndianCave_N052         21.34%    failed      1.08%
  96  Ntennessensis_LittleStony_N645        28.44%    failed      0.00%
  97  Ntennessensis_Watauga_N1046           14.63%    passed     84.35%
WARNING: 5 sequences contain more than 50% gaps/ambiguity
****  TOTAL                                 20.69%  56 sequences failed composition chi2 test (p-value<5%; df=3)

Partition file is not in NEXUS format, assuming RAxML-style partition file...
Subset	Type	Seqs	Sites	Infor	Invar	Model	Name
1	DNA	91	891	170	615	GTR+MERGE	p1_uce-1001254 (modified)
2	DNA	85	1435	193	1103	GTR+MERGE	p2_uce-1001715 (modified)
3	DNA	91	1230	268	756	GTR+MERGE	p3_uce-1002219 (modified)
4	DNA	92	1379	740	360	GTR+MERGE	p4_uce-1002522 (modified)
5	DNA	90	877	367	311	GTR+MERGE	p5_uce-1002528 (modified)
6	DNA	85	1300	461	560	GTR+MERGE	p6_uce-1002586 (modified)
7	DNA	82	1440	217	1029	GTR+MERGE	p7_uce-1003764 (modified)
8	DNA	94	1162	337	633	GTR+MERGE	p8_uce-1004246 (modified)
9	DNA	92	1208	240	802	GTR+MERGE	p9_uce-1004445 (modified)
10	DNA	88	965	176	647	GTR+MERGE	p10_uce-1004468
11	DNA	89	1236	559	423	GTR+MERGE	p11_uce-1004838 (modified)
12	DNA	91	1405	152	1067	GTR+MERGE	p12_uce-100641 (modified)
13	DNA	91	617	122	411	GTR+MERGE	p13_uce-20010009 (modified)
14	DNA	91	924	436	368	GTR+MERGE	p14_uce-20010061 (modified)
15	DNA	93	1026	704	159	GTR+MERGE	p15_uce-2001008 (modified)
16	DNA	81	1311	267	810	GTR+MERGE	p16_uce-20010100 (modified)
17	DNA	72	1040	171	743	GTR+MERGE	p17_uce-20010112 (modified)
18	DNA	86	1219	162	830	GTR+MERGE	p18_uce-20010120
19	DNA	87	1004	523	342	GTR+MERGE	p19_uce-20010123 (modified)
20	DNA	92	670	401	177	GTR+MERGE	p20_uce-20010124 (modified)
21	DNA	87	959	417	312	GTR+MERGE	p21_uce-20010137 (modified)
22	DNA	91	984	127	723	GTR+MERGE	p22_uce-20010144 (modified)
23	DNA	75	1623	449	766	GTR+MERGE	p23_uce-20010145 (modified)
24	DNA	95	842	496	191	GTR+MERGE	p24_uce-20010146 (modified)
25	DNA	93	1360	469	566	GTR+MERGE	p25_uce-20010147 (modified)
26	DNA	84	1498	370	760	GTR+MERGE	p26_uce-20010148 (modified)
27	DNA	93	1555	299	938	GTR+MERGE	p27_uce-20010149 (modified)
28	DNA	94	701	96	527	GTR+MERGE	p28_uce-20010156 (modified)
29	DNA	91	1054	692	205	GTR+MERGE	p29_uce-20010169 (modified)
30	DNA	75	542	161	288	GTR+MERGE	p30_uce-2001019
31	DNA	86	1084	343	544	GTR+MERGE	p31_uce-2001020 (modified)
32	DNA	74	638	387	147	GTR+MERGE	p32_uce-20010200 (modified)
33	DNA	84	912	327	378	GTR+MERGE	p33_uce-20010248 (modified)
34	DNA	74	1492	295	917	GTR+MERGE	p34_uce-20010291 (modified)
35	DNA	85	1586	746	450	GTR+MERGE	p35_uce-20010293 (modified)
36	DNA	93	1068	694	213	GTR+MERGE	p36_uce-20010294 (modified)
37	DNA	75	541	164	268	GTR+MERGE	p37_uce-20010296 (modified)
38	DNA	91	1027	414	468	GTR+MERGE	p38_uce-20010297 (modified)
39	DNA	87	979	598	205	GTR+MERGE	p39_uce-20010298 (modified)
40	DNA	89	780	337	248	GTR+MERGE	p40_uce-20010300 (modified)
41	DNA	87	1180	718	299	GTR+MERGE	p41_uce-20010301 (modified)
42	DNA	88	865	520	183	GTR+MERGE	p42_uce-20010302 (modified)
43	DNA	88	1154	631	259	GTR+MERGE	p43_uce-20010304 (modified)
44	DNA	87	869	251	477	GTR+MERGE	p44_uce-20010305 (modified)
45	DNA	78	1290	702	331	GTR+MERGE	p45_uce-20010308 (modified)
46	DNA	88	1106	272	679	GTR+MERGE	p46_uce-20010311 (modified)
47	DNA	94	1029	600	250	GTR+MERGE	p47_uce-20010313 (modified)
48	DNA	93	859	279	427	GTR+MERGE	p48_uce-20010314 (modified)
49	DNA	92	616	69	461	GTR+MERGE	p49_uce-20010317 (modified)
50	DNA	82	1061	314	435	GTR+MERGE	p50_uce-20010318 (modified)
51	DNA	80	1302	401	758	GTR+MERGE	p51_uce-20010324 (modified)
52	DNA	94	853	485	233	GTR+MERGE	p52_uce-20010325 (modified)
53	DNA	86	1309	164	985	GTR+MERGE	p53_uce-20010328 (modified)
54	DNA	93	1089	731	226	GTR+MERGE	p54_uce-20010329 (modified)
55	DNA	91	1011	157	722	GTR+MERGE	p55_uce-20010330
56	DNA	95	1155	425	455	GTR+MERGE	p56_uce-20010335 (modified)
57	DNA	94	1314	477	537	GTR+MERGE	p57_uce-20010337 (modified)
58	DNA	77	838	289	332	GTR+MERGE	p58_uce-20010343 (modified)
59	DNA	94	1270	247	867	GTR+MERGE	p59_uce-2001040 (modified)
60	DNA	86	1351	621	447	GTR+MERGE	p60_uce-2001065 (modified)
61	DNA	84	1109	166	780	GTR+MERGE	p61_uce-200107 (modified)
62	DNA	78	1418	282	828	GTR+MERGE	p62_uce-200108 (modified)
63	DNA	96	1338	247	809	GTR+MERGE	p63_uce-200109 (modified)
64	DNA	72	1078	250	546	GTR+MERGE	p64_uce-200110 (modified)
65	DNA	94	733	146	471	GTR+MERGE	p65_uce-2001102 (modified)
66	DNA	79	1391	463	593	GTR+MERGE	p66_uce-2001114 (modified)
67	DNA	92	583	305	176	GTR+MERGE	p67_uce-2001115 (modified)
68	DNA	92	950	450	248	GTR+MERGE	p68_uce-2001119 (modified)
69	DNA	86	1252	243	784	GTR+MERGE	p69_uce-200113
70	DNA	90	1338	225	860	GTR+MERGE	p70_uce-200115 (modified)
71	DNA	88	546	321	150	GTR+MERGE	p71_uce-2001152
72	DNA	74	1406	424	640	GTR+MERGE	p72_uce-200116 (modified)
73	DNA	94	1075	413	410	GTR+MERGE	p73_uce-2001163 (modified)
74	DNA	93	1351	134	1046	GTR+MERGE	p74_uce-200117 (modified)
75	DNA	92	732	233	318	GTR+MERGE	p75_uce-2001170 (modified)
76	DNA	86	929	448	278	GTR+MERGE	p76_uce-2001180 (modified)
77	DNA	95	1003	447	315	GTR+MERGE	p77_uce-2001187 (modified)
78	DNA	89	777	481	196	GTR+MERGE	p78_uce-2001188 (modified)
79	DNA	87	1173	646	296	GTR+MERGE	p79_uce-2001189 (modified)
80	DNA	80	1206	629	327	GTR+MERGE	p80_uce-2001195 (modified)
81	DNA	94	1371	233	869	GTR+MERGE	p81_uce-200120
82	DNA	91	1424	649	375	GTR+MERGE	p82_uce-2001202 (modified)
83	DNA	77	981	247	538	GTR+MERGE	p83_uce-2001212 (modified)
84	DNA	92	834	305	349	GTR+MERGE	p84_uce-2001216 (modified)
85	DNA	85	1586	884	385	GTR+MERGE	p85_uce-2001247 (modified)
86	DNA	94	1375	336	772	GTR+MERGE	p86_uce-200126 (modified)
87	DNA	95	1073	491	388	GTR+MERGE	p87_uce-2001263 (modified)
88	DNA	85	884	134	657	GTR+MERGE	p88_uce-2001274 (modified)
89	DNA	91	1183	123	871	GTR+MERGE	p89_uce-2001281 (modified)
90	DNA	86	1179	742	240	GTR+MERGE	p90_uce-2001293 (modified)
91	DNA	87	1522	334	934	GTR+MERGE	p91_uce-2001308 (modified)
92	DNA	90	1253	613	365	GTR+MERGE	p92_uce-2001328 (modified)
93	DNA	91	1249	523	370	GTR+MERGE	p93_uce-2001337 (modified)
94	DNA	90	1260	406	568	GTR+MERGE	p94_uce-200134 (modified)
95	DNA	89	1152	573	392	GTR+MERGE	p95_uce-2001364 (modified)
96	DNA	94	1302	346	749	GTR+MERGE	p96_uce-2001373 (modified)
97	DNA	86	1252	721	291	GTR+MERGE	p97_uce-2001383 (modified)
98	DNA	77	1029	478	389	GTR+MERGE	p98_uce-2001387 (modified)
99	DNA	88	718	287	292	GTR+MERGE	p99_uce-2001402 (modified)
100	DNA	88	955	304	454	GTR+MERGE	p100_uce-2001403 (modified)
101	DNA	86	1134	291	596	GTR+MERGE	p101_uce-2001420 (modified)
102	DNA	83	686	273	263	GTR+MERGE	p102_uce-2001438 (modified)
103	DNA	81	953	559	269	GTR+MERGE	p103_uce-2001439 (modified)
104	DNA	91	1123	612	292	GTR+MERGE	p104_uce-2001453 (modified)
105	DNA	91	1049	500	315	GTR+MERGE	p105_uce-2001483 (modified)
106	DNA	92	1616	143	1289	GTR+MERGE	p106_uce-200149 (modified)
107	DNA	87	1158	416	506	GTR+MERGE	p107_uce-2001492 (modified)
108	DNA	79	955	564	181	GTR+MERGE	p108_uce-2001496 (modified)
109	DNA	82	1154	207	816	GTR+MERGE	p109_uce-2001499 (modified)
110	DNA	77	966	181	632	GTR+MERGE	p110_uce-2001502 (modified)
111	DNA	92	1322	682	364	GTR+MERGE	p111_uce-200152 (modified)
112	DNA	88	594	291	175	GTR+MERGE	p112_uce-2001526 (modified)
113	DNA	93	693	317	224	GTR+MERGE	p113_uce-200153 (modified)
114	DNA	83	1398	396	733	GTR+MERGE	p114_uce-2001532 (modified)
115	DNA	92	755	467	200	GTR+MERGE	p115_uce-200154 (modified)
116	DNA	73	1044	396	472	GTR+MERGE	p116_uce-2001548 (modified)
117	DNA	91	1028	490	285	GTR+MERGE	p117_uce-2001556 (modified)
118	DNA	95	1170	582	336	GTR+MERGE	p118_uce-2001566
119	DNA	86	757	407	196	GTR+MERGE	p119_uce-2001582 (modified)
120	DNA	72	878	173	597	GTR+MERGE	p120_uce-2001589 (modified)
121	DNA	88	821	192	455	GTR+MERGE	p121_uce-2001597 (modified)
122	DNA	81	765	265	305	GTR+MERGE	p122_uce-2001601 (modified)
123	DNA	90	1121	731	214	GTR+MERGE	p123_uce-200161 (modified)
124	DNA	90	998	618	231	GTR+MERGE	p124_uce-200162 (modified)
125	DNA	81	1288	744	336	GTR+MERGE	p125_uce-2001630 (modified)
126	DNA	86	1271	680	337	GTR+MERGE	p126_uce-2001647 (modified)
127	DNA	95	1349	931	268	GTR+MERGE	p127_uce-2001656 (modified)
128	DNA	76	1116	276	635	GTR+MERGE	p128_uce-2001674 (modified)
129	DNA	79	1248	551	406	GTR+MERGE	p129_uce-2001692 (modified)
130	DNA	88	1338	803	300	GTR+MERGE	p130_uce-2001710 (modified)
131	DNA	89	975	639	210	GTR+MERGE	p131_uce-2001727 (modified)
132	DNA	94	1057	561	283	GTR+MERGE	p132_uce-2001729 (modified)
133	DNA	95	1342	577	395	GTR+MERGE	p133_uce-2001730 (modified)
134	DNA	83	648	250	309	GTR+MERGE	p134_uce-2001752 (modified)
135	DNA	92	1088	569	235	GTR+MERGE	p135_uce-2001763 (modified)
136	DNA	89	1294	646	416	GTR+MERGE	p136_uce-2001766 (modified)
137	DNA	95	977	320	452	GTR+MERGE	p137_uce-2001767 (modified)
138	DNA	89	1488	422	639	GTR+MERGE	p138_uce-2001779 (modified)
139	DNA	94	1069	493	304	GTR+MERGE	p139_uce-2001787 (modified)
140	DNA	83	1060	366	316	GTR+MERGE	p140_uce-2001788 (modified)
141	DNA	85	701	296	263	GTR+MERGE	p141_uce-2001813 (modified)
142	DNA	83	1058	440	360	GTR+MERGE	p142_uce-2001881 (modified)
143	DNA	87	739	98	541	GTR+MERGE	p143_uce-2001892 (modified)
144	DNA	95	1448	270	942	GTR+MERGE	p144_uce-2001893 (modified)
145	DNA	86	895	428	265	GTR+MERGE	p145_uce-2001920 (modified)
146	DNA	93	1029	619	211	GTR+MERGE	p146_uce-2001947 (modified)
147	DNA	89	1135	577	283	GTR+MERGE	p147_uce-2001956 (modified)
148	DNA	81	735	217	371	GTR+MERGE	p148_uce-2001957 (modified)
149	DNA	82	1049	431	339	GTR+MERGE	p149_uce-2001958 (modified)
150	DNA	82	1479	217	1082	GTR+MERGE	p150_uce-2001959 (modified)
151	DNA	91	927	522	139	GTR+MERGE	p151_uce-2001970 (modified)
152	DNA	94	1017	583	259	GTR+MERGE	p152_uce-2001974 (modified)
153	DNA	88	903	169	637	GTR+MERGE	p153_uce-2002010 (modified)
154	DNA	86	1016	165	692	GTR+MERGE	p154_uce-2002011 (modified)
155	DNA	76	649	384	142	GTR+MERGE	p155_uce-2002012 (modified)
156	DNA	90	1346	362	676	GTR+MERGE	p156_uce-2002033 (modified)
157	DNA	87	1056	314	527	GTR+MERGE	p157_uce-2002042 (modified)
158	DNA	92	895	271	465	GTR+MERGE	p158_uce-2002054 (modified)
159	DNA	92	1302	153	1003	GTR+MERGE	p159_uce-2002057 (modified)
160	DNA	90	918	455	261	GTR+MERGE	p160_uce-200206 (modified)
161	DNA	72	478	98	306	GTR+MERGE	p161_uce-200207 (modified)
162	DNA	83	1074	472	308	GTR+MERGE	p162_uce-2002070 (modified)
163	DNA	79	1073	153	812	GTR+MERGE	p163_uce-2002074 (modified)
164	DNA	95	1068	650	212	GTR+MERGE	p164_uce-2002098 (modified)
165	DNA	93	898	281	469	GTR+MERGE	p165_uce-2002110 (modified)
166	DNA	77	719	311	279	GTR+MERGE	p166_uce-2002138
167	DNA	89	924	226	510	GTR+MERGE	p167_uce-2002139 (modified)
168	DNA	77	1153	717	261	GTR+MERGE	p168_uce-2002180 (modified)
169	DNA	89	994	372	351	GTR+MERGE	p169_uce-2002181 (modified)
170	DNA	85	650	269	306	GTR+MERGE	p170_uce-2002184
171	DNA	86	1098	389	394	GTR+MERGE	p171_uce-2002189 (modified)
172	DNA	91	923	460	246	GTR+MERGE	p172_uce-2002193 (modified)
173	DNA	93	1207	287	682	GTR+MERGE	p173_uce-2002199 (modified)
174	DNA	78	1343	497	513	GTR+MERGE	p174_uce-2002226 (modified)
175	DNA	94	1187	223	823	GTR+MERGE	p175_uce-2002250 (modified)
176	DNA	88	1060	349	489	GTR+MERGE	p176_uce-2002261 (modified)
177	DNA	91	1438	632	547	GTR+MERGE	p177_uce-2002287 (modified)
178	DNA	93	1094	400	391	GTR+MERGE	p178_uce-2002289 (modified)
179	DNA	88	1038	310	560	GTR+MERGE	p179_uce-200230 (modified)
180	DNA	85	1191	650	318	GTR+MERGE	p180_uce-2002303 (modified)
181	DNA	80	1459	396	642	GTR+MERGE	p181_uce-200231 (modified)
182	DNA	91	809	519	182	GTR+MERGE	p182_uce-2002313 (modified)
183	DNA	74	635	99	470	GTR+MERGE	p183_uce-2002315
184	DNA	89	562	302	156	GTR+MERGE	p184_uce-2002317 (modified)
185	DNA	89	651	321	218	GTR+MERGE	p185_uce-2002326 (modified)
186	DNA	73	1048	89	831	GTR+MERGE	p186_uce-2002370
187	DNA	84	839	255	361	GTR+MERGE	p187_uce-2002436
188	DNA	77	1204	780	217	GTR+MERGE	p188_uce-2002448 (modified)
189	DNA	83	1156	777	231	GTR+MERGE	p189_uce-2002451 (modified)
190	DNA	75	941	228	559	GTR+MERGE	p190_uce-2002480 (modified)
191	DNA	82	1369	657	378	GTR+MERGE	p191_uce-2002516 (modified)
192	DNA	90	1102	604	256	GTR+MERGE	p192_uce-2002517 (modified)
193	DNA	78	1282	580	460	GTR+MERGE	p193_uce-2002518 (modified)
194	DNA	93	750	325	264	GTR+MERGE	p194_uce-2002524
195	DNA	76	663	233	279	GTR+MERGE	p195_uce-2002527 (modified)
196	DNA	86	1479	267	1008	GTR+MERGE	p196_uce-2002532 (modified)
197	DNA	74	1017	79	810	GTR+MERGE	p197_uce-2002542 (modified)
198	DNA	74	1441	129	1152	GTR+MERGE	p198_uce-2002545 (modified)
199	DNA	92	1217	739	289	GTR+MERGE	p199_uce-2002565 (modified)
200	DNA	92	1187	559	336	GTR+MERGE	p200_uce-2002569 (modified)
201	DNA	94	1220	181	845	GTR+MERGE	p201_uce-200258 (modified)
202	DNA	92	1035	502	284	GTR+MERGE	p202_uce-2002588 (modified)
203	DNA	84	1134	551	405	GTR+MERGE	p203_uce-2002595 (modified)
204	DNA	91	1374	362	826	GTR+MERGE	p204_uce-2002605 (modified)
205	DNA	88	722	136	455	GTR+MERGE	p205_uce-2002607 (modified)
206	DNA	93	1158	215	738	GTR+MERGE	p206_uce-2002608 (modified)
207	DNA	88	1298	304	722	GTR+MERGE	p207_uce-2002642 (modified)
208	DNA	92	1303	200	935	GTR+MERGE	p208_uce-2002654 (modified)
209	DNA	93	1636	277	1161	GTR+MERGE	p209_uce-2002661 (modified)
210	DNA	88	684	272	304	GTR+MERGE	p210_uce-2002675 (modified)
211	DNA	77	1052	542	327	GTR+MERGE	p211_uce-2002699 (modified)
212	DNA	92	927	247	544	GTR+MERGE	p212_uce-2002722 (modified)
213	DNA	93	1210	273	790	GTR+MERGE	p213_uce-2002727 (modified)
214	DNA	81	992	546	248	GTR+MERGE	p214_uce-2002745 (modified)
215	DNA	87	709	362	245	GTR+MERGE	p215_uce-2002753 (modified)
216	DNA	91	1438	189	1035	GTR+MERGE	p216_uce-2002764 (modified)
217	DNA	74	590	173	244	GTR+MERGE	p217_uce-2002767 (modified)
218	DNA	90	961	520	272	GTR+MERGE	p218_uce-2002771
219	DNA	85	893	326	403	GTR+MERGE	p219_uce-2002780 (modified)
220	DNA	93	808	256	364	GTR+MERGE	p220_uce-2002782 (modified)
221	DNA	95	1394	472	594	GTR+MERGE	p221_uce-2002783 (modified)
222	DNA	88	654	169	335	GTR+MERGE	p222_uce-2002795 (modified)
223	DNA	77	1159	347	543	GTR+MERGE	p223_uce-2002812 (modified)
224	DNA	83	715	53	580	GTR+MERGE	p224_uce-2002817
225	DNA	93	1209	683	231	GTR+MERGE	p225_uce-2002830 (modified)
226	DNA	93	1508	307	872	GTR+MERGE	p226_uce-2002836 (modified)
227	DNA	93	1456	688	437	GTR+MERGE	p227_uce-2002845 (modified)
228	DNA	79	760	215	352	GTR+MERGE	p228_uce-2002860
229	DNA	92	941	221	583	GTR+MERGE	p229_uce-2002888 (modified)
230	DNA	88	828	351	306	GTR+MERGE	p230_uce-2002907 (modified)
231	DNA	92	669	268	259	GTR+MERGE	p231_uce-2002911 (modified)
232	DNA	89	1262	433	565	GTR+MERGE	p232_uce-2002926 (modified)
233	DNA	86	1105	186	761	GTR+MERGE	p233_uce-2002932 (modified)
234	DNA	94	1275	449	534	GTR+MERGE	p234_uce-2002933 (modified)
235	DNA	75	994	107	764	GTR+MERGE	p235_uce-2002934 (modified)
236	DNA	83	918	392	344	GTR+MERGE	p236_uce-2002942 (modified)
237	DNA	91	898	396	344	GTR+MERGE	p237_uce-2002948 (modified)
238	DNA	87	1566	378	914	GTR+MERGE	p238_uce-2002980 (modified)
239	DNA	75	910	121	681	GTR+MERGE	p239_uce-2002991
240	DNA	90	718	300	227	GTR+MERGE	p240_uce-2002992 (modified)
241	DNA	94	1222	430	560	GTR+MERGE	p241_uce-2002993 (modified)
242	DNA	94	868	494	204	GTR+MERGE	p242_uce-2002994 (modified)
243	DNA	90	756	355	246	GTR+MERGE	p243_uce-2002995 (modified)
244	DNA	92	1346	199	978	GTR+MERGE	p244_uce-2002997 (modified)
245	DNA	89	1430	758	332	GTR+MERGE	p245_uce-2002998 (modified)
246	DNA	93	1365	470	606	GTR+MERGE	p246_uce-2003001 (modified)
247	DNA	80	1230	407	621	GTR+MERGE	p247_uce-2003002 (modified)
248	DNA	82	829	178	564	GTR+MERGE	p248_uce-2003006
249	DNA	92	1069	173	758	GTR+MERGE	p249_uce-2003008 (modified)
250	DNA	87	575	273	202	GTR+MERGE	p250_uce-2003010 (modified)
251	DNA	87	1042	599	300	GTR+MERGE	p251_uce-2003018 (modified)
252	DNA	89	1443	481	663	GTR+MERGE	p252_uce-2003026 (modified)
253	DNA	73	1359	486	569	GTR+MERGE	p253_uce-2003044 (modified)
254	DNA	84	998	449	355	GTR+MERGE	p254_uce-2003058 (modified)
255	DNA	76	683	325	172	GTR+MERGE	p255_uce-2003063 (modified)
256	DNA	83	1044	386	495	GTR+MERGE	p256_uce-2003065 (modified)
257	DNA	89	1220	643	390	GTR+MERGE	p257_uce-2003107 (modified)
258	DNA	78	739	258	371	GTR+MERGE	p258_uce-2003120 (modified)
259	DNA	90	919	387	291	GTR+MERGE	p259_uce-2003124 (modified)
260	DNA	95	1209	501	346	GTR+MERGE	p260_uce-2003126 (modified)
261	DNA	90	1077	678	216	GTR+MERGE	p261_uce-2003128 (modified)
262	DNA	85	925	378	303	GTR+MERGE	p262_uce-2003129 (modified)
263	DNA	80	1182	580	305	GTR+MERGE	p263_uce-2003132 (modified)
264	DNA	96	1235	326	600	GTR+MERGE	p264_uce-2003144 (modified)
265	DNA	88	1031	419	348	GTR+MERGE	p265_uce-2003152 (modified)
266	DNA	88	1526	526	675	GTR+MERGE	p266_uce-2003162 (modified)
267	DNA	81	1335	360	754	GTR+MERGE	p267_uce-2003169 (modified)
268	DNA	89	847	429	302	GTR+MERGE	p268_uce-2003195 (modified)
269	DNA	89	1272	365	661	GTR+MERGE	p269_uce-2003200 (modified)
270	DNA	92	1198	492	380	GTR+MERGE	p270_uce-2003203 (modified)
271	DNA	84	722	192	463	GTR+MERGE	p271_uce-2003235
272	DNA	95	601	332	185	GTR+MERGE	p272_uce-2003236 (modified)
273	DNA	85	692	386	143	GTR+MERGE	p273_uce-2003268 (modified)
274	DNA	92	949	319	441	GTR+MERGE	p274_uce-2003288
275	DNA	79	1126	551	311	GTR+MERGE	p275_uce-200329 (modified)
276	DNA	89	1273	299	695	GTR+MERGE	p276_uce-2003290 (modified)
277	DNA	92	989	388	401	GTR+MERGE	p277_uce-2003300 (modified)
278	DNA	81	1396	415	703	GTR+MERGE	p278_uce-200331 (modified)
279	DNA	84	1262	698	283	GTR+MERGE	p279_uce-2003312 (modified)
280	DNA	79	1559	283	1020	GTR+MERGE	p280_uce-2003313 (modified)
281	DNA	90	1244	344	633	GTR+MERGE	p281_uce-2003314 (modified)
282	DNA	89	1319	669	356	GTR+MERGE	p282_uce-200332 (modified)
283	DNA	94	1073	514	303	GTR+MERGE	p283_uce-2003363 (modified)
284	DNA	76	1039	339	495	GTR+MERGE	p284_uce-2003376 (modified)
285	DNA	77	1355	245	901	GTR+MERGE	p285_uce-2003382 (modified)
286	DNA	94	903	539	194	GTR+MERGE	p286_uce-2003383 (modified)
287	DNA	92	1232	424	431	GTR+MERGE	p287_uce-2003393 (modified)
288	DNA	91	1016	144	732	GTR+MERGE	p288_uce-2003394 (modified)
289	DNA	91	1583	771	483	GTR+MERGE	p289_uce-200340 (modified)
290	DNA	86	1211	664	397	GTR+MERGE	p290_uce-2003423 (modified)
291	DNA	93	1234	531	466	GTR+MERGE	p291_uce-2003424 (modified)
292	DNA	81	977	365	460	GTR+MERGE	p292_uce-2003427 (modified)
293	DNA	81	1279	596	393	GTR+MERGE	p293_uce-2003430 (modified)
294	DNA	92	1171	646	296	GTR+MERGE	p294_uce-2003431 (modified)
295	DNA	75	653	293	190	GTR+MERGE	p295_uce-2003442
296	DNA	92	815	191	498	GTR+MERGE	p296_uce-2003472 (modified)
297	DNA	92	678	309	235	GTR+MERGE	p297_uce-2003506 (modified)
298	DNA	94	1571	164	1211	GTR+MERGE	p298_uce-2003510 (modified)
299	DNA	93	1052	124	789	GTR+MERGE	p299_uce-2003544
300	DNA	80	710	335	215	GTR+MERGE	p300_uce-2003571 (modified)
301	DNA	91	1063	567	317	GTR+MERGE	p301_uce-2003583 (modified)
302	DNA	71	1441	314	838	GTR+MERGE	p302_uce-200361 (modified)
303	DNA	83	710	109	524	GTR+MERGE	p303_uce-2003611 (modified)
304	DNA	85	860	464	192	GTR+MERGE	p304_uce-2003626 (modified)
305	DNA	94	1359	441	686	GTR+MERGE	p305_uce-2003646 (modified)
306	DNA	94	950	523	279	GTR+MERGE	p306_uce-2003648 (modified)
307	DNA	83	1066	644	219	GTR+MERGE	p307_uce-2003662 (modified)
308	DNA	88	1457	529	646	GTR+MERGE	p308_uce-2003685 (modified)
309	DNA	88	1268	510	483	GTR+MERGE	p309_uce-2003687 (modified)
310	DNA	93	1056	285	640	GTR+MERGE	p310_uce-2003689 (modified)
311	DNA	84	986	564	247	GTR+MERGE	p311_uce-2003718 (modified)
312	DNA	74	573	159	308	GTR+MERGE	p312_uce-2003743 (modified)
313	DNA	86	1288	682	275	GTR+MERGE	p313_uce-2003744 (modified)
314	DNA	73	1338	198	838	GTR+MERGE	p314_uce-2003800 (modified)
315	DNA	93	997	172	685	GTR+MERGE	p315_uce-2003802 (modified)
316	DNA	91	1041	458	387	GTR+MERGE	p316_uce-2003818 (modified)
317	DNA	84	1251	843	253	GTR+MERGE	p317_uce-2003826 (modified)
318	DNA	92	1175	677	263	GTR+MERGE	p318_uce-2003844 (modified)
319	DNA	89	1310	831	244	GTR+MERGE	p319_uce-2003867 (modified)
320	DNA	94	952	471	312	GTR+MERGE	p320_uce-2003868 (modified)
321	DNA	85	850	438	273	GTR+MERGE	p321_uce-2003869 (modified)
322	DNA	76	1551	537	609	GTR+MERGE	p322_uce-200387 (modified)
323	DNA	88	960	686	163	GTR+MERGE	p323_uce-2003875 (modified)
324	DNA	90	934	169	617	GTR+MERGE	p324_uce-2003878 (modified)
325	DNA	90	1297	205	884	GTR+MERGE	p325_uce-2003893 (modified)
326	DNA	95	1035	519	325	GTR+MERGE	p326_uce-2003912 (modified)
327	DNA	87	1209	799	193	GTR+MERGE	p327_uce-200392 (modified)
328	DNA	95	1223	347	633	GTR+MERGE	p328_uce-2003930 (modified)
329	DNA	75	406	181	151	GTR+MERGE	p329_uce-2003932 (modified)
330	DNA	93	1074	408	380	GTR+MERGE	p330_uce-2003945 (modified)
331	DNA	92	1117	366	594	GTR+MERGE	p331_uce-2003947 (modified)
332	DNA	90	1039	558	259	GTR+MERGE	p332_uce-2003948 (modified)
333	DNA	88	1170	244	752	GTR+MERGE	p333_uce-200396 (modified)
334	DNA	73	940	583	204	GTR+MERGE	p334_uce-2003961 (modified)
335	DNA	92	726	344	241	GTR+MERGE	p335_uce-2003968
336	DNA	85	1051	512	272	GTR+MERGE	p336_uce-2003973 (modified)
337	DNA	72	749	26	683	GTR+MERGE	p337_uce-2004008 (modified)
338	DNA	81	815	60	675	GTR+MERGE	p338_uce-2004009 (modified)
339	DNA	92	1164	743	265	GTR+MERGE	p339_uce-2004021 (modified)
340	DNA	73	882	428	286	GTR+MERGE	p340_uce-200404 (modified)
341	DNA	91	1267	256	819	GTR+MERGE	p341_uce-2004051 (modified)
342	DNA	89	707	409	163	GTR+MERGE	p342_uce-2004056 (modified)
343	DNA	93	890	279	440	GTR+MERGE	p343_uce-2004063 (modified)
344	DNA	87	1430	319	839	GTR+MERGE	p344_uce-2004064 (modified)
345	DNA	93	1239	794	217	GTR+MERGE	p345_uce-2004069 (modified)
346	DNA	84	1151	660	241	GTR+MERGE	p346_uce-2004070 (modified)
347	DNA	81	1428	583	473	GTR+MERGE	p347_uce-2004081 (modified)
348	DNA	74	528	73	395	GTR+MERGE	p348_uce-2004088
349	DNA	92	1103	278	627	GTR+MERGE	p349_uce-2004109 (modified)
350	DNA	89	1378	963	218	GTR+MERGE	p350_uce-2004120 (modified)
351	DNA	93	949	431	362	GTR+MERGE	p351_uce-2004127 (modified)
352	DNA	89	927	146	619	GTR+MERGE	p352_uce-2004132 (modified)
353	DNA	72	667	295	225	GTR+MERGE	p353_uce-2004134 (modified)
354	DNA	94	1066	542	328	GTR+MERGE	p354_uce-2004135 (modified)
355	DNA	88	1189	167	889	GTR+MERGE	p355_uce-2004138 (modified)
356	DNA	95	1336	123	1061	GTR+MERGE	p356_uce-2004139 (modified)
357	DNA	92	954	390	386	GTR+MERGE	p357_uce-2004148 (modified)
358	DNA	73	1096	151	840	GTR+MERGE	p358_uce-2004154 (modified)
359	DNA	82	482	166	231	GTR+MERGE	p359_uce-2004188 (modified)
360	DNA	94	1268	226	857	GTR+MERGE	p360_uce-2004200 (modified)
361	DNA	79	784	401	273	GTR+MERGE	p361_uce-2004205 (modified)
362	DNA	89	1099	644	260	GTR+MERGE	p362_uce-2004232 (modified)
363	DNA	91	703	385	219	GTR+MERGE	p363_uce-2004254 (modified)
364	DNA	83	1009	594	206	GTR+MERGE	p364_uce-2004265 (modified)
365	DNA	78	1306	352	675	GTR+MERGE	p365_uce-2004271 (modified)
366	DNA	89	1322	674	324	GTR+MERGE	p366_uce-2004286 (modified)
367	DNA	94	1023	392	426	GTR+MERGE	p367_uce-2004293 (modified)
368	DNA	91	598	251	214	GTR+MERGE	p368_uce-2004295 (modified)
369	DNA	95	1120	680	264	GTR+MERGE	p369_uce-2004297 (modified)
370	DNA	89	1064	58	923	GTR+MERGE	p370_uce-200439 (modified)
371	DNA	85	629	76	484	GTR+MERGE	p371_uce-2004393 (modified)
372	DNA	92	1163	470	380	GTR+MERGE	p372_uce-2004409 (modified)
373	DNA	85	852	89	662	GTR+MERGE	p373_uce-2004414 (modified)
374	DNA	83	1023	422	351	GTR+MERGE	p374_uce-2004423 (modified)
375	DNA	80	634	80	480	GTR+MERGE	p375_uce-2004447 (modified)
376	DNA	89	1342	669	313	GTR+MERGE	p376_uce-2004474 (modified)
377	DNA	73	778	263	379	GTR+MERGE	p377_uce-2004492 (modified)
378	DNA	92	1020	504	277	GTR+MERGE	p378_uce-2004495 (modified)
379	DNA	71	1006	457	316	GTR+MERGE	p379_uce-2004519 (modified)
380	DNA	93	1544	306	938	GTR+MERGE	p380_uce-2004521 (modified)
381	DNA	90	1465	460	665	GTR+MERGE	p381_uce-2004526 (modified)
382	DNA	93	950	497	247	GTR+MERGE	p382_uce-2004568 (modified)
383	DNA	83	710	210	338	GTR+MERGE	p383_uce-2004572 (modified)
384	DNA	83	1209	116	906	GTR+MERGE	p384_uce-2004574 (modified)
385	DNA	88	1256	256	785	GTR+MERGE	p385_uce-2004576 (modified)
386	DNA	87	1177	310	560	GTR+MERGE	p386_uce-2004577 (modified)
387	DNA	86	1245	856	179	GTR+MERGE	p387_uce-2004591 (modified)
388	DNA	78	819	235	390	GTR+MERGE	p388_uce-2004621 (modified)
389	DNA	95	1419	144	1166	GTR+MERGE	p389_uce-200463 (modified)
390	DNA	93	1124	571	290	GTR+MERGE	p390_uce-200465 (modified)
391	DNA	93	1254	474	564	GTR+MERGE	p391_uce-2004661 (modified)
392	DNA	88	811	380	214	GTR+MERGE	p392_uce-2004663 (modified)
393	DNA	85	682	292	208	GTR+MERGE	p393_uce-200467 (modified)
394	DNA	89	1076	197	746	GTR+MERGE	p394_uce-2004675 (modified)
395	DNA	87	1045	196	680	GTR+MERGE	p395_uce-2004701 (modified)
396	DNA	90	1292	462	656	GTR+MERGE	p396_uce-2004729 (modified)
397	DNA	83	927	517	221	GTR+MERGE	p397_uce-2004731 (modified)
398	DNA	81	928	405	381	GTR+MERGE	p398_uce-2004732
399	DNA	75	637	311	228	GTR+MERGE	p399_uce-2004753 (modified)
400	DNA	90	1024	484	341	GTR+MERGE	p400_uce-2004756 (modified)
401	DNA	88	1440	254	925	GTR+MERGE	p401_uce-2004771 (modified)
402	DNA	94	1272	743	282	GTR+MERGE	p402_uce-2004787 (modified)
403	DNA	78	1027	737	133	GTR+MERGE	p403_uce-2004791 (modified)
404	DNA	85	739	354	245	GTR+MERGE	p404_uce-2004793 (modified)
405	DNA	77	802	427	268	GTR+MERGE	p405_uce-2004797
406	DNA	85	1283	611	330	GTR+MERGE	p406_uce-2004834 (modified)
407	DNA	79	1210	339	613	GTR+MERGE	p407_uce-2004843 (modified)
408	DNA	94	987	462	294	GTR+MERGE	p408_uce-2004848 (modified)
409	DNA	90	1249	312	686	GTR+MERGE	p409_uce-2004860 (modified)
410	DNA	86	1637	532	743	GTR+MERGE	p410_uce-2004863 (modified)
411	DNA	94	1179	325	616	GTR+MERGE	p411_uce-2004864 (modified)
412	DNA	90	1414	319	797	GTR+MERGE	p412_uce-2004865 (modified)
413	DNA	87	679	379	192	GTR+MERGE	p413_uce-2004875 (modified)
414	DNA	91	1351	346	722	GTR+MERGE	p414_uce-2004877 (modified)
415	DNA	78	1571	324	1024	GTR+MERGE	p415_uce-2004882 (modified)
416	DNA	82	1188	626	322	GTR+MERGE	p416_uce-2004889 (modified)
417	DNA	93	1166	576	359	GTR+MERGE	p417_uce-2004891 (modified)
418	DNA	84	787	523	146	GTR+MERGE	p418_uce-2004903 (modified)
419	DNA	89	1054	603	292	GTR+MERGE	p419_uce-2004904 (modified)
420	DNA	83	930	214	585	GTR+MERGE	p420_uce-2004908 (modified)
421	DNA	83	1188	574	285	GTR+MERGE	p421_uce-2004927 (modified)
422	DNA	93	1070	281	639	GTR+MERGE	p422_uce-2004951 (modified)
423	DNA	93	773	320	329	GTR+MERGE	p423_uce-2004955
424	DNA	94	1117	628	209	GTR+MERGE	p424_uce-2004970 (modified)
425	DNA	72	1115	126	886	GTR+MERGE	p425_uce-200500
426	DNA	91	1226	342	633	GTR+MERGE	p426_uce-2005013 (modified)
427	DNA	74	1262	728	276	GTR+MERGE	p427_uce-2005019 (modified)
428	DNA	92	850	524	183	GTR+MERGE	p428_uce-2005023 (modified)
429	DNA	73	1051	439	325	GTR+MERGE	p429_uce-2005026 (modified)
430	DNA	88	1161	474	423	GTR+MERGE	p430_uce-2005028 (modified)
431	DNA	88	1152	603	242	GTR+MERGE	p431_uce-2005029 (modified)
432	DNA	85	1181	621	362	GTR+MERGE	p432_uce-2005064 (modified)
433	DNA	95	916	452	245	GTR+MERGE	p433_uce-2005073 (modified)
434	DNA	72	1034	711	174	GTR+MERGE	p434_uce-200508
435	DNA	78	1196	497	520	GTR+MERGE	p435_uce-2005092 (modified)
436	DNA	94	1406	420	678	GTR+MERGE	p436_uce-2005112 (modified)
437	DNA	93	1326	411	600	GTR+MERGE	p437_uce-2005126 (modified)
438	DNA	94	1514	564	544	GTR+MERGE	p438_uce-2005127 (modified)
439	DNA	94	1444	643	427	GTR+MERGE	p439_uce-2005132 (modified)
440	DNA	79	1312	661	368	GTR+MERGE	p440_uce-2005136 (modified)
441	DNA	91	1003	379	494	GTR+MERGE	p441_uce-2005137 (modified)
442	DNA	94	1305	528	560	GTR+MERGE	p442_uce-2005139 (modified)
443	DNA	71	1481	916	289	GTR+MERGE	p443_uce-2005141 (modified)
444	DNA	75	709	433	157	GTR+MERGE	p444_uce-2005143 (modified)
445	DNA	90	939	482	263	GTR+MERGE	p445_uce-2005185 (modified)
446	DNA	74	866	409	310	GTR+MERGE	p446_uce-2005186 (modified)
447	DNA	94	1002	306	509	GTR+MERGE	p447_uce-2005187 (modified)
448	DNA	78	549	236	209	GTR+MERGE	p448_uce-2005189 (modified)
449	DNA	93	928	461	283	GTR+MERGE	p449_uce-2005195 (modified)
450	DNA	93	1147	620	324	GTR+MERGE	p450_uce-2005233 (modified)
451	DNA	80	1153	346	651	GTR+MERGE	p451_uce-2005238 (modified)
452	DNA	88	967	209	598	GTR+MERGE	p452_uce-2005258
453	DNA	85	1245	666	361	GTR+MERGE	p453_uce-2005284 (modified)
454	DNA	90	1727	563	687	GTR+MERGE	p454_uce-200530
455	DNA	82	1047	575	260	GTR+MERGE	p455_uce-2005343 (modified)
456	DNA	90	1210	619	306	GTR+MERGE	p456_uce-2005361 (modified)
457	DNA	85	1210	732	268	GTR+MERGE	p457_uce-2005379 (modified)
458	DNA	91	1131	688	241	GTR+MERGE	p458_uce-2005380 (modified)
459	DNA	89	745	392	222	GTR+MERGE	p459_uce-2005381 (modified)
460	DNA	91	913	320	435	GTR+MERGE	p460_uce-2005394 (modified)
461	DNA	95	1140	186	750	GTR+MERGE	p461_uce-20054 (modified)
462	DNA	89	1046	578	266	GTR+MERGE	p462_uce-2005402 (modified)
463	DNA	89	1195	119	969	GTR+MERGE	p463_uce-2005459 (modified)
464	DNA	91	1230	383	581	GTR+MERGE	p464_uce-2005489 (modified)
465	DNA	83	1272	655	307	GTR+MERGE	p465_uce-2005518 (modified)
466	DNA	90	974	478	288	GTR+MERGE	p466_uce-2005519 (modified)
467	DNA	87	976	579	240	GTR+MERGE	p467_uce-200552 (modified)
468	DNA	87	1054	454	374	GTR+MERGE	p468_uce-2005552 (modified)
469	DNA	79	1435	271	898	GTR+MERGE	p469_uce-2005573 (modified)
470	DNA	82	883	287	426	GTR+MERGE	p470_uce-200558 (modified)
471	DNA	91	1168	295	652	GTR+MERGE	p471_uce-2005617 (modified)
472	DNA	82	949	584	185	GTR+MERGE	p472_uce-2005628 (modified)
473	DNA	79	1579	379	939	GTR+MERGE	p473_uce-2005648 (modified)
474	DNA	88	1593	598	623	GTR+MERGE	p474_uce-2005664 (modified)
475	DNA	86	1041	696	194	GTR+MERGE	p475_uce-2005696 (modified)
476	DNA	88	1055	178	711	GTR+MERGE	p476_uce-200570 (modified)
477	DNA	84	932	572	206	GTR+MERGE	p477_uce-2005700 (modified)
478	DNA	95	1180	626	307	GTR+MERGE	p478_uce-2005701 (modified)
479	DNA	94	1249	474	544	GTR+MERGE	p479_uce-2005705 (modified)
480	DNA	91	1369	644	345	GTR+MERGE	p480_uce-2005731 (modified)
481	DNA	86	938	611	145	GTR+MERGE	p481_uce-2005749 (modified)
482	DNA	92	1113	302	624	GTR+MERGE	p482_uce-200575 (modified)
483	DNA	75	1306	792	225	GTR+MERGE	p483_uce-2005763 (modified)
484	DNA	93	1059	410	393	GTR+MERGE	p484_uce-2005764 (modified)
485	DNA	83	944	511	233	GTR+MERGE	p485_uce-2005791 (modified)
486	DNA	77	709	74	563	GTR+MERGE	p486_uce-2005798
487	DNA	94	1141	377	474	GTR+MERGE	p487_uce-200580 (modified)
488	DNA	96	1078	371	531	GTR+MERGE	p488_uce-2005811 (modified)
489	DNA	90	1035	381	391	GTR+MERGE	p489_uce-200582 (modified)
490	DNA	92	708	251	324	GTR+MERGE	p490_uce-2005821 (modified)
491	DNA	92	1184	268	740	GTR+MERGE	p491_uce-200583 (modified)
492	DNA	77	1008	447	382	GTR+MERGE	p492_uce-2005830 (modified)
493	DNA	92	1057	552	331	GTR+MERGE	p493_uce-2005831 (modified)
494	DNA	73	1066	592	304	GTR+MERGE	p494_uce-2005834
495	DNA	78	792	218	348	GTR+MERGE	p495_uce-2005847 (modified)
496	DNA	88	1456	330	918	GTR+MERGE	p496_uce-2005850 (modified)
497	DNA	86	1299	442	522	GTR+MERGE	p497_uce-2005934 (modified)
498	DNA	95	1223	234	804	GTR+MERGE	p498_uce-2005935 (modified)
499	DNA	94	1057	324	426	GTR+MERGE	p499_uce-2005940 (modified)
500	DNA	80	507	120	258	GTR+MERGE	p500_uce-2005950 (modified)
501	DNA	81	1185	421	527	GTR+MERGE	p501_uce-2005985 (modified)
502	DNA	87	1298	810	240	GTR+MERGE	p502_uce-2006016 (modified)
503	DNA	92	1036	639	243	GTR+MERGE	p503_uce-2006021 (modified)
504	DNA	91	1187	717	246	GTR+MERGE	p504_uce-2006067 (modified)
505	DNA	93	1175	730	234	GTR+MERGE	p505_uce-200607 (modified)
506	DNA	87	1246	492	403	GTR+MERGE	p506_uce-2006111 (modified)
507	DNA	86	1174	471	395	GTR+MERGE	p507_uce-2006112 (modified)
508	DNA	74	459	91	245	GTR+MERGE	p508_uce-2006113 (modified)
509	DNA	88	1153	567	312	GTR+MERGE	p509_uce-2006157 (modified)
510	DNA	95	1106	343	490	GTR+MERGE	p510_uce-2006176 (modified)
511	DNA	91	1265	465	430	GTR+MERGE	p511_uce-2006203 (modified)
512	DNA	77	1025	309	511	GTR+MERGE	p512_uce-2006204 (modified)
513	DNA	76	1488	196	1108	GTR+MERGE	p513_uce-2006207 (modified)
514	DNA	86	1328	555	562	GTR+MERGE	p514_uce-200621 (modified)
515	DNA	94	935	387	411	GTR+MERGE	p515_uce-2006230 (modified)
516	DNA	83	894	399	315	GTR+MERGE	p516_uce-200624 (modified)
517	DNA	73	1312	398	612	GTR+MERGE	p517_uce-2006247 (modified)
518	DNA	80	1182	519	438	GTR+MERGE	p518_uce-2006262
519	DNA	88	887	462	239	GTR+MERGE	p519_uce-200628 (modified)
520	DNA	86	1234	759	276	GTR+MERGE	p520_uce-2006280 (modified)
521	DNA	94	1119	498	430	GTR+MERGE	p521_uce-2006284 (modified)
522	DNA	83	671	336	184	GTR+MERGE	p522_uce-2006285 (modified)
523	DNA	93	1396	433	632	GTR+MERGE	p523_uce-2006304 (modified)
524	DNA	90	1201	619	254	GTR+MERGE	p524_uce-2006370 (modified)
525	DNA	95	1007	571	214	GTR+MERGE	p525_uce-2006376 (modified)
526	DNA	87	1464	678	544	GTR+MERGE	p526_uce-2006385 (modified)
527	DNA	92	1221	342	729	GTR+MERGE	p527_uce-2006411 (modified)
528	DNA	86	1364	813	301	GTR+MERGE	p528_uce-2006443 (modified)
529	DNA	82	1340	238	894	GTR+MERGE	p529_uce-2006448 (modified)
530	DNA	83	1105	334	584	GTR+MERGE	p530_uce-200646 (modified)
531	DNA	89	1281	700	347	GTR+MERGE	p531_uce-200647 (modified)
532	DNA	89	1066	265	646	GTR+MERGE	p532_uce-2006482 (modified)
533	DNA	96	1135	270	647	GTR+MERGE	p533_uce-2006485 (modified)
534	DNA	87	1265	737	281	GTR+MERGE	p534_uce-2006512 (modified)
535	DNA	91	1080	397	477	GTR+MERGE	p535_uce-2006531 (modified)
536	DNA	92	1082	379	415	GTR+MERGE	p536_uce-2006532 (modified)
537	DNA	93	878	465	241	GTR+MERGE	p537_uce-2006543 (modified)
538	DNA	83	1321	300	779	GTR+MERGE	p538_uce-2006557 (modified)
539	DNA	89	816	86	623	GTR+MERGE	p539_uce-2006562
540	DNA	89	1273	107	998	GTR+MERGE	p540_uce-2006578 (modified)
541	DNA	91	1313	96	1054	GTR+MERGE	p541_uce-2006579 (modified)
542	DNA	94	807	446	218	GTR+MERGE	p542_uce-2006607 (modified)
543	DNA	90	1371	442	661	GTR+MERGE	p543_uce-2006654 (modified)
544	DNA	74	574	239	199	GTR+MERGE	p544_uce-2006677 (modified)
545	DNA	86	1017	157	783	GTR+MERGE	p545_uce-2006687
546	DNA	88	1091	651	235	GTR+MERGE	p546_uce-2006701 (modified)
547	DNA	87	1150	561	347	GTR+MERGE	p547_uce-2006702 (modified)
548	DNA	95	927	518	238	GTR+MERGE	p548_uce-2006705 (modified)
549	DNA	84	1022	621	261	GTR+MERGE	p549_uce-2006706 (modified)
550	DNA	87	1016	490	336	GTR+MERGE	p550_uce-2006709 (modified)
551	DNA	86	862	131	621	GTR+MERGE	p551_uce-2006741
552	DNA	94	949	119	725	GTR+MERGE	p552_uce-2006742 (modified)
553	DNA	75	684	142	415	GTR+MERGE	p553_uce-2006748 (modified)
554	DNA	79	662	156	327	GTR+MERGE	p554_uce-200675 (modified)
555	DNA	79	1004	720	201	GTR+MERGE	p555_uce-2006769
556	DNA	86	940	77	760	GTR+MERGE	p556_uce-200677 (modified)
557	DNA	78	537	169	278	GTR+MERGE	p557_uce-2006775
558	DNA	88	638	38	538	GTR+MERGE	p558_uce-2006777 (modified)
559	DNA	90	1178	324	574	GTR+MERGE	p559_uce-20068 (modified)
560	DNA	92	766	359	214	GTR+MERGE	p560_uce-2006824 (modified)
561	DNA	71	749	350	214	GTR+MERGE	p561_uce-2006885 (modified)
562	DNA	80	1197	724	233	GTR+MERGE	p562_uce-2006887 (modified)
563	DNA	72	1276	657	403	GTR+MERGE	p563_uce-2006928 (modified)
564	DNA	86	980	543	275	GTR+MERGE	p564_uce-200694 (modified)
565	DNA	83	601	104	322	GTR+MERGE	p565_uce-2006947 (modified)
566	DNA	92	814	258	333	GTR+MERGE	p566_uce-200696 (modified)
567	DNA	89	1348	765	255	GTR+MERGE	p567_uce-2006992 (modified)
568	DNA	87	717	370	212	GTR+MERGE	p568_uce-2006996 (modified)
569	DNA	81	1111	351	594	GTR+MERGE	p569_uce-2007010 (modified)
570	DNA	93	1045	675	218	GTR+MERGE	p570_uce-2007036 (modified)
571	DNA	83	903	355	359	GTR+MERGE	p571_uce-2007037 (modified)
572	DNA	90	1126	699	254	GTR+MERGE	p572_uce-2007064 (modified)
573	DNA	91	749	290	284	GTR+MERGE	p573_uce-2007085 (modified)
574	DNA	88	1426	413	743	GTR+MERGE	p574_uce-2007089 (modified)
575	DNA	75	724	163	445	GTR+MERGE	p575_uce-2007099 (modified)
576	DNA	89	883	345	295	GTR+MERGE	p576_uce-2007105 (modified)
577	DNA	82	1238	767	250	GTR+MERGE	p577_uce-2007133 (modified)
578	DNA	82	1198	518	398	GTR+MERGE	p578_uce-2007134 (modified)
579	DNA	90	1050	474	364	GTR+MERGE	p579_uce-2007136 (modified)
580	DNA	89	1134	595	263	GTR+MERGE	p580_uce-2007137 (modified)
581	DNA	94	909	172	578	GTR+MERGE	p581_uce-2007155 (modified)
582	DNA	86	1454	612	448	GTR+MERGE	p582_uce-2007156 (modified)
583	DNA	94	1104	256	720	GTR+MERGE	p583_uce-2007157 (modified)
584	DNA	71	1306	748	334	GTR+MERGE	p584_uce-2007165 (modified)
585	DNA	88	1190	811	233	GTR+MERGE	p585_uce-2007167 (modified)
586	DNA	81	808	120	554	GTR+MERGE	p586_uce-2007186 (modified)
587	DNA	95	1190	138	937	GTR+MERGE	p587_uce-2007197 (modified)
588	DNA	74	1301	183	918	GTR+MERGE	p588_uce-200724 (modified)
589	DNA	88	1055	303	455	GTR+MERGE	p589_uce-2007255 (modified)
590	DNA	90	512	149	217	GTR+MERGE	p590_uce-2007257 (modified)
591	DNA	75	1209	153	856	GTR+MERGE	p591_uce-2007286 (modified)
592	DNA	90	1324	270	845	GTR+MERGE	p592_uce-2007287 (modified)
593	DNA	84	1168	477	468	GTR+MERGE	p593_uce-20073 (modified)
594	DNA	78	894	64	778	GTR+MERGE	p594_uce-200732 (modified)
595	DNA	95	1220	810	210	GTR+MERGE	p595_uce-2007352 (modified)
596	DNA	92	1265	605	363	GTR+MERGE	p596_uce-2007353 (modified)
597	DNA	93	1413	720	401	GTR+MERGE	p597_uce-2007388 (modified)
598	DNA	85	633	152	326	GTR+MERGE	p598_uce-200739 (modified)
599	DNA	90	880	495	232	GTR+MERGE	p599_uce-2007392 (modified)
600	DNA	74	1086	420	397	GTR+MERGE	p600_uce-2007393 (modified)
601	DNA	88	1189	564	492	GTR+MERGE	p601_uce-2007395 (modified)
602	DNA	94	1175	476	424	GTR+MERGE	p602_uce-2007409 (modified)
603	DNA	88	1216	748	215	GTR+MERGE	p603_uce-2007414 (modified)
604	DNA	74	520	120	333	GTR+MERGE	p604_uce-2007454
605	DNA	71	856	165	505	GTR+MERGE	p605_uce-2007458 (modified)
606	DNA	88	1220	298	689	GTR+MERGE	p606_uce-2007490 (modified)
607	DNA	84	1206	632	277	GTR+MERGE	p607_uce-2007491 (modified)
608	DNA	89	1087	149	794	GTR+MERGE	p608_uce-2007504
609	DNA	91	1216	466	515	GTR+MERGE	p609_uce-2007506 (modified)
610	DNA	87	1255	652	315	GTR+MERGE	p610_uce-2007528 (modified)
611	DNA	87	1082	506	321	GTR+MERGE	p611_uce-2007557 (modified)
612	DNA	84	796	374	231	GTR+MERGE	p612_uce-2007597 (modified)
613	DNA	94	772	407	216	GTR+MERGE	p613_uce-2007599 (modified)
614	DNA	88	962	558	261	GTR+MERGE	p614_uce-2007600 (modified)
615	DNA	82	983	408	351	GTR+MERGE	p615_uce-2007606 (modified)
616	DNA	95	1381	549	585	GTR+MERGE	p616_uce-200761 (modified)
617	DNA	94	1032	618	228	GTR+MERGE	p617_uce-2007620 (modified)
618	DNA	79	858	467	223	GTR+MERGE	p618_uce-2007660 (modified)
619	DNA	81	634	167	367	GTR+MERGE	p619_uce-2007678 (modified)
620	DNA	95	954	191	524	GTR+MERGE	p620_uce-200769 (modified)
621	DNA	75	1521	384	841	GTR+MERGE	p621_uce-2007690 (modified)
622	DNA	94	833	218	454	GTR+MERGE	p622_uce-200773 (modified)
623	DNA	89	1192	574	350	GTR+MERGE	p623_uce-2007742 (modified)
624	DNA	83	836	393	264	GTR+MERGE	p624_uce-2007744 (modified)
625	DNA	84	719	126	511	GTR+MERGE	p625_uce-2007756 (modified)
626	DNA	83	1005	508	299	GTR+MERGE	p626_uce-200776 (modified)
627	DNA	86	832	311	364	GTR+MERGE	p627_uce-2007760 (modified)
628	DNA	85	1538	386	848	GTR+MERGE	p628_uce-2007761 (modified)
629	DNA	93	1299	512	471	GTR+MERGE	p629_uce-2007773 (modified)
630	DNA	92	1193	481	446	GTR+MERGE	p630_uce-2007774 (modified)
631	DNA	88	1336	452	548	GTR+MERGE	p631_uce-2007775 (modified)
632	DNA	86	1241	683	284	GTR+MERGE	p632_uce-2007792 (modified)
633	DNA	72	1241	456	486	GTR+MERGE	p633_uce-2007793 (modified)
634	DNA	90	998	391	447	GTR+MERGE	p634_uce-2007794 (modified)
635	DNA	72	953	475	217	GTR+MERGE	p635_uce-2007795 (modified)
636	DNA	81	1222	678	291	GTR+MERGE	p636_uce-2007805 (modified)
637	DNA	90	1107	640	225	GTR+MERGE	p637_uce-2007808 (modified)
638	DNA	89	826	247	400	GTR+MERGE	p638_uce-2007809 (modified)
639	DNA	91	1316	280	825	GTR+MERGE	p639_uce-2007828 (modified)
640	DNA	90	962	457	236	GTR+MERGE	p640_uce-200783 (modified)
641	DNA	81	1000	501	293	GTR+MERGE	p641_uce-200787 (modified)
642	DNA	89	1025	562	237	GTR+MERGE	p642_uce-2007897 (modified)
643	DNA	88	1475	230	1009	GTR+MERGE	p643_uce-2007906 (modified)
644	DNA	81	1180	114	975	GTR+MERGE	p644_uce-2007908 (modified)
645	DNA	90	921	587	197	GTR+MERGE	p645_uce-2007920 (modified)
646	DNA	85	1566	594	783	GTR+MERGE	p646_uce-200794 (modified)
647	DNA	92	1043	685	181	GTR+MERGE	p647_uce-2007962 (modified)
648	DNA	86	722	122	513	GTR+MERGE	p648_uce-2007965 (modified)
649	DNA	89	1134	430	477	GTR+MERGE	p649_uce-2007993 (modified)
650	DNA	74	712	265	305	GTR+MERGE	p650_uce-2007997 (modified)
651	DNA	75	1027	474	326	GTR+MERGE	p651_uce-2008028 (modified)
652	DNA	72	1472	129	1110	GTR+MERGE	p652_uce-2008029
653	DNA	87	990	140	760	GTR+MERGE	p653_uce-2008036 (modified)
654	DNA	96	1185	324	590	GTR+MERGE	p654_uce-2008071 (modified)
655	DNA	76	1216	470	579	GTR+MERGE	p655_uce-2008072 (modified)
656	DNA	83	1329	266	685	GTR+MERGE	p656_uce-2008073 (modified)
657	DNA	72	1556	310	775	GTR+MERGE	p657_uce-200808 (modified)
658	DNA	80	977	464	294	GTR+MERGE	p658_uce-2008098 (modified)
659	DNA	83	1426	709	360	GTR+MERGE	p659_uce-2008102 (modified)
660	DNA	93	984	284	527	GTR+MERGE	p660_uce-2008121 (modified)
661	DNA	93	1241	555	331	GTR+MERGE	p661_uce-2008168 (modified)
662	DNA	86	1172	661	317	GTR+MERGE	p662_uce-2008170
663	DNA	89	1240	207	838	GTR+MERGE	p663_uce-2008210 (modified)
664	DNA	90	1223	599	360	GTR+MERGE	p664_uce-2008222 (modified)
665	DNA	87	1117	642	256	GTR+MERGE	p665_uce-2008230 (modified)
666	DNA	79	714	259	298	GTR+MERGE	p666_uce-2008237 (modified)
667	DNA	90	1157	526	408	GTR+MERGE	p667_uce-2008247 (modified)
668	DNA	89	1443	455	625	GTR+MERGE	p668_uce-2008254 (modified)
669	DNA	87	686	280	266	GTR+MERGE	p669_uce-2008295 (modified)
670	DNA	79	1549	201	1190	GTR+MERGE	p670_uce-200830 (modified)
671	DNA	85	1526	396	814	GTR+MERGE	p671_uce-2008323
672	DNA	79	780	254	312	GTR+MERGE	p672_uce-2008325 (modified)
673	DNA	85	1467	282	871	GTR+MERGE	p673_uce-200834 (modified)
674	DNA	88	916	465	240	GTR+MERGE	p674_uce-2008340 (modified)
675	DNA	89	1577	367	923	GTR+MERGE	p675_uce-200837 (modified)
676	DNA	94	1216	433	418	GTR+MERGE	p676_uce-200838 (modified)
677	DNA	92	1198	451	412	GTR+MERGE	p677_uce-200839 (modified)
678	DNA	94	1006	551	256	GTR+MERGE	p678_uce-2008404 (modified)
679	DNA	76	1419	422	647	GTR+MERGE	p679_uce-200841 (modified)
680	DNA	73	565	119	330	GTR+MERGE	p680_uce-2008422 (modified)
681	DNA	86	803	301	303	GTR+MERGE	p681_uce-2008445 (modified)
682	DNA	92	1448	496	650	GTR+MERGE	p682_uce-2008467 (modified)
683	DNA	93	1109	687	217	GTR+MERGE	p683_uce-2008468 (modified)
684	DNA	94	856	196	426	GTR+MERGE	p684_uce-200847 (modified)
685	DNA	88	947	609	207	GTR+MERGE	p685_uce-2008488 (modified)
686	DNA	91	823	440	225	GTR+MERGE	p686_uce-2008495 (modified)
687	DNA	89	1108	514	305	GTR+MERGE	p687_uce-200850 (modified)
688	DNA	95	936	210	593	GTR+MERGE	p688_uce-2008505 (modified)
689	DNA	90	710	392	170	GTR+MERGE	p689_uce-200851 (modified)
690	DNA	85	1631	272	1142	GTR+MERGE	p690_uce-2008510
691	DNA	79	601	374	127	GTR+MERGE	p691_uce-2008548
692	DNA	91	1214	505	367	GTR+MERGE	p692_uce-2008562 (modified)
693	DNA	75	481	203	170	GTR+MERGE	p693_uce-2008583 (modified)
694	DNA	92	958	632	227	GTR+MERGE	p694_uce-2008605 (modified)
695	DNA	92	1240	661	346	GTR+MERGE	p695_uce-2008609 (modified)
696	DNA	85	1090	651	232	GTR+MERGE	p696_uce-2008635 (modified)
697	DNA	85	1073	502	326	GTR+MERGE	p697_uce-2008640 (modified)
698	DNA	79	1503	456	622	GTR+MERGE	p698_uce-2008644 (modified)
699	DNA	94	1228	684	238	GTR+MERGE	p699_uce-2008646 (modified)
700	DNA	72	841	259	382	GTR+MERGE	p700_uce-2008681 (modified)
701	DNA	92	952	620	221	GTR+MERGE	p701_uce-2008685 (modified)
702	DNA	75	790	307	346	GTR+MERGE	p702_uce-2008696 (modified)
703	DNA	92	1209	748	244	GTR+MERGE	p703_uce-2008734 (modified)
704	DNA	85	1701	152	1344	GTR+MERGE	p704_uce-2008735 (modified)
705	DNA	91	1012	286	496	GTR+MERGE	p705_uce-2008739 (modified)
706	DNA	71	562	239	177	GTR+MERGE	p706_uce-2008740 (modified)
707	DNA	86	1254	647	354	GTR+MERGE	p707_uce-2008741 (modified)
708	DNA	74	828	119	588	GTR+MERGE	p708_uce-2008744 (modified)
709	DNA	81	653	260	253	GTR+MERGE	p709_uce-2008784 (modified)
710	DNA	81	702	124	457	GTR+MERGE	p710_uce-2008785 (modified)
711	DNA	86	1384	490	559	GTR+MERGE	p711_uce-2008786 (modified)
712	DNA	93	1013	344	546	GTR+MERGE	p712_uce-2008844 (modified)
713	DNA	92	1074	278	662	GTR+MERGE	p713_uce-2008845 (modified)
714	DNA	76	1138	291	613	GTR+MERGE	p714_uce-2008854 (modified)
715	DNA	89	1022	310	508	GTR+MERGE	p715_uce-2008866 (modified)
716	DNA	87	1037	187	728	GTR+MERGE	p716_uce-200887 (modified)
717	DNA	73	1041	208	655	GTR+MERGE	p717_uce-2008870 (modified)
718	DNA	86	1397	473	735	GTR+MERGE	p718_uce-2008876 (modified)
719	DNA	88	1293	885	234	GTR+MERGE	p719_uce-2008877 (modified)
720	DNA	96	515	251	165	GTR+MERGE	p720_uce-2008889 (modified)
721	DNA	87	980	458	324	GTR+MERGE	p721_uce-2008902 (modified)
722	DNA	95	1494	248	1033	GTR+MERGE	p722_uce-2008903
723	DNA	93	910	540	194	GTR+MERGE	p723_uce-2008904 (modified)
724	DNA	91	1221	695	264	GTR+MERGE	p724_uce-2008911 (modified)
725	DNA	82	889	525	221	GTR+MERGE	p725_uce-2008918 (modified)
726	DNA	92	1308	598	375	GTR+MERGE	p726_uce-2008923 (modified)
727	DNA	91	1333	356	700	GTR+MERGE	p727_uce-2008935
728	DNA	95	1457	463	697	GTR+MERGE	p728_uce-2008936 (modified)
729	DNA	80	1492	573	618	GTR+MERGE	p729_uce-2008937 (modified)
730	DNA	94	828	505	227	GTR+MERGE	p730_uce-2008943 (modified)
731	DNA	74	871	115	658	GTR+MERGE	p731_uce-2008967 (modified)
732	DNA	88	666	259	304	GTR+MERGE	p732_uce-2008975 (modified)
733	DNA	81	1326	274	811	GTR+MERGE	p733_uce-2008990 (modified)
734	DNA	92	899	456	294	GTR+MERGE	p734_uce-2008996 (modified)
735	DNA	91	1548	183	1126	GTR+MERGE	p735_uce-2009002 (modified)
736	DNA	84	1044	191	682	GTR+MERGE	p736_uce-200901 (modified)
737	DNA	81	1557	589	573	GTR+MERGE	p737_uce-2009018 (modified)
738	DNA	85	595	221	250	GTR+MERGE	p738_uce-200903 (modified)
739	DNA	93	1392	347	740	GTR+MERGE	p739_uce-200907 (modified)
740	DNA	86	955	284	380	GTR+MERGE	p740_uce-2009070 (modified)
741	DNA	96	1243	134	959	GTR+MERGE	p741_uce-2009089
742	DNA	89	1104	457	371	GTR+MERGE	p742_uce-2009094 (modified)
743	DNA	87	1103	562	331	GTR+MERGE	p743_uce-2009103 (modified)
744	DNA	95	1325	246	887	GTR+MERGE	p744_uce-2009107 (modified)
745	DNA	95	905	212	529	GTR+MERGE	p745_uce-2009109 (modified)
746	DNA	82	861	244	359	GTR+MERGE	p746_uce-2009122 (modified)
747	DNA	76	681	65	542	GTR+MERGE	p747_uce-2009129
748	DNA	90	950	539	238	GTR+MERGE	p748_uce-2009135 (modified)
749	DNA	85	641	198	307	GTR+MERGE	p749_uce-2009143 (modified)
750	DNA	75	1461	578	661	GTR+MERGE	p750_uce-2009164 (modified)
751	DNA	74	761	352	269	GTR+MERGE	p751_uce-2009202 (modified)
752	DNA	80	880	188	584	GTR+MERGE	p752_uce-2009205 (modified)
753	DNA	85	1144	374	607	GTR+MERGE	p753_uce-2009207 (modified)
754	DNA	92	1258	636	409	GTR+MERGE	p754_uce-2009224 (modified)
755	DNA	89	1197	564	441	GTR+MERGE	p755_uce-2009247 (modified)
756	DNA	94	955	215	534	GTR+MERGE	p756_uce-2009273 (modified)
757	DNA	76	1183	164	877	GTR+MERGE	p757_uce-2009281
758	DNA	75	1007	534	334	GTR+MERGE	p758_uce-2009290 (modified)
759	DNA	91	1146	335	573	GTR+MERGE	p759_uce-2009305
760	DNA	75	1507	327	851	GTR+MERGE	p760_uce-2009307 (modified)
761	DNA	84	952	543	250	GTR+MERGE	p761_uce-2009340 (modified)
762	DNA	82	833	339	314	GTR+MERGE	p762_uce-2009341 (modified)
763	DNA	93	663	185	355	GTR+MERGE	p763_uce-2009371 (modified)
764	DNA	91	882	309	465	GTR+MERGE	p764_uce-2009445
765	DNA	74	740	414	208	GTR+MERGE	p765_uce-2009446 (modified)
766	DNA	94	1231	598	361	GTR+MERGE	p766_uce-2009454 (modified)
767	DNA	87	787	261	345	GTR+MERGE	p767_uce-2009458 (modified)
768	DNA	93	1247	553	396	GTR+MERGE	p768_uce-2009497 (modified)
769	DNA	88	1219	290	714	GTR+MERGE	p769_uce-2009511 (modified)
770	DNA	87	879	324	361	GTR+MERGE	p770_uce-2009535 (modified)
771	DNA	82	1291	520	437	GTR+MERGE	p771_uce-2009538 (modified)
772	DNA	78	977	160	694	GTR+MERGE	p772_uce-2009540 (modified)
773	DNA	80	1594	344	860	GTR+MERGE	p773_uce-2009554 (modified)
774	DNA	75	1603	309	1027	GTR+MERGE	p774_uce-2009564 (modified)
775	DNA	87	1019	519	270	GTR+MERGE	p775_uce-2009605 (modified)
776	DNA	80	1381	314	813	GTR+MERGE	p776_uce-2009628 (modified)
777	DNA	69	753	217	399	GTR+MERGE	p777_uce-2009647 (modified)
778	DNA	93	1191	715	282	GTR+MERGE	p778_uce-2009649 (modified)
779	DNA	88	1270	741	268	GTR+MERGE	p779_uce-2009666 (modified)
780	DNA	95	1057	460	304	GTR+MERGE	p780_uce-2009675 (modified)
781	DNA	80	511	220	182	GTR+MERGE	p781_uce-2009682 (modified)
782	DNA	91	1346	410	652	GTR+MERGE	p782_uce-2009683 (modified)
783	DNA	84	1411	709	459	GTR+MERGE	p783_uce-2009701 (modified)
784	DNA	93	1238	425	553	GTR+MERGE	p784_uce-2009708 (modified)
785	DNA	81	937	326	495	GTR+MERGE	p785_uce-2009738 (modified)
786	DNA	78	1505	276	949	GTR+MERGE	p786_uce-2009760 (modified)
787	DNA	87	1371	204	909	GTR+MERGE	p787_uce-2009761 (modified)
788	DNA	91	755	394	253	GTR+MERGE	p788_uce-2009770 (modified)
789	DNA	91	1083	272	592	GTR+MERGE	p789_uce-2009809 (modified)
790	DNA	92	1219	282	591	GTR+MERGE	p790_uce-2009831 (modified)
791	DNA	93	1244	193	881	GTR+MERGE	p791_uce-2009845
792	DNA	92	1226	440	531	GTR+MERGE	p792_uce-2009889 (modified)
793	DNA	94	1097	546	362	GTR+MERGE	p793_uce-200989 (modified)
794	DNA	89	574	116	390	GTR+MERGE	p794_uce-2009896 (modified)
795	DNA	93	1048	348	481	GTR+MERGE	p795_uce-2009901 (modified)
796	DNA	93	858	102	659	GTR+MERGE	p796_uce-2009916 (modified)
797	DNA	89	1292	310	749	GTR+MERGE	p797_uce-2009917 (modified)
798	DNA	74	1161	248	795	GTR+MERGE	p798_uce-2009929 (modified)
799	DNA	87	872	366	243	GTR+MERGE	p799_uce-2009942 (modified)
800	DNA	90	1051	183	764	GTR+MERGE	p800_uce-2009956
801	DNA	75	1083	509	418	GTR+MERGE	p801_uce-2009986 (modified)
Degree of missing data: 0.106
Info: multi-threading strategy over partitions


Create initial parsimony tree by phylogenetic likelihood library (PLL)... 3.213 seconds
Perform fast likelihood tree search using GTR+I+G model...
Estimate model parameters (epsilon = 5.000)
Initial log-likelihood: -8762518.090
Current log-likelihood at step 1: -8389927.161
Current log-likelihood at step 2: -8374075.568
Current log-likelihood at step 3: -8372904.831
Current log-likelihood at step 4: -8372465.182
Current log-likelihood at step 5: -8372040.154
Current log-likelihood at step 6: -8371636.373
Current log-likelihood at step 7: -8371307.243
Current log-likelihood at step 8: -8371059.552
Current log-likelihood at step 9: -8370882.814
Current log-likelihood at step 10: -8370756.445
Current log-likelihood at step 11: -8370664.580
Current log-likelihood at step 12: -8370596.050
Current log-likelihood at step 13: -8370543.678
Current log-likelihood at step 14: -8370503.567
Current log-likelihood at step 15: -8370475.219
Current log-likelihood at step 16: -8370455.960
Current log-likelihood at step 17: -8370441.816
Current log-likelihood at step 18: -8370430.694
Current log-likelihood at step 19: -8370421.586
Current log-likelihood at step 20: -8370413.942
Current log-likelihood at step 21: -8370407.403
Current log-likelihood at step 22: -8370401.736
Current log-likelihood at step 23: -8370396.766
Parameters optimization took 22 rounds (1314.106 sec)

Perform nearest neighbor interchange...
Estimate model parameters (epsilon = 1.000)
Initial log-likelihood: -8369831.669
Current log-likelihood at step 1: -8369787.405
Current log-likelihood at step 2: -8369782.216
Current log-likelihood at step 3: -8369778.224
Current log-likelihood at step 4: -8369774.856
Current log-likelihood at step 5: -8369771.905
Current log-likelihood at step 6: -8369769.291
Current log-likelihood at step 7: -8369766.954
Current log-likelihood at step 8: -8369764.852
Current log-likelihood at step 9: -8369762.963
Current log-likelihood at step 10: -8369761.255
Current log-likelihood at step 11: -8369759.701
Current log-likelihood at step 12: -8369758.287
Current log-likelihood at step 13: -8369756.973
Current log-likelihood at step 14: -8369755.780
Current log-likelihood at step 15: -8369754.665
Current log-likelihood at step 16: -8369753.635
Current log-likelihood at step 17: -8369752.667
Partition-specific rates:  0.467 0.286 0.400 1.194 0.925 0.970 0.324 0.795 0.384 0.575 1.231 0.178 0.376 2.180 2.225 0.444 0.570 0.237 1.714 1.907 1.045 0.223 0.609 1.161 0.630 0.581 0.339 0.173 1.987 0.674 0.862 1.791 1.041 0.405 1.079 2.059 1.202 1.053 1.863 1.150 1.990 1.579 1.654 0.853 2.113 0.751 1.486 0.583 0.159 0.856 0.858 1.347 0.232 1.856 0.310 0.722 0.738 1.219 0.469 1.377 0.235 0.611 0.291 0.600 0.357 0.743 1.228 1.170 0.496 0.348 2.351 0.605 0.809 0.158 0.679 1.362 0.986 2.026 1.580 1.747 0.328 1.296 0.624 0.954 1.335 0.398 1.279 0.366 0.202 1.973 0.484 1.198 0.905 0.666 1.552 0.489 1.877 1.511 1.095 1.299 0.468 1.289 1.893 1.365 1.264 0.125 0.825 1.677 0.491 0.534 1.447 1.016 0.979 0.697 2.074 1.819 1.025 1.085 1.472 0.406 0.481 0.760 1.885 1.935 2.117 1.747 2.090 0.735 2.338 2.037 2.204 1.312 0.860 1.246 1.391 1.247 0.674 0.521 0.885 0.743 1.160 0.833 0.329 0.379 1.275 1.257 1.282 0.695 1.067 0.308 1.570 1.341 0.471 0.348 1.997 0.557 0.617 0.568 0.190 1.598 0.752 1.380 0.334 1.615 0.826 1.406 0.520 1.637 0.769 1.516 0.908 1.518 0.466 0.892 0.397 0.839 0.936 0.725 0.661 1.678 0.608 2.356 0.520 1.230 1.166 0.215 0.715 2.244 2.775 0.573 1.357 1.296 1.185 1.026 0.738 0.327 0.143 0.149 1.908 1.157 0.413 1.101 1.265 0.683 0.376 0.375 0.460 0.304 0.344 1.515 1.516 0.503 0.497 1.931 1.663 0.269 0.677 1.975 1.215 0.721 0.619 0.508 0.787 0.139 1.028 0.426 1.095 0.654 0.522 1.110 0.850 0.703 0.403 0.630 0.286 0.793 1.135 0.579 0.400 1.127 0.958 1.429 1.088 0.286 1.444 0.700 1.108 0.724 0.430 1.312 1.074 0.529 0.742 1.104 1.500 0.926 1.244 0.852 1.060 0.941 1.570 0.952 1.237 0.453 0.803 0.698 0.672 1.812 0.590 1.082 0.874 1.189 1.645 0.607 1.417 0.481 0.679 0.761 2.233 0.395 0.489 1.122 0.911 0.737 0.322 2.093 0.689 0.213 0.815 2.386 1.301 0.886 1.259 1.609 1.007 0.405 1.191 0.165 0.188 1.560 2.292 0.482 0.307 1.428 0.526 1.470 2.475 0.830 1.069 0.554 1.755 0.954 1.363 0.344 0.274 1.388 2.091 1.343 1.654 1.191 2.258 0.792 2.785 0.448 0.356 1.014 2.345 0.513 1.201 0.765 0.779 1.437 0.491 2.367 1.138 1.267 0.105 0.163 1.871 2.039 0.464 1.587 0.685 0.446 1.725 2.060 1.050 0.290 0.438 1.977 1.448 0.280 1.395 1.082 0.266 0.133 0.998 0.534 1.080 0.369 2.035 2.046 1.790 1.608 0.705 1.153 0.927 0.986 1.562 0.097 0.441 0.902 0.249 1.169 0.266 1.520 1.303 1.137 1.217 0.316 0.824 1.582 0.662 0.217 0.398 0.477 2.376 1.195 0.174 0.996 0.950 1.273 0.716 0.423 0.309 0.787 2.540 1.353 1.107 1.384 0.308 1.769 2.356 1.615 2.365 1.495 0.711 1.197 0.482 0.746 0.667 0.451 2.825 0.479 0.647 1.701 1.796 2.586 1.805 0.606 1.507 0.562 1.006 1.305 0.327 0.707 2.020 1.799 1.068 1.012 1.772 1.591 1.200 2.395 0.979 0.621 0.512 0.642 0.753 1.434 0.836 0.739 2.178 1.899 1.422 1.525 0.498 1.307 1.555 1.375 0.529 0.515 1.701 0.600 1.222 1.332 1.786 1.718 1.473 0.536 0.277 1.624 0.217 0.576 1.210 1.277 1.815 1.081 0.354 0.989 0.514 2.083 0.505 0.683 1.625 0.308 2.790 1.094 0.965 0.915 2.130 0.543 2.158 1.027 1.830 0.334 0.984 0.614 0.833 0.831 0.545 1.491 2.745 2.072 0.598 0.416 0.619 0.299 0.565 0.551 0.706 1.755 1.877 1.186 1.643 0.726 0.795 0.450 1.736 0.529 0.875 0.802 0.291 1.667 1.265 1.631 1.237 0.992 1.181 2.163 1.326 1.891 0.715 1.422 1.223 1.437 0.608 1.801 0.330 0.688 1.618 0.582 0.422 2.078 0.877 0.856 0.769 0.411 0.164 0.134 0.141 1.270 0.946 1.264 0.391 1.722 1.199 2.150 2.025 1.624 0.359 0.282 0.499 0.470 3.226 0.138 0.595 0.103 0.512 1.037 1.228 1.884 1.617 1.372 0.556 0.694 1.435 1.387 0.761 2.633 1.290 2.241 0.851 0.894 0.545 0.814 2.112 1.317 1.512 1.363 0.365 0.862 0.406 2.022 2.439 0.259 0.133 0.208 0.703 0.646 0.320 0.305 0.747 0.143 2.058 1.200 1.137 0.564 1.754 1.032 1.587 0.862 1.585 0.540 0.415 0.518 1.463 0.346 0.893 1.321 1.121 1.149 1.270 2.347 1.596 0.756 1.959 1.223 0.593 0.379 0.478 0.434 1.422 1.308 0.583 1.109 1.027 0.456 0.834 0.807 0.585 1.385 0.824 0.847 1.794 1.464 1.594 0.852 0.500 1.053 0.822 1.547 0.273 0.255 2.176 1.073 1.689 0.399 0.962 1.660 1.860 0.270 0.348 0.452 0.859 0.468 0.372 1.334 1.583 0.746 0.996 1.474 0.316 1.408 1.821 1.011 1.152 0.664 0.997 0.273 0.388 0.895 0.326 1.283 0.392 0.743 0.793 1.267 0.630 0.531 0.865 0.574 1.686 0.411 2.405 1.234 1.085 0.325 1.308 0.379 2.388 0.865 1.666 2.605 1.461 1.690 1.090 0.590 1.283 0.890 2.086 1.428 1.573 0.154 0.652 1.345 1.911 0.407 1.087 0.457 0.686 0.899 0.593 0.640 0.568 0.517 0.439 0.895 2.532 1.383 1.034 0.278 1.187 1.614 2.249 1.102 0.683 0.611 0.973 1.667 0.366 0.926 0.331 1.249 0.192 0.400 0.880 1.152 0.442 0.575 0.162 0.855 1.981 0.359 0.399 0.604 0.201 1.416 0.849 0.959 1.166 0.765 0.903 1.182 1.417 0.439 0.387 1.965 0.568 0.514 1.558 1.516 0.500 1.275 1.602 1.183 0.768 1.067 0.723 1.081 1.113 0.434 0.421 0.426 1.463 0.505 0.973 1.979 1.071 0.844 1.257 0.751 1.193 0.668 0.904 0.383 0.267 1.416 0.545 0.380 0.223 0.845 1.968 0.313 0.647 0.157 0.454 0.466 1.112 0.291 1.206
Parameters optimization took 16 rounds (716.385 sec)

Time for fast ML tree search: 2139.414 seconds

NOTE: ModelFinder requires 41 MB RAM!
Selecting individual models for 801 charsets using BIC...
 No. Model        Score       TreeLen     Charset
   1 GTR+F+I+G4   9919.545    1.036       p1_uce-1001254 (modified)
   2 GTR+F+I+G4   12459.963   0.649       p2_uce-1001715 (modified)
   3 GTR+F+I+G4   14797.361   1.117       p3_uce-1002219 (modified)
   4 GTR+F+I+G4   33904.352   3.263       p4_uce-1002522 (modified)
   5 GTR+F+I+G4   16416.057   2.492       p5_uce-1002528 (modified)
   6 GTR+F+I+G4   25767.879   2.688       p6_uce-1002586 (modified)
   7 GTR+F+I+G4   13792.971   0.804       p7_uce-1003764 (modified)
   8 GTR+F+I+G4   19274.318   1.791       p8_uce-1004246 (modified)
   9 GTR+F+I+G4   13944.287   1.050       p9_uce-1004445 (modified)
  10 GTR+F+I+G4   11536.428   1.506       p10_uce-1004468	0h:0m:0s (8h:38m:46s left)
  11 GTR+F+I+G4   28409.889   3.317       p11_uce-1004838 (modified)	0h:0m:0s (8h:54m:57s left)
  12 GTR+F+I+G4   10642.653   0.477       p12_uce-100641 (modified)	0h:0m:0s (8h:43m:38s left)
  13 GTR+F+I+G4   6967.021    1.024       p13_uce-20010009 (modified)	0h:0m:0s (8h:26m:36s left)
  14 GTR+F+I+G4   29252.490   4.837       p14_uce-20010061 (modified)	0h:0m:0s (8h:28m:19s left)
  15 GTR+F+I+G4   35720.450   6.088       p15_uce-2001008 (modified)	0h:0m:0s (8h:46m:38s left)
  16 GTR+F+I+G4   16196.142   1.219       p16_uce-20010100 (modified)	0h:0m:0s (8h:42m:33s left)
  17 GTR+F+I+G4   10430.445   0.704       p17_uce-20010112 (modified)	0h:0m:0s (8h:30m:39s left)
  18 GTR+F+I+G4   11612.752   0.637       p18_uce-20010120	0h:0m:0s (8h:23m:58s left)
  19 GTR+F+I+G4   28138.736   2.863       p19_uce-20010123 (modified)	0h:0m:0s (8h:33m:7s left)
  20 GTR+F+I+G4   22137.113   5.228       p20_uce-20010124 (modified)	0h:0m:0s (8h:28m:11s left)
  21 GTR+F+I+G4   20074.267   2.398       p21_uce-20010137 (modified)	0h:0m:1s (8h:32m:19s left)
  22 GTR+F+I+G4   8650.382    0.606       p22_uce-20010144 (modified)	0h:0m:1s (8h:23m:56s left)
  23 GTR+F+I+G4   24319.969   1.558       p23_uce-20010145 (modified)	0h:0m:1s (8h:30m:42s left)
  24 GTR+F+I+G4   22369.005   3.299       p24_uce-20010146 (modified)	0h:0m:1s (8h:34m:49s left)
  25 GTR+F+I+G4   22887.923   1.777       p25_uce-20010147 (modified)	0h:0m:1s (8h:46m:56s left)
  26 GTR+F+I+G4   22670.079   1.569       p26_uce-20010148 (modified)	0h:0m:1s (8h:50m:28s left)
  27 GTR+F+I+G4   17610.948   0.958       p27_uce-20010149 (modified)	0h:0m:1s (8h:55m:23s left)
  28 GTR+F+I+G4   5613.470    0.489       p28_uce-20010156 (modified)	0h:0m:1s (8h:46m:40s left)
  29 GTR+F+I+G4   34720.156   5.584       p29_uce-20010169 (modified)	0h:0m:1s (8h:53m:0s left)
  30 GTR+F+I+G4   7738.272    1.516       p30_uce-2001019	0h:0m:1s (8h:44m:2s left)
  31 GTR+F+I+G4   18696.635   1.893       p31_uce-2001020 (modified)	0h:0m:1s (8h:42m:49s left)
  32 GTR+F+I+G4   18095.915   4.708       p32_uce-20010200 (modified)	0h:0m:1s (8h:37m:30s left)
  33 GTR+F+I+G4   17522.467   1.718       p33_uce-20010248 (modified)	0h:0m:1s (8h:36m:57s left)
  34 GTR+F+I+G4   16579.896   0.814       p34_uce-20010291 (modified)	0h:0m:1s (8h:34m:48s left)
  35 GTR+F+I+G4   33969.725   2.884       p35_uce-20010293 (modified)	0h:0m:1s (8h:48m:30s left)
  36 GTR+F+I+G4   37595.143   5.637       p36_uce-20010294 (modified)	0h:0m:1s (8h:56m:2s left)
  37 GTR+F+I+G4   9085.736    2.908       p37_uce-20010296 (modified)	0h:0m:1s (8h:48m:40s left)
  38 GTR+F+I+G4   22057.910   2.951       p38_uce-20010297 (modified)	0h:0m:1s (8h:48m:18s left)
  39 GTR+F+I+G4   30888.713   5.008       p39_uce-20010298 (modified)	0h:0m:1s (8h:51m:31s left)
  40 GTR+F+I+G4   16855.421   3.127       p40_uce-20010300 (modified)	0h:0m:1s (8h:50m:30s left)
  41 GTR+F+I+G4   35789.735   4.337       p41_uce-20010301 (modified)	0h:0m:2s (8h:56m:36s left)
  42 GTR+F+I+G4   24849.687   4.074       p42_uce-20010302 (modified)	0h:0m:2s (8h:58m:11s left)
  43 GTR+F+I+G4   33594.015   4.492       p43_uce-20010304 (modified)	0h:0m:2s (9h:2m:36s left)
  44 GTR+F+I+G4   14293.273   2.305       p44_uce-20010305 (modified)	0h:0m:2s (8h:59m:31s left)
  45 GTR+F+I+G4   38973.170   4.293       p45_uce-20010308 (modified)	0h:0m:2s (9h:4m:55s left)
  46 GTR+F+I+G4   17659.475   1.654       p46_uce-20010311 (modified)	0h:0m:2s (9h:2m:37s left)
  47 GTR+F+I+G4   31050.812   4.073       p47_uce-20010313 (modified)	0h:0m:2s (9h:6m:8s left)
  48 GTR+F+I+G4   12777.325   1.643       p48_uce-20010314 (modified)	0h:0m:2s (9h:4m:56s left)
  49 GTR+F+I+G4   4652.409    0.433       p49_uce-20010317 (modified)	0h:0m:2s (8h:59m:45s left)
  50 GTR+F+I+G4   17784.886   2.164       p50_uce-20010318 (modified)	0h:0m:2s (8h:59m:56s left)
  51 GTR+F+I+G4   21270.319   1.982       p51_uce-20010324 (modified)	0h:0m:2s (8h:58m:34s left)
  52 GTR+F+I+G4   22220.686   3.831       p52_uce-20010325 (modified)	0h:0m:2s (8h:59m:32s left)
  53 GTR+F+I+G4   10789.433   0.545       p53_uce-20010328 (modified)	0h:0m:2s (8h:56m:22s left)
  54 GTR+F+I+G4   35266.167   4.482       p54_uce-20010329 (modified)	0h:0m:2s (9h:1m:8s left)
  55 GTR+F+I+G4   9543.949    0.653       p55_uce-20010330	0h:0m:2s (8h:58m:23s left)
  56 GTR+F+I+G4   20636.828   1.989       p56_uce-20010335 (modified)	0h:0m:2s (9h:1m:31s left)
  57 GTR+F+I+G4   24609.332   2.031       p57_uce-20010337 (modified)	0h:0m:2s (9h:5m:2s left)
  58 GTR+F+I+G4   16255.444   2.319       p58_uce-20010343 (modified)	0h:0m:2s (9h:2m:47s left)
  59 GTR+F+I+G4   14821.681   1.057       p59_uce-2001040 (modified)	0h:0m:2s (9h:1m:24s left)
  60 GTR+F+I+G4   31760.108   3.686       p60_uce-2001065 (modified)	0h:0m:3s (9h:6m:2s left)
  61 GTR+F+I+G4   9563.873    0.549       p61_uce-200107 (modified)	0h:0m:3s (9h:3m:30s left)
  62 GTR+F+I+G4   18494.387   1.262       p62_uce-200108 (modified)	0h:0m:3s (9h:2m:42s left)
  63 GTR+F+I+G4   14762.349   0.827       p63_uce-200109 (modified)	0h:0m:3s (9h:2m:57s left)
  64 GTR+F+I+G4   14346.475   1.117       p64_uce-200110 (modified)	0h:0m:3s (9h:0m:21s left)
  65 GTR+F+I+G4   8569.504    0.982       p65_uce-2001102 (modified)	0h:0m:3s (8h:57m:46s left)
  66 GTR+F+I+G4   24255.785   1.972       p66_uce-2001114 (modified)	0h:0m:3s (9h:0m:5s left)
  67 GTR+F+I+G4   14151.965   3.473       p67_uce-2001115 (modified)	0h:0m:3s (8h:58m:6s left)
  68 GTR+F+I+G4   23762.643   3.209       p68_uce-2001119 (modified)	0h:0m:3s (8h:59m:37s left)
  69 GTR+F+I+G4   15433.146   1.128       p69_uce-200113	0h:0m:3s (8h:58m:30s left)
  70 GTR+F+I+G4   14295.455   0.774       p70_uce-200115 (modified)	0h:0m:3s (8h:58m:2s left)
  71 GTR+F+I+G4   17951.974   6.207       p71_uce-2001152	0h:0m:3s (8h:55m:20s left)
  72 GTR+F+I+G4   20114.616   1.440       p72_uce-200116 (modified)	0h:0m:3s (8h:55m:37s left)
  73 GTR+F+I+G4   20766.888   2.226       p73_uce-2001163 (modified)	0h:0m:3s (8h:56m:45s left)
  74 GTR+F+I+G4   10500.483   0.430       p74_uce-200117 (modified)	0h:0m:3s (8h:54m:59s left)
  75 GTR+F+I+G4   11162.787   1.578       p75_uce-2001170 (modified)	0h:0m:3s (8h:53m:29s left)
  76 GTR+F+I+G4   22763.291   3.737       p76_uce-2001180 (modified)	0h:0m:3s (8h:54m:15s left)
  77 GTR+F+I+G4   21676.995   2.720       p77_uce-2001187 (modified)	0h:0m:3s (8h:55m:59s left)
  78 GTR+F+I+G4   25074.114   4.802       p78_uce-2001188 (modified)	0h:0m:3s (8h:55m:25s left)
  79 GTR+F+I+G4   31077.242   2.593       p79_uce-2001189 (modified)	0h:0m:3s (8h:58m:30s left)
  80 GTR+F+I+G4   30840.134   2.795       p80_uce-2001195 (modified)	0h:0m:4s (9h:0m:14s left)
  81 GTR+F+I+G4   15446.054   0.900       p81_uce-200120	0h:0m:4s (9h:0m:21s left)
  82 GTR+F+I+G4   34373.797   2.868       p82_uce-2001202 (modified)	0h:0m:4s (9h:4m:32s left)
  83 GTR+F+I+G4   13499.714   1.307       p83_uce-2001212 (modified)	0h:0m:4s (9h:2m:52s left)
  84 GTR+F+I+G4   16085.855   1.627       p84_uce-2001216 (modified)	0h:0m:4s (9h:2m:10s left)
  85 GTR+F+I+G4   39061.046   3.386       p85_uce-2001247 (modified)	0h:0m:4s (9h:7m:51s left)
  86 GTR+F+I+G4   17913.382   1.094       p86_uce-200126 (modified)	0h:0m:4s (9h:8m:35s left)
  87 GTR+F+I+G4   27669.338   3.527       p87_uce-2001263 (modified)	0h:0m:4s (9h:9m:31s left)
  88 GTR+F+I+G4   7873.933    0.590       p88_uce-2001274 (modified)	0h:0m:4s (9h:6m:52s left)
  89 GTR+F+I+G4   10037.491   0.551       p89_uce-2001281 (modified)	0h:0m:4s (9h:4m:53s left)
  90 GTR+F+I+G4   38686.927   5.299       p90_uce-2001293 (modified)	0h:0m:4s (9h:6m:59s left)
  91 GTR+F+I+G4   18865.841   1.061       p91_uce-2001308 (modified)	0h:0m:4s (9h:6m:53s left)
  92 GTR+F+I+G4   31328.619   3.260       p92_uce-2001328 (modified)	0h:0m:4s (9h:9m:20s left)
  93 GTR+F+I+G4   25541.074   2.477       p93_uce-2001337 (modified)	0h:0m:4s (9h:12m:0s left)
  94 GTR+F+I+G4   20791.662   1.821       p94_uce-200134 (modified)	0h:0m:4s (9h:12m:51s left)
  95 GTR+F+I+G4   29829.503   4.202       p95_uce-2001364 (modified)	0h:0m:4s (9h:14m:28s left)
  96 GTR+F+I+G4   18858.699   1.344       p96_uce-2001373 (modified)	0h:0m:4s (9h:14m:54s left)
  97 GTR+F+I+G4   36538.979   4.085       p97_uce-2001383 (modified)	0h:0m:5s (9h:17m:53s left)
  98 GTR+F+I+G4   26355.714   3.181       p98_uce-2001387 (modified)	0h:0m:5s (9h:17m:41s left)
  99 GTR+F+I+G4   14785.958   2.379       p99_uce-2001402 (modified)	0h:0m:5s (9h:16m:16s left)
 100 GTR+F+I+G4   18034.376   2.753       p100_uce-2001403 (modified)	0h:0m:5s (9h:15m:41s left)
 101 GTR+F+I+G4   14967.101   1.256       p101_uce-2001420 (modified)	0h:0m:5s (9h:14m:51s left)
 102 GTR+F+I+G4   14909.917   3.426       p102_uce-2001438 (modified)	0h:0m:5s (9h:12m:55s left)
 103 GTR+F+I+G4   26747.383   3.027       p103_uce-2001439 (modified)	0h:0m:5s (9h:12m:46s left)
 104 GTR+F+I+G4   30742.570   3.732       p104_uce-2001453 (modified)	0h:0m:5s (9h:14m:18s left)
 105 GTR+F+I+G4   25772.881   3.450       p105_uce-2001483 (modified)	0h:0m:5s (9h:15m:22s left)
 106 GTR+F+I+G4   11285.919   0.353       p106_uce-200149 (modified)	0h:0m:5s (9h:14m:32s left)
 107 GTR+F+I+G4   18970.838   1.380       p107_uce-2001492 (modified)	0h:0m:5s (9h:14m:52s left)
 108 GTR+F+I+G4   26469.094   4.412       p108_uce-2001496 (modified)	0h:0m:5s (9h:15m:17s left)
 109 GTR+F+I+G4   12430.355   0.711       p109_uce-2001499 (modified)	0h:0m:5s (9h:13m:16s left)
 110 GTR+F+I+G4   11654.210   0.841       p110_uce-2001502 (modified)	0h:0m:5s (9h:11m:20s left)
 111 GTR+F+I+G4   35091.270   3.952       p111_uce-200152 (modified)	0h:0m:5s (9h:13m:49s left)
 112 GTR+F+I+G4   12638.827   2.753       p112_uce-2001526 (modified)	0h:0m:5s (9h:12m:12s left)
 113 GTR+F+I+G4   15225.420   2.680       p113_uce-200153 (modified)	0h:0m:5s (9h:10m:55s left)
 114 GTR+F+I+G4   21661.455   1.505       p114_uce-2001532 (modified)	0h:0m:5s (9h:10m:56s left)
 115 GTR+F+I+G4   25390.636   5.826       p115_uce-200154 (modified)	0h:0m:5s (9h:10m:16s left)
 116 GTR+F+I+G4   20819.305   2.320       p116_uce-2001548 (modified)	0h:0m:5s (9h:9m:26s left)
 117 GTR+F+I+G4   23035.058   2.794       p117_uce-2001556 (modified)	0h:0m:6s (9h:10m:38s left)
 118 GTR+F+I+G4   27657.887   2.994       p118_uce-2001566	0h:0m:6s (9h:12m:27s left)
 119 GTR+F+I+G4   18921.257   3.242       p119_uce-2001582 (modified)	0h:0m:6s (9h:11m:23s left)
 120 GTR+F+I+G4   8849.475    0.865       p120_uce-2001589 (modified)	0h:0m:6s (9h:8m:54s left)
 121 GTR+F+I+G4   10263.282   1.244       p121_uce-2001597 (modified)	0h:0m:6s (9h:7m:45s left)
 122 GTR+F+I+G4   12846.038   1.964       p122_uce-2001601 (modified)	0h:0m:6s (9h:6m:11s left)
 123 GTR+F+I+G4   37873.613   5.267       p123_uce-200161 (modified)	0h:0m:6s (9h:8m:9s left)
 124 GTR+F+I+G4   31834.063   4.287       p124_uce-200162 (modified)	0h:0m:6s (9h:8m:50s left)
 125 GTR+F+I+G4   40469.632   5.552       p125_uce-2001630 (modified)	0h:0m:6s (9h:10m:29s left)
 126 GTR+F+I+G4   35832.736   3.832       p126_uce-2001647 (modified)	0h:0m:6s (9h:12m:1s left)
 127 GTR+F+I+G4   45026.621   5.818       p127_uce-2001656 (modified)	0h:0m:6s (9h:15m:34s left)
 128 GTR+F+I+G4   15445.910   1.429       p128_uce-2001674 (modified)	0h:0m:6s (9h:13m:59s left)
 129 GTR+F+I+G4   34293.155   6.136       p129_uce-2001692 (modified)	0h:0m:6s (9h:14m:59s left)
 130 GTR+F+I+G4   44094.589   4.469       p130_uce-2001710 (modified)	0h:0m:6s (9h:17m:29s left)
 131 GTR+F+I+G4   33297.956   4.866       p131_uce-2001727 (modified)	0h:0m:6s (9h:18m:13s left)
 132 GTR+F+I+G4   27124.921   2.955       p132_uce-2001729 (modified)	0h:0m:6s (9h:19m:24s left)
 133 GTR+F+I+G4   28009.840   2.443       p133_uce-2001730 (modified)	0h:0m:7s (9h:22m:20s left)
 134 GTR+F+I+G4   13035.075   3.413       p134_uce-2001752 (modified)	0h:0m:7s (9h:20m:18s left)
 135 GTR+F+I+G4   27424.856   3.868       p135_uce-2001763 (modified)	0h:0m:7s (9h:22m:21s left)
 136 GTR+F+I+G4   30235.719   3.364       p136_uce-2001766 (modified)	0h:0m:7s (9h:24m:14s left)
 137 GTR+F+I+G4   15931.909   1.860       p137_uce-2001767 (modified)	0h:0m:7s (9h:24m:4s left)
 138 GTR+F+I+G4   22112.465   1.418       p138_uce-2001779 (modified)	0h:0m:7s (9h:25m:51s left)
 139 GTR+F+I+G4   22010.917   2.437       p139_uce-2001787 (modified)	0h:0m:7s (9h:26m:29s left)
 140 GTR+F+I+G4   17864.524   1.911       p140_uce-2001788 (modified)	0h:0m:7s (9h:26m:41s left)
 141 GTR+F+I+G4   14060.183   1.911       p141_uce-2001813 (modified)	0h:0m:7s (9h:25m:16s left)
 142 GTR+F+I+G4   20102.938   2.241       p142_uce-2001881 (modified)	0h:0m:7s (9h:25m:9s left)
 143 GTR+F+I+G4   6609.377    0.727       p143_uce-2001892 (modified)	0h:0m:7s (9h:23m:11s left)
 144 GTR+F+I+G4   16263.435   1.045       p144_uce-2001893 (modified)	0h:0m:7s (9h:23m:0s left)
 145 GTR+F+I+G4   21733.755   3.395       p145_uce-2001920 (modified)	0h:0m:7s (9h:22m:38s left)
 146 GTR+F+I+G4   27025.325   3.440       p146_uce-2001947 (modified)	0h:0m:7s (9h:23m:27s left)
 147 GTR+F+I+G4   28625.681   3.566       p147_uce-2001956 (modified)	0h:0m:7s (9h:24m:43s left)
 148 GTR+F+I+G4   10863.067   1.807       p148_uce-2001957 (modified)	0h:0m:7s (9h:23m:13s left)
 149 GTR+F+I+G4   22450.457   2.773       p149_uce-2001958 (modified)	0h:0m:7s (9h:23m:5s left)
 150 GTR+F+I+G4   14005.532   0.664       p150_uce-2001959 (modified)	0h:0m:7s (9h:22m:59s left)
 151 GTR+F+I+G4   26335.632   4.290       p151_uce-2001970 (modified)	0h:0m:7s (9h:23m:47s left)
 152 GTR+F+I+G4   26373.456   3.746       p152_uce-2001974 (modified)	0h:0m:8s (9h:24m:25s left)
 153 GTR+F+I+G4   10523.224   1.269       p153_uce-2002010 (modified)	0h:0m:8s (9h:22m:52s left)
 154 GTR+F+I+G4   10786.597   0.798       p154_uce-2002011 (modified)	0h:0m:8s (9h:21m:35s left)
 155 GTR+F+I+G4   18831.566   5.104       p155_uce-2002012 (modified)	0h:0m:8s (9h:20m:8s left)
 156 GTR+F+I+G4   21013.034   1.566       p156_uce-2002033 (modified)	0h:0m:8s (9h:20m:36s left)
 157 GTR+F+I+G4   16697.911   1.648       p157_uce-2002042 (modified)	0h:0m:8s (9h:20m:15s left)
 158 GTR+F+I+G4   13965.812   1.550       p158_uce-2002054 (modified)	0h:0m:8s (9h:19m:27s left)
 159 GTR+F+I+G4   10246.633   0.424       p159_uce-2002057 (modified)	0h:0m:8s (9h:18m:19s left)
 160 GTR+F+I+G4   24959.256   3.694       p160_uce-200206 (modified)	0h:0m:8s (9h:18m:38s left)
 161 GTR+F+I+G4   5729.392    0.963       p161_uce-200207 (modified)	0h:0m:8s (9h:16m:25s left)
 162 GTR+F+I+G4   25707.051   2.981       p162_uce-2002070 (modified)	0h:0m:8s (9h:16m:42s left)
 163 GTR+F+I+G4   9870.764    0.740       p163_uce-2002074 (modified)	0h:0m:8s (9h:15m:7s left)
 164 GTR+F+I+G4   31843.700   4.454       p164_uce-2002098 (modified)	0h:0m:8s (9h:16m:37s left)
 165 GTR+F+I+G4   16158.300   2.253       p165_uce-2002110 (modified)	0h:0m:8s (9h:15m:42s left)
 166 GTR+F+I+G4   14435.787   2.776       p166_uce-2002138	0h:0m:8s (9h:14m:36s left)
 167 GTR+F+I+G4   12787.075   1.406       p167_uce-2002139 (modified)	0h:0m:8s (9h:13m:48s left)
 168 GTR+F+I+G4   31702.095   4.230       p168_uce-2002180 (modified)	0h:0m:8s (9h:14m:15s left)
 169 GTR+F+I+G4   18538.345   2.085       p169_uce-2002181 (modified)	0h:0m:8s (9h:14m:27s left)
 170 GTR+F+I+G4   15834.780   3.942       p170_uce-2002184	0h:0m:8s (9h:13m:19s left)
 171 GTR+F+I+G4   19308.664   1.940       p171_uce-2002189 (modified)	0h:0m:8s (9h:13m:46s left)
 172 GTR+F+I+G4   24728.850   3.384       p172_uce-2002193 (modified)	0h:0m:8s (9h:16m:2s left)
 173 GTR+F+I+G4   16211.870   1.271       p173_uce-2002199 (modified)	0h:0m:9s (9h:16m:4s left)
 174 GTR+F+I+G4   24354.499   1.865       p174_uce-2002226 (modified)	0h:0m:9s (9h:16m:47s left)
 175 GTR+F+I+G4   13274.792   1.070       p175_uce-2002250 (modified)	0h:0m:9s (9h:16m:3s left)
 176 GTR+F+I+G4   18705.360   2.233       p176_uce-2002261 (modified)	0h:0m:9s (9h:16m:15s left)
 177 GTR+F+I+G4   29997.224   2.242       p177_uce-2002287 (modified)	0h:0m:9s (9h:17m:53s left)
 178 GTR+F+I+G4   19685.521   1.985       p178_uce-2002289 (modified)	0h:0m:9s (9h:18m:34s left)
 179 GTR+F+I+G4   16706.529   1.833       p179_uce-200230 (modified)	0h:0m:9s (9h:17m:41s left)
 180 GTR+F+I+G4   32471.985   3.649       p180_uce-2002303 (modified)	0h:0m:9s (9h:18m:52s left)
 181 GTR+F+I+G4   22086.978   1.599       p181_uce-200231 (modified)	0h:0m:9s (9h:19m:14s left)
 182 GTR+F+I+G4   29034.624   6.602       p182_uce-2002313 (modified)	0h:0m:9s (9h:19m:21s left)
 183 GTR+F+I+G4   5799.998    0.660       p183_uce-2002315	0h:0m:9s (9h:17m:29s left)
 184 GTR+F+I+G4   14554.757   3.444       p184_uce-2002317 (modified)	0h:0m:9s (9h:16m:25s left)
 185 GTR+F+I+G4   15230.825   3.094       p185_uce-2002326 (modified)	0h:0m:9s (9h:15m:25s left)
 186 GTR+F+I+G4   7314.083    0.439       p186_uce-2002370	0h:0m:9s (9h:13m:40s left)
 187 GTR+F+I+G4   13269.823   1.556       p187_uce-2002436	0h:0m:9s (9h:12m:38s left)
 188 GTR+F+I+G4   39130.578   5.861       p188_uce-2002448 (modified)	0h:0m:9s (9h:13m:18s left)
 189 GTR+F+I+G4   42391.844   6.009       p189_uce-2002451 (modified)	0h:0m:9s (9h:13m:58s left)
 190 GTR+F+I+G4   12391.341   1.488       p190_uce-2002480 (modified)	0h:0m:9s (9h:12m:53s left)
 191 GTR+F+I+G4   33220.717   3.060       p191_uce-2002516 (modified)	0h:0m:9s (9h:14m:8s left)
 192 GTR+F+I+G4   26742.362   3.374       p192_uce-2002517 (modified)	0h:0m:9s (9h:15m:0s left)
 193 GTR+F+I+G4   25092.698   1.870       p193_uce-2002518 (modified)	0h:0m:10s (9h:15m:30s left)
 194 GTR+F+I+G4   15239.945   2.774       p194_uce-2002524	0h:0m:10s (9h:14m:49s left)
 195 GTR+F+I+G4   10400.805   1.877       p195_uce-2002527 (modified)	0h:0m:10s (9h:13m:33s left)
 196 GTR+F+I+G4   14919.574   0.714       p196_uce-2002532 (modified)	0h:0m:10s (9h:12m:57s left)
 197 GTR+F+I+G4   6931.691    0.368       p197_uce-2002542 (modified)	0h:0m:10s (9h:11m:15s left)
 198 GTR+F+I+G4   9918.204    0.382       p198_uce-2002545 (modified)	0h:0m:10s (9h:9m:56s left)
 199 GTR+F+I+G4   40329.798   4.255       p199_uce-2002565 (modified)	0h:0m:10s (9h:11m:16s left)
 200 GTR+F+I+G4   29076.299   3.172       p200_uce-2002569 (modified)	0h:0m:10s (9h:12m:28s left)
 201 GTR+F+I+G4   13440.059   1.000       p201_uce-200258 (modified)	0h:0m:10s (9h:11m:52s left)
 202 GTR+F+I+G4   24663.306   2.989       p202_uce-2002588 (modified)	0h:0m:10s (9h:12m:35s left)
 203 GTR+F+I+G4   25555.424   2.758       p203_uce-2002595 (modified)	0h:0m:10s (9h:13m:0s left)
 204 GTR+F+I+G4   21419.871   1.864       p204_uce-2002605 (modified)	0h:0m:10s (9h:12m:51s left)
 205 GTR+F+I+G4   7942.724    0.966       p205_uce-2002607 (modified)	0h:0m:10s (9h:11m:37s left)
 206 GTR+F+I+G4   12437.290   0.841       p206_uce-2002608 (modified)	0h:0m:10s (9h:11m:6s left)
 207 GTR+F+I+G4   17468.573   1.281       p207_uce-2002642 (modified)	0h:0m:10s (9h:11m:15s left)
 208 GTR+F+I+G4   12846.743   0.832       p208_uce-2002654 (modified)	0h:0m:10s (9h:10m:28s left)
 209 GTR+F+I+G4   17595.345   0.943       p209_uce-2002661 (modified)	0h:0m:10s (9h:10m:24s left)
 210 GTR+F+I+G4   15094.593   3.895       p210_uce-2002675 (modified)	0h:0m:10s (9h:9m:59s left)
 211 GTR+F+I+G4   26656.461   3.419       p211_uce-2002699 (modified)	0h:0m:10s (9h:9m:53s left)
 212 GTR+F+I+G4   13176.458   1.380       p212_uce-2002722 (modified)	0h:0m:10s (9h:9m:12s left)
 213 GTR+F+I+G4   15078.763   1.354       p213_uce-2002727 (modified)	0h:0m:10s (9h:9m:12s left)
 214 GTR+F+I+G4   26510.729   3.918       p214_uce-2002745 (modified)	0h:0m:11s (9h:9m:19s left)
 215 GTR+F+I+G4   20256.563   3.771       p215_uce-2002753 (modified)	0h:0m:11s (9h:8m:34s left)
 216 GTR+F+I+G4   13856.697   0.758       p216_uce-2002764 (modified)	0h:0m:11s (9h:7m:49s left)
 217 GTR+F+I+G4   8611.067    1.709       p217_uce-2002767 (modified)	0h:0m:11s (9h:6m:37s left)
 218 GTR+F+I+G4   28856.304   4.286       p218_uce-2002771	0h:0m:11s (9h:6m:48s left)
 219 GTR+F+I+G4   17664.352   2.562       p219_uce-2002780 (modified)	0h:0m:11s (9h:6m:21s left)
 220 GTR+F+I+G4   14334.619   2.027       p220_uce-2002782 (modified)	0h:0m:11s (9h:5m:45s left)
 221 GTR+F+I+G4   24308.863   1.756       p221_uce-2002783 (modified)	0h:0m:11s (9h:6m:31s left)
 222 GTR+F+I+G4   8970.535    1.372       p222_uce-2002795 (modified)	0h:0m:11s (9h:5m:37s left)
 223 GTR+F+I+G4   17742.326   1.836       p223_uce-2002812 (modified)	0h:0m:11s (9h:5m:29s left)
 224 GTR+F+I+G4   4411.403    0.294       p224_uce-2002817	0h:0m:11s (9h:4m:2s left)
 225 GTR+F+I+G4   27044.599   2.816       p225_uce-2002830 (modified)	0h:0m:11s (9h:5m:15s left)
 226 GTR+F+I+G4   19328.072   1.167       p226_uce-2002836 (modified)	0h:0m:11s (9h:5m:32s left)
 227 GTR+F+I+G4   33748.217   2.458       p227_uce-2002845 (modified)	0h:0m:11s (9h:7m:0s left)
 228 GTR+F+I+G4   9969.594    1.276       p228_uce-2002860	0h:0m:11s (9h:6m:18s left)
 229 GTR+F+I+G4   12331.740   1.260       p229_uce-2002888 (modified)	0h:0m:11s (9h:5m:42s left)
 230 GTR+F+I+G4   18067.767   2.990       p230_uce-2002907 (modified)	0h:0m:11s (9h:5m:19s left)
 231 GTR+F+I+G4   13413.078   2.400       p231_uce-2002911 (modified)	0h:0m:11s (9h:4m:46s left)
 232 GTR+F+I+G4   23316.964   1.903       p232_uce-2002926 (modified)	0h:0m:11s (9h:5m:6s left)
 233 GTR+F+I+G4   11876.700   0.881       p233_uce-2002932 (modified)	0h:0m:11s (9h:4m:15s left)
 234 GTR+F+I+G4   21349.250   1.731       p234_uce-2002933 (modified)	0h:0m:11s (9h:5m:10s left)
 235 GTR+F+I+G4   8051.645    0.596       p235_uce-2002934 (modified)	0h:0m:11s (9h:3m:46s left)
 236 GTR+F+I+G4   15687.293   2.049       p236_uce-2002942 (modified)	0h:0m:12s (9h:3m:30s left)
 237 GTR+F+I+G4   19615.055   2.955       p237_uce-2002948 (modified)	0h:0m:12s (9h:3m:14s left)
 238 GTR+F+I+G4   21882.100   1.606       p238_uce-2002980 (modified)	0h:0m:12s (9h:3m:24s left)
 239 GTR+F+I+G4   8047.375    0.729       p239_uce-2002991	0h:0m:12s (9h:2m:5s left)
 240 GTR+F+I+G4   15352.159   2.535       p240_uce-2002992 (modified)	0h:0m:12s (9h:1m:35s left)
 241 GTR+F+I+G4   23341.243   2.717       p241_uce-2002993 (modified)	0h:0m:12s (9h:1m:57s left)
 242 GTR+F+I+G4   23792.147   4.053       p242_uce-2002994 (modified)	0h:0m:12s (9h:2m:4s left)
 243 GTR+F+I+G4   16443.338   2.937       p243_uce-2002995 (modified)	0h:0m:12s (9h:1m:33s left)
 244 GTR+F+I+G4   13019.877   0.782       p244_uce-2002997 (modified)	0h:0m:12s (9h:1m:7s left)
 245 GTR+F+I+G4   39089.065   3.932       p245_uce-2002998 (modified)	0h:0m:12s (9h:2m:47s left)
 246 GTR+F+I+G4   22892.450   1.530       p246_uce-2003001 (modified)	0h:0m:12s (9h:3m:20s left)
 247 GTR+F+I+G4   21814.734   2.461       p247_uce-2003002 (modified)	0h:0m:12s (9h:3m:5s left)
 248 GTR+F+I+G4   10934.140   1.920       p248_uce-2003006	0h:0m:12s (9h:2m:9s left)
 249 GTR+F+I+G4   11535.316   1.175       p249_uce-2003008 (modified)	0h:0m:12s (9h:1m:36s left)
 250 GTR+F+I+G4   14240.550   3.623       p250_uce-2003010 (modified)	0h:0m:12s (9h:0m:45s left)
 251 GTR+F+I+G4   24066.329   2.975       p251_uce-2003018 (modified)	0h:0m:12s (9h:1m:7s left)
 252 GTR+F+I+G4   20744.477   1.172       p252_uce-2003026 (modified)	0h:0m:12s (9h:2m:4s left)
 253 GTR+F+I+G4   22910.029   1.874       p253_uce-2003044 (modified)	0h:0m:12s (9h:2m:15s left)
 254 GTR+F+I+G4   21191.556   2.362       p254_uce-2003058 (modified)	0h:0m:12s (9h:2m:10s left)
 255 GTR+F+I+G4   17259.369   3.675       p255_uce-2003063 (modified)	0h:0m:12s (9h:1m:23s left)
 256 GTR+F+I+G4   18063.516   2.453       p256_uce-2003065 (modified)	0h:0m:12s (9h:1m:7s left)
 257 GTR+F+I+G4   29227.976   2.747       p257_uce-2003107 (modified)	0h:0m:13s (9h:1m:56s left)
 258 GTR+F+I+G4   11344.593   1.222       p258_uce-2003120 (modified)	0h:0m:13s (9h:1m:0s left)
 259 GTR+F+I+G4   19625.034   2.869       p259_uce-2003124 (modified)	0h:0m:13s (9h:0m:59s left)
 260 GTR+F+I+G4   26271.991   2.595       p260_uce-2003126 (modified)	0h:0m:13s (9h:1m:55s left)
 261 GTR+F+I+G4   30336.726   4.256       p261_uce-2003128 (modified)	0h:0m:13s (9h:2m:33s left)
 262 GTR+F+I+G4   18024.213   2.551       p262_uce-2003129 (modified)	0h:0m:13s (9h:2m:24s left)
 263 GTR+F+I+G4   26284.684   3.245       p263_uce-2003132 (modified)	0h:0m:13s (9h:2m:55s left)
 264 GTR+F+I+G4   17275.055   1.289       p264_uce-2003144 (modified)	0h:0m:13s (9h:3m:1s left)
 265 GTR+F+I+G4   19569.704   2.184       p265_uce-2003152 (modified)	0h:0m:13s (9h:3m:11s left)
 266 GTR+F+I+G4   25318.026   1.897       p266_uce-2003162 (modified)	0h:0m:13s (9h:3m:57s left)
 267 GTR+F+I+G4   18770.225   1.087       p267_uce-2003169 (modified)	0h:0m:13s (9h:3m:58s left)
 268 GTR+F+I+G4   23245.814   3.045       p268_uce-2003195 (modified)	0h:0m:13s (9h:3m:41s left)
 269 GTR+F+I+G4   18741.799   1.576       p269_uce-2003200 (modified)	0h:0m:13s (9h:3m:40s left)
 270 GTR+F+I+G4   26903.598   2.425       p270_uce-2003203 (modified)	0h:0m:13s (9h:4m:23s left)
 271 GTR+F+I+G4   10645.952   1.308       p271_uce-2003235	0h:0m:13s (9h:3m:27s left)
 272 GTR+F+I+G4   15723.000   3.374       p272_uce-2003236 (modified)	0h:0m:13s (9h:2m:48s left)
 273 GTR+F+I+G4   19969.433   4.441       p273_uce-2003268 (modified)	0h:0m:13s (9h:2m:25s left)
 274 GTR+F+I+G4   15570.253   1.655       p274_uce-2003288	0h:0m:13s (9h:2m:12s left)
 275 GTR+F+I+G4   26884.497   3.000       p275_uce-200329 (modified)	0h:0m:13s (9h:2m:23s left)
 276 GTR+F+I+G4   16483.316   1.305       p276_uce-2003290 (modified)	0h:0m:14s (9h:2m:20s left)
 277 GTR+F+I+G4   17219.781   1.855       p277_uce-2003300 (modified)	0h:0m:14s (9h:2m:14s left)
 278 GTR+F+I+G4   22541.747   1.990       p278_uce-200331 (modified)	0h:0m:14s (9h:2m:22s left)
 279 GTR+F+I+G4   38450.871   5.024       p279_uce-2003312 (modified)	0h:0m:14s (9h:3m:20s left)
 280 GTR+F+I+G4   16468.084   0.795       p280_uce-2003313 (modified)	0h:0m:14s (9h:3m:0s left)
 281 GTR+F+I+G4   17706.674   1.359       p281_uce-2003314 (modified)	0h:0m:14s (9h:3m:7s left)
 282 GTR+F+I+G4   31096.173   3.044       p282_uce-200332 (modified)	0h:0m:14s (9h:4m:2s left)
 283 GTR+F+I+G4   22852.032   2.498       p283_uce-2003363 (modified)	0h:0m:14s (9h:4m:31s left)
 284 GTR+F+I+G4   16725.175   1.904       p284_uce-2003376 (modified)	0h:0m:14s (9h:3m:57s left)
 285 GTR+F+I+G4   13904.690   0.840       p285_uce-2003382 (modified)	0h:0m:14s (9h:3m:18s left)
 286 GTR+F+I+G4   28067.167   4.715       p286_uce-2003383 (modified)	0h:0m:14s (9h:3m:31s left)
 287 GTR+F+I+G4   20569.083   1.881       p287_uce-2003393 (modified)	0h:0m:14s (9h:4m:17s left)
 288 GTR+F+I+G4   8830.304    0.581       p288_uce-2003394 (modified)	0h:0m:14s (9h:3m:38s left)
 289 GTR+F+I+G4   32167.138   2.281       p289_uce-200340 (modified)	0h:0m:14s (9h:4m:54s left)
 290 GTR+F+I+G4   39286.032   5.215       p290_uce-2003423 (modified)	0h:0m:14s (9h:5m:21s left)
 291 GTR+F+I+G4   28837.982   3.680       p291_uce-2003424 (modified)	0h:0m:14s (9h:5m:43s left)
 292 GTR+F+I+G4   17262.815   1.901       p292_uce-2003427 (modified)	0h:0m:14s (9h:5m:15s left)
 293 GTR+F+I+G4   28472.144   2.617       p293_uce-2003430 (modified)	0h:0m:14s (9h:5m:51s left)
 294 GTR+F+I+G4   32758.894   3.873       p294_uce-2003431 (modified)	0h:0m:15s (9h:6m:34s left)
 295 GTR+F+I+G4   12664.678   2.516       p295_uce-2003442	0h:0m:15s (9h:5m:47s left)
 296 GTR+F+I+G4   9531.883    1.104       p296_uce-2003472 (modified)	0h:0m:15s (9h:5m:10s left)
 297 GTR+F+I+G4   15532.754   3.324       p297_uce-2003506 (modified)	0h:0m:15s (9h:4m:42s left)
 298 GTR+F+I+G4   12080.231   0.454       p298_uce-2003510 (modified)	0h:0m:15s (9h:4m:25s left)
 299 GTR+F+I+G4   8880.199    0.515       p299_uce-2003544	0h:0m:15s (9h:3m:48s left)
 300 GTR+F+I+G4   17033.684   4.120       p300_uce-2003571 (modified)	0h:0m:15s (9h:3m:14s left)
 301 GTR+F+I+G4   35929.983   6.242       p301_uce-2003583 (modified)	0h:0m:15s (9h:3m:36s left)
 302 GTR+F+I+G4   18302.410   1.221       p302_uce-200361 (modified)	0h:0m:15s (9h:3m:11s left)
 303 GTR+F+I+G4   6159.631    0.828       p303_uce-2003611 (modified)	0h:0m:15s (9h:2m:16s left)
 304 GTR+F+I+G4   22040.758   3.782       p304_uce-2003626 (modified)	0h:0m:15s (9h:2m:17s left)
 305 GTR+F+I+G4   20523.531   1.448       p305_uce-2003646 (modified)	0h:0m:15s (9h:2m:36s left)
 306 GTR+F+I+G4   26927.867   4.055       p306_uce-2003648 (modified)	0h:0m:15s (9h:2m:44s left)
 307 GTR+F+I+G4   37033.938   6.788       p307_uce-2003662 (modified)	0h:0m:15s (9h:3m:11s left)
 308 GTR+F+I+G4   26511.683   1.823       p308_uce-2003685 (modified)	0h:0m:15s (9h:3m:50s left)
 309 GTR+F+I+G4   26366.628   2.896       p309_uce-2003687 (modified)	0h:0m:15s (9h:4m:12s left)
 310 GTR+F+I+G4   15862.227   1.566       p310_uce-2003689 (modified)	0h:0m:15s (9h:3m:46s left)
 311 GTR+F+I+G4   25617.003   4.558       p311_uce-2003718 (modified)	0h:0m:15s (9h:3m:58s left)
 312 GTR+F+I+G4   8669.888    1.410       p312_uce-2003743 (modified)	0h:0m:15s (9h:2m:56s left)
 313 GTR+F+I+G4   31678.694   3.646       p313_uce-2003744 (modified)	0h:0m:15s (9h:3m:48s left)
 314 GTR+F+I+G4   13332.768   0.859       p314_uce-2003800 (modified)	0h:0m:15s (9h:3m:20s left)
 315 GTR+F+I+G4   9825.461    0.772       p315_uce-2003802 (modified)	0h:0m:16s (9h:2m:55s left)
 316 GTR+F+I+G4   24542.084   3.014       p316_uce-2003818 (modified)	0h:0m:16s (9h:3m:10s left)
 317 GTR+F+I+G4   39975.817   4.500       p317_uce-2003826 (modified)	0h:0m:16s (9h:3m:56s left)
 318 GTR+F+I+G4   30084.940   3.009       p318_uce-2003844 (modified)	0h:0m:16s (9h:4m:42s left)
 319 GTR+F+I+G4   41172.900   4.498       p319_uce-2003867 (modified)	0h:0m:16s (9h:5m:39s left)
 320 GTR+F+I+G4   21977.212   2.790       p320_uce-2003868 (modified)	0h:0m:16s (9h:5m:55s left)
 321 GTR+F+I+G4   24488.331   6.037       p321_uce-2003869 (modified)	0h:0m:16s (9h:5m:33s left)
 322 GTR+F+I+G4   25359.131   1.947       p322_uce-200387 (modified)	0h:0m:16s (9h:6m:2s left)
 323 GTR+F+I+G4   38921.889   7.787       p323_uce-2003875 (modified)	0h:0m:16s (9h:6m:22s left)
 324 GTR+F+I+G4   10613.220   1.037       p324_uce-2003878 (modified)	0h:0m:16s (9h:5m:45s left)
 325 GTR+F+I+G4   13659.635   0.793       p325_uce-2003893 (modified)	0h:0m:16s (9h:5m:21s left)
 326 GTR+F+I+G4   24435.176   2.879       p326_uce-2003912 (modified)	0h:0m:16s (9h:5m:38s left)
 327 GTR+F+I+G4   44724.951   5.018       p327_uce-200392 (modified)	0h:0m:16s (9h:6m:29s left)
 328 GTR+F+I+G4   18225.039   1.452       p328_uce-2003930 (modified)	0h:0m:16s (9h:6m:32s left)
 329 GTR+F+I+G4   9050.532    3.035       p329_uce-2003932 (modified)	0h:0m:16s (9h:5m:28s left)
 330 GTR+F+I+G4   18426.408   1.716       p330_uce-2003945 (modified)	0h:0m:16s (9h:5m:50s left)
 331 GTR+F+I+G4   18118.203   1.866       p331_uce-2003947 (modified)	0h:0m:16s (9h:5m:48s left)
 332 GTR+F+I+G4   26974.982   3.744       p332_uce-2003948 (modified)	0h:0m:16s (9h:6m:13s left)
 333 GTR+F+I+G4   14533.146   1.127       p333_uce-200396 (modified)	0h:0m:17s (9h:5m:55s left)
 334 GTR+F+I+G4   31142.677   5.939       p334_uce-2003961 (modified)	0h:0m:17s (9h:5m:45s left)
 335 GTR+F+I+G4   17358.082   3.210       p335_uce-2003968	0h:0m:17s (9h:5m:25s left)
 336 GTR+F+I+G4   26504.297   3.369       p336_uce-2003973 (modified)	0h:0m:17s (9h:5m:40s left)
 337 GTR+F+I+G4   3467.990    0.132       p337_uce-2004008 (modified)	0h:0m:17s (9h:4m:28s left)
 338 GTR+F+I+G4   5048.171    0.338       p338_uce-2004009 (modified)	0h:0m:17s (9h:3m:31s left)
 339 GTR+F+I+G4   39740.102   5.109       p339_uce-2004021 (modified)	0h:0m:17s (9h:4m:15s left)
 340 GTR+F+I+G4   23688.576   3.067       p340_uce-200404 (modified)	0h:0m:17s (9h:3m:52s left)
 341 GTR+F+I+G4   15496.243   1.260       p341_uce-2004051 (modified)	0h:0m:17s (9h:3m:43s left)
 342 GTR+F+I+G4   21179.662   4.278       p342_uce-2004056 (modified)	0h:0m:17s (9h:3m:26s left)
 343 GTR+F+I+G4   15340.676   1.881       p343_uce-2004063 (modified)	0h:0m:17s (9h:3m:11s left)
 344 GTR+F+I+G4   18678.968   1.200       p344_uce-2004064 (modified)	0h:0m:17s (9h:3m:15s left)
 345 GTR+F+I+G4   40242.778   4.741       p345_uce-2004069 (modified)	0h:0m:17s (9h:4m:12s left)
 346 GTR+F+I+G4   34797.711   4.536       p346_uce-2004070 (modified)	0h:0m:17s (9h:4m:42s left)
 347 GTR+F+I+G4   28928.223   2.252       p347_uce-2004081 (modified)	0h:0m:17s (9h:5m:15s left)
 348 GTR+F+I+G4   4486.881    0.757       p348_uce-2004088	0h:0m:17s (9h:4m:13s left)
 349 GTR+F+I+G4   14671.053   1.230       p349_uce-2004109 (modified)	0h:0m:17s (9h:4m:1s left)
 350 GTR+F+I+G4   48717.826   5.337       p350_uce-2004120 (modified)	0h:0m:17s (9h:5m:2s left)
 351 GTR+F+I+G4   24191.280   4.071       p351_uce-2004127 (modified)	0h:0m:17s (9h:5m:0s left)
 352 GTR+F+I+G4   8701.638    0.740       p352_uce-2004132 (modified)	0h:0m:17s (9h:4m:26s left)
 353 GTR+F+I+G4   14348.447   3.464       p353_uce-2004134 (modified)	0h:0m:17s (9h:3m:47s left)
 354 GTR+F+I+G4   25803.910   2.977       p354_uce-2004135 (modified)	0h:0m:18s (9h:4m:2s left)
 355 GTR+F+I+G4   10625.112   0.628       p355_uce-2004138 (modified)	0h:0m:18s (9h:3m:28s left)
 356 GTR+F+I+G4   9156.579    0.367       p356_uce-2004139 (modified)	0h:0m:18s (9h:2m:58s left)
 357 GTR+F+I+G4   20500.532   2.723       p357_uce-2004148 (modified)	0h:0m:18s (9h:2m:53s left)
 358 GTR+F+I+G4   10598.824   1.071       p358_uce-2004154 (modified)	0h:0m:18s (9h:2m:5s left)
 359 GTR+F+I+G4   8921.157    2.720       p359_uce-2004188 (modified)	0h:0m:18s (9h:1m:18s left)
 360 GTR+F+I+G4   13839.770   0.831       p360_uce-2004200 (modified)	0h:0m:18s (9h:0m:59s left)
 361 GTR+F+I+G4   23117.535   5.285       p361_uce-2004205 (modified)	0h:0m:18s (9h:0m:33s left)
 362 GTR+F+I+G4   36793.037   5.448       p362_uce-2004232 (modified)	0h:0m:18s (9h:1m:0s left)
 363 GTR+F+I+G4   20994.333   4.884       p363_uce-2004254 (modified)	0h:0m:18s (9h:0m:39s left)
 364 GTR+F+I+G4   27357.986   4.253       p364_uce-2004265 (modified)	0h:0m:18s (9h:0m:49s left)
 365 GTR+F+I+G4   19656.956   1.535       p365_uce-2004271 (modified)	0h:0m:18s (9h:0m:42s left)
 366 GTR+F+I+G4   31141.032   3.123       p366_uce-2004286 (modified)	0h:0m:18s (9h:1m:26s left)
 367 GTR+F+I+G4   21091.468   2.547       p367_uce-2004293 (modified)	0h:0m:18s (9h:1m:38s left)
 368 GTR+F+I+G4   12905.048   2.783       p368_uce-2004295 (modified)	0h:0m:18s (9h:1m:8s left)
 369 GTR+F+I+G4   33802.742   4.301       p369_uce-2004297 (modified)	0h:0m:18s (9h:1m:44s left)
 370 GTR+F+I+G4   5631.091    0.213       p370_uce-200439 (modified)	0h:0m:18s (9h:0m:58s left)
 371 GTR+F+I+G4   5756.836    0.700       p371_uce-2004393 (modified)	0h:0m:18s (9h:0m:10s left)
 372 GTR+F+I+G4   23062.801   2.462       p372_uce-2004409 (modified)	0h:0m:18s (9h:0m:42s left)
 373 GTR+F+I+G4   6565.636    0.521       p373_uce-2004414 (modified)	0h:0m:18s (8h:59m:59s left)
 374 GTR+F+I+G4   20270.898   2.455       p374_uce-2004423 (modified)	0h:0m:18s (9h:0m:3s left)
 375 GTR+F+I+G4   5573.850    0.704       p375_uce-2004447 (modified)	0h:0m:18s (8h:59m:10s left)
 376 GTR+F+I+G4   36549.739   3.512       p376_uce-2004474 (modified)	0h:0m:19s (9h:0m:9s left)
 377 GTR+F+I+G4   13342.349   1.654       p377_uce-2004492 (modified)	0h:0m:19s (8h:59m:31s left)
 378 GTR+F+I+G4   24219.649   3.172       p378_uce-2004495 (modified)	0h:0m:19s (8h:59m:55s left)
 379 GTR+F+I+G4   20904.779   2.537       p379_uce-2004519 (modified)	0h:0m:19s (8h:59m:38s left)
 380 GTR+F+I+G4   17598.671   0.892       p380_uce-2004521 (modified)	0h:0m:19s (8h:59m:57s left)
 381 GTR+F+I+G4   25679.857   2.236       p381_uce-2004526 (modified)	0h:0m:19s (9h:0m:23s left)
 382 GTR+F+I+G4   26627.027   4.407       p382_uce-2004568 (modified)	0h:0m:19s (9h:0m:29s left)
 383 GTR+F+I+G4   11003.921   1.721       p383_uce-2004572 (modified)	0h:0m:19s (8h:59m:55s left)
 384 GTR+F+I+G4   9519.364    0.470       p384_uce-2004574 (modified)	0h:0m:19s (8h:59m:20s left)
 385 GTR+F+I+G4   13900.390   1.077       p385_uce-2004576 (modified)	0h:0m:19s (8h:58m:57s left)
 386 GTR+F+I+G4   15602.383   1.285       p386_uce-2004577 (modified)	0h:0m:19s (8h:58m:56s left)
 387 GTR+F+I+G4   44761.346   6.362       p387_uce-2004591 (modified)	0h:0m:19s (8h:59m:48s left)
 388 GTR+F+I+G4   13617.894   2.716       p388_uce-2004621 (modified)	0h:0m:19s (8h:59m:18s left)
 389 GTR+F+I+G4   10120.811   0.479       p389_uce-200463 (modified)	0h:0m:19s (8h:58m:52s left)
 390 GTR+F+I+G4   24594.509   2.809       p390_uce-200465 (modified)	0h:0m:19s (8h:59m:31s left)
 391 GTR+F+I+G4   27511.743   2.602       p391_uce-2004661 (modified)	0h:0m:19s (8h:59m:41s left)
 392 GTR+F+I+G4   19435.170   3.378       p392_uce-2004663 (modified)	0h:0m:19s (8h:59m:39s left)
 393 GTR+F+I+G4   11560.124   1.914       p393_uce-200467 (modified)	0h:0m:19s (8h:59m:14s left)
 394 GTR+F+I+G4   11718.936   0.927       p394_uce-2004675 (modified)	0h:0m:19s (8h:58m:50s left)
 395 GTR+F+I+G4   10546.327   0.819       p395_uce-2004701 (modified)	0h:0m:19s (8h:58m:25s left)
 396 GTR+F+I+G4   24498.059   2.128       p396_uce-2004729 (modified)	0h:0m:19s (8h:58m:34s left)
 397 GTR+F+I+G4   31162.575   5.267       p397_uce-2004731 (modified)	0h:0m:20s (8h:58m:32s left)
 398 GTR+F+I+G4   20294.905   2.169       p398_uce-2004732	0h:0m:20s (8h:58m:22s left)
 399 GTR+F+I+G4   13585.202   2.816       p399_uce-2004753 (modified)	0h:0m:20s (8h:57m:44s left)
 400 GTR+F+I+G4   26004.427   3.766       p400_uce-2004756 (modified)	0h:0m:20s (8h:57m:51s left)
 401 GTR+F+I+G4   14998.136   0.850       p401_uce-2004771 (modified)	0h:0m:20s (8h:57m:44s left)
 402 GTR+F+I+G4   39043.522   4.288       p402_uce-2004787 (modified)	0h:0m:20s (8h:58m:31s left)
 403 GTR+F+I+G4   37627.533   6.179       p403_uce-2004791 (modified)	0h:0m:20s (8h:58m:41s left)
 404 GTR+F+I+G4   19946.795   4.450       p404_uce-2004793 (modified)	0h:0m:20s (8h:58m:18s left)
 405 GTR+F+I+G4   26416.396   5.068       p405_uce-2004797	0h:0m:20s (8h:57m:55s left)
 406 GTR+F+I+G4   31148.660   3.270       p406_uce-2004834 (modified)	0h:0m:20s (8h:58m:18s left)
 407 GTR+F+I+G4   17938.343   1.411       p407_uce-2004843 (modified)	0h:0m:20s (8h:58m:13s left)
 408 GTR+F+I+G4   24331.706   3.382       p408_uce-2004848 (modified)	0h:0m:20s (8h:58m:21s left)
 409 GTR+F+I+G4   17058.230   1.312       p409_uce-2004860 (modified)	0h:0m:20s (8h:58m:16s left)
 410 GTR+F+I+G4   26839.460   1.753       p410_uce-2004863 (modified)	0h:0m:20s (8h:58m:50s left)
 411 GTR+F+I+G4   18833.939   1.835       p411_uce-2004864 (modified)	0h:0m:20s (8h:58m:47s left)
 412 GTR+F+I+G4   18719.171   1.255       p412_uce-2004865 (modified)	0h:0m:20s (8h:58m:56s left)
 413 GTR+F+I+G4   26242.547   6.198       p413_uce-2004875 (modified)	0h:0m:20s (8h:58m:32s left)
 414 GTR+F+I+G4   18987.192   1.348       p414_uce-2004877 (modified)	0h:0m:20s (8h:58m:43s left)
 415 GTR+F+I+G4   20961.644   1.672       p415_uce-2004882 (modified)	0h:0m:20s (8h:58m:32s left)
 416 GTR+F+I+G4   33726.158   3.694       p416_uce-2004889 (modified)	0h:0m:21s (8h:58m:51s left)
 417 GTR+F+I+G4   32420.430   4.925       p417_uce-2004891 (modified)	0h:0m:21s (8h:59m:15s left)
 418 GTR+F+I+G4   29905.583   5.617       p418_uce-2004903 (modified)	0h:0m:21s (8h:59m:5s left)
 419 GTR+F+I+G4   30039.026   3.998       p419_uce-2004904 (modified)	0h:0m:21s (8h:59m:13s left)
 420 GTR+F+I+G4   11324.763   0.942       p420_uce-2004908 (modified)	0h:0m:21s (8h:58m:48s left)
 421 GTR+F+I+G4   30664.009   3.254       p421_uce-2004927 (modified)	0h:0m:21s (8h:59m:11s left)
 422 GTR+F+I+G4   15047.905   1.537       p422_uce-2004951 (modified)	0h:0m:21s (8h:58m:59s left)
 423 GTR+F+I+G4   15816.391   2.439       p423_uce-2004955	0h:0m:21s (8h:58m:43s left)
 424 GTR+F+I+G4   29828.776   3.513       p424_uce-2004970 (modified)	0h:0m:21s (8h:59m:22s left)
 425 GTR+F+I+G4   8396.698    0.470       p425_uce-200500	0h:0m:21s (8h:58m:40s left)
 426 GTR+F+I+G4   19439.146   1.932       p426_uce-2005013 (modified)	0h:0m:21s (8h:58m:50s left)
 427 GTR+F+I+G4   37981.215   4.412       p427_uce-2005019 (modified)	0h:0m:21s (8h:59m:3s left)
 428 GTR+F+I+G4   28001.016   4.918       p428_uce-2005023 (modified)	0h:0m:21s (8h:59m:8s left)
 429 GTR+F+I+G4   20789.813   2.709       p429_uce-2005026 (modified)	0h:0m:21s (8h:59m:5s left)
 430 GTR+F+I+G4   25694.678   2.754       p430_uce-2005028 (modified)	0h:0m:21s (8h:59m:19s left)
 431 GTR+F+I+G4   33613.959   4.745       p431_uce-2005029 (modified)	0h:0m:21s (8h:59m:46s left)
 432 GTR+F+I+G4   31533.023   2.668       p432_uce-2005064 (modified)	0h:0m:21s (9h:0m:4s left)
 433 GTR+F+I+G4   22433.111   3.311       p433_uce-2005073 (modified)	0h:0m:21s (9h:0m:16s left)
 434 GTR+F+I+G4   33110.253   5.951       p434_uce-200508	0h:0m:21s (9h:0m:19s left)
 435 GTR+F+I+G4   22558.041   2.427       p435_uce-2005092 (modified)	0h:0m:22s (9h:0m:11s left)
 436 GTR+F+I+G4   23079.459   1.710       p436_uce-2005112 (modified)	0h:0m:22s (9h:0m:29s left)
 437 GTR+F+I+G4   19644.180   1.403       p437_uce-2005126 (modified)	0h:0m:22s (9h:0m:56s left)
 438 GTR+F+I+G4   25267.948   1.765       p438_uce-2005127 (modified)	0h:0m:22s (9h:1m:40s left)
 439 GTR+F+I+G4   27462.533   2.129       p439_uce-2005132 (modified)	0h:0m:22s (9h:2m:35s left)
 440 GTR+F+I+G4   31652.119   3.595       p440_uce-2005136 (modified)	0h:0m:22s (9h:2m:55s left)
 441 GTR+F+I+G4   18188.059   2.350       p441_uce-2005137 (modified)	0h:0m:22s (9h:2m:50s left)
 442 GTR+F+I+G4   24098.726   2.084       p442_uce-2005139 (modified)	0h:0m:22s (9h:3m:15s left)
 443 GTR+F+I+G4   44265.461   4.437       p443_uce-2005141 (modified)	0h:0m:22s (9h:3m:43s left)
 444 GTR+F+I+G4   20605.664   4.899       p444_uce-2005143 (modified)	0h:0m:22s (9h:3m:22s left)
 445 GTR+F+I+G4   23309.157   3.280       p445_uce-2005185 (modified)	0h:0m:22s (9h:3m:35s left)
 446 GTR+F+I+G4   18455.351   2.266       p446_uce-2005186 (modified)	0h:0m:22s (9h:3m:17s left)
 447 GTR+F+I+G4   14579.182   1.408       p447_uce-2005187 (modified)	0h:0m:22s (9h:3m:13s left)
 448 GTR+F+I+G4   11743.030   3.354       p448_uce-2005189 (modified)	0h:0m:22s (9h:2m:35s left)
 449 GTR+F+I+G4   26516.076   4.264       p449_uce-2005195 (modified)	0h:0m:22s (9h:2m:41s left)
 450 GTR+F+I+G4   30871.867   3.773       p450_uce-2005233 (modified)	0h:0m:22s (9h:3m:3s left)
 451 GTR+F+I+G4   13591.468   0.762       p451_uce-2005238 (modified)	0h:0m:22s (9h:2m:48s left)
 452 GTR+F+I+G4   12331.595   1.335       p452_uce-2005258	0h:0m:22s (9h:2m:23s left)
 453 GTR+F+I+G4   34883.218   3.588       p453_uce-2005284 (modified)	0h:0m:23s (9h:2m:49s left)
 454 GTR+F+I+G4   26644.435   1.682       p454_uce-200530	0h:0m:23s (9h:3m:38s left)
 455 GTR+F+I+G4   25720.871   3.202       p455_uce-2005343 (modified)	0h:0m:23s (9h:3m:41s left)
 456 GTR+F+I+G4   31192.604   3.617       p456_uce-2005361 (modified)	0h:0m:23s (9h:4m:17s left)
 457 GTR+F+I+G4   38269.252   4.919       p457_uce-2005379 (modified)	0h:0m:23s (9h:4m:44s left)
 458 GTR+F+I+G4   34958.848   4.485       p458_uce-2005380 (modified)	0h:0m:23s (9h:5m:8s left)
 459 GTR+F+I+G4   19313.689   3.988       p459_uce-2005381 (modified)	0h:0m:23s (9h:4m:54s left)
 460 GTR+F+I+G4   13940.807   1.468       p460_uce-2005394 (modified)	0h:0m:23s (9h:4m:41s left)
 461 GTR+F+I+G4   11358.215   0.764       p461_uce-20054 (modified)	0h:0m:23s (9h:4m:27s left)
 462 GTR+F+I+G4   28642.162   3.737       p462_uce-2005402 (modified)	0h:0m:23s (9h:4m:39s left)
 463 GTR+F+I+G4   8759.339    0.363       p463_uce-2005459 (modified)	0h:0m:23s (9h:4m:9s left)
 464 GTR+F+I+G4   19227.176   1.608       p464_uce-2005489 (modified)	0h:0m:23s (9h:4m:16s left)
 465 GTR+F+I+G4   30987.486   3.238       p465_uce-2005518 (modified)	0h:0m:23s (9h:4m:42s left)
 466 GTR+F+I+G4   24139.919   3.483       p466_uce-2005519 (modified)	0h:0m:23s (9h:4m:51s left)
 467 GTR+F+I+G4   27513.479   3.893       p467_uce-200552 (modified)	0h:0m:23s (9h:5m:6s left)
 468 GTR+F+I+G4   21429.059   2.234       p468_uce-2005552 (modified)	0h:0m:23s (9h:5m:11s left)
 469 GTR+F+I+G4   16413.315   0.927       p469_uce-2005573 (modified)	0h:0m:23s (9h:4m:51s left)
 470 GTR+F+I+G4   14248.239   1.371       p470_uce-200558 (modified)	0h:0m:23s (9h:4m:40s left)
 471 GTR+F+I+G4   16825.364   1.443       p471_uce-2005617 (modified)	0h:0m:24s (9h:4m:30s left)
 472 GTR+F+I+G4   28648.165   4.389       p472_uce-2005628 (modified)	0h:0m:24s (9h:4m:34s left)
 473 GTR+F+I+G4   20519.830   1.326       p473_uce-2005648 (modified)	0h:0m:24s (9h:4m:30s left)
 474 GTR+F+I+G4   27038.567   1.889       p474_uce-2005664 (modified)	0h:0m:24s (9h:5m:12s left)
 475 GTR+F+I+G4   30336.845   4.354       p475_uce-2005696 (modified)	0h:0m:24s (9h:5m:32s left)
 476 GTR+F+I+G4   10919.285   0.838       p476_uce-200570 (modified)	0h:0m:24s (9h:5m:9s left)
 477 GTR+F+I+G4   32053.558   6.089       p477_uce-2005700 (modified)	0h:0m:24s (9h:5m:18s left)
 478 GTR+F+I+G4   27570.732   3.022       p478_uce-2005701 (modified)	0h:0m:24s (9h:5m:47s left)
 479 GTR+F+I+G4   25514.610   2.651       p479_uce-2005705 (modified)	0h:0m:24s (9h:5m:53s left)
 480 GTR+F+I+G4   27991.466   2.489       p480_uce-2005731 (modified)	0h:0m:24s (9h:6m:34s left)
 481 GTR+F+I+G4   31867.398   5.905       p481_uce-2005749 (modified)	0h:0m:24s (9h:6m:44s left)
 482 GTR+F+I+G4   17023.573   1.524       p482_uce-200575 (modified)	0h:0m:24s (9h:6m:33s left)
 483 GTR+F+I+G4   42870.245   5.609       p483_uce-2005763 (modified)	0h:0m:24s (9h:6m:53s left)
 484 GTR+F+I+G4   22674.211   2.816       p484_uce-2005764 (modified)	0h:0m:24s (9h:7m:2s left)
 485 GTR+F+I+G4   24907.439   3.552       p485_uce-2005791 (modified)	0h:0m:24s (9h:7m:3s left)
 486 GTR+F+I+G4   5539.648    0.492       p486_uce-2005798	0h:0m:24s (9h:6m:23s left)
 487 GTR+F+I+G4   22189.383   2.711       p487_uce-200580 (modified)	0h:0m:24s (9h:6m:31s left)
 488 GTR+F+I+G4   17295.998   1.748       p488_uce-2005811 (modified)	0h:0m:24s (9h:6m:31s left)
 489 GTR+F+I+G4   20137.140   2.264       p489_uce-200582 (modified)	0h:0m:25s (9h:6m:32s left)
 490 GTR+F+I+G4   12643.082   2.005       p490_uce-2005821 (modified)	0h:0m:25s (9h:6m:12s left)
 491 GTR+F+I+G4   15839.925   1.528       p491_uce-200583 (modified)	0h:0m:25s (9h:5m:58s left)
 492 GTR+F+I+G4   20944.912   2.174       p492_uce-2005830 (modified)	0h:0m:25s (9h:5m:51s left)
 493 GTR+F+I+G4   37399.850   6.354       p493_uce-2005831 (modified)	0h:0m:25s (9h:5m:57s left)
 494 GTR+F+I+G4   28004.165   2.692       p494_uce-2005834	0h:0m:25s (9h:5m:57s left)
 495 GTR+F+I+G4   10293.154   1.287       p495_uce-2005847 (modified)	0h:0m:25s (9h:5m:31s left)
 496 GTR+F+I+G4   17834.246   1.123       p496_uce-2005850 (modified)	0h:0m:25s (9h:5m:28s left)
 497 GTR+F+I+G4   20925.705   1.666       p497_uce-2005934 (modified)	0h:0m:25s (9h:5m:43s left)
 498 GTR+F+I+G4   12887.706   0.851       p498_uce-2005935 (modified)	0h:0m:25s (9h:5m:29s left)
 499 GTR+F+I+G4   16261.908   1.556       p499_uce-2005940 (modified)	0h:0m:25s (9h:5m:32s left)
 500 GTR+F+I+G4   6192.181    1.456       p500_uce-2005950 (modified)	0h:0m:25s (9h:4m:58s left)
 501 GTR+F+I+G4   18278.135   1.558       p501_uce-2005985 (modified)	0h:0m:25s (9h:5m:2s left)
 502 GTR+F+I+G4   41963.738   4.721       p502_uce-2006016 (modified)	0h:0m:25s (9h:5m:32s left)
 503 GTR+F+I+G4   34959.988   5.140       p503_uce-2006021 (modified)	0h:0m:25s (9h:5m:48s left)
 504 GTR+F+I+G4   30524.284   3.216       p504_uce-2006067 (modified)	0h:0m:25s (9h:6m:12s left)
 505 GTR+F+I+G4   37022.563   4.637       p505_uce-200607 (modified)	0h:0m:25s (9h:6m:42s left)
 506 GTR+F+I+G4   21091.048   1.945       p506_uce-2006111 (modified)	0h:0m:25s (9h:6m:57s left)
 507 GTR+F+I+G4   21498.565   2.045       p507_uce-2006112 (modified)	0h:0m:25s (9h:7m:7s left)
 508 GTR+F+I+G4   5299.725    1.164       p508_uce-2006113 (modified)	0h:0m:26s (9h:6m:27s left)
 509 GTR+F+I+G4   31872.174   3.841       p509_uce-2006157 (modified)	0h:0m:26s (9h:6m:50s left)
 510 GTR+F+I+G4   16820.878   1.459       p510_uce-2006176 (modified)	0h:0m:26s (9h:6m:55s left)
 511 GTR+F+I+G4   25205.835   2.384       p511_uce-2006203 (modified)	0h:0m:26s (9h:7m:19s left)
 512 GTR+F+I+G4   15691.078   1.214       p512_uce-2006204 (modified)	0h:0m:26s (9h:7m:5s left)
 513 GTR+F+I+G4   12709.160   0.635       p513_uce-2006207 (modified)	0h:0m:26s (9h:6m:38s left)
 514 GTR+F+I+G4   34146.010   3.735       p514_uce-200621 (modified)	0h:0m:26s (9h:6m:49s left)
 515 GTR+F+I+G4   20375.512   2.849       p515_uce-2006230 (modified)	0h:0m:26s (9h:6m:44s left)
 516 GTR+F+I+G4   22094.074   3.497       p516_uce-200624 (modified)	0h:0m:26s (9h:6m:37s left)
 517 GTR+F+I+G4   24109.605   3.295       p517_uce-2006247 (modified)	0h:0m:26s (9h:6m:33s left)
 518 GTR+F+I+G4   24505.289   2.598       p518_uce-2006262	0h:0m:26s (9h:6m:37s left)
 519 GTR+F+I+G4   20695.997   3.017       p519_uce-200628 (modified)	0h:0m:26s (9h:6m:36s left)
 520 GTR+F+I+G4   39146.863   3.545       p520_uce-2006280 (modified)	0h:0m:26s (9h:7m:3s left)
 521 GTR+F+I+G4   26338.264   3.651       p521_uce-2006284 (modified)	0h:0m:26s (9h:7m:8s left)
 522 GTR+F+I+G4   18095.582   5.137       p522_uce-2006285 (modified)	0h:0m:26s (9h:6m:50s left)
 523 GTR+F+I+G4   23034.964   1.671       p523_uce-2006304 (modified)	0h:0m:26s (9h:7m:9s left)
 524 GTR+F+I+G4   32595.163   3.876       p524_uce-2006370 (modified)	0h:0m:26s (9h:7m:34s left)
 525 GTR+F+I+G4   26548.231   3.471       p525_uce-2006376 (modified)	0h:0m:26s (9h:7m:47s left)
 526 GTR+F+I+G4   36454.754   3.818       p526_uce-2006385 (modified)	0h:0m:27s (9h:8m:7s left)
 527 GTR+F+I+G4   18122.016   1.688       p527_uce-2006411 (modified)	0h:0m:27s (9h:8m:4s left)
 528 GTR+F+I+G4   39331.330   3.968       p528_uce-2006443 (modified)	0h:0m:27s (9h:8m:35s left)
 529 GTR+F+I+G4   13728.219   0.764       p529_uce-2006448 (modified)	0h:0m:27s (9h:8m:15s left)
 530 GTR+F+I+G4   16267.230   1.565       p530_uce-200646 (modified)	0h:0m:27s (9h:8m:8s left)
 531 GTR+F+I+G4   34636.025   3.543       p531_uce-200647 (modified)	0h:0m:27s (9h:8m:36s left)
 532 GTR+F+I+G4   15530.710   1.541       p532_uce-2006482 (modified)	0h:0m:27s (9h:8m:26s left)
 533 GTR+F+I+G4   15796.185   1.202       p533_uce-2006485 (modified)	0h:0m:27s (9h:8m:20s left)
 534 GTR+F+I+G4   40659.520   5.574       p534_uce-2006512 (modified)	0h:0m:27s (9h:8m:48s left)
 535 GTR+F+I+G4   18993.167   1.496       p535_uce-2006531 (modified)	0h:0m:27s (9h:8m:49s left)
 536 GTR+F+I+G4   19961.570   1.918       p536_uce-2006532 (modified)	0h:0m:27s (9h:8m:58s left)
 537 GTR+F+I+G4   17486.101   2.175       p537_uce-2006543 (modified)	0h:0m:27s (9h:9m:0s left)
 538 GTR+F+I+G4   15589.778   1.088       p538_uce-2006557 (modified)	0h:0m:27s (9h:8m:53s left)
 539 GTR+F+I+G4   6068.682    0.445       p539_uce-2006562	0h:0m:27s (9h:8m:26s left)
 540 GTR+F+I+G4   9100.296    0.366       p540_uce-2006578 (modified)	0h:0m:27s (9h:8m:4s left)
 541 GTR+F+I+G4   9102.310    0.383       p541_uce-2006579 (modified)	0h:0m:27s (9h:7m:37s left)
 542 GTR+F+I+G4   20123.211   3.593       p542_uce-2006607 (modified)	0h:0m:27s (9h:7m:34s left)
 543 GTR+F+I+G4   24649.352   2.632       p543_uce-2006654 (modified)	0h:0m:27s (9h:7m:42s left)
 544 GTR+F+I+G4   12361.508   3.226       p544_uce-2006677 (modified)	0h:0m:27s (9h:7m:12s left)
 545 GTR+F+I+G4   9641.340    0.552       p545_uce-2006687	0h:0m:27s (9h:6m:43s left)
 546 GTR+F+I+G4   34033.289   4.629       p546_uce-2006701 (modified)	0h:0m:27s (9h:7m:2s left)
 547 GTR+F+I+G4   27068.176   2.641       p547_uce-2006702 (modified)	0h:0m:28s (9h:7m:25s left)
 548 GTR+F+I+G4   31075.721   5.931       p548_uce-2006705 (modified)	0h:0m:28s (9h:7m:36s left)
 549 GTR+F+I+G4   32685.426   5.412       p549_uce-2006706 (modified)	0h:0m:28s (9h:7m:41s left)
 550 GTR+F+I+G4   25807.810   3.692       p550_uce-2006709 (modified)	0h:0m:28s (9h:7m:41s left)
 551 GTR+F+I+G4   8192.880    0.578       p551_uce-2006741	0h:0m:28s (9h:7m:17s left)
 552 GTR+F+I+G4   8455.151    0.801       p552_uce-2006742 (modified)	0h:0m:28s (9h:6m:53s left)
 553 GTR+F+I+G4   8002.870    1.015       p553_uce-2006748 (modified)	0h:0m:28s (9h:6m:22s left)
 554 GTR+F+I+G4   7993.621    1.208       p554_uce-200675 (modified)	0h:0m:28s (9h:5m:54s left)
 555 GTR+F+I+G4   44370.936   6.839       p555_uce-2006769	0h:0m:28s (9h:5m:58s left)
 556 GTR+F+I+G4   6255.950    0.352       p556_uce-200677 (modified)	0h:0m:28s (9h:5m:28s left)
 557 GTR+F+I+G4   8043.841    1.594       p557_uce-2006775	0h:0m:28s (9h:4m:57s left)
 558 GTR+F+I+G4   3851.988    0.277       p558_uce-2006777 (modified)	0h:0m:28s (9h:4m:22s left)
 559 GTR+F+I+G4   15872.397   1.131       p559_uce-20068 (modified)	0h:0m:28s (9h:4m:24s left)
 560 GTR+F+I+G4   16946.276   2.709       p560_uce-2006824 (modified)	0h:0m:28s (9h:4m:18s left)
 561 GTR+F+I+G4   16857.685   3.105       p561_uce-2006885 (modified)	0h:0m:28s (9h:3m:56s left)
 562 GTR+F+I+G4   37243.721   4.991       p562_uce-2006887 (modified)	0h:0m:28s (9h:4m:9s left)
 563 GTR+F+I+G4   33241.656   4.132       p563_uce-2006928 (modified)	0h:0m:28s (9h:4m:11s left)
 564 GTR+F+I+G4   23356.497   3.067       p564_uce-200694 (modified)	0h:0m:28s (9h:4m:18s left)
 565 GTR+F+I+G4   7062.706    1.168       p565_uce-2006947 (modified)	0h:0m:28s (9h:3m:50s left)
 566 GTR+F+I+G4   13343.187   1.619       p566_uce-200696 (modified)	0h:0m:28s (9h:3m:41s left)
 567 GTR+F+I+G4   37127.297   3.871       p567_uce-2006992 (modified)	0h:0m:28s (9h:4m:22s left)
 568 GTR+F+I+G4   18023.699   3.536       p568_uce-2006996 (modified)	0h:0m:28s (9h:4m:6s left)
 569 GTR+F+I+G4   18486.178   2.016       p569_uce-2007010 (modified)	0h:0m:29s (9h:3m:52s left)
 570 GTR+F+I+G4   41855.504   7.222       p570_uce-2007036 (modified)	0h:0m:29s (9h:4m:15s left)
 571 GTR+F+I+G4   19391.176   3.323       p571_uce-2007037 (modified)	0h:0m:29s (9h:4m:4s left)
 572 GTR+F+I+G4   39565.163   6.065       p572_uce-2007064 (modified)	0h:0m:29s (9h:4m:24s left)
 573 GTR+F+I+G4   14683.834   2.045       p573_uce-2007085 (modified)	0h:0m:29s (9h:4m:9s left)
 574 GTR+F+I+G4   24325.299   2.339       p574_uce-2007089 (modified)	0h:0m:29s (9h:4m:15s left)
 575 GTR+F+I+G4   8325.554    1.065       p575_uce-2007099 (modified)	0h:0m:29s (9h:3m:46s left)
 576 GTR+F+I+G4   16171.867   2.203       p576_uce-2007105 (modified)	0h:0m:29s (9h:3m:43s left)
 577 GTR+F+I+G4   42358.197   5.572       p577_uce-2007133 (modified)	0h:0m:29s (9h:3m:58s left)
 578 GTR+F+I+G4   28025.547   3.493       p578_uce-2007134 (modified)	0h:0m:29s (9h:4m:6s left)
 579 GTR+F+I+G4   29445.832   4.119       p579_uce-2007136 (modified)	0h:0m:29s (9h:4m:8s left)
 580 GTR+F+I+G4   29506.420   3.006       p580_uce-2007137 (modified)	0h:0m:29s (9h:4m:36s left)
 581 GTR+F+I+G4   10301.370   1.033       p581_uce-2007155 (modified)	0h:0m:29s (9h:4m:15s left)
 582 GTR+F+I+G4   30007.464   2.323       p582_uce-2007156 (modified)	0h:0m:29s (9h:4m:53s left)
 583 GTR+F+I+G4   13658.458   1.148       p583_uce-2007157 (modified)	0h:0m:29s (9h:4m:39s left)
 584 GTR+F+I+G4   38977.728   4.173       p584_uce-2007165 (modified)	0h:0m:29s (9h:4m:46s left)
 585 GTR+F+I+G4   42604.230   6.498       p585_uce-2007167 (modified)	0h:0m:29s (9h:5m:15s left)
 586 GTR+F+I+G4   6970.876    0.535       p586_uce-2007186 (modified)	0h:0m:29s (9h:4m:51s left)
 587 GTR+F+I+G4   8437.238    0.377       p587_uce-2007197 (modified)	0h:0m:29s (9h:4m:32s left)
 588 GTR+F+I+G4   10973.503   0.523       p588_uce-200724 (modified)	0h:0m:29s (9h:4m:9s left)
 589 GTR+F+I+G4   15027.851   1.511       p589_uce-2007255 (modified)	0h:0m:30s (9h:4m:13s left)
 590 GTR+F+I+G4   8173.321    1.757       p590_uce-2007257 (modified)	0h:0m:30s (9h:3m:46s left)
 591 GTR+F+I+G4   11126.535   0.661       p591_uce-2007286 (modified)	0h:0m:30s (9h:3m:24s left)
 592 GTR+F+I+G4   14104.884   0.853       p592_uce-2007287 (modified)	0h:0m:30s (9h:3m:17s left)
 593 GTR+F+I+G4   19067.319   1.542       p593_uce-20073 (modified)	0h:0m:30s (9h:3m:20s left)
 594 GTR+F+I+G4   4940.457    0.219       p594_uce-200732 (modified)	0h:0m:30s (9h:2m:45s left)
 595 GTR+F+I+G4   43717.814   5.677       p595_uce-2007352 (modified)	0h:0m:30s (9h:3m:19s left)
 596 GTR+F+I+G4   31212.601   3.274       p596_uce-2007353 (modified)	0h:0m:30s (9h:3m:50s left)
 597 GTR+F+I+G4   35934.880   3.211       p597_uce-2007388 (modified)	0h:0m:30s (9h:4m:25s left)
 598 GTR+F+I+G4   8445.492    1.234       p598_uce-200739 (modified)	0h:0m:30s (9h:4m:0s left)
 599 GTR+F+I+G4   25644.823   3.890       p599_uce-2007392 (modified)	0h:0m:30s (9h:4m:1s left)
 600 GTR+F+I+G4   20428.695   2.648       p600_uce-2007393 (modified)	0h:0m:30s (9h:3m:56s left)
 601 GTR+F+I+G4   32689.962   4.402       p601_uce-2007395 (modified)	0h:0m:30s (9h:4m:0s left)
 602 GTR+F+I+G4   23148.165   2.367       p602_uce-2007409 (modified)	0h:0m:30s (9h:4m:20s left)
 603 GTR+F+I+G4   36027.492   4.398       p603_uce-2007414 (modified)	0h:0m:30s (9h:4m:43s left)
 604 GTR+F+I+G4   5626.100    0.811       p604_uce-2007454	0h:0m:30s (9h:4m:9s left)
 605 GTR+F+I+G4   9254.131    0.837       p605_uce-2007458 (modified)	0h:0m:30s (9h:3m:46s left)
 606 GTR+F+I+G4   16881.324   1.447       p606_uce-2007490 (modified)	0h:0m:30s (9h:3m:40s left)
 607 GTR+F+I+G4   31257.615   3.917       p607_uce-2007491 (modified)	0h:0m:30s (9h:3m:58s left)
 608 GTR+F+I+G4   10440.524   0.585       p608_uce-2007504	0h:0m:30s (9h:3m:38s left)
 609 GTR+F+I+G4   25304.457   2.432       p609_uce-2007506 (modified)	0h:0m:31s (9h:3m:43s left)
 610 GTR+F+I+G4   31631.197   3.434       p610_uce-2007528 (modified)	0h:0m:31s (9h:4m:11s left)
 611 GTR+F+I+G4   23654.180   2.572       p611_uce-2007557 (modified)	0h:0m:31s (9h:4m:20s left)
 612 GTR+F+I+G4   16697.063   2.562       p612_uce-2007597 (modified)	0h:0m:31s (9h:4m:10s left)
 613 GTR+F+I+G4   19792.321   3.593       p613_uce-2007599 (modified)	0h:0m:31s (9h:4m:5s left)
 614 GTR+F+I+G4   32213.222   5.149       p614_uce-2007600 (modified)	0h:0m:31s (9h:4m:7s left)
 615 GTR+F+I+G4   21201.175   2.237       p615_uce-2007606 (modified)	0h:0m:31s (9h:4m:7s left)
 616 GTR+F+I+G4   25124.088   2.087       p616_uce-200761 (modified)	0h:0m:31s (9h:4m:25s left)
 617 GTR+F+I+G4   35104.822   5.386       p617_uce-2007620 (modified)	0h:0m:31s (9h:4m:39s left)
 618 GTR+F+I+G4   20355.158   3.218       p618_uce-2007660 (modified)	0h:0m:31s (9h:4m:29s left)
 619 GTR+F+I+G4   8372.387    1.526       p619_uce-2007678 (modified)	0h:0m:31s (9h:4m:4s left)
 620 GTR+F+I+G4   11659.519   1.044       p620_uce-200769 (modified)	0h:0m:31s (9h:3m:58s left)
 621 GTR+F+I+G4   20151.701   1.267       p621_uce-2007690 (modified)	0h:0m:31s (9h:3m:55s left)
 622 GTR+F+I+G4   11111.055   1.193       p622_uce-200773 (modified)	0h:0m:31s (9h:3m:39s left)
 623 GTR+F+I+G4   31286.454   3.789       p623_uce-2007742 (modified)	0h:0m:31s (9h:4m:3s left)
 624 GTR+F+I+G4   19974.142   3.371       p624_uce-2007744 (modified)	0h:0m:31s (9h:3m:52s left)
 625 GTR+F+I+G4   7903.753    0.931       p625_uce-2007756 (modified)	0h:0m:31s (9h:3m:26s left)
 626 GTR+F+I+G4   21302.596   2.426       p626_uce-200776 (modified)	0h:0m:31s (9h:3m:27s left)
 627 GTR+F+I+G4   16211.502   2.335       p627_uce-2007760 (modified)	0h:0m:31s (9h:3m:14s left)
 628 GTR+F+I+G4   20572.272   1.245       p628_uce-2007761 (modified)	0h:0m:31s (9h:3m:18s left)
 629 GTR+F+I+G4   24018.150   2.292       p629_uce-2007773 (modified)	0h:0m:32s (9h:3m:37s left)
 630 GTR+F+I+G4   21056.199   1.805       p630_uce-2007774 (modified)	0h:0m:32s (9h:3m:45s left)
 631 GTR+F+I+G4   20110.995   1.620       p631_uce-2007775 (modified)	0h:0m:32s (9h:3m:58s left)
 632 GTR+F+I+G4   33200.448   3.741       p632_uce-2007792 (modified)	0h:0m:32s (9h:4m:24s left)
 633 GTR+F+I+G4   22066.130   2.122       p633_uce-2007793 (modified)	0h:0m:32s (9h:4m:21s left)
 634 GTR+F+I+G4   18782.959   2.293       p634_uce-2007794 (modified)	0h:0m:32s (9h:4m:15s left)
 635 GTR+F+I+G4   24260.593   3.713       p635_uce-2007795 (modified)	0h:0m:32s (9h:4m:12s left)
 636 GTR+F+I+G4   32647.464   3.865       p636_uce-2007805 (modified)	0h:0m:32s (9h:4m:29s left)
 637 GTR+F+I+G4   32991.031   4.318       p637_uce-2007808 (modified)	0h:0m:32s (9h:4m:49s left)
 638 GTR+F+I+G4   14267.702   1.439       p638_uce-2007809 (modified)	0h:0m:32s (9h:4m:37s left)
 639 GTR+F+I+G4   16935.705   1.401       p639_uce-2007828 (modified)	0h:0m:32s (9h:4m:35s left)
 640 GTR+F+I+G4   21606.585   2.869       p640_uce-200783 (modified)	0h:0m:32s (9h:4m:44s left)
 641 GTR+F+I+G4   19027.752   2.172       p641_uce-200787 (modified)	0h:0m:32s (9h:4m:52s left)
 642 GTR+F+I+G4   28673.083   4.313       p642_uce-2007897 (modified)	0h:0m:32s (9h:5m:3s left)
 643 GTR+F+I+G4   14755.119   0.754       p643_uce-2007906 (modified)	0h:0m:32s (9h:4m:56s left)
 644 GTR+F+I+G4   8899.634    0.592       p644_uce-2007908 (modified)	0h:0m:32s (9h:4m:30s left)
 645 GTR+F+I+G4   30236.301   5.657       p645_uce-2007920 (modified)	0h:0m:32s (9h:4m:38s left)
 646 GTR+F+I+G4   30696.878   2.867       p646_uce-200794 (modified)	0h:0m:32s (9h:4m:51s left)
 647 GTR+F+I+G4   31651.292   4.606       p647_uce-2007962 (modified)	0h:0m:33s (9h:5m:8s left)
 648 GTR+F+I+G4   7450.052    0.892       p648_uce-2007965 (modified)	0h:0m:33s (9h:4m:46s left)
 649 GTR+F+I+G4   22135.539   2.136       p649_uce-2007993 (modified)	0h:0m:33s (9h:4m:46s left)
 650 GTR+F+I+G4   15498.367   3.477       p650_uce-2007997 (modified)	0h:0m:33s (9h:4m:24s left)
 651 GTR+F+I+G4   24758.007   4.046       p651_uce-2008028 (modified)	0h:0m:33s (9h:4m:20s left)
 652 GTR+F+I+G4   12129.642   0.522       p652_uce-2008029	0h:0m:33s (9h:3m:55s left)
 653 GTR+F+I+G4   8601.067    0.523       p653_uce-2008036 (modified)	0h:0m:33s (9h:3m:33s left)
 654 GTR+F+I+G4   16007.787   1.287       p654_uce-2008071 (modified)	0h:0m:33s (9h:3m:41s left)
 655 GTR+F+I+G4   19519.721   1.330       p655_uce-2008072 (modified)	0h:0m:33s (9h:3m:36s left)
 656 GTR+F+I+G4   16586.665   1.012       p656_uce-2008073 (modified)	0h:0m:33s (9h:3m:33s left)
 657 GTR+F+I+G4   17690.534   0.933       p657_uce-200808 (modified)	0h:0m:33s (9h:3m:32s left)
 658 GTR+F+I+G4   22847.826   3.399       p658_uce-2008098 (modified)	0h:0m:33s (9h:3m:27s left)
 659 GTR+F+I+G4   35070.878   3.320       p659_uce-2008102 (modified)	0h:0m:33s (9h:3m:55s left)
 660 GTR+F+I+G4   15132.029   2.037       p660_uce-2008121 (modified)	0h:0m:33s (9h:3m:48s left)
 661 GTR+F+I+G4   27678.249   2.727       p661_uce-2008168 (modified)	0h:0m:33s (9h:4m:18s left)
 662 GTR+F+I+G4   34502.482   4.064       p662_uce-2008170	0h:0m:33s (9h:4m:33s left)
 663 GTR+F+I+G4   12782.838   0.861       p663_uce-2008210 (modified)	0h:0m:33s (9h:4m:18s left)
 664 GTR+F+I+G4   31667.963   3.130       p664_uce-2008222 (modified)	0h:0m:33s (9h:4m:40s left)
 665 GTR+F+I+G4   32435.322   4.924       p665_uce-2008230 (modified)	0h:0m:33s (9h:4m:54s left)
 666 GTR+F+I+G4   13415.800   2.139       p666_uce-2008237 (modified)	0h:0m:33s (9h:4m:34s left)
 667 GTR+F+I+G4   25039.609   1.945       p667_uce-2008247 (modified)	0h:0m:34s (9h:4m:43s left)
 668 GTR+F+I+G4   23535.621   1.725       p668_uce-2008254 (modified)	0h:0m:34s (9h:4m:57s left)
 669 GTR+F+I+G4   13449.698   2.760       p669_uce-2008295 (modified)	0h:0m:34s (9h:4m:41s left)
 670 GTR+F+I+G4   12453.630   0.429       p670_uce-200830 (modified)	0h:0m:34s (9h:4m:24s left)
 671 GTR+F+I+G4   19058.006   1.070       p671_uce-2008323	0h:0m:34s (9h:4m:30s left)
 672 GTR+F+I+G4   13430.675   2.196       p672_uce-2008325 (modified)	0h:0m:34s (9h:4m:16s left)
 673 GTR+F+I+G4   15970.719   0.866       p673_uce-200834 (modified)	0h:0m:34s (9h:4m:15s left)
 674 GTR+F+I+G4   21229.846   2.943       p674_uce-2008340 (modified)	0h:0m:34s (9h:4m:19s left)
 675 GTR+F+I+G4   19105.501   1.033       p675_uce-200837 (modified)	0h:0m:34s (9h:4m:24s left)
 676 GTR+F+I+G4   21281.044   2.041       p676_uce-200838 (modified)	0h:0m:34s (9h:4m:43s left)
 677 GTR+F+I+G4   21952.052   1.783       p677_uce-200839 (modified)	0h:0m:34s (9h:4m:57s left)
 678 GTR+F+I+G4   25524.254   3.484       p678_uce-2008404 (modified)	0h:0m:34s (9h:5m:9s left)
 679 GTR+F+I+G4   22425.694   1.639       p679_uce-200841 (modified)	0h:0m:34s (9h:5m:11s left)
 680 GTR+F+I+G4   6302.703    1.043       p680_uce-2008422 (modified)	0h:0m:34s (9h:4m:41s left)
 681 GTR+F+I+G4   13889.647   1.846       p681_uce-2008445 (modified)	0h:0m:34s (9h:4m:31s left)
 682 GTR+F+I+G4   23964.404   1.612       p682_uce-2008467 (modified)	0h:0m:34s (9h:4m:46s left)
 683 GTR+F+I+G4   35484.969   4.622       p683_uce-2008468 (modified)	0h:0m:34s (9h:5m:6s left)
 684 GTR+F+I+G4   10664.194   1.131       p684_uce-200847 (modified)	0h:0m:34s (9h:4m:56s left)
 685 GTR+F+I+G4   32425.108   5.260       p685_uce-2008488 (modified)	0h:0m:34s (9h:5m:2s left)
 686 GTR+F+I+G4   20673.829   3.388       p686_uce-2008495 (modified)	0h:0m:35s (9h:5m:2s left)
 687 GTR+F+I+G4   25970.148   2.964       p687_uce-200850 (modified)	0h:0m:35s (9h:5m:11s left)
 688 GTR+F+I+G4   10358.747   0.922       p688_uce-2008505 (modified)	0h:0m:35s (9h:4m:59s left)
 689 GTR+F+I+G4   19575.200   3.557       p689_uce-200851 (modified)	0h:0m:35s (9h:4m:50s left)
 690 GTR+F+I+G4   16270.267   0.822       p690_uce-2008510	0h:0m:35s (9h:4m:44s left)
 691 GTR+F+I+G4   21034.453   6.207       p691_uce-2008548	0h:0m:35s (9h:4m:25s left)
 692 GTR+F+I+G4   23809.890   2.361       p692_uce-2008562 (modified)	0h:0m:35s (9h:4m:43s left)
 693 GTR+F+I+G4   10878.446   4.170       p693_uce-2008583 (modified)	0h:0m:35s (9h:4m:15s left)
 694 GTR+F+I+G4   38023.863   7.137       p694_uce-2008605 (modified)	0h:0m:35s (9h:4m:21s left)
 695 GTR+F+I+G4   33818.376   3.398       p695_uce-2008609 (modified)	0h:0m:35s (9h:4m:41s left)
 696 GTR+F+I+G4   30961.692   4.433       p696_uce-2008635 (modified)	0h:0m:35s (9h:4m:52s left)
 697 GTR+F+I+G4   23841.023   2.990       p697_uce-2008640 (modified)	0h:0m:35s (9h:4m:56s left)
 698 GTR+F+I+G4   23214.133   1.593       p698_uce-2008644 (modified)	0h:0m:35s (9h:5m:5s left)
 699 GTR+F+I+G4   32823.813   3.531       p699_uce-2008646 (modified)	0h:0m:35s (9h:5m:31s left)
 700 GTR+F+I+G4   13205.684   1.686       p700_uce-2008681 (modified)	0h:0m:35s (9h:5m:11s left)
 701 GTR+F+I+G4   32773.711   4.658       p701_uce-2008685 (modified)	0h:0m:35s (9h:5m:17s left)
 702 GTR+F+I+G4   15469.602   2.204       p702_uce-2008696 (modified)	0h:0m:35s (9h:5m:2s left)
 703 GTR+F+I+G4   34614.585   4.410       p703_uce-2008734 (modified)	0h:0m:35s (9h:5m:23s left)
 704 GTR+F+I+G4   12070.972   0.334       p704_uce-2008735 (modified)	0h:0m:35s (9h:5m:11s left)
 705 GTR+F+I+G4   16083.253   1.775       p705_uce-2008739 (modified)	0h:0m:36s (9h:5m:6s left)
 706 GTR+F+I+G4   12037.294   3.505       p706_uce-2008740 (modified)	0h:0m:36s (9h:4m:43s left)
 707 GTR+F+I+G4   35884.225   4.188       p707_uce-2008741 (modified)	0h:0m:36s (9h:5m:0s left)
 708 GTR+F+I+G4   7538.677    0.548       p708_uce-2008744 (modified)	0h:0m:36s (9h:4m:33s left)
 709 GTR+F+I+G4   13453.425   2.882       p709_uce-2008784 (modified)	0h:0m:36s (9h:4m:16s left)
 710 GTR+F+I+G4   7779.460    0.976       p710_uce-2008785 (modified)	0h:0m:36s (9h:3m:54s left)
 711 GTR+F+I+G4   23229.274   1.767       p711_uce-2008786 (modified)	0h:0m:36s (9h:4m:11s left)
 712 GTR+F+I+G4   19440.342   2.461       p712_uce-2008844 (modified)	0h:0m:36s (9h:4m:6s left)
 713 GTR+F+I+G4   14403.588   0.926       p713_uce-2008845 (modified)	0h:0m:36s (9h:3m:57s left)
 714 GTR+F+I+G4   16747.138   1.361       p714_uce-2008854 (modified)	0h:0m:36s (9h:3m:42s left)
 715 GTR+F+I+G4   16079.962   1.536       p715_uce-2008866 (modified)	0h:0m:36s (9h:3m:35s left)
 716 GTR+F+I+G4   11525.582   0.796       p716_uce-200887 (modified)	0h:0m:36s (9h:3m:23s left)
 717 GTR+F+I+G4   11681.097   0.904       p717_uce-2008870 (modified)	0h:0m:36s (9h:3m:5s left)
 718 GTR+F+I+G4   24239.719   2.282       p718_uce-2008876 (modified)	0h:0m:36s (9h:3m:7s left)
 719 GTR+F+I+G4   46337.839   6.766       p719_uce-2008877 (modified)	0h:0m:36s (9h:3m:35s left)
 720 GTR+F+I+G4   12475.786   3.937       p720_uce-2008889 (modified)	0h:0m:36s (9h:3m:17s left)
 721 GTR+F+I+G4   20660.022   2.368       p721_uce-2008902 (modified)	0h:0m:36s (9h:3m:17s left)
 722 GTR+F+I+G4   15313.818   0.788       p722_uce-2008903	0h:0m:36s (9h:3m:12s left)
 723 GTR+F+I+G4   22809.525   3.247       p723_uce-2008904 (modified)	0h:0m:36s (9h:3m:22s left)
 724 GTR+F+I+G4   35449.288   4.398       p724_uce-2008911 (modified)	0h:0m:36s (9h:3m:45s left)
 725 GTR+F+I+G4   28835.406   4.879       p725_uce-2008918 (modified)	0h:0m:36s (9h:3m:45s left)
 726 GTR+F+I+G4   29696.062   3.000       p726_uce-2008923 (modified)	0h:0m:37s (9h:4m:6s left)
 727 GTR+F+I+G4   21357.538   1.862       p727_uce-2008935	0h:0m:37s (9h:4m:6s left)
 728 GTR+F+I+G4   24598.727   1.688       p728_uce-2008936 (modified)	0h:0m:37s (9h:4m:18s left)
 729 GTR+F+I+G4   30087.951   2.530       p729_uce-2008937 (modified)	0h:0m:37s (9h:4m:28s left)
 730 GTR+F+I+G4   24428.428   4.718       p730_uce-2008943 (modified)	0h:0m:37s (9h:4m:27s left)
 731 GTR+F+I+G4   7808.891    0.743       p731_uce-2008967 (modified)	0h:0m:37s (9h:4m:2s left)
 732 GTR+F+I+G4   12750.695   2.557       p732_uce-2008975 (modified)	0h:0m:37s (9h:3m:46s left)
 733 GTR+F+I+G4   14694.057   0.875       p733_uce-2008990 (modified)	0h:0m:37s (9h:3m:39s left)
 734 GTR+F+I+G4   21773.043   3.421       p734_uce-2008996 (modified)	0h:0m:37s (9h:3m:36s left)
 735 GTR+F+I+G4   11583.908   0.462       p735_uce-2009002 (modified)	0h:0m:37s (9h:3m:29s left)
 736 GTR+F+I+G4   11189.995   0.868       p736_uce-200901 (modified)	0h:0m:37s (9h:3m:14s left)
 737 GTR+F+I+G4   26805.658   1.759       p737_uce-2009018 (modified)	0h:0m:37s (9h:3m:36s left)
 738 GTR+F+I+G4   11795.540   1.894       p738_uce-200903 (modified)	0h:0m:37s (9h:3m:20s left)
 739 GTR+F+I+G4   19380.708   1.210       p739_uce-200907 (modified)	0h:0m:37s (9h:3m:27s left)
 740 GTR+F+I+G4   13924.339   1.475       p740_uce-2009070 (modified)	0h:0m:37s (9h:3m:19s left)
 741 GTR+F+I+G4   10015.676   0.460       p741_uce-2009089	0h:0m:37s (9h:3m:6s left)
 742 GTR+F+I+G4   22143.034   2.288       p742_uce-2009094 (modified)	0h:0m:37s (9h:3m:11s left)
 743 GTR+F+I+G4   28657.461   3.196       p743_uce-2009103 (modified)	0h:0m:37s (9h:3m:22s left)
 744 GTR+F+I+G4   14811.523   0.990       p744_uce-2009107 (modified)	0h:0m:37s (9h:3m:17s left)
 745 GTR+F+I+G4   11585.814   1.132       p745_uce-2009109 (modified)	0h:0m:37s (9h:3m:7s left)
 746 GTR+F+I+G4   11257.665   1.264       p746_uce-2009122 (modified)	0h:0m:37s (9h:2m:58s left)
 747 GTR+F+I+G4   4671.604    0.492       p747_uce-2009129	0h:0m:37s (9h:2m:30s left)
 748 GTR+F+I+G4   25583.056   3.849       p748_uce-2009135 (modified)	0h:0m:38s (9h:2m:35s left)
 749 GTR+F+I+G4   11273.445   1.847       p749_uce-2009143 (modified)	0h:0m:38s (9h:2m:18s left)
 750 GTR+F+I+G4   26648.423   2.059       p750_uce-2009164 (modified)	0h:0m:38s (9h:2m:21s left)
 751 GTR+F+I+G4   15901.762   2.795       p751_uce-2009202 (modified)	0h:0m:38s (9h:2m:4s left)
 752 GTR+F+I+G4   11212.633   1.611       p752_uce-2009205 (modified)	0h:0m:38s (9h:1m:46s left)
 753 GTR+F+I+G4   19232.745   1.866       p753_uce-2009207 (modified)	0h:0m:38s (9h:1m:42s left)
 754 GTR+F+I+G4   28663.594   3.332       p754_uce-2009224 (modified)	0h:0m:38s (9h:1m:57s left)
 755 GTR+F+I+G4   29035.911   3.964       p755_uce-2009247 (modified)	0h:0m:38s (9h:2m:6s left)
 756 GTR+F+I+G4   12465.161   1.209       p756_uce-2009273 (modified)	0h:0m:38s (9h:1m:55s left)
 757 GTR+F+I+G4   11073.859   0.605       p757_uce-2009281	0h:0m:38s (9h:1m:36s left)
 758 GTR+F+I+G4   26920.379   3.841       p758_uce-2009290 (modified)	0h:0m:38s (9h:1m:35s left)
 759 GTR+F+I+G4   17654.678   1.546       p759_uce-2009305	0h:0m:38s (9h:1m:33s left)
 760 GTR+F+I+G4   19383.253   1.302       p760_uce-2009307 (modified)	0h:0m:38s (9h:1m:30s left)
 761 GTR+F+I+G4   24826.368   3.427       p761_uce-2009340 (modified)	0h:0m:38s (9h:1m:32s left)
 762 GTR+F+I+G4   18027.641   2.844       p762_uce-2009341 (modified)	0h:0m:38s (9h:1m:23s left)
 763 GTR+F+I+G4   9772.404    1.407       p763_uce-2009371 (modified)	0h:0m:38s (9h:1m:8s left)
 764 GTR+F+I+G4   18489.133   3.577       p764_uce-2009445	0h:0m:38s (9h:0m:57s left)
 765 GTR+F+I+G4   18932.710   4.233       p765_uce-2009446 (modified)	0h:0m:38s (9h:0m:42s left)
 766 GTR+F+I+G4   30847.246   3.255       p766_uce-2009454 (modified)	0h:0m:38s (9h:1m:12s left)
 767 GTR+F+I+G4   14276.355   2.078       p767_uce-2009458 (modified)	0h:0m:38s (9h:1m:1s left)
 768 GTR+F+I+G4   25756.219   2.267       p768_uce-2009497 (modified)	0h:0m:38s (9h:1m:19s left)
 769 GTR+F+I+G4   17919.009   1.861       p769_uce-2009511 (modified)	0h:0m:39s (9h:1m:12s left)
 770 GTR+F+I+G4   17699.557   2.357       p770_uce-2009535 (modified)	0h:0m:39s (9h:1m:12s left)
 771 GTR+F+I+G4   27033.174   2.912       p771_uce-2009538 (modified)	0h:0m:39s (9h:1m:23s left)
 772 GTR+F+I+G4   9941.744    0.908       p772_uce-2009540 (modified)	0h:0m:39s (9h:1m:48s left)
 773 GTR+F+I+G4   19467.494   1.065       p773_uce-2009554 (modified)	0h:0m:39s (9h:1m:54s left)
 774 GTR+F+I+G4   18219.239   1.139       p774_uce-2009564 (modified)	0h:0m:39s (9h:1m:47s left)
 775 GTR+F+I+G4   25731.215   3.396       p775_uce-2009605 (modified)	0h:0m:39s (9h:1m:55s left)
 776 GTR+F+I+G4   17721.771   1.323       p776_uce-2009628 (modified)	0h:0m:39s (9h:1m:51s left)
 777 GTR+F+I+G4   11149.082   1.253       p777_uce-2009647 (modified)	0h:0m:39s (9h:1m:32s left)
 778 GTR+F+I+G4   39579.511   5.433       p778_uce-2009649 (modified)	0h:0m:39s (9h:1m:52s left)
 779 GTR+F+I+G4   29655.521   2.888       p779_uce-2009666 (modified)	0h:0m:39s (9h:2m:12s left)
 780 GTR+F+I+G4   20506.726   2.328       p780_uce-2009675 (modified)	0h:0m:39s (9h:2m:24s left)
 781 GTR+F+I+G4   11345.951   3.374       p781_uce-2009682 (modified)	0h:0m:39s (9h:2m:2s left)
 782 GTR+F+I+G4   23615.196   2.050       p782_uce-2009683 (modified)	0h:0m:39s (9h:2m:9s left)
 783 GTR+F+I+G4   33384.571   3.307       p783_uce-2009701 (modified)	0h:0m:39s (9h:2m:22s left)
 784 GTR+F+I+G4   21047.531   1.883       p784_uce-2009708 (modified)	0h:0m:39s (9h:2m:28s left)
 785 GTR+F+I+G4   16168.177   2.261       p785_uce-2009738 (modified)	0h:0m:39s (9h:2m:16s left)
 786 GTR+F+I+G4   16209.690   0.813       p786_uce-2009760 (modified)	0h:0m:39s (9h:2m:15s left)
 787 GTR+F+I+G4   13497.222   0.720       p787_uce-2009761 (modified)	0h:0m:40s (9h:2m:11s left)
 788 GTR+F+I+G4   20103.080   3.781       p788_uce-2009770 (modified)	0h:0m:40s (9h:2m:1s left)
 789 GTR+F+I+G4   16033.073   1.532       p789_uce-2009809 (modified)	0h:0m:40s (9h:1m:55s left)
 790 GTR+F+I+G4   15339.668   1.043       p790_uce-2009831 (modified)	0h:0m:40s (9h:1m:55s left)
 791 GTR+F+I+G4   11458.486   0.609       p791_uce-2009845	0h:0m:40s (9h:1m:47s left)
 792 GTR+F+I+G4   21987.472   2.306       p792_uce-2009889 (modified)	0h:0m:40s (9h:1m:56s left)
 793 GTR+F+I+G4   31258.473   4.595       p793_uce-200989 (modified)	0h:0m:40s (9h:2m:6s left)
 794 GTR+F+I+G4   6117.917    0.852       p794_uce-2009896 (modified)	0h:0m:40s (9h:1m:46s left)
 795 GTR+F+I+G4   17847.128   1.820       p795_uce-2009901 (modified)	0h:0m:40s (9h:1m:48s left)
 796 GTR+F+I+G4   6496.789    0.442       p796_uce-2009916 (modified)	0h:0m:40s (9h:1m:30s left)
 797 GTR+F+I+G4   16630.156   1.223       p797_uce-2009917 (modified)	0h:0m:40s (9h:1m:25s left)
 798 GTR+F+I+G4   13463.159   1.232       p798_uce-2009929 (modified)	0h:0m:40s (9h:1m:7s left)
 799 GTR+F+I+G4   18758.263   2.429       p799_uce-2009942 (modified)	0h:0m:40s (9h:1m:4s left)
 800 GTR+F+I+G4   10580.558   0.816       p800_uce-2009956	0h:0m:40s (9h:0m:51s left)
 801 GTR+F+I+G4   18821.342   1.591       p801_uce-2009986 (modified)	0h:0m:40s (9h:0m:51s left)
Full partition model BIC score: 16862529.827 (LnL: -8369751.179  df:9001)
Merging models to increase model fit (about 640801 total partition schemes)...
 802 GTR+F+I+G4   16862438.514 0.986       p1_uce-1001254 (modified)+p2_uce-1001715 (modified)	0h:0m:41s (9h:13m:44s left)
 803 GTR+F+I+G4   16862433.553 1.212       p1_uce-1001254 (modified)+p3_uce-1002219 (modified)	0h:0m:42s (9h:19m:18s left)
 804 GTR+F+I+G4   16862807.807 2.537       p1_uce-1001254 (modified)+p4_uce-1002522 (modified)	0h:0m:42s (9h:27m:8s left)
 805 GTR+F+I+G4   16862593.924 1.904       p1_uce-1001254 (modified)+p5_uce-1002528 (modified)	0h:0m:43s (9h:33m:48s left)
 806 GTR+F+I+G4   16862546.800 2.207       p1_uce-1001254 (modified)+p6_uce-1002586 (modified)	0h:0m:43s (9h:40m:40s left)
 807 GTR+F+I+G4   16862421.678 1.025       p1_uce-1001254 (modified)+p7_uce-1003764 (modified)	0h:0m:44s (9h:46m:6s left)
 808 GTR+F+I+G4   16862460.626 1.498       p1_uce-1001254 (modified)+p8_uce-1004246 (modified)	0h:0m:44s (9h:49m:42s left)
 809 GTR+F+I+G4   16862416.683 1.157       p1_uce-1001254 (modified)+p9_uce-1004445 (modified)	0h:0m:45s (9h:55m:51s left)
 810 GTR+F+I+G4   16862422.579 1.449       p1_uce-1001254 (modified)+p10_uce-1004468	0h:0m:45s (10h:1m:38s left)
 811 GTR+F+I+G4   16862678.275 2.556       p1_uce-1001254 (modified)+p11_uce-1004838 (modified)	0h:0m:46s (10h:8m:21s left)
 812 GTR+F+I+G4   16862516.651 0.779       p1_uce-1001254 (modified)+p12_uce-100641 (modified)	0h:0m:46s (10h:13m:49s left)
 813 GTR+F+I+G4   16862438.261 1.167       p1_uce-1001254 (modified)+p13_uce-20010009 (modified)	0h:0m:47s (10h:18m:1s left)
 814 GTR+F+I+G4   16862755.091 3.376       p1_uce-1001254 (modified)+p14_uce-20010061 (modified)	0h:0m:47s (10h:23m:39s left)
 815 GTR+F+I+G4   16863165.844 3.989       p1_uce-1001254 (modified)+p15_uce-2001008 (modified)	0h:0m:48s (10h:30m:38s left)
 816 GTR+F+I+G4   16862430.686 1.300       p1_uce-1001254 (modified)+p16_uce-20010100 (modified)	0h:0m:48s (10h:35m:47s left)
 817 GTR+F+I+G4   16862395.180 1.163       p1_uce-1001254 (modified)+p17_uce-20010112 (modified)	0h:0m:49s (10h:40m:30s left)
 818 GTR+F+I+G4   16862566.470 0.895       p1_uce-1001254 (modified)+p18_uce-20010120	0h:0m:49s (10h:45m:31s left)
 819 GTR+F+I+G4   16862876.795 2.513       p1_uce-1001254 (modified)+p19_uce-20010123 (modified)	0h:0m:50s (10h:52m:23s left)
 820 GTR+F+I+G4   16862851.719 3.064       p1_uce-1001254 (modified)+p20_uce-20010124 (modified)	0h:0m:50s (10h:56m:39s left)
 821 GTR+F+I+G4   16862711.863 2.147       p1_uce-1001254 (modified)+p21_uce-20010137 (modified)	0h:0m:50s (11h:2m:33s left)
 822 GTR+F+I+G4   16862483.715 0.925       p1_uce-1001254 (modified)+p22_uce-20010144 (modified)	0h:0m:51s (11h:7m:52s left)
 823 GTR+F+I+G4   16862592.852 1.601       p1_uce-1001254 (modified)+p23_uce-20010145 (modified)	0h:0m:52s (11h:19m:7s left)
 824 GTR+F+I+G4   16862818.630 2.325       p1_uce-1001254 (modified)+p24_uce-20010146 (modified)	0h:0m:52s (11h:23m:47s left)
 825 GTR+F+I+G4   16862577.726 1.602       p1_uce-1001254 (modified)+p25_uce-20010147 (modified)	0h:0m:53s (11h:30m:17s left)
 826 GTR+F+I+G4   16862500.431 1.498       p1_uce-1001254 (modified)+p26_uce-20010148 (modified)	0h:0m:53s (11h:36m:39s left)
 827 GTR+F+I+G4   16862533.342 1.090       p1_uce-1001254 (modified)+p27_uce-20010149 (modified)	0h:0m:54s (11h:40m:51s left)
 828 GTR+F+I+G4   16862515.941 0.937       p1_uce-1001254 (modified)+p28_uce-20010156 (modified)	0h:0m:54s (11h:44m:53s left)
 829 GTR+F+I+G4   16862995.769 3.793       p1_uce-1001254 (modified)+p29_uce-20010169 (modified)	0h:0m:55s (11h:51m:15s left)
 830 GTR+F+I+G4   16862463.957 1.568       p1_uce-1001254 (modified)+p30_uce-2001019	0h:0m:55s (11h:54m:28s left)
 831 GTR+F+I+G4   16862535.210 1.575       p1_uce-1001254 (modified)+p31_uce-2001020 (modified)	0h:0m:55s (11h:58m:24s left)
 832 GTR+F+I+G4   16862907.497 2.889       p1_uce-1001254 (modified)+p32_uce-20010200 (modified)	0h:0m:56s (12h:2m:26s left)
 833 GTR+F+I+G4   16862646.414 1.725       p1_uce-1001254 (modified)+p33_uce-20010248 (modified)	0h:0m:56s (12h:7m:8s left)
 834 GTR+F+I+G4   16862483.799 0.953       p1_uce-1001254 (modified)+p34_uce-20010291 (modified)	0h:0m:57s (12h:12m:2s left)
 835 GTR+F+I+G4   16862774.405 2.397       p1_uce-1001254 (modified)+p35_uce-20010293 (modified)	0h:0m:58s (12h:21m:33s left)
 836 GTR+F+I+G4   16863074.572 3.759       p1_uce-1001254 (modified)+p36_uce-20010294 (modified)	0h:0m:58s (12h:26m:49s left)
 837 GTR+F+I+G4   16862502.522 1.998       p1_uce-1001254 (modified)+p37_uce-20010296 (modified)	0h:0m:58s (12h:31m:14s left)
 838 GTR+F+I+G4   16862565.190 2.298       p1_uce-1001254 (modified)+p38_uce-20010297 (modified)	0h:0m:59s (12h:37m:0s left)
 839 GTR+F+I+G4   16862914.649 3.398       p1_uce-1001254 (modified)+p39_uce-20010298 (modified)	0h:1m:0s (12h:44m:18s left)
 840 GTR+F+I+G4   16862652.909 2.214       p1_uce-1001254 (modified)+p40_uce-20010300 (modified)	0h:1m:0s (12h:49m:24s left)
 841 GTR+F+I+G4   16862996.507 3.076       p1_uce-1001254 (modified)+p41_uce-20010301 (modified)	0h:1m:1s (12h:56m:33s left)
 842 GTR+F+I+G4   16862847.035 2.846       p1_uce-1001254 (modified)+p42_uce-20010302 (modified)	0h:1m:1s (13h:1m:4s left)
 843 GTR+F+I+G4   16862923.981 3.238       p1_uce-1001254 (modified)+p43_uce-20010304 (modified)	0h:1m:2s (13h:10m:22s left)
 844 GTR+F+I+G4   16862494.122 1.831       p1_uce-1001254 (modified)+p44_uce-20010305 (modified)	0h:1m:2s (13h:15m:23s left)
 845 GTR+F+I+G4   16863034.557 3.346       p1_uce-1001254 (modified)+p45_uce-20010308 (modified)	0h:1m:3s (13h:21m:33s left)
 846 GTR+F+I+G4   16862461.013 1.450       p1_uce-1001254 (modified)+p46_uce-20010311 (modified)	0h:1m:3s (13h:26m:15s left)
 847 GTR+F+I+G4   16862913.296 2.828       p1_uce-1001254 (modified)+p47_uce-20010313 (modified)	0h:1m:4s (13h:32m:4s left)
 848 GTR+F+I+G4   16862502.423 1.494       p1_uce-1001254 (modified)+p48_uce-20010314 (modified)	0h:1m:4s (13h:35m:54s left)
 849 GTR+F+I+G4   16862490.835 0.923       p1_uce-1001254 (modified)+p49_uce-20010317 (modified)	0h:1m:5s (13h:39m:35s left)
 850 GTR+F+I+G4   16862584.410 1.849       p1_uce-1001254 (modified)+p50_uce-20010318 (modified)	0h:1m:5s (13h:45m:57s left)
 851 GTR+F+I+G4   16862532.131 2.016       p1_uce-1001254 (modified)+p51_uce-20010324 (modified)	0h:1m:6s (13h:50m:19s left)
 852 GTR+F+I+G4   16862750.202 2.591       p1_uce-1001254 (modified)+p52_uce-20010325 (modified)	0h:1m:6s (13h:54m:19s left)
 853 GTR+F+I+G4   16862497.171 0.919       p1_uce-1001254 (modified)+p53_uce-20010328 (modified)	0h:1m:7s (13h:58m:37s left)
 854 GTR+F+I+G4   16863020.986 3.533       p1_uce-1001254 (modified)+p54_uce-20010329 (modified)	0h:1m:7s (14h:4m:19s left)
 855 GTR+F+I+G4   16862428.078 0.861       p1_uce-1001254 (modified)+p55_uce-20010330	0h:1m:8s (14h:9m:14s left)
 856 GTR+F+I+G4   16862579.546 1.678       p1_uce-1001254 (modified)+p56_uce-20010335 (modified)	0h:1m:8s (14h:15m:37s left)
 857 GTR+F+I+G4   16862626.084 1.763       p1_uce-1001254 (modified)+p57_uce-20010337 (modified)	0h:1m:9s (14h:22m:8s left)
 858 GTR+F+I+G4   16862646.876 1.896       p1_uce-1001254 (modified)+p58_uce-20010343 (modified)	0h:1m:9s (14h:26m:2s left)
 859 GTR+F+I+G4   16862470.549 1.058       p1_uce-1001254 (modified)+p59_uce-2001040 (modified)	0h:1m:10s (14h:37m:4s left)
 860 GTR+F+I+G4   16862771.308 2.847       p1_uce-1001254 (modified)+p60_uce-2001065 (modified)	0h:1m:11s (14h:49m:29s left)
 861 GTR+F+I+G4   16862526.098 0.958       p1_uce-1001254 (modified)+p61_uce-200107 (modified)	0h:1m:12s (14h:53m:38s left)
 862 GTR+F+I+G4   16862470.076 1.263       p1_uce-1001254 (modified)+p62_uce-200108 (modified)	0h:1m:12s (14h:57m:47s left)
 863 GTR+F+I+G4   16862540.413 1.017       p1_uce-1001254 (modified)+p63_uce-200109 (modified)	0h:1m:12s (15h:1m:41s left)
 864 GTR+F+I+G4   16862558.443 1.217       p1_uce-1001254 (modified)+p64_uce-200110 (modified)	0h:1m:13s (15h:5m:19s left)
 865 GTR+F+I+G4   16862440.853 1.149       p1_uce-1001254 (modified)+p65_uce-2001102 (modified)	0h:1m:13s (15h:9m:55s left)
 866 GTR+F+I+G4   16862553.358 1.768       p1_uce-1001254 (modified)+p66_uce-2001114 (modified)	0h:1m:14s (15h:16m:58s left)
 867 GTR+F+I+G4   16862646.322 2.242       p1_uce-1001254 (modified)+p67_uce-2001115 (modified)	0h:1m:14s (15h:20m:42s left)
 868 GTR+F+I+G4   16862757.740 2.351       p1_uce-1001254 (modified)+p68_uce-2001119 (modified)	0h:1m:15s (15h:28m:48s left)
 869 GTR+F+I+G4   16862460.523 1.346       p1_uce-1001254 (modified)+p69_uce-200113	0h:1m:16s (15h:32m:49s left)
 870 GTR+F+I+G4   16862482.384 0.883       p1_uce-1001254 (modified)+p70_uce-200115 (modified)	0h:1m:16s (15h:37m:1s left)
 871 GTR+F+I+G4   16862820.495 3.303       p1_uce-1001254 (modified)+p71_uce-2001152	0h:1m:16s (15h:41m:15s left)
 872 GTR+F+I+G4   16862533.303 1.510       p1_uce-1001254 (modified)+p72_uce-200116 (modified)	0h:1m:17s (15h:47m:53s left)
 873 GTR+F+I+G4   16862589.699 1.825       p1_uce-1001254 (modified)+p73_uce-2001163 (modified)	0h:1m:18s (15h:53m:33s left)
 874 GTR+F+I+G4   16862591.731 0.765       p1_uce-1001254 (modified)+p74_uce-200117 (modified)	0h:1m:18s (15h:57m:50s left)
 875 GTR+F+I+G4   16862559.735 1.546       p1_uce-1001254 (modified)+p75_uce-2001170 (modified)	0h:1m:18s (16h:1m:58s left)
 876 GTR+F+I+G4   16862726.047 2.659       p1_uce-1001254 (modified)+p76_uce-2001180 (modified)	0h:1m:19s (16h:8m:13s left)
 877 GTR+F+I+G4   16862666.650 2.072       p1_uce-1001254 (modified)+p77_uce-2001187 (modified)	0h:1m:20s (16h:14m:56s left)
 878 GTR+F+I+G4   16862869.424 3.506       p1_uce-1001254 (modified)+p78_uce-2001188 (modified)	0h:1m:20s (16h:19m:36s left)
 879 GTR+F+I+G4   16863001.064 2.488       p1_uce-1001254 (modified)+p79_uce-2001189 (modified)	0h:1m:21s (16h:25m:6s left)
 880 GTR+F+I+G4   16862967.937 2.727       p1_uce-1001254 (modified)+p80_uce-2001195 (modified)	0h:1m:21s (16h:30m:12s left)
 881 GTR+F+I+G4   16862435.853 1.077       p1_uce-1001254 (modified)+p81_uce-200120	0h:1m:22s (16h:35m:59s left)
 882 GTR+F+I+G4   16862875.038 2.230       p1_uce-1001254 (modified)+p82_uce-2001202 (modified)	0h:1m:22s (16h:43m:11s left)
 883 GTR+F+I+G4   16862454.828 1.234       p1_uce-1001254 (modified)+p83_uce-2001212 (modified)	0h:1m:23s (16h:47m:5s left)
 884 GTR+F+I+G4   16862630.201 1.576       p1_uce-1001254 (modified)+p84_uce-2001216 (modified)	0h:1m:23s (16h:50m:47s left)
 885 GTR+F+I+G4   16862949.131 2.835       p1_uce-1001254 (modified)+p85_uce-2001247 (modified)	0h:1m:24s (16h:57m:32s left)
 886 GTR+F+I+G4   16862486.699 1.172       p1_uce-1001254 (modified)+p86_uce-200126 (modified)	0h:1m:24s (17h:2m:33s left)
 887 GTR+F+I+G4   16862664.185 2.626       p1_uce-1001254 (modified)+p87_uce-2001263 (modified)	0h:1m:25s (17h:6m:44s left)
 888 GTR+F+I+G4   16862407.897 0.949       p1_uce-1001254 (modified)+p88_uce-2001274 (modified)	0h:1m:25s (17h:9m:53s left)
 889 GTR+F+I+G4   16862606.442 0.864       p1_uce-1001254 (modified)+p89_uce-2001281 (modified)	0h:1m:26s (17h:12m:42s left)
 890 GTR+F+I+G4   16863028.649 3.714       p1_uce-1001254 (modified)+p90_uce-2001293 (modified)	0h:1m:26s (17h:18m:12s left)
 891 GTR+F+I+G4   16862451.974 1.058       p1_uce-1001254 (modified)+p91_uce-2001308 (modified)	0h:1m:27s (17h:21m:43s left)
 892 GTR+F+I+G4   16862754.388 2.526       p1_uce-1001254 (modified)+p92_uce-2001328 (modified)	0h:1m:27s (17h:30m:31s left)
 893 GTR+F+I+G4   16862719.954 2.016       p1_uce-1001254 (modified)+p93_uce-2001337 (modified)	0h:1m:28s (17h:41m:11s left)
 894 GTR+F+I+G4   16862535.247 1.629       p1_uce-1001254 (modified)+p94_uce-200134 (modified)	0h:1m:29s (17h:46m:31s left)
 895 GTR+F+I+G4   16862719.638 3.058       p1_uce-1001254 (modified)+p95_uce-2001364 (modified)	0h:1m:30s (17h:53m:8s left)
 896 GTR+F+I+G4   16862438.598 1.321       p1_uce-1001254 (modified)+p96_uce-2001373 (modified)	0h:1m:30s (17h:56m:43s left)
 897 GTR+F+I+G4   16862996.920 2.957       p1_uce-1001254 (modified)+p97_uce-2001383 (modified)	0h:1m:31s (18h:3m:0s left)
 898 GTR+F+I+G4   16862677.663 2.332       p1_uce-1001254 (modified)+p98_uce-2001387 (modified)	0h:1m:32s (18h:14m:24s left)
 899 GTR+F+I+G4   16862575.145 2.082       p1_uce-1001254 (modified)+p99_uce-2001402 (modified)	0h:1m:32s (18h:17m:40s left)
 900 GTR+F+I+G4   16862640.438 2.470       p1_uce-1001254 (modified)+p100_uce-2001403 (modified)	0h:1m:32s (18h:20m:46s left)
 901 GTR+F+I+G4   16862510.242 1.275       p1_uce-1001254 (modified)+p101_uce-2001420 (modified)	0h:1m:33s (18h:28m:27s left)
 902 GTR+F+I+G4   16862578.272 2.335       p1_uce-1001254 (modified)+p102_uce-2001438 (modified)	0h:1m:34s (18h:31m:50s left)
 903 GTR+F+I+G4   16862897.020 2.715       p1_uce-1001254 (modified)+p103_uce-2001439 (modified)	0h:1m:34s (18h:37m:46s left)
 904 GTR+F+I+G4   16862780.234 2.708       p1_uce-1001254 (modified)+p104_uce-2001453 (modified)	0h:1m:35s (18h:44m:27s left)
 905 GTR+F+I+G4   16862744.448 2.539       p1_uce-1001254 (modified)+p105_uce-2001483 (modified)	0h:1m:35s (18h:48m:33s left)
 906 GTR+F+I+G4   16862650.947 0.684       p1_uce-1001254 (modified)+p106_uce-200149 (modified)	0h:1m:36s (18h:57m:8s left)
 907 GTR+F+I+G4   16862621.918 1.497       p1_uce-1001254 (modified)+p107_uce-2001492 (modified)	0h:1m:37s (19h:1m:1s left)
 908 GTR+F+I+G4   16862933.761 3.097       p1_uce-1001254 (modified)+p108_uce-2001496 (modified)	0h:1m:37s (19h:7m:53s left)
 909 GTR+F+I+G4   16862413.977 1.076       p1_uce-1001254 (modified)+p109_uce-2001499 (modified)	0h:1m:38s (19h:10m:11s left)
 910 GTR+F+I+G4   16862463.963 1.121       p1_uce-1001254 (modified)+p110_uce-2001502 (modified)	0h:1m:38s (19h:13m:8s left)
 911 GTR+F+I+G4   16862789.977 2.963       p1_uce-1001254 (modified)+p111_uce-200152 (modified)	0h:1m:39s (19h:21m:41s left)
 912 GTR+F+I+G4   16862600.164 1.916       p1_uce-1001254 (modified)+p112_uce-2001526 (modified)	0h:1m:39s (19h:25m:14s left)
 913 GTR+F+I+G4   16862626.179 1.932       p1_uce-1001254 (modified)+p113_uce-200153 (modified)	0h:1m:40s (19h:29m:13s left)
 914 GTR+F+I+G4   16862492.488 1.372       p1_uce-1001254 (modified)+p114_uce-2001532 (modified)	0h:1m:40s (19h:33m:20s left)
 915 GTR+F+I+G4   16862833.050 3.537       p1_uce-1001254 (modified)+p115_uce-200154 (modified)	0h:1m:40s (19h:36m:47s left)
 916 GTR+F+I+G4   16862842.873 2.717       p1_uce-1001254 (modified)+p116_uce-2001548 (modified)	0h:1m:41s (19h:42m:10s left)
 917 GTR+F+I+G4   16862758.222 2.138       p1_uce-1001254 (modified)+p117_uce-2001556 (modified)	0h:1m:42s (19h:47m:56s left)
 918 GTR+F+I+G4   16862832.644 2.289       p1_uce-1001254 (modified)+p118_uce-2001566	0h:1m:42s (19h:55m:33s left)
 919 GTR+F+I+G4   16862829.412 2.080       p1_uce-1001254 (modified)+p119_uce-2001582 (modified)	0h:1m:43s (19h:58m:42s left)
 920 GTR+F+I+G4   16862431.201 1.197       p1_uce-1001254 (modified)+p120_uce-2001589 (modified)	0h:1m:43s (20h:1m:53s left)
 921 GTR+F+I+G4   16862466.855 1.312       p1_uce-1001254 (modified)+p121_uce-2001597 (modified)	0h:1m:44s (20h:6m:43s left)
 922 GTR+F+I+G4   16862595.025 1.668       p1_uce-1001254 (modified)+p122_uce-2001601 (modified)	0h:1m:44s (20h:9m:52s left)
 923 GTR+F+I+G4   16863003.002 3.650       p1_uce-1001254 (modified)+p123_uce-200161 (modified)	0h:1m:45s (20h:17m:12s left)
 924 GTR+F+I+G4   16863014.726 2.813       p1_uce-1001254 (modified)+p124_uce-200162 (modified)	0h:1m:45s (20h:22m:32s left)
 925 GTR+F+I+G4   16863040.146 4.000       p1_uce-1001254 (modified)+p125_uce-2001630 (modified)	0h:1m:46s (20h:31m:54s left)
 926 GTR+F+I+G4   16862883.411 2.804       p1_uce-1001254 (modified)+p126_uce-2001647 (modified)	0h:1m:47s (20h:37m:3s left)
 927 GTR+F+I+G4   16863127.028 4.149       p1_uce-1001254 (modified)+p127_uce-2001656 (modified)	0h:1m:48s (20h:47m:3s left)
 928 GTR+F+I+G4   16862467.480 1.383       p1_uce-1001254 (modified)+p128_uce-2001674 (modified)	0h:1m:48s (20h:50m:48s left)
 929 GTR+F+I+G4   16862920.734 4.682       p1_uce-1001254 (modified)+p129_uce-2001692 (modified)	0h:1m:49s (20h:57m:41s left)
 930 GTR+F+I+G4   16863120.767 3.206       p1_uce-1001254 (modified)+p130_uce-2001710 (modified)	0h:1m:50s (21h:3m:56s left)
 931 GTR+F+I+G4   16863029.382 3.122       p1_uce-1001254 (modified)+p131_uce-2001727 (modified)	0h:1m:50s (21h:9m:4s left)
 932 GTR+F+I+G4   16862806.585 2.115       p1_uce-1001254 (modified)+p132_uce-2001729 (modified)	0h:1m:51s (21h:12m:51s left)
 933 GTR+F+I+G4   16862801.593 2.030       p1_uce-1001254 (modified)+p133_uce-2001730 (modified)	0h:1m:52s (21h:24m:27s left)
 934 GTR+F+I+G4   16862570.977 2.359       p1_uce-1001254 (modified)+p134_uce-2001752 (modified)	0h:1m:52s (21h:28m:7s left)
 935 GTR+F+I+G4   16862903.027 2.800       p1_uce-1001254 (modified)+p135_uce-2001763 (modified)	0h:1m:53s (21h:33m:4s left)
 936 GTR+F+I+G4   16862724.954 2.601       p1_uce-1001254 (modified)+p136_uce-2001766 (modified)	0h:1m:54s (21h:39m:12s left)
 937 GTR+F+I+G4   16862494.596 1.603       p1_uce-1001254 (modified)+p137_uce-2001767 (modified)	0h:1m:54s (21h:43m:42s left)
 938 GTR+F+I+G4   16862631.362 1.373       p1_uce-1001254 (modified)+p138_uce-2001779 (modified)	0h:1m:55s (21h:56m:8s left)
 939 GTR+F+I+G4   16862779.286 1.937       p1_uce-1001254 (modified)+p139_uce-2001787 (modified)	0h:1m:56s (22h:2m:41s left)
 940 GTR+F+I+G4   16862770.929 1.711       p1_uce-1001254 (modified)+p140_uce-2001788 (modified)	0h:1m:57s (22h:11m:10s left)
 941 GTR+F+I+G4   16862672.894 1.722       p1_uce-1001254 (modified)+p141_uce-2001813 (modified)	0h:1m:57s (22h:13m:57s left)
 942 GTR+F+I+G4   16862617.191 1.817       p1_uce-1001254 (modified)+p142_uce-2001881 (modified)	0h:1m:58s (22h:18m:32s left)
 943 GTR+F+I+G4   16862451.875 0.909       p1_uce-1001254 (modified)+p143_uce-2001892 (modified)	0h:1m:58s (22h:23m:49s left)
 944 GTR+F+I+G4   16862416.305 1.139       p1_uce-1001254 (modified)+p144_uce-2001893 (modified)	0h:1m:59s (22h:28m:4s left)
 945 GTR+F+I+G4   16862694.720 2.438       p1_uce-1001254 (modified)+p145_uce-2001920 (modified)	0h:1m:59s (22h:33m:5s left)
 946 GTR+F+I+G4   16862922.368 2.489       p1_uce-1001254 (modified)+p146_uce-2001947 (modified)	0h:2m:0s (22h:37m:59s left)
 947 GTR+F+I+G4   16862860.936 2.672       p1_uce-1001254 (modified)+p147_uce-2001956 (modified)	0h:2m:1s (22h:44m:11s left)
 948 GTR+F+I+G4   16862479.321 1.564       p1_uce-1001254 (modified)+p148_uce-2001957 (modified)	0h:2m:1s (22h:47m:14s left)
 949 GTR+F+I+G4   16862631.969 2.230       p1_uce-1001254 (modified)+p149_uce-2001958 (modified)	0h:2m:2s (22h:54m:4s left)
 950 GTR+F+I+G4   16862471.102 0.821       p1_uce-1001254 (modified)+p150_uce-2001959 (modified)	0h:2m:2s (22h:56m:20s left)
 951 GTR+F+I+G4   16863008.644 2.919       p1_uce-1001254 (modified)+p151_uce-2001970 (modified)	0h:2m:3s (23h:10m:15s left)
 952 GTR+F+I+G4   16862798.943 2.701       p1_uce-1001254 (modified)+p152_uce-2001974 (modified)	0h:2m:4s (23h:15m:39s left)
 953 GTR+F+I+G4   16862469.653 1.284       p1_uce-1001254 (modified)+p153_uce-2002010 (modified)	0h:2m:4s (23h:18m:24s left)
 954 GTR+F+I+G4   16862477.409 1.112       p1_uce-1001254 (modified)+p154_uce-2002011 (modified)	0h:2m:5s (23h:20m:35s left)
 955 GTR+F+I+G4   16862852.187 3.134       p1_uce-1001254 (modified)+p155_uce-2002012 (modified)	0h:2m:5s (23h:26m:16s left)
 956 GTR+F+I+G4   16862503.626 1.495       p1_uce-1001254 (modified)+p156_uce-2002033 (modified)	0h:2m:6s (23h:31m:21s left)
 957 GTR+F+I+G4   16862513.358 1.523       p1_uce-1001254 (modified)+p157_uce-2002042 (modified)	0h:2m:6s (23h:34m:16s left)
 958 GTR+F+I+G4   16862472.218 1.443       p1_uce-1001254 (modified)+p158_uce-2002054 (modified)	0h:2m:7s (23h:38m:41s left)
 959 GTR+F+I+G4   16862518.885 0.675       p1_uce-1001254 (modified)+p159_uce-2002057 (modified)	0h:2m:7s (23h:41m:4s left)
 960 GTR+F+I+G4   16862823.353 2.941       p1_uce-1001254 (modified)+p160_uce-200206 (modified)	0h:2m:8s (23h:44m:31s left)
 961 GTR+F+I+G4   16862437.979 1.265       p1_uce-1001254 (modified)+p161_uce-200207 (modified)	0h:2m:8s (23h:46m:34s left)
 962 GTR+F+I+G4   16862872.132 2.220       p1_uce-1001254 (modified)+p162_uce-2002070 (modified)	0h:2m:9s (23h:51m:31s left)
 963 GTR+F+I+G4   16862456.584 1.091       p1_uce-1001254 (modified)+p163_uce-2002074 (modified)	0h:2m:9s (23h:54m:28s left)
 964 GTR+F+I+G4   16862952.176 3.079       p1_uce-1001254 (modified)+p164_uce-2002098 (modified)	0h:2m:10s (23h:59m:30s left)
 965 GTR+F+I+G4   16862493.353 1.814       p1_uce-1001254 (modified)+p165_uce-2002110 (modified)	0h:2m:10s (24h:2m:22s left)
 966 GTR+F+I+G4   16862620.475 2.446       p1_uce-1001254 (modified)+p166_uce-2002138	0h:2m:10s (24h:5m:41s left)
 967 GTR+F+I+G4   16862430.190 1.367       p1_uce-1001254 (modified)+p167_uce-2002139 (modified)	0h:2m:11s (24h:10m:13s left)
 968 GTR+F+I+G4   16862923.563 3.148       p1_uce-1001254 (modified)+p168_uce-2002180 (modified)	0h:2m:12s (24h:14m:32s left)
 969 GTR+F+I+G4   16862609.908 1.730       p1_uce-1001254 (modified)+p169_uce-2002181 (modified)	0h:2m:12s (24h:18m:28s left)
 970 GTR+F+I+G4   16862558.485 2.830       p1_uce-1001254 (modified)+p170_uce-2002184	0h:2m:12s (24h:20m:46s left)
 971 GTR+F+I+G4   16862687.873 1.961       p1_uce-1001254 (modified)+p171_uce-2002189 (modified)	0h:2m:13s (24h:25m:12s left)
 972 GTR+F+I+G4   16862794.656 2.313       p1_uce-1001254 (modified)+p172_uce-2002193 (modified)	0h:2m:13s (24h:29m:44s left)
 973 GTR+F+I+G4   16862496.577 1.261       p1_uce-1001254 (modified)+p173_uce-2002199 (modified)	0h:2m:14s (24h:33m:11s left)
 974 GTR+F+I+G4   16862723.773 1.991       p1_uce-1001254 (modified)+p174_uce-2002226 (modified)	0h:2m:14s (24h:38m:1s left)
 975 GTR+F+I+G4   16862397.895 1.183       p1_uce-1001254 (modified)+p175_uce-2002250 (modified)	0h:2m:15s (24h:42m:0s left)
 976 GTR+F+I+G4   16862517.521 1.874       p1_uce-1001254 (modified)+p176_uce-2002261 (modified)	0h:2m:16s (24h:46m:5s left)
 977 GTR+F+I+G4   16862650.521 2.169       p1_uce-1001254 (modified)+p177_uce-2002287 (modified)	0h:2m:16s (24h:50m:53s left)
 978 GTR+F+I+G4   16862631.737 1.696       p1_uce-1001254 (modified)+p178_uce-2002289 (modified)	0h:2m:17s (24h:57m:10s left)
 979 GTR+F+I+G4   16862437.112 1.654       p1_uce-1001254 (modified)+p179_uce-200230 (modified)	0h:2m:17s (25h:1m:6s left)
 980 GTR+F+I+G4   16862885.816 2.622       p1_uce-1001254 (modified)+p180_uce-2002303 (modified)	0h:2m:18s (25h:5m:25s left)
 981 GTR+F+I+G4   16862553.255 1.535       p1_uce-1001254 (modified)+p181_uce-200231 (modified)	0h:2m:18s (25h:10m:1s left)
 982 GTR+F+I+G4   16862969.874 4.114       p1_uce-1001254 (modified)+p182_uce-2002313 (modified)	0h:2m:19s (25h:14m:29s left)
 983 GTR+F+I+G4   16862433.869 1.089       p1_uce-1001254 (modified)+p183_uce-2002315	0h:2m:19s (25h:16m:18s left)
 984 GTR+F+I+G4   16862683.230 2.213       p1_uce-1001254 (modified)+p184_uce-2002317 (modified)	0h:2m:20s (25h:18m:39s left)
 985 GTR+F+I+G4   16862601.778 2.114       p1_uce-1001254 (modified)+p185_uce-2002326 (modified)	0h:2m:20s (25h:20m:32s left)
 986 GTR+F+I+G4   16862444.192 0.920       p1_uce-1001254 (modified)+p186_uce-2002370	0h:2m:20s (25h:23m:27s left)
 987 GTR+F+I+G4   16862590.567 1.332       p1_uce-1001254 (modified)+p187_uce-2002436	0h:2m:21s (25h:25m:36s left)
 988 GTR+F+I+G4   16863185.798 4.190       p1_uce-1001254 (modified)+p188_uce-2002448 (modified)	0h:2m:21s (25h:30m:32s left)
 989 GTR+F+I+G4   16863212.782 4.066       p1_uce-1001254 (modified)+p189_uce-2002451 (modified)	0h:2m:22s (25h:35m:46s left)
 990 GTR+F+I+G4   16862475.310 1.443       p1_uce-1001254 (modified)+p190_uce-2002480 (modified)	0h:2m:22s (25h:39m:32s left)
 991 GTR+F+I+G4   16862843.047 2.788       p1_uce-1001254 (modified)+p191_uce-2002516 (modified)	0h:2m:23s (25h:44m:36s left)
 992 GTR+F+I+G4   16862888.221 2.598       p1_uce-1001254 (modified)+p192_uce-2002517 (modified)	0h:2m:24s (25h:50m:5s left)
 993 GTR+F+I+G4   16862759.883 2.014       p1_uce-1001254 (modified)+p193_uce-2002518 (modified)	0h:2m:24s (25h:54m:9s left)
 994 GTR+F+I+G4   16862639.072 1.960       p1_uce-1001254 (modified)+p194_uce-2002524	0h:2m:25s (25h:56m:38s left)
 995 GTR+F+I+G4   16862506.031 1.601       p1_uce-1001254 (modified)+p195_uce-2002527 (modified)	0h:2m:25s (25h:59m:12s left)
 996 GTR+F+I+G4   16862514.114 0.857       p1_uce-1001254 (modified)+p196_uce-2002532 (modified)	0h:2m:26s (26h:3m:18s left)
 997 GTR+F+I+G4   16862594.537 0.811       p1_uce-1001254 (modified)+p197_uce-2002542 (modified)	0h:2m:27s (26h:12m:39s left)
 998 GTR+F+I+G4   16862563.390 0.729       p1_uce-1001254 (modified)+p198_uce-2002545 (modified)	0h:2m:27s (26h:18m:49s left)
 999 GTR+F+I+G4   16862984.686 2.966       p1_uce-1001254 (modified)+p199_uce-2002565 (modified)	0h:2m:28s (26h:22m:48s left)
1000 GTR+F+I+G4   16862772.523 2.417       p1_uce-1001254 (modified)+p200_uce-2002569 (modified)	0h:2m:28s (26h:27m:30s left)
1001 GTR+F+I+G4   16862446.205 1.247       p1_uce-1001254 (modified)+p201_uce-200258 (modified)	0h:2m:29s (26h:30m:4s left)
1002 GTR+F+I+G4   16862786.033 2.247       p1_uce-1001254 (modified)+p202_uce-2002588 (modified)	0h:2m:29s (26h:33m:29s left)
1003 GTR+F+I+G4   16862665.229 2.087       p1_uce-1001254 (modified)+p203_uce-2002595 (modified)	0h:2m:30s (26h:38m:21s left)
1004 GTR+F+I+G4   16862450.707 1.664       p1_uce-1001254 (modified)+p204_uce-2002605 (modified)	0h:2m:30s (26h:41m:18s left)
1005 GTR+F+I+G4   16862470.253 1.197       p1_uce-1001254 (modified)+p205_uce-2002607 (modified)	0h:2m:31s (26h:43m:19s left)
1006 GTR+F+I+G4   16862473.042 0.943       p1_uce-1001254 (modified)+p206_uce-2002608 (modified)	0h:2m:31s (26h:46m:25s left)
1007 GTR+F+I+G4   16862534.653 1.325       p1_uce-1001254 (modified)+p207_uce-2002642 (modified)	0h:2m:31s (26h:48m:54s left)
1008 GTR+F+I+G4   16862428.061 1.025       p1_uce-1001254 (modified)+p208_uce-2002654 (modified)	0h:2m:32s (26h:52m:18s left)
1009 GTR+F+I+G4   16862495.802 1.077       p1_uce-1001254 (modified)+p209_uce-2002661 (modified)	0h:2m:32s (26h:56m:0s left)
1010 GTR+F+I+G4   16862601.587 2.618       p1_uce-1001254 (modified)+p210_uce-2002675 (modified)	0h:2m:33s (26h:58m:47s left)
1011 GTR+F+I+G4   16862782.455 2.926       p1_uce-1001254 (modified)+p211_uce-2002699 (modified)	0h:2m:33s (27h:2m:9s left)
1012 GTR+F+I+G4   16862461.130 1.326       p1_uce-1001254 (modified)+p212_uce-2002722 (modified)	0h:2m:34s (27h:5m:6s left)
1013 GTR+F+I+G4   16862423.552 1.346       p1_uce-1001254 (modified)+p213_uce-2002727 (modified)	0h:2m:35s (27h:13m:12s left)
1014 GTR+F+I+G4   16862942.802 2.767       p1_uce-1001254 (modified)+p214_uce-2002745 (modified)	0h:2m:35s (27h:16m:28s left)
1015 GTR+F+I+G4   16862701.543 2.980       p1_uce-1001254 (modified)+p215_uce-2002753 (modified)	0h:2m:36s (27h:23m:37s left)
1016 GTR+F+I+G4   16862528.674 0.991       p1_uce-1001254 (modified)+p216_uce-2002764 (modified)	0h:2m:36s (27h:25m:35s left)
1017 GTR+F+I+G4   16862557.854 1.520       p1_uce-1001254 (modified)+p217_uce-2002767 (modified)	0h:2m:37s (27h:28m:32s left)
1018 GTR+F+I+G4   16862941.253 3.511       p1_uce-1001254 (modified)+p218_uce-2002771	0h:2m:38s (27h:36m:38s left)
1019 GTR+F+I+G4   16862609.114 2.367       p1_uce-1001254 (modified)+p219_uce-2002780 (modified)	0h:2m:38s (27h:40m:15s left)
1020 GTR+F+I+G4   16862525.463 1.694       p1_uce-1001254 (modified)+p220_uce-2002782 (modified)	0h:2m:39s (27h:42m:50s left)
1021 GTR+F+I+G4   16862552.534 1.607       p1_uce-1001254 (modified)+p221_uce-2002783 (modified)	0h:2m:39s (27h:47m:29s left)
1022 GTR+F+I+G4   16862464.302 1.340       p1_uce-1001254 (modified)+p222_uce-2002795 (modified)	0h:2m:40s (27h:50m:8s left)
1023 GTR+F+I+G4   16862565.589 1.789       p1_uce-1001254 (modified)+p223_uce-2002812 (modified)	0h:2m:40s (27h:54m:21s left)
1024 GTR+F+I+G4   16862503.956 0.894       p1_uce-1001254 (modified)+p224_uce-2002817	0h:2m:41s (27h:56m:57s left)
1025 GTR+F+I+G4   16863007.793 2.221       p1_uce-1001254 (modified)+p225_uce-2002830 (modified)	0h:2m:41s (28h:2m:35s left)
1026 GTR+F+I+G4   16862531.541 1.223       p1_uce-1001254 (modified)+p226_uce-2002836 (modified)	0h:2m:42s (28h:6m:0s left)
1027 GTR+F+I+G4   16862805.439 1.940       p1_uce-1001254 (modified)+p227_uce-2002845 (modified)	0h:2m:42s (28h:10m:34s left)
1028 GTR+F+I+G4   16862533.649 1.237       p1_uce-1001254 (modified)+p228_uce-2002860	0h:2m:43s (28h:13m:21s left)
1029 GTR+F+I+G4   16862404.241 1.420       p1_uce-1001254 (modified)+p229_uce-2002888 (modified)	0h:2m:43s (28h:15m:35s left)
1030 GTR+F+I+G4   16862631.719 2.160       p1_uce-1001254 (modified)+p230_uce-2002907 (modified)	0h:2m:44s (28h:20m:35s left)
1031 GTR+F+I+G4   16862515.540 1.816       p1_uce-1001254 (modified)+p231_uce-2002911 (modified)	0h:2m:44s (28h:23m:55s left)
1032 GTR+F+I+G4   16862519.648 1.687       p1_uce-1001254 (modified)+p232_uce-2002926 (modified)	0h:2m:45s (28h:28m:31s left)
1033 GTR+F+I+G4   16862478.083 0.967       p1_uce-1001254 (modified)+p233_uce-2002932 (modified)	0h:2m:45s (28h:30m:9s left)
1034 GTR+F+I+G4   16862550.363 1.550       p1_uce-1001254 (modified)+p234_uce-2002933 (modified)	0h:2m:46s (28h:34m:35s left)
1035 GTR+F+I+G4   16862498.829 0.821       p1_uce-1001254 (modified)+p235_uce-2002934 (modified)	0h:2m:46s (28h:36m:5s left)
1036 GTR+F+I+G4   16862609.797 1.751       p1_uce-1001254 (modified)+p236_uce-2002942 (modified)	0h:2m:47s (28h:41m:37s left)
1037 GTR+F+I+G4   16862636.773 2.200       p1_uce-1001254 (modified)+p237_uce-2002948 (modified)	0h:2m:47s (28h:43m:50s left)
1038 GTR+F+I+G4   16862505.768 1.535       p1_uce-1001254 (modified)+p238_uce-2002980 (modified)	0h:2m:48s (28h:47m:17s left)
1039 GTR+F+I+G4   16862416.690 1.184       p1_uce-1001254 (modified)+p239_uce-2002991	0h:2m:48s (28h:49m:49s left)
1040 GTR+F+I+G4   16862653.331 2.143       p1_uce-1001254 (modified)+p240_uce-2002992 (modified)	0h:2m:48s (28h:52m:20s left)
1041 GTR+F+I+G4   16862504.167 2.172       p1_uce-1001254 (modified)+p241_uce-2002993 (modified)	0h:2m:49s (28h:56m:5s left)
1042 GTR+F+I+G4   16862807.188 2.724       p1_uce-1001254 (modified)+p242_uce-2002994 (modified)	0h:2m:50s (28h:59m:45s left)
1043 GTR+F+I+G4   16862591.084 2.091       p1_uce-1001254 (modified)+p243_uce-2002995 (modified)	0h:2m:50s (29h:3m:8s left)
1044 GTR+F+I+G4   16862430.915 0.991       p1_uce-1001254 (modified)+p244_uce-2002997 (modified)	0h:2m:51s (29h:6m:36s left)
1045 GTR+F+I+G4   16863007.983 3.015       p1_uce-1001254 (modified)+p245_uce-2002998 (modified)	0h:2m:51s (29h:13m:36s left)
1046 GTR+F+I+G4   16862571.661 1.368       p1_uce-1001254 (modified)+p246_uce-2003001 (modified)	0h:2m:52s (29h:16m:43s left)
1047 GTR+F+I+G4   16862562.244 2.355       p1_uce-1001254 (modified)+p247_uce-2003002 (modified)	0h:2m:52s (29h:19m:32s left)
1048 GTR+F+I+G4   16862475.885 1.610       p1_uce-1001254 (modified)+p248_uce-2003006	0h:2m:53s (29h:22m:50s left)
1049 GTR+F+I+G4   16862438.420 1.212       p1_uce-1001254 (modified)+p249_uce-2003008 (modified)	0h:2m:53s (29h:26m:4s left)
1050 GTR+F+I+G4   16862590.597 2.349       p1_uce-1001254 (modified)+p250_uce-2003010 (modified)	0h:2m:54s (29h:27m:56s left)
1051 GTR+F+I+G4   16862729.645 2.311       p1_uce-1001254 (modified)+p251_uce-2003018 (modified)	0h:2m:55s (29h:37m:55s left)
1052 GTR+F+I+G4   16862614.907 1.127       p1_uce-1001254 (modified)+p252_uce-2003026 (modified)	0h:2m:55s (29h:41m:54s left)
1053 GTR+F+I+G4   16862592.487 1.762       p1_uce-1001254 (modified)+p253_uce-2003044 (modified)	0h:2m:56s (29h:45m:16s left)
1054 GTR+F+I+G4   16862703.964 2.227       p1_uce-1001254 (modified)+p254_uce-2003058 (modified)	0h:2m:56s (29h:48m:19s left)
1055 GTR+F+I+G4   16862762.715 2.561       p1_uce-1001254 (modified)+p255_uce-2003063 (modified)	0h:2m:57s (29h:50m:16s left)
1056 GTR+F+I+G4   16862506.589 1.999       p1_uce-1001254 (modified)+p256_uce-2003065 (modified)	0h:2m:57s (29h:53m:4s left)
1057 GTR+F+I+G4   16862730.924 2.081       p1_uce-1001254 (modified)+p257_uce-2003107 (modified)	0h:2m:58s (29h:56m:57s left)
1058 GTR+F+I+G4   16862529.007 1.426       p1_uce-1001254 (modified)+p258_uce-2003120 (modified)	0h:2m:58s (29h:58m:55s left)
1059 GTR+F+I+G4   16862670.846 2.148       p1_uce-1001254 (modified)+p259_uce-2003124 (modified)	0h:2m:59s (30h:2m:44s left)
1060 GTR+F+I+G4   16862716.605 2.076       p1_uce-1001254 (modified)+p260_uce-2003126 (modified)	0h:2m:59s (30h:10m:31s left)
1061 GTR+F+I+G4   16862901.453 3.008       p1_uce-1001254 (modified)+p261_uce-2003128 (modified)	0h:3m:0s (30h:15m:51s left)
1062 GTR+F+I+G4   16862670.223 1.977       p1_uce-1001254 (modified)+p262_uce-2003129 (modified)	0h:3m:1s (30h:18m:41s left)
1063 GTR+F+I+G4   16862813.265 2.494       p1_uce-1001254 (modified)+p263_uce-2003132 (modified)	0h:3m:1s (30h:24m:27s left)
1064 GTR+F+I+G4   16862542.450 1.299       p1_uce-1001254 (modified)+p264_uce-2003144 (modified)	0h:3m:2s (30h:27m:37s left)
1065 GTR+F+I+G4   16862708.892 1.812       p1_uce-1001254 (modified)+p265_uce-2003152 (modified)	0h:3m:3s (30h:33m:10s left)
1066 GTR+F+I+G4   16862596.179 1.713       p1_uce-1001254 (modified)+p266_uce-2003162 (modified)	0h:3m:3s (30h:38m:2s left)
1067 GTR+F+I+G4   16862534.324 1.316       p1_uce-1001254 (modified)+p267_uce-2003169 (modified)	0h:3m:4s (30h:40m:23s left)
1068 GTR+F+I+G4   16862793.336 2.522       p1_uce-1001254 (modified)+p268_uce-2003195 (modified)	0h:3m:4s (30h:44m:34s left)
1069 GTR+F+I+G4   16862474.733 1.453       p1_uce-1001254 (modified)+p269_uce-2003200 (modified)	0h:3m:5s (30h:47m:1s left)
1070 GTR+F+I+G4   16862726.212 1.871       p1_uce-1001254 (modified)+p270_uce-2003203 (modified)	0h:3m:5s (30h:51m:16s left)
1071 GTR+F+I+G4   16862501.899 1.538       p1_uce-1001254 (modified)+p271_uce-2003235	0h:3m:6s (30h:53m:51s left)
1072 GTR+F+I+G4   16862650.675 2.191       p1_uce-1001254 (modified)+p272_uce-2003236 (modified)	0h:3m:6s (30h:56m:22s left)
1073 GTR+F+I+G4   16862826.159 2.874       p1_uce-1001254 (modified)+p273_uce-2003268 (modified)	0h:3m:7s (31h:0m:38s left)
1074 GTR+F+I+G4   16862493.984 1.493       p1_uce-1001254 (modified)+p274_uce-2003288	0h:3m:7s (31h:3m:24s left)
1075 GTR+F+I+G4   16862845.011 2.243       p1_uce-1001254 (modified)+p275_uce-200329 (modified)	0h:3m:8s (31h:7m:32s left)
1076 GTR+F+I+G4   16862536.657 1.310       p1_uce-1001254 (modified)+p276_uce-2003290 (modified)	0h:3m:8s (31h:10m:41s left)
1077 GTR+F+I+G4   16862593.292 1.616       p1_uce-1001254 (modified)+p277_uce-2003300 (modified)	0h:3m:9s (31h:14m:9s left)
1078 GTR+F+I+G4   16862507.220 1.806       p1_uce-1001254 (modified)+p278_uce-200331 (modified)	0h:3m:9s (31h:17m:26s left)
1079 GTR+F+I+G4   16863091.074 4.243       p1_uce-1001254 (modified)+p279_uce-2003312 (modified)	0h:3m:10s (31h:21m:7s left)
1080 GTR+F+I+G4   16862471.806 0.946       p1_uce-1001254 (modified)+p280_uce-2003313 (modified)	0h:3m:10s (31h:23m:12s left)
1081 GTR+F+I+G4   16862546.407 1.377       p1_uce-1001254 (modified)+p281_uce-2003314 (modified)	0h:3m:11s (31h:26m:25s left)
1082 GTR+F+I+G4   16862774.910 2.401       p1_uce-1001254 (modified)+p282_uce-200332 (modified)	0h:3m:11s (31h:31m:25s left)
1083 GTR+F+I+G4   16862779.778 1.978       p1_uce-1001254 (modified)+p283_uce-2003363 (modified)	0h:3m:12s (31h:35m:26s left)
1084 GTR+F+I+G4   16862515.993 1.690       p1_uce-1001254 (modified)+p284_uce-2003376 (modified)	0h:3m:12s (31h:37m:59s left)
1085 GTR+F+I+G4   16862436.346 1.047       p1_uce-1001254 (modified)+p285_uce-2003382 (modified)	0h:3m:13s (31h:41m:26s left)
1086 GTR+F+I+G4   16862984.261 3.005       p1_uce-1001254 (modified)+p286_uce-2003383 (modified)	0h:3m:14s (31h:45m:32s left)
1087 GTR+F+I+G4   16862720.856 1.636       p1_uce-1001254 (modified)+p287_uce-2003393 (modified)	0h:3m:14s (31h:51m:30s left)
1088 GTR+F+I+G4   16862503.317 0.888       p1_uce-1001254 (modified)+p288_uce-2003394 (modified)	0h:3m:15s (31h:53m:52s left)
1089 GTR+F+I+G4   16862747.026 1.987       p1_uce-1001254 (modified)+p289_uce-200340 (modified)	0h:3m:16s (32h:3m:43s left)
1090 GTR+F+I+G4   16862922.677 3.976       p1_uce-1001254 (modified)+p290_uce-2003423 (modified)	0h:3m:17s (32h:8m:5s left)
1091 GTR+F+I+G4   16862686.071 2.771       p1_uce-1001254 (modified)+p291_uce-2003424 (modified)	0h:3m:17s (32h:11m:24s left)
1092 GTR+F+I+G4   16862510.767 1.542       p1_uce-1001254 (modified)+p292_uce-2003427 (modified)	0h:3m:18s (32h:13m:35s left)
1093 GTR+F+I+G4   16862848.997 2.113       p1_uce-1001254 (modified)+p293_uce-2003430 (modified)	0h:3m:18s (32h:17m:23s left)
1094 GTR+F+I+G4   16862887.411 3.257       p1_uce-1001254 (modified)+p294_uce-2003431 (modified)	0h:3m:19s (32h:21m:6s left)
1095 GTR+F+I+G4   16862670.989 1.928       p1_uce-1001254 (modified)+p295_uce-2003442	0h:3m:19s (32h:25m:50s left)
1096 GTR+F+I+G4   16862446.346 1.206       p1_uce-1001254 (modified)+p296_uce-2003472 (modified)	0h:3m:20s (32h:28m:12s left)
1097 GTR+F+I+G4   16862574.832 2.247       p1_uce-1001254 (modified)+p297_uce-2003506 (modified)	0h:3m:20s (32h:30m:57s left)
1098 GTR+F+I+G4   16862579.507 0.756       p1_uce-1001254 (modified)+p298_uce-2003510 (modified)	0h:3m:21s (32h:34m:46s left)
1099 GTR+F+I+G4   16862576.476 0.858       p1_uce-1001254 (modified)+p299_uce-2003544	0h:3m:21s (32h:36m:41s left)
1100 GTR+F+I+G4   16862729.304 2.720       p1_uce-1001254 (modified)+p300_uce-2003571 (modified)	0h:3m:22s (32h:38m:55s left)
1101 GTR+F+I+G4   16862857.576 4.417       p1_uce-1001254 (modified)+p301_uce-2003583 (modified)	0h:3m:22s (32h:41m:24s left)
1102 GTR+F+I+G4   16862465.747 1.323       p1_uce-1001254 (modified)+p302_uce-200361 (modified)	0h:3m:23s (32h:44m:32s left)
1103 GTR+F+I+G4   16862436.598 1.119       p1_uce-1001254 (modified)+p303_uce-2003611 (modified)	0h:3m:23s (32h:47m:17s left)
1104 GTR+F+I+G4   16862863.453 2.620       p1_uce-1001254 (modified)+p304_uce-2003626 (modified)	0h:3m:24s (32h:50m:52s left)
1105 GTR+F+I+G4   16862511.267 1.379       p1_uce-1001254 (modified)+p305_uce-2003646 (modified)	0h:3m:24s (32h:54m:26s left)
1106 GTR+F+I+G4   16862731.583 2.777       p1_uce-1001254 (modified)+p306_uce-2003648 (modified)	0h:3m:25s (32h:57m:1s left)
1107 GTR+F+I+G4   16863050.965 4.648       p1_uce-1001254 (modified)+p307_uce-2003662 (modified)	0h:3m:25s (33h:2m:36s left)
1108 GTR+F+I+G4   16862616.491 1.586       p1_uce-1001254 (modified)+p308_uce-2003685 (modified)	0h:3m:26s (33h:5m:19s left)
1109 GTR+F+I+G4   16862674.421 2.292       p1_uce-1001254 (modified)+p309_uce-2003687 (modified)	0h:3m:26s (33h:8m:33s left)
1110 GTR+F+I+G4   16862423.599 1.478       p1_uce-1001254 (modified)+p310_uce-2003689 (modified)	0h:3m:27s (33h:10m:30s left)
1111 GTR+F+I+G4   16862879.564 3.174       p1_uce-1001254 (modified)+p311_uce-2003718 (modified)	0h:3m:27s (33h:14m:22s left)
1112 GTR+F+I+G4   16862512.553 1.472       p1_uce-1001254 (modified)+p312_uce-2003743 (modified)	0h:3m:28s (33h:15m:38s left)
1113 GTR+F+I+G4   16862928.581 2.783       p1_uce-1001254 (modified)+p313_uce-2003744 (modified)	0h:3m:29s (33h:22m:39s left)
1114 GTR+F+I+G4   16862527.611 1.088       p1_uce-1001254 (modified)+p314_uce-2003800 (modified)	0h:3m:29s (33h:25m:17s left)
1115 GTR+F+I+G4   16862521.069 1.014       p1_uce-1001254 (modified)+p315_uce-2003802 (modified)	0h:3m:29s (33h:27m:26s left)
1116 GTR+F+I+G4   16862658.467 2.231       p1_uce-1001254 (modified)+p316_uce-2003818 (modified)	0h:3m:30s (33h:31m:3s left)
1117 GTR+F+I+G4   16863159.138 3.161       p1_uce-1001254 (modified)+p317_uce-2003826 (modified)	0h:3m:31s (33h:35m:33s left)
1118 GTR+F+I+G4   16862911.297 2.185       p1_uce-1001254 (modified)+p318_uce-2003844 (modified)	0h:3m:31s (33h:39m:16s left)
1119 GTR+F+I+G4   16863069.175 3.287       p1_uce-1001254 (modified)+p319_uce-2003867 (modified)	0h:3m:32s (33h:42m:56s left)
1120 GTR+F+I+G4   16862688.201 2.325       p1_uce-1001254 (modified)+p320_uce-2003868 (modified)	0h:3m:33s (33h:47m:39s left)
1121 GTR+F+I+G4   16862798.053 3.914       p1_uce-1001254 (modified)+p321_uce-2003869 (modified)	0h:3m:33s (33h:50m:51s left)
1122 GTR+F+I+G4   16862644.978 1.868       p1_uce-1001254 (modified)+p322_uce-200387 (modified)	0h:3m:34s (33h:55m:43s left)
1123 GTR+F+I+G4   16863124.523 4.788       p1_uce-1001254 (modified)+p323_uce-2003875 (modified)	0h:3m:34s (33h:59m:39s left)
1124 GTR+F+I+G4   16862459.815 1.258       p1_uce-1001254 (modified)+p324_uce-2003878 (modified)	0h:3m:35s (34h:1m:42s left)
1125 GTR+F+I+G4   16862428.397 0.908       p1_uce-1001254 (modified)+p325_uce-2003893 (modified)	0h:3m:35s (34h:3m:35s left)
1126 GTR+F+I+G4   16862663.001 2.196       p1_uce-1001254 (modified)+p326_uce-2003912 (modified)	0h:3m:36s (34h:6m:44s left)
1127 GTR+F+I+G4   16863295.923 3.534       p1_uce-1001254 (modified)+p327_uce-200392 (modified)	0h:3m:36s (34h:11m:13s left)
1128 GTR+F+I+G4   16862475.724 1.406       p1_uce-1001254 (modified)+p328_uce-2003930 (modified)	0h:3m:37s (34h:14m:24s left)
1129 GTR+F+I+G4   16862550.241 1.908       p1_uce-1001254 (modified)+p329_uce-2003932 (modified)	0h:3m:37s (34h:15m:28s left)
1130 GTR+F+I+G4   16862696.717 1.427       p1_uce-1001254 (modified)+p330_uce-2003945 (modified)	0h:3m:38s (34h:19m:5s left)
1131 GTR+F+I+G4   16862502.647 1.843       p1_uce-1001254 (modified)+p331_uce-2003947 (modified)	0h:3m:38s (34h:22m:16s left)
1132 GTR+F+I+G4   16862823.158 2.774       p1_uce-1001254 (modified)+p332_uce-2003948 (modified)	0h:3m:39s (34h:26m:8s left)
1133 GTR+F+I+G4   16862430.092 1.333       p1_uce-1001254 (modified)+p333_uce-200396 (modified)	0h:3m:39s (34h:28m:35s left)
1134 GTR+F+I+G4   16862967.650 4.395       p1_uce-1001254 (modified)+p334_uce-2003961 (modified)	0h:3m:40s (34h:36m:6s left)
1135 GTR+F+I+G4   16862611.742 2.238       p1_uce-1001254 (modified)+p335_uce-2003968	0h:3m:41s (34h:38m:55s left)
1136 GTR+F+I+G4   16862789.348 2.529       p1_uce-1001254 (modified)+p336_uce-2003973 (modified)	0h:3m:41s (34h:43m:16s left)
1137 GTR+F+I+G4   16862498.948 0.711       p1_uce-1001254 (modified)+p337_uce-2004008 (modified)	0h:3m:42s (34h:45m:1s left)
1138 GTR+F+I+G4   16862461.866 0.897       p1_uce-1001254 (modified)+p338_uce-2004009 (modified)	0h:3m:42s (34h:49m:1s left)
1139 GTR+F+I+G4   16862975.212 3.517       p1_uce-1001254 (modified)+p339_uce-2004021 (modified)	0h:3m:43s (34h:53m:3s left)
1140 GTR+F+I+G4   16862813.330 2.928       p1_uce-1001254 (modified)+p340_uce-200404 (modified)	0h:3m:44s (34h:55m:48s left)
1141 GTR+F+I+G4   16862414.372 1.297       p1_uce-1001254 (modified)+p341_uce-2004051 (modified)	0h:3m:44s (34h:58m:21s left)
1142 GTR+F+I+G4   16862835.865 2.726       p1_uce-1001254 (modified)+p342_uce-2004056 (modified)	0h:3m:45s (35h:3m:11s left)
1143 GTR+F+I+G4   16862502.024 1.611       p1_uce-1001254 (modified)+p343_uce-2004063 (modified)	0h:3m:46s (35h:9m:29s left)
1144 GTR+F+I+G4   16862496.500 1.245       p1_uce-1001254 (modified)+p344_uce-2004064 (modified)	0h:3m:47s (35h:16m:8s left)
1145 GTR+F+I+G4   16863145.547 3.378       p1_uce-1001254 (modified)+p345_uce-2004069 (modified)	0h:3m:47s (35h:19m:20s left)
1146 GTR+F+I+G4   16863064.402 3.931       p1_uce-1001254 (modified)+p346_uce-2004070 (modified)	0h:3m:48s (35h:22m:34s left)
1147 GTR+F+I+G4   16862745.046 1.882       p1_uce-1001254 (modified)+p347_uce-2004081 (modified)	0h:3m:48s (35h:26m:38s left)
1148 GTR+F+I+G4   16862448.952 1.139       p1_uce-1001254 (modified)+p348_uce-2004088	0h:3m:49s (35h:31m:22s left)
1149 GTR+F+I+G4   16862463.464 1.296       p1_uce-1001254 (modified)+p349_uce-2004109 (modified)	0h:3m:49s (35h:33m:34s left)
1150 GTR+F+I+G4   16863214.076 3.850       p1_uce-1001254 (modified)+p350_uce-2004120 (modified)	0h:3m:50s (35h:38m:4s left)
1151 GTR+F+I+G4   16862659.062 2.917       p1_uce-1001254 (modified)+p351_uce-2004127 (modified)	0h:3m:51s (35h:40m:1s left)
1152 GTR+F+I+G4   16862454.941 1.028       p1_uce-1001254 (modified)+p352_uce-2004132 (modified)	0h:3m:51s (35h:43m:22s left)
1153 GTR+F+I+G4   16862634.900 2.429       p1_uce-1001254 (modified)+p353_uce-2004134 (modified)	0h:3m:51s (35h:44m:49s left)
1154 GTR+F+I+G4   16862748.596 2.237       p1_uce-1001254 (modified)+p354_uce-2004135 (modified)	0h:3m:52s (35h:47m:1s left)
1155 GTR+F+I+G4   16862507.118 0.996       p1_uce-1001254 (modified)+p355_uce-2004138 (modified)	0h:3m:52s (35h:49m:1s left)
1156 GTR+F+I+G4   16862550.689 0.725       p1_uce-1001254 (modified)+p356_uce-2004139 (modified)	0h:3m:53s (35h:51m:46s left)
1157 GTR+F+I+G4   16862547.857 2.080       p1_uce-1001254 (modified)+p357_uce-2004148 (modified)	0h:3m:53s (35h:53m:27s left)
1158 GTR+F+I+G4   16862460.315 1.102       p1_uce-1001254 (modified)+p358_uce-2004154 (modified)	0h:3m:54s (35h:56m:12s left)
1159 GTR+F+I+G4   16862492.521 1.942       p1_uce-1001254 (modified)+p359_uce-2004188 (modified)	0h:3m:54s (35h:57m:17s left)
1160 GTR+F+I+G4   16862410.501 0.918       p1_uce-1001254 (modified)+p360_uce-2004200 (modified)	0h:3m:54s (35h:59m:3s left)
1161 GTR+F+I+G4   16862772.142 3.544       p1_uce-1001254 (modified)+p361_uce-2004205 (modified)	0h:3m:55s (36h:0m:53s left)
1162 GTR+F+I+G4   16862935.578 3.977       p1_uce-1001254 (modified)+p362_uce-2004232 (modified)	0h:3m:56s (36h:6m:47s left)
1163 GTR+F+I+G4   16862720.108 2.991       p1_uce-1001254 (modified)+p363_uce-2004254 (modified)	0h:3m:56s (36h:9m:10s left)
1164 GTR+F+I+G4   16862975.725 2.987       p1_uce-1001254 (modified)+p364_uce-2004265 (modified)	0h:3m:57s (36h:12m:4s left)
1165 GTR+F+I+G4   16862503.303 1.668       p1_uce-1001254 (modified)+p365_uce-2004271 (modified)	0h:3m:57s (36h:14m:4s left)
1166 GTR+F+I+G4   16862820.586 2.448       p1_uce-1001254 (modified)+p366_uce-2004286 (modified)	0h:3m:58s (36h:18m:55s left)
1167 GTR+F+I+G4   16862551.901 2.013       p1_uce-1001254 (modified)+p367_uce-2004293 (modified)	0h:3m:58s (36h:21m:21s left)
1168 GTR+F+I+G4   16862554.153 1.947       p1_uce-1001254 (modified)+p368_uce-2004295 (modified)	0h:3m:59s (36h:22m:54s left)
1169 GTR+F+I+G4   16862898.865 3.014       p1_uce-1001254 (modified)+p369_uce-2004297 (modified)	0h:3m:59s (36h:25m:32s left)
1170 GTR+F+I+G4   16862576.887 0.602       p1_uce-1001254 (modified)+p370_uce-200439 (modified)	0h:4m:0s (36h:32m:42s left)
1171 GTR+F+I+G4   16862430.344 1.015       p1_uce-1001254 (modified)+p371_uce-2004393 (modified)	0h:4m:1s (36h:34m:21s left)
1172 GTR+F+I+G4   16862686.001 1.977       p1_uce-1001254 (modified)+p372_uce-2004409 (modified)	0h:4m:1s (36h:38m:19s left)
1173 GTR+F+I+G4   16862455.393 0.991       p1_uce-1001254 (modified)+p373_uce-2004414 (modified)	0h:4m:2s (36h:40m:5s left)
1174 GTR+F+I+G4   16862727.279 1.892       p1_uce-1001254 (modified)+p374_uce-2004423 (modified)	0h:4m:2s (36h:42m:46s left)
1175 GTR+F+I+G4   16862423.468 1.057       p1_uce-1001254 (modified)+p375_uce-2004447 (modified)	0h:4m:2s (36h:44m:22s left)
1176 GTR+F+I+G4   16862943.033 3.066       p1_uce-1001254 (modified)+p376_uce-2004474 (modified)	0h:4m:3s (36h:47m:57s left)
1177 GTR+F+I+G4   16862607.386 1.895       p1_uce-1001254 (modified)+p377_uce-2004492 (modified)	0h:4m:3s (36h:49m:50s left)
1178 GTR+F+I+G4   16862719.334 2.399       p1_uce-1001254 (modified)+p378_uce-2004495 (modified)	0h:4m:4s (36h:52m:46s left)
1179 GTR+F+I+G4   16862725.255 2.388       p1_uce-1001254 (modified)+p379_uce-2004519 (modified)	0h:4m:4s (36h:55m:2s left)
1180 GTR+F+I+G4   16862501.030 1.045       p1_uce-1001254 (modified)+p380_uce-2004521 (modified)	0h:4m:5s (36h:58m:28s left)
1181 GTR+F+I+G4   16862561.710 1.923       p1_uce-1001254 (modified)+p381_uce-2004526 (modified)	0h:4m:6s (37h:1m:9s left)
1182 GTR+F+I+G4   16862807.215 3.055       p1_uce-1001254 (modified)+p382_uce-2004568 (modified)	0h:4m:6s (37h:3m:11s left)
1183 GTR+F+I+G4   16862512.516 1.529       p1_uce-1001254 (modified)+p383_uce-2004572 (modified)	0h:4m:6s (37h:4m:46s left)
1184 GTR+F+I+G4   16862547.567 0.723       p1_uce-1001254 (modified)+p384_uce-2004574 (modified)	0h:4m:7s (37h:6m:5s left)
1185 GTR+F+I+G4   16862488.914 1.178       p1_uce-1001254 (modified)+p385_uce-2004576 (modified)	0h:4m:7s (37h:7m:36s left)
1186 GTR+F+I+G4   16862556.488 1.296       p1_uce-1001254 (modified)+p386_uce-2004577 (modified)	0h:4m:8s (37h:13m:53s left)
1187 GTR+F+I+G4   16863234.570 4.449       p1_uce-1001254 (modified)+p387_uce-2004591 (modified)	0h:4m:9s (37h:20m:26s left)
1188 GTR+F+I+G4   16862571.225 2.253       p1_uce-1001254 (modified)+p388_uce-2004621 (modified)	0h:4m:9s (37h:22m:33s left)
1189 GTR+F+I+G4   16862541.689 0.790       p1_uce-1001254 (modified)+p389_uce-200463 (modified)	0h:4m:10s (37h:26m:48s left)
1190 GTR+F+I+G4   16862793.318 2.203       p1_uce-1001254 (modified)+p390_uce-200465 (modified)	0h:4m:11s (37h:33m:33s left)
1191 GTR+F+I+G4   16862556.513 2.117       p1_uce-1001254 (modified)+p391_uce-2004661 (modified)	0h:4m:11s (37h:35m:30s left)
1192 GTR+F+I+G4   16862768.263 2.378       p1_uce-1001254 (modified)+p392_uce-2004663 (modified)	0h:4m:12s (37h:38m:10s left)
1193 GTR+F+I+G4   16862589.268 1.635       p1_uce-1001254 (modified)+p393_uce-200467 (modified)	0h:4m:13s (37h:43m:4s left)
1194 GTR+F+I+G4   16862406.943 0.990       p1_uce-1001254 (modified)+p394_uce-2004675 (modified)	0h:4m:13s (37h:44m:11s left)
1195 GTR+F+I+G4   16862460.352 1.049       p1_uce-1001254 (modified)+p395_uce-2004701 (modified)	0h:4m:14s (37h:45m:51s left)
1196 GTR+F+I+G4   16862494.398 1.835       p1_uce-1001254 (modified)+p396_uce-2004729 (modified)	0h:4m:14s (37h:49m:24s left)
1197 GTR+F+I+G4   16863014.604 3.527       p1_uce-1001254 (modified)+p397_uce-2004731 (modified)	0h:4m:15s (37h:51m:57s left)
1198 GTR+F+I+G4   16862671.620 2.061       p1_uce-1001254 (modified)+p398_uce-2004732	0h:4m:15s (37h:54m:41s left)
1199 GTR+F+I+G4   16862598.144 1.990       p1_uce-1001254 (modified)+p399_uce-2004753 (modified)	0h:4m:16s (37h:56m:3s left)
1200 GTR+F+I+G4   16862685.002 2.703       p1_uce-1001254 (modified)+p400_uce-2004756 (modified)	0h:4m:16s (37h:58m:32s left)
1201 GTR+F+I+G4   16862566.628 1.051       p1_uce-1001254 (modified)+p401_uce-2004771 (modified)	0h:4m:17s (38h:1m:7s left)
1202 GTR+F+I+G4   16863000.053 3.566       p1_uce-1001254 (modified)+p402_uce-2004787 (modified)	0h:4m:17s (38h:4m:37s left)
1203 GTR+F+I+G4   16863227.659 4.056       p1_uce-1001254 (modified)+p403_uce-2004791 (modified)	0h:4m:19s (38h:15m:28s left)
1204 GTR+F+I+G4   16862715.227 2.941       p1_uce-1001254 (modified)+p404_uce-2004793 (modified)	0h:4m:19s (38h:17m:41s left)
1205 GTR+F+I+G4   16862854.786 3.946       p1_uce-1001254 (modified)+p405_uce-2004797	0h:4m:20s (38h:20m:26s left)
1206 GTR+F+I+G4   16862891.780 2.424       p1_uce-1001254 (modified)+p406_uce-2004834 (modified)	0h:4m:20s (38h:23m:14s left)
1207 GTR+F+I+G4   16862488.015 1.374       p1_uce-1001254 (modified)+p407_uce-2004843 (modified)	0h:4m:21s (38h:25m:48s left)
1208 GTR+F+I+G4   16862657.491 2.484       p1_uce-1001254 (modified)+p408_uce-2004848 (modified)	0h:4m:21s (38h:28m:54s left)
1209 GTR+F+I+G4   16862453.557 1.334       p1_uce-1001254 (modified)+p409_uce-2004860 (modified)	0h:4m:22s (38h:31m:34s left)
1210 GTR+F+I+G4   16862594.982 1.845       p1_uce-1001254 (modified)+p410_uce-2004863 (modified)	0h:4m:22s (38h:34m:21s left)
1211 GTR+F+I+G4   16862468.667 1.613       p1_uce-1001254 (modified)+p411_uce-2004864 (modified)	0h:4m:23s (38h:36m:57s left)
1212 GTR+F+I+G4   16862479.120 1.316       p1_uce-1001254 (modified)+p412_uce-2004865 (modified)	0h:4m:23s (38h:39m:38s left)
1213 GTR+F+I+G4   16862908.355 3.904       p1_uce-1001254 (modified)+p413_uce-2004875 (modified)	0h:4m:24s (38h:41m:41s left)
1214 GTR+F+I+G4   16862488.075 1.348       p1_uce-1001254 (modified)+p414_uce-2004877 (modified)	0h:4m:24s (38h:44m:39s left)
1215 GTR+F+I+G4   16862503.414 1.596       p1_uce-1001254 (modified)+p415_uce-2004882 (modified)	0h:4m:25s (38h:46m:36s left)
1216 GTR+F+I+G4   16862927.743 2.653       p1_uce-1001254 (modified)+p416_uce-2004889 (modified)	0h:4m:25s (38h:50m:13s left)
1217 GTR+F+I+G4   16862868.928 3.448       p1_uce-1001254 (modified)+p417_uce-2004891 (modified)	0h:4m:26s (38h:52m:19s left)
1218 GTR+F+I+G4   16863095.654 3.340       p1_uce-1001254 (modified)+p418_uce-2004903 (modified)	0h:4m:26s (38h:55m:10s left)
1219 GTR+F+I+G4   16862915.616 2.710       p1_uce-1001254 (modified)+p419_uce-2004904 (modified)	0h:4m:27s (38h:58m:39s left)
1220 GTR+F+I+G4   16862438.569 1.206       p1_uce-1001254 (modified)+p420_uce-2004908 (modified)	0h:4m:27s (39h:0m:3s left)
1221 GTR+F+I+G4   16862925.608 2.422       p1_uce-1001254 (modified)+p421_uce-2004927 (modified)	0h:4m:28s (39h:3m:21s left)
1222 GTR+F+I+G4   16862407.350 1.437       p1_uce-1001254 (modified)+p422_uce-2004951 (modified)	0h:4m:28s (39h:5m:15s left)
1223 GTR+F+I+G4   16862628.650 2.106       p1_uce-1001254 (modified)+p423_uce-2004955	0h:4m:29s (39h:6m:44s left)
1224 GTR+F+I+G4   16862983.901 2.612       p1_uce-1001254 (modified)+p424_uce-2004970 (modified)	0h:4m:29s (39h:11m:22s left)
1225 GTR+F+I+G4   16862411.997 0.877       p1_uce-1001254 (modified)+p425_uce-200500	0h:4m:30s (39h:13m:59s left)
1226 GTR+F+I+G4   16862505.889 1.705       p1_uce-1001254 (modified)+p426_uce-2005013 (modified)	0h:4m:31s (39h:16m:24s left)
1227 GTR+F+I+G4   16863079.893 3.777       p1_uce-1001254 (modified)+p427_uce-2005019 (modified)	0h:4m:31s (39h:20m:45s left)
1228 GTR+F+I+G4   16862943.458 3.172       p1_uce-1001254 (modified)+p428_uce-2005023 (modified)	0h:4m:32s (39h:22m:42s left)
1229 GTR+F+I+G4   16862726.831 2.207       p1_uce-1001254 (modified)+p429_uce-2005026 (modified)	0h:4m:32s (39h:25m:45s left)
1230 GTR+F+I+G4   16862647.921 2.167       p1_uce-1001254 (modified)+p430_uce-2005028 (modified)	0h:4m:33s (39h:28m:33s left)
1231 GTR+F+I+G4   16863002.116 3.463       p1_uce-1001254 (modified)+p431_uce-2005029 (modified)	0h:4m:34s (39h:35m:10s left)
1232 GTR+F+I+G4   16862924.630 2.508       p1_uce-1001254 (modified)+p432_uce-2005064 (modified)	0h:4m:34s (39h:38m:19s left)
1233 GTR+F+I+G4   16862724.058 2.360       p1_uce-1001254 (modified)+p433_uce-2005073 (modified)	0h:4m:35s (39h:41m:0s left)
1234 GTR+F+I+G4   16863195.190 4.033       p1_uce-1001254 (modified)+p434_uce-200508	0h:4m:36s (39h:46m:11s left)
1235 GTR+F+I+G4   16862562.808 2.103       p1_uce-1001254 (modified)+p435_uce-2005092 (modified)	0h:4m:36s (39h:47m:39s left)
1236 GTR+F+I+G4   16862518.460 1.567       p1_uce-1001254 (modified)+p436_uce-2005112 (modified)	0h:4m:37s (39h:50m:34s left)
1237 GTR+F+I+G4   16862630.746 1.351       p1_uce-1001254 (modified)+p437_uce-2005126 (modified)	0h:4m:38s (39h:55m:52s left)
1238 GTR+F+I+G4   16862734.384 1.589       p1_uce-1001254 (modified)+p438_uce-2005127 (modified)	0h:4m:39s (40h:4m:56s left)
1239 GTR+F+I+G4   16862752.501 1.851       p1_uce-1001254 (modified)+p439_uce-2005132 (modified)	0h:4m:40s (40h:15m:42s left)
1240 GTR+F+I+G4   16862804.978 2.912       p1_uce-1001254 (modified)+p440_uce-2005136 (modified)	0h:4m:41s (40h:20m:12s left)
1241 GTR+F+I+G4   16862477.884 1.905       p1_uce-1001254 (modified)+p441_uce-2005137 (modified)	0h:4m:41s (40h:21m:50s left)
1242 GTR+F+I+G4   16862577.910 1.790       p1_uce-1001254 (modified)+p442_uce-2005139 (modified)	0h:4m:42s (40h:24m:22s left)
1243 GTR+F+I+G4   16863235.536 3.436       p1_uce-1001254 (modified)+p443_uce-2005141 (modified)	0h:4m:43s (40h:28m:14s left)
1244 GTR+F+I+G4   16862877.685 3.098       p1_uce-1001254 (modified)+p444_uce-2005143 (modified)	0h:4m:43s (40h:29m:46s left)
1245 GTR+F+I+G4   16862826.959 2.648       p1_uce-1001254 (modified)+p445_uce-2005185 (modified)	0h:4m:44s (40h:31m:44s left)
1246 GTR+F+I+G4   16862704.912 2.244       p1_uce-1001254 (modified)+p446_uce-2005186 (modified)	0h:4m:44s (40h:33m:53s left)
1247 GTR+F+I+G4   16862464.569 1.369       p1_uce-1001254 (modified)+p447_uce-2005187 (modified)	0h:4m:45s (40h:36m:37s left)
1248 GTR+F+I+G4   16862577.644 2.183       p1_uce-1001254 (modified)+p448_uce-2005189 (modified)	0h:4m:45s (40h:37m:51s left)
1249 GTR+F+I+G4   16862751.506 2.996       p1_uce-1001254 (modified)+p449_uce-2005195 (modified)	0h:4m:45s (40h:40m:38s left)
1250 GTR+F+I+G4   16862760.719 2.738       p1_uce-1001254 (modified)+p450_uce-2005233 (modified)	0h:4m:46s (40h:43m:2s left)
1251 GTR+F+I+G4   16862549.063 1.110       p1_uce-1001254 (modified)+p451_uce-2005238 (modified)	0h:4m:46s (40h:45m:3s left)
1252 GTR+F+I+G4   16862395.763 1.373       p1_uce-1001254 (modified)+p452_uce-2005258	0h:4m:47s (40h:46m:55s left)
1253 GTR+F+I+G4   16862865.950 2.712       p1_uce-1001254 (modified)+p453_uce-2005284 (modified)	0h:4m:47s (40h:49m:40s left)
1254 GTR+F+I+G4   16862626.370 1.577       p1_uce-1001254 (modified)+p454_uce-200530	0h:4m:49s (40h:56m:57s left)
1255 GTR+F+I+G4   16862794.464 2.437       p1_uce-1001254 (modified)+p455_uce-2005343 (modified)	0h:4m:49s (41h:0m:34s left)
1256 GTR+F+I+G4   16862820.321 2.711       p1_uce-1001254 (modified)+p456_uce-2005361 (modified)	0h:4m:50s (41h:5m:34s left)
1257 GTR+F+I+G4   16863007.600 3.526       p1_uce-1001254 (modified)+p457_uce-2005379 (modified)	0h:4m:51s (41h:8m:54s left)
1258 GTR+F+I+G4   16862965.296 3.254       p1_uce-1001254 (modified)+p458_uce-2005380 (modified)	0h:4m:51s (41h:11m:37s left)
1259 GTR+F+I+G4   16862683.231 2.608       p1_uce-1001254 (modified)+p459_uce-2005381 (modified)	0h:4m:52s (41h:13m:29s left)
1260 GTR+F+I+G4   16862513.630 1.395       p1_uce-1001254 (modified)+p460_uce-2005394 (modified)	0h:4m:52s (41h:17m:49s left)
1261 GTR+F+I+G4   16862483.139 0.995       p1_uce-1001254 (modified)+p461_uce-20054 (modified)	0h:4m:53s (41h:20m:25s left)
1262 GTR+F+I+G4   16862893.024 3.024       p1_uce-1001254 (modified)+p462_uce-2005402 (modified)	0h:4m:53s (41h:22m:26s left)
1263 GTR+F+I+G4   16862506.564 0.726       p1_uce-1001254 (modified)+p463_uce-2005459 (modified)	0h:4m:54s (41h:24m:2s left)
1264 GTR+F+I+G4   16862570.023 1.512       p1_uce-1001254 (modified)+p464_uce-2005489 (modified)	0h:4m:54s (41h:26m:53s left)
1265 GTR+F+I+G4   16862873.218 2.526       p1_uce-1001254 (modified)+p465_uce-2005518 (modified)	0h:4m:55s (41h:29m:53s left)
1266 GTR+F+I+G4   16862700.265 2.491       p1_uce-1001254 (modified)+p466_uce-2005519 (modified)	0h:4m:56s (41h:32m:27s left)
1267 GTR+F+I+G4   16862919.463 2.662       p1_uce-1001254 (modified)+p467_uce-200552 (modified)	0h:4m:56s (41h:34m:25s left)
1268 GTR+F+I+G4   16862707.836 1.809       p1_uce-1001254 (modified)+p468_uce-2005552 (modified)	0h:4m:56s (41h:36m:29s left)
1269 GTR+F+I+G4   16862485.517 1.095       p1_uce-1001254 (modified)+p469_uce-2005573 (modified)	0h:4m:57s (41h:38m:26s left)
1270 GTR+F+I+G4   16862581.563 1.626       p1_uce-1001254 (modified)+p470_uce-200558 (modified)	0h:4m:57s (41h:40m:49s left)
1271 GTR+F+I+G4   16862457.976 1.414       p1_uce-1001254 (modified)+p471_uce-2005617 (modified)	0h:4m:58s (41h:42m:41s left)
1272 GTR+F+I+G4   16863102.083 2.912       p1_uce-1001254 (modified)+p472_uce-2005628 (modified)	0h:4m:59s (41h:46m:28s left)
1273 GTR+F+I+G4   16862433.435 1.357       p1_uce-1001254 (modified)+p473_uce-2005648 (modified)	0h:4m:59s (41h:48m:10s left)
1274 GTR+F+I+G4   16862619.595 1.721       p1_uce-1001254 (modified)+p474_uce-2005664 (modified)	0h:5m:0s (41h:52m:28s left)
1275 GTR+F+I+G4   16863014.644 3.037       p1_uce-1001254 (modified)+p475_uce-2005696 (modified)	0h:5m:0s (41h:55m:52s left)
1276 GTR+F+I+G4   16862464.177 1.041       p1_uce-1001254 (modified)+p476_uce-200570 (modified)	0h:5m:1s (41h:58m:14s left)
1277 GTR+F+I+G4   16863067.392 3.838       p1_uce-1001254 (modified)+p477_uce-2005700 (modified)	0h:5m:1s (42h:0m:11s left)
1278 GTR+F+I+G4   16862793.256 2.320       p1_uce-1001254 (modified)+p478_uce-2005701 (modified)	0h:5m:2s (42h:4m:47s left)
1279 GTR+F+I+G4   16862549.117 2.133       p1_uce-1001254 (modified)+p479_uce-2005705 (modified)	0h:5m:3s (42h:6m:29s left)
1280 GTR+F+I+G4   16862829.620 2.036       p1_uce-1001254 (modified)+p480_uce-2005731 (modified)	0h:5m:3s (42h:10m:43s left)
1281 GTR+F+I+G4   16863059.145 3.873       p1_uce-1001254 (modified)+p481_uce-2005749 (modified)	0h:5m:4s (42h:14m:4s left)
1282 GTR+F+I+G4   16862488.644 1.458       p1_uce-1001254 (modified)+p482_uce-200575 (modified)	0h:5m:5s (42h:16m:5s left)
1283 GTR+F+I+G4   16863167.747 4.080       p1_uce-1001254 (modified)+p483_uce-2005763 (modified)	0h:5m:5s (42h:18m:45s left)
1284 GTR+F+I+G4   16862595.992 2.167       p1_uce-1001254 (modified)+p484_uce-2005764 (modified)	0h:5m:6s (42h:21m:25s left)
1285 GTR+F+I+G4   16862938.603 2.594       p1_uce-1001254 (modified)+p485_uce-2005791 (modified)	0h:5m:6s (42h:23m:44s left)
1286 GTR+F+I+G4   16862490.308 0.898       p1_uce-1001254 (modified)+p486_uce-2005798	0h:5m:7s (42h:27m:0s left)
1287 GTR+F+I+G4   16862575.713 2.110       p1_uce-1001254 (modified)+p487_uce-200580 (modified)	0h:5m:7s (42h:28m:31s left)
1288 GTR+F+I+G4   16862481.799 1.571       p1_uce-1001254 (modified)+p488_uce-2005811 (modified)	0h:5m:8s (42h:30m:33s left)
1289 GTR+F+I+G4   16862605.150 1.852       p1_uce-1001254 (modified)+p489_uce-200582 (modified)	0h:5m:8s (42h:32m:56s left)
1290 GTR+F+I+G4   16862511.929 1.799       p1_uce-1001254 (modified)+p490_uce-2005821 (modified)	0h:5m:9s (42h:34m:15s left)
1291 GTR+F+I+G4   16862446.322 1.456       p1_uce-1001254 (modified)+p491_uce-200583 (modified)	0h:5m:9s (42h:35m:45s left)
1292 GTR+F+I+G4   16862739.619 2.261       p1_uce-1001254 (modified)+p492_uce-2005830 (modified)	0h:5m:10s (42h:38m:45s left)
1293 GTR+F+I+G4   16862909.935 5.276       p1_uce-1001254 (modified)+p493_uce-2005831 (modified)	0h:5m:10s (42h:40m:43s left)
1294 GTR+F+I+G4   16863018.689 2.978       p1_uce-1001254 (modified)+p494_uce-2005834	0h:5m:11s (42h:43m:34s left)
1295 GTR+F+I+G4   16862599.770 1.446       p1_uce-1001254 (modified)+p495_uce-2005847 (modified)	0h:5m:11s (42h:45m:14s left)
1296 GTR+F+I+G4   16862435.865 1.206       p1_uce-1001254 (modified)+p496_uce-2005850 (modified)	0h:5m:12s (42h:49m:10s left)
1297 GTR+F+I+G4   16862626.420 1.542       p1_uce-1001254 (modified)+p497_uce-2005934 (modified)	0h:5m:13s (42h:52m:30s left)
1298 GTR+F+I+G4   16862458.074 1.044       p1_uce-1001254 (modified)+p498_uce-2005935 (modified)	0h:5m:13s (42h:53m:45s left)
1299 GTR+F+I+G4   16862587.151 1.425       p1_uce-1001254 (modified)+p499_uce-2005940 (modified)	0h:5m:14s (42h:58m:37s left)
1300 GTR+F+I+G4   16862462.447 1.420       p1_uce-1001254 (modified)+p500_uce-2005950 (modified)	0h:5m:14s (42h:59m:45s left)
1301 GTR+F+I+G4   16862617.269 1.649       p1_uce-1001254 (modified)+p501_uce-2005985 (modified)	0h:5m:15s (43h:2m:20s left)
1302 GTR+F+I+G4   16863079.458 3.425       p1_uce-1001254 (modified)+p502_uce-2006016 (modified)	0h:5m:15s (43h:5m:16s left)
1303 GTR+F+I+G4   16862899.969 3.416       p1_uce-1001254 (modified)+p503_uce-2006021 (modified)	0h:5m:16s (43h:7m:6s left)
1304 GTR+F+I+G4   16862905.471 2.460       p1_uce-1001254 (modified)+p504_uce-2006067 (modified)	0h:5m:17s (43h:12m:46s left)
1305 GTR+F+I+G4   16862961.293 3.343       p1_uce-1001254 (modified)+p505_uce-200607 (modified)	0h:5m:18s (43h:18m:9s left)
1306 GTR+F+I+G4   16862796.052 1.695       p1_uce-1001254 (modified)+p506_uce-2006111 (modified)	0h:5m:18s (43h:22m:20s left)
1307 GTR+F+I+G4   16862746.233 1.808       p1_uce-1001254 (modified)+p507_uce-2006112 (modified)	0h:5m:19s (43h:25m:26s left)
1308 GTR+F+I+G4   16862488.728 1.247       p1_uce-1001254 (modified)+p508_uce-2006113 (modified)	0h:5m:19s (43h:27m:2s left)
1309 GTR+F+I+G4   16862938.296 2.719       p1_uce-1001254 (modified)+p509_uce-2006157 (modified)	0h:5m:20s (43h:29m:13s left)
1310 GTR+F+I+G4   16862569.268 1.370       p1_uce-1001254 (modified)+p510_uce-2006176 (modified)	0h:5m:21s (43h:34m:7s left)
1311 GTR+F+I+G4   16862706.479 1.978       p1_uce-1001254 (modified)+p511_uce-2006203 (modified)	0h:5m:22s (43h:38m:39s left)
1312 GTR+F+I+G4   16862541.948 1.452       p1_uce-1001254 (modified)+p512_uce-2006204 (modified)	0h:5m:22s (43h:41m:11s left)
1313 GTR+F+I+G4   16862433.036 0.989       p1_uce-1001254 (modified)+p513_uce-2006207 (modified)	0h:5m:23s (43h:42m:30s left)
1314 GTR+F+I+G4   16862698.497 3.400       p1_uce-1001254 (modified)+p514_uce-200621 (modified)	0h:5m:23s (43h:44m:15s left)
1315 GTR+F+I+G4   16862584.512 2.013       p1_uce-1001254 (modified)+p515_uce-2006230 (modified)	0h:5m:23s (43h:45m:38s left)
1316 GTR+F+I+G4   16862771.049 2.363       p1_uce-1001254 (modified)+p516_uce-200624 (modified)	0h:5m:24s (43h:46m:44s left)
1317 GTR+F+I+G4   16862615.802 2.593       p1_uce-1001254 (modified)+p517_uce-2006247 (modified)	0h:5m:24s (43h:48m:22s left)
1318 GTR+F+I+G4   16862669.602 2.132       p1_uce-1001254 (modified)+p518_uce-2006262	0h:5m:25s (43h:50m:17s left)
1319 GTR+F+I+G4   16862729.107 2.300       p1_uce-1001254 (modified)+p519_uce-200628 (modified)	0h:5m:25s (43h:52m:46s left)
1320 GTR+F+I+G4   16863121.453 3.298       p1_uce-1001254 (modified)+p520_uce-2006280 (modified)	0h:5m:26s (43h:57m:19s left)
1321 GTR+F+I+G4   16862664.297 2.637       p1_uce-1001254 (modified)+p521_uce-2006284 (modified)	0h:5m:27s (43h:59m:4s left)
1322 GTR+F+I+G4   16862843.353 3.072       p1_uce-1001254 (modified)+p522_uce-2006285 (modified)	0h:5m:27s (44h:0m:11s left)
1323 GTR+F+I+G4   16862555.549 1.724       p1_uce-1001254 (modified)+p523_uce-2006304 (modified)	0h:5m:28s (44h:2m:58s left)
1324 GTR+F+I+G4   16862994.748 2.867       p1_uce-1001254 (modified)+p524_uce-2006370 (modified)	0h:5m:28s (44h:6m:39s left)
1325 GTR+F+I+G4   16862890.642 2.489       p1_uce-1001254 (modified)+p525_uce-2006376 (modified)	0h:5m:29s (44h:9m:20s left)
1326 GTR+F+I+G4   16862718.730 3.226       p1_uce-1001254 (modified)+p526_uce-2006385 (modified)	0h:5m:29s (44h:12m:0s left)
1327 GTR+F+I+G4   16862439.889 1.569       p1_uce-1001254 (modified)+p527_uce-2006411 (modified)	0h:5m:30s (44h:15m:46s left)
1328 GTR+F+I+G4   16863016.044 2.934       p1_uce-1001254 (modified)+p528_uce-2006443 (modified)	0h:5m:31s (44h:18m:53s left)
1329 GTR+F+I+G4   16862489.787 1.083       p1_uce-1001254 (modified)+p529_uce-2006448 (modified)	0h:5m:31s (44h:19m:42s left)
1330 GTR+F+I+G4   16862450.751 1.692       p1_uce-1001254 (modified)+p530_uce-200646 (modified)	0h:5m:32s (44h:21m:53s left)
1331 GTR+F+I+G4   16862905.533 2.657       p1_uce-1001254 (modified)+p531_uce-200647 (modified)	0h:5m:32s (44h:24m:34s left)
1332 GTR+F+I+G4   16862498.016 1.439       p1_uce-1001254 (modified)+p532_uce-2006482 (modified)	0h:5m:33s (44h:25m:25s left)
1333 GTR+F+I+G4   16862505.969 1.259       p1_uce-1001254 (modified)+p533_uce-2006485 (modified)	0h:5m:33s (44h:27m:20s left)
1334 GTR+F+I+G4   16863046.927 3.963       p1_uce-1001254 (modified)+p534_uce-2006512 (modified)	0h:5m:34s (44h:31m:51s left)
1335 GTR+F+I+G4   16862691.235 1.567       p1_uce-1001254 (modified)+p535_uce-2006531 (modified)	0h:5m:34s (44h:33m:32s left)
1336 GTR+F+I+G4   16862630.619 1.551       p1_uce-1001254 (modified)+p536_uce-2006532 (modified)	0h:5m:35s (44h:35m:41s left)
1337 GTR+F+I+G4   16862769.560 1.759       p1_uce-1001254 (modified)+p537_uce-2006543 (modified)	0h:5m:35s (44h:37m:54s left)
1338 GTR+F+I+G4   16862503.676 1.202       p1_uce-1001254 (modified)+p538_uce-2006557 (modified)	0h:5m:36s (44h:39m:26s left)
1339 GTR+F+I+G4   16862498.330 0.870       p1_uce-1001254 (modified)+p539_uce-2006562	0h:5m:37s (44h:43m:29s left)
1340 GTR+F+I+G4   16862644.128 0.733       p1_uce-1001254 (modified)+p540_uce-2006578 (modified)	0h:5m:37s (44h:45m:3s left)
1341 GTR+F+I+G4   16862612.240 0.762       p1_uce-1001254 (modified)+p541_uce-2006579 (modified)	0h:5m:38s (44h:47m:0s left)
1342 GTR+F+I+G4   16862738.013 2.454       p1_uce-1001254 (modified)+p542_uce-2006607 (modified)	0h:5m:38s (44h:49m:5s left)
1343 GTR+F+I+G4   16862555.122 2.174       p1_uce-1001254 (modified)+p543_uce-2006654 (modified)	0h:5m:39s (44h:50m:42s left)
1344 GTR+F+I+G4   16862585.836 2.232       p1_uce-1001254 (modified)+p544_uce-2006677 (modified)	0h:5m:39s (44h:52m:11s left)
1345 GTR+F+I+G4   16862463.747 0.974       p1_uce-1001254 (modified)+p545_uce-2006687	0h:5m:39s (44h:52m:53s left)
1346 GTR+F+I+G4   16862987.983 3.264       p1_uce-1001254 (modified)+p546_uce-2006701 (modified)	0h:5m:40s (44h:54m:54s left)
1347 GTR+F+I+G4   16862782.233 1.987       p1_uce-1001254 (modified)+p547_uce-2006702 (modified)	0h:5m:40s (44h:56m:41s left)
1348 GTR+F+I+G4   16862862.211 3.831       p1_uce-1001254 (modified)+p548_uce-2006705 (modified)	0h:5m:41s (45h:0m:32s left)
1349 GTR+F+I+G4   16862938.449 3.603       p1_uce-1001254 (modified)+p549_uce-2006706 (modified)	0h:5m:42s (45h:2m:37s left)
1350 GTR+F+I+G4   16862770.039 3.100       p1_uce-1001254 (modified)+p550_uce-2006709 (modified)	0h:5m:42s (45h:4m:19s left)
1351 GTR+F+I+G4   16862480.158 0.930       p1_uce-1001254 (modified)+p551_uce-2006741	0h:5m:42s (45h:5m:12s left)
1352 GTR+F+I+G4   16862440.829 1.053       p1_uce-1001254 (modified)+p552_uce-2006742 (modified)	0h:5m:43s (45h:6m:52s left)
1353 GTR+F+I+G4   16862435.741 1.087       p1_uce-1001254 (modified)+p553_uce-2006748 (modified)	0h:5m:43s (45h:9m:36s left)
1354 GTR+F+I+G4   16862517.881 1.294       p1_uce-1001254 (modified)+p554_uce-200675 (modified)	0h:5m:44s (45h:10m:58s left)
1355 GTR+F+I+G4   16863206.155 4.439       p1_uce-1001254 (modified)+p555_uce-2006769	0h:5m:45s (45h:14m:47s left)
1356 GTR+F+I+G4   16862543.402 0.821       p1_uce-1001254 (modified)+p556_uce-200677 (modified)	0h:5m:45s (45h:16m:39s left)
1357 GTR+F+I+G4   16862442.129 1.464       p1_uce-1001254 (modified)+p557_uce-2006775	0h:5m:46s (45h:18m:2s left)
1358 GTR+F+I+G4   16862564.875 0.874       p1_uce-1001254 (modified)+p558_uce-2006777 (modified)	0h:5m:46s (45h:20m:33s left)
1359 GTR+F+I+G4   16862566.997 1.113       p1_uce-1001254 (modified)+p559_uce-20068 (modified)	0h:5m:47s (45h:21m:58s left)
1360 GTR+F+I+G4   16862681.389 2.027       p1_uce-1001254 (modified)+p560_uce-2006824 (modified)	0h:5m:47s (45h:24m:9s left)
1361 GTR+F+I+G4   16862680.166 2.266       p1_uce-1001254 (modified)+p561_uce-2006885 (modified)	0h:5m:48s (45h:25m:47s left)
1362 GTR+F+I+G4   16863062.025 3.560       p1_uce-1001254 (modified)+p562_uce-2006887 (modified)	0h:5m:48s (45h:28m:4s left)
1363 GTR+F+I+G4   16862815.019 3.146       p1_uce-1001254 (modified)+p563_uce-2006928 (modified)	0h:5m:49s (45h:31m:54s left)
1364 GTR+F+I+G4   16862862.732 2.666       p1_uce-1001254 (modified)+p564_uce-200694 (modified)	0h:5m:49s (45h:33m:45s left)
1365 GTR+F+I+G4   16862481.196 1.144       p1_uce-1001254 (modified)+p565_uce-2006947 (modified)	0h:5m:50s (45h:34m:48s left)
1366 GTR+F+I+G4   16862590.866 1.576       p1_uce-1001254 (modified)+p566_uce-200696 (modified)	0h:5m:50s (45h:36m:24s left)
1367 GTR+F+I+G4   16862994.382 2.953       p1_uce-1001254 (modified)+p567_uce-2006992 (modified)	0h:5m:51s (45h:40m:42s left)
1368 GTR+F+I+G4   16862712.662 2.415       p1_uce-1001254 (modified)+p568_uce-2006996 (modified)	0h:5m:51s (45h:41m:48s left)
1369 GTR+F+I+G4   16862463.492 1.769       p1_uce-1001254 (modified)+p569_uce-2007010 (modified)	0h:5m:52s (45h:43m:21s left)
1370 GTR+F+I+G4   16863093.174 4.737       p1_uce-1001254 (modified)+p570_uce-2007036 (modified)	0h:5m:53s (45h:47m:21s left)
1371 GTR+F+I+G4   16862671.276 2.548       p1_uce-1001254 (modified)+p571_uce-2007037 (modified)	0h:5m:53s (45h:48m:41s left)
1372 GTR+F+I+G4   16863024.434 4.098       p1_uce-1001254 (modified)+p572_uce-2007064 (modified)	0h:5m:54s (45h:51m:47s left)
1373 GTR+F+I+G4   16862586.594 1.848       p1_uce-1001254 (modified)+p573_uce-2007085 (modified)	0h:5m:54s (45h:53m:21s left)
1374 GTR+F+I+G4   16862489.294 2.119       p1_uce-1001254 (modified)+p574_uce-2007089 (modified)	0h:5m:55s (45h:55m:48s left)
1375 GTR+F+I+G4   16862473.623 1.131       p1_uce-1001254 (modified)+p575_uce-2007099 (modified)	0h:5m:55s (45h:56m:35s left)
1376 GTR+F+I+G4   16862578.362 1.784       p1_uce-1001254 (modified)+p576_uce-2007105 (modified)	0h:5m:56s (45h:58m:40s left)
1377 GTR+F+I+G4   16863058.652 3.955       p1_uce-1001254 (modified)+p577_uce-2007133 (modified)	0h:5m:56s (46h:0m:42s left)
1378 GTR+F+I+G4   16862668.585 2.671       p1_uce-1001254 (modified)+p578_uce-2007134 (modified)	0h:5m:57s (46h:3m:11s left)
1379 GTR+F+I+G4   16862699.202 2.979       p1_uce-1001254 (modified)+p579_uce-2007136 (modified)	0h:5m:57s (46h:4m:47s left)
1380 GTR+F+I+G4   16862919.045 2.206       p1_uce-1001254 (modified)+p580_uce-2007137 (modified)	0h:5m:58s (46h:7m:7s left)
1381 GTR+F+I+G4   16862446.268 1.184       p1_uce-1001254 (modified)+p581_uce-2007155 (modified)	0h:5m:58s (46h:9m:7s left)
1382 GTR+F+I+G4   16862800.064 1.979       p1_uce-1001254 (modified)+p582_uce-2007156 (modified)	0h:5m:59s (46h:12m:30s left)
1383 GTR+F+I+G4   16862476.902 1.230       p1_uce-1001254 (modified)+p583_uce-2007157 (modified)	0h:5m:59s (46h:13m:31s left)
1384 GTR+F+I+G4   16863034.817 3.149       p1_uce-1001254 (modified)+p584_uce-2007165 (modified)	0h:6m:0s (46h:17m:1s left)
1385 GTR+F+I+G4   16863120.588 4.398       p1_uce-1001254 (modified)+p585_uce-2007167 (modified)	0h:6m:1s (46h:21m:2s left)
1386 GTR+F+I+G4   16862511.852 0.825       p1_uce-1001254 (modified)+p586_uce-2007186 (modified)	0h:6m:1s (46h:21m:38s left)
1387 GTR+F+I+G4   16862585.265 0.766       p1_uce-1001254 (modified)+p587_uce-2007197 (modified)	0h:6m:2s (46h:23m:23s left)
1388 GTR+F+I+G4   16862537.084 0.865       p1_uce-1001254 (modified)+p588_uce-200724 (modified)	0h:6m:2s (46h:24m:22s left)
1389 GTR+F+I+G4   16862606.556 1.344       p1_uce-1001254 (modified)+p589_uce-2007255 (modified)	0h:6m:3s (46h:26m:30s left)
1390 GTR+F+I+G4   16862549.660 1.456       p1_uce-1001254 (modified)+p590_uce-2007257 (modified)	0h:6m:3s (46h:27m:37s left)
1391 GTR+F+I+G4   16862587.348 0.852       p1_uce-1001254 (modified)+p591_uce-2007286 (modified)	0h:6m:3s (46h:28m:12s left)
1392 GTR+F+I+G4   16862528.601 1.045       p1_uce-1001254 (modified)+p592_uce-2007287 (modified)	0h:6m:4s (46h:29m:30s left)
1393 GTR+F+I+G4   16862586.079 1.408       p1_uce-1001254 (modified)+p593_uce-20073 (modified)	0h:6m:4s (46h:30m:55s left)
1394 GTR+F+I+G4   16862521.627 0.699       p1_uce-1001254 (modified)+p594_uce-200732 (modified)	0h:6m:6s (46h:41m:13s left)
1395 GTR+F+I+G4   16863071.636 3.885       p1_uce-1001254 (modified)+p595_uce-2007352 (modified)	0h:6m:7s (46h:44m:23s left)
1396 GTR+F+I+G4   16862765.670 2.515       p1_uce-1001254 (modified)+p596_uce-2007353 (modified)	0h:6m:7s (46h:46m:46s left)
1397 GTR+F+I+G4   16862771.732 2.541       p1_uce-1001254 (modified)+p597_uce-2007388 (modified)	0h:6m:8s (46h:49m:40s left)
1398 GTR+F+I+G4   16862493.906 1.129       p1_uce-1001254 (modified)+p598_uce-200739 (modified)	0h:6m:8s (46h:50m:24s left)
1399 GTR+F+I+G4   16862843.353 2.560       p1_uce-1001254 (modified)+p599_uce-2007392 (modified)	0h:6m:9s (46h:53m:57s left)
1400 GTR+F+I+G4   16862615.636 2.157       p1_uce-1001254 (modified)+p600_uce-2007393 (modified)	0h:6m:10s (46h:56m:30s left)
1401 GTR+F+I+G4   16862693.726 3.224       p1_uce-1001254 (modified)+p601_uce-2007395 (modified)	0h:6m:10s (46h:58m:41s left)
1402 GTR+F+I+G4   16862664.728 1.935       p1_uce-1001254 (modified)+p602_uce-2007409 (modified)	0h:6m:11s (47h:1m:12s left)
1403 GTR+F+I+G4   16863005.344 3.239       p1_uce-1001254 (modified)+p603_uce-2007414 (modified)	0h:6m:12s (47h:6m:40s left)
1404 GTR+F+I+G4   16862446.175 1.104       p1_uce-1001254 (modified)+p604_uce-2007454	0h:6m:12s (47h:7m:8s left)
1405 GTR+F+I+G4   16862520.732 0.985       p1_uce-1001254 (modified)+p605_uce-2007458 (modified)	0h:6m:12s (47h:7m:51s left)
1406 GTR+F+I+G4   16862473.003 1.415       p1_uce-1001254 (modified)+p606_uce-2007490 (modified)	0h:6m:13s (47h:8m:50s left)
1407 GTR+F+I+G4   16862888.501 2.901       p1_uce-1001254 (modified)+p607_uce-2007491 (modified)	0h:6m:14s (47h:12m:47s left)
1408 GTR+F+I+G4   16862472.492 0.898       p1_uce-1001254 (modified)+p608_uce-2007504	0h:6m:14s (47h:13m:35s left)
1409 GTR+F+I+G4   16862526.007 2.002       p1_uce-1001254 (modified)+p609_uce-2007506 (modified)	0h:6m:14s (47h:15m:29s left)
1410 GTR+F+I+G4   16862862.305 2.724       p1_uce-1001254 (modified)+p610_uce-2007528 (modified)	0h:6m:15s (47h:18m:17s left)
1411 GTR+F+I+G4   16862801.654 2.270       p1_uce-1001254 (modified)+p611_uce-2007557 (modified)	0h:6m:16s (47h:21m:34s left)
1412 GTR+F+I+G4   16862709.964 2.202       p1_uce-1001254 (modified)+p612_uce-2007597 (modified)	0h:6m:16s (47h:22m:36s left)
1413 GTR+F+I+G4   16862713.558 2.421       p1_uce-1001254 (modified)+p613_uce-2007599 (modified)	0h:6m:17s (47h:23m:55s left)
1414 GTR+F+I+G4   16862935.629 3.424       p1_uce-1001254 (modified)+p614_uce-2007600 (modified)	0h:6m:17s (47h:25m:56s left)
1415 GTR+F+I+G4   16862859.607 2.351       p1_uce-1001254 (modified)+p615_uce-2007606 (modified)	0h:6m:18s (47h:28m:5s left)
1416 GTR+F+I+G4   16862582.099 1.780       p1_uce-1001254 (modified)+p616_uce-200761 (modified)	0h:6m:18s (47h:29m:54s left)
1417 GTR+F+I+G4   16862908.793 3.598       p1_uce-1001254 (modified)+p617_uce-2007620 (modified)	0h:6m:19s (47h:33m:10s left)
1418 GTR+F+I+G4   16862747.426 2.324       p1_uce-1001254 (modified)+p618_uce-2007660 (modified)	0h:6m:19s (47h:34m:42s left)
1419 GTR+F+I+G4   16862411.110 1.446       p1_uce-1001254 (modified)+p619_uce-2007678 (modified)	0h:6m:20s (47h:35m:55s left)
1420 GTR+F+I+G4   16862542.015 1.147       p1_uce-1001254 (modified)+p620_uce-200769 (modified)	0h:6m:20s (47h:36m:55s left)
1421 GTR+F+I+G4   16862468.896 1.346       p1_uce-1001254 (modified)+p621_uce-2007690 (modified)	0h:6m:21s (47h:39m:32s left)
1422 GTR+F+I+G4   16862476.819 1.243       p1_uce-1001254 (modified)+p622_uce-200773 (modified)	0h:6m:21s (47h:40m:21s left)
1423 GTR+F+I+G4   16862805.907 2.832       p1_uce-1001254 (modified)+p623_uce-2007742 (modified)	0h:6m:22s (47h:42m:50s left)
1424 GTR+F+I+G4   16862660.274 2.442       p1_uce-1001254 (modified)+p624_uce-2007744 (modified)	0h:6m:22s (47h:45m:34s left)
1425 GTR+F+I+G4   16862429.405 1.166       p1_uce-1001254 (modified)+p625_uce-2007756 (modified)	0h:6m:23s (47h:46m:1s left)
1426 GTR+F+I+G4   16862762.544 1.816       p1_uce-1001254 (modified)+p626_uce-200776 (modified)	0h:6m:23s (47h:48m:4s left)
1427 GTR+F+I+G4   16862553.393 2.061       p1_uce-1001254 (modified)+p627_uce-2007760 (modified)	0h:6m:24s (47h:48m:41s left)
1428 GTR+F+I+G4   16862524.077 1.307       p1_uce-1001254 (modified)+p628_uce-2007761 (modified)	0h:6m:24s (47h:50m:49s left)
1429 GTR+F+I+G4   16862664.392 1.910       p1_uce-1001254 (modified)+p629_uce-2007773 (modified)	0h:6m:25s (47h:52m:52s left)
1430 GTR+F+I+G4   16862651.943 1.498       p1_uce-1001254 (modified)+p630_uce-2007774 (modified)	0h:6m:25s (47h:54m:8s left)
1431 GTR+F+I+G4   16862619.941 1.530       p1_uce-1001254 (modified)+p631_uce-2007775 (modified)	0h:6m:26s (47h:57m:48s left)
1432 GTR+F+I+G4   16862870.670 2.795       p1_uce-1001254 (modified)+p632_uce-2007792 (modified)	0h:6m:27s (48h:0m:29s left)
1433 GTR+F+I+G4   16862614.113 1.854       p1_uce-1001254 (modified)+p633_uce-2007793 (modified)	0h:6m:27s (48h:4m:6s left)
1434 GTR+F+I+G4   16862532.449 1.861       p1_uce-1001254 (modified)+p634_uce-2007794 (modified)	0h:6m:28s (48h:4m:51s left)
1435 GTR+F+I+G4   16862927.052 3.203       p1_uce-1001254 (modified)+p635_uce-2007795 (modified)	0h:6m:28s (48h:6m:58s left)
1436 GTR+F+I+G4   16862894.751 2.921       p1_uce-1001254 (modified)+p636_uce-2007805 (modified)	0h:6m:29s (48h:9m:32s left)
1437 GTR+F+I+G4   16862937.251 3.090       p1_uce-1001254 (modified)+p637_uce-2007808 (modified)	0h:6m:30s (48h:12m:7s left)
1438 GTR+F+I+G4   16862546.231 1.472       p1_uce-1001254 (modified)+p638_uce-2007809 (modified)	0h:6m:30s (48h:13m:24s left)
1439 GTR+F+I+G4   16862438.928 1.397       p1_uce-1001254 (modified)+p639_uce-2007828 (modified)	0h:6m:30s (48h:14m:46s left)
1440 GTR+F+I+G4   16862838.330 2.174       p1_uce-1001254 (modified)+p640_uce-200783 (modified)	0h:6m:31s (48h:17m:30s left)
1441 GTR+F+I+G4   16862805.853 1.810       p1_uce-1001254 (modified)+p641_uce-200787 (modified)	0h:6m:32s (48h:19m:38s left)
1442 GTR+F+I+G4   16862864.085 3.020       p1_uce-1001254 (modified)+p642_uce-2007897 (modified)	0h:6m:32s (48h:21m:24s left)
1443 GTR+F+I+G4   16862491.014 0.974       p1_uce-1001254 (modified)+p643_uce-2007906 (modified)	0h:6m:33s (48h:23m:10s left)
1444 GTR+F+I+G4   16862532.045 0.975       p1_uce-1001254 (modified)+p644_uce-2007908 (modified)	0h:6m:33s (48h:26m:2s left)
1445 GTR+F+I+G4   16862953.880 3.779       p1_uce-1001254 (modified)+p645_uce-2007920 (modified)	0h:6m:34s (48h:28m:11s left)
1446 GTR+F+I+G4   16862577.655 2.346       p1_uce-1001254 (modified)+p646_uce-200794 (modified)	0h:6m:35s (48h:31m:19s left)
1447 GTR+F+I+G4   16862985.517 3.169       p1_uce-1001254 (modified)+p647_uce-2007962 (modified)	0h:6m:35s (48h:33m:41s left)
1448 GTR+F+I+G4   16862435.850 1.211       p1_uce-1001254 (modified)+p648_uce-2007965 (modified)	0h:6m:36s (48h:34m:26s left)
1449 GTR+F+I+G4   16862577.249 1.702       p1_uce-1001254 (modified)+p649_uce-2007993 (modified)	0h:6m:36s (48h:35m:46s left)
1450 GTR+F+I+G4   16862649.613 2.861       p1_uce-1001254 (modified)+p650_uce-2007997 (modified)	0h:6m:36s (48h:36m:18s left)
1451 GTR+F+I+G4   16862838.561 3.435       p1_uce-1001254 (modified)+p651_uce-2008028 (modified)	0h:6m:37s (48h:37m:47s left)
1452 GTR+F+I+G4   16862494.505 0.783       p1_uce-1001254 (modified)+p652_uce-2008029	0h:6m:37s (48h:39m:0s left)
1453 GTR+F+I+G4   16862405.420 0.918       p1_uce-1001254 (modified)+p653_uce-2008036 (modified)	0h:6m:38s (48h:39m:17s left)
1454 GTR+F+I+G4   16862522.391 1.296       p1_uce-1001254 (modified)+p654_uce-2008071 (modified)	0h:6m:38s (48h:41m:19s left)
1455 GTR+F+I+G4   16862567.756 1.526       p1_uce-1001254 (modified)+p655_uce-2008072 (modified)	0h:6m:39s (48h:42m:43s left)
1456 GTR+F+I+G4   16862540.648 1.045       p1_uce-1001254 (modified)+p656_uce-2008073 (modified)	0h:6m:39s (48h:43m:54s left)
1457 GTR+F+I+G4   16862628.765 1.111       p1_uce-1001254 (modified)+p657_uce-200808 (modified)	0h:6m:40s (48h:50m:37s left)
1458 GTR+F+I+G4   16862713.168 2.547       p1_uce-1001254 (modified)+p658_uce-2008098 (modified)	0h:6m:41s (48h:51m:47s left)
1459 GTR+F+I+G4   16862985.810 2.589       p1_uce-1001254 (modified)+p659_uce-2008102 (modified)	0h:6m:41s (48h:54m:7s left)
1460 GTR+F+I+G4   16862438.844 1.707       p1_uce-1001254 (modified)+p660_uce-2008121 (modified)	0h:6m:42s (48h:55m:23s left)
1461 GTR+F+I+G4   16862794.491 2.160       p1_uce-1001254 (modified)+p661_uce-2008168 (modified)	0h:6m:43s (49h:0m:45s left)
1462 GTR+F+I+G4   16862829.973 2.976       p1_uce-1001254 (modified)+p662_uce-2008170	0h:6m:43s (49h:3m:10s left)
1463 GTR+F+I+G4   16862458.930 1.040       p1_uce-1001254 (modified)+p663_uce-2008210 (modified)	0h:6m:44s (49h:8m:8s left)
1464 GTR+F+I+G4   16862814.905 2.330       p1_uce-1001254 (modified)+p664_uce-2008222 (modified)	0h:6m:45s (49h:10m:3s left)
1465 GTR+F+I+G4   16862940.781 3.430       p1_uce-1001254 (modified)+p665_uce-2008230 (modified)	0h:6m:45s (49h:12m:4s left)
1466 GTR+F+I+G4   16862544.119 1.602       p1_uce-1001254 (modified)+p666_uce-2008237 (modified)	0h:6m:46s (49h:13m:37s left)
1467 GTR+F+I+G4   16862767.697 1.910       p1_uce-1001254 (modified)+p667_uce-2008247 (modified)	0h:6m:46s (49h:15m:59s left)
1468 GTR+F+I+G4   16862547.298 1.601       p1_uce-1001254 (modified)+p668_uce-2008254 (modified)	0h:6m:47s (49h:18m:26s left)
1469 GTR+F+I+G4   16862531.076 2.030       p1_uce-1001254 (modified)+p669_uce-2008295 (modified)	0h:6m:48s (49h:19m:30s left)
1470 GTR+F+I+G4   16862493.531 0.776       p1_uce-1001254 (modified)+p670_uce-200830 (modified)	0h:6m:48s (49h:20m:8s left)
1471 GTR+F+I+G4   16862558.579 1.171       p1_uce-1001254 (modified)+p671_uce-2008323	0h:6m:49s (49h:23m:1s left)
1472 GTR+F+I+G4   16862548.539 1.839       p1_uce-1001254 (modified)+p672_uce-2008325 (modified)	0h:6m:49s (49h:24m:3s left)
1473 GTR+F+I+G4   16862555.707 1.037       p1_uce-1001254 (modified)+p673_uce-200834 (modified)	0h:6m:49s (49h:25m:2s left)
1474 GTR+F+I+G4   16862795.279 2.455       p1_uce-1001254 (modified)+p674_uce-2008340 (modified)	0h:6m:50s (49h:26m:0s left)
1475 GTR+F+I+G4   16862494.516 1.155       p1_uce-1001254 (modified)+p675_uce-200837 (modified)	0h:6m:50s (49h:27m:57s left)
1476 GTR+F+I+G4   16862682.447 1.733       p1_uce-1001254 (modified)+p676_uce-200838 (modified)	0h:6m:51s (49h:33m:12s left)
1477 GTR+F+I+G4   16862700.329 1.468       p1_uce-1001254 (modified)+p677_uce-200839 (modified)	0h:6m:52s (49h:36m:27s left)
1478 GTR+F+I+G4   16862768.268 2.501       p1_uce-1001254 (modified)+p678_uce-2008404 (modified)	0h:6m:53s (49h:38m:5s left)
1479 GTR+F+I+G4   16862520.245 1.568       p1_uce-1001254 (modified)+p679_uce-200841 (modified)	0h:6m:53s (49h:40m:19s left)
1480 GTR+F+I+G4   16862434.654 1.093       p1_uce-1001254 (modified)+p680_uce-2008422 (modified)	0h:6m:54s (49h:40m:44s left)
1481 GTR+F+I+G4   16862610.606 1.475       p1_uce-1001254 (modified)+p681_uce-2008445 (modified)	0h:6m:54s (49h:41m:42s left)
1482 GTR+F+I+G4   16862565.038 1.512       p1_uce-1001254 (modified)+p682_uce-2008467 (modified)	0h:6m:55s (49h:45m:11s left)
1483 GTR+F+I+G4   16863004.094 3.205       p1_uce-1001254 (modified)+p683_uce-2008468 (modified)	0h:6m:55s (49h:47m:26s left)
1484 GTR+F+I+G4   16862541.986 1.191       p1_uce-1001254 (modified)+p684_uce-200847 (modified)	0h:6m:56s (49h:50m:39s left)
1485 GTR+F+I+G4   16863106.011 3.314       p1_uce-1001254 (modified)+p685_uce-2008488 (modified)	0h:6m:57s (49h:52m:23s left)
1486 GTR+F+I+G4   16862716.458 2.397       p1_uce-1001254 (modified)+p686_uce-2008495 (modified)	0h:6m:57s (49h:53m:45s left)
1487 GTR+F+I+G4   16862766.346 2.262       p1_uce-1001254 (modified)+p687_uce-200850 (modified)	0h:6m:58s (49h:56m:58s left)
1488 GTR+F+I+G4   16862442.653 1.106       p1_uce-1001254 (modified)+p688_uce-2008505 (modified)	0h:6m:58s (49h:58m:4s left)
1489 GTR+F+I+G4   16862775.728 2.366       p1_uce-1001254 (modified)+p689_uce-200851 (modified)	0h:6m:59s (49h:58m:45s left)
1490 GTR+F+I+G4   16862403.720 0.921       p1_uce-1001254 (modified)+p690_uce-2008510	0h:6m:59s (49h:59m:47s left)
1491 GTR+F+I+G4   16862896.273 3.636       p1_uce-1001254 (modified)+p691_uce-2008548	0h:7m:0s (50h:6m:15s left)
1492 GTR+F+I+G4   16862689.781 1.925       p1_uce-1001254 (modified)+p692_uce-2008562 (modified)	0h:7m:1s (50h:11m:43s left)
1493 GTR+F+I+G4   16862629.273 2.493       p1_uce-1001254 (modified)+p693_uce-2008583 (modified)	0h:7m:2s (50h:12m:6s left)
1494 GTR+F+I+G4   16863049.198 4.526       p1_uce-1001254 (modified)+p694_uce-2008605 (modified)	0h:7m:2s (50h:14m:5s left)
1495 GTR+F+I+G4   16862805.235 2.915       p1_uce-1001254 (modified)+p695_uce-2008609 (modified)	0h:7m:3s (50h:16m:22s left)
1496 GTR+F+I+G4   16862937.324 3.150       p1_uce-1001254 (modified)+p696_uce-2008635 (modified)	0h:7m:3s (50h:18m:46s left)
1497 GTR+F+I+G4   16862720.700 2.316       p1_uce-1001254 (modified)+p697_uce-2008640 (modified)	0h:7m:4s (50h:21m:34s left)
1498 GTR+F+I+G4   16862603.400 1.559       p1_uce-1001254 (modified)+p698_uce-2008644 (modified)	0h:7m:5s (50h:24m:44s left)
1499 GTR+F+I+G4   16862945.789 2.623       p1_uce-1001254 (modified)+p699_uce-2008646 (modified)	0h:7m:6s (50h:28m:41s left)
1500 GTR+F+I+G4   16862562.072 1.534       p1_uce-1001254 (modified)+p700_uce-2008681 (modified)	0h:7m:6s (50h:29m:55s left)
1501 GTR+F+I+G4   16863021.099 2.924       p1_uce-1001254 (modified)+p701_uce-2008685 (modified)	0h:7m:7s (50h:32m:25s left)
1502 GTR+F+I+G4   16862604.550 2.065       p1_uce-1001254 (modified)+p702_uce-2008696 (modified)	0h:7m:8s (50h:36m:20s left)
1503 GTR+F+I+G4   16862968.386 3.163       p1_uce-1001254 (modified)+p703_uce-2008734 (modified)	0h:7m:8s (50h:38m:18s left)
1504 GTR+F+I+G4   16862609.514 0.585       p1_uce-1001254 (modified)+p704_uce-2008735 (modified)	0h:7m:9s (50h:39m:56s left)
1505 GTR+F+I+G4   16862496.543 1.581       p1_uce-1001254 (modified)+p705_uce-2008739 (modified)	0h:7m:9s (50h:41m:25s left)
1506 GTR+F+I+G4   16862673.871 2.334       p1_uce-1001254 (modified)+p706_uce-2008740 (modified)	0h:7m:10s (50h:42m:40s left)
1507 GTR+F+I+G4   16862933.502 3.008       p1_uce-1001254 (modified)+p707_uce-2008741 (modified)	0h:7m:10s (50h:45m:44s left)
1508 GTR+F+I+G4   16862437.234 0.994       p1_uce-1001254 (modified)+p708_uce-2008744 (modified)	0h:7m:11s (50h:46m:24s left)
1509 GTR+F+I+G4   16862547.316 2.095       p1_uce-1001254 (modified)+p709_uce-2008784 (modified)	0h:7m:11s (50h:47m:4s left)
1510 GTR+F+I+G4   16862429.586 1.264       p1_uce-1001254 (modified)+p710_uce-2008785 (modified)	0h:7m:12s (50h:48m:31s left)
1511 GTR+F+I+G4   16862608.789 1.649       p1_uce-1001254 (modified)+p711_uce-2008786 (modified)	0h:7m:12s (50h:50m:49s left)
1512 GTR+F+I+G4   16862489.872 1.982       p1_uce-1001254 (modified)+p712_uce-2008844 (modified)	0h:7m:13s (50h:51m:39s left)
1513 GTR+F+I+G4   16862457.910 1.192       p1_uce-1001254 (modified)+p713_uce-2008845 (modified)	0h:7m:13s (50h:52m:31s left)
1514 GTR+F+I+G4   16862503.050 1.280       p1_uce-1001254 (modified)+p714_uce-2008854 (modified)	0h:7m:13s (50h:53m:37s left)
1515 GTR+F+I+G4   16862483.648 1.443       p1_uce-1001254 (modified)+p715_uce-2008866 (modified)	0h:7m:14s (50h:54m:41s left)
1516 GTR+F+I+G4   16862456.361 1.131       p1_uce-1001254 (modified)+p716_uce-200887 (modified)	0h:7m:14s (50h:55m:46s left)
1517 GTR+F+I+G4   16862442.599 1.012       p1_uce-1001254 (modified)+p717_uce-2008870 (modified)	0h:7m:15s (50h:57m:3s left)
1518 GTR+F+I+G4   16862504.213 2.038       p1_uce-1001254 (modified)+p718_uce-2008876 (modified)	0h:7m:15s (50h:58m:47s left)
1519 GTR+F+I+G4   16863231.772 4.924       p1_uce-1001254 (modified)+p719_uce-2008877 (modified)	0h:7m:16s (51h:1m:37s left)
1520 GTR+F+I+G4   16862740.975 2.352       p1_uce-1001254 (modified)+p720_uce-2008889 (modified)	0h:7m:16s (51h:1m:53s left)
1521 GTR+F+I+G4   16862669.236 2.121       p1_uce-1001254 (modified)+p721_uce-2008902 (modified)	0h:7m:17s (51h:3m:3s left)
1522 GTR+F+I+G4   16862450.025 0.987       p1_uce-1001254 (modified)+p722_uce-2008903	0h:7m:17s (51h:4m:33s left)
1523 GTR+F+I+G4   16862903.048 2.332       p1_uce-1001254 (modified)+p723_uce-2008904 (modified)	0h:7m:18s (51h:5m:42s left)
1524 GTR+F+I+G4   16863007.945 3.184       p1_uce-1001254 (modified)+p724_uce-2008911 (modified)	0h:7m:18s (51h:7m:26s left)
1525 GTR+F+I+G4   16862976.268 3.182       p1_uce-1001254 (modified)+p725_uce-2008918 (modified)	0h:7m:19s (51h:9m:6s left)
1526 GTR+F+I+G4   16862763.229 2.363       p1_uce-1001254 (modified)+p726_uce-2008923 (modified)	0h:7m:20s (51h:12m:13s left)
1527 GTR+F+I+G4   16862508.236 1.657       p1_uce-1001254 (modified)+p727_uce-2008935	0h:7m:20s (51h:13m:9s left)
1528 GTR+F+I+G4   16862499.934 1.544       p1_uce-1001254 (modified)+p728_uce-2008936 (modified)	0h:7m:20s (51h:14m:52s left)
1529 GTR+F+I+G4   16862586.706 2.210       p1_uce-1001254 (modified)+p729_uce-2008937 (modified)	0h:7m:21s (51h:16m:21s left)
1530 GTR+F+I+G4   16862776.994 3.040       p1_uce-1001254 (modified)+p730_uce-2008943 (modified)	0h:7m:21s (51h:17m:18s left)
1531 GTR+F+I+G4   16862404.767 0.946       p1_uce-1001254 (modified)+p731_uce-2008967 (modified)	0h:7m:22s (51h:18m:15s left)
1532 GTR+F+I+G4   16862475.199 1.915       p1_uce-1001254 (modified)+p732_uce-2008975 (modified)	0h:7m:22s (51h:19m:32s left)
1533 GTR+F+I+G4   16862481.204 1.055       p1_uce-1001254 (modified)+p733_uce-2008990 (modified)	0h:7m:23s (51h:21m:2s left)
1534 GTR+F+I+G4   16862720.596 2.429       p1_uce-1001254 (modified)+p734_uce-2008996 (modified)	0h:7m:23s (51h:22m:10s left)
1535 GTR+F+I+G4   16862610.248 0.813       p1_uce-1001254 (modified)+p735_uce-2009002 (modified)	0h:7m:24s (51h:23m:24s left)
1536 GTR+F+I+G4   16862448.279 1.194       p1_uce-1001254 (modified)+p736_uce-200901 (modified)	0h:7m:24s (51h:23m:59s left)
1537 GTR+F+I+G4   16862738.891 1.634       p1_uce-1001254 (modified)+p737_uce-2009018 (modified)	0h:7m:25s (51h:25m:57s left)
1538 GTR+F+I+G4   16862631.348 1.679       p1_uce-1001254 (modified)+p738_uce-200903 (modified)	0h:7m:25s (51h:26m:17s left)
1539 GTR+F+I+G4   16862518.854 1.236       p1_uce-1001254 (modified)+p739_uce-200907 (modified)	0h:7m:25s (51h:27m:24s left)
1540 GTR+F+I+G4   16862632.999 1.438       p1_uce-1001254 (modified)+p740_uce-2009070 (modified)	0h:7m:26s (51h:31m:8s left)
1541 GTR+F+I+G4   16862585.586 0.829       p1_uce-1001254 (modified)+p741_uce-2009089	0h:7m:27s (51h:32m:19s left)
1542 GTR+F+I+G4   16862611.512 1.910       p1_uce-1001254 (modified)+p742_uce-2009094 (modified)	0h:7m:27s (51h:34m:52s left)
1543 GTR+F+I+G4   16863007.045 2.983       p1_uce-1001254 (modified)+p743_uce-2009103 (modified)	0h:7m:28s (51h:39m:19s left)
1544 GTR+F+I+G4   16862395.822 1.112       p1_uce-1001254 (modified)+p744_uce-2009107 (modified)	0h:7m:29s (51h:40m:43s left)
1545 GTR+F+I+G4   16862456.772 1.225       p1_uce-1001254 (modified)+p745_uce-2009109 (modified)	0h:7m:29s (51h:41m:59s left)
1546 GTR+F+I+G4   16862646.679 1.466       p1_uce-1001254 (modified)+p746_uce-2009122 (modified)	0h:7m:30s (51h:43m:18s left)
1547 GTR+F+I+G4   16862458.018 0.980       p1_uce-1001254 (modified)+p747_uce-2009129	0h:7m:30s (51h:44m:8s left)
1548 GTR+F+I+G4   16862815.778 2.673       p1_uce-1001254 (modified)+p748_uce-2009135 (modified)	0h:7m:31s (51h:45m:24s left)
1549 GTR+F+I+G4   16862533.740 1.423       p1_uce-1001254 (modified)+p749_uce-2009143 (modified)	0h:7m:31s (51h:45m:42s left)
1550 GTR+F+I+G4   16862576.596 2.104       p1_uce-1001254 (modified)+p750_uce-2009164 (modified)	0h:7m:32s (51h:47m:23s left)
1551 GTR+F+I+G4   16862610.122 2.186       p1_uce-1001254 (modified)+p751_uce-2009202 (modified)	0h:7m:32s (51h:48m:1s left)
1552 GTR+F+I+G4   16862421.013 1.640       p1_uce-1001254 (modified)+p752_uce-2009205 (modified)	0h:7m:32s (51h:48m:23s left)
1553 GTR+F+I+G4   16862493.452 1.622       p1_uce-1001254 (modified)+p753_uce-2009207 (modified)	0h:7m:33s (51h:49m:31s left)
1554 GTR+F+I+G4   16862688.788 2.561       p1_uce-1001254 (modified)+p754_uce-2009224 (modified)	0h:7m:34s (51h:53m:51s left)
1555 GTR+F+I+G4   16862675.207 2.976       p1_uce-1001254 (modified)+p755_uce-2009247 (modified)	0h:7m:34s (51h:55m:14s left)
1556 GTR+F+I+G4   16862485.146 1.263       p1_uce-1001254 (modified)+p756_uce-2009273 (modified)	0h:7m:35s (51h:55m:57s left)
1557 GTR+F+I+G4   16862444.922 0.954       p1_uce-1001254 (modified)+p757_uce-2009281	0h:7m:35s (51h:56m:46s left)
1558 GTR+F+I+G4   16862874.586 2.847       p1_uce-1001254 (modified)+p758_uce-2009290 (modified)	0h:7m:36s (51h:58m:40s left)
1559 GTR+F+I+G4   16862494.495 1.453       p1_uce-1001254 (modified)+p759_uce-2009305	0h:7m:36s (52h:0m:4s left)
1560 GTR+F+I+G4   16862491.694 1.339       p1_uce-1001254 (modified)+p760_uce-2009307 (modified)	0h:7m:37s (52h:1m:15s left)
1561 GTR+F+I+G4   16862822.319 2.923       p1_uce-1001254 (modified)+p761_uce-2009340 (modified)	0h:7m:37s (52h:3m:18s left)
1562 GTR+F+I+G4   16862639.818 2.225       p1_uce-1001254 (modified)+p762_uce-2009341 (modified)	0h:7m:37s (52h:3m:50s left)
1563 GTR+F+I+G4   16862459.472 1.385       p1_uce-1001254 (modified)+p763_uce-2009371 (modified)	0h:7m:38s (52h:4m:53s left)
1564 GTR+F+I+G4   16862544.280 2.534       p1_uce-1001254 (modified)+p764_uce-2009445	0h:7m:38s (52h:6m:3s left)
1565 GTR+F+I+G4   16862727.993 2.813       p1_uce-1001254 (modified)+p765_uce-2009446 (modified)	0h:7m:39s (52h:6m:45s left)
1566 GTR+F+I+G4   16862724.484 2.485       p1_uce-1001254 (modified)+p766_uce-2009454 (modified)	0h:7m:40s (52h:10m:17s left)
1567 GTR+F+I+G4   16862478.742 1.703       p1_uce-1001254 (modified)+p767_uce-2009458 (modified)	0h:7m:40s (52h:11m:34s left)
1568 GTR+F+I+G4   16862791.063 1.854       p1_uce-1001254 (modified)+p768_uce-2009497 (modified)	0h:7m:41s (52h:12m:43s left)
1569 GTR+F+I+G4   16862486.446 1.696       p1_uce-1001254 (modified)+p769_uce-2009511 (modified)	0h:7m:41s (52h:13m:46s left)
1570 GTR+F+I+G4   16862618.900 1.756       p1_uce-1001254 (modified)+p770_uce-2009535 (modified)	0h:7m:42s (52h:18m:22s left)
1571 GTR+F+I+G4   16862681.263 2.356       p1_uce-1001254 (modified)+p771_uce-2009538 (modified)	0h:7m:43s (52h:20m:3s left)
1572 GTR+F+I+G4   16862433.802 0.996       p1_uce-1001254 (modified)+p772_uce-2009540 (modified)	0h:7m:43s (52h:20m:41s left)
1573 GTR+F+I+G4   16862577.643 1.196       p1_uce-1001254 (modified)+p773_uce-2009554 (modified)	0h:7m:43s (52h:22m:30s left)
1574 GTR+F+I+G4   16862436.361 1.256       p1_uce-1001254 (modified)+p774_uce-2009564 (modified)	0h:7m:44s (52h:25m:16s left)
1575 GTR+F+I+G4   16862845.030 2.859       p1_uce-1001254 (modified)+p775_uce-2009605 (modified)	0h:7m:45s (52h:27m:15s left)
1576 GTR+F+I+G4   16862504.731 1.358       p1_uce-1001254 (modified)+p776_uce-2009628 (modified)	0h:7m:45s (52h:28m:1s left)
1577 GTR+F+I+G4   16862558.615 1.548       p1_uce-1001254 (modified)+p777_uce-2009647 (modified)	0h:7m:46s (52h:28m:43s left)
1578 GTR+F+I+G4   16862948.090 3.958       p1_uce-1001254 (modified)+p778_uce-2009649 (modified)	0h:7m:47s (52h:34m:58s left)
1579 GTR+F+I+G4   16862962.327 2.303       p1_uce-1001254 (modified)+p779_uce-2009666 (modified)	0h:7m:47s (52h:37m:21s left)
1580 GTR+F+I+G4   16862762.971 1.872       p1_uce-1001254 (modified)+p780_uce-2009675 (modified)	0h:7m:48s (52h:38m:41s left)
1581 GTR+F+I+G4   16862582.024 2.177       p1_uce-1001254 (modified)+p781_uce-2009682 (modified)	0h:7m:48s (52h:39m:36s left)
1582 GTR+F+I+G4   16862533.283 1.773       p1_uce-1001254 (modified)+p782_uce-2009683 (modified)	0h:7m:49s (52h:41m:6s left)
1583 GTR+F+I+G4   16862730.048 2.638       p1_uce-1001254 (modified)+p783_uce-2009701 (modified)	0h:7m:50s (52h:43m:46s left)
1584 GTR+F+I+G4   16862515.620 1.684       p1_uce-1001254 (modified)+p784_uce-2009708 (modified)	0h:7m:50s (52h:45m:20s left)
1585 GTR+F+I+G4   16862519.802 1.914       p1_uce-1001254 (modified)+p785_uce-2009738 (modified)	0h:7m:51s (52h:46m:29s left)
1586 GTR+F+I+G4   16862553.402 0.929       p1_uce-1001254 (modified)+p786_uce-2009760 (modified)	0h:7m:51s (52h:47m:30s left)
1587 GTR+F+I+G4   16862495.120 0.957       p1_uce-1001254 (modified)+p787_uce-2009761 (modified)	0h:7m:52s (52h:48m:55s left)
1588 GTR+F+I+G4   16862713.189 2.472       p1_uce-1001254 (modified)+p788_uce-2009770 (modified)	0h:7m:52s (52h:49m:42s left)
1589 GTR+F+I+G4   16862478.384 1.467       p1_uce-1001254 (modified)+p789_uce-2009809 (modified)	0h:7m:53s (52h:52m:29s left)
1590 GTR+F+I+G4   16862618.536 1.128       p1_uce-1001254 (modified)+p790_uce-2009831 (modified)	0h:7m:54s (52h:56m:31s left)
1591 GTR+F+I+G4   16862509.068 0.880       p1_uce-1001254 (modified)+p791_uce-2009845	0h:7m:54s (52h:58m:1s left)
1592 GTR+F+I+G4   16862548.563 1.913       p1_uce-1001254 (modified)+p792_uce-2009889 (modified)	0h:7m:55s (52h:59m:40s left)
1593 GTR+F+I+G4   16862810.323 3.767       p1_uce-1001254 (modified)+p793_uce-200989 (modified)	0h:7m:55s (53h:1m:28s left)
1594 GTR+F+I+G4   16862458.793 1.150       p1_uce-1001254 (modified)+p794_uce-2009896 (modified)	0h:7m:56s (53h:1m:45s left)
1595 GTR+F+I+G4   16862478.017 1.622       p1_uce-1001254 (modified)+p795_uce-2009901 (modified)	0h:7m:56s (53h:3m:18s left)
1596 GTR+F+I+G4   16862502.010 0.893       p1_uce-1001254 (modified)+p796_uce-2009916 (modified)	0h:7m:57s (53h:4m:58s left)
1597 GTR+F+I+G4   16862490.718 1.282       p1_uce-1001254 (modified)+p797_uce-2009917 (modified)	0h:7m:57s (53h:5m:33s left)
1598 GTR+F+I+G4   16862414.816 1.339       p1_uce-1001254 (modified)+p798_uce-2009929 (modified)	0h:7m:57s (53h:6m:34s left)
1599 GTR+F+I+G4   16862780.885 1.789       p1_uce-1001254 (modified)+p799_uce-2009942 (modified)	0h:7m:58s (53h:7m:57s left)
1600 GTR+F+I+G4   16862467.206 1.044       p1_uce-1001254 (modified)+p800_uce-2009956	0h:7m:58s (53h:8m:57s left)
1601 GTR+F+I+G4   16862757.968 1.937       p1_uce-1001254 (modified)+p801_uce-2009986 (modified)	0h:7m:59s (53h:10m:18s left)
1602 GTR+F+I+G4   16862503.691 0.962       p2_uce-1001715 (modified)+p3_uce-1002219 (modified)	0h:7m:59s (53h:11m:17s left)
1603 GTR+F+I+G4   16863248.946 2.020       p2_uce-1001715 (modified)+p4_uce-1002522 (modified)	0h:8m:0s (53h:13m:15s left)
1604 GTR+F+I+G4   16862832.531 1.442       p2_uce-1001715 (modified)+p5_uce-1002528 (modified)	0h:8m:0s (53h:14m:3s left)
1605 GTR+F+I+G4   16862802.624 1.776       p2_uce-1001715 (modified)+p6_uce-1002586 (modified)	0h:8m:1s (53h:16m:0s left)
1606 GTR+F+I+G4   16862405.265 0.867       p2_uce-1001715 (modified)+p7_uce-1003764 (modified)	0h:8m:2s (53h:18m:9s left)
1607 GTR+F+I+G4   16862606.173 1.453       p2_uce-1001715 (modified)+p8_uce-1004246 (modified)	0h:8m:2s (53h:19m:11s left)
1608 GTR+F+I+G4   16862456.386 0.916       p2_uce-1001715 (modified)+p9_uce-1004445 (modified)	0h:8m:3s (53h:20m:23s left)
1609 GTR+F+I+G4   16862445.202 1.115       p2_uce-1001715 (modified)+p10_uce-1004468	0h:8m:3s (53h:23m:6s left)
1610 GTR+F+I+G4   16863041.666 2.047       p2_uce-1001715 (modified)+p11_uce-1004838 (modified)	0h:8m:4s (53h:25m:6s left)
1611 GTR+F+I+G4   16862465.267 0.660       p2_uce-1001715 (modified)+p12_uce-100641 (modified)	0h:8m:4s (53h:26m:41s left)
1612 GTR+F+I+G4   16862446.771 0.849       p2_uce-1001715 (modified)+p13_uce-20010009 (modified)	0h:8m:5s (53h:27m:23s left)
1613 GTR+F+I+G4   16863032.482 3.289       p2_uce-1001715 (modified)+p14_uce-20010061 (modified)	0h:8m:5s (53h:28m:31s left)
1614 GTR+F+I+G4   16863725.953 3.127       p2_uce-1001715 (modified)+p15_uce-2001008 (modified)	0h:8m:6s (53h:30m:43s left)
1615 GTR+F+I+G4   16862505.551 1.032       p2_uce-1001715 (modified)+p16_uce-20010100 (modified)	0h:8m:6s (53h:31m:58s left)
1616 GTR+F+I+G4   16862463.567 0.934       p2_uce-1001715 (modified)+p17_uce-20010112 (modified)	0h:8m:7s (53h:33m:19s left)
1617 GTR+F+I+G4   16862542.291 0.706       p2_uce-1001715 (modified)+p18_uce-20010120	0h:8m:8s (53h:37m:40s left)
1618 GTR+F+I+G4   16863283.598 2.029       p2_uce-1001715 (modified)+p19_uce-20010123 (modified)	0h:8m:9s (53h:40m:54s left)
1619 GTR+F+I+G4   16863169.556 2.273       p2_uce-1001715 (modified)+p20_uce-20010124 (modified)	0h:8m:9s (53h:41m:36s left)
1620 GTR+F+I+G4   16863068.343 1.393       p2_uce-1001715 (modified)+p21_uce-20010137 (modified)	0h:8m:10s (53h:43m:51s left)
1621 GTR+F+I+G4   16862441.382 0.711       p2_uce-1001715 (modified)+p22_uce-20010144 (modified)	0h:8m:10s (53h:44m:45s left)
1622 GTR+F+I+G4   16862828.479 1.298       p2_uce-1001715 (modified)+p23_uce-20010145 (modified)	0h:8m:11s (53h:47m:58s left)
1623 GTR+F+I+G4   16863209.685 1.761       p2_uce-1001715 (modified)+p24_uce-20010146 (modified)	0h:8m:11s (53h:48m:59s left)
1624 GTR+F+I+G4   16862811.385 1.278       p2_uce-1001715 (modified)+p25_uce-20010147 (modified)	0h:8m:12s (53h:50m:52s left)
1625 GTR+F+I+G4   16862634.822 1.200       p2_uce-1001715 (modified)+p26_uce-20010148 (modified)	0h:8m:13s (53h:52m:43s left)
1626 GTR+F+I+G4   16862564.120 0.886       p2_uce-1001715 (modified)+p27_uce-20010149 (modified)	0h:8m:13s (53h:54m:18s left)
1627 GTR+F+I+G4   16862472.945 0.689       p2_uce-1001715 (modified)+p28_uce-20010156 (modified)	0h:8m:14s (53h:55m:19s left)
1628 GTR+F+I+G4   16863488.637 2.987       p2_uce-1001715 (modified)+p29_uce-20010169 (modified)	0h:8m:14s (53h:57m:38s left)
1629 GTR+F+I+G4   16862541.350 0.957       p2_uce-1001715 (modified)+p30_uce-2001019	0h:8m:15s (53h:58m:2s left)
1630 GTR+F+I+G4   16862687.340 1.514       p2_uce-1001715 (modified)+p31_uce-2001020 (modified)	0h:8m:15s (53h:58m:41s left)
1631 GTR+F+I+G4   16863273.750 2.149       p2_uce-1001715 (modified)+p32_uce-20010200 (modified)	0h:8m:15s (53h:59m:11s left)
1632 GTR+F+I+G4   16862937.041 1.363       p2_uce-1001715 (modified)+p33_uce-20010248 (modified)	0h:8m:16s (53h:59m:42s left)
1633 GTR+F+I+G4   16862548.133 0.943       p2_uce-1001715 (modified)+p34_uce-20010291 (modified)	0h:8m:16s (54h:1m:1s left)
1634 GTR+F+I+G4   16863232.197 1.940       p2_uce-1001715 (modified)+p35_uce-20010293 (modified)	0h:8m:17s (54h:4m:24s left)
1635 GTR+F+I+G4   16863597.869 2.967       p2_uce-1001715 (modified)+p36_uce-20010294 (modified)	0h:8m:18s (54h:6m:48s left)
1636 GTR+F+I+G4   16862649.372 1.449       p2_uce-1001715 (modified)+p37_uce-20010296 (modified)	0h:8m:18s (54h:7m:44s left)
1637 GTR+F+I+G4   16862811.850 1.798       p2_uce-1001715 (modified)+p38_uce-20010297 (modified)	0h:8m:19s (54h:8m:44s left)
1638 GTR+F+I+G4   16863347.027 2.631       p2_uce-1001715 (modified)+p39_uce-20010298 (modified)	0h:8m:19s (54h:10m:4s left)
1639 GTR+F+I+G4   16862939.449 1.658       p2_uce-1001715 (modified)+p40_uce-20010300 (modified)	0h:8m:20s (54h:11m:46s left)
1640 GTR+F+I+G4   16863473.528 3.012       p2_uce-1001715 (modified)+p41_uce-20010301 (modified)	0h:8m:20s (54h:13m:55s left)
1641 GTR+F+I+G4   16863250.484 2.160       p2_uce-1001715 (modified)+p42_uce-20010302 (modified)	0h:8m:21s (54h:15m:4s left)
1642 GTR+F+I+G4   16863424.219 2.562       p2_uce-1001715 (modified)+p43_uce-20010304 (modified)	0h:8m:22s (54h:17m:31s left)
1643 GTR+F+I+G4   16862628.647 1.409       p2_uce-1001715 (modified)+p44_uce-20010305 (modified)	0h:8m:22s (54h:18m:30s left)
1644 GTR+F+I+G4   16863553.131 3.275       p2_uce-1001715 (modified)+p45_uce-20010308 (modified)	0h:8m:23s (54h:20m:55s left)
1645 GTR+F+I+G4   16862567.264 1.401       p2_uce-1001715 (modified)+p46_uce-20010311 (modified)	0h:8m:23s (54h:21m:24s left)
1646 GTR+F+I+G4   16863375.129 2.202       p2_uce-1001715 (modified)+p47_uce-20010313 (modified)	0h:8m:24s (54h:23m:10s left)
1647 GTR+F+I+G4   16862659.611 1.128       p2_uce-1001715 (modified)+p48_uce-20010314 (modified)	0h:8m:24s (54h:23m:47s left)
1648 GTR+F+I+G4   16862460.050 0.673       p2_uce-1001715 (modified)+p49_uce-20010317 (modified)	0h:8m:25s (54h:27m:55s left)
1649 GTR+F+I+G4   16862842.031 1.493       p2_uce-1001715 (modified)+p50_uce-20010318 (modified)	0h:8m:26s (54h:29m:40s left)
1650 GTR+F+I+G4   16862673.293 1.373       p2_uce-1001715 (modified)+p51_uce-20010324 (modified)	0h:8m:26s (54h:31m:13s left)
1651 GTR+F+I+G4   16863073.179 1.967       p2_uce-1001715 (modified)+p52_uce-20010325 (modified)	0h:8m:27s (54h:32m:8s left)
1652 GTR+F+I+G4   16862455.930 0.622       p2_uce-1001715 (modified)+p53_uce-20010328 (modified)	0h:8m:27s (54h:32m:58s left)
1653 GTR+F+I+G4   16863545.551 2.361       p2_uce-1001715 (modified)+p54_uce-20010329 (modified)	0h:8m:28s (54h:35m:4s left)
1654 GTR+F+I+G4   16862415.280 0.814       p2_uce-1001715 (modified)+p55_uce-20010330	0h:8m:28s (54h:36m:12s left)
1655 GTR+F+I+G4   16862830.424 1.306       p2_uce-1001715 (modified)+p56_uce-20010335 (modified)	0h:8m:29s (54h:37m:46s left)
1656 GTR+F+I+G4   16862929.973 1.408       p2_uce-1001715 (modified)+p57_uce-20010337 (modified)	0h:8m:29s (54h:39m:20s left)
1657 GTR+F+I+G4   16862905.172 1.748       p2_uce-1001715 (modified)+p58_uce-20010343 (modified)	0h:8m:30s (54h:40m:33s left)
1658 GTR+F+I+G4   16862454.755 1.031       p2_uce-1001715 (modified)+p59_uce-2001040 (modified)	0h:8m:31s (54h:44m:27s left)
1659 GTR+F+I+G4   16863181.389 2.287       p2_uce-1001715 (modified)+p60_uce-2001065 (modified)	0h:8m:32s (54h:49m:11s left)
1660 GTR+F+I+G4   16862498.248 0.635       p2_uce-1001715 (modified)+p61_uce-200107 (modified)	0h:8m:32s (54h:49m:47s left)
1661 GTR+F+I+G4   16862597.019 1.229       p2_uce-1001715 (modified)+p62_uce-200108 (modified)	0h:8m:33s (54h:51m:3s left)
1662 GTR+F+I+G4   16862543.041 0.813       p2_uce-1001715 (modified)+p63_uce-200109 (modified)	0h:8m:33s (54h:52m:10s left)
1663 GTR+F+I+G4   16862725.500 1.147       p2_uce-1001715 (modified)+p64_uce-200110 (modified)	0h:8m:34s (54h:52m:44s left)
1664 GTR+F+I+G4   16862454.187 0.854       p2_uce-1001715 (modified)+p65_uce-2001102 (modified)	0h:8m:34s (54h:53m:36s left)
1665 GTR+F+I+G4   16862767.640 1.414       p2_uce-1001715 (modified)+p66_uce-2001114 (modified)	0h:8m:35s (54h:55m:35s left)
1666 GTR+F+I+G4   16862915.806 1.648       p2_uce-1001715 (modified)+p67_uce-2001115 (modified)	0h:8m:35s (54h:56m:12s left)
1667 GTR+F+I+G4   16863136.272 1.810       p2_uce-1001715 (modified)+p68_uce-2001119 (modified)	0h:8m:36s (54h:58m:11s left)
1668 GTR+F+I+G4   16862539.567 0.900       p2_uce-1001715 (modified)+p69_uce-200113	0h:8m:36s (54h:58m:28s left)
1669 GTR+F+I+G4   16862540.863 0.861       p2_uce-1001715 (modified)+p70_uce-200115 (modified)	0h:8m:36s (54h:59m:16s left)
1670 GTR+F+I+G4   16863091.462 2.560       p2_uce-1001715 (modified)+p71_uce-2001152	0h:8m:37s (55h:1m:28s left)
1671 GTR+F+I+G4   16862761.943 1.216       p2_uce-1001715 (modified)+p72_uce-200116 (modified)	0h:8m:38s (55h:3m:27s left)
1672 GTR+F+I+G4   16862850.619 1.414       p2_uce-1001715 (modified)+p73_uce-2001163 (modified)	0h:8m:38s (55h:4m:34s left)
1673 GTR+F+I+G4   16862506.172 0.609       p2_uce-1001715 (modified)+p74_uce-200117 (modified)	0h:8m:39s (55h:5m:43s left)
1674 GTR+F+I+G4   16862757.941 0.971       p2_uce-1001715 (modified)+p75_uce-2001170 (modified)	0h:8m:39s (55h:6m:31s left)
1675 GTR+F+I+G4   16863086.448 2.039       p2_uce-1001715 (modified)+p76_uce-2001180 (modified)	0h:8m:40s (55h:8m:23s left)
1676 GTR+F+I+G4   16862981.501 1.606       p2_uce-1001715 (modified)+p77_uce-2001187 (modified)	0h:8m:40s (55h:11m:14s left)
1677 GTR+F+I+G4   16863212.265 2.282       p2_uce-1001715 (modified)+p78_uce-2001188 (modified)	0h:8m:41s (55h:13m:7s left)
1678 GTR+F+I+G4   16863518.440 2.035       p2_uce-1001715 (modified)+p79_uce-2001189 (modified)	0h:8m:42s (55h:16m:55s left)
1679 GTR+F+I+G4   16863440.315 2.238       p2_uce-1001715 (modified)+p80_uce-2001195 (modified)	0h:8m:43s (55h:19m:3s left)
1680 GTR+F+I+G4   16862475.529 0.855       p2_uce-1001715 (modified)+p81_uce-200120	0h:8m:43s (55h:22m:3s left)
1681 GTR+F+I+G4   16863381.160 2.207       p2_uce-1001715 (modified)+p82_uce-2001202 (modified)	0h:8m:44s (55h:25m:1s left)
1682 GTR+F+I+G4   16862599.024 1.157       p2_uce-1001715 (modified)+p83_uce-2001212 (modified)	0h:8m:45s (55h:25m:57s left)
1683 GTR+F+I+G4   16862841.847 1.227       p2_uce-1001715 (modified)+p84_uce-2001216 (modified)	0h:8m:45s (55h:26m:45s left)
1684 GTR+F+I+G4   16863495.082 2.296       p2_uce-1001715 (modified)+p85_uce-2001247 (modified)	0h:8m:46s (55h:28m:48s left)
1685 GTR+F+I+G4   16862590.187 0.940       p2_uce-1001715 (modified)+p86_uce-200126 (modified)	0h:8m:46s (55h:30m:11s left)
1686 GTR+F+I+G4   16862966.900 2.077       p2_uce-1001715 (modified)+p87_uce-2001263 (modified)	0h:8m:47s (55h:32m:27s left)
1687 GTR+F+I+G4   16862407.590 0.735       p2_uce-1001715 (modified)+p88_uce-2001274 (modified)	0h:8m:47s (55h:33m:43s left)
1688 GTR+F+I+G4   16862547.489 0.671       p2_uce-1001715 (modified)+p89_uce-2001281 (modified)	0h:8m:48s (55h:33m:48s left)
1689 GTR+F+I+G4   16863559.401 2.959       p2_uce-1001715 (modified)+p90_uce-2001293 (modified)	0h:8m:49s (55h:36m:19s left)
1690 GTR+F+I+G4   16862559.872 1.063       p2_uce-1001715 (modified)+p91_uce-2001308 (modified)	0h:8m:49s (55h:36m:53s left)
1691 GTR+F+I+G4   16863173.504 2.008       p2_uce-1001715 (modified)+p92_uce-2001328 (modified)	0h:8m:50s (55h:39m:26s left)
1692 GTR+F+I+G4   16863120.071 1.593       p2_uce-1001715 (modified)+p93_uce-2001337 (modified)	0h:8m:50s (55h:42m:4s left)
1693 GTR+F+I+G4   16862725.145 1.290       p2_uce-1001715 (modified)+p94_uce-200134 (modified)	0h:8m:51s (55h:43m:35s left)
1694 GTR+F+I+G4   16863100.337 2.412       p2_uce-1001715 (modified)+p95_uce-2001364 (modified)	0h:8m:52s (55h:45m:51s left)
1695 GTR+F+I+G4   16862551.184 1.057       p2_uce-1001715 (modified)+p96_uce-2001373 (modified)	0h:8m:52s (55h:47m:0s left)
1696 GTR+F+I+G4   16863540.232 2.912       p2_uce-1001715 (modified)+p97_uce-2001383 (modified)	0h:8m:53s (55h:48m:30s left)
1697 GTR+F+I+G4   16862994.883 2.260       p2_uce-1001715 (modified)+p98_uce-2001387 (modified)	0h:8m:54s (55h:53m:37s left)
1698 GTR+F+I+G4   16862795.293 1.314       p2_uce-1001715 (modified)+p99_uce-2001402 (modified)	0h:8m:54s (55h:53m:57s left)
1699 GTR+F+I+G4   16862869.267 1.627       p2_uce-1001715 (modified)+p100_uce-2001403 (modified)	0h:8m:55s (55h:54m:33s left)
1700 GTR+F+I+G4   16862664.437 1.001       p2_uce-1001715 (modified)+p101_uce-2001420 (modified)	0h:8m:55s (55h:56m:4s left)
1701 GTR+F+I+G4   16862824.436 1.749       p2_uce-1001715 (modified)+p102_uce-2001438 (modified)	0h:8m:56s (55h:56m:38s left)
1702 GTR+F+I+G4   16863303.130 2.184       p2_uce-1001715 (modified)+p103_uce-2001439 (modified)	0h:8m:56s (55h:57m:51s left)
1703 GTR+F+I+G4   16863203.836 2.125       p2_uce-1001715 (modified)+p104_uce-2001453 (modified)	0h:8m:57s (55h:59m:53s left)
1704 GTR+F+I+G4   16863116.361 1.985       p2_uce-1001715 (modified)+p105_uce-2001483 (modified)	0h:8m:57s (56h:1m:34s left)
1705 GTR+F+I+G4   16862554.457 0.559       p2_uce-1001715 (modified)+p106_uce-200149 (modified)	0h:8m:58s (56h:3m:13s left)
1706 GTR+F+I+G4   16862915.618 1.221       p2_uce-1001715 (modified)+p107_uce-2001492 (modified)	0h:8m:58s (56h:4m:12s left)
1707 GTR+F+I+G4   16863415.989 2.407       p2_uce-1001715 (modified)+p108_uce-2001496 (modified)	0h:8m:59s (56h:5m:27s left)
1708 GTR+F+I+G4   16862444.401 0.879       p2_uce-1001715 (modified)+p109_uce-2001499 (modified)	0h:8m:59s (56h:5m:48s left)
1709 GTR+F+I+G4   16862532.261 0.897       p2_uce-1001715 (modified)+p110_uce-2001502 (modified)	0h:9m:0s (56h:6m:12s left)
1710 GTR+F+I+G4   16863217.841 2.394       p2_uce-1001715 (modified)+p111_uce-200152 (modified)	0h:9m:0s (56h:8m:41s left)
1711 GTR+F+I+G4   16862826.207 1.392       p2_uce-1001715 (modified)+p112_uce-2001526 (modified)	0h:9m:1s (56h:9m:23s left)
1712 GTR+F+I+G4   16862880.420 1.424       p2_uce-1001715 (modified)+p113_uce-200153 (modified)	0h:9m:1s (56h:9m:57s left)
1713 GTR+F+I+G4   16862677.068 1.351       p2_uce-1001715 (modified)+p114_uce-2001532 (modified)	0h:9m:2s (56h:11m:38s left)
1714 GTR+F+I+G4   16863172.100 2.685       p2_uce-1001715 (modified)+p115_uce-200154 (modified)	0h:9m:2s (56h:12m:59s left)
1715 GTR+F+I+G4   16863164.158 2.193       p2_uce-1001715 (modified)+p116_uce-2001548 (modified)	0h:9m:3s (56h:15m:17s left)
1716 GTR+F+I+G4   16863141.782 1.646       p2_uce-1001715 (modified)+p117_uce-2001556 (modified)	0h:9m:3s (56h:16m:17s left)
1717 GTR+F+I+G4   16863275.173 1.799       p2_uce-1001715 (modified)+p118_uce-2001566	0h:9m:4s (56h:19m:30s left)
1718 GTR+F+I+G4   16863131.969 1.901       p2_uce-1001715 (modified)+p119_uce-2001582 (modified)	0h:9m:5s (56h:20m:45s left)
1719 GTR+F+I+G4   16862487.003 0.768       p2_uce-1001715 (modified)+p120_uce-2001589 (modified)	0h:9m:5s (56h:21m:20s left)
1720 GTR+F+I+G4   16862552.130 0.982       p2_uce-1001715 (modified)+p121_uce-2001597 (modified)	0h:9m:6s (56h:22m:14s left)
1721 GTR+F+I+G4   16862793.649 1.229       p2_uce-1001715 (modified)+p122_uce-2001601 (modified)	0h:9m:6s (56h:22m:37s left)
1722 GTR+F+I+G4   16863514.303 2.904       p2_uce-1001715 (modified)+p123_uce-200161 (modified)	0h:9m:7s (56h:25m:30s left)
1723 GTR+F+I+G4   16863480.400 2.647       p2_uce-1001715 (modified)+p124_uce-200162 (modified)	0h:9m:7s (56h:27m:27s left)
1724 GTR+F+I+G4   16863561.557 3.219       p2_uce-1001715 (modified)+p125_uce-2001630 (modified)	0h:9m:8s (56h:30m:36s left)
1725 GTR+F+I+G4   16863368.816 2.754       p2_uce-1001715 (modified)+p126_uce-2001647 (modified)	0h:9m:9s (56h:32m:29s left)
1726 GTR+F+I+G4   16863696.742 3.323       p2_uce-1001715 (modified)+p127_uce-2001656 (modified)	0h:9m:10s (56h:35m:45s left)
1727 GTR+F+I+G4   16862573.143 1.307       p2_uce-1001715 (modified)+p128_uce-2001674 (modified)	0h:9m:10s (56h:36m:45s left)
1728 GTR+F+I+G4   16863361.322 3.777       p2_uce-1001715 (modified)+p129_uce-2001692 (modified)	0h:9m:11s (56h:38m:37s left)
1729 GTR+F+I+G4   16863693.323 3.154       p2_uce-1001715 (modified)+p130_uce-2001710 (modified)	0h:9m:12s (56h:41m:11s left)
1730 GTR+F+I+G4   16863486.396 2.952       p2_uce-1001715 (modified)+p131_uce-2001727 (modified)	0h:9m:12s (56h:42m:47s left)
1731 GTR+F+I+G4   16863205.461 2.014       p2_uce-1001715 (modified)+p132_uce-2001729 (modified)	0h:9m:13s (56h:43m:44s left)
1732 GTR+F+I+G4   16863281.207 1.625       p2_uce-1001715 (modified)+p133_uce-2001730 (modified)	0h:9m:14s (56h:47m:31s left)
1733 GTR+F+I+G4   16862732.437 1.753       p2_uce-1001715 (modified)+p134_uce-2001752 (modified)	0h:9m:14s (56h:47m:28s left)
1734 GTR+F+I+G4   16863394.903 2.182       p2_uce-1001715 (modified)+p135_uce-2001763 (modified)	0h:9m:15s (56h:50m:27s left)
1735 GTR+F+I+G4   16863123.998 2.061       p2_uce-1001715 (modified)+p136_uce-2001766 (modified)	0h:9m:15s (56h:52m:22s left)
1736 GTR+F+I+G4   16862662.902 1.232       p2_uce-1001715 (modified)+p137_uce-2001767 (modified)	0h:9m:16s (56h:53m:45s left)
1737 GTR+F+I+G4   16862852.011 1.108       p2_uce-1001715 (modified)+p138_uce-2001779 (modified)	0h:9m:17s (56h:56m:47s left)
1738 GTR+F+I+G4   16863164.849 1.503       p2_uce-1001715 (modified)+p139_uce-2001787 (modified)	0h:9m:17s (56h:57m:55s left)
1739 GTR+F+I+G4   16863129.277 1.319       p2_uce-1001715 (modified)+p140_uce-2001788 (modified)	0h:9m:18s (56h:59m:11s left)
1740 GTR+F+I+G4   16862940.688 1.330       p2_uce-1001715 (modified)+p141_uce-2001813 (modified)	0h:9m:18s (56h:59m:30s left)
1741 GTR+F+I+G4   16862880.512 1.384       p2_uce-1001715 (modified)+p142_uce-2001881 (modified)	0h:9m:19s (57h:0m:36s left)
1742 GTR+F+I+G4   16862416.550 0.818       p2_uce-1001715 (modified)+p143_uce-2001892 (modified)	0h:9m:19s (57h:1m:21s left)
1743 GTR+F+I+G4   16862469.697 0.915       p2_uce-1001715 (modified)+p144_uce-2001893 (modified)	0h:9m:20s (57h:2m:42s left)
1744 GTR+F+I+G4   16863013.052 1.865       p2_uce-1001715 (modified)+p145_uce-2001920 (modified)	0h:9m:20s (57h:3m:59s left)
1745 GTR+F+I+G4   16863381.099 1.913       p2_uce-1001715 (modified)+p146_uce-2001947 (modified)	0h:9m:21s (57h:5m:11s left)
1746 GTR+F+I+G4   16863346.772 2.098       p2_uce-1001715 (modified)+p147_uce-2001956 (modified)	0h:9m:21s (57h:7m:14s left)
1747 GTR+F+I+G4   16862619.710 1.154       p2_uce-1001715 (modified)+p148_uce-2001957 (modified)	0h:9m:22s (57h:7m:45s left)
1748 GTR+F+I+G4   16862967.376 1.725       p2_uce-1001715 (modified)+p149_uce-2001958 (modified)	0h:9m:22s (57h:8m:53s left)
1749 GTR+F+I+G4   16862455.107 0.812       p2_uce-1001715 (modified)+p150_uce-2001959 (modified)	0h:9m:23s (57h:9m:36s left)
1750 GTR+F+I+G4   16863523.418 2.243       p2_uce-1001715 (modified)+p151_uce-2001970 (modified)	0h:9m:24s (57h:14m:9s left)
1751 GTR+F+I+G4   16863208.847 2.100       p2_uce-1001715 (modified)+p152_uce-2001974 (modified)	0h:9m:24s (57h:15m:33s left)
1752 GTR+F+I+G4   16862479.688 0.976       p2_uce-1001715 (modified)+p153_uce-2002010 (modified)	0h:9m:25s (57h:16m:14s left)
1753 GTR+F+I+G4   16862485.535 0.721       p2_uce-1001715 (modified)+p154_uce-2002011 (modified)	0h:9m:25s (57h:16m:45s left)
1754 GTR+F+I+G4   16863209.529 2.339       p2_uce-1001715 (modified)+p155_uce-2002012 (modified)	0h:9m:26s (57h:19m:25s left)
1755 GTR+F+I+G4   16862626.547 1.192       p2_uce-1001715 (modified)+p156_uce-2002033 (modified)	0h:9m:27s (57h:21m:4s left)
1756 GTR+F+I+G4   16862658.043 1.178       p2_uce-1001715 (modified)+p157_uce-2002042 (modified)	0h:9m:27s (57h:22m:20s left)
1757 GTR+F+I+G4   16862590.460 1.100       p2_uce-1001715 (modified)+p158_uce-2002054 (modified)	0h:9m:27s (57h:23m:2s left)
1758 GTR+F+I+G4   16862452.783 0.652       p2_uce-1001715 (modified)+p159_uce-2002057 (modified)	0h:9m:28s (57h:24m:2s left)
1759 GTR+F+I+G4   16863235.860 1.926       p2_uce-1001715 (modified)+p160_uce-200206 (modified)	0h:9m:28s (57h:24m:41s left)
1760 GTR+F+I+G4   16862536.267 0.925       p2_uce-1001715 (modified)+p161_uce-200207 (modified)	0h:9m:29s (57h:24m:49s left)
1761 GTR+F+I+G4   16863307.651 2.175       p2_uce-1001715 (modified)+p162_uce-2002070 (modified)	0h:9m:29s (57h:25m:45s left)
1762 GTR+F+I+G4   16862424.027 0.721       p2_uce-1001715 (modified)+p163_uce-2002074 (modified)	0h:9m:30s (57h:26m:25s left)
1763 GTR+F+I+G4   16863445.673 2.413       p2_uce-1001715 (modified)+p164_uce-2002098 (modified)	0h:9m:30s (57h:27m:39s left)
1764 GTR+F+I+G4   16862625.013 1.389       p2_uce-1001715 (modified)+p165_uce-2002110 (modified)	0h:9m:31s (57h:28m:15s left)
1765 GTR+F+I+G4   16862875.913 1.569       p2_uce-1001715 (modified)+p166_uce-2002138	0h:9m:31s (57h:29m:33s left)
1766 GTR+F+I+G4   16862522.320 1.047       p2_uce-1001715 (modified)+p167_uce-2002139 (modified)	0h:9m:32s (57h:30m:37s left)
1767 GTR+F+I+G4   16863403.950 2.467       p2_uce-1001715 (modified)+p168_uce-2002180 (modified)	0h:9m:32s (57h:31m:48s left)
1768 GTR+F+I+G4   16862838.512 1.326       p2_uce-1001715 (modified)+p169_uce-2002181 (modified)	0h:9m:33s (57h:32m:56s left)
1769 GTR+F+I+G4   16862734.914 2.117       p2_uce-1001715 (modified)+p170_uce-2002184	0h:9m:33s (57h:33m:30s left)
1770 GTR+F+I+G4   16863020.754 1.308       p2_uce-1001715 (modified)+p171_uce-2002189 (modified)	0h:9m:34s (57h:34m:53s left)
1771 GTR+F+I+G4   16863194.578 2.166       p2_uce-1001715 (modified)+p172_uce-2002193 (modified)	0h:9m:34s (57h:36m:16s left)
1772 GTR+F+I+G4   16862567.461 1.008       p2_uce-1001715 (modified)+p173_uce-2002199 (modified)	0h:9m:35s (57h:37m:30s left)
1773 GTR+F+I+G4   16863089.105 1.349       p2_uce-1001715 (modified)+p174_uce-2002226 (modified)	0h:9m:35s (57h:38m:42s left)
1774 GTR+F+I+G4   16862407.888 0.934       p2_uce-1001715 (modified)+p175_uce-2002250 (modified)	0h:9m:36s (57h:42m:41s left)
1775 GTR+F+I+G4   16862725.304 1.456       p2_uce-1001715 (modified)+p176_uce-2002261 (modified)	0h:9m:37s (57h:44m:4s left)
1776 GTR+F+I+G4   16862960.021 1.492       p2_uce-1001715 (modified)+p177_uce-2002287 (modified)	0h:9m:37s (57h:45m:20s left)
1777 GTR+F+I+G4   16862914.882 1.318       p2_uce-1001715 (modified)+p178_uce-2002289 (modified)	0h:9m:38s (57h:46m:45s left)
1778 GTR+F+I+G4   16862566.797 1.271       p2_uce-1001715 (modified)+p179_uce-200230 (modified)	0h:9m:38s (57h:47m:44s left)
1779 GTR+F+I+G4   16863338.457 2.585       p2_uce-1001715 (modified)+p180_uce-2002303 (modified)	0h:9m:39s (57h:49m:2s left)
1780 GTR+F+I+G4   16862809.104 1.233       p2_uce-1001715 (modified)+p181_uce-200231 (modified)	0h:9m:40s (57h:50m:49s left)
1781 GTR+F+I+G4   16863365.831 3.186       p2_uce-1001715 (modified)+p182_uce-2002313 (modified)	0h:9m:40s (57h:53m:20s left)
1782 GTR+F+I+G4   16862429.782 0.824       p2_uce-1001715 (modified)+p183_uce-2002315	0h:9m:41s (57h:53m:36s left)
1783 GTR+F+I+G4   16862917.118 1.593       p2_uce-1001715 (modified)+p184_uce-2002317 (modified)	0h:9m:41s (57h:53m:54s left)
1784 GTR+F+I+G4   16862830.614 1.565       p2_uce-1001715 (modified)+p185_uce-2002326 (modified)	0h:9m:41s (57h:54m:25s left)
1785 GTR+F+I+G4   16862412.640 0.603       p2_uce-1001715 (modified)+p186_uce-2002370	0h:9m:42s (57h:55m:21s left)
1786 GTR+F+I+G4   16862788.219 1.219       p2_uce-1001715 (modified)+p187_uce-2002436	0h:9m:42s (57h:56m:17s left)
1787 GTR+F+I+G4   16863792.276 3.304       p2_uce-1001715 (modified)+p188_uce-2002448 (modified)	0h:9m:43s (57h:58m:15s left)
1788 GTR+F+I+G4   16863782.417 3.918       p2_uce-1001715 (modified)+p189_uce-2002451 (modified)	0h:9m:44s (58h:0m:17s left)
1789 GTR+F+I+G4   16862541.298 1.085       p2_uce-1001715 (modified)+p190_uce-2002480 (modified)	0h:9m:44s (58h:0m:33s left)
1790 GTR+F+I+G4   16863338.896 1.904       p2_uce-1001715 (modified)+p191_uce-2002516 (modified)	0h:9m:45s (58h:2m:3s left)
1791 GTR+F+I+G4   16863372.309 2.023       p2_uce-1001715 (modified)+p192_uce-2002517 (modified)	0h:9m:45s (58h:3m:24s left)
1792 GTR+F+I+G4   16863151.989 1.638       p2_uce-1001715 (modified)+p193_uce-2002518 (modified)	0h:9m:46s (58h:4m:46s left)
1793 GTR+F+I+G4   16862885.171 1.538       p2_uce-1001715 (modified)+p194_uce-2002524	0h:9m:46s (58h:5m:6s left)
1794 GTR+F+I+G4   16862673.239 1.160       p2_uce-1001715 (modified)+p195_uce-2002527 (modified)	0h:9m:47s (58h:5m:41s left)
1795 GTR+F+I+G4   16862476.328 0.844       p2_uce-1001715 (modified)+p196_uce-2002532 (modified)	0h:9m:47s (58h:8m:6s left)
1796 GTR+F+I+G4   16862499.541 0.612       p2_uce-1001715 (modified)+p197_uce-2002542 (modified)	0h:9m:48s (58h:8m:51s left)
1797 GTR+F+I+G4   16862476.772 0.580       p2_uce-1001715 (modified)+p198_uce-2002545 (modified)	0h:9m:48s (58h:9m:52s left)
1798 GTR+F+I+G4   16863482.758 2.875       p2_uce-1001715 (modified)+p199_uce-2002565 (modified)	0h:9m:49s (58h:11m:54s left)
1799 GTR+F+I+G4   16863177.292 1.889       p2_uce-1001715 (modified)+p200_uce-2002569 (modified)	0h:9m:50s (58h:13m:3s left)
1800 GTR+F+I+G4   16862442.995 0.832       p2_uce-1001715 (modified)+p201_uce-200258 (modified)	0h:9m:50s (58h:13m:54s left)
1801 GTR+F+I+G4   16863163.546 1.736       p2_uce-1001715 (modified)+p202_uce-2002588 (modified)	0h:9m:51s (58h:15m:18s left)
1802 GTR+F+I+G4   16863004.021 2.001       p2_uce-1001715 (modified)+p203_uce-2002595 (modified)	0h:9m:51s (58h:16m:32s left)
1803 GTR+F+I+G4   16862600.632 1.346       p2_uce-1001715 (modified)+p204_uce-2002605 (modified)	0h:9m:52s (58h:17m:34s left)
1804 GTR+F+I+G4   16862502.350 0.876       p2_uce-1001715 (modified)+p205_uce-2002607 (modified)	0h:9m:52s (58h:17m:30s left)
1805 GTR+F+I+G4   16862535.520 0.902       p2_uce-1001715 (modified)+p206_uce-2002608 (modified)	0h:9m:52s (58h:18m:36s left)
1806 GTR+F+I+G4   16862671.358 1.048       p2_uce-1001715 (modified)+p207_uce-2002642 (modified)	0h:9m:53s (58h:19m:52s left)
1807 GTR+F+I+G4   16862441.490 0.813       p2_uce-1001715 (modified)+p208_uce-2002654 (modified)	0h:9m:54s (58h:21m:8s left)
1808 GTR+F+I+G4   16862506.072 0.866       p2_uce-1001715 (modified)+p209_uce-2002661 (modified)	0h:9m:54s (58h:21m:50s left)
1809 GTR+F+I+G4   16862825.105 2.001       p2_uce-1001715 (modified)+p210_uce-2002675 (modified)	0h:9m:54s (58h:22m:51s left)
1810 GTR+F+I+G4   16863158.657 1.959       p2_uce-1001715 (modified)+p211_uce-2002699 (modified)	0h:9m:55s (58h:24m:8s left)
1811 GTR+F+I+G4   16862507.505 1.015       p2_uce-1001715 (modified)+p212_uce-2002722 (modified)	0h:9m:56s (58h:24m:53s left)
1812 GTR+F+I+G4   16862433.041 1.070       p2_uce-1001715 (modified)+p213_uce-2002727 (modified)	0h:9m:56s (58h:28m:42s left)
1813 GTR+F+I+G4   16863375.713 2.655       p2_uce-1001715 (modified)+p214_uce-2002745 (modified)	0h:9m:57s (58h:29m:40s left)
1814 GTR+F+I+G4   16862977.088 1.946       p2_uce-1001715 (modified)+p215_uce-2002753 (modified)	0h:9m:58s (58h:32m:48s left)
1815 GTR+F+I+G4   16862502.363 0.795       p2_uce-1001715 (modified)+p216_uce-2002764 (modified)	0h:9m:58s (58h:33m:4s left)
1816 GTR+F+I+G4   16862725.252 1.106       p2_uce-1001715 (modified)+p217_uce-2002767 (modified)	0h:9m:59s (58h:33m:30s left)
1817 GTR+F+I+G4   16863346.615 2.329       p2_uce-1001715 (modified)+p218_uce-2002771	0h:10m:0s (58h:37m:29s left)
1818 GTR+F+I+G4   16862887.429 1.528       p2_uce-1001715 (modified)+p219_uce-2002780 (modified)	0h:10m:0s (58h:37m:49s left)
1819 GTR+F+I+G4   16862672.374 1.271       p2_uce-1001715 (modified)+p220_uce-2002782 (modified)	0h:10m:0s (58h:38m:34s left)
1820 GTR+F+I+G4   16862766.700 1.290       p2_uce-1001715 (modified)+p221_uce-2002783 (modified)	0h:10m:1s (58h:40m:3s left)
1821 GTR+F+I+G4   16862575.861 0.976       p2_uce-1001715 (modified)+p222_uce-2002795 (modified)	0h:10m:1s (58h:40m:25s left)
1822 GTR+F+I+G4   16862782.818 1.389       p2_uce-1001715 (modified)+p223_uce-2002812 (modified)	0h:10m:2s (58h:42m:32s left)
1823 GTR+F+I+G4   16862453.574 0.560       p2_uce-1001715 (modified)+p224_uce-2002817	0h:10m:3s (58h:45m:16s left)
1824 GTR+F+I+G4   16863567.228 1.748       p2_uce-1001715 (modified)+p225_uce-2002830 (modified)	0h:10m:4s (58h:47m:23s left)
1825 GTR+F+I+G4   16862608.418 0.987       p2_uce-1001715 (modified)+p226_uce-2002836 (modified)	0h:10m:4s (58h:48m:22s left)
1826 GTR+F+I+G4   16863240.048 1.917       p2_uce-1001715 (modified)+p227_uce-2002845 (modified)	0h:10m:5s (58h:49m:52s left)
1827 GTR+F+I+G4   16862716.592 1.108       p2_uce-1001715 (modified)+p228_uce-2002860	0h:10m:5s (58h:50m:35s left)
1828 GTR+F+I+G4   16862484.238 0.926       p2_uce-1001715 (modified)+p229_uce-2002888 (modified)	0h:10m:6s (58h:51m:41s left)
1829 GTR+F+I+G4   16862897.640 1.623       p2_uce-1001715 (modified)+p230_uce-2002907 (modified)	0h:10m:6s (58h:53m:6s left)
1830 GTR+F+I+G4   16862697.954 1.332       p2_uce-1001715 (modified)+p231_uce-2002911 (modified)	0h:10m:7s (58h:53m:47s left)
1831 GTR+F+I+G4   16862701.560 1.335       p2_uce-1001715 (modified)+p232_uce-2002926 (modified)	0h:10m:7s (58h:55m:11s left)
1832 GTR+F+I+G4   16862519.058 0.915       p2_uce-1001715 (modified)+p233_uce-2002932 (modified)	0h:10m:8s (58h:55m:37s left)
1833 GTR+F+I+G4   16862772.631 1.228       p2_uce-1001715 (modified)+p234_uce-2002933 (modified)	0h:10m:8s (58h:56m:59s left)
1834 GTR+F+I+G4   16862449.600 0.764       p2_uce-1001715 (modified)+p235_uce-2002934 (modified)	0h:10m:9s (58h:57m:33s left)
1835 GTR+F+I+G4   16862877.447 1.313       p2_uce-1001715 (modified)+p236_uce-2002942 (modified)	0h:10m:9s (58h:58m:39s left)
1836 GTR+F+I+G4   16862822.167 1.678       p2_uce-1001715 (modified)+p237_uce-2002948 (modified)	0h:10m:10s (58h:59m:25s left)
1837 GTR+F+I+G4   16862643.222 1.246       p2_uce-1001715 (modified)+p238_uce-2002980 (modified)	0h:10m:11s (59h:2m:30s left)
1838 GTR+F+I+G4   16862408.268 0.757       p2_uce-1001715 (modified)+p239_uce-2002991	0h:10m:11s (59h:2m:48s left)
1839 GTR+F+I+G4   16862920.912 1.355       p2_uce-1001715 (modified)+p240_uce-2002992 (modified)	0h:10m:11s (59h:3m:23s left)
1840 GTR+F+I+G4   16862712.150 1.731       p2_uce-1001715 (modified)+p241_uce-2002993 (modified)	0h:10m:12s (59h:4m:59s left)
1841 GTR+F+I+G4   16863207.969 2.076       p2_uce-1001715 (modified)+p242_uce-2002994 (modified)	0h:10m:12s (59h:5m:38s left)
1842 GTR+F+I+G4   16862856.502 1.563       p2_uce-1001715 (modified)+p243_uce-2002995 (modified)	0h:10m:13s (59h:7m:13s left)
1843 GTR+F+I+G4   16862397.670 0.784       p2_uce-1001715 (modified)+p244_uce-2002997 (modified)	0h:10m:14s (59h:8m:9s left)
1844 GTR+F+I+G4   16863586.652 2.455       p2_uce-1001715 (modified)+p245_uce-2002998 (modified)	0h:10m:14s (59h:10m:18s left)
1845 GTR+F+I+G4   16862839.346 1.336       p2_uce-1001715 (modified)+p246_uce-2003001 (modified)	0h:10m:15s (59h:11m:12s left)
1846 GTR+F+I+G4   16862749.866 1.614       p2_uce-1001715 (modified)+p247_uce-2003002 (modified)	0h:10m:15s (59h:11m:51s left)
1847 GTR+F+I+G4   16862496.253 1.217       p2_uce-1001715 (modified)+p248_uce-2003006	0h:10m:16s (59h:12m:43s left)
1848 GTR+F+I+G4   16862423.032 0.941       p2_uce-1001715 (modified)+p249_uce-2003008 (modified)	0h:10m:16s (59h:13m:51s left)
1849 GTR+F+I+G4   16862812.364 1.743       p2_uce-1001715 (modified)+p250_uce-2003010 (modified)	0h:10m:17s (59h:14m:5s left)
1850 GTR+F+I+G4   16863127.317 1.786       p2_uce-1001715 (modified)+p251_uce-2003018 (modified)	0h:10m:17s (59h:17m:5s left)
1851 GTR+F+I+G4   16862820.190 1.107       p2_uce-1001715 (modified)+p252_uce-2003026 (modified)	0h:10m:18s (59h:18m:14s left)
1852 GTR+F+I+G4   16862885.333 1.404       p2_uce-1001715 (modified)+p253_uce-2003044 (modified)	0h:10m:19s (59h:19m:26s left)
1853 GTR+F+I+G4   16863034.703 1.465       p2_uce-1001715 (modified)+p254_uce-2003058 (modified)	0h:10m:19s (59h:20m:17s left)
1854 GTR+F+I+G4   16863067.272 1.883       p2_uce-1001715 (modified)+p255_uce-2003063 (modified)	0h:10m:19s (59h:20m:25s left)
1855 GTR+F+I+G4   16862702.873 1.555       p2_uce-1001715 (modified)+p256_uce-2003065 (modified)	0h:10m:20s (59h:20m:59s left)
1856 GTR+F+I+G4   16863115.307 2.008       p2_uce-1001715 (modified)+p257_uce-2003107 (modified)	0h:10m:20s (59h:22m:30s left)
1857 GTR+F+I+G4   16862697.900 1.094       p2_uce-1001715 (modified)+p258_uce-2003120 (modified)	0h:10m:21s (59h:22m:33s left)
1858 GTR+F+I+G4   16862995.701 1.642       p2_uce-1001715 (modified)+p259_uce-2003124 (modified)	0h:10m:21s (59h:24m:5s left)
1859 GTR+F+I+G4   16863125.060 1.641       p2_uce-1001715 (modified)+p260_uce-2003126 (modified)	0h:10m:22s (59h:26m:15s left)
1860 GTR+F+I+G4   16863393.071 2.356       p2_uce-1001715 (modified)+p261_uce-2003128 (modified)	0h:10m:23s (59h:27m:22s left)
1861 GTR+F+I+G4   16862987.797 1.487       p2_uce-1001715 (modified)+p262_uce-2003129 (modified)	0h:10m:23s (59h:28m:1s left)
1862 GTR+F+I+G4   16863259.196 1.956       p2_uce-1001715 (modified)+p263_uce-2003132 (modified)	0h:10m:24s (59h:29m:21s left)
1863 GTR+F+I+G4   16862714.940 1.031       p2_uce-1001715 (modified)+p264_uce-2003144 (modified)	0h:10m:24s (59h:30m:22s left)
1864 GTR+F+I+G4   16863046.367 1.400       p2_uce-1001715 (modified)+p265_uce-2003152 (modified)	0h:10m:25s (59h:32m:8s left)
1865 GTR+F+I+G4   16862875.925 1.382       p2_uce-1001715 (modified)+p266_uce-2003162 (modified)	0h:10m:26s (59h:35m:49s left)
1866 GTR+F+I+G4   16862667.901 1.085       p2_uce-1001715 (modified)+p267_uce-2003169 (modified)	0h:10m:26s (59h:36m:35s left)
1867 GTR+F+I+G4   16863120.395 1.996       p2_uce-1001715 (modified)+p268_uce-2003195 (modified)	0h:10m:27s (59h:39m:13s left)
1868 GTR+F+I+G4   16862633.466 1.212       p2_uce-1001715 (modified)+p269_uce-2003200 (modified)	0h:10m:27s (59h:40m:0s left)
1869 GTR+F+I+G4   16863130.811 1.813       p2_uce-1001715 (modified)+p270_uce-2003203 (modified)	0h:10m:28s (59h:41m:12s left)
1870 GTR+F+I+G4   16862596.147 1.216       p2_uce-1001715 (modified)+p271_uce-2003235	0h:10m:28s (59h:41m:19s left)
1871 GTR+F+I+G4   16862912.265 1.604       p2_uce-1001715 (modified)+p272_uce-2003236 (modified)	0h:10m:29s (59h:41m:25s left)
1872 GTR+F+I+G4   16863183.870 2.135       p2_uce-1001715 (modified)+p273_uce-2003268 (modified)	0h:10m:29s (59h:42m:55s left)
1873 GTR+F+I+G4   16862635.926 1.141       p2_uce-1001715 (modified)+p274_uce-2003288	0h:10m:30s (59h:43m:33s left)
1874 GTR+F+I+G4   16863290.190 2.149       p2_uce-1001715 (modified)+p275_uce-200329 (modified)	0h:10m:30s (59h:44m:27s left)
1875 GTR+F+I+G4   16862683.811 1.040       p2_uce-1001715 (modified)+p276_uce-2003290 (modified)	0h:10m:31s (59h:45m:11s left)
1876 GTR+F+I+G4   16862816.067 1.246       p2_uce-1001715 (modified)+p277_uce-2003300 (modified)	0h:10m:31s (59h:47m:7s left)
1877 GTR+F+I+G4   16862667.824 1.464       p2_uce-1001715 (modified)+p278_uce-200331 (modified)	0h:10m:32s (59h:48m:21s left)
1878 GTR+F+I+G4   16863621.100 2.889       p2_uce-1001715 (modified)+p279_uce-2003312 (modified)	0h:10m:33s (59h:50m:30s left)
1879 GTR+F+I+G4   16862521.843 0.939       p2_uce-1001715 (modified)+p280_uce-2003313 (modified)	0h:10m:33s (59h:51m:2s left)
1880 GTR+F+I+G4   16862649.495 1.081       p2_uce-1001715 (modified)+p281_uce-2003314 (modified)	0h:10m:34s (59h:52m:15s left)
1881 GTR+F+I+G4   16863211.883 1.905       p2_uce-1001715 (modified)+p282_uce-200332 (modified)	0h:10m:34s (59h:53m:35s left)
1882 GTR+F+I+G4   16863183.785 1.538       p2_uce-1001715 (modified)+p283_uce-2003363 (modified)	0h:10m:35s (59h:55m:4s left)
1883 GTR+F+I+G4   16862708.463 1.315       p2_uce-1001715 (modified)+p284_uce-2003376 (modified)	0h:10m:35s (59h:56m:6s left)
1884 GTR+F+I+G4   16862447.358 0.836       p2_uce-1001715 (modified)+p285_uce-2003382 (modified)	0h:10m:36s (59h:57m:32s left)
1885 GTR+F+I+G4   16863445.267 2.837       p2_uce-1001715 (modified)+p286_uce-2003383 (modified)	0h:10m:37s (59h:58m:51s left)
1886 GTR+F+I+G4   16863088.632 1.297       p2_uce-1001715 (modified)+p287_uce-2003393 (modified)	0h:10m:37s (59h:59m:50s left)
1887 GTR+F+I+G4   16862432.206 0.690       p2_uce-1001715 (modified)+p288_uce-2003394 (modified)	0h:10m:38s (60h:0m:39s left)
1888 GTR+F+I+G4   16863177.262 1.623       p2_uce-1001715 (modified)+p289_uce-200340 (modified)	0h:10m:38s (60h:3m:48s left)
1889 GTR+F+I+G4   16863325.462 4.018       p2_uce-1001715 (modified)+p290_uce-2003423 (modified)	0h:10m:39s (60h:6m:48s left)
1890 GTR+F+I+G4   16863029.260 2.224       p2_uce-1001715 (modified)+p291_uce-2003424 (modified)	0h:10m:40s (60h:7m:44s left)
1891 GTR+F+I+G4   16862682.552 1.453       p2_uce-1001715 (modified)+p292_uce-2003427 (modified)	0h:10m:40s (60h:8m:2s left)
1892 GTR+F+I+G4   16863316.654 2.047       p2_uce-1001715 (modified)+p293_uce-2003430 (modified)	0h:10m:41s (60h:9m:14s left)
1893 GTR+F+I+G4   16863361.791 2.201       p2_uce-1001715 (modified)+p294_uce-2003431 (modified)	0h:10m:41s (60h:10m:17s left)
1894 GTR+F+I+G4   16862921.479 1.395       p2_uce-1001715 (modified)+p295_uce-2003442	0h:10m:42s (60h:10m:50s left)
1895 GTR+F+I+G4   16862508.628 0.911       p2_uce-1001715 (modified)+p296_uce-2003472 (modified)	0h:10m:42s (60h:11m:9s left)
1896 GTR+F+I+G4   16862765.116 1.679       p2_uce-1001715 (modified)+p297_uce-2003506 (modified)	0h:10m:43s (60h:12m:17s left)
1897 GTR+F+I+G4   16862532.872 0.611       p2_uce-1001715 (modified)+p298_uce-2003510 (modified)	0h:10m:43s (60h:13m:7s left)
1898 GTR+F+I+G4   16862524.017 0.654       p2_uce-1001715 (modified)+p299_uce-2003544	0h:10m:44s (60h:13m:27s left)
1899 GTR+F+I+G4   16863039.009 2.061       p2_uce-1001715 (modified)+p300_uce-2003571 (modified)	0h:10m:44s (60h:13m:59s left)
1900 GTR+F+I+G4   16863210.063 3.567       p2_uce-1001715 (modified)+p301_uce-2003583 (modified)	0h:10m:45s (60h:15m:16s left)
1901 GTR+F+I+G4   16862559.046 1.062       p2_uce-1001715 (modified)+p302_uce-200361 (modified)	0h:10m:45s (60h:15m:59s left)
1902 GTR+F+I+G4   16862418.324 0.827       p2_uce-1001715 (modified)+p303_uce-2003611 (modified)	0h:10m:46s (60h:16m:51s left)
1903 GTR+F+I+G4   16863299.266 1.990       p2_uce-1001715 (modified)+p304_uce-2003626 (modified)	0h:10m:46s (60h:18m:9s left)
1904 GTR+F+I+G4   16862685.129 1.108       p2_uce-1001715 (modified)+p305_uce-2003646 (modified)	0h:10m:47s (60h:19m:28s left)
1905 GTR+F+I+G4   16863090.029 2.146       p2_uce-1001715 (modified)+p306_uce-2003648 (modified)	0h:10m:47s (60h:20m:23s left)
1906 GTR+F+I+G4   16863548.447 3.655       p2_uce-1001715 (modified)+p307_uce-2003662 (modified)	0h:10m:48s (60h:22m:0s left)
1907 GTR+F+I+G4   16862893.108 1.558       p2_uce-1001715 (modified)+p308_uce-2003685 (modified)	0h:10m:48s (60h:22m:58s left)
1908 GTR+F+I+G4   16863024.948 1.813       p2_uce-1001715 (modified)+p309_uce-2003687 (modified)	0h:10m:49s (60h:23m:54s left)
1909 GTR+F+I+G4   16862527.755 1.156       p2_uce-1001715 (modified)+p310_uce-2003689 (modified)	0h:10m:49s (60h:24m:35s left)
1910 GTR+F+I+G4   16863295.425 2.426       p2_uce-1001715 (modified)+p311_uce-2003718 (modified)	0h:10m:50s (60h:26m:23s left)
1911 GTR+F+I+G4   16862666.998 1.115       p2_uce-1001715 (modified)+p312_uce-2003743 (modified)	0h:10m:50s (60h:26m:18s left)
1912 GTR+F+I+G4   16863466.117 2.217       p2_uce-1001715 (modified)+p313_uce-2003744 (modified)	0h:10m:51s (60h:28m:11s left)
1913 GTR+F+I+G4   16862525.252 0.853       p2_uce-1001715 (modified)+p314_uce-2003800 (modified)	0h:10m:51s (60h:28m:49s left)
1914 GTR+F+I+G4   16862501.683 0.777       p2_uce-1001715 (modified)+p315_uce-2003802 (modified)	0h:10m:52s (60h:31m:56s left)
1915 GTR+F+I+G4   16862947.745 2.142       p2_uce-1001715 (modified)+p316_uce-2003818 (modified)	0h:10m:53s (60h:32m:53s left)
1916 GTR+F+I+G4   16863697.440 3.036       p2_uce-1001715 (modified)+p317_uce-2003826 (modified)	0h:10m:54s (60h:34m:49s left)
1917 GTR+F+I+G4   16863388.963 2.106       p2_uce-1001715 (modified)+p318_uce-2003844 (modified)	0h:10m:54s (60h:36m:13s left)
1918 GTR+F+I+G4   16863656.731 2.590       p2_uce-1001715 (modified)+p319_uce-2003867 (modified)	0h:10m:55s (60h:37m:28s left)
1919 GTR+F+I+G4   16862996.351 1.510       p2_uce-1001715 (modified)+p320_uce-2003868 (modified)	0h:10m:55s (60h:38m:59s left)
1920 GTR+F+I+G4   16863125.296 3.042       p2_uce-1001715 (modified)+p321_uce-2003869 (modified)	0h:10m:56s (60h:40m:10s left)
1921 GTR+F+I+G4   16862954.294 1.487       p2_uce-1001715 (modified)+p322_uce-200387 (modified)	0h:10m:57s (60h:42m:0s left)
1922 GTR+F+I+G4   16863616.294 3.682       p2_uce-1001715 (modified)+p323_uce-2003875 (modified)	0h:10m:57s (60h:45m:14s left)
1923 GTR+F+I+G4   16862461.482 0.813       p2_uce-1001715 (modified)+p324_uce-2003878 (modified)	0h:10m:58s (60h:45m:51s left)
1924 GTR+F+I+G4   16862430.390 0.880       p2_uce-1001715 (modified)+p325_uce-2003893 (modified)	0h:10m:58s (60h:46m:41s left)
1925 GTR+F+I+G4   16862973.235 1.708       p2_uce-1001715 (modified)+p326_uce-2003912 (modified)	0h:10m:59s (60h:48m:9s left)
1926 GTR+F+I+G4   16863929.050 3.449       p2_uce-1001715 (modified)+p327_uce-200392 (modified)	0h:11m:0s (60h:49m:59s left)
1927 GTR+F+I+G4   16862600.863 1.115       p2_uce-1001715 (modified)+p328_uce-2003930 (modified)	0h:11m:0s (60h:51m:11s left)
1928 GTR+F+I+G4   16862704.519 1.354       p2_uce-1001715 (modified)+p329_uce-2003932 (modified)	0h:11m:1s (60h:51m:20s left)
1929 GTR+F+I+G4   16863012.511 1.353       p2_uce-1001715 (modified)+p330_uce-2003945 (modified)	0h:11m:1s (60h:52m:9s left)
1930 GTR+F+I+G4   16862681.262 1.229       p2_uce-1001715 (modified)+p331_uce-2003947 (modified)	0h:11m:2s (60h:52m:57s left)
1931 GTR+F+I+G4   16863247.425 2.167       p2_uce-1001715 (modified)+p332_uce-2003948 (modified)	0h:11m:2s (60h:54m:42s left)
1932 GTR+F+I+G4   16862456.956 0.890       p2_uce-1001715 (modified)+p333_uce-200396 (modified)	0h:11m:3s (60h:56m:2s left)
1933 GTR+F+I+G4   16863374.480 3.439       p2_uce-1001715 (modified)+p334_uce-2003961 (modified)	0h:11m:4s (60h:59m:42s left)
1934 GTR+F+I+G4   16862845.971 1.673       p2_uce-1001715 (modified)+p335_uce-2003968	0h:11m:4s (61h:0m:37s left)
1935 GTR+F+I+G4   16863177.161 1.971       p2_uce-1001715 (modified)+p336_uce-2003973 (modified)	0h:11m:5s (61h:1m:20s left)
1936 GTR+F+I+G4   16862445.433 0.540       p2_uce-1001715 (modified)+p337_uce-2004008 (modified)	0h:11m:6s (61h:3m:36s left)
1937 GTR+F+I+G4   16862432.958 0.572       p2_uce-1001715 (modified)+p338_uce-2004009 (modified)	0h:11m:7s (61h:6m:40s left)
1938 GTR+F+I+G4   16863452.675 2.770       p2_uce-1001715 (modified)+p339_uce-2004021 (modified)	0h:11m:7s (61h:8m:17s left)
1939 GTR+F+I+G4   16863158.324 2.370       p2_uce-1001715 (modified)+p340_uce-200404 (modified)	0h:11m:8s (61h:9m:8s left)
1940 GTR+F+I+G4   16862450.313 1.021       p2_uce-1001715 (modified)+p341_uce-2004051 (modified)	0h:11m:8s (61h:10m:9s left)
1941 GTR+F+I+G4   16863221.776 2.046       p2_uce-1001715 (modified)+p342_uce-2004056 (modified)	0h:11m:9s (61h:12m:30s left)
1942 GTR+F+I+G4   16862652.922 1.222       p2_uce-1001715 (modified)+p343_uce-2004063 (modified)	0h:11m:9s (61h:13m:16s left)
1943 GTR+F+I+G4   16862578.564 1.004       p2_uce-1001715 (modified)+p344_uce-2004064 (modified)	0h:11m:10s (61h:14m:18s left)
1944 GTR+F+I+G4   16863754.936 2.682       p2_uce-1001715 (modified)+p345_uce-2004069 (modified)	0h:11m:11s (61h:15m:42s left)
1945 GTR+F+I+G4   16863580.848 2.668       p2_uce-1001715 (modified)+p346_uce-2004070 (modified)	0h:11m:11s (61h:17m:26s left)
1946 GTR+F+I+G4   16863171.592 1.847       p2_uce-1001715 (modified)+p347_uce-2004081 (modified)	0h:11m:12s (61h:19m:25s left)
1947 GTR+F+I+G4   16862420.230 0.809       p2_uce-1001715 (modified)+p348_uce-2004088	0h:11m:13s (61h:21m:57s left)
1948 GTR+F+I+G4   16862512.009 1.007       p2_uce-1001715 (modified)+p349_uce-2004109 (modified)	0h:11m:13s (61h:22m:59s left)
1949 GTR+F+I+G4   16863876.079 3.077       p2_uce-1001715 (modified)+p350_uce-2004120 (modified)	0h:11m:14s (61h:25m:13s left)
1950 GTR+F+I+G4   16862951.780 2.275       p2_uce-1001715 (modified)+p351_uce-2004127 (modified)	0h:11m:15s (61h:25m:47s left)
1951 GTR+F+I+G4   16862513.581 0.782       p2_uce-1001715 (modified)+p352_uce-2004132 (modified)	0h:11m:15s (61h:26m:18s left)
1952 GTR+F+I+G4   16862889.390 1.774       p2_uce-1001715 (modified)+p353_uce-2004134 (modified)	0h:11m:15s (61h:26m:55s left)
1953 GTR+F+I+G4   16863119.147 1.740       p2_uce-1001715 (modified)+p354_uce-2004135 (modified)	0h:11m:16s (61h:27m:32s left)
1954 GTR+F+I+G4   16862445.178 0.665       p2_uce-1001715 (modified)+p355_uce-2004138 (modified)	0h:11m:16s (61h:28m:10s left)
1955 GTR+F+I+G4   16862475.064 0.579       p2_uce-1001715 (modified)+p356_uce-2004139 (modified)	0h:11m:17s (61h:29m:32s left)
1956 GTR+F+I+G4   16862763.752 1.606       p2_uce-1001715 (modified)+p357_uce-2004148 (modified)	0h:11m:17s (61h:30m:35s left)
1957 GTR+F+I+G4   16862454.839 1.064       p2_uce-1001715 (modified)+p358_uce-2004154 (modified)	0h:11m:18s (61h:32m:38s left)
1958 GTR+F+I+G4   16862612.566 1.394       p2_uce-1001715 (modified)+p359_uce-2004188 (modified)	0h:11m:19s (61h:32m:41s left)
1959 GTR+F+I+G4   16862438.707 0.894       p2_uce-1001715 (modified)+p360_uce-2004200 (modified)	0h:11m:19s (61h:33m:9s left)
1960 GTR+F+I+G4   16863106.289 2.712       p2_uce-1001715 (modified)+p361_uce-2004205 (modified)	0h:11m:19s (61h:33m:55s left)
1961 GTR+F+I+G4   16863402.030 3.193       p2_uce-1001715 (modified)+p362_uce-2004232 (modified)	0h:11m:20s (61h:36m:6s left)
1962 GTR+F+I+G4   16862997.082 2.250       p2_uce-1001715 (modified)+p363_uce-2004254 (modified)	0h:11m:21s (61h:36m:51s left)
1963 GTR+F+I+G4   16863473.478 2.318       p2_uce-1001715 (modified)+p364_uce-2004265 (modified)	0h:11m:21s (61h:37m:52s left)
1964 GTR+F+I+G4   16862690.508 1.134       p2_uce-1001715 (modified)+p365_uce-2004271 (modified)	0h:11m:22s (61h:38m:50s left)
1965 GTR+F+I+G4   16863280.495 1.942       p2_uce-1001715 (modified)+p366_uce-2004286 (modified)	0h:11m:22s (61h:40m:31s left)
1966 GTR+F+I+G4   16862759.029 1.568       p2_uce-1001715 (modified)+p367_uce-2004293 (modified)	0h:11m:23s (61h:41m:1s left)
1967 GTR+F+I+G4   16862744.456 1.416       p2_uce-1001715 (modified)+p368_uce-2004295 (modified)	0h:11m:23s (61h:41m:8s left)
1968 GTR+F+I+G4   16863346.617 2.376       p2_uce-1001715 (modified)+p369_uce-2004297 (modified)	0h:11m:24s (61h:42m:15s left)
1969 GTR+F+I+G4   16862494.397 0.573       p2_uce-1001715 (modified)+p370_uce-200439 (modified)	0h:11m:25s (61h:46m:11s left)
1970 GTR+F+I+G4   16862421.499 0.763       p2_uce-1001715 (modified)+p371_uce-2004393 (modified)	0h:11m:25s (61h:46m:18s left)
1971 GTR+F+I+G4   16863042.943 1.550       p2_uce-1001715 (modified)+p372_uce-2004409 (modified)	0h:11m:26s (61h:47m:43s left)
1972 GTR+F+I+G4   16862398.029 0.638       p2_uce-1001715 (modified)+p373_uce-2004414 (modified)	0h:11m:26s (61h:47m:52s left)
1973 GTR+F+I+G4   16863066.348 1.799       p2_uce-1001715 (modified)+p374_uce-2004423 (modified)	0h:11m:27s (61h:48m:37s left)
1974 GTR+F+I+G4   16862384.439 0.768       p2_uce-1001715 (modified)+p375_uce-2004447 (modified)	0h:11m:28s (61h:55m:19s left)
1975 GTR+F+I+G4   16863439.206 2.071       p2_uce-1001715 (modified)+p376_uce-2004474 (modified)	0h:11m:29s (61h:56m:43s left)
1976 GTR+F+I+G4   16862845.825 1.494       p2_uce-1001715 (modified)+p377_uce-2004492 (modified)	0h:11m:29s (61h:57m:5s left)
1977 GTR+F+I+G4   16863075.893 1.842       p2_uce-1001715 (modified)+p378_uce-2004495 (modified)	0h:11m:30s (61h:58m:30s left)
1978 GTR+F+I+G4   16863087.856 1.562       p2_uce-1001715 (modified)+p379_uce-2004519 (modified)	0h:11m:30s (61h:58m:59s left)
1979 GTR+F+I+G4   16862552.469 0.846       p2_uce-1001715 (modified)+p380_uce-2004521 (modified)	0h:11m:31s (61h:59m:56s left)
1980 GTR+F+I+G4   16862853.782 1.563       p2_uce-1001715 (modified)+p381_uce-2004526 (modified)	0h:11m:31s (62h:0m:40s left)
1981 GTR+F+I+G4   16863193.265 2.363       p2_uce-1001715 (modified)+p382_uce-2004568 (modified)	0h:11m:32s (62h:1m:38s left)
1982 GTR+F+I+G4   16862640.640 1.134       p2_uce-1001715 (modified)+p383_uce-2004572 (modified)	0h:11m:32s (62h:1m:56s left)
1983 GTR+F+I+G4   16862480.788 0.692       p2_uce-1001715 (modified)+p384_uce-2004574 (modified)	0h:11m:33s (62h:2m:47s left)
1984 GTR+F+I+G4   16862578.314 0.933       p2_uce-1001715 (modified)+p385_uce-2004576 (modified)	0h:11m:33s (62h:3m:8s left)
1985 GTR+F+I+G4   16862733.167 1.018       p2_uce-1001715 (modified)+p386_uce-2004577 (modified)	0h:11m:34s (62h:4m:31s left)
1986 GTR+F+I+G4   16863854.389 3.569       p2_uce-1001715 (modified)+p387_uce-2004591 (modified)	0h:11m:35s (62h:7m:55s left)
1987 GTR+F+I+G4   16862714.174 1.703       p2_uce-1001715 (modified)+p388_uce-2004621 (modified)	0h:11m:35s (62h:8m:39s left)
1988 GTR+F+I+G4   16862475.622 0.638       p2_uce-1001715 (modified)+p389_uce-200463 (modified)	0h:11m:36s (62h:9m:14s left)
1989 GTR+F+I+G4   16863220.978 1.717       p2_uce-1001715 (modified)+p390_uce-200465 (modified)	0h:11m:36s (62h:10m:53s left)
1990 GTR+F+I+G4   16862773.727 1.696       p2_uce-1001715 (modified)+p391_uce-2004661 (modified)	0h:11m:37s (62h:11m:44s left)
1991 GTR+F+I+G4   16863119.669 1.802       p2_uce-1001715 (modified)+p392_uce-2004663 (modified)	0h:11m:37s (62h:12m:11s left)
1992 GTR+F+I+G4   16862812.359 1.195       p2_uce-1001715 (modified)+p393_uce-200467 (modified)	0h:11m:38s (62h:12m:36s left)
1993 GTR+F+I+G4   16862413.953 0.946       p2_uce-1001715 (modified)+p394_uce-2004675 (modified)	0h:11m:38s (62h:12m:54s left)
1994 GTR+F+I+G4   16862503.299 0.817       p2_uce-1001715 (modified)+p395_uce-2004701 (modified)	0h:11m:39s (62h:13m:31s left)
1995 GTR+F+I+G4   16862647.428 1.471       p2_uce-1001715 (modified)+p396_uce-2004729 (modified)	0h:11m:39s (62h:15m:32s left)
1996 GTR+F+I+G4   16863473.633 3.338       p2_uce-1001715 (modified)+p397_uce-2004731 (modified)	0h:11m:40s (62h:16m:15s left)
1997 GTR+F+I+G4   16862934.418 1.634       p2_uce-1001715 (modified)+p398_uce-2004732	0h:11m:40s (62h:16m:43s left)
1998 GTR+F+I+G4   16862813.496 1.529       p2_uce-1001715 (modified)+p399_uce-2004753 (modified)	0h:11m:41s (62h:17m:36s left)
1999 GTR+F+I+G4   16863036.426 2.113       p2_uce-1001715 (modified)+p400_uce-2004756 (modified)	0h:11m:41s (62h:18m:10s left)
2000 GTR+F+I+G4   16862557.996 0.838       p2_uce-1001715 (modified)+p401_uce-2004771 (modified)	0h:11m:42s (62h:18m:55s left)
2001 GTR+F+I+G4   16863510.723 2.443       p2_uce-1001715 (modified)+p402_uce-2004787 (modified)	0h:11m:43s (62h:21m:3s left)
2002 GTR+F+I+G4   16863808.216 3.136       p2_uce-1001715 (modified)+p403_uce-2004791 (modified)	0h:11m:43s (62h:22m:6s left)
2003 GTR+F+I+G4   16863029.832 2.258       p2_uce-1001715 (modified)+p404_uce-2004793 (modified)	0h:11m:44s (62h:23m:9s left)
2004 GTR+F+I+G4   16863169.668 2.569       p2_uce-1001715 (modified)+p405_uce-2004797	0h:11m:44s (62h:23m:59s left)
2005 GTR+F+I+G4   16863369.393 2.364       p2_uce-1001715 (modified)+p406_uce-2004834 (modified)	0h:11m:45s (62h:25m:55s left)
2006 GTR+F+I+G4   16862674.380 1.302       p2_uce-1001715 (modified)+p407_uce-2004843 (modified)	0h:11m:45s (62h:26m:58s left)
2007 GTR+F+I+G4   16863001.174 1.931       p2_uce-1001715 (modified)+p408_uce-2004848 (modified)	0h:11m:46s (62h:28m:23s left)
2008 GTR+F+I+G4   16862549.521 1.046       p2_uce-1001715 (modified)+p409_uce-2004860 (modified)	0h:11m:47s (62h:29m:28s left)
2009 GTR+F+I+G4   16862804.310 1.280       p2_uce-1001715 (modified)+p410_uce-2004863 (modified)	0h:11m:47s (62h:30m:19s left)
2010 GTR+F+I+G4   16862611.312 1.265       p2_uce-1001715 (modified)+p411_uce-2004864 (modified)	0h:11m:48s (62h:31m:1s left)
2011 GTR+F+I+G4   16862557.445 1.049       p2_uce-1001715 (modified)+p412_uce-2004865 (modified)	0h:11m:48s (62h:32m:30s left)
2012 GTR+F+I+G4   16863246.775 3.696       p2_uce-1001715 (modified)+p413_uce-2004875 (modified)	0h:11m:49s (62h:33m:15s left)
2013 GTR+F+I+G4   16862577.107 1.075       p2_uce-1001715 (modified)+p414_uce-2004877 (modified)	0h:11m:49s (62h:34m:17s left)
2014 GTR+F+I+G4   16862589.493 1.365       p2_uce-1001715 (modified)+p415_uce-2004882 (modified)	0h:11m:50s (62h:34m:35s left)
2015 GTR+F+I+G4   16863396.777 2.576       p2_uce-1001715 (modified)+p416_uce-2004889 (modified)	0h:11m:51s (62h:36m:41s left)
2016 GTR+F+I+G4   16863282.303 2.744       p2_uce-1001715 (modified)+p417_uce-2004891 (modified)	0h:11m:51s (62h:37m:41s left)
2017 GTR+F+I+G4   16863540.313 3.121       p2_uce-1001715 (modified)+p418_uce-2004903 (modified)	0h:11m:52s (62h:38m:37s left)
2018 GTR+F+I+G4   16863317.582 2.578       p2_uce-1001715 (modified)+p419_uce-2004904 (modified)	0h:11m:52s (62h:39m:44s left)
2019 GTR+F+I+G4   16862525.883 0.946       p2_uce-1001715 (modified)+p420_uce-2004908 (modified)	0h:11m:53s (62h:40m:28s left)
2020 GTR+F+I+G4   16863419.038 2.347       p2_uce-1001715 (modified)+p421_uce-2004927 (modified)	0h:11m:53s (62h:41m:33s left)
2021 GTR+F+I+G4   16862494.975 1.129       p2_uce-1001715 (modified)+p422_uce-2004951 (modified)	0h:11m:54s (62h:42m:24s left)
2022 GTR+F+I+G4   16862868.126 1.350       p2_uce-1001715 (modified)+p423_uce-2004955	0h:11m:54s (62h:42m:36s left)
2023 GTR+F+I+G4   16863518.039 2.040       p2_uce-1001715 (modified)+p424_uce-2004970 (modified)	0h:11m:55s (62h:43m:30s left)
2024 GTR+F+I+G4   16862402.489 0.711       p2_uce-1001715 (modified)+p425_uce-200500	0h:11m:55s (62h:44m:20s left)
2025 GTR+F+I+G4   16862647.053 1.339       p2_uce-1001715 (modified)+p426_uce-2005013 (modified)	0h:11m:56s (62h:45m:23s left)
2026 GTR+F+I+G4   16863623.571 2.532       p2_uce-1001715 (modified)+p427_uce-2005019 (modified)	0h:11m:56s (62h:47m:17s left)
2027 GTR+F+I+G4   16863365.560 2.421       p2_uce-1001715 (modified)+p428_uce-2005023 (modified)	0h:11m:57s (62h:47m:49s left)
2028 GTR+F+I+G4   16863095.356 1.694       p2_uce-1001715 (modified)+p429_uce-2005026 (modified)	0h:11m:58s (62h:49m:17s left)
2029 GTR+F+I+G4   16862991.457 1.699       p2_uce-1001715 (modified)+p430_uce-2005028 (modified)	0h:11m:58s (62h:51m:3s left)
2030 GTR+F+I+G4   16863541.407 2.751       p2_uce-1001715 (modified)+p431_uce-2005029 (modified)	0h:11m:59s (62h:53m:55s left)
2031 GTR+F+I+G4   16863375.425 2.065       p2_uce-1001715 (modified)+p432_uce-2005064 (modified)	0h:12m:0s (62h:55m:35s left)
2032 GTR+F+I+G4   16863062.085 1.814       p2_uce-1001715 (modified)+p433_uce-2005073 (modified)	0h:12m:0s (62h:56m:11s left)
2033 GTR+F+I+G4   16863730.596 3.264       p2_uce-1001715 (modified)+p434_uce-200508	0h:12m:1s (62h:57m:38s left)
2034 GTR+F+I+G4   16862808.915 1.664       p2_uce-1001715 (modified)+p435_uce-2005092 (modified)	0h:12m:1s (62h:58m:4s left)
2035 GTR+F+I+G4   16862734.572 1.258       p2_uce-1001715 (modified)+p436_uce-2005112 (modified)	0h:12m:2s (62h:59m:28s left)
2036 GTR+F+I+G4   16862828.237 1.081       p2_uce-1001715 (modified)+p437_uce-2005126 (modified)	0h:12m:3s (63h:2m:8s left)
2037 GTR+F+I+G4   16863085.090 1.285       p2_uce-1001715 (modified)+p438_uce-2005127 (modified)	0h:12m:4s (63h:4m:30s left)
2038 GTR+F+I+G4   16863168.582 1.484       p2_uce-1001715 (modified)+p439_uce-2005132 (modified)	0h:12m:5s (63h:9m:12s left)
2039 GTR+F+I+G4   16863232.204 2.328       p2_uce-1001715 (modified)+p440_uce-2005136 (modified)	0h:12m:6s (63h:11m:2s left)
2040 GTR+F+I+G4   16862631.746 1.477       p2_uce-1001715 (modified)+p441_uce-2005137 (modified)	0h:12m:6s (63h:11m:48s left)
2041 GTR+F+I+G4   16862829.811 1.423       p2_uce-1001715 (modified)+p442_uce-2005139 (modified)	0h:12m:7s (63h:13m:8s left)
2042 GTR+F+I+G4   16863897.596 3.392       p2_uce-1001715 (modified)+p443_uce-2005141 (modified)	0h:12m:7s (63h:15m:20s left)
2043 GTR+F+I+G4   16863269.839 2.324       p2_uce-1001715 (modified)+p444_uce-2005143 (modified)	0h:12m:8s (63h:16m:0s left)
2044 GTR+F+I+G4   16863211.081 1.721       p2_uce-1001715 (modified)+p445_uce-2005185 (modified)	0h:12m:8s (63h:16m:52s left)
2045 GTR+F+I+G4   16863005.188 1.755       p2_uce-1001715 (modified)+p446_uce-2005186 (modified)	0h:12m:9s (63h:17m:46s left)
2046 GTR+F+I+G4   16862577.533 1.054       p2_uce-1001715 (modified)+p447_uce-2005187 (modified)	0h:12m:10s (63h:18m:35s left)
2047 GTR+F+I+G4   16862803.383 1.592       p2_uce-1001715 (modified)+p448_uce-2005189 (modified)	0h:12m:10s (63h:18m:38s left)
2048 GTR+F+I+G4   16863083.858 2.350       p2_uce-1001715 (modified)+p449_uce-2005195 (modified)	0h:12m:10s (63h:19m:48s left)
2049 GTR+F+I+G4   16863146.263 2.162       p2_uce-1001715 (modified)+p450_uce-2005233 (modified)	0h:12m:11s (63h:20m:39s left)
2050 GTR+F+I+G4   16862706.453 0.890       p2_uce-1001715 (modified)+p451_uce-2005238 (modified)	0h:12m:11s (63h:21m:19s left)
2051 GTR+F+I+G4   16862459.791 1.047       p2_uce-1001715 (modified)+p452_uce-2005258	0h:12m:12s (63h:23m:26s left)
2052 GTR+F+I+G4   16863301.483 2.633       p2_uce-1001715 (modified)+p453_uce-2005284 (modified)	0h:12m:13s (63h:24m:34s left)
2053 GTR+F+I+G4   16862913.954 1.288       p2_uce-1001715 (modified)+p454_uce-200530	0h:12m:14s (63h:28m:7s left)
2054 GTR+F+I+G4   16863196.802 1.896       p2_uce-1001715 (modified)+p455_uce-2005343 (modified)	0h:12m:14s (63h:29m:8s left)
2055 GTR+F+I+G4   16863274.278 2.140       p2_uce-1001715 (modified)+p456_uce-2005361 (modified)	0h:12m:15s (63h:31m:23s left)
2056 GTR+F+I+G4   16863540.867 2.800       p2_uce-1001715 (modified)+p457_uce-2005379 (modified)	0h:12m:16s (63h:33m:48s left)
2057 GTR+F+I+G4   16863446.010 2.556       p2_uce-1001715 (modified)+p458_uce-2005380 (modified)	0h:12m:17s (63h:34m:44s left)
2058 GTR+F+I+G4   16862966.891 1.973       p2_uce-1001715 (modified)+p459_uce-2005381 (modified)	0h:12m:17s (63h:35m:7s left)
2059 GTR+F+I+G4   16862658.970 1.054       p2_uce-1001715 (modified)+p460_uce-2005394 (modified)	0h:12m:17s (63h:35m:38s left)
2060 GTR+F+I+G4   16862477.153 0.774       p2_uce-1001715 (modified)+p461_uce-20054 (modified)	0h:12m:18s (63h:36m:26s left)
2061 GTR+F+I+G4   16863323.009 2.007       p2_uce-1001715 (modified)+p462_uce-2005402 (modified)	0h:12m:19s (63h:37m:13s left)
2062 GTR+F+I+G4   16862440.593 0.585       p2_uce-1001715 (modified)+p463_uce-2005459 (modified)	0h:12m:19s (63h:37m:59s left)
2063 GTR+F+I+G4   16862752.772 1.200       p2_uce-1001715 (modified)+p464_uce-2005489 (modified)	0h:12m:20s (63h:38m:39s left)
2064 GTR+F+I+G4   16863374.293 2.009       p2_uce-1001715 (modified)+p465_uce-2005518 (modified)	0h:12m:20s (63h:40m:14s left)
2065 GTR+F+I+G4   16863056.623 1.916       p2_uce-1001715 (modified)+p466_uce-2005519 (modified)	0h:12m:21s (63h:41m:15s left)
2066 GTR+F+I+G4   16863334.571 2.512       p2_uce-1001715 (modified)+p467_uce-200552 (modified)	0h:12m:21s (63h:41m:48s left)
2067 GTR+F+I+G4   16863049.925 1.715       p2_uce-1001715 (modified)+p468_uce-2005552 (modified)	0h:12m:22s (63h:42m:36s left)
2068 GTR+F+I+G4   16862496.609 0.882       p2_uce-1001715 (modified)+p469_uce-2005573 (modified)	0h:12m:22s (63h:43m:22s left)
2069 GTR+F+I+G4   16862828.498 1.282       p2_uce-1001715 (modified)+p470_uce-200558 (modified)	0h:12m:23s (63h:43m:59s left)
2070 GTR+F+I+G4   16862549.520 1.114       p2_uce-1001715 (modified)+p471_uce-2005617 (modified)	0h:12m:23s (63h:44m:42s left)
2071 GTR+F+I+G4   16863597.626 2.729       p2_uce-1001715 (modified)+p472_uce-2005628 (modified)	0h:12m:24s (63h:46m:11s left)
2072 GTR+F+I+G4   16862541.298 1.104       p2_uce-1001715 (modified)+p473_uce-2005648 (modified)	0h:12m:24s (63h:47m:3s left)
2073 GTR+F+I+G4   16862901.688 1.406       p2_uce-1001715 (modified)+p474_uce-2005664 (modified)	0h:12m:25s (63h:49m:32s left)
2074 GTR+F+I+G4   16863527.330 2.359       p2_uce-1001715 (modified)+p475_uce-2005696 (modified)	0h:12m:26s (63h:51m:20s left)
2075 GTR+F+I+G4   16862484.605 0.811       p2_uce-1001715 (modified)+p476_uce-200570 (modified)	0h:12m:26s (63h:51m:39s left)
2076 GTR+F+I+G4   16863524.245 3.674       p2_uce-1001715 (modified)+p477_uce-2005700 (modified)	0h:12m:27s (63h:52m:23s left)
2077 GTR+F+I+G4   16863245.156 1.833       p2_uce-1001715 (modified)+p478_uce-2005701 (modified)	0h:12m:27s (63h:53m:14s left)
2078 GTR+F+I+G4   16862803.084 1.711       p2_uce-1001715 (modified)+p479_uce-2005705 (modified)	0h:12m:28s (63h:53m:47s left)
2079 GTR+F+I+G4   16863300.884 1.626       p2_uce-1001715 (modified)+p480_uce-2005731 (modified)	0h:12m:29s (63h:55m:13s left)
2080 GTR+F+I+G4   16863562.828 3.018       p2_uce-1001715 (modified)+p481_uce-2005749 (modified)	0h:12m:29s (63h:56m:40s left)
2081 GTR+F+I+G4   16862593.102 1.139       p2_uce-1001715 (modified)+p482_uce-200575 (modified)	0h:12m:30s (63h:57m:3s left)
2082 GTR+F+I+G4   16863789.532 3.266       p2_uce-1001715 (modified)+p483_uce-2005763 (modified)	0h:12m:30s (63h:58m:57s left)
2083 GTR+F+I+G4   16862862.128 1.697       p2_uce-1001715 (modified)+p484_uce-2005764 (modified)	0h:12m:31s (64h:0m:0s left)
2084 GTR+F+I+G4   16863375.743 2.453       p2_uce-1001715 (modified)+p485_uce-2005791 (modified)	0h:12m:31s (64h:1m:6s left)
2085 GTR+F+I+G4   16862477.107 0.679       p2_uce-1001715 (modified)+p486_uce-2005798	0h:12m:32s (64h:1m:28s left)
2086 GTR+F+I+G4   16862798.388 1.667       p2_uce-1001715 (modified)+p487_uce-200580 (modified)	0h:12m:32s (64h:2m:1s left)
2087 GTR+F+I+G4   16862616.203 1.224       p2_uce-1001715 (modified)+p488_uce-2005811 (modified)	0h:12m:33s (64h:2m:56s left)
2088 GTR+F+I+G4   16862860.429 1.429       p2_uce-1001715 (modified)+p489_uce-200582 (modified)	0h:12m:33s (64h:4m:4s left)
2089 GTR+F+I+G4   16862645.745 1.141       p2_uce-1001715 (modified)+p490_uce-2005821 (modified)	0h:12m:34s (64h:4m:32s left)
2090 GTR+F+I+G4   16862502.181 1.146       p2_uce-1001715 (modified)+p491_uce-200583 (modified)	0h:12m:34s (64h:4m:51s left)
2091 GTR+F+I+G4   16863081.457 1.811       p2_uce-1001715 (modified)+p492_uce-2005830 (modified)	0h:12m:35s (64h:5m:30s left)
2092 GTR+F+I+G4   16863269.447 3.645       p2_uce-1001715 (modified)+p493_uce-2005831 (modified)	0h:12m:35s (64h:6m:14s left)
2093 GTR+F+I+G4   16863459.715 2.367       p2_uce-1001715 (modified)+p494_uce-2005834	0h:12m:36s (64h:7m:20s left)
2094 GTR+F+I+G4   16862789.782 0.927       p2_uce-1001715 (modified)+p495_uce-2005847 (modified)	0h:12m:36s (64h:7m:35s left)
2095 GTR+F+I+G4   16862450.650 0.971       p2_uce-1001715 (modified)+p496_uce-2005850 (modified)	0h:12m:38s (64h:12m:1s left)
2096 GTR+F+I+G4   16862889.893 1.226       p2_uce-1001715 (modified)+p497_uce-2005934 (modified)	0h:12m:38s (64h:13m:12s left)
2097 GTR+F+I+G4   16862463.596 0.826       p2_uce-1001715 (modified)+p498_uce-2005935 (modified)	0h:12m:39s (64h:13m:35s left)
2098 GTR+F+I+G4   16862818.236 1.107       p2_uce-1001715 (modified)+p499_uce-2005940 (modified)	0h:12m:39s (64h:15m:27s left)
2099 GTR+F+I+G4   16862577.642 0.989       p2_uce-1001715 (modified)+p500_uce-2005950 (modified)	0h:12m:40s (64h:15m:32s left)
2100 GTR+F+I+G4   16862891.061 1.088       p2_uce-1001715 (modified)+p501_uce-2005985 (modified)	0h:12m:40s (64h:16m:23s left)
2101 GTR+F+I+G4   16863659.481 2.733       p2_uce-1001715 (modified)+p502_uce-2006016 (modified)	0h:12m:41s (64h:18m:4s left)
2102 GTR+F+I+G4   16863325.792 2.650       p2_uce-1001715 (modified)+p503_uce-2006021 (modified)	0h:12m:42s (64h:19m:13s left)
2103 GTR+F+I+G4   16863403.899 1.933       p2_uce-1001715 (modified)+p504_uce-2006067 (modified)	0h:12m:42s (64h:20m:59s left)
2104 GTR+F+I+G4   16863477.315 2.663       p2_uce-1001715 (modified)+p505_uce-200607 (modified)	0h:12m:43s (64h:23m:32s left)
2105 GTR+F+I+G4   16863173.372 1.341       p2_uce-1001715 (modified)+p506_uce-2006111 (modified)	0h:12m:44s (64h:24m:28s left)
2106 GTR+F+I+G4   16863121.230 1.412       p2_uce-1001715 (modified)+p507_uce-2006112 (modified)	0h:12m:44s (64h:25m:28s left)
2107 GTR+F+I+G4   16862570.989 0.872       p2_uce-1001715 (modified)+p508_uce-2006113 (modified)	0h:12m:45s (64h:25m:32s left)
2108 GTR+F+I+G4   16863395.642 2.626       p2_uce-1001715 (modified)+p509_uce-2006157 (modified)	0h:12m:45s (64h:26m:16s left)
2109 GTR+F+I+G4   16862797.323 1.070       p2_uce-1001715 (modified)+p510_uce-2006176 (modified)	0h:12m:46s (64h:27m:44s left)
2110 GTR+F+I+G4   16863072.201 1.569       p2_uce-1001715 (modified)+p511_uce-2006203 (modified)	0h:12m:46s (64h:29m:2s left)
2111 GTR+F+I+G4   16862758.187 1.141       p2_uce-1001715 (modified)+p512_uce-2006204 (modified)	0h:12m:47s (64h:29m:31s left)
2112 GTR+F+I+G4   16862421.772 0.675       p2_uce-1001715 (modified)+p513_uce-2006207 (modified)	0h:12m:47s (64h:30m:2s left)
2113 GTR+F+I+G4   16863008.891 2.489       p2_uce-1001715 (modified)+p514_uce-200621 (modified)	0h:12m:48s (64h:30m:52s left)
2114 GTR+F+I+G4   16862799.487 1.921       p2_uce-1001715 (modified)+p515_uce-2006230 (modified)	0h:12m:48s (64h:31m:20s left)
2115 GTR+F+I+G4   16863076.018 2.259       p2_uce-1001715 (modified)+p516_uce-200624 (modified)	0h:12m:49s (64h:31m:38s left)
2116 GTR+F+I+G4   16862873.213 2.076       p2_uce-1001715 (modified)+p517_uce-2006247 (modified)	0h:12m:49s (64h:32m:33s left)
2117 GTR+F+I+G4   16862959.091 1.688       p2_uce-1001715 (modified)+p518_uce-2006262	0h:12m:50s (64h:34m:45s left)
2118 GTR+F+I+G4   16863108.652 1.740       p2_uce-1001715 (modified)+p519_uce-200628 (modified)	0h:12m:51s (64h:35m:12s left)
2119 GTR+F+I+G4   16863661.564 2.672       p2_uce-1001715 (modified)+p520_uce-2006280 (modified)	0h:12m:51s (64h:37m:41s left)
2120 GTR+F+I+G4   16862929.971 2.072       p2_uce-1001715 (modified)+p521_uce-2006284 (modified)	0h:12m:52s (64h:38m:22s left)
2121 GTR+F+I+G4   16863190.539 2.305       p2_uce-1001715 (modified)+p522_uce-2006285 (modified)	0h:12m:52s (64h:38m:49s left)
2122 GTR+F+I+G4   16862793.030 1.173       p2_uce-1001715 (modified)+p523_uce-2006304 (modified)	0h:12m:53s (64h:39m:34s left)
2123 GTR+F+I+G4   16863540.828 2.273       p2_uce-1001715 (modified)+p524_uce-2006370 (modified)	0h:12m:54s (64h:41m:14s left)
2124 GTR+F+I+G4   16863316.658 1.924       p2_uce-1001715 (modified)+p525_uce-2006376 (modified)	0h:12m:54s (64h:41m:49s left)
2125 GTR+F+I+G4   16863096.931 2.664       p2_uce-1001715 (modified)+p526_uce-2006385 (modified)	0h:12m:55s (64h:42m:41s left)
2126 GTR+F+I+G4   16862556.978 1.252       p2_uce-1001715 (modified)+p527_uce-2006411 (modified)	0h:12m:55s (64h:43m:33s left)
2127 GTR+F+I+G4   16863577.202 2.881       p2_uce-1001715 (modified)+p528_uce-2006443 (modified)	0h:12m:56s (64h:45m:7s left)
2128 GTR+F+I+G4   16862497.307 0.733       p2_uce-1001715 (modified)+p529_uce-2006448 (modified)	0h:12m:56s (64h:45m:31s left)
2129 GTR+F+I+G4   16862631.152 1.129       p2_uce-1001715 (modified)+p530_uce-200646 (modified)	0h:12m:57s (64h:46m:43s left)
2130 GTR+F+I+G4   16863387.326 2.648       p2_uce-1001715 (modified)+p531_uce-200647 (modified)	0h:12m:57s (64h:47m:45s left)
2131 GTR+F+I+G4   16862581.323 1.180       p2_uce-1001715 (modified)+p532_uce-2006482 (modified)	0h:12m:58s (64h:47m:46s left)
2132 GTR+F+I+G4   16862562.953 0.984       p2_uce-1001715 (modified)+p533_uce-2006485 (modified)	0h:12m:58s (64h:48m:40s left)
2133 GTR+F+I+G4   16863597.852 3.217       p2_uce-1001715 (modified)+p534_uce-2006512 (modified)	0h:12m:59s (64h:52m:17s left)
2134 GTR+F+I+G4   16863002.069 1.256       p2_uce-1001715 (modified)+p535_uce-2006531 (modified)	0h:13m:0s (64h:52m:37s left)
2135 GTR+F+I+G4   16862910.123 1.471       p2_uce-1001715 (modified)+p536_uce-2006532 (modified)	0h:13m:0s (64h:53m:30s left)
2136 GTR+F+I+G4   16863100.405 1.332       p2_uce-1001715 (modified)+p537_uce-2006543 (modified)	0h:13m:1s (64h:54m:38s left)
2137 GTR+F+I+G4   16862584.219 0.949       p2_uce-1001715 (modified)+p538_uce-2006557 (modified)	0h:13m:1s (64h:55m:6s left)
2138 GTR+F+I+G4   16862450.366 0.653       p2_uce-1001715 (modified)+p539_uce-2006562	0h:13m:2s (64h:57m:37s left)
2139 GTR+F+I+G4   16862539.197 0.576       p2_uce-1001715 (modified)+p540_uce-2006578 (modified)	0h:13m:3s (64h:59m:1s left)
2140 GTR+F+I+G4   16862512.786 0.599       p2_uce-1001715 (modified)+p541_uce-2006579 (modified)	0h:13m:4s (65h:1m:21s left)
2141 GTR+F+I+G4   16863039.081 1.846       p2_uce-1001715 (modified)+p542_uce-2006607 (modified)	0h:13m:4s (65h:2m:32s left)
2142 GTR+F+I+G4   16862782.725 1.767       p2_uce-1001715 (modified)+p543_uce-2006654 (modified)	0h:13m:5s (65h:3m:17s left)
2143 GTR+F+I+G4   16862774.463 1.604       p2_uce-1001715 (modified)+p544_uce-2006677 (modified)	0h:13m:5s (65h:3m:47s left)
2144 GTR+F+I+G4   16862458.104 0.781       p2_uce-1001715 (modified)+p545_uce-2006687	0h:13m:6s (65h:3m:35s left)
2145 GTR+F+I+G4   16863498.043 2.554       p2_uce-1001715 (modified)+p546_uce-2006701 (modified)	0h:13m:6s (65h:4m:58s left)
2146 GTR+F+I+G4   16863157.711 1.902       p2_uce-1001715 (modified)+p547_uce-2006702 (modified)	0h:13m:7s (65h:6m:11s left)
2147 GTR+F+I+G4   16863247.221 2.995       p2_uce-1001715 (modified)+p548_uce-2006705 (modified)	0h:13m:8s (65h:8m:54s left)
2148 GTR+F+I+G4   16863365.280 2.791       p2_uce-1001715 (modified)+p549_uce-2006706 (modified)	0h:13m:9s (65h:10m:41s left)
2149 GTR+F+I+G4   16863089.762 2.065       p2_uce-1001715 (modified)+p550_uce-2006709 (modified)	0h:13m:9s (65h:11m:33s left)
2150 GTR+F+I+G4   16862452.801 0.730       p2_uce-1001715 (modified)+p551_uce-2006741	0h:13m:10s (65h:11m:54s left)
2151 GTR+F+I+G4   16862409.924 0.803       p2_uce-1001715 (modified)+p552_uce-2006742 (modified)	0h:13m:10s (65h:12m:3s left)
2152 GTR+F+I+G4   16862515.350 0.960       p2_uce-1001715 (modified)+p553_uce-2006748 (modified)	0h:13m:10s (65h:12m:6s left)
2153 GTR+F+I+G4   16862659.807 0.942       p2_uce-1001715 (modified)+p554_uce-200675 (modified)	0h:13m:11s (65h:12m:26s left)
2154 GTR+F+I+G4   16863712.574 4.241       p2_uce-1001715 (modified)+p555_uce-2006769	0h:13m:12s (65h:15m:5s left)
2155 GTR+F+I+G4   16862461.497 0.621       p2_uce-1001715 (modified)+p556_uce-200677 (modified)	0h:13m:12s (65h:15m:35s left)
2156 GTR+F+I+G4   16862527.663 1.041       p2_uce-1001715 (modified)+p557_uce-2006775	0h:13m:13s (65h:15m:56s left)
2157 GTR+F+I+G4   16862502.988 0.629       p2_uce-1001715 (modified)+p558_uce-2006777 (modified)	0h:13m:13s (65h:17m:56s left)
2158 GTR+F+I+G4   16862770.807 1.065       p2_uce-1001715 (modified)+p559_uce-20068 (modified)	0h:13m:14s (65h:18m:56s left)
2159 GTR+F+I+G4   16862984.729 1.511       p2_uce-1001715 (modified)+p560_uce-2006824 (modified)	0h:13m:15s (65h:19m:48s left)
2160 GTR+F+I+G4   16862975.971 1.673       p2_uce-1001715 (modified)+p561_uce-2006885 (modified)	0h:13m:15s (65h:20m:20s left)
2161 GTR+F+I+G4   16863604.936 2.791       p2_uce-1001715 (modified)+p562_uce-2006887 (modified)	0h:13m:16s (65h:21m:14s left)
2162 GTR+F+I+G4   16863229.500 2.507       p2_uce-1001715 (modified)+p563_uce-2006928 (modified)	0h:13m:17s (65h:24m:44s left)
2163 GTR+F+I+G4   16863295.813 1.744       p2_uce-1001715 (modified)+p564_uce-200694 (modified)	0h:13m:17s (65h:25m:20s left)
2164 GTR+F+I+G4   16862604.610 1.007       p2_uce-1001715 (modified)+p565_uce-2006947 (modified)	0h:13m:18s (65h:25m:31s left)
2165 GTR+F+I+G4   16862823.893 1.004       p2_uce-1001715 (modified)+p566_uce-200696 (modified)	0h:13m:18s (65h:25m:37s left)
2166 GTR+F+I+G4   16863582.676 2.362       p2_uce-1001715 (modified)+p567_uce-2006992 (modified)	0h:13m:19s (65h:26m:50s left)
2167 GTR+F+I+G4   16863006.363 1.809       p2_uce-1001715 (modified)+p568_uce-2006996 (modified)	0h:13m:19s (65h:26m:56s left)
2168 GTR+F+I+G4   16862575.442 1.376       p2_uce-1001715 (modified)+p569_uce-2007010 (modified)	0h:13m:19s (65h:27m:33s left)
2169 GTR+F+I+G4   16863615.604 3.778       p2_uce-1001715 (modified)+p570_uce-2007036 (modified)	0h:13m:20s (65h:29m:28s left)
2170 GTR+F+I+G4   16862952.218 1.945       p2_uce-1001715 (modified)+p571_uce-2007037 (modified)	0h:13m:21s (65h:29m:40s left)
2171 GTR+F+I+G4   16863544.473 3.272       p2_uce-1001715 (modified)+p572_uce-2007064 (modified)	0h:13m:21s (65h:31m:6s left)
2172 GTR+F+I+G4   16862786.368 1.162       p2_uce-1001715 (modified)+p573_uce-2007085 (modified)	0h:13m:22s (65h:30m:52s left)
2173 GTR+F+I+G4   16862670.924 1.721       p2_uce-1001715 (modified)+p574_uce-2007089 (modified)	0h:13m:22s (65h:31m:58s left)
2174 GTR+F+I+G4   16862529.725 1.012       p2_uce-1001715 (modified)+p575_uce-2007099 (modified)	0h:13m:23s (65h:32m:7s left)
2175 GTR+F+I+G4   16862838.394 1.351       p2_uce-1001715 (modified)+p576_uce-2007105 (modified)	0h:13m:23s (65h:32m:58s left)
2176 GTR+F+I+G4   16863582.953 3.157       p2_uce-1001715 (modified)+p577_uce-2007133 (modified)	0h:13m:24s (65h:34m:26s left)
2177 GTR+F+I+G4   16863021.250 2.114       p2_uce-1001715 (modified)+p578_uce-2007134 (modified)	0h:13m:24s (65h:34m:54s left)
2178 GTR+F+I+G4   16863010.895 2.364       p2_uce-1001715 (modified)+p579_uce-2007136 (modified)	0h:13m:25s (65h:36m:9s left)
2179 GTR+F+I+G4   16863406.483 2.117       p2_uce-1001715 (modified)+p580_uce-2007137 (modified)	0h:13m:25s (65h:36m:59s left)
2180 GTR+F+I+G4   16862474.311 0.895       p2_uce-1001715 (modified)+p581_uce-2007155 (modified)	0h:13m:26s (65h:37m:17s left)
2181 GTR+F+I+G4   16863251.297 1.588       p2_uce-1001715 (modified)+p582_uce-2007156 (modified)	0h:13m:26s (65h:38m:13s left)
2182 GTR+F+I+G4   16862529.420 0.961       p2_uce-1001715 (modified)+p583_uce-2007157 (modified)	0h:13m:27s (65h:40m:25s left)
2183 GTR+F+I+G4   16863537.806 3.069       p2_uce-1001715 (modified)+p584_uce-2007165 (modified)	0h:13m:28s (65h:42m:41s left)
2184 GTR+F+I+G4   16863635.100 3.462       p2_uce-1001715 (modified)+p585_uce-2007167 (modified)	0h:13m:29s (65h:46m:11s left)
2185 GTR+F+I+G4   16862539.826 0.751       p2_uce-1001715 (modified)+p586_uce-2007186 (modified)	0h:13m:30s (65h:46m:26s left)
2186 GTR+F+I+G4   16862493.379 0.602       p2_uce-1001715 (modified)+p587_uce-2007197 (modified)	0h:13m:30s (65h:47m:16s left)
2187 GTR+F+I+G4   16862501.713 0.689       p2_uce-1001715 (modified)+p588_uce-200724 (modified)	0h:13m:31s (65h:47m:35s left)
2188 GTR+F+I+G4   16862861.606 1.259       p2_uce-1001715 (modified)+p589_uce-2007255 (modified)	0h:13m:31s (65h:48m:35s left)
2189 GTR+F+I+G4   16862726.402 1.034       p2_uce-1001715 (modified)+p590_uce-2007257 (modified)	0h:13m:32s (65h:48m:34s left)
2190 GTR+F+I+G4   16862548.796 0.812       p2_uce-1001715 (modified)+p591_uce-2007286 (modified)	0h:13m:32s (65h:48m:25s left)
2191 GTR+F+I+G4   16862538.768 0.832       p2_uce-1001715 (modified)+p592_uce-2007287 (modified)	0h:13m:33s (65h:51m:33s left)
2192 GTR+F+I+G4   16862855.556 1.347       p2_uce-1001715 (modified)+p593_uce-20073 (modified)	0h:13m:33s (65h:52m:24s left)
2193 GTR+F+I+G4   16862446.573 0.549       p2_uce-1001715 (modified)+p594_uce-200732 (modified)	0h:13m:34s (65h:53m:9s left)
2194 GTR+F+I+G4   16863602.693 3.103       p2_uce-1001715 (modified)+p595_uce-2007352 (modified)	0h:13m:35s (65h:54m:42s left)
2195 GTR+F+I+G4   16863156.792 1.993       p2_uce-1001715 (modified)+p596_uce-2007353 (modified)	0h:13m:35s (65h:56m:3s left)
2196 GTR+F+I+G4   16863178.853 2.040       p2_uce-1001715 (modified)+p597_uce-2007388 (modified)	0h:13m:36s (65h:57m:25s left)
2197 GTR+F+I+G4   16862605.351 1.004       p2_uce-1001715 (modified)+p598_uce-200739 (modified)	0h:13m:36s (65h:57m:32s left)
2198 GTR+F+I+G4   16863235.063 2.407       p2_uce-1001715 (modified)+p599_uce-2007392 (modified)	0h:13m:37s (65h:58m:5s left)
2199 GTR+F+I+G4   16862929.762 1.677       p2_uce-1001715 (modified)+p600_uce-2007393 (modified)	0h:13m:37s (65h:58m:58s left)
2200 GTR+F+I+G4   16863000.729 2.585       p2_uce-1001715 (modified)+p601_uce-2007395 (modified)	0h:13m:38s (66h:1m:2s left)
2201 GTR+F+I+G4   16863001.245 1.522       p2_uce-1001715 (modified)+p602_uce-2007409 (modified)	0h:13m:39s (66h:1m:38s left)
2202 GTR+F+I+G4   16863565.857 2.560       p2_uce-1001715 (modified)+p603_uce-2007414 (modified)	0h:13m:40s (66h:3m:40s left)
2203 GTR+F+I+G4   16862503.039 0.809       p2_uce-1001715 (modified)+p604_uce-2007454	0h:13m:40s (66h:3m:49s left)
2204 GTR+F+I+G4   16862632.913 0.903       p2_uce-1001715 (modified)+p605_uce-2007458 (modified)	0h:13m:40s (66h:3m:58s left)
2205 GTR+F+I+G4   16862558.383 1.122       p2_uce-1001715 (modified)+p606_uce-2007490 (modified)	0h:13m:41s (66h:4m:36s left)
2206 GTR+F+I+G4   16863395.559 2.306       p2_uce-1001715 (modified)+p607_uce-2007491 (modified)	0h:13m:42s (66h:6m:8s left)
2207 GTR+F+I+G4   16862462.395 0.718       p2_uce-1001715 (modified)+p608_uce-2007504	0h:13m:42s (66h:6m:13s left)
2208 GTR+F+I+G4   16862757.435 1.590       p2_uce-1001715 (modified)+p609_uce-2007506 (modified)	0h:13m:43s (66h:7m:16s left)
2209 GTR+F+I+G4   16863336.304 2.150       p2_uce-1001715 (modified)+p610_uce-2007528 (modified)	0h:13m:43s (66h:8m:29s left)
2210 GTR+F+I+G4   16863207.051 1.509       p2_uce-1001715 (modified)+p611_uce-2007557 (modified)	0h:13m:44s (66h:9m:2s left)
2211 GTR+F+I+G4   16863035.391 1.395       p2_uce-1001715 (modified)+p612_uce-2007597 (modified)	0h:13m:44s (66h:9m:21s left)
2212 GTR+F+I+G4   16863016.850 1.818       p2_uce-1001715 (modified)+p613_uce-2007599 (modified)	0h:13m:45s (66h:9m:39s left)
2213 GTR+F+I+G4   16863315.213 3.272       p2_uce-1001715 (modified)+p614_uce-2007600 (modified)	0h:13m:45s (66h:11m:4s left)
2214 GTR+F+I+G4   16863258.181 1.892       p2_uce-1001715 (modified)+p615_uce-2007606 (modified)	0h:13m:46s (66h:13m:26s left)
2215 GTR+F+I+G4   16862816.319 1.432       p2_uce-1001715 (modified)+p616_uce-200761 (modified)	0h:13m:47s (66h:14m:8s left)
2216 GTR+F+I+G4   16863359.680 2.832       p2_uce-1001715 (modified)+p617_uce-2007620 (modified)	0h:13m:47s (66h:16m:22s left)
2217 GTR+F+I+G4   16863098.533 1.755       p2_uce-1001715 (modified)+p618_uce-2007660 (modified)	0h:13m:48s (66h:16m:41s left)
2218 GTR+F+I+G4   16862466.177 1.052       p2_uce-1001715 (modified)+p619_uce-2007678 (modified)	0h:13m:48s (66h:16m:46s left)
2219 GTR+F+I+G4   16862578.657 0.880       p2_uce-1001715 (modified)+p620_uce-200769 (modified)	0h:13m:49s (66h:17m:12s left)
2220 GTR+F+I+G4   16862617.322 1.103       p2_uce-1001715 (modified)+p621_uce-2007690 (modified)	0h:13m:49s (66h:17m:48s left)
2221 GTR+F+I+G4   16862566.248 0.936       p2_uce-1001715 (modified)+p622_uce-200773 (modified)	0h:13m:50s (66h:18m:0s left)
2222 GTR+F+I+G4   16863252.599 2.236       p2_uce-1001715 (modified)+p623_uce-2007742 (modified)	0h:13m:50s (66h:19m:22s left)
2223 GTR+F+I+G4   16862959.842 1.863       p2_uce-1001715 (modified)+p624_uce-2007744 (modified)	0h:13m:51s (66h:20m:4s left)
2224 GTR+F+I+G4   16862472.393 0.899       p2_uce-1001715 (modified)+p625_uce-2007756 (modified)	0h:13m:51s (66h:20m:8s left)
2225 GTR+F+I+G4   16863143.440 1.708       p2_uce-1001715 (modified)+p626_uce-200776 (modified)	0h:13m:52s (66h:20m:31s left)
2226 GTR+F+I+G4   16862759.701 1.327       p2_uce-1001715 (modified)+p627_uce-2007760 (modified)	0h:13m:52s (66h:20m:33s left)
2227 GTR+F+I+G4   16862679.626 1.063       p2_uce-1001715 (modified)+p628_uce-2007761 (modified)	0h:13m:53s (66h:22m:51s left)
2228 GTR+F+I+G4   16862967.098 1.522       p2_uce-1001715 (modified)+p629_uce-2007773 (modified)	0h:13m:53s (66h:23m:44s left)
2229 GTR+F+I+G4   16862956.747 1.440       p2_uce-1001715 (modified)+p630_uce-2007774 (modified)	0h:13m:54s (66h:24m:11s left)
2230 GTR+F+I+G4   16862888.352 1.220       p2_uce-1001715 (modified)+p631_uce-2007775 (modified)	0h:13m:55s (66h:25m:14s left)
2231 GTR+F+I+G4   16863361.635 2.231       p2_uce-1001715 (modified)+p632_uce-2007792 (modified)	0h:13m:55s (66h:26m:24s left)
2232 GTR+F+I+G4   16862898.285 1.458       p2_uce-1001715 (modified)+p633_uce-2007793 (modified)	0h:13m:56s (66h:27m:16s left)
2233 GTR+F+I+G4   16862708.375 1.439       p2_uce-1001715 (modified)+p634_uce-2007794 (modified)	0h:13m:56s (66h:27m:51s left)
2234 GTR+F+I+G4   16863368.716 2.084       p2_uce-1001715 (modified)+p635_uce-2007795 (modified)	0h:13m:57s (66h:28m:23s left)
2235 GTR+F+I+G4   16863359.890 2.286       p2_uce-1001715 (modified)+p636_uce-2007805 (modified)	0h:13m:57s (66h:30m:11s left)
2236 GTR+F+I+G4   16863424.501 2.409       p2_uce-1001715 (modified)+p637_uce-2007808 (modified)	0h:13m:58s (66h:31m:15s left)
2237 GTR+F+I+G4   16862755.928 1.154       p2_uce-1001715 (modified)+p638_uce-2007809 (modified)	0h:13m:58s (66h:31m:25s left)
2238 GTR+F+I+G4   16862479.119 1.097       p2_uce-1001715 (modified)+p639_uce-2007828 (modified)	0h:13m:59s (66h:31m:48s left)
2239 GTR+F+I+G4   16863245.238 1.669       p2_uce-1001715 (modified)+p640_uce-200783 (modified)	0h:13m:59s (66h:32m:25s left)
2240 GTR+F+I+G4   16863172.346 1.393       p2_uce-1001715 (modified)+p641_uce-200787 (modified)	0h:14m:0s (66h:33m:52s left)
2241 GTR+F+I+G4   16863293.310 2.345       p2_uce-1001715 (modified)+p642_uce-2007897 (modified)	0h:14m:1s (66h:34m:43s left)
2242 GTR+F+I+G4   16862451.556 0.786       p2_uce-1001715 (modified)+p643_uce-2007906 (modified)	0h:14m:1s (66h:35m:11s left)
2243 GTR+F+I+G4   16862465.369 0.637       p2_uce-1001715 (modified)+p644_uce-2007908 (modified)	0h:14m:1s (66h:35m:5s left)
2244 GTR+F+I+G4   16863387.319 2.948       p2_uce-1001715 (modified)+p645_uce-2007920 (modified)	0h:14m:2s (66h:36m:18s left)
2245 GTR+F+I+G4   16862795.161 1.902       p2_uce-1001715 (modified)+p646_uce-200794 (modified)	0h:14m:3s (66h:37m:35s left)
2246 GTR+F+I+G4   16863480.829 2.461       p2_uce-1001715 (modified)+p647_uce-2007962 (modified)	0h:14m:4s (66h:39m:29s left)
2247 GTR+F+I+G4   16862438.767 0.753       p2_uce-1001715 (modified)+p648_uce-2007965 (modified)	0h:14m:4s (66h:39m:39s left)
2248 GTR+F+I+G4   16862832.181 1.640       p2_uce-1001715 (modified)+p649_uce-2007993 (modified)	0h:14m:4s (66h:40m:6s left)
2249 GTR+F+I+G4   16862844.718 1.825       p2_uce-1001715 (modified)+p650_uce-2007997 (modified)	0h:14m:5s (66h:40m:4s left)
2250 GTR+F+I+G4   16863249.483 2.310       p2_uce-1001715 (modified)+p651_uce-2008028 (modified)	0h:14m:5s (66h:41m:11s left)
2251 GTR+F+I+G4   16862470.578 0.763       p2_uce-1001715 (modified)+p652_uce-2008029	0h:14m:6s (66h:41m:21s left)
2252 GTR+F+I+G4   16862402.220 0.736       p2_uce-1001715 (modified)+p653_uce-2008036 (modified)	0h:14m:6s (66h:42m:8s left)
2253 GTR+F+I+G4   16862634.177 1.020       p2_uce-1001715 (modified)+p654_uce-2008071 (modified)	0h:14m:7s (66h:42m:59s left)
2254 GTR+F+I+G4   16862798.752 1.233       p2_uce-1001715 (modified)+p655_uce-2008072 (modified)	0h:14m:7s (66h:43m:26s left)
2255 GTR+F+I+G4   16862675.966 1.014       p2_uce-1001715 (modified)+p656_uce-2008073 (modified)	0h:14m:8s (66h:43m:58s left)
2256 GTR+F+I+G4   16862798.466 0.895       p2_uce-1001715 (modified)+p657_uce-200808 (modified)	0h:14m:9s (66h:46m:28s left)
2257 GTR+F+I+G4   16863047.179 1.966       p2_uce-1001715 (modified)+p658_uce-2008098 (modified)	0h:14m:9s (66h:47m:2s left)
2258 GTR+F+I+G4   16863519.074 2.559       p2_uce-1001715 (modified)+p659_uce-2008102 (modified)	0h:14m:10s (66h:48m:32s left)
2259 GTR+F+I+G4   16862569.248 1.318       p2_uce-1001715 (modified)+p660_uce-2008121 (modified)	0h:14m:10s (66h:49m:8s left)
2260 GTR+F+I+G4   16863214.036 1.719       p2_uce-1001715 (modified)+p661_uce-2008168 (modified)	0h:14m:11s (66h:50m:46s left)
2261 GTR+F+I+G4   16863253.513 2.340       p2_uce-1001715 (modified)+p662_uce-2008170	0h:14m:12s (66h:51m:33s left)
2262 GTR+F+I+G4   16862484.904 0.817       p2_uce-1001715 (modified)+p663_uce-2008210 (modified)	0h:14m:12s (66h:52m:3s left)
2263 GTR+F+I+G4   16863240.201 2.270       p2_uce-1001715 (modified)+p664_uce-2008222 (modified)	0h:14m:13s (66h:52m:55s left)
2264 GTR+F+I+G4   16863412.879 2.704       p2_uce-1001715 (modified)+p665_uce-2008230 (modified)	0h:14m:13s (66h:53m:40s left)
2265 GTR+F+I+G4   16862741.183 1.444       p2_uce-1001715 (modified)+p666_uce-2008237 (modified)	0h:14m:14s (66h:54m:25s left)
2266 GTR+F+I+G4   16863124.461 1.541       p2_uce-1001715 (modified)+p667_uce-2008247 (modified)	0h:14m:14s (66h:55m:15s left)
2267 GTR+F+I+G4   16862782.524 1.348       p2_uce-1001715 (modified)+p668_uce-2008254 (modified)	0h:14m:15s (66h:56m:14s left)
2268 GTR+F+I+G4   16862738.063 1.492       p2_uce-1001715 (modified)+p669_uce-2008295 (modified)	0h:14m:16s (66h:56m:45s left)
2269 GTR+F+I+G4   16862445.515 0.650       p2_uce-1001715 (modified)+p670_uce-200830 (modified)	0h:14m:16s (66h:57m:1s left)
2270 GTR+F+I+G4   16862695.360 0.956       p2_uce-1001715 (modified)+p671_uce-2008323	0h:14m:17s (66h:58m:7s left)
2271 GTR+F+I+G4   16862740.464 1.369       p2_uce-1001715 (modified)+p672_uce-2008325 (modified)	0h:14m:17s (66h:58m:16s left)
2272 GTR+F+I+G4   16862594.943 0.831       p2_uce-1001715 (modified)+p673_uce-200834 (modified)	0h:14m:18s (66h:59m:1s left)
2273 GTR+F+I+G4   16863157.613 1.578       p2_uce-1001715 (modified)+p674_uce-2008340 (modified)	0h:14m:18s (66h:59m:16s left)
2274 GTR+F+I+G4   16862558.965 0.934       p2_uce-1001715 (modified)+p675_uce-200837 (modified)	0h:14m:19s (67h:0m:4s left)
2275 GTR+F+I+G4   16863012.248 1.359       p2_uce-1001715 (modified)+p676_uce-200838 (modified)	0h:14m:19s (67h:2m:12s left)
2276 GTR+F+I+G4   16863050.022 1.412       p2_uce-1001715 (modified)+p677_uce-200839 (modified)	0h:14m:20s (67h:2m:50s left)
2277 GTR+F+I+G4   16863160.629 1.939       p2_uce-1001715 (modified)+p678_uce-2008404 (modified)	0h:14m:20s (67h:3m:12s left)
2278 GTR+F+I+G4   16862702.416 1.256       p2_uce-1001715 (modified)+p679_uce-200841 (modified)	0h:14m:21s (67h:4m:11s left)
2279 GTR+F+I+G4   16862487.770 0.972       p2_uce-1001715 (modified)+p680_uce-2008422 (modified)	0h:14m:21s (67h:4m:19s left)
2280 GTR+F+I+G4   16862863.128 1.348       p2_uce-1001715 (modified)+p681_uce-2008445 (modified)	0h:14m:22s (67h:4m:32s left)
2281 GTR+F+I+G4   16862773.144 1.228       p2_uce-1001715 (modified)+p682_uce-2008467 (modified)	0h:14m:23s (67h:6m:22s left)
2282 GTR+F+I+G4   16863541.350 2.519       p2_uce-1001715 (modified)+p683_uce-2008468 (modified)	0h:14m:23s (67h:7m:13s left)
2283 GTR+F+I+G4   16862650.205 0.902       p2_uce-1001715 (modified)+p684_uce-200847 (modified)	0h:14m:24s (67h:8m:17s left)
2284 GTR+F+I+G4   16863563.266 3.132       p2_uce-1001715 (modified)+p685_uce-2008488 (modified)	0h:14m:24s (67h:9m:2s left)
2285 GTR+F+I+G4   16863039.780 1.800       p2_uce-1001715 (modified)+p686_uce-2008495 (modified)	0h:14m:25s (67h:9m:50s left)
2286 GTR+F+I+G4   16863159.402 1.765       p2_uce-1001715 (modified)+p687_uce-200850 (modified)	0h:14m:25s (67h:11m:26s left)
2287 GTR+F+I+G4   16862453.365 0.840       p2_uce-1001715 (modified)+p688_uce-2008505 (modified)	0h:14m:26s (67h:11m:53s left)
2288 GTR+F+I+G4   16863096.146 1.751       p2_uce-1001715 (modified)+p689_uce-200851 (modified)	0h:14m:26s (67h:11m:53s left)
2289 GTR+F+I+G4   16862429.616 0.919       p2_uce-1001715 (modified)+p690_uce-2008510	0h:14m:27s (67h:12m:18s left)
2290 GTR+F+I+G4   16863261.839 2.752       p2_uce-1001715 (modified)+p691_uce-2008548	0h:14m:28s (67h:15m:44s left)
2291 GTR+F+I+G4   16863031.490 1.519       p2_uce-1001715 (modified)+p692_uce-2008562 (modified)	0h:14m:29s (67h:17m:45s left)
2292 GTR+F+I+G4   16862845.441 1.804       p2_uce-1001715 (modified)+p693_uce-2008583 (modified)	0h:14m:29s (67h:17m:40s left)
2293 GTR+F+I+G4   16863473.983 3.534       p2_uce-1001715 (modified)+p694_uce-2008605 (modified)	0h:14m:30s (67h:18m:43s left)
2294 GTR+F+I+G4   16863216.806 1.951       p2_uce-1001715 (modified)+p695_uce-2008609 (modified)	0h:14m:30s (67h:19m:53s left)
2295 GTR+F+I+G4   16863404.605 2.465       p2_uce-1001715 (modified)+p696_uce-2008635 (modified)	0h:14m:31s (67h:20m:44s left)
2296 GTR+F+I+G4   16863095.073 1.803       p2_uce-1001715 (modified)+p697_uce-2008640 (modified)	0h:14m:32s (67h:21m:44s left)
2297 GTR+F+I+G4   16862885.267 1.253       p2_uce-1001715 (modified)+p698_uce-2008644 (modified)	0h:14m:32s (67h:22m:56s left)
2298 GTR+F+I+G4   16863471.596 2.077       p2_uce-1001715 (modified)+p699_uce-2008646 (modified)	0h:14m:33s (67h:24m:17s left)
2299 GTR+F+I+G4   16862788.194 1.417       p2_uce-1001715 (modified)+p700_uce-2008681 (modified)	0h:14m:33s (67h:24m:43s left)
2300 GTR+F+I+G4   16863458.223 2.731       p2_uce-1001715 (modified)+p701_uce-2008685 (modified)	0h:14m:34s (67h:25m:45s left)
2301 GTR+F+I+G4   16862820.557 1.599       p2_uce-1001715 (modified)+p702_uce-2008696 (modified)	0h:14m:35s (67h:27m:7s left)
2302 GTR+F+I+G4   16863496.128 2.505       p2_uce-1001715 (modified)+p703_uce-2008734 (modified)	0h:14m:35s (67h:28m:2s left)
2303 GTR+F+I+G4   16862538.991 0.585       p2_uce-1001715 (modified)+p704_uce-2008735 (modified)	0h:14m:36s (67h:28m:32s left)
2304 GTR+F+I+G4   16862665.103 1.222       p2_uce-1001715 (modified)+p705_uce-2008739 (modified)	0h:14m:36s (67h:28m:52s left)
2305 GTR+F+I+G4   16862929.925 1.693       p2_uce-1001715 (modified)+p706_uce-2008740 (modified)	0h:14m:37s (67h:29m:9s left)
2306 GTR+F+I+G4   16863412.446 2.931       p2_uce-1001715 (modified)+p707_uce-2008741 (modified)	0h:14m:37s (67h:31m:1s left)
2307 GTR+F+I+G4   16862489.300 0.755       p2_uce-1001715 (modified)+p708_uce-2008744 (modified)	0h:14m:38s (67h:30m:56s left)
2308 GTR+F+I+G4   16862708.373 1.554       p2_uce-1001715 (modified)+p709_uce-2008784 (modified)	0h:14m:38s (67h:31m:10s left)
2309 GTR+F+I+G4   16862457.962 0.791       p2_uce-1001715 (modified)+p710_uce-2008785 (modified)	0h:14m:39s (67h:31m:10s left)
2310 GTR+F+I+G4   16862852.641 1.313       p2_uce-1001715 (modified)+p711_uce-2008786 (modified)	0h:14m:39s (67h:32m:16s left)
2311 GTR+F+I+G4   16862617.591 1.573       p2_uce-1001715 (modified)+p712_uce-2008844 (modified)	0h:14m:40s (67h:33m:16s left)
2312 GTR+F+I+G4   16862570.839 0.957       p2_uce-1001715 (modified)+p713_uce-2008845 (modified)	0h:14m:40s (67h:33m:12s left)
2313 GTR+F+I+G4   16862641.560 1.208       p2_uce-1001715 (modified)+p714_uce-2008854 (modified)	0h:14m:41s (67h:33m:22s left)
2314 GTR+F+I+G4   16862634.131 1.113       p2_uce-1001715 (modified)+p715_uce-2008866 (modified)	0h:14m:41s (67h:33m:50s left)
2315 GTR+F+I+G4   16862462.685 0.901       p2_uce-1001715 (modified)+p716_uce-200887 (modified)	0h:14m:42s (67h:34m:31s left)
2316 GTR+F+I+G4   16862535.142 0.954       p2_uce-1001715 (modified)+p717_uce-2008870 (modified)	0h:14m:42s (67h:36m:2s left)
2317 GTR+F+I+G4   16862687.766 1.637       p2_uce-1001715 (modified)+p718_uce-2008876 (modified)	0h:14m:43s (67h:36m:33s left)
2318 GTR+F+I+G4   16863861.203 3.951       p2_uce-1001715 (modified)+p719_uce-2008877 (modified)	0h:14m:43s (67h:38m:5s left)
2319 GTR+F+I+G4   16862942.562 1.670       p2_uce-1001715 (modified)+p720_uce-2008889 (modified)	0h:14m:44s (67h:37m:59s left)
2320 GTR+F+I+G4   16862948.716 1.389       p2_uce-1001715 (modified)+p721_uce-2008902 (modified)	0h:14m:44s (67h:38m:37s left)
2321 GTR+F+I+G4   16862427.705 0.797       p2_uce-1001715 (modified)+p722_uce-2008903	0h:14m:45s (67h:39m:15s left)
2322 GTR+F+I+G4   16863332.379 1.769       p2_uce-1001715 (modified)+p723_uce-2008904 (modified)	0h:14m:46s (67h:40m:51s left)
2323 GTR+F+I+G4   16863546.161 2.524       p2_uce-1001715 (modified)+p724_uce-2008911 (modified)	0h:14m:46s (67h:41m:55s left)
2324 GTR+F+I+G4   16863405.330 3.028       p2_uce-1001715 (modified)+p725_uce-2008918 (modified)	0h:14m:47s (67h:42m:33s left)
2325 GTR+F+I+G4   16863213.653 1.881       p2_uce-1001715 (modified)+p726_uce-2008923 (modified)	0h:14m:47s (67h:43m:57s left)
2326 GTR+F+I+G4   16862636.473 1.327       p2_uce-1001715 (modified)+p727_uce-2008935	0h:14m:48s (67h:44m:41s left)
2327 GTR+F+I+G4   16862694.754 1.246       p2_uce-1001715 (modified)+p728_uce-2008936 (modified)	0h:14m:49s (67h:45m:44s left)
2328 GTR+F+I+G4   16862884.503 1.810       p2_uce-1001715 (modified)+p729_uce-2008937 (modified)	0h:14m:49s (67h:46m:39s left)
2329 GTR+F+I+G4   16863141.596 2.320       p2_uce-1001715 (modified)+p730_uce-2008943 (modified)	0h:14m:50s (67h:47m:20s left)
2330 GTR+F+I+G4   16862400.723 0.869       p2_uce-1001715 (modified)+p731_uce-2008967 (modified)	0h:14m:50s (67h:47m:52s left)
2331 GTR+F+I+G4   16862627.106 1.417       p2_uce-1001715 (modified)+p732_uce-2008975 (modified)	0h:14m:51s (67h:48m:17s left)
2332 GTR+F+I+G4   16862573.696 0.839       p2_uce-1001715 (modified)+p733_uce-2008990 (modified)	0h:14m:51s (67h:48m:39s left)
2333 GTR+F+I+G4   16863050.525 1.871       p2_uce-1001715 (modified)+p734_uce-2008996 (modified)	0h:14m:52s (67h:49m:9s left)
2334 GTR+F+I+G4   16862611.177 0.568       p2_uce-1001715 (modified)+p735_uce-2009002 (modified)	0h:14m:52s (67h:49m:55s left)
2335 GTR+F+I+G4   16862459.094 0.777       p2_uce-1001715 (modified)+p736_uce-200901 (modified)	0h:14m:53s (67h:50m:9s left)
2336 GTR+F+I+G4   16863127.061 1.623       p2_uce-1001715 (modified)+p737_uce-2009018 (modified)	0h:14m:53s (67h:51m:4s left)
2337 GTR+F+I+G4   16862815.364 1.265       p2_uce-1001715 (modified)+p738_uce-200903 (modified)	0h:14m:54s (67h:51m:4s left)
2338 GTR+F+I+G4   16862652.445 0.993       p2_uce-1001715 (modified)+p739_uce-200907 (modified)	0h:14m:54s (67h:52m:44s left)
2339 GTR+F+I+G4   16862874.040 1.097       p2_uce-1001715 (modified)+p740_uce-2009070 (modified)	0h:14m:55s (67h:53m:22s left)
2340 GTR+F+I+G4   16862519.916 0.642       p2_uce-1001715 (modified)+p741_uce-2009089	0h:14m:55s (67h:53m:39s left)
2341 GTR+F+I+G4   16862919.311 1.493       p2_uce-1001715 (modified)+p742_uce-2009094 (modified)	0h:14m:56s (67h:54m:38s left)
2342 GTR+F+I+G4   16863458.905 2.457       p2_uce-1001715 (modified)+p743_uce-2009103 (modified)	0h:14m:57s (67h:58m:48s left)
2343 GTR+F+I+G4   16862444.650 0.886       p2_uce-1001715 (modified)+p744_uce-2009107 (modified)	0h:14m:58s (67h:59m:29s left)
2344 GTR+F+I+G4   16862499.527 0.930       p2_uce-1001715 (modified)+p745_uce-2009109 (modified)	0h:14m:58s (67h:59m:53s left)
2345 GTR+F+I+G4   16862898.581 0.934       p2_uce-1001715 (modified)+p746_uce-2009122 (modified)	0h:14m:59s (67h:59m:55s left)
2346 GTR+F+I+G4   16862425.713 0.710       p2_uce-1001715 (modified)+p747_uce-2009129	0h:14m:59s (68h:1m:55s left)
2347 GTR+F+I+G4   16863218.657 2.059       p2_uce-1001715 (modified)+p748_uce-2009135 (modified)	0h:15m:0s (68h:2m:14s left)
2348 GTR+F+I+G4   16862681.916 1.269       p2_uce-1001715 (modified)+p749_uce-2009143 (modified)	0h:15m:0s (68h:2m:10s left)
2349 GTR+F+I+G4   16862878.654 1.440       p2_uce-1001715 (modified)+p750_uce-2009164 (modified)	0h:15m:1s (68h:2m:41s left)
2350 GTR+F+I+G4   16862860.726 1.623       p2_uce-1001715 (modified)+p751_uce-2009202 (modified)	0h:15m:1s (68h:2m:53s left)
2351 GTR+F+I+G4   16862504.588 1.113       p2_uce-1001715 (modified)+p752_uce-2009205 (modified)	0h:15m:2s (68h:3m:14s left)
2352 GTR+F+I+G4   16862679.092 1.573       p2_uce-1001715 (modified)+p753_uce-2009207 (modified)	0h:15m:2s (68h:3m:34s left)
2353 GTR+F+I+G4   16863061.264 2.043       p2_uce-1001715 (modified)+p754_uce-2009224 (modified)	0h:15m:3s (68h:6m:3s left)
2354 GTR+F+I+G4   16863028.434 2.401       p2_uce-1001715 (modified)+p755_uce-2009247 (modified)	0h:15m:4s (68h:7m:45s left)
2355 GTR+F+I+G4   16862557.423 0.960       p2_uce-1001715 (modified)+p756_uce-2009273 (modified)	0h:15m:4s (68h:8m:7s left)
2356 GTR+F+I+G4   16862425.756 0.774       p2_uce-1001715 (modified)+p757_uce-2009281	0h:15m:5s (68h:8m:28s left)
2357 GTR+F+I+G4   16863246.307 2.701       p2_uce-1001715 (modified)+p758_uce-2009290 (modified)	0h:15m:5s (68h:9m:34s left)
2358 GTR+F+I+G4   16862637.845 1.128       p2_uce-1001715 (modified)+p759_uce-2009305	0h:15m:6s (68h:10m:13s left)
2359 GTR+F+I+G4   16862586.498 1.142       p2_uce-1001715 (modified)+p760_uce-2009307 (modified)	0h:15m:6s (68h:10m:40s left)
2360 GTR+F+I+G4   16863210.662 1.920       p2_uce-1001715 (modified)+p761_uce-2009340 (modified)	0h:15m:7s (68h:11m:4s left)
2361 GTR+F+I+G4   16862908.423 2.111       p2_uce-1001715 (modified)+p762_uce-2009341 (modified)	0h:15m:7s (68h:11m:29s left)
2362 GTR+F+I+G4   16862547.689 1.013       p2_uce-1001715 (modified)+p763_uce-2009371 (modified)	0h:15m:8s (68h:11m:40s left)
2363 GTR+F+I+G4   16862719.197 2.000       p2_uce-1001715 (modified)+p764_uce-2009445	0h:15m:8s (68h:11m:55s left)
2364 GTR+F+I+G4   16863043.361 2.126       p2_uce-1001715 (modified)+p765_uce-2009446 (modified)	0h:15m:9s (68h:12m:39s left)
2365 GTR+F+I+G4   16863136.201 1.975       p2_uce-1001715 (modified)+p766_uce-2009454 (modified)	0h:15m:9s (68h:14m:13s left)
2366 GTR+F+I+G4   16862658.298 1.282       p2_uce-1001715 (modified)+p767_uce-2009458 (modified)	0h:15m:10s (68h:14m:19s left)
2367 GTR+F+I+G4   16863193.753 1.797       p2_uce-1001715 (modified)+p768_uce-2009497 (modified)	0h:15m:10s (68h:15m:4s left)
2368 GTR+F+I+G4   16862591.322 1.343       p2_uce-1001715 (modified)+p769_uce-2009511 (modified)	0h:15m:11s (68h:15m:20s left)
2369 GTR+F+I+G4   16862876.693 1.651       p2_uce-1001715 (modified)+p770_uce-2009535 (modified)	0h:15m:12s (68h:18m:18s left)
2370 GTR+F+I+G4   16863049.111 1.896       p2_uce-1001715 (modified)+p771_uce-2009538 (modified)	0h:15m:12s (68h:18m:53s left)
2371 GTR+F+I+G4   16862455.178 0.925       p2_uce-1001715 (modified)+p772_uce-2009540 (modified)	0h:15m:13s (68h:20m:34s left)
2372 GTR+F+I+G4   16862723.754 0.970       p2_uce-1001715 (modified)+p773_uce-2009554 (modified)	0h:15m:14s (68h:21m:10s left)
2373 GTR+F+I+G4   16862495.149 1.017       p2_uce-1001715 (modified)+p774_uce-2009564 (modified)	0h:15m:14s (68h:22m:0s left)
2374 GTR+F+I+G4   16863264.348 1.902       p2_uce-1001715 (modified)+p775_uce-2009605 (modified)	0h:15m:15s (68h:22m:46s left)
2375 GTR+F+I+G4   16862621.631 1.073       p2_uce-1001715 (modified)+p776_uce-2009628 (modified)	0h:15m:15s (68h:22m:54s left)
2376 GTR+F+I+G4   16862750.228 1.195       p2_uce-1001715 (modified)+p777_uce-2009647 (modified)	0h:15m:16s (68h:22m:52s left)
2377 GTR+F+I+G4   16863438.584 3.215       p2_uce-1001715 (modified)+p778_uce-2009649 (modified)	0h:15m:17s (68h:25m:43s left)
2378 GTR+F+I+G4   16863498.240 1.827       p2_uce-1001715 (modified)+p779_uce-2009666 (modified)	0h:15m:17s (68h:26m:37s left)
2379 GTR+F+I+G4   16863115.039 1.457       p2_uce-1001715 (modified)+p780_uce-2009675 (modified)	0h:15m:18s (68h:27m:9s left)
2380 GTR+F+I+G4   16862780.871 1.562       p2_uce-1001715 (modified)+p781_uce-2009682 (modified)	0h:15m:18s (68h:27m:21s left)
2381 GTR+F+I+G4   16862727.972 1.416       p2_uce-1001715 (modified)+p782_uce-2009683 (modified)	0h:15m:19s (68h:27m:36s left)
2382 GTR+F+I+G4   16863128.865 2.123       p2_uce-1001715 (modified)+p783_uce-2009701 (modified)	0h:15m:19s (68h:29m:23s left)
2383 GTR+F+I+G4   16862708.037 1.332       p2_uce-1001715 (modified)+p784_uce-2009708 (modified)	0h:15m:20s (68h:30m:21s left)
2384 GTR+F+I+G4   16862646.681 1.465       p2_uce-1001715 (modified)+p785_uce-2009738 (modified)	0h:15m:20s (68h:30m:33s left)
2385 GTR+F+I+G4   16862567.490 0.922       p2_uce-1001715 (modified)+p786_uce-2009760 (modified)	0h:15m:21s (68h:31m:17s left)
2386 GTR+F+I+G4   16862471.871 0.764       p2_uce-1001715 (modified)+p787_uce-2009761 (modified)	0h:15m:22s (68h:31m:38s left)
2387 GTR+F+I+G4   16862994.574 1.952       p2_uce-1001715 (modified)+p788_uce-2009770 (modified)	0h:15m:22s (68h:32m:6s left)
2388 GTR+F+I+G4   16862598.385 1.140       p2_uce-1001715 (modified)+p789_uce-2009809 (modified)	0h:15m:23s (68h:32m:43s left)
2389 GTR+F+I+G4   16862774.676 0.895       p2_uce-1001715 (modified)+p790_uce-2009831 (modified)	0h:15m:23s (68h:33m:42s left)
2390 GTR+F+I+G4   16862458.679 0.695       p2_uce-1001715 (modified)+p791_uce-2009845	0h:15m:24s (68h:34m:7s left)
2391 GTR+F+I+G4   16862763.154 1.513       p2_uce-1001715 (modified)+p792_uce-2009889 (modified)	0h:15m:24s (68h:34m:45s left)
2392 GTR+F+I+G4   16863178.879 2.549       p2_uce-1001715 (modified)+p793_uce-200989 (modified)	0h:15m:25s (68h:35m:24s left)
2393 GTR+F+I+G4   16862429.391 0.833       p2_uce-1001715 (modified)+p794_uce-2009896 (modified)	0h:15m:25s (68h:35m:33s left)
2394 GTR+F+I+G4   16862660.835 1.260       p2_uce-1001715 (modified)+p795_uce-2009901 (modified)	0h:15m:26s (68h:36m:10s left)
2395 GTR+F+I+G4   16862458.738 0.670       p2_uce-1001715 (modified)+p796_uce-2009916 (modified)	0h:15m:26s (68h:36m:41s left)
2396 GTR+F+I+G4   16862583.047 1.017       p2_uce-1001715 (modified)+p797_uce-2009917 (modified)	0h:15m:27s (68h:37m:18s left)
2397 GTR+F+I+G4   16862445.425 1.057       p2_uce-1001715 (modified)+p798_uce-2009929 (modified)	0h:15m:27s (68h:37m:43s left)
2398 GTR+F+I+G4   16863161.011 1.667       p2_uce-1001715 (modified)+p799_uce-2009942 (modified)	0h:15m:28s (68h:38m:17s left)
2399 GTR+F+I+G4   16862435.110 0.808       p2_uce-1001715 (modified)+p800_uce-2009956	0h:15m:28s (68h:38m:37s left)
2400 GTR+F+I+G4   16863109.395 1.554       p2_uce-1001715 (modified)+p801_uce-2009986 (modified)	0h:15m:29s (68h:39m:4s left)
2401 GTR+F+I+G4   16862846.884 2.326       p3_uce-1002219 (modified)+p4_uce-1002522 (modified)	0h:15m:30s (68h:42m:17s left)
2402 GTR+F+I+G4   16862596.810 1.735       p3_uce-1002219 (modified)+p5_uce-1002528 (modified)	0h:15m:30s (68h:42m:43s left)
2403 GTR+F+I+G4   16862604.338 1.987       p3_uce-1002219 (modified)+p6_uce-1002586 (modified)	0h:15m:31s (68h:43m:24s left)
2404 GTR+F+I+G4   16862437.262 1.017       p3_uce-1002219 (modified)+p7_uce-1003764 (modified)	0h:15m:31s (68h:43m:40s left)
2405 GTR+F+I+G4   16862490.743 1.696       p3_uce-1002219 (modified)+p8_uce-1004246 (modified)	0h:15m:32s (68h:43m:58s left)
2406 GTR+F+I+G4   16862405.000 1.117       p3_uce-1002219 (modified)+p9_uce-1004445 (modified)	0h:15m:32s (68h:45m:10s left)
2407 GTR+F+I+G4   16862502.545 1.334       p3_uce-1002219 (modified)+p10_uce-1004468	0h:15m:33s (68h:45m:21s left)
2408 GTR+F+I+G4   16862743.967 2.359       p3_uce-1002219 (modified)+p11_uce-1004838 (modified)	0h:15m:33s (68h:46m:8s left)
2409 GTR+F+I+G4   16862495.393 0.810       p3_uce-1002219 (modified)+p12_uce-100641 (modified)	0h:15m:34s (68h:46m:14s left)
2410 GTR+F+I+G4   16862416.335 1.112       p3_uce-1002219 (modified)+p13_uce-20010009 (modified)	0h:15m:34s (68h:45m:49s left)
2411 GTR+F+I+G4   16862928.732 3.998       p3_uce-1002219 (modified)+p14_uce-20010061 (modified)	0h:15m:35s (68h:47m:21s left)
2412 GTR+F+I+G4   16863355.516 3.656       p3_uce-1002219 (modified)+p15_uce-2001008 (modified)	0h:15m:36s (68h:49m:49s left)
2413 GTR+F+I+G4   16862404.350 1.199       p3_uce-1002219 (modified)+p16_uce-20010100 (modified)	0h:15m:36s (68h:50m:4s left)
2414 GTR+F+I+G4   16862424.124 1.323       p3_uce-1002219 (modified)+p17_uce-20010112 (modified)	0h:15m:37s (68h:50m:14s left)
2415 GTR+F+I+G4   16862507.490 0.910       p3_uce-1002219 (modified)+p18_uce-20010120	0h:15m:37s (68h:50m:14s left)
2416 GTR+F+I+G4   16862983.460 2.837       p3_uce-1002219 (modified)+p19_uce-20010123 (modified)	0h:15m:38s (68h:51m:43s left)
2417 GTR+F+I+G4   16862908.591 2.756       p3_uce-1002219 (modified)+p20_uce-20010124 (modified)	0h:15m:38s (68h:52m:7s left)
2418 GTR+F+I+G4   16862764.329 1.954       p3_uce-1002219 (modified)+p21_uce-20010137 (modified)	0h:15m:39s (68h:52m:41s left)
2419 GTR+F+I+G4   16862495.012 0.917       p3_uce-1002219 (modified)+p22_uce-20010144 (modified)	0h:15m:39s (68h:53m:26s left)
2420 GTR+F+I+G4   16862515.004 1.471       p3_uce-1002219 (modified)+p23_uce-20010145 (modified)	0h:15m:40s (68h:53m:57s left)
2421 GTR+F+I+G4   16862843.770 2.039       p3_uce-1002219 (modified)+p24_uce-20010146 (modified)	0h:15m:40s (68h:55m:23s left)
2422 GTR+F+I+G4   16862523.993 1.479       p3_uce-1002219 (modified)+p25_uce-20010147 (modified)	0h:15m:41s (68h:55m:58s left)
2423 GTR+F+I+G4   16862467.995 1.421       p3_uce-1002219 (modified)+p26_uce-20010148 (modified)	0h:15m:42s (68h:56m:51s left)
2424 GTR+F+I+G4   16862439.810 1.047       p3_uce-1002219 (modified)+p27_uce-20010149 (modified)	0h:15m:42s (68h:57m:40s left)
2425 GTR+F+I+G4   16862477.985 0.907       p3_uce-1002219 (modified)+p28_uce-20010156 (modified)	0h:15m:43s (68h:57m:30s left)
2426 GTR+F+I+G4   16863163.168 3.395       p3_uce-1002219 (modified)+p29_uce-20010169 (modified)	0h:15m:43s (68h:59m:5s left)
2427 GTR+F+I+G4   16862438.596 1.369       p3_uce-1002219 (modified)+p30_uce-2001019	0h:15m:44s (68h:58m:53s left)
2428 GTR+F+I+G4   16862518.799 1.774       p3_uce-1002219 (modified)+p31_uce-2001020 (modified)	0h:15m:44s (68h:59m:9s left)
2429 GTR+F+I+G4   16863006.127 2.482       p3_uce-1002219 (modified)+p32_uce-20010200 (modified)	0h:15m:45s (68h:59m:19s left)
2430 GTR+F+I+G4   16862683.606 1.922       p3_uce-1002219 (modified)+p33_uce-20010248 (modified)	0h:15m:45s (68h:59m:41s left)
2431 GTR+F+I+G4   16862414.022 1.146       p3_uce-1002219 (modified)+p34_uce-20010291 (modified)	0h:15m:46s (69h:0m:58s left)
2432 GTR+F+I+G4   16862848.391 2.209       p3_uce-1002219 (modified)+p35_uce-20010293 (modified)	0h:15m:46s (69h:2m:51s left)
2433 GTR+F+I+G4   16863214.842 3.475       p3_uce-1002219 (modified)+p36_uce-20010294 (modified)	0h:15m:47s (69h:4m:6s left)
2434 GTR+F+I+G4   16862579.821 1.702       p3_uce-1002219 (modified)+p37_uce-20010296 (modified)	0h:15m:48s (69h:5m:21s left)
2435 GTR+F+I+G4   16862622.263 2.070       p3_uce-1002219 (modified)+p38_uce-20010297 (modified)	0h:15m:48s (69h:5m:47s left)
2436 GTR+F+I+G4   16863060.871 3.104       p3_uce-1002219 (modified)+p39_uce-20010298 (modified)	0h:15m:49s (69h:7m:7s left)
2437 GTR+F+I+G4   16862717.171 1.974       p3_uce-1002219 (modified)+p40_uce-20010300 (modified)	0h:15m:50s (69h:8m:0s left)
2438 GTR+F+I+G4   16863108.216 3.532       p3_uce-1002219 (modified)+p41_uce-20010301 (modified)	0h:15m:50s (69h:9m:22s left)
2439 GTR+F+I+G4   16862923.100 2.559       p3_uce-1002219 (modified)+p42_uce-20010302 (modified)	0h:15m:51s (69h:10m:42s left)
2440 GTR+F+I+G4   16863047.414 2.969       p3_uce-1002219 (modified)+p43_uce-20010304 (modified)	0h:15m:52s (69h:11m:44s left)
2441 GTR+F+I+G4   16862518.053 1.663       p3_uce-1002219 (modified)+p44_uce-20010305 (modified)	0h:15m:52s (69h:12m:3s left)
2442 GTR+F+I+G4   16863172.565 3.804       p3_uce-1002219 (modified)+p45_uce-20010308 (modified)	0h:15m:53s (69h:13m:24s left)
2443 GTR+F+I+G4   16862485.487 1.634       p3_uce-1002219 (modified)+p46_uce-20010311 (modified)	0h:15m:53s (69h:13m:38s left)
2444 GTR+F+I+G4   16862983.056 2.579       p3_uce-1002219 (modified)+p47_uce-20010313 (modified)	0h:15m:54s (69h:14m:43s left)
2445 GTR+F+I+G4   16862469.195 1.353       p3_uce-1002219 (modified)+p48_uce-20010314 (modified)	0h:15m:54s (69h:15m:0s left)
2446 GTR+F+I+G4   16862488.909 0.911       p3_uce-1002219 (modified)+p49_uce-20010317 (modified)	0h:15m:55s (69h:14m:50s left)
2447 GTR+F+I+G4   16862600.429 1.700       p3_uce-1002219 (modified)+p50_uce-20010318 (modified)	0h:15m:55s (69h:15m:32s left)
2448 GTR+F+I+G4   16862573.186 1.838       p3_uce-1002219 (modified)+p51_uce-20010324 (modified)	0h:15m:56s (69h:15m:52s left)
2449 GTR+F+I+G4   16862795.449 2.264       p3_uce-1002219 (modified)+p52_uce-20010325 (modified)	0h:15m:57s (69h:17m:42s left)
2450 GTR+F+I+G4   16862485.065 0.893       p3_uce-1002219 (modified)+p53_uce-20010328 (modified)	0h:15m:57s (69h:18m:21s left)
2451 GTR+F+I+G4   16863151.910 3.136       p3_uce-1002219 (modified)+p54_uce-20010329 (modified)	0h:15m:58s (69h:19m:28s left)
2452 GTR+F+I+G4   16862435.888 1.031       p3_uce-1002219 (modified)+p55_uce-20010330	0h:15m:58s (69h:20m:1s left)
2453 GTR+F+I+G4   16862542.587 1.576       p3_uce-1002219 (modified)+p56_uce-20010335 (modified)	0h:15m:59s (69h:20m:40s left)
2454 GTR+F+I+G4   16862588.513 1.652       p3_uce-1002219 (modified)+p57_uce-20010337 (modified)	0h:15m:59s (69h:21m:22s left)
2455 GTR+F+I+G4   16862702.467 2.086       p3_uce-1002219 (modified)+p58_uce-20010343 (modified)	0h:16m:0s (69h:22m:12s left)
2456 GTR+F+I+G4   16862574.200 1.233       p3_uce-1002219 (modified)+p59_uce-2001040 (modified)	0h:16m:0s (69h:22m:42s left)
2457 GTR+F+I+G4   16862856.951 2.643       p3_uce-1002219 (modified)+p60_uce-2001065 (modified)	0h:16m:1s (69h:23m:47s left)
2458 GTR+F+I+G4   16862459.420 0.930       p3_uce-1002219 (modified)+p61_uce-200107 (modified)	0h:16m:1s (69h:23m:48s left)
2459 GTR+F+I+G4   16862438.327 1.429       p3_uce-1002219 (modified)+p62_uce-200108 (modified)	0h:16m:2s (69h:24m:13s left)
2460 GTR+F+I+G4   16862456.998 0.984       p3_uce-1002219 (modified)+p63_uce-200109 (modified)	0h:16m:2s (69h:24m:20s left)
2461 GTR+F+I+G4   16862490.907 1.395       p3_uce-1002219 (modified)+p64_uce-200110 (modified)	0h:16m:3s (69h:24m:36s left)
2462 GTR+F+I+G4   16862402.380 1.096       p3_uce-1002219 (modified)+p65_uce-2001102 (modified)	0h:16m:3s (69h:25m:18s left)
2463 GTR+F+I+G4   16862531.152 1.646       p3_uce-1002219 (modified)+p66_uce-2001114 (modified)	0h:16m:4s (69h:27m:41s left)
2464 GTR+F+I+G4   16862684.506 1.941       p3_uce-1002219 (modified)+p67_uce-2001115 (modified)	0h:16m:5s (69h:28m:2s left)
2465 GTR+F+I+G4   16862796.982 2.128       p3_uce-1002219 (modified)+p68_uce-2001119 (modified)	0h:16m:5s (69h:28m:25s left)
2466 GTR+F+I+G4   16862447.116 1.275       p3_uce-1002219 (modified)+p69_uce-200113	0h:16m:6s (69h:28m:36s left)
2467 GTR+F+I+G4   16862397.698 1.063       p3_uce-1002219 (modified)+p70_uce-200115 (modified)	0h:16m:6s (69h:28m:51s left)
2468 GTR+F+I+G4   16862930.462 3.077       p3_uce-1002219 (modified)+p71_uce-2001152	0h:16m:7s (69h:29m:18s left)
2469 GTR+F+I+G4   16862501.172 1.449       p3_uce-1002219 (modified)+p72_uce-200116 (modified)	0h:16m:7s (69h:30m:11s left)
2470 GTR+F+I+G4   16862581.246 1.683       p3_uce-1002219 (modified)+p73_uce-2001163 (modified)	0h:16m:8s (69h:30m:50s left)
2471 GTR+F+I+G4   16862552.824 0.783       p3_uce-1002219 (modified)+p74_uce-200117 (modified)	0h:16m:8s (69h:30m:45s left)
2472 GTR+F+I+G4   16862512.718 1.423       p3_uce-1002219 (modified)+p75_uce-2001170 (modified)	0h:16m:9s (69h:30m:49s left)
2473 GTR+F+I+G4   16862801.715 2.344       p3_uce-1002219 (modified)+p76_uce-2001180 (modified)	0h:16m:9s (69h:31m:21s left)
2474 GTR+F+I+G4   16862676.273 1.896       p3_uce-1002219 (modified)+p77_uce-2001187 (modified)	0h:16m:10s (69h:31m:48s left)
2475 GTR+F+I+G4   16862959.799 3.119       p3_uce-1002219 (modified)+p78_uce-2001188 (modified)	0h:16m:10s (69h:32m:31s left)
2476 GTR+F+I+G4   16863104.471 2.769       p3_uce-1002219 (modified)+p79_uce-2001189 (modified)	0h:16m:12s (69h:38m:0s left)
2477 GTR+F+I+G4   16863078.511 3.037       p3_uce-1002219 (modified)+p80_uce-2001195 (modified)	0h:16m:13s (69h:41m:54s left)
2478 GTR+F+I+G4   16862407.792 1.045       p3_uce-1002219 (modified)+p81_uce-200120	0h:16m:14s (69h:42m:20s left)
2479 GTR+F+I+G4   16862975.780 2.519       p3_uce-1002219 (modified)+p82_uce-2001202 (modified)	0h:16m:15s (69h:46m:15s left)
2480 GTR+F+I+G4   16862453.484 1.413       p3_uce-1002219 (modified)+p83_uce-2001212 (modified)	0h:16m:15s (69h:46m:44s left)
2481 GTR+F+I+G4   16862610.507 1.753       p3_uce-1002219 (modified)+p84_uce-2001216 (modified)	0h:16m:16s (69h:46m:56s left)
2482 GTR+F+I+G4   16863031.999 2.619       p3_uce-1002219 (modified)+p85_uce-2001247 (modified)	0h:16m:17s (69h:51m:36s left)
2483 GTR+F+I+G4   16862402.581 1.139       p3_uce-1002219 (modified)+p86_uce-200126 (modified)	0h:16m:18s (69h:51m:37s left)
2484 GTR+F+I+G4   16862710.293 2.449       p3_uce-1002219 (modified)+p87_uce-2001263 (modified)	0h:16m:18s (69h:52m:18s left)
2485 GTR+F+I+G4   16862406.246 1.107       p3_uce-1002219 (modified)+p88_uce-2001274 (modified)	0h:16m:19s (69h:52m:21s left)
2486 GTR+F+I+G4   16862524.913 0.870       p3_uce-1002219 (modified)+p89_uce-2001281 (modified)	0h:16m:19s (69h:52m:8s left)
2487 GTR+F+I+G4   16863152.973 3.445       p3_uce-1002219 (modified)+p90_uce-2001293 (modified)	0h:16m:20s (69h:53m:30s left)
2488 GTR+F+I+G4   16862402.831 1.265       p3_uce-1002219 (modified)+p91_uce-2001308 (modified)	0h:16m:20s (69h:53m:39s left)
2489 GTR+F+I+G4   16862807.857 2.323       p3_uce-1002219 (modified)+p92_uce-2001328 (modified)	0h:16m:21s (69h:54m:30s left)
2490 GTR+F+I+G4   16862745.336 1.867       p3_uce-1002219 (modified)+p93_uce-2001337 (modified)	0h:16m:22s (69h:55m:36s left)
2491 GTR+F+I+G4   16862487.017 1.524       p3_uce-1002219 (modified)+p94_uce-200134 (modified)	0h:16m:22s (69h:55m:49s left)
2492 GTR+F+I+G4   16862869.002 2.842       p3_uce-1002219 (modified)+p95_uce-2001364 (modified)	0h:16m:23s (69h:57m:31s left)
2493 GTR+F+I+G4   16862393.434 1.276       p3_uce-1002219 (modified)+p96_uce-2001373 (modified)	0h:16m:23s (69h:58m:2s left)
2494 GTR+F+I+G4   16863142.434 3.345       p3_uce-1002219 (modified)+p97_uce-2001383 (modified)	0h:16m:24s (70h:1m:24s left)
2495 GTR+F+I+G4   16862790.084 2.697       p3_uce-1002219 (modified)+p98_uce-2001387 (modified)	0h:16m:25s (70h:2m:23s left)
2496 GTR+F+I+G4   16862565.369 1.875       p3_uce-1002219 (modified)+p99_uce-2001402 (modified)	0h:16m:25s (70h:2m:22s left)
2497 GTR+F+I+G4   16862668.724 2.213       p3_uce-1002219 (modified)+p100_uce-2001403 (modified)	0h:16m:26s (70h:4m:26s left)
2498 GTR+F+I+G4   16862467.633 1.231       p3_uce-1002219 (modified)+p101_uce-2001420 (modified)	0h:16m:27s (70h:4m:51s left)
2499 GTR+F+I+G4   16862645.700 2.076       p3_uce-1002219 (modified)+p102_uce-2001438 (modified)	0h:16m:27s (70h:5m:16s left)
2500 GTR+F+I+G4   16863005.354 3.041       p3_uce-1002219 (modified)+p103_uce-2001439 (modified)	0h:16m:28s (70h:6m:40s left)
2501 GTR+F+I+G4   16862872.268 2.478       p3_uce-1002219 (modified)+p104_uce-2001453 (modified)	0h:16m:29s (70h:7m:52s left)
2502 GTR+F+I+G4   16862802.130 2.325       p3_uce-1002219 (modified)+p105_uce-2001483 (modified)	0h:16m:29s (70h:8m:22s left)
2503 GTR+F+I+G4   16862602.691 0.699       p3_uce-1002219 (modified)+p106_uce-200149 (modified)	0h:16m:30s (70h:8m:29s left)
2504 GTR+F+I+G4   16862631.074 1.698       p3_uce-1002219 (modified)+p107_uce-2001492 (modified)	0h:16m:30s (70h:8m:58s left)
2505 GTR+F+I+G4   16863056.087 2.825       p3_uce-1002219 (modified)+p108_uce-2001496 (modified)	0h:16m:31s (70h:9m:54s left)
2506 GTR+F+I+G4   16862433.780 1.266       p3_uce-1002219 (modified)+p109_uce-2001499 (modified)	0h:16m:31s (70h:9m:42s left)
2507 GTR+F+I+G4   16862428.086 1.287       p3_uce-1002219 (modified)+p110_uce-2001502 (modified)	0h:16m:32s (70h:9m:32s left)
2508 GTR+F+I+G4   16862903.357 2.753       p3_uce-1002219 (modified)+p111_uce-200152 (modified)	0h:16m:32s (70h:11m:2s left)
2509 GTR+F+I+G4   16862594.787 1.702       p3_uce-1002219 (modified)+p112_uce-2001526 (modified)	0h:16m:33s (70h:11m:5s left)
2510 GTR+F+I+G4   16862638.724 1.734       p3_uce-1002219 (modified)+p113_uce-200153 (modified)	0h:16m:33s (70h:11m:43s left)
2511 GTR+F+I+G4   16862492.315 1.584       p3_uce-1002219 (modified)+p114_uce-2001532 (modified)	0h:16m:34s (70h:12m:13s left)
2512 GTR+F+I+G4   16862940.671 3.115       p3_uce-1002219 (modified)+p115_uce-200154 (modified)	0h:16m:34s (70h:12m:42s left)
2513 GTR+F+I+G4   16862925.888 3.037       p3_uce-1002219 (modified)+p116_uce-2001548 (modified)	0h:16m:35s (70h:15m:52s left)
2514 GTR+F+I+G4   16862777.299 1.953       p3_uce-1002219 (modified)+p117_uce-2001556 (modified)	0h:16m:36s (70h:16m:29s left)
2515 GTR+F+I+G4   16862874.106 2.094       p3_uce-1002219 (modified)+p118_uce-2001566	0h:16m:37s (70h:17m:17s left)
2516 GTR+F+I+G4   16862851.318 2.278       p3_uce-1002219 (modified)+p119_uce-2001582 (modified)	0h:16m:37s (70h:18m:13s left)
2517 GTR+F+I+G4   16862401.978 1.150       p3_uce-1002219 (modified)+p120_uce-2001589 (modified)	0h:16m:37s (70h:17m:59s left)
2518 GTR+F+I+G4   16862400.523 1.224       p3_uce-1002219 (modified)+p121_uce-2001597 (modified)	0h:16m:38s (70h:17m:46s left)
2519 GTR+F+I+G4   16862558.574 1.529       p3_uce-1002219 (modified)+p122_uce-2001601 (modified)	0h:16m:38s (70h:18m:5s left)
2520 GTR+F+I+G4   16863158.756 3.266       p3_uce-1002219 (modified)+p123_uce-200161 (modified)	0h:16m:39s (70h:19m:6s left)
2521 GTR+F+I+G4   16863132.731 3.110       p3_uce-1002219 (modified)+p124_uce-200162 (modified)	0h:16m:40s (70h:20m:30s left)
2522 GTR+F+I+G4   16863177.892 3.732       p3_uce-1002219 (modified)+p125_uce-2001630 (modified)	0h:16m:40s (70h:22m:9s left)
2523 GTR+F+I+G4   16863014.396 3.204       p3_uce-1002219 (modified)+p126_uce-2001647 (modified)	0h:16m:41s (70h:24m:4s left)
2524 GTR+F+I+G4   16863322.324 3.694       p3_uce-1002219 (modified)+p127_uce-2001656 (modified)	0h:16m:43s (70h:29m:33s left)
2525 GTR+F+I+G4   16862476.621 1.538       p3_uce-1002219 (modified)+p128_uce-2001674 (modified)	0h:16m:43s (70h:29m:52s left)
2526 GTR+F+I+G4   16863120.104 4.426       p3_uce-1002219 (modified)+p129_uce-2001692 (modified)	0h:16m:45s (70h:33m:56s left)
2527 GTR+F+I+G4   16863288.264 3.636       p3_uce-1002219 (modified)+p130_uce-2001710 (modified)	0h:16m:46s (70h:35m:46s left)
2528 GTR+F+I+G4   16863158.045 3.471       p3_uce-1002219 (modified)+p131_uce-2001727 (modified)	0h:16m:46s (70h:37m:20s left)
2529 GTR+F+I+G4   16862844.118 2.365       p3_uce-1002219 (modified)+p132_uce-2001729 (modified)	0h:16m:47s (70h:38m:1s left)
2530 GTR+F+I+G4   16862858.957 1.831       p3_uce-1002219 (modified)+p133_uce-2001730 (modified)	0h:16m:48s (70h:39m:41s left)
2531 GTR+F+I+G4   16862601.704 1.999       p3_uce-1002219 (modified)+p134_uce-2001752 (modified)	0h:16m:48s (70h:39m:38s left)
2532 GTR+F+I+G4   16863008.052 2.461       p3_uce-1002219 (modified)+p135_uce-2001763 (modified)	0h:16m:49s (70h:43m:17s left)
2533 GTR+F+I+G4   16862805.892 2.390       p3_uce-1002219 (modified)+p136_uce-2001766 (modified)	0h:16m:50s (70h:44m:37s left)
2534 GTR+F+I+G4   16862455.398 1.480       p3_uce-1002219 (modified)+p137_uce-2001767 (modified)	0h:16m:51s (70h:44m:36s left)
2535 GTR+F+I+G4   16862550.938 1.326       p3_uce-1002219 (modified)+p138_uce-2001779 (modified)	0h:16m:51s (70h:45m:21s left)
2536 GTR+F+I+G4   16862779.235 1.788       p3_uce-1002219 (modified)+p139_uce-2001787 (modified)	0h:16m:52s (70h:46m:24s left)
2537 GTR+F+I+G4   16862746.864 1.583       p3_uce-1002219 (modified)+p140_uce-2001788 (modified)	0h:16m:52s (70h:46m:55s left)
2538 GTR+F+I+G4   16862670.554 1.892       p3_uce-1002219 (modified)+p141_uce-2001813 (modified)	0h:16m:53s (70h:47m:16s left)
2539 GTR+F+I+G4   16862599.464 1.684       p3_uce-1002219 (modified)+p142_uce-2001881 (modified)	0h:16m:53s (70h:48m:6s left)
2540 GTR+F+I+G4   16862473.283 1.061       p3_uce-1002219 (modified)+p143_uce-2001892 (modified)	0h:16m:54s (70h:47m:49s left)
2541 GTR+F+I+G4   16862419.793 1.104       p3_uce-1002219 (modified)+p144_uce-2001893 (modified)	0h:16m:54s (70h:48m:23s left)
2542 GTR+F+I+G4   16862767.603 2.198       p3_uce-1002219 (modified)+p145_uce-2001920 (modified)	0h:16m:55s (70h:48m:40s left)
2543 GTR+F+I+G4   16862961.750 2.244       p3_uce-1002219 (modified)+p146_uce-2001947 (modified)	0h:16m:56s (70h:53m:4s left)
2544 GTR+F+I+G4   16862972.765 2.373       p3_uce-1002219 (modified)+p147_uce-2001956 (modified)	0h:16m:57s (70h:56m:24s left)
2545 GTR+F+I+G4   16862462.619 1.422       p3_uce-1002219 (modified)+p148_uce-2001957 (modified)	0h:16m:58s (70h:56m:26s left)
2546 GTR+F+I+G4   16862666.699 2.024       p3_uce-1002219 (modified)+p149_uce-2001958 (modified)	0h:16m:58s (70h:57m:2s left)
2547 GTR+F+I+G4   16862431.627 0.999       p3_uce-1002219 (modified)+p150_uce-2001959 (modified)	0h:16m:59s (70h:57m:48s left)
2548 GTR+F+I+G4   16863111.569 2.602       p3_uce-1002219 (modified)+p151_uce-2001970 (modified)	0h:17m:0s (70h:58m:29s left)
2549 GTR+F+I+G4   16862868.916 2.381       p3_uce-1002219 (modified)+p152_uce-2001974 (modified)	0h:17m:0s (70h:59m:31s left)
2550 GTR+F+I+G4   16862470.947 1.209       p3_uce-1002219 (modified)+p153_uce-2002010 (modified)	0h:17m:1s (70h:59m:57s left)
2551 GTR+F+I+G4   16862414.102 1.075       p3_uce-1002219 (modified)+p154_uce-2002011 (modified)	0h:17m:1s (70h:59m:41s left)
2552 GTR+F+I+G4   16862950.759 2.797       p3_uce-1002219 (modified)+p155_uce-2002012 (modified)	0h:17m:1s (70h:59m:49s left)
2553 GTR+F+I+G4   16862448.673 1.376       p3_uce-1002219 (modified)+p156_uce-2002033 (modified)	0h:17m:2s (71h:0m:41s left)
2554 GTR+F+I+G4   16862454.746 1.423       p3_uce-1002219 (modified)+p157_uce-2002042 (modified)	0h:17m:2s (71h:0m:43s left)
2555 GTR+F+I+G4   16862436.978 1.341       p3_uce-1002219 (modified)+p158_uce-2002054 (modified)	0h:17m:3s (71h:0m:46s left)
2556 GTR+F+I+G4   16862490.936 0.840       p3_uce-1002219 (modified)+p159_uce-2002057 (modified)	0h:17m:3s (71h:0m:51s left)
2557 GTR+F+I+G4   16862921.545 2.683       p3_uce-1002219 (modified)+p160_uce-200206 (modified)	0h:17m:4s (71h:1m:23s left)
2558 GTR+F+I+G4   16862444.868 1.367       p3_uce-1002219 (modified)+p161_uce-200207 (modified)	0h:17m:4s (71h:1m:54s left)
2559 GTR+F+I+G4   16862961.811 2.510       p3_uce-1002219 (modified)+p162_uce-2002070 (modified)	0h:17m:5s (71h:2m:49s left)
2560 GTR+F+I+G4   16862498.367 1.056       p3_uce-1002219 (modified)+p163_uce-2002074 (modified)	0h:17m:5s (71h:2m:33s left)
2561 GTR+F+I+G4   16863061.264 2.817       p3_uce-1002219 (modified)+p164_uce-2002098 (modified)	0h:17m:6s (71h:4m:11s left)
2562 GTR+F+I+G4   16862488.017 1.655       p3_uce-1002219 (modified)+p165_uce-2002110 (modified)	0h:17m:7s (71h:4m:14s left)
2563 GTR+F+I+G4   16862691.633 2.224       p3_uce-1002219 (modified)+p166_uce-2002138	0h:17m:7s (71h:4m:39s left)
2564 GTR+F+I+G4   16862427.738 1.277       p3_uce-1002219 (modified)+p167_uce-2002139 (modified)	0h:17m:7s (71h:4m:46s left)
2565 GTR+F+I+G4   16863027.186 2.850       p3_uce-1002219 (modified)+p168_uce-2002180 (modified)	0h:17m:9s (71h:7m:54s left)
2566 GTR+F+I+G4   16862564.957 1.603       p3_uce-1002219 (modified)+p169_uce-2002181 (modified)	0h:17m:9s (71h:8m:13s left)
2567 GTR+F+I+G4   16862673.774 2.626       p3_uce-1002219 (modified)+p170_uce-2002184	0h:17m:10s (71h:9m:40s left)
2568 GTR+F+I+G4   16862695.980 1.801       p3_uce-1002219 (modified)+p171_uce-2002189 (modified)	0h:17m:10s (71h:10m:16s left)
2569 GTR+F+I+G4   16862906.883 2.565       p3_uce-1002219 (modified)+p172_uce-2002193 (modified)	0h:17m:11s (71h:11m:2s left)
2570 GTR+F+I+G4   16862424.945 1.224       p3_uce-1002219 (modified)+p173_uce-2002199 (modified)	0h:17m:11s (71h:11m:3s left)
2571 GTR+F+I+G4   16862710.604 1.840       p3_uce-1002219 (modified)+p174_uce-2002226 (modified)	0h:17m:12s (71h:11m:35s left)
2572 GTR+F+I+G4   16862464.031 1.127       p3_uce-1002219 (modified)+p175_uce-2002250 (modified)	0h:17m:12s (71h:11m:50s left)
2573 GTR+F+I+G4   16862546.820 1.698       p3_uce-1002219 (modified)+p176_uce-2002261 (modified)	0h:17m:13s (71h:12m:34s left)
2574 GTR+F+I+G4   16862639.039 1.972       p3_uce-1002219 (modified)+p177_uce-2002287 (modified)	0h:17m:14s (71h:13m:17s left)
2575 GTR+F+I+G4   16862607.406 1.579       p3_uce-1002219 (modified)+p178_uce-2002289 (modified)	0h:17m:14s (71h:14m:0s left)
2576 GTR+F+I+G4   16862435.639 1.495       p3_uce-1002219 (modified)+p179_uce-200230 (modified)	0h:17m:15s (71h:14m:6s left)
2577 GTR+F+I+G4   16863004.830 3.002       p3_uce-1002219 (modified)+p180_uce-2002303 (modified)	0h:17m:15s (71h:14m:59s left)
2578 GTR+F+I+G4   16862510.238 1.448       p3_uce-1002219 (modified)+p181_uce-200231 (modified)	0h:17m:16s (71h:15m:53s left)
2579 GTR+F+I+G4   16863125.901 3.773       p3_uce-1002219 (modified)+p182_uce-2002313 (modified)	0h:17m:16s (71h:16m:38s left)
2580 GTR+F+I+G4   16862462.781 1.228       p3_uce-1002219 (modified)+p183_uce-2002315	0h:17m:17s (71h:16m:26s left)
2581 GTR+F+I+G4   16862682.102 1.911       p3_uce-1002219 (modified)+p184_uce-2002317 (modified)	0h:17m:17s (71h:16m:50s left)
2582 GTR+F+I+G4   16862606.151 1.873       p3_uce-1002219 (modified)+p185_uce-2002326 (modified)	0h:17m:18s (71h:16m:44s left)
2583 GTR+F+I+G4   16862473.091 0.907       p3_uce-1002219 (modified)+p186_uce-2002370	0h:17m:18s (71h:18m:6s left)
2584 GTR+F+I+G4   16862555.208 1.503       p3_uce-1002219 (modified)+p187_uce-2002436	0h:17m:19s (71h:18m:11s left)
2585 GTR+F+I+G4   16863366.446 3.856       p3_uce-1002219 (modified)+p188_uce-2002448 (modified)	0h:17m:20s (71h:20m:26s left)
2586 GTR+F+I+G4   16863381.733 4.620       p3_uce-1002219 (modified)+p189_uce-2002451 (modified)	0h:17m:20s (71h:21m:47s left)
2587 GTR+F+I+G4   16862455.747 1.343       p3_uce-1002219 (modified)+p190_uce-2002480 (modified)	0h:17m:21s (71h:21m:43s left)
2588 GTR+F+I+G4   16862946.677 2.597       p3_uce-1002219 (modified)+p191_uce-2002516 (modified)	0h:17m:22s (71h:22m:53s left)
2589 GTR+F+I+G4   16862980.361 2.360       p3_uce-1002219 (modified)+p192_uce-2002517 (modified)	0h:17m:23s (71h:25m:56s left)
2590 GTR+F+I+G4   16862817.668 2.265       p3_uce-1002219 (modified)+p193_uce-2002518 (modified)	0h:17m:23s (71h:27m:22s left)
2591 GTR+F+I+G4   16862628.391 1.804       p3_uce-1002219 (modified)+p194_uce-2002524	0h:17m:24s (71h:27m:22s left)
2592 GTR+F+I+G4   16862471.770 1.459       p3_uce-1002219 (modified)+p195_uce-2002527 (modified)	0h:17m:25s (71h:28m:44s left)
2593 GTR+F+I+G4   16862500.772 1.028       p3_uce-1002219 (modified)+p196_uce-2002532 (modified)	0h:17m:25s (71h:29m:2s left)
2594 GTR+F+I+G4   16862583.017 0.819       p3_uce-1002219 (modified)+p197_uce-2002542 (modified)	0h:17m:25s (71h:29m:2s left)
2595 GTR+F+I+G4   16862558.096 0.757       p3_uce-1002219 (modified)+p198_uce-2002545 (modified)	0h:17m:26s (71h:28m:53s left)
2596 GTR+F+I+G4   16863133.095 3.331       p3_uce-1002219 (modified)+p199_uce-2002565 (modified)	0h:17m:27s (71h:32m:10s left)
2597 GTR+F+I+G4   16862804.257 2.218       p3_uce-1002219 (modified)+p200_uce-2002569 (modified)	0h:17m:28s (71h:32m:49s left)
2598 GTR+F+I+G4   16862433.857 1.140       p3_uce-1002219 (modified)+p201_uce-200258 (modified)	0h:17m:28s (71h:33m:21s left)
2599 GTR+F+I+G4   16862806.477 2.047       p3_uce-1002219 (modified)+p202_uce-2002588 (modified)	0h:17m:29s (71h:35m:53s left)
2600 GTR+F+I+G4   16862731.354 2.345       p3_uce-1002219 (modified)+p203_uce-2002595 (modified)	0h:17m:30s (71h:36m:50s left)
2601 GTR+F+I+G4   16862493.475 1.565       p3_uce-1002219 (modified)+p204_uce-2002605 (modified)	0h:17m:30s (71h:37m:30s left)
2602 GTR+F+I+G4   16862413.177 1.129       p3_uce-1002219 (modified)+p205_uce-2002607 (modified)	0h:17m:31s (71h:37m:18s left)
2603 GTR+F+I+G4   16862417.067 1.110       p3_uce-1002219 (modified)+p206_uce-2002608 (modified)	0h:17m:31s (71h:37m:35s left)
2604 GTR+F+I+G4   16862440.226 1.220       p3_uce-1002219 (modified)+p207_uce-2002642 (modified)	0h:17m:32s (71h:37m:20s left)
2605 GTR+F+I+G4   16862443.628 0.999       p3_uce-1002219 (modified)+p208_uce-2002654 (modified)	0h:17m:32s (71h:37m:1s left)
2606 GTR+F+I+G4   16862457.772 1.032       p3_uce-1002219 (modified)+p209_uce-2002661 (modified)	0h:17m:32s (71h:37m:13s left)
2607 GTR+F+I+G4   16862688.263 2.319       p3_uce-1002219 (modified)+p210_uce-2002675 (modified)	0h:17m:33s (71h:39m:42s left)
2608 GTR+F+I+G4   16862878.606 2.585       p3_uce-1002219 (modified)+p211_uce-2002699 (modified)	0h:17m:34s (71h:40m:29s left)
2609 GTR+F+I+G4   16862407.719 1.264       p3_uce-1002219 (modified)+p212_uce-2002722 (modified)	0h:17m:34s (71h:40m:20s left)
2610 GTR+F+I+G4   16862534.018 1.283       p3_uce-1002219 (modified)+p213_uce-2002727 (modified)	0h:17m:35s (71h:41m:2s left)
2611 GTR+F+I+G4   16863059.188 3.097       p3_uce-1002219 (modified)+p214_uce-2002745 (modified)	0h:17m:36s (71h:42m:29s left)
2612 GTR+F+I+G4   16862782.904 2.800       p3_uce-1002219 (modified)+p215_uce-2002753 (modified)	0h:17m:36s (71h:42m:53s left)
2613 GTR+F+I+G4   16862463.889 0.942       p3_uce-1002219 (modified)+p216_uce-2002764 (modified)	0h:17m:36s (71h:42m:30s left)
2614 GTR+F+I+G4   16862528.001 1.380       p3_uce-1002219 (modified)+p217_uce-2002767 (modified)	0h:17m:37s (71h:42m:26s left)
2615 GTR+F+I+G4   16863052.686 3.279       p3_uce-1002219 (modified)+p218_uce-2002771	0h:17m:38s (71h:43m:57s left)
2616 GTR+F+I+G4   16862668.402 2.160       p3_uce-1002219 (modified)+p219_uce-2002780 (modified)	0h:17m:38s (71h:44m:40s left)
2617 GTR+F+I+G4   16862474.111 1.507       p3_uce-1002219 (modified)+p220_uce-2002782 (modified)	0h:17m:39s (71h:44m:56s left)
2618 GTR+F+I+G4   16862488.856 1.476       p3_uce-1002219 (modified)+p221_uce-2002783 (modified)	0h:17m:39s (71h:45m:29s left)
2619 GTR+F+I+G4   16862434.177 1.247       p3_uce-1002219 (modified)+p222_uce-2002795 (modified)	0h:17m:40s (71h:45m:28s left)
2620 GTR+F+I+G4   16862523.728 1.636       p3_uce-1002219 (modified)+p223_uce-2002812 (modified)	0h:17m:40s (71h:45m:53s left)
2621 GTR+F+I+G4   16862495.657 0.877       p3_uce-1002219 (modified)+p224_uce-2002817	0h:17m:40s (71h:45m:30s left)
2622 GTR+F+I+G4   16863088.173 2.034       p3_uce-1002219 (modified)+p225_uce-2002830 (modified)	0h:17m:42s (71h:51m:49s left)
2623 GTR+F+I+G4   16862429.952 1.181       p3_uce-1002219 (modified)+p226_uce-2002836 (modified)	0h:17m:43s (71h:51m:55s left)
2624 GTR+F+I+G4   16862818.513 2.212       p3_uce-1002219 (modified)+p227_uce-2002845 (modified)	0h:17m:44s (71h:53m:28s left)
2625 GTR+F+I+G4   16862499.333 1.391       p3_uce-1002219 (modified)+p228_uce-2002860	0h:17m:44s (71h:53m:36s left)
2626 GTR+F+I+G4   16862416.896 1.287       p3_uce-1002219 (modified)+p229_uce-2002888 (modified)	0h:17m:45s (71h:53m:39s left)
2627 GTR+F+I+G4   16862697.369 1.931       p3_uce-1002219 (modified)+p230_uce-2002907 (modified)	0h:17m:45s (71h:54m:26s left)
2628 GTR+F+I+G4   16862510.790 1.583       p3_uce-1002219 (modified)+p231_uce-2002911 (modified)	0h:17m:46s (71h:55m:2s left)
2629 GTR+F+I+G4   16862492.552 1.579       p3_uce-1002219 (modified)+p232_uce-2002926 (modified)	0h:17m:46s (71h:55m:25s left)
2630 GTR+F+I+G4   16862453.144 1.129       p3_uce-1002219 (modified)+p233_uce-2002932 (modified)	0h:17m:47s (71h:55m:36s left)
2631 GTR+F+I+G4   16862495.816 1.473       p3_uce-1002219 (modified)+p234_uce-2002933 (modified)	0h:17m:47s (71h:56m:0s left)
2632 GTR+F+I+G4   16862504.973 0.978       p3_uce-1002219 (modified)+p235_uce-2002934 (modified)	0h:17m:48s (71h:56m:13s left)
2633 GTR+F+I+G4   16862589.636 1.596       p3_uce-1002219 (modified)+p236_uce-2002942 (modified)	0h:17m:48s (71h:56m:27s left)
2634 GTR+F+I+G4   16862660.434 1.984       p3_uce-1002219 (modified)+p237_uce-2002948 (modified)	0h:17m:48s (71h:56m:35s left)
2635 GTR+F+I+G4   16862461.207 1.401       p3_uce-1002219 (modified)+p238_uce-2002980 (modified)	0h:17m:49s (71h:56m:48s left)
2636 GTR+F+I+G4   16862457.948 1.123       p3_uce-1002219 (modified)+p239_uce-2002991	0h:17m:49s (71h:56m:53s left)
2637 GTR+F+I+G4   16862689.752 1.920       p3_uce-1002219 (modified)+p240_uce-2002992 (modified)	0h:17m:50s (71h:56m:52s left)
2638 GTR+F+I+G4   16862550.272 1.925       p3_uce-1002219 (modified)+p241_uce-2002993 (modified)	0h:17m:50s (71h:57m:44s left)
2639 GTR+F+I+G4   16862887.747 2.381       p3_uce-1002219 (modified)+p242_uce-2002994 (modified)	0h:17m:51s (71h:58m:50s left)
2640 GTR+F+I+G4   16862629.831 1.881       p3_uce-1002219 (modified)+p243_uce-2002995 (modified)	0h:17m:52s (71h:59m:0s left)
2641 GTR+F+I+G4   16862464.838 0.966       p3_uce-1002219 (modified)+p244_uce-2002997 (modified)	0h:17m:52s (71h:59m:45s left)
2642 GTR+F+I+G4   16863138.054 2.816       p3_uce-1002219 (modified)+p245_uce-2002998 (modified)	0h:17m:53s (72h:1m:26s left)
2643 GTR+F+I+G4   16862541.519 1.580       p3_uce-1002219 (modified)+p246_uce-2003001 (modified)	0h:17m:54s (72h:2m:0s left)
2644 GTR+F+I+G4   16862614.535 2.193       p3_uce-1002219 (modified)+p247_uce-2003002 (modified)	0h:17m:54s (72h:2m:37s left)
2645 GTR+F+I+G4   16862574.706 1.454       p3_uce-1002219 (modified)+p248_uce-2003006	0h:17m:55s (72h:2m:56s left)
2646 GTR+F+I+G4   16862534.073 1.141       p3_uce-1002219 (modified)+p249_uce-2003008 (modified)	0h:17m:55s (72h:3m:14s left)
2647 GTR+F+I+G4   16862638.606 2.036       p3_uce-1002219 (modified)+p250_uce-2003010 (modified)	0h:17m:55s (72h:3m:8s left)
2648 GTR+F+I+G4   16862755.762 2.036       p3_uce-1002219 (modified)+p251_uce-2003018 (modified)	0h:17m:56s (72h:3m:47s left)
2649 GTR+F+I+G4   16862525.363 1.329       p3_uce-1002219 (modified)+p252_uce-2003026 (modified)	0h:17m:57s (72h:4m:35s left)
2650 GTR+F+I+G4   16862596.690 1.662       p3_uce-1002219 (modified)+p253_uce-2003044 (modified)	0h:17m:57s (72h:5m:8s left)
2651 GTR+F+I+G4   16862729.185 2.031       p3_uce-1002219 (modified)+p254_uce-2003058 (modified)	0h:17m:58s (72h:5m:32s left)
2652 GTR+F+I+G4   16862808.694 2.278       p3_uce-1002219 (modified)+p255_uce-2003063 (modified)	0h:17m:58s (72h:5m:41s left)
2653 GTR+F+I+G4   16862537.984 1.834       p3_uce-1002219 (modified)+p256_uce-2003065 (modified)	0h:17m:59s (72h:5m:53s left)
2654 GTR+F+I+G4   16862787.961 2.347       p3_uce-1002219 (modified)+p257_uce-2003107 (modified)	0h:17m:59s (72h:6m:53s left)
2655 GTR+F+I+G4   16862515.501 1.585       p3_uce-1002219 (modified)+p258_uce-2003120 (modified)	0h:18m:0s (72h:7m:13s left)
2656 GTR+F+I+G4   16862690.306 1.941       p3_uce-1002219 (modified)+p259_uce-2003124 (modified)	0h:18m:0s (72h:7m:51s left)
2657 GTR+F+I+G4   16862752.888 1.924       p3_uce-1002219 (modified)+p260_uce-2003126 (modified)	0h:18m:1s (72h:8m:36s left)
2658 GTR+F+I+G4   16863001.936 2.746       p3_uce-1002219 (modified)+p261_uce-2003128 (modified)	0h:18m:2s (72h:9m:48s left)
2659 GTR+F+I+G4   16862657.115 1.799       p3_uce-1002219 (modified)+p262_uce-2003129 (modified)	0h:18m:2s (72h:10m:22s left)
2660 GTR+F+I+G4   16862876.402 2.276       p3_uce-1002219 (modified)+p263_uce-2003132 (modified)	0h:18m:3s (72h:11m:2s left)
2661 GTR+F+I+G4   16862474.017 1.216       p3_uce-1002219 (modified)+p264_uce-2003144 (modified)	0h:18m:3s (72h:11m:24s left)
2662 GTR+F+I+G4   16862700.391 1.671       p3_uce-1002219 (modified)+p265_uce-2003152 (modified)	0h:18m:4s (72h:11m:48s left)
2663 GTR+F+I+G4   16862545.040 1.609       p3_uce-1002219 (modified)+p266_uce-2003162 (modified)	0h:18m:4s (72h:13m:14s left)
2664 GTR+F+I+G4   16862486.207 1.518       p3_uce-1002219 (modified)+p267_uce-2003169 (modified)	0h:18m:5s (72h:13m:58s left)
2665 GTR+F+I+G4   16862877.233 2.861       p3_uce-1002219 (modified)+p268_uce-2003195 (modified)	0h:18m:6s (72h:14m:37s left)
2666 GTR+F+I+G4   16862440.858 1.406       p3_uce-1002219 (modified)+p269_uce-2003200 (modified)	0h:18m:6s (72h:15m:5s left)
2667 GTR+F+I+G4   16862768.146 2.106       p3_uce-1002219 (modified)+p270_uce-2003203 (modified)	0h:18m:7s (72h:16m:1s left)
2668 GTR+F+I+G4   16862526.097 1.699       p3_uce-1002219 (modified)+p271_uce-2003235	0h:18m:7s (72h:15m:46s left)
2669 GTR+F+I+G4   16862685.411 1.896       p3_uce-1002219 (modified)+p272_uce-2003236 (modified)	0h:18m:8s (72h:15m:44s left)
2670 GTR+F+I+G4   16862892.705 2.483       p3_uce-1002219 (modified)+p273_uce-2003268 (modified)	0h:18m:8s (72h:15m:50s left)
2671 GTR+F+I+G4   16862443.691 1.391       p3_uce-1002219 (modified)+p274_uce-2003288	0h:18m:8s (72h:15m:49s left)
2672 GTR+F+I+G4   16862930.933 2.508       p3_uce-1002219 (modified)+p275_uce-200329 (modified)	0h:18m:9s (72h:16m:44s left)
2673 GTR+F+I+G4   16862477.832 1.247       p3_uce-1002219 (modified)+p276_uce-2003290 (modified)	0h:18m:10s (72h:17m:14s left)
2674 GTR+F+I+G4   16862545.432 1.500       p3_uce-1002219 (modified)+p277_uce-2003300 (modified)	0h:18m:10s (72h:17m:20s left)
2675 GTR+F+I+G4   16862490.285 1.675       p3_uce-1002219 (modified)+p278_uce-200331 (modified)	0h:18m:11s (72h:17m:40s left)
2676 GTR+F+I+G4   16863266.223 3.950       p3_uce-1002219 (modified)+p279_uce-2003312 (modified)	0h:18m:12s (72h:20m:1s left)
2677 GTR+F+I+G4   16862402.693 1.128       p3_uce-1002219 (modified)+p280_uce-2003313 (modified)	0h:18m:12s (72h:20m:0s left)
2678 GTR+F+I+G4   16862445.213 1.267       p3_uce-1002219 (modified)+p281_uce-2003314 (modified)	0h:18m:13s (72h:21m:2s left)
2679 GTR+F+I+G4   16862811.509 2.215       p3_uce-1002219 (modified)+p282_uce-200332 (modified)	0h:18m:14s (72h:23m:13s left)
2680 GTR+F+I+G4   16862794.413 1.823       p3_uce-1002219 (modified)+p283_uce-2003363 (modified)	0h:18m:14s (72h:24m:8s left)
2681 GTR+F+I+G4   16862514.161 1.561       p3_uce-1002219 (modified)+p284_uce-2003376 (modified)	0h:18m:15s (72h:24m:22s left)
2682 GTR+F+I+G4   16862451.570 1.023       p3_uce-1002219 (modified)+p285_uce-2003382 (modified)	0h:18m:15s (72h:24m:38s left)
2683 GTR+F+I+G4   16863121.396 3.326       p3_uce-1002219 (modified)+p286_uce-2003383 (modified)	0h:18m:16s (72h:27m:38s left)
2684 GTR+F+I+G4   16862707.213 1.542       p3_uce-1002219 (modified)+p287_uce-2003393 (modified)	0h:18m:17s (72h:28m:19s left)
2685 GTR+F+I+G4   16862490.915 0.895       p3_uce-1002219 (modified)+p288_uce-2003394 (modified)	0h:18m:17s (72h:28m:59s left)
2686 GTR+F+I+G4   16862753.683 1.809       p3_uce-1002219 (modified)+p289_uce-200340 (modified)	0h:18m:18s (72h:29m:57s left)
2687 GTR+F+I+G4   16863084.241 4.867       p3_uce-1002219 (modified)+p290_uce-2003423 (modified)	0h:18m:19s (72h:31m:1s left)
2688 GTR+F+I+G4   16862730.145 2.491       p3_uce-1002219 (modified)+p291_uce-2003424 (modified)	0h:18m:19s (72h:31m:56s left)
2689 GTR+F+I+G4   16862536.007 1.737       p3_uce-1002219 (modified)+p292_uce-2003427 (modified)	0h:18m:20s (72h:32m:0s left)
2690 GTR+F+I+G4   16862909.300 2.366       p3_uce-1002219 (modified)+p293_uce-2003430 (modified)	0h:18m:20s (72h:32m:45s left)
2691 GTR+F+I+G4   16862993.455 2.911       p3_uce-1002219 (modified)+p294_uce-2003431 (modified)	0h:18m:22s (72h:35m:39s left)
2692 GTR+F+I+G4   16862665.212 1.699       p3_uce-1002219 (modified)+p295_uce-2003442	0h:18m:22s (72h:35m:33s left)
2693 GTR+F+I+G4   16862421.097 1.153       p3_uce-1002219 (modified)+p296_uce-2003472 (modified)	0h:18m:23s (72h:36m:2s left)
2694 GTR+F+I+G4   16862644.166 1.926       p3_uce-1002219 (modified)+p297_uce-2003506 (modified)	0h:18m:23s (72h:36m:26s left)
2695 GTR+F+I+G4   16862524.289 0.774       p3_uce-1002219 (modified)+p298_uce-2003510 (modified)	0h:18m:23s (72h:36m:29s left)
2696 GTR+F+I+G4   16862509.087 0.864       p3_uce-1002219 (modified)+p299_uce-2003544	0h:18m:24s (72h:36m:16s left)
2697 GTR+F+I+G4   16862813.353 2.407       p3_uce-1002219 (modified)+p300_uce-2003571 (modified)	0h:18m:24s (72h:37m:14s left)
2698 GTR+F+I+G4   16862986.543 4.317       p3_uce-1002219 (modified)+p301_uce-2003583 (modified)	0h:18m:25s (72h:38m:23s left)
2699 GTR+F+I+G4   16862418.520 1.271       p3_uce-1002219 (modified)+p302_uce-200361 (modified)	0h:18m:26s (72h:38m:28s left)
2700 GTR+F+I+G4   16862507.236 1.033       p3_uce-1002219 (modified)+p303_uce-2003611 (modified)	0h:18m:26s (72h:38m:40s left)
2701 GTR+F+I+G4   16862937.806 2.349       p3_uce-1002219 (modified)+p304_uce-2003626 (modified)	0h:18m:27s (72h:39m:53s left)
2702 GTR+F+I+G4   16862455.246 1.325       p3_uce-1002219 (modified)+p305_uce-2003646 (modified)	0h:18m:27s (72h:40m:21s left)
2703 GTR+F+I+G4   16862826.985 2.548       p3_uce-1002219 (modified)+p306_uce-2003648 (modified)	0h:18m:28s (72h:41m:20s left)
2704 GTR+F+I+G4   16863256.991 4.145       p3_uce-1002219 (modified)+p307_uce-2003662 (modified)	0h:18m:29s (72h:44m:51s left)
2705 GTR+F+I+G4   16862568.978 1.805       p3_uce-1002219 (modified)+p308_uce-2003685 (modified)	0h:18m:30s (72h:45m:21s left)
2706 GTR+F+I+G4   16862704.412 2.117       p3_uce-1002219 (modified)+p309_uce-2003687 (modified)	0h:18m:30s (72h:45m:55s left)
2707 GTR+F+I+G4   16862416.996 1.348       p3_uce-1002219 (modified)+p310_uce-2003689 (modified)	0h:18m:31s (72h:45m:48s left)
2708 GTR+F+I+G4   16862997.738 2.822       p3_uce-1002219 (modified)+p311_uce-2003718 (modified)	0h:18m:32s (72h:49m:38s left)
2709 GTR+F+I+G4   16862553.225 1.600       p3_uce-1002219 (modified)+p312_uce-2003743 (modified)	0h:18m:33s (72h:49m:49s left)
2710 GTR+F+I+G4   16863063.255 2.562       p3_uce-1002219 (modified)+p313_uce-2003744 (modified)	0h:18m:34s (72h:51m:44s left)
2711 GTR+F+I+G4   16862443.936 1.056       p3_uce-1002219 (modified)+p314_uce-2003800 (modified)	0h:18m:34s (72h:52m:2s left)
2712 GTR+F+I+G4   16862465.529 0.974       p3_uce-1002219 (modified)+p315_uce-2003802 (modified)	0h:18m:34s (72h:51m:56s left)
2713 GTR+F+I+G4   16862756.386 2.502       p3_uce-1002219 (modified)+p316_uce-2003818 (modified)	0h:18m:35s (72h:53m:6s left)
2714 GTR+F+I+G4   16863305.966 3.502       p3_uce-1002219 (modified)+p317_uce-2003826 (modified)	0h:18m:36s (72h:55m:53s left)
2715 GTR+F+I+G4   16862995.292 2.439       p3_uce-1002219 (modified)+p318_uce-2003844 (modified)	0h:18m:37s (72h:57m:34s left)
2716 GTR+F+I+G4   16863198.692 2.990       p3_uce-1002219 (modified)+p319_uce-2003867 (modified)	0h:18m:39s (73h:2m:16s left)
2717 GTR+F+I+G4   16862745.904 2.104       p3_uce-1002219 (modified)+p320_uce-2003868 (modified)	0h:18m:39s (73h:2m:42s left)
2718 GTR+F+I+G4   16862932.936 3.527       p3_uce-1002219 (modified)+p321_uce-2003869 (modified)	0h:18m:40s (73h:4m:43s left)
2719 GTR+F+I+G4   16862641.910 1.743       p3_uce-1002219 (modified)+p322_uce-200387 (modified)	0h:18m:41s (73h:5m:33s left)
2720 GTR+F+I+G4   16863285.424 4.272       p3_uce-1002219 (modified)+p323_uce-2003875 (modified)	0h:18m:42s (73h:6m:59s left)
2721 GTR+F+I+G4   16862485.859 1.191       p3_uce-1002219 (modified)+p324_uce-2003878 (modified)	0h:18m:42s (73h:7m:2s left)
2722 GTR+F+I+G4   16862432.310 1.077       p3_uce-1002219 (modified)+p325_uce-2003893 (modified)	0h:18m:42s (73h:7m:14s left)
2723 GTR+F+I+G4   16862674.329 1.957       p3_uce-1002219 (modified)+p326_uce-2003912 (modified)	0h:18m:43s (73h:7m:37s left)
2724 GTR+F+I+G4   16863492.891 3.978       p3_uce-1002219 (modified)+p327_uce-200392 (modified)	0h:18m:44s (73h:11m:51s left)
2725 GTR+F+I+G4   16862418.056 1.294       p3_uce-1002219 (modified)+p328_uce-2003930 (modified)	0h:18m:45s (73h:12m:14s left)
2726 GTR+F+I+G4   16862566.638 1.678       p3_uce-1002219 (modified)+p329_uce-2003932 (modified)	0h:18m:45s (73h:12m:29s left)
2727 GTR+F+I+G4   16862672.937 1.620       p3_uce-1002219 (modified)+p330_uce-2003945 (modified)	0h:18m:46s (73h:12m:54s left)
2728 GTR+F+I+G4   16862515.312 1.654       p3_uce-1002219 (modified)+p331_uce-2003947 (modified)	0h:18m:46s (73h:13m:17s left)
2729 GTR+F+I+G4   16862907.456 2.529       p3_uce-1002219 (modified)+p332_uce-2003948 (modified)	0h:18m:47s (73h:14m:23s left)
2730 GTR+F+I+G4   16862445.725 1.267       p3_uce-1002219 (modified)+p333_uce-200396 (modified)	0h:18m:48s (73h:14m:35s left)
2731 GTR+F+I+G4   16863096.291 4.126       p3_uce-1002219 (modified)+p334_uce-2003961 (modified)	0h:18m:48s (73h:14m:49s left)
2732 GTR+F+I+G4   16862655.093 1.949       p3_uce-1002219 (modified)+p335_uce-2003968	0h:18m:49s (73h:14m:48s left)
2733 GTR+F+I+G4   16862828.276 2.311       p3_uce-1002219 (modified)+p336_uce-2003973 (modified)	0h:18m:49s (73h:15m:20s left)
2734 GTR+F+I+G4   16862517.433 0.867       p3_uce-1002219 (modified)+p337_uce-2004008 (modified)	0h:18m:49s (73h:15m:4s left)
2735 GTR+F+I+G4   16862475.212 0.895       p3_uce-1002219 (modified)+p338_uce-2004009 (modified)	0h:18m:50s (73h:14m:43s left)
2736 GTR+F+I+G4   16863074.162 3.251       p3_uce-1002219 (modified)+p339_uce-2004021 (modified)	0h:18m:50s (73h:15m:55s left)
2737 GTR+F+I+G4   16862970.245 3.358       p3_uce-1002219 (modified)+p340_uce-200404 (modified)	0h:18m:51s (73h:17m:58s left)
2738 GTR+F+I+G4   16862424.550 1.223       p3_uce-1002219 (modified)+p341_uce-2004051 (modified)	0h:18m:52s (73h:18m:4s left)
2739 GTR+F+I+G4   16862944.507 2.435       p3_uce-1002219 (modified)+p342_uce-2004056 (modified)	0h:18m:52s (73h:18m:17s left)
2740 GTR+F+I+G4   16862453.817 1.487       p3_uce-1002219 (modified)+p343_uce-2004063 (modified)	0h:18m:53s (73h:18m:20s left)
2741 GTR+F+I+G4   16862419.437 1.207       p3_uce-1002219 (modified)+p344_uce-2004064 (modified)	0h:18m:53s (73h:19m:3s left)
2742 GTR+F+I+G4   16863303.705 3.090       p3_uce-1002219 (modified)+p345_uce-2004069 (modified)	0h:18m:54s (73h:21m:36s left)
2743 GTR+F+I+G4   16863229.958 3.607       p3_uce-1002219 (modified)+p346_uce-2004070 (modified)	0h:18m:56s (73h:26m:15s left)
2744 GTR+F+I+G4   16862796.956 2.118       p3_uce-1002219 (modified)+p347_uce-2004081 (modified)	0h:18m:57s (73h:27m:46s left)
2745 GTR+F+I+G4   16862461.592 1.040       p3_uce-1002219 (modified)+p348_uce-2004088	0h:18m:57s (73h:27m:32s left)
2746 GTR+F+I+G4   16862421.006 1.197       p3_uce-1002219 (modified)+p349_uce-2004109 (modified)	0h:18m:58s (73h:27m:21s left)
2747 GTR+F+I+G4   16863402.343 3.492       p3_uce-1002219 (modified)+p350_uce-2004120 (modified)	0h:18m:59s (73h:32m:0s left)
2748 GTR+F+I+G4   16862745.612 2.582       p3_uce-1002219 (modified)+p351_uce-2004127 (modified)	0h:19m:0s (73h:33m:28s left)
2749 GTR+F+I+G4   16862427.339 0.992       p3_uce-1002219 (modified)+p352_uce-2004132 (modified)	0h:19m:0s (73h:33m:20s left)
2750 GTR+F+I+G4   16862689.342 2.125       p3_uce-1002219 (modified)+p353_uce-2004134 (modified)	0h:19m:1s (73h:33m:59s left)
2751 GTR+F+I+G4   16862772.357 2.050       p3_uce-1002219 (modified)+p354_uce-2004135 (modified)	0h:19m:2s (73h:34m:43s left)
2752 GTR+F+I+G4   16862472.540 0.955       p3_uce-1002219 (modified)+p355_uce-2004138 (modified)	0h:19m:2s (73h:34m:44s left)
2753 GTR+F+I+G4   16862574.843 0.747       p3_uce-1002219 (modified)+p356_uce-2004139 (modified)	0h:19m:2s (73h:34m:44s left)
2754 GTR+F+I+G4   16862576.280 1.911       p3_uce-1002219 (modified)+p357_uce-2004148 (modified)	0h:19m:3s (73h:35m:8s left)
2755 GTR+F+I+G4   16862605.021 1.271       p3_uce-1002219 (modified)+p358_uce-2004154 (modified)	0h:19m:3s (73h:35m:11s left)
2756 GTR+F+I+G4   16862534.925 1.688       p3_uce-1002219 (modified)+p359_uce-2004188 (modified)	0h:19m:4s (73h:34m:55s left)
2757 GTR+F+I+G4   16862405.798 1.097       p3_uce-1002219 (modified)+p360_uce-2004200 (modified)	0h:19m:4s (73h:34m:51s left)
2758 GTR+F+I+G4   16862908.105 3.315       p3_uce-1002219 (modified)+p361_uce-2004205 (modified)	0h:19m:5s (73h:36m:18s left)
2759 GTR+F+I+G4   16863081.329 3.788       p3_uce-1002219 (modified)+p362_uce-2004232 (modified)	0h:19m:5s (73h:36m:59s left)
2760 GTR+F+I+G4   16862832.625 2.723       p3_uce-1002219 (modified)+p363_uce-2004254 (modified)	0h:19m:6s (73h:37m:0s left)
2761 GTR+F+I+G4   16863064.817 2.706       p3_uce-1002219 (modified)+p364_uce-2004265 (modified)	0h:19m:7s (73h:38m:20s left)
2762 GTR+F+I+G4   16862471.531 1.566       p3_uce-1002219 (modified)+p365_uce-2004271 (modified)	0h:19m:7s (73h:38m:47s left)
2763 GTR+F+I+G4   16862856.586 2.252       p3_uce-1002219 (modified)+p366_uce-2004286 (modified)	0h:19m:8s (73h:40m:2s left)
2764 GTR+F+I+G4   16862548.333 1.851       p3_uce-1002219 (modified)+p367_uce-2004293 (modified)	0h:19m:8s (73h:40m:22s left)
2765 GTR+F+I+G4   16862551.314 1.700       p3_uce-1002219 (modified)+p368_uce-2004295 (modified)	0h:19m:9s (73h:40m:19s left)
2766 GTR+F+I+G4   16862988.880 2.758       p3_uce-1002219 (modified)+p369_uce-2004297 (modified)	0h:19m:10s (73h:41m:59s left)
2767 GTR+F+I+G4   16862600.367 0.763       p3_uce-1002219 (modified)+p370_uce-200439 (modified)	0h:19m:10s (73h:41m:42s left)
2768 GTR+F+I+G4   16862460.808 1.155       p3_uce-1002219 (modified)+p371_uce-2004393 (modified)	0h:19m:11s (73h:42m:20s left)
2769 GTR+F+I+G4   16862700.083 1.834       p3_uce-1002219 (modified)+p372_uce-2004409 (modified)	0h:19m:11s (73h:42m:59s left)
2770 GTR+F+I+G4   16862469.093 0.970       p3_uce-1002219 (modified)+p373_uce-2004414 (modified)	0h:19m:12s (73h:43m:44s left)
2771 GTR+F+I+G4   16862777.623 2.097       p3_uce-1002219 (modified)+p374_uce-2004423 (modified)	0h:19m:12s (73h:44m:2s left)
2772 GTR+F+I+G4   16862452.258 0.999       p3_uce-1002219 (modified)+p375_uce-2004447 (modified)	0h:19m:13s (73h:43m:56s left)
2773 GTR+F+I+G4   16863042.164 2.827       p3_uce-1002219 (modified)+p376_uce-2004474 (modified)	0h:19m:14s (73h:46m:33s left)
2774 GTR+F+I+G4   16862674.477 2.091       p3_uce-1002219 (modified)+p377_uce-2004492 (modified)	0h:19m:14s (73h:46m:58s left)
2775 GTR+F+I+G4   16862777.705 2.105       p3_uce-1002219 (modified)+p378_uce-2004495 (modified)	0h:19m:15s (73h:47m:48s left)
2776 GTR+F+I+G4   16862761.200 2.150       p3_uce-1002219 (modified)+p379_uce-2004519 (modified)	0h:19m:15s (73h:48m:9s left)
2777 GTR+F+I+G4   16862428.997 1.005       p3_uce-1002219 (modified)+p380_uce-2004521 (modified)	0h:19m:16s (73h:48m:22s left)
2778 GTR+F+I+G4   16862569.211 1.796       p3_uce-1002219 (modified)+p381_uce-2004526 (modified)	0h:19m:17s (73h:48m:51s left)
2779 GTR+F+I+G4   16862915.306 2.671       p3_uce-1002219 (modified)+p382_uce-2004568 (modified)	0h:19m:17s (73h:50m:57s left)
2780 GTR+F+I+G4   16862454.993 1.405       p3_uce-1002219 (modified)+p383_uce-2004572 (modified)	0h:19m:18s (73h:50m:40s left)
2781 GTR+F+I+G4   16862488.009 0.892       p3_uce-1002219 (modified)+p384_uce-2004574 (modified)	0h:19m:18s (73h:50m:30s left)
2782 GTR+F+I+G4   16862432.394 1.129       p3_uce-1002219 (modified)+p385_uce-2004576 (modified)	0h:19m:19s (73h:50m:7s left)
2783 GTR+F+I+G4   16862508.666 1.244       p3_uce-1002219 (modified)+p386_uce-2004577 (modified)	0h:19m:19s (73h:50m:32s left)
2784 GTR+F+I+G4   16863433.399 4.125       p3_uce-1002219 (modified)+p387_uce-2004591 (modified)	0h:19m:20s (73h:51m:53s left)
2785 GTR+F+I+G4   16862626.916 1.933       p3_uce-1002219 (modified)+p388_uce-2004621 (modified)	0h:19m:21s (73h:53m:59s left)
2786 GTR+F+I+G4   16862556.777 0.793       p3_uce-1002219 (modified)+p389_uce-200463 (modified)	0h:19m:21s (73h:53m:49s left)
2787 GTR+F+I+G4   16862830.414 1.959       p3_uce-1002219 (modified)+p390_uce-200465 (modified)	0h:19m:22s (73h:54m:54s left)
2788 GTR+F+I+G4   16862568.423 1.991       p3_uce-1002219 (modified)+p391_uce-2004661 (modified)	0h:19m:23s (73h:56m:14s left)
2789 GTR+F+I+G4   16862803.312 2.144       p3_uce-1002219 (modified)+p392_uce-2004663 (modified)	0h:19m:23s (73h:56m:27s left)
2790 GTR+F+I+G4   16862555.380 1.458       p3_uce-1002219 (modified)+p393_uce-200467 (modified)	0h:19m:24s (73h:56m:23s left)
2791 GTR+F+I+G4   16862436.729 1.170       p3_uce-1002219 (modified)+p394_uce-2004675 (modified)	0h:19m:24s (73h:56m:15s left)
2792 GTR+F+I+G4   16862433.783 1.022       p3_uce-1002219 (modified)+p395_uce-2004701 (modified)	0h:19m:24s (73h:56m:18s left)
2793 GTR+F+I+G4   16862507.971 1.718       p3_uce-1002219 (modified)+p396_uce-2004729 (modified)	0h:19m:25s (73h:56m:35s left)
2794 GTR+F+I+G4   16863191.099 3.989       p3_uce-1002219 (modified)+p397_uce-2004731 (modified)	0h:19m:26s (73h:58m:34s left)
2795 GTR+F+I+G4   16862720.875 2.270       p3_uce-1002219 (modified)+p398_uce-2004732	0h:19m:26s (73h:59m:11s left)
2796 GTR+F+I+G4   16862609.443 1.792       p3_uce-1002219 (modified)+p399_uce-2004753 (modified)	0h:19m:27s (73h:59m:17s left)
2797 GTR+F+I+G4   16862763.664 2.481       p3_uce-1002219 (modified)+p400_uce-2004756 (modified)	0h:19m:27s (73h:59m:38s left)
2798 GTR+F+I+G4   16862478.236 1.007       p3_uce-1002219 (modified)+p401_uce-2004771 (modified)	0h:19m:28s (73h:59m:58s left)
2799 GTR+F+I+G4   16863149.467 3.188       p3_uce-1002219 (modified)+p402_uce-2004787 (modified)	0h:19m:29s (74h:2m:59s left)
2800 GTR+F+I+G4   16863447.420 3.642       p3_uce-1002219 (modified)+p403_uce-2004791 (modified)	0h:19m:30s (74h:3m:53s left)
2801 GTR+F+I+G4   16862827.589 2.619       p3_uce-1002219 (modified)+p404_uce-2004793 (modified)	0h:19m:30s (74h:4m:2s left)
2802 GTR+F+I+G4   16863003.895 3.752       p3_uce-1002219 (modified)+p405_uce-2004797	0h:19m:31s (74h:4m:47s left)
2803 GTR+F+I+G4   16862961.740 2.684       p3_uce-1002219 (modified)+p406_uce-2004834 (modified)	0h:19m:32s (74h:9m:5s left)
2804 GTR+F+I+G4   16862493.772 1.558       p3_uce-1002219 (modified)+p407_uce-2004843 (modified)	0h:19m:33s (74h:9m:31s left)
2805 GTR+F+I+G4   16862719.786 2.194       p3_uce-1002219 (modified)+p408_uce-2004848 (modified)	0h:19m:33s (74h:10m:12s left)
2806 GTR+F+I+G4   16862405.352 1.260       p3_uce-1002219 (modified)+p409_uce-2004860 (modified)	0h:19m:34s (74h:10m:27s left)
2807 GTR+F+I+G4   16862557.779 1.685       p3_uce-1002219 (modified)+p410_uce-2004863 (modified)	0h:19m:34s (74h:10m:54s left)
2808 GTR+F+I+G4   16862437.721 1.494       p3_uce-1002219 (modified)+p411_uce-2004864 (modified)	0h:19m:35s (74h:11m:9s left)
2809 GTR+F+I+G4   16862420.136 1.214       p3_uce-1002219 (modified)+p412_uce-2004865 (modified)	0h:19m:35s (74h:11m:6s left)
2810 GTR+F+I+G4   16863079.668 4.682       p3_uce-1002219 (modified)+p413_uce-2004875 (modified)	0h:19m:36s (74h:11m:58s left)
2811 GTR+F+I+G4   16862427.655 1.258       p3_uce-1002219 (modified)+p414_uce-2004877 (modified)	0h:19m:36s (74h:11m:58s left)
2812 GTR+F+I+G4   16862507.646 1.547       p3_uce-1002219 (modified)+p415_uce-2004882 (modified)	0h:19m:37s (74h:12m:7s left)
2813 GTR+F+I+G4   16863030.106 3.014       p3_uce-1002219 (modified)+p416_uce-2004889 (modified)	0h:19m:38s (74h:13m:6s left)
2814 GTR+F+I+G4   16862941.427 3.222       p3_uce-1002219 (modified)+p417_uce-2004891 (modified)	0h:19m:38s (74h:13m:44s left)
2815 GTR+F+I+G4   16863243.927 3.754       p3_uce-1002219 (modified)+p418_uce-2004903 (modified)	0h:19m:39s (74h:14m:30s left)
2816 GTR+F+I+G4   16863033.489 3.019       p3_uce-1002219 (modified)+p419_uce-2004904 (modified)	0h:19m:40s (74h:17m:16s left)
2817 GTR+F+I+G4   16862443.020 1.373       p3_uce-1002219 (modified)+p420_uce-2004908 (modified)	0h:19m:40s (74h:17m:15s left)
2818 GTR+F+I+G4   16863039.247 2.711       p3_uce-1002219 (modified)+p421_uce-2004927 (modified)	0h:19m:42s (74h:20m:0s left)
2819 GTR+F+I+G4   16862426.357 1.349       p3_uce-1002219 (modified)+p422_uce-2004951 (modified)	0h:19m:42s (74h:20m:18s left)
2820 GTR+F+I+G4   16862631.304 1.834       p3_uce-1002219 (modified)+p423_uce-2004955	0h:19m:42s (74h:20m:19s left)
2821 GTR+F+I+G4   16863066.317 2.381       p3_uce-1002219 (modified)+p424_uce-2004970 (modified)	0h:19m:43s (74h:21m:57s left)
2822 GTR+F+I+G4   16862448.478 1.057       p3_uce-1002219 (modified)+p425_uce-200500	0h:19m:44s (74h:22m:7s left)
2823 GTR+F+I+G4   16862485.416 1.570       p3_uce-1002219 (modified)+p426_uce-2005013 (modified)	0h:19m:44s (74h:22m:48s left)
2824 GTR+F+I+G4   16863236.332 3.444       p3_uce-1002219 (modified)+p427_uce-2005019 (modified)	0h:19m:45s (74h:24m:25s left)
2825 GTR+F+I+G4   16863052.143 2.884       p3_uce-1002219 (modified)+p428_uce-2005023 (modified)	0h:19m:46s (74h:25m:25s left)
2826 GTR+F+I+G4   16862773.943 1.996       p3_uce-1002219 (modified)+p429_uce-2005026 (modified)	0h:19m:46s (74h:26m:5s left)
2827 GTR+F+I+G4   16862674.144 1.989       p3_uce-1002219 (modified)+p430_uce-2005028 (modified)	0h:19m:47s (74h:26m:28s left)
2828 GTR+F+I+G4   16863140.829 3.178       p3_uce-1002219 (modified)+p431_uce-2005029 (modified)	0h:19m:48s (74h:27m:27s left)
2829 GTR+F+I+G4   16863030.576 2.839       p3_uce-1002219 (modified)+p432_uce-2005064 (modified)	0h:19m:48s (74h:28m:46s left)
2830 GTR+F+I+G4   16862759.586 2.142       p3_uce-1002219 (modified)+p433_uce-2005073 (modified)	0h:19m:49s (74h:29m:45s left)
2831 GTR+F+I+G4   16863366.523 3.677       p3_uce-1002219 (modified)+p434_uce-200508	0h:19m:50s (74h:32m:34s left)
2832 GTR+F+I+G4   16862564.870 1.954       p3_uce-1002219 (modified)+p435_uce-2005092 (modified)	0h:19m:51s (74h:32m:52s left)
2833 GTR+F+I+G4   16862489.447 1.477       p3_uce-1002219 (modified)+p436_uce-2005112 (modified)	0h:19m:51s (74h:33m:5s left)
2834 GTR+F+I+G4   16862531.340 1.297       p3_uce-1002219 (modified)+p437_uce-2005126 (modified)	0h:19m:52s (74h:33m:27s left)
2835 GTR+F+I+G4   16862674.986 1.516       p3_uce-1002219 (modified)+p438_uce-2005127 (modified)	0h:19m:52s (74h:34m:15s left)
2836 GTR+F+I+G4   16862722.402 1.680       p3_uce-1002219 (modified)+p439_uce-2005132 (modified)	0h:19m:53s (74h:34m:56s left)
2837 GTR+F+I+G4   16862930.704 2.673       p3_uce-1002219 (modified)+p440_uce-2005136 (modified)	0h:19m:54s (74h:35m:54s left)
2838 GTR+F+I+G4   16862501.201 1.708       p3_uce-1002219 (modified)+p441_uce-2005137 (modified)	0h:19m:54s (74h:36m:8s left)
2839 GTR+F+I+G4   16862537.371 1.638       p3_uce-1002219 (modified)+p442_uce-2005139 (modified)	0h:19m:55s (74h:37m:8s left)
2840 GTR+F+I+G4   16863446.810 3.868       p3_uce-1002219 (modified)+p443_uce-2005141 (modified)	0h:19m:56s (74h:39m:27s left)
2841 GTR+F+I+G4   16863009.675 2.735       p3_uce-1002219 (modified)+p444_uce-2005143 (modified)	0h:19m:57s (74h:41m:9s left)
2842 GTR+F+I+G4   16862899.173 2.390       p3_uce-1002219 (modified)+p445_uce-2005185 (modified)	0h:19m:58s (74h:43m:7s left)
2843 GTR+F+I+G4   16862787.755 2.442       p3_uce-1002219 (modified)+p446_uce-2005186 (modified)	0h:19m:59s (74h:45m:50s left)
2844 GTR+F+I+G4   16862422.636 1.265       p3_uce-1002219 (modified)+p447_uce-2005187 (modified)	0h:19m:59s (74h:45m:50s left)
2845 GTR+F+I+G4   16862620.302 1.904       p3_uce-1002219 (modified)+p448_uce-2005189 (modified)	0h:20m:0s (74h:45m:40s left)
2846 GTR+F+I+G4   16862824.956 2.811       p3_uce-1002219 (modified)+p449_uce-2005195 (modified)	0h:20m:0s (74h:46m:24s left)
2847 GTR+F+I+G4   16862858.053 2.507       p3_uce-1002219 (modified)+p450_uce-2005233 (modified)	0h:20m:1s (74h:48m:43s left)
2848 GTR+F+I+G4   16862502.967 1.294       p3_uce-1002219 (modified)+p451_uce-2005238 (modified)	0h:20m:2s (74h:49m:6s left)
2849 GTR+F+I+G4   16862440.624 1.268       p3_uce-1002219 (modified)+p452_uce-2005258	0h:20m:2s (74h:49m:13s left)
2850 GTR+F+I+G4   16862996.277 3.051       p3_uce-1002219 (modified)+p453_uce-2005284 (modified)	0h:20m:3s (74h:51m:6s left)
2851 GTR+F+I+G4   16862584.847 1.472       p3_uce-1002219 (modified)+p454_uce-200530	0h:20m:4s (74h:52m:5s left)
2852 GTR+F+I+G4   16862833.063 2.225       p3_uce-1002219 (modified)+p455_uce-2005343 (modified)	0h:20m:5s (74h:52m:30s left)
2853 GTR+F+I+G4   16862877.178 2.470       p3_uce-1002219 (modified)+p456_uce-2005361 (modified)	0h:20m:5s (74h:54m:7s left)
2854 GTR+F+I+G4   16863149.876 3.148       p3_uce-1002219 (modified)+p457_uce-2005379 (modified)	0h:20m:6s (74h:55m:29s left)
2855 GTR+F+I+G4   16863096.070 2.961       p3_uce-1002219 (modified)+p458_uce-2005380 (modified)	0h:20m:7s (74h:57m:47s left)
2856 GTR+F+I+G4   16862764.128 2.338       p3_uce-1002219 (modified)+p459_uce-2005381 (modified)	0h:20m:8s (74h:58m:31s left)
2857 GTR+F+I+G4   16862449.366 1.308       p3_uce-1002219 (modified)+p460_uce-2005394 (modified)	0h:20m:8s (74h:58m:17s left)
2858 GTR+F+I+G4   16862424.171 0.981       p3_uce-1002219 (modified)+p461_uce-20054 (modified)	0h:20m:9s (74h:58m:13s left)
2859 GTR+F+I+G4   16863002.556 2.779       p3_uce-1002219 (modified)+p462_uce-2005402 (modified)	0h:20m:9s (74h:58m:55s left)
2860 GTR+F+I+G4   16862519.643 0.899       p3_uce-1002219 (modified)+p463_uce-2005459 (modified)	0h:20m:10s (74h:59m:5s left)
2861 GTR+F+I+G4   16862490.358 1.384       p3_uce-1002219 (modified)+p464_uce-2005489 (modified)	0h:20m:10s (74h:59m:25s left)
2862 GTR+F+I+G4   16862933.862 2.318       p3_uce-1002219 (modified)+p465_uce-2005518 (modified)	0h:20m:12s (75h:2m:44s left)
2863 GTR+F+I+G4   16862768.095 2.255       p3_uce-1002219 (modified)+p466_uce-2005519 (modified)	0h:20m:12s (75h:3m:11s left)
2864 GTR+F+I+G4   16862999.965 2.940       p3_uce-1002219 (modified)+p467_uce-200552 (modified)	0h:20m:13s (75h:4m:55s left)
2865 GTR+F+I+G4   16862720.972 2.014       p3_uce-1002219 (modified)+p468_uce-2005552 (modified)	0h:20m:14s (75h:5m:17s left)
2866 GTR+F+I+G4   16862417.013 1.074       p3_uce-1002219 (modified)+p469_uce-2005573 (modified)	0h:20m:14s (75h:5m:13s left)
2867 GTR+F+I+G4   16862615.272 1.802       p3_uce-1002219 (modified)+p470_uce-200558 (modified)	0h:20m:14s (75h:5m:26s left)
2868 GTR+F+I+G4   16862417.519 1.295       p3_uce-1002219 (modified)+p471_uce-2005617 (modified)	0h:20m:15s (75h:5m:38s left)
2869 GTR+F+I+G4   16863225.367 3.211       p3_uce-1002219 (modified)+p472_uce-2005628 (modified)	0h:20m:16s (75h:6m:48s left)
2870 GTR+F+I+G4   16862418.278 1.307       p3_uce-1002219 (modified)+p473_uce-2005648 (modified)	0h:20m:16s (75h:7m:2s left)
2871 GTR+F+I+G4   16862566.011 1.583       p3_uce-1002219 (modified)+p474_uce-2005664 (modified)	0h:20m:17s (75h:7m:38s left)
2872 GTR+F+I+G4   16863135.611 2.763       p3_uce-1002219 (modified)+p475_uce-2005696 (modified)	0h:20m:18s (75h:9m:36s left)
[truncated: 66,646,950 more chars]
