# Supplementary material for: ﻿New species in old mountains: integrative taxonomy reveals ten new species and extensive short-range endemism in Nesticus spiders (Araneae, Nesticidae) from the southern Appalachian Mountains
Source: Zookeys. 2023 Feb 3;1145:1–130. doi: 10.3897/zookeys.1145.96724 (PMC10208238; doi:10.3897/zookeys.1145.96724)
Supplement: Supplementary material 4 — Input alignments, analysis log files, and output tree files [file zookeys-1145-001_article-96724__-s004.zip › UCE_partitionedML_IQTree_partitions.nexus.best_model.nex copy]

#nexus
begin sets;
  charset p1_uce-1001254 (modified)_p17_uce-20010112 (modified)_p161_uce-200207 (modified)_p229_uce-2002888 (modified)_p310_uce-2003689 (modified)_p422_uce-2004951 (modified)_p452_uce-2005258_p527_uce-2006411 (modified) = 1-891  18407-19446  173099-173576  244519-245459  332435-333490  450871-451940  484059-485025  567681-568901;
  charset p2_uce-1001715 (modified)_p55_uce-20010330_p186_uce-2002370_p244_uce-2002997 (modified)_p303_uce-2003611 (modified)_p373_uce-2004414 (modified)_p375_uce-2004447 (modified)_p552_uce-2006742 (modified) = 892-2326  58147-59157  197825-198872  259449-260794  324765-325474  397469-398320  399344-399977  595058-596006;
  charset p3_uce-1002219 (modified)_p9_uce-1004445 (modified)_p16_uce-20010100 (modified)_p81_uce-200120_p360_uce-2004200 (modified)_p476_uce-200570 (modified)_p744_uce-2009107 (modified)_p774_uce-2009564 (modified) = 2327-3556  9715-10922  17096-18406  86474-87844  384381-385648  511789-512843  800714-802038  831871-833473;
  charset p4_uce-1002522 (modified)_p119_uce-2001582 (modified)_p132_uce-2001729 (modified)_p184_uce-2002317 (modified)_p433_uce-2005073 (modified)_p518_uce-2006262_p542_uce-2006607 (modified)_p568_uce-2006996 (modified)_p596_uce-2007353 (modified)_p597_uce-2007388 (modified)_p738_uce-200903 (modified)_p771_uce-2009538 (modified) = 3557-4935  128854-129610  142779-143835  196612-197173  462829-463744  557520-558701  585221-586027  609381-610097  639329-640593  640594-642006  794322-794916  828009-829299;
  charset p5_uce-1002528 (modified)_p84_uce-2001216 (modified)_p99_uce-2001402 (modified)_p112_uce-2001526 (modified)_p142_uce-2001881 (modified)_p177_uce-2002287 (modified)_p326_uce-2003912 (modified)_p368_uce-2004295 (modified)_p536_uce-2006532 (modified)_p573_uce-2007085 (modified)_p616_uce-200761 (modified)_p629_uce-2007773 (modified)_p655_uce-2008072 (modified)_p672_uce-2008325 (modified)_p681_uce-2008445 (modified)_p721_uce-2008902 (modified) = 4936-5812  90250-91083  108383-109100  122172-122765  153503-154560  188948-190385  349994-351028  392895-393492  578538-579619  614283-615031  660141-661521  673476-674774  702622-703837  723178-723957  733322-734124  774499-775478;
  charset p6_uce-1002586 (modified)_p8_uce-1004246 (modified)_p176_uce-2002261 (modified)_p241_uce-2002993 (modified)_p256_uce-2003065 (modified)_p292_uce-2003427 (modified)_p357_uce-2004148 (modified)_p359_uce-2004188 (modified)_p391_uce-2004661 (modified)_p396_uce-2004729 (modified)_p441_uce-2005137 (modified)_p574_uce-2007089 (modified)_p609_uce-2007506 (modified)_p718_uce-2008876 (modified)_p732_uce-2008975 (modified)_p753_uce-2009207 (modified) = 5813-7112  8553-9714  187888-188947  256603-257824  272818-273861  313355-314331  381849-382802  383899-384380  417042-418295  421910-423201  472977-473979  615032-616457  653075-654290  771294-772690  787282-787947  809179-810322;
  charset p7_uce-1003764 (modified)_p88_uce-2001274 (modified)_p285_uce-2003382 (modified)_p325_uce-2003893 (modified)_p496_uce-2005850 (modified)_p513_uce-2006207 (modified)_p551_uce-2006741_p722_uce-2008903 = 7113-8552  95118-96001  304821-306175  348697-349993  532712-534167  551563-553050  594196-595057  775479-776972;
  charset p10_uce-1004468_p59_uce-2001040 (modified)_p143_uce-2001892 (modified)_p163_uce-2002074 (modified)_p248_uce-2003006_p249_uce-2003008 (modified)_p358_uce-2004154 (modified)_p716_uce-200887 (modified) = 10923-11887  62465-63734  154561-155299  174651-175723  264820-265648  265649-266717  382803-383898  769216-770252;
  charset p11_uce-1004838 (modified)_p58_uce-20010343 (modified)_p60_uce-2001065 (modified)_p95_uce-2001364 (modified)_p98_uce-2001387 (modified)_p102_uce-2001438 (modified)_p219_uce-2002780 (modified)_p300_uce-2003571 (modified)_p312_uce-2003743 (modified)_p377_uce-2004492 (modified)_p382_uce-2004568 (modified)_p400_uce-2004756 (modified)_p404_uce-2004793 (modified)_p448_uce-2005189 (modified)_p770_uce-2009535 (modified)_p781_uce-2009682 (modified) = 11888-13123  61627-62464  63735-65085  103648-104799  107354-108382  111190-111875  233963-234855  321551-322260  334477-335049  401320-402097  407133-408082  425694-426717  430457-431195  480282-480830  827130-828008  840145-840655;
  charset p12_uce-100641 (modified)_p49_uce-20010317 (modified)_p106_uce-200149 (modified)_p159_uce-2002057 (modified)_p224_uce-2002817_p298_uce-2003510 (modified)_p337_uce-2004008 (modified)_p338_uce-2004009 (modified)_p356_uce-2004139 (modified)_p370_uce-200439 (modified)_p539_uce-2006562_p588_uce-200724 (modified)_p704_uce-2008735 (modified)_p796_uce-2009916 (modified) = 13124-14528  51917-52532  115001-116616  170879-172180  238871-239585  318928-320498  360984-361732  361733-362547  380513-381848  394613-395676  581819-582634  630646-631946  756873-758573  856710-857567;
  charset p13_uce-20010009 (modified)_p144_uce-2001893 (modified)_p208_uce-2002654 (modified)_p209_uce-2002661 (modified)_p216_uce-2002764 (modified)_p233_uce-2002932 (modified)_p583_uce-2007157 (modified)_p663_uce-2008210 (modified) = 14529-15145  155300-156747  222461-223763  223764-225399  230974-232411  248219-249323  625048-626151  712523-713762;
  charset p14_uce-20010061 (modified)_p129_uce-2001692 (modified)_p290_uce-2003423 (modified)_p321_uce-2003869 (modified)_p361_uce-2004205 (modified)_p413_uce-2004875 (modified)_p493_uce-2005831 (modified)_p793_uce-200989 (modified) = 15146-16069  139218-140465  310910-312120  344402-345251  385649-386432  440957-441635  529797-530853  853991-855087;
  charset p15_uce-2001008 (modified)_p29_uce-20010169 (modified)_p286_uce-2003383 (modified)_p346_uce-2004070 (modified)_p387_uce-2004591 (modified)_p403_uce-2004791 (modified)_p481_uce-2005749 (modified)_p635_uce-2007795 (modified) = 16070-17095  31862-32915  306176-307078  370127-371277  412435-413679  429430-430456  517574-518511  680784-681736;
  charset p18_uce-20010120_p22_uce-20010144 (modified)_p53_uce-20010328 (modified)_p74_uce-200117 (modified)_p89_uce-2001281 (modified)_p288_uce-2003394 (modified)_p299_uce-2003544_p315_uce-2003802 (modified)_p384_uce-2004574 (modified)_p463_uce-2005459 (modified)_p741_uce-2009089_p791_uce-2009845 = 19447-20665  23299-24282  55749-57057  79303-80653  96002-97184  308311-309326  320499-321550  337676-338672  408793-410001  496440-497634  797264-798506  851521-852764;
  charset p19_uce-20010123 (modified)_p20_uce-20010124 (modified)_p41_uce-20010301 (modified)_p45_uce-20010308 (modified)_p78_uce-2001188 (modified)_p115_uce-200154 (modified)_p125_uce-2001630 (modified)_p268_uce-2003195 (modified)_p417_uce-2004891 (modified)_p549_uce-2006706 (modified)_p584_uce-2007165 (modified)_p758_uce-2009290 (modified) = 20666-21669  21670-22339  43565-44744  47633-48922  83318-84094  124857-125611  134194-135481  286260-287106  445746-446911  592158-593179  626152-627457  814916-815922;
  charset p21_uce-20010137 (modified)_p117_uce-2001556 (modified)_p251_uce-2003018 (modified)_p262_uce-2003129 (modified)_p270_uce-2003203 (modified)_p354_uce-2004135 (modified)_p429_uce-2005026 (modified)_p478_uce-2005701 (modified)_p519_uce-200628 (modified)_p612_uce-2007597 (modified)_p726_uce-2008923 (modified)_p799_uce-2009942 (modified) = 22340-23298  126656-127683  267293-268334  279026-279950  288379-289576  378258-379323  458284-459334  513776-514955  558702-559588  656628-657423  779993-781300  860021-860892;
  charset p23_uce-20010145 (modified)_p48_uce-20010314 (modified)_p57_uce-20010337 (modified)_p276_uce-2003290 (modified)_p451_uce-2005238 (modified)_p464_uce-2005489 (modified)_p500_uce-2005950 (modified)_p559_uce-20068 (modified) = 24283-25905  51058-51916  60313-61626  293667-294939  482906-484058  497635-498864  537747-538253  600472-601649;
  charset p24_uce-20010146 (modified)_p424_uce-2004970 (modified)_p504_uce-2006067 (modified)_p626_uce-200776 (modified)_p661_uce-2008168 (modified)_p699_uce-2008646 (modified)_p723_uce-2008904 (modified)_p779_uce-2009666 (modified) = 25906-26747  452714-453830  541773-542959  670101-671105  710110-711350  751853-753080  776973-777882  837818-839087;
  charset p25_uce-20010147 (modified)_p56_uce-20010335 (modified)_p66_uce-2001114 (modified)_p72_uce-200116 (modified)_p169_uce-2002181 (modified)_p195_uce-2002527 (modified)_p221_uce-2002783 (modified)_p228_uce-2002860_p234_uce-2002933 (modified)_p246_uce-2003001 (modified)_p274_uce-2003288_p393_uce-200467 (modified)_p474_uce-2005664 (modified)_p576_uce-2007105 (modified)_p593_uce-20073 (modified)_p668_uce-2008254 (modified)_p679_uce-200841 (modified)_p711_uce-2008786 (modified) = 26748-28107  59158-60312  70762-72152  76822-78227  180486-181479  207516-208178  235664-237057  243759-244518  249324-250598  262225-263589  291592-292540  419107-419788  509155-510747  617182-618064  636047-637214  717974-719416  731338-732756  763585-764968;
  charset p26_uce-20010148 (modified)_p30_uce-2001019_p69_uce-200113_p128_uce-2001674 (modified)_p156_uce-2002033 (modified)_p157_uce-2002042 (modified)_p420_uce-2004908 (modified)_p482_uce-200575 (modified)_p727_uce-2008935_p759_uce-2009305_p763_uce-2009371 (modified)_p776_uce-2009628 (modified) = 28108-29605  32916-33457  73686-74937  138102-139217  167582-168927  168928-169983  448753-449682  518512-519624  781301-782633  815923-817068  820361-821023  834493-835873;
  charset p27_uce-20010149 (modified)_p65_uce-2001102 (modified)_p154_uce-2002011 (modified)_p196_uce-2002532 (modified)_p314_uce-2003800 (modified)_p355_uce-2004138 (modified)_p401_uce-2004771 (modified)_p469_uce-2005573 (modified)_p581_uce-2007155 (modified)_p591_uce-2007286 (modified)_p620_uce-200769 (modified)_p643_uce-2007906 (modified)_p688_uce-2008505 (modified)_p736_uce-200901 (modified)_p745_uce-2009109 (modified)_p794_uce-2009896 (modified) = 29606-31160  70029-70761  165917-166932  208179-209657  336338-337675  379324-380512  426718-428157  503141-504575  622685-623593  633514-634722  664046-664999  689195-690669  740416-741351  791721-792764  802039-802943  855088-855661;
  charset p28_uce-20010156 (modified)_p197_uce-2002542 (modified)_p198_uce-2002545 (modified)_p540_uce-2006578 (modified)_p541_uce-2006579 (modified)_p556_uce-200677 (modified)_p558_uce-2006777 (modified)_p587_uce-2007197 (modified) = 31161-31861  209658-210674  210675-212115  582635-583907  583908-585220  598357-599296  599834-600471  629456-630645;
  charset p31_uce-2001020 (modified)_p165_uce-2002110 (modified)_p220_uce-2002782 (modified)_p232_uce-2002926 (modified)_p267_uce-2003169 (modified)_p278_uce-200331 (modified)_p343_uce-2004063 (modified)_p367_uce-2004293 (modified)_p383_uce-2004572 (modified)_p410_uce-2004863 (modified)_p426_uce-2005013 (modified)_p487_uce-200580 (modified)_p490_uce-2005821 (modified)_p634_uce-2007794 (modified)_p785_uce-2009738 (modified)_p792_uce-2009889 (modified) = 33458-34541  176792-177689  234856-235663  246957-248218  284925-286259  295929-297324  366568-367457  391872-392894  408083-408792  436727-438363  454946-456171  523643-524783  526897-527604  679786-680783  844651-845587  852765-853990;
  charset p32_uce-20010200 (modified)_p151_uce-2001970 (modified)_p160_uce-200206 (modified)_p342_uce-2004056 (modified)_p345_uce-2004069 (modified)_p431_uce-2005029 (modified)_p457_uce-2005379 (modified)_p615_uce-2007606 (modified) = 34542-35179  163070-163996  172181-173098  365861-366567  368888-370126  460496-461647  490255-491464  659158-660140;
  charset p33_uce-20010248 (modified)_p35_uce-20010293 (modified)_p149_uce-2001958 (modified)_p240_uce-2002992 (modified)_p243_uce-2002995 (modified)_p408_uce-2004848 (modified)_p600_uce-2007393 (modified)_p766_uce-2009454 (modified) = 35180-36091  37584-39169  160542-161590  255885-256602  258693-259448  434491-435477  643520-644605  822646-823876;
  charset p34_uce-20010291 (modified)_p70_uce-200115 (modified)_p86_uce-200126 (modified)_p538_uce-2006557 (modified)_p622_uce-200773 (modified)_p675_uce-200837 (modified)_p717_uce-2008870 (modified)_p739_uce-200907 (modified) = 36092-37583  74938-76275  92670-94044  580498-581818  666521-667353  726341-727917  770253-771293  794917-796308;
  charset p36_uce-20010294 (modified)_p155_uce-2002012 (modified)_p327_uce-200392 (modified)_p418_uce-2004903 (modified)_p443_uce-2005141 (modified)_p483_uce-2005763 (modified)_p534_uce-2006512 (modified)_p572_uce-2007064 (modified) = 39170-40237  166933-167581  351029-352237  446912-447698  475285-476765  519625-520930  576193-577457  613157-614282;
  charset p37_uce-20010296 (modified)_p38_uce-20010297 (modified)_p100_uce-2001403 (modified)_p134_uce-2001752 (modified)_p247_uce-2003002 (modified)_p517_uce-2006247 (modified)_p601_uce-2007395 (modified)_p693_uce-2008583 (modified) = 40238-40778  40779-41805  109101-110055  145178-145825  263590-264819  556208-557519  644606-645794  745508-745988;
  charset p39_uce-20010298 (modified)_p80_uce-2001195 (modified)_p103_uce-2001439 (modified)_p127_uce-2001656 (modified)_p164_uce-2002098 (modified)_p419_uce-2004904 (modified)_p458_uce-2005380 (modified)_p462_uce-2005402 (modified)_p502_uce-2006016 (modified)_p503_uce-2006021 (modified)_p509_uce-2006157 (modified)_p528_uce-2006443 (modified)_p659_uce-2008102 (modified)_p665_uce-2008230 (modified)_p696_uce-2008635 (modified)_p761_uce-2009340 (modified) = 41806-42784  85268-86473  111876-112828  136753-138101  175724-176791  447699-448752  491465-492595  495394-496439  539439-540736  540737-541772  547014-548166  568902-570265  707700-709125  714986-716102  748187-749276  818576-819527;
  charset p40_uce-20010300 (modified)_p113_uce-200153 (modified)_p145_uce-2001920 (modified)_p230_uce-2002907 (modified)_p320_uce-2003868 (modified)_p378_uce-2004495 (modified)_p399_uce-2004753 (modified)_p423_uce-2004955_p430_uce-2005028 (modified)_p561_uce-2006885 (modified)_p754_uce-2009224 (modified)_p783_uce-2009701 (modified) = 42785-43564  122766-123458  156748-157642  245460-246287  343450-344401  402098-403117  425057-425693  451941-452713  459335-460495  602416-603164  810323-811580  842002-843412;
  charset p42_uce-20010302 (modified)_p135_uce-2001763 (modified)_p162_uce-2002070 (modified)_p192_uce-2002517 (modified)_p255_uce-2003063 (modified)_p261_uce-2003128 (modified)_p273_uce-2003268 (modified)_p318_uce-2003844 (modified)_p369_uce-2004297 (modified)_p402_uce-2004787 (modified)_p421_uce-2004927 (modified)_p445_uce-2005185 (modified)_p603_uce-2007414 (modified)_p632_uce-2007792 (modified)_p642_uce-2007897 (modified)_p775_uce-2009605 (modified) = 44745-45609  145826-146913  173577-174650  204382-205483  272135-272817  277949-279025  290900-291591  340965-342139  393493-394612  428158-429429  449683-450870  477475-478413  646970-648185  677304-678544  688170-689194  833474-834492;
  charset p43_uce-20010304 (modified)_p54_uce-20010329 (modified)_p90_uce-2001293 (modified)_p97_uce-2001383 (modified)_p126_uce-2001647 (modified)_p168_uce-2002180 (modified)_p294_uce-2003431 (modified)_p339_uce-2004021 (modified)_p376_uce-2004474 (modified)_p406_uce-2004834 (modified)_p416_uce-2004889 (modified)_p467_uce-200552 (modified)_p505_uce-200607 (modified)_p617_uce-2007620 (modified) = 45610-46763  57058-58146  97185-98363  106102-107353  135482-136752  179333-180485  315611-316781  362548-363711  399978-401319  431998-433280  444558-445745  501111-502086  542960-544134  661522-662553;
  charset p44_uce-20010305 (modified)_p51_uce-20010324 (modified) = 46764-47632  53594-54895;
  charset p46_uce-20010311 (modified)_p204_uce-2002605 (modified)_p271_uce-2003235_p415_uce-2004882 (modified)_p532_uce-2006482 (modified)_p625_uce-2007756 (modified)_p769_uce-2009511 (modified)_p772_uce-2009540 (modified) = 48923-50028  217909-219282  289577-290298  442987-444557  573992-575057  669382-670100  825911-827129  829300-830276;
  charset p47_uce-20010313 (modified)_p152_uce-2001974 (modified)_p245_uce-2002998 (modified)_p293_uce-2003430 (modified)_p364_uce-2004265 (modified)_p524_uce-2006370 (modified)_p564_uce-200694 (modified)_p724_uce-2008911 (modified) = 50029-51057  163997-165013  260795-262224  314332-315610  388235-389243  564009-565209  605638-606617  777883-779103;
  charset p50_uce-20010318 (modified)_p73_uce-2001163 (modified)_p122_uce-2001601 (modified)_p223_uce-2002812 (modified)_p231_uce-2002911 (modified)_p258_uce-2003120 (modified)_p322_uce-200387 (modified)_p442_uce-2005139 (modified)_p470_uce-200558 (modified)_p489_uce-200582 (modified)_p512_uce-2006204 (modified)_p523_uce-2006304 (modified)_p633_uce-2007793 (modified)_p700_uce-2008681 (modified)_p749_uce-2009143 (modified)_p767_uce-2009458 (modified) = 52533-53593  78228-79302  131310-132074  237712-238870  246288-246956  275082-275820  345252-346802  473980-475284  504576-505458  525862-526896  550538-551562  562613-564008  678545-679785  753081-753921  805436-806076  823877-824663;
  charset p52_uce-20010325 (modified)_p76_uce-2001180 (modified)_p104_uce-2001453 (modified)_p166_uce-2002138_p211_uce-2002699 (modified)_p242_uce-2002994 (modified)_p250_uce-2003010 (modified)_p306_uce-2003648 (modified)_p329_uce-2003932 (modified)_p440_uce-2005136 (modified)_p450_uce-2005233 (modified)_p459_uce-2005381 (modified)_p613_uce-2007599 (modified)_p624_uce-2007744 (modified)_p664_uce-2008222 (modified)_p678_uce-2008404 (modified) = 54896-55748  81386-82314  112829-113951  177690-178408  226084-227135  257825-258692  266718-267292  327694-328643  353461-353866  471665-472976  481759-482905  492596-493340  657424-658195  668546-669381  713763-714985  730332-731337;
  charset p61_uce-200107 (modified)_p63_uce-200109 (modified)_p150_uce-2001959 (modified)_p205_uce-2002607 (modified)_p380_uce-2004521 (modified)_p529_uce-2006448 (modified)_p592_uce-2007287 (modified)_p652_uce-2008029_p670_uce-200830 (modified)_p673_uce-200834 (modified)_p756_uce-2009273 (modified)_p787_uce-2009761 (modified) = 65086-66194  67613-68950  161591-163069  219283-220004  404124-405667  570266-571605  634723-636046  698975-700446  720103-721651  723958-725424  812778-813732  847093-848463;
  charset p62_uce-200108 (modified)_p94_uce-200134 (modified)_p110_uce-2001502 (modified)_p137_uce-2001767 (modified)_p158_uce-2002054 (modified)_p179_uce-200230 (modified)_p269_uce-2003200 (modified)_p365_uce-2004271 (modified)_p473_uce-2005648 (modified)_p553_uce-2006748 (modified)_p557_uce-2006775_p705_uce-2008739 (modified)_p713_uce-2008845 (modified)_p714_uce-2008854 (modified)_p728_uce-2008936 (modified)_p795_uce-2009901 (modified) = 66195-67612  102388-103647  119884-120849  148208-149184  169984-170878  191480-192517  287107-288378  389244-390549  507576-509154  596007-596690  599297-599833  758574-759585  765982-767055  767056-768193  782634-784090  855662-856709;
  charset p64_uce-200110 (modified)_p138_uce-2001779 (modified)_p252_uce-2003026 (modified)_p437_uce-2005126 (modified)_p460_uce-2005394 (modified)_p682_uce-2008467 (modified)_p715_uce-2008866 (modified)_p773_uce-2009554 (modified) = 68951-70028  149185-150672  268335-269777  467381-468706  493341-494253  734125-735572  768194-769215  830277-831870;
  charset p67_uce-2001115 (modified)_p92_uce-2001328 (modified)_p105_uce-2001483 (modified)_p136_uce-2001766 (modified)_p257_uce-2003107 (modified)_p272_uce-2003236 (modified)_p309_uce-2003687 (modified)_p379_uce-2004519 (modified)_p466_uce-2005519 (modified)_p734_uce-2008996 (modified)_p750_uce-2009164 (modified)_p777_uce-2009647 (modified) = 72153-72735  99886-101138  113952-115000  146914-148207  273862-275081  290299-290899  331167-332434  403118-404123  500137-501110  789274-790172  806077-807537  835874-836626;
  charset p68_uce-2001119 (modified)_p82_uce-2001202 (modified)_p191_uce-2002516 (modified)_p193_uce-2002518 (modified)_p254_uce-2003058 (modified)_p259_uce-2003124 (modified)_p275_uce-200329 (modified)_p282_uce-200332 (modified)_p332_uce-2003948 (modified)_p347_uce-2004081 (modified)_p374_uce-2004423 (modified)_p392_uce-2004663 (modified)_p468_uce-2005552 (modified)_p687_uce-200850 (modified)_p697_uce-2008640 (modified)_p801_uce-2009986 (modified) = 72736-73685  87845-89268  203013-204381  205484-206765  271137-272134  275821-276739  292541-293666  301390-302708  356058-357096  371278-372705  398321-399343  418296-419106  502087-503140  739308-740415  749277-750349  861944-863026;
  charset p71_uce-2001152_p182_uce-2002313 (modified)_p307_uce-2003662 (modified)_p340_uce-200404 (modified)_p405_uce-2004797_p444_uce-2005143 (modified)_p548_uce-2006705 (modified)_p725_uce-2008918 (modified) = 76276-76821  195168-195976  328644-329709  363712-364593  431196-431997  476766-477474  591231-592157  779104-779992;
  charset p75_uce-2001170 (modified)_p187_uce-2002436_p217_uce-2002767 (modified)_p277_uce-2003300 (modified)_p330_uce-2003945 (modified)_p438_uce-2005127 (modified)_p439_uce-2005132 (modified)_p497_uce-2005934 (modified)_p501_uce-2005985 (modified)_p676_uce-200838 (modified)_p677_uce-200839 (modified)_p698_uce-2008644 (modified) = 80654-81385  198873-199711  232412-233001  294940-295928  353867-354940  468707-470220  470221-471664  534168-535466  538254-539438  727918-729133  729134-730331  750350-751852;
  charset p77_uce-2001187 (modified)_p194_uce-2002524_p295_uce-2003442_p390_uce-200465 (modified)_p560_uce-2006824 (modified)_p692_uce-2008562 (modified)_p737_uce-2009018 (modified)_p768_uce-2009497 (modified) = 82315-83317  206766-207515  316782-317434  415918-417041  601650-602415  744294-745507  792765-794321  824664-825910;
  charset p79_uce-2001189 (modified)_p319_uce-2003867 (modified)_p428_uce-2005023 (modified)_p432_uce-2005064 (modified)_p475_uce-2005696 (modified)_p485_uce-2005791 (modified)_p546_uce-2006701 (modified)_p662_uce-2008170 = 84095-85267  342140-343449  457434-458283  461648-462828  510748-511788  521990-522933  588990-590080  711351-712522;
  charset p83_uce-2001212 (modified)_p114_uce-2001532 (modified)_p167_uce-2002139 (modified)_p407_uce-2004843 (modified)_p488_uce-2005811 (modified)_p530_uce-200646 (modified)_p604_uce-2007454_p784_uce-2009708 (modified) = 89269-90249  123459-124856  178409-179332  433281-434490  524784-525861  571606-572710  648186-648705  843413-844650;
  charset p85_uce-2001247 (modified)_p456_uce-2005361 (modified)_p580_uce-2007137 (modified)_p610_uce-2007528 (modified)_p636_uce-2007805 (modified)_p674_uce-2008340 (modified)_p703_uce-2008734 (modified)_p748_uce-2009135 (modified) = 91084-92669  489045-490254  621551-622684  654291-655545  681737-682958  725425-726340  755664-756872  804486-805435;
  charset p87_uce-2001263 (modified)_p210_uce-2002675 (modified)_p215_uce-2002753 (modified)_p291_uce-2003424 (modified)_p351_uce-2004127 (modified)_p449_uce-2005195 (modified)_p514_uce-200621 (modified)_p516_uce-200624 (modified)_p526_uce-2006385 (modified)_p571_uce-2007037 (modified)_p579_uce-2007136 (modified)_p755_uce-2009247 (modified) = 94045-95117  225400-226083  230265-230973  312121-313354  375715-376663  480831-481758  553051-554378  555314-556207  566217-567680  612254-613156  620501-621550  811581-812777;
  charset p91_uce-2001308 (modified)_p96_uce-2001373 (modified)_p121_uce-2001597 (modified)_p173_uce-2002199 (modified)_p212_uce-2002722 (modified)_p226_uce-2002836 (modified)_p344_uce-2004064 (modified)_p409_uce-2004860 (modified)_p411_uce-2004864 (modified)_p414_uce-2004877 (modified)_p447_uce-2005187 (modified)_p471_uce-2005617 (modified)_p491_uce-200583 (modified)_p533_uce-2006485 (modified)_p606_uce-2007490 (modified)_p710_uce-2008785 (modified) = 98364-99885  104800-106101  130489-131309  184151-185357  227136-228062  240795-242302  367458-368887  435478-436726  438364-439542  441636-442986  479280-480281  505459-506626  527605-528788  575058-576192  649562-650781  762883-763584;
  charset p93_uce-2001337 (modified)_p118_uce-2001566_p133_uce-2001730 (modified)_p139_uce-2001787 (modified)_p171_uce-2002189 (modified)_p174_uce-2002226 (modified)_p260_uce-2003126 (modified)_p265_uce-2003152 (modified)_p372_uce-2004409 (modified)_p511_uce-2006203 (modified)_p535_uce-2006531 (modified)_p582_uce-2007156 (modified)_p602_uce-2007409 (modified)_p611_uce-2007557 (modified)_p780_uce-2009675 (modified) = 101139-102387  127684-128853  143836-145177  150673-151741  182130-183227  185358-186700  276740-277948  282368-283398  396306-397468  549273-550537  577458-578537  623594-625047  645795-646969  655546-656627  839088-840144;
  charset p101_uce-2001420 (modified)_p181_uce-200231 (modified)_p222_uce-2002795 (modified)_p264_uce-2003144 (modified)_p305_uce-2003646 (modified)_p386_uce-2004577 (modified)_p454_uce-200530_p495_uce-2005847 (modified)_p499_uce-2005940 (modified)_p508_uce-2006113 (modified)_p510_uce-2006176 (modified)_p554_uce-200675 (modified)_p565_uce-2006947 (modified)_p598_uce-200739 (modified)_p631_uce-2007775 (modified)_p740_uce-2009070 (modified) = 110056-111189  193709-195167  237058-237711  281133-282367  326335-327693  411258-412434  486271-487997  531920-532711  536690-537746  546555-547013  548167-549272  596691-597352  606618-607218  642007-642639  675968-677303  796309-797263;
  charset p107_uce-2001492 (modified)_p178_uce-2002289 (modified)_p236_uce-2002942 (modified)_p253_uce-2003044 (modified)_p589_uce-2007255 (modified)_p630_uce-2007774 (modified)_p638_uce-2007809 (modified)_p742_uce-2009094 (modified) = 116617-117774  190386-191479  251593-252510  269778-271136  631947-633001  674775-675967  684066-684891  798507-799610;
  charset p108_uce-2001496 (modified)_p147_uce-2001956 (modified)_p172_uce-2002193 (modified)_p304_uce-2003626 (modified)_p313_uce-2003744 (modified)_p567_uce-2006992 (modified)_p607_uce-2007491 (modified)_p623_uce-2007742 (modified)_p637_uce-2007808 (modified)_p647_uce-2007962 (modified)_p683_uce-2008468 (modified)_p706_uce-2008740 (modified) = 117775-118729  158672-159806  183228-184150  325475-326334  335050-336337  608033-609380  650782-651987  667354-668545  682959-684065  694337-695379  735573-736681  759586-760147;
  charset p109_uce-2001499 (modified)_p175_uce-2002250 (modified)_p183_uce-2002315_p213_uce-2002727 (modified)_p239_uce-2002991_p324_uce-2003878 (modified)_p333_uce-200396 (modified)_p341_uce-2004051 (modified)_p371_uce-2004393 (modified)_p394_uce-2004675 (modified)_p425_uce-200500_p619_uce-2007678 (modified)_p653_uce-2008036 (modified)_p690_uce-2008510_p731_uce-2008967 (modified)_p757_uce-2009281 = 118730-119883  186701-187887  195977-196611  228063-229272  254975-255884  347763-348696  357097-358266  364594-365860  395677-396305  419789-420864  453831-454945  663412-664045  700447-701436  742062-743692  786411-787281  813733-814915;
  charset p111_uce-200152 (modified)_p203_uce-2002595 (modified)_p316_uce-2003818 (modified)_p353_uce-2004134 (modified)_p398_uce-2004732_p578_uce-2007134 (modified)_p658_uce-2008098 (modified)_p762_uce-2009341 (modified) = 120850-122171  216775-217908  338673-339713  377591-378257  424129-425056  619303-620500  706723-707699  819528-820360;
  charset p116_uce-2001548 (modified)_p218_uce-2002771_p362_uce-2004232 (modified)_p522_uce-2006285 (modified)_p563_uce-2006928 (modified)_p651_uce-2008028 (modified)_p743_uce-2009103 (modified)_p778_uce-2009649 (modified) = 125612-126655  233002-233962  386433-387531  561942-562612  604362-605637  697948-698974  799611-800713  836627-837817;
  charset p120_uce-2001589 (modified)_p206_uce-2002608 (modified)_p207_uce-2002642 (modified)_p385_uce-2004576 (modified)_p621_uce-2007690 (modified)_p628_uce-2007761 (modified)_p708_uce-2008744 (modified)_p797_uce-2009917 (modified) = 129611-130488  220005-221162  221163-222460  410002-411257  665000-666520  671938-673475  761402-762229  857568-858859;
  charset p123_uce-200161 (modified)_p180_uce-2002303 (modified)_p199_uce-2002565 (modified)_p311_uce-2003718 (modified)_p363_uce-2004254 (modified)_p453_uce-2005284 (modified)_p492_uce-2005830 (modified)_p531_uce-200647 (modified)_p599_uce-2007392 (modified)_p707_uce-2008741 (modified)_p730_uce-2008943 (modified)_p765_uce-2009446 (modified) = 132075-133195  192518-193708  212116-213332  333491-334476  387532-388234  485026-486270  528789-529796  572711-573991  642640-643519  760148-761401  785583-786410  821906-822645;
  charset p124_uce-200162 (modified)_p130_uce-2001710 (modified)_p188_uce-2002448 (modified)_p279_uce-2003312 (modified)_p350_uce-2004120 (modified)_p427_uce-2005019 (modified)_p434_uce-200508_p472_uce-2005628 (modified)_p494_uce-2005834_p562_uce-2006887 (modified)_p585_uce-2007167 (modified)_p685_uce-2008488 (modified) = 133196-134193  140466-141803  199712-200915  297325-298586  374337-375714  456172-457433  463745-464778  506627-507575  530854-531919  603165-604361  627458-628647  737538-738484;
  charset p131_uce-2001727 (modified)_p214_uce-2002745 (modified)_p317_uce-2003826 (modified)_p520_uce-2006280 (modified)_p577_uce-2007133 (modified)_p595_uce-2007352 (modified)_p645_uce-2007920 (modified)_p701_uce-2008685 (modified) = 141804-142778  229273-230264  339714-340964  559589-560822  618065-619302  638109-639328  691850-692770  753922-754873;
  charset p140_uce-2001788 (modified)_p287_uce-2003393 (modified)_p289_uce-200340 (modified)_p506_uce-2006111 (modified)_p507_uce-2006112 (modified)_p566_uce-200696 (modified)_p590_uce-2007257 (modified)_p746_uce-2009122 (modified) = 151742-152801  307079-308310  309327-310909  544135-545380  545381-546554  607219-608032  633002-633513  802944-803804;
  charset p141_uce-2001813 (modified)_p146_uce-2001947 (modified)_p200_uce-2002569 (modified)_p202_uce-2002588 (modified)_p227_uce-2002845 (modified)_p263_uce-2003132 (modified)_p336_uce-2003973 (modified)_p366_uce-2004286 (modified)_p455_uce-2005343 (modified)_p465_uce-2005518 (modified)_p525_uce-2006376 (modified)_p547_uce-2006702 (modified)_p618_uce-2007660 (modified)_p667_uce-2008247 (modified)_p686_uce-2008495 (modified)_p689_uce-200851 (modified) = 152802-153502  157643-158671  213333-214519  215740-216774  242303-243758  279951-281132  359933-360983  390550-391871  487998-489044  498865-500136  565210-566216  590081-591230  662554-663411  716817-717973  738485-739307  741352-742061;
  charset p148_uce-2001957 (modified)_p238_uce-2002980 (modified)_p782_uce-2009683 (modified)_p789_uce-2009809 (modified) = 159807-160541  253409-254974  840656-842001  849219-850301;
  charset p153_uce-2002010 (modified)_p201_uce-200258 (modified)_p235_uce-2002934 (modified)_p348_uce-2004088_p486_uce-2005798_p545_uce-2006687_p608_uce-2007504_p639_uce-2007828 (modified)_p644_uce-2007908 (modified)_p648_uce-2007965 (modified)_p798_uce-2009929 (modified)_p800_uce-2009956 = 165014-165916  214520-215739  250599-251592  372706-373233  522934-523642  587973-588989  651988-653074  684892-686207  690670-691849  695380-696101  858860-860020  860893-861943;
  charset p170_uce-2002184_p301_uce-2003583 (modified)_p650_uce-2007997 (modified)_p764_uce-2009445 = 181480-182129  322261-323323  697236-697947  821024-821905;
  charset p185_uce-2002326 (modified)_p446_uce-2005186 (modified)_p515_uce-2006230 (modified)_p521_uce-2006284 (modified)_p550_uce-2006709 (modified)_p695_uce-2008609 (modified)_p751_uce-2009202 (modified)_p788_uce-2009770 (modified) = 197174-197824  478414-479279  554379-555313  560823-561941  593180-594195  746947-748186  807538-808298  848464-849218;
  charset p189_uce-2002451 (modified)_p397_uce-2004731 (modified)_p477_uce-2005700 (modified)_p570_uce-2007036 (modified)_p691_uce-2008548_p719_uce-2008877 (modified) = 200916-202071  423202-424128  512844-513775  611209-612253  743693-744293  772691-773983;
  charset p190_uce-2002480 (modified)_p280_uce-2003313 (modified)_p302_uce-200361 (modified)_p328_uce-2003930 (modified)_p349_uce-2004109 (modified)_p412_uce-2004865 (modified)_p680_uce-2008422 (modified)_p760_uce-2009307 (modified) = 202072-203012  298587-300145  323324-324764  352238-353460  373234-374336  439543-440956  732757-733321  817069-818575;
  charset p225_uce-2002830 (modified)_p283_uce-2003363 (modified)_p480_uce-2005731 (modified)_p537_uce-2006543 (modified)_p640_uce-200783 (modified)_p641_uce-200787 (modified) = 239586-240794  302709-303781  516205-517573  579620-580497  686208-687169  687170-688169;
  charset p237_uce-2002948 (modified)_p297_uce-2003506 (modified)_p335_uce-2003968_p388_uce-2004621 (modified)_p484_uce-2005764 (modified)_p544_uce-2006677 (modified)_p702_uce-2008696 (modified)_p709_uce-2008784 (modified) = 252511-253408  318250-318927  359207-359932  413680-414498  520931-521989  587399-587972  754874-755663  762230-762882;
  charset p266_uce-2003162 (modified)_p284_uce-2003376 (modified)_p308_uce-2003685 (modified)_p331_uce-2003947 (modified)_p381_uce-2004526 (modified)_p436_uce-2005112 (modified) = 283399-284924  303782-304820  329710-331166  354941-356057  405668-407132  465975-467380;
  charset p281_uce-2003314 (modified)_p605_uce-2007458 (modified)_p654_uce-2008071 (modified)_p656_uce-2008073 (modified)_p657_uce-200808 (modified)_p671_uce-2008323_p684_uce-200847 (modified)_p790_uce-2009831 (modified) = 300146-301389  648706-649561  701437-702621  703838-705166  705167-706722  721652-723177  736682-737537  850302-851520;
  charset p296_uce-2003472 (modified)_p352_uce-2004132 (modified)_p395_uce-2004701 (modified)_p461_uce-20054 (modified)_p498_uce-2005935 (modified)_p586_uce-2007186 (modified)_p733_uce-2008990 (modified)_p735_uce-2009002 (modified) = 317435-318249  376664-377590  420865-421909  494254-495393  535467-536689  628648-629455  787948-789273  790173-791720;
  charset p323_uce-2003875 (modified)_p334_uce-2003961 (modified)_p555_uce-2006769_p614_uce-2007600 (modified)_p694_uce-2008605 (modified) = 346803-347762  358267-359206  597353-598356  658196-659157  745989-746946;
  charset p389_uce-200463 (modified)_p594_uce-200732 (modified)_p747_uce-2009129 = 414499-415917  637215-638108  803805-804485;
  charset p435_uce-2005092 (modified)_p479_uce-2005705 (modified)_p543_uce-2006654 (modified)_p627_uce-2007760 (modified)_p649_uce-2007993 (modified)_p666_uce-2008237 (modified)_p669_uce-2008295 (modified)_p729_uce-2008937 (modified) = 464779-465974  514956-516204  586028-587398  671106-671937  696102-697235  716103-716816  719417-720102  784091-785582;
  charset p569_uce-2007010 (modified)_p646_uce-200794 (modified)_p660_uce-2008121 (modified)_p712_uce-2008844 (modified)_p752_uce-2009205 (modified) = 610098-611208  692771-694336  709126-710109  764969-765981  808299-809178;
  charset p575_uce-2007099 (modified)_p786_uce-2009760 (modified) = 616458-617181  845588-847092;
  charset p720_uce-2008889 (modified) = 773984-774498;
  charpartition mymodels =
    GTR{0.984413,4.12708,1.18781,0.672161,4.85825}+F{0.316056,0.172728,0.199207,0.312008}+R3{0.656139,0.0990224,0.290459,1.87663,0.0534028,7.30194}: p1_uce-1001254 (modified)_p17_uce-20010112 (modified)_p161_uce-200207 (modified)_p229_uce-2002888 (modified)_p310_uce-2003689 (modified)_p422_uce-2004951 (modified)_p452_uce-2005258_p527_uce-2006411 (modified){1.52053},
    TIM2{1.55273,8.52295,10.9879}+F{0.309336,0.212164,0.223413,0.255088}+R3{0.782112,0.153959,0.198134,2.95025,0.0197541,14.9357}: p2_uce-1001715 (modified)_p55_uce-20010330_p186_uce-2002370_p244_uce-2002997 (modified)_p303_uce-2003611 (modified)_p373_uce-2004414 (modified)_p375_uce-2004447 (modified)_p552_uce-2006742 (modified){0.739377},
    TVM{0.97796,4.19384,1.39608,0.781945}+F{0.313102,0.187637,0.199179,0.300083}+R3{0.735628,0.17675,0.250468,2.77767,0.0139041,12.533}: p3_uce-1002219 (modified)_p9_uce-1004445 (modified)_p16_uce-20010100 (modified)_p81_uce-200120_p360_uce-2004200 (modified)_p476_uce-200570 (modified)_p744_uce-2009107 (modified)_p774_uce-2009564 (modified){1.05807},
    K3Pu{2.63088,0.905451}+F{0.321633,0.189961,0.193028,0.295378}+R4{0.314757,0.0732713,0.548881,1.00325,0.130962,2.9346,0.0054002,7.76886}: p4_uce-1002522 (modified)_p119_uce-2001582 (modified)_p132_uce-2001729 (modified)_p184_uce-2002317 (modified)_p433_uce-2005073 (modified)_p518_uce-2006262_p542_uce-2006607 (modified)_p568_uce-2006996 (modified)_p596_uce-2007353 (modified)_p597_uce-2007388 (modified)_p738_uce-200903 (modified)_p771_uce-2009538 (modified){3.37648},
    HKY{2.97125}+F{0.297515,0.196585,0.190233,0.315667}+R3{0.36199,0.0732038,0.564445,1.20057,0.0735648,4.02153}: p5_uce-1002528 (modified)_p84_uce-2001216 (modified)_p99_uce-2001402 (modified)_p112_uce-2001526 (modified)_p142_uce-2001881 (modified)_p177_uce-2002287 (modified)_p326_uce-2003912 (modified)_p368_uce-2004295 (modified)_p536_uce-2006532 (modified)_p573_uce-2007085 (modified)_p616_uce-200761 (modified)_p629_uce-2007773 (modified)_p655_uce-2008072 (modified)_p672_uce-2008325 (modified)_p681_uce-2008445 (modified)_p721_uce-2008902 (modified){2.54986},
    TIM2{1.15328,4.38761,3.98222}+F{0.302496,0.194061,0.194857,0.308586}+R4{0.430269,0.0323614,0.339481,0.776099,0.199503,2.55357,0.0307466,6.93284}: p6_uce-1002586 (modified)_p8_uce-1004246 (modified)_p176_uce-2002261 (modified)_p241_uce-2002993 (modified)_p256_uce-2003065 (modified)_p292_uce-2003427 (modified)_p357_uce-2004148 (modified)_p359_uce-2004188 (modified)_p391_uce-2004661 (modified)_p396_uce-2004729 (modified)_p441_uce-2005137 (modified)_p574_uce-2007089 (modified)_p609_uce-2007506 (modified)_p718_uce-2008876 (modified)_p732_uce-2008975 (modified)_p753_uce-2009207 (modified){2.44804},
    TN{6.08315,5.07707}+F{0.28794,0.203531,0.194879,0.313651}+R3{0.725567,0.160385,0.251222,2.52621,0.0232108,10.7274}: p7_uce-1003764 (modified)_p88_uce-2001274 (modified)_p285_uce-2003382 (modified)_p325_uce-2003893 (modified)_p496_uce-2005850 (modified)_p513_uce-2006207 (modified)_p551_uce-2006741_p722_uce-2008903{0.924484},
    TIM2{1.25031,12.6817,7.32542}+F{0.245964,0.239094,0.213528,0.301414}+R4{0.717102,0.0961837,0.216031,1.77797,0.0587296,6.67456,0.00813769,19.0394}: p10_uce-1004468_p59_uce-2001040 (modified)_p143_uce-2001892 (modified)_p163_uce-2002074 (modified)_p248_uce-2003006_p249_uce-2003008 (modified)_p358_uce-2004154 (modified)_p716_uce-200887 (modified){1.20124},
    TIM3{1.27193,3.76665,4.05755}+F{0.322892,0.149001,0.167361,0.360745}+R4{0.332045,0.0387761,0.452347,0.764428,0.170962,2.39522,0.0446468,5.19294}: p11_uce-1004838 (modified)_p58_uce-20010343 (modified)_p60_uce-2001065 (modified)_p95_uce-2001364 (modified)_p98_uce-2001387 (modified)_p102_uce-2001438 (modified)_p219_uce-2002780 (modified)_p300_uce-2003571 (modified)_p312_uce-2003743 (modified)_p377_uce-2004492 (modified)_p382_uce-2004568 (modified)_p400_uce-2004756 (modified)_p404_uce-2004793 (modified)_p448_uce-2005189 (modified)_p770_uce-2009535 (modified)_p781_uce-2009682 (modified){3.69962},
    TN{3.6076,4.3794}+F{0.32279,0.174969,0.200259,0.301982}+R3{0.76348,0.219738,0.231387,3.20068,0.00513346,17.8515}: p12_uce-100641 (modified)_p49_uce-20010317 (modified)_p106_uce-200149 (modified)_p159_uce-2002057 (modified)_p224_uce-2002817_p298_uce-2003510 (modified)_p337_uce-2004008 (modified)_p338_uce-2004009 (modified)_p356_uce-2004139 (modified)_p370_uce-200439 (modified)_p539_uce-2006562_p588_uce-200724 (modified)_p704_uce-2008735 (modified)_p796_uce-2009916 (modified){0.442346},
    GTR{1.19229,3.60869,2.0283,0.686094,4.57535}+F{0.266779,0.211065,0.267102,0.255055}+R3{0.745739,0.154298,0.228534,2.49699,0.0257275,12.216}: p13_uce-20010009 (modified)_p144_uce-2001893 (modified)_p208_uce-2002654 (modified)_p209_uce-2002661 (modified)_p216_uce-2002764 (modified)_p233_uce-2002932 (modified)_p583_uce-2007157 (modified)_p663_uce-2008210 (modified){0.939669},
    TVM{0.965587,3.12433,0.787838,1.04455}+F{0.350097,0.168593,0.158995,0.322314}+R5{0.282467,0.0110185,0.298713,0.365107,0.231005,0.983711,0.13849,2.93924,0.0493249,5.13994}: p14_uce-20010061 (modified)_p129_uce-2001692 (modified)_p290_uce-2003423 (modified)_p321_uce-2003869 (modified)_p361_uce-2004205 (modified)_p413_uce-2004875 (modified)_p493_uce-2005831 (modified)_p793_uce-200989 (modified){5.92503},
    TVM{1.00018,3.12948,0.659755,1.25218}+F{0.344682,0.152812,0.147472,0.355034}+R4{0.127782,0.0135197,0.511507,0.548697,0.267569,1.4959,0.0931416,3.40721}: p15_uce-2001008 (modified)_p29_uce-20010169 (modified)_p286_uce-2003383 (modified)_p346_uce-2004070 (modified)_p387_uce-2004591 (modified)_p403_uce-2004791 (modified)_p481_uce-2005749 (modified)_p635_uce-2007795 (modified){5.83172},
    TPM2{1.32396,4.14354}+F{0.25556,0.232108,0.249838,0.262494}+R3{0.782763,0.235516,0.201149,3.14915,0.0160874,11.3254}: p18_uce-20010120_p22_uce-20010144 (modified)_p53_uce-20010328 (modified)_p74_uce-200117 (modified)_p89_uce-2001281 (modified)_p288_uce-2003394 (modified)_p299_uce-2003544_p315_uce-2003802 (modified)_p384_uce-2004574 (modified)_p463_uce-2005459 (modified)_p741_uce-2009089_p791_uce-2009845{0.595104},
    K3Pu{2.55512,0.936604}+F{0.336697,0.166908,0.167043,0.329351}+R4{0.250891,0.0146568,0.394518,0.605295,0.298662,1.78144,0.0559292,4.03141}: p19_uce-20010123 (modified)_p20_uce-20010124 (modified)_p41_uce-20010301 (modified)_p45_uce-20010308 (modified)_p78_uce-2001188 (modified)_p115_uce-200154 (modified)_p125_uce-2001630 (modified)_p268_uce-2003195 (modified)_p417_uce-2004891 (modified)_p549_uce-2006706 (modified)_p584_uce-2007165 (modified)_p758_uce-2009290 (modified){5.50252},
    TPM3{1.18192,3.35104}+F{0.334164,0.143778,0.162626,0.359433}+R4{0.236408,0.0370707,0.615125,0.911442,0.140675,2.64865,0.0077914,7.44229}: p21_uce-20010137 (modified)_p117_uce-2001556 (modified)_p251_uce-2003018 (modified)_p262_uce-2003129 (modified)_p270_uce-2003203 (modified)_p354_uce-2004135 (modified)_p429_uce-2005026 (modified)_p478_uce-2005701 (modified)_p519_uce-200628 (modified)_p612_uce-2007597 (modified)_p726_uce-2008923 (modified)_p799_uce-2009942 (modified){3.05035},
    TPM2{0.810464,2.42549}+F{0.378766,0.165906,0.144504,0.310823}+R3{0.504321,0.150249,0.466329,1.57479,0.0293505,6.46861}: p23_uce-20010145 (modified)_p48_uce-20010314 (modified)_p57_uce-20010337 (modified)_p276_uce-2003290 (modified)_p451_uce-2005238 (modified)_p464_uce-2005489 (modified)_p500_uce-2005950 (modified)_p559_uce-20068 (modified){1.63766},
    TPM2{0.842137,2.55797}+F{0.341556,0.163128,0.151691,0.343624}+R4{0.18934,0.0569423,0.654431,0.937836,0.151413,2.26003,0.00481649,6.90788}: p24_uce-20010146 (modified)_p424_uce-2004970 (modified)_p504_uce-2006067 (modified)_p626_uce-200776 (modified)_p661_uce-2008168 (modified)_p699_uce-2008646 (modified)_p723_uce-2008904 (modified)_p779_uce-2009666 (modified){3.30733},
    TIM3{0.909565,2.964,3.23602}+F{0.305957,0.19157,0.211442,0.291031}+R4{0.383668,0.0925938,0.540417,1.23543,0.0735885,3.62685,0.00232653,12.8658}: p25_uce-20010147 (modified)_p56_uce-20010335 (modified)_p66_uce-2001114 (modified)_p72_uce-200116 (modified)_p169_uce-2002181 (modified)_p195_uce-2002527 (modified)_p221_uce-2002783 (modified)_p228_uce-2002860_p234_uce-2002933 (modified)_p246_uce-2003001 (modified)_p274_uce-2003288_p393_uce-200467 (modified)_p474_uce-2005664 (modified)_p576_uce-2007105 (modified)_p593_uce-20073 (modified)_p668_uce-2008254 (modified)_p679_uce-200841 (modified)_p711_uce-2008786 (modified){1.93119},
    TIM2{1.11959,3.47838,3.14978}+F{0.293802,0.188028,0.229401,0.288769}+R4{0.601109,0.138788,0.34759,1.65909,0.0488014,5.87577,0.0024998,21.2589}: p26_uce-20010148 (modified)_p30_uce-2001019_p69_uce-200113_p128_uce-2001674 (modified)_p156_uce-2002033 (modified)_p157_uce-2002042 (modified)_p420_uce-2004908 (modified)_p482_uce-200575 (modified)_p727_uce-2008935_p759_uce-2009305_p763_uce-2009371 (modified)_p776_uce-2009628 (modified){1.60468},
    TPM3{0.729113,3.10639}+F{0.266767,0.257139,0.215219,0.260875}+R3{0.671214,0.170539,0.300365,2.10789,0.0284208,8.88063}: p27_uce-20010149 (modified)_p65_uce-2001102 (modified)_p154_uce-2002011 (modified)_p196_uce-2002532 (modified)_p314_uce-2003800 (modified)_p355_uce-2004138 (modified)_p401_uce-2004771 (modified)_p469_uce-2005573 (modified)_p581_uce-2007155 (modified)_p591_uce-2007286 (modified)_p620_uce-200769 (modified)_p643_uce-2007906 (modified)_p688_uce-2008505 (modified)_p736_uce-200901 (modified)_p745_uce-2009109 (modified)_p794_uce-2009896 (modified){0.938752},
    TIM3{0.741062,2.99431,4.4388}+F{0.292573,0.235549,0.232182,0.239695}+R3{0.821829,0.273414,0.174679,3.97531,0.00349194,23.1665}: p28_uce-20010156 (modified)_p197_uce-2002542 (modified)_p198_uce-2002545 (modified)_p540_uce-2006578 (modified)_p541_uce-2006579 (modified)_p556_uce-200677 (modified)_p558_uce-2006777 (modified)_p587_uce-2007197 (modified){0.398281},
    TVM{0.966117,2.94754,1.0778,0.754064}+F{0.289044,0.228712,0.188943,0.293301}+R4{0.549382,0.121573,0.375426,1.44367,0.0745859,5.01433,0.000606091,28.4095}: p31_uce-2001020 (modified)_p165_uce-2002110 (modified)_p220_uce-2002782 (modified)_p232_uce-2002926 (modified)_p267_uce-2003169 (modified)_p278_uce-200331 (modified)_p343_uce-2004063 (modified)_p367_uce-2004293 (modified)_p383_uce-2004572 (modified)_p410_uce-2004863 (modified)_p426_uce-2005013 (modified)_p487_uce-200580 (modified)_p490_uce-2005821 (modified)_p634_uce-2007794 (modified)_p785_uce-2009738 (modified)_p792_uce-2009889 (modified){2.16936},
    TVM{0.996232,2.84094,0.719409,1.16725}+F{0.357259,0.136584,0.138558,0.367599}+R4{0.205166,0.0507986,0.556183,0.726516,0.216679,2.19796,0.0219716,4.97233}: p32_uce-20010200 (modified)_p151_uce-2001970 (modified)_p160_uce-200206 (modified)_p342_uce-2004056 (modified)_p345_uce-2004069 (modified)_p431_uce-2005029 (modified)_p457_uce-2005379 (modified)_p615_uce-2007606 (modified){4.69411},
    TN{3.88236,3.35369}+F{0.295752,0.167821,0.178813,0.357615}+R4{0.262587,0.0485195,0.430518,0.684117,0.265991,1.8228,0.0409051,5.08217}: p33_uce-20010248 (modified)_p35_uce-20010293 (modified)_p149_uce-2001958 (modified)_p240_uce-2002992 (modified)_p243_uce-2002995 (modified)_p408_uce-2004848 (modified)_p600_uce-2007393 (modified)_p766_uce-2009454 (modified){3.06636},
    TPM2{1.17485,3.07495}+F{0.312461,0.191263,0.199963,0.296313}+R3{0.68849,0.23926,0.298068,2.39781,0.0134421,8.96895}: p34_uce-20010291 (modified)_p70_uce-200115 (modified)_p86_uce-200126 (modified)_p538_uce-2006557 (modified)_p622_uce-200773 (modified)_p675_uce-200837 (modified)_p717_uce-2008870 (modified)_p739_uce-200907 (modified){1.11306},
    TVM{1.10148,3.02182,0.872316,1.26191}+F{0.333409,0.143531,0.163594,0.359467}+R4{0.165765,0.0106771,0.499827,0.6185,0.303291,1.81987,0.031117,4.40711}: p36_uce-20010294 (modified)_p155_uce-2002012 (modified)_p327_uce-200392 (modified)_p418_uce-2004903 (modified)_p443_uce-2005141 (modified)_p483_uce-2005763 (modified)_p534_uce-2006512 (modified)_p572_uce-2007064 (modified){5.94415},
    HKY{3.06476}+F{0.293555,0.176321,0.182932,0.347192}+R4{0.488442,0.0579609,0.310196,0.836043,0.147746,2.50962,0.0536158,6.37063}: p37_uce-20010296 (modified)_p38_uce-20010297 (modified)_p100_uce-2001403 (modified)_p134_uce-2001752 (modified)_p247_uce-2003002 (modified)_p517_uce-2006247 (modified)_p601_uce-2007395 (modified)_p693_uce-2008583 (modified){3.28283},
    GTR{0.993472,3.19753,0.737379,1.08696,2.87965}+F{0.32496,0.162716,0.165376,0.346949}+R4{0.197334,0.0168201,0.543995,0.746961,0.235377,2.04944,0.0232944,4.63407}: p39_uce-20010298 (modified)_p80_uce-2001195 (modified)_p103_uce-2001439 (modified)_p127_uce-2001656 (modified)_p164_uce-2002098 (modified)_p419_uce-2004904 (modified)_p458_uce-2005380 (modified)_p462_uce-2005402 (modified)_p502_uce-2006016 (modified)_p503_uce-2006021 (modified)_p509_uce-2006157 (modified)_p528_uce-2006443 (modified)_p659_uce-2008102 (modified)_p665_uce-2008230 (modified)_p696_uce-2008635 (modified)_p761_uce-2009340 (modified){4.95819},
    TIM2{0.86216,3.01738,3.46535}+F{0.380461,0.165206,0.156992,0.29734}+R4{0.286955,0.0224239,0.480646,0.820085,0.213689,2.29029,0.0187105,5.87829}: p40_uce-20010300 (modified)_p113_uce-200153 (modified)_p145_uce-2001920 (modified)_p230_uce-2002907 (modified)_p320_uce-2003868 (modified)_p378_uce-2004495 (modified)_p399_uce-2004753 (modified)_p423_uce-2004955_p430_uce-2005028 (modified)_p561_uce-2006885 (modified)_p754_uce-2009224 (modified)_p783_uce-2009701 (modified){3.18841},
    GTR{1.10006,2.99044,0.850502,1.08656,3.54524}+F{0.363985,0.162481,0.157301,0.316233}+R4{0.170985,0.016255,0.593551,0.743005,0.207809,2.03555,0.027656,4.81649}: p42_uce-20010302 (modified)_p135_uce-2001763 (modified)_p162_uce-2002070 (modified)_p192_uce-2002517 (modified)_p255_uce-2003063 (modified)_p261_uce-2003128 (modified)_p273_uce-2003268 (modified)_p318_uce-2003844 (modified)_p369_uce-2004297 (modified)_p402_uce-2004787 (modified)_p421_uce-2004927 (modified)_p445_uce-2005185 (modified)_p603_uce-2007414 (modified)_p632_uce-2007792 (modified)_p642_uce-2007897 (modified)_p775_uce-2009605 (modified){4.19107},
    HKY{2.84693}+F{0.316524,0.165969,0.188967,0.32854}+R4{0.235729,0.054335,0.561027,0.778845,0.188233,2.43528,0.0150105,6.1182}: p43_uce-20010304 (modified)_p54_uce-20010329 (modified)_p90_uce-2001293 (modified)_p97_uce-2001383 (modified)_p126_uce-2001647 (modified)_p168_uce-2002180 (modified)_p294_uce-2003431 (modified)_p339_uce-2004021 (modified)_p376_uce-2004474 (modified)_p406_uce-2004834 (modified)_p416_uce-2004889 (modified)_p467_uce-200552 (modified)_p505_uce-200607 (modified)_p617_uce-2007620 (modified){4.73453},
    HKY{3.29812}+F{0.360498,0.195045,0.158185,0.286272}+R3{0.601271,0.0624646,0.330335,1.66103,0.0683939,6.04946}: p44_uce-20010305 (modified)_p51_uce-20010324 (modified){2.30349},
    GTR{0.908328,2.82807,1.46027,0.688342,3.53988}+F{0.30329,0.209445,0.218735,0.26853}+R3{0.67971,0.0910941,0.258299,1.80546,0.0619912,7.60971}: p46_uce-20010311 (modified)_p204_uce-2002605 (modified)_p271_uce-2003235_p415_uce-2004882 (modified)_p532_uce-2006482 (modified)_p625_uce-2007756 (modified)_p769_uce-2009511 (modified)_p772_uce-2009540 (modified){1.72544},
    GTR{1.00057,2.82788,0.825104,1.20396,2.44216}+F{0.342165,0.139386,0.145626,0.372823}+R4{0.210287,0.0364465,0.614038,0.836137,0.162419,2.37933,0.0132562,6.97542}: p47_uce-20010313 (modified)_p152_uce-2001974 (modified)_p245_uce-2002998 (modified)_p293_uce-2003430 (modified)_p364_uce-2004265 (modified)_p524_uce-2006370 (modified)_p564_uce-200694 (modified)_p724_uce-2008911 (modified){4.05449},
    TPM2{0.803652,2.95104}+F{0.347152,0.171491,0.157739,0.323618}+R4{0.350737,0.0484705,0.504188,1.02929,0.139084,2.9855,0.00599164,8.14645}: p50_uce-20010318 (modified)_p73_uce-2001163 (modified)_p122_uce-2001601 (modified)_p223_uce-2002812 (modified)_p231_uce-2002911 (modified)_p258_uce-2003120 (modified)_p322_uce-200387 (modified)_p442_uce-2005139 (modified)_p470_uce-200558 (modified)_p489_uce-200582 (modified)_p512_uce-2006204 (modified)_p523_uce-2006304 (modified)_p633_uce-2007793 (modified)_p700_uce-2008681 (modified)_p749_uce-2009143 (modified)_p767_uce-2009458 (modified){2.2847},
    GTR{1.09132,3.66126,0.828334,1.03774,3.37348}+F{0.306765,0.167832,0.175954,0.349448}+R4{0.281024,0.0339348,0.526599,0.886494,0.169894,2.40592,0.0224827,5.10995}: p52_uce-20010325 (modified)_p76_uce-2001180 (modified)_p104_uce-2001453 (modified)_p166_uce-2002138_p211_uce-2002699 (modified)_p242_uce-2002994 (modified)_p250_uce-2003010 (modified)_p306_uce-2003648 (modified)_p329_uce-2003932 (modified)_p440_uce-2005136 (modified)_p450_uce-2005233 (modified)_p459_uce-2005381 (modified)_p613_uce-2007599 (modified)_p624_uce-2007744 (modified)_p664_uce-2008222 (modified)_p678_uce-2008404 (modified){3.86362},
    TIM2{0.800946,2.97585,2.54292}+F{0.309828,0.20017,0.2027,0.287302}+R3{0.681774,0.197155,0.298808,2.27559,0.0194179,9.55925}: p61_uce-200107 (modified)_p63_uce-200109 (modified)_p150_uce-2001959 (modified)_p205_uce-2002607 (modified)_p380_uce-2004521 (modified)_p529_uce-2006448 (modified)_p592_uce-2007287 (modified)_p652_uce-2008029_p670_uce-200830 (modified)_p673_uce-200834 (modified)_p756_uce-2009273 (modified)_p787_uce-2009761 (modified){0.867669},
    TPM2{1.16618,3.51769}+F{0.335331,0.180925,0.191411,0.292333}+R4{0.539634,0.106233,0.363738,1.38984,0.0911255,4.09015,0.00550223,11.7073}: p62_uce-200108 (modified)_p94_uce-200134 (modified)_p110_uce-2001502 (modified)_p137_uce-2001767 (modified)_p158_uce-2002054 (modified)_p179_uce-200230 (modified)_p269_uce-2003200 (modified)_p365_uce-2004271 (modified)_p473_uce-2005648 (modified)_p553_uce-2006748 (modified)_p557_uce-2006775_p705_uce-2008739 (modified)_p713_uce-2008845 (modified)_p714_uce-2008854 (modified)_p728_uce-2008936 (modified)_p795_uce-2009901 (modified){1.70518},
    TPM2{0.777727,2.24262}+F{0.339244,0.175804,0.16868,0.316271}+R3{0.450382,0.127616,0.509631,1.48307,0.039987,4.66913}: p64_uce-200110 (modified)_p138_uce-2001779 (modified)_p252_uce-2003026 (modified)_p437_uce-2005126 (modified)_p460_uce-2005394 (modified)_p682_uce-2008467 (modified)_p715_uce-2008866 (modified)_p773_uce-2009554 (modified){1.50116},
    TPM3{1.14303,3.3678}+F{0.337021,0.152953,0.164418,0.345608}+R4{0.356345,0.0643909,0.518104,1.06391,0.118464,3.08897,0.00708656,8.45356}: p67_uce-2001115 (modified)_p92_uce-2001328 (modified)_p105_uce-2001483 (modified)_p136_uce-2001766 (modified)_p257_uce-2003107 (modified)_p272_uce-2003236 (modified)_p309_uce-2003687 (modified)_p379_uce-2004519 (modified)_p466_uce-2005519 (modified)_p734_uce-2008996 (modified)_p750_uce-2009164 (modified)_p777_uce-2009647 (modified){3.28879},
    GTR{1.02061,2.87761,0.876429,1.24762,3.37942}+F{0.359631,0.160029,0.153495,0.326845}+R4{0.233569,0.0419525,0.610835,0.876283,0.143405,2.63293,0.0121913,6.3457}: p68_uce-2001119 (modified)_p82_uce-2001202 (modified)_p191_uce-2002516 (modified)_p193_uce-2002518 (modified)_p254_uce-2003058 (modified)_p259_uce-2003124 (modified)_p275_uce-200329 (modified)_p282_uce-200332 (modified)_p332_uce-2003948 (modified)_p347_uce-2004081 (modified)_p374_uce-2004423 (modified)_p392_uce-2004663 (modified)_p468_uce-2005552 (modified)_p687_uce-200850 (modified)_p697_uce-2008640 (modified)_p801_uce-2009986 (modified){3.34333},
    GTR{1.14382,3.78289,0.844561,1.25972,3.30684}+F{0.303906,0.153299,0.176874,0.365921}+R4{0.252311,0.0258564,0.474771,0.662712,0.214819,2.05424,0.0580995,4.08867}: p71_uce-2001152_p182_uce-2002313 (modified)_p307_uce-2003662 (modified)_p340_uce-200404 (modified)_p405_uce-2004797_p444_uce-2005143 (modified)_p548_uce-2006705 (modified)_p725_uce-2008918 (modified){6.1814},
    TIM{2.29589,0.875542,2.63524}+F{0.358668,0.160201,0.159077,0.322053}+R3{0.342098,0.120851,0.609641,1.24441,0.048261,4.14443}: p75_uce-2001170 (modified)_p187_uce-2002436_p217_uce-2002767 (modified)_p277_uce-2003300 (modified)_p330_uce-2003945 (modified)_p438_uce-2005127 (modified)_p439_uce-2005132 (modified)_p497_uce-2005934 (modified)_p501_uce-2005985 (modified)_p676_uce-200838 (modified)_p677_uce-200839 (modified)_p698_uce-2008644 (modified){1.96559},
    GTR{0.977321,3.03956,0.740995,1.07444,2.67729}+F{0.313521,0.165654,0.166144,0.354681}+R3{0.259205,0.066094,0.663991,1.05981,0.0768041,3.63474}: p77_uce-2001187 (modified)_p194_uce-2002524_p295_uce-2003442_p390_uce-200465 (modified)_p560_uce-2006824 (modified)_p692_uce-2008562 (modified)_p737_uce-2009018 (modified)_p768_uce-2009497 (modified){2.74916},
    GTR{0.830248,2.60143,0.684723,1.20808,2.86128}+F{0.381911,0.153467,0.137389,0.327233}+R4{0.187137,0.0143079,0.498676,0.728682,0.280205,1.76265,0.0339812,4.12113}: p79_uce-2001189 (modified)_p319_uce-2003867 (modified)_p428_uce-2005023 (modified)_p432_uce-2005064 (modified)_p475_uce-2005696 (modified)_p485_uce-2005791 (modified)_p546_uce-2006701 (modified)_p662_uce-2008170{4.67628},
    TN{4.19688,3.56856}+F{0.30646,0.170709,0.180017,0.342814}+R3{0.57475,0.14614,0.391817,1.76314,0.0334326,6.73531}: p83_uce-2001212 (modified)_p114_uce-2001532 (modified)_p167_uce-2002139 (modified)_p407_uce-2004843 (modified)_p488_uce-2005811 (modified)_p530_uce-200646 (modified)_p604_uce-2007454_p784_uce-2009708 (modified){1.79359},
    K3Pu{2.79374,0.912826}+F{0.343359,0.168038,0.162794,0.325809}+R4{0.2085,0.0319255,0.555884,0.807392,0.217043,2.06336,0.0185724,5.206}: p85_uce-2001247 (modified)_p456_uce-2005361 (modified)_p580_uce-2007137 (modified)_p610_uce-2007528 (modified)_p636_uce-2007805 (modified)_p674_uce-2008340 (modified)_p703_uce-2008734 (modified)_p748_uce-2009135 (modified){3.92336},
    TPM3{0.926967,2.97137}+F{0.337612,0.175864,0.173166,0.313357}+R4{0.403829,0.0554286,0.400049,0.806387,0.167442,2.88296,0.0286791,6.0076}: p87_uce-2001263 (modified)_p210_uce-2002675 (modified)_p215_uce-2002753 (modified)_p291_uce-2003424 (modified)_p351_uce-2004127 (modified)_p449_uce-2005195 (modified)_p514_uce-200621 (modified)_p516_uce-200624 (modified)_p526_uce-2006385 (modified)_p571_uce-2007037 (modified)_p579_uce-2007136 (modified)_p755_uce-2009247 (modified){3.91835},
    GTR{0.885361,2.85909,1.24567,0.723929,3.23201}+F{0.278752,0.2238,0.216711,0.280737}+R4{0.634771,0.148436,0.311556,1.81893,0.0500232,5.57718,0.00365044,16.4612}: p91_uce-2001308 (modified)_p96_uce-2001373 (modified)_p121_uce-2001597 (modified)_p173_uce-2002199 (modified)_p212_uce-2002722 (modified)_p226_uce-2002836 (modified)_p344_uce-2004064 (modified)_p409_uce-2004860 (modified)_p411_uce-2004864 (modified)_p414_uce-2004877 (modified)_p447_uce-2005187 (modified)_p471_uce-2005617 (modified)_p491_uce-200583 (modified)_p533_uce-2006485 (modified)_p606_uce-2007490 (modified)_p710_uce-2008785 (modified){1.36382},
    GTR{0.962995,2.64509,0.798086,1.27684,2.97541}+F{0.387332,0.143727,0.139393,0.329548}+R5{0.223665,0.0287453,0.300023,0.96017,0.368084,0.961406,0.103054,2.94793,0.00517397,9.2431}: p93_uce-2001337 (modified)_p118_uce-2001566_p133_uce-2001730 (modified)_p139_uce-2001787 (modified)_p171_uce-2002189 (modified)_p174_uce-2002226 (modified)_p260_uce-2003126 (modified)_p265_uce-2003152 (modified)_p372_uce-2004409 (modified)_p511_uce-2006203 (modified)_p535_uce-2006531 (modified)_p582_uce-2007156 (modified)_p602_uce-2007409 (modified)_p611_uce-2007557 (modified)_p780_uce-2009675 (modified){2.58335},
    TIM3{1.18303,3.53017,3.1813}+F{0.325856,0.15082,0.158618,0.364707}+R3{0.415748,0.094776,0.564836,1.50396,0.0194168,5.72225}: p101_uce-2001420 (modified)_p181_uce-200231 (modified)_p222_uce-2002795 (modified)_p264_uce-2003144 (modified)_p305_uce-2003646 (modified)_p386_uce-2004577 (modified)_p454_uce-200530_p495_uce-2005847 (modified)_p499_uce-2005940 (modified)_p508_uce-2006113 (modified)_p510_uce-2006176 (modified)_p554_uce-200675 (modified)_p565_uce-2006947 (modified)_p598_uce-200739 (modified)_p631_uce-2007775 (modified)_p740_uce-2009070 (modified){1.53992},
    GTR{0.99361,3.35519,0.767767,1.06241,2.91889}+F{0.319839,0.154146,0.159773,0.366242}+R3{0.38626,0.129471,0.577703,1.32301,0.0360374,5.15246}: p107_uce-2001492 (modified)_p178_uce-2002289 (modified)_p236_uce-2002942 (modified)_p253_uce-2003044 (modified)_p589_uce-2007255 (modified)_p630_uce-2007774 (modified)_p638_uce-2007809 (modified)_p742_uce-2009094 (modified){2.14844},
    TVM{1.05889,3.50077,0.798013,1.2658}+F{0.32522,0.143441,0.156635,0.374704}+R4{0.168292,0.0133511,0.620829,0.748776,0.183079,2.14771,0.0278001,5.02484}: p108_uce-2001496 (modified)_p147_uce-2001956 (modified)_p172_uce-2002193 (modified)_p304_uce-2003626 (modified)_p313_uce-2003744 (modified)_p567_uce-2006992 (modified)_p607_uce-2007491 (modified)_p623_uce-2007742 (modified)_p637_uce-2007808 (modified)_p647_uce-2007962 (modified)_p683_uce-2008468 (modified)_p706_uce-2008740 (modified){4.16702},
    TIM2{1.15923,6.36666,8.07834}+F{0.296062,0.211895,0.225106,0.266938}+R4{0.562355,0.0252311,0.335936,1.17089,0.0886947,4.72701,0.0130149,13.3084}: p109_uce-2001499 (modified)_p175_uce-2002250 (modified)_p183_uce-2002315_p213_uce-2002727 (modified)_p239_uce-2002991_p324_uce-2003878 (modified)_p333_uce-200396 (modified)_p341_uce-2004051 (modified)_p371_uce-2004393 (modified)_p394_uce-2004675 (modified)_p425_uce-200500_p619_uce-2007678 (modified)_p653_uce-2008036 (modified)_p690_uce-2008510_p731_uce-2008967 (modified)_p757_uce-2009281{1.13005},
    TIM2{0.860746,3.04651,3.7456}+F{0.345407,0.180745,0.175483,0.298365}+R4{0.339797,0.0659435,0.489342,0.870675,0.160073,2.93496,0.0107885,7.57548}: p111_uce-200152 (modified)_p203_uce-2002595 (modified)_p316_uce-2003818 (modified)_p353_uce-2004134 (modified)_p398_uce-2004732_p578_uce-2007134 (modified)_p658_uce-2008098 (modified)_p762_uce-2009341 (modified){3.61004},
    TVM{0.955687,2.62494,0.796005,1.12434}+F{0.350365,0.159041,0.139222,0.351372}+R4{0.289566,0.0485779,0.48561,0.710226,0.140558,2.1667,0.0842665,3.99322}: p116_uce-2001548 (modified)_p218_uce-2002771_p362_uce-2004232 (modified)_p522_uce-2006285 (modified)_p563_uce-2006928 (modified)_p651_uce-2008028 (modified)_p743_uce-2009103 (modified)_p778_uce-2009649 (modified){5.06158},
    HKY{2.73134}+F{0.322969,0.170102,0.164653,0.342276}+R4{0.579138,0.119143,0.366553,1.63665,0.0528807,5.6646,0.00142824,22.0791}: p120_uce-2001589 (modified)_p206_uce-2002608 (modified)_p207_uce-2002642 (modified)_p385_uce-2004576 (modified)_p621_uce-2007690 (modified)_p628_uce-2007761 (modified)_p708_uce-2008744 (modified)_p797_uce-2009917 (modified){1.22816},
    GTR{1.04943,3.23719,0.810017,1.15205,3.58339}+F{0.35903,0.160707,0.160273,0.319989}+R4{0.231789,0.0182156,0.53813,0.752351,0.201985,2.2062,0.0280967,5.17129}: p123_uce-200161 (modified)_p180_uce-2002303 (modified)_p199_uce-2002565 (modified)_p311_uce-2003718 (modified)_p363_uce-2004254 (modified)_p453_uce-2005284 (modified)_p492_uce-2005830 (modified)_p531_uce-200647 (modified)_p599_uce-2007392 (modified)_p707_uce-2008741 (modified)_p730_uce-2008943 (modified)_p765_uce-2009446 (modified){4.77181},
    GTR{0.900937,2.59632,0.737382,1.11774,2.91684}+F{0.367668,0.16393,0.148934,0.319468}+R4{0.169035,0.0151038,0.319545,0.51394,0.437857,1.35341,0.0735641,3.27092}: p124_uce-200162 (modified)_p130_uce-2001710 (modified)_p188_uce-2002448 (modified)_p279_uce-2003312 (modified)_p350_uce-2004120 (modified)_p427_uce-2005019 (modified)_p434_uce-200508_p472_uce-2005628 (modified)_p494_uce-2005834_p562_uce-2006887 (modified)_p585_uce-2007167 (modified)_p685_uce-2008488 (modified){6.04497},
    TIM3{1.15134,3.25515,2.96682}+F{0.308915,0.179991,0.178437,0.332657}+R4{0.198527,0.023868,0.445545,0.667643,0.324548,1.74027,0.0313805,4.23817}: p131_uce-2001727 (modified)_p214_uce-2002745 (modified)_p317_uce-2003826 (modified)_p520_uce-2006280 (modified)_p577_uce-2007133 (modified)_p595_uce-2007352 (modified)_p645_uce-2007920 (modified)_p701_uce-2008685 (modified){5.68542},
    GTR{0.996307,2.95352,0.80816,1.30155,2.50779}+F{0.330588,0.139368,0.141803,0.38824}+R4{0.21157,0.0188153,0.667659,1.03688,0.117536,2.30406,0.00323522,10.1772}: p140_uce-2001788 (modified)_p287_uce-2003393 (modified)_p289_uce-200340 (modified)_p506_uce-2006111 (modified)_p507_uce-2006112 (modified)_p566_uce-200696 (modified)_p590_uce-2007257 (modified)_p746_uce-2009122 (modified){2.09229},
    TVM{0.972136,2.65615,0.854387,1.02548}+F{0.321085,0.173876,0.174769,0.33027}+R4{0.209238,0.0179997,0.588235,0.870932,0.184719,2.14469,0.017807,4.92817}: p141_uce-2001813 (modified)_p146_uce-2001947 (modified)_p200_uce-2002569 (modified)_p202_uce-2002588 (modified)_p227_uce-2002845 (modified)_p263_uce-2003132 (modified)_p336_uce-2003973 (modified)_p366_uce-2004286 (modified)_p455_uce-2005343 (modified)_p465_uce-2005518 (modified)_p525_uce-2006376 (modified)_p547_uce-2006702 (modified)_p618_uce-2007660 (modified)_p667_uce-2008247 (modified)_p686_uce-2008495 (modified)_p689_uce-200851 (modified){3.37146},
    HKY{2.75183}+F{0.29631,0.193379,0.164866,0.345445}+R4{0.596123,0.13398,0.336812,1.45449,0.0641821,5.77017,0.0028832,20.7751}: p148_uce-2001957 (modified)_p238_uce-2002980 (modified)_p782_uce-2009683 (modified)_p789_uce-2009809 (modified){1.68137},
    TVM{0.678996,3.75813,1.10335,0.482084}+F{0.267308,0.243415,0.235514,0.253764}+R3{0.781665,0.151518,0.194773,2.90494,0.0235627,13.401}: p153_uce-2002010 (modified)_p201_uce-200258 (modified)_p235_uce-2002934 (modified)_p348_uce-2004088_p486_uce-2005798_p545_uce-2006687_p608_uce-2007504_p639_uce-2007828 (modified)_p644_uce-2007908 (modified)_p648_uce-2007965 (modified)_p798_uce-2009929 (modified)_p800_uce-2009956{0.996934},
    GTR{1.11403,3.14844,1.35537,0.769178,3.753}+F{0.284891,0.210422,0.235468,0.269219}+R3{0.495086,0.0530952,0.354365,0.927758,0.150549,4.28398}: p170_uce-2002184_p301_uce-2003583 (modified)_p650_uce-2007997 (modified)_p764_uce-2009445{4.50124},
    TIM3{0.793816,3.09446,2.79122}+F{0.299314,0.209463,0.197646,0.293577}+R4{0.302142,0.0139263,0.425248,0.735805,0.239646,2.08979,0.0329647,5.52361}: p185_uce-2002326 (modified)_p446_uce-2005186 (modified)_p515_uce-2006230 (modified)_p521_uce-2006284 (modified)_p550_uce-2006709 (modified)_p695_uce-2008609 (modified)_p751_uce-2009202 (modified)_p788_uce-2009770 (modified){3.82046},
    GTR{0.875516,2.44013,0.761647,0.866268,2.89463}+F{0.365977,0.149569,0.154957,0.329496}+R4{0.191713,0.0135542,0.486281,0.574828,0.263798,1.80431,0.0582088,4.15574}: p189_uce-2002451 (modified)_p397_uce-2004731 (modified)_p477_uce-2005700 (modified)_p570_uce-2007036 (modified)_p691_uce-2008548_p719_uce-2008877 (modified){7.0987},
    TN{3.77527,2.93566}+F{0.292213,0.20437,0.184179,0.319238}+R4{0.464053,0.0417818,0.429316,1.12693,0.103801,4.34585,0.00283021,16.1472}: p190_uce-2002480 (modified)_p280_uce-2003313 (modified)_p302_uce-200361 (modified)_p328_uce-2003930 (modified)_p349_uce-2004109 (modified)_p412_uce-2004865 (modified)_p680_uce-2008422 (modified)_p760_uce-2009307 (modified){1.34531},
    TVM{1.18721,3.03903,0.770374,1.46912}+F{0.338408,0.131224,0.14649,0.383877}+R3{0.175836,0.0237438,0.803455,1.1333,0.0207093,4.11728}: p225_uce-2002830 (modified)_p283_uce-2003363 (modified)_p480_uce-2005731 (modified)_p537_uce-2006543 (modified)_p640_uce-200783 (modified)_p641_uce-200787 (modified){2.62295},
    TIM2{0.8275,4.11961,3.42227}+F{0.298843,0.212621,0.188684,0.299852}+R3{0.439525,0.0950323,0.479763,1.16913,0.0807122,4.92272}: p237_uce-2002948 (modified)_p297_uce-2003506 (modified)_p335_uce-2003968_p388_uce-2004621 (modified)_p484_uce-2005764 (modified)_p544_uce-2006677 (modified)_p702_uce-2008696 (modified)_p709_uce-2008784 (modified){3.09426},
    TIM3{0.866188,2.78952,2.46734}+F{0.332632,0.165751,0.167475,0.334142}+R4{0.571987,0.148244,0.390157,1.69733,0.0357552,5.97339,0.0021012,18.7528}: p266_uce-2003162 (modified)_p284_uce-2003376 (modified)_p308_uce-2003685 (modified)_p331_uce-2003947 (modified)_p381_uce-2004526 (modified)_p436_uce-2005112 (modified){2.08286},
    TPM2{0.844925,2.57884}+F{0.313568,0.185204,0.175462,0.325767}+R4{0.342452,0.0725073,0.578647,1.14184,0.0776824,3.75179,0.00121826,18.8789}: p281_uce-2003314 (modified)_p605_uce-2007458 (modified)_p654_uce-2008071 (modified)_p656_uce-2008073 (modified)_p657_uce-200808 (modified)_p671_uce-2008323_p684_uce-200847 (modified)_p790_uce-2009831 (modified){1.19272},
    HKY{3.4385}+F{0.351243,0.162328,0.168674,0.317755}+R3{0.644218,0.163705,0.333591,2.13224,0.0221916,8.25731}: p296_uce-2003472 (modified)_p352_uce-2004132 (modified)_p395_uce-2004701 (modified)_p461_uce-20054 (modified)_p498_uce-2005935 (modified)_p586_uce-2007186 (modified)_p733_uce-2008990 (modified)_p735_uce-2009002 (modified){0.817731},
    TN{3.15194,2.55771}+F{0.315152,0.179816,0.177861,0.327171}+R4{0.216469,0.0176969,0.393462,0.503329,0.247689,1.45196,0.142379,3.07976}: p323_uce-2003875 (modified)_p334_uce-2003961 (modified)_p555_uce-2006769_p614_uce-2007600 (modified)_p694_uce-2008605 (modified){7.39711},
    TIM3{0.6177,5.45676,3.06408}+F{0.322611,0.201554,0.14959,0.326244}+R2{0.881862,0.231781,0.118138,6.73453}: p389_uce-200463 (modified)_p594_uce-200732 (modified)_p747_uce-2009129{0.456351},
    TPM3{0.843808,2.83538}+F{0.30293,0.192274,0.191758,0.313038}+R4{0.526293,0.114993,0.362466,1.26446,0.109266,4.07584,0.00197541,18.126}: p435_uce-2005092 (modified)_p479_uce-2005705 (modified)_p543_uce-2006654 (modified)_p627_uce-2007760 (modified)_p649_uce-2007993 (modified)_p666_uce-2008237 (modified)_p669_uce-2008295 (modified)_p729_uce-2008937 (modified){2.65388},
    TPM3{0.841819,4.35745}+F{0.275024,0.20519,0.203496,0.316291}+R4{0.475197,0.0190422,0.283875,0.692599,0.214196,2.76663,0.0267331,7.54645}: p569_uce-2007010 (modified)_p646_uce-200794 (modified)_p660_uce-2008121 (modified)_p712_uce-2008844 (modified)_p752_uce-2009205 (modified){2.36675},
    TIM3{0.418996,4.57749,2.08103}+F{0.2887,0.303938,0.15383,0.253533}+R3{0.631056,0.20608,0.330113,1.87008,0.0388309,6.50545}: p575_uce-2007099 (modified)_p786_uce-2009760 (modified){0.964706},
    GTR{0.251482,0.783566,0.298856,0.255945,0.856879}+F{0.344576,0.184551,0.244707,0.226165}+I{0.131059}+G4{0.84117}: p720_uce-2008889 (modified){3.94805};
end;
