# Supplementary material for: ﻿New species in old mountains: integrative taxonomy reveals ten new species and extensive short-range endemism in Nesticus spiders (Araneae, Nesticidae) from the southern Appalachian Mountains
Source: Zookeys. 2023 Feb 3;1145:1–130. doi: 10.3897/zookeys.1145.96724 (PMC10208238; doi:10.3897/zookeys.1145.96724)
Supplement: Supplementary material 4 — Input alignments, analysis log files, and output tree files [file zookeys-1145-001_article-96724__-s004.zip › UCE_partitionedML_IQTree_partitions.nexus.contree copy.tre]

(Narcheri_Cheaha_N023:0.0077653593,Narcheri_MillShoalCreek_N727:0.0063773122,((((((((((Nbarri_Bishop_N1072:0.0042432608,Nbarri_LostCoveCave_N0065:0.0038684563)100:0.0222616664,(Nfurtivus_HugdenBranch_G3175:0.0012548907,Nfurtivus_RaccoonMtn_N1026:0.0012296274)100:0.0259992425)100:0.0038688022,(((((((((Nbishopi_PoleCr_Chattooga_N885:0.0038356231,Nbishopi_DryFalls_N150:0.0046066902)100:0.0019945500,Nbishopi_StandingIndian_N131:0.0047554002)100:0.0059515887,Nstupkai_BlowholeWOS_N285:0.0098207359)100:0.0018090553,(Nstupkai_Blowing_N356:0.0073156563,Nstupkai_LittleRiver_N293:0.0074518336)100:0.0040025656)100:0.0029907640,((((Ncooperi_BeaverCrk_N1002:0.0057791152,Ncooperi_BrasstBald_N824:0.0058787689)100:0.0021949892,Ncooperi_NantRiverGorge_N682:0.0078351515)100:0.0068176375,Ncooperi_CheoahDam_N1122:0.0129005656)100:0.0015601608,((Nreclusus_Clingmans_N252:0.0085144883,Nreclusus_Noland_N1051:0.0090125535)100:0.0017980340,(Nreclusus_Newfound_N259:0.0082771965,Nreclusus_Smokemont_N1020:0.0081993118)100:0.0035779577)100:0.0010333565)100:0.0011560010)100:0.0026184654,Ncooperi_RockCrRoad_N1160:0.0153563511)100:0.0070331776,((Ndellingeri_BullpenBridge_N109:0.0040683527,Ndellingeri_WhitewFalls_N887:0.0043687749)100:0.0123956069,(Nfridelli_LittlePigeon_N262:0.0115603818,(Njonesi_CaveSpringCave_N390:0.0133353461,(Nperlakyi_SChimneys_N1079:0.0027977216,Nperlakyi_SChimneys_N1080:0.0023911164)100:0.0093746891)97:0.0011027817)100:0.0014165395)100:0.0073421106)100:0.0038651128,(Nsheari_BaldRiver_N1168:0.0081149583,(Nsheari_Cohutta_N826:0.0091439454,Nsheari_JoyceKilmer_N092:0.0078874815)87:0.0016585780)100:0.0178371793)100:0.0055292961,(((Ncarteri_English_N031:0.0128455356,((Ncarteri_PilotMtn_G2185:0.0119808280,Ncarteri_WeberCty_N1044:0.0115901919)100:0.0010396784,Ncarteri_LaurelCave_nearTYPE_N0296:0.0129891724)100:0.0019008521)100:0.0067887399,Ncarteri_Pitchfork_N363:0.0206637911)100:0.0080970989,(Ngeorgia_Sittons_N073:0.0121947140,(Nlula_BeeRockCave_G2091:0.0048159775,Nlula_LulaFallsCave_G2084:0.0045663405)100:0.0095365427)100:0.0157398850)100:0.0043145240)100:0.0022490089)100:0.0036641947,(((Nbarrowsi_Gregorys_N270:0.0057984524,Nbarrowsi_Tuckaleechee_N360:0.0053313260)100:0.0207651525,(Nlowderi_ChestnutBranch_N731:0.0067769105,Nlowderi_upperFiresCreek_N820:0.0065461200)100:0.0246341575)100:0.0033340570,((Ncoylei_Apalachia_N1195:0.0070096682,Ncoylei_DinkinCove_N1118:0.0054288408)100:0.0028820053,Ncoylei_TiptonCreek_N837:0.0063720778)100:0.0253670096)100:0.0044697447)100:0.0075582246,(((((((((((Nbarri_eyed_ClayCave_G2082:0.0060372922,Npaynei_NorrisDamCave_N348:0.0055259608)100:0.0025187671,Nroanensis_IngramBranch_N926:0.0070934988)100:0.0013937379,Npaynei_Grindstaff_N646:0.0096448311)100:0.0017939088,(Nroanensis_N_CarversGap_N928:0.0089456657,Nroanensis_RoanHighBluff_N762:0.0077800341)100:0.0014893833)59:0.0014616339,Npaynei_UnakaMtns_N943:0.0096528074)100:0.0073196717,(Ncarolinensis_Grandfather_N218:0.0075410875,Ncarolinensis_LinvilleCaverns_N227:0.0086666850)100:0.0066539894)92:0.0012425946,((Ndilutus_GrassyCreek_N670:0.0011384179,Ndilutus_StarveRockCave_G3174:0.0005816074)100:0.0112179830,((Ntennessensis_IndianCave_N052:0.0094410750,Ntennessensis_LittleStony_N645:0.0098953964)99:0.0015051210,Ntennessensis_Watauga_N1046:0.0099846440)100:0.0020749191)100:0.0068886646)92:0.0010801171,((Nholsingeri_BrumleyCrk_N916:0.0067821309,Nholsingeri_PondCave_N541:0.0065723629)100:0.0084784535,(Nmimus_NealsSink_N329:0.0075636174,Nmimus_Straleys_N625:0.0075574011)100:0.0073389068)100:0.0033195419)100:0.0067344116,((Ncherokee_BallhootScar_N193:0.0137423125,Ncherokee_BalsamMtn_N891:0.0132980932)100:0.0032154255,Ncherokee_SIndianCrk_N681:0.0132004584)100:0.0042259055)100:0.0037943073,(Nsilvanus_Elijay_N395:0.0098921004,(Nsilvanus_GermanyCove_N1017:0.0105371873,Nsilvanus_HeboMtn_N1029:0.0101699202)98:0.0020206192)100:0.0152655193)100:0.0081572606,((((Nbrimleyi_NewberryCr_N984:0.0096709199,Nbrimleyi_RumblingBald_N241:0.0106866656)100:0.0030008932,(Ntempletoni_BaldMtns_N950:0.0091576598,(Ntempletoni_ClarksCreek_N945:0.0078327778,Ntempletoni_ScronceCreekRd_N1223:0.0072857293)100:0.0021522401)100:0.0036295508)100:0.0064828931,((Ncanei_Egypt_N958:0.0094973897,(Nesticus_gertschi_N806_gr_nasicus:0.0098118436,((Ngertschi_CedarCreek_N351:0.0045036276,Ngertschi_FrenchBroad_N968:0.0061280117)100:0.0041834629,Ngertschi_HickoryNutGap_N810:0.0076835725)100:0.0012389273)100:0.0034764864)100:0.0041646818,((Ncrosbyi_MtMitchell_N210:0.0065607630,Ncrosbyi_ShufordCrk_N1148:0.0072982464)100:0.0043447357,Ncrosbyi_PricesCrk_N1143:0.0101382503)98:0.0022806692)100:0.0057749021)100:0.0098151017,((Nnasicus_CaneyFork_N171:0.0085801237,Nnasicus_CoweeTrain_N189:0.0090862723)100:0.0036028762,Nnasicus_ConnosteeFalls_N696:0.0122445924)100:0.0147078141)100:0.0114363125)100:0.0037829135)100:0.0146432136,(Nesticus_nahaunus_Mexico_G2881:0.1260260987,(Nsilvestrii_Hellgate_N1108:0.4072461120,(Nesticus_Japan_G2153:0.1354917320,Nesticella_sp_GH1210:0.0855270635)100:0.3555507005)100:0.1177573301)100:0.0264034461)100:0.0131748229,(Nstygius_ObeLee_N0656:0.0042841421,Nstygius_RavenB_N1022:0.0044345253)100:0.0496207513)100:0.0057319469,(Ncressleri_AndersonSpringCave_G2075:0.0004264400,Ncressleri_PigeonCave_G2077:0.0003746425)100:0.0506560256)82:0.0037999680,Ncarteri_div__RainbowCave_G2089:0.0647142428)100:0.0212540740,((Npecki_HaskellSims_G3697:0.0159066895,Npecki_HurricaneMazeCave_G2100:0.0168529030)61:0.0021426699,Npecki_Monteagle_N062:0.0154864669)100:0.0278211466)100:0.0382168227);
