# Supplementary material for: ﻿New species in old mountains: integrative taxonomy reveals ten new species and extensive short-range endemism in Nesticus spiders (Araneae, Nesticidae) from the southern Appalachian Mountains
Source: Zookeys. 2023 Feb 3;1145:1–130. doi: 10.3897/zookeys.1145.96724 (PMC10208238; doi:10.3897/zookeys.1145.96724)
Supplement: Supplementary material 4 — Input alignments, analysis log files, and output tree files [file zookeys-1145-001_article-96724__-s004.zip › UCE_ReadME copy.log]

Specimen LABELS in original UCE analysis files should be changed as follows:

Outgroups:

Nesticella_sp_GH1210       = Nesticella mogera  
Nesticus_Japan_G2153       = Nesticella mogera
Nesticus_nahaunus_Mexico_G2881  - no change
Nsilvestrii_Hellgate_N1108  - no change

archeri group:

Narcheri_Cheaha_N023 - no change
Narcheri_MillShoalCreek_N727  - no change
Ncarteri_div__RainbowCave_G2089  = Njemisinae
Ncressleri_AndersonSpringCave_G2075  - no change
Ncressleri_PigeonCave_G2077  - no change
Npecki_HaskellSims_G3697     - no change     
Npecki_HurricaneMazeCave_G2100   - no change   
Npecki_Monteagle_N062    - no change
Nstygius_ObeLee_N0656    - no change             
Nstygius_RavenB_N1022     - no change            
 
tennessensis group:

Nsilvanus_Elijay_N395     - no change               
Nsilvanus_GermanyCove_N1017  - no change            
Nsilvanus_HeboMtn_N1029    - no change              
Ncarolinensis_Grandfather_N218 - no change
Ncarolinensis_LinvilleCaverns_N227 - no change
Ncherokee_BallhootScar_N193     = Ncherokeensis
Ncherokee_BalsamMtn_N891   = Ncherokeensis
Ncherokee_SIndianCrk_N681  = Ncherokeensis
Nmimus_NealsSink_N329     - no change
Nmimus_Straleys_N625  - no change
Nholsingeri_BrumleyCrk_N916    - no change
Nholsingeri_PondCave_N541  - no change
Nroanensis_IngramBranch_N926  = Npaynei
Nroanensis_N_CarversGap_N928   - no change
Nroanensis_RoanHighBluff_N762  - no change
Npaynei_Grindstaff_N646       - no change 
Npaynei_NorrisDamCave_N348   - no change      
Npaynei_UnakaMtns_N943  - no change
Nbarri_eyed_ClayCave_G2082 = Npaynei
Ntennessensis_IndianCave_N052   - no change      
Ntennessensis_LittleStony_N645  - no change      
Ntennessensis_Watauga_N1046 - no change
Ndilutus_GrassyCreek_N670     - no change
Ndilutus_StarveRockCave_G3174   - no change

nasicus group:

Nnasicus_CaneyFork_N171     - no change   
Nnasicus_ConnosteeFalls_N696    - no change 
Nnasicus_CoweeTrain_N189  - no change
Nbrimleyi_NewberryCr_N984   - no change
Nbrimleyi_RumblingBald_N241 - no change
Ncanei_Egypt_N958   - no change
Ntempletoni_BaldMtns_N950     - no change       
Ntempletoni_ClarksCreek_N945    - no change      
Ntempletoni_ScronceCreekRd_N1223  - no change
Ngertschi_CedarCreek_N351    - no change    
Ngertschi_FrenchBroad_N968    - no change  
Ngertschi_HickoryNutGap_N810  - no change
Nesticus_gertschi_N806_gr_nasicus    - no change
Ncrosbyi_MtMitchell_N210  - no change
Ncrosbyi_PricesCrk_N1143    - no change
Ncrosbyi_ShufordCrk_N1148   - no change 

barrowsi group:

Nbarrowsi_Gregorys_N270  - no change
Nbarrowsi_Tuckaleechee_N360 - no change
Ncoylei_Apalachia_N1195     = Nbondi
Ncoylei_DinkinCove_N1118   = Nbondi
Ncoylei_TiptonCreek_N837  = Nbondi
Nlowderi_ChestnutBranch_N731   - no change
Nlowderi_upperFiresCreek_N820- no change

barri group:

Nbarri_Bishop_N1072  - no change
Nbarri_LostCoveCave_N0065 - no change
Nfurtivus_HugdenBranch_G3175    - no change
Nfurtivus_RaccoonMtn_N1026 - no change

carteri group:

Ncarteri_English_N031     - no change
Ncarteri_LaurelCave_nearTYPE_N0296  - no change
Ncarteri_PilotMtn_G2185      - no change
Ncarteri_Pitchfork_N363   - no change
Ncarteri_WeberCty_N1044 - no change
Ngeorgia_Sittons_N073      - no change     
Nlula_BeeRockCave_G2091      - no change   
Nlula_LulaFallsCave_G2084 - no change


reclusus group:
   
Nsheari_BaldRiver_N1168    - no change
Nsheari_Cohutta_N826    - no change
Nsheari_JoyceKilmer_N092    - no change
Nbishopi_DryFalls_N150    - no change
Nbishopi_PoleCr_Chattooga_N885 - no change
Nbishopi_StandingIndian_N131 - no change
Nstupkai_BlowholeWOS_N285      - no change       
Nstupkai_Blowing_N356        - no change        
Nstupkai_LittleRiver_N293       - no change      
Nfridelli_LittlePigeon_N262  = Nbinfordae
Njonesi_CaveSpringCave_N390  - no change
Ndellingeri_BullpenBridge_N109  - no change
Ndellingeri_WhitewFalls_N887   - no change
Nperlakyi_SChimneys_N1079     = Ndykemanae
Nperlakyi_SChimneys_N1080    = Ndykemanae
Nreclusus_Clingmans_N252   - no change
Nreclusus_Newfound_N259     - no change
Nreclusus_Noland_N1051      - no change
Nreclusus_Smokemont_N1020    - no change 
Ncooperi_BeaverCrk_N1002   = Nreclusus
Ncooperi_BrasstBald_N824 = Nreclusus
Ncooperi_CheoahDam_N1122    = Nreclusus
Ncooperi_NantRiverGorge_N682  = Nreclusus
Ncooperi_RockCrRoad_N1160     = Nreclusus


    

          
