# Supplementary material for: ﻿New species in old mountains: integrative taxonomy reveals ten new species and extensive short-range endemism in Nesticus spiders (Araneae, Nesticidae) from the southern Appalachian Mountains
Source: Zookeys. 2023 Feb 3;1145:1–130. doi: 10.3897/zookeys.1145.96724 (PMC10208238; doi:10.3897/zookeys.1145.96724)
Supplement: Supplementary material 4 — Input alignments, analysis log files, and output tree files [file zookeys-1145-001_article-96724__-s004.zip › uce-20054 (modified).phy]

 95 1140
Nesticus_Japan_G2153 ------------------------------------------------------------------------------------------------------------------------------------------------------------------------------------------------------------------------------------------ACCTTTAGCAACTTCAGGTCTGAAAAGTTCACCAAAACCTACAAAACCAGGCTCTCCGGCTCCTTTAATATCGCCTTCAGTACCAGAAAATATAGCAACCTTGTTACAAGTGATTCCTCCAGGACCTCAATATGCTGAAAGTCCCATGTCACCACCAGAAGGTGAAAAAGTTATAAGTGACACGAACGTGTTATCAAATACTAAACTCTATGGGACAGTAAAACTCTCTACTTCTGTACCTGTGCATAAACCTGGAACAGCAGTAACACCAAATCTTGCAAATGCAAAAAAGTTATCTGTGGGAAGAGGAGCACCACCACCCATTCCGCCAAATAAACCAGTATTGCCTCTACAAGCTCTTCATAGAAAAGATACTGGTTCCAAACCTCCTGTACCACCTCGATCAGATGTTACTCCAGAAAATGTGTCTGACAAAAATGTTCAAAGGTCTGTGGCAGCTCGTTTTGTTGGTATACAGAAGGCAGCTACAGATGATATATCTGGAAATACTACTTCAGTGGAGAAAGATGACATACAGGTGGGTGTTTCTAATGAAGCAAATACCACACCTGCATATCCTGCATCTTCAAATAATATTGAATCAGAAGTATTGGTTCAGGAATTAGCTGATTTCCAGCAAATTCTTGTTTCTATGGCTCACAAGTTATCAAGCTCTATAAGCAATCCTGATTCAATTTAACAATACAAATCTAGT-----------------------------------------------------------------------------------------------------------------------------------------------------------------------------------------------
Nesticus_nahaunus_Mexico_G2881 AAGAAGTACTATAGTTACCATGGTTTCAACACCCCCAATTCGTGCTGTGCCTACAATATCTCCCACTGTCAGTCCACCTAGAGGGGTTGCTCGTGCTGTATGCCCCAAAGTTGGATCTGCTCCTGCTACACCAGCTAAACCTCCTGGTCTTATTCCTCAAGCACCCACTAAGATATGCCCTGGAAAACCTGCATCCTCATCTTCAAGTACAGTTTTGTCACCTTTGTGCAGTCCACCTTCAGCAACTCCAGGATTAAAAAGTTCACAAAAACCTACAAAACCGGGCTCTCCTGCACCTTTAATATCACCTTCAGTACCAGAAAATGTAGCAACGTTGTTACAAGTAATTCCTCCTGGACCACAATATGCTGAAAGTCCTATGTCTCCACCAGAAGGTGAAAAAGTTATAGGTGAGACAAATGCATTATCAAATACTAAATTGTATGGAACAGTTAAAGTTTCTACTTCTGTACCTGTGCATAAACCTGGAATGGCAGCTACACTGAACATTACAAATGCAAAAAAGTTATCTGTGGGAAGAGGTGCCCCACCTCCTATTCCGCCAAATAAGCCAGTATTGCCCCCACAAGCACTTCATAGAAAAGATACTGGCTCCAAACCTCCTGTTCCACCTCGATCAGATGTTACCCCCGAAAATGTATCCGACAAGAATGTCCAAAGGGTTGTGCAAGCTCGTTTTGTTGGTACGATAAAGGCAGCTACAGATGATCCATCTGGAAATGCTATTGCAGTGGAAAAAGATGACACGCAGGTGGGTGTTTCTAATGAGACAAATGCCACACCTGCACATCCAGTATCTTCAAATAATATTGAATCAGAAGTATTGGTTCAAGAATTAGCTGATTTTCAGCAAATTCTTGTCTCTATGGCTCATAAGTTATCAAACAACATGAATAATTCGGATTAAATATAACAATATAAATCTAAGTTTTTAAAAATCTTTTTGCAAATTACAAAATATTTTATTTGCAGCTATTTTTACTTTCCTTCTTACATGTTTCATGTCATTGAATACTTCCTATAAGTAAGTATGTATTCTTACATGAATTGCAAGAAATAGATGAAGTTCAAAATTAAACTAAATGCATCAACAGACTTGATCAAAACAGAAAATAGCTT
Nsilvestrii_Hellgate_N1108 -------------------------------------------GCTGTGCCCACAATTTCTCCCACTGTCAGTCCACCTCGAGGGGTAGCTCGCGCTGTCTGTCCCAAAGTTGGACCTGCTCCTGCTACACCAGCTAAACCTCCTGGTCTTATTCCTCAAGCACCTGCTAAGATATGCCCTGGAAAACCTGTATCCTCATCTTCAAGTACAGTTTTATCGCCTTTGTGTAGTCCACCTTTAGCAACTTCAGGACTGAAAAGTTCTTCAAAACCTGCAAAACCAGGCTCTCCCGCACCTTTAATATCACCTTCAGTACCAGAAAGTATAGGCACCTTGTTGCAAGTAATTCCTCCTGGACCTCAATATGCAGAAAGCCCTATATCGCCACCAGAAGGTGAAAAGGTTATCGGGGACACAAATGCATTATCAAATACTAAATTGTATGGAACAGTTAAAGTTTCTTCTTCTGTAGCTATACATAAAGCTGGAACAGCATCTGTACCAAACATTACGAATGCAAAAAAGCTATCTGTTGGAAGAGGAGCCCCACCTCCTATTCCGCCAAATAAGCCAGTATTGCCCCCACAAGCACTTCATAGAAAAGATACTGGCTCCAAACCACCTGTTCCACCTCGATCAGATGTTACTCCAGAAAATGTGTCTGACAAGAATGTTCAAAGGGTTGTGCCAGCTCGTTTTGTTGGTATGCCAAAGGCAGCTGCGGATGATCCATCTGGAAATGCTACTGCAGTGGAAAAAGATGACTGCCAGGTGGGTGTTTCTAATGAGACAAATGCTGCACCTGTACATTCAGTATCTTCTAATAATATTGAATCAGAAGTGTTAGTACAGGAATTAGCTGATTTTCAGCAAATTCTTGTTTCTATGGCTCACAAATTATCAAATTCTATGAGTAATTCTGATTAAATATAGCAATTTAAAACAAGCTTTGCTAAAATCTTTTTGCAAATTACGAAAGATTTCATTCGCTGCTATTTTTAT-TCATTTCTTTCACTTTTTATCCCAACAAAGACTTACTGTAAATCACTAC--------------ATTGCAGGAAATAGTCGTTTTTAAAAAGTAACCTCTCTGAACTAATGTGCTATATTATATCAGGACACAGTTT
Narcheri_Cheaha_N023 -------------------------------------------------CCCACAATTTCTCCCACTGTCAGTCCACCTAGAGGGGTTGCTCGTGCTGTATGCCCCAAAGTTGGACCTGCTCCTGCTACACCAGCTAAACCTCCGGGTCTTATTCCTCAAGCACCCACTAAGATATGCCCTGGGAAACCTGCATCCTCATCTTCAAATGCAGTTTTGTCACCTTTGTGTAGTCCACCTTTAGCAACTCCAGCATTAAAGAGTTCACCAAAACCTACAAAACCCGGCTCTCCTGCACCTTTAATATCACCTTCAATACCAGAAAATATAGCAACTTTGTTACAAGTAATTCCTCCTGGGCCACAATATACGGAAAGTCCTATGTCACCACCAGAAGGTGAAAAGGTTATAGGTGACACAAATGCATTATCAAATACTAAATTATATGGAACAGTTAAAGTTTCTACTTCTGTACCTGTGCATAAACCTGGAATGGCAGCTACACCAAACATTACAAATGCAAAAAAGTTATCTGTGGGAAGAGGTGCCCCACCTCCTATTCCGCCAAATAAGCCAGTATTGCCCCCACAAGCCCTTCATAGAAAAGAAACTGGTTCTAAACCTCCTGTTCCACCTCGATCAGATGTCACCCCAGAAAATGTATCTGACAAGAATGTCCAAAGGGTTGCACCAGCTCGTTTTGTTAGTACACCAAAGGCAGCTACAGATGATCCAGCAGGAAATGCTATTGCAGTGGAAAAAGATGACACGCAGGTGGGTGTTTCTAATGAGACAAATGCCACACCTGCACATCCAGTTCCTTCAAATAATATTGAATCAGAAGCATTGGTCCAAGAATTAGCTGATTTTCAGCAAATTCTTGTTTCAATGGCTCATAAGTTATCAAACAATATGAATAATTCTGATTAAATATAACAATATAAATCTAAGTTCGTTAAAATCTTTT-------TACAAAATATTTCATTTGTAGCTATTTTTACTGTCCTAGTTGCATGTTTCATGTCAAT----------------------------------------------------------------------------------------TGATCGAAACAAAAAATATCTT
Narcheri_MillShoalCreek_N727 ----------------------------------------------------------------------------------------------------------------------------------------------------------------------------------------------------------------------------------------------------------------------------------------------------------------------------------------------------------------------------------------------------------------------------GACACAAATGCATTATCAAATACTAAATTATATGGAACAGTTAAAGTTTCTACTTCTGTACCTGTGCATAAACCTGGAATGGCAGCTACACCAAACATTACAAATGCAAAAAAGTTATCTGTGGGAAGAGGTGCCCCACCTCCTATTCCGCCAAATAAGCCAGTATTGCCCCCACAAGCCCTTCATAGAAAAGAAACTGGTTCTAAACCTCCTGTTCCACCTCGATCAGATGTCACCCCAGAAAATGTATCTGACAAGAATGTCCAAAGGGTTGCACCAGCTCGTTTTGTTAGTACACCAAAGGCAGCTACAGATGATCCAGCAGGAAATGCTATTGCAGTGGAAAAAGATGACAC------------------------------------------------------------------------------------------------------------------------------------------------------------------------------------------------------------------------------------------------------------------------------------------------------------------------------------------------------------------------------------
Ncarteri_div__RainbowCave_G2089 AAGAAGTACTATAGTTACCATGGTTTCAACACCACCAATTCGTGCTGTGCCCACAATATCTCCCACTGTCAGTCCACCTAGGGGGGTTGCTCGTGCTGTATGCCCCAAAGTTGGGCCTGCTCCTGCTACACCAGCTAAACCTCCTGGTCTTATTCCTCAAGCACCCACTAAGATATGCCCTGGAAAACCTGCATCCTCATCTTCAAGCACAGTTTTGTCACCTTTGTGTAGTCCACCTTTAGCAACTCCAGGATTAAAGAGTTCACCAAAACCCTCTAAACCTGGCTCTCCTGCACCTTTAATATCACCTTCAATACCAGAAAATATAGCAACTTTGTTACAAGTCATTCCTCCTGGACCACAATATGCTGAAAGTCCTATGTCACCACCAGAAGGTGAAAAGGTTATAGGTGACACAAATGCATTATCAAATACTAAATTATATGGAACAGTTAAAGTTTCTACTTCTGTACCTGTGCATAAACCTGGAATGGCAGCTACACCAAACATTACAAATGCAAAAAAGTTATCTGTGGGAAGAGGTGCCCCACCTCCTATTCCGCCAAATAAGCCAGTATTGCCCCCACAAGCACTTCATAGAAAAGAAACTGGCTCCAAACCTCCTGTTCCACCTCGATCAGATGTTACCCCAGAAAATGTATCTGACAAGAATGTCCAAAGGGTTGCGCCAGCTCGTTTTGTTGGTACGCCAAAGGCAGCTACAGATGATTCATCAGGAAATGCTATTGCAGTGGAAAAAGATGGCACGCAGGTGGGTGTTTCTAATGAGACAAATGCCACACCTGCACATCCAGTTTCTTCAAATAATATTGAATCAGAAGTATTAGTCCAAGAATTAGCTGATTTTCAGCAAATTCTTGTTTCAATGGCTCATAAGTTATCAAACAATACGAGTAATTCTGATTAAATATAATAATATAAATTTAAATTTATTAAAATCTTTTTACAAAGTACAAAATATTTCATTTGCAGCTATTTTTACTGTCCTTATTAGACGTTTCATATCAAT----------------------------------------------------------------------------------------TGATTGGAACAGGAAATAACTT
Npecki_HaskellSims_G3697 AAGAAGTACTATAGTTACCATGGTTTCAACACCACCAATTCGTGCAGTGCCCACAATTTCTCCCACTGTCAGTCCACCTAGAGGGGTTGCTCGTGCTGTTTGCCCCAAAGTTGGACCTGCTCCTGCTACACCAGCTAAACCTCCGGGTCTTATTCCTCAAGCACCCACTAAGATATGCTCTGGAAAACCTGCATCCTCATCTTCAAATGCAGTTTTGTCACCTTTGTGTAGTCCACCTTTAGCAACTCCAGCATTAAAGAGTTCACCAAAA---------------CCTCCTGCACCTTTAATATCACCTTCAATACCAGAAAATATAGCAACTTTGTTACAAGTAATTCCTCCTGGACCACAATATGCTGAAAGTCCTATGTCACCACCAGAAGGTGAAAAGGTTATAGGTGACACAAATGCATTATCAAATACTAAATTATATGGAACAGTTAAAGTTTCTACTTCTGTACCTGTGCATAAACCTGGAATGGCAGCTACACCAAACATTACAAATGCAAAAAAGTTATCTGTAGGAAGAGGTGCTCCACCTCCTATTCCGCCAAATAAGCCAGTATTGCCTCCACAAGCACTTCATAGAAAAGAAACTGGCTCCAAACCTCCTGTTCCACCTCGATCAGATGTCACCCCAGAAAATGTATCTGACAAGAATGTCCAAAGGGTTGCACCTGCTCGTTTTGTTGGTACACCAAAGGCAGCTACAGATGATCCAGCAGGAAATGCTATTGCAGTGGGAAAAGATGACACGCAGGTGGGTGTTTCTAATGAGACAAATGCCGCACCTGCACATCCAGTTTCTTCAAATAATATTGAATCAGAAGTATTGGTCCAAGAATTAGCTGATTTTCAGCAAATTCTTGTTTCAATGGCTCATAAGTTATCAAACAATATGAATAATTCTGATTAAATATAACAATATAAATCTAAATTCGTTAAAATCTTTT-------TACAAAATATTTCATTTGCAGCTATTTTTACTGTCCTTATTACACGTTTTATGTCAAT----------------------------------------------------------------------------------------TGATCAAAACAAAAAATATCTT
Ncressleri_AndersonSpringCave_G2075 ---------------------GGTTTCAACACCACCAATTCGTGCTGTGCCCACAATATCTCCCACTGTCAGTCCACCTAGAGGAGTTGCTCGTGCTGTATGCCCCAAAGTTGGACCTGCTCCTGCTACACCAGCTAAACCTCCTGGTCTTATTCCTCAAGCACCTACTAAGATATGTCCTGGAAAACCTGCATCCTCATCTTCAAATGCAGTTTTGTCACCTTTGTGTAGTCCACCCTTAGCAACTTCAGGATTAAAGAGTTCACCAAAACCTACAAAACCCGGCTCTCCAGCACCTTTAATATCACCTTCAATACCAGAAAATATAGCAACTTTGTTACAAGTAATTCCTCCTGGACCACAATATGCTGAAAGTCCTATGTCACCACCAGAAGGTGAAAAGGTTATAGGTGACACAAATGCATTATCAAATACTAAATTATATGGAACAGTTAAAGTTTCTACTTCTGTACCTGTGCATAAACCTGGAATGGCAGCTACACCAAACATTACAAATGCAAAAAAGTTATCTGTGGGTAGAGGTGCCCCACCTCCTATTCCGCCAAATAAGCCAGTATTGCCCCCACAAGCACTTCATAGAAAAGAAACTGGCTCCAAACCTCCTGTTCCACCTCGATCAGATGTTACCCCAGAAAATGTATCTGACAAGAATGTCCAAAGGGTTGTGCCCGCTCGTTTTGTTGGTACACCAAAGGCAGCTACAGATGATCCATCAGGAAATACTATTGCAGTGGAAAAAGATGACATGCAGGTGGGTGTTTCTAATGAGACAAATGCCACACCTGCACATACAGTTTCTTCAAATAATATTGAATCAGAAGTATTGGTCCAAGAATTAGCTGATTTTCAGCAAATTCTTGTTTCAATGGCTCATAAGTTATCAAACAATATGAGTAATTCTGATTAAATATAACAATATAAATCTAAGTTTGTTAAAATCTTTTTACAAATTACAAAATATTTCATTTGCAGCTGTTTTTACTGTCTTTATTACACATTTCATGTCAAT----------------------------------------------------------------------------------------TGATCGGAACAAAAAATAGCTT
Ncressleri_PigeonCave_G2077 AAGAAGTACTATAGTTACCATGGTTTCAACACCACCAATTCGTGCTGTGCCCACAATATCTCCCACTGTCAGTCCACCTAGAGGAGTTGCTCGTGCTGTATGCCCCAAAGTTGGACCTGCTCCTGCTACACCAGCTAAACCTCCTGGTCTTATTCCTCAAGCACCTACTAAGATATGTCCTGGAAAACCTGCATCCTCATCTTCAAATGCAGTTTTGTCACCTTTGTGTAGTCCACCCTTAGCAACTTCAGGATTAAAGAGTTCACCAAAACCTACAAAACCCGGCTCTCCAGCACCTTTAATATCACCTTCAATACCAGAAAATATAGCAACTTTGTTACAAGTAATTCCTCCTGGACCACAATATGCTGAAAGTCCTATGTCACCACCAGAAGGTGAAAAGGTTATAGGTGACACAAATGCATTATCAAATACTAAATTATATGGAACAGTTAAAGTTTCTACTTCTGTACCTGTGCATAAACCTGGAATGGCAGCTACACCAAACATTACAAATGCAAAAAAGTTATCTGTGGGTAGAGGTGCCCCACCTCCTATTCCGCCAAATAAGCCAGTATTGCCCCCACAAGCACTTCATAGAAAAGAAACTGGCTCCAAACCTCCTGTTCCACCTCGATCAGATGTTACCCCAGAAAATGTATCTGACAAGAATGTCCAAAGGGTTGTGCCCGCTCGTTTTGTTGGTACACCAAAGGCAGCTACAGATGATCCATCAGGAAATACTATTGCAGTGGAAAAAGATGACATGCAGGTGGGTGTTTCTAATGAGACAAATGCCACACCTGCACATACAGTTTCTTCAAATAATATTGAATCAGAAGTATTGGTCCAAGAATTAGCTGATTTTCAGCAAATTCTTGTTTCAATGGCTCATAAGTTATCAAACAATATGAGTAATTCTGATTAAATATAACAATATAAATCTAAGTTTGTTAAAATCTTTTTACAAATTACAAAATATTTCATTTGCAGCTGTTTTTACTGTCTTTATTACACATTTCATGTCAAT----------------------------------------------------------------------------------------TGATCGGAACAAAAAATAGCTT
Npecki_HurricaneMazeCave_G2100 AAGAAGTACTATAGTTACCATGGTTTCAACACCACCAATTCGTGCTGTGCCCACAATTTCTCCCACTGTCAGTCCACCTAGAGGGGTTGCTCGTGCTGTATGCCCCAAAGTTGGACCTGCTCCTGCTACACCAGCTAAACCTCCGGGTCTTATTCCTCAAGCACCCACTAAGATATGCCCTGGAAAACCTGCATCCTCATCTTCAAATGCAGTTTTGTCACCTTTGTGTAGTCCACCTTTAGCAACTCCAGCATTAAAGAGTTCACCAAAACCTACAAAACCCGGCTCTCCTGCACCTTTAATATCACCTTCAATACCAGAAAATATTGCAACTTTGTTACAAGTAATTCCTCCTGGACCACAATATGCTGAAAGTCCTATGTCACCACCAGAAGGTGAAAAGGTTATAGGTGACACAAATGCATTATCAAATACTAAATTATATGGAACAGTTAAAGTTTCTACTTCTGTACCTGTGCATAAACCTGGAATGGCAGTTACACCAAACATTACAAATGCAAAAAAGTTATCTGTAGGAAGAGGTGCCCCACCTCCTATTCCGCCAAATAAGCCAGTATTGCCCCCACAAGCACTTCATAGAAAAGAAACTGGCTCCAAACCTCCTGTTCCACCTCGATCAGATGTCACCCCAGAAAATGTATCTGACAAGAATGTCCAAAGGGTTGCACCAGCTCGTTTTGTTGGTACACCAAAGGCAGCTACAGATGATCCAGCAGGAAATGCTATTGCAGTGGAAAAAGATGACACGCAGGTGGGTGTTTCTAATGAGACAAATGCCACACCTGCACATCCAGTTTCTTCAAATAATATTGAATCAGAAGTATTGGTCCAAGAATTAGCTGATTTTCAGCAAATTCTTGTTTCAATGGCTCATAAATTATCAAACAATATGAATAATTCTGATTAAATATAACAATATAAATTTAAATTCGTT--AATCTTTT-------TACAAAATATTTCATTTGCAGCTATTTTTACTGTTCTTATTACACGTTTCATATCAAT----------------------------------------------------------------------------------------TGATCAAAACAAAAAATATCTT
Npecki_Monteagle_N062 AAGAAGTACTATAGTTACCATGGTTTCAACACCACCAATTCGTGCTGTGCCCACAATTTCTCCCACTGTCAGTCCACCTAGAGGGGTTGCTCGTGCTGTATGCCCCAAAGTTGGACCTGCTCCTGCTACACCAGCTAAACCTCCGGGTCTTATTCCTCAAGCACCCACTAAGATATGCCCTGGAAAACCTGCATCCTCATCTTCAAATGCAGTTTTGTCACCTTTGTGTAGTCCACCTTTAGCAACTCCAGCATTAAAGAGTTCACCAAAACCTACAAAACCCGGCTCTCCTGCACCTTTAATATCACCTTCAATACCAGAAAATATCGCAACTTTGTTACAAGTAATTCCTCCTGGACCACAATATGCTGAAAGTCCTATGTCACCACCAGAAGGTGAAAAGGTTATAGGTGACACAAATGCATTATCAAATACTAAATTATATGGAACAGTTAAAGTTTCTACTTCTGTACCTGTGCATAAACCTGGAATGGCAGTTACACCAAACATTACAAATGCAAAAAAGTTATCTGTAGGAAGAGGTGCCCCACCTCCTATTCCGCCAAATAAGCCAGTATTGCCCCCACAAGCACTTCATAGAAAAGAAACTGGCTCCAAACCTCCTGTTCCACCTCGATCAGATGTCACCCCAGAAAATGTATCTGACAAGAATGTCCAAAGGGTTGCACCAGCTCGTTTTGTTGGTACACCAAAGGCAGCTACAGATGATCCAGCAGGAAATGCTATTGCAGTGGAAAAAGATGACACGCAGGTGGGTGTTTCTAATGAGACAAATGCCACACCTGCACATCCAGTTTCTTCAAATAATATTGAATCAGAAGTATTGGTCCAAGAATTAGCTGATTTTCAGCAAATTCTTGTTTCAATGGCTCATAAATTATCAAACAATATGAATAATTCTGATTAAATATAACAATATAAATCTAAATTCGTT--AATCTTTT-------TACAAAATATTTCATTTGCAGCTATTTTTACTGTTCTTATTACACGTTTCATATCAAT----------------------------------------------------------------------------------------TGATCAAAACAAAAAATATCTT
Nstygius_ObeLee_N0656 AAGAAGTACTATAGTTACCATGGTTTCAACACCACCAATTCGTGCTGTGCCCATAATATCTCCCACTGTCAGTCCACCTAGAGGGGTTGCTCGTGCTGTATGCCCCAAAGTTGGACCTGCTCCTGCTACACCAGCTAAACCTCCTGGTCTTATTCCTCAAGCACCCACTAAGATATGCCCTGGAAAATCTGCATCCTCATCTTCAAGTGCAGTTTTGTCACCTTTATGCAGTCCACCTTTAGCAACTCCAGGATTAAAGAGTTCACCAAAACCTACAAAACCCGGCTCTCCTGCACCTTTAATATCACCTTCAATACCAGAAAATATAGCAACTTTATTACAAGTAATTCCTCCTGGACCACAATATGCTGAAAGTCCTATGTCACCACCAGAAGGTGAAAAGGTTATAGGTGACACAAATACATTATCAAATACTAAATTATATGGAACAGTTAAAGTTTCTACTTCTGTACCTGTGCATAAACCTGGAATGGCAGCTACACCAAACACTACAAATGCAAAAAAGTTATCTGTGGGCAGAGGTGCCCCACCTCCTATTCCGCCAAATAAGCCAGTATTGCCCCCACAAGCACTTCATAGAAAAGAAACTGGTTCCAAACCACCTGTTCCACCTCGATCAGATGTTACCCCAGAGAATGTATCTGACAAGAATGTCCAAAGGCTTGCGCCAGCTCGTTTTGTTGGTACGCCAAAGGCAGCTACAGATGATCCATCGGGAAATGCTATTGCAGTGGGAAAAGATGACACGCAGGTGGGTGTTTCTAATGAGACAAATGCCACACCTGCACATCCAGTTTCTTCAAATAATATTGAATCGGAAGTATTGGTCCAAGAATTAGCTGATTTTCAGCAAATTCTTGTTTCAATGGCTCATAAGTTATCAAACAATATGAGTAATTCTGATTAAATATAACTATATAAATCTAAGTTTGTTAAAATCTTTTTACAAATTACAAAATATTTCATATGCAGCTATTTTTACTGTCCTTATTACACGTTTCATGTTAAT----------------------------------------------------------------------------------------TGATCGGAACAGAAAATAGCTT
Nstygius_RavenB_N1022 AAGAAGTACTATAGTTACCATGGTTTCAACACCACCAATTCGTGCTGTGCCCATAATATCTCCCACTGTCAGTCCACCTAGAGGGGTTGCTCGTGCTGTATGCCCCAAAGTTGGACCTGCTCCTGCTACACCAGCTAAACCTCCTGGTCTTATTCCTCAAGCACCCACTAAGATATGCCCTGGAAAATCTGCATCCTCATCTTCAAGTGCAGTTTTGTCACCTTTATGCAGTCCACCTTTAGCAACTCCAGGATTAAAGAGTTCACCAAAACCTACAAAACCCGGCTCTCCTGCACCTTTAATATCACCTTCAATACCAGAAAATATAGCAACTTTATTACAAGTAATTCCTCCTGGACCACAATATGCTGAAAGTCCTATGTCACCACCAGAAGGTGAAAAGGTTATAGGTGACACAAATACATTATCAAATACTAAATTATATGGAACAGTTAAAGTTTCTACTTCTGTACCTGTGCATAAACCTGGAATGGCAGCTACACCAAACACTACAAATGCAAAAAAGTTATCTGTGGGCAGAGGTGCCCCACCTCCTATTCCACCAAATAAGCCAGTATTGCCCCCACAAGCACTTCATAGAAAAGAAACTGGCTCCAAACCACCTGTTCCACCTCGATCAGATGTTACCCCAGAGAATGTATCTGACAAGAATGTCCAAAGGCTTGCGCCAGCTCGTTTTGTTGGTACGCCAAAGGCAGCTACAGATGATCCATCGGGAAATGCTATTGCAGTGGAAAAAGATGACACGCAGGTGGGTGTTTCTAATGAGACAAATGCCACACCTGCACATCCAGTTTCTTCAAATAATATTGAATCGGGAGTATTGGTCCAAGAATTAGCTGATTTTCAGCAAATTCTTGTTTCAATGGCTCATAAGTTATCAAACAATATGAGTAATTCTGATTAAATATAACTATATAAATCTAAGTTTGTTAAAATCTTTTTACAAATTACAAAATATTTCATATGCAGCTATTTTTACTGTCCTTATTACACGTTTCATGTTAAT----------------------------------------------------------------------------------------TGATCGGAACAGAAAATAGCTT
Nbarri_Bishop_N1072 AAGAAGTACTATAGTTACCATGGTTTCAACACCCCCAATTCGTGCTGTGCCCACAATATCTCCCACTGTCAGTCCACCTAGAGGGGTTGCTCGTGCTGTATGCCCCAAAGTTGGACCTGCTCCTGCTACACCAGCTAAACCTCCTGGTCTTATTCCTCAAGCACCCACTAAGATATGCCCTGGAAAATCTGCATCCTCATCTTCAAGTGCAGTTTTGTCACCTTTATGTAGTCCACCTTTAGCAACTCCAGGATTAAAGAGTTCACCAAAACCTACAAAACCTGGCTCTCCTGCACCTTTAATATCACCTTCAATACCAGAAAATATAGCAACTTTGTTACAAGTAATTCCTCCTGGGCCACAATATGCTGAAAGTCCTATGTCACCACCAGAAGGTGAAAAAGTTATAGGTGACACAAATGCATTATCAAATACTAAATTATATGGAACAGTTAAAGTTTCTACTTCTGTACCTGTGCATAAACCTGGAATGGCAGCTACACCAAACATTACAAATGCAAAAAAGTTATCTGTGGGAAGAGGTGCCCCACCTCCTATTCCGCCAAATAAGCCAATATTGCCCCCACAAGCACTTCATAGAAAAGAAACTGGCTCCAAACCTCCTGTTCCACCTCGATCAGATGTTACTCCAGAAAATGTATCTGACAAGAATGTCCAAAGGGTTGCACCAGCTCGTTTTATTGGTATGCCAAAGGCAGCTACAGATGATCCATCTGGAAATGCTATTGCAGTGGAAAAAGATGACATGCAGGTGGGTGTTTCTAATGAGACAAATGCCACACCTGCACATCCAGTTTCTTCAAATAATATTGAATCAGAAGTATTGGTCCAAGAATTAGCTGATTTTCAGCAAATTCTTGTCTCAATGGCTCATAAGTTATCAAACAATATGAGTAATTCCGATTAAATATAACAATATAAATCTAGGTTTTTAAAAATCATTTTGCAAATTACAAAATATTTCATTTGCAGCTATTTTTACTTTTTTTGTTACATGTTTCATATCAATAAATACTTCCAATAAGTAAGTATGTATTCTTTCATTAATTGCAAGAAATAGATAAAGTTCCAAATTAAACTAAAAGCATCAATAGGCTTGATCGGGACAGAAAATATCTT
Nbarri_LostCoveCave_N0065 ------------------------TTCAACACCCCCAATTCGTGCTGTGCCCACAATATCTCCCACTGTCAGTCCACCTAGAGGGGTTGCTCGTGCTGTATGCCCCAAAGTTGGACCTGCTCCTGCTACACCAGCTAAACCTCCTGGTCTTATTCCTCAAGCACCCACTAAGATATGCCCTGGAAAATCTGCATCCTCATCTTCAAGTGCAGTTTTGTCACCTTTATGTAGTCCACCTTTAGCAACTCCAGGATTAAAGAGTTCACCAAAACCTACAAAACCTGGCTCTCCTGCACCTTTAATATCACCTTCAATACCAGAAAATATAGCAACTTTGTTACAAGTAATTCCTCCTGGGCCACAATATGCTGAAAGTCCTATGTCACCACCAGAAGGTGAAAAAGTTATAGGTGACACAAATGCATTATCAAATACTAAATTATATGGAACAGTTAAAGTTTCTACTTCTGTACCTGTGCATAAACCTGGAATGGCAGCTACACCAAACATTACAAATGCAAAAAAGTTATCTGTGGGAAGAGGTGCCCCACCTCCTATTCCGCCAAATAAGCCAGTATTGCCCCCACAAGCACTTCATAGAAAAGAAACTGGCTCCAAACCTCCTGTTCCACCTCGATCAGATGTTACCCCAGAAAATGTATCTGACAAGAATGTCCAAAGGGTTGCACCAGCTCGTTTTATTGGTATGCCAAAGGCAGCTACAGATGATCCATCTGGAAATGCTATTGCAGTGGAAAAAGATGACATGCAGGTGGGTGTTTCTAATGAGACAAATGCCACACCTGCACATCCAGTTTCTTCAAATAATATTGAATCAGAAGTATTGGTCCAAGAATTAGCTGATTTTCAGCAAATTCTTGTCTCAATGGCTCATAAGTTATCAAACAATATGAGTAATTCCGATTAAATATAACAATATAAATCTAGGTTTTTAAAAATCATTTTGCAAATTACAAAATATTTCATTTGCAGCTATTTTTACTTTTTTTGTTACATGTTTCATATCAATAAATACTTCCAATAAGTAAGTATGTATTCTTTCATTAATTGCAAGAAATAGATAAAGTTCCAAATTAAACTAAAAGCATCAATAGG------------------------
Nbarri_eyed_ClayCave_G2082 AAGAAGTACTATAGTTACCATGGTTTCAACACCCCCAATTCGTGCTGTGCCCACAATATCTCCCACTGTCAGTCCACCTAGAGGGGTTGCTCGTGCTGTATGCCCCAAAGTTGGACCTGCTCCTGCTACACCAGCTAAACCTCCTGGTCTTATTCCTCAAGCACCCACTAAGATATGCCCTGGAAAATCTGCATCCTCATCTTCAAGTGCAGTTTTGTCACCTTTATGTAGTCCACCTTTAGCAACTCCAGGATTAAAGAGTTCACCAAAACCTACAAAACCCGGCTCTCCTGCACCTTTAATATCACCTTCAATACCAGAAAATATAGCAACTTTGTTACAAGTAATTCCTCCTGGGCCACAATATGCTGAAAGTCCTATGTCACCACCAGAAGGTGAAAAGGTTATAGGTGACACAAATGCATTATCAAATACTAAATTATATGGAACAGTTAAAGTTTCTACTTCTGTACCTGTGCATAAACCTGGAATGGCAGCTACACCAAACATTACAAATGCAAAAAAGTTATCTGTGGGAAGAGGTGCCCCACCTCCTATTCCGCCAAATAAGCCAGTATTGCCCCCACAAGCACTTCATAGAAAAGAAACTGGCTCCAAACCTCCTGTTCCACCTCGATCAGATGTTACCCCAGAAAATGTATCTGACAAGAATGTCCAAAGGGTTGCACCAGCTCGTTTTATTGGTACGCCAAAGGCAGCTACAGATGATCCATCTGGAAATGCTATTGCAGTGGAAAAAGATGACATGCAGGTGGGTGTTTCTAATGAGACAAATGCCACACCTGCACATCCAGTTTCTTCAAATAATATTGAGTCAGAAGTATTGGTCCAAGAATTAGCTGATTTTCAGCAAATTCTTGTCTCAATGGCTCATAAGTTATCAAACAATATGAGTAATTCCGATTAAATATAACAATATAAATTTAGGTTTTTAAAAATCTTTTTGCAAATTACAAAATATTTCATTTGCAGCTATTTTTACTTTTTTTGTTACATGTTTCATATCAATAAATACTTCCAATAAGTAAGTATGTATTCTTTCATTAATTGCAAGAAATAGATAAAGTTCCAAATTAAACTAAATGCATCAACAGGCTTGATCGGGACAGAAAATAGCTT
Nbarrowsi_Gregorys_N270 AAGAAGTACTATAGTTACCATGGTTTCAACTCCCCCAATTCGTGCTGTGCCCACAAAATCTCCCACTGTCAGTCCACCTAGAGGGCTTGCTCGTGCTGTATGCCCCAAAGTTGGACCTGCTCCTGCTACACCAGCTAAACCTCCTGGTCTTATTCCTCAAGCACCCACTAAGATATGCCCTGGAAAATCTGCATCCTCATCTTCAAGTGCAGTTTTGTCACCTTTATGTAGTCCACCTTTAGCAACTCCAGGATTAAAGAGTTCACCAAAACCTACAAAACCTGGCTCTCCTGCACCTTTAATATCACCTTCAATACCAGAAAATATAGCAACTTTGTTACAAGTAATTCCTCCTGGACCACAATATGCTGAAAGTCCTATGTCACCACCAGAAAGTGAAAAGGTTATAGGTGACACAAATGCATTATCAAATACTAAATTATATGGAACAATTAAAGTTTCTACTTCTGTACCTGTGCATAAACCTGGAATGGCAGCTACACCAAACATTACAAATGCAAAAAAGTTATCTGTGGGAAGAGGTGCCCCACCTCCTATTCCGCCAAATAAGCCAGTATTGCCCCCACAAGCACTTCATAGAAAAGAAACTGGCTCCAAACCTCCTGTTCCACCTCGATCAGATGTTACCCCAGAAAATGTATCCGACAAGAATGTCCAAAGGGTTGCGCCAGCTCGTTTTATTGGTACGCCAAAGGCAGCTACAGATGATCCATCTGGAAATGCTGTTGCAGTGGAAAAAGATGACATGCAGGTGGGTGTTTCTAATGAGACAAATGCCACACCTGCACATCCAGTTTCTTCAAATAATATTGAATCTGAAGTATTGGTCCAAGAATTAGCGGATTTTCAGCAAATTCTTGTCTCAATGGCTCATAAGTTATCAAACAATATGAGTAATTCCGATTAAATATAACAATATAAATATAGGTTTTTAAAAATCTTTTTTCAAATTACAAAATATTTCATTTGCAGCTATTTTTACTTTTTTTGTTACACGTTTCATATCAATAAATACTTCCTATATGTAAGTATGTATTATTTCATTAATTGTAAAAAATAG---AAGTTCCAAATTAAACTAACTGCATCAACAGGCTTGATCAGGAGAGAAAATA----
Nbarrowsi_Tuckaleechee_N360 ---------------------------------------------------------------------------------------------------------------------------------------------------------------AGCACCCACTAAGATATGCCCTGGAAAATCTGCATCCTCATCTTCAAGTGCAGTTTTGTCACCTTTATGTAGTCCACCTTTAGCAACTCCAGGATTAAAGAGTTCACCAAAACCTACAAAACCCGGCTCTCCTGCACCTTTAATATCACCTTCAATACCAGAAAATATAGCAACTTTGTTACAAGTAATTCCTCCTGGACCACAATATGCTGAAAGTCCTATGTCACCACCAGAAAGTGAAAAGGTTATAGGTGACACAAATGCATTATCAAATACTAAATTATATGGAACAATTAAAGTTTCTACTTCTGTACCTGTGCATAAACCTGGAATGGCAGCTACACCAAACATTACAAATGCAAAAAAGTTATCTGTGGGAAGAGGTGCCCCACCTCCTATTCCGCCAAATAAGCCAGTATTGCCCCCACAAGCACTTCATAGAAAAGAAACTGGCTCGAAACCTCCTGTTCCACCTCGATCAGATGTTACCCCAGAAAATGTATCCGACAAGAATGTCCAAAGGGTTGCGCCAGCTCGTTTTATTGGTACGCCAAAGGCAGCTACAGATGATCCATCTGGAAATGCTGTTGCAGTGGAAAAAGATGACATGCAGGTGGGTGTTTCTAATGAGACAAATGCCACACCTGCACATCCAGTTTCTTCAAATAATATTGAATCTGAAGTATTGGTCCAAGAATTAGCGGATTTTCAGCAAATTCTTGTCTCAATGGCTCATAAGTTATCAAACAATATGAGTAATTCCGATTAAATATAACAATATAAATATAGGTTTTTAAAAATCTTTTTTCAAATTACAAAATATTTCATTTGCAGCTATTTTTACTTTTTTTGTTACACGTTTCATATCAATAAATACTTCCTATATGTAAGTA----------------------------------------------------------------------------------------
Nbishopi_DryFalls_N150 -----------------------------------------------------------------------------CTAGAGGGGTTGCTCGTGCTGTATGCCCCAAAGTTGGACCTGCTCCTGCTACACCAGCTAAACCTCCTGGTCTTATTCCTCAAGCACCCACTAAGATATGCCCTGGAAAATCTGCATCCTCATCTTCAAGTGCAGTTTTGTCACCTTTATGTAGTCCACCTTTAGCAACTCCAGGATTAAAGAGTTCACCAAAACCTACAAAACCCGGCTCTCCTGCACCTTTAATATCACCTTCAATACCAGAAAATATAGCAACTTTGTTACAAGTAATTCCTCCTGGGCCACAATATGCTGAAAGTCCTATGTCACCTCCAGAAGGTGAAAAGGTTATAGGTGACACAAATGCATTATCAAATACTAAATTATATGGAACAGTTAAAGTTTCTACTTCTGTACCTGTGCATAAACCTGGAATGGCAGCTACACCAAACATTACAAATGCAAAAAAGTTATCTGTGGGAAGAGGTGCCCCACCTCCTATTCCGCCAAATAAGCCAGTATTGCCCCCACAAGCACTTCATAGAAAAGAAACTGGCTCCAAACCTCCTGTTCCACCTCGATCAGATGTTACCCCAGAAAATGTATCTGACAAGAATGTCCAAAGGGTTGCACCAGCTCGTTTTATTGGTACGCCAAAGGCAGCTACAGATGATCCATCTGGAAATGCTATTGCAGTGGAAAAAGATGACATGCAGGTGGGTGTTTCTAATGAGACAAATGCCACACCTGCACATCCAGTTTCTTCAAATAATATTGAATCAGAAGTATTGGTCCAAGAATTAGCTGATTTTCAGCAAATTCTTGTCTCAATGGCTCATAAGTTATCAAACAATATGAGTAATTCTGATTAAATATAACAATATAAATCTAGGTTTTTTAAAAAAAAAATTCAAATTACAAAATATTTCATTTGCAGCTATTTTTACTTTTTTTGTTACACGTTTCATATCAATAAAT----------------------------------------------------------------------------------------------------------
Nbishopi_PoleCr_Chattooga_N885 -----------------------------------------------------------------------------------------CTCGTGCTGTATGCCCCAAAGTTGGACCTGCTCCTGCTACACCAGCTAAACCTCCTGGTCTTATTCCTCAAGCACCCACTAAGATATGCCCTGGAAAATCTGCATCCTCATCTTCAAGTGCAGTTTTGTCACCTTTATGTAGTCCACCTTTAGCAACTCCAGGATTAAAGAGTTCACCAAAACCTACAAAACCCGGCTCTCCTGCACCTTTAATATCACCTTCAATACCAGAAAATATAGCAACTTTGTTACAAGTAATTCCTCCTGGGCCACAATATGCTGAAAGTCCTATGTCACCTCCAGAAGGTGAAAAGGTTATAGGTGACACAAATGCATTATCAAATACTAAATTATATGGAACAGTTAAAGTTTCTACTTCTGTACCTGTGCATAAACCTGGAATGGCAGCTACACCAAACATTACAAATGCAAAAAAGTTATCTGTGGGAAGAGGTGCCCCACCTCCTATTCCGCCAAATAAGCCAGTATTGCCCCCACAAGCACTTCATAGAAAAGAAACTGGCTCCAAACCTCCTGTTCCACCTCGATCAGATGTTACCCCAGAAAATGTATCTGACAAGAATGTCCAAAGGGTTGCACCAGCTCGTTTTATTGGTACGCCAAAGGCAGCTACAGATGATCCATCTGGAAATGCTATTGCAGTGGAAAAAGATGACATGCAGGTGGGTGTTTCTAATGAGACAAATGCCACACCTGCACATCCAGTTTCTTCAAATAATATTGAATCAGAAGTATTGGTCCAAGAATTAGCTGATTTTCAGCAAATTCTTGTCTCAATGGCTCATAAGTTATCAAACAATATGAGTAATTCTGATTAAATATAACAATATAAATCTAGGTTTTAAAAAAAAAAAATTCAAATTACAAAATATTTCATTTGCAGCTATTTTTACTTTTTTTGTTACATGTTTCATATCAATAAATACTTCCA---------------------------------------------------------------------------------------------------
Nbishopi_StandingIndian_N131 ------------------------------------------------------------------------------------------------------------------ACCTGCTCCTGCTACACCAGCTAAACCTCCTGGTCTTATTCCTCAAGCACCCACTAAGATATGCCCTGGAAAATCTGCATCCTCATCTTCAAGTGCAGTTTTGTCACCTTTATGTAGTCCACCTTTAGCAACTCCAGGATTAAAGAGTTCACCAAAACCTACAAAACCCGGCTCTCCTGCACCTTTAATATCACCTTCAATACCAGAAAATATAGCAACTTTGTTACAAGTAATTCCTCCTGGGCCACAATATGCTGAAAGTCCTATGTCACCACCAGAAGGTGAAAAGGTTATAGGTGACACAAATGCATTATCAAATACTAAATTATATGGAACAGTTAAAGTTTCTACTTCTGTACCTGTGCATAAACCTGGAATGGCAGCTACACCAAACATTACAAATGCAAAAAAGTTATCTGTGGGAAGAGGTGCCCCACCTCCTATTCCGCCAAATAAGCCAGTATTGCCCCCACAAGCACTTCATAGAAAAGAAACTGGCTCCAAACCTCCTGTTCCACCTCGATCAGATGTTACCCCAGAAAATGTATCTGACAAGAATGTCCAAAGGGTTGCACCAGCTCGTTTTATTGGTACGCCAAAGGCAGCTACAGATGATCCATCTGGAAATGCTATTGCAGTGGAAAAAGATGACATGCAGGTGGGTGTTTCTAATGAGACAAATGCCACACCTGCACATCCAGTTTCTTCAAATAATATTGAATCAGAAGTATTGGTCCAAGAATTAGCTGATTTTCAGCAAATTCTTGTCTCAATGGCTCATAAGTTATCAAACAATATGAGTAATTCTGATTAAATATAACAATATAAATCTAGGTTTTAAAAAAAAAAAATTCAAATTACAAAATATTTCATTTGCAGCTATTTTTACTTTTTTTGTTACACGTTTCATATCAATAAATACTTCCAATAAGTAAGTATGTATTCTTTCATTAATTGCAAGAAATAGATAAAGT----------------------------------------------------
Nbrimleyi_NewberryCr_N984 AAGAAGTACTATAGTTACCATGGTTTCAACACCCCCAATTCGTGCTGTGCCCACAATATCTCCCACTGTCAGTCCACCTAGAGGGGTTGCTCGTGCTGTATGCCCCAAAGTTGGACCTGCTCCTGCTACACCAGCTAAACCTCCTGGTCTTATTCCTCAAGCACCCACTAAGATATGCCCTGGAAAATCTGCATCCTCATCTTCAAGTGCAGTTTTGTCACCTTTATGTAGTCCACCTTTAGCAACTCCAGGATTAAAGAGTTCACCAAAACCTACAAAACCTGGCTCTCCTGCACCTTTAATATCACCTTCAATACCAGAAAATATAGCAACTTTGTTACAAGTAATTCCTCCTGGACCACAATATGCTGAAAGTCCTATGTCACCACCAGAAGGTGAAAAGGTTATAGGTGACACAAATGCATTATCAAATACTAAATTATATGGAACAGTTAAAGTTTCTACTTCTGTACCTGTGCATAAACCTGGAATGGCAGCTACACCAAACATTACAAATGCAAAAAAGTTATCTGTGGGAAGAGGTGCCCCACCTCCTATTCCACCAAATAAGCCAGTATTGCCCCCACAAGCACTTCATAGAAAAGAAACTGGCTCCAAACCTCCTGTTCCACCTCGATCAGATGTTACCCCAGAAAATGTATCCGAGAAGAATGTCCAAAGGGTTGCACCAGCTCGTTTTATTGGTACGCCAAAGGCAGCTACAGATGATCCATCTGGAAATGCTATTGCAGTGGAAAAAGATGACATGCAGGTGGGTGTTTCTAATGAGACAAATGCCACACCTGCACATCCAGTTTCTTCAAATAATATTGAATCAGAAGTATTGGTCCAAGAATTAGCTGATTTTCAGCAAATTCTTGTCTCAATGGCTCATAAGTTATCAAACAATATGAGTAATTCCGATTAAATATAACAATATAAATCTAGGTTTTTAAAAATCTTTTTGCAAATTACAAAATATTTCATTTGCAGCTATTTTTACTTTTTCTGTTACACGTTTCATATCAATAAATACTTCCTATAAGTAAGTATGTATTCTTTCATTAATTGCAAGAAATAGATAAAGTTCCAAATTAAACTAAATGCATCAACAGATTTAATCAGGACAG----------
Nbrimleyi_RumblingBald_N241 --------------------------------------------------CCACAATATCTCCCACTGTCAGTCCACCTAGAGGGGTTGCTCGTGCTGTATGCCCCAAAGTTGGACCTGCTCCTGCTACACCAGCTAAACCTCCTGGTCTTATTCCTCAAGCACCCACTAAGATATGCCCTGGAAAATCTGCATCCTCATCTTCAAGTGCAGTTTTGTCACCTTTATGTAGTCCACCTTTAGCAACTCCAGGATTAAAGAGTTCACCAAAACCTACAAAACCTGGCTCTCCTGCACCTTTAATATCACCTTCAATACCAGAAAATATAGCAACTTTGTTACAAGTAATTCCTCCTGGACCACAATATGCTGAAAGTCCTATGTCACCACCAGAAGGTGAAAAGGTTATAGGTGACACAAATGCATTATCAAATACTAAATTATATGGAACAGTTAAAGTTTCTACTTCTGTACCTGTGCATAAACCTGGAATGGCAGCTACACCAAACATTACAAATGCAAAAAAGTTATCTGTGGGAAGAGGTGCCCCACCTCCTATTCCACCAAATAAGCCAGTATTGCCCCCACAAGCACTTCATAGAAAAGAAACTGGCTCCAAACCTCCTGTTCCACCTCGATCAGATGTTACCCCAGAAAATGTATCCGACAAGAATGTCCAAAGGGTTGCACCAGCTCGTTTTATTGGTACGCCAAAGGCAGCTACAGATGATCCATCTGGAAATGCTATTGCAGTGGAAAAAGATGACATGCAGGTGGGTGTTTCTAATGAGACAAATGCCACACCTGCACATCCAGTTTCTTCAAATAATATTGAATCAGAAGTATTGGTCCAAGAATTAGCTGATTTTCAGCAAATTCTTGTCTCAATGGCTCATAAGTTATCAAACAATATGAGTAATTCCGATTAAATATAACAATATAAATCTAGGTTTTTAAAAATCTTTTTGCAAATTACAAAATATTTCATTTGCAGCTATTTTTACTTTTTCTGTTACACGTTTCATATCAATAAATACTTCCTATAAGTAAGTATGTATTCTTTCATTAATTGCAAGAAATATATAAA------------------------------------------------------
Ncanei_Egypt_N958 AAGAAGTACTATAGTTACCATGGTTTCAACACCCCCAATTCGTGCTGTGCCCACAATATCTCCCACTGTCAGTCCACCTAGAGGGGTTGCTCGTGCTGTATGCCCCAAAGTTGGACCTGCTCCTGCTACACCAGCTAAACCTCCTGGTCTTATTCCTCAAGCACCCACTAAAATATGCCCTGGAAAATCTGCATCCTCATCTTCAAGTGCAGTTTTGTCACCTTTATGTAGTCCACCTTTAGCAACTCCAGGATTAAAGAGTTCACCAAAACCTACAAAACCCGGCTCTCCAGCACCTTTAATATCACCTTCAATACCAGAAAATATAGCAACTTTGTTACAAGTAATTCCTCCTGGACCACAATATGCTGAAAGTCCTATGTCACCACCAGAAGGTGAAAAGGTTATAGGTGACACAAATGCATTATCAAATACTAAATTATATGGAACAATTAAAGTTTCTACTTCTGTACCTGTGCATAAACCTGGAATGGCAGCTACACCAAACATTACAAATGCAAAAAAGTTATCTGTGGGAAGAGGTGCCCCACCTCCTATTCCGCCAAATAAGCCAGTATTGCCCCCACAAGCACTTCATAGAAAAGAAACTGGCTCCAAACCTCCTGTTCCACCTCGATCAGATGTTACCCCAGAAAATGTATCCGACAAGAATGTCCAAAGGGTTGCGCCAGCTCGTTTTATTGGTATGCCAAAGGCAGCTACAGATGATCCATCTGGAAATGCTATTGCAGTGGAAAAAGATGACATGCAGGTGGGTGTTTCTAATGAGACAAATGCCACACCTGCACATCCAGTTTCTTCAAATAATATTGAATCAGAAGTATTGGTCCAAGAATTAGC---------------------------------------------------------------------------------------------------------------------------------------------------------------------------------------------------------------------------------------------------------------------------------------
Ncarolinensis_Grandfather_N218 ---------------------------------------------------------------------------------------------------------------------TGCTCCTGCTACACCAGCTAAACCTCCTGGTCTTATTCCTCAAGCATCCACTAAGATATGCCCTGGAAAATCTGCATCCTCATCTTCAAGTGCAGTTTTGTCACCTTTATGTAGTCCACCTTTAGCAACTCCAGGATTAAAGAGTTCACCAAAACCTACAAAATCCGCCTCTCCTGCACCTTTAATATCACCTTCAATACCAGAAAATATAGCAACTTTGTTACAAGTAATTCCTCCTGGGCCACAATATGCTGAAAGTCCTATGTCACCACCAGAAGGTGAAAAGGTTATAGGTGACACAAATGCATTATCAAATACTAAATTATATGGAACAGTTAAAGTTTCTACTTCTGTACCTGTGCATAAACCTGGAATGGCAGCTATACCAAACATTACAAATGCAAAAAAGTTATCTGTGGGAAGAGGTGCCCCACCTCCTATTCCGCCAAATAAGCCAGTATTGCCCCCACAAGCACTTCATAGAAAAGAAACTGGCTCCAAACCTCCTGTTCCACCTCGATCAGATGTTACCCCAGAAAATGTATCTGACAAGAATGTCCAAAGGGTTGCACCAGCTCGTGTTATTGGTACGCCAAAGGCAGCTACAGATGATCCATCTGGAAATGCTATTGCAGTGGAAAAAGATGACATGCAGGTGGGTGTTTCTAATGAGACAAATGCCACACCTGCACATCCAGTTTCTTCAAATAATATTGAATCAGAAGTATTGGTCCAAGAATTAGCTGATTTTCAGCAAATTCTTGTCTCAATGGCTCATAAGTTATCAAACAATATGAGTAATTCCGATTAAATATAACAATATAAATCTAGGTTTT-AAAAATCTTTTTGCAAATTACAAAATATTTCATTTGCAGCTATTTTTACTTTTTTTGTTACACGTTTCATATCAATAAATACTTCCAATAAG----TATGTATTCTTTCATTAATTGCAAGAAATAGATAAAGTTCCAAATTAAACTAAATGCATCAACAGGCTTGATCGGGACAGAAAATAGCTT
Ncarolinensis_LinvilleCaverns_N227 ----------------------------------------------------------------------------------------------------------------------------------------------------------------------------------------------------------------------------------------------------------------------------------------------------------------------------------------------------------------------------------------------------------------------------------------------------AAATTATATGGAACAGTTAAAGTTTCTACTTCTGTACCTGTGCATAAACCTGGAATGGCAGCTATACCAAACATTACAAATGCAAAAAAGTTATCTGTGGGAAGAGGTGCCCCACCTCCTATTCCGCCAAATAAGCCAGTATTGCCCCCACAAGCACTTCATAGAAAAGAAACTGGCTCCAAACCTCCTGTTCCACCTCGATCAGATGTTACCCCAGAAAATGTATCTGACAAGAATGTCCAAAGGGTTGCACCAGCTCGTGTTATTGGTACGCCAAAGGCAGCTACAGATGATCCATCTGGAAATGCTATTGCAGTGGAAAAAGATGACATGCAGGTGGGTGTTTC---------------------------------------------------------------------------------------------------------------------------------------------------------------------------------------------------------------------------------------------------------------------------------------------------------------------------------------------------------------------
Ncarteri_English_N031 AAGAAGTACTATAGTTACCATGGTTTCAACACCCCCAATTCGTGCTGTGCCCACAATATCTCCCACTGTCAGTCCACCTAGAGGGGTTGCTCGTGCTGTATGCCCCAAAGTTGGACCCGCTCCTGCTACACCAGCTAAACCTCCTGGTCTTATTCCTCAAGCACCCACTAAGATATGCCCTGGAAAATCTGCATCCTCATCTTCAAGTGCAGTTTTGTCACCTTTATGTAGTCCACCTTTAGCAACTCCAGGATTAAAGAGTTCACCAAAACCTACAAAACCCGGCTCTCCTGCACCTTTAATATCACCTTCAATACCAGAAAATATAGCAACTTTGTTACAAGTAATTCCTCCTGGGCCACAATATGCTGAAAGTCCTATGTCACCACCAGAAGGTGAAAAGGTTATAGGTGACACAAATGCATTATCAAATACTAAATTATATGGAACAATTAAAGTTTCTACTTCTGTACCTGTGCATAAACCTGGAATGGCAGCTACACCAAACATTACAAATGCAAAAAAGTTATCTGTGGGAAGAGGTGCTCCACCTCCTATTCCGCCAAATAAGCCAGTATTGCCCCCACAAGCACTTCATAGAAAAGAAACTGGCTCCAAACCTCCTGTTCCACCTCGATCAGATGTTACCCCAGAAAATGTATCTGACAAGAATGTCCAAAGGGTTGCACCAGCTCGTTTTATTGGTACGCCAAAGGCAGCTACAGATGATCCATCTGGAAATGCTATTGCAGTGGAAAAAGATGACATGCAGGTGGGTGTTTCTAATGAGACAAATGCCACACCTGCACTTCCAGTTTCTTCAAATAATATTGAATCAGAAGTATTGGTCCAAGAATTAGCTGATTTTCAGCAAATTCTTGTCTCAATGGCTCATAAGTTATCAAACAATTTGAGTAATTCCGATTAAATATAACAATATAAATCTAGGTTTTTAAAAATC-----------------------------------------------------------------------------------------------------------------------------------------------------------------------------------
Ncarteri_LaurelCave_nearTYPE_N0296 ---AAGTACTATAGTTACCATGGTTTCAACACCCCCAATTCGTGCTGTGCCCACAATATCTCCCACTGTCAGTCCACCTAGAGGGGTTGCTCGTGCTGTATGCCCCAAAGTTGGACCTGCTCCTGCTACACCAGCTAAACCTCCTGGTCTTATTCCTCAAGCACCCACTAAGATATGCCCTGGAAAATCTGCATCCTCATCTTCAAGTGCAGTTTTGTCACCTTTATGTAGTCCACCTTTAGCAACTCCAGGATTAAAGAGTTCACCAAAACCTACAAAACCCGGCTCTCCTGCACCTTTAATATCACCTTCAATACCAGAAAATATAGCAACTTTGTTACAAGTAATTCCTCCTGGGCCACAATATGCTGAAAGTCCTATGTCACCACCAGAAGGTGAAAAGGTTATAGGTGACACAAATGCAGTATCAAATACTAAATTATATGGAACAGTTAAAGTTTCTACTTCTGTACCTGTGCATAAACCTGGAATGGCAGCTACACCAAACATTACAAATGCAAAAAAATTATCTGTGGGAAGAGGTGCCCCACCTCCTATTCCGCCAAATAAGCCAGTATTGCCCCCACAAGCACTTCATAGAAAAGAAACTGGCTCCAAACCTCCTGTTCCACCTCGATCAGATGTTACCCCAGAAAATGTATCTGACAAGAATGTCCAAAGGGTTGCACCAGCTCGTTTTATTGGTACGCCAAAGGCAGCTACAGATGATCCATCTGGAAATGCTATTGCAGTGGAAAAAGATGACATGCAGGTGGGTGTTTCTAATGAGACAAATGCCACACCTGCACATCCAGTTTCTTCAAATAATATTGAATCAGAAGTATTGGTCCAAGAATTAGCTGATTTTCAGCAAATTCTTGTCTCAATGGCTCATAAATTATCAAACAATTTGAGTAATTCCGATTAAATATAACAATATAAATCTAGGTTTTTAAAAATCTTTTTGCAAATTACAAAATATTTCATTTGCAGCTATTTTTACTTTTTTTGCTACATGTTTCATATCAATAAATACTTCCAATAAGTAAGTATGTATTCTTTCATTAATTGCAAGTAATAGATAAAGTTCCAAATTAAACTAAACGCATCAACAGGCTTTATCGGGACAGAAAATAGCTT
Ncarteri_PilotMtn_G2185 -AGAAGTACTATAGTTACCATGGTTTCAACACCCCCAATTCGTGCTGTGCCCACAATATCTCCCACTGTCAGTCCACCTAGAGGGGTTGCTCGTGCTGTATGCCCCAAAGTTGGACCTGCTCCTGCTACACCGGCTAAACCTCCTGGTCTTATTCCTCAAGCACCCACTAAGATATGCCCTGGAAAATCTGCATCCTCATCTTCAAGTGCAGTTTTGTCACCTTTATGTAGTCCACCTTTAGCAACTCCAGGATTAAAGAGTTCACCAAAACCTACAAAACCCGGCTCTCCTGCACCTTTAATATCACCTTCAATACCAGAAAATATAGCAACTTTGTTACAAGTAATTCCTCCTGGGCCACAATATGCTGAAAGTCCTATGTCACCACCAGAAGGTGAAAAGGTTATAGGTGACACAAATGCATTATCAAATACTAAATTATATGGAACAGTTAAAGTTTCTACTTCTGTACCTGTGCATAAACCTGGAATGGCAGCTACACCAAACATTACAAATGCAAAAAAGTTATCTGTGGGAAGAGGTGCCCCACCTCCTATTCCGCCAAATAAGCCAGTATTGCCCCCACAAGCACTTCATAGAAAAGAAACTGGCTCCAAACCTCCTGTTCCACCTCGATCAGATGTTACCCCAGAAAATGTATCTGACAAGAATGTCCAAAGGGTTGCACCAGCTCGTTTTATTGGTACGCCAAAGGCAGCTACAGATGATCCATCTGGAAATGCTATTGCAGTGGAAAAAGATGACATGCAGGTGGGTGTTTCTAATGAGACAAATGCCACACCTGCACATCCAGTTTCTTCAAATAATATTGAATCAGAAGTATTGGTCCAAGAATTAGCTGATTTTCAGCAAATTCTTGTCTCAATGGCTCATAAGTTATCAAACAATTTGAGTAATTCCGATTAAATATAACAATATAAATCTAGGTTTTTAAAAATCTTTTTGCAAATTACAAAATATTTCACTTGCAGCTATTTTTACTTTTTTTGTTACACGTTTCATATCAATAAATACTTCCAATAAGTAAGTATGTATTCTTTCATTAATTGCAAGAAATAGATAAAGTTCCAAATTAAACTAAACACATCAACAGGCTTTATCGGGACAGAAAATAGCTT
Ncarteri_Pitchfork_N363 AAGAAGTACTATAGTTACCATGGTTTCAACACCCCCAATTCGTGCTGTGCCCACAATATCTCCCACTGTCAGTCCACCTAGAGGAGTTGCTCGTGCTGTATGCCCCAAAGTTGGACCTGCTCCTGCTACACCAGCTAAACCTCCTGGTCTTATTCCTCAAGCACCCACTAAGATATGCCCTGGAAAATCTGCATCCTCATCTTCAAGTGCAGTTTTGTCACCTTTATGTAGTCCACCTTTAGCAACTCCAGGATTAAAGAGTTCACCAAAACCTATAAAACCCGGCTCTCCTGCACCTTTAATATCACCTTCAATACCAGAAAATATAGCAACTTTGTTACAAGTAATTCCTCCTGGGCCACAATATGCTGAAAGTCCTATGTCACCACCAGAAGGTGAAAAGGTTATAGGTGACACAAATGCATTATCAAATACTAAATTATATGGAACAGTTAAAGTTTCTACTTCTGTACCTGTGCATAAACCTGGAATGGCAGCTACACCAAACATTACAAATGCAAAAAAGTTATCTGTGGGAAGAGGTGCCCCACCTCCTATTCCGCCAAATAAGCCAGTATTGCCCCCACAAGCACTTCATAGAAAAGAAACTGGCTCCAAACCTCCTGTTCCACCTCGATCAGATGTTACCCCAGAAAATGTATCTGACAAGAATGTCCAAAGGGTGGCACCAGCTCGTTTTATTGGTACGCCAAAGGCAGCTACAGATGATCCATCTGGAAATGCTATTGCAATGGAAAAAGATGACATGCAGGTGGGTGTTTCTAATGAGACAAATGCCACACCTGCACATCCAGTTTCTTCAAATAATATTGAATCAGAAGTATTGGTCCAAGAATTAGCTGATTTTCAGCAAATTCTTGTCTCAATGGCTCATAAGTTATCAAACAATTTGAGTAATTCCGATTAAATATAACAATATAAATCTAGGTTTTTAAAAATCTTTTTGCAAATTACAAAATATTTCATTTGCAGCTATTTTTACTTTTTTTGTTACACGTTTCATATCAATAAATACTTCCAATAAG----------------------------------------------------------------------------------------------
Ncarteri_WeberCty_N1044 AAGAAGTACTATAGTTACCATGGTTTCAACACCCCCAATTCGTGCTGTGCCCACAATATCTCCCACTGTCAGTCCACCTAGAGGGGTTGCTCGTGCTGTATGCCCCAAAGTTGGACCTGCTCCTGCTACACCAGCTAAACCTCCTGGTCTTATTCCTCAAGCACCCACTAAGATATGCCCTGGAAAATCTGCATCCTCATCTTCAAGTGCAGTTTTGTCACCTTTATGTAGTCCACCTTTAGCAGCTCCAGGATTAAAGAGTTCACCAAAACCTACAAAACCCGGCTCTCCTGCACCTTTAATATCACCTTCAATACCAGAAAATATAGCAACTTTGTTACAAGTAATTCCTCCTGGGCCACAATATGCTGAAAGTCCTATGTCACCACCCGAAGGTGAAAAGGTTATAGGTGACACAAATGCATTATCAAATACTAAATTATATGGAACAGTTAAAGTTTCTACTTCTGTACCTGTGCATAAACCTGGAATGGCAGCTACACCAAACATGTCAAATGCAAAAAAGTTATCTGTGGGAAGAGGTGCCCCACCTCCTATTCCGCCAAATAAGCCAGTATTGCCCCCACAAGCACTTCATAGAAAAGAAACTGGCTCCAAACCTCCTGTTCCACCTCGATCAGATGTTACCCCAGAAAATGTATCTGACAAGAATGTCCAAAGGGTTGCACCAGCTCGTTTTATTGGTACGCCAAAGGCAGCTACAGATGATCCATCTGGAAATGCTATTGCAGTGGAAAAAGATGACATGCAGGTGGGTGTTTCTAATGAGACAAATGCCACACCTGCCCATCCAGTTTCTTCAAATAATATTGAATCAGAAGTATTAGTCCAAGAATTAGCTGATTTTCAGCAAATTCTTGTCTCAATGGCTCATAAGTTATCAAACAATTTGAGTAATTCCGATTAAATATAACAATATAAATCTAGGTTTTTAAAAATCTTTTTGCAAATTACAAAATATTTCATTTGCAGCTATTTTTACTTTTTTTGTTACACGTTTCATATCAATAAATACTTCCAATAAGTAAGTATGTATTCTTTCATTAATTGCAAGAAATAGATAAAGTTCCAAATTAAACTAAACGCATCAACAGACTTTATCGGGACAGAAAATAGCTT
Ncherokee_BallhootScar_N193 AAGAAGTACTATAGTTACCATGGTTTCAACACCCCCAATTCGTGCTGTGCCCACAATATCTCCCACTGTCAGTCCACCTAGAGGGGTTGCTCGTGCTGTATGCCCCAAAGTTGGACCTGCTCCTGCTACACCAGCTAAACCTCCTGGTCTTATTCCTCAAGCACCCACTAAGATATGCCCTGGAAAATCTGCATCCTCATCTTCAAGTGCAGTTTTGTCACCTTTATGTAGTCCACCTTTAGCAACTCCAGGATTAAAGAGTTCACCAAAACCTACAAAACCCGGCTCTCCTGCACCTTTAATATCACCTTCAATACCAGAAAATATAGCAACTTTGTTACAAGTAATTCCTCCTGGGCCACAATATGCTGAAAGTCCTTTGTCACCACCAGAAGGTGAAAAGGTTATAGGTGACACAAATGCATTATCAAATACTAAATTATATGGAACAATTAAAGTTTCTACTTCTGTACCTGTGCATAAACCTGGAATGGCAGCTACACCAAACATTACAAATGCAAAAAAGTTATCTGCGGGAAGAGGTGCCCCACCTCCTATTCCGCCAAATAAGCCAGTATTGCCCCCACAAGCACTTCATAGAAAAGAAACTGGCTCCAAACCTCCTGTTCCACCTCGATCAGATGTTACCCCAGAAAATGTATCTGACAAGAATGTCCAAAGGGTTGCACCAGCTCGTTTTATTGGTACGCCAAAGGCAGCTACAGATGATCCATCTGGAAATGCTATTGCAGTGGAAAAAGATGACATGCAGGTGGGTGTTTCTAATGAGACAAATGCCACACCTGCACATCCAGTTTCTTCAAATAATATTGAATCAGAAGTATTGGTCCAAGAATTAGCTGATTTTCAGCAAATTCTTGTCTCAATGGCTCATAAGTTATCAAACAATATGAGTAATTCCGATTAAATATAACAATATAAATCTAGGTTTTTAAAAATCTTTTTGCAAGTTACAAAATATTTCATTTGCAGCTATTTTTACTTTTTTTGTTACACGTTTCATATTAATAAGTACTTCCAATAAGTAAGTATGTATTCTTTCATTAATTGCAAGAAATAGATAAAGTTCCAAATTAAACTAAATGCATCAACAGGCTTGATCGGGACAGAAAATAGCTT
Ncherokee_BalsamMtn_N891 AAGAAGTACTATAGTTACCATGGTTTCAACACCTCCAATTCGTGCTGTGCCCACAATATCTCCCACTGTCAGTCCACCTAGAGGGGTTGCTCGTGCTGTATGCCCCAAAGTTGGACCTGCTCCTGCTACACCAGCTAAACCTCCTGGTCTTATTCCTCAAGCACCCACTAAGATATGCCCTGGAAAATCTACATCCTCATCTTCAAGTGCCGTTTTGTCACCTTTATGTAGTCCACCTTTAGCAACTCCAGGATTAAAGAGTTCACCAAAACCTACAAAACCCGGCTCTCCTGCACCTTTAATATCACCTTCAATACCAGAAAATATAGCAACTTTGTTACAAGTAATTCCTCCTGGGCCACAATATGCTGAAAGTCCTATGTCACCACCAGAAGGTGAAAAGGTTATAGGTGACACAAATGCATTATCAAATACTAAATTATATGGAACAATTAAAGTTTCTACTTCTGTACCTGTGCATAAACCTGGAATGGCAGCTACACCAAACATTACAAATGCAAAAAAGTTATCTGTGGGAAGAGGTGCCCCACCTCCTATTCCGCCAAATAAGCCAGTATTGCCCCCACAAGCACTTCATAGAAAAGAAACTGGCTCCAAACCTCCTGTTCCACCTCGATCAGATGTTACCCCAGAAAATGTATCTGACAAGAATGTCCAAAGGGTTGCACCAGCTCGTTTTATTGGTACGCCAAAGGCAGCTACAGATGATCCATCTGGAAATGCTATTGCAGTGGAAAAAGATGACATGCAGGTGGGTGTTTCTAATGAGACAAATGCCACACCTGCACATCCAGTTTCTTCAAATAATATTGAATCAGAAGTATTGGTCCAAGAATTAGCTGATTTTCAGCAAATTCTTGTCTCAATGGCTCATAAGTTATCAAACAATATGAGTAATTCCGATTAAATATAACAATATAAATCTAGGTTTTTAAAAATCTTTTTGCAAATTACAAAATATTTCATTTGCAGCTATTTTTACTTTTTTTGTTACACGTTTCATATTAATAAATACTTCCAATAAGTAAGTATGTATTCTTTCATTTATTGCAAGAAATAGATAAAGTTCCAAATTAAACTAAATGCATCAACAGGCTTGATCGGGACAGAAAATAGCTT
Ncherokee_SIndianCrk_N681 ----------------------------------------------------------------------------------------------------------------------------------------------------------------------------ATATGCCCTGGAAAATCTGCATCCTCATCTTCAAGTGCAGTTTTGTCACCTTTATGTAGTCCACCTTTAGCAACTCCAGGATTAAAGAGTTCACCAAAACCTACAAAACCTGGCTCTCCTGCACCTTTAATATCACCTTCAATACCAGAAAATATAGCAACTTTGTTACAAGTAATTCCTCCTGGGCCACAATATGCTGAAAGTCCTATGTCACCACCAGAAGGTGAAAAGGTTATAGGTGACACAAATGCATTATCAAATACTAAATTATATGGAACAATTAAAGTTTCTACTTCTGTACCTGTGCATAAACCTGGAATGGCAGCTACACCAAACATTACAAATGCAAAAAAGTTATCTGTGGGAAGAGGTGCCCCACCTCCTATTCCGCCAAATAAGCCAGTATTGCCCCCACAAGCACTTCATAGAAAAGAAACTGGCTCCAAACCTCCTGTTCCACCTCGATCAGATGTTACCCCAGAAAATGTATCTGACAAGAATGTCCAAAGGGTTGCACCAGCTCGTTTTATTGGTACGCCAAAGGCAGCTACAGATGATCCATCTGGAAATGCTATTGCAGTGGAAAAAGATGACATGCAGGTGGGTGTTTCTAATGAGACAAATGCCACACCTGCACATCCAGTTTCTTCAAATAATATTGAATCAGAAGTATTGGTCCAAGAATTAGCTGATTTTCAGCAAATTCTTGTCTCAATGGCTCATAAGTTATCAAACACTATGAGTAATTCCGATTAAATATAACAATATAAATCTAGGTTTTTAAAAATCTTTTTGCAATTTACAAAATATTTCATTTGCAGCTATTTTTACTTTTTATGTTACACGTTTCATATCAATAAATACTTCCAATAAGTAAGTATGTATTCTTTCATTAATTGCAAGAAATAGATAAAGTTCCAAATTAAACTAAATGCATCAAC---------------------------
Ncooperi_BeaverCrk_N1002 --------------------------------------------------CCACAATATCTCCCACTGTCAGTCCACCTAGAGGGGTTGCTCGTGCTGTATGCCCCAAAGTTGGACCTGCTCCTGCTACACCAGCTAAACCTCCTGGTCTTATTCCTCAAGCACCCACTAAGATATGCCCTGGAAAATCTGCATCCTCATCTTCAAGTGCAGTTTTGTCACCTTTATGTAGTCCACCTTTAGCAACTCCAGGATTAAAGAGTTCACCAAAACCTACAAAACCCGGCTCTCCTGCTCCTTTAATATCACCTTCAATACCAGAAAATATAGCAACTTTGTTACAAGTAATTCCTCCTGGGCCACAATATGCTGAAAGTCCTATGTCACCACCAGAAGGTGAAAAGGTTATAGGTGACACAAATGCATTATCAAATACTAAATTATATGGAACAGTTAAAGTTTCTACTTCTGTACCTGTGCATAAACCTGGAATGGCAGCTACACCAAACATTACAAATGCAAAAAAGTTATCTGTGGGAAGAGGTGCCCCACCTCCTATTCCGCCAAATAAGCCAGTATTGCCCCCACAAGCACTTCATAGAAAAGAAACTGGCTCCAAACCTCCTGTTCCACCTCGATCAGATGTTACCCCAGAAAATGTATCTGACAAGAATGTCCAAAGGGTTGCACCAGCTCGTTTTATTGGTACGCCAAAGGCAGCTACAGATGATCCATCTGGAAATGCTATTGCAGTGGAAAAAGATGACATGCAGGTGGGTGTTTCTAATGAGACAAATGCCACACCTGCACATCCAGTTTCTTCAAATAATATTGAATCAGAAGTATTGGTCCAAGAATTAGCTGATTTTCAGCAAATTCTTGTCTCAATGGCTCATAAGTTATCAAACAATATGAGTAATTCCGATTAAATATAACAATATAAATCTAGGTTTTAAAAAATCTTTTTGCAAATTACAAAATATTTCATTTGCAGCTATTTTTACTTTTTTTGTTACATGTTTCATATCAAT--------------------------------------------------------------------------------------------------------------
Ncooperi_BrasstBald_N824 --------------------------------------------------------------------------------------------------------------------------------------------------------------------------------------------------------------------------------------------CTTTAGCAACTCCAGGATTAAAGAGTTCACCAAAACCTACAAAACCCGGCTCTCCTGCACCTTTAATATCACCTTCAATACCAGAAAATATAGCAACTTTGTTACAAGTAATTCCTCCTGGGCCACAATATGCTGAAAGTCCTATGTCACCACCAGAAGGTGAAAAGGTTATAGGTGACACAAATGCATTATCAAATACTAAATTATATGGAACAGTTAAAGTTTCTACTTCTGTACCTGTGCATAAACCTGGAATGGCAGCTACACCAAACATTACAAATGCAAAAAAGTTATCTGTGGGAAGAGGTGCCCCACCTCCTATACCGCCAAATAAGCCAGTATTGCCCCCACAAGCACTTCATAGAAAAGAAACTGGCTCCAAACCTCCTGTTCCACCTCGATCAGATGTTACCCCAGAAAATGTATCTGACAAGAATGTCCAAAGGGTTGCACCAGCTCGTTTTATTGGTACGCCAAAGGCAGCTACAGATGATCCATCTGGAAATGCTATTGCAGTGGAAAAAGATGACATGCAGGTGGGTGTTTCTAATGAGACAAATGCCACACCTGCACATCCAGTTTCTTCAAATAATATTGAATCAGAAGTATTGGTCCAAGAATTTGCTGATTTTCAGCAAATTCTTGTCTCAATGGCTCATAAGTTATCAAACAATATGAGTAATTCCGATTAAATATAACAATATAAATCTAGGTTTTAAAAAATCTTTTTGCAAATTACAAAATA---------------------------------------------------------------------------------------------------------------------------------------------------------------
Ncooperi_CheoahDam_N1122 AAGAAGTACTATAGTTACCATGGTTTCAACACCCCCAATTCGTGCTGTGCCCACAATATCTCCCACTGTCAGTCCACCTAGAGGGGTTGCTCGTGCTGTATGCCCCAAAGTTGGACCTGCTCCTGCTACACCAGCTAAACCTCCTGGTCTTATTCCTCAAGCACCCACTAAGATATGCCCTGGAAAATCTGCATCCTCATCTTCAAGTGCAGTTTTGTCACCTTTATGTAGTCCACCTTTAGCAACTCCAGGATTAAAGAGTTCACCAAAACCTACAAAACCCGGCTCTCCTGCACCTTTAATATCACCTTCAATACCAGAAAATATAGCAACTTTGTTACAAGTAATTCCTCCTGGGCCACAATATGCTGAAAGTCCTATGTCACCACCAGAAGGTGAAAAGGTTATAGGTGACACAAATGCATTATCAAATACTAAATTATATGGAACAGTTAAAGTTTCTACTTCTGTACCTGTGCATAAACCTGGAATGGCAGCTACACCAAACATTACAAATGCAAAAAAGTTATCTGTGGGAAGAGGTGCCCCACCTCCTATTCCGCCAAATAAGCCAGTATTGCCCCCACAAGCACTTCATAGAAAAGAAACTGGCTCCAAACCTCCTGTTCCACCTCGATCAGATGTTACCCCAGAAAATGTATCTGACAAGAATGTCCAAAGGGTTGCACCAGCTCGTTTTATTGGTACGCCAAAGGCAGCTACAGATGATCCATCTGGAAATGCTATTGCAGTGGAAAAAGATGACATGCAGGTGGGTGTTTCTAATGAGACAAATGCCACACCTGCACATCCAGTTTCTTCAAATAATATTGAATCAGAAGTATTGGTCCAAGAATTAGCTGATTTTCAGCAAATTCTTGTCTCAATGGCTCATAAGTTATCAAACAATATGAGTAATTCCGATTAAATATAACAATATAAATCTAGGTTTTAAAAAATCTTTTTGCAAATTACAAAATATTTCATTTGCAGCTATTTTTACTTTTTTTGTTACACGTTTCATATCAATAAATACTTCCAATAAGTAAGTATGTATTCTTTCATTAATTGCAAGAAATAGACAAAGTTCCAAATTAAACTAAATGCATCAACAGGATTGATCGGGACAGAAAATAGCTT
Ncooperi_NantRiverGorge_N682 AAGAAGTACTATAGTTACCATGGTTTCAACACCCCCAATTCGTGCTGTGCCCACAATATCTCCCACTGTCAGTCCACCTAGAGGGGTTGCTCGTGCTGTATGCCCCAAAGTTGGACCTGCTCCTGCTACACCAGCTAAACCTCCTGGTCTTATTCCTCAAGCACCCACTAAGATATGCCCTGGAAAATCTGCATCCTCATCTTCAAGTGCAGTTTTGTCACCTTTATGTAGTCCACCTTTAGCAACTCCAGGATTAAAGAGTTCACCAAAACCTACAAAACCCGGCTCTCCTGCACCTTTAATATCACCTTCAATACCAGAAAATATAGCAACTTTGTTACAAGTAATTCCTCCTGGGCCACAATATGCTGAAAGTCCTATGTCACCACCAGAAGGTGAAAAGGTTATAGGTGACACAAATGCATTATCAAATACTAAATTATATGGAACAGTTAAAGTTTCTACTTCTGTACCTGTGCATAAACCTGGAATGGCAGCTACACCAAACATTACAAATGCAAAAAAGTTATCTGTGGGAAGAGGTGCCCCACCTCCTATTCCGCCAAATAAGCCAGTATTGCCCCCACAAGCACTTCATAGAAAAGAAACTGGCTCCAAACCTCCTGTTCCACCTCGATCAGATGTTACCCCAGAAAATGTATCTGACAAGAATGTCCAAAGGGTTGCACCAGCTCGTTTTATTGGTATGCCAAAGGCAGCTACAGATGATCCATCTGGAAATGCTATTGCAGTGGAAAAAGATGACATGCAGGTGGGTGTTTCTAATGAGACAAATGCCACACCTGCACATCCAGTTTCTTCAAATAATATTGAATCAGAAGTATTGGTCCAAGAATTAGCTGATTTTCAGCAAATTCTTGTCTCAATGGCTCATAAGTTATCAAACAATATGAGTAATTCCGATTAAATATAACAATATAAATCTAGGTTTTAAAAAATCTTTTTGCAAATTACAAAATATTTCATTTGCAGCTATTTTTACTTTTTTTGTTACACGTTTCATATCAATAAATACTTCCAATAAGTAAGTATATATTCTTTCATTAATTGCAAGAA---------------------------------------------------------------
Ncooperi_RockCrRoad_N1160 AAGAAGTACTATAGTTACCATGGTTTCAACACCCCCAATTCGTGCTGTGCCCACAATATCTCCCACTGTCAGTCCACCTAGAGGGGTTGCTCGTGCTGTATGCCCCAAAGTTGGACCTGCTCCTGCTACACCAGCTAAACCTCCTGGTCTTATTCCTCAAGCACCCACTAAGATATGCCCTGGAAAATCTGCATCCTCATCTTCAAGTGCAGTTTTGTCACCTTTATGTAGTCCACCTTTAGCAACTCCAGGATTAAAGAGTTCACCAAAACCTACAAAACCCGGCTCTCCTGCACCTTTAATATCACCTTCAATACCAGAAAATATAGCAACTTTGTTACAAGTAATTCCTCCTGGGCCACAATATGCTGAAAGTCCTATGTCACCACCAGAAGGTGAAAAGGTTATAGGTGACACAAATGCATTATCAAATACTAAATTATATGGAACAGTTAAAGTTTCTACTTCTGTACCTGTGCATAAACCTGGAATGGCAGCTACACCAAACATTACAAATGCAAAAAAGTTATCTGTGGGAAGAGGTGCCCCACCTCCTATTCCGCCAAATAAGCCAGTATTGCCCCCACAAGCACTTCATAGAAAAGAAACTGGCTCCAAACCTCCTGTTCCACCTCGATCAGATGTTACCCCAGAAAATGTATCTGACAAGAATGTCCAAAGGGTTGCACCAGCTCGTTTTATTGGTACGCCAAAGGCAGCTACAGATGATCCATTTGGAAATGCTATTGCAGTGGAAAAAGATGACATGCAGGTGGGTGTTTCTAATGAGACAAATGCCACACCTGCACATCCAGTTTCTTCAAATAATATTGAATCAGAAGTATTGGTCCAAGAATTAGCTGATTTTCAGCAAATTCTTGTCTCAATGGCTCATAAGTTATCAAACAATATGAGTAATTCCGATTAAATATATCAATATAAATCTAGGTTTTTAAAAATCTTTTTGCAAATTACAAAATATTTCATTTGCAGCTATTTTTACTTTTTTTGTTACACGTTTCATATCAATAAATACTTCCAATAAGTAAGTATGTATTCTTTCATTAATTGCAAGAAATAGATAAAGTTCTAAATTAAACTAAATGCATCAACAGGAT----------------------
Ncoylei_Apalachia_N1195 AAGAAGTACTATAGTTACCATGGTTTCAACACCCCCAATTCGTGCTGTGCCCACAATATCTCCCACTGTCAGTCCACCTAGAGGGGTTGCTCGTGCTGTATGCCCCAAAGTTGGACCTGCTCCTGCTACACCAGCTAAACCTCCTGGTCTTATTCCTCAAGCACCCACTAAGATATGCCCTGGAAAATCTGCATCCTCATCTTCAAGTGCAGTTTTGTCACCTTTATGTAGTCCACCTTTAGCAACTCCAGGATTAAAGAGTTCACCAAAACCTACAAAACCTGGCTCTCCTGCACCTTTAATATCACCTTCAATACCAGAAAATATAGCAACTTTGTTACAAGTAATTCCTCCTGGGCCACAATATGCCGAAAGTCCTATGTCACCACCAGAAGGTGAAAAGGTTATAGGTGACACAAATGCATTATCAAATACTAAATTATATGGAACAGTTAAAGTTTCTACTTCTGTACCTGTGCATAAACCTGGAATGGCAGCTACACCAAACATTACAAATGCAAAAAAGTTATCTGTGGGAAGAGGTGCCCCACCTCCTATTCCGCCAAATAAGCCAGTATTGCCCCCACAAGCACTTCATAGAAAAGAAACTGGCTCCAAACCTCCTGTTCCACCTCGATCAGATGTTACCCCAGAAAATGTATCTGACAAGAATGTCCAAAGGGTTGCACCGGCTCGTTTTATTGGTACGCCAAAGGCAGCTACAGATGATCCATCTGGAAATGCTATTGCAGTGGAAAAAGATGACATGCAGGTGGGTGTTTCCAATGAGACAAATGCCACACCTGCACATCCAGTTTTTTCAAATAATATTGAATCAGAGGTATTGGTCCAAGAATTAGCTGATTTTCAGCAAATTCTTGTCTCAATGGCTCATAAGTTATCAAACAATATAAGTAATTCCGATTAAATATAACAATATAAATCTAGATTTTTAAAAATCTTTTTGCAAATTACAAAATATTTCATTTGCAGCTATTTTTACTTTTATTGTTACACGTTTCATATCAATAAATACTTCCAATAAGTAAGTATGTATTCTTTCATTAATTGCAAGAAATAGATAAAGTTC--------------------------------------------------
Ncoylei_DinkinCove_N1118 AAGAAGTACTATAGTTACCATGGTTTCAACACCCCCAATTCGTGCTGTGCCCACAATATCTCCCACTGTCAGTCCACCTAGAGGGGTTGCTCGTGCTGTATGCCCCAAAGTTGGACCTGCTCCTGCTACACCAGCTAAACCTCCTGGTCTTATTCCTCAAGCACCCACTAAGATATGCCCTGGAAAATCTGCATCCTCATCTTCAAGTGCAGTTTTGTCACCTTTATGTAGTCCACCTTTAGCAACTCCAGGATTAAAGAGTTCACCAAAACCTACAAAACCTGGCTCTCCTGCACCTTTAATATCACCTTCAATACCAGAAAATATAGCAACTTTGTTACAAGTAATTCCTCCTGGGCCACAATATGCCGAAAGTCCTATGTCACCACCAGAAGGTGAAAAGGTTATAGGTGACACAAATGCATTATCAAATACTAAATTATATGGAACAGTTAAAGTTTCTACTTCTGTACCTGTGCATAAACCTGGAATGGCAGCTACACCAAACATTACAAATGCAAAAAAGTTATCTGTGGGAAGAGGTGCCCCACCTCCTATTCCGCCAAATAAGCCAGTATTGCCCCCACAAGCACTTCATAGAAAAGAAACTGGCTCCAAACCTCCTGTTCCACCTCGATCAGATGTTACCCCAGAAAATGTATCTGACAAGAATGTCCAAAGGGTTGCACCGGCTCGTTTTATTGGTACGCCAAAGGCAGCTACAGATGATCCATCTGGAAATGCTATTGCAGTGGAAAAAGATGACATGCAGGTGGGTGTTTCCAATGAGACAAATGCCACACCTGCACATCCAGTTTTTTCAAATAATATTGAATCAGAGGTATTGGTCCAAGAATTAGCTGATTTTCAGCAAATTCTTGTCTCAATGGCTCATAAGTTATCAAACAATATGAGTAATTCCGATTAAATATAACAATATAAATCTAGATTTTTAAAAATCTTTTTGCAAATTACAAAATATTTCATTTGCAGCTATTTTTACTTTTATTGTTACACGTTTCATATCAATAAATACTTCCAATAAGTAAGTATGTATTCTTTCATTAATTGCAAGAAATAGATAAAGTTCCAAATTAAAATAAATGCATCAACAGGCTTGATCGGGACAGAAAATAGCTT
Ncoylei_TiptonCreek_N837 --GAAGTACTATAGTTACCATGGTTTCAACACCCCCAATTCGTGCTGTGCCCACAATATCTCCAACTGTCAGTCCACCTAGAGGGGTTGCTCGTGCTGTATGCCCCAAAGTTGGACCTGCTCCTGCTACACCAGCTAAACCTCCTGGTCTTATTCCTCAAGCACCCACTAAGATATGCCCTGGAAAATCTGCATCCTCATCTTCAAGTGCAGTTTTGTCACCTTTATGTAGTCCACCTTTAGCAACTCCAGGATTAAAGAGTTCACCAAAACCTACAAAACCTGGCTCTCCTGCACCTTTAATATCACCTTCAATACCAGAAAATATAGCAACTTTGTTACAAGTAATTCCTCCTGGGCCACAATATGCCGAAAGTCCTATGTCACCACCAGAAGGTGAAAAGGTTATAGGTGACACAAATGCATTATCAAATACTAAATTATATGGAACAGTTAAAGTTTCTACTTCTGTACCTGTGCATAAACCTGGAATGGCAGCTACACCAAACATTACAAATGCAAAAAAGTTATCTGTGGGAAGAGGTGCCCCACCTCCTATTCCGCCAAATAAGCCAGTATTGCCCCCACAAGCACTTCATAGAAAAGAAACTGGCTCCAAACCTCCTGTTCCACCTCGATCAGATGTTACCCCAGAAAATGTATCTGACAAGAATGTCCAAAGGGTTGCACCGGCTCGTTTTATTGGTACGCCAAAGGCAGCTGCAGATGATCCATCTGGAAATGCTATTGCAGTGGAAAAAGATGACATGCAGGTGGGTGTTTCCAATGAGACAAATGCCACACCTGCACATCCAGTTTTTTCAAATAATATTGAATCAGAAGTATTGGTCCAAGAATTAGCTGATTTTCAGCAAATTCTTGTCTCAATGGCTCATAAGTTATCAAACAATATGAGTAATTCCGATTAAATATAACAATATAAATCTAGATTTTTAAAAATCTTTTTGCAAATTACAAAATATTTCATTTGCAGCTATTTTTACTTTTATTGTTACACGTTTCATATCAATAAATACTTCCAATAAGTAAGTATGTATTCTTTCATTAATTGCAAGAAATAGATAAAGTTCCAAATTAAAATAAATGCATCAACAAGCTTGATCGGGACAGAAAATAGCTT
Ncrosbyi_MtMitchell_N210 AAGAAGTACTATAGTTACCATGGTTTCAACACCCCCAATTCGTGCTGTGCCCACAATATCTCCCACTGTCAGTCCACCTAGAGGGGTTGCTCGTGCTGTATGCCCCAAAGTTGGACCTGCTCCTGCTACACCAGCTAAACCTCCTGGTCTTATTCCTCAAGCACCCACTAAAATATGCCCTGGAAAATCTGCATCCTCATCTTCAAGTGCAGTTTTGTCACCTTTATGTAGTCCACCTTTAGCAACTCCAGGATTAAAGAGTTCACCAAAACCTACAAAACCCGGCTCTCCAGCACCTTTAATATCACCTTCAATACCAGAAAATATAGCAACTTTGTTACAAGTAATTCCTCCTGGACCACAATATGCTGAAAGTCCTATGTCACCACCAGAAGGTGAAAAGGTTATAGGTGACACAAATGCATTATCAAATACTAAATTATATGGAACAATTAAAGTTTCTACTTCTGTACCTGTGCATAAACCTGGAATGGCAGCTACACCAAACATTACAAATGCAAAAAAGTTATCTGTGGGAAGAGGTGCCCCACCTCCTATTCCGCCAAATAAGCCAGTATTGCCCCCACAAGCACTTCATAGAAAAGAAACTGGCTCCAAACCTCCTGTTCCACCTCGATCAGATGTTACCCCAGAAAATGTATCCGACAAGAATGTCCAAAGGATTGCGCCAGCTCGTTTTATTGGTATGCCAAAGGCAGCTACAGATGATCCATCTGGAAATGCTATTGCAGTGGAAAAAGATGACATGCAGGTGGGTGTTTCTAATGAGACAAATGCCACACCTGCACATCCAGTTTCCTCAAATAATATTGAATCAGAAGTATTGGTCCAAGAATTAGCTGATTTTCAGCAAATTCTTGTCTCAATGGCTCATAAGTTATCAAACAATATGAGTAATTCCGATTAAATATAACAATATAAATCTAGGTTTTTAAAAATCTTTTTGCAAATTACAAAATATTTCATTTGCAGCTATTTTTAGTTTTTTTGTTACACGTTTCATATCAATAAATACTTCCTATAAG----TATGTATTCTTTCATTAATTGCAAGAAATAGATAAAGTTCCAAATTAAACTAAATGCATCAACAGACTTAATCAGGACAGAAAATAGCTT
Ncrosbyi_PricesCrk_N1143 AAGAAGTACTATAGTTACCATGGTTTCAACACCCCCAATTCGTGCTGTGCCCACAATATCTCCCACTGTCAGTCCACCTAGAGGGGTTGCTCGTGCTGTATGCCCCAAAGTTGGACCTGCTCCTGCTACACCCGCTAAACCTCCTGGTCTTATTCCTCAAGCACCCACTAAAATATGCCCTGGAAAATCTGCATCCTCATCTTCAAGTGCAGTTTTGTCACCTTTATGTAGTCCACCTTTAGCAACTCCAGGATTAAAGAGTTCACCAAAACCTACAAAACCCGGCTCTCCAGCACCTTTAATATCACCTTCAATACCAGAAAATATAGCAACTTTGTTACAAGTAATTCCTCCTGGACCACAATATGCTGAAAGTCCTATGTCACCACCAGAAGGTGAAAAGGTTATAGGTGACACAAATGCATTATCAAATACTAAATTATATGGAACAATTAAAGTTTCTACTTCTGTACCTGTGCATAAACCTGGAATGGCAGCTACACCAAACATTACAAATGCAAAAAAGTTATCTGTGGGAAGAGGTGCCCCACCTCCTATTCCGCCAAATAAGCCAGTATTGCCCCCACAAGCACTTCATAGAAAAGAAACTGGCTCCAAACCTCCTGTTCCACCTCGATCAGATGTTACCCCAGAAAATGTATCCGACAAGAATGTCCAAAGGATTGCGCCAGCTCGTTTTATTGGTATGCCAAAGGCAGCTACAGATGATCCATCTGGAAATGCTATTGCAGTGGAAAAAGATGACATGCAGGTGGGTGTTTCTAATGAGACAAATGCCACACCTGCACATCCAGTTTCCTCAAATAATATTGAATCAGAAGTATTGGTCCAAGAATTAGCTGATTTTCAGCAAATTCTTGTCTCAATGGCTCATAAGTTATCAAACAATATGAGTAATTCCGATTAAATATAACAATATAAATCTAGGTTTTTAAAAATCTTTTTGCAAATTACAAAATATTTCATTTGCAGCTATTTTTAATTTTTTTGTTACACGTTTCATATCAATAAATACTTCCTATAAG----TATGTATTCTTTCATTAATTGCAAGAAATAGATAAAGTTCCAAATTAAACTAAATGCATCAACAGACTTAATCAGGACAGAAAATAGCTT
Ncrosbyi_ShufordCrk_N1148 ----------------------------------------------------ACAATATCTCCCACTGTCAGTCCACCTAGAGGGGTTGCTCGTGCTGTATGCCCCAAAGTTGGACCTGCTCCTGCTACACCAGCTAAACCTCCTGGTCTTATTCCTCAAGCACCCACTAAAATATGCCCTGGAAAATCTGCATCCTCATCTTCAAGTGCAGTTTTGTCACCTTTATGTAGTCCACCTTTAGCAACTCCAGGATTAAAGAGTTCACCAAAACCTACAAAACCCAGCTCTCCAGCACCTTTAATATCACCTTCAATACCAGAAAATATAGCAACTTTGTTACAAGTAATTCCTCCTGGACCACAATATGCTGAAAGTCCTATGTCACCACCAGAAGGTGAAAAGGTTATAGGTGACACAAATGCATTATCAAATACTAAATTATATGGAACAATTAAAGTTTCTACTTCTGTACCTGTGCATAAACCTGGAATGGCAGCTACACCAAACATTACAAATGCAAAAAAGTTATCTGTGGGAAGAGGTGCCCCACCTCCTATTCCGCCAAATAAGCCAGTATTGCCCCCACAAGCACTTCATAGAAAAGAAACTGGCTCCAAACCTCCTGTTCCACCTCGATCAGATGTTACCCCAGAAAATGTATCCGACAAGAATGTCCAAAGGATTGCGCCAGCTCGTTTTATTGGTATGCCAAAGGCAGCTACAGATGATCCATCTGGAAATGCTATTGCAGTGGAAAAAGATGACATGCAGGTGGGTGTTTCTAATGAGACAAATGCCACACCTGCACATCCAGTTTCTTCAAATAATATTGAATCAGAAGTATTGGTCCAAGAATTAGCTGATTTTCAGCAAATTCTTGTCTCAATGGCTCATAAGTTATCAAACAATATGAGTAATTCCGATTAAATATAACAATATAAATCTAGGTTTTTAAACATCTTTTTGCAAATTACAAAATATTTCATTTGCAGCTATTTTTAGTTTTTTTGTTACACGTTTCATATCAATAAATACTTCCTATAAG----TATGTATTCTTTCATTAATTGCAAGAAATAGATAAAGTTCCAAATTAAACTGAATGCATCAACAGACTTAATCAGGACAGAAAATAGCTT
Ndellingeri_BullpenBridge_N109 AAGAAGTACTATAGTTACCATGGTTTCAACACCCCCAATTCGTGCTGTGCCCACAATATCTCCCACTGTCAGTCCACCTAGAGGGGTTGCTCGTGCTGTATGCCCCAAAGTTGGACCTGCTCCTGCTACACCAGCTAAACCTCCTGGTCTTATTCCTCAAGCACCCACTAAGATATGCCCTGGAAAATCTGCATCCTCATCTTCAAGTGCAGTTTTGTCACCTTTATGTAGTCCACCTTTAGCAACTCCAGGATTAAAGAGTTCACCAAAACCTACAAAACCCGGCTCTCCTGCACCTTTAATATCACCTTCAATACCAGAAAATATAGCAACTTTGTTACAAGTAATTCCTCCTGGGCCACAATATGCTGAAAGTCCTATGTCACCACCAGAAGGTGAAAAGGTTATAGGTGACACAAATGCATTGTCAAATACTAAATTATATGGAACAGTTAAAGTTTCTACTTCTGTACCTGTGCATAAACCTGGAATGGCAGCTACACCAAACATTACAAATGCAAAAAAGTTATCTGTGGGAAGAGGTGCCCCACCTCCTATTCCGCCAAATAAGCCAGTATTGCCCCCACAAGCACTTCATAGAAAAGAAACTGGCTCCAAACCTCCTGTTCCACCTCGATCAGATGTTACCCCAGAAAATGTATCTGACAAGAATGTCCAAAGGGTTGCACCAGCTCGTTTTATTGGTACGCCAAAGGCAGCTACAGATGATCCATCTGGAAATGCTATTGCAGCGGAAAAAGATGACATGCAGGTGGGTGTTTCTAATGAGACAAATGCCACACCTGCACATCCAGTTTCTTCAAATAATATTGAATCAGAAGTATTGGTCCAAGAATTAGCTGATTTTCAGCAAATTCTTGTCTCAATGGCTCATAAGTTATCAAACAATATGAGTAATTCCGATTAAATATAACAATATAAATCTAGGTTTTTAAAAATCTTTTTGCAAATTACATAATATTTCATTTGCAGCTATTTTTACTTTTTTTGTTACATGTTTCATATCAATAAATACTTCCAATAAGTAAGTATGTATTCTTTCATTAATTGCAAGAAATAGATAAAGTTCCAAATTAAACTAAATGCATCAACAGGCTTGATCGGGACAGAAAATAGCTT
Ndellingeri_WhitewFalls_N887 -----------------------------------------------------------------------------------------------------------------------------------CAGCTAAACCTCCTGGTCTTATTCCTCAAGCACCCACTAAGATATGCCCTGGAAAATCTGCATCCTCATCTTCAAGTGCAGTTTTGTCACCTTTATGTAGTCCACCTTTAGCAACTCCAGGATTAAAGAGTTCACCAAAACCTACAAAACCCGGCTCTCCTGCACCTTTAATATCACCTTCAATACCAGAAAATATAGCAACTTTGTTACAAGTAATTCCTCCTGGGCCACAATATGCTGAAAGTCCTATGTCACCACCAGAAGGTGAAAAGGTTATAGGTGACACAAATGCATTATCAAATACTAAATTATATGGAACAGTTAAAGTTTCTACTTCTGTACCTGTGCATAAACCTGGAATGGCAGCTACACCAAACATTACAAATGCAAAAAAGTTATCTGTGGGAAGAGGTGCCCCACCTCCTATTCCGCCAAATAAGCCAGTATTGCCCCCACAAGCACTTCATAGAAAAGAAACTGGCTCCAAACCTCCTGTTCCACCTCGATCAGATGTTACCCCAGAAAATGTATCTGACAAGAATGTCCAAAGGGTTGCACCAGCTCGTTTTATTGGTACGCCAAAGGCAGCTACAGATGATCCATCTGGAAATGCTATTGCAGCGGAAAAAGATGACATGCAGGTGGGTGTTTCTAATGAGACAAATGCCACACCTGCACATCCAGTTTCTTCAAATAATATTGAATCAGAAGTATTGGTCCAAGAATTAGCTGATTTTCAGCAAATTCTTGTCTCAATGGCTCATAAGTTATCAAACAATATGAGTAATTCCGATTAAATATAACAATATAAATCTAGGTTTTTAAAAATCTTTTTGCAAATTACATAATATTTCATTTGCAGCTATTTTTACTTTTTTTGTTACATGTTTCATATCAATAAATACTTCCAATAAGTAAGTATGTATTCTTTCATTAATTGCAAGAAATAGATAAAGTTCCAAATTAAACTAAATGCATCAACAGGCTTGATCGGGACAGAAAATAGCTT
Ndilutus_GrassyCreek_N670 -----------------------------------------------------------------------------------------------------------------------------------------------------------------------------------------------------------------------------------------------------CTCCAGGATTAAAGAGTTCACCAAAACCTACAAAACCCAGCTCTCCTGCACCTTTAATATCACCTTCAATACCAGAAAATATAGCAACTTTGTTACAAGTAATTCCTCCTGGGCCACAATATGCTGAAAGTCCTATGTCACCACCAGAAGGTGAAAAGGTTATAGGTGACACAAATGCATTATCAAATACTAAATTATATGGAACAATTAAAGTTTCTACTTCTGTACCTGTGCATAAACCTGGAATGGCAGCTACACCAAACATTACAAATGCAAAAAAGTTATCTGTGGGAAGAGGTGCCCCACCTCCTATTCCGCCAAATAAGCCAGTATTGCCCCCACAAGCACTTCATAGAAAAGAAACTGGCTCCAAACCTCCTGTTCCACCTCGATCAGATGTTACCCCAGAAAATGTATCTGACAAGAATGTCCAAAGGGTTGCACCAGCTCGTTTTATTGGTACGCCAAAGGCAGCTACAGATGATCCATCTGGAAATGCTATTGCAGTGGAAAAAGATGACATGCAGGTGGGTGTTTCTAATGAGACAAATGCCACACCTGCACATCCAGTTTCTTCAAATAATATTGAATCAGAAGTATTGGTCCAAGAATTAGCTGATTTTCAGCAAATTCTTGTCTC---------------------------------------------------------------------------------------------------------------------------------------------------------------------------------------------------------------------------------------------------------------
Ndilutus_StarveRockCave_G3174 AAGAAGTACTATAGTTACCATGGTTTCAACACCCCCAATTCGTGCTGTGCCCACAATATCTCCCACTGTCAGTCCACCTAGAGGGGTTGCTCGTGCTGTATGCCCCAAAGTTGGACCTGCTCCTGCTACACCAGCTAAACCTCCTGGTCTTATTCCTCAAGCACCCACTAAGATATGCCCTGGAAAATCTGCA---------TCAAGTGCAGTTTTGTCACCTTTATGTAGTCCACCTTTAGCAACTCCAGGATTAAAGAGTTCACCAAAACCTACAAAACCCAGCTCTCCTGCACCTTTAATATCACCTTCAATACCAGAAAATATAGCAACTTTGTTACAAGTAATTCCTCCTGGGCCACAATATGCTGAAAGTCCTATGTCACCACCAGAAGGTGAAAAGGTTATAGGTGACACAAATGCATTATCAAATACTAAATTATATGGAACAATTAAAGTTTCTACTTCTGTACCTGTGCATAAACCTGGAATGGCAGCTACACCAAACATTACAAATGCAAAAAAGTTATCTGTGGGAAGAGGTGCCCCACCTCCTATTCCGCCAAATAAGCCAGTATTGCCCCCACAAGCACTTCATAGAAAAGAAACTGGCTCCAAACCTCCTGTTCCACCTCGATCAGATGTTACCCCAGAAAATGTATCTGACAAGAATGTCCAAAGGGTTGCACCAGCTCGTTTTATTGGTACGCCAAAGGCAGCTACAGATGATCCATCTGGAAATGCTATTGCAGTGGAAAAAGATGACATGCAGGTGGGTGTTTCTAATGAGACAAATGCCACACCTGCACATCCAGTTTCTTCAAATAATATTGAATCAGAAGTATTGGTCCAAGAATTAGCTGATTTTCAGCAAATTCTTGTCTCAATGGCTCATAAGTTATCAAACAATATGAGTAATTCCGATTAAATATAACAATATAAATCTAGGATTTTTAAAATCTTTTTGCAAATTACAAAATATTTCATTTGCAGCTATTTTTAC-TTTTTTGTTACACGTTTCATATCAATAAATACTTCCAATAAGTAAGTATGTATTCTTTCATTAATTGCAAGAAATAGATAAAGTTCCAAATTAAACTAAATGCATCAACAGGCTTGATCGGGACAGAAAATAGCTT
Nfridelli_LittlePigeon_N262 AAGAAGTACTATAGTTACCATGGTTTCAACACCCCCAATTCGTGCTGTGCCCACAATATCTCCCACTGTCAGTCCACCTAGAGGGGTTGCTCGTGCTGTATGCCCCAAAGTTGGACCTGCTCCTGCTACACCAGCTAAACCTCCTGGTCTTATTCCTCAAGCACCCACTAAGATATGCCCTGGAAAATCTGCATCCTCATCTTCAAGTGCAGTTTTGTCACCTTTATGTAGTCCACCTTTAGCAACTCCAGGATTAAAGAGTTCACCAAAACCTACAAAACCCGGCTCTCCTGCACCTTTAATATCACCTTCAATACCAGAAAATATAGCAACTTTGTTACAAGTAATTCCTCCTGGGCCACAATATGCTGAAAGTCCTATGTCACCACCAGAAGGTGAAAAGGTTATAGGTGACACAAATGCATTATCAAATACTAAATTATATGGAACAGTTAAAGTTTCTACTTCTGTACCTGTGCATAAACCTGGAATGGCAGCTACACCAAACATTACAAATGCAAAAAAGTTATCTGTGGGAAGAGGTGCCCCACCTCCTATTCCGCCAAATAAGCCAGTATTGCCCCCACAAGCACTTCATAGAAAAGAAACTGGCTCCAAACCTCCTGTTCCACCTCGATCAGATGTTACCCCAGAAAATGTATCTGACAAGAATGTCCAAAGGGTTGCACCAGCTCGTTTTATTGGTACGCCAAAGGCAGCTACAGATGATCCATCTGGAAATGCTATTGCAGTGGAAAAAGATGACATGCAGGTGGGTGTTTCTAATGAGACAAATGCCACACCTGCACATCCAGTTTCTTCAAATAATATTGAATCAGAAGTATTGGTCCAAGAATTAGCTGATTTTCAGCAAATTCTTGTCTCAATGGCTCATAAGTTATCAAACAATATGAGTAATTCTGATTAAATATAACAATATAAATCTAGGTTTTTAAAAATCTTTTTGCAAATTACATAATATTTCATTTGCAGCTATTTTTACTTTTTTTGTTACACGTTTCATATCAATAAATACTTCCAATAAGTAAGTATGTATTCTTTCATTAATTGCAAGAAATAGATAAAGTTCCAAATTAAACTAAATGCATCAACAGGCTTGATCGGGACAGAAAATAGCTT
Nfurtivus_HugdenBranch_G3175 AAGAAGTACTATAGTTACCATGGTTTCAACACCCCCAATTCGTGCTGTGCCCACAATATCTCCCACTGTCAGTCCACCTAGAGGGGTTGCTCGTGCTGTATGCCCCAAAGTTGGACCTGCTCCTGCTACACCAGCTAAACCTCCTGGTCTTATTCCTCAAGCACCCACTAAGATATGCGCTGGAAAATCTGCATCCTCATCTTCAAGTGCAGTTTTGTCACCTTTATGTAGTCCACCTTTAGCAACTCCAGGATTAAAGAGTTCACCAAAACCTACAAAACCCGGCTCTCCTGCACCTTTAATATCACCTTCAATACCAGAAAATATAGCAACTTTGTTACAAGTAATTCCTCCTGGGCCACAATATGCTGAAAGTCCTATGTCACCACCAGAAGGTGAAAAGGTTATAGGTGACACAAATGCATTATCAAATACTAAATTATATGGAACAGTTAAAGTTTCTACTTCTGTACCTGTGCATAAACCTGGAATGGCAGCTACACCAAACATTACAAATGCAAAAAAGTTATCTGTGGGAAGAGGTGCCCCACCTCCTATTCCGCCAAATAAGCCAGTATTGCCCCCACAAGCACTTCATAGAAAAGAAACTGGCTCCAAACCTCCTGTTCCACCTCGATCAGATGTTACCCCAGAAAATGTATCTGACAAGAATGTCCAAAGGGTTGCACCAGCTCGTTTTATTGGTACGCCAAAGGCAGCTACAGATGATCCATCTGGAAATGCTATTGCAGTGGAAAAAGATGACATGCAGGTGGGTGTTTCTATTGAGACAAATGCCACACCTGCACATCCAGTTTCTTCAAATAATATTGAATCAGAAGTATTGGTCCAAGAATTAGCTGATTTTCAGCAAATTCTTGTCTCAATGGCTCATAAGTTATCAAACAATATGAGTAATTCCGATTAAATATAACAATATAAATCTAGGTTTTTAAAAATCTTTTTGCAAATTACAAAATATTTCATTTGCAGCTATTTTTACTTTTTTTGTTACACGTTTCATATCAATAAATACTTCCAATAAGTAAGTATGTATTCTTTCATTAATTGCAAGAAATAGATAAAGTTCCAAATTAAACTAAATGCATCAACAGGCTTGATCGGGACAGAAAATAGCTT
Nfurtivus_RaccoonMtn_N1026 ------------------------TTCAACACCCCCAATTCGTGCTGTGCCCACAATATCTCCCACTGTCAGTCCACCTAGAGGGGTTGCTCGTGCTGTATGCCCCAAAGTTGGACCTGCTCCTGCTACACCAGCTAAACCTCCTGGTCTTATTCCTCAAGCACCCACTAAGATATGCCCTGGAAAATCTGCATCCTCATCTTCAAGTGCAGTTTTGTCACCTTTATGTAGTCCACCTTTAGCAACTCCAGGATTAAAGAGTTCACCAAAACCTACAAAACCCGGCTCTCCTGCACCTTTAATATCACCTTCAATACCAGAAAATATAGCAACTTTGTTACAAGTAATTCCTCCTGGGCCACAATATGCTGAAAGTCCTATGTCACCACCAGAAGGTGAAAAGGTTATAGGTGACACAAATGCATTATCAAATACTAAATTATATGGAACAGTTAAAGTTTCTACTTCTGTACCTGTGCATAAACCTGGAATGGCAGCTACACCAAACATTACAAATGCAAAAAAGTTATCTGTGGGAAGAGGTGCCCCACCTCCTATTCCGCCAAATAAGCCAGTATTGCCCCCACAAGCACTTCATAGAAAAGAAACTGGCTCCAAACCTCCTGTTCCACCTCGATCAGATGTTACCCCAGAAAATGTATCTGACAAGAATGTCCAAAGGGTTGCACCAGCTCGTTTTATTGGTACGCCAAAGGCAGCTACAGATGATCCATCTGGAAATGCTATTGCAGTGGAAAAAGATGACATGCAGGTGGGTGTTTCTATTGAGACAAATGCCACACCTGCACATCCAGTTTCTTCAAATAATATTGAATCAGAAGTATTGGTCCAAGAATTAGCTGATTTTCAGCAAATTCTTGTCTCAATGGCTCATAAGTTATCAAACAATATGAGTAATTCCGATTAAATATAACAATATAAATCTAGGTTTTTAAAAATCTTTTTGCAAATTACAAAATATTTCATTTGCAGCTATTTTTACTTTTTTTGTTACACGTTTCATATCAATAAATACTTCCAATAAGTAAGTATGTATTCTTTCATTAATTGCAAGAAATAGATAAAGTTCCAAATTAAACTAAATGCATCAACAGGCTTGATCGGGACAGAAAATAGCTT
Ngeorgia_Sittons_N073 --------------------------------------------------------------------------------------------------------------------------------------------------------------------------------------------------------------------TTTTGTCACCTTTATGTAGTCCACCTTTAGCAACTCCAGGATTAAAGAGTTCACCAAAACCTACAAAACCCGGCTCTCCTGCACCTTTAATATCACCTTCAATACCAGAAAATATAGCAACTTTGTTACAAGTAATTCCTCCTGGGCCACAATATGCTGAAAGTCCTATGTCACCATCAGAAGGTGAAAAGGTTATAGGTGACACAAATGCATTATCAAATACTAAATTATATGGAACAGTTAAAGTTTCTACTTCTGTACCTGTGCATAAACCTGGAATGGCAGCTACACCAAACATTACAAATGCAAAAAAGTTATCCGTGGGAAGAGGTGCCCCACCTCCTATTCCGCCAAATAAGCCAGTATTGCCCCTACAAGCACTTCATAGAAAAGAAACTGGCTCCAAACCTCCTGTTCCACCTCGATCAGATGTTACCCCAGAAAATGTATCTGACAAGAATGTCCAAAGGGTTGCACCAGCTCGTTTTATTGGTACGCCAAAGGCAGCTACAGATGATCCATCTGGAAATGCTATTGCAGTGGAAAAAGATGACATGCAGGTGGGTGTTTCTAATGAGACAAATGCCACACCTGCACATCCAGTTTCTTCAAATAATATTGAATCAGAAGTATTGGTCCAAGAATTAGCTGATTTTCAGCAAATTCTTGTCTCAATGGCTCATAAGTTATCAAACAATATGAGTAATTCCGATTAAATATAACAATATAAATCTAGGTTTTTAAAAATCTTTTTGCAAATTACAAAATATTTCATTTGCAGCTATTTTTACTTTTTTCGTTACACGTTTCATATCAATAAATACTTCCAATAAGTAAGTATGTATTCTTTCATTAATTGCAAGAAATAGATAAAGTTCCAAATTAAACTAAACGCATTAACAGGCTTGATCGGTACAGAAAATAGCTT
Ngertschi_CedarCreek_N351 AAGAAGTACTATAGTTACCATGGTTTCAACACCCCCAATTCGTGCTGTGCCCACAATATCTCCCACTGTCAGTCCACCTAGAGGGGTTGCTCGTGCTGTATGCCCCAAAGTTGGACCTGCTCCTGCTACACCAGCTAAACCTCCTGGTCTTATTCCTCAAGCACCCACTAAAATATGCCCTGGAAAATCTGCATCCTCATCTTCAAGTGCAGTTTTGTCACCTTTATGTAGTCCACCTTTAGCAACTCCAGGATTAAAAAGTTCACCAAAACCTACAAAACCCGGCTCTCCAGCACCTTTAATATCACCTTCAATACCAGAAAATATAGCAACTTTGTTACAAGTAATTCCTCCTGGACCACAATATGCTGAAAGTCCCATGTCACCACCAGAAGGTGAGAAGGTTATAGGTGACACAAATGCATTATCAAATACTAAATTATATGGAACAATTAAAGTTTCTACTTCTGTACCTGTGCATAAACCTGGAATGGCAGCTACACCAAACATTACAAATGCAAAAAAGTTATCTGTGGGAAGAGGTGCCCCACCTCCTATTCCGCCAAATAAGCCAGTATTGCCCCCACAAGCACTTCATAGAAAAGAAACTGGCTCCAAACCTCCTGTTCCACCTCGATCAGATGTTACCCCAGAAAATGTATCCGACAAGAATGTCCAAAGGGTTGCGCCAGCTCGTTTTATTGGTATGCCAAAGGCAGCTACAGATGATCCATCTGGAAATGCTATTGCAGTGGAAAAAGATGACATGCAGGTGGGTGTTTCTAATGAGACAAATGCCACACCTGCACATCCAGTTTCTTCAAATAATATTGAATCAGAAGTATTGGTCCAAGAATTAGCTGATTTTCAGCAAATTCTTGTCTCAATGGCTCATAAGTTATCAAACAATATGAGTAATTCCGATTAAATATAGCAATATAAATCTAGGTTTATAAAAATCTTTTTGCAAATTACAAAATAATTCATTTGCAGCTATTTTTACTTTTTTTGTTATGCGTTTCATATCAATAAATACTT------------------------------------------------------------------------------------------------------
Ngertschi_FrenchBroad_N968 AAGAAGTACTATAGTTACCATGGTTTCAACACCCCCAATTCGTGCTGTGCCCACAATATCTCCCACTGTCAGTCCACCTAGAGGGGTTGCTCGTGCTGTATGCCCCAAAGTTGGACCTGCTCCTGCTACACCAGCTAAACCTCCTGGTCTTATTCCTCAAGCACCCACTAAAATATGCCCTGGAAAATCTGCATCCTCATCTTCAAGTGCAGTTTTGTCACCTTTATGTAGTCCACCTTTAGCAACTCCAGGATTAAAGAATTCACCAAAACCTACAAAACCCGGCTCTCCAGCACCTTTAATATCACCTTCAATACCAGAAAATATAGCAACTTTGTTACAAGTAATTCCTCCTGGACCACAATATGCTGAAAGTCCTATGTCACCACCAGAAGGTGAAAAGGTTATAGGTGACACAAATGCATTATCAAATACTAAATTATATGGAACAATTAAAGTTTCTACTTCTGTACCTGTGCATAAACCTGGAATGGCAGCTACACCAAACATTACAAATGCAAAAAAGTTATCTGTGGGAAGAGGTGCCCCACCTCCTATTCCACCAAATAAGCCAGTATTGCCCCCACAAGCACTTCATAGAAAAGAAACTGGCTCCAAACCTCCTGTTCCACCTCGATCAGATGTTACCCCAGAAAATGTATCCGACAAGAATGTCCAACGGGTTGCGCCAGCTCGTTTTATTGGTATGCCAAAGGCAGCTACAGATGATCCATCTGGAAATGCTATTGCAGTGGAAAAAGATGACATGCAGGTGGGTGTTTCTAATGAGACAAATGCCACACCTGCACATCCAGTTTCTTCAAATAATATTGAATCAGAAGTATTGGTCCAAGAATTAGCTGATTTTCAGCAAATTCTTGTCTCAATGGCTCATAAGTTATAAAACAATATGAGTAATTCCGATTAAATATAACAATATAAATCTAGGTTTATAAAAATCTT---------------------------------------------------------------------------------------------------------------------------------------------------------------------------------
Ngertschi_HickoryNutGap_N810 --------------------------------------------------------------------------------------------------TATGCCCCAAAGTTGGACCTGCTCCTGCTACACCAGCTAAACCTCCTGGTCTTATTCCTCAAGCACCCACTAAAATATGCCCTGGAAAATCTGCATCCTCATCTTCAAGTGCAGTTTTGTCACCTTTATGTAGTCCACCTTTAGCAACTCCAGGATTAAAAAGTTCACCAAAACCTACAAAACCCGGCTCTCCAGCACCTTTAATATCACCTTCAATACCAGAAAATATAGCAACTTTGTTACAAGTAATTCCTCCTGGACCACAATATGCTGAAAGTCCCATGTCACCACCAGAAGGTGAGAAGGTTATAGGTGACACAAATGCATTATCAAATACTAAATTATATGGAACAATTAAAGTTTCTACTTCTGTACCTGTGCATAAACCTGGAATGGCAGCTACACCAAACATTACAAATGCAAAAAAGTTATCTGTGGGAAGAGGTGCTCCACCTCCTATTCCGCCAAATAAGCCAGTATTGCCCCCACAAGCACTTCATAGAAAAGAAACTGGCTCCAAACCTCCTGTTCCACCTCGATCAGATGTTACCCCAGAAAATGTATCCGACAAGAATGTCCAAAGGGTTGCGCCAGCTCGTTTTATTGGTATGCCAAAGGCAGCTACAGATGATCCATCTGGAAATGCTATTGCAGTGGAAAAAGATGACATGCAGGTGGGTGTTTCTAATGAGACAAATGCCACACCTGCACATCCAGTTTCTTCAAATAATATTGAATCAGAAGTATTGGTCCAAGAATTAGCTGATTTTCAGCAAATTCTTGTCTCAATGGCTCATAAGTTATCAAACAATATGAGTAATTCCGATTAAATATAGCAATATAAATCTAGGTTTATAAAAATCTTTTTGCAAATTACAAAATATTTCATT--------------------------------------------------------------------------------------------------------------------------------------------------------
Nholsingeri_BrumleyCrk_N916 AAGAAGTACTATAGTTACCATGGTTTCAACACCCCCAATTCGTGCTGTGCCCACAATATCTCCCACTGTCAGTCCACCTAGAGGGGTTGCTCGTGCTGTATGCCCCAAAGTTGGACCTGCTCCTGCTACACCAGCTAAACCTCCTGGTCTTATTCCTCAAGCACCCACTAAGATATGCCCTGGAAAATCTGCATCCTCATCTTCAAGTGCAGTTTTGTCACCTTTATGTAGTCCACCTTTAGCAACTCCAGGATTAAAGAGTTCACCAAAACCTACAAAATCCGGCTCTCCTGCACCTTTAATATCACCTTCAATACCAGAAAATATAGCAACTTTGTTACAAGTAATTCCTCCTGGGCCACAATATGCTGAAAGTCCTATGTCACCACCAGAAGGTGAAAAGGTTATAGGTGACACAAATGCATTATCAAATACTAAATTATATGGAACAGTTAAAGTTTCTACTTCTGTACCTGTGCATAAACCTGGAATGGCAGCTACACCAAACATTACAAATGCAAAAAAGTTATCTGTGGGAAGAGGTGCCCCACCTCCTATTCCGCCAAATAAGCCAGTATTGCCCCCACAAGCACTTCATAGAAAAGAAACTGGCTCCAAACCTCCTGTTCCACCTCGATCAGATGTTACCCCAGAAAATGTATCTGACAAGAATGTCCAAAGGGTTGCACCAGCTCGTTTTATTGGTACGCCAAAGGCAGCTACAGATGATCCATCTGGAAATGCTATTGCAGTGGAAAAAGATGACATGCAGGTGGGTGTTTCTAATGAGACAAATGCCACACCTGCACATCCAGTTTCTTCAAATAATATTGAATCAGAAGTATTGGTCCAAGAATTAGCTGATTTTCAGCAAATTCTTGTCTCAATGGCTCATAAGTTATCAAACAATATGAGTAATTCTGATTAAATATAACAATATAAATCTAGGTTTTTAAAAATCTTTTTGCAAATTACAAAATATTTCATTTGCAGCTATTTTTACTTTTTTTGTTACACGTTTCATATCAATAAATACTTCCAATAAGTAAGTATGTATTCTTTCATTAATTGTAAGAAGTAGATAAAGTTCCAAATTAAACTAAATGCATCAACAGGCTTGATCGGGACAGAAAATAGCTT
Nholsingeri_PondCave_N541 AAGAAGTACTATAGTTACCATGGTTTCAACCCCCCCAATTCGTGCTGTGCCCACAATATCTCCCACTGTCAGTCCACCTAGAGGGGTTGCTCGTGCTGTATGCCCCAAAGTTGGACCTGCTCCTGCTACACCAGCTAAACCTCCTGGTCTTATTCCTCAAGCACCCACTAAGATATGCCCTGGAAAATCTGCATCCTCATCTTCAAGTGCAGTTTTGTCACCTTTATGTAGTCCACCTTTAGCAACTCCAGGATTAAAGAGTTCACCAAAACCTACAAAATCCGGCTCTCCTGCACCTTTAATATCACCTTCAATACCAGAAAATATAGCAACTTTGTTACAAGTAATTCCTCCTGGGCCACAATATGCTGAAAGTCCTATGTCACCACCAGAAGGTGAAAAGGTTATAGGTGACACAAATGCATTATCAAATACTAAATTATATGGAACAGTTAAAGTTTCTACTTCTGTACCTGTGCATAAACCTGGAATGGCAGCTACACCAAACATTACAAATGCAAAAAAGTTATCTGTGGGAAGAGGTGCCCCACCTCCTATTCCGCCAAATAAGCCAGTATTGCCTCCACAAGCACTTCATAGAAAAGAAACTGGCTCCAAACCTCCTGTTCCACCTCGATCAGATGTTACCCCAGAAAATGTATCTGACAAGAATGTCCAAAGGGTTGCACCAGCTCGTTTTATTGGTACGCCAAAGGCAGCTACAGATGATCCATCTGGAAATGCTATTGCAGTGGAAAAAGATGACATGCAGGTGGGTGTTTCTAATGAGACAAATGCCACACCTGCACATCCAGTTTCTTCAAATAATATTGAATCAGAAGTATTGGTCCAAGAATTAGCTGATTTTCAGCAAATTCTTGTCTCAATGGCTCATAAGTTATCAAACAATATGAGTAATTCTGATTAAATATAACAATATAAATCTAGGTTTTTAAAAATCTTTTTGCAAATTACAAAATATTTCATTTGCAGCTATTTTTACTTTTTTTGTTACACGTTTCATATTAATAAATACTTCCAATAAGTAAGTATGTATTCTTTCATTAATTGTAAGAAATAGATAAAGTTCCAAATTAAACTAAATGCATCAACAGGCTTGATCGGGACAGAAAATAGCTT
Njonesi_CaveSpringCave_N390 AAGAAGTACTATAGTTACCATGGTTTCAACACCCCCAATTCGTGCTGTGCCCACAATATCTCCCACTGTCAGTCCACCTAGAGGGGTTGCTCGTGCTGTATGCCCCAAAGTTGGACCTGCTCCTGCTACACCAGCTAAACCTCCTGGTCTTATTCCTCAAGCACCCACTAAGATATGCCCTGGAAAATCTGCATCCTCATCTTCAAGTGCAGTTTTGTCACCTTTATGTAGTCCACCTTTAGCGACTCCAGGATTAAAGAGTTCACCAAAACCTACAAAACCCGGCTCTCCTGCACCTTTAATATCACCTTCAATACCAGAAAATATAGCAACTTTGTTACAAGTAATTCCTCCTGGGCCACAATATGCTGAAAGTCCTATGTCACCACCAGAAGGTGAAAAGGTTGTAGGTGACACAAATGCATTATCAAATACTAAATTATATGGAACAGTTAAAGTTTCTACTTCTGTACCTGTGCATAAACCTGGAATGGCAGCTACACCAAACATTACAAATGCAAAAAAGTTATCTGTGGGAAGAGGTGCCCCACCTCCTATTCCGCCAAATAAGCCAGTATTGCCCCCACAAGCACTTCATAGAAAAGAAACTGGCTCCAAACCTCCTGTTCCACCTCGATCAGATGTTACCCCAGAAAATGTATCTGACAAGAATGTCCAAAGGATTGCACCAGCTCGTTTTATTGGTACGCCAAAGGCAGCTACAGATGATCCATCTGGAAATGCTATTGCAGTGGAAAAAGATGACATGCAGGTGGGTGTTTCTAATGAGACAAATGCCACACCTGCACATCCAGTTTCTTCAAATAATATTGAATCAGAAGTATTGGTCCAAGAATTAGCTGATTTTCAGCAAATTCTTGTCTCAATGGCTCATAAGTTATCAAACAATATGAGTAATTCCGATTAAATATAACAATATAAATCTAGGTTTTTAAAAATCTTTTTGCAAATTACAAAATATTTCATTTGCAGCTATTTTTACTTTTTTTGTTACACGTTTCATATCAATAAATACTTCCAATAAGTAAGTATGTATTCTTTCATTAATTGCAAGAAATAGATAAAGTTCCAAATTAAACTAAATGCATCAACAGGATTGAGCGGGACAAAAAATAGCTT
Nlowderi_ChestnutBranch_N731 AAGAAGTACTATAGTTACCATGGTGTCAACTCCCCCAATTCGTGCTGTGCCCACAATATCTCCTACTGTCAGTCCACCTAGAGGGGTTGCTCGTGCTGTATGCCCCAAAGTTGGACCTGCTCCTGCTACACCAGCTAAACCTCCTGGTCTTATTCCTCAAGCACCCACTAAGATATGCCCTGGGAAATCTGCATCCTCATCTTCAAGTGCAGTTTTGTCACCTTTATGTAGTCCACCTTTAGCAACTCCAGGATTAAAGAGTTCACCAAAACCTACAAAACCCGTCTCTCCTGCACCTTTAATATCACCTTCAATACCAGAAAATATAGCAACTTTGTTACAAGTAATTCCTCCTGGACCACAATATGCTGAAAGTCCTATGTCACCACCAGAAGGTGAAAAGGTTATAGGTGACACAAATGCATTATCAAATACTAAATTATATGGAACAGTTAAAGTTTCTACTTCTGTACCTGTGCATAAACCTGGAATGGCAGCTACACCAAACATTACAAATGCAAAAAAGTTATCTGTGGGAAGAGGTGCCCCACCTCCTATTCCGCCAAATAAGCCAGTATTGCCCCCACAAGCACTTCATAGAAAAGAAACTGGCTCCAAACCTCCTGTTCCACCTCGATCAGATGTTATCCCAGAAAATGTATCCGACAAGAATGTCCAAAGGGTTACGCCAGCTCGTTTTATTGGCACGCCAAAGGCAGCTACAGATGATCCATCTGGAAATGCTATTGCAGTGGAAAAAGATGACATGCAGGTGGGTGTTTCTAATGAGACAAATGCCACACCTGCACATCCAGTTTCTTCAAATAATATTGAATCTGAAGTATTGGTCCAAGAATTAGCTGATTTTCAGCAAATTCTTGTCTCAATGGCTCATAAGTTATCAAACAATATGAGTAATTCCGATTAAATATAACAATATAAATCTAGGTTTTTAAAAATCTTTTTGCAAATTACAAAATATTTCATTGGCAGCTATTTTTACTTTTTTTGTTACACGTTTCATATCAATAAATACTTCCTATAAGTAAGTATGTATTATTTCATTAATTGTAAAAAATAGATAAAGTTCCAAATTAAACTAAATT----------------------------------
Nlowderi_upperFiresCreek_N820 ------------------------------------------------------------------------TCCACCTAGAGGGGTTGCTCGTGCTGTATGCCCCAAAGTTGGACCTGCTCCTGCTACACCAGCTAAACCTCCTGGTCTTATTCCTCAAGCACCCACTAAGATATGCCCTGGGAAATCTGCATCCTCATCTTCAAGTGCAGTTTTGTCACCTTTATGTAGTCCACCTTTAGCAACTCCAGGATTAAAGAGCTCACCAAAACCTACAAAACCCGTCTCTCCTGCACCTTTAATATCACCTTCAATACCAGAAAATATAGCAACTTTGTTACAAGTAATTCCTCCTGGACCACAATATGCTGAAAGTCCTATGTCACCACCAGAAGGTGAAAAGGTTATAGGTGACACAAATGCATTATCAAATACTAAATTATATGGAACAGTTAAAGTTTCTACTTCTGTACCTGTGCATAAACCTGGAATGGCAGCTACACCAAACATTACAAATGCAAAAAAGTTATCTGTGGGAAGAGGTGCCCCACCTCCTATTCCGCCAAATAAACCAGTATTGCCCCCACAAGCACTTCATAGAAAAGAAACTGGCTCCAAACCTCCTGTTCCACCTCGATCAGATGTTATCCCAGAAAATGTATCCGACAAGAATGTCCAAAGGGTTACGCCAGCTCGTTTTATTGGCACGCCAAAGGCAGCTACAGATGATCCATCTGGAAATGCTATTGCAGTGGAAAAAGATGACATGCAGGTGGGTGTTTCTAATGAGACAAATGCCACACCTGCACATCCAGTTTCTTCAAATAATATTGAATCTGAAGTATTGGTCCAAGAATTAGCTGATTTTCAGCAAATTCTTGTCTCAATGGCTCATAAGTTATCAAACAATATGAGTAATTCCGATTAAATATAACAATATAAATCTAGGTTTTTAAAAATCTTTTTGCAAATTACAAAATATTTCATTGGCAGCTATTTTTACTTTTTTTGTTACACATTTCATATCAATAAATACTTCCTATAAGTAAGTATGTATTATTTCATTAATTGTAAAAAATAGATAAAGTTCCAAATTAAACTAAATTCATCAACAGGCTTGATCAGGACAGAAAATAGCTT
Nlula_BeeRockCave_G2091 ---------------------------------------------------------------------------------------------TGCTGTATGCCCCAAAGTTGGACCTGCTCCTGCTACACCAGCTAAACCTCCTGGTCTTATTCCTCAAGCACCCACTAAGATATGCCCTGGAAAATCTGCATCCTCATCTTCAAGTGCAGTTTTGTCACCTTTATGTAGTCCACCTTTAGCAACTCCAGGATTAAAGAGTTCACCAAAACCTACAAAACCCGGCTCTCCTGCACCTTTAATATCACCTTCAATACCAGAAAATATAGCAACTTTGTTACAAGTAATTCCTCCTGGGCCACAATATGCTGAAAGTCCTATGTCACCACCAGAAGGTGAAAAGGTTATAGGTGACACAAATGCATTATCAAATACTAAATTATATGGAACAGTTAAAGTTTCTACTTCTGTACCTGTGCATAAACCTGGAATGGCAGCTACGCCAAACATTACAAATGCAAAAAAGTTATCTGTGGGAAGAGGTGCCCCACCTCCTATTCCGCCAAATAAGCCAGTATTGCCCCCACAAGCACTTCATAGAAAAGAAACTGGCTCCAAACCTCCTGTTCCACCTCGATCAGATGTTACCCCAGAAAATGTATCTGACAAGAATGTCCAAAGGGTTGCACCAGCTCGTTTTATTGGTACGCCAAAGGCAGCTACAGATGATCCATCTGGAAATGCTATTGCAGTGGAAAAAGATGACATGCAGGTGGGTGTTTCTAATGAGACAAATGCCACACCTGCACATCCAGTTTCTACAAATAATATTGAATCAGAAGTATTGGTCCAAGAATTAGCTGATTTTCAGCAAATTCTTGTCTCAATGGCTCATAAGTTATCAAACAATATGAGTAATTCCGATTAAATATAACAATATAAATCTAGGTTTTTAAAAATCTTTTTGCAAATTAGAAAATATTTCATTTGCAGCTATTTTTACTTTTTTTGTTACACGTTTCATATCAATAAATACTTCCAATAAGTAAGTATGTATTCTTTTATTAATTGC--------------------------------------------------------------------
Nlula_LulaFallsCave_G2084 AAGAAGTACTATAGTTACCATGGTTTCAACACCCCCAATTCGTGCTGTGCCCACAATATCTCCCACTGTCAGTCCACCTAGAGGGGTTGCTCGTGCTGTATGCCCCAAAGTTGGACCTGCTCCTGCTACACCAGCTAAACCTCCTGGTCTTATTCCTCAAGCACCCACTAAGATATGCCCTGGAAAATCTGCATCCTCATCTTCAAGTGCAGTTTTGTCACCTTTATGTAGTCCACCTTTAGCAACTCCAGGATTAAAGAGTTCACCAAAACCTACAAAACCCGGCTCTCCTGCACCTTTAATATCACCTTCAATACCAGAAAATATAGCAACTTTGTTACAAGTAATTCCTCCTGGGCCACAATATGCTGAAAGTCCTATGTCACCACCAGAAGGTGAAAAGGTTATAGGTGACACAAATGCATTATCAAATACTAAATTATATGGAACAGTTAAAGTTTCTACTTCTGTACCTGTGCATAAACCTGGAATGGCAGCTACACCAAACATTACAAATGCAAAAAAGTTATCTGTGGGAAGAGGTGCCCCACCTCCTATTCCGCCAAATAAGCCAGTATTGCCCCCACAAGCACTTCATAGAAAAGAAACTGGCTCCAAACCTCCTGTTCCACCTCGATCAGATGTTACCCCAGAAAATGTATCTGACAAGAATGTCCAAAGGGTTGCACCAGCTCGTTTTATTGGTACGCCAAAGGCAGCTACAGATGATCCATCTGGAAATGCTATTGCAGTGGAAAAAGATGACATGCAGGTGGGTGTTTCTAATGAGACAAATGCCACACCTGCACATCCAGTTTCTACAAATAATATTGAATCAGAAGTATTGGTCCAAGAATTAGCTGATTTTCAGCAAATTCTTGTCTCAATGGCTCATAAGTTATCAAACAATATGAGTAATTCCGATTAAATATAACAATATAAATCTAGGTTTTTAAAAATCTTTTTGCAAATTAGAAAATATTTCATTTGCAGCTATTTTTACTTTTTTTGTTACACTTTTCATATCAATAAATACTTCCAATAAGTAAGTATGTATTCTTTT-----------------------------------------------------------------------------
Nmimus_NealsSink_N329 ------------------------------------------------------------------------------------------------------------------------TCCTGCTACACCAGCTAAACCTCCTGGTCTTATTCCTCAAGCACCCACTAAGATATGTCCTGGAAAATCTGCATCCTCATCTTCAAGTGCAGTTTTGTCACCTTTATGTAGTCCACCTTTAGCAACTCCAGGATTAAAGAATTCACCAAAACCTACAAAACCCGGCTCTCCTGCACCTTTAATATCTCCTTCAATACCAGAAAATATAGCAACTTTGTTACAAGTAATTCCTCCTGGGCCACAATATGCTGAAAGTCCTATGTCACCACCAGAAGGTGAAAAGGTTATAGGTGACACAAATGCATTATCAAATACTAAATTATATGGAACAGTTAAAGTTTCTACTTCTGTACCTGTGCATAAACCTGGAATCGCAGCTACACCAAACATTACAAATGCAAAAAAGTTATCTGTGGGAAGAGGTGCCCCACCTCCTATTCCACCAAATAAGCCAGTATTGCCCCCACAAGCACTTCATAGAAAAGAAACTGGCTCCAAACCTCCTGTTCCACCTCGATCAGATGTTACCCCAGAAAATGTATCCGACAAGAATGTCCAAAGGGTTGCACCAGCTCGTTTTATTGGTACGCCAAAGGCAGCTACAGATGATCCATCTGGAAATGCTATTGCAGTGGAAAAAGATGACATGCAGGTGGGTGTTTCTAATGAGACAAATGCCACACCTGCACATCCAGTTTCTTCAAATAATATTGAATCAGAAGTATTGGTCCAAGAATTAGCTGATTTTCAGCAAATTCTTGTCTCAATGGCTCATAAGTTATCAAACAATATGAGTAATTCCGATTAATTATAACAATATAAATCTAGGTTTTAAAAAATCTTTTTGCAAATTATAAAATATTTCATTTGCAGCTATTTTTACTTTTTTTGTTACATGTTTCATATCAATAAATACTTCCAGTAAGTAAGTATGTATTCTTTCATTAATTGCAAGAAATAAATAAAGTTCCAAATTAAACTAAATGCATCAACAGGCTTGATCGGGACAGAAAATAGCTT
Nmimus_Straleys_N625 -----------------------------------------------------------------------------------------------------------------------------------------------------------------------------TATGTCCTGGAAAATCTGCATCCTCATCTTCAAGTGCAGTTTTGTCACCTTTATGTAGTCCACCTTTAGCAACTCCAGGATTAAAGAATTCACCAAAACCTACAAAACCCGGCTCTCCTGCACCTTTAATATCTCCTTCAATACCAGAAAATATAGCAACTTTGTTACAAGTAATTCCTCCTGGGCCACAATATGCTGAAAGTCCTATGTCACCACCAGAAGGTGAAAAGGTTATAGGTGACACAAATGCATTATCAAATACTAAATTATATGGAACAGTTAAAGTTTCTACTTCTGTACCTGTGCATAAACCTGGAATGGCAGCTACACCAAACATTACAAATGCAAAAAAGTTATCTGTGGGAAGAGGTGCCCCACCTCCTATTCCACCAAATAAGCCAGTATTGCCTCCACAAGCACTTCATAGAAAAGAAACTGGCTCCAAACCTCCTGTTCCACCTCGATCAGATGTTACCCCAGAAAATGTATCTGACAAGAATGTCCAAAGGGTTGCACCAGCTCGTTTTATTGGTACGCCAAAGGCAGCTACAGATGATCCATCTGGAAATGCTATTGCAGTGGAAAAAGATGACATGCAGGTGGGTGTTTCTAATGAGACAAATGCCACACCTGCACATCCAGTTTCTTCAAATAATATTGAATCAGAAGTATTGGTCCAAGAATTAGCTGATTTTCAGCAAATTCTTGTCTCAATGGCTCATAAGTTATCAAACAATATGAGTAATTCCGATTAATTATAACAATATAAATCTAGGTTTTAAAAAATCTTTTTGCAAATTATAAAATATTTCATTTGCAGCTATTTTTACTTTTTTTGTTACATGTTTCATATCAATAAATACTTCCAGTAAGTAAGTATGTATTCTTTCATTAATTGCAAGAAATAAATAAAGTTCCAAATTAAACTAAATGCATCAACAGGCTTGATCGGGACAGAAAATAGCTT
Nnasicus_CaneyFork_N171 AAGAAGTACTATAGTTACCATGGTTTCAACACCCCCAATTCGTGCTGTGCCCACAATATCTCCCACTGTCAGTCCACCTAGAGGGGTTGCTCGTGCTGTATGCCCCAAAGTTGGACCTGCTCCTGCTACACCAGCTAAACCTCCTGGTCTTATTCCTCAAGCACCCACTAAGGTATGCCCTGGAAAATCTGCATCCTCATCTTCAAGTGCAGTTTTGTCACCTTTATGTAGTCCACCTTTAGCAACTCCAGGATTAAAGAGTTCACCAAAACCTACAAAACCCGGCTCTCCTGCACCTTTAATATCACCTTCAATAACAGAAAATATAGCAACTTTGTTACAAGTAATTCCTCCTGGACCACAATATGCTGAAAGTCCTATGTCACCACCAGAAGGTGAAAAGGTTATAGGTGACACAAATGCATTATCAAATACTAAATTATATGGAACAATTAAAGTTTCTACTTCTGTACCTGTGCATAAACCTGGAATGGCAGCTACACCAAACATTACAAATGCGAAAAAGTTATCTGTGGGAAGAGGTGCCCCACCTCCTATTCCGCCAAATAAGCCAGTATTGCCCCCACAAGCACTTCATAGAAAAGAAACTGGCTCCAAACCTCCTGTTCCACCTCGATCAGATGTTACCCCAGAAAATGTATCCGACAAGAATGTCCAAAGGGTTGCACCAGCTCGTTTTATTGGTACTCCAAAGGCAGCTACAGATGATCCATCTGGAAATGCTATTGCAGTGGAAAAAGATGACATGCAGGTGGGTGTTTCTAATGAGACAAATGCCACACCTGCACATCCAGTTTCTTCAAATAATATTGAATCAGAAGTATTGGTCCAAGAATTAGCTGATTTTCAGCAAATTCTTGTCTCAATGGCTCATAAGTTATCAAACAATATGAGTAATTCTGATTAAATATAACAATATAAATCTAGGTTTTTAAAAGTCTTTTTGCAAATTATAAAATATTTCATTTGCAGCTATTTTTACTTTTTTTGTTACACGTTTCATATCAATA----CTTCCTATAAGTAAGTATGTATTCTTTCATTAATTGAAAGAAATAGATAAAGTTCCAAATTAAACTAAATGCATCAACAGACTTGATCGGGACAGAAAATAGCTT
Nnasicus_ConnosteeFalls_N696 AAGAAGTACTATAGTTACCATGGTTTCAACACCCCCAATTCGTGCTGTGCCCACAATATCTCCCACTGTCAGTCCACCTAGAGGGGTTGCTCGTGCTGTATGCCCCAAAGTTGGACCTGCTCCTGCTACACCAGCTAAACCTCCTGGTCTTATTCCTCAAGCACCCACTAAGGTATGCCCTGGAAAATCTGCATCCTCATCTTCAAGTGCAGTTTTGTCACCTTTATGTAGTCCACCTTTAGCAACTCCAGGATTAAAGAGTTCACCAAAACCTACAAAACCCGGCTCTCCTGCACCTTTAATATCACCTTCAATAACAGAAAATATAGCAACTTTGTTACAAGTAATTCCTCCTGGACCACAATATGCTGAAAGTCCTATGTCACCACCAGAAGGTGAAAAGGTTATAGGTGACACAAATGCATTATCAAATACTAAATTATATGGAACAATTAAAGTTTCTACTTCTGTACCTGTGCATAAACCTGGAATGGCAGCTACACCAAACATTACAAATGCGAAAAAGTTATCTGTGGGAAGAGGTGCCCCACCTCCTATTCCGCCAAATAAGCCAGTATTGCCCCCACAAGCACTTCATAGAAAAGAAACTGGCTCCAAACCTCCTGTTCCACCTCGATCAGATGTTACCCCAGAAAATGTATCCGACAAGAATGTCCAAAGGGTTGCACCAGCTCGTTTTATTGGTACTCCAAAGGCAGCTACAGATGATCCATCTGGAAATGCTATTGCAGTGGAAAAAGATGACATGCAGGTGGGTGTTTCTAATGAGACAAATGCCACACCTGCACATCCAGTTTCTTCAAATAATATTGAATCAGAAGTTTTGGTCCAAGAATTAGCTGATTTTCAGCAAATTCTTGTCTCAATGGCTCATAAGTTATCAAACAATATGAGTAATTCTGATTAAATATAACAATATAAATCTAGGTTTTTAAAAGTCTTTTTGCAAATTATAAAATATTTCATTTGCAGCTATTTTTACTTTTTTTGTTACACGTTTCATATCAATA----CTTCCTATAAGTAAGTATGTATTCTTTCATTAATTGCAAGAAATAGATAAAGTTCCAAATTAAACTAAATGCATCAACAGACT----------------------
Nnasicus_CoweeTrain_N189 ------------------------------------------------------------------------------------------------TGTATGCCCCAAAGTTGGACCTGCTCCTGCTACACCAGCTAAACCTCCTGGTCTTATTCCTCAAGCACCCACTAAGGTATGCCCTGGAAAATCTGCATCCTCATCTTCAAGTGCAGTTTTGTCACCTTTATGTAGTCCACCTTTAGCAACTCCAGGATTAAAGAGTTCACCAAAACCTACAAAACCCGTCTCTCCTGCACCTTTAATATCACCTTCAATACCAGAAAATATAGCAACTTTGTTACAAGTAATTCCTCCTGGACCACAATATGCTGAAAGTCCTATGTCACCACCAGAAGGTGAAAAGGTTATAGGTGACACAAATGCATTATCAAATACTAAATTATATGGAACAATTAAAGTTTCTACTTCTGTACCTGTGCATAAACCTGGAATGGCAGCTACACCAAACATTACAAATGCAAAAAAGTTATCTGTGGGAAGAGGTGCCCCACCTCCTATTCCGCCAAATAAGCCAGTATTGCCCCCACAAGCACTTCATAGAAAAGAAACTGGCTCCAAACCTCCTGTTCCACCTCGATCAGATGTTACCCCAGAAAATGTATCCGACAAGAATGTCCAAAGGGTTGCACCAGCTCGTTTTATTGGTACGCCAAAGGCAGCTACAGATGATCCATCTGGAAATGCTATTGCAGTGGAAAAAGATGACATGCAGGTGGGTGTTTCTAATGAGACAAATGCCACACCTGCACATCCAGTTTCTTCAAATAATATTGAATCAGAAGTATTGGTCCAAGAATTAGCTGATTTTCAGCAAATTCTTGTCTCAATGGCTCATAAGTTATCAAACAATATGAGTAATTCTGATTAAATATAACAATATAAATCTAGGTTTTTAAAAGTCTTTTTGCAAATTATAAAATATTTCATTTGCAGCTATTTTTACTTTTTTTGTTACACGTTTCATATCCA---ATACTTCCT---------------------------------------------------------------------------------------------------
Npaynei_Grindstaff_N646 AAGAAGTACTATAGTTACCATGGTTTCAACACCCCCAATTCGTGCTGTGCCCACAATATCTCCCACTGTCAGTCCACCTAGAGGGGTTGCTCGTGCTGTATGCCCCAAAGTTGGACCTGCTCCTGCTACACCAGCTAAACCTCCTGGTCTTATTCCTCAAGCACCCACTAAGATATGCCCTGGAAAATCTGCATCCTCATCTTCAAGTGCAGTTTTGTCACCTTTATGTAGTCCACCTTTAGCAACTCCAGGATTAAAGAGTTCACCAAAACCTACAAAACCTGGCTCTCCTGCACCTTTAATATCACCTTCAATACCAGAAAATATAGCAACTTTGTTACAAGTAATTCCTCCTGGGCCACAATATGCTGAAAGTCCTATGTCACCACCAGAAGGTGAAAAGGTTATAGGTGACACAAATGCATTATCAAATACTAAATTATATGGAACAGTTAAAGTTTCTACTTCTGTACCTGTGCATAAACCTGGAATGGCAGCTACACCAAACATTACAAATGCAAAAAAGTTATCTGTGGGAAGAGGTGCCCCACCTCCTATTCCGCCAAATAAGCCAGTATTGCCCCCACAAGCACTTCATAGAAAAGAAACTGGCTCCAAACCTCCTGTTCCACCTCGATCAGATGTTACCCCAGAAAATGTATCTGACAAGAATGTCCAAAGGGTTGCACCAGCTCGTTTTATTGGTACGCCAAAGGCAGCTACAGATGATCCATCTGGAAATGCTATTGCAGTGGAAAAAGATGACATGCAGGTGGGTGTTTCTAATGAGACAAATGCCACACCTGCACATCCAGTTTCTTCAAATAATATTGAGTCAGAAGTATTGGTCCAAGAATTAGCTGATTTTCAGCAAATTCTTGTCTCAATGGCTCATAAGTTATCAAACAATATGAGTAATTCCGATTAAATATAACAATATAAATTTAGGTTTTTAAAAATCTTTTTGCAAATTACAAAATATTTCATTTGCAGCTATTTTTACTTTTTTTGTTACATGTTTCATATCAATAAATACTTCCAATAAGTAAGTATGTATTCTTTCATTAATTGCAAGAAATAGATAAAGTTCCAAATTAAACTAAATGCATCAAC---------------------------
Npaynei_NorrisDamCave_N348 AAGAAGTACTATAGTTACCATGGTTTCAACACCCCCAATTCGTGCTGTGCCCACAATATCTCCCACTGTCAGTCCACCTAGAGGGGTTGCTCGTGCTGTATGCCCCAAAGTTGGACCTGCTCCTGCTACACCAGCTAAACCTCCTGGTCTTATTCCTCAAGCACCCACTAAGATATGCCCTGGAAAATCTGCATCCTCATCTTCAAGTGCAGTTTTGTCACCTTTATGTAGTCCACCTTTAGCAACTCCAGGATTAAAGAGTTCACCAAAACCTACAAAACCCGGCTCTCCTGCACCTTTAATATCACCTTCAATACCAGAAAATATAGCAACTTTGTTACAAGTAATTCCTCCTGGGCCACAATATGCTGAAAGTCCTATGTCACCACCAGAAGGTGAAAAGGTTATAGGTGACACAAATGCATTATCAAATACTAAATTATATGGAACAGTTAAAGTTTCTACTTCTGTACCTGTGCATAAACCTGGAATGGCAGCTACACCAAACATTACAAATGCAAAAAAGTTATCTGTGGGAAGAGGTGCCCCACCTCCTATTCCGCCAAATAAGCCAGTATTGCCCCCACAAGCACTTCATAGAAAAGAAACTGGCTCCAAACCTCCTGTTCCACCTCGATCAGATGTTACCCCAGAAAATGTATCTGACAAGAATGTCCAAAGGGTTGCACCAGCTCGTTTTATTGGTACGCCAAAGGCAGCTACAGATGATCCATCTGGAAATGCTATTGCAGTGGAAAAAGATGACATGCAGGTGGGTGTTTCTAATGAGACAAATGCCACACCTGCACATCCAGTTTCTTCAAATAATATTGAGTCAGAAGTATTGGTCCAAGAATTAGCTGATTTTCAGCAAATTCTTGTCTCAATGGCTCATAAGTTATCAAACAATATGAGTAATTCCGATTAAATATAACAATATAAATTTAGGTTTTTAAAAATCTTTTTGCAAATTACAAAATATTTCATTTGCAGCTATTTTTACTTTTTTTGTTACATGTTTCATATCAATAAATACTTCCAATAAGTAAGTATGTATTCTTTCATTAATTGCAAGAAATAGATAAAGTTCCAAATTAAACTAAATGCATCAACAGGCTTGATCGGGACAGAAAATAGCTT
Npaynei_UnakaMtns_N943 -------------------------------------------------------------------------------------------------------------------------------------------------------------CAAGCACCCACTAAGATATGCCCTGGAAAATCTGCATCCTCATCTTCAAGTGCAGTTTTGTCACCTTTATGTAGTCCACCTTTAGCAACTCCAGGATTAAAGAGTTCACCAAAACCTACAAAACCCAGCTCTCCTGCACCTTTAATATCACCTTCAATACCAGAAAATATAGCAACTTTGTTACAAGTAATTCCTCCTGGGCCGCAATATGCTGAAAGTCCTATGTCACCACCAGAAGGTGAAAAGGTTATAGGTGACACAAATGCATTATCAAATACTAAATTATATGGAACAGTTAAAGTTTCTACTTCTGTACCTGTGCATAAACCTGGAATGGCAGCTACACCAAACATTACAAATGCAAAAAAGTTATCTGTGGGAAGAGGTGCCCCACCTCCTATTCCGCCAAATAAGCCAGTATTGCCCCCACAAGCACTTCATAGAAAAGAAACTGGCTCCAAACCTCCTGTTCCACCTCGATCAGATGTTACCCCAGAAAATGTATCTGACAAGAATGTCCAAAGGGTTGCACCAGCTCGTTTTATTGGTACGCCAAAGGCAGCTACAGATGATCCATCTGGAAATGCTATTGCAGTGGAAAAAGATGACATGCAGGTGGGTGTTTCTAATGAGACAAATGCCACACCTGCACATCCAGTTTCTTCAAATAATATTGAGTCAGAAGTATTGGTCCAAGAATTAGCTGATTTTCAGCAAATTCTTGTCTCAATGGCTCATAAGTTATCAAACAATATGAGTAATTCCGATTAAATATAACAATATAAATCTAGGTTTTTAAAAATCTTTTTGCAAATTACAAAATATTTCATTTGCAGCTATTTTTACTTTTTTTGTTACATGTTTCATATCAATAAATACTTCCAATAAGTAAGTATGTATTCTTTCATTAATTGCAAGAAATAGATAAAGTTCCAAATTAAACTAAATGCATCAACA--------------------------
Nperlakyi_SChimneys_N1079 AAGAAGTACTATAGTTACCAAGGTTTCAACACCCCCAATTCGTGCTGTGCCCACAATATCTCCCACTGTCAGTCCACCTAGAGGGGTTGCTCGTGCTGTATGCCCCAAAGTTGGACCTGCTCCTGCTACACCAGCTAAACCTCCTGGTCTTATTCCTCAAGCACCCACTAAGATATGCCCTGGAAAATCTGCATCCTCATCTTCAAGTGCAGTTTTGTCACCTTTATGTAGTCCGCCTTTAGCAACTCCAGGATTAAAGAGTTCACCAAAACCTACAAAACCCGGCTCTCCTGCACCTTTAATATCACCTTCAATACCAGAAAATATAGCAACTTTGTTACAAGTAATTCCTCCTGGGCCACAATATGCTGAAAGTCCTATGTCACCACCAGAAGGTGAAAAGGTTATAGGTGACACAAATGCATTATCAAATACTAAATTATATGGAACAGTTAAAGTTTCTACTTCTGTACCTGTGCATAAACCTGGAATGGCAGCTACACCAAACATTACAAATGCAAAAAAGTTATCTGTGGGAAGAGGTGCCCCACCTCCTATTCCGCCAAATAAGCCAGTATTGCCCCCACAAGCACTTCATAGAAAAGAAACTGGCTCCAAACCTCCTGTTCCACCTCGATCAGATGTTACCCCAGAAAATGTATCTGACAAGAATGTCCAAAGGATTACACCAGCTCGTTTTATTGGTACGCCAAAGGCAGCTACAGATGATCCATCTGGAAATGCTATTGCAGTGGAAAAAGATGACATGCAGGTGGGTGTTTCTAATGAGACAAATGCCACACCTGCACATCCAGTTTCTTCAAATAATATTGAATCAGAAGTATTGGTCCAAGAATTAGCTGATTTTCAGCAAATTCTTGTCTCAATGGCTCATAAGTTATCAAACAATATGAGTAATTCCGATTAAATATAACAATATAAATCTAGGTTTTTAAAAATCTTCTTGCAAATTACAAAATATTTCATTTGCAGCTATTTTTACTTTTTTTGTTACACGTTTCATATCAATAAATACTTCCAATAAGTAAGTATGTATTCTTTCATTAATTGCAAGAAATAGATAAAGTTCCAAATTAAACTAAATGCATCAAAAGGAT----------------------
Nperlakyi_SChimneys_N1080 ------------------------------------------------GCCCACAATATCTCCCACTGTCAGTCCACCTAGAGGGGTTGCTCGTGCTGTATGCCCCAAAGTTGGACCTGCTCCTGCTACACCAGCTAAACCTCCTGGTCTTATTCCTCAAGCACCCACTAAGATATGCCCTGGAAAATCTGCATCCTCATCTTCAAGTGCAGTTTTGTCACCTTTATGTAGTCCGCCTTTAGCAACTCCAGGATTAAAGAGTTCACCAAAACCTACAAAACCCGGCTCTCCTGCACCTTTAATATCACCTTCAATACCAGAAAATATAGCAACTTTGTTACAAGTAATTCCTCCTGGGCCACAATATGCTGAAAGTCCTATGTCACCACCAGAAGGTGAAAAGGTTATAGGTGACACAAATGCATTATCAAATACTAAATTATATGGAACAGTTAAAGTTTCTACTTCTGTACCTGTGCATAAACCTGGAATGGCAGCTACACCAAACATTACAAATGCAAAAAAGTTATCTGTGGGAAGAGGTGCCCCACCTCCTATTCCGCCAAATAAGCCAGTATTGCCCCCACAAGCACTTCATAGAAAAGAAACTGGCTCCAAACCTCCTGTTCCACCTCGATCAGATGTTACCCCAGAAAATGTATCTGACAAGAATGTCCAAAGGATTACACCAGCTCGTTTTATTGGTACGCCAAAGGCAGCTACAGATGATCCATCTGGAAATGCTATTGCAGTGGAAAAAGATGACATGCAGGTGGGTGTTTCTAATGAGACAAATGCCACACCTGCACATCCAGTTTCTTCAAATAATATTGAATCAGAAGTATTGGTCCAAGAATTAGCTGATTTTCAGCAAATTCTTGTCTCAATGGCTCATAAGTTATCAAACAATATGAGTAATTCCGATTAAATATAACAATATAAATCTAGGTTTTTAAAAATCTTCTTGCAAATTACAAAATATTTCATTTGCAGCTATTTTTACTTTTTTTGTTACACGTTTCATATCAATAAATACTTCCAATAAGTAAGTATGTAT-----------------------------------------------------------------------------------
Nreclusus_Clingmans_N252 ------------------------TTCAACACCCCCAATTCGTGCTGTGCCCACAATATCTCCCACTGTCAGTCCACCTAGAGGGGTTGCTCGTGCTGTATGCCCCAAAGTTGGACCTGCTCCTGCTACACCAGCTAAACCTCCTGGTCTTATTCCTCAAGCACCCACTAAGATATGCCCTGGAAAATCTGCATCCTCATCTTCAAGTGCAGTTTTGTCACCTTTATGTAGTCCACCTTTAGCAACTCCAGGATTAAAGAGTTCACCAAAACCTACAAAACCCGGCTCTCCTGCACCTTTAATATCACCTTCAATACCAGAAAATATAGCAACTTTGTTACAAGTAATTCCTCCTGGGCCACAATATGCTGAAAGTCCTATGTCACCACCAGAAGGTGAAAAGGTTATAGGTGACACAAATGCATTATCAAATACTAAATTATATGGAACAGTTAAAGTTTCTACTTCTGTACCTGTGCATAAACCTGGAATGGCAGCTACACCAAACATTACAAATGCAAAAAAGTTATCTGTGGGAAGAGGTGCCCCACCTCCTATTCCGCCAAATAAGCCAGTATTGCCCCCACAAGCACTTCATAGAAAAGAAACTGGCTCCAAACCCCCTGTTCCACCTCGATCAGATGTTACCCCAGAAAATGTATCTGACAAGAATGTCCAAAGGGTTGCACCAGCTCGTTTTATTGGTACGCCAAAGGCAGCTGCAGATGATCCATCTGGAAATGCTATTGCAGTGGAAAAAGATGACATGCAGGTGGGTGTTTCTAATGAGACAAATGCCACACCTGCACATCCAGTTTCTTCAAATAATATTGAATCAGAAGTATTGGTCCAAGAATTAGCTGATTTTCAGCAAATTCTTGTCTCAATGGCTCATAAGTTATCAAACAATATGAGTAATTCCGATTAAATATAACAATATAAATCTAGGTTTTAAAAAATCTTTTTGCAAATTACAAAATATTTCATTTGCAGCTATTTTTACTTTTTTTGTTACACGTTTCATATCAATAAATACTTCCAATAAGTAAGTATGTATTCTTTCATTAATTGTAAGAAATAGATAAAG-----------------------------------------------------
Nreclusus_Newfound_N259 -------------GTTACCATGGTTTCAACACCCCCAATTCGTGCTGTGCCCACAATATCTCCCACTGTCAGTCCACCTAGAGGGGTTGCTCGTGCTGTATGCCCCAAAGTTGGACCTGCTCCTGCTACACCAGCTAAACCTCCTGGTCTTATTCCTCAAGCACCCACTAAGATATGCCCTGGAAAATCTGCATCCTCATCTTCAAGTGCAGTTTTGTCACCTTTATGTAGTCCACCTTTAGCAACTCCAGTATTAAAGAGTTCACCAAAACCTACAAAACCCGGCTCTCCTGCACCTTTAATATCACCTTCAATACCAGAAAATATAGCAACTTTGTTACAAGTAATTCCTCCTGGGCCACAATATGCTGAAAGTCCTATGTCACCACCAGAAGGTGAAAAGGTTATAGGTGACACAAATGCATTATCAAATACTAAATTATATGGAACAGTTAAAGTTTCTACTTCTGTACCTGTGCATAAACCTGGAATGGCAGCTACACCAAACATTACAAATGCAAAAAAGTTATCTGTGGGAAGAGGTGCCCCACCTCCTATTCCGCCAAATAAGCCAGTATTGCCCCCACAAGCACTTCATAGAAAAGAAACTGGCTCCAAACCTCCTGTTCCACCTCGATCAGATGTTACCCCAGAAAATGTATCTGACAAGAATGTCCAAAGGGTTGCACCAGCTCGTTTTATTGGTACGCCAAAGGCAGCTACAGATGATCCATCTGGAAATGCTATTGCAGTGGAAAAAGATGACATGCAGGTGGGTGTTTCTAATGAGACAAATGCCACACCTGCACATCCAGTTTCTTCAAATAATATTGAATCAGAAGTATTGGTCCAAGAATTAGCTGATTTTCAGCAAATTCTTGTCTCAATGGCTCATAAGTTATCAAACAATATGAGTAATTCCGATTAAATATAACAATATAAATCTAGGTTTTAAAAAATCTTTTTGCAAATTACAAAATATTTCATTTGCAGCTATTTTTACTTTTTTTGTTACACGTTTCATATCAATAAATACTTCCAATAAGTAAGTATGTATTCTTTCATTAATTGCAAGAAATAGATAAAGTTCCAAATTAAACTAAATGCATCAACAGGATTGATCGGGACAGAAAATAGCTT
Nreclusus_Noland_N1051 AAGAAGTACTATAGTTACCATGGTTTCAACACCCCCAATTCGTGCTGTGCCCACAATATCTCCCACTGTCAGTCCACCTAGAGGGGTTGCTCGTGCTGTATGCCCCAAAGTTGGACCTGCTCCTGCTACACCAGCTAAACCTCCTGGTCTTATTCCTCAAGCACCCACTAAGATATGCCCTGGAAAATCTGCATCCTCATCTTCAAGTGCAGTTTTGTCACCTTTATGTAGTCCACCTTTAGCAACTCCAGGATTAAAGAGTTCACCAAAACCTACAAAACCCGGCTCTCCTGCACCTTTAATATCACCTTCAATACCAGAAAATATAGCAACTTTGTTACAAGTAATTCCTCCTGGGCCACAATATGCTGAAAGTCCTATGTCACCACCAGAAGGTGAAAAGGTTATAGGTGACACAAATGCATTATCAAATACTAAATTATATGGAACAGTTAAAGTTTCTACTTCTGTACCTGTGCATAAACCTGGAATGGCAGCTACACCAAACATTACAAATGCAAAAAAGTTATCTGTGGGAAGAGGTGCCCCACCTCCTATTCCGCCAAATAAGCCAGTATTGCCCCCACAAGCACTTCATAGAAAAGAAACTGGCTCCAAACCTCCTGTTCCACCTCGATCAGATGTTACCCCAGAAAATGTATCTGACAAGAATGTCCAAAGGGTTGCACCAGCTCGTTTTATTGGTACGCCAAAGGCAGCTACAGATGATCCATCTGGAAATGCTATTGCAGTGGAAAAAGATGACATGCAGGTGGGTGTTTCTAATGAGACAAATGCCACACCTGCACATCCAGTTTCTTCAAATAATATTGAATCAGAAGTATTGGTCCAAGAATTAGCTGATTTTCAGCAAATTCTTGTCTCAATGGCTCATAAGTTATCAAACAATATGAGTAATTCCGATTAAATATAACAATATAAATCTAGGTTTTAAAAAATCTTTTTGCAAATTACAAAATATTTCATTTGCAGCTATTTTTACTTTTTTTGTTACACGTTTCATATCAATAAATACTTCCAATAAGTAAGTATGTATTCTTTCATTAATTGCAAGAAATAGATAAAGTTCCAAATTAAACTAAATACATCAACAGGATTGATCGGGACAGAAAATAGCTT
Nreclusus_Smokemont_N1020 AAGAAGTACTATAGATACCATGGTTTCAACACCCCCAATTCGTGCTGTGCCCACAATATCTCCCACTGTCAGTCCACCTAGAGGGGTTGCTCGTGCTGTATGCCCCAAAGTTGGACCTGCTCCTGCTACACCAGCTAAACCTCCTGGTCTTATTCCTCAAGCACCCACTAAGATATGCCCTGGAAAATCTGCATCCTCATCTTCAAGTGCAGTTTTGTCACCTTTATGTAGTCCACCTTTAGCAACTCCAGGATTAAAGAGTTCACCAAAACCTACAAAACCCGGCTCTCCTGCACCTTTAATATCACCTTCAATACCAGAAAATATAGCAACTTTGTTACAAGTAATTCCTCCTGGGCCCCAATATGCTGAAAGTCCTATGTCACCACCAGAAGGTGAAAAGGTTATAGGTGACACAAATGCATTATCAAATACTAAATTATATGGAACAGTTAAAGTTTCTACTTCTGTACCTGTGCATAAACCTGGAATGGCAGCTACACCAAACATTACAAATGCAAAAAAGTTATCTGTGGGAAGAGGTGCCCCACCTCCTATTCCGCCAAATAAGCCAGTATTGCCCCCACAAGCACTTCATAGAAAAGAAACTGGCTCCAAACCTCCTGTTCCACCTCGATCAGATGTTACCCCAGAAAATGTATCTGACAAGAATGTCCAAAGGGTTGCACCAGCTCGTTTTATTGGTACGCCAAAGGCAGCTACAGATGATCCATCTGGAAATGCTATTGCAGTGGAAAAAGATGACATGCAGGTGGGTGTTTCTAATGAGACAAATGCCACACCTGCACATCCAGTTTCTTCAAATAATATTGAATCAGAAGTATTGGTCCAAGAATTAGCTGATTTTCAGCAAATTCTTGTCTCAATGGCTCATAAGTTATCAAACAATATGAGTAATTCCGATTAAATATAACAATATAAATCTAGGTTTTTAAAAATCTTTTTGCAAAATACAAAATATTTCATTTGCAGCTATTTTTACTTTTTTTGTTACACCTTTCATATCAATAAATACTTCCAATAAGTAAGTATGTATTCTTTCATTAATTGCAAG-----------------------------------------------------------------
Nroanensis_IngramBranch_N926 AAGAAGTACTATAGTTACCATGGTTTCAACACCCCCAATTCGTGCTGTGCCCACAATATCTCCCACTGTCAGTCCACCTAGAGGGGTTGCTCGTGCTGTATGCCCCAAAGTTGGACCTGCTCCTGCTACACCAGCTAAACCTCCTGGTCTTATTCCTCAAGCACCCACTAAGATATGCCCTGGAAAATCTGCATCCTCATCTTCAAGTGCAGTTTTGTCACCTTTATGTAGTCCACCTTTAGCAACTCCAGGATTAAAGAGTTCACCAAAACCTACAAAACCCGGCTCTCCTGCACCTTTAATATCACCTTCAATACCAGAAAATATAGCAACTTTGTTACAAGTAATTCCTCCTGGGCCACAATATGCTGAAAGTCCTATGTCACCACCAGAAGGTGAAAAGGTTATAGGTGACACAAATGCATTATCAAATACTAAATTATATGGAACAGTTAAAGTTTCTACTTCTGTACCTGTGCATAAACCTGGAATGGCAGCTACACCAAACATTACAAATGCAAAAAAGTTATCTGTGGGAAGAGGTGCCCCACCTCCTATTCCGCCAAATAAGCCAGTATTGCCCCCACAAGCACTTCATAGAAAAGAAACTGGCTCCAAACCTCCTGTTCCACCTCGATCAGATGTTACCCCAGAAAATGTATCTGACAAGAATGTCCAAAGGGTTGCACCAGCTCGTTTTATTGGTACGCCAAAGGCAGCTACAGATGATCCATCTGGAAATGCTATTGCAGTGGAAAAAGATGACATGCAGGTGGGTGTTTCTAATGAGACAAATGCCACACCTGCACATCCAGTTTCTTCAAATAATATTGAGTCAGAAGTATTGGTCCAAGAATTAGCTGATTTTCAGCAAATTCTTGTCTCAATGGCTCATAAGTTATCAAACAATATGAGTAATTCCGATTAAATATAACAATATAAATTTAGGTTTTTAAAAATCTTTTTGCAAATTACAAAATATTTCATTTGCAGCTATTTTTACTTTTTTTGTTACATGTTTCATATCAATAAATACTTCCAATAAGTAAGTATGTATTCTTTCATTAATTGCAAGAAATAGATAAAGTTCCAAATTAAATTAAATGCATCAACAGGCT----------------------
Nroanensis_N_CarversGap_N928 AAGAAGTACTATAGTTACCATGGTTTCAACCCCCCCAATTCGTGCTGTGCCCACAATATCTCCCACTGTCAGTCCACCTAGAGGGGTTGCTCGTGCTGTATGCCCCAAAGTTGGACCTGCTCCTGCTACACCAGCTAAACCTCCTGGTCTTATTCCTCAAGCACCCACTAAGATATGCCCTGGAAAATCTGCATCCTCATCTTCAAGTGCAGTTTTGTCACCTTTATGTAGTCCACCTTTAGCAACTCCAGGATTAAAGAGTTCACCAAAACCTACAAAACCCGGCTCTCCTGCACCTTTAATATCACCTTCAATACCAGAAAATATAGCAACTTTGTTACAAGTAATTCCTCCTGGGCCACAATATGCTGAAAGTCCTATGTCACCACCAGAAGGTGAAAAGGTTATAGGTGACACAAATGCATTATCAAATACTAAATTATATGGAACAGTTAAAGTTTCTACTTCTGTACCTGTGCATAAACCTGGAATGGCAGCTACACCAAACATTACAAATGCAAAAAAGTTATCTGTGGGAAGAGGTGCCCCACCTCCTATTCCGCCAAATAAGCCAGTATTGCCCCCACAAGCACTTCATAGAAAAGAAACTGGCTCCAAACCTCCTGTTCCACCTCGATCAGATGTTACCCCAGAAAATGTATCTGACAAGAATGTTCAAAGGGTTGCACCAGCTCGTTTTATTGGTACGCCAAAGGCAGCTACAGATGATCCATCTGGAAATGCTATTGCAGTGGAAAAAGATGACATGCAGGTGGGTGTTTCTAATGAGACAAATGCCACACCTGCACATCCAGTTTCTTCAAATAATATTGAGTCAGAAGTATTGGTCCAAGAATTAGCTGATTTTCAGCAAATTCTTGTCTCAATGGCTCATAAGTTATCAAACAATATGAGTAATTCCGATTAAATATAACAATATAAAGCTAGGTTTTTAAAAATCTTTTTGCAAATTACAAAATATTTCATTTGCAGCTATTTTTACTTTTTTTGTTACACGTTTCATATTAATAAATACTTCCAATAAGTAAGTATGTATTCTTTCATTAATTGCAAGAAATAGATAAAGTTCCAAATTAAACTAAATGCATCAACAGGCT----------------------
Nroanensis_RoanHighBluff_N762 ----------------------------------CCAATTCGTGCTGTGCCCACAATATCTCCCACTGTCAGTCCACCTAGAGGGGTTGCTCGTGCTGTATGCCCCAAAGTTGGACCTGCTCCTGCTACACCAGCTAAACCTCCTGGTCTTATTCCTCAAGCACCCACTAAGATATGCCCTGGAAAATCTGCATCCTCATCTTCAAGTGCAGTTTTGTCACCTTTATGTAGTCCACCTTTAGCAACTCCAGGATTAAAGAGTTCACCAAAACCTACAAAACCCGGCTCTCCTGCACCTTTAATATCACCTTCAATACCAGAAAACATAGCAACTTTGTTACAAGTAATTCCTCCTGGCCCACAATATGCTGAAAGTCCTATGTCACCACCAGAAGGTGAAAAGGTTATAGGTGACACAAATGCATTATCAAATACTAAATTATATGGAACAGTTAAAGTTTCTACTTCTGTACCTGTGCATAAACCTGGAATGGCAGCTACACCAAACATTACAAATGCAAAAAAGTTATCTGTGGGAAGAGGTGCCCCACCTCCTATTCCGCCAAATAAGCCAGTATTGCCCCCACAAGCACTTCATAGAAAAGAAACTGGCTCCAAACCTCCTGTTCCACCTCGATCAGATGTTACCCCAGAAAATGTATCTGACAAGAATGTCCAAAGGGTTGCACCAGCTCGTTTTATTGGTACGCCAAAGGCAGCTACAGATGATCCATCTGGAAATGCTATTGCAGTGGAAAAAGATGACATGCAGGTGGGTGTTTCTAATGAGACAAATGCCACACCTGCACATCCAGTTTCTTCAAATAATATTGAGTCAGAAGTATTGGTCCAAGAATTAGCTGATTTTCAGCAAATTCTTGTCTCAATGGCTCATAAGTTATCAAACAATATGAGTAATTCCGATTAAATATAACAATATAAATCTAGATTTTTAAAAATCTTTTTGCAAATTACAAAATATTTCATTTGCAGCTATTTTTACTTTTTTTGTTACATGTTTCATATCAATAAATACTTCCAATAAGTAAGTATGTATTCTTTCATTAATTGCAAGAAATAGATAAAGTTCC-------------------------------------------------
Nsheari_BaldRiver_N1168 -------------------------------------------------------------------------------------------------------------------------------------------------------ATTCCTCAAGCACCCACTAAGATATGCCCTGGAAAATCTGCATCCTCATCTTCAAGTGCAGTTTTGTCACCTTTATGTAGTCCACCTTTAGCAACTCCAGGATTAAAGAGTTCACCAAAACCTACAAAACCTGGCTCTCCTGCACCTTTAATATCACCTTCAATACCAGAAAATATAGCAACTTTGTTACAAGTAATTCCTCCTGGGCCACAATATGCTGAAAGTCCTATGTCACCACCAGAAGGTGAAAAGGTTATAGGTGACACAAATGCATTATCAAATCCTAAATTATATGGAACAATTAAAGTTTCTACTTCTGTACCTGTGCATAAACCTGGAATGGCAGCTACAACAAACATTACAAATGCAAAAAAGTTATCTGTGGGAAGAGGTGCCCCACCTCCTATTCCGCCAAATAAGCCAGTATTGCCTCCACAAGCACTTCATAGAAAAGAAACTGGCTCCAAACCTCCTGTTCCACCTCGATCAGATGTTACCCCAGAAAATGTATCTGACAAGAATGTCCAAAGGGTTGCACCAGCTCGTTTTATTGGTACGCCAAAGGCAGCTACAGATGATCCATCTGGCAATGCTATTGCAGTGGAAAAAGATGACATGCAGGTGGGTGTTTCTAATGAGACAAATGCCACACCTGCACATCCAGTTTCTTCAAATAATATTGAATCGGAAGTATTGGTCCAAGAATTAGCTGATTTTCAGCAAATTCTTGTCTCAATGGCTCATAAGTTATCAAACAATATGAGTAATTCCGATTAAATATAACAATATAAATCTAGGTTTTTAAAAATCTTTTTGCAAATTACAAAATATTTCATTTGCAGCTATTTTTACTTTTTTTGTTACATGTTTCATATCAATAAATACTTCCAATAAGTAAGTATGTATTCTTTCATTAATTGCAAGAAATAGATAAAGTTCCAAATTAAACTAAAT-----------------------------------
Nsheari_Cohutta_N826 AAGAAGTACTATAGTTACCATGGTTTCAACACCCCCAATTCGTGCTGTGCCCACAATATCTCCCACTGTCAGTCCACCTAGAGGGGTTGCTCGTGCTGTATGCCCCAAAGTTGGACCTGCTCCTGCTACACCAGCTAAACCTCCTGGTCTTATTCCTCAAGCACCCACTAAGATATGCCCTGGAAAATCTGCATCCTCATCTTCAAGTGCAGTTTTGTCACCTTTATGTAGTCCACCTTTAGCAACTCCAGGATTAAAGAGTTCACCAAAACCTACAAAACCTGGCTCTCCTGCACCTTTAATATCACCTTCAATACCAGAAAATATAGCAACTTTGTTACAAGTAATTCCTCCTGGGCCACAATATGCTGAAAGTCCTATGTCACCACCAGAAGGTGAAAAGGTTATAGGTGACACAAATGCATTATCAAATCCTAAATTATATGGAACAATTAAAGTTTCTACTTCTGTACCTGTGCATAAACCTGGAATGGCAGCTACAACAAACATTACAAATGCAAAAAAGTTATCTGTGGGAAGAGGTGCCCCACCTCCTATTCCACCAAATAAGCCAGTATTGCCTCCACAAGCACTTCATAGAAAAGAAACTGGCTCCAAACCTCCTGTTCCACCTCGATCAGATGTTACCCCAGAAAATGTATCTGACAAGAATGTCCAAAGGGTTGCACCAGCTCGTTTTATTGGTACGCCAAAGGCAGCTACAGATGATCCATCTGGCAATGCTATTGCAGTGGAAAAAGATGACATGCAGGTGGGTGTTTCTAATGAGACAAATGCCACACCTGCACATCCAGTTTCTTCAAATAATATTGAATCAGAAGTATTGGTCCAAGAATTAGCTGATTTTCAGCAAATTCTTGTCTCAATGGCTCATAAGTTATCAAACAATATGAGTAATTCCGATTAAATATAACAATATAAATCTAGGTTTTTAAAAATCTTTTTGCAAATTACAAAATATTTCATTTGCAGCTATTTTTACTTTTTTTGTTACATGTTTCATATCAATAAATACTTCCAATAAGTAAGTATGTATTCTTTCATTAATTGCAAGAAATAGATAAAGTTCCAAATTAAACTAAATGCATCAACAGGATTGATCGGGACAGAAAATAGCTT
Nsheari_JoyceKilmer_N092 ------------------------------------------------------------------------------------------------------------AGTTGGACCTGCTCCTGCTACACCAGCTAAACCTCCTGGTCTTATTCCTCAAGCACCCACTAAGATATGCCCTGGAAAATCTGCATCCTCATCTTCAAGTGCAGTTTTGTCTCCTTTATGTAGTCCACCTTTAGCAACTCCAGGATTAAAGAGTTCACCAAAACCTACAAAACCTGGCTCTCCTGCACCTTTAATATCACCTTCAATACCAGAAAATATAGCAACTTTGTTACAAGTAATTCCTCCTGGCCCACAATATGCTGAAAGTCCTATGTCACCACCAGAAGGTGAAAAGGTTATAGGTGACACAAATGCATTATCAAATACTAAATTATATGGAACAATTAAAGTTTCTACTTCTGTACCTGTGCATAAACCTGGAATGGCAGCTACACCAAACATTACAAATGCAAAAAAGTTATCTGTGGGAAGAGGTGCCCCACCTCCTATTCCGCCAAATAAGCCAGTATTGCCTCCACAAGCACTTCATAGAAAAGAAACTGGCTCCAAACCTCCTGTTCCACCTCGATCAGATGTTACCCCAGAAAATGTATCTGACAAGAATGTCCAAAGGGTTGCACCAGCTCGTTTTATTGGTACGCCAAAGGCAGCTACAGATGATCCATCTGGAAATGCTATTGCAGTGGAAAAAGATGACATGCAGGTGGGTGTTTCTAATGAGACAAATGCCACACCTGCACATCCAGTTTCTTCAAATAATATTGAATCAGAAGTATTGGTCCAAGAATTAGCTGATTTTCAGCAAATTCTTGTCTCAATGGCTCATAAGTTATCAAACAATATGAGTAATTCCGATTAAATATAACAATATAAATCTAGGTTTTTAAAAATCTTTTTGCAAATTACAAAATATTTCATTTGCAGCTATTTTTACTTTTTTTGTTACACGTTTCATATCAATA-------------------------------------------------------------------------------------------------------------
Nsilvanus_Elijay_N395 AAGAAGTACTATAGTTACCATGGTTTCAACACCCCCAATTCGTGCTGTGCCCACAATATCTCCCACTGTCAGTCCACCTAGAGGGGTTGCTCGTGCTGTATGCCCCAAAGTTGGACCTGCTCCTGCTACACCAGCTAAACCTCCTGGTCTTATTCCTCAAGCACCCACTAAGATATGCCCTGGAAAATCTGCATCCTCATCTTCAAGTGCAGTTTTGTCACCTTTATGTAGTCCACCTTTAGCAACTCCAGGATTAAAGAGTTCACCAAAACCTACAAAACCCGGCTCTCCTGCACCTTTAATATCACCTTCAATACCAGAAAATATAGCAACTTTGTTACAAGTAATTCCTCCTGGGCCACAATATGCTGAAAGTCCTATGTCACCACCAGAAGGTGAAAAGGTTATAGGTGACACAAATGCATTATCAAATACTAAATTATATGGAACAGTTAAAGTTTCTACTTCTGTACCTGTGCATAAACCTGGAATGGCAGCTACACCAAACATTACAAATGCAAAAAAGTTATCTGTGGGAAGAGGTGCCCCACCTCCTATTCCGCCAAATAAGCCAGTATTGCCCCCACAAGCACTTCATAGAAAAGAAACTGGCTCCAAACCTCCTGTTCCACCTCGATCAGATGTTACCCCAGAAAATGTATCTGACAAGAATGTCCAAAGGGTTGCACCAGCTCGTTTTATTGGTACGCCAAAGGCAGCTACAGATGATCCATCTGGAAATGCTATTGCAGTGGAAAAAGATGACATGCAGGTGGGTGTTTCTAATGAGACAAATGCCACACCTGCACATCCAGTTTCTTCAAATAATATTGAATCAGAAGTATTGGTCCAAGAATTAGCTGATTTTCAGCAAATTCTTGTCTCAATGGCTCATAAGTTATCAAACAATATGAGTAATTCCGATTAAATATAACAATATAAATCTAGGTTTTTAAAAATCTCTTTGCAAACTACAAAATATTTCATTTGCAGCTATTTTTACTTTTTTTGTTACACGTTTCATATCAATAAATACTTCCAATAAGTAAGTATGTATTCTTTCATTAATTGCAAGAAATAGATAAAGTTCCAAATTAAACTAAATGCATCAACAGGCTTGATCGGGGCAGAAAATAGCTT
Nsilvanus_GermanyCove_N1017 AAGAAGTACTATAGTTACCATGGTTTCAACACCCCCAATTCGTGCTGTGCCCACAATATCTCCCACTGTCAGTCCACCTAGAGGGGTTGCTCGTGCTGTATGCCCCAAAGTTGGACCTGCTCCTGCTACACCAGCTAAACCTCCTGGTCTTATTCCTCAAGCACCCACTAAGATATGCCCTGGAAAATCTGCATCCTCATCTTCAAGTGCAGTTTTGTCACCTTTATGTAGTCCACCTTTAGCAACTCCAGGATTAAAGAGTTCACCAAAACCTACAAAACCCGGCTCTCCTGCACCTTTAATATCACCTTCAATACCAGAAAATATAGCAACTTTGTTACAAGTAATTCCTCCTGGGCCACAATATGCTGAAAGTCCTATGTCACCACCAGAAGGTGAAAAGGTTATAGGTGACACAAATGCATTATCAAATACTAAATTATATGGAACAGTTAAAGTTTCTACTTCTGTACCTGTGCATAAACCTGGAATGGCAGCTACACCAAACATTACAAATGCAAAAAAGTTATCTGTGGGAAGAGGTGCCCCACCTCCTATTCCGCCAAATAAGCCAGTATTGCCCCCACAAGCACTTCATAGAAAAGAAACTGGCTCCAAACCTCCTGTTCCACCTCGATCAGATGTTACCCCAGAAAATGTATCTGACAAGAATGTCCAAAGGGTTGCACCAGCTCGTTTTATTGGTACGCCAAAGGCAGCTACAGATGATCCATCTGGAAATGCTATTGCAGTGGAAAAAGATGACATGCAGGTGGGTGTTTCTAATGAGACAAATGCCACACCTGCACATCCAGTTTCTTCAAATAATATTGAATCAGAAGTATTGGTCCAAGAATTAGCTGATTTTCAGCAAATTCTTGTCTCAATGGCTCATAAGTTATCAAACAATATGAGTAATTCCGATTAAATATAACAATATAAATCTAGGTTTTTAAAAATCTTTTTGCAAACTACAAAATATTTCATTTGCAGCTATTTTTACTTTTTTTGTTACACGTTTCATATCAATAAATACTTCCAATAAGTAAGTATGTATTCTTTCATTAATTGCAAGAAATAGATAAAGTTCCAAATTAAGCTAAATGCATCAACAGGCTTGATCGGGGCAGAAAATAGCTT
Nsilvanus_HeboMtn_N1029 -----------------------------------------------------------------------------------------------------------------------------------CAGCTAAACCTCCTGGTCTTATTCCTCAAGCACCCACTAAGATATGCCCTGGAAAATCTGCATCCTCATCTTCAAGTGCAGTTTTGTCACCTTTATGTAGTCCACCTTTAGCAACTCCAGGATTAAAGAGTTCACCAAAACCTACAAAACCCGGCTCTCCTGCACCTTTAATATCACCTTCAATACCAGAAAATATAGCAACTTTGTTACAAGTAATTCCTCCTGGGCCACAATATGCTGAAAGTCCTATGTCACCACCAGAAGGTGAAAAGGTTATAGGTGACACAAATGCATTATCAAATACTAAATTATATGGAACAGTTAAAGTTTCTACTTCTGTACCTGTGCATAAACCTGGAATGGCAGCTACACCAAACATTACAAATGCAAAAAAGTTATCTGTGGGAAGAGGTGCCCCACCTCCTATTCCGCCAAATAAGCCAGTATTGCCCCCACAAGCACTTCATAGAAAAGAAACTGGCTCCAAACCTCCTGTTCCACCTCGATCAGATGTTACCCCAGAAAATGTATCTGACAAGAATGTCCAAAGGGTTGCACCAGCTCGTTTTATTGGTACGCCAAAGGCAGCTACAGATGATCCATCTGGAAATGCTATTGCAGTGGAAAAAGATGACATGCAGGTGGGTGTTTCTAATGAGACAAATGCCACACCTGCACATCCAGTTTCTTCAAATAATATTGAATCAGAAGTATTGGTCCAAGAATTAGCTGATTTTCAGCAAATTCTTGTCTCAATGGCTCATAAGTTATCAAACAATATGAGTAATTCCGATTAAATATAACAATATAAATCTAGGTTTTTAAAAATCTTTTTGCAAACTACAAAATATTTCATTTGCAGCTATTTTTACTTTTTTTGTTACACGTTTCATATCAATAAATACTTCCAATAAGTAAGTATGTATTCTTTCATTAATTGCAAGAAATAGATAAAGTTCCAAATTAAACTAAATGCATCAACAGGCTTGATCGGGGCAGAAAATAGCTT
Nstupkai_BlowholeWOS_N285 AAGAAGTACTATAGTTACCATGGTTTCAACACCCCCAATTCGTGCTGTGCCCACAATATCTCCCACTGTCAGTCCACCTAGAGGGGTTGCTCGTGCTGTATGCCCCAAAGTTGGACCTGCTCCTGCTACACCAGCTAAACCTCCTGGTCTTATTCCTCAAGCACCCACTAAGATATGCCCTGGAAAATCTGCATCCTCATCTTCAAGTGCAGTTTTGTCACCTTTATGTAGTCCACCTTTAGCAACTCCAGGATTAAAGAGTTCACCAAAACCTACAAAACCCGGCTCTCCTGCACCTTTAATATCACCTTCAATACCAGAAAATATAGCAACTTTGTTACAAGTAATTCCTCCTGGGCCACAATATGCTGAAAGTCCTATGTCACCACCAGAAGGTGAAAAGGTTATAGGTGACACAAATGCATTATCAAATACTAAATTATATGGAACAGTTAAAGTTTCTACTTCTGTACCTGTGCATAAACCTGGAATGGCAGCTACACCAAACATTACAAATGCAAAAAAGTTATCTGTGGGAAGAGGTGCCCCACCTCCTATTCCGCCAAATAAGCCAGTATTGCCCCCACAAGCACTTCATAGAAAAGAAACTGGCTCCAAACCTCCTGTTCCACCTCGATCAGATGTTACCCCAGAAAATGTATCTGACAAGAATGTCCAAAGGGTTGCACCAGCTCGTTTTATTGGTACGCCAAAGGCAGCTACAGATGATCCATCTGGAAATGCTATTGCAGTGGAAAAAGATGACATGCAGGTGGGTGTTTCTAATGAGACAAATGCCACACCTGCACATCCAGTTTCTTCAAATAATATTGAATCAGAAGTATTGGTCCAAGAATTAGCTGATTTTCAGCAAATTCTTGTCTCAATGGCTCATAAGTTATCAAACAATATGAGTAATTCCGATTAAATATAACAATATAAATCTAGGTTTTAAAAAATCTTTTTGCAAATTACAAAATATTTCATTTGCAGCTATTTTTACTTTTTTTGTTACACGTTTCATATCAATAAATACTTCCAATAAGTAAGTATGTATTCTTTCATTAATTGCAAGAAATAGATAAAGTTCCAAATTAAACTAAATGCATCAACAGGATTGATCGGGA-------------
Nstupkai_Blowing_N356 ----AGTACTATAGTTACCATGGTTTCAACACCCCCAATTCGTGCTGTGCCCACAATATCTCCCACTGTCAGTCCACCTAGAGGGGTTGCTCGTGCTGTATGCCCCAAAGTTGGACCTGCTCCTGCTACACCAGCTAAACCTCCTGGTCTTATTCCTCAAGCACCCACTAAGATATGCCCTGGAAAATCTGCATCCTCATCTTCAAGTGCAGTTTTGTCACCTTTATGTAGTCCACCTTTAGCAACTCCAGGATTAAAGAGTTCACCAAAACCTACAAAACCCGGCTCTCCTGCACCTTTAATATCACCTTCAATACCAGAAAATATAGCAACTTTGTTACAAGTAATTCCTCCTGGGCCACAATATGCTGAAAGTCCTATGTCACCACCAGAAGGTGAAAAGGTTATAGGTGACACAAATGCATTATCAAATACTAAATTATATGGAACAGTTAAAGTTTCTACTTCTGTACCTGTGCATAAACCTGGAATGGCAGCTACACCAAACATTACAAATGCAAAAAAGTTATCTGTGGGAAGAGGTGCCCCACCTCCTATTCCGCCAAATAAGCCAGTATTGCCCCCACAAGCACTTCATAGAAAAGAAACTGGCTCCAAACCTCCTGTTCCACCTCGATCAGATGTTACCCCAGAAAATGTATCTGACAAGAATGTCCAAAGGGTTGCACCAGCTCGTTTTATTGGTACGCCAAAGGCAGCTACAGATGATCCATCTGGAAATGCTATTGCAGTGGAAAAAGATGACATGCAGGTGGGTGTTTCTAATGAGACAAATGCCACACCTGCACATCCAGTTTCTTCAAATAATATTGAATCAGAAGTATTGGTCCAAGAATTAGCTGATTTTCAGCAAATTCTTGTCTCAATGGCTCATAAGTTATCAAACAATATGAGTAATTCCGATTAAATATAACAATATAAATCTAGGTTTTAAAAAATCTTTTTGCAAATTACAAAATATTTCATTTGCAGCTATTTTTAC-TTTTTTGTTACACGTTTCATATCAATAAATACTTCCAATAAGTAAGTATGTATTCTTTCATTAATTGCAAGAAATAGATAAAGTTCCAAATTAAACTAA-------------------------------------
Nstupkai_LittleRiver_N293 AAGAAGTACTATAGTTACCATGGTTTCAACACCCCCAATTCGTGCTGTGCCCACAATATCTCCCACTGTCAGTCCACCTAGAGGGGTTGCTCGTGCTGTATGCCCCAAAGTTGGACCTGCTCCTGCTACACCAGCTAAACCTCCTGGTCTTATTCCTCAAGCACCCACTAAGATATGCCCTGGAAAATCTGCATCCTCATCTTCAAGTGCAGTTTTGTCACCTTTATGTAGTCCACCTTTAGCAACTCCAGGATTAAAGAGTTCACCAAAACCTACAAAACCCGGCTCTCCTGCACCTTTAATATCACCTTCAATACCAGAAAATATAGCAACTTTGTTACAAGTAATTCCTCCTGGGCCACAATATGCTGAAAGTCCTATGTCACCACCAGAAGGCGAAAAGGTTATAGGTGACACAAATGCATTATCAAATACTAAATTATATGGAACAGTTAAAGTTTCTACTTCTGTACCTGTGCATAAACCTGGAATGGCAGCTACACCAAACATTACAAATGCAAAAAAGTTATCTGTGGGAAGAGGTGCCCCACCTCCTATTCCGCCAAATAAGCCAGTATTGCCCCCACAAGCACTTCATAGAAAAGAAACTGGCTCCAAACCTCCTGTTCCACCTCGATCAGATGTTACCCCAGAAAATGTATCTGACAAGAATGTCCAAAGGGTTGCACCAGCTCGTTTTATTGGTACGCCAAAGGCAGCTACAGATGATCCATCTGGAAATGCTATTGCAGTGGAAAAAGATGACATGCAGGTGGGTGTTTCTAATGAGACAAATGCCACACCTGCACATCCAGTTTCTTCAAATAATATTGAATCAGAAGTATTGGTCCAAGAATTAGCTGATTTTCAGCAAATTCTTGTCTCAATGGCTCATAAGTTATCAAACAATATGAGTAATTCCGATTAAATATAACAATATAAATCTAGGTTTTAAAAAATCTTTTTGCAAATTACAAAATATTTCATTTGCAGCTATTTTTACTTTTTTT----------------------------------------------------------------------------------------------------------------------------------
Ntempletoni_BaldMtns_N950 ------------------------------------------------------------------------------------GGTTGCTCGTGCTGTATGCCCCAAAGTTGGACCTGCTCCTGCTACACCAGCTAAACCTCCTGGTCTTATTCCTCAAGCACCCACTAAGATATGCCCTGGAAAATCTGCATCCTCATCTTCAAGTGCAGTTTTGTCACCTTTATGTAGTCCACCTTTAGCAACTCCAGGATTAAAGAGTTCACCAAAACCTACAAAACCTGGCTCTCCTGCACCTTTAATATCACCTTCAATACCAGAAAATATAGCAACTTTGTTACAAGTAATTCCTCCTGGACCACAATATGCTGAAAGTCCTATGTCACCACCAGAAGGTGAAAAGGTTATAGGTGACACAAATGCATTATCAAATACTAAATTATATGGAACAGTTAAAGTTTCTACTTCTGTACCTGTGCATAAACCTGGAATGGCAGCTACACCAAACATTACAAATGCAAAAAAGTTATCTGTGGGAAGAGGTGCCCCACCTCCTATTCCGCCAAATAAGCCAGTATTGCCCCCACAAGCACTTCATAGAAAAGAAACTGGCTCCAAACCTCCTGTTCCACCTCGATCAGATGTTACCCCAGAAAATGTATCCGACAAGAATGTCCAAAGGGTTGCACCAGCTCGTTTTATTGGTACGCCAAAGGCAGCTACAGATGATCCATCTGGAAATGCTATTGCAGTGGAAAAAGATGACATGCAGGTGGGTATTTCTAATGAGACAAATGCCACACCTGCACATCCAGTTTCTTCAAATAATATTGAATCAGAAGTATTGGTCCAAGAATTAGCTGATTTTCAGCAAATTCTTGTCTCAATGGCTCATAAGTTATCAAACAATATGAGTAATTCTGATTAAATATAACAATATAAATCTAGGTTTTTAAAAATCTTTTTGCAAATTACAAAATATTTCATTTGCAGCTATTTTTACTTTTTCTGTTACACGTTTCATATCAATAAATACTTCCTATAAGTAAGTATGTATTCTTTCATTAATTGCAAGAAATAGATAAAGTTCCAAATTAAACTAAATGCATCAACAGATTTAATCAGGACAGAAAATAGCTT
Ntempletoni_ClarksCreek_N945 -------------------ATGGTTTCAACACCCCCAATTCGTGCTGTGCCCACAATATCTCCCACTGTCAGTCCACCTAGAGGGGTTGCTCGTGCTGTATGCCCCAAAGTTGGACCTGCTCCTGCTACACCAGCTAAACCTCCTGGTCTTATTCCTCAAGCACCCACTAAGATATGCCCTGGAAAATCTGCATCCTCATCTTCAAGTGCAGTTTTGTCACCTTTATGTAGTCCACCTTTAGCAACTCCAGGATTAAAGAGTTCACCAAAACCTACAAAACCTGGCTCTCCTGCACCTTTAATATCACCTTCAATACCAGAAAATATAGCAACTTTGTTACAAGTAATTCCTCCTGGACCACAATATGCTGAAAGTCCTATGTCACCACCAGAAGGTGAAAAGGTTATAGGTGACACAAATGCATTATCAAATACTAAATTATATGGAACAGTTAAAGTTTCTACTTCTGTACCTGTGCATAAACCTGGAATGGCAGCTACACCAAACATTACAAATGCAAAAAAGTTATCTGTGGGAAGAGGTGCCCCACCTCCTATTCCACCAAATAAGCCAGTATTGCCCCCACAAGCACTTCATAGAAAAGAAACTGGCTCCAAACCTCCTGTTCCACCTCGATCAGATGTTACCCCAGAAAATGTATCCGACAAGAATGTCCAAAGGGTTGCACCAGCTCGTTTTATTGGTACGCCAAAGGCAGCTACAGATGATCCATCTGGAAATGCTATTGCAGTGGAAAAAGATGACATGCAGGTGGGTGTTTCTAATGAGACAAATGCCACACCTGCACATCCAGTTTCTTCAAATAATATTGAATCAGAAGTATTGGTCCAAGAATTAGCTGATTTTCAGCAAATTCTTGTCTCAATGGCTCATAAGTTATCAAACAATATGAGTAATTCCGATTAAATATAACAATATAAATCTAGGTTTTTAAAAATCTTTTTGCAAATTACAAAATATTTCATTTGCAGCTATTTTTACTTTTTCTGTTACACGTTTCATATCAATAAATACTTCCTATAAGTAAGTATGTATTCTTTCATTAATTGCAAGAAATAGATAAAGTTCCAAATTAAACTAAATGCATCAACAGATT----------------------
Ntempletoni_ScronceCreekRd_N1223 AAGAAGTACTATAGTTACCATGGTTTCAACACCCCCAATTCGTGCTGTGCCCACAATATCTCCCACTGTCAGTCCACCTAGAGGGGTTGCTCGTGCTGTATGCCCCAAAGTTGGACCTGCTCCTGCTACACCAGCTAAACCTCCTGGTCTTATTCCTCAAGCACCCACTAAGATATGCCCTGGAAAATCTGCATCCTCATCTTCAAGTGCAGTTTTGTCACCTTTATGTAGTCCACCTTTAGCAACTCCAGGATTAAAGAGTTCACCAAAACCTACAAAACCTGGCTCTCCTGCACCTTTAATATCACCTTCAATACCAGAAAATATAGCAACTTTGTTACAAGTAATTCCTCCTGGACCACAATATGCTGAAAGTCCTATGTCACCACCAGAAGGTGAAAAGGTTATAGGTGACACAAATGCATTATCAAATACTAAATTATATGGAACAGTTAAAGTTTCTACTTCTGTACCTGTGCATAAACCTGGAATGGCAGCTACACCAAACATTACAAATGCAAAAAAGTTATCTGTGGGAAGAGGTGCCCCACCTCCTATTCCACCAAATAAGCCAGTATTGCCCCCACAAGCACTTCATAGAAAAGAAACTGGCTCCAAACCTCCTGTTCCACCTCGATCAGATGTTACCCCAGAAAATGTATCCGACAAGAATGTCCAAAGGGTTGCACCAGCTCGTTTTATTGGTACGCCAAAGGCAGCTACAGATGATCCATCTGGAAATGCTATTGCAGTGGAAAAAGATGACATGCAGGTGGGTGTTTCTAATGAGACAAATGCCACACCTGCACATCCAGTTTCTTCAAATAATATTGAATCAGAAGTATTGGTCCAAGAATTAGCTGATTTTCAGCAAATTCTTGTCTCAATGGCTCATAAGTTATCAAACAATATGAGTAATTCCGATTAAATATAACAATATAAATCTAGGTTTTTAAAAATCTTTTTGCAAATTACAAAATATTTCATTTGCAGCTATTTTTACTTTTTCTGTTACACGTTTCATATCAATAAATACTTCCTATAAGTAAGTATGTATTCTTTCATTAATTGCAAGAAATAGATAAAGTTCCAAATTAAACTAAATGCATCAACAGATTTAATCAGGACAGAAAATAGCTT
Ntennessensis_IndianCave_N052 ----------ATAGTTACCATGGTTTCAACACCCCCAATTCGTGCTATGCCCACAATATCTCCCACTGTCAGTCCACCTAGAGGGGTTGCTCGTGCTGTATGCCCCAAAGTTGGACCTGCTCCTGCTACACCAGCTAAACCTCCTGGTCTTATTCCTCAAGCACCCACTAAGATATGCCCTGGAAAATCTGCATCCTCATCTTCAAGTGCAGTTTTGTCACCTTTATGTAGTCCACCTTTAGCAACTCCAGGATTAAAGAGTTCACCAAAACCTACAAAACCCAGCTCTCCTGCACCTTTAATATCACCTTCAATACCAGAAAATATAGCAACTTTGTTACAAGTAATTCCTCCTGGGCCACAATATGCTGAAAGTCCTATGTCACCACCAGAAGGTGAAAAGGTTATAGGTGACACAAATGCATTATCAAATACTAAATTATATGGAACAATTAAAGTTTCTACTTCTGTACCTGTGCATAAACCTGGAATGGCAGCTACACCAAACATTACAAATGCAAAAAAGTTATCTGTGGGAAGAGGTGCCCCACCTCCTATTCCGCCAAATAAGCCAGTATTGCCCCCACAAGCACTTCATAGAAAAGAAACTGGCTCCAAACCTCCTGTTCCACCTCGATCAGATGTTACCCCAGAAAATGTATCTGACAAGAATGTCCAAAGGGTTGCACCAGCTCGTTTTATTGGTACGCCAAAGGCAGCTACAGATGATCCATCTGGAAATGCTATTGCAGTGGAAAAAGATGACATGCAGGTGGGTGTTTCTAATGAGACAAATGCCACACCTGCATATCCAGTTTCTTCAAATAATATTGAATCAGAAGTATTGGTCCAAGAATTAGCTGATTTTCAGCAAATTCTTGTCTCAATGGCTCATAAGTTATCAAACAATATGAGTAATTCCGATTAAATATAACAATATAAATCTAGGTTTTTTAAAATCTTTTTGCAAATTACAAAATATTTCATTTGCAGCTATTTTTACTTTTTTTGTTACACGTTTCATATCAATAAATACTTCCAATAAGTAAGTATGTATTCTTT------------------------------------------------------------------------------
Ntennessensis_LittleStony_N645 -------------------------------------------------------------------------------------GTTGCTCGTGCTGTATGCCCCAAAGTTGGACCTGCTCCTGCTACACCAGTTAAACCTCCTGGTCTTATTCCTCAAGCATCCACTAAGATATGCCCTGGAAAATCTGCATCCTCATCTTCAAGTGCAGTTTTGTCACCTTTATGTAGTCCACCTTTAGCAACTCCAGGATTAAAGAGTTCACCAAAACCTACAAAACCCAGCTCTCCTGCACCTTTAATATCACCTTCAATACCAGAAAATATAGCAACTTTGTTACAAGTAATTCCTCCTGGGCCACAATATGCTGAAAGTCCTATGTCACCACCAGAAGGTGAAAAGGTTATAGGTGACACAAATGCATTATCAAATACTAAATTATATGGAACAATTAAAGTTTCTACTTCTGTACCTGTGCATAAACCTGGAATGGCAGCTACACCAAACATTACAAATGCAAAAAAGTTATCTGTGGGAAGAGGTGCCCCACCTCCTATTCCGCCAAATAAGCCAGTATTGCCCCCACAAGCACTTCATAGAAAAGAAACTGGCTCCAAACCTCCTGTTCCACCTCGATCAGATGTTACCCCAGAAAATGTATCTGACAAGAATGTCCAAAGGGTTGCACCAGCTCGTTTTATTGGTACGCCAAAGGCAGCTACAGATGATCCATCTGGAAATGCTATTGCAGTGGAAAAAGATGACATGCAGGTGGGTGTTTCTAATGAGACAAATGCCACACCTGCACATCCAGTTTCTTCAAATAATATTGAATCAGAAGTATTGGTCCAAGAATTAGCTGATTTTCAGCAAATTCTTGTCTCAATGGCTCATAAGTTATCAAACAATATGAGTAATTCCGATTAAATATAACAATATAAATCTAGGTTTTTTAAAATCTTTTTGCAAATTACAAAATATTTCATTTGCAGCTATTTTTACTTTTTTTGTTACACGTTTCATATCAATAAATACTTCCAATAAGTAAGTATGTATTCTTTCATTAATTGCAAGAAATAGATAAAGTTCCAAATTAAACTAAATGCATCAACAGGCTTGATCG----------------
Ntennessensis_Watauga_N1046 --GAAGTACTATAGTTACCATGGTTTCAACACCCCCAATTCGTGCTATGCCCACAATATCTCCCACTGTCAGTCCACCTAGAGGGGTTGCTCGTGCTGTATGCCCCAAAGTTGGACCTGCTCCTGCTACACCAGCTAAACCTCCTGGTCTTATTCCTCAAGCACCCACTAAGATATGCCCTGGAAAATCTGCATCCTCATCTTCAAGTGCAGTTTTGTCACCTTTATGTAGTCCACCTTTAGCAACTCCAGGATTAAAGAGTTCACCAAAACCTACAAAACCCAGCTCTCCTGCACCTTTAATATCACCTTCAATACCAGAAAATATAGCAACTTTGTTACAAGTAATTCCTCCTGGGCCACAATATGCTGAAAGTCCTATGTCACCACCAGAAGGTGAAAAGGTTATAGGTGACACAAATGCATTATCAAATACTAAATTATATGGAACAATTAAAGTTTCTACTTCTGTACCTGTGCATAAACCTGGAATGGCAGCTACACCAAACATTACAAATGCAAAAAAGTTATCTGTGGGAAGAGGTGCCCCACCTCCTATTCCGCCAAATAAGCCAGTATTGCCCCCACAAGCACTTCATAGAAAAGAAACTGGCTCCAAACCTCCTGTTCCACCTCGATCAGATGTTACCCCAGAAAATGTATCTGACAAGAATGTCCAAAGGGTTGCACCAGCTCGTTTTATTGGTACGCCAAAGGCAGCTACAGATGATCCATCTGGAAATGCTATTGCAGTGGAAAAAGATGACATGCAGGTGGGTGTTTCTAATGAGACAAATGCCACACCTGCACATCCAGTTTCTTCAAATAATATTGAATCAGAAGTATTGGTCCAAGAATTAGCTGATTTTCAGCAAATTCTTGTCTCAATGGCTCATAAGTTATCAAACAATATGAGTAATTCCGATTAAATATAACAATATAAATCTAGGTTTTTTAAAATCTTTTTGCAAATTACAAAATATTTCATTTGCAGCTATTTTTACTTTTTTGGTTACACGTTTCATATCAATAAATACTTCCAATAAGTAAGTATGTATTCTTTCATTAATTGCAAGAAATAGATAAAGTTCCAAATTAAACTAAATGCATCAACAGGCTTGATCGGGGCAGAAAATAGCTT
