# Supplementary material for: ﻿New species in old mountains: integrative taxonomy reveals ten new species and extensive short-range endemism in Nesticus spiders (Araneae, Nesticidae) from the southern Appalachian Mountains
Source: Zookeys. 2023 Feb 3;1145:1–130. doi: 10.3897/zookeys.1145.96724 (PMC10208238; doi:10.3897/zookeys.1145.96724)
Supplement: Supplementary material 4 — Input alignments, analysis log files, and output tree files [file zookeys-1145-001_article-96724__-s004.zip › uce-20068 (modified).phy]

 90 1178
Nsilvestrii_Hellgate_N1108 GCGAAAAATCGCGATATTGTAACAAAAATTTGAGCGAATTTGCCGCAAACTCTACAGA-------------GTACCAGCAAAACAAAAAGTTTTGG---------------------------GCAAAAAATCCGTT------TTTCCCTGAC---------------TTTTGACAGAATTTCATTTTCCCTGAC-----------------------AATTCCAGGTTTTCCCGGTTCTCCAGGTGTGTACGAA---------TCCTGTTACAAGTA-----TTTAAAATGCTTTTA---TATAAAAAATAAATTAAGTAAAGTTTTGTACTAGTTATTAAGAAAAAGACAAATTATTACCCGACACACTTAAGATTAGA---------CTCTACCATTTCATTGAAAAATTATTCAAGATGAGAAATTGGCATGATTTATCCATTTAAAAGTCAGCTTGATAAAAAAATTTATATATTTTACATAAATAAAA--ACAATATAATTATCATACCATTTCTTCCCGAATAGAATAATCGGCAGTTTCCAAGTAAGCCAACATTTCACCAACAATTTCTTCTGCATTACTTTTGTCACACATGGCATATAAGAGATCAACTGCCCGTTGGCGAACACTGACATCTCGTTCTGTCTAAAAGAATAAAGA----ATTTTATAGCTATGTTTCATTATTTTATTCATAAGAAATGAAACTATACTTACTTTTAATGCATTGATTATTGTCTCCTGGTGCTTTTTTACTGCTTCATGTGAAAATTCGGATGTTGCTAAAAGACACATGCTCTCCAAAGCTAGGTACCTAAGGAATAACAGTTTAGATAA---AGCTTCACAAGTCAATTATG----AAAGTCACATAAAATAAAATAAAGAAAATACCGGAGGTTTGTTTCTCTGTGTTGAAGAAACTGACCCAGTTGATTACATGCCCGTACAAGAAGATTTGGCTCACTAGAA---AATTTTCCATGAGAAATGAATACAGAATGCAAGTTCAAGCAAATATTAACAACAAAATTTATC--------------AAACATAATATTTTGAGGAATAAAAAGTACTAAGAGTCATCACTAAAAT--------------------------GATGATATGGGCCTCTTA-----TCAGGATGAAAGA-------
Nesticus_nahaunus_Mexico_G2881 ACTAGAT------ATATATTGAGCAATTT----ATCAATTGATAGCAATTCTTATGAACTTAAATTTTTGAGTGTCAATAAAATTAAAAATTTAAAGATTTGTTTGACACATGTGCAAAATCTGAAAATAATTCAATCACAATTTTATCTAATAAAATAAATGATTTATCAATAAAACCTTACCTCTTCGCTCACATAATCACCAGCAATTCTGATTAAGTTCAAAATCACATCAACATACCATGTGTAATCAGATGCATACTTTTCTGCTAAAATTGCAACTTTCAAAACCTGTTTAACAAATAAAAAGAAACCCAAATAAAATTTTACATTTATATTCAACAAAACCA-ATTTTACAACGTAC--TATATAAGTGTAATGTTAAGGAGACATACTCTGATATTTAATAATCATTGAAATTTAGTAAAGAGTATCAGATATAAAATTAAATGTCTCAGTATTAAAAATATATAAATAATTTACAGAAATAAAATAATACAATGAATAGATTACCATTTCTTCTCTAATAGAGTAATCAGCAGTTTCCAAGTATGCCAACATTTCTCCAACAATTTCTTCAGCATTGCTTTTGTCGCACATGGCATACAAGAGATCAACTGCCCGCTGGCGAACACTAACATCTCTTTCTGTCTATAAAAAGAAAGAAAAATTCTTATAACTACATTCCATTATTTTATTCATAAGAAATGAAATTGTACTTACTTTTAAAGCATTAATTATAGTCTCTTGGTGCTTTTTTACTGCTTCATGTGAAAATTCAGAGGTCGCTAACAGACACATGCTCTCCAAAGCTAAGTACCTAAAGGAAAATAGTTCAGGTAATCAATGTCTACATGCCACCTATGAAAAAAGTTTTCAACAAATACATTAAAGAAAATACCTGAGGTTTGTTTCTCTGTGTTGTAGAAACTGACCCAGTTGATTACATGCTCGTACAAGAAGATTCGGCTCACTGAAAATAAATT----ATGGCAAAAAAATATGGAATTCAAGTTCAAACAACTAATTTTAATAAAACTAATCTTGAGTCAACAATTAAACAACATACTCTAAATAAACACAAGTGTTGAAAATACAAACCAAAATGGCAGCCATGAACTT----ATGATTTTCTGGAACAGCCTCAATAAAAACCAAAGGTCCGAAAATGCGAT
Narcheri_Cheaha_N023 --------------------------------AATAAAACG--------------------------------------CAAAAAAAAAATTTAAAAATTTGCTTGGCTCATGTGCAAAACCTGAAAATAATTCAATCACAATTTTATCTAATAAAATAAGTGATTTATCAATACAGTCTTACCTCTTCACTAACATAATCGCCAGCAATTCTGATTAAGTTCAAAATCACATCAACATACCATGTGTAATCAGATGCATATTTTTCTGCTAAAATTGCAACTTTCAAAACCTATTTAACAAGTAAAAAGAAACTTAAATAAAATTTTACATTTATATTCGACAAAACTATATTTTACAACTCATTATATATACGAGTAATGTTAAGGAGACA--CTCTGATAATTAATAACCATTGAAATTTAGTAATGAGTATCAGATATCCAATTAAATGTCTCAGTAATAGAAAAATTTATATAATTTACAGAAATAAAATGATACAATGAATAGATTACCATTTCTTCTCTAATAGAGTAATCAGCAGTTTCCAAGTATGCCAACATTTCTCCAACAATTTCTTCAGCATTGCTTTTGTCGCACATGGCATACAAGAGATCAACTGCCCGCTGTCGCACACTGACATCTCTTTCTGTCTATAAAAAGAAAGAAAAAA---TATAATTCCACTTCATTATTTTATTCATAAGAAATGAAATTGTGCTTACTTTTAAAGCATTAATTATAGTCTCTTGATGCTTTTTTACTGCTTCATGTGAAAATTCAGAGGTTGCTAACAGACACATGCTCTCCAAAGCTAAGTACCTAAAAGAAAATAGTTTAGGCAATCAATGTTTTCATGCCACCTATGAAAAAAGTTTGCAAAAAATACATTAAAGAAAATACCTAAGGTTTGTTTCTCTGTGTTGTAAAAACTGGCCTAGCTGATTACATGCTCGTACAAGAAGATTCGGCTCACTGAAAATAAATTTTTCATGAGAAAAAAATATAGAATTCAAGTTCAAACAAAAAATTTTAATAAACCTAATATTGAGTCAACTACAGAAAAATATACTCTAAATAGTATCAAGTATTGAAAATAAAAA----------------------------------------------------------------------------
Narcheri_MillShoalCreek_N727 ---------------------------------------------------------------------------------------------------------------------------------------------------------------------------------------------------------------------------------------------------------------------------------------------------------------------------------------------------------------------------------------------GTTAAGGAGACA--CTCTGATAATTAATAATCATTGAAATTTAGTAATGAGTATCAGATATCCAATTAAATGTCTCAGTAATAGAAAAATTTATATAATTTACAGAAATAAAATGATACAATGAATAGATTACCATTTCTTCTCTAATAGAGTAATCAGCAGTTTCCAAGTATGCCAACATTTCTCCAACAATTTCTTCAGCATTGCTTTTGTCGCACATGGCATACAAGAGATCAACTGCCCGCTGTCGCACACTGACATCTCTTTCTGTCTATAAAAAGAAAGAAAAAA---TATAATTCCACTTCATTATTTTATTCATAAGAAATGAAATTGTGCTTACTTTTAAAGCATTAATTATAGTTTCTTGATGCTTTTTTACTGCTTCATGTGAAAATTCAGAGGTTGCAAACAGACACATGCTCTCCAAAGCTAAGTACCTAAAAGAAAATAGTTTAGG-------------------------------------------------------------------------------------------------------------------------------------------------------------------------------------------------------------------------------------------------------------------------------------------------------------------------------------------------
Ncarteri_div__RainbowCave_G2089 TCTGAATCACCTGGTATATTGAGCAATTTAAGAATTAA----TAGCAATT--------CTTACAACTTTAGGTGTCAATAAAATTAAAAATTTAAAAATTTGTTTGACACAT-----------GAAAATAATTCGTTCACAATTTTATCTAATAAAATAAGTGATTTATCAATACAGCCTTACCTCTTCACTCACATAATCGCCAGCAATTCTGATTAAGTTCAAAATCACATCAACATACCATGTGTAATCAGATGCATATTTTTCTGCTAAAATTGCAACTTTCAAAACCTATTTAACAAGTAAAGAAAAACTTAAATAAAATTTTACATTTATGTTCAACAAAACTATATCTTACAACTCATTATATATAGGAGTAATGTTAAGGAGACA----CTCATATTTAATAATCATTGAAATTTAGTGATGAGTATCAGATATCCAATTAAATGTCTCAGTAATAGGGAAATTTATATAATTTACAGAAATAAAATGATACAATGAATAGATTACCATTTCTTCTCTAATGGAGTAATCAGCAGTTTCCAAGTATGCCAACATTTCTCCAACAATTTCTTCAGCATTGCTTTTGTCGCACATGGCATACAAGAGATCAACTGCCCGCTGGCGCACACTGACATCTCTTTCTGTCTATAAAATGAAAGAAAAAATATTAGAACTCCATTCCATTATTTCATTAATAAGAAATGAAATTGTGCTTACTTTTAAAGCATTAATTATAGTCTCTTGATGCTTTTTTACTGCTTCATGTGAAAATTCAGAGGTTGCTAACAGACACATGCTTTCCAAAGCTAAGTACCTAAAGGAAAATAGTTTAGGCAATCAATGTTTACATGCCACCTATGAAAAAAGCTTT-AAAAAATACATTAAAGAAAATACCTGAGATTTGTTTCTCTGTGTTGCAGAAACTGGCCTAGCTGATTACATGCTCGTACAAGAAGATTCGGCTCACTGAAAATAAATTTTTAATGAGAAAAAAATATGAAATTCAAATTCAAACAAAAAATTTTAATATACCCAATATTGAGTCAACTACAGAAAAATATAGTCTAAATAATCTCAACTGTTGAAAATAAATACCAAAATAGCAGCCATGAACTT-------ATTTTTCGAAACAGACTC-ATAAAGACCAAATGTAAGGAA-------
Ncressleri_AndersonSpringCave_G2075 TCTGAATCACCCAGTATATTGAGCAACTTATGAATTAATTGATAGCAATTCTTATAAACTTACAACTTTAGGTGCCAATAAAATTAAAAATTTAAAAATTTGTTTGACACATGTGCAAAACCTGAAAATAATTCGATCACAATTTTATCTAATAAAATAAGTGATTTATCAATACAGCCTTACCTCTTCACTCACATAATCGCCAGCAATTCTGATTAAGTTCAAAATCACATCAACATACCATGTGTAATCAGATGCATATTTTTCTGCTAAAATTGCAACTTTCAAAACCTATTTAACAAGTAAAAAGAAACTTAAATAAAATTTTACATTTATATTCAACAAAACTATATTTTACAACTCATTATATATAGGAGTAATGTTAAGGAGACATACTCTGATATTTAATAATCATTGAAATTTAGTAATGAGTATCAGATATCCAATTAAATGTCTCAGTAATAGAAAAATTTATATAATTTACAGAAATAAAATGATACACTGAATAGATTACCATTTCTTCTCTAATAGAGTAATCAGCAGTTTCCAAGTATGCCAACATTTCTCCAACAATTTCTTCAGCATTACTTTTGTCACACATGGCATACAAGAGATCAACTGCCCGCTGGCGCACACTGACATCTCTTTCTGTCTATAAAAAGAAAGAAAAAATATTATAACTTCATTCCATTATTTTATTCATAAGAAATGAAATTGTGCTTACTTTTAAAGCATTAATTATAGTCTCTTGATGCTTTTTTACTGCTTCATGTGAAAATTCAGAGGTTGCTAACAGACACATGCTCTCCAAAGCTAAGTACCTAAAGGAAAATAGTTTAGGCAATCAATGTTTACATGCCACCTATGAAAAAAGTTTGCAAAAAATACATTAAAGAAAATACCTGAGGTTTGTTTCTCTGTGTTGTAAAAACTGGCCTAGCTGATTACATGCTCGTACAAGAAGATTCGGCTCACTGAAAATAAATTTTTCATGAGAAAAAAATATGGAATTCAAGTTAAAACTATAAATTTTAATAAACATAATATTGAGTCAACTACAGAAAAATATACTCTAAATAATCTCAAGTATTGAAAATAAAAACCAAAATGGCAGCCATGAACTT----ATGATTTCCCGAAACAGCCTCAATAAAGACCAAATGTAAAAAAATTTGAT
Ncressleri_PigeonCave_G2077 TCTGAATCACCCAGTATATTGAGCAACTTATGAATTAATTGATAGCAATTCTTATAAACTTACAACTTTAGGTGCCAATAAAATTAAAAATTTAAAAATTTGTTTGACACATGTGCAAAACCTGAAAATAATTCGATCACAATTTTATCTAATAAAATAAGTGATTTATCAATACAGCCTTACCTCTTCACTCACATAATCGCCAGCAATTCTGATTAAGTTCAAAATCACATCAACATACCATGTGTAATCAGATGCATATTTTTCTGCTAAAATTGCAACTTTCAAAACCTATTTAACAAGTAAAAAGAAACTTAAATAAAATTTTACATTTATATTCAACAAAACTATATTTTACAACTCATTATATATAGGAGTAATGTTAAGGAGACATACTCTGATATTTAATAATCATTGAAATTTAGTAATGAGTATCAGATATCCAATTAAATGTCTCAGTAATAGAAAAATTTATATAATTTACAGAAATAAAATGATACACTGAATAGATTACCATTTCTTCTCTAATAGAGTAATCAGCAGTTTCCAAGTATGCCAACATTTCTCCAACAATTTCTTCAGCATTACTTTTGTCACACATGGCATACAAGAGATCAACTGCCCGCTGGCGCACACTGACATCTCTTTCTGTCTATAAAAAGAAAGAAAAAATATTATAACTTCATTCCATTATTTTATTCATAAGAAATGAAATTGTGCTTACTTTTAAAGCATTAATTATAGTCTCTTGATGCTTTTTTACTGCTTCATGTGAAAATTCAGAGGTTGCTAACAGACACATGCTCTCCAAAGCTAAGTACCTAAAGGAAAATAGTTTAGGCAATCAATGTTTACATGCCACCTATGAAAAAAGTTTGCAAAAAATACATTAAAGAAAATACCTGAGGTTTGTTTCTCTGTGTTGTAAAAACTGGCCTAGCTGATTACATGCTCGTACAAGAAGATTCGGCTCACTGAAAATAAATTTTTCATGAGAAAAAAATATGGAATTCAAGTTAAAACTATAAATTTTAATAAACATAATATTGAGTCAACTACAGAAAAATATACTCTAAATAATCTCAAGTATTGAAAATAAAAACCAAAATGGCAGCCATGAACTT----ATGATTTCCCGAAACAGCCTCAATAAAGACCAAATGTAAAAAAATTTGAT
Npecki_HaskellSims_G3697 TCTGAATCACCCGGTATATTGAGCAAGTTATGAATGAATTGATAGCAATTCTTATAAACTTACAACATTAGGTGTCAATAAAATTAAAAATTTAAAAATTTGTTTAACACATGTGCAAAACCTGAAAATAATTCGATCATAATTTCATCTAATAAAATAAGTGATTTATCAATACAGCCTTACCTCTTCACTCACATAATCGCCAGCAATTCTGATTAAGTTCAAAATCACATCAACATACCATGTGTAATCAGATGCATATTTCTCTGCTAAAATTGCAACTTTCAAAACCTATTTAACAAGTAAAAAGAAACTTAAATAAAATTTTACATTTATATTCAACAAAACTATATTTTACAACTCATTATATAAAGGAGTAATGTTAAGGAGACATACTCTGATAATTAATAATCATTGAAATTTAGTAATGAGTATCAGATATCCAATTAAATGTCTCATTAATAGAAAAATTTATATAATTTACAGAAATAAAATGATACAATGAATAGATTACCATTTCTTCTCTAATAGAGTAATCAGCAGTTTCCAAGTATGCCAACATTTCGCCAACAATTTCTTCAGCATTGCTTTTGTCACACATGGCATACAAGAGATCAACTGCCCGCTGGCGCACACTGACATCTCTTTCTGTCTATAAAAAGAAAGAAAAAA---TATAATTCCATCCCATTATTTTATTCATAAGAAATGAAATTGTGCTTACTTTTAAAGCATTAATTATAGTCTCTTGATGCTTTTTTACTGCTTCATGTGAAAATTCAGAGGTTGCTAACAGACACATGCTCTCCAAAGCTAAGTACCTAAAGGAAACTAGTTTAGGCAATCAATGTTTACATGTCACCTATGAAAAAAGTTTGCAAAAAATACATTAAAGAAAATACCTAAGGTTTGTTTCTCTGTGTTGTAAAAACTGGCCTAGCTGATTACATGCTCGTACAAGAAGATTCGGCTCACTGAAAATAAATTTTTCATGAGAAAAAAATATGGAATTAAAGTTCAAACAAAAAATTTTAATAAACCTAATATTGAGTCAATTACAGAAAAATATACTCTAAATAATCTCAAATATTGAAAATAAAAACTAAAATGGCAGCCATGAACTT----ATGATTTTCCGAAACCGCCTCAATAAAAACCAAATGTAAAAAAATTTGAT
Npecki_HurricaneMazeCave_G2100 TCTGAATCACCCGGTATATTGAGCAAGTTATGAATGAATTGATAGCAATTCTTATAAACTTACAACATTAGGTGTCAATAAAATTGAAAATTGAAAAATTTGTTTAACACATGGGCAAAACCTGAAAATAATTCGATCATAATTTCATCTAATAAAATAAGTGATTTATCAATACAGCCTTACCTCTTCACTCACATAATCCCCAGCAATTCTGATTAAGTTCAAAATCACATCAACATACCATGTGTAATCAGATGCATATTTTTCTGCTAAAATTGCAACTTTCAAAACCTATTTAACAAGTAAAAAGAAACTTAAATAAAATTTTACATTTATATTCAACAAAACTATATTTTACAACTCATTATATAAAGGAGTAATGTTAAGGAGACATACTCTGATAATTAATAATCATTGAAATTTAGTAATGAGTATCAGATATCCAATTAAATGTCTCAGTAATAGAAAAATTTATATAATTTACAGAAATAAAATGA--------ATAGATTACCATTTCTTCTCTAATAGAGTAATCAGCAGTTTCCAAGTATGCCAACATTTCGCCAACAATTTCTTCAGCATTGCTTTTGTCACACATGGCATACAAGAGATCAACTGCCCGCTGGCGCACACTGACATCTCTTTCTGTCTATAAAAAGAAAGAAAAAA---TATAATTCCATCCCATTATTTTATTCATAAGAAATGAAATTGTGCTTACTTTTAAAGCATTAATTATAGTCTCTTGATGCTTTTTTACTGCTTCATGTGAAAATTCAGAGGTTGCTAACAGACACATGCTCTCCAAAGCTAAGTACCTAAAGGAAACTAGTTTAGGCAATCAATGTTTACATGTCACCTATGAAAAAAGTTTGCAAAAAATACATTAAAGAAAATACCTAAGGTTTGTTTCTCTGTGTTGTAAAAACTGGCCTAGCTGATTACATGCTCGTACAAGAAGATTCGGCTCACTGAAAATAAATTTTTCATGAGAAAAAAATATGGGATTAAAGTTTAAACAAAAATTTTTAAGAAACCTAATATTGAGTCAATTACAGAAAAATATACTCTAAATAATCTCAAATATTGAAAATAAAAACTAAAATGGCAGCCATGAACTT----ATGATTTTCCGAAACCGCCTCAATAAAATCCAAATGTAAAAAAAATTGAT
Npecki_Monteagle_N062 TCTGAATCACCCGGTATATTGAGCAAGTTATGAATGAATTGATAGCAATTCTTATAAACTTACAACATTAGGTGTCAATAAAATTAAAAATTTAAAAAATTGTTTAACACATGTGCTAAACCTGAAAATAATTCGATCATAATTTCATCTAATAAAATAAGTGATTTATCAATACAGCCTTACCTCTTCACTCACATAATCGCCAGCAATTCTGATTAAGTTCAAAATCACATCTACATACCATGTGTAATCAGATGCATATTTCTCTGCTAAAATTGCTACTTTCAAAACCTATTTAACAAGTAAAAAGAAACTTAAATAAAATTTTACATTTATATTCAACAAAACTATATTTTACAACTCATTATATAAAGGAGTAATGTTAAGGAGACATACTCTGATAATTAATAATCATTGAAATTTAGTAATGAGTATCAGATATCCAATTAAATTTCTCAGTAATAGAAAAATTTATATAATTTACAGAAATAAAATGATACAATGGATAGATTACCATTTCTTCTCTAATAGAGTAATCAGCAGTTTCCAAGTATGCCAACATTTCGCCAACAATTTCTTCAGCATTGCTTTTGTCACACATAGCATACAAGAGATCAACTGCCCGCTGGCGCACACTGACATCTCTTTCTGTCTATAAAAAGAAAGAAAAA----TATAATTCCATCCCATTATTTTATTCATAAGAAATGAAATTGTGCTTACTTTTAAAGCATTAATTATAGTCTCTTGATGCTTTTTTACTGCCTCATGTGAAAATTCAGAGGTTGCCAACAGACACATGCTCTCCAAAGCTAAGTACCTAAAGGAAACTAGTTTAGGCAATCAATGTTTACATGTCACCTATGAAAAAAGTTTGCAAAAAATACATTAAAGAAAATACCTAAGGTTTGTTTCTCTGTGTTGTAAAAACTGGCCTAGCTGATTACATGCTCGTACAAGAAGATTCGGCTCACTGAAAATAAATTTTTCATGAGAAAAAAATATGGAATTAAAGTTCAAACAAAAAATTTTAATAAACCTAATATTGAGTCAATTACAGAAAAATATACTCTAAATAATCTCAAATATTGAAAATAAAAACTAAAATGGCAGCCATGAACTT----ATGATTTTCCGAAACCGCCTCAATAAAAACCAAATGTA------------
Nstygius_ObeLee_N0656 TCTGAATCACCTGGTATATTGAGCAATTTATGAATTAATTGATAACAATTCTTATAAACTTACAACTTTAGGTGTCAATAAAATTAAAAATTTAAAAATTTGTTTGACACAC-----------------------------ATTTTATCTAATAAAATAAGTGATTTATCAATACAGCCTTACCTCTTCACTCACATAATCTCCAGCAATTCTGATTAAGTTCAAAATCACATCAACATACCATGTGTAATCAGATGCATATTTTTCTGCTAAAATTGCAACTTTCAAAACCTATTTAACAAGTAAAAAGAAACTTAAATAAAATTTTACATTTATATTCAACAAAACTATATTTTACAACTCATTATATATAGGAGTAATGTTAAGGAGACATA--CTGATATTTAATAATCATTGAAATTTAGTAATGAGTATCAGATATCCAATTAAATGTCTCAGTAAAAGAAAAATTTATATAATTTGCAGAAATCTAATGATACAATGAATAGATTACCATTTCTTCTCTAATAGAGTAATCAGCAGTTTCCAAGTATGCCAACATTTCTCCAACAATTTCTTCAGCATTGCTTTTGTCGCACATGGCATACAAGAGATCAACTGCCCGCTGGCGCACACTGACATCTCTTTCTGTCTATAAAAAGAAAGAAAAATTATTATAACTCCATTCCATTATTTTATTCATAAGAAATGAAATTGTGCTTACTTTTAAAGCATTAATGATAGTCTCTTGGTGCTTTTTTACTGCTTCATGTGAAAATTCAGAGGTTGCTAACAGACACATGCTCTCCAAAGCTAAGTACCTAAAAGAAAATAGTTTAGGTAATCAATGTCTACATGCCACCTATGAAAAAAGTTTTTAAAAAATACATTAAAGAAAATACCTGAGGTTTGTTTCTCTGTGTTGTAGAAACTGGCCTAGCTGATTACATGCTCGTACAAGAAGATTCGGCTCACTGAAAATAAATTTTTCATAGAGAAAAAACATGGAATTCAAGTTCAAACAAATAATTTTAACAAACTTAATATTGAGTCAACTACGAAAAAATATACTCTAAATAATCTCAAGTATTGAAAATAAAAACCAAAATGGCAGCCATGAACTT----ATGATTTTCCGAAACAGCCTCAATAAAAATCAAATGTAAAAAAAATTGAT
Nstygius_RavenB_N1022 TCTGAATCACCTGGTATATTGAGCAATTTATGAATTAATTGATAACAATTCTTATAAACTTACAACTTTAGGTGTCAATAAAATTAAAAATTTAAAAATTTGTTTGACACAC-----------------------------ATTTTATCTAATAAAATAAGTGATTTATCAATACAGCCTTACCTCTTCACTCACATAATCTCCAGCAATTCTGATTAAGTTCAAAATCACATCAACATACCATGTGTAATCAGATGCATATTTTTCTGCTAAAATTGCAACTTTCAAAACCTATTTAACAAGTAAAAAGAAACTTAAATAAAATTTTACATTTATATTCAACAAAACTATATTTTACAACTCATTATATATAGGAGTAATGTTAAGGAGACATACTCTGATATTTAATAATCATTGAAATTTAGTAATGAGTATCAGATATCCAATTAAATGTCTCAGTAAAAGAAAAATTTATATAATTTGCAGAAATCTAATGATACAATGAATAGATTACCATTTCTTCTCTAATAGAGTAATCAGCAGTTTCCAAGTATGCCAACATTTCTCCAACAATTTCTTCAGCATTGCTTTTGTCGCACATGGCATACAAGAGATCAACTGCCCGCTGGCGCACACTGACATCTCTTTCTGTCTATAAAAAGAAAGAAAAATTATTATAACTCCATTCCATTATTTTATTCATAAGAAATGAAATTGTGCTTACTTTTAAAGCATTAATGATAGTCTCTTGGTGCTTTTTTACTGCTTCATGTGAAAATTCAGAGGTTGCTAACAGACACATGCTCTCCAAAGCTAAGTACCTAAAAGAAAATAGTTTAGGTAATCAATGTCTACATGCCACCTATGAAAAAAGTTTTTAAAAAATACATTAAAGAAAATACCTGAGGTTTGTTTCTCTGTGTTGTAGAAACTGGCCTAGCTGATTACATGCTCGTACAAGAAGATTCGGCTCACTGAAAATAAATTTTTCATAGAGAAAAAACATGGAATTCAAGTTCAAACAAATAATTTTAACAAACTTAATATTGAGTCAACTACGAAAAAATATACTCTAAATAATCTCAAGTATTGAAAATAAAAACCAAAATGGCAGCCATGAACTT----ATGATTTTCCGAAACAGCCTCAATAAAAACCAAATGTAAAAAAAATTGAT
Nbarri_Bishop_N1072 TCTGAATCACCCAGTATATTGAGCAATTTATGAATTAATTGATAACAATTCTTATAAACTTACAACTTTAGGTGTCAATAAAATTAAAAATTTTAAATTTTTTTTGACACATGTGCAAAACCTGAAAATAATCTGATCACAATTTTATCTAATAAAATTAGTGATTTATCAATACAGTCTTACCTCTTCACTCACATAATCGCCAGCAATTCTGATTAAGTTCAAAATCACATCAACATACCATGTGTAATCAGATGCATATTTTTCTGCTAAAATTGCAACTTTCAAAACCTGTTTAACAAGTAAAGGGAAACTTAAATAAAATTTTACATTTATATTCAACAAAACTATATTTTACAACTCATTATATATAGGAGTAATGTTAAGGAGACATACTCTGATATTTAATAATAATTGAAATTTAGTAATGAGTATCAGTTATCCAATTAAATGTCTC---AATAGAAAAATTTATATAATTTACAGAAATAAAATGATACAATGAATAGATTACCATTTCTTCTCTAATAGAATAATCTGCAGTTTCCAAGTATGCCAACATTTCTCCAACAATTTCTTCAGCATTGCTTTTGTCGCACATGGCATACAAGAGATCAACTGCCCGCTGGCGCACACTGACATCTCTTTCTGTCTATAAAAAGAAAGAAAAATTATTATAACTACATTCTATTATTTTATTCATAAAAAATGAAATTGTGCTTACTTTTAAAGCATTAATTATAGTCTCTTGATGCTTTTTTACTGCTTCATGTGAAAATTCAGAGGTTGCTAACAGACACATGCTCTCTAAAGCTAAGTACCTAAAGGAAAATAGTTTAGGCAATCAATGTCTACATGACACCTATGAAAAAAGTTTTCAAAAAATACATTAAAGAAAATACCTGAGGTTTGTTTCTCTGTGTTGTAGAAACTGGCCTAGCTGATTACATGCTCGTACAAGAAGATTCGGCTCACTGAAAATAAATTTTTCATGAGAAAAAAATATGGAATTCAAGTTCAAACAAATAATTATCACAGGGCTGCCACCGGGTTGAGACTTAAAAATAGTATCTTTAGTTGCCTCAAGTGTTAAAAATAGTAGCCAAAATAGCATCCTCAAACATCAAAATTA----------------------------------------------
Nbarri_LostCoveCave_N0065 TCTGAATCACCCAGTATATTGAGCAATTTATCAATTAATTGATAACAATTCTTATAAACTTACAACTTTAGGTGTCAATAAAATTAAAAATTTTAAATTTTTTTTGACACATGTGCAAAACCTGAAAATAATCTGATCACAATTTTATCTAATAAAATTAGTGATTTATCAATACAGTCTTACCTCTTCACTCACATAATCGCCAGCAATTCTGATTAAGTTCAAAATCACATCAACATACCATGTGTAATCAGATGCATATTTTTCTGCTAAAATTGCAACTTTCAAAACCTGTTTAACAAGTAAAGGGAAACTTAAATAAAATTTTACATTTATATTCAACAAAACTATATTTTACAACTCATTATATATAGGAGTAATGTTAAGGAGACATACTCTGATATTTAATAATAATTGAAATTTAGTAATGAGTATCAGTTATCCAATTAAATGTCTC---AATAGAAAAATTTATATAATTTACAGAAATAAAATGATACAATGAATAGATTACCATTTCTTCTCTAATAGAATAATCTGCAGTTTCCAAGTATGCCAACATTTCTCCAACAATTTCTTCAGCACTGCTTTTGTCGCACATGGCATACAAGAGATCAACTGCCCGCTGGCGCACACTGACATCTCTTTCTGTCTATAAAAAGAAAGAAAAATTATTATAACTACATTCTATTATTTTATTCATAAAAAATGAAATTGTGCTTACTTTTAAAGCATTGATTATAGTCTCTTGGTGCTTTTTTACTGCTTCATGTGAAAATTCAGAGGTTGCTAACAGACACATGCTCTCTAAAGCTAAGTACCTAAAGGAAAATAGTTTAGGCAATCAATGTCTACATGACACCTATGAAAAAAGTTTTCAAAAAATACATTAAAGAAAATACCTGAGGTTTGTTTCTCTGTGCTGTAGAAACTGGCCTAGCTGATTACATGCTCGTACAAGAAGATTCGGCTCACTGAAAATAAATTTTTCATGAGAAAAAAATATGGAATTCAAGTTCAAACAAATAATTATCACAGGGCTGCCACCGGGTTGAGACTTAAAAATAGTATCTTTAGTTGCCTCAAGTGTTAAAAATAGTAGCCAAAATAGCATCCTCAAACATCAAAATTAGTAGTTAAAATAGTTCCCTTAAAAACCAAAAATAAAAAA-AATTAT
Nbarri_eyed_ClayCave_G2082 TCTGAATCACCCGGTATATTGAGCAATTTATGAGTTAATTGATAACAATCCTTATAAACTTACAACTTTAGGTGTCAATAAAATTAAAAATTTTTTAAAAAATTTTACACATGTGCAAAACCTGAAAATAATTTGATCACAATTTTATCTAATAAAATAAGTGATTTATCAATACAGCCTTACCTCTTCACTCACATAATCGCCAGCAATTCTGATTAAGTTCAAAATCACATCAACATACCATGTGTAATCAGATGCATATTTTTCTGCTAAAATTGCAACTTTCAAGACCTGTTTAACAAGTAAAAAGAAACTTAAATAGAATTTTACATTTTTATTCAACAAAACTATATTTTACAACTCATTACATATAGGAGTAATGTTAAGGAGACATACTCTGCTATTTAATAATCATTGAAATTTAGTAATGAGTATCAGTTATCTAATTAAATGTCTCAATAATAGAAAAATTTATATAATTTACAGAAATAAAATGATACAATGAATAGATTACCATTTCTTCTCTAATAGAGTAATCAGCAGTTTCCAAGTATGCCAACATTTCTCCAACAATTTCTTCAGCATTGCTTTTGTCGCACATGGCATACAAGAGATCAACTGCCCGCTGGCGCACACTGACATCTCTTTCTGTCTATAAAAAGGAAGAAGAATTATTATAACTACATTCCAATATTTTATTCACAAGAAATGAAATTGTGCTTACTTTTAAAGCATTAATTATAGTCTCTTGGTGCTTTTTTACTGCTTCATGTGAAAATTCAGAGGTTGCTAACAGACACATGCTCTCCAAAGCTAAGTACCTAAAGGAAAATAGTTTAGGCAATCAATGTCTACATGCCACCTATGAAAAAAGTTTTCAAAAAATACATTAAAGAAAATACCTGAGGTTTGTTTCTCTGTGTTGTAGAAACTGGCCTAGCTGATTACATGCTCGTACAAGAAGATTCGGCTCACTGAAAATAAATTTTTCATGAGAAAAAAATATGGAATTCAAGTCCAAACAAATAACTATAACAGGGCTGCCACTGGGTTGAAACTTAAAAATAGTATCTTTAGTTGCCTCAAGTGTTAAAAA---TAGCCAAAATAGTATCCTCAAACATCAAAATTAGTAGTTAAAATAGTTCTCTTAAAAACCAAAAATAAAAAAAAATTAT
Nbarrowsi_Gregorys_N270 ---------------------------------------------------------------------------------------------------------------------------------------------------------------------------------------------------------------AATTCTGATTAAGTTCAAAATCACATCAACATACCATGTGTAATCAGATGCATATTTTTCTGCTAAAATTGCAACTTTCAAAACCTGTTTAACAAGTAAAGAGAAACTTAAATAAAATTTTACATTTATATTCAACAAAATTATATTTTACAACTCATTATATATAGGAGTAACGTTAAGGAGACATACTCTGATATTTAATAATAATTCAAATTTAGTAATGAGTATCAGTTATTCAATTAAATGTCTCAATAATAGAAAAAATTATATAATTTACAGAAATAAAATGATACAATGAATAGATTACCATTTCTTCTCTAATAGAGTAATCAGCAGTTTCCAAGTATGCCAACATTTCTCCAACAATTTCTTCAGCATTGCTTTTGTCGCACATGGCATACAAGAGATCAACTGCCCGCTGGCGCACACTGACATCTCTTTCGGTCTATAA----AAAGAAAAATTATTATAACTACATTCTATTATTTTATTCATAAGAAATGAAATTGTGCTTACTTTTAAAGCATTAATTATAGTCTCTTGGTGCTTTTTTACTGCTTCATGTGAAAATTCAGAGGTTGCTAACAGACACATGCTCTCCAAAGCTAAGTACCTAAAGGAAAATAGTTTAGGCAATCAATGTCTACATGACACCTATGAAAAAAGTTTTCAAAAAATACATTAAAGAAAATACCTGAGGTTTGTTTCTCTGTGTTGTAGAAACTGGCCTAGCTGATTACATGCTCGTACAAGAAGATTCGGCTCACTGAAAATAAATTTTTCATGAGAAAAAAATATGGAATTCAA-------------------------------------------------------------------------------------------------------------------------------------------------------------------
Nbarrowsi_Tuckaleechee_N360 -------------------------------------------------------------------------------------------------------------------------------------TGATCACAATTTTATCTAATAAAATTAGTGATTTATCAATACAGCCTTACCTCTTCACTCACATAATCGCCAGCAATTCTGATTAAGTTCAAAATCACATCAACATACCATGTGTAATCAGATGCATATTTTTCTGCTAAAATTGCAACTTTCAAAACCTGTTTAACAAGTAAAGAGAAACTTAAATAAAATTTTACATTTATATTCAACAAAATTATATTTTACAACTCATTATATATAGGAGTAATGTTAAGGAGACATACTCTGATATTTAATAATAATTCAAATTTAGTAATGAGTATCAGTTATTCAATTAAATGTCTCAATAATAGAAAAAATTATATAATTTACAGAAATAAAATGATACAATGAATAGATTACCATTTCTTCTCTAATAGAGTAATCAGCAGTTTCCAAGTATGCCAACATTTCTCCAACAATTTCTTCAGCATTGCTTTTGTCGCACATGGCATACAAGAGATCAACTGCCCGCTGGCGCACACTGACATCTCTTTCGGTCTATAA----AAAGAAAAATTATTATAACTACATTCTATTATTTTATTCATAAGAAATGAAATTGTGCTTACTTTTAAAGCATTAATTATAGTCTCTTGGTGCTTTTTTACTGCTTCATGTGAAAATTCAGAGGTTGCTAACAGACACATGCTCTCCAAAGCTAAGTACCTAAAGGAAAATAGTTTAGGCAATCAATGTCTACATGACACCTATGAAAAAAGTTTTCAAAAAATACATTAAAGAAAATACCTGAGGTTTGTTTCTCTGTGTTGTAGAAACTGGCCTAGCTGATTACATGCTCGTACAAGAAGATTCGGCTCACTGAAAATAAATTTTTCATGAGAAAAAAATATGGAATTCAAGTTCAAACAAATAATTATCACAGGGCTGCCACTGGGTTGAGACTTAAAAATAATATCTTTAGTTGCCTCAAGTGTTAAAAATAGTAGCCAAAATAGC-TCCTCAAACATCAAAATTAGTAGCTAAAATAGTTCCCTTAAATACCAAAACTAAAAAAAAATTAT
Nbishopi_DryFalls_N150 ------------------------------------------------------TAAACTTACAACTTTAGGTGTCAATAAAATTAAAAATTTTTATTTTTTTTTGACACATGTGCAAAACCTGAAAATAATCTGATCACAATTTTATCTAATAAAATTAATGATTTATCAATACAGCCTTACCTCTTCACTCACATAATCGCCAGCAATTCTGATTAAGTTCAAAATCACATCAACATACCATGTGTAATCAGATGCATATTTTTCTGCTAAAATTGCAACTTTCAAAACCTGTTTAACAAGTAAAGAGAAACTTAAATAAAATTTTACATTTATATTCAACAAAACTATATTTTACAACTCATTATATATAGGAGTAATGTTAAGGAGACATACGCTGATATTTAATAATAATTGAAATTTAGTAATGAGTATCAGTTATCCAATTAAATGTCTCAATAATAGAAAAAATTATATAATTTACAGAAATAAAATGATACAATGAATAGATTACCATTTCTTCTCTAATAGAGTAATCAGCAGTTTCCAAGTATGCCAACATTTCTCCAACAATTTCTTCAGCATTGCTTTTGTCGCACATGGCATACAAGAGATCAACTGCCCGCTGGCGCACACTGACATCTCTTTCTGTCTATAAAAATAAAGGAAAATTATTATAACTACATTCTATTATTTTATTCATAAGAAATGAAATTGTGCTTACTTTTAAAGCATTAATTATAGTCTCTTGGTGCTTTTTTACTGCTTCATGTGAAAATTCAGAGGTTGCTAACAGACACATGCTCTCCAAAGCTAAGTACCTAAAGGAAAATAGTTTAGGCAATCAATGTCTACATGACACCTATGAAAAAAAAATTCAAAAAATACATTAAAGAAAATACCTGAGGTTTGTTTCTCTGTGTTGTAGAAACTGGCCTAGCTGATTACATGCTCGTACAAGAAGATTCGGCTCACTGAAAATAAATTTTTCATGAGAAAAAAATGTGGAATTCAAGTTCAAACAAATAATTATCACAGGGCTGCCACCGGGTTGAGACTTAAAAATAGTATCTTTAGTTGCCTCAAGTGTTAAAAATAGTAGCTAAAATAGCATCCTCAAACAT------------------------------------------------------
Nbishopi_PoleCr_Chattooga_N885 -------------------------------------------------------------------------------------------------------------------------------------------------------------------------------------------------------------------------------------------------------------GATGCATATTTTTCTGCTAAAATTGCAACTTTCAAAACCTGTTTAACAAGTAAAGAGAAACTTAAATAAAATTTTACATTTATATTCAACAAAACTATATTTTACAACTCATTATATATAGGAGTAATGTTAAGGAGACATACTCTGATATTTAATAATAATTGAAATTTAGTAATGAGTATCAGTTATCCAATTAAATGTCTCAATAATAGAAAAAATTATATAATTTACAGAAATAAAATGATACAATGAATAGATTACCATTTCTTCTCTAATAGAGTAATCAGCAGTTTCCAAGTATGCCAACATTTCTCCAACAATTTCTTCAGCATTGCTTTTGTCGCACATGGCATACAAGAGATCAACTGCCCGCTGGCGCACACTGACATCTCTTTCTGTCTATAAAAATAAAGGAAAATTATTATAACTACATTCTATTATTTTATTCATAAGAAATGAAATTGTGCTTACTTTTAAAGCATTAATTATAGTCTCTTGGTGCTTTTTTACTGCTTCATGTGAAAATTCAGAGGTTGCTAACAGACACATGCTCTCCAAAGCTAAGTACCTAAAGGAAAATAGTTTAGGCAATCAATGTCTACATGACACCTATGAAAAAAAAATTCAAAAAATACATTAAAGAAAATACCTGAGGTTTGTTTCTCTGTGTTGTAGAAACTGGCCTAGCTGATTACATGCTCGTACAAGAAGATTCGGCTCACTGAAAATAAATTTTTCATGAGAAAAAAATGTGGAATTCAAGTTCAAACAAATAATTATCACAGGGCTGCCACCGGGTT-----------------------------------------------------------------------------------------------------------------------------
Nbishopi_StandingIndian_N131 ----------CCAGTATATTGAGCTATTTATGAATTAATTGATAACAATTCTTATAAACTTACAACTTTAGGTGTCAATAAAATTAAAAATTTTTATTTTTTTTTGACACATGTGCAAAACCTGAAAATAATCTGATCACAATTTTATCTAATAAAATTAATGATTTATCAATACAGCCTTACCTCTTCACTCACATAATCGCCAGCAATTCTGATTAAGTTCAAAATCACATCAACATACCATGTGTAATCAGATGCATATTTTTCTGCTAAAATTGCAACTTTCAAAACCTGTTTAACAAGTAAAGAGAAACTTAAATAAAATTTTACATTTATATTCAACAAAACTATATTTTACAACTCATTATATATAGGAGTAATGTTAAGGAGACATACTCTGATATTTAATAATAATTGAAATTTAGTAATGAGTATCAGTTATCCAATTAAATGTCTCAATAATAGAAAAAATTATATAATTTACAGAAATAAAATGATACAATGAATAGATTACCATTTCTTCTCTAATAGAGTAATCAGCAGTTTCCAAGTATGCCAACATTTCTCCAACAATTTCTTCAGCATTGCTTTTGTCGCACATGGCATACAAGAGATCAACTGCCCGCTGGCGCACACTGACATCTCTTTCTGTCTATAAAAATAAAGGAAAATTATTATAACTACATTCTATTATTTTATTCATAAGAAATGAAATTGTGCTTACTTTTAAAGCATTAATTATAGTCTCTTGGTGCTTTTTTACTGCTTCATGTGAAAATTCAGAGGTTGCTAACAGACACATGCTCTCCAAAGCTAAGTACCTAAAGGAAAATAGTTTAGGCAATCAATGTCTACATGACACCTATGAAAAAAAAATTCAAAAAATACATTAAAGAAAATACCTGAGGTTTGTTTCTCTGTGTTGTAGAAACTGGCCTAGCTGATTACATGCTCGTACAAGAAGATTCGGCTCACTGAAAATAAATTTTTCATGAGAAAAAAATGTGGAATTCAAGTTCAAACAAATAATTATCACAGGGCTGCCACCGGGTTGAGACTTAAAAATAGTATCTTTAGTTGCCTCAAGTGTTAAAAATAGTAGCTAAAATAGCATCCTCAAAATTCAAAATTAGTAGTTAAAATAGTACCCTTAAAAACCAAAAATA------------
Nbrimleyi_NewberryCr_N984 TCTGAATCACCTGGTATATTGAGCAATTTATGAATTAATTGATAACAATTCTTATAAACTTACAACTCTAGGCGTCAATAAAATTAAAAATTTAAAAAGATTTTTGACACATGTGCAAAACCTGAAAACAATTTGATCACAATTTTACCTAATAAAATAAGTGATTTATCAATACAGCCTTACCTCTTCACTCACATAATCGCCAGCAATTCTGATTAAGTTCAAAATCACATCAACATACCATGTGTAATCAGATGCATATTTTTCTGCTAAAATTGCAACTTTCAAAACCTGTTTAACAAGTAAAAAGAAACTTAAATAAAATTTTACATTTATATTCAACAAAACTATATTTTACAACTCATTATATATAGGAGTAATGTTAAGGAGACATACTCTGATATTTAATAATCATTGAAATTTAGTAATGAGTATCAGTTATCCAATTAAATGTCTCAACAATAGAAAAATTGATATAATTTACAGAAATAATATGATACAATGCATAGATTACCATTTCTTCTCTAATAGAGTAATCAGCAGTTTCCAAGTATGCCAACATTTCTCCAACAATTTCTTCAGCATTGCTTTTGTCGCACATGGCATACAAGAGATCAACTGCTCGCTGGCGCACACTGACATCTCTTTCTGTCTATAAAAAGGAAGAAAAATTATTATAACTACATTCCATTATTTTATTCATAAAAAATGAAATTGTGCTTACTTTTAAAGCATTAATTATAGTCTCTTGGTGCTTTTTTACTGCTTCATGTGAAAATTCAGAGGTTGCTAACAGACACATGCTCTCCAAAGCTAAGTACCTAAAGGAAAATAGTTTAGGCAATCAATGTCTACATGCCACCTATGAAAAAGGTTTTCAAAAAATACATTAAAGAAAATACCTGAGGTTTGTTTCTCTGTGTTGTAGAAACTGGCCTAGCTGATTACATGCTCGTACAAGAAGATTCGGCTCACTGAAAATAAATTTTTCGTGAGAAAAAAATATGGAATTCAAGTTCAAGCAAATAACTATAACAGGGCTGCCACTGGGTTGAGACTTAAAAATAGTATCTTTAGTTGCCTCAAGTGTTAAAAATAGTAGCCAAAATAGTCTCCTCAAACATCAAAATTAGTAGCTAAAATAGTTCCCTTAAAAATCAAAAATAAAAAAAAATTAT
Ncanei_Egypt_N958 ---------------------------------------------------------------------------------------------------------------------------------------------ATTTTACCTAATAAAATAAGTGATTTATCAATACAGCCTTACCTCTTCACTCACATAATCGCCAGCAATTCTGATTAAGTTCAAAATCACATCAACATACCATGTGTAATCAGATGCATATTTTTCTGCTAAAATTGCAACTTTCAAAACCTGTTTAACAAGTAAAAAGAAACTTAAATAAAATTTTACATTTATATTCAACAAAACTATATTTTACAACTCATTATATATAGGAGTAATGTTAAGGAGACATACTCTGATATTTAATAATCATTGAAATTTAGTAATGAGTATCAGTTATCCAATTAAATGTCTCAATAATAGAAAAATTTATATAATTTACAGAAATAAAATGATACAATTAATAGATTACCATTTCTTCTCTAATAGAGTAATCAGCAGTTTCCAGGTATGCCAACATTTCTCCAACAATTTCTTCAGCATTGCTTTTGTCGCACATGGCATACAAGAGATCAACTGCTCGCTGGCGCACACTGACATCTCTTTCTGTCTATAAAAAGAAAGAAA--TTATTATAACTACATTCCATTATTTTTTTCATAAGAAATGAAATTGTGCTTACTTTTAAAGCATTAATTATAGTCTCTTGGTGCTTTTTTACTGCTTCATGTGAAAATTCAGAGGTTGCTAACAGACACATGCTCTCCAAAGCTAAGTACCTAAAGGAAAATAGTTTAGGCAATCAATGTCTACATGCCACCTATGAAAAAGGTTTTCAAAAAATACATT-AAGAAAATACCTGAGGTTTGTTTCTCTGTGTTGTAGAAACTGGCCTAGCTGATTACATGCTCGTACAAGAAGATTCGGCTCACTGAAAATAAATTTTTCGTGAGAAAAAAATATGGAATTCAAGTTCAAGCAAATAACTATAACAGGGCTGCCACTGAGTTGAGACGTAAAAATAGTATCTTTAGGTGCCTCAAGTGTTAAAAATAGTAGCCAAAATAGTCTCCTCAAACATCAAAATTAGTAGCTACAATAGTTCCCTTAAATA-CAAAAACAAAAAAAAAATAT
Ncarteri_English_N031 TCTGAATCACCCAGTATATTGAGCAATTTATGAATTAATTGAAAACAATTTTTATAAACTTACAACTTTAGGTGTCGATAAAATTAAAAATTTTAAATCTTTTTTGACAAATGTGCAAAATCTGAAAATAATCTGATCACAATTTTATCTAATAAAATTAGTGATTTATCAATACAGCCTTACCTCTTCACTCACATAATCGCCAGCAATTCTGATTAGGTTCAAAATCACATCAACATACCATGTGTAATCAGATGCATATTTTTCTGCTAAAATTGCAACTTTCAAAACCTGTTTAACAAGTAAAGAGAAACTTAAATAAAATTTTACATTTATATTCAACAAAACTATGTTTTACAACTCATTATATATAGGAGTAATGTTAAGGAGACATACTCTGACATTTAATAATA---GAAATTTAGTAATGAGTATCAGTTATCCAATTAAATGTCTCAATAATAGAAAAATTTATATAATTTACAGAAATAAAATGATACAATGAATAGATTACCATTTCTTCTCTAATAGAGTAATCAGCAGTTTCCAAGTATGCCAACATTTCTCCAACAATTTCTTCAGCATTGCTTTTGTCGCACATGGCGTACAAGAGATCAACTGCCCGCTGGCGCACACTGACATCTCTTTCTGTCTATAAAAAGAAAGAAAAATTATTATAACTACATTCTATTATTTTATTCATAAGAAATGAAATTGTGCTTACTTTTAAAGCATTAATTATAGTCTCTTGGTGCTTTTTCACTGCTTCATGTGAAAATTCAGAGGTTGCTAACAGACACATGCTCTCCAAAGCTAAGTACCTAAAGGAAAATAGTTTAGGCAATCAAT-TCTACATGACACCTATGAAAAAAGTTTTCAAAAAATACATTAAAGAAAATACCTGAGGTTTGTTTCTCTGTGTTGTAGAAACTGGCCAAGCTGATTGCATGCTCGTACAAGAAGATTCGGCTCACTGAAAATAAATTTTTCATGAGAAAAAAATAAGGAATTTAAGTTCAAACAAATAATTATCACAGGGCTGCCACTGGGTTTAAACTTAAAACTAGTATCTTTAGTTGCCTGAAGTGTTAAAAATAGTAGCCAAAATAGTATCCTCAAACATCAAAATTAGTAGATAAAATAGTCCC-TTAAATACCAAAAATAAAAAAAAATTAT
Ncarteri_LaurelCave_nearTYPE_N0296 --------------------------------------------------------------------------------------------------------------------------------TAATCTGATCACAATTTTATCTAATAAAATTAGTGATTTATCAATACAGCCTTACCTCTTCACTCACATAATCGCCAGCAATTCTGATTAAGTTCAAAATCACATCAACATACCATGTGTAATCAGATGCATATTTTTCTGCTAAAATTGCAACTTTCAAAACCTGTTTAACAAGTAAAGAGAAACTTAAATAAAATTTTACATTTATATTCAACAAAACTATATTTCACAACTCATTATATATAGGAGTAATGTTAAGGAGACATACTCTGACATTTAATAATAATAGAAATTTAGTAATGAGTATCAGTTATCCAATTAAATGTCTC---AATAGAAAAATTTATATAATTTACAGAAATAAAATGATACAATGAATAGATTACCATTTCTTCTCTAATAGAGTAATCAGCAGTTTCCAAGTATGCCAACATTTCTCCAACAATTTCTTCAGCATTGCTTTTGTCGCACATGGCGTACAAGAGATCAACTGCCCGCTGGCGCACACTGACATCTCTTTCTGTCTATAAAAAGAAAGAAAAATTATTATAACTACATTCTATTATTTTATTCATAAGAAATGAAATTGTGCTTACTTTTAAAGCATTAATTATAGTCTCTTGGTGTTTTTTTACTGCTTCATGTGAAAATTCAGAGGTTGCTAACAGACACATGCTCTCCAAAGCTAAGTACCTAAAGGAAAATAGTTTAGGCAATCAATGTCTACATGACACCTATGAAAAAAGTTTTCAAAAAATACATTAAAGAAAATACCTGAGGTTTGTTTCTCTGTGTTGTAGAAACTGGCCAAGCTGATTACATGCTCGTACAAGAAGATTCGGCTCACTAAAAATAATTTTTTCATTAGAAAAAAATATGTAATTCAAGTTCAAACAAATAATTATCACAGGGCTGCCACTGGGTTGAGACTAAAAAATAGTATCTTTAGTTGCCTCAAGTGTTAAAAATAGTAGCCAAAATAGTCTCCTCAAACATCAAAATTAGAAGCTAAAATAGTTAC-----------------AAAAA-------
Ncarteri_PilotMtn_G2185 -------------------------------------------------------------------------------------------------------------------------------------------------------------------------------------------------------------------------------------------------------------------------------------------------------------AGTAAAGAGAAAC-----TTAAATTTTACATTTATATTCAACAAAACTATATTTTACAACTCATTATATATAGGAGTAATGTTAAGGAGACATACTCTGACATTTAATAATAATAGAAATTTAGTAATGAGTATCAGTTATCCAATTAAATGTCTCAATAATAGAAAAATTTATATAATTTACAGAAATAAAATGATACAATGAATAGATTACCATTTCTTCTCTAATAGAGTAATCAGCAGTTTCCAAGTATGCCAACATTTCTCCAACAATTTCTTCAGCATTGCTTTTGTCGCACATGGCGTACAAAAGATCAACTGCCCGCTGGCGCACACTGACATCTCTTTCTGTCTATAAAAAGAAAGAAAAATTATTATAACTACATTCTATTATTTTATTCATAAGAAATGAAATTGTGCTTACTTTTAAAGCATTAATTATAGTCTCTTGGTGCTTTTTTACTGCTTCATGTGAAAATTCAGAGGTTGCTAACAGACACATGCTCTCCAAAGCTAAGTACCTAAAGGAAAATAGTTTAGGCAATCAATGTCTACATGACACCTATGAAAAAAGTTTTCAAAAAATACATTAAAGAAAATACCTGAGGTTTGTTTCTCTG------------------------------------------------------------------------------------------------------------------------------------------------------------------------------------------------------------------------------------------------------------------
Ncarteri_Pitchfork_N363 TCTGAATCACCCCGTATATTGAGCAATTTATGAATTAATTGATAACAAGTCTTATAAACTTACAACTTCAGGTGTCAATAAAATTAAAAATTTTAAATCTTCTTTGATGCATGTGCAAAACCTGAAAATAATCTGATCACAATTTTATCTAATAAAATTAGTGATTTATCAATACAGCCTTACCTCTTCACTCACATAATCGCCAGCAATTCTGATTAAGTTCAAAATCACATCAACATACCATGTGTAATCAGATGCATATTTTTCTGCTAAAATTGCAACTTTCAAAACCTGTTTAACAAGTAAAGAGAAACTTAAATAAAATTTTACATTTATATTCAACAAAACTACATTTTACAACTCATTATATATAGGAGTAATGTTAAGGAGACATACTCTGATATTTAATAATAATAGAAATTTAGTAATGAGTATCAGTTATCCAATTAAATGTCTCAATAATAGAAAAATTTATATAATTTACTGAAATAAAATGATACAATGAATAGATTACCATTTCTTCTCTAATAGAGTAATCAGCAGTTTCCAAGTATGCCAACATTTCTCCAACAATTTCTTCAGCATTGCTTTTGTCGCACATGGCATACAAGAGATCAACTGCCCGCTGGCGCACACTGACATCTCTTTCTGTCTATAAAAAGAAAGAAAAATTATTATAACTACATTCTATTATTTTATTCATAAGAAATGAAATTGTGCTTACTTTTAAAGCATTAATTATAGTCTCTTGGTGCTTTTTTACTGCTTCATGTGAAAATTCAGAGGTTGCTAACAGACACATGCTCTCCAAAGCTAAGTACCTAAAGGAAAATAGTTTAGGCAATCGATGTCTACATGACACCTATGAAAAAAGTTTTCAAAAAATACATTAAAGAAAATACCTGAGGTTTGTTTCTCTGTGTTGTAGAAACTGGCCTAGCTGATTACATGCTCGTACAAGAAGATTCGGCTCACTGAAAATAAATTTTTCATGAGAAAAAAATATGGAATTCAAGTTCAAACAAATAATTATCACAGGGCTGCCACCGGGTTGAGACTTGAAAATAGTATC-------GCCTCAAGTGTTAAAAATAGTAGCCAAAATAGCATCTTCAAACATCAAAATTAGTAGTTAAAATAATTCCCTTAAAAACCAAAAATAAAAAAAAATCAT
Ncarteri_WeberCty_N1044 TCTGAATCACCCAGTATATTGAGCAATTTATGAATTAATTGATAACAATTCTTATAAACTTACAACTTTAGGTGTCAATAAAATTAAAAATTTTAAATCTTTTTTGACACATGTGCAAAACCTGAAAATAATCTGATCACAATTTTATCAAATAAAATTAGTGATTTATCAATACAGCCTTACCTCTTCACTCACATAATCGCCAGCAATTCTGATTAAGTTCAAAATCACATCAACATACCATGTGTAATCAGATGCATATTTTTCTGCTAAAATTGCAACTTTCAAAACCTGTTTAACAAGTAAAGAGAAACATAAATAAAATTTTACATTTATATTCAACAAAACTATATTTTACAACTCATTATATATAGGAGTAATGTTAAGGAGTCATACTCTGACATTTAATAATAATAGAAATTTAGTAATGAGTATCAGTTATCCAATTAAATGTCTCAATAATAGAAAAATT--TATAATTTACAGAAATAAAATGATACAATGAATAGATTACCATTTCTTCTCTAATAGAGTAATCAGCAGTTTCCAAGTATGCCAACATTTCTCCAACAATTTCTTCAGCATTGCTTTTGTCGCACATGGCGTACAAGAGATCAACTGCCCGCTGGCGCACACTGACATCTCTTTCTGTCTATAAAAAGAAAGAAAAATTATTATAACTACATTCTATTATTTTATTCATAAGAAATGAAATTGTGCTTACTTTTAAAGCATTAATTATAGTCTCTTGGTGCTTTTTTACTGCTTCATGTGAAAATTCAGAGGTTGCTAACAGACACATGCTCTCCAAAGCTAAGTACCTAAAGGAAAATAGTTTAGGCAATCAATGTCTACATGACACCTATGAAAAAAGTTTTCAAAAAATACATTAAAGAAAATACCTGAGGTTTGTTTCTCTGTGTTGTAGAAACTGGCCAAGCTGATTACATGCACGTACAAGAAGATTCGGCTCACTGAAAATAAATTTTTAATGAG-AAAAAATATGGAATTCAAGTTCAAACAAATAATT---------------------------------------------------------------------------------------------------------------------------------------------------
Ncherokee_BallhootScar_N193 TCTGAATCACCGGGTATATTGAGCAATTTATGAATTAATTGATAACAATCTTTATAAACTTACAACTTTAGGTGCCAATAAAATTAAAAATTTTTAAAAAAATTTGACACATGTGCAAAACCTGAAAATAATTTGATCACAATTTTATCTAATAAAATAAGTGATTTATCAATACAGCCTTACCTCTTCACTCACATAATCGCCAGCAATTCTGATTAAGTTCAAAATCACATCAACATACCATGTGTAATCAGATGCATATTTTTCTGCTAAAATTGCAACTTTCAAAACCTGTTTAACAAGTAAAAAGAAACTTAAATAAAATTTTACATTTATATTCAACAAAACTATATTTTACAACTCATTATATATAGGAGTAATGTTAAGGAGACATACTCTGCTATTTAATAATCATTGAAATTTAGTAATGAGTATCAGTTATCCAATTAAATGTCTCAATAAAAGAAAAATTTATATAATTTACAGAAATAAAATGATACAATGAATAGATTACCATTTCTTCTCTAATAGAGTAATCAGCAGTTTCCAAGTATGACAACATTTCTCCAACAATTTCTTCAGCATTGCTTTTGTCGCACATGGCATACAAGAGATCAACTGCCCGCTGGCGCACACTGACATCTCTTTCTGTCTATAAAAAGGAAGAAAAATTATTATAACTACATTCCAATATTTTATTCACAAGAAATGAAATTGTGCTTACTTTTAAAGCATTAATTATAGTCTCTTGGTGCTTTTTTACTGCTTCATGTGAAAATTCAGAGGTTGCTAACAGACACATGCTCTCCAAAGCTAAGTACCTAAAGGAAAATAGTTTAGGCAAGCAATGTCTACATGCCACCTATGAAAAAAGTTTTCAAAAAATACATTAAAGAAAATACCTGAGGTTTGTTTCTCTGTGTTGTAGAAACTGGCCTAGCTGATTACATGCTCGTACAAGAAGATTCGGCTCACTGAAAATAAATTATTCATGAGAAAAAAATATGGAATTCAAGTCCAAACAAATAAATATAACAGGGCTGCCACTGGGTTGAGACTTAAAAATAGTATCTTTAGTTGCCTCAAGTGTTAAAAATAGTAGCCAAAATAGTATCCTCAAACATCAAAATTAGTAGTTAAAATAGTTCTCTTAAAAACCAAAAATAAAAAAAATTTAT
Ncherokee_BalsamMtn_N891 -------------------------------------------------------AAACTTACAACTTGAGGTGTCAATAAAATTAAAAATTTTTTAAAAAAATTGACACATGTGCAAAACCTGAAAATAATTTGATCACAATTTTATCTAATAAAATAAGTGATTTATCAATACAGCCTTACCTCTTCACTCACATAATCGCCAGCAATTCTGATTAAGTTCAAAATCACATCAACATACCATGTGTAATCAGATGCATATTTTTCTGCTAAAATTGCAACTTTCAAAACCTGTTTAACAAGTAAAAAGAAACTTAAATAAAATTTTACATTTATATTCAACAAAACTATATTTTACAACTCATTATATATAGGAGTAATGTTAAGGAGACATACTCTGCTATTTGATAATCATTGAAATTTAGTAATGAGTATCAGTTATCCAATTAAATGTCTCAATAAAAGAAAAAATTATATAATTTACAGAAATAAAATGATACAATGAATAGATTACCATTTCTTCTCTAATAGAGTAATCAGCAGTTTCCAAGTATGCCAACATTTCTCCAACAATTTCTTCAGCATTGCTTTTGTCGCACATGGCATACAAGAGATCAACTGCCCGCTGGCGCACACTGACATCTCTTTCTGTCTATAAAAAGGAAGAAAAATTATTATAACTACATTCCAATATTTTATTCACAAAAAATGAAATTGTGCTTACTTTTAAAGCATTAATTATAGTCTCTTGGTGCTTTTTTACTGCTTCATGTGAAAATTCAGAGGTTGCTAACAGACACATGCTCTCCAAAGCTAAGTACCTAAAGGAAAATAGTTTAGACAAGCAATGTCTACATGCCACCTATGAAAAAAGTTTTCAAAAAATACATTAAAGAAAATACCTGAGGTTTGTTTCTCTGTGTTGAAGAAACTGGCCTAGCTGATTACATGCTCGTACAAGAAGATTCGGCTCACTGAAAATAAATTATTCATGAGAAAAAAATATGGAATTCAAGTCCAAACAAATAAATATAACAGGGCTGCCACTGGGTTGAGACTTAAAAATAGTATCTTTAGTTGCCTCAAGTGCTAAAAATAGTAGCCAAAATAGTAT---------------------------ATAGTTCTCTTAAAAACCAAAAATAAAAAAAATTTAT
Ncherokee_SIndianCrk_N681 ----------------------------------------------------------------------------------------------------------------------------------------------------------------------------------------------------TAATCGCCAGCAATTCTGATTAAGTTCAAAATCACATCAACATACCATGTGTAATCAGATGCATATTTTTCTGCTAAAATTGCAACTTTCAAAACCTGTTTAACAAGTAAAAAGAAACTTAAATAAAATTTTACATTTATATTCAACAAAACTATATTTTACAACTCATTATATATAGGAATAATGTTAAGGAGACATACTCTGCTATTTAATAATCATTGAAATTTAGTAATGAGTATCAGTTATCCAATTAAATGTCTCAATAATAGAAAAATTTATATAATTTACAGAAATAAAATGATACAGTGAATATATTACCATTTCTTCTCTAATAGAGTAATCAGCAGTTTCCAAGTATGCCAACATTTCTCCAACAATTTCTTCAGCATTGCTTTTGTCGCACATGGCATACAAGAGATCAACTGCCCGCTGGCGCACACTGACATCTCTTTCTGTCTATAAAAAGGAAGAAAAATTATTATAACTACATTCCAATATTTTATTCACAAGATATGAAATTGTGCTTACTTTTAAAGCATTAATTATAGTTTCTTGGTGCTTTTTTACTGCTTCATGTGAAAATTCAGAGGTTGCTAACAGACACATGCTCTCCAAAGCTAAGTACCTAAATGAAAATAGTTTAGGCAATCAATGTCTACATGCCACCTATGAAAAAAGTTTTCAAAAAATACATTAAAGAAAATACCTGAGGTTTGTTTCTCTGTGTTGTAGAAACTGGCCTAGCTGATTACATGCTCGTACAAGAAGATTCGGCTCACTGAAAATAAATTTTTCATGAGAAAAAAATATGGAATTCAAGTCCAAACAAATAACTATAACAGGGCTGCCACTGGGTTGAGACTGAAAAATAGTATCTTCAGTTGCCTCAAGTG-----------------------------------------------------------------------------------------
Ncooperi_BeaverCrk_N1002 ---------------------------------------------------------------------------------------------------------------------------------AATCTGATCACAATTTTATCTATTAAAATTAATGATTTATCAATACAGCCTTACCTCTTCACTCACATAATCGCCAGCAATTCTGATTAAGTTCAAAATCACATCAACATACCATGTGTAATCAGATGCATATTTTTCTGCTAAAATTGCAACTTTCAAAACCTGTTTAACAAGTAAAGAGAAACTTAAATAAAATTTTACATTTATATTCAACAAAACTATATTTTACAACTCATTATATATAGGAGTAATGTTAAGGAGACATACTCTGATATTTAATAATAATTGAAATTTAGTAATGAGTATCAGTTATCCAATTAAATGTCTCAATAATAGAAAAAATTATATAATTTACAGAAATAAAATGATACAATGAATAGATTACCATTTCTTCTCTAATAGAGTAATCAGCAGTTTCCAAGTATGCCAACATTTCTCCAACAATTTCTTCAGCATTGCTTTTGTCGCACATGGCATACAAGAGATCAACTGCCCGCTGGCGCACACTGACATCTCTTTCTGTCTATAAAAATAAAGGAAAATTATTATAACTACATTCTATTATTTTATTCATAAGAAATGAAATTGTGCTTACTTTTAAAGCATTAATTATAGTCTCTTGGTGCTTTTTTACTGCTTCATGTGAAAATTCAGAGGTTGCTAACAGACACATGCTCTCCAAAGCTAAGTACCTAAAGGAAAATAGTTTAGGCAATCAATGTCTACATGACACCTATGAAAAAAAAATTCAAAAAATACATTAAAGAAAATACCTGAGGTTTGTTTCTCTATGTTGTAGAAACTGGCCTAGCTGATTACATGCTCGTACAAGAAGATTCGGCTCACTGAAAATAAATT-TTCATGAGAAAAAAATGTGGAATTCAAGTTCAAACAAATAATTATCACAGGGCTGCCACCGGGTTGAGACT-----------------------------------------------------------------------------------------------------------------------
Ncooperi_BrasstBald_N824 --------------------------------------------------------------------------------------------------------------------------------------------------------------------------------------------------------------------TGATTAAGTTCAAAATCACATCAACATACCATGTGTAATCAGATGCATATTTTTCTGCTAAAATTGCAACTTTCAAAACCTGTTTAACAAGTAAAGAGAAACTTAAATAAAATTTTACATTTATATTCAACAAAACTATATTTTACAACTCATTATATATAGGAGTAATGTTAAGGAGACATACTCTGATATTTAATAATAATTGAAATTTAGTAATGAGTATCAGTTATCCAATTAAATGTCTCAATAATAGAAAAAATTATATAATTTACAGAAATAAAATGATACAATGAATAGATTACCATTTCTTCTCTAATAGAGTAATCAGCAGTTTCCAAGTATGCCAACATTTCTCCAACAATTTCTTCAGCATTGCTTTTGTCGCACATGGCATACAAGAGATCAACTGCCCGCTGGCGCACACTGACATCTCTTTCTGTCTATAAAAATAAAGGAAAATTATTATAACTACATTCTATTATTTTATTCATAAGAAATGAAATTGTGCTTACTTTTAAAGCATTAATTATAGTCTCTTGGTGCTTTTTTACTGCTTCATGTGAAAATTCAGAGGTTGCTAACAGACACATGCTCTCCAAAGCTAAGTACCTAAAGGAAAATAGTTTAGGCAATCAATGTCTACATGACACCTATGAAAAAAAATTTCAAAAAATACATTAAAGAAAATACCTGAGGTTTGTTTCTCTATGTTGTAGAAACTGGCCTAGCTGATTACATGCTCGTACAAGAAGATTCGGCTCACTGAAAATAAATTTTTCATGAGAAAAAAATGTGGAATTCAAGTTCAAACAAATAATTATCACAGGGCTGCCACCGGGTTGAGACTTAAAAATAGTATCTTTAGTTGCCTCAAGTGTTAAAAATAGTAGCCAAAATAGCATCCTCAAACATCAAAATTAGTAGTTAAAATAGTACCCTTAAAAA---------------------
Ncooperi_CheoahDam_N1122 TTTGAATCACCCAGTATATTGAGCTATTTATGAATTAATTGATAACAATTCTTATAAACTTACAACTTTAGGTGTCAATAAAATTAAAAATTTTTATTTTTTTTTGACACATGTGCAAAACCTGAAAATAATCTGATCACAATTTTATCTAATAAAATTAATGATTTATCAATACAGCCTTACCTCTTCACTCACATAATCGCCAGCAATTCTGATTAAGTTCAAAATCACATCAACATACCATGTGTAATCAGATGCATATTTTTCTGCTAAAATTGCAACTTTCAAAACCTGTTTAACAAGTAAAGAGAAACTTAAATAAAATTTTACATTTATATTCAACAAAACTATATTTTACAACTCATTATATAT---------------------TACTCTGATATTTAATAATAATTGAAATTTAGTAATGAGTATCAGTTATCCAATTAAATGTCTCAATAATAGAAAAAATTATATAATTTACAGAAATAAAATGATACAATGAATAGATTACCATTTCTTCTCTAATAGAGTAATCAGCAGTTTCCAAGTATGCCAACATTTCTCCAACAATTTCTTCAGCATTGCTTTTGTCGCACATGGCATACAAGAGATCAACTGCCCGCTGGCGCACACTGACATCTCTTTCTGTCTATAAAAATAAAGGAAAATTATTATAACTACATTCTATTATTTTATTCATAAGAAATGAAATTGTGCTTACTTTTAAAGCATTAATTATAGTCTCTTGGTGCTTTTTTACTGCTTCATGTGAAAATTCAGAGGTTGCTAACAGACACATGCTCTCCAAAGCTAAGTACCTAAAGGAAAATAGTTTAGGCAATCAATGTCTACATGACACCTATGAAAAAAAATTTCAAAAAATACATTAAAGAAAATACCTGAGGTTTGTTTCTCTGTGTTGTAGAAACTGGCCTAGCTGATTACATGCTCGTACAAGAAGATTCGGCTCACTGAAAATAAATTTTTCATGAGAAAAAAATGTGGAATTCAAGTTCAAACAAATAATTATCACAGGGCTGCCACCGGGTTGAGACTTAAAAATAGTATCTTTAGTTGCCTCAAGTGTTAAAAATAGTAGCCAAAATAGCATCCTCAAACATCAAAATTAGTAGTTAAAATAGTACCCTTAAAAACCAAAAATAAAAAAAAATTAT
Ncooperi_NantRiverGorge_N682 TTTGAATCACCCAGTATATTGAGCTATTTATGAATTAATTGATAACAATTCTTATAAACTTACAACTTTAGGTGTCAATAAAATTAAAAATTTTTATTTTTTTTTGACACATGTGCAAAACCTGAAAATAATTTGATCACAATTTTATCTATTAAAATTAATGATTTATCAATACAGCCTTACCTCTTCACTCACATAATCGCCAGCAATTCTGATTAAGTTCAAAATCACATCAACATACCATGTGTAATCAGATGCATATTTTTCTGCTAAAATTGCAACTTTCAAAACCTGTTTAACAAGTAAAGAGAAACTTAAATAAAATTTTACATTTATATTCAACAAAACTATATTTTACAACTCATTATATATAGGAGTAATGTTAAGGAGACATACTCTGATATTTAATAATAATTGAAATTTAGTAATGAGTATCAGTTATCCAATTAAATGTCTCAATAATAGAAAAAATTATATAATTTACAGAAATAAAATGATACAATGAATAGATTACCATTTCTTCTCTAATAGAGTAATCAGCAGTTTCCAAGTATGCCAACATTTCTCCAACAATTTCTTCAGCATTGCTTTTGTCGCACATGGCATACAAGAGATCAACCGCCCGCTGGCGCACACTGACATCTCTTTCTGTCTATAAAAATAAAGGAAAATTATTATAACTACATTCTATTATTTTATTCATAAGAAATGAAATTGTGCTTACTTTTAAAGCATTAATTATAGTCTCTTGGTGCTTTTTTACTGCTTCATGTGAAAATTCAGAGGTTGCTAACAGACACATGCTCTCCAAAGCTAAGTACCTAAAGGAAAATAGTTTAGGCAATCAATGTCTACATGACACCTATGAAAAAAAATTTCAAAAAATACATTAAAGAAAATACCTGAGGTTTGTTTCTCTATGTTGTAGAAACTGGCCTAGCTGATTACATGCTCGTACAAGAAGATTCGGCTCACTGAAAATAAATTTTTCATGAGAAAAAAATGTGGAATTCAAGTTCAAACAAATAATTATCACAGGGCTGCCACCGGGTTGAGACTTAAAAATAGTATCTTTAGTTGCCTCAAGTGTTAAAAATAGTAGCCAAAATAGCATCCTCAAACATCAAAATTAGTAGTTAAAATAGTACCCTTAAAAACCAAAAATA-AAAAAAATTAT
Ncooperi_RockCrRoad_N1160 TTTGAATCACCCAGTATATTGAGCTATTTATGAATTAATTGATAACAATTCT--TAAACTTACAACTTTAGGTGTCAATAAAATTAAAAATTTTTAATTTTTTTTGACACATGTGCAAAACCTGAAAATAATCTGATCACAATTTTATCTAATAAAATTAATGATTTATCAATACAGCCTTACCTCTTCACTCACATAATCGCCAGCAATTCTGATTAAGTTCAAAATCACATCAACATACCATGTGTAATCAGATGCATATTTTTCTGCTAAAATTGCAACTTTCAAAACCTGTTTAACAAGTAAAGAGAAACTTAAATAAAATTTTACATTTATATTCAACAAAACTATATTTTACAACTTATTATATATAGGAGTAATGTTAAGGAGACATACTCTGATATTTAATAATAATTGAAATTTAGTAATGAGTATCAGTTATCCAATTAAATGTCTCAATAATAGAAAAAATTATATAATTTACAGAAATAAAATGATACAATGAATAGATTACCATTTCTTCTCTAATAGAGTAATCAGCAGTTTCCAAGTATGCCAACATTTCTCCAACAATTTCTTCAGCATTGCTTTTGTCGCACATGGCATACAAGAGATCAACTGCCCGCTGGCGCACACTGACATCTCTTTCTGTCTATAAAAATAAAGGAAAATTATTATAACTACATTCTATTATTTTATTCATAAGAAATGAAATTGTGCTTACTTTTAAAGCATTAATTATAGTCTCTTGGTGCTTTTTTACTGCTTCATGTGAAAATTCAGAGGTTGCTAACAGACACATGCTCTCCAAAGCTAAGTACCTAAAGGAAAATAGTTTAGGCAATCAATGTCTACATGACACCTATGAAAAAAAAATTAAAAAAATACATTAAAGAAAATACCTGAGGTTTGTTTCTCTGTGTTGTAGAAACTGGCCTAGCTGATTACATGCTCGTACAAGAAGATTCGGCTCACTGAAAATAAATTTTTCATGAG-AAAAAAAATGGAATTCAAGTTCAAACAAATAATTATCACAGGGTTGCCACCGGGTTGAGACTTAAAAATAGTATCTTTAGTTCTCTCAAGTGTTAAAAATAGTAGCCAAAATAGCATCCTCAAACATCAAAATTAGTAGTTAAAATAGTACCCTTAAAAACCAAAAATAAAAAAAAATTAT
Ncoylei_Apalachia_N1195 TCTGAATCACCCGGTATATTGAGCAATTTATGAATTAATTGATAACAATTCTTATAAACTTACAACTTTAGGTGTCAATAAAATTAA-ATTTTTAAATTTTTTTTGTCACATGTGCAAAACATGAAAATAATCTGATCACAATTTTATCTAATAAAATTAGTGATTTATCAATACAGCCTTACCTCTTCACTCACATAATCGCCAGCAATTCTGATTAAGTTCAAAATCACATCAACATACCATGTGTAATCAGATGCATATTTTTCTGCTAAAATTGCAACTTTCAAAACCTGTTTAACAAGTAAAGAGAAACTTAAATAAAAAAATTTATTTATATTCAACAAAACTATATTTTACAACTCATTATATATAGCAGTAATGTTAAGGAGACATACTCTGACATTTAATAATAATTGAAATTTAGTAATGAGTATCAGTTATCCAATTAAATGTCTCAATAATAGAAAAATTTATATAATTTACAGAAATAAAATGATACAATGAATAGATTACCATTTCTTCTCTAATAGAGTAATCAGCAGTTTCCAAGTATGCCAACATTTCTCCAACAATTTCTTCAGCATTGCTTTTGTCGCACATGGCATACAAGAGATCAACTGCCCGCTGGCGCACACTGACATCTCTTTCTGTCTATAAAAATAAAGAAAAATTATTATAACAACATTCTATTGTTTTATTCATAAG-AATGAAATTGTGCTTACTTTTAAAGCATTAATTATAGTCTCTTGGTGCTTTTTTACTGCTTCATGTGAAAATTCAGAGGTTGCTAACAGACACATGCTCTCCAAAGCTAAGTACCTAAAGGAAAATAGTTTAGGCAATCAATGTCTACATGACACCTATGAAAAAAGTTTTCAAAAAATACATTAAAGAAAATACCTGAGATTTGTTTCTCTGTGTTGTAGAAACTGGCCTAGCTGATTACATGCTCGTACAAGAAGATTCGGCTCACTGAAAATAAATTTTTCATGAGAAAAAAATATGGAATTCAAATTCAAACAAATAATTATCATAGGGCTGCCACTGGGTTGAGACTAAAAAATAGTATCTTTAGTTGCCTCAAGTGTTAAAAATAGTAGCCAAAATAGTCTCCTCAAACATCAAAATTAGTAGCTAAAATAGTTTCCTTAAATACCAAAAATAAGAAAAAATTAT
Ncoylei_DinkinCove_N1118 TCTGAATCACCCGGTATATTGAGCAATTTATGAATTAATTGATAACAATTCTTATAAACTTACAACTTTAGGTGTCAATAAAATTAAGCATTCTTAAATTTTTTTGTCACATGTGCAAAACATGAAAATAATCTGATCACAATTTTATCTAATAAAATTAGTGATTTATCAATACAGCCTTACCTCTTCACTCACATAATCGCCAGCAATTCTGATTAAGTTCAAAATCACATCAACATACCATGTGTAATCAGATGCATATTTTTCTGCTAAAATTGCAACTTTCAAAACCTGTTTAACAAGTAAAGAGAAACTTAAATAAAAAATTTTATTTATATTCAACAAAACTATATTTTACAACTCATTATATATAGCAGTAATGTTAAGGAGACATACTCTGACATTTAATAATAATTGAAATTTAGTAATGAGTATCAGTTATCCAATTAAATGTCTCAATAATAGAAAAATTTATATAATTTACAGAAATAAAATGATACAATGAATAGATTACCATTTCTTCTCTAATAGAGTAATCAGCAGTTTCCAAGTATGCCAACATTTCTCCAACAATTTCTTCAGCATTGCTTTTGTCGCACATGGCATACAAGAGATCAACTGCCCGCTGGCGCACACTGACATCTCTTTCTGTCTATAAAAATAAAGAAAAATTATTATAACAACATTCTATTGTTTTATTCATAAG-AATGAAATTGTGCTTACTTTTAAAGCATTAATTATAGTCTCTTGGTGCTTTTTTACTGCTTCATGTGAAAATTCAGAGGTTGCTAACAGACACATGCTCTCCAAAGCTAAGTACCTAAAGGAAAATAGTTTAGGCAATCAATGTCTACATGACATCTATGAAAAAAGTTTTCAAAAAATACATTAAAGAAAATACCTGAGATTTGTTTCTCTGTGTTGTAGAAACTGGCCTAGCTGATTACATGCTCGTACAAGAAGATTCGGCTCACTGAAAATAAATTTTTCATGAGAAAAAAATATGGAATTCAAATTCAAACAAATAATTATCATAGGGCTGCCACTGGGTTGAGACTTAAAAATAGTATCTTTAGTTGCCTCAAGTGTTA--AATAGTAGCCAAAATAACATCCTCAAACATCAAAATTAGTAGTTCAAATAGTTCCCTTATAAACCAAAAACAAAAAAAAATTAT
Ncoylei_TiptonCreek_N837 ----------------------------------------------------------------------------------------------------------------------------------------------------------------------------------CTTACCTCTTCACTCACATAATCGCCAGCAATTCTGATTAAGTTCAAAATCACATCAACATACCATGTGTAATCAGATGCATATTTTTCTGCTAAAATTGCAACTTTCAAAACCTGTTTAACAAGTAAAGAGAAACTTAAATAAATTTTTTTATTTATATTCAACAAAACTATATTTTACAACTCATTATATATAGGAGTAATGTTAAGGAGACATACTCTGACATTTAATAATAATTGAAATTTAGTAATGAGTATCAGTTATCCAATTAAATGTCTCAATAATAGAAAAATTTATATAATTTACAGAAATAAAATGATACAATGAATAGATTACCATTTCTTCTCTAATAGAGTAATCAGCAGTTTCCAAGTATGCCAACATTTCTCCAACAATTTCTTCAGCATTGCTTTTGTCGCACATGGCATACAAGAGATCAACTGCCCGTTGGCGCACACTGACATCTCTTTCTGTCTATAAAAATAAAGAAAAATTATTATAACTACATTCTATTATTTTATTCATAAGAAATGAAATTGTGCTTACTTTTAAAGCATTAATTATAGTCTCTTGGTGCTTTTTTACTGCTTCATGTGAAAATTCAGAGGTTGCTAACAGACACATGCTCTCCAAAGCTAAGTACCTAAAGGAAAATAGTTTAGGCAATCAATGTCTACATGACACCTATGAAAAAAGTTTTCAAAAAATACATTAAAGAAAATACCTGAGATTTGTTTCTCTGTGTTGTAGAAACTGGCCTAGCTGATTACATGCTCGTACAAGAAGATTCGGCTCACTGAAAATAAATTTTTCATGAGAAAAAAATATGGAATTCAAATTCAAACAAATAATTATCATAGGTCTGCCACTGGGTTGAGACTTAAAAATAGTATCTTTAGTTGCCTCAAGTGTTA--AATAGTAGCCAAAATAGCATCCTCAAACATCAAAATTAGTAGTTTAAATAGT--------------------------------
Ncrosbyi_MtMitchell_N210 ------------------------------------------TAACAATTCTTATAAACTTACAACTCTAGGTGTCAATAAAATGAAAAATTTAAAAAGATGTTTGACACATGTGCAAAACCTGAAAATAATTTTATCACAATTTTACCTAATAAAATAAGTGATTTATCAATACAGCCTTACCTCTTCACTCACATAATCGCCAGCAATTCTGATTAAGTTCAAAATCACATCAACATACCATGTGTAATCAGATGCATATTTTTCTGCTAAAATTGCAACTTTCAAAACCTGTTTAACAAGTAAAAAGAAACTTAAATAAAATTTTACATTTATATTCAACAAAACTATATTTTACAACTCATTATATATAGGAGTAATGTTAAGGAGACATACTCTGATATTTAATAATCATTGAAATTTAGTAATGAGTATCAGTTATCCAATTAAATGTCTCAATAATAGAAAAAATTATATAATTTACAGAAATAAAATGATACAATTAATAGATTACCATTTCTTCTCTAATAGAGTAATCAGCAGTTTCCAGGTATGCCAACATTTCTCCAACAATTTCTTCAGCATTGCTTTTGTCGCACATGGCATACAAGAGATCAACTGCTCGCTGGCGCACACTGACATCTCTTTCTGTCTATAAAAAGAAAGAAA--TTATTATAACTACATTCCATTATTTTTTTCATAAGAAATGAAATTGTGCTTACTTTTAAAGCATTAATTATAGTCTCTTGGTGCTTTTTTACTGCTTCATGTGAAAATTCAGAGGTTGCTAACAGACACATGCTCTCCAAAGCTAAGTACCTAAAGGAAAATAGTTTAGGCAATCAATGTCTACATGCCACCTATGAAAAAGGTTTTCAAAAAATACATT-AAGAAAATACCTGAGGTTTGTTTCTCTGTGTTGTAGAAACTGGCCTAGCTGATTACATGCTCGTACAAGAAGATTCGGCTCACTGAAAATAAATTTTTCGTGAGAAAAAAATATGGAATTCAAGTTCAAGCAAATAACTATAACAGGGCTGCCACTGAGTTGAGACTTAAAAATAGTATCTTTAGGTGCCTCAAGTGTTAAAAATAGTAGCCAAAATGGTATCCTCAAACATCAAAATTAGTAGTTA---------------------------------------
Ncrosbyi_PricesCrk_N1143 TCTGAATCACCTGGTATATTGAGCAATTTATGAATTAATTGATAACAATTCTTATAAACTTACAACTCTAGGTGTCAATAAAATTAAAAATTTAAAAAGATGTTTGACACATGTGCAAAACCTGAAAATAATTTTATCACAATTTTACCTAATAAAATAAGTGATTTATCAATACAGCCTTACCTCTTCACTCACATAATCGCCAGCAATTCTGATTAAGTTCAAAATCACATCAACATACCATGTGTAATCAGATGCATATTTTTCTGCTAAAATTGCAACTTTCAAAACCTGTTTAACAAGTAAAAAGAAACTTAAATAAAATTTTACATTTATATTCAACAAAACTATATTTTACAACTCATTATATATAGGAGTAATGTTAAGGAGACATACTCTGATATTTAATAATCATTGAAATTTAGTAATGAGTATCAGTTATCCAATTAAATGTCTCAATAATAGAAAAATTTATATAATTTACAGAAATAAAATGATATAATTAATAGATTACCATTTCTTCTCTAATAGAGTAATCAGCAGTTTCCAGGTATGCCAACATTTCTCCAACAATTTCTTCAGCATTGCTTTTGTCGCACATGGCATACAAGAGATCAACTGCTCGCTGGCGCACACTGACATCTCTTTCTGTCTATAAAAAGAAAGAAA--TTATTATAACTACATTCCACTATTTTTTTCATAAGAAATGAAATTGTGCTTACTTTTAAAGCATTAATTATAGTCTCTTGGTGCTTTTTTACTGCTTCATGTGAAAATTCAGAGGTTGCTAACAGACACATGCTCTCCAAAGCTAAGTACCTAAAGGAAAATAGTTTAGGCAATCAATGTCTACATGCCACCTATGAAAAAGGTTTTCAAAAAATACATT-AAGAAAATACCTGAGGTTTGTTTCTCTGTGTTGTAGAAACTGGCCTAGCTGATTACATGCTCGTACAAGAAGATTCGGCTCACTGAAAATAAATTTTTCGTGAGAAAAAAATATGGAATTCAAGTTCAAGCAAATAACTATAACAGGGCTGCCACTGGGTTGAGACTTAAAAATAGTATCTTTAGTTGCCTCAAGTGTTAAAAATAGTAGCCAAAATAGTATCCTCAAACATCAAAATTAGTAGCTAAAATAGTTCCCTTAAAAA-CAAAAATGAAAAAAATATAT
Ncrosbyi_ShufordCrk_N1148 --------------------------------AATTAATTGATAACAATTCTTATAAACTTACAACTCTAGGTGTCAATAAAATTAAAAATTTAAAAAGATGTTTGACACATGTGCAAAACCTGAAAATAATTTTATCACAATTTTACCTAATAAAATAAGTGATTTATCAATACAGCCTTACCTCTTCACTCACATAATCGCCAGCAATTCTGATTAAGTTCAAAATCACATCAACATACCATGTGTAATCAGATGCATATTTTTCTGCTAAAATTGCAACTTTCAAAACCTGTTTAACAAGTAAAAAGAAACTTAAATAAAATTTTACATTTATATTCAACAAAACTATATTTTACAACTCATTATATATAGGAGTAATGTTAAGGAGACATACTCTGATATTTAATAATCATTGAAATTTAGTAATGAGTATCAGTTATCCAATTAAATGTCTCAATAATAGAAAAAATTATATAATTTACAGAAATAAAATGATACAATTAATAGATTACCATTTCTTCTCTAATAGAGTAATCAGCAGTTTCCAGGTATGCCAACATTTCTCCAACAATTTCTTCAGCATTGCTTTTGTCGCACATGGCATACAAGAGATCAACTGCTCGCTGGCGCACACTGACATCTCTTTCTGTCTATAAAAAGAAAGAAA--TTATTATAACTACATTCCATTATTTTTTTCATAAGAAATGAAATTGTGCTTACTTTTAAAGCATTAATTATAGTCTCTTGGTGCTTTTTTACTGCTTCATGTGAAAATTCAGAGGTTGCTAACAGACACATGCTCTCCAAAGCTAAGTACCTAAAGGAAAATAGTTTAGGCAATCAATGTCTACATGCCACCTATGAAAAAGGTTTTCAAAAAATACATT-AAGAAAATACCTGAGGTTTGTTTCTCTGTGTTGTAGAAACTGGCCTAGCTGATTACATGCTCGTACAAGAAGATTCGGCTCACTGAAAATAAATTTTTCGTGAGAAAAAAATATGGAATTCAAGTTCAAGCAAATAACTATAACAGGGCTGCCACTGAGTTGAGACTTAAAAATAGTATCTTTAGGTGCCTCAAGTGTTAAAAATAGTAGCCAAAATGGTATCCTCAAACATCAAAATTAGTAGTTAAAATAGTTCCCTTAAATA-CAAAAATAAAAAAAAA-TAT
Ndellingeri_BullpenBridge_N109 -----------------------------------------------------------TTATAACTTTAGGTGTCAATAAAATTAAAAATTTTAAATTTTTTTTGACACATGTGCAAAACCTGAAAATAATCTGATCACAATTTTATCTAATAAAATCAGTGATTTATCAATACAGCCTTACCTCTTCACTCACATAATCGCCAGCAATTCTGATTAAGTTCAAAATCACATCAACATACCATGTGTAATCAGATGCATATTTTTCTGCTAAAATTGCAACTTTCAAAACCTGTTTAACAAATAAAGAGAAACTTAAATAAAATTTTATATTTACATTCAACAAAACTATATTTTACAACTCATTATATATAGGAGTAATGTTAAGGAGACATACTCTGATATTTAATAATAATTGAAATTCAATAATGAGTATCAGTTATCCAATTAAATGTCTCAATAATAGAAAAATTTATATAATTTACAGAAATAAAATGATACAATGAATAGATTACCATTTCTTCTCTAATAGAGTAATCAGCAGTTTCCAAGTATGCCAACATTTCTCCAACTATTTCTTCAGCATTGCTTTTGTCGCACATGGCATACAAGAGATCAACTGCCCGCTGGCGCACACTGACATCTCTTTCTGTCTATAAAAAGAAAGGAAAATTATTATAACTACATTCTATTATTTTATTCATAAGAAATGAAATTGTGCTTACTTTTAAAGCATTAATTATAGTCTCTTGGTGCTTTTTTACTGCTTCATGTGAAAATTCAGAGGTTGCTAACAGACACATGCTCTCCAAAGCTAAGTACCTAATGGAAAATAGTTTAGGCAATCAATGTCTACATGACACCTATGAAAAAAGTTTTCAAAAAATACATGAAAGAAAATACCTGAGGTTTGTTTCTCTGTGTTGTAGAAACTGGCCTAGCTGATTACATGCTCGTACAAGAAGATTCGGCTCACTGAAAATAAATTTTTCATGAGAAAAAAATATGGAATTCAAGTTCAAACAAATAATTAT-----------CACCGGGTTGAGTCTTAAAAATAGTATCTTTAGTTGCCTCAAGTGTTAAAAATAGTAGCCAAAATAGCATCCTCAAACATTAAAATTAGTAGTTAAAATAGTTCCCTTAAAAACCAAAAATAAAAAAAAATTAT
Ndellingeri_WhitewFalls_N887 ------------------------------------------TAACAATTCTTATAAATTTATAACTTTAGGTGTCAATAAAATTAAAAATTTTAAATTTTTTTTGACACATGTGCAAAACCTGAAAATAATCTGATCACAATTTTATCTAATAAAATCAGTGATTTATCAATACAGCCTTACCTCTTCACTCACATAATCGCCAGCAATTCTGATTAAGTTCAAAATCACATCAACATACCATGTGTAATCAGATGCATATTTTTCTGCTAAAATTGCAACTTTCAAAACCTGTTTAACAAATAAAGAGAAACTTAAATAAAATTTTACATTTACATTCAACAAAACTATATTTTACAACTCATTATATATAGGAGTAATGTTAAGGAGACATACTCTGATATTTAATAATAATTGAAATTTAATAATGAGTATCAGTTATCCAATTAAATGTCTC---AATAGAAAAATTTATATAATTTACAGAAATAAAATGATACAATGAATAGATTACCATTTCTTCTCTAATAGAGTAATCAGCAGTTTCCAAGTATGCCAACATTTCCCCAACTATTTCTTCAGCATTGCTTTTGTCGCACATGGCATACAAGAGATCAACTGCCCGCTGGCGTACACTGACATCTCTTTCTGTCTATAAAAAGAAAGGAAAATTATTATAACTACATTCTATTATTATATTCATAAGAAATGAAATTGTGCTTACTTTTAAAGCATTAATTATAGTCTCTTGGTGCTTTTTTACTGCTTCATGTGAAAATTCAGAGGTTGCTAACAGACACATGCTCTCCAAAGCTAAGTACCTAATGGAAAATAGTTTAGGCAATCAATGTCTACATGACACCTATGAAAAAAGTTTTCAAAAAATACATGAAAGAAAATACCTGAGGTTTGTTTCTCTGTGTTGTAGAAACTGGCCTAGCTGATTACATGCTCGTACAAGAAGATTCGGCTCACTGAAAATAAATTTTTCATGAGAAAAAAATATGGAATTCAAGTTCAAACAAATAATTAT-----------CACCGGGTTGAGTCTTAAAAATAGTATCTTTAGTTGCCTCAAGTGTTAAAAATAGTAGCCAAAATAGCATCCTCAAACATTAAAATTAGTAGTTAAATTAGTTCCCTTAAAAACCAAAAATAAAAAAAAATTAT
Nfridelli_LittlePigeon_N262 TTTGAATCACCCAGTATATTGAGCAATTTATGAATTAATTGATAACAATTCTTATAAATTTATAACTTTAGGTGTCAATAAAATTAAAAATTTTAAATTTTTTTTGACACATGTGCAAAACCTAAAAATAATCTGATCACAATTTTATCTAATAAAATCAGTGATTTATCAATACAGCCTTACCTCTTCACTCACATAATCGCCAGCAATTCTGATTAAGTTCAAAATCACATCAACATACCATGTGTAATCAGATGCATATTTTTCTGCTAAAATTGCAACTTTCAAAACCTGTTTAACAAGTAAAGAGAAACTTAAATAAAATTTTACATTTATATTCAACAAAACTATATTTTACAACTCATTATATATAGGAGTAATGTTAAGGAGACATACTCTGATATTTAATAATAATTGAAATTTAATAATGAGTATCAGTTATCCAATTAAATGTCTCAATAATAGAAAAAATTATATAATTTACAGAAATAAAATGATACAATGAATAGATTACCATTTCTTCTCTAATAGAGTAATCAGCAGTTTCCAAGTATGCCAACATTTCTCCAACTATTTCTTCAGCATTGCTTTTGTCGCACATGGCATACAAGAGATCAACTGCCCGCTGGCGCACACTGACATCTCTTTCTGTCTATAAAAAGAAAGGAAAATTATTATAACTACATTCTATTATTTTATTCATAAGAAATGAAATTGTGCTTACTTTTAAAGCATTAATTATAGTCTCTTGGTGCTTTTTTACTGCTTCATGTGAAAATTCAGAGGTTGCTAACAGACACATGCTCTCCAAAGCTAAGTACCTAATGGAAAATAGTTTAGGTAATCAATGTCTACATGACACCTATGAAAAAAGTTTTCAAAAAATACATTAAAGAAAATACCTGAGGTTTGTTTCTCTGTGTTGTAGAAACTGGCCTAGCTGATTACATGCTCGTACAAGAAGATTCGGCTCACTGAAAATAAATTTTTCATGAGAAAAAAATATGGAATTCAAGTTCAAACAAATAATTATCACAGGGCTGCCACCGGGTTGAGGCTTAAAAATAGTATCTTTAGTTGCCTCAAG-------------------------------------------------------------------------------------------
Nfurtivus_HugdenBranch_G3175 TCTGAATCACCCAGTATATTGAGCAATTTATGAATTAATTGATAACAATTCTTATAAACTTACAACTTTAGGTGTCAATAAAATTAAAAATTTTAAATCTTTTTTGACACATGTGCAAAACCTGAAAATAATCTGATCACAATTTTATCTAATAAAATTAGTGATTTATCAATACAGCCTTACCTCTTCACTCACATAATCGCCAGCAATTCTGATTAAGTTCAAAATCACATCAACATACCATGTGTAATCAGATGCATATTTTTCTGCTAAAATTGCAACTTTCAAAACCTGTTTAACAAGTAAAGAGAAACTTAAATAAAATTTTACATTTATATTCAACAAAACTATATTTTACAACTCATTATATATAGGAGTAATG-TATGGAGACATACTCTGATATTTAACAATAATTGAAATTTAGTAATGAGTATCAGTTATCCAATTAAATGTCTCAATAATAGAAAAATTTATATAATTTACAGAAATAAAATGATACAATGAATAGATTACCATTTCTTCTCTAATAGAGTAATCAGCAGTTTCCAAGTATGCCAACATTTCTCCAACAATTTCTTCAGCATTGCTTTTGTCGCACATGGCATACAAGAGATCAACTGCCCGCTGGCGCACACTGACATCTCTTTCTGTCTATAAAAAGAAAGAAAAATTATTATAACTACATTCTATTATTTTATTAATAAGAAATGAAATTGTGCTTACTTTTAAAGCATTAATTATAGTCTCTTGGTGCTTTTTTACTGCTTCATGTGAAAATTCAGAGGTTGCTAACAGACACATGCTCTCCAAAGCTAAGTACCTAAAGGAAAATAGTTTAGGCAATCAATGTCTACATGACACCTATGAAAAAAGTTTTCAAAAAATACATTAAAGAAAATACCTGAGGTTTGTTTCTCTGTGTTGCAGAAACTGGCCTAGCTGATTACATGCTCGTACAAGAAGATTCGGCTCACTGAAAATAAATTTTTCATGAGAAAAAAATATGGAATTCAAGTTCAAACAAATAATTATCACAGGGCTGCCACAGGGTTGAGACTTAAAAATAGTATCTTTAGTTGCCTCAAGTGTTAAAAATAGTAGCCAAAATAGTATCCTCAAACATCAAAATTGGTAGTTAAAATAGTTCCCTTAAAAACCAAAAATAAAAAAAAATTAT
Nfurtivus_RaccoonMtn_N1026 TCTGAATCACCCAGTATATTGAGCAATTTATGAATTAATTGATAACAATTCTTATAAACTTACAACTTTAGGTGTCAATAAAATTAAAAATTTTAAATCTTTTTTGACACATGTGCAAAACCTGAAAATAATCTGATCACAATTTTATCTAATAAAATTAGTGATTTATCAATACAGCCTTACCTCTTCACTCACATAATCGCCAGCAATTCTGATTAAGTTCAAAATCACATCAACATACCATGTGTAATCAGATGCATATTTTTCTGCTAAAATTGCAACTTTCAAAACCTGTTTAACAAGTAAAGAGAAACTTAAATAAAATTTTACATTTATATTCAACAAAACTATATTTTACAACTCATTATATATAGGAGTAATG-TATGGAGACATACTCTGATATTTAACAATAATTGAAATTTAGTAATGAGTATCAGTTATCCAATTAAATGTCTCAATAATAGAAAAATTTATATAATTTACAGAAATAAAATGATACAATGAATAGATTACCATTTCTTCTCTAATAGAGTAATCAGCAGTTTCCAAGTATGCCAACATTTCTCCAACAATTTCTTCAGCATTGCTTTTGTCGCACATGGCATACAAGAGATCAACTGCCCGCTGGCGCACACTGACATCTCTTTCTGTCTATAAAAAGAAAGAAAAATTATTATAACTACATTCTATTATTTTATTAATAAGAAATGAAATTGTGCTTACTTTTAAAGCATTAATTATAGTCTCTTGGTGCTTTTTTACTGCTTCATGTGAAAATTCAGAGGTTGCTAACAGACACATGCTCTCCAAAGCTAAGTACCTAAAGGAAAATAGTTTAGGCAATCAATGTCTACATGACACCTATGAAAAAAGTTTTCAAAAAATACATTAAAGAAAATACCTGAGGTTTGTTTCTCTGTGTTGCAGAAACTGGCCTAGCTGATTACATGCTCGTACAAGAAGATTCGGCTCACTGAAAATAAATTTTTCATGAGAAAAAAATATGGAATTCAAGTTCAAACAAATAATTATCACAGGGCTGCCACAGGGTTGAGACTTAAAAATAGTATCTTTAGTTGCCTCAAGTGTTAAAAATAGTAGCCAAAATAGTATCCTCAAACATCAAAATTAGTAGTTAAAATAGTTCCCTTAAAAACCAAAAATAAAAAAAAATTAT
Ngeorgia_Sittons_N073 ------------------------------------------------------------------------------------------------------TTTGACACATATGCAAAACCTGAAAATAATCTGATCACAATTTTATCTAATAAAATTAGTGATTTATCAATACAGCCTTACCTCTTCACTCACATAATCGCCAGCAATTCTGATTAAGTTCAAAATCACATCAACATACCATGTGTAATCAGATGCATATTTTTCTGCTAAAATTGCAACTTTCAAAACCTGTTTAACAAGTAAAGAGAAACTAAAATAAAATTTTACATTTATATTCAACAAAACTATATTTTACAACTCATTATATATAGGAGTAATGTTAAGGAGACATACTCTGATATTTAATAATAATAGAAATTTAGTAATGAGTATCAGCTATCCAATTAAATGTCTCAATAATAGAAAAATTTATATAATTTACAGAAATAAAATGATACAATGAATAGATTACCATTTCTTCTCTAATAGAGTAATCAGCAGTTTCCAAGTATGCCAACATTTCTCCAACAATTTCTTCAGCATTGCTTTTGTCGCACATGGCATACAAGAGATCAACTGCCCGCTGGCGCACACTGACATCTCTTTCTGTCTATAAAAAGAAAGAAAAATTATTATAACTACATTCTATTATTTTATTCATGAGAAATGAAATTGTGCTTACTTTTAAAGCATTAATTATAGTCTCTTGGTGCTTTTTTACTGCTTCATGTGAAAATTCAGAGGTTGCTAACAGACACATGCTCTCCAAAGCTAAGTACCTAAAGGAAAATAGTTTAGGCAATCAATGTCTACATGATACCTATGAAAAAAGTTTTCAAAAAATGCATTAAAGAAAATACCTGAGGTTTGTTTCTCTGTGTTGTAGAAACTGGCCTAGCTGATTACATGCTCGTACAAGAAGATTCGGCTCACTGAAAATAAATTTTTCATGAGAAAAAAATATGGAATTAAAGTTCAAACAAATAATTATCACAGGGCTGCCACCGGGTTGAGACTTAAAAATAGTATCTTTAGTTGCCTCAAGTGTTAAAAATAGTAGCCAAAATAGCAACCTCAAACATCAAAATTAGTAGTTAAAATAGTTCCCTTAAAAACCAAAAATAAAAAAATTTTTT
Ngertschi_CedarCreek_N351 TCTGAATCACCTGGTATATTGAGCAATTTATGAATTAATTGATAACAATTCTTATAAACTTACAACTCTAGGTGTCAATAAAATTAAAAATTTAAAAAGATGTTTGACACATGTGCAAAACCTGAAAATAATTTTATCACAATTTTACCTAATAAAATAAGGGATTTATCAATACAGCCTTACCTCTTCACTCACATAATCGCCAGCAATTCTGATTAAGTTCAAAATCACATCAACATACCATGTGTAATCAGATGCATATTTTTCTGCTAAAATTGCAACTTTCAAAACCTGTTTAACAAGTAAAAAGAAACTTAAATAAAATTTTACATTTATATTCAACAAAACTATATTTTACAACTCATTATATATAGGAGTAATGTTAAGGAGACATACTCTGATATTTAATAATCATTGAAATTTAGTAATGAATATCAGTTATGCAATTAAATGTCTCAATAATAGAAAAATTTATATAATTTACAGAAATAAAATGATACAATTAATAGATTACCATTTCCTCTCTAATAGAGTAATCAGCAGTTTCCAGGTATGCCAACATTTCTCCAACAATTTCTTCAGCATTGCTTTTGTCGCACATGGCATACAAGAGATCAACTGCTCGCTGGCGCACACTGACATCTCTTTCTGTCTATAAAAAGAAATAAA--TTATTATAACTGCATTCCATTGTTTTTTTCATAAGAAATGAAATTGTGCTTACTTTTAAAGCATTAATTATAGTCTCTTGGTGCTTTTTTACTGCTTCATGTGAAAATTCAGAGGTTGCTAACAGACACATGCTCTCCAAAGCTAAGTACCTAAAGGAAAATAGTTTAGGCAATCAATGTCTACATGCCACCTATGAAAAAGGTTTTCGAAAAATACATT-AAGAAAATACCTGAGGTTTGTTTCTCTGTGTTGTAGAAACTGGCCTAGCTGATTACATGCTCGTACAAGAAGATTCGGCTCACTGAAAATAAATTTTTCGTGAGAAAAAAATATGGAATTCAAGTTCACGCAAATAACTATAACAGGGCTGCCACTGAGTTGAGACTTAAAAATAGTATCTTTAGGTGCCTCAAGTGTTAAAAATAGTAGCCAAAATGGTATCCTCAAACATCAAAATTAGTAGTTAAAATAGTTTCCTTAAAAA-CAAAAATAAAAAAAATATAT
Ngertschi_FrenchBroad_N968 -----------------------------------------------ATTCTTATAAACTTACAACTCTAGGTGTCAAAAAAAATAAAAAAATAAAAAGATGTTTGACACATGTGCAAAACCTGAAAATAATTTTATCACAATTTTACCTAATATAATAAGGGATTTAACAATACAGCCTTACCTCTTCACTCACATAATCGCCAGCAATTCTGATTAAGTTCAAAATCACATCAACATACCATGTGTAATCAGATGCATATTTTTCTGCTAAAATTGCAACTTTCAAAACCTGTTTAACAAGTAAAAAGAAACTTAAATAAAATTTTACATTTATATTCAACAAAACTATATTTTACAACTCATTATATATAGGAGTAATGTTAAGGAGACATACTCTGATATTTAATAATCATTGAAATTTAGTAATGAATATCAGTTATGCAATTAAATGTCTCAATAATAGAAAAATTTATATAATTTACAGAAATAAAATGATACAATTAATAGATTACCATTTCCTCTCTAATAGAGTAATCAGCAGTTTCCAGGTATGCCAACATTTCTCCAACAATTTCTTCAGCATTGCTTTTGTCGCACATGGCATACAAGAGATCAACTGCTCGCTGGCGCACACTGACATCTCTTTCTGTCTATAAAAAGAAAGAAA--TTATTATAACTGCATTCCATTGTTTTTTTCATAAGAAATGAAATTGTGCTTACTTTTAAAGCATTAATTATAGTCTCTTGGTGCTTTTTTACTGCTTCATGTGAAAATTCAGAGGTTGCTAACAGACACATGCTCTCCAAAGCTAAGTACCTAAAGGAAAATAGTTTAGGCAATCAATGTCTACATGCCACCTATGAAAAAGGTTTTCGAAAAATACATT-AAGAAAATACCTGAGGTTTGTTTCTCTGTGTTGTAGAAACTGGCCTAGCTGATTACATGCTCGTACAAGAAGATTCGGCTCACTGAAAATAAATTTTTCGTGAGAAAAAAATATGGAATTCAAGTTCACGCAAATAACTATAACAGGGC-----------------------------------------------------------------------------------------------------------------------------------------
Ngertschi_HickoryNutGap_N810 TCTGAATCACCTGGTATATTGATCAATTTATGAATTAATTGATAACAATTCTTATAAACTTACAACTCTAGGTGTCAATAAAATTAAAAATTTAAAAAGATGTTTGACACATGTGCAAAACCTGAAAATAATTTTATCACAATTTTACCTAATAAAATAAGTGATTTATCAATACAGCCTTACCTCTTCACTCACATAATCGCCAGCAATTCTGATTAAGTTCAAAATCACATCAACATACCATGTGTAATCAGATGCATATTTTTCTGCTAAAATTGCAACTTTCAAAACCTGTTTAACAAGTAAAAAGAAACTTAAATAAAATTTTACATTTATATTCAACAAGACTATATTTTACAACTCATTATATATAGGAGTAATGTTAAGGAGACATACTCTGATATTTAATAATCATTGAAATTTAGTAATGAATATCAGTTATCCAATTAAATGTCTCAATAATAGAAAAATTTATATAATTTACAGAAATAAAATGATACAATTAATAGATTACCATTTCTTCTCTAATAGAGTAATCAGCAGTTTCCAGGTATGCCAACATTTCTCCAACAATTTCTTCAGCATTGCTTTTGTCGCACATGGCATACAAGAGATCAACTGCTCGCTGGCGCACACTGACATCTCTTTCTGTCTATAAAAAGAAAGAAA--TTATTATAACTACATTCCATTATTTTTTTCATAAGAAATGAAATTGTGCTTACTTTTAAAGCATTAATTATAGTCTCTTGGTGCTTTTTTACTGCTTCATGTGAAAATTCAGAGGTTGCTAACAGACACATGCTCTCCAAAGCTAAGTACCTAAAGGAAAATAGTTTAGGCAATCAATGTCTACATGCCACCTATGAAAAAGGTTTTCGAAAAATACATT-AAGAAAATACCTGAGGTTTGTTTCTCTGTGTTGTAGAAACTGGCCTAGCTGATTACATGCTCGTACAAGAAGATTCGGCTCACTGAAAATAAATTTTTCGTGAGAAAAAAATATGGAATTCAAGTTCAAGCAAATAACTATAACAGGGCTGCCACTGAGTTG----------------------------------------------------------------------------------------------------------------------------
Nholsingeri_BrumleyCrk_N916 TCTGAATTACCCGGTATATTGAGCAATTTATGAATTAATTGATAACAATCCTTATAAACTTACAACTTTAGGTGTCAATAAAATTAAAAATTTTTAAAAAATTTTTACACATGTGCAAAATCTGAAAATAATTTGATCACAATTTTATCTAATAAAATAAGTGATTTATCAATACAGCCTTACCTCTTCACTCACATAATCGCCAGCAATTCTGATTAAGTTCAAAATCACATCAACATACCATGTGTAATCAGATGCATATTTTTCTGCTAAAATTGCAACTTTCAAAACCTGTTTAACAAGTAAAAAGAAACTTAAATAAAATTTTACATTTATATTCAACAAAACTATATTTTACAACTCATTATATATAGGAGTAATGTTAAGGAGACATACTCTGCTATTTAATAATCATTGAAATTTAGTAATGAGTATCAGTTATCCAATTAAATGTCTCAACAATAGAAAAATTTATATAATTTACAGAAATAAAATGATACAATGAATAGATTACCATTTCTTCTCTAATAGAGTAATCAGCAGTTTCCAAGTATGCCAACATTTCTCCAACAATTTCTTCAGCATTGCTTTTGTCGCACATGGCATACAAGAGATCAACTGCCCGCTGGCGCACGCTGACATCTCTTTCTGTCTATAAAAAGGAAGAAAAATTATTATAACTACATTCCAATATTTTATT-ACAAGAAATGAAATTGTGCTTACTTTTAAAGCATTAATTATAGTCTCTTGGTGCTTTTTTACTGCTTCATGTGAAAATTCAGAGGTTGCTAACAGACACATGCTCTCCAAAGCTAAGTACCTAAAGGAAAATAGTTTAGACAATCAATGTCTACATGCCACCTATGAAAAAAGTTTTCAAAAAATACATTAAAGAAAATACCTGAGGTTTGTTTCTCTGTGTTGTAGAAACTGGCCTAGCTGATTACATGCTCGTACAAGAAGATTCGGCTCACTGAAAATGAATTTTTCATGAGAAAAAAATATGGAATTCAAGTCCAAACAAATAACTATAACAGGGCTGCCACTGGGTTGAGACTAAAAAATAGTATCTTTAGTTGCCTCAAGTGTTAAAAATAGTAGCCAAAATAGTATCCTCAAATATCAAAATTAGTAGTTAAAATAGTTAC-----------------GGAAAAAATTGC
Nholsingeri_PondCave_N541 TCTGAATTACCCGGTATATTGAGCAATTTATGAATTAATTGATAACAATCCTTATAAACTTACAACTTTAGGTGTCAATAAAATTAAAAATTTTTAAAAAAATTTGACACATGTGCAAAATCTGAAAATAATTTGATCACAATTTTATCTAATAAAATAAGTGATTTATCAATACAGCCTTACCTCTTCACTCACATAATCGCCAGCAATTCTGATTAAGTTCAAAATCACATCAACATACCATGTGTAATCAGATGCATATTTTTCTGCTAAAATTGCAACTTTCAAAACCTGTTTAACAAGTAAAAAGAAACTTAAATAAAATTTTACATTTATATTCAACAAAACTATATTTTACAACTCATTATATATAGGAGTAATGTTAAGGAGACATACTCTGCTATTTAATAATCATTGAAATTTAGTAATGAGTATCAGTTATCCAATTAAATGTCTCAACAATAGAAAAATTTATATAATTTACAGAAATAAAATGATACAATGAATAGATTACCATTTCTTCTCTAATAGAGTAATCAGCAGTTTCCAAGTATGCCAACATTTCTCCAACAATTTCTTCAGCATTGCTTTTGTCGCACATGGCATACAAGAGATCAACTGCCCGCTGGCGCACGCTGACATCTCTTTCTGTCTATAAAAAGGAAGAAAAATTATTATAACTACATTCCAATATTTTATT-ACAAGAAATGAAATTGTGCTTACTTTTAAAGCATTAATTATAGTCTCTTGGTGCTTTTTTACTGCTTCATGTGAAAATTCAGAGGTTGCTAACAGACACATGCTCTCCAAAGCTAAGTACCTAAAGGAAAATAGTTTAGACAATCAATGTCTACATGCCACCTATGAAAAAAGTTTTCAAAAAATACATTAAAGAAAATACCTGAGGTTTGTTTCTCTGTGTTGTAGAAACTGGCCTAGCTGATTACATGCTCGTACAAGAAGATTCGGCTCACTGAAAATAAATTTTTCATGAGAAAAAAATATGGAATTCAAGTCCAAACAAATAACTATAACAGGGCTGCCACTGGGTTGAGACTAAAAAATAGTATCTTTAGTTGCCTCAAGTGTTAAAAATAGTAGCCAAAATAGTCTCCTCAAACATCAAAATTAGTAGCTAAAATAGTTCTCTTAAAAACCAAAAATAAAAAAAAATTAT
Njonesi_CaveSpringCave_N390 TTTGAATCATCCAGTATATTGAGCAATTTATGAATTAATTGATAACAATTCTTATAAATTTATAACTTTAGGTGTCAATAAAATTAAAAATTTTAAATTTTTTTTGACACATGTGCAAAACCTGAAAATAATCTGACCACAATTTTATCTAATAAAATCAGTGATTTATCAATACAGCCTTACCTCTTCACTCACATAATCGCCAGCAATTCTGATTAAGTTCAAAATCACATCAACATACCATGTGTAATCAGATGCATATTTTTCTGCTAAAATTGCAACTTTCAAAACCTGTTTAACAAGTAAAGAGAAACTTAAATAAAATTTTACATTTACATTCAACAAAACTATATTTTACAACTCATTATATATAGGAGTAATGTTAAGGAGACATACTCTGATATTTAATAATAATTGAAATTTAATAATGAGTATCAATTATCCAATTAAATGTCTCAATAATAGAAAAATTTATATAATTTACAGAAATAAAATGATACAATGAATAGATTACCATTTCTTCTCTAATAGAGTAATCAGCAGTTTCCAAGTATGCCAACATTTCTCCAACTATTTCTTCAGCATTGCTTTTGTCGCACATGGCATACAAGAGATCAACTGCCCGCTGGCGCACACTGACATCTCTTTCTGTCTATAAAAAGAAAGGAAAATTATTATAACTACATTCTATTATTTTATTCATAAGAAATGAAATTGTGCTTACTTTTAAAGCATTAATTATAGTCTCTTGGTGCTTTTTTACTGCTTCATGTGAAAATTCAGAGGTTGCTAACAGACACATGCTCTCCAAAGCTAAGTACCTAATGCAAAATAATTTAGGCAATCAATGTCTACATGACACCTATGAAAAAAGTTTTCAAAAAATACATTAAAGAAAATACCTGAGGTTTGTTTCTCTGTGTTGTAGAAACTGGCCTAGCTGATTACATGCTCGTACAAGAAGATTCGGCTCACTGAAAATAAATTTTTCATGAG-AAAAAATATGGAATTCAAGTTCAAACAAATAATTAT-----------CACCGTGTTGAGTCTTAAAAATATTATCTTTAGTTGCCTCAAGTGTTAAAAATAGTAGCCAAAATAGCATCCTCAAACATTAAAATTAGTAGTTAAAATAGTTAC-----------------AAAAGGA-----
Nlowderi_ChestnutBranch_N731 TCTGAATCACCCAGTATACTGAGCAATTTATGAATTAATTGATAATAATTCTTATAAACTTAATACTTTAGGTGTCAATAAAACTAAAAATTTTAAAAAAAATTTTACACGTGTGCAAAACCTGAAAATAATCTGATCACAATTTTATCTAATAAAATTAGTGATTTATCAATACAGACTTACCTCTTCACTCACATAATCGCCAGCAATTCTGATTAAGTTCAAAATCACATCAACATACCATGTGTAATCAGATGCATATTTTTCTGCTAAAATTGCAACTTTCAAAACCTGTTTAACAAGTAAAGAGAAACTTAAATAAAATTATATATTTATATTCAACAGAACTATATTTTACGACTCATTATATATAGGAGTAATGTTAAGGAGACATACTCTGATATTTAATAAT---TGAAATTTAGTAATGAGTATCAGTTATTCAATTAAATGTTTCAATAATAGAAAAATTTATATAATTTACAGAAATAAAATGATACAATGAATAGATTACCATTTCTTCTCTAATAGAGTAATCAGCAGTTTCCAAGTATGCCAACATTTCTCCAACAATTTCTTCAGCATTGCTTTTGTCGCACATAGCATACAAGAGATCAACTGCCCGCTGGCGCACACTGACATCTCTTTCTGTCTATAAAAAT----AAAAATTATTATAACTACATTCTATTATTTTATTCATAAGAAATGAAATTGTGCTTACTTTTAAAGCATTAATTATAGTCTCTTGGTGCTTTTTTACTGCTTCATGTGAAAATTCAGAAGTTGCTAACAGACACATGCTCTCCAAAGCTAAGTACCTAAAGGAAAATAGTTTAGGCAATCAATGTCTACATGACACGTATGAAAAAAGTTTTCAAAAAATACATTAAAGAAAATACCTGAGGTTTGTTTCTCTGTGTTGTAGAAACTGGCCTAGCTGATTACATGCTCGTACAAGAAGATTCGGCTCACTGTAAATTAATTTTTCATGAGAAAAAAATATGGAATTCAAGTTCAAACAAATAATTATCACAGGGCTGCCACTGGGTTGAGACTTAAAAATAGTATCTTTAGTTGCCTCAAGTGTTAAAAATAGTAGCCAAAATAGCATCCTCAAACATCAAAATTAGTAGTTAAAATAGTTCCCCTAAAAACCAAAAATAAAAAAAAAATAT
Nlowderi_upperFiresCreek_N820 TCTGAATCACCCAGTATATTGAGCAATTTATGAATTAATAGATAATAATTCTTATAAACTTAATACTTTAGGTGTCAATAAAACTAAAAATTTAAAAAAAATTTTTACACGTGTGCAAAACCTGAAAATAATCTGATCACAATTTTATCTAATAAAATTAGTGATTTATCAATACAGCCTTACCTCTTCACTCACATAATCGCCAGCAATTCTGATTAAGTTCAAAATCACATCAACATACCATGTGTAATCAGATGCATATTTTTCTGTTAAAATTGCAACTTTCAAAACCTGTTTAACAAGTAAAGAGAAACTTAAATAAAATTATACATTTATATTCAACAGAACTATATTTTACGACTCATTATATATAGGAGTAATGTTAAGGAGACATACTCTGATATTTAATAAT---TGAAATTTAGTAATGAGTATCAGTTATTCAATTAAATGTTTCAATAATAGAAAAATTTATATAATTTACAGAAATAAAATGATACAATGAATAGATTACCATTTCTTCTCTAATAGAGTAATCAGCAGTTTCCAAGTATGCCAACATTTCTCCAACAATTTCTTCAGCATTGCTTTTGTCGCACATAGCATACAAGAGATCAACTGCCCGCTGGCGCACACTGACATCTCTTTCTGTCTATAAAAAT----AAAAATTATTATAACTACATTCTATTATTTTATTCATAAGAAATGAAATTGTGCTTACTTTTAAAGCATTAATTATAGTCTCTTGGTGCTTTTTTACTGCTTCATGTGAAAATTCAGAAGTTGCTAACAGACACATGCTCTCCAAAGCTAAGTACCTAAAGGAAAATAGTTTAGGCAATCAATGTCTACATGACACGTATGAAAAAAGTTTTCAAAAAATACATTAAAGAAAATACCTGAGGTTTGTTTCTCTGTGTTGTAGAAACTGGCCTAGCTGATTACATGCTCGTACAAGAAGATTCGGCTCACTGTAAATTAATTTTTCATGAGAAAAAAATATGGAATTCAAGTTCAAACAAATAATTATCACAGGGCTGCCACTGGGTTGAGACTTAAAAATAGTATCTTTAGTTGCCTCAAGTGTTAAAAATAGTAGCCAAAATAGCATCCTCAAACATCAAAATTAGTAGTTAAAATAGTTCCCCTAAAAACCAAAAATAAAAAA-AAATAT
Nlula_BeeRockCave_G2091 TCTGAATCACCCAGTATATTGAGCAATTTATGAATTAATTGATAACAATTCTTATAAACTTACAACTTTAGATGTCAATAAAATTAAAAATTTTAAATCTTTTTTGACAC--GTGCAAAACCTGAAAATAATCTGATCACAATTTCATCTAATAAAATTAGTGATTTATCAATACAGCCTTACCTCTTCACTCACATAATCGCCAGCAATTCTGATTAAGTTCAAAATCACATCAACATACCATGTGTAATCAGATGCATATTTTTCTGCTAAAATTGCAACTTTCAAAACCTGTTTAACAAGTAAAGAGAAACTTAAATAAAATTTTACATTTATATTCAACAAAACTATATTTTACAACTCATTATATATAGGAGTAATGTTAAGGAGACATACTCTGATATTTAATAATAATAGAAATTTAGTAATGAGTATCAGTTATCCAATTAAATGTCTCAATAATAGAAAAATTTATATAATTTACAGAAATAAAATGATACAATGAATAGATTACCATTTCTTCTCTAATAGAGTAATCAGCAGTTTCCAAGTATGCCAACATTTCTCCAACAATTTCTTCAGCATTGCTTTTGTCGCACATGGCATACAAGAGATCAACTGCCCGCTGGCGCACACTGACATCTCTTTCTGTCTATAAAAAGAAAGAAAAATTATTATAACTACATTCTATTATTTTATTCATAAGAAATGAAATTGTGCTTACTTTTAAAGCATTAATTATAGTCTCTTGGTGCTTTTTTACTGCTTCATGTGAAAATTCAGAGGTTGCTAACAGACACATGCTCTCCAAAGCTAAGTACCTAAAGGAAAATAGTTTAGGTAATCAATGTCTGCATGACACCAATGAAAAAAGTTTTCAAAAAATACATTAAAGAAAATACCTGAGGTTTGTTTCTCTGTGTTGTAGAAACTGGCCTAGCTGATTACATGCTCGTACAAGAAGATTCGGCTCACTGAAAATAAATTTTTCATGAGAAAAAAATATGGAATTCAAGTTCAAACAAATAATTATCACAGGGCTGCCACCGGGTTGAGACTTAAAAATAGTATCTTTAGTTGCCTCAAGTGTTAAAAATAGTAGCCGAAATAGCATCCTCAAACATCAAAATTAGTAGTTAAAATAGTTCCCTTAAAAACCAAAAATA------------
Nlula_LulaFallsCave_G2084 ---------------------------------------------------------------------------------------------------TTTTTTGACAC--GTGCAAAACCTGAAAATAATCTGATCACAATTTTATCTAATAAAATTAGTGATTTATCAATACAGCCTTACCTCTTCACTCACATAATCGCCAGCAATTCTGATTAAGTTCAAAATCACATCAACATACCATGTGTAATCAGATGCATATTTTTCTGCTAAAATTGCAACTTTCAAAACCTGTTTAACAAGTAAAGAGAAACTTAAATAAAATTTTACATTTATATTCAACAAAACTATATTTTACAACTCATTATATATAGGAGTAATGTTAAGGAGACATACTCTGATATTTAATAATAATAGAAATTTAGTAATGAGTATCAGTTATCCAATTAAATGTCTCAATAATAGAAAAATTTATATAATTTACAGAAATAAAATGATACAATGAATAGATTACCATTTCTTCTCTAATAGAGTAATCAGCAGTTTCCAAGTATGCCAACATTTCTCCAACAATTTCTTCAGCATTGCTTTTGTCGCACATGGCATACAAGAGATCAACTGCCCGCTGGCGCACACTGACATCTCTTTCTGTCTATAAAAAGAAAGAAAAATTATTATAACTACATTCTATTATTTTATTCATAAGAAATGAAATTGTGCTTACTTTTAAAGCATTAATTATAGTCTCTTGGTGCTTTTTTACTGCTTCATGTGAAAATTCAGAGGTTGCTAACAGACACATGCTCTCCAAAGCTAAGTACCTAAAGGAAAATAGTTTAGGTAATCAATGTCTGCATGACACCAATGAAAAAAGTTTTCAAAAAATACATTAAAGAAAATACCTGAGGTTTGTTTCTCTGTGTTGTAGAAACTGGCCTAGCTGATTACATGCTCGTACAAGAAGATTCGGCTCACTGAAAATAAATTTTTCATGAGAAAAAAATATGGAATTCAAGTTCAAACAAATAATTATCACAGGGCTGCCACTGGGTTGAGACTAAAAAATAGTATCTTTAGTTGCCTCAAGTGTTAAGAATAGTAGCCGAAATAGCATCCTCAAACATCAAAATTAGTAGTTAAAATAGTTCCCTTAAAAACCAAAAATAAAAAATTTTTTT
Nmimus_NealsSink_N329 --------------------------------------------ACAATCCTTATAAACTTACAACTTTAGGTGCCAATAAAATTAAAAATTTTTAAAAAAAATTGACACATGTGCAAAACCTGAAAATAATTTGATCACAATTTTATCTAATAAAATAAGTGATTTATCAATACAGCCTTACCTCTTCACTCACATAATCGCCAGCAATTCTGATTAAGTTCAAAATCACATCAACATACCATGTGTAATCAGATGCATATTTTTCTGCTAAAATTGCAACTTTCAAAACCTGTTTAACAAGTAAAAAGAAACTTAAATAAAATTTTACATTTATATTCAACAAAACTATATTTTACAACTCATTATATATAGGAGTAATGTTAAGGAGACATACTCTGCTATTTAATAATCATTGAAATTTAGTAATGAGTATCAGTTATCCAATTAAATGTCTCAATAATAGAAAAATTTATATAATTTACAGAAATAAAATGATACAATGAATAGATTACCATTTCTTCTCTAATAGAGTAATCAGCAGTTTCCAAGTATGCCAACATTTCTCCAACAATTTCTTCAGCATTGCTTTTGTCGCACATGGCATACAAGAGATCAACTGCCCGCTGGCGCACACTGACATCTCTTTCTGTCTATAAAAAGGAAGAAAAATTATTATAACTACATTCCAATATTTTATTCACAAGAAATGAAATTGTGCTTACTTTTAAAGCATTAATTATAGTCTCTTGGTGCTTTTTTACTGCTTCATGTGAAAATTCAGAGGTTGCTAACAGACACATGCTCTCCAAAGCTAAGTACCTAAAGTAAAATAGTTTAGGCAATCAATGTCTACATGCCACCTATG-AAAAAGTTTTCAAAAAATACATTAAAGAAAATACCTGAGGTTTGTTTCTCTGTGTTGTAGAAACTGGCCTAGCTGATTACATGCTCGTACAAGAAGATTCGGCTCACTGAAAATAAATTTTTCATGAGCTGAAAATATCAATTTCAAGTCCAAACAAATAACTATAACAGGGCTGCCACTGGGTTGAGACTTAAAAATAGTATCTTTAGTTGCCTCAAGTGTTAAAAATAGTAGCCAAAATAGTATCCTCAAACATCAAAATTAGTAGTTAAAATAGTTCTCTTAAAAACCAAAAATAAAAAAAAATTAT
Nmimus_Straleys_N625 ----------------------------------------------------TATAAACTTACAACTTTAGGTGCCAATAAAATTAAAAATTTTTAAAAAAAATTGACACATGTGCAAAACCTGAAAATCATTTGATCACAATTTTATCTAATAAAATAAGTGATTTATCAATACAGCCTTACCTCTTCACTCACATAATCGCCAGCAATTCTGATTAAGTTCAAAATCACATCAACATACCATGTGTAATCAGATGCATATTTTTCTGCTAAAATTGCAACTTTCAAAACCTGTTTAACAAGTAAAAAGAAAC--AAATAAAATTTTACATTTATATTCAACAAAACTATATTTTACAACTCATTATATATAGGAGTAATGTTAAGGAGACATACTCTGCTATTTAATAATCATTGAAATTTAGTAATGAGTATCAGTTATCCAATTAAATGTCTCAATAATAGAAAAATTTATATAATTTACAGAAATAAAATGATACAATGAATAGATTACCATTTCTTCTCTAATAGAGTAATCAGCAGTTTCCAAGTATGCTAACATTTCTCCAACAATTTCTTCAGCATTGCTTTTGTCGCACATGGCATACAAGAGATCAACTGCCCGCTGGCGCACACTGACATCTCTTTCTGTCTATAAAAAGGAAGAAAAATTATTATAACTACATTCCAATATTTTATTCACAAGAAATGAAATTGTGCTTACTTTTAAAGCATTAATTATAGTCTCTTGGTGCTTCTTTACTGCTTCATGTGAAAATTCAGAGGTTGCTAACAGACACATGCTCTCCAAAGCTAAGTACCTAAAGTAAAATAGTTTAGGCAATCGATGTCTAAATGCCACCTATGAAAAAAGTTTTCAAAAAATACATTAAAGAAAATACCTGAGGTTTGTTTCTCTGTGTTGTAGAAACTGGCCTAGCTGATTACATGCTCGTACAAGAAGATTCGGCTCACTGAAAATAAATTTCTCATGAGCTGAAAATATCAATTTCAAGTCCAAACAAATAACTATAACAGGGCTGCCACTGGGTTGAGA-------------------------------------------------------------------------------------------------------------------------
Nnasicus_CaneyFork_N171 ----------------------------------------------------------------------GGTGTCAATAAAATTAAAAATTTAAAAAGATTTTTGACACATGTGCAAAACCTGAAAATAATTTGATCACAATTTTACCTAATAAAATAAGTGATTTATCAATACAGCCTTACCTCTTCACTCACATAATCGCCAGCAATTCTGATTAAGTTCAAAATCACATCAACATACCATGTGTAATCAGATGCATATTTTTCTGCTAAAATTGCAACTTTCAAAACCTGTTTAACAAGTAAAAAGATACTTAAATAAAATTTTACATTTATAATCAACAAAACTATATTTTACAACTCATTATATATAGGAGTAATGTCAAGGAGACATACTCTGATATTTAATAATCATTGAAATCTAGTAATGAGTATCAGTTATCCAATTAAATGTCTCAATAATAGAAAAAATTATATAATTAACAGAAATAAAATGATACAATGAATAGATTACCATTTCTTCTCTAATAGAGTAATCAGCAGTTTCCAAGTATGCCAACATTTCTCCAACAATTTCTTCAGCATTGCTTTTGTCGCACATGGCATATAAGAGATCAACTGCTCGCTGGCGCACACTGACATCTCTTTCTGTCTATAAAAAGAAAGAAAA---ATTATAACTACATTCCATTATTTTATTCATAAAAAATGATATTGTGCTTACTTTTAAAGCATTGATTATAGTCTCTTGGTGCTTTTTTACTGCTTCATGTGAAAATTCAGAGGTTGCTAACAGACACATGCTCTCCAAAGCTAAGTACCTAAAGGAAAATAGTTTAGGCAGTCAATGTCTACATGCCACCTATGAAAAAGGTTTTCAAAAAATACATTAAAGAAAATACCTGAGGTTTGTTTCTCTGTGTTGTAGAAACTGGCCTAGCTGATTACATGCTCGTACAAGAAGATTCGGCTCACTGAAAATAAATTTTTCGTGAGAAAAAAATATGGAATTCAAATTCAAGCAAATAAGAATAACAGGGCTGCCACTGAGTTGAGACTTAAAAATAGTATCTTTAGGTGCCTCAAGTGTTAAAAATAGTAGCCAAAATGGTATCCTCAAAAATCAAAATTAGTAGTTAAAATAGTTTCCTT--------------------------
Nnasicus_ConnosteeFalls_N696 ---------------------------------------------------------------------AGGTGTCAATAAAATTAAAAATTTAAAAAAATTTTTGACACATGTGCAAAACCTGAAAATAATTTGAGCACAATTTTACCTAATAAAATAAGTGATTTATCAATACAGCCTTACCTCTTCGCTCACATAATCGCCAGCAATTCTGATTAAGTTCAAAATCACATCAACATACCATGTGTAATCAGATGCATATTTTTCTGCTAAAATTGCAACTTTCAAAACCTGTTTAACAAATAAAAAGAAACTTAAATAAAATTTTACATTTATATTCAACAAAACTATATTTTACAACTCATTATATATAGGAGTAATGTCAAGGAGACATACTCTGATATTTAATAATCATTGAAATTTAGTAATGAGTATCAGTTATCCAATTAAATGTCTCAATAATAGAAAAATTTATATAATTAACAGAAATAAAATGATACAATGAATAGATTACCATTTCTTCTCTAATAGAGTAATCAGCAGTTTCCAAGTATGCCAACATTTCTCCAACAATTTCTTCAGCATTGCTTTTGTCGCACATGGCATACAAGAGATCAACTGCTCGCTGGCGCACACTGACATCTCTTTCTGTCTATAAAAAGAAAGAAAA---ATTATAACTACATTCCATTATTTCATTCATAAGAAATGAAATTGTGCTTACTTTTAAAGCATTGATTATAGTCTCTTGGTGCTTTTTTACTGCTTCATGTGAAAATTCAGAGGTTGCTAACAGACACATGCTCTCCAAAGCTAAGTACCTAAAGGAAAATAGTTTAGGCAATCAATGTCTACATGCCACCTACGAAAAAGGTTTTCAAAAAATACATTAAAGAAAATACCTGAGGTTTGTTTCTCTGTGTTGTAGAAACTGGCCTAGCTGATTACATGCTCGTACAAGAAGATTCGGCTCACTGAAAATAAATTTTTCGTGAGAAAAAAATATGGAATTCAAGTTCAAGCAAATAAGAATAACAGGGCTGCCACTGGGTTGAGACTTAAAAATAGTATCTTTAGGTGCCTCAAGTGTTAAAAATAGTAGCCAAAATAGTCTCCTCAAACATCAAAAT---TAGTTAAAATAGTTCCCTTAAATACCAAAAA--------------
Nnasicus_CoweeTrain_N189 ---------------------------------------------------------------------------------------------------------------------------------------------------------------------------ATACAGCCTTACCTCTTCACTCACATAATCGCCAGCAATTCTGATTAAGTTCAAAATCACATCAACATACCATGTGTAATCAGATGCATATTTTTCTGCTAAAATTGCAACTTTCAAAACCTGTTTAACAAGTAAAAAGATACTTAAATAAAATTTTACATTTATAATCAACAAAACTATATTTTACAACTCATTATATGTAGGAGTAATGTCAAGGAGACATACTCTGATATTTAATAATCATTGAAATCTAGTAATGAGTATCAGTTATCCAATTAAATGTCTCAATAATAGAAAAAATTATATAATTAACAGAAATAAAATGATACAATGAATAGATTACCATTTCTTCTCTAATAGAGTAATCAGCAGTTTCCAAGTATGCCAACATTTCTCCAACAATTTCTTCAGCATTGCTTTTGTCGCACATGGCATATAAGAGATCAACTGCTCGCTGGCGCACACTGACATCTCTTTCTGTCTATAAAAAGAAAGAAAA---ATTATAACTACATTCCATTATTTTATTCATAAAAAATGAAATTGTGCTTACTTTTAAAGCATTGATTATAGTCTCTTGGTGCTTTTTTACTGCTTCATGTGAAAATTCAGAGGTTGCTAACAGACACATGCTCTCCAAAGCTAAGTACCTAAAGGAAAATAGTTGAGGCAGTCAATGTCTACATGCCACCTATGAAAAAGGTTTTCAAAAAATACATTAAAGAAAATACCTGAGGTTTGTTTCTCTGTGTTGTAGAAACTGGCCTAGCTGATTACAT------------------------------------------------------------------------------------------------------------------------------------------------------------------------------------------------------------------------------------
Npaynei_Grindstaff_N646 ---------------------------------------------------------------------------------------------------------------------------------------------------------------------TTATCAATACAGCCTTACCTCTTCACTCACATAATCGCCAGCAATTCTGATTAAGTTCAAAATCACATCAACATACCATGTGTAATCAGATGCATATTTTTCTGCTAAAATTGCAACTTTCAAGACCTGTTTAACAAGTAAAAAGAAACTTAAATAGAATTTTACATTTTTATTCAACAAAACTATATTTTACAACTCATTACATATAGGAGTAATGTTAAGGAGACATACTCTGCTATTTAATAATCATTGAAATTTAGTAATGAGTATCAGTTATCTAATTAAATGTCTCAATAATAGAAAAATTTATATAATTTACAGAAATAAAATGATACAATGAATAGATTACCATTTCTTCTCTAATAGAGTAATCAGCAGTTTCCAAGTATGCCAACATTTCTCCAACAATTTCTTCAGCATTGCTTTTGTCGCACATGGCATACAAGAGATCAACTGCCCGCTGGCGCACACTGACATCTCTTTCTGTCTATAAAAAGGAAGAAGAATTATTATAACTACATTCCAATATTTTATTCACAAGAAATGAAATTGTGCTTACTTTTAAAGCATTAATTATAGTCTCTTGGTGCTTTTTTACTGCTTCATGTGAAAATTCAGAGGTTGCTAACAGACACATGCTCTCCAAAGCTAAGTACCTAAAGGAAAATAGTTTAGGCAATCAATGTCTACATGCCACCTATGAAAAAAGTTTTCAAAAAATACATTAAAGAAAATACCTGAGGTTTGTTTCTCTGTGTTGTAGAAACTGGCCTAGCTGATTACATGCTCGTACAAGAAGATTCGGCTCACTGAAAATAAATTTTTCATGAGAAAAAAATATGGAATTCAAGTCCAAACAAATAACTATAACAGGGCTGCCACTGGGTTGAAACTTAAAAATAGTATCTTTAGTTGCCTCAAGTGTTAAAAA---TAGCCAAAATAGTATCCTCAAACATCAAAATTAGTAGTTAAAATAGTTCTCTTAAAAACCAAAAATA------------
Npaynei_NorrisDamCave_N348 TCTGAATCACCCGGTATATTGAGCAATTTATGAGTTAATTGATAACAATCCTTATAAACTTACAACTTTAGGTGTCAATAAAATTAAAAATTTTTTAAAAAATTTTACACATGTGCAAAACCTGAAAATAATTTGATCACAATTTTATCTAATAAAATAAGTGATTTATCAATACAGCCTTACCTCTTCACTCACATAATCGCCAGCAATTCTGATTAAGTTCAAAATCACATCAACATACCATGTGTAATCAGATGCATATTTTTCTGCTAAAATTGCAACTTTCAAGACCTGTTTAACAAGTAAAAAGAAACTTAAATAGAATTTTACATTTTTATTCAACAAAACTATATTTTACAACTCATTACATATAGGAGTAATGTTAAGGAGACATACTCTGCTATTTAATAATCATTGAAATTTAGTAATGAGTATCAGTTATCTAATTAAATGTCTCAATAATAGAAAAATTTATATAATTTACAGAAATAAAATGATACAATGAATAGATTACCATTTCTTCTCTAATAGAGTAATCAGCAGTTTCCAAGTATGCCAACATTTCTCCAACAATTTCTTCAGCATTGCTTTTGTCGCACATGGCATACAAGAGATCAACTGCCCGCTGGCGCACACTGACATCTCTTTCTGTCTATAAAAAGGAAGAAGAATTATTATAACTACATTCCAATATTTTATTCACAAGAAATGAAATTGTGCTTACTTTTAAAGCATTAATTATAGTCTCTTGGTGCTTTTTTACTGCTTCATGTGAAAATTCAGAGGTTGCTAACAGACACATGCTCTCCAAAGCTAAGTACCTAAAGGAAAATAGTTTAGGCAATCAATGTCTACATGCCACCTATGAAAAAAGTTTTCAAAAAATACATTAAAGAAAATACCTGAGGTTTGTTTCTCTGTGTTGTAGAAACTGGCCTAGCTGATTACATGCTCGTACAAGAAGATTCGGCTCACTGAAAATAAATTTTTCATGAGAAAAAAATATGGAATTCAAGTCCAAACAAATAACTATAACAGGGCTGCCACTGGGTTGAAACTTAAAAATAGTATCTTTAGTTGCCTCAAGTGTTAAAAA---TAGCCAAAATAGTATCCTCAAACATCAAAATTAGTAGTTAAAATAGTTCTCTTAAAAACC-------------------
Npaynei_UnakaMtns_N943 --------------------------------------------------------------------------------------------------------------------------------------------------------------------------AATACAGCCTTACCTCTTCACTCACATAATCGCCAGCAATTCTGATTAAGTTCAAAATCACATCAACATACCATGTGTAATCAGATGCATATTTTTCTGCTAAAATTGCAACTTTCAAGACCTGTTTAACAAGTAAAAAGAAACTTAAATAGAATTTTACATTTTTATTCAACAAAACTATATTTTACAACTCATTACATATAGGAGTAATGTTAAGGAGACATACTCTGCTATTTAATAATCATTGAAATTTAGTAATGAGTATCAGTTATCTAATTAAATGTCTCAATAATAGAAAAATTTATATAATTTACAGAAATAAAATGATACAATGAATAGATTACCATTTCTTCTCTAATAGAGTAATCAGCAGTTTCCAAGTATGCCAACATTTCTCCAACAATTTCTTCAGCATTGCTTTTGTCGCACATGGCATACAAGAGATCAACTGCTCGCTGGCGCACACTGACATCTCTTTCTGTCTATAAAAAGGAAGAAGAATTATTATAACTACATTCCAATATTTTATTCACAAGAAATGAAATTGTGCTTACTTTTAAAGCATTAATTATAGTCTCTTGGTGCTTTTTTACTGCTTCATGTGAAAATTCAGAGGTTGCTAACAGACACATGCTCTCCAAAGCTAAGTACCTAAAGGAAAATAGTTTAGGCAATCAATGTCTACATGCCACCTATGAAAAAAGTTTTCAAAAAATACATTAAAGAAAATACCTGAGGTTTGTTTCTCTGTGTTGTAGAAACTGGCCTAGCTGATTACATGCTCGTACAAGAAGATTCGGCTCACTGAAAATAAATTTTTCATGAGAAAAAAATATGGAATTCAAGTCCAAACAAATAACTATAACAGGGCTGCCACTGGGTTGAAACTTAAAAATAGTATCTTTAGTTGCCTCAAGTGTTAAAAATAGTAGCCAAAATAGTCTC---------------------------------------------------------------
Nperlakyi_SChimneys_N1079 TTTGAATCACCCAGTATATTGAGCAATTTATGGATTAATTGATAACAATTCTTATAAATTTATAACTTTAGGTGTCAATAAAATTAAAAATTTTAAATTTTTTTTGACACATGTGCAAAACCTGAAAATAATCTGATCACAATTTTATCTAATAAAATCAGTGATTTATCAATACAGCCTTACCTCTTCACTCACATAATCGCCAGCAATTCTGATTAAGTTCAAAATCACATCAACATACCATGTGTAATCAGATGCATATTTTTCTGCTAAAATTGCAACTTTCAAAACCTGTTCAACAAGTAAAGAGAAACTTAAATAAAATTTTACATTTATATTCAACAAAACTATATTTTACAACTTATTATATATAGGAGTAATGTTAAGGAGACATACTCTGATATTTAATAATAATTGAAATTTAATAATGAGTATCAGTTATCCAATTAAATGTCTCAATAATAGAAAAAATTATATAATTTACAGAAATAAAATGATACAATGAATAGATTACCATTTCTTCTCTAATAGAGTAATCAGCAGTTTCCAAGTATGCCAACATTTCTCCAACTATTTCTTCAGCATTGCTTTTGTCGCACATGGCATACAAGAGATCAACTGCCCGCTGGCGCACACTGACATCTCTTTCTGTCTATAAAAAGAAAGGAAAATTATTATAACTACATTCTATTATTTTATTCATAAGAAATGAAATTGTGCTTACTTTTAAAGCATTAATTATAGTCTCTTGGTGCTTTTTTACTGCTTCATGTGAAAATTCAGAGGTTGCTAACAGACACATGCTCTCCAAAGCTAAGTACCTAATGGAAAATAGTTTAGGCAATCAATGTCTACATGACACCTATGAAAAAAGTTTTCAAAAAATACATTAAAGAAAATACCTGAGGTTTGTTTCTCTGTGTTGTAGAAACTGGCCTAGCTGATTACATGCTCGTACAAGAAGATTCGGCTCACTGAAAATAAATTTTTCATGAGAAAAAAATATGGAATTCAAGTTCAAACAAATAATTATCACAGGGCTGCCACCGGGTTGAGGCTTAAAAATAGTATCTTTAGTTGCCTCAAGTGTTAAAAATAGTAGCCAAAATAGCATCTTCAAACATTAAAATTAGTAGTTAAAATAGTTCCCTTAAAAACC-------------------
Nperlakyi_SChimneys_N1080 ------------------------------------------------------------------------------------------------------------------------------------------------------------------------------------------------------------AGCAATTCTGATTAAGTTCAAAATCACATCAACATACCATGTGTAATCAGATGCATATTTTTCTGCTAAAATTGCAACTTTCAAAACCTGTTCAACAAGTAAAGAGAAACTTAAATAAAATTTTACATTTATATTCAACAAAACTATATTTTACAACTTATTATATATAGGAGTAATGTTAAGGAGACATACTCTGATATTTAATAATAATTGAAATTTAATAATGAGTATCAGTTATCCAATTAAATGTCTCAATAATAGAAAAAATTATATAATTTACAGAAATAAAATGATACAATGAATAGATTACCATTTCTTCTCTAATAGAGTAATCAGCAGTTTCCAAGTATGCCAACATTTCTCCAACTATTTCTTCAGCATTGCTTTTGTCGCACATGGCATACAAGAGATCAACTGCCCGCTGGCGCACACTGACATCTCTTTCTGTCTATAAAAAGAAAGGAAAATTATTATAACTACATTCTATTATTTTATTCATAAGAAATGAAATTGTGCTTACTTTTAAAGCATTAATTATAGTCTCTTGGTGCTTTTTTACTGCTTCATGTGAAAATTCAGAGGTTGCTAACAGACACATGCTCTCCAAAGCTAAGTACCTAATGGAAAATAGTTTAGGCAATCAATGTCTACATGACACCTATGAAAAAAGTTTTCAAAAAATACATTAAAGAAAATACCTGAGGTTTGTTTCTCTGTGTTGTAGAAACTGGCCTAGCTGATTACATGCTCGTACAAGAAGATTCGGCTCACTGAAAATAAATTTTTCATGAGAAAAAA--------------------------------------------------------------------------------------------------------------------------------------------------------------------------------
Nreclusus_Clingmans_N252 TTTGAATCACCCAGTATATTGAGCTATTTATGAATTAATTGATAACAATTCTTATAAACTTACAACTTTAGGTGTCAATAAAATTAAAAATTTTTATTTTTTTTTGACACATGTGCAAAACCTGAAAATAATCTGATCACAATTTTATCTAATAAAATTAATGATTTATCAATACAGCCTTACCTCTTCACTCACATAATCGCCAGCAATTCTGATTAAGTTCAAAATCACATCAACATACCATGTGTAATCAGATGCATATTTTTCTGCTAAAATTGCAACTTTCAAAACCTGTTTAACAAGTAAAGAGAAACTTAAATAAAATTTTACATTTATATTCAACAAAACTATATTTTACAACTCATTATATATAGGAGTAATGTTAAGGAGACATACTCTGATATTTAATAATAATTGAAATTTAGTAATGAGTATCAGTTATCCAATTAAATGTCTCAATAATAGAAAAAATTATATAATTTACAGAAATAAAATGATACAATGAATAGATTACCATTTCTTCTCTAATAGAGTAATCAGCAGTTTCCAAGTATGCCAACATTTCTCCAACAATTTCTTCAGCATTGCTTTTGTCGCACATGGCATACAAGAGATCAACTGCCCGCTGGCGCACACTGACATCTCTTTCTGTCTATAAAAATAAAGGAAAATTATTATAACTACATTCTATTATTTTATTCATAAGAAATGAAATTGTGCTTACTTTTAAAGCATTAATTATAGTCTCTTGGTGCTTTTTTACTGCTTCATGTGAAAATTCAGAGGTTGCTAACAGACACATGCTCTCCAAAGCTAAGTACCTAAAGGAAAATAGTTTAGGCAATCAATGTCTACATGACACCTATGAAAAAAAATTTCAAAAAATACATTAAAGAAAATACCTGAGGTTTGTTTCTCTGTGTTGTAGAAACTGGCCTAGCTGATTACATGCTCGTACAAGAAGATTCGGCTCACTGAAAATAAATTTTTCATGAGAAAAAAATGTGGAATTCAAGTTCAAACAAATAATTATCACAGGGCTGCCACCGGGTTGAGACTTAAAAATAGTATCTTTAGTTGCCTCAAGTGTTAAAAATAGTAGCCAAAATAG-------------------------------------------------------------------
Nreclusus_Newfound_N259 --------------------------------------------------------------------------------------------------------------------------TGAAAATAATCTGATCACAATTTTATCTAATAAAATTAGTGATTTATCAATACAGCCTTACCTCTTCACTCACATAATCGCCAGCAATTCTGATTAAGTTCAAAATCACATCAACATACCATGTGTAATCAGATGCATATTTTTCTGCTAAAATTGCAACTTTCAAAACCTGTTTAACAAGTAAAGAGAAACTTAAATAAAATTTTACATTTATATTCAACAAAACTATATTTTACAACTCATTATATATAGGAGTAATGTTAAGGAGACATACTCTGATATTTAATAATAATTGAAATTTAGTAATGAGTATCAGTTATCCAATTAAATGTCTCAATAATAGAAAAATTTATATAATTTACAGAAATAAAATGATACAATGAATAGATTACCATTTCTTCTCTAATAGAGTAATCAGCAGTTTCCAAGTATGCCAACATTTCTCCAACAATTTCTTCAGCATTGCTTTTGTCGCACATGGCATACAAGAGATCAACTGCCCGCTGGCGCACACTGACATCTCTTTCTGTCTATAAAAAGAAAGGAAAATTATTATAACTACATTCTATTATTTTATTCATAAGAAATGAAATTGTGCTTACTTTTAAGGCATTAATTATAGTCTCTTGGTGCTTTTTTACTGCTTCATGTGAAAATTCAGAGGTTGCTAACAGACACATGCTCTCCAAAGCTAAGTACCTAAAGGAAAATAGTTTAGGCAATCAATGTCTACATGACACCTATGAAAAAAGTTTTCAAAAAATACATTAAAGAAAATACCTGAGGTTTGTTTCTCTGTGTTGTAGAAACTGGCCTAGCTGATTACATGCTCGTACAAGAAGATTCGGTTCACTGAAAATAAATTTTTCATGAGAAAAAAATGTGGAATTCAAGTTCAAACAAATAATTATCACAGGGCTGCCACCGGGTTGACACTTAAAAATAGTATCTTTAGTTGCCTCAAGTGTTAAAAATAGTAGCCAAAATAGCATCCTCAAACATCAAAATTAGTAGTTAAAATAGTTCCCTTAAAAACCAAAAATAAAAAAAAATTAT
Nreclusus_Noland_N1051 ----------CCAGTATATTGAGCTATTTATGAATTAATTGATAACAATTCTTATAAACTTACAACTTTAGGTGTCAATAAAATTAAAAATTTTTATTTTTTTTTGACACATGTGCAAAACCTGAAAATAATCTGATCACAATTTTATCTAATAAAATTAATGATTTATCAATACAGCCTTACCTCTTCACTCACATAATCGCCAGCAATTCTGATTAAGTTCAAAATCACATCAACATACCATGTGTAATCAGATGCATATTTTTCTGCTAAAATTGCAACTTTCAAAACCTGTTTAACAAGTAAAGAGAAACTTAAATAAAATTTTACATTTATATTCAACAAAACTATATTTTACAACTCATTATATATAGGAGTAATGTTAAGGAGACATACTCTGATATTTAATAATAATTGAAATTTAGTAATGAGTATCAGTTATCCAATTAAATGTCTCAATAATAGAAAAAATTATATAATTTACAGAAATAAAATGATACAATGAATAGATTACCATTTCTTCTCTAATAGAGTAATCAGCAGTTTCCAAGTATGCCAACATTTCTCCAACAATTTCTTCAGCATTGCTTTTGTCGCACATGGCATACAAGAGATCAACTGCCCGCTGGCGCACACTGACATCTCTTTCTGTCTATAAAAATAAAGGAAAATTATTATAACTACATTCTATTATTTTATTCATAAGAAATGAAATTGTGCTTACTTTTAAAGCATTAATTATAGTCTCTTGGTGCTTTTTTACTGCTTCATGTGAAAATTCAGAGGTTGCTAACAGACACATGCTCTCCAAAGCTAAGTACCTAAAGGAAAATAGTTTAGGCAATCAATGTCTACATGACACCTATGAAAAAAAAATTCAAAAAATACATTAAAGAAAATACCTGAGGTTTGTTTCTCTGTGTTGTAGAAACTGGCCTAGCTGATTACATGCTCGTACAAGAAGATTCGGCTCACTGAAAATAAATTTTTCATGAGAAAAAAATGTGGAATTCAAGTTCAAACAAATAATTATCACAGGGCTGCCACCGGGTTGAGACTTAAAAATAGTATCTTTAGTTGCCTCAAGTGTTAAAAATAGTAGCTAAAAT---------------------------------------------------------------------
Nreclusus_Smokemont_N1020 TTTGAATCACCCAGTATATTGAGCTATTTATG----AATTGATAACAATTCTTATAAACTTACAACTTTAGGTGTCAATAAAATTAAAAATTTTAAATTTTTTTTGACACATGTGCAAAACCTGAAAATAATCTGATCACAATTTTATCTAATAAAATTAGTGATTTATCAATACAGCCTTACCTCTTCACTCACATAATCGCCAGCAATTCTGATTAAGTTCAAAATCACATCAACATACCATGTGTAATCAGATGCATATTTTTCTGCTAAAATTGCAACTTTCAAAACCTGTTTAACAAGTAAAGAGAAACTTAAATAAAATTTTACATTTATATTCAACAAAACTATATTTTACAACTCATTATATATAGGAGTAATGTTAAGGAGACATACTCTGATATTTAATAATAATTGAAATTTAGTAATGAGTATCAGTTATCCAATTAAATGTCTCAATAATAGAAAAATTTATATAATTTACAGAAATAAAATGATACAATGAATAGATTACCATTTCTTCTCTAATAGAGTAATCAGCAGTTTCCAAGTATGCCAACATTTCTCCAACAATTTCTTCAGCATTGCTTTTGTCGCACATGGCATACAAGAGATCAACTGCCCGCTGGCGCACACTGACATCTCTTTCTGTCTATAAAAAGAAAGGAAAATTATTATAACTACATTCTATTATTTTATTCATAAGAAATGAAATTGTGCTTACTTTTAAGGCATTAATTATAGTCTCTTGGTGCTTTTTTACTGCTTCATGTGAAAATTCAGAGGTTGCTAACAGACACATGCTCTCCAAAGCTAAGTACCTAAAGGAAAATAGTTTAGGCAATCAATGTCTACATGACACCTATGAAAAAAGTTTTCAAAAAATACATTAAAGAAAATACCTGAGGTTTGTTTCTCTGTGTTGTAGAAACTGGCCTAGCTGATTACATGCTCGTACAAGAAGATTCGGTTCACTGAAAATAAATTTTTCATGAGAAAAAAATGTGGAATTCAAGTTCAAACAAATAATTATCACAGGGCTGCCACCGGGTTGACACTTAAAAATAGTATCTTTAGTTGCCACAAGTGTTAAAAATAGTAGCCAAAATAGCATCCTCAAACATCAAAATTAGTAGTTAAAATAGTTCCCATAAATATCAAAAATAAAAAAAAATTAT
Nroanensis_IngramBranch_N926 TCTGAATCACCCGGTATATTGAGCAATTTATGAATTAATTGATAACAATCCTTATAAACTTACAACTTTAGGTGTCAATAAAATAAAAAATTTTTTAAAAAATTTTACACATGTGCAAAACCTGAAAATAATTTGATCACAATTTTATCTAATAAAATAAGTGATTTATCAATACAGCCTTACCTCTTCACTCACATAATCGCCAGCAATTCTGATTAAGTTCAAAATCACATCAACATACCATGTGTAATCAGATGCATATTTTTCTGCTAAAATTGCAACTTTCAAGACCTGTTTAACAAGTAAAAAGAAACTTAAATAGAATTTTACATTTTTATTCAACAAAACTATATTTTACAACTCATTACATATAGGAGTAATGTTAAGGAGACATACTCTGCTATTTAATAATCATTGAAATTTAGTAATGAGTATCAGTTATCTAATTAAATGTCTCAATAATAGAAAAAATTATATAATTTACAGAAATAAAATGATACAATGAATAGATTACCATTTCTTCTCTAATAGAGTAATCAGCAGTTTCCAAGTATGCCAACATTTCTCCAACAATTTCTTCAGCATTGCTTTTGTCGCACATGGCATACAAGAGATCAACTGCCCGCTGGCGCACACTGACATCTCTTTCTGTCTATAAAAAGGAAGAAGAATTATTATAACTACATTCCAATATTTTATTCACAAGAAATGAAATTGTGCTTACTTTTAAAGCATTAATTATAGTCTCTTGGTGCTTTTTTACTGCTTCATGTGAAAATTCAGAGGTTGCTAACAGACACATGCTCTCCAAAGCTAAGTACCTAAAGGAAAATAGTTTAGGCAATCAATGTCTACATGCCACCTATGAAAAAAGTTTTCAAAAAATACATTAAAGAAAATACCTGAGGTTTGTTTCTCTGTGTTGTAGAAACTGGCCTAGCTGATTACATGCTCGTACAAGAAGATTCGGCTCACTGAAAGTAAATTTTTCATGAGAAAAAAATATGGAATTCAAGTCCAAACAAATAACTATAACAGGGCTGCCACTGGGTTGAAACTTAAAAATAGTATCTTTAGTTGCCTCAAGTGTTAAAAA---TAGCCAAAATAGTATCCTCAAACATCAAAATTAGTAGTTAAAATAGTTCTCTTAAAAACCAAAAATAAAAAAAAATTAT
Nroanensis_N_CarversGap_N928 ----------------TATTGAGCAATTTATGAATTAATTGATAACAATCCTTATAAAC-TACAACTTTAGGTGTCAATAAAATTAAAAATTTTTTAAAAAATTTGACACATGTGCAAAACCTGAAAATAATTTGATCACAATTTTATCTAATAAAATAAGTGATTTATCAATACAGCCTTACCTCTTCACTCACATAATCGCCAGCAATTCTGATTAAGTTCAAAATCACATCAACATACCATGTATAATCAGATGCATATTTTTCTGCTAAAATTGCAACTTTCAAAACCTGTTTAACAAGTAAAAAGAAACGTAAATAGAATTTTACATTTTTATTCAACAAAACTATATTTTACAACTCATTATATATAGGAGTAATGTTAAGGAGACATACTCTGCTATTTAATAATCATTGAAATTTAGTAATGAGTATCAGTTATCCAATTAAATGCCTCAATAATAGAAAAATTTATATAATTTACAGAAATAAAATGATACAATGAATAGATTACCATTTCTTCTCTAATAGAGTAATCAGCAGTTTCCAAGTATGCCAACATTTCTCCAACAATTTCTTCAGCATTGCTTTTGTCGCACATGGCATACAAGAGATCAACTGCCCGCTGGCGCACACTGACATCTCTTTCTGTCTATAAAAAGGAAGAAGAATTATTATAACTACATTCCAATATTTTATTCACAAGAAATGAAATTGTGCTTACTTTTAAAGCATTAATTATAGTCTCTTGGTGCTTTTTTACTGCTTCATGTGAAAATTCAGAGGTTGCTAACAGACACATGCTCTCCAAAGCTAAGTACCTAAAGGAAAATAGTTTAGGCAATCAATGTCTACATGCCACCTATGAAAAAAGTTTTCAAAAAATACATTAAAGAAAATACCTGAGGTTTGTTTCTCTGTGTTGTAGAAACTGGCCTAGCTGATTACATGCTCGTACAAGAAGATTCGGCTCACTGAAAATAAATTTTTCATGAGAAAAAAATATGGAATTCAAGTCCAAACAAATAACTATAACAGGGCTGCCACTGGGTTGAAACTTAAAAATAGTATCTTTAGTTGCCTCAAGTGTTAAAAATAGTAGCCAAAATAGTCTC---------------------------------------------------------------
Nroanensis_RoanHighBluff_N762 -----------------------------------------------ATCCTTATAAACTTACAACTTTAGGTGTCAATAAAATTAAAAATTTTTTTAAAAATTTGACACATGTGCAAAACCTGAAAATAATTTGATCACAATTTTATCTAATAAAATAAGTGATTTATCAATACAGCCTTACCTCTTCACTCACATAATCGCCAGCAATTCTGATTAAGTTCAAAATCACATCAACATACCATGTGTAATCAGATGCATATTTTTCTGCTAAAATTGCAACTTTCAAAACCTGTTTAACAAGTAAAAAGAAACTTAAATAGAATTTTACATTTTTATTCAACAAAACTATATTTTACAACTCATTACATATAGGAGTAATGTTAAGGAGACATACTCTGCTATTTAATAATCATTGAAATTTAGTAATGAGTATCAGTTATCCAATTAAATGTCTCAATAATAGAAAAATTTATATAATTTACAGAAATAAAATGATACAATGAATAGATTACCATTTCTTCTCTAATAGAGTAATCAGCAGTTTCCAAGTATGCCAACATTTCTCCAACAATTTCTTCAGCATTGCTTTTGTCGCACATGGCATACAAGAGATCAACTGCCCGCTGGCGCACACTGACATCTCTTTCTGTCTATAAAAAGGAAGAAGAATTATTATAACTACATTCCAATATTTTATTCACAAGAAATGAAATTGTGCTTACTTTTAAAGCATTAATTATAGTCTCTTGGTGCTTTTTTACTGCTTCATGTGAAAATTCAGAGGTTGCTAACAGACACATGCTCTCCAAAGCTAAGTACCTAAAGGAAAATAGTTTAGGCAATCAATGTCTACATGCCACCTATGAAAAAAGTTTTCAAAAAATACATTAAAGAAAATACCTGAGGTTTGTTTCTCTGTGTTGTAGAAACTGGCCTAGCTGATTACATGCTCGTACAAGAAGATTCGGCTCACTGAAAATAAATTTTTCATGAGAAAAAAATATGGAATTCAAGTCCAAACAAATAACTATAACAGGGCTGCCACTGGGTTGAAACTTAAAAATAGTATCTTTAGTTGCCTCAAGTGTTAAAAATAGTAGCCAAAATAGTATCCTCAAACATCAAAATTAGTAGTTAAAATAGTTATCTTAAAAACCAAAAATAAAAAAAAAATGC
Nsheari_BaldRiver_N1168 TTTGAATCACCCAGTATATTGAGCAATTTATGAATTAATTAATAACAATTCTTATAAGCTTACAACTTTAGGTGTCAATAAAATTAAAAATTTTAATTTTTTTTTGACACATGTGCAAAACCTGTAAATAATCTGATCACAATTTTATCTAATAAAATTAGTGATTTATCAATACAGCCTTACCTCTTCACTCACATAATCGCCAGCAATTCTGATTAAGTTCAAAATCACATCAACATACCATGTGTAATCAGATGCATATTTTTCTGCTAAAATTGCAACTTTCAAAACCTGTTTAACAAGTAAAGAGAAACTAAAATAAAAATTTACATTTATATTCAACAAAACTATATTTTACAAATCATTATATATAGGAGTAATGTTAAGGAGACATACTCTGATATTTAATAATAATTGAAATTTAGTAATGAGTATCAGTTATCCAATTAAATGTCTCAATAATAGAAAAATTTATATAATTTACAGAAATAAAATGATACAATGAACAG-TTACCATTTCTTCTCTAATAGAGTAATCAGCAGTTTCCAAGTATGCCAACATTTCTCCAACAATTTCTTCAGCATTGCTTTTGTCGCACATGGCATACAAGAGATCAACTGCCCGCTGGCGCACACTGACATCTCTTTCTGTCTATAAAAAGAAAGGAAAATTATTATAACTACATTCTATTATTTTATTCATAAGAAATGAAATTGTGCTTACTTTTAAAGCATTAATTATAGTCTCTTGGTGCTTTTTTACTGCTTCATGTGAAAATTCAGAGGTTGCTAACAGACACATGCTCTCCAAAGCTAAGTACCTAATGGAAA-TAGTTTAGGCAATCAATGTCTACATGACACCTATGACAAAAGTTTTCAAAAAATACATTAAAGAAAATACCTGAGGTTTGTTTCTCTGTGTTGTAGAAACTGGCCTAGCTGATTACATGCTCGTACAAGAAGATTCGGCTCACTGAAAATAAATTTTTCATGAGAAAAAAATGTGGAATTCAAGTTCAAACAAATAATTATCACAGGGCTGCCAACGGATTGAGACTTAAAAATAGTATCTTTAGTTGCCTCAAGTGTCAAAAATAGTAGCTAAAATAGCATCCTCAAACATCAAAATTAGTAGTTAAAATAGTTCCCTTAAAAACCAAAAATAAAAAAAAATTAT
Nsheari_Cohutta_N826 TTTGAATCACCCAGTATATTGAGCAATTTATGAATTAATTAATAACAATTCTTATAAACTTACAACTTTAGGTGTCAATAAAATTAAAAATTTTAATTTTTTTTTGACACATGTGCAAAACCTGTAAATAATCTGATCACAATTTGATCTAATAAAATTAGTGATTTATCAATACAGCCTTACCTCTTCACTCACATAATCGCCAGCAATTCTGATTAAGTTCAAAATCACATCAACATACCATGTGTAATCAGATGCATATTTTTCTGCTAAAATTGCAACTTTCAAAACCTGTTTAACAAGTAAAGAGAAACTAAAATAAAATTTTACATTTATATTCAACAAAACTATATTTTACAAATCATTATATATAGGAGTAATGTTAA-GAGACATACTCTGATATTTAATAATAATTGAAATTTAGTAATGAGTATCAGTTATCCAATTAAATGTCTCAATAATAGAAAAATTTATATAATTTACAGAAATAAAATGATACAATGAATAGATTACCATTTCTTCTCTAATAGAGTAATCAGCAGTTTCCAAGTATGCCAACATTTCTCCAACAATTTCTTCAGCATTGCTTTTGTCACACATGGCATACAAGAGATCAACTGCCCGCTGGCGCACACTGACATCTCTTTCTGTCTATAAAAAGAAAGGAAAATTATTATAACTACATTCTATTATTTTATTCATAAGAAATGAAATTGTGCTTACTTTTAAAGCATTAATTATAGTCTCTTGGTGCTTTTTTACTGCTTCATGTGAAAATTCAGAGGTTGCTAACAGACACATGCTCTCCAAAGCTAAGTACCTAAAGGAAA-TAGTTTAGGCAATCAATGTCTACATGACACCTATGAAAAAAGTTTTCAAAAAATACATTAAAGAAAATACCTGAGGTTTGTTTCTCTGTGTTGTAGAAACTGGCCTAGCTGATTACATGCTCGTACAAGAAGATTCGGCTCACTGAAAATAAATTTTTCATGA-TTTCAAATGTGGAATTCAAGTTCAAACAAATAATTATCACAGGGCTGCCACCGGATTGAGACTTAAAAATAGTATCTTTAGTTGCCTCAAGTGTCAAAAATAGTAGCTAAAATAGCATCCTCAAACATCAAAATTAGTAGTTAAAATAGTTCCCTTAAAAACCAAAAATAAAAAAAAATTAT
Nsheari_JoyceKilmer_N092 TTTGAATCACCCAGTATATTGAGCAATTTATGAATTAATTAAAAACAATTCTTATAAACTTACAACTTTAGGTGTCAATAAAATTAAAAATTTTAATTTTTTTTTGACACATGTGCAAAACCTGTAAATAATCTGATCACAATTTTATCTAATAAAATTAGTGATTTATCAATACAGCCTTACCTCTTCACTCACATAATCGCCAGCAATTCTGATTAAGTTCAAAATCACATCAACATACCATGTGTAATCAGATGCATATTTTTCTGCTAAAATTGCAACTTTCAAAACCTGTTTAACAAGTAAAGAGAAACTAAAATAAAATTTTACATTTATATTCAACAAAACTATATTTTACAAATCATTATATATAGGAGTAATGTTAAGGAGACATACTCTGATATTTAATAATAATTGAAATTTAGTAATGAGTATCAGTTATCCAATTAAATGTCTC---AATAGAAAAATTTATATAATTTACAGAAATAAAATGATACAATGAATAGATTACCATTTCTTCTCTAATAGAGTAATCAGCAGTTTCCAAGTATGCCAACATTTCTCCAACAATTTCTTCAGCATTGCTTTTGTCACACATGGCATACAAGAGATCAACTGCCCGCTGGCGCACACTGACATCTCTTTCTGTCTATAAAAAGAAAAGAAAATTATTATAACTACATTCTATTATTTTATTCATAAGGAATGAAATTGTGCTTACTTTTAAAGCATTAATTATAGTCTCTTGGTGCTTTTTTACTGCTTCATGTGAAAATTCAGAGGTTGCTAACAGACACATGCTCTCCAAAGCCAAGTACCTAAAGGAAA-TAGTTTAGGCAATCAATGTCTACATGACACCTATGAAAAAAGTTTTCAAAAAATACATTAAAGAAAATACCTGAGGTTTGTTTCTCTGTGTTGTAGAAACTGGCCTAGCTGATTACATGCTCGTACAAGAAGATTCGGCTCACTGAAAATAAATTTTTCATGAGAAAAAAATGTGGAATTCAAGTTCAAACAAATAATTATCACAGGGCTGCCACCGGATTGAGACTTAAAAATAGTATCTTTAGTTGCCTCAAGTGTCAAAAATAGTAGCTAAAATAGCATCCTCAAACATCAAAATTAGTAGTTAAAATAGTTCCCTTAAAAACCAAATATAAAAAAAAATTAT
Nsilvanus_GermanyCove_N1017 TCTGAATCACCCGGTATATTGGGCAATTTATGAATTAATTGATAACAATCCTTAAAAACTTACAACTTTAGGTGTCAATAAAATTAAAAATTTTTTAAAAAATTTGACACATGTGCAAAACCTGAAAATAATTTGATCACAATTTTATCTAATAAAATAAGTGATTTATCAATACAGCCTTACCTCTTCACTCACATAATCGCCAGCAATTCTGATTAAGTTCAAAATCACATCAACATACCATGTGTAATCAGATGCATATTTTTCTGCTAAAATTGCAACTTTCAAAACCTGTTTAACAAGTAAAAAGAAACTTAAATAAAATTTTACATTTATATTCAACAAAACTATATTTTACAACTCATTATATATAGGAGTAATGTTAAGGAGATATACTCTGCTATTTAATAATCATTGAAATTTAGTAATGAGTATCAGTTATCCAATTAAATGTCTCAATAATAGAAAAATTTATATAATTTACAGAAATAAAATGATACAATGAATAGATTACCATTTCTTCTCTAATAGAGTAATCAGCAGTTTCCAAGTATGCCAACATTTCTCCAACAATTTCTTCAGCATTGCTTTTGTCGCACATGGCATACAAGAGATCAACTGCCCGCTGGCGCACACTGACATCTCTTTCTGTCTATAAAAAGTAAGAAAAATTATTATAACTACATTCCAATATTTTATTCACAAGAAATGAAATTGTGCTTACTTTTAAAGCATTAATTATAGTCTCTTGGTGCTTTTTTACTGCTTCATGTGAAAATTCAGAGGTTGCTAACAGACACATGCTCTCCAAAGCTAAGTACCTAAAGGAAAATAGTTTAGGCAATCAATGTCTACATGCCACCTATGCAAAAGGTTTTCAAAAAATACATTAAGAAAAATACCTGAGGTTTGTTTCTCTGTGTTGTAGAAACTGGCCTAGCTGATTACATGCTCGTACAAGAAGATTCGGCTCACTGAAAATAAATTTTTCATGAGAAAAAAATATGGAATTCAAGTCCAAACAAATAACTATAACAGAGCTGCCACTGGGTTGAGACTTAAAAATAGTATCTTTAGTTGCCTCAAGTGTTAAAAATAGTAGCCAAAATAATTTCCTCAAACATCAAAATTAGTAGTTAAAATAGTTCTCTTAAAAACCAAAAATAAAAAAAAATTAT
Nsilvanus_HeboMtn_N1029 -------------------------------------------------------AAACTTACAACTTTAGGTGTCAATAAAATTAAAAATTTTTTAAAAAATTTGACACATGTGCAAAACCTGAAAATAATTTGATCACAATTTTATCTAATAAAATAAGTGATTTATCAATACAGCCTTACCTCTTCACTCACATAATCGCCAGCAATTCTGATTAAGTTCAAAATCACATCAACATACCATGTGTAATCAGATGCATATTTTTCTGCTAAAATTGCAACTTTCAAAACCTGTTTAACAAGTAAAAAGAAACTTAAATAAAATTTTACATTTATATTCAACAAAACTATATTTTACAACTCATTATATATAGGAGTAATGTTAAGGAGATATACTCTGCTATTTAATAATCATTGAAATTTAGTAATGAGTATCAGTTATCCAATTAAATGTCTCAATAATAGAAAAAATTATATAATTTACAGAAATAAAATGATACAATGAATAGATTACCATTTCTTCTCTAATAGAGTAATCAGCAGTTTCCAAGTATGCCAACATTTCTCCAACAATTTCTTCAGCATTGCTTTTGTCGCACATGGCATACAAGAGATCAACTGCCCGCTGGCGCACACTGACATCTCTTTCTGTCTATAAAAAGTAAGAAAAATTATTATAACTACATTCCAATATTTTATTCACAAGAAATGAAATTGTGCTTACTTTTAAAGCATTAATTATAGTCTCTTGGTGCTTTTTTACTGCTTCATGTGAAAATTCAGAGGTTGCTAACAGACACATGCTCTCCAAAGCTAAGTACCTAAAGGAAAATAGTTTAGGCAATCAATGTCTACATGCCACCTATGCAAAAGGTTTTCAAAAAATACATTAAGAAAAATACCTGAGGTTTGTTTCTCTGTGTTGTAGAAACTGGCCTAGCTGATTACATGCTCGTACAAGAAGATTCGGCTCACTGAAAATAAATTTTTCATGAGAAAAAAATATGGAATTCAAGTCCAAACAAATAACTATAACAGGGCTGCCACTGGGTTGAGACTTAAAAATAGTATCTTTAGTTGCCTCAAGTGTTAAAAATAGTAGCCAAAATAGTATCCTCAAACATCAAAATTAGTAGTTAAAATAGTTCTCTTAAAAACCAAAAATAAAAAAAAATTAT
Nstupkai_BlowholeWOS_N285 -----ATCACCCAGTATATTGAGCTATTTATGAATTAATTGATAACAATTCTTATAAACTTACAACTTTAGGTGTCAATAAAATTAAAAATTTTTATTTTTTTTTGACACATGTGCAAAACCTGAAAATAATCTGATCACAATTTTATCTAATAAAATTAATGATTTATCAATACAGCCTTACCTCTTCACTCACATAATCGCCAGCAATTCTGATTAAGTTCAAAATCACATCAACATACCACGTGTAATCAGATGCATATTTTTCTGCTAAAATTGCAACTTTCAAAACCTGTTTAACAAGTAAAGAGAAACTTAAATAAAATTTTACATTTATATTCAACAAAACTATATTTTACAACTCATTATATATAGGAGTAATGTTAAGGAGACATACTCTGATATTTAATAATAATTGAAATTTAGTAATGAGTATCAGTTATCCAATTAAATGTCTCAATAATAGAAAAAATTATATAATTTACAGAAATAAAATGATACAATGAATAGATTACCATTTCTTCTCTAATAGAGTAATCAGCAGTTTCCAAGTATGCCAACATTTCTCCAACAATTTCTTCAGCATTGCTTTTGTCGCACATGGCATACAAGAGATCAACTGCCCGCTGGCGCACGCTGACATCTCTTTCTGTCTATAAAAATAAAGGAAAATTATTATAACTACATTCTATTATTTTATTCATAAGAAATGAAATTGTGCTTACTTTTAAAGCATTAATTATAGTCTCTTGGTGCTTTTTTACTGCTTCATGTGAAAATTCAGAGGTTGCTAACAGACACATGCTCTCCAAAGCTAAGTACCTAAAGGAAAATAGTTTAGGCAATCAATGTCTACATGACACCTATGAAAAAAAATTTCAAAAAATACATTAAAGAAAATACCTGAGGTTTGTTTCTCTGTGTTGTAGAAACTGGCCTAGCTGATTACATGCTCGTACAAGAAGATTCGGCTCACTGAAAATAAATTTTTCATGAGAAAAAAATGTGGAATTCAAGTTCAAACAAATAATTATCACAGGGCTGCCACCGGGTTGAGACTTAAAAATAGTATCTTTAGTTGCCTCAAGTGTTAAAAATAGTAGCTA-------------------------------------------------------------------------
Nstupkai_Blowing_N356 ----------------------------------------------------------------------------------------------------------------------------AAAATAATCTGATCACAATTTTATCTAATAAAATTAATGATTTATCAATACAGCCTTACCTCTTCACTCACATAATCGCCAGCAATTCTGATTAAGTTCAAAATCACATCAACATACCATGTGTAATCAGATGCATATTTTTCTGCTAAAATTGCAACTTTCAAAACCTGTTTAACAAGTAAAGAGAAACTTAAATAAAATTTTACATTTATATTCAACAAAACTATATTTTACAACTCATTATATATAGGAGTAATGTTAAGGAGACATACTCTGATATTTAATAATAATTGAAATTTAGTAATGAGTATCAGTTATCCAATTAAATGTCTCAATAATAGAAAAAATTATATAATTTACAGAAATAAAATGATACAATGAATAGATTACCATTTCTTCTCTAATAGAGTAATCAGCAGTTTCCAAGTATGCCAACATTTCTCCAACAATTTCTTCAGCATTGCTTTTGTCGCACATGGCATACAAGAGATCAACTGCCCGCTGGCGCACACTGACATCTCTTTCTGTCTATAAAAATAAAGGAAAATTATTATAACTACATTCTATTATTTTATTCATAAGAAATGAAATTGTGCTTACTTTTAAAGCATTAATTATAGTCTCTTGGTGCTTTTTTACTGCTTCATGTGAAAATTCAGAGGTTGCTAACAGACACATGCTCTCCAAAGCTAAGTACCTAAAGGAAAATAGTTTAGGCAATCAATGTCTACATGACACCTATGAAAAAAAATTTCAAAAAATACATTAAAGAAAATACCTGAGGTTTGTTTCTCTGTGTTGTAGAAACTGGCCTAGCTGATTACATGCTCGTACAAGAAGATTCGGCTCACTGAAAATAAATTTTTCATGAGAAAAAAATGTGGAATTCAAGTTCAAACAAATAATTATCACAGGGCTGCCACCGGGTTGAGACTTAAAAATAGTATCTTTAGTTGCCTCAAGTGTTAAAAATAGTAGCTAAAATAGCATCCTCAAACATCAAAATTAGTAGTTAAAATAGTACCCTTAAAAACCAAAAATAAAAAAAAATTAT
Nstupkai_LittleRiver_N293 ----------------------------TATGAATTAATTGATAACAATTCTTATAAACTTACAACTTTAGGTGTCAATAAAATTAAAAATTTTTATTTTTTTTTGACACATGTGCAAAACCTGAAAATAATCTGATCACAATTTTATCTAATAAAATTAATGATTTATCAATACAGCCTTACCTCTTCACTCACATAATCGCCAGCAATTCTGATTAAGTTCAAAATCACATCAACATACCATGTGTAATCAGATGCATATTTTTCTGCTAAAATTGCAACTTTCAAAACCTGTTTAACAAGTAAAGAGAAACTTAAATAAAATTTTACATTTATATTCAACAAAACTATATTTTACAACTCATTATATATAGGAGTAATGTTAAGGAGACATACTCTGATATTTAATAATAATTGAAATTTAGTAATGAGTATCAGTTATCCAATTAAATGTCTCAATAATAGAAAAAATTATATAATTTACAGAAATAAAATGATACAATGAATAGATTACCATTTCTTCTCTAATAGAGTAATCAGCAGTTTCCAAGTATGCCAACATTTCTCCAACAATTTCTTCAGCATTGCTTTTGTCGCACATGGCATACAAGAGATCAACTGCCCGCTGGCGCACACTGACATCTCTTTCTGTCTATAAAAATAAAGGAAAATTATTATAACTACATTCTATTATTTTATTCATAAGAAATGAAATTGTGCTTACTTTTAAAGCATTAATTATAGTCTCTTGGTGCTTTTTTACTGCTTCATGTGAAAATTCAGAGGTTGCTAACAGACACATGCTCTCCAAAGCTAAGTACCTAAAGGAAAATAGTTTAGGCAATCAATGTCTAC--GACACCTATGAAAAAAAATTTCAAAAAATACATTAAAGAAAATACCTGAGGTTTGTTTCTCTGTGTTGTAGAAACTGGCCTAGCTGATTACATGCTCGTACAAGAAGATTCGGCTCACTGAAAATAAATTTTTCATGAGAAAAAAATGTGGAATTCAAGTTCAAACAAATAATTATCACAGGGCTGCCACTGGGTTGAGACTAAAAAATAGTATCTTTAGTTGCCTCAAGTGTTAAAAATAGTCGCCAAAATAGCATCCTCAAACATCAAAATTAGTAGCTAAAATAGTACCCTTAAAAACCAAAAATAAAAAAAAATTAT
Ntempletoni_BaldMtns_N950 TCTGAATCACCTGGTATATTGAGCAATTTATGAATTAATTGATAACAATTCTTATAAACTTACAACGCTAGGCGTCAATAAAATTAAAAATTTAAAAAGATTTTTGACACATGTGCAAAACCTGAAAATAATTTGATCACAATTTTACCTAATAAAATAAGTGATTTATCAATACAGCCTTACCTCTTCACTCACATAATCGCCAGCAATTCTGATTAAGTTCAAAATCACATCAACATACCATGTGTAATCAGATGCATATTTTTCTGCTAAAATTGCAACTTTCAAAACCTGTTTAACAAGTAAAAAGAAACTTAAATAAAATTTTACATTTATATTCAACAAAACTATATTTTACAACTCATTATATATAGGAGTAATGTTAAGGAGACATACTCTGATATTTAATAATCATTGAAATTTAGTAATGAGTATCAGTTATCCAATTAAATGTCTCAATAATAGAAAAATTGATATAATTTACAGAAATAAAATGATACAATGAATAGATTACCATTTCTTCTCTAATAGAGTAATCAGCAGTTTCCAAGTATGCCAACATTTCTCCAACAATTTCTTCAGCATTGCTTTTGTCGCACATGGCATACAAGAGATCAACTGCTCGCTGGCGCACACTGACATCTCTTTCTGTCTATAAAAAGGAAGAAAAATTATTATAACTACATTCCATTATTTTATTCATAAAAAATGAAATTGTGCTTACTTTTAAAGCATTAATTATAGTCTCTTGGTGCTTTTTTACTGCTTCATGTGAAAATTCAGAGGTTGCTAACAGACACATGCTCTCCAAAGCTAAGTACCTAAAGGAAAATAGTTTAGGCAATCAATGTCTACATGCCACCTATGAAAAAGGTTTTCAAAAAATACATTAAAGAAAATACCTGAGGTTTGTTTCTCTGTGTTGTAGAAACTGGCCTAGCTGATTACATGCTCGTACAAGAAGATTCGGCTCACTGAAAATAAATTTTT-GTGAGAAAAAAATATGGAATTCAAGTTCAAACAAATAACTATAACAGGGCTGCCACTGAGTTGAGACTTAAAAATAGTATCTTTAGGTGCCTCAAGTGTTAAAAATAG-------------------------------------------------------------------------------
Ntempletoni_ClarksCreek_N945 TCTGAATCACCTGGTATATTGAGCAATTTATGAATTAATTGATAACAATTCTTATAAACTTACAACTCTAGGTGTCAATAAAATTAAAAATTTAACAAGATTTTTGACACATGTGCAAAACCTGAAAATAATTTGATCACAATTTTACCTAATAAAATAAGTGATTTATCAATACAGCCTTACCTCTTCACTCACATAATCGCCAGCAATTCTGATTAAGTTCAAAATCACATCAACATACCATGTGTAATCAGATGCATATTTTTCTGCTAAAATTGCAACTTTCAAAACCTGTTTAACAAGTAAAAAGAAACTTAAATAAAATTTTACATTTATATTCAACAAAACTATATTTTACAACTCATTATATATAGGAGTAATGTTAAGGAGACATACTCTGATATTTAATAATCATTGAAATTTAGTAATTAGTATCAGTTATCCAATTAAATGTCTCAATAATAGAAAAATTGATATAATTTACAGAAATAAAATGATACAACGAATAGATTACCATTTCTTCTCTAATAGAGTAATCAGCAGTTTCCAAGTATGCCAACATTTCTCCAACAATTTCTTCAGCATTGCTTTTGTCGCACATGGCATACAAGAGATCAACTGCTCGCTGGCGCACACTGACATCTCTTTCTGTCTATAAAAAGGAAGAAAA---ATTATAACTACATTCCATTATTTTATTCATAAAAAATGAAATTGTGCTTACTTTTAAAGCATTAATTATAGTCTCTTGGTGCTTTTTTACTGCTTCATGTGAAAATTCAGAGGTTGCTAACAGACACATGCTCTCCAAAGCTAAGTACCTAAAGGAAAATAGTTTAGGCAATCAATGTCTACATGCCACCTATGAAAAAGGTTTTCAAAAAATACATTAAAGAAAATACCTGAGGTTTGTTTCTCTGTGTTGTAGAAACTGGCCTAGCTGATTACATGCTCGTACAAGAAGATTCGGCTCACTGAAAATAAATTTTTCGTGAGAAAAAAATATGGAATTCAAGTTCAAGCAAATAACTGTAACAGGGCTGCCACTGAGTTGAGACTTAAAAATAGTATCTTTAGGTGCCTCAAGTGTTAAAAATAGTAGCCAAAATGGTATCCTCAAACATCAAAATTAGTAGTTCAAATAGCTCCCTTAAAAATCAAAAATAAAAAAAAATTAT
Ntempletoni_ScronceCreekRd_N1223 TCTGAATCACCTGGTATATTGAGCAATTTATGAATTAATTGATAACAATTCTTATAAACTTACAACTCTAGGCGTCAATAAAATTAAAAATTTAAAAAGATTTTTGACACATGTGCAAAACCTGAAAATAATTTGATCACAATTTTACCTAATAAAATAAGTGATTTATCAATACAGCCTTACCTCTTCACTCACATAATCGCCAGCAATTCTGATTAAGTTCAAAATCACATCAACATACCATGTGTAATCAGATGCATATTTTTCTGCTAAAATTGCAACTTTCAAAACCTGTTTAACAAGTAAAAAGAAACTTAAATAAAATTTTACATTTATATTCAACAAAACTATATTTTACAACTCATTATATATAGGAGTAATGTTAAGGAGACATACTCTGATATTTAATAATCATTGAAATTTAGTAATGAGTATCAGTTATCCAATTAAATGTCTCAATAATAGAAAAATTGATATAATTTACAGAAATAAAATGATACAATGAATAGATTACCATTTCTTCTCTAATAGAGTAATCAGCAGTTTCCAAGTATGCCAACATTTCTCCAACAATTTCTTCAGCATTGCTTTTGTCGCACATGGCATACAAGAGATCAACTGCTCGCTGGCGCACACTGACATCTCTTTCTGTCTATAAAAAGGATGAAAAATTATTATAACTACATTCCATTATTTTATTCATAAAAAATGAAATTGTGCTTACTTTTAAAGCATTAATTATAGTCTCTTGGTGCTTTTTTACTGCTTCATGTGAAAATTCAGAGGTTGCTAACAGACACATGCTCTCCAAAGCTAAGTACCTAAAGGAAAATAGTTTAGGCAATCAATGTCTACATGCCACCTATGAAAAAGGTTTTCAAAAAATACATTAAAGAAAATACCTGAGGTTTGTTTCTCTGTGTTGTAGAAACTGGCCTAGCTGATTACATGCTCGTACAAGAAGATTCGGCTCACTGAAAATAAATTTTTCGTGAGAAAAAAATATGGAATTCAAGTTCAAGCAAATAACTATAACAGGGCTGCCACTGAGTTGAGACTTAAAAATAGTATCTTTAGGTGCCTCAAGTGTTAAAAATAGTAGCCAAAATGGTATCCTCAAACATCAAAATTAGTAGT-----------------------------------------
Ndilutus_GrassyCreek_N670 ------------------------------------------------------------------------------------------------------------------------------------------------------------------------------------------------------------------------------------------------------------------------------------------------------------------------------------------------------------------------------------------------------------------------------------------------------------------------------------------------------AAATAAAATGATACAATGAATAGATTACCATTTCTTCTCTAATTGAGTAATCTGCAGTTTCCAAGTATGCCAACATTTCTCCAACAATTTCTTCAGCATTGCTTTTGTCGCACATGGCATACAAGAGATCAACTGCCCGCTGGCGCACACTGACATCTCTTTCTGTCTATAAAAAGGAAGAAAAATTATATTCACAAGATTCCAATATTTTATGCACAAGAAATTAAATTGTGCTTACTTTTAAAGCATTAATTATAGTCTCTTGGTGCTTTTTTACTGCTTCATGTGAAAATTCAGAGGTTGCTAACAGACACATGCTCTCCAAAGCTAAGTACCTAAAGGAAAATAGTTTAGGCAATCAATGTCT-------------------------------------------------------------------------------------------------------------------------------------------------------------------------------------------------------------------------------------------------------------------------------------------------------------------------------------
Ndilutus_StarveRockCave_G3174 ------------------------------------------------------------------------------------------------AAAAAATTTGACACATGTGCAAAACCTGAAAATAATTTGATCACAATTTTATCTAATAAAATAAGTGATTTATCAATACAGCCTTACCTCTTCACTCACATAATCGCCAGCAATTCTGATTAAGTTCAAAATCACATCAACATACCATGTGTAATCAGATGCATATTTTTCTGCTAAAATTGCAACTTTCAAAACCTGTTTAACAAGTAAAAAGAAACTTAAATAAAATTTTACATTTATATTCAACAAAACTATATTTTACAACTCATTATATATAGGAGTAATGTTAAGGAGACATATTCTGCTATTTAATAATCATTGAAATTTAGTAATGAGTATCAGTTATCCAATTAAATGTCTCAATAATAGAAAAATTTATATAATTTACAGAAATAAAATGATACAATGAATAGATTACCATTTCTTCTCTAATTGAGTAATCTGCAGTTTCCAAGTATGCCAACATTTCTCCAACAATTTCTTCAGCATTGCTTTTGTCGCACATGGCATACAAGAGATCAACTGCCCGCTGGCGCACACTGACATCTCTTTCTGTCTATAAAAAGGAAGAAAAATTATATTCACAAGATTCCAATATTTTATGCACAAGAAATTAAATTGTGCTTACTTTTAAAGCATTAATTATAGTCTCTTGGTGCTTTTTTACTGCTTCATGTGAAAATTCAGAGGTTGCTAACAGACACATGCTCTCCAAAGCTAAGTACCTAAAGGAAAATAGTTTAGGCAATCAATGTCTGCATGCCATCCATGGAAAAAGTTTTCAAAAAATACATTAAAGAAAATACCTGAGGTTTGTTTCTCTGTGTTGTAGAAACTGGCCTAGCTGATTACATGCTCGTACAAGAAGATTCTGCTCACTGAAAATAAATTTTTCATGAGAAAAAAATATGGAATTAGAGTCCAAACAAATAACTATAATAGGGCTGCCACTGGGTTGAAACTTAAAAATAGTATCTTTAGTTGCCTCAAGTGTTAAAAATAGTAGCCAAAATAGTATCCTCAAACATCAAAATTAGTAGTTAAAATAGTTCTCTTAAAAACCAAAAATAAAAAAAAATTAT
Ntennessensis_IndianCave_N052 --------------------------------------------------------------------------------------------------------------------------------------------------------------------------AATACAGCCTTACCTCTTCACTCACATAATCGCCAGCAATTCTGATTAAGTTCAAAATCACATCAACATACCATGTGTAATCAGATGCATATTTTTCTGCTAAAATTGCAACTTTCAAAACCTGTTTAACAAGTAAAAAGAAACTTAAATAAAATTTTACATTTATATTCAACAAAACTATATTTTACAACTCATTATATATAGGAGTAATGTTAAGGAGACATATTCTGCTATTTAATAATCATTCAAATTTAGTAATGAGTATCAGTTATCCAATTAAATGTCTCAATAATAGAAAAATTTATATAATTTACAGAAATAAAATGATACAATGAATAGATTACCATTTCTTCTCTAATTGAGTAATCTGCAGTTTCCAAGTATGCCAACATTTCTCCAACGATTTCTTCAGCATTGCTTTTGTCGCACATGGCATACAAGAGATCAACTGCCCGCTGGCGCACACTGACATCTCTTTCTGTCTATAAAAAGGAAGAAAAATTATATTCACAAGATTCCAATATTTTATTTACAAGAAATGAAATTGTGCTTACTTTTAAAGCATTAATTATAGTCTCTTGGTGCTTTTTTACTGCTTCATGTGAAAATTCAGAGGTTGCTAACAGACACATGCTCTCCAAAGCTAAGTACCTAAAGGAAAATAGTTTAGGCAATCAATGTCTGCATGCCACCTATGGAAAAAGTTTTCAAAAAATACATTAAAGAAAATACCTGAGGTTTGTTTCTCTGTGTTGTAGAAACTGGCCTAGCTGATTACATGCTCGTACAAGAAGATTCGGCTCACTGAAAATAAATTTTTCATGAGAAAAAAATATGGAATTCGAGTCCAAAC-----------------------------------------------------------------------------------------------------------------------------------------------------------
Ntennessensis_LittleStony_N645 ----------------------------------------------------------------------GGTGTCAATAAGATTAAAAATTTTTTAAAAAATTTGACACATGTGCAAAACCTGAAAATAATTTGATCACAATTTTATCTAATAAAATAAGTGATTCATCAATACAGCCTTACCTCTTCACTCACATAATCGCCAGCAATTCTGATTAAGTTCAAAATCACATCAACATACCATGTGTAATCTGATGCATATTTTTCTGCTAAAATTGCAACTTTCAAAACCTGTTTAACAAGTAAAAAGAAACTTAAATAAAATTTTACATTTATATTCAACAAAACTATATTTTACAACTCATTATATATAGGAGTAATGTTAAGGAGACATATTCTGCTATTTAATAATCATTCAAATTTAGTAATGAGTATCAGTTATCCAATTAAATGTCTCAATAATAGAAAAATTTATATAATTTACAGAAATAAAATGATACAATGAATAGATTACCATTTCTTCTCTAATTGAGTAATCTGCAGTTTCCAAGTATGCCAACATTTCTCCAACGATTTCTTCAGCATTGCTTTTGTCGCACATGGCATACAAGAGATCAACTGCCCGCTGGCGCACACTGACATCTCTTTCTGTCTATAAAAAGGAAGAAAAATTATATTCACAAGATTCCAATATTTTATTTACAAGAAATGAAATTGTGCTTACTTTTAAAGCATTAATTATAGTCTCTTGGTGCTTTTTTACTGCTTCATGTGAAAATTCAGAGGTTGCTAACAGACACATGCTCTCCAAAGCTAAGTACCTAAAGGAAAATAGTTTAGGCAATCAATGTCTGCATGCCACCTATGGAAAAAGTTTTCAAAAAATACATTAAAGAAAATACCTGAGGTTTGTTTCTCTGTGTTGTAGAAACTGGCCTAGCTGATTACATGCTCGTACAAGAAGATTCGGCTCACTGAAAATAAATTTTTCATGAGAAAAAAATATGGAATTCGAGTCCAAACAAATAACTATAATAGGGCTGCCACTGGGTTGAAACTTAAAAATAGTATCTTTAGTTGCCTCAAGTGTTAAAAATAG--------------TCCTCAAACATCAAAATTAGTAGTTAAAATAGTTCTCTTAAAAACCAAAAATAAAAAAAAATTAT
Ntennessensis_Watauga_N1046 ------------------------------------------------------------------------------------------------------TTTGACACATGTGCAAAACCTGAAAATAATTTGATCACAATTTTATCTAATAAAATAAGTGATTTATCAATACAGCCTTACCTCTTCACTCACATAATCGCCAGCAATTCTGATTAAGTTCAAAATCACATCAACATACCATGTGTAATCAGATGCATATTTTTCTGCTAAAATTGCAACTTTCAAAACCTGTTTAACAAGTAAAAAGAAACTTAAATAAAATTTTACATTTATATTCAACAAAACTATATTTTACAACTCATTATATATAGGAGTAATGTTAAGGAGACATATTCTGCTATTTAATAATCATTCAAATTTAGTAATGAGTATCAGTTATCCAATTAAATGTCTCAATAATAGAAAAATTCATATAATTTACAGAAATAAAATGATACAATGAATAGATTACCATTTCTTCTCTAATTGAGTAATCTGCAGTTTCCAAGTATGCCAACATTTCTCCAACGATTTCTTCAGCATTGCTTTTGTCGCACATGGCATACAAGAGATCAACTGCCCGCTGGCGCACACTGACATCTCTTTCTGTCTATAAAAAGGAAGAAAAATTATATTCACAAGATTCCAATATTTTATTTACAAGAAATGAAATTGTGCTTACTTTTAAAGCATTAATTATAGTCTCTTGGTGCTTTTTTACTGCTTCATGTGAAAATTCAGAGGTTGCTAACAGACACATGCTCTCCAAAGCTAAGTACCTAAAGGAAAATAGTTTAGGCAATCAATGTCTGCATGCCACCTATGGAAAAAGTTTTCAAAAAATACATTAAAGAAAATACCTGAGGTTTGTTTCTCTGTGTTGTAGAAACTGGCCTAGCTGATTACATGCTCGTACAAGAAGATTCGGCTCACTGAAAATAAATTTTTCATGAGAAAAAAATATGGAATTCGAGTCCAAACAAATAACTATAATAGGGCTGCCACTGGGTTGAAACTTAAAAATAGTATCTTTAGTTGCCTCAAGTGTTAAAAATAG--------------TCCTCAAACATCAAAATTAGTAGTT----------------------------------------
