# Supplementary material for: ﻿New species in old mountains: integrative taxonomy reveals ten new species and extensive short-range endemism in Nesticus spiders (Araneae, Nesticidae) from the southern Appalachian Mountains
Source: Zookeys. 2023 Feb 3;1145:1–130. doi: 10.3897/zookeys.1145.96724 (PMC10208238; doi:10.3897/zookeys.1145.96724)
Supplement: Supplementary material 4 — Input alignments, analysis log files, and output tree files [file zookeys-1145-001_article-96724__-s004.zip › uce-20073 (modified).phy]

 84 1168
Nsilvestrii_Hellgate_N1108 AACTGA-----------------------AAAAGTAGCCAACTGGAAAAATGCCAAATG---------------------------------TTATTAATTGACTTTTTCAAAACT----------------------------TGTATTGCATGAAAGGAAACAAACGCATT-------------------------------------------------------TCTATGAGGTATTTTCTTTGTGGG--------------CGGATAAATTAAACTGGTTCATCTTACGTTGAAAAAA---------ACAGCAGTGT--GAATGTTTTACATTAGAATCAGTTGCTATGCTCAA-----------------AACCTTAATCGTGT---TTGAAAGGCATAACTTTAAAATTCGATTTAAATATACATTACAGAACGGTCATAATTTATCACAAAGGACTGCTAGATTTATTTTATTCACTCTCCATATACAAGTAAATGCAAACTGAAAATGCAGGTACTCACTAAATTCCAATATATTATAGGATGCTGGTCCACAAACTCTGGTTTAGTCATGCAATTGTCTCCTTCATGCTCCAGTACATTTTCAACTTCTTTCCTCAGAACTAATGGACTCAAGTAAGGCACTGTGATGGGGTCGACTTCAATCAGAGAG------AACCTCCGAATATCACTGGCAGAAGATGTAGTGGACTGACTCTGTTTGGAGAACTTGGCATGGTGAGGGTAGGATGGATTCTCGTTCTCATCCAGAGAGCTGGCC---GTAGTTTCTTTGAGAATTTCTAGCTTATTTTTAACATTATTTTCCTCACAACTGTGCCTCGTTAAGGGGATTTCCTAGAATAAAAAGAATAATATGAC----ATTCTATTTCTAGTCCACTGCATTTCTTGCATTAAAAGAAATACGAGTCT---GTGACCCAATGATTTTAGGTGTTTTCCTGTTTTTATTTAAAATATCCGGACAGCCCAAATTGAATTTTAACAAAATTTGAAAGAAGAAATGAGAGACAGAAAGGGAAAGATTGCACACACATCAACAAAAGTAAAAACTGAACTGACTAAATATGGTCATGCAGAAAGTGCCAAAACTTGGACACATTCAACATTTGGAAATCGCAACTTAATAAATTAA
Narcheri_Cheaha_N023 ---------------------GAGCAGACAAGGGTAGTAAAATCAAAGAATAAC-AACTTTTTACACAGATGTGTGGTTCTATGTGCATGCCTTGTTGGTTAACATGTTGAAAACACCACAGCCTTATCAACGGCTGC--------------AAGAAATGAGGGAGACATATTGGATGATGTTGGCTTTGAACTTAGCCTCATTAGTCACATGACCTTATACACGCGATCTTTAAAGAAATCTCACATCCAAAAGACACAGGGATTCAGATCTGGCGATCTTGTTGGTCAGGCATCTAGAAAAGTGTGGGAGACGGCAGTCTTGGTATGTTTCGTCGTAAGAGCGAAACAT-------A-----------CACGCAAACCTCAGTCACATGATCTAAATAACACATATTTGACATTTTATTTGGATCCACTCAGTATAACTGGAGCTA-ATACTTCTGAGTACTGTCAGTTTAATTTCAACCATCTCGTATATATGAATACAAACAGAAAGAAATAGTAGACACTCACTAAATTCCAATAGATTATGGGATGCTGATCAACAAACTCTGGTTTAGTCATGCAGTTGTCTCCTTCATGCTCCAGTACATTCTCAACCTCTTTCCTCAGAACTAAAGGACTCAAATAAGGCACTGTGATTGGATCAATTTCAACCAGGGAGGTGGAAAACCTCCGGATATCACTTGCAGAAGAAGTAGTGGACTGGCTCTGCTTTGAGAACTTGGCATGGTGAGGATGCGATGGATTCTCGTTTTCATCTAGAGAGCTGG------AGCCTTCTTTGAGAGCTTCTAGCTTGTTTTTAGCATTGTTGTCCTCACAACTGTGCCTTGCTGAAAGAATTTCCTAG-----AAAGAAAAATACAGTCAGACTCCAATTTAAAGAACTTTTCATACTCCCATCAGAAAGATATAATAATCTTCTCCGATTTAACCCTTCAAGA-TTTTTTCTTTTCTTATTTGTAACTCTCAAGCTAATTATGGTAACTTTTGATGGAATCCACCAATAAAAATTATATATAACATATGG------------------------------------------------------------------------------------------------------------------
Narcheri_MillShoalCreek_N727 -------------------------------------------------------------------------------------------------------------------------------------------------------------------------------------------------------------------------------------------------------------------------------------------------------------------------------------------------------CGAAACAT-------A-----------CACGCAAACCTCAGTCACATGATCTAAATAACACATATTTGACATTTTATTTGGATCCACTCAGTATAACTGGAGCTA-ATACTTCTGAGTACTGTCAGTTTAATTTCAACCATCTCGTATATATGAATACAAACAGAAAGAAATAGTACACACTCACTAAATTCCAATAGATTATGGGATGCTGATCAACAAACTCTGGTTTAGTCATGCAGTTGTCTCCTTCATGCTCCAGTACATTCTCAACCTCTTTCCTCAGAACTAAAGGACTCAAATAAGGCACTGTGATTGGATCAATTTCAACCAGGGAGGTGGAAAACCTCCGGATATCACTTGCAGAAGAAGTAGTGGACTGGCTCTGCTTTGAGAACTTGGCATGGTGAGGATGCGATGGATTCTCGTTTTCATCTAGAGAGCTGG------AGCCTTCTTTGAGAGCTTCTAGCTTGTTTTTAGCATTGTTGTCCTCACAACTGTGCCTTGCTGAAAGAATTTCCTAG-----AAAGAAAAATACAGTAAGACTCCAATTTAAAGAACTTTT-------------------------------------------------------------------------------------------------------------------------------------------------------------------------------------------------------------------------------------------------------------
Ncarteri_div__RainbowCave_G2089 ------------------------------------------------------------------------------------------------------------------------------------------------------------------------------------------------------------------------------------------------------------------------------------------------CATGCATCTAGAGAAGTACACAAGATGACAGTATTTGTATGTTTTGCCGTATCAGCAATACATACATTTGAAATAATTTTTCCATGTAAACCTCAGTCACATGATCTAAATAACACATATTTGACATTTTATTTGGATCCACTCAGTAGAACTGGAGCTACCGGCTTCTGAGTACTGTCAGTTTAATTTTAACCACTCCATATATATGAACACAAAAAGAAAAAAATAGTAGACACTCACTAAATTCCAATAGATTATGGGATGCTGATCAACAAACTCCGGTTTAGTCATACAGTTGTCTCCTTCATGCTCCAGTACATTCTCTACCTCTTTCCTCAGAACTAATGGACTCAAATAAGGCACTGTGATTGGATCGATTTCAACCAGGGAGGTGGAAAACCTCCGGATATCACTTGCAGAAGAAGTAGTGGACTGGCTTTGCTTTGAGAACTTTGCATGGTGAGGATGCGATGGATTCTCGTTCTCATCTAGAGAGCTGGAACGGGAGCCTTCTTTGAGAGCTTCTAGCTTGTTTTTAGCATTGTTGTCCTCACAACTGTGCCTTGCTGAGAGGATTTCCTAGAAAGAAAAGAAAAATACAGTCAGACACCAATTTAAAGAACTTTTTATACTCCCGTAAGAAAGATATATTAATCTTCCTCGATTTAACTCTTCAAAA-TTTTTTCATTTCTTATTTGTAACTCTTGGATTAATTATGGTAACTTTTGATGGGATTCACCAATAAATATTAGATATAACATATGGTAACTTACACATA----TATATAACATGAAGTTAAATTTGTCATTTCTTTCTGTTTATAATGCTATATAACTTTAATACAATTGAGATTTATTGAGACTAATTTTTTATATCCA
Ncressleri_AndersonSpringCave_G2075 -----------------GGCAGAAAAGACAAGAGTAGTAAAATCAAAGAATAAC-AACTTTTTACACAGATGTGTGCTTCTGTGTGCATGTCTTGTTGGTTAGCATGTTGAAAAAACCACAGCCTTATCAATGGCTGCAAGAAACATATAGAAAGAAATGAGGGAAACATATCGGATGATGTTGGCTTTGAACTTAGCTTCATTGGTCACATGACCTTATACACGCGATCTTTGAAGAAATCTCGCATCCGGAAGTCACAGGGATTCAGATCTGGCGATCTTGTTGGTCAGGCATCTAGAAAAGTACGCGAGACGACAGTCTTTGTACGTTTTGGCGTATGAGTGATACATACATTTGAAATAATTTTTCCACATAAACCTCAGTCGCATGATCTAAATAACACATATTTGACATTTTATTTGGATCTGCTCAGTATAACTGGAGCCACCTGCTTCCGAGTACTGTCAGTTTAATTTTAACCACCCCACATAAATGAACGCAAACAGAAAGAAATAGTAGACACTCACTAAATTCCAATAGATTATGGGATGCTGATCAACAAACTCTGGTTTAGTCATGCAGTTGTCTCCTTCATGCTCCAGTACATTCTCAACCTCTTTCCTCAGAACTAATGGACTCAAATAAGGCACTGTGATTGGATCGATTTCAACCAGGGAGGTGGAAAACCTCCGGATATCACTTGCAGAAGAAGTAGTGGACTGGCTCTGCTTTGAGAACTTGGCACGATGAGGATGCGATGGATTTTCGTTCTCATCTAGAGAGCTGGAACGGGAGCCTTCTTTGAGAGCTTCTAGCTTGTTTTTAGCATTATTATCCTCACAACTGTGCCTTGCTGAGAGAATTTCCTAGAAAGAAAAGAAAAATACAGTCAGACCCCAATTTAAAGAACTTTTCATACTCTCGTAAGAAAGATATATTAATTTTCTCAGATTTAACTCTTCAAGA-TTTTTTCTTTTCTTATTTGTAACTCTCGGACTAATTATGGTAACTTTTGATGGAATTCACCAATAAAAATTATATATAACATATGGTAAATTATACA--TATTTATATAACATAAAGTTAAATTTTTCATTTCTTTCTGATTATAATGCTATATAACTTTAATACAATTGAGATTTGTTGAGGCTAATTTTTTATATCCA
Ncressleri_PigeonCave_G2077 -----------------GGCAGAAAAGACAAGAGTAGTAAAATCAAAGAATAAC-AACTTTTTACACAGATGTGTGCTTCTGTGTGCATGTCTTGTTGGTTAGCATGTTGAAAAAACCACAGCCTTATCAATGGCTGCAAGAAACATATAGAAAGAAATGAGGGAAACATATCGGATGATGTTGGCTTTGAACTTAGCTTCATTGGTCACATGACCTTATACACGCGATCTTTGAAGAAATCTCGCATCCGGAAGTCACAGGGATTCAGATCTGGCGATCTTGTTGGTCAGGCATCTAGAAAAGTACGCGAGACGACAGTCTTTGTACGTTTTGGCGTATGAGTGATACATACATTTGAAATAATTTTTCCACATAAACCTCAGTCGCATGATCTAAATAACACATATTTGACATTTTATTTGGATCTGCTCAGTATAACTGGAGCCACCTGCTTCCGAGTACTGTCAGTTTAATTTTAACCACCCCACATAAATGAACGCAAACAGAAAGAAATAGTAGACACTCACTAAATTCCAATAGATTATGGGATGCTGATCAACAAACTCTGGTTTAGTCATGCAGTTGTCTCCTTCATGCTCCAGTACATTCTCAACCTCTTTCCTCAGAACTAATGGACTCAAATAAGGCACTGTGATTGGATCGATTTCAACCAGGGAGGTGGAAAACCTCCGGATATCACTTGCAGAAGAAGTAGTGGACTGGCTCTGCTTTGAGAACTTGGCACGATGAGGATGCGATGGATTTTCGTTCTCATCTAGAGAGCTGGAACGGGAGCCTTCTTTGAGAGCTTCTAGCTTGTTTTTAGCATTATTATCCTCACAACTGTGCCTTGCTGAGAGAATTTCCTAGAAAGAAAAGAAAAATACAGTCAGACCCCAATTTAAAGAACTTTTCATACTCTCGTAAGAAAGATATATTAATTTTCTCAGATTTAACTCTTCAAGA-TTTTTTCTTTTCTTATTTGTAACTCTCGGACTAATTATGGTAACTTTTGATGGAATTCACCAATAAAAATTATATATAACATATGGTAAATTATACA--TATTTATATAACATAAAGTTAAATTTTTCATTTCTTTCTGATTATAATGCTATATAACTTTAATACAATTGAGATTTGTTGAGGCTAATTTTTTATATCCA
Npecki_HaskellSims_G3697 ----------------------------------------------------------------------------------------------------------GTTGAAAACACCACAGCCTTATCAACGGCTGCAAGAAATATATATAAAGAAATGAGGGAGACATATCGGTTGATGCTGGCTTTGAACTTAGCTTCATT-------------------------------GGAAATTTCACATCCAGAAGACACAGGGATTCAGATCTGGCGAACTTGTTGGTCAGGCATCTAGAAAAGTGTGGGAGACGACAGTCTTGGTCTGTTTCACCGTAAGAGCGAAACATACATTTGAACTAATTTTTCCACCTAAACTTCAGTCACATGATTTAAATAACACATATTTGACATTTTATTCGGATCCGCTCAGTATAGCTGGAGCTA-ATACTTCTGAGTATTGTCAGTTTAATTTTAACCATCCCGTCTATATGAACAGAAACAGAAAGAAACAGTAGACACTCACTAAATTCCAATAGATTATGGGATGCTGATCAACAAACTCTGGTTTAGTCATGCAGTTGTCTCCTTCATGCTCCAGTACATTCTCAACCTCTTTCCTTAGAACTAATGGACTCAAATAAGGCACTGTGATTGGATCGATTTCAACCAGGGAGGTGGAAAACCTCCGGATATCACTTGCAGAAGAAGTAGTGGACTGGCTCTGCTTTGAGAACTTGGCATAGTGAGGATGCGATGGATTCTCGTTCTCATCTAGAGAGCTGGAACGAGAGCCTTCTTTGAGAGCTTCTAGCTTGTTTTTAGCATCGTTGTCCTCACAACTGTGCCTTGCTGAATGAATTTCCTAG-----AAAGAAAAATAGAGTCAGACCCCAATTTAAAGAACTTTTCATACTCCCGTCAGAAAGATATATTAATCTTCCCTGATTTAACTCTTCAAGA-TTTTTTATTTCCTTATTTGTAACTCTCGGACTAATTATGGTAACTTTTGTTGAAATTCACCAATAAAAATTATATATAACATATGGTAAATTATATATATATATACATAACATAAAGTTAAATTTGTCATTTATTTCTGTTTATAATGCTATATAATTTTAA--------------------------------------
Npecki_HurricaneMazeCave_G2100 -----------------ACAAGGAAAGACAAAAGTAGTGAAATCAAAAAATAAC-AACTTTTTACACAGATGTGTGGTTCTATGTGCATGCCTCGTTGGTTAACATGTTGAAAACACCACAGCCTTATCAACGGCTGCAAGAAACATATATAAAGAAATGAGGGAGACATATCGGATGATGTTGGCTTTGAACTTAGCTTCATT-------------------------------AGAAATTTCACATCCAGAAGACACAGGGATTCAGATCTGGCGATCTTGTTGGTCAGGCATCTAGAAAAGTGTGGGAGACGACAGTCTTGGTCTGTTCTACCGTAAGAGCGAAACATACATTTGAACTAATTTTTCCACCTAAACTTCAGTCACATGATCTAAATAACACATATTTGACATTTTATTTGGATCCGCTCAGTATCACTGGAGCTA-ATACTTCTGAGTATTGTCAGTTTAATTTTAACCATCCCGTCTATATGAACAGAAACAGAAAGAAATAGTAGACACTCACTAAATTCCAATAGATTATGGGATGCTGATCAACAAACTCTGATTTAGTCATGCAGTTGTCTCCTTCATGCTCCAGTACATTCTCAACCTCTTTCCTCAGAACTAATGGACTCAAATAAGGCACTGTGATTGGATCGATTTCAACCAGGGAGGTGGAAAACCTCCGGATATCACTTGCAGAAGAAGTAGTGGACTGGCTCTGCTTTGAGAACTTGGCATGGTGAGGATGCGATGGATTCTCGTTTTCATCTAGAGAGCTGGAACGAGAGCCTTCTTTGAGAGCTTCTAGCTTGTTTTTAGCATTGTTGTCCTCACAACTGTGCCTTGCTGAATGAATTTCCTAG-----AAAGAAAAATAGAGTCAGACCCCAATTTAAAGAACTTTTCATACTCCCGTCAGAAAGATATATTAATCTTCCCTGATTTAACTCTTCAAGA-TTTTTTCTTTTCTTATTTGTAACTCTCGGACTAATTATGGTAACTTTTGTTGGAATTCACCAATAAAAATTATATA---------------TATATATATACATACATAACATAAAGTTAAATTTGTCATTTATTTCTGTTTATAATGCTATATAATTTTAATACAATTGAGA-------------TTTTTTT-------
Npecki_Monteagle_N062 ------------------CAAGGAAAGACAAAAGTAGTGAAATCAAAGAATAAC-AACTTTTTACACAGATGTGTGGTTCTATGTGCATGCCTCGTTGGTTAACATGTTGAAAACACCACAGCCTTATCAACGGCTGCAAGAAACATATATAAAGAAATGAGGGAGACATATCGGATGATGTTGGTTTTGAACTTAGCTTCATT-------------------------------AGAAATTTCACATCTAGAAGACACAGGGATTCAGATCTGGCGATCTTGTTGGTCAGGCATCTAGAAAAATGTGGGAGACGACAGTCTTGGTCTGTTTCACCGTAAGAGCGAAACATACATTTGAACTAATTTTTCCACCTAAACTTCAGTCACATGATCTAAATAACACATATTTGACATTTTATTTGGATCCGCTCAGTATAACTGGAGCTA-ATACTTCTGAGTATTGTCAGTTTAATTTTAACCATCCCGTCTATATGAACAGAAACAGAAAGAAATAGTAGACACTCACTAAATTCCAATAGATTATGGGATGCTGATCAACAAACTCTGGTTTAGTCATGCAGTTGTCTCCTTCATGCTCCAGTACATTCTCTACCTCTTTCCTCAGAACTAATGGACTCAAATAAGGCACTGTGATTGGATCGATTTCAACCAGGGAGGTGGAAAACCTCCGGATATCACTTGTAGAAGAAGTAGTGGACTGGCTCTGCTTTGAGAACTTGGCATGGTGAGGATGCGATGGATTCTCGTTTTCATCTAGAGAGCTGGAACGAGAGCCTTCTTTGAGAGCTTCTAGCTTGTTTTTAGCATTGTTGTCCTCACAACTGTGCCTTGCTGAATGAATTTCCTAG-----AAAGAAAAATAGAGTCAGACCCCAATTTAAAGAACTTTTCATACTCCCGTCAGAAAGATATATTAATCTTCCCTGATTTAACTCTTCAAAA-TTTTTTCTTTTCTTATTTGTAACTCTCGGACTAATTATGGTAACTTTTGTTGGAATTCACCAATAAAAATTATACA---------------TATATATATACATACATAACATAAAGTTAAATTTGTCATTTATTTCTGTTTATAATGCTATATAATTTTAATACAATTGAGA-------------ATTTTTTATATCCA
Nstygius_ObeLee_N0656 -----------------GGCAGAAAAGACAAGAGTAGTAAAATCAAAGAATAAT-AACTTTTTACATAGATGTGTGCTTCTATGTGTACGCCTTGTTGGTTAACATGTTGAAAAAGCCACAGCCTTATCAACGGCTGCAAGAAACATATAGAAAGAAGTGAGGGAGACATATCGGACGATGTTGGCTTTGAACTTAGCCTCATTAGTCACATGACCTTATAAATGTGATATTTGAAGAAACCTCACATCCAGAAGTCACTGGAAATCAGATTT-----------------GGCATCTAGAAAAGTACGTGAAACGATAGTCTCTGTATGTTTTGCCTTATGAGTGATACATACGTTCGAAATAATTTTTCCACGTAAACCTCAGTCGCATGATCTAAATAACACATATTTGAAATTTTATTTGGAACTGCTCAGTAGAACTGAAGCTATTGGCTTCCGAGAACTGTCAGTTTAATTC------------------------AAACAGAAAGAAATAATAGACACTCACTAAATTCCAATAGATTATGGGATGCTGATCAACAAACTCTGATTTGGTCATGCAGTTGTCGCCTTCATGCTCCAGTACATTCTCAACCTCTTTCCTCAGAACTAATGGACTCAAATAAGGCACTGTGATTGGATCCATTTCAACCGGGGAGGTGGAAAACCTCCAAATATCACTTGCGGAAGAAGTAGTGGACTGGCTCTGCCTTGAGAACTTGGCATGGCGAGGATGTGACGGATTCTCGTTCTCGTCTAGAGAGCTGGAACGGGAGCCTTCTTTGAGAGCTTCTAGCTTGTTTTTAGCATTGTTGTCCTCACAACTGTGCCTTGCAGAGAGGATTTCCTATAAAGAAAAGAAAAACACAGTTAGACCCCAATTTAAAGAACTTTCCATACTCCCGTAAGAAAGATCTATTAATCTTCCCCGATTTAACCCTTCAAGA-TTTTTTCTTTCCTTATTTGTAACTCTCGGACTAATTATGGT---TTTCGATTGAATTCATCAATAAAAATTA--------------------------------------------------------------------------------------------------------------------------------
Nstygius_RavenB_N1022 AACTGACAGTACTCAAAGGCAGAAAAGACAAGAGTAGTAAAATCAAAGAATAAT-AACTTTTTACATAGATGTGTGCTTCTATGTGTACACCTTGTTGGTTAACATGTTGAAAAAGCCACAGCCTTATCAACGGCTGCAAGAAACATATAGAAAGAAGTGAGGGAGACATATCGGACGATGTTGGCTTTGAACTTAGCCTCATTAGTCACATGACCTTATAAATGTGATATTTGAAGAAACCTCACATCCAGAAGTCACTGGGAATCAGATTT-----------------GGCATCTAGAAAAGTACGTGAAACGATAGTCTCTGTATGTTTTGCCTTATGAGTGATACATACATTCGAAATAATTTTTCCACGTAAACCTCAGTCGCATGATCTAAATAACACATATTTGAAATTTTATTTGGAACTGCTCAGTAGAACTGAAGCTATTGGCTTCCGAGAACTGTCAGTTTAATTC------------------------AAACAGAAAGAAATAATAGACACTCACTAAATTCCAATAGATTATGGGATGCTGATCAACAAACTCTGATTTGGTCATGCAGTTGTCGCCTTCATGCTCCAGTACATTCTCAACCTCTTTCCTCAGAACTAATGGACTCAAATAAGGCACTGTGATTGGATCCATTTCAACCGGGGAGGTGGAAAACCTCCAAATATCACTTGCGGAAGAAGTAGTGGACTGGCTCTGCCTTGAGAACTTGGCATGGCGAGGATGTGACGAATTCTCGTTCTCGTCTAGAGAGCTGGAACGGGAGCCTTCTTTGAGAGCTTCTAGCTTGTTTTTAGCATTGTTGTCCTCACAACTGTGCCTTGCGGAGAGGATTTCCTATAAAGAAAAGAAAAACACAGTTAGACCCCAATTTAAAGAACTTTCCATACTCCCGTAAGAAAGATCTATTAATCTTCCCTGATTTAACCCTTCAAGA-TTTTTTCTTTCCTTATTTGTAACTCTCGGACTAATTATGGT---TTTCGATTGAATTCACCAATAAAAATTATATATACCATATGGTAAATTATATATATATTTCTATAACATAAAGTTACACTTGTCATTTCTTCCT-TTCATAACG----------------------------------------------------
Nbarri_Bishop_N1072 -----------------GGCAAAAAAGACAAGAATGGTAAAATCAAAGAATAAGAAATTTTTTACACACATGTGTGCTTCAATGTGCATGCCTTGTTAGTTAACATGTTGAAAAAGCCAGAGCCTTATTAACAGTTGCAAGAAAAATATCGAAAGAAATGAGGGAGACATATCGGACGATGCTGGCTTTGAACTCCGCTTCATTAGTCACATGACCTTATACATACGATCTTTGAAGCAATCTCACATCCAGAAGCCACAGAGATTCAGA-TCGGCGATCTTGTTGGTCAGGCATCTGGAAAAGTATGCTAGACGACAGTCTTTGTATGTTTTGCTGCAGGAGCGATACATGCATTTGAAATAATTTTTCCACATAAACCTCAGTCGTATGATCTAAATAACACATATTTGAAAATTTATTTGGATCCACTCAGTAGAACTAGAGCTACCGGCTTCTGAGTACTGTCAGTTTATTTTTAACCACCCTGCATATATGAACACAAACGGAAAGAAATAGTAGGCACTCACTAAATTCCAATAGATTATGGGATGCTGGTCAACAAACTCCAGTTTAGTCATGCAGTTGTCTCCTTCATGCTCCAGTACATTCTCAACCTCTTTCCTCAGAACTAATGGACTCAAATAAGGCACTGTGATTGGATCGATTTCAACCAGGGAGGTGGAAAACCTCCGGATATCACTTGCGGAAGAAGTTGTGGACTGGCTCTGCTTTGAGAACTTGGCATGGTGAGGATGCGATGGATTCTCGTTCTCATCTAAAGAGCTGGAACGGGAGGCTTCTTTGAGAGCTTGTAGCTTGTTTTTAGCATTGTTGTCCTCACAACTGTGCCTTGCTGAGAGGATTTCCTAGAAAGAAAAGAAAAATACAGTCAAACCCCAATTTAAAGAACTTTTCATATTTTCGTAAGAAAGATATATTAATCTCCCCTGGTTTAACACTTCAAGATTTTTACCTTTTCTTATTTGTAACTCTCAGACTAATTATGGTAACTTTTGATGAAATTCACCAATAAAAATGATATACAACATTCTGGTGACTGCTTGTCTGATCGTATGGTGTGGTGCTAAAGTTGGCGAGATTTGCAACCAGAAATTTTAAACATCGCCAACACCACTAGATTTTACGATGAATATTTAGCCAAA----
Nbarri_LostCoveCave_N0065 -----------------GGCAAAAAAGACAAGAATGGTAAAATCAAAGAATAAGAAATTTTTTACACACATGTGTGCTTCAATGTGCATGCCTTGTTAGTTAACATGTTGAAAAAGCCAGAGCCTTATTAACAGCTGCAAGAAAAATATCGAAAGAAATGAGGGAGACATATCGGACGATGCTGGCTTTCAACTCCGCTTCATTAGTCACATGACCTTATACATACGATCTTTGAAGCAATCTCACATCCAGAAGCCACAGAGATTCAGA-TCGGCGATCTTGTTGGTCAGGCATCGGGAAAAGTATGCTAGACGACAGTCTTTGTATGTTTTGCTGCAGGAGCGATACATGCATTTGAAATAATTTTTCCACATAAACCTCAGTCATATGATCTAAATAACACATATTTGAAAATTTATTTGGATCCACTCAGTAGAACTAGAGCTACCGGCTTCTGAGTACTGTCAGTTTATTTTTAACCACCCTGCATATATGAACACAAACGGAAAGAAATAGTAGGCACTCACTAAATTCCAATAGATTATGGGATGCTGGTCAACAAACTCCAGTTTAGTCATGCAGTTGTCTCCTTCATGCTCCAGTACATTCTCAACCTCTTTCCTCAGAACTAATGGACTCAAATAAGGCACTGTGATTGGATCGATTTCAACCAGGGAGGTGGAAAACCTCCGGATATCACTTGCGGAAGAAGTTGTGGACTGGCTCTGCTTTGAGAACTTGGCATGGTGAGGATGCGATGGATTCTCGTTCTCATCTAAAGAGCTGGAACGGGAGGCTTCTTTGAGAGCTTGTAGCTTGTTTTTAGCATTGTTGTCCTCACAACTGTGCCTTGCTGAGAGGATTTCCTAGAAAGAAAAGAAAAATACAGTCAAACCCCAATTTAAAGAACTTTTCATATTTTCGTAAGAAAGATATATTAATCTCCCCTGGTTTAACACTTCAAGATTTTTACCTTTTCTTATTTGTAACTCTCAGACTAATTATGGTAACTTTTGATGAAATTCACCAATAAAAATGAT-----ACATTCTGGTGACTGCTTGTCTGATCGTATGGTGTGGTGCTAAAGTTGGCGAGATTTGCAACCAGAAATTTTAAACATCGCCAACACCACTAGATTTTACGATGAATATTTAGCCAAATTCA
Nbarri_eyed_ClayCave_G2082 ------------------GCAGAAAAGACAAGAATAGTAAAATCAAAGAATAACA--TTTTTTACACGCGTGTGTGCTTCTATGTGCATGCCTTGTTGGTTAACATGTTGAA-----------------AACAGCTGCAAGAAACATATCGAAAGAAATGAGGGAGACACAGCGGACGATGCTGGCTTTGAACTCTGCTTCATTAGTCACATGACCTTATACATACGATCACTGAAGCAATCTCACATCCAGAAGTCACAGGGATTCAGATCTGGCGATCTTGTTGGTCAGGCATCTGGAAAAGTATGCGAGACGACAGTCTTTGTATGTTTTGCTGTAGGAGCGATACATACATTTGAAATAATTTTTCCACATAAACCTCAATCGTATGATCTAAATAACACATATTTGAAAATTTATTTGGATCCGGTCAGTAGAACCAGAGCTACCGGCTTCCGAGTACTGTCAGTTTATTTTTAACCATCCTGCATATGTGAACACGAACGGAAAGAAATAGTAGGCACTCACTAAATTCCAATAGATTATGGGATGCTGGTCAACAAACTCCGGTTTAGTCATGCAGTTGTCTCCTTCGTGCTCCAGTACATTCTCAACCTCTTTCCTCAGAACTAATGGACTCAAATAAGGCACTGTGATTGGATCGATTTCAACCAGGGAGGTGGAAAACCTCCGGATATCACTTGCAGAAGAAGTTGTGGACCGGCTCTGCTTTGAGAACTTGGCATGGTGAGAATGCGATGGATTCTCGTTCTCATCTAAAGAGCTGGAACGGGAGGCTTCTTTGAGAGCTTGTAGCTTGTTTTTAGCATTGTTGTCCTCACAACTGTGCCTTGCTGAGAGGATTTCCTAGAAAGAAAAGAAAAATACAGTCAAACCCCAATTTAAAGAACTTTTCATACCCCCGTAAGAAAGATATATTAATCTCCCCTGATTTAACACTTCAAGATTTTTTTCTTTTCTTATTTGTAACTATCAGACTAATTATGGTAACTTTTGATAAAATTAACCAATAAAAATGATATATAACATATGGTAAATTATATATATATTTATATAAC--AAAGTTAAATTTGTCATTTCTTT----------------------------------------------------------------
Nbarrowsi_Gregorys_N270 -------------------------------------------------------------------ACATGTGTGCTTCTATGTGAATGCCTTGTTGATTAACATGTTGAAAACACCAGAGCCTTATCAACAGCTGCAAGAAACATATCGAAAGAAATGAGGGAGACATATCGGACGATGCTGGCTTTGAACTCCGCTTCATTAGTCACATGACCT-ATACATACGATCTTTGAAGCAATCTCACATCCAGAAGTCACAAGGATTCAGATCTGGCGATCTTGTTGGTCAGGCATCTGGAAAAGTATGTGAGACGACAGTCTTTGTATGTTTTGCTGTAGGAGCGATACATACATTTGAAATAATTTTTCCACATAAACCTCAGTCGTATGATCTAAATAACACATATTTGAAAATTTATTTGGTTCCGCTCAGTAGAACTAGAGCTACCGGCTTCTGAGTACTGTCAGTTTATTTTTAACCACCCTGCATATATGAACACAAACGGAAAGAAATAGTAGGCACTCACTAAATTCCAATAGATTATGGGATGCTGGTCAACAAACTCTGGTTTAGTCATGCAGTTGTCTCCTTCATGCTCCAGTACATTCTCAACCTCTTTCCTCAGAACTAATGGACTCAAATAAGGCACTGTGATTGGATCGATTTCAACCAGGGAGGTGGAAAACCTCCGGATATCACTTGCAGAAGAAGTTGTGGACTGGCTCTGCTTTGAGAACTTGGCATGGTGAGGATGCGATGGATTCTCGTTCTCATCTAAAGAGCTGGAACGGGAGGCTTCTTTGAGAGCTTGTAGCTTGTTTTTAGCATTGTTGTCCTCACAACTGTGCCTTGCTGAGAGGATTTCCTAGAAAGAAAAGAAAAATACAGTCAAACCCCAATTTAAAGAACTTTTCATACCCCCGTAAGAAAGATATATTAATCTCCCCTGATTTAACAATTCAAGATTTTTTTCTTTT---ATTTGTAACTCTCAGACTAATTATGGTAACTTTTGATGAAATTCACC-------------------------------------------------------------------------------------------------------------------------------------------
Nbarrowsi_Tuckaleechee_N360 -----------------GGCAGAAAAGACAAGAATAGTAAAATCAAAGAATAACAAATTTTTTACACACATGTGTGCTTCTATGTGAATGCCTTGTTGATTAACATGTTGAAAACACCAGAGCCTTATCAACAGCTGCAAGAAACATATCGAAAGAAATGAGGGAGACATATCGGACGATGCTGGCTTTGAACTCCGCTTCATTAGTCACATGACCT-ATACATACGATCTTTGAAGCAATCTCACATCCAGAAGTCACAAGGATTCAGATCTGGCGATCTTGTTGGTCAGGCATCTGGTAAAGTATGCGAGACGACAGTCTTTGTATGTTTTGCTGTAGGAGCGATACATACATTTGAAATAATTTTTCCACATAAACCTCAGTCGTATGATCTAAATAACACATATTTGAAAATTTATTTGGATCCGCTCAGTAGAACTAGAGCTACCGGCTTCTGAGTACTGTCAGTTTATTTTTAACCACCCTGCATATATGAACACAAATGGAAAGAAATAGTAGGCACTCACTAAATTCCAATAGATTATGGGATGCTGGTCAACAAACTCCGGTTTAGTCATGCAGTTGTCTCCTTCATGCTCCAGTACATTCTCAACCTCTTTCCTCAGAACTAATGGACTCAAATAAGGCACTGTGATTGGATCGATTTCAACCAGGGAGGTGGAAAACCTCCGGATATCACTTGCAGAAGAAGTTGTGGACTGGCTCTGCTTTGAGAACTTGGCATGGTGAGGATGCGATGGATTCTCGTTCTCATCTAAAGAGCTGGAACGGGAGGCTTCTTTGAGAGCTTGTAGCTTGTTTTTAGCATTGTTGTCCTCACAACTGTGCCTTGCTGAGAGGATTTCCTAGAAAGAAAAGAAAAATACAGTCAAACCCCAATTTAAAGAACTTTTCATACCCCCGTAAGAAAGATATATTAATCTCCCCTGATTTAACAATTCAAGATTTTTTTCTTTT---ATTTGTAACTCTCAGACTAATTATGGTAACTTTTGATGAAATTCACCAATAAAAATGATATATAACATATGGTAAATTATATATA-----------------------------------------------------------------------------------------------------
Nbishopi_DryFalls_N150 AACTGACACTATTCAGAGGCATAAAAGACAAGAATGGTAAAATCAGAGAATAAGAAATTTTTTACACACATGTGTGCTTCTATGTGCATGCCTTGTTGGTTAACATGTTGAAAACGCCAGAGCCTTATCAACAGCTGCAAGAAACATATTGAAAGAAATGAGGGAGACATATCGGACGATGCTGGCTTTGAACTCCGCTTCATTAGTCACATGACCTTATACATACGACCTTTGAAGCAATCTCACATCCAGAAGTCACAGAGATTCAGATCTGGCGATCTTGTTGGTCAGGCATCTGGAAAAGTATGCGAGACAACAGTTTTTGTATGTTTTGCTGTAGGAGCGATACATACATTTGAAATAATTTTTCCACATAAACCTCAGTCGTATGATCTAAATAACACATATTTGAAAATTTATTTGGATCCGCTCAGCAGAACTAGAGCTACCAGCTTCTGAGTACTGTCAGTTTATTTTTAACCACCCTGCATATATGGACACAAACGGATAGAAATAGTAGGCACTCACTAAATTCCAATAGATTATGGGATGCTGGTCAACAAACTCTGGTTTAGTCATGCAGTTGTCTCCTTCATGCTCCAGTACATTCTCAACCTCTTTCCTCAGAACTAATGGACTCAAATAAGGCACTGTGATTGGATCGATTTCAACCAGGGAGGTGGAAAACCTTCGGATATCACTTGCAGAAGAAGTTGTGGACTGGCTCTGCTTTGAGAACTTGGCATGGTGAGGATGCGATGGATTCTCGTTCTCATCTAAAGAGCTGGAACGGGAGGCTTCTTTGAGAGCTTGTAGCTTGTTTTTAGCATTGTTGTCCTCACAACTGTGCCTTGCTGAGAGGATTTCCTAGAAAGAAAAGAAAAATACAGTCAAACCCCAATTTAAAGAATTTTTCATATTTTCGTAAGAAAGATATATTAATCTCCCCTGGT------CTTCAAGATTTTTTTCTTTTCTTATTTGTAACTCTCAGACTAATTATGGTAACTTTTGGTGAAATTTACCAATAAAAATGATATATAACATATGGTAAATTATATATATATTTATATAACATAAAGTTAAATTTGTCATTTCTTTCTGTTTATAATGCTATATAATGGTAAGACGATCAAGTTATAGAGCGGGTATTCTTCTATA----
Nbishopi_StandingIndian_N131 AACTGACACTATTCAGAGGCATAAAAGACAAGAATGGTAAAATCAGAGAATAAGAAATTTTTTACACACATGTGTGCTTCTATGTGCATGCCTTGTTGGTTAACATGTTGAAAACGCCAGAGCCTTATCAACAGCTGCAAGAAACATATTGAAAGAAATGAGGGAGACATATCGGACGATGCTGGCTTTGAACTCCGCTTCATTAGTCACATGACCTTATACATACGACCTTTGAAGCAATCTCACATCCAGAAGTCACAGAGATTCAGATCTGGCGATCTTGTTGGTCAGGCATCTGGAAAAGTATGCGAGACAACAGTTTTTGTATGTTTTGCTGTAGGAGCGATACATACATTTGAAATAATTTTTCCACATAAACCTCAGTCGTATGATCTAAATAACACATATTTGAAAATTTATTTGGATCCGCTCAGCAGAACTAGAGCTACCAGCTTCTGAGTACTGTCAGTTTATTTTTAACCACCCTGCATATATGGACACAAACGGATAGAAATAGTAGGCACTCACTAAATTCCAATAGATTATGGGATGCTGGTCAACAAACTCTGGTTTAGTCATGCAGTTGTCTCCTTCATGCTCCAGTACATTCTCAACCTCTTTCCTCAGAACTAATGGACTCAAATAAGGCACTGTGATTGGATCGATTTCAACCAGGGAGGTGGAAAACCTTCGGATATCACTTGCAGAAGAAGTTGTGGACTGGCTCTGCTTTGAGAACTTGGCATGGTGAGGATGCGATGGATTCTCGTTCTCATCTAAAGAGCTAGAACGGGAGGCTTCTTTGAGAGCTTGTAGCTTGTTTTTAGCATTGTTGTCCTCACAACTGTGCCTTGCTGAGAGGATTTCCTAGAAAGAAAAGAAAAATACAGTCAAACCCCAATTTAAAGAATTTTTCATATTTTCGTAAGAAAGATATATTAATCTCCCCTGGT------CTTCAAGATTTTTTTCTTTTCTTATTTGTAACTCTCAGACTAATTATGGTAACTTTTGGTGAAATTTACCAATAAAAATGATATATAACATATGGTAAATTATATATATATTTATATAACATAAAGTTAAATTTGTCATTTCTTTCTGTTTATAATGCTATATAATGGTAAGACGATCAAGTTATAGAGCGGGTATTCTTCTATATCCA
Nbrimleyi_NewberryCr_N984 AGCTGACAGTACTCGGAGGCAAGAAAGACAAGAGTAGAAAAATCAAAGAATAACAATTTTTTTACACACATTTGTGTTTCTATGTGCATGCCTTG------------TTGAAAACGCCAAAGCCTTATCAACAGCCGCAAGAAACATATTGAAAGAAATGAGGGAGATATATCGGACGATGCTGGCTTTTAACTCCGCTTCATTCGTGAAATGACCTTATACATACGATCTTTGAAGCAATCTCACATCCAGAAGTCACAGGGATTCAGATCTGGCGATCTTGTTGGTCAGGCATCTGGAAAAGTATGCGAGACGACAGTTTTCGTATGTTTTGCTGTAGGAGCGATACATACATTTGAAATAATTTTTCCACGTAAACCTCAGTCGTATGATCTAAATAACACATATTTGAAAATTTATTTG----------------------------GCTTCCGAGTACTGTCAGTTTAATTTTAACCACCC--------TGAACAGAAACAGAAAGAAATAGTAGGCACTCACTAAATTCCAATAGATTATGGGATGCTGGTCAACAAACTCTGGTTTAGTCATGCAATTGTCTCCTTCATGCTCCAGTACATTCTCAACCTCTTTCCTCAGAACTAATGGACTCAAATAAGGCACTGTGATTGGATCGATTTCAACCAGGGAGGTGGAAAACCTCCGGATATCACTTGCAGAAGAAGTTGTGGACTGGCTCTGCTTTGAGAACTTGGCATGGTGA---------GGATTCTCGTTCTCATCTAAAGAGCTGGAACGGGAGGCTTCTTTGAGAGCTTGTAGCTTGTTTTTAGCATTGTTGTCCTCACAACTGTGCCTTGCTGAGAGGATTTTCTAGACAGAAAAGAAAAATACAGTCAAACCCCAATTTAAAGAACTTTTCATACTCCTGT----AAGATATATTAATCTCCCTTGATTTAACACTTCAAGATTTTTTTCTTTTCTTATTTGTTACTCTCGGACTAATTATGGTAACTTTTGACGAAATTCACCAATAAAAATGATACATAACACAAGGTAAATTATATATATATTTATATAACATAAAGTTAAATTTGTCATTTCTTTCTGTTTATAATGCTATATAACTTTAATACAATTGAGATTTATTGAGACTATTTTTTTATATCCA
Nbrimleyi_RumblingBald_N241 AACTGACAGTACTGAGAGGCAGAAAAGACAAGAGTAGTAAAATCAAAGAATAACAATTTTTTTACACACATTTGTGTTTCTATGTGCATGCTTTGTTGGTTAACATGTTGAAAACGCCAAAGCCTTATTAACAGCAGCAAGAAACATATTGAAAGAAATGAGGGAGACATATCGGACGATGCTGGTTTTGAACTCTGCTTCATTAGTCACATGACCTTATACATACGATCTTTGAAGCAATCTCACATCCAGAAGTCACAGGGATTCAGATCTGGCGATCTTGTTGGTCAGGCATCTGGAAAAGTATGCGAGACGACAGTTTACGTATGTTTTGCTGTAGGAGCGATACATACATTTGAAATAATTTTTCCACGTAAACCTCAGTCGTATGATCTAAATAACACATATTTGAAAATTTATTTGGATCCGCTCAGTAGAACTGGAGCTACCAGCTTCTGAGTACTGTCAGTTTAATTTTAACCACCCTGTATATATGAACACAAACAGAAAGAAATAGTAGGCACTCACTAAATTCCAATAGATTATGGGATGCTGGTCAACAAACTCTGGTTTAGTCATGCAATTGTCTCCTTCATGCTCCAGTACATTCTCAACCTCTTTCCTCAGAACTAATGGACTCAAATAAGGCACTGTGATTGGATCGATTTCAACCAGGGAGGTGGAAAACCTCCGGATATCACTTGCAGAAGAAGTTGTGGACTGGCTCTGCTTTGAGAACTTGGCATGGTGAGGATGGGATGGATTCTCGTTCTCATCTAAAGAGCTGGAACGGGAGGCTTCTTTGAGAGCTTGTAGCTTGTTTTTAGCATTGTTGTCCTCACAACTGTGCCTTGCTGAGAGGATTTTCTAGACAGAAAAGAAAAATACAGTCAAACCCCAATTTAAAGAACTTTTCATACTCCGGT----AAGATATATTAATCTCCCTTGATTTAACACTTCAAGATTTTTTTCTTTTCTTATTTGTTACTCTCAGACTAATTATGGTAACTTTTGACGAAATTCACCAATAAAAATGATACATAACACATGGTAAATTA-----------------------------------------------------------------------------------------------------------
Ncanei_Egypt_N958 -----------------GGCAGAAAAGACAAGAGTAGTAAAATTAAAGAATAAC-AATTTTTTACACACATTTGTGTTTCTATGTGCATGCCTTGTTGGTTAACATGTTGAAAACGCCAAAGCCTTATCAACAGCCGCAAGAAACATATTGAAAGAAATGAGGGAGACATATCGGAAGATGCTGGTTTTGAGCTCTGCTTCATTAGTCACATGACCTTATACATACGATCTTTGAAGCAATCTCTGATCCAGAAGTCAAAGGGATTCAAATCTGTCGATCTTGTTCGTCAGGCATCTGGAAAAGTATGCGAGATGACAGACTTTGTAAGTTTTGCTGTAGGAGCGATACATACATTTGAAATAATTTTTCCACGTAAACCTCAGTAGTATGATCTAAATAACACATATTTGAAAATTTATTTGGATCCGCTCAGTAGAACTGGAGCTACCGGCTTCTGAGTACTGTCAGTTTAATTTTAACCACCCTGCATATATGAACACAAACAGAAATAAATAGTAGGCACTCACTAAATTCCAATAGATTATGGGATGCTGGTCAACAAACTCTGGTTTAGTCATGCAGTTGTCTCCTTCATGCTCCAGTACATTCTCAACCTCTTTCCTCAAAACTAATGGACTCAAATAAGGCACTGTGATTGGATCGATTTCAACCAGGGAGGTGGAAAACCTCCGGATATCACTTGCAGAAGAAGTTGTGGACTGGCTCTGCTTTGAGAATTTGGCATGGTGAGGATGGGATGGATTCTCGTTCTCATCTAAAGAGCTGGAACGGGAGGCTTCTTTGAGAGCTTGTAGCTTGTTTTTAGTATTGTTGTCCTCACAACTGTGCCTTGCTGAGAGGATTTTCTAGACAGAAAAGAAAAATACAGTCAAACCCCAATTTAAAGAACTTTTCATACTCCTGTAAGAAAGATATATTAATCTCCCCTGATTTAACATTTCAAGATTTTTTTCTCTTCTTATTTGTAACTCTCGGACTAATTATGGTAACTTTTGACAAAATTCACCAAAAAAAATGATATATAATATATGGTAAATTATATATA----TA-----------------------------------------------------------------------------------------------
Ncarolinensis_Grandfather_N218 AACCGACACTACTCGGATGATGACAAGACAAGAATACTAAAATCAAAGAATAACAAATTTTTTACACACGTGTGTGCTTCTATGTGCATGCCTTGTTGGTTAACATGTTGAAAACGCCAGAGCCTTATCAACAGCTGCAAGAAAC-----GAAAGAAATGAGGGAGACATATCGGATGATGCTGGCTTTGAATTCCGCTTCATTAGTGACATGACCTTATATGCACGATCTTTGGAGCAATCTCACATCCAGAAGTCACAGGGATTCAGATCTGGCGATCTTGTCGGTCAGGCATGTGGAAAAGTATGCGAGACGACAGTCTTTGTATGTTTTGCCGTAGGAGCGATACATACATTTGAAATAATTTTTCAACATAAACCTCAGTCGTATGATCTAAATAACACATATTTGAAAATTTATTTGGATCCGCTGGGTAGAACTAGAGCTACCGGCTTCCGAGTATTGTCGGTTTATTTTTAACCACCCTGCCTATATGAATAAAAACGGAAACAAATAGTAGGCACTCACTAAATTCCAATAGATTATGGGATGCTGGTCAACAAACTCCGGTTTAGTCATGCAGTTGTCTCCTTCATGCTCCAGTACATTCTCAACCTCTTTCCTCAGAACTAATGGACTCAAATAAGGCACTGTGATTGGATCGATTTCAACCAGGGAGGAGGAAAACCTCCGGATATCACTTGCAGAAGAAGTTGTGGACTGGCTCTGTTTCGAGAACTTGGCATGGTGAGGATGCGATGGATTCTCGTTCTCATCTAAAGAGCTGGAACGGGAGGCTTCTTTGAGAGCTTGTAGCTTGTTTTTAGCATTGTTGTCCTCACAACTGTGCCTTGCTGAGAGGATTTCCTAGAAAGAAAAGAAAAATACAGTCAAACCACAATTTAAAGAACTTTTCATACTCCCATAAGAAAGATATATTAATCTCCCCTGATTTAACACTTCAAGATTTTTTTCTTTTCTTATTTGTAACTCTCAGACTAATTATGTTAACTTTTGATGAAATTCACCAATAAAAATGATATATAACATACGGTAAATTATATATATATATATATAAC--AAGGTTAAATTTGTCATTTCTTTCTGTTTATAATGCTATATAACTTTAATACAATTGAGATTTATTGAGACTATTTTTTTTTATCCA
Ncarolinensis_LinvilleCaverns_N227 ---------------------------------------------------------------------------------------------------------------------------------------------------------------------------------------------------------------------------------------------------------------------------------------------------------------------------------------------GCCGTAGGAGCGATAGATACATTTGAAATAATTTTTCAACATAAACCTCAGTCGTATGATCTAAATAACACATATTTGAAAATTTATTTGGATCCGCTGGGTAGAACTAGAGCTACCGGCTTCCGAGTATTGTCGGTTTATTTTTAACCACCCTGCATATATGAATAAAAACGGAAAGAAATAGTAGGCACTCACTAAATTCCAATAGATTATGGGATGCTGGTCAACAAACTCCGGTTTAGTCATGCAGTTGTCTCCTTCATGCTCCAGTACATTCTCAACCTCTTTCCTCAGAACTAATGGACTCAAATAAGGCACTGTGATTGGATCGATTTCAACCAGGGAGGAGGAAAACCTCCGGATATCACTTGCAGAAGAAGTTGTGGACTGGCTCTGTTTCGAGAACTTGGCATGGTGAGGATGCGATGGATTCTCGTTCTCATCTAAAGAGCTGGAACGGGAGGCTTCTTTGAGAGCTTGTAGCTTGTTTTTAGCATTGTTGTCCTCACAACTGTGCCTTGCTGAGAGGATTTCCTAGAAAGAAAAGAAAAATACAGTCAAACCACAATTTAAAGAACTTTTCATACTCCCATAAGAAAGATATATTAATCTCCCCTGATTTAACACTTCAAGATTTTTTTATTTTCTTATTTGTAACTCTCAGACTAATTATGTTAACTTTTGATGAAATTCACCAATAAAAATG---------------------------------------------------------------------------------------------------------------------------------
Ncarteri_LaurelCave_nearTYPE_N0296 ---------------------------------------------------------------------------------------------------------------------------------AACAGCTGCAAGAAACATATCGAAAGAAATGAGGGAGACATATTGG-CAATGCTGGCTTT-AACTCCGCTTCATTAGTCACGTGACCTTATACATACGATCTTTGAAGC--------ATCCAGAAGTCACAGAGATTCAGATCTGGCGATCTTGTTGGTCAGGCATCTGGAAAAGTATGCGAGACAACCGTTTTTGTATGTTTTGCTGTAGGAGCAATACATACATTTGAAATAATTTTTCCACATAAACCTCAGTCGTATGATCTAAATAACACATATTTGAAAATTTATTTGGATCCGCTCAGTAGAACTAGAGCTACCGGCTTCCGAGTACTGACAATTTATTTTTTACCACCCTGCATATATGAACACAAATGGAAAGAAATAGTAGACACTCACTAAATTCCAATAGATTATGGGATGCTGGTCAACAAACTCCGCTTTAGTCATGCAGTTGTCTCCTTCATGCTCCAGTACATTTTCAACCTCTTTCCTCAGAACTAATGGACTCAAATAAGGCACTGTGATTGGATCGATTTCAACCAGGGAGGTGGAAAACCTTCGGATATCACTTGCAGGAGAAGCCGTGGACTGGCTCTGCTTTGAGAACTTGGCATGGTGAGGATGCGATGGATTCTCGTTCTCATCTAAAGAGCTGGAACGGGAGGCTTCTTTGAGAGCTTGTAGCTTGTTTTTAGCATTGTTGTCCTCACAACTGTGCCTTGCTGAGAGGATTTCCTAGAAAGAAAAGAAAAATACAGTCAAACCCCAAATTAAAGAACTTTTCATATTTTCGTAAGAAAGATATACTAATCACCCCTGGTGTAACACTTCAAGA---------------------------------------------------------------------------------------------------------------------------------------------------------------------------------------------------------
Ncarteri_PilotMtn_G2185 AACTGACACTACTCAGAGGCAGAAAAGACAAGAATGGTAAAATCAAAGAATAAGAAATTTTTTACACACATGTGTGCTTCTATGTGCATGCCTTGTTGGTTAACATGTTGAAAACGCCAGAACCTTATCAACAGCTGCAAGAAACATATCGAAAGAAATGAGGGAGACATATTGGACAATGCTTGCTTTAAACTCCGCTTCATTAGTCACGTGACCTTATACATACGATCTTTGAAGCAATCTCACATCCAGAAGTCACAGAGATTCAGATCTGGCGATCTTGTTGGTCAGGCATCTGAAAAAGTATGCGAGACAACAGTTTTTGTATGTTTTGCTGTAGGAGCAATACATACATTTGAAATAATTTTTCCACATAAACCTCAGCCGTATGATTAAAATAACACATATTTGAAAATTTATTTGGATCCGCTCAGCAGAACTAGAGCTACCGGCTTCCGAGTACTGTCAATTTATTTTTAACCACCCTGCATATATGAACACAAACGGAAAGAAATAGTAGGCACTCACTAAATTCCAATAGATTATGGGATGCTGGTCAACAAACTCCGCTTTAGTCATGCAGTTGTCTCCTTCATGCTCCAGTACATTTTCAACCTCTTTCCTCAGAACTAATGGACTCAAATAAGGCACTGTGATTGGATCGATTTCAACCAGGGAGGTGGAAAACCTTCGGATATCACTTGCAGAAGAAGTTGTGGACTGGCTCTGCCTTGAGACCTTGGCATGGTGAGGATGCGATGGATTCTCGTTCTCATCTAAAGAGCTGGAACGGGAAGCTTCTTTGAGAGCTTGTAGCTTGTTTTTAGCATTGTTGTCCTCACAACTGTGCCTTGCTGAGAGGATTTCCTAGAAAGAAAA-AAAAATACAGTCAAACCTCAAATTAAAGAACTTTTCATATTTTCGTAAGAAAGATATATTAATCTCCCCTGGTGTAACACTTCAAGA-TTTTTTCTTTTCTTATTTGTAACTCTCAGACTAATTATGGTAACTTTTGATGAAATTCACCAATAAAAATGATATATAACATATGGTAAATTATATATATATTTATATAACATAAAGTTAAATTTGTCATTTCTTTCTGTTTATAATGCTATATAATGGTAAGACAATCAAGTTATTGAGCGGGTATTCTTCTATA----
Ncarteri_Pitchfork_N363 --------------AGAGGCAGAAAAGACAGGAGTAGAAAAATCAAAGAATAACAAATTTTTTACACACATGTGTGCTTCTATGTGCATGCCTTGTTGGTTAACAAGTTGAAAACACCAGAACCTTATCAACAGCTGCGAGAAACATATTGAAAGAAATGAGGGAGACATATTGGACAATGCTGGCTTTAAACTCCGCTTCATTAGTCATGTGACCTTATACATACGATCTTTGAAGCAATCTCACATCCAGAAGTCACAGAGATTCAGATCTGGCGATCTTGTTGGTCAGGCATCTGGAAAAGTATGTGAGACAACAGTTTTTGTATGTTTTGCTGTAGGAGCAATACATACATTTGAAATAATTTTTCCACATAAACCTCAGTCGTATGATCTAAATAACACATATTTGAAAATTTATTTGGATCCCCTCAGTAGAACTAGAGCTACCGGCTTCCGAGTACTGTCAATTTATTTTTAACCACCCTGCATATATGAACACAAACGGAAAGAAATAGTAGGCACTCACTAAATTCCAATAGATTATGGGATGCTGGTCAACAAACTCCGCTTTAGTCATGCAGTTGTCTCCTTCATGCTCCAGTACATTTTCAACCTCTTTCCTCAGAACTAATGGACTCAAATAAGGCACTGTGATTGGATCGATTTCAACCAGGGAGGTGGAAAACCTTCGGATATCACTTGCAGAAGAAGTTGTGGACTGGCTCTGCTTTGAGAACTTGGCATGGTGAGGATGTGATGGATTCTCGTTCTCATCTAAAGAGCTGGAACGGGAGGCTTCTTTGAGAGCTTGTAGCTTGTTTTTAGCATTGTTGTCCTCACAACTGTGCCTTGCTGAGAGGATTTCCTAGAAAGAAAAGAAAAATAAAGTCAAACCCCAAATTAAAGAACTTTTCATATTTTCGTAAGAAAGATATATTAATCTCCTCCGGTGTAACACTTCAAGATTTTTCTCTTTTCTTATTTGTAACTCTCAGACTAATTATGGTAACTTTTGATGAAATTCACCAATAAAAATGATATATAACATATGGTAAATTATATATATATTTATACAAC--AAAGTTAAATTTGTCATTTCTTTCTGTTTATAATGCTATATAATGGTAAGACAATCAAGTTATTGAGCGGGTATTCTTCTATATCCA
Ncarteri_WeberCty_N1044 ------------------------------------------------------------------------------------------------------------------------------------------------------GAAAGAAATGAGGGAGACATATTGGACAATGCTGGCTTTAAACTCCGCTTCATTAGTCACGTGACCTTATACATACGATCTTTGAAGCAATCTCACATCCAGAAGTCACAGAGATTCAGATCTGGCGATCTTGTTGGTCAGGCATCTGGAAAAGTATGCGAGACAACAGTTTTTGTATGTTTTGCTGTAGGAGCAATACATAAATTTGAAATAATTTTTCCACATAAACCTCAGTCGTATGATCTAAATAACACATATTTGAAAATTTATTTGGATCCACTCAGTAGAACTAGAGCTATCGGCTTCCGAGTACTGTCAATTTATTTTTAACCACCCTGCATATATGAACACAAACGGAAAGAAATAGTAGGCACTCACTAAATTCCAATAGATTATGGGATGCTGGTCAACAAACTCCGCTTTAGTCATGCAGTTGTCTCCTTCATGCTCCAGTACATTTTCAACCTCTTTCCGCAGAACTAATGGACTCAAATAAGGCACTGTGATTGGATCGATTTCAACCAGGGAGGTGGAAAACCTTCGGATATCACTTGCAGAAGAAGTTGTGGACTGGCTCTGCTTTGAGAACTTGGCATGGTGAGGATGCGATGGATTCTCGTTCTCATCTAAAGAGCTGGAACGGGAGGCTTCTTTGAGAGCTTGTAGCTTGTTTTTAGCATTGTTGTCCTCACAACTGTGCCTTGCTGAGAGGATTTCCTAGAAAGAAAAGAAAAATACAGTCAAACCCCAAATTAAAGAACTTTTCATATTTTCGTAAGAAAGATATATTAATCTCCCCTGGTGTAACACTTCAAGATTTTTTTCTTTTCTTATTTGTAACTCTCAGACTAATTATGGTAACTTTTGATGAAATTCACCAATAAAAATGATGTATAACATATGGTAAATTATATATATATTTATATAACATAAAGTTAAATTTGTCATTTCTTTCTGTTTATAATGCTGTATAATGGTAAGACAATCAAGTTATTGAGCGGGTATTCTTCTATATCCA
Ncherokee_BallhootScar_N193 -----------------GGCAGAAAAGACAAGAATAGTAAAATCAAAGAATAACGAATTTTTTACACACATGTGTGCTTCTATGTGCATGCCTTGTTGGTTAACATGTTGAAAACGCC--AGTCTTATCAACAGCTGCAAGAAACATATCGAAAGAAATGAGGGAGACATATCGGACGATGCTGGCTTTGAACCCCGCTTCATTAGTCACATGACCTTATACATACGATCTTTGAAGCAATCTCACATCCAGAAGTCACAGGGATTCAGATCTGGCGATCTTGTTGGTCAGGCATCTGGAAAAGTATGCGAGACGACAGTCTTTGTATGTTTTGCTGTAGGAGCGATACATAAAATTGAAATAATTTTTCAACATAAACCTCAGTCGTATGATCTAAATAACACATATTTGAAAATTTA-TTGGATCCGCTCAGTAGAACTAGAGCTACCGGCCTCTGAGTATTGTCAGTTTATTTTTAACCACCCTGCATATATGAACACAAACGGAAAGAAATAGTAGGCACTCACTAAATTCCAATAGATTATGGGATGCTGGTCAACAAACTCCGGTTTAGTCATGCAGTTGTCTCCTTCATGCTCCAGTACATTCTCAACCTCTTTCCTCAGAACTAATGGACTCAAATAAGGCACTGTGATTGGATCGATTTCAACCAGGGAGGTGGAAAACCTCCGGATATCACTTGCAGAAGAAGTTGTGGACTGGCTCTGCTTTGAGAACTTGGCATGGTGAGGATGCGATGGATTCTCGTTCTCATCTAAAGAGCTGGAACGGGAGGCTTCTTTGAGAG------GCTTGTTTTTAGCATTGTTGTCCTCACAACTGTGCCTTGCTGAGAGGATTTCCTAGAAAGAAAAGAAAAATACAGTCAAACCACAATTTAAAGAACTTTTCATACTCCCGTAAGAAAGATATATTAATCTCCCCTGATTTAACACTTCAAGATTTTTTTCTTTCCTTATTTGAAACTTTCAGACTAATTATGTTAACTTTTGTTGAAATTCACCAATAAAAATGATATATAACACATGGTAAATTATATATA-----------------------------------------------------------------------------------------------------
Ncherokee_BalsamMtn_N891 AACCGACACTCCTCGGAGGCAGAAAAGACAAGAATAGTAAAATCAAAGAATAACAAATTTTTTACACACATGTGTGCTTCTATGTGCATGCCTTGTTGGTTAACATGTTGAAAACGCCAGAGTCTTATCAACAGCTGCAAGAAACATATCGAAAGAAATGAGGGAGACATATCGGACGATGCTGGCTTTGAACCCCGCTTCATTAGTCACATGACCTTATACATACGATCTTTGAATCAATCAAATATCCAGAAGTCACAGGGATTCAGATCTGGCGATCTTGTTGGTCAGGCATCTGGAAAAGTATGCGAGACGACAGTCTTTGTATGTTTTGCTGTAGGAGCGATACATACATTTGAAATAATTTTTCAACATAAACCTCAGTC---TGATCTAAATAACACATATTTGAAAATTTA-TTGGATCCGCTCAGTAGAACTAGAGCTACCGGCTTCTGAGTATTATCAGTTTATTTTTAACCACCCTGCATATATGAACACAAATGGAAAGAAATAGTAGGCACTCACTAAATTCCAATAGATTATGGGATGCTGGTCAACAAACTCCGGTTTAGTCATGCAGTTGTCTCCTTCATGCTCCAGTACATTCTCAACCTCTTTCCTCAGAACTAATGGACTCAAATAAGGCACTGTGATTGGATCGATTTCAACCAGGGAG------AACCTCCGGATATCACTTGCAGAAGAAGTTGTGGACTGGCTCTGCTTTGAGAACTTGGCATGGTGAGGATGCGATGGATTCTCGTTCTCATCTAAAGAGCTGGAACGGGAGGCTTCTTTGAGAGCTTGTAGCTTGTTTTTAGCATTGTTGTCCTCACAACTGTGCCTTGCTGAGAGGATTTCCTAGAAAGAAAAGAAAAATACAGTCAAACCACAATTTAAAGAACTTTTCATACTCCCGTAAGAA--ATATATTAATCTCCTCTGATTTAACACTTCAAGATTATTTTCTTTTCTTATTTGTAACTTTCAGACTAATTATGTTAACTTTTGATGAAATTCACCAATAAAAATGATATATAACATATGGTAAATTATATATATATTTATATAACA--AAGTTAAATTTGTCATTTCTTTCTGTTTATAATGCTATATAACTTTAATA------------------------------------
Ncherokee_SIndianCrk_N681 ----------------------------------TAGTAAAATTAAAGAATAACAAATTTTTTACAGACATGTGTGCTTCTATGTGCATGCCTTGTTGGTTAACATGTTGAAAACTCCAGAGCCTTATCAACAGCTGCAAGAAACATATCGAAAGAAATGTGGGAGACATATCGGACGATGCTGGCTTTGAACTCCGCTTCATTAGTCACATGACCTTATACATACGATCTTTGAAGCAATCTCATATCCAGAAGTCACAGGGATTCAGATCTGGCGATCTTGTTGGTCAGGCATCTGGAAAAGTATGCGAGACGACAGTCTTTGTATGTTTTGCTGTAGGAGCGATACATACATTTGAAATAATTTTTCAACATAAACCTCAGTCGTATGATCTAAATAACACATATTTGAAAATTTA-TTGGATCCGCTCAGTAGAACTAGAGCTACCGGCTTCTGAGTATTGTCAGTTTATTTTTAACCACCCTGCATATATGAACACAAACAGAAAGAAATAGTAGGCACTCACTAAATTCCAATAGATTATGGGATGCTGGTCAACAAACTCCGGTTTAGTCATGCAGTTGTCTCCTTCATGCTCCAGTACATTCTCAACCTCTTTCCTCAGAACTAATGGACTCAAATAAGGCACTGTGATTGGATCGATTTCAACCAGGGAGGTGGAAAACCTCCGGATATCACTTGCAGAAGAAGTTGTGGACTGGCTCTGCTTTGAGAACTTGGCATGGTGAGGATGCGATGGATTCTCATTCTCATCTAAAGAGCTGGAACGGGAGGCTTCTTTGAGAGCTTGTAGCTTGTTTTTAGCATTGTTGTCCTCACAACTGTGCCTTGCTGAGAGGATTTCCTAGAAAGAAAAGAAAAATACAGTCAAAC--------------------------------------------------------------------------------------------------------------------------------------------------------------------------------------------------------------------------------------------------------------------------------
Ncooperi_BeaverCrk_N1002 -----------------GGCAGAAAAGACAAGAATGGTAAAACCAAAGAATAAGAAATTTTTTACACACATGTGTGCTTCTATGTGCATGCCCTGTTGGTTAACATGTTGAAAACGCCAGAGCCTTATCAACAGCTGCAAGAAACATATTGAAAGAAATGAGGGAGACATATCCGACGATGCTGGCTTTGAACTCCGCTTCATTAGTCACATGACCTTATACATACGACCTTTGAAGCAATCTCACATCCAGAAGTCACAGAGATTCAGATCTGGCGATCTCGTTGGTCAGGCATCTGGAAAAGTATGTGAGACAACAGTTTTTGTATGTTTTGCTGTAGGAGCGATACATACCTTTGAAATAAATTTTCCACATAAACCTCAGTCGTATGATCTAAATAACACATATTTGAAAATTTATTTGGATCCGCTCAGCAGAACTAGAGCTACCAGCTTCTGAGTACTGTCAGTTTATTTTTAACCACCCTGCATATATGGACACAAACGGAAAGAAATAGTAGGCACTCACTAAATTCCAATAGATTATGGGATGCTGGTCAACAAACTCTGGTCTAGTCATGCAGTTGTCTCCTTCATGCTCCAGTACATTCTCAACCTCTTTCCTCAGAACTAATGGACTCAAATAAGGCACTGTGATTGGATCGATTTCAACCAGAGAGGTGGAAAACCTTCGGATATCACTTGCAGAAGAAGTTGTGGACTGGCTCTGCTTTGAGAACTTGGCATGGTGAGGATGCGATGGATTCTCGTTCTCATCTAAAGAGCTGGAACGGGAGGCTTCTTTGATAGCTTGTAGCTTGTTTTTAGCATTGTTGTCCTCACAACTGTGCCTTGCTGAGAGGATTTCCTAGAAAGAAAAGAAAAATACAGTCAAACCCCAATTTAAAGAATTTTTCATATTTTCTTAAGAAAGATATATTAATCTCCCCTGGTTTAACACTTCAAGATTTTTTTCTTTTCTTATTTGTAACTCTCAGACTAATTATGGTAACTTTTGATGAAATTCACCAATAAAAATGATATATAACATATGGTAAATTATATATATATTTATATAACATAAAGTTAAATTTGTCGTTTCTTTCTGTTTATAATGCTATATAATGGTAAGACGATCAAGTTATAGAGCGGGTATTCTTCTATATCCA
Ncooperi_BrasstBald_N824 AACTGACACTATTCAGAGGCAGAAAAGACAAGAATGGTAAAACCAAAGAATAAGAAATTTTTTACACACATGTGTGCTTCTATGTGCATGCCCTGTTGGTTAACATGTTGAAAACGCCAGAGCCTTATCAACAGCTGCAAGAAACATATTGAAAGAAATGAGGGAGACATATCGGACGATGCTGGCTTTGAACTCCGCTTCATTAGTCACATGACCTTATACATACGACCTTTGAAGCAATCTCACATCCAGAAGTCACAGAGATTCAGATCTGGCGATCTCGTTGGTCAGGCATCTGGAAAAGTATGTGAGACAACAGTTTTTGTATGTTTTGCTGTAGGAGCGATACATACATTTGAAATAAATTTTCCACATAAACCTCAGTCGTATGATCTAAATAACACATATTTGAAAAATTATTTGGATCCGCTCAGCAGAACTAGAGCTACCAGCTTCTGAGTACTGTCAGTTTATTTTTAACCACCCTGCATATATGGACACAAACAGAAAGAAATAGTAGGCACTCACTAAATTCCAATAGATTATGGGATGCTGGTCAACAAACTCTGGTCTAGTCATGCAGTTGTCTCCTTCATGCTCCAGTACATTCTCAACCTCTTTCCTCAGAACTAATGGACTCAAATAAGGCACTGTGATTGGATCGATTTCAACCAGAGAGGTGGAAAACCTTCGGATATCACTTGCAGAAGAAGTTGTGGACTGGCTCTGCTTTGAGAACTTGGCATGGTGAGGATGCGATGGATTCTCGTTCTCATCTAAAGAGCTGGAACGGGAGGCTTCTTTGATAGCTTGTAGCTTGTTTTTAGCATTGTTGTCCTCACAACTGTGCCTTGCTGAGAGGATTTCCTAGAAAGAAAAGAAAAATACAGTCAAACCCCAATTTAAAGAATTTTTCATATTTTCTTAAGAAAGATATATTAATCTCCCCTGGTTTAACACTTCAAGATTTTTTTCTTTTCTTATTTGTAACTCTCAGACTAATTATGGTAACTTTTGATGAAATTCACCAATAAAAATGATATATAACATATGGTAAATTATATATATATTTATATAACATAAAGTTAAATTTGTCGTTTCTTTTTGTTTATAATGCTATATAATGGTAAGACGATCAAGTTATAGAGCGGGTATTCTTCTATATCCA
Ncooperi_CheoahDam_N1122 AACTGACACTATTCAGAGGCAGAAAAGACAAGAATGGTAAAATCAAAGAATAAGAAATTTTTTACACACATGCGTGCTTCTATGTGCATGCCCTGTTGGTTAACATGTTGAAAACACCAGAGCCTTATCAACAGCTGCAAGAAACATATTGAAAGAAATGAGGGAGACATATCGGACGATGCTGGCTTTGAACTCCGCTTCATTAGTCACATGACCTTATACATACGACCTTTGAAGCAATCTCACATCCAGAAGTCACAGAGATTCAGATCTGGCGATCTCGTTGGTCAGGCATCTGGAAAAGTATGTGAGACAACAGTTTTTGTATGTTTTGCTGTAGGAGCGATACATACATTTGAAATAAATTTTCCACATAAACCTCAGTCGTATGATCTAAATAACACATATTTGAAAATTTATTTGGATCCGCTCAACAGAACTAGAGCTACCAGCTTCTGAGTACTGTCAGTTTATTTTTAACCACCCTGCATATATGGACACAAACGGAAAGAAATAGTAGGCACTCACTAAATTCCAATAGATTATGGGATGCTGGTCAACAAACTCTGGTCTAGTCATGCAGTTGTCTCCTTCATGCTCCAGTACATTCTCAACCTCTTTCCTCAGAACTAATGGACTCAAATAAGGCACTGTGATTGGATCGATTTCAACCAGAGAGGTGGAAAACCTTCGGATATCACTTGCAGAAGAAGTTGTGGACTGGCTCTGCTTTGAGAACTTGGCATGGTGAGGATGCGATGGATTCTCGTTCTCATCTAAAGAGCTGGAACGGGAGGCTTCTTTGATAGCTTGTAGCTTGTTTTTAGCATTGTTGTCCTCACAACTGTGCCTTGCTGAGAGGATTTCCTAGAAAGAAAAGAAAAATACAGTCAAACCCCAATTTAAAGAATTTTTCATATTTTCTTAAGAAAGATATATTAATCTCCCCTGGTTTAACACTTCAAGATTTTTTTCTTTTCTTATTTGTAACTCTCAGACTAATTATGGTAACTTTTGATGAAATTCACCAATAAAAATGATATATAACATATGGTAAATTATATATATATTTATATAACATAAAGTTAAATTTGTCGTTTCTTTCTGTTTATAATGCTATATAATGGTAAGACGATCAAGTTATAGAGCGGGTATTCTTCTATATCCA
Ncooperi_NantRiverGorge_N682 AACTGACACTATTCAGAGGCAGAAAAGACAAGAATGGTAAAACCAAAGAATAAGAAATTTTTTACACACATGTGTGCTTCTATGTGCATGCCCTGTTGGTTAACATGTTGAAAACGCCAGAGCCTTATCAACAGCTACAAGAAACATATTGAAAGAAATGAGGGAGACATATCGGACGATGCTGGCTTTGAACTCCGCTTCATTAGTCACATGACCTTATACATACAACCTTTGAAGCAATCTCACATCCAGAAGTCACAGAGATTCAGATCTGGCGATCTCGTTGGTCAGCCATCTGGAAAAGTATGTGAGACAACAGTTTTTGTATGTTTTGCTGTAGGAGCGATACATACATTTGAAATAAATTTTCCACATAAACCTCAGTCGTATGATCTAAATAACACATATTTGAAAATTTATTTGGATCCGCTCAGCAGAACTAGAGCTACCAGCTTCTGAGAACTGTCAGTTTATTTTTAACCACCCTGCATATATGGACACAAACGGAAAGAAATAGTAGGCACTCACTAAATTCCAATAGATTATGGGATGCTGGTCAACAAACTCTGGTCTAGTCATGCAGTTGTCTCCTTCATGCTCCAGTACATTCTCAACCTCTTTCCTCAGAACTAATGGACTCAAATAAGGCACTGTGATTGGATCGATTTCAACCAGAGAGGTGGAAAACCTTCGGATATCACTTGCAGAAGAAGTTGTGGACTGGCTCTGCTTTGAGAACTTGGCATGGTGAGGATGCGATGGATTCTCGTTCTCATCTAAAGAGCTGGAACGGGAGGCTTCTTTGATAGCTTGTAGCTTGTTTTTAGCATTGTTGTCCTCACAACTGTGCCTTGCTGAGAGGATTTCCTAGAAAGAAAAGAAAAATACAGTCAAACCCCAATTTAAAGAACTTTTCTTA--------AGAAAGATATATTAATCTCCCCTGGTTTAACACTTCAAGATTTTTTTCTTTTCTTATTTG------TCAGACTAATTATGGTAACTTTTGATGAAATTCACCAATAAAAATGATATATAACATATGGTAAATTATATATATATTTATATAACATAAAGTTAAATTTGTCGTTTCTTTCTGTTTATAATGCTATATAATGGTAAGACGATCAAGTTATAGAGCGGGTATTCTT---------
Ncooperi_RockCrRoad_N1160 AACTGACACTATTCAGAGGCAGAAAAGACAAGAATGGTAAAATCAAAGAATAAGAAATTTTTTACACACATGTGTGCTTCTATGTGCATGCCTTGTTGGTTAACATGTTGAAAACGCCAGAGCCTTATCAACAGCTGCAAGAAACATATTGAAAGAAATGAGGGAGACATATCGGACGATGCTGGCTTTGAACTCCGCTTCATTAGTCACATGACCTTATACATACGACCTTTGAAGCAATCTCACATCCAGAAGTCACAGAGATTCAGATCTGGCGATCTCGTTGGTCAGGCATCTGGAAAAGTATGCGAGACAACAGTTTTTGTATGTTTTGCTGTAGGAGCGATACACACATTTGAAATAATTTTTCCACATAAACCTCAGTCGTATGATCTAAATAACACATATTTGAAAATTTATTTGGATCCGCTCAGCAGAACTAGAACTACCAGCTTCTGAGTACTGTCAGTTTATTTTTAACCACCCTGCATATATGGACACAAACGGAAAGAAATAGTAGGCACTCACTAAATTCCAATAGATTATGGGATGCTGGTCAACAAACTCCGGTTTAGTCATGCAGTTGTCTCCTTCATGCTCCAGTACATTCTCAACCTCTTTCCTCAGAACTAATGGACTCAAATAAGGCACTGTGATTGGATCGATTTCAACCAGGGAGGTGGAAAACCTTCGGATATCACTTGCAGAAGAAGTTGTGGACTGGCTCTGCTTTGAGAACTTGGCATAGTGAGGATGCGATGGATTCTCATTCTCATCTAAAGAGCTGGAACGGGAGGCTTCTTTGAGAGCTTGTAGCTTGTTTTTAGCATTGTTGTCCTCACAACTGTGCCTTGCTGAGAGGATTTCCTAGAAAGAAAAGAAAAATACAGTCAAACCCCAATTTAAAGAATTTTTCATATTTTCGTAAGAAAGATATATTAATCTCCCCTGGTTTAACACATCAAGATTTTTTTCTTTTCTTATTTGTAACTCT--GACTAATTATGGTAATTTTTGATGAAATTCCCCAATAAAAATGATATATAACATATGGTAAATTATATATATATTTATATAACATAAAGTTAAATTTGTCATTTCTTTCTGTTTATAATGCTATATAATGGTAAGACGATCAAGTTATAGAGCGGGTATTCTTCTACATCCA
Ncoylei_Apalachia_N1195 AACTGACAGTACTGAGAGGCAGAAAAGACAAGAATAGTAAAATCAAAGAATAAGAAATTTTTTACACACATGTGTGCTTCTATGTGCATGCCCTGTTGGTTAACATGTTGAAAACGCCAGAGCCTTATCAACAGAAGCAAAAAAAATATCGAAAGAAATGAGGGAGACATATCGGACGATGTTGGCTTTGAACTCCGCTTCATTAGTCACATGACCTTATACATACGATCTTTGAAGCAATCTCACATCCAGAAGTCACAGAGATTCAGATCTGGTGATCTTGTTGGTCAGGCATCTGGAAAAGTATGTGAGACGACAGTCTTTGTATGTTTTGCAGTAGGAGCGATACATACATTTGAAATAATTTTGCCACACAAACCTCAGTCGTATGATCTAAATAACACATATTTGAAAATTTATTTGGATCCGCTCAGTAGAACTAGAGCTACCGGCTTCTGAGTACCATCAGTTTATTTTTAACCACCCTGCATATATGAACACAAACAGAAAGAAATAGTAGGCACTCACTAAATTCCAATAGATTATGGGATGCTGGTCAACAAACTCCGGTTTAGTCATGCAGTTGTCTCCTTCATGCTCCAGTACATTCTCAACCTCTTTCCTCAGAACTAATGGACTCAAATAAGGCACTGTGATTGGATCGATTTCAACCAGGAAGGTGGAAAACCTCCGGATATCGCTTGCAGAAGAAGTTGTGGACTGGCTCTGCTTTGAGAACTTGGCATGGTGAGGATGCGATGGATTCTCGTTCTCATCTAAAGAGCTGGAACGGGAGGCTTCTTTGAGAGCTTGTAGCTTGTTTTTAGCATTGTTGTCCTCACAACTGTGCCTTGCTGAGAGGATTTCCTAGAAAGAAAAGAAAAATACAGTCAAACCCAAATTTAAAGAACTTTTCATACCCACATAAGAAAGATATATTAGTCTCCCCTGATTTAACACTTCAAGATTTTTTTCTTTTCTTATTTGTAACTCTCGGACTAATTATGGTAACTTTTGATGAAATTCGCCAATAAAAATGATATATAACATATGGTAAAT--------TATATATATAACATAAAGTTAAATTTGTCATTTCTTTCTGTTTATAATGCTATATAATGGTAAGACAATCAAGTTATGGAGCGGGTATTCTTCTATA----
Ncoylei_DinkinCove_N1118 AACTGACACTACTCAGAGGCAGAAAAGACAAGAATAGTAAAATCAAAGAATAAGAAATTTTTTACACACATGTGTGCTTCTATGTGCATGCCTTGTTGGTTAACATGTTGAAAACGCCAGAGCCTTATCAACAGAAGCAAAAAAAATATCGAAAGAAATGAGGGAGACATATCGGACGATGTTGGCTTTGAACTCCGCTTCATTAGTCACATGACCTTATACATACGATCTTTGAAGCAATCTCACATCCAGAAGTCACAGAGATTCAGATCTGGTGATCTTGTTGGTCAGGCATCTGGAAAAGTATGTGAGACGACAGTCTTTGTATGTTTTGCAGTAGGAGCGATACATACATTTGAAATAATTTTGCCACACAAACCTCAGTCGTATGATCTAAATAACACATATTTGAAAATTTATTTGGATCCGCTCAGTAGAACTAGAGCTACCGGCTTCTGAGTACCATCAGTTTATTTTTAACCACCCTGCATATATGAACACAAACAGAAAGAAATAGTAGGCACTCACTAAATTCCAATAGATTATGGGATGCTGGTCAACAAACTCCGGTTTAGTCATGCAGTTGTCTCCTTCATGCTCCAGTACATTCTCAACCTCTTTCCTCAGAACTAATGGACTCAAATAAGGCACTGTGATTGGATCGATTTCAACCAGGAAGGTGGAAAACCTCCGGATATCGCTTGCAGAAGAAGTTGTGGACTGGCTCTGCTTTGAGAACTTGGCATGGTGAGGATGCGATGGATTCTCGTTCTCATCTAAAGAGCTGGAACGGGAGGCTTCTTTGAGAGCTTGTAGCTTGTTTTTAGCATTGTTGTCCTCACAACTGTGCCTTGCTGAGAGGATTTCCTAGAAAGAAAAGAAAAATACAGTCAAACCCAAATTTAAAGAACTTTTCATACCCACATAAGAAAGATATATTAGTCTCCCCTGATTTAACACTTCAAGATTTTTTTCTTTTCTTATTTGTAACTCTCGGACTAATTATGGTAACTTTTGATGAAATTCGCCAATAAAAATGATATATAACATATGGTAAAT--------TATATATATAACATAAAGTTAAATTTGTCATTTCTTTCTGTTTATAATGCTATATAATGGTAAGACAATCAAGTTATGGAGCGGGTATTCTTCTATA----
Ncoylei_TiptonCreek_N837 -----------------GGCAGAAAAGACAAGAATAGTAAAATCAAAGAATAAGAAATTTTTTACACACATGTGTGCTTCTATGTGCATGCCTTGTTGGTTAACATGTTGAAAACGCCAGAGCCTTATCAACAGAAGCAAAAAAAATATCGAAAGAAATGAGGGAGACATATCGGACGATGCTGGCTTTGAACTCCGCTTCATTAGTCACATGACCTTATACATACGATCTTTGAAGCAATCTCACATCCAGAAGTCACAGAGATTCAGATCTGGTGATCTTGTTGGTCAGGCATCTGGAAAAGTATGTGAGACGACAGTCTTTGTATGTTTTGCAGTAGGAGCGATACATACATTTGAAATAATTTTGCCACACAAACCTCAGTCGTATGATCTAAATAACACATATTTGAAAATTTATTTGGATCCGCTCAGTAGAACTAGAGCTACCGGCTTCTGAGTACCATCAGTTTATTTTTAACCACCCTGCATATATGAACACAAACAGAAAGAAATAGTAGGCACTCACTAAATTCCAATAGATTATGGGATGCTGGTCAACAAACTCCGGTTTAGTCATGCAGTTGTCTCCTTCATGCTCCAGTACATTCTCAACCTCTTTCCTCAGAACTAATGGACTCAAATAAGGCACTGTGATTGGATCGATTTCAACCAGGAAGGTGGAAAACCTCCGGATATCGCTTGCAGAAGAAGTTGTGGACTGGCTCTGCTTTGAGAACTTGGCATGGTGAGGATGCGATGGATTCTCGTTCTCATCTAAAGAGCTGGAACGGGAGGCTTCTTTGAGAGCTTGTAGCTTGTTTTTAGCATTGTTGTCCTCACAACTGTACCTTGCTGAGAGGATTTCCTAGAAAGAAAAGAAAAATACAGTCAAACAGAAATTTAAAGAACTTTTCATACCCACATAAGAAAGATATATTAATCTCCCCTGATTTAACACTTCAAGATTTTTTTCTTTTCTTATTTGTAACTCTCGGACTAATTATGGTAACTTTTGATGAAATTCGCCAATAAAAATGATATATAACATATGGTAAAT--------TATATATATAACATAAAGTTAAATTTGTCATTTCTTTCTGTTTATAATGCTATATAATGGTAAGACAATCAAGTTATGGAGCGGGTATTCTTCTATA----
Ncrosbyi_PricesCrk_N1143 -----------------GGCAGAAAAGACAAGAGTAGTAAAATCAAAGAATAAC-AATTTTTTACGCACATTTGTGTTTCTATGTGAATGCCTTGTTGGTTAACATGTTGAAAACGTCAAAGCCTTATCAACAGCCGCAAGAAACATATTGAAAGAAATGAGGGAGACATATCGGACGATGCTGGTTTTGAACTCTGCTTCATTAGTCACATGACCTTATACATACGATCTTTGAAGCAATCTCACATCCAGAAGTCACAGGGATTCAGATCTGGCGATCTTGTTGGTCAGGCATCTGGAAAAGTATGCGAGACGACAGTCTTCGTATGTTTTGCTGTAGGAGCGATACATACATTTGAAATAATTTTTCCATGTAAACCTCAGTCGTATGATCTAAATAACACATATTTGTAAATTTATTTGGATCCGCTCAGTAGAACTGGAGCTACCAGCTTCTGAGTACTGTCAGTTTAATTTCAACCACCCTGAATATATGAACACAAACAGAAAGAAATAGTAGGCACTCACTAAATTCCAATAGATTATGGGATGCTGGTCAACAAACTCTGGTTTAGTCATGCAATTGTCTCCTTCATGCTCCAGTACATTCTCAACCTCTTTCCTCAGAACTAATGGACTCAAATAAGGCACTGTGATTGGATCGATTTCAACCAGGGAGGTGGAAAACCTCCGGATATCACTTGCAGAAGAAGTTGTGGACTGGCTCTGCTTTGAGAACTTGGCATGATGAGGATGGGATGGATTCTCGTTCTCATCTAAAGAGCTGGAACGGGAGGCTTCTTTGAGAGCTTGTAGCTTGTTTTTAGCATTGTTGTCCTCACAACTGTGCCTTGCTGAGAGGATTTTCTACACATAAAAGAAAAATACAGTCAAACCCCAATTTAAAGAACTTTTCATACTCCTGT----AAGATATATTAATCTCCCTTGATTTAACACTTCAAGATTTTTTTCTTTTCTTATTTGTTACTCTCGGACTAATTATGGTAACTTTTGACGAAATTCACCAATAAAAATGATACATAACACATGGTAAATAATATATATATTTATATAACATAAAGTTAAATTTGTCATTTCTTTCTGTTTATAATGCTATATAACTTTAATACAATTGAGATTTATTGAGACTATTTTTTTATATCCA
Ncrosbyi_ShufordCrk_N1148 ----GACAGTACTCAGAGGCAGAAAAGACAAGAGTAGTAAAATCAAAGAATAAC-AATTTTTTACACACATTTGTGTTTCTATGTGCATGCCTTGTTGGTTAACATGTTGAAAACGTCAAAGCCTTATCAACAGCCGCAAGAAACATATTGAAAGAAATGAGGGAGACATATCGGACGATGCTGGTTTTGAACTCTGCTTCATTAGTCACATGACCTTATACATACGATCTTTGAAGCAATCTCACATCCAGAAGTCACAGGGATTCAGATCTGGCGATCTTGTTGGTCAGGCATCTGGAAAAGTATGCGAGACAACAGTCTTCGTATGTTTTGCTGTAGGAGCGATACATACATTTGAAATAATTTTTCCACGTAAACCTCAGTCGTATGATCTAAATAACACATATTTGAAAATTTATTTGCATCCGCTCAGTAGAACTGGAGCTACCAGCTTCTGAGTACTGTCAGTTTAATTTTAACCACCCTGCATATATGAACACAAACAGAAAGAAATAGTAGGCACTCACTAAATTCCAATAGATTATGGGATGCTGGTCAACAAACTCTGGTTTAGTCATGCAATTGTCTCCTTCATGCTCCAGTACATTCTCAACCTCTTTCCTCAGAACTAATGGACTCAAATAAGGCACTGTGATTGGATCGATTTCAACCAGGGAGGTGGAAAACCTCCGGATATCACTTGCAGAAGAAGTTGTGGACTGGCTCTGCTTTGAGAACTTGGCATGGTGAGGATGGGATGGATTCTCGTTCTCATCTAAAGAGCTGGAACGGGAGGCTTCTTTGAGAGCTTGTAACTTGTTTTTAGCATTGTTGTCCTCACAACTGTGCCTTGCTGAGAGGATTTTCTAGACAGAAAAGAAAAATACAGTCAAACCCCAATTTAAAGAACTTTTCATACTCCTGT----AAGATATATTAATCTCCCTTGATTTAACACTTCAAGA-CTTTTTTCTTTCTTATTTGTTACTCTCGGACTAATTATGGTAACTTTTGACGAAATTCACCAATAAAAATGATACATAACACATGGTAAATTATATATATATTTATATAACA--AAGTTAAATTTGTCATTTCTTTCTGTTTATAATGCTATATAACTTTAATACAATTGAGATTTATTGAGACTATTTTTTTATATCCA
Ndellingeri_WhitewFalls_N887 AACAGACACTACTCAGAGGCAGAAAAGACAAGAATGGTAAAATCAAAGAATAAGAAATTTTTTACACACATGTGTGCTTCTATGTGCATGCCTTGTTGGTTAACATGTTGAAAACACCAGAGCCTTATCAACAGCTGCAAGAAACATATCGAAAGAAATGAGGGAGACATATCAGACGATGCTGGCTTTGAACTCCGCTTCATTAGTCACATGACCTTATACATACAATCTTTGAAGCAATCTCACATCCAGAAGTCACAGAGATTCAGATCTGGCGATCTTGTTGGTCAGGCATCTGGAAAAGTATGCGAGACAACAGTTTTTGTATGTTTTGCTGTAGGAGCAATACATACATTTGAAATAATTTTTCCACATAAACCTCAGTCGTATGATCTAAATAACACATATTTGAAAATTTATTT---TCCGCTCAGTAGAACTAGAGCTACCGGCTTCTGAGTACTGTCAGCTTATTTTTAACCACCCTGCATATATGAACACAAACGGAAAGAAATAGTAGGCACTCACTAAATTCCAATAGATTATGGGATGCTGGTCAACAAACTCCGGTTTAGTCATGCAGTTGTCTCCTTCATGCTCCAGTACATTCTCAACCTCTTTCCTCAGAACTAATGGACTCAAATAAGGCACTGTGATTGGATCGATTTCAACCAGGGAGGTGGAAAACCTTCGGATATCACTTGCAGAAGAAGTTGTGGACTGGCTCTGCTTTGAGAACTTGGCATGGTGAGGATGCGATGGATTCTCGTTCTCATCTAAAGAGCTGGAACGGGAGGCTTCTTTGAGAGCTTGTAGCTTGTTTTTAGCATTGTTGTCCTCACAACTGTGCCTTGCTGATAGGATTTCCTACAAAGAAAAGAAAAATACAGTCAAACCCCAATTTAAAGAACTTTTCATATTTTCGTAAGAAAGATATATTAATCTCCCCTGGTTTAACACTTCAAGATTTTTTTCTTTT-TTATTTGTAACTCTCAGACTAATTATGGTAACTTTTGATGAAATTCACCAATAAAAATGATATATAACATATGGTAAATTATATATATATTTATATAACATAAAGCTAAATTTGTCATTTCTTTCAGTTTATAATGCTATAGAATGGTAAGACAATCAAGTTATAGAGCGGGTATTCTTCTATATCCA
Ndilutus_GrassyCreek_N670 -------------------------------------------------------------------------------------------------------------------------------------------------------------------------------------------------------------------------------------------------------------------------------------------------------------------------------------------------------------------------------------------------CGTATGATCTAAATAACACATATTTGAAAATTTATTTGGATCCGATCAGTAGAACTAGAGCTACCGGCTTCTGAGTATTGTCAGTTTATTTTTAACCACCCTGCATATATGAACACAAACGGAAAGAAATAGTAGGCACTCACTAAATTCCAATAAATTATGGGATGCTGGTCAACAAACTCCGGTTTAGTCATGCAGTTGTCTCCTTCATGCTCCAGTACATTCTCAACCTCTTTCCTCAGAACTAATGGACTCAAATAAGGCACTGTGATTGGATCGATTTCAACCAGGGAGGTGGAAAACCTCCGGATATCACTTGCAGAAGAAGTTGTGGACTGGCTCTGCTTTGAGAACTTGGCATGGTGAGGATGCGAGGGATTCTCGTTCTCATCTAAAGAGCTGGAACGGGAGGCTTCTTTGAGAGCTTGTAGCTTGTTTTTAGCATTGTTGTCCTCACAACTGTGTCTTGCTGAGAGGATTTCCTAGAAAGAAAAGA-----------------------------------------------------------------------------------------------------------------------------------------------------------------------------------------------------------------------------------------------------------------------------------------------
Ndilutus_StarveRockCave_G3174 ---------------------GAAAAGACAAGAATAGTAAAATGAAAGAATAAC-AATTTTTTACACATGTGTGTGCTTCTATGTGCATGCCTTGTTGGTTAACATGT--------ACAGAGCCTTATCAACAGCTGCAAGAAACATATCGAAAGAAATGAGGGA---------GACGATGCTGGCTTTCAACTCCGCTTCATTAGTCACATGACC---------------TTGAAGCAATCTCACATCCAGAAGTCACATGGATTCAGATCTCTCGATCTTGTTGGTCAGGCATCTGGAAAAGTATGCGAGGCGACAGTCTTTGTATGTTTTGCTGTAGGAGCGATACATACATTTTAAATAATTCTTCAACGTAAACCTCAGTCGTATGATCTAAATAACACATATTTGAAAATTTATTTGGATCCGATCAGTAGAACTAGAGCTACCGGCTTCTGAGTATTGTCAGTTTATTTTTAACCACCCTGCATATATGAACACAAACGGAAAGAAATAGTAGGCACTCACTAAATTCCAATAAATTATGGGATGCTGGTCAACAAACTCCGGTTTAGTCATGCAGTTGTCTCCTTCATGCTCCAGTACATTCTCAACCTCTTTCCTCAGAACTAATGGACTCAAATAAGGCACTGTGATTGGATCGATTTCAACCAGGGAGGTGGAAAACCTCCGGATATCACTTGCAGAAGAAGTTGTGGACTGGCTCTGCTTTGAGAACTTGGCATGGTGAGGATGCGAGGGATTCTCGTTCTCATCTAAAGAGCTGGAACGGGAGGCTTCTTTGAGAGCTTGTAGCTTGTTTTTAGCATTGTTGTCCTCACAACTGTGTCTTGCTGAGAGGATTTCCTAGAAAGAAAAGAAAAATACAGTCAAACCACAATTTAAAGAACTTTTCATACTCCCGTAAGAAAGATATATTAATCTCCCCTGATTTAACACTTCAAGATTTTTTTCTTTTCTTATTTGTAACTCTCAGACTAATTATGTTAACTTTTGACGAAATTCACCAATAAAAATGATATATAACATATGG------------------------------------------------------------------------------------------------------------------
Nfridelli_LittlePigeon_N262 AACAGACACTACTCAGAGGCAGAAAAGACAAGAATGGTAAAATCAAAGAATAAGAAAATTTTTACACACATGTGTGCTTCTATGTGCATGCCTTGTTGGTTAACATGTTGAAAACGCCAGAGCCTTATCAACAGCTGCAAGAAACATATCGAAAGAAATGAGGGAGACATATCAGACGATGCTGGCTTTGAACTCCGCTTCATTAGTCACATGACCTTATACATACGATCTTTGAAGCAATCTCATATCCAGAAGTCACAGAGATTCAGATCTGGCGATCTTGTTGGTCAGGCATCTGGAAAAGTATGCGAGACAACAGTTTTTGTATGTTTTGCTGTAGGAGCAATACATACATTTGAAATAATTTTTCCACATAAACCTCAGTCGTATGATCTAAATAACACATATTTGAAAATTTATTTGGATCCGCTCAGTAGAACTAGAGCTACCGGCTTCTGAGTACTGTCAGTTTATTTTTAACCACCCTGCATATATGAACACAAACGGAAAGAAATAGTAGGCACTCACTAAATTCCAATAGATTATGGGATGCTGGTCAACAAACTCCGGTTTAGTCATGCAGTTGTCTCCTTCATGCTCCAGTACATTCTCAACCTCTTTCCTCAGAACTAATGGACTCAAATAAGGCACTGTGATTGGATCGATTTCAACCAGGGAGGTGGAAAACCTTCGGATATCACTTGCAGAAGAAGTTGTGGACTGGCTCTGCTTTGAGAACTTGGCATGGTGAGGATGCGATGGATTCTCATTCTCATCTAAAGAGCTGGAACGGGAGGCTTCTTTGAGAGCTTGTAGCTTGTTTTTAGCATTGTTGTCCTCACAACTGTGCCTTGCTGAGAGGATTTCCTACAAAGAAAAGAAAAATACAGTCAAACCCCAATTTAAAGAACTTTTCATATTTTCGTAAGAAAGATATATTAATCTCCCCTGGTTTAACATTTCAAGATTTTTTTCTTTTCTTATTTGTAACTCTCAGACTAATTATGGTAACTTTTGATGAAATTCACCAATAAAAATGATATATAACATATGGTAAATTATATATATATTTATATAACATAAAGTTAAATTTGTCATTTCTTTCTGTTTATAAT-----------------------------------------------------
Nfurtivus_HugdenBranch_G3175 AACCGTCACTACTCGGAGGCAGAAAAGACAAGAATGGTAAAATCAAAAACTAAGAAATT---TACACACATGTGTGCTTCTATGTGCATGCCTTGTTGGTTAACGTGTTAAAAACGCCAGAGCCTTATCAACAGCTGCAAGAAACGTATCGAAAGAAATGAGGGAGACATATCGGACGATGCTGGCTTTGAACTCTGCTTCGTTAGTCACATGACCTTATACGTACGATCTTTGAAGCAATCTCACATCCAGAAGTCACAGAGATTCAGATCTGCCGACCTTGTCGGTCAGGCATCTGGAAAAGTATGCGAGACGACAGTCTTTGTACGTTTTGCCGTAGGAGCGATACACACATTTGAAATAATTTTTCCGCACAAACCTCAGTCGTATGATCTAAATAACACATATTTGAAAATTTATTTGGATCCGCTCAGTAGAACTAGAGCTACCGGCTTCTGAGTACTGTCAGCTTATTTTTAATCACCCTGCATATATGAACACAAACGGAAAGAAATAGTAGGCACTCACTAAATTCCAATAGATTATGGGATGCTGGTCGACGAACTCCGGTTTAGTCATGCAGTTGTCTCCTTCATGCTCCAGTACATTCTCAACCTCTTTCCTCAGAACTAATGGACTCAAATAAGGCACTGTGATTGGATCGATTTCAACCAGGGAGGTGGAAAACCTCCGGATATCACTTGCAGAAGAAGTTGTGGACTGGCTCTGCTTTGAGAACTTGACATGGTGAGGATGCGATGGATTCTCGTTCTCATCTAAAGAGCTGGAACGGGAGGCTTCTTTGAGAGCTTGTAGCTTGTTTTTAGCATTGTTGTCCTCACAACTGTGCCTTGCTGAGAGGATTTCCTAGAAAGAAAAGAAAAATACAGTCAAACCCCAATTTAAAGAACTTTTCATATTTTCGTAAGAAAGATATATTAATCTCTCCTGGTTTAACACTTCAAGATTTTTTTCTTTTCTTATTTGTAACTCTCAGACTAATTATGATAACTTTTGATGAAATTCACCAATAAAAATGATATATAACATATGGTAAATTATATATATATTTATATAACATAAAGTTAAATTTGTCATTTCTTTCTGTTTATAATGCTATATAATGGTAAGACAATCAAGTTATAGAGCGGGTATTCTTCTATATCCA
Nfurtivus_RaccoonMtn_N1026 ----GTCACTACTCGGAGGCAGAAAAGACAAGAATGGTAAAATCAAAGAATAAGAAATTTTTTACACACATGTGTGCTTCTATGTGCATGCCTTGTTGGTTAACGTGTTAAAAACGCCAGAGCCTTATCAACAGCTGCAAGAAACGTATCGAAAGAAATGAGGGAGACATATCGGACGATGCTGGCTTTGAACTCTGCTTCGTTAGTCACATGACCTTATACGTACGATCTTTGAAGCAATCTCACATCCAGAAGTCACAGAGATTCAGATCTGCCGACCTTGTCGGTCAGGCATCTGGAAAAGTATGCGAGACGACAGTCTTTGTACGTTTTGCCGTAGGAGCGATACACACATTTGAAATAATTTTTCCGCACAAACCTCAGTCGTATGATCTAAATAACACATATTTGAAAATTTATTTGGATCCGCTCAGTAGAACTAGAGCTACCGGCTTCTGAGTACTGTCAGCTTATTTTTAATCACCCTGCATATATGAACACAAACGGAAAGAAATAGTAGGCACTCACTAAATTCCAATAGATTATGGGATGCTGGTCGACGAACTCCGGTTTAGTCATGCAGTTGTCTCCTTCATGCTCCAGTACATTCTCAACCTCTTTCCTCAGAACTAATGGACTCAAATAAGGCACTGTGATTGGATCGATTTCAACCAGGGAGGTGGAAAACCTCCGGATATCACTTGCAGAAGAAGTTGTGGACTGGCTCTGCTTTGAGAACTTGACATGGTGAGGATGCGATGGATTCTCGTTCTCATCTAAAGAGCTGGAACGGGAGGCTTCTTTGAGAGCTTGTAGCTTGTTTTTAGCATTGTTGTCCTCACAACTGTGCCTTGCTGAGAGGATTTCCTAGAAAGAAAAGAAAAATACAGTCAAACCCCAATTTAAAGAACTTTTCATATTTTCGTAAGAAAGATATATTAATCTCTCCTGGTTTAACACTTCAAGATTTTTTTCTTTTCTTATTTGTAACTCTCAGACTAATTATGATAACTTTTGATGAAATTCACCAATAAAAATGATATATAACATATGGTAAATTATATATATATTTATATAACATAAAGTTAAATTTGTCATTTCTTTCTGTTTATAATGCTATATAATGGTAAGACAATCAAGTTATAGAGCGGGTATTCTTCTATATCCA
Ngeorgia_Sittons_N073 ---------TACTCAAAGGCAGAAAAGACAAGAATGATAAAATTAAAGAATAAGAAATTTTTTACACACATGTGTACTTCTATGTGCATGCCTTGTTGGTTAACATGTTGAAAACGCGAGAGCCTTATCAACAGCTGCAAGAAACATATCGAAAGAAATGAGGGAGACATATCGGACGAAGCTGGCTTTGAACTCCGCTTCATTAGTCACATGACCTTATACATACGATCTTTGAAGCAATCTCACATCCAGAAGTCA--GAGATTCAGATCTGGCGATCTTGTTGGTCAGGCATCTGGAAAAGTATGCGAGACAACAGGTTTTGCATGTTTTGCTGTAGCAGTGATACATACATTTGAAATAATTTTTCCACATAAACCTCAGTCGTATGATCTAAATAACACATATTTGAAAATTTATTTGGATCCGCTCAGTAGAACTAGAGCTACCAGCTTCTGAGTACTGTCAGTTTATTTTTAACCACCCTGCATATATGAACACAAATGGAAAGAAATAGTAGGCACTCACTAAATTCCAATAGATTATGGGATGCTGGTCAACAAACTCTGGTTTAGTCATACAGTTGTCTCCTTCATGCTCCAGTACATTCTCAACTTCTTTCCTCAGAACTAATGGACTCAAATAAGGCACTGTGATTGGATCGATTTCAACCAGGGAGGTGGAAAACCTTCGGATATCACTTGCAGAAGAAGTTGTGGACTGGCTCTGCTTTGAGAACTTGGCATGGTGAGGATGCGATGGATTCTCGTTCTCATCTAAAGAGCTGGAACGGGAGGCTTCTTTGAGAGCTTGTAGCTTGTTTTTAGCATTGTTGTCCTCACCACTGTGCCTTGCTGAGAGGATTTCCTAGAAAGAAAAGAAAAATACAGTCAAACCCCAATGTAAAGAACTTTTTGTA--------AGAAAGATATATTAATCTCCCCTGGTTTAACACTTCAAGATTTTTTTCTTTTCTTATTTGTAACTCTCAGACTAATTATGGTAACTTTTGATGAAATTCACCAATAAAAATGATATATAACATATGGTAAATTATATATATATTTATATAACATAAAGCTAAATTTGTCATTTCTTTCTGTTTATAATGCTATATAATGGTAAGACAATCAAGTTATAGAGCAGGTATTCTTCTATATCCA
Ngertschi_CedarCreek_N351 AACTGACAGTACTCAGTGGCAGAAAAGACAAGAGTAGTAAAATTAAAGAATAAA-AATTTTTTACACACATTTGTATTTCTATGTGCATGCCTTGTTGGTTAACATGTTGAAAACGCCAAAGCCTTATCAACAGCCGCAAGAAACATATTGAAAGAAATGAGGGAGACATATCGGACGATGCTGGTTTTGAGCTCTGCTTCATTAGTCACATGACCTTATACATACGATCTTTGAAGCAATCTCTGATCCAGAAGTCAAAGGGATTCAAATCTGTCGATCTTGTTCGTCAGGCATCTGGAAAAGTATGCGAGATGACAGACTTTGTATGTTTTGCTGTAGGAGCGATACATACATTTGAAATAATTTTTCCTCGTAAACCTCAGTAGTATGATCTAAATAACACATATTTCAAAATTTATTTGGATCCGCTCAGTAGAACTGGAGCTACCGGCTTCTGAGTACTGTCAGTTTAATTTTAACCACCCTGCATATATGAACACAAACAGAAATAAATAGTAGGCACTCACTAAATTCCAATAGATTATGGGATGCTGGTCAACAAACTCTGGTTTAGTCATGCAGTTGTCTCCTTCATGCTCCAGTACATTCTCAACCTCTTTCCTCAAAACTAATGGACTCAAATAAGGCACTGTGATTGGATCGATTTCAACCAGGGAGGTGGAAAACCTCCGGATATCACTTGCAGAAGAAGTTGTGGACTGGCTCTGCTTTGAGAATTTGGCATGGTGAGGATGGGATGGATTCTCGTTCTCATCTAAAGAGCTGGAACGGGAGGCTTCTTTGAGAGCTTGTAGCTTGTTTTTAGTATTGTTGTCCTCACAACTGTGCCTTGCTGAGAGGATTTTCTAGACAGAAAAGAAAAATACAGTCAAACCCCAATTTAAAGAACTTTTCATACTCCTGTAAGAAAGATATATTAATCTCCCCTGATTTAACATTTCAAGATTTTTTTCTCTTCTTATTTGTAACTCTCGGACTAATTATGGTAACTTTTGACAAAATTCACCAATAAAAATGATATATAATATATGGTAAATTATATATA----TATATAACATAAAGTTAAATTTGTCATTTCTTTTTGTTTATAATGCTATATAACTTTAATACAATTGAGATTTATTGAGACTATTTTTTTATATCCA
Ngertschi_FrenchBroad_N968 -----------------GGCAGAAAAGACAAGAGTAGTAAAATTAAAGAATAAA-AATTTTTTACACACATTTGTATTTCTATGTGCATGCCTTGTTGGTTAACATGTTGAAAACGCCAAAGCCTTATCAACAGCCGCAAGAAACATATTGAAAGAAATGAGGGAGACATATCGGACGATGCTGGTTTTGAGCTCTGCTTCATTAGTCACATGACCTTATACATACGATCTTTGAAGCAATCTCTGATCCAGAAGTCAAAGGGATTCAAATCTGTCGATCTTGTTCGTCAGGCATCTGGAAAAGTATGCGAGATGACAGACTTTGTATGTTTTGCTGTAGGAGCGATACATACATTTGAAATAATTTTTCCACGTAAACCTCAGTAGTATGATCTAAATAACACATATTTGAAAATTTATTTGGATCCGCTCAGTAGAACTGGAGCTACCGGCTTCTGAGTACTGTCAGTTTAATTTTAACCACCCTGCATATATGAACACAAACAGAAATAAATAGTAGGCACTCACTAAATTCCAATAGATTATGGGATGCTGGTCAACAAACTCTGGTTTAGTCATGCAGTTGTCTCCTTCATGCTCCAGTACATTCTCAACCTCTTTCCTCAAAACTAATGGACTCAAATAAGGCACTGTGATTGGATCGATTTCAACCAGGGAGGTGGAAAACCTCCGGATATCACTTGCAGAAGAAGTTGTGGACTGGCTCTGCTTTGAGAATTTGGCATGGTGAGGATGGGATGGATTCTCGTTCTCATCTAAAGAGCTGGAACGGGAGGCTTCTTTGAGAGCTTGTAGCTTGTTTTTAGTATTGTTGTCCTCACAACTGTGCCTTGCTGAGAGGATTTTCTAGACAGAAAAGAAAAATACAGTCAAACCCCAATTTAAAGAACTTTTCATACTCCTGTAAGAAAGATATATTAATCTCCCCTGATTTAACATTTCAAGA-TTTTTTCTCTTCTTATTTGTAACTCTCGGACTAATTATGGTAACTTTTGACAAAATTCACCAATAAAAATGATATATAATATATGGTAAATTATATATA----TATATAACATAAAGTTAAATTTGTCATTTCTTTTTGTTTATAATGCTATATAACTTTAATACAATTGAGATTTATTGAGACTATTTTTTTATATCCA
Ngertschi_HickoryNutGap_N810 -----------------GGCAGAAAAGACAAGAGTAGTAAAATTAAAGAATAAA-ATTTTTTTACACACATTTGTGTTTCTATGTGCATGCCTTGTTGGTTAACATGTTGAAAACGCCAAAGCCTTATCAACAGCCGCAAGAAACATATTGAAAGAAATGAGGGAGACATATCGGACGATGCTGGTTTTGAGCTCTGCTTCATTAGTCACATGACCTTATACATACGATCTTTGAAGCAATCTCTGATCCAGAAGTCAAAGGGATTCAAATCTGTCGATCTTGTTCGTCAGGCATCTGGAAAAGTATGCGAGATGACAGACTTTGTATGTTTTGCTGTAGGAGCGATACATACATTTGAAATAATTTTTCCTCGTAAACCTCAGTAGTATGATCTAAATAACACATATTTCAAAATTTATTTGGATCCGCTCAGTAGAACTGGAGCTACCGGCTTCTGAGTACTGTCAGTTTAATTTTAACCACCCTGCATATATGAACACAAACAGAAATAAATAGTAGGCACTCACTAAATTCCAATAGATTATGGGATGCTGGTCAACAAACTCTGGTTTAGTCATGCAGTTGTCTCCTTCATGCTCCAGTACATTCTCAACCTCTTTCCTCAAAACTAATGGACTCAAATAAGGCACTGTGATTGGATCGATTTCAACCAGGGAGGTGGAAAACCTCCGGATATCACTTGCAGAAGAAGTTGTGGACTGGCTCTGCTTTGAGAATTTGGCATGGTGAGGATGGGATGGATTCTCGTTCTCATCTAAAGAGCTGGAACGGGAGGCTTCTTTGAGAGCTTGTAGCTTGTTTTTAGTATTGTTGTCCTCACAACTGTGCCTTGCTGAGAGGATTTTCTAGACAGAAAAGAAAAATACAGTCAAACCCCAATTTAAAGAACTTTTCATACTCCTGTAAGAAAGATATATTAATCTCCTCTGATTTAACATTTCAAGATTTTTTTCTCTTCTTATTTATAACTCTCAGACTAATTATGGTAACTTTTGACAAAATTCACCAATAAAAATGATATATAATATATGGTAAATTATATATA----TATAT--------------------------------------------------------------------------------------------
Nholsingeri_BrumleyCrk_N916 -----------------GGCAGAAAAGACAAGAATAGTAAAATCAAAGAATAAC-AATTTTTTATACATGTGTGTG---CTATGTGCATGCCTTGTTGGTTAACATGTTGAAAATGCCAGAGCCTTATCAACAGCTGTAAGAAACATATCGAAAGAAATGAGGGAGACATATCCGACGATGCTGGCTTTGAACTCCGCTTCATTAGTCACATGACCTTATACATACGATCTTTGAAGCAATCTCACATCCAGAAATCACAGGAATTCAGATCTGGCGATCTTGTTGGTCAGGCATCTGGAAAAGTATGCGAGACGACAGACTTTGTATGTTTTGCTGTAGGAGTGATACATACATCTGAAATAATTTTTCAACATAAACCTCAGTCATATGATCTAAATAACACATATTTGAAAATTTATTTGGATCCGCTCAGTAGAACTAGAGCTACCGGCTTCTGAGTATTGTCAGTTTATTTTTAACCACCCTGCATGTATGAACACAAACGGAAAGAAATAGTAGGCACTCACTAAATTCCAATATATTATGGGATGCTGGTCAACAAACTCCGGTTTAGTCATGCAGTTGTCTCCTTCATGCTCCAGTACATTCTCAATCTCTTTCCTCAGAACTAATGGACTCAAATAAGGCACTGTGATTGGATCGATTTCAACCAGGGAGGTGGAAAACCTCCGGATATCACTTGCAGAAGAAGTTGTGGACTGGCTCTGCTTTGAGAACTTGGCATGGTGAGGATGCGATGGATTCTCGTTCTCATCTAAAGAGCTGGAACGGGAGGCTTCTTTGAGAGCTTGTAGCTTGTTTTTAGCATTGTTGTCCTCACAACTGTGCCTTGCTGAGAGGATTTCCTAGAAAGAAAAGAAAAATACAGTCAAACCACAATTTAAAGAACTTTTCATACTCCCGTAAGAAAAATATATTAATCTCCCCTGATTTAACACTTCAATATTTTTTTCTTTTCTTATTTGTAACTCTCAGACTAATTATGTTAACTTTTGATGAAATTCACCAATAAAAATGATATATAACATATGGTAAATTATATATATATTTATATAAC--AAAGTTAAATTTGTCATTTCTTTCTGTTTATAATGCTATATAACTTTAATACAGCCG-TCTTTATTGAGACTATTTTTTTAAATCCA
Nholsingeri_PondCave_N541 AACCGACACTACTCGGAGGCAGAAAAGACAAGAATAGTAAAATCAAAGAATAAC-AATTTTTTACACATGTGTGTG---CTATGTGCATGCCTTGTTGGTTAACATGTTGAAAATGCCAGAGCCTTATCAACAGCTGTAAGAAACATATCGAAAGAAATGAGGGAGACATATCCGACGATGCTGGCTTTGAACTCCGCTTCATTAGTCACATGACCTTATACATACGATCTTTGAAGCAATCTCACATCCAGAAGTCACAGGAATTCAGATCTGGCGATCTTGTTGGTCAGGCATCTGGAAAAGTATGCGAGACGACAGACTTTGTATGTTTTGCTGTAGGAGTGATACATACATCTGAAATAATTTTTCAACATAAACCTCAGTCATATGATCTAAATAACACATATTTGAAAATTTATTTGGATCCGCTCAGTAGAACTAGAGCTACCGGCTTCTGAGTATTGTCAGTTTATTTTTAACCACCCTGCATGTATGAACACAAACGGAAAGAAATAGTAGGCACTCACTAAATTCCAATATATTATGGGATGCTGGTCAACAAACTCCGGTTTAGTCATGCAGTTGTCTCCTTCATGCTCCAGTACATTCTCAATCTCTTTCCTCAGAACTAATGGACTCAAATAAGGCACTGTGATTGGATCGATTTCAACCAGGGAGGTGGAAAACCTCCGGATATCACTTGCAGAAGAAGTTGTGGACTGGCTCTGCTTTGAGAACTTGGCATGGTGAGGATGCGATGGATTCTCGTTCTCATCTAAAGAGCTGGAACGAGAGGCTTCTTTGAGAGCTTGTAGCTTGTTTTTAGCATTGTTGTCCTCACAACTGTGCCTTGCTGAGAGGATTTCCTAGAAAGAAAAGAAAAATACAGTCAAACCACAATTTAAAGAACTTTTCATACTCCCGTAAGAAAAATATATTAATCTCCCCTGATTTAACACTTCAATATTTTTTTCTTTTCTTATTTGTAACTCTCAGACTAATTATGTTAACTTTTGATGAAATTCACCAATAAAAATGATATATAACATATGGTAAATCATATATATATTTATATAAC--AAAGTTAAATTTGACATTTCTTTCTGTTTATAATGCTATATAACTAGAACACAGCCGTTTTTTTTTGAGACTATTTTTTTAAATCCA
Njonesi_CaveSpringCave_N390 AACAGACACTACTCAGAGGCAGAAAAGACAAGAATGGTAAAATCAAAGAATAAGAAATTTTTTACACGCATGTGTGCTTCTATGTGCATGCCTTGTTGGTTAACATGTTAAAAACGCCAGAGCCTTATCAACA------AGAAACATATCGAAAGAAATGAGGGAGACATATCAGACGATGCTGGTTTTGAACTCCGCTTCATTAGTCACATGACCTTATACATACAATCTTTGAAGCAATCTCACACCCAGAAGTCACAGAGATTCAGATCTGGCGATCTTGTTGGTCAGGCATCTGGAAAAGTATGCGAGACAACAGTTTTTGTATGTTTTGCTGTAGGAGCGATAGATACATTTGAAATAATTTTTCCACATAAACCTCAGTCGTATGATCTAAATAACACATATTTGAAAATTTATTTGGATCCGCTCAGTAGAACTAGAGCTACCGGCTTCCGTGTACTGTCAGTTTATTTTTAACCACCCTGCATATATGAACACAAACGGAAAGAAATAATAGGCACTCACTAAATTCCAATAGATTATGGGATGCTGGTCAACAAACTCCGGTTTAGTCATGCAGTTGTCTCCTTCATGCTCCAGTACATTCTCAACCTCTTTCCTCAGAACTAATGGACTCAAATAAGGCACTGTGATTGGATCGATTTCGACCAGGGAGGTGGAAAACCTTCGGATATCACTTGCAGAAGAAGTTGTGGACTGGCTCTGCTTTGAGAACTTGGCATGGTGAGGATGTGATGGATTCTCGTTCTCAACTAAAGAGCTGGAACGGGAGGCTTCTTTGAGAGCTTGTAGCTTGTTTTTAGCATTGTTGTCCTCACAACTGTGCCTTGCTGAGAGGATTTCCTAGAAAGAAAAGAAAAATACAGTCAAACCCCAATTTAAAGAACTTTTCATATTTTCGTAAGAAAGATATATTAATCTCCCCTGGTTTAACACTTCAAGATTTTTTTCTTTTCTTATTTGTAACTCTCAGACTAATTATGGTAACTTTTGATGAAATTCACCAATAAAAATGATATATAACATATGGTAAATTATATATATATTTATATAACATAAAGTTAGATTTGTCATTTATT-CTGTTTATAATGCTATATAATGGTAAGACAATCAAGTTATAGAGCGGGTATTCTTCTATATCCA
Nlowderi_ChestnutBranch_N731 --------CTACTCAGA---------GACAAGAATAGTAAAATCAGAGAATAAC-AATTTTTTACACACATGTGTGCTTCTATGTGCATGCCTTGTTGGTTAACATGTTGAAAACGCCAGAGCCTTATCAAAAGCGGCAAGAAACATATTGAAAGAAATGAGGGAGACATATCGGACGATGCTGGCTTTGAACTCCGCTTCATTAGTCACATGACCTTATACATACGATCTTTGAAGTAATCTCACATCCAGAAGTCACAGGGATTCAGATCGGGTGATCTTGTTGGTCAGGCATTTGGAAAAGTATGCGAGACGACAGTCTTTGTATGTTTTGCTGTAGGAACG----ATACATTTGAAATAATTTTTCCACATAAACCTCAGTCGTATGATCTAAATAACACATATTTGAAAATTTATTTGGATCCGCTCAGTAGAACTAGAGCTACTGGCTTCTGAGTATTGTTAGTTTATTTTTAACCACCCTGCATATATGAACACAAACGAAAAGAAATAGTAGGCACTCACTAAATTCCAATAGATTATGGGATGCTGATCTACAAATTCCGGTTTAGTCATGCAGTTGTCTCCTTCATGCTCCAGTACATTCTCAACCTCTTTCCTCAGAACTAATGGACTCAAATAAGGCACTGTGATTGGATCGATTTCAACCAGGGAAGTGGAAAACCTCCGGATATCACTTGCAGAAGAAGTTGTGGACTGGCTTTGCTTTGAGAACTTGGCATGGTGAGGATGCGATGGATTCTCGTTCTCATCTAAAGAGCTGGAACAGGAGGCTTCTTTGAGAGCTTGTAGCTTGTTTTTAGCATTGTTGTCCTCACAACTGTGCCTTGCTGAGCGGAATTCCTAGAAAGAACAGAAAAATACAGTTAAACCCTAATTTAAAGAACTTTTCATATATACATAAGAAAGATATATTAATCTCCCCTGATTTAACACTTCAAGATTTTTTTCTTTTCTTATTTGTAACTCTTAGAGTAATTATGGTAACTTTTGACGAAATTCAACAATAAAAATGATATATAACATATGGTAAATTATATATATATTTATATAAC-----------------------------------------------------------------------------------------
Nlowderi_upperFiresCreek_N820 --------------------------GACAAGAATAGTAAAATCAGAGAATAAC-AATTTTTTACACACATGTGTGCTTCTATGTGCATGCCTTGTTGGTTAACATGTTGAAAACGCCAGAGCCTTATCAAAAGCGGCAAGAAACATATTGAAAGAAATGAGGGAGACATATCGGACGATGCTGGCTTTGAACTCCGCTTCATTAGTCACATGACCTTATACATACGATCTTTGAAGTAATCTCACATCCAGAAGTCACAGGGATTCAGATCTGGTGATCTTGTTGGTCAGGCATTTGGAAAAGTATGCGAGACGACAGTCTTTGTATGTTTTGCTGTAGGAACG----ATACATTTGAAATAATTTTTCCACATAAACCTCAGTCGTATGATCTAAATAACACATATTTGAAAATTTATTTGGATCCGCTCAGTAGAACTAGAGCTACTGGCTTCTGAGTATTGTTAGTTTATTTTTAACCACCCTGCATATATGAACACAAACGAAAAGAAATAGTAGGCACTCACTAAATTCCAATAGATTATGGGATGCTGATCTACAAACTCCGGTTTAGTCATGCAGTTGTCTCCTTCATGCTCCAGTACATTCTCAACCTCTTTCCTCAGAACTAATGGACTCAAATAAGGCACTGTGATTGGATCGATTTCAACCAGGGAAGTGGAAAACCTCCGGATATCACTTGCAGAAGAAGTTGTGGACTGGCTTTGCTTTGAGAACTTGGCATGGTGAGGATGCGATGGATTCTCGTTCTCATCTAAAGAGCTGGAACAGGAGGCTTCTTTGAGAGCTTGTAGCTTGTTTTTAGCATTGTTGTCCTCACAACTGTGCCTTGCTGAGCGGATTTCCTAGAAAGAACAGAAAAATACAGTTAAACCCTAATTTAAAGAACTTTTCATATATACATAAGAAAGATATATTAATCTCCCCTGATTTAACACTTCAAGATTTTTTTCTTTTCTTATTTGTAACTCTTAGAGTAATTATGGTAACTTTTGACGAAATTCAACAATAAAAATGATATATAACATATGGTAAATTATATATATATTTATATAACATAAAGTTAAATTTGTCATTTCTTTCTGTTTATAATGCTATATAATGGTAAGACAATCAAGTTATAGAGCGGGTGTTCTTCTATATCCA
Nlula_LulaFallsCave_G2084 AACTGACATTACTCAGAAGCAGAAAAGACAAGAATGATAAAATCAAAGAATAAGAAATTTTTTACATGCATGTGTGCTTCTGTGTGCATGCCTTGTTGGTTAACATGTTGAAAACGCGAGAGCCTTATCAACAGCTGCAAGAAACATATCGAAAGAAATGAGGGAGACATATCGGACGATGCTGGCTTTGAACTCCGCTTCATTAGTCACATGACCTTATACATACGATCTTTGAAGCAATCTCACATCCAGAAGTCACAGAGATTCAGATCTGGCGATCTTGTTGGTCAGGCATCTGGAAAAGTATGCGAGACAACAGTTTTGGCATGTTTTGCCGTAGGAGCGATACATACATTTGAAATAATTTTTCCACATAAACCTCAGTCGTATGATCTAAATAAAACATATTTGAAAATTTATTTGGATCCGCTCAGTAGAACTAGAGCTACCGGCTTCTGAGTACTGTCAGTTTATTTTTAACCACCCTGCATATATGAACACAAACGGAAATAAATAGTAGGCACTCACTAAATTCCAATAGATTATGGGATGCTGGTCAACAAACTCCGGTTTAGTCATGCAGTTGTCTCCTTCATGCTCCAGTACATTCTCAACCTCTTTCCTCAGAACTAATGGACTCAAATAAGGCACTGTGATTGGATCGATTTCAACCAGGGAGGTGGAAAACCTTCGGATATCACTTGCAGAAGAAGTTGTGGACTGACTCTGCTTTGAGAACTTGGCATGGTGAGGATGCGATGGATTCTCGTTCTCATCTAAAGAGCTGGAACGGGAGGCTTCTTTGAGAGCTTGTAGCTTGTTTTTAGCATTGTTGTCCTCACAACTGTGCCTTGCTGAGAGGATTTCCTAGAAAGAAAAGAAAAATACAGTCAAACCCCAATGTAAAGAACTTTTCATATTTTCGTAAGAAAGATATATTAATCTCCCCTGGTTTAACACTTCAAGATTTTTTTCTTTTCTTATTTGTAACTCTCAGACTAATTATGGTAACTTTTGATGAAATTCGTCAATAAAAATGATATATAATATATGGTAAATTATATATATATTTATATAACATAAAGCTAAATTTGTCATTTCTTCCTGTTTATAATGCTATATAATGGTAAGACAATCAAGTTATAGAGCAGGTATTCTTCTATATCCA
Nmimus_Straleys_N625 -----------------GGCAGAAAAGACAAGAGTAGAAAAATCAAAGAATAAC-AATTTTTTACACACGTGTGTGCTTCTATGTGCATGCCTTGTTGGCTAACATGTTGAAAACGCCAGAGCCTTATCAACAGCTGCAAGAAATATATCGAAAGAAATGAGGGAGACATATCGGACGATGCTGGCTTTGAACTCCGCTTCATTAGTCACATGACCCTATACATACGATCTTTGAAGCAATCTCATATCCAGAAGTCACAGGGATTCAGATCTGGCGATCTTGTTGGTCAGGCATCTGGAAAAGTATGCGAGACGACAGTCTTTGTATGTTTTGCTGTAGGAGCGATACATGCATTTGAAATGATTTTTCAACATAAACCTCAGTCGTATGATCTAAATAACTCATATTTGAAAATTTATTTGGATTCGCTCAGTAGAACTAGAGCTA----CTTCTGAGTATTGTCAGTTTATTTTTAACCACCCTGCATATATGAACACAAACGGAAAGAAATAGTAGGCACTCACTAAATTCCAATAGATTATGGGATGCTGGTCAACAAACTCCGGTTTAGTCATGCAGTTGTCTCCTTCATGCTCCAGTACATTCTCAACCTCTTTCCTCAGAACTAATGGACTCAAATAAGGCACTGTGATTGGATCGATTTCAACCAGGGAGGTGGAAAACCTCCGGATATCACTTGCAGAAGAAGTTGTGGACTGGCTCTGCTTTGAGAACTTGGCATGGTGAGGATGTGATGGATTCTCGTTCTCATCTAAAGAGCTGGAACGGGAGGCTTCTTTGAGAGCTTGTAGCTTGTTTTTAGCATTGTTGTCCTCACAACTGTGCCTTGCTGAGAGGATTTTCTAGAAAGAAAAGAAAAATACAGTCAAACCACAATTTAAAGAACTTTTCATACTCCCGTAAGAAAGATATATTAATCTCCCCTGAGTTAACACTTCAAGATTTTTTTCTTTTCTTATTTGTAACTCTCAGACTAATTATGTTAACTTTTGATGAAATCCACCAATAAAAATGATATATAACATATGGTAAATTATATATATATATATATAACA--AAGTTAAATTTGTCATTTCTTTCTGTTTATAATGCTATATAACTTTAATACAATTGAGATTTATTGAGACTTATTTTTTATA----
Nnasicus_CaneyFork_N171 ----------------------------------------------------------------------------------------------------------GTTGAAAACGCCAAAGCCTTCTCATCAGCCGCAAGAAACATATAGAAAGAAATGAGGAAGACATATCAGACGATGCTGGCTTTCAACTCCGCTTCATTAGTT-TATGACCTTATACATACGATCTTTGAAGCAATCTCACATCCAGAAGTCACAGGGATTCAGATCTGGCGATCTTGTGGGTCAGGCATCTGGAAAAGTATGTGAGACAACAGTCTTTGTATGTTTTGCTGTAGGAGTGATACCTACATTTGAAATAATTTTTCCACATAAACCTCAGTCGTATGATCTAAATAACACATATTTGAAAATCTATTTGGATCCGCTCAGTAGAACTGCAGCTACCGGCTTCCGAGTACTGTCAGTTTATTTTTAACCGCCCTGCATATATGAACACAA------------AACAGGCACTCACTAAATTCCAATAGATTATGGGATGCTGGTCAACAAACTCTGGTTTAGTCATGCAGTTGTCTCCTTCATGCTCCAGTACATTCTCAACCTCTTTCCTCAGAACTAATGGACTCAAATAAGGCACTGTGATTGGATCAATTTCAACCAGGGAGGTGGAAAACCTCCGGATATCACTTGCAGAAGAAGTTGTGGACTGGCTCTGCTTTGAGAACTTGGCATGGTGAGGATGGGATGGATTCTCGTTCTCATCTAAAGAGCTGGAACGGGAGGCTTCTTTGAGAGG------CTTGTTTTTAGCATTGTTGTCCTCACAACTGTGCCTTGCTGAGAGGATTTCCTAGACA-AAAAGAAAAATACAGTCAAACCCCAATTTAAAGAACTTTTCATACTCCTGTAAGAAAGATATATTAATCTCCCCTGA-------CTTCAAGA--------TTTTCTTATTTGTAACTCTCAGACTAATTATGGTAACTTTTGACGATATTCACCAATAAAAATGATATATAACATA--GTAAAT----------TATATATAACATAAAGTTAAATTTGTCATTTCTTTCTGTTTATAATGCTATATAACTTTAATAGAATTCAGATTTATTGAGACTATTTTTTTATATCCA
Nnasicus_ConnosteeFalls_N696 AACTGACAGTACTCGGAGGCAGAAAAGACAAGAGTAGTAAAATCAAAGAATAAC-ATTTTTTTAGACACATTTTTGTTTCTATGTGCATGCCTTGTTGATTAACATGTTGAAAACGCCAAAGCCTTCTCATCAGCCGCAAGAAACATATAGAAAGAAATGAGGAAGACATATCAGACGATGCTGGTTTTGAACTCCGCTTCATTACTCACATGACCTTATACATACGATCTTTGAAGCAATCTCACATCCAGAAGTCACAGGGATTCAGATCTGGTGATCTTGTGGGTCAGGCATCTGGAAAAGTATGTGAGACA--AGTCTTTGTATGTTTTGCTGTAGGAGTGATACCTACATTTGAAATAATTTTTCCACATAAACCTCAGTCGTATGATCTAAATAACACATATTTGAAAATCTATTTGGATCCGCTCAGTAGAACTGCAGCTACCGGCTTCCGAGTACTGTCAGTTTATTTTTAACCGCCCTGCATATATGAACACAA------------AACAGGCACTCACTAAATTCCAATAGATTATGGGATGCTGGTCAACAAACTCTGGTTTAGTCATGCAGTTGTCTCCTTCATGCTCCAGTACATTCTCAACCTCTTTCCTCAGAACTAATGGACTCAAATAAGGCACTGTGATTGGATCAATTTCAACCAGGGAGGTGGAAAACCTCCGGATATCACTTGCAGAAGAAGTTGTGGACTGGCTCTGCTTTGAGAACTTGGCATGGTGAGGATGGGATGGATTCTCGTTCTCATCTAAAGAGCTGGAACAGGAGGCTTCTTTGAGAGG------CTTGTTTTTAGCATTGTTGTCCTCACAACTGTGCCTTGCTGAGATGATTTCCTAGACAGAAAAGAAAAACACAGTCAAACCCCAATTTAAAGAACTTTTCATACTCCTGTAAGAAAGATATATTAATCTCCCCTGA-------CTTCAAGA--------TTTTCTTATTTGTAAGTCTCAGACTAATTATGGTAACTTTTGACGAAATTCACCAATAAAAATGATATATAACATA--GTAAAT----------TATATATAACATAAAGTTAAATTTGTCATTTCTTTCTGTTTATAATGCTATATAACTTTAATAGAATTCAGATTTATTGAGACTATTTTTTTATATCCA
Nnasicus_CoweeTrain_N189 -----------------GGCAGAAAAGACAAGAGTAGTAAAATCAAAGAATAAC-ATTTTTTTAGACACATTTTTGTTTCTATGTGCATGCCTTGTTGATTAACATGTTGAAAACGCCAAAGCCTTCTCATCAGCCGCAAGAAACATATAGAAAGAAATGAGGAAGACATATCAGACGATGCTGGTTTTGAACTCCGCTTCATTAGTT-TATGACCTTATACATACGATCTTTGAAGCAATCTCACATCCAGAAGTCACAGGGATTCAGATCTGGCGATCTTGTGGGTCAGGCATCTGGAAAAGTATGTGAGACAACAGTCTTTGTATGTTTTGCTGTAGGAGTGATACCTACATTTGAAATAATTTTTCCACATAAACCTCAGTCGTATGATCTAAATAACACATATTTGAAAATCTATTTGGATCCGCTCAGTAGAACTGCAGCTACCGGCTTCCGAGTACTGTCAGTTTATTTTTAACCGTCCTGCATATATGAACACAA------------AACAGGCACTCACTAAATTCCAATAGATTATGGGATGCTGGTCAACAAACTCTGGTTTAGTCATGCAGTTGTCTCCTTCATGCTCCAGTACATTCTCAACCTCTTTCCTCAGAACTAATGGACTCAAATAAGGCACTGTGATTGGATCAATTTCAACCAGGGAGGTGGAAAACCTCCGGATATCACTTGCAGAAGAAGTTGTGGACTGGCTCTGCTTTGAGAACTTGGCATGGTGAGGATGGGATGGATTCTCGTTCTCATCTAAAGAGCTGGAACGGGAGGCTTCTTTGAGAGG------CTTGTTTTTAGCATTGTTGTCCTCACAACTGTGCCTTGCTGAGAGGATTTCCTAGACA-AAAAGAAAAATACAGTCAAACCCCAATTTAAAGAACTTTTCATACTCCTGTAAGAAAGATATATTAATCTCCCCTGA-------CTTCAAGA--------TTTTCTTATTTGTAACTCTCAGACTAATTATGGTAACTTTTGACGATATTCACCAATAAAAATGATATATAACATA--GTAAAT----------TATATATAACATAAAGTTAAATTTGTCATTTCTTTCTGTTTATAATGCTATATAACTTTAATAGAATTCAGATTTATTGAGACTATTTTTTTATATCCA
Npaynei_Grindstaff_N646 AACAGACACTATTGAGATGCAGAAAAGACAAGAATAGTAAAATCAAAGAATAACA--TTTTTTACACGCGTGTGTGCTTCTATGTGCATGCCTTGTTGGTTAACATGTTGAA-----------------AACAGCTGCAAGAAACATATCGAAAGAAATGAGGGAGACACAGCGGACGATGCTGGCTTTGAACTCTGCTTCATTAGTCACATGACCTTATACATACGATCACTGAAGCAATCTCACATCCAGAAGTCACAGGGATTCAGATCTGGCGATCTTGTTGGTCAGGCATCTGGAAAAGTATGCGAGACGACAGTCTTTGTATGTTTTGCTGTAGGAGCGATACATACATTTGAAATAATTTTTCCACATAAACCTCAATCGTATGATCTAAATAACACATATTTGAAAATTTATTTGGATCCGGTCAGTAGAACCAGAGCTACCGGCTTCCGAGTACTGTCAGTTTTTTTTTAACCATCCTGCATATGTGAACACAAACGGAAAGAAATAGTAGGCACTCACTAAATTCCAATAGATTATGGGATGCTGGTCAACAAACTCCGGTTTAGTCATGCAGTTGTCTCCTTCGTGCTCCAGTACATTCTCAACCTCTTTCCTCAGAACTAATGGACTCAAATAAGGCACTGTGATTGGATCGATTTCAACCAGGGAGGTGGAAAACCTCCGGATATCACTTGCAGAAGAAGTTGTGGACCGGCTCTGCTTTGAGAACTTGGCATGGTGAGGATGAGATGGATTCTCGTTCTCATCCAAAGAGCTGGAACGGGAGGCTTCTTTGAGAGCTTGTAGCTTGTTTTTAGCATTGTTGTCCTCACAACTGTGCCTTGCTGAGAGGATTTCCTAGAAAGAAAAGAAAAATACAGTCAAACCCCAATTTAAAGAACTTTTCATACCCCCGTAAGAAAGATATATTAATCTCCCCTGAC-----------AGATTTTTTTCTTTTCTTATTTGTAACTATCAGACTAATTATGGTAACTTTTGATGAAATTAACCAATAAAAATGATATATAACATACGGTAAATTATATATATATTTATATAAC--AAAGTTAAATTTGTCATTTCTTTCTGTTTATAATGCTATATAATGGTAAGACAATCAAGTTATAGAGCGGGTATTCTTCTATATCCA
Npaynei_UnakaMtns_N943 AACCGACACTACTCAGATGCAGAAAAGACAAGAATAGTAAAATCAAAGAATAACA--TTTTTTACACGCGTGTGTGCTTCTATGTGCATGCCTTGTTGGTTAACATGTTGAA-----------------AACAGCTGCAAGAAACATATCGAAAGAAATGAGGGAGACACAGCGGACGATGCTGGCTTTGAACTCTGCTTCATTAGTCACATGACCTTATACATACGATCACTGAAGCAATCTCACATCCAGAAGTCACAGGGATTCAGATCTGGCGATCTTGTTGGTCAGGCATCTGGAAAAGTATGCGAGACGACAGTCTTTGTATGTTTTGCTGTAGGAGCGATACATACATTTGAAATAATTTTTCCACATAAACCTCAATCGTATGATCTAAATAACACATATTTGAAAATTTATTTGGATCCGGTCAGTAGAACCAGAGCTACCGGCTTCCGAGTACTGTCAGTTTATTTTTAACCATCCTGCATATGTGAACACAAACGGAAAGAAATAGTAGGCACTCACTAAATTCCAATAGATTATGGGATGCTGGTCAACAAACTCCGGTTTAGTCATGCAGTTGTCTCCTTCGTGCTCCAGTACATTCTCAACCTCTTTCCTCAGAACTAATGGACTCAAATAAGGCACTGTGATTGGATCGATTTCAACCAGGGAGGTGGAAAACCTCCGGATATCACTTGCAGAAGAAGTTGTGGACCGGCTCTGCTTTGAGAACTTGGCATGGTGAGAATGCGATGGATTCTCGTTCTCATCTAAAGAGCTGGAACGGGAGGCTTCTTTGAGAGCTTGTAGCTTGTTTTTAGCATTGTTGTCCTCACAACTGTGCCTTGCTGAGAGGATTTCCTAGAAAGAAAAGAAAAATACAGTCAAACCCCAATTTAAAGAACTTTTCATACCCCCGTAAGAAAGATATATTAATCTCCCCTGATTTAACACTTCAAGATTTTTTTCTTTTCTTATTTGTAACTATCAGACTAATTATGGTAACTTTTGATAAAATTAACCAATAAAAATGATATATAACATATGGTAAATTATATATATATTTATATAAC--AAAGTTAAATTTGTCATTTCTTTCTGCTTATAATGCTATATAATGGTAAGACAATCAAGTTATAGAGCGGGTATTCTTCTATATCCA
Nperlakyi_SChimneys_N1079 AAGTGACACTACTCAGAGGCAGAAAAGACAAGAATGGTAAAATCAAAGAATAAGAAATT-TTTACACACATGTGTGCTTCTATGTGCATGCCTTGTTGGTTAACATGTTGAAAACGCCAGAGCCTTATCAACAGCTGCAAGAAACATATCGAAAGAAATGAGGGAGACATATCAGACAATGCTGGCTTTGAACTCCGCTTCATTAGTCACATGACCTTATACATACGATCTTTGAAGCAATCTCATATCCAGAAGTCACAGAGATTCAGATCTGGCGATCTTGTTGGTCAGGCATCTGGAAAAGTATGCGAGACAACAGTTTTTGTATGTTTTGCTGTAGGAGCAATACATACATTTGAAATAATTTTTCCACATAAACCTCAGTCGTATGATCTAAATAACACATATTTGAAAATTTATTTGGATCCGCTCAGTAGAACTAGAGCTACCGGCTTCTGAGTACTGTCAGTTTATTTTTAACCACCCTGCATATATGAACACAAACGGAAAGAAATAGTAGGCACTCACTAAATTCCAATAGATTATGGGATGCTGGTCAACAAACTCCGGTTTAGTCATGCAGTTGTCTCCTTCATGCTCCAGTACATTCTCAACCTCTTTCCTCAGAACTAATGGACTCAAATAAGGCACTGTGATTGGATCGATTTCAACCAGGGAGGTGGAAAACCTTCGGATATCACTTGCAGAAGAAGTTGTGGACTGGCTCTGCTTTGAGAACTTGGCATGGTGAGGATGCGATGGATTCTCGTTCTCATCTAAAGAGCTGGAACGGGAGGCTTCTTTGAGAGCTTGTAGCTTGTTTTTAGCATTGTTGTCCTCACAACTGTGCCTTGCTGAGAGGATTTCCTACAAAGAAAAGAAAAATACAGTCAAACCCCAATTTAAAGAACTTTTCATATTTTCGTAAGAAAGATATATTAATCTCCCCTGGTTTAACACTTCAAGATTTTTTTCTTTTCTTATTTGTAACTCTCAGACTAATTATGGTAACTTTTGATGAAATTCACCAATAAAAATGATATATAACATATGGTAAATTATATATATATTTATATAACATAAAGTTAAATTTGTCATTTCTT--TGTTTATAATGCTATATAATGGTAAGACAATCAAGTTATAGAGCGGGTATTCTTCTATATCTA
Nreclusus_Clingmans_N252 AACTGACACTATTCAGAGGCAGAAAAGACAAGAATGGTAAAATCAAAGAATAAGAAATTTTTTACACACATGTGTGCTTCTATGTGCATGCCCTGTTGGTTAACATGTTGAAAACGCCAGAGCCTTATCAACAGCTGCAAGAAACATATTGAAAGAAATGTGGGAGACATATCGGACGATGCTGGCTTTGAACTCCGCTTCATTAGTCACATGACCTTATACATACGACCTTTGAAGCAATCTCACATCCAGAAGTCACAGAGATTCAGATCTGGCGATCTCGTTGGTCAGGCATCTGGAAAAGTATGTGAGACAACAGTTTTTGTATGTTTTGCTGTAGGAGCGATACATACATTTGAAATAAATTTTCCACATAAACCTCAGTCGTATGATCTAAATAACACATATTTGAAAATTTATTTGGATCCGCTCAGCAGAACTAGAGCTACCAGCTTCTGAGTACTGTCAGTTTATTTTTAACCACCCTGCATATATGGACACAAATGGAAAGAAATAGTAGGCACTCACTAAATTCCAATAGATTATGGGATGCTGGTCAACAAACTCCGGTCTAGTCATGCAGTTGTCTCCTTCATGCTCCAGTACATTCTCAACCTCTTTCCTCAGAACTAATGGACTCAAATAAGGCACTGTGATTGGATCGATTTCAACCAGAGAGGTGGAAAACCTTCGGATATCACTTGCAGAAGAAGTTGTGGACTGGCTCTGCTTTGAGAATTTGGCATGGTGAGGATGCGATGGATTCTCGTTCTCATCTAAAGAGCTGGAACGGGAGGCTTCTTTGAGAGCTTGTAGCTTGTTTTTAGCATTGTTGTCCTCACAACTGTGCCTTGCTGAGAGGATTTCCTAGAAAGAAAAGAAAAATACAGTCAAACCCCAATTTAAAGAATTTTTCATATTTTCGTAAGAAAGATATATTAATCTCCCCTGGTTTAACACTTCAAGATTTTTTTCTTTTCTTATTTGTAACTCTCAGACTAATTATGGTAACTTTTGATGAAATTCACCAATAAAAATGATATATAACATATGGTAAATTATATATATATTTATATAACATAAAGTTAAATTTGTCGTTTCTTTCTGTTTATAATGCTATATAATGGTAAGACGATCAAGTTATAGAGCGGGTATTCTTCTATATCCA
Nreclusus_Newfound_N259 AACTGACACTATTCAGAGGCAGAAAAGACAAGAATGGTAAAATCAAAAAATAAGAAATTTTTTACACACATGTGTGCTTCTATGTGCATGCCCTGTTGGTTAACATGTT-----------------------------------------GAAAGAAATGAGGGAGACATATCGGACGATGCTGGCTTTGAACTCCGCTTCATTAGTCACATGACCTTATACATACGACCTTTGAAGCAATCTCACATCCAGAAGTCACAGAGATTCAGATCTGGCGATCTCGTTGGTCAGGCATCTGGAAAAGTATGTGAGACAACAGTTTTTGTATGTTTTGCTGTAGGAGCGATACATACATTTGAAATAAATTTTCCACATAAACCTCAGTCGTATGATCTAAATAACACCTATTTGAAAATTTATTTGGATCCGCTCAGCAGAACTAGAGCTACCAGCTTCTGAGTACTGTCAGTTTATTTTTAACCACCCTGCAT--------ACAAACGGAAAGAAATAGTAGGCACTCACTAAATTCCAATAGATTATGGGATGCTGGTCAACAAACTCCGGTCTAGTCATGCAGTTGTCTCCTTCATGCTCCAGTACATTCTCAACCTCTTTCCTCAGAACTAATGGACTCAAATAAGGCACTGTGATTGGATCGATTTCAACCAGAGAGGTGGAAAACCTTCGGATATCACTTGCAGAAGAAGTTGTGGACTGGCTCTGCTTTGAGAATTTGGCATGGTGAGGATGCGATGGATTCTCGTTCTCATCTAAAGAGCTGGAACGGGAGGCTTCTTTGAGAGCTTGTAGCTTGTTTTTAGCATTGTTGTCCTCACAACTGTGCCTTGCTGAGAGGATTTCCTAGAAAGAAAAGAAAAATACAGTCAAACCCCAATTTAAAGAATTTTTCATATTTTCGTAAGAAAGATAAATTAATCTCCCCTGGTTTAACACTTCAAGATTTTTTTCTTTTCTTATTTGTAACTCTCAGACTAATTATGGTAACTTTTGATGAAATTCACCAATAAAAATGATATATAACATATGGTAAATTATATATATATTTATATAACATAAAGTTAAATTTGTCGTTTCTTTCTGTTTATAATGCTATATAATGGTAAGACGATCAAGTTATAG----------------------
Nreclusus_Noland_N1051 AACTGACACTATTCAGAGGCAGAAAAGACAAGAATGGTAAAATCAAAGAATAAGAAATTTTTTACACACATGTGTGCTTCTATGTGCATGCCCTGTTGGTTAACATGTTGAAAACGCCAGAGCCTTATCAACAGCTGCAAGAAACATATTGAAAGAAATGTGGGAGACATATCGGACGATGCTGGCTTTGAACTCCGCTTCATTAGTCACATGACCTTATACATACGACCTTTGAAGCAATCTCACATCCAGAAGTCACAGAGATTCAGATCTGGCGATCTCGTTGGTCAGGCATCTGGAAAAGTATGTGAGACAACAGTTTTTGTATGTTTTGCTGTAGGAGCGATACATACATTTGAAATAAATTTTCCACATAAACCTCAGTCGTATGATCTAAATAACACATATTTGAAAATTTATTTGGATCCGCTCAGCAGAACTAGAGCTACCAGCTTCTGAGTACTGTCAGTTTATTTTTAACCACCCTGCATATATGGACACAAATGGAAAGAAATAGTAGGCACTCACTAAATTCCAATAGATTATGGGATGCTGGTCAACAAACTCCGGTCTAGTCATGCAGTTGTCTCCTTCATGCTCCAGTACATTCTCAACCTCTTTCCTCAGAACTAATGGACTCAAATAAGGCACTGTGATTGGATCGATTTCAACCAGAGAGGTGGAAAACCTTCGGATATCACTTGCAGAAGAAGTTGTGGACTGGCTCTGCTTTGAGAATTTGGCATGGTGAGGATGCGATGGATTCTCGTTCTCATCTAAAGAGCTGGAACGGGAGGCTTCTTTGAGAGCTTGTAGCTTGTTTTTAGCATTGTTGTCCTCACAACTGTGCCTTGCTGAGAGGATTTCCTAGAAAGAAAAGAAAAATACAGTCAAACCCCAATTTAAAGAATTTTTCATATTTTCGTAAGAAAGATATATTAATCTCCCCTGGTTTAACACTTCAAGATTTTTTTCTTTTCTTATTTGTAACTCTCAGACTAATTATGGTAACTTTTGATGAAATTCACCAATAAAAATGATATATAACATATGGTAAATTATATATATATTTATATAACATAAAGTTAAATTTGTCGTTTCTTTCTGTTTATAATGCTATATAATGGTAAGACGATCAAGTTATAGAGCGGGTATTCTTCTATATCCA
Nreclusus_Smokemont_N1020 AACTGACACTATTCAGAGGCAGAAAAGACAAGAATGGTAAAATCAAAAAATAAGAAATTTTTTACACACATGTGTGCTTCTATGTGCATGCCCTGTTGGTTAACATGTTGAAAACGCCAGAGCCTTATCAACAGCTGC-AGAAACAT-TTGAAAGAAATGAGGGAGACATATCGGACGATGCTGGCTTTGAACTCCGCTTCATTAGTCACATGACCTTATACATACGACCTTTGAAGCAATCTCACATCCAGAAGTCACAGAGATTCAGATCTGGCGATCTCGTTGGTCAGGCATCTGGAAAAGTATGCGAGACAACAGTTTTTGTATGTTTTGCTGTAGGAGCGATACATACATTTGAAATAAATTTTCCACATAAACCTCAGTCGTATGATCTAAATAACACA------------TATTTGGATCTGCTCAGCAGAACTAGAGCTACCAGCTTCTGAGTACTGTCAGTTTATTTTTAACCACCCTGCAT--------ACAAACGGAAAGAAATAGTAGGCACTCACTAAATTCCAATAGATTATGGGATGCTGGTCAACAAACTCCGGTCTAGTCATGCAGTTGTCTCCTTCATGCTCCAGTACATTCTCAACCTCTTTCCTCAGAACTAATGGACTCAAATAAGGCACTGTGATTGGATCGATTTCAACCAGAGAGGTGGAAAACCTTCGGATATCACTTGCAGAAGAAGTTGTGGACTGGCTCTGCTTTGAGAATTTGGCATGGTGAGGATGCGATGGATTCTCGTTCTCATCTAAAGAGCTGGAACGGGAGGCTTCTTTGAGAGCTTGTAGCTTGTTTTTAGCATTGTTGTCCTCACAACTGTGCCTTGCTGAGAGGATTTCCTAGAAAGAAAAGAAAAATACAGTCAAACCCCAATTTAAAGAATTTTTCATATTTTCGTAAGAAAGATAAATTAATCTCCCCTGGTTTAACACTTCAAGATTTTTTTCTTTTCTTATTTGTAACTCTCAGACTAATTATGGTAACTTTTGATGAAATTCACCAATAAAAATGATATATAACATATGGTAAATTATATATATATTTATATAACATAAAGTTAAATTTGTCGTTTCTTTCTGTTTATAATGCTATATAATGGTAAGACGATCAAGTTATAGAGCGGGTATTCTTCTATATCCA
Nroanensis_IngramBranch_N926 AACGGACACTATTGTGATGCAGAAAAGACAAGAATAGTAAAATCAAAGAATAACA--TTTTTTACACGCGTGTGTGCTTCTATGTGCATGCCTTGTTGGTTAACATGTTGAA-----------------AACAGCTGCAAGAAACATATCGAAAGAAATGAGGGAGACACAGCGGACGATGCTGGCTTTGAACTCTGCTTCATTAGTCACATGACCTTATACATACGATCACTGAAGCAATCTCACATCCAGAAGTCACAGGGATTCAGATCTGGCGATCTTGTTGGTCAGGCATCTGGAAAAGTATGCGAGACGACAGTCTTTGTATGTTTTGCTGTAGGAGCGATACATACATTTGAAATAATTTTTCCACATAAACCTCAATCGTATGATCTAAATAACACATATTTGAAAATTTATTTGGATCCGGTCAGTAGAACCAGAGCTACCGGTTTCCGAGTACTGTCAGTTTATTTTTAACCATCCTGCATATGTGAACACAAACGGTAAGAAATAGTAGGCACTCACTAAATTCCAATAGATTATGGGATGCTGGTCAACAAACTCCGGTTTAGTCATGCAGTTGTCTCCTTCGTGCTCCAGTACATTCTCAACCTCTTTCCTCAGAACTAATGGACTCAAATAAGGCACTGTGATTGGATCGATTTCAACCAGGGAGGTGGAAAACCTCCGGATATCACTTGCAGAAGAAGTTGTGGACCGGCTCTGCTTTGAGAACTTGGCATGGTGAGGATGCGATGGATTCTCGTTCTCATCTAAAGAGCTGGAACGGGAGGCTTCTTTGAGAGCTTGTAGCTTGTTTTTAGCATTGTTGTCCTCACAACTGTGCCTTGCTGAGAGGATTTCCTAGAAAGAAAAGAAAAATACAGTCAAACCCCAATTTAAAGAACTTTTCATACCCCCGTAAGAAAGATATATTAATCTCCCCTGATTTAACACTTCAAGA-TTTTTTCTTTTCTTATTTGTAACTATCAGACTAATTATGGTAACTTTTGATGAAATTCACCAATAAAAATGATATATAACATATGGTAAATTATATATATATTTATATAAC--AAAGTTAAATTTGTCATTTCTTTCTGTTTATAATGCTATATAATGGTAAGACAATCAAGTTATAGAGCGGGTATTCTTCTATATCCA
Nroanensis_N_CarversGap_N928 AACCGACACTACTCAGATGCAGAAAAGACAAGAATAGTGAAATCAAAGAATAACA---TTTTTACACGCGTGTGTGCTTCTATGTGCATGCCTTGTTGGTTAACATGTTGAA-----------------AACAGCTGCAAGAAACATATCGAAAGAAATGAGGGAGACACAGCGGACGATGCTGGCTTTGAACTCTGCTTCATTAGTCACATGACCTTATACATACGATCACTGAAGCAATCTCACATCCAGAAGTCACAGGGATTCAGATCTGGCGATCTTGTTGGTCAGGCATCTGGAAAAGTATGCGAGATGACAGTCTTTGTATGTTTTGCTGTAGGAGCGATACATACATTTGAAATAATTTTTCCACATAAACCTCAATCGTATGATCTAAATAACACATATTTGAAAATTTATTTGGATCCGGTCAGTAGAACCAGAGCTACCGGTTTCCGAGTACTGTCAGTTTATTTTTAACCATCCTGCATATGTGAACACAAACGGAAAGAAATAGTAGGCACTCACTAAATTCCAATAGATTATGGGATGCTGGTCAACAAACTCCGGTTTAGTCATGCAGTTGTCTCCTTCGTGCTCCAGTACATTCTCAACCTCTTTCCTCAGAACTAATGGACTCAAATAAGGCACTGTGATTGGATCGATTTCAACCAGGGAGGTGGAAAACCTCCGGATATCACTTGCAGAAGAAGTTGTGGACCGGCTCTGCTTTGAGAACTTGGCATGGTGAGGATGCGATGGATTCTCGTTCTCATCTAAAGAGCTGGAACGGGAGGCTTCTTTGAGAGCTTGTAGCTTGTTTTTAGCATTGTTGTCCTCACAACTGTGCCTTGCTGAGAGGATTTCCTAGAAAGAAAAGAAAAATACAGTCAAACCCCAATTTAAAGAACTTTTCATACCCCCGTAAGAAAGATATATTAATCTCCCCTGATTTAACACTTCAAGATTTTTTTCTTTTCTTATTTGTAACTATCAGACTAATTATGGTAACTTTTGATAAAATTAACCAATAAAAATGATATATAACATATGGTAAATTATATATATATTTATATAAC--AAAGTTAAATTTGTCATTTCTTTCTGTTTATAATGCTATATAATGGTAAGACAATCAAGTTATAGAGCGGGTATTCTTCTATATCCA
Nroanensis_RoanHighBluff_N762 ----------------------------------TAGTAAAATCAAAGAATAACA--TTTTTTACACGCGTGTGTGCTTCTATGTGCATGCCTTGTTGGTTAACATGTTGAA-----------------AACAGCTGCAAGAAACATATCGAAAGAAATGAGGGAGACACAGCGGACGATGCTGGCTTTGAACTCTGCTTCATTAGTCACATGACCTTATACATACGATCACTGAAGCAATCTCACATCCAGAAGTCACAGGGATTCAGATCTGGCGATCTTGTTGGTCAGGCATCTGGAAAAGTATGCGAGACGACAGTCTTTGTATGTTTTGCTGTAGGAGCGATACATACATTTGAAATAATTTTTCCACATAAACCTCAATCGTATGATCTAAATAACACATATTTGAAAATTTATTTGGATCCGGTCAGTAGAACCAGAGCTACCGGCTTCCGAGTACTGTCAGTTTATTTTTAACCATCCTGCATATGTGAACACAAACGGAAAGAAATAGTAGGCACTCACTAAATTCCAATAGATTATGGGATGCTGGTCAACAAACTCCGGTTTAGTCATGCAGTTGTCTCCTTCGTGCTCCAGTACATTCTCAACCTCTTTCCTCAGAACTAATGGACTCAAATAAGGCACTGTGATTGGATCGATTTCAACCAGGGAGGTGGAAAACCTCCGGATATCACTTGCAGAAGAAGTTGTGGACCGGCTCTGCTTTGAGAACTTGGCATGGTGAGAATGCGATGGATTCTCGTTCTCATCTAAAGAGCTGGAACGGGAGGCTTCTTTGAGAGCTTGTAGCTTGTTTTTAGCATTGTTGTCCTCACAACTGTGCCTTGCTGAGAGGATTTCCTAGAAAGAAAAGAAAAATACAGTCAAACCCCAATTTAAAGAACTTTTCATACCCCCGTAAGAAAGATATATTAATCTCCCCTGATTTAACACTTCAAGATTTTTTTCTTTTCTTATTTGTAACTATCAGACTAATTATGGTAACTTTTGATAAAATTAACCAATAAAAATGATATATAACATATGGTAAATTATATATATATTTATATAAC--AAAGTTAAATTTCTCATTTCTTTCTGTTTATAATGCTATATAATGGTAA--------------------------------------
Nsheari_BaldRiver_N1168 AACTGACACTACTCAGAGGCAAAAAAGATAAGAATGGTAAAAGCAAAGAATAAGAAATTTTTTACACACATGTGTGCTTCTATGTGCATGCCTTGTTGGTTAACATGTTGAAAACGCCAGAGCCTTATCAACAGCTGCAAGAGACATACGGAAAGAAAGGAGGGAG----------------------TGAACTCCGCTTCATGAGTCACGTGACCTTATACATACGATCTTTGAAGCA-------ATCCAGAAGTCACAGAGATTCAGATCTGGCAATCTTGTTGGTCAGGCATCTGGAAAAGTAGGCGAGACAACAGTTTTTGTATGTTTTGCTGTAGGAGCG------ACATTTCAAATAATTTTTCC------ACCTCAGTCGTATGATCTAAATAACACATATTTGAAAATTTATTTGGATCTGCTCAGCAGAACTAGAGCTACCGGCTTCTGAGTACTGTCAGTTTATTTTTAACCACCCTGCATATATGGACACAAACGGAAAGAAATAGTAGGCACTCACTAAATTCCAATAGATTATGGGATGCTGGTCAACAAACTCCGGTTTAGTCATGCAGTTGTCTCCTTCATGCTCCAGTACATTCTCAACCTCTTTCCTCAGAACTAATGGACTCAAATAAGGCACTGTGATTGGATCGATTTCAACCAGGGAGGTGGAAAACCTTCGGATATCACTTGCAGAAGAAGTTGTGGACTGGCTCTGCTTTGAGAACTTGGCATGGTGAGGATGCGATGGATTCTCGTTCTCATCTAAAGAGCTGGAACGGGAGGCTTCTTTGAGAGCTTGTAGCTTGTTTTTAGCATTGTTGTCCTCACAACTGTGCCTTGCTGAGAGGATTTCCTAGAAAGAAAAGAAAAATACAGTCAAACCCCAATTTAAAGAACTTTTCATATTTTCGTAATAAAGATATATTAATCTCCCCTGGTTTAACACTTCAAGATTTTTTTCTTTTCTTATTTGTAACTCTCAGACTAATTATGGTAACTTTTGATGAAATTCACCAATAAAAATGATATATAACATATGGTAAATTATATATATATTTATATAACATAAAGTTAAATTTGTCATTTCTTTCTGTTTATAATGCTATATAATGGTAAGACAATCAAGTTATAGAGCAGGTATTCTTCTATATCCA
Nsheari_Cohutta_N826 AACTGACACTACTCAGAGGCAAAAAAGATAAGAATGGTAAAAGCAAAGAATAAGAAATTTTTTACACACATGTGTGCTTCTATGTGCATGCCTTGTTGGTTAACATGTTGAAAACGCCAGAGCCTTATCAACAGCTGCAAGAAACATACGGAAAGAAAGGAGGGAG----------------------TGAACTCCGCTTCATGAGTCACGTGACCTTATACATACGATCTTTGAAGCA-------ATCCAGAAGTCACAGAGATTCAGATCTGGCAATCTTGTTGGTCAGGCATCTGGAAAAGTATGTGAGACAACAGTTTTTGTACGTTTTGCTGTAGGAGCGATACATACATTTCAAATAATTTTTCCACATAAACCTCAGTCGTATGATCTAAATAACACATATTTGAAAATTTATTTGGATCCGCTCAGCAGAACTAGAGCTACCGGCTTCTGAGTACTGTCAGTTTATTTTTAACCACCCTGCATATATGGACACAAACGGAAAGAAATAGTAGGCACTCACTAAATTCCAATAGATTATGGGATGCTGGTCAACAAACTCCGGTTTAGTCATGCAGTTGTCTCCTTCATGCTCCAGTACATTCTCAACCTCTTTCCTCAGAACTAATGGACTCAAATAAGGCACTGTGATTGGATCGATTTCAACCAGGGAGGTGGAAAACCTTCGGATATCACTTGCAGAAGAAGTTGTGGACTGGCTCTGCTTTGAGAACTTGGCATGGTGAGGATGCGATGGATTCTCGTTCTCATCTAAAGAGCTGGAACGGGAGGCTTCTTTGAGAGCTTGTAGCTTGTTTTTAGCATTGTTGTCCTCACAACTGTGCCTTGCTGAGAGGATTTCCTAGAAAGAAAAGAAAAATACAGTCAAACCCCAATTTAAAGAACTTTTCGTA--------AGAAAGATATATTAATCTCCCCTGGTTTAACACTTCAAGATTTTTTTCTTTTCTTATTTGTAATTCTCAGACTAATTATGGTAACTTTTGATGAAATTCACCAATAAAAATGATATATAACATATGGTAAATTATATATGTATTTATATAACATAAAGTTAAATTTGTCATTTCTTTCTGTTTATAATGCTATATAATGGTAAGACAATCAAGTTATAGAGCAGGTATTCTTCTATATCCA
Nsheari_JoyceKilmer_N092 AACTGACACTACTCAGAGGCAAAAAAGATAAGAATGGTAAAAGCAAAGAATAAGAAATTTTTTACACACATGTGTGCTTCTATGTGCATGCCTTGTTGGTTAACATGTTGAAAACGCCAGAGCCTTATCAACAGCTGCAAGAAACATATAGAAAGAAATGAGGGAGACATATTGGACGATGCTGGCTTTGAACTCTGCTTCATTAGTCACATGACCTTATACATACAATCTTTGAAGCAATCTTACATCCAGAAGTCACAGGGATTCAGATCTGGCAATCTTGTTGGTCAGGCATCTGGAAAAGTATGTGAGACAACAGTTTTTGTATGTTTTGCTGTAGGAGCGATACATACATTTCAAATAATTTTTCCACATAAACCTCAGTCGTATGATCTAAATAACACATATTTGAAAATTTATTTGGATCCGCTCAGCAGAACTAGAGCTACCGGCTTCTGAGTACTGTCAGTTTATTTTTAACCACCCTGCATATATGGACACAAACGGAAAGAAATAGTAGGCACTCACTAAATTCCAATAGATTATGGGATGTTGGTCAACAAACTCCGGTTTAGTCATGCAGTTGTCTCCTTCATGCTCCAGTACATTCTCAACCTCTTTCCTCAGAACTAATGGACTCAAATAAGGCACTGTGATTGGATCGATTTCAACCAGGGAGGTGGAAAACCTTCGGATATCACTTGCAGAAGAAGTTGTGGACTGGCTCTGTTTTGAGAACTTGGCATGGTGAGGATGCGATGGATTCTCGTTCTCATCTAAAGAGCTGGAACGGGAGGCTTCTTTGAGAGCTTGTAGCTTGTTTTTAGCATTGTTGTCCTCACAACTGTGCCTTGCTGAGAGGATTTCCTAGAAAGAAAAGAAAAATACAGTCAAACCCCAATTTAAAGAACTTTTCATATTTTCGTAAGAAAGATATATTAATCTCCCCTGGTTTAACACTTCAAGATTTTTTTCTTTTCTTATTTGTAACTCTCAGACTAATTATGGTAACTTTTGATGAAATTCACCAATAAAAATGATATATAACATATGGTAAATTATATATATATATATAT--------------------------------------------------------------------------------------------
Nsilvanus_Elijay_N395 AACCGACACTACTCAGA-------------ACAATAGTAAAATCAAAGAATAACAAATTTTTTACACACATGTGTGCTTCTATGTGCTTGCCTTGTTGGTTAACATGTTGAAAATGCCAGAGCCTTATCAACAGCTGCAAGAAACATATTGAAAGAAAT------GACATATCGGACGATGCTGGCTTTGAACTCCGCTTCATTAGTCACATGACCTTATACATACGATCTTTGAAGCAATCTCACATCCAGAAGTCACAGGGATTCAGATCTGTCGATCTTGTTGGTCAGGTATCTGGCAAAGTATGTGAGACGACAGACTTTGTATGTTTTGCTGTAGGAGCGATACATACATTTGAAATAATTTTTCAACATAAACCTCAGTCGTATGATCTAAATAACACATATTTGAAAATTTATTTGGATCCGCTCAGTAGAACTAGAGCTACCGGCCTCTGAGTATTGTCAGTTTATTTTTAACCACCCTGCAGATATGAACACAAACGGAAATAAATAGTAGGCACTCACTAAATTCCAATAGATTATGGGATGCTGGTCAACAAACTCTGGTTTAGTCATGCAGTTGTCTCCTTCATGCTCCAGTACATTCTCAACCTCTTTCCTCAGAACTAATGGACTCAAATAAGGCACTGTGATTGGATCGATTTCAACCAGGGAGGTGGAAAACCTCCGGATATCACTTGCAGAAGAAGTTGTGGACTGGCTCTGCTTTGAGAACTTGGCATGGTGAGGATGCGATGGATTCTCGTTCTCATCTAAAGAGCTGGAACGGGAGGCTTCTTTGAGAGCTTGTAGCTTGTTTTTAGCATTGTTGTCTTCACAACTGTGCCTTGCTGAGAGGATTTCCTAGAAAGAAAAGAAAAATACAGTCAAACCACAATTTAAAAAACTTTTCATACTCCTGTAAGAAAGATATATTAATCTCCCCTGATTTAACACTTCAAGATTTTTTTCTTTTCTTATTTGTAACTCT--GACTAATTATGTTAACTTTTGATGAAATTCACCAATAAAAATGGTATATAACATATGGTAAAT-------------------------------------------------------------------------------------------------------------
Nsilvanus_GermanyCove_N1017 AACCGACACTACTCAGA-------------ACAATAGTAAAATCAAAGAATAACAAATTTTTTACACACATG----------TGTGCTTGCCTTGTTGGTTAACATGTTGAAAACGCCAGAGCCTTATCAACAGCTGCAAGAAACATATTGAAAGAAAT------GACATATCGGACGATGCTGGCTTTGAACTCCGCTTCATTAGTCACATGACCTTATACATACAATCTTTGAAGCAATCTCACATCCAGAAGTCACAGGGATTCAGATCTGGCGATCTTGTTGGTCAGGTATCTGGTAAAGTATGTGAGACGACAGACTTTGTATGTTTTGCTGTAGGAGCGATACATACATTTGAAATAATTTTTCAACATAAACCTCAGTCGTATGATCTAAATAACACATATTTGAAAATTTATTTGGATCCGCTCAGTAGAACTAGAGCTACTGGCCTCTGAGTATTGTCAGTTTATTTTTAACCACCCTGCAGATATGAACACAAACGGAAATAAATAGTAGGCACTCACTAAATTCCAATAGATTATGGGATGCTGGTCAACAAACTCTGGTTTAGTCATGCAGTTGTCTCCTTCATGCTCCAGTACATTCTCAACCTCTTTCCTCAGAACTAATGGACTCAAATAAGGCACTGTGATTGGATCGATTTCAACCAGGGAGGTGGAAAACCTCCGGATATCACTTGCAGAAGAAGTTGTGGACTGGCTCTGCTTTGAGAACTTGGCATGGTGAGGATGCGATGGATTCTCGTTCTCATCTAAAGAGCTGGAACGGGAGGCTTCTTTGAGAGCTTGTAGCTTGTTTTTAGCATTGTTGTCTTCACAACTGTGCCTTGCTGAGAGGATTTCCTAGAAAGAAAAGAAAAATACAGTCAAACCACAATTTAAAGAACTTTTCATACTCCTGTAAGAAAGATATATTAATCTCCCCTGATTTAACACTTCAAGATTTTTTTCTTTTCTTATTTGTAACTCT--GACTAATTATGTTAACTTTTGATGAAATTCACCAATAAAAATGATATA----------------------------------------------------------------------------------------------------------------------------
Nsilvanus_HeboMtn_N1029 AACCGACACTACTCAGA-------------ACAATAGTAAAATCAAAGAATAACAAATTTTTTACACACATGTGTGCTTCTATGTGCTTGCCTTGTTGGTTAACATGTTGAAAACGCCAGAGCCTTATCAACAGCTGCAAGAAACATATTGAAAGAAAT------GACATATCGGACGATGCTGGCTTTGAACTCCGCTTCATTACTCACATGACCTTATACATACGATCTTTGAAGCAATCTCACATCCAGAAGTCACAGGGATTCAGATCTGGCGATCTTGTTGGTCAGGTATCTGGTAAAGTATGTGAGACGACAGACTTTGTATGTTTTGCTGTAGGAGCGATACATACATTTGAAATAATTTTTCAACATAAACCTCAGTCGTATGATCTAAATAACACATATTTGAAAATTTATTTGGATCCGCTCAGTAGAACTAGAGCTACCGGCCTCTGAGTATTGTCAGTTTATTTTTAACCACTCTGCAGATATGAACACAAACGGAAATAAATAGTAGGCACTCACTAAATTCCAATAGATTATGGGATGCTGGTCAACAAACTCTGGTTTAGTCATGCAGTTGTCTCCTTCATGCTCCAGTACATTTTCAACCTCTTTCCTCAGAACTAATGGACTCAAATAAGGCACTGTGATTGGATCGATTTCAACCAGGGAGGTGGAAAACCTCCGGATATCACTTGCAGAAGAAGTTGTGGACTGGCTCTGCTTTGAGAACTTGGCATGGTGAGGATGTGATGGATTCTCGTTCTCATCTAAAGAGCTGGAACGGGAGGCTTCTTTGAGAGCTTGTAGCTTGTTTTTAGCATTGTTGTCTTCACAACTGTGCCTTGCTGAGAGGATTTCCTAGAAAGAAAAGAAAAATACAGTCAAACCACAATTTAAAGAACTTTTCATACTCCTGTAAGAAAGATATATTAATCTCCCCTGATTTAACACTTCAAGATTTTTTTCTTTTCTTATTTGTAACTCT--GACTAATTATGTTAACTTTTGATGAAATTCACCAATAAAAATGATATATAACATATGGTAA---------------------------------------------------------------------------------------------------------------
Nstupkai_BlowholeWOS_N285 AACTGACACTATTCAGAGGCATAAAAGACAAGAATGGTAAAATCAGAGAATAAGAAATTTTTTACACACATGTGTGCTTCTATGTGCATGCCTTGTTGGTCAACATGTTGAAAACGCCAGAGCCTTATCAACAGCTGCAAGAAACATATTGAAAGAAATGAGGGAGACATATCGGACGATGCTGGCTTTGAACTCCGCTTCATTAGTCACATGACCTTATACATACGACCTTTAAAGCAATCTCACATCCAGAAGTCACAGAGATTCAGATCTGGCGATCTTGTTGGTCAGGCATCTGGAAAAGTATGCGAGACAACAGTTTTTGTATGTTTTGCTGTAGGAGCGATACATACATTTGAAATAATTTTTCCACATAAACCTCAGTCGTATGATCTAAATAACACATATTTGAAAATTTATTTGGATCCGCTCAGCAGAACTAGAGCTACCAGCTTCTGAGTACTGTCAGTTTATTTTTAACCACCCTGCATATATGGACACAAACGGATAGAAATAGTAGGCACTCACTAAATTCCAATAGATTATGGGATGCTGGTCAACAAACTCTGGTTTAGTCATGCAGTTGTCTCCTTCATGCTCCAGTACATTCTCAACCTCTTTCCTCAGAACTAATGGACTCAAATAAGGCACTGTGATTGGATCGATTTCAACCAGGGAGGTGGAAAACCTTCGGATATCACTTGCAGAAGAAGTTGTGGACTGGCTCTGCTTTGAGAACTTGGCATGGTGAGGATGCGATGGATTCTCGTTCTCATCTAAAGAGCTGGAACGGGAGGCTTCTTTGAGAGCTTGTAGCTTGTTTTTAGCATTGTTGTCCTCACAACTGTGCCTTGCTGAGAGGATTTCCTAGAAAGAAAAGAAAAATACAGTCAAACCCCAATTTAAAGAATTTTTCATATTTTCGTAAGAAAGATATATTAATCTCCCCTGGT------CTTCAAGATTTTTTTCTTTTCTTATTTGTAACTCTCAGACTAATTATGGTAACTTTTGGTGAAATTTACCAATAAAAATGATATATAACATATGGTAAATTATATATATATTTATATAACATAAAGTTAAATTTGTCATTTCTTTCTGTTTATAATGCTATATAATGGTAAGACGATCAAGTTATAGAGCGGGTATTCTTCTATATCCA
Nstupkai_Blowing_N356 AACTGACACTTTTCAGAGGCATAAAAGACAAGAATGGTAAAATCAGAGAATAAGAAATTTTTTACACACATGTGTGCTTCTATGTGCATGCCTTGTTGGTTAACATGTTGAAAACGCCAGAGCCTTATCAACAGCTGCAAGAAACATATTGAAAGAAATGAGGGAGACATATCGGACGATGCTGGCTTTGAACTCCGCTTCATTAGTCACATGACCTTATACATACGACCTTTGAAGCAATCTCACATTCAGAAGTCACAGAGATTCAGATCTGGCGATCTCGTTGGTCAGGCATCTGGAAAAGTATGCGAGACAACAGTTTTTGTATGATTTGCTGTAAGAGCGATACATACATTTGAAATAATTTTTCCACATAAACCTCAGTCGTATGATCTAAATAACACATATTTGAAAATTTATTTGGATTCGCTCAGCAGAACTAGAGCTACCAGCTTCTGAGTACTGTCAGTTTATTTTTAACCACCCTGCGTATATGGACACAAACGGATAGAAATAGTAGGCACTCACTAAATTCCAATAGATTATGGGATGCTGGTCAACAAACTCTGGTTTAGTCATGCAGTTGTCTCCTTCATGCTCCAGTACATTCTCAACCTCTTTCCTCAGAACTAATGGACTCAAATAAGGCACTGTGATTGGATCGATTTCAACCAGGGAGGTGGAAAACCTTCGGATATCACTTGCAGAAGAAGTTGTGGACTGGCTCTGCTTTGAGAACTTGGCATGGTGAGGATGCGATGGATTCTCGTTCTCATCTAAAGAGCTGGAACGGGAGGCTTCTTTGAGAGCTTGTAGCTTGTTTTTAGCATTGTTGTCCTCACAACTGTGCCTTGCTGAGAGGATTTCCTAGAAAGAAAAGAAAAATACAGTCAAACCCCAATTTAAAGAATTTTTCATATTTTCGTAAGAAAGATATATTAATCTCCCCTGGT------CTTCAAGATTTTTTTCTTTTCTTATTTGTAACTCTCAGACTAATTATGGTAACTTTTGATGAAATTTACCAATAAAAATGATATATAACATATGGTAAATTATATATATATTTATATAACATAAAGGTAAATTTGTCATTTCTTTCTGTTTATAATGCTATATAATGGTAAGA------------------------------------
Nstupkai_LittleRiver_N293 AACTGACACTATTCAGAGGCATAAAAGACAAGAATGGTAAAATCAGAGAATAAGAAATTTTTTACACACATGTGTGCTTCTATGTGCATGCCTTGTTGGTTAACATGTTGAAAACGCCAGAGCCTTATCAACAGCTGCAAGAAACATATTGAAAGAAATGAGGGAGACATATCGGACGATGCTGGCTTTGAACTCCGCTTCATTAGTCACATGACCTTATACATACGACCTTTGAAGCAATCTCACATTCAGAAGTCACAGAGATTCAGATCTGGCGATCTCGTTGGTCAGGCATCTGGAAAAGTATGCGAGACAACAGTTTTTGTATGTTTTGCTGTAAGAGCGATACATACATTTGAAATAATTTTTCCACATAAACCTCAGTCGTATGATCTAAATAACACATATTTGAAAATTTATTTGGATCCGCTCAGCAGAACTAGAGCTACCAGCTTCTGAGTACTGTCAGTTTATTTTTAACCACCCTGCGTATATGGACACAAACGGATAGAAATAGTAGGCACTCACTAAATTCCAATAGATTATGGGATGCTGGTCAACAAACTCTGGTTTAGTCATGCAGTTGTCTCCTTCATGCTCCAGTACATTCTCAACCTCTTTCCTCAGAACTAATGGACTCAAATAAGGCACTGTGATTGGATCGATTTCAACCAGGGAGGTGGAAAACCTTCGGATATCACTTGCAGAAGAAGTTGTGGACTGGCTCTGCTTTGAGAACTTGGCATGGTGAGGATGCGATGGATTCTCGTTCTCATCTAAAGAGCTGGAACGGGAGGCTTCTTTGAGAGCTTGTAGCTTGTTTTTAGCATTGTTGTCCTCACAACTGTGCCTTGCTGAGAGGATTTCCTAGAAAGAAAAGAAAAATACAGTCAAACCCCAATTTAAAGAATTTTTCATATTTTCGTAAGAAAGATATATTAATCTCCCCTGGT------CTTCAAGATTTTTTTCTTTTCTTATTTGTAACTCTCAGACTAATTATGGTAACTTTTGATGAAATTTACCAATAAAAATGATATATAACATATGGTAAATTATATATATATTTATATAACATAAAGGTAAATTTGTCATTTCTTTCTGTTTATAATGCTATATAATGGTAAAACGATCAAGTTATAGAGCGGGTATTCTTCTATATCCA
Ntempletoni_ClarksCreek_N945 -----------------GGCAGAAAAGACAAGAGTAGTAAAATCAAAGAATAAC-AATTTTTTACACACATTTGTGTTTCTATGTGCATGCCTTGTTGGTTAACATGTTGAAAACGCCAAAGCCTTATCAACAGTCGCAAGAAACATATTAAAAGAAATGAGGGAGACATATCGGACGATGCTGGTTTTGAACTCTGCTTCATTAGTCACATGACCTTATACATACGATCTTTGAAGCAATCTCACATCTAGAAGTCACAGGGATTCAGATCTGGCGATCTTGTTGGTCAGGCATCTGGAAAAGTATGCGAGACGACAGTTTTCGTATGTTTTGCTGTAGGAGCGATACATACATTTGAAATAATTTTTCCACATAAACCTCAGTCGTATGATCTAAATAACACATATTTGAAAATTTATTTGGATCCACTCAGTAGAACTGGAGCTACCAGCTTCTGAGTACTGTCAGTTTAATTTTAACCACCCTGCATATATGAACACAAACAGAAAGAAATAGTAGGCACTCACTAAATTCCAATAGATTATGGGATGCTGGTCAACAAACTCTGGTTTAGTCATGCAATTGTCTCCTTCATGCTCCAGTACATTCTCAACCTCTTTCCTCAGAACTAATGGACTCAAATAAGGCACTGTGATTGGATCGATTTCAACCAGGGAGGTGGAAAACCTCCGGATATCACTTGCAGAAGAAGTTGTGGACTGGCTCTGCTTTGAGAACTTGGCATGGTGAGGATGGGATGGATTCTCGTTCTCATCTAAAGAGCTGGAACGGGAGGCTTCTTTGAGAGCTTGTAGCTTGTTTTTAGCATTGTTGTCCTCACAACTGTGCCTTGCTGAGAGGATTTTCTAGACAGAAAAGAAAAATACAGTCAAACCCCAATTTAAAGAACTTTTCATACTCCTGT----AAGATATATTAATCTCCCTTGATTTAACACTTCAAGATTTTTTTCTTTTCTTATTTGTTACTCTTGGACTAATTATGGTAACTTTTGACGAAATTCACCAATAAAAATGATACATAACACATGGTAAATTATATATATATTTATATAACATAAAGTTAAATTTGTCATTTCTTTCTGTTTATAATGCTATATAACTTTAATACAATTGAGATTTATTGAGACTATTTTTTTATA----
Ntempletoni_ScronceCreekRd_N1223 --------------------------------------------AAAGAATAAC-AATTTTTTACACACATTTGTGTTTCTATGTGCATGCCTTGTTGGTTAACATGTTGAAAACGCCAAAGCCTTATCAACAGCCGCAAGAAACATATTGAAAGAAATGAGGGAGACATATCGGACGATGCTGGTTTTGAACTCTGCTTCATTAGTCACATGACCTTATACATACGATCTTTGAAGCAATCTCACATCCAGAAGTCACAGGGATTCAGATCCGGCGATCTTGTTGGTCAGGCATCTGGAAAAGTATGCGAGACGACAGTTTTCGTATGTTTTGCTGTAGGAGCGATACATACATTTGAAATAATTTTTCCACATAAACCTCAGTCGTATGATCTAAATAACACATATTTGAAAATTTATTTGGATCCACTCAGTAGAACTGGAGCTACCAGCTTCTGAGTACTGTCAGTTTAATTTTAACCACCCTGCATATATGAACACAAACAGAAAGAAATAGTAGGCACTCACTAAATTCCAATAGATTATGGGATGCTGGTCAACAAACTCTGGTTTAGTCATGCAATTGTCTCCTTCATGCTCCAGTACATTCTCAACCTCTTTCCTCAGAACTAATGGACTCAAATAAGGCACTGTGATTGGATCGATTTCAACCAGGGAGGTGGAAAACCTCCGGATATCACTTGCAGAAGAAGTTGTGGACTGGCTCTGCTTTGAGAACTTGGCATGGTGAGGATGGGATGGATTCTCGTTCTCATCTAAAGAGCTGGAACGGGAGGCTTCTTTGAGAGCTTGTAGCTTGTTTTTAGCATTGTTGTCCTCACAACTGTGCCTTGCTGAGAGGATATTCTAGACAGAAAAGAAAAATACAGTCAAACCCCAATTTAAAGAACTTTTTATACTCCTGT----AAGATATATTAATCTCCCTTGATTTAACACTTCAAGATTTTTTTCTTTTCTTATGTGTTACTCTTGGACTAATTATGGTAACTTTTGACGAAATTCACCAATAAAAATGATACATAACACATGGTAAATTATATATATATTTATATAACATAAAGTTAAATTTGTCATTTCTTTCTGTTTATAATGCTATATAACTTTAATACAATTGAGATTTATTGAGACTATTTTTTTATATCCA
Ntennessensis_IndianCave_N052 AACCGACACTACTCAGAGGCAGAAAAGACAAGAATAGTAAAATGAAAGAATAAC-AATTTTTTACACATGTGTGTGCTTCTATGTGCATGCCTTGTTGGTTAACATGT--------ACAGAGCCTTATCAACAGCTGCAAGAAACATATCGAAAGAAATGAGGGA---------GACGATGCTGGCTTTCAACTCCGCTTCATTAGTCACATGACC---------------TTGAAGCAATCTCACATCCAGAAGTCACATGGATTCAGATCTCTCGATCTTGTTGGTCAGGCATCTGGAAAAGTATGCGAGGCGACAGTCTTTGTATGTTTTGCTGTAGGAGCGATACATACATTTTAAATAATTCTTCAACATAAACCTCAGTCATATGATCTAAATAACACATATTTGAAAATTTATTTGGATCCGATCAGTAGAACTAGAGCTACCGGCTTCTGAGTATTGTCAGTTTATTTTTAACCACCCTGCATATATGAACACAAACGGAAAGAAATAGTAGGCACTCACTAAATTCCAATAAATTATGGGATGCTGGTCAACAAACTCCGGTTTAGTCATGCAGTTGTCTCCTTCATGCTCCAGTACATTCTCAACCTCTTTCCTCAGAACTAATGGACTCAAATAAGGCACTGTGATTGGATCGATTTCAACCAGGGAGGTGGAAAACCTCCGGATATCACTTGCAGAAGAAGTTGTGGACTGGCTCTGCTTTGAGAACTTGGCATGGTGAGGATGCGAGGGATTCTCGTTCTCATCTAAAGAGCTGGAACGGGAGGCTTCTTTGAGAGCTTGTAGCTTGTTTTTAGCATTGTTGTCCTCACAACTGTGTCTTGCTGAGAGGATTTCCTAGAAAGAAAAGAAAAATACAGTCAAACCACAATTTAAAGAACTTTTCATACTCCCGTAAGAAAGATATATTAATCTCCCCTGATTTAACACTTCAAGATTTTTTTCTTTTCTTATTTGTAACTCTCAGACTAATTATGTTAACTTTTGACGAAATTCACCAATAAAAATGATATATAACATATGGTAAATTATA---------------------------------------------------------------------------------------------------------
Ntennessensis_LittleStony_N645 AACCGACACTACTCAGAGGCAGAAAAGACAAGAATAGTAAAATGAAAGAATAAC-AATTTTTTACACATGTGTGTGCTTCTATGTGCATGCCTTGTTGGTTAACATGT--------ACAGAGCCTTATCAACAGCTGCAAGAAACATATCGAAAGAAATGAGGGA---------GACGATGCTGGCTTTCAACTCCGCTTCATTAGTCACATGACC---------------TTGAAGCAATCTCACATCCAGAAGTCACATGGATTCAGATCTCTCGATCTTGTTGGTCAGGCATCTGGAAAAGTATGCGAGGCGACAGTCTTTGTATGTTTTGCTGTAGGAGCGATACATACATTTTAAATAATTCTTCAACATAAACCTCAGTCATATGATCTAAATAACACATATTTGAAAATTTATTTGGATCCGATCAGTAGAACTAGAGCTACCGGCTTCTGAGTATTGTCAGTTTATTTTTAACCACCCTGCATATATGAACACAAACGGAAAGAAATAGTAGGCACTCACTAAATTCCAATAAATTATGGGATGCTGGTCAACAAACTCCGGTTTAGTCATGCAGTTGTCTCCTTCATGCTCCAGTACATTCTCAACCTCTTTCCTCAGAACTAATGGACTCAAATAAGGCACTGTGATTGGATCGATTTCAACCAGGGAGGTGGAAAACCTCCGGATATCACTTGCAGAAGAAGTTGTGGACTGGCTCTGCTTTGAGAACTTGGCATGGTGAGGATGCGAGGGATTCTCGTTCTCATCTAAAGAGCTGGAACGGGAGGCTTCTTTGAGAGCTTGTAGCTTGTTTTTAGCATTGTTGTCCTCACAACTGTGTCTTGCTGAGAGGATTTCCTAGAAAGAAAAGAAAAATACAGTCAAACCACAATTTAAAGAACTTTTCATACTTCCGTAAGAAAGATATATTAATCTCCCCTGATTTAACACTTCAAGATTTTTTTCTTTTCTTATTTGTAACTCTCAGACTAATTATGTTAACTTTTGACGAAATTCACCAATAAAAATGATATATAACATATGGTAAATTATATATATATTAT-----------------------------------------------------------------------------------------------
Ntennessensis_Watauga_N1046 AACCGACACTACTCAGAGGCAGAAAAGACAAGAATAGTAAAATGAAAGAATAAC-AATTTTTTACACATGTGTGTGCTTCTATGTGCATGCCTTGTTGGTTAACATGT--------ACAGAGCCTTATCAACAGCTGCAAGAAACATATCGAAAGAAATGAGGGA---------GACGATGCTGGCTTTCAACTCCGCTTCATTAGTCACATGACC---------------TTGAAGCAATCTCACATCCAGAAGTCACATGGATTCAGATCTCTCGATCTTGTTGATCAGGCATCTGGAAAAGTATGTGAGGCGACAGTCTTTGTATGTTTTGCTGTAGGAGCGATACATACATTTTAAATAATTCTTCAACATAAACCTCAGTCGTATGATCTAAATAACACATATTTGAAAATTTATTTGGATCCGATCAGTAGAACTAGAGCTACCGGTTACTGAGTATTGTCAGTTTATTTTTAACCACCCTGCATATATGAACACAAACGGAAAGAAATAGTAGGCACTCACTAAATTCCAATAAATTATGGGATGCTGGTCAACAAACTCCGGTTTAGTCATGCAGTTGTCTCCTTCATGCTCCAGTACATTCTCAACCTCTTTCCTCAGAACTAATGGACTCAAATAAGGCACTGTGATTGGATCGATTTCAACCAGGGAGGTGGAAAACCTCCGGATATCACTTGCAGAAGAAGTTGTGGACTGGCTCTGCTTTGAGAACTTGGCATGGTGAGGATGCGAGGGATTTTCGTTCTCATCTAAAGAGCTGGAACGGGAGGCTTCTTTGAGAGCTTGTAGCTTGTTTTTAGCATTGTTGTCCTCACAACTGTGTCTTGCTGAGAGGATTTCCTAGAAAGAAAAGAAAAATACAGTCAAACCACAATTTAAAGAACTTTTCATACTCCCGTAAGAAAGATATATTAATCTCCCCTGATTTAACACTTCAAGATTTTTTTCTTTTCTTATTTGTAACTCTCAGACTAATTATGTTAACTTTTGACGAAATTCACCAATAAAAATGATATATAACATATGGTAAA--------------------------------------------------------------------------------------------------------------
