# Supplementary material for: ﻿New species in old mountains: integrative taxonomy reveals ten new species and extensive short-range endemism in Nesticus spiders (Araneae, Nesticidae) from the southern Appalachian Mountains
Source: Zookeys. 2023 Feb 3;1145:1–130. doi: 10.3897/zookeys.1145.96724 (PMC10208238; doi:10.3897/zookeys.1145.96724)
Supplement: Supplementary material 4 — Input alignments, analysis log files, and output tree files [file zookeys-1145-001_article-96724__-s004.zip › uce-100641 (modified).phy]

 91 1405
Nesticella_sp_GH1210 -------------------------------------------------------------------------------------------------------------------------------------------------------------------------------------------------------------------------------------------------------------------------------------------------------------------------------------------------------------------------------------------------------------------------------------------------------------------------------------------------------------------------------------------------------------------------------------GTCACTTGTTTCCAAAAAATCCGGGCCCAGACATA---TTTTGTGAGTTCATTTGACTCCCTCTGGTATTTGTAGCATATAGTTGTTGCTGAAAATTGTGAAACTGAACAGCATAATTAGGATCAGCTGTAGTAGGGCCATAAAATGGCGACTGTTTATAATTAAAGGACTGGCCCATGGAAGGAGGCAATGGTTGAGTTGCATCCGGTGCCATCCCACCCATTGGTAATGGCATTTGCTTATTAGAGAACATAGCAACATTCTGCCCTCCACCCATTGCATTCATTGGTATCAATTGATTATTCATGGTTGGACAAGGAGGACGGCCAAACATTGATGGTTCTGCACTGGGAAGTCCAGTACCAATAGGACCAGGAAAAATTTGACCAG------------------------------------------------------------------------------------------------------------------------------------------------------------------------------------------------------------------------------------------------------------------------------------------------------------------------------------------------------------------------------------------------------------------------------------------------------------------
Nsilvestrii_Hellgate_N1108 ATTGTCTGAAATAAAATAATGCATAAAGTAACAGCCAGTTCTGATATAACATTTAACCAAACACTTTCCATTGGTTTTTAAATTCATTGTTCCACTTTAATATCCAGTTGAAGAATATAGTTAAACTCTTATACAACAGTTTGAAATTTTATTTCTTGTTCCTAAGAACTTTTTATGTGCAGCCTGATGTCTCATCTGAAGTCTAAACATCAATTTATACATATTGAGCAAATTGACACTTCATAAAGTGAGTCAACAGAAGTATTTAGATCAACAATAAAAATATGTGAGCATATACACAAATGGCAAATAATTATTTATATATAAACAATAAGAGCCTGTACAAGTTTTATTCTACACAACATTACTATGAAATTATTTACATATTGAACAACAAGTGACTATTATTTCCCAATAATACAAGAACAAAGCCACAGTGGCAGGAACGTAAAAAGAGATTTTTGCATTCAGA--CAAATAAACCTCTTTAACTTCATACAGTTCAACA-TTTTTTTTAAACCTCACAATGGCACCATAAGCAAATTATAACAAAACACTAATACAGTTATTTATTTCCAAAAAATCCTTGCCCCTGCATACTGTTTTGCGAGTTCATTTGACTCCCCCTGGTATTTGTTGCATACAATTGTTGCTGAAAATTGTGAAACTGAACAGCATAATTAGGATCAGCTGTAGTAGGGCCATAAAATGGTGACTGTTTATAATTGAAGGATTGGCCCATGGAAGGAGGCAATGGCTGAGTCGCTTCTGGTGCCATTCCACCCATTGGTAATGGCATTTGCTTATTGGAAAACATTGCAACATTCTGCCCCCCGCCCATTGCATTCATTGGAATCATTTGATTGTTAATTGTTGGGCAAGGAGGACGACCAAACATTGTTGATTCTGCACTGGGAAGGCCAGAACCAATAGGACCAGGAAACATCTGACCACTTGGATGAGGAACATTAGGACTAGTTCCCCTCATCATGGGTCCCATCATCATATTTACAGGTCTTTGGGTGTTCATCATATTAGGAGCAATGTTCGCAGGATTAGAATTCATACCGACACCACTATGAACAACTGGAGGATGGGATCCCCCACTGTTAGGGAAGTACTGAAGGTTGTGCGTTGGAACTTTGTTATCAAGGTTGGTTAATGGTGCAGCATACCTTTGGAGAAATTCTAATGTTGAACCACGTCCGGGTACAGAATTAGCATTTTGCTGCCGAGCCGGTAAATACTGAATTGTATTTGGAGCACCTGCTTTAACTTGAATATTTGAAGAATTGAATGGTGCACCCCTTACCATCATAGTAGGGCTACCCGCACCAGCTGGAGAGACAGTCCTTTGAACATTAGGCTGTCCAGGAAAATTTTGTGGTACATGCCTTGGTCCAG
Nesticus_nahaunus_Mexico_G2881 ACTGTCTGAAATACAATAATGCATAAAGTAACAGCCAGTTCTGACATAGCATTTAACCAAGTACTTTCCATCAGTTTTAAAATTCATAAGTTCACTTTAATATTTAATTTAAGAATATAATTAAACTCTCATACAACAGTTTGAAATTTCATTTTTTGCTCTGAACAATCTTTTATGTGCAGCCTGATGTCTCATCTGAAGT-----CATTAATTTATACATATTGAGCAAATTGACACTTTATAAAGTGAGCCAACAGAAGTATTTATATCAACAATAAAAATATGTGAGCATATACACAAATGGCAAAGAATTATTTATATATAAACAATAAGAGTCTGTACAAATTTTATACTACACAACATTACTATGAAATTATTTACATATTGAACAACAAGTGACTATTATTTGCCCATAATATAAGAACAAAGCCATAATGGCAGGAACGTAAAAAGAGATTTTTGCATTTAGACACATGTAAATCTCTTTGATTTTACAAAGTTCAATGTTTTTTTTATTATCTCATAATGGCACCGTAAGCAAACTATAACAAGATATTAATTCAGTCATTTATTTCCAAAAAATCCTTGACCAGGCATACTGTTTTGCGAGTTCATTTGACTCCCTCTGGTATTTGTTGCATACAATTGTTGTTGAAAATTGTGAAATTGAACAGCATAATTAGGATCAGCTGTAGTAGGGCCATAAAATGGTGATTGTTTATAATTGAAGGACTGGCCCATAGAAGGAGGTAATGGCTGAGTTGCATCTGGTGCCATGCCACCCATTGGTAATGGCATTTGCTTATTGGAGAACATATTAACACTCTGTCCTCCACCCATTGCATTCATTGGTATCAATTGATTATTCATGGTTGGACAAGGAGGACGACCAAACATTGTTGATTCTGCATTGGGAAGTCCAGTACTAATAGGGCCAGGAAATATTTGACCACTTGGATGAGGAACATTAGGACTAGTTCCTCTCATCATAGGTCCCATCATCATATTTACAGGCCTTTGGTTGTTCATCATATTAGGAGCAACATTTGGAGGATTAGAATTCATACTTAAACCACCATGAACAACTGGAGGATGGGATCCTCCACTGTTAGGAAAGTATTGCAAGTTGTGCGTTGGAACTTTGTTATCAAGGTTAGTTAATGGTGCAGCAAACCTTTGGAGGAATTCTAATGTTGACCCACGTCCTGGTACAGAATTGGCATTTTGTTGTCGGGCTGGTAAATACTGAATTGTATTTGGAGCACCGGCCTTGACTTGAATATTTGAAGAATTAAATGGTGCACCTCTTACCATCATAGTTGGACTACCTGCACCAGCTGGGGAAACTGTCCTTTGAATATTAGGCTGTCCAGGAAAATTTTGTGGTATATGCCTTGGTCCAG
Narcheri_MillShoalCreek_N727 --------------------------------------------------------------------------------------------------------------------------------------------------------------------------------------------------------------------------------------------------------------------------------------------------------------------------------------------------------------------------------------------------------------------------------------------------------------------------------------GATGCAAATAAATCTCTTTGATTTTACAAAGTTCAGTGTTTTTTTTATTATCTCATAATGGCACCATAAGAGAACTATAACAAGAAATTAATTCAGTCATTTATTTCCAAAAAATCCTTGTCCAGACATACTGTTTTGTGAGTTCATTTGACTCCCCCTGGTATTTGTTGCATACAATTGTTGTTGAAAATTGTGAAATTGAACAGCATAATTAGGATCAGCTGTAGTAGGGCCATAAAATGGCGATTGTTTATAATTGAAGGACTGGCCCATGGAAGGAGGTAATGGCTGAGTTGCATCTGGTGCCATGCCACCCATTGGTAATGGCATTTGTTTATTAGAGAACATATTAACACCCTGTCCTCCACCCATTGCATTCATTGGTATCAATTGATTATTCATGGTTGGACAAGGAGGACGACCAAACATTGTTGATTCTGCGTTGGGAAGTCCAGTACCAATAGGGCCAGGAAATATTTGACCACTTGGATGAGGAACATTAGGACTAGTTCCCCTCATCATGGGTCCCATCATCATATTTACAGGCCTTTGGTTGTTCATCATATTAGGAGTAACATTTGGAGGATTAGAATTCATACCTATACCACCATGGACAACTGGAGGATGGGATCCCCCACTGTTAGGGAAGTACTGTAAGTTGTGTGTTGGAACTTTGTTATCAAGGTTAGTTAATGG-----------------------------------------------------------------------------------------------------------------------------------------------------------------------------------------------------------------------------------------------
Nstygius_ObeLee_N0656 ACTGCCTGAAATAAAATAATGCATAAAGTAACAGCCAGTTCTGATATAACATTCAACCAAGTACTTCTAATCAGTTTTAAAATTCATTAGTCCACTTTAATATTTAATTTAAGAATATAATTAAACTCTCATACAACAGATTGCAATTTCATTTCTTGCTCTGAAGAATCTTTTATGTGCAGCCTGATGTTTCATCTGAAGTCTAAACATTAATTTATACATATTGAGCAAATTGACACTTCATAAAGTGAGCCAACAGAAGTATTTATATCAACAATAAAAATATGTGAGCATATACACAAATGGCAAAGAATTATTTATATATAAACAATAAGAGTCTGTACAAATTTTATTCTACACAACATTACTATGAAATTATTTACATATCGAACAACAAGTGACTATTATTTGCCCATAATATAAGAACAAAGCCATCATGGCAGGAACGTAAAAAGAGATTTTTGCATTTAGACACAAATAAACCTCTTTGATTTTACAAAGTTCAATGTTTTTTTTATTATCTCATAATGGCACCATAAGAGAACTATAACAAGA-ATTAATTCAGTCATTTATTTCCAAAAAATCCTTGTCCAGACATACTGTTTTGTGAGTTCATTTGACTTCCCCTGGTATTTGTTGCATACAATTGTTGTTGAAAATTGTGAAATTGAACAGCATAATTAGGATCAGCTGTAGTAGGGCCATAAAATGGCGATTGTTTATAATTGAAGGACTGGCCCATGGAAGGAGGTAATGGCTGAGTTGCATCTGGTGCCATGCCACCCATTGGTAATGGCATTTGTTTATTAGAGAACATATTAACACTCTGTCCTCCACCCATTGCATTCATTGGTATCAATTGATTATTCATGGTTGGACATGGAGGGCGACCAAACATTGTTGATTCTGCATTGGGAAGTCCAGTACCAATAGGGCCAGGAAATATTTGACCACTTGGATGAGGAACATTAGGACTAGTTCCCCTCATCATGGGTCCCATCATCATATTTACAGGCCTTTGGTTGTTCATCATATTAGGAGTAACATTTGGAGGATTAGAATTCATACCTATACCACCATGAACAACTGGAGGATGGGATCCCCCACTGTTAGGGAAGTACTGTAAGTTGTGTGTTGGAACTTTGTTATCAAGGTTAGTTAATGGTGCAGCAAACCTCTGGAGGAATTCTAATGTTGATCCACGTCCTGGTAGAGAATTGGGATTTTGTTGCCGGGCTGGTAAATACTGAATTGTATTTGGAGCACCGGCCTTAACTTGAATATTTGAAGAATTAAATGGTGCACCCCTTACCATCATAGTAGGGCTACCTGCACC--------------------------------------------------------------------
Nstygius_RavenB_N1022 ---------------------------GTAACAGCCAGTTCTGTTATAACATTCAACCAAGTAATTCTAATCAATTTTAAAATTCATTAGTCCACTTTAATATTTAATTTAAGAATATAATTAAACTCTCATACAACAGATTGCAATTTCATTTCTTGCTCTGAAGAATCTTTTATGTGCAGCCTGATGTTTCATCTGAAGTCTAAACATTAATTTATACATATTGAGCAAATTGACACTTCATAAAGTGAGCCAACAGAAGTATTTATATCAACAATAAAAATATGTGAGCATATACACAAATGGCAAAGAATTATTTATATATAAACAATAAGAGTCTGTACAAATTTTATTCTACACAACATTACTATGAAATTATTTACATATCGAACAACAAGTGACTATTATTTGCCCATAATATAAGAACAAAGCCATCATGGCAGGAACGTAAAAAGAGATTTTTGCATTTAGACACAAATAAACCTCTTTGATTTTACAAAGTTCAATGTTTTTTTTATTATCTCATAATGGCACCATAAGAGAACTATAACAAGA-ATTAATTCAGTCATTTATTTCCAAAAAATCCTTGTCCAGACATACTGTTTTGTGAGTTCATTTGACTTCCCCTGGTATTTGTTGCATACAATTGCTGTTGAAAATTGTGAAATTGAACAGCATAATTAGGATCAGCTGTAGTAGGGCCATAAAATGGCGATTGTTTATAATTGAAGGACTGGCCCATGGAAGGAGGTAATGGCTGAGTTGCATCTGGTGCCATGCCACCCATTGGTAATGGCATTTGTTTATTAGAGAACATATTAACACTCTGTCCTCCACCCATTGCATTCATTGGTATCAATTGATTATTCATGGTTGGACATGGAGGACGACCAAACATTGTTGATTCTGCATTGGGAAGTCCAGTACCAATAGGGCCAGGAAATATTTGACCACTTGGATGAGGAACATTAGGACTAGTTCCCCTCATCATGGGTCCCATCATCATATTTACAGGCCTTTGGTTGTTCATCATATTAGGAGTAACATTTGGAGGATTAGAATTCATACCTATACCACCATGAACAACTGGAGGATGGGATCCCCCACTGTTAGGGAAGTACTGTAAGTTGTGTGTTGGAACTTTGTTATCAAGGTTAGTTAATGGTGCAGCAAACCTCTGGAGGAATTCTAATGTTGATCCACGTCCTGGTAGAGAATTGGGATTTTGTTGCCGGGCTGGTAAATACTGAATTGTATTTGGAGCACCGGCCTTAACTTGAATATTTGAAGAATTAAATGGTGCACCCCTTACCATCATAGTAGGGCTACCTGCACCAGCTGGCGAAACTGTCCTTTGAATATTAGGCTGTCCAGGAAAATTTTGTGGTATATGCCTTGGTCCAG
Nbarri_Bishop_N1072 ACTGTCTGAAATAAAATAATGCATAAAGTAACAGCCAGTTCTGATCTAACATTCAACCAAGTACTGTTAATCAGTTTTAAAATTCATTAGTCCACTTTAATATTTAGTTTCAGAATATAATTAAACTCTCATACAACAGATTGAAATTTCATTTCTTGCTCTGAAGAATCTTTTATGTGCAGCCTGATGTCTCATCTGAAGTCTAAACATTAATTTATACATATTGAGCAAATTGACACTTCGTAAAGTGAGCCAACAGAAGTATTTATATCAACAATAAAAATATGTGAGCATATACACAAATGGCAAAAAATTATTTATATATAAACAATAAGAGTCTGTACAAATTTTATTCTACACAACATTACTATGAAATTATTTACATATTGAACAACAAGTGACTATTATTTGCCCATAATATAAGAACAAAGCCATAATGGCAGGAACGTAAAAAGAGATTTTTGCATTTAGACGCAAGGAAATCTCTTTGATTTTACAAAGTTCAGTGGTTTTTTTATTATCTCATAATGGCACCATAAGAGAACTATAACAAGAAATTAATTCAGTCATTTATTTCCAAAAAATCCTTGTCCAGACATACTGTTTTGTGAGTTCATTTGACTCCCCCTGGTATTTGTTGCATACAATTGTTGTTGAAAATTGTGAAATTGAACAGCATAATTAGGATCAGCTGTAGTAGGGCCATAAAATGGTGATTGTTTATAATTGAAGGACTGGCCCATGGAAGGAGGTAATGGCTGAGTTGCATCTGGTGCCATGCCACCCATTGGTAATGGCATTTGTTTATTAGAGAACATATTAACAGTCTGTCCTCCACCCATTGCATTCATTGGTATCAATTGATTATTCATGGTTGGACAAGGAGGTCGACCAAACATTGTTGATTCTGCATTGGGAAGTCCAGTACCAATAGGGCCAGGAAATATTTGACCACTTGGATGAGGAACATTAGGACTAGTTCCCCTCATCATGGGTCCCATCATCATATTTACAGGCCTTTGGTTGTTCATCATATTAGGAGTAACATTTGGAGGATTAGAATTCATACCTATACCACCATGGACAACTGGAGGATGGGATCCCCCACTGTTAGGGAAGTACTGTAAGTTGTGTGTTGGAACTTTGTTATCAAGGTTAGTTAATGGTGCAGCAAACCTTTGGAGGAATTCTAATGTTGACCCACGTCCTGGTAAAGAATTGGGATTTTGTTGCCGAGCTGGCAAATACTGAATTGTATTTGGAGCACCAGCCTTAACTTGAATATTTGAGGAATTAAATGGTGCACCCCTTACCATCATAGTAGGGCTACCTGCACCAGCTGGGGAAACTGTCCTTTGAATATTAGGCTGCCCAGGAAAATTTTGTGGTATATGCCTTGGTCCAG
Nbarri_LostCoveCave_N0065 ACTGTCTGAAATAAAATAATGCATAAAGTAACAGCCAGTTCTGATATAACATTCAACCAAGTACTTTTAATCAGTTTTAAAATTCATTAGTCCACTTTAATATTTAGTTTCAGAATATAATTAAACTCTCATACAACAGATTGAAATTTCATTTCTTGCTCTGAAGAATCTTTTATGTGCAGCCTGATGTCTCATCTGAAGTCTAAACATTAATTTATACATATTGAGCAAATTGACACTTCGTAAAGTGAGCCAACAGAAGTATTTATATCAACAATAAAAATATGTGAGCATATACACAAATGGCAAAAAATTATTTATATATAAACAATAAGAGTCTGTACAAATTTTATTCTACACAACATTACTATGAAATTATTTACATATTGAACAACAAGTGACTATTATTTGCCCATAATATAAGAACAAAGCCATAATGGCAGGAACGTAAAAAGAGATTTTTGCATTTAGACGCAAGGAAATCTCTTTGATTTTACAAAGTTCAGTGTTTTTTTTATTATCTCATAATGGCACCATAAGAGAACTATAACAAGAAATTAATTCAGTCATTTATTTCCAAAAAATCCTTGTCCAGACATACTGTTTTGTGAGTTCATTTGACTCCCCCTGGTATTTGTTGCATACAATTGTTGTTGAAAATTGTGAAATTGAACAGCATAATTAGGATCAGCTGTAGTAGGGCCATAAAATGGCGATTGTTTGTAATTGAAGGACTGGCCCATGGAAGGAGGTAATGGCTGAGTTGCATCTGGTGCCATGCCACCCATTGGTAATGGCATTTGTTTATTAGAGAACATATTAACAGTCTGTCCTCCACCCATTGCATTCATTGGTATCAATTGATTATTCATGGTTGGACAAGGAGGACGACCAAACATTGTTGATTCTGCATTGGGAAGTCCAGTACCAATAGGGCCAGGAAATATTTGACCACTTGGATGAGGAACATTAGGACTAGTTCCCCTCATCATGGGTCCCATCATCATATTTACAGGCCTTTGGTTGTTCATCATATTAGGAGTAACATTTGGAGGATTAGAATTCATACCTATACCACCATGGACAACTGGAGGATGGGATCCCCCACTGTTAGGGAAGTACTGTAAGTTGTGTGTTGGAACTTTGTTATCAAGGTTAGTTAATGGTGCAGCAAACCTTTGGAGGAATTCTAATGTTGACCCACGTCCTGGTAAAGAATTGGGATTTTGTTGCCGAGCTGGCAAATACTGAATTGTATTTGGAGCACCAGCCTTAACTTGAATATTTGAGGAATTAAATGGTGCACCCCTTACCATCATAGTAGGGCTACCTGCACCAGCTGGGGAAACTGTCCTTTGAATATTAGGCTGCCCAGGAAAATTTTGTGGTATATGCCTTGGTCCAG
Nbarri_eyed_ClayCave_G2082 ---------------ATAATGCATAAAGTAACAGCCAGTTTTGATATAACATTCAACCAAGTACTTTTAATCAGTTTTAAAATTCATTAGTCCACTTTAATATTTAGTTTCAGAATATAATTAAACTCTCATACAACAGATTGAAATTTCATTTCTTGCTCTGAAGAATCTTTTATGTGCAGCCTGATGTCTCATCTGAAGTCTAAACATTAATTTATACATATTGAGCAAATTGACACTTCGTAAAGTGAGCCAACAGAAGTATTTATATCAACAATAAAAATATGTGAGCATATACACAAATGGCAAAAAATTATTTATATATAAACAATAAGAGTCTGTACAAATTTTATTCTACACAACATTACTATGAAATTATTTACATATTGAACAACAAGTGACTATTATTTGCCCATAATATAAGAACAAAGCCATAATGGCAGGAACGTAAAAAGAGATTTTTGCATTTAGACGCAAGTAAATCTCTTTGATTTTACAAAGTTTAGTGTTTTTTTTATTATCTCATAATGGCACCATAAGAGAACTATAACAAGAAATTAATTCAGTCATTTATTTCCAAAAAATCCTTGTCCAGACATACTGTTTTGTGAGTTCATTTGACTCCCCCTGGTATTTGTTGCATACAATTGTTGTTGAAAATTGTGAAATTGAACAGCATAATTAGGATCAGCTGTAGTAGGGCCATAAAACGGCGATTGTTTATAATTGAAGGACTGGCCCATGGAAGGAGGTAATGGCTGAGTTGCATCTGGTGCCATGCCTCCCATTGGTAATGGCATTTGTTTATTAGAGAACATATTAACACTCTGTCCTCCACCCATTGCATTCATTGGTATCAATTGATTATTCATGGTTGGACAAGGAGGACGACCAAACATTGTTGATTCAGCATTGGGAAGTCCAGTACCAATAGGGCCAGGAAATATTTGACCACTTGGATGAGGAACATTAGGACTAGTTCCCCTCATCATGGGTCCCATCATCATATTTACAGGCCTTTGGTTGTTCATCATATTAGGAGTAACATTTGGAGGATTAGAATTCATACCTATACCACCATGGACAACTGGAGGATGGGATCCCCCACTGTTAGGGAAGTACTGTAAGTTGTGTGTTGGAACTTTGTTATCAAGGTTAGTTAATGGTGCAGCAAACCTTTGGAGGAATTCTAATGTTGACCCACGTCCTGGTAAAGAATTGGGATTTTGTTGCCGAGCTGGTAAATACTGAATTGTATTTGGAGCACCGGCCTTAACTTGAATATTTGAAGAATTAAATGGTGCACCCCTTACCATCATAGTAGGGCTACCTGCACCAGCTGGGGAAACTGTCCTTTGAATATTAGGCTGTCCAGGAAAATTGTGTGGTATATGCCTTGGTCCAG
Nbarrowsi_Gregorys_N270 -----------------------------------------------------------------------------------------GTCCACTTTAATATTTAGTTTCAGAATATAATTAAACTCTCATACAACAGATTGAAATTTCATTCCTTGCTCTGAAGAATCTTTTATGTGCAGCCTGATGTCTCATCTGAAGTCTAAACATTAATTTATACATATTGAGCAAATTGACACTTCGTAAAGTGAGCCAACAGAAGTATTTATATCAACAATAAAAATATGTGAGCATATACACAAATGGCAAAAAATTATTTATATATAAACAATAAGAGTCTGTACAAATTTTATTCTACACAACATTACTATGAAATTATTTACATATTGAACAACAAGTGACTATTATTTGCCCATAATATAAGAACAAAGCCATAATGGCAGGAACGTGAAAAGAGATTTTTGCATTTAGACGCAAGTAAATCTCTTTGATTTTACAAAGTTCAGTGGTTTTTTTATTATCTCATAATGGCACCATAAGAGAACTATAACAAGAAATTAATTCAGTCATTTATTTCCAAAAAATCCTTGTCCAGACATACTGTTTTGTGAGTTCATTTGACTCCCCCTGGTATTTGTTGCATACAATTGTTGTTGAAAATTGTGAAATTGAACAGCATAATTAGGATCAGCTGTAGTAGGGCCATAAAATGGCGATTGTTTATAATTGAAGGACTGGCCCATGGAAGGAGGTAATGGCTGAGTTGCATCTGGTGCCATGCCACCCATTGGTAATGGCATTTGTTTATTAGAGAACATATTAACACTCTGTCCTCCACCCATTGCATTCATTGGTATCAATTGATTATTCATGGTTGGACAAGGAGGACGACCAAACATTGTTGATTCTGCATTGGGAAGTCCAGTACCAATAGGGCCAGGAAATATTTGACCACTTGGATGAGGAACATTAGGACTAGTTCCCCTCATCATGGGTCCCATCATCATATTTACAGGCCTTTGGTTATTCATCATATTAGGAGTAACATTTGGAGGATTAGAATTCATACCTATACCACCATGGACAACTGGAGGATGGGATCCCCCACTGTTAGGGAAGTACTGTAAGTTGTGTGTTGGAACTTTGTTATCAAGGTTAGTTAATGGTGCAGCAAACCTTTGGAGGAATTCTAATGTTGACCCACGTCCTGGTAAAGAATTGGGATTTTGTTGCCGAGCTGGCAAATACTGAATTGTATTTGGAGCACCGGCCTTAACTTGAATATTTGAAGAATTAAATGGTGCACCCCTTACCATCATAGTAGGGCTACCTGCACCAGCTGGGGAAACTGTCCTTTGAATATTAGGCTGTCCAGGAAAATTTTGTGGTATATGCCTTGGTCCAG
Nbarrowsi_Tuckaleechee_N360 --------------------------------------------------------------------------------------------------------------------------------------AACAGATTGAAATTTCATTCCTTGCTCTGAAGAATCTTTTATGTGCAGCCTGATGTCTCATCTGAAGTCTAAACATTAATTTATACATATTGAGCAAATTGACACTTCGTAAAGTGAGCCAACAGAAGTATTTATATCAACAATAAAAATATGTGAGCATATACACAAATGGCAAAAAATTATTTATATATAAACAATAAGAGTCTGTACAAATTTTATTCTACACAACATTACTATGAAATTATTTACATATTGAACAACAAGTGACTATTATTTGCCCATAATATAAGAACAAAGCCATAATGGCAGGAACGTGAAAAGAGATTTTTGCATTTAGACGCAAGTAAATCTCTTTGATTTTACAAAGTTCAGTGGTTTTTTTATTATCTCATAATGGCACCATAAGAGAACTATAACAAGAAATTAATTCAGTCATTTATTTCCAAAAAATCCTTGTCCAGACATACTGTTTTGTGAGTTCATTTGACTCCCCCTGGTATTTGTTGCATACAATTGTTGTTGAAAATTGTGAAATTGAACAGCATAATTAGGATCAGCTGTAGTAGGGCCATAAAATGGCGATTGTTTATAATTGAAGGACTGGCCCATGGAAGGAGGTAATGGCTGAGTTGCATCTGGTGCCATGCCACCCATTGGTAATGGCATTTGTTTATTAGAGAACATATTAACACTCTGTCCTCCACCCATTGCATTCATTGGTATCAATTGATTATTCATGGTTGGACAAGGAGGACGACCAAACATTGTTGATTCTGCATTGGGAAGTCCAGTACCAATAGGGCCAGGAAATATTTGACCACTTGGATGAGGAACATTAGGACTAGTTCCCCTCATCATGGGTCCCATCATCATATTTACAGGCCTTTGGTTATTCATCATATTAGGAGTAACATTTGGAGGATTAGAATTCATACCTATACCACCATGGACAACTGGAGGATGGGATCCCCCACTGTTAGGGAAGTACTGTAAGTTGTGTGTTGGAACTTTGTTATCAAGGTTAGTTAATGGTGCAGCAAACCTTTGGAGGAATTCTAATGTTGACCCACGTCCTGGTAAAGAATTGGGATTTTGTTGCCGAGCTGGCAAATACTGAATTGTATTTGGAGCACCGGCCTTAACTTGAATATTTGAAGAATTAAATGGTGCACCCCTTACCATCATAGTAGGGCGACCTGCACCAAC-----------------------------------------------------------------
Nbishopi_DryFalls_N150 ACTGTCTGAAATAAAATAATGCATAAAGTAACAGCCAGTTCTGATATAACATTCAACCAAGTACTTTTAATCAATTTTAAAATTCATTAGTCCACTTTAATATTTAGTTTCAGAATATAATTAAACTCTCATACAACAGATTGAAATTTCATTTCTTGCTCTGAAGAATCTTTTATGTGCAGCCTGATGTCTCATCTGAAGTCTAAACATTAATTTATACATATTGAGCAAATTGACACTTCATAAAGTGAGCCAACAGAAGTATTTATATCAACAATAAAAATATGTGAGCATATACACAAATGGCAAAAAATTATTTATATATAAACAATAAGAGTCTGTACAAATTTTATTCTACACAACATTACTATGAAATTATTTACATATTGAACAACAAGTGACTATTATTTGCCCATAATATAAGAACAAAGCCATAATGGCAGGAACGTAAAAAGAGATTTTTGCATTTAGATGCAAGTAAATCTCTTTGATTTTACAAAGTTCAGTGTTTTTATTATTATCTCATAATGGCACCATAAGAGAACTATAACAAGAAATTAATTCTGTCATTTATTTCCAAAAAATCCTTGTCCAGACATACTGTTTTGTGAGTTCATTTGACTCCCCCTGGTATTTGTTGCATACAATTGTTGTTGAAAATTGTGAAATTGAACAGCATAATTAGGATCAGCTGTAGTAGGGCCATAAAATGGCGATTGTTTATAATTGAAGGACTGGCCCATGGAAGGAGGTAATGGCTGAGTTGCATCTGGTGCCATGCCACCCATTGGTAATGGCATTTGTTTATTAGAGAACATATTAACACTCTGTCCTCCACCCATTGCATTCATTGGTATCAATTGATTATTCATGGTTGGACAAGGAGGACGACCAAACATTGTTGTTTCTGCATTGGGAAGTCCAGTACCAATAGGGCCAGGAAATATTTGACCACTTGGATGAGGAACATTAGGACTAGTTCCCCTCATCATGGGTCCCATCATCATATTTACAGGCCTTTGGTTGTTCATCATATTAGGAGTAACATTTGGAGGATTAGAATTCATACCTATACCACCATGGACAACTGGAGGATGGGATCCCCCACTGTTAGGGAAGTACTGTAAGTTGTGTGTTGGAACTTTGTTATCAAGGTTAGTTAATGGTGCAGCAAACCTTTGGAGGAATTCTAATGTTGACCCACGCCCTGGTAAAGAATTGGGATTTTGTTGCCGAGCTGGCAAATACTGAATTGTATTTGGAGCACCGGCCTTAACTTGAATATTTGAAGAATTAAATGGTGCACCCCTTACCATCATAGTAGGGCTACCTGCACCAGCTGGGGAAACTGTCCTTTGAATATTAGGCTGTCCAGGAAAATTTTG--------------------
Nbishopi_PoleCr_Chattooga_N885 ----------------------------------------------------------------------------------------------------------------------------------------------------------------------------------------------------------------------------------------------------------------------------------------------------------------------------TTTATATATAAACAATAAGAGTCTGTACAAATTTTATTCTACACAACATTACTATGAAATTATTTACATATTGAACAACAAGTGACTATTATTTGCCCATAATATAAGAACAAAGCCATAATGGCAGGAACGTAAAAAGAGATTTTTGCATTTAGATGCAAGTAAATCTCTTTGATTTTACAAAGTTCAGTGTTTTTATTATTATCTCATAATGGCACCATAAGAGAACTATAACAAGAAATTAATTCTGTCATTTATTTCCAAAAAATCCTTGTCCAGACATACTGTTTTGTGAGTTCATTTGACTCCCCCTGGTATTTGTTGCATACAATTGTTGTTGAAAATTGTGAAATTGAACAGCATAATTAGGATCAGCTGTAGTAGGGCCATAAAATGGCGATTGTTTATAATTGAAGGACTGGCCCATGGAAGGAGGTAATGGCTGAGTTGCATCTGGTGCCATGCCACCCATTGGTAATGGCATTTGTTTATTAGAGAACATATTAACACTCTGTCCTCCACCCATTGCATTCATTGGTATCAATTGATTATTCATGGTTGGACAAGGAGGACGACCAAACATTGTTGTTTCTGCATTGGGAAGTCCAGTACCAATAGGGCCAGGAAATATTTGACCACTTGGATGAGGAACATTAGGACTAGTTCCCCTCATCATGGGTCCCATCATCATATTTACAGGCCTTTGGTTGTTCATCATATTAGGAGTAACATTTGGAGGATTAGAATTCATACCTATACCACCATGGACAACTGGAGGATGGGATCCCCCACTGTTAGGGAAGTACTGTAAGTTGTGTGTTGGAACTTTGTTATCAAGGTTAGTTAATGGTGCAGCAAACCTTTGGAGGAATTCTAATGTTGACCCACGCCCTGGTAAAGAATTGGGATTTTGTTGCCGAGCTGGCAAATACTGAATTGTATTTGGAGCACCGGCCTTAACTTGAATATTTGAAGAATTAAATGGTGCACCCCTTACCATCATAGTAGGGCTACCT-------------------------------------------------------------------------
Nbishopi_StandingIndian_N131 -------------------------------------------------------------TACTTTTAATCAATTTTAAAATTCATTAGTCCACTTTAATATTTAGTTTCAGAATATAATTAAACTCTCATACAACAGATTGAAATTTCATTTCTTGCTCTGAAGAATCTTTTATGTGCAGCCTGATGTCTCATCTGAAGTCTAAACATTAATTTATACATATTGAGCAAATTGACACTTCATAAAGTGAGCCAACAGAAGTATTTATATCAACAATAAAAATATGTGAGCATATACACAAATGGCAAAAAATTATTTATATATAAACAATAAGAGTCTGTACAAATTTTATTCTACACAACATTACTATGAAATTATTTACATATTGAACAACAAGTGACTATTATTTGCCCATAATATAAGAACAAAGCCATAATGGCAGGAACGTAAAAAGAGATTTTTGCATTTAGATGCAAGTAAATCTCTTTGATTTTACAAAGTTCAGTGTTTTTATTATTATCTCATAATGGCACCATAAGAGAACTATAACAAGAAATTAATTCTGTCATTTATTTCCAAAAAATCCTTGTCCAGACATACTGTTTTGTGAGTTCATTTGACTCCCCCTGGTATTTGTTGCATACAATTGTTGTTGAAAATTGTGAAATTGAACAGCATAATTAGGATCAGCTGTAGTAGGGCCATAAAATGGCGATTGTTTATAATTGAAGGACTGGCCCATGGAAGGAGGTAATGGCTGAGTTGCATCTGGTGCCATGCCACCCATTGGTAATGGCATTTGTTTATTAGAGAACATATTAACACTCTGTCCTCCACCCATTGCATTCATTGGTATCAATTGATTATTCATGGTTGGACAAGGAGGACGACCAAACATTGTTGTTTCTGCATTGGGAAGTCCAGTACCAATAGGGCCAGGAAATATTTGACCACTTGGATGAGGAACATTAGGACTAGTTCCCCTCATCATGGGTCCCATCATCATATTTACAGGCCTTTGGTTGTTCATCATATTAGGAGTAACATTTGGAGGATTAGAATTCATACCTATACCACCATGGACAACTGGAGGATGGGATCCCCCACTGTTAGGGAAGTACTGTAAGTTGTGTGTTGGAACTTTGTTATCAAGGTTAGTTAATGGTGCAGCAAACCTTTGGAGGAATTCTAATGTTGACCCACGCCCTGGTAAAGAATTGGGATTTTGTTGCCGAGCTGGCAAATACTGAATTGTATTTGGAGCACCGGCCTTAACTTGAATATTTGAAGAATTAAATGGTGCACCCCTTACCATCATAGTAGGGCTACCTGCACCAGCT----------------------------------------------------------------
Nbrimleyi_NewberryCr_N984 ACTGTCTCAAATAAAATAATGCATAAAGTAACAGCCAGTTCTGATATAACATTCAACCAAGTACTTTTAATCAGTTTTAAAATTCATTAGTCCACTTTAATATTTAGTTTAAGAATATAATTAAACTCTCATACAACAGATTGAAATTTCATTTCTTGCTCTGAAGAATCTTTTATGTGCAGCCTGATGTCTCGTCTGAAGTCTAAACATTAATTTATACATATTGAGCAAATTGACACTTCATAAAGTGAGCCAACAGAAGTATTTATATCAACAATAAAAATATGTGAGCATATACACAAATGGCAAAAAATTATTTATATATAAACAATAAGAGTCTGTACAAATTTTATTCTACACAACATTACTATGAAATTATTTACATATTGAACAACAAGTGACTATTATTTGCCCATAATATAAGAACAAAGCCATAATGGCAGGAACGTAAAAAGAGATTTTTGCATTTAGACACAAGTAAATCTCTTTGATTTTACAAAGTTTGGTGTGTTTTTTATTATCTCATAATGGCACCATAAGAGAACTATAACAAGATATTAATTCAGTCATTTATTTCCAAAAAATCCTTGTCCAGACATACTGTTTTGTGAGTTCATTTGACTCCCCCTGGTATTTGTTGCATACAATTGTTGTTGAAAATTGTGAAATTGAACAGCATAATTAGGATCAGCTGTAGTAGGGCCATAAAATGGCGATTGTTTATAATTGAAGGACTGGCCCATGGAAGGAGGTAATGGCTGAGTTGCATCTGGTGCCATGCCACCCATTGGTAATGGCATTTGTTTATTAGAGAACATATTAACACTCTGTCCTCCACCCATTGCATTCATTGGTATCAATTGATTATTCATGGTTGGACAAGGAGGACGACCAAACATTGTTGATTCTGCATTGGGAAGTCCAGTACCAATAGGGCCAGGAAATATTTGACCACTTGGATGAGGAACATTAGGACTAGTTCCCCTCATCATGGGTCCCATCATCATATTTACAGGCCTTTGGTTGTTCATCATATTAGGAGTAACATTTGGAGGATTAGAATTCATACCTATACCACCATGGACAACTGGAGGATGGGATCCCCCACTGTTAGGGAAGTACTGTAAGTTGTGTGTTGGAACTTTGTTATCAAGGTTGGTTAATGGTGCAGCAAACCTTTGGAGGAATTCTAATGTTGACCCACGTCCTGGTAAAGAATTGGGATTTTGTTGCCGAGCTGGTAAATACTGAATTGTATTTGGAGCACCGGCCTTAACTTGCATATTTGAAGAATTAAATGGTGCACCCCTTACCATCATAGTAGGGCTACCTGCACCAGCTGGGGAAACTGTCCTTTGAATATTAGGCTGTCCAGGAAAATTTTGTGGTATATGCCTTGGTCCAG
Nbrimleyi_RumblingBald_N241 ------------------------------------------------------------------------------------CATTAGTCCACTTTAATATTTAGTTTAAGAATATAATTAAACTCTCATACAACAGATTGAAATTTCATTTCTTGCTCTGAAGAATCTTTTATGTGCAGCCTGATGTCTCGTCTGAAGTCTAAACATTAATTTATACATATTGAGCAAATTGACACTTCATAAAGTGAGCCAACAGAAGTATTTATATCAACAATAAAAATATGTGAGCATATACACAAATGGCAAAAAATTATTTATATATAAACAATAAGAGCCTGTACAAATTTTATTCTACACAACATTACTATGAAATTATTTACATATTGAACAACAAGTGACTATTATTTGTCCATAATAAAAGAACAAAGCCATAATGGCAGGAACGTAAAAAGAGATTTTTGCATTTAGACACAAGTAAATCTCTTTGATTTTACAAAGTTCGGTGTGTTTTTTATTATCTCATAATGGCACCATAAGAGAACTATAACAAGATATTAATTCAGTCATTTATTTCCAAAAAATCCTTGTCCAGACATACTGTTTTGTGAGTTCATTTGACTCCCCCTGGTATTTGTTGCATACAATTGTTGTTGAAAATTGTGAAATTGAACAGCATAATTAGGATCAGCTGTAGTAGGGCCATAAAATGGTGATTGTTTATAATTGAAGGACTGGCCCATGGAAGGAGGTAATGGCTGAGTTGCATCTGGTGCCATGCCACCCATTGGTAATGGCATTTGTTTATTAGAGAACATATTAACACTCTGTCCTCCACCCATTGCATTTATTGGTATCAATTGATTATTCATGGTTGGACAAGGAGGACGACCAAACATTGTTGATTCTGCATTGGGAAGTCCAGTACCAATAGGGCCGGGAAATATTTGACCACTTGGATGAGGAACATTAGGACTAGTTCCCCTCATCATGGGTCCCATCATCATATTTACAGGCCTTTGGTTGTTCATCATATTAGGAGTAACATTTGGAGGATTAGAATTCATACCTATACCACCATGGACAACTGGAGGATGGGATCCCCCACTGTTAGGGAAGTACTGTAAGTTGTGTGTTGGAACTTTGTTATCAAGGTTAGTTAATGGTGCAGCAAACCTTTGGAGGAATTCTAATGTTGACCCACGTCCTGGTAAAGAATTGGGATTTTGTTGCCGAGCTGGTAAATACTGAATTGTATTTGGAGCACCGGCCTTAACTTGCATATTTGAAGAATTAAATGGTGCACCCCTTACCATCATAGTAGGGCTACCTGCACCAG------------------------------------------------------------------
Ncanei_Egypt_N958 A----CTGAAATAAAATAATGCATGAAGTAACAGCCAGTTCTGATATAACATTCAACCAAGTACTTTTAATCAG--TTAAAATTCATTAGTCCACTTTAATATTTAGTTTAAGAATATAATTAAACTCTCATACAACAAATAGAAAATTCATTTCTTGCTCTGAAGAATCTTTTATGTGCAGCCTGATATCTCATCTGAAGTCTAAACATTAATTTATACATATTGAGCAAATTGACACTTCATAAAGTGAGCCAACAGAAGTATTTATATCAACAATAAAAATATGTGAGCATATACACAAATGGCAAAAAATTATTTATATATAAACAATAAGAGTCTGTACAAATTTTATTCTACACAACATTACTATGAAATTATTTACATATTGAACAACAAGTGACTATTATTTGCCCATAATATAAGAACAAAGCCATAATGGCAGGAACGTAAAAAGAGATTTTTGCATTTAGACGCAAGTAAATCTCTTTGATTTTACAAAGTTCAGTGGTTTTTTTATTATCTCATAATGGCACCATAAGAGAACTATAACAAGTTATTAATTCAGTCATTTATTTCCAAAAAATCCTTGTCCAGACATACTGTTTTGTGAGTTCATTTGACTCCCCCTGGTATTTGTTGCATACAATTGTTGTTGAAAATTGTGAAATTGAACAGCATAATTAGGATCAGCTGTAGTAGGGCCATAAAATGGCGATTGTTTATAATTGAAGGACTGGCCCATGGAAGGAGGTAATGGCTGAGTTGCATCTGGTGCCATGCCACCCATTGGTAATGGCATTTGTTTATTAGAGAACATATTAACACTCTGTCCTCCACCCATTGCATTCATTGGTATCAATTGATTATTCATGGTTGGACAAGGAGGACGACCAAACATTGTTGATTCTGCATTGGGAAGTCCAGCACCAATAGGGCCAGGAAATATTTGACCACTTGGATGAGGAACATTAGGACTAGTTCCCCTCATCATGGGTCCCATCATCATATTTACAGGCCTTTGGTTGTTCATCATATTAGGAGTAATATTTGGAGGATTAGAATTCATACCTATACCACCATGGACAACTGGAGGATGGGATCCCCCACTGTTAGGGAAGTACTGTAAGTTGTGTGTTGGAACTTTGTTATCAAGGTTAGTTAATGGTGCAGCAAACCTTTGGAGGAATTCTAATGTTGACCCACGTCCTGGTAAAGAATTGGGATTTTGTTGCCGAGCTGGTAAATAC-------------------------------------------------------------------------------------------------------------------------------------------------------------
Ncarolinensis_Grandfather_N218 ACTGTCTGAAATAAAATAATGCATAAAGTAACAGCCAGTTTTGATATAACATTCAACCAAGTACTTTTAATCAGTTTTAAAATTCATTAGTCCACTTTAATATTTAGTTTCAGAATATAATTAAACTCTCATACAACAGATTGAAATTTCATTTCTTGCTCTGAAGAATCTTTTATGTGCAGCCTGATGTCTCATCTGAAGTCTAAACATTAATTTATACATATTGAGCAAATTGACACTTCGTAAAGTGAGCCAACAGAAGTATTTATATCAACAATAAAAATATGTGAGCATATACACAAATGGCAAAAAATTATTTATATATAAACAATAAGAGTCTGTACAAATTTTATTCTACACAACATTACTATGAAATTATTTACATATTGAACAACAAGTGACTATTATTTGCCCATAATATAAGAACAAAGCCATAATGGCAGGAACGTAAAAAGAGATTTTTGCATTTAGACGCAAGTAAATCTCTTTGATTTTACAAAGTTTAGTGTTTTTTTTATTATCTCATAATGGCACCATAAGAGAACTATAACAAGAAATTAATTCAGTCATTTATTTCCAAAAAATCCTTGTCCAGACATACTGTTTTGTGAGTTCATTTGACTCCCCCTGGTATTTGTTGCATACAATTGTTGTTGAAAATTGTGAAATTGAACAGCATAATTAGGATCAGCTGTAGTAGGGCCATAAAACGGCGATTGTTTATAATTGAAGGACTGGCCCATGGAAGGAGGTAATGGCTGAGTTGCATCTGGTGCCATGCCTCCCATTGGTAATGGCATTTGTTTATTAGAGAACATATTAACACTCTGTCCTCCACCCATTGCATTCATTGGTATCAATTGATTATTCATGGTTGGACAAGGAGGACGACCAAACATTGTTGATTCTGCATTGGGAAGTCCAGTACCAATAGGGCCAGGAAATATTTGACCACTTGGATGAGGAACATTAGGACTAGTTCCCCTCATCATGGGTCCCATCATCATATTTACAGGCCTTTGGTTGTTCATCATATTAGGAGTAACATTTGGAGGATTAGAATTCATACCCATACCACCATGGACAACTGGAGGATGGGATCCCCCACTGTTAGGGAAGTACTGTAAGTTGTGTGTTGGAACTTTGTTATCAAGGTTAGTTAATGGTGCAGCAAACCTTTGGAGGAATTCTAATGTTGACCCACGTCCTGGTAAAGAATTGGGATTTTGTTGCCGAGCTGGTAAATACTGAATTGTATTTGGAGCACCGGCCTTAACTTGAATATTTGAAGAATTAAATGGTGCACCCCTTACCATCATAGTAGGGCTACCTGCACCAGCTGGGGAAACTGTCCTTTGAATATTAGGCTGTCCAGGAAAATTTTGTGGTATATGCCTTGGTCCAG
Ncarolinensis_LinvilleCaverns_N227 -----------------------------------------------------------------------------------------------------------------------------------------------------------------------------------------------------------------------------------------------------------------------------------------------------------------------------------------------------------------------------------------------------------------------------------------------------------------------------------------------------------------------------------------------------------------------------------------------------------------------------------------------------------------------------------ATTGTGAAATTGAACAGCATAATTAGGATCAGCTGTAGTAGGGCCATAAAACGGCGATTGTTTATAATTGAAGGACTGGCCCATGGAAGGAGGTAATGGCTGAGTTGCATCTGGTGCCATGCCTCCCATTGGTAATGGCATTTGTTTATTAGAGAACATATTAACACTCTGTCCTCCACCCATTGCATTCATTGGTATCAATTGATTATTCATGGTTGGACAAGGAGGACGACCAAACATTGTTGATTCTGCATGGGGAAGTCCAGTACCAATAGGGCCAGGAAATATTTGACCACTTGGATGAGGAACATTAGGACTAGTTCCCCTCATCATGGGTCCCATCATCATATTTACAGGCCT--------------------------------------------------------------------------------------------------------------------------------------------------------------------------------------------------------------------------------------------------------------------------------------------------------------------------------------------------------------------------------------------------
Ncarteri_English_N031 ACTGTCTGAAATAAAATAATGCATAAAGCAACAGCCAGTTCTGATATAACATTCAACCAAGTACTTTTAATCAGTTTTAAAATTCATTAGTCCACTTTAATATTTAGTTTCAGAATATAATTAAACTCTCATACAACAGATTGAAATTTCATTTCTTGGTCTGAAGAATCTTTCATGTGCAGCCTGATGTCTCATCTGAAGTCTAAACATTAATTTATACATATTGAGCAAATTGACACTTCGTAAAGTGAGCCAACAGAAGTATTTATATCAACAATAAAAATATGTGAGCATATAGACAAATGGCAAAAAATTATTTATATATAAACAATAAGAGTCTGTACAAATTTTATTCTACACAACATTACTATGAAATTATTTACATATTGAACAACAAGTGACTATTATTTGCCCATAATATAAGAACAAAGCCATAATGGCAGGAACGTAAAAAGAGATTTTTGCATTTAGACGCAAGTAAATCTCTTTGATTTTACAAAGTTCAGTATTTTTTTTATTATCTCATAATGGCACCATAAGAGAACTATAACAAGAAATTAATTCTGTCATTTATTTCCAAAAAATCCTTGTCCAGGCATACTGTTTTGTGAGTTCATTTGACTCCCTCTGGTATTTGTTGCATACAATTGTTGTTGAAAATTGTGAAATTGAACAGCATAATTAGGATCAGCTGTAGTAGGGCCATAAAATGGCGATTGTTTATAATTGAAGGACTGGCCCATGGAAGGAGGTAATGGCTGAGTTGCATCTGGTGCCATGCCACCCATTGGTAATGGCATTTGTTTATTAGAGAACATATTAACACTCTGTCCTCCACCCATTGCATTCATTGGTATCAATTGATTATTCATGGTTGGACAAGGAGGACGACCAAACATTGTTGATTCTGCATTGGGAAGTCCAGTACCAATAGGGCCAGGAAATATTTGACCACTTGGATGAGGAACATTAGGACTAGTTCCCCTCATCATGGGTCCCATCATCATATTTACAGGCCTTTGGTTGTTCATCATATTAGGAGTAACATTTGGAGGATTAGAATTCATACCTATACCACCATGGACAACCGGAGGATGGGATCCCCCACTGTTAGGGAAGTACTGTAAGTTGTGTGTTGGAACTTTGTTATCAAGGTTAGTTAATGGTGCAGCAAACCTTTGGAGGAATTCTAATGTTGACCCACGTCCTGGTAAAGAATTGGGATTTTGTTGCCGAGCTGGCAAATACTGAATTGTATTTGGAGCACCGGCCTTAACTTGAATATTTGAAGGATTAAATGGTGCACCCCTTACCATCATAGTAGGGCTACCTGCACCAGCTGGGGAAACTGTCCTTTGAATATTAGGCTGTCCAGGAAAATTTTGTGGTAT--------------
Ncarteri_PilotMtn_G2185 ACTGTCTGAAATAAAATAATGCATAAAGTAACAGCCAGTTCTGATATAACATTCAACCAAGTACTTTTAATCAGTTTTAAAATTCATTAGTCCACTTTAATATTTAGTTTCAGAATATAATTAAACTCTCATACAACAGATTGAAATTTCATTTCTTGCTCTGAAGAATC-TTCATGTGCAGCCTGATGTCTCATCTGAAGTCTAAACATTAATTTATACATATTGAGCAAATTGACACTTCGTAAAGTGAGCCAACAGAAGTATTTATATCAACAATAAAAATATGTGAGCATATACACAAATGGCAAAAAATTATTTATATATAAACAATAAGAGTCTGTACAAATTTTATTCTACACAACATTACTATGAAATTATTTACATATTGAACAACAAGTGACTATTATTTGCCCATAATATAAGAACAAAGCCATAATGGCAGGAACGTAAAAAGAGATTTTTGCATTTAGACACAACTAAATCTCTTTGATTTTACAAAGTTCAGTG-TTTTTTTATTATCTCATAATGGCACCATAAGAGAACTATAACAAGAAATTAATTCTGTCATTTATTTCCAAAAAATCCTTGTCCAGGCATACTGTTTTGTGAGTTCATTTGACTCCCTCTGGTATTTGTTGCATACAATTGTTGTTGAAAATTGTGAAATTGAACAGCATAATTAGGATCAGCTGTAGTAGGGCCATAAAATGGCGATTGTTTATAATTGAAGGACTGGCCCATGGAAGGAGGTAATGGCTGAGTTGCATCTGGTGCCATGCCACCCATTGGTAATGGCATTTGTTTATTAGAGAACATATTAACACTCTGTCCTCCACCCATTGCATTCATTGGTATCAATTGATTATTCATGGTTGGACAAGGAGGACGACCAAACATTGTTGATTCTGCATTGGGAAGTCCAGTACCAATAGGGCCAGGAAATATTTGACCACTTGGATGAGGAACATTAGGACTAGTTCCCCTCATCATGGGTCCCATCATCATATTTACAGGCCTTTGGTTGTTCATCATATTAGGAGTAACATTTGGAGGATTAGAATTCATACCTATACCACCATGGACAACTGGAGGATGGGATCCCCCACTGTTAGGGAAGTACTGTAAGTTGTGTGTTGGAACTTTGTTATCAAGGTTAGTTAATGGTGCAGCAAACCTTTGGAGGAATTCTAATGTTGACCCACGTCCTGGTAAAGAATTGGGATTTTGTTGCCGAGCTGGCAAATACTGAATTGTATTTGGAGCACCGGCCTTAACTTGAATATTTGAAGGATTAAATGGTGCACCCCTTACCATCATAGTAGGGCTACCTGCACCAGCTGGGGAAACTGTCCTTTGAATATTAGGCTGTCCAGGAAAATTTTGTGGTAT--------------
Ncarteri_Pitchfork_N363 -------------------------------------------------------------------------------------------------------------------------------------------------------------GCTCTGAAGAGTCTTTCATGTGCAGCCTGATGTCTCATCTGAAGTCTAAACATTAATTTATACATATTGAGCAAATTGACACTTCGTAAAGTGAGCCAACAGAAGTATTTATATCAACAATAAAAATATGTGAGCATATACACAAATGGCAAAAAATTATTTATATATAAACAATAAGAGTCTGTACAAATTTTATTCTACACAACATTACTATGAAATTATTTACATATTGAACAACAAGTGACTATTATTTGCCCATAATATAAGAACAAAGCCATAATGGCAGGAACGTAAAAAGAGATTTTTGCATTTAGACGCAAGTAAATCTCTTTGATTTTACAAAGTTCAGTTTTTTTTTTATTATCTCATAATGGCACCATAAGAGAACTATAACAAGAAATTAATTCTGTCATTTATTTCCAAAAAATCCTTGTCCAGACATACTGTTTTGTGAGTTCATTTGACTCCCCCTGGTATTTGTTGCATACAATTGTTGTTGAAAATTGTGAAATTGAACAGCATAATTAGGATCAGCTGTAGTAGGGCCATAAAATGGCGATTGTTTATAATTGAAGGACTGGCCCATGGAAGGAGGTAATGGCTGAGTTGCATCTGGTGCCATGCCACCCATTGGTAATGGCATTTGTTTATTAGAGAACATATTAACACTCTGTCCTCCACCCATTGCATTCATTGGTATCAATTGATTATTCATGGTTGGACAAGGAGGACGACCAAACATTGTTGATTCTGCATTGGGAAGTCCAGTACCAATAGGGCCAGGAAATATTTGACCACTTGGATGAGGAACATTAGGACTAGTTCCCCTCATCATGGGTCCCATCATCATATTTACAGGCCTTTGGTTGTTCATCATATTAGGAGTAACATTTGGAGGATTAGAATTCATACCTATACCACCATGGACAACTGGAGGATGGGATCCCCCACTGTTAGGGAAGTACTGTAAGTTGTGTGTTGGAACTTTGTTATCAAGGTTAGTTAATGGTGCAGCAAACCTTTGGAGGAATTCTAATGTTGACCCACGTCCTGGTAAAGAATTGGGATTTTGTTGCCGAGCTGGCAAATACTGAATTGTATTTGGAGCACCGGCCTTAACTTGAATATTTGAAGGATTAAATGGTGCACCCCTTACCATCATAGTAGGGCTACCTGCACCAGCTGGGGAAACTGTCCTTTGAATATTAGGCTGTCCAGGAAAATTTTGTGGTATATGCCTTGGTCCAG
Ncarteri_WeberCty_N1044 ACTGTCTGAAATAAAATAATGCATAAAGTAACAGCCAGTTCTGATATAACATTCAACCAAGTACTTTTAATCAGTTTTAAAATTCATTAGTCCACTTTAATATTTAGTTTCAGAATATAATTAAACTCTCATACAACAGATTGAAATTTCATTTCTTGCTCTGAAGAATCTTTCATGTGCAGCCTGATGTCTCATCTGAAGTCTAAACATTAATTTATACATATTGAGCAAATTGACACTTCGTAAAGTGAGCCAACAGAAGTATTTATATCAACAATAAAAATATGTGAGCATATACACAAATGGCAAAAAATTATTTATATATAAACAATAAGAGTCTGTACAAATTTTATTCTACACAACATTACTATGAAATTATTTACATATTGAACAACAAGTGACTATTATTTGCCCATAATATAAGAACAAAGCCATAATGGCAGGAACGTAAAAAGAGATTTTTGCATTTAGACGCAAGTAAATCTCTTTGATTTTACAAAGTTCAATG-TTTTTTTATTATCTCATAATGGCACCATAAGAGAACTATAACAAGAAATTAATTCTGTCATTTATTTCCAAAAAATCCTTGTCCAGACATACTGTTTTGTGAGTTCATTTGACTCCCTCTGGTATTTGTTGCATACAATTGTTGTTGAAAATTGTGAAATTGAACAGCATAATTAGGATCAGCTGTAGTAGGGCCATAAAATGGCGATTGTTTATAATTGAAGGACTGGCCCATGGAAGGAGGTAATGGCTGAGTTGCATCTGGTGCCATGCCACCCATTGGTAATGGCATTTGTTTATTAGAGAACATATTAACATTCTGTCCTCCACCCATTGCATTCATTGGAATCAATTGATTATTCATGGTTGGACAAGGAGGACGACCAAACATTGTTGATTCTGCATTGGGAAGTCCAGTACCAATAGGGCCAGGAAATATTTGACCACTTGGATGAGGAACATTAGGACTAGTTCCCCTCATCATGGGTCCCATCATCATATTTACAGGCCTTTGGTTGTTCATCATATTAGGAGTAACATTTGGAGGATTAGAATTCATACCTATACCACCATGGACAACTGGAGGATGGGATCCCCCACTGTTAGGGAAGTACTGTAAGTTGTGTGTTGGAACTTTGTTATCAAGGTTAGTTAATGGTGCAGCAAACCTTTGGAGGAATTCTAATGTTGACCCACGTCCTGGTAAAGAATTGGGATTTTGTTGCCGAGCTGGCAAATACTGAATTGTATTTGGAGCACCGGCCTTAACTTGAATATTTGAAGGATTAAATGGTGCACCCCTTACCATCATAGTAGGGCTACCTGCACCAGCTGGGGAAACTGTCCTTTGAATATTAGGCTGTCCAGGAAAATTTTGTGGTAT--------------
Ncarteri_div__RainbowCave_G2089 --TGTCTGAAATAAAATAATGCATAAAGTAACAGCCAGTTCTGATATAACATTCAAACAAGTACTTCTAATCAGTTTTAAAATTCAGTAGTCCACTTTAATATTTAGTTTCAGAATATAATTAAACTCTCAAACAACAGATTGAAATTTCATTTCTTGCTCTGAAGGATCTTTTATGTGCAGCCTGATGTCTCATCTGAAGTCTAAACATTAATTTATACATATTGAGCAAATTGACACTTCATAAAGTGAGCCAACATAAGTATTTATATCAACAATAAAAATATGTGAGCATATACACAAATGGCAAAGAATTATTTATATATAAACAATAAGAATCTGTACAAATTTTATTCTACACAACATTACTATGAAATTATTTACATATTGAACAACAAGTGACTATTATTTGCCCATAATATAAGAACAAAGCCATAATGGCAGGAACGTAAAAAGAGATTTTTGCATTTAGACACAAGTAAATCTCTTTGATTTTACAAAGTTCAGTGTTTTTTTTATTATCTCATAATGGCACCATAAGAGAACTATAACAAGAAATTAATTTAGTCATTTATTTCCAAAAAATCCTTGTCCAGACATACTGTTTTGTGAGTTCATTTGACTCCCCCTGGTATTTGTTGCATACAATTGTTGTTGAAAATTGTGAAATTGAACAGCATAATTAGGATCAGCTGTAGTAGGGCCATAAAATGGCGATTGTTTATAATTAAAGGACTGGCCCATGGAAGGAGGTAATGGCTGAGTTGCATCTGGTGCCATGCCACCCATTGGTAACGGCATTTGTTTATTAGAGAATATATTAACACTCTGTCCCCCACCCATCGCATTCATTGGTATCAATTGATTATTCATGGTTGGACAAGGAGGACGACCAAACATTGTTGGTTCTGCATTGGGAAGTCCAGTACCAATAGGGCCAGGAAATATTTGACCACTTGGATGAGGAACATTAGGACTAGTTCCCCTCATCATGGGTCCCATCATCATATTTACAGGCCTTTGGTTGTTCATCATATTAGGAGTAACATTTGGAGGATTAGAATTCATACCTATACCACCATGGACAACTGGAGGATGGGATCCCCCACTGTTAGGGAAGTACTGTAAGTTGTGTGTTGGAACTTTGTTATCAAGGTTAGTTAATGGCGCAGCAAACCTTTGGAGAAATTCTAATGTTGATCCACGTCCTGGTAGAGAATTGGGATTTTGTTGTCGGGCTGGTAAATACTGAATGGTATTTGGAGCACCGGCCTTAACTTGAATATTTGAAGAATTAAATGGTGCACCCCTTACCATCATAGTAGGACTACCTGCACCAGCTGGAGAAACTGTCCTTTGCATATTAGGCTGTCCAGGAAAATTTTGTGGTATATGCCTTGGTCCAG
Ncherokee_BallhootScar_N193 -------------AAATAATGCATAAAGTAACAGCCAGTTTTGATATAACATTCAACCACATACTTTTAATCAGTTTTAAAATTCATTAGTCCACTTTAATATTTAGTTTCAGAATATAATTAAACTCTCATACAACAGATTGAAATTTCATTTCTTGCTCTGAAGAATCTTTTATGTGCAGCCTGATGTCTCATCTGAAGTCTAAACATTAATTTATACATATTGAGCAAATTGACACTTCGTAAAGTGAGCCAACAGAAGTATTTATATCAACAATAAAAATATGTGAGCATATACACAAATGGCAAAAAATTATTTATATATAAACAATAAGAGTCTGTACAAATTTTATTCTACACAACATTACTATGAAATTATTTACATATTGAACAACAAGTGACTATTATTTGCCCATAATATAAGAACAAAGCCATAATGGCAGGAACGTAAAAAGAGATTTTTGCATTTAGACGCAAGTAAATCTCTTTGATTTTACAAAGTTTAGTGGTTTTTTTATTATCTCATAATGGCACCATAAGAGAACTATAACAAGAAATTAATTCAGTCATTTATTTCCAAAAAATCCTTGTCCAGACATACTGTTTTGTGAGTTCATTTGACTCCCCCTGGTATTTGTTGCATACAATTGTTGTTGAAAATTGTGAAATTGAACAGCATAATTAGGATCAGCTGTAGTAGGGCCATAAAACGGCGATTGTTTATAATTGAAGGACTGGCCCATGGAAGGAGGTAATGGCTGAGTTGCATCTGGTGCCATGCCCCCCATTGGTAATGGCATTTGTTTATTAGAGAACATATTAACACTCTGTCCTCCACCCATTGCATTCATTGGTATCAATTGATTATTCATGGTTGGACAAGGAGGCCGACCAAACATTGTTGATTCTGCATTGGGAAGTCCAGTACCAATAGGGCCAGGAAATATTTGACCACTTGGATGAGGAACATTAGGACTAGTTCCCCTCATCATGGGTCCCATCATCATATTTACAGGCCTTTGGTTGTTCATCATATTAGGAGTAACATTTGGAGGATTAGAATTCATACCTATACCACCATGGACAACTGGAGGATGGGATCCCCCACTGTTAGGGAAGTACTGTAAGTTGTGTGTTGGAACTTTGTTATCAAGGTTAGTTAATGGTGCAGCAAACCTTTGGAGGAATTCTAATGTTGACCCACGTCCTGGTAAAGAATTGGGATTTTGTTGCCGAGCTGGTAAATACTGAATTGTATTTGGAGCACCGGCCTTAACTTGAATATTTGAAGAATTAAATGGTGCACCCCTTACCATCATAGTAGGGCTACCTGCACCAGCTGGGGAAACTGTCCTTTGAATATTGGGCTGTCCAGGAAAATTTTGTGGTATATGCCTTGGTCCAG
Ncherokee_BalsamMtn_N891 ACTGTCTGAAATAAAATAATGCATAAAGTAACAGCCAGTTTTGATATAACATTCAACCAAGTACT----------TTTAAAATTCATTAGTCCACTTTAATATTTAGTTTCAGAATATAATTAAACTCTCATACAACAGATTGAAATTTCATTTCTTGCTCTGAAGAATCTTTTATGTGCAGCCTGATGTCTCATCTGAAGTCTAAACATTAATTTATACATATTGAGCAAATTGACACTTCGTAAAGTGAGCCAACAGAAGTATTTATATCAACAATAAAAATATGTGAGCATATACACAAATGGCAAAAAATTATTTATATATAAACAATAAGAGTCTGTACAAATTTTATTCTACACAACATTACTATGAAATTATTTACATATTGAACAACAAGTGACTATTATTTGCCCATAATATAAGAACAAAGCCATAATGGCAGGAACGTAAAAAGAGATTTTTGCATTTAGACGCAAGTAAATCTCTTTGATTTTACAAAGTTTAGTGGTTTTTTTATTATCTCATAATGGCACCATAAGAGAACTATAACAAGAAATTAATTCAGTCATTTATTTCCAAAAAATCCTTGTCCAGCCATACTGTTTTGTGAGTTCATTTGACTCCCCCTGGTATTTGTTGCATACAATTGTTGTTGAAAATTGTGAAATTGAACAGCATAATTAGGATCAGCTGTAGTAGGGCCGTAAAACGGCGATTGTTTATAATTGAAGGACTGGCCCATGGAAGGAGGTAATGGCTGAGTTGCATCTGGTGCCATGCCTCCCATTGGTAATGGCATTTGTTTATTAGAGAACATATTAACACTCTGTCCTCCACCCATTGCATTCATTGGTATCAATTGATTATTCATGGTTGGACAAGGAGGACGACCAAACATTGTTGATTCTGCATTGGGAAGTCCAGCACCAATAGGGCCAGGAAATATTTGACCACTTGGATGAGGAACATTAGGACTAGTTCCCCTCATCATGGGTCCCATCATCATATTTACAGGCCTTTGGTTGTTCATCATATTAGGAGTAACATTTGGAGGATTAGAATTCATACCTATACCACCATGGACAACTGGAGGATGGGATCCCCCACTGTTAGGGAAGTACTGTAAGTTGTGTGTTGGAACTTTGTTATCAAGGTTAGTTAATGGTGCAGCAAACCTTTGGAGGAATTCTAATGTTGACCCACGTCCTGGTAAAGAATTGGGATTTTGTTGCCGAGCTGGTAAATACTGAATTGTATTTGGAGCACCGGCCTTAACTTGAATATTTGAAGAATTAAATGGTGCACCCCTTACCATCATAGTAGGGCTACCTGCACCAGCTGGGGAAACTGTCCTTTGAATATGAGGCTGTCCAGGAAAATTTTGTGGTATATGCCTTGGTCCAG
Ncherokee_SIndianCrk_N681 ------------------------------------------------------------------------------------------------------------------ATATAATTAAACTCTCATACAACAGATTGAAATTTCATTTCTTGCTCTGAAGAATCTTTTATGTGCAGCCCGATGTCTCATCTGAAGTCTAAACATTAATTTATACATATTGAGCAAATTGACACTTCGTAAAGTGAGCCAACAGAAGTATTTATATCAACAATAAAAATATGTGAGCATATACACAAATGGCAAAAAATTATTTATATATAAACAATAAGAGTCTGTACAAATTTTATTCTACACAACATTACTATGAAATTATTTACATATTGAACAACAAGTGACTATTATTTGCCCATAATATAAGAACAAAGCCATAATGGCAGGAACGTAAAAAGAGATTTTTGCATTTAGACGCAAGTAAATCTCTTTGATTTTACAAAGTTTAGTGTTTTTTTTATTATCTCATAATGGCACCATAAGAGAACTATAACAAGAAATTAATTCAGTCATTTATTTCCAAAAAATCCTTGTCCAGACATACTGTTTTGTGAGTTCATTTGACTCCCCCTGGTATTTGTTGCATACAATTGTTGTTGAAAATTGTGAAATTGAACAGCATAATTAGGATCAGCTGTAGTAGGGCCATAAAACGGCGATTGTTTATAATTGAAGGACTGGCCCATGGAAGGAGGTAATGGCTGAGTTGCATCTGGTGCCATGCCTCCCATTGGTAATGGCATTTGTTTATTAGAGAACATATTAACACTCTGTCCTCCACCCATTGCATTCATTGGTATCAATTGATTATTCATGGTTGGACAAGGAGGACGACCAAACATTGTTGATTCTGCATTGGGAAGTCCAGTACCAATAGGGCCAGGAAATATTTGACCACTTGGATGAGGAACATTAGGACTAGTTCCCCTCATCATGGGTCCCATCATCATATTTACAGGCCTTTGGTTGTTCATCATATTAGGAGTAACATTTGGAGGATTAGAATTCATACCTATACCACCATGGACAACTGGAGGATGGGATCCCCCACTGTTAGGGAAGTACTGTAAGTTGTGTGTTGGAACTTTGTTATCAAGGTTAGTTAATGGTGCAGCAAACCTTTGGAGGAATTCTAATGTTGACCCACGTCCTGG--------------------------------------------------------------------------------------------------------------------------------------------------------------------------------------------------
Ncooperi_BeaverCrk_N1002 ---------------------------------------------------------------------------------------------------------------------------------------------------------------------GAATCTTTTATGTGCAGCCTGATGTCTCATCTGAAGTCTAAACATTAATTTATACATATTGAGCAAATTGACACTTCGTAAAGTGAGCCAACAGAAGTATTTATATCAACAATAAAAATATGTGAGCATATACACAAATGGCAAAAAATTATTTATATATAAACAATAAGAGTCTGTACAAATTTTATTCTACACAACATTACTATGAAATTATTTACATATTGAACAACAAGTGACTATTATTTGCCCATAATATAAGAACAAAGCCATAATGGCAGGAACGTAAAAAGAGATTTTTGCATTTAGACGCAAGTAAATCTCTTTGATTTTACAAAGTTCAGTGTTTTTTTTATTATCTCATAATGGCACCATAAGAGAACTATAACAAGAAATTAATTCTGTCATTTATTTCCAAAAAACCCTTGTCCAGACATACTGTTTTGTGAGTTCATTTGACTCCCCCTGGTATTTGTTGCATACAATTGTTGTTGAAAATTGTGAAATTGAACAGCATAATTAGGATCAGCTGTAGTAGGGCCATAAAATGGCGATTGTTTATAATTGAAGGACTGGCCCATGGAAGGAGGTAATGGCTGAGTTGCATCTGGTGCCATGCCACCCATTGGTAATGGCATTTGTTTATTAGAGAACATATTAACACTCTGTCCTCCACCCATTGCATTCATTGGTATCAATTGATTATTCATGGTTGGACAAGGAGGACGACCAAACATTGTTGATTCTGCATTGGGAAGTCCAGTACCAATAGGGCCAGGAAATATTTGACCACTTGGATGAGGAACATTAGGACTAGTTCCCCTCATCATGGGTCCCATCATCATATTTACAGGCCTTTGGTTGTTCATCATATTAGGAGTAACATTTGGAGGATTAGAATTCATACCTATACCACCATGGACAACTGGAGGATGGGATCCCCCACTGTTAGGGAAGTACTGTAAGTTGTGTGTTGGAACTTTGTTATCAAGGTTAGTTAATGGTGCAGCAAACCTTTGGAGGAATTCTAATGTTGACCCACGTCCTGGTAAAGAA-------------------------------------------------------------------------------------------------------------------------------------------------------------------------------------------
Ncooperi_BrasstBald_N824 ----------------------------------------------------------------------------TTAAAATTCATTAGTCCACTTTATTATTTAGTTTCAGAATATAATTAAACTCTCATACAACAGATTGAAATTTCATTTCTTGCTCTGAAGAATCTTTTATGTGCAGCCTGATGTCTCATCTGAAGTCTAAACATTAATTTATACATATTGAGCAAATTGACACTTCGTAAAGTGAGCCAACAGAAGTATTTATATCAACAATAAAAATATGTGAGCATATACACAAATGGCAAAAAATTATTTATATATAAACAATAAGAGTCTGTACAAATTTTATTCTACACAACATTACTATGAAATTATTTACATATTGAACAACAAGTGACTATTATTTGCCCATAATATAAGAACAAAGCCATAATGGCAGGAACGTAAAAAGAGATTTTTGCATTTAGACGCAAGTAAATCTCTTTGATTTTACAAAGTTCAGTGTTTTTTTTATTATCTCATAATGGCACCATAAGAGAACTATAACAAGAAATTAATTCTGTCATTTATTTCCAAAAAACCCTTGTCCAGACATACTGTTTTGTGAGTTCATTTGACTCCCCCTGGTATTTGTTGCATACAATTGTTGTTGAAAATTGTGAAATTGAACAGCATAATTAGGATCAGCTGTAGTAGGGCCATAAAATGGCGATTGTTTATAATTGAAGGACTGGCCCATGGAAGGAGGTAATGGCTGAGTTGCATCTGGTGCCATGCCACCCATTGGTAATGGCATTTGTTTATTGGAGAACATATTAACACTCTGTCCTCCACCCATTGCATTCATTGGTATCAATTGATTATTCATGGTTGGACAAGGAGGACGACCAAACATTGTTGATTCTGCATTGGGAAGTCCAGTACCAATAGGGCCAGGAAATATTTGACCACTTGGATGAGGAACATTAGGACTAGTTCCCCTCATCATGGGTCCCATCATCATATTTACAGGCCTTTGGTTGTTCATCATATTAGGAGTAACATTTGGAGGATTAGAATTCATACCTATACCACCATGGACAACTGGAGGATGGGATCCCCCACTGTTAGGGAAGTACTGTAAGTTGTGTGTTGGAACTTTGTTATCAAGGTTAGTTAATGGTGCAGCAAACCTTTGGAGGAATTCTAATGTTGACCCACGTCCTGGTAAAGAATTGGGATTTTGTTGCCGAGCTGGCAAATACTGAATTGTATTTGGAGCACCGGCCTT-----------------------------------------------------------------------------------------------------------------------------------
Ncooperi_CheoahDam_N1122 ACTGTCTGAAATAAAATAATGCATAAAGTAACAGCCAGTTCTGATATAACATTCAACCAAGTACTTTTAATCAGTTTTAAAATTCATTAGTCCACTTTAATATTTAGTTTCAGAATATAATTAAACTCTCATACAACAGATTGAAATTTCATTTCTTGCTCTGAAGAATCTTTTATGTGCAGCCTGATGTCTCATCTGAAGTCTAAACATTAATTTATACATATTGAGCAAATTGACACTTCATAAAGTGAGCCAACAGAAGTATTTATATCAACAATAAAAATATGTGAGCATATACACAAATGGCAAAAAATTATTTATATATAAACAATAAGAGTCTGTACAAATTTTATTCTACACAACATTACTATGAAATTATTTACATATTGAACAACAAGTGACTATTATTTGCCCATAATATAAGAACAAAGCCATAATGGCAGGAACGTAAAAAGAGATTTTTGCATTTAGACGCAAGTAAATCTCTTTGATTTTACAAAGTTCAGTGTTTTTTTTATTATCTCATAATGGCACCATAAGAGAACTATAACAAGAAATTAATTCTGTCATTTATTTCCAAAAAATCCTTGTCCAGACATACTGTTTTGTGAGTTCATTTGACTCCCCCTGGTATTTGTTGCATACAATTGTTGTTGAAAATTGTGAAATTGAACAGCATAATTAGGATCAGCTGTAGTAGGGCCATAAAATGGCGATTGTTTATAATTGAAGGACTGGCCCATGGAAGGAGGTAATGGCTGAGTTGCATCTGGTGCCATGCCACCCATTGGTAATGGCATTTGTTTATTAGAGAACATATTAACACTCTGTCCTCCACCCATTGCATTCATTGGTATCAATTGATTATTCATGGTTGGACAAGGAGGACGACCAAACATTGTTGATTCTGCATTGGGAAGTCCAGTACCAATAGGGCCAGGAAATATTTGACCACTTGGATGAGGAACATTAGGACTAGTTCCCCTCATCATGGGTCCCATCATCATATTTACAGGCCTTTGGTTGTTCATCATATTAGGAGTAACATTTGGAGGATTAGAATTCATACCTATACCACCATGGACAACTGGAGGATGGGATCCCCCACTGTTAGGGAAGTACTGTAAGTTGTGTGTTGGAACTTTGTTATCAAGGTTAGTTAATGGTGCAGCAAACCTTTGGAGGAATTCTAATGTTGACCCACGCCCTGGTAAAGAATTGGGATTTTGTTGCCGAGCTGGCAAATACTGAATTGTATTTGGAGCACCGGCCTTAACTTGAATATTTGAAGAATTAAATGGTGCACCCCTTACCATCATAGTAGGGCTACCTGCACCAGCTGGGGAAACTGTCCTTTGAATATTAGGCTGTCCAGGAAAATTTTGTGGTATATGCCTTGGTCCAG
Ncooperi_NantRiverGorge_N682 ----TCTGAAATAAAATAATGCATAAAGTAACAGCCAGTTCTGATATAACATTCAACCAAGTACTTTTAATCAGTTTTAAAATTCATTAGTCCACTTTATTATTTAGTTTCAGAATATAATTAAACTCTCATACAACAGATTGAAATTTCATTTCTTGCTCTGAAGAATCTTTTATGTGCAGCCTGATGTCTCATCTGAAGTCTAAACATTAATTTATACATATTGAGCAAATTGACACTTCGTAAAGTGAGCCAACAGAAGTATTTATATCAACAATAAAAATATGTGAGCATATACACAAATGGCAAAAAATTATTTATATATAAACAATAAGAGTCTGTACAAATTTTATTCTACACAACATTACTATGAAATTATTTACATATTGAACAACAAGTGACTATTATTTGCCCATAATATAAGAACAAAGCCATAATGGCAGGAACGTAAAAAGAGATTTTTGCATTTAGACGCAAGTAAATCTCCTTGATTTTACAAAGTTCAGTGTTTTTTTTATTATCTCATAATGGCACCATAAGAGAACTATAACAAGAAATTAATTCTGTCATTTATTTCCAAAAAACCCTTGTCCAGACATACTGTTTTGTGAGTTCATTTGACTCCCCCTGGTATTTGTTGCATACAATTGTTGTTGAAAATTGTGAAATTGAACAGCATAATTAGGATCAGCTGTAGTAGGGCCATAAAATGGCGATTGTTTATAATTGAAGGACTGGCCCATGGAAGGAGGTAATGGCTGAGTTGCATCTGGTGCCATGCCACCCATTGGTAATGGCATTTGTTTATTAGAGAACATATTAACACTCTGTCCTCCACCCATTGCATTCATTGGTATCAATTGATTATTCATGGTTGGACAAGGAGGACGACCAAACATTGTTGATTCTGCATTGGGAAGTCCAGTACCAATAGGACCAGGAAATATTTGACCACTTGGATGAGGAACATTAGGACTAGTTCCCCTCATCATGGGTCCCATCATCATATTTACAGGCCTTTGGTTGTTCATCATATTAGGAGTAACATTTGGAGGATTAGAATTCATACCTATACCACCATGGACAACTGGAGGATGGGATCCCCCACTGTTAGGGAAGTACTGTAAGTTGTGTGTTGGAACTTTGTTATCAAGGTTAGTTAATGGTGCAGCAAACCTTTGGAGGAATTCTAATGTTGACCCACGTCCTGGTAAAGAATTGGGATTTTGTTGCCGAGCTGGCAAATACTGAATTGTATTTGGAGCACCGGCCTTAACTTGAATATTTGAAGAATTAAATGGTGCACCCCTTACCATCATAGTAGGGCTACCTGCACCAGCTGGGGAAACTGTCCTTTGAATATTAGGCTGTCCAGGAAAATTTTGTGGTATATGCCTTGGTCCAG
Ncooperi_RockCrRoad_N1160 ACTGTCTGAAATAAAATAATGCATAAAGTAACAGCCAGTTCTGATATAACATTCAACCAAGTACTTTTAATCAGTTTTAAAATTCATTAGTCCACTTTAATATTTAGTTTCAGAATATAATTAAACTCTCATACAACAGATTGAAATTTCATTTCTTGCTCTGAAGAATCTTTTATGTGCAGCCTGATGTCTCATCTGAAGTCTAAACATTAATTTATACATATTGAGCAAATTGACACTTCGTAAAGTGAGCCAACAGAAGTATTTATATCAACAATAAAAATATGTGAGCATATACACAAATGGCAAAAAATTATTTATATATAAACAATAAGAGTCTGTACAAATTTTATTCTACACAACATTACTATGAAATTATTTACATATTGAACAACAAGTGACTATTATTTGCCCATAATATAAGAACAAAGCCGTAATGGCAGGAACGT--AAAGAGATTTTTGCATTTAGACGCAAGTAAATCTCTTTGATTTTACAAAGTTCAGTGTTTTTTTTATTATCTCATAATGGCACCATAAGAGAACTATAACAAGAAATTAATTCTGTCATTTATTTCCAAAAAATCCTTGTCCAGACATACTGTTTTGTGAGTTCATTTGACTCCCCCTGGTATTTGTTGCATACAATTGTTGTTGAAAATTGTGAAATTGAACAGCATAATTAGGATCAGCTGTAGTAGGGCCATAAAATGGCGATTGTTTATAATTGAAGGACTGGCCCATGGAAGGAGGTAATGGCTGAGTTGCATCTGGTGCCATGCCACCCATTGGTAATGGCATTTGTTTATTAGAGAACATATTAACACTCTGTCCTCCACCCATTGCATTCATTGGTATCAATTGATTATTCATGGTTGGACAAGGAGGACGACCAAACATTGTTGATTCTGCATTGGGAAGTCCAGTACCAATAGGGCCAGGAAATATTTGACCACTTGGATGAGGAACATTAGGACTAGTTCCCCTCATCATGGGTCCCATCATCATATTTACAGGCCTTTGGTTGTTCATCATATTAGGAGTAACATTTGGAGGATTAGAATTCATACCTATTCCACCATGGACAACTGGAGGATGGGATCCCCCACTGTTAGGGAAGTACTGTAAGTTGTGTGTTGGAACTTTGTTATCAAGGTTAGTTAATGGTGCAGCAAACCTTTGGAGGAATTCTAATGTTGACCCACGTCCTGGTAAAGAATTGGGATTTTGTTGCCGAGCTGGCAAATACTGAATTGTATTTGGAGCACCGGCCTTAACTTGAATATTTGAAGTATTAAATGGTGCACCCCTTACCATCATAGTAGGGCTACCTGCACCAGCTGGGGAAACTGTCCTTTGAATATTAGGCTGTCCAGGAAAATTTTGTGGTATATGCCTTGGTCCAG
Ncoylei_Apalachia_N1195 -------------------------------------GTTCGGATATAACATTCAACCAAGTACTTTTAATCAGTTTTAAAATTCATTAGTCCACTTTAATATTTAGTTTCAGAATATAATTAAACTCTCATACAACAGATTGAAATTTCATTTCTTGCTCTGAAGAATCTTTTATGTGCAGCCTGATGTCTCATCTGAAGTCTAAACATTAATTTATACATATTGAGCAAATTGACACTTCATAAAGTGAGCCAACAGAAGTATTTATATCAACAATAAAAATATGTGAGCATATACACAAATGGCAAAAAATTATTTATATATAAACAATAAGAGTCTGTACAAATTTTATTCTACACAACATTACTATGAAATTATTTACATATTGAACAACAAGTGACTATTATTTGCCCATAATATAAGAACAAAGCCATAATGGCAGGAACGTAAAAAGAGATTTTTGCATTTATACGCAAGTAAATCTCTTAGATTTTACAAAGTTCAGTGGTTTTTTTATTATCTCATAATGGCACCATAAGAGAACTATAACAAGAAATTAATTCAGTCATTTATTTCCAAAAAATCCTTGTCCAGACATACTGTTTTGTGAGTTCATTTGACTCCCCCTGGTATTTGTCGCATACAATTGTTGTTGAAAATTGTGAAATTGAACAGCATAATTAGGATCAGCTGTAGTAGGGCCATAAAATGGCGATTGTTTATAATTGAAGGACTGGCCCATGGAAGGAGGTAATGGCTGAGTTGCATCTGGTGCCATGCCACCCATTGGTAATGGCATTTGTTTATTAGAGAACATATTAACACTTTGTCCTCCACCCATTGCATTCATTGGTATCAATTGATTATTCATGGTTGGACAAGGAGGACGACCAAACATTGTTGATTCTGCATTGGGAAGTCCAGTACCAATAGGGCCAGGAAATATTTGACCACTTGGATGAGGAACATTAGGACTAGTTCCCCTCATCATGGGTCCCATCATCATATTTACAGGCCTTTGGTTGTTCATCATATTAGGAGTAACATTTGGAGGATTAGAATTCATACCTATACCACCATGGACAACTGGAGGATGGGATCCCCCACTGTTAGGGAAGTACTGTAAGTTGTGTGTTGGAACTTTGTTATCAAGGTTAGTTAATGGTGCAGCAAACCTTTGGAGGAATTCTAATGTTGACCCACGTCCTGGTAAAGAATTAGGATTTTGTTGCCGAGCTGGCAAATACTGAATTGTATTTGGAGCACCGGCCTTAACTTGAATATTTGAAGAATTAAATGGTGCA----------------------------------------------------------------------------------------------------
Ncoylei_DinkinCove_N1118 ACTGTCTGAAATAAAATATTGCATAAAGTAACAGCCAGTTCGGATATAACATTCAACCAAGTACTTTGAATCAGTTTTAAAATTCATTAGTCTACTTTAATATTTAGTTTCAGAATATAATTAAACTCTCATACAACAGATTGAAATTTCATTTCTTGCTCTGAAGAATCTTTTATGTGCAGCCTGATGTCTCATCTGAAGTCTAAACATTAATTTATACATATTGAGCAAATTGACACTTCGTAAAGTGAGCCAACAGAAGTATTTATATCAACAATAAAAATATGTGAGCATATACACAAATGGCAAAAAATTATTTATATATAAACAATAAGAGTCTGTACAAATTTTATTCTACACAACATTACTATGAAATTATTTACATATTGAACAACAAGTGACTATTATTTGCCCATAATATAAGAACAAAGCCATAATGGCAGGAACGTAAAAAGAGATTTTTGCATTTATACGCAAGTAAATCTCTTAGATTTTACAAAGTTCAGTGGTTTTTTTATTATCTCATAATGGCACCATAAGAGAACTATAACAAGAAATTAATTCAGTCATTTATTTCCAAAAAATCCTTGTCCAGACATACTGTTTTGTGAGTTCATTTGACTCCCCCTGGTATTTGTCGCATACAATTGTTGTTGAAAATTGTGAAATTGAACAGCATAATTAGGATCAGCTGTAGTAGGGCCATAAAATGGCGATTGTTTATAATTGAAGGACTGGCCCATGGAAGGAGGTAATGGCTGAGTTGCATCTGGTGCCATGCCACCCATTGGTAATGGCATTTGTTTATTAGAGAACATATTAACACTTTGTCCTCCACCCATTGCATTCATTGGTATCAATTGATTATTCATGGTTGGACAAGGAGGACGACCAAACATTGTTGATTCTGCATTGGGAAGTCCAGTACCAATAGGGCCAGGAAATATTTGACCACTTGGATGAGGAACATTAGGACTAGTTCCCCTCATCATGGGTCCCATCATCATATTTACAGGCCTTTGGTTGTTCATCATATTAGGAGTAACATTTGGAGGATTAGAATTCATACCTATTCCACCATGGACAACTGGAGGATGGGATCCCCCACTGTTAGGGAAGTACTGTAAGTTGTGTGTTGGAACTTTGTTATCAAGGTTAGTTAATGGTGCAGCAAACCTTTGGAGGAATTCTAATGTTGACCCACGTCCTGGTAAAGAATTAGGATTTTGTTGCCGAGCTGGCAAATACTGAATTGTATTTGGAGCACCGGCCTTAACTTGAATATTTGAAGAATTAAATGGTGCACCCCTTACCATCATAGTAGGGCTACCTGCACCAGCTGGGGAAACTGTCCTTTGAATATTAGGCTGTCCAGGAAAATTTTGTGGTATATGCCTTGGTCCA-
Ncoylei_TiptonCreek_N837 -----------------------------------------------------------------------------------------------------------TTTCAGAATATAATTAAACTCTCATACAACAGATTGAAATTTCATTTCTTGCTCTGAAGAATCTTTTATGTGCAGCCTGATGTCTCATCTGAAGTCTAAACATTAATTTATACATATTGAGCAAATTGACACTTCGTAAAGTGAGCCAACAGAAGTATTTATATCAACAATAAAAATATGTGAGCATATACACAAATGGCAAAAAATTATTTATATATAAACAATAAGAGTCTGTACAAATTTTATTCTACACAACATTACTATGAAATTATTTACATATTGAACAACAAGTGACTATTATTTGCCCATAATATAAGAACAAAGCCATAATGGCAGGAACGTAAAAAGAGATTTTTGCATTTATACGCAAGTAAATCTCTTAGATTTTACAAAGTTCAGTGGTTTTTTTATTATCTCATAATGGCACCATAAGAGAACTATAACAAGAAATTAATTCAGTCATTTATTTCCAAAAAATCCTTGTCCAGACATACTGTTTTGCGAGTTCATTTGACTCCCCCTGGTATTTGTCGCATACAATTGTTGTTGAAAATTGTGAAATTGAACAGCATAATTAGGATCAGCTGTAGTAGGGCCATAAAATGGCGATTGTTTATAATTGAAGGACTGGCCCATGGAAGGAGGTAATGGCTGAGTTGCATCTGGTGCCATGCCACCCATTGGTAATGGCATTTGTTTATTAGAGAACATATTAACACTTTGTCCTCCACCCATTGCATTCATTGGTATCAATTGATTATTCATGGTTGGACAAGGAGGACGACCAAACATTGTTGATTCTGCATTGGGAAGTCCAGTACCAATAGGGCCAGGAAATATTTGACCACTTGGATGAGGAACATTAGGACTAGTTCCCCTCATCATGGGTCCCATCATCATATTTACAGGCCTTTGGTTGTTCATCATATTAGGAGTAACATTTGGAGGATTAGAATTCATACCTATACCACCATGGACAACTGGAGGATGGGATCCCCCACTGTTAGGGAAGTACTGTAAGTTGTGTGTTGGAACTTTGTTATCAAGGTTAGTTAATGGTGCAGCAAACCTTTGGAGGAATTCTAATGTTGACCCACGTCCTGGTAAAGAATTGGGATTTTGTTGCCGAGCTGGCAAATACTGAATTGTATTTGGAGCACCGGCCTTAACTTGAATATTTGAAGAATTAAATGGTGCACCCCTTA---------------------------------------------------------------------------------------------
Ncressleri_AndersonSpringCave_G2075 ACTGTTTGAAATAAAATAATGCATAAAGTAACAGCCAGTTCTGATATAACATTCAACCAAGTACTTCT------------AATTCAGTAGTCCACTTTAATATTTAGTTTAAGAATATAATTAAACTCTCATACAACAGATTGAAATTTCATTTCTTGCTCTGAAGAATCTTTTATGTGCAGCCTGATGTCTCATCTGAAGTCTAAACATTAATTTATACATATTGAGCAAATTGACACTTCATAAAGTGAGCCAACAGAAGTATTTATATCAACAATAAAAATATGTGAGCATATACACAAATGGCAAAGAATTATTTATATATAAACAATAAGAGTCTGTACAAATTTTATTCTACACAACATTACTATGAAAATATTTACATATTGAACAACAAGTGACTATTATTTGCCCATAATATAAGAACAAAGCCATAATGGCAGGAACGTAAAAAGAGATTTTTGCATTTAGACGCAAGTAAATCTCTTTGATTTTACTAAGTTCAGTGTTTTTTTTATTATCTCATAATGGCACCATAAGAGAACTATAACAAGAAATTAATTCAGTCATTTATTTCCAAAAAATCCTTGTCCAGACATACTGTTTTGTGAGTTCATTTGACTCCCCCTGGTATTTGTTGCATACAATTGTTGTTGAAAATTGTGAAATTGGACAGCATAATTAGGATCAGCTGTAGTAGGGCCATAAAATGGCGATTGTTTATAATTGAAGGACTGGCCCATGGAAGGAGGTAATGGCTGAGTTGCATCTGGTGCCATGCCACCCATTGGTAATGGCATTTGTTTATTGGAGAACATATTAACACTCTGTCCTCCACCCATTGCATTCATTGGTATCAATTGATTATTCATGGTTGGACAAGGAGGACGACCAAACATTGTTGATTCTGCATTGGGAAGTCCAGTACCAATAGGGCCAGGAAATATTTGACCACTTGGATGAGGAACATTAGGACTAGTTCCCCTCATCATGGGTCCCATCATCATATTTACAGGCCTTTGGTTGTTCATCATATTAGGAGTAACATTTGGAGGATTAGAATTCATACCTATACCACCATGGACAACTGGAGGATGGGATCCCCCACTGTTAGGGAAGTACTGTAAGTTGTGTGTTGGAACTTTGTTATCAAGGTTAGTTAATGGTGCAGCAAACCTTTGGAGGAATTCTAATGTTGATCCACGTCCTGGTAGAGAATTGGGATTTTGTTGCCGGGCTGGTAAATACTGAATTGTATTTGGAGCACCGGCCTTAACTTGAATTTTTTAAGAATTAAATTGTGCACCCC------------------------------------------------------------------------------------------------
Ncressleri_PigeonCave_G2077 ACTGTTTGAAATAAAATAATGCATAAAGTAACAGCCAGTTCTGATATAACATTCAACCAAGTACTTCT------------AATTCAGTAGTCCACTTTAATATTTAGTTTAAGAATATAATTAAACTCTCATACAACAGATTGAAATTTCATTTCTTGCTCTGAAGAATCTTTTATGTGCAGCCTGATGTCTCATCTGAAGTCTAAACATTAATTTATACATATTGAGCAAATTGACACTTCATAAAGTGAGCCAACAGAAGTATTTATATCAACAATAAAAATATGTGAGCATATACACAAATGGCAAAGAATTATTTATATATAAACAATAAGAGTCTGTACAAATTTTATTCTACACAACATTACTATGAAAATATTTACATATTGAACAACAAGTGACTATTATTTGCCCATAATATAAGAACAAAGCCATAATGGCAGGAACGTAAAAAGAGATTTTTGCATTTAGACGCAAGTAAATCTCTTTGATTTTACTAAGTTCAGTGTTTTTTTTATTATCTCATAATGGCACCATAAGAGAACTATAACAAGAAATTAATTCAGTCATTTATTTCCAAAAAATCCTTGTCCAGACATACTGTTTTGTGAGTTCATTTGACTCCCCCTGGTATTTGTTGCATACAATTGTTGTTGAAAATTGTGAAATTGGACAGCATAATTAGGATCAGCTGTAGTAGGGCCATAAAATGGCGATTGTTTATAATTGAAGGACTGGCCCATGGAAGGAGGTAATGGCTGAGTTGCATCTGGTGCCATGCCACCCATTGGTAATGGCATTTGTTTATTGGAGAACATATTAACACTCTGTCCTCCACCCATTGCATTCATTGGTATCAATTGATTATTCATGGTTGGACAAGGAGGACGACCAAACATTGTTGATTCTGCATTGGGAAGTCCAGTACCAATAGGGCCAGGAAATATTTGACCACTTGGATGAGGAACATTAGGACTAGTTCCCCTCATCATGGGTCCCATCATCATATTTACAGGCCTTTGGTTGTTCATCATATTAGGAGTAACATTTGGAGGATTAGAATTCATACCTATACCACCATGGACAACTGGAGGATGGGATCCCCCACTGTTAGGGAAGTACTGTAAGTTGTGTGTTGGAACTTTGTTATCAAGGTTAGTTAATGGTGCAGCAAACCTTTGGAGGAATTCTAATGTTGATCCACGTCCTGGTAGAGAATTGGGATTTTGTTGCCGGGCTGGTAAATACTGAATTGTATTTGGAGCACCGGCCTTAACTTGAATATTTGAAGAATTAAATGGTGCACCCCTTACCATCATAGTAGGGCTACCTGCACCAGCTGGGGAAACTGTCCTTTGAATATTAGGCTGTCCAGGAAAATTTTGTGGTATATGCCTTGGTCCAG
Ncrosbyi_MtMitchell_N210 ACTGTCTGAAATAAAATAATGCATAAAGTAACAGCCAGTTCTGATATAACATTCAACCAAGTACTTTTAATCAGTTTTAAAATTCATTAGTCCACTTTAATATTTAGTTTAAGAATATAATTAAACTCTCATACAACAGACTGAAATTTCATTTCTTGCTCTGAAGAATCTTTTATGTGCAGCCTGATGTCTCATCTGAAGTCTAAACATTAATTTATACATATTGAGCAAATTGACACTTCATAAAGTGAGCCAACAGAAGTATTTATATCAACAATAAAAATATGTGAGCATATACACAAATGGCAAAAAATTATTTATATATAAACAATAAGAGTCTGTACAAATTTTATTCTACACAACATTACTATGAAATTATTTACATATTGAACAACAAGTGACTATTATTTGCCCATAATATAAGAACAAAGCCATAATGGCAGGAACGTAAAAAGAGATTTTTGCATTTAGACGCAAGTAAATCTCTTTGATTTTACAAAGTTCAGTGTTTTTTTTATTATCTCATAATGGCACCATAAGAGAACTATAACAAGATATTAATTCAGTCATTTATTTCCAAAAAATCCTTGTCCAGACATACTGTTTTGCGAGTTCATTTGACTCCCCCTGGTATTTGTTGCATACAATTGTTGTTGAAAATTGTGAAATTGAACAGCATAATTAGGATCAGCTGTAGTAGGGCCATAAAATGGCGATTGTTTATAATTGAAGGACTGGCCCATGGAAGGAGGTAATGGTTGAGTTGCATCTGGTGCCATGCCACCCATTGGTAATGGCATTTGTTTATTAGAGAACATATTAACACTCTGTCCTCCACCCATTGCATTCATTGGTATCAATTGATTATTCATGGTTGGACAAGGAGGACGACCAAACATTGTTGATTCTGCATTGGGAAGTCCAGTACCAATAGGGCCAGGAAATATTTGACCACTTGGATGAGGAACATTAGGACTAGTTCCCCTCATCATGGGTCCCATCATCATATTTACAGGCCTTTGGTTGTTCATCATATTAGGAGTAACATTTGGAGGATTAGAATTCATACCTATACCACCATGGACAACTGGAGGATGGGATCCCCCACTGTTAGGGAAGTACTGTAAGTTGTGTGTTGGAACTTTGTTATCAAGGTTAGTTAATGGTGCAGCAAACCTTTGGAGGAATTCTAATGTTGACCCACGTCCTGGTAAAGAATTGGGATTTTGTTGCCGAGCTGGTAAATACTGAATTGTATTTGGAGCACCGACCTTAACTTGAATATTTGAAGAATTAAATGGTGCACCCCTTACCATCATAGTAGGGCTACC--------------------------------------------------------------------------
Ncrosbyi_PricesCrk_N1143 ------------------------------------------GATATAACATTCAACCAAGTACTTTTAATCAGTTTTAAAATTCATTAGTCCACTTTAATATTTAGTTTAAGAATATAATTAAACTCTCATACAACAGATTGAAATTTCATTTCTTGCTCTGAAGAATCTTTTATGTGCAGCCTGATGTCTCATCTGAAGTCTAAACATTAATTTATACATATTGAGCAAATTGACACTTCATAAAGTGAGCCAACAGAAGTATTTATATCAACAATAAAAATATGTGAGCATATACACAAATGGCAAAAAATTATTTATATATAAACAATAAGAGTCTGTACAAATTTTATTCTACACAACATTACTATGAAATTATTTACATATTGAACAACAAGTGACTATTATTTGCCCATAATATAAGAACAAAGCCATAATGGCAGGAACGTAAAAAGAGATTTTTGCATTTAGATGCAAGTAAATCTCTTTGATTTTACAAAGTTCAGTGTTTTTTTTATTATCTCATAATGGCACCATAAGAGAACTATAACAAGATATTAATTCAGTCATTTATTTCCAAAAAATCCTTGTCCAGACATACTGTTTTGCGAGTTCATTTGACTCCCCCTGGTATTTGTTGCATACAATTGTTGTTGAAAATTGTGAAATTGAACAGCATAATTAGGATCAGCTGTAGTAGGGCCATAAAATGGCGATTGTTTATAATTGAAGGACTGGCCCATGGAAGGAGGTAATGGTTGAGTTGCATCTGGTGCCATGCCACCCATTGGTAATGGCATTTGTTTATTAGAGAACATATTAACACTCTGTCCTCCACCCATTGCATTCATTGGTATCAATTGATTATTCATGGTTGGACAAGGAGGACGACCAAACATTGTTGATTCTGCATTGGGAAGTCCAGTACCAATAGGGCCAGGAAATATTTGACCACTTGGATGAGGAACATTAGGACTAGTTCCCCTCATCATGGGTCCCATCATCATATTTACAGGCCTTTGGTTGTTCATCATATTAGGAGTAACATTTGGAGGATTAGAATTCATACCTATACCACCATGGACAACTGGAGGATGGGATCCCCCACTGTTAGGGAAGTACTGTAAGTTGTGTGTTGGAACTTTGTTATCAAGGTTAGTTAATGGTGCAGCAAACCTTTGGAGGAATTCTAATGTTGACCCACGTCCTGGTAAAGAATTGGGATTTTGTTGCCGAGCTGGTAAATACTGAATTGTATTTGGAGCACCGACCTTAACTTGAATATTTGAAGAATTAAATGGTGCACCCCTTACCATCATAGTAGGGCTACCTGCACCAGCTGGGGAAACTGTCCTTTGAATATTAGGCTGTCCAGGAAAATTTTGTGGTATATGCCTTGGTCCAG
Ncrosbyi_ShufordCrk_N1148 -----------------AATGCATAAAGTAACAGCCAGTTCTGATATAACATTCAACCAAGTACTTTTAATCAGTTTTAAAATTCATTAGTCCACTTTAATATTTAGTTTAAGAATATAATTAAACTCTCATACAACAGACTGAAATTTCATTTCTTGCTCTGAAGAATCTTTTATGTGCAGCCTGATGTCTCATCTGAAGTCTAAACATTAATTTATACATATTGAGCAAATTGACACTTCATAAAGTGAGCCAACAGAAGTATTTATATCAACAATAAAAATATGTGAGCATATACACAAATGGCAAAAAATTATTTATATATAAACAATAAGAGTCTGTACAAATTTTATTCTACACAACATTACTATGAAATTATTTACATATTGAACAACAAGTGACTATTATTTGCCCATAATATAAGAACAAAGCCATAATGGCAGGAACGTAAAAAGAGATTTTTGCATTTAGACGCAAGTAAATCTCTTTGATTTTACAAAGTTCAGTGTTTTTTTTATTATCTCATAATGGCACCATAAGAGAACTATAACAAGATATTAATTCAGTCATTTATTTCCAAAAAATCCTTGTCCAGACATACTGTTTTGCGAGTTCATTTGACTCCCCCTGGTATTTGTTGCATACAATTGTTGTTGAAAATTGTGAAATTGAACAGCATAATTAGGATCAGCTGTAGTAGGGCCATAAAATGGCGATTGTTTATAATTGAAGGACTGGCCCATGGAAGGAGGTAATGGTTGAGTTGCATCTGGTGCCATGCCACCCATTGGTAATGGCATTTGTTTATTAGAGAACATATTAACACTCTGTCCTCCACCCATTGCATTCATTGGTATCAATTGATTATTCATGGTTGGACAAGGAGGACGACCAAACATTGTTGATTCTGCATTGGGAAGTCCAGTACCAATAGGGCCAGGAAATATTTGACCACTTGGATGAGGAACATTAGGACTAGTTCCCCTCATCATGGGTCCCATCATCATATTTACAGGCCTTTGGTTGTTCATCATATTAGGAGTAACATTTGGAGGATTAGAATTCATACCTATACCACCATGGACAACTGGAGGATGGGATCCCCCACTGTTAGGGAAGTACTGTAAGTTGTGTGTTGGAACTTTGTTATCAAGGTTAGTTAATGGTGCAGCAAACCTTTGGAGGAATTCTAATGTTGACCCACGTCCTGGTAAAGAATTGGGATTTTGTTGCCGAGCTGGTAAATACTGAATTGTATTTGGAGCACCGACCTTAACTTGAATATTTGAAGAATTAAATGGTGCACCCCTTACCATCATAGTAGGGCTACCTGCACCAGCTGGGGAAACTGTCCTTTGAATATTAGGCTGTCCAGGAAAATTTTGTGGTATATGCCTTGGTCCAG
Ndellingeri_BullpenBridge_N109 ACTGTCTGAAATAAAATAATGCATAAAGTAACAGCCAGTTCTGATATAACATTCAACCAAGTACTTTTAATCAGTTTTAAAATTCATTAGTCCACTTCAATATTTAGTTTCAGAATATAATTAAACTCTCATACAACAGATTGAAATTTCATTTCTTGCTCTGAAGAATCTTTTATGTGCAGTCTGATGTCTCATCTGAAGTCTAAACATTAATTTATACATATTGAGCAAATTGACACTTCGTAAAGTGAGCCAACAGAAGTATTTATATCAACAATAAAAATATGTGAGCATATACACAAATGGCAAAAAATTATTTATATATAAACAATAAGAGTCTGTACAAATTTTATTCTACACAACATTACTATGAAATTATTTACATATTGAACAACAAGTGACTATTATTTGCCCATAATATAAGAACAAAGCCATAATGGCAGGAACGTAAAAAGAGATTTTTGCATTTAGACGCAAATAAATCTCTTTGATTTTACAAAGTTCAGTG--TTTTTTATTATCTCATAATGGCACCATAAGAGAACTATAACAAGAAATTAATTCTGTCATTTATTTCCAAAAAATCCTTGTCCAGACATACTGTTTTGTGAGTTCATTTGACTCCCCCTGGTATTTGTTGCATACAATTGTTGTTGAAAATTGTGAAATTGAACAGCATAATTAGGATCAGCTGTAGTAGGGCCATAAAATGGCGATTGTTTATAATTGAAGGACTGGCCCATGGAAGGAGGTAATGGCTGAGTTGCATCTGGTGCCATGCCACCCATTGGTAATGGCATTTGTTTATTAGAGAACATATTAACACTCTGTCCTCCACCCATTGCATTCATTGGTATCAATTGATTATTCATGGTTGGACAAGGAGGACGACCAAACATTGTTGATTCTGCATTGGGAAGTCCAGTACCAATAGGGCCAGGAAATATTTGACCACTTGGATGAGGAACATTAGGACTAGTTCCCCTCATCATGGGTCCCATCATCATATTTACAGGCCTTTGGTTGTTCATCATATTAGGAGTAACATTTTGAGGATTAGAATTCATACCTATACCACCATGGACAACTGGAGGATGGGATCCCCCACTGTTAGGGAAGTACTGTAAGTTGTGTGTTGGAACTTTGTTATCAAGGTTAGTTAATGGTGCAGCAAACCTTTGGAGGAATTCTAATGTTGACCCACGTCCTGGTAAAGAATTGTGATTTTGTTGCCGAGCTGGCAAATACTGAATTGTATTTGGAGCAC------------------------------------------------------------------------------------------------------------------------------------------
Ndellingeri_WhitewFalls_N887 ACTGTCTGAAATAAAATAATGCATAAAGTAACAGCCAGTTCTGATATAACATTCATCCAAGTACTTTTAATCAGTTTTAAAATTCATTAGTCCACTTCAATATTTAGTTTCAGAATATAATTAAACTCTCATACAACAGATTGAAATTTCATTTCTTGCTCTGAAGAATCTTTTATGTGCAGTCTGATGTCTCATCTGAAGTCTAAACATTAATTTATACATATTGAGCAAATTGACACTTCGTAAAGTGAGCCAACAGAAGTATTTATATCAACAATAAAAATATGTGAGCATATACACAAATGGCAAAAAATTATTTATATATAAACAATAAGAGTCTGTACAAATTTTATTCTACACAACATTACTATGAAATTATTTACATATTGAACAACAAGTGACTATTATTTGCCCATAATATAAGAACAAAGCCATAATGGCAGGAACGTAAAAAGAGATTTTTGCATTTAGACGCAAGTAAATCTCTTTGATTTTACAAAGTTCAGTG--TTTTTTATTATCTCATAATGGCACCATAAGAGAACTATAACAAGAAATTAATTCTGTCATTTATTTCCAAAAAATCCTTGTCCAGACATACTGTTTTGTGAGTTCATTTGACTCCCCCTGGTATTTGTTGCATACAATTGTTGTTGAAAATTGTGAAATTGAACAGCATAATTAGGATCAGCTGTAGTAGGGCCATAAAATGGCGATTGTTTATAATTGAAGGACTGGCCCATGGAAGGAGGTAATGGCTGAGTTGCATCTGGTGCCATGCCACCCATTGGTAACGGCATTTGTTTATTAGAGAACATATTAACACTCTGTCCTCCACCCATTGCATTCATTGGTATCAATTGATTATTCATGGTTGGACAAGGAGGACGACCAAACATTGTTGATTCTGCATTGGGAAGTCCAGTACCAATAGGGCCAGGAAATATTTGACCACTTGGATGAGGAACATTAGGACTAGTTCCCCTCATCATGGGTCCCATCATCATATTTACAGGCCTTTGGTTGTTCATCATATTAGGAGTAACATTTTGAGGATTAGAATTCATACCTATACCACCATGGACAACTGGAGGATGGGATCCCCCACTGTTAGGGAAGTACTGTAAGTTGTGTGTTGGAACTTTGTTATCAAGGTTAGTTAATGGTGCAGCAAACCTTTGGAGGAATTCTAATGTTGACCCACGTCCTGGTAAAGAATTGGGATTTTGTTGCCGAGCTGGCAAATACTGAATTGTATTTGGAGCACCGGCCTTAACTTGAATATTTGAAGAATTAAATGGTGCACCCCTTACCATCATAGTAGGGCTACCTGCACCAGCTGGGGAAACTGTCCTTTGAATATTAG---------------------------------------
Ndilutus_GrassyCreek_N670 -------------------------------------------------------------------------------------------------------------------------------------------------------------------------------------------------------------------------------------------------------------------------------------------------------------------------------------------------------CAAATTTTATTCTACACAACATTACTATGAAATTATTTACATATTGAACAACAAGTGACTATTATTTGCCCATAATATAAGAACAAAGCCATAATGGCAGGAACGTAAAAAGAGATTTTTGCATTTAGATGCAAGTAAATCTCTTTGATTTTACAAAGTTTAGTGTTTTTTTTATTATCTCATAATGGCACCATAAGAGAACTATAACAAGAAATTAATTCAGTCATTTATTTCCAAAAAATCCTTGTCCAGACATACTGTTTTGTGAGTTCATTTGACTCCCCCTGGTATTTGTTGCATACAATTGTTGTTGAAAATTGTGAAATTGAACAGCATAATTAGGATCAGCTGTAGTAGGGCCATAAAACGGCGATTGTTTATAATTGAAGGACTGGCCCATGGAAGGAGGTAATGGCTGAGTTGCATCTGGTGCCATGCCTCCCATTGGTAATGGCATTTGTTTATTAGAGAACATATTAACACTCTGTCCTCCACCCATTGCATTCATTGGTATCAATTGATTATTCATGGTTGGACAAGGAGGACGACCAAACATTGTTGATTCTGCATTTGGAAGTCCAGTACCAATAGGGCCAGGAAATATTTGACCACTTGGATGAGGAACATTAGGACTAG------------------------------------------------------------------------------------------------------------------------------------------------------------------------------------------------------------------------------------------------------------------------------------------------------------------------------------------------------------------------------------------------------------------------------------------
Ndilutus_StarveRockCave_G3174 ACTGTCTGAAATAAAATAATGCACAAAGTAGCAGCCAGTTTTGATATAACATTCAACCAAGTACTTTTAATCAGTTTTAAAATTCATTAGTCCACTTTAATATTTAGTTTCAGAATATAATTAAACTCTCATACAACAGATTGAAATTTCATTTCTTGCTCTGAAGAATCTTTTATGTGCAGCCTGATGTCTCATCTGAAGTCTAAACATTAATTTATACATATTGAGCAAATTGACACTTCGTAAAGTGAGCCAACAGAAGTATTTATATCAACAATAAAAATATGTGAGCATATACACAAATGGCAAAAAATTATTTATATATAAACAATAAGAGTCTGTACAAATTTTATTCTACACAACATTACTATGAAATTATTTACATATTGAACAACAAGTGACTATTATTTGCCCATAATATAAGAACAAAGCCATAATGGCAGGAACGTAAAAAGAGATTTTTGCATTTAGATGCAAGTAAATCTCTTTGATTTTACAAAGTTTAGTGTTTTTTTTATTATCTCATAATGGCACCATAAGAGAACTATAACAAGAAATTAATTCAGTCATTTATTTCCAAAAAATCCTTGTCCAGACATACTGTTTTGTGAGTTCATTTGACTCCCCCTGGTATTTGTTGCATACAATTGTTGTTGAAAATTGTGAAATTGAACAGCATAATTAGGATCAGCTGTAGTAGGGCCATAAAACGGCGATTGTTTATAATTGAAGGACTGGCCCATGGAAGGAGGTAATGGCTGAGTTGCATCTGGTGCCATGCCTCCCATTGGTAATGGCATTTGTTTATTAGAGAACATATTAACACTCTGTCCTCCACCCATTGCATTCATTGGTATCAATTGATTATTCATGGTTGGACAAGGAGGACGACCAAACATTGTTGATTCTGCATTTGGAAGTCCAGTACCAATAGGGCCAGGAAATATTTGACCACTTGGATGAGGAACATTAGGACTAGTTCCCCTCATCATGGGTCCCATCATCATATTTACAGGCCTTTGGTTGTTCATCATATTAGGAGTAACATTTGGAGGATTAGAATTCATACCTATACCACCATGGACAACTGGAGGATGGGATCCCCCACTGTTAGGGAAGTACTGTAAGTTGTGTGTTGGAACTTTGTTATCAAGGTTAGTTAATGGTGCAGCAAACCTTTGGAGGAATTCTAATGTTGACCCACGTCCTGGTAAAGAATTGGGATTTTGTTGCCGAGCTGGTAAATACTGAATTGTATTTGGAGCACCGGCTTTAACTTGAATATTTGAAGAATTAAATGGTGCACCCCTTACCATCATAGTAGG--------------------------------------------------------------------------------
Nesticus_gertschi_N806_gr_nasicus ----------------------------------------------------------------------------------------------------------------------------------ATACAACAGATTGAAATTTCATTTCTTGCTCTGAAGAATCTTTTATGTGCAGCCTGATATCTCATCTGAAGTCTAAACATTAATTTATACATATTGAGCAAATTGACACTTCATAAAGTGAGCCAACAGAAGTATTTATATCAACAATAAAAATATGTGAGCATATACACAAATGGCAAAAAATTATTTATATATAAACAATAAGAGTCTGTACAAATTTTATTCTACACAACATTACTATGAAATTATTTACATATTGAACAACAAGTGACTATTATTTGCCCATAATATAAGAACAAAGCCATAATGGCAGGAACGTAAAAAGAGATTTTTGCATTTAGACGCAAGTAAATCTCTTTGATTTTACAAAGTTCAGTGGTTTTTTTATTATCTCATAATGGCACCATAAGAGAACTATAACAAGTTATTAATTCAGTCATTTATTTCCAAAAAATCCTTGTCCAGTCATACTGTTTTGTGAGTTCATTTGACTCCCCCTGGTATTTGTTGCATACAATTGTTGTTGAAAATTGTGAAATTGAACAGCATAATTAGGATCAGCTGTAGTAGGGCCATAAAATGGCGATTGTTTATAATTGAAGGACTGGCCCATGGAAGGAGGTAATGGCTGAGTTGCATCTGGTGCCATGCCACCCATTGGTAATGGCATTTGTTTATTAGAGAACATATTAACACTCTGTCCTCCACCCATTGCATTCATTGGTATCAATTGATTATTCATGGTTGGACAAGGAGGACGACCAAACATTGTTGATTCTGCATTGGGAAGTCCAGTACCAATAGGGCCAGGAAATATTTGACCACTTGGATGAGGAACATTAGGACTAGTTCCCCTCATCATGGGTCCCATCATCATATTTACAGGCCTTTGGTTGTTCATCATATTAGGAGTAATATTTGGAGGATTAGAATTCATACCTATACCACCATGGACAACTGGAGGATGGGATCCCCCACTGTTAGGGAAGTACTGTAAGTTGTGTGTTGGAACTTTGTTATCAAGGTTAGTTAATGGTGCAGCAAACCTTTGGAGGAATTCTAATGTTGACCCACGTCCTGGTAAAGAATTGGGATTTTGTTGCCGAGCTGGTAAATACTGAATTGTATTTGGAGCACCGGCCTTAACTTGAATATTTGAAGAATTAAATGGTGCACCCCTTACCATCATAGTAGGGCTACCTGCACCAGCTGGGGAAACTGTCCTTTGAATATTAGGCTGTCCAGGAAAATTTTGTGGTATATGCCTTGGTCCAG
Nfridelli_LittlePigeon_N262 ACTGTCTGAAATAAAATAATGCATAAAGTAACAGCCAGTTCTGATATAACATTCAACCAAGTACTTTTAATCAGTTTTAAAATTCATTAGTCCACTTTAATATTTAGTTTCAGAATATAATTAAACTCTCATACAACAGATTGAAATTTCATTTCTTGCTCTGAAGAATCTTTTATGTGCAGCCTGATGTCTCATCTGAAGTCTAAACATTAATTTATACATATTGAGCAAATTGACACTTCGTAAAGTGAGCCAACAGAAGTATTTATATCAACAATAAAAATATGTGAGCATATACACAAATGGCAAAAAATTATTTATATATAAACAATAAGAGTCTGTACAAATTTTATTCTACACAACATTACTATGAAATTATTTACATATTGAACAACAAGTGACTATTATTTGCCCATAATATAAGAACAAAGCCATAATGGCAGGAACGTAAAAAGAGATTTTTGCATTTAAACGCAAGTAAATCTCTTTGATTTTACAAAGTTCAGTGTTTTTTTTATTATCTCATAATGGCACCATAAGAGAACTATAACAAGAAATTAATTCTGTCATTTATTTCCAAAAAATCCTTGTCCAGACATACTGTTTTGTGAGTTCATTTGACTCCCCCTGGTATTTGTTGCATACAATTGTTGTTGAAAATTGTGAAATTGAACAGCATAATTAGGATCAGCTGTAGTAGGGCCATAAAATGGCGATTGTTTATAATTGAAGGACTGGCCCATGGAAGGAGGTAATGGCTGAGTTGCATCTGGTGCCATGCCACCCATTGGTAATGGCATTTGTTTATTAGAGAACATATTAACACTCTGTCCTCCACCCATTGCATTCATTGGTATCAATTGATTATTCATGGTTGGACAAGGAGGACGACCAAACATTGTTGATTCTGCATTGGGAAGTCCAGTACCAATAGGGCCAGGAAATATTTGACCACTTGGGTGAGGAACATTAGGACTAGTTCCCCTCATCATGGGTCCCATCATCATATTTACAGGCCTTTGGTTGTTCATCATATTAGGAGTAACATTTTGAGGATTAGAATTCATACCTATACCACCATGGACAACTGGAGGATGGGATCCCCCACTGTTAGGGAAGTACTGTAAGTTGTGTGTTGGAACTTTGTTATCAAGGTTAGTTAATGGTGCAGCAAACCTTTGGAGGAATTCTAATGTTGACCCACGTCCTGGTAAAGAATTGGGATTTTGTTGCCGAGCTGGCAAATACTGAATTGTATTTGGAGCACCAGCCTTAACTTGAATATTTGAAGAATTAAATGGTGCACCCCTTACCATCATAGTAGGGCTACCTGCACCAGCTGGGGAAACTGTCCTTGGAATATTAGGCTGTCTAGGAAAATTTTGTGGTACAAGCCTTGGTCCAG
Nfurtivus_RaccoonMtn_N1026 ACTGTCTGAAATAAAATAATGCATAAAGTAACAGCCAGTTCTGATATAACAATCAACCAAGTACTTTTAATCAGTTTTAAAATTCATTAGTCCACTTTAATATTTAGTTTCAGAATATAATTAAACTCTCATACAACAGATTGAAATTTCATTTCTTGCTCTGAAGAATCTTTTATGTGCAGCCTGATGTCTCATCTGAAGTCTAAACATTAATTTATACATATTGAGCAAATTGACACTTCATAAAGTGAGCCAACAGAAGTATTTATATCAACAATAAAAATATGTGAGCATATACACAAATGGCAAAAAATTATTTATATATAAACAATAAGAGTCTGTACAAATTTTATTCTACACAACATTACTATGAAATTATTTACATATTGAACAACAAGTGACTATTATTTGCCCATAATATAAGAACAAAGCCATAATGGCAGGAACGTAAAAAGAGATTTTTGCATTTAGAAGCATGTAAATCTCTTTGATTTTACAAAGTTCAGTGGTTTTTTTATTATCTCATAATGGCACCATAAGAGAACTATAACAAGAAATTAATTCTGTCATTTATTTCCAAAAAATCCTTGTCCAGACATACTGTTTTGTGAGTTCATTTGACTCCCCCTGGTATTTGTTGCATACAATTGTTGTTGAAAATTGTGAAATTGAACAGCATAATTAGGATCAGCTGTAGTAGGGCCATAAAATGGTGATTGTTTATAATTGAAGGACTGACCCATGGAAGGAGGTAATGGCTGAGTTGCATCTGGTGCCATGCCACCCATTGGTAATGGCATTTGTTTATTAGAGAACATATTAACACTCTGTCCTCCACCCATTGCATTCATTGGTATCAATTGATTATTCATGGTTGGACAAGGAGGACGACCAAACATTGTTGATTCTGCATTGGGAAGTCCAGTACCAATAGGGCCAGGAAATATTTGACCACTTGGATGAGGAACATTAGGACTAGTTCCCCTCATCATGGGTCCCATCATCATATTTACAGGCCTTTGGTTGTTCATCATATTAGGAGTAACATTTGGAGGATTAGAATTCATACCTATACCACCATGGACAACTGGAGGATGGGATCCCCCACTGTTAGGGAAGTACTGTAAGTTGTGTGTTGGAACTTTGTTATCAAGGTTAGTTAATGGTGCAGCAAACCTTTGGAGGAATTCTAATGTTGACCCACGTCCTGGTAAAGAATTGGGATTTTGTTGTCGAGCTGGCAAATACTGAATTGTATTTGGAGCACCGGCCTTAACTTGAATATTTGAAGAATTAAATGGTGCACCCCTGACCATCATAGTAGGGCTACCTGCACCAGCTGGGGAAACTGTCCTTTGAATATTAGGCTGTCCAGGAAAATTTTGTGGTATATGCCTTGGTCCAG
Ngeorgia_Sittons_N073 --------------------------------AGCCAGTTCTGATATAACATTCAACCAAGTACTTTTAATCAGTTTTAAAATTCATTAGTCCACTTTAATATTTAGTTTCAGAATATAATTAAACTCTCATACAACAGATTGAAATTTCATTTCTTGCTCTGAAGAATCTTTTATGTGCAGCCTGATGTCTCATCTGAAGTCTAAACATTAATTTATACATATTGAGCAAATTGACACTTCGTAAAGTGAGCCAACAGAAGTATTTATATCAACAATAAAAATATGTGAGCATATACACAAATGGCAAAAAATTATTTATATATAAACAATAAGAGTCTGTACAAATTTTATTCTACACAACATTACTATGAAATTATTTACATATTGAACAACAAGTGACTATTATTTGCCCATAATATAAGAACAAAGCCATAATGGCAGGAACGTAAAAAGAGATTTTTGCATTTAGAAGCAAGTAAATCTCTTTGATTTTACAAAGTTCAGTGTTTTTTTTATTATCTCATAATGGCACCATAAGAGAACTATAACAAGAAATTAATTCTGTCATTTATTTCCAAAAAATCCTTGTCCAGACATACTGTTTTGTGAGTTCATTTGACTCCCCCTGGTATTTGTTGCATACAATTGTTGTTGAAAATTGTGAAATTGAACAGCATAATTAGGATCAGCTGTAGTAGGGCCATAAAATGGCGATTGTTTATAATTGAAGGACTGGCCCATAGAAGGAGGTAATGGCTGAGTTGCATCTGGTGCCATGCCACCCATTGGTAATGGCATTTGTTTATTAGAGAACATATTAACACTCTGTCCTCCACCCATTGCATTCATTGGTATCAATTGATTATTCATGGTTGGACAAGGAGGACGACCAAACATTGTTGATTCTGCATTGGGAAGTCCAGTACCAATAGGACCAGGAAATATTTGACCACTTGGATGAGGAACATTAGGACTAGTTCCCCTCATCATGGGTCCCATCATCATATTTACAGGCCTTTGGTTGTTCATCATATTAGGAGTAACATTTGGAGGATTAGAATTCATACCTATACCACCATGGACAACTGGAGGATGGGATCCCCCACTGTTAGGGAAGTACTGTAAGTTGTGTGTTGGAACTTTGTTATCAAGGTTAGTTAATGGTGCAGCAAACCTTTGGAGGAATTCTAATGTTGACCCACGTCCTGGTAAAGAATTGGGATTTTGTTGCCGAGGTGGCAAATACTGAATTGTATTTGGAGCACCGGCCTTCACTTGAATATTTGAAGGATTAAATGGTGCACCCCTTACCATCATAGTAGGGCTACCTGCACCAGCTGGGGAAACTGTCCTTTGAATATTAGGCTGTCCAGGAAAATTTTGTGGTATAT------------
Ngertschi_FrenchBroad_N968 ACTGTCTGAAATAAAATAATGCATGAAGTAACAGCCAGTTCTGATATAACATTCAACCAAGTACTTTTAATCAG--TTAAAATTCATTAGTCCACTTTAATATTTAGTTTAAGAATATAATTAAACTCTCATACAACAGATTGAAATTTCATTTCTTGCTCTGAAGAATCTTTTATGTGCAGCCTGATATCTCATCTGAAGTCTAAACATTAATTTATACATATTGAGCAAATTGACACTTCATAAAGTGAGCCAACAGAAGTATTTATATCAACAATAAAAATATGTGAGCATATACACAAATGGCAAAAAATTATTTATATATAAACAATAAGAGTCTGTACAAATTTTATTCTACACAACATTACTATGAAATTATTTACATATTGAACAACAAGTGACTATTATTTGCCCATAATATAAGAACAAAGCCATAATGGCAGGAACGTAAAGAGAGATTTTTGCATTTAGACGCAAGTAAATCTCTTTGATTTTACAAAGTTCAGTGGTTTTTTTATTATCTCATAATGGCACCATAAGAGAACTATAACAAGTTATTAATTCAGTCATTTATTTCCAAAAAATCCTTGTCCAGTCATACTGTTTTGTGAGTTCATTTGACTCCCCCTGGTATTTGTTGCATACAATTGTTGTTGAAAATTGTGAAATTGAACAGCATAATTAGGATCAGCTGTAGTAGGGCCATAAAATGGCGATTGTTTATAATTGAAGGACTGGCCCATGGAAGGAGGTAATGGCTGAGTTGCATCTGGTGCCATGCCACCCATTGGTAATGGCATTTGTTTATTAGAGAACATATTAACACTCTGTCCTCCACCCATTGCATTCATTGGTATCAATTGATTATTCATGGTTGGACAAGGAGGACGACCAAACATTGTTGATTCTGCATTGGGAAGTCCAGTACCAATAGGGCCAGGAAATATTTGACCACTTGGATGAGGAACATTAGGACTAGTTCCCCTCATCATGGGTCCCATCATCATATTTACAGGCCTTTGGTTGTTCATCATATTAGGAGTAATATTTGGAGGATTAGAATTCATACCTATACCACCATGGACAACTGGAGGATGGGATCCCCCACTGTTAGGGAAGTACTGTAAGTTGTGTGTTGGAACTTTGTTATCAAGGTTAGTTAATGGTGCAGCAAACCTTTGGAGGAATTCTAATGTTGACCCACGTCCTGGTAAAGAATTGGGATTTTGTTGCCGAGCTGGTAAATACTGAATTGTATTTGGAGCACCGGCCTTAACTTGAATATTTGAAGAATTAAATGGTGCACCCCTTACCATCATAGTAGGGCTACCTGCACCAGCTGGGGAAACTGTCCTTTGAA---------------------------------------------
Ngertschi_HickoryNutGap_N810 ------------------------------------------------------------------------------------------------------------------------------------------------------------------------------------------------------------------TAATTTATACATATTGAGCAAATTGACACTTCATAAAGTGAGCCAACAGAAGTATTTATATCAACAATAAAAATATGTGAGCATATACACAAATGGCAAAAAATTATTTATATATAAACAATAAGAGTCTGTACAAATTTTATTCTACACAACATTACTATGAAATTATTTACATATTGAACAACAAGTGACTATTATTTGCCCATAATATAAGAACAAAGCCATAATGGCAGGAACGTAAAAAGAGATTTTTGCATTTAGACGCAAGTAAATCTCTTTGATTTTACAAAGTTCAGTGGTTTTTTTATTATCTCATAATGGCACCATAAGAGAACTATAACAAGTTATTAATTCAGTCATTTATTTCCAAAAAATCCTTGTCCAGTCATACTGTTTTGTGAGTTCATTTGACTCCCCCTGGTATTTGTTGCATACAATTGTTGTTGAAAATTGTGAAATTGAACAGCATAATTAGGATCAGCTGTAGTAGGGCCATAAAATGGCGATTGTTTATAATTGAAGGACTGGCCCATGGAAGGAGGTAATGGCTGAGTTGCATCTGGTGCCATGCCACCCATTGGTAATGGCATTTGTTTATTAGAGAACATATTAACACTCTGTCCTCCACCCATTGCATTCATTGGTATCAATTGATTATTCATAGTTGGACAAGGAGGACGACCAAACATTGTTGATTCTGCATTGGGAAGTCCAGTACCAATAGGGCCAGGAAATATTTGACCACTTGGATGAGGAACATTAGGACTAGTTCCCCTCATCATGGGTCCCATCATCATATTTACAGGCCTTTGGTTGTTCATCATATTAGGAGTAATATTTGGAGGATTAGAATTCATACCTATACCACCATGGACAACTGGAGGATGGGATCCCCCACTGTTAGGGAAGTACTGTAAGTTGTGTGTTGGAACTTTGTTATCAAGGTTAGTTAATGGTGCAGCAAACCTTTGGAGGAATTCTAATGTTGACCCACGTCCTGGTAAAGAATTGGGATTTTGTTGCCGAGCTGGTAAATACTGAATTGTATTTGGAGCACCGGCCTTAACTTGAATATTTGAAGAATTAAATGGTGCACCCCTTACCATCATAGTAGGGCTACCTGCACCAGCTGGGGAAACTGTCCTTTGAATATTAGGCTGTCCAGGAAAATTTTGTGGTATATGCCTTGGTCCAG
Nholsingeri_BrumleyCrk_N916 ACTGTCTGAAATAAAATAATGCATAAAGTAACAGCCAGTTTTGATATAACATTCAACCAAGTACTTTTAATCAGTTTTAAAATTCATTAGTCCACTTTAATATTTAGTTTCAAAATATAATTAAACTCTCATACAACAGATTGAAATTTCATTTCTTGCTCTGAAGAATCTTTTATGTGCAGCCTGATGTCTCATCTGAAGTCTAAACATTAATTTATACATATTGAGCAAATTGACACTTCATAAAGTGAGCCAACAGAAGTATTTATATCAACAATAAAAATATGTGAGCATATACACAAATGGCAAAAAATTATTTATATATAAACAATAAGAGTCTGTACAAATTTTATTCTACACAACATTACTATGAAATTATTTACATATTGAACAACAAGTGACTATTATTTGCCCATAATATAAGAACAAAGCCATAATGGCAGGAACGTAAAAAGAGATTTTTGCATTTAGACGCAAGTAAATCTCTTTGATTTTATAAAGTTTAGTGTTTTTTTTATTATCTCATAATGGCACCATAAGAGAACTATAACAAGAAATTAATTCAGTCATTTATTTCCAAAAAATCCTTGTCCAGACATACTGTTTTGCGAGTTCATTTGACTCCCCCTGGTATTTGTTGCATATAATTGTTGTTGAAAATTGTGAAATTGAACAGCATAATTAGGATCAGCTGTAGTAGGGCCATAAAACGGCGATTGTTTATAATTGAAGGACTGGCCCATGGAAGGAGGTAATGGCTGAGTTGCATCTGGTGCCATGCCTCCCATTGGTAATGGCATTTGTTTATTAGAGAACATATTAACACTCTGTCCTCCACCCATTGCATTCATTGGTATCAATTGATTATTCATAGTTGGACAAGGAGGACGACCAAACATTGTTGATTCTGCATTGGGAAGTCCAGTACCAATAGGGCCAGGAAATATTTGACCACTTGGATGAGGAACATTAGGACTAGTTCCCCTCATCATGGGTCCCATCATCATATTTACAGGCCTTTGGTTGTTCATCATATTAGGAGTAACATTTGGAGGATTAGAATTCATACCTATACCACCATGGACAACTGGAGGATGGGATCCCCCACTGTTAGGGAAGTACTGTAAGTTGTGTGTTGGAACTTTGTTATCAAGGTTAGTTAATGGTGCAGCAAACCTTTGGAGGAATTCTAATGTTGACCCACGTCCTGGTAAAGAATTGGGATTTTGTTGCCGAGCTGGTAAATACTGAATTGTATTTGGAGCACCGGCCTTAACTTGAATATTTGAAGAATTAAATGGTGCACCCCTTACCATCATAGTAGGGCTACCTGCACCAGCTGGGGAAACTGTCCTTTGAATATTAGGCTGTCCAGGAAAATTTTGTGGTATATGCCTTGGTCCAG
Nholsingeri_PondCave_N541 ACTGTCTGAAATAAAATAATGCATAAAGTAACAGCCAGTTTTGATATAACATTCAACCAAGTACTTTTAATCAGTTTTAAAATTCATTAGTCCACTTTAATATTTAGTTTCAGAATATAATTAAACTCTCATACAACAGATTGAAATTTCATTTCTTGCTCTGAAGAATCTTTTATGTGCAGCCTGATGTCTCATCTGAAGTCTAAACATTAATTTATACATATTGAGCAAATTGACACTTCATAAAGTGAGCCAACAGAAGTATTTATATCAACAATAAAAATATGTGAGCATATACACAAATGGCAAAAAATTATTTATATATAAACAATAAGAGTCTGTACAAATTTTATTCTACACAACATTACTATGAAATTATTTACATATTGAACAACAAGTGACTATTATTTGCCCATAATATAAGAACAAAGCCATAATGGCAGGAACGTAAAAAGAGATTTTTGCATTTAGAAGCAAGTAAATCTCTTTGATTTTATAAAGTTTAGTGTTTTTTTTATTATCTCATAATGGCACCATAAGAGAACTATAACAAGAAATTAATTCAGTCATTTATTTCCAAAAAATCCTTGTCCAGACATACTGTTTTGCGAGTTCATTTGACTTCCCCTGGTATTTGTTGCATATAATTGTTGTTGAAAATTGTGAAATTGAACAGCATAATTAGGATCAGCTGTAGTAGGGCCATAAAACGGCGATTGTTTATAATTGAAGGACTGGCCCATGGAAGGAGGTAATGGCTGAGTTGCATCTGGTGCCATGCCTCCCATTGGTAATGGCATTTGTTTATTAGAGAACATATTAACACTCTGTCCTCCACCCATTGCATTCATTGGTATCAATTGATTATTCATAGTTGGACAAGGAGGACGACCAAACATTGTTGATTCTGCATTGGGAAGTCCAGTACCAATAGGGCCAGGAAATATTTGACCACTTGGATGAGGAACATTAGGACTAGTTCCCCTCATCATGGGTCCCATCATCATATTTACAGGCCTTTGGTTGTTCATCATATTAGGAGTAACATTTGGAGGATTAGAATTCATACCTATACCACCATGGACAACTGGAGGATGGGATCCCCCACTATTAGGGAAGTACTGTAAGTTGTGTGTTGGAACTTTGTTATCAAGGTTAGTTAATGGTGCAGCAAACCTTTGGAGGAATTCTAATGTTGACCCACGTCCTGGTAAAGAATTGGGATTTTGTTGCCGAGCTGGTAAATACTGAATTGTATTTGGAGCACCGGTCTTAACTTGAATATTTGAAGAATTAAATGGTGCACCCCTTACCATCATAG------------------------------------------------------------------------------------
Njonesi_CaveSpringCave_N390 ACTGTCTGAAATAAAATAATGCATAAAGTAACAGCCAGTTCTGATATAACATTCAACCAAGTACTTTTAATCAGTTTTAAAATTCATTAGTCCACTTTAATATTTAGTTTCAGAATATAATTAAACTCTCATACAACAGATTGAAATTTCATTTCTTGCTCCGAAGAATCTTTTATGCGCAGCCTGATGTCTCATCTGAAGTCTAAACATTAATTTATACATATTGAGCAAATTGACACTTCGTAAAGTGAGCCAACAGAAGTATTTATATCAACAATAAAAATATGTGAGCATATACACAAATGGCAAAAAATTATTTATATATAAACAATAAGAGTCTGTACAAATTTTATTCTACACAACATTACTATGAAATTATTTACATATTGAACAACAAGTGACTATTATTTGCCCATAATATAAGAACAAAGCCATAATGGCAGGAACGTAAAAAGAGATTTTTGCATTTAGACGCAAGTAAATCTCTTTGATTTTACAAAGTTCAGTGTTTTTTTTATTATCTCATAATGGCACCATAAGAGAACTATAACAAGAAATTAATTCTGTCATTTATTTCCAAAAAATCCTTGTCCAGACATACTGTTTTGCGAGTTCATTTGACTCCCCCTGGTATTTGTTGCATACAATTGTTGTTGAAAATTGTGAAATTGAACAGCATAATTAGGATCAGCTGTAGTAGGGCCATAAAATGGCGATTGTTTATAATTGAAGGACTGGCCCATGGAAGGAGGTAATGGCTGAGTTGCATCTGGTGCCATGCCACCCATTGGTAATGGCATTTGTTTATTAGAGAACATATTAACACTCTGTCCTCCACCCATTGCATTCATTGGTATCAATTGATTATTCATGGTTGGACAAGGAGGACGACCAAACATTGTTGATTCTGCATTGGGAAGTCCAGTACCAATAGGGCCAGGAAATATTTGACCACTTGGATGAGGAACATTAGGACTAGTTCCCCTCATCATGGGTCCCATCATCATATTTACAGGCCTTTGGTTGTTCATCATATTAGGAGTAACATTTTGAGGATTAGAATTCATACCTATACCACCATGGACAACTGGAGGATGGGATCCCCCACTGTTAGGGAAGTACTGTAAGTTGTGTGTTGGAACTTTGTTATCAAGGTTAGTTAATGGTGCAGCAAACCTTTGGAGGAATTCTAATGTTGACCCACGTCCTGGTAAAGAATTGGGATTTTGTTGCCGAGCTGGCAAATACTGAATTGTATTTGGAGCACCGGCCTTAACTTGAATATTTGAAGAATTAAATGGTGCACCCCTT----------------------------------------------------------------------------------------------
Nlowderi_ChestnutBranch_N731 ACTGTCTGAAATAAAATAATGCATAAAGTAACAGCCAGTTCTGATATAACATTCAACCAAGTACTTTTAATCAGTTTTAAAATTCATTAGTCCACTTTAATAATTAGTTTCAGAATATAATTAAACTCTCATACAACAGATTGAAATTTCATTTCTTGCTCTGAAGAATCTTTTATGTGCAGCCTGATGTCTCATCTGAAGTCTAAACATTAATTTATACATATTGAGCAAATTGACACTTCGTAAAGTGAGCCAACAGAAGTATTTATATCAACAATAAAAACATGTGAGCATATACACAAATGGCAAAAAATTATTTATATATAAACAATAAGAGTCTGTACAAATTTTATTCTACACAACATTACTATGAAATTATTTACATATTGAACAACAAGTGACTATTATTTGCCCATAATATAAGAACAAAGCCATAATGGCAGGAACGTAAAAAGAGATTTTTGCATTTAGACACAAGTAAATCTCTTTGATTTTACAAAGTTCAGTGGTTTTTTTATTATCTCATAATGGCACCATAAGAGAACTATAACAAGAAATTAATTCAGTCATTTATTTCCAAAAAATCCTTGTCCAGACATACTGTTTTGTGAGTTCATTTGACTCCCCCTGGTATTTGTTGCATACAATTGTTGTTGAAAATTGTGAAATTGAACAGCATAATTAGGATCAGCTGTAGTAGGGCCATAAAATGGTGATTGTTTATAATTGAAGGACTGGCCCATGGAAGGAGGTAATGGCTGAGTTGCATCTGGTGCCATGCCACCCATTGGTAATGGCATTTGTTTATTAGAGAACATATTAACACTCTGTCCTCCACCCATTGCATTCATTGGTATCAATTGATTATTCATGGTTGGACAAGGAGGACGACCAAACATTGTTGATTCTGCATTGGGAAGTCCAGTACCAATAGGGCCAGGAAATATTTGACCACTTGGATGAGGAACATTAGGACTAGTTCCCCTCATCATGGGTCCCATCATCATATTTACAGGCCTTTGGTTGTTCATCATATTAGGAGTAACATTTGGAGGATTAGAATTCATACCTATACCACCATGGACAACTGGAGGATGGGATCCCCCACTGTTAGGGAAGTACTGTAAGTTGTGTGTTGGAACTTTGTTATCAAGGTTAGTTAATGGTGCAGCAAACCTTTGGAGGAATTCTAATGTTGACCCACGTCCTGGTAAAGAATTGGGATTTTGTTGCCGAGCTGGCAAATACTGAATTGTATTTGGAGCACCGGCCTTAACTTGAATATTTGAAGAATTAAATGGTGCACCCCTTACCATCATAGTAGGGCTACCTGCACCAGCTGGGGAAACTGTCCTT-------------------------------------------------
Nlowderi_upperFiresCreek_N820 ACTGTCTGAAATAAAATAATGCATAAAGTAACAGCCAGTTCTGATATAACATTCAACCAAGTACTTTTAATCAGTTTTAAAATTCATTAGTCCACTTTAATAATTAGTTTCAGAATATAATTAAACTCTCATACAACAGATTGAAATTTCATTTCTTGCTCTGAAGAATCTTTTATGTGCAGCCTGATGTCTCATCTGAAGTCTAAACATTAATTTATACATATTGAGCAAATTGACACTTCGTAAAGTGAGCCAACAGAAGTATTTATATCAACAATAAAAACATGTGAGCATATACACAAATGGCAAAAAATTATTTATATATAAACAATAAGAGTCTGTACAAATTTTATTCTACACAACATTACTATGAAATTATTTACATATTGAACAACAAGTGACTATTATTTGCCCATAATATAAGAACAAAGCCATAATGGCAGGAACGTAAAAAGAGATTTTTGCATTTAGACACAAGTAAATCTCTTTGATTTTACAAAGTTCAGTGGTTTTTTTATTATCTCATAATGGCACCATAAGAGAACTATAACAAGAAATTAATTCAGTCATTTATTTCCAAAAAATCCTTGTCCAGACATACTGTTTTGTGAGTTCATTTGACTCCCCCTGGTATTTGTTGCATACAATTGTTGTTGAAAATTGTGAAATTGAACAGCATAATTAGGATCAGCTGTAGTAGGGCCATAAAATGGTGATTGTTTATAATTGAAGGACTGGCCCATGGAAGGAGGTAATGGCTGAGTTGCATCTGGTGCCATGCCACCCATTGGTAATGGCATTTGTTTATTAGAGAACATATTAACACTCTGTCCTCCACCCATTGCATTCATTGGTATCAATTGATTATTCATGGTTGGACAAGGAGGACGACCAAACATTGTTGATTCTGCATTGGGAAGTCCAGTACCAATAGGGCCAGGAAATATTTGACCACTTGGATGAGGAACATTAGGACTAGTTCCCCTCATCATGGGTCCCATCATCATATTTACAGGCCTTTGGTTGTTCATCATATTAGGAGTAACATTTGGAGGATTAGAATTCATACCTATACCACCATGGACAATTGGAGGATGGGATCCCCCACTGTTAGGGAAGTACTGTAAGTTGTGTGTTGGAACTTTGTTATCAAGGTTAGTTAATGGTGCAGCAAACCTTTGGAGGAATTCTAATGTTGACCCACGTCCTGGTAAAGAATTGGGATTTTGTTGCCGAGCTGGCAAATACTGAATTGTATTTGGAGCACCGGCCTTAACTTGAATATTTGAAGAATTAAATGGTGCACCCCTTACCATCATAGTAGGGCTACCTGCACCAGCTGGGGAA----------------------------------------------------------
Nlula_BeeRockCave_G2091 AATGAATGAAATAAAATAAAGCATAAAGTAACAGCCAGTTCTTATATAACATTCAACCAAGTACTTTTAATCAGTTTTAAAATTCATTAGTCCACTTTAATATTTAGTTTCAGAATATAATTAAACTCTCATACAACAGATTGAAATTTCATTTCTTGCTCTGAAGAATCTTTTATGTGCAGCCTGATGTCTCATCTGAAGTCTAAACATTAATTTATACATATTGAGCAAATTGACACTTCGTAAAGTGAGCCAACAGAAGTATTTATATCAACAATAAAAATATGTGAGCATATACACAAATGGCAAAAAATTATTTATATATAAACAATAAGAGTCTGTACAAATTTTATTCTACACAACATTACTATGAAATTATTTACATATTGAACAACAAGTGACTATTATTTGCCCATAATATAAGAACAAAGCCATAATGGCAGGAACGTAAAAAGAGATTTTTGCATTTAGAAGCAAGTGAATCTCTTTGATTTTACAAAGTTCAGTGTTTTTTTTATTATCTCATAATGGCACCATAAGAGAAGTATAACAAGAAATTAATTCTGTCATTTATTTCCAAAGAATCCTTGTCCAGACATACTGTTTTGTGAGTTCATTTGACTCCCCCTGGTATTTGTTGCATACAATTGTTGTTGAAAATTGTGAAATTGAACAGCATAATTAGGATCAGCTGTAGTAGGGCCATAAAATGGCGATTGTTTATAATTGAAGGACTGGCCCATGGAAGGAGGTAATGGCTGAGTTGCATCTGGTGCCATGCCACCCATTGGTAATGGCATTTGTTTATTAGAGAACATATTAACACTCTGTCCTCCACTCATTGCATTCATTGGTATCAATTGATTATTCATGGTTGGACAAGGAGGGCGACCAAACATTGTTGATTCTGCATTGGGAAGTCCAGTACCAATAGGGCCAGGAAATATTTGACCACTTGGATGAGGAACATTAGGACTAGTTCCCCTCATCATGGGTCCCATCATCATATTTACAGGCCTTTGGTTGTTCATCATATTAGGAGTAACATTTGGAGGATTAGAATTCATACCTATACCACCATGGACAACTGGAGGATGGGATCCCCCACTGTTAGGGAAGTACTGTAAGTTGTGTGTTGGAACTTTGTTATCAAGGTTAGTTAACGGTGCAGCAAACCTTTGGAGGAATTCTAATGTTGACCCACGTCCTGGTAAAGAATTGGGATTTTGTTGCCGAGCTGGCAAATACTGAATTGTATTTGGAGCACCGGCCTTCACTTGAATATTTGAAGGATTAAATGGTGCACCTCTTACCATCATAGTAGGGCTACCTGCACCAACTGGGGAAACTGTCCTTTGAATATTAGGCTGTCCAGGAAAATTTTGTGGTATATGCCTTGGTCCAG
Nlula_LulaFallsCave_G2084 ACTGTATGAAATAAAATAATGCATAAAGTAACAGCCAGTTCTTATATAACATTCAACCAAGTACTTTTAATCAGTTTTAAAATTCATTAGTCCACTTTAATATTTAGTTTCAGAATATAATTAAACTCTCATACAACAGATTGAAATTTCATTTCTTGCTCTGAAGAATCTTTTATGTGCAGCCTGATGTCTCATCTGAAGTCTAAACATTAATTTATACATATTGAGCAAATTGACACTTCGTAAAGTGAGCCAACAGAAGTATTTATATCAACAATAAAAATATGTGAGCATATACACAAATGGCAAAAAATTATTTATATATAAACAATAAGAGTCTGTACAAATTTTATTCTACACAACATTACTATGAAATTATTTACATATTGAACAACAAGTGACTATTATTTGCCCATAATATAAGAACAAAGCCATAATGGCAGGAACGTAAAAAGAGATTTTTGCATTTAGAAGCAAGTGAATCTCTTTGATTTTACAAAGTTCAGTGGTTTTTTTATTATCTCATAATGGCACCATAAGAGAAGTATAACAAGAAATTAATTCTGTCATTTATTTCCAAAGAATCCTTGTCCAGACATACTGTTTTGTGAGTTCATTTGACTCCCCCTGGTATTTGTTGCATACAATTGTTGTTGAAAATTGTGAAATTGAACAGCATAATTAGGATCAGCTGTAGTAGGGCCATAAAATGGCGATTGTTTATAATTGAAGGACTGGCCCATGGAAGGAGGTAATGGCTGAGTTGCATCTGGTGCCATGCCACCCATTGGTAATGGCATTTGTTTATTAGAGAACATATTAACACTCTGTCCTCCACCCATTGCATTCATTGGTATCAATTGATTATTCATGGTTGGACAAGGAGGGCGACCAAACATTGTTGATTCTGCATTGGGAAGTCCAGTACCAATAGGGCCAGGAAATATTTGACCACTTGGATGAGGAACATTAGGACTAGTTCCCCTCATCATGGGTCCCATCATCATATTTACAGGCCTTTGGTTGTTCATCATATTAGGAGTAACATTTGGAGGATTAGAATTCATACCTATACCACCATGGACAACTGGAGGATGGGATCCCCCACTGTTAGGGAAGTACTGTAAGTTGTGTGTTGGAACTTTGTTATCAAGGTTAGTTAACGGTGCAGCAAACCTTTGGAGGAATTCTAATGTTGACCCACGTCCTGGTAAAGAATTGGGATTTTGTTGCCGAGCTGGCAAATACTGAATTGTATTTGGAGCACCGGCCTTCACTTGAATATTTGAAGGATTAAATGGTGCACCTCTTACCATCATAGTAGGGCTACCTGCACCAGCTGGGGAAACCGTCCTTTGAATATTAGGCTGTCCAGGAAAATTTTGTGGTATATGCCTTGGTCCAG
Nmimus_NealsSink_N329 ACTGTCTGAAATAAAATAATGCATAAAGTAACAGCCAGTTTTGATATAACATTCAACCAAGTACTTTTAATCAGTTTTAAAATTCATTAGTCCACTTTAATATTTAGTTTCAGAATATAATTAAACTCTCATACAACAGATTGAAATTTCATTTCTTGCTCTGAAGAATCTTTTATGTGCAGCCTGATGTCTCATCTGAAGTCTAAACATTAATTTATACATATTGAGCAAATTGACACTTCGTAAAGTGAGCCAACAGAAGTATTTATATCAACAATAAAAATATGTGAGCATATACACAAATGGCAAAAAATTATTTATATATAAACAATAAGAGTCTGTACAAATTTTATTCTACACAACATTACTATGAAATTATTTACATATTGAACAACAAGTGACTATTATTTGCCCATAATATAAGAACAAAGCCATAATGGCAGGAACGTAAAAAGAGATTTTTGCATTTAGATGCAAGTAAATCTCTTTGATTTTACAAAGTTTAGTGTTTTTTTTATTATCTCATAATGGCACCATAAGAGAACTATAACAAGAAATTAATTCAGTCATTTATTTCCAAAAAATCCTTGTCCAGACATACTGTTTTGTGAGTTCATTTGACTCCCCCTGGTATTTGTTGCATACAATTGTTGTTGAAAATTGTGAAATTGAACAGCATAATTAGGATCAGCTGTAGTAGGGCCATAAAACGGCGATTGTTTATAATTGAAGGACTGGCCCATGGAAGGAGGTAATGGCTGAGTTGCATCTGGTGCCATGCCTCCCATTGGTAATGGCATTTGTTTATTAGAGAACATATTAACACTCTGTCCTCCACCCATTGCATTCATTGGTATCAATTGATTATTCATGGTTGGACAAGGAGGACGACCAAACATTGTTGATTCTGCATTGGGAAGTCCAGTACCAATAGGGCCAGGAAATATTTGACCACTTGGATGAGGAACATTAGGACTAGTTCCCCTCATCATGGGTCCCATCATCATATTTACAGGCCTTTGGTTGTTCATCATATTAGGAGTAACATTTGGAGGATTAGAATTCATACCTATACCACCATGGACAACTGGAGGATGGGATCCCCCACTGTTAGGGAAGTACTGTAAGTTGTGTGTTGGAACTTTGTTATCAAGGTTAGTTAATGGTGCAGCAAACCTTTGGAGGAATTCTAATGTTGACCCACGTCCTGGTAAAGAATTGGGATTTTGTTGCCGAGCTGGTAAATATTGAATTGTATTTGGAGCACCGGCCTTAACTTGAATATTTGAAGAATTAAATGGTGCACCCCTTACCATCATAGTAGGGCTACCTGCACCAGCTGGGGAAACTGTCCTTTGAATATTAGGCTGGCCAGGAAAATTTTGTGGTATATGCCTTGGTCCAG
Nmimus_Straleys_N625 ------------------------------------------------------------------------------AAAATTCATTAGTCCACTTTAATATTTAGTTTCAGAATATAATTAAACTCTCATACAACAGATTGAAATTTCATTTCTTGCTCTGAAGAATCTTTTATGTGCAGCCTGATGTCTCATCTGAAGTCTAAACATTAATTTATACATATTGAGCAAATTGACACTTCGTAAAGTGAGCCAACAGAAGTATTTATATCAACAATAAAAATATGTGAGCATATACACAAATGGCAAAAAATTATTTATATATAAACAATAAGAGTCTGTACAAATTTTATTCTACACAACATTACTATGAAATTATTTACATATTGAACAACAAGTGACTATTATTTGCCCATAATATAAGAACAAAGCCATAATGGCAGGAACGTAAAAAGAGATTTTTGCATTTAGATGCAAGTAAATCTCTTTGATTTTACAAAGTTTAGTGTTTTTTTTATTATCTCATAATGGCACCATAAGAGAACTATAACACGAAATTAATTCAGTCATTTATTTCCAAAAAATCCTTGTCCAGACATACTGTTTTGTGAGTTCATTTGACTCCCCCTGGTATTTGTTGCATACAATTGTTGTTGAAAATTGTGAAATTGAACAGCATAATTAGGATCAGCTGTAGTAGGGCCATAAAACGGCGATTGTTTATAATTGAAGGACTGGCCCATGGAAGGAGGTAATGGCTGAGTTGCATCTGGTGCCATGCCTCCCATTGGTAATGGCATTTGTTTATTAGAGAACATATTAACACTCTGTCCTCCACCCATTGCATTCATTGGTATCAATTGATTATTCATGGTTGGACAAGGAGGACGACCAAACATTGTTGATTCTGCATTGGGAAGTCCAGTACCAATAGGGCCAGGAAATATTTGACCACTTGGATGAGGAACATTAGGACTAGTTCCCCTCATCATGGGTCCCATCATCATATTTACAGGCCTTTGGTTGTTCATCATATTAGGAGTAACATTCGGAGGATTAGAATTCATACCTATACCACCATGGACAACTGGAGGATGGGATCCCCCACTGTTAGGGAAGTACTGTAAGTTGTGTGTTGGAACTTTGTTATCAAGGTTAGTTAATGGTGCAGCAAACCTTTGGAGGAATTCTAATGTTGACCCACGTCCTGGTAAAGAATTGGGATTTTGTTGCCGAGCTGGTAAATATTGAATTGTATTTGGAGCACCAGCCTTAACTTGAAT--------------------------------------------------------------------------------------------------------------------------
Nnasicus_CaneyFork_N171 ------------------------------------------------------------------------------------CATTAGTCCACTTTAATATTTAGTTTAAGACTATAATAAAACTCTCATACAACAGATTGAAATTTCATTTCTTGCTCTGAAGAATCTTTTATGTGCAGCCTGATGTCTCATCTGAAGTCTAAACATTAATTTATACATATTGAGCAAATTGACACTTCATAAAGTGAGCCAACAGAAGTATTTATATCAACAATAAAAATATGTGAGCATATACACAAATGGCAAAAAATTATTTATATATAAACAATGAGAGTCTGTACAAATTTTATTCTACACAACATTACTATGAAATTATTTACATATTGAACAACAAGTGACTATTATTTGCCCATAATATAAGAACAAAGCCATAATGGCAGGAACGTAAAAAGAGATTTTTGCATTTAGATGCAAGTAAATCTCTTTGATTTTACAAAGTTCAGTG-TTTTTTTATTATCTCATAATGGCACCATAAGAGAACTATAACAAGATATTAATTCAGTCATTTATTTCCAAAAAATCCTTGTCCAGACATACTGTTTTGTGAGTTCATTTGACTCCCCCTGGTATTTGTTGCATACAATTGTTGTTGAAAATTGTGAAATTGAACAGCATAATTAGGATCAGCTGTAGTAGGGCCATAAAATGGCGATTGTTTATAATTGAAGGACTGGCCCATGGAAGGAGGTAATGGCTGAGTTGCATCTGGTGCCATGCCACCCATTGGTAATGGCATTTGTTTATTAGAGAACATATTAACACTCTGTCCTCCACCCATTGCATTCATTGGTATCAATTGATTATTCATGGTTGGACAAGGAGGACGACCGAACATTGTTGATTCTGCATTGGGAAGTCCAGTACCAATAGGGCCAGGAAATATTTGACCACTTGGATGAGGAACATTAGGACTAGTTCCCCTCATCATGGGTCCCATCATCATATTTACAGGCCTTTGGTTGTTCATCATATTAGGAGTAACATTTGGAGGATTAGAATTCATACCTATACCACCATGGACAACTGGAGGATGGGATCCCCCACTGTTAGGGAAGTACTGTAAGTTGTGTGTTGGAACTTTGTTATCAAGGTTAGTTAATGGTGCAGCAAACCTTTGGAGGAATTCTAATGTTGACCCACGTCCTGGTAAAGAATTGGGATTTTGTTGCCGAGCTGGTAAATACTGAATTGTATTTGGAGCACCGGCCTTAACTTGAATATTTGAAGAATTAAATGGTGCACCCCTTACCATCATAGTAGGGCTACCTGCACCAGCTGGGGAAACTGTCCTTTGAATATTAGGCTGTCCAGGAAAATTTTGTGGTATATGCCTTGGTCCAG
Nnasicus_ConnosteeFalls_N696 ACTGTCTGAAATAAAATAATGCATAAAGTAACAGCCAGTTCTGATATAACATTCAACCAAGTACTTTTAATCAGTTTTAAAATTCATTAGTCCACTTTAATATTTACTTTAAGAATATAATTAAACTCTCATACAACAGATTGAAATTTCATTTCTTGCTCTGAAGAATCTTTTATGTGCAGCCTGATGTCTCATCTGAAGTCTAAACATTAATTTATACATATTGAGCAAATTGACACTTCATAAAGTGAGCCAACAGAAGTATTTATATCAACAATAAAAATATGTGAGCATATACACAAATGGCAAAAAATTATTTATATATAAACAATGAGAGTCTGTACAAATTTTATTCTACACAACATTACTATGAAATTATTTACATATTGAACAACAAGTGACTATTATTTGCCCATAATATAAGAACAAAGCCATAATGGCAGGAACGTAAAAAGAGATTTTTGCATTTAGACACAAGTAAATCTCTTTGATTTTACAAAGTTCAGTG-TTTTTTTATTATCTCATAATGGCACCATAAGAGAACTATAACAAGATATTAATTCAGTCATTTATTTCCAAAAAATCCTTGTCCAGGCATACTGTTTTGTGAGTTCATTTGACTCCCCCTGGTATTTGTTGCATACAATTGTTGTTGAAAATTGTGAAATTGAACAGCATAATTAGGATCAGCTGTAGTAGGGCCATAAAATGGCGATTGTTTATAATTGAAGGACTGGCCCATGGAAGGAGGTAATGGCTGAGTTGCATCTGGTGCCATGCCACCCATTGGTAATGGCATTTGTTTATTAGAGAACATATTAACACTCTGTCCTCCACCCATTGCATTCATTGGTATCAATTGATTATTCATGGTTGGACAAGGAGGACGACCGAACATTGTTGATTCTGCATTGGGAAGTCCAGTACCGATAGGGCCAGGAAACATTTGACCACTTGGATGAGGAACATTAGGACTAGTTCCCCTCATCATGGGTCCCATCATCATATTTACAGGCCTTTGGTTGTTCATCATATTAGGATTAACATTTGGAGGATTAGAATTCATACCTATACCACCATGGACAACTGGAGGATGGGATCCCCCACTGTTAGGGAAGTACTGTAAGTTGTGTGTCGGAACTTTGTTATCAAGGTTAGTTAATGGTGCAGCAAACCTTTGGAGGAATTCTAATGTTGACCCACGTCCTGGTAAAGAATTGGGATTTTGTTGCCGAGCTGGTAAATACTGAATTGTATTTGGAGCACCGGCCTTAACTTGAATATTTGAAGAATTAAATGGTGCACCCCTTACCATCATAGTAGGGCTACCTGCACCAGCTGGGGAAACTGTCCTTTGAATA-------------------------------------------
Nnasicus_CoweeTrain_N189 ----------------------------------------------------------------TTTTAATCAGTTTTAAAATTCATTAGTCCACTTTAATATTTAGTTTAAGAATATAATTAAACTCTCATACAACAGATTGAAATTTCATTTCTTGCTCTGAAGAATCTTTTATGTGCAGCCTGATGTCTCATCTGAAGTCTAAACATTAATTTATACATATTGAGCAAATTGACACTTCATAAAGTGAGCCAACAGAAGTATTTATATCAACAATAAAAATATGTGAGCATATACACAAATGGCAAAAAATTATTTATATATAAACAATGAGAGTCTGTACAAATTTTATTCTACACAACATTACTATGAAATTATTTACATATTGAACAACAAGTGACTATTATTTGCCCATAATATAAGAACAAAGCCATAATGGCAGGAACGTAAAAAGAGATTTTTGCATTTAGATGCAAGTAAATCTCTTTGATTTTACAAAGTTCAGTG-TTTTTTTATTATCTCATAATGGCACCATAAGAGAACTATAACAAGATATTAATTCAGTCATTTATTTCCAAAAAATCCTTGTCCAGACATACTGTTTTGTGAGTTCATTTGACTCCCCCTGGTATTTGTTGCATACAATTGTTGTTGAAAATTGTGAAATTGAACAGCATAATTAGGATCAGCTGTAGTAGGGCCATAAAATGGCGATTGTTTATAATTGAAGGACTGGCCCATGGAAGGAGGTAATGGCTGAGTTGCATCTGGTGCCATGCCACCCATTGGTAATGGCATTTGTTTATTAGAGAACATATTAACACTCTGTCCTCCACCCATTGCATTCATTGGTATCAATTGATTATTCATGGTTGGACAAGGAGGACGACCGAACATTGTTGATTCTGCATTGGGAAGTCCAGTACCAATAGGGCCAGGAAATATTTGACCACTTGGATGAGGAACATTAGGACTAGTTCCCCTCATCATAGGTCCCATCATCATATTTACAGGCCTTTGGTTGTTCATCATATTAGGAGTAACATTTGGAGGATTAGAATTCATACCTATACCACCATGGACAACTGGAGGATGGGATCCCCCACTGTTAGGGAAGTACTGTAAGTTGTGTGTTGGAACTTTGTTATCAAGGTTAGTTAATGGTGCAGCAAACCTTTGGAGGAATTCTAATGTTGACCCACGTCCTGGTAAAGAATTGGGATTTTGTTGCCGAGCTGGTAAATACTGAATTGTATTTGGAGCACCGGCCTTAACTTGAATATTTGAA-------------------------------------------------------------------------------------------------------------------
Npaynei_Grindstaff_N646 --------------------------------AGCCAGTTTTGATATAACATTCAACCAAGTACTTTTAATCAGTTTTAAAATTCATTAGTCCACTTTAATATTTAGTTTCAGAATATAATTAAACTCTCATACAACAGATTGAAATTTCATTTCTTGCTCTGAAGAATCTTTTATGTGCAGCCTGATGTCTCATCTGAAGTCTAAACATTAATTTATACATATTGAGCAAATTGACACTTCGTAAAGTGAGCCAACAGAAGTATTTATATCAACAATAAAAATATGTGAGCATATACACAAATGGCAAAAAATTATTTATATATAAACAATAAGAGTCTGTACAAATTTTATTCTACACAACATTACTATGAAATTATTTACATATTGAACAACAAGTGACTATTATTTGCCCATAATATAAGAACAAAGCCATAATGGCAGGAACGTAAAAAGAGATTTTTGCATTTAGTCGCAAGTAAATCTCTTTGATTTTACAAAGTTTAGTGTTTTTTTTATTATCTCATAATGGCACCATAAGAGAACTATAACAAGAAATTAATTCAGTCATTTATTTCCAAAAAATCCTTGTCCAGACATACTGTTTTGTGAGTTCATTTGACTCCCCCTGGTATTTGTTGCATACAATTGTTGTTGAAAATTGTGAAATTGAACAGCATAATTAGGATCAGCTGTAGTAGGGCCATAAAACGGCGATTGTTTATAATTGAAGGACTGGCCCATGGAAGGAGGTAATGGCTGAGTTGCATCTGGTGCCATGCCTCCCATTGGTAATGGCATTTGTTTATTAGAGAACATATTAACACTCTGTCCTCCACCCATTGCATTCATTGGTATCAATTGATTATTCATGGTTGGACAAGGAGGACGACCAAACATTGTTGATTCAGCATTGGGAAGTCCAGTACCAATAGGGCCAGGAAATATTTGACCACTTGGATGAGGAACATTAGGACTAGTTCCCCTCATCATGGGTCCCATCATCATATTTACAGGCCTTTGGTTGTTCATCATATTAGGAGTAACATTTGGAGGATTAGAATTCATACCTATACCACCATGGACAACTGGAGGATGGGATCCCCCACTGTTAGGGAAGTACTGTAAGTTGTGTGTTGGAACTTTGTTATCAAGGTTAGTTAATGGTGCAGCAAACCTTTGGAGGAATTCTAATGTTGACCCACGTCCTGGTAAAGAATTGGGATTTTGTTGCCGAGCTGGTAAATACTGAATTGTATTTGGAGCACCGGCCTTAACTTGAATATTTGAAGATTTATATGGTGCACCCCTTACCAACATAGTAGGGCTACCT-------------------------------------------------------------------------
Npaynei_NorrisDamCave_N348 -----------------------TAAAGTAACAGCCAGTTTTGATATAACATTCAACCAAGTACTTTTAATCAGTTTTAAAATTCATTAGTCCACTTTAATATTTAGTTTCAGAATATAATTAAACTCTCATACAACAGATTGAAATTTCATTTCTTGCTCTGAAGAATCTTTTATGTGCAGCCTGATGTCTCATCTGAAGTCTAAACATTAATTTATACATATTGAGCAAATTGACACTTCGTAAAGTGAGCCAACAGAAGTATTTATATCAACAATAAAAATATGTGAGCATATAAACAAATGGCAAAAAATTATTTATATATAAACAATAAGAGTCTGTACAAATTTTATTCTACACAACATTACTATGAAATTATTTACATATTGAACAACAAGTGACTATTATTTGCCCATAATATAAGAACAAAGCCATAATGGCAGGAACGTAAAAAGAGATTTTTGCATTTAGACGCAAGTAAATCTCTTTGATTTTACAAAGTTTAGTGTTTTTTTTATTATCTCATAATGGCACCATAAGAGAACTATAACAAGAAATTAATTCAGTCATTTATTTCCAAAAAATCCTTGTCCAGACATACTGTTTTGTGAGTTCATTTGACTCCCCCTGGTATTTGTTGCATACAATTGTTGTTGAAAATTGTGAAATTGAACAGCATAATTAGGATCAGCTGTAGTAGGGCCATAAAACGGCGATTGTTTATAATTGAAGGACTGGCCCATGGAAGGAGGTAATGGCTGAGTTGCATCTGGTGCCATGCCTCCCATTGGTAATGGCATTTGTTTATTAGAGAACATATTAACACTCTGTCCTCCACCCATTGCATTCATTGGTATCAATTGATTATTCATGGTTGGACAAGGAGGACGACCAAACATTGTTGATTCAGCATTGGGAAGTCCAGTACCAATAGGGCCAGGAAATATTTGACCACTTGGATGAGGAACATTAGGACTAGTTCCCCTCATCATGGGTCCCATCATCATATTTACAGGCCTTTGGTTGTTCATCATATTAGGAGTAACATTTGGAGGATTAGAATTCATACCTATACCACCATGGACAACTGGAGGATGGGATCCCCCACTGTTAGGGAAGTACTGTAAGTTGTGTGTTGGAACTTTGTTATCAAGGTTAGTTAATGGTGCAGCAAACCTTTGGAGGAATTCTAATGTTGACCCACGTCCTGGTAAAGAATTGGGATTTTGTTGCCGAGCTGGTAAATACTGAATTGTATTTGGAGCACCGGCCTTAACTTGAATATTTGAAGAATTAAATGGTGCACCCCTTACCATCATAGTAGGGCTACCTGCACCAGCTGGGGAAACTGTCCTTTGAATATTAGGCTGTCCAGGAAAATTTTGTGGTATATGCCTTGGTCCAG
Npaynei_UnakaMtns_N943 ACTGTCTGAAATAAAATAATGCATAAAGTAACAGCCAGTTTTGATATAACATTCAACCAAGTACTTTTAATCAGTTTTAAAATTCATTAGTCCACTTTAATATTTAGTTTCAGAATATAATTAAACTCTCATACAACAGATTGAAATTTCATTTCTTGCTCTGAAGAATCTTTTATGTGCAGCCTGATGTCTCATCTGAAGTCTAAACATTAATTTATACATATTGAGCAAATTGACACTTCGTAAAGTGAGCCAACAGAAGTATTTATATCAACAATAAAAATATGTGAGCATATACACAAATGGCAAAAAATTATTTATATATAAACAATAAGAGTCTGTACAAATTTTATTCTACACAACATTACTATGAAATTATTTACATATTGAACAACAAGTGACTATTATTTGCCCATAATATAAGAACAAAGCCATAATGGCAGGAACGTAAAAAGAGATTTTTGCATTTAGACGCAAGTAAATCTCTTTGATTTTACAAAGTTTAGTGTTTTTTTTATTATCTCATAATGGCACCATAAGAGAACTATAACAAGAAATTAATTCAGTCATTTATTTCCAAAAAATCCTTGTCCAGACATACTGTTTTGTGAGTTCATTTGACTCCCCCTGGTATTTGTTGCATACAATTGTTGTTGAAAATTGTGAAATTGAACAGCATAATTAGGATCAGCTGTAGTAGGGCCATAAAACGGCGATTGTTTATAATTGAAGGACTGGCCCATGGAAGGAGGTAATGGCTGAGTTGCATCTGGTGCCATGCCTCCCATTGGTAATGGCATTTGTTTATTAGAGAACATATTAACACTCTGTCCTCCACCCATTGCATTCATTGGTATCAATTGATTATTCATGGTTGGACAAGGAGGACGACCAAACATTGTTGATTCTGCATTGGGAAGTCCAGTACCAATAGGGCCAGTAAATATTTGACCACTTGGATGAGGAACATTAGGACTAGTTCCCCTCATCATGGGTCCCATCATCATATTTACAGGCCTTTGGTTGTTCATCATATTAGGAGTAACATTTGGAGGATTAGAATTCATACCTATACCACCATGGACAACTGGAGGATGGGATCCCCCACTGTTAGGGAAGTACTGTAAGTTGTGTGTTGGAACTTTGTTATCAAGGTTAGTTAATGGTGCAGCAAACCTTTGGAGGAATTCTAATGTTGACCCACGTCCTGGTAAAGAATTGGGATTTTGTTGCCGAGCTGGTAAATACTGAATTGTATTTGGAGCACCGGCCTTAACTTGAATATTTGAAGAATTAAATGGTGCACCCCTTACCATCATAGTAGGGCTACCTGCACCAGCTGGGGAAACTGTCCTTTGAATATTAGGCTGTCCAGGAAAATTTTGTGGTATATGCCTTGGT----
Npecki_HaskellSims_G3697 ACTGTCTAAAATAAAATAATGCATAAAGTAACAGCCAGTTCTGATATAACATTCAACCAAGTACTTCTAATCAGTTTTAAAATGCAGTAGTCCACTTTAATATTTGGTTTAAGAATATAATTAAACTCTCATACAACAGATTGAAATTTCATTTCTTGCTCTGAAGAATTTTTTATGTGCAGCCTGATGTCTCATCTGAAGTCTAAACATTAATTTATACATATTGAGCAAATTGACACTTCATAAAGTGAGCCAACAGAAGTATTTATATCAACAATAAAAATATGTGAGCATATACACAAATGGCAAAGAATTATTTATATATAAACAATAAGAGTCTGTACAAATTTTATTCTACACAACATTACTATGAAATTATTTACATATTGAACAACAAGTGACTATTATTTGCCCATAATATAAGAACAAAGCCATAATGGCAGGAACGTAAAAAGAGATTTTTGCATTTAGATGCAAATAAATCTCTTTGATTTTACAAAGTTCAGTGGTTTTTTTATTATCTCATAATGGCACCATAAGAGAACTATAACAAGAAATTAATTCAGTCATTTATTTCCAAAAAATCCTTGCCCAGACATACTGTTTTGTGAGTTCATTTGACTCCCCCTGGTATTTGTTGCGTACAATTGTTGTTGAAAATTGTGAAATTGAACAGCATAATTAGGATCAGCTGTAGTGGGGCCATAAAATGGCGATTGTTTATAATTGAAGGACTGGCCCATAGAAGGAGGTAATGGCTGAGTTGCATCTGGTGCCATGCCACCCATTGGTAATGGCATTTGTTTATTAGAGAACATATTAACACTCTGTCCTCCACCCATTGCATTCATTGGTATCAATTGATTATTCATGGTTGGACAAGGAGGACGACCAAACATTGTTGATTCTGCATTGGGAAGTCCAGTACCAATAGGGCCAGGAAATATTTGACCACTTGGATGAGGAACATTAGGACTAGTTCCCCTCATCATGGGTCCCATCATCATATTTACAGGCCTTTGGTTGTTCATCATATTAGGAGTAACATTTGGAGGATTAGAATTCATACCTATACCACCATGGACAACTGGAGGGTGGGTTCCCCCACTGTTAGGGAAATACTGTAAGTTGTGTGTTGGAACTTTGTTATCAAGATTAGTTAATGGTGCAGCAAACCTTTGGAGGAATTCTAATGTTGATCCCCGTCCTGGTAGAGAATTGGGATTTTGTTGCCGGGCTGGTAAATATTGAATTGTGTTTGGAGCACCGGCCTTAACTTGAATATTTGAAGAATTAAATGGTGCACCCCTTACCATCATAGTAGGGCTACTTGCACCAGCTGGGGAAACTGTCCTTTGAATATTAGGCTGCCCAGGAAAATTTTGTGGTATATGCCTTGGTCCAG
Npecki_HurricaneMazeCave_G2100 ACAGTCTGTAATAAAATAATGAATAAAGTAACAGCCAGTTCTGATATAACATTCAACCAAGTACTTCTAATCAGTTTTAAAATGCAGTAGTCCACTTTAATATTTGGTTTAAGAATATAATTAAACTCTCATACAACAGATTGAAATTTCATTTCTTGCTCTGAAGAATTTTTTATGTGCAGCCTGATGTCTCATCTGAAGTCTAAACATTAATTTATACATATTGAGCAAATTGACACTTCATAAAGTGAGCCAACAGAAGTATTTATATCAACAATAAAAATATGTGAGCATATACACAAATGGCAAAGAATTATTTATATATAAACAATAAGAGTCTGTACAAATTTTATTCTACACAACATTACTATGAAATTATTTACATATTGAACAACAAGTGACTATTATTTGCCCATAATATAAGAACAAAGCCATAATGGCAGGAACGTAAAAAGAGATTTTTGCATTTAGATGCAAATAAATCTCTTTGATTTTACAAAGTTCAGTGTTTTTTTTATTATCTCATAATGGCACCATAAGAGAACTATAACAAGAAATTAATTCAGTCATTTATTTCCAAAAAATCCTTGTCCAGACATACTGTTTTGTGAGTTCATTTGACTCCCCCTGGTATTTGTTGCGTACAATTGTTGTTGAAAATTGTGAAATTGAACAGCATAATTAGGATCAGCTGTAGTAGGGCCATAAAATGGCGATTGTTTATAATTGAAGGACTGGCCCATGGAAGGAGGTAATGGCTGAGTTGCATCTGGTGCCATGCCACCCATTGGTAATGGCATTTGTTTATTAGAGAACATATTAACACTTTGTCCTCCACCCATTGCATTCATTGGTATCAATTGATTATTCATGGTTGGACAAGGAGGACGACCAAACATTGTTGATTCTGCATTGGGAAGTCCAGTACCAATAGGGCCAGGAAATATTTGACCACTTGGATGAGGAACATTAGGACTAGTTCCCCTCATCATGGGTCCCATCATCATATTTACAGGCCTTTGGTTGTTCATCATATTAGGAGTAACATTTGGAGGATTAGAATTCATACCTATACCACCATGGACAACTGGAGGGTGGGTTCCCCCACTGTTAGGGAAATACTGTAAGTTGTGTGTTGGAACTTTGTTATCAAGATTAGTTAATGGTGCAGCAAACCTTTGGAGGAATTCTAATGTTGATCCCCGTCCTGGTAGAGAATTGGGATTTTGTTGCCGGGCTGGTAAATATTGAATTGTGTTTGGAGCACCGGCCTTAACTTGAATATTTGAAGAATTAAATGGTGCACCCCTTACCATCATAGTAGGGCTACTTGCACCAGCTGGGGAAACTGTCCTTTGAATATTAGGCTGCCCAGGAAAATTTTGTGGTATATGCCTTGGTCCAG
Npecki_Monteagle_N062 ACTGTCTGAAATAAAATAATGCATAAAGTAACAGCCAGTTCTGATATAACATTCAACCAAGTACTTCTAATCAGTTTTAAAATGCAGTAGTCCACTTTAATATTTGGTTTAAGAATATAATTAAACTCTCATACAACAGATTGAAATTTCATTTCTTGCTCTGAAGAATTTTTTATGTGCAGCCTGATGTCTCATCTGAAGTCTAAACATTAATTTATACATATTGAGCAAATTGACACTTCATAAAGTGAGCCAACAGAAGTATTTATATCAACAATAAAAATATGTGAGCATATACACAAATGGCAAAGAATTATTTATATATAAACAATAAGAGTCTGTACAAATTTTATTCTACACAACATTACTATGAAATTATTTACATATTGAACAACAAGTGACTATTATTTGCCCATAATATAAGAACAAAGCCATAATGGCAGGAACGTAAAAAGAGATTTTTGCATTTAGATGCAAATAAATCTCTTTGATTTTACAAAGTTCAGTGTTTTTTTTATTATCTCATAATGGCACCATAAGAGAACTATAACAAGAAATTAATTCAGTCATTTATTTCCAAAAAATCCTTGTCCAGACATATTGTTTTGTGAGTTCATTTGACTCCCCCTGGTATTTGTTGCGTACAATTGTTGTTGAAAATTGTGAAATTGAACAGCATAATTAGGATCAGCTGTAGTAGGGCCATAAAATGGCGATTGTTTATAATTGAAGGACTGGCCCATGGAAGGAGGTAATGGCTGAGTTGCATCTGGTGCCATGCCACCCATTGGTAATGGCATTTGTTTATTAGAGAACATATTAACACTCTGTCCTCCACCCATTGCATTCATTGGCATCAATTGATTATTCATGGTTGGACAAGGAGGACGACCAAACATTGTTGATTCTGCATTGGGAAGTCCAGTACCAATAGGGCCAGGAAATATTTGACCACTTGGATGAGGAACATTAGGACTAGTTCCCCTCATCATGGGTCCCATCATCATATTTACAGGCCTTTGGTTGTTCATCATATTAGGAGTAACATTTGGAGGATTAGAATTCATACCTATACCACCATGGACAACTGGAGGGTGGGTTCCCCCACTGTTAGGGAAATACTGTAAGTTGTGTGTTGGAACTTTGTTATCAAGATTAGTTAATGGTGCAGCAAACCTTTGGAGGAATTCTAATGTTGATCCCCGTCCTGGTAGAGAATTGGGATTTTGTTGCCGGGCTGGTAAATATTGAATTGTGTTTGGAGCACCGGCCTTAACTTGAATATTTGAAGAATTAAATGGTGCACCCCTTACCATCATAGTAGGGCTACTTGCACCAGCTGGGGAAACTGTCCTTTGAATATTAGGCTGCCCAGGAAAATTTTGTGGTATATGCCTTGGTCCAG
Nperlakyi_SChimneys_N1079 ACTGTCTGAAATAAAATAATGCATAAAGTAACAGCCAGTTCTGATATAACATTCAACCAAGTACTTTTAATCAGTTTTAAAATTCATTAGTCCACTTTAATATTTAGTTTCAGAATATAATTAAACTCTCATACAACAGATTGAAATTTCATTTCTTGCTCTGAAGAATCTTTTATGTGCAGCCTGATGTCTCATCTGAAGTCTAAACATTAATTTATACATATTGAGCAAATTGACACTTCGTAAAGTGAGCCAACAGAAGTATTTATATCAACAATAAAAATATGTGAGCATATACACAAATGGCAAAAAATTATTTATATATAAACAATAAGAGTCTGTACAAATTTTATTCTACACAACATTACTATGAAATTATTTACATATTGAACAACAAGTGACTATTATTTGCCCATAATATAAGAACAAAGCCATAATGGCAGGAACGTAAAAAGAGATTTTTGCATTTAAACGCAAGTAAATCTCTTTGATTTTACAAAGTTCAGTGTTTTTTTTATTATCTCATAATGGCACCATAAGAGAACTATAACAAGAAATTAATTCTGTCATTTATTTCCAAAAAATCCTTGTCCAGACATACTGTTTTGTGAGTTCATTTGACTCCCCCTGGTATTTGTTGCATACAATTGTTGTTGAAAATTGTGAAATTGAACAGCATAATTAGGATCAGCTGTAGTAGGGCCATAAAATGGCGATTGTTTATAATTGAAGGACTGGCCCATGGAAGGAGGTAATGGCTGAGTTGCATCTGGTGCCATGCCACCCATTGGTAATGGCATTTGTTTATTAGAGAACATATTAACACTCTGTCCTCCACCCATTGCATTCATTGGTATCAATTGATTATTCATGGTTGGACAGGGAGGACGACCAAACATTGTTGATTCTGCATTGGGAAGTCCAGTACCAATAGGGCCAGGAAATATTTGACCACTTGGGTGAGGAACATTAGGACTAGTTCCCCTCATCATGGGTCCCATCATCATATTTACAGGCCTTTGGTTGTTCATCATATTAGGAGTAACATTTTGAGGATTAGAATTCATACCTATACCACCATGGACAACTGGAGGATGGGATCCCCCACTGTTAGGGAAGTACTGTAAGTTGTGTGTTGGAACTTTGTTATCAAGGTTAGTTAATGGTGCAGCAAACCTTTGGAGGAATTCTAATGTTGACCCACGTCCTGGTAAAGAATTGGGATTTTGTTGCCGAGCTGGCAAATACTGAATTGTATTTGGAGCACCAGCCTTAACTTGAATATTTGAAGAATTAAATGGTGCACCCCTTACCATCATAGTAGGGCT-----------------------------------------------------------------------------
Nperlakyi_SChimneys_N1080 -------------------------------CAGCCAGTTCTGATATAACATTCAACCAAGTACTTTTAATCAGTTTTAAAATTCATTAGTCCACTTTAATATTTAGTTTCAGAATATAATTAAACTCTCATACAACAGATTGAAATTTCATTTCTTGCTCTGAAGAATCTTTTATGTGCAGCCTGATGTCTCATCTGAAGTCTAAACATTAATTTATACATATTGAGCAAATTGACACTTCGTAAAGTGAGCCAACAGAAGTATTTATATCAACAATAAAAATATGTGAGCATATACACAAATGGCAAAAAATTATTTATATATAAACAATAAGAGTCTGTACAAATTTTATTCTACACAACATTACTATGAAATTATTTACATATTGAACAACAAGTGACTATTATTTGCCCATAATATAAGAACAAAGCCATAATGGCAGGAACGTAAAAAGAGATTTTTGCATTTAAACGCAAGTAAATCTCTTTGATTTTACAAAGTTCAGTGTTTTTTTTATTATCTCATAATGGCACCATAAGAGAACTATAACAAGAAATTAATTCTGTCATTTATTTCCAAAAAATCCTTGTCCAGACATACTGTTTTGTGAGTTCATTTGACTCCCCCTGGTATTTGTTGCATACAATTGTTGTTGAAAATTGTGAAATTGAACAGCATAATTAGGATCAGCTGTAGTAGGGCCATAAAATGGCGATTGTTTATAATTGAAGGACTGGCCCATGGAAGGAGGTAATGGCTGAGTTGCATCTGGTGCCATGCCACCCATTGGTAATGGCATTTGTTTATTAGAGAACATATTAACACTCTGTCCTCCACCCATTGCATTCATTGGTATCAATTGATTATTCATGGTTGGACAGGGAGGACGACCAAACATTGTTGATTCTGCATTGGGAAGTCCAGTACCAATAGGGCCAGGAAATATTTGACCACTTGGGTGAGGAACATTAGGACTAGTTCCCCTCATCATGGGTCCCATCATCATATTTACAGGCCTTTGGTTGTTCATCATATTAGGAGTAACATTTTGAGGATTAGAATTCATACCTATACCACCATGGACAACTGGAGGATGGGATCCCCCACTGTTAGGGAAGTACTGTAAGTTGTGTGTTGGAACTTTGTTATCAAGGTTAGTTAATGGTGCAGCAAACCTTTGGAGGAATTCTAATGTTGACCCACGTCCTGGTAAAGAATTGGGATTTTGTTGCCGAGCTGGCAAATACTGAATTGTATTTGGAGCACCAGCCTTAACTTGAATATTTGAAGAATTAAATGGTGCACCCCTTACCATCATAGTAGGGCTACCTGCACCAGCTGGGGAAACTGTCCTTTGAATATTAGGCTGTCCAGGAAAATTTTGTGGTACATGCCTT-------
Nreclusus_Clingmans_N252 ACTGTCTGAAATAAAATAATGCATAAAGTAACAGCCAGTTCTGATATAACATTCAACCAAGTACTTTTAATCAGTTTTAAAATTCATTAGTCCACTTTATTATTTAGTTTCAGAATATAATTAAACTCTCATACAACAGATTGAAATTTCATTTCTTGCTCTGAAGAATCTTTTATGTGCAGCCCGATGTCTCATCTGAAGTCTAAACATTAATTTATACATATTGAGCAAATTGACACTTCGTAAAGTGAGCCAACAGAAGTATTTATATCAACAATAAAAATATGTGAGCATATACACAAATGGCAAAAAATTATTTATATATAAACAATAAGAGTCTGTACAAATTTTATTCTACACAACATTACTATGAAATTATTTACATATTGAACAACAAGTGACTATTATTTGCCCATAATATAAGAACAAAGCCATAATGGCAGGAACGTAAAAAGAGATTTTTGCATTTAGACGCAAGTAAATCTCTTTGATTTTACAAAGTTCAGTGTTTTTTTTATTATCTCATAATGGCACCATAAGAGAACTATAACAAGAAATTAATTCTGTCATTTATTTCCAAAAAACCCTTGTCCAGACATACTGTTTTGTGAGTTCATTTGACTCCCCCTGGTATTTGTTGCATACAATTGTTGTTGAAAATTGTGAAATTGAACAGCATAATTAGGATCAGCTGTAGTAGGGCCATAAAATGGCGATTGTTTATAATTGAAGGACTGGCCCATGGAAGGAGGTAATGGCTGAGTTGCATCTGGTGCCATGCCACCCATTGGTAATGGCATTTGTTTATTAGAGAACATATTAACACTCTGTCCTCCACCCATTGCATTCATTGGTATCAATTGATTATTCATGGTTGGACAAGGAGGACGACCAAACATTGTTGATTCTGCATTGGGAAGTCCAGTACCAATAGGGCCAGGAAATATTTGACCACTTGGATGAGGAACATTAGGACTAGTTCCCCTCATCATGGGTCCCATCATCATATTTACAGGCCTTTGGTTGTTCATCATATTAGGAGTAACATTTGGAGGATTAGAATTCATACCTATACCACCATGGACAACTGGAGGATGGGATCCCCCACTGTTAGGGAAGTACTGTAAGTTGTGTGTTGGAACTTTGTTATCAAGGTTAGTTAATGGTGCAGCAAACCTTTGGAGGAATTCTAATGTTGACCCACGTCCTGGTAAAGAATTGGGATTTTGTTGCCGAGCTGGCAAATACTGAATTGTATTTGGAGCACCGGCCTTAACTTGAATATTTGAAGAATTAAATGGTGCACCCCTTACCATCATAGTAGGGCTACCTGCACCAGCTGGGGAAACTGTCCTTTGAATATTAGGCTGTCCAGGAAAATTTTGTGGTATATGCCTTGGTCCAG
Nreclusus_Newfound_N259 ---------------------------------------------------------------------------------------------------ATATTTAGTTTCAGAATATAATTAAACTCTCATACAACAGATTGAAATTTCATTTCTTGCTCTGAAGAATCTTTTATGTGCAGCCTGATGTCTCATCTGAAGTCTAAACATTAATTTATACATATTGAGCAAATTGACACTTCGTAAAGTGAGCCAACAGAAGTATTTATATCAACAATAAAAATATGTGAGCATATACACAAATGGCAAAAAATTATTTATATATAAACAATAAGAGTCTGTACAAATTTTATTCTACACAACATTACTATGAAATTATTTACATATTGAACAACAAGTGACTATTATTTGCCCATAATATAAGAACAAAGCCATAATGGCAGGAACGTAAAAAGAGATTTTTGCATTTAGACGCAAGTAAATCTCTTTGATTTTACAAAGTTCAGTGTTTTTTTTATTATCTCATAATGGCACCATAAGAGAACTATAACAAGAAATTAATTCTGTCATTTATTTCCAAAAAACCCTTGTCCAGACATACTGTTTTGTGAGTTCATTTGACTCCCCCTGGTATTTGTTGCATACAATTGTTGTTGAAAATTGTGAAATTGAACAGCATAATTAGGATCAGCTGTAGTAGGGCCATAAAATGGCGATTGTTTATAATTGAAGGACTGGCCCATGGAAGGAGGTAATGGCTGAGTTGCATCTGGTGCCATGCCACCCATTGGTAATGGCATTTGTTTATTAGAGAACATATTAACACTCTGTCCTCCACCCATTGCATTCATTGGTATCAATTGATTATTCATGGTTGGACAAGGAGGACGACCAAACATTGTTGATTCTGCATTGGGAAGTCCAGTACCAATAGGGCCAGGAAATATTTGACCACTTGGATGAGGAACATTAGGACTAGTTCCCCTCATCATGGGTCCCATCATCATATTTACAGGCCTTTGGTTGTTCATCATATTAGGAGTAACATTTGGAGGATTAGAATTCATACCTATACCACCATGGACAACTGGAGGATGGGATCCCCCACTGTTAGGGAAGTACTGTAAGTTGTGTGTTGGAACTTTGTTATCAAGGTTAGTTAATGGTGCAGCAAACCTTTGGAGGAATTCTAATGTTGACCCACGTCCTGGTAAAGAATTGGGATTTTGTTGCCGAGCTGGCAAATACTGAATTGTATTTGGAGCACCGGCCTTAACTTGAATATTTGAAGAATTAAATGGTGCACCCCTTACCATCATAGTAGGGCTACCTGCACCAACTGGGGAAACTGTCCTTTGAATATTAGGCTGTCCAGGAAAATTTTGTGGTATATGCCTTGGTCCAG
Nreclusus_Noland_N1051 -------------------------------CAGCCAGTTCTGATATAACATTCAACCAAGTACTTTTAATCAGTTTTAAAATTCATTAGTCCACTTTATTATTTAGTTTCGGAATATAATTAAACTCTCATACAACAGATTGAAATTTCATTTCTTGCTCTGAAGAATCTTTTATGTGCAGCCTGATGTCTCATCTGAAGTCTAAACATTAATTTATACATATTGAGCAAATTGACACTTCGTAAAGTGAGCCAACAGAAGTATTTATATCAACAATAAAAATATGTGAGCATATACACAAATGGCAAAAAATTATTTATATATAAACAATAAGAGTCTGTACAAATTTTATTCTACACAACATTACTATGAAATTATTTACATATTGAACAACAAGTGACTATTATTTGCCCATAATATAAGAACAAAGCCATAATGGCAGGAACGTAAAAAGAGATTTTTGCATTTAGACGCAAGTAAATCTCTTTGATTTTACAAAGTTCAGTGTTTTTTTTATTATCTCATAATGGCACCATAAGAGAACTATAACAAGAAATTAATTCTGTCATTTATTTCCAAAAAACCCTTGTCCAGACATACTGTTTTGTGAGTTCATTTGACTCCCCCTGGTATTTGTTGCATACAATTGTTGTTGAAAATTGTGAAATTGAACAGCATAATTAGGATCAGCTGTAGTAGGGCCATAAAATGGCGATTGTTTATAATTGAAGGACTGGCCCATGGAAGGAGGTAATGGCTGAGTTGCATCTGGTGCCATGCCACCCATTGGTAATGGCATTTGTTTATTAGAGAACATATTAACACTCTGTCCTCCACCCATTGCATTCATTGGTATCAATTGATTATTCATGGTTGGACAAGGAGGACGACCAAACATTGTTGATTCTGCATTGGGAAGTCCAGTACCAATAGGGCCAGGAAATATTTGACCACTTGGATGAGGAACATTAGGACTAGTTCCCCTCATCATGGGTCCCATCATCATATTTACAGGCCTTTGGTTGTTCATCATATTAGGAGTAACATTTGGAGGATTAGAATTCATACCTATACCACCATGGACAACTGGAGGATGGGATCCCCCACTGTTAGGGAAGTACTGTAAGTTGTGTGTTGGAACTTTGTTATCAAGGTTAGTTAATGGTGCAGCAAACCTTTGGAGGAATTCTAATGTTGACCCACGTCCTGGTAAAGAATTGGGATTTTGTTGCCGAGCTGGCAAATACTGAATTGTATTTGGAGCACCGGCCTTAACTTGAATATTTGAAGAATTAAATGGTGCACCCCTTACCATCATAGTAGGGCTACCTGCACCAGCTGGGGAAACTGTCCTTTGAATATTAGGCTGTCCAGGAAAATTTTGTGGTATATGCCTTGGTCCAG
Nreclusus_Smokemont_N1020 -------------------------------------------------------------------------------AAATTCATTAGTCCACTTTAATATTTAGTTTCAGAATATAATTAAACTCTCATACAACAGATTGAAATTTCATTTCTTGCTCTGAAGAATCTTTTATGTGCAGCCTGATGTCTCATCTGAAGTCTAAACATTAATTTATACATATTGAGCAAATTGACACTTCGTAAAGTGAGCCAACAGAAGTATTTATATCAACAATAAAAATATGTGAGCATATACACAAATGGCAAAAAATTATTTATATATAAACAATAAGAGTCTGTACAAATTTTATTCTACACAACATTACTATGAAATTATTTACATATTGAACAACAAGTGACTATTATTTGCCCATAATATAAGAACAAAGCCATAATGGCAGGAACGTAAAAAGAGATTTTTGCATTTAGACGCAAGTAAATCTCTTTGATTTTACAAAGTTCAGTGTTTTTTTTATTATCTCATAATGGCACCATAAGAGAACTATAACAAGAAATTAATTCTGTCATTTATTTCCAAAAAACCCTTGTCCAGACATACTGTTTTGTGAGTTCATTTGACTCCCCCTGGTATTTGTTGCATACAATTGTTGTTGAAAATTGTGAAATTGAACAGCATAATTAGGATCAGCTGTAGTAGGGCCATAAAATGGCGATTGTTTATAATTGAAGGACTGGCCCATGGAAGGAGGTAATGGCTGAGTTGCATCTGGTGCCATGCCACCCATTGGTAATGGCATTTGTTTATTAGAGAACATATTAACACTCTGTCCTCCACCCATTGCATTCATTGGTATCAATTGATTATTCATGGTTGGACAAGGAGGACGACCAAACATTGTTGATTCTGCATTGGGAAGTCCAGTACCAATAGGGCCAGGAAATATTTGACCACTTGGATGAGGAACATTAGGACTAGTTCCCCTCATCATGGGTCCCATCATCATATTTACAGGCCTTTGGTTGTTCATCATATTAGGAGTAACATTTGGAGGATTAGAATTCATACCTATACCACCATGGACAACTGGAGGATGGGATCCCCCACTGTTAGGGAAGTACTGTAAGTTGTGTGTTGGAACTTTGTTATCAAGGTTAGTTAATGGTGCAGCAAACCTTTGGAGGAATTCTAATGTTGACCCACGTCCTGGTAAAGAATTGGGATTTTGTTGCCGAGCTGGCAAATACTGAATTGTATTTGGAGCACCGGCCTTAACTTGAATATTTGAAGAATTAAATGGTGCACCCCTTACCATCATAGTAGGGCTACCTGCACCAGCTGGGGAAACTGTCCTTTGAATATTAGGCTGTCCAGGAAAATTTTGTGGTATATGCCTTGGTCCAG
Nroanensis_IngramBranch_N926 ACTGTCTGAAATAAAATAATGCATAAAGTAACAGCCAGTTTTGATATAACATTCAACCAAGTACTTTTAATCAGTTTTAAAATTCATTAGTCCACTTTAATATTTAGTTTCAGAATATAATTAAACTCTCGTACAACAGATTGAAATTTCATTTCTTGCTCTGAAGAATCTTTTATGTGCAGCCTGATGTCTCATCTGAAGTCTAAACATTAATTTATACATATTGAGCAAATTGACACTTCGTAAAGTGAGCCAACAGAAGTATTTATATCAACAATAAAAATATGTGAGCATATACACAAATGGCAAAAAATTATTTATATATAAACAATAAGAGTCTGTACAAATTTTATTCTACACAACATTACTATGAAATTATTTACATATTGAACAACAAGTGACTATTATTTGCCCATAATATAAGAACAAAGCCATAATGGCAGGAACGTAAAAAGAGATTTTTGCATTTAGACGCAAGTAAATCTCTTTGATTTTACAAAGTTTAGTGTTTTTTTTATTATCTCATAATGGCACCATAAGAGAACTATAACAAGAAATTAATTCAGTCATTTATTTCCAAAAAATCCTTGTCCAGACATACTGTTTTGTGAGTTCATTTGACTCCCCCTGGTATTTGTTGCATACAATTGTTGTTGAAAATTGTGAAATTGAACAGCATAATTAGGATCAGCTGTAGTAGGGCCATAAAACGGCGATTGTTTATAATTGAAGGACTGGCCCATGGAAGGAGGTAATGGCTGAGTTGCATCTGGTGCCATGCCTCCCATTGGTAATGGCATTTGTTTATTAGAGAACATATTAACACTCTGTCCTCCACCCATTGCATTCATTGGTATCAATTGATTATTCATGGTTGGACAAGGAGGACGACCAAACATTGTTGATTCAGCATTGGGAAGTCCAGTACCAATAGGGCCAGGAAATATTTGACCACTTGGATGAGGAACATTAGGACTAGTTCCCCTCATCATGGGTCCCATCATCATATTTACAGGCCTTTGGTTGTTCATCATATTAGGAGTAACATTTGGAGGATTAGAATTCATACCTATACCACCATGGACAACTGGAGGATGGGATCCCCCACTGTTAGGGAAGTACTGTAAGTTGTGTGTTGGAACTTTGTTATCAAGGTTAGTTAATGGTGCAGCAAACCTTTGGAGGAATTCTAATGTTGACCCACGTCCTGGTAAAGAATTGGGATTTTGTTGCCGAGCTGGTAAATACTGAATTGTATTTGGAGCACCGGCCTTAACTTGAATATTTGAAGAATTAAATGGTGCACCCCTTACCATCATAGTAGGGCTACCTGCACCAGCTGGGGAAACTGTCCTTTGAATATTAGGCTGTCCAGGAAAATTTTGTGGTATATGCCTTGGTCCAG
Nroanensis_N_CarversGap_N928 ACTGTCTGAAATAAAATAATGCATAAAGTAACAGCCAGTTTTGATATAACATTCAACCAAGTACTTTTAATCAGTTTTAAAATTCATTAGTCCACTTTAATATTTAGTTTCAGAATATAATTAAACTCTCATACAACAGATTGAAATTTCATTTCTTGCTCTGAAGAATCTTTTATGTGCAGCCTGATGTCTCATCTGAAGTCTAAACATTAATTTATACATATTGAGCAAATTGACACTTCGTAAAGTGAGCCAACAGAAGTATTTATATCAACAATAAAAATATGTGAGCATATACACAAATGGCAAAAAATTATTTATATATAAACAATAAGAGTCTGTACAAATTTTATTCTACACAACATTACTATGAAATTATTTACATATTGAACAACAAGTGACTATTATTTGCCCATAATATAAGAACAAAGCCATAATGGCAGGAACGTAAAAAGAGATTTTTGCATTTAGACGCAAGTAAATCTCTTTGATTTTACAAAGTTTAGTGTTTTTTTTATTATCTCATAATGGCACCATAAGAGAACTATAACAAGAAATTAATTCAGTCATTTATTTCCAAAAAATCCTTGTCCAGACATACTGTTTTGTGAGTTCATTTGACTCCCCCTGGTATTTGTTGCATACAATTGTTGTTGAAAATTGTGAAATTGAACAGCATAATTAGGATCAGCTGTAGTAGGGCCATAAAACGGCGATTGTTTATAATTGAAGGACTGGCCCATGGAAGGAGGTAATGGCTGAGTTGCATCTGGTGCCATGCCTCCCATTGGTAATGGCATTTGTTTATTAGAGAACATATTAACACTCTGTCCTCCACCCATTGCATTCATTGGTATCAATTGATTATTCATGGTTGGACAAGGAGGACGACCAAACATTGTTGATTCTGCATTGGGAAGTCCAGTACCAATAGGGCCAGGAAATATTTGACCACTTGGATGAGGAACATTAGGACTAGTTCCCCTCATCATGGGTCCCATCATCATATTTACAGGCCTTTGGTTGTTCATCATATTAGGAGTAACATTTGGAGGATTAGAATTCATACCTATACCACCATGGACAACTGGAGGATGGGATCCCCCACTGTTAGGGAAGTACTGTAAGTTGTGTGTTGGAACTTTGTTATCAAGGTTAGTTAATGGTGCAGCAAACCTTTGGAGGAATTCTAATGTTGACCCACGTCCTGGTAAAGAATTGGGATTTTGTTGCCGAGCTGGTAAATACTGAATTGTATTTGGAGCACCGGCCTTAACTTGAATATTTGAAGAATTAAATGGTGCACCCCTTACCATCATAGTAGGGCTACCTGCACCAGCTGGGGAAACTGTCCTTTGAATATTAGGCTGTCCAGGAAAATTTTGTGGTATATGCCTTGGTCCAG
Nroanensis_RoanHighBluff_N762 ---------------------------------------------------------------------------------------TAGTCCACTTTAATATTTAGTTTCAGAATATAATTAAACTCTCATACAACAGATTGAAATTTCATTTCTTGCTCTGAAGAATCTTTTATGTGCAGCCTGATGTCTCATCTGAAGTCTAAACATTAATTTATACATATTGAGCAAATTGACACTTCGTAAAGTGAGCCAACAGAAGTATTTATATCAACAATAAAAATATGTGAGCATATACACAAATGGCAAAAAATTATTTATATATAAACAATAAGAGTCTGTACAAATTTTATTCTACACAACATTACTATGAAATTATTTACATATTGAACAACAAGTGACTATTATTTGCCCATAATATAAGAACAAAGCCATAATGGCAGGAACGTAAAAAGAGATTTTTGCATTTAGACGCAAGTAAATCTCTTTGATTTTACAAAGTTTAGTGTTTTTTTTATTATCTCATAATGGCACCATAAGAGAACTATAACAAGAAATTAATTCAGTCATTTATTTCCAAAAAATCCTTGTCCAGACATACTGTTTTGTGAGTTCATTTGACTCCCCCTGGTATTTGTTGCATACAATTGTTGTTGAAAATTGTGAAATTGAACAGCATAATTAGGATCAGCTGTAGTAGGGCCATAAAACGGCGATTGTTTATAATTGAAGGACTGGCCCATGGAAGGAGGTAATGGCTGAGTTGCATCTGGTGCCATGCCTCCCATTGGTAATGGCATTTGTTTATTAGAGAACATATTAACACTCTGTCCCCCACCCATTGCATTCATTGGTATCAATTGATTATTCATGGTTGGACAAGGAGGACGACCAAACATTGTTGATTCTGCATTGGGAAGTCCAGTACCAATAGGGCCAGGAAATATTTGACCACTTGGATGAGGAACATTAGGACTAGTTCCCCTCATCATGGGTCCCATCATCATATTTACAGGCCTTTGGTTGTTCATCATATTAGGAGTAACATTTGGAGGATTAGAATTCATACCTATACCACCATGGACAACTGGAGGATGGGATCCCCCACTGTTAGGGAAGTACTGTAAGTTGTGTGTTGGAACTTTGTTATCAAGGTTAGTTAATGGTGCAGCAAACCTTTGGAGGAATTCTAATGTTGACCCACGTCCTGGTAAAGAATTGGGATTTTGTTGCCGAGCTGGTAAATACTGAATTGTATTTGGAGCACCGGCCTTAACTTGAATATTTGAAGAATTAAATGGTGCACCCCTTACCATCATAGTAGGGCTACCTGCACCAGCTGGGGAAACTGTCCTTTGAATATTAGGCTGTCCAGGAAAATTTTGTGGTATATGCCTTGGTCCAG
Nsheari_BaldRiver_N1168 ACTGTCTGAAATAAAATAATGCATAAAGTAACAGTCAGTTCTGATATAACATTCAACCAAGTACTTTTAATCAGTTTTAAAATTCATTAGTCCACTTTAATATTTAGTTTCAGAATATAATTAAACTCTCATACAACAGATTGAAATTTCATTTCTTGCTCTGAAGAATCTTTTATGTGCAGCCTGATGTCTCATCTGAAGTCTAAACATTAATTTATACATATTGAGCAAATTGACACTTCGTAAAGTGAGCCAACAGAAGTATTTATATCAACAATAAAAATATGTGAGCATATACACAAATGGCAAAAAATTATTTATATATAAACAATAAGAGTCTGTACAAATTTTATTCTACACAACATTACTATGAAATTATTTACATATTGAACAACAAGTGACTATTATTTGCCCATAATATAAGAACAAAGCCATAATGGCAGGAACGTAAAAAGAGATTTTTGCATTTAGACGCAAGTAAATCTCTTTGATTTTACAAAGTTCAGTGTTTTTTTTATTATCTCATAATGGCACCATAAGAGAACTATAACAAGAAATTAATTCTGTCATTTATTTCCAAAAAATCCTTGCCCAGACATACTGTTTTGTGAGTTCATTTGACTCCCCCTGGTATTTGTTGCATACAATTGTTGTTGAAAATTGTGAAATTGAACAGCATAATTAGGATCAGCTGTAGTAGGGCCATAAAATGGCGATTGTTTATAATTGAAGGACTGGCCCATGGAAGGAGGTAATGGCTGAGTTGCATCTGGTGCCATGCCACCCATTGGTAATGGCATTTGTTTATTAGAGAACATATTAACACTCTGTCCTCCACCCATTGCATTCATTGGTATCAATTGATTATTCATAGTTGGACAAGGAGGGCGACCAAACATTGTTGATTCTGCATTGGGAAGTCCAGTACCAATAGGGCCAGGAAATATTTGACCACTTGGATGAGGAACATTAGGACTAGTTCCCCTCATCATGGGTCCCATCATCATATTTACAGGCCTTTGGTTGTTCATCATATTAGGAGTAACATTTGGAGGATTAGAATTCATACCTATACCACCATGGACAACTGGAGGATGGGATCCCCCACTGTTAGGGAAGTACTGTAAGTTGTGTGTTGGAACTTTGTTATCAAGGTTAGTTAATGGTGCAGCAAACCTTTGGAGGAATTCTAATGTTGACCCACGTCCTGGTAAAGAATTGGGATTTTGCTGCCGAGCTGGCAAATACTGAATTGTATTTGGAGCACCGGCCTTAACTTGAATATTTGAAGAATTAAATGGTGCACCCCTTACCATCATAGTAGGGCTACCTGCACCAGCTGGGGAAACTGTCCTTTGAATATTAGGCTGTCCAGGAAAATTTTGTGGTATATGCCTTGGTCCAG
Nsheari_Cohutta_N826 ACTGTCTGAAATAAAATAATGCATAAAGTAACAGCCAGTTCTGATATAACATTCAACCAAGTACTTTTAATCAGTTTTAAAATTCATTAGTCCACTTTAATATTTAGTTTCAGAATATAATTAAACTCTCATACAACAGATTGAAATTTCATTTCTTGCTCTGAAGAATCTTTTATGTGCAGCCTGATGTCTCATCTGAAGTCTAAACATTAATTTATACATATTGAGCAAATTGACACTTCGTAAAGTGAGCCAACAGAAGTATTTATATCAACAATAAAAATATGTGAGCATATACACAAATGGCAAAAAATTATTTATATATAAACAATAAGAGTCTGTACAAATTTTATTCTACACAACATTACTATGAAATTATTTACATATTGAACAACAAGTGACTATTATTTGCCCATAATATAAGAACAAAGCCATAATGGCAGGAACGTAAAAAGAGATTTTTGCATTTAGACGCAAGTAAATCTCTTTGATTTTACAAAGTTCAGTGTTTTTTTTATTATCTCATAATGGCACCATAAGAGAACTATAACAAGAAATTAATTCTGTCATTTATTTCCAAAAAATCCTTGTCCAGACATACTGTTTTGTGAGTTCATTTGACTCCCCCTGGTATTTGTTGCATACAATTGTTGTTGAAAATTGTGAAATTGAACAGCATAATTAGGATCAGCTGTAGTAGGGCCATAAAATGGCGATTGTTTATAATTGAAGGACTGGCCCATGGAAGGAGGTAATGGCTGAGTTGCATCTGGTGCCATGCCACCCATTGGTAATGGCATTTGTTTATTAGAGAACATATTAACACTCTGTCCTCCACCCATTGCATTCATTGGTATCAATTGATTATTCATGGTTGGACAAGGAGGGCGACCAAACATTGTTGATTCTGCATTGGGAAGTCCAGTACCAATAGGGCCAGGAAATATTTGACCACTTGGATGAGGAACATTAGGACTAGTTCCCCTCATCATGGGTCCCATCATCATATTTACAGGCCTTTGGTTGTTCATCATATTAGGAGTAACATTTGGAGGATTAGAATTCATACCTATACCACCATGGACAACTGGAGGATGGGATCCCCCACTGTTAGGGAAGTACTGTAAGTTGTGTGTTGGAACTTTGTTATCAAGGTTAGTTAATGGTGCAGCAAACCTTTGGAGGAATTCTAATGTTGACCCACGTCCTGGTAAAGAATTGGGATTTTGCTGCCGAGCTGGCAAATACTGAATTGTATTTGGAGCACCGGCCTTAACTTGAATATTTGAAGAATTAAATGGTGCACCCCTTACCATCATAGTAGGGCTACATGCACCAGCTGGGGAAACTGTCCTTTGAATATTAGGCTGTCCAGGAAAATTTTGTGGTATATGCCTTGGTCCAG
Nsheari_JoyceKilmer_N092 ------------------------------------------------------------------TTAATCAGTTTTAAAATTCATTAGTCCACTTTAATATTTAGTTTCAGAATATAATTAAACTCTCATACAACAGATTGAAATTTCATTTCTTGCTCTGAAGAATCTTTTATGTGCAGCCTGATGTCTCATCTGAAGTCTAAACATTAATTTATACATATTGAGCAAATTGACACTTCGTAAAGTGAGCCAACAGAAGTATTTATATCAACAATAAAAATATGTGAGCATATACACAAATGGCAAAAAATTATTTATATATAAACAATAAGAGTCTGTACAAATTTTATTCTACACAACATTACTATGAAATTATTTACATATTGAACAACAAGTGACTATTATTTGCCCATAATATAAGAACAAAGCCATAATGGCAGGAACGTAAAAAGAGATTTTTGCATTTAGACGCAAGTAAATCTCTTTGATTTTACAAAGTTCAGTGTTTTTTTTATTATCTCATAATGGCACCATAAGAGAACTATAACAAGAAATTAATTCTGTCATTTATTTCCAAAAAATCCTTGTCCAGACATACTGTTTTGTGAGTTCATTTGACTCCCCCTGGTATTTGTTGCATACAATTGTTGTTGAAAATTGTGAAATTGAACAGCATAATTAGGATCAGCTGTAGTAGGGCCATAAAATGGCGATTGTTTATAATTGAAGGACTGGCCCATGGAAGGAGGTAATGGCTGAGTTGCATCTGGTGCCATGCCACCCATTGGTAATGGCATTTGTTTATTAGAGAACATATTAACACTCTGTCCTCCACCCATTGCATTCATTGGTATCAATTGATTATTCATGGTTGGACAAGGAGGGCGACCAAACATTGTTGATTCTGCATTGGGAAGTCCAGTACCAATAGGGCCAGGAAATATTTGACCACTTGGATGAGGAACATTAGGACTAGTTCCCCTCATCATGGGTCCCATCATCATATTTACAGGCCTTTGGTTGTTCATCATATTAGGAGTAACATTTGGAGGATTAGAATTCATACCTATACCACCATGGACAACTGGAGGATGGGATCCCCCACTGTTAGGGAAGTACTGTAAGTTGTGTGTTGGAACTTTGTTATCAAGGTTAGTTAATGGTGCAGCAAACCTTTGGAGGAATTCTAATGTTGACCCACGTCCTGGTAAAGAATTGGGATTTTGCTGCCGAGCTGGCAAATACTGAATTGTATTTGGAGCACCGGCCTTAACTTGAATATTTGAAGAATTAAATGGTGCGCCCCTTACCATCATAGTAGGGCTACCTGCACCAGCTGGGGAAACTGTCCTTTGAATATTAGGCTGTCCAGGAAAATTTTGTGGTATATGCCTT-------
Nsilvanus_Elijay_N395 ------------------------------------------------------AACCAAGTACTTTTAATCAATTTTAAAATTCATTAGTCCACTTTAATATTTAGTTTCAGAATATAATTAAACTCTCATACAACAGATTGAAATTTCATTTCTTGCTCTGAAGAATCTTTTATGTGCAGCCTGATGTCTCATCTGAAGTCTAAACATTAATTTATACATATTGAGCAAATTGACACTTCGTAAAGTGAGCCAACAGAAGTATTTATATCAACAATAAAAATATGTGAGCATATACACAAATGGCAAAAAATTATTTATATATAAACAATAAGAGTCTGTACAAATTTTATTCTACACAACATTACTATGAAATTATTTACATATTGAACAACAAGTGACTATTATTTGCCCATAATATAAGAACAAAGCCATAATGGCAGGAACGTAAAAAGAGATTTTTGCATTTAGACGCAAGTAAATCTCTTTGATTTTACAAAGTTTAGTGTTTTTTTTATTATCTCATAATGGCACCATAAGAGAACTATAACAAGAAATTAATTCAGTCATTTATTTCCAAAAAACCCTTGTCCAGACATACTGTTTTGTGAGTTCATTTGACTCCCCCTGGTATTTGTTGCATACAATTGTTGTTGAAAATTGTGAAATTGAACAGCATAATTAGGATCAGCTGTAGTAGGGCCATAAAACGGCGATTGTTTATAATTGAAGGACTGGCCCATGGAAGGAGGTAATGGCTGAGTTGCATCTGGTGCCATGCCTCCCATTGGTAATGGCATTTGTTTATTAGAGAACATATTAACACTCTGTCCTCCACCCATTGCATTCATTGGTATCAATTGATTATTCATGGTTGGACAAGGAGGCCGACCAAACATTGTTGATTCTGCATTGGGAAGTCCAGTACCAATAGGGCCGGGAAATATTTGACCACTTGGATGAGGAACATTAGGACTAGTTCCCCTCATCATGGGTCCCATCATCATATTTACAGGCCTTTGGTTGTTCATCATATTAGGAGTAACATTTGGAGGATTAGAATTCATACCTATACCACCATGGACAACTGGAGGATGGGATCCCCCACTGTTAGGGAAGTACTGTAAGTTGTGTGTTGGAACTTTGTTATCAAGGTTAGTTAATGGTGCAGCAAACCTTTGGAGGAATTCTAATGTTGACCCACGTCCTGGTAAAGAATTGGGATTTTGTTGCCGAGCTGGTAAATACTGAATTGTATTTGGAGCACCGGCCTTAACTTGAATATTTGAAGAATTAAATGGTGCACCCCTTACCATCATAGTAGGGCTACCTGCACCAGCTGGGGAAACTGTCCTTTGAATATTAGGCTGTCCAGGAAAATTTTGTGGTATATGCCTTGGTCCAG
Nsilvanus_GermanyCove_N1017 ------------------------AAAGTAACAGCCAGTTCTGATATAACATTCAACCAAGTACTTTTAATCAATTTTAAAATTCATTAGTCCACTTTAATATTTAGTTTCAGAATATAATTAAACTCTCATACAACAGATTGAAATTTCATTTCTTGCTCTGAAGAATCTTTTATGTGCAGCCTGATGTCTCATCTGAAGTCTAAACATTAATTTATACATATTGAGCAAATTGACACTTCGTAAAGTGAGCCAACAGAAGTATTTATATCAACAATAAAAATATGTGAGCATATACACAAATGGCAAAAAATTATTTATATATAAACAATAAGAGTCTGTACAAATTTTATTCTACACAACATTACTATGAAATTATTTACATATTGAACAACAAGTGACTATTATTTGCCCATAATATAAGAACAAAGCCATAATGGCAGGAACGTAAAAAGAGATTTTTGCATTTAGACGCAAGTAAATCTCTTTGATTTTACAAAGTTTAGTGTTTTTTTTATTATCTCATAATGGCACCATAAGAGAACTATAACAAGAAATTAATTCAGTCATTTATTTCCAAAAAACCCTTGTCCAGACATACTGTTTTGTGAGTTCATTTGACTCCCCCTGGTATTTGTTGCATACAATTGTTGTTGAAAATTGTGAAATTGAACAGCATAATTAGGATCAGCTGTAGTAGGGCCATAAAACGGCGATTGTTTATAATTGAAGGACTGGCCCATGGAAGGAGGTAATGGCTGAGTTGCATCTGGTGCCATGCCTCCCATTGGTAATGGCATTTGTTTATTAGAGAACATATTAACACTCTGTCCTCCACCCATTGCATTCATTGGTATCAATTGATTATTCATGGTTGGACAAGGAGGACGACCAAACATTGTTGATTCTGCATTGGGAAGTCCAGTACCAATAGGGCCGGGAAATATTTGACCACTTGGATGAGGAACATTAGGACTAGTTCCCCTCATCATGGGTCCCATCATCATATTTACAGGCCTTTGGTTGTTCATCATATTAGGAGTAACATTTGGAGGATTAGAATTCATACCTATACCACCATGGACAACTGGAGGATGGGATCCCCCACTGTTAGGGAAGTACTGTAAGTTGTGTGTTGGAACTTTGTTATCAAGGTTAGTTAATGGTGCAGCAAACCTTTGGAGGAATTCTAATGTTGACCCACGTCCTGGTAAAGAATTGGGATTTTGTTGCCGAGCTGGTAAATACTGAATTGTATTTGGAGCACCGGCCTTAACTTGAATATTTGAAGAATTAAATGGTGCACCCCTTACCATCATAGTAGGGCTACCTGCACCAGCTGGGGAAACTGTCCTTTGAATATTAGGCTGTCCAGGAAAATTTTGTGGTATATGCCTTGGTCCAG
Nsilvanus_HeboMtn_N1029 --------------------------------------------------------------ACTTTTAATCAATTTTAAAATTCATTAGTCCACTTTAATATTTAGTTTCAGAATATAATTAAACTCTCATACAACAGATTGAAATTTCATTTCTTGCTCTGAAGAATCTTTTATGTGCAGCCTGATGTCTCATCTGAAGTCTAAACATTAATTTATACATATTGAGCAAATTGACACTTCGTAAAGTGAGCCAACAGAAGTATTTATATCAACAATAAAAATATGTGAGCATATACACAAATGGCAAAAAATTATTTATATATAAACAATAAGAGTCTGTACAAATTTTATTCTACACAACATTACTATGAAATTATTTACATATTGAACAACAAGTGACTATTATTTGCCCATAATATAAGAACAAAGCCATAATGGCAGGAACGTAAAAAGAGATTTTTGCATTTAGACGCAAGTAAATCTCTTTGATTTTACAAAGTTTAGTGTTTTTTTTATTATCTCATAATGGCACCATAAGAGAACTATAACAAGAACTTAATTCAGTCATTTATTTCCAAAAAACCCTTGTCCAGACATACTGTTTTGTGAGTTCATTTGACTCCCCCTGGTATTTGTTGCATACAATTGTTGTTGAAAATTGTGAAATTGAACAGCATAATTAGGATCAGCTGTAGTAGGGCCATAAAACGGCGATTGTTTATAATTGAAGGACTGGCCCATGGAAGGAGGTAATGGCTGAGTTGCATCTGGTGCCATGCCTCCCATTGGTAATGGCATTTGTTTATTAGAGAACATATTAACACTCTGTCCTCCACCCATTGCATTCATTGGTATCAATTGATTATTCATGGTTGGACAAGGAGGACGACCAAACATTGTTGATTCTGCATTGGGAAGTCCAGTACCAATAGGGCCGGGAAATATTTGACCACTTGGATGAGGAACATTAGGACTAGTTCCCCTCATCATGGGTCCCATCATCATATTTACAGGCCTTTGGTTGTTCATCATATTAGGAGTAACATTTGGAGGATTAGAATTCATACCTATACCACCATGGACAACTGGAGGATGGGATCCCCCACTGTTAGGGAAGTACTGTAAGTTGTGTGTTGGAACTTTGTTATCAAGGTTAGTTAATGGTGCAGCAAACCTTTGGAGGAATTCTAATGTTGACCCACGTCCTGGTAAAGAATTGGGATTTTGTTGCCGAGCTGGTAAATACTGAATTGTATTTGGAGCACCGGCCTTAACTTGAATATTTGAAGAATTAAATGGTGCACCCCTTACCATCATAGTAGGGCTACCTGCACCAGCTGGGGAAACTGTCCTTTGAATATTAGGCTGTCCAGGAAAATTTTGTGGTATATGCCTTGGTCCAG
Nstupkai_Blowing_N356 --------------------------------------------------------------------------------------------------------------------------------------------------------------------------TTTTATGTGCAGCCTGATGTCTCATCTGAAGTCTAAACATTAATTTATACATATTGAGCAAATTGACACTTCATAAAGTGAGCCAACAGAAGTATTTATATCAACAATAAAAATATGTGAGCATATACACAAATGGCAAAAAATTATTTATATATAAACAATAAGAGTCTGTACAAATTTTATTCTACACAACATTACTATGAAATTATTTACATATTGAACAACAAGTGACTATTATTTGCCCATAATATAAGAACAAAGCCATAATGGCAGGAACGTAAAAAGAGATTTTTGCATTTAGATGCAAGTAAATCTCTTTGATTTTACAAAGTTCAGTGTTTTTTTTATTATCTCATAATGGCACCATAAGAGAACTATAACAAGAAATTAATTCTGTCATTTATTTCCAAAAAATCCTTGTCCAGACATACTGTTTTGTGAGTTCATTTGACTCCCCCTGGTATTTGTTGCATACAATTGTTGTTGAAAATTGTGAAATTGAACAGCATAATTAGGATCAGCTGTAGTAGGGCCATAAAATGGCGATTGTTTATAATTGAAGGACTGGCCCATGGAAGGAGGTAATGGCTGAGTTGCATCTGGTGCCATGCCACCCATTGGTAATGGCATTTGTTTATTAGAGAACATATTAACACTCTGTCCTCCACCCATTGCATTCATTGGTATCAATTGATTATTCATGGTTGGACAAGGAGGACGACCAAACATTGTTGTTTCTGCATTGGGAAGTCCAGTACCAATAGGGCCAGGAAATATTTGACCACTTGGATGAGGAACATTAGGACTAGTTCCCCTCATCATGGGTCCCATCATCATATTTACAGGCCTTTGGTTGTTCATCATATTAGGAGTAACATTTGGAGGATTAGAATTCATACCTATACCACCATGGACAACTGGAGGATGGGATCCCCCACTGTTAGGGAAGTACTGTAAGTTGTGTGTTGGAACTTTGTTATCAAGGTTAGTTAATGGTGCAGCAAACCTTTGGAGGAATTCTAATGTTGACCCACGCCCTGGTAAAGAATTGGGATTTTGTTGCCGAGCTGGCAAATACTGAATTGTATTTGGAGCACCGGCCTTAACTTGAATATTTGAAGAATTAAATGGTGCACCCCTTACCATCATAGTAGGGCTACCTGCACCAGCTGGGGAAACTGTCCTTTGAATATTAGGCTGTCCAGGAAAATTTTGTGGTATATGCCTTGGTCCAG
Nstupkai_LittleRiver_N293 ACTGTCTGAAATAAAATAATGCATAAAGTAACAGCCAGTTCTGATATAACATTCAACCAAGTACTTTTAATCAATTTTAAAATTCATTAGTCCACTTTAATATTTAGTTTCAGAATATAATTAAACTCTCATACAACAGATTGAAATTTCATTTCTTGCTCTGAAGAATCTTTTATGTGCAGCCTGATGTCTCATCTGAAGTCTAAACATTAATTTATACATATTGAGCAAATTGACACTTCATAAAGTGAGCCAACAGAAGTATTTATATCAACAATAAAAATATGTGAGCATATACACAAATGGCAAAAAATTATTTATATATAAACAATAAGAGTCTGTACAAATTTTATTCTACACAACATTACTATGAAATTATTTACATATTGAACAACAAGTGACTATTATTTGCCCATAATATAAGAACAAAGCCATAATGGCAGGAACGTAAAAAGAGATTTTTGCATTTAGATGCAAGTAAATCTCTTTGATTTTACAAAGTTCAGTGTTTTTTTTATTATCTCATAATGGCACCATAAGAGAACTATAACAAGAAATTAATTCTGTCATTTATTTCCAAAAAATCCTTGTCCAGACATACTGTTTTGTGAGTTCATTTGACTCCCCCTGGTATTTGTTGCATACAATTGTTGTTGAAAATTGTGAAATTGAACAGCATAATTAGGATCAGCTGTAGTAGGGCCATAAAATGGCGATTGTTTATAATTGAAGGACTGGCCCATGGAAGGAGGTAATGGCTGAGTTGCATCTGGTGCCATGCCACCCATTGGTAATGGCATTTGTTTATTAGAGAACATATTAACACTCTGTCCTCCACCCATTGCATTCATTGGTATCAATTGATTATTCATGGTTGGACAAGGAGGACGACCAAACATTGTTGTTTCTGCATTGGGAAGTCCAGTACCAATAGGGCCAGGAAATATTTGACCACTTGGATGAGGAACATTAGGACTAGTTCCCCTCATCATGGGTCCCATCATCATATTTACAGGCCTTTGGTTGTTCATCATATTAGGAGTAACATTTGGAGGATTAGAATTCATACCTATACCACCATGGACAACTGGAGGATGGGATCCCCCACTGTTAGGGAAGTACTGTAAGTTGTGTGTTGGAACTTTGTTATCAAGGTTAGTTAATGGTGCAGCAAACCTTTGGAGGAATTCTAATGTTGACCCACGCCCTGGTAAAGAATTGGGATTTTGTTGCCGAGCTGGCAAATACTGAATTGTATTTGGAGCACCGGCCTTAACTTGAATATTTGAAGAATTAAATGGTGCACCCCTTACCATCATAGTAGGGCTACCTGCACCAGCTGGGGAAACTGTCCTTTGAATATTAGGCTGTCCAGGAAAATTTTGTGGTATATGCCTTGGTCCAG
Ntempletoni_BaldMtns_N950 ACTGTCTCAAATAAAATAATGCATAAAGTAACAGCCAGTTCTGATATAACATTCAACCAAGTACTTTTAATCAGTTTTAAAATTCATTAGTCCACTTTAATATTTAGTTTAAGAATATAATTAAACTCTCATACAACAGATTGAAATTTCATTTCTTGCTCTGAAGAATCTTTTATGTGCAGCCTGATGTCTCGTCTGAAGTCTAAACATTAATTTATACATATTGAGCAAATTGACACTTCATAAAGTGAGCCAACAGAAGTATTTATATCAACAATAAAAATATGTGAGCATATACACAAATGGCAAAAAATTATTTATATATAAACAATAAGAGTCTGTACAAATTTTATTCTACACAACATTACTATGAAATTATTTACATATTGAACAACAAGTGACTATTATTTGCCCATAATATAAGAACAAAGCCATAATGGCAGGAACGTAAAAAGAGATTTTTGCATTTAGACACAAGTAAATCTCTTTGATTTTACAAAGTTCGGTGTGTTTTTTATTATCTCATAATGGCACCATAAGAGAACTATAACAAGATATTAATTCAGTCATTTATTTCCAAAAAATCCTTGTCCAGACATACTGTTTTGTGAGTTCATTTGACTCCCCCTGGTATTTGTTGCATACAATTGTTGTTGAAAATTGTGAAATTGAACAGCATAATTAGGATCAGCTGTAGTAGGGCCATAAAATGGCGATTGTTTATAATTGAAGGACTGGCCCATGGAAGGAGGTAATGGCTGAGTTGCATCTGGTGCCATGCCACCCATTGGTAATGGCATTTGTTTATTAGAGAACATATTAACACTCTGTCCTCCACCCATTGCATTCATTGGTATCAATTGATTATTCATGGTTGGACAAGGAGGACGACCAAACATTGTTGATTCTGCATTGGGAAGTCCAGTACCAATAGGGCCAGGAAATATTTGACCACTTGGATGAGGAACATTAGGACTAGTTCCCCTCATCATGGGTCCCATCATCATATTTACAGGCCTTTGGTTGTTCATCATATTAGGAGTAACATTTGGAGGATTAGAATTCATACCTATACCACCATGGACAACTGGAGGATGGGATCCCCCACTGTTAGGGAAGTACTGTAAGTTGTGTGTTGGAACTTTGTTATCAAGGTTAGTTAATGGTGCAGCAAACCTTTGGAGGAATTCTAATGTTGACCCACGTCCTGGTAAAGAATTGGGATTTTGTTGCCGAGCTGGTAAATACTGAATTGTATTTGGAGCACCGGCCTTAACTTGAATATTTGAAGAATTAAATGGTGCACCCCTTACCATCATAGTAGGGCTACCTGCACCA-------------------------------------------------------------------
Ntempletoni_ClarksCreek_N945 ACTGTCTCAAATAAAATAATGCATAAAGTAACAGCCAGTTCTGATATAACATTCAACCAAGTACTTTTAATCAGTTTTAAAATTCATTAGTCCACTTTAATATTTAGTTTAAGAATATAATTAAACTCTCATACAACAGATTGAAATTTCATTTCTTGCTCTGTAGAATC--TTATGTGCAGCCTGATGTCTCGTCTGAAGTCTAAACATTAATTTATACATATTGAGCAAATTGACACTTCATAAAGTGAGCCAACAGAAGTATTTATATCAACAATAAAAATATGTGAGCATATACACAAATGGCAAAAAATTATTTATATATAAACAATAAGAGTCTGTACAAATTTTATTCTACACAACATTACTATGAAATTATTTACATATTGAACAACAAGTGACTATTATTTGCCCATAATATAAGAACAAAGCCATAATGGCAGGAACGTAAAAAGAGATTTTTGCATTTAGACACAAGTAAATCTCTTTGATTTTACAAAGTTCGGTGTGTTTTTTATTATCTCATAATGGCACCATAAGAGAACTATAACAAGATATTAATTCAGTCATTTATTTCCAAAAAATCCTTGTCCAGACATACTGTTTTGTGAGTTCATTTGACTCCCCCTGGTATTTGTTGCATACAATTGTTGTTGAAAATTGTGAAATTGAACAGCATAATTAGGATCAGCTGTAGTAGGGCCATAAAATGGCGATTGTTTATAATTGAAGGACTGGCCCATGGAAGGAGGTAATGGCTGAGTTGCATCTGGTGCCATGCCACCCATTGGTAATGGCATTTGTTTATTAGAGAACATATTAACACTCTGTCCTCCACCCATTGCATTCATTGGTATCAATTGATTATTCATGGTTGGACAAGGAGGACGACCAAACATTGTTGATTCTGCATTGGGAAGTCCAGTACCAATAGGGCCAGGAAATATTTGACCACTTGGATGAGGAACATTAGGACTAGTTCCCCTCATCATGGGTCCCATCATCATATTTACAGGCCTTTGGTTGTTCATCATATTAGGAGTAACATTTGGAGGATTAGAATTCATACCTATACCACCATGGACAACTGGAGGATGGGATCCCCCACTGTTAGGGAAGTACTGTAAGTTGTGTGTTGGAACTTTGTTATCAAGGTTAGTTAATGGTGCAGCAAACCTTTGGAGGAATTCTAATGTTGACCCACGTCCTGGTAAAGAATTGGGATTTTGTTGCCGAGCTGGTAAATACTGAATTGTATTTGGAGCACCGGCCTTAACTTGAATATTTGAAGAATTAAATGGTGCACCCCTTACCATCATAGTAGGGCTACCTGCACCAGCTGGGGAAACTGTCCTTTGAATATTAGGCTGTCCAGGAAAATTTTGTGGTATATGCCTTGGGCCAG
Ntempletoni_ScronceCreekRd_N1223 ACTGTCTCAAATAAAATAATGCATAAAGTAACAGCCAGTTCTGATATAACATTCAACCAAGTACTTTTAATCAGTTTTAAAATTCATTAGTCCACTTTAATATTTAGTTTAAGAATATAATTAAACTCTCATACAACAGATTGAAATTTCATTTCTTGCTCTGAAGAATCTTTTATGTGCAGCCTGATGTCTCGTCTGAAGTCTAAACATTAATTTATACATATTGAGCAAATTGACACTTCATAAAGTGAGCCAACAGAAGTATTTATATCAACAATAAAAATATGTGAGCATATACACAAATGGCAAAAAATTATTTATATATAAACAATAAGAGTCTGTACAAATTTTATTCTACACAACATTACTATGAAATTATTTACATATTGAACAACAAGTGACTATTATTTGCCCATAATATAAGAACAAAGCCATAATGGCAGGAACGTAAAAAGAGATTTTTGCATTTAGACACAAGTAAATCTCTTTGATTTTACAAAGTTCGGTGTGTTTTTTATTATCTCATAATGGCACCATAAGAGAACTATAACAAGATATTAATTCAGTCATTTATTTCCAAAAAATCCTTGTCCAGACATACTGTTTTGTGAGTTCATTTGACTCCCCCTGGTATTTGTTGCATACAATTGTTGTTGAAAATTGTGAAATTGAACAGCATAATTAGGATCAGCTGTAGTAGGGCCATAAAATGGCGATTGTTTATAATTGAAGGACTGGCCCATGGAAGGAGGTAATGGCTGAGTTGCATCTGGTGCCATGCCACCCATTGGTAATGGCATTTGTTTATTAGAGAACATATTAACACTCTGTCCTCCACCCATTGCATTCATTGGTATCAATTGATTATTCATGGTTGGACAAGGAGGACGACCAAACATTGTTGATTCTGCATTGGGAAGTCCAGTACCAATAGGGCCAGGAAATATTTGACCACTTGGATGAGGAACATTAGGACTAGTTCCCCTCATCATGGGTCCCATCATCATATTTACAGGCCTTTGGTTGTTCATCATATTAGGAGTAACATTTGGAGGATTAGAATTCATACCTATACCACCATGGACAACTGGAGGATGGGATCCCCCACTGTTAGGGAAGTACTGTAAGTTGTGTGTTGGAACTTTGTTATCAAGGTTAGTTAATGGTGCAGCAAACCTTTGGAGGAATTCTAATGTTGACCCACGCCCTGGTAAAGAATTGGGATTTTGTTGCCGAGCTGGTAAATACTGAATTGTATTTGGAGCACCGGCCTTAACTTGAATATTTGAAGAATTAAATGGTGCACCCCTTACCATCATAGTAGGGCTA----------------------------------------------------------------------------
Ntennessensis_IndianCave_N052 ------------------------------------------------------------------------------------------------------TTTAGTTTCAGAATATAATTAAACTCTCATACAACAGATTGAAATTTCATTTCTTGCTCTGAAGAATCTTTTATGTGCAGCCTGATGTCTCATCTGAAGTCTAAACATTAATTTATACATATTGAGCAAATTGACACTTCGTAAAGTGAGCCAACAGAAGTATTTATATCAACAATAAAAATATGTGAGCATATACACAAATGGCAAAAAATTATTTATATATAAACAATAAGAGTCTGTACAAATTTTATTCTACACAACATTACTATGAAATTATTTACATATTGAACAACAAGTGACTATTATTTGCCCATAATATAAGAACAAAGCCATAATGGCAGGAACGTAAAAAGAGATTTTTGCATTTAGATGCAAGTAAATCTCTTTGATTTTACAAAGTTTAGTG-TTTTTTTATTATCTCATAATGGCACCATAAGAGAACTATAACAAGAAATTAATTCAGTCATTTATTTCCAAAAAATCCTTGTCCAGACATACTGTTTTGTGAGTTCATTTGACTCCCCCTGGTATTTGTTGCATACAATTGTTGTTGAAAATTGTGAAATTGAACAGCATAATTAGGATCAGCTGTAGTAGGGCCATAAAACGGCGATTGTTTATAATTGAAGGACTGGCCCATGGAAGGAGGTAATGGCTGAGTTGCATCTGGTGCCATGCCTCCCATTGGTAATGGCATTTGTTTATTAGAGAACATATTAACACTCTGTCCTCCACCCATTGCATTCATTGGTATCAATTGATTATTCATGGTTGGACAAGGAGGACGACCAAACATTGTTGATTCTGCATTTGGAAGTCCAGTACCAATAGGGCCAGGAAATATTTGACCACTTGGATGAGGAACATTAGGACTAGTTCCCCTCATCATGGGTCCCATCATCATATTTACAGGCCTTTGGTTGTTCATCATATTAGGAGTAACATTTGGAGGATTAGAATTCATACCTATACCACCATGGACAACTGGAGGATGGGATCCCCCACTGTTGGGGAAGTACTGTAAGTTGTGTGTTGGAACTTTGTTATCAAGGTTAGTTAATGGTGCAGCAAACCTTTGGAGGAATTCTAATGTTGACCCACGTCCTGGTAAAGAATTGGGATTTTGTTGCCGAGCTGGTAAATACTGAATTGTATTTGGAGCACCAGCTTTAACTTGAATATTTGAAGAATTAAAT----------------------------------------------------------------------------------------------------------
Ntennessensis_LittleStony_N645 --------------------------------------------------------------------------------------------------------------------ATAATTAAACTCTCATACAACAGATTGAAATTTCATTTCTTGCTCTGAAGAATCTTTTATGTGCAGCCTGATGTCTCATCTGAAGTCTAAACATTAATTTATACATATTGAGCAAATTGACACTTCGTAAAGTGAGCCAACAGAAGTATTTATATCAACAATAAAAATATGTGAGCATATACACAAATGGCAAAAAATTATTTATATATAAACAATAAGAGTCTGTACAAATTTTATTCTACACAACATTACTATGAAATTATTTACATATTGAACAACAAGTGACTATTATTTGCCCATAATATAAGAACAAAGCCATAATGGCAGGAACGTAAAAAGAGATTTTTGCATATAGATGCAAGGAAATCTCTTTGATTTTACAAAGTTTAGTGTTTTTTTTATTATCTCATAATGGCACCATAAGAGAACTATAACAAGAAATTAATTCAGTCATTTATTTCCAAAAAATCCTTGTCCAGACATACTGTTTTGTGAGTTCATTTGACTCCCCCTGGTATTTGTTGCATACAATTGTTGTTGAAAATTGTGAAATTGAACAGCATAATTAGGATCAGCTGTAGTAGGGCCATAAAATGGCGATTGTTTATAATTGAAGGACTGGCCCATGGAAGGAGGTAACGGCTGAGTTGCATCTGGTGCCATGCCTCCCATTGGTAATGGCATTTGTTTATTAGAGAACATATTAACACTCTGTCCTCCACCCATTGCATTCATTGGTATCAATTGATTATTCATGGTTGGACAAGGAGGACGACCAAACATTGTTGATTCTGCATTTGGAAGTCCAGTACCAATAGGGCCAGGAAATATTTGACCACTTGGATGAGGAACATTAGGACTAGTTCCCCTCATCATGGGTCCCATCATCATATTTACAGGCCTTTGGTTGTTCATCATATTAGGAGTAACATTTGGAGGATTAGAATTCATACCTATACCACCATGGACAACTGGAGGATGGGATCCCCCACTGTTAGGGAAGTACTGTAAGTTGTGTGTTGGAACTTTGTTATCAAGGTTAGTTAATGGTGCAGCAAACCTTTGGAGGAATTCTAATGTTGACCCACGTCCTGGTAAAGAATTGGGATTTTGTTGCCGAGCTGGTAAATACTGAATTGTATTTG------------------------------------------------------------------------------------------------------------------------------------------------
Ntennessensis_Watauga_N1046 ----------------------------------------------------------AAGTACTTTTAATCAGTTTTAAAATTCATTAGTCCACTTTAATATTTAGTTTCAGAATATAATTAAACTCTCATACAACAGATTGAAATTTCATTTCTTGCTCTGAAGAATCTTTTATGTGCAGCCTGATGTCTCATCTGAAGTCTAAACATTAATTTATACATATTGAGCAAATTGACACTTCGTAAAGTGAGCCAACAGAAGTATTTATATCAACAATAAAAATATGTGAGCATATACACAAATGGCAAAAAATTATTTATATATAAACAATAAGAGTCTGTACAAATTTTATTCTACACAACATTACTATGAAATTATTTACATATTGAACAACAAGTGACTATTATTTGCCCATAATATAAGAACAAAGCCATAATGGCAGGAACGTAAAAAGAGATTTTTGCATTTAGATGCAAGTAAATCTCTTTGATTTTACAAAGTTTAGTGTTTTTTTTATTATCTCATAATGGCACCATAAGAGAACTATAACAAGAAATTAATTCAGTCATTTATTTCCAAAAAATCCTTGTCCAGACATACTGTTTTGTGAGTTCATTTGACTCCCCCTGGTATTTGTTGCATACAATTGTTGTTGAAAATTGTGAAATTGAACAGCATAATTAGGATCAGCTGTAGTAGGGCCATAAAACGGCGATTGTTTATAATTGAAGGACTGGCCCATGGAAGGAGGTAATGGCTGAGTTGCATCTGGTGCCATGCCTCCCATTGGTAATGGCATTTGTTTATTAGAGAACATATTAACACTCTGTCCTCCACCCATTGCATTCATTGGTATCAATTGATTATTCATGGTTGGACAAGGAGGACGACCAAACATTGTTGATTCTGCATTTGGAAGTCCAGTACCAATAGGGCCAGGAAATATTTGACCACTTGGATGAGGAACATTAGGACTAGTTCCCCTCATCATGGGTCCCATCATCATATTTACAGGCCTTTGGTTGTTCATCATATTAGGAGTAACATTTGGAGGATTAGAATTCATACCTATACCACCATGGACAACTGGAGGATGGGATCCCCCACTGTTAGGGAAGTACTGTAAGTTGTGTGTTGGAACTTTGTTATCAAGGTTAGTTAATGGTGCAGCAAACCTTTGGAGGAATTCTAATGTTGACCCACGTCCTGGTAAAGAATTGGGATTTTGTTGCCGAGCTGGTAAATACTGAATTGTATTTGGAGCACCGGCTTTAACTTGAATATTTGAAGAATTAAATGGTGCACCCCTTACCATCATAGTAGGGCTACCTGCACCAGCTGGGGAAACTGTCCTTTGAATATTAGGCTGTCCAGGAAAATTTTGTGGTATATGCCTTGGTCCAG
