# Supplementary material for: ﻿New species in old mountains: integrative taxonomy reveals ten new species and extensive short-range endemism in Nesticus spiders (Araneae, Nesticidae) from the southern Appalachian Mountains
Source: Zookeys. 2023 Feb 3;1145:1–130. doi: 10.3897/zookeys.1145.96724 (PMC10208238; doi:10.3897/zookeys.1145.96724)
Supplement: Supplementary material 4 — Input alignments, analysis log files, and output tree files [file zookeys-1145-001_article-96724__-s004.zip › uce-200107 (modified).phy]

 84 1109
Nesticella_sp_GH1210 --------------------------------------------------------------------------------------------------------------------------------------------------------------------------------------------------------------------------------------------------------------------------------------------------------------------------------------------------------------------------------------------------------------------ATAAAGGGGACAAAAAGAGGAATTCTATTACTGAGAAATGACTGGTGTTAATTCAGATCCGCAAATGGTGTTCCCCGGTATAATGTAATATTCTGTCTGTAATGAATGCACAAGAAGAAAAGGCTTAAACGCACCTAATTAGATTTCGGGACCAATTAATGTAACGTGCACGTAGTTTTCTCGCGCTGCCTATCGAAAGAGTTTGGGAAAACATCATCAACCGGCTTAGGAGAGGAGAGATAAGTTTTAGAATTTTATATGAGTTCCCACTTTTCGCAAGCAGG-------------------------------------------------------------------------------------------------------------------------------------------------------------------------------------------------------------------------------------------------------------------------------------------------------------------------------------------------------------------------------------------------------------------------------------
Nesticus_Japan_G2153 AGTTGAAAGAATATCGTTAAAACT-----------------AACGGAAAAATCATTCCCAACTTGTTCTGGGTTAAATTACCACTTTATTTTAAAAGGCA---GATAATGGCAGCCGGAAGTTAAAAACATCATCTCCC---TAAATATGTAATTATGTAGCATTTCATGATTTGTAAAGGCACAAGAAGTTTATTTAATAAAGACCCGGTCTTCGGATTAAGATATAATGGAGTCGTCACATCGAC--------------------TCGACGGAACGAACGGTAACAACAAGCAAAGCCCGCTTCTTCGTAAG-AAAAGATTGTAAAGTGATTAAGCTCACTAAGTAATAAGGCTAATAGCTAAAATGAGCCGAACAGATAAGAGGAGGGTGGGAAATGGGGTATAAAGGGGACAAAAAGAGGAATTCTATTACTGAGAAATGACTGGTGTTAATTCAGATCCGCAAATGGTGTTCCCCGGTATAATGTAATATTCTGTCTGTAATGAATGCAAAAGAAGAAAAGGCTTAAATGCACCTAATTAGATCTCGGGACCAATTAATGTAACATGCAAGCAGTTTTCTCGCCCTGCGTATCGGAAGAGTTTGGGAAAACATCATCAACTGGCTTAGGAGAGGAGAGATAAGTTTTAGAATTTTATATGAGTT-CCACTTTTCTCAAGCAGGCAATCCAGCTGTTTGCGGAATTTTTCTCGCTTCATGGTAAGCAGGTTTAACATCGTCGCCTAT--ATCCCATCATCTTACAGGCTCTTTCCC--GGGATGCTTTAATAACATTATTTTCACTCATCGCCAGCCAATATAAATTTGTCGCCGTTTCGCAGTTAATTTTCTCTCGCG--------GAACGGAATTATCGCCGGCTTTGCGAACCATCGCGACTTTTAAAGTCCCCAGTGAATGAAAAATAAATGCATATTTAATGGATTGAATCGCTGATTCATTACGCTATCAGGGTCG---CTTTTTGCCAAA-CCGACTATATTTCAGAAGA----------------------------------------------------------------------------------------
Nesticus_nahaunus_Mexico_G2881 AGTTAAAGAGATAGCATTAAAAGTGTTGAAGACTTAGGGCAAACATAAAAATAATTTCCAACTTGTTCGAGAGTAATTTACCACTCCATTTCAGAGGTTCCACGATAATGACAATCGGAAGTTAAAAACATCATCTTCTCAGTAAATATGTAATTATGTAGCATTTCATGATTTGAAAAGGCATAAGAAGTTTATTTAATAAAGACCAGGTCCTCGGATTAAGAGATAATGGATTCGTCGCATCAACGTCGGAAAGGCGACGCCGATTCGACGGAAGCAGCAGCAGCAACAAGCAAAGCGTGCTTCTTCCCAAAAAAAAGATTGTAAAGTGATTAAGCTCACTAAGTAATAAGGCTAATAGCTAAAATGAGCCGAACAGATAAGAAG-----GGGGGAGGACAAAGAGCGAGGACAAAAAGAGGAATTCTATTACTGAGAAATGACTGGTGTTAATTCAGCTCCACAAATGGTGTTCCCTGGTATAATGTAATATTCTGTCCGTAATGAATGCAAAAGAAGAAAAGGCTTAAACGCACCTAATTAGATCCAGGGGCCAATTAATGTAACATGCAAGGAGTTTTCGCGCCCTGCCTATCGAAAGAGTTTGGGAAAACACCATCAACCGGCTTAGAAAAGGAGAGATAAGTTTCGGAATTTTATATGAGTTGCCACTTTTCTGAAGCAGGCAATCCAGCTGTTTGCGGAATTTTTCTCGCGACATGGTAAACAGGTTTAGCATCGTTGCCTTCTGGATCCATCATCTTACAAGCTCTTCTCCTTTCGACGCTTTAATGACATTATTTTCACTCATCGCCAGCCAATATAAATTTGTCGCCGTTTCGCAGTTAATTTTCTCTCGTGAACGACGGGAGAGGAATTATCGCCGGCTTTTGCGTCTATCGAAGTTTTAAAAGTCCTCTGCGAATGAAAAATAAATGCATATTTAATGGATTGAACTGCTGATTCATTACGCCATCGGGGTCGTATCTTTTTGCCAGA-CCGACCATATTTCCGATGATAGAGTACCTCATCAGTATACAGTTCTTGGATGGAAAACGACACGCCTCCTTTGTGGAAACGACTTTAAAAGCCAATAAAAACTATTA
Npecki_HaskellSims_G3697 -------------------------------------------------------------------------------------CCATTTCAGGGGTTCCACGATAATGACAATCGGAAGTTAAAAACATCATCTTCCCAGTAAATATGTAATTATGTAGCATTTCATGATTTGAAAAGGCATAAGAAGTTTATTTAATAAAGACCGGGTCTTCGGATTAAGAGATAATGGATTCTTCTCATCAACGTCGGAAAGGCGACGCCAATTCGACGGAA-CAGCAGCAGCAACAAGCAAAGCGTGCTTCTTCCCAAAGAAAAGATTGTAAAGTGATTAAGCTCACTAAGTAATAAGGCTAATAGCTAAAATGAGCCGAACAGATAAGAAGGGGGGGGGGGCGGACAAAGAGCGAGGACAAAAAGAGGAATTCTATTACTGAGAAATGACTGGTGTTAATTCAGTTCCACAAATGGTGTTGCCTGGTATAATGTAATATTCTGTTCGTAATGAATGCAAAAGAAGAAAAGGCTTAAACGCACCTAATTAGATCCAGGGGCCAATTAATGTAACATGCAAGGAGTTTTCTCGCCCTGCCTATCGAAAGAGTTTGGGAAAACACCATCAACCGGCTTAGAAGAGGAGAGATAAGTTTCAGAATTTTATATGAGTTGCCACTTTTCCCAAGCAGGCAATTCAGCTGTTTGCGGAATTTTTCTTGCGTCATGATAAACAGGTTTAGCATCGTTGCCTGTTGTATCCATCATCTTACAAGCTCTTCTCCTTTCGACGCTTTAATGACATTATTTTCACTCATCGGCAGCCAATATAAATTTGTCGCCGTTTCGCAGTTAATTTTCTCTCGTGAACGACAGGAGAGGAATTATCGCCGGCTTTTGCGTCCATCGGAGTTTTAAAAGTCCTCTGCGAATGAAAAATAAATGCATATTTAATGGATTGAACTGCTGATTCATTACGCCGTCGGGGTCGTATCTTTTTGCCAGC-CCGACCATATTTCCGATGATGGAGTACCTCATCAGTATACAGTTCTTTGACGGAAAACGACACGCCTTCTTTGTGGAAACGGCTTTAAAAGCCAATAAAAACTATTA
Npecki_HurricaneMazeCave_G2100 AGTTAAAGAGATATCATTAAAAATGCTGAAGACTTAGGGCAAACATAAAAATCATTTCCAACTTGTTCGTGAGTCATTTACCATTCCATTTCAGGGGTTCCACGATAATGACAATCGGAAGTTAAAATCATCATCTTCCCAGTAAATATGTAATTATGTAGCATTTCATGATTTGAAAACGCATAAGAAGTTTATTTAATAAAGACCGGGTCTTCGGATTAAGAGATAATGGATTCGTCGCATCAACGTCGGAAAGGCGACGCCAACTCGACGGAA-CAGCAGCAGCAACAAGCAAAGCGTGCTTCTTCCCAAAGAAAAGATTGTAAAGTGATTAAGCTCACTAAGTAATAAGGCTAATAGCTAAAATGAGCCGAACAGATAAGAAGGGGGGGGGGGAGTACAAAGAGCGAGGACAAAAAGAGGAATTCTATTACTGAGAAATGACTGGTGTTAATTCAGTTCCACAAATGGTGTTGCCTGGTATAATGTAATATTCTGTTCGTAATGAATGCAAAAGAAGAAAAGGCTTAAGCGCACCTAATTAGATCCAGGGGCCAATTAATGTAACATGCAGGGAATTTTCTCGCCCTGCCTATCGAAAGAGTTTGGGAAAACACCATCAACCGGCTTAGAAGAGGAGAGATAAGTTTCAGAATTTTATATGAGTTGCCACTTTTCCCAAGCAGGCAATTCAGCTGTTTGCGGAATTTTTCTTGCGTCATGGTAAACAGGTTTAGCATCGTTGCCTGTTGTATCCATCATCTTACAAGCTCTTCTCCTTTCGACGCTTTAATGACATTATTTTCACTCATCGGCAGCCAATATAAATTTGTCGCCGTTTCGCAGTTAATTTTCTCTAGTGAACGACAGGAGAGGAATTATCGCCGGCTTTTGCGTCCATCGAAGTTTTAAAAGTCCTCTGCGAATGAAAAATAAATGCATATTTAATGGATTGAACTGCTGATTCATTACGCCGTCGGGGTCGTATCTTTTTGCCAGC-CCGACCATATTTCCGATGATGAAGTACCTCATCAGTATACAGTTCTTTGATGGAAAACGACACGCCTTCTTTGTGGAAACGGCTTTAAAAGCCAATAAAAACTATTA
Npecki_Monteagle_N062 AGTTAAAGAGATATCATTAAAAATGCTGAGGACTTAGGGCAAACATAAAAATCATTTCCAACTTGTTCGTGAGTTATTTACCATTCCATTTCAGGGGTTCCACGATAATGACAATCGGAAGTTAAAATCATCATCTTCCAAGTAAATATGTAATTATGTAGCATTTCATGATTTGGAAAGGCATAAGAAGTTTATTTAATAAAGACCGGGTCTTCGGATTAAGAGATAATGGATTCGTCGCATCAACGTCGGAAAGGCGACGCCAATTCGACGGAA-CAGCAGCAGCAACAAGCAAAGCGTGCTTCTTCCCAAAGAAAAGATTGTAAAGTGATTAAGCTCACTAAGTAATAAGGCTAATAGCTAAAATGAGCCGAACAGATAAGAAGGGGGGGGGGGAGGACAAAGAGCGAGGACAAAAAGAGGAATTCTATTACTGAGAAATGACTGGTGTTAATTCAGTTCCACAAATGGTGTTGCCTGGTATAATGCAATATTCTGTTCGTAATGAATGCAAAAGAAGAAAAGGCTTAAACGCACCTAATTAGATCCAGGGGCCAATTAATGTAACATGCAAGGAGTTTTCTCGCCCTGCCTATCGAAAGAGTTTGGGAAAACACCATCAACCGGCTTAGAAGAGGAGAGATAAGTTTCAGAATTTTATATGAGTTGCCACTTTTCCCAAGCAGGCAATTCAGCTGTTTGCGGAATTTTTCTTGCGACACGGTAAACAGGTTTAGCATCGTTGCCTGTTGTATCCATCATCTTACAAGCTCTTCTCCTTTCGACGCTTTAAGGACATTATTTTCACTCATCGGCAGCCAATATAAATTTGTCGCCGTTTCGCAGTTAATTTTCTCTCGTGAACGACAGGAGAGGAATTATCGCCGGCTTTTGCGCCCATCGAAGTTTTAAAAGTCCTCTGCGAATGAAAAAT------------------------------------------------------------------------------------------------------------------------------------------------------------------------------
Nstygius_ObeLee_N0656 ----------------------------------------------------------CAACTTGTTCGCGAGTCATTTACCACTCCATTTCAGGGGTTCCACGATAATGACAATCGGAAGTTAAAAACATCATCTTCCCAGTAAATATGTAATTATGTAGCATTTCATGATTTGAAAAGGCATAAGAAGTTTATTTAATAAAGACCTGGTCTTCGAATTAAGAGACAATGGATTCGTCGCATCAACGTCGGAAAGGCGACGCCAATTCGACGGAAGCAGCAGCAGCATCAAGCAAAGCGTGCTTCTTCCCAAAGAAAAGATTGTAAAGTGATTAAGCTCACTAAGTAATAAGGCTAATAGCTAAAATGAGCCGAACTGATAAGAAGGGGGGGGGAGAGGACAAAGAGCGAGGACAAAAAGGGGAATTCTATTACTGAGAAATGACTGGTGTTAATTCAGTTCCGCAAATGGTGTTGCCTGGTATAATGTAATATTCTGTTCGTAATGAATGCAAAAGAAGAAAAGGCTTAAACGCACCTAATTAGATCCAGGGGCCAATTAATGTAACATGCAAGGAGTTTTCTCGCCCTGCCTATCGAAAGAGTTTGGGAAAACACCATCAACCGGCTTAGAAGAGGAGAGATAAGTTTCAGAATTTTATATGAGTTGCCACTTTTCTCAAGCAGGCAATTCAGCTGTTTGCGGAATTTTTCTTGCGACATGGTAAACAGGTTTAGCATCGTTGCCTGTTGTATCCATCATCTTACAAGCTCTTCTCCTTTCGACGCTTTAATGACATTATTTTCACTCATCGGCAGCCAATATAAATTTGTCGTCGTTTCGCAGTTAATTTTCTCTCGTGAACGACGGGAGAGGAATTATCGCTGGCTTTTGCGTCCATCGATGTTTTAAAAGTCCTCTGCGAATGAAAAATAAATGCATATTTAATGGATTGAACTACTGATTCATTACGTCGTCGGGGTCGTATCTTTTTGCCAGT-CCGACCATATTTCCGATGATGGAGTACCTCATCAGTATACAGTTCTTTGACTGAAAACGACACGCCTTCTTAGTGGAAAAGGCTTTAAAAGACAATAAAAACTATTA
Nstygius_RavenB_N1022 AGTTAAAGAGATATCATTAAAAATGCCGAAGACTTGGGGCAAACATAAAAATCATTTCCAACTTGTTCGCGAGTCATTTACCACTCCATTTCAGGGGTTCCACGATAATGACAATCGGAAGTTAAAAACATCATCTTCCCAGTAAATATGTAATTATGTAGCATTTCATGATTTGAAAAGGCATAAGAAGTTTATTTAATAAAGACCTGGTCTTCGAATTAAGAGACAATGGATTCGTCGCATCAACGTCGGAAAGGCGACGCCAATTCGACGGAAGCAGCAGCAGCATCAAGCAAAGCGTGCTTCTTCCCAAAGAAAAGATTGTAAAGTGATTAAGCTCACTAAGTAATAAGGCTAATAGCTAAAATGAGCCGAACTGATAAGAAGGGGGGGGGAGAGGACAAAGAGCGAGGACAAAAAGGGGAATTCTATTACTGAGAAATGACTGGTGTTAATTCAGTTCCGCAAATGGTGTTGCCTGGTATAATGTAATATTCTGTTCGTAATGAATGCAAAAGAAGAAAAGGCTTAAACGCACCTAATTAGATCCAGGGGCCAATTAATGTAACATGCAAGGAGTTTTCTCGCCCTGCCTATCGAAAGAGTTTGGGAAAACACCATCAACCGGCTTAGAAGAGGAGAGATAAGTTTCAGAATTTTATATGAGTTGCCACTTTTCTCAAGCAGGCAATTCAGCTGTTTGCGGAATTTTTCTTGCGACATGGTAAACAGGTTTAGCATCGTTGCCTGTTGTATCCATCATCTTACAAGCTCTTCTCCTTTCGACGCTTTAATGACATTATTTTCACTCATCGGCAGCCAATATAAATTTGTCGTCGTTTCGCAGTTAATTTTCTCTCGTGAACGACGGGAGAGGAATTATCGCTGGCTTTTGCGTCCATCGATGTTTTAAAAGTCCTCTGCGAATGAAAAATAAATGCATATTTAATGGATTGAACTACTGATTCATTACGTCGTCGGGGTCGTATCTTTTTGCCAGT-CCGACCATATTTCCGATGATGGAGTACCTCATCAGTATACAGTTCTTTGACTGAAAACGACACGCCTTCTTAGTGGAAAAGGCTTTAAAAGACAATAAAAACTATTA
Narcheri_MillShoalCreek_N727 ------------------------------------------------------------------------------------------------------------------------------------------------------------------------------------------------------------------------------------------------------------------------------------------------------------TGCTTCTTCCCAAAGAAAAGATTGTAAAGTGATTAAGCTCACTAAGTAATAAGGCTAATAGCTAAAATGAGCCGAACAGATAAGAAG--AGGGGGGAAGGACAAAGAGCGAGGACAAAAAGAGGAATTCTATTACTGAGAAATGACTGGTGTTAATTCAGTTCCGCAAATGGTGTTGCCTGGTATAATGTAATATTCTGTTCGTAATGAATGCAAAAGAAGAAAAGGCTTAAACGCACCTAATTAGATCCAGGGGCCAATTAATGTAACATGCAAGGAGTTTTCTCGCCCTGCCTATCGAAAGAGTTTGGGAAAACACCATCAACCGGCTTAGAAGAGGAGAGATAAGTTTCAGAATTTTATATGAGTTGCCACTTTTCTCAGGCAGGCAATTCAGCTGTTTGCGGAATTTTTCTTGCGACATGG------------------------------------------------------------------------------------------------------------------------------------------------------------------------------------------------------------------------------------------------------------------------------------------------------------------------------------------------------------------------------------------------
Ncressleri_AndersonSpringCave_G2075 ----------------TTAAAAGTGCCAAAGACTTAGGGCAAACATAAAAATCATTTCCAACTTGTTCGCGAGTCATTTACCACTCCATTTCAGGGGTTCCACGATAATGACAATCGTAAGTTAAAAACATCATCTTCCCAGTAAATATGTAATTATGTAGCATTTCATGATTTGAAAAGACATAAGAAGTTTATTTAATAAAGACCGGGTCTTCGGATTAAGAGATAATGGATTCGTCGCATCAACGTCGGAAAGGAGACGCCAATTCGACGGAAGCAGCAGCAGCAACAAGCAAAGCGTGCTTCTTCCCAAAGAAAAGATTGTAAAGTGATTAAGCTCACTAAGTAATAAGGCTAATAGCTAAAATGAGCCGAACAGATAAGCGG---GGGGGGGGGGACAAAAAGCGAGGACAAAAAGAGGAATTCTATTACTGAGAAATGACTGGTGTTAATTCAGTTCCGCAAATGGTGTTGCCTGGTATAATGTAATATTCTGTTCGTAATGAATGCAAAAGAAGAAAAGGCTTAAACGCACCTAATTAGATCCAGGGGCCAATTAATGTAACATGCAAGGAGTTTTCTCGCCCTGCCTATCGAAAGAGTTTGGGAAGACACCATCAACCGGCTTAGAACAGGAGAGATAAGTTTCAGAATTTTATATGAGTTGCCACTTTTCTCAAGCAGGCAATTCAGCTGTTTGCGGAATTTTTCTTGCGACATGGTAAACAGGTTTAGCATCGTTGCCTGTTGTATCGATCATCTTACAAGCTCTTCTCCTTTCGACGCTTTAATGACATTATTTTCACTCATCGGCAGCCAATATAAATTTGTCCCCGTTTCGCAGTTAATTTTCTCTCGTGAACGACGGGAGAGGAATTATCGCCGGCTTTTGCGTCCATCGAAGTTTTAAAAGTCCTCTGCGAATGAAAAATAAATGCATATTTAATGGATTGAATTGCTGATTCATTACGCCGTCAGGGTCGTATCTTTTTTGCCAACCCGACCATATTTCCGATGATGGAGTACCTCATCAGTATACAGTTCTTTGACGGAAAATGACACGCCTTCTTTGTGGAAACGGCTTTAAAAGCCAATAA---------
Ncressleri_PigeonCave_G2077 ----------------TTAAAAGTGCCAAAGACTTAGGGCAAACATAAAAATCATTTCCAACTTGTTCGCGAGTCATTTACCACTCCATTTCAGGGGTTCCACGATAATGACAATCGTAAGTTAAAAACATCATCTTCCCAGTAAATATGTAATTATGTAGCATTTCATGATTTGAAAAGACATAAGAAGTTTATTTAATAAAGACCGGGTCTTCGGATTAAGAGATAATGGATTCGTCGCATCAACGTCGGAAAGGAGACGCCAATTCGACGGAAGCAGCAGCAGCAACAAGCAAAGCGTGCTTCTTCCCAAAGAAAAGATTGTAAAGTGATTAAGCTCACTAAGTAATAAGGCTAATAGCTAAAATGAGCCGAACAGATAAGCGG-----GGGGGGGGACAAAAAGCGAGGACAAAAAGAGGAATTCTATTACTGAGAAATGACTGGTGTTAATTCAGTTCCGCAAATGGTGTTGCCTGGTATAATGTAATATTCTGTTCGTAATGAATGCAAAAGAAGAAAAGGCTTAAACGCACCTAATTAGATCCAGGGGCCAATTAATGTAACATGCAAGGAGTTTTCTCGCCCTGCCTATCGAAAGAGTTTGGGAAGACACCATCAACCGGCTTAGAACAGGAGAGATAAGTTTCAGAATTTTATATGAGTTGCCACTTTTCTCAAGCAGGCAATTCAGCTGTTTGCGGAATTTTTCTTGCGACATGGTAAACAGGTTTAGCATCGTTGCCTGTTGTATCGATCATCTTACAAGCTCTTCTCCTTTCGACGCTTTAATGACATTATTTTCACTCATCGGCAGCCAATATAAATTTGTCCCCGTTTCGCAGTTAATTTTCTCTCGTGAACGACGGGAGAGGAATTATCGCCGGCTTTTGCGTCCATCGAAGTTTTAAAAGTCCTCTGCGAATGAAAAATAAATGCATATTTAATGGATTGAATTGCTGATTCATTACGCCGTCAGGGTCGTATCTTTTTTGCCAACCCGACCATATTTCCGATGATGGAGTACCTCATCAGTATACAGTTCTTTGACGGAAAATGACACGCCTTCTTTGTGGAAACGGCTTTAAAAGCCAATAAAAACTATTA
Nbarri_Bishop_N1072 ----------------------------------------------------------------GTTCGCGAGTCATTTACCACTTCATTTCAGGAGTTCCACGATAATGACAATCGGAAGTTAAAAACATCATCTTTCCAGTAAATATGTAATTATGTAGCATTTCATGATTTGAAAAGGCATAAGAAGTTTATTTAATAAAGACCCGGTCTTCGGATTAAGAGATAATGGATTCGTCGCATCAACGGCGGGAAGGCGACGCCGATTCGACGGAA-CAGCAGCAGCAACAAGCAAAGCGTGCTTCTTCCAAAAGAAAATATTGTAAAGTGATTAAGCTCACTAAGTAATAAGGCTAATAGCTAAAATGAGCCGAAGAGATAAGAAGGGGGGGG-----------------GGACAAAAAGAGGAATTCTATTACTGAGAAATGACTGGTGTTAATTCAGTTCCGCAAATGGTGTTGCCTGGTATAATGTAATATTCTGTTCGTAATGAATGCAAAAGAAGAAAAGGCTTAAACGCACCTAATTAGATCCAGGGGCCAATTAATGTAACATGCAAGGAGTTTTCTCGCCCTGTCTATCGAAAGAGTTTGCGAAAACACCATCAACCGGCTTAGAAGAGAAGAGATAAGTTTCAGAATTTTATATGAGTTGCCACTTTTCTCAAGCAGGCAATTCAGATGTTTGCGGAATTTTTCTCGCGACATGGTAAACAGGTTTAGCATCGTTGTCTGTTGTATCCATCATCTTACATGCTCTTCTCCTTTCGACGCTTTAATGACATTATTTTCACTCATCGGCAGCCAATATAAATTTGTCGCCGTTTCGCAGTTAATTTTCTCTCGTGAACGACGGGAGAGGAATTATCGCCGGCTTTTGCATCCATCGAAGTTTTAAAAGTCCTCTGCGAATGAAAAATAAATGCATATTTAATGGATTGAATTGCTGATTCATTACGCCATCGGGGTCGTATCTTTTTGCCAGCTTCGACCATATTTCCGATGATGGAGTACCTCATCAGTATACAGTTCTTTGACGGAAAACGACACGCCTTCTTTGTGGAAACGGCTTTAA-------------------
Nbarri_LostCoveCave_N0065 AATTAAAGAGATATCATTAAAAATGCCGATGACTTAGGACAAACATAAAAATCATTTCCGACTTGTTCGCGAGTCATTTACCACTTCATTTCAGGAGTTCCACGATAATGACAATCGGAAGTTAAAAACATCATCTTTCCAGTAAATATGTAATTATGTAGCATTTCATGATTTGAAAAGGCATAAGAAGTTTATTTAATAAAGACCCGGTCTTCGGATTAAGAGATAATGGATTCGTCGCATCAACGGCGGGAAGGCGACGCCGATTCGACGGAA-CAGCAGCAGCAACAAGCAAAGCGTGCTTCTTCCAAAAGAAAATATTGTAAAGTGATTAAGCTCACTAAGTAATAAGGCTAATAGCTAAAATGAGCCGAAGAGATAAGAAGGGGGGGG-----------------GGACAAAAAGAGGAATTCTATTACTGAGAAATGACTGGTGTTAATTCAGTTCCGCAAATGGTGTTGCCTGGTATAATGTAATATTCTGTTCGTAATGAATGCAAAAGAAGAAAAGGCTTAAACGCACCTAATTAGATCCAGGGGCCAATTAATGTAACATGCAAGGAGTTTTCTCGCCCTGTCTATCGAAAGAGTTTGGGAAAACACCATCAACCGGCTTAGAAGAGAAGAGATAAGTTTCAGAATTTTATATGAGTTGCCACTTTTCTCAAGCAGGCAATTCAGATGTTTGCGGAATTTTTCTCGCGACATGGTAAACAGGTTTAGCATCGTTGTCTGTTGTATCCATCATCTTACATGCTCTTCTCCTTTCGACGCTTTAATGACATTATTTTCACTCATCGGCAGCCAATATAAATTTGTCGCCGTTTCGCAGTTAATTTTCTCTCGTGAACGACGGGAGAGGAATTATCGCCGGCTTTTGCATCCATCGAAGTTTTAAAAGTCCTCTGCGAATGAAAAATAAATGCATATTTAATGGATTGAATTGCTGATTCATTACGCCATCGGGGTCGTATCTTTTTGCCAGCTTCGACCATATTTCCGATGATGGAGTACCTC-----------------------------------------------------------------------------
Nbarri_eyed_ClayCave_G2082 AGTTAAAGAGATATCATTAAAAATGCCGAAGACTTAGGGCAAACATAAAAATCATTTTCAACTTGTTCGCGAATCATTTACCACTCCCTTTCGGGAGTTCCACGATAATGACAATCGGAAGTTAAAAACATCATCTTCCCAGTAAATATGTAATTATGTAGCATTTCATGATTTGAAAAGGCAGAAGAAGTTTATTTAATAAAGACCCGGTCTTCGGATTAAGAGATAATGGATTCGTCGCATCAACGTCGGAAAGGCGACGCCGATTCGACTGAAGCAGCAGCAGCAACAAGCAAAGCGTGCTTCTTCCCAAAGAAAAGATTGTAAAGTGATTAAGCTCACTAAGTAATAAGGCTAATAGCTAAAATGAGCCGAACAGATAAGAAG-GGGGGGGGGAGGACAAAGAGCGAGGACAAAAAGAGGAATTCTATTACTGAGAAATGACTGGTGTTAATTCAGTTCCGCAAATGGTGTTGCCTGGTATAATGTAATATTCTGTTCGTAATGAATGCAAAAGAAGAAAAGGCTTAAACGCACCTAATTAGATCCAGGGGCCAATTAATGTAACATGCAAGGAGTTTTCTCGCCCTGCCTATCGAAAGAGTTTGGGAAAACACCATCAACCGGCTTAGAAGAGGAGAGATAAGTTTCAGAATTTTATATGAGTTGCCACTTTTCTCAAGCAGGCAATTCAGCTGTTTGCGGAATTTTTCTCGCGACATGGTAAACAGGTTTAGCATCGTTGTCTGTTGTATCCATCATCTTACAAGCTCTTCTCCTTTCGACGCTTTAATGACATTATTTTCACTCATCGGCAGCCAATATAAATTTGTCGCCGTTTCGCAGTTAATTTTCTCTCGTGAACGACGGGAGAGGAATTATCGCCGGCTTTTGCGTCCATCGAAGTTTTAAAAGTCCTCTGCGAATGAAAAATAAATGCATATTTAATGGATTGAACTGCTGATTCATTACGCCATCGGGGTCGTATCTTTTTGCCAGCTTCGACCATATTTCCGATGATGGAGTACCTCATCAGTATACAGTTCTTTGACGGAAAACGACACGCCTTCTTTGTGGAAACGGCTTTAAAAGCCAATAAAAACTATTA
Nbarrowsi_Tuckaleechee_N360 AATTAAAGAGATATCATTAAAAATGCCGATGACTTAGGACAAACATAAAAATCATTTCCGACTTGTTCGCGAGTCATTTACCACTTCATTTCAGGAGTTCCACGATAATGACAATCGGAAGTTAAAAACATCATCTTTCCAGTAAATATGTAATTATGTAGCATTTCATGATTTGAAAAGGCATAAGAAGTTTATTTAATAAAGACCCGGTCTTCGGATTAAGAGATAATGGATTCGTCGCATCAACGTCGGAAAGGCGACGCCGATTCGACGGAAGCAGCAGCAGCAACAAGCAAAGCGTGCTTCTTCCCAAAGAAAAGATTGTAAAGTGATTAAGCTCACTAAGTAATAAGGCTAATAGCTAAAATGAGCCGAACAGATAAGAAG-GGGGGGAGGAGGACAAAGAGCGAGGACAAAAAGAGGAATTCTATTACTGAGAAATGACTGGTGTTAATTCAGTTCCGCAAATGGTGTTGCCTGGTATAATGTAATATTCTGTTCGTAATGAATGCAAAAGAAGAAAAGGCTTAAACGCACCTAATTAGATCCAGGGGCCAATTAATGTAACATGCAAGGAGTTTTCTCGCCCTGCCTATCGAAAGAGTTTGGGAAAACACCATCAACCGGCTTAGAAGAGGAGAGATAAGTTTCAGAATTTTATATGAGTTGCCACTTTTCTCAAGCAGGCAATTCAGCTGTTTGCGGAATTTTTCTCGCGACATGGTAAACAGGTTTAGCATCGTTGTCTGTTGTATCCATCATCTTACAAGCTCTTCTCC-TTCGACGCTTTAATGACATTATTTTCACTCATCGGCAGCCAATATAAATTTGTCGCCGTTTCGCAGTTAATTTTCTCTCGTGAACGACGGGAGAGGAATTATCGCCGGCTTTTGCGTCCATCGAAGTTTTAAAAGTCCTCTGCGAATGAAAAATAAATGCATATTTAATGGATTGAACTGCTGATTCATTACGCCATCGGGGTCGTATCTTTTTGCCAGCTTCGACCATATTTCCGATGATGGAGTACCTCATCAGTATACAGTTCTTTGACGGAAAACGACACGCCTTCTTTGTG--------------------------------
Nbishopi_DryFalls_N150 -----------------------------------------------AAAATCATTTCCGACTTGTTCGCGACTCATTTACCACTTCATTTCAGGAGTTCCACGATAATGACAATCGGAAGTTAAAAACATCATCTTTCCAGTAAATATGTAATTATGTTGCATTTCATGATTTGAAAAGGCATAAGAAGTTTATTTAATAAAGACCCGGTCTTCGGATTAAGAGATAATGGATTCGTCGCATCAACTTCGGAAAGGCGACGCCGATTCGACGGAAGCAGCAGCAGCAACAAGCAAAGCGTGCTTCTTCCCAAAGAAAAGATTGTAAAGTGATTAAGCTCACTAAGTAATAAGGCTAATAGCTAAAATGAGCCGAACAGATAAGAAG-GGGGGGGGGAGGACAAAGAGCGAGGACAAAAAGAGGAATTCTATTACTGAGAAATGACTGGTGTTAATTCAGTTCCGCAAATGGTGTTGCCTGGAATAATGTAATATTCTGTTCGTAATGAATGCAAAAGAAGAAAAGGCTTAAACGCACCTAATTAGATCCAGGGGCCAATTAATGTAACATGCAAGGAGTTTTCTCGCCCTGCCTATCGAAAGAGTTTGGGAAAACACCATCAACCGGCTTAGAAGAGAAGAGATAAGTTTCAGAATTTTATATGAGTTGCCACTTTTCTCAAGCAGGCAATTCAGCTGTTTGCGGAATTTTTCTCGCGACATGGTAAACAGGTTTAGCATCGTTGTCTGTTGTATCCATCATCTTACAAGCTCTTCTCCTTTCGACGCTTTAATGACATTATTTTCACTCATCGGCAGCCAATATAAATTTGTCGCCGTTTCGCAGTTAATTTTCTCTCGTGAACGACGGGAGAGGAATTATCGCCGGCTTTTGCGTCTATCGAAGTTTTAAAAGTCCTCTGCGAATGAAAAATAAATGCATATTTAATGGATTGAACTGCTGATTCATTACGCCACCGGGGTCGTATCTTTTTGCCAGCTTCGACCATATTTCTGATGATGGAGTACCTCATCAGTATACAGTTCTTTGACGGAAAACGACACGCCTCCTTTGTGGAAACGGCTTTAAAAGCCAATA----------
Nbishopi_StandingIndian_N131 ---------------------------------------------------------------------------ATTTACCACTTCATTTCAGGAGTTCCACGATAATGACAATCGGAAGTTAAAAACATCATCTTTCCAGTAAATATGTAATTATGTTGCATTTCATGATTTGAAAAGGCATAAGAAGTTTATTTAATAAAGACCCGGTCTTCGGATTAAGAGATAATGGATTCGTCGCATCAACTTCGGAAAGGCGACGCCGATTCGACGGAAGCAGCAGCAGCAACAAGCAAAGCGTGCTTCTTCCCAAAGAAAAGATTGTAAAGTGATTAAGCTCACTAAGTAATAAGGCTAATAGCTAAAATGAGCCGAACAGATAAGAAGGGGGGGGGGGAGGACAAAGAGCGAGGACAAAAAGAGGAATTCTATTACTGAGAAATGACTGGTGTTAATTCAGTTCCGCAAATGGTGTTGCCTGGAATAATGTAATATTCTGTTCGTAATGAATGCAAAAGAAGAAAAGGCTTAAACGCACCTAATTAGATCCAGGGGCCAATTAATGTAACATGCAAGGAGTTTTCTCGCCCTGCCTATCGAAAGAGTTTGGGAAAACACCATCAACCGGCTTAGAAGAGAAGAGATAAGTTTCAGAATTTTATATGAGTTGCCACTTTTCTCAAGCAGGCAATTCAGCTGTTTGCGGAATTTTTCTCGCGACATGGTAAACAGGTTTAGCATCGTTGTCTGTTGTATCCATCATCTTACAAGCTCTTCTCCTTTCGACGCTTTAATGACATTATTTTCACTCATCGGCAGCCAATATAAATTTGTCGCCGTTTCGCAGTTAATTTTCTCTCGTGAACGACGGGAGAGGAATTATCGCCGGCTTTTGCGTCTATCGAAGTTTTAAAAGTCCTCTGCGAATGAAAAATAAATGCATATTTAATGGATTGAACTGCTGATTCATTACGCCATCGGGGTCGTATCTTTTTGCCAGCTTCGACCATATTTCTGATGATGGAGTACCTCATCAGTATACAGTTCTTTGACGGAAAACGACACGCCTCCTTTGTGGAAACGGCTTTAAAAGCCAATAAAAACTATTA
Nbrimleyi_NewberryCr_N984 AGTTAAAGAGATATCATTAAAAATGCCGA-AACTTAGGGCAAACATAAAAATCATTTCCAACTTGTTCGCGAGTCATTTACTACTCCCTTTCGGGGGTTCCACGATAATGACAATCGGAAGTTAAAAACATCATCTTTCCAGTAAATATGTAATTATGTAGCATTTCATGATTTGAAAAGGCATAAGAAGTTTATTTAATAAAGACCCGGTCTTCGGATTAAGAGATAATGGATTCGTCGCATCAACGTCGGAAAGGCGACGCCAATTCGACTGAAGCAGCAGCAGCAACAAGCAAAGCGTGCTTCTTCCCAAAGAAAAGATTGTAAAGTGATTAAGCTCACTAAGTAATAAGGCTAATAGCTAAAATGAGCCGAACAGATAAGAAG-GGGGGGGGGAGGACAAAGAGCGAGGACAAAAAGAGGAATTCTATTACTGAGAAATGACTGGTGTTAATTCAGTTCCGCAAATGGTGTTGCCTGGTATAATGTAATATTCTGTTCGTAATGAATGCAAAAGAAGAAAAGGCTTAAACGCACCTAATTAGATCCAGGGGCCAATTAATGTAACATGCAAGGAGTTTTCTCGCCCTGCCTATCGAAAGAGTTTGGGAAAACACCATCAACCGGCTTAGAAGAGGAGAGATAAGTTTCAGAATTTTATATGAGTTGCCACTTTTCTCAAGCAGGCAATTCAGCTGTTTGCGGAATTTTTCTCGCGACATGGTAAACAGGTTTAGCATCGTTGTCTGTTGTATCCATCATCTTACAAGCTCTTCTCCTTTCGACGCTTTAATGACATTATTTTCACTCATCGGCAGCCAATATAAATTTGTCGCCGTTTCGCAGTTAATTTTCTCTCGTGAACGACGGGAGAGGAATTATCGCCGGCTTTTGCGTCCATGGAAGTTTTAAAAGTCCTCTGCGAATGAAAAATAAATGCATATTTAATGGATTGAACTGCTGATTCATTACGCCATCGGGGTCGTATCTTTTTGCCAGCTT----------------------------------------------------------------------------------------------------------
Nbrimleyi_RumblingBald_N241 AGTTAAAGAGATATCATTAAAAATGCCGAAGACTTAGGGCAAACATAAAAATCATTTCCAACTTGTTCGCGAGTCATTTACTACTCCCTTTCGGGGGTTCCACGATAATGACAATCGGAAGTTAAAAACATCATCTTTCCAGTAAATATGTAATTATGTAGCATTTCATGATTTGAAAAGGCATAAGAAGTTTATTTAATAAAGACCCGGTCTTCGGATTAAGAGATAATGGATTCATCGCATCAACGTCGGAAAGGCGACGCCGATTCGACTGAAGCAGCAGCAGCAACAAGCAAAGCGTGCTTCTTCCCAAAGAAAAGATTGTAAAGTGATTAAGCTCACTAAGTAATAAGGCTAATAGCTAAAATGAGCCGAACAGATAAGAAGGGGGGGGG--------------GAGGACAAAAAGAGGAATTCTATTACTGAGAAATGACTGGTGTTAATTCAGTTCCGCAAATGGTGTTGCCTGGTATAATGTAATATTCTGTTCGTAATGAATGCAAAAGAAGAAAAGGCTTAAACGCACCTAATTAGATCCAGGGGCCAATTAATGTAACATGCAAGGAGTTTTCTCGCCCTGCCTATCGAAAGAGTTTGGGAAAACACCATCAACCGGCTTAGAAGAGGAGAGATAAGTTTCAGAATTTTATATGAGTTGCCACTTTTCTCAAGCAGGCAATTCAGCTGTTTGCGGAATTTTTCTCGCGACATGGTAAACAGGTTTAGCATCGTTGTCTGTTGTATCCATCATCTTACAAGCTCTTCTCCTTTCGACGCTTTAATGACATTATTTTCACTCATCGGCAGCCAATATAAATTTGTCGTCGTTTCGCAGTTAATTTTCTCTCGTGAACGACGGGAGAGGAATTATCGCCGGCTTTTGCGTCCATGGAAGTTTTAAAAGTCCTCTGCGAATGAAAAATAAATGCATATTTAATGGGTTGAACTGCTGATTCATTACGCCATCGGGGTCGTATCTTTTTGCCAGCTTCGACCATATTTCCGATGATGGAGTACCTCATCAGTATACAGTTCTTTGACTGAAAACGACACGCCTTCTTTGTGGAAACGGCTTTAAAAGCCAA------------
Ncanei_Egypt_N958 -----------------------------------------------------------------------------------------------------------------------------------------------------------------------------------GGCATAAGAAGTTTATTTAATAAAGACCCGGTCTTCGGATTAAGAGATAATGGATTCGTCGCATCAACGTCGGAAAGGCGACGCCGATTCGACTGAAGCAGCAGCAGCAACAAGCAAAGCGTGCTTCTTCCCAAAGAAAAGATTGTAAAGTGATTAAGCTCACTAAGTAATAAGGCTAATAGCTAAAATGAGCCGAACAGATAAGAAG----GGGGGGAGGACAAAGAGCGAGGACAAAAAGAGGAATTCTATTACTGAGAAATGACTGGTGTTAATTCAGTTCCGCAAATGGTGTTGCCTGGTATAATGTAATATTCTGTTCGTAATGAATGCAAAAGAAGAAAAGGCTTAAACGCACCTAATTAGATCCAGGGGCCAATTAATGTAACATGCAAGGAGTTTTCTCGCCCTGCCTATCGAAAGAGTTTTGGAAAACACCATCAACCGGCTTAGAAGAGGAGAGATAAGTTTCAGAATTTTATATGAGTTGCCACTTTTCTCAAGCAGGCAATTCAGCTGTTTGCGGAATTTTTCTCGCGACATGGTAAACAGGTTTAGCATCGTTGTCTGTTGTATCCATCATCTTACAAGCTCTTCTCCTTTCGGCGCTTTAATGACATTATTTTCACTCATCGGCAGCCAATATAAATTTGTCGCCGTTTCGCAGTTAATTTTCTCTCGTGAACGACGGGAGAGGAATTATCGCCGGCTTTT-----------------------------------------------------------------------------------------------------------------------------------------------------------------------------------------------------------------------
Ncarolinensis_Grandfather_N218 ----------------------------AAGACTTAGGGCAAACATAAAAATCATTTCCAACTTGTTCGCGAGTCATTTACCACTCCCTTTCGGGAGTTCCACGATAATGACAATCGGAAGTTAAAAACATCATCTTCCCAGTAAATATGTAATTATGTAGCATTTCATGATTTGAAAAGGCATAAGAAGTTTATTTAATAAAGACCCGGTCTTCGGATTAAGAGATAATGGATTCGTCGCATCAACGTCGGAAAGGCGACGCCGATTCGACTGAAGCAGCAGCAGCAACAAGCAAAGCGTGCTTCTTTCCAAAGAAAAGATTGTAAAGTGATTAAGCTCACTAAGTAATAAGGCTAATAGCTAAAATGAGCCGAACAGATAAGAAGGGGGGGGGGGAGGACAAAGAGCGAGGACAAAAAGAGGAATTCTATTACTGAGAAATGACTGGTGTTAATTCAGTTCCGCAAATGGTGTTGCCTGGTATAATGTAATATTCTGTTCGTAATGAATGCAAAAGAAGAAAAGGCTTAAACGCACCTAATTAGATCCAGGGGCCAATTAATGTAACATGCAAGGAGTTTTCTCGCCCTGCCTATCGAAAGAGTTTGGGAAAACACCATCAACCGGCTTAGAAGAGGAGAGATAAGTTTCAGAATTTTATATGAGTTGCCACTTTTCTCAAGCAGGCAATTCAGCTGTTTGCGGAATTTTTCTCGCGACATGGTAAACAGGTTTAGCATCGTTGTCTGTTGTATCCATCATCTTACAAGCTCTTCTCCTTTCGACGCTTTAATGACATTATTTTCACTCATCGGCAGCCAATATAAATTTGTCGCCGTTTCGCAGTTAATTTTCTCTCGTGAACGACGGGAGAGGAATTATCGCCGGCTTTTGCGTCCATCGAAGTTTTAAAAGTCCTCTGCGAATGAAAAATAAATGCATATTTAATGGATTGAACTGCTGATTCATTACGCCATCGGGGTCGTATCTTTTTGCCAGCTTCGACCATATTTCCGATGATGGAGTACCTCATCAGTATACAGTTCTTTGACGGAAAACGACTCGCCTTCTTTGTGGAAACGGCTTTAAAAGCCAATAATAACTATT-
Ncarolinensis_LinvilleCaverns_N227 ----------------------------------------------------------------------------------------------------------------------------------------------------------------------------------------------------------------------------------------------------------------------------------------------------------------------------------------------------------------GGCTAATAGCTAAAATGAGCCGAACAGATAAGAAG--GGGGGGGGGGGACAAAGAGCGAGGACAAAAAGAGGAATTCTATTACTGAGAAATGACTGGTGTTAATTCAGTTCCGCAAATGGTGTTGCCTGGTATAATGTAATATTCTGTTCGTAATGAATGCAAAAGAAGAAAAGGCTTAAACGCACCTAATTAGATCCAGGGGCCAATTAATGTAACATGCAAGGAGTTTTCTCGCCCTGCCTATCGAAAGAGTTTGGGAAAACACCATCAACCGGCTTAGAAGAGGAGAGATAAGTTTCAGAATTTTATATGAGTTGCCACTTTTCTCAAGCAGGCAATTCAGCTGTTTGCGGAATTTTTCTCGCGACATGGTAAACAGGTTTAACATCGTTGTCTGTTGTATCCATCATCTTACAAGCTCTTCTCCTTTCGACGCTTTAATGACATTATTTTCACTCATCGGCA---------------------------------------------------------------------------------------------------------------------------------------------------------------------------------------------------------------------------------------------------------------------------------------------------
Ncarteri_English_N031 ----------------------------ATGACTTAGGACAAACATAAAAATCATTTCCGACTTGTTCGCGAGTCATTTACCACTCCATTTCAGGAGTTCCACGCTAATGACAATCGGAAGTTAAAAACATCATCTTTCCAGTAAATATGTAATTATGTAGCATTTCATGATTTGAAAAGGCATAAGAAGTTTATTTAATAAAGACCCGGTCTTCGGATTAAGAGATAATGGATTCGTCGCATCAACGTCGGAAAGGCGACGCCGATTCGACGGAAGCAGCAGCAGCAACAAGCAAAGCGTGCTTCTTCCCAAAGAAAAGATTGTAAAGTGATTAAGCTCACTAAGTAATAAGGCTAATAGCTAAAATGAGCCGAACAGATAAGAAGAGGGGGGGGGAGGACAAAGAGCGAGGACAAAAAGAGGAATTCTATTACTGAGAAATGACTGGTGTTAATTCAGTTCCGCAAATGGTGTTGCCTGGTATAATGTAATATTCTGTTCGTAATGAATGCAAAAGAAGAAAAGGCTTAAACGCACCTAATTAGATCCAGGGGCCAATTAATGTAACATGCAAGGAGTTTTCTCGCCCTGCCTATCGAAAGAGTTTGGGAAAACACCATCAACCAGCTTAGAGGAGGAGAGATAAGTTTCAGAATTTTATATGAGTTGCCACTTTTCTCAAGCAGGCAATTCAGCTGTTTGCGGAATTTTTCTCGCGACATGGTAAACAGGTTTAGCATCGTTGTCTGTTGTATCCATCATCTTACAAGCTCTTCTCCTTTCGACGCTTTAATGACATTATTTTCACTCATCGGCAGCCAATATAAATTTGTCGCCGTTTCGCAGTTAATTTTCTCTCGTGAACGACGGGAGAGGAATTATCGCCGGCTTTTGCATCCATCGAAGTTTTAAAAGTCCTCTGCGAATGAAAAATAAATGCATATTTAATGGATTGAACTGCTGATTCATTACGCCATCGGGGTCGTATCTTTTTGCCAGCTTCGACCATATTTCCGATGATGGAGTACCTCATCAGTATACAGTTCTTTGACGGAAAACGACACGCCTTCTTTGTGGAAACGTCTTTAAAAGCCCATAAAAACTATTA
Ncarteri_LaurelCave_nearTYPE_N0296 AATTAAAGAGATATCATTAAAAATGCCGATGACTTAGGACAAACATAAAAATCATTTCCGACTTGTTCGCGAGTCATTTACCACTTCATTTCAGGAGTTCCACGATAATGACAATCGGAAGTTAAAAACATCATCTTTCCAGTAAATATGTAATTATGTAGCATTTCATGATTTGAAAAGGCATAAGAAGTTTATTTAATAAAGACCCGGTCTTCGGATTAAGAGATAATGGATTCGTCGCATCAACGTCGGAAAGGCGACGCCGATTCGACGGAAGCAGCAGCAGCAACAAGCAAAGCGTGCTTCTTCCCAAAGAAAAGATTGTAAAGTGATTAAGCTCACTAAGTAATAAGGCTAATAGCTAAAATGAGCCGAACAGATAAGAAG--GGGGGGGGAGGACAAAGAGCGAGGACAAAAAGAGGAATTCTATTACTGAGAAATGACTGGTGTTAATTCAGTTCCGCAAATGGTGTTGCCTGGTATAATGTAATATTCTGTTCGTAATGAATGCAAAAGAAGAAAAGGCTTAAACGCACCTAATTAGATCCAGGGGCCAATTAATGTAACATGCAAGGAGTTTTCTCGCCTTGCCTATCGAAAGAGTTTGGGAAAACACCATCAACCGGCTTAGAAGAGGAGAGATAAGTTTCAGAATTTTATATGAGTTGCCACTTTTCTCAAGCAGGCAATTCAGCTGTTTGCGGAATTTTTCTCGCGACATGGTAAACAGGTTTAGCATCGTTGTCTGTTGTATCCATCATCTTACAAGCTCTTCTCCTTTCGACGCTTTAATGACATTATTTTCACTCATCGGCAGGCAATATAAATTTGTCGCCGTTTCGCAGTTAATTTTCTCTCGTGAACGACGGGAGAGGAATTATCGCCGGCTTTTGCGTCCATCGAAGTTTTAAAAGTCCTCTGCGAATGAAAAATAAATGCATATTTAATGGATTGAACTGCTGATTCATTACGCCATCGGGGTCGTATCTTTTTGCCAGCTTCGACCATATTTCCGATGATGGAGTACCTCATCAGTATACAGTTCTTTGACGGAAAACGACACGCCTTCTTTGTGGAAACGGCTTTAAAAGCCCATAAAAACTATTA
Ncarteri_PilotMtn_G2185 AATTAAAGAGATATCATTAAAAATGCCGATGACTTAGGACAAACATAAAAATCATCTCCGACTTGTTCGCGAGTCATTTACCACTTCATTTCAGAAGTTCCACGATAATGACAATCGGAAGTTAAAAACATCATCTTTCCAGTAAATATGTAATTATGTAGCATTTCATGATTTGAAAAGGCATAAGAAGTTTATTTAATAAAGACCCGGTCTTCGGATTAAGAGATAATGGATTCGTCGCATCAACGTCGGAAAGGCGACGCCGATTCGACGGAAGCAGCAGCAGCAACAAGCAAAGCGTGCTTCTTCCCAAAGAAAAGATTGTAAAGTGATTAAGCTCACTAAGTAATAAGGCTAATAGCTAAAATGAGCCGAACAGATAAGAAG-GGGAGGGGGAGGACAAAGAGCGAGGACAAAAAGAGGAATTCTATTACTGAGAAATGACTGGTGTTAATTCAGTTCCGCAAATGGTGTTGCCTGGTATAATGTAATATTCTGTTCGTAATGAATGCAAAAGAAGAAAAGGCTTAAACGCACCTAATTAGATCCAGGGGCCAATTAATGTAACATGCAAGGAGTTTTCTCGCCTTGCCTATCGAAAGAGTTTGGGAAAACACCATCAACCAGCTTAGAAGAGGAGAGATAAGTTTTAGAATTTTATATGAGTTGCCACTTTTCTCAAGCAGGCAATTCAGCTGTTTGCGGAATTTTTCTCGCGACATGGTAAACAGGTTTAGCATCGTTGTCTGTTGTATCCATCATCTTACAAGCTCTTCTCCTTTCGACGCTTTAATGACATTATTTTCACTCATCGGCAGCCAATATAAATTTGTCG-CGTTTCGCAGTTAATTTTCTCTCGTGAACGACGGGAGAGGAATTATCGCCGGCTTTTGCGTCCATCGAAGTTTTAAAAGTCCTCTGCGAATGAAAAATAAATGCATATTTAATGGATTGAACTGCTGATTCATTACGCCATCGGGGTCGTATCTTTTTGCCAGCTTCGACCATATTTCCGATGATGGAGTACCTCATCAGTATACAGTTCTTTGACGGAAAACGACACGCCTTCTTTGTGGAAACGGCTTTAAAAGCCCATAAAAACTATTA
Ncarteri_Pitchfork_N363 ---------------------------GATGACTTAGGACAAACATAAAAATCATTTCCGACTTGTTCCCGAGTCATTTACCACTTCATTTCAGGAGTTCCACGATAATGACAATCGGAAGTTAAAAACATCATCTTTCCAGTAAATATGTAATTATGTAGCATTTCATGATTTGAAAAGGCATAAGAAGTTTATTTAATAAAGACCCGGTCTTCGGATTAAGAGATAATGGATTCGTCGCATCAACGTCGGAAAGGCGACGCCGATTCGACGGAAGCAGCAGCAGCAACAAGCAAAGCGTGCTTCTTCCCAAAGAAAAGATTGTAAAGTGATTAAGCTCACTAAGTAATAAGGCTAATAGCTAAAATGAGCCGAACAGATAAGAAG-GGGGAGGGGAGGACAAAGAGCGAGGACAAAAAGAGGAATTCTATTACTGAGAAATGACTGGTGTTAATTCAGTTCCGCAAATGGTGTTGCCTGGTATAATGTAATATTCTGTTCGTAATGAATGCAAAAGAAGAAAAGGCTTAAACGCACCTAATTAGATCCAGGGGCCAATTAATGTAACATGCAAGGAGTTTTCTCGCCCTGCCTATCGAAAGAGTTTGGGAAAACACCATCAACCGGCTTAGAAGAGGAGAGATAAGTTTCAGAATTTTATATGAGTTGCCACTTTTCTCAAGCAGGCAATTCAGCTGTTTGCGGAATTTTTCTCGCGACATGGTAAACAGGTTTAGCATCGTTGTCTGTTGTATCCATCATCTTACAAGCTCTTCTCCTTTCGACGCTTTAATGACATTATTTTCACTCATCGGCAGCCAATATAAATTTGTCGCCGTTTCGCAGTTAATTTTCTCTCGTGAACGACGGGAGAGGAATTATCGCCGGCTTTTGCGTCCATCGAAGTTTTAAAAGTCCTCTGCGAATGAAAAATAAATGCATATTTAATGGATTGAACTGCTGATTCATTACGCCATCGAGGTCGTATCTTTTTGCCAGCTTCGACCATATTTCCGATGATGGAGTACCTCATCAGTATCCAGTTCTTTGACGGAAAACGACACGCCTTCTTTGTGGAAACGGCTTTAAAAGCCCATAAAAACT----
Ncarteri_WeberCty_N1044 AATTAAAGAGATATCATGAAAAATGCCGATGACTTAGGACAAACATAAAAATCATTTCCGACTTGTTCGCGAGTCATTTACCACTTCATTTCAGGAGTTCCACGATAATGACAATCGGAAGTTAAAAACATCATCTTTCCAGTAAATATGTAATTATGTAGCATTTCATGATTTGAAAAGGCATAAGAAGTTTATTTAATAAAGACCCGGTCTCCGGATTAAGAGATAATGGATTCGTCGCATCAACGTCGGAAAGGCGACGCCGATTCGACGGAAGCAGCAGCAGCAACAAGCAAAGCGTGCTTCTTTCCAAAGAAAAGATTGTAAAGTGATTAAGCTCACTAAGTAATAAGGCTAATAGCTAAAATGAGCCGAACAGATAAGAAG-GGGGGGGGGAGGACAAAGAGCGAGGACAAAAAGAGGAATTCTATTACTGAGAAATGACTGGTGTTAATTCAGTTCCGCAAATGGTGTTGCCTGGTATAATGTAATATTCTGTTCGTAATGAATGCAAAAGAAGAAAAGGCTTAAACGCACCTAATTAGATCCAGGGGCCAATTAATGTAACATGCAAGGAGTTTTCTCGCCCTGCCTATCGAAAGAGTTTGGGAAAACACCATCAACCAGCTTAGAAGAGGAGAGATAAGTTTCAGAATTTTATATGAGTTGCCACTTTTCTCAAGCAGGCAATTCAGCTGTTTGCGGAATTTTTCTCGCGACATGGTAAACAGGTTTAGCATCGTTGTCTGTTGTATCCATCATCTTACAAGCTCTTCTCCTTTCGACGCTTTAATGACATTATTTTCACTCATCGGCAGCCAATATAAATTTGTCGCCGTTTCGCAGTTAATTTTCTCTCGTGAACGACGGGAGAGGAATTATCGCCGGCTTTTGCATCCATCGAAGTTTTAAAAGTCCTCTGCGAATGAAAAATAAATGCATATTTAATGGATTGAACTGCTGATTCATTACGCCATCGGGGTCGTATCTTTTTGCCAGCTTCGACCATATTTCCGATGATGGAGTACCTCATCAGTATACAGTTCTTTGACGGAAAACGACACGCCTTCTTTGTGGAAACGTCTTTAAAAGCCCATAAAAACTATTA
Ncarteri_div__RainbowCave_G2089 ------------------------------GACTTAGAGCAAACATAAAAATCATTCCCAACTTGTTCGAGAGCCATTTACCGCTCCATTTCCGGGGTTCCACGATAATGACAATCGGAAGTTAAAAACATCATCTTCCCAGTAAATATGTAATTATGTAGCATTTCATGATTTGAAAAGGCATAAGAAGTTTATTTAATAAAGACCGGGTCTTCGGATTAAGAGATAATGGATTCGTCGCATCAACGTCGGAAAGGCGACGCCAATTCGACGGAAGCAGCAGCAGCAACAAGCAAAGCGTGCTTCTTCCCAAAGAAAAGATTGTAAAGTGATTAAGCTCACTAAGTAATAAGGCTAATAGCTAAAATGAGCCGAACAGATAGGAAGAGGGGGGG---------------AGGACAAAAAGAGGAATTCTATTACTGAGAAATGACTGGTGTTAATTCAGTTCCGCAAATGGTGTTGCCTGGTATAATGTAATATTCTGTTCGTAATGAATGCAAAAGAAGAAAAGGCTTAAACGCACCTAATTAGATCCAGGGGCCAATTAATGTAACATGCAAGGAATTTTCTCGCCTTGCCTATCGAAAGAGTTTGGGAAAACACCATCAACCGGCTTAGAAGAGGAGAGATAAGTTTCAGAATTTTATATGAGTTGCCACTTTTCTCAAGCAGGCAATTCAGCTGTTTGCGGAATTTTTCTTGCGACATGGTAAACAGGTTTAGCATCGTTGTCTGTTGTATCCATCATCTTACAAGCTCTTCTCCTTTCGACGCTTTAATGACATTATTTTCACTCATCGGCAGCCAATATAAATTTGTCGCCGTTTCGCAGTTAATTTTCTCTCGTGAACGACGAGAGAGGAATTATCGCAGGCTTTTGCGTCCATCGAAGTTTTAAAAGTCCTCTGCGAATGAAAAATAAATGCATATTTAATGGATTGAACTGCTGATTCATTACGCCGTCGGGGTCGTATCTTTTTGCCAGC-CCGACCATATTTCCGATGATGGAGTACCTCATCAGTATACAGTTCTTTGACGGAAAACGACACGCCTTCTTTGTGGAAACGACTTTAAAAGCCAATAAAAACTATTA
Ncherokee_BalsamMtn_N891 AGTTAAAGAGATATCATTAAAAATGCCGAAGACTTAGGGCAAACATAAAAATCATTTCCAACTTGTTCGCGAGTCATTTACCACTCCCTTTCGGGAGTTCCACGATAATGACAATCGGAAGTTAAAAACATCATCTTCCCAGTAAATATGTAATTATGTAGCATTTCATGATTTGAAAAGGCATAAGAAGTTTATTTAATAAAGACCCGGTCTTCGGATTAAGAGATAATGGATTCGTCGCATCAACGTCGGAAAGGCGACGCCGATTCGACTGAAGCAGCAGCAGCAACAAGCAAAGCGTGCTTCTTCCCAAAGAAAAGATTGTAAAGTGATTAAGCTCACTAAGTAATAAGGCTAATAGCTAAAATGAGCCGAACAGATAAGAAG--GGGGGGGGGGGACAAAGAGCGAGGACAAAAAGAGGAATTCTATTACTGAGAAATGACTGGTGTTAATTCAGTTCCGCAAATGGTGTTGCCTGGTATAATGTAATATTCTGTTCGTAATGAATGCAAAAGAAGAAAAGGCTTAAACGCACCTAATTAGATCCAGGGGCCAATTAATGTAACATGCAAGGAGTTTTCTCGCCCTGCCTATCGAAAGAGTTTGGGAAAACACCATCAACCGGCTTAGAAGAGGAGAGATAAGTTTCAGAATTTTATATGAGTTGCCACTTTTCTCAAGCAGGTAGTTCAGCTGTTTGCGGAATTTTTCTCGCGACATGGTAAACAGGTTTAGCATCGTTGTCTGTTGTATCCATCATCTTACAAGCTCTTCTCCTTTCGACGCTTTAATGACATTATTTTCACTCATCGGCAGCCAATATAAATTTGTCGCCGTTTCGCAGTTAATTTTCTCTCGTGAACGACGGGAGAGGAATTATCGCCGGCTTTTGCGTC----GAAGTTTTAAAAGTCCTCTGCGAATGAAAAATAAATGCATATTTAATGGATTGAACTGCTGATTCATTACGCCATCGGGGTCGTATCTTTTTGCCAGCTTCGACCATATTTCCGTTGATGGTGTACCTCATCAGTATACAGGTCTTTGACGGAAATCGACTCGCCTTCTTT-----------------------------------
Ncherokee_SIndianCrk_N681 ----------------------------------------------------------------------------------------------------------------------------------------------------TGTAATTATGTAGCATTTCATGATTTGAAAAGGCATAAGAAGTTTATTTAATAAAGACCCGGTCTTCGGATTAAGAGATAATGGATTCGTCGCATCAACGTCGGAAAGGCGACGCCGATTCGACTGAAGCAGCAGCAGCAACAAGCAAAGCGTGCTTCTTCCCAAAGAAAAGATTGTAAAGTGATTAAGCTCACTAAGTAATAAGGCTAATAGCTAAAATGAGCCGAACAGATAAGAA------GGGGGAGGACAAAGAGCGAGGACAAAAAGAGGAATTCTATTACTGAGAAATGACTGGTGTTAATTCAGTTCCGCAAATGGTGTTGCCTGGTATAATGTAATATTCTGTTCGTAATGAATGCAAAAGAAGAAAAGGCTTAAACGCACCTAATTAGATCCAGGGGCCAATTAATGTAACATGCAAGGAGTTTTCTCGCCCTGCCTATCGAAAGAGTTTGGGAAAACACCATCAACCGGCTTAGAAGAGGAGAGATAAGTTTCAGAATTTTATATGCGTTGCCACTTTTCTCAAGCAGGCAATTCAGCTGTTTGCGGAATTTTTCTCGCGACATGGTAAACAGGTTTAGCATCGTTGTCTGTTGTATCCATCATCTTACAAGCTCTTCTCCTTTCGACGCTTTAATGACATTATTTTCACTCATCGGCAGCCAATATAAATTTGTCGCCGTTTCGCAGTTAATTTTCTCTCGTGAACGACGGGAGAGGAATTATCGCCGGCTTTTGCGTCCATCGAAGTTTTAAAAGTCCTCTGCGAA--------------------------------------------------------------------------------------------------------------------------------------------------------------------------------------
Ncooperi_BeaverCrk_N1002 -------------------------------------------------------------------------------------------------------------------------------------------------------------------------------------------------------------------CTTCGGATTAAGAGATAATGGATTCGTCGCATCAACTTCGGAAAGGCGACGCCGATTCCACGGAAGCAGCAGCAGCAACAAGCAAAGCGTGCTTCTTCCCAAAGAAAATATTGTAAAGTGATTAAGCTCACTAAGTAATAAGGCTAATAGCTAAAATGAGCCGAACAGATAAGAAGGGGGGGGGGGAGGACAAAGAGCGAGGACAAAAAGAGGAATTCTATTACTGAGAAATGACTGGTGTTAATTCAGTTCCGCAAATGGTGTTGCCTGGAATAATGTAATATTCTGTTCGTAATGAATGCAAAAGAAGAAAAGGCTTAAACGCACCTAATTAGATCCAGGGGCCAATTAATGTAACATGCAAGGAGTTTTCTCGCCCTGCCTATCGAAAGAGTTTGGGAAAACACCATCAACCGGCTTAGAAGAGAAGAGATAAGTTTCAGAATTTTATATGAGTTGCCACTTTTCTCAAGCAGGCAATTCAGCTGTTTGCGGAATTTTTCTCGCGACATGGTAAACAGGTTTAGCATCGTTGTCTGTTGTATCCATCATCTTACAAGCTCTTCTCCTTTCGACGCTTTAATGACATTATTTTCACTCATCGGCAGCCAATATAAATTTGTCGCCGTTTCGCAGTTAATTTTCTCTCGTGAACGAC-GGAGAGGAATTATCGCCGGCTTTTGCGTCTATCGAAGTTTTAAAAGTCCTCTGCGAATGAAAAATAAATGCATATTTAATGGATTGAACTGCTGATTCATTACGCCATCGGGGTCGTATCTTTTTGCCAGCTTCGACCATATTTCTGATGATGGAGTACCTCATCAGTATACAGTTCTTTG----------------------------------------------------------
Ncooperi_BrasstBald_N824 ----------------------------------------------------------------------GACTCATTTACCACTTCATTTCAGGAGTTCCACTATAATGACAATCGGAAGTTAAAAACATCATCTTTCCAGTAAATATGTAATTATGTTGCATTTCATGATTTGAAAAGGCATAAGAAGTTTATTTAATAAAGACCCGGTCTTCGGATTAAGAGATAATGGATTCGTCGCATCAACTTCGGAAAGGCGACGCCGATTCCACGGAAGCAGCAGCAGCAACAAGCAAAGCGTGCTTCTTCCCAAAGAAAAGATTGTAAAGTGATTAAGCTCACTAAGTAATAAGGCTAATAGCTAAAATGAGCCGAACAGATAAGAAGGGGGGGGGGGAGGACAAAGAGCGAGGACAAAAAGAGGAATTCTATTACTGAGAAATGACTGGTGTTAATTCAGTTCCGCAAATGGTGTTGCCTGGAATAATGTAATATTCTGTTCGTAATGAATGCAAAAGAAGAAAAGGCTTAAACGCACCTAATTAGATCCAGGGGCCAATTAATGTAACATGCAAGGAGTTTTCTCGCCCTGCCTATCGAAAGAGTTTGGGAAAACACCATCAACCGGCTTAGAAGAGAAGAGATAAGTTTCAGAATTTTATATGAGTTGCCACTTTTCTCAAGCAGGCAATTCAGCTGTTTGCGGAATTTTTCTCGCGACATGGTAAACAGGTTTAGCATCGTTGTCTGTTGTATCCATCATCTTACAAGCTCTTCTCCTTTCGACGCTTTAATGACATTATTTTCATTCATCGGCAGCCAATATAAATTTGTCGCCGTTTCGCAGTTAATTTTCTCTCGTGAACGACGGGAGAGGAATTATCGCCGGCTTTTGCGTCTATCGAAGTTTTAAAAGTCCTCTGCGAATGAAAAATAAATGCATATTTAATGGATTGAACTGCTGATTCATTACGCCATCGGGGTCGTATCTTTTTGCCAGCTTCGACCATATTTCTGATGATGGAGTACCTCATCAGTATACAGTTCTTTGACGGAAAACGACACGCCTCCTTTGTGGAAACGGCTTTAAAAGCCAATAAAAACTATTA
Ncooperi_CheoahDam_N1122 AATTAAAGAGATATCATTAAAAATACCGATGACTTAGGACAAACATAAAAATCATTTCCGACTTATTCGCGACTCATTTACCACTTCATTTCAGGAGTTCCACGATAATGACAATCGGAAGTTAAAAACATCATCTTTCCAGTAAATATGTAATTATGTAGCATTTCATGATTTGAAAAGGCATAAGAAGTTTATTTAATAAAGACCCGGTCTTCGGATTAAGAGATAATGGATTCGTCGCATCAACTTCGGAAAGGCGACGCCGATTCGACGGAAGCAGCAGCAGCAACAAGCAAAGCGTGCTTCTTCCCAAAGAAAAGATTGTAAAGTGATTAAGCTCACTAAGTAATAAGGCTAATAGCTAAAATGAGCCGAACAGATAAGAAG---GGGGGGGGGGACAAAGAGCGAGGACAAAAAGAGGAATTCTATTACTGAGAAATGACTGGTGTTAATTCAGTTCCGCAAATGGTGTTGCCTGGAATAATGTAATATTCTGTTCGTAATGAATGCAAAAGAAGAAAAGGCTTAAACGCACCTAATTAGATCCAGGGGCCAATTAATGTAACATGCAAGGAGTTTTCTCGCCCTGCCTATCGAAAGAGTTTGGGAAAACACCATCAACCGGCTTAGAAGAGGAGAGATAAGTTTCAGAATTTTATATGAGTTGCCACTTTTCTCAAGCAGGCAATTCAGCTGTTTGCGGAATTTTTCTCGCGACATGGTAAACAGGTTTAGCATCGTTGTCTGTTGTATCCATCATCTTACAAGCTCTTCTCCTTTCGACGCTTTAATGACATTATTTTCACTCATCGGCAGCCAATATAAATTTGTCGCCGTTTCGCAGTTAATTTTCTCTCGTGAACGACGGGAGAGGAATTATCGCCGGCTTTTGCGTCTATCGAAGTTTTAAAAGTCCTCTGCGAATGAAAAATAAATGCATATTTAATGGATTGAACTGCTGATTCATTACGCCATCGGGGTCGTATCTTTTTGCCAGCTTCGACCATATTTCTGATGATGGAGTACCTCATCAGTATACAGTTCTTTGACGGAAAACGACACGCCTTCTTTGTGGAAACGGCTTTAAAAGCCAATAAAAACTATTA
Ncooperi_NantRiverGorge_N682 -------------------------------------------CATAAAAATCATTTCCGACTTGATCTCGACTCATTTACCACTTCATTTCAGGAGTTCCACGATAATGACAATCGGAAGTTAAAAACATCATCTTTCCAGTAAATATGTAATTATGTTGCATTTCATGATTTGAAAAGGCATAAGAAGTTTATTTAATAAAGACCCGGTCTTCGGATTAAGAGATAATGGATTCGTCGCATCAACTTCGGAAAGGCGACGCCGATTCCACGGAAGCAGCAGCAGCAACAAGCAAAGCGTGCTTCTTCCCAAAGAAAAGATTGTAAAGTGATTAAGCTCACTAAGTAATAAGGCTAATAGCTAAAATGAGCCGAACAGATAAGAAGGGGGGGGGGGAGGACAAAGAGCGAGGACAAAAAGAGGAATTCTATTACTGAGAAATGACTGGTGTTAATTCAGTTCCGCAAATGGTGTTGCCTGGAATAATGTAATATTCTGTTCGTAATGAATGCAAAAGAAGAAAAGGCTTAAACGCACCTAATTAGATCCAGGGGCCAATTAATGTAACATGCAAGGAGTTTTCTCGCCCTGCCTATCGAAAGAGTTTGGGAAAACACCATCAACCGGCTTAGAAGAGAAGAGATAAGTTTCAGAATTTTATATGAGTTGCCACTTTTCTCAAGCAGGCAATTCAGCTGTTTGCGGAATTTTTCTCGCGACATGGTAAACAGGTTTAGCATCGTTGTCTGTTGTATCCATCATCTTACAAGCTCTTCTCCTTTCGACGCTTTAATGACATTATTTTCACTCATCGGCAGCCAATATAAATTTGTCGCCGTTTCGCAGTTAATTTTCTCTCGTGAACGACGGGAGAGGAATTATCGCCGGCTTTTGCGTCTATCGAAGTTTTAAAAGTCCTCTGCGAATGAAAAATAGATGCATATTTAATGGATTGAACTGCTGATTCATTACGCCATCGGGGTCGTATCTTTTTGCCAGCTTCGACCATATTTCTGATGATGGAGTACCTCATCAGTATACAGTTCTTTGACGGAAAACGACACGCCTCCTTTGTGGAAACGGCTTTAAAAGCCAATAAAAACTATTA
Ncooperi_RockCrRoad_N1160 AATTAAAGAGATATCATTAAAAATTCCGATGACTTAGGACAAACATAAAAATCATTTCCGACTTGTTCGCGACTCATTTACCACTTCATTTCAGGAGTTCCACGATAATGACAATCGGAAGTTAAAAACATCATCTTTCCAGTAAATATGTAATTATGTAGCATTTCATGTTTTGAAAAGGCATAAGAAGTTTATTTAATAAAGACCCGGTCTTCGGATTAAGAGATAATGGATTCGTCGCATCAACTTCGGAAAGGCGACGCCGATTCGACGGAA----CAGCAGCAACAAGCAAAGCGTGCTTCTTCCCAAAGAAAAGATTGTAAAGTGATTAAGCTCACTAAGTAATAAGGCTAATAGCTAAAATGAGCCGAACAGATAAGAAGGGGGGGGGGGAGGACAAAGAGCGAGGACAAAAAGAGGAATTCTATTACTGAGAAATGACTGGTGTTAATTCAGTTCCGCAAATGGTGTTGCCTGGTATAATGTAATATTCTGTTCGTAATGAATGCAAAAGAAGAAAAGGCTTAAACGCACCTAATTAGATCCAGGGGCCAATTAATGTAACATGCAAGGAGTTTTCTCGCCCTGCCTATCGAAAGAGTTTGGGAAAACACCATCAACCGGCTTAGAAGAGGAGAGATAAGTTTCAGAATTTTATATGAGTTGCCACTTTTCTCAAGCAGGCAATTCAGCTGTTTGCGGAATTTTTCTCGCGACATGGTAAACAGGTTTAGCATCGTTGTCTGTTGTATCCATCATCTTACAAGCTCTTCTCCTTTCGACGCTTTAATGACATTATTTTCACTCATCGGCAGCTAATATAAATTTGTCGCCGTTTCGCAGTTAATTTTCTCTCGTGAACGACGGGAGAGGAATTATCGCCGGCTTTTGCGTCTATCGAAGTTTTAAAAGTCCTCTGCGAATGAAAAATAAATGCATATTTAATGGATTGAACTGCTGATTCATTACGCCATCGGGGTCGTATCTTTTTGCCAGCTTCGACCATATTTCTGATGATGGAGTACCTCATCAGTATACAGTTCTTTGACGGAAAACGACACGCCTTCTTTGTGGAAACGGCTTTAAAAGCCAATAAAAACTATTA
Ncoylei_Apalachia_N1195 AATTAAAGAGATATCATTAAAAATGCCGATGACTTAGGACAAATATAAAAATCATTTCCGACTTGTTCGCGAGTCATTTACCACTTCATTTCAGGAGTTCCACGATAATGACAATCGGAAGTTAAAAACATCATCTTTCCAGTAAATATGTAATTATGTAGCATTTCATGATTTGAAAAGGCATAAGAAGTTTATTTAATAAAGACCCGGTCTTCGGATTAAGAGATAATGGATTCGTCGCATCAACGTCGGAAAGGCGACGCCGATGCGACGGAA--AGCAGCAGCAACAAGCAAAGCGTGCTTCTTCCCAAAGAAAAGATTGTAAAGTGATTAAGCTCACTAAGTAATAAGGCTAATAGCTAAAATGAGCCGAACAGATAAGAAGGGGGGGGGGGAGGACAAAGAGCGAGGACAAAAAGAGGAATTCTATTACTGAGAAATGACTGGTGTTAATTCAGTTCCGCAAATGGTGTTGCCTGGTATAATGTAATATTCTGTTCGTAATGAATGCAGAAGAAGAAAAGGCTTAAACGCACCTAATTAGATCCAGGGGCCAATTAATGTAACATGCAAGGAGTTTTCTCGCCCTGCCTATCGAAAGAGTTTGGGAAAACACCATCAACCGGCTTAGAAGAGGAGAGATAAGTTTCAGAATTTTATATGAGTTGCCACTTTTCTCAAGCAGGCAATTCAGCTGTTTGCGGAATTTTTCTCGCGACATGGTAAACAGGTTTAGCATCGTTGTCTGTTGTATCCATCATCTTACAAGCTCTTCTCCCTTCGACGCTTTAATGACATTATTTTCACTCATCGGCAGCCAATATAAATTTGTCGCCGTTTCGCAGTTAATTTTCTCTCGTGAACGACGGGAGAGGAATTATCGCCGGCTTTTGCGTCCATCGAAGTTTTAAAAGTCCTCTGCGAATGAAAAATAAATGCATATTTAATGGATTGAACTGCTGATTCATTACGCCATCGGGGTCGTATC-----------------------------------------------------------------------------------------------------------------------
Ncoylei_DinkinCove_N1118 ----------------------ATGCCGATGACTTAGGACAAACATAAAAATCATTTCCGACTTGTTCGCGAGTCATTTACCACTTCATTTCAGGAGTTCCACGATAATGACAATCGGAAGTTAAAAACATCATCTTTCCAGTAAATATGTAATTATGTAGCATTTCATGATTTGAAAAGGCATAAGAAGTTTATTTAATAAAGACCCGGTCTTCGGATTAAGAGATAATGGATTCGTCGCATCAACGTCGGAAAGGCGACGCCGATTCGACGGAA--AGCAGCAGCAACAAGCAAAGCGTGCTTCTTCCCAAAGAAAAGATTGTAAAGTGATTAAGCTCACTAAGTAATAAGGCTAATAGCTAAAATGAGCCGAACAGATAAGAAGGGGGGGGGGGAGGACAAAGAGCGAGGACAAAAAGAGGAATTCTATTACTGAGAAATGACTGGTGTTAATTCAGTTCCGCAAATGGTGTTGCCTGGTATAATGTAATATTCTGTTCGTAATGAATGCAAAAGAAGAAAAGGCTTAAACGCACCTAATTAGATCCAGGGGCCAATTAATGTAACATGCAAGGAGTTTTCTCGCCCTGCCTATCGAAAGAGTTTGGGAAAACACCATCAACCGGCTTAGAAGAGGAGAGATAAGTTTCAGAATTTTATATGAGTTGCCACTTTTCTCAAGCAGGCAATTCAGCTGTTTGCGGAATTTTTCTCGCGACATGGTAAACAGGTTTAGCATCGTTGTCTGTTGTATCCATCATCTTACAAGCTCTTCTCCCTTCGACGCTTTAATGACATTATTTTCACTCATCGGCAGCCAATATAAATTTGTCGCCGTTTCGCAGTTAATTTTCTCTCGTGAACGACGGGAGAGGAATTATCGCCGGCTTTTGCGTCCATCGAAGTTTTAAAAGTCCTCTGCGAATGAAAAATAAATGCATATTTAATGGATTGAACTGCTGATTCATTACGCCATCGGGGTCGTATCTTTTTGCCAGCTTCGACCATATTTCCGATGATGGAGTACCTCATCAGTATACAGTTCTTGGACGGAAAACGACACGCCTTCTTTGTGGAAACGGCTTTAAAAGCC--------------
Ncoylei_TiptonCreek_N837 AATTAAAGAGATATAATTAAAAATGCCGATGACTTAGGACAAATATAAAAATCATTTCCGACTTGTTCGCGAGTCATTTACCACTTCATTTCAGGAGTTCCACGATAATGACAATCGGAAGTTAAAAACATCATCTTTCCAGTAAATATGTAATTATGTAGCATTTCATGATTTGAAAAGGCATAAGAAGTTTATTTAATAAAGACCCGGTCTTCGGATTAAGAGATAATGGATTCGTCGCATCAACGTCGGAAAGGCGACGCCGATGCGACGGAA--AGCAGCAGCAACAAGCAAAGCGTGCTTCTTCCCAAAGAAAAGATTGTAAAGTGATTAAGCTCACTAAGTAATAAGGCTAATAGCTAAAATGAGCCGAACAGATAAGAAGGGGGGGGGGGAGGACAAAGAGCGAGGACAAAAAGAGGAATTCTATTACTGAGAAATGACTGGTGTTAATTCAGTTCCGCAAATGGTGTTGCCTGGTATAATGTAATATTCTGTTCGTAATGAATGCAAAAGAAGAAAAGGCTTAAACGCACCTAATTAGATCCAGGGGCCAATTAATGTAACATGCAAGGAGTTTTCTCGCCCTGCCTATCGAAAGAGTTTGGGAAAACACCATCAACCGGCTTAGAAGAGGAGAGATAAGTTTCAGAATTTTATATGAGTTGCCACTTTTCTCAAGCAGGCAATTCAGCTGTTTGCGGAATTTTTCTCGCGACATGGTAAACAGGTTTAGCATCGTTGTCTGTTGTATCCATCATCTTACAAGCTCTTCTCCCTTCGACGCTTTAATGACATTATTTTCACTCATCGGCAGCCAATATAAATTTGTCGCCGTTTCGCAGTTAATTTTCTCTCGTGAACGACGGGAGAGGAATTATCGCCGGCTTTTGCGTCCATCGAAGTTTTAAAAGTCCTCTGCGAATGAAAAATAAATGCATATTTAATGGATTGAACTGCTGATTCATTACGCCATCGGGGTCGTATCTTTTTGCCAGCTTCGACCATATTTCCGATGATGGAGTACCTCATCAGTATACAGTTCTTGGACGGAAAACGACACGCCTTCTTTGTGGAAACGGCTTTAAAAGCCAAT-----------
Ncrosbyi_MtMitchell_N210 AGTGAAAGAGATATCAGTAAAAATGCCGAAGACTTAGGGCAAACATAAAAATCATTTCCAACTTGTTCGCGAGTCATTTACTACTCCCTTTCGGGGGTTCCACGATAATGACAATCGGAAGTTAAAAACATCATCTTTCCAGTAAATATGTAATTATGTAGCATTTCATGATTTGAAAAGGCATAAGAAGTTTATTTAATAAAGACCCGGTCTTCGGATTAAGAGATAATGGATTCGTCGCATCAACGTCGGAAAGGCGACGCCGATTCGACTGAAGCAGCAGCAGCAACAAGCAAAGCGTGCTTCTTCCCAAAGAAAAGATTGTAAAGTGATTAAGCTCACTAAGTAATAAGGCTAATAGCTAAAATGAGCCGAACAGATAAGAAG--GGGGGGGGGGGACAAAGAGCGAGGACAAAAAGAGGAATTCTATTACTGAGAAATGACTGGTGTTAATTCAGTTCCGCAAATGGTGTTGCCTGGTATAATGTAATATTCTGTTCGTAATGAATGCAAAAGAAGAAAAGGCTTAAACGCACCTAATTAGATCCAGGGGCCAATTAATGTAACATGCAAGGAGTTTTCTCGCCCTGCCTATCGAAAGAGTTTGGGAAAACACCATCAACCGGCTTAGAAGAGGAGAGATAAGTTTCAGAATTTTATATGAGTTGCCACTTTTCTCAAGCAGGCAATTCAGCTGTTTGCGGAATTTTTCTCGCGACATGGTAAACAGGTTTAGCATCGTTGTCTGTTGTATCCATCATCTTACAAGCTCTTCTCCTTTCGACGCTTTAATGACATTATTTTCACTCATCGGCAGCCAATATAAATTTGTCGCCGTTTCGCAGTTAATTTTCTCTCGTGAACGACGGGAGAGGAATTATCGCCGGCTTTTGCGTCCATGGGAGTTTTAAAAGTCCTCTGCGAATGAAAAATAAATGCATATTTAATGGATTGAACTGCTGATTCATTACGCCATCGGGGTCGTATCTTTTTGCCAGGTTCGACCATATTTCCGATGATGGAGTACCTCATCAGTATACAGTTCTTTGACGGAAAACGACACGCCTTCTTTGTGGAAACGGCTTTAAAAGCCAATAAAAACTATCA
Ncrosbyi_PricesCrk_N1143 AGTTAAAGAGATATCATTAAAAATGCCGAAGACTTAGGGCAAACATAAAAATCATTTCCAACTTGTTCGCGAGTCATTTACTACTCCCTTTCGGGGGTTCCACGATAATGACAATCGGAAGTTAAAAACATCATCTTTCCAGTAAATATGTAATTATGTAGCATTTAATGATTTGAAAAGGCATAAGAAGTTTATTTAATAAAGACCCGGTCTTCGGATTAAGAGATAATGGATTCGTCGCATCAACGTCGGAAAGGCGACGCCGATTCGACTGAAGCAGCAGCAGCAACAAGCAAAGCGTGCTTCTTCCCAAAGAAAAGATTGTAAAGTGATTAAGCTCACTAAGTAATAAGGCTAATAGCTAAAATGAGCCGAACAGATAAGAAGGGGGGGGGGGAGGACAAAGAGCGAGGACAAAAAGAGGAATTCTATTACTGAGAAATGACTGGTGTTAATTCAGTTCCGCAAATGGTGTTGCCTGGTATAATGTAATATTCTGTTCGTAATGAATGCAAAAGAAGAAAAGGCTTAAACGCACCTAATTAGATCCAGGGGCCAATTAATGTAACATGCAAGGAGTTTTCTCGCCCTGCCTATCGAAAGAGTTTGGGAAAACACCATCAACCGGCTTAGAAGAGGAGAGATAAGTTTCAGAATTTTATATGAGTTGCCACTTTTCTCAAGCAGGCAATTCAGCTGTTTGCGGAATTTTTCTCGCGACATGGTAAACAGGTTTAGCATCGTTGTCTGTTGTATCCATCATCTTACAAGCTCTTCTCCTTTCGACGCTTTAATGACATTATTTTCACTCATCGGCAGCCAATATAAATTTGTCGCCGTTTCGCAGTTAATTTTCTCTCGTGAACGACGGGAGAGGAATTATCGCCGGCTTTTGCGTCCATGGAAGTTTTAAAAGTCCTCTGCGAATGAAAAATAAATGCATATTTAATGGATTGAACTGCTGATTCATTACGCCATCGGGGTCGTATCTTTTTGCCAGCTTCGACCATATTTCCGATGATGGAGTACCTCATCAGTATACAGTTCTTTGACGGAAAACGACACGCCTTCTTTGTGGAAACGGCTTTAAAAGCCAATAAAAACTATCA
Ncrosbyi_ShufordCrk_N1148 AGTTAAAGAGATATCATTAAAAATGCCGAAGACTTAGGGCAAACATAAAAATCATTTCCAACTTGTTCGCGAGTCATTTACTACTCCCTTTCGGGGGTTCCACGATAATGACAATCGGAAGTTAAAAACATCATCTTTCCAGTAAATATGTAATTATGTAGCATTTCATGATTTGAAAAGGCATAAGAAGTTTATTTAATAAAGACCCGGTCTTCGGATTAAGAGATAATGGATTCGTCGCATCAACGTCGGAAAGGCGACGCCGATTCGACTGAA----CAGCAGCAATAAGCAAAGCGTGCTTCTTCCCAAAGAGAAGATTGTAAAGTGATTAAGCTCACTAAGTAATAAGGCTAATAGCTAAAATGAGCCGAACAGATAAGAAG-GGGGGGGGGAGGACAAAGAGCGAGGACAAAAAGAGGAATTCTATTACTGAGAAATGACTGGTGTTAATTCAGTTCCGCAAATGGTGTTGCCTGGTATAATGTAATATTCTGTTCGTAATGAATGCAAAAGAAGAAAAGGCTTAAACGCACCTAATTAGATCCAGGGGCCAATTAATGTAACATGCAAGGAGTTTTCTCGCCCTGCCTATCGAAAGAGTTTGGGAAAACACCATCAACCGGCTTAGAAGAGGAGAGATAAGTTTCAGAATTTTATATGAGTTGCCACTTTTCTCAAGCAGGCAATTCAGCTGTTTGCGGAATTTTTCTCGCGACATGGTAAACAGGTTTAGCATCGTTGTCTGTTGTATCCATCATCTTACAAGCTCTTCTCCTTTCGACGCTTTAATGACATTATTTTCACTCATCGGCAGCCAATATAAATTTGTCGCCGTTTCGCAGTTAATTTTCTCTCGTGAACGACGGGAGAGGAATTATCGCCGGCTTTTGCGTCCATGGAAGTTTTAAAAGTCCTCTGCGAATGAAAAATAAATGCATATTTAATGGATTGAACTGCTGATTCATTACGCCATCGGGGTCGTATCTTTTTGCCAGCTTCGACCATATTTCCGATGATGGAGTACCTCATCAGTATACAGTTCTTTGACGGAAAACGACACGCCTTCTTTGTGGAAACGGCTTTAAAAGCCAATAAAAACTATCA
Ndellingeri_BullpenBridge_N109 -----------------------------TGACTTAGGACAAACATAAAAATCATTTCCGACTTGTTCGCGACTCATTTACCACTTCATTTCAGGAGTTCCACGATAATGACAATCGGAAGTTAAAAACATCATCTTTCCAGTAAATATGTAATTATGTAGCATTTCATGATTTGAAAAGGCATAAGAAGTTTATTTAATAAAGACCCGGTCTTCGGATTAAGAGATAATGGATTCGTCGCATCAACTTCGGAAAGGCGACGCCGATTCGACGGAAGTAGCAGCAGCAACAAGCAAAGCGTGCTTCTTCCCAAAGAAAAGATTGTAAAGTGATTAAGCTCACTAAGTAATAAGGCTAATAGCTAAAATGAGCCGAACAGATAAGAAGGGGGAAGGGGAGGACAAAGAGCGAGGACAAAAAGAGGAATTCTATTACTGAGAAATGACTGGTGTTAATTCAGTTCCGCAAATGGTGTTGCCTGGAATAATGTAATATTCTGTTCGTAATGAATGCAAAAGAAGAAAAGGCTTAAACGCACCTAATTAGATCCAGGGGCCAATTAATGTAACATGCAAGGAGTTTTCTCGCCCTGCCTATCGAAAGAGTTTGGGAAAACACCATCAACCGGCTTAGAAGAGGAGAGATAAGTTTCAGAATTTTATATGAGTTGCCACTTTTCTCAAGCAGGCAATTCAGCTGTTTGCGGAATTTTTCTCGCGACATGGTAAACAGGTTTAGCATCGTTGTCTGTTGTATCCATCATCTTACAAGCTCTTCTTCTTTCGACGCTTTAATGACATTATTTTCACTCATCGGCAGCCAATATAAATTTGTCGCCGTTTCGCAGTTAATTTTCTCTCGTGAACGACGGGAGAGGAATTATCGCCGGCTTTTGCGTCCATCGAAGTTTTAAAAGTCCTCTGCGAATGAAAAATAAATGCATATTTAATGGATTGAACTGCTGATTCATTATGCCATCGGGGTCGTATCTTTTTGCCAGTTTCGACCATATTTCCGATGATGGAGTACCTCATCAGTATACAGTTCTTTGACGGAAAACGACACGCCTTCTTTGTGGAAACGGCTTTAAAAGCCAATAAAAACTATTA
Ndellingeri_WhitewFalls_N887 ----AAAGAGATATCATTAAAAATGCCGATGACTTAGGACAAACATAAAAATCATTTCCGACTTGTTCGCGACTCATTTACCACTTCATTTCAGGAGTTCCACGATAATGACAATCGGAAGTTAAAAACATCATCTTTCCAGTAAATATGTAATTATGTAGCATTTCATGATTTGAAAAGGCATAAGAAGTTTATTTAATAAAGACCCGGTCTTCGGATTAAGAGATAATGGATTCGTCGCATCAACTTCGGAAAGGCGACGCCGATTCGACGGAAGTAGCAGCAGCAACAAGCAAAGCGCGCTTCTTCCCAAAGAAAAGATTGTAAAGTGATTAAGCTCACTAAGTAATAAGGCTAATAGCTAAAATGAGCCGAACAGATAAGAAGGGGGAAGGGGAGGACAAAGAGCGAGGACAAAAAGAGGAATTCTATTACTGAGAAATGACTGGTGTTAATTCAGTTCCGCAAATGGTGTTGCCTGGAATAATGTAATATTCTGTTCGTAATGAATGCAAAAGAAGAAAAGGCTTAAACGCACCTAATTAGATCCAGGGACCAATTAATGTAACATGCAAGGAGTTTTCTCGCCCTGCCTATCGAAAGAGTTTGGGAAAACACCATCAACCGGCTTAGAAGAGGAGAGATAAGTTTCAGAATTTTATATGAGTTGCCACTTTTCTCAAGCAGGCAATTCAGCTGTTTGCGGAATTTTTCTCGCGACATGGTAAACAGGTTTAGCATCGTTGTCTGTTGTATCCATCATCTTACAAGCTCTTCTCCTTTCGACGCTTTAATGACATTATTTTCACTCATCGGCAGCCAATATAAATTTGTCGCCGTTTCGCAGTTAATTTTCTCTCGTGAACGACGGGAGAGGAATTATCGCCGGCTT-------------------------------------------------------------------------------------------------------------------------------------------------------------------------------------------------------------------------
Ndilutus_GrassyCreek_N670 ---------------------------------------------------------------------------------------------------------------------------------------------------------------------------------------------------------------------------------------------------------------------------------------------------------------------------------------------------------------------------------------------------------GGGGAGGACAAAGAGCGAGGACAAAAAGAGGAATTCTATTACTGAGAAATGACTGGTGTTAATTCAGTTCCGCAAATGGTGTTGCCTGGTATAATGTAATATTCTGTTCGTAATGAATGCAAAAGAAGAAAAGGCTTAAACGCACCTAATTAGATCCAGGGGCCAATTAATGTAACATGCAAGGAGTTTTCTCGCCATGCCTATCGAAAGAGTTTGGGAAAACACCATCAACCGGCTTAGAAGAGGAGAGATAAGTTTCAGAATTTTATATGAGTTGCCACTTTTCTCAAGCAGGCAATTCAGCTGTTTGCGGAATTTTTCTCGCGACATGGTAAACAGGTTTAGCATCGT---CTGTTGTATCCATCATC---------------------------------------------------------------------------------------------------------------------------------------------------------------------------------------------------------------------------------------------------------------------------------------------------------------------------------------------------------
Nfridelli_LittlePigeon_N262 AATTAAAGAGATATCATTAAAAATGCTGATGACTTAGGACAAACATAAAAATCATTTCCGTCTTGTTCGCGACTCATTTACCACTTCATTTCAGGAGTTCCACGATAATGACAATCGGAAGTTAAAAACATCATCTTTCCAGTAAATATGTAATTATGTAGCATTTCATGATTTGAAAAGGCATAAGAAGTTTATTTAATAAAGACCCGGTCTTCGGATTAAGAGATAATGGATTCGTCGCATCAACTTCGGAAAGGCGACGCCGATTCGACGGAAGTAGCAGCAGCAACAAGCAAAGCGTGCTTCTTCCCAAAGAAAAGATTGTAAAGTGATTAAGCTCACTAAGTAATAAGGCTAATAGCTAAAATGAGCCGAACAGATAAGAAGGGGGGGGGGGAGGACAAAGAGCGAGGACAAAAAGAGGAATTCTATTACTGAGAAATGACTGGTGTTAATTCAGTTCCGCAAATGGTGTTGCCTGGAATAATGTAATATTCTGTTCGTAATGAATGCAAAAGAAGAAAAGGCTTAAACGCACCTAATTAGATCCAGGGGCCAATTAATGTAACATGCAAGGAGTTTTCTCGCCCTGCCTATCGAAAGAGTTTGGGAAAACACCATCAACCGGCTTAGAAGAGGAGAGATAAGTTTCAGAATTTTATATGAGTTGCCACTTTTCTCAAGCAGGCAATTCAGCTGTTTGCGGAATTTTTCTCGCGACATGGTAAACAGGTTTAGCATCGTTGTCTGTTGTATCCATCATCTTACAAGCTCTTCTCCTTTCGACGCTTTAATGACATTATTTTCACTCATCGGCAGCCAATATAAATTTGTCGCCGTTTCGCAGTTAATTTTCTCTCGTGAACGACGGGAGAGGAATTATCGCCGGCTTTTGCGTCCATCGAAGTTTTAAAAGTCCTCTGCGAATGAAAAATAAATGCATATTTAATGGATTGAACTGCTGATTCATTACGCCATCGGGGTCGTATCTTTTTGCCAGTTTCGACCATATTTCCGATGATGGAGTACCTCATCAGTATACAGTTCTTTGACGGAAAACGACACGCCTTCTTTGTGGAAACGGCTTTAAAAGCCAATAAAAACTATTA
Nfurtivus_HugdenBranch_G3175 AATTAAAGAGATAGCATTAAAAATGACGATGACTTAGGACAAACATAAAAATCATTTCCGACTTGTTCGCGAGTCATTTACCACTTCATTTCAGGAGTTCCACGATAATGACAATCGGAAGTTAAAAACATCATCTTTCCAGTAAATATGTAATTATGTAGCATTTCATGATTTGAAAAGGCATAATAAGTTTATTTAATAAAGACCCGGTCTTCGGATTAAGAGATAATGGATTCGTCGCATCAACGTCGGAAAGGCGACGCCGATTCGACGGAA-CAGCAGCAGCAACAAGCAAAGCGTGCTTCTTCCCAAAGAAAAGATTGTAAAGTGATTAAGCTCACTAAGTAATAAGGCTAATAGCTAAAATGAGCCGAACAGATAAGAAGGGGGGGGG--------------GAGGACAAAAAGAGGAATTCTATTACTGAGAAATGACTGGTGTTAATTCAGTTCCGCAAATGGTGTTGCCTGGTATAATGTAATATTCTGTTCGTAATGAATGCAAAAGAAGAAAAGGCTTAAACGCACCTAATTAGATCCAGGGGCCAATTAATGTAACATGCAAGGAGTTTTCTCGCCCTGCCTATCGAAAGAGTTTGGGAAAACACCATCAACCGGCTTAGAAGAGGAGAGATAAGTTTCAGAATTTTATATGAGTTGCCACTTTTCTCAAGCAGGCAATTCAGCTGTTTGCGGAATTTTTCTCGCGACATGGTAAACAGGTTTAGCATCGTTGTCTGTTGTATCCATCATCTTACAAGCTCTTCTCCTTTCGACGCTTTAATGACATTATTTTCACTCATCGGCAGCCAATATAAATTTGTCGCCGTTTCGCAGTTAATTTTCTCTCGTGAACGACGGGAGAGGAATTATCGCCGGCTTTTGCGTTCATCGAAGTTTTGAAAGTCCTCTGCGAATGAAAAATAAATGCATATTTAATGGATTGAACTGCTGATTCATTACGCCATCG-GGTGGTATCTTTTTGCCAGCTTCGACCATATTTCCGATGATGGAATACCTCATCAGTATACAGTTCTTCGACGGAAAACGACATTCCTTCTTTGTGGAAACGGCTTAAAAAGCCAATGAAAACTATTA
Nfurtivus_RaccoonMtn_N1026 AATTAAAGAGATAGCATTAAAAATGACGATGACTTAGGACAAACATAAAAATCATTTCCGACTTGTTCGCGAGTCATTTACCACTTCATTTCAGGAGTTCCACGATAATGACAATCGGAAGTTAAAAACATCATCTTTCCAGTAAATATGTAATTATGTAGCATTTCATGATTTGAAAAGGCATAATAAGTTTATTTAATAAAGACCCGGTCTTCGGATTAAGAGATAATGGATTCGTCGCATCAACGTCGGAAAGGCGACGCCGATTCGACGGAA-CAGCAGCAGCAACAAGCAAAGCGTGCTTCTTCCCAAAGAAAAGATTGTAAAGTGATTAAGCTCACTAAGTAATAAGGCTAATAGCTAAAATGAGCCGAACAGATAAGAAGGGGGGGGG--------------GAGGACAAAAAGAGGAATTCTATTACTGAGAAATGACTGGTGTTAATTCAGTTCCGCAAATGGTGTTGCCTGGTATAATGTAATATTCTGTTCGTAATGAATGCAAAAGAAGAAAAGGCTTAAACGCACCTAATTAGATCCAGGGGCCAATTAATGTAACATGCAAGGAGTTTTCTCGCCCTGCCTATCGAAAGAGTTTGGGAAAACACCATCAACCGGCTTAGAAGAGGAGAGATAAGTTTCAGAATTTTATATGAGTTGCCACTTTTCTCAAGCAGGCAATTCAGCTGTTTGCGGAATTTTTCTCGCGACATGGTAAACAGGTTTAGCATCGTTGTCTGTTGTATCCATCATCTTACAAGCTCTTCTCCTTTCGACGCTTTAATGACATTATTTTCACTCATCGGCAGCCAATATAAATTTGTCGCCGTTTCGCAGTTAATTTTCTCTCGTGAACGACGGGAGAGGAATTATCGCCGGCTTTTGCGTTCATCGAAGTTTTGAAAGTCCTCTGCGAATGAAAAATAAATGCATATTTAATGGATTGAACTGCTGATTCATTACGCCATCG-GGTGGTATCTTTTTGCCAGCTTCGACCATATTTCCGATGATGGAATACCTCATCAGTATACAGTTCTTCGACGGAAAACGACATTCCTTCTTTGTGGAAACGGCTTAAAAAGCCAATGAAAACTATTA
Ngeorgia_Sittons_N073 AATTAAAGAGATATCATTAAAAATGCCGATGACTTAGGACAAACATAAAAATCATTTCCGACTTGTTCGCGAGTCATTTACCACTTCATTTCAGGAGTTCCACGATAATGACAATCGGAAGTTAAAAACATCATCTTTCCAGTAAATATGTAATTATGTAGCATTTCATGATTTGAAAAGGCATAAGAAGTTTATTTAATAAAGTCCCGGTCTTCGGATTAAGAGATAATGGATTCGTCGCATCAACGTCGGAAAGGCGACGCCGATTCGACGGAA--AGCAGCAGCAACAAGCAAAGCGTGCTTCTTCCCAAAGAAAAGATTGTAAAGTGATTAAGCTCACTAAGTAATAAGGCTAATAGCTAAAATGAGCCGAACAGATAAGAAGGGGGAGAGGGAGGACAAAGAGCGAGGACAAAAAGAGGAATTCTATTACTGAGAAATGACTGGTGTTAATTCAGTTCCGCAAATGGTGTTGCCTGGTATAATGTAATATTCTGTTCGTAATGAATGCAAAAGAAGAAAAGGCTTAAACGCACCTAATTAGATCCAGGGGCCAATTAATGTAACATGCAAGGAGTTTTCTCGCCCTGCCTATCGAAAGAGTTTGGGAAAACACCATCAACCGGCTTAGAAGAGGAGAGATAAGTTTCAGAATTTTATATGAGTTGCCACTTTTCTCAAGCAGGCAATTCAGCTGTTTGTGGAATTTTTCTCGCGACATGGTAAACAGGTTTAGCATCGTTGTCTGTTGTATCCATCATCTTACAAGCTCTTCTCCTTTCGACGCTTTAATGACATTATTTTCACTCATCGGCAGCCAATATAAATTTGTCGCCGTTTCGAAGTTAATTTTCTCTCGTGAACGACAGGAGAGGAATTATCGCCGGCTTTTGCGTCCATCGAAGTTTTAAAAGTCCTCTGCGAATGAAAAATAAATGCATATTTAATGGATTGAACTGCTGATTCATTACGCCATCGGGGTCGTATCTTTGTGCCAGCTTCGACCATATTTCCGATGATGGAGTACCTCATCAGTATACAGTTCTTTGACGGAAAACGACACGCCTTCTTTGTGGAAACGGCTTTAAAAGCCAATAAAAACTATTA
Ngertschi_CedarCreek_N351 ----------ATATCATTAAAAATGCCGAAGACTTAGGGTAAACATAAAAATAATTTCCAACTTGTTCGCGAGTCATTTACTACTCCCTTTCGGGGGTTCCACGATAATGACAATCGGAAGTTAAGAACATCATCTTTCCAGTAAATATGTAATTATGTAGCATTTCATGATTTGAAAAGGCATAAGAAGTTTATTTAATAAAGACCCGGTCTTCGGATTAAGAGATAATGGATTCGTCGCATCAACGTCGGAAAGGCGACGCCGATTCGACTGAAGCAGCAGCAACAACAAGCAAAGCGTGCTTCTTCCCAAAGAAAAGATTGTAAAGTGATTAAGCTCACTAAGTAATAAGGCTAATAGCTAAAATGAGCCGAACAGATAAGAAGGGGGGGGGGGAGGACAAAGAGCGAGGACAAAAAGAGGAATTCTATTACTGAGAAATGACTGGTGTTAATTCAGTTCCGCAAATGGTGTTGCCTGGTATAATGTAATATTCTGTTCGTAATGAATGCAAAAGAAGAAAAGGCTTAAACGCACCTAATTAGATCCAGGGGCCAATTAATGTAACATGGAAGGAGTTTTCTCGCCCTGCCTATCGAAAGAGTTTGGGAAAACACCATCAACCGGCTTAGAAGAGGAGAGATAAGTTTCAGAATTTTATATGAGTTGCCACTTTTCTCAAGCAGGCAATTCAGCTGTTTGCGGAATTTTTCTCGCGACATGGTAAACAGGTTTAGCATCGTTGTCTGTTGTATCCATCATCTTACAAGCTCTTCTCCTTTCGGCGCTTTAATGACATTATTTTCACTCATCGGCAGCCAATATAAATTTGTCGCCGTTTCGCAGTTAATTTTCTCTCGTGAACGACGGGAGAGGAATTATCGCCGGCTTTTGCGTCCATCGAAGTTTTAAAAGTCCTCTGCGAATGAAAAATAAATGCATATTTAATGGATTGAACTGCTGATTCATTACGCCATCGGGGTCGTATCTTTTTGCCAGCTTCGACCATATTTCCGATGATGGAGTACCTCATCAGTATACAGTTCTTTGACGGAAAACGACACGCCTTCTTTGTGGAAACGGCTTTAAAAGCCAATAAAAACTATTA
Ngertschi_FrenchBroad_N968 ----------------------------------------------------------------------------------------------------------------------------------------------------------------------------TTGAAAAGGCATAAGAAGTTTATTTAATAAAGACCCGGTCTTCGGATTAAGAGATAATGGATTCGTCGCATCAACGTCGGAAAGGCGACGCCGATTCGACTGAAGCAGCAGCAACAACAAGCAAAGCGTGCTTCTTCCCAAAGAAAAGATTGTAAAGTGATTAAGCTCACTAAGTAATAAGGCTAATAGCTAAAATGAGCCGAACAGATAAGAAG-GGGGGGGGGAGGACAAAGAGCGAGGACAAAAAGAGGAATTCTATTACTGAGAAATGACTGGTGTTAATTCAGTTCCGCAAATGGTGTTGCCTGGTATAATGTAATATTCTGTTCGTAATGAATGCAAAAGAAGAAAAGGCTTAAACGCACCTAATTAGATCCAGGGGCCAATTAATGTAACATGGAAGGAGTTTTCTCGCCCTGCCTATCGAAAGAGTTTGGGAAAACACCATCAACCGGCTTAGAAGAGGAGAGATAAGTTTCAGAATTTTATATGAGTTGCCACTTTTCTCAAGCAGGCAATTCAGCTGTTTGCGGAATTTTTCTCGCGACATGGTAAACAGGTTTAGCATCGTTGTCTGTTGTATCCATCATCTTACAAGCTCTTCTCCTTTCGGCGCTTTAATGACATTATTTTCACTCATCGGCAGCCAATATAAATTTGTCGCCGTTTCGCAGTTAATTTTCTCTCGTGAACGACGGGAGAGGAATTATCGCCGGCTTTTGCGTCCATCGAAGTTTTAAAAGTCCTCTGCGAATGAAAAATAAATGCATATTTAATGGATTGAACTGCTGATTCATTACGCCATCGGGGTCGTATCTTTTTGCCAGCTTCGACCATATTTCCGATGATGGAGTACCTCATCAGTATACAGTTCTTTGAC--------------------------------------------------------
Ngertschi_HickoryNutGap_N810 --------AGATATCATTAAAAATGCCGAAGACTTAGGGTAAACATAAAAATCATTTCCAACTTGTTCGCGAGTCATTTACTACTCCCTTTCGGGGGTTCCACGATAATGACAATCGGAAGTTAAGAACATCATCTTTCCAGTAAATATGTAATTATGTAGCATTTCATGATTTGAAAAGGCATAAGAAGTTTATTTAATAAAGACCCGGTCTTCGGATTAAGAGATAATGGATTCGTCGCATCAACGTCGGAAAGGCGACGCCGATTCGACTGAAGCAGCAGCAGCAACAAGCAAAGCGTGCTTCTTCCCAAAGAAAAGATTGTAAAGTGATTAAGCTCACTAAGTAATAAGGCTAATAGCTAAAATGAGCCGAACAGATAAGAAGGGGGGGGGGGAGGACAAAGAGCGAGGACAAAAAGAGGAATTCTATTACTGAGAAATGACTGGTGTTAATTCAGTTCCGCAAATGGTGTTGCCTGGTATAATGTAATATTCTGTTCGTAATGAATGCAAAAGAAGAAAAGGCTTAAACGCACCTAATTAGATCCAGGGGCCAATTAATGTAACATGGAAGGAGTTTTCTCGCCCTGCCTATCGAAAGAGTTTGGGAAAACACCATCAACCGGCTTAGAAGAGGAGAGATAAGTTTCAGAATTTTATATGAGTTGCCACTTTTCTCAAGCAGGCAATTCAGCTGTTTGCGGAATTTTTCTCGCGACATGGTAAACAGGTTTAGCATCGTTGTCTCTTGTATCCATCATCTTACAAGCTCTTCTCCTTTCGGCGCTTTAATGACATTATTTTCACTCATCGGCAGCCAATATAAATTTGTCGCCGTTTCGCAGTTAATTTTCTCTCGTGAACGACGGGAGAGGAATTATCGCCGGCTTTTGCGTCCATCGAAGTTTTAAAAGTCCTCTGCGAATGAAAAATAAATGCATATTTAATGGATTGAACTGCTGATTCATTACGCCATCGGGGTCGTATCTTTTTGCCAGCTTCGACCATATTTCCGATGATGGAGTACCTCATCAGTATACAGTTCTTTGACGGAAAACGACACGCCTTCTTTGTGGAAACGGCTTTAAAAGCCAATAAAAACTATTA
Nholsingeri_BrumleyCrk_N916 AGTTAAAGAGATATCATTAAAAATGCCGAAGACTTAGGGCAAACATAAAAATCATTTCCAACTTGTTCGCGAGTCATTTACCACTCCCTTTCGGGAGTTCCACGATAATGACAATCGGAAGTTAAAAACATCATCTTCCCAGTAAATATGTAATTATGTAGCATTTCATGATTTGAAAAGGCATAAGAAGTTTATTTAATAAAGACCCGGTCTTCGGATTAAGAGATAATGGATTCGTCGCATCAACGTCGGAAAGGCGACGCCGATTCGACTGAAGCAGCAGCAGCAACAAGCAAAGCGTGCTTCTTCCCAAAGAAAAGATTGTAAAGTGATTAAGCTCACTAAGTAATAAGGCTAATAGCTAAAATGAGCCGAACAGATAAGAAGGGGGGGGGGGAGGACAAAGAGCGAGGACAAAAAGAGGAATTCTATTACTGAGAAATGACTGGTGTTAATTCAGTTCCGCAAATGGTGTTGCCTGGTATAATGTAATATTCTGTTCGTAATGAATGCAAAAGAAGAAAAGGCTTAAACGCACCTAATTAGATCCAGGGGCCAATTAATGTAACATGCAAGGAGTTTTCTCGCCCTGCCTATCGAAAGAGTTTGGGAAAACACCATCAACCGGCTTAGAAGAGGAGAGATAAGTTTCAGAATTTTATATGAGTTGCCACTTTTCTCAAGCAGGCAATTCAGCTGTTTGCGGAATTTTTCTCGCGACATGGTAAACAGGTTTAGCATCGTTGTCTGTTGTATCCATCATCTTACAAGCTCTTCTCCTTTCGACGCTTTAATGACATTATTTTCACTCATCGGCAGCCAATATAAATTTGTCGCCGTTTCGCAGTTAATTTTCTCTCGTGAACGACGAGAGAGGAATTATCGCCGGCTTTTGCGTCCATCGAAGTTTTAAAAGTCCTCTGCGAATGAAAAATAAATGCATATTTAATGGATTGAACTGCTGATTCATTACGCCATCGGGGTCGTCTTTTTTTGCCAGCTTCGACCATATTTCCGATGATGGAGTACCTCATCAGTATACAG-----------------------------------------------------------------
Nholsingeri_PondCave_N541 AGTTAAAGAGATATCATTAAAAATGCCGAAGACTTAGGGCAAACATAAAAATCATTTCCAACTTGTTCGCGAGTCATTTACCACTCCCTTTCGGGAGTTCCACGATAATGACAATCGGAAGTTAAAAACATCATCTTCCCAGTAAATATGTAATTATGTAGCATTTCATGATTTGAAAAGGCATAAGAAGTTTATTTAATAAAGACCCGGTCTTCGGATTAAGAGATAATGGATTCGTCGCATCAACGTCGGAAAGGCGACGCCGATTCGACTGAAGCAGCAGCAGCAACAAGCAAAGCGTGCTTCTTCCCAAAGAAAAGATTGTAAAGTGATTAAGCTCACTAAGTAATAAGGCTAATAGCTAAAATGAGCCGAACAGATAAGAAGGGGGGGGGGAAGGACAAAGAGCGAGGACAAAAAGAGGAATTCTATTACTGAGAAATGACTGGTGTTAATTCAGTTCCGCAAATGGTGTTGCCTGGTATAATGTAATATTCTGTTCGTAATGAATGCAAAAGAAGAAAAGGCTTAAACGCACCTAATTAGATCCAGGGGCCAATTAATGTAACATGCAAGGAGTTTTCTCGCCCTGCCTATCGAAAGAGTTTGGGAAAACACCATCAACCGGCTTAGAAGAGGAGAGATAAGTTTCAGAATTTTATATGAGTTGCCACTTTTCTCAAGCAGGCAATTCAGCTGTTTGCGGAATTTTTCTCGCGACATGGTAAACAGGTTTAGCATCGTTGTCTGTTGTATCCATCATCTTACAAGCTCTTCTCCTTTCGACGCTTTAATGACATTATTTTCACTCATCGGCAGCCAATATAAATTTGTCGCCGTTTCGCAGTTAATTTTCTCTCGTGAACGACGGGAGAGGAATTATCGCCGGCTTTTGCGTCCATCGAAGTTTTAAAAGTCCTCTGCGAATGAAAAATAAATGCATATTTAATGGATTGAACTGCTGATTCATTACGCCATCGGGGTCGTATCTTTTTGCCAGCTTCGACCATATTTCCGATGATGGAGTACCTCATCAGTATACAGTTCTTTGACGGAAAACGACACGCCTTCTTTGTGGAAACGGCTTTAAAAGCCAATAAAAACTATTA
Njonesi_CaveSpringCave_N390 AATTAAAGAGATATCATTAAAAATGCCGATGACTTAGGACAAACATAAAAATCATTTCCGACTTGTTCGCGACTCATTTACCACTTCATTTCAGGAGTTCCACGATAATGACAATCGGAAGTTAAAAACATCATCTTTCCAGTAAATATGTAATTATGTAGCATTTCATGATTTGAAAAGGCATAAGAAGTTTATTTAATAAAGACCCGGTCTTCGGATTAAGAGATAATGGATTCGTCGCATCAACTTCGGAAAGGCGACGCCGATTCGACGGAAGTAGCAGCAGCAACAAGCAAAGCGTGCTTCTTCCCAAAGAAAAGATTGTAAAGTGATTAAGCTCACTAAGTAATAAGGCTAATAGCTAAAATGAGCCGAACAGATAAGAAGGGGGGGGGGGAGGACAAAGAGCGAGGACAAAAAGAGGAATTCTATTACTGAGAAATGACTGGTGTTAATTCAGTTCCGCAAATGGTGTTGCCTGGAATAATGTAATATTCTGTTCGTAATGAATGCAAAAGAAGAAAAGGCTTAAACGCACCTAATTAGATCCAGGGGCCAATTAATGTAACATGCAAGGAGTTTTCTCGCCCTGCCTATCGAAAGAGTTTGGGAAAACACCATCAACCGGCTTAGAAGAGGAGAGATAAGTTTCAGAATTTTATATGAGTTGCCACTTTTCTCAAGCAGGCAATTCAGCTGTTTGCGGAATTTTTCTCGCGACATGGTAAACAGGTTTAGCATCGTTGTCTGTTGTATCCATCATCTTACAAGCTCTTCTCCTTTCGACGCTTTAATGACATTATTTTCACTCATCGGCAGCCAATATAAATTTGTCGCCGTTTCGCAGTTAATTTTCTCTCGTGAACGACGGGAGAGGAATTATCGCCGGCTTTTGCGTCCATCGAAGTTTTAAAAGTCCTCTGCGAATGAAAAATAAATGCATATTTAATGGATTGAACTGCTGATTCATTACGCCATCGGGGTCGTATCTTTTTGCCAGTTTCGACCATATTTCCGATGATGGAGTACCTCATCAGTATACAGTTCTTTGACG-------------------------------------------------------
Nlowderi_ChestnutBranch_N731 AATTAAAGAGATATCATTAAAAATGCCGATGACTTAGGAGAAACATAAAAATCATTTCCGACTTGTTCACGAGTCATTTACCACTTCATTTCAGGAGTTCCACGATAATGACAATCGGAAGTTAAAAACATCATCTTTCCAGTAAATATGTAATTATGTAGCATTTCATGATTTGAAAAGGCATAAGAAGTTTATTTAATAAAGACCCGGTCTTCGGATTAAGAGATAATGGATTCGTCGCATCAACGTCGGAAAGGCGACGCCGATTCGACGGAA--AGCAGCAGCAACAAGCAAAGCGTGCTTCTTCCCAAAGAAAAGATTGTAAAGTGATTAAGCTCACTAAGTAATAAGGCTAATAGCTAAAATGAGCCGAACAGATAAGAAGGGGGGGGGGGAGGACAAAGAGCGAGGACAAAAAGAGGAATTCTATTACTGAGAAATGACTGGTGTTAATTCAGTTCCGCAAATGGTGTTGCCTGGTATAATGTAATATTCTGTTCGTAATGAATGCAAAAGAAGAAAAGGCTTAAACGCACCTAATTAGATTCAGGGGCCAATTAATGTAACATGCAAGGAGTTTTCTCGCCCTGCCTATCGAAAGAGTTTGGGAAAACACCATCAACCGGCTTAGAAGAGGAGAGATAAGTTTCAGAATTTTATATGAGTTGCCACTTTTCTCAAGCAGGCAATTCAGCTGTTTGTGGAATTTTTCTCGTGACATGGTAAACAGGTTTAGCATCGTTGTCTGTTGTATCCATCATCTTACAAGCTCTTCTCCTTTCGACGCTTTAATGACATTATTTTCACTCATCGGCAGCCAATATAAATTTGTCGCCGTTTCGCAGTTAATTTTCTCTCGTGAACGACGGGAGAGGAATTATCGCCGGCTTTTGCGTCCATCGAAGTTTTAAAAGTCCTCTGCGAATGAAAAATAAATGCATATTTAATGGATTGAACTGCTGATTCATTACGCCATCGGGGTCGTATCTTTTTGCCAGCTTCGACCATATTTCCGATGATGGAGTACCTCATCAGTATACAGTTCTTTGACGGAAAACGACACGCCTTCTTTGTGGAAACGGCTTTAAAAGCCAATCAAAACTATTA
Nlowderi_upperFiresCreek_N820 AATTAAAGAGATATCATTAAAAATGCCGATGACTTAGGACAAACATAAAAATCATTTCCGACTAGTTCACGAGTCATTTACCACTTCATTTCAGGAGTTCCACGATAATGACAATCGGAAGTTAAAAACATCATCTTTCCAGTAAATATGTAATTATGTAGCATTTCATGATTTGAAAAGGCATAAGAAGTTTATTTAATAAAGACCCGGTCTTCGGATTAAGAGATAATGGATTCGTCGCATCAACGTCGGAAAGGCGACGCCGATTCGACGGAA-CAGCAGCAGCAACAAGCAAAGCGTGCTTCTTCCCAAAGAAAAGATTGTAAAGTGATTAAGCTCACTAAGTAATAAGGCTAATAGCTAAAATGAGCCGAACAGATAAGAAGGGGGGGGGGGAGGACAAAGAGCGAGGACAAAAAGAGGAATTCTATTACTGAGAAATGACTGGTGTTAATTCAGTTCCGCAAATGGTGTTGCCTGGTATAATGTAATATTCTGTTCGTAATGAATGCAAAAGAAGAAAAGGCTTAAACGCACCTAATTAGATTCAGGGGCCAATTAATGTAACATGCAAGGAGTTTTCTCGCCCTGCCTATCGAAAGAGTTTGGGAAAACACCATCAACCGGCTTAGAAGAGGAGAGATAAGTTTCAGAATTTTATATGAGTTGCCACTTTTCTCAAGCAGGCAATTCAGCTGTTTGTGGAATTTTTCTCGTGACATGGTAAACAGGTTTAGCATCGTTGTCTGTTGTATCCATCATCTTACAAGCTCTTCTCCTTTCGACGCTTTAATGACATTATTTTCACTCATCGGCAGCCAATATAAATTTGTCGCCGTTTCGCAGTTAATTTTCTCTCGTGAACGACGGGAGAGGAATTATCGCCGGCTTTTGCGTCCATCGAAGTTTTAAAAGTCCTCTGCGAATGAAAAATAAATGCATATTT------------------------------------------------------------------------------------------------------------------------------------------------------------------
Nlula_LulaFallsCave_G2084 ------------ATCATTAAAAATGCCGATGACTTAGGACAAACATAATAATCATTTCCGACTTGTTCGCGAGTCATTTACCACTTCATTTCAGGAGTTCCACGATAATGACAATCGGAAGTTAAAAACATCATCTTTCCAGTAAATATGTAATTATGTAGCATTTCATGATTTGAAAAGGCATAAGAAGTTTATTTAATAAAGTCCCGGTCTTCGGATTAAGAGATAATGGATTCGTCGCATCAACGTCGGAAAGGCGACGCCGATTCGACGGAA--AGCAGCAGCAACAAGCAAAGCGTGCTTCTTCCCAAAGAAAAGATTGTAAAGTGATTAAGCTCACTAAGTAATAAGGCTAATAGCTAAAATGAGCCGAACAGATAAGAAGGGGGGGGG---------------AGGACAAAAAGAGGAATTCTATTACTGTGAAATGACTGGTGTTAATTCAGTTCCGCAAATGGTGTTGCCTGGTATAATGTAATATTCTGTTCGTAATGAATGCAAAAGAAGAAAAGGCTTAAACGCACCTAATTAGATCCAGGGGCCAATTAATGTAACATGCAAGGAGTTTTCTCGCCCTGCCTATCGAAAGAGTTTGGGAAAACACCATCAACCGGCTTAGAAGAGGAGAGATAAGTTTCAGAATTTTATATGAGTTGCCACTTTTCTCAAGCTGGCAATTCAGCTGTTTGCGGAATTTTTCTCGCGACATGGTAAACAGGTTTAGCATCGTTGTCTGTTGTATCCATCATCTTACAAGCTCTTCTCCTTTCGACGCTTTAATGACATTATTTTCACTCATCGGCAGCCAATATAAATTTGTCGCCGTTTCGAAGTTAATTTTCTCTCGTGAACGACGGGAGAGGAATTATCGCCGGCTTTTGCGTCCATCGAAGTTTTAAAAGTCCTCTGCGAATGAAAAATAAATGCATATTTAATGGATTGAACTGCTGATTCATTACGCCATCG---------------------------------------------------------------------------------------------------------------------------------
Nmimus_NealsSink_N329 ----AAAGAGATATCATTAAAAATGCCGAAGACTTAGGGCAAACATAAAAATCATTTCCAACTTGTTCGCGAGTCATTTACCACTCCCTTTCGGGAGTTCCACGATAATGACAATCGGAAGTTAAAAACATCATCTTCCCAGTAAATATGTAATTATGTAGCATTTCATGATTTGAAAAGGCATAAGAAGTTTATTTAATAAAGACCCGGTCTTCGGATTAAGAGATAATGGATTCGTCGCATCAACGTCGGAAAGGCGACGCCGATTCGACTGAA----CAGCAGCAACAAGCAAAGCGTGCTTCTTCCCAAAGAAAAGATTGTAAAGTGATTAAGCTCACTAAGTAATAAGGCTAATAGCTAAAATGAGCCGAACAGATAAGAAGGGGGGGGGGGAGGACAAAGAGCGAGGACAAAAAGAGGAATTCTATTACTGAGAAATGACTGGTGTTAATTCAGTTCCGCAAATGGTGTTGCCTGGTATAATGTAATATTCTGTTCGTAATGAATGCAAAAGAAGAAAAGGCTTAAACGCACCTAATTAGATCCAGGGGCCAATTAATGTAACATGCAAGGAGTTTTCTCGCCCTGCCTATCGAAAGAGTTTGGGAAAACACCATCAACCGGCTTAGAAGAGGAGAGATAAGTTTCAGAATTTTATATGAGTTGCCACTTTTCTCAAGCAGGCAATTCAGCTGTTTGCGGAATTTTTCTCGCGACATGGTAAACAGGTTTAGCATCGTTG----TTGTATCCATCATCTTACAAGCTCTTCTCCTTTCGACGCTTTAATGACATTATTTTCACTCATCGGCAGCCAATATAAATTTGTCGCCGTTTCGCAGTTAATTTTCTCTCGTGAACGACGGGAGAGGAATTATCGCCGGCTTTTGCGTCCATCGAAGTTTTAAAAGTCCTCTGCGAATGAAAAATAAATGCATATTTAATGGATTGAACTGCTGATTCATTACGCCATCGGGGTCGTATCTTTTTGCCAGCTT----------------------------------------------------------------------------------------------------------
Nmimus_Straleys_N625 AGTTAAAGAGATATCATTAAAAATGCCGAAGATTTAGGGCAAACATAAAAATCATTTCCAACTTGTTCGCGAGTCATTTACCACTCCCTTTCGGGAGTTCCACGATAATGACAATCGGAAGTTAAAAACATCATCTTCCCAGTAAATATGTAATTATGTAGCATTTCATGATTTGAAAAGGCATAAGAAGTTTATTTAATAAAGACCCGGTCTTCGGATTAAGAGATAATGGATTCGTCGCATCAACGTCGGAAAGGCGACGCCGATTCGACTGAAGCAGCAGCAGCAACAAGCAAAGCGTGCTTCTTCCCAAAGAAAAGATTGTAAAGTGATTAAGCTCACTAAGTAATAAGGCTAATAGCTAAAATGAGCCGAACAGATAAGAAGGGGGGGGGGGAGGACAAAGAGCGAGGACAAAAAGAGGAATTCTATTACTGAGAAATGACTGGTGTTAATTCAGTTCCGCAAATGGTGTTGCCTGGTATAATGTAATATTCTGTTCGTAATGAATGCAAAAGAAGAAAAGGCTTAAACGCACCTAATTAGATCCAGGGGCCAATTAATGTAACATGCAAGGAGTTTTCTCGCCCTGCCTATCGAAAGAGTTTGGGAAAACACCATCAACCGGCTTAGAAGAGGAGAGATAAGTTTCAGAATTTTATATGAGTTGCCACTTTTCTCAAGCAGGCAATTCAGCTGTTTGCGGAATTTTTCTCGCGACATGGTAAACAGGTTTAGCATCGTTGTCTGTTGTATCCATCATCTTACAAGCTCTTCTCCTTTCGACGCTTTAATGACATTATTTTCACTCATCGGCAGCCGATATAAATTTGTCGCCGTTTCGCAGTTAATTTTCTCTCGTGAACGACGGGAGAGGAATTATCGCCGGCTTTTGCGTCCATCGAAGTTTTAAAAGTCCTCTGCGAATGAAAAATAAATGCATATTTAATGGATTGAACTGCTGATTCATTACGCCATCGGGGTCGTATCTTTTTGCCAGCTTCGACCATATTTCCGATGATG--------------------------------------------------------------------------------------
Nnasicus_CaneyFork_N171 AGTTAAAGAGATATCATTAAAAATGCCGAAGATTTAGAGCAAACATAAAAATCATTTCTAACTTGTTCGCGAGTCATTTACCACTCCCTTTTGGGGGTTCCACGATAATGACAATCGGAAGTTAAAAACATCGTCTTTCCAGTAAATATGTAATTATGTAGCATTTCATGATTTGAAAAGGCATAAGAAGTTTATTTAATAAAGACCCGGTCTTCGGATTAAGAGATAATGGATTCGTCGCATCAACGTCGGAAAGGCGACGCCGATTCGACTGAAGCAGCAGCAGCAACAAGCAAAGCGTGCTTCTTCCCAAAGAAAAGATTGTAAAGTGATTAAGCTCACTAAGTAATAAGGCTAATAGCTAAAATGAGCCGAACAGATAAGAAGGGGGGGGAGGAGGACAAAGAGCGAGGACAAAAAGAGGAATTCTATTACTGAGAAATGACTGGTGTTAATTCAGTTCCGCAAATGGTGTTGCCTGGTATAATGTAATATTCTGTTCGTAATGAATGCAAAAGAAGAAAAGGCTTAAACGCACCTAATTAGATCCAGGGGCCAATTAATGTAACATGCAAGGAGTTTTCTCGCCTTGCCTATCGAAAGAGTTTGGGAAAACACCATCAACCGGCTTAGAAGGGGAGAGATAAGTTTCAGAATTTTATATGAGTTGCCACTTTTCTCAAGCAGGCAATTCAGCTGTTTGCGGAATTTTTCTCGCGACATGGTAAACAGGTTTAGCATCGTTGTCTGTTGTATCCATCATCTTACAAGCTCTTCTCCTTTCGACGCTTTAATGACATTATTTTCACTCATCGGCAGCCAATATAAATTTGTCGCCGTTTCGCAGTTAATTTTCTCTCGTGAACGACGGGAGAGGAATTATCGCCGGCTTTTGCGTCCATCGAAGTTTTAAAAGTCCTCTGCGAATGAAAAATAAATGCATATTTAATGGATTGAACTGCTGATTCATTACGCCATCGGGGTCGTATCTTTTTGCCAGCTTCGACCATATTTCCGATGATGGAGTACCTCATCAGTATACAGTTCTTTGACGGAAAACGACACGCCTTCTTTGTGGAAACGGCTTTAAAAGCCAATAAAAACTATTA
Nnasicus_CoweeTrain_N189 AGTTAAAGAGATATCATTAAAAATGCCGAAGATTTAGGGCAAACATAAAAATCATTTCTAACTTGTTCGCGAGTCATTTACCACTCCCTTTCGGGGGTTCCACGATAATGACAATCGGAAGTTAAAAACATCGTCTTTCCAGTAAATATGTAATTATGTAGCATTTCATGATTTGAAAAGGCATAAGAAGTTTATTTAATAAAGACCCGGTCTTCGGATTAAGAGATAATGGATTCGTCGCATCAACGTCGGAAAGGCGACGCCGATTCGACTGAAGCAGCAGCAGCAACAAGCAAAGCGTGCTTCTTCCCAAAGAAAAGATTGTAAAGTGATTAAGCTCACTAAGTAATAAGGCTAATAGCTAAAATGAGCCGAACAGATAAGAAG--GGGGGGGGAGGACAAAGAGCGAGGACAAAAAGAGGAATTCTATTACTGAGAAATGACTGGTGTTAATTCAGTTCCGCAAATGGTGTTGCCTGGTATAATGTAATATTCTGTTCGTAATGAATGCAAAAGAAGAAAAGGCTTAAACGCACCTAATTAGATCCAGGGGCCAATTAATGTAACATGCAAGGAGTTTTCTCGCCTTGCCTATCGAAAGAGTTTGGGAAAACACCATCAACCGGCTTAGAAGGGGAGAGATAAGTTTCAGAATTTTATATGAGTTGCCACTTTTCTCAAGCAGGCAATTCAGCTGTTTGCGGAATTTTTCTCGCGACATGGTAAACAGGTTTAGCATCGTTGTCTGTTGTATCCATCATCTTACAAGCTCTTCTCCTTTCGACGCTTTAATGACATTATTTTCACTCATCGGCAGCCAATATAAATTTGTCGCCGTTTCGCAGTTAATTTTCTCTCGTGAACGACGGGAGAGGAATTATCGCCGGCTTTTGCGTCCATCGAAGTTTTAAAAGTCCTCTGCGAATGAAAAATAAATGCATATTTAATGGATTGAACTGCTGATTCATTACGCCATCGGGGTCGTATCTTTTTTCCAGCTTCGACCATA--------------------------------------------------------------------------------------------------
Npaynei_Grindstaff_N646 AGTTAAAGAGATATCATTAAAAATGCCGAAGACTTAGGGCAAACATAAAAATCATTTTCAACTTGTTCGCGAGTCATTTACCACTCCCTTTCGGGAGTTCCACGATAATGACAATCGGAAGTTAAAAACATCATCTTCCCAGTAAATATGTAATTATGTAGCATTTCATGATTTGAAAAGGCAGAAGAAGTTTATTTAATAAAGACCCGGTCTTCGGATTAAGAGATAATGGATTCGTCGCATCAACGTCGGAAAGGCGACGCCGATTCGACTGAAGCAGCAGCAGCAACAAGCAAAGCGTGCTTCTTCCCAAAGAAAAGATTGTAAAGTGATTAAGCTCACTAAGTAATAAGGCTAATAGCTAAAATGAGCCGAACAGATAAGAAGGGGGGGGGGGAGGACAAAGAGCGAGGACAAAAAGAGGAATTCTATTACTGAGAAATGACTGGTGTTAATTCAGTTCCGCAAATGGTGTTGCCTGGTATAATGTAATATTCTGTTCGTAATGAATGCAAAAGAAGAAAAGGCTTAAACGCACCTAATTAGATCCAGGGGCCAATTAATGTAACATGCAAGGAGTTTTCTCGCCCTGCCTATCGAAAGAGTTTGGGAAAACACCATCAACCGGCTTAGAAGAGGAGAGATAAGTTTCAGAATTTTATATGAGTTGCCACTTTTCTCAAGCAGGCAATTCAGCTGTTTGCGGAATTTTTCTCGCGACATGGTAAACAGGTTTAGCATCGTTGTCTGTTGTATCCATCATCTTACAAGCTCTTCTCCTTTCGACGCTTTAATGACATTATTTTCACTCATCGGCAGCCAATATAAATTTGTCGCCGTTTCGCAGTTAATTTTCTCCCGTGAACGACGGGAGAGGAATTATCGCCGGCTTTTGCGTCCATCGAAGTTTTAAAAGTCCTCTGCGAATGAAAAATAAATGCATATTTAATGGATTGAACTGCTGATTCATTACGCCATCGGGGTCGTATCTTTTTGCCAGCTTCGACCATATTTCCGATGATGGAGTACCTCATCAGTATACAGTTCTTTGACGGAAAACGACACGCCTTCTTTGTGGAAACGGCT-----------------------
Npaynei_NorrisDamCave_N348 AGTTAAAGAGATATCATTAAAAATGCCGAAGACTTAGGGCAAACATAAAAATCATTTTCAACTTGTTCGCGAGTCATTTACCACTCCCTTTCGGGAGTTCCACGATAATGACAATCGGAAGTTAAAAACATCATCTTCCCAGTAAATATGTAATTATGTAGCATTTCATGATTTGAAAAGGCAGAAGAAGTTTATTTAATAAAGACCCGGTCTTCGGATTAAGAGATAATGGATTCGTCGCATCAACGTCGGAAAGGCGACGCCGATTCGACTGAAGCAGCAGCAGCAACAAGCAAAGCGTGCTTCTTCCCAAAGAAAAGATTGTAAAGTGATTAAGCTCACTAAGTAATAAGGCTAATAGCTAAAATGAGCCGAACAGATAAGAAGGGGGGGGGGGAGGACAAAGAGCGAGGACAAAAAGAGGAATTCTATTACTGAGAAATGACTGGTGTTAATTCAGTTCCGCAAATGGTGTTGCCTGGTATAATGTAATATTCTGTTCGTAATGAATGCAAAAGAAGAAAAGGCTTAAACGCACCTAATTAGATCCAGGGGCCAATTAATGTAACATGCAAGGAGTTTTCTCGCCCTGCCTATCGAAAGAGTTTGGGAAAACACCATCAACCGGCTTAGAAGAGGAGAGATAAGTTTCAGAATTTTATATGAGTTGCCACTTTTCTCAAGCAGGCAATTCAGCTGTTTGCGGAATTTTTCTCGCGACATGGTAAACAGGTTTAGCATCGTTGTCTGTTGTATCCATCATCTTACAAGCTCTTCTCCTTTCGACGCTTTAATGACATTATTTTCACTCATCGGCAGCCAATATAAATTTGTCGCCGTTTCGCAGTTAATTTTCTCTCGTGAACGACGGGAGAGGAATTATCGCCGGCTTTTGCGTCCATCGAAGTTTTAAAAGTCCTCTGCGAATGAAAAATAAATGCATATTTAATGGATTGAACTGCTGATTCATTACGCCATCGGGGTCGTATCTTTTTGCCAGCTTCGACCATATTTCCGATGATGGAGTACCTCATCAGTATACAGTTCTTTGACGGAAAACGACACGCCTTCTTTGTGGAAACGGCTTTAAAAGCCAATAAAAACTATTA
Npaynei_UnakaMtns_N943 AGTTAAAGAGATATCATTAAAAATGCCGAAGACTTAGGGCAAACATAAAAATCATTTTCAACTTGTTCGCGAGTCATTTACCACTCCCTTTCGGGAGTTCCACGATAATGACAATCGGAAGTTAAAAACATCATCTTCCCAGTAAATATGTAATTATGTAGCATTTCATGATTTGAAAAGGCAGAAGAAGTTTATTTAATAAAGACCCGGTCTTCGGATTAAGAGATAATGGATTCGTCGCATCAACGTCGGAAAGGCGACGCCGATTCGACTGAA----CAGCAGCAACAAGCAAAGCGTGCTTCTTCCCAAAGAAAAGATTGTAAAGTGATTAAGCTCACTAAGTAATAAGGCTAATAGCTAAAATGAGCCGAACAGATAAGAAG-GGGGGGGGGAGGACAAAGAGCGAGGACAAAAAGAGGAATTCTATTACTGAGAAATGACTGGTGTTAATTCAGTTCCGCAAATGGTGTTGCCTGGTATAATGTAATATTCTGTTCGTAATGAATGCAAAAGAAGAAAAGGCTTAAACGCACCTAATTAGATCCAGGGGCCAATTAATGTAACATGCAAGGAGTTTTCTCGCCCTGCCTATCGAAAGAGTTTGGGAAAACACCATCAACCGGCTTAGAAGAGGAGAGATAAGTTTCAGAATTTTATATGAGTTGCCACTTTTCTCAAGCAGGCAATTCAGCTGTTTGCTGAATTTTTCTCGCGACATGGTAAACAGGTTTAGCATCGTTGTCTGTTGTATCCATCATCTTACAAGCTCTTCTCCTTTCGACGCTTTAATGACATTATTTTCACTCATCGGCAGCCAATATAAATTTGTCGCCGTTTCGCAGTTAATTTTCTCTCGTGAACGACGGGAGAGGAATTATCGCCGGCTTTTGCGTCCATCGAAGTTTTAAAAGTCCTCTGCGAATGAAAAATAAATGCATATTTAATGGATTGAACTGCTGATTCATTAAGCCATCGGGGTCGTATCTTTTTGCCAGCTTCGACCATATTTCCGATGATGGAGTACCTCATCAGTATACAGTTCTTTGACGGAAAACGACACGCCTTCTTTGTGGAAGCGGCTTTAAAAGCCAATAAAAACTATTA
Nperlakyi_SChimneys_N1079 -----------------------------------------------------------------------------------------------------------------------------------------------AAATATGTAATTATGTAGCATTTCATGATTTGAAAAGGCATAAGAAGTTTATTTAATAAAGACCCGGTCTTCGGATTAAGAGATAATGGATTCGTCGCATCAACTTCGGAAAGGCGACGCCGATTCGACGGAAGCAGCAGCAGCAACAAGCAAAGCGTGCTTCTTCCCAAAGAAAAGATTGTAAAGTGATTAAGCTCACTAAGTAATAAGGCTAATAGCTAAAATGAGCCGAACAGATAAGAAG--GGGGGGGGGGGACAAAGAGCGAGGACAAAAAGAGGAATTCTATTACTGAGAAATGACTGGTGTTAATTCAGTTCCGCAAATGGTGTTGCCTGGAATAATGTAATATTCTGTTCGTAATGAATGCAAAAGAAGAAAAGGCTTAAACGCACCTAATTAGATCCAGGGGCCAATTAATGTAACATGCAAGGAGTTTTCTCGCCCTGCCTATCGAAAGAGTTTGGGAAAACACCATCAACCGGCTTAGAAGAGGAGAGATAAGTTTCAGAATTTTATATGAGTTGCCACTTTTCTCAAGCAGGCAATTCAGCTGTTTGCGGAATTTTTCTCGCGACATGGTAAACAGGTTTAGCATCGTTGTCTGTTGTATCCATCATCTTACAAGCTCTTCTCCTTTCGACGCTTTAATGACATTATTTTCACTCATCGGCAGCCAATATAAATTTGTCGCCGTTTCGCAGTTAATTTTCTCTCGTGAACGACGGGAGAGGAATTATCGCCGGCTTTTGCGTCCATCGAAGTTTTAAAAGTCCTCTGCGAATGAAAAATAAATGCATATTTAATGGATTGAACTGCTGATTCATTACGCCATCGGGGTCGTATCTTTTTGCCAGTTTCGACCATATTTCCGATGATGGAGTACCTCATCAGTATACAGTTCTTTGACGGAAAACGACACGCCTTCTTTGTGGAAACGGCTTTAAAAGCCAATAAAAACTATTA
Nperlakyi_SChimneys_N1080 --------------------------------------------------------------------------------------------------------------ACAAACGGAAGTTAAAAACATCATCTTTCCAGTAAATATGTAATTATGTAGCATTTCATGATTTGAAAAGGCATAAGAAGTTTATTTAATAAAGACCCGGTCTTCGGATTAAGAGATAATGGATTCGTCGCATCAACTTCGGAAAGGCGACGCCGATTCGACGGAAGCAGCAGCAGCAACAAGCAAAGCGTGCTTCTTCCCAAAGAAAAGATTGTAAAGTGATTAAGCTCACTAAGTAATAAGGCTAATAGCTAAAATGAGCCGAACAGATAAGAAG--GGGGGGGGGGGACAAAGAGCGAGGACAAAAAGAGGAATTCTATTACTGAGAAATGACTGGTGTTAATTCAGTTCCGCAAATGGTGTTGCCTGGAATAATGTAATATTCTGTTCGTAATGAATGCAAAAGAAGAAAAGGCTTAAACGCACCTAATTAGATCCAGGGGCCAATTAATGTAACATGCAAGGAGTTTTCTCGCCCTGCCTATCGAAAGAGTTTGGGAAAACACCATCAACCGGCTTAGAAGAGGAGAGATAAGTTTCAGAATTTTATATGAGTTGCCACTTTTCTCAAGCAGGCAATTCAGCTGTTTGCGGAATTTTTCTCGCGACATGGTAAACAGGTTTAGCATCGTTGTCTGTTGTATCCATCATCTTACAAGCTCTTCTCCTTTCGACGCTTTAATGACATTATTTTCACTCATCGGCAGCCAATATAAATTTGTCGCCGTTTCGCAGTTAATTTTCTCTCGTGAACGACGGGAGAGGAATTATCGCCGGCTTTTGCGTCCATCGAAGTTTTAAAAGTCCTCTGCGAATGAAAAATAAATGCATATTTAATGGATTGAACTGCTGATTCATTACGCCATCGGGGTCGTATCTTTTTGCCAGTTTCGACCATATTTCCGATGATGGAGTACCTCATCAGTATACAGTTCTTTGACGGAAAACGACACGCCTTCTTTGTGGAAACGGCTTTAAAAGCCAATAAAAACTATTA
Nreclusus_Clingmans_N252 --------------------------------------------------------------------------------------------------------------------------------------------------TATGTAATTATGTTGCATTTCATGATTTGAAAAGGCATAAGAAGTTTATTTAATAAAGACCCGGTCTTCGGATTAAGAGATAATGGATTCGTCGCATCAACTTCGGAAAGGCGACGCCGATTCGACGGAAGCAGCAGCAGCAACAAGCAAAGCGTGCTTCTTCCCAAAGAAAAGATTGTAAAGTGATTAAGCTCACTAAGTAATAAGGCTAATAGCTAAAATGAGCCGAACAGATAAGAAGGGGGGGGGGGAGGACAAAGAGCGAGGACAAAAAGAGGAATTCTATTACTGAGAAATGACTGGTGTTAATTCAGTTCCGCAAATGGTGTTGCCTGGAATAATGTAATATTCTGTTCGTAATGAATGCAAAAGAAGAAAAGGCTTAAACGCACCTAATTAGATCCAGGGGCCAATTAATGTAACATGCAAGGAGTTTTCTCGCCCTGCCTATCGAAAGAGTTTGGGAAAACACCATCAACCGGCTTAGAAGAGAAGAGATAAGTTTCAGAATTTTATATGAGTTGCCACTTTTCTCAAGCAGGCAATTCAGCTGTTTGCGGAATTTTTCTCGCGACATGGTAAACAGGTTTAGCATCGTTGTCTGTTGTATCCATCATCTTACAAGCTCTTCTCCTTTCGACGCTTTAATGACATTATTTTCACTCATCGGCAGCCAATATAAATTTGTCGCCGTTTCGCAGTTAATTTTCTCTCGTGAACGACGGGAGAGGAATTATCGCCGGCTTTTGCGTCTATCGAAGTTTTAAAAGTCCTCTGCGAATGAAAAATAAATGCATATTTAATGGATTGAACTGCTGATTCATTACGCCATCGGGGTCGTATCTTTTTGCCAGCTTCGACCATATTTCTGATGATGGAGTACCTCATCAGTATACAGTTCTTTGACGGAAAACGACACGCCTCCTTTGTGGAAACGGCTTTAAAAGCCAATAAAAACTATTA
Nreclusus_Newfound_N259 AATTAAAGAGATATCATTAAAAATTCCGATGACTTAGGACAAACATAAAAATCATTTCCGACTTGTTCGCGACTCATTTACCACTTCATTTCAGGAGTTCCGCGATAATGACAATTGGAAGTTAAAAACATCATCTTTCCAGTAAATATGTAATTATGTAGCATTTCATGATTTGAAAAGGCATAAGAAGTTTATTTAATAAAGACCCGGTCTTCGGATTAAGAGATAATGGATTCGTCGCATCAACTTCGGAAAGGCGACGCCGATTCGACGGAAGCAGCAGCAGCAACAAGCAAAGCGTGCTTCTTCCCAAAGAAAAGATTGTAAAGTGATTAAGCTCACTAAGTAATAAGGCTAATAGCTAAAATGAGCCGAACAGATAAGAAGGGGGGGGGGGAGGACAAAGAGCGAGGACAAAAAGAGGAATTCTATTACTGAGAAATGACTGGTGTTAATTCAGTTCCGCAAATGGTGTTGCCTGGTATAATGTAATATTCTGTTCGTAATGAATGCAAAAGAAGAAAAGGCTTAAACGCACCTAATTAGATCCAGGGGCCAATTAATGTAACATGCAAGGAGTTTTCTCGCCCTGCCTATCGAAAGAGTTTGGGAAAACACCATCAACCGGCTTAGAAGAGGAGAGATAAGTTTCAGAATTTTATATGAGTTGCCACTTTTCTCAAGCAGGCAATTCAGCTGTTTGCGGAATTTTTCTCGCGACATGGTAAACAGGTTTAGCATCGTTGTCTGTTGTATCCATCATCTTACAAGCTCTTCTCCTTTCGACGCTTTAATGACATTATTTTCACTCATCGGCAGCCAATATAAATTTGTCGCCGTTTCGCAGTTAATTTTCTCTCGTGAACGACGGGAGAGGAATTATCGCCGGCTTTTGCGTCTATCGAAGTTTTAAAAGTCCTCTGCGAATGAAAAATAAATGCATATTTAATGGATTGAACTGCTGATTCATTACGCCATCGGGGTCGTATCTTTTTGCCAGTTTCGACCATATTTCTGATGATGGAGTACCTTATCAGTATACAGTTCTTTGACGGAAAACGACACGCCTTCTTTGTGGAAACGGCTTTAAAAGCCAATAAAAACTATTA
Nreclusus_Smokemont_N1020 -----------------------------------------------AAAATCATTTCCGACTTGTTCGCGACTCATTTACCACTTCATTTCAGGAGTTCCACGATAATGACAATCGGAAGTTAAAAACATCATCTTTCCAGTAAATATGTAATTATGTTGCATTTCATGATTTGAAAAGGCATAAGAAGTTTATTTAATAAAGACCCGGTCTTCGGATTAAGAGATAATGGATTCGTCGCATCAACTTCGGAAAGGCGACGCCGATTCGACGGAA-CAGCAGCAGCAACAAGCAAAGCGTGCTTCTTCCCAAAGAAAAGATTGTAAAGTGATTAAGCTCACTAAGTAATAAGGCTAATAGCTAAAATGAGCCGAACAGATAAGAAGGGGGGGGGGGAGGACAAAGAGCGAGGACAAAAAGAGGAATTCTATTACTGAGAAATGACTGGTGTTAATTCAGTTCCGCAAATGGTGTTGCCTGGAATAATGTAATATTCTGTTCGTAATGAATGCAAAAGAAGAAAAGGCTTAAACGCACCTAATTAGATCCAGGGGCCAATTAATGTAACATGCAAGGAGTTTTCTCGCCCTGCCTATCGAAAGAGTTTGGGAAAACACCATCAACCGGCTTAGAAGAGAAGAGATAAGTTTCAGAATTTTATATGAGTTGCCACTTTTCTCAAGCAGGCAATTCAGCTGTTTGCGGAATTTTTCTCGCGACATGGTAAACAGGTTTAGCATCGTTGTCTGTTGTATCCATCATCTTACAAGCTCTTCTCCTTTCGACGCTTTAATGACATTATTTTCACTCATCGGCAGCCAATATAAATTTGTCGCCGTTTCGCAGTTAATTTTCTCTCGTGAACGACGGGAGAGGAATTATCGCCGGCTTTTGCGTCTATCGAAGTTTTAAAAGTCCTCTGCGAATGAAAAATAAATGCATATTTAATGGATTGAACTGCTGATTCATTACGCCATCGGGGTCGTATCTTTTTGCCAGCTTCGACCATATTTCTGATGATGGAGTACCTCATCAGTATACAGTTCTTTGACGGAAAACGACACGTCTTCCTTGTGGAAACGGCTTTAAAAGCCAATAAAAACTATTA
Nroanensis_IngramBranch_N926 -----------------------------AGACTTAGGGCAAACATAAAAATCATTTTCAACTTGTTCGCGAGTCATTTACCACTCCCTTTCGGGAGTTCCACGATAATGACAATCGGAAGTTAAAAACATCATCTTCCCAGTAAATATGTAATTATGTAGCATTTCATGATTTGAAAAGGCAGAAGAAGTTTATTTAATAAAGACCCGGTCTTCGGATTAAGAGATAATGGATTCGTCGCATCAACGTCGGAAAGGCGACGCCGATTCGACTGAAGCAGCAGCAGCAACAAGCAAAGCGTGCTTCTTCCCAAAGAAAAGATTGTAAAGTGATTAAGCTCACTAAGTAATAAGGCTAATAGCTAAAATGAGCCGAACAGATAAGAAGGGGGGGGG--------------GAGGACAAAAAGAGGAATTCTATTACTGAGAAATGACTGGTGTTAATTCAGTTCCGCAAATGGTGTTGCCTGGTATAATGTAATATTCTGTTCGTAATGAATGCAAAAGAAGAAAAGGCTTAAACGCACCTAATTAGATCCAGGGGCCAATTAATGTAACATGCAAGGAGTTTTCTCGCCCTGCCTATCGAAAGAGTTTGGGAAAACACCATCAACCGGCTTAGAAGAGGAGAGATAAGTTTCAGAATTTTATATGAGTTGCCACTTTTCTCAAGCAGGCAATTCAGCTGTTTGCGGAATTTTTCTCGCGACATGGTAAACAGGTTTAGCATCGTTGTCTGTTGTATCCATCATCTTACAAGCTCTTCTCCTTTCGACGCTTTAATGACATTATTTTCACTCATCGGCAGCCAATATAAATTTGTCGCCGTTTCGCAGTTAATTTTCTCTCGTGAACGACGGGAGAGGAATTATCGCCGGCTTTTGCGTCCATCGAAGTTTTAAAAGTCCTCTGCGAATGAAAAATAAATGCATATTTAATGGATTGAACTGCTGATTCATTACGCCATCGGGGTCGTATCTTTTTGCCAGCTTCGACCATATTTCCGATGATGGAGTACCTCATCAGTATACAGTTCTTTGACGGAAAACGACACGCCTTCTTT-----------------------------------
Nroanensis_N_CarversGap_N928 AGTTAAAGAGATATCATTAAAAATGCCGAATACTTAGGGCAAACATAAAAATCATTTTCAACTTGTTCGCGAGTCATTTACCACTGCCTTTCGGGAGTTCCACGATAATGACAATCGGAAGTTAAAAACATCATCTTCCCAGTAAATATGTAATTATGTAGCATTTCATGATTTGAAAAGGCAGAAGAAGTTTATTTAATAAAGACCCGGTCTTCGGATTAAGAGATAATGGATTCGTCGCATCAACGTCGGAAAGGCGACGCCGATTCGACTGAAGCAGCAGCAGCAACAAGCAAAGCGTGCTTCTTCCCAAAGAAAAGATTGTAAAGTGATTAAGCTCACTAAGTAATAAGGCTAATAGCTAAAATGAGCCGAACAGATAAGAAGGGGGGGGGGGAGGACAAAGAGCGAGGACAAAAAGAGGAATTCTATTACTGAGAAATGACTGGTGTTAATTCAGTTCCGCAAATGGTGTTGCCTGGTATAATGTAATATTCTGTTCGTAATGAATGCAAAAGAAGAAAAGGCTTAAACGCACCTAATTAGATCCAGGGGCCAATTAATGTAACATGCAAGGAGTTTTCTCGCCCTGCCTATCGAAAGAGTTTGGGAAAACACCATCAACCGGCTTAGAAGAGGAGAGATAAGTTTCAGAATTTTATATGAGTTGCCACTTTTCTCAAGCAGGCAATTCAGCTGTTTGCGGAATTTTTCTCGCGACATGGTAAACAGGTTTAGCATCGTTGTCTGTTGTATCCATCATCTTACAAGCTCTTCTCCTTTCGACGCTTTAATGACATTATTTTCACTCATCGGCAGCCAATATAAATTTGTCGCCGTTTCGCAGTTAATTTTCTCTCGTGAACGACGGGAGAGGAATTATCGCCGGCTTTTGCGTCCATCGAAGTTTTAAAAGTCCTCTGCGAATGAAAAATAAATGCATATTTAATGGATTGAACTGCTGATTCATTACGCCATCGGGGTCGTATCTTTTTGCCAGCTTCGAC------------------------------------------------------------------------------------------------------
Nroanensis_RoanHighBluff_N762 --------AGATATCATTAAAAATGCCGAAGACTTAGGGCAAACATAAAAATCATTTCCAACTTGTTCGCGAGTCATTTACCACTCCCTTTCGGGAGTTCCACGATAATGACAATCGGAAGTTAAAAACATCATCTTCCCAGTAAATATGTAATTATGTAGCATTTCATGATTTGAAAAGGCAGAAGAAGTTTATTTAATAAAGACCCGGTGTTCGGATTAAGAGATAATGGATTCGTCGCATCAACGTCGGAAAGGCGACGCCGATTCGACTGAA-CAGCAGCAACAACAAGCAAAGCGTGCTTCTTCCCAAAGAAAAGATTGTAAAGTGATTAAGCTCACTAAGTAATAAGGCTAATAGCTAAAATGAGCCGAACAGATAAGAAGGGGGGGGGGGAGGACAAAGAGCGAGGACAAAAAGAGGAATTCTATTACTGAGAAATGACTGGTGTTAATTCAGTTCCGCAAATGGTGTTGCCTGGTATAATGTAATATTCTGTTCGTAATGAATGCAAAAGAAGAAAAGGCTTAAACGCACCTAATTAGATCCAGGGGCCAATTAATGTAACATGCAAGGAGTTTTCTCGCCCTGCCTATCGAGAGAGTTTGGGAAAACACCATCAACCGGCTTAGAAGAGGAGAGATAAGTTTCAGAATTTTATATGAGTTGCCACTTTTCTCAAGCAGGCAATTCACCTGTTTGCGGAATTTTTCTCGCGACATGGTAAACAGGTTTAGCATCGTTGTCTGTTGTATCCATCATCTTACAAGCTCTTCTCCTTTCGACGCTTTAATGACATTATTTTCACTCATCGGCAGCCAATATAAATTTGTCGCCGTTTCGCAGTTAATTTTCTCTCGTGAACGACGGGAGAGGAATTATCGCCGGCTTTTGCGTCCATCGAAGTTTTAAAAGTCCTCTGCGAATGAAAAATAAATGCATATTTAATGGGTTGAACTGCTGATTCATTACGCCAACGGGGTCGTATCTTTTTGCCAGCTTCGACCATATTTCCGATGATGGAGTACCTCATCAGTATACAGTTCTTTGACGGAAAACGACACGCCTTCTTTGTGGAAACGGCTTTAAAAGCCAATAAAAACTATTA
Nsheari_BaldRiver_N1168 -----------------------------------------------------------------------------------------------------------------------------------------------------------------------ATGATTTGAAAAGGCATAAGAAGTTTATTTAATAAAGACCCGGTCTTCGGATTAAGAGATAATGGATTCGTCGCATCAACGTCGGAAAGGCGACGCCGATTCGACCGAAGCAGCAGCAGCAACAAGCAAAGCGTGCTTCTTCCCAAAGAAAAGATTGTAAAGTGATTAAGCTCACTAAGTAATAAGGCTAATAGCTAAAATGAGCCGAACAGATAAGAAG----GGGGGGGGGACAAAGAGCGAGGACAAAAAGAGGAATTCTATTACTGAGAAATGACTGGTGTTAATTCAGTTCCGCAAATGGTGTTGCCTGGTATAATGTAATATTCTGTTCGTAATGAATGCAAAAGAAGAAAAGGCTTAAACGCACCTAATTAGATCCAGGGGCCAATTAATGTAACATGCAAGGAGTTTTCTCGCCCTGCCTATCGAAAGAGTTTGGGAAAACACCATCAACCGGCTTAGAAGAGGAGAGATAAGTTTCAGAATTTTATATGAGTTGCCACTTTTCTCAAGCAGGCAATTCAGCTGTTTGCGGAATTTTTCTCGCGACATGGTAAACAGGTTTAGCATCGTTGTCTGTTGTATCCATCATCTTACAAGCTCTTCTCCTTTCGACGCTTTAATGACATTATTTTCACTCATCGGCAGCCAATATAAATTTGTCGCCGTTTCGCAGTTAATTTTCTCTCGTGAACGACGGGAGAGGAATTATCGCCGGCTTTTGCGTCCATCGAAGTTTTAAAAGTCTTCTGCGAATGAAAAATAAATGCATATTTAATGGATTGAACTGCTGATTCATTACGCCATCGGGGTCGTATCTTTTTGCCAGCTTCGACCATATTTCCGATG-----------------------------------------------------------------------------------------
Nsheari_Cohutta_N826 AATTAAAGATATATCATTAAAAATGCCGATGACTTAGGACAAACATAAAAATCATTTCCGACTTGTTCGCGAGTCATTTACCACTTAATTTCAGGAGTTCCACGATAATGACAATCGGAAGTTAAAAACATCATCTTTCCAGTAAATATGTAATTATGTAGCATTTCATGATTTGAAAAGGCATAAGAAGTTTATTTAATAAAGACCCGGTCTTCGGATTAAGAGATAATGGATTCGTCGCATCAACGTCGGAAAGGCGACGCCGATTCGACGGAAGCAGCAGCAGCAACAAGCAAAGCGTGCTTCTTCCCAAAGAAAAGATTGTAAAGTGATTAAGCTCACTAAGTAATAAGGCTAATAGCTAAAATGAGCCGAACAGATAAGAAGGGGGGGGGGGAGGACAAAGAGCGAGGACAAAAAGAGGAATTCTATTACTGAGAAATGACTGGTGTTAATTCAGTTCCGCAAATGGTGTTGCCTGGTATAATGTAATATTCTGTTCGTAATGAATGCAAAAGAAGAAAAGGCTTAAACGCACCTAATTAGATCCAGGGGCCAATTAATGTAACATGCAAGGAGTTTTCTCGCCCTGCCTATCGAAAGAGTTTGGGAAAACACCATCAACCGGCTTAGAAGAGGAGAGATAAGTTTCAGAATTTTATATGAGTTGCCACTTTTCTCAAGCAGGCAATTCAGCTGTTTGCGGAATTTTTCTCGCGACATGGTAAACAGGTTTAGCATCGTTGTCTGTTGTATCCATCATCTTACAAGCTCTTCTCCTTTCGACGCTTTAATGACATTATTTTCACTCATCGGCAGCCAATATAAATTTGTCGCCGTTTCGCAGTTAATTTTCTCTCGTGAACGACGGGAGAGGAATTATCGCCGGCTTTTGCGTCCATCGAAGTTTTAAAAGTCCTCTGTGAATGAAAAATAAATGCATATTTAATGGATTGAACTGCTGATTCATTACGCCATCGGGGTCGTATCTTTTTGCCAGCTTCGACCATATTTCCGATGATGGAGTACCTCATCAGTATACAGTTCTTTGACGGAAAACGACACGCCTTCTTTGTGGAAACGGCTTTAAAAGCCAATAAAAACTATTA
Nsilvanus_Elijay_N395 AGTTAAAGAGATATCATTAAAAATGCCGAAGACTTGGGACAAACATAAAAATCATTTCCAACTTGTTCGCGAGTCATTTACCATTCCATTTCAGGGGTTCCACGATAACGACAATCGGAAGTTAAAAACATCATCTTTCCAGTAAATATGTAATTATGTAGCATTTCATGATTTGAAAAGGCATAAGAAGTTTATTTAATAAAGACCCGGTCTTCGGATTAAGAGATAATGGATTCGTCGCATCAACGTCGGAAAGGCGACGCCGATTCGACTGAAGCAGCAGCAGCAACAAGCAAAGCGTGCTTCTTCCCAAAGAAAAGATTGTAAAGTGATTAAGCTCACTAAGTAATAAGGCTAATAGCTAAAATGAGCCGAACAGATAAGAAGGGGGGGGGGGAGGACAAAGAGCGAGGACAAAAAGAGGAATTCTATTACTGAGAAATGACTGGTGTTAATTCAGTTCCGCAAATGGTGTTGCCTGGTATAATGTAATATTCTGTTCGTAATGAATGCAAAAGAAGAAAAGGCTTAAACGCACCTAATTAGATCCAGGGGCCAATTAATGTAACATGCAAGGAGTTTTCTCGCCCTGCCTATCGAAAGAGTTTGGGAAAACACCATCAACCGGCTTAGAAGAGAAGAGATAAGTTTCAGAATTTTATATGAGTTGCCACTTTTCTCGAGCAGGCAATTCAGCTGTTTGCGGAATTTTTCTCGCGACATGGTAAACAGGTTTAGCATCGTTGTCTGTTGTATCCATCATCTTACAAGCTCTTCTCCTTTCGACGCTTTAATGACATTATTTTCACTCATCGCCAGCCAATATAAATTTGTCGCCGTTTCGCAGTTAATTTTCTCTCCTGAACGACGGGAGAGGAATTATCGCCGGCTTTTGCGTCCATCGAAGTTTTAAAAGTCCTCTGCGAATGAAAAATAAATGCATATTTAATGGATTGAACTGCTGATTCATTACGCCATCGGGGTCGTATCTTTTTGCCAGCTTCGACCATATTTCCGATGATGGAGTACCTCATCAGTATACAGTTCTTTGATGGAAAACGACACGCCTTCTTTGTGGAAACGGCTTTAAAAGCCAATAAAAACTATTA
Nsilvanus_GermanyCove_N1017 ------AGAGATATCATTAAAAATGCCGAAGACTTGGGACAAACATAAAAATCATTTCCAACTTGTTCGCAAGTCATTTACCATTCAATTTCAGGGGTTCCACGATAATGACAATCGGAAGTTAAAAACATCATCTTTCCAGTAAATATGTAATTATGTAGCATTTCATGATTTGAAAAGGCATAAGAAGTTTATTTAATAAAGACCCGGTCTTCGGATTAAGAGATAATGGATTCGTCGCATCAACGTCTGAAAGGCGACGCCGATTCGACTGAAGCAGCAGCAGCAACAAGCAAAGCGTGCTTCTTCCCAAAGAAAAGATTGTAAAGTGATTAAGCTCACTAAGTAATAAGGCTAATAGCTAAAATGAGCCGAACAGATAAGAAG---GGGGGGGGGGACAAAGAGCGAGGACAAAAAGAGGAATTCTATTACTGAGAAATGACTGGTGTTAATTCAGTTCCGCAAATGGTGTTGCCTGGTATAATGTAATATTCTGTTCGTAATGAATGCAAAAGAAGAAAAGGCTTAAACGCACCTAATTAGATCCAGGGGCCAATTAATGTAACATGCAAGGAGTTTTCTCGCCCTGCCTATCGAAAGAGTTTGGGAAAACACCATCAACCGGCTTAGAAGAGAAGAGATAAGTTTCAGAATTTTATATGAGTTGCCACTTTTCTCGAGCAGGCAATTCAGCTGTTTGCGGAATTTTTCTCGCGACATGGTAAACAGGTTTAGCATCGTTGTCTGTTGTATCCATCATCTTACAAGCTCTTCTCCTTTCGACGCTTTAATGACATTATTTTCACTCATCGGCAGCCAATATAAATTTGTCGCCGTTTCGCAGTTAATTTTCTCTCGTGAACGACGGGAGAGGAATTATCGCCGGCTTTTGCGTCCATCGAAGTTTTAAAAGTCCTCTGCGAATGAAAAATAAATGCATATTTAATGGATTGAACTGCTGATTCATTACGCCATCGGGGTCGTCTCTTTTTGCCAGCTTCGACCATATTTCCGATGATGGAGTACCTCATCAGTATACAGTTCTTTGACGGA-----------------------------------------------------
Nsilvanus_HeboMtn_N1029 -----------------TAAAAATGCCGAAGACTTGGGACAAACATAAAAATCATTTCCAACTTGTTCGCGAGTCATTTACCATTCCATTTCAGGGGTTCCACGATAACGACAATCGGAAGTTAAAAACATCATCTTTCCAGTAAATATGTAATTATGTAGCATTTCATGATTTGAAAAGGCATAAGAAGTTTATTTAATAAAGACCCGGTCTTCGGATTAAGAGATAATGGATTCGTCGCATCAACGTCGGAAAGGCGACGCCGATTCGACTGAAGCAGCAGCAGCAACAAGCAAAGCGTGCTTCTTCCCAAAGAAAAGATTGTAAAGTGATTAAGCTCACTAAGTAATAAGGCTAATAGCTAAAATGAGCCGAACAGATAAGAAGGGGGGGGGGGAGGACAAAGAGCGAGGACAAAAAGAGGAATTCTATTACTGAGAAATGACTGGTGTTAATTCAGTTCCGCAAATGGTGTTGCCTGGTATAATGTAATATTCTGTTCGTAATGAATGCAAAAGAAGAAAAGGCTTAAACGCACCTAATTAGATCCAGGGGCCAATTAATGTAACATGCAAGGAGTTTTCTCGCCCTGCCTATCGAAAGAGTTTGGGAAAACACCATCAACCGGCTTAGAAGAGAAGGGATAAGTTTCAGAATTTTATATGAGTTGCCACTTTTCTCGAGCAGGCAATTCAGCTGTTTGTGGAATTTTTCTCGCGACATGGTAAACAGGTTTAGCATCGTTGTCTGTTGTATCCATCATCTTACAAGCTCTTCTCCTTTCGACGCTTTAATGACATTATTTTCACTCATCGCCAGCCAATATAAATTTGTCGCCGTTTCGCAGTTAATTTTCTCTCCTGAACGACGGGAGAGGAATTATCGCCGGCTTTTGCGTCCATCGAAGTTTTAAAAGTCCTCTGCGAATGAAAAATAAATGCATATTTAATGGATTGAACTGCTGATTCATTACGCCATCGGGGTCGTATCTTTTTGCCAGCTTCGACCATATTTCCGATGATGGAGTACCTCATCAGTATACAGTTCTTTGATGGAAAACGACACGCCTTCTTTGTGGAAAC---------------------------
Nstupkai_BlowholeWOS_N285 AATTAAAGAGATATCATTAAAAATGCCGATGACTTAGGACAAACATAAAAATCATTTCCGACTTGTTCGCGACTCATTTACCACTTCATTTCAGGAGTTCCACGATAATGACAATCGGAAGTTAAAAACATCATCTTTCCAGTAAATATGTAATTATGTTGCATTTCATGATTTGAAAAGGCATAAGAAGTTTATTTAATAAAGACCCGGTCTTCGGATTAAGAGATAATGGATTCGTCGCATCAACTTCGGAAAGGCGACGCCGATTCGACGGAA--AGCAGCAGCAACAAGCAAAGCGTGCTTCTTCCCAAAGAAAAGATTGTAAAGTGATTAAGCTCACTAAGTAATAAGGCTAATAGCTAAAATGAGCCGAACAGATAAGAAGGGGGGGGGGGAGGACAAAGAGCGAGGACAAAAAGAGGAATTCTATTACTGAGAAATGACTGGTGTTAATTCAGTTCCGCAAATGGTGTTGCCTGGAATAATGTAATATTCTGTTCGTAATGAATGCAAAAGAAGAAAAGGCTTAAACGCACCTAATTAGATCCAGGGGCCAATTAATGTAACATGCAAGGAGTTTTCTCGCCCTGCCTATCGAAAGAGTTTGGGAAAACACCATCAACCGGCTTAGAAGAGAAGAGATAAGTTTCAGAATTTTATATGAGTTGCCACTTTTCTCAAGCAGGCAATTCAGCTGTTTGCGGAATTTTTCTCGCGACATGGTAAACAGGTTTAGCATCGTTGTCTGTTGTATCCATCATCTTACAAGCTCTTCTCCTTTCGACGCTTTAATGACATTATTTTCACTCATCGGCAGCCAATATAAATTTGTCGCCGTTTCGCAGTTAATTTTCTCTCGTGAACGACGGGAGAGGAATTATCGCCGGCTTTTGCGTCTATCGAAGTTTTAAAAGTCCTCTGCGAATGAAAAATAAATGCATATTTAATGGATTGAACTGCTGATTCATTACGCCATCGGGGTCGTATCTTTTTGCCAGCTTCGACCATATTTCTGATGATGGAGTACCTCATCAGTATACAGTTCTTTGACGGAAAACGACACGCCTCCTTTGTGG-------------------------------
Ntempletoni_BaldMtns_N950 ----------------------ATGCCGAAGACTTAGGGCAAACATAAAAATCATTTCCAACTTGTTCGCGAGTCATTTACTACTCCCTTTCGGGGGTTCCACGATAATGACAATCGGAAGTTAAAAACATCATCTTTCCAGTAAATATGTAATTATGTAGCATTTCATGATTTGAAAAGGCATAAGAAGTTTATTTAATAAAGACCCGGTCTTCGGATTAAGAGATAATGGATTCGTCGCATCAACGTCGGAAAAGCGACGCCGATTCGACTGAAGCAGCAGCAGCAACAAGCAAAGCGTGCTTCTTCCCAAAGAAAAGATTGTAAAGTGATTAAGCTCACTAAGTAATAAGGCTAATAGCTAAAATGAGCCGAACAGATAATAAG----GGGGGGAGGACAAAGAGCGAGGACAAAAAGAGGAATTCTATTACTGAGAAATGACTGGTGTTAATTCAGTTCCGCAAATGGTGTTGCCTGGTATAATGTAATATTCTGTTCGTAATGAATGCCAAAGAAGAAAAGGCTTAAACGCACCTAATTAGATCCAGGGGCCAATTAATGTAACATGCAAGGAGTTTTCTCGCCCTGCCTATCGAAAGAGTTTGGGAAAACACCATCAACCGGCTTAGAAGAGGAGAGATAAGTTTCAGAATTTTATATGAGTTGCCACTTTTCTCAAGCAGGCAATTCAGCTGTTTGCGGAATTTTTCTCGCGACATGGTAAACAGGTTTAGCATCGTTGTCTGTTGTATCCATCATTTTACAAGCTCTTCCCCTTTCGACGCTTTAATGACATTATTTTCACTCATCGGCAGCCAATATAAATTTGTCGCCGTTTCGCAGTTAATTTTCTCTCGTGAACGACGGGAGAGGAATTATCGCCGGCTTTTGCGTCCATGGAAGTTTTAAAAGTCCTCTGCGATTGAAAAATAAATGCATATTTAATGGATTGAACTGCTGATTCATTACGCCATCGGGGTCGTATCTTTTTGCCAGCTTCGACCATATTTCCGATGATGGAGTACCTCATCAGTATACAGTTCTTTGACGGAAAACGACACGCCTTCTTTGTGGAAACGGCTTTAAAAGCCAATAAAAACTATCA
Ntempletoni_ClarksCreek_N945 AGTTAAAGAGATATCATTAAAAATGCCGAAGACTTAGGGCAAACATAAAAATCATTTCCAACTTGTTCGCGAGTCATTTACTACTCCCTTTCGGGGGTTCCACGATAATGACAATCGGAAGTTAAAAACATCATCTTTCCAGTAAATATGTAATTATGTAGCATTTCATGATTTGAAAAGGCATAAGAAGTTTATTTAATAAAGACCCGGTCTTCGGATTAAGAGATAATGGATTCGTCGCATCAACGTCGGAAAAGCGACGCCGATTCGACTGAA----CAGCAGCAACAAGCAAAGCGTGCTTCTTCCCAAAGAAAAGATTGTAAAGTGATTAAGCTCACTAAGTAATAAGGCTAATAGCTAAAATGAGCCGAACAGATAAGAAG-GGGGGGGGGAGGACAAAGAGCGAGGACAAAAAGAGGAATTCTATTACTGAGAAATGACTGGTGTTAATTCAGTTCCGCAAATGGTGTTGCCTGGTATAATGTAATATTCTGTTCGTAATGAATGCAAAAGAAGAAAAGGCTTAAACGCACCTAATTAGATCCAGGGGCCAATTAATGTAACATGCAAGGAGTTTTCTCGCCCTGCCTATCGAAAGAGTTTGGGAAAACACCATCAACCGGCTTAGAAGAGGAGAGATAAGTTTCAGAATTTTATATGAGTTGCCACTTTTCTCAAGCAGGCAATTCAGCTGTTTGCGGAATTTTTCTCGCGACATGGTAAACAGGTTTAGCATCGTTGTCTGTTGTATCCATCATCTTACAAGCTCTTCTCCTTTCGACGCTTTAATGACATTATTTTCACTCATCGGCAGCCAATATAAATTTGTCGCCGTTTCGCAGTTAATTTTCTCTCGTGAACGACGGGAGAGGAATTATCGCCGGCTTTTGCGTCCATGGAAGTTTTAAAAGTCCTCTGCGAATGAAAAATAAATGCATATTTAATGGATTGAACTGCTGATTCATTACGCCATCGGGGTCGTATCTTTTTGCCAGCTTCGACCATATTTCCGATGATGGAGTACCTCATCAGTATACAGTTCTTTGACGGAAAACGACACGCCTTCTCTGTGGGAACGGCTTTAAAAGCCAATAAAAACTATCA
Ntempletoni_ScronceCreekRd_N1223 AGTTAAAGAGATATCATTAAAAATGCCGAAGACTTAGGGCAAACATAAAAATCATTTCCAACTTGTTCGCGAGTCATTTACTACTCCCTTTCGGGGGTTCCACGATAATGACAATCGGAAGTTAAAAACATCATCTTTCCAGTAAATATGTAATTATGTAGCATTTCATGATTTGAAAAGGCATAAGAAGTTTATTTAATAAAGACCCGGTCTTCGGATTAAGAGATAATGGATTCGTCGCATCAACGTCGGAAAAGCGACGCCGATTCGACTGAAGCAGCAGCAGCAACAAGCAAAGCGTGCTTCTTCCCAAAGAAAAGATTGTAAAGTGATTAAGCTCACTAAGTAATAAGGCTAATAGCTAAAATGAGCCGAACAGATAAGAAGGGGGGGGGGGAGGACAAAGAGCGAGGACAAAAAGAGGAATTCTATTACTGAGAAATGACTGGTGTTAATTCAGTTCCGCAAATGGTGTTGCCTGGTATAATGTAATATTCTGTTCGTAATGAATGCAAAAGAAGAAAAGGCTTAAACGCACCTAATTAGATCCAGGGGCCAATTAATGTAACATGCAAGGAGTTTTCTCGCCCTGCCTATCGAAAGAGTTTGGGAAAACACCATCAACCGGCTTAGAAGAGGAGAGATAAGTTTCAGAATTTGATATGAGTTGCCACTTTTCTCAAGCAGGCAATTCAGCTGTTTGCGGAATTTTTCTCGCGACATGGTAAACAGGTTTAGCATCGTTGTCTGTTGTATCCATCATCTTACAAGCTCTTCTCCTTTCGACGCTTTAATGACATTATTTTCACTCATCGGCAGCCAATATAAATTTGTCGCCGTTTCGCAGTTAATTTTCTCTCGTGAACGACGGGAGAGGAATTACCGCCGGCTTTTGCGTCCATGGAAGTTTTAAAAGTCCTCTGCGAATGAAAAATAAATGCATATTTAATGGATTGAACTGCTGATTCATTACGCCATCGGGGTCGTATCTTTTTGCCAGCTTCGACCATATTTCCGATGATGGAGTACCTCATCAGTATACAGTTCTTTGACGGAAAACGACACGCCTTCTTTGTGGGAACGGCTTTAAAAGCCAATAAAAACTATCA
Ntennessensis_IndianCave_N052 -------------------------------------------------------------------------------ACCACTCCCTTTCGCGAGTTCCACGATAATGACAATCGGAAGTTAAAAACATCATCTTCCCAGTAAATATGTAATTATGTAGCATTTCATGATTTGAAAAGGCATAAGAAGTTTATTTAATAAAGACCCGGTCTTCGGATTAAGAGATAATGGATTCGTCGCATCAACGTCGGAAAGGCGACGCCGATTCGACTGAAGCAGCAGCAGCAACAAGCAAAGCGTGCTTCTTCCCAAAGAAAAGATTGTAAAGTGATTAAGCTCACTAAGTAATAAGGCTAATAGCTAAAATGAGCCGAACAGATAAGAAG---GGGGGGGGGGACAAAGAGCGAGGACAAAAAGAGGAATTCTATTACTGAGAAATGACTGGTGTTAATTCAGTTCCGCAAATGGTGTTGCCTGGTATAATGTAATATTCTGTTCGTAATGAATGCAAAAGAAGAAAAGGCTTAAACGCACCTAATTAGATCCGGGGGCCAATTAATGTAACATGCAAGGAGTTTTCTCGCCATGCCTATCGAAAGAGTTTGGGAAAACACCATCAACCGGCTTAGAAGAGGAGAGATAAGTTTCAGAATTTTATATGAGTTGCCACTTTTCTCAAGCAGGCAATTCAGCTGTTTGCGGAATTTTTCTCGCGACATGGTAAACAGGTTTAGCATCGTTGTCTGTTGTATCCATCATCTTACAAGCTCTTCTCCTTTCGACGCTTTAATGACATTATTTTCACTCATCGGCAGCCAATATAAATTTGTCGCCGTTTCGCAGTTAATTTTCTCTCGTGAACGACGGGAGAGGAATTATCGCCGGCTTTTGCGTCTATCGAAGTTTTAAAAGTCCTCTGCGAATGAAAAATAAATGCAT----------------------------------------------------------------------------------------------------------------------------------------------------------------------
Ntennessensis_LittleStony_N645 ------------------------------------------------------------------------------------------------------------------------------------------------------------------ATTTCATGATTTGAAAAGGCATAAGAAGTTTATTTAATAAAGACCCGGTCTTCGGATTAAGAGATAATGGATTCGTCGCATCAACGTCGGAAAGGCGACGCCGATTCGACTGAAGCAGCAGCAGCAACAAGCAAAGCGTGCTTCTTCCCAAAGAAAAGATTGTAAAGTGATTAAGCTCACTAAGTAATAAGGCTAATAGCTAAAATGAGCCGAACAGATAAGAAGGGGGGGGGGGAGGACAAAGAGCGAGGACAAAAAGAGGAATTCTATTACTGAGAAATGACTGGTGTTAATTCAGTTCCGCAAATGGTGTTGCCTGGTATAATGTAATATTCTGTTCGTAATGAATGCAAAAGAAGAAAAGGCTTAAACGCACCTAATTAAATCCGGGGGCCAATTAATGTAACATGCAAGGAGTTTTCTCGCCATGCCTATCGAAAGAGTTTGGGAAAACACCATCAACCGGCTTAGAAGAGGAGAGATAAGTTTCAGAATTTTATATGAGTTGCCACTTTTCTCAAGCAGGCAATTCAGCTGTTTGCGGAATTTTTCTCGCGACATGGTAAACAGGTTTAGCATCGTTGTCTGTTGTATCCATCATCTTACAAGCTCTTCTCCTTTCGACGCTTTAATGACATTATTTTCACTCATCGGCAGCCAATATAAATTTGTCGCCGTTTCGCAGTTAATTTTCTCTCGTGAACGACGGGAGAGGAATTATCGCC------------------------------------------------------------------------------------------------------------------------------------------------------------------------------------------------------------------------------
Ntennessensis_Watauga_N1046 --------------------------------------------------------------------------------------------------------ATAATGACAATCGGAAGTTAAAAACATCATCTTCCCAGTAAATATGTAATTATGTAGCATTTCATGATTTGAAAAGGCATAAGAAGTTTATTTAATAAAGACCCGGTCTTCGGATTAAGAGATAATGGATTCGTCGCATCAACGTCGGAAAGGCGACGCCGATTCGACTGAA----CAGCAGCAACAAGCAAAGCGTGCTTCTTCCCAAAGAAAAGATTGTAAAGTGATTAAGCTCACTAAGTAATAAGGCTAATAGCTAAAATGAGCCGAACAGATAAGAAG---GGGGGGGGGGACAAAGAGCGAGGACAAAAAGAGGAATTCTATTACTGAGAAATGACTGGTGTTAATTCAGTTCCGCAAATGGTGTTGCCTGGTATAATGTAATATTCTGTTCGTAATGAATGCAAAAGAAGAAAAGGCTTAAACGCACCTAATTAGATCCGGGGGCCAATTAATGTAACATGCAAGGAGTTTTCTCGCCATGCCTATCGAAAGAGTTTGGGAAAACACCATCAACCGGCTTAGAAGAGGAGAGATAAGTTTCAGAATTTTATATGAGTTGCCACTTTTCTCAAGCAGGCAATTCAGCTGTTTGCGGAATTTTTCTCGCGACATGGTAAACAGGTTTAGCATCGTTGTCTGTTGTATCCATCATCTTACAAGCTCTTCTCCTTTCGACGCTTTAATGACATTATTTTCACTCATCGGCAGCCAATATAAATTTGTCGCCGTTTCGCAGTTAATTTTCTCTCGTGAACGACGGGAGAGGAATTATCGCCGGCTTTTGCGTCTATCGAAGTTTTAAAAGTCCTCTGCGAATGAAAAATAAATGCATATTTAATGGATTGAACTGCTGATTCATTACGCCATCGGGG------------------------------------------------------------------------------------------------------------------------------
