# Supplementary material for: ﻿New species in old mountains: integrative taxonomy reveals ten new species and extensive short-range endemism in Nesticus spiders (Araneae, Nesticidae) from the southern Appalachian Mountains
Source: Zookeys. 2023 Feb 3;1145:1–130. doi: 10.3897/zookeys.1145.96724 (PMC10208238; doi:10.3897/zookeys.1145.96724)
Supplement: Supplementary material 4 — Input alignments, analysis log files, and output tree files [file zookeys-1145-001_article-96724__-s004.zip › uce-200108 (modified).phy]

 78 1418
Nsilvestrii_Hellgate_N1108 TAACTTTATTATATAAGGTTGGAGA-TGGGTTGGGTTTTGCGTAATCCCTTGGCCCCACTGGCAGAATGTAGGCTAATAGACCGG----ATCTGAAGGACCTCAAGTACAACATAGTTATTGTGATCCTTTTGTTT----AATTTTGTCAGAGAACTAAATTATAGAGAGAATTAAATGGCCATGTGGTTGAG---AAAAGTTTATATTTAGCCAAACAGTAAACAAATGGGGAAAATACAAAAACAGTCTTTAGGACATATATTTGCTAAAATGCATACAATAAACAAATAGATGGGAAAATTGATGGGCATTTCTAATAGTAAACAGTTCAAATAAAATCTAAATCAACAAAGAACCC-CTGTAACCTCTACAAGCCGCAGGTCGCTTCCGCATTTCAGCTTATTTATTTATTGAGTATTTATTTATTTTGAATTTTTTTACCCACACAAAATAAAGAAAAATGCCCCATTTTATTCTTTCGCCGCAGACTTTTTTTTT-TTGAAAGCAAGCGGTTTTTCCATAGGGAGAGGGCAAACTAAAAGACGCAAAAGCAAAGATAGAAGAAGTGAGTGGAGCATGCAGCAGTCTTCTCGGACTGTACCTGATATGCCCAATCCTGGCAAATGGATAAGTTCTGCATTATTGAGGAGGGTAACATCCATGTTTAATGACTGCCCAACACCGCTCTTCGGGCAGATTCTACCGCGCTATGAATTTGCCCCCCTACCCGTCACAAAATATTCCCTCCGGTTCTTAACCTTTGATTTAGAAAACCAAACTGTCATCTCTGAGATTCCATTTGAACTTGGGATATGGGAGGGACATGGAAAATTTTCCCCATTCAACCCTCCTCTCTTTTTCCCTACAACTGGGCTGACCTC-TTTTTTTTGTGCTCCCCTTCGTTTTTATTTTTAATTTCGTTTTATGACGAATAAGGCGGTGTATTTATTTCCCTTCAGCTTCGAAACGCGTTTATGGAAGCCCTGCACATATTTCCCGAATGGAAATGGAAGGAAAAGTTTAAAAAAATACCGCCTGGTGCCTCAAAATCATATGAATTAAATATGGAGCCAGATTTATTCCTGGCTTATAGAAATTTCATAGACTAATAAAGAAACTCAAAAAATGGATTTAATGGGAGGAGGATTTTTTAGA-ACAAGGTTTCTTAAATCAGTGCGTATGCAACACTGAGTATTTGTACTCGATCAAGGTATAGTCACTTTTAACCCCCTAATCCTATACTAAAAAATCGTGTTCAGTGTAGTCATATTTCCAAAGG-GCAAGTCACTTGGGGGTAGTTTCGAGAA-------ACACAAAAAGCACATGGAATGTTGGAATAGCACTTTTGAATATTG------------------CATGTGACTTAAGTTTAG-------TTAAGTTTT
Nesticus_nahaunus_Mexico_G2881 TATAAATATTAAGCATATCTCAAGAGTTAAACGGGTGTTTCGAGACTTCTGGCGCACCCTGTATAGCTGCAGATTAATTCATGGGTGCCATCGGGATATGCTGTGGAGCAGCATCGTTATTGGAGCTCGTTTTTTCAACAAATTTTATCAGAGAACTAAATAACAAAGACAATGAAATGGGCATGCGGTTGTGAAAAAAAGTTATTCTTTATTCAAGCAGTAAACAGAAAAAGCGAAGAAAAAATTCACTCTCTATACACATATTTACTAAAATGCATACAATAAACAAATAGAAAGGAAAATTGATCTGCATTTGTAATAGTAAACAGTTCAAATAAAATCTAAATCAACAAAGAACCCGACGTAACTCCGACAAGCCGCAGGTCGCTTCCGCATTTCAGTTTATTTATTTATTGAGTATTTATTTATTTTGAATTTTTTGCCCTACACAAAATAAAGAAAAATGCCCCATTTTATTCTTTCGCCGCAGACTTTTTTTTT-TCAAAAGCAAGCGGTTTTTCCATAGGGAATAGGTAAACTAAAAGACGCAAAAGCAACGATAGAAAAAGTGAGTAGAACATGCAGCAGACCTCTTGGACTGTACCTGATATGCCCAATCCTGGCAAATGGATAAGTCCTGAATTATTGAGGAGGGTAGCATCCATGTTTAATGACTGCCCAACACCGCTCTTCGGGCAGATTCTACCGCGCTATGAATTTACCCCCCTACCCGTCACAAAATATTCCCACCGGTTCTTAACCTTTGATTTAGAAAACCAAACTGTCATCTCTGAGATTCCATTTGAACATGGAATATGGGAGGGACATAGAACATTTTCCCCATTCAACCCTCCTCTCTTTTTCTCTACAACTAAGCTGACCTTTTTTTTTTTTTGCTCCCCTTCGTTTTTATTTTTAATTTCGTTTTATGACGAATAAGGCGGTTTATTTATTTCCCTTCAGCTTCGGAACACGTTTATGGAAGCTCTGCACATATTGCCCGAATGGAAATGGAAGGAAAAGCTTTAAAAAAATGCATCCTGTGCCTCAAAATCATATGAATTAAATATAGAG-CAGATTTATTCCTGGCTTATAGAAATTTCATAGACTAATAAAGAAACTCAAAAAATTGATCTAATGCGAAAAGGATTTTCTTGAGATAAGGTTTTCTGAATCAGTGAGCATGCAAACCTGTGTCATTTTACTTTATCAAGATCTAGTTTATTTTAACCCCTAATCTCTTTACTGTAATGTCGTTTTCACTGCATTGTTATATTCAAACGAACATGTGACTACAAAGTAGTTCCCTAAGGCTTTGTATATATTTCTCAAATGGGAAATTGATGGAAATTTTTTAAAAAATGCATTCAGCGTCTTAAAATCAAATGAATTAAATATAGAATCAGATTTATTCCT
Narcheri_Cheaha_N023 ------------------------------------------------------------------------------------------------------------CAGCATTGTTATTAGGACTCATTTTTTA-------TTTATCAGAGAACTAAATAACAAAGGCAATGAAATGTGTGAAAAGTTATGAAAAAAAGTTATTCTTTATTCAAACTGTAAACAGAAAAAGCGAAGAAAAAATTGACTCTCTATGCACATATTTGCTAAAATGCATACAATAAACAAATAGAAAGGAAAATTGATCTGCATTTGTAATAGTAAATAGTTCAAATAAAATCTAAATCAACAACGAACCCAACGTAACTCCTATAAGCCGCAGGTCGCTTCCGCATTTCAGTTTATTTATTTATTGAGTATTTATTTATTTTGAATTTTTTGCCCTACACAAAATAAAGAAAAATGCCCCATTTTATTCTTTCGCCGCAGACTTTTTTTTCCTCAAAAGCAAGCGGTTTTTCCATAGGGAAAAGGTAAACTAAAAGACGCAAAAGCAAAGATAGAGGAAGTGAGTAGAGCATGCAGCAGACCTCTTGGACTGTACCTGATATGCCCAATCCTGGCAAATGGATAAGTCCTGAATTATTGAGGAGGGTAACATCCATGTTTAATGACTGCCCAACACCGCTCTTCGGGCAGATTCTACCGCGCTATGAATTTACCCCCCTACCCGTCACAAAATATTCCCACCGGTTCTTAACCTTTGATTTAGAAAACCAAACTGTCATCTCTGAGATTCCATTTGAACTTGGGATATGGGAGGGACATGGAACATTTTCCCCATTCAACCCTCCTCTCTTTTTCCCTACAACTAAGCTGACCTC-TTTTTTTTTTGCTCCCCTTCGTTTTTATTTTTAATTTCGTTTTATGACGAATAAGGCGGTGTATTTATTTCCCTTCAGCTTCGGAACACGTTTATGGAAGCCCTGCACATATTGCCCGAATGGAAATGGAAGGAAAAGCTTTAAAAAAATGCATCCGGTGCCACAAAATCATATGAATTATATATAGAGTCAGATTTATTCCTGGCTTATAGAAATTTCATAGACTAATAAAGAAACTCAAAAAATTGATCAAATGCGAAGAAGATTTTCTTGAGATAAAGTTTCCTGAATCAGTGA-------ACTCTATGTAATTTCACTTGATCAAGATCAAGTTTAGTTTAACCCGTAGTCTTTTTACTGCAATGTCGTTTTCACTGCATTGTTATGTTCAAGGTAGCATGTGACTACAAAGTAGTTTTC-AAAGGTTTGCATATATTGTCCGAATGGGAAATTGAAGGAAAAGCTTAAAAAAATGCCCCCGG-ATCTTAAATTCATATGACTTAAATATAGAATCGAATTTATTTCT
Narcheri_MillShoalCreek_N727 ---------------------------------------------------------------------------------------------------------------------------------------------------------------------------------------------------------------------------------------------------------------------------------------------------------------------------------------------------------------------------------------------------------------------------------------------------------------CACAAAATAAAGAAAAATGCCCCATTTTATTCTTTCGCCGCAGACTTTTTTTTTCTCAAAAGCAAGCGGTTTTTCCATAGGGAAAAGGTAAACTAAAAGACGCAAAAGCAAAGATAGAGGAAGTGAGTAGAGCATGCAGCAGACCTCTTGGACTGTACCTGATATGCCCAATCCTGGCAAATGGATAAGTCCTGAATTATTGAGGAGGGTAGCATCCATGTTTAATGACTGCCCAACACCGCTCTTCGGGCAGATTCTACCGCGCTATGAATTTACCCCCCTACCCGTCACAAAATATTCCCACCGGTTCTTAACCTTTGATTTAGAAAACCAAACTGTCATCTCTGAGATTCCATTTGAACTTGGGATATGGGAGGGACATGGAACATTTTCCCCATTCAACCCTCCTCTCTTTTTCCCTACGACTAAGCTGACCTCTTTTTTTTTTTGCTCCCCTTCGTTTTTATT-----------------------------------------------------------------------------------------------------------------------------------------------------------------------------------------------------------------------------------------------------------------------------------------------------------------------------------------------------------------------------------------------------------------------------------------------------------------------------------------------------------------------
Nbarri_Bishop_N1072 TATAAATATTAAGCATATCTCAAGAGTTAAATGGGTGTTTCGGGACCTCTGGGACACCCTGTATAACTTCAACTTAATTCATCGATGCCATCGGGATATGCTGAAGAGCAGCATCGATATTAGAACTC-TTTTTTTAAAAACATTTATCAGAGAACTAATGAACAAAGGCAATGAAATGGGCATGCGATTGTGAAAAAAAGTTATTCTTTATTCAAACAGTAAACAGAAAAAGCG-------AATTCACTCTCTATACACATATTTGCTAAAATGCATACAATAAACAAATAGAAAGGAAAATTGATCTGCATTTGTAATAGTAAATAGTTCAAATAAAATCTAAATCAACAACGAACCCGACGTAACTCCTACAAGCCGCAGGTCGCTTCCGCATTTCAGTTTATTTATTTATTGAGTATTTATTTATTTTGAATTTTTTGCCCTACACAAAATAAAGAAAAATGCCCCATTTTATTCTTTCGCCGCAGAC-TTTTTTTTTTCAAAAGCAAGCGGTTTTTCCATAGGGAAAAGGTAAACTAAAAGACGCAAAAGCAAAGATAGAGGAAGTGAGTAGAGCATGCAGCAGACCTCTTGGACTGTACCTGATATGCCCAATCCTGGCAAATGGATAAGTCCTGAATTATTGAGGAGGGTAGCATCCATGTTTAATGACTGCCCAACACCGCTCTTCGGGCAGATTCTACCGCGCTATGAATTTACCCCCCTACCCGTCACAAAATATTCCCACCGGTTCTTAACCTTTGATTTAGAAAACCAAACTGTCATCTCTGAGATTCCATTTGAACTTGGGATATGGGAGGGACATGGAACATTTTCCCCATTCAACCCTCCTCTCTTTTTCCCTACAACTAAGCTGACCTCTTTTTTTTTTTTCTCCCCTTCGTTTTTATTTTTAATTTCGTTTTATGACGAATAAGGCGGTGTATTTATTTCCCTTCAGCTTCGTAACACGTTTATGGAAGCTCTGCACATATTGCCCGAATGGAAATGGAAGAAAAAGCTTTAAAAAAATGCATCCGGTGCCACAAAATCATATGAATTAAATATAGAGTCAGATTTATTCCTGGCTTATAGAAATTTCATAGACTAATAAAGAAACTCAAAAAATTGATCTAATGCGAAGAGGATTTTCTTGAGATAAGGTTTCCTGAATCAGAGAGCATGCAACTCTGTGCAATTTCACTTGATCAAGATCTAGTTTATTTTAATCCCTAGTCTTTTTACTGCAATGTCGTTTTCACTGCATTGTTAAGTTCAAGGGAACATGTGACTACAAAGTGGTTTTCTGGAGCTTTGCATATACTACCCGAATGGGAAATTGAAGGAAAAGCTTAAAAAAATGCCCCCGGCTTCTTAAATTCGTATGAATTAAATATAGAGTCAGATTTATTCCT
Nbarri_LostCoveCave_N0065 --------------------------------------------------------------------------------------------------------------------------------------------------------GAACTAATGAACAAAGGCAATGAAATGGGCATGCGATTGTGAAAAAAAGTTATTCTTTATTCAAACAGTAAACAGAAAAAGCGAAGAAAAAATTCACTCTCTATACACATATTTGCTAAAATGCATACAATAAACAAATAGAAAGGAAAATTGATATGCATTTGTAATAGTAAATAGTTCAAATAAAATCTAAATCAACAACGAACCCGACGTAACTCCTACAAGCCGCAGGTCGCTTCCGCATTTCAGTTTATTTATTTATTGAGTATTTATTTATTTTGAATTTTTTGCCCTACACAAAATAAAGAAAAATGCCCCATTTTATTCTTTCGCCGCAGAC-TTTTTTT--TCAAAAGCAAGCGGTTTTTCCATAGGGAAAAGGTAAACTAAAAGACGCAAAAGCAAAGATAGAGGAAGTGAGTAGAGCATGCAGCAGACCTCTTGGACTGTACCTGATATGCCCAATCCTCGCAAATGGATAAGTCCTGAATTATTGAGGAGGGTAGCATCCATGTTTAATGACTGCCCAACACCGCTCTTCGGGCAGATTCTACCGCGCTATGAATTTACCCCCCTACCCGTCACAAAATATTCCCACCGGTTCTTAACCTTTGATTTAGAAAACCAAACTGTCATCTCTGAGATTCCATTTGAACTTGGGATATGGGAGGGACATGGAACATTTTCCCCATTCAACCCTCCTCTCTTTTTCCCTACAACTAAGCTGAACTCTTTTTTTTTTTTCTCCCCTTCGTTTTTATTTTTAATTTCGTTTTATGACGAATAAGGCGGTGTATTTATTTCCCTTCAGCTTCGTAACACGTTTATGGAAGCTCTGCACATATTGCCCGAATGGAAATGGAAGAAAAAGCTTTAAAAAAATGCATCCGGTGCCACAAAATCATATGAATTAAATATAGAGTCAGATTTATTCCTGGCTTATAGAAATTTCATAGACTAATAAAGAAACTCAAAAAATTGATCTAATGCGAAGAGGATTTTCTTGAGATAAGGTTTCCTGAATCAGAGAGCATGCAACTCTGTGCAATTTCACTTGATCAAGATCTAGTTTATTTTAATCCCTAGTCTTTTTACTGCAATGTCGTTTTCACTGCATTGTTAAGTTCAAGGGAACATGTGACTACAAAGTGGTTTTCTGGAGCTTTGCATATACTACCCGAATGGGAAATTGAAGGAAAAGCTTAAAAAAATGCCCCCGGCTTCTTAAATTCGTATGAATTAAATATAGA---------------
Nbarrowsi_Gregorys_N270 ----AATATGAAGCATATCTTAAGAGTTAAATGGGTGTTCCGGGACCTCTGGGACACCCTCTATAACTGCAACTTAATTCATCGATGCCATCGGGATATGCTGAAGAGCAGCATAGATATTAGAACTCATTTTTTTAAAAACATTTATCAGAGAACTAATGAACAAAGGCAATGAAATGGGCATGCGGTTGTGAAAAAAAGTTATTCTTTATTCAAACAGTAAACAGAAAAAGCGAAGAAAAAATTCACTCTCTATACACATATTTGCTAAAATGCATACAATAAACAAATAGAAAGGAAAATTGATCTGCATTTGTAATAGTAAATAGTTCAAATAAAATCTAAATCAACAACGAACCCGACGTAACTCCTACAAGCCGCAGGTCGCTTCCGCATTTCAGTTTATTTATTTATTGAGTATTTATTTATTTTGAATTTTTTGCCCTACACAAAATAAAGAAAAATGCCCCATTTTATTCTTTCGCCGCAGACTTTTTTTTTTTCAAAAGCAAGCGGTTTTTCCATAGGGAAAAGGTAAACTAAAAGACGCAAAAGCAAAGATAGAGGAAGTGAGTAGAGCATGCAGCAGACCTCTTGGACTGTACCTGATATGCCCAATCCTGGCAAATGGATAAGTCCTGAATTATTGAGGAGGGTAGCATCCATGTTTAATGACTGCCCAACACCGCTCTTCGGGCAGATTCTACCGCGCTATGAATTTACCCCCCTACCCGTCACAAAATATTCCCACCGGTTCTTAACCTTTGATTTAGAAAACCAAACTGTCATCTCTGAGATTCCATTTGAACATGGGATATGGGAGGGACATGGAACATTTTCCCCATTCAACCCTCCTCTCTTTTTCCCTACAACTAAGCTGACCTCTTTTTTTTTTTGCTCCCCTTCGTTTTTATTTTTAATTTCGTTTTATGACGAATAAGGCGGTGTATTTATTTCCCTTCAGCTTCGGAACACGTTTATGGAAGCTCTGCACATATTGCCCGAATGGAAATGGAAGAAAAAGCTTTAAAAAAATGCATCCGGTGCCACAAAATCATATGAATTAAATATAGAGTCAGATTTATTCCTGGCTTATAGAAATTTCATAGACTAATAAAGAAACTCAAAAAATTGATCTAATGCAAAGAGGATTTTCTTGAGATAAGGTTTCCTGAATTACTGAGCATGCAACTGTATGTAATTTCACTTGATCAAGATC-AGTTCATTTTAACCCCTAGTCTTTTTATTGCAATGTCGTTTTCACTGCATTGTTATGTTCAAAGG-------------------------------------------------------------------------------------------------------------------------------------
Nbarrowsi_Tuckaleechee_N360 TATAAATATGAAGCATATCTTAAGAGTTAAATGGGTGTACCGGGACCTCTGGGACACCCTGTATAACTGCAACTTAATTCATCGATGCCATCGGGATATGCTGAAGAGCAGCATAGATATTAGAACTCATTTTTTTAAAAACATTTATCAGAGAACTAATGACGAAAGGCAATGAAATGGGCATGCGGTTGTGAAAAAAAGTTATTCTTTATTCAAACAGTAAACAGAAAAAGCGAAGAAAAAATTCACTCTCTATACACATATTTGCTAAAATGCATACAATAAACAAATAGAAAGGAAAATTGATCTGCATTTGTAATAGTAAATAGTTCAAATAAAATCTAAATCAACAACGAACCCGACGTAACTCCTACAAGCCGCAGGTCGCTTCCGCATTTCAGTTTATTTATTTATTGAGTATTTATTTATTTTGAATTTTTTGCCCTACACAAAATAAAGAAAAATGCCCCATTTTATTCTTTCGCCGCAGACTTTTTTTTTTTCAAAAGCAAGCGGTTTTTCCATAGGGAAAAGGTAAACTAAAAGACGCAAAAGCAAAGATAGAGGAAGTGAGTAGAGCATGCAGCAGACCTCTTGGACTGTACCTGATATGCCCAATCCTGGCAAATGGATAAGTCCTGAATTATTGAGGAGGGTAGCATCCATGTTTAATGACTGCCCAACACCGCTCTTCGGGCAGATTCTACCGCGCTATGAATTTACCCCCCTACCCGTCACAAAATATTCCCACCGGTTCTTAACCTTTGATTTAGAAAACCAAACTGTCATCTCTGAGATTCCATTTGAACATGGGATATGGGAGGGACATGGAACATTTTCCCCATTCAACCCTCCTCTCTTTTTCCCTACAACTAAGCTGACCTCTTTTTTTTTTTGCTCCCCTTCGTTTTTATTTTTAATTTCGTTTTATGACGAATAAGGCGGTGTATTTATTTCCCTTCAGCTTCGGAACACGTTTATGGAAGCTCTGCACATATTGCCCGAATGGAAATGGAAGAAAAAGCTTTAAAAAAATGCATCCGGTGCCACAAAATCATATGAATTAAATATAGAGTCAGATTTATTCCTGGCTTATAGAAATTTCATAGACTAATAAAGAAACTCAAAAAATTGATCTAATGCAAAGAGGATTTTCTTGAGATAAGGTTTCCTGAATTACTGAGCATGCAACTGTATGTAATTTCACTTGATCAAGATC-AGTTCATTTTAACCCCTAGTCTTTTTATTGCAATGTCGTTTTCACTGCATTGTTATGTTCAAAGGAACATGTGACTACAAAGTGGTTTTCTGGAGCTTTGTATATATTACCCGAATGGAAAATTGAACGAAAAATTTAAAAAAATGCCCCCGGCTTCTTAAATTCATATGAATTAAATATAGAATCGTATTTATTTAT
Nbishopi_DryFalls_N150 ------------------------------------------------CTGGGACACCCTGTATAACTGCAACTTAATTCATCGATGC-----------------------CATCGATATTAGAACTCATTTTTTA-AAAACATTTATCAGAGAACTAATGAACAAAGGCAATGAAATGGGCATGCGGTTGTGAAAAAAAGTTATTCTTTATTCAAACAGTAAACAGAAAAAGCGAAGAAAAAATTCACTCTCTATACACATATTTGCTAAAATGCATACAATAAACAAATAGAAAGGAAAATTGATCTGCATTTGTAATAGTAAATAGTTCAAATAAAATCTAAATCAACAACGAACCCGACGTAACTCCTACAAGCCGCAGGTCGCTTCCGCATTTCAGTTTATTTATTTATTGAGTATTTATTTATTTTGAATTTTTTGCCCTACACAAAATAAAGAAAAATGCCCCATTTTATTCTTTCGCCGCAGAC--TTTTTTTTTCAAAAGCAAGCGGTTTTTCCATAGGGAAAAGGTAAACTAAAAGACGCAAAAGCAAAGATAGAGGAAGTGAGTAGAGAATGCAGCAGACCTCTTGGACTGTACCTGATATGCCCAATCCTGGCAAATGGATAAGTCCTGAATTATTGAGGAGGGAAGCATCCATGTTTAATGACTGCCCAACACCGCTCTTCGGGCAGATTCTACCGCGCTATGAATTTACCCCCCTACCCGTCACAAAATATTCCCACCGGTTCTTAACCTTTGATTTAGAAAACCAAACTGTCATCTCTGAGATTCCATTTGAACTTGGGATATGGGAGGGACATGGAACATTTTCCCCATTCAACCCTCCTCTCTTTTTCCCTACAACTAAGCTGACCTCTTTTTTTTTTTGCTCCCCTTCGTTTTTATTTTTAATTTCGTTTTATGACGAATAAGGCGGTGTATTTATTTCCCTTCAGCTTCGGAACACGTTTATGGAAGCTCTGCACATATTGCCCGAATGGAAATGGAAGAAAAAGCTTTAAAAAAATGCATCCGGTGCCACAAAATCATATGAATTAAATATAGAGTCAGATTTATTCCTGGCTTATAGAAATTTCATAGACTAATAAAGAAACTCAAAAAATTGATCTAATGCGAAGAGGATTTTCTTGAGATAAGGTTTCCTGAATCAGAGAGCATGCAACTCTATGTAATTTCACTTGATCAAGATCTAGTTTATTTTAACCCCTAGTCTTTTTACTGCAATGTCGTTTTCACTGCATTGTTATCTTCAAGGGAACATGCGATTACAAAGTGGTTTTCTGGAGCTTTGCATATACTACCCGAATGGGAAATTGAAGGAAAAGCTTAACAAAATGCCCCCGGCTTCTTAAATTCACATGAATTAAATATAGAGTCAGATTTATTCCT
Nbishopi_PoleCr_Chattooga_N885 ---------------------------------------------------------------------------------------------------------------------------------------------------------------------------------------------------------------------------------------------------------TCTCTATACACATATTTGCTAAAATGCATACAATAAACAAATAGAAAGGAAAATTGATCTGCATTTGTAATAGTAAATAGTTCAAATAAAATCTAAATCAACAACGAACCCGACGTAACTCCTACAAGCCGCAGGTCGCTTCCGCATTTCCGTTTATTTATTTATTGAGTATTTATTTATTTTGAATTTTTTGCCCTACACAAAATAAAGAAAAATGCCCCATTTTATTCTTTCGCCGCAGAC-TTTTTTTTTTCAAAAGCAAGCGGTTTTTCCATAGGGAAAAGGTAAACTAAAAGACGCAAAAGCAAAGATAGAGGAAGTGAGTAGAGAATGCAGCAGACCTCTTGGACTGTACCTGATATGCCCAATCCTGGCAAATGGATAAGTCCTGAATTATTGAGGAGGGTAGCATCCATGTTTAATGACTGCCCAACACCGCTCTTCGGGCAGATTCTACCGCGCTATGAATTTACCCCCCTACCCGTCACAAAATATTCCCACCGGTTCTTAACCTTTGATTTAGAAAACCAAACTGTCATCTCTGAGATTCCATTTGAACTTGGGATATGGGAGGGACATGGAACATTTTCCCCATTCAACCCTCCTCTCTTTTTCCCTACAACTAAGCTGACCTCTTTTTTTTTTTGCTCCCCTTCGTTTTTATTTTTAATTTCGTTTTATGACGAATAAGGCGGTGTATTTATTTCCCTTCAGCTTCGGAACACGTTTATGGAAGCTCTGCACATATTGCCCGAATGGAAATGGAAGAAAAAGCTTTAAAAAAATGCACCCAGTGCCACAAAATCATATGAATTAAATATAGAGTCAGATTTATTCCTGGCTTATAGAAATTTCATAGACTAATAAAGAAACTCAAAAAATTGATCTAATGCGAAGAGGATTTTCTTGAGATAAGGTTTCCTGAATCAGAGAGCA----------------------------------------------------------------------------------------------------------------------------------------------------------------------------------------------------------------------------------------
Nbishopi_StandingIndian_N131 -------------------------------------------------TGGGACACCCTGTATAACTGCAACTTAATTCATCGATGC-----------------------CATCGATATTAGAACTCATTTTTTA-AAAACATTTATCAGAGAACTAATGAACAAAGGCAATGAAATGGGCATGCGGTTGTGAAAAAAAGTTATTCTTTATTCAAACAGTAAACAGAAAAAGCGAAGAAAAAATTCACTCTCTATACACATATTTGCTAAAATGCATACAATAAACAAATAGAAAGGAAAATTGATCTGCATTTGTAATAGTAAATAGTTCAAATAAAATCTAAATCAACAACGAACCCGACGTAACTCCTACAAGCCGCAGGTCGCTTCCGCATTTCAGTTTATTTATTTATTGAGTATTTATTTATTTTGAATTTTTTGCCCTACACAAAATAAAGAAAAATGCCCCATTTTATTCTTTCGCCGCAGAC-TTTTTTTTTTCAAAAGCAAGCGGTTTTTCCATAGGGAAAAGGTAAACTAAAAGACGCAAAAGCAAAGATAGAGGAAGTGAGTAGAGAATGCAGCAGACCTCTTGGACTGTACCTGATATGCCCAATCCTGGCAAATGGATAAGTCCTGAATTATTGAGGAGGGAAGCATCCATGTTTAATGACTGCCCAACACCGCTCTTCGGGCAGATTCTACCGCGCTATGAATTTACCCCCCTACCCGTCACAAAATATTCCCACCGGTTCTTAACCTTTGATTTAGAAAACCAAACTGTCATCTCTGAGATTCCATTTGAACTTGGGATATGGGAGGGACATGGAACATTTTCCCCATTCAACCCTCCTCTCTTTTTCCCTACAACTAAGCTGACCTCTTTTTTTTTTTGCTCCCCTTCGTTTTTATTTTTAATTTCGTTTTATGACGAATAAGGCGGTGTATTTATTTCCCTTCAGCTTCGGAACACGTTTATGGAAGCTCTGCACATATTGCCCGAATGGAAATGGAAGAAAAAGCTTTAAAAAAATGCATCCGGTGCCACAAAATCATATGAATTAAATATAGAGTCAGATTTATTCCTGGCTTATAGAAATTTCATAGACTAATAAAGAAACTCAAAAAATTGATCTAATGCGAAGAGGATTTTCTTGAGATAAGGTTTCCTGAATCAGAGAGCATGCAACTCTATGTAATTTCACTTGATCAAGATCTAGTTTATTTTAACCCCTAGTCTTTTTACTGCAATGTCG----------------------------------------------------------------------------------------------------------------------------------------------------------------
Nbrimleyi_NewberryCr_N984 TATAAATATTAAGCATATCTAAAGAATTAAAGGAGTGTTCCGG-----------------GTATAACTGCAACTTAATTCATCGATGCCATCAGGATATGCTGTAGAGCAGCATCGATAGTAGAACTCA-TTTTTTCAAAAAAATTATCAGACAACTAATGAACAAAGGCAATGAAATGGGCATGCGGTTGTGAAAAAAAGCTATTCTTTATTCAAACAGTAAACAGAAAAAGCGAAGAAAAAATTCACTCTCTTTACACATATTTGCTAAAATGAATACAATAAACAAATAGAAAGGAAAATTGATCTGCATTTGTAATAGTAAATAGTTCAAATAAAATCTAAATCAACAACGAACCCGACGTAACTCCTACAAGCCGCAGGTCGCTTCCGCATTTCAGTTTATTTATTTATTGAGTATTTATTTATTTTGAATTTTTTGCCCTACACAAAATAAAGAAAAATGCCCCATTTTATTCTTTCGCCGCAGAC--TTTTTTTTTCAAAAGCAAGCGGTTTTTCCATAGGGAAAAGGTAAACTAAAAGACGCAAACGCAAAGATAGAGGAAGTGAGTAGAGGATGCTGCAGACCTCTTGGACTGTACCTGATATGCCCAATCCTGGCAAATGGATAAGTCCTGAATTATTGAGGAGGGTAGCATCCATGTTTAATGACTGCCCAACACCGCTCTTCGGGCAGATTCTACCGCGCTATGAATTTACCCCCCTACCCGTCGCAAAATATTCCCACCGGTTCTTAACCTTTGATTTAGAAAACCAAACTGTCATCTCTGAGATTCCATTTTAACTTGAGATATGGGAGGGACATGGAACATTTTCCCCATTCAACCCTCCTCTCTTTTCCCCTACAACTAAGCTGACCTC--TTTTTTTTTGCTCCCCTTCGTTTTTATTTTTAATTTCGTTTTATGACGAATAAGGCGGTGTATTTATTTCCCTTCAGCTTCGGAACACGTTTATGGAAGCTCTGCACATATTGCCCGAATAGAAATGGAAGGAAAAGCTTTAAAAAAATGCATCCGGTGCCACAAAATCATATGAATTAAATATAGAGTCAGATTTATTCCTGGCTTATAGAAATTTCATAGACTAATAAAGAAACTCAAAAAATTGATCTAATGCGAAGAGGATTTTCTTGAGATAAGGTTTCCTG------TGAGCATGCAACTCTATGTAATTTCACTTGATCAAGATCTAGTTTATTTTAACCCCTAGTCTTTTTACTGCAATGTCGTTTTCACTGCATTGTTATGCTCAAGGGAACATGTGAT-----GGTGGTTTTCTGGAGCTTTGCATATACTACCCGAATGGGAAAATGAAGGAAAAGCTTAAAAAAATGCCCCGGGCTTCTTAAATTCATATGAATTAAATACAGAATCGGATTTATTTCT
Nbrimleyi_RumblingBald_N241 --------------------------------------------------------------------------------------------------------------------------------------TTAAAAAAAATTATCAGAGAACTAATGAACA---------AAATGGGCATGCGGTTGTGAAAAAAAGCTATTCTTTATTCAAACAGTAAACAGAAAAAGCGAAGAAAAAATTCACTCTCTATACACATATTTGCTAAAATGCATACAATAAACAAATAGAAAGGAAAATTGATCTGCATTTGTAATAGTAAATAGTTCAAATAAAATCTAAATCAACAACGAACCCGACGTAACTCCTACAAGCCGCAGGTCGCTTCCGCATTTCAGTTTATTTATTTATTGAGTATTTATTTATTTTGAATTTTTTGCCCTACACAAAATAAAGAAAAATGCCCCATTTTATTCTTTCGCCGCAGAC-TTTTTTTTCTCAAAAGCAAGCGGTTTTTCCATAGGGAAAAGGTAAACTAAAAGACGCAAAAGCAAAGATAGAGGAAGTGAGTAGAGCATGCAGCAGACCTCTTGGACTGTACCTGATATGGCCAATCCTGGCAAATGGATAAGTCCTGAATTATTGAGGAGGGTAGCATCCATGTTTAATGACTGCCCAACACCGCTCTTCGGGCAGATTCTACCGCGCTATGAATTTACCCCCCTACCCGTCGCAAAATATTCCCACCGGTTCTTAACCTTTGATTTAGAAAACCAAACTGTCATCTCTGAGATTCCATTTGAACTTGGGATATGGGAGGGACATGGAACATTTTCCCCATTCAACCCTCCTCTCTTTTTCCCTACAACTAAGCTGACCTC---TTTTTTTTGCTCCCCTTCGTTTTTATTTTTAATTTCGTTTTATGACGAATAAGGCGGTGTATTTATTTCCCTTCAGCTTCGGAACACGTTTATGGAAGCTCTGCACATATTGCCCGAATAGAAATGGAAGGAAAAGCTTTAAAAAAATGCATCCGGTGCCACAAAATCATATGAATTAAATATAGAGTCAGATTTATTCCTGGCTTATAGAAATTTCATAGACTAATAAAGAAACTCAAAAAATGGATCTAATGCGAAGAGGATTTTCTTGAGA------TTCCTGAATCAGTGAGCATGCAACTCTATGTCATTTCACTTGATCAAGATCTAGTTTATTTTAACCCGTAGTCTTTTTACTGCAATGTCGTTTTCACTGCATTGTTATGTTCAAGGGAACATGTGAT-----GGTGGTTTTCTGGACCTATGCATATACTACCCGAGTGGGAAAATGAACGAAAAGCTTAAAAAAATGCCCCGGGCTTCTTAAATTCATATGAATTAAATACAGAATCGGATTTATTTCT
Ncanei_Egypt_N958 TATAAATGTCAAACATATCAAAAGAGTTAAATGGGTGTTCCGGTACTTCTGGGACACCCTGTATAACTGCACCTTAATTCATTGATGCCATCAGGATATGCTGTAAAGCAGCATCGATATTATAACTCATTTTTT-AAAAAAAATTATCAGAGAGCTAATGAACAAAGGCAATGAAATGAGCATGCGGTTGTGAAAAAAAGCTATTCTTTATTCAAACAGTAAACAGAAAAAGCGAAGAAAAAATTCACTCTCTATACACATATTTGCTAAAATGCATACAATAAACAAATAGAAAGGAAAATTGATCTGCATTTGTAATAGTAAATAGTTCAAATAAAATCTAAATCAACAACGAACCCGACGTAACTCCTACAAGCCGCAGGTCGCTTCCGCATTTCAGTTTATTTATTTATTGAGTATTTATTTATTTTGAATTTTTTGCCCTACACAAAATAAAGAAAAATGCCCCATTTTATTCTTTCGCCGCAGAC-TTTTTTTTTTCAAAAGCAAGCGGTTTTTCCATAGGGAAAAGGTAAACTAAAAGACGCAAAAGCAAAGATAGAGGAAGTGAGTAGAGAATGCAGCAGACCTCTTGGACTGTACCTGATATGCCCAATCCTGGCAAATGGATAAGTCCTGAATTATTGAGGAGGGTAGCATCCATGTTTAATGACTGCCCAACACCGCTCTTCGGGCACATTCTACCGCGCTATGAATTTACCCCCCTACCCGTCACAAAATATTCCCACCGGTTCTTAACCTTTGATTTAGAAAACCAAACTGTCATCTCTGAGATTCCATTTGAACTTGGGATATGGGAGGGACATGGAACATTTTCCCCATTCAACCCTCCTCTCTTTTTCCCTACAACTAAGCTGACCTC---TTTTTTTTGCTCCCCTTCGTTTTTATTTTTAATTTCGTTTTATGACGAATAAGGCGGTGTATTTATTTCCCTTCAGCTTCGGAACACGTTTATGGAAGCTCTGCACATATTGCTCGAATAGAAATGGAAGGAAAAGCTTTAAAAAAATGCATCCGGTGCCACAAAATCATATGAATTAAATATAGAGTCAGATTTATTCCTGGCTTATAGAAATTTCATAGACTAATAAAGAAACTCAAAAAATTGATCTAATGTGAAGAGGATTTTCTTGAGATAAGGTTTCCTGAATCAGTGAGCATGCAACTCTATGTAATTTCACTTGATCAAGATCTAGTTTATTTTAACCTCTAGTCTTTTTACTGCAATGTCGTTTTCACTGCATTGTTATGTTCAAGGGAACATGTGAT-----GTTGGTTTTCTGGAGCTTTGCATATACTACCCGAATGGGAAATTGAAGGAAAAGCTTAAAAAAATGCCCCCGACTTCTTACATTCATATGAATTAAATACAGAATCAGATTTATTTCT
Ncarolinensis_Grandfather_N218 TATGAATAATACGCATATATAAAGAGTTAAACGGGTGTTCCGGGACCTCTGGGACACCCTGTATAACTGCAACTTAATTCATCGATGCCATCAGGATATGCTGTAGAGCAGCATCGATATTAGAACTCATTTTTTTAAAAAAAATTATCAGAGAACTAATGAACAAAGGCAATGAAATGGGCATGCGGTTGTGAAAAAAAGTTATTCTTTATTCAAACAGTAAACAGAAAAAGCGAAGAAAAAATTCACTCTCTATACACATATTTGCTAAAATGCATACAATAAACAAATAGAAAGGAAAATTGATCTGCATTTGTAATAGTAAATAGTTCAAATAAAATCTAAATCAACAACGAACCCGACGTAACTCCTACAAACCGCAGGTCGCTTCCGCATTTCAGTTTATTTATTTATTGAGTATTTACTTATTTTGAATTTTTTGCCCTACACAAAATAAAGAAAAATGCCCCATTTTATTCTTTCGCCGCAGACTTTTTTTTTCTCAAAAGCAAGCGGTTTTTCCATAGGGAAAAGGTAAACTAAAAGACGCAAAAGCAAAGATAGAGGAAGTGAGTAGAGCATGCAGCAGACCTCTTGGACTGTACCTGATATGCCCAATCCTGGCAAATGGATAAGTCCTGAATTATTGAGGAGGGTAGCATCCATGTTTAATGACTGCCCAACACCGCTCTTCGGGCAGATTCTACCGCGCTATGAATTTACCCCCCTACCCGTCACAAAATATTCCCACCGGTTCTTAACCTTTGATTTAGAAAACCAAACTGTCATCTCTGAGATTCCATTTGAACTTGGGATATGGGAGGGACATGGAACATTTTCCCCATTCAACCCTCCTCTCTTTTTCCCTACAACTAAGCTGACCTTTTTTTTTTGTTGCTCCCCCTCGTTTTTATTTTTAATTTCGTTTTATGACGAATAAGGCGGTGTATTTATTTCCCTTCAGCTTCGGAACACGTTTATGGAAGCTCTGCACATATTGCCCGAATAGAAATGGAAGGAAAAGCTTTAAAAAAATGCATCCGGTGCCACAAAATCATATGAATTAAATATAGAGTCAGATTTATTCCTGGCTTATAGAAATTTCATAGACTAATAAAGAAACTCAAAAAATTGATCTAATGCGAAGAGGATTTTCTTGAGATAAGGTTTCCTGAATCAGTGAGCAAACAACTCTATGTAATTTCACTTGATCTAGATCTAGTTTATTTTAACCCCTAGTCTTTTTACTGCAATGTCGTTTTCACTGCATTGTTATGTTCAAGGGAACATGTGACTACAAAGTGGTTTTCTGGAGCTTTGCATATACTACCCGAATGAGAAATTGAAGGAAAAGGTTAAAAAAATGCCCCCGGCTTCTTAAATTCATATGAATTAAATATAGAATCGAATTTATTTCT
Ncarolinensis_LinvilleCaverns_N227 --------------------------------------------------------------------------------------------------------------------------------------------------------------------------------------------------------------------------------------------------------------------------------------------------------------------------------------------------------------------------------------------------------------------------------------------------------------------------------------------------------------------------------------------------------------------------------------------------GCATGCAGCAGACCTCTTGGACTGTACCTGATATGCCCAATCCTGGCAAATGGATAAGTCCTGAATTATTGAGGAGGGTAGCATCCATGTTTAATGACTGCCCAACACCGCTCTTCGGGCAGATTCTACCGCGCTATGAATTTACCCCCCTACCCGTCACAAAATATTCCCACCGGTTCTTAACCTTTGATTTAGAAAACCAAACTGTCATCTCTGAGATTCCATTTGAACTTGGGATATGGGAGGGACATGGAACATTTTCCCCATTCAACCCTCCTCTCTTTTTCCCTACAACTAAGCTGACCTCTTTTTTTTTTTGCTCCCCCTCGTTTTTATTTTTAATTTCGTTTTATGACGAATAAGGCGGTGTATTTATTTCCCTTCAGCTTCGGAACACGTTTATGGAAGCTCTGCACATATTGCCCGAATAGAAATGGAAGGAAAAGCTTTAAAAAAATGCATCCGGCGCCACAAAATCATATGAATTAAATATAGAGTCAGATTTATTCCTGGCTTATAGAAATTTCATAGACTAATAAAGAAAC-------------------------------------------------------------------------------------------------------------------------------------------------------------------------------------------------------------------------------------------------------------------------------------------------------
Ncarteri_English_N031 TATAAATATGAAGCATATCTCAAGAATTAAATGGGTGTTCCGGGACCTCTGGGATACCCTGTATAACTTCAACTTAATTCATCGATGCCATCGGGATATGCTGAAGAGCAGCATCGATATTAGAACTCATTTTTTTAAAAACATTTATCAGAGAACTAATGAACAAAGGCAATGAAATGGGAATGCGGTTGTGAAAAAAAGTTATTCTTTATTCAAACAGTAAACAGAAAAAGCGAAGAAAAAATTCACTCTCTATGCACATATTTGCTAAAATGCATACAATAAACAAATAGAAAGGAAAATTGATCTGCATTTGTAATAGTAAATAGTTCAAATAAAATCTAAATCAACAAAGAACCCGACGTAACTCCTACAAGCCGCAGGTCGCTTCCGCATTTCAGTTTATTTATTTATTCAGTATTTATTTATTTTGAATTTTTTGCCCTACACAAAATAAAGAAAAATGCCCCATTTTATTCTTTCGCCGCAGAC-TTTTTTTTTTCAAAAGCAAGCGGTTTTTCCATAGGGAAAAGGTAAACTAAAAGACGCAAAAGCAAAGATAGAGGAAGTGAGTAGAGCATGCAGCAGACCTCTTGGACTGTACCTGATATGCCCAATCCTGGCAAATGGATAAGTCCTGAATTATTGAGGAGGGTAGCATCCATGTTTAATGACTGCCCAACACCGCTCTTCGGGCAGATTCTACCGCGCTATGAATTTACCCCCCTACCCGTCACAAAATATTCCCACCGGTTCTTAACCTTTGATTTAGAAAACCAAACTGTCATCTCTGAGATTCCATTTGAACTTGGGATATGGGAGGGACATGGAACATTTTCCCCATTCGACCCTCCTCTCTTTTTCCCTACAACTAAGCTGACCTC-TTTTTTTTTTGCTCCCCTTCGTTTTTATTTTTAATTTCGTTTTATGACGAATAAGGCGGTGTATTTATTTCCCTTCAGCTTCGGAACACGTTTATGGAAGCTCTGCACATATTGCCCGAATGGAAATGGAAGAAAAAGCTTTAAAAAAGTGCATCCGGTGCCACAAAATCATATGAATTAAATATAGAGTCACATTTATTCCTAGCTTATAGAAATTTCATAGACTAATAAAGAAACTCAAAAAATTGATCTAATGCGAAGAGGATTTTCTTGAGATAAGGTTTCCTGAATCAGAGAGCATGCAACTCTGTGTAATTTCACTTGATCAAGATCTAGTTTACTTTAACCCCTAGTGTTTTTACTGCAATGTCGTTTTCACTGCATTGTTATGTTCAAGGGAACATGTGACTACAAAGTGGTTTTCTGGAGCTTTGCATATACTACCCGATTGAGAAATTGAAGGAAAAGCTTAAAAAAATGCCCCCGGCTTCTTAAATTCATATGAATTAAATATAGAGTCACATTTATTCCT
Ncarteri_LaurelCave_nearTYPE_N0296 ----------------------AGAATTAAATGGGTGTTCCGGGACCTCTGGGACACCCTGTATAACTTCAACTTAATTCATCGATGTCATCGGGATATGCTGAAGAGCAGCATCGATATTAGAACTCATTTTTTAAAAAACATTTATCAGAGAACTAATGAACAAAGGCAATGAAATGGGCATGCGGTTGTGAAAAAAAGTTATTCTTTATTCAAACAGTAAACAGAAAAAGCGAAGAAAAAATTCACTCTTTATACACATATTTGCTAAAATACATACAATAAACAAATAGAAAGGAAAATTGATCTGCATTTGTAATAGTAAATAGTTCAAATAAAATTTAAATCAACAAAGAACCCGACGTAACTCCTACAAGCCGCAGGTCGCTTCCGCATTTCAGTTTATTTATTTATTGAGTATTTATTTATTTTGAATTTTTTGCCCTACACAAAATAAAGAAAAATGCCCCATTTTATTCTTTCGCCGCAGACTTTTTTTTTTTCAAAAGCAAGCGGTTTTTCCATAGGGAAAAGGTAAACTAAAAGACGCAAAAGCAAAGATAGAGGAAGTGAGTAGAGCATGCAGCAGACCTCTTGGACTGTACCTGATATGCCCAATCCTGGCAAATGGATAAGTCCTGAATTATTGAGGAGGGTAGCATCCATGTTTAATGACTGCCCAACACCGCTCTTCGGGCAGATTCTACCGCGCTATGAATTTACCCCCCTACCCGTCACAAAATATTCCCACCGGTTCTTAACCTTTGATTTAGAAAACCAAACTGTCATCTCTGAGATTCCATTTGAACTTGGGATATGGGAGGGACATGGAACATTTTCCCCATTCAACCCTCCTCTCTTTTTCCCTACAACTAAGCTGACCTCTTTTTTTTTTTGCTCCCCTTCGTTTTTATTTTTAATTTCGTTTTATGACGAATAAGGCGGTGTATTTATTTCCCTTCAGCTTCGGAACACGTTTATGGAAGCTCTGCACATATTGCCCGAATGGAAATGGAAGAAAAAGCTTTAAAAAAATGCATCCGGTGCCACAAAATCATATGAATTAAATATAGAGTCAGATTTATTCCTGGCTTATAGAAATTTCATAG---------------------------------------------------------------------------------------------------------------------------------------------------------------------------------------------------------------------------------------------------------------------------------------------------------------------
Ncarteri_PilotMtn_G2185 TATAAATATTAAGCATATCTCAAGAATTAAATGGGTGTTCCGGGACCTCTGGGACACCCTGTATAACTTCAACTTAATTCATCGATGCCATCGGGATATGCTGAAGAGCAGCATCGATATTAGAACTCATTTTTAAAAAAACATTTATCAGAGAACTAATGAACAAAGGCAATGAAATGGGCATGCGGTTGTGAAAAAAAGTTATTCTTTATTCAAACAGTAAACAGAAAAAGCGAAGAAAAAATTCACTCTCTATACACATATTTGCTAAAATGCATACAATAAACAAATAGAAAGGAAAATTGATCTGCATTTGTAATAGTAAATAGTTCAAATAAAATCTAAATCAACAAAGAACCCGACGTAACTCCTACAAGCCGCAGGTCGCTTCCGCATTTCAGTTTATTTATTTATTGAGTATTTATTTATTTTGAATTTTTTGCCCTACACAAAATAAAGAAAAATGCCCCATTTTATTCTTTCGCCGCAGAC-TTTTTTTTTTCAAAAGCAAGCGGTTTTTCCATAGGGAAAAGGTAAACTAAAAGACGCAAAAGCAAAGATAGAGGAAGTGAGTAGAGCATGCAGCAGACCTCTTGGACTGTACCTGATATGCCCAATCCTGGCAAATGGATAAGTCCTGAATTATTGAGGAGGGTAGCATCCATGTTTAATGACTGCCCAACACCGCTCTTCGGGCAGATTCTACCGCGCTATGAATTTACCCCCCTACCCGTCACAAAATATTCCCACCGGTTCTTAACCTTTGATTTAGAAAACCAAACTGTCATCTCTGAGATTCCATTTGAACTTGGGATATGGGAGGGACATGGAACATTTTCCCCATTCAACCCTCCTCTCTTTTTCCCTACAACTAAGCTGACCTCTTTTTTTTTTTGCTCCCCTTCGTTTTTATTTTTAATTTCGTTTTATGACGAATAAGGCGGTGTATTTATTTCCCTTCAGCTTCGGAACACGTTTATGGAAGCTCTGCACATATTGCCCGAATGGAAATGGAAGAAAAAGCTTTAAAAAAATGCATCCGGTGCCACAAAATCATATGAATTAAATATAGAGTCAGATTTATTCCTGGCTTATAGAAATTTCATAGACTAATAAAGAAACTCAAAAAATTGATCTAATGCGAAGAGGATTTTCTTGAGATAAGGTTTCCTGAATCAGAGAGCATGCAACTCTGTGTAATTTCACTTGATCAAAATCTAGTTTATTTTAACCCCTAGTGTTTTTACTGCAATGTCGTTTTCACTGCATTGTTATGTTCAAGGGAACATGTGACTACAAAGTGGTTTTCTGGAGCTTTGCATATACTACCCGATTGAGAAATTGAAGGAAAAGCTTAAAAAAATGCCCCCGGCTTCTTAAATTCATATGAATTAAATATAGAGTCACATTTATTCCT
Ncarteri_Pitchfork_N363 ---------------------------------------------------------------------------------------------------------------------------------------------------------AACTAATGAACAAAGGCAATGAAATGGATATGTGGTTGTGAAAAAAAGTTATTCTTTATTCAAACAGTAAACAGAAAAAGCGAAGAAAAAATTCACTCTCTATAAACATATTTGCTAAAATGCATACAATAAACAAATAGAAAGGAAAATTGATCTGCATTTGTAATAGTAAATAGTTCAAATAAAATCTAAATCAACAACGAACTCGACGTAACTCCTGCAAGCCGCAGGTCGCTTCCCCATTTCAGTTTATTTATTTATTGAGTATTTATTTATTTTGAATTTTTTGCCCTACACAAAATAAAGAAAAATGCCCCATTTTATTCTTTCGCCGCAGACTTTTTTTT--TCAAAAGCAAGCGGTTTTTCCATAGGGAAAAGGTAAACTAAAAGACGCAAAAGCAAAGATAGAGGAAGTGAGTAGAGCATGCAGCAGACCTCTTGGACTGTACCTGATATGCCCAATCCTGGCAAATGGATAAGTCCTGAATTATTGAGGAGGGTAGCATCCATGTTTAATGACTGCCCAACACCGCTCTTCGGGCAGATTCTACCGCGCTATGAATTTACCCCCCTACCCGTCACAAAATATTCCCACCGGTTCTTAACCTTTGATTTAGAAAACCAAACTGTCATCTCTGAGATTCCATTTGAACTTGGGATGTGGGAGGGACCTGGAACATTTTCCTCATTCAACCCTCCTCTCTTTTTCCCTACAACTAAGCTGACCTCTTTTTTTTTTTGCTCCCCTTCGTTTTTATTTTTAATTTCGTTTTATGACGAATAAGGCGGTGTATTTATTTCCCTTCAGCTTCGGAACACGTTTATGGAAGCTCTGCACATATTGCCCGAATGGAAATGGAAGAAAAAGCTTTAAAAAAATGCATCCGGTGCCACAAAATCATATGAATTAAATATAGAGTCAGATTTATTCCTGGCTTATAGAAATTTCATAGACTAATAAAGAAACTCAAAAAATTGATCTAATGCGAAGAGGATTTTC---------------CTGAATCAGAGAGCATGCAACTCTGTGTAATTTCACTTGATCAAGATCTAGTTTA-TTTAACCCCTAGTCTTTTTACTGCAATGTCGTTTACACTGCATTATTATGTTCAAAGGAACATGTGACTACAAGGTGGTTTTCTGGAGCTTTGCATATACTACCCGATTGAGAAATTGAAGGAAAAGCTTAAAAAAA------------------------------------------------------
Ncarteri_WeberCty_N1044 ------------------------------------------------------------------------CTTAATTCATCGATGCCATCGGGATATGCTAAAGAGCAGCATCGATATTAGATCTCATTTTTTAGAAAACATTTATCAGAGAACTAATGAACAAAGGCAATGAAATGGGCATGCGGTTGTGAAAAAAAGTTATTCTTTATTCAAACAGTAAACAGAAAAAGCGAAGAAAAAATTCACTCTCTATACACATATTTGCTAAAATGCATACAATAAACA----GAAAGGAAAATTGATCTGCATTTGTAATAGTAAATAGTTCAAATAAAATCTAAATCAACAAAGAACCCGACGTAACTCCTACAAGCCGCAGGTCGCTTCCGCATTTCAGTTTATTTATTTATTGAGTATTTATTTATTTTGAATTTTTTGCCCTACACAAAATAAAGAAAAATGCCCCATTTTATTCTTTCGCCGCAGACTTTTTTTTT-TCAAAAGCAAGCGGTTTTTCCATAGGGAAAAGGTAAACTAAAAGACGCAAAAGCAAAGATAGAGGAAGTGAGTAGAGCATGCAGCAGACCTCTTGGACTGTACCTGATATGCCCAATCCTGGCAAATGGATAAGTCCTGAATTATTGAGGAGGGCAGCATCCATGTTTAATGACTGCCCAACACCGCTCTTCGGGCAGATTCTACCGCGCTATGAATTTACCCCCCTACCCGTCACAAAATATTCCCACCGGTTCTTAACCTTTGATTTAGAAAACCAAACTGTCATCTCTGAGATTCCATTTGAACTTGGAATATGGGAGGGACATGGAACATTTTCCCCATTCAACCCTCCTCTCTTTTTCCCTA---------------------------------------------------------------------------------------------------------------------------------------------------------------------------------------------------------------------------------------------------------------------------------------------------------------------------------------------------------------------------------------------------------------------------------------------------------------------------------------------------------------------------------------------------------------------
Ncherokee_BallhootScar_N193 TATAAATATTAAGCATATCTCAAGAGTTAAACGGGTGTTCCGGGACCTCTGGGACACCC---ATAACTGCAACTTAATTCATCGATGCCATCAGGATATGCTGTAGAGCAGCACCGATATTAGAACTCATTTTTTAAAAAGAATTTATCAGAGAACTAATGAACAAAGGCAATGAAATGGGCATGCGGTTGTGAAAAAAAGTTATTCTTTATTCAAACAGTAAACAGAAAAAGCGAAGAAAAAATTCACTCTCTATACACATATTTGCTAAAATGCATACAATAAACAAATAGAAAGGAAAATTGATCTGCATTTGTAATAGTAAATAGTTCAAATAAAATCTAAATCAACAACGAACCCGACGTAACTCCTACGAGCCGCAGGTCGCTTCCGCATTTCAGTTTATTTATTTATTGAGTATTTATTTATTTTGAATTTTTTGCCCTACACAAAATAAAGAAAAATGCCCCATTTTATTCTTTCGCCGCAGAC-TTTTTTTTTTCAAAAGCAAGCGGTTTTTCCATAGGGAAAAGGTAAACTAAAAGACGCAAAAGCAAAGATAGAGGAAGTGAGTAGAGCATGCAGCAGACCCCTTGGACTGTACCTGATATGCCCAATCCTGGCAAATGGATAAGTCCTGAATTATTGAGGAGGGCAGCATCCATGTTTAATGACTGCCCAACACCGCTCTTCGGGCAGATTCTACCGCGCTATGAATTTACCCCCCTACCCGTCACAAAATATTCCCACCGGTTCTTAACCTTTGATTTAGAAAACCAAACTGTCATCTCTGAGATTCCATTTGAACTTGGGATATGGGAGGGACATGGAACATTTTCCCCATTCAACCCTCCTCTCTTTTTCCCTACAACTAAGCTGACCTC-TTTTTTTTTTGCTCCCCCTCGTTTTTATTTTTAATTTCGTTTTATGACGAATAAGGCGGTGTATTTATTTCCCTTCAGCTTCGGAACACGTTTATGGAAGCTCTGCACATATTGCCCGAATAGAAATGGAAGGAAAAGCTTTAAAAAAATGCATCCGGTGCCACAAAATCATATGAATTAAATATAGAGTCAGATTTATTCCTGGCTTATAGAAATTTCATAGACTAATAAAGAAACTCAAAAAATTGATCTAATGCGAAGAGGATTTTCTTGAGATAAGGTTTCCTGAATCAGTGAGCATGCAGCTCTATGTAATTTCACTTGATCAAGATCTAGTTTATTTTAACCCCTAGTCTTTTTACTGCAATGTCGTTTTCACGGCATTGTTATGTTCAAGGGAACATGTGGT-----GGTGGTTTTCTGGAGCTTTGCATATATTACCCGAATGGGAAATTGAAGGAAAAGCTTAAAAAAATGCCCCCGGCTTCCTAAATTCATATGAATTTAATATAGAATCGGATTTATTTAT
Ncherokee_BalsamMtn_N891 ------TATTAAGCATATCTCAAGAGTGAAATGGGTGTTCCGGGACCTCTGGAACACCC---ATAACTGCAACTTAATTCATCGATGTCATCAGGATATGCTGTAGCGTAGCATCGATATTAGAACTCATTTTTTTAAAAAAAATTATCAGAGAACTAATGAACAAAGGCAATGAAATGGGCATGCGGTCGTGAAAAAAAGTTATTCTTTATTCAAACAGTAAACAGAAAAAGCGAAGAAAAAATTCACTCTCTATACACATATTTGCTAAAATGCATACAATAAACAAATAGAAAGGAAAATTGATCTGCATTTGTAATAGTAAATAGTTCAAATAAAATCTAAATCAACAACGAACCCGACGTAACTCCTACAAGCCGCAGGTCGCTTCCGCATTTCAGTTTATTTATTTATTGAGTATTTATTTATTTTGAATTTTTTGCCCTACACAAAATAAAGAAAAATGCCCCATTTTATTCTTTCGCCGCAGACTTTTTTTTTTTCAAAAGCAAGCGGTTTTTCCATAGGGAAAAGGTAAACTAAAAGACGCAAAAGCAAAGATAGAGGAAGTGAGTAGAACATGCAGCAGACCTCTTGGACTGTACCTGATATGCCCAATCCTGGCAAATGGATAAGTCCTGAATTATTGAGGAGGGTAGCATCCATGTTTAATGACTGCCCAACACCGCTCTTCGGGCAGATTCTACCGCGCTATGAATTTACCCCCCTACCCGTCACAAAATATTCCCACCGGTTCTTAACCTTTGATTTAGAAAACCAAACTGTCATCTCTGAGATTCCATTTGAACTTGGGATATGGGAGGGACATGGAACATTTTCCCCATTCAACCCTCCTCTCTTTTTCCCTACAACTAAGCTGACCTC-TTTTTTTTTTGCTCCCCCTCGTTTTTATTTTTAATTTCGCTTTATGACGAATAAGGCGGTGTATTTATTTCCCTTCAGCTTCGGAACACGTTTATGGAAGCTCTGCACATATTGCCCGAATAGAAATGGAAGGAAAAGCTTTAAAAAAATGCATCCGGTGCCACAAAATCATATGAATTAAATATAGAGTCAGATTTATTCCTGGCTTATAGAAATTTCATAGACTAATAAAGAAACTCAAAAAATTGATCTAATGCGAAGAGGATTTTCTTGAGATAAGGTTTCCTGAATCAGTGAGCATGCAACT---------------------------------------------------------------------------------------------------------------------------------------------------------------------------------------------------------------------------------
Ncooperi_BrasstBald_N824 -----------------------------------------------------------------------------------------------------------------------------------------------------------------------------------------------------------ATTCTTTATTCAAACAGTAAACAGAAAAAGCGAAGAAAAAATTCACTCTCTATACACATATTTGCTAAAATGCATACAATAAACAAATAGAAAGGAAAATTGATCTGCATTTGTAATAGTAAATAGTTCAAATAAAATCTAAATCAACAAAGAACCCGACGTAACTCCTACAAGCCGCAGGTCGCTTCCGCATTTCAGTTTATTTATTTATTGAGTATTTATTTATTTTGAATTTTTTGCCCTACACAAAATAAAGAAAAATGCCCCATTTTATTCTTTCGCCGCAGACTTTTTTTTTTTCAAAAGCAAGCGGTTTTTCCATAGGGAAAAGGTAAACTAAAAGACGCAAAAGCAAAGATAGAGGAAGTGAGTTGAGCATGCAGCAGACCTCTTGGACTGTACCTGATATGCCCAATCCTGGCAAATGGATAAGTCCTGAATTATTGAGGAGGGTACCATCCATGTTTAATGACTGCCCAACACCGCTCTTCGGGCAGATTCTACCGCGCTATGAATTTACCCCCCTACCCGTCACAAAATATTCCCACCGGTTCTTAACCTTTGATTTAGAAAACCAAACTGTCATCTCTGAGATTCCATTTGAACTTGGGATATGGGAGGGACATGGAACATTTTCCCCATTCAACCCTCCTCTCTTTTTCCCTACAACTAAGCTGACCTCTTTTTTTTTTTGCTCCCCTTCGTTTTTATTTTTAATTTCGTTTTATGACGAATAAGGCGGTGTATTTATTTCCCTTCAGCTTCGGAACACGTTTATGGAAGCTCTGCACATATTGCCCGAATGGAAATGGAAGAAAAAGCTTTAAAAAAATGCATCCGGTGCCACAAAATCATATGAATTAAATATAGAGTCAGATTTATTCCTGGCTTATAGAAATTTCATAGACTAATAAAGAAACTCAAAAAATTGATCTAATGCGAAGAGGATTTTCTTGAGATAAGGTTTCCTGAATCAGAGAGCATGCAACTCTATGTAATTTCACTTGATCAAGATCTAGTTTATTTTAACCCCTAGTCTTTTTACTGCAATGTCGTTTTCACTGCATTGTTATGTTCAAGGGAACATGTGATTACAAAGTGGTTTTCTGGAGCTTTGCATATACTACCCGAATGGGAAATTGAAGGAAAAGCTTAACAAAATGCTCCCGGCTTCTTAAA------------------------------------
Ncooperi_RockCrRoad_N1160 TATAAATATCAAGCATATCAAACGAGTTAAATGAGTGTTCCGCAACTTCTGGAACACCCTGTATAACTGCAACTTAATTCATCGATGC-----------------------CATCTATATTAGAACTCATTTTTTACAAAACATTTATCAGAGAACTAATGAACAAAGGCAATGAAATGGGCAGGCGGTTGTGAAAAAAAGTTATTCTTTATTCAAACAGTAAACAGAAAAAGCGAAGAAAAAATTCACTCTCTATACACATATTTGCTAAAATGCATACAATAAACAAATAGAAAGGAAAATTGATCTGCATTTGTAATAGTAAATAGTTCAAATAAAATCTAAATCAACAACGAACCCGACGTAACTCCTACAAGCCGCAGGTCGCTTCCGCATTTCAGTTTATTTATTTATTGAGTATTTATTTATTTTGAATTTTTTGCCCTACAGAAAATAAAGAAAAATGCCCCATTTTATTCTTTCGCCGCAGAC-TTTTTTTTTTCAAAAGCAAGCGGTTTTTCCATAGGGAAAAGGTAAACTAAAAGACGCAAAAGCAAAGATAGAGGAAGTGAGTAGAGCATGCAGCAGACCTCTTGGACTGTACCTGATATGCCCAATCCTGGCAAATGGATAAGTCCTGAATTATTGAGGAGGGTAACATCCATGTTTAATGACTGCCCAACACCGCTCTTCGGGCAGATTCTACCGCGCTATGAATTTATCCCCCTACCCGTCACAAAATATTCCCACCGGTTCTTAACCTTTGATTTAGAAAACCAAACTGTCATCTCTGAGATTCCATTTGAACTTGGGATATGGGAGGGACATGGAACATTTTCCCCATTCAACCCTCCTCTCTTTTTCCCTACAACTAAGCTGACCTCTTTTTTTTTTTGCTCCCCTTCGTTTTTATTTTTAATTTCGTTTTATGACGAATAAGGCGGTGTATTTATTTCCCTTCAGCTTCGGAACACGTTTATGGAAGCTCTGCACATATTGCCCGAATGGAAATGGAAGAAAAAGCTTTAAAAAAATGCATCCGGCGCCACAAAATCGTATGAATTAAATATAGAGTCAGATTTATTCCTGGCTTATAGAAATTTCATAGACTAATAAAGAAACTCAAAAAATTGATCTAATGCGAAGAGGATTTTCTTGAGATAAGGTTTCCTGAATCAGAGAGCATGCAACTCTATGTAATTTCACTTGACCAAGATCTAGTTTATTTTAACCCCTAGTCTTTTTACTGCAATGTCGTTTTCACTGCATTGTTATGTTCAAGGGAACATGTGATTACAAAGTGGTTTTCTGGAGCTTTGCATATACTACCCGATAGGGAAATTGAAGGAAAAGCTTAACAAAATGCCCCCGGCTTATTAAATTCATATGAATTAAATATAGAGTCAGATTTATTCCT
Ncoylei_TiptonCreek_N837 ------------------------------ATGGGTGTCCCGGGACCTCTGGGATACCCTGTACAACTTCAACTTAATTCATCGATGCCATCGGGATATGCTGAAGAGCAGTATCGATATTAGAACTCA-TTTTTTAAAAACATTTATCAGAGAACTAATGAACAAAGGCAATGAAATGGGCATGCGGTTGTGAAAAATTTTTATTCTTTATTCAAACAGTAAATAGAAAAAGCGAAGAAAAAATTCACTCTCTATACACATATTTGCTAAAATGCATACAATAAACAAATAGAAAGGAAAATTGATCTGCATTTGTAATAGTGAATAGTTCAAATAAAATCTAAATCAACAACGAACCCGACGTAACTCCTACAAGCCGCAGGTCGCTTCCGCATTTCAGTTTATTTATTTATTGAGTATTTATTTATTTTGAATTTTTTGCCCTACACAAAATAAAGAAAAATGCCCCATTTTATTCTTTCGCCGCAGAC-TTTTTTTTTTCAAAAGCAAGCGGTTTTTCCATAGGGAAAAGGTAAACTAAAAGACGCAAAAGCAAAGATAGAGGGAGTGAGTAGAGCATGCAGCAGACCTCTTGGACTGTACCTGATATGCCCAATCCTGGCAAATGGATAAGTCCTGAATTATTGAGGAGGGTAGCATCCATGTTTAATGACTGCCCAACACCGCTCTTCGGGCAGATTCTACCGCGCTATGAATTTACCCCCCTACCCGTCACAAAATATTCCCACCGGTTCTTAACCTTTGATTTAGAAAACCAAACTGTCATCTCTGAGATTCCATTTGAACTTGGGATATGGGAGGGACATGGAACATTTTCCCCATTCAACCCTCCTCTCTTTTTCCCTACAACTAAGCTGACCTCTTTTTTTTTTTGCTCCCCTTCGTTTTTATTTTTAATTTCGTTTTATGACGAATAAGGCGGTGTATTTATTTCCTTTCAGCTTCGGAACACGTTTATGGAAGCTCTGCACATATTGCACGAATGGAAATGGAAGAAAAAGCTTTAAAAAAATGCATCCGGTGCCACAAAATCATATGAATTAAATATAGAGTCAGATTTATTTCTGGCTTATAGAAATTTCATAGACTAATAAAGAAACTCAAAAAATTGATCTAATGCAAAGAGAATTTTCTTGAGATAAGGTTTCCTGAATTACTGAGCATGCAACTGTATGTAATTTCACTTGATCAACATCAAGTTCATTTTAACCCCTAGTCTTTTTACTGCAATGTCGTTTTCACTGCATTGTTATGTTCAAAGGAACACGTGACTACAAAGTGGTTTTCTGGAGCTTTGTATATATTACCCGAATGGAAAATTGAAGCAAAAACTTAAAAAAATGCCCTCGGCTTCTTAAATTCATATGAATTAAATATAGAATCGTATTTATTTAT
Ncressleri_AndersonSpringCave_G2075 TATAAATATTAAGCATATCTCAAGAGTTAAATGGGTGTTCCGGGACCTCTGGGACACCCTGTATAACTTCAAATTAATTCATTGATGCCATCGGGATATGCTGTAGAGCAGCATTGTTATTAGGACTCATTTTTT-AAAATTTTTTATCAGAGAACTAAATAACAAAGGCAATGAAATGGGCATGCGGTTGTG-AAAAAAATTATTCTTTATTCAAACAGTAAACAGAAAAAGCGAAGAAAAAATTCACTCTCTATGCACATATTTGCTAAAATGCATACAATAAACAAATAGAAAGGAAAATTGATCTGCATTTGTAATAGTAAATAGTTCAAATAAAATCTAAATCAACAACGAACCCAACGTAACTCCTACAAGCCGCAGGTCGCTTCCGCATTTCAGTTTATTTATTTATTGAGTATTTATTTATTTTGAATTTTTTGCCCTACACAAAATAAAGAAAAATGCCCCATTTCATTCTTTCGCCGCAAACTTTTTTTC--TCAAAAGCAAGCGGTTTTTCCATAGGGAAAAGGTAAACTAAAAGACGCAAAAGCAAAGATAGAGGAAGTGAGTAGAGCATGCAGCAGACCTCTTGGACTGTACCTGATATGCCCAATCCTGGCAAATGGATAAGTCCTGAATTATTGAGGAGGGTAGCATCCATGTTTAATGACTGCCCAACACCGCTCTTCGGGCAGATTCTACCGCGCTATGAATTTACCCCCCTACCCGTCACAAAATATTCCCACCGGTTCTTAACCTTTGATTTAGAAAACCAAACTGTCATCTCTGAGATTCCATTTGAACTTGGGATATGGGAGGGACATGGAACATTTTCCCCATTCAGCCCTCCTCTCTTTTTCCCTACAACTAAGCTGACCTC--TTTTTTTTTGCTCCCCTTCGTTTTTATTTTTAATTTCGTTTTATGACGAATAAGGCGGTGTATTTATTTCCCTTCAGCTTCGGAACACGTTTATGGAAGCCCTGCACATATTGCCCG------AATGGAAGGAAAAGGTTTAAAAAAATGCATCCGGTGCCACAAAATCATATGAATTAAATATAGAGTCAGATTTATTCCTGGCTTATAGAAATTTCATAGACTAATAAAGAAACTCAAAAAATTGATCTAATGCGAAGGGGATTTTCTTGAGATAAAGTTTCCTGAATAAGTGA-------ACTCTGAGTAATTTCACTTGATCAAAATCTAGTTTAGTTTAACCCGTGGTCTTTTTACTGCAATGTCGTTTTCACTGCATTGTTCTGTTCAAGGGAACATGTGACTACAAAGTAGTTTTCAAAAGCTTTGCATATATTGCCCGAATGGGAAATTGAAGGAAAAGCTTTAAAAAATGCCCTCGGCTTCTTAAATTCATATGAATTAAATATAGAATCGAATTTATTTCT
Ncressleri_PigeonCave_G2077 TATAAATATTAAGCATATCTCAAGAGTTAAATGGGTGTTCCGGGACCTCTGGGACACCCTGTATAACTTCAAATTAATTCATTGATGCCATCGGGATATGCTGTAGAGCAGCATTGTTATTAGGACTCATTTTTT-AAAATTTTTTATCAGAGAACTAAATAACAAAGGCAATGAAATGGGCATGCGGTTGTG-AAAAAAATTATTCTTTATTCAAACAGTAAACAGAAAAAGCGAAGAAAAAATTCACTCTCTATGCACATATTTGCTAAAATGCATACAATAAACAAATAGAAAGGAAAATTGATCTGCATTTGTAATAGTAAATAGTTCAAATAAAATCTAAATCAACAACGAACCCAACGTAACTCCTACAAGCCGCAGGTCGCTTCCGCATTTCAGTTTATTTATTTATTGAGTATTTATTTATTTTGAATTTTTTGCCCTACACAAAATAAAGAAAAATGCCCCATTTCATTCTTTCGCCGCAAACTTTTTTTC--TCAAAAGCAAGCGGTTTTTCCATAGGGAAAAGGTAAACTAAAAGACGCAAAAGCAAAGATAGAGGAAGTGAGTAGAGCATGCAGCAGACCTCTTGGACTGTACCTGATATGCCCAATCCTGGCAAATGGATAAGTCCTGAATTATTGAGGAGGGTAGCATCCATGTTTAATGACTGCCCAACACCGCTCTTCGGGCAGATTCTACCGCGCTATGAATTTACCCCCCTACCCGTCACAAAATATTCCCACCGGTTCTTAACCTTTGATTTAGAAAACCAAACTGTCATCTCTGAGATTCCATTTGAACTTGGGATATGGGAGGGACATGGAACATTTTCCCCATTCAGCCCTCCTCTCTTTTTCCCTACAACTAAGCTGACCTC--TTTTTTTTTGCTCCCCTTCGTTTTTATTTTTAATTTCGTTTTATGACGAATAAGGCGGTGTATTTATTTCCCTTCAGCTTCGGAACACGTTTATGGAAGCCCTGCACATATTGCCCG------AATGGAAGGAAAAGGTTTAAAAAAATGCATCCGGTGCCACAAAATCATATGAATTAAATATAGAGTCAGATTTATTCCTGGCTTATAGAAATTTCATAGACTAATAAAGAAACTCAAAAAATTGATCTAATGCGAAGGGGATTTTCTTGAGATAAAGTTTCCTGAATAA-----------------------------------------------------------------------------------------------------------------------------------------------------------------------------------------------------------------------------------------------
Ncrosbyi_MtMitchell_N210 TATAAATATCAAGCATATCGAAAGAGTTAAATGGGTGTTCCGGGACTTCTTGGACACCCTGTATAACTGCAACTACATTCATCGATGTCATCAGGATATGCTGTAGAGCAGCATCGATATTAGAACTCATTTTTTT-AAAAAAATTATCAGAGAACTAATGAACAAAGGCAATGAAATGGGCATGCGGTTGTGAAAAAAAGCTATTCTTTATTCAAACAGTAAACAGAAAAAGCGAAGAAAAAATTCACTCTCTATACACATATTTGCTAAAATGCATACAATAAACAAATAGAAAGGAAAATTGATCTGCATTTGTAATAGTAAATAGTTCAAATAAAATCTAAATCAACAACGAACCCGACGTAACTCCTACAAGCCGCAGGTCGCTTCCGCATTTCAGTTTATTTATTTATTGAGTATTTATTTATTTTGAATTTTTTGCCCTACACAAAATAAAGAAAAATGCCCCATTTTATTCTTTCGCCGCAGAC-TTATTTTTTTCAAAAGCAAGCGGTTTTTCCATAGGGAAAAGGTAAACTAAAAGACGCAAAAGCAAAGATAGAGGAAGTGAGTAGAGCATGCAGCAGACCTCTTGGACTGTACCTGATATGCCCAATCCTGGCAAATGGATAAGTCCTGAATTATTGAGGAGGGTAGCATCCATGTTTAATGACTGCCCAACACCGCTCTTCGGGCAGATTCTACCGCGCTATGAATTTACCCCCCTACCCGTCACAAAATATTCCCACCGGTTCTTAACCTTTGATTTAGAAAACCAAACTGTCATCTCTGAGATTCCATTTGAACTTGGGATATGGGAGGGACATGGAACATTTTCCCCATTCAACCCTCCTCTCTTTTTCCCTACAACTAAGCTGACCTC--TTTTTTTTTGCTCCCCTTCGTTTTTATTTTTAATTTCGTTTTATGACGAATAAGGCGGTGTATTTATTTCCCTTCAGCTTCGGAACACGTTTATGGAAGCTCTGCACATATTGCCCGAATAGAAATGGAAGGAAAAGCTTTAAAAAAATGCATCCGGTGCCACAAAATCATATGAATTAAATATAGAGTCAGATTTATTCCTGGCTTATAGAAATTTCATAGACTAATAAAGAAACTCAAAAAATTGATCTAATGCGAAGAGCATTTTCTTGAGATAAGGTTTCCTGAATCAGTGAGCATGCAACTCTATGTAATTTCACTTGATCAAGATCTAGTTTATTTTAACCCCTGGTCTTTTTACTGCAATGTCGTTTACACTGCATTGTTATGTTCAAGGGAACATGTGAT-----GGTGGTTTTCTGGACCATTGCATATACTACCCGAATGGGAAAATGAAGGAAAAGCTTAAAAAAATGCCCCGGGCTTCTTAAATTCATATGAATTAAATACAGAATCGGATTTATTTCT
Ncrosbyi_PricesCrk_N1143 GAGAGATTT-------------AGAGTTAAATGGGTGTTCCGGGAATTCTGGGACACCCTGTATAACTGCAACTTAATTCATCGATGCCATCAGGATATGCTGTAGAGCAGCATCGATATTAGAACTCATTTTTTTAAAAAAAATTATCAGAGAACTAATGAACAAAGGCAATGAAATGGGCATGCGGTTGTGAAAAAAAGCTATTCTTTATTCAAACAGTAAACAGAAAAAGCGAAGAAAAAATTCACTCTCTATACACATATTTGCTAAAATGCATACAATAAACAAATAGAAAGGAAAATTGATCTGCATTTGTAATAGTAAATAGTTCAAATAAAATCTAAATCAACAACGAACCCGACGTAACTCCTACAAGCCGCAGGTCGCTTCCGCATTTCAGTTTATTTATTTATTGAGTATTTATTTATTTTGAATTTTTTGCCCTACACAAAATAAAGAAAAATGCCCCATTTTATTCTTTCGCCGCAGACTTTTTTTTTTTCAAAAGCAAGCGGTTTTTCCATAGGGAAAAGGTAAACTAAAAGACGCAAAAGCAAAGATAGAGGAAGTGAGTAGAGCATGCAGCAGACCTCTTGGACTGTACCTGATATGCCCAATCCTGGCAAATGGATAAGTCCTGAATTATTGAGGAGGGTAGCATCCATGTTTAATGACTGCCCAACACCGCTCTTCGGGCAGATTCTACCGCGCTATGAATTTACCCCCCTACCCGTCACAAAATATTCCCACCGGTTCTTAACCTTTGATTTAGAAAACCAAACTGTCATCTCTGAGATTCCATTTGAACTTGGGATATGGGAGGGACATGGAACATTTTCCCCATTCAACCCTCCTCTCTTTTTCCCTACAACTAAGCTGACCTC--TTTTTTTTTGCTCCCCTTCGTTTTTATTTTTAATTTCGTTTTATGACGAATAAGGCGGTGTATTTATTTCCCTTCAGCTTCGGAACACGTTTATGGAAGCTCTGCACATATTGCCCGAATAGAAATGGAAGGAAAAGCTTTAAAAAAATGCATCCGGTGCCACAAAATCATATGAATTAAATATAGAGTCAGATTTATTCCTGGCTTATAGAAATTTCATAGACTAATAAAGAAACTCAAAAAATTGATCTAATGCGAAGAGCATTTTCTTGAGATAAGGTTTCCTGAATCAGTGAGCATGCAACTCTATGTAATTTCACTTGATCAAGATCTAGTTTATTTTAACCCCCAGTCTTTTTACTGCAATGTCGCTTTCACTGCATTGTTATGTTCAAGGGAATATGTGAT-----GGTGGTTTTCTGGAGCTTTGCATATACTACCCGAATGGGAAAATGAAGGAAAAGCTTAAAAAAATGCCCCGGGCTTCTTAAATTCATATGAATTAAATACAGAATCGGATTTATTTCT
Ncrosbyi_ShufordCrk_N1148 ------------------------------ATGGGTGTTCCGGGACCTCTGGGACACCCTGTATAACTGCACCTTAATTCATCGATGTCATCAGGATATGCTGTAGAGCAGCATCGATATTAGAACTCATTTTTTTAAAAAAATTTATCAGAGAACTAATGAACAAAGGCAATGAAATGGGCATGCGGTTGTGAAAAAAAGCTATTCTTTATTCAAACAGTAAACAGAAAAAGCGAAGAAAAAATTCACTCTCTATACACATATTTGCTAAAATGCATACAATAAACAAATAGAAAGGAAAATTGATCTGCATTTGTAGTAGTAAATAGTTCAAATAAAATCTAAATCAACAACGAACCCGACGTAACTCCTACAAGCCGCAGGTCGCTTCCGCATTTCAGTTTATTTATTTATTGAGTATTTATTTATTTTGAATTTTTTGCCCTACACAAAATAAAGAAAAATGCCCCATTTTATTCTTTCGCCGCAGAC-TTTTTTTTTTCAAAAGCAAGCGGTTTTTCCATAGGGAAAAGGTAAACTAAAAGACGCAAAAGCAAAGATAGAGGAAGTGAGTAGAGCATGCAGCAGACCTCTTGGACTGTACCTGATATGCCCAATCCTGGCAAATGGATAAGTCCTGAATTATTGAGGAGGGTAGCATCCATGTTTAATGACTGCCCAACACCGCTCTTCGGGCAGATTCTACCGCGCTATGAATTTACCCCCCTACCCGTCACAAAATATTCCCACCGGTTCTTAACCTTTGATTTAGAAAACCAAACTGTCATCTCTGAGATTCCATTTGAACTTGGGATATGGGAGGGACATGGAGCATTTTCCCCATTCAACCCTCCTCTCTTTTTCCCTACAACTAAGCTGACCTC---TTTTTTTTGCTCCCCTTCGTTTTTATTTTTAATTTCGTTTTATGACGAATAAGGCGGTGTATTTATTTCCCTTCAGCTTCGGAACACGTTTATGGAAGCTCTGCACATATTGCCCGAATAGAAATGGAAGGAAAAGCTTTAAAAAAATGCATCCGGTGCCACAAAATCATATGAATTAAATATAGAGTCAGATTTATTCCTGGCTTATAGAAATTTCATAGACTAATAAAGAAACTCAAAAAATTGATCTAATGCGAAGAGCATTTTCTTGAGATAAGGTTTCCTGAATCAGTGAGCATGCAACTCTATGTAATTTCACTTGATCAAGATCTAGTTTATTTTAACCCCTAGTCTTTTTACTGCAATGTCGTTTTCACTGCATTGTTATGTTCAAGGGAACATGTGAT-----GGTGGTTTTCTGGAGCTTTGCATATACTACCCGAATGGGAAAATGAAGGAAAAGCTTAAAAAAATGCCCCGGGCTTCTTAAATTCAAATGAATTAAATACAGAATCGGATTTATTTCT
Ndellingeri_WhitewFalls_N887 -------------------------------------------------------------------------------------------------------------GCCATCGATATTAGAACTCATTTTTTAAAAAACATTTATCAGAGAATTAATGAACAAAGGCAATGAAATGGGCATGCGGTTGTGAAAAAAAGTTATTCTTTATTCATACAGTAAACAGAAAAAGCGAAGAAAAAATTCACTCTCTATACACATATTTGCTAAAATGCATACAATAAACAAATAGAAAGGAAAATTGATCTGCATTTGTAATAGTAAATAGTTCAAATAAAATCTAAATCAACAACGAACCCGACGTAACTCCTACAAGCCGCAGGTCGCTTCCGCATTTCAGTTTATTTATTTATTGAGTATTTATTTATTTTGAATTTTTTGCCCTACACAAAAGAAAGAAAAATGCCCCATTTTATTCTTTCGCCGCAGAC-TTTTTTTTTTCAAAAGCAAGCGGTTTTTCCATAGGGAAAAGGTAAACTAAAAGACGCAAAAGCAAAGATAGAGGAAGTGAGTAGAGCATGCAGCAGACCTCTTGGACTGTACCTGATATGCCCAATCTTGGCAAATGGATAAGTCCTGAATTATTGAGGAGGGTAGCATCCATGTTTAATGACTGCCCAACACCGCTCTTCGGGCAGATTCTACCGCGCTATGAATTTACCCCCCTACCCGTCACAAAATATTCCCACCGGTTCTTAACCTTTGATTTAGAAAACCAAACTGTCATCTCTGAGATTCCATTTGAACTTGGGATATGGAAGGGACATGGAACATTTTCCCCATTCAACCCTCCTCTCTTTTTCCCTACAACTAAGCTGACCTCTTTTTTTTTTTGCTCCCCTTCGTTTTTATTTTTAATTTCGTTTTATGACGAATAAGGCGGTGTATTTATTTCCCTTCAGCTTCGGAACACGTTTATGGAAGCTCTGCACATATTGCCCGAATGGAAATGGAAGAAAAAGCTTTAAAAAAATGCATCCGGTGCCACAAAATCATATGAATTAAATATAGAGTCAGATTTATTCCTGGCTTATAGAAATTTCATAG---------------------------------------------------------------------------------------------------------------------------------------------------------------------------------------------------------------------------------------------------------------------------------------------------------------------
Ndilutus_GrassyCreek_N670 --------------------------------------------------------------------------------------------------------------------------------------------------------------------------------------------------------------------------------------------------------------------------------------------------------------------------------------------------------------------------------------AAGCCGCAGGTCGCTTCCGCATTTCAGTTTATTTATTTATTGAGTATTTATTTATTTTGAATTTTTTGCCCTACACAAAATAAAGAAAAATGCCCCATTTTATTCTTTCGCCGCAGAC-TTTTTTTTTTCAAAAGCAAGCGGTTTTTCCATAGGGAAAAGGTAAACTAAAAGACGCAAAAGCAAAGATAGAGGAAGTGAGTAGAGCATGCAGCAGACCTCTTGGACTGTACCTGATATGCCCAATCCTGGCAAATGGATAAGTCCTGAATTATTGAGGAGGGTAGCATCCATGTTTAATGACTGCCCAACACCGCTCTTCGGGCAGATTCTACCGCGCTATGAATTTACCCCCCTACCCGTCACAAAATATTCCCACCGGTTCTTAACCTTTGATTTAGAAAACCAAACTGTCATCTCTGAGATTCCATTTGAACTTGGGATATGGGAGGGACATGGAACATTTTTCCCATTCAACCCTCCTCTCTTTTTCCCTACAACTAAGCTGACCTC--TTTTTTTTTGCTCCCCCTCGTTTTTATTTTTAATTTCGTTTTATGACGAATAAGGCGGTGTATTTATTTCCCTTCAGCTTCGGAACACGTTTATGAAAGCTCTGCACATATTGCCCGAAAAGAAATGGAAGGAAAAGCTTTAAAAAAATGCATCCGGTGCCACAAAATCATATGAATTAAATA------------------------------------------------------------------------------------------------------------------------------------------------------------------------------------------------------------------------------------------------------------------------------------------------------------------------------------------------------------
Ndilutus_StarveRockCave_G3174 TATAAATATTAAGCATATCTAAAGAGTTAAATGGGTGT-----------------TCCCTGTATAACTGCAGCTTAATTCATCGATGT----------------AGAGCAGCATCGATATTAGAACTCATTTTTTTAAAAAAAATTAT-------CCAATGAACAAAGACAATGAAATGGGCATGCGATTGTGAAAAAAAGTTATTCTTTATTCAAACAGTAAACAGAAAAAGCGAAGAAAAAATTCACTCTCTATACACATATTTGCTAAAATGCATACAATAAACAAATAGAAAGGAAAATTGATCTGCATTTATAATAGTAAATAGTTCAAATAAAATCTAAATCAACAACGAACCCGACGTAACTCCTACAAGCCGCAGGTCGCTTCCGCATTTCAGTTTATTTATTTATTGAGTATTTATTTATTTTGAATTTTTTGCCCTACACAAAATAAAGAAAAATGCCCCATTTTATTCTTTCGCCGCAGAC-TTTTTTTTTTCAAAAGCAAGCGGTTTTTCCATAGGGAAAAGGTAAACTAAAAGACGCAAAAGCAAAGATAGAGGAAGTGAGTAGAGCATGCAGCAGACCTCTTGGACTGTACCTGATATGCCCAATCCTGGCAAATGGATAAGTCCTGAATTATTGAGGAGGGTAGCATCCATGTTTAATGACTGCCCAACACCGCTCTTCGGGCAGATTCTACCGCGCTATGAATTTACCCCCCTACCCGTCACAAAATATTCCCACCGGTTCTTAACCTTTGATTTAGAAAACCAAACTGTCATCTCTGAGATTCCATTTGAACTTGGGATATGGGAGGGACATGGAACATTTTTCCCATTCAACCCTCCTCTCTTTTTCCCTACAACTAAGCTGACCTC--TTTTTTTTTGCTCCCCCTCGTTTTTATTTTTAATTTCGTTTTATGACGAATAAGGCGGTGTATTTATTTCCCTTCAGCTTCGGAACACGTTTATGAAAGCTCTGCACATATTGCCCGAAAAGAAATGGAAGGAAAAGCTTTAAAAAAATGCATCCGGTGCCACAAAATCATATGAATTAAATATAGAGTCAGATTTATTCCTGGCTTATAGAAATTTCATAG---------------------------------------------------------------------------------------------------------------------------------------------------------------------------------------------------------------------------------------------------------------------------------------------------------------------
Nfridelli_LittlePigeon_N262 TATAAATATTAAGCATATCTTAAGAGTTAAATGGGTGTTCCGGGACCTCTGGGACACCCTGTATAACTGCAACTTAATTCATCGATGC-----------------------CATCGATATTAGAACTCATTTTTTA-AAAACATTTATCAGAGAATTAATGAACAAAGGCAATGAAATGGGCATGCGGTTGTGAAAAAGAGTTATTCTTTATTCAAACAGTAAACAGAAAAAGCGAAGAAAAAATTCACTCTCTATACACATATTTGCTAAAATGCATACAATAAACAAATAGAAAGGAAAATTGATCTGCATTTGTAATAGTAAATAGTTCAAATAAAATCTAAATCAACAACGAACCCGACGTAACTCCTACAAGCCGCAGGTCGCTTCCGCATTTCAGTTTATTTATTTATTGAGTATTTATTTATTTTGAATTTTTTGCCCTACACAAAATAAAGAAAAATGCCCCATTTTATTCTTTCGCCGCAGAC---TTTTTTTTCAAAAGCAAGCGGTTTTTCCATAGGGAAAAGGTAAACTAAAAGACGCAAAAGCAAAGATAGAGGAAGTGAGTAGAGCATGCAGCAGACCTCTTGGACTGTACCTGATATGCCCAATCCTGGCAAATGGATAAGTCCTGAATTATTGAGGAGGGTAGCATCCATGTTTAATGACTGCCCAACACCGCTCTTCGGGCAGATTCTACCGCGCTATGAATTTACCCCCCTACCCGTCACAAAATATTCCCACCGGTTCTTAACCTTTGATTTAGAAAACCAAACTGTCATCTCTGAGATTCCATTTGAACTTGGGATATGGAAGGGACATGGAACATTTTCCCCATTCAACCCTCCTCTCTTTTTCCCTACAACTAAGCTGACCTCTTTTTTTTTTTGCTCCCCTTCGTTTTTATTTTTAATTTCGTTTTATGACGAATAAGGCGGTGTATTTATTTCCCTTCAGCTTCGGAACACGTTTATGGAAGCTCTGCACATATTGCCCGAATGGAAATGGAAGAAAAAGCTTTAAAAAAATGCATCCGGTGCCACAAAATCATATGAATTAAATATAGAGTCAGATTTATTCCTGGCTTATAGAAATTTCATAGACTAATAAAGAAACTCAAAAAATTGATCTAATGCGAAGAGGATTTTCTTGAGATAAGGTTTCCTGAATCAGAGAGCATGCAACTCTGTGTAATTTCACTTGATCAAGATCTAGTTTATTTTAACCCCTAGTCTTTTTACTGCAATGTCGTTTTCACTGCATTGTTATGTTCAAGGGAACATGTGATTACAAAGTGGTTTTCTGGAGCTTTGCATATACTACCCGAATGGGAAATTGAAGGAAAAGCTTAAAAAAATGCCCCCGGCTTCTTAAATTCATATGAATTAAATATAGAGTCAGATTTATTCCT
Nfurtivus_HugdenBranch_G3175 ---------------TATCTCGAGAGTTAAATGGGTGTTCCGGGACCTCTGGGACACCCTGTATAACTTCAACTTAATTCATCGATGCCATCGGGATATGCTGAAGAGCAGCATCGATATTAGAACTCATTTTTTTAAAAACATTTATCAGAGAACTAATGAACAAAGGCAATGAAATGGGCATGCGGTTGTGAAAAAAAGTTATTCTTTATTCAAGCAGTAAACAGAAAAAGCGAAGAAAAAATTCACTCTCTATACACATATTTGCTAAAATGCATACAATAAACAAATAGAAAGGAAAATTGATCTGCATTTGTAATAGTAAATAGTTCAAATAAAATCTAAATCAACAACGAAACCGACGTAACTCCTACAAGCCGCAGGTCGCTTCCGCATTTCAGTTTATTTATTTATTGAGTATTTATTTATTTTGAATTTTTTGCCCTACACAAAATAAAGAAAAATGCCCCATTTTATTCTTTCGCCGCAGAC-TTTTTTTTTTCAAAAGCAAGCGGTTTTTCCATAGGGAAAAGGTAAACTAAAAGACGCAAAAGCAAAGATAGAGGAAGTGAGTTGAGAATGCAGCAGACCTCTTGGACTATACCTGATATGCCCAATCCTGGAAAATGGATAAGTCCTGAATTATTGAGGAGGGTAGCATCCATGTTTAATGACTGCCCAACACCGCTCTTCGGGCAGATTCTACCGCGCTATGAATTTACCCCCCTACCCGTCACAAAATATTCCCACCGGTTCTTAACCTTTGATTTAGAAAACCAAACTGTCATCTCTGAGATTCCATTTGAACTTGGGATATGGGAGGGACATGGAACATTTTCCCCATTCAACCCTCCTCTCTTTTTCCCTACAACTAAGCTGACCTCTTTTTTTTTTTGCTCCCCTTCGTTTTTATTTTTAATTTCGTTTTATGACGAATAAGGCGGTGTATTTATTTCCCTTCAGCTTCGGAACACGTTTATGGAAGCTCTGCACATATTGCACGAATGGAAATGGAAGAAAAAGCTTTAAAAAAATGCATCCGGTGCCACAAAAACATATGAATTAAATATAGAGTCAGATTTATTCCTGGCTTATAGAAATTTCATAGACTAATAAAGAAACTCAAAAAATTGATCTAATGCGAAGAGGATTTTCTTGAGATAAGGTTTCCTGAATCAGAGAGCATGCAACTCTGTGTAATTTCACTTGATCAAGATCTAGTTTATTTTAACCCCTAGTCTTTTTACTGCAATGTCGTTTTCAGTGCATTGTTATGTTCAAGGGAACATGTGACTACAAAGTGGTTTTCTGCAGCTTTGCATATACTACCCGAATGGGAAATTGAAGGAAAAGCTTAAAAAAATACCCCCGGCTTCTTAAATTCATATGAATTAAATATAGAGTCAGATTTATTCCT
Nfurtivus_RaccoonMtn_N1026 TATAAATATTAGGCATATCTAAAGAGTTAAATGGGTGTTCCGGGACTTCTGGGACACCCTGTATAACTTCAACTTAATTCATCGATGCCATCGGGATATGCTGAAGAGCAGCATCGATATTAGAACTCATTTTTTTAAAAACATTTATCAGAGAACTAATGAACAAAGGCAATGAAATGGGCATGCGGTTGTGAAAAAAAGTTATTCTTTATTCAAGCAGTAAACAGAAAAAGCGAAGAAAAAATTCACTCTCTATACACATATTTGCTAAAATGCATACAATAAACAAATAGAAAGGAAAATTGATCTGCATTTGTAATAGTAAATAGTTCAAATAAAATCTAAATCAACAACGAAACCGACGTAACTCCTACAAGCCGCAGGTCGCTTCCGCATTTCAGTTTATTTATTTATTGAGTATTTATTTATTTTGAATTTTTTGCCCTACACAAAATAAAGAAAAATGCCCCATTTTATTCTTTCGCCGCAGAC-TTTTTTTTTTCAAAAGCAAGCGGTTTTTCCATAGGGAAAAGGTAAACTAAAAGACGCAAAAGCAAAGATAGAGGAAGTGAGTTGAGAATGCAGCAGACCTCTTGGACTATACCTGATATGCCCAATCCTGGAAAATGGATAAGTCCTGAATTATTGAGGAGGGTAGCATCCATGTTTAATGACTGCCCAACACCGCTCTTCGGGCAGATTCTACCGCGCTATGAATTTACCCCCCTACCCGTCACAAAATATTCCCACCGGTTCTTAACCTTTGATTTAGAAAACCAAACTGTCATCTCTGAGATTCCATTTGAACTTGGGATATGGGAGGGACATGGAACATTTTCCCCATTCAACCCTCCTCTCTTTTTCCCTACAACTAAGCTGACCTCTTTTTTTTTTTGCTCCCCTTCGTTTTTATTTTTAATTTCGTTTTATGACGAATAAGGCGGTGTATTTATTTCCCTTCAGCTTCGGAACACGTTTATGGAAGCTCTGCACATATTGCACGAATGGAAATGGAAGAAAAAGCTTTAAAAAAATGCATCCGGTGCCACAAAAACATATGAATTAAATATAGAGTCAGATTTATTCCTGGCTTATAGAAATTTCATAGACTAATAAAGAAACTCAAAAAATTGATCTAATGCGAAGAGGATTTTCTTGAGATAAGGTTTCCTGAATCAGAGAGCATGCAACTCTGTGTAATTTCACTTGATCAAGATCTAGTTTATTTTAACCCCTAGTCTTTTTACTGCAATGTCGTTTTCAGTGCATTGTTATGTTCAAGGGAACATGTGACTACAAAGTGGTTTTCTGCAGCTTTGCATATACTACCCGAATGGGAAATTGAAGGAAAAGCTTAAAAAAATACCCCCGGCTTCTTAAATTCATATGAATTAAATATAGAGTCAGATTTATTCCT
Ngeorgia_Sittons_N073 ---------------------------------------------------------------------------------TAGATGCCATCGGGATATGCTGAAGAGCAGCATCGATATTAGAACTCATTTTTT-AAAAACATTTATCAGAGAACTAATGAACAAAGGCAATGAAATGGGCATGCGGTTGTGAAAAAAAGTTATTCTTTATTCAAACAGTAAACAGA----------AAAAAATTCACTCTCTATACACATATTTGCTAAAATGCATACAATAAACAAATAGAAAGGAAAATTGATCTGCATTTGTAATAGTAAATAGTTCAAATAAAATCTAAATCAACAACGAACCCGACGTAACTCTTACAAGCCGCAGGTCGCTTCCGCATTTCAGTTTATTTATTTATTGAGTATTTATTTATTTTGAATTTTTTGCCCTACACAAAATAAAGAAAAATGCCCCATTTTATTCTTTCGCCGCAGACTTTTTTTT--TCAAAAGCAAGCGGTTTTTCCATAGGGAAAAGGTAAACTAAAAGACGCAAAAGCAAAGATAGAGGAAGTGAGTAGAGCAAGCAGCAGACCTTTTGGACTGTACCTGATATGCCCAATCCTGGCAAATGGATAAGTCCTGAATTATTGAGGAGGGTAGCATCCATGTTTAATGACTGCCCAACACCGCTCTTCGGGCAGATTCTACCGCCCTATGAATTTACCCCCCTACCCGTCACAAAATATTCCCACCGGTTCTTAACCTTTGATTTAGAAAACCAAACTGTCATCTCTGAGATTCCATTTGAACTTGGGATATGGGAGGGACATGGAACATTTTCCCCATTCAACCCTCCTCTCTTTTTCCCTACAACTAAGCTGACCTC---TTTTTTTTGCTCCCCTTCGTTTTTATTTTTAATTTCGTTTTATGACGAATAAGGCGGTGTATTTATTTCCCTTCAGCTTCGGAACACGTTTATGGAAGCTCTGTACATATTGCCCGAATGGAAATGGAAGAAAAAGCTTTAAAAAAATGCATCCGGTGCCACAAAATCATATGAATTAAATATAGAGTGAGATTTATTCCTGGCTTATAGAAATTTCATAGACTAGTATAGATAGACAAAGAGTTGATCTAAGGCGAAGAGGATTTTCTTGAGATAAGGTTTCCTCAATCAGAGAGCATGCAACTCTGTGTAATTTCAATTGATCAAGATCTAGTTTATTTTAACCCCTAGTCTTTTTACTGCAATGTCGTTTTCACTGCATTGTTATGTTCAAGGGAACATG-------------------------------------------------------------------------------------------------------------------------------
Ngertschi_CedarCreek_N351 TATAAATATCAAGCATACCTAAAGAGTTAAATGGGTGTTCCGGGACCTCTGGGACACCCTGCATAACTGCAACTTAATTCATTGATGCCATCAGGATATGCTGTAGAGCAGCATCGATATTAGAACTCATTTTTTT-AAAAAAATTATCAGAGAACTAATGAACAAAAGCAATGAAATGAGCATGCGGTTGTGAAAAAAAGTTATTCTTTATTCAAACAGTAAACAGAAAAAGCGAAGAAAAAATTCACTCTCTATACACATATTTGCTAAAATGCATACAATAAACAAATAGAAAGGAAAATTGATCTGCATTTGTAATAGTAAATAGTTCAAATAAAATCTAAATCAACAACGAACCCGACGTAACTCCTACAAGCCGCAGGTCGCTTCCGCATTTCAGTTTATTTATTTATTGAGTATTTATTTATTTTGAATTTTTTGCCCTACACAAAATAAAGAAAAATGCCCCATTTTATTCTTTCGCCGCAGAC-TTTTTTTTCCCAAAAGCAAGCGGTTTTTCCATAGGGAAAAGGTAAACTAAAAGACGCAAAAGCAAAGATAGAGGAAGTGAGTAGAGCATGCAGCAGACCTCTTGGACTGTACCTGATATGCCCAATCCTGGCAAATGGATAAGTCCTGAATTATTGAGGAAGGTAGCATCCATGTTTAATGACTGCCCAACACCGCTCTTCGGGCACATTCTACCGCGCTATGAATTTACCCCCCTACCCGTCACAAAATATTCCCACCGGTTCTTAACCTTTGATTTAGAAAACCAAACTGTCATCTCTGAGATTCCATTTGAACTTGGGATATGGGAGGGACATGGAACATTTTCCCCATTCAACCCTCCTCTCTTTTTCCCTACAACTAAGCTGACCTC--TTTTTTTTTGCTCCCCTTCGTTTTTATTTTTAATTTCGTTTTATGACGAATAAGGCGGTGTATTTATTTCCCTTCAGCTTCGAAACACGTTTATGGAAGCTCTGCACATATTGCTCGAATAGAAATGGAAGGAAAAGCTTTAAAAAAATGCATCCGGTGCCACAAAATCATATGAATTAAATATAGAGTCAGATTTATTCCTGGCTTATAGAAATTTCATAGACTAATAAAGAAACTCAAAAAATTGATCTAATGTGAAGAGGATTTTCTTGAGATAAGGTTTCCTGAATCAGTGAGCATGCAACTCTATGTAATTTCACTTGATCAAGATCTAGTTTATTTTAACCTCTAGTCTTTTTACTGCAATGTCGTTTTCACTGCATTGTTATGTTCAAGGGAACATGTGAT-----GGTGGTTTTCTGGAGCTTTGCATATACTACCCGAATGGGAAATGGGAGAAAAAGCTTAAAAAAATGCCCCCGACTTCTTACATTCATATGAATTAAATACAGAATCGGATTTATTTCT
Ngertschi_FrenchBroad_N968 --------------------------------------------------------------------------------------------------------------------------------------------------------------------------------------------------------------------------------------------AGAAAAAATTCACTCTCTATACACATATTTGCTAAAATGCATACAATAAACAAATAGAAAGGAAAATTGATCTGCATTTGTAATAGTAAATAGTTCAAATAAAATCTAAATCAACAACGAACCCGACGTAACTCCTACAAGCCGCAGGTCGCTTCCGCATTTCAGTTTATTTATTTATTGAGTATTTATTTATTTTGAATTTTTTGCCCTACACAAAATAAAGAAAAATGCCCCATTTTATTCTTTCGCCGCAGAC-TTTTTTTTCCCAAAAGCAAGCGGTTTTTCCATAGGGAAAAGGTAAACTAAAAGACGCAAAAGCAAAGATAGAGGAAGTGAGTAGAGCATGCAGCAGACCTCTTGGACTGTACCTGATATGCCCAATCCTGGCAAATGGATAAGTCCTGAATTATTGAGGAGGGTAGCATCCATGTTTAATGACTGCCCAACACCGCTCTTCGGGCACATTCTACCGCGCTATGAATTTACCCCCCTACCCGTCACAAAATATTCCCACCGGTTCTTAACCTTTGATTTAGAAAACCAAACTGTCATCTCTGAGATTCCATTTGAACTTGGGATATGGGAGGGACATGGAACATTTTCCCCATTCAACCCTCCTCTCTTTTTCCCTACAACTAAGCTGACCTC--TTTTTTTTTGCTCCCCTTCGTTTTTATTTTTAATTTCGTTTTATGACGAATAAGGCGGTGTATTTATTTCCCTTCAGCTTCGGAACACGTTTATGGAAGCTCTGCACATATTGCTCGAATAGAAATGGAAGGAAAAGCTTTAAAAAAATGCATCCGGTGCCACAAAATCATATGAATTAAATATAGAGTCAGATTTATTCCTGGCTTATAGAAATTTCATAGACTAATAAAGAAACTCAAAAAATTGATCTAATGTGAAGAGGATTTTCTTGAGATAAGGTTTCCTGAATCAGTGAGCATGCAACTCTATGTAATTTCACTTGATCAAGATCTAGTTTATTTTAACCTCTAGTCTTTTTACTGCAATGTCGTTTTCACTGCATTGTTATGTTCAAGGGAACATGTGAT-----GGTGGTTTTCTGGAGCTTTGCATATACTACCCGAATGGGAAATGGGAG----------------------------------------------------------------------
Ngertschi_HickoryNutGap_N810 -------------------------------------------------------------------------------------------------------------------------------------------------------------------------------------------------------------TCTTTATTCAAACAGTAAACAGAAAAAGCGAAGAAAAAATTCACTCTCTATACACATATTTGCTAAAATGCATACAATAAACAAATAGAAAGGAAAATTGATCTGCATTTGTAATAGTAAATAGTTCAAATAAAATCTAAATCAACAACGAACCCGACGTAACTCCTACAAGCCGCAGGTCGCTTCCGCATTTCAGTTTATTTATTTATTGAGTATTTATTTATTTTGAATTTTTTGCCCTACACAAAATAAAGAAAAATGCCCCATTTTATTCTTTCGCCGCAGACTTTTTTTTTTTCAAAAGCAAGCGGTTTTTCCATAGGGAAAAGGTAAACTAAAAGACGCAAAAGCAAAGATAGAGGAAGTGAGTAGGGCATGCAGCAGACCTCTTGGACTGTACCTGATATGCCCAATCCTGGCAAATGGATAAGTCCTGAATTATTGAGGAGGGTAGCATCCATGTTTAATGACTGCCCAACACCGCTCTTCGGGCACATTCTACCGCGCTATGAATTTACCCCCCTACCCGTCACAAAATATTCCCACCGGTTCTTAACCTTTGATTTAGAAAACCAAACTGTCATCTCTGAGATTCCATTTGAACTTGGGATATGGGAGGGACATGGAACATTTTCCCCATTCAACCCTCCTCTCTTTTTCCCTACAACTAAGCTGACCTCTTTTTTTTTTTGCTCCCCTTCGTTTTTATTTTTAATTTCGTTTTATGACGAATAAGACGGTGTATTTATTTCCCTTCAG-TTCGGAACACGTTTATGGAAGCTCTGCACATATTGCTCGAATAGAAATGGAAGGAAAAGCTTTAAAAAAATGCATCCGGTGCCACAAAATCATATGAATTAAATATAGAGTCAGATTTATTCCTGGCTTATAGAAATTTCATAGACTAATAAAGAAACTCAAAAAATTGATCTAATGTGAAGAGGATTTTCTTGAGATAAGGTTTCCTGAATCAGTGAGCATGCAACTCTATGTAATTTCACTTGATCAAGATCTAGTTTATTTTAATCCCTAGTCTTTCTACTGCAATGTCGTTTTCACTGCATTGTTATGTTCAAGGGAACATGTGACTACAAAGTGGTTTTCTGGAGCTTTGCATATACTACCCGAATGAGAAATTGAAGGAAAAGCTTAAAAAAATGCCCCCGGCTTCTTAAATTCATATGAATTAAATATAGAATCGGATTTATTTCT
Nholsingeri_BrumleyCrk_N916 TATAAATGTAAAGCATATCTCAAGAGTTAAATGGGTGT-----------------TCCCTGTATAACTGCAACTTAATTCATCGATGCCATCAGGATATGCTGCAGAGCAGCATCGATATTAGAACTCATTTTTTTAAAAAAATT--------ATCTAATGAACAAAGGCAATGAAATGGGCATGCGATTGTGAAAAAAAGTTATTCTTTATTCAAACAGTAAACAGAAAAAGCGAAGAAAAAATTCACTCTCTATACACATATTTGCTAAAATGCATACAATAAACAAATAGAAAGGAAAATTGATCTGCATTTGTAATAGTAAATAGTTCAAATAAAATCTAAATCAACAACGAACCCGACGTAACTCCTACAAGCCGCAGGTCGCTTCCGCATTTCAGTTTATTTATTTATTGAGTATTTATTTATTTTGAATTTTTTGCCCTACACAAAATAAAGAAAAATGCCCCATTTTATTCTTTCGCCGCAGACTTTTTTTTTTTCAAAAGCAAGCGGTTTTTCCATAGGGAAAAGGTAAACTAAAAGACGCAAAAGCAAAGATAGAGGAATTGAGTAGAGCATGCAGCAGACCTCTTGGACTGTACCTGATATGCCCAATCCTGGCAAATGGATAAGTCCTGAATTATTGAGGAGGGTAGCATCCATGTTTAATGACTGCCCAACACCGCTCTTCGGGCAGATTCTACCGCGCTATGAATTTACCCCCCTACCCGTCACAAAATATTCCCACCGGTTCTTAACCTTTGATTTAGAAAACCAAACTGTCATCTCTGAGATTCCATTTGAACTTGGGATATGGGAGGGACATGGAACATTTTCCCCATTCAACCCTCCTCTCTTTTTCCCTACAACTAAGCTGACCTCTTTTTTTTGTTGCTCCCCCTCGTTTTTATTTTTAATTTCGTTTTATGACGAATAAGGCGGTGTATTTATTTCCCTTCAGCTTCGGAACACGTTTATGGAAGCTCTGCACATATTGCCCGAATAGAAATGGAAGGAAAAGCTTTAAAAAAATGCATCCGGTGCCACAAAATCATATGAATTAAATATAGAGTCAGATTTATTCCTGGCTTATAGAAATTTCATAG---------------------------------------------------------------------------------------------------------------------------------------------------------------------------------------------------------------------------------------------------------------------------------------------------------------------
Nholsingeri_PondCave_N541 TATAAATGTTAGGCATATCTGCAGAGTTAAATGGGTGT-----------------TCCCTGTATAACTGTAACTTAATTCATCGATGCCATCAGAATATGCTGCAGAGCAGCATCGATATTAGAACTCATTTTTTTAAAAAAATT--------ATCTAATGAACA---------AAATGGGCATGCGATTGTGAAAAAAAGTTATTCTTTATTCAAACAGTAAACAGAAAAAGCGAAGAAAAAATTCACTCTCTATACACATATTTGCTAAAATGCATACAATAAACAAATAGAAAGGAAAATTGATCTGCATTTGTAATAGTAAATAGTTCAAATAAAATCTAAATCAACAACGAACCCGACGTAACTCCTACAAGCCGCAGGTCGCTTCCGCATTTCAGTTTATTTATTTATTGAGTATTTATTTATTTTGAATTTTTTGCCCTACACAAAATAAAGAAAAATGCCCCATTTTATTCTTTCGCCGCAGAC-TTTTTTTTTTCAAAAGCAAGCGGTTTTTCCATAGGGAAAAGGTAAACTAAAAGACGCAAAAGCAAAGATAGAGGAAGTGAGTAGAGCATGCAGCAGACCTCTTGGACTGTACCTGATATGCCCAATCCTAGCAAATGGATAAGTCCTGAATTATTGAGGAGGGTAGCATCCATGTTTAATGACTGCCCAACACCGCTCTTCGGGCAGATTCTACCGCGCTATGAATTTACCCCCCTACCCGTCACAAAATATTCCCACCGGTTCTTAACCTTTGATTTAGAAAACCAAACTGTCATCTCTGAGATTCCATTTGAACTTGGGATATGGGAGGGACATGGAACATTTTCCCCATTCAACCCTCCTCTCTTTTTCCCTACAACTAAGCTGACCTCTTTTTTTTGTTGCTCCCCCTCGTTTTTATTTTTAATTTCGTTTTATGACGAATAAGGCGGTGTATTTATTTCCCTTCAGCTTTGGAACACGTTTATGGAAGCTCTGCACATATTGCCCGAATAGAAATGGAAGGAAAAGCTTTAAAAAAATGCATCCGATGCCACAAAATCATATGAATTAAATATAGAGTCAGATTTATTCCTGGCTTATAGAAATTTCATAGACTAATAAAGAAACTCAAAAAATTGATCTAATGGGAAGAGGATTTTTTTGAGATAAGGTTTCCTGAATCAGTGAGCATGCAACTCTATGTCATTTCACTTGATCAAGATCTAGTTTATTTTAACCCCTAGTCTTTGTACTGCAATGTCGTTTTCACTGCATTGTTATGTTCAAGGGAACATGTGACTACAAAGTGGTTTTCTGGAGTTTTGCATATACTACCCGAATGGGAAATTGAAGGCAAAGTTTAAAAAAATGCCCCCGGCTTCTTAAATTCATATGAATTAAATATAGAGTCAGATTTATTCCT
Ncooperi_NantRiverGorge_N682 --------TTAAGCATGTCTGAAGAGTTAAATGGGTGTTTCGGGACCTCTGGGACACCCTGTATAACTGCAACTTAATTCATCGATGC-----------------------CATCGATATTAGAACTCATTTTTT-AAAAAAATTTATCAGAGAACTAATGAACAAAGGCAATGAAATGGGCAGGCGGTTGTGAAAAAAAGTTATTCTTTATTCAAACAGTAAACAGAAAAAGCGAAGAAAAAATTCACTCTCTATACACATATTTGCTAAAATGCATACAATAAACAAATAGAAAGGAAAATTGATCTGCATTTGTAATAGTAAATAGTTCAAATAAAATCTAAATCAACAAAGAACCCGACGTAACTCCTACAAGCCGCAGGTCGCTTCCGCATTTCAGTTTATTTATTTATTGAGTATTTATTTATTTTGAATTTTTTGCCCTACACAAAATAAAGAAAAATGCCCCATTTTATTCTTTCGCCGCAGACTTTTTTTTTTTCAAAAGCAAGCGGTTTTTCCATAGGGAAAAGGTAAACTAAAAGACGCAAAAGCAAAGATAGAGGAAGTGAGTTGAGCATGCAGCAGACCTCTTGGACTGTACCTGATATGCCCAATCCTGGCAAATGGATAAGTCCTGAATTATTGAGGAGGGTAACATCCATGTTTAATGACTGCCCAACACCGCTCTTCGGGCAGATTCTACCGCGCTATGAATTTACCCCCCTACCCGTCACAAAATATTCCCACCGGTTCTTAACCTTTGATTTAGAAAACCAAACTGTCATCTCTGAGATTCCATTTGAACTTGGGATATGGGAGGGACATGGAACATTTTCCCCATTCAACCCTCCTCTCTTTTTCCCTACAACTAAGCTGACCTC--TTTTTTTTTGCTCCCCTTCGTTTTTATTTTTAATTTCGTTTTATGACGAATAAGGCGGTGTATTTATTTCCCTTCAGCTTCGGAACACGTTTATGGAAGCTCTGCACATATTGCCCGAATGGAAATGGAAGAAAAAGCTTTAAAAAAATGCATCCGGTGCCACAAAATCATATGAATTAAATATAGAGTCAGATTTATTCCTGGCTTATAGAAATTTCATAGACTA-----------------------------------------------------------------------------------------------------------------------------------------------------------------------------------------------------------------------------------------------------------------------------------------------------------------
Nlowderi_ChestnutBranch_N731 TATAAAAATTAAGCATATCTAAAGAGTTAAATGGGTGTTCCGGGACCTCTGGGACACCCTGTATAACTGCAACTTAATTCATCGATGCCATTGGGATATGCTGAAGAGCAGCATCGATATTAGAACTAATTTTTTT-AAAACAATTATCAGAGAACTAATGAACAAAGGCAATGAAATTGGCATGCGGTTGTGAAAAAAAGTTATTCTTTATTCAAACAGTAAACAGAAAAAGCGAAGAAAAAATTCACTCTCTATACACATATTTGCTAAAATGCATACAATAAACAAATAGAAAGGAAAATTGATCTGCATTTGTAATAGTAAATAGTTCAAATAAAATCTAAATCAACAACGAACCC-----------TAAAAGCCGTAGGTCGCTTCCGCATTTCAGTTTATTTATTTATTGAGTATTTATTTATTTTGAATTTTTTGCCCTACACAAAATAAAGAAAAATGCCCCATTTTATTCTTTCGCCGCAGAC-TTTTTTTTTTCAAAAGCAAGCGGTTTTTCCATAGGGAAAAGGTAAACTAAAAGACGCAAAAGCAAAGATAGAGGAAGTGAGTAGAGCATGCAGCAGACCTCTTGGACTGTACCTGATATGCCCAATCCTGGCAAATGGATAAGTCCTGAATTATTGAGGAGGGTAGCATCCATGTTTAATGACTGCCCAACACCGCTCTTCGGGCAGATTCTACCGCGCTATGAATTTACCCCCCTACCCGTCACAAAATATTCCCACCGGTTCTTAACCTTTGATTTAGAAAACCAAACTGTCATCTCTGAGATTCCATTTGAACTTGGGATATGGGAGGGACATAGAACATTTTCCCCATTCAACCCTCCTCTCTTTTTCCCTACAACTAAGCTGACCTCTTTTTTTTTTTGCTCCCCTTCGTTTTTATTTTTAATTTCGTTTTATGACGAATAAGGCGGTGTATTTATTTCCCTTCAGCTTCGGAACACGTTTATGGAAGCTCTGCACATATTGCCCGAATGGAAATGGAAGAAAAAGCTTTAAAAAAATGCATCCGGTGCCACAAAATCATATGAATTAAATATAGAGTCAGATTTATTCCTGGCTTATAGAAATTTCATAGACTAATAAAGAAACTCAAAAAATTGATCTAATGCAAAGAAGATTTTCTTGAGATAAGGTTTCCTGAATTACTGAGCATGCAACTGTATCTAATTTCATTTGATCAAGATCTAGTTCATTTTAACCCCTAGTCTTTTTACTGCAATGTCGTTTTCACTGCATTGTTATGTTCAAAGGAACATGTGACTACAAAGTGGTTTTCTGGAGCTTTGTATATATTACCCGAATGGAAAATTGAAGCAAAAACTTTAAAAAATGCCCCCGGTGTCTTAAATTCATATGAATTAAATATAGAATTGTATTTATTTAT
Nmimus_Straleys_N625 --------------------------------------------------------------------------------------------------------------------------------------------------------------ATGAGCAAAGGCAATGAATTGGAAATGCGATTGTGAAAAAAAGTTATTCTTTATTCAAACAGTAAACAGAAAAAGCGAAGAAAAAATTCACTCTCTATACACATATTTGCTAAAATGCATACAATGAACAAATAGAAAGGAAAATTGATCTGCATTTGTAATAGTAAATAGTTCAAATAAAATCTAAATCAACAACGAACCCGACGTAACTCCTACAAGCCGCAGGTCGCTTCCGCATTTCAGTTTATTTATTTATTGAGTATTTATTTATTTTGAATTTTTTGCCCTACACAAAATAAAGAAAAATGCCCCATTTTATTCTTTCGCCGCAGACTTTTTTTT--TCAAAAGCAAGCGGTTTTTCCATAGGGAAAAGGTAAACTAAAAGACGCAAAAGCAAAGATAGAGGAAGTGAGTAGAGCATGCAGCAGACCTCTTGGACTGTACCTGATATGCCCAATCCTGGCAAATGGATAAGTCCTGAATTATTGAGGAGGGTAGCATCCATGTTTAATGACTGCCCAACACCGCTCTTCGGGCAGATTCTACCGCGCTATGAATTTACCCCCCTACCCGTCACAAAATATTCCCACCGGTTCTTAACCTTTGATTTAGAAAACCAAACTGTCATCTCTGAGATTCCATTTGAACTTGGGATATGGGAGGGACATGGAACATTTTCCCCATTCAACCCTCCTCTCTTTTTCCCTACAACTAAGCTGACCTCCTTTTTTTTTTGCTCCCCCTCGTTTTTATTTTTAATTTCGTTTTATGACGAATAAGGCGGTGTATTTATTTCCCTTCAGCTTCGGAACACGTTTATGGAAGCTCTGCACATATTGCCCGAATAGAAATGGAAGGAAAAGCTTTAAAAAAATGCATCCGGTGCCACAAAATCATATGAATTAAATATAGAGTCAGATTTATTCCTGGCTTATAGAAATTTCATAGACTAATAAAGAAACTCAAAAAATTGATCTAATGCGAAGAGGATTTTCTTGAGATAAGGTTTCCTGAATCAGTGAGCATGCAACTGTATGTAATTTCACTTGATCAAGATCTAGTTTATTTTAACCCCTAGTCTTTTTACTGCAATGTAGTTTTCACTGCATTGTTATGTTCAACGGATCATGTGACTACAAAG--------------------------------------------------------------------------------------------------------------------
Nnasicus_CaneyFork_N171 ----AATATTAAGCATAGCTCGAGAGTTAAATGGGTGTTCAGGGACCTCTGGGACACCCTGTATAACTGCAACTTAATTCATCGATGCCACCAGGATATGCTGTAGAGCAGCATCGATATTAGAACTCATTTTTTT-AAAAAAATTATCAGAGAACTAATGAACAAAGGCAATGAAATGGGCATGCGGTTGTGAAAAAAAGTTATTCTTTATTCAAACAGTAAACAGAAAAAGCGAAGAAAAAATTCACTCTCTATACACATATTTGCTAAAATGCATACAATAAACAAATAGAAAGGAAAATTGATCTGCATTTGTAATAGTAAATAGTTCAAATAAAATCTAAATCAACAACGAACCCGACGTAACTCCTACAAGCCGCAGGTCGCTTCCGCATTTCAGTTTATTTATTTATTGAGTATTTATTTATTTTGAATTTTTTGCCCTACACAAAATAAAGAAAAATGCCCCATTTTATTCTTTCGCCGCAGAC-TTTTTTTTTTCAAAAGCAAGCGGTTTTTCCATAGGGAAAAGGTAAACTAAAAGACGCAAAAGCAAAGATAGAGGAAGTGAGTAGAGCATGCAGCAGACCTCTTGGACTGTACCTGATATGCCCAATCCTGGCAAATGGATAAGTCCTGAATTATTGAGGAGGGTAGCATCCATGTTTAATGACTGCCCAACACCGCTCTTCGGGCAGATTCTACCGCGCTATGAATTTACCCCCCTACCCGTCACAAAATATTCCCACCGGTTCTTAACCTTTGATTTAGAAAACCAAACTGTCATCTCTGAGATTCCATTTGAACTTGGGATATGGGAGGGACATGGAACATTTTCCCCATTCAACCCTCCTCTCTTTTTCCCTACAACTAAGCTGACCTCTTTTTTTTGTTGCTCCCCTTCGTTTTTATTTTTAATTTCGTTTTATGACGAATAAGGCGGTGTATTTATTTCCCTTCAGCTTCGGAACACGTTTATGGAAGCTCTGCACATATCGCCCGAATAGAAATGGAAGGAAAAGCTTTAAAAAAATGCATCCGGTGCCACAAAATCATATGAATTAAATATAGAGTCAGATTTATTCCTGGCTTATAGATATTTCATAGACTAATAAAGAAACTCAAAAAATTGATCTAATGCGAAGGGGATTTTCTTGAGATAAGGTTTCCTGAATCAGTGAGCATGCAACTCTATGTAATTTCACTTGATCAAGATCTAGTTCATTTTAACCCCTAGTCTTTTTATTGCAATGTCGTTTTCACTGCATTGTTATGTTCAAGGGTACATGTGACTACAAAGTGGTTTTCTGGAGCTTTGCATATACTACCCGAATGGGAAATTGAAGGAAAAGCTTAAAAAAATGTTCTCGGCTTCTTAAATTCATATGAATTAAATACAGAATCGGATTTATTTCT
Nnasicus_ConnosteeFalls_N696 ---------------------------------------------------------------------------AATTCATCGATGCCACCAGGATATGCTGTAGAGCAGCATCGATATTAGAACTCATTTTTTT-AAAAAAATTATCAGAGAACTAATGAACAAAGGCAATGAAATGGGCATGCGGTTGTGAAAAAAAGTTATTCTTTATTCAAACAGTAAACAGAAAAAACGAAGAAAAAATTCACTCGCTATACACATATTTGCTAAAATGCATACAATAAACAAATAGAAAGGAAAATTGATCTGCATTTGTAATAGTAAATAGTTCAAATAAAATCTAAATCAACAACGAACCCGACGTAACTCCTACAAGCCGCAGGTCGCTTCCGCATTTCAGTTTGTTTATTTATTGAGTATTTATTTATTTTGAATTTTTTGCCCTACACAAAATAAAGAAAAATGCCCCATTTTATTCTTTCGCCGCAGAC-TTTTTTTTTTCAAAAGCAAGCGGTTTTTCCATAGGGAAAAGGTAAACTAAAAGACGCAAAAGCAAAGATAGAGGAAGTGAGTAGAGCATGCAGCAGACCTCTTGGACTGTACCTGATATGCCCAATCCTGGCAAATGGATAAGTCCTGAATTATTGAGGAGGGTAGCATCCATGTTTAATGACTGCCCAACACCGCTCTTCGGGCAGATTCTACCGCGCTATGAATTTACCCCCCTACCCGTCACAAAATATTCCCACCGGTTCTTAACCTTTGATTTAGAAAACCAAACTGTCATCTCTGAGATTCCATTTGAACTTGGGATATGGGAGGGACATGGAACATTTTCCCCATTCAACCCTCCTCTCTTTTTCCCTACAACTAAGCTGACCTCTTTTTTTTGTTGCTCCCCTTCGTTTTTATTTTTAATTTCGTTTTATGACGAATAAGGCGGTGTATTTATTTCCCTTCAGCTTCGGAACACGTTTATGGAAGCTCTGCACATATCGCCCGAATAGAAATGGAAGGAAAAGCTTTAAAAAAATGCATCCGGTGCCACAAAATCATATGAATTAAATATAGAGTCAGATTTATTCCTGGCTTATAGAAATTTCATAGACTAATAAAGAAACTCAAAAAATTGATCTAATGCGATGGGGATTTTCTTGAGATAAGGTTTCCTGAATCAGTGAGCATG-----CTATGTAATTTCACTTGATCAAGATCTAGTTCATTTTAACCCCTAGTCTTTTTACTGCAATGTCGTTTTCACTGCATTGTTATGTTCAAGGGTATATGTGACTACAAAGTGGTTTTCTGGAGCTTTGTATATACTACCCGAATGGGAAATTG-------------------------------------------------------------------------
Nnasicus_CoweeTrain_N189 --------------------------------------------------------------------------------ATCGATGCCATCAGGATATGCTGTAGAGCAGCATCGATATTAGAACTCATTTTTTT-AAAAAAATTATCAGAGAACTAATGAACAAAGGCAATGAAATGGGCATGCGGTTGTGAAAAAAAGTTATTCTTTATTCAAACAGTAAACAGAAAAAGCGAAGAAAAAATTCACTCTCTATACACATATTTGCTAAAATGCATACAATAAACAAATAGAAAGGAAAATTGATCTGCATTTGTAATAGTAAATAGTTCAAATAAAATCTAAATCAACAACGAACCCGACGTAACTCCTACAAGCCGCAGGTCGCTTCCGCATTTCAGTTTATTTATTTATTGAGTATTTATTTATTTTGAATTTTTTGCCCTACACAAAATAAAGAAAAATGCCCCATTTTATTCTTTCGCCGCAGAC-TTTTTTTTTTCAAAAGCAAGCGGTTTTTCCATAGGGAAAAGGTAAACTAAAAGACGCAAAAGCAAAGATAGAGGAAGTGAGTAGAGCATGCAGCAGACCTCTTGGACTGTACCTGATATGCCCAATCCTGGCAAATGGATAAGTCCTGAATTATTGAGGAGGGTAGCATCCATGTTTAATGACTGCCCAACACCGCTCTTCGGGCAGATTCTACCGCGCTATGAATTTA--CCCCTACCCGTCACAAAATATTCCCACCGGTTCTTAACCTTTGATTTAGAAAACCAAACTGTCATCTCTGAGATTCCATTTGAACTTGGGATATGGGAGGGACATGGAACATTTTCCCCATTCAACCCTCCTCTCTTTTTCCCTACAACTAAGCTGACCTCTTTTTTTTGTTGCTCCCCTTCGTTTTTATTTTTAATTTCGTTTTATGACGAATAAGGCGGTGTATTTATTTCCCTTCAGCTTCGGAACACGTTTATGGAAGCTCTGCACATATCGCCCGAATAGAAATGGAAGGAAAAGCTTTAAAAAAATGCATCCGGTGCCACAAAATCATATGAATTAAATATAGAGTCAGATTTATTCCTGGCTTATAGATATTTCATAGACTAATAAAGAAACTCAAAAAATTGATCTAATGCGAAGGGGATTTTCTTGAGATAAGGTTTCCTGAATCAGTGAGCATGCAACTCTATGTAATTTCACTTGATCAAGATCTAGTTCATTTTAACCCCTAGTCTTTTTACTGCAATGTCGTTTTCACTGCATTGTTATGTTCAAGGGTACATGTGACTACAAAGTGGTTTTCTGGAGCTTTGCATATACTACCCGAATGGGAAATTGAAGGAAAAGCTTAAAAAAATGTTCTCGGCTTCTTAAATTCATATGAATTACATACAGAATCGGATTTATTTCT
Npaynei_Grindstaff_N646 ------------------------------------------------------------------------------------------------------------CAGCATCGATATTAGAACTCATTTTTTTAAAAAAA--TATCAGAGAACTAATGAACAAAGGCAATGAAATGGGCATGCGGTTGTGATAAAAAGTTATTCTTTATTCAAACAGTAAACAGAAAAAGCGAAGAAAAAATTCACTCTCTATACACATATTTGCTAAAATGCATACAATAAACAAATAGAAAGGAAAATTGATCTGCATTTGTAATAGTAAATAGTTCAAATAAAATCTAAATCAACAACGAACCCGACGTAACTCCTACAAACCTCAGGTCGCTTCCGCATTTCAGTTTATTTATTTATTGAGTATTTATTTATTTTGAATTTTTTGCCCTACACAAAATAAAGAAAAATGCCCCATTTTATTCTTTCGCCGCAGACTTTTTTTTCTTCAAAAGCAAGCGGTTTTTCCATAGGGAAAAGGTAAACTAAAAGACGCAAAAGCAAAGATAGAGGAAGTGAGTAGAGCATGCAGCAGACCTCTTGGACTGTACCTGATATGCCCAATCCTGGCAAATGGATATGTCCTGAATTATTGAGGAGGGTAGCATCCATGTTTAATGACTGCCCAACACCGCTCTTCGGGCAGATTCTACCGCGCTATGAATTTACCCCCCTACCCGTCACAAAATATTCCCACCGGTTCTTAACCTTTGATTTAGAAAACCAAACTGTCATCTCTGAGATTCCATTTGAACTTGGGATATGGGAGGGACATGGAACATTTTCCCCATTCAACCCTCCTCTCTTTTTCCCTACAACTAAGCTGACCTCTTTTTTTTGTTGCTCCCCCTCGTTTTTATTTTTAATTTCGTTTTATGACGAATAAGGCGGTGTATTTATTTCCCTTCAGCTTCGGAACACGTTTATGGAAGCTCTGCACATATTGCCCGAATAGAAATGGAAGAAAAAGCTTTAAAAAAATGCATCCGGTGCCACAAAATCATATGAATTAAATATAGAGTCAGATTTATTCCTGGCTTATAGAAATTTCATAGACTAATAAAGAAACTCAAAAAATTGATCTAATGCGAAGAGGATTTTCTTGAGATAAGGTTTCCTGAATCAGTGAGCATGCAACTCTATGTAATTTCACTTGATATAGATCTAGTTTATTTTAACCCCTAGTCTTTTTACTGCAATGTCGTTTTCACTGCATTGTTATGTTCAAGGGAACATGTAGT-----GGTGGTTTTCTGGAGCTTTGCATATATTACCCGAATGGGAAATTGAAGGAAAAGTTTAAAAAAATGCCCCCGGCTTCCTAAATTCATATGACTTTAATATCGAATCGGATTTATTTAT
Npaynei_NorrisDamCave_N348 TATAAATATTAAGATTATCTAAAGAGTTAAATGGGTGTTCCGGGACTTCTGGGACACCCTGTATAACTGCAACTTAATTCATCGATGCCATCAGGATATGCTGTAGGGCAGCATCGATATTAGAACTCATTTTTTT-AAAAAAAATATCAGAGAACTAATGAACAAAGGCAATGAAATGGGTATGCGGTTGTGAAAAAAAGTTATTCTTTATTCAAACAGTAAACAGAAAAAGCGAAGAAAAAATTCACTCTCTATACACATATTTGCTAAAATGCATACAATAAACAAATAGAAAGGAAAATTGATCTGCATTTGTAATAGTAAATAGTTCAAATAAAATCTAAATCAACAACGAACCCGACGTAACTCCTACAAACCTCAGGTCGCTTCCGCATTTCAGTTTATTTATTTATTGAGTATTTATTTATTTTGAATTTTTTGCCCTACACAAAATAAAGAAAAATGCCCCATTTTATTCTTTCGCCGCAGACTTTTTTTTTCTCAAAAGCAAGCGGTTTTTCCATAGGGAAAAGGTAAACTAAAAGACGCAAAAGCAAAGATAGAGGAAGTGAGTAGAGCATGCAGCAGACCTCTTGGACTGTACCTGATATGCCCAATCCTGGCAAATGGATAAGTCCTGAATTATTGAGGAAGGTAGCATCCATGTTTAATGACTGCCCAACACCGCTCTTCGGGCAGATTCTACCGCGCTATGAATTTACCCCCCTACCCGTCACAAAATATTCCCACCGGTTCTTAACCTTTGATTTAGAAAACCAAACTGTCATCTCTGAGATTCCATTTGAACTTGGGATATGGGAGGGACATGGAACATTTTCCCCATTCAACCCTCCTCTCTTTTTCCCTACAACTAAGCTGACCTCTTTTTTTTGTTGCTCCCCCTCGTTTTTATTTTTAATTTCGTTTTATGACGAATAAGGCGGTGTATTTATTTCCCTTCAGCTTCGGAACACGTTTATGGAAGCTCTGCA-ATATTGCTCGAATAGAAATGGAAGAAAAAGCTTTAAAAAAATGCATCCGGTGCCACAAAATCATATGAATTAAATATAGAGTCACATTTATTCCTGGCTTATAGAAATTTCATAGACTAATAAAGAAACTCAAAAAATTGATCTAATGCGAATAGGATTTTCTTGAGATAAGGTTTCCTGAATCAGTGAGCATGCAACTCTATGTAATTTCACTTGATCAAGATCTAGTTTATTTTAACCCCTAGTCTTTTTACTGCAATGTCGTTTTCACTGCATTGTTATGTTCAAGGGAACATGTGGT-----GGTGGTTTTCTGGAGCTTTGCATATATTACCCGAATGGGAAATTGAAGGAAAAGCTTTAAAAAATG-CCCCGGCTTCCTAAATTCATAT-----------------------------
Npaynei_UnakaMtns_N943 TATAAATATTAAGCATATCTAAAGAGTTAAATGGGTGTTCCGGGACTTCTGGGACACCCTGTATAACTGCAACTTAATTCATCGATGCCATCAGGATATGCTGTAGGGCAGCATCGATATTGGAACTCATTTTTTTTAAAAAAAATATCAGAGAACTAATGAACAAAGGCAATGAAATGCGCATGCGGTTGTGAAAAAAAGTTATTCTTTATTCAAACAGTAAACAGAAAAAGCGAAGAAAAAATTCACTCTCTATACACATATTTGCTAAAATGCATACAATAAACAAATAGAAAGGAAAATTGATCTGCATTTGTAATAGTAAATAGTTCAAATAAAATCTAAATCAACAACGAACCCGACGTAACTCCTACAAACCGCAGGTCGCTTCCGCATTTCAGTTTATTTATTTATTGAGTATTTATTTATTTTGAATTTTTTGCCCTACACAAAATAAAGAAAAATGCCCCATTTTATTCTTTCGCCGCAGACTTTTTTTTTCTCAAAAGCAAGCGGTTTTTCCATAGGGAAAAGGTAAACTAAAAGACGCAAAAGCAAAGATAGAGGAAGTGAGTAGAGCATGCAGCAGACCTCTTGGACTGTACCTGATATGCCCAATCCTGGCAAATGGATAAATCCTGAATTATTGAGGAAGGTAGCATCCATGTTTAATGACTGCCCAACACCGCTCTTCGGGCAGATTCTACCGCGCTATGAATTTACCCCCCTACCCGTCACAAAATATTCCCACCGGTTCTTAACCTTTGATTTAGAAAACCAAACTGTCATCTCTGAGATTCCATTTGAACTTGGGATATGGGAGGGACATGGAACATTTTCCCCATTCAACCCTCCTCTCTTTTTCCCTACAACTAAGCTGACCTC--TTTTTTTTTGCTCCCCCTCGTTTTTATTTTTAATTTCGTTTTATGACGAATAAGGCGGTGTATTTATTTCCCTTCAGCTTCGGAACACGTTTATGGAAGCTCTGCACATATTGCCCGAATAGAAATGGAAGAAAAAGCTTTAAAAAAATGCATCCGGTGCCACAAAATCATATGAATTAAATATAGAGTCAGATTTATTCCTGGCTTATAGAAATTTCATAGACTAATAAAGAAACTCAAAAAATTGATCTAATGCGAAGAGGATTTTCTTGAGATAAGGTTTCCTGAATCAGTGAGCATGCAACTCTATGTAATTTCACTTGATCAAGATCTAGTTTATTTTAACCCCTAGTCTTTTTACTGCAATGTCGTTTTCACTGCATTGTTATGTTCAAGGGAACATGTGAC--CAAAGTGGTTTTCTGGAGCTTTGCATATACTACCCGAATGAGAAATTGAAGGAAAAGGTTAAAAAAATGCCCCCGGCTTCTTAAATTCATATGAATTAAATATAGAATCGAATTTATTTCT
Npecki_HaskellSims_G3697 TATAAATATTAAGCATATCTCAAGAGTTAAATGGATGTTCCGGGACCTCTAGGACACCCTGTATAACTGCAACTTAATTCTTTGATGCCAT--------GCTGTAGAGCAGCATCGTTATTAGGACTCA--------AAAAAAATTATCAGAGAACTAAATAACAATGGCATTGAAATGCGCATGCGCTTGTGAAAAAAAGTTATTCTTTATTCAAACAGTAAACAGAAAAAGCGAAGAAAAAATTCACTCTCTTTGCACATATTTGCCAAAATGCATACAATAAACAAATAGAAAGGAAAATTGATCCGCATTTGCAATAGTAAATAGTTCAAATAAAATCTAAATCAACAACGAACCCAACGTAACTCCTACAAGCCGCAGGTCGCTTCCGCGTTTCAGTTTATTTATTTATTGAGTATTTATTTATTTTAAATTTTTTGCCCTACACAAAATAAAGAAAAATGCCCCATTTTATTCTTTCGCCGCAGACTTTTTTTTTTTCAAAAGCAAGCGGTTTTTCCATAGGGAAAAGGTAAACTAAAAGACGCAAAAGCAAAGATAGAGGAAGTGAGCAGAGCATACAGCAGACCTCTTGGACTGTACCTGATATGCCCAATCCTGGCAAATGGATAAGTCCTGAATTATTGAGGAGGGTAGCATCCATGTTTAATGACTGCCCAACACTGCTCTTCGGGCAGATTCTACCGCGCTATGAATTTACCCCCCTACCCGTCACAAAATATTCCCACCGGTTCTTAACCTTTGATTTAGAAAACCAAACTGTCATCTCTGAGATTCCATTTCAACTTGGGATATGGGAGGGACATGGAACATTTTCCGCATTCAACCCTCCTCTCTTTTTCCCTACAACTAAGCTGACCTCTTTTTTTTTTTGCTCCCCTTCGTTTTTATTTTTAATTTCGTTTTATGACGAATAAGGCGGTGTATTTATTTCCCTTCAGCTTCGGAACACGTTTATGGAAACCCTGCACATATTGCCCGAATGGAAATGGAAGGAAAAGCTTTAAAAAAATGCATCCGGTGCCGCAAAATCATATGAATTAAATATAGGGTCAGATTTATTCCTGGCTTATAGAAATTTCATAGACTAATAAAGAAACTCAAAAAAATGATCTAATGCAAAGAGGATTTTCTTGAGATAAAGTTTCCTGAATCAGTGA-------ACTCTGTGTAATTTCACTTGATCAAGATCTAGTTTAGTTTAACCCGTAGTCTTTTTACTGCAATGCCGTTTTCACTGCATTGTTATGTTCAA-GGAACATGCGACTACAAAGTAGTTTTC-AAAGCTTTGCATATATTGCCCGAATGGGAAATTGAAGGAAAGGCTTAAAAAAATGCCTCCGG-ATCTTAAATTCATATGAATTAAATTTAGAATTGAATTTATTTCT
Npecki_HurricaneMazeCave_G2100 -----------------------------------------------------------------------------TTCATTGATGCCATCGGGATATGCTGTAGAGCAGCATCGTTATTAGGACTCA--------AAAAAAATTATCAGAGAACTAAATAACAATGGCATTGAAATACGCATGCGCTTGTGAAAAAAAGTTATTCTTTATTCAAACAGTAAACAGAAAAAGCGAAGAAAAAATTCACTCTCTATGCACATATTTTTCAAAATGCATACAATAAACAAATAGAAAGGAAAATTGATCCGCATTTGCAATAGTAAATAGTTCAAATAAAATCTAAATCAACAACGAACCCAACGTAACTCCTACAAGCCGCAGGTCGCTTCCGCATTTCAGTTTATTTATTTATTGAGTATTTATTTATTTTAAATTTTTTGCCCTACACAAAATAAAGAAAAATGCCCCATTTTATTCTTTCGCCGCAGACTTTTTTTTTTTCAAAAGCAAGCGGTTTTTCCATAGGGAAAAGGTAAACTAAAAGACGCAAAAGCAAAGATAGGGGAAGTGAGTAGAGCATACAGCAGACCTCTTGGACTGTACCTGATATGCCCAATCCTGGCAAATGGATAAGTCTTGAATTATTGAGGAGGGTAGCATCCATGTTTAATGACTGCCCAACACTGCTCTTCGGGCAGATTCTACCGCGCTATGAATTTACCCCCCTACCCGTCACAAAATATTCCCACCGGTTCTTAACCTTTGATTTAGAAAACCAAACTGTCATCTCTGAGATTCCATTTGAGCTTGGGATATGGGAGGGACATGGAACATTTTCCGCATTCAACCCTCCTCTCTTTTTCCCTACAACTAAGCTGACCTCTTTTTTTTTTTGCTCCCCTTCGCTTTTATTTTTAATTTCGTTTTATGACGAATAAGGCGGTGTATTTATTTCCCTTCAGCTTCGGAACACGTTTATGGAAGCCCTGCACATATTGCCCGAATGGAAATGGAAGGAAAAGATTTTAAAAAATGCACCCGGTGCCACAAAATCATATGAATTAAATATAGGGTCAGATTTATTCCTGGCTTATAGAAATTTCATAGACTAATAAAGAAACTCAAAAAATTGATCTAATGCGAAGAGGATTTTCTTGAGATAAAGTTTCCTGAATCAGTGA-------ACTCTATGTAATTTCACTTGATCAAGATCTAGTTTAGTTTAACCCGTAGTCTTTTTACTGCAATGTCGTTTTCACTGCATTGTTATGTTCAAGGGAACATGCGACTACAAAGTAGTTTTC-AAAGCTTTGCATATATTGCCCGAATGGGAAATTGAAGGAAAAGCTTAAAAAAAAA----------------------------------------------------
Npecki_Monteagle_N062 TATAAATATTACGCATATCTCAAGAGTTAAATAGATGTCTAGAGACCTCTAGGACACCCTGTATAACTTCAACTTAATTCATTGATGCCATCGGGATATGCTGTAGAGCAGCATCGCTATTAGGACTCATTTTTTTAAAAAATTTTATCTGAGATCTAAATAACAATGGCATTGAAATGGGCATGCGCTTGTGAAAAAAAGTTATTCTTTATTCAAACAGTAAACAGAAAAAGCGAAGAAAAAATTCACTCTCTGTGTACATATTTGCTAAAATGCATACAATAAACAAATAGAAAGGAAAATTGATCTGCATTTGCAATAGTAAATAGTTCAAATAAAATCTAAATCAACAACGAACCCAACGTAACTCCTACAAGCCGCAGGTCGCTTCCGCATTTCAGTTTATTTATTTATTGAGTATTTATTTATTTTAAATTTTTTGCCCTACACAAAATAAAGAAAAATGCCCCATTTTATTCTTTCGCCGCAGACTTTTTT--TTTCAAAAGCAAGCGGTTTTTCCATAGGGAAAAGGTAAACTAAAAGACGCAAAAGCAAAGATAGAAGAAGTGAGTTGAGCATACAGCAGACCTCTTGGACTGTACCTGATATGCCCAATCCTGGCAAATGGATAAGTCCTGAATTATTGAGGAGGGTAGCATCCATGTTTAATGACTGCCCAACACTGCTCTTCGGGCAGATTCTACCGCGCTATGAATTTACCCCCCTACCCGTCACAAAATATTCCCACCGGTTCTTAACCTTTGATTTAGAAAACCAAACTGTCATCTCTGAGATTCCATTTGAACTTGGGATATGGGAGGGACATGGAACATTTTCTGCATTCAACCCTCCTCTCTTTTTCCCTACAACTAAGCTGACCTCTTTTTTTTTTTGCTCCCCTTCGTTTTTATTTTTAATTTCGTTTTATGACGAATAAGGCGGTGTATTTATTTCCCTTCAGCTTCGGAACACGTTTATGGAAGCCCTGCACATATTGCCCGAATGGAAATGGAAGGAAAAGCTTTAAAAAAATGCACCCGGTGCCACAAAATCATATGAATTAAATATAGGGTCAGATTTATTCCTGGCTTATAGAAATTTCATAG---------------------------------------------------------------------------------------------------------------------------------------------------------------------------------------------------------------------------------------------------------------------------------------------------------------------
Nreclusus_Clingmans_N252 TATAAATATTAAGCGT-----AAGAGTTAAATGGGTGTTCCGAGACTTCTGGGACACCCTGTATAACTGCAACTTAATTCATCGATGC-----------------------CATCGATATTAGAACTCATTTTTTAAAAAACATTTATCAGAGAACTAATGAACAAAGGCAATGAAATGGGCCGGCGGTTGTGAAAAAAAGTTATTCTTTATTCAAACAGTAAACAGAAAAAGCGAAGAAAAAATTCACTCTCTATACACATATTTGCTAAAATGCATACAATAAACAAATAGAAAGGAAAATTGATCTGCATTTGTAATAGTAAATAGTTCAAATAAAATCTAAATCAACAACGAACCCGACGTAACTCCTACAAGCCGCAGGTCGCTTCCGCATTTCAGTTTATTTATTTATTGAGTATTTATTTATTTTGAATTTTTTGCCCTACACAAAATAAAGAAAAATGCCCCATTTTATTCTTTCGCCGCAGAC-TTTTTTTTTTCAAAAGCAAGCGGTTTTTCCATAGGGAAAAGGTAAACTAAAAGACGCAAAAGCAAAGATAGAGGAAGGGAGTAGAGCATGCAGCAGACCTCTTGGACTGTACCTGATATGCCCAATCCTGGCAAATGGATAAGTCCTGAATTATTGAGGAGGGTAACATCCATGTTTAATGACTGCCCAACACCGCTCTTCGGGCAGATTCTACCGCGCTATGAATTTACCCCCCTACCCGTCACAAAATATTCCCACCGGTTCTTAACCTTTGATTTAGAAAACCAAACTGTCATCTCTGAGATTCCATTTGAACTTGGGATATGGGAGGGACATGGAACATTTTCCCCATTCAACCCTCCTCTCTTTTTCCCTACAACTAAGCTGACCTC---TTTTTTTTGCTCCCCTTCGTTTTTATTTTTAATTTCGTTTTATGACGAATAAGGC-------------------------------------------------------------------------------------------------------------------------------------------------------------------------------------------------------------------------------------------------------------------------------------------------------------------------------------------------------------------------------------------------------------------------------------------------------------------------------------------
Nreclusus_Newfound_N259 ---------TAAGCCTATCTTAAGAGTTAAATGGGTGTTTCGGGACCTCTGGGACACCCTGTATAACTGCAACTTAATTCATCGATGC-----------------------CATCGATATTAGAACTCATTTTTTT-AAAACATTTATCAGAGAACTAATGAACAAAGGCAATGAAATGGGCATGCGGTTGTGAAAAAAAGTTATTCTTTATTCAAACAGTAAACAGAAAAAGCGAAGAAAAAATTCACTCTCCATACACATATTTGCTAAAATGCATACAATAAACAAATAGAAAGGAAAATTGATCTGCATTTGTAATAGTAAATAGTTCAAATAAAATCTAAATCAACAACGAACCCGACGTAACTCCTACAAGCCGCAGGTCGCTTCCGCATTTCAGTTTATTTATTTATTGAGTATTTATTTATTTTGAATTTTTTGCCCTACACAAAATAAAGAAAAATGCCCCATTTTATTCTTTCGCCGCAGACTTTTTTTTTTTCAAAAGCAAGCGGTTTTTCCATAGGGAAAAGGTAAACTAAAAGACGCAAAAGCAAAGATAGAGGAAGGGAGTAGAGCATGCAGCAGACCTCTTGGACTGTACCTGATATGCCCAATCCTGGCAAATGGATAAGTCCTGAATTATTGAGGAGGGTAACATCCATGTTTAATGACTGCCCAACACCGCTCTTCGGGCAGATTCTACCGCGCTATGAATTTACCCCCCTACCCGTCACAAAATATTCCCACCGGTTCTTAACCTTTGATTTAGAAAACCAAACTGTCATCTCTGAGATTCCATTTGAACTTGGGATATGGGAGGGACATGGAACATTTTCCCCATTCAACCCTCCTCTCTTTTTCCCTACAACTAAGCTGACCTCTTTTTTTTTTTGCTCCCCTTCGTTTTTATTTTTAATTTCGTTTTATGACGAATAAGGCGGTGTATTTATTTCCCTTCAGCTTCGGAACACGTTTATGGAAGCTCTGCACATATTGCCCGAATGGAAATGGAAGAAAAAGCTTTAAAAAAATGCATCCGGTGCCACAAAATCATATGAATTAAATATAGAGTCAGATTTATTCCTGGCTTATAGAAATTTCATAGACTAATAAAGAAACTCAAAAAATTGATCTAATGCGAAGAGGATTTTCTTGAGATAAGGTTTCCTGAATCAGAGAGCATGCAACTCTATGTAATTTCACTTGATCAAGATCTAGTTTATTTTAACCCCTAGTCTTTTTACTGCAATGTCGTTTTCACTGCATTGTTATGTTCAAGGGAACATGCGATTGCAAAGTGGTTTTCTGGAGCTTTGCATATACTACCCGAATGGGAAATTGAAGGAAAAGCTTAACAAAATGCCCCCGGCTTCTTAAATTCATATGAATTAAATATAGAGTCAGATTTATTCCT
Nreclusus_Noland_N1051 TATAAATATTAAGCATATCAAAAGAGTTAAATGGGTGTTCCGGGACTTCTGGGACACCCTGTATAACTGCAACTTAATTCATCGATGC-----------------------CATCGATATTAGAACTCATTTTTTA-AAAACATTTATCAGAGAACTAATGAACAAAGGCAATGAAATGGGCAGGCGGTTGTGAAAAAAAGTTATTCTTTATTCAAACAGTAAACAGAAAAAGCGAAGAAAAAATTCACTCTCTATACACATATTTGCTAAAATGCATACAATAAACAAATAGAAAGGAAAATTGATCTGCATTTGTAATAGTAAATAGTTCAAATAAAATCTAAATCAACAACGAACCCGACCTAACTCCTACAAGCTGTAGGTCGCTTCCGCATTTCAGTTTATTTATTTATTGAGTATTTATTTATTTTGAATTTTTTGCCCTACACAAAATAAAGAAAAATGCCCCATTTTATTCTTTCGCCGCAGACTTTTTTTTTTTCAAAAGCAAGCGGTTTTTCCATAGGGAAAAGGTAAACTAAAAGACGCAAAAGCAAAGATAGAGGAAGGGAGTAGAGCATGCAGCAGACCTCTTGGACTGTACCTGATATGCCCAATCCTGGCAAATGGATAAGTCCTGAATTATTGAGGAGGGTAACATCCATGTTTAATGACTGCCCAACACCGCTCTTCGGGCAGATTCTACCGCGCTATGAATTTACCCCCCTACCCGTCACAAAATATTCCCACCGGTTCTTAACCTTTGATTTAGAAAACCAAACTGTCATCTCTGAGATTCCATTTGAACTTGGGATATGGGAGGGACATGGAACATTTTCCCCATTCAACCCTCCTCTCTTTTTCCCTACAACTAAGCTGACCTCTTTTTTTTTTTGCTCCCCTTCGTTTTTATTTTTAATTTCGTTTTATGACGAATAAGGCGGTGTATTTATTTCCCTTCAGCTTCGGAACACGTTTATGGAAGCTCTGCACATATTGCCCGAATGGAAATGGAAGAAAAAGCTTTAAAAAAATGCATCCGGTGCCACAAAATCATATGAATTAAATATAGAGTCAGATTTATTCCTGGCTTATAGAAATTTCATAGACTAATAAAGAAACTCAAAAAATTGATCTAATGCGAAGAGGATTTTCTTGAGATAAGGTTTCCTGAATCAGAGAGCATGCAACCCTATGTAATTTTACTTGATCAAGATCTAGTTTATTTTAACCCCTAGTCTTTTTACTGCAATGTCGTTTTCACTGCATTGTTATGTTCAAGGGAACATGTGATTACAAAGTGGTTTTCTGGAGCTTTGCATATACTATCCGAATGGGAAATGGAAGAAAAAGCTTAAAAAAATGCATCCGGTGCCACAAAATCATATGA---------------------------
Nreclusus_Smokemont_N1020 --------------------------------------------------------------------------------------------------------------------ATATTAGAACTCATTTTTTA-AAAACATTTATCAGAGAACTAATGAACAAAGGCAATGAAATGGGCATGCGGTTGTGAAAAAAAGTTATTC-TTATTCAAACAGTAAACAGAAAAAGCGAAGAAAAAATTCACTCTCTATACACATATTTGCTAAAATGCATACAATAAACAAATAGAAAGGAAAATTGATCTGCATTTGTAATAGTAAATAGTTCAAATAAAATCTAAATCAACAACGAACCCGACGTAACTCCTACAAGCCGCAGGTCGCTTCCACATTTCAGTTTATTTATTTATTGAGTATTTATTTATTTTGAATTTTTTGCCCTACACAAAATAAAGAAAAATGCCCCATTTTATTCTTTCGCCGCAGAC-TTTTTTTTTTCAAAAGCAAGCGGTTTTTCCATAGGGAAAAGGTAAACTAAAAGACGCAAAAGCAAAGATAGAGGAAGTGAGTAGAGCAGGCAGCAGACCTCTTGGACTGTACCTGATATGCCCAATCCTGGCAAATGGATAAGTCCTGAATTATTGAGGAGGGTAACATCCATGTTTAATGACTGCCCAACACCGCTCTTCGGGCAGATTCTACCGCGCTATGAATTTACCCCCCTACCCGTCACAAAATATTCCCACCGGTTCTTAACCTTTGATTTAGAAAACCAAACTGTCATCTCTGAGATTCCATTTGAACTTGGGATATGGGAGGGACATGGAACATTTTCCCCATTCAACCCTCCTCTCTTTTTCCCTACAACTAAGCTGACCTCTTTTTTTTTTTGCTCCCCTTCGTTTTTATTTTTAATTTCGTTTTATGACGAATAAGGCGGTGTATTTATTTCCCTTCAGCTTCGGAACACGTTTATGGAAGCTCTGCACATATTGCCCGAATGGAAATGGAAGAAAAAGCTTTAAAAAAATGCATCCGGTGCCACAAAATCATATGAATTAAATATAGAGTCAGATTTATTCCTGGCTTATAGAAATTTCATAGACTAATAAAGAAACTCAAAAAATTGATCTAATGCGAAGAGGATTTTCTTGAGATAAGGTTTCCTGAATCAGAGAGCATGGAACTCTGTGTAATTTCACTTGATCAAGATCTAGTTTATTTTAACCCCTAGTCTTTTTACTGCAATGTCGTTTTCACGGCATTGTTATGTTCAAGGGAACATGTGATTACAAAGTGGTTTTCTGGAGCTTTGCATATACTACCCGAATGGGAAATTGAAGGAAAAGCTTAAC----------------------------------------------------------
Nroanensis_IngramBranch_N926 TATAAATATTAAGCATATCTAAAGAGTTAAATGGGTGTTCCGGGACTTCTGGGACACCCTGTATAACTGCAACTTAATTCATCGATGCCATCAGGATATGCTGTAGGGCAGCATCGATATTAGAACTCATTTTTTTAAAAAAATTTAGCAGAGAACTAATGAACAAAGGCAATGAAATGGGCATGCGGTTGTGAAAAAAAGTTATTCTTTATTCAAACAGTAAACAGAAAAAGCGAAGAAAAAATTCACTCTCTATACACATATTTGCTAAAATGCATACAATAAACAAATAGAAAGGAAAATTGATCTGCATTTGTAATAGTAAATAGTTCAAATAAAATCTAAATCAACAACGAACCCGACGTAACTCCTACAAACCGCAGGTCGCTTCCGCATTTCAGTTTATTTATTTATTGAGTATTTATTTATTTTGAATTTTTTGCCCTACACAAAATAAAGAAAAATGCCCCATTTTATTCTTTCGCCGCAGACTTTTTTTTCTTCAAAAGCAAGCGGTTTTTCCATAGGGAAAAGGTAAACTAAAAGACGCAAAAGCAAAGATAGAGGAAGTGAGTAGAGCATGCAGCAGACCTCTTGGACTGTACCTGATATGCCCAATCCTGGCAAATGGATAAGTCCTGAATTATTGAGGAAGGTAGCATCCATGTTTAATGACTGCCCAACACCGCTCTTCGGGCAGATTCTACCGCGCTATGAATTTACCCCCCTACCCGTCACAAAATATTCCCACCGGTTCTTAACCTTTGATTTAGAAAACCAAACTGTCATCTCTGAGATTCCATTTGAACTCGGGATATGGGAGGGACATGGAACATTTTCCCCATTCAACCCTCCTCTCTTTTTCCCTACAACTAAGCTGACCTC--TTTTTTTTTGCTCCCCCTCGTTTTTATTTTTAATTTCGTTTTATGACGAATAAGGCGGTGTATTTATTTCCCTTCAGCTTCGGAACACGTTTATGGAAGCTCTGCACATATTGCCCGAATAGAAATGGAAGAAAAAGCTTTAAAAAAATGCATCCGGTGCCACAAAATCATATGAATTAAATATAGAGTCAGATTTATTCCTGGCTTATAGAAATTTCATAGACTAATAAAGAAACTCAAAAAATTGATCTAATGCGAAGAGGATTTTCTTGAGATAAGGTTTCCTGAATCAGTGAGCATGCAACTCTATGTAATTTCACTTGATCAAGATCTAGTTTATTTTAACCCCTAGTCTTTTTACTGCAATGTCGTTTTCACTGCATTGTTATGTTCAAGGGAACATGTGAC--CAAAGTGGTTTTCTGGAGCTTTGCATATACTACCCGAATGAGAAATTGAAGGAAAAGGTTAAAAAAATGCCCCCGGCTTCTTAAATTCATATGAATTAAATATAGAATCGAATTTATTCCT
Nroanensis_N_CarversGap_N928 TATAAATATTAAGTTTATCTATAGAGTAAAATGGGTGTTTCGGGACTTCTGGGACACCCTGTATAACTGCAACTTAATTCATCGATGCCATCAGGATATGCTGTAGGGCAGCATCGATATTAGAACTCATTTTTTTAAAAAAATTTATCAGAGAACTAATGAACAAAGGCAATGAAATGGGTATGCGGTTGTGAAAAAAAGTTATTCTTTATTCAAACAGTAAACAGAAAAAGCGAAGAAAAAATTCACTCTCTATACACATATTTGCTAAAATGCATACAATAAACAAATAGAAAGGAAAATTGATCTGCATTTGTAATAGTAAATAGTTCAAATAAAATCTAAATCAACAACGAACCCGACGTAACTCCTACAAACCGCAGGTCGCTTCCGCATTTCAGTTTATTTATTTATTGAGTATTTATTTATTTTGAATTTTTTGCCCTACACAAAATAAAGAAAAATGCCCCATTTTATTCTTTCGCCGCAGACTTTTTTTCTTTCAAAAGCAAGCGGTTTTTCCATAGGGAAAAGGTAAACTAAAAGACGCAAAAGCAAAGATAGAGGAAGTGAGTAGAGCATGCAGCAGACCTCTTGGACTGTACCTGATATGCCCAATCCTGGCAAATGGATAAGTCCTGAATTATTGAGGAGGGTAGCATCCATGTTTAATGACTGCCCAACACCGCTCTTCGGGCAGATTCTACCGCGCTATGAATTTACCCCCCTACCCGTCACAAAATATTCCCACCGGTTCTTAACCTTTGATTTAGAAAACCAAACTGTCATCTCTGAGATTCCATTTGAACTTGGGATATGGGAGGGACATGGAACATTTTCCCCATTCAACCCTCCTCTCTTTTTCCCTACAACTAAGCTGACCTCTTTTTTTTTTTGCTCCCCCTCGTTTTTATTTTTAATTTCGTTTTATGACGAATAAGGCGGTGTATTTATTTCCCTTCAGCTTCGGAACACGTTTATGGAAGCTCTGCACATATTGCCCGAATAGAAATGGAAGAAAAAGCTTTAAAAAAATGCATCCGGTGCCACAAAATCATATGAATTAAATATAGAGTCAGATTTATTCCTGGCTTATAGAAATTTCATAGACTAATAAAGAAACTCAAAAAATTGATCTAATGCGA---------------------------------------------------------------------------------------------------------------------------------------------------------------------------------------------------------------------------------------------------------------------------------
Nperlakyi_SChimneys_N1079 TGTAAATATTAAGCATATCTTAAGAGTTAAATGGATGTTCTGGGACCTTTGGGACACCCTGTATAACTGCAACTTAATTCATCGATGC-----------------------CATCGATATTAGAACTCATTTTTTTAAAAACATTTATCAGAGAATTAATGAACAAAGGCAATGAAATGGGCATGCGGTTGTGAAAAAAAGTTATTCTTTATTCAAACAGTAAACAGAAAAAGCGAAGAAAAAATTCACTCTCTATACACATATTTGCTAAAATGCATACAATAAACAAATAGAAAGGAAAATTGATCTGCATTTGTAATAGTAAATAGTTCAAATAAAATCTAAATCAACAACGAACCCGACGTAACTCCTACAAGCCGCAGGTCGCTTCCGCATTTCAGTTTATTTATTTATTGAGTATTTATTTATTTTGAATTTTTTGCCCTATACAAAATAAAGAAAAATGCCCCATTTTATTCTTTCGCCGCAGACTTTTTTTTT-TCAAAAGCAAGCGGTTTTTCCATAGGGAAAAGGTAAACTAAAAGACGCAAAAGCAAAGATAGAGGAAGTGAGTAGAGCATGCAGCAGACCTCTTGGACTGTACCTGATATGCCCAATCCTGGCAAATGGATAAGTCCTGAATTATTGAGGAGGGTAGCATCCATGTTTAATGACTGCCCAACACCGCTCTTCGGGCAGATTCTACCGCGCTATGAATTTACCCCCCTACCCGTCACAAAATATTCCCACCGGTTCTTAACCTTTGATTTAGAAAACCAAACTGTCATCTCTGAGATTCCATTTGAACTTGGGATATGGGAGGGACATGGAACATTTTCCCCATTCAACCCTCCTCTCTTTTTCCCTACAACTAAGCTGACCTC-TTTTTTTTTTGTTCCCCTTCGTTTTTATTTTTAATTTCGTTTTATGACGAATAAGGCGGTGTATTTATTTCCCTTCAGCTTTGGAACACGTTTATGGAAGCTCTGCACATATTGCCCGAATGGAAATGGAAGAAAAAGCTTTAAAAAAATGCATCCGGTGCCACAAAATCATATGAATTAAATATAGAGTCAGATTTATTCCTGGCTTATAGAAATTTCATAGACTAATAAAGAAACTCAAAAAATTGATCTAATGCGAAGAGGATTTTCTTGAGATAAGGTTTCCTGAATCAGAGAGCATGCAACTCTGTGTAATTTCACTTGATCAAGATCTAGTTTACATTAACCACTAGTC---TTATTCTAATGTCGTTTTCACTGCATT-TTATATTTAATGGAGTATGTGAATATTGAATACTTTCCTAGAATTCTGCACATA-TACCCGAATGGAAA--TAGAAGGAAAGCTTTAAAAAATGCAGTCGGTGCCACGAAATCATATGAAGTAAATATGGATTCAGATTTATTCCT
Ncooperi_CheoahDam_N1122 TATAAATATTTAGCATATCTAAAGAGTTAAATGGGTGTTCCGGGACTTCTGGGACACCCTGTATAACTGCAACTTAATTCATCGATGC-----------------------CATCGATATTAGAACTCATATTTTAAAAAACATTTATCAGAGAACTAATGAACAAAGGCAATGAAATGGGCATGCGGTTGTGAAAAAAAGTTATTCTTTATTCAAACAGTAAACAGAAAAAGCGAAGAAAAAATTCACTCTCTATACACATATTTGCTAAAATGCATACAATAAACAAATAGAAAGGAAAATTGATCTGCATTTGTAATAGTAAATAGTTCAAATAAAATCTAAATCAACAACGAACCCGACGTAACTCCTACAAGCCGCAGGTCGCTTCCGCATTTCAGTTTATTTATTTATTGAGTATTTATTTATTTTGAATTTTTTGCCCTACACAAAATAAAGAAAAATGCCCCATTTTATTCTTTCGCCGCAGAC-TTTTTTTTTTCAAAAGCAAGCGGTTTTTCCATAGGGAAAAGGTAAACTAAAAGACGCAAAAGCAAAGATAGAGGAAGTGAGTAGAGCATACAGCAGACCTCTTGGACTGTACCTGATATGCCCAATCCTGGCAAATGGATAAGTCCTGAATTATTGAGGAGGGTAACATCCATGTTTAATGACTGCCCAACACCGCTCTTCGGGCAGATTCTACCGCGCTATGAATTTATCCCCCTACCCGTCACAAAATATTCCCACCGGTTCTTAACCTTTGATTTAGAAAACCAAACTGTCATCTCTGAGATTCCATTTGAACTTGGGATATGGGAGGGACATGGAACATTTTCCCCATTCAACCCTCCTCTCTTTTTCCCTACAACTAAGCTGACCTC--TTTTTTTTTGCTCCCCTTCGTTTTTATTTTTAATTTCGTTTTATGACGAATAAGGCGGTGTATTTATTTCCCTTCAGCTTCGGAACACGTTTATGGAAGCTCTGCACATATTGCCCGAATGGAAATGGAAGAAAAAGCTTTAAAAAAATGCATCCGGTGCCACAAAATCATATGAATTAAATATAGAGTCAGATTTATTCCTGGTTTATAGAAATTTCATAGACTAATAAAGAAACTCAAAAAATTGATCTAATGCGAAGAGGATTTTCTTGAGATAAGGTTTCCTGAATCAGTGAGCATGCAACCCTATGTAATTTTACTTTATCAAGATCGAGTTTACATTAACCACTAGTC---TTATTCTAATGTCGTTTTCACTGTATT-TTATATTTAATGGAGCATGTGAATATTGAATACTTTCCTAGAATTCTGCACACATTACCCGAATGGAAA--TAGAAGGAAAGCTTTAAAAAATGCAGTCGGTGCCACGAAATCATAT-----------------------------
Nsheari_BaldRiver_N1168 TATAAATATTACGCATATCTTAAGAGTTAAATGGGTGTTCCGGGACCTCTG------------TAACTGCAACTTAATTCATCGATGC-----------------------CATCGATATTATAACTCATTTTTTTAAAAACATTTATCAGAGAACTAATGAACAAAGGCAATGAAATGGGCATGCGGTTGTGAAAAAAAGTTATTCTTTATTCAAACAGTAAACAGAAAAAGCGAAGAAAAAATTCACTCTCTATACACATATTTGCTAAAATGCATACAATAAACAAATAGAAAGGAAAATTGATCTGCATTTGTAATAGTAAATAGTTCAAATAAAATCTAAATCAACAACGAACCCGACGTAACTCCTACAAGCCGCGGGTCGCTTCCGCATTTCAGTTTATTTATTTATTGAGTATTTATTTATTTTGAATTTTTTGCCCTACACAAAATAAAGAAAAATGCCCCGTTTTATTCTTTCGCCGCAGACTTATTTTTTTTCAAAAGCAAGCGGTTTTTCCATAGGGAAAAGGTAAACTAAAAGACGCAAAAGCAAAGATAGAGGAAGTGAGTAGAGAATGCAGCAGACCTCTTGGACTGTACCTGATATGCCCAATCCTGGCAAATGGATAAGTCCTGAATTATTGAGGAGGGTAGCATCCATGTTTAATGACTGCCCAACACCGCTCTTCGGGCAGATTCTACCGCGCTATGAATTTACCCCCCTACCCGTCACAAAATATTCCCACCGGTTCTTAACCTTTGATTTAGAAAACCAAACTGTCATCTCTGAGATTCCATTTGAACTTGGGATATGGGAGGGACATGGAACATTTTCCCCATTCAACCCTCCTCTCTTTTTCCCTACAACTAAGCTGACCTC---TTTTTTTTGCTCCCCTTCGTTTTTATTTTTAATTTCGTTTTATGACGAATAAGGCGGTGTATTTATTTCCCTTCAGCTTCGGAACACGTTTATGGAAGCTCTGCACATATTGCCCGAATGGAAATGGAAGAAAAAGCTTTAAAAAAATGCATCCGGTGCCACAAAATCATATGAATTAAATATAGAGTCAGATTTATTCCTGGCTTATAGAAATTTCATAGACTAATAAAGAAACTCAAAAAATTGATCTAATGCGAAGAGGATTTTCTTGAGATAAGGTTTCCTGAATCAGAGAGCATGCAACTCTGTGTAATTTCACTTGATCAAGATCTAGTTTATTTTAACCCCTAGTC---ATATTCTAATGTCGTTTTCACTGCATT-TTATATTTAATGGAGCATGTGAATATTGAATACTTTCCTAGAATTCTGCACATATTAACCGAATGGAAA--TAGAAGGAAAGCTTTAAAAAATGCAGTCGGTGCCACGAAATCATATGAAGTAAATATGGATTCAGATTTATTCCT
Nsheari_Cohutta_N826 TATAAATATTAAGCATATCTAAAGAGTTAAATGGGTGTTCCGGGACCTCTG------------TAACTGCAACTTAATTCATCGATGC-----------------------CATCGATATTATAACTCATTTTTTTAAAAACATTTATCAGAGAACTAATGAACAAAGGCAATGAAATGGGCATGCGGTTGTGAAAAAAAGTTATTCTTTATTCAAACAGTAAACAGAAAAAGCGAAGAAAAAATTCACTCTCTATACACATATTTGCTAAAATGCATACAATAAACAAATAGAAAGGAAAATTGATCTGCATTTGTAATAGTAAATAGTTCAAATAAAATCTAAATCAACAACGAACCCGACGTAACTCCTACAAGCCGCGGGTCGCTTCCGCATTTCAGTTTATTTATTTATTGAGTATTTATTTATTTTGAATTTTTTGCCCTACACAAAATAAAGAAAAATGCCCCATTTTATTCTTTCGCCGCAGACTTTTTTTT--TCAAAAGCAAGCGGTTTTTCCATAGGGAAAAGGTAAACTAAAAGACGCAAAAGCAAAGATAGAGGAAGTGAGTAGAGAATGCAGCAGACCTCTTGGACTGTACCTGATATGCCCAATCCTGGCAAATGGATAAGTCCTGAATTATTGAGGAGGGTAGCATCCATGTTTAATGACTGCCCAACACCGCTCTTCGGGCAGATTCTACCGCGCTATGAATTTACCCCCCTACTCGTCACAAAATATTCCCACCGGTTCTTAACCTTTGATTTAGAAAACCAAACTGTCATCTCTGAGATTCCATTTGAACTTGGGATATGGGAGGGACATGGAACATTTTCCCCATTCAACCCTCCTCTCTTTTTCCCTACAACTAAGCTGACCTC-TTTTTTTTTTGCTCCCCTTCGTTTTTATTTTTAATTTCGTTTTATGACGAATAAGGCGGTGTATTTATTTCCCTTCAGCTTCGGAACACGTTTATGGAAGCTCTGCACATATTGCCCGAATGGAAATGGAAGAAAAAGCTTTAAAAAAATGCATCCGGTGCCACAAAATCATATGAATTAAATATGGAGTCAGATTTATTCCAGGCTTATAGAAATTTCATAGACTAATAAAGAAACTCAAAAAATTGATCTAATGCGAAGAGGATTTTCTTGAGATAAGGTTTCCTGAATCAGAGAGCATGCAACTCTGTGTAATTTCACTTGATCAAGATCTAGTTTATTTTAACTCCTAGTC---ATATTCTAATGTCGTTTTCACTGCATT-TTATATTTAATGGAGCATGTGAATATTGAATACTTTCCTAGAATTCTGCACATATTAACCGAATGGAAA--TAGAAGGAAAGCTTTAAAAAATGCAGTCGGTGCCACGAAATCATAT-----------------------------
Nsheari_JoyceKilmer_N092 TAACAATATTACGCATCTCTTAAGAGTTAAATGGGTGTTCCGGGACCTCTG------------TAACTGCAACTTAATTCATCGATGC-----------------------CATCGATATTATAACTCATTTTTTTAAAAACATTTATCAGAGAACTAATGAACAAAGGCAATGAAATGGGCATGCGGTTGTGAAAAAAAGTAATTCTTTATTCAAACAGTAAACAGAAAAAGCGAAGAAAAAATTCACTCTCTATACACATATTTGCTAAAATGCATACAATAAACAAATAGAAAGGAAAATTGATCTGCATTTGTAATAGTAAATAGTTCAAATAAAATCTAAATCAACAACGAACCCGACGTAACTCCTACAAGCCGCGGGTCGCTTCCGCATTTCAGTTTATTTATTTATTGAGTATTTATTTATTTTGAATTTTTTGCCCTACACAAAATAAAGAAAAATGCCCCATTTTATTCTTTCGCCGCAGACTTATTTTTTTTCAAAAGCAAGCGGTTTTTCCATAGGGAAAAGGTAAACTAAAAGACGCAAAAGCAAAGATAGAGGAAGTGAGTAGAGAATGCAGCAGACCTCTTGGACTGTACCTGATATGCCCAATCCTGGCAAATGGATAAGTCCTGAATTATTGAGGAGGGTAGCATCCATGTTTAATGACTGCCCAACACCGCTCTTCGGGCAGATTCTACCGCGCTATGAATTTACCCCCCTACCCGTCACAAAATATTCCCACCGGTTCTTAACCTTTGATTTAGAAAACCAAACTGTCATCTCTGAGATTCCATTTGAACTTGGGATATGGGAGGGACATGGAACATTTTCCCCATTCAACCCTCCTCTCTTTTTCCCTACAACTAAGCTGACCTC---TTTTTTTTGCTCCCCTTCGTTTTTATTTTTAATTTCGTTTTATGACGAATAAGGCGGTGTATTTATTTCCCTTCAGCTTCGGAACACGTTTATGGAAGCTCTGCACATATTGCCCGAATGGAAATGGAAGAAAAAGCTTTAAAAAAATGCATCCGGTGCCGCAAAATCATATGAATTAAATATAGAGTCAGATTTATTCCTGGCTTATAGAAATTTCATAGACTAATAAAGAAACTCAAAAAATTGATCTAATGCGAAGAGGATTTTCTTGAGATAAGGTTTCCTGAATCAGAGAGCATGCAACTCTGTGTAATTTCACTTGATCAAGATCTAGTTTATTTTAACCCCTAGTC---ATATTCTAAT--------------------------------------------------------------------------------------------------------------------------------------------------------------------
Nsilvanus_Elijay_N395 ---------------------------------------------------------------------------------------------------------------------------------------------AAATTATCAGAGAACTAATGAACAAAGGCAATGAAATGGGCATGCGGTTGTGAAAAAAAGTTATTCTTTATTCAAACAGTAAACAGAAAAAGCGAAGAAAAAATTCACTCTCTATACACATATTTGCTAAAATGCATACAATAAACAAATAGAAAGGAAAATTGATCTGCATTTGTAATAGTAAATAGTTCAAATAAAATCTAAATCAACAACGAACCCGACGTAACTCCTACAAGCCGCAGGTCGCTTCCACATTTCAGTTTATTTATTTATTGAGTATTTATTTATTTTGAATTTTTTGCCCTACACAAAATAAAGAAAAATGCCCCATTTTATTCTTTCGCCGCAGACTTTTTTTTTTTCAAAAGCAAGCGGTTTTTCCATAGGGAAAAGGTAAACTAAAAGACGCAAAAGCAAAGATAGAGGAAGTGAGTAGAGCATGCAGCAGACCTCTTGGACTGTACCTGATATGCTCAATCCTGGCAAATGGATAAGTCCTGAATTATTGAGGAGGGTAGCATCCATGTTTAATGACTGCCCAACACCGCTCTTCGGGCAGATTCTACCGCGCTATGAATTTACCCCCCTACCCGTCACAAAATATTCCCACCGGTTCTTAACCTTTGATTTAGAAAACCAAACTGTCATCTCTGAGATTCCATTTGAACTTGGGATATGGGAGGGACATGGAACATTTTCCCCATTCAACCCTCCTCTCTTTTTCCCTACAACTAAGCTGACCTCTTTTTTTTTTTGCTCCCCCTCGTTTTTATTTTTAATTTCGTTTTATGACGAATAAGGCGGTGTATTTATTTCCCTTCAGCTTCGAAACACGTTTATGGAAGCTCTGCACATATTGCCCGAATAGAAATGGAAGAAAAAGCTTTAAAAAAATGCATCCGGTGCCACAAAATCATATGAATTAAATATAGAGTCAGATTTATTCCTGGCTTATAGAAATTTCATAGACTAATAAAGAAACTAAAAAAATTGATCTAATGCGAGGAGGATTTTCTTGAGATAAGGTTTCCTGAATCAGTGAGAATGCAACTCTATGTAATTTCACTTGATCAAGATCTAGTTTATTTTAACCCCTAATCTTTTTACTGCAGTGTCGTTTTCACTGCATTGTTATGTTCAAGGGAACATGTGGT-----GGTGGTTTTCTGGAGCTTTGCATATATTACCCGAATGGGAAATTGAAGGAAAAGCTAAAAAAAATGCCCCCGGCTTCCTAAATTCATATGAATTTAATATAGAATCGAATTTATTTAT
Nsilvanus_GermanyCove_N1017 GGTAAAGATTAAGCATATCTCAAGAGTTAAATGGGTGTTCCGGGACCTCAGGAACACCCTGTATAACTGCAACTTAATTCATCGATGCCATCAGGATATGCTGTAGAGCAGCACCGATATTAGAACTCATTTTTTAAAAAATTTTTATCAGAGAACTAATGAACAAAGGCAATGAAATGGGCATGCGGTTGTGAAAAAAAGTTATTCTTTATTCAAACAGTAAACAGAAAAAGCGAAGAAAAAATTCACTCTCTATACACATATTTGCTAAAATGCATACAATAAACAAATAGAAAGGAAAATTGATCTGCATTTGTAATAGTAAATAGTTCAAATAAAATCTAAATCAACAACGAACCCGACGTAACTCCTACAAGCCGCAGGTCGCTTCCGCATTTCAGTTTATTTATTTATTGAGTATTTATTTATTTTGAATTTTTTGCCCTACACAAAATAAAGAAAAATGCCCCATTTTATTCTTTCGCCGCAGACTTTTTTTTTCTCAAAAGCAAGCGGTTTTTCCATAGGGAAAAGGTAAACTAAAAGACGCAAAAGCAAAGATAGAGGAAGTGAGTAGAGCATGCAGCAGACCTCTTGGACTGTACCTGATATGCCCAATCCTGGCAAATGGATAAGTCCTGAATTATTGAGGAGGGTAGCATCCATGTTTAATGACTGCCCAACACCGCTCTTCGGGCAGATTCTACCGCGCTATGAATTTACCCCCCTACCCGTCACAAAATATTCCCACCGGTTCTTAACCTTTGATTTAGAAAACCAAACTGTCATCTCTGAGATTCCATTTGAACTTGGGATATGGGAGGGACATGGAACATTTTCCCCATTCAACCCTCCTCTCTTTTTCCCTACAACTAAGCTGACCTC--TTTTTTTTTGCTCCCCCTCGTTTTTATTTTTAATTTCGTTTTATGACGAATAAGGCGGTGTATTTATTTCCCTTCAGCTTCGAAACACGTTTATGGAAGCTCTGCACATATTGCCCGAATAGAAATGGAAGAAAAAGCTTTAAAAAAATGCATCCAGTGCCACAAAATCATATGAATTAAATATAGAGTCAGATTTATTCCTGGCTTTTAGAAATTTCATAGACTAATAAAGAAACTAAAAAAATTGATCTAATGCGAGGAGG----------------------------------------------------------------------------------------------------------------------------------------------------------------------------------------------------------------------------------------------------------------------------
Nsilvanus_HeboMtn_N1029 TGTAAATATTAAGCATATCTCAAGAGTTAAATGGGTGTTCCGGGACCTCTGGGACACCCTGTATAACTGCAACTTAATTCATCGATGCCATCAGGATATGCTGTAGAGCAGGACCGATATTAGAACTCATTTTTTTAAAAAAAATTATCAGAGAACTAATGAACAAAGGCAATGAAATGGGCATGCGGTTGTGAAAAAAAGTTATTCTTTATTCAAACAGTAAACAGAAAAAGCGAAGAAAAAATTCACTCTCTATACACATATTTGCTAAAATGCATACAATAAACAAATAGAAAGGAAAATTGATCTGCATTTGTAATAGTAAATAGTTCAAATAAAATCTAAATCAACAACGAACCCGACGTAACTCCTACAAGCCGCAGGTCGCTTCCGCATTTCAGTTTATTTATTTATTGAGTATTTATTTATTTTGAATTTTTTGCCCTACACAAAATAAAGAAAAATGCCCCATTTTATTCTTTCGCCGCAGACTTTTTTTTTCTCAAAAGCAAGCGGTTTTTCCATAGGGAAAAGGTAAACTAAAAGACGCAAAAGCAAAGATAGAGGAAGTGAGTAGAGCATGCAGCAGACCTCTTGGACTGTACCTGATATGCCCAATCCTGGCAAATGGATAAGTCCTGAATTATTGAGGAGGGTAGCATCCATGTTTAATGACTGCCCAACACCGCTCTTCGGGCAGATTCTACCGCGCTATGAATTTACCCCCCTACCCGTCACAAAATATTCCCACCGGTTCTTAACCTTTGATTTAGAAAACCAAACTGTCATCTCTGAGATTCCATTTGAACTTGGGATATGGGAGGGACATGGAACATTTTCCCCATTCAACCCTCCTCTCTTTTTCCCTACAACTAAGCTGACCTCTTTTTTTTTTTGCTCCCCCTCGTTTTTATTTTTAATTTCGTTTTATGACGAATAAGGCGGTGTATTTATTTCCCTTCAGCTTCGAAACACGTTTATGGAAGCTCTGCACATATTGCCCGAATAGAAATGGAAG-AAAAGCTTTAAAAAAATGCATCCAGTGCCACAAAATCATATGAATTAAATATAGAGTCAGATTTATTCCTGGCTTATAGAAATTTCATAGACTAATAAAGAAACTAAAAAAATTGATCTAAAGCGAGGAGGATTTTCTTGAGATAAGGTTTCCTGAATCAGTCAGAATGCAACTCTATGTAATTTCACTTGATCAAGATCTAGTTTATTTTAACCCCTAATCTTTTTACTGCAGTGTCGTTTTCACTGCATTGTTATGTTCAAGGGAACATGTGGT-----GGTGGTTTCCTGGAGCTTTGCATATATTACCCGAATGGGAAATTAAAGGAAAAGCTTAAAAAAATGCCCCCGGCTTCCTAAATTCATATGAATTTAATATAGAATTGAATTTATTTAT
Nstupkai_BlowholeWOS_N285 ------------------------------------------------------------------------CTTAATTCATCGAGGC-----------------------CATCGATATTAGAACTCATTTTTTA-AAAACATTTATCAGAGAACTAATGAACAAAGGCAATGAAATGGGCAGGCGGTTGTGAAAAAAAGTT-TTCTTTATTCAAACAGTAAACAGAAAAAGCGAAGAAAAAATTCACTCTCTATACACATATTTGCTAAAATGCATACAATAAACAAATAGAAAGGAAAATTGATCTGCATTTGTAATAGTAAATAGTTCAAATAAAATCTAAATCAACAACGAACCCGACGTAACTCCTACAAGCCGCAGGTCGCTTCCGCATTTCAGTTTATTTATTTATTGAGTATTTATTTATTTTGAATTTTTTGCCCTACACAAAATAAAGAAAAATGCCCCATTTTATTCTTTCGCCGCAGAC-TTTTTTTTTTCAAAAGCAAGCGGTTTTTCCATAGGGAAAAGGTAAACTAAAAGACGCAAAAGCAAAGATAGAGGAAGTGAGTAGAGAATGCAGCAGACCTCTTGGACTGTACCTGATATGCCCAATCCTGGCAAATGGATAAGTCCTGAATTATTGAGGAGGGAAGCATCCATGTTTAATGACTGCCCAACACCGCTCTTCGGGCAGATTCTACCGCGCTATGAATTTACTCCCCTACCCGTCACAAAATATTCCCACCGGTTCTTAACCTTTGATTTAGAAAACCAAACTGTCATCTCTGAGATTCCATTTGAACTTGGGATATGGGAGGGACATGGAACATTTTCCCCATTCAACCCTCCTCTCTTTTTCCCTACAACTAAGCTGACCTCTTTTTTTTTTTGCTCCCCTTCGTTTTTATTTTTAATTTCGTTTTATGACGAATAAGGCGGTGTATTTATTTCCCTTCAGCTTCGGAACACGTTTATGGAAGCTCTGCACATATTGCCCGAATGGAAATGGAAGAAAAAGCTTTAAAAAAATGCATCCGGTGCCACAAAATCATATGAATTAAATATAGAGTCAGATTTATTCCTGGCTTATAGAAATTTCATAGACTAATAAAGAAACTCAAAAAATTGATCTAATGCGAAGAGGATTTTCTTGAGATAAGGTTTCCTGAATCAGTGAGCATGCAACCCTATGTAATTTCACTTGATCAAGATCTAGTTTATTTTAACCCCTAGTCTTTTTACTGCAATGTCGTTTTCACTGCATTGTTATGTTCAAGGGAACATG-------------------------------------------------------------------------------------------------------------------------------
Nstupkai_Blowing_N356 TATAAATATCAAGCATATAAAAAGAGTTAAATGGGTGTTTCGGGACCTCTGGGACACCCTGTATAACTGCAACTTAATTCATCGATGC-----------------------CATCGATATTAGAACTCATTTTTTA-AAAACATTTATCAGAGAACTAATGAACAAAGGCAATGAAATGGGCAGGCGGTTGTGAAAAAAAGTTATTCTTTATTCAAACAGTAAACAGAAAAAGCGAAGAAAAAATTCACTCTCTATACACATATTTGCTAAAATGCATACAATAAACAAATAGAAAGGAAAATTGATCTGCATTTGTAATAGTAAATAGTTCAAATAAAATCTAAATCAACAACGAACCCGACGTAACTCCTACAAGCCGCAGGTCGCTTCCGCATTTCAGTTTATTTATTTATTGAGTATTTATTTATTTTGAATTTTTTGCCCTACACAAAATAAAGAAAAATGCCCCATTTTATTCTTTCGCCGCAGAC--TTTTTTTTTCAAAAGCAAGCGGTTTTTCCATAGGGAAAAGGTAAACTAAAAGACGCAAAAGCAAAGATAGAGGAAGTGAGTAGAGGATGCAGCAGACCTCTTGGACTGTACCTGATATGCCCAATCCTGGCAAATGGATAAGTCCTGAATTATTGAGGAGGGAAGCATCCATGTTTAATGACTGCCCAACACCGCTCTTCGGGCAGATTCTACCGCGCTATGAATTC-CCCCCCTACCCGTCACAAAATATTCCCACCGGTTCTTAACCTTTGATTTAGAAAACCAAACTGTCATCTCTGAGATTCCATTTGAACTTGGGATATGGGAGGGACATGGAACATTTTCCCCATTCAACCCTCCTCTCTTTTTCCCTACAACTAAGCTGACCTCTTTTTTTTTTTGCTCCCCTTCGTTTTTATTTTTAATTTCGTTTTATGACGAATAAGGCGGTGTATTTATTTCCCTTCAGCTTCGGAACACGTTTATGGAAGCTCTGCACATATTGCCCGAATGGAAATGGAAGAAAAAGCTTTAAAAAAATGCATCCGGTGCCACAAAATCATATGAATTAAATATAGAGTCAGATTTATTCCTGGCTTATAGAAATTTCATAGACTAATAAAGAAACTCAAAAAATTGATCTAATGCGAAGAGGATTTTCTTGAGATAAGGTTTCCTGAATCAGAGAGCATGCAACTCTATGTAATTTCACTTGATCAAGATCTAGTTTATTTTAACCCCTAGTCTTTTTACTGCAATGTCGTTTTCACTGCATTGTTATGTTCAAGAGAACATGTGATTACAAAGTGTTTTTCTGGAGCTTTGCATATACTACCCGAATGGGAAATTGAAGGAAAAGCTTAACAAAATGCCCCCGGCTTCTTAAATTCATATGAATTAAATATAGAG--------------
Nstygius_ObeLee_N0656 ----------------ATCTCAAGAGTTAAACGGGTGTTCCGGGACCTCTGGGACACACTGTATGAGTGCAACTTAATTCATCGATGCCATCGGGATATGATGTAGAGCAGCATCGTTATTAGGACTCATTTTTTTTAAAAAAATTATCAGAGAACTAAATAACAAAAGCAATGAAATGGGCATGCGGTTGTGAAAAAAAGTTATTCTTTATTCAAACAGTAAACAGAAAAAGCGAAGAAAAAATTCACTCTCTATGCACATATTTGCTAAAATGCATACAATAAACAAATAGAAAGGAAAATTGATCTGCATTTGTAATAGTAAATAGTTCAAATAAAATCTAAATCAACAACGAACCCAACGTAACTCCTACAAGCCGCAGGTCGCTTCCGCATTTCAGTTTATTTATTTATTGAGTATTTATTTATTTTGAATTTTTTGCCCTACACAAAATAAAGAAAAATGCCCCGTTTTATTCTTTCGCCGCAGACTTTTTTTTTTGCAAAAGCAAGCGGTTTTTCCATAGGGAAAAGGTAAACTAAAAGACGCAAAAGCAAAGATAGAGAAAGTGAATAGAGCATGCAGCAGACCTCTTGGACTGTACCTGATATGCCCAATCCTGGCAAATGGATAAGTCCTGAATTATTGAGGAGGGTAGCATCCATGTTTAATGACTGCCCAACACCGTTCTTCGGGCAGATTCTACCGAGCTATGAATTTACCCCCCTACCCGTCACAAAATATTCCCACCGGTTCTTAACCTTTGATTTAGAAAACCAAACTGTCATCTTTGAGATTCCATTTGAACTTGGGATATGGGAGGGACATGGAACATTTTCCCCATTCAACCCTCCTCTCTTTTTTCCTACAACTAAGCTGACCTCTTTTTTTTTTTGCTCCCCTTCGTTTTTATTTTTAATTTCGTTTTATGACGAATAAGGCGGTGTATTTATTTCCCTTCAACTTCGAAACACGTTTATGGAAGCTCTGCACATATTGCCCGAATGGAAATGGAAGGAAAAGCTTTAAAAAAATGCATCCGGTGCCACAAAATCATATGAATTAAATATAGAGTCAGATTTATTCCTGGCTTATAGAAATTTCATAGACTAATAAAGAAACTCAAAAAATTGATCTAATGCGAAGAGGATTTTCTTGAGATAAAGTTTCCTGAATCAGTGAACATGCAACTTTGTGTAATTTCACTTGATCAAGATCTAGTTTAGTTTAACCCGTAGTTTTTTTACTGCAATGTCGTTTTCACTGCATTGTTATGTTCAAGGGAACATGTGACTACAAAATAGTTTTCTGAAACTTTGCGTATATTGCCCGAATGGGAAATTGAAGGAAAAACTTAAAAAAATGTTCCCGGCTTCTTAAATTCATATGCATTAAATATAGAATCGGA---------
Nstygius_RavenB_N1022 TATAAATATTAAGCATATCTCAAGAGTTAAACGGGTGTTCCGGGACCTCTGGGACACACTGTATAAGTGCAACTTAATTCATCGATGCCATCGGGATATGATGTAGAGCAGCATCGTTATTAGGACTCATTTTTTTAAAAAAAATTATCAGAGAACTAAATAACAAAGGCAATGAAATGGGCATGCGGTTGTGAAAAAAAGTTATTCTTTATTCAAACAGTAAACAGAAAAAGCGAAGAAAAAATTCACTCTCTATGCACATATTTGCTAAAATGCATACAATAAACAAATAGAAAGGAAAATTGATCTGCATTTGTAATAGTAAATAGTTCAAATAAAATCTAAATCAACAACGAACCCAACGTAACTCCTACAAGCCGCAGGTCGCTTCCGCATTTCAGTTTATTTATTTATTGAGTATTTATTTATTTTGAATTTTTTGCCCTACACAAAATAAAGAAAAATGCCCCGTTTTATTCTTTCGCCGCAGACTTTTTTTTTTGCAAAAGCAAGCGGTTTTTCCATAGGGAAAAGGTAAACTAAAAGACGCAAAAGCAAAGATAGAGAAAGTGAATAGAGCATGCAGCAGACCTCTTGGACTGTACCTGATATGCCCAATCCTGGCAAATGGATAAGTCCTGAATTATTGAGGAGGGTAGCATCCATGTTTAATGACTGCCCAACACCGTTCTTCGGGCAGATTCTACCGAGCTATGAATTTACCCCCCTACCCGTCACAAAATATTCCCACCGGTTCTTAACCTTTGATTTAGAAAACCAAACTGTCATCTTTGAGATTCCATTTGAACTTGGGATATGGGAGGGACATGGAACATTTTCCCCATTCAACCCTCCTCTCTTTTTTCCTACAACTAAGCTGACCTCTTTTTTTTTTTGCTCCCCTTCGTTTTTATTTTTAATTTCGTTTTATGACGAATAAGGCGGTGTATTTATTTCCCTTCAACTTCGAAACACGTTTATGGAAGCTCTGCACATATTGCCCGAATGGAAATGGAAGGAAAAGCTTTAAAAAAATGCATCCGGTGCCACAAAATCATATGAATTAAATATAGAGTCAGATTTATTCCTGGCTTATAGAAATTTCATAGACTAATAAAGAAACTCAAAAAATTGATCTAATGCGAAGAGGATTTTCTTGAGATAAAGTTTCCTGAATCAGTGAACATGCAACTTTGTGTAATTTCACTTGATCAAGATCTAGTTTAGTTTAACCCGTAGTTTTTTTACTGCAATGTCGTTTTCACTGCATTGTTATGTTCAAGGGAACATGTGACTACAAAATAGTTTTCTGAAACTTTGCATATATTGCCCGAATGGGAAATTGAAGGAAAAACTTAAAAAAATGTTCCCGGCTTCTTAAATTCATATGCATTAAATATAGAATCGGATTTATTCCT
Ntempletoni_BaldMtns_N950 TATAAATATCAAGCATATCTCGAGAGTTAAATGGGTGTTCCGGGACCTCTGGGACACCCTGTATAACTGCAACTTAATTCATCGATGCCATCAGGATATGCTGTAGAGCAGCATTGATATTAGAACTCATTTTTTTAAAAAAAATTATCCGAGAACTAATGAACAAAGGTAATGAAATGGGCATGCGGTTGTG-AAAAAACCTATTCTTTATTCAAACAGTAAACAGAAAAAGCGAAGAAAAAATTCACTCTCTATACACATATTTGCTAAAATGCATACAATAAACAAATAGAAAGGAAAATTGATCGGCATTTGTAATAGTAAATAGTTCAAATAAAATCTAAACCAACAACGAACCCGACGTAACTCCTACAAGCCGCAGGTCGCTTCCGCATTTCAGTTTATTTATTTATTGAGTATTTATTTATTTTGAATTTTTTGCCCTACACAAAATAAAGAAAAATGCCCCATTTTATTCTTTCGCCGCAGAC-TTATTTTTTTCAAAAGCAAGCGGTTTTTCCATAG------GGTAAACTAAAAGAC------GCAAAGATAGAGGAAGTGAGTAGAGCATGCAGCAGACCTCTTGGACTGTACCTGATATGCCCAATCCTGGCAAATGGATAAGTCCTGAATTATTGAGGAGGAAAGCATCCATGTTTAATGACTGCCCAACACCGCTCTTCGGGCAGATTCTACCGCGCTATGAATTTACCCCCCTACCCGTCACAAAATATTCCCACCGGTTCTTAACCTTTGATTTAGAAAACCAAACTGTCATCTCTGAGATTCCATTTGAACTTGGGATATGGGAGGGACATGGAACATTTTCCCCATTCAACCCTCCTCTCTTTTTCCCTACAACTAAGCTGACCTC---TTTTTTTTGCTCCCCTTCGTTTTTATTTTTAATTTCATTTTATGACGAATAAGGCGGTGTATTTATTTCCCTTCAGCTTCGGAACACGTTTATGGAAGCTCTGCACATATTGCCTGAATAGAAATGGAAGGAAAAGCTTTAAAAAAATGCATCCGGTGCCACAAAATCATATGAATTAAATATAGAGTCAGATTTATTCCTGGCTTATAGAAATTCCATAGACTAATAAAGAAACTCAAAAAATTGATCTAATGCGAAGAGGATTTTCTTG-------------------------------------------------------------------------------------------------------------------------------------------------------------------------------------------------------------------------------------------------------------------
Ntempletoni_ScronceCreekRd_N1223 ---------------------------TAAATGGGTGTTCCGGGACCTCTGGGACACCCAGTATAACTGCAACTTAATTCATCGATGCCATCAGGATATGATGTAGAGCAGCATTGATATTAGAACTCATTTTTTTAAAAAAATTTATCAGAGAACTAATGAACAAAGGTAATGAAATGGGCATGCGGTTGTG-AAAAAACCTATTCTTTATTCAAACAGTAAACAGAAAAAGCGAAGAAAAAATTCACTCTCTATACACATATTTGCTAAAATGCATACAATAAACAAATAGAAAGGAAAATTGATCGGCATTTGTAATAGTAAATAGTTCAAATAAAATCTAAATCAACAACGAACCCGACGTAACTCCTACAAGCCGCAGGTCGCTTCCGCATTTCAGTTTATTTATTTATTGAGTATTTATTTATTTTGAATTTTTTGCCCTACACAAAATAAAGAAAAATGCCCCATTTTATTCTTTCGCCGCAGAC-TTATTTTTTTCAAAAGCAAGCGGTTTTTCCATAG------GGTAAACTAAAAGAC------GCAAAGATAGAGGAAGTGAGTAGAGCATGCAGCAGACCTCTTGGACTGTACCTGATATGCCCAATCCTGGCAAATGGATAAGTCCTGAATTATTGAGGAGGGTAGCATCCATGTTTAATGACTGCCCAACACCGCTCTTCGGGCAGATTCTACCGCGCTATGAATTTACCCCCCTACCCGTCACAAAATATTCCCACCGGTTCTTAACCTTTGATTTAGAAAACCAAACTGTCATCTCTGAGATTCCATTTGAACTTGGGATATGGGAGGGACATGGAACATTTTCCCCATTCAACCCTCCTCTCTTTTTCCCTACAACTAAGCTGACCTC---TTTTTTTTGCTCCAATTCGTTTTTATTTTTAATTTCGTTTTATGACGAATAAGGCGGTGTATTTATTTCCCTTCAGCTTCGGAACACGTTTATGGAAGCTCTGCACATATTGCCTGAATAGAAATGGAAGGAAAAGCTTTAAAAAAATACATCCGGTGCCACAAAATCATATGAATTAAATATAGAGTCAGATTTATTCCTGGCTTATAGAAATTTCATAGACTAATAAAGAAACTCAAAAAATTGATCTAATGCGAAGAGGATTTTCTTGAGATAAGGTTTCCTGAATCAGTGAGCATGCAACTCTATGTAATTTCACTTGATCAAGATCTAGTTTAATTTAACCCCTAGTCTTTTTACTGCAATGTCGTTTTCACTGCATTGTTATGTTCAAGAGAACATGTGAT-----GGTGGTTTTCTGGACCTTTGCATATACTACCCGAGTGGGAAATTGAAGGAAAAGCTTAAAAAAATGTTCCGGGCTTCTTAAATTCATATGAATTAAATATAGAGTCAGATTTATTCCT
Ntennessensis_IndianCave_N052 -----------------------------------------------------------------------------TTCATCGATGT----------------AGAGCAGCATCGATATTAGAACTCATTTTTTT-AAAAAAATTAT-------CTAATGAACAAAGGCAATGAAATGGGCCTGCGATTGTGAAAAAAAGTTATTCTTTATTCAAACAGTAAACAGAAAAAGCGAAGAAAAAATTCACTCTCTATACACATATTTGCTAAAATGCATACAATAAACAAATGGAAAGGAAAATTGATCTGCATTTATAATAGTAAATAGTTCAAATAAAATCTAAATCAACAACGAACCCGACGTAACTCCTACAAGCCGCAGGTCGCTTCCGCATTTCAGTTTATTTATTTATTGAGTATTTATTTATTTTGAATTTTTTGCCCTACACAAAATAAAGAAAAATGCCCCATTTTATTCTTTCGCCGCAGACTTTTTTTT--TCAAAAGCAAGCGGTTTTTCCATAGGGAAAAGGTAAACTAAAAGACGCAAAAGCAAAGATAGAGGAAGTGAGTAGAGCATGCAGCAGACCTCTTGGACTGTACCTGATATGCCCAATCCTGGCAAATGGATAAGTCCTGAATTATTGAGGAGGGTAGCATCCATGTTTAATGACTGCCCAACACCGCTCTTCGGGCAGATTCTACCGCGCTATGAATTTACCCCCCTACCCGTCACAAAATATTCCCACCGGTTCTTAACCTTTGATTTAGAAAACCAAACTGTCATCTCTGAGATTCCATTTGAACTTGGGATATGGGAGGGACATGGAACATTTTCCCCATTCAACCCTCCTCTCTTTTTCCCTACAACTAAGCTGACCTCTTTTTTTTTTTGCTCCCCCTCGTTTTTATTTTTAATTTCGTTTTATGACGAATAAGGCGGTGTATTTATTTCCCTTCAGCTTCGGAACACGTTTATGGAAGCTCTGCACATATTGCCCGAATAGAAATGGAAGGAAAAGCTTTAAAAAAATGCATCCGGTGCCACAAAATCATATGAATTAAATATAGAGTCAGATTTATTCCTGGCTTATAGAAATTTCATAGACTAATAAAGAAACTCAAAAAATTGATCTAATGCGAAGAGGATTTTCTTGAGATAAGGTTTCCTGAATCAGTGAGCATGCAACTCTATGTAATTTCACTTGATCAAGATCTAGTTTATTTTAACCCCTAGTCTTTTTACTGCAATGTCGTTTTCACAGCATTGTTATGTTCAAGGGAACATGTGACTACAAAGTGGTTTTCTGGAGTTTTGCATATACTACCCGAATGGGAAATTGAAGGTA-------------------------------------------------------------------
Ntennessensis_LittleStony_N645 -----------------------------------------------------------------------------------GATGT----------------AGAGCAGCATCGATATTAGAACTCATTTTTTT-AAAAAAATTAT-------CTAATGAACAAAGGCAATGAAATGGGCATGCGATTGTGAAAAAAAGTTATTCTTTATTCAAACAGTAAACAGAAAAAGCGAAGAAAAAATTCACTCTCTATACACATATTTGCTAAAATGCATACAATAAACAAATAGAAAGGAAAATTGATCTGCATTTATAATAGTAAATAGTTCAAATAAAATCTAAATCAACAACGAACCCGACGTAACTCCTACAAGCCGCAGGTCGCTTCCGCATTTCAGTTTATTTATTTATTGAGTATTTATTTATTTTGAATTTTTTGCCCTACACAAAATAAAGAAAAATGCCCCATTTTATTCTTTCGCCGCAGACTTTTTTTT--TCAAAAGCAAGCGGTTTTTCCATAGGGAAAAGGTAAACTAAAAGACGCAAAAGCAAAGATAGAGGAAGTGAGTAGAGCATGCAGCAGACCTCTTGGACTGTACCTGATATGCCCAATCCTGGCAAATGGATAAGTCCTGAATTATTGAGGAGGGTAGCATCCATGTTTAATGACTGCCCAACACCGCTCTTCGGGCAGATTCTACCGCGCTATGAATTTACCCCCCTACCCGTCACAAAATATTCCCACCGGTTCTTAACCTTTGATTTAGAAAACCAAACTGTCATCTCTGAGATTCCATTTGAACTTGGGATATGGGAGGGACATGGAACATTTTCCCCATTCAACCCTCCTCTCTTTTTCCCTACAACTAAGCTGACCTC---TTTTTTTTGCTCCCCCTCGTTTTTATTTTTAATTTCGTTTTATGACGAATAAGGCGGTGTATTTATTTCCCTTCAGCTTCGGAACACGTTTATGGAAGCTCTGCACATATTGCCCGAATAGAAATGGAAGGAAAAGCTTTAAAAAAATGCATCCGGTGCCACAAAATCATATGAATTAAATATAGAGTCAGATTTATTCCTGGCTTATAGAAATTTCATAGACTAATAAAGAAACTCAAAAAATTGATCTAATGCGAAGAGGATTTTCTTGAGATAAGGTTTCCTGAATCAGTGAGCATGCAACTCTATGTAATTTCACTTGATCAAGATCTAGTTTATTTTAACCCCTGGTCTTTTTACTGCAATATCGTTTTCACTGCATTGTTATGTTCAAGAGAACATGTGACTACAAAGTGGTTTTCTGGAGTTTTGCATATACTACCCGAATGGGAAATTGAAGGCAAAGTTTAAAAAAATGCCCCCGGCTTCTTAAATTCATA------------------------------
Ntennessensis_Watauga_N1046 TATAAATATCAAGCATATCTCAAGAGTTAAATGGGTGT-----------------TCCCTGTATAACTGCAGCTTAATTCATCGATGT----------------AGAGCAGCATCGATATTAGAACTCATTTTTTT-AAAAAAATTAT-------CTAATGAACAAAGGCAATGAAATGGGTATGCGATTGTGAAAAAAAGTTATTCTTTATTCAAACAGTAAACAGAAAAAGCGAAGAAAAAATTCACTC--TATACACATATTTGCTAAAATGCATACAATAAACAAATAGAAAGGAAAATTGATCTGCATTTATAATAGTAAATAGTTCAAATAAAATCTAAATCAACAACGAACCCGACGTAACTCCTACAAGCCGCAGGTCGCTTCCGCATTTCAGTTTATTTATTTATTGAGTATTTATTTATTTTGAATTTTTTGCCCTACACAAAATAAAGAAAAATGCCCCATTTTATTCTTTCGCCGCAGAC-TTTTTTT--TCAAAAGCAAGCGGTTTTTCCATAGGGAAAAGGTAAACTAAAAGACGCAAAAGCAAAGATAGAGGAAGTGAGTGGAGCATGCAGCAGACCTCTTGGACTGTACCTGATATGCCCAATCCTGGCAAATGGATAAGTCCTGAATTATTGAGGAGGGTAGCATCCATGTTTAATGACTGCCCAACACCGCTCTTCGGGCAGATTCTACCGCGCTATGAATTTACCCCCCTACCCGTCACAAAATATTCCCACCGGTTCTTAACCTTTGATTTAGAAAACCAAACTGTCATCTCTGAGATTCCATTTGAACTTGGGATATGGGAGGGACATGGAACATTTTCCCCATTCAACCCTCCTCTCTTTTTCCCTACAACTAAGCTGACCTCTTTTTTTTTTTGCTCCCCCTCGTTTTTATTTTTAATTTCGTTTTATGACGAATAAGGCGGTGTATTTATTTCCCTTCAGCTTCGGAACACGTTTATGGAAGCTCTGCACATATTGCCCGAATAGAAATGGAAGGAAAAACTTTAAAAAAATGCATCCGGTGCCACAAAATCATATGAATTAAATATAGAGTCAGATTTATTCCTGGCTTATAGAAATTTCATAGACTAATAAAGAAACTCAAAAAATTGATCTAATGCGAAGAGGATTTTCTTGAGATAAGGTTTCCTGAATCAGTGAGCATGCAACTCTATGTAATTTCACTTGATCAAGATCTAGTTTATTTTAACCCCTAGTCTTTTTACTGCAATGTCGTTTTCACAGCATTGTTATGCTCAAGGGAACATGTGACTACAAAGTGGTTTTCTGGAGTTTTGCATATACTACCCGAATGGGAAATTGAAGGTAAAGTTTAAAAAAATGCCCCCGGCTTCTTAAATTCATATGAATTAAATATAGAGTCAGATTTATTCCT
