# Supplementary material for: ﻿New species in old mountains: integrative taxonomy reveals ten new species and extensive short-range endemism in Nesticus spiders (Araneae, Nesticidae) from the southern Appalachian Mountains
Source: Zookeys. 2023 Feb 3;1145:1–130. doi: 10.3897/zookeys.1145.96724 (PMC10208238; doi:10.3897/zookeys.1145.96724)
Supplement: Supplementary material 4 — Input alignments, analysis log files, and output tree files [file zookeys-1145-001_article-96724__-s004.zip › uce-200109 (modified).phy]

 96 1338
Nesticella_sp_GH1210 ---------------------------------------------------------------------------------------------------------------------------------------------------------------------------------------------------------------------------------------------------------------------------------------------------------------------------------------------------------------------------------------------------------------------------------------------------------CCCCTTTTTTAAAACTCTAT-AGGAAAAAAGAGGAGGCAGTCCCCCTAGTAAGCTCATAATTATACGAAATCCAACGAAAAGAGAGCCTTTTCTCATAAAACTTTTCCATTTTTCCATCAAACTGCTAAATGTACCGGCGATTCAATCGAAATAAAGAAGTGATAGGGTTTCATTATAAAGCGAGCGGA-GCTTGGAGGAAAAGCAAGACCAGCTTCCACACATATTCCGGGGAGGTAATAGGCCGTTTAAATGCAGCTCGTCTTCGACTTAAATACGCTCCATAATTGGTATTCACTCCGTCTTCCATAAATTTCGCTTCTATCTGTGGCAGAGCCCCGACTTCGACTCGAGCCGTGTCAACAGGGCGATTGGCATCTAGCCGACTACGGCTGCCTCGACATGAAAAGGGAGGATCCCACGCTCTTCTTCGCCGAGGGAGGAAG--------------------------------------------------------------------------------------------------------------------------------------------------------------------------------------------------------------------------------------------------------------------------------------------------------------------------------------------------------------------------------------------------------------------------------------------------------------------
Nesticus_Japan_G2153 ------------------------------------------------------------------------------------------------------------------------------------------------------------------------------------TTTCAGTAATCTTCTTCAACCGTTGGCTCCTTCTAGATATTAATGCACGAATTGGATCAGAAAAAGAAAGCGCAAAAGAAAAA-ACTTCCATAATTCAGGGTATTTAAAATA--GCCCAATCAGATAGAAAAGCAGCCTTTGCAGCCCACATTAAAATAAATGGTAATATCATTTAAATATTATGTATCGACTCGGGGTCTCCGGGGAGACATTATTCACACCGAAATTGCTTAATCGAGCCAATGATTAGTGACAGAAAACCCCTTTTTTAAAACTCCAT-AGGAAAAAAGGGGAGGGAGTCCCCCTGGGGAGCTCATAATTATACGAAATCCAACGAAAAGAGAGCCTTTTCTCATAAAACTTTTCCATTTTTCCATCAAACTGCTAAATGTACCGGCGATTCAATCGAAATAAAGAAGTGATAGGGCTTCATTATAAAGCGAGTGG--AGCCGGAGGAAAAGCAAGACCAGCTTCCACACATATTCCGGGGAGGTAATAGGCCGTTTAAATGCAGCTCGTCTTCGACTTAAATACGCTCCATAATTGGTATTCACTCCGTCTTCCATAAATTTCGCTTCTATCTGTGGCAGAGCCCCGACTTCCACTCGAGCCGTGTCAACAGGGCGATTGGCATCTAGCCGACTACGGCTGCCTCGACATGAAAAGGGAGGATCCTACGCTCTTCTTCGGCGAGGGAGGAAGTCAATCCTATAGGCTGACCCGCTGTAGCCTTACCAGATTCCTTTATAGGATATCTCTTTGGATACTTCCATCCGCGCCGACCCCCGCAA-ACGGAATAGTAGCGAGGATGGTTTGAGGGTCATATTTATTTTAATCTCGGACCGTGTGGGCGGTAGTACATCGGGACCCGGGTCCTTGTCGGTTCGGGG----GAAGTGAAGAGATCGGATGACGTCTGTCATTTGACATTGGAAGAGGAAAGTGGAAATCAATCATTCAAATTAGTTAGGGAAGTGCTTACGAATAAACTTCGGGAAACGGTGTAGCGGAAGATGCCATTAAATATTCAATAAAAAAAGAGG-----------------------------------------TTAAAAT---CAATAAAAGAAATCTTTTCTTTTAATTCTAGCCTATCCCCCCCCAAATGATTATTCAC
Nsilvestrii_Hellgate_N1108 TTCTTAAATCGCCATAT----GCTTATATGTTAAAATATTCTCCATTTTTTTCAATTAATGATTCGTTTTGTGTTAAACTAAAAAA--GTCCTTCAAAAATCTCCCCGACCCTA--CTCGAATACTTAAAAAACGGGAATTGCAAAATAATTCATCCACGAACTTTTAGACTGGATTTTGTTTCTGTAATCCACTTCAACCGTTGGTCCTCTCTCGATATTAATGCATGCATTGGATCCG-AAAAGGAAGTATAAAAAGAAAACGGTTCCATAATTCAGGGTATTTAAAATG--CCCCAATCAGATGGAAAAGCTCCCTTTGCAGTTCACATTAAAATAAATGGTAATATCATTTAAATATTATGTATCGACTCCGGGTCCCCGGGGAGACGTTATTCACACCGAAATTGCTTAATCGAGCCAATGATTAGTGACGGAAAACCCTTTTTTTAAAACCCCCC----CAAAAAAAGGAGGACGACCCCCCTGAAAGCTCATAATTATTCCAAATCCAACGAAAAGAGAGCCTTTTCTCATAAAACTTTTCCATTTTTCCTTCAAACTGCTAAATGTACCGGCGATCCAATCGAAATAAAGAAGTGATAGAGCTTCATTATAAGGGAGTCGA--GGTCGGTGGAAATGCAAGACCAGC-TCCACACGTATAC---GGAGGTAATAGGCCGTTTAAATGCAGCTCGTCTTCAACTTAAATACGCTCCATAATTGGTATTCACTCCG-CTTCCATAAATTTCGCTTCTATCTATGGCAG-GCCCCGACTTCCACTCGAGTCGTGTCAACAGAGCGATTGGCATCTAGCCGACTACGACTGCCGCAACATGAAAAGGGAGGGTC---TGCTCTTCTTCAGTTCAGGAGGAAGGAAATCCTATAGGATGACCTGCTATAGCCCCTACAGATTCC-TTATATAATATCTCTTTGGATAGTTCCATCAATACCGTCCCCCC----ACCGGTTGGTAGCAAGAATGGTTTAAGTACCATATTTATTTTAATCTCGTACCGTGTGGGCGTTTATACATCGGGACCCGGGCCCTTGTCGTGTTGGAGAAGTGAAGCGAAGAGATCGGATGACGTTTGTCATTTGACATTGGGAGAGGGAAGCGGAGATCAATCATTCAAATTAGTTAGGGAAGTGTTTCGGAATAAAGTTCGGCGGGTGGTGTCCCGGAAGATGGGATTATATATTCAATAAAAAGTAAAGAGTTAAATGAGACGTTATATTGTAATACGCTATATTAATATTTAAATGCTCGTATTTTTAAGCTATCGTTTTTAAATC----TTAGTGTTCTCGAAATAACA-------
Nesticus_nahaunus_Mexico_G2881 TCTACAGTTCAAAATTTTGGATCTTGACGGCTC-AGTTGTTCCCCGAAAATTAAATTGAGGATTCGCTTTAGATGAGGGTAGAAAAAAGTTCTTCAAAAACTGCTCTGACCGGAGTTTTCAATTCCTAGAAAACCGGAATTGCAAAATAATTCATCCACGAACTTTTAGACTGGATTTTGTGTATGTAATCCACTTTAACCGTTGGTCCTCTCTCGATATTAATGCATGGATTGGAACAGAAAAAGGAAGTATAAAAAGAAAATGGTTCCATAATTCAGGGTATTTAAAATG-CCCCCAATCAGATAGAAGAGCAGCCTTTGCAGTTCGCATTAAAATAAATGGTAATATCATTTAAATATTATGTATCGACTCGGAGCCCCCAGGGAGACATTATTCACACTGAAATTGCTTAATCGAGCCAATGATTAGTGACGGAAAACCCCTTTTTTAAAACCCTAC-AAAAAAAGAAAGAAGGGCGACCCC-CAGGAAGCTCATAATTATTCCAAATCCAACGAAAAGAGAGCCTTTTCTCATAAAACCTTTCCATTTTTCCTTCAAACTTCTAAATGTACCGGCGATCCAATCGAAATAAAGAAGTGATAGGGCTTCATTATAAAGAGAGTGGAAGGTCGGAGAAAAAGCAAGACCAGGTTCCACACGTATTCCGGGGAGGTAATAGGCCGTTTAAATGCAGCTCGTCTTCAACTTAAATACGCTCCATAATTGGTATTCACTCCGTCTTCCATAAATTTCGCTTCTATCTGTGGCAGCGCCCCGACTTCCACTCGAGCCGTGTCAACAGAGCGATTGGCATCTAGCCGACTACGACTGCCTCGACATGAAAAGGGAGGGACCTGCTCCCTTCTTCAGCACTGGAGGAAGGAAATCCTATAGGATGACCTGCTATAGCCCCTACAGATTCCTTTATAGAATATCTCTTTGGATACTTCCATCAATACCATCTCTCCCAATAACGGTTGGCAGGGAGAATGGTTTAAGGACCATATTTATTTTAATCTCGAACCGTGTGGGCGGTCATACATCGGGACCCGGGTCCTTGTCGGGCTGGAGAAGCGAAGGGAAGAGATCGGATGACGTCTGTCATTTGACATTGGAAGAGGGAAGTGAAGATCAATCATTCAAATTAGTTAGGGAAGTGTTTCAGAATAAAGTTCAGTCGATGGTGTTCTGAGAGATGGGATTATATATTCAGTAAAAAGTGAAGAGTTAAATGCTCCTC--TAATGTAATGCGCTCAATAATTATTTGAAATTTGGCATCACGAAGATATGTTGATTGAATTAATGCAAATATTTTCTCATATATATATGTGT
Narcheri_Cheaha_N023 TTTTTGGTTCAAAATAACGAGTCTTGATTGCTTAAATTTTTCCCCCAAAATTAAATTAGGGATTCGCTTTGGATG----TAGAAAATAGTTCTTCAAAAACTGCTCTGACCGCAGTTTCCAATACTTAGAAAACCGGAATTACAGAATAATTCATCCACGAACTTTTAGACTGGATTTTGTTTCTGTAATCCACTTTAACCGTTGGTCCTCTCTCGATATTAATGCATGGATTGGAACAGAAAAAGGAAGTATAAAAAGAAAATGGTTCCATAATTCAGGGTATTTAAAATGCCCCCCAATCAGATGGAAGAGTAGCCTTTGCAGTTCGCATTAAAATAAATGGTAATATCATTTAAATATTATGTATCGACTCGGAGCCCTCAGGGAGACATTATTCACACCGAAATTGCTTAATCGAGCCAATGATTAGTGACGGAAAACCCCTTTTTTAAAACCTCAC-AAAAAAAGAAAGAAAGGCGACCCCCCAGGAAGCTCATAATTATTCCAAATCCAACGAAAAGAAAGCCTTCTCTCATAAAATCTTTCCATTTTTCCTTCCAACTGCTCAATGTACCGGCGATCCAATCGAACTAAAGAAGTGCTAGGGCTTCATTATAAAGAGAGT----GGTCGGAGGAAAAGCAAGACCCGCTTCCACACGTATTCCGGGGAGGTAATAGGCCGTTTAAATGCAGCTCGTCTTCAACTTAAATACGCTCCATAATTGGTATTCACTCCGTCTTCCATAAATTTCGCTTCTATCTGTGGCAGGGCTCCGACTTCCACTCGAGCCGTGTCAACAGAGCGATTGGCATCTAGCCGACAGCGACTGCCTCGACATGAAAAGGGAGGGACCTGCTCTCTTCTTCAGTACAGGAGGAAGGAAATCCTATAGGATGACCTGCTATAGCCCCTACAGATTCCTTTATAGAAGATCTCTTTGGATACTTCCATCAATACCATCTCTGCCAATACCGGTTGATAGCGAGAATGGTTTAAGGACCATATTTATTTTAATCTCGAACCGTGTGGGCGGTCATACATCGGGACCCGGGTCCTTGTCGGGTTGGAGAAGCGATGGGAAGAGATCGGATGACGTCTGTCATTTGACATTGAAAGAGGGAAGTGGAGATCAATCATTCAAATTAGTTAGGGAAGTGTTTCAGAATAAAGTTCAATCGATGCTGTTCCGAGAGATGGGAGTATATATTCAATAAAAAGTGAAGAGGTAAATGTGCCTTTAGAATGTAATGAGCTCGATAATTATTGGAAGTTCAACATTACACAGATATGTTGATTGAATGAATGCAAATATTTTCTCATATGTATGTGTGT
Narcheri_MillShoalCreek_N727 ----------------------------------------------------------------------------------------------------------------------------------------------------------------------------------------------------------------------------------------------------------------------------------------------------------------------------------------------------------------------------------------------------------------------------------------------GTGACGGAAAACCCCTTTTTTAAAACCTCAC-AAAAAAAGAAAGAAAGGCGACCCCCCAGGAAGCTCATAATTATTCCAAATCCAACGAAAAGAAAGCCTTCTCTCATAAAATCTTTCCATTTTTCCTTCCAACTGCTCAATGTACCGGCGATCCAATCGAACTAAAGAAGTGCTAGGGCTTCATTATAAAGAGAGT----GGTCGGAGGAAAAGCAAGACCCGCTTCCACACGTATTCCGGGGAGGTAATAGGCCGTTTAAATGCAGCTCGTCTTCAACTTAAATACGCTCCATAATTGGTATTCACTCCGTCTTCCATAAATTTCGCTTCTATCTGTGGCAGGGCTCCGACTTCCACTCGAGCCGTGTCAACAGAGCGATTGGCATCTAGCCGACAGCGACTGCCTCGACATGAAAAGGGAGGGACCTGCTCTCTTCTTCAGTACAGGAGGAAGGAAATCCTATAGGATGACCTGCTATAGCCCCTACAGATTCCTTTATAGAAGATCTCTTTGGATACTTCCATCAATACCATCTCTGCCAATACTGGTTGATAGCGAGAATGGTTTAAGGACCATATTTATTTTAATCTCGAACCGTGTGGGCGGTCATACATCGGGACCCGGGTCCTTGTCGGGTTGGAGAAGCGAAGGGATGAGATCGGATGACGTCTGTCATTTGACATTGGAAGAGGGAAGGGGA-------------------------------------------------------------------------------------------------------------------------------------------------------------------------------------------------------------
Ncarteri_div__RainbowCave_G2089 --------------------------ATTGCTTAAATTCTTCCCCCAAACTTAAATTAGCGATTCGCTTTGGATGAGGGTAGAAATA-GTTCTTCAAAAACTGCTCTGACCGCAGTTTCCAGTACTTAGAAAACCAGAATTGCAAAATAATTCATCCACGAACTTTTAGACTGGGTTTTGTTTCTGTAATCCACTTTAACCGTTGGTCCTTTCTCGATATTAATGCATGGATTGGAACAGAAAAAGAAAGTATAAAAAGAAAATGGTTCCATAATTCAGGGTATTTAAAATG-CCCCCAATCAGATAGAAGAACAGCCTTTGCAGTTCGCATTAAAATAAATGGTAATATCATTTAAATATTATGTATCGACTCGGAGCCCTCAGGGAAACATTATTCACACCGAAATTGCTTAATCGAGCCAATGATTAGTGACGGGAAAACCCTTTTTTAAAACCCCACAAAAAAAAGAAAGAAGAGCGACCCCCCAGGAAGCTCATAATTATTCCAAATCCAACGAAAAGAAAGCCTTCTCTCATAAAACCTTTCCATTTTTCCTTCCAACTGCTAAATGTACCGGCGATCCAATCGAACTAAAGAAGTGCTAGGGCTTCATTATAAAGAGAGTGGAAGGTCGGAGGCAAAGCAAGACCAGCTTCCACACGTATTCCGGGGAGGTAATAGGCCGTTTAAATGCAGCTCGTCTTCAACTTAAATACGCTCCATAATTGGTATTCACTCCGTCTTCCATAAATTTCGCTTCTATCTGTGGCAGGTCTCCGACTTCCACTCGAGCCGTGTCAACAGAGCGATTGGCATCTAGCCGACTACGACTGCCTCGACATGAAAAGGGAGGACCCTGCTCTCTTCTTCAGTACAGGAGGAAGGAAATCCTATAGGATGACCTGCTATAGCCCCTACAGATTCCTTTATAGAATATCTCTTTGGATACTTCCATCAATACCATCTCTGCCAATACCGGTTGATAGGGAGAATGGTTTAAGGACCATATTTATTTTAATCTCGAACCGTGTGGGCGGTCATACATCGGGACCCGGGTCCTTGTCGGGTTGGAGAAGCGAAGGGAAGAGATCGGATGACGTTCGTCATTTGACATTGGAAGAGGGAAGTGGAGATCAATCATTCAAATTAGTTAGGGAAGTGTTTCAGAATAAAGTTCAACCGATGCTGTTCCGAGAGATAGGATTATATATTCAATAAAAAGTGAAGAGTTAAATGCGCTCCTATAATGTAATGTGCTCGATAATTATTTCAAGTTCGGCATTACGAAGATATGCTGATTGAATAAATGCAAATATTTTCTCATATATA-------
Nbarri_Bishop_N1072 --TTTAGTTCCAAATAATGAATCTTGATTGCTTAAATTCTTCCCCCAAAATTAAATTAACGATTCGCTTTGGATGAGGGTAGAAAAAAGAACTGAAAAAAGGACTCTGACCGGAGTTTCCAATACTTAGAAAACCGGAATTGCAAAATAATTCATCCACGAACTTTTAGACTGGATTTTGTTTCTGTAATCCACTTTAACCGTTGGTCCTCTCTCGATATTAATGCAAGGATTGGAGCAGAAAAAGGAAATATAAAAAGAAAATGGTTCCATAATTCAGGGTATTTAAAATGCCCCTCAATCAGATAGAAAAGCAGCCTTTGCAGTTCGCATTAAAATAAATGGTAATATCATTTAAATATTATGTATCGACTCGGAGCCCTCAGGGAGACATTATTCACACCGAAATTGCTTAATCGAGCCAATGATTAGTGACGGAAAACCCCTTTTTTAAAACCCCACAAAAAAAAGAAAGAAGGGCGACCCCCCAGGAAGCTCATAATTATTCCAAATCCAACGAAAAGAAAGCCTTCTCTCATAAAACCTTTCCATTTTTCCTTCAAACTGCTAAATGTACCGGCGATCCAATCGAAATAAAGAAGTGATAGGGCTTCATTATAAAGAGAGTGGAAGGTCGGAGGAAAAGCAAGACCAGCTTCCACACGTATTCCGGGGAGGTAATAGGCCGTTTAAATGCAGCTCGTCTTCAACTTAAATACGCTCCATAATTGGTATTCACTCCGTCTTCCATAAATTTCGCTTCTATCTGTGGCAGGGCCCCGACTTCCACTCGAGCCGTGTCAACAGAGCGATTGGCATCTAGCCGACTACGACTGCCTCGACATGAAAAGGGAGGAACCTGCTCTCTTCTTCAGTACAGGAGGAAGGAAATCCTATAGAATGACCTGCTATAGCCCCTACAGATTCCTTTATAGAATATCTCTTTGGATACTTCCATCAATACCATCTCTGCCAAT---GGTTGGTAGCGTGAATAGTTTAAGGACCATATTTATTTTAATCTCGAACCGTGTGGGCGGTCATACATCGGGACCTGGGTCCTTGTCGGGTTGGAGAAGCGAAGGGAAGAGATCGGATGACGTCTGTCATTTGACATTGGAAGAGGGAAGTGGAGATCAATCATTCAAATTAGTTAGGGAAGTGTTTCAGAATAAAGTTCAGCCGATGCTGTTCCGAGAGATGGGATTATATATTCAATAAAAAGTGAAGAGTTAAATGTGCCTCGATAATGTGATGCGCTCAATAATTATTTGAAGTGCGGCATCACGAATATATGTTGATTGAATGAATGCAAATATTTTCTCATATATA-------
Nbarri_LostCoveCave_N0065 TTTTTAGTTCCAAATAATGAATCTTGATTGCTTAAATTCTTCCCCCAAAATTAAATTAACGATTCGCTTTGGATGAGGGTAGAAAAAAGAACTGAAAAAAGGACTCTGACCGGAGTTTCCAATACTTAGAAAACCGGAATTGCAAAATAATTCATCCACGAACTTTTAGACTGGATTTTGTTTCTGTAATCCACTTTAACCGTTGGTCCTCTCTCGATATTAATGCAAGGATTGGAGCAGAAAAAGGAAATATAAAAAGAAAATGGTTCCATAATTCAGGGTATTTAAAATGCCCCTCAATCAGATAGAAAAGCAGCCTTTGCAGTTCGCATTAAAATAAATGGTAATATCATTTAAATATTATGTATCGACTCGGAGCCCTCAGGGAGACATTATTCACACCGAAATTGCTTAATCGAGCCAATGATTAGTGACGGAAAACCCCTTTTTTAAAACCCCACAAAAAAAAGAAAGAAGGGCGACCCCCCAGGAAGCTCATAATTATTCCAAATCCAACGAAAAGAAAGCCTTCTCTCATAAAACCTTTCCATTTTTCCTTCAAACTGCTAAATGTACCGGCGATCCAATCGAAATAAAGAAGTGATAGGGCTTCATTATAAAGAGAGTGGAAGGTCGGAGGAAAAGCAAGACCAGCTTCCACACGTATTCCGGGGAGGTAATAGGCCGTTTAAATGCAGCTCGTCTTCAACTTAAATACGCTCCATAATTGGTATTCACTCCGTCTTCCATAAATTTCGCTTCTATCTGTGGCAGGGCCCCGACTTCCACTCGAGCCGTGTCAACAGAGCGATTGGCATCTAGCCGACTACGACTGCCTCGACATGAAAAGGGAGGAACCTGCTCTCTTCTTCAGTACAGGAGGAAGGAAATCCTATAGAATGACCTGCTATAGCCCCTACAGATTCCTTTATAGAATATCTCTTTGGATACTTCCATCAATACCATCTCTGCCAATACTGGTTGGTAGCGTGAATAGTTTAAGGACCATATTTATTTTAATCTCGAACCGTGTGGGCGGTCATACATCGGGGCCCGGGTCCTTGTCGGGTTGGAGAAGCGAAGGGAAGAGATCGGATGACGTCTGTCATTTGACATTGGAAGAGGGAAGTGGAGATCAATCATTCAAATTAGTTAGGGAAGTGTTTCAGAATAAAGTTCAGCCGATGCTGTTCCGAGAGATGGGATTATATATTCAATAAAAAGTGAAGAGTTAAATGTGCCTCGATAATGTGATGCGCTCAATAATTATTTGAAGTGCGGCATCACGAATATATGTTGATTGAATGAATGCAAATATTTTCTCATATATA-------
Nbarri_eyed_ClayCave_G2082 TTTTTAGTTCAAAATAATGAGTCTTGATTGCTTAAATTCTTCCCCCAAAATTAAATTAACAATTCGCTTAGGATGAGGGTAGAAAAAAGTTCTTCAAAAACTGCTCTGTCCGGAGTTTCCAATACTTAGGAAACCGAAATTGCAAAATAATTCATCCACGAACTTTTAGACTGGATTTTGTTTCTGTAATCCACTTTAACCGTTGGTCCTCTCTCGATATTAATGCATGGATTGGAACAGAAAAAGGAAGTATAAAAAGAAAATGGTTCCATAATTCAGGGTATTTAAAATGCCCTCCAATCAGATAGAAAAGCAGCCTTTGCAGTTCGCATTAAAATAAATGGTAATATCATTTAAATATTATGTATCGACTCGGAGCCCTCAGGGAGACATTATTCACACCGAAATTGCTTAATCGAGCCAATGATTAGTGACGGAAAACCCCTTTTTTAAAACCCCACAAAAAAAAGGAAGAAGGGCGACCCCCTAGGAAGCTCATAATTATTCCAAATCCAACGAAAAGAAAGCCTTCTCTCATAAAACCTTTCCATTTTTCCTTCAAACTGCTAAATGTACCGGCGATCCAATCGAAATAAAGAAGTGATAGGGCTTCATTATAAAGAGAGTGGAAGGTCGGAGGAAAAGCAAGACCAGCTTCCACACGTATTCCGGGGAGGTAATAGGCCGTTTAAATGCAGCTCGTCTTCAACTTAAATACGCTCCATAATTGGTATTCACTCCGTCTTCCATAAATTTCGCTTCTATCTGTGGCAGGGCCCCGACTTCCACTCGAGCCGTGTCAACAGAGCGATTGGCATCTAGCCGACTACGACTGCCTCGACATGAAAAGGGAGGAACCTGCTCTCTTCTTCAGTACAGGAGGAAGGAAATCCTATAGGATGACCTGCTATAGCCCCTACAGATTCCTTTATAGAATATCTCTTTGGATACTTCCATCAATACCATCTCTGCCAATACCGGTTGGTAGCGAGAATGGTTTAAGGGCCATATTTATTTTAATCTCGAACCGTGTGGGCGGTCATACATCGGGACCCGGGTCCTTGTCGGGTTGGAGAAGCGAAGGGAAGAGATCGGATGACGTCTGTCATTTGACATTGGAAGAGGGAAGTGGAGATCAATCATTCAAATTAGTTAGGGAAGTGTTTCAGAATAAAGTTCAGCCGATGCTGTTCCGAGAGATGGGATTATATATTCAGTAAAAAGTGAAGATTTAAATGTGCCTCTATAATGTAATGCGGTCAATAATTATTTGAAGTTCGGCATTACGAAGATATGTTGATTGAATGAATGCAAATATTTTCTTATATATATATATAT
Nbarrowsi_Gregorys_N270 ----------------------------------------------------------------------------------------------------------------------------------------------------------TCCACGAACTTTTAGACTGGATTTTGTTTCTGTAATCCACTTTAACCGTTGGTCCTCTCTCGATATTAATGCATGGATTGGAACAGAAAAAGGAAATATAAAAAGAAAATGGTTCCATAATTCAAGGTATTTAAAATGCCCCCCAATCAGATAGAAAAGCAGCCTTTGCAGTTCGCATTAAAATAAATGGTAATATCATTTAAATATTATGTATCGACTCGGAGCCCTCAGGGAGACATTATTCACACCGAAATTGCTTAATCGAGCCAATGATTAGTGACGGAAAACCCCTTTTTTAAAACCCCACAAAAGAAAGAAAGAAGGGCGACCTCCCAGGAAGCTCATAATTATTCCAAATCCAACGAAAAGAAAGCCTTCTCTCATAAAACCTTTCCATTTTTCCTTCAAACTGCTAAATGTACCGGCGATCCAATCGAAATAAAGAAGTGATAGGGCTTCATTATAAAGAGAGTGGAAGGTCGGAGTAAAAGCAAGACCAGCTTCCACACGTATTCCGGGGAGGTAATAGGCCGTTTAAATGCAGCTCGTCTTCAACTTAAATACGCTCCATAATTGGTATTCACTCCGTCTTCCATAAATTTCGCTTCTATCTGTGGCAGGGCCCCGACTTCCACTCGAGCCGTGTCAACAGAGCGATTGGCATCTAGCCGACTACGACTGCCTCGACATGAAAAGGGAGGGACCTGCTCTCTTCTTCAGTACAGGAGGAAGGAAATCCTATAAGATGACCTGCTATAGCCCCTACAGATTCCTTTATAGAATATCTCTTTGGATACTTCCATCAATACCATCTCTGCCAATACCGGTTGGTAGCGAGAATGGTTTAAGGACCATATTTATTTTAATCTCGAACCGTGTGGGCGGTCATACATCGGGACCCGGGTCC-TGTCGGGTTGGAGAAACGAAGGGAAGAGATCGGATGACGTCTGTCATTTGACATTGGAAGAGGGAAGTGGAGATCAATCATTCAAATTAGTTAGGGAAGTGTTTCAGAATAAAGTTCAGCCGATGCTGTTCCGAGAGATGGGATTATATATTCAATAAAAAGTGAAGAGTTAAATGTGCCTCGATAATGGGATGCGCTCAATAATTATTTGAAGTGCGGCATCACGAAGATATGTTGATTGAATGAATGCAAATATTTTCTCATATATATGTCCAT
Nbarrowsi_Tuckaleechee_N360 ------------------------------------------------------------------------------------------------------------------------------------------------------------------------GACTGGATTTTGTTTCTGTAATCCACTTTAACCGTTGGTCCTCTCTCGATATTAATGCATGGATTCGAACAGAAAAAGGACATATAAAAAGAAAATGGTTCCATAATTCAAGGTATTTAAAATGCCCCCCAATCAGATAGAAAAGCAGCCTTTGCAGTTCGCATTAAAATAAATGGTAATATCATTTAAATATTATGTATCGACTCGGAGCCCTCAGGGAGACATTATTCACACCGAAATTGCTTAATCGAGCCAATGATTAGTGACGGAAAACCCCTTTTTTAAAACCCCACAAAAGAAAGAAAGAAGGGCGACCTCCCAGGAAGCTCATAATTATTCCAAATCCAACGAAAAGAAAGCCTTCTCTCATAAAACCTTTCCATTTTTCCTTCAAACTGCTAAATGTACCGGCGATCCAATCGAAATAAAGAAGTGATAGGGCTTCATTATAAAGAGAGTGGAAGGTCGGAGGAAAAGCAAGACCAGCTTCCACACGTATTCCGGGGAGGTAATAGGCCGTTTAAATGCAGCTCGTCTTCAACTTAAATACGCTCCATAATTGGTATTCACTCCGTCTTCCATAAATTTCGCTTCTATCTGTGGCAGGGCCCCGACTTCCACTCGAGCCGTGTCAACAGAGCGATTGGCATCTAGCCGACTACGACTGCCTCGACATGAAAAGGGAGGGACCTGCTCTCTTCTTCAGTACAGGAGGAAGGAAATCCTATAGGATGACCTGCTATAGCCCCTACAGATTCCTTTATAGAATATCTCTTTGGATACTTCCATCAATACCATCTCTGCCAATACCGGTTGGTAGCGAGAATGGTTTAAGGACCATATTTATTTTAATCTCGAACCGTGTGGGCGGTCATACATCGGGACCCGGGTCCTTGTCGGGTTGGAGAAACGAAGGGAAGAGATCGGATGACGTCTGTCATTTGACATTGGAAGAGGGAAGTGGAGATCAATCATTCAAATTAGTTAGGGAAGTGTTTCAGAATAAAGTTCAGCCGATGCTGTTCCGAGAGATGGGATTATATATTCAATAAAAAGTGAAGAGTTAAATGTGCCTCGAT-------------------------------------------------------------------------------------------
Nbishopi_DryFalls_N150 -----------------------------------------------------------------------------------------------------GACTCTGACCGGAGTTTCCAATACTTAGAAAACCGGAATTGCAAAATAATTCATCCACGAACTTTTAGACTGGATTTTGTTTCTGTAATCCACTTTAACCGTTGGTCCTCTCTCGATATTAATGCATGGATTGGAACAGAAAAAGGAAGTATAAAAAGAAAATGGTTCCATAATTCAGGGTATTTAAAATGCCCCCCAATCAGATAGAAAAGCAGCCTTTGCAGTTCGCATTAAAATAAATGGTAATATCATTTAAATATTATGTATCGACTCGGAGCCCTCAGGGAGACATTATTCACACCGAAATTGCTTAATCGAGCCAATGATTAGTGACGGAAAACCCCTTTTTTAAAACCCCACAAAAAAAAGAAAGAAGGGCGACCCCCCAGGAAGCTCATAATTATTCCAAATCCAACGAAAAGAAAGCCTTCTCTCATAAAACCTTTCCATTTTTCCTTCAAACTGCTAAATGTACCGGCGATCCAATCGAAATAAAGAAGTGATAGGGCTTCATTATAAAGAGAGTGGAAGGTCGGAGGAAAAGCAAGACCAGCTTCCACACGTATTCCGGGGAGGTAATAGGCCGTTTAAATGCAGCTCGTCTTCAACTTAAATACGCTCCATAATTGGTATTCACTCCGTCTTCCATAAATTTCGCTTCTATCTGTGGCAGGGCCCCGACTTCCACTCGAGCCGTGTCAACAGAGCGATTGGCATCTAGCCGACTACGACTGCCTCGACATGAAAAGGGAGGGACCTGCTCTCTTCTTCAGTACAGGAGGAAGGAAATCCTATAGGATGACCTGCTATAGCCCCTACAGATTCCTTTATAGAATATCTCTTTGGATACTTCCATCAATACCATCTCTGCCAATACCGGTTGGTAGCGAGAATGGTTTAAGGACCATATTTATTTTAATCTCGAACCGTGTGGGCGGTCATACATCGGGACCCGGGTCCTTGTCGGGTTGGAGAAGCGAAGGGAAGAGATCGGATGACGTCTGTCATTTGACATTGGAAGAGGGAAGTGGAGATCAATCATTCAAATTAGTTAGGGAAGTGTTTCAGAATAAAGTTCAGCCGATGCTGTTCCGAGAGATGGGATTATATATTCAATAAAAAGTGAAGAGTTAAATGTGCCTCGATAATGTGATGCACTCAATAATTATTTGAAGTGCGGCATCACGAAGATATGTTGATTGAATGAATGCAAATATTTTCTCATATATATGTCCAT
Nbishopi_PoleCr_Chattooga_N885 --------------------------------------------------------------------------------------------------------------------------------------------------------------------------------------------------------------------------------------ATTGGAACAGAAAAAGGAAGTATAAAAAGAAAATGGTTCCATAATTCAGGGTATTTAAAATGCCCCCCAATCAGATAGAAAAGCAGCCTTTGCAGTTCGCATTAAAATAAATGGTAATATCATTTAAATATTATGTATCGACTCGGAGCCCTCAGGGAGACATTATTCACACCGAAATTGCTTAATCGAGCCAATGATTAGTGACGGAAAACCCCTTTTTTAAAACCCCACAAAAAAAAGAAAGAAGGGCGACCCCCCAGGAAGCTCATAATTATTCCAAATCCAACGAAAAGAAAGCCTTCTCTCATAAAACCTTTCCATTTTTCCTTCAAACTGCTAAATGTACCGGCGATCCAATCGAAATAAAGAAGTGATAGGGCTTCATTATAAAGAGAGTGGAAGGTCGGAGGAAAAGCAAGACCAGCTTCCACACGTATTCCGGGGAGGTAATAGGCCGTTTAAATGCAGCTCGTCTTCAACTTAAATACGCTCCATAATTGGTATTCACTCCGTCTTCCATAAATTTCGCTTCTATCTGTGGCAGGGCCCCGACTTCCACTCGAGCCGTGTCAACAGAGCGATTGGCATCTAGCCGACTACGACTGCCTCGACATGAAAAGGGAGGGACCTGCTCTCTTCTTCAGTACAGGAGGAAGGAAATCCTATAGGATGACCTGCTATAGCCCCTACAGATTCCTTTATAGAATATCTCTTTGGATACTTCCATCAATACCATCTCTGCCAATACCGGTTGGTAGCGAGAATGGTTTAAGGACCATATTTATTTTAATCTCGAACCGTGTGGGCGGTCATACATCGGGACCCGGGTCCTTGTCGGGTTGGAGAAGCGAAGGGAAGAGATCGGATGACGTCTGTCATTTGACATTGGAAGAGGGAAGTGGAGATCAATCATTCAAATTAGTTAGGGAAGTGTTTCAGAATAAAGTTCAGCCGATGCTGTTCCGAGAGATGGGATTATATATTCAATAAAAAGTGAAGAGTTAAATGTGCCTCGATAATGTGATG----------------------------------------------------------------------------------
Nbishopi_StandingIndian_N131 TTTTTAGTTCTAAATAATGAGTCTTGATTGCTTAAATTCTTCCCCCAAAATTAAATTAACGATTCGATTTGGATGGGGGTAGAACAAAGACCTGAAAAAAGGACTCTGACCGGAGTTTCCAATACTTAGAAAACCGGAATTGCAAAATAATTCATCCACGAACTTTTAGACTGGATTTTGTTTCTGTAATCCACTTTAACCGTTGGTCCTCTCTCGATATTAATGCATGGATTGGAACAGAAAAAGGAAGTATAAAAAGAAAATGGTTCCATAATTCAGGGTATTTAAAATGCCCCCCAATCAGATAGAAAAGCAGCCTTTGCAGTTCGCATTAAAATAAATGGTAATATCATTTAAATATTATGTATCGACTCGGAGCCCTCAGGGAGACATTATTCACACCGAAATTGCTTAATCGAGCCAATGATTAGTGACGGAAAACCCCTTTTTTAAAACCCCACAAAAAAAAGAAAGAAGGGCGACCCCCCAGGAAGCTCATAATTATTCCAAATCCAACGAAAAGAAAGCCTTCTCTCATAAAACCTTTCCATTTTTCCTTCAAACTGCTAAATGTACCGGCGATCCAATCGAAATAAAGAAGTGATAGGGCTTCATTATAAAGAGAGTGGAAGGTCGGAGGAAAAGCAAGACCAGCTTCCACACGTATTCCGGGGAGGTAATAGGCCGTTTAAATGCAGCTCGTCTTCAACTTAAATACGCTCCATAATTGGTATTCACTCCGTCTTCCATAAATTTCGCTTCTATCTGTGGCAGGGCCCCGACTTCCACTCGAGCCGTGTCAACAGAGCGATTGGCATCTAGCCGACTACGACTGCCTCGACATGAAAAGGGAGGGACCTGCTCTCTTCTTCAGTACAGGAGGAAGGAAATCCTATAGGATGACCTGCTATAGCCCCTACAGATTCCTTTATAGAATATCTCTTTGGATACTTCCATCAATACCATCTCTGCCAATACCGGTTGGTAGCGAGAATGGTTTAAGGACCATATTTATTTTAATCTCGAACCGTGTGGGCGGTCATACATCGGGACCCGGGTCCTTGTCGGGTTGGAGAAGCGAAG----GAGATCGGATGACGTCTGTCATTTGACATTGGAAGAGGGAAGTGGAGATCAATCATTCAAATTAGTTAGGGAAGTGTTTCAGAATAAAGTTCAGCCGATGCTGTTCCGAGAGATGGGATTATATATTCAATAAAAAGTGAAGAGTTAAATGTGCCTCGACAATGTGATGCGCTCAATAATTATTTGAAGTGCGGCATCACGAAGATATGTTGATTGAATGAATGCAATTATTTTCTCATATATATGTCCAT
Nbrimleyi_NewberryCr_N984 TTTTTAGTTCAAAATAATGAGTCTTGATTGCTTAAATTCTTCCCCAAAAATTAAATTAACGATTTGCTTTGGATGAGGGTAGAAAAAAGTTCTTCAAAAACTGCTCTGACCGGAGTTTCCAATACTTAGAAAACCGGAATTGCAAAATAATTCATCCACGAACTTTTAGACTGGATTTTGTTTCTGTAATCCACTTTAACCGTTGGTCCTCTCTCGATATTAATGCATGGATTGGAACAGGAAAAGGAAGTATAAAAAGAAAATGGTTCCATAATTCAGGGTATTTAAAATGCCCCCCAATCAGATAGAAAAGCAGACTTTGCAGTTCGCATTAAAATAAATGGTAATATCATTTAAATATTATGTATCGACTCGGAGCCCTCAGGGAGACATTATTCACACCGAAATTGCTTAATCGAGCCAATGATTAGTGACGGAAAACCCCTTTTTTAAAACCCCAC----AAAAAAAAGAAGGGCGACCCCCCAGGAAGCTCATAATTATTCCAAATCCAACGAAAAGAAAGCCTTCTCTCATAAAACCTTTCCATTTTTCCTTCAAACTGCTAAATGTACCGCCGATCCAATCGAAATAAAGAAGTGATAGGGCTTCATTATAAAGAGAGTGGAAGGTCGGAGGAAAAGCAAGACCAGCTTCCACACGTATTCCGGGGAGGTAATAGGCCGTTTAAATGCAGCTCGTCTTCAACTTAAATACGCTCCATAATTGGTATTCACTCCGTCTTCCATAAATTTCGCTTCTATCTGTGGCAGGGCCCCGACTTCCACTCGAGCCGTGTCAACAGAGCGATTGGCATCTAGCCGACTACGACTGCCTCGACATGAAAAGGGAGGAACCTGCTCTCTTCTTCAGTACAGGAGGAAGGAAATCCTATAGGATGACCTGCTATAGCCCCTACAGATTCCTTTATAGAATATCTCTTTGGATACTTCCATCAATACCATCTCTGCCAATACCGGTTGGTAGCGAGAATGGTTTAAGGACCATATTTATTTTAATCTCGAACCGTGTGGGCGGTCATACATCGGGACCCGGGTCCTTGTCGGGTTGGAGAAGCGAAGGGAAGAGATCGGATGACGTCTGTCATTTGACATTGGAAAAGGGAAGTGGAGATCAATCATTCAAATTAGTTAGGGAAGTGTTTCAGAATAAAGTTCAGCCGATGCTGTTCCGAGAGATGTTATTATTTATTCAATAAAAAGCAAAGAGTTAAATGTGCCTCCATAATGTAATGCGCTCAATAATTATTTGAAGTTCAGCATTACGAAGATATGTTGAT-------------------------------------
Nbrimleyi_RumblingBald_N241 --------------------------------------------------------TAACGATTTGCTTTGGATGAGGGTAGAAAAAAGTTCTTCAAAAACTGCTCTGACCGGAGTTTCCAATACTTAGAAAACCGGAATTGCAAAATAATTCATCCACGAACTTTTAGACTGGATTTTGTTTCTGTAATCCACTTTAACCGTTGGTCCTCTCTCGATATTAATGCATGGATTGGAACAGAAAAAGGAAGTATAAAAAGAAAATGGTTCCATAATTCAGGGTATTTAAAATGCCCCCCAATCAGATAGAAAAGCAGACTTTGCAGTTCGCATTAAAATAAATGGTAATATCATTTAAATATTATGTATCGACTCGGAGCCCTCAGGGAGACATTATTCACACCGAAATTGCTTAATCGAGCCAATGATTAGTGACGGAAAACCCCTTTTTTAAAACCCCAC----AAAAAAAAGAAGGGCGACCCCCCAGGAAGCTCATAATTATTCCAAATCCAACGAAAAGAAAGCCTTCTCTCATAAAACCTTTCCATTTTTCCTTCAAACTGCTAAATGTACCGCCGATCCAATCGAAATAAAGAAGTGATAGGGCTTCATTATAAAGAGAGTGGAAGGTCGGAGGAAAAGCAAGACCAGCTTCCACACGTATTCCGGGGAGGTAATAGGCCGTTTAAATGCAGCTCGTCTTCAACTTAAATACGCTCCATAATTGGTATTCACTCCGTCTTCCATAAATTTCGCTTCTATCTGTGGCAGGGCCCCGACTTCCACTCGAGCCGTGTCAACAGAGCGATTGGCATCTAGCCGACTACGACTGCCTCGACATGAAAAGGGAGGAACCTGCTCTCTTCTTCAGTACAGGAGGAAGGAAATCCTATAGGATGACCTGCTATAGCCCCTACAGATTCCTTTATAGAATATCTCTTTGGATACTTCCATCAATACCATCTCTGCCAATACCGGTTGGTAGCGAGAATGGTTTAAGGACCATATTTATTTTAATCTCGAACCGTGTGGGCGGTCATACATCGGGACCCGGGTCCTTGTCGGGTTGGAGAAGCGAAGGGAAGAGATCGGATGACGTCTGTCATTTGACATTGGAAGAGGGAAGTGGAGATCAATCATTCAAATTAGTTAGGGAAGTGTTTCAGAATAAAGTTCAGCCGATGCTGTTCCGAGAGATGGGATTATATATTCAATAAAAAGCGAAGAGTTAAATGTGCCTCCATAATGTAATACGCTCAATAATTATTTGAAGTTCAGCATTACGAAGATATGTTGATTGAATGAATGCAAATATTTTCTCATATATA--TATGT
Ncanei_Egypt_N958 ----------------------------------------------------------------------------------------------------------------------------------------------------------------------------------------------------------------------------------------------------------------------------------------GTATTTAAAATGCCCCCCAATCAGATAGAAAAGCAGCCTTTGCAGTTCGCATTAAAATAAATGGTAATATCATTTAAATATTATGTATCGACTCGGAGCCCTCAGGGAGACATTATTCACACCGAAATTGCTTAATCGAGCCAATGATTAGTGACGGAAAACCCCTTTTTTAAAACCCCAC----AAAAAAAAGAAGGGCGACCCCCCAGGAAGCTCATAATTATTCCAAATCCAACGAAAAGAAAGCCTTCTCTCATAAAACCTTTCCATTTTTCCTTCAAACTGCTAAATGTACCGGCGATCCAATCGAAATAAAGAAGTGATAGGGCTTCATTATAAAGAGAGTGGAAGGTCGGAGGAAAAGCAAGACCAGCCTCCACACGTATTCCGGGGAGGTAATAGGCCGTTTAAATGCAGCTCGTCTTCAACTTAAATACGCTCCATAATTGGTATTCACTCCGTCTTCCATAAATTTCGCTTCTATCTGTGGCAGGGCCCCGACTTCCACTCGAGCCGTGTCAACAGAGCGATTGGCATCTAGCCGACTACGACTGCCTCGACATGAAAAGGGAGGAACCTGCTCTCTTCTTCAGTACAGGAGGAAGGAAATCCTATAGGATGACCTGCTATAGCCCCTACAGATTCCTTTATAGAATATCTCTTTGGATACTTCCATCAATACCATCTCTGCCAATACCGGTTGGTAGCGAGAATGGTTTAAGGACCATATTTATTTTAATCTCGAACCGTGTGGGCGGTCATACATCGGGACCCGGGTCCTTGTCGGGTTGGAGAAGCGAATGGAAGAGATCGGATGACGTCTGTCATTTGACATTGGAAGAGGGAAGTGGAGATCAATCATTCAAATTAGTTAGGGAAGTGTTTCAGAATAAAGTTCAGCCGATGCTGTTCCGAGAGATGGGATTATATATTCAATAAAAAGCGAAGAGTTAAATGTGCCTCCATAATGTAATGCGCTCAATAATTATTTGAAGTTCGGCATTACGAAGATATGTTGATTGAGTGAATGCAAATATTTTCTCATATATATGTGTGT
Ncarolinensis_Grandfather_N218 TTTTTAGTTCAAAATAATGAGTCTTGATTGCTTAAATTCTTCCCCCAAAATTAAATTAACGATTCGCTTTGGATGAGGGTAGAAAAAAGTTCTCCAAAAACTGCTCTGTCCGGAGTTTCCAATACTTAGAAAACCGGAATTGCAAAATAATTCATCCACGAACTTTTAGACTGGATTTTGTTTCTGTAATCCACTTTAACCGTTGGTCCTCTCTCGATATTAATGCATGGATTGGAACAGAAAAAGGAAGTATAAAAAGAAAATGGTTCCATAATTCAGGGTATTTAAAATGCCCTCCAATCAGATAGAAAAGCAGTCTTTGCAGTTCGCATTAAAATAAATGGTAATATCATTTAAATATTATGTATCGACTCGGAGCCCTCGGGGAGACATTATTCACACCGAAATTGCTTAATCGAGCCAATGATTAGTGACGGAAAACCCCTTTTCTAAAACCCCAC-AAAAAAAGGAAGAAGGGCGACCCCCCAGGAAGCTCATAATTATTCCAAATCCAACGAAAAGAAAGCCTTCTCTCATAAAACCTTTCCATTTTTCCTTCAAACTGCTAAATGTACCGGCGATCCAATCGAAATAAAGAAGTGATAGGGCTTCATTATAAAGAGAGTGGAAGGTCGGAGGAAAAGCAAGACCAGCTTCCACACGTATTCCGGGGAGGTAATAGGCCGTTTAAATGCAGCTCGTCTTCAACTTAAATACGCTCCATAATTGGTATTCACTCCGTCTTCCATAAATTTCGCTTCTATCTGTGGCAGGGCTCCGACTTCCACTCGAGCCGTGTCAACAGAGCGATTGGCATCTAGCCGACTACGACTGCCTCGACATGAAAAGGGAGGAACCTGCTCTCTTCTTCAGTACAGGAGGAAGGAAATCCTATAGGATGACCTGCTATAGCCCCTACAGATTCCTTTATAGAATATCTCTTTGGATACTTCCATCAATACCATCTCTGCCAATACCGGTTGGTAGCGAGAATGGTTTAAGGACCATATTTATTTTAATCTCGAACCGTGTGGGCGGTCATACATCGGGACCCGGGTCCTTGTCGGGTTGGAGAAGCGAAGGGAAGAGATCGGATGACGTCTGTCATTTGACATTGGAAGAGGGAAGTGGAGATCAATCATTCAAATTAGTTAGGGAAGTGTTTCAGAATAAAGTTCAGCCGATGCTGTTCCGAGAGATGGGATTATATATTCAATAAAAAGTGAAGATTTAAATGTGCCTCTATAATGTAATGCGGTCAATAATTATTTGAAGTTCGGCATTACGAAGATATGTTGATTGAATGAATGCAAATATTTTCTGATA-----------
Ncarolinensis_LinvilleCaverns_N227 -----------------------------------------------------------------------------------------------------------------------------------------------------------------------------------------------------------------------------------------------------------------------------CATAATTCAGGGTATTTAAAATGCCCTCCAATCAGATAGAAAAGCAGTCTTTGCAGTTCGCATTAAAATAAATGGTAATATCATTTAAATATTATGTATCGACTCGGAGCCCTCGGGGAGACATTATTCACACCGAAATTGCTTAATCGAGCCAATGATTAGTGACGGAAAACCCCTTTTTTAAAACCCCAC-AAAAAAAGGAAGAAGGGCGACCCCCCAGGAAGCTCATAATTATTCCAAATCCAACGAAAAGAAAGCCTTCTCTCATAAAACCTTTCCATTTTTCCTTCAAACTGCTAAATGTACCGGCGATCCAATCGAAATAAAGAAGTGATAGGGCTTCATTATAAAGAGAGTGGAAGGTCGGAGGAAAAGCAAGACCAGCTTCCACACGTATTCCGGGGAGGTAATAGGCCGTTTAAATGCAGCTCGTCTTCAACTTAAATACGCTCCATAATTGGTATTCACTCCGTCTTCCATAAATTTCGCTTCTATCTGTGGCAGGGCTCCGACTTCCACTCGAGCCGTGTCAACAGAGCGATTGGCATCTAGCCGACTACGACTGCCTCGACATGAAAAGGGAGGAACCTGCTCTCTTCTTCAGTACAGGAGGAAGGAAATCCTATAGGATGACCTGCTATAGCCCCTACAGATTCCTTTATAGAATATCTCTTTGGATACTTCCATCAATACCATCTCTGCCAATACCGGTTGGTAGCGAGAATGGTTTAAGGACCATATTTATTTTAATCTCGAACCGTGTGGGCGGTCATACATCGGGACCCGGGTCCTTGTCGGGTTGGAGAAGCGAAGGGAAGAGATCGGATGACGTCTGTCATTTGACATTGGAAGAGGGAAGTGGAGATCAATCATTCAAATTAGTTAGGGAAGTGTTTCAGAATAAAGTTCA--------------------------------------------------------------------------------------------------------------------------------------------------------------
Ncarteri_English_N031 --TTTAGTTCCAAATAATGAGTCTTGATTGCTTAAATTCTTTTCCCAAAATTACATTAACGATTCGCTTTGGATGAGGGTAGAAAAAAGACCTGAAAAAAGGACTCTGACCGGAGTTTCCAATACTTAGAAAACCGGAATTGCAAAATAATTCAT-CACGAACTTTTAGACTGGATTTTGTTTCTATAATCCACTTTAACCGTTGGTCCTCTCTCGATATTAATGCATGGATTGGAACAGAAAAAGGAAGTATAAAAAGAAAATGATTCCATAATTCAGGGTATTTAAAATGCCCCCCAATCAGATAGAAAAGCAGCCTTTGCAGTTCGCATTAAAATAAATGGTAATATCATTTAAATATTATGTATCGACTCGGAGCCCTCAGGGAGACATTATTCACACCGAAATTGCTTAATCGAGCCAATGATTAGTGACGGAAAACCCCTTTTTTAAAACCCCACAAAGAAAAGAAAGAAGGGCGACCCCCCAGGAAGCTCATAATTATTCCAAATCCAACGAAAAGAAAGCCTTCTCTCATAAAACCTTTCCATTTTTCCTTCAAACTGCTAAATGTACCGGCGATCCAATCGAAATAAAGAAGTGATAGGGCTTCATTATAAAGAGAGTGGAAGGTCGGAGGAAAAGCAAGACCAGCTTCCACACGTATTCCGGGGAGGTAATAGGCCGTTTAAATGCAGCTCGTCTTCAACTTAAATACGCTCCATAATTGGTATTCACTCCGTCTTCCATAAATTTCGCTTCTATCTGTGGCAGGGCCCCGACTTCCACTCGAGCCGTGTCAACAGAGCGATTGGCATCTAGCCGACTACGACTGCCTCGACATGAAAAGGGAGGGACCTGCTCTCTTCTTCAGTACAGGAGGAAGGAAATCCTATAGGATGACCTGCTATAGCCCCTACAGATTCCTTTATAGAATATCTCTTTGGATACTTCCATCAATACCATCTCTGCCAATACCGGTTGGTAGCGAGAATGGTTTAAGGACCATATTTATTTTAATCTCGAACCGTGTGGGCGGTCATACATCGGGACCCGGGTCCTTGTTGGGTTGGAGAAGCGAAGGGAAGAGATCGGATGACGTCTGTCATTTGACATTGGAAGAGGGAAGTGGAGATCAATCATTCAAATTAGTTAGGGAAGTGTTTCAGAATAAAGTTCAGC------TGTTCCAAGAGATGGGATTATATATTCAATAAAAAGTGAAGAGTTAAATGTGCCTCGATAATGTGATGCGCTCAATAATTATTTGAAGTGCGGCATCACGAAGATATGTTGATTGAATGAATGCAAATATTTTCTCATATATATGTCCAT
Ncarteri_LaurelCave_nearTYPE_N0296 TTTTTAGTTCCAAATAATGAGTCTTGATTGCTCAAATTTTTTTCCCAAAATTACATTAACGATTCGCTGTGGATGAGGGTAGAAAAAAGACCTGAAAAAAGGACTCTGACCGGAGTTTCCAATACTTAGAAAACCAGAATTGCAAAATAATTCATCCACGAACTTTTAGACTGGATTTTGTTTCTATAATCCACTTTAACCGTTGGTCCTCTCTCGATATTAATGCATGGATTGGAACAGAAAAAGGAAGTATAAAAAGAAAATGATTCCATAATTCAGGGTATTTAAAATGCCCCCCAATAAGATAGAAAAGCAGCCTTTGCAGTTCGCATTAAAATAAATGGTAATATCATTTAAATATTATGTATCGACTCGGAGCCCTCAGGGAGACATTATTCACACCGAAATTGCTTAATCGAGCCAATGATTAGTGACGGAAAACCCTTTTTTTAAAACCCCACAAAGAAAAGAAAGAAGGGCGACCCCCCAGGAAGCTCATAATTATTCCAAATCCAACGAAAAGAAAGCCTTCTCTCATAAAACCTTTCCATTTTTCCTTCAAACTGCTAAATGTACCGGCGATCCAATCGAAATAAAGAAGTGATAGGGCTTCATTATAAAGAGAGTGGAAGGTCGGAGGAAAAGCAAGACCAGCTTCCACACGTATTCCGGGGAGGTAATAGGCCGTTTAAATGCAGCTCGTCTTCAACTTAAATACGCTCCATAATTGGTATTCACTCCGTCTTCCATAAATTTCGCTTCTATCTGTGGCAGGGCCCCGACTTCCACTCGAGCCGTGTCAACAGAGCGATTGGCATCTAGCCGACTACGACTGCCTCGACATGAAAAGGGAGGGACCTGCTCTCTTCTTCAGTACAAGAGGAAGGAAATCCTATAGGATGACCTGCTATAGCCCCTACAGATTCCTTTATAGAATATCTCTTTGGATACTTCCATCAATACCATCTCTGCCAATACCGGTTGGTAGCGAGAATGGTTTAAGGACCATATTTATTTTAATCTCGAACCGTGTGGGCGGTCATACATCGGGACCCGGGTCCTTGTCGGGTTGGAGAAGCGAAGGGAAGAGATCGGATGACGTCTGTCATTTGACATTGGAAGAGGGAAGTGGAGATCAATCATTCAAATTAGTTAGGGAAGTGTTTCAGAATAAAGTTCAGC------TGTTCCGAGAGATGGGATTATATATTCAATAAAAAGTGAAGAGTTAAATGTGCCTCGATAATGTGATGCGCTCAATAATTATTTGAAGTGCGGCATCACGAAGATATGTTGATTGAATGAATGCAAATATTTTCTCATATATATGTCCAT
Ncarteri_PilotMtn_G2185 TTTTTAGTTCCAAATAATGAGTCTTGATTGCTTAAATTCTTTTCCCAAAATTACATTAACGATTCGCTTTGGATGAGGGTAGAAAAAAGACCTAAAA-AAAGACTCTGACCAGAGTTTCCAATACTTAGAAAACCGGAATTGCAAAATAATTCATCCACGAACTTTTAGACTGGATTTTGTTTCTATAATCCACTTTAACCGTTGGTCCTCTCTCGATATTAATGCATGGATCGGAACAGAAAAAGGAAGTATAAAAAGAAAATGATTCCATAATTCAGGGTATTTAAAATGCCCCCCAATCAGATAGAAAAGCAGCCTTTGCAGTTCGCATTAAAATAAATGGTAATATCATTTAAATATTATGTATCGACTCGGAGCCCTGAGGGAGACATTATTCACACCGAAATTGCTTAATCGAGCCAATGATTAGTGACGGAAAACCCCTTTTTTAAAACCCCACAAAGAAAAAAAAGAAGGGCGACCCCCCAGGAAGCTCATAATTATTCCAAATCCAACGAAAAGAAAGCCTTCTCTCATAAAACCTTTCCATTTTTCCTTCAAACTGCTAAATGTACCGGCGATCCAATCGAAATAAAGAAGTGATAGGGCTTCATTATAAAGAGAGTGGAAGGTCGGAGGAAAAGCAAGACCAGCTTCCACACGTATTCCGGGGAGGTAATAGGCCGTTTAAATGCAGCTCGTCTTCAACTTAAATACGCTCCATAATTGGTATTCACTCCGTCTTCCATAAATTTCGCTTCTATCTGTGGCAGGGCCCCGACTTCCACTCGAGCCGTGTCAACAGAGCGATTGGCATCTAGCCGACTACGACTGCCTCGACATGAAAAGGGAGGGACCTGCTCTCTTCTTCAGTACAGGAGGGAGGAAATCCTATAGGATGACCTGTTATAGACCCTACAGATTCCTTTATAGAATATCTCTTTGGATACTTCCATCAATACCATCTCTGCCAATACCGGTTGGTAGCGAGAATGGTTTAAGGACCATATTTATTTTAATCTCGAGCCGTGTGGGCGGTCATACATCGGGACCCGGGTCCTTGTCGGGTTGGAGAAGCGAAGGGAAGAGATCGGATGACGTCTGTCATTTGACATTGGAAGAGGGAAGTGGAGATCAATCATTCAAATTAGTTAGGGAAGTGTTTCAGAATAAAGTTCAGC------TGTTCCGAGAGATGGGATTATATATTCAATAAAAAGTGAAGAGTGAAATGTGCCTCGATAATGTGATGCGCTCAATAATTATTTGAAGTGCGGCATCACGAAGATATGTTGATTGAATGAATGCAAATATTTTCTCATATATATGTCCAT
Ncarteri_Pitchfork_N363 --------------------------------TAAATTCTTCTCCCAAAATTAAATTAACGATTC-CTTTGGATGAGGGTAGAAAAAAGACCTGAAAAAAGGACTCTGACCGGAGTTTCCAATACTTAGAAAACCGGAATTGCAAAATAATTCATCCACGAACTTTTAGACTGGATTTTGTTTCTGTAATCCATTTTAACCGTTGGTCCTCTCTCGATATTAATGCATGGATTGGAACAGAAAAAGGAAGTATAAAAAGAAAATGGTTCCATAATTCAGGGTATTTAAAATGCCCCCCAATCAGATAGAAAAGCAGCCTTTGCAGTTCGCATTAAAATAAATGGTAATATCATTTAAATATTATGTATCGACTCGGAGCCCTCAGGGAGACATTATTCACACCGAAATTGCTTAATCGAGCCAATGATTAGTGACGGAAAACCCCTTTTTTAAAACCCCACAAAAAAAAGAAAGAAGGGTGACCTCCCAGGAAGCTCATAATTATTCCAAATCCAACGAAAAGAAAGCCTTCTCTCATAAAACCTTTCCATTTTTCCTTCAAACTGCTAAATGTACCGGCGATCCAATCGAAATAAAGAAGTGATAGGGCTTCATTATAAAGAGAGTGGAAGGTCGGAGGAAAAGCAAGACCAGCTTCCACACGTATTCCGGGGAGGTAATAGGCCGTTTAAATGCAGCTCGTCTTCAACTTAAATACGCTCCATAATTGGTATTCACTCCGTCTTCCATAAATTTCGCTTCTATCTGTGGCAGGGCCCCGACTTCCACTCGAGCCGTGTCAACAGAGCGATTGGCATCTAGCCGACTACGACTGCCTCGACATGAAAAGGGAGGGACCTGCTCTCTTCTTCAGTACAGGAGGAAGGAAATCCTATAGGATGACCTGCTATAGCCCCTACAGATTCCTTTATAGAATATCTCTTTGGATACTTCCATCAATACCATCTCTGCCAATACCGGTTGGTAGCGAGAATGGTTTAAGGACCATATTTATTTTAATCTCGAACCGTGTGGGCGGTCATACATCGGGACCCGGGTCCTTGTCGGGTTGGAGAAGCGAAGGGAAGAGATCGGATGACGTCTGTTATTTGACATTGGAAGAGGGAAGTGGAGATCAATCATTCAAATTAGTTAGGGAAGTGTTTCAGAATAAAGTTCAGC------TGCTCCGAGAGATGGGATTATATATTCAATAAAAAGTGAAGAGTTAAATGTGCCTCGATAATGTGATGCGCTCAATAATTATTTGAAGTGCGGCATCACGAAGATATGTTGATTGAATGAATGCAAATATTTTCTCATATATATGTCCAT
Ncarteri_WeberCty_N1044 TTTTTAGTTCCAAATATTGGGACTTGATTGCTT------TTCCCCCAAAATTAAATTAACGATTCGCTTTGGATGAGGGTAGGAAAAAGACCTGAAAAAAGGACTCACACAAGAGTTTCCAATACTTAGAAAACCGGAATTGCAAAATAATTCATCCACGAACTTTTAGACTGGATTTTGTTTCTGTAATCCACTTTAACCGTTGGTCCTCTCTCGATATTAATGCATGGATTGGAACAGAAAAAGGAAGTATAAAAAGAAAATGGTTCCATAATTCAGGGTATTTAAAATGCCCCCCAATCAGATAGAAAAGCAGCCTTTGCAGTTCGCATTAAAATAAATGGTAATATCATTTAAATATTATGTATCGACTCGGAGCCCTGAGGGAGACATTATTCACACCGAAATTGCTTAATCGAGCCAATGATTAGTGACGGAAAACCCCTTTTTTAAAACCCCACAAAAGAAAGAAAGAAGGGCGACCCCCCAGGAAGCTCATAATTATTCCAAATCCAACGAAAAGAAAGCCTTCTCTCATAAAACCTTTCCATTTTTCCTTCAAACTGCTAAATGTACCGGCGATCCAATCGAAATAAAGAAGTGATAGGGCTTCATTATAAAGAGAGTGGAAGGTCGGAGGAAAAGCAAGACCAGCTTCCACACGTATTCCGGGGAGGTAATAGGCCGTTTAAATGCAGCTCGTCTTCAACTTAAATACGCTCCATAATTGGTATTCACTCCGTCTTCCATAAATTTCGCTTCTATCTGTGGCAGGGCCCCGACTTCCACTCGAGCCGTGTCAACAGAGCGATTGGCATCTAGCCGACTACGACTGCCTCGACATGAAAAGGGAGGGACCTGCTCTCTTCTTCAGTACAGGAGGAAGGAAATCCTATAGGATGACCTGCTATAGCCCCTACAGATTCCTTTATAGAATATCTCTTTGGATACTTCCATCAATACCATCTCTGCCAATACCGGTTGGTAGCGAGAATGGTTTAAGGACCATATTTATTTTAATCTCGAACCGTGTGGGCGGTCATACATCGGGACCCGGGTCCTTGTCGGGTTGGAGAAGCGAAGGGAAGAGATCGGATGACGTCTGTCATTTGACATTGGAAGAGGGAAGTGGAGATCAATCATTCAAATTAGTTAGGGAAGTGTTTCAGAATAAAGTTCAGC------TGTTCCGAGAGATGCGATTATATATTCAATAAAAAGTGAAGAGTTAAATGTGCCTCGATAATGTGATGCGCTCAATAATTGTATTAAGTGCGGCATCACGAAGATATCTTGATTGAATGAATGCAAATATTTTCTCATATATATGTCCAT
Ncherokee_BallhootScar_N193 TTTTTAGTTCAAAATAATGAGTCTTGATTGCTTAAATTCTTCCCCCAAAATTAAATTAACGATTCGCTTTGGATGAGGGTAGAAAAAAGTTCTTCAAAAACTGCTCTGTCCGGAGTTTCCAATACTTAGAAAACCGGAATTGCAAAATAATTCATCCACGAACTTTTAGACTGGATTTTGTTTCTGTAATCCACTTTAACCGTTGGTCCTCTCTCGATATTAATGCATGGATTGGAACAGAAAAAGGAAGTATAAAAAGAAAATGGTTCCATAATTCAGGGTATTTAAAATGCCTTCCAATCAGATAGAAAAGCAGCCTTTGCAGTTCGCATTAAAATAAATGGTAATATCATTTAAATATTATGTATCGACTCGGAGCCCTCAGGGAGACATTATTCACACCGAAATTGCTTAATCGAGCCAATGATTAGTGACGGAAAACCCCTTTTTTAAAACCCCAC-AAAAAAAGGAAGAAGGGCGACCCCCCAGGAAGCTCATAATTATTCCAAATCCAACGAAAAGAAAGCCTTCTCTCATAAAACCTTTCCATTTTTCCTTCAAACTGCTAAATGTACCGGCGATCCAATCGAAATAAAGAAGTGATAGGGCTTCATTATAAAGAGAGTGGAAGGTCGGAGGAAAAGCAAGACCAGCTTCCACACGTATTCCGGGGAGGTAATAGGCCGTTTAAATGCAGCTCGTCTTCAACTTAAATACGCTCCATAATTGGTATTCACTCCGTCTTCCATAAATTTCGCTTCTATCTGTGGCAG------GACTTCCACTCGAGCCGTGTCAACAGAGCGATTGGCATCTAGCCGACTACGACTGCCTCGACATGAAAAGGGAGGAACCTGCTCTCTTCTTCAGTACAGGAGGAAGGAAATCCTATAGGATGACCTGCTATAGCCCCTACAGATTCCTTTATAGAATATCTCTTTGGATACTTCCATCAATACCATCTCTGCC------GGTTGGTAGCGAGAATGGTTTAAGGACCATATTTATTTTAATCTCGAACCGTGTGGGCGGTCATACATCGGGACCCGGGTCCTTGTCGGGTTGGAGAAGCGAAGGGAAGAGATCGGATGACGTCTGTCATTTGACATTGGAAGAGGGAAGTGGAGATCAATCATTCAAATTAGTTAGGGAAGTGTTTCAGAGTAAAATTCAGCCGATGCTGTTCCGAGAGATGGGATTATATATTCAATAAAAAGTGAAGATTTAAATGTGCCTCTATAAGGTAATGCGGTCAATAATTATTTGAAGTTCGGCATTACGAAGATATGTTGATTGAATGAATGCAAATATTTTCTGATATAGATATATAT
Ncherokee_BalsamMtn_N891 TTTTTAGTTCAAAATAATGAGTCTTGATTGCTTAAATTCTTCCCCCAAAATTAAATTAACGAATCGCTTTGGATGAGGGTAGAAAAAAGTTCTTCAAAAACTGCTCTGTCCGGAGTTTCCAATACTTAGAAAAGCGGAATTGCAAAATAATTCATCCACGAACTTTTAGACTGGATTTTGTTTCTGTAATCCACTTTAACCGTTGGTCCTCTCTCGATATTAATGCATGGATTGGAACAGAAAAAGGAAGTATAAAAAGAAAATGGTTCCATAATTCAGGGTATTTAAAATGCCCTCCAATCAGATAGAAAAGCAGCCTTTGCAGTTCGCATTAAAATAAATGGTAATATCATTTAAATATTATGTATCGACTCGGAGCCCTCAGGGAGACATTATTCACACCGAAATTGCTTAATCGAGCCAATGATTAGTGACGGAAAACCCCTTTTTTAAAACCCCAC-AAAAAAAGGAAGAAGGGCGACCCCCCAGGAAGCTCATAATTATTCCAAATCCAACGAAAAGAAAGCCTTCTCTCATAAAACCTTTCCATTTTTCCTTCAAACTGCTAAATGTACCGGCGATCCAATCGAAATAAAGAAGTGATAGGGCTTCATTATAAAGAGAGTGGAAGGTCGGAGGAAAAGCAAGACCAGCTTCCACACGTATTCCGGGGAGGTAATAGGCCGTTTAAATGCAGCTCGTCTTCAACTTAAATACGCTCCATAATTGGTATTCACTCCGTCTTCCATAAATTTCGCTTCTATCTGTGGCAG-GCCCCGACTTCCACTCGAGCCGTGTCAACAGAGCGATTGGCATCTAGCCGACTACGACTGCCTCGACATGAAAAGGGAGGAACCTGCTCTCTTCTTCAGTACAGGAGGAAGGAAATCCTATAGGATGACCTGCTATAGCCCCTACAGATTCCTTTATAGAATATCTCTTTAGATACTTCCATCAATACCATCTCTGCCAATACCGGTTGGTAGCGAGAATGGTTTAAGGACCATATTTATTTTAATCTCGAACCGTGTGGGCGGTCATACATCGGGACCCGGGTCCTTGTCGGGTTGGAGAAGCGAAGGGAAGAGATCGGATGACGTCTGTCATTTGACATTGGAAGAGGGAAGTGGAGATCAATCATTCAAATTAGTTAGGGAAGTGTTTCAGAATAAAGTTCAGTCGATGCTGTTCCGAGAGATGGGATTATATATTCAATAAAAAGTGAAGATTTAAATGTGCCTCTATAATGTAATGCGGTCAATAATTATTTGAAGTTCGGCATTACGAAGATATGTTGATTGAATGAATGCAAATATTTTCTGATATATATATATA-
Ncherokee_SIndianCrk_N681 ----------------------------------------------------------------------------------------------------------------------------------------------------------------------------------------------------------------------------------------------------------------------------------------GTATTTAAAATGCCCTCCAATCAGATAGAAAAGCAGCCTTTGCAGTTCGCATTAAAATAAATGGTAATATCATTTAAATATTATGTATCGACTCGGAGCCCTCAGGGAGACATTATTCACACCGAAATTGCTTAATCGAGCCAATGATTAGTGACGGAAAACCCCTTTTTTAAAACCCCACAAAAAAAAGGAAGAAGGGCGACCCCCCAGGAAGCTCATAATTATTCCAAATCCAACGAAAAGAAAGCCTTCTCTCATAAAACCTTTCCATTTTTCCTTCAAACTGCTAAATGTACCGGCGATCCAATCGAAATAAAGAAGTGATAGGGCTTCATTATAAAGAGAGTGGAAGGTCGGAGGAAAAGCAAGACCAGCTTCCACACGTATTCCGGAGAGGTAATAGGCCGTTTAAATGCAGCTCGTCTTCAACTTAAATACGCTCCATAATTGGTATTCACTCCGTCTTCCATAAATTTCGCTTCTATCTGTGGCAGGGCCCCGACTTCCACTCGAGCCGTGTCAACAGAGCGATTGGCATCTAGCCGACTACGACTGCCTCGACATGAAAAGGGAGGAACCTGCTCTCTTCTTCAGTACAGGAGGAAGGAAATCCTATAGGATGACCTGCTATAGCCCCTACAGATTCCTTTATAGAATATCTCTTTGGATACTTCCATCAATACCATCTCTGCCAATACCGGTTGGTAGCGAGAATGGTTTAAGGACCATATTTATTTTAATCTCGAACCGTGTGGGCGGTCATACATCGGGACCCGGGTCCTTGTCGGGTTGGAGAAGCGAAGGGAAGAGATCGGATGACGTCTGTCGTTTGACATTGGAAGAGGGAAGTGGAGATCAATCATTCAAATTAGTTAGGGAAGTGTTTCAGAATAAAGTTCAGCCGATGCTGTTCCGAGAGATGGGATTATATATTCAATAAAAAGTGAAGATTTAAATGTGCCTCTATAATGTAATGCGGTCAATAATTATTTGAAGTTCGGCATTACGAAGATATGTTGATTGAATGAATGCAAATATTTTCTGATATATATATATTT
Ncooperi_BeaverCrk_N1002 ------------------------------------------------------ATTAACGATTCGATTTGGATGGGGGTAGAACAAAGACCTGAAAAAAGGACTCTGACCGGAGTTTCCAATACTTAGAAAACCGGAATTGCAAAATAATTCATCCACGAACTTTTAGACTGGATTTTGTTTCTGTAATCCACTTTAACCGTTGGTCCTCTCTCGATATTAATGCATGGATTGGAACAGAAAAAGGAAGTATAAAAAGAAAATGGTTCCATAATTCAGGGTATTTAAAATGCCCCCCAATCAGATAGAAAAGCAGCCTTTGCAGTTCGCATTAAAATAAATGGTAATATCATTTAAATATTATGTATCGACTCGGAGCCCTCAGGGAGACATTATTCACACCGAAATTGCTTAATCGAGCCAATGATTAGTGACGGAAAACCCCTTTTTTAAAACCCCACA---AAAAGAAAGAAGGGCGACCCCCCAGGAAGCTCATAATTATTCCAAATCCAACGAAAAGAAAGCCTTCTCTCATAAAACCTTTCCATTTTTCCTTCAAACTGCTAAATGTACCGGCGATCCAATCGAAATAAAGAAGTGATAGGGCTTCATTATAAAGAGAGTGGAAGGTCGGAGGAAAAGCAAGACCAGCTTCCACACGTATTCCGGGGAGGTAATAGGCCGTTTAAATGCAGCTCGTCTTCAACTTAAATACGCTCCATAATTGGTATTCACTCCGTCTTCCATAAATTTCGCTTCTATCTGTGGCAGGGCCCCGACTTCCACTCGAGCCGTGTCAACAGAGCGATTGGCATCTAGCCGACTACGACTGCCTCGACATGAAAAGGGAGGGACCTGCTCTCTTCTTCAGTACAGGAGGAAGGAAATCCTATAGGATGACCTGCTATAGCCCCTACAGATTCCTTTATAGAATATCTCTTCGGATACTTCCATCAATACCATCTCTGCCAATACCGGTTGGTAGCGAGAATGGTTTAAGGACCATATTTATTTTAATCTCGAACCGTGTGGGCGGTCATACATCGGGACCCGGGTCCTTGTCGGGTTGGAGAAGCGAAGGGAAGAGATCGGATGACGTCTGTCATTTGACATTGGAAGAGGGGAGTGGAGATCAATCATTCAAATTAGTTAGGGAAGTGTTTCAGAATAAAGTTCAGCCGATGCTGTTCCGAGAGATGGGATTATATATTCAATAAAAAGTGAAGAGTT---------------------------------------------------------------------------------------------------------
Ncooperi_BrasstBald_N824 -------------------------------------------------------------------------------------------------AAAGGACTCTGACTGGAGTTTCCAATACTTAGAAAACCGGAATTGCAAAATAATTCATCCACGAACTTTTAGACTGGATTTTGTTTCTGTAATCCACTTTAACCGTTGGTCCTCTCTCGATATTAATGCATGGATTGGAACAGAAAAAGGAAGTATAAAAAGAAAATGGTTCCATAATTCAGGGTATTTAAAATGCCCCCCAATCAGATAGAAAAGCAGCCTTTGCAGTTCGCATTAAAATAAATGGTAATATCATTTAAATATTATGTATCGACTCGGAGCCCTCAGGGAGACATTATTCACACCGAAATTGCTTAATCGAGCCAATGATTAGTGACGGAAAACCCCTTTTTTAAAACCCCACAAAAAAAAGGAAGAAGGGCGACCCCCCAGGAAGCTCATAATTATTCCAAATCCAACGAAAAGAAAGCCTTCTCTCATAAAACCTTTCCATTTTTCCTTCAAACTGCTAAATGTACCGGCGATCCAATCGAAATAAAGAAGTGATAGGGCTTCATTATAAAGAGAGTGGAAGGTCGGAGGAAAAGCAAGACCAGCTTCCACACGTATTCCGGAGAGGTAATAGGCCGTTTAAATGCAGCTCGTCTTCAACTTAAATACGCTCCATAATTGGTATTCACTCCGTCTTCCATAAATTTCGCTTCTATCTGTGGCAGGGCCCCGACTTCCACTCGAGCCGTGTCAACAGAGCGATTGGCATCTAGCCGACTACGACTGCCTCGACATGAAAAGGGAGGGACCTGCTCTCTTCTTCAGTACAGGAGGAAGGAAATCCTATAGGATGACCTGCTATAGCCCCTACAGATTCCTTTATAGAATATCTCTTTGGATACTTCCATCAATACCATCTCTGCCAATACCGGTTGGTAGCGAGAATGGTTTAAGGACCATATTTATTTTAATCTCGAACCGTGTGGGCGGTCATACATCGGGACCCGGGTCCTTGTCGGGTTGGAGAAGCGAAGGGAAGAGATCGGATGACGTCTGTCATTTGACATTGGAAGAGGGAAGTGGAGATCAATCATTCAAATTAGTTAGGGAAGTGTTTCAGAATAAAGTTCAGCCGATGCTGTTCCGAGAGATGGGATTATATATTCAATAAAAAGTGAAGAGTTAAATGTGCCTCGATAATGTGATGCGCTCAATAATTATTTGAAGTGCGGCATCACGAAGATATGTTGATTGAATGAATGCAAATATTTTCTCATATATATGTCC--
Ncooperi_CheoahDam_N1122 ----------------------------------AATTCTTCCCCCAAAATTAAATTAACGATTCGATTTGGATGAGGGTAGAACAAAGACCTGAAAAAAGGACTCTGACCGGAGTTTCCAATACTTAGAAAACCGGAATTGCAAAATAATTCATCCACTAACTTTTAGACTGGATTTTGTTTCTGTAATCCACTTTAACCGTTGGTCCTCTCTCGATATTAATGCATGGATTGGAACAGAAAAAGGAAGTATAAAAAGAAAATGGTTCCATAATTCAGGGTATTTAAAATGCCCCACAATCAGATAGAAAAGCAGCCTTTGCAGTTCGCATTAAAATAAATGGTAATATCATTTAAATATTATGTATCGACTCGGAGCCCTCAGGGAGACATTATTCACACCGAAATTGCTTAATCGAGCCAATGATTAGTGACGGAAAACCCCTTTTTTAAAACCCCACAAAAAAAAGAAAGAAGGGCGACCCCCCAGGAAGCTCATAATTATTCCAAATCCAACGAAAAGAAAGCCTTCTCTCATAAAACCTTTCCATTTTTCCTTCAAACTGCTAAATGTACCGGCGATCCAATCGAAATAAAGAAGTGATAGGGCTTCATTATAAAGAGAGTGGAAGGTCGGAGGAAAAGCAAGACCAGCTTCCACACGTATTCCGGGGAGGTAATAGGCCGTTTAAATGCAGCTCGTCTTCAACTTAAATACGCTCCATAATTGGTATTCACTCCGTCTTCCATAAATTTCGCTTCTATCTGTGGCAGGGCTCCGACTTCCACTCGAGCCGTGTCAACAGAGCGATTGGCATCTAGCCGACTACGACTGCCTCGACATGAAAAGGGAGGGACCTGCTCTCTTCTTCAGTACAGGAGGAAGGAAATCCTATAGGATGACCTGCTATAGCCCCTACAGATTCCTTTATAGAATATCTCTTTGGATACTTCCATCAATACCATCTCTGCCAATATCGGTTGGTAGCGAGAATGGTTTAAGGACCATATTTATTTTAATCTCGAACCGTGTGGGCGGTCATACATCGGGACCCGGGTCCTTGTCGAGTTGGAGAAGCGAAGGGAAGAGATCGGATGACGTCTGTCATTTGACATTGGAAGAGGGAAGTGGAGATCAATCATTCAAATTAGTTAGGGAAGTGTTTCAGAATAAAGTTCAGCCGATGCTGTTCCGAGAGATGGGATTATATATTCAATAAAAAGTGAAGAGTTAAATGTGCCTCGAT-----GATGCGCTCAATAATTATTTGAAGT-------CACGAAGATATGTTGATTGAATGAATGCAAATATTTTCTCATATACATGTCCAT
Ncooperi_NantRiverGorge_N682 TTTTTAGTTCCAAATAATGAGTCTTGATTGCTTAAATTCTTCCCCCAAAATTAAATTAACGATTCGATTTGGATGAGGGTTGAACAAAGACCTGAAAAAAGGACTCTGACCGGAGTTTCCAATACTTAGAAAACCGGAATTGCAAAATAATTCATCCACGAACTTTTAGACTGGATTTTGTTTCTGTAATCCACTTTAACCGTTGGTCCTCTCTCGATATTAATGCATGGATTGGAACAGAAAAAGGAAGTATAAAAAGAAAATGGTTCCATAATTCAGGGTATTTAAAATGCCCCCCAATCAGATAGAAAAGCAGCCTTTGCAGTTCGCATTAAAATAAATGGTAATATCATTTAAATATTATGTATCGACTCGGAGCCCTCAGGGAGACATTATTCACACCGAAATTGCTTAATCGAGCCAATGATTAGTGACGGAAAACCCCTTTTTTAAAACCCCACAAAAAAAAGAAAGAAGGGCGACCCCCCAGGAAGCTCATAATTATTCCAAATCCAACGAAAAGAAAGCCTTCTCTCATAAAACCTTTCCATTTTTCCTTCAAACTGCTAAATGTACCGGCGATCCAATCGAAATAAAGAAGTGATAGGGCTTCATTATAAAGAGAGTGGAAGGTCGGAGGAAAAGCAAGACCAGCTTCCACACGTATTCCGGAGAGGTAATAGGCCGTTTAAATGCAGCTCGTCTTCAACTTAAATACGCTCCATAATTGGTATTCACTCCGTCTTCCATAAATTTCGCTTCTATCTGTGGCAGGGCCCCGACTTCCACTCGAGCCGTGTCAACAGAGCGATTGGCATCTAGCCGACTACGACTGCCTCGACATGAAAAGGGAGGGACCTGCTCTCTTCTTCAGTACAGGAGGAAGGAAATCCTATAGGATGACCTGCTATAGCCCCTACAGATTCCTTTATAGAATATCTCTTTGGATACTTCCATCAATACCATCTCTGCCAATACCGGTTGGTAGCGAGAATGGTTTAAGGACCATATTTATTTTAATCTCGAACCGTGTGGGCGGTCATACATCGGGACCCGGGTCCTTGTCGGGTTGGAGAAGCGAAGGGAAGAGATCGGATGACGTCTGTCATTTGACATTGGAAGAGGGAAGTGGAGATCAATCATTCAAATTAGTTAGGGAAGTGTTTCAGAATAAAGTTTAACCGATGCATTTCCGAGAGATGGGATTATATATTCAATAAAAAGTGAAGAGTTAAATGTGCCTCGATAATGTGATGCGCTCAATAAT-----------------------------------------------------------------------
Ncooperi_RockCrRoad_N1160 TTTTTAGTTCTAAAGAATGAGTCTTGATTGCTTAAATTCTTCCCCCAAAATTAAATTAACGATTCGATTTGGATGAGGGTAGAACAAAGACCTGAAAAAAGGACTCTGACCGGAGTTTCCAATACTTAGAAAACCGGAATTGCAAAATAATTCATCCACGAACTTTTAGACTGGATTTTGTTTCTGTAATCCACTTTAACCGTTGGTCCTCTCTCGATATTAATGCATGGATTGGAACAGAAAAAGGAAGTATAAAAAGAAAATGGTTCCATAATTCAGGGTATTTAAAATGCCCCCCAATCAGATAGAAAAGCAGCCTTTGCAGTTCGCATTAAAATAAATGGTAATATCATTTAAATATTATGTATCGACTCGGAGCCCTCAGGGAGACATTATTCACACCGAAATTGCTTAATCGAGCCAATGATTAGTGACGGAAAACCCCTTTTTTAAAACCCCACAAAAAAAAGAAAGAAGGGCGACCCCCCAGGAAGCTCATAATTATTCCAAATCCAACGAAAAGAAAGCCTTCTCTCATAAAACCTTTCCATTTTTCCTTCAAACTGCTAAATGTACCGGCGATCCAATCGAAATAAAGAAGTGATAGGGCTTCATTATAAAGAGAGTGGAAGGTCGGAGGAAAAGCAAGACCAGCTTCCACACGTATTCCGGGGAGGTAATAGGCCGTTTAAATGCAGCTCGTCTTCAACTTAAATACGCTCCATAATTGGTATTCACTCCGTCTTCCATAAATTTCGCTTCTATCTGTGGCAGGGCCCCGACTTCCACTCGAGCCGTGTCAACAGAGCGATTGGCATCTAGCCGACTACGACTGCCTCGACATGAAAAGGGAGGGACCTGCTCTCTTCTTCAGTACAGGAGGAAGGAAATCCTATAGGATGACCTGCTATAGCCCCTACAGATTCCTTTATAGAATATCTCTTTGGATACTTCCATCAATACCATCTCTGCCAATACCGGTTGGTAGCGAGAATGGTTTAAGGACCATATTTATTTTAATCTCGAACCGTGTGGGCGGTCATACATCGGGACCCGGGTCCTTGTCGGGTTGGAGAAGCGAAGGGAAGAGATCGGATGACGTCTGTCATTTGACATTGGAAGAGGGAAGTGGAGATCAATCATTCAAATTAGTTAGGGAAGTGTTTCAGAATAAAGTTCAGCCGATGATGTTCCGAGAGATGGGATTATATATTCAATAAAAAGTGAAGAGTTAAATGTGCCTCGATAATGTGATGCGCTCAATAATTATTTGAAGTGCGGCATCACGAAGATATGTTGATTGAATGAATGCAAATATTTTCTCATATACATGTCCAT
Ncoylei_Apalachia_N1195 ----------------------CTTGATTGCTTAAATTCTTCCCCCAAAATTAAATTAACGATTCGCTTTGGATGAGGGTAGAAAAAAGTTCTTCAAAAACTGCTCTGACCGGAGTTTCCAATACCTAGAAAACCGGAATTGCAAAATAATTCATCCACGAACTTTTAGACTGGATTTTGTTTCTGTAATCCACTTTAACCGTTGGTCCTCTCTCGATATTAATGCATGGATTGGAACAGAAAAAGGAAGTATAAAAAGAAAATGGTTCCATAATTCAAGGTATTTAAAATGCCCCCCAATCAGATAGAAAAGCAGCCTTTGCAGTTCGCATTAAAATAAATGGTAATATCATTTAAATATTATGTATCGACTCGGAGCCCTCAGGGAGACATTATTCACACCGAAATTGCTTAATCGAGCCAATGATTAGTGACGGAAAACCCCTTTTTTAAAACCCCACAAAAAAAAGAAAGAAGGGCGACCCCCCAGGAAGCTCATAATTATTCCAAATCCAACGAAAAGAAAGCCTTCTCTCATAAAACCTTTCCATTTTTCCTTCAAACTGCTAAATGTACCGGCGATCCAATCGAAATAAAGAAGTGATAGGGCTTCATTATAAAGAGAGTAGAAGGTCGGAGGAAAAGCAAGACCAGCTTCCACACGTATTCCGGGGAGGTAATAGGCCGTTTAAATGCAGCTCGTCTTCAACTTAAATACGCTCCATAATTGGTATTCACTCCGTCTTCCATAAATTTCGCTTCTATCTGTGGCAGGGCCCCGACTTCCACTCGAGCCGTGTCAACAGAGCGATTGGCATCTAGCCGACTACGACTGCCTCGACATGAAAAGGGAGGGACCTGCTCTCTTCTTCAGTACAGGAGGAAGGAAATCCTATAGGATGACCTGCTATAGCCCCTACAGATTCCTTTATAGAATATCTCTTTGGATACTTCCATCAATACCATCTCTGCCAATACCGGTTGGTAGCGAGAATGGTTTAAGGACCATATTTATTTTAATCTCGAACCGTGTGGGCGGTCATACATCGGGACCCGGGTCCTTGTCGGGTTGGAGAAGCGAAGGGAAGAGATCGGATGACGTCTGTCATTTGACATTGGAAGAGGGAAGTGGAGATCAATCATTCAAATTAGTTAGGGAAGTGTTTCAGAATAAAGTTCAGCCGATGCTGTTCCGAGAGATGGGATTATATATTCAATAAAAAGCGGAGAGTTAAATGCGCCTCGATAATGTAATGCGCTCAATAATTATTTGAAGTGCGGCATCACGAAGATATGTTGATTGAATGAATGCAAATATTTTCTCATATATGTGTCCAT
Ncoylei_DinkinCove_N1118 TTTTTAGTTCCAAATAATGAGTCTTGATTGCTTAAATTCTTCCCCCAAAATTAAATTAACGATTCGCTTTGGATGAGGGTAGAAAAAAGTTCTTCAAAAACTGCTCTGACCGGAGTTTCCAATACCTAGAAAACCGGAATTGCAAAATAATTCATCCACGAACTTTTAGACTGGATTTTGTTTCTGTAATCCACTTTAACCGTTGGTCCTCTCTCGATATTAATGCATGGATTGGAACAGAAAAAGGAAGTATAAAAAGAAAATGGTTCCATAATTCAAGGTATTTAAAATGCCCCCCAATCAGATAGAAAAGCAGCCTTTGCAGTTCGCATTAAAATAAATGGTAATATCATTTAAATATTATGTATCGACTCGGAGCCCTCAGGGAGACATTATTCACACCGAAATTGCTTAATCGAGCCAATGATTAGTGACGGAAAACCCCTTTTTTAAAACCCCACAAAAAAAAGAAAGAAGGGCGACCCCCCAGGAAGCTCATAATTATTCCAAATCCAACGAAAAGAAAGCCTTCTCTCATAAAACCTTTCCATTTTTCCTTCAAACTGCTAAATGTACCGGCGATCCAATCGAAATAAAGAAGTGATAGGGCTTCATTATAAAGAGAGTGGAAGGTCGGAGGAAAAGCAAGACCAGCTTCCACACGTATTCCGGGGAGGTAATAGGCCGTTTAAATGCAGCTCGTCTTCAACTTAAATACGCTCCATAATTGGTATTCACTCCGTCTTCCATAAATTTCGCTTCTATCTGTGGCAGGGCCCCGACTTCCACTCGAGCCGTGTCAACAGAGCGATTGGCATCTAGCCGACTACGACTGCCTCGACATGAAAAGGGAGGGACCTGCTCTCTTCTTCAGTACAGGAGGAAGGAAATCCTATAGGATGACCTGCTATAGCCCCTACAGATTCCTTTATAGAATATCTCTTTGGATACTTCCATCAATACCATCTCTGCCAATACCGGTTGGTAGCGAGAATGGTTTAAGGACCATATTTATTTTAATCTCGAACCGTGTGGGCGGTCATACATCGGGACCCGGGTCCTTGTCGGGTTGGAGAAGCGAAGGGAAGAGATCGGATGACGTCTGTCATTTGACATTGGAAGAGGGAAGTGGAGATCAATCATTCAAATTAGTTAGGGAAGTGTTTCAGAATAAAGTTCAGCCGATGCTGTTCCGAGAGATGGGATTATATATTCAATAAAAAGCGGAGGGTTAAATGTGCCTCGATAATGTAATGCGCTCAATAATTATTTGAAGTGCGGCATCACGAAGATATGTTGATTGAATGAATGCAAATATTTTCTCATATATGTGTCCAT
Ncoylei_TiptonCreek_N837 ATATTAGTTCCAAATAATGAGTCTTGATTGCTTAAATTCTTCCCCCAAAATTAAATTAACGATTCGCTTTGGATGAGGGTAGAAAAAAGTTCTTCAAAAAATGCTCTGACCGGAGTTTCCAATACCTAGAAAACCGGAATTGCAAAATAATTCATCCACGAACTTTTAGACTGGATTTTGTTTCTGTAATCCACTTTAACCGTTGGTCCTCTCTCGATATTAATGCATGGATTGGAACAGAAAAAGGAAGTATAAAAAGAAAATGGTTCCATAATTCAAGGTATTTAAAATGCCCCCCAATCAGATAGAAAAGCAGCCTTTGCAGTTCGCATTAAAATAAATGGTAATATCATTTAAATATTATGTATCGACTCGGAGCCCTCAGGGAGACATTATTCACACCGAAATTGCTTAATCGAGCCAATGATTAGTGACGGAAAACCCCTTTTTTAAAACCCCACAAAAAAAAGAAAGAAGGGCGACCCCCCAGGAAGCTCATAATTATTCCAAATCCAACGAAAAGAAAGCCTTCTCTCATAAAACCTTTCCATTTTTCCTTCAAACTGCTAAATGTACCGGCGATCCAATCGAAATAAAGAAGTGATAGGGCTTCATTATAAAGAGAGTGGAAGGTCGGAGGAAAAGCAAGACCAGCTTCCACACGTATTCCGGGGAGGTAATAGGCCGTTTAAATGCAGCTCGTCTTCAACTTAAATACGCTCCATAATTGGTATTCACTCCGTCTTCCATAAATTTCGCTTCTATCTGTGGCAGGGCCCCGACTTCCACTCGAGCCGTGTCAACAGAGCGATTGGCATCTAGCCGACTACGACTGCCTCGACATGAAAAGGGAGGGACCTGCTCTCTTCTTCAGTACAGGAGGAAGGAAATCCTATAGGATGACCTGCTATAGCCCCTACAGATTCCTTTATAGAATATCTCTTTGGATACTTCCATCAATACCATCTCTGCCAATACCGGTTGGTAGCGAGAATGGTTTAAGGACCATATTTATTTTAATCTCGAACCGTGTGGGCGGTCATACATCGGGACCCGGGTCCTTGTCGGGTTGGAGAAGCGAAGGGAAGAGATCGGATGACGTCTGTCATTTGACATTGGAAGAGGGAAGTGGAGATCAATCATTCAAATTAGTTAGGGAAGTGTTTCAGAATAAAGTTCAGCCGATGCTGTTCCGAGAGATGGGATTATATATTCAATAAAAAGCGGAGAGTTAAATGTGCCTCGATAATGTAATGCGCTCAATAATTATTTGAAGTGCGGCATCACGAAGATATGTTGATTGAATGAATGCAAATATTTTCTCATATATGTGTCCAT
Ncressleri_AndersonSpringCave_G2075 TTTTTAGTTGAAAATAATGAGTCTTTATTGCTTAAATTCTTCCCCCAAAATTAAATTAGGTATTCGCTTTGGATGAGGGTAGAAAAATGTTCTTCAAAAACTGCTCTGACCGCAGTTTCCAATACTTAGAAAACCGGAATTGCAAAATAATTCATCCACGAACTTTTAGACTGGGTTTTGTTTCTGTAATCCACTTTAACCATTGGTCCTCCCTCGATATTAATGCATGGATTGGAACAGAAAAAGGAAGTATAAAAAGAAAATGGTTCCATAATTCAGGGTATTTAAAATGCCCCCCAATCAGATAGAAGAGCAGCCTTTGCAGTTCGCATTAAAATAAATGGTAATATCATTTAAATATTATGTATCGACTCGGAGCCCTCAGGGAGACATTATTCACACCGAAATTGCTTAATCGAGCCAATGATTAGTGACGGAAAACCCCTTTTTTAAAACCCCAC-AAAAAAAGAAAGAAGGGCGACCCCCCAGGAAGCTCATAATTATTCCAAATCCAACGAAAAGAAAGCCTTCTCTCATAAAACCTTTCCATTTTTCCTTCAAACTGCTAAATGTACCGGCGATCCAATCGAAATAAAGAAGTGATAGGGCTTCATTATAAAGAGAGTGGAAGGTCGGAGGAAAAGCAAGACCAGCCTCCACACGTATTCCGGGGAGGTAATAGGCCGTTTAAATGCAGCTCGTCTTCAACTTAAATACGCTCCATAATTGGTATTCACTCCGTCTTCCATAAATTTCGCTTCTATCTGTGGCAGGGCTCCGACTTCCACTCGAGCCGTGTCAACAGAGCGATTGGCATCTAGCCGACTACGACTGCCTCGACATGAAAAGGGAGGGACCTGCTCTCTTCTTCAGTACAGGAGGAAGGAAATCCTATAGGTTGACCTGCTATAGCCCCTACAGATTCCTTTATAGAATATCTCTTTGGATACTT-TAGCAATACCATCTCTGCCAATACCGGTTGATAGCGAGAATGGTTTAAGGACCATATTTATTTTAATCTCGAACCGTGTGGGCGGTCATACATCGGGACCCGGGTCCTTGTCGGGTTGGAGAAGCGAAGGGAAGAGATCGAATGACGTCTGTCATTTGACATTGGAAGAGGGAAGTGGAGATCAATCATTCAAATTAGTTAGTTCATTGTTTCAGAATAAAGTTCAGCCGATGCTGTTCAGAGAGATGGG-------ATTCAATAAAAAGTGAAGAATTAAATGTACCTCTATAATGGAATGCGCTCGATAATTAGTTGAAGTTCGGCATTACGAAGATATGTTGATTGAATAAATGCAAATATTTTGTCATATATA-------
Ncressleri_PigeonCave_G2077 TTTTTAGTTGAAAATAATGAGTCTTTATTGCTTAAATTCTTCCCCCAAAATTAAATTAGGTATTCGCTTTGGATGAGGGTAGAAAAATGTTCTTCAAAAACTGCTCTGACCGCAGTTTCCAATACTTAGAAAACCGGAATTGCAAAATAATTCATCCACGAACTTTTAGACTGGGTTTTGTTTCTGTAATCCACTTTAACCATTGGTCCTCCCTCGATATTAATGCATGGATTGGAACAGAAAAAGGAAGTATAAAAAGAAAATGGTTCCATAATTCAGGGTATTTAAAATGCCCCCCAATCAGATAGAAGAGCAGCCTTTGCAGTTCGCATTAAAATAAATGGTAATATCATTTAAATATTATGTATCGACTCGGAGCCCTCAGGGAGACATTATTCACACCGAAATTGCTTAATCGAGCCAATGATTAGTGACGGAAAACCCCTTTTTTAAAACCCCAC-AAAAAAAGAAAGAAGGGCGACCCCCCAGGAAGCTCATAATTATTCCAAATCCAACGAAAAGAAAGCCTTCTCTCATAAAACCTTTCCATTTTTCCTTCAAACTGCTAAATGTACCGGCGATCCAATCGAAATAAAGAAGTGATAGGGCTTCATTATAAAGAGAGTGGAAGGTCGGAGGAAAAGCAAGACCAGCCTCCACACGTATTCCGGGGAGGTAATAGGCCGTTTAAATGCAGCTCGTCTTCAACTTAAATACGCTCCATAATTGGTATTCACTCCGTCTTCCATAAATTTCGCTTCTATCTGTGGCAGGGCTCCGACTTCCACTCGAGCCGTGTCAACAGAGCGATTGGCATCTAGCCGACTACGACTGCCTCGACATGAAAAGGGAGGGACCTGCTCTCTTCTTCAGTACAGGAGGAAGGAAATCCTATAGGTTGACCTGCTATAGCCCCTACAGATTCCTTTATAGAATATCTCTTTGGATACTT-TAGCAATACCATCTCTGCCAATACCGGTTGATAGCGAGAATGGTTTAAGGACCATATTTATTTTAATCTCGAACCGTGTGGGCGGTCATACATCGGGACCCGGGTCCTTGTCGGGTTGGAGAAGCGAAGGGAAGAGATCGAATGACGTCTGTCATTTGACATTGGAAGAGGGAAGTGGAGATCAATCATTCAAATTAGTTAGTTCATTGTTTCAGAATAAAGTTCAGCCGATGCTGTTCAGAGAGATGGG-------ATTCAATAAAAAGTGAAGAATTAAATGTACCTCTATAATGGAATGCGCTCGATAATTAGTTGAAGTTCGGCATTACGAAGATATGTTGATTGAATAAATGCAAATATTTTGTCATATATA-------
Ncrosbyi_MtMitchell_N210 ---TTAGTTCAAAATAATGAGTCTTGATTGCTTAAATTCTTCCCCCAAAATTAAATTAACGATTTGCTTTGGATGAGGGTAGAAAAAAGTTCTTCAAAAACTGCTCTGACCGGAGTTTCCAATACTTAGAAAACCGGAATTGCAAAATAATTCATCCACGAACTTTTAGACTGGATTTTGTTTCTGTAATCCACTTTAACCGTTGGTCCTCTCTCGATATTAATGCATGGATTGGAACAGAAAAAGGAAGTATAAAAAGAAAATGGTTCCATAATTCAGGGTATTTAAAATGCCCCCCAATCAGATAGAAAAGCAGCCTTTGCAGTTCGCATTAAAATAAATGGTAATATCATTTAAATATTATGTATCGACTCGGAGCCCTCAGGGAGACATTATTCACACCGAAATTGCTTAATCGAGCCAATGATTAGTGACGGAAAACCCCTTTTTTAAAACCCCAC----AAAAAAAAGAAGGGCGACCCCCCAGGAAGCTCATAATTATTCCAAATCCAACGAAAAGAAAGCCTTCTCTCATAAAACCTTTCCATTTTTCCTTCAAACTGCTAAATGTACCGGCGATCCAATCGAAATAAAGAAGTGATAGGGCTTCATTATAAAGAGAGTGGAAGGTCGGAGGAAAAGCAAGACCAGCTTCCACACGTATTCCGGGGAGGTAATAGGCCGTTTAAATGCAGCTCGTCTTCAACTTAAATACGCTCCATAATTGGTATTCACTCCGTCTTCCATAAATTTCGCTTCTATCTGTGGCAGGGCCCCGACTTCCACTCGAGCCGTGTCAACAGAGCGATTGGCATCTAGCCGACTACGACTGCCTCGACATGAAAAGGGAGGAACCTGCTCTCTTCTTCAGTACAGGAGGAAGGAAATCCTATAGGATGACCTGCTATAGCCCCTACAGATTCCTTTATAGAATATCTCTTTGGATACTTCCATCAATACCATCTCTGCCAATACCGGTTGGTAGCGAGAATGGTTTAAGGACCATATTTATTTTAATCTCGAACCGTGTGGGCGGTCATACATCGGGACCCGGGTCCTTGTCGGGTTGGAGAAGCGAAGGGAAGAGATCGGATGACGTCTGTCATTTGACATTGGAAGAGGGAAGTGGAGATCAATCATTCAAATTAGTTAGGGAAGTGTTTCAGAATAAAGTTCAGCCGATGCTGTTCCGAGAGATGGGATTATATATTCAATAAAAAGCGAAGAGTTAAATGTGCCTCCATAATGTAATGCGCTCAATAATTATTTGAAGTTCACCATTACGAAGATATGTTGATTGAATGAATGCAAATATTTTCTCATATATATATGTGT
Ncrosbyi_PricesCrk_N1143 TTTTTAGTTCAAAATAATTTGTCTTGATTGCTTAAATTCTTCCTCCAAAATTAAATTAACGATTTGGTTTGGATGAGGGTAGAAAAAAGTTCTTCAAAAACTGCTCTGACCGGAGTTTCCAATACTTAGAAAACCGGAATTGCAAAATAATTCATCCACGAACTTGTAGACTGGATTTTGTTTCTGTAATCCACTTTAACCGTTGGTCCTCTCTCGATATTAATGCATGGATTGGAACAGAAAAAGGAAGTATAAAAAGAAAATGGTTCCATAATTCAGGGTATTTAAAATGCCCCCCAATCAGATAGAAAAGCAGCCTTTGCAGTTCGCATTAAAATAAATGGTAATATCATTTAAATATTATGTATCGACTCGGAGCCCTCAGGGAGACATTATTCACACCGAAATTGCTTAATCGAGCCAATGATTAGTGACGGAAAACCCCTTTTTTAAAACCCCAC----AAAAAAAAGAAGGGCGACCCCCCAGGAAGCTCATAATTATTCCAAATCCAACGAAAAGAAAGCCTTCTCTCATAAAACCTTTCCATTTTTCCTTCAAACTGCTAAATGTACCGGCGATCCAATCGAAATAAAGAAGTGATAGGGCTTCATTATAAAGAGAGTGGAAGGTCGGAGGAAAAGCAAGACCAGCTTCCACACGTATTCCGGGGAGGTAATAGGCCGTTTAAATGCAGCTCGTCTTCAACTTAAATACGCTCCATAATTGGTATTCACTCCGTCTTCCATAAATTTCGCTTCTATCTGTGGCAGGGCCCCGACTTCCACTCGAGCCGTGTCAACAGAGCGATTGGCATCTAGCCGACTACGACTGCCTCGACATGAAAAGGGAGGAACCTGCTCTCTTCTTCAGTACAGGAGGAAGGAAATCCTATAGGATGACCTGCTATAGCCCCTACAGATTCCTTTATAGAATATCTCTTTGGATACTTCCATCAATACCATCTCTGCCAATACCGGTTGGTAGCGAGAATGGTTTAAGGACCATATTTATTTTAATCTCGAACCGTGTGGGCGGTCATACATCGGGACCCGGGTCCTTGTCGGGTTGGAGAAGCGAAGGGAAGAGATCGGATGACGTCTGTCATTTGACATTGGAAGAGGGAAGTGGAGATCAATCATTCAAATTAGTTAGGGAAGTGTTTCAGAATAATGTTCAGCCGATGCTGTTCCGAGAGATGGGATTATGTATTCAATAAAAAGCGAAGAGTTAAATGTGCCTCCATAATGTAATGCGCTCAATAATTATTTGAAGTTCGGCATTACGAAGATATGTTGATTGAATGAATGCAAATATTTTCTCATATATA--TATGT
Ncrosbyi_ShufordCrk_N1148 TTTTTAGTTCAAAATAATGAGTCTTGATTGCTTAAATTCTTCCCCCAAAATTAAATTAACGATTTGCTTTGGATGAGGGTAGAAAAAAGTTCTTCAAAAACTGCTCTGACCGGAGTTTCCAATACTTAGAAAACCGGAATTGCAAAATAATTCATCCACGAACTTTTAGACTGGATTTTGTTTCTGTAATCCACTTTAACCGTTGGTCCTCTCTCGATATTAATGCATGGATTGGAACAGAAAAAGGAAGTATAAAAAGAAAATGGTTCCATAATTCAGGGTATTTAAAATGCCCCCCAATCAGATAGAAAAGCAGCCTTTGCAGTTCGCATTAAAATAAATGGTAATATCATTTAAATATTATGTATCGACTCGGAGCCCTCAGGGAGACATTATTCACACCGAAATTGCTTAATCGAGCCAATGATTAGTGACGGAAAACCCCTTTTTTAAAACCCCAC----AAAAAAAAGAAGGGCGACCCCCCAGGAAGCTCATAATTATTCCAAATCCAACGAAAAGAAAGCCTTTTCTCATAAAACCTTTCCATTTTTCCTTCAAACTGCTAAATGTACCGGCGATCCAATCGAAATAAAGAAGTGATAGGGCTTCATTATAAAGAGAGTGGAAGGTCGGAGGAAAAGCAAGACCAGCTTCCACACGTATTCCGGGGAGGTAATAGGCCGTTTAAATGCAGCTCGTCTTCAACTTAAATACGCTCCATAATTGGTATTCACTCCGTCTTCCATAAATTTCGCTTCTATCTGTGGCAGGGCCCCGACTTCCACTCGAGCCGTGTCAACAGAGCGATTGGCATCTAGCCGACTACGACTGCCTCGACATGAAAAGGGAGGAACCTGCTCTCTTCTTCAGTACAGGAGGAAGGAAATCCTATAGGATGACCTGCTATAGCCCCTACAGATTCCTTTATAGAATATCTCTTTGGATACTTCCATCAATACCATCTCTGCCAATACCGGTTGGTAGCGAGAATGGTTTAAGGACCATATTTATTTTAATCTCGAACCGTGTGGGCGGTCATACATCGGGACCCGGGTCCTTGTCGGGTTGGAGAAGCGAAGGGAAGAGATCGGATGACGTCTGTCATTTGACATTGGAAGAGGGAAGTGGAGATCAATCATTCAAATTAGTTAGGGAAGTGTTTCAGAATAAAGTTGAGCCGATGCTGTTCCGAGAGATCGGATTATATATTCAATAAAAAGCGAAGAGTTAAATGTGCCTCCATAATGTAATGCGCTCAATAATTATTTGAAGTTCAGCATTACGAAGATATGTTGATTGAATGAATGCAAATATTTTCTCATATATATATATGT
Ndellingeri_BullpenBridge_N109 ------------------------------------------------------------------------------------------------------------------------------------------------AAATAATTCATCCACGAACTTTTAGACTGGATTTTGTTTCTGTAATCCACTTTAACCGTTGGTCCTCTCTCGATATTAATGCATGGATTGGAACAGAAAAAGGAAGTATAAAAAGAAAATGGTTCCATAATTCAGGGTATTTAAAATGCCCCCCAATCAGATAGAAAAGCAGCCTTTGCAGTTCGCATTAAAATAAATGGTAATATCATTTAAATATTATGTATCGACTCGGAGCCCTCAGGGAGACATTATTCACACCGAAATTGCTTAATCGAGCCAATGATTAGTGACGGAAAACCCCTTTTTTAAAACCCCACAAAAAAAAGAAAGAAGGGCGACCCCCCAGGAAGCTCATAATTATTCCAAATCCAACGAAAAGAAACCCTTCTCTCATAAAACCTTTCCATTTTTCCTTCAAACTGCTAAATGTACCGGCGATCCAATCGAAATAAAGAAGTGATAGGGCTTCATTATAAAGAGAGTGGAAGGTCGGAGGAAAAGCAAGACCAGCTTCCACACGTATTCCGGGGAGGTAATAGGCCGTTTAAATGCAGCTCGTCTTCAACTTAAATACGCTCCATAATTGGTATTCACTCCGTCTTCCATAAATTTCGCTTCTATCTGTGGCAGGGCCCCGACTTCCACTCGAGCCGTGTCAACAGAGCGATTGGCATCTAGCCGACTACGACTGCCTCGACATGAAAAGGGAGGGACCTGCTCTCTTCTTCAGTACAGGAGGAAGGAAATCCTATAGGATGACCTGCTATAGCCCCTACAGATTCCTTTATAGAATATCTCTTTGGATACTTCCATCAATACCATCTCTGCCAATACCGGTTGGTAGCGAGAATGGTTTAAGGACCATATTTATTTTAATCTCGAACCGTGTGGGCGGTCATACATCGGGACCCGGGTTCTTGTCGGGTTGGAGAAGCGAAGGGAAGAGATCGGATGACGTCTGTCATTTGACATTGGAAGAGGGAAGTGGAAATCAATCATTCAAATTAGTTAGGGAAGTGTTTCAGAATAAAGTTCAGCCGATGCTATTCCGAGAGATGGGATTATATATTCAATAAAAAGTGAAGAGTTAAATGTGCCTCGATAATGTGATGCGCTCAATAATTATTTGAAGTGCGGCATCACAAAGATATGTTGATTGAATGAATGCAAATATTTTCTCATATATATGTCCAT
Ndellingeri_WhitewFalls_N887 TTTTTAGTTCCAAATAATGAGTCTTGATTGCTTAAATTCTTCCCCCAAAATTAAATTAACGATTCGCTTTGGATGAGAGTAGAACAAAGGCCTGAAAAAAGGACTCTGACCGGAGTTTCCAATACTTAGGAAACCGGAATTGCAAAATAATTCATCCACGAACTTTTAGCCTGGATTTTGTTTCTGTAATCCACTTTAACCGTTGGTCCTCTCTCGATATTAATGCATGGATTGGAACAGAAAAAGGAAGTATAAAAAGAAAATGGTTCCATAATTCAGGGTATTTAAAATGCCCCCCAATCAGATAGAAAAGCAGCCTTTGCAGTTCGCATTAAAATAAATGGTAATATCATTTAAATATTATGTATCGACTCGGAGCCCTCAGGGAGACATTATTCACACCGAAATTGCTTAATCGAGCCAATGATTAGTGACGGAAAACCCCTTTTTTAAAACCCCACAAAAAAAAGAAAGAAGGGCGACCCCCCAGGAAGCTCATAATTATTCCAAATCCAACGAAAAGAAACCCTTCTCTCATAAAACCTTTCCATTTTTCCTTCAAACTGCTAAATGTACCGGCGATCCAATCGAAATAAAGAAGTGATAGGGCTTCATTATAAAGAGAGTGGAAGGTCGGAGGAAAAGCAAGACCAGCTTCCACACGTATTCCGGGGAGGTAATAGGCCGTTTAAATGCAGCTCGTCTTCAACTTAAATACGCTCCATAATTGGTATTCACTCCGTCTTCCATAAATTTCGCTTCTATCTGTGGCAGGGCCCCGACTTCCACTCGAGCCGTGTCAACAGAGCGATTGGCATCTAGCCGACTACGACTGCCTCGACATGAAAAGGGAGGGACCTGCTCTCTTCTTCAGTACAGGAGGAAGGAAATCCTATAGGATGACCTGCTATAGCCCCTACAGATTCCTTTATAGAATATCTCTTTGGATACTTCCATCAATACCATCTCTGCCAATACCGGTTGGTAGCGAGAATGGTTTAAGGACCATATTTATTTTAATCTCGAACCGTGTGGGCGGTCATACATCGGGACCCGGGTTCTTGTCGGGTTGGAGAAGCGAAGGGAAGAGATCGGATGACGTCTGTCATTTGACATTGGAAGAGGGAAGTGGAGATCAATCATTCAAATTAGTTAGGGAAGTGTTTCAGAATAAAGTTCAGCCGATGCTATTCCGAGAGATGGGATTATATATTCAATAAAAAGTGAAGAGTTAAATGTGCCTCGATAATGTGATGCGCTCAATAATTATTTGAAGTGCGGCATCACAAAGATATGTTGATTGAATGAATGCAAATATTTTCTCATATATATGTCCAT
Ndilutus_GrassyCreek_N670 --------------------------------------------------------------------------------------------------------------------------------------------------------------------------------------------------------------------------------------------------------------------------------------GGGTATTTAAAATGCCCTCCAATCAGATAGAAAAGCAGCCTTTGCAGTTCGCATTAAAATAAATGGTAATATCATTTAAATATTATGTATCGACTCGGAGCCCTCAGGGAGACATTATTCACACCGAAATTGCTTAATCGAGCCAATGATTAGTGACGGAAAACCCCTTTTTTAAAACCCCAC-AAAAAAAAGAAGAAGGGCGACCCCCCAGGAAGCTCATAATTATTCCAAATCCAACGAAAAGAAAGCCTTCTCTCATAAAACCTTTCCATTTTTCCTTCAAACTGCTAAATGTACCGGCGATCCAATCGAAATAAAGAAGTGATAGGGCTTCATTATAAAGAGAGTGGAAGGTCGGAGGAAAAGCAAGACCAGCTTCCACACGTATTCCGGGGAGGTAATAGGCCGTTTAAATGCAGCTCGTCTTCAACTTAAATACGCTCCATAATTGGTATTCACTCCGTCTTCCATAAATTTCGCTTCTATCTGTGGCAGGGCCTCGACTTCCACTCGAGCCGTGTCAACAGAGCGATTGGCATCTAGCCGACTACGACTGCCTCGACATGAAAAGGGAGGAACCTGCTCTCTTCTTCAGTACAGGAGGAAGGAAATCCTATAGGATGACCTGCTATAGCCCCTACAGATTCCTTTATAGAATATCTCTTTGGATACTTCCATCAATACCATCTCTGCCAATACCGGTTGGTAGCGAGAATGGTTTAAGGACCATATTTATTTTAATCTCGAACCGTGTG----------------------------------------------------------------------------------------------------------------------------------------------------------------------------------------------------------------------------------------------------------------------------------------------------------------
Ndilutus_StarveRockCave_G3174 TTTTTAGTTCAAAATAATGAGTCTTGATTGCGTAAATTCTTCCCCCAAAATTAAATTAACGATTCGCTTTGGATGAGGGTAGAAAAAAGTTCTTCAAAAACTGCTCTGTCCGGAGTTTCCAATACTTAGAAAACCGGAATTGCAAAATAATTCATCCACGAACTTTTAGACTGGATTTTGTTTCTGTAATCCACTTTAACCGTTGGTCCTCTCTCGATATTAATGCATGGATTGGAACAGAAAAAGGAAGTATAAAAAGAAAATGGTTCCATAATTCAGGGTATTTAAAATGCCCTCCAATCAGATAGAAAAGCAGCCTTTGCAGTTCGCATTAAAATAAATGGTAATATCATTTAAATATTATGTATCGACTCGGAGCCCTCAGGGAGACATTATTCACACCGAAATTGCTTAATCGAGCCAATGATTAGTGACGGAAAACCCCTTTTTTAAAACCCCAC-AAAAAAAAGAAGAAGGGCGACCCCCCAGGAAGCTCATAATTATTCCAAATCCAACGAAAAGAAAGCCTTCTCTCATAAAACCTTTCCATTTTTCCTTCAAACTGCTAAATGTACCGGCGATCCAATCGAAATAAAGAAGTGATAGGGCTTCATTATAAAGAGAGTGGAAGGTCGGAGGAAAAGCAAGACCAGCTTCCACACGTATTCCGGGGAGGTAATAGGCCGTTTAAATGCAGCTCGTCTTCAACTTAAATACGCTCCATAATTGGTATTCACTCCGTCTTCCATAAATTTCGCTTCTATCTGTGGCAGGGCCTCGACTTCCACTCGAGCCGTGTCAACAGAGCGATTGGCATCTAGCCGACTACGACTGCCTCGACATGAAAAGGGAGGAACCTGCTCTCTTCTTCAGTACAGGAGGAAGGAAATCCTATAGGATGACCTGCTATAGCCCCTACAGATTCCTTTATAGAATATCTCTTTGGATACTTCCATCAATACCATCTCTGCCAATACCGGTTGGTAGCGAGAATGGTTTAAGGACCATATTTATTTTAATCTCGAACCGTGTGGGCGGTCATACATCGAGACCCGGGTCCTTGTCGGGTTGGAGAAGCGAAGGGAAGAGATCGGATGACGTCTGTCATTTGACATTGGAAGAGGGAAGTGGAGATCAATCATTCAAATTAGTTAGGGAAGTGTTTCAGAATAAAGTTCAGCCGATGCTGTTCCGAGAGATGGGATTATATATTCAATAAAAAATGAAGATTTAAATGTGCCTCTATAATGTAATGCGGTCAATAATTATTTGAAGTTCGGCATTA----------------------------------------------------
Nfridelli_LittlePigeon_N262 TTTTTAGTTCCAAATAATGAGTCTTGATTGCTTAAATTCTTCCCCCAAAATTAAATTAACGATTCGCTTTGGATGAGGTTAGAACAAAGACCTGAAAAAAGGACTCTGACCGGAGTTTCCAATACTTAGGAAACCGGAATTGCAAAATAATTCATCCACGAACTTTTAGACTGGATTTTGTTTCTGTAATCCACTTTAACCGTTGGTCCTCTCTCGATATTAATGCATGGATTGGAACAGAAAAAGGAAGTATAAAAAGAAAATGGTTCCATAATTCAGGGTATTTAAAATGCCCCCCAATCAGATAGAAAAGCAGCCTTTGCAGTTCGCATTAAAATAAATGGTAATATCATTTAAATATTATGTATCGACTCGGAGCCCTCAGGGAGACATTATTCACACCGAAATTGCTTAATCGAGCCAATGATTAGTGACGGAAAACCCCTTTTTTAAAACCCCACAAGAAAAAGAAAGAAGGGCGACCCCCCAGGAAGCTCATAATTATTCCAAATCCAACGAAAAGAAAGCCTTCTCTCATAAAACCTTTCCATTTTTCCTTCAAACTGCTAAATGTACCGGCGATCCAATCGAAATAAAGAAGTGATAGGGCTTCATTATAAAGAGAGTGGAAGGTCGGAGGAAAAGCAAGACCAGCTTCCACACGTATTCCGGGGAGGTAATAGGCCGTTTAAATGCAGCTCGTCTTCAACTTAAATACGCTCCATAATTGGTATTCACTCCGTCTTCCATAAATTTCGCTTCTATCTGTGGCAGGGCCCCGACTTCCACTCGAGCCGTGTCAACAGAGCGATTGGCATCTAGCCGACTACGACTGCCTCGACATGAAAAGGGAGGGACCTGCTCTCTTCTTCAGTACAGGAGGAAGGAAATCCTATAGGATGACCTGCTATAGCCCCTACAGATTCCTTTATAGAATATCTCTTTGGATACTTCCATCAATACCATCTCTGCCAATACCGGTTGGTAGCGAGAATGGTTTAAGGACCATATTTATTTTAATCTCGAACCGTGTGGGCGGTCATACATCGGGACCCGGGTCCTTGTCGGGTTGGAGAAGCGAAGGGAAGAGATCGGATGACGTCTGTCATTTGACATTGGAAGAGGGAAGTGGAGATCAATCATTCAAATTAGTTAGGGAAGTGTTTCAGAATAAAGTTCAGCCGATGCTATTCCGAGAGATGGGATTATATATTCAATAAAAAGTGAAGAGTTAAATGTGCCTCGATAATGTGATGCGCTCAATAATTATTTGAAGTGCGGCATCACGAAGATATGTTGATTAAATGAATGCAAATATTTTCTCATATATATGTCCAT
Nfurtivus_HugdenBranch_G3175 TTTTTAGTTCCAAATAATGAGTCTTGATTGCTTAAATTCTTCCCCCAAAATTAAATTAACGATTCGCTTTGGATGAGGGTAGAAAAAA------------GGACTCTGACCGGAGTTTCCAATACTTAGCAAACCTGAATTGCAAAATAATTCATCCACGAACTTTTAGACTGGATTTTGTTTCTGTAATCCACTGTAACCGTTGGTCCTCTGTCGATATTAATGCATGGATTGGAACAGAAAAAGGAAGTATAAAAAGAAAATGGTTCCATAATTCAGGGTATTTAAAATGCCCCCCAATCAGATAGAAAAGCAGCCTTTGCAGTTCGCATTAAAATAAATGGTAATATCATTTAAATATTATGTATCGACTCGGAGCCCTCAGGGAGACATTATTCACACCGAAATTGCTTAATCGAGCCAATGATTAGTGACGGAAAACCCCTTTTTTAAAACCCCAC-AAAAAAAGAAAGAAGGGCGACCCC-CAGGAAGCTCATAATTATTCCAAATCCTACGAAAAGAAAGCCTTCTCTCATAAAACCTTTCCATTTTTCCTTCAAACTGCTAAATGTACCGGCGATCCGATCGAAATAAAGAAGTGATAGGGCTACATTATAAAGAGAGTGGAAGGTCGGAGGAAAAGCAAGACCAGCTTCCACACGTATTCCGGGGAGGTAATAGGCCGTTTAAATGCAGCTCTTCTTCAACTTAAATACGCTCCATAATTGGTATTCACTCCGTCTTCCATAAATTTCGCTTCTATCTGTGGCAGGCCCCCGACTTCCACTCGAGCCGTGTCAACAGAGCGATTGGCATCTAGCCGACTACGACTGCCTCGACATGAAAAGGGAGGGACCTGCTCTCTTCTTCAGTACAGGAGGAAGGAAATCCTATAGGATGACCTGCTATAG----------CCCCTTTATAGAATATCTCTTTGGATACTTCCATCAATACCATCTCTGCCAATACCGGTTGGTAGCGAAAATGGTTTAAGGACCATATTTATTTTAATCTCGAACCGTGTGGGCGGTCATACATCGGGACCCGGGTCCTTGTCGGGTTGGAGAAGCGAAGGGAAGAGATCGGATGACGTCTGTCATTTGACATTGGAAGAGGGTAGTGGAGATCAATCATTCAAATTAGTTAGGGAAGTGTTTCACAATAAAGTTCAGCCGATGCTGTTCCGAGAGATGGGATTATATATTCAATAAAAAGTGAAGAGTTAAATGTGCCTCGATAATGTGATGCGCTCAATAATTATTTGAAGTGCGGCATCACGAAGATATGTTGATTGAATGAATGCAAATATTTTCTCATATATATGTCCAT
Nfurtivus_RaccoonMtn_N1026 TTTTTAGTTCCAAATAATGAGTCTTGATTGCTTAAATTCTTCCCCCAAAATTAAATTAACGATTCGCTTTGGATGAGGGTAGAAAAAA------------GGACTCTGACCGGAGTTTCCAATACTTAGCAAACCGGAATTGCAAAATAATTCATCCACGAACTTTTAGACTGGATTTTGTTTCTGTAATCCACTTTAACCGTTGGTCCTCTGTCGATATTAATGCATGGATTGGAACAGAAAAAGGAAGTATAAAAAGAAAATGGTTCCATAATTCAGGGTATTTAAAATGCCCCCCAATCAGATAGAAAAGCAGCCTTTGCAGTTCGCATTAAAATAAATGGTAATATCATTTAAATATTATGTATCGACTCGGAGCCCTCAGGGAGACATTATTCACACCGAAATTGCTTAATCGAGCCAATGATTAGTGACGGAAAACCCCTTTTTTAAAACCCCAC-AAAAAAAGAAAGAAGGGCGACCCC-CAGGAAGCTCATAATTATTCCAAATCCTACGAAAAGAAAGCCTTCTCTCATAAAACCTTTCCATTTTTCCTTCAAACTGCTAAATGTACCGGCGATCCGATCGAAATAAAGAAGTGATAGGGCTACATTATAAAGAGAGTGGAAGGTCGGAGGAAAAGCAAGACCAGCTTCCACACGTATTCCGGGGAGGTAATAGGCCGTTTAAATGCAGCTCTTCTTCAACTTAAATACGCTCCATAATTGGTATTCACTCCGTCTTCCATAAATTTCGCTTCTATCTGTGGCAGCCCCCCGACTTCCACTCGAGCCGTGTCAACAGAGCGATTGGCATCTAGCCGACTACGACTGCCTCGACATGAAAAGGGAGGGACCTGCTCTCTTCTTCAGTACAGGAGGAAGGAAATCCTATAGGATGACCTGCTATAG----------CCCCTTTATAGAATATCTCTTTGGATACTTCCATCAATACCATCTCTGCCAATACCGGTTGGTAGCGAAAATGGTTTAAGGACCATATTTATTTTAATCTCGAACCGTGTGGGCGGTCATACATCGGGACCCGGGTCCTTGTCGGGTTGGAGAAGCGAAGGGAAGAGATCGGATGACGTCTGTCATTTGACATTGGAAGAGGGTAGTGGAGATCAATCATTCAAATTAGTTAGGGAAGTGTTTCACAATAAAGTTCAGCCGATGCTGTTCCGAGAGATGGGATTATATATTCAATAAAAAGTGAAGAGTTAAATGTGCCTCGATAATGTGATGCGCTCAATAATTATTTGAAGTGCGGCATCACGAAGATATGTTGATTGAATGAATGCAAATATTTTCTCATATATATGTCCAT
Ngeorgia_Sittons_N073 TTTTTATTTCCAAATAATGAATCTTGATTGCTTAAATTCTTCCCCCAAAATTAAATTAACGATTCGCTTTGGATGAGGGTAGAAAAAATAACTGAAAAAAGGACTCTGACCGAAGTTTGCAATACTTAGAAAACCGGAATTGCAAAATAATTCATCCACGAACTTTTAGACTGGATTTTGTTTTTGTAATCCACTTTAACCGTTGGTCCTCTCTCGATATTAATGCAAGGATTGGAACAGAAAAAGGAAGTATAAAAAGAAAATGGTTCCATAATTCAGGGTCTTTAAAATGTCCCCCAATCAGATAGAAAAGCAGCCTTTGCAGTTCGCATTAAAATAAATGGTAATATCATTTAAATATTATGTATCGACTCGGAGCCCTGAGGGAGACATTATTCACACCGAAATTGCTTAATCGAGCCAATGATTAGTGACGGAAAACCCCTTTTTTAAAACCCCACAAAAAAAAGAAAGAAGGCCGACCCCCCAGGAAGCTCATAATTATTCCAAATCCAACGAAAAGAAAGCCTTCTCTCATAAAACCTTTCCATTTTTCCTTCAAACTGCTAAATGTACCGGCGATCCAATCGAAATAAAGAAGTGATAGGGCTTCATTATAAAGAGAGTGGAAGGTCGGAGGAAAAGCAAGACCAGCTTCCACACGTATTCCGGGGAGGTAATAGGCCGTTTAAATGCAGCTCGTCTTCAACTTAAATACGCTCCATAATTGGTATTCACTCCGTCTTCCATAAATTTCGCTTCTATCTATGGCAGAGCCCCGACTTCAACTCGAGCCGTGTCAACAGAGCGATTGGCATCTAGCTGACTACG---------ACATGAAAAGGGATGAACCTGCTCTCTTCTTCAGTACAGGAGGAAGGAAATCCTATAGGATGACCTGCTATAGCCCCTACAGATTCCTTTATAGAATATCTCTTTGGATACTTCCATCAATACCATCTCTGCCAATACCGGTTGGTAGCGAGAATGGTTTAAGGACCATATTTATTTTAATCTCGAACCGTGTGGGCGGTCATACATCGGGACCCGGGTCCTTGTCGGGTTGGAGAAGCGAAGGGAAGAGATCGGATGACGTCTGTCATTTGACATTGGAAGAGGGAAGTGGAGATCAATCATTCAAATTAGTTAGGGAAGTGTTTCAGAATAAAGTTCAGCCGATGCTGTTCCGAGAGATGGGATTATATATTCAATAAAAAGTGAAGAGTTAAATGTGCCTCGATAATGTGATGCACTCAATAATTATTTGAAGTGCGGCATCACGAAGATATGTTGATTGAATGAATGCAAATATTTTTTCATATATACATATAT
Ngertschi_CedarCreek_N351 TTTTTAGTTCAAAATAATGAGTCTTGATTGCTTAAATTCTTCCCCCAAAATTAAATTAACGATTTGCTTTGGATGAGGGTAGAAAAAAGTTCTTCAAAAACTGCTCTGACCGGAGTTTCCAATACTTAGAAAACCGGAATTGCAAAATAATTCATCCACGAACTTTTAGACTGGATTTTGTTTCTGTAATCCACTTTAACCGTTGGTCCTCTCTCGATATTAATGCATGGATTGGAACAGAAAAGGGAAGTATAAAAAGAAAATGGTTCCATAATTCAGGGTATTTAAAATGCCCCCCAATCAGATAGAAAAGCAGCCTTTGCAGTTCGCATTAAAATAAATGGTAATATCATTTAAATATTATGTATCGACTCGGAGCCCTCAGGGAGACATTATTCACACCGAAATTGCTTAATCGAGCCAATGATTAGTGACGGAAAACCCCTTTTTTAAAACCCCAC----AAAAAAAAGAAGGGCGACCCCCCAGGAAGCTCATAATTATTCCAAATCCAACGAAAAGAAAGCCTTCTCTCATAAAACCTTTCCATTTTTCCTTCAAACTGCTAAATGTACCGGCGATCCAATCGAAATAAAGAAGTGATAGGGCTTCATTATAAAGAGAGTGGAAGGTCGGAGGAAAAGCAAGACCAGCTTCCACACGTATTCCGGGGAGGTAATAGGCCGTTTAAATGCAGCTCGTCTTCAACTTAAATACGCTCCATAATTGGTATTCACTCCGTCTTCCATAAATTTCGCTTCTATCTGTGGCAGGGCCCCGACTTCCACTCGAGCCGTGTCAACAGAGCGATTGGCATCTAGCCGACTACGACTGCCTCGACATGAAAAGGGAGGAACCTGCTCTCTTCTTCAGTACAGGAGGAAGGAAATCCTATAGGATGACCTGCTATAGCCCCTACAGATTCCTTTATAGAATATCTCTTTGGATACTTCCATCAATACCATCTCTGCCAATACCGGTTGGTAGCGAGAATGGTTTAAGGACCATATTTATTTTAATCTCGAACCGTGTGGGCGGTCATACATCGAGACCCGGGTCCTTGTCGGGTTGGAGAAGCGAAGGGAAGAGATCGGATGACGTCTGTCATTTGACATTGGAAGAGGGAAGTGGAGATCAATCATTCAAATTAGTTAGGGAAGTGTTTCAGAATAAAGTTCAGTCGATGCTGTTCCGAGAGATGGGATTATATATTCAATAAAAAGCGAAGAGTTAAATGTGCCTCCATAATGTAATGCGCTCAATAATTATTTGAAGTTCGGCATTACGAAGATATGTTGATTGAATGAATGCAAATATTTTCTCATATATATGTGTGT
Ngertschi_FrenchBroad_N968 -------------------------------------------------------------------------------------------------------------------------------------------TTGCAAAATAATTCATCCACGAACTTTTAGACTGGATTTTGTTTCTGTAATCCACTTTAACCGTTGGTCCTCTCTCGAGATTAATGCATGGATTGGAACAGAAAAGGGAAGTATAAAAAGAAAATGGTTCCATAATTCAGGGTATTTAAAATGCCCCCCAATCAGATAGAAAAGCAGCCTTTGCAGTTCGCATTAAAATAAATGGTAATATCATTTAAATATTATGTATCGACTCGGAGCCCTCAGGGAGACATTATTCACACCGAAATTGCTTAATCGAGCCAATGATTAGTGACGGAAAACCCCTTTTTTAAACCCCCAC----AAAAAAAAGAAGGGCGACCCCCCAGGAAGCTCATAATTATTCCAAATCCAACGAAAAGAAAGCCTTCTCTCATAAAACCTTTCCATTTTTCCTTCAAACTGCTAAATGTACCGGCGATCCAATCGAAATAAAGAAGTGATAGGGCTTCATTATAAAGAGAGTGGAAGGTCGGAGGAAAAGCAAGACCAGCTTCCACACGTATTCCGGGGAGGTAATAGGCCGTTTAAATGCAGCTCGTCTTCAACTTAAATACGCTCCATAATTGGTATTCACTCCGTCTTCCATAAATTTCGCTTCTATCTGCGGCAGGGCCCCGACTTCCACTCGAGCCGTGTCAACAGAGCGATTGGCATCTAGCCGACTACGACTGCCTCGACATGAAAAGGGAGGAACCTGCTCTCTTCTTCAGTACAGGAGGAAGGAAATCCTATAGGATGACCTGCTATAGCCCCTACAGATTCCTTTATAGAATATCTCTTTGGATACTTCCATCAATACCATCTCTGCCAATACCGGTTGGTAGCGAGAATGGTTTAAGGACCATATTTATTTTAATCTCGAACCGTGTGGGCGGTCATACATCGAGACCCGGGTCCTTGTCGGGTTGGAGAAGCGAAGGGAAGAGATCGGATGACGTCTGTCATTTGACATTGGAAGAGGGAAGTGGAGATCAATCATTCAAATTAGTTAGGGAAGTGTTTCAGAATAAAGTTCAGCCGATGCTGTTCCGAGAGATGGGATTATATATTCAATAAAAAGCGAAGAGTTAAATGTGCCTCCATAATGTAATGCGCTCAATAATTATTTGAAATTCGGCATTACGAAGATATGTTGATTGAATGAATGCAAATATTTTCTCATATAGATGTGTGT
Ngertschi_HickoryNutGap_N810 -------------------------------------------------------------------------------------------------------------------------------------------------------------------------------------------------------------------------------------------------------------------------------------------------------------------------CAGCCTTTGCAGTTCGCATTAAAATAAATGGTAATATCATTTAAATATTATGTATCGACTCGGAGCCCTCAGGGAGACATTATTCACACCGAAATTGCTTAATCGAGCCAATGATTAGTGACGGAAAACCCCTTTTTTAAAACCCCAC----AAAAAAAAGAAGGGCGACCCCCCAGGAAGCTCATAATTATTCCAAATCCAACGAAAAGAAAGCCTTCTCTCATAAAACCTTTCCATTTTTCCTTCAAACTGCTAAATGTACCGGCGATCCAATCGAAATAAAGAAGTGATAGGGCTTCATTATAAAGAGAGTGGAAGGTCGGAGGAAAAGCAAGACCAGCTTCCACACGTATTCCGGGGAGGTAATAGGCCGTTTAAATGCAGCTCGTCTTCAACTTAAATACGCTCCATAATTGGTATTCACTCCGTCTTCCATAAATTTCGCTTCTATCTGTGGCAGGGCCCCGACTTCCACTCGAGCCGTGTCAACAGAGCGATTGGCATCTAGCCGACTACGACTGCCTCGACATGAAAAGGGAGGAACCTGCTCTCTTCTTCAGTACAGGAGGAAGGAAATCCTATAGGATGACCTGCTATAGCCCCTACAGATTCCTTTATAGAATATCTCTTTGGATACTTCCATCAATACCATCTCTGCCAATACCGGTTGGTAGCGAGAATGGTTTAAGGACCATATTTATTTTAATCTCGAACCGTGTGGGCGGTCATACATCGAGACCCGGGTCCTTGTCGGGTTGGAGAAGCGAAGGGAAGAGATCGGATGACGTCTGTCATTTGACATTGGAAGAGGGAAGTGGAGATCAATCATTCAAATTAGTTAGGGAAGTGTTTCAGAATAAAGTTCAGCCGATGCTGCTCCGAGAGATGGGATTATATATTCAATAAAAAGCGAAGAGTTAAATGTGCCTCCATAATGTAATGCGCTCAATAATTATTTGAAGTTCGGCATTACGAAGATATGTTGATTGAATGAATGCAAATATTTTCTCATATATATGTGTGT
Nholsingeri_BrumleyCrk_N916 TTTTTAGTTCAAAATAATGAGTCTTGATTGCTTAAATTCTTCCCCCAAAATTAAATTAACGATTCGCTTTGGATGAGGGTCGAGAAAAGTTCTTCAAAAACTGCTCTGTCCGGAGTTTCCAATACTTAGAAAACCGGAATTGCAAAATAATTCATCCACGAACTTTTAGACTGGATTTTGTTTCTGTAATCCACTTTAACCGTCGGTCCTCTCTCGATATTAATGCATGGATTGGAACAGAAAAAGGAAGTATAAAAAGAAGATGGTTCCATAATTCAGGGTATTTAAAATGCCCTCCAATCAGATAGAAAAGCAGCCTTTGCAGTTCGCATTAAAATAAATGGTAATATCATTTAAATATTATGTATCGACTCGGAGCCCTCGGGGAGACATTATTCACACCGAAATTGCTTAATCGAGCCAATGATTAGTGACGGAAAACCCCTTTTTTAAAACCCCACAAAAAAAAAGAAGAAGGGCGACCCCCCAGGAAGCTCATAATTATTCCAAATCCAACGAAAAGAAAGCCTTCTCTCATAAAACCTTTCCATTTTTCCTTCAAACTGCTAAATGTACCGGCGATCCAATCGAAATAAAGAAGTGATAGGGCTTCATTATAAAGAGAGTGGAAGGTGGGAGGAAAAGCAAGACCAGCTTCCACACGTATTCCGGGGAGGTAATAGGCCGTTTAAATGCAGCTCGTCTTCAACTTAAATACGCTCCATAATTGGTATTCACTCCGTCTTCCATAAATTTCGCTTCTATCTGTGGCAGGGCCCCGACTTCCACTCGAGCCGTGTCAACAGAGCGATTGGCATCTAGCCGACTACGACTGCCTCGACATGAAAAGGGAGGAACCCGCTCTCTTCTTCAGTACAGGAGGAAGGAAATCCTATAGGATGACCTGCTATAGCCCCTACAGATTCCTTTATAGAATATCTCTTTGGATACTTCCATCAATACCATCTCTGCCAATACCGGTTGGTAGCGAGAATGGTTTAAGGACCATATTTATTTTAATCTCGAACCGTGTGGGCGGTCATACATCGGGACCCGGGTCCTTGTCGGGTTGGAGAAGCGAAGGGAAGAGATCGGATGACGTCTGTCATTTGACATTGGGAGAGGGAAGTGGAGATCAATCATTCAAATTAGTTAGGGAAGTGTTTCAGAATAAAGTTCAGCCGGTGCTGTTCCGAGAGATGGGATTATATATTCAATAAAAAGTGAAGATTTAAATGTGCCTCTATAATGTAATGCGGTCAATAATTATTTGAAGTTCGGCATTACGAAGATATGTTGATTGAATGAATGCAAATATTTTCTGATATATATATATAT
Nholsingeri_PondCave_N541 TTTTTAGTTCAAAATAATGAGTCTTGATTGCTTAAATTCTTCCCCCAAAATTAAATTAACGATTCGCTTTGGATGAGGATAGAGAAAAGTTCTTCAAAAACTGCTCTGTCCGGAGTTTCCAATACTTAGAAAACCGGAATTGCAAAATAATTCATCCACGAACTTTCAGACTGGATTTTGTTTCTGTAATCCACTTTAACCGTCGGTCCTCTCTCGATATTAATGCATGGATTGGAACAGAAAAAGGAAGTATAAAAAGAAAATGGTTCCATAATTCAGGGTATTTAAAATGCCCTCCAATCAGATAGAAAAGCAGCCTTTGCAGTTCGCATTAAAATAAATGGTAATATCATTTAAATATTATGTATCGACTCGGAGCCCTCGGGGAGACATTATTCACACCGAAATTGCTTAATCGGGCCAATGATTAGTGACGGAAAACCCCTTTTTTAAAACCCCAC-AAAAAAAAGAAGAAGGGCGACCCCCCAGGAAGCTCATAATTATTCCAAATCCAACGAAAAGAAAGCCTTCTCTCATAAAACCTTTCCATTTTTCCTTCAAACTGCTAAATGTACCGGCGATCCAATCGAAATAAAGAAGTGATAGGGCTTCATTATAAAGAGAGTGGAAGGTGGGAGGAAAAGCAAGACCAGCTTCCACACGTATTCCGGGGAGGTAATAGGCCGTTTAAATGCAGCTCGTCTTCAACTTAAATACGCTCCATAATTGGTATTCACTCCGTCTTCCATAAATTTCGCTTCTATCTGTGGCAGGGCCCCGACTTCCACTCGAGCCGTGTCAACAGAGCGATTGGCATCTAGCCGACTACGACTGCCTCGACATGAAAAGGGAGGGACCTGCTCTCTTCTTCAATACAGGAGGAAGGAAATCCTATAGGATGACCTGCTATAGCCCCTACAGATTCCTTTATAGAATATCTCTTTGGATACTTCCATCAATACCATCTCTGCCAATACCGGTTGGTAGCGAGAATGGTTTAAGGACCATATTTATTTTAATCTCGAACCGTGTGGGCGGTCATACATCGGGACCCGGGTCCTTGTCGGGTTGGAGAAGCGAAGGGAAGAGATCGGATGACGTCTGTCATTTGACATTGGGAGAGGGAAGTGGAGATCAATCATTCAAATTAGTTAGGGAAGTGTTTCAGAATAAAGTTCAGCCGGTGCTGTTCCGAGAGATGGGATTATATATTCAATAAAAAGTGAAGATTTAAATGTGCCTCTATAATGTAATGCGGTCAATAATTATTTGAAGTTCGGCATTACGAAGATATGTTGATTGAATGAATGCAAATATTTTCTGATATATA-------
Njonesi_CaveSpringCave_N390 ----------------------------------------------AAAATTAAATTAACGATTCGCTTTGGATGAGGGTAGAACAAAGACCTGAAAAAAGGACTCTGACCGGAGTTTCCAATACTTAGGAAACCGGAATTGCAAAATAATTCATCCACGAACTTTTAGACTGGATTTTGTTTCTGTAATCCACTTTAACCGTTGGTCCTCTCTCGATATTAATGCATGGATTGGAACAGAAAAAGGAACTATAAAAAGAAAATGGTTCCATAATTCAGGGTATTTAAAATGCCTCCCAATCAGCTAGAAAAGCAGCCTTTGCAGTTCGCATTAAAATAAATGGTAATATCATTTAAATATTATGTATCGACTCGGAGCCCTCAGGGAGACATTATTCACACTGAAATTGCTTAATCGAGCCAATGATTAATGACGGAAAACCCCTTTTTTAAAACCCCAC--AAAAAAAAAAGAAGGGCGACCCCCCAGGAAGCTCATAATTATTCCAAATCCAACGAAAAGAAAGCCTTCTCTCATAAAACCTTTCCATTTTTCCTTCAAACTGCTAAATGTACCGGCGATCCAATCGAAATAAAGAAGTGATAGGGCTTCATTATAAAGAGAGTGGAAGGTCGGAGGAAAAGCAAGACCAGCTTCCACACGTATTCCGGGGAGGTAATAGGCCGTTTAAATGCAGCTCGTCTTCAACTTAAATACGCTCCATAATTGGTATTCACTCCGTCTTCCATAAATTTCGCTTCTATCTGTGGCAGGGCCCCGACTTCCACTCGAGCCGTGTCAACAGAGCGATTGGCATCTAGCCGACTACGACTGCCTCGACATGAAAAGGGAGGGACCTGCTCTCTTCTTCAGTACAGGAGGAAGGAAATCCTATAGGATGACCTGCTATAGCCCCTACAGATTCCTTTATAGAATATCTCTTTGGATACTTCCATCAATACCGTCTCTGCCAATACCGGTTGGTAGCGAGAATGGTTTAAGGACCATATTTATTTTAATCTCGAACCGTGTGGGCGGTCATACATCGGGACCCGGGTCCTTGTCGGGTTGGAGAAGCGAAGGGAAGAGATCGGATGACGTCTGTCATTTGACATTGGAAGAGGGAAGTGGAGATCAATCATTCAAATTAGTTAGGGAAGTGTTTCAGAATAAAGTTTAGCCGATGATATTCCGAGAGATGGGATTATATATTCAATAAAAAGTGAAGAGTTAAATGTGCCTCGATAATGTGATGCGCTCAATAATTATTTGAAGTGCAGCATCACGAAGATATGTTGATTGAATGAATGCAAATATTTTCTCATATATATGTCCAT
Nlowderi_ChestnutBranch_N731 TTTTTAGTTCCAAATAATGAGTTTTGATTGTTTAAATTCTTCTCCCAAAATTAAATTAACGATTCGCTTTGGATGAGGGTAGAAAAAAGTTCTTCAAAAACTGCTCTGACCGGAGTTTCCAATACTTAGAAAACCGGAATTGCAAAATAATTCATCCACGAACTTTTAGACTGGATTTTGTTTCTGTAATCCACTTTAACCGTTGGTCCTCTCTCGATATTAATGCATGGATTGGAACAGAAAAAGGAAGTATAAAAAGAAAATGGTTCCATAATTCAAGGTATTTAAAATGCCCCCCAATCAGATAGAAAAGCAGCCTTTGCAGTTCGCATTAAAATAAATGGTAATATCATTTAAATATTATGTATCGACTCGGAGCCCTCAGGGAGACATTATTCACACCGAAATTGCTTAATCGAGCCAATGATTAGTGACGGAAAACCCCTTTTTTAAAACCCCACAAAAAAAAGAAAGAAGGGCGACCCCCCAGGAAGCTCATAATTATTCCAAATCCAACGAAAAGAAAGCCTTCTCTCATAAAACCTTTCCATTTTTCCTTCAAACTGCTAAATGTACCGGCGATCCAATCGAAATAAAGAAGTGATAGGGCTTCATTATAAAGAGAGTGGAAGGTCGGAAGAAAAGCAAGACCAGCTTCCACACGTATTCCGGGGAGGTAATAGGCCGTTTAAATGCAGCTCGTCTTCAACTTAAATACGCTCCATAATTGGTATTCACTCCGTCTTCCATAAATTTCGCTTCTATCTGTGGCAGGGCCCCGACTTCCACTCGAGCCGTGTCAACAGAGCGATTGGCATCTAGCCGACTACGACTGCCTCGACATGAAAAGGGAGGGACCTGCTCTCTTCTTCAGTACAGGAGGAAGGAAATCCTATAGGATGACCTGCTATAGCCCCTACAGATTCCTTTATAGAATATCTCTTTGGATACTTCCATCAATACCATCTCTGCCAATACCGGTTGGTAGCGAGAATGGTTTAAGGACCATATTTATTTTAATCTCGAACCGTGTGGGCGGTCATACATCGGGACCCGGGTCCTTGTCGGGTTGGAGAAGCGAAGGGAAGAGATCGGATGACGTCTGTCATTTGACATTGGAAGAGGGAAGTGGAGATCAATCATTCAAATTAGTTAGGGAAGTGTTTCAGAATAAAGTTCAGCCGATGCTGTTCCGAGAGATGGGATTATATATTCAATAAAAAGTGAAGAGTTAAATGTGCCTCGATAATGTGATGCGCTCAATAATTATTTGAAGTGCGGCATCACGAAGATATGTTGATTGAATGAATGCAAATATTTTCTCATATATATGTCCAT
Nlowderi_upperFiresCreek_N820 TTTTTAGTTCCAAATAATGAGTTTTGATTGTTTAAATTCTTCTCCCAAAATTAAATTAACGATTCGCTTTGGATGAGGGTAGAAAAAAGTTCTTCAAAAACTGCTCTGACCGGAGTTTCCAATACTTAGAAAACCGGAATTGCAAAATAATTCATCCACGAACTTTTAGACTGGATTTTGTTTCTGTAATCCACTTTAACCGTTGGTCCTCTCTCGATATTAATGCATGGATTGGAACAGAAAAAGGAAGTATAAAAAGAAAATGGTTCCATAATTCAAGGTATTTAAAATGCCCCCCAATCAGATAGAAAAGCAGCCTTTGCAGTTCGCATTAAAATAAATGGTAATATCATTTAAATATTATGTATCGACTCGGAGCCCTTAGGGAGACATTATTCACACCGAAATTGCTTAATCGAGCCAATGATTAGTGACGGAAAACCCCTTTTTTAAAACCCCACAAAAAAAAGAAAGAAGGGCGACCCCCCAGGAAGCTCATAATTATTCCAAATCCAACGAAAAGAAAGCCTTCTCTCATAAAACCTTTCCATTTTTCCTTCAAACTGCTAAATGTACCGGCGATCCAATCGAAATAAAGAAGTGATAGGGCTTCATTATAAAGAGAGTGGAAGGTCGGAGGAAAAGCAAGACCAGCTTCCACACGTATTCCGGGGAGGTAATAGGCCGTTTAAATGCAGCTCGTCTTCAACTTAAATACGCTCCATAATTGGTATTCACTCCGTCTTCCATAAATTTCGCTTCTATCTGTGGCAGGGCCCCGACTTCCACTCGAGCCGTGTCAACAGAGCGATTGGCATCTAGCCGACTACGACTGCCTCGACATGAAAAGGGAGGGACCAGCTCTCTTCTTCAGTACAGGAGGAAGGAAATCCTATAGGATGACCTGCTATAGCCCCTACAGATTCCTTTATAGAATATCTCTTTGGATACTTCCATCAATACCATCTCTGCCAGTACCGGTTGGTAGCGAGAATGGTTTAAGGACCATATTTATTTTAATCTCGAACCGTGTGGGCGGTCATACATCGGGACCCGGGTCCTTGTCGGGTTGGAGAAGCGAAGGGAAGAGATCGGATGACGTCTGTCATTTGACATTGGAAGAGGGAAGTGGAGATCAATCATTCAAATTAGTTAGGGAAGTGTTTCAGAATAAAGTTCAGCCGATGCTGTTCCGAGAGATGGGATTATATATTCAATAAAAAGTGAAGAGTTAAATGTGCCTCGATAATGTGATGCGCTCAATAATTATTTGAAGTGCGGCATCACGAAGATATGTTGATTGAATGAATGCAAATATTTTCTCATATATATGTCCAT
Nlula_BeeRockCave_G2091 --------------------------------------------------------TAACGATTCGCTTTGGATGAGGGTAGAAAAAAGAACTGAAAAAAGGACTCTGACCGGAGTTTGCAATACTTAGAAAACCGGAATTGCAAAATAATTCATTCACGAACTTTTAGACTGGATTTTGTTTCTGTAATCCACTTTAACCGTTGGTCCTCTCTCGATATTAATGCAAGGATTGGAGCAGAAAAAGGAAGTATAAAAAGAAAATGGTTCCATAATTCAGGGTATTTAAAATGCCCCCCAATCAGATAGAAAAGCAGCCTTTGTAGTTCGCATTAAAATAAATGGTAATATCATTTAAATATTATGTATCGACTCGGAGCCCTCAGGGAGACATTATTCACACCGAAATTGCTTAATCGAGCCAATGATTAGTGACGGAAAACCCCTTTTTTAAAACCCCACAAAAAAAAGAAAGAAGGCCGACCCCCCAGGAAGCTCATAATTATTCCAAATCCAACGAAAAGAAAGCCTTCTCTCATAAAACCTTTCCATTTTTCCTTCAAACTGCTAAATGTACCGGCGATCCAATCGAAATAAAGAAGTGATAGGGCTTCATTATAAAGAGAGTGGAAGGTCGGAGGAAAAGCAAGACCAGCTTCCACACGTATTCCGGGGAGGTAATAGGCCGTTTAAATGCAGCTCGTCTTCAACTTAAATACGCTCCATAATTGGTATTCACTCCGTCTTCCATAAATTTCGCTTCTATCTGTGGCAGGGCCCCGACTTCCACTCGAGCCGTGTCAACAGAGCGATTGGCATCTAGCCGACTACGACTGCCTCGACATGAAAAGGGAGGAACCTGCTCTCTTCTTCAGTACAGGAGGAAGGAAATCCTATAGGATGACCTGCTATAGCCCCTACAGATTCCTTTATAGAATATCTCTTTGGATACTTCCATCAATACCATCTCTGCCAATACCGGTTGGTAGCGAGAATGGTTTAAGGACCATATTTATTTTAATCTCGAACCGTGTGGGCGGTCATACATCGGGACCCGGGTCCTTGTCGGGTTGGAGAAGCGAAGGGAAGAGATCGGATGACGTCTGTCATTTGACATTGGAAGAGGGAAGTGGAGATCAATCATTCAAATTAGTTAGGGAAGTGTTTCAGAATAAAGTTCAGCCGATGCTGTTCCGAGAGATGGGATTATATATTCAATAAAAAGTGAAGAGTTAAATGTGCCTCGATAATGTGATGCGCTCAATAATTATTTGAAGTGCGGCATCACAAAGATATGTTGATTGAATGAATGCAAATATTTTTTCATATATACATATAT
Nlula_LulaFallsCave_G2084 TTTTTAGTTCCAAATAATGAATCTTGATTGCTTAAATTCTTCCCCCAAAATTAAATTAACGATTCGCTTTGGATGAGGGTAGAAAAAAGAACTGAAAAAGGGACTCTGACCGGAGTTTGCAATACTTAGAAAACCGGAATTGCAAAATAATTCATTCACGAACTTTTAGACTGGATTTTGTTTCTGTAATCCACTTTAACCGTTGGTCCTCTCTCGATATTAATGCAAGGATTGGAGCAGAAAAAGGAAGTATAAAAAGAAAATGGTTCCATAATTCAGGGTATTTAAAATGCCCCCCAATCAGATAGAAAAGCAGCCTTTGTAGTTCGCATTAAAATAAATGGTAATATCATTTAAATATTATGTATCGACTCGGAGCCCTCAGGGAGACATTATTCACACCGAAATTGCTTAATCGAGCCAATGATTAGTGACGGAAAACCCCTTTTTTAAAACCCCACAAAAAAAAAAAAGAAGGCCGACCCCCCAGGAAGCTCATAATTATTCCAAATCCAACGAAAAGAAAGCCTTCTCTCATAAAACCTTTCCATTTTTCCTTCAAACTGCTAAATGTACCGGCGATCCAATCGAAATAAAGAAGTGATAGGGCTTCATTATAAAGAGAGTGGAAGGTCGGAGGAAAAGCAAGACCAGCTTCCACACGTATTCCGGGGAGGTAATAGGCCGTTTAAATGCAGCTCGTCTTCAACTTAAATACGCTCCATAATTGGTATTCACTCCGTCTTCCATAAATTTCGCTTCTATCTGTGGCAGGGCCCCGACTTCCACTCGAGCCGTGTCAACAGAGCGATTGGCATCTAGCCGACTACGACTGCCTCGACATGAAAAGGGAGGAACCTGCTCTCTTCTTCAGTACAGGAGGAAGGAAATCCTATAGGATGACCTGCTATAGCCCCTACAGATTCCTTTATAGAATATCTCTTTGGATACTTCCATCAATACCATCTCTGCCAATACCGGTTGGTAGCGAGAATGGTTTAAGGACCATATTTATTTTAATCTCGAACCGTGTGGGCGGTCATACATCGGGACCCGGGTCCTTGTCGGGTTGGAGAAGCGAAGGGAAGAGATCGGATGACGTCTGTCATTTGACATTGGAAGAGGGAAGTGGAGATCAATCATTCAAATTAGTTAGGGAAGTGTTTCAGAATAAAGTTTAGCCGATGCTGTTCCGAGAGATGGGATTATATATTCAATAAAAAGTGAAGAGTTAAATGTGCCTCGATAATGTGATGCGCTCAATAATTATTTGAAGTGCGGCATCACGAAGATATGTTGATTGAATGAATGCAAATATTTTT----------------
Nmimus_NealsSink_N329 TTTTTAGTTCAAAATAATGAGTCTTGATTGCTTAAATTCTTCCCCCAAAATTAAATTAACGATTCGCTTTGGATGAGGGTTGAAAAAAGTTCATCAAAAACTGCTCTGTCCGGAGTTTCCAATACTTAGAAAACCGGAATTGCAAAATAATTCATCCACGAACTTTTAGACTGGATTTTGTTTCTGTAATCCACTTTAACCGTTGGTCCTCTCTCGATATTAATGCATGGATTGGAACAGAAAAAGGAAGTATAAAAAGAAAATGGTTCCATAATTCAGGGTATTTAAAATGCCCTCCAATCAGATAGAAAAGCAGCCTTTGCAGTTCGCATTAAAATAAATGGTAATATCATTTAAATATTATGTATCGACTCGGAGCCCTCGGGGAGACATTATTCACACCGAAATTGCTTAATCGAGCCAATGATTAGTGACGGAAAACCCCTTTTTTAAAACCCCACAAAAAAAAAGAAGAAGGGCGACCCCCCAGGAAGCTCATAATTATTCCAAATCCAACGAAAAGAAAGCCTTCTCTCATAAAACCTTTCCATTTTTCCTTCAAACTGCTAAATGTACCGGCGATCCAATCGAAATAAAGAAGTGATAGGGCTTCATTATAAAGAGAGTGGAAGGTCGGAGGAAAAGCAAGACCAGCTTCCACACGTATTCCGGGGAGGTAATAGGCCGTTTAAATGCAGCTCGTCTTCAACTTAAATACGCTCCATAATTGGTATTCACTCCGTCTTCCATAAATTTCGCTTCTATCTGTGGCAG------GACTTCCACTCGAGCCGTGTCAACAGAGCGATTGGCATCTAGCCGACTACGACTGCCTCGACATGAAAAGGGAGGAACCTGCTCTCTTCTTCAGTACAGGAGGAAGGAAATCCTATAGGATGACCTGCTATAGCCCCTACAGATTCCTTTATAGAATATCTCTTTGGATACTTCCATCAATACCATCTCTGCCGATACCGGTTGGTAGCGAGAATGGTTTAAGGACCATATTTATTTTAATCTCGAACCGTGTGGGCGGTCATACATCGGGACCCGGGTCCTTGTCGGGTTGGAGAAGCGAAGGGAAGAGATCGGATGACGTCTGTCATTTGACATTGGAAGAGGGAAGTGGAGATCAATCATTCAAATTAGTTAGGGAAGTGTTTCAGAATAAAGTTCAGCCGATGCTGTTCCGAGAGATGGGATTATATATTCAATAAAAAGTGAAGATTTAAATGGGCCTCTATAATGTAATGCGGTCAATAATTATTTGAAGTTCGGCATTACGAAGATATGTTGATTGAATGAATGCAAATATTTTCTGATATAT--------
Nmimus_Straleys_N625 --------------------------------TAAATTCTTCCCCCAAAATTAAATTAACGATTCGCTTTGGATGAGGGTTGAAAAAAGTTCATCAAAAACTGCTCTGTCCGGAGTTTCCAATACTTAGAAAACCGGAATTGCAAAATAATTCATCCACGAACTTTTAGACTGGATTTTGTTTCTGTAATCCACTTTAGCCGTTGGTCCTCTCTCGATATTAATGCATGGATTGGAACAGAAAAAGGAAGTATAAAAAGAAAATGGTTCCATAATTCAGGGTATTTAAAATGCCCTCCAATCAGATAGAAAAGCAGCCTTTGCAGTTCGCATTAAAATAAATGGTAATATCATTTAAATATTATGTATCGACTCGGAGCCCTCGGGGAGACATTATTCACACCGAAATTGCTTAATCGAGCCAATGATTAGTGACGGAAAACCCCTTTTTTAAAACCCCACAAAAAAAAAGAAGAAGGGCGACCCCCCAGGAAGCTCATAATTATTCCAAATCCAACGAAAAGAAAGCCTTCTCTCATAAAACCTTTCCATTTTTCCTTCAAACTGCTAAATGTACCGGCGATCCAATCGAAATAAAGAAGTGATAGGGCTTCATTATAAAGAGAGTGGAAGGTCGGAGGAAAAGCAAGACCAGCTTCCACACGTATTCCGGGGAGGTAATAGGCCGTTTAAATGCAGCTCGTCTTCAACTTAAATACGCTCCATAATTGGTATTCACTCCGTCTTCCATAAATTTCGCTTCTATCTGTGGCAG------GACTTCCACTCGAGCCGTGTCAACAGAGCGATTGGCATCTAGCCGACTACGACTGCCTCGACATGAAAAGGGAGGAACCTGCTCTCTTCTTCAGTACAGGAGGAAGGAAATCCTATAGGATGACCTGCTATAGCCCCTACAGATTCCTTTATAGAATATCTCTTTGGATACTTCCATCAATACCATCTCTGCCGATACCGGTTGGTAGCGAGAATGGTTTAAGGACCATATTTATTTTAATCTCGAACCGTGTGGGCGGTCATACATCGGGACCCGGGTCCTTGTCGGGTTGGAGAAGCGAAGGGAAGAGATCGGATGACGTCTGTCATTTGACATTGGAAGAGGGAAGTGGAGATCAATCATTCAAATTAGTTAGGGAAGTGTTTCAGAATAAAGTTCAGCCGATGCTGTTCCGAGAGATGGGATTATATATTCAATAAAAAGTGAAGATTTAAATGGGCCTCTATAATGTAATGCGGTCAATAATTATTTGAAGTTCGG---------------------------------------------------------
Nnasicus_CaneyFork_N171 -------------------AGTCTTGATTGCTTAAATTCTTCCCCCAAAATTAAATTAAGGATTTGCTTTGGATGAGGGTAGAAAAAAGTTCTTCAAAAACTGCTCTGACCGGAGTTTCCAATACTTAGAAAACCGGAATTGCAAAATAATTCATCCACGAACTTTTAGACTGGATTTTGTTTCTGTAATCCACTTTAACCGTTGGTCCTCTCTCGATATTAATGCATGGATTGGAATAGAAAAAGGAAGTATAAAAAGAAAATGGTTCCATAATTCAGGGTATTTAAAATGCCCCCCAATCAGATAGAAAAGCAGCCTTTGCAGTTCGCATTAAAATAAATGGTAATATCATTTAAATATTATGTATCGACTCGGAGCCCTCAGGGAGACATTATTCACACCGAAATTGCTTAATCGAGCCAATGATTAGTGACGGAAAACCCCTTTTTTAAAACCCCAC----AAAAAAAAGAAGGGCGACCCCCCAGGAAGCTCATAATTATTCCAAATCCAACGAAAAGAAAGCCTTCTCTCATAAAACCTTTCCATTTTTCCTTCAAACTGCTAAATGTACCGGCGATCCAATCGAAATAAAGAAGTGATAGGGCTTCATTATAAAGAGAGTGGAAGGTCGGAGGAAAAGCAAGACCAGCTTCCACACGTATTCCGGGGAGGTAATAGGCCGTTTAAATGCAGCTCGTCTTCAACTTAAATACGCTCCATAATTGGTATTCACTCCGTCTTCCATAAATTTCGCTTCTATCTGTGGCAGGGCCCCGACTTCCACTCGAGCCGTGTCAACAGAGCGATTGGCATCTAGCCGACTACGACTGCCTCGACATGAAAAGGGAGGAACCTGCTCTCTTCTTCAGTACAGGAGGAAGGAAATCCTATAGGATGACCTGCTATAGCCCCTACAGATTCCTTTATAGAATATCTCTTTGGATACTTCCATCAATACCATCTCTGCCAATACCGGTTGGTAGCGAGAATGGTTTAAGGACCATATTTATTTTAATCTCGAACCGTGTGGGCGGTCATACATCGGGACCCGGGTCCTTGTCGGGTTGGAGAAGCGAAGGGAAGAGATCGGATGACGTCTGTCATTTGACATTGGAAGAGGGAAGTGGAGATCAATCATTCAAATTAGTTAGGGAAGTGTTTCAGAATAAAGTTCGGCCGATGCTGTTCCGAGAGATGGGATTATATATTCAATAAAAAGCGAAGAGTTAAATGTGCCTCCATAATGTAACGCGCTCAATAATTATTTGAAGTTAGGCATTACGAAGATATGTTGA--------------------------------------
Nnasicus_ConnosteeFalls_N696 TTTTTATTTCAAAATAATGAGTCTTGATTGCTTAAATTTTTCCCCCAAAATTAAATTAACGATTTGCTTTGGATGAGGGTAGAAAAAAGTTCTTCAAAAACTGCTCTGACCGGAGTTTCCAATACCTAGAAAACCGGAATTGCAAAATAATTCATCCACGAACTTTTAGACTGGATTTTGTTTCTGTAATCCACTTTAACCGTTGGTCCTCTCTCGATATTAATGCATGGATTGGAACAGAAAAAGGAAGTATAAAAAGAAAATGGTTCCATAATTCAGGGTATTTAAAATGCCCCCCAATCAGATAGAAAAGCAGCCTTTGCAGTTCGCATTAAAATAAATGGTAATATCATTTAAATATTATGTATCGACTCGGAGCCCTCAGGGAGACATTATTCACACCGAAATTGCTTAATCGAGCCAATGATTAGTGACGGAAAACCCCTTTTTTAAAACCCCAC----AAAAAAAATAAGGGCGACCCCCCAGGAAGCTCATAATTATTCCAAATCCAACGAAAAGAAAGCCTTCTCTCATAAAACCTTTCCATTTTTCCTTCAAACTGCTAAATGTACCGGCGATCCAATCGAAATAAAGAAGTGATAGGGCTTCATTATAAAGAGAGTGGAAGGTCGGAGGAAAAGCAAGACCAGCTTCCACACGTATTCCGGGGAGGTAATAGGCCGTTTAAATGCAGCTCGTCTTCAACTTAAATACGCTCCATAATTGGTATTCACTCCGTCTTCCATAAATTTCGCTTCTATCTGTGGCAGGGCCCCGACTTCCACTCGAGCCGTGTCAACAGAGCGATTGGCATCTAGCCGACTACGACTGCCTCGACATGAAAAGGGAGGAACCTGCTCTCTTCTTCAGTACAGGAGGAAGGAAATCCTATAGGATGACCTGCTATAGCCCCTACAGATTCCTTTATAGAATATCTCTTTGGATACTTCCATCAATACCATCTCTGCCAATACCGGTTGGTAGCGAGAATGGTTTAAGGACCATATTTATTTTAATCTCGAACCGTGTGGGCGGTCATACATCGGGACCCGGGTCCTTGTCGGGTTGGAGAAGCGAAGGGAAGAGATCGGATGACGTCTGTCATTTGACATTGGAAGAGGGAAGTGGAGATCAATCATTCAAATTAGTTAGGGAAGTGTTTCAGAATAAAGTTCGGCCGATGCTGTTCCGAGAGATGGGATTATATATTCAATAAAAAGCGAAGAGTTAAATGTGCCTCCATAATGTAATGCGCTCAATAATTATTTGAAGTTCGGCATTACGAAGATATGTTGATTGAATGAATGCAAATATTTTCTCATATATATGTGTGT
Nnasicus_CoweeTrain_N189 TTTTCAGTTCAAAATAATGAGTCTTGATTGCTTAAATTCTTCCCCCAAAATTAAATTAACGATTTGCTTTGGATGAGGGTAGAAAAAAGTTCTTCAAAAACTGCTCTGACCGGAGTTTCCAATACTTAGAAAACCGGAATTGCAAAATAATTCATCCACGAACTTTTAGACTGGATTTTGTTTCTGTAATCCACTTTAACCGTTGGTCCTCTCTCGATATTAATGCATGGATTGGAACAGAAAAAGGAAGTATAAAAAGAAAATGGTTCCATAATTCAGGGTATTTAAAATGCCCCCCAATCAGATAGAAAAGCAGCCTTTGCAGTTCGCATTAAAATAAATGGTAATATCATTTAAATATTATGTATCGACTCGGAGCCCTCAGGGAGACATTATTCACACCGAAATTGCTTAATCGAGCCAATGATTAGTGACGGAAAACTCCTTTTTTAAAACCCCAC----AAAAAAAAGAAGGGCGACCCCCCAGGAAGCTCATAATTATTCCAAATCCAACGAAAAGAAAGCCTTCTCTCATAAAACCTTTCCATTTTTCCTTCAAACTGCTAAATGTACCGGCGATCCAATCGAAATAAAGAAGTGATAGGGCTTCATTATAAAGAGAGTGGAAGGTCGGAGGAAAAGCAAGACCAGCTTCCACACGTATTCCGGGGAGGTAATAGGCCGTTTAAATGCAGCTCGTCTTCAACTTAAATACGCTCCATAATTGGTATTCACTCCGTCTTCCATAAATTTCGCTTCTATCTGTGGCAGGGCCCCGACTTCCACTCGAGCCGTGTCAACAGAGCGATTGGCATCTAGCCGACTACGACTGCCTCGACATGAAAAGGGAGGAACCTGCTCTCTTCTTCAGTACAGGAGGAAGGAAATCCTATAGGATGACCTGCTATAGCCCCTACAGATTCCTTTATAGAATATCTCTTTGGATACTTCCATCAATACCATCTCTGCCAATACCGGTTGGTAGCGAGAATGGTTTAAGGACCATATTTATTTTAATCTCGAACCGTGTGGGCGGTCATACATCGGGACCCGGGTCCTTGTCGGGTTGGAGAAGCGAAGGGAAGAGATCGGATGACGTCTGTCATTTGACATTGGAAGAGGGAAGTGGAGATCAATCATTCAAATTAGTTAGGGAAGTGTTTCAGAATAAAGTTCGGCCGATGCTGTTCCGAGAGATGGGATTATATATTCAATAAAAAGCGAAGAGTTAAATGTGACTCCATAATGTAACGCGCTCAATAATTATTTGAAGTTAGGCATTACGAAGATATGTTGATTGAATGAATGCAAATATTTTCTCATATAT--------
Npaynei_Grindstaff_N646 TTTTTAGTTCAAAATAATGAGTCTTGATTGCTTAAATTCTTCCCCCAAAATTAAATTAACGATTCGC--TGGATGAGGGTAGAAAAAAGTTCTTCAAAAACTGCTCTGTCCGGAGTTTCCAATACTTAGGAAACCGAAATTGCAAAATAATTCATCCACGAACTTTTAGACTGGATTTTGTTTCTGTAATCCACTTTAACCGTTGGTCCTCTCTCGATATTAATGCATGGATTGGAACAGAAAAAGGAAGTATAAAAAGAAAATGGTTCCATAATTCAGGGTATTTAAAATGCCCTCCAATCAGATAGAAAAGCAGCCTTTGCAGTTCGCATTAAAATAAATGGTAATATCATTTAAATATTATGTATCGACTCGGAGCCCTCAGGGAGACATTATTCACACCGAAATTGCTTAATCGAGCCAATGATTAGTGACGGAAAACCCCTTTTTTAAAACCCCAC-AAAAAAAGGAAGAAGGGCGACCCCCCAGGAAGCTCATAATTATTCCAAATCCAACGAAAAGAAAGCCTTCTCTCATAAAACCTTTCCATTTTTCCTTCAAACTGCTAAATGTACCGGCGATCCAATCGAAATAAAGAAGTGATAGGGCTTCATTATAAAGAGAGTGGAAGGTCGGAGGAAAAGCAAGACCAGCTTCCACACGTATTCCGGGGAGGTAATAGGCCGTTTAAATGCAGCTCGTCTTCAACTTAAATACGCTCCATAATTGGTATTCACTCCGTCTTCCATAAATTTCGCTTCTATCTGTGGCAGGGCCCCGACTTCCACTCGAGCCGTGTCAACAGAGCGATTGGCATCTAGCCGACTACGACTGCCTCGACATGAAAAGGGAGGAACCTGCTCTCTTCTTCAGTACAGGAGGAAGGAAATCCTATAGGATGACCTGCTATAGCCCCTACAGATTCCTTTATAGAATATCTCTTTGGATACTTCCATCAATACCATCTCTGCCAATACCGGTTGGTAGCAAGAATGGTTTAAGGACCATATTTATTTTAATCTCGAACCGTGTGGGCGGTCATACATCGGGACCCGAGTCCTTGTCGGGTTGGAGAAGCGAAGGGAAGAGATCGGATGACGTCTGTCATTTGACATTGGAAGAGGGAAGTGGAGATCAATCATTCAAATTAGTTAGGGAAGTGTTTCAGAATAAAGTTCAGCCGATGGTGTTCCGAGAGATGGGATTATATATTCAATAAAAAGTGAAGATTTAAATGTGCCTCTATAATGTAATGCGGTCAATAATTATTTGAAGTCCGGCATTGCGAAGACATGTGGATTGAATGAATG---------------------------
Npaynei_NorrisDamCave_N348 ----------AAAATAATGAGTCTTGATTGCTTAAATTCTTCCCCCAAAATTAAATTAACGATTCGC--TGGATGAGGGTAGAAAAAAGTTCTTCAAAAACTGCTCTGTCCGGAGTTTCCAATACTTAGGAAACCAAAATTGCAAAATAATTCATCCACGAACTTTTAGACTGGATTTTGTTTCTGTAATCCACTTTAACCGTTGGTCCTCTCTCGATATTAATGCATGGATTGGAACAGAAAAAGGAAGTATAAAAAGAAAATGGTTCCATAATTCAGGGTATTTAAAATGCCCTCCAATCAGATAGAAAAGCAGCCTTTGCAGTTCGCATTAAAATAAATGGTAATATCATTTAAATATTATGTATCGACTCGGAGCCCTCAGGGAGACATTATTCACACCGAAATTGCTTAATCGAGCCAATGATTAGTGACGGAAAACCCCTTTTTTAAAACCCCAC-AAAAAAAGGAAGAAGGGCGACCCCCCAGGAAGCTCATAATTATTCCAAATCCAACGAAAAGAAAGCCTTCTCTCATAAAACCTTTCCATTTTTCCTTCAAACTGCTAAATGTACCGGCGATCCAATCGAAATAAAGAAGTGATAGGGCTTCATTATAAAGAGAGTGGAAGGTCGGAGGAAAAGCAAGACCAGCTTCCACACGTATTCCGGGGAGGTAATAGGCCGTTTAAATGCAGCTCGTCTTCAACTTAAATACGCTCCATAATTGGTATTCACTCCGTCTTCCATAAATTTCGCTTCTATCTGTGGCAGGGCCCCGACTTCCACTCGAGCCGTGTCAACAGAGCGATTGGCATCTAGCCGACTACGACTGCCTCGACATGAAAAGGGAGGAACCTGCTCTCTTCTTCAGTACAGGAGGAAGGAAATCCTATAGGATGACCTGCTATAGCCCCTACAGATTCCTTTATAGAATATCTCTTTGGATACTTCCATCAATACCATCTCTGCCAATACCGGTTGGTAGCAAGAATGGTTTAAGGACCATATTTATTTTAATCTCGAACCGTGTGGGCGGTCATACATCGGGACCCGGGTCCTTGTCGGGTTGGAGAAGCGAAGGGAAGAGATCGGATGACGTCTGTCATTTGACATTGGAAGAGGGAAGTGGAGATCAATCATTCAAATTAGTTAGGGAAGTGTTTCAGAATAAAGTTCAGCCGATGGTGTTCCGAGAGATGGGATTATATATTCAATAAAAAGTGAAGATTTAAATGTGCCTCTATAATGTAATGCGGTCAATAATTATTTGAAGTCCGGCATTGCGAAGATATGTGGACTGAATGAATGCAAATATTTTCTAC-------------
Npaynei_UnakaMtns_N943 -----------------------------------------------------------------------------------------------------------GTCCGGAGTTTCCAATACTTAGGAAACCGAAATTGCAAAATAATTCATCCACGAACTTTTAGACTGGATTTTGTTTCTGTAATCCACTTTAACCGTTGGTCCTCTCTCGATATTAATGCATGGATTGGAACAGAAAAAGGAAGTATAAAAAGAAAATGGTTCCATAATTCAGGGTATTTAAAATGCCCTCCAATCAGATAGAAAAGCAGCCTTTGCAGTTCGCATTAAAATAAATGGTAATATCATTTAAATATTATGTATCGACTCGGAGCCCTCAGGGAGACATTATTCACACCGAAATTGCTTAATCGAGCCAATGATTAGTGACGGAAAACCCCTTTTTTAAAACCCCAC-AAAAAAAGGAAGAAGGGCGACCCCCCAGGAAGCTCATAATTATTCCAAATCCAACGAAAAGAAAGCCTTCTCTCATAAAACCTTTCCATTTTTCCTTCAAACTGCTAAATGTACCGGCGATCCAATCGAAATAAAGAAGTGATAGGGCTTCATTATAAAGAGAGTGGAAGGTCGGAGGAAAAGCAAGACCAGCTTCCACACGTATTCCGGGGAGGTAATAGGCCGTTTAAATGCAGCTCGTCTTCAACTTAAATACGCTCCATAATTGGTATTCACTCCGTCTTCCATAAATTTCGCTTCTATCTGTGGCAGGGCCCCGACTTCCACTCGAGCCGTGTCAACAGAGCGATTGGCATCTAGCCGACTACGACTGCCTCGACATGAAAAGGGAGGAACCTGCTCTCTTCTTCAGTACAGGAGGAAGGAAATCCTATAGGATGACCTGCTATAGCCCCTACAGATTCCTTTATAGAATATCTCTTTGGATACTTCCATCAATACCATCTCTGCCAATACCGGTTGGTAGCGAGAATGGTTTAAGGACCATATTTATTTTAATCTCGAACCGTGTGGGCGGTCATACATCGGGACCCGGGTCCTTGTCGGGTTGGAGAAGCGAAGGGAAGAGATCGGATGACGTCTGTCATTTGACATTGGAAGAGGGAAGTGGAGATCAATCATTCAAATTAGTTAGGGAAGTGTTTCAGAATAAAGTTCAGCCGATGCTGTTTCGAGAGATGGGATTATATATTCAATAAAAAGTGAAGATTTAAATGTGCCTCTATAATGTAATGCGGTCAATAATTATTTGAAGTTCGGCATTACGAAGATATGTTGATTGAATGAATGCAAATATTTTCTAATATATATA-----
Npecki_HaskellSims_G3697 ---------------------------------AAATTCTTCCCCCAAAATTAAATTAGGGATTCACTTTAGATG----TAGAAAATAGTTCTTCAAAAACTGCTCTGACCGCAGTTTCCAATACTTTGAAAACCGGAATTGCAGAATAATTCATCCACGAACTTTTAGACTGGATTTTGTTTCTGTAATCCACTTTAACCGTTGGTCCTCTCTCGATATTAATGCATGGATTGGAACAGAAAAAGGAGGTATAAAAAGAAAATGGTTCCATAATTCAGGGTATTTAAAATGCCCCCCAATCAAATAGAAGAGGAGCCTTTGCAGTTCGCATTAAAATAAATGGTAATATCATTTAAATATTATGTATCGACTCGGAGCCCTCAGGGAGGCATTATTCACACCGAAATTGCTTAATCGAGCCAATGATTAGTGACGGAAAACCCCTTTTTTAAAACTCCACAAAAAAAAGAAAGAAGGGCGACCCCCCAGGAAGCTCATAATTATTCCAAATCCAACGAAAAGAAAGCCTTCTCTCATAAAATCTTTCCATTTTTCCTTCCAACTGCTGAATGTACCGGCGATCCAATCGAACTAAAGAAGTGATAGGGCTTCATTATAAAGAGAGT----GGTCGGAAGAAAGGCAAGACCAGCTTCCACACGTATTCCGGGGAGGTAATAGGCCGTTTAAATGCAGCTCGTCTTCAACTTAAATACGCTCCATAATTGGTATTCACTCCGTCTTCCATAAATTTCGCTTCTATCTGTGGCAGGGCTCCGACTTCCACTCGAGCCGTGTCAACAGAGCGATTGGCATCTAGCCGACTACGACTGCCTCGACATGAAAAGGGAGGGACCTGTTCTCTTCTTCAGTACAGGAGGAAGGAAATCCTATAGGATGACCTGCTATAGCCCCTACAGATTCCTTTATAGAATATCTCTTTGGATACTTCCATCAATACCATCTCTGCCAATACCGGTTGATGGCGAGAATGGTTTAAGGACCATATTTATTTTAATCTCGAACCGTGTGGGCGGTCATACATCGGGACCCGGGTCCTTGTCGGGTTGGAGAAGCGAAGGGAAGAGATCGGATGACGTCTGTCATTTGACATTGGAAGAGGGAAGTGGAGATCAATCATTCAAATTAGTTAGGGAAGTGTTTCAGAATAAAGTTCAGCCGATGCTGTTCCGAGAGATGGGATTATATATTCAATAAAAAGTGAAGAGTTAAATGTGCCTCTATGATGTAATGCGCTCGATAATTATTGGAAGTTCGGCATTACGAAGATATGTTGATTGAATGAATGCAAATATTTTCTCATATATACGTGTGT
Npecki_HurricaneMazeCave_G2100 TTTTTAGTTCAAAATAATGAGTCCTGATTGCTTAAATTCTTCTCCCAAAATTAAATTAGGGATTCGCTTTAGATG----TAGAAAATAGTTCTTCAAAAACTGCTCTGACCGCAGTTTCCAATACTTAGAAAACCGGAATTGCAGAATAATTCATCCACGAACTTTTAGACTGGATTTTGTTTCTGTAATCCACTTTAACCGTTGGTCCTCTCTCGATATTAATGCATGGATTGGAACAGAAAAAGGAAGTATAAAAAGAAAATGGTTCCATAATTCAGGGTATTTAAAATGCCCCCCAATCAAATAGAAGAGCAGCCTTTGCAGTTCGCATTAAAATAAATGGTAATATCATTTAAATATTATGTATCGACTCGGAGCCCTCAGGGAGGCATTATTCACACCGAAATTGCTTAATCGAGCCAATGATTAGTGACGGAAAACCCCTTTTTTAAAATTCCACGAAAAAAAGAAAGAAGGGCGACCCCCCAGGAAGCTCATAATTATTCCAAATCCAACGAAAAGAAAGCCTTCTCTCATAAAATCTTTCCATTTTTCCTTCCAACTGCTCAATGTACCGGCGATCCAATCGAACTAAAGAAGTGATAGGGCTTCATTATAAAGAGAGT----GGTCGGAAGAAAGGCAAGACCAGCTTCCACACGTATTCCGGGGAGGTAATAGGCCGTTTAAATGCAGCTCGTCTTCAACTTAAATACGCTCCATAATTGGTATTCACTCCGTCTTCCATAAATTTCGCTTCTATCTGTGGCAGGGCTCCGACTTCCACTCGAGCCGTGTCAACAGAGCGATTGGCATCTAGCCGACTACGACTGCCTCGACATGAAAAGGGAGGGACCTGTTCTCTTCTTCAGTACAGGAGGAAGGAAATCCTATAGGATGACCTGCTATAGCCCCTACAGATTCCTTTATAGAATATCTCTTTGGATACTTCCATCAATACTATCTCTGCCAATACCGGTTGATGGCGAGAATGGTTTAAGGACCATATTTATTTTAATCTCGAACCGTGTGGGCGGTCATACATCGGGACCCGGGTCCTTGTCGGGAAGGAGAAGCGAAGGGAAGAGATCGGATGACGTCTGTCATTTGACATTGGAAGAGGGAAGTGGAGATCAATCATTCAAATTAGTTAGGGAAGTGTTTCAGAATAAAGTTCAGCCGATGCTGTTCCGAGAGATGGGATTATATATTCAATAAAAAGTGAAGAGTTAAATGTGCCTCTATAATGGAATGCGCTCGATAATTATTGGAAGTTCGGCATTACGAAGATATGTTGATTGAATGAATGCAAATATTTTCTCATATATATGTGTGT
Npecki_Monteagle_N062 -------------------------------------------------------------------------------------------------------------------------------------------------------------------------------------------------------------------------------------------------------------------------------------------------CCCCCTCCCAATCAAATAGAAGAGCAGCCTTTGCAGTTCGCATTAAAATAAATGGTAATATCATTTAAATATTATGTATCGACTCGGAGCCCTCAGGGAGGCATTATTCACACCGAAATTGCTTAATCGAGCCAATGATTAGTGACGGAAAACCCCTTTTTTAAAACTCCACAAAAAAAAGAAAGAAGGGCGACCCCTCAGGAAGCTCATAATTATTCCAAATCCAACGAAAAGAAAGCCTTCTCTCATAAAATCTTTCCATTTTTCCTTCCAACTGCTCAATGGACCGGCGATCCAATCGAACTAAAGAAGTGATAGGGCTTCATTATAAAGAGAGT----GGTCGGAAGAAAGGCAAGACCAGCTTCCACACGTATTCCGGGGAGGTAATAGGCCGTTTAAATGCAGCTCGTCTTCAACTTAAATACGCTCCATAATTGGTATTCACTCCGTCTTCCATAAATTTCGCTTCTATCTGTGGCAGGGCTCCGACTTCCACTCGAGCCGTGTCAACAGAGCGATTGGCATCTAGCCGACTACGACTGCCTCGACATGAAAAGGGAGGGACCTGTTCTCTTCTTCAGTACAGGAGGAAGGAAATCCTATAGGATGACCTGCTATAGCCCCTACAGATTCCTTTATAGAATATCTCTTTGGATACTTCCATCAATACCATCTCTGCCAATACCGGTTGATGGCGAGAATGGTTTAAGGACCATATTTATTTTAATCTCGAACCGTGTGGGCGGTCATACATCGGGACCCGGGTCCTTGTCGGGTTGGAGAAGCGAAGGGAAGAGATCGGATGACGTCTGTCATTTGACATTGGAAGAGGGAAGTGGAGATCAATCATTCAAATTAGTTAGGGAAGTGTTTCAGAATAAAGTTCAGCCGATGCTGTTCCGAGAGATGGGATTATATATTCAATAAAAAGTGAAGAGTTACATGTGCCTCTATAATGTAATGCGCTCGATAATTATTGGAAGTTCGGCATTACGAAGATATGTTGATTGAATGAATGCAAATATTTTCTCATATATATGTGTGT
Nperlakyi_SChimneys_N1079 TTTTTAGTTCCAAATAATGAGTCTTGATTGCTTAAATTCTTCCCCCAAAATTAAATTAACGATTCGCTTTGGATGAGGGTAGAACAAAGACCTGAAAAAAGTACTCTGACCGGAGTTTCCAATACTTAGGAAACCGGAATTGCAAAATAATTCATCCACGAACTTTTAGACTGGATTTTGTTTCTGTAATCCACTTTAACCGTTGGTCCTCTCTCGATATTAATGCATGGATTGGAACAGAAAAAGGAAGTATAAAAAGAAAATGGTTCCATAATTCAGGGTATTTAAAATGCCCCCCAATCAGATAGAAAAGCAGCCTTTGCAGTTCGCATTAAAATAAATGGTAATATCATTTAAATATTATGTATCGACTCGGAGCCCTCAGGGAGACATTATTCACACCGAAATTGCTTAATCGAGCCAATGATTAGTGACGGAAAACCCCTTTTTTAAAACCCCACAAAAAAAAGAAAGAAGGGCGACCCCCCAGGAAGCTCATAATTATTCCAAATCCAACGAAAAGAAAGCCTTCTCTCATAAAACCTTTCCATTTTTCCTTCAAACTGCTAAATGTACCGGCGATCCAATCGAAATAAAGAAGTGATAGGGCTTCATTATAAAGAGAGTGGAAGGTCGGAGGAAAAGCAAGACCAGCTTCCACACGTATTCCGGGGAGGTAATAGGCCGTTTAAATGCAGCTCGTCTTCAACTTAAATACGCTCCATAATTGGTATTCACTCCGTCTTCCATAAATTTCGCTTCTATCTGTGGCAGGGCCCCGACTTCCACTCGAGCCGTGTCAACAGAGCGATTGGCATCTAGCCGACTACGACTGCCTCGACATGAAAAGGGAGGGACCTGCTCTCTTCTTCAGTACAGGAGGAAGGAAATCCTATAGGATGACCTGCTATAGCCCCTACAGATTCCTTTATAGAATATCTCTTTGGATACTTCCATCAATACCATCTCTGCCAATACCGGTTGGTAGCGAGAATGGTTTAAGGACCATATTTATTTTAATCTCGAACCGTGTGGGCGGTCATACATCGGGACCCGGGTCCTTGTCGGGTTGGAGAAGCGAAGGGAAGAGATCGGATGACGTCTGTCATTTGACATTGGAAGAGGGAAGTGGAGATCAATCATTCAAATTAGTTAGGGAAGTGTTTCAGAATAAAGTTCAGCCGATGCTATTCCGAGAGATGGGATTATATATTCAATAAAAAGTGAAGAGTTAAATGTGCCTCGATAATGTGATGCGCTCAATAATTATTTGAAGTGCGGCATCACAAAGATATGTTGATTGAATGAATGCAAATATTTTCTCATATATATGTCCAT
Nperlakyi_SChimneys_N1080 TTTTTAGTTCCAAATAATGAGTCTTGATTGCTTAAATTCTTCCCCCAAAATTAAATTAACGATTCGCTTTGGATGAGGGTAGAACAAAGACCTGAAAAAAGTACTCTGACCGGAGTTTCCAATACTTAGGAAACCGGAATTGCAAAATAATTCATCCACGAACTTTTAGACTGGATTTTGTTTCTGTAATCCACTTTAACCGTTGGTCCTCTCTCGATATTAATGCATGGATTGGAACAGAAAAAGGAAGTATAAAAAGAAAATGGTTCCATAATTCAGGGTATTTAAAATGCCCCCCAATCAGATAGAAAAGCAGCCTTTGCAGTTCGCATTAAAATAAATGGTAATATCATTTAAATATTATGTATCGACTCGGAGCCCTCAGGGAGACATTATTCACACCGAAATTGCTTAATCGAGCCAATGATTAGTGACGGAAAACCCCTTTTTTAAAACCCCACAAAAAAAAGAAAGAAGGGCGACCCCCCAGGAAGCTCATAATTATTCCAAATCCAACGAAAAGAAAGCCTTCTCTCATAAAACCTTTCCATTTTTCCTTCAAACTGCTAAATGTACCGGCGATCCAATCGAAATAAAGAAGTGATAGGGCTTCATTATAAAGAGAGTGGAAGGTCGGAGGAAAAGCAAGACCAGCTTCCACACGTATTCCGGGGAGGTAATAGGCCGTTTAAATGCAGCTCGTCTTCAACTTAAATACGCTCCATAATTGGTATTCACTCCGTCTTCCATAAATTTCGCTTCTATCTGTGGCAGGGCCCCGACTTCCACTCGAGCCGTGTCAACAGAGCGATTGGCATCTAGCCGACTACGACTGCCTCGACATGAAAAGGGAGGGACCTGCTCTCTTCTTCAGTACAGGAGGAAGGAAATCCTATAGGATGACCTGCTATAGCCCCTACAGATTCCTTTATAGAATATCTCTTTGGATACTTCCATCAATACCATCTCTGCCAATACCGGTTGGTAGCGAGAATGGTTTAAGGACCATATTTATTTTAATCTCGAACCGTGTGGGCGGTCATACATCGGGACCCGGGTCCTTGTCGGGTTGGAGAAGCGAAGGGAAGAGATCGGATGACGTCTGTCATTTGACATTGGAAGAGGGAAGTGGAGATCAATCATTCAAATTAGTTAGGGAAGTGTTTCAGAATAAAGTTCAGCCGATGCTATTCCGAGAGATGGGATTATATATTCAATAAAAAGTGAAGAGTTAAATGTGCCTCGATAATGTGATGCGCTCAATAATTATTTGAAGTGCGGCATCACAAAGATATGTTGATTGAATGAATGCAAATATTTTCTCATATATATGTCCAT
Nreclusus_Clingmans_N252 TTTTTAGTTCCAAATAATGAGTCTTGATTGCTTAAATTCTTCCCCCAAAATTAAATTAACGATTCGATTTGGATGAGGGTAGAACAAAGACCTGAAAAAAGGACTCTGACCGGAGTTTCCAATACTTAGAAAACCGGAATTGCAAAATAATTCATCCACGAACTTTTAGACTGGATTTTGTTTCTGTAATCCACTTTAACCGTTGGTCCTCTCTCGATATTAATGCATGGATTGGAACAGAAAAAGGAAGTATAAAAAGAAAATGGTTCCATAATTCAGGGTATTTAAAATGCCCCCCAATCAGATAGAAAAGCAGCCTTTGCAGTTCGCATTAAAATAAATGGTAATATCATTTAAATATTATGTATCGACTCGGAGCCCTCAGGGAGACATTATTCACACCGAAATTGCTTAATCGAGCCAATGATTAGTGACGGAAAACCCCTTTTTTAAAACCCCACAAGAAAAAGAAAGAAGGGCGACCCCCCAGGAAGCTCATAATTATTCCAAATCCAACGAAAAGAAAGCCTTCTCTCATAAAACCTTTCCATTTTTCCTTCAAACTGCTAAATGTACCGGCGATCCAATCGAAATAAAGAAGTGATAGGGCTTCATTATAAAGAGAGTGGAAGGTCGGAGGAAAAGCAAGACCAGCTTCCACACGTATTCCGGGGAGGTAATAGGCCGTTTAAATGCAGCTCGTCTTCAACTTAAATACGCTCCATAATTGGTATTCACTCCGTCTTCCATAAATTTCGCTTCTATCTGTGGCAGGGCCCCGACTTCCACTCGAGCCGTGTCAACAGAGCGATTGGCATCTAGCCGACTACGACTGCCTCGACATGAAAAGGGAGGGACCTGCTCTCTTCTTCAGTACAGGAGGAAGGAAATCCTATAGGATGACCTGCTATAGCCCCTACAGATTCCTTTATAGAATATCTCTTTGGATACTTCCATCAATACCATCTCTGCCAATACCGGTTGGTAGCGAGAATGGTTTAAGGACCATATTTATTTTAATCTCGAACCGTGTGGGCGGTCATACATCGGGACCCGGGTCCTTGTCGGGTTGGAGAAGCGAAGGGAAGAGATCGGATGACGTCTGTCATTTGACATTGGAAGAGGGAAGTGGAGATCAATCATTCAAATTAGTTAGGGAAGTGTTTCAGAATAAAGTTCAGCCGATGCTGTTCCGAGAGATGGGATTATATATTCAATAAAAAGTGAAGAGTTAAATGTGCCTCGATAATGTGATGCGCTCAATAATTATTTGAAGTGCGGCATCACGAAGATATGTTGATTGAATGAATGCAAATATTTTCTCATATATATGTCCAT
Nreclusus_Newfound_N259 ------------------------------------------------------------------------------------CAAAGACCTGAAAAAAGGACTCTGACCGAAGTTTCCAATACTTAGAAAACCGGAATTGCAAAATAATTCATCCACGAACTTTTAGACTGGATTTTGTTTCTGTAATCCACTTTAACCGTTGGTCCTCTCTCGATATTAATGCATGGATTGGAACAGAAAAAGGAAGTATAAAAAGAAAATGGTTCCATAATTCAGGGTATTTAAAATGCCCCCCAATCAGATAGAAAAGCAGCCTTTGCAGTTCGCATTAAAATAAATGGTAATATCATTTAAATATTATGTATCGACTCGGAGCCCTCAGGGAGACATTATTCACACCGAAATTGCTTAATCGAGCCAATGATTAGTGACGGAAAACCCCTTTTTTAAAACCCCACAAAAGAAAGAAAGAAGGGCGACCCCCCAGGAAGCTCATAATTATTCCAAATCCAACGAAAAGAAAGCCTTCTCTCATAAAACCTTTCCATTTTTCCTTCAAACTGCTAAATGTACCGGCGATCCAATCGAAATAAAGAAGTGATAGGGCTTCATTATAAAGAGAGTGGAAGGTCGGAGGAAAAGCAAGACCAGCTTCCACACGTATTCCGGGGAGGTAATAGGCCGTTTAAATGCAGCTCGTCTTCAACTTAAATACGCTCCATAATTGGTATTCACTCCGTCTTCCATAAATTTCGCTTCTATCTGTGGCAGGGCCCCGACTTCCACTCGAGCCGTGTCAACAGAGCGATTGGCATCTAGCCGACTACGACTGCCTCGACATGAAAAGGGAGGGACCTGCTCTCTTCTTCAGTACAGGAGGAAGGAAATCCTATAGGATGACCTGCTATAGCCCCTACAGATTCCTTTATAGAATATCTCTTTGGATACTTCCATCAATACCATCTCTGCCAATACCGGTTGGTAGCGAGAATGGTTTAAGGACCATATTTATTTTAATCTCGAACCGTGTGGGCGGTCATACATCGGGACCCGGGTCCTTGTCGGGTTGGAGAAGCGAAGGGAAGAGATCGGATGACGTCTGTCATTTGGCATTGGAAGAGGGAAGTGGAGATCAATCATTCAAATTAGTTAGGGAAGTGTTTCAGAATAAAGTTCAGCCGATGCTGTTCCGAGAGATGGGATTATATATTCAATAAAAAGTGAAGAGTTAAATGTGCCTCGATAATGTGATGCGCTCAATAATTATTTGAAGTGTAGCATCACGAAGATATGTTGAGTGAATGAATGCAAATATTTTCTCATATATATGCCCAT
Nreclusus_Noland_N1051 TTTTTAGTTCCAAATAATGAGTCTTGATTGCTTAAATTCTTCCCCCAAAATTAAATTAACGATTCGATTTGGATGAGGGTAGAACAAAGACCTGAAAAAAGGACTCTGACCGGAGTTTCCAATACTTAGAAAACCGGAATTGCAAAATAATTCATCCACGAACTTTTAGACTGGATTTTGTTTCTGTAATCCACTTTAACCGTTGGTCCTCTCTCGATATTAATGCATGGATTGGAACAGAAAAAGGAAGTATAAAAAGAAAATGGTTCCATAATTCAGGGTATTTAAAATGCCCCCCAATCAGATAGAAAAGCAGCCTTTGCAGTTCGCATTAAAATAAATGGTAATATCATTTAAATATTATGTATCGACTCGGAGCCCTCAGGGAGACATTATTCACACCGAAATTGCTTAATCGAGCCAATGATTAGTGACGGAAAACCCCTTTTTTAAAACCCCACAAAAAAAAGAAAGAAGGGCGACCCCCCAGGAAGCTCATAATTATTCCAAATCCAACGAAAAGAAAGCCTTCTCTCATAAAACCTTTCCATTTTTCCTTCAAACTGCTAAATGTACCGGCGATCCAATCGAAATAAAGAAGTGATAGGGCTTCATTATAAAGAGAGTGGAAGGTCGGAGGAAAAGCAAGACCAGCTTCCACACGTATTCCGGGGAGGTAATAGGCCGTTTAAATGCAGCTCGTCTTCAACTTAAATACGCTCCATAATTGGTATTCACTCCGTCTTCCATAAATTTCGCTTCTATCTGTGGCAGGGCCCCGACTTCCACTCGAGCCGTGTCAACAGAGCGATTGGCATCTAGCCGACTACGACTGCCTCGACATGAAAAGGGAGGGACCTGCTCTCTTCTTCAGTACAGGAGGAAGGAAATCCTATAGGATGACCTGCTATAGCCCCTACAGATTCCTTTATAGAATATCTCTTTGGATACTTCCATCAATACCATCTCTGCCAATACCGGTTGGTAGCGAGAATGGTTTAAGGACCATATTTATTTTAATCTCGAACCGTGTGGGCGGTCATACATCGGGACCCGGGTCCTTGTCGGGTTGGAGAAGCGAAGGGAAGAGATCGGATGACGTCTGTCATTTGACATTGGAAGAGGGAAGTGGAGATCAATCATTCAAATTAGTTAGGGAAGTGTTTCAGAATAAAGTTCAGCCGATGCTGTTCCGAGAGATGGGATTATATATTCAATAAAAAGTGAAGAGTTAAATGTGCCTCGATAATGTGATGCGCTCAATAATTATTTGAAGTGCGGCATCACGAAGATATGTTGATTGAATGAATGCAAATATTTTCTCATATATATGTCCAT
Nreclusus_Smokemont_N1020 TTTTTAGTTCCAAATAATGAGTCTTGATTGCTTAAATTCTTCCCCCAAAATTAAATTAACGATTCGATTTGGATGAGGGTAGAACAAAGACCTGAAAAAAGGACTCTGACCGGAGTTTCCAATACTTAGGAAACCGGAATTGCAAAATAATTCATCCACGAACTTTTAGACTGGATTTTGTTTCTGTAATCCACTTTAACCGTTGGTCCTCTCTCGATATTAATGCATGGATTGGAACAGAAAAAGGAAGTATAAAAAGAAAATGGTTCCATAATTCAGGGTATTTAAAATGCCCCCCAATCAGATAGAAAAGCAGCCTTTGCAGTTCGCATTAAAATAAATGGTAATATCATTTAAATATTATGTATCGACTCGGAGCCCTCAGGGAGACATTATTCACACCGAAATTGCTTAATCGAGCCAATGATTAGTGACGGAAAACCCCTTTTTTAAAACCCCACAAAAGAAAGAAAGAAGGGCGACCCCCCAGGAAGCTCATAATTATTCCAAATCCAACGAAAAGAAAGCCTTCTCTCATAAAACCTTTCCATTTTTCCTTCAAACTGCTAAATGTACCGGCGATCTAATCGAAATAAAGAAGTGATAGGGCTTCATTATAAAGAGAGTGGAAGGTCGGAGGAAAAGCAAGACCAGCTTCCACACGTATTCCGGGGAGGTAATAGGCCGTTTAAATGCAGCTCGTCTTCAACTTAAATACGCTCCATAATTGGTATTCACTCCGTCTTCCATAAATTTCGCTTCTATCTGTGGCAGGGCCCCGACTTCCACTCGAGCCGTGTCAACAGAGCGATTGGCATCTAGCCGACTACGACTGCCTCGACATGAAAAGGGAGGGACCTGCTCTCTTCTTCAGTACAGGAGGAAGGAAATCCTATAGGATGACCTGCTATAGCCCCTACAGATTCCTTTATAGAATATCTCTTTGGATACTTCCATCAATACCATCTCTGCCAATACCGGTTGGTAGCGAGAATGGTTTAAGGACCATATTTATTTTAATCTCGAACCGTGTGGGCGGTCATACATCGGGACCCGGGTCCTTGTCGGGTTGGAGAAGCGAAGGGAAGAGATCGGATGACGTCTGTCATTTGACATTGGAAGAGGGAAGTGGAGATCAATCATTCAAATTAGTTAGGGAAGTGTTTCAGAATAAAGTTCAGCCGATGCTGTTCCGAGAGATGGGATTATATATTCAATAAAAAGTGAAGAGTTAAATGTGCCTCGATAATGTGATGCGCTCAATAATTATTTGAAGTGCGGCATCACGAAGATATGTTGATTGAATGAATGCAAATATTTTCTCATATATATGTCCAT
Nroanensis_IngramBranch_N926 --------------TAATGAGTCTTGATTGCTTAAATTCTTCCCCCAAAATTAAATTAACGATTCGC--TGGATGAGGGTAGAAAAAAGTTCTTCAAAAACTGCTCTGTCCGGAGTTTCCAATACTTAGGAAACCGAAATTGCAAAATAATTCATCCACGAACTTTTAGACTGGATTTTGTTTCTGTAATCCACTTTAACCGTTGGTCCTCTCTCGATATTAATGCATGGATTGGAACAGAAAAAGGAAGTATAAAAAGAAAATGGTTCCATAATTCAGGGTATTTAAAATGCCCTCCAATCAGATAGAAAAGCAGCCTTTGCAGTTCGCATTAAAATAAATGGTAATATCATTTAAATATTATGTATCGACTCGGAGCCCTCAGGGAGACATTATTCACACCGAAATTGCTTAATCGAGCCAATGATTAGTGACGGAAAACCCCTTTTTTAAAACCCCAC-AAAAAAAGGAAGAAGGGCGACCCCCCAGGAAGCTCATAATTATTCCAAATCCAACGAAAAGAAAGCCTTCTCTCATAAAACCTTTCCATTTTTCCTTCAAACTGCTAAATGTACCGGCGATCCAATCGAAATAAAGAAGTGATAGGGCTTCATTATAAAGAGAGTGGAAGGTCGGAGGAAAAGCAAGACCAGCTTCCACACGTATTCCGGGGAGGTAATAGGCCGTTTAAATGCAGCTCGTCTTCAACTTAAATACGCTCCATAATTGGTATTCACTCCGTCTTCCATAAATTTCGCTTCTATCTGTGGCAGGGCCCCGACTTCCACTCGAGCCGTGTCAACAGAGCGATTGGCATCTAGCCGACTACGACTGCCTCGACATGAAAAGGGAGGAACCTGCTCTCTTCTTCAGTACAGGAGGAAGGAAATCCTATAGGATGACCTGCTATAGCCCCTACAGATTCCTTTATAGAATATCTCTTTGGATACTTCCATCAATACCATCTCTGCCAATACCGGTTGGTAGCAAGAATGGTTTAAGGACCATATTTATTTTAATCTCGAACCGTGTGGGCGGTCATACATCGGGACCCGGGTCCTTGTCGGGTTGGAGAAGCGAAGGGAAGAGATCGGATGACGTCTGTCATTTGACATTGGAAGAGGGAAGTGGAGATCAATCATTCAAATTAGTTAGGGAAGTGTTTCAGAATAAAGTTCAGCCGATGGTGTTCCGAGAGATGGGATTATATATTCAATAAAAAGTGAAGATTTAAATGTGCCTCTATAATGTAATGCGGTCAATAATTATTTAAAGTCCGGCATTGCGAAGATATGTGGATTGAATGAATGCAAATATTTTCTAATATAT--------
Nroanensis_N_CarversGap_N928 TTTTTAGTTCAAAATAATGAGTCTTGATTGCTTAAATTCTTCCCCCAAAATTAAATTAACGATTCGCATTGGATGAGGGTAGAAAAAAGTTCTTCAAAAACTGCTCTGTCCGGAGTTTCCAATACTTAGGAAACCGAAATTGCAAAATAATTCATCCACGAACTTTTAGACTGGATTTTGTTTCTGTAATCCACTTTAACCGTTGGTCCTCTCTCGATATTAATGCATGGATTGGAACAGAAAAAGGAAGTATAAAAAGAAAATGGTTCCATAATTCAGGGTATTTAAAATGCCCTCCAATCAGATAGAAAAGCAGCCTTTGCAGTTCGCATTAAAATAAATGGTAATATCATTTAAATATTATGTATCGACTCGGAGCCCTCAGGGAGACATTATTCACACCGAAATTGCTTAATCGAGCCAATGATTAGTGACGGAAAACCCCTTTTTTAAAACCCCAC-AAAAAAAGGAAGAAGGGCGACCCCCCAGGAAGCTCATAATTATTCCAAATCCAACGAAAAGAAAGCCTTCTCTCATAAAACCTTTCCATTTTTCCTTCAAACTGCTAAATGTACCGGCGATCCAATCGAAATAAAGAAGTGATAGGGCTTCATTATAAAGAGAGTGGAAGGTCGGAGGAAAAGCAAGACCAGCTTCCACACGTATTCCGGGGAGGTAATAGGCCGTTTAAATGCAGCTCGTCTTCAACTTAAATACGCTCCATAATTGGTATTCACTCCGTCTTCCATAAATTTCGCTTCTATCTGTGGCAGGGCCTCGACTTCCACTCGAGCCGTGTCAACAGAGCGATTGGCATCTAGCCGACTACGACTGCCTCGACATGAAAAGGGAGGAACCTGCTCTCTTCTTCAGTACAGGAGGAAGGAAATCCTATAGGATGACCTGCTATAGCCCCTACAGATTCCTTTATAGAATATCTCTTTGGATACTTCCATCAATACCATCTCTGCCAATACCGGTTGGTAGCGAGAATGGTTTAAGGACCATATTTATTTTAATCTCGAACCGTGTGGGCGGTCATACATCGGGACCCGGGTCCTTGTCGGGTTGGAGAAGCGAAGGGAAGAGATCGGATGACGTCTGTCATTTGACATTGGAAGAGGGAAGTGGAGATCAATCATTCAAATTAGTTAGGGAAGTGTTTCAGAATAAAGTTCAGCCGATGCTGTTCCGAGAGATGGGATTATATATTCAATAAAAAATTAAGATTTAAATGTGCCTCTATAATGTAATGCGGTCAATAATTATTTGAAGTTCGGCATTACGAAGATATGTTGATTGAATGAATG---------------------------
Nroanensis_RoanHighBluff_N762 -----AGTTCAAAATAATGAGTCTTGATTGCTTAAATTCTTCCCCCAAAATTAAATTAACGATTCGCTTTGGACGAGGGTAGAAAAAAGTTCTTCAAAAACTGCTCTGTCCGGAGTTTCCAATACTTAGGAAACCGAAATTGCAAAATAATTCATCCACGAACTTTTAGACTGGATTTTGTTTCTGTAATCCACTTTAACCGTTGGTCCTCTCTCGATATTAATGCATGGATTGGAACAGAAAAAGGAAGTATAAAAAGAAAATGGTTCCATAATTCAGGGTATTTAAAATGCCCTCCAATCAGATAGAAAAGCAGCCTTTGCAGTTCGCATTAAAATAAATGGTAATATCATTTAAATATTATGTATCGACTCGGAGCCCTCAGGGAGACATTATTCACACCGAAATTGCTTAATCGAGCCAATGATTAGTGACGGAAAACCCCTTTTTTAAAACCCCAC-AAAAAAAGGAAGAAGGGCGACCCCCCAGGAAGCTCATAATTATTCCAAATCCAACGAAAAGAAAGCCTTCTCTCATAAAACCTTTCCATTTTTCCTTCAAACTGCTAAATGTACCGGCGATCCAATCGAAATAAAGAAGTGATAGGGCTTCATTATAAAGAGAGTGGAAGGTCGGAGGAAAAGCAAGACCAGCTTCCACACGTATTCCGGGGAGGTAATAGGCCGTTTAAATGCAGCTCGTCTTCAACTTAAATACGCTCCATAATTGGTATTCACTCCGTCTTCCATAAATTTCGCTTCTATCTGTGGCAGGGCCCCGACTTCCACTCGAGCCGTGTCAACAGAGCGATTGGCATCTAGCCGACTACGACTGCCTCGACATGAAAAGGGAGGAACCTGCTCTCTTCTTCAGTACAGGAGGAAGGAAATCCTATAGGATGACCTGCTATAGCCCCTACAGATTCCTTTATAGAATATCTCTTTGGATACTTCCATCAATACCATCTCTGCCAATACCGGTTGGTAGCGAGAATGGTTTAAGGACCATATTTATTTTAATCTCGAACCGTGTGGGCGGTCATACATCGGGACCCGGGTCCTTGTCGGGTTGGAGAAGCGAAGGGAAGAGATCGGATGACGTCTGTCATTTGACATTGGAAGAGGGAAGTGGAGATCAATCATTCAAATTAGTTAGGGAAGTGTTTCAGAATAAAGTTCAGCCGATGCTGTTCCGAGAGATGGGATTATATATTCAATAAAAAGTGAAGATTTAAATGTGCCTCTATAATGTAATGCGGTCAATAATTATTTGAAGTTCGGCATTACGAAGATATGTTGATTGAATGAATGCAAATATTTTCTAATATATATATATAT
Nsheari_BaldRiver_N1168 -----------------------------------------------------------------GATTTGGATGAGGGTAGAACAAAGACCTGAAA-AAGGACTCTGACCGGAGTTTCCAATACTTAGAAAACCGGAATTGCAAAATAATTCATCCACGAACTTTTAGACTGGATTTTGTTTCTGTAATCCACTTTAACCGTTGGTCCTCTCTCGATATTAATGCATGGATTGGAACAGAAAAAGGAAGTATAAAAAGAAAATGGTTCCATAATTCAGGGTATTTAAAATGCCCCCCAATCAGATAGAAAAGCAGCCTTTGCAGTTCGCATTAAAATAAATGGTAATATCATTTAAATATTATGTATCGACTCGGAGCCCTCAGGGAGACATTATTCACACCGAAATTGCTTAATCGAGCCAATGATTAGTGACGGAAAACCCCCTTTTTAAAACCCCACAAAAAAAAGAAATAAGGGCGACCCCCCAGGAAGCTCATAATTATTCCAAATCCAACGAAAAGAAAGCCTTCTCTCATAAAACCTTTCCATTTTTCCTTCAAACTGCTAAATGTACCGGCGATCCAATCGAAATAAAGAAGTGATAGGGCTTCATTATAAAGAGAGTGGAAGGTCGGAGGAAAAGCAAGACCAGCTTCCACACGTATTCCGGGGAGGTAATAGGCCGTTTAAATGCAGCTCGTCTTCAACTTAAATACGCTCCATAATTGGTATTCACTCCGTCTTCCATAAATTTCGCTTCTATCTGTGGCAGGGCCCCGACTTCCACTCGAGCCGTGTCAACAGAGCGATTGGCATCTAGCCGACTACGACTGCCTCGACATGAAAAGGGAGGGACCTGCTCTCTTCTTCAGTACAGGAGGAAGGAAATCCTATAGGATGACCTGCTATAGCCCCTACAGATTCCTTTATAGAATATCTCTTTGGATACTTCCATCAATACCATCTCTGCCAATACCGGTTGGTAGCGAGAATGGTTTAAGGACCATATTTATTTTAATCTCGAACCGTGTGGGCGGTCATACATCGGGACCCGGGTCCTTGTCGGGTTGGAGAAGCGAAGGGAAGAGATCGGATGACGTCTGTCATTTGACATTGGAAGAGGGAAGGGGAGATCAATCATTCAAATTAGTTAGGGAAGTGTTTCAGAATAAAGTTCAGCCGATGCTGTTCCGAGAGATGGGATTATATATTCAATAAAAAGTGAAGAGTTAAATGTGCCCCGATAATGTGATGCGCTCAATAATTATTTAAAGTGCGGCATCACGAAGATATGTTGATTGAATGAATGCAAATATTTTCTCATATATATGTCCAT
Nsheari_Cohutta_N826 TTTTTAGTTCAAAATAATGAGTCTTGATTGCTTAAATTCTTCCCCCAAAATTAAATTAACGATTCGCTTTGGATGAGGGTAGAACAAAGACCTGAAAAAAGGACTCTGACCGGAGTTTCCAATACTTAGAAAACCGGAATTGCAAAATAATTCATCCACGAACTTTTAGACTGGATTTTGTTTCTGTAATCCACTTTAACCGTTGGTCCTCTCTCGATATTAATGCATGGATTGGAACAGAAAAAGGAAGTATAAAAAGAAAATGGTTCCATAATTCAGGGTATTTAAAATGCCCCCCAATCAGATAGAAAAGCAGCCTTTGCAGTTCGCATTAAAATAAATGGTAATATCATTTAAATATTATGTATCGACTCGGAGCCCTCAGGGAGACATTATTCACACCGAAATTGCTTAATCGAGCCAATGATTAGTGACGGAAAACCCCTTTTTTAAAACCCCACAAAAAAAAAAAAGAAGGGCGACCCCCCAGGAAGCTCATAATTATTCCAAATCCAACGAAAAGAAAGCCTTCTCTCATAAAACCTTTCCATTTTTCCTTCAAACTGCTAAATGTACCGGCGATCCAATCGAAATAAAGAAGTGATAGGGCTTCATTATATAGAGAGTGGAAGGTCGGAGGAAAAGCAAGACCAGCTTCCACACGTATTCCGGGGAGGTAATAGGCCGTTTAAATGCAGCTCGTCTTCAACTTAAATACGCTCCATAATTGGTATTCACTCCGTCTTCCATAAATTTCGCTTCTATCTGTGGCAGGGCCCCGACTTCCACTCGAGCCGTGTCAACAGAGCGATTGGCATCTAGCCGACTACGACTGCCTCGACATGAAAAGGGAGGGACCGGCTCTCTTCTTCAGTACAGGAGGAAGGAAATCCTATAGGATGACCTGCTATAGCCCCTACAGATTCCTTTATAGAATATCTCTTTGGATACTTCCATCAATACCATCTCTGCCAATACCGGTTGGTAGCGAGAATGGTTTAAGGACCATATTTATTTTAATCTCGAACCGTGTGGGCGGTCATACATCGGGACCCGGGTCCTTGTCGGGTTGGAGAAGCGAAGGGAAGAGATCGGATGACGTCTGTCATTTGACATTGGAAGAGGGAAGGGGAGATCAATCATTCAAATTAGTTAGGGAAGTGTTTCAGAATAAAGTTCAGCCGATGCTGTTCCGAGAGATGGGATTATATATTCAATAAAAAGTGAAGAGTTAAATGTGACCCGATAATGTGATGCGCTCAATAATTATTTAAAGTGCGGCATCACGAAGATATGTTGATTGAATGAATGCAAATATTTTCTCATGTATATGTCCAT
Nsheari_JoyceKilmer_N092 -------------------------------------------------------------------------------------------------------------------------------------------------------------------------------------------AATCCACTTTAACCGTTGGTCCTCTCTCGATATTAATGCATGGATTGGAACAGAAAAAGGAAGTATAAAAAGAAAATGGTTCCATAATTCAGGGTATTTAAAATGCCCCCCAATCAGATAGAAAAGCAGCCTTTGCAGTTCGCATTAAAATAAATGGTAATATCATTTAAATATTATGTATCGACTCGGAGCCCTGAGGGAGACATTATTCACACCGAAATTGCTTAATCGAGCCAATGATTAGTGACGGAAAACCCCTTTTTTAAAACCCCACAAAAAAAAGAAAGAAGGGCGACCCCCCAGGAAGCTCATAATTATTCCAAATCCAACGAAAAGAAAGCCTTCTCTCATAAAACCTTTCCATTTTTCCTTCAAACTGCTAAATGTACCGGCGATCCAATCGAAATAAAGAAGTGATAGGGCTTCATTATAAAGAGAGTGGAAGGTCGGAGGAAAAGCAAGACCAGCTTCCACACGTATTCCGGGGAGGTAATAGGCCGTTTAAATGCAGCTCGTCTTCAACTTAAATACGCTCCATAATTGGTATTCACTCCGTCTTCCATAAATTTCGCTTCTATCTGTGGCAGGGCCCCGACTTCCACTCGAGCCGTGTCAACAGAGCGATTGGCATCTAGCCGACTACGACTGCCTCGACATGAAAAGGGAGGGACCTGCTCTCTTCTTCAGTACAGGAGGAAGGAAATCCTATAGGATGACCTGCTATAGCCCCTACAGATTCCTTTATAGAATATCTCTTTGGATACTTCCATCAATACCATCTCTGCCAATACCGGTTGGTAGCGAGAATGGTTTAAGGACCATATTTATTTTAATCTCGAACCGTGTGGGCGGTCATACATCGGGACCCGGGTCCTTGTCGGGTTGGAGAAGCGAAGGGAAGAGATCGGATGACGTCTGTCATTTGACATTGGAAGAGGGAAGGGGAGATCAATCATTCAAATTAGTTAGGGAAGTGTTTCAGAATAAAGTTCAGCCGATGCTGTTCCGAGAGATGGGATTATATATTCAATAAAAAGTGAAGAGTTAAATGTGACCCGATAATGTGATGCGCTCAATAATTATTTAAAGTGCGGCATCACGAAGATATGTTGATTGAATGAATGCAAATATTTTCTCATATATATGTCCAT
Nsilvanus_Elijay_N395 TTTTTAGTTCAAAATAATGAGTCTTGATTGCTTAAATTCTTTCCACAAAATTAAATTAACGATTCGCTTTGGATGAGGGT-GAAAAAAGTTCTTCAAAAACTGCTCTGTCCGGAGTTTCCAATACTTAGAAAACCGGAATTGCAAAATAATTCATCCACGAACTTTTAGACTGGATTTTGTTTCTGTAATCCACTTTAACCGTTGGTCCTCTCTCGATATTAATGCATGGATTGGAACAGAAAAAGGAAGTATAAAAAGAAAATGGTTCCATAATTCAGGGTATTTAAAATGCCCTCCAATCAGATAGAAAAGCAGCCTTTGCAGTTCGCATTAAAATAAATGGTAATATCATTTAAATATTATGTATCGACTCGGAGCCCTCAGGGAGACATTATTCACACCGAAATTGCTTAATCGAGCCAATGATTAGTGACGGAAAACCCCTTTTTTAAAACCCCACAAAAAAAAAGAAGAAGGGCGACCCCCCAGGAAGCTCATAATTATTCCAAATCCAACGAAAAGAAAGCCTTCTCTCATAAAACCTTTCCATTTTTCCTTCAAACTGCTAAATGTACCGGCGATCCAATCGAAATAAAGAAGTGATAGGGCTTCATTATAAAGAGAGTGGAAGGTCGGAGGAAAAGCAAGACCAGCTTCCACACGTATTCCGGGGAGGTAATAGGCCGTTTAAATGCAGCTCGTCTTCAACTTAAATACGCTCCATAATTGGTATTCACTCCGTCTTCCATAAATTTCGCTTCTATCTGTGGCAGGGCCCCGACTTCCACTCGAGCCGTGTCAACAGAGCGATTGGCATCTAGCCGACTACGACTGCCTCGACATGAAAAGGGAGGAACCTGCTCTCTTCTTCAGTACAGGAGGAAGGAAATCCTATAGGATGACCTGCTATAGCCCCTACAGATTCCTTTATAGAATATCTCTTTGGATACTTCCATCAATACCATCTCTGCCAATACCGGTTGGTAGCGAGAATGGTTTAAGGACCATATTTATTTTAATCTCGAACCGTGTGGGCGGTCATACATCGGGACCCGGGTCCTTGTCGGGTTGGAGAAGCGAAGGGAAGAGATCGGATGACGTCTGTCATTTGACATTGGAAGAGGGAAGTGGAGATCAATCATTCAAATTAGTTAGGGAAGTGTTTCAGAATAAAGTTCAGCCGATGCTGTTCCGAGAGATGGGATTATATATTCAATAAAAAGTGAAGATTTAAATGTGCCTCTATAATGTAATGCGGTCAATAATTATTTGAAGTTCGGCATTACGAAGATATGTTGATTAAATGAATGCAAATATTC------------------
Nsilvanus_GermanyCove_N1017 TTTTTAGTTCAAAATAATGAGTCTTGATTGCTTAAATTCTTTCCCCAAAATTAAATTAACGATTCGCTTTGGATGAGGGT-GAAAAAAGTTCTTCAAAAACTGCTCTGTCCGGAGTTTCCAATACTTAGAAAACCGGAATTGCAAAATAATTCATCCACGAACTTTTAGACTGGATTTTGTTTCTGTAATCCACTTTAACCGTTGGTCCTCTCTCGATATTAATGCATGGATTGGAACAGAAAAAGGAAGTATAAAAAGAAAATGGTTCCATAATTCAGGGTATTTAAAATGCCCTCCAATCAGATAGAAAAGCAGCCTTTGCAGTTCGCATTAAAATAAATGGTAATATCATTTAAATATTATGTATCGACTCGGAGCCCTCAGGGAGACATTATTCACACCGAAATTGCTTAATCGAGCCAATGATTAGTGACGGAAAACCCCTTTTTTAAAACCCCACAAAAAAAAAGAAGAAGGGCGACCCCCCAGGAAGCTCATAATTATTCCAAATCCAACGAAAAGAAAGCCTTCTCTCATAAAACCTTTCCATTTTTCCTTCAAACTGCTAAATGTACCGGCGATCCAATCGAAATAAAGAAGTGATAGGGCTTCATTATAAAGAGAGTGGAAGGTCGGAGGAAAAGCAAGACCAGCTTCCACACGTATTCCGGGGAGGTAATAGGCCGTTTAAATGCAGCTCGTCTTCAACTTAAATACGCTCCATAATTGGTATTCACTCCGTCTTCCATAAATTTCGCTTCTATCTGTGGCAGGGCCCCGACTTCCACTCGAGCCGTGTCAACAGAGCGATTGGCATCTAGCCGACTACGACTGCCTCGACATGAAAAGGGAGGAACCTGCTCTCTTCTTCAGTACAGGAGGAAGGAAATCCTATAGGATGACCTGCTATAGCCCCTACAGATTCCTTTATAGAATATCTCTTTGGATACTTCCATCAATACCATCTCTGCCAATACCGGTTGGTAGCGAGAATGGTTTAAGGACCATATTTATTTTAATCTCGAACCGTGTGGGCGGTCATACATCGGGACCCGGGTCCTTGTCGGGTTGGAGAAGCGAAGGGAAGAGATCGGATGACGTCTGTCATTTGACATTGGAAGAGGGAAGTGGAGATCAATCATTCAAATTAGTTAGGGAAGTGTTTCAGAATAAAGTTCAGCCGATGCTGTTCCGAGAGATGGGATTATATATTCAATAAAAAGTGAAGATTTAAATGTGCCTCTATAATGTAATGCGGTCAATAATTATTTGAAGTTCGGCATTACGAAGATATGTTGATTAAATGAATGCAAATATTTTCTGATATA---------
Nsilvanus_HeboMtn_N1029 TTTTTAGTTCAAAATAATGAGTCTTGATTGCTTAAATTCTTCCCCCAAAATTAAATTAACGATTCGCTTTGGATGAGGGTAGAAAAAAGTTCTTCAAAAACTGCTCTGTCCGGAGTTTCCAATACTTAGAAAACCGGAATTGCAAAATAATTCATCCACGAACTTTTAGACTGGATTTTGTTTCTGTAATCCACTTTAACCGTTGGTCCTCTCTCGATATTAATGCATGGATTGGAACAGAAAAAGGAAGTATAAAAAGAAAATGGTTCCATAATTCAGGGTATTTAAAATGCCCTCCAATCAGATAGAAAAGCAGCCTTTGCAGTTCGCATTAAAATAAATGGTAATATCATTTAAATATTATGTATCGACTCGGAGCCCTCAGGGAGACATTATTCACACCGAAATTGCTTAATCGAGCCAATGATTAGTGACGGAAAACCCCTTTTTTAAAACCCCACAAAAAAAAGGAAGAAGGGCGACCCCCCAGGAAGCTCATAATTATTCCAAATCCAACGAAAAGAAAGCCTTCTCTCATAAAACCTTTCCATTTTTCCTTCAAACTGCTAAATGTACCGGCGATCCAATCGAAATAAAGAAGTGATAGGGCTTCATTATAAAGAGAGTGGAAGGTCGGAGGAAAAGCAAGACCAGCTTCCACACGTATTCCGGGGAGGTAATAGGCCGTTTAAATGCAGCTCGTCTTCAACTTAAATACGCTCCATAATTGGTATTCACTCCGTCTTCCATAAATTTCGCTTCTATCTGTGGCAGGGCCCCGACTTCCACTCGAGCCGTGTCAACAGAGCGATTGGCATCTAGCCGACTACGACTGCCTCGACATGAAAAGGGAGGAACCTGCTCTCTTCTTCAGTACAGGAGGAAGGAAATCCTATAGGATGACCTGCTATAGCCCCTACAGATTCCTTTATAGAATATCTCTTTGGATACTTCCATCAATACCATCTCTGCCAATACCGGTTGGTAGCGAGAATGGTTTAAGGACCATATTTATTTTAATCTCGAACCGTGTGGGCGGTCATACATCGGGACCCGGGTCCTTGTCGGGTTGGAGAAGCGAAGGGAAGAGATCGGATGACGTCTGTCATTTGACATTGGAAGAGGGAAGTGGAGATCAATCATTCAAATTAGTTAGGGAAGTGTTTCAGAATAAAGTTCAGCCGATGCTGTTCCGAGAGATGGGATTATATATTCAATAAAAAGTGAAGATTTAAATGTGCCTCTATAATGTAATGCGGTCAATAATTATTTGAAGTTCGGCATTACGAAGATATGTTG---------------------------------------
Nstupkai_BlowholeWOS_N285 --TTTAGTTCTAAATAATGAGTCTTGATTGCTTGAATTCTTCCCCCAAAATTAAATTAACGATTCGATTTGGATGAGGGTAGAACAAAGACCTGAAAAAAGGACTCTGACCGGAGTTTCCAATACTTAGAAAACCGGAATTGCAAAATAATTCATCCACGAACTTTTAGACTGGATTTTGTTTCTGTAATCCACTTTAACCGTTGGTCCTCTCTCGATATTAATGCATGGATTGGAACAGAAAAAGGAAGTATAAAAAGAAAATGGTTCCATAATTCAGGGTATTTAAAATGCCCCCCAATCAGATAGAAAAGCAGCCTTTGCAGTTCGCATTAAAATAAATGGTAATATCATTTAAATATTATGTATCGACTCGGAGCCCTCAGGGAGACATTATTCACACCGAAATTGCTTAATCGAGCCAATGATTAGTGACGGAAAACCCCTTTTTTAAAACCCCACAAAAAAGAGAAAGAAGGGCGACCCCCCAGGAAGCTCATAATTATTCCAAATCCAACGAAAAGAAAGCCTTCTCTCATAAAACCTTTCCATTTTTCCTTCAAACTGCTAAATGTACCGGCGATCCAATCGAAATAAAGAAGTGATAGGGCTTCATTATAAAGAGAGTGGAAGGTCGGAGGAAAAGCAAGACCAGCTTCCACACGTATTCCGGGGAGGTAATAGGCCGTTTAAATGCAGCTCGTCTTCAACTTAAATACGCTCCATAATTGGTATTCACTCCGTCTTCCATAAATTTCGCTTCTATCTGTGGCAGGGCCCCGACTTCCACTCGAGCCGTGTCAACAGAGCGATTGGCATCTAGCCGACTACGACTGCCTCGACATGAAAAGGGAGGGACCTGCTCTCTTCTTCAGTACAGGAGGAAGGAAATCCTATAGGATGACCTGCTATAGCCCCTACAGATTCCTTTATAGAATATCTCTTTGGATACTTCCATCAATACCATCTCTGCCAATACCGGTTGGTAGCAAGAATGGTTTAAGGACCATATTTATTTTAATCTCGAACCGTGTGGGCGGTCATACATCGGGACCCGGGTCCTTGTCGGGTTGGAGAAGCGAAGGGAAGAGATCGGATGACGTCTGTCATTTGACATTGGAAGAGGGAAGTGGAGATCAATCATTCAAATTAGTTAGGGAAGTGTTTCAGAATAAAGTTCAGCCGATGCTGTTCCGAGAGATGGGATTATATATTCAATAAAAAGTGAAGAGTTAAATGTGCCTCGATAATGTGATGCGCTCAATAATTATTTGAAGTGCGACATCACGAAGATATGTTGATTGAATGAATGCAAATATTTTCTCATATATATGTTCAT
Nstupkai_Blowing_N356 -----AGTTCCAAATAATGAGTCTTGATTGCTTAAATTCTTCCCCCAAAATTAAATTAACGATTCGCTTTGGATGAGGGTAGAACAAAGACCTGAAAAAAGGACTCTGACCGGAGTTTCCAATACTTAGAAAACCGGAATTGCAAAATAATTCATCCACGAACTTTTAGACTGGATTTTGTTTCTGTAATCCACTTTAACCGTTGGTCCTCTCTCGATATTAATGCATGGATTGGAACAGAAAAAGGAAGTATAAAAAGAAAATGGTTCCATAATTCAGGGTATTTAAAATGCCCCCCAATCAGATAGAAAAGCAGCCTTTGCAGTTCGCATTAAAATAAATGGTAATATCATTTAAATATTATGTATTGACTCGGAGCCCTCAGGGAGACATTATTCACACCGAAATTGCTTAATCGAGCCAATGATTAGTGACGGAAAACCCCTTTTTTAAAACCCCACAAAAAAAAGAAAGAAGGGCGACCCCCCAGGAAGCTCATAATTATTCCAAATCCAACGAAAAGAAAGCCTTCTCTCATAAAACCTTTCCATTTTTCCTTCAAACTGCTAAATGTACCGGCGATCCAATCGAAATAAAGAAGTGATAGGGCTTCATTATAAAGAGAGTGGAAGGTCGGAGGAAAAGCAAGACCAGCTTCCACACGTATTCCGGGGAGGTAATAGGCCGTTTAAATGCAGCTCGTCTTCAACTTAAATACGCTCCATAATTGGTATTCACTCCGTCTTCCATAAATTTCGCTTCTATCTGTGGCAGGGCCCCGACTTCCACTCGAGCCGTGTCAACAGAGCGATTGGCATCTAGCCGACTACGACTGCCTCGACATGAAAAGGGAGGGACCTGCTCTCTTCTTCAGTACAGGAGGAAGGAAATCCTATAGGATGACCTGCTATAGCCCCTACAGATTCCTTTATAGAATATCTCTTTGGATACTTCCATCAATACCATCTCTGCCAATACCGGTTGGTAGCGAGAATGGTTTAAGGACCATATTTATTTTAATCTCGAACCGTGTGGGCGGTCATACATCGGGACCCGGGTCCTTGTCGGGTTGGAGAAGCGAAGGGAAGAGATCGGATGACGTCTGTCATTTGACATTGGAAGAGGGAAGTGGAGATCAATCATTCAAATTAGTTAGGGAAGTGTTTCAGAATAAAGTTCAGCCGATGCTGTTCCGAGAGATGGGATTATATATTCAATAAAAAGTGAAGAGTTAAATGTGCCTCGATAATGTGATGCGCTCAATAATTATTTGAAGTGCGACATCACGAAGATATGTTGATTGAATGAATGCAAATATTTTCTCATATATATGTCCAT
Nstupkai_LittleRiver_N293 --------------------------ATTGCTTGAATTCTTCCCCCAAAATTAAATTAACGATTCGATTTGGATGAGGGTAGAACAAAGACCTGAAAAAAGGACTCTGACCGGAGTTTCCAATACTTAGAAAACCGGAATTGCAAAATAATTCATCCACGAACTTTTAGACTGGATTTTGTTTCTGTAATCCACTTTAACCGTTGGTCCTCTCTCGATATTAATGCATGGATTGGAACAGAAAAAGGAAGTATAAAAAGAAAATGGTTCCATAATTCAGGGTATTTAAAATGCCCCCCAATCAGATAGAAAAGCAGCCTTTGCAGTTCGCATTAAAATAAATGGTAATATCATTTAAATATTATGTATTGACTCGGAGCCCTCAGGGAGACATTATTCACACCGAAATTGCTTAATCGAGCCAATGATTAGTGACGGAAAACCCCTTTTTTAAAACCCCACAAAAAAAAGAAAGAAGGGCGACCCCCCAGGAAGCTCATAATTATTCCAAATCCAACGAAAAGAAAGCCTTCTCTCATAAAACCTTTCCATTTTTCCTTCAAACTGCTAAATGTACCGGCGATCCAATCGAAATAAAGAAGTGATAGGGCTTCATTATAAAGAGAGTGGAAGGTCGGAGGAAAAGCAAGACCAGCTTCCACACGTATTCCGGGGAGGTAATAGGCCGTTTAAATGCAGCTCGTCTTCAACTTAAATACGCTCCATAATTGGTATTCACTCCGTCTTCCATAAATTTCGCTTCTATCTGTGGCAGGGCCCCGACTTCCACTCGAGCCGTGTCAACAGAGCGATTGGCATCTAGCCGACTACGACTGCCTCGACATGAAAAGGGAGGGACCTGCTCTCTTCTTCAGTACAGGAGGAAGGAAATCCTATAGAATGACCTGCTATAGCCCCTACAGATTCCTTTATAGAATATCTCTTTGGATACTTCCATCAATACCATCTCTGCCAATACCGGTTGGTAGCGAGAATGGTTTAAGGACCATATTTATTTTAATCTCGAACCGTGTGGGCGGTCATACATCGGGACCCGGGTCCTTGTCGGGTTGGAGAAGCGAAGGGAAGAGATCGGATGACGTCTGTCATTTGACATTGGAAGAGGGAAGTGGAGATCAATCATTCAAATTAGTTAGGGAAGTGTTTCAGAATAAAGTTCAGCCGATGCTGTTCCGAGAGATGGGATTATATATTCAATAAAAAGTGAAGAGTTAAATGTGCCTCGATAATGTGATGCGCTCAATAATTATTTGAAGTGCGACATCACGAAGATATGTTGATTGAATGAATGCAAATATTTTCTCATATA---------
Nstygius_ObeLee_N0656 TTTTTAGTTCAAAATAATGAGTCTTGATTGCTTAAATTATTCCCCCAAAATTAAATTAGGGATTCGCTTTGGATGAGGGTAGAAAATAGTTCTTCAAAAACTGCTCTGACCGCAGTTTCCAATACTTAGAAAACCGGAATTGCAAAATAATT-ATCCACGAACTTTTAGACTGGGTTTCGTTTCTGTAATCCACTTCAACCGTTGGTCCTCTCTCGATATTAATGCATGGATTGGAACAGAAAAAGGAAGTATAAAAAGAAAATGGTTCCATAATTCAAGGTATTTAAAATG-CCCCCAATCAGATAGAAGAGCAGCCTTTGCAGTTCGCATTAAAATAAATGGTAATATCATTTAAATATTATGTATCGACTCGGAGCCCTCAGGGAGACATTATTCACACCGAAATTGCTTAATCGAGCCAATGATTAGTGACGGAAAACCCCTTTTTTAAAACCCCAC----AAAAAAAAGAAGGGCGACCCCCCAGGAAGCTCATAATTATTCCAAATCCAACGAAAAGAAAGCCTTCTCTCATAAAACCTTTCCATTTTTCCTTCAAACTGCTAAATGTACCGGCGATCCAATCGAAATAAAGAAGTGATAGGGCTTCATTATAAAGAGAGTGGAAGGTCGGAGGAAAAGCAAGACCAGCTTCCACACGTATTCCGGAGAGGTAATAGGCCGTTTAAATGCAGCTCGTCTTCAACTTAAATACGCTCCATAATTGGTATTCACTCCGTCTTCCATAAATTTCGCTTCTATCTGTGGCAGGGCCCCGACTTCCACTCGAGCCGTGTCAACAGAGCGATTGGCATCTAGCCGACTACGACTGCCTCGACATGAAAAGGGAGGGACCTGCTCTCTTCTTCAGTACAGGAGGAAGGAAATCCTATAGGATGACCTGCTATAGCCCCTACAGATTCCTTTATAGAATATCTCTTTGGATACTTCCATCAATACCATCTCTGCCAATACCGGTTGATAGCGAGAATGGTTTAAGGACCATATTTATTTTAATCTCGAACCGTGTGGGCGGTCATACATCGGGACCCGGGTCCTTGTCGGGTTGGAGAAGCGAAGGGAAGAGATCGGATGACGTCTGTCATTTGACATTGGAAGAGGGAAGTGGAGATCAATCATTCAAATTAGTTAGGGAAGTGTTTCAGAATAAAGTTCAGTCGATGCTGTTCCGATAGATGGGATTATATATTCAATAAAAAGTGAAGAGTTAAATGTGCCTCTATAATGTAATGCGCTCGATAATTATTTGAAGTTCGGCATTACGAAGATATGTTGATTGAATAAATGCACATATTTTCTCATA-----------
Nstygius_RavenB_N1022 TTTTTAGTTCAAAATAATGAGTCTTGATTGCTTAAATTATTCCCCCAAAATTAAATTAGGGATTCGCTTTGGATGAGGGTAGAAAATAGTTCTTCAAAAACTGCTCTGACCGCAGTTTCCAATACTTAGAAAACCGGAATTGCAAAATAATT-ATCCACGAACTTTTAGACTGGGTTTCGTTTCTGTAATCCACTTCAACCGTTGGTCCTCTCTCGATATTAATGCATGGATTGGAACAGAAAAAGGAAGTATAAAAAGAAAATGGTTCCATAATTCAAGGTATTTAAAATG-CCCCCAATCAGATAGAAGAGCAGCCTTTGCAGTTCGCATTAAAATAAATGGTAATATCATTTAAATATTATGTATCGACTCGGAGCCCTCAGGGAGACATTATTCACACCGAAATTGCTTAATCGAGCCAATGATTAGTGACGGAAAACCCCTTTTTTAAAACCCCAC----AAAAAAAAGAAGGGCGACCCCCCAGGAAGCTCATAATTATTCCAAATCCAACGAAAAGAAAGCCTTCTCTCATAAAACCTTTCCATTTTTCCTTCAAACTGCTAAATGTACCGGCGATCCAATCGAAATAAAGAAGTGATAGGGCTTCATTATAAAGAGAGTGGAAGGTCGGAGGAAAAGCAAGACCAGCTTCCACACGTATTCCGGAGAGGTAATAGGCCGTTTAAATGCAGCTCGTCTTCAACTTAAATACGCTCCATAATTGGTATTCACTCCGTCTTCCATAAATTTCGCTTCTATCTGTGGCAGGGCCCCGACTTCCACTCGAGCCGTGTCAACAGAGCGATTGGCATCTAGCCGACTACGACTGCCTCGACATGAAAAGGGAGGGACCTGCTCTCTTCTTCAGTACAGGAGGAAGGAAATCCTATAGGATGACCTGCTATAGCCCCTACAGATTCCTTTATAGAATATCTCTTTGGATACTTCCATCAATACCATCTCTGCCAATACCGGTTGATAGCGAGAATGGTTTAAGGACCATATTTATTTTAATCTCGAACCGTGTGGGCGGTCATACATCGGGACCCGGGTCCTTGTCGGGTTGGAGAAGCGAAGGGAAGAGATCGGATGACGTCTGTCATTTGACATTGGAAGAGGGAAGTGGAGATCAATCATTCAAATTAGTTAGGGAAGTGTTTCAGAATAAAGTTCAGTCGATGCTGTTCCGATAGATGGGATTATATATTCAATAAAAAGTGAAGAGTTAAATGTGCCTCTATAATGTAATGCGCTCGATAATTATTTGAAGTTCGGCATTACGAAGATATGTTGATTGAATAAATGCAAATATTTTCTCATATATA-------
Ntempletoni_BaldMtns_N950 TTTTTAGTTCCAAATAATGAGTCTTGATTGCTTAAATTCTTCCCCCAAAATTAAATTAACGATTTGCTTTGGATGAGGGTAGAAAAAAGTTCTTCAAAAACTGCTCTGGCCGGAGTTTCCAATACTTAAAAAACCGGAATTGCAAAATAATTCATCCACGAACTTTTAGACTGGATTTTGTTTCTGTAATCCACTTTAACCGTTGGTCCTCTCTCGATATTAATGCATGGATTGGAACAGAAAAAGGAAGTATAAAAAGAAAATGGTTCCATAATTCAGGGTATTTAAAATGCCCCCCAATCAGATAGAAAAGCAGCCTTTGCAGTTCGCATTAAAATAAATGGTAATATCATTTAAATATTATGTATCGACTCGGAGCCCTCAGGGAGACATTATTCACACCGAAATTGCTTAATCGAGCCAATGATTAGTGACGGAAAACCCCTTTTTTAAAACCACAC----AAAAAAAAGAAGGGCGACCCCCCAGGAAGCTCATAATTATTCCAAATCCAACGAAAAGAAAGCCTTCTCTCATAAAACCTTTCCATTTTTCCTTCAAACTGCTAAATGTACCGGCGATCCAATCGAAATAAAGAAGTGATAGGGCTTCATTATAAAGAGAGTGGAAGGTCGGAGGAAAAGCAAGACCAGCTTCCACACGTATTCCGGGGAGGTAATAGGCCGTTTAAATGCAGCTCGTCTTCAACTTAAATACGCTCCATAATTGGTATTCACTCCGTCTTCCATAAATTTCGCTTCTATCTGTGGCAGAGCCCCGACTTCCACTCGAGCCGTGTCAACAGAGCGATTGGCATCTAGCCGACTACGACTGCCTCGACATGAAAAGGGAGGAACCTGCTCTCTTCTTCAGTACAGGAGGAAGGAAATCCTATAGGATGACCTGCTATAGCCCCTACAGATTCCTTTATAGAATATCTCTTTGGATACTTCCATCAATACCATCTCTGTCAATACCGGTTGGTAGCGAGAATGGTTTAAGGACCATATTTATTTTAATCTCGAACCGTGTGGGCGGTCATACATCGGGACCCGGGTCCTTGTCGGGTTGGAGAAGCGAAGGGAAGAGATCGGATGACGTCTGTCATTTGACATTGGAAGAGGGAAGTGGAGATCAATCATTCAAATTAGTTAGGGAAGTGTTTCAGAATAAAGTTCAGCCGATGCTGTTCCGAGAGATGGGATTATATATTCAATAAAAAGCGAAGAGTTAAATGTGCCTCCATAATGTAATGCTCTCAATAATTATTTGAAGTTCAGCATTACGAAGATATGTTGATTGAATGAATGCAAGCATTTTCTCATATATATATATGT
Ntempletoni_ClarksCreek_N945 TTTTTAGTTCAAAATAATGAGTCTTGATTGCTTAAATTCTTCCCCCAAAATTAAATTAACGATTTGCTTTGGATGAGGGTAGAAAAAAGTTCTTCAAAAACTGCTCTGACCGGAGTTTCCAATACTTAAAAAACCGGAATTGCAAAATAATTCATCCACGAACTTTTAGACTGGATTTTGTTTCTGTAATCCACTTTAACCGTTGGTCCTCTCTCGATATTAATGCATGGATTGGAACAGAAAAAGGAAGTATAAAAAGAAAATGGTTCCATAATTCAGGGTATTTAAAATGCCCCCCAATCAGATAGAAAAGCAGCCTTTGCAGTTCGCATTAAAATAAATGGTAATATCATTTAAATATTATGTATCGACTCGGAGCCCTCAGGGAGACATTATTCACACCGAAATTGCTTAATCGAGCCAATGATTAGTGACGGAAAACCCCTTTTTTAAAACCCCAC----AAATAAAAGAAGGGCGACCCCCCAGGAAGCTCATAATTATTCCAAATCCAACGAAAAGAAAGCCTTCTCTCATAAAACCTTTCCATTTTTCCTTCAAACTGCTAAATGTACCGGCGATCCAATCGAAATAAAGAAGTGATAGGGCTTCATTATAAAGAGAGTGGAAGGTCGGAGGAAAAGCAAGACCAGCTTCCACACGTATTCCGGGGAGGTAATAGGCCGTTTAAATGCAGCTCGTCTTCAACTTAAATACGCTCCATAATTGGTATTCACTCCGTCTTCCATAAATTTCGCTTCTATCTGTGGCAGAGCCCCGACTTCCACTCGAGCCGTGTCAACAGAGCGATTGGCATCTAGCCGACTACGACTGCCTCGACATGAAAAGGGAGGGACCTGCTCTCTTCTTCAGCACAGGAGGAAGGAAATCCTATAGGATGACCTGCTATAGCCCCTACAGATTCCTTTATAGAATATCTCTTTGGATACTTCCATCAATACCATCTCTGTCAATACCGGTTGGTAGCGAGAATGGTTTAAGGACCATATTTATTTTAATCTCGAACCGTGTGGGCGGTCATACATCGGGACCCGGGTCCTTGTCGGGTTGGAGAAGCGAAGGGAAGAGATCGGATGACGTCTGTCATTTGACATTGGAAGAGAGAAGTGGAGATCAATCATTCAAATTAGTTAGGGAAGTGTTTCAGAATAAAGTTCAGCCGATGCTGTTCCGAGAGATGGGATTATATATTCAATAAAAAGCGAAGAGTTAAATGTGCCTCCATAATGTAATGCGCTCAATAATTATTTGAAGTTCAGCATTACGAAGATATGTTGATTGAATGAATGCAAGTATTTTCTCATATATATATATAT
Ntempletoni_ScronceCreekRd_N1223 TTTTTAGTTCAAAATAATGAGTCTTGATTGCTTAAATTCTTCCCCCAAAATTAAATTAACGAGTTGCTTTGGATGAGGGTAGAAAAAAGTTCTTCAAAAACTGCTCTGACCGGAGTTTCCAATACTTAAAAAACCGGAATTGCAAAATAATTCATCCACCAACTTTTAGACTGGATTTTGTTTCTGTAATCCACTTTAACCGTTGGTCCTCTCTCGATATTAATGCATGGATTGGAACAGAAAAAGGAAGTATAAAAAGAAAATGGTTCCATAATTCAGGGTATTTAAAATGCCCCCCAATCAGATAGAAAAGCAGCCTTTGCAGTTCGCATTAAAATAAATGGTAATATCATTTAAATATTATGTATCGACTCGGAGCCCTCAGGGAGACATTATTCACACCGAAATTGCTTAATCGAGCCAATGATTAGTGACGGAAAACCCCTTTTTTAAAACCCCAC----AAAAAAAAGAAGGGCGACCCCCCAGGAAGCTCATAATTATTCCAAATCCAACGAAAAGAAAGCCTTCTCTCATAAAACCTTTCCATTTTTCCTTCAAACTGCTAAATGTACCGGCGATCCAATCGAAATAAAGAAGTGATAGGGCTTCATTATAAAGAGAGTGGAAGGTCGGAGGAAAAGCAAGATCAGCTTCCACACGTATTCCGGGGAGGTAATAGGCCGTTTAAATGCAGCTCGTCTTCAACTTAAATACGCTCCATAATTGGTATTCACTCCGTCTTCCATAAATTTCGCTTCTATCTGTGGCAGAGCCCCGACTTCCACTCGAGCCGTGTCAACAGAGCGATTGGCATCTAGCCGACTACGACTGCCTCGACATGAAAAGGGAGGGACCTGCTCTCTTCTTCAGTACAGGAGGAAGGAAATCCTATAGGATGACCTGCTATAGCCCCTACAGATTCCTTTATAGAATATCTCTTTGGATACTTCCATCAATACCATCTCTGTCAATACCGGTTGGTAGCGAGAATGGTTTAAGGACCATATTTATTTTAATCTCGAACCGTGTGGGCGGTCATACATCGGGACCCGGGTCCTTGTCGGGTTGGAGAAGCGAAGGGAAGAGATCGGATGACGTCTGTCATTTGACATTGGAAGAGGGAAGTGGAGATCAATCATTCAAATTAGTTAGGGAAGTGTTTCAGGATAAAGTTCAACCGATGCTGTTCCGAGAGATGGGATTATATATTCAATAAAAAGCGAAGAGTTAAATGTGCCTCCATAATGTAATGCGCTCAATAATTATTTGAAGTTCAGCATTACGAAGATATGTTGATTGAATGAATGCAA------------------------
Ntennessensis_IndianCave_N052 -------------------------------------------------------------------------TGAGGGTAGAAAAAAGTTCTTCAAAAACTGCTCTGTCCGGAGTTTCCAATACTTAGAAAACCGGAATTGCAAAATAATTCATCCACGAACTTTTAGACTGGATTTTGTTTCTGTAATCCACTTTAACCGTTGGTCCTCTCTCGATATTAATGCATGGATTGGAACAGAAAAAGGAAGTATAAAAAGAAAATGGTTCCATAATTCAGGGTATTTAAAATGCCCTCCAATCAGATAGAAAAGCAGCCTTTGCAGTTCGCATTAAAATAAATGGTAATATCATTTAAATATTATGTATCGACTCGGAGCCCTCAGGGAGACATTATTCACACCGAAATTGCTTAATCGAGCCAATGATTAGTGACGGAAAACCCCTTTTTTAAAACCCCAC-AAAAAAAAGAAGAAGGGCGACCCCCCAGGAAGCTCATAATTATTCCAAATCCAACGAAAAGAAAGCCTTCTCTCATAAAACCTTTCCATTTTTCCTTCAAACTGCTAAATGTACCGGCGATCCAATCGAAATAAAGAAGTGATAGGGCTTCATTATAAAGAGAGTGGAAGGTCGGAGGAAAAGCAAGACCAGCTTCCACACGTATTCCGGGGAGGTAATAGGCCGTTTAAATGCAGCTCGTCTTCAACTTAAATACGCTCCATAATTGGTATTCACTCCGTCTTCCATAAATTTCGCTTCTATCTGTGGCAGGGCCCCGACTTCCACTCGAGCCGTGTCAACAGAGCGATTGGCATCTAGCCGACTACGACTGCCTCGACATGAAAAGGGAGGAACCTGCTCTCTTCTTCAGTACAGGAGGAAGGAAATCCTATAGGATGACCTGCTATAGCCCCTACAGATTCCTTTATAGAATATCTCTTTGGATACTTCCATCAATACCATCTCTGCCAATACCGGTTGGTAGCGAGAATGGTTTAAGGACCATATTTATTTTAATCTCGAACCGTGTGGGCGGTCATACATCGGGACCCGGGTCCTTGTCGGGTTGGAGAAGCGAAGGGAAGAGATCGGATGACGTCTGTCATTTGACATTGGAAGAGGGAAGTGGAGATCAATCATTCAAATTAGTTAGGGAAGTGTTTCAAAATAAAGTTCAGCCGATGCTGTTCCGAGAGATGGGATTATATATTCAATAAAAAATGAAGATTTAAATGTGCCTCTATAATGTAATGCGGTCAATAATTATTTGAAGTTCGGCATTACGAATACG--------------------------------------------
Ntennessensis_LittleStony_N645 ------------------------------------------------------------------------------------------------------------------GTGTCCAATACGTAGAAAACCGGAATTGCAAAATAATTCATCCACGAACTTTTAGACTGGATTTTGTTTCTGTAATCCACTTTAACCGTTGGTCCTCTCTCGATATTAATGCATGGATTGGAACAGAAAAAGGAAGTATAAAAAGAAAATGGTTCCATAATTCAGGGTATTTAAAATGCCCTCCAATCAGATAGAAAAGCAGCCTTTGCAGTTCGCATTAAAATAAATGGTAATATCATTTAAATATTATGTATCGACTCGGAGCCCTCAGGGAGACATTATTCACACCGAAATTGCTTAATCGAGCCAATGATTAGTGACGGAAAACCCCTTTTTTAAAACCCCAC-GAAAAAAAGAAGAAGGGCGACCCCCCAGGAAGCTCATAATTATTCCAAATCCAACGAAAAGAAAGCCTTCTCTCATAAAACCTTTCCATTTTTCCTTCAAACTGCTAAATGTACCGGCGATCCAATCGAAATAAAGAAGTGATAGGGCTTCATTATAAAGAGAGTGGAAGGTCGGAGGAAAAGCAAGACCAGCTTCCACACGTATTCCGGGGAGGTAATAGGCCGTTTAAATGCAGCTCGTCTTCAACTTAAATACGCTCCATAATTGGTATTCACTCCGTCTTCCATAAATTTCGCTTCTATCTGTGGCAGGGCCCCGACTTCCACTCGAGCCGTGTCAACAGAGCGATTGGCATCTAGCCGACTACGACTGCCTCGACATGAAAAGGGAGGAACCTGCTCTCTTCTTCAGTACAGGAGGAAGGAAATCCTATAGGATGACCTGCTATAGCCCCTACAGATTCCTTTATAGAATATCTCTTTGGATACTTCCATCAATACCATCTCTGCCAATACCGGTTGGTAGCGAGAATGGTTTAAGGACCATATTTATTTTAATCTCGAACCGTGTGGGCGGTCATACATCGGGACCCGGGTCCTTGTCGGGTTGGAGAAGCGAAGGGAAGAGATCGGATGACGTCTGTCATTTGACATTGGAAGAGGG------AGATCAATCATTCAAATTAGTTAGGGAAGTGTTTCAGAATAAAGTTCAGCCGATGCTGTTCCGAGAGATGGGATTATATATTCAATAAAAAATGAAGATTTAAATGTGCCTCTATAATGT--------------------------------------------------------------------------------------
Ntennessensis_Watauga_N1046 -------------------------------------------------------------------------------------------------------------CCGGAGTTTCCAATACTTAGAAAACCGGAATTGCAAAATAATTCATCCACGAACTTTTAGACTGGATTTTGTTTCTGTAATCCACTTTAACCGTTGGTCCTCTCTCGATATTAATGCATGGATTGGAACAGAAAAAGGAAGTATAAAAAGAAAATGGTTCCATAATTCAGGGTATTTAAAATGCCCTCCAATCAGATAGAAAAGCAGCCTTTGCAGTTCGCATTAAAATAAATGGTAATATCATTTAAATATTATGTATCGACTCGGAGCCCTCAGGGAGACATTATTCACACCGAAATTGCTTAATCGAGCCAATGATTAGTGACGGAAAACCCCTTTTTTAAAACCCCACAAAAAAAAAGAAGAAGGGCGACCCCCCAGGAAGCTCATAATTATTCCAAATCCAACGAAAAGAAAGCCTTCTCTCATAAAACCTTTCCATTTTTCCTTCAAACTGCTAAATGTACCGGCGATCCAATCGAAATAAAGAAGTGATAGGGCTTCATTATAAAGAGAGTGGAAGGTCGGAGGAAAAGCAAGACCAGCTTCCACACGTATTCCGGGGAGGTAATAGGCCGTTTAAATGCAGCTCGTCTTCAACTTAAATACGCTCCATAATTGGTATTCACTCCGTCTTCCATAAATTTCGCTTCTATCTGTGGCAGGGCCCCGACTTCCACTCGAGCCGTGTCAACAGAGCGATTGGCATCTAGCCGACTACGACTGCCTCGACATGAAAAGGGAGGAACCTGCTCTCTTCTTCAGTACAGGAGGAAGGAAATCCTATAGGATGACCTGCTATAGCCCCTACAGATTCCTTTATAGAATATCTCTTTGGATACTTCCATCAATACCATCTCTGCCAATACCGGTTGGTAGCGAGAATGGTTTAAGGACCATATTTATTTTAATCTCGAACCGTGTGGGCGGTCATACATCGGGACCCGGGTCCTTGTCGGGTTGGAGAAGCGAAGGGAAGAGATCGGATGACGTCTGTCATTTGACATTGGAAGAGGGAAGTGGAGATCAATCATTCAAATTAGTTAGGGAAGTGTTTCAGAATAAAGTTCAGCCGATGCTGTTCCGAGAGATGGGATTATATATTCAATAAAAAATGAAGATTTAAATGTACCTCTATAATGAAATGCGGTCAATAATTATTTGAAGTTCGGCATTACGAAGATAT-------------------------------------------
