# Supplementary material for: ﻿New species in old mountains: integrative taxonomy reveals ten new species and extensive short-range endemism in Nesticus spiders (Araneae, Nesticidae) from the southern Appalachian Mountains
Source: Zookeys. 2023 Feb 3;1145:1–130. doi: 10.3897/zookeys.1145.96724 (PMC10208238; doi:10.3897/zookeys.1145.96724)
Supplement: Supplementary material 4 — Input alignments, analysis log files, and output tree files [file zookeys-1145-001_article-96724__-s004.zip › uce-200110 (modified).phy]

 72 1078
Nsilvestrii_Hellgate_N1108 --ATATTTA-------TAAGT-----GTGAAATATAAGAAATAAAAATATTGTATGGAGGCGATGTGTACGAGTGTCAAATTGTTCATCATGCCTCGGATTAAACATGCTAAAGAAACGACATTACTTGTTTCCAGTTCTAAAGGATTGCTGTCTGTCCGAAAGAA-TACTGTTCGCATGGAAAATAAAATCCCTCCG-AAACCGTCGCAAATAACTGAATTTTACGGTCCGATCACAAGGGACCTAATTACATTTCGACGCTCTTTAGACTTTTGAATATAAAGTAAGCTGAATAATCATGATTTGACAGTGACGCCAAATCTCCTCCACTGACTCACAGGTCCCTCGAGAACCCCCGACCCCTTGCAAATATGAATAATATCTTGATTGGGGTTGATTGGGGTCGCGCCCTGCTGTAATTGGCTAATTACCTGTGACGACAACCCCCACACGTGTCATCCTTACCCCTCGTTCCCGGGCCCCC--CTTTTTTGTACACCCCTGTCTTCACTTCATCCCTTTGTTGCCACTCACCACCCCAATATACTCCAGGAGATGCATATAAATCCCCCCCC-----CTGCCAGTGAGCAGGGGAATTACGCATCAAAGTATTAAGAACGCCAATTTCCTTTTCCTTTTTTTATTTAACGATCCAAT---------TGCACATATGTGCAGCTGAAAAATACTTTACATATTTATATTTGATAAAGTTTCCGTGTTT----TT------AAAAAATCTTTATAAAAAATATATTTCTGTAATCATTGTTTGACAAATAAAAAGACTTTAATTATTATTAATACAGAAGTCAATTATCTGGTCACCCTTTAATTGTTTAAAAAACTTCCCGCCCTGTTAAACCAAAGAATAAATTTGTGTTCAACCCCTTGTGCTACG-------CTTTCTCAATCTGGGAACAAA---------------TTAGAAGGGTTTGATGCACAGTACGCAAAAAAA--------AACAAAAACAGAAGATGTCTATATCGTGTTCTACTTCGGGAAAAAAAAG-------------TACCGTTTTAATT--------
Narcheri_Cheaha_N023 TGATTTATAAAAAATATAA-------TTTAAACATAAATAATAAATACATTTTTTAGAGGAATGATATATGGGGGCCGAATTATACGGGATATATATAATTCGGAGTGCCGCAGACACAACATTACGTACTGTCACCTTTACAGGATTCCTGTCTGTCAGACGGAA-AACTTTTCCTACGGAAAATAAAATTTATCCGAAAACAGCCGCAAATAACTGAATTTTAAGGTCTGATCACTAGGGACCTAATTACATTTTGACGCTCTTTAGACTTTTGAATATAAAATAAGCCGAATAATCATGATTTGACAGTGACGCCAAATCTCCTACTCTGAGTCACAGGTCCCTCGAGAATCCCCGACCCCTAGCAAATATGAATAATATCTTGATTGGGGTTGATTGGGGTCGCGCCCTACTGTAATTGGCTAATTACCTGTGACGACAATCCCCACACGTGTCACCCTTACCCCTTGTATCCAAACCCCCCGTTTTTTTGCGCACCCCTGTCTTCACGTCATCCCTTTGTTGCCACTCGCCACCCCAATATACTTCGGGAGATGTGTATAAATCCCCTACCCACACCCACCAGTGAGCAGGGGAATTGTCCTTTAAAGTATTATAAAATCCAGCTTTATTTTTGTTTTTATTTTTATCTTTTTGGCTCTTACATTTTCACATATGTGCAAATTATACATGCTTTAAATGTTTAAAATAAATAAAGCTCTTACGTTTAAAATATAAATGAAAAAAATCGTTTCAAAATTACGTTTCAGTGATGATTGATTAAAAGATATATATGTTTTAGTTATGGTTTATGTAAGAATCAGTTGTTATGTTGCCCTTGAATTTT-AAACATTTTTCCAACCTCGTCTGAGCGAAGAAATAATTTTTGTTTCACTTCATGTATTTTTCCTTTGCTATTTTCAGTTCCGGCGGAAAAGGTAGCGAAAGTATTTACAACAGTTCTATGTACAATAGGCAAAATAAAAAAG-GATACAAAAATACAAATGATCTAAATCTTATTCTAAGATTTGTAGTAAGAGTGCATGCACCAAATGCAATTCCATTTATTTACAC
Narcheri_MillShoalCreek_N727 -------------------------------------------------------------------------------------------------------------------------------------------------------GTCTGTCAGACGGAA-AACTTTTCCTATGGAAAATAAAATTTATCCGAAAACAGCCGCAAATAACTGAATTTTAAGGTCTGATCACTAGGGACCTAATTACATTTCGACGCTCTTTAGACTTTTAAATATAAAATAAGCCGAATAATCATGATTTGACAGTGACGCCAAATCTCCTACTCTGAGTCACAGGTCCCTCGAGAATTCCCGACCCCTAGCAAATATGAATAATATCTTGATTG----------GGGTCGCGCCCTACTGTAATTGGCTAATTACCTGTGACGACAATCCCCACACGTGTCACCCTTACCCCTTGTATCCAAACCCCCCGTTTTTTTGCGCACCCCTGTCTTCACGTCATCCCTTTGTTGCCACTCGCCACCCCAATATACTTCGGGAGATGTGTATAAATCCCCTACCCACACCCACCAGTGAGCAGGGGAATTGTCCTTTAAAGTATTATAAAATCCAGCTTTATTTTTCTTTCTATTTTTATCTTTTTGGCTC-------------------------------------------------------------------------------------------------------------------------------------------------------------------------------------------------------------------------------------------------------------------------------------------------------------------------------------------------------------------------------------------------------------------------------
Nbarri_Bishop_N1072 TGATTTATAAAAAATATAA-------CTTAATAATAAGTAATAAATACATTTTTTGGAAGAATGATATATGGGCGCCGAATTATACGGGATATATATAATTCGGAGTGTCGCAGACAGAACATTACGTGCTGTCCTTTTTATAGGATTGCTGTCTGTCAGGCGGAAGAACTTTTCGTATGGAAAATAAAATTTATCCGAAAACGGGCGCAAATAACTGAATTTTAAGGTCTGATCACTAGGGACCTAATTACATTTCGACGCTCTTTAGACTTTTGAATATAAAATAAGCTGAATAATCATGATTTGACAGTGACGCCAAATCTCCTACTCTTAGTCACAGGTCCCTGGAGAATCCCCGACCCCCAGCAAATATGAATAATATCTTGATTGGGGTTGATTGGGGTCGCGCCCTACTGTAATTGGCTAATTACCTGTGACGACAACCCCCACACGTGTCACCCTTACCCCTTGTTTCCAAACCCCCCCTTTTTTTGAGCACCCCTGTCTTCACCTCATCCCTTTGTTGCCAATCGCCACCCCAATATACTTCGGGAGATGTGTATAAATCCCCTACCCACACACAGCAGTGAGCAGGGGAATTGCCCTTCAAAGTATTATAAAATCCAGGTTCATTTTTCTTTCTGTTTTTATCTTTTTCACTATTACATTTTCACATATGTGCAAGTTATAAATATTTTGAATGTATAAAGTGGAAAAAGTTAATGTGTTTAAAATAGACAT-AAAAAATTCATTTCAAAATTATGTTTCAGTGATGATTGATTAGAGGATATATATGTTTTATTTATTATTTATGTAATTATCAATTGTCATGTTGTCCTTGGATTTTTAAACATTTTTCCAAACTCATCTAATCGAAGAAATAATTTTTGTTTAACTTCTTGTATTTTTCCTTTGTTATTTTTAGTTCAGACGGAAAAGATAACAAAAGTATTTACAACAGTTCTATGTACAGTAGGCAAAATAAAGAAGCAAAACAAAAGTACAAATGGTCGAGATCTTGTTCTAAGAGTCGTAGTAAGAGTGCGTGCACCAAATGCAATTTCACTTATTTACGC
Nbarri_eyed_ClayCave_G2082 --ATAAATAATAAATATAAATAAATAATAAATAATAAATAATAAATACATTTTTTGGGAGAATGATATATGGGCGCCGAATTATACGGGATATATATAATTCGGAGTGTCGCAGACACAACATTACGTGCTGTCCTTTTTATAGGATTCCTGTGTGTCAGGCGGAAGAACTTTTCGTATGGAAAATAAAATTTATCCGAAAACGGGCGCAAATAACTGAATTTTAAAGTCTGATCACTAGGGACCTAATTACATTTCGACGCTCTTTAGACTTTTGAATATAAAATAAGCTGAATAATCATGATTTGACAGTGACGCCAAATCTCCTACTCTGAGTCACAGGTCCCCGGAGAATCCCCGACCCCTAGCAAATATGAATAATATCTTGATTGGGGTTGATTGGGGTCGCGCCCTACTGTAATTGGCTAATTACCTGTGACGACAACCCCCACACGTGTCACCTTTACCCCTTGCTTCCAGAC-CCCCACTTTTTTGAGCACCCCTGTCTTCACTTCATCCCTTTGTTGCCACTCGCCACCCCAATATACTTCGGGAGATGTGTATAAATCCCCTGCCCACACCCACCAGTGAGCAGGGGAATTGCCCTTCAAAGTATTATAATATCCAGGTTCATTTTTCTTTCTGTTCTTATCTTTTTGGCTATTACATTTTCACATATGTGCAAGTTATAAATATTTTGAATGTAGAAAGTGGATAAAGTTAATGTATTTAAAATAGACATAAAAAAATTCGTTTCAAAATTATGTTTCAGGGATGATTGATTAAAGGATATATATGTTTTATTTATTATTTATGTAAGTATCAGTTGACATGTTGTCCTTGAATTTTT-------------ACCTCGTCTAATCGAAGAAATAATTTTTGTT-AACTTCTTGTATTTTTCCTTTGCTATTTCCTGTTCAGACGGAAAAGATAA-----GTATTTACAACAGTTCTATGTACAGTAGGCAAAATAAAGAAGCAAAACAAAAATACAAATGATCGAGATCTTGTTCTAAGAGTCGTAGTAAGAGTGCGTGCACCAAATGCAATTTCACTTATTTACGC
Nbarrowsi_Gregorys_N270 --ATTTATAAAAAATATAAATAAATAATAAATAATAAATAATAAATACATTTTTTGGAAGAATGATATATGGGCGCCGAATTATACGGGATATATATAATTCGGAGTGTCGCAGACACAACATTACTTGCTGTCCTTTTTGTAGGATTCCTGTCTGTCAGGCGGAAGAACTTTTCGTATGGAAAATAAAATTTATCCGAAAACGGGCGCAAATAACTGAATTTTAAGGTCTGATCACTAGGGACCTAATTACATTTCGACGCTCTTTAGACTTTTGAATATAAAATAAGCTGAATAATCATGATTTGACAGTGACGCCAAATCTCCTACTCTGAGTCACAGGTCCCTGGAGAATCCCCGACCCCTAGCAAATATGAATAATATCTTGATTGGGGTTGATTGGGGTCGCGCCCTACTGTAATTGGCTAATTACCTGTGACGACAACCCCCACACGTGTCACCCTTACCCCTTGGTTCCAAACCCCCCCCTTTTTTGAGCACCCCTGTCTTCACTTCATCCCTTTGTTGCCACTCGCCACCCCAATATACTTCGGGAGATGTGTATAAATCCCCTACCCACACCCACTAGTGAGCAGGGGAATTGCCCTTCAAAGTATTATAAAATCCAGGTTCATTTTTCTTTCTGTTTTTATCTTTTTGCCTATTACATTTTCACATATGTGCAAGTTATAAATATCTTGAATGTATAAAGTGGATAAAGTTAATGTGTTTAAAATAGACATAAAAAAATTCGTTTCAAAATTATGTTTCAGTGATGATTGATTAAAGGATATATATGTTTTATTTATTATTTATGTAAGTATCAGTTGTCATGTTGTCCTTGAATTTTTAAACATTTTTCCCAACTCGTCTAATCGAAGAAATAATTTTTGTTTAACTTCTTGTATTTTTCCTTTGCTATTTTCAGTTCAGACGAAAAATATAACGAAAGTATTTACAACAGTTCTATGTACAGTAGGCAAAATAAAGAAGCAAAACAAAAATACAAATGGTCGAGATCTTGTTCTAAGAGTCGTAGTAAGAGTGCGTGCACCAAATGCAATTTCACTTATTTACGC
Nbarrowsi_Tuckaleechee_N360 TGATTTATAAAAAATATTAACAAATAATAAATAATAAATAATAAATACATTTTTTGGAAGAATGATATATGGGCGCCGAATTATACGGGATATATATAATTCGGAGTGTCGCAGACACAACATTACTTGCTGTCCTTTTTATAGGATTCCTGTCTGTCAGGCGGAAGAACTTTTCGTATGGAAAATAAAATTTATCCGAAAACGGGCGCAAATAACTGAATTTTAAGGTCTGATCACTAGGGACCTAATTACATTTCGACGCTCTTTAGACTTTTGAATATAAAATAAGCTGAATAATCATGATTTGACAGTGACGCCAAATCTCCTACTCTGAGTCACAGGTCCCTGGAGAATCCCCGACCCCTAGCAAATATGAATAATATCTTGATTGGGGTTGATTGGGGTCGCGCCCTACTGTAATTGGCTAATTACCTGTGACGACAACCCCCACACGTGTCACCCTTACCCCTTGGTTCCAAACCCCCCCTTTTTTTGAGCACCCCTGTCTTCACTTCATCCCTTTGTTGCCACTCGCCACCCCAATATACTTCGGGAGATGTGTATAAATCCCCTACCCACACCCACTAGTGAGCAGGGGAATTGCCCTTCAAAGTATTATAAAATCCAGGTTCATTTTTCTTTCTGTTTTTATCTTTTTGCCTATTACATTTTCACATATGTGCAAGTTATAAATATCTTAAATGTATAAAGTGGATAAAGTTAATGTGTTTAAAATAGACATAAAAAAATTCGTTTCAAAATTATGTTTCAGTGATGATTGATTAAAGGATATATATGTTTTATTTATTATTTATGTAAGTATCAATTGTCATGTTGTCCTTGAATTTTTAAACATTTTTCCCAACTCGTCTAATCGAAGAAATAATTTTTGTTTAACTTCTTGTATTTTTCCTTTGCTATTTTCAGTTCAGACGAAAAATATAATGAAAGTATTTACAACAGTTCTATGTACAGTAGGCAAAATAAAGAAGCAAAACAAAAATACAAATGGTCGAGATCTTGTTCTAAGAGTCGTAGTAAGAGTGCGTGCACCAAATGCAATTTCACTTATTTACGC
Nbishopi_DryFalls_N150 TGATTTATAAAAAATATAACT---TAATAAATAATAAATAATAAATACATTTTTTGGAAGAATGATATATGGGCGCCGAATTATACGGGATATATATAATTCGGAGTGTCGCAGACAGAACATTACGTGCTGTCCTTTTTACAGGTTTCCTGTCTGTCAGGCGAAAGAACTTTTCGTATGGAAAATAAAATTTATCCGAAAACGGGCGCAAATAACTGAATTTTAAGGTCTGATCACTAGGGACCTAATTACATTTCGACGCTCTTTAGACTTTTGAATATAAAATAAGCTGAATAATCATGATTTGACAGTGACGCCAAATCTCCTACTCTGAGTCACAGGTCCCTGGAGAATCCCCGACCCCTAGCAAATATGAATAATATCTTGATTGGGGTTGATTGGGGTCGCGCCCTACTGTAATTGGCTAATTACCTGTGACGACAACCCCCACACGTGTCACCCTTACCCCTTGTTTCCAAAC-CCCCCTTTTTTTGAGCACCCCTGTCTTCACTTCATCCCTTTGTTGCCACTCGCCACCCCAATATACTTCGGGAGATGTGTATAAATCCCCTACCCACACCCACCAGTGAGCAGGGGAATTGCCCTTCAAAGTATTATAAAATCCAGGTTCATTTTTCTTTCTGTTTTTATCTTTTTGGCTATTACATTTTCACATATGTGCAAATTATAAATATTTTGAATGTATTAAGTGGAAAAAGTTAATGTGTTTAAAACAGACAT-AAAAAAATTATTTTAAAATTATGTTTCAGTGATGATTGATTAGAGGATATATATGTTTTATTTATTATTTATGTAATTATCTGTTGTCATGTTGTCCTTGGATTTTTAAACATTTTTCCAAACTCGTTTAATCGAAGAAATGATTTTTGTTTAACTTCTTGTATTTTTCCTTTGCTATTTTCAGTTCAGACGAAAAAGATAACAAAAGTATTTACAACAGTTCTATGTACAGTAGGCAAAATAAAGAAGCAAAACAAAAGTACGAAAGATCTAGA------------------------------------------------------------
Nbishopi_StandingIndian_N131 ---------------------AAATAATAAATAATAAATAATAAATACATTTTTTGGAAGAATGATATATGGGCGCCGAATTATACGGGATATATATAATTCGGAGTGTCGCAGACAGAACATTACGTGCTGTCCTTTTTACAGGTTTCCTGTCTGTCAGGCGGAAGAACTTTTCGTATGGAAAATAAAATTTATCCGAAAACGGGCGCAAATAACTGAATTTTAAGGTCTGATCACTAGGGACCTAATTACATTTCGACGCTCTTTAGACTTTTGAATATAAAATAAGCTGAATAATCATGATTTGACAGTGACGCCAAATCTCCTACTCTGAGTCACAGGTCCCTGGAGAATCCCCGACCCCTAGCAAATATGAATAATATCTTGATTGGGGTTGATTGGGGTCGCGCCCTACTGTAATTGGCTAATTACCTGTGACGACAACCCCCACACGTGTCACCCTTACCCCTTGTTTCCAAACCCCCCCTTTTTTTGAGCACCCCTGTCTTCACTTCATCCCTTTGTTGCCACTCGCCACCCCAATATACTTCGGGAGATGTGTATAAATCCCCTACCCACACCCACCAGTGAGCAGGGGAATTGCCCTTCAAAGTATTATAAAATCCAGGTTCATTTTTCTTTCTGTTTTTATCTTTTTGGCTATTACATTTTCACATATGTGCAAGTTATAAATATTTTGAATGTATAAAGTGGAAAAAGTTAATGTGTTTAAAATAGACAT-AAAAAATTCATTTTAAAATTATGTTTCAGTGATGATTGATTAGAGGATATATATGTTTTATTTATTATTTATGTAATTATCAGTTGTCATGTTGTCCTTGGATTTTTAAACATTTTTCCAAACTCGTCTAATCGAAGAAATGATTTTTGTTT-----------TTTTTCCTTTGTTTTTTTCAGTTCAGACGGAAAAGATAACAAAAGTATTTACAACAGTTCTATGTACAGTAGGCAA------------------------------------------------------------------------------------------------
Nbrimleyi_NewberryCr_N984 TAATAAATAATAAATATAAATAAATAATAAATAATAAATAATAAATACATTTTTTGGAAGAATGATATATGGGCGCCGAATTATACGGGATATATATAATTCGGAGTGTCGCAGACACAACATTACGTGCTGTCCTTTTCATAGGATTCCTGTCTGTCAGGCGGAAGAACTTTTCGTATGGAAAATAAAATTTATCCGAAAACGGGCGCAAATAGCTGAATTTTAAGGTCTGATCACTAGGGACCTAATTACATTTCGACGCTCTTTAGACTTTTGAATATAAAATAAGCTAAATAATCATGATTTGACAGTGACGCCAAATCTCCTACTCTGAGTCACAGGTCCCTGGAGAATCCCCGACCCCTAGCAAATATGAATAATATCTTGATTGGGGTTGATTGGGGTCGCGCCCTACTGTAATTGGCTAATTACCTGTGACGACAGCCCCCACACGTGTCACCCTTACCCCTTGTTTCCAAACCCCCCCTTTTTTTGAGCACCCCTGTCTTCACTTCATCCCTTTGTTGCCACTCGCCACCCCAATATACTTCGGGAGATGTGTATAAATCCCCTACCCACACCCACCAGTGAGCAGGGGAATTGCCCTTCAAAGTATTATAAAATCCAGGTTTATTTTTCTTTCTGTTTTCATCTTTTTGGCTATTACATTTTCACATATGTGCAAGTTATAAATATTTTGAATGTATAAAGTGGATAAAGCTACTATGTTTAAAATATACATAAAAAAATTCGCTTCAAAATTATGTTTTAGTGAAGATTGATTAAATGATATATT---------TATTATTTATGTAAGTATCAGATGTCATGGTGCCCTTGAATTTTGAAACATTTTTCCAAACTCGTGTAATCCAAGAAATAATTTTTGTTTAACTTCTTGTATTTTTCCTTTGCTATTTTCAGTTCAGACGCAAAAGATAACGAAAGTATTTACAACAGTTCTATGTAAAGTAGGCAAAATAAAGAAGCAAAACAAAAATACAAATGATCGAGATCTTGTTCTAAGAGTCGTAGTAAGAGTGCGTGCACCAAATGCAATTTCACTTATTTACAC
Nbrimleyi_RumblingBald_N241 ----------------------AATAATAAATAATAAATAATAAATACATTTTTTGGAAGAATGATATATGGGCGCCGAATTATACGGGATATATATAATTCGGAGTGTCGCAGACACAACATTACGTGCTGTCCTTTTCATAGGATTCCTGTCTGTCAGGCGGAAGAACTTTTCGTATGGAAAATAAAATTTATCCGAAAACGGGTGCAAATAGCTGAATTTTAAGGTCTGATCACTAGGGACCTAATTACATTTCGACGCTCTTTAGACTTTTGAATATAAAATAAGCTGAATAATCATGATTTGACAGTGACGCCAAATCTCCTACTCTGAGTCACAGGTCCCTGGAGAATCCCCGACCCCTAGCAAATATGAATAATATCTTGATTGGGGTTGATTGGGGTCGCGCCCTACTGTAATTGGCTAATTACCTGTGACGACAGCCCCCACACGTGTCACCCTTACCCCTTGTTTCCAAACCCCCCCTTTTTTTGAGCACCCCTGTCTTCACTTCATCCCTTTGTTGCCACTCGCCACCCCAATATACTTCGGGAGATGTGTATAAATCCCCTACCCACACCCACCAGTGAGCAGGGGAATTGCCCTTCAAAGTATTATAAAATCCAGGTTCATTTTTCTTTCTGTTTTCATCTTTTTGGCTATTACATTTTCACATATGTGCAAGTTATAAATATTTTGAATGTATAAAGTGGATAAAGCTACTGTGTTTAGAATATACATAAAAAAATTCGCTTCAAAATTATGTTTTAGTGAAGATTGATTAAATGATATATT---------TATTATTTATGTAAGTATCAGATGTCATGGTGCCCTTGAATTTTGAAACATTTTTCCAAACTCGTGTAATCCAAGAAATAATTTTTGTTTAACTTCTTGTATTTTTCCTTTGCTATTTTCAGTTCAGACGGAAAAGATAACAAAAGTATTTACAACAGTTCTATGTAAAGTAGGCAAAATAAAGAAGCAAAACAAAAATACAAATGATCGAGATCTTGTTCTAAGAGTCGTAGTAAGAGTGCGTGCACCAAATGCAATTTCACTTATTTACAC
Ncanei_Egypt_N958 ----------------TAAATAAATAATAAATAATAAATAATAAATACATTTTTTGGAAGAATGATATATGGGCGCCGAATTAAACGGGATATATATAATTCGGAGTGTCGCAGACACAACATTACGTGCTGTCCTTTTCATAGGATTCCTGTCTGTCAGGCGGAAGAACTTTTCGTATAGAAAATAAAATTTATCCGAAAACGGGCGCAAATAGCTGAATTTTAAGGTCTGATCACTAGGGACCTAATTACATTTCGACGCTCTTTAGACTTTTGAATATAAAATAAGCTGAATAATCATGATTTGACAGTGACGCCAAATCTCCTACTCTGAGTCACAGGTCCCTTGAGAATCCCCGACCCCTAGCAAATATGAATAATATCTTGATTGGGGTTGATTGGGGTCGCGCCCTACTGTAATTGGCTAATTACCTGTGACGACAACCCCCACACGTGTCACCCTTACCCCTTGTTTCCAAACCCCCCCTTTTTTTGAGCACCCCTGTCTTCACTTCATCCCTTTGTTGCCACTCTCCACCCCAATATACTTCGAGAGATGTGTATAAATCCCCTACCCACACCCACCAGTGAGCAGGGGAATTGCCCTTCAAAGTATTATAAAATCCAGGTTCATTTTTCTTTCTGTTTTTATCTTTTTGGCTATTACATTTTCACATATGTGCAAGTTATAAATATTTTGAATGTATAAAGTGGATAAAGCTACTGTGTTTAAAATATACATAAAAAAATTCGCTTCAAAATTATGTTTTAGTGAAGATTGATTAAATGATATATT---------TATTATTTATGTAAGTATCAGTTGTTATGGTGCCCTTGAATTTTGAAACATTTTTCCAAACTCGTGTAATCCAAGAAATAATTTATGTTTAACTTCTTGTATTTTTCCTTTGCTATTTTCAGTTGAGACGGAAAAGATAACAAAAGTATTTACAACAGTTCTATGTAAAGTAGGCAAAATAAAGAAGCAAAAC--------------------------------------------------------------------------------
Ncarolinensis_LinvilleCaverns_N227 -------------------------------TAATAAATAA--------TTTTTTGGAAGAATGATATATGGGCGCCGAATTATACGGGATATATATGATTCGGAGTGTCGCAGACACAAGATTACGTGCTGTCCTTTTTATAGGATTCCTGTCTGTCAGGCGGAAGAACTTTTCGTATGGAAAATAAAATTTATCCGAAAACGGGCGCAAATAACTGAATTTTAAGGTCTGATCACTAGGGACCTAATTACATTTCGACGCTCTTTAGACTTTTGAATATAAAATAAGCTGAATAATCATGATTTGACAGTGACGCCAAATCTCCTACTCTGAGTCACAGGTCCCCGGAGAATCCCCGACCCCTAGCAAATATGAATAATATCTTGATTGGGGTTGATTGGGGTCGCGCCCTACTGTAATTGGCTAATTACCTGTGACGACAACCCCCACACGTGTCACCCTTACCC----------------------------------------------------------------------------------------------------------------------------------------------------------------------------------------------------------------------------------------------------------------------------------------------------------------------------------------------------------------------------------------------------------------------------------------------------------------------------------------------------------------------------------------------------------------------------------------------------------------------------------
Ncarteri_PilotMtn_G2185 TGATTTATAAAAAATATAA-------CTTAATAATAAATAATAAATACATTTTTTGGAAGAATGATATATGGGCACCGAATTATACGGGATATATATAATTCGGAGTGTCCCAGACAGAACATTACGTGCTGTCCTTTTTATAGGATTCCTGTCTGTCAGGCGGAATAACTTTTCGTATGGAAAATAAAATTTATCCGAAAACGGGCGCAAATAACTGAATTTTAAGGTCTGATCACTAGGGACCTAATTACATTTCGACGCTCTTTAGACTTTTGAATATAAAATAAGCTGAATAATCATGATTTGACAGTGACGCCAAATCTCCTACTCTGAGTCACAGGTCCCTGGAGAATCCCCGACCCCTAGCAAATATGAATAATATCTTGATTGGGGTTGATTGGGGTCGCGCCCTACTGTAATTGGCTAATTACCTGTGACGACAACCCCCACACGTGTCACCCTT-CCCCTTGTTTCCAAACCCCCCCTTTTTTTGAGCACCCCTGTCTTCACTTCATCCCTTTGTTGCCACTCGCCACCCCAATATACTTCGGGAGATGTGTATAAATCCCCTACCCACACCCACTAGTGAGCAGGGGAATTGCCCTTCATTGTATTATAAAATCCAGGTTCATTTTTCTTTCTGTTTTTATCTTTTTGGCTATTACATTTTCACATATGTACAAGTTAGAAATATTTTGAATGTATGAAGTGGAAAAAGTTAATGTGTTTAAAATAGACAT-AAAAAATTCATTTCAAAATTATGTTTCAGTGATGATTGATTAGAGGATATATATGTTTTATTTATTATTTATGTAATTATCAGTTGTCATGTTGTCCTTGAATTTTTAAACATTTTTCCAAACTCGTCTAATCGAAGAAATGATTTTTGTTTAACTTCTTGTATTTTTTCTTTGCTATTTTCAGTTCCGACGGAAAAGATAACAAAAGTATTTACAACAGTTCTATGTACAGTAGGCAAAATAAAGAAGCAAAACAAAAATACAAATGGTCGAGATCTTGTTCTAAGAGTCGTAGTGAGAGTGCGTGCACCAAATGCAATTTCACTTATTTATGC
Ncarteri_Pitchfork_N363 TGATTTATAAAAAATATAA-------CTTAATAGTAAATAATAAATACATTTTTTGGAAGAATGATATATGGGCGCCGAATTATACGGGATATATATAATTCGGAGTGTCGCAGACAGAACATTGCGTGCTTTCCTTTTTATAGGATTCCTGTCTGTCAGGCGGACGAACTTTTCGTATGGAAAATAAAATTTATCCGAAAACGGGCGCAAATAACTGAATTTTAAGGTCTGATCACTAGGGACCTAATTACATTTCGACGCTCTTTAGACTTTTGAATATAAAATAAGCTGAATAATCATGATTTGACAGTGACGCCAAATCTCCTACTCTGAGTCACAGGTCCCTGGAGAATCCCCGACCCCTAGCAAATATGAATAATATCTTGATTGGGGTTGATTGGGGTCGCGCCCTACTGTAATTGGCTAATTACCTGTGACGACAACCCCCACACGTGTCACCCTTACCCCTTGTTTCCACAC-CCCCCTTTTTTTGAGCACCCCTGTCTTCACTTCATCCCTTTGTTGCCACTCGCCACCCCAATATACTTCGGGAGATGTGTATAAATCCCCTACCCACACCCACCAGTGAGCAGGGGAATTGCCCTTCAAAGTATTATAAAATCCAGGTTCATTTTTCTTTCTGTTTTTATCTTTTTGGCTATTACATTTTCACATATGTGCAAGTTATAAATATTTTGAATGTATAAAGTGGAAAAAGTTAATGTGTTTAAAATAGACAT-AAAAAATTCATTTCAAAATTATGTTTCAGTGATGATTGATTAGAGGATATATATGTTTTATTTATTATTTTTTTAATTATCAGTTGTCATGTTGTCCTTGGATTTTTAAACATTTTTCCAAACTCGTCTAATCGAAGAAATGATTTTTGTTTAACTTCTTGTATTTTTCCTTTGCTATTTTCAGTTCCGACGGAAAAGATAACAAAAGTATTTACAACAGTTATATGTACAGTAGGCAAAATAAAGAAACAAAACGAAAATACAAA---------------------------------------------------------------------
Ncarteri_WeberCty_N1044 TGATTTATAAAAAATATAA-------CTTAATAATAAATAATAAATACATTTTTTGGAAGAATGATATATGGGTACCGAATTATACGGGATATATATAATTCGGAGTGTCGCAGACAGAACATTACGTGCTGCCCTTTTTATAGGATTCCTGTCTGTCAGGCGGAAGAACTTTTCGTATGGAAAATAAAATTTATCCGAAAACGGGCGCAAATAACTGAATTTTAAGGTCTGATCACTAGGGACCTAATTACATTTCGACGCTCTTTAGACTTTTGAATATAAAATAAGCTGAATAATCATGATTTGACAGTGACGCCAAATCTCCTACTCTGAGTCACAGGTCCCTGGAGAATCCCCGACCCCTAGCAAATATGAATAATATCTTGATTGGGGTTGATTGGGGTCGCGCCCTACTGTAATTGGCTAATTACCTGTGACGACAACCCCCACACGTGTCACCCTTACCCCTTGTTTCCAAAC-CCCCCTTTTTTTGAGCACCCCTGTCTTCACTTCATCCCTTTGTTGCCACTCGCCACCCCAATATACTTCGGGAGATGTGTATAAATCCCCTACCCACACCCACTAGTGAGCAGGGGAATTTCCCTTCAAAGTATTATAAAATCCAGGTTCATTTTTCTTTCTGTTTTTATCTTTCTGGCTATTACATTTTCACATATGTACAAGTTATAAATATTTTGAAAGTATGAAGTGGAAAAAGTTAATGTGTTTAAAATAGACAT-AAAAAATTCATTTCAAAATTATGCTTCAGTGATGATTGATTAGAGGATATATATGTTTTATTTATTATTTATGTATTTATCAGTTGTCATGTTGTCCTTGAATTTTTAAACATTTTCCCAAACTCGTCTAATCGAAGAAATGATTTTTGTTTAACTTCTTGTATTTTTCCTTTGCTATTTTCAGTTCCGACGGAAAAGATAACAAAAGTATTTACAACAGTTCTATGTACAGTAGGCAAAATAAAGAAGCAAAACAAAAATACAAATGGTCGAGATCTTGTTCTAAGAGTCGTAGTAAGAGTGCGTGCACCAAATGCAATTTCACTTATTTATGC
Ncherokee_BallhootScar_N193 TAATAAATAATAAATATAAATAAATAATAAATAATAAATAATAAATACATTTTTTGGAAGAATGATATATGGGCGCCGAATTTTACGGGATATATATAATTCAGAGTGTCGCAGACACAACTTTACGTGCTGTCCTTTTTATAGGATTCCTGTCTGTCAGGCGGAAGAACTTTTCGTATGGAAAATAAAATTTATCCGAAAACGGGCGCAAATAACTGAATTTTAAGGTCTGATCACTAGGGACCTAATTATCTTTCGACGCTCTTTAGACTTTTGAATATAAAATAAGCTGAATAATCATGATTTGACAGTGACGCCAAATCTCCTACTCTGAGTCACAGGTCCCCGGAGAATCCCCGACCCCTAGCAAATATGAATAATATCTTGATTGGGGTTGATTGGGGTCGCGCCCTACTGTAATTGGCTAATTACCTGTGACGACACCCCCCACACGTGTCACCCTTACCCCTTGTTTCCAGACCCCCCCTTTTTTTGAGCACCCCTGTCTTCACTTCATCCCTTTGTTGCCACTCGCCACCCCAATATACTTCGGGAGATGTGTATAAATCCCCTACCCACACCCACCAGTGAGCAGGGGAACAGCCCTTCAAAGTATTATAAAATCCAGGTTCATTTTTCTTTCTGTTTTTATCTTTTTGGCTATCACACTTTCACATATGTGCAAGTTATAAATATTTTGAATGTATAAAGTGGATAAAGTTAATGTGTTTAAAATAGACATAAAAAAAATCGTTTCAAAATTATGTTTCAGGGATGATTGCTTAAAGGATATATATGTTTTATTTATTATTTATGTAAGTATCAGTTGACATGTTGTCCTTGAATTTTTAAACATTTTTCCAAACTCGTCTAATCGAAGAAATAATTTTTGTTTCACTTCTTGTATTTTTCCTTTGCTATTTTCAGTTCAGACGGAAAAGATAACAAAAGTATTTACAACAGTTCTATGTACAGTAGGCAAAATAAAGAAGCAAAACAAAAATACAAATGATCGAGATCTTGTTCTAAGAGTCGTAGTAAGAGTGCGTGCACCAAATGCAATTTCACTTATTTACGC
Ncherokee_BalsamMtn_N891 ---------------------------TAAATAATAAATAATAAATAAATTTTTTGGAAGAATGATATATGGGCGCCGAATTATGCGGGATATATATAATTCGGAGTGTCGCAGCCACAACATTACGTACTGTCCTTTTTATAGGATTCCTGTCTGTCAGGCGGAAGAACTTTTCGTATGGAAAATAAAATTTATCCGAAAACGGGCGCAAATAACTGAATTTTAAGGTCTGATCACTAGGGACCTAATTACATTTCGACGCTCTTTAGACTTTTGAATATAAAATAAGCTGAATAATCATGATTTGACAGTGACGCCAAATCTCCTACTCTGAGTCACAGGTCCCCGGAGAATCCCCGACCCCTAGCAAATATGAATAATATCTTGATTGGGGTTGATTGGGGTCGCGCCCTACTGTAATTGGCTAATTACCTGTGACGACACCCCCCACACGTGTCACCCTTACCCCTTGTTTCCAGACCCCCCCTTTTTTTGAGCACCCCTGTCTTCACTTCATCCCTTTGTTGCCACTCGCCACCCCAATATACTTCGGGAGATGTGTATAAATCCCCTACCCACACCCACCAGTGGGCAGGGGAATTGCCCTTCAAAGTATTATAAAATCCAGGTTCATTTATCTTTCTGTTTTTATCTTTTTGGCTATTACATTTTCACATATGTTCAAGTTATAAATATTTTGAATGTATAAAGTGGATAAAGTTAATGTGTTTAA-----ACATAAAAAAAATCGTTTCAAAATTATGTTTCAGGGATGATTGATTAAAGGATATATATGTTTTATTTATTATTTATGTAAGTATCAGTTGACATGTAGTCCTTGAATTTTTAAACATTTTTCCAAACTCGTCTAATCGAAGAAATAATTTTTGTTAAACTTCTTGTATTTTTCCTTTGCTATTTTCAGTTCAGACGGAAAAGATAACAAAAGTATTTACAACAGTTCTATGTACAGTAGGCAAAATAAAGAAGCAAAACAAAAC---------------------------------------------------------------------------
Ncherokee_SIndianCrk_N681 ------------------------------------------AAATACATTTTTTGGAAGAATGATATATGGGCGCCGAATTATACGGGATATATATAATTCGGAGTGTCGCAGACGCAACATTACGTGCTGTCCTTTTTATAGGATTCCTGTCTGTCAGGCGGAAGAACTTTCCGTATGGAAAATAAAATTTATTCGAAAACGGGCGCAAATAACTGAATTTTAAGGTCTGATCACTAGGGACCTAATTACATTTCGACGCTCTTTAGACTTTTGAATATAAAATAAGCTGAATAATCATGATTTGACAGTGACGCCAAATCTCCTACTCTGAGTCACAGGTCCCCGGAGAATCCCCGACCCCTAGCAAATATGAATAATATCTTGATTGGGGTTGATTGGGGTCGCGCCCTACTGTAATTGGCTAATTACCTGTGACGACAACCCCCACACGTGTCACCCTTACCCCTTGTTTCCAGACCCCCCCTTTTTTTGAGCACCCCTGTCTTCACTTCATCCCTTTGTTGCCACTCGCCACCCCAATATACTTCGGGAGATGTGTATAAATCCCCTACCCACACCCACCAGTGAGCAGGGGAATTGCCCTTCAAAGTATTATAAAATCCAGGTTCATTTTTCTTTCTGTTTTTATCTTTTTGGCTATTACATTTTCACATATGTGCAAGTTATAAATATTTTGAATGTATAAAGTGGATAAAGTTAATGTGTTTAAAATAGACATAAAAAAATTCGCTTCAAAATTATGTTTCAGGGATGATTGAT-------------------------------------------------------------------------------------------------------------------------------------------------------------------------------------------------------------------------------------------------------------------------------------------------------
Ncooperi_BeaverCrk_N1002 TAATAAATA------------AAATAATAAATAATAAATAATAAATACATTTTTTGGAAGAATGATATATGGGCGCCGAATTATACGGGATATATATAATTCGGAGTGTCGCAGACAGAACATTACGTGCTGTCCTTTTTACAGGTTTCCTGTCTGTCAGGCGGAAGAACTTTTCGTATGGAAAATAAAATTTATCCGAAAACGGGCGCAAATAACTGAATTTTAAGGTCTGATCACTAGGGACCTAATTACATTTCGACGCTCTTTAGACTTTTGAATATAAAATAAGCTGAATAATCACGATTTGACAGTGACGCCAAATCTCCTACTCTGAGTCACAGGTCCCTGGAGATTCCCCGACCCCTAGCAAATATGAATAATATCTTGATTGGGGTTGATTGGGGTCGCGCCCTACTGTAATTGGCTAATTACCTGTGACGACAACCCCCACACGTGTCACCCTTACCCCTTGTTTCCAAAC-CCCCCTTTTTTTGAGCACCCCTGTCTTCACTTCATCCCTTTGTTGCCACTCGCCACCCCAATATACTTCGGGAGATGTGTATAAATCCCCTACCCACACCCACCAGTGAGCAGGGGAATTGCCCTTCAAAGTATTATAAAATCCAGGTTCATTTTTCTTTCTGTTTTTATCTTTTTGGCTATTACATTTTCACATATGTGGAAATTATAAATATTTTGAATGTATTAAGTGGAAAAAGTTAATGTGTTTAAAACAGACAT-AAAAAAAATATTTTAAAATTATGTTTCAGTGATGATTGATTAGAGGATATATATGTTTTATTTATTATTTATGTAATTATCTGTTGTCATGTTGTCCTTGGATTTTTAAACATTTTTCCAAACTCGTTTAATCGAAGAAATGATTTTTGTTTAACTTCTTGTATTTTTCCTTTGCTATTTTCAGTTCAGACGAAAAAGATAACAAAAGTATTT--------------------------------------------------------------------------------------------------------------------------
Ncooperi_BrasstBald_N824 TAATAAATA------------AAATAATAAATAATAAATAATAAATACATTTTTTGGAAGAATGATATATGGGCGCCGAATTATACGGGATATATATAATTCGGAGTGTCGCAGACAGAACATTAAGTGCTGTCCTTTTTACAGGTTTCCTGTCTGTCAGGCGGAAGAACTTTTCGTATGGAAAATAAAATTTATCCGAAAACGGGCGCAAATAACTGAATTTTAAGGTCTGATCACTAGGGACCTAATTACATTTCGACGCTCTTTAGACTTTTGAATATAAAATAAGCTGAATAATCATGATTTGACAGTGACGCCAAATCTCCTCCTCTGAGTCACAGGTCCCTGGAGATTCCCCGACCCCTAGCAAATATGAATAATATCTTGATTGGGGTTGATTGGGGTCGCGCCCTACTGTAATTGGCTAATTACCTGTGACGACAACCCCCACACGTGTCACCCTTACCCCTTGTTTCCAAAC-CCCCCTTTTTTTGAGCACCCCTGTCTTCACTTCATCCCTTTGTTGCCACTCGCCACCCCAATATACTTCGGGAGATGTGTATAAATCCCCTACCCACACCCACCAGTGAGCAGGGGAATTGCCCTTCAAAGTATTATAAAATCCAGGTTCATTTTTCTTTCTGTTTTTATCTTTTTGGCTATTACATTTTCACATATGTGCAAATTATAAATATTTTGAATGTATTAAGTGGAAAAAGTTAATGTGTTTAAAACAGACAT-AAAAAAAATATTTTAAAATTATGTTTCAGTGATGATTGATTAGAGGATATATATGTTTTATTTATTATTTATGTAATTATCTGTTGTCATGTTGTCCTTGGATTTTTAAACATTTTTCCAAACTCGTTTAATCGAAGAAATGATTTTTGTTTAACTTCTTGTATTTTTCCTTTGCTATTTTCAGTTCAGACGAAAAAGATAAC------------------------------------------------------------------------------------------------------------------------------------
Ncooperi_CheoahDam_N1122 TGATTTATAAAAAATATAACT---TAATAAATAATAAATAATAAATACATTTTTTGGAAGAATGATATATGGGCGCCGAATTATACGGGATATATATAATTCGGAGTGTCGCAGACAGAACATTACGTGCTGTCCTTTTTATAGGTTTCCTGTCTGTCAGGCAGAAGAACTTTTCGTATGGAAAATAAAATTTATCCGAAAACGGGCGCAAATAACTGAATTTTAAGGTCTGATCACTAGGGACCTAATTACATTTCGACGCTCTTTAGACTTTTGAATATAAAATAAGCTGAATAATCATGATTTGACAGTGACGCCAAATCTCCTACTCTGAGTCACAGGTCCCTGGAGAATCCCCGACCCCTAGCAAATATGAATAATATCTTGATTGGGGTTGATTGGGGTCGCGCCCTACTGTAATTGGCTAATTACCTGTGACGACAACCCCCACACGTGTCACCCTTACTCCTTGTTTCCAAACCCCCCCTTTTTTTGAGCACCCCTGTCTTCACTTCATCCCTTTGTTGCCACTCGCCACCCCAATATACTTCGGGAGATGTGTATAAATCCCCTACCCACACCCACCAGTGAGCAGGGGAATTGCCCTTCAAAGTATTATAAAATCCAGGTTCATTTTTCTTTCTGTTTTTATCTTTTTGGCTATTACATTTTCACATATGTGCAAGTTATAAATATTTTGAATGTATAAAGTGGAAAAAGTTAATGTGCTTAAAATAGACAT-AAAAAATTCATTTTAAAATTATGTTTCAGTGATGATTGATTAGAGGATATATATGTTTTATTTATTATTTATGTAATTATCAGTTGTCATGTTGTCCTTGGATTTTTAAACATTTTTCCAAACTCGTCTAATC---GAAACGATTTTTGTTTAACTTCTTGTATTTTTCCTTTGCTATTTTCAGTTCAGACGGAAAAGATAACAAAAGTATTTACAACAGTTCTATGTACAGTAGGCAAAATAAAGAAGCAAAACAAAAGTACAAATGGTGTAGATCTTGTTCTAAGAGTCGTAGTAAGAGTGCGTCCACCAAATGCAATTTCACTTATTTACGC
Ncooperi_NantRiverGorge_N682 TAATAAATA------------AAATAATAAATAATAAATAATAAATACATTTTTTGGAAGAATGATATATGGACGCCGAATTATACGGGATATATATAATTCGGAGTGTCGCAGACAGAACATTACGTGCTGTCCTTTTTACAGGTTTCCTGTCTGTCAGGCGGAAGAACTTTTCGTATGGAAAATAAAATTTATCCGAAAACGGGCGCAAATAACTGAATTTTAAGGTCTGATCACTAGGGACCTAATTACATTTCGACGCTCTTTAGACTTTTGAATATAAAATAAGCTGAATAATCATGATTTGACAGTGACGCCAAATCTCCTACTCTGAGTCACAGGTCCCTGGAGAATCCCCGACCCCTAGCAAATATGAATAATATCTTGATTGGGGTTGATTGGGGTCGCGCCCTACTGTAATTGGCTAATTACCTGTGACGACAACCCCCACACGTGTCACCCTTACCCCTTGTTTCCAAAC-CCCCCTTTTTTTGAGCACCCCTGTCTTCACTTCATCCCTTTGTTGCCACTCGCCACCCCAATATACTTCGGGAGATGTGTATAAATCCCCTACCCACACCCACCAGTGAGCAGGGGAATTGCCCTTCAAAGTATTATAAAATCCAGGTTCATTTTTCTTTCTGTTTTTATCTTTTTGGCTATTACATTTTCACATATGTGCAAATTATAAATATTTTGAATGTATTAAGTGGAAAAAGTTAATGTGTTTAAAACAGACAT-AAAAAAAATATTTTAAAATTATGTTTCAGTGATGATTGATTAGAGGATATATATGTTTTATTTATTATTTATGTAATTATCTGTTGTCATGTTGTCCTTGGATTTTTAAACATTTTTCCAAACTCGTTTAATCGAAAAAATGATTTTTGTTTAACTTCTTGTATTTTTCCTTTGCTATTTTCAGTTCAGACGAAAAAGATAACAAAAGTATTTACAACAGTTCTATGTACAGTAGGCAAAATAAAGAAGCAAAACAATAGTACGAAAGATCTAGATCTTGTTCTAAGAGTCGTAGTAAGAGTGCGTGCACCAAATGCAATTTCACTTATTTACGC
Ncooperi_RockCrRoad_N1160 TCATTTATAAAAAATATAACTAAATAATAAATAATAAATAATAAATACATTTTTTGGAAGAATGATATATGGGCGCCGAATTATACGGGATATATATAATTCGGAGTGTCGCAGACAGAACATTACGTGCTGTCCTTTTTATAGGTTTCCTGTCTGTCAGGCGGAAGAACTTTTCGTATGGAAAATAAAATTTATCCGAAAACGGGCGCAAATAACTGAATTTTAAGGTCTGATCACTAGGGACCTAATTACATTTCGACGCTCTTTAGACTTTTGAATATAAAATAAGCTGAATAATCATGATTTGACAGTGACGCCAAATCTCCTACTCTGAGTCACAGGTCCCTGGAGAATCCCCGACCCCTAGCAAATATGAATAATATCTTGATTGGGGTTGATTGGGGTCGCGCCCTACTGTAATTGGCTAATTACCTGTGACGACAACCCCCACACGTGTCACCCTTACCCCTTGTTTCCAAAC-CCCCCTTTTTTTGAGCACCCCTGTCTTCACTTCATCCCTTTGTTGCCACTCGCCACCCCAATATACTTCGGGAGATGTGTATAAATCCCCTACCCACACCCACCAGTGAGCAGGGGAATTGCCCTTCAAAGTATTATAAAATCCAGGTTCATTTTTCTTTCTGTTTTTATCTTTTTGGCTATTACATTTTCACATATGTGCAAATTATAAATATTTTGAATGTATTAAGTGGAAAAAGTTAATATGTTTAAAACAGACAT-AAAAAAATTATTTTAAAATTATGTTTCAGTGATGATTGATTAGAGGATATATATGTTTTATTTATTATTTATGTAATTATCTGTTGTCATGTTGTCCTTGGATTTTTAAACATTTTTCCAAACTCGTTTAATCGAAGAAATGATTTTTGTTTAACTTCTTGTATTTTTCCTTTGCTATTTTCAGTTCAGACGAAAAAGATAACAAAAGTATTTACAACAGTTCTATGTACAGTAGGCAAAATAAAGAAGCAAAACAAAAGTACGAAAGATCTAGATCTTGTTC----------------------------------------------------
Ncoylei_Apalachia_N1195 ------ATAATAAATATAAATAAATAATAAATAATAAATAATAAATACATTTTTTGGAAGAATGATATATAGGCGCCGAATTATACGGGATATATATAATTCGGAGTGTCGCAGATACAACATTACTTGCTGTCCTCTTTATAGGATTCCTGTCTGTCAGGCGGAAGAACTTTTCGTATGGAAAATAAAATTTATCCGAAAACGGGCGCAAATAACTGAATTTTAAGGTCTGATCACTAGGGACCTAATTACATTTCGACGCTCTTTAGACTTTTGAATATAAAATAAGCTGAATAATCATGATTTGACAGTGACGCCAAATCTCCTACTCTGAGTCACAGGTCCCTGGAGAATCCCCGACCCCTAGCAAATATGAATAATATCTTGATTGGGGTTGATTGGGGTCGCGCCCTACTGTAATTGGCTAATTACCTGTGACGACAACCCCCACACGTGTCACCCTTACCCCTTGGTTCCAACCCCCCCTTTTTTTTGAGCACCCCTGTCTTCACTTTATCCCTTTGTTGCCACTCGCCACCCCAATATACTTCGGGAGATGTGTATAAATCCCCTACCCACACCCACTAGTGAGCAGGGGAATTGCCCTTCAAAGTATTATAAAATCCAGGTTCATTTTTCTTTCTGTTTTTATCTTTTTGCCTATTACATTTTCACATATGTGCAAGTTATAAATATCTTGAATGTATAAAGTGGATAAAGTTAATGTGTTTAAAATAGACATAAAAAAA-TCGTTTCAAAATTATGTTTCAGTGATGATTGATTAAAGGATATATATGTTTCATTTATTATTTATGTAAGTATCAGTTGTCATGTTGTCCTTGAATTTTTAAACATTTTTCCAAACTCGTTTAATCGAAGTAATAATTTTTGTTTAACTTCTTGTATTTTTCCTTTGCTATTTTCAGTTCAGACGAAAAATATAACGAAAGTATTTACA-----------------------------------------------------------------------------------------------------------------------
Ncoylei_DinkinCove_N1118 ------ATAATAAATATAAATAAATAATAAATAATAAATAATAAATACATTTTTTGGAAGAATGATATATAGGCGCCGAATTATACGGGATATATATAATTCGGAGTGTCGCAGATACAACATTACTTGCTGTCCTTTTTATAGGATTCCTGTCTGTCAGGCGGAAGAACTTTTCGTATGGAAAATAAAATTTATCCGAAAACGGGCGCAAATAACTGAATTTTAAGGTCTGATCACTAGGGACCTAATTACATTTCGACGCTCTTTAGACTTTTGAATATAAAATAAGCTGAATAATCATGATTTGACAGTGACGCCAAATCTCCTACTCTGAGTCACAGGTCCCTGGAGAATCCCCGACCCCTAGCAAATATGAATAATATCTTGATTGGGGTTGATTGGGGTCGCGCCCTACTGTAATTGGCTAATTACCTGTGACGACAACCCCCACACGTGTCACCCTTACCCCTTGGTTCCAACCCCCCCCTTTTTTTGAGCACCCCTGTCTTCACTTTATCCCTTTGTTGCCACTCGCCACCCCAATATACTTCGGGAGATGTGTATAAATCCCCTACCCACACCCACTAGTGAGCAGGGGAATTGCCCTTCAAAGTATTATAAAATCCAGGTTCATTTTTCTTTCTGTTTTTATCTTTTTGCCTATTACATTTTCACATATGTGCAAGTTATAAATATCTTGAATGTATAAAGTGGATAAAGTTAATGTGTTTAAAATAGACATAAAAAAA-TCGTTTCAAAATTATGTTTCAGTGATGATTGATTAAAGGATATATATGTTTCATTTATTATTTATGTAAGTATCAGTTGTCATGTTGTCCTTGAATTTTTAAACATTTTTCCAAACTCGTTTAATCGAAGTAATAATTTTTGTTTAACTTCTTGTATTTTTCCTTTGCTATTTTCAGTTCAGACGAAAAATATAACGAAAGTATTTACAACAGTTCTATGTACAGTAGGCAAAATAAAGAAGCAAAACAAAAATACAAATGGTCGAGATCTTGTTATAAGAGTCGTAATAAGAGTGCGTGCACCAAATGCAATTCCACTTATTT----
Ncoylei_TiptonCreek_N837 ---------ATAAATATAAATAAATAATAAATAATAAATAATAAATAAATTTTTTGGAAGAATGATATATAGGCGCCGAATTATACGGGATATATATAATTCGGAGTGTCGCAGATACAACATTACTTGCTGTCGTTTTTATAGGATTCCTGTCTGGCAGGCGGAAGAACTTTTCGTATGGAAAATAAAATTTATCTGAAAACGGGCGCAAATAACTGAATTTTAAGGTCTGATCACTAGGGACCTAATTACATTTCGACGCTCTTTAGACTTTTGAATATAAAATAAGCTGAATAATCATGATTTGACAGTGACGCCAAATCTCCTACTCTGAGTCACAGGTCCCTGGAGAATCCCCGACCCCTAGCAAATATGAATAATATCTTGATTGGGGTTGATTGGGGTCGCGCCCTACTGTAATTGGCTAATTACCTGTGACGACAACCCCCACACGTGTCACCCTTACCCCTTGGTTCCAAACCCCCCCTTTTTTTGAGCACCCCTGTCTTCACTTTATCCCTTTGTTGCCACTCGCCACCCCAATATACTTCGGGAGATGTGTATAAATCCCCTACCCACACCCACTAGTGAGCAGGGGAATTGCCCTTCAAAGTATTATAAAATCCAGGTTCATTTTTCTTTCTGTTTTTATCTTTTTGCCTATTACATTTTCACATATGTGCAAGTTATAAATATCTTGAATGTATAAAGTGGATAAAGTTAATGTGTTTAAAATAGACATAAAAAAATTCGTTTCAAAATTATGTTTCAGTGATGATTGATTAAAGGATATATATGTTTCATTTATTATTTATGTAAGTATCAGTTGTCATGATGTCCTTGAATTTTTAAACATTTTTCCAAACTCGTTTAATCGAAGAAATAATTTTTGTTTAACTTCTTGTATTTTTCCTTTGCTATTTTCAGTTCAGACGAAAAATATAACGAAAGTATTTACAACAGGTCTAAGTACAGTAGGCAAAATAAAGAAGCAAAACAAAAATACAAATGGTCGAGATCTTGTTCTAAGAGTCGTAATAAGAGTGCGTGCACCAAATGCAATTCCACTTATTTACGC
Ncrosbyi_MtMitchell_N210 ----------------------AATAATAAATAATAAATAATAAATACATTTTTTGGAAGAATGATATATGGGCGCCGAATTATACGGGATATATATAATTCGGAGTGTCGCAGACACAACATTACGTGCTGTCCTTTTCATAGGATTCCTGTCTGTCGGGCGGAAGAACTTTTCGTATGGAAAATAAAATTTATCCGAAAACGGGCGCAAATAGCTGAATTTTAAGGTCTGATCACTAGGGACCTAATTACATTTCGACGCTCTTTAGACTTTTGAATATAAAATAAGCTGAATAATCATGATTTGACAGTGACGCCAAATCTCCTACTCTGAGTCACAGGTCCCTGGAGAATCCCCGACCCCTAGCAAATATGAATAATATCTTGATTGGGGTTGATTGGGGTCGCGCCCTACTGTAATTGGCTAATTACCTGTGACGACAGCCCCCACACGTGTCACCCTTACCCCTTGTTTCCAAACCCCCCCTTTTTTTGAGCACCCCTGTCTTCACTTCATCCCTTTGTTGCCACTCGCCACCCCAATATACTTCGGGAGATGTGTATAAATCCCCTACCCACACCCACCAGTGAGCAGGGGAATTGCCCTTCAAAGTATTATAAAATCCAGGTTCATTTTTCTTTCTGTTTTCATCTTTTTGGCTATTACATTTTCACATATGTGCAAGTTATAAATATTTTGAATGTATAAAGTGGATAAAGCTACTGTGTTTAAAATATACATAAAAAAATTCGCTTCAAAATTATGTTTTAGTGAAGATTGATTAAATGATATATT---------TATTATTTATGTAAGTATCAGATGTCATGGTGCCCTTGAATTTTGAAACATTTTTCCAAACTCGTGTAATCCAAGAAATAATTTTTGTTTAACTTCTTGTATTTTTCCTTTGCTATTTTCAGTTCAGACGGAAAAGATAACAAAAGTATTTACAACAGTTCTATGTAAAGTAGGCAAAATAAAGAAGCAAAACAAAAATACAAATGATCGAGATCTTGTTCTAAGAGTCGTAGTAAGAGTGCGTGCACCAAATGCAATTTCACT---------
Ncrosbyi_PricesCrk_N1143 ---TAAATAATAAATATAAATAAATAATAAATAATAAATAATAAATACATTTTTTGGAAGAATGATATATGGTCGCCGAATTATACGGGATATATATAATTCGGAGTGTCGCAGACACAACATTACGTGCTGTCCTTTTCATAGTATTCCTGTCTGTCAGGCGGAAGAACTTTTCGTATGGAAAATAAAATTTATCCGAAAACGGGCGCAAATAGCTGAATTTTAAGGTCTGATCACTAGGGACCTAATTACATTTCGACGCTCTTTAGACTTTTGAATATAAAATAAGCTGAATAATCATGATTTGACAGTGACGCCAAATCTCCTACTCTGAGTCACAGGTCCCTGGAGAATCCCCGACCCCTAGCAAATATGAATAATATCTTGATTGGGGTTGATTGGGGTCGCGCCCTACTGTAATTGGCTAATTACCTGTGACGACAGCCCCCACACGTGTCACCCTTACCCCTTGTTTCCAAACCCCCCCTTTTTTTGAGCACCCCTGTCTTCACTTCATCCCTTTGTTGCCACTCGCCACCCCAATATACTTCGGGAGATGTGTATAAATCCCCTACCCACACCCACCAGTGAGCAGGGGAATTGCCCTTCAAAGTATTATAAAATCCAGGTTCATTTTTCTTTCTGTTTTCATCTTTTTGGCTATTACATTTTCACATATGTGCAAGTTATAAATATTTTGAATGTATAAAGTGGATAAAGCTACTGTGTTTAAAATATACATAAAAAAATTCGCTTCAAAATTAAGTTTTAGTGAAGATTGATTAAATGATATATT---------TATTATTTATGTAAGTATCAGATGTCATGGTGCCCTTGAATTTTGAAACATTTTTCCAAACTCGTGTAATCCAAGAAATAATTTTTGTTTAACTTCTTGTATTTTTCCTTTGCTATTTTCAGTTCAGACGGAAAAGATAACAAAAGTATTTACAACAGTTCTATGTAAAGTAGGCAAAATAAAGAAGCAAAACAAAAATACAAATGATCGAGATCTTGTTCTAAGAGTCGTAGTAAGAGTGCGTGCACCAAATGCAATTTCACTTATTTACAC
Ncrosbyi_ShufordCrk_N1148 TAATAAATAATAAATATAAATAAATAATAAATAATAAATAATAAATAAATTTTTTGGAAGAATGATATATGGGCGCCGAATTATACGGGATATATATAATTTGGAGTGTCGCAGACACAACATTACGTGCTGTCCTTTTCATAGGATTCCTGCCTGTCAGGCGGAAGAACTTTTCGTATGGAAAATAAAATTTATCCGAAAACGGGCGCAAATAGCTGAATTTTAAGGTCTGATCACTAGGGACCTAATTACATTTCGACGCTCTTTAGACTTTTGAATATAAAATAAGCTGAATAATCATGATTTGACAGTGACGCCAAATCTCCTACTCTGAGTCACAGGTCCCTGGAGAATCCCCGACCCCTAGCAAATATGAATAATATCTTGATTGGGGTTGATTGGGGTCGCGCCCTACTGTAATTGGCTAATTACCTGTGACGACAGCCCCCACACGTGTCACCCTTACCCCTTGTTTCCAAACCCCCCCCTTTTTTGAGCACCCCTGTCTTCACTTCATC-CTTTGTTGCCACTCGCCACCCCAATATACTTCGGGAGATGTGTATAAATCCCCTACCCACACCCACCAGTGAGCAGGGGAATTGCCCTTCAAAGTATTATAAAATCCAGGTTCATTTTTCTTTCTGTTTTCATCTTTTTGGCTATTACATTTTCACATATGTGCAAGTTATAAATATTTTGAATGTATAAAGTGGATAAAGCTACTGTGTTTAAAATATACATAAAAAAATTCGCTTCAAAATTATGTTTTAGTGAAGATTGATTAAATGATATATT---------TATTATTTATGTAAGTATCAGATGTCATGGTGCCCTTGAATTTTGAAACATTTTTCCAAACTCGTGTAATCCAAGAAATAATTTTTGTTTAACTTCTTGTATTTTTCCTTTGCTATTTTCAGTTCAGACGGAAAAGATAACAAAAGTATTTACAACAGTTCTATGTAAAGTAGGCAAAATAAAGAAGCAAAACAAAAATACAAATGATCGAGATCTTGTT-----------------------------------------------------
Ndellingeri_WhitewFalls_N887 TAATAAATA------------AAATAATAAATAATAAATAATAAATACA-TTTTTGGTAGAATGATATATGGGCGCCGAATTATACGGGATATATATAATTCGGAGTGTCGCAGACAGAACATTACGTGCTGTCCTTTTTACAGGTTTCCTGTCTGTCAGGCGGAAGAACTTTTCGTATGGAAAATAAAATTTATCCAAAAACGGGCGCAAATAACTGAATTTTAAGGTCTGATCACTAGGGACCTAATTACATTTCGACGCTCTTTAGACTTTTGAATATAAAATAAGCTGAATAATCATGATTTGACAGTGACGCCAAATCTCCTACTCTGAGTCACAGGTCCCTGGAGAATCCCCGACCCCTAGCAAATATGAATAATATCTTGATTGGGGTTGATTGGGGTCGCGCCCTACTGTAATTGGCTAATTACCTGTGACGACAACCCCCACACGTGTCACCCTTACCCCTTGTTTCCAAACCCCCCTTTTTTTTGAGCACCCCTGTCTTCACTTCATCCCTTTGTTGCCACTCGCCACCCCAATATACTTCGGGAGATGTGTATAAATCCCCTACCCACACCCACCAGTGAGCAGGGGAATTGCCCTTCAAAGTACTATAAAATCCAGATTCATTTTTATTTCTGTTTTTATCTTTTTGGCTATTACATTTTCACATATGTGAAAGTTATAAATATTTTGAATGTACAAAGTGGAAAAAGTTAATGTGTTTAAAATAGACAT-AAAAAATTCATTTTAAAATTATATTTCAGTGATGATTGATTAGAGGATATATATGTTTTATTTATTATTTATGTAATTATCAGTTGTCATGTTGTCTTTGTATTTTTAAACATTTTTCCAAACTCGTCTAATCGAAGAAATGATTTTTGTTTAACTTCTTGTATTTTTCCTTTGCTATTTTCAGTTCAGACGGAAAAGATAACAAAAGTATTTACAACAGTTCTATGTACAGTAGGCAAAATAAAGAAGCAAA----------------------------------------------------------------------------------
Ndilutus_GrassyCreek_N670 ------------------------------------------------------------------------------------------------TAATTCGGAGTGTCGCAGACACAACATTACGTGCTGTCCTTTTTATAGGATTCCTGTCTGTCAGGCGGAAGAACTTTTCGTATGGAAAATAAAATTTATCCGAAAACGGGCGCAAATAACTGAATTTTAAGGTCTGATCACTAGGGACCTAATTACATTTCGACGCTCTTTAGACTTTTGAATATAAAATAAGCTGAATAATCATGATTTGACAGTGACGCCAAATCTCCTACTCTGAGTCACAGGTCCCTGGAGAATCCCCGACCCCTAGCAAATATGAATAATATCTTGATTGGGGTTGATTGGGGTCGCGCCCTACTGTAATTGGCTAATTACCTGTGACGACAACCCCCACACGTGTCACCTTTACCCCTTGCTTCCAGACCCCCCCTTTTTTTGAGCACCCCTGTCTTCACTTCATCCCTTTGTTGCCACTCGCCACCCCAATATACTTCGGGAGATGTGTATAAATCCCCTACCCACACCCACCAGTGAGCAGGGGAATTGCCCTTCAAAGTATTATAAAATCCAGTTTCATTTTTCTTTCTGTTTTTATCTTTTTGGATATTACATTTTCACATATGTGCAAGTTATAAATATTTTGAATGTATAAAGTGGATAAAGTTAATGTGTTTAAAATAGACATAAAGAAATTCGTTTCAAAATTATGTTTCAGGGATGATTGATTAAAGGATATATATGTTTTATTTATTAT---------------------------------------------------------------------------------------------------------------------------------------------------------------------------------------------------------------------------------------------------------------------------
Ndilutus_StarveRockCave_G3174 TAATAAATAATAAATATAAATAAATAATAAATAATAAATAATAAATACATTTTTTGGAAGAATGATATATGGGCGCCGAATTATACGGGATATATATAATTCGGAGTGTCGCAGACACAACATTACGTGCTGTCCTTTTTATAGGATTCCTGTCTGTCAGGCGGAAGAACTTTTCGTATGGAAAATAAAATTTATCCGAAAACGGGCGCAAATAACTGAATTTTAAGGTCTGATCACTAGGGACCTAATTACATTTCGACGCTCTTTAGACTTTTGAATATAAAATAAGCTGAATAATCATGATTTGACAGTGACGCCAAATCTCCTACTCTGAGTCACAGGTCCCTGGAGAATCCCCGACCCCTAGCAAATATGAATAATATCTTGATTGGGGTTGATTGGGGTCGCGCCCTACTGTAATTGGCTAATTACCTGTGACGACAACCCCCACACGTGTCACCTTTACCCCTTGCTTCCAGACCCCCCCTTTTTTTGAGCACCCCTGTCTTCACTTCATCCCTTTGTTGCCACTCGCCACCCCAATATACTTCGGGAGATGTGTATAAATCCCCTACCCACACCCACCAGTGAGCAGGGGAATTGCCCTTCAAAGTATTATAAAATCCAGTTTCATTTTTCTTTCTGTTTTTATCTTTTTGGATATTACATTTTCACATATGTGCAAGTTATAAATATTTTGAATGTATAAAGTGGATAAAGTTAATGTGTTTAAAATAGACATAAAGAAATTCGTTTCAAAATTATGTTTCAGGGATGATTGATTAAAGGATATATATGTTTTATTTATTATTTATGTAAGTATCAGTTGACATGTTGTCCTTGAATTTTT-------------AACTCGTCTAATCGAAGAAATAATTTTTGTTTAACTTCTTGTATTTTTCCTTTGCTATTTTCAGTTCAGACGAAAAAGATAACAAAAGTATTTACAACAGTTCTATGTACAGTAGGCAAAA----------------------------------------------------------------------------------------------
Nfridelli_LittlePigeon_N262 ------------------------TAATAAATAATAAATAATAAATACATTTTTTGGAAGAATGATATATGGGCGCCGAATTATACGGGATATATATAATTCGGAGTGTCGCAGACAGAACATTACGTGCTGTCCTTTTTACAGTTTTCCTGTCTGCCAGTCGGAAGAACTTTTCGTATGGAAAATAAAATTTATCCGAAAACGGGCGCAAATAACTGAATTTTAAGGTCTGATCACTAGGGACCTAATTACATTTCGACGCTCTTTAGACTTTTGAATATAAAATAAGCTGAATAATCATGATTTGACAGTGACGCCAAATCTCCTACTCTGAGTCACAGGTCCCTGGAGAATCCCCGACCCCTAGCAAATATGAATAATATCTTGATTGGGGTTGATTGGGGTCGCGCCCTACTGTAATTGGCTAATTACCTGTGACGACAACCCCCACACGTGTCACCCTTACCCCTTGTTTCCAAACCCCCCCTTTTTTTGAGCACCCCTGTCTTCACTTCATCCCTTTGTTGCCACTCGCCACCCCAATATACTTCGGGAGATGTGTATAAATCCCCTACCCACACCCACCAGTGAGCAGGGGAATTGCCCTTCGAAGTATTATAA-ATTCAGGTTCATTTTTCTTTCTGTTTTTATCTTTTTGGCTATTACATTTTCACATATGTGCAAGTTATAAATATTTTGAATGTACAAAGTGGAAAAAGTTAATGTGTTTAAAATAGACAC-AAAAAATTCATTTTAAAATTATGTTTCAGTGATGATTGATTAGAGGATATATATGTTTTATTTATTATTTATGTAATTATCATTTGTCATGTTGTCCTTGGATTTTTAAACATTTTTCCAAACTCGTCTAATCGAAGAAATGATTTTTGTTTAACTTCTTGTATTTTTCCTTTGCTATTTTCAGTTCAGACGGAAAAGATAACAAAAGTATTTACAACAGTTCTATGTACAGTAGGCAAAATAAAGAAGCAAAACAAAAGTACAAATGGTCTAGATCTTGTTCTAAGAGTCGTAGTAAGAGTGCGTGCACCAAATGCAATTTCCCTTATTTACGC
Ngeorgia_Sittons_N073 TGATTTATAAAAAATATAA-------CTTAATAATAAATAATAAATACATTTTTTGGAAGAATGATATATGGGCGCCGAATTATACGGGATATATATAATTCGGAGTGTCGCAGACAGAACATTACGTGCTGTCCTTTTTATAGGATACCTGTCTGTCAGGCGGAAGAACTTTTCGTATGGAAAATAAAATTTATCCAAAAACGGGCGCAAATAACTCAATTTTAAGGTCTGATCACTAGGGACCTAATTACATTTCGACGCTCTTTAGACTTTTGAATATAAAATAAGCTGAATAATCATGATTTGACAGTGACGCCAAATCTCCTACTCTGAGTCACAGGTCCTTGGAGAATTCCCGACCCCTAGCAAATATGAATAATATCTTGATTGGGGTTGATTGGGGTCGCGCCCTACTGTAATTGGCTAATTACCTGTGACGACAA-CCCCACACGTGTCACCCTTACCCCTTGTTTCCAAACCCCCTCTTTTTTTGAGCACCCCTGTCTTCACTTCATCCCTTTGTTGCCACTCGCCACCCCAATATACTTCGGGAGATGTATATAAATCCCCTACCCACACCCACCAGTGAGCAGGGGAATTGCCCTTCAAAGTATTATAAAATCCAGGTTCATTTTTCTTTCTGCTTTTATCTTTTTGGCCATTACATTTTCACATATGTGCAAGTTATAAATATTTTGAATGTATAAAGTGGAAAAAGTTAATGTGTTTAAAATAGACAT-AAAAAATTCATCTCAAAATTATGTTTCAGTGATGATTGATTAGAGGATATTTATGTTTTATTTATTTTTTATGCAATTATCAGTTGTCATGTTGTCCTTGGATTTTTAAACATTTTTCCAAACTCATCTAATCGAAGAAATAATTTTTGTTTAACTTCTTGTATTTTTCCTTTGCTATTTTCAGTTCAGACGGAAAAGATAACAAAAGTATTTACAACAGTTATAGGTACAGTAGGTAAAATAAAGAAGCAAAACAAAAATACAAATGGTCGAGATATTGTTCTAAGAGTCGTAGTAAGGGTGCGTGCACCAAATGCAATTTCACTTATTTACGC
Ngertschi_FrenchBroad_N968 ---TAAATAATAAATATAAATAAATAATAAATAATAAATAATAAATACATTTTTTGGAAGAATGATATATGGGCGCCGAATTATACGGGATATATATAATTCGGAGTATCGCAGACATAACATTACGTGCTGTCCTTTTCATAGGATTCCTGTCTGTCAGGCGGAAGAACTTTTCGTATGGAAAATAAAATTTATCCGAAAACGGGCGCAAATAGCTGAATTTTAAGGTCTGATCACTAGGGACCTAATTACATTTCGACGCTCTTTAGACTTTTGAATATAAAATAAGCTGAATAATCATGATTTGACAGTGACGCCAAATCTCCTACTCTGAGTCACAGGTCCCTTGAGAATCCCCGACCCCTAGCAAATATGAATAATATCTTGATTGGGGTTGATTGGGGTCGCGCCCTACTGTAATTGGCTAATTACCTGTGACGACAGCCCCCACACGTGTCACCCTTACCCCTTGTTTCCAAACCCCCCCCTTTTTTGAGCACCCCTGTCTTCACTTCATCCCTTTGTTGCCACTCTCCACCCCAATATACTTCGAGAGATGTGTATAAATCCCCTACCCACACCCACCAGTGAGCAGGGGAATTGCCCTTCAAAGTATTATAAAATACAGGTTCATTTTTCTTTCTGTTTTTATCTTTTTGGCTATTACATTTTCACATATGTGCAAGTTATAAATATTTTGAATGTATAAAGTGGATAAAGCTACTGTGTTTGAAATATACATAAAAAAATTCGCTTCAAAATTATGTTTTAGTGAAGATTGATTAAATGATATATT---------TATTATTTATGTAAGTATCAGTTGTTATGGTGCCCTTGAATTTTGAAACATTTTTCCAAACTCGTGTAATCCAAGAAATACTTTTTGTTTAACTTCTTGTATTTTTCCTTTGCTATTTTCAGTTGAGACGGAAAAGATAACAAAAGTATTTACAACAGTTCTATGTAAAGTAGGCAA------------------------------------------------------------------------------------------------
Ngertschi_HickoryNutGap_N810 TAATAAATAATAAATATAAATAAATAATAAATAATAAATAATAAATACATTATTTGGAAGAATGATATATGGGCGCCGAATTATACGGGATATATATAATTCGGAGTGTCGCAGACACAACATTACGTGCTGTCCTTGTCATAGGATTCCTGTCTGTCAGGCGGAAGAACTTTTCGTATAGAAAATAAAATTTATCTGAAAACGGGCGCAAATAGCTGAATTTTAAGGTCTGATCACTAGGGACCTAATTACATTTCGACGCTCTTTAGACTTTTGAATATAAAATAAGCTGAATAATCATGATTTGACAGTGACGCCAAATCTCCTACTCTGAGTCACAGGTCCCTTGAGAATCCCCGACCCCTAGCAAATATGAATAATATCTTGATTGGGGTTGATTGGGGTCGCGCCCTACTGTAATTGGCTAATTACCTGTGACGACAGCCCCCACACGTGTCACCCTTACCCCTTGTTTCCAAACCCCCCCCTTTTTTGAGCACCCCTGTCTTCACTTCATCCCTTTGTTGCCACTCTCCACCCCAATATACTTCGAGAGATGTGTATAAATCCCCTACCCACACCCACCAGTGAGCAGGGAAATTGCCCTTCAAAGTATTATAAAATCCAGGTTCATTTTTCTTTCTGTTTTTATCTTTTTGGCTATTACATTTTCACATATGTGCAAGTTATAAATATTTTGAATGTATAAAGTGGATAAAGCTACTGTGTTTAAAATATACATAAAAAAATTCGCTTCAAAATTATGTTTTAGTGAAGATTGATTAAATGATATATT---------TATTAT---------------------------------------------------------------------------------------------------------------------------------------------------------------------------------------------------------------------------------------------------------------------------
Nholsingeri_BrumleyCrk_N916 ---TAAATAATAAATATAAATAAATAATAAATAATAAATAATAAATACATTTTTTGGAAGAATGATATAAGGGCGCCGAATTATACGGGATATATATAATTCGGAGTGTGGCAGGCACAACATTACGTGCTGTCCTTTTTATAGGATTCTTGTCTGTCAGGCGGAAGAACTTTTCGTATGGAAAATAAAATTTATCCGAAAACGGGCGCAAATAACTGAATTTTAAGGTCTGATCACTAGGGACCTAATTACATTTCGACGCTCTTTAGACTTTTGAATATAAAATAAGCTGAATAATCATGATTTGACAGTGACGCCAAATCTCCTACTCTGAGTCACAGGTCCCCGGAGAATCCCCGACCCCTAGCAAATATGAATAATATCTTGATTGGGGTTGATTGGGGTCGCGCCCTACTGTAATTGGCTAATTACCTGTGACGACAACCCCCACACGTGTCACCCTTACCCCTTGCTTCCAGACCCCCCCTTTTTTTGAGC-CCCCTGTCTTCACTTCATCCCTTTGTTGCCACTCGCCACCCCAATATACTTCGGGAGATGTGTATAAATCCCCTACCCACACCCACCAGTGATCAGGGGAATTGCCCTTCAAAGTATTATAAAATCCAGGTTCATTTTTCTTTCTGTTTTTATCTTTTTGGCTATTACATTTTCACATATGTGCAAGTTATAAATATTTTGAATGTATAAAGTGGATAAAGTTAATGTGTTTAAAATAGACATAAAAAAATTCGTTTCAAAATTATGTTTCAGGGATGATTGATTAAAGGATATATATGTTTTATTTATAATTTATGTAAGTATCAGTTGACATG---TCCTTGAATTTTT-------------AACTCGTCTAATCGAAGAAATAATTTTTGTTTAACTTCTTGTATTTTTCCTTTGCTATTTTCAGTTCAGACGGAAAAGATAACAAACGTATTTACAACAGTTCTATGTACAGTAGGCAAAATAAAGAAGCAAAACAAAAATACAAATGATCGAGATCTTGTTCTAAGAGTCGTAGTAAGAGTGCGTGCACCAACTGCAATTTCACTTATTTACGC
Njonesi_CaveSpringCave_N390 TGATTTATAAAAAATATAACTAAATAATAAATAATAAATAATAAATACATTTTTTGGAAGAATGATATATGGGCGCCGAATTATACGGGATATATATAATTCGGAGTGTCGCAGACAGAACATTACGTGCTGTCCTTTTTACAGGTTTCCTGTCTGTCAGGCGGAAGAACTTTTCGTATGGAAAATAAAATTTATCCGAAAACGGGCGCAAATAACTGAATTTTAAGGTCTGATCACTAGGGACCTAATTACATTTCGACGCTCTTTAGACTTTTGAATATAAAATAAGCTGAATAATCATGATTTGACAGTGACGCCAAATCTCCTACTCTGAGTCACAGGTCCCTGGAGAATCCCCGACCCCTAGCAAATATGAATAATATCTTGATTGGGGTTGATTGGGGTCGCGCCCTACTGTAATTGGCTAATTACCTGTGACGACAACCCCCACACGTGTCACCCTTACCCCTTGTTTCCAAATCCCCCCTTTTTTTGAGCACCCCTGTCTTCACTTCATCTCTTTGTTGCCACTCGCCACCCCAATATACTTCGGGAGATGTGTATAAATCCCCTACCCACACCCACCAGTGAGCAGGGGAATTGCCGTTCAAAGTATTATAAAATCCAGATTCATTTTTCTTTCTGTTTTTATCTTTTTGGCTATTACATTTTCACATATGTGCAAGTTATAAATATTTTGAATGTATAAAGTGGAAAAAGTTAATGTGTTTAAAATAGACAT-AAAAAATTCATTTTAAAATTATGTTTCAGTGATTATTGATTAGAGGATATATATGTTTTATTTATTATTTATGTAATTATCAGTTGTCATGTTGTCCTTGGATTTTTAAACATTTTTCCAAACTCGTCTAATCGAGGAAATGATTTTTGTTTAACTTCTTGTATTTTTCCTTTGCTATTTTCAGTTCAGACGGAAAAGATAACAAAAGTATTTAGAACAGTTCTATGTACAGTAGGCAAAATAAAGAAGCAAAACAAAAGTA--AATGGTGTAGATCTTGTTCTAAGAGTCGTAGTAAGAGTGCGTGCACCAAATGCAATTTCACTTATTTACGC
Nfurtivus_HugdenBranch_G3175 TGATTTATAAAAAATATAA-------CTTAATAATAAATAATAAATAAATTTTTTGGA-GAATGATATATGGGCGCCGAATTATACGGGATATATATAATTCGGAGTGTCGCAGACAGAACATTACGTGCTGCCCTTTTTATAGGATTCCTGTCTGTCAGGCGGAAGAACTTTTCGTATGGAAAATAAAATTTACCCGAAAACGGGCGCAAATAACTGAATTTTAAGGTCTGATCACTAGGGACCTAATTACATTTCGACGCTCTTTAGACTTTTGAATATAAAATAAGCTGAATAATCATGATTTGACAGTGACGCCAAATCTCCTACTCTGAGTCACAGGTCCCTGGAGAATCCCCGACCCCTAGCAAATATGAATAATATCTTGATTGGGGTTGATTGGGGTCGCGCCCTACTGTAATTGGCTAATTACCTGTGACGACAACCCCCACACGTGTCACCCTTACCCCTTGTTTCCAAACCCCCCCCTTTTTTGAGCACCCCTGTCTTCACTTCATCCCTTTGTTGCCACTCACCATCCCAATATACTTCGGGAGATGTATATAAATCCCCTACCCACACCCACCAGTGAGCAGGGGAATTGCCCTTCAAAGTGTTATAAAATCCAGGTTCATTTTTCTTTATGTTTTTTTCTTTTTGGCTATTACATTTTCACATATGTGCAAGTTATAAATATTTTGAAGGTATAAAGTAGATAAAGTTAATGTGTTTAAAATAGACAT--AAAAATTCATTTCAAAATTATGTTTCAGTGATGATTGATTAGAAGATATATATGTTTTATTTATTATTTATGTAGTTATT-------------TTCATGGATGTGT--------------------------------------------------------TTTATTGTGTGCTATTTTCAGTTCAGACGGAAAAGATAACAAAAGTATTTACAACAGTTCTATGTACAGTAGGGAAAATAAAGAAGTAAAACAAAAATACAAATGGTCGAGATCTTGTTCTAAGAGTCTTAGTAAGAGTGCGTGCACCAAATGCAATTTCACTTACTTACGC
Nlowderi_ChestnutBranch_N731 TGATTTATAAAAAATATAACT-AATAATAAATAATAAATAATAAATACATTTTTTGGAAGAATGATATATGGGGGCCGAATTATACGGGATATATATAATTCGGAGTGTCGCAGACAGAACATTTGGTGCTGTCTTTTTTATAGGATTCCTGTCTGTCAGGCGGAAGAACTTTTCGTATGGAAAATAAAATTTATCCGAAAACGGGCGCAAATAACTGAATTTTAAGGTCTGATCACTGGGGACCTAATTACATTTCGACGCTCTTTAGACTTTTGAATATAAAATAAGCTGAATAATCATGATTTGACAGTGACGCCAAATCTCCTACTCTGAGTCACAGGTCCCTGGAGAATCCCCGACCCCTAGCAAATATGAATAATATCTTGATTGGGGTTGATTGGGGTCGCGCCCTACTGTAATTGGCTAATTACCTGTGACGACAACCCCCACACGTGTCACCCTTACCCCTTGTTTCCAAACCCCCCCTTTTTTTGAGCACCCCTGTCTTCACTTCATCCCTTTGTTGCCACTCACCACCCCAATATACTTCGGGAGATGTGTATAAATCCCCTACCCACACCCACCAGTGAGCAGGGGAATTGCCCTTCAAAGTATTATAAAATCCAGGTTCATTTTTCTTTCTGTTTTTATCTCTTTGGCTATTACATTTTCACATATGTGCAAGTTATAAATATTTTGAATGTATAAAGTAGATAAAGTTAATGTGTTTAAAATAGACAT-AAAACATTCATTTCAAAATTATGTTTCAGTGATGATTGATTAGAAAATATATATGTTTTATTTATTATTTATGTAGTTATT-------------TTCATGGGTGTGT--------------------------------------------------------TTTATTGTGTGCTATTTTCAGTTCAGGCGGAAAAGATAACAAAAGTATTTAACACAGTTCTATGTACAGTAAGTAAAATAAAGAAGCAAAACAAAAATACAAATTTTCGTGATCTTGTTCTAAGAGTCGTAGTAAGAG-TAGTGCACCAAATGCAATTTCACTTATTTACGC
Nlowderi_upperFiresCreek_N820 TGATTTATAAAAAATATAACTAAATAATAAATAATAAATAATAAATACATTTTTTGGAAGAATGATATATGGGTGCCGAATTATACGGGATATATATAATTCGGAGTGTCGCAGACAGAACATTAGGTGCTGTCTTTTTTATAGGATTCCTGTCTGTCAGGCGGAAGAACTTTTCGTATGGAAAATAAAATTTATCCGAAAACGGGCGCAAATAACTGAATTTTAAGGTCTGATCACTGGGGACCTAATTACATTTCGACGCTCTTTAGACTTTTGAATATAAAATAAGCTGAATAATCATGATTTGACAGTGACGCCAAATCTCCTACTCTGAGTCACAGGTCCCTGGAGAATCCCCGACCCCTAGCAAATATGAATAATATCTTGATTGGGGTTGATTGGGGTCGCGCCCTACTGTAATTGGCTAATTACCTGTGACGACAACCCCCACACGTGTCACCCTTACCCCTTGTTTCCAAACCCCCCC-TTTTTTGAGCACCCCTGTCTTCACTTCATCCCTTTGTTGCCACTCACCACCCCAATATACTTCGGGAGATGTGTATAAATCCCCTACCCACACCCACCAGTGAGCAGGGGAATTGCCCTTCAAAGTATTATAAAATCCAGGTTCATTTTTCTTTCTGTTTTTATCTCTTTGGCTATTACATTTTCACATATGTGCAAGTTATAAACATTTTGAATGTATAAAGTAGATAAAGTTAATGTGTTTAAAATAGACAT-AAAACATTCATTTCAAAATTATGTTTCAGTGATGATTGATTAGAAAATATATATGTTTTATTTATTATTTATGTAGTTATT-------------TTCATGGGTGTGT--------------------------------------------------------TTTATTGTGTGCTATTTTCAGTTCAGACGGAAAAGATAACAAAAGTATTTAAAACAGTTCTATGTACAGTAGGCAAAATAAAGAAGCAAAACAAAAATACAAATTTTCGTGATCTTGTTCTAAGAGTCGTAGTAAGAG-TAGTGCACCAAATGCAATTTCACTTATTTACGC
Nlula_BeeRockCave_G2091 AGATTTATAAAAAATATAA-------CTTAATAATAAATAATAAATACATTTTTTGGAAGAATGATATATGGGCGCCGAATTATACGGGATATATATAATTCGGAGTGTCGCAGACAGAACATTACGTGCTGTCCTTTATATAGGATTCCTGTCTGTCAGGCGGAAGAACTTTTCGTATGGAAAATAAAATTTATCCGAAAACGGGCGCAAATAACTGAATTTTATGGTCTGGTCACTAGGGACCTAATTACATTTCGACGCTCTTTAGACTTTTGAGTATAAAATAAGCTGAATAATCATGATTTGACAGTGACGCCAAATCTCCTACTCTGAGTCACAGGTCCCTGGAGAATTCCCGACCCCTAGCAAATATGAATAATATCTTGATTGGGGTTGATTGGGGTCGCGCCCTACTGTAATTGGCTAATTACCTGTGACGACAA-CCCCACACGTGTCACCCTTACCCCTTGTTTCCAAACCCCCCCTTTTTTTGAGCACCCCTGTCTTCACTTCATCCCTTTGTTGCCACTCGCCACCCCAATATACTTCGGGAGATGTGTATAAATCCCCTACCCACACCCACCAGTGAGCAGGGGAATTGCCCTTCAAAGTATTATAAAATCCAGGTTCATTTTTCTTTCTGTTTTTATCTTTTGGGCTATTACATTTTCACATATGTGCAAGTTATAAATATTTTGAATGT---AAGTGGAAAAAGTTAATGTGTTTAAAATAGACAT-AAAAAATTCATCTCAAAATTATGTTTAGGTGATGATTGATTGGAGGATATTTATGTTTTATTTATTATTTATGTAATTATCAGTTGTCATGTTGTCCTTGGATTTTTAAACATTTTTCCAAACTCATCTAATCGAAGAAATAATTTTTGTTTAACTTCTTGTATGTTTCCTTTGCTATTTTCAGTTCAGACGGAAA-GATAACAAAAGTATTTACAACAGTTATATGTACAGTAGGTAAAATAAAGGAGCAAAACAAAAATACAAATGGTCGAGATCTTGTTCTAAGAGTCGTAGTAAGGGTGCGTGCACCAAATGCAGTTTCA-----------
Nlula_LulaFallsCave_G2084 AGATTTATAAAAAATATAA-------CTTAATAATAAATAATAAATACATTTTTTGGAAGAATGATATATGGGCGCCGAATTATACGGGATATATATAATTCGGAGTGTCGCAGACAGAACATTACGTGCTGTCCTTTATATAGGATTCCTGTCTGTCAGGCGGAAGAACTTTTCGTATGGAAAATAAAATTTATCCGAAAACGGGCGCAAATAACTGAATTTTAAGGTCTGGTCACTAGGGACCTAATTACATTTCGACGCTCTTTAGACTTTTGAGTATAAAATAAGCTGAATAATCATGATTTGACAGTGACGCCAAATCTCCTACTCTGAGTCACAGGTCCCTGGAGAATTCCCGACCCCTAGCAAATATGAATAATATCTTGATTGGGGTTGATTGGGGTCGCGCCCTACTGTAATTGGCTAATTACCTGTGACGACAA-CCCCACACGTGTCACCCTTACCCCTTGTTTCCAAACCCCCCCTTTTTTTGAGCACCCCTGTCTTCACTTCATCCCTTCGTTGCCACTCGCCACCCCAATATACTTCGGAAGATGTGTATAAATCCCCTACCCACACCCACCAGTGAGCAGGGGAATTGCCCTTCAAAGTATTATAAAATCCAGGTTCATTTTTCTTTCTGTTTTTATCTTTTGGGCTATTACATTTTCACATATGTGCAAGTTATAAATATTTTGAATGT---AAGTAGAAAAAGTTAATGTGTTTAAAATAGACAT-AAAAAATTCATCTCAAAATTATGTTTAGGTGATGATTGATTGGAGGATATTTATGTTTTATTTATTATTTATGTAATTATCAGTTGTCATGTTGTCCTTGGATTTTTAAACATTTTTCCAAACTCATCTAATCGAAGAAATAATTTTTGTTTAACTTCTTGTATGTTTCCTTTGCTATTTTCAGTTCAGACGGAAAAGATAACAAAAGTATTTACAACAGTTATATGTACAGTAGGTAAAATAAAGGAGCAAAACAAAAATACAAATGGTCGAGATCTTGTTCTAAAAGTCGTAGTAAGGGTGCGTGCACCAAATGCAGTTTCACTTATTTACGC
Nmimus_Straleys_N625 -----AATAATAAATATAAATAAATAATAAATAATAAATAATAAATACATTTTTTGGAAGAATGATATATGGGCGCC---------------------------------GCAGACACAACATTACGTGCTGTCCTTTTTATAGGATTCCTGTCTGTCAGGCGGAAGAACTTTTCGTATGGAAAATAAAATTTATCCGAAAACGGGCGCAAATAACTGTATTTTAAGGTCTGATCACTAGGGACCTAATTACATTTCGACGCTCTTTAGACTTTTGAATATAAAATAAGCTGAATAATCATGATTTGACAGTGACGCCAAATCTCCTACTCTGAGTCACAGGTCCCCGGAGAATCCCCGACCCCTAGCAAATATGAATAATATCTTGATTGGGGTTGATTGGGGTCGCGCCCTACTGTAATTGGCTAATTACCTGTGACGACAACCCCCACACGTGTCACCCTTACCCCTTGCTTCCAGACCCCCCCTTTTTTTGAGCACCCCTGTCTTCACTTCATCCCTTTGTTGCC-------ACCCCAATATACTTCGGGAGATGTGTATAAATCCCCTACCCACACCCACCAGTGAGCAGGGGAATTGCCCTTCAAAGTATTATAAAATCCAGGTTCATTTTTCTTTCTGTTTTTATCTTTTTGGCTATTACATTTTCACATATGTGCAAGTTATAAATATTTTGAATGTATAAAGTGGATAAAGTTAATGTGTTTAAAATAGACATAAAAAAATTCGTTTCAAAATTATGTTTCAGGGATGATTGATTAAAGGATATATATGTTTTAGTTATTATTTATGTAAGTATCAGTTGACATG---TCCTTGAATTTTT-------------AACTCGTCTAATCGAAGAAATAATTTCTGTTTAACTTCTTGTATTTTTCCTTTGCTATTTTCAGTTCAGACGGAAAAGATAACAAAAGTATTTACAACAGTTCTATGTACAGTAGGCAAAAAGAAGAAGCAAAACAAAAATACAAATGATCGAGATCTTGT------------------------------------------------------
Nnasicus_CaneyFork_N171 --ATAAATAATAAATATAAATAAATAATAAATAATAAATAATAAATGCATTTTTTGGAAGAATGATATATGGGCGCCGA------------------------GAGTGTCGCAGACACAACATTACGTGCTGTCCTTTTTATAGGATTCCTGTCTGTCAGGCGGAAGAACTTTTCGTATGGAAAATAAAATTTATCCGAAAACGGGCGCAAATAACTGAATTTTAAGGTCTGATCACTAGGGACCTAATTACATTTCGACGCTCTTTAAACTTTTGAATATAAAATAAGCTGAATAATCATGATTTGACAGTGACGCCAAATCTCCTACTCTGAGTCACAGGTCCCTGGAGAATCCCCGACCCCTAGCAAATATGAATAATATCTTGATTGGGGTTGATTGGGGTCGCGCCCTACTGTAATTGGCTAATTACCTGTGACGACAACCCCCACACGTGTCACCCTTACCCCTTGTTTCCAAACCCCCCCTTTTTTTGAGCACCCCTGTCTTCACTTCATCCCTTTGTTGCCACTCGCCACCCCAATATACTTCGGGAGATGTGTATAAATCCCCTACCCACACCCACCAGTGAACAGGGGAATTGCCCTTCAAAGTATTATAAAATCCAGGTTCATTTTTCTTTCTTTTTTTATCTTTTTGGTTATTACATTTTCACATATGTGCAAGTTATAAATATTTTGAATGTATAAAGTGGATAAAGCTACTGTGTTTAAAATATACATAAAATAATTCGCTTCAAAATTATGTTTCAGTGAAGATTGATTAAAAGATATATT---------TATTATTTATGTAAGTATCAGTTGTCATGGTGCCCTTGAATTTTGAAACATTTTTCCAAACTCGTGTAATCCAAGAAATAATTTTTGTTTAACTTCTTGTATTTTTCCTTTGCTATTTTCAGTTCAGACGGAAAAGATAACAAAAGTATTTACAACAGTTCT---------------------------------------------------------------------------------------------------------------
Nnasicus_ConnosteeFalls_N696 TGATTAATAAAAAATATAACT-AAACATAAATAATAAATAATAAATGCATTTTTTGGAAGAATGATATATGGGCGCCGAATTATACGGGATATATATAATTCGGAGTGTCGCAGACACAACATTACGTGCTGTCCTTTTTATAGGATTCCTGTCTGTCAGGCGGGAGAACTTTTCGTATGAAAAATAAAATTTATCCGAAAACGAGCGCAAATAACTGAATTTTAAGGTCTGATCACTAGGGACCTAATTACATTTCGACGCTCTTTAAACTTTTGAATATAAAATAAGCTGAATAATCATGATTTGACAGTGACGCCAAATCTCCTACTCTGAGTCACAGGTCCCTGGAGAATCCCCGACCCCTAGCAAATATGAATAATATCTTGATTGGGGTTGATTGGGGTCGCGCCCTACTGTAATTGGCTAATTACCTGTGACGACAACCCCCACACGTGTCACCCTTACCCCTTGTTTCCAAACCCCCCTTTTTTTTGAGCACCCCTGTCTTCACTTCATCCCTTTGTTGCCACTCGCCACCCCAATATACTTCGGGAGATGTGTATAAATCCCCTACCCACACCCACCAGTGAACAGGGGAATTGCCCTTCAAAGTATTATAAAATCCAGGTTCATTTTTCTTTCTGTTTTTATCTTTTTGGTTATTACATTTTCACATATGTGCAAGTTATAAATATTTTGAATGTATAAAGTCGATAAAGCTACTGTGTTTAAAATATACATAAAAAAATTCGCTTCAAAATTATGTTTCAGTGAAGATTGATTAAAAGATATATT---------TATTATTTATGTAAGTATCAGTTGTCATGGTGCCCTTGAATTTTGAAACATTTTTCCAAACTCGTGTAATCCAAGAAATAATTTTTGTTTAACTTTTTGTATTTTTCCTTTGCTATTTTCAGTTCAGACGGAAAAGATAACAAAAGTATTTACAACAGTTCTATGTAAAGTAGGCAAAATAAAGAAGCAAAACAAAAATACAAATGATCGAGATCTTCTTCTAAGAGTCGTAGTAAGAGTGCGTGCACCAAATACAATTTCACCTATTTACG-
Nnasicus_CoweeTrain_N189 ---------------------AAATAATAAATAATAAATAATAAATGCATTTTTTGGAAGAATGATATATGGGCGCCGAATTATACGGGATATATATAATTCGGAGTGTCGCAGACACAACATTACGGGCTGTCCTTTTTATAGGATTCCTGTCTGTCAGGCGGAAGAACTTTTCGTATGGAAAATAAAATTTATCCGAAAACGAGCTCAAATAACTGAATTTTAAGGTCTGATCACTAGGGACCTAATTACATTTCGACGCTCTTTAAACTTTTGAATATAAAATAAGCTGAATAATCATGATTTGACAGTGACGCCAAATCTCCTACTCTGAGTCACAGGTCCCTGGAGAATCCCCGACCCCTAGCAAATATGAATAATATCTTGATTGGGGTTGATTGGGGTCGCGCCCTACTGTAATTGGCTAATTACCTGTGACGACAACCCCCACACGTGTCACCCTTACCCCTTGTTTCCAAACCCCCCCTTTTTTTGAGCACCCCTGTCTTCACTTCATCCCTTTGTTGCCACTCGCCACCCCAATATACTTCGGGAGATGTGTATAAATCCCCTACCCACACCCACCAGTGAACAGGGGAATTGCCCTTCAAAGTATTATAAAATCCAGGTTCATTTTTCTTTCTGTTTTTATCTTTTTGGTTATTACATTTTCACATATGTGCAAGTTATAAATATTTTGAATTTATAAAGTGGATAAAGCTACTGTGTTTAAAATATACATAAAAAAATTCGCTTCAAAATTATGTTTCAGTGAAGATTGATTAAAATATATATT---------TATTATTTATGTAAGTATCAGTTGTCATGGTGCCCTTGAATTTTGAAACATTTTTCCAAACTCGTGTAATCCAAGAAATAATTTTTGTTTAACTTCTTGTATTTTTCCTTTGCTATTTTCAGTTCAGACGGAAAAGATAACAAAAGTATTTACAACAGTTCTATGTAAAGTAGGCAAAATAAAGAAGCAAAAC--------------------------------------------------------------------------------
Npaynei_Grindstaff_N646 ----------TAAATATAAATAAATAATAAATAATAAATAATAAAAACATTTTTTGGAAGAATGATATATGGGCGCCGAATTATACGGGATATATATAATTCGGAGTGTCGCAGACACAACATTACGTGCTGTCCTTTTTATAGGATTCCTGTCTGTCAGGCGGAAGAACTTTTCGTATGGAAAATAAAATTTATCCGAAAACGGGCGCAAATAACTGAATTTTAAGGTCTGATCACTAGGGACCTAATTACATTTCGACGCTCTTTAGACTTTTGAATATAAAATAAGCTGAATAATCATGATTTGACAGTGACGCCAAATCTCCTACTCTGAGTCACAGGTCCCCGGAGAATCCCCGACCCCTAGCAAATATGAATAATATCTTGATTGGGGTTGATTGGGGTCGCGCCCTACTGTAATTGGCTAATTACCTGTGACGACAACCCCCACACGTGTCACCCTTACCCCTTGCTTCCAGAC-CCCCCTTTTTTTGAGCACCCCTGTCTTCACTTCATCCCTTTGTTGCCACTCGCCACCCCAATATACTTCGGGAGATGTGTATAAATCCCCTGCCCACACCCACCAGTGAGCAGGGGAATTGCCCTTCAAAGTATTGTAATATCCAGGTTCATTTTTCTTTCTGTTGTTATCTTTTTGGCTATTACATTTTCACATATGTGCAAGTTATAAATATTTTGAATGTATAAAGTGGATAAAGTTAATGTATTTAAAATAGACATAAAAAAATTCGTTTCAAAATTATGTTTCAGGGATGATTGATTAAAGGATATATATGTTTTATTTATTATTTATGTAAGTATCAGTTGACATGTTGTCCTTGAATTTTG-------------ACCTCGTCTAATCGAAGAAATAATTTTTGTTTAACTTCTTGTATTTTTCCTTTGCTATTTCCTGTTCAGACGGAAAAGATAA-----GTATTTACAACAGTTCTATGTACAGTAGGCAAAATAAAGAAGCAAAACAAAAATACAAATGATCGAGATCTTGTTCTAAGAGTCGTAGTAAGAATGCGTGCACCAAATGCAATTTCACTTATTTACGC
Npaynei_NorrisDamCave_N348 -------TAATAAATATAAATAAATAATAAATAATAAATAATAAATACATTTTTTGGGAGAATGATATATGGGCGCCGAATTATACGGGATATATATAATTCGGAGTGTCGCAGACACAACATTACGTGCTGTCCTTTTTATAGGATTCCTGTGTGTCAGGCGGAAGAACTTTTCGTATGGAAAATAAAATTTATCCGAAAACGGGCGCAAATAACTGAATTTTAAGGTCTGATCACTAGGGACCTAATTACATTTCGACGCTCTTTAGACTTTTGAATATAAAATAAGCTGAATAATCATGATTTGACAGTGACGCCAAATCTCCTACTCTGAGTCACAGGTCCCCGGAGAATCCCCGACCCCTAGCAAATATGAATAATATCTTGATTGGGGTTGATTGGGGTCGCGCCCTACTGTAATTGGCTAATTACCTGTGACGACAACCCCCACACGTGTCACCCTTACCCCTTGCTTCCAGAC-CCCCACTTTTTTGAGCACCCCTGTCTTCACTTCATCCCTTTGTTGCCACTCGCCACCCCAATATACTTCGGGAGATGTGTATAAATCCCCTGCCCACACCCACCAGTGAGCAGGGGAATTGCCCTTCAAAGTATTATAATATCCAGGTTCATTTTTCTTTCTGTTCTTATCTTTTTGGCTATTACATTTTCACATATGTGCAAGTTATAAATATTTTGAATGTAGAAAGTGGATAAAGTTAATGTATTTAAAATAGACATAAAAAAATTCGTTTCAAAATTATGTTTCAGGGATGATTGATTAAAGGATATATATGTTTTATTTATTATTTATGTAAGTATCAGTTGACATGTTGTCCTTGAATTTTT-------------ACCTCGTCTAATCGAAGAAATAATTTTTGTT-AACTTCTTGTATTTTTCCTTTGCTATTTCCTGTTCAGACGGAAAAGATAA-----GTATTTACAACAGTTCTATGTACAGTAGGCAAAATAAAGAAGCAAAACAAAAATACAAATGATCGAGATCTTGTTCTAAGAGTCGTAGTAAGAGTGCGTGCACCAAATGCAATTTCACTTATTTACGC
Npaynei_UnakaMtns_N943 ----------------------AATAATAAATAATAAATAATAAAAACATTTTTTGGAAGAATGATATATGGGCGCCGAATTATACGGGATATATATAATTCGGAGTGTCGCAGACACAACATTACGTGCTGTCCTTTTTATAGGATTCCTGTCTGTCAGGCGGAAGAACTTTTCGTATGGAAAATAAAATTTATCCGAAAACGGGCGCAAATAACTGAATTTTAAGGTCTGATCACTAGGGACCTAATTACATTTCGACGCTCTTTAGACTTTTGAATATAAAATAAGCTGAATAATCATGATTTGACAGTGACGCCAAATCTCCTACTCTGAGTCACAGGTCCCCGGAGAATCCCCGACCCCTAGCAAATATGAATAATATCTTGATTGGGGTTGATTGGGGTCGCGCCCTACTGTAATTGGCTAATTACCTGTGACGACAACCCCCACACGTGTCACCCTTACCCCTTGCTTCCAGACCCCCCCTTTTTTTGAGCACCCCTGTCTTCACTTCATCCCTTTGTTGCCACTCGCCACCCCAATATACTTCGGGAGATGTGTATAAATCCCCTGCCCACACCCACCAGTCAGCAGGGGAATTGCCCTTCAAAGTATTATAATATCCAGGTTCATTTTTCTTTCTGTTGTTATCTTTTTGGCTATTACATTTTCACATATGTGCAAGTTATAAATATTTTGAATGTATAAAGTGGATAAAGTTAACGTATTTAAAATAGACATAAAAAAATTCGTTTCAAAATTATGTTTCAGGGATGATTGATTAAAGGATATATATGTTTTATTTATTATTTATGTAAGTATCAGTTGACATGTTGTCCTTGAATTTTT-------------ACCTCGTCTAATCGAAGAAATAATTTTTGTTTAACTTCTTGTATTTTTCCTTTGCTATTTCTTGTTCAGACGGAAAAGATAA-----GTATTTACAACAGTTCTATGTACAGTAGGCAAAATAAAGAAGCAAAACAAAAATACAAATGATCGAGATCTTGTTCTAAGAGTCGTAGTAAGAGTGCATGCACCAAATGCAATTTCACTTATTTACGC
Npecki_HurricaneMazeCave_G2100 TGAT-TATAAAAAATATAA-------TTTAAATATAAATAATACATACATTTTTTGGAAGAATAATATA-GGGGGCCGAATTATACGATATATATATAATTCAGAGTGCCGCAGACACAACATTACGTGCTGTCATTTTTATAGGATTCCTGTCTGTCAGACGGAAGAACTTTTCCAATGGAAAATAGAATTTATCCGAAAACAAGCGCAAATAACTGAATTTTAAGGTCTGATCACTAGGGACCTAATTACATTTCGACGCTCTTTAGACTTTTGAATATAAAATAAGCTGAATAATCATGATTTGACAGTGACGCCAAATCTCCTACTCTGAGTCACAGGTCCCTGGAGAATCCCCGACCCCTAGCAAATATGAATAATATCTTGATTGGGGTTGATTGGGGTCGCGCCCTACTGTAATTGGCTAATTACCTGTGACGACAGCCCCCACACGTGCCACCCTTACCCCTTGTTTCCAAATCCCCCGTTTTTTTGCGCACCCCTGTCTTCACTTCATCCCTTTGTTGCCACTCGCCATCCC-ATACACTTCGGGAGATGTGTATAAATCCCCTACCCACACCCACCAGTGAGCAGGGGAATTGTCCTTCAAAGTATTATAAAATCCAGCTTTATTCTTCTTTCTGTTTTTATCTTTTTGGCTATTACATTGTCACATATGTGCAAGTTATACATGTTTTGAATGTATAAAATGAATAAAGCTCCTGTGTTTAAAATATACATAAAAAAAATCGTTTCAAAATTACGTTTCAGTGATGATTGATTAAAAGATATATATGTTTTATTTATTATTTATGGAAGAATCAGTTGTCATATTGCCTTTGAATTTTTAAACATTTTTCCAAACTCGTCTGATAGAAGAAGTAATTTTTGTTTCACTTCATGTATTTTTCCTTCGCTATTTTCAGTTCAGGCGGAAAAGATAACGAAAGTATTTACAACAGTTCTATGTACAGTAGGCAAAATAAAGAAACATAATAAAAATACAAATGATCTAGATCTTGTTCTAAGAGTCGTAGTAAGAG------CACCAAATGCAATTTCACTTATTTACGC
Npecki_Monteagle_N062 TGATTTATAAAAAATATAA-------TTTAAACATAAATAATAAATACATTTTTTGGATGAATGATATA--GGGGCCGAATTATACGAAATATATGTAATTCAGAGTGCCGCAGACACAACATTACGTGCTGTCATTTTTATAGGATTCCTGTCTGTCAGACGGAAGAACTTTTCCAATGGAAAATAGACTTTATCCGAAAAGAAGCGCAAATAACTGAATTTTAAGGTCTGATCACTAGGGACCTAATTACATTTCGACGCTCTTTAGACTTTTGAATATAAAATAAGCTGAATAATCATGATTTGACAGTGACGCCAAATCTCCTACTCTGAGTCACAGGTCCCTGGAGAATCCCCGACCCCTAGCAAATATGAATAATATCTTGATTGGGGTTGATTGGGGTCGCGCCCTACTGTAATTGGCTAATTACCTGTGACGACAACCCCCACACGTGCCACCCTTACCCCTTGTTTCCAAATCCCCCGTTTTTTTGCGCACCCCTGTCTTCACGTCATCCCTTTGTTACCACTCGCCATCCC-ATACACTTCGGGAGATGTGTATAAATCCCCTACCCACACCCACCAGTAAGCAGGGGAATTGTCCTTCAAAGTATTATAAAATCCAGCTTTATTTTTCTTTCTGTTTTTAACTTTTTGGCTATTACATTGTTACATATGTGCAAGTTATACATGTTTTGAATGTATAAAATGAATAAAGCTCCTGTGTTTAAAATATACATAAAAAAAATCGTTTCAAAATTACGTTTCAGTGATGATTGATTAAAAGATATATATGTTTTATTTATTATTTATGTAAGAATCAGTTGTCATGTTGTCTTTGAATTTTTTAAAATTTTTCCAAACTCGTCTGATCGAAGAAATAATTTTTGTTTCCCTTCGTGTATTTTTCCTTCGCTATTTTCAGTTCAGGCGGAAAAGATAACGAAAGTATTTACAATAGTTCTATGTACAGTTGGCAAAATAAAGAAACATAACAAAAATACAAATGATCTAGATCTTGTTCTAAGAGTCGTAGTAAGAGTGCGTGCACCAAATGCAATTCCACTTACTTACGC
Nperlakyi_SChimneys_N1079 TGATTTATAAAAAATATAACTAAATAATAAATAATAAATAATAAATACATTTTTTGGAAGAATGATATATGGGCGCCGAATTATACGGGATATATATAATTCGGAGTGTCGCAGACAGAACATTACGCGCTGTCCTTTTTACAGGTTTCCTGTCTGTCAGGCGGAAGAACTTTTCGTATGGAAAATAAAATTTATCCGAAAACGGGCGCAAATAACTGAATTTTAAGGTCTGATCACTAGGGACCTAATTACATTTCGACGCTCTTTAGACTTTTGAATATAAAATAAGCTGAATAATCATGATTTGACAGTGACGCCAAATCTCCTACTCTGAGTCACAGGTCCCTGGAGAATCCCCGACCCCTAGCAAATATGAATAATATCTTGATTGGGGTTGATTGGGGTCGCGCCCTACTGTAATTGGCTAATTACCTGTGACGACAACCCCCACACGTGTCACCCTTACCCCTTGTTTCCAAACCCCCCCTTTTTTTGAGCACCCCTGTCTTCACTTCATCCCTTTGTTGCCACTCGCCACCCCAATATACTTCGGGAGATGTGTATAAATCCCCTACCCACACCCACCAGTGAGCAGGGGAATTGCCCTTCAAAGTATTATAAAATCCAGATTCATTTTTCTTTCTGTTTTTATCTTTTTGGCTATTACATTTTCACATATGTGCAAGTTATAAATATTTTGAATGTATAAAGTGGAAAAAGTTAATGTGTTTAAAATAGACAT-AAAAAATTCATTTTAAAATTATGTTTCAGTGATGATTGATTAGAGGATATATATGTTTTATTTATTATTTATGTAATTATCAGTTGTCATGTTGTCCTTGGATTTTTAAACATTTTTCCAAACTCATCTAATCGAATAAATGATTTTTGTTTAACTTCTTGTATTTTTCCTTTGCTATTTTCAGTTCAGACGGAAAAGATAACAAAAGTATTTACAACAGTTCTATGTACAGTAGGCAAAATAAAGAAGCAAAACAAAAGTACAAATGGTCTAGATCTTGTTCTAAGAGTCGTAGTAAGAGTGCGTGCACCAAATGCAATTTCACTTATTTACGC
Nperlakyi_SChimneys_N1080 TGATTTATAAAAAATATAACTAAATAATAAATAATAAATAATAAATACATTTTTTGGAAGAATGATATATGGGCGCCGAATTATACGGGATATATATAATTCGGAGTGTCGCAGACAGAACATTACGCGCTGTCCTTTTTACAGGTTTCCTGTCTGTCAGGCGGAAGAACTTTTCGTATGGAAAATAAAATTTATCCGAAAACGGGCGCAAATAACTGAATTTTAAGGTCTGATCACTAGGGACCTAATTACATTTCGACGCTCTTTAGACTTTTGAATATAAAATAAGCTGAATAATCATGATTTGACAGTGACGCCAAATCTCCTACTCTGAGTCACAGGTCCCTGGAGAATCCCCGACCCCTAGCAAATATGAATAATATCTTGATTGGGGTTGATTGGGGTCGCGCCCTACTGTAATTGGCTAATTACCTGTGACGACAACCCCCACACGTGTCACCCTTACCCCTTGTTTCCAAACCCCCCCTTTTTTTGAGCACCCCTGTCTTCACTTCATCCCTTTGTTGCCACTCGCCACCCCAATATACTTCGGGAGATGTGTATAAATCCCCTACCCACACCCACCAGTGAGCAGGGGAATTGCCCTTCAAAGTATTATAAAATCCAGATTCATTTTTCTTTCTGTTTTTATCTTTTTGGCTATTACATTTTCACATATGTGCAAGTTATAAATATTTTGAATGTATAAAGTGGAAAAAGTTAATGTGTTTAAAATAGACAT-AAAAAATTCATTTTAAAATTATGTTTCAGTGATGATTGATTAGAGGATATATATGTTTTATTTATTATTTATGTAATTATCAGTTGTCATGTTGTCCTTGGATTTTTAAACATTTTTCCAAACTCATCTAATCGAATAAATGATTTTTGTTTAACTTCTTGTATTTTTCCTTTGCTATTTTCAGTTCAGACGGAAAAGATAACAAAAGTATTTACAACAGTTCTATGTACAGTAGGCAAAATAAAGAAGCAAAACAAAAGTACAAATGGTCTAGATCTTGTTCTAAGAGTCGTAGTAAGAGTGCGTGCACCAAATGCAATTTCACTTATTTACGC
Nreclusus_Clingmans_N252 TAATAAATA------------AAATAATAAATAATAAATAATAAATACATTTTTTGGAAGAATGATATATGGACGCCGAATTATACGGGATATATATAATTCGGAGTGTCGCAGACAGAACATTACGTGCTGTCCTTTTTACAGGTTTCCTGTCTGTCAGGCGGAAGAACTTTTCGTATGGAAAATAAAATTTATCCGAAAACTGGCGCAAATAACTGAATTTTAAGGTCTGATCACTAGGGACCTAATTACATTTCGACGCTCTTTAGACTTTTGAATATAAAATAAGCTGAATAATCATGATTTGACAGTGACGCCAAATCTCCTACTCTGAGTCACAGGTCCCTGGAGAATCCCCGACCCCTAGCAAATATGAATAATATCTTGATTGGGGTTGATTGGGGTCGCGCCCTACTGTAATTGGCTAATTACCTGTGACGACAACCCCCACACGTGTCACCCTTACCCCTTGTTTCCAAAC-CCCCCTTTTTTTGAGCACCCCTGTCTTCACTTCATCCCTTTGTTGCCACTCGCCACCCCAATATACTTCGGGAGATGTGTATAAATCCCCTACCCACACCCACCAGTGAGCAGGGGAATTGCCCTTCAAAGTATTATAAAATCCAGGTTCATTTTTCTTTCTGTTTTTATCTTTTTGGCTATTACATTTTCACATATGTGCAAATTATAAATATTTTGAATGTATTAAGTGGAAAAAGTTAATGTGTTTAAAACAGACAT-AAAAAAATTATTTTAAAATTATGTTTCAGTGATGATTGATTAGAGGATATATATGTTTTATTTATTATTTATGTAATTATCTGTTGTCATGTTGTCCTTGGATTTTTAAACATTTTTCCAAACTCGTTTAATCGAAGAAATGATTTTTGTTTAACTTCTTGTATTTTTCCTTTGCTATTTTCAGTTCAGACGAAAAAGATAACAAAAGTATTTACAACAGTTCTATGTAAAGTAGGCAAAAAAAAGAAGCAAAACAAAAGTACGAAAGATCTAGATCTTGTTCTAAGAG----------------------------------------------
Nreclusus_Newfound_N259 ---------------------AAATAATAAATAATAAATAATAAATACATTTTTTGGAAGAATGATATATGGGCGCCGAATTATACGGGATATATATAATTCGGAGTGTCGCAGACAGAACATTACGTGCTGTCCATTTTACAGGTTTCCTGTCTGTCAGGCGGAAGAACTTTTCGTATGGAAAATAAAATTTATCCGAAAACGGGCGCAAATAACTGAATTTTAAGGTCTGATCACTAGGGACCTAATTACATTTCGACGCTCTTTAGACTTTTGAATATAAAATAAGCTGAATAATCATGATTTGACAGTGACGCCAAATCTCCTACTCTGAGTCACAGGTCCCTGGAGAATCCCCGACCCCTAGCAAATATGAATAATATCTTGATTGGGGTTGATTGGGGTCGCGCCCTACTGTAATTGGCTAATTACCTGTGACGACAACCCCCACACGTGTCACCCTTACCCCTTGTTTCCAAACCCCCCCCTTTTTTGAGCACCCCTGTCTTCACTTCATCCCTTTGTTGCCACTCGCCACCCCAATATACTTCGGGAGATGTGTATAAATCCCCTACCCACACCCACCAGTGAGCAGGGGAATTGCCCTTCAAAGTATTATAAAATCCAGGTTCATTTTTCTTTCTGTTTTTATCTTTTTGGCTATTACATTTTCACATATGTGCAAGTTATAAATATTTTGAATGTATAAAGTGGAAAAAGTTAATGTGTTTAAAATAGACATAAAAAAATTCATTTTAAAATTATGTTTCAGTGATGATTGATTAGAGGATATATATGTTTTATTTATTATTTATGTAATTATCAGTTGTCATGTTGTCCATGGATTTTTAAACATTTTTCCAAGCTCGTCTAATCGAAGAAATGATTTTTGTT----------TTTTTTCCCTTTGCTATTTTCAGTTCAGACGGAAAAGATAACAGAAGTATTTACAACAGTTATATGTACAGTAGGCAAAATAAAGAAGCAAAACAAAAGTA-------------------------------------------------------------------------
Nreclusus_Noland_N1051 TGATTTATAAAAAATATAACT---TAATAAATAATAAATAA--------TTTTTTGGAAGAATGATATATGGGCGCCGAATTATACGGGATATATATAATTCGGAGTGTCGCAGACAGAACATTACGTGCTGTCCTTTTTACAGGTTTCCTGTCTGTCAGGCGGAAGAACTTTTCGTATGGAAAATAAAATTTATCCGAAAACGGGCGCAAATAACTGAATTTTAAGGTCTGATCACTAGGGACCTAATTACATTTCGACGCTCTTTAGACTTTTGAATATAAAATAAGCTGAATAATCATGATTTGACAGTGACGCCAAATCTCCTACTCTGAGTCACAGGTCCCTGGAGAATCCCCGACCCCTAGCAAATATGAATAATATCTTGATTGGGGTTGATTGGGGTCGCGCCCTACTGTAATTGGCTAATTACCTGTGACGACAACCCCCACACGTGTCACCCTTACCCCTTGTTTCCAAAC-CCCCCTTTTTTTGAGCACCCCTGTCTTCACTTCATCCCTTTGTTGCCACTCGCCACCCCAATATACTTCGGGAGATGTGTATAAATCCCCTACCCACACCCACCAGTGAGCAGGGGAATTGCCCTTCAAAGTATTATAAAATCCAGGTTCATTTTTCTTTCTGTTTTTATCTTTTTGGCTATTACATTTTCACATATGTGCAAATTATAAATATTTTGAATGTATTAAGTGGAAAAAGTTAATGTGTTTAAAACAGACAT-AAAAAAATTATTTTAAAATTATGTTTCAGTGATGATTGATTAGAGGATATATATGTTTTATTTATTATTTATGTAATTATCTGTTGTCATGTTGTCCTTGGATTTTTAAACATTTTTCCAAACTCGTTTAATCGAAGAAATGATTTTTGTTTAACTTCTTGTATTTTTCCTTTGCTATTTTCAGTTCAGACGAAAAAGATAACAAAAGTATTTACAACAGTTCTATGTACAGTAGGCAAAATAAAGAAGCAAA----------------------------------------------------------------------------------
Nreclusus_Smokemont_N1020 TAATAAATA------------AAATAATAAATAATAAATAATAAATACATTTTTTGGAAGAATGATATATGGGCGCCGAATTATACGGGATATATATAATTCGGAGTGTCGCAGACAGAATATTACGTGCTGTCCTTTTTACAGGTTTCCTGTCTGTCAGGCGGAAGAACTTTTCGTATGGAAAATAAAATTTATCCGAAAACGGGCGCAAATAACTGAATTTTAAGGTCTGATCACTAGGGACCTAATTACATTTCGACGCTCTTTAGACTTTTGAATATAAAATAAGCTGAATAATCATGATTTGACAGTGACGCCAAATCTCCTACTCTGAGTCACAGGTCCCTGGAGAATCCCCGACCCCTAGCAAATATGAATAATATCTTGATTGGGGTTGATTGGGGTCGCGCCCTACTGTAATTGGCTAATTACCTGTGACGACAACCCCCACACGTGTCACCCTTACCCCTTGTTTCCAAACCCCCCCTTTTTTTGAGCACCCCTGTCTTCACTTCATCCCTTTGTTGCCACTCGCCACCCCAATATACTTCGGGAGATGTGTATAAATCCCCTACCCACACCCACCAGTGAGCAGGGGAATTGCCCTTCAAAGTATTATAAAATCCAGGTTCATTTTTCTTTCTGTTTTTATCTTTTTGGCTATTACATTTTCACATATGTGCAAGTTATAAATATTTTGAATGTTAAGAATGTAAAAAGTTAATGTGTTTAAAATAGACAT-AAAAAATTCATTTTAAAATTATGTTTCAGTGATGATTGATTAGAGGATATATATGTTTTATTTATTATTTATGTAATTATCTGTTGTCATGTTGTCCTTGGATTTTTAAACATTTTTCCAAACTCGTTTAATCGAAGAAATGATTTTTGTTTAACTTATTGTATTTTTCCTTTGCTATTTTCAGTTCAGACGAAAAAGATAACAAAAGTATTTACAACAGTTCTATG------------------------------------------------------------------------------------------------------------
Nroanensis_IngramBranch_N926 TAATAAATAATAAATATAAATAAATAATAAATAATAAATAATAAAAACATTTTTTGGAAGAATGATATATGGGCGCCGAATTATACGGGATATATATAATTCGGAGTGTCGCAGACACAACATTACGTGCTGTCCTTTTTATAGGATTCCTGTCTGTCAGGCGGAAGAACTTTTCGTATGGAAAATAAAATTTATCCGAAAACGGGCGCAAATAACTGAATTTTAAGGTCTGATCACTAGGGACCTAATTACATTTCGACGCTCTTTAGACTTTTGAATATAAAATAAGCTGAATAATCATGATTTGACAGTGACGCCAAATCTCCTACTCTGAGTCACAGGTCCCCGGAGAATCCCCGACCCCTAGCAAATATGAATAATATCTTGATTGGGGTTGATTGGGGTCGCGCCCTACTGTAATTGGCTAATTACCTGTGACGACAACCCCCACACGTGTCACCCTTACCCCTTGCTTCCAGAC-CCCCCTTTTTTTGAGCACCCCTGTCTTCACTTCATCCCTTTGTTGCCACTCGCCACCCCAATATACTTCGGGAGATGTGTATAAATCCCCTGCCCACACCCACCAGTGAGCAGGGGAATTGCCCTTCAAAGTATTGTAATATCCAGGTTCATTTTTCTTTCTGTTGTTATCTTTTTGGCTATTACATTTTCACATATGTGCAAGTTATAAATATTTTGAATGTATAAAGTGGATAAAGTTAATGTATTTAAAATAGACATAAAAAAATTCGTTTCAAAATTATGTTTCAGGGATGATTGATTAAAGGATATATATGTTTTATTTATTATTTATGTAAGTATCAGTTGACATGTTGTCCTTGAATTTTG-------------ACCTCGTCTAATCGAAGAAATAATTTTTGTTTAACTTCTTGTATTTTT-CTTTGCTATTTCCTGTTCAGACGGAAAAGATAA-----GTATTTACAACAGTTCTATGTACGGTAGGCAAAATAAAGAAGCAAAACAAAAATACAAATGATCGAGATCTTGTTCTAAGAGTCGTAGTAAGAGTGCGTGCACCAAATGCAATTTCACTTATTTACGC
Nroanensis_N_CarversGap_N928 TAATAAATAATAAATATAAATAAATAATAAATAATAAATAATAAATACATTTTTTGGAAGAATGATATATGGGCGCCGAATTATACGGGATATATATAATTCGGAGTGTCGCAGACACAACATTACGTGCTGTCCTTTTTATAGGATTCCTGTCTGTCAGGCGGAAGAACTTTTCGTATGGAAAATAAAATTTATCCGAAAACGGGCGCAAATAACTGAATTTTAAGGTCTGATCACTAGGGACCTAATTACATTTCGACGCTCTTTAGACTTTTGAATATAAAATAAGCTGAATAATCATGATTTGACAGTGACGCCAAATCTCCTACTCTGAGTCACAGGTCCCCGGAGAATCCCCGACCCCTAGCAAATATGAATAATATCTTGATTGGGGTTGATTGGGGTCGCGCCCTACTGTAATTGGCTAATTACCTGTGACGACAACCCCCACACGTGTCACCCTTACCCCTTGTTTCCAGACCCCCCCTTTTTTTGAGCACCCCTGTCTTCACTTCATCCCTTTGTTGCCACTCGCCACCCCAATATACTTCGGGAGATGTGTATAAATCCCCTGCCCACACCCACCAGTGAGCAGGGGAATTGCCCTTCAAAGTATTATAATATCCAGGTTCATTTTTCTTTCTGTTGTTATCTTTTTGGCTATTACATTTTCACATATGTGCAAGTTATAAATATTTTGAATGTATAAAGTGGATGAAGTTAATGTGTTTAAAATAGACATAAAAAAATTCGTTTCAAAATTATGTTTCAAGGATGATTGATTAAAGGATATATATGTTTTATTTATTATTTATGTAAGTGTCAGTTGACATGTGGTCCTTGAATTTTT-------------AACTCGTCTAATCGAAGAAATAATTTTTGTTTAACTTCTTGTATTTTTCCTTTGCTATTTCCAGTTCAGACGGAAAAGATAACAAAAGTATTTACAACAGTTCTATGCACAGTAGGCAAAATAAAGAAGCAAAACAAAAATACAAATGAGCGAGATCTTGTTCTAAGAGTCGTAGTAAGAGTGCGTGCACCAAATGCAATTTCACTTATTTACGC
Nsheari_Cohutta_N826 TGATTTATAAAAAATATAACTTAATAATAAATAATAAATAATAAATAATTTTTTTGGAAGAATGATATATGGGCGCCGAATTATACGGAATATATATAATTCGGAGTGTCGCAGACAGAACATAACGTGCTGTCCTTTTTATAGGATTCCTGTCTGTCAGGCGGAAGAACTTTTCGTATGGAAAATAAAATTTATCCGAAAACGGGCGCAAATAACTGAATTTTAAGGTCTGATCACTAGGGACCTAATTACATTTCGACGCTCTTTAGACTTTTGAATATAAAATAAGCTGAATAATCATGATTTGACAGTGACGCCAAATCTCCTACTCTGAGTCACAGGTCCCTGGAGAATCCCCGACCCCTAGCAAATATGAATAATATCTTGATTGGGGTTGATTGGGGTCGCGCCCTACTGTAATTGGCTAATTACCTGTGACGACAACCCCCACACGTGTCATCCTTACCCCCTGTTTCCAAACCCCCCCTTTTTTTGAGCACCCCTGTCTTCACTTCATCCCTTTGTTGCCACTCGCCACCCCAATATACTTCGGGAGATGTGTATAAATCCCCTACCCACACCCACCAGTGAGCAGGGGAATTGCCCTTCAAAGTATTATAAAATCCAGGTTCATTTTTCTTTCTGTTTTTATCTTTTTGGCTATTACATTTTCACATATGTGCAAGTTATAAATATTTTGAATGTATAAAGTGGAAAAAGTTAATGTGTTTAAAATAGACAT-AAAAAATTCATTTTAAAATAATGTTTCAGTGATGATTGATTAGCGGATATATATGTTTTATTTATTACTTATGTAATTATCAGTTGTCATGTTGTCCTTGGATTTTTAAACATTTTTCCAAACTCGTCTAATCGAAGAAATAATTTTTGTTTAACTTCTTGTATTTTTCCTTTGCTATTTTCAGTTCAGACGGAAAAGATAACAAAAGCATTTACAACAGTTCTATGTACAGTAGGCAAAATAAAGAAGCAAAACAAAAATACAAATAGTCGAGATATTGTTCTAAGAGTCGTAGTAAAAGTGCGTGCACCAAATGCAATTTCACTTATTTACGC
Nsheari_JoyceKilmer_N092 TGATTTATAAAAAATATAA-------CTTAATAATAAATAATAAATAAATTTTTTGGAAGAATGATATATGGGCGCCGAATTATACGGGATATATATAATTCGGAGTGTCGCAGACAGAACATTACGTGCTGTCCTTTTTATAGGATTCCTGTCTGTCAGGCGGAAGAACTTTTCGTATGGAAAATAAAATTTATCCGAAAACGGACGCAAATAACTGAATTTTAAGGTCTGATCACTAGGGACCTAATTACATTTCGACGCTCTTTAGACTTTTGAATATAAAATAAGCTGAATAATCATGATTTGACAGTGACGCCAAATCTCCTCCTCTGAGTCACAGGTCCCTGGAGAATCCCCGACCCCTAGCAAATATGAATAATATCTTGATTGGGGTTGATTGGGGTCGCGCCCTACTGTAATTGGCTAATTACCTGTGACGACAACCCCCACACGTGTCACCCTTACCCCCTGTTTCCAAACCCCCCCTTTTTTTGAGCACCCCTGTCTTCACTTCATCCCTTTGTTGCCACTCGCCACCCCAATATACTTCGGGAGATGTGTATAAATCCCCTACCCACACCCACCAGTGAGCAGGGGAATTGCCCTTCAAAGTATTATAAAATTCAGGTTCATTTTTCTTTCTGTTTTTATCTTTTTGGCTATTACATTTTCACATATGTGCAAGTTATAAATATTTTGAATGTATAAAGTGGAAAAAGTTAATGTGTTTAAAATAGACAT-AAAAAATTCATTTTAAAATAATGTTTCAGTGATGATTGATTAGAGGATATATATGTTTTATTTATTACTTATGAAATTATCAGTTGTCATGTTGTCCTTGGATTTTTAAACATTTTTCCAAACTCGTCGAATCGAAGAAATAATTTTTCTTTAACTTCTTGTATTTTTCCTTTGCTATTTTCAGTTCAGACGGAAAAGATAACAAAAGCATTTACAACAGTTCTATGTACAGTAGGCAAAATAAAGAAGCAAAACAAAAATACAAA---------------------------------------------------------------------
Nsilvanus_GermanyCove_N1017 ---TAAATAATAAATATAAATAAATAATAAATAATAAATAATAAATACATTTTTTGGAAGAATGATATATGGGCGCCGAATTATACGGGATGTATATAATTCGGAGTGTCGCAGACA----GTTACGTGCTGTCCTTTTTATAGGATTCCTGTCTGTCAGGCGGAAGAACCTTTCGTATGGAAAATAAAATTTATCCGAAAACGGGCGCAAATAACTGAATTTTAAGGTCTGATCACTAGGGACCTAATTACATTTCGACGCTCTTTAGACTTTTGAATATAAAATAAGCTGAATAATCATGATTTGACAGTGACGCCAAATCTCCTACTCTGAGTCACAGGTCCCTGGAGAATCTCCGACCCCTAGCAAATATGAATAATATCTTGATTGGGGTTGATTGGGGTCGCGCCCTACTGTAATTGGCTAATTACCTGTGACGACAACCCCCACACGTGTCACCCTTACCCCTTGTTTCCAGACCCCCCCTTTTTTTGAGCACCCCTGTCTTCACTTCATCCCTTTGTTGCCACTCGCCACCCCAATATACTTCGGGAGATGTGTATAAATCCCCTACCCACACCCACCAGTGAGCAGGGGAATTGCCCTTCAAAGTATTATAAAATCCAGGTTCATTATTCTTTCTGTTTTTATCTTTTTGGCTATTACATTTTCACATATGTGCAAGTTATAAATATTTTGAATGTATAAAGTGGATAAAGTTAATGTGTTTAAAATAGACATAAAAAAATTCGTGTCAAAATTATGTTTCAGGGATGATTGATTAAAGGATATATATGTTTTATTTATTATTTATGTAAGTATCAGTTGACATGTTGTCCTTGAATTTTTAAACATATTTCCAAACTCGTCTAGTCGAAGAAATAATTTTTGTTTAACTTCTTCTATTTTTCCTTTGCTATTTTCAGTTCAGACGGAAAAGATAACAAAAGTATTTACAACAGTTCTATGTACAGTAGGCAAAATAAAGAAGCAAAACAAAAATACAAAT--------------------------------------------------------------------
Nstupkai_BlowholeWOS_N285 ---TAAATAATAAATATAAATAAATAATAAATAATAAATAATAAATACATTTTTTGGAAGAATGATATATGGGCGCCGAATTATACGGGATATATATAATTCGGAGTATCGCAGACAGAACATTACGTGCTGTCCTTTTTACAGGTTTCCTGTCTGTCAGGCGGAAGAACTTTTCGTATGGAAAATAAAATTTATCCGAAAACGGGCGCAAATAACTGAATTTTAAGGTCTGATCACTAGGGACCTAATTACATTTCGACGCTCTTTAGACTTTTGAATATAAAATAAGCTGAATAATCATGATTTGACAGTGACGCCAAATCTCCTACTCTGAGTCACAGGTCCCTGGAGAATCCCCGACCCCTAGCAAATATGAATAATATCTTGATTGGGGTTGATTGGGGTCGCGCCCTACTGTAATTGGCTAATTACCTGTGACGACAACCCCCACACGTGTCACCCTTACCCCTTGTTTCCAAACCCCCCCTTTTTTTGAGCACCCCTGTCTTCACTTCATCCCTTTGTTGCCACTCGCCACCCCAATATACTTCGGGAGATGTGTATAAATCTCCTACCCACACCCACCAGTGAGCAGGGGAATTGCCCTTCAAAGTATTATAAAATCCAGGTTCATTTTTCTTTCTGTTTTTATCTTTTTGGCTATTACATTTTCACATATGTGCAAGTTATAAATATTTTGAATGTATAAAGTGGAAAAAGTTAATGTGTTTAAAATAGACAT-AAAAAATTCATTTTAAAATTATGTTTCAGTGATGATTGATTAGAGGATATATATGTTTTATTTATTATTTATATAATTATCAGTTGTCATGTTGTCCTTGGATTTTTAAACATTTTTCCAAACTCGTCTAATCGAAGAAATTATTTTTGTTT-----------TTTTTCCTTTGCTATTTTCAGTTCAGACGGAAA---------AGATATATACAACAGTTCTATGTACAGTAGGCAAAATAAAGAAGCAAAACAAAAGTACAAATGGTCTAGATCTTGTTCTAAGAGTCGTAATAAGAGTGCGTGTACCAAATGCAATTTCACTTATTTACGC
Nstupkai_Blowing_N356 TGATTTATAAAAAATATAACT---TAATAAATAATAAATAATAAATACATTTTTTGGAAGAATGATATATGGGCGCCGAATTATACGGGATATATATAATTCGGAGTGTCGCAGACAGAACATTACGTGCTGTCCTTTTTACAGGTTTCCTGTCTGTCAGGCGGAAGAACTTTTCGTATGGAAAATAAAATTTATCCGAAAACGGGCGCAAATAACTGAATTTTAAGGTCTGATCACTAGGGACCTAATTACATTTCGACGCTCTTTAGACTTTTGAATATAAAATAAGCTGAATAATCATGATTTGACAGTGACGCCAAATCTCCTACTCTGAGTCACAGGTCCCTGGAGAATCCCCGACCCCTAGCAAATATGAATAATATCTTGATTGGGGTTGATTGGGGTCGCGCCCTACTGTAATTGGCTAATTACCTGTGACGACAACCCCCACACGTGTCACCCTTACCCCTTGTTTCCAAACCCCCCCTTTTTTTGAGCACCCCTGTCTTCACTTCATCCCTTTGTTGCCACTCGCCACCCCAATATACTTCGGGAGATGTGTATAAATCCCCTACCCACACCCACCAGTGAGCAGGGGAATTGCCCTTCAAAGTATTATAAAATCCAGGTTCATTTTTCTTTCTGTTTTTATCTTTTTGGCTATTACATTTTCACATATGTGCAAGTTATAAATATTTTGAATGTATAAAGTGGAAAAAGTTAATGTGTTTAAAATAGACAT-AAAAAATTCATTTTAAAATTATGTTTCAGTGATGATTGATTAGAGGATATATATGTTTTATTTATTATTTATGTAATTATCAGTTGTCATGTTGTCCTTGGATTTTTAAACATTTTTCCAAACTCGTCTAATCGAAGAAATGATTTTTGTTT-----------TTTTTCCTTTGCTATTTTCAGTTCAGACGGAAAAGATAACAAAAGTATTTACAACAGTTCTATGTACAGTAGGCAAAATAAAGAAGCAAAACAAAAGTACAAATGGTCTAGATCTTGTTCTAAGAGTCGTAATAAGAGTGCGTGTACCAAATGCAATTTCACTTATTTACGC
Nstupkai_LittleRiver_N293 TGATTTATAAAAAATATAACTAAATAATAAATAATAAATAATAAATACATTTTTTGGAAGAATGATATATGGGCGCCGAATTATACGGGATATATATAATTCGGAGTGTCGCAGACAGAACATTACGTGCTGTCCTTTTTACAGGTTTCCTGTCTGTCAGGCGGAATAACTTTTCGTATGGAAAATAAAATTTATCCGAAAACGGGCGCAAATAACTGAATTTTAAGGTCTGATCACTAGGGACCTAATTACATTTCGACGCTCTTTAGACTTTTGAATATAAAATAAGCTGAATAATCATGATTTGACAGTGACGCCAAATCTCCTACTCTGAGTCACAGGTCCCTGGAGAATCCCCGACCCCTAGCAAATATGAATAATATCTTGATTGGGGTTGATTGGGGTCGCGCCCTACTGTAATTGGCTAATTACCTGTGACGACAACCCCCACACGTGTCACCCTTACCCCTTGTTTCCAAACCCCCCCTTTTTTTGAGCACCCCTGTCTTCACTTCATCCCTTTGTTGCCACTCGCCACCCCAATATACTTCGGGAGATGTGTATAAATCCCCTACCCACACCCACCAGTGAGCAGGGGAATTGCCCTTCAAAGTATTATAAAATCCAGGTTCATTTTTCTTTCTGTTTTTATCTTTTTGGCTATTACATTTTCACATATGTGCAAGTTATAAATATTTTGAATGTATAAAGTGGAAAAAGTTAATGTGTTTAAAATAGACAT-AAAAAATTCATTTTAAAATTATGTTTCAGTGATGATTGATTAGAAGATATATATGTTTTATTTATTATTTATGTAATTATCAGTTGTCATGTTGTCCTTGGATTTTTAAACATTTTTCCAAACTCGTCTAATCGAAGAAATGATTTTTGTTT-----------TTTTTCCTTTGCTATTTTCAGTTCAGACGAAAAAGATAACAAAAGTATTTACAACAGTTCTATGTACAGTAGGCAAAATAAAGAAGCAAAACAAAAGTACAAATGGTCTAGATCT---------------------------------------------------------
Nstygius_ObeLee_N0656 TGATTTATAAAAAATATAATT-----CTAAATAATAAATAATAAATACATTTTTTGGAGGAATGATATATGGGGGGCCGACC-----GAATATATATATTTCGGAGTGCCGCAGACACAAAATTACGTGCTTTTATTTTTATAGAATTCCCGTTTGTCAGACGGAAGAACTTTTCCTATGGAAAATAAAATTTATCCGAAAACGGGCGCAAATAACTGAATTTTAAGGTCTGATCACTAGGGACCTAATTACATTTCGACGCTTTATAGACTTTTGAATATAAAATAAGCTGAATAATCATGATTTGACAGTGACGCCAAATCTCCTACTCTGAGTCACAGGTCCCTGGAGAATCCCCGACCCCTAGCAAATATGAATAATATCTTGATTGGGGTTGATTGGGGTCGCGCCCTACTGTAATTGGCTAATTACCTGTGACGACAACCCCCACACGTGTCACCCTTACCCCTTGTTTCCAAACCCCCC-TTTTTTTGCGCACCCCTGTCTTCACGTCATCCCTTTGTTGCCACTCGCCACCCCAATATACTTCGGGAGATGTGTATAAATCCCCTACCCACACCCATCAGTGAGCAGGGGAATTGCCCTTCAAAGTATTATAAAATCCAGGTTCATTTTTCTTTCTGTTTTTATCTTTTTGGCTATTACATTTTCACATATGTGCAAGTTATACATATTTTGAATGTATAAAATGAATAAAGTTACTGTGTTTAAAATATACAT-AAAAAATTCGTTTCAAAATTATGTTTCAGTGATGATTGATTAAAAGATAAATATGCTTTATTTATTATTTATGTAAGTATCAGCTGTCATGTTGCCCTTGAATTTTGAAACATTTTTCCAAACTCGTCTAATCGAAGAAATAATTTTTGTTTAACTTCTTGTAGGTCA-----------------------------------------A---------------------------------------------------------------------GTTCTAAGAGTCGTAGTAAGAGTGCGTGCACCAAATGCAATTTCACTGATTTACGC
Ntempletoni_BaldMtns_N950 -------------------ATAAATAATAAATAATAAATAATAAATACATTTTTTGGAAGAATGATATATGGGCGCCGAATTATACGGGATATATATAATTCGGAGTGTCGCAGACACAACATTACGTGTTGTCCTTTTCATAGGACAACTTTCTGTCAGGCGGAAGAACTTTTCGTATGGAAAATAAAATTTATCCGAAAACGGGTGCAAATAGCTGAATTTTAAGGTCTGATCACTAGGGACCTAATTACATTTCGACGCTCTTTAGACTTTTGAATATAAAATAAGCTGAATAATCATGATTTGACAGTGACGCCAAATCTCCTACTCTGAGTCACAGGTCCCTGGAGAATCCCCGACCCCTAGCAAATATGAATAATATCTTGATTGGGGTTGATTTGGGTCGCGCCCTACTGTAATTGGCTAATTACCTGTGACGACAGCCCCCACACGTGTCACCCTTACCCCTTGTTTCCAAACCCCCCCTTTTTTTGAGCACCCCTGTCTTCACTTCATCCCTTTGTTGCCAATCGCCATCCCAATATACTTCGGGAGATGTGTATAAATCCCCTACCCACACCCACCAGTGAGCAGGGGAATTGCCTTTCAAAGTATTATAAAATCCAGGTTCATTTTTCTTTCTGTTTTCATCTTTTTGGCTATTACATTTTCACATATGTGCAAGTTATAAATATTTTGAATGTATAAAGTGGATAAAGCTACTGTGTTTAAAATATACATAAAAAAATTCGCTTCAAAATTATGTTTTAGTGAAGATTGATTAAATGATATATT---------TATTATTTATGTAAGTATCAGATGTCATGGTGCCCTTGAATTTTGAAACATTTTTCCAAACTCGTGTAATCCAAGAAATAATTTTTGTTTCACTTCTTGTATTTTTCCTTTGCTATTTTCAGTTCAGATGGAAAAGATAACAAAAGTATTTACAACAGTTCTATGTAAAGTAGGCAAAATAAAGAAGCAAAACAAAAATACAAATGATCGAGAGCTTGTTCTAAGAGTCGTAGTAGGAGTGCGTGCACCAAATGCAATTTCACTTATTTACAC
Ntennessensis_IndianCave_N052 ---------ATAAATATAAATAAATAATAAATAATAAATAATAAATACATTTTTTGGAAGAATGATATATGGGCGCCGAATTATACGGGATATATATAATTCGGAGTGTCGCAGACACAACATTACGTGCTGTCCTTTTTATAGGATTCCTGTCTGTCAGGCGGAAGAACTTTTCGTATGGAAAATAAAATTTATCCGAAAACGGGCGCAAATAACTGAATTTTAAGGTCTGATCACTAGGGACCTAATTACATTTCGACGCTCTTTAGACTTTTGAATATAAAATAAGCTGAATAATCATGATTTGACAGTGACGCCAAATCTCCTACTCTGAGTCACAGGTCCCTGGAGAATCCCCGACCCCTAGCAAATATGAATAATATCTTGATTGGGGTTGATTGGGGTCGCGCCCTACTGTAATTGGCTAATTACCTGTGACGACAACCCCCACACGTGTCACCCTTACCCCTTGCTTCCAGACCCCCCCTTTTTTTGAGCACCCCTGTCTTCACTTCATCCCTTTGTTGCCACTCGCCACCCCAATATACTTCGGGAAATGTGTATAAATCCCCTACCCACACCCACCAGTGAGCAGGGGAATTGCCCTTCAAAGTATTATAAAATCCAGGTTCATTTTTCTTTCTGTTTTTATCTTTTTGGATATTACATTTTCACATATGTGCAAGTTATAAATATTTTGAATGTATAAAGTGGATAAAGTTAATGTGTTTAAAATAGACATAAAGAAATTCGTTTCAAAATTATGTTTCAGGGATGATTGATTAAAGGATATATATGTTTTATTTATTATTTATGTAAGTATCAGTTGACATGTTGTCCTTGAATTTTT-------------AACTCGTCTAATCGAAGAAATAATTTTTGTTTAACTTCTTGTATTTTTCCTTTGCTATTTTCAGTTCAGACGAAAAAGATAAC------------------------------------------------------------------------------------------------------------------------------------
Ntennessensis_LittleStony_N645 --------------------TAAATAATAAATAATAAATAATAAATACATTTTTTGGAAGAATGATATATGGGCGCCGAATTATACGGGATATATATAATTCGGAGTGTCGCAGACACAACATTACGTGCTGTCCTTTTTATAGGATTCCTGTCTGTCAGGTGGAAGAACTTTTCGTATGGAAAATAAAATTTATCCGAAAACGGGCGCAAATAACTGAATTTTAAGGTCTGATCACTAGGGACCTAATTACATTTCGACGCTCTTTAGACTTTTGAATATAAAATAAGCTGAATAATCATGATTTGACAGTGACGCCAAATCTCCTACTCTGAGTCACAGGTCCCTGGAGAATCCCCGACCCCTAGCAAATATGAATAATATCTTGATTGGGGTTGATTGGGGTCGCGCCCTACTGTAATTGGCTAATTACCTGTGACGACAACCCCCACACGTGTCACCCTTACCCCTTGCTTCCAGACCCCCCCTTTTTTTGAGCACCCCTGTCTTCACTTCATCCCTTTGTTGCCACTCGCCACCCCAATATACTTCGGGAAATGTGTATAAATCCCCTACCCACACCCACCAGTGAGCAGGGGAATTGCCCTTCAAAGTATTATAAAATCCAGGTTCATTTTTCTTTCTGTTTTTATCTTTTTGGATATTACATTTTCACATATGTGCAAGTTATAAATATTTTGAATGTATAAAATGGATAAAGTTAATGTGTTTAAAATAGACATAAAGAAATTCGTTTCAAAATTATGTTTCAGGGATGATTGATTAAAGGATATATATGTTTTATTTATTATTTATGTAAGTATCAGTTGACATGTTGTCCTTGAATTTTT-------------AACTCGTCTAATCGAAGAAATAATTTTTGTTTAA-TTCTTGTATTTTTCCTTTGCTATTTTCAGTTCAGACGAAAAAGATAA-------------------------------------------------------------------------------------------------------------------------------------
Ntennessensis_Watauga_N1046 --ATAAATAATAAATATAAATAAATAATAAATAATAAATAATAAATACATTTTTTGGAAGAATGATATATGGGCGCCGAATTATACGGGATATA--TAATTCGGAGTGTCGCAGACACAACATTACGTGCTGTCCTTTTTATAGGATTCCTGTCTGTCAGGCGGAAGAACTTTTCGTATGGAAAATAAAATTTATCCGAAAACGGGCGCAAATAACTGAATTTTAAGGTCTGATCACTAGGGACCTAATTACATTTCGACGCTCTTTAGACTTTTGAATATAAAATAAGCTGAATAATCATGATTTGACAGTGACGCCAAATCTCCTACTCTGAGTCACAGGTCCCTGGAGAATCCCCGACCCCTAGCAAATATGAATAATATCTTGATTGGGGTTGATTGGGGTCGCGCCCTACTGTAATTGGCTAATTACCTGTGACGACAACCCCCACACGTGTCACCCTTACCCCTTGCTTCCAGACCCCCCCTTTTTTTGAGCACCCCTGTCTTCACTTCATCCCTTTGTTGCCACTCGCCACCCCAATATACTTCGGGAGATGTGTATAAATCCCCTACCCACACCCACCAGTGAGCAGGGGAATTGCCCTTCAAAGTATTATAAAATCCAGTTTCATTTTTCTTTCTGTTTTTATCTTTTTGGATATTACATTTTCACATATGTGCAAGTTATAAATATTTTGAATGTATAAAGTGGATAAAGTTAGTGTGTTTAAAATAGACATAAAGAAATTCGTTTCAAAATTATGTTTCAGGGATGATTGATTAAAGGATATATATGTTTTATTTATTATTTATGTAAGTATCAGTTGACATGTTGTCCTTGAATTTTT-------------AACTCGTCTAATCGAAGAAATAATTTTTGTTTAACTTCTTGTATTTTTCCTTTGCTATTTTCAGTTCAGACGAAAAAGATAACAAAAGTATTTACAACAGTTCTATGTACAGTAGGCAAAATAAAGAAGCAAAACAAAAATACAAATGATCGAGATCTTGTTCTAAGAGTCGTAGTAA-------------------------------------
