# Supplementary material for: ﻿New species in old mountains: integrative taxonomy reveals ten new species and extensive short-range endemism in Nesticus spiders (Araneae, Nesticidae) from the southern Appalachian Mountains
Source: Zookeys. 2023 Feb 3;1145:1–130. doi: 10.3897/zookeys.1145.96724 (PMC10208238; doi:10.3897/zookeys.1145.96724)
Supplement: Supplementary material 4 — Input alignments, analysis log files, and output tree files [file zookeys-1145-001_article-96724__-s004.zip › uce-200113.phy]

 86 1252
Nesticus_Japan_G2153 --------------------------------------------------------------------------------------AATATCGAGAAAAGCATAATATATGTATAAAATGAGACGAATACCGTGTTCAAAGTAAACT------------------AATCGTATAGTCCTAATGGTA----TAGTCTTGAGGTGGGACATAATAGATTCGAAATAATTAGTCTATTTAACCTTAAATGATTTTCTCCTCTTTATTGAGGTCGAGAGTGAAATATGAAGCATGATTCCCTTTCGCCGAGCTAGGGGATGTGCGAAGGGTGGATATTGGGAGGATGGGGAGGGGGGAGAGAGAAAAAAGAGATGGGTAGATTGCTTAGCTGTGTTTCACTCTGCGCTTCGATCTCCCATGTGACAATGCAATGTCATAGGGACGCGTCAGGGGAGGAATTCAGGGATCGGAGGTG---GGGGTGGCAGAA-GGGGGAAGGAATGAAATAGAGCGCGTACTCGTATGTCTGATTGGTGCAGGGGGAAAGGGGTCAGAATAGAAGACAAATCTCTCGCATCCAATGACAGTGTCCAGCGTTTTCTTCGGAATAGCCACGGAGAGTAGCGATTACTAGGCTAGCCGGCCATTAAGAAACACCAGTCTTCTTTTGCAAGAGGAATAAAAGGGGACTATATGGCCCATAGATCATTGAAACTGCACTCTCTGGGGACTGGTAACCATGGAAACCAAGTGAACTTTTTTGTTCAGGTGACAGCAGGAAGGAGACATGGCCAACTGGTCACCTTCTTCGGACATTTCCTTTTTCGTGTCCATTTCTCCCTATTTTCATTATTTTACTTCTTTTATGTTCCTATTCGGTATGTCCCTGACACGTTATTTTCTCCTCCAACAATTTGCAGTTTCCTCGGACCAATTTGAAATA---TTTTCTGAAAGGTATTGTTTGCTTTGATAGGGAACCTGAAGATTGCAATCTCTCGTATA----------------------AATGTCACGGAGTACTAAAAGAAAATTTTTCACAATGATTTCAAATTAT---TTTATGAACTTTTTATTTATCTGTAATAAACAGATTGTCAGCAGTTGAAAA--AAGAAATCGCTCACCATCGTCAAAGAACATGCAATTATAAAACATTGAAATAATAAGCTTTATATTGATTTTTATGA---------------------------------------------
Nesticus_nahaunus_Mexico_G2881 ------------------------ATAACATTTCGACGAGCGATGGATT------------TGCTAAGGGTGAAAATAAAAATTCAATTATTTTGAAAAATATTTTTCTTGTTCAATTTTAGACCGACAGAAAAGATAAAATAGCATAAGTTCAAGAGACTGTCCGCGTACATGATTTTAAGAATATTTTTAAATGTGTGGTCAACGATAATCAATCCGAAATAATTATCCTCTTTAGTCTTAAATGATGTCCTTCTCTTTATTGAGGTCGAGAGTGAAATATGAAGCATGATTCCCTTTCGACGAAACGAGGGATGTGCGAGGGCTGAATATGGGGAGGAGGAAGGGCGGGGGGGA--AAGAAAGAGATGGGTAGATTGCTTAGCTGTGTTTCACTCTGCGCTTCGATCTCCCTTGTGACAATGCAATGTCATAGGGACGCGTCAGGGGAGGAATTCAGGGATCGGAGGGGGGAGATGAGGTAGAGTGGGGAAACGAATGAAATAGAGCGCGTACTCGTATGTCTGATTGGTGCAGGGGGAAAGGGGTCAGAATAGAAGACAAATCTCTCGCATCCAATGACAGTGTCCAGCGTTTTCTTCGGAATAGCCACGGAGAGTAGCGATTACTAGGCTAGCCGGCCATTAAGAAACACCAGTCTTCTTTTGGAAGAGGAATAAAAGGGGACTATATGGCCCATAGATCATTGAAACTGCACTCTCTGGGGACTGGTAACCATGGAAACCAAGTGAACTTTTTTGTTCAGGTGACAGCAGGAAGGAGACATGGCCAACTGGTCACCTTCTTCGGACATTTCCTTTTTCGTGTCCATTTCTCCCTATTTTTTTTATTTTACTTCTTTTATGTTCTTATTCGGTATGTCCATGACACGTTATTTTCTCCTCCAACAATTTGCAGTTTCCTCAGACCAATTTGAAATATTTTTTTCTGAAAAGTATTGTTTGGTTTGATAAGAAACCTGAGGATTTTAATCTTACGTATAAAACACAGCTAACTGAAGGGATATTTTTCTGAAATATTGT-AAAATATATTTCGGGATTATTCTGAAATATAAATT-------------------A-----------------------------TAAATAGCTTGTCTAAAAACAATAAAAACTATGCAATCGTGAACTTTTGAAAATAAAAGTTTCTATTGTACTTTTAGGAATATTTATGAAAACGTATTTCAGATCTTTAATCCAGCATCCGGTT
Narcheri_Cheaha_N023 CAAGAATGAAATATGATACATG--ACTCCTCTTCGATGAGCGAAGGATG------------TACTAAAGGTGAAGATGGAAATTTAGTCATTTTGAAAAATATTTTTCTTGTTCAATATTAGAAAAATATGAGAAATAAAATAATGTAAGTACAAGAAACCGTTGGAGAACATGATTTTAAAAATA-GTTTAAATGTGTGGTCAACGATAATCAATCGGAAATAATTATTCTATTTAGTCTTAAATGATTTCCTTCTCTTTATTGAGGTCGAGAGTGAAATATGAAGCATGATTCCCTTTCGACGAAACGAGGGATGTGCGAAGGCTGAAGATGAGGCGGAGGAAGGGAGGGGGGGGG-GAGAAAGAGATGGGTAGATTGCTTAGCTGTGTTTCACTCTGCGCTTCGATCTCCCATGTGACAATGCAATGTCATAGGGACGCGTCAGGGGAGGAATTCAGGGATCGGAGGGGGGAGGGGAGGTAGAGTGGGGAAACGAATGAAATAGAGCGCGTACTCGTATGTCTGATTGGTGCAGGGGGAAAGGGGTCAGAATAGAAGACAAATCTCTCGCATCCAATGACAGTGTCCAGCGTTTTCTTCGGAATAGCCACGGAGAGTAGCGATTACTAGGCTAGCCGGCCATTAAGAAACACCAGTCTTCTTTTCGAAGAGGAATAAAAGGGGACTATATGGCCCATAGATCATTGAAACTGCACTCTCTGGGGACTGGTAACCATGGAAACCAAGTGAACTTTTTTGTTCAGGTGACAGCAGGAAGGAGACATGGCCAACTGGTCACCTTCTTCGGACATTTCCTTTTTCGTGTCCATTTCTCCCTATTTTTTTTATTTTGCTTCTTTTATGTTCTTATTCGGTATGTCCATGACACGTTATTTTCTCCTCCAACAATTTGCAGTTTCCTCAGACCAATTTGAAATATTTTTTTCTGAAAAGTATTGTTTGGTTTGATAAGAAATCTGAGGATTTTAATCTTTCGTGTATAACACAACTAACTGCTGAGAGAAGTTTCAGAAAGATTGTAAAAAAATATTTCGCAATAATTTTGAACTATAAATTTATAAATTTTGTTGCAATAAATAGTGAATA------CTGCGATGGAAAATAAACAGCTTGTCTAAAAACAATAAAAAATATGCAATCATGGATTTCTGAAAATAAATGTTTTTTACGAATTTTTAGAAATATTTGTAAAAATCTATTCCGTATATTTAATCTAGCATCCGGTT
Narcheri_MillShoalCreek_N727 ------------------------------------------------------------------------------------------------------------------------------------------------------------------------------------------------------------------------------------------------------------------------------------------------------CCCTTTCGACGAAACGAGGGATGTGCGAAGGCTGAAGATGAGGCGGAGGAAGGGGGGGGGG----GAGAAAGAGATGGGTAGATTGCTTAGCTGTGTTTCACTCTGCGCTTCGATCTCCCATGTGACAATGCAATGTCATAGGGACGCGTCAGGGGAGGAATTCAGGGATCGGAGGGGGGAGGGGAGGTAGAGTGGGGAAACGAATGAAATAGAGCGCGTACTCGTATGTCTGATTGGTGCAGGGGGAAAGGGGTCAGAATAGAAGACAAATCTCTCGCATCCAATGACAGTGTCCAGCGTTTTCTTCGGAATAGCCACGGAGAGTAGCGATTACTAGGCTAGCCGGCCATTAAGAAACACCAGTCTTCTTTTCGAAGAGGAATAAAAGGGGACTATATGGCCCATAGATCATTGAAACTGCACTCTCTGGGGACTGGTAACCATGGAAACCAAGTGAACTTTTTTGTTCAGGTGACAGCAGGAAGGAGACATGGCCAACTGGTCACCTTCTTCGGACATTTCCTTTTTCGTGTCCATTTCTCCCTATTTTTTTTATTTT--------------------------------------------------------------------------------------------------------------------------------------------------------------------------------------------------------------------------------------------------------------------------------------------------------------------------------------------------------------------------------------------------------------
Npecki_Monteagle_N062 CGAGAGTGAAATATGAAGCATG--ATTCCCTTTCGACGAACGAGGGATG------------TGCAAAAGCTGAAGATGGAAATTTAGTTATTTTGAAAAATATTTTTCTTGTTCAATATTAGACGAACATGAGAAATAAAATAATGTAAGTACTAGAAACCGTTGGAGAACATGATTTTAAGAATA-TTTTAAATATGTGGTCAACGATAATCCATCGGAAATAATTATTCTATTTAGTCTTAAATGATTTCTTTCTCTTTATTGAGGTCGAGAGTGAAATATGAAGCATGATTCCCTTTCGACGAAACGAGGGATGTGCGAAGGCTGAAGATGAGGCGGAGGAAGG---GGGGGG--AGAGAAAGAGATGGGTAGATTGCTTAGCTGTGTTTCACTCTGCGCTTCGATCTCCCATGTGACAATGCAATGTCATAGGGACGCGTCAGGGGAGGAATTCAGGGATCGGAGGGGAGAGAGGAGGTAGAGTGGGGAAACGAATGAAATAGAGCGCGTACTCGTATGTCTGATTGGTGCAGGGGGAAAGGGGTCAGAATAGAAGACAAATCTCTCGCATCCAATGACAGTGTCCAGCGTTTTCTTCGGAATAGCCACGGAGAGTAGCGATTACTAGGCTAGCCGGCCATTAAGAAACACCAGTCTTCTTTTCGAAGAGGAATAAAAGAAGACTATATGGCCCATAGATCATTGAAACTGCACTCTCTGGGGACTGGTAACCATGGAAACCAAGTGAACTTTTTTGTTCAGGTGACAGCAGGAAGGAGACATGGCCAACTGGTCACCTTCTTCGGACATTTCCTTTTTCGTGTCCATTTCTCCCTATTTTTTTTATTTTGCTTCTTTTACGTTCTTATTCGGTATGTCCATGACACGTTATTTTCTCCTCCAACAATTTGCAGTTTCCTCAGACCAATTTGAAATATTTTTTTCCGAAAAGTATTGTTTGGTTTGATAAGAAACCTGAGGATTTTAATCTTTCGTATATAACACAACTAACTGCTGTGAGAAGTTTCAGAAGTTTGGTAAAAAAATATTTCGCAATAATTTTGAACTATAAATTTTTAAATTTTGTTGCAATAAATAGTGAATAGATTGTCTGCGATGGAAAATAAACAGCATGTCTAAAAACAATAAAAAATATGCAATCATTGATTTCTGAAAATAAATGTTTTTTATGAATTTTTAGAAATATTTGTAAAAATCTATTCCATATATTTAATCTAGCATCCGATT
Npecki_HurricaneMazeCave_G2100 ------------------------------------------------------------------------------------------------------------------------------------------------------------------------------------------------------------------------------TAATTATTCTGTTTAGTCTTAAATGATTTCCTTCTCTTTATTGAGGTCGAGAGTGAAATATGAAGCATGATTCCCTTTCGACGAAACGAGGGATGAGCGAAGGCTGAAGATGAGGCGGAGGAAGG---GGGGGGGAGAGAAAAGAGATGGGTAGATTGCTTAGCTGTGTTTCACTCTGCGCTTCGATCTCCCATGTGACAATGCAATGTCATAGGGACGCGTCAGGGGAGGAATTCAGGGATCGGAGGGGGGAGAGGAGGTAGAGTGGGGAAACGAATGAAATAGAGCGCGTACTCGTATGTCTGATTGGTGCAGGGGGAAAGGGGTCAGAATAGAAGACAAATCTCTCGCATCCAATGACAGTGTCCAGCGTTTTCTTCGGAATAGCCACGGAGAGTAGCGATTACTAGGCTAGCCGGCCATTAAGAAACACCAGTCTTCTTTTCGAAGAGGAATAAAAGAAGACTATATGGCCCATAGATCATTGAAACTGCACTCTCTGGGGACTGGTAACCATGGAAACCAAGTGAACTTTTTTGTTCAGGTGACAGCAGGAAGGAGACATGGCCAACTGGTCACCTTCTTCGGACATTTCCTTTTTCGTGTCCATTTCTCCCTATTTTTTTTATTTTGCTTCTTTTACGTTCTTATTCGGTATGTCCATGACACGTTATTTTCTCCTCCAACAATTTGCAGTTTCCTCAGACCAATTTGAAATATTTTTTTCCGAAAAGTATTGTTTGGTTTGATAAGAAACCTGAGGATTTTAATCTTTCGTATATAACACAACTAACTGCTGGGGGAAGTTTCAGAAGTTTAGTAAAAAAATATTTCGCAATAATTTTGAACTATAAATTTATAAATTTTGTTGCAATAAATAGTGGATAGATTGTCTGCGATGGAAAATAAACAGCATGCCTAAAAACAATAAAACATATGCAATCATGGATTTCTGAAAATAAATGTTTTTTATGAATTTTTAGAAATATTTGTAAAAATCTATTCCATATATTTAATCTAGCATCCGGTT
Nstygius_RavenB_N1022 ---------------------------------CGACGAGCGAGGGATG------------TGCTAAAGATGAAGATGGAAATTTAGTTATTTTGAAAAATATGTTTCTTGTACTATATTAGACGAACATGAGAAATGAATTAATGTAAGTACAAGAAACCGCTG------GGGTTTTTAAAAATATTCTTAAAT-----GTCAATGATAATCAATCGGAAATAATTATTCTATTTAGTCTTAAATGATTTCCTTCTCTTTATTGAGGTCGAGAGTGAAATATGAAGCATGATTTCCTTTCGACGAAACGAGGGATGTGCGATGGCTGAAGATGAGGAGGAAGGAGGGAGGGGGCAAAAAAGAAAGAGATGGGTAGATTGCTTAGCTGTGTTTCACTCTGCGCTTCGATCTCCCATGTGACAATGCAATGTCATAGGGACGCGTCAGGGGAGGAATTCAGGGATCGGAGGGGGGAGGGGAGGTAGAGTGGGGAAACGAATGAAATAGAGCGCGTACTCGTATGTCTGATTGGTGCAGGGGGAAAGGGGTCAGAATAGAAGACAAATCTCTCGCATCCAATGACAGTGTCCAGCGTTTTCTTCGGAATAGCCATGGCGAGTAGCGATTACTAGGCTAGCCGGCCATTAAGAAACACCAGTCTTCTTTTCGAAGAGGAATAAAAGGGGACTATATGGCCCATAGATCATTGAAACTGCACTCTCTGGGGACTGGTAACCATGGAAACCAAGTGAACTTTTTTGTTCAGGTGACAGCAGGAAGGAGACATGGCCAACTGGTCACCTTCTTCGGACATTTCCTTTTTCGTGTCCATTTCTCCCTATTTTTTTTATTTTGCTTCTTTTATGTTCTTATTCGGTATGTCCATGACACGTTATTTTCTCCTCCAACAATTTGCAGTTTCCTCAGACCAATTTGAAATATTTTTTTCTGAAAAGTATTGTTTGGTTTGATAAGAAACCTGAGGATTTTAATCTTTCGTATAAAACACAACTAACGGCAGTGAAAAGTTTCAGAAATATTGTAAAAAAATATTTCGCAATAATTTTGAACTATAAATTTATAAATTTTGTTGCAATAAATAGTGAATAGATTGTCTGCGATTGAAAATAAACAGCTT------------------------------------------------------------------------------------------------------------------
Ncarteri_div__RainbowCave_G2089 CGAGAGTGAAATATGAAACATATGATTCTTCTTCGACGAGCATGGGATG------------TGCTAAGAATGAAGATGGAAATTCAGTTATTTTGAAAAATATGTTTCTTGTTCTATACTAAACGAACATGAGAAATAAATTAATGTAAGTGCAAGAAACCGTTG------GTGGTCTTAAAAATAATTTTAAACGTGTGGTCAACGATAATTAATCGGAAATAATTATTCAATTTAGTCTTAAATGATTTCCTTCTCTTTATTGAGGTCGAGAGTGAAATATGAAGCATGATTCCCTTTCGACGAAACGAGGGATGTGCGAAGGCTGAAGATGAGGAGGGGGGAGGGAGGGGGGAA--AAGAAAGAGATGGGTAGATTGCTTAGCTGTGTTTCACTCTGCGCTTCGATCTCCCATGTGACAATGCAATGTCATAGGGACGCGTCAGGGGAGGAATTCAGGGATCGGAGGGGGAAGAGGAGGTAGAGTAGGGAAACGAATGAAATAGAGCGCGTACTCGTATGTCTGATTGGTGCAGGGGGAAAGGGGTCAGAATAGAAGACAAATCTCTCGCATCCAATGACAGTGTCCAGCGTTTTCTTCGGAATAGCCACGGAGAGTAGCGATTACTAGGCTAGCCGGCCATTAAGAAACACCAGTCTTCTTTTCGAAGAGGAATAAAAGGGGACTATATGGCCCATAGATCATTGAAACTGCACTCTCTGGGGACTGGTAACCATGGAAACCAAGTGAACTTTTTTGTTCAGGTGACAGCAGGAAGGAGACATGGCCAACTGGTCACCTTCTTCGGACATTTCCTTTTTCGTGTCCATTTCTCCCTATTTTTTTTATTTTGCTTCTTTTGTGTTCTTATTCGGTATGTCCATGACACGTTATTTTCTCCTCCAACAATTTGCAGTTTCCTCAGACCAATTTGAAATATTTTTTTCTGAAAAGTATTGTTTGGTTTGATAAGAAACCTGAGGATTTTAATCTTTTGTATAAAACACAACTAACTGCAGGGAAAAGATTCAGAAATAGTGTAAAAACATATTTCGCAATAATTTTGAACTATGAATTTATAAATTTTGTTGCAATAAATAACGAATAGATTATCTGCGATGGAAAATGAACAACTTGTCTATAAATAACAAAAAATAAGCAATCATGGATTTCTGAAAATAAATATTTTTTGTGAACTGTCAGAAATATTTGTAAAAATCTCTTCCATATATTTAATGTAGCATCCGGTT
Ncressleri_AndersonSpringCave_G2075 CAAGAGTGAAATATGAAACATATGACTCCTCTTCGACGAGCGAGGGATG------------TGCTAAGGGTGAAGATGGAAATTTAGTTCTTTTGAAATATATGTTTCTTGTTCTACATTAGACGAATATGAGAAATAAATTAATGTAAGTGCAAGAAACCGTTG------GTGGTTTTAAAACTATTTTTAAACGTGTGGTCAACGATAATCAATCGGAAATAATTATTCTATTTAGTCTTAAATGATTTCCTTCTCTTTATTGAGGTCGAGAGTGAAATATGAAGCATGATTCCCTTTCGACGAAACGAGGGATGTGTGAAGTCTGAAG--GAGGAGGAGGAAGGGAGGGGAGAAAAAAGAAAGAGATGGGTAGATTGCTTAGCTGTGTTTCACTCTGCGCTTCGATCTCCCATGTGACAATGCAATGTCATAGGGACGCGTCAGGGGAGGAATTCAGGGATCGGAGGGAGGAGAGGAGGTAGAGTGGGGAAACGAATGAAATAGAGCGCGTACTCGTATGTCTGATTGGTGCAGGGGGAAAGGGGTCAGAATAGAAGACAAATCTCTCGCATCCAATGACAGTGTCCAGCGTTTTCTTCGGAATAGCCACGGAGAGTAGCGATTACTAGGCTAGCCGGCCATTAAGAAACACCAGTCTTCTTTTCGAAGAGGAATAAAAGGGGACTATATGGCCCATAGATCATTGAAACTGCACTCTCTGGGGACTGGTAACCATGGAAACCAAGTGAACTTTTTTGTTCAGGTGACAGCAGGAAGGAGACATGGCCAACTGGTCACCTTCTTCGGACATTTCCTTTTTCGTGTCCATTTCTCCCTATTATTATTATTTTGCTTCTTTTATGCTCTTATTCGGTATGTCCATGACACGTTATTTTCTCCTCCAACAATTTGCAGTTTCCTCAGACCAATTTGAAATA--TTTTTCTGAAAAGTATTGTTTGGTTTGATAAGAAACCTGAGGATTTTAATCTTTCGTATATAACACAACTAACTGCTGGGAGAAGTTTCAGAAGTATTGTAAAAAAATGTTTCGCAATTATTTTGAACTATAAATTTATAAATTTTGTTGCAATAAATAGTGAATAGATTGTCTGCGATGGAAAATAAACAGCTTGTCTAAAAACAACAAAAAATATGCAATCATGGATTTCTGAAAATAAATGTTTTTA-TGAATTTTTAGAAATATTTGTAAAAATCTATTCCATATATTTAATCTAGCATCCGGTT
Ncressleri_PigeonCave_G2077 CAAGAGTGAAATATGAAACATATGACTCCTCTTCGACGAGCGAGGGATG------------TGCTAAGGGTGAAGATGGAAATTTAGTTCTTTTGAAATATATGTTTCTTGTTCTACATTAGACGAATATGAGAAATAAATTAATGTAAGTGCAAGAAACCGTTG------GTGGTTTTAAAACTATTTTTAAACGTGTGGTCAACGATAATCAATCGGAAATAATTATTCTATTTAGTCTTAAATGATTTCCTTCTCTTTATTGAGGTCGAGAGTGAAATATGAAGCATGATTCCCTTTCGACGAAACGAGGGATGTGTGAAGTCTGAAG--GAGGAGGAGGAAGGGAGGGGAGAAAAAAGAAAGAGATGGGTAGATTGCTTAGCTGTGTTTCACTCTGCGCTTCGATCTCCCATGTGACAATGCAATGTCATAGGGACGCGTCAGGGGAGGAATTCAGGGATCGGAGGGAGGAGAGGAGGTAGAGTGGGGAAACGAATGAAATAGAGCGCGTACTCGTATGTCTGATTGGTGCAGGGGGAAAGGGGTCAGAATAGAAGACAAATCTCTCGCATCCAATGACAGTGTCCAGCGTTTTCTTCGGAATAGCCACGGAGAGTAGCGATTACTAGGCTAGCCGGCCATTAAGAAACACCAGTCTTCTTTTCGAAGAGGAATAAAAGGGGACTATATGGCCCATAGATCATTGAAACTGCACTCTCTGGGGACTGGTAACCATGGAAACCAAGTGAACTTTTTTGTTCAGGTGACAGCAGGAAGGAGACATGGCCAACTGGTCACCTTCTTCGGACATTTCCTTTTTCGTGTCCATTTCTCCCTATTATTATTATTTTGCTTCTTTTATGCTCTTATTCGGTATGTCCATGACACGTTATTTTCTCCTCCAACAATTTGCAGTTTCCTCAGACCAATTTGAAATA--TTTTTCTGAAAAGTATTGTTTGGTTTGATAAGAAACCTGAGGATTTTAATCTTTCGTATATAACACAACTAACTGCTGGGAGAAGTTTCAGAAGTATTGTAAAAAAATGTTTCGCAATTATTTTGAACTATAAATTTATAAATTTTGTTGCAATAAATAGTGAATAGATTGTCTGCGATGGAAAATAAACAGCTTGTCTAAAAACAACAAAAAATATGCAATCATGGATTTCTGAAAATAAATGTTTTTA-TGAATTTTTAGAAATATTTGTAAAAATCTATTCCATATATTTAATCTAGCATCCGGTT
Nbarri_Bishop_N1072 ---------------------------------------------------------------------------ATGGAAATTTAGCTATTTTGAAAAATATTTTTCTTGTTCAATATTAGACGAATATGAGAAATAAAATAATTTAAGTACAAGAAACCGTTGAAGAACATGATTTTAAAAATATTTTTAAATGTGTGGTCAACGATAATCAATTCGAAATAATTATTCTATTTAGTCTTAAATGATTTCCTTCTCTTTATTGAGGTCGAGAGTGAAATATGAAGCATGATTCCCTTTCGACGAAACGAGGGATGTGCGAAGGCTGAAGATGAGGAGGAGGAAGGGA-GGGGGGGGGGAGAAAGAGATGGGTAGATTGCTTAGCTGTGTTTCACTCTGCGCTTCGATCTCCCATGTGACAATGCAATGTCATAGGGACGCGTCAGGGGAGGAATTCAGGGATCGGAGGGGGGAAGGGAGGTAGAGTGGGGAAACGAATGAAATAGAGCGCGTACTCGTATGTCTGATTGGTGCAGGGGGAAAGGGGTCAGAATAGAAGACAAATCTCTCGCATCCAATGACAGTGTCCAGCGTTTTCTTCGGAATAGCCACGGAGAGTAGCGATTACTAGGCTAGCCGGCCATTAAGAAACACCAGTCTTCTTTTCGAAGAGGAATAAAAGGGGACTATATGGCCCATAGATCATTGAAACTGCACTCTCTGGGGACTGGTAACCATGGAAACCAAGTGAACTTTTTTGTTCAGGTGACAGCAGGAAGGAGACATGGCCAACTGGTCACCTTCTTCGGACATTTCCTTTTTCGTGTCCATTTCTCCCTATTTTTTTTATTTTGCTTCTTTTATGTTCTTATTCGGTATGTCCATGACACGTTATTTTCTCCTCCAACAATTTGCAGTTTCCTCAGACCAATTTGAAATATTTTTTTCTGAAAAGTATTGTTTGGTTTGATAAGAAACCTGAGGATTTTAATCTTTCGTATATAACACAACTAACTGCAGGGAAAAGTTTCAGAAATATTGTAAAAAAATATTTTGCAATAATTTAGAACTATAAATTTATAAATTTTGTTGCAATAAATAGTGAATAGATGGTCTGCTATGGAAAATAAAAAGCTTGTCTAAGAACAACAAAAAGTATGC------------------------------------------------------------------------------------------
Nbarri_LostCoveCave_N0065 ----------------------------------------------------------------------------------TTTAGCTATTTTGAAAAATATTTTTCTTGTTCAATATTAGACGAATATGAGAAATAAAATAATTTAAGTACAAGAAACCGTTGAAGAACATGATTTTAAAAATATTTTTAAATGTGTGGTCAACGATAATCAATTCGAAATAATTATTCTATTTAGTCTTAAATGATTTCCTTCTCTTTATTGAGGTCGAGAGTGAAATATGAAGCATGATTCCCTTTCGACGAAACGAGGGATGTGCGAAGGCTGAAGATGAGGAGGAGGAAGGGA-GGGGGGGGGTAGAAAGAGATGGGTAGATTGCTTAGCTGTGTTTCACTCTGCGCTTCGATCTCCCATGTGACAATGCAATGTCATAGGGACGCGTCAGGGGAGGAATTCAGGGATCGGAGGGGGGAAGGGAGGTAGAGTGGGGAAACGAATGAAATAGAGCGCGTACTCGTATGTCTGATTGGTGCAGGGGGAAAGGGGTCAGAATAGAAGACAAATCTCTCGCATCCAATGACAGTGTCCAGCGTTTTCTTCGGAATAGCCACGGAGAGTAGCGATTACTAGGCTAGCCGGCCATTAAGAAACACCAGTCTTCTTTTCGAAGAGGAATAAAAGGGGACTATATGGCCCATAGATCATTGAAACTGCACTCTCTGGGGACTGGTAACCATGGAAACCAAGTGAACTTTTTTGTTCAGGTGACAGCAGGAAGGAGACATGGCCAACTGGTCACCTTCTTCGGACATTTCCTTTTTCGTGCCCATTTCTCCCTATTTTTTTTATTTTGCTTCTTTTATGTTCTTATTCGGTATGTCCATGACACGTTATTTTCTCCTCCAACAATTTGCAGTTTCCTCAGACCAATTTGAAATATTTTTTTCTGAAAAGTATTGTTTGGTTTGATAAGAAACCTGAGGATTTTAATCTTTCGTATATAACACAACTAACTGCAGGGAAAAGTTTCAGAAATATTGTAAAAAAATATTTTGCAATAATTTTGAACTATAAATTTATAAATTTTGTTGCAATAAATAGTGAATAGATGGTCTGCTATGGAAAATAAAAAGCTTGTCTAAGAACAACAAAAAGTATGCAATCATGGATTTCTGAAAATAAATGTTTCTTATGAACTTTTAGATATATTTGTAAAAATTTATTCCACATATTTAATCTAGCATCCGGTT
Nbarri_eyed_ClayCave_G2082 CAAGAGTGAAATATGATACATATAACTCCTCTTCGACGAGCGAGGGATGTGCTAAGGAGGATGCTAAGGGTGAAGATGGAAATTTAGTTATTTTGAAAAATACTTTTCTTGTTCAATATTAGACGAATATGAGAAATAAAATAATTTAAGTACAAGAAACCGTTGAGGAACATGATTTTAAAAATATTTTTAAATGTGTGGTCAACGATAGTCAATCGGAAATAATTATTCTATTTAGTCTTAAATGATTTCCTTCTCTTTATTGAGGTCGAGAGTGAAATATGAAGCATGATTCCCTTTCGACGAAACGAGGGATGTGCGAAGGCTGAAGATGAGGAGGAGGAGGGAG--GGAGGGGGGAGAAAGAGATGGGTAGATTGCTTAGCTGTGTTTCACTCTGCGCTTCGATCTCCCATGTGACAATGCAATGTCATAGGGACGCGTCAGGGGAGGAATTCAGGGATCGGAGGGGGGAAGGGAGGTAGAGTGGGGAAACGAATGAAATAGAGCGCGTACTCGTATGTCTGATTGGTGCAGGGGGAAAGGGGTCAGAATAGAAGACAAATCTCTCGCATCCAATGACAGTGTCCAGCGTTTTCTTCGGAATAGCCACGGAGAGTAGCGATTACTAGGCTAGCCGGCCATTAAGAAACACCAGTCTTCTTTTCGAAGAGGAATAAAAGGGGACTATATGGCCCATAGATCATTGAAACTGCACTCTCTGGGGACTGGTAACCATGGAAACCAAGTGAACTTTTTTGTTCAGGTGACAGCAGGAAGGAGACATGGCCAACTGGTCACCTTCTTCGGACATTTCCTTTTTCGTGTCCATTTCTCCCTATTTTTTTTATTTTGCTTCTTTTATGTTCTTATTCGGTATGTCCATGACACGTTATTTTCTCCTCCAACAATTTGCAGTTTCCTCAGATCAATTTGAAATATTTTTTTCTGAAAAGTATTGTTTGGTTTGATAAGAAACCTGAGGATTTTAATCTTTCGTATATAACACAACTAACTGCAGGGAAAAGTTTCAGAAATATTGTAAAAAAATATTTCGCAATAATTTTGAACTATAAATTTATAAATTTCGTTGCAATAAATAGTGAATAGATGGTCTTCTATGGAAAATAAACAGCTTGTCTAACAACAACAAAAAGTATGCAATCATGGATTTCTGAAAATAAATGTTTCTTATTAACTTTTAGAAATATTTGTAAAAATTTATTCCACATATTTAATCTGGCATCCGGTT
Nbarrowsi_Gregorys_N270 ------------------CATATGACTCCTCTTCGACGAGCGAGGGATGTGCTAAGGAGGATGCTAAGGGTGAAGATGGAAAGTTAGTTGTTTTGAAAAATATTTTTCTTGTTCAATATTAGACGAATATGAGAAATAAAATAATTTAAGTACAAGAAACTGTTGAAGAACATGATTTTTAAAATATTTTTAAATGTGTGGTCAACGATAATCAATTCGAAATAATTATTCTATTTAGTCTTAAATGATTTCCTTCTCTTTATTGAGGTCGAGAGTGAAATATGAAGCATGATTCCCTTTCGACGAAACGAGGGATGTGCAAAGGCTGAAGATGAGGAGGAGGAAGGGAGGGGGGGG--GAGAAAGAGATGGGTAGATTGCTTAGCTGTGTTTCACTCTGCGCTTCGATCTCCCATGTGACAATGCAATGTCATAGGGACGCGTCAGGGGAGGAATTCAGGGATCGGAGGGGGGAAGAGAGGTAGAGTGGGGAAACGAATGAAATAGAGCGAGTACTCGTATGTCTGATTGGTGCAGGGGGAAAGGGGTCAGAATAGAAGACAAATCTCTCGCATCCAATGACAGTGTCCAGCGTTTTCTTCGGAATAGCCACGGAGAGTAGCGATTACTAGGCTAGCCGGCCATTAAGAAACACCAGTCTTCTTTTCGAAGAGGAATAAAAGGGGACTATATGGCCCATAGATCATTGAAACTGCACTCTCTGGGGACTGGTAACCATGGAAACCAAGTGAACTTTTTTGTTCAGGTGACAGCAGGAAGGAGACATGGCCAACTGGTCACCTTCTTCGGACATTTCCTTTTTCGTGTCCATTTCTCCCTATTTTTTTTATTTTGCTTCTTTTATGTTCTTATTCGGTATGTCCATGACACGTTATTTTCTCCTCCAACAATTTGCAGTTTCCTCAGACCAATTTGAAATA-TTTTTTATGAAAAGTATTGTTTGGTTTGATAAGAAACCTGAGGATTTTAATCTTTCGTATATAACAGAACTAACTACAGGGAAAAGTTTCAGAAATATTGTAAAAAAATATTTCGCAATAATTTTGAACTATAAATTTATAAATTTTGTTGCAATAAATTGTGAATAGATGGTCCGC--TGGAAAATAAACAGCTTGTCTAACAACAACAAAAAGTATGCAATCATGGATTTC------TAAATGTTTCTTATGAACTTTTAGAAATATTTGTAAAAATTTATTCCACATATTTAATCTAGCAT------
Nbarrowsi_Tuckaleechee_N360 --------------------------------------------------------------------------------------------------------------------------------ATGAGAAATAAAATAATTTAAGTACAAGAAACTGTTGAAGAACATGATTTTTAAAATATTTTTAAATGTGTGGTCAACGATAATCAATTCGAAATAATTATTCTATTTAGTCTTAAATGATTTCCTTCTCTTTATTGAGGTCGAGAGTGAAATATGAAGCATGATTCCCTTTCGACGAAACGAGGGATGTGCAAAGGCTGAAGATGAGGAGGAGGAAGGGAGGGGGGGGG-GAGAAAGAGATGGGTAGATTGCTTAGCTGTGTTTCACTCTGCGCTTCGATCTCCCATGTGACAATGCAATGTCATAGGGACGCGTCAGGGGAGGAATTCAGGGATCGGAGGGGGGAAGAGAGGTAGAGTGGGGAAACGAATGAAATAGAGCGAGTACTCGTATGTCTGATTGGTGCAGGGGGAAAGGGGTCAGAATAGAAGACAAATCTCTCGCATCCAATGACAGTGTCCAGCGTTTTCTTCGGAATAGCCACGGAGAGTAGCGATTACTAGGCTAGCCGGCCATTAAGAAACACCAGTCTTCTTTTCGAAGAGGAATAAAAGGGGACTATATGGCCCATAGATCATTGAAACTGCACTCTCTGGGGACTGGTAACCATGGAAACCAAGTGAACTTTTTTGTTCAGGTGACAGCAGGAAGGAGACATGGCCAACTGGTCACCTTCTTCGGACATTTCCTTTTTCGTGTCCATTTCTCCCTATTTTTTTTATTTTGCTTCTTTTATGTTCTTATTCGGTATGTCCATGACACGTTATTTTCTCCTCCAACAATTTGCAGTTTCCTCAGACCAATTTGAAATA-TTTTTTCTGAAAAGTATTGTTTGGTTTGATAAGAAACCTGAGGATTTTAATCTTTCGTATATAACAGAACTAACTACAGGGAAAAGTTTCAGAAATATTGTAAAAAAATATTTTGCAATAATTTTGAACTATAAATTTATAAATTTTGTTGCAATAAATTGTGAATAGATGGTCCGCTATGGAAAATAAACAGCTTGTCTAACAACAACAGAAAGTATGCAATCATGGATTTC------TAAATGTTTCTTATGAACTTTTAGAAATATTTGTAAAAATTTATTCCACATATTTAATCTAGCATCCGGTT
Nbishopi_DryFalls_N150 ----------------------------------------------------------------------------------------------------------------------------------GAGAAATAAAATAATTTAAGTACAAGAAACCGTTGAAGAACATGATTTTAAAAATATTTTTAAATGTGTGGTCAACGATAATCAATTCGAAATAATTATTCTATTTAGTCTTAAATGATTTTCTTCTCTTTATTGAGGTCGAGAGTGAAATATGAAGCATGATTCCCTTTCGACGAAACGAGGGGTGTGCGAAGGCTGAAGATGAGGAGGAGGGAGGCAGGGGAGGGAAAAGAAAGAGATGGGTAGATTGCTTAGCTGTGTTTCACTCTGCGCTTCGATCTCCCATGTGACAATGCAATGTCATAGGGACGCGTCAGGGGAGGAATTCAGGGATCGGAGGGGGAAAGGGAGGTAGAGTGGGGAAACGAATGAAATAGAGCGCGTACTCGTATGTCTGATTGGTGCAGGGGGAAAGGGGTCAGAATAGAAGACAAATCTCTCGCATCCAATGACAGTGTCCAGCGTTTTCTTCGGAATAGCCACGGAGAGTAGCGATTACTAGGCTAGCCGGCCATTAAGAAACACCAGTCTTCTTTTCGAAGAGGAATAAAAGGGGACTATATGGCCCATAGATCATTGAAACTGCACTCTCTGGGGACTGGTAACCATGGAAACCAAGTGAACTTTTTTGTTCAGGTGACAGCAGGAAGGAGACATGGCCAACTGGTCACCTTCTTCGGACATTTCCTTTTTCGTGTCCATTTCTCCCTATTTTTTTTATTTTGCTTCTTTTATGTTCTTATTCGGTATGTCCATGACACGTTATTTTCTCCTCCAACAATTTGCAGTTTCCTCAGACCAATTTGAAATATTTTTTTCTGAAAAGTATTGTTTGGTTTGATAAGAAACCTGAGGATTTTAATCTTTCGTATATAACACAACTAACTGCAGGGAAAAGTTTCAGAAATATTGTAAAAAAATATTTCGCAATAATTTTGAACTATAAATTTATAAATTTTGTTGCAATAAATAGTGAATAGATGGTCTGCTATGGAAAATAAACAGCTTGTCTAACAACAACAAAAAGTATGCAATCATGGATTTCTAAAAATAAATGTTTCTTATGAACTTT--------------------------------------------------
Nbishopi_PoleCr_Chattooga_N885 --------------------------------------------------------------------------------------------------------------------------------------------------------------------------CATGATTTTAAAAATATTTTTAAATGTGTGGTCAACGATAATCAATTCGAAATAATTATTCTATTTAGTCTTAAATGATTTTCTTCTCTTTATTGAGGTCGAGAGTGAAATATGAAGCATGATTCCCTTTCGACGAAACGAGGGGTGTGCGAAGGCTGAAGATGAGGAGGAGGGAGGCAGGGGAGGGAAAAGAAAGAGATGGGTAGATTGCTTAGCTGTGTTTCACTCTGCGCTTCGATCTCCCATGTGACAATGCAATGTCATAGGGACGCGTCAGGGGAGGAATTCAGGGATCGGAGGGGGAAAGGGAGGTAGAGTGGGGAAACGAATGAAATAGAGCGCGTACTCGTATGTCTGATTGGTGCAGGGGGAAAGGGGTCAGAATAGAAGACAAATCTCTCGCATCCAATGACAGTGTCCAGCGTTTTCTTCGGAATAGCCACGGAGAGTAGCGATTACTAGGCTAGCCGGCCATTAAGAAACACCAGTCTTCTTTTCGAAGAGGAATAAAAGGGGACTATATGGCCCATAGATCATTGAAACTGCACTCTCTGGGGACTGGTAACCATGGAAACCAAGTGAACTTTTTTGTTCAGGTGACAGCAGGAAGGAGACATGGCCAACTGGTCACCTTCTTCGGACATTTCCTTTTTCGTGTCCATTTCTCCCTATTTTTTTTATTTTGCTTCTTTTATGTTCTTATTCGGTATGTCCATGACACGTTATTTTCTCCTCCAACAATTTGCAGTTTCCTCAGACCAATTTGAAATATTTTTTTCTGAAAAGTATTGTTTGGTTTGATAAGAAACCTGAGGATTTTAATCTTTCGTATATAACACAACTAACTGCAGGGAAAAGTTTCAGAAATATTGTAAAAAAATATTTCGCAATAATTTTGAACTATAAATTTATAAATTTTGTTGCAATAAATAGTGAA-------------------------------------------------------------------------------------------------------------------------------------------------
Nbishopi_StandingIndian_N131 -----------------ACATATGACTCCTCTTCGACGAGCGAGGGATGTGCTAAGGAGGATGCTATGGGTGAAGATGGAAATTTAGTTATTTTGAAAAATATTTTTCTTGTTCAATATTAAACGAATATGAGAAATAAAATAATTTAAGTACAAGAAACCGTTGAAGAACATGATTTTAAAAATATTTTTAAATGTGTGGTCAACGATAATCAATTCGAAATAATTATTCTATTTAGTCTTAAATGATTTTCTTCTCTTTATTGAGGTCGAGAGTGAAATATGAAGCATGATTCCCTTTCGACGAAACGAGGGGTGTGCGAAGGCTGAAGATGAGGAGGAGGGAGGCAGGGGAGGGAAAAGAAAGAGATGGGTAGATTGCTTAGCTGTGTTTCACTCTGCGTTTCGATCTCCCATGTGACAATGCAATGTCATAGGGACGCGTCAGGGGAGGAATTCAGGGATCGGAGGGGGAAAGGGAGGTAGAGTGGGGAAACGAATGAAATAGAGCGCGTACTCGTATGTCTGATTGGTGCAGGGGGAAAGGGGTCAGAATAGAAGACAAATCTCTCGCATCCAATGACAGTGTCCAGCGTTTTCTTCGGAATAGCCACGGAGAGTAGCGATTACTAGGCTAGCCGGCCATTAAGAAACACCAGTCTTCTTTTCGAAGAGAGATAAAAGGGGACTATATGGCCCATAGATCATTGAAACTGCACTCTCTGGGGACTGGTAACCATGGAAACCAAGTGAACTTTTTTGTTCAGGTGACAGCAGGAAGGAGACATGGCCAACTGGTCACCTTCTTCGGACATTTCCTTTTTCGTGTCCATTTCTCCCTATTTTTTTTATTTTGCTTCTTTTATGTTCTTATTCGGTATGTCCATGACACGTTATTTTCTCCTCCAACAATTTGCAGTTTCCTCAGACCAATTTGAAATATTTTTTTCTGAAAAGTATTGTTTGGTTTGATAAGAAACCTGAGGATTTTAATCTTTCGTATATAACACAACTAACTGCAGGGAAAAGTTTCAGAAATATTGTAAAAAAATATTTCGCAATAATTTTGAACTATAAATTTATAAATTTTGTTGCAATAAATAGTGAATAGATGGTCTGCTATGGAAAATAAACAGCTTGTCTAACAACAACAAAAAGTATGCAATCATGGATTTCTGAAAATAAATGTTTCTTATGAACTTTTAGAAATATTTGTAAAAATTTATTCCACATATTTAATCTAGCA-------
Nbrimleyi_NewberryCr_N984 -------------------------------------------------------------------------------------------------------------------ATATTAGACGAATATGAGAAATAAAATAATTTAAGTAC----AACCGTTGAAGAACATGATTTTTAAAAAA-AATTAAATGTGTGGTCAACGATAATCAATCGAAAATAATTATTCTATTTAGTCTTAAATGATTTCCTTCTCTTTATTGAGGTCGAGAGTGAAATATGAAGCATGATTCCCTTTCGACGAAACGAGGGATGTGCGAAGGCTGAAGATGAGGAGGAGGAGGAAGGGGAGGGGGAAAGAAAGAGATGGGTAGATTGCTTAGCTGTGTTTCACTCTGCGCTTCGATCTCCCATGTGACAATGCAATGTCATAGGGACGCGTCAGGGGAGGAATTCAGGGATCGGAGG------------------GGGGAAAAGAATGAAATAGAGCGCGTACTCGTATGTCTGATTGGTGCAGGGGGAAAGGGGTCAGAATAGAAGACAAATCTCTCGCATCCAATGACAGTGTCCAGCGTTTTCTTCGGAATAGCCACGGAGAGTAGCGATTACTAGGCTAGCCGGCCATTAAGAAACACCAGTCTTCTTTTCGAAGAGGAATAAAAGGGGACTATATGGCCCATAGATCATTGAAACTGCACTCTCTGGGGACTGGTAACCATGGAAACCAAGTGAACTTTTTTGTTCAGGTGACAGCAGGAAGGAGACATGGCCAACTGGTCACCTTCTTCGGACATTTCCTTTTTCGTGTCCATTTCTCCCTATTTTTTTTATTTTGCTTCTTTTATGTTCTTATTCGGTATGTCCATGACACGTTATTTTCTCCTCCAACAATTTGCAGTTTCCTCAGACCAATTTGAAATATTTTTTTCTGAAAAGTATTGTTTGGTTTGATAAGAAACCTGAGGATTTTAATCTTTCGTATAGAACACAACTAACTGAAGGGAAAAGTTTCAGAAATATTGTAAAAAAATATTTCGCAATAATTTTGAACTATAAATTCATAAATTTTGCTGAAATAAATAGTGAATAGGTGGTCTGCTATGGAAAATAAACAGGTTGTCTAACAACAACAAAAAGTATGCAATCATGGATTTCTGAAAATAAATGTTTCTTAT---------------------------------------------------------
Nbrimleyi_RumblingBald_N241 CAAGAGTGAAATATGATACATATGACTCCTCTTCGACGAGCGAAGGATGTGCTAAGGAGGATGCTAAGGGTGAAGATGGAAATTTAGTTATTTTGAAAAATATTTTTCTTGTTCAATATTAGACGAATATGAGAAATAAAATAATTTAAGTAC----AACCGTTGAAGAACATGATTTTAAAAAAA-AATTAAATGTGTCGTCAACGATAATCAATCGAAAATAATTATTCTATTTAGTCTTAAATGATTTCCTTCTCTTTATTGAGGTCGAGAGTGAAATATGAAGCATGATTCCCTTTCGACGAAACGAGGGATGTGCGAAGGCTGAAGATGAGGAGGAGGAGGAAGCGGAGGGGGAAAGAAAGAGATGGGTAGATTGCTTAGCTGTGTTTCACTCTGCGCTTCGATCTCCCATGTGACAATGCAATGTCATAGGGACGCGTCAGGGGAGGAATTCAGGGATCGGAGGGGGGAAGGGAGGTAGAGTGGGGAAAAGAATGAAATAGAGCGCGTACTCGTATGTCTGATTGGTGCAGGGGGAAAGGGGTCAGAATAGAAGACAAATCTCTCGCATCCAATGACAGTGTCCAGCGTTTTCTTCGGAATAGCCACGGAGAGTAGCGATTACTAGGCTAGCCGGCCATTAAGAAACACCAGTCTTCTTTTCGAAGAGGAATAAAAGGGGACTATATGGCCCATAGATCATTGAAACTGCACTCTCTGGGGACTGGTAACCATGGAAACCAAGTGAACTTTTTTGTTCAGGTGACAGCAGGAAGGAGACATGGCCAACTGGTCACCTTCTTCGGACATTTCCTTTTTCGTGTCCATTTCTCCCTATTTTCTTTATTTTGCTTCTTTTATGTTCTTATTCGGTATGTCCATGACACGCTATTTTCTCCTCCAACAATTTGCAGTTTCCTCAGACCAATTTGAAATATTTTCTTCTGAAAAGTATTGTTTGGTTTGATAAGAAACCTGAGGATTTTAATCTTTCGTATAGAACACAACTATCTGAAGGGAAAAGTTTCAGAAATATTTTTAAAAAATATTTCGCAATAATTTTGAACTATAAATTCATAAATTTTGCTGCGATAAATAGTGAATAGATGGTCTGCTATGGAAAATAAACAGGTTGTCTAACAACAACAAAAAGTATGCAATCATGGATTTCTGAAAATAAATGTTTCTTATTAA------------------------------------------------------
Ncanei_Egypt_N958 CAAGAGTGAAATATGATACATATGACTCCTCTTCGACGAGCGAGGGATGTGCTAAGGAGGATGCTAAGGGTGAAGATGGAAATTTAGTTATTTTTAAAAATATTTTTCTTGTTCAATATTAGACGAATATGAGAAATAAAATAATTTAAGTACAAGAAACCGTTGAAGAACATGATTTTAAAAATATGTTTAAATGTGTGGTCAACGATAATCAATCGAAAATAATTATTCTATTTAGTCTTAAATGATTTCCTTCTCTTTATTGAGGTCGAGAGTGAAATATGAAGCATGATTCCCTTTCGACGAAACGAGGGATGTGCGAAGGCTGAAGATGAGGAGGAGGAGGAAGGGAGGGGGAAAAGAAAAAGATGGGTAGATTGCTTAGCTGTGTTTCACTCTGCGCTTCGATCTCCCATGTGACAATGCAATGTCATAGGGACGCGTCAGGGGAGGAATTCAGGGATCGGAGGGGGAAAGGGAGGTAGAGTGGGGAAACGAATGAAATAGAGCGCGTACTCGTATGTCTGATTGGTGCAGGGGGAAAGGGGTCAGAATAGAAGACAAATCTCTCGCATCCAATGACAGTGTCCAGCGTTTTCTTCGGAATAGCCACGGAGAGTAGCGATTACTAGGCTAGCCGGCCATTAAGAAACACCAGTCTTCTTTTCGAAGAGGAATAAAAGGGGACTATATGGCCCATAGATCATTGAAACTGCACTCTCTGGGGACTGGTAACCATGGAAACCAAGTGAACTTTTTTGTTCAGGTGACAGCAGGAAGGAGACATGGCCAACTGGTCACCTTCTTCGGACATTTCCTTTTTCGTGTCCATTTCTCCCCATTTTTTTTATTTTGCTTCTTTTATGCTCTTATTCGGTATGTCCATGACACGTTATTTTCTCCTCCAACAATTTGCAGTTTCCTCAGACCAATTTGAAATATTTTTTTCTGAAAAGTATTGTTTGGTTTGATAAGAAACCTGAGGATTTTAATCTTTCGTATATAACACAACTAACTGAAGGGAAAAGTTTCAGAAATATTGTAAAAAAATATTTCGCAATAATTTTGAACTATAAATTTATAAATTTTGTTGC--------------------------------------------------------------------------------------------------------------------------------------------------------------
Ncarolinensis_Grandfather_N218 CAAGAGTGAAATATGATACATATGACTCCTCTTGGACGAGCGAGGGATGTGCTAAGGAGGATGCTAAGGGTGAAGATGGAAATTTAGTTATTTTGAAAAATATTTTTCTCGTTCAATATTAGACGAATATGAGAAATAAAATAATTTAAGTACAAGAAACCGTTGAAGAACATGATTTTAAAAATATTTTTAAATGTGTGGTCAACGATAATCAATCGGAAATAATTATTCTATTTAGTCTTAAATGATGTCCTTCTCTTTATTGAGGTCGAGAGTGAAATATGAAGCATGATTCCCTTTCGACGAAACGAGGGATGTGCGAAGGCTGAAGATGAGGAGGAGGG------AGGGGGGGGGAGAAAGAGATGGGTAGATTGCTTAGCTGTGTTTCACTCTGCGCTTCGATCTCCCATGTGACAATGCAATGTCATAGGGACGCGTCAGGGGAGGAATTCAGGGATCGGAGGGGGAAAGGGAGGTAGAGTGGGGAAACGAATGAAATAGAGCGCGTACTCGTATGTCTGATTGGTGCAGGGGGAAAGGGGTCAGAATAGAAGACAAATCTCTCGCATCCAATGACAGTGTCCAGCGTTTTCTTCGGAATAGCCACGGAGAGTAGCGATTACTAGGCTAGCCGGCCATTAAGAAACACCAGTCTTCTTTTCGAAGAGGAATAAAAGGGGACTATATGGCCCATAGATCATTGAAACTGCACTCTCTGGGGACTGGTAACCATGGAAACCAAGTGAACTTTTTTGTTCAGGTGACAGCAGGAAGGAGACATGGCCAACTGGTCACCGTCTTCGGACATTTCCTTTTTCGTGTCCATTTCTCCCTATTTTTTTTATTTTGCTTCTTTTATGTTCTTATTCGGTATGTCCATGACACGTTATTTTCTCCTCCAACAATTTGCAGTTTCCTCAGATCAATTTGAAATATTTTTTTCTGAAAAGTATTGTTTGGTTTGATAAGAAACCTGAGGATTTTAATCTTTCGTATATAACACAACTAACTGCAGGGAAAAGTTTCAGAAATATTGTAAAAAAATATTTCGCAATAATTTTGAACTATAAATTTATAAATTTTGTTGCAATAAATAGTGAATAGATGGTCTTCTATGGAAAATAAACAGCTTGTCTAACAACAACAAAAAGTATGCAATCATGGATTTCTGAAAATAAATGTTTCTTATTAACTTTTAGAAATATTTGTAAAAATTTATTCCACATATTTAAT-------------
Ncarteri_English_N031 --------------------------------------------------------------------------------------------------------------GTTCAATATTAGACGAATATGAGAAATA----ATTTTAAGTACAAGGAACCGTTGAAGAACATGATTTTAAAAATATTTTTAAATGTGTGGTCAACGTTAATAAATTCGAAATAATTATTCTATTTAGTCTTAAATGATTTCCTTCTCTTTATTGAGGTCGAGAGTGAAATATGAAGCATGATTCCCTTTCGACGAAACGAGGGGTGTGCGAAGGCTGAAGATGAGGAGGAGGGAGGGAGGGGGAAAAAAAGAAAGAGATGGGTAGATTGCTTAGCTGTGTTTCACTCTGCGCTTCGATCTCCCATGTGACAATGCAATGTCATAGGGACGCGTCAGGGGAGGAATTCAGGGATCGGAGGGGGAAAGGGAGGTAGAGTGGGGAAACGAATGAAATAGAGCGCGTACTCGTATGTCTGATTGGTGCAGGGGGAAAGGGGTCAGAATAGAAGACAAATCTCTCGCATCCAATGACAGTGTCCAGCGTTTTCTTCGGAATAGCCACGGAGAGTAGCGATTACTAGGCTAGCCGGCCATTAAGAAACACCAGTCTTCTTTTCGAAGAGGAATAAAAGGGGACTATATGGCCCATAGATCATTGAAACTGCACTCTCTGGGGACTGGTAACCATGGAAACCAAGTGAACTTTTTTGTTCAGGTGACAGCAGGAAGGAGACATGGCCAACTGGTCACCTTCTTCGGACATTTCCTTTTTCGTGTCCATTTCTCCCTATTTTTTTTATTTTGCTTCTTTTATGTTCTTATTCGGTATGTCCATGACACGTTATTTTCTCCTCCAACAATTTGCAGTTTCCTCAGACCAATTTGAAATTTTTTTTTCTGAAAAGTATTGTTTGGTTTGATAAGAAACCGGAGGATTTTAATCTTTAGTATATAACACAACTAACTGCAGGGAAAAGTTTCAAAAATATTGTAAAAAAATATTTCGCAATAATTTTGAACTATAAATTTATAAATTTTGTTGCAATAAATAGTGAATAGATGGTCTGCTATGGAAAATAAACAGCTTGTCTAACAACAACAAAAAGAATGCAATCATGAATTTCTGAAAATAAATGTTTCTTGTGAACTTTTAGAAATATTTGTAAAAATTTATTCCACATATTTAATCTAGCATCCGGTT
Ncarteri_LaurelCave_nearTYPE_N0296 CAAGAGTGAAATATGAAACATGTGACTCATCTTCGACGAGCGAGAGATATGCT-----------TAAAGGTGAAAATGGAAATTTAGTTGTTTTGAAAAATATTTTTCTTGTTCAATATTAGACGAATATGATAAATA----ATTTTAAGTACAAGAAACCGTTGAAGAACATGATTTTAAAAATATTTTTAAATGTGTGGTCAACGTTAATAAATTCGAAATAATGATTCTATTTAGTCTTAAATGATTTCCTTCTCTTTATTGAGGTCGAGAGTGAAATATGAAGCATGATTCCCTTTCGACGAAACGAGGGGTGTGCGAAGGCTGAAGATGAGGAGGAGGGAGGGAGGGGGGAA--AAGAAAGAGATGGGTAGATTGCTTAGCTGTGTTTCACTCTGCGCTTCGATCTCCCATGTGACAATGCAATGTCATAGGGACGCGTCAGGGGAGGAATTCAGGGATCGGAGGGGGAAAGGGAGGTAGAGTGGGGAAACGAATGAAATAGAGCGCGTACTCGTATGTCTGATTGGTGCAGGGGGAAAGGGGTCAGAATAGAAGACAAATCTCTCGCATCCAATGACAGTGTCCAGCGTTTTCTTCGGAATAGCCACGGAGAGTAGCGATTACTAGGCTAGCCGGCCATTAAGAAACACCAGTCTTCTTTTCGAAGAGGAATAAAAGGGGACTATATGGCCCATAGATCATTGAAACTGCACTCTCTGGGGACTGGTAACCATGGAAACCAAGTGAACTTTTTTGTTCAGGTGACAGCAGGAAGGAGACATGGCCAACTGGTCACCTTCTTCGGACATTTCCTTTTTCGTGTCCATTTCTCCCTATTTTTTTTATTTTGCTTCTTTTATGTTCTTATTCGGTATGTCCATGACACGTTATTTTCTCCTCCAACAATTTGCAGTTTCCTCAGACCAATTTGAAATATTTTTTTCTGAAAAGTATTGTTTGGTTTGATAAGAAACCTGAGGATTTTAATCTTTCGTATATAACACAGCTAACTGCAGGAAAAAGTTTCAAAAATATTGT-AAAAAATATTTCGCAATAATTTTGAACTATAAATTTATAAATTTTGTTGCAATAAATAGTGAATAGATGGTCTGCTATGGAAAATAAACAGCTTGTCTAACAACAACAAAAAGAATGCAATCATGAATTTCTGAAAATAAATGTTTCTTATGAACTTTTATAAATATTTGTAAAAATTTATTCCACATATTTAATCTAGCATCCGG--
Ncarteri_PilotMtn_G2185 CAAGAGTGAAATATGATACATATGACTCCTCTTCGACGAGCGAGGGATGTGCTAAGGAGGATGCTAAGGGTGAAGATGGAGATTTAGTTGTTTTGAAAAATATTTTTCTTGTTCAATATTAGACGAATATGAGAAATAA----TTTTAAGTACAAGAAACCGTTGAAGAACATGATTTTAAAAATATTTTTAAATGTGTGGTCAACGTTAATAAATTCGAAATAATTATTCTATTTAGTCTTAAATGATTTCCTTCTCTTTATTGAGGTCGAGAGTGAAATATGAAGCATGATTCCCTTTCGACGAAACGAGGGGTGTGCGAAGGCTGAAGATGAGGAGGAGGGAGGGAGGGGGAAAAAAAGAAAGAGATGGGTAGATTGCTTAGCTGTGTTTCACTCTGCGCTTCGATCTCCCATGTGACAATGCAATGTCATAGGGACGCGTCAGGGGAGGAATTCAGGGATCGGAGGGGGAAAGGGAGGTAGAGTGGGGAAACGAATGAAATAGAGCGCGTACTCGTATGTCTGATTGGTGCAGGGGGAAAGGGGTCAGAATAGAAGACAAATCTCTCGCATCCAATGACAGTGTCCAGCGTTTTCTTCGGAATAGCCACGGAGAGTAGCGATTACTAGGCTAGCCGGCCATTAAGAAACACCAGTCTTCTTTTCGAAGAGGAATAAAAGGGGACTATATGGCCCATAGATCATTGAAACTGCACTCTCTGGGGACTGGTAACCATGGAAACCAAGTGAACTTTTTTGTTCAGGTGACAGCAGGAAGGAGACATGGCCAACTGGTCACCTTCTTCGGACATTTCCTTTTTCGTGTCCATTTCTCCCTATTTTTTTTATTTTGCTTCTTTTATGTTCTTATTCGGTATGTCCATGACACGTTATTTTCCCCTCCAACAATTTGCAGTTTCCTCAGACCAATTTGAAATATTTTTTTCTCAAAAGTATTGTTTGGTTTGATAAGAAAACTGAGGATTTTAATCTTTCGTATATAACACAACTAACTGCAGGGAAAAGTTTCAAAAATATTGTAAAAAAATATTTCGCAATAATTTTGAACTATAAATTTGTAAATTTTGTTGCAATAAATAGTGAATAGATGGTCTTCTATGGAAAATAAACAGCTTGTCTAACAACAACAAAAAGAATGCAATCATGAATTTCTGAATATAAATGTTTCTTATGAACTTTTAGAAATATTTGTAAAAATTTATTCCACATATTTAATCTAGCATCCGGTT
Ncarteri_Pitchfork_N363 CAAGAGTGAAATATGATACATATGACTCCTCTTCGACGAGCGAGGGATGTGCTAAGGAGGATGCTAAGGGTGAAGATGGAAATTTAGTTCTTTTGAAAAATATTTTTCTTGTTCAATATTAGACGAATATTAGATATAAAATAATTTAAGTACAAAAAACCGTTGAAGAACATGATTTTAAAAATATTTTTAAAT-----GTCAACGTTAATCAATTTGAAATAAGTATTCTATTTAGTCTTAAATGATTTCCTTCTCTTTATTGAGGTCGAGAGTGAAATATGAAGCATGATTCCCTTTCGACGATACGAGGGGTGTGCGAAGGCTGAAGATGAGGAGGAGGGAGGGA-GGGGGAAAAAAGAAAGAGATGGGTAGATTGCTTAGCTGTGTTTCACTCTGCGCTTCGATCTCCCATGTGACAATGCAATGTCATAGGGACGCGTCAGGGGAGGAATTCAGGGATCGGAGGGGGAAAGGGAGGTAGAGTGGGGAAACGAATGAAATAGAGCGCGTACTCGTATGTCTGATTGGTGCAGGGGGAAAGGGGTCAGAATAGAAGACAAATCTCTCGCATCCAATGACAGTGTCCAGCGTTTTCTTCGGAATAGCCACGGAGAGTAGCGATTACTAGGCTAGCCGGCCATTAAGAAACACCAGTCTTCTTTTCGAAGAGGAATAAAAGGGGACTATATGGCCCATAGATCATTGAAACTGCACTCTCTGGGGACTGGTAACCATAGAAACCAAGTGAACTTTTTTGTTCAGGTGACAGCAGGAAGGAGACATGGCCAACTGGTCACCTTCTTCGGACATTTCCTTTTTCGTGTCCATTTCTCCCTATTTTTTTTATTTTGCTTCTTTTATGTTCTTATTCGGTATGTCCATGACACGTTATTTTCTCCTCCAACAATTTGCAGTTTCCTCAGACCAATTTGAAATATTTTTTTCTGAAAAGTATTGTTTGGTTTGATAAGAAACCTGAGGATTTTAATCTTTCGTATATAACACAACTAACTGCAGGGAAAAGTTTCAAAAATATTGTAAAAAAATATTTCGCAATAATTTTGAACTATAAATTTATAAATT---------------------------------------------------------------------------------------------------------------------------------------------------------------------
Ncarteri_WeberCty_N1044 CAAGAGTGAAATATGATACATATGACTCCTCTTCGACGAGCGAGGGATG------------TGCTAAAGGTGAAGATGGAAATTTAGTTCTTTTGAAAAATATTTTTCTTGTTCAATATTAGACGAATATGAGAAATAAAATAATTTAAGTACAAGAAACCGTTGAAGAACATGATTTTAAAAATAATTTTAAATGTGTGGTCAACGTTAATCAATTCGAAATAATTATTCTATTTAGTCTTAAATGATTTCCTTCTCTTTATTGAGGTCGAGAGTGAAATATGAAGCATGATTCCCTTTCGACGAAACGAGGGGTGTGCGAAGGCTGAAGATGAGGAGGAGGGAGG---GGGGGAAAAAAGAAAGAGATGGGTAGATTGCTTAGCTGTGTTTCACTCTGCGCTTCGATCTCCCATGTGACAATGCAATGTCATAGGGACGCGTCAGGGGAGGAATTCAGGGATCGGAGGGGGAAAGGGAGGTAGAGTGGGGAAACGAATGAAATAGAGCGCGTACTCGTATGTCTGATTGGTGCAGGGGGAAAGGGGTCAGAATAGAAGACAAATCTCTCGCATCCAATGACAGTGTCCAGCGTTTTCTTCGGAATAGCCACGGAGAGTAGCGATTACTAGGCTAGCCGGCCATTAAGAAACACCAGTCTTCTTTTCGAAGAGGAATAAAAGGGGACTATATGGCCCATAGATCATTGAAACTGCACTCTCTGGGGACTGGTAACCATGGAAACCAAGTGAACTTTTTTGTTCAGGTGACAGCAGGAAGGAGACATGGCCAACTGGTCACCTTCTTCGGACATTTCCTTTTTCGTGTCCATTTCTCCCTATTTTTTTTATTTTGCTTCTTTTATGTTCTTATTCGGTATGTCCATGACACGTTATTTTCTCCTCCAACAATTTGCAGTTTCCTCAGAACAATTTGAAATATTTTTTTCTGAAAAGTATTGTTTGGTTTGATAAG-------ATGATTTTAATCTTTCGTATATAACACAACTAACTGCAGGGAAAAGTTTCCAAAATATTGTAAAAAAATATTTCGCAATAATTTTGAACTATAAATTTATAAATTTTGTTGCAATAAATAGTGAATAGATGGTCTGCTATGGAAAATAAACAGCTTGTCTAACAACAACAAAAAGAATGCAATCATGAATTTCTGAAAATGAATGTTTCTTATGAACTTTTAG-----------------------------------------------
Ncherokee_BallhootScar_N193 CAAGAGTGAAGTATGATACATATGACTCCTCTTCGACGAGCGAGGGATGTGCTAAGGAGGATGCTAAGGGTGAAGATGGAAGTTTAGTTATTTTGAAAAATATTTTTCTTGTTCAATATTAGACGAATATGAGAAATAAAATAATTTAAGTACAAGAAACTGTTGAAGAACATGATTTTAAAAATATTTTTAAATGTGTGGTCAACGATAATCAATCGGAAATAATTATTCTATTTAGTCTTAAATGATTTCCTTCTCTTTATTGAGGTCGAGAGTGAAATATGAAGCATGATTCCCTTTCGACGAAACGAGGGATGTGCGAAGGCTGAAGATGAGGAGGAGGG------GGGAGGGG-GGGAAAGAGATGGGTAGATTGCTTAGCTGTGTTTCACTCTGCGCTTCGATCTCCCATGTGACAATGCAATGTCATAGGGACGCGTCAGGGGAGGAATTCAGGGATCGGAGGGGGGAAGCGAGGTAGAGTGGGGAAACGAATGAAATAGAGCGCGTACTCGTATGTCTGATTGGTGCAGGGGGAAAGGGGTCAGAATAGAAGACAAATCTCTCGCATCCAATGACAGTGTCCAGCGTTTTCTTCGGAATAGCCACGGAGAGTAGCGATTACTAGGCTAGCCGGCCATTAAGAAACACCAGTCTTCTTTTCGAAGAGGAATAAAAGGGGACTATATGGCCCATAGATCATTGAAACTGCACTCTCTGGGGACTGGTAACCATGGAAACCAAGTGAACTTTTTTGTTCAGGTGACAGCAGGAAGGAGACATGGCCAACTGGTCACCTTCTTCGGACATTTCCTTTTTCGTGTCCATTTCTCCCTATTTTTTTTATTTTGCTTCTTTTATGTTCTTATTCGGTATGTCCATGACACGTTATTTTCTCCTCCAACAATTTGCAGTTTCCTCAGATCAATTTGAAATATTTTTTTCTGAAAAGTATTGTTTGGTTTGATAAGAAACCTGAGGATTTTAATCTTTCGTATATAACACGACTAACTGCAGGGAAAAGTTTCAGAAATATTGTACAAAAATATTTCGCAATAATTTTGAACTATAAATTTATAAATTTTGTTGCAATAAATAGTAAATAGATGGTCTTCTATGGAAAATAAACAGCTTGTCTAACAACAACAAAAAGTATGCAATCATGGATTTCTGAAAATAAATGTT---------------------------------------------------------------
Ncherokee_BalsamMtn_N891 CAAGAGTGAAATATGAAACATGTGACTCATCTTCGACGAGCGAGAGAT------------ATGCTAAGGGTGAAGATGGAAATTTAGTTATTTTGAAAAATATTTTTCTTGTTCAATATTAGACGAATATGAGGAATAAAATAATTTAAGTACAAGAAACCGTTGAAGAACATGATTTTAAAAATATTTTTAAATGTGTGGCCAACGATAATCAATCGGAAATAATTATTTTATTTAGTCTTAAATGATTTCCTTCTCTTTATTGAGGTCGAGAGTGAAATATGAAGCATGATTCCCTTTCGACGAAACGAGGGATGTGCGAAGGCTGAAGATGAGGAGGAGGGGGGGGGG----------------GATGGGTAGATTGCTTAGCTGTGTTTCACTCTGCGCTTCGATCTCCCATGTGACAATGCAATGTCATAGGGACGCGTCAGGGGAGGAATTCAGGGATCGGAGGGGGGAAGGGAGGTAGAGTGGGGAAACGAATGAAATAGAGCGCGTACTCGTATGTCTGATTGGTGCAGGGGGAAAGGGGTCAGAATAGAAGACAAATCTCTCGCATCCAATGACAGTGTCCAGCGTTTTCTTCGGAATAGCCACGGAGAGTAGCGATTACTAGGCTAGCCGGCCATTAAGAAACACCAGTCTTCTTTTCGAAGAGGAATAAAAGGGGACTATATGGCCCATAGATCATTGAAACTGCACTCTCTGGGGACTGGTAACCATGGAAACCAAGTGAACTTTTTTGTTCAGGTGACAGCAGGAAGGAGACATGGCCAACTGGTCACCTTCTTCGGACATTTCCTTTTTCGTGTCCATTTCTCCCTATTTTTTTTATTTTGCTTCTTTTATGTTCTTATTCGGTATGTCCATGACACGTTATTTTCTCCTCCAACAATTTGCAGTTTCCTCAGATCAATTTGAAATATTTTTTTCTGAAAAGTATTGTTTGGTTTGATAAGAAACCTGAGGATTTTAATCTTTCGTATATAACACAACTAACTGCAGGGAAAAGTTTCAGAAATATTGTAAAAAAATATTTCGCAATAATTTTGAACTATAAATTTATAAATTTTGTTGCAATAAATAGTGAATAGATGGTCTTCTATGGAAAATAAACAGCTTGTCTAACAACAACAAAAAGTATGTAATCATGAATTTCTGAAAATAAATGTTTCTTATTAACTTTTAGAAATATTTGTAAAAATTTATTCCATATATTTAATCTGGCATCCGGTT
Ncherokee_SIndianCrk_N681 -------------------------------------------------------------------------------------------------------------------------------------------------------------------------------------------------------------------TCAATCGGAAATAATTATTCTATTTAGTCTTAAATGATTTCCTTCTCTTTATTGAGGTCGAGAGTGAAATATGAAGCATGATTCCCTTTCGACGAAACGAGGGATGTGCGAAGGCTGAAGATGAGGAGGGAGGGAGGGGGGGGGGGGGAAGAAAGAGATGGGTAGATTGCTTAGCTGTGTTTCACTCTGCGCTTCGATCTCCCATGTGACAATGCAATGTCATAGGGACGCGTCAGGGGAGGAATTCAGGGATCGGAGGGGG-AAGAGAGGTAGAGTGGGGAAACGAATGAAATAGAGCGCGTACTCGTATGTCTGATTGGTGCAGGGGGAAAGGGGTCAGAATAGAAGACAAATCTCTCGCATCCAATGACAGTGTCCAGCGTTTTCTTCGGAATAGCCACGGAGAGTAGCGATTACTAGGCTAGCCGGCCATTAAGAAACACCAGTCTTCTTTTCGAAGAGGAATAAAAGGGGACTATATGGCCCATAGATCATTGAAACTGCACTCTCTGGGGACTGGTAACCATGGAAACCAAGTGAACTTTTTTGTTCAGGTGACAGCAGGAAGGAGACATGGCCAACTGGTCACCTTCTTCGGACATTTCCTTTTTCGTGTCCATTTCTCCCTATTTTTTTTATTTTGCTTCTTTTATGTTCTTATTCGGTATGTCCATGACACGTTATTTTCTCCTCCAACAATTTGCAGTTTCCTCAGATCAATTTGAAATATTTTTTTCTGAAAAGTATTGTTTGGTTTGATAAGAAACCTGAGGATTTTAATCTTTCGTATATAACACAACTAACCGC-----------------------------------------------------------------------------------------------------------------------------------------------------------------------------------------------------------------------------------------
Ncooperi_BeaverCrk_N1002 ----------------------------------------------------------GGATGCTAAGGGTGAAGATGGAAATTTAGTTATTTTGAGAAATATTTTTCTTGTTCAATATTAAACGAATATGAGAAATAAAATAATTTAAGTACAAGAAACCGTTGAAGAACATGATTTTAAAAATATTTTTAAATGTGTGGTCAACGATAATCAATTCGAAATAATTATTCTATTTAGTCTTAAATGATTTTCTTCTCTTTATTGAGGTCGAGAGTGAAATATGAAGCATGATTCCCTTTCGACGAAACGAGGGGTGTGCGAAGGCTGAAGATGAGGAGGAGGGAGGCAGGGGGGAAAAAAGAAAGAGATGGGTAGATTGCTTAGCTGTGTTTCACTCTGCGCTTCGATCTCCCATGTGACAATGCAATGTCATAGGGACGCGTCAGGGGAGGAATTCAGGGATCGGAGGGGGAAAGGGAGGTAGAGTGGGGAAACGAATGAAATAGAGCGCGTACTCGTATGTCTGATTGGTGCAGGGGGAAAGGGGTCAGAATAGAAGACAAATCTCTCGCATCCAATGACAGTGTCCAGCGTTTTCTTCGGAATAGCCACGGAGAGTAGCGATTACTAGGCTAGCCGGCCATTAAGAAACACCAGTCTTCTTTTCGAAGAGGAATAAAAGGGGACTATATGGCCCATAGATCATTGAAACTGCACTCTCTGGGGACTGGTAACCATGGAAACCAAGTGAACTTTTTTGTTCAGGTGACAGCAGGAAGGAGACATGGCCAACTGGTCACCTTCTTCGGACATTTCCTTTTTCGTGTCCATTTCTCCCTATTTTTTTTATTTTGCTTCTTTTATGTTCTTATTCGGTATGTCCATGACACGTTATTTTCTCCTCCAACAATTTGCAGTTTCCTCAGACCAATTTGAAATATTTTTTTCTGAAAAGTATTGTTTGGTTTGATAAGAAACCTGAGGATTTTAATCTTTCGTATATAACACAACTAACTGCAGGGAAAAGTTTCAGAAATATTGTAAAAAAATATTTCGCAATAATTTTGAACTATAAATTTATAAATTTTGTTGCAATAAATAGTGAATAGGTGGTCTGCTATGGAAAATAAACAGGTTGTCTAACAACAACAAAAAGTATGCAATCATGGATTTCTGAAAATAAATGTTTCTTATGAACTTTTAGAAATATTTGTAAAAATTTATTCCACATATTTAATCTAGCATCCGGTT
Ncooperi_BrasstBald_N824 ---------------------------CCTCTTCGACGAGCGTGGGATGTGCTAAGGAGGATGCTAAGGGTGAAGATGGAAATTTAGTTATTTTGAGAAATATTTTTCTTGTTCAATATTAAACAAATATGAGAAATAAAATAATTTAAGTACAAGAAACCGTTGAAGAACATGATTTTAAAAATATTTTTAAATGTGTGGTCAACGATAATCAATTCGAAATAATTATTCTATTTAGTCTTAAATGATTTTCTTCTCTTTATTGAGGTCGAGAGTGAAATATGAAGCATGATTCCCTTTCGACGAAACGAGGGGTGTGCGAAGGCTGAAGATGAGGAGGAGGGAGGCAGGGGGGAAAAAAGAAAGAGATGGGTAGATTGCTTAGCTGTGTTTCACTCTGCGCTTCGATCTCCCATGTGACAATGCAATGTCATAGGGACGCGTCAGGGGAGGAATTCAGGGATCGGAGGGGGAAAGGGAGGTAGAGTGGGGAAACGAATGAAATAGAGCGCGTACTCGTATGTCTGATTGGTGCAGGGGGAAAGGGGTCAGAATAGAAGACAAATCTCTCGCATCCAATGACAGTGTCCAGCGTTTTCTTCGGAATAGCCACGGAGAGTAGCGATTACTAGGCTAGCCGGCCATTAAGAAACACCAGTCTTCTTTTCGAAGAGGAATAAAAGGGGACTATATGGCCCATAGATCATTGAAACTGCACTCTCTGGGGACTGGTAACCATGGAAACCAAGTGAACTTTTTTGTTCAGGTGACAGCAGGAAGGAGACATGGCCAACTGGTCACCTTCTTCGGACATTTCCTTTTTCGTGTCCATTTCTCCCTATTTTTTTTATTTTGCTTCTTTTATGTTCTTATTCGGTATGTCCATGACACGTTATTTTCTCCTCCAACAATTTGCAGTTTCCTCAGACCAATTTGAAATATTTTTTTCTGAAAAGTATTGTTTGGTTTGATAAGAAACCTGAGGATTTTAATCTTTCGTATATAACACAACTAACTGCAGGGAAAAGTTTCAGAAATATTGTAAAAAAATATTTCGCAATAATTTTGAACTATAAATTTATAAATTTTGTTGCAATAAATAGTGAATAGATGGTCTGCTATGAGAAATAAACAGCTTGTCTAACAACAACAAAAAGTATGCAATCATGGATTTCTGAAAATAA--------------------------------------------------------------------
Ncooperi_CheoahDam_N1122 CAAGAGTGAAATATGATACATATGACTCCTCTTCGACGAGCGAGGGATGTGCTAAGGAGGATGCTAAGGGTGAAGATGGAAATTTAGTTATTTTGAAAAATATTTTTCTTGTTCAATATTAAACGAATATGAGAAATAAAATAATTTAAGTACAAGAAACCGTTGAAGAACATGATTTAAAAAATATTTTTAAATGTGTGGTCAACGATAATCAATTCGAAATAATTATTCTATTTAGTCTTAAATGATTTTCTTCTCTTTATTGAGGTCGAGAGTGAAATATGAAGCATGATTCCCTTTCGATGAAACGAGGGGTGTGCGAAGGCTGAAGATGAGGAGGAGGGAGGCAGGAGGGGGAAAAGAAAGAGATGGGTAGATTGCTTAGCTGTGTTTCACTCTGCGCTTCGATCTCCCATGTGACAATGCAATGTCATAGGGACGCGTCAGGGGAGGAATTCAGGGATCGGAGGGGGAAAGGGAGGTAGAGTGGGGAAACGAATGAAATAGAGCGCGTACTCGTATGTCTGATTGGTGCAGGGGGAAAGGGGTCAGAATAGAAGACAAATCTCTCGCATCCAATGACAGTGTCCAGCGTTTTCTTCGGAATAGCCACGGAGAGTAGCGATTACTAGGCTAGCCGGCCATTAAGAAACACCAGTCTTCTTTTCGAAGAGGAATAAAAGGGGACTATATGGCCCATAGATCATTGAAACTGCACTCTCTGGGGACTGGTAACCATGGAAACCAAGTGAACTTTTTTGTTCAGGTGACAGCAGGAAGGAGACATGGCCAACTGGTCACCTTCTTCGGACATTTCCTTTTTCGTGTCCATTTCTCCCTATTTTTTTTATTTTGCTTCTTTTATGTTCTTATTCGGTATGTCCATGACACGTTATTTTCTCCTCCAACAATTTGCAGTTTCCTCAGACCAATTTGAAATATTTTTTTCTGAAAAGTATTGTTTGGTTTGATAAGAAACCTGAGGATTTTAATCTTTCGTATATAACACAACTAACTGTAGGGAAAAGTTTCAGAAATATTGTAAAAAAATATTTCGCAATAATTTTGAACTATAAATTTATAAATTTTGTTGCAATAAATAGTGAATAGATGGTCTGCTATGGAAAATAAACAGCTTGTCTAACAACAACAAAAAGTATGCAATCATGGATTTCTGAAAATAAATGTTTCTTATGAACTTTTAGAAATATTTGTAAAAATTTATTCCACATATTTAATCTAGCATCCGGTT
Ncooperi_RockCrRoad_N1160 -----------TATGATACATATGACTGCTCTTCGACGAGCGAGGGATGTGCTAAGGAGGATGCTAAGGGTTAAGATGGAAATTTAGTTATTTTGA-AAATATTTTTCTTGTTCAATATTAAACGAATATGAGAAATAAAATAATTTAAGTACAAGAAACCGTTGAAGAACATGATTTTAAAAATATTTTTAAATGTGTGGTCAACGATAATCAATTCGAAATAATTATTCTATTTAGTCTTAAATGATTTTCTTCTCTTTATTGAGGTCGAGAGTGAAATATGAAGCATGATTCCCTTTCGTCGAAACGAGGGGTGTGCGAAGGCTGAAGATGAGGAGGAGGGAGGCAGGAGGGGGAAAAGAAAGAGATGGGTAGATTGCTTAGCTGTGTTTCACTCTGCGCTTCGATCTCCCATGTGACAATGCAATGTCATAGGGACGCGTCAGGGGAGGAATTCAGGGATCGGAGGGGGAAAGGGAGGTAGAGTGGGGAAACGAATGAAATAGAGCGCGTACTCGTATGTCTGATTGGTGCAGGGGGAAAGGGGTCAGAATAGAAGACAAATCTCTCGCATCCAATGACAGTGTCCAGCGTTTTCTTCGGAATAGCCACGGAGAGTAGCGATTACTAGGCTAGCCGGCCATTAAGAAACACCAGTCTTCTTTTCGAAGAGGAATAAAAGGGGACTATATGGCCCATAGATCATTGAAACTGCACTCTCTGGGGACTGGTAACCATGGAAACCAAGTGAACTTTTTTGTTCAGGTGACAGCAGGAAGGAGACATGGCCAACTGGTCACCTTCTTCGGACATTTCCTTTTTCGTGTCCATTTCTCCCTATTTTTTTTATTTTGCTTCTTTTATGTTCTTATTCGGTATGTCCATGACACGTTATTTTCTCCTCCAACAATTTGCAGTTTCCTCAGACCAATTTGAAATATTTTTTTCTGAAAAGTATTGTTTGGTTTGATAAGAAACCTGAGGATTTTAATCTTTCGTATATAACACAACTAACTGTAGGGAAAAGTTTCAGAAATATTGCAAAAAAATATTTCGCAATAATTTTGAACTATAAAATTATAAATTTTGTTGCAATAAATAGTGAATAGATTATCTGCTATGGAAAATAAACAGCTTGTCTAACAACAACAAAAAGTATGCAATCATGGATTTCTGAAAATAAATGTTTCTTATGAACTTTTAGAAATATTTGAAAAAATTTATTCCACATATTTAATCTATCATCCGGTT
Ncoylei_Apalachia_N1195 ---------------------------------------------------------------------------------------------------------------------------------------------------------------------------------------------------------------ATAATCAATTCGAAATAATTATTCTATTTAGTCTTAAATGATTTCCTTCTCTTTATTGAGGTCGAGAGTGAAATATGAAGCATGATTCCCTTTCGACGAAACGAGGGATGTGCAAAGGCTGAAGATGAGGAGGAGGAGGGGAGGGGGGGGGAAAGAAAGAGATGGGTAGATTGCTTAGCTGTGTTTCACTCTGCGCTTCGATCTCCCATGTGACAATGCAATGTCATAGGGACGCGTCAGGGGAGGAATTCAGGGATCGGAGGGGGGAAGGGAGGTAGAGTGGGGAAACGAATGAAATAGAGCGCGTACTCGTATGTCTGATTGGTGCAGGGGGAAAGGGGTCAGAATAGAAGACAAATCTCTCGCATCCAATGACAGTGTCCAGCGTTTTCTTCGGAATAGCCACGGAGAGTAGCGATTACTAGGCTAGCCGGCCATTAAGAAACACCAGTCTTCTTTTCGAAGAGGAATAAAAGGGGACTATATGGCCCATAGATCATTGAAACTGCACTCTCTGGGGACTGGTAACCATGGAAACCAAGTGAACTTTTTTGTTCAGGTGACAGCAGGAAGGAGACATGGCCAACTGGTCACCTTCTTCGGACATTTCCTTTTTCGTGTCCATTTCTCCCTATTTTTATTTTTTTGCTTCTTTTATGTTCTTATTCGGTATGTCCATGACACGTTATTTTCTCCTCCAACAATTTGCAGTTTCCTCAGACCAATTTGAAATATTTTTTCCTGAAAAGTATTGTTTGGTTTGATAAGAAACCTGAGGATTTTAATCTTTCGTATATAACACAACTAACTGCAGGGAAAAGTTTCAGAAATATTGTAAAAAAATATTTCGCAATAATTTTGAACTATAAATTTATAAATTTTGTTGCAATAAATAGTGAATAGATGGTCTGCTATGGAAAATAAACA----------------CAAAAAGTATGCAATCATGGATTTCTGAAAATAAATGTTTCTTATGAACGTTTAAAAATATTTGTAAAAATTTATTCCACATAT------------------
Ncoylei_DinkinCove_N1118 CAAGAGTGAAATATAATACATATGACTGCTCTTCGACGAGCGAGGGATGTGCTAAGGAGGATGCTAAGGCTGAAGATGGAAATTTAATTATTTTGAAAAATATTTTTCTTGTTCAATATTAGGCGAATATGAGAAATGAAATAATTTAAGTACAAGAAACCGTTGAAGAACATGATTTTAAAAATATTTTTAAATGTGTGGTCAACGATAATCAATTCGAAATAATTATTCTATTTAGTCTTAAATGATTTCCTTCTCTTTATTGAGGTCGAGAGTGAAATATGAAGCATGATTCCCTTTCGACGAAACGAGGGATGTGCAAAGGCTGAAGATGAGGAGGAGGAGGGGAGGGGGGGGAAAAGAAAGAGATGGGTAGATTGCTTAGCTGTGTTTCACTCTGCGCTTCGATCTCCCATGTGACAATGCAATGTCATAGGGACGCGTCAGGGGAGGAATTCAGGGATCGGAGGGGGGAAGGGGGGTAGAGTGGGGAAACGAATGAAATAGAGCGCGTACTCGTATGTCTGATTGGTGCAGGGGGAAAGGGGTCAGAATAGAAGACAAATCTCTCGCATCCAATGACAGTGTCCAGCGTTTTCTTCGGAATAGCCACGGAGAGTAGCGATTACTAGGCTAGCCGGCCATTAAGAAACACCAGTCTTCTTTTCGAAGAGGAATAAAAGGGGACTATATGGCCCATAGATCATTGAAACTGCACTCTCTGGGGACTGGTAACCATGGAAACCAAGTGAACTTTTTTGTTCAGGTGACAGCAGGAAGGAGACATGGCCAACTGGTCACCTTCTTCGGACATTTCCTTTTTCGTGTCCATTTCTCCCTATTTTTATTATTTTGCTTCTTTTATGTTCTTATTCGGTATGTCCATGACACGTTATTTTCTCCTCCAACAATTTGCAGTTTCCTCAGACCAATTTGAAATATTTTTTTCTGAAAAGTATTGTTTGGTTTGATAAGAAACCTGAGGATTTTAATCTTTCGTATATGACACAACTAACTGCAGGGAAAAGTTTCAGAAATATTGTAAAAAAATATTTCGCAATAATTTTGAACTATAAATTTATAAATTTTGTTGCAATAAATAGTGAATAGACGGTCTGCTATGGAAAATAAACA----------------CAAAAAGTATGCAATCGTGGATTTCTGAAAATAAATGTTTCTTATGAACTTTTAGAAATATTTGTAAAAATTTATTCCACATATTTAATCTACCATCCGGTT
Ncoylei_TiptonCreek_N837 CAAGAGTGAAATATAATACATATGACTGCTCTTCGACGAGCGAGGGATGTGCTAAGGAGGATGCTAAGGCTGAAGATGGAAATTTAATTATTTTGAAAAATATTTTTCTTGTTCAATATTAGGCGAATATGAGAAATAAAATAATTTAAGTACAAGAAACAGTTGAAGAACATGATTTTAAAAATATTTTTAAATGTGTGGTCAACGATAATCAATTCGAAATAATTATTCTATTTAGTCTTAAATGATTTCCTTCTCTTTATTGAGGTCGAGAGTGAAATATGAAGCATGATTCCCTTTCGACGAAACGAGGGATGTGCAAAGGCTGAAGATGAGGAGGAGGAGAGGGGGGGGGGGAAAAGAAAGAGATGGGTAGATTGCTTAGCTGTGTTTCACTCTGCGCTTCGATCTCCCATGTGACAATGCAATGTCATAGGGACGCGTCAGGGGAGGAATTCAGGGATCGGAGGGGGGAAGGGGGGTAGAGTGGGGAAACGAATGAAATAGAGCGCGTACTCGTATGTCTGATTGGTGCAGGGGGAAAGGGGTCAGAATAGAAGACAAATCTCTCGCATCCAATGACAGTGTCCAGCGTTTTCTTCGGAATAGCCACGGAGAGTAGCGATTACTAGGCTAGCCGGCCATTAAGAAACACCAGTCTTCTTTTCGAAGAGGAATAAAAGGGGACTATATGGCCCATAGATCATTGAAACTGCACTCTCTGGGGACTGGTAACCATGGAAACCAAGTGAACTTTTTTGTTCAGGTGACAGCAGGAAGGAGACATGGCCAACTGGTCACCTTCTTCGGACATTTCCTTTTTCGTGTCCATTTCTCCCTATTTTTATTATTTTGCTTCTTTTATGTTCTTATTCGGTATGTCCATGACACGTTATTTTCTCCTCCAACAATTTGCAGTTTCCTCAGACCAATTTGAAATATTTTTTTCTGAAAAGTATTGTTTGGTTTGATAAGAAACCTGAGGATTTTAATCTTTCGTATATGACACAACTAACTGCAGGGAAAAGTTTCAGAAATATTGTAAAAAAATATTTGCCAATAATTTTGAACTATAAATTTATAAATTTTGTTGCAATAAATAGTGAATAGACGGTCTGCTATGGAAAATAAACA----------------CAAAAAGTATGCAATCGTGGATTTCTGAAAATAAATGTTTCTTATGAACTTTTAGAAATATTTGTAAAAATTTATTCCACATATTTAATCTACCATCCGGTT
Ncrosbyi_MtMitchell_N210 -------------------------CTCCTCTTCGACGAGCGAGAGATGTGCTAAGGAGGATGCTAAGGGTGAAGATGGAAATTTAGTTATTTTGAAAAATATTTTTCTTGTTCAATATTAGACGAATATGAGAAATAAAATAATTTAAGTACAAGAAACCGTTGAAGAACATGATTTTAAAAATATTTTTAAATGTGTGGTCAACGATAATCAATCGAAAATAATTATTCTATTTAGTCTTAAATGATTTCCTTCTCTTTATTGAGGTCGAGAGTGAAATATGAAGCATGATTCCCTTTCGACGAAACGAGGGATGTGCGAAGGCTGAAGATGAGGAGGAGGAAGGGGAGGGGGGGAAAAGAAAGAGATGGGTAGATTGCTTAGCTGTGTTTCACTCTGCGCTTCGATCTCCCATGTGACAATGCAATGTCATAGGGACGCGTCAGGGGAGGAATTCAGGGATCGGAGGGGGGAAGGGAGGTAGAGTGGGGAAACGAATGAAATAGAGCGCGTACTCGTATGTCTGATTGGTGCAGGGGGAAAGGGGTCAGAATAGAAGACAAATCTCTCGCATCCAATGACAGTGTCCAGCGTTTTCTTCGGAATAGCCACGGAGAGTAGCGATTACTAGGCTAGCCGGCCATTAAGAAACACCAGTCTTCTTTTCGAAGAGGAATAAAAGGGGACTATATGGCCCATAGATCATTGAAACTGCACTCTCTGGGGACTGGTAACCATGGAAACCAAGTGAACTTTTTTGTTCAGGTGACAGCAGGAAGGAGACATGGCCAACTGGTCACCTTCTTCGGACATTTCCTTTTTCGTGTCCATTTCTCCCTATTTTTTTTATTTTGCTTCTTTTATGTTCTTATTCGGTATGTCCATGACACGTTATTTTCTCCTCCAACAATTTGCAGTTTCCTCAGACCAATTTGAAATATTTTTTTCTGAAAAGTATTGTTTGGTTTGATAAGAAACCTGAGGATTTTAATCTTTCGTATAGAACACAACTAACTGAAGGGAAAAGTTTCAGAAATATTGTAAAAAAATATTTCGCAATAATTTTGAACTATAAATTTATAAATTTTGCTGCAATAAATAGTGAATAGATGGTCTGCTATGGAAAATAAACAGGTTGTCTAACAACAACAAAAAGTATGCAATCATGGATTTCTGAAAATAAATGTTTCTTATTAACTTTAAGAAATATTTGTAAAAATTTATTCCACATATTTAATCTAGCATCCGGTT
Ncrosbyi_PricesCrk_N1143 CAAGAGTGAAATATGATACATATGACTCCTCTTCGACGAGCGAGAGATGTGCTAAGGAGGATGCTAAGGGTGAAGATGGAAATGTAGTTATTTTGAAAAATATTTTTCTTGTTCAATATTAGACGAATATGAGAAATAAAATAATTTAAGTACAAGAAACCGTTGAAGAACATGATTTTAAAAATATTTTTAAATGTGTGGTCAACGATAATCAATCGAAAATAATTATTCTATTTAGTCTTAAATGATTTCCTTCTCTTTATTGAGGTCGAGAGTGAAATATGAAGCATGATTCCCTTTCGACGAAACGAGGGATGTGCGAAGGCTGAAGATGAGGAGGAGGA------GGGGGGAAAAAGAAAGAGATGGGTAGATTGCTTAGCTGTGTTTCACTCTGCGCTTCGATCTCCCATGTGACAATGCAATGTCATAGGGACGCGTCAGGGGAGGAATTCAGGGATCGGAGGGGGGAAGGGAGGTAGAGTGGGGAAACGAATGAAATAGAGCGCGTACTCGTATGTCTGATTGGTGCAGGGGGAAAGGGGTCAGAATAGAAGACAAATCTCTCGCATCCAATGACAGTGTCCAGCGTTTTCTTCGGAATAGCCACGGAGAGTAGCGATTACTAGGCTAGCCGGCCATTAAGAAACACCAGTCTTCTTTTCGAAGAGGAATAAAAGGGGACTATATGGCCCATAGATCATTGAAACTGCACTCTCTGGGGACTGGTAACCATGGAAACCAAGTGAACTTTTTTGTTCAGGTGACAGCAGGAAGGAGACATGGCCAACTGGTCACCTTCTTCGGACATTTCCTTTTTCGTGTCCATTTCTCCCTATTTTTTTTATTTTGCTTCTTTTATGTTCTTATTCGGTATGTCCATGACACGTTATTTTCTCCTCCAACAATTTGCAGTTTCCTCAGACCAATTTGAAATATTTTTTTCTGAAAAGTATTGTTTGGTTTGATAAGAAACCTGAGGATTTTAATCTTTCGTATAGAACACAACTAACTGAAGGGAAAAGTTTCAGAAATATTGTAAAAAAATATTTCGCAATAATTTTGAACTATAAATTTATAAATTTTGCTGCAATAAATAGTGAATAGATGGTCTGCTATGGAAAATAAACAGGTTGTCTAACAACAACAAAAAGTATGCAATCATGGATTTCTGAAAATAAATGTTTCTTATTAACGTTTAGAAATATTTGTAAAAATTTATTCCACATATTTAATCTAGCATCCGGTT
Ncrosbyi_ShufordCrk_N1148 CAAGAGTGAAATATGATACATATGACTCCTCTTCGACGAGCGAGAGACGTGCTAAGGAGGATGCTAAGGGTGAAGA--------------------------TTTTTCTTGTTCAATATTAGACGAATATGAGAAATAAAATAATTTAAATACAAGAAACCGTTGAAGAACATGATTTTAAAAATATTTTTAAATGTGTGGTCAACGATAATCAATCGAAAATAATTATTCTATTTAGTCTTAAATGATTTCCTTCTCTTTATTGAGGTCGAGAGTGAAATATGAAGCATGATTCCCTTTCGACGAAACGAGGGATGTGCGAAGGCTGAAGATGAGGAGGAGGAAGGGGAGGGGGG---AAAAAAGAGATGGGTAGATTGCTTAGCTGTGTTTCACTCTGCGCTTCGATCTCCCATGTGACAATGCAATGTCATAGGGACGCGTCAGGGGAGGAATTCAGGGATCGGAGGGGGGAAGGGAGGTAGAGTGGGGAAACGAATGAAATAGAGCGCGTACTCGTATGTCTGATTGGTGCAGGGGGAAAGGGGTCAGAATAGAAGACAAATCTCTCGCATCCAATGACAGTGTCCAGCGTTTTCTTCGGAATAGCCACGGAGAGTAGCGATTACTAGGCTAGCCGGCCATTAAGAAACACCAGTCTTCTTTTCGAAGAGGAATAAAAGGGGACTATATGGCCCATAGATCATTGAAACTGCACTCTCTGGGGACTGGTAACCATGGAAACCAAGTGAACTTTTTTGTTCAGGTGACAGCAGGAAGGAGACATGGCCAACTGGTCACCTTCTTCGGACATTTCCTTTTTCGTGTCCATTTCTCCCTATTTTTTTTATTTTGCTTCTTTTATGTTCTTATTCGGTATGTCCATGACACGTTATTTTCTCCTCCAACAATTTGCAGTTTCCTCAGACCAATTTGAAATATTTTTTTCTGAAAAGTATTGTTTGGTTTGATAAGAAACCTGAGGATTTTAATCTTTCGTATAGAACACAACTAACTGAAGGGAAAAGTTTCAGAAATATTGTAAAAAAATATTTCGCAATAATTTTGAACTATAAATTTATAAATTTTGCTGCAATAAATAGTGAATACATGGTCTGCTATGGAAAATAAACAGGTTGTCTAACAACAACAAAAAGTATGCAATCATGGATTTCTGAAAATAAATGTTTCTTATTAACTTTTAGAAATATTTGTAAAAATTTATTCCACATATTTAATCTAGCATCCGGTT
Ndellingeri_BullpenBridge_N109 CAAGAGTGAAATATGATACATATGACTCCTCTTCGACGAGCGAGGGATGTGCTAAGGAGGATGCTAAGGGTGAAGATGGAAATTTAGTTATTTTCAAAAATATTTTTCTTGTTCAATATTAGACGAATATGAGAAATAAAATAATTTAAGTACAAGAAACCGTTGAAGAACATGATTTTAAAAATATTTTTAAATGTGTGGTCAACGATAATCAATTCGAAATAATTATTCTATTTAGTCTTAAATGATTTTCTTCTCTTTATTGAGGTCGAGAGTGAAATATGAAGCATGATTCCCTTTCGACGAAACGAGGGGTGTGCGAAGGCTGAAGATGAGGAGGAGGGAGGCA--GGGGGGAAAAGAAAGAGATGGGTAGATTGCTTAGCTGTGTTTCACTCTGCGCTTCGATCTCCCATGTGACAATGCAATGTCATAGGGACGCGTCAGGGGAGGAATTCAGGGATCGGAGGGGGAAAGGGAGGTAGAGTGGGGAAACGAATGAAATAGAGCGCGTACTCGTATGTCTGATTGGTGCAGGGGGAAAGGGGTCAGAATAGAAGACAAATCTCTCGCATCCAATGACAGTGTCCAGCGTTTTCTTCGGAATAGCCACGGAGAGTAGCGATTACTAGGCTAGCCGGCCATTAAGAAACACCAGTCTTCTTTTCGAAGAGGAATAAAAGGGGACTATATGGCCCATAGATCATTGAAACTGCACTCTCTGGGGACTGGTAACCATGGAAACCAAGTGAACTTTTTTGTTCAGGTGACAGCAGGAAGGAGACATGGCCAACTGGTCACCTTCTTCGGACATTTCCTTTTTCGTGTCCATTTCTCCCTATTTTTTTTATTTTGCTTCTTTTATGTTCTTATTCGGTATGTCCATGACACGTTATTTTCTCCTCCAACAATTTGCAGTTTCCTCAGACCAATTTGAAATATTTTTTTCTGAAAAGTATTGTTTGGTTTGATAAGAAACCTGAGGATTTTAATCTTTCGTATATAACACAACTAACTGCAGGGAAAAGTTTCAGAAATATTGTAAAAAAATATTTCGCAATAATTTTGAACTATAAATTTATAAATTTTGTTGCAATAAATAGTGAATAGATGGTCTGCTATGGAAAATATACAGCTTGTC---------------------------------------------------------------------------------------------------------------
Ndellingeri_WhitewFalls_N887 CAAGAGTGAAATATGATACATATGACTCCTCTTCGACGAGCGAGGGATGTGCTAAGGAGGATGCTAAGGGTGAAGATGGAAATTTAGTTATTTTGAAAAATATTTTTCTTGTTCAATATTAGACGAATATGAGAAATAAAATAATTTAAGTACAAGAAACCGTTGAAGAACATGATTTTAAAAATATTTTTAAATGTGCGGTCAACGATAATCAATTCGAAATAATTATTCTATTTAGTCTTAAATGATTTTCTTCTCTTTATTGAGGTCGAGAGTGAAATATGAAGCATGATTCCCTTTCGACGAAACGAGGGGTGTGCGAAGGCTGAAGATGAGGAGGAGGGAGGCA-GGGGGGGAAAAGAAAGAGATGGGTAGATTGCTTAGCTGTGTTTCACTCTGCGCTTCGATCTCCCATGTGACAATGCAATGTCATAGGGACGCGTCAGGGGAGGAATTCAGGGATCGGAGGGGGAAAGGGAGGTAGAGTGGGGAAACGAATGAAATAGAGCGCGTACTCGTATGTCTGATTGGTGCAGGGGGAAAGGGGTCAGAATAGAAGACAAATCTCTCGCATCCAATGACAGTGTCCAGCGTTTTCTTCGGAATAGCCACGGAGAGTAGCGATTACTAGGCTAGCCGGCCATTAAGAAACACCAGTCTTCTTTTCGAAGAGGAATAAAAGGGGACTATATGGCCCATAGATCATTGAAACTGCACTCTCTGGGGACTGGTAACCATGGAAACCAAGTGAACTTTTTTGTTCAGGTGACAGCAGGAAGGAGACATGGCCAACTGGTCACCTTCTTCGGACATTTCCTTTTTCGTGTCCATTTCTCCCTATTTTTTTTATTTTGCTTCTTTTATGTTCTTATTCGGTATGTCCATGACACGTTATTTTCTCCTCCAACAATTTGCAGTTTCCTCAGACCAATTTGAAATATTTTTTTCTGAAAAGTATTGTTTGGTTTGATAAGAAACCTGAGGATTTTAATCTTTCGTATATAACACAACTAACTGCAGGGAAAAGTTTCAGAAATATTGTAAAAAAATATTTCGCAATAATTTTGAACTATAAATTTATAAATTTTGTTGCAATAAATAGTGAATAGATGGTCTGCTATGGAAAATATACAGCTTGTCTAACAACAACAAAAAGTATGCAATCATGGATTTCTGAAAATAAATGTTTCTTATGAACTTTTAGAAATATTTGTAAAAATTTATTCCACATATTTAATCTAGCATCCGGTT
Ndilutus_GrassyCreek_N670 -----------------------------------------------------------------------------------------------------------------------------------------------------------------------------------------------------------------------------------------------------------------------------------------------------------------------------------------------------------------GGGAGAGAGAAAGAGATGGGTAGATTGCTTAGCTGTGTTTCACTCTGCGCTTCGATCTCCCATGTGACAATGCAATGTCATAGGGACGCGTCAGGGGAGGAATTCAGGGATCGGAGGGGGGAAGGAAGGTAGAGTGGGGAAACGAATGAAATAGAGCGCGTACTCGTATGTCTGATTGGTGCAGGGGGAAAGGGGTCAGAATAGAAGACAAATCTCTCGCATCCAATGACAGTGTCCAGCGTTTTCTTCGGAATAGCCACGGAGAGTAGCGATTACTAGGCTAGCCGGCCATTAAGAAACACCAGTCTTCTTTTCGAAGAGGAATAAAAGGGGACTATATGGCCCATAGATCATTGAAACTGCACTCTCTGGGGACTGGTAACCATGGAAACCAAGTGAACTTTTTTGTTCAGGTGACAGCAGGAAGGAGACATGGCCAACTGGTCACCTTCTTCGGACATTTCCTTTTTCGTGTCCATTTCTCCCTA-TTTTTTTATTTTGC------------------------------------------------------------------------------------------------------------------------------------------------------------------------------------------------------------------------------------------------------------------------------------------------------------------------------------------------------------------------------------------------------------
Nfurtivus_HugdenBranch_G3175 CAAGAGTGAAATATGATACATATGACTCCTCTTCGACGAGCGAGGGATG------------TGCTAAGGGTGAAGATGGAAATTTAGTTGTTTTGAAAAATATTTTTCTTGTTCAATATTAGACGAATATGAGAAATAAAATAATTTAAGTACAAGAAACAGTTGAAGAACATGATTTTAAATATATTTTTAAATGTGTGGTCAACGATAATCAATTCGAAATAATTATTCTATTTAGCCTTAAATGATTTCCTTCTCTTTATTGAGGTCGAGAGTGAAATATGAAGCATGATTCCCTTTCGACGAAACGAGGGGTGTGCGAAGGCTGAAGATGAGGAGGAGGAAGGGA-GGGGGGAAAAAGAAAGAGATGGGTAGATTGCTTAGCTGTGTTTCACTCTGCGCTTCGATCTCCCATGTGACAATGCAATGTCATAGGGACGCGTCAGGGGAGGAATTCAGGGATCGGAGGGGGGAAGGGAGGTAGAGTGGGGAAACGAATGAAATAGAGCGCGTACTCGTATGTCTGATTGGTGCAGGGGGAAAGGGGTCAGAATAGAAGACAAATCTCTCGCATCCAATGACAGTGTCCAGCGTTTTCTTCGGAATAGCCACGGAGAGTAGCGATTACTAGGCTAGCCGGCCATTAAGAAACACCAGTCTTCTTTTCGAAGAGGAATAAAAGGGGACTATATGGCCCATAGATCATTGAAACTGCACTCTCTGGGGACTGGTAACCATGGAAACCAAGTGAACTTTTTTGTTCAGGTGACAGCAGGAAGGAGACATGGCCAACTGGTCACCTTCTTCGGACATTTCCTTTTTCGTGTCCATTTCTCCCTATTTTTTTTATTTTGCTTCTTTTATGTTCTTATTCGGTATGTCCATGACACGTTATTTTCTCCTCCAACAATTTGCAGTTTCCTCAGACCAATTTGAAATATTTTTTTCTGAAAAGTATTGTTTGGTTTGATAAGAAACCTGAGGATTTTAATCTTTCGTATATAACAGAACTAACTGCAGGGAAAAGTTTCAGAAATATTGTAAAAAAATATTTCGCAATAATTTTGAACTATAAATTTATAAATTTTGTTGCAATAAATAGTTAATAGATGATCTGCTATGGAAAATAAACAGCTTGTCTAACAACAACGAAAAGTATGCAATCATGGATTTCTGAAAATAAATGTTCCTTATGAACTTTTAGAAATATTTGTAAAAATTTATTCCACATATTTAATCTGGCATCCGGTT
Nfurtivus_RaccoonMtn_N1026 --------AAATATGATACATATGACTCCTCTTCGACGAGCGAGGGATG------------TGCTAAGGGTGAAGATGGAAATTTAGTTGTTTTGAAAAATATTTTTCTTGTTCAATATTAGACGAATATGAGAAATAAAATAATTTAAGTACAAGAAACAGTTGAAGAACATGATTTTAAATATATTTTTAAATGTGTGGTCAACGATAATCAATTCGAAATAATTATTCTATTTAGCCTTAAATGATTTCCTTCTCTTTATTGAGGTCGAGAGTGAAATATGAAGCATGATTCCCTTTCGACGAAACGAGGGGTGTGCGAAGGCTGAAGATGAGGAGGAGGAAGGGA-GGGGGGAAAAAGAAAGAGATGGGTAGATTGCTTAGCTGTGTTTCACTCTGCGCTTCGATCTCCCATGTGACAATGCAATGTCATAGGGACGCGTCAGGGGAGGAATTCAGGGATCGGAGGGGGGAAGGGAGGTAGAGTGGGGAAACGAATGAAATAGAGCGCGTACTCGTATGTCTGATTGGTGCAGGGGGAAAGGGGTCAGAATAGAAGACAAATCTCTCGCATCCAATGACAGTGTCCAGCGTTTTCTTCGGAATAGCCACGGAGAGTAGCGATTACTAGGCTAGCCGGCCATTAAGAAACACCAGTCTTCTTTTCGAAGAGGAATAAAAGGGGACTATATGGCCCATAGATCATTGAAACTGCACTCTCTGGGGACTGGTAACCATGGAAACCAAGTGAACTTTTTTGTTCAGGTGACAGCAGGAAGGAGACATGGCCAACTGGTCACCTTCTTCGGACATTTCCTTTTTCGTGTCCATTTCTCCCTATTTTTTTTATTTTGCTTCTTTTATGTTCTTATTCGGTATGTCCATGACACGTTATTTTCTCCTCCAACAATTTGCAGTTTCCTCAGACCAATTTGAAATATTTTTTTCTGAAAAGTATTGTTTGGTTTGATAAGAAACCTGAGGATTTTAATCTTTCGTATATAACAGAACTAACTGCAGGGAAAAGTTTCAGAAATATTGTAAAAAAATATTTCGCAATAATTTTGAACTATAAATTTATAAATTTTGTTGCAATAAATAGTTAATAGATGATCTGCTATGGAAAATAAACAGCTTGTCTAACAACAACGAAAAGTATGCAATCATGGATTTCTGAAAATAAATGTTCCTTATGAACTTTTAGAAATATTTGTAAAAATTTATTCCACATATTTAATCCGGCATCCGGTT
Ngeorgia_Sittons_N073 --------------------------------------AGCGAGGGATGTGCTAAGGAGGATGCTAAGGGTGAAGATGGAAATTTAGCTATTTTGAAAAATATTTTTCTTGTTCAATATTAGACGAATATGAGAAATAAAATAATTTAAGTACAAGAAACCGTTGAAGAACATGATTTTAAAAATATTTTTAAATGTGTGGTCAACGATAATCAATTCGAAATCATTATTCTATTTAGTCTTAAATGATTTCCTTCTCTTTATTGAGGTCGAGAGTGAAATATGAAGCATGATTCCCTTTCGACGAAACGAGGGATGTGCGAAGGCTGAAGATGAGGAGGAGGAAGGGAGGGAGGGGGAAAGAAAGAGATGGGTAGATTGCTTAGCTGTGTTTCACTCTGCGCTTCGATCTCCCATGTGACAATGCAATGTCATAGGGAAGCGTCAGGGGAGGAATTCAGGGATCGGAGGGGGGAAGGGAGGTAGAGTGGGGAAACGAATGAAATAGAGCGCGTACTCGTATGTCTGATTGGTGCAGGGGGAAAGGGGTCAGAATAGAAGACAAATCTCTCGCATCCAATGACAGTGTCCAGCGTTTTCTTCGGAATAGCCACGGAGAGTAGCGATTACTAGGCTAGCCGGCCATTAAGAAACACCAGTCTTCTTTTCGAAGAGGAATAAAAGGGGACTATATGGCCCATAGATCATTGAAACTGCACTCTCTGGGGACTGGTAACCATGGAAACCAAGTGAACTTTTTTGTTCAGGTGACAGCAGGAAGGAGACATGGCCAACTGGTCACCTTCTTCGGACATTTCCTTTTTCGTGTCCATTTCTCCCTATTTTTTTTATTTTGCTTCTTTTATGTTCTTATTCGGTATGTCCATGACACGTTATTTTCTCCTCCAACAATTTGCAGTTTCCTCAGACCAATTTGAAATATTTTTTTCTGAAAAGTATTGTTTGGTTTGATAAGAAACCTGGGGATTTTAATCTTTCGTATATAACACAACTAACTGTAGGGTAATGTTTAAGAAATATTGTAAAAAAATATTTCGCAATAATTTTGAACTATAAATTTATAAATTTTGTTGCAATAAATAGTGAATAGATGGTCTGCTATGGAAAATAAAAAGCTTGCCTAACAACAAC-----------------------------------------------------------------------------------------------------
Ngertschi_CedarCreek_N351 CAAGAGTGAAATATGATACATATGACTCCTCTTCGACGAGCGAGGGATGTGCTAAGGAGGATGCTAAGGGTGAAGATGGCAATTTAGTTATTTTGAAAAATATTTTTCTTGTTCAATATTAGACGAATATGAGAAATAAAATAATTTAAGTACAAGAAACCGTTGAAGAACATGATTTTAAAAATATGTTTAAATGTGTGGTCAACGATAATCAATCGAAAATAATTATTCTATTTAGTCTTAAATGATTTCCTTCTCTTTATTGAGGTCGAGAGTGAAATATGAAGCATGATTCCCTTTCGACGAAACGAGGGATGTGCGAAGGCTGAAGATGAGGAGGAGGAGGAAGGGAGGGGGAAAAGAAAGAGATGGGTAGATTGCTTAGCTGTGTTTCACTCTGCGCTTCGATCTCCCATGTGACAATGCAATGTCATAGGGACGCGTCAGGGGAGGAATTCAGGGATCGGAGGGGGAAAGGGAGGTAGAGTGGGGAAACGAATGAAATAGAGCGCGTACTCGTATGTCTGATTGGTGCAGGGGGAAAGGGGTCAGAATAGAAGACAAATCTCTCGCATCCAATGACAGTGTCCAGCGTTTTCTTCGGAATAGCCACGGAGAGTAGCGATTACTAGGCTAGCCGGCCATTAAGAAACACCAGTCTTCTTTTCGAAGAGGAATAAAAGGGGACTATATGGCCCATAGATCATTGAAACTGCACTCTCTGGGGACTGGTAACCATGGAAACCAAGTGAACTTTTTTGTTCAGGTGACAGCAGGAAGGAGACATGGCCAACTGGTCACCTTCTTCGGACATTTCCTTTTTCGTGTCCATTTCTCCCCATTTTTTTTATTTTGCTTCTTTTATGTTCTTATTCGGTATGTCCATGACACGTTATTTTCTCCTCCAACAATTTGCAGTTTCCTCAGACCAATTTGAAATATTTTTTTCTGAAAAGTATTGTTTGGTTTGATAAGAAACCTGAGGATTTTAATCTTTCGTATATAACACAACTAACTGAAGGGAAAAGTTTCAGAAATATTGTAAAAAAATATTTCGCAATAATTTTGAACTATACATTTATAAATTTTGTTGCAATAAATAGTGAATAGATGGTCTGCTATGGAAAATAAACAGGTTGTCTAACAACAACAAAAAGTATGCAACCATGGATTTCTGAAAATAAATGTTTCTTATTAACTTTTAGAAATATTTGTAAAAATTTATTCCACATATTTAATCTAGCATCCGGTT
Ngertschi_FrenchBroad_N968 -------------------------------------------------------------------------------------------------------------------------------------------------------------------------------------------TTTTAAATGTGTGGTCAACGATAATCAATCGAAAATAATTATTCTATTTAGTCTTAAATGATTTCCTTCTCTTTATTGAGGTCGAGAGTGAAATATGAAGCATGATTCCCTTTCGACGAAACGAGGGATGTGCGAAGGCTGAAGATGAGGAGGAGGAGGAAGGGAGGGGGAAAAGAAAGAGATGGGTAGATTGCTTAGCTGTGTTTCACTCTGCGCTTCGATCTCCCATGTGACAATGCAATGTCATAGGGACGCGTCAGGGGAGGAATTCAGGGATCGGAGGGGGAAAGGGAGGTAGAGTGGGGAAACGAATGAAATAGAGCGCGTACTCGTATGTCTGATTGGTGCAGGGGGAAAGGGGTCAGAATAGAAGACAAATCTCTCGCATCCAATGACAGTGTCCAGCGTTTTCTTCGGAATAGCCACGGAGAGTAGCGATTACTAGGCTAGCCGGCCATTAAGAAACACCAGTCTTCTTTTCGAAGAGGAATAAAAGGGGACTATATGGCCCATAGATCATTGAAACTGCACTCTCTGGGGACTGGTAACCATGGAAACCAAGTGAACTTTTTTGTTCAGGTGACAGCAGGAAGGAGACATGGCCAACTGGTCACCTTCTTCGGACATTTCCTTTTTCGTGTCCATTTCTCCCCATTTTTTTTATTTTGCTTCTTTTATGTTCTTATTCGGTATGTCCATGACACGTTATTTTCTCCTCCAACAATTTGCAGTTTCCTCAGACCAATTTGAAATATTTTTTTCTGAAAAGTATTGTTTGGTTTGATAAGAAACCTGAGGATTTTAATCTTTCGTATATAACACAACTAACTGAAGGGAAAAGTTTCAGAAATATTGTAAAAAAATATTTCGCAATAATTTTGAACTATACATTTATAAATTTTGTTGCAATAAATAGTGAATAGATGGTCTGCTATGGAAAATAAACAGG--------------------------------------------------------------------------------------------------------------------
Ngertschi_HickoryNutGap_N810 -------------------------------------------------------------------------------------------------------------------------------------------------------------------------ACATGATTTTAAAAATATGTTTAAATGTGTGGTCAACGATAATCAATCGAAAATAATTATTCTATTTAGTCTTAAATGATTTCCTTCTCTTTATTGAGGTCGAGAGTGAAATATGAAGCATGATTCCCTTTCGACGAAACGAGGGATGTGCGAAGGCTGAAGATGAGGAGGAGGAGGAAGGGAGGGGGAAAAGAAAGAGATGGGTAGATTGCTTAGCTGTGTTTCACTCTGCGCTTCGATCTCCCATGTGACAATGCAATGTCATAGGGACGCGTCAGGGGAGGAATTCAGGGATCGGAGGGGGAAAGGGAGGTAGAGTGGGGAAACGAATGAAATAGAGCGCGTACTCGTATGTCTGATTGGTGCAGGGGGAAAGGGGTCAGAATAGAAGACAAATCTCTCGCATCCAATGACAGTGTCCAGCGTTTTCTTCGGAATAGCCACGGAGAGTAGCGATTACTAGGCTAGCCGGCCATTAAGAAACACCAGTCTTCTTTTCGAAGAGGAATAAAAGGGGACTATATGGCCCATAGATCATTGAAACTGCACTCTCTGGGGACTGGTAACCATGGAAACCAAGTGAACTTTTTTGTTCAGGTGACAGCAGGAAGGAGACATGGCCAACTGGTCACCTTCTTCGGACATTTCCTTTTTCGTGTCCATTTCTCCCCATTTTTTTTATTTTGCTTCTTTTATGTTCTTATTCGGTATGTCCATGACACGTTATTTTCTCCTCCAACAATTTGCAGTTTCCTCAGACCAATTTGAAATATTTTTTTCTGAAAAGTATTGTTTGGTTTGATAAG-------------------------------------------------------------------------------------------------------------------------------------------------------------------------------------------------------------------------------------------------------------------------------------
Nholsingeri_BrumleyCrk_N916 CAAGAGTGAAATATGAAACATGTGACTCCTCTTCGACGAGCGAGAGATA------------TGGTAAGTGTGAAGATGGAAATTTAGTTATTTTGAAAAATATGTTTCTTGTTCTATATTAGACGAATATGAGAAATAAAATAATTTAACTATAAGAAACCGTTGAAGAACATGATTTTAAAAATATTTTTAAACGTGTGGTTAACGATAATCAATTCGAAATAATTATTCTATTTAGTCTTAAATGATTTCCTTCTCTTTATTGAGGTCGAGAGTGAAATATGAAGCATGATTCCCTTTCGACGAAACGAGGGATGTGCGAAGGCTGAAGATGAGGAGGAGGGAGGGA-GGGGAAAAAAAGAAAGAGATGGGTAGATTGCTTAGCTGTGTTTCACTCTGCGCTTCGATCTCCCATGTGACAATGCAATGTCATAGGGACGCGTCAGGGGAGGAATTCAGGGATCGGAGGGGGGAAGGGAGGTAGAGTGGGGAAACGAATGAAATAGAGCGCGTACTCGTATGTCTGATTGGTGCAGGGGGAAAGGGGTCAGAATAGAAGACAAATCTCTCGCATCCAATGACAGTGTCCAGCGTTTTCTTCGGAATAGCCACGGAGAGTAGCGATTACTAGGCTAGCCGGCCATTAAGAAACACCAGTCTTCTTTTCGAAGAGGAATAAAAGGGGACTATATGGCCCATAGATCATTGAAACTGCACTCTCTGGGGACTGGTAACCATGGAAACCAAGTGAACTTTTTTGTTCAGGTGACAGCAGGAAGGAGACATGGCCAACTGGTCACCTTCTTCGGACATTTCCTTTTTCGTGTCCATTTCTCCCTATTTTTTTTATTTTGATTCTTTTATGTTCTTATTCGGTATGTCCATGACACGTTATTTTCTCCTCCAACAATTTGCAGTTTCCTCAGACCAATTTGAAATATTTTTTTCTGAAAAGTATTGTTTGGTTTGATAAGAAACCTGAGGATTTTAATCTTTCGTATATAATACAACTAACTGCAGGGAAAAGTTTCAGAAATATTGTAAAAAAATATTGCGCAATAATTTTGAACTATAAATTTATAAATTTTGTTGCAATAAATAGTGAATAGATGGTCTGCTATGGAAAATAAACAGCTTGTCTAACAACAACAAAAATTATGCAATCATGGATTTCTGAAAATAAATGTTTTTTTTTAACTTTTAGAAATATTTGTAAAACTTTATTTCACATATTTAATCTAGCATCCGGTT
Nholsingeri_PondCave_N541 CAAGAGTGAAATATGAAACATGTGACTCCTCTTCGACGAGCGAGAGAT------------ATGGTAAGTGTGAAGATGAAAATTTAGTTATTTTGAAAAATATGTTTCTTGTTCTATATTAGACGAATATGAGAAATAAAATAATTTAACTATAAGAAACCGTTGAAGAACATGATTTTAAAAATATTTTTAAACGTGTGGTCAACGATAATCAATTCGAAATAATTATTCTATTTAGTCTTAAATGATTTCCTTCTCTTTATTGAGGTCGAGAATGAAATATGAAGCATGATTCCCTTTCGACGAAACGAGGGATGTGCGAAGGCTGAAGATGAGGAGGAGGGAGGGAGGGGAAAA--AAGAAAGAGATGGGTAGATTGCTTAGCTGTGTTTCACTCTGCGCTTCGATCTCCCCTGTGACAATGCAATGTCATAGGGACGCGTCAGGGGAGGAATTCAGGGATCGGAGGGGGGAAGGGAGGTAGAGTGGGGAAACGAATGAAATAGAGCGCGTACTCGTATGTCTGATTGGTGCAGGGGGAAAGGGGTCAGAATAGAAGACAAATCTCTCGCATCCAATGACAGTGTCCAGCGTTTTCTTCGGAATAGCCACGGAGAGTAGCGATTACTAGGCTAGCCGGCCATTAAGAAACACCAGTCTTCTTTTCGAAGAGGAATAAAAGGGGACTATATGGCCCATAGATCATTGAAACTGCACTCTCTGGGGACTGGTAACCATGGAAACCAAGTGAACTTTTTTGTTCAGGTGACAGCAGGAAGGAGACATGGCCAACTGGTCACCTTCTTCGGACATTTCCTTTTTCGTGTCCATTTCTCCCTATTTTTTTTATTTTGCTTCTTTTATGTTCTTATTCGGTATGTCCATGACACGTTATTTTCTCCTCCAACAATTTGCAGTTTCCTCGGACCAATTTGAAATATTTTTTTCTGAAAAGTATTGTTTGGTTTGATAAGAAACCTGAGGATTTTAATCTTTCGTATATAATACAACTAACTGCAGGGAAAAGTTTCAGAAATATTGTAAAAAAATATTGCGCAATAATTTTGAACTATAAATTTATAAATTTTGTTGCAATAAATAGTGAATAGATGGTCTGCTATGGAAAATAAACAGCTTGTCTAACAACAACAAAAATTATGCAATCATGGATTTCTGAAAATAAATGTTTTTTTTTAACTTTTAGAAATATTTGTAAAAATTTATTCCACATATTTAATCTAGCATCCGGTT
Njonesi_CaveSpringCave_N390 CAAGAGTGAAATATGATACATATGACTCCTCTTCGACGAGCGAGGGATGTGCTAAGGAGGATGCTAAGGGTGGAGATGGAAATTTAGTTATTTTGAAAAATATTTTTCTTGTTCAATATTAGACGAATATTAGAAATAAAATAATTTAAGTACAAGAAACCGTTGAAGAACATGATTTTAAAAATATTTTTAAATGTGTGGTCAACGATAATCAATTCGAAATAATTATTCTATTTAGTCTTAAATGATTTTCTTCTCTTTATTGAGGTCGAGAGTGAAATATGAAGCATTATTCCCTTTCGACGAAACGAGGGGTGTGCGAAGGCTGAAGATGAGGAGGAGGGAGGCA-GGGGGGGAAAAGAAAGAGATGGGTAGATTGCTTAGCTGTGTTTCACTCTGCGCTTCGATCTCCCATGTGACAATGCAATGTCATAGGGACGCGTCAGGGGAGGAATTCAGGGATCGGAGGGGGAAAGGGAGGTAGAGTGGGGAAACGAATGAAATAGAGCGCGTACTCGTATGTCTGATTGGTGCAGGGGGAAAGGGGTCAGAATAGAAGACAAATCTCTCGCATCCAATGACAGTGTCCAGCGTTTTCTTCGGAATAGCCACGGAGAGTAGCGATTACTAGGCTAGCCGGCCATTAAGAAACACCAGTCTTCTTTTCGAAGAGGAATAAAAGGGGACTATATGGCCCATAGATCATTGAAACTGCACTCTCTGGGGACTGGTAACCATGGAAACCAAGTGAACTTTTTTGTTCAGGTGACAGCAGGAAGGAGACATGGCCAACTGGTCACCTTCTTCGGACATTTCCTTTTTCGTGTCCATTTCTCCCTTTTTTTTTTATTTTGCTTCTTTTATGTTCTTATTCGGTATGTCCATGACACGTTATTTTCTCCTCCAACAATTTGCAGTTTCCTCAGACCAATTTGAAATATTTTTTTCTGAAAAGTATTGTTTGGTTTGATAAGAAACCTGAGGATTTTAATCTTTCGTATATAACACAACTAACTGCAGGGAAAAGTTTCAGAAATATTGTAAAAAAATATTTCGCAATAATTTTGAACTATAAATTTATAAATTTTGTTGCAATAAATAGTGAATAGATGGTTTGCTATGGAAAATAAACAGCTTGTCTAACAACAACAAAAAGTATGCAATCATGGATTTCTGAAAATAAATGTTTC-------------------------------------------------------------
Nlowderi_ChestnutBranch_N731 CAAGAATGAAATATAAGACATATGACTGCTCTTCGACGAGCGAGGGATGTGCTAAGGAGGATGCTAAGGCTGAAGATGGAAATTTAGTTATTATGAAAAATATTTTTCTTGTTCAATATTAGACGAATATGAGAAATAAAATAATTTAAGTACAAGAAACCGTTGAAGAGCATGATTTTAAAAATATTTTTAAATGTGTGGTCAACGATAATCAATTCGAAATAATTATTCTATTTAGTCTTAAATGATTTCCTTCTCTTTATTGAGGTCGAGAGTGAAATATGAAGCATGATTCCCTTTCGACGAAACGAGGGATGTGCAAAGGCTGAAGATGAGGAGGAGGAAGGGA-GGGGGGGGGAAGAAAGAGATGGGTAGATTGCTTAGCTGTGTTTCACTCTGCGCTTCGATCTCCCATGTGACAATGCAATGTCATAGGGACGCGTCAGGGGAGGAATTCAGGGATCGGAGGGGGGAAGGG-GGTAGAGTGGGGAAACGAATGAAATAGAGCGCGTACTCGTATGTCTGATTGGTGCAGGGGGAAAGGGGTCAGAATAGAAGACAAATCTCTCGCATCCAATGACAGTGTCCAGCGTTTTCTTCGGAATAGCCACGGAGAGTAGCGATTACTAGGCTAGCCGGCCATTAAGAAACACCAGTCTTCTTTTCGAAGAGGAATAAAAGGGGACTATATGGCCCATAGATCATTGAAACTGCACTCTCTGGGGACTGGTAACCATGGAAACCAAGTGAACTTTTTTGTTCAGGTGACAGCAGGAAGGAGACATGGCCAACTGGTCACCTTCTTCGGACATTTCCTTTTTCGTGTCCATTTCTCCCTATTTTTTCTATTTTGCTTCTTTTATGTTCTTATTCGGTATGTCCATGACACGTTATTTTCTCCTCCAACAATTTGCAGTTTCCTCAGACCAATTTGAAATATTTTTTTCTGAAAAGTATTGTTTGGTTTGATAAGAAACCTGAAGATTTTAATCTTTCGTATATAACACAACTAACTGCAGGGAAAAGTTTCAGAAATGTTGTAAAAAAATATTTCGCAATAATTTTGAACTATAAATTTATAAATTTTGTTGCAATAAATAGTGAATAGATGGTCTGCTATGGAAAATAAACAGCTTGTCTAACAACAACAAAAAGTATGCAATCATGGATTTCTGAAAATAAATGTTTCTTATGAACTTTTAGAAATATTTGTAAAAATTTATTCCAAA---------------------
Nlowderi_upperFiresCreek_N820 CAAGAATGAAATATAAGACATATGACTGCTCTTCGACGAGCGAGGGATGTGCTAAGGAGGATGCTAAGGCTGAAGATGGAAATTTAGTTATTATGAAAAATATTTTTCTTGTTCAATATTAGACGAATATGAGAAATAAAATAATTTAAGTACAAGAAACCGTTGAAGAACATGATTTTAAAAATATTTTTAAATGTGTGGTCAACGATAATCAATTCGAAATAATTATTCTATTTAGTCTTAAATGATTTCCTTCTCTTTATTGAGGTCGAGAGTGAAATATGAAGCATGATTCCCTTTCGACGAAACGAGGGATGTGCAAAGGCTGAAGATGAGGAGGAGGAAGGGAGGGGGGAAAAAAGAAAGAGATGGGTAGATTGCTTAGCTGTGTTTCACTCTGCGCTTCGATCTCCCATGTGACAATGCAATGTCATAGGGACGCGTCAGGGGAGGAATTCAGGGATCGGAGGGGGGAAGGGAGGTAGAGTGGGGAAACGAATGAAATAGAGCGCGTACTCGTATGTCTGATTGGTGCAGGGGGAAAGGGGTCAGAATAGAAGACAAATCTCTCGCATCCAATGACAGTGTCCAGCGTTTTCTTCGGAATAGCCACGGAGAGTAGCGATTACTAGGCTAGCCGGCCATTAAGAAACACCAGTCTTCTTTTCGAAGAGGAATAAAAGGGGACTATATGGCCCATAGATCATTGAAACTGCACTCTCTGGGGACTGGTAACCATGGAAACCAAGTGAACTTTTTTGTTCAGGTGACAGCAGGAAGGAGACATGGCCAACTGGTCACCTTCTTCGGACATTTCCTTTTTCGTGTCCATTTCTCCCTATTTTTTCTATTTTGCTTCTTTTATGTTCTTATTCGGTATGTCCATGACACGTTATTTTCTCCTCCAACAATTTGCAGTTTCCTCAGACCAATTTGAAATATTTTTTTCTGAAAAGTATTGTTTGGTTTGATAAGAAACCTGAAGATTTTAATCTTTCGTATATAACACAACTAACTGCAGGGAAAAGTTTCAGAAATGTTGTAAAAAAATATTTCGCAATAATTTTGAACTATAAATTTATAAATTTTGTTGCAATAAATAGTGAATAGATGGTCTGCTATGGAAAATAAACAGCTTGTCTAACAACAACAAAAAGTATGCAATCATGGATTTCTGAAAATAAATGTTTCTTATGAACTTT--------------------------------------------------
Nlula_BeeRockCave_G2091 CAAGAGTAAAATATAATACATATGACTGCTCTTCGACGAGTGAGGGATGTGCTAAGGAGGATGCTAAGGGTGAAGATGGAAATTTAGCTATTTTGAAAAATATTTTTCTTGTTCAATATTAGACGAATATGAGAAATAAAATAATTTAAGTACAAGAAACCGTTTAAGAACATGATTTTAAAAGTATTTTTAAATGTGTGGTCAACGATAATCAATTCGAAATAATTATTCTATTTAGTCTTAAATGATTTCCTTCTCTTTATTGAGGTCGAGAGTGAAATATGAAGCATGATTCCCTTTCGACGAAACGAGGGATGTGCGAAGGCTGAAGATGAGGAGGAGGAAGG---GAGGGGGGAGAGAAAGAGATGGGTAGATTGCTTAGCTGTGTTTCACTCTGCGCTTCGATCTCCCATGTGACAATGCAATGTCATAGGGAAGCGTCAGGGGAGGAATTCAGTGATCGGAGGGGGGAAGGGAGGTAGAGTGGGGAAACGAATGAAATAGAGCGCGTACTCGTATGTCTGATTGGTGCAGGGGGAAAGGGGTCAGAATAGAAGACAAATCTCTCGCATCCAATGACAGTGTCCAGCGTTTTCTTCGGAATAGCCACGGAGAGTAGCGATTACTAGGCTAGCCGGCCATTAAGAAACACCAGTCTTCTTTTCGAAGAGGAATAAAAGGGGACTATATGGCCCATAGATCATTGAAACTGCACTCTCTGGGGACTGGTAACCATGGAAACCAAGTGAACTTTTTTGTTCAGGTGACAGCAGGAAGGAGACATGGCCAACTGGTCACCTTCTTCGGACATTTCCTTTTTCGTGTCCATTTCTCCCTATTCTTTTTATTTTGCTTCTTTTATGTTCTTATTCGGTATGTCCATGACACGTTATTTTCTCCTCCAACAATTTGCAGTTTCCTCAGACCAATTTGAAATATTTTTTTCTGAAAAGTATTGTTTGGTTTGATAAGAAACCTGAGGATTTTAATCTTTCGTATATAACACATCTAACTGTAGGGAAAAGTTTCAGAAATATTGTAAAAAAATATTTCGCAATAATTTTGAACTATAAATTTATAAATTTTGTTGTAATAAATAGTGAATAGATGGTCTGCTATGGAAAATAAAAAGCTTGTCTAACAACAACAAAAAGTATGCAATCCTGGATTTCTGAAAATAAATGTCTCTTATGAACTTTTAGATATATTTGTAAAGATTTATTCCACATATTTAATCTAGCATCCGGTT
Nlula_LulaFallsCave_G2084 ---------------------ATGACTGCTCTTCGACGAGTGAGGGATGTGCTAAGGAGGATGCTAAGGGTGAAGATGGAAATTTAGCTATTTTGAAAAATATTTTTCTTGTTCAATATTAGACGAATATGAGAAATAAAATAATTTAAGTACAAGAAACCGTTTAAGAACATGATTTTAAAAGTATTTTTAAATGTGTGGTCAACGATAATCAATTCGAAATAATTATTCTATTTAGTCTTAAATGATTTCCTTCTCTTTATTGAGGTCGAGAGTGAAATATGAAGCATGATTCCCTTTCGACGAAACGAGGGATGTGCGAAGGCTGAAGATGAGGAGGAGGAAGG---GAGGGGGGAGAGAAAGAGATGGGTAGATTGCTTAGCTGTGTTTCACTCTGCGCTTCGATCTCCCATGTGACAATGCAATGTCATAGGGAAGCGTCAGGGGAGGAATTCAGTGATCGGAGGGGGGAAGGGAGGTAGAGTGGGGAAACGAATGAAATAGAGCGCGTACTCGTATGTCTGATTGGTGCAGGGGGAAAGGGGTCAGAATAGAAGACAAATCTCTCGCATCCAATGACAGTGTCCAGCGTTTTCTTCGGAATAGCCACGGAGAGTAGCGATTACTAGGCTAGCCGGCCATTAAGAAACACCAGTCTTCTTTTCGAAGAGGAATAAAAGGGGACTATATGGCCCATAGATCATTGAAACTGCACTCTCTGGGGACTGGTAACCATGGAAACCAAGTGAACTTTTTTGTTCAGGTGACAGCAGGAAGGAGACATGGCCAACTGGTCACCTTCTTCGGACATTTCCTTTTTCGTGTCCATTTCTCCCTATTCTTTTTATTTTGATTCTTTTATGTTCTTATTCGGTATGTCCATGACACGTTATTTTCTCCTCCAACAATTTGCAGTTTCCTCAGACCAATTTGAAATATTTTTTTCTGAAAAGTATTGTTTGGTTTGATAAGAAACCTGAGGATTTTAATCTTTCGTATATAACACATCTAACTGTAGGGAAAAGTTTCAGAAATATTGTAAAAAAATATTTCGCAATAATTTTGAACTATAAATTTATAAATTTTGTTGTAATAAATAGTGAATAGATGGTCTGCTATGGAAAATAAAAAGCTTGTCTAACAACAACAAAAAGTATGCAATCCTGGATTTCTGAAAATAAATGTCTCTTATGAACTTTTAGATATATTTGTAAAGATTTATTCCACATATTTAATCTAGCATCCGGTT
Nmimus_Straleys_N625 -----------------------GACTCCTCTTCGACGAGCGAGGGATGTGCTAAGGAGGATGCTAAGGGTGAAGATGGAAATTTAGTTATTTTGAAAAATATTTTTCTTGTTCAATATTAGACGAATATGAGAAATAAAATAATTTAACTATAAGAAACCGTTGAAGAACATGATTTTAAAAATATTTTCAAACGTGTGGTCAACGATAATCAATTCGAAATAATTATTCTATTTAGTCTTAAATGATTTCCTTCTCTTTATTGAGGTCGAGAGTGAAATATGAAGCATGATTCCCTTTCGACGAAACGAGGGATGTGCGAAGGCTGAAGATGAGGAGGAGGGAGGGAGGGGGGAAAAAAGAAAGAGATGGGTAGATTGCTTAGCTGTGTTTCACTCTGCGCTTCGATCTCCCATGTGACAATGCAATGTCATAGGGACGCGTCAGGGGAGGAATTCAGGGATCGGAGGGGGGAAGAGAGGTAGAGTGGGGAAACGAATGAAATAGAGCGCGTACTCGTATGTCTGATTGGTGCAGGGGGAAAGGGGTCAGAATAGAAGACAAATCTCTCGCATCCAATGACAGTGTCCAGCGTTTTCTTCGGAATAGCCACGGAGAGTAGCGATTACTAGGCTAGCCGGCCATTAAGAAACACCAGTCTTCTTTTCGAAGAGGAATAAAAGGGGACTATATGGCCCATAGATCATTGAAACTGCACTCTCTGGGGACTGGTAACCATGGAAACCAAGTGAACTTTTTTGTTCAGGTGACAGCAGGAAGGAGACATGGCCAACTGGTCACCTTCTTCGGACATTTCCTTTTTCGTGTCCATTTCTCCCTATTTTTTTTATTTTGCTTCTTTTATGTTCTTATTCGGTATGTCCATGACACGTTATTTTCTCCTCCAACAATTTGCAGTTTCCTCAGACCAATTTGAAATATTTTTTTCTGAAAAGTATTGTTTGGTTTGATAAGAAACCTGAGGATTTTAATCTTTCGTATATAACACAACTAACTGCATGGAAAAGTTTCAGAAATATTGTAAAAAAATATTTCGCAATAATTTTGAACTATAAATTTATAAATTTTGTTGCAATAAATAGTCAATAGATGGTCTGCTATGGAAAATAAACAGCTTGTCTAACAACAACAAAAATTATGCAATCATGGATTTCTGAAAATAAATGTTAATTATTAACTTTTAGAAATATTTGTAAAAATTTATTCCACATATTTAATCTAGCATCCGGTT
Nnasicus_CaneyFork_N171 -------------------------------------------------------------------------AGATGAAAATTTAGTTATTTTGAAAAATATTTTTCTTGTTCAATATTAAACGAATATGAGAAATAAAATAATTTAAGTACATGAAACCGTTGAAGAACATGATTTTAAAAATATTTTTAAATGTGTGGCCAACGATAATCAATCGAAAATAATTATTCTATTTAGTCTTAAATGATTTCCTTCTCTTTATTGAGGTCGAGAGTGAAATATGAAGCATGATTCCCTTTCGACGAAACGAGGGATGTGCGAAGGCTGAAGATGAGGAGGAGGAAGGGAG--GGGGGGAAAGAAAGAGATGGGTAGATTGCTTAGCTGTGTTTCACTCTGCGCTTCGATCTCCCATGTGACAATGCAATGTCATAGGGACGCGTCAGGGGAGGAATTCAGGGATCGGAGGGGGGAAGGGAGGTAGAGTGGGGAAACGAATGAAATAGAGCGCGTACTCGTATGTCTGATTGGTGCAGGGGGAAAGGGGTCAGAATAGAAGACAAATCTCTCGCATCCAATGACAGTGTCCAGCGTTTTCTTCGGAATAGCCACGGAGAGTAGCGATTACTAGGCTAGCCGGCCATTAAGAAACACCAGTCTTCTTTTCGAAGAGGAATAAAAGGGGACTATATGGCCCATAGATCATTGAAACTGCACTCTCTGGGGACTGGTAACCATGGAAACCAAGTGAACTTTTTTGTTCAGGTGACAGCAGGAAGGAGACATGGCCAACTGGTCACCTTCTTCGGACATTTCCTTTTTCGTGTCCATTTCTCCCTATTTTTTTTATTTTGCTTCTTTTATGTTCTTATTCGGTATGTCCATGACACGTTATTTTCTCCTCCAACAATTTGCAGTTTCCTCAGACCAATTTGAAATATTTTTTTCTGAAAAGTATTGTTTGGTTTGATAAGAAACCTGAGGATTTTAATCTTTCGTATATAACACAACTAACAGAAGGGAAAAGTTTCAGAAATATTGTAAAAAAATATTTCGCAATAATTTTGAACAATAAATTTATAAATTGTGTTGCAATAAATAGTGAATGGATGGTCTGCTATGGAAAATAAACAGGTTGTCTAACAACAACAAAAAGTATGCAATCATGGATTTCTGAAAATAAATGTTTCTTATTCACTTTTAGA----------------------------------------------
Nnasicus_ConnosteeFalls_N696 -----------------------------------ACGAGCGAGGGATGTGCTAAGGAGGATGCTAAGGGTGAAGATGGAAATTTAGTTATTTTGAAAAATATTTTTCTTGTTCAATATTAGACGAATATGAGAAATAAAATAATTTAAGTACAAGAAACCGTTGAAGAACATGATTTTAAAAATATTTTTAAATGTGTGGTCAACGATAATCAATCGAAAATAATTATTCTATTTAGTCTTAAATGATTTCCTTCTTTTTATTGAGGTCGAGAGTGAAATATGAAGCATGATTCCCTTTCGACGAAACGAGGGATGTGCGAAGGCTGAAGATGAGGAGGAGGAGGGAGGAGGGGGGGAAAGAAAGAGATGGGTAGATTGCTTAGCTGTGTTTCACTCTGCGCTTCGATCTCCCATGTGACAATGCAATGTCATAGGGACGCGTCAGGGGAGGAATTCAGGGATCGGAGGGGGGAAGGGAGGTAGAGTGGGGAAACGAATGAAATAGAGCGCGTACTCGTATGTCTGATTGGTGCAGGGGGAAAGGGGTCAGAATAGAAGACAAATCTCTCGCATCCAATGACAGTGTCCAGCGTTTTCTTCGGAATAGCCACGGAGAGTAGCGATTACTAGGCTAGCCGGCCATTAAGAAACACCAGTCTTCTTTTCGAAGAGGAATAAAAGGGGACTATATGGCCCATAGATCATTGAAACTGCACTCTCTGGGGACTGGTAACCATGGAAACCAAGTGAACTTTTTTGTTCAGGTGACAGCAGGAAGGAGACATGGCCAACTGGTCACCTTCTTCGGACATTTCCTTTTTCGTGTCCATTTCTCCCTATTTTTTTTATTTTGCTTCTTTTATGTTCTTATTCGGTATGTCCATGACACGTTATTTTCTCCTCCAACAATTTGCAGTTTCCTCAGGCCAATTTGAAATATTTTTTTCTGAAAAGTATTGTTTGGTTTGATAAGAAACCTGAGGATTTTAATCTTTCGTATATAACACAACTAACTGAAGGGAAAAGTTTCAGAAATATTGTAAAAAAATATTTCGCAATAATTTTGAACAATAAATTTGTAAATTTTGTTGCAATGAATAGTGAATAGATGGTCTGCTATGGAAAATAAACAGGTTGTCTAACAACAACAAAAAGTATGCAATCATGGATTTCTGAAAATAAATGTTTCTTATTAACTTTTAGAAATATTTGTAAAAATTTATTCCATGTATTTAATCTAGCATCTGGTT
Nnasicus_CoweeTrain_N189 CAAGAGTGAAATATGATACATATGACTCCTCTTCGACGAGCGAGGGATGTGCTAAGGAGGATGCTAAGGGTGAAGATGGAAATTTAGTTATTTTGAAAAATATTTTTCTTGTTCAATATTAGACGAATATGAGAAATAAAATAATTTAAGTACAAGAAACCGTTGAATAACATGATTTTAAAAATATTTTTAAATGTGTGGTCAACGATAATCAATCGAAAATAATTATTCTATTTAGTCTTAAATGATTTCCTTCTCTTTATTGAGGTCGAGAGTGAAATATGAAGCATGATTCCCTTTCGACGAAACGAGGGATGTGCGAAGGCTGAAGATGAGGAGGAGGAAGGGAGAGGGGGGGAAAGAAAGAGATGGGTAGATTGCTTAGCTGTGTTTCACTCTGCGCTTCGATCTCCCATGTGACAATGCAATGTCATAGGGACGCGTCAGGGGAGGAATTCAGGGATCGGAGGGGGGAAGGGAGGTAGAGTGGGGAAACGAATGAAATAGAGCGCGTACTCGTATGTCTGATTGGTGCAGGGGGAAAGGGGTCAGAATAGAAGACAAATCTCTCGCATCCAATGACAGTGTCCAGCGTTTTCTTCGGAATAGCCACGGAGAGTAGCGATTACTAGGCTAGCCGGCCATTAAGAAACACCAGTCTTCTTTTCGAAGAGGAATAAAAGGGGACTATATGGCCCATAGATCATTGAAACTGCACTCTCTGGGGACTGGTAACCATGGAAACCAAGTGAACTTTTTTGTTCAGGTGACAGCAGGAAGGAGACATGGCCAACTGGTCACCTTCTTCGGACATTTCCTTTTTCGTGTCCATTTCTCCCTATTTTTTTTATTTTGCTTCTTTTATGTTCTTATTCGGTATGTCCATGACACGTTATTTTCTCCTCCAACAATTTGCAGTTTCCTCAGACCAATTTGAAATATTTTTTTCTGAAAAGTATTGTTTGGTTTGATAAGAAACCTGAGGATTTTAATCTTTCGTATATAACACAACTAACTGAAGGGAAAAGTTTCAGAAATATTGTAAAAAAATATTTCGCAATAATTTTGAACAATAAATTTATAAATTTTGTTGCAATAAATAGTGAATGGATGGTCTGCTATGGAAAATAAACAGGTTGTCTAACAACAACAAAAAGTATGCAATCATGGATTTCTGAAAATAAATGTTTCTT-----------------------------------------------------------
Npaynei_Grindstaff_N646 CAAGAGTGAAATATGATACATATAACTCCTCTTCGACGAGCGAGGGATGTGCTAAGGAGGATGCTAAGGGTGAAGATGGAAATTTAGTTATTTTGAAAAATACTTTTCTTGTTCAATATTAGACGAATATGAGAAATAAAATAATTTAAGTACAAGAAACCGTTGAAGAATATGATTTTAAAAATATTTTTAAATATGTGGTCAACGATAGACAATCGGAAATAATTATTCTATTTAGTCTTAAATGATTTCCTTCTCTTTATTGAGGTCGAGAGTGAAATATGAAGCATGATTCCCTTTCGACGAAACGAGGGATGTGCGAAGGCTGAAGATGAGGAGGAGGGAGGGA--GGAGGGGAGAGAAAGAGATGGGTAGATTGCTTAGCTGTGTTTCACTCTGCGCTTCGATCTCCCATGTGACAATGCAATGTCATAGGGACGCGTCAGGGGAGGAATTCAGGGATCGGAGGGGGGAAGGGAGGTAGAGTGGGGAAACGAATGAAATAGAGCGCGTACTCGTATGTCTGATTGGTGCAGGGGGAAAGGGGTCAGAATAGAAGACAAATCTCTCGCATCCAATGACAGTGTCCAGCGTTTTCTTCGGAATAGCCACGGAGAGTAGCGATTACTAGGCTAGCCGGCCATTAAGAAACACCAGTCTTCTTTTCGAAGAGGAATAAAAGGGGACTATATGGCCCATAGATCATTGAAACTGCACTCTCTGGGGACTGGTAACCATGGAAACCAAGTGAACTTTTTTGTTCAGGTGACAGCAGGAAGGAGACATGGCCAACTGGTCACCTTCTTCGGACATTTCCTTTTTCGTGTCCATTTCTCCCTATTTTTTTTATTTTGCTTCTTTTATGTTCTTATTCGGTATGTCCATGACACGTTATTTTCTCCTCCAACAATTTGCAGTTTCCTCAGATCAATTTGAAATA-TTTTTTCTGAAAAGTATTGTTTGGTTTGATAAGAAACCTGAGGATTTTAATCCTTCGTATATAACACAACTAACTGCAGGGAAAAGTTTCAGAAATATTGTAAAAAAATATTTCGCAATAATTTTGAACTATAAATTTATAAATTTCGTTGCAATAAATAGTGAATAGATGGTCTTCTATGGAAAATAAACAGCTTGTCTAACAACAACAAAAAGTATGCAATCATGGATTTCTGAAAATAAATGTTTCTTATTAACTTTTAGAAATATTTGTAAAAATTTATTCCACATATTTAATCTGGCATCTGGTT
Npaynei_NorrisDamCave_N348 -------------------------CTCCTCTTCGACGAGCGAGGGATGTGCTAAGGAGGATGCTAAGGGTGAAGATGGAAATTTAGTTATTTTGAAAAATACTTTTCTTGTTCAATATTAGACGAATATGAGAAATAAAATAATTTAAGTACAAGAAACCGTTGAGGAACATGATTTTAAAAATATTTTTAAATGTGTGGTCAACGATAGTCAATCGGAAATAATTATTCTATTTAGTCTTAAATGATTTCCTTCTCTTTATTGAGGTCGAGCGTGAAATATGAAGCATGATTCCCTTTCGACGAAACGAGGGATGTGCGAAGGCTGAAGATGAGGAGGAGGAGGGAG--GGAGGGGGGAGAAAGAGATGGGTAGATTGCTTAGCTGTGTTTCACTCTGCGCTTCGATCTCCCATGTGACAATGCAATGTCATAGGGACGCGTCAGGGGAGGAATTCAGGGATCGGAGGGGGGAAGGGAGGTAGAGTGGGGAAACGAATGAAATAGAGCGCGTACTCGTATGTCTGATTGGTGCAGGGGGAAAGGGGTCAGAATAGAAGACAAATCTCTCGCATCCAATGACAGTGTCCAGCGTTTTCTTCGGAATAGCCACGGAGAGTAGCGATTACTAGGCTAGCCGGCCATTAAGAAACACCAGTCTTCTTTTCGAAGAGGAATAAAAGGGGACTATATGGCCCATAGATCATTGAAACTGCACTCTCTGGGGACTGGTAACCATGGAAACCAAGTGAACTTTTTTGTTCAGGTGACAGCAGGAAGGAGACATGGCCAACTGGTCACCTTCTTCGGACATTTCCTTTTTCGTGTCCATTTCTCCCTATTTTTTTTATTTTGCTTCTTTTATGTTCTTATTCGGTATGTCCATGACACGTTATTTTCTCCTCCAACAATTTGCAGTTTCCTCAGATCAATTTGAAATATTTTTTTCTGAAAAGTATTGTTTGGTTTGATAAGAAACCTGAGGATTTTAATCTTTCGTATATAACACAACTAACTGCAGGGAAAAGTTTCAGAAATATTGTAAAAAAATATTTCGCAATAATTTTGAACTATAAATTTATAAATTTCGTTGCAATAAATAGTGAATAGATGGTCTTCTATGGAAAATAAACAGCTTGTCTAACAACAACAAAAAGTATGCAATCATGGATTTCTGAAAATAAATGTTTCTTATTAACTTTTAGAAATATTTGTAAAAATTTATTCCACATATTTAATCTGGCATCCGGTT
Npaynei_UnakaMtns_N943 CAAGAGTGAAATATGACACATATAACTCCTCTTCGACGAGCGAGGGATGTGCTAAGGAGGATGCTAAGGCTGAAGATGGAAATTTAGTTATTTTGAAAAATACTTTTCTTGTTCAATATTAGACGAATATGGGAAATAAAATAATTTAAGTACAAGAAACCGTTGAAGAACATGATTTTAAAAATATTTTTAAATGTGTGGTCAACGATAGTCAATCGGAAATAATTATTCTATTTAGTCTTAAATGATTTCCTTCTCTTTATTGAGGTCGAGAGTGAAATATGAAGCATGATTCCCTTTCGACGAAACGAGGGATGTGCGAAGGCTGAAGATGAGGAGGAGGAGGGAG--GGAGGGGG--GAAAGAGATGGGTAGATTGCTTAGCTGTGTTTCACTCTGCGCTTCGATCTCCCATGTGACAATGCAATGTCATAGGGACGCGTCAGGGGAGGAATTCAGGGATCGGAGGGGAGAAGGGAGGTAGAGTGGGGAAACGAATGAAATAGAGCGCGTACTCGTATGTCTGATTGGTGCAGGGGGAAAGGGGTCAGAATAGAAGACAAATCTCTCGCATCCAATGACAGTGTCCAGCGTTTTCTTCGGAATAGCCACGGAGAGTAGCGATTACTAGGCTAGCCGGCCATTAAGAAACACCAGTCTTCTTTTCGAAGAGGAATAAAAGGGGACTATATGGCCCATAGATCATTGAAACTGCACTCTCTGGGGACTGGTAACCATGGAAACCAAGTGAACTTTTTTGTTCAGGTGACAGCAGGAAGGAGACATGGCCAACTGGTCACCTTCTTCGGACATTTCCTTTTTCGTGTCCATTTCTCCCTATTTTTTTTATTTTGCTTCTTTTATGTTCTTATTCGGTATGTCCATGACACGTTATTTTCTCCTCCAACAATTTGCAGTTTCCTCAGATCAATTTGAAATATTTTTTTCTGAAAAGTATTGTTTGGTTTGATAAGAAACCTGAGGATTTTAATCTTTCGTATATAACACAACTAACTGCAGGGAAAAGTTTCAGAAATATTGTAAAAAAATATTTCGCAATAATTTTGAAC-------------------------------------------------------------------------------------------------------------------------------------------------------------------------------------
Nperlakyi_SChimneys_N1079 -------------------------------------------------------------------------AGATGGAAATTTAGTTATTTTGAAAAATATTTTTCTTGTTCAATATTAGACGAATATGAGAAATAAAATAATTTAAGTACAAGAAACCGTTGAAGAACATGATTTTAAAAATATTTTTAAATGTGTGGTCAACGATAATCAATTCGAAATAATTATTCTATTTAGTCTTAAATGATTTTCTTCTCTTTATTGAGGTCGAGAGTGAAATATGAAGCATGATTCCTTTTCGACGAAACGAGGGGTGTGCGAAGGCTGAAGATGAGGAGGAGGGAGGCA--GGGGGAAAAAGAAAGAGATGGGTAGATTGCTTAGCTGTGTTTCACTCTGCGCTTCGATCTCCCATGTGACAATGCAATGTCATAGGGACGCGTCAGGGGAGGAATTCAGGGATCGGAGGGGGAAAGGGAGGTAGAGTGGGGAAACGAATGAAATAGAGCGCGTACTCGTATGTCTGATTGGTGCAGGGGGAAAGGGGTCAGAATAGAAGACAAATCTCTCGCATCCAATGACAGTGTCCAGCGTTTTCTTCGGAATAGCCACGGAGAGTAGCGATTACTAGGCTAGCCGGCCATTAAGAAACACCAGTCTTCTTTTCGAAGAGGAATAAAAGGGGACTATATGGCCCATAGATCATTGAAACTGCACTCTCTGGGGACTGGTAACCATGGAAACCAAGTGAACTTTTTTGTTCAGGTGACAGCAGGAAGGAGACATGGCCAACTGGTCACCTTCTTCGGACATTTCCTTTTTCGTGTCCATTTCTCCCTATTTTTTTTATTTTGCTTCTTTTATGTTCTTATTCGGTATGTCCATGACACGTTATTTTCTCCTCCAACAATTTGCAGTTTCCTCAGACCAATTTGAAATATTTTTTTCTGAAAAGTATTGTTTGGTTTGATAAGAAACCTGAGGATTTTAATCTTTCGTATATAACACAACTAACTGCAGGGAAAAGTTTCAGAAATATTGTAAAAAAATATTTC----------------------------------------------------------------------------------------------------------------------------------------------------------------------------------------------------
Nperlakyi_SChimneys_N1080 CAAGAGTGAAATATGATACATATGACTCCTCTTCGACGAGCGAGGGATGTGCTAAGGAGGATGCTAAGGGTGAAGATGGAAATTTAGTTATTTTGAAAAATATTTTTCTTGTTCAATATTAGACGAATATGAGAAATAAAATAATTTAAGTACAAGAAACCGTTGAAGAACATGATTTTAAAAATATTTTTAAATGTGTGGTCAACGATAATCAATTCGAAATAATTATTCTATTTAGTCTTAAATGATTTTCTTCTCTTTATTGAGGTCGAGAGTGAAATATGAAGCATGATTCCTTTTCGACGAAACGAGGGGTGTGCGAAGGCTGAAGATGAGGAGGAGGGAGGCA--GGGGGAAAAAGAAAGAGATGGGTAGATTGCTTAGCTGTGTTTCACTCTGCGCTTCGATCTCCCATGTGACAATGCAATGTCATAGGGACGCGTCAGGGGAGGAATTCAGGGATCGGAGGGGGAAAGGGAGGTAGAGTGGGGAAACGAATGAAATAGAGCGCGTACTCGTATGTCTGATTGGTGCAGGGGGAAAGGGGTCAGAATAGAAGACAAATCTCTCGCATCCAATGACAGTGTCCAGCGTTTTCTTCGGAATAGCCACGGAGAGTAGCGATTACTAGGCTAGCCGGCCATTAAGAAACACCAGTCTTCTTTTCGAAGAGGAATAAAAGGGGACTATATGGCCCATAGATCATTGAAACTGCACTCTCTGGGGACTGGTAACCATGGAAACCAAGTGAACTTTTTTGTTCAGGTGACAGCAGGAAGGAGACATGGCCAACTGGTCACCTTCTTCGGACATTTCCTTTTTCGTGTCCATTTCTCCCTATTTTTTTTATTTTGCTTCTTTTATGTTCTTATTCGGTATGTCCATGACACGTTATTTTCTCCTCCAACAATTTGCAGTTTCCTCAGACCAATTTGAAATATTTTTTTCTGAAAAGTATTGTTTGGTTTGATAAGAAACCTGGTGATTATAATCTTTCGTATATAACACAACTAACTGCAGGGAAAAGTTTCAGAAATATTGTAAAAAAATATTTCGCAATAATTTTGAACTATAAATTTATAAATTTTGTTGCAATAAATAGTGAATAGATGGTCTGCTATGGAAAATAAACAGCTTGTCTAACAACAACAAAAAGTATGCAATCATGGATTTCTGAAAATAAATGTTTCTTATGAACTTTTAGAAATATTTGTAAAAATTTATT--------------------------
Nreclusus_Clingmans_N252 CTTGAGTGAAATATGATACATGTGACTCCTCTTCGACGAGCGAGGGATGTGCTAAGGAGGATGCTAAGGGT-AAGATGAAAATTTAGTTGTTTTGAAAAATATTTTTCTTGTTCAATATTAGACGAATATGAGGAATAAAATAATTTAAGTACAAGAAACCGTTGAAGAACATGATTTTAAAAATATTTTTAAATGTGTGGTCAACGATAATCAATTCCAAATAATTATTCTATTTAGTCTTAAATGATTTCCTTCTCTTTATTGAGGTCGAGAGTGAAATATGAAGCATGATTCCCTTTCGACGAAACGAGGGGTGTGCGAAGGCTGAAGATGAGGAGGGAGGGAGGGAGGAGGAAAAAAGAAAGAGATGGGTAGATTGCTTAGCTGTGTTTCACTCTGCGCTTCGATCTCCCATGTGACAATGCAATGTCATAGGGACGCGTCAGGGGAGGAATTCAGGGATCGGAGGGGGAAAGGGAGGTAGAGTGGGGAAACGAATGAAATAGAGCGCGTACTCGTATGTCTGATTGGTGCAGGGGGAAAGGGGTCAGAATAGAAGACAAATCTCTCGCATCCAATGACAGTGTCCAGCGTTTTCTTCGGAATAGCCACGGAGAGTAGCGATTACTAGGCTAGCCGGCCATTAAGAAACACCAGTCTTCTTTTCGAAGAGGAATAAAAGGGGACTATATGGCCCATAGATCATTGAAACTGCACTCTCTGGGGACTGGTAACCATGGAAACCAAGTGAACTTTTTTGTTCAGGTGACAGCAGGAAGGAGACATGGCCAACTGGTCACCTTCTTCGGACATTTCCTTTTTCGTGTCCATTTCTCCCTATTTTTTTTATTTTGCTTCTTTTATGTTCTTATTCGGTATGTCCATGACACGTTATTTTCTCCTCCAACAATTTGCAGTTTCCTCAGACCAATTTGAAATATTTTTTTCTGAAAAGTATTGTTTGGTTTGATAAGAAACCTGAGGATTTTAATCTTTCGTATATAACACAACTAACTGCAGGGAAAAGTTTCAGAAATATTGTAAAAAAATATTTCGCAATAATTTTGAACTATAAATTTATAAATTTTGTTGCAATAAATAGTGAATAGATGGTCTGCTATGGAAAATAAACAGCTTGTCTAACAACAACAAAAAGTATGCAATCATGGATTTCTGAAAATAAATGTTTCTTATGAACTTTTAGAAATATTTGTAAAAATTTATTCCACATATTTAATCTAGCAT------
Nreclusus_Newfound_N259 -----------------------GACTCCTCTTCGGCGAGCGAGGGATGTGCTAAGGAGGATGCTAAGGGTGAAGATGGAAATTTAGTTATTTTGAAAAATATTTTTCTTATTCAATATTAGACGAATATGAGAAATAAAATAATTTAAGTACAAGAAACCGTTGAAGAACATGATTTTAAAAATATTTTTAAATGTGTGGTCAACGATAATCAATTCGAAATAATTATTCTATTTAGTCTTAAATGATTTTCTTCTCTTTATTGAGGTCGAGAGTGAAATATGAAGCATGATTCCCTTTCGACGAAACGAGGGGTGTGCGAAGGCTGAAGATGAGGAGGAGGGAGGCT-GGGGGGGAAAAGAAAGAGATGGGTAGATTGCTTAGCTGTGTTTCACTCTGCGCTTCGATCTCCCATGTGACAATGCAATGTCATAGGGACGCGTCAGGGGAGGAATTCAGGGATCGGAGGGGGAAAGGGAGGTAGAGTGGGGAAACGAATGAAATAGAGCGCGTACTCGTATGTCTGATTGGTGCAGGGGGAAAGGGGTCAGAATAGAAGACAAATCTCTCGCATCCAATGACAGTGTCCAGCGTTTTCTTCGGAATAGCCACGGAGAGTAGCGATTACTAGGCTAGCCGGCCATTAAGAAACACCAGTCTTCTTTTCGAAGAGGAATAAAAGGGGACTATATGGCCCATAGATCATTGAAACTGCACTCTCTGGGGACTGGTAACCATGGAAACCAAGTGAACTTTTTTGTTCAGGTGACAGCAGGAAGGAGACATGGCCAACTGGTCACCTTCTTCGGACATTTCCTTTTTCGTGTCCATTTCTCCCTATTTTTTTTATTTTGCTTCTTTTATGTTCTTATTCGGTATGTCCATGACACGTTATTTTCTCCTCCAACAATTTGCAGTTTCCTCAGACCAATTTGAAATATTTTTTTCTGAAAAGTATTGTTTGGTTTGATAAGAAACCTGAGGATTTTAATCTTTCGTATATAACACAACTAACTGCGGGAAAAAGTTTCAGAAATATTGTAAAAAAATATTTCGCAATAATTTTGAACTATAAATTTATAAATTTTGTTGCAATAAATAGTGAATAGATGGTCTGCTATGGAAAATAAACAGCTTGTCTAACAACAACAAAAAGTATGCAATCGTGGATTTCTGAAAATAAATGTTTCTTATGAACTTTTAGAAATATTTGTAAAAATATATTCCACATATTTAATCTAGCATCCGGTT
Nreclusus_Noland_N1051 ---------------------------------------------------------------------GGTAAGATGAAAATTTAGTTGTTTTGAAAAATATTTTTCTTGTTCAATATTAGACGAATATGAGGAATAAAATAATGTAAGTACAAGAAACCGTTGAAGAACATGATTTTAAAAATATTTTTAAATGTGTGGTCAACGATAATCAATTCGAAATAATTATTCTATTTAGTCTTAAATGATTTTCTTCTCTTTATTGAGGTCGAGAGTGAAATATGAAGCATGATTCCCTTTCGACGAAACGAGGGGTGTGCGAAGGCTGAAGATGAGGAGGAGGGAGGCT-GGGGGGGAAAAGAAAGAGATGGGTAGATTGCTTAGCTGTGTTTCACTCTGCGCTTCGATCTCCCATGTGACAATGCAATGTCATAGGGACGCGTCAGGGGAGGAATTCAGGGATCGGAGGGGGAAAGGGAGGTAGAGTGGGGAAACGAATGAAATAGAGCGCGTACTCGTATGTCTGATTGGTGCAGGGGGAAAGGGGTCAGAATAGAAGACAAATCTCTCGCATCCAATGACAGTGTCCAGCGTTTTCTTCGGAATAGCCACGGAGAGTAGCGATTACTAGGCTAGCCGGCCATTAAGAAACACCAGTCTTCTTTTCGAAGAGGAATAAAAGGGGACTATATGGCCCATAGATCATTGAAACTGCACTCTCTGGGGACTGGTAACCATGGAAACCAAGTGAACTTTTTTGTTCAGGTGACAGCAGGAAGGAGACATGGCCAACTGGTCACCTTCTTCGGACATTTCCTTTTTCGTGTCCATTTCTCCCTATTTTTTTTATTTTGCTTCTTTTATGTTCTTATTCGGTATGTCCATGACACGTTATTTTCTCCTCCAACAATTTGCAGTTTCCTCAGACCAATTTGAAATATTTTTTTCTGAAAAGTATTGTTTGGTTTGATAAGAAACCTGAGGATTTTAATCTTTCGTATATAACACAACTAACTGTAGGGAAAAGTTTCAGAAATATTGTAAAAAAATATTTCGCAATAATTTTGAACTATAAATTTATAAATTTTGTTGCAATAAATAGTGAATAGATGGTCTTCTATGGAAAATAAACAGCTTGTCTAACAACAACAAAAAGTATGCAATCATGGATTTCTGAAAATAAATGTTTCTTATGAACTTTTAGAAATATTTGTAAAAATTTATTCCACATATTTAATCTAGCATCCGGTT
Nroanensis_IngramBranch_N926 -----------------------------------------------------------GATGCTAAGGGTGAAGATGGAAATTTAGTTATTTTGAAAAATACTTTTCTTGTTCAATATTAGACGAATATGAGAAAAAAAATAATTTAAGTACAAGAAACCGTTGAAGAACATGATTTTAAAAATATTTTTAAATGTGTGGTCAACGATAGTCAATCGGAAATAATTATTCTATTTAGTCTTAAATGATTTCCTTCTCTTTATTGAGGTCGAGAGTGAAATATGAAGCATGATTCCCTTTCGACGAAACGAGGGATGTGCGAAGGCTGAAGATGAGGAGGAGGGAGGGA-GGGGGGGGAGAGAAAGAGATGGGTAGATTGCTTAGCTGTGTTTCACTCTGCGCTTCGATCTCCCATGTGACAATGCAATGTCATAGGGACGCGTCAGGGGAGGAATTCAGGGATCGGAGGGGGGAAGGGAGGTAGAGTGGGGAAACGAATGAAATAGAGCGCGTACTCGTATGTCTGATTGGTGCAGGGGGAAAGGGGTCAGAATAGAAGACAAATCTCTCGCATCCAATGACAGTGTCCAGCGTTTTCTTCGGAATAGCCACGGAGAGTAGCGATTACTAGGCTAGCCGGCCATTAAGAAACACCAGTCTTCTTTTCGAAGAGGAATAAAAGGGGACTATATGGCCCATAGATCATTGAAACTGCACTCTCTGGGGACTGGTAACCATGGAAACCAAGTGAACTTTTTTGTTCAGGTGACAGCAGGAAGGAGACATGGCCAACTGGTCACCTTCTTCGGACATTTCCTTTTTCGTGTCCATTTCTCCCTATTTTTTTTATTTTGCTTCTTTTATGTTCTTATTCGGTATGTCCATGACACGTTATTTTCTCCTCCAACAATTTGCAGTTTCCTCAGATCAATTTGAAATATTTTTTTCTGAAAAGTATTGTTTGGTTTGATAAGAAACCTGAGGATTTTAATCTTTCGTATATAACACAACTAACTGCAGGGAAAAGTTTCAGAAATATTGTAAAAAAATATTTCGCAATAATTTTGAACTATAAATTTATAAATTTTGTTGCAATAAATAGTGAATAGATGGTCTTCTATGGAAAATAAACAGCTTGTCTAACAACAACAAAAAGTATGCAATCATGGATTTCTGAAAATAAATGTTTCTTATTA-------------------------------------------------------
Nroanensis_N_CarversGap_N928 CAAGAGTGAAATATGAAACATGTGACTCATCTTCGACGAGCGAGGGATG------------TGCTAAGGGTGAAGATGGAAATTTAGTTATTTTGAAAAATACTTTTCTTGTTCAATATTAGACGAATATGAGAAATAAAATAATTTAAGTACAAGAAACCGTTGAAGAACATGATTTTAAAAATATTTTTAAATGTGTGGTCAACGATAGTTAATCGGAAATAATTATTCTATTTAGTCTTAAATGATTTCCTTCTCTTTATTGAGGTCGAGAGTGAAATATGAAGCATGATTCCCTTTCGACGAAACGAGGGATGTGCGAAGGCTGAAGATGAGGAGGAGGGAGGGA--GGGGGGGAGAGAAAGAGATGGGTAGATTGCTTAGCTGTGTTTCACTCTGCGCTTCGATCTCCCATGTGACAATGCAATGTCATAGGGACGCGTCAGGGGAGGAATTCAGGGATCGGAGGGGGGAAGGGAGGTAGAGTGGGGAAACGAATGAAATAGAGCGCGTACTCGTATGTCTGATTGGTGCAGGGGGAAAGGGGTCAGAATAGAAGACAAATCTCTCGCATCCAATGACAGTGTCCAGCGTTTTCTTCGGAATAGCCACGGAGAGTAGCGATTACTAGGCTAGCCGGCCATTAAGAAACACCAGTCTTCTTTTCGAAGAGGAATAAAAGGGGACTATATGGCCCATAGATCATTGAAACTGCACTCTCTGGGGACTGGTAACCATGGAAACCAAGTGAACTTTTTTGTTCAGGTGACAGCAGGAAGGAGACATGGCCAACTGGTCACCTTCTTCGGACATTTCCTTTTTCGTGTCCATTTCTCCCTATTTTTTTTATTTTGCTTCTTTTATGTTCTTATTCGGTATGTCCATGACACGTTATTTTCTCCTCCAACAATTTGCAGTTTCCTCAGATCAATTTGAAATATTTTTTTCTGAAAAGTATTGTTTGGTTTGATAAGAAACCTGAGGATTTTAATCTTTCGTATATAACACAACTAACTGCAGGGAAAAGTTTCAGAAATATTGTAAAAAAATATTTCGCAATAATTTTGAACTATAAATTTATAAATTTTGTTGCAATAAATAGTGAATAGATGGTCTTCTATGGAAAATAAACAGCTTGTCTAACAACAACAAAAAGTATGCAATCATGGATTTCTGAAAATAAATGTTTCTTATTAACTTTTAGAAATATTTGTAAAAATTTATTCCACATATTTAATCTGGCATCCGGTT
Nroanensis_RoanHighBluff_N762 CAAGAGTGAAATATGAAACATGTGACTCATCTTCGACGAGCGAGAGAT------------ATGTAAAGGGTGAAGATGGAAATTTAGTAATTTTGAAAAATATTTTTCTTCTTCAATATTAGACGAATATGAGAAATAAAATAATTTAAGTACAAGAAACCGTTGAAGAACATGATTTTAAAAATATTTTTAAATGTGTGGTCAACGATAATCAATCGGAAATAATTATTCTATTTAGTCTTAAATGATTTCCTTCTCTTTATTGAGGTCGAGAGTGAAATATGAAGCATGATTCCCTTTCGACGAAACGAGGGATGTGCGAAGGCTGAAGATGAGGAGGAGGGAGGGA---GGGGGGAGAGAAAGAGATGGGTAGATTGCTTAGCTGTGTTTCACTCTGCGCTTCGATCTCCCATGTGACAATGCAATGTCATAGGGACGCGTCAGGGGAGGAATTCAGGGATCGGAGGGGGGAAGGAAGGTAGAGTGGGGAAACGAATGAAATAGAGCGCGTACTCGTATGTCTGATTGGTGCAGGGGGAAAGGGGTCAGAATAGAAGACAAATCTCTCGCATCCAATGACAGTGTCCAGCGTTTTCTTCGGAATAGCCACGGAGAGTAGCGATTACTAGGCTAGCCGGCCATTAAGAAACACCAGTCTTCTTTTCGAAGAGGAATAAAAGGGGACTATATGGCCCATAGATCATTGAAACTGCACTCTCTGGGGACTGGTAACCATGGAAACCAAGTGAACTTTTTTGTTCAGGTGACAGCAGGAAGGAGACATGGCCAACTGGTCACCTTCTTCGGACATTTCCTTTTTCGTGTCCATTTCTCCCTATTTTTTTTATTTTGCTTCTTTTATGTTCTTATTCGGTATGTCCATGACACGTTATTTTCTCCTCCAACAATTTGCAGTTTCCTCAGATCAATTTGAAATATTTTTTTCTGAAAAGTATTGTTTGGTTTGATAAGAAACCTGAGGATTTTAATCTTTCGTATATAACACAACTAACTGCAGGGAAAAGTTTCAGAAATATTGTAAAAAAATATTTCGCAATAATTTTGAACTATAAATTTATAAATTTTGTTGCAATAAATAGTGAATAGATGGTCTTCTATGGAAAATAAACAGCTTGTCTAACAACAACAAAAAGTATGCAATCATGGATTTCTGAAAATAAATGTTTCTTATTAACTTTTAGAAATATTTGTAAAAATTTATTCCACATATTTAATCTGGCATCCGGTT
Nsheari_BaldRiver_N1168 CAAGAATGAAATATTATTCATATGATTCCTCTTCGACGAGCGAGGGTTGTGCTAAGGAGGATGCTAAGGGTGAAGATGGAAATTTAGTTATTTTGAAAAATATTTTTCTTGTTCAATATTAGATGAATATGAGAAATAAAATTATTTAAGTACAAGAAACCGTTGAAGAACATGATTTTAAAAATATTTTTAAATGTGTGGTCCACGATAATCAAATCGAAATAATTATTCTATTTAGTCCTAAATGATTTTCTTCTCTTTATTGAGGTCGAGAGTGAAATATGAAGCATGATTCCCTTTCGACGAAACGAGGGGTGTGCGAAGGCTGAAGATGAGGAGGAGGGAGGGAG--GGGGAAAAAGAAAGAGATGGGTAGATTGCTTAGCTGTGTTTCACTCTGCGCTTCGATCTCCCATGTGACAATGCAATGTCATAGGGACGCGTCAGGGGAGGAATTCAGGGATCGGAGGGGGAAAGGGAGGTAGAGTGGGGAAACGAATGAAATAGAGCGCGTACTCGTATGTCTGATTGGTGCAGGGGGAAAGGGGTCAGAATAGAAGACAAATCTCTCGCATCCAATGACAGTGTCCAGCGTTTTCTTCGGAATAGCCACGGAGAGTAGCGATTACTAGGCTAGCCGGCCATTAAGAAACACCAGTCTTCTTTTCGAAGAGGAATAAAAGGGGACTATATGGCCCATAGATCATTGAAACTGCACTCTCTGGGGACTGGTAACCATGGAAACCAAGTGAACTTTTTTGTTCAGGTGACAGCAGGAAGGAGACATGGCCAACTGGTCACCTTCTTCGGACATTTCCTTTTTCGTGTCCATTTCTCCCTA-TTTTTTTATTTTGCTTCTTTTATGTTCTTATTCGGTATGTCCATGACACGTTATTTTCTCCTCCAACAATTTGCAGTTTCCTCAGACCAATTTGAAATATTTTTTTCTGAAAAGTATTGTTTGGTTTGATAAGAAACCTGAGGATTTTAATCTTTCGTATATAACACAACTAACTGCAGGGAAAAGTTTCAGAAATATTGTAAAAAAATATTTCGCAATAATTTTGAAGTATAAATTTATAAATTTTGTTGCAATAAATAGTGAATAGATGGTCTGCTATGGAAAATAAACAGCTTGTCTAACAACAACAAAAAGTATGCAATCATGAATTTCTAAAAATAAATGTTTCTTATGAACTTTTAGAAATATTTGTAAAAATTTATTCCACATATTTAATCTAGCATCCGGTT
Nsheari_Cohutta_N826 CAAGAGTAAAATCTGAAACAAGTGACTCCTCTTCGACGAGCGAGGGATGTGCTAAGGAGGATGCTAAGGGTGAAGATGGAAATTTAGTTATTTTGGAAAATATTTTTCTTGTTCAATATTAGACGAATATGAGAAATAAAATTATTTAAGTACAAGGAACCGTTGAAGAACATGATTTTAAAATTATTTTTAAATGTGTGGTCCACGATAATCAATTCGAAATAATTATTCTATTTACTCTTAAATGATTTTCTTCTCTTTATTGAGGTCGAGAGTGAAATATGAAGCATGATTCCCTTTCGACGAAACGAGGGGTGTGCGAAGGCTGAAGATGAGGAGGAGGGAGGGA-GGGGGAAAAAAGAAAGAGATGGGTAGATTGCTTAGCTGTGTTTCACTCTGCGCTTCGATCTCCCATGTGACAATGCAATGTCATAGGGACGCGTCAGGGGAGGAATTCAGGGATCGGAGGGGGAAAGGGAGGTAGAGTGGGGAAACGAATGAAATAGAGCGCGTACTCGTATGTCTGATTGGTGCAGGGGGAAAGGGGTCAGAATAGAAGACAAATCTCTCGCATCCAATGACAGTGTCCAGCGTTTTCTTCGGAATAGCCACGGAGAGTAGCGATTACTAGGCTAGCCGGCCATTAAGAAACACCAGTCTTCTTTTCGAAGAGGAATAAAAGGGGACTATATGGCCCATAGATCATTGAAACTGCACTCTCTGGGGACTGGTAACCATGGAAACCAAGTGAACTTTTTTGTTCAGGTGACAGCAGGAAGGAGACATGGCCAACTGGTCACCTTCTTCGGACATTTCCTTTTTCGTGTCCATTTCTCCCTATTTTTTTTATTTTGTTTCTTTTATGTTCTTATTCGGTATGTCCATGACACGTTATTTTCTCCTCCAACAATTTGCAGTTTCCTCAGACCAATTTGAAATATTTTTTTCTGAAAAGTATTGTTTGGTTTGATAAGAAACCTGAGGATTTTAATCTTTCGTATATAACACAACTAACTGCAGGGAAAAGTTTCAGAAATATTGTAAAAAAATATTTCGCAATAATTTTGAAGTATAAATTTATAAATTTTGTTGCAATAAATAGTGAATAGATGGTCTTCTATGGAAAATAAACAGCTTGTCTAACAACAACAAAAAGTATGCAATCATGAATTTCTAAAAATAAATGTTTCTTATGAACTTTTAGAAATATTTGTAAAAATTTATTCCACATATTTAATCTAGCATCCGGTT
Nsheari_JoyceKilmer_N092 CAAGAATGAAATATGATACATATGACTCCTCTTCGACGAGCGAGGGATGTGCTAAGGAGGATGCTAAGGGTGAAGATGGAAATTTGGTTATTTTGAAAAATATTTTTCTTGTTCAATATTAGACGAATATGAGAAATAAAATTATTTAAGTACAAGGAACCGTTGAAGAACATGATTGTAAAAATATTTTTAAATGTGTGGTCCACGATAATCAATTCGAAATAATTATTCTATTTACTCTTAAATGATTTTCTTCTATTTATTGAGGTCGAGAGTGAAATATGAAGCATGATTCCCTTTCGACGAAACGAGGGGTGTGCGAAGGCTGAAGATGAGGAGGAGGGAGGGAGGGGGAAAAAAAGAAAGAGATGGGTAGATTGCTTAGCTGTGTTTCACTCTGCGCTTCGATCTCCCATGTGACAATGCAATGTCATAGGGACGCGTCAGGGGAGGAATTCAGGGATCGGAGGGGGAAAGGGAGGTAGAGTGGGGAAACGAATGAAATAGAGCGCGTACTCGTATGTCTGATTGGTGCAGGGGGAAAGGGGTCAGAATAGAAGACAAATCTCTCGCATCCAATGACAGTGTCCAGCGTTTTCTTCGGAATAGCCACGGAGAGTAGCGATTACTAGGCTAGCCGGCCATTAAGAAACACCAGTCTTCTTTTCGAAGAGGAATAAAAGGGGACTATATGGCCCATAGATCATTGAAACTGCACTCTCTGGGGACTGGTAACCATGGAAACCAAGTGAACTTTTTTGTTCAGGTGACAGCAGGAAGGAGACATGGCCAACTGGTCACCTTCTTCGGACATTTCCTTTTTCGTGTCCATTTCTCCCTATTTTTTTTATTTTGCTTCTTTTATGTTCTTATTCGGTATGTCCATGACACGTTATTTTCTCCTCCAACAATTTGCAGTTTCCTCAGACCAATTTGAAATATTTTTTTCTGAAAAGTATTGTTTGGTTTGATAAGAAACCTGAGGATTTTAATCTTTCGTATATAACACAACTAACTACAGGGAAAAGTTTCAGAAATATTGTAAAAAAATATTTCACAATAATTTTGAAGTATAAATTTATAAATTTTGTTGCAATAAATAGTGAATAGATGGTCTGCTATGGAAAATAAACAGCTTGTCT---AACAACAAAAAGTATGCAATCATGAATTTCTAAAAATAAATGTTTCTTATGAACTTTTAGAAATATTTGTAAAAATTTATTCCACATATTTAATCTAG---------
Nsilvanus_Elijay_N395 CAAGAGTGAAATATGAAACATGTGACTCCTCTTCGACGAGCGAGAGAG------------ATGGTAAGCGTGAAGATGGAAATTTAGTTATTTTGAAAAATATTTTTCTTGTTCAATATTAGACGAATATGAGAAATAAAATAATTTAACTATAAGAAACCGTTGAAGAACATGATTTTAAAAATATTTTTAAACGTGTGGTCAACGATAATCAATTCGAAATAATTATTCTATTTAGTCTTAAATGATTTCCTTCTTTTTATTGAGGTCGAGAGTGAAATATGAAGCATGATTCCCTTTCGACGAAACGAGGGATGTGCGAAGGCTGAAGATGAGGAAGAGGGAGGGAGGGAGGGGGGAAGAAAGAGATGGGTAGATTGCTTAGCTGTGTTTCACTCTGCGTTTCGATCTCCCATGTGACAATGCAATGTCATAGGGACGCGTCAGGGGAGGAATTCAGGGATCGGAGGGGGGAGGGGAGGTAGAGTGGGGAAACGAATGAAATAGAGCGCGTACTCGTATGTCTGATTGGTGCAGGGGGAAAGGGGTCAGAATAGAAGACAAATCTCTCGCATCCAATGACAGTGTCCAGCGTTTTCTTCGGAATAGCCACGGAGAGTAGCGATTACTAGGCTAGCCGGCCATTAAGAAACACCAGTCTTCTTTTCGAAGAGGAATAAAAGGGGACTATATGGCCCATAGATCATTGAAACTGCACTCTCTGGGGACTAGTAACCATGGAAACCAAGTGAACTTTTTTGTTCAGGTGACAGCAGGAAGGAGACATGGCCAACTGGTCACCTTCTTCGGACATTTCCTTTTTCGTGTCCATTTCTCCCTATTTTTTTTATTTTGCTTCTTTTATGTTCTTATTCGGTATGTCCATGACACGTTATTTTCTCCTCCAACAATTTGCAGTTTCCTCAGACCAATTTGAAATATTTTTTTCTGAAAAGTATTGTTTGGTTTGATAAGAAACCTGAGGATTTTAATCTTTCGTATATAACACAACTAACTGCAGGGAAAAGTTTCAAAAATATTGTAAAAAAATATTTCGCAATAATTTTGAACTATAAATTTATAAATTTTGTTGCAATAAATAGTGAATAGATGGTCTGCTATGGAAAATAAGCGGCTTGTCTAACAACGACAAAAGTTATACAATCATGGATTTCTGAAAATAAATGTTTCTT-----------------------------------------------------------
Nsilvanus_GermanyCove_N1017 ---------------------------------------------------------------CTAAGGGTGAAGATGGAGATTTAGTTATTTTGAAAAATATTTTTCTTGTTCAATATTAGACGAATATGAGAAATAAAATAATTTAACTATAAGAAACCGTTGAAGAACATGATTTTAAAAATATTTTTAAACGTGTGGTCAACGATAATCAATTCGAAATCATTATTCTATTTAGTCTTAAATGATTTCCTTCTTTTTATTGAGGTCGAGAGTGAAATATGAAGCATGATTCCCTTTCGACGAAACGAGGGATGTGCGAAGGCTGAAGATGAGGAGGAGGGAGGGGGGGGGGG---AAGAAAGAGATGGGTAGATTGCTTAGCTGTGTTTCACTCTGCGTTTCGATCTCCCATGTGACAATGCAATGTCATAGGGACGCGTCAGGGGAGGAATTCAGGGATCGGAGGGGGGAGGGAAGGTAGAGTGGGGAAACGAATGAAATAGAGCGCGTACTCGTATGTCTGATTGGTGCAGGGGGAAAGGGGTCAGAATAGAAGACAAATCTCTCGCATCCAATGACAGTGTCCAGCGTTTTCTTCGGAATAGCCACGGAGAGTAGCGATTACTAGGCTAGCCGGCCATTAAGAAACACCAGTCTTCTTTTCGAAGAGGAATAAAAGGGGACTATATGGCCCATAGATCATTGAAACTGCACTCTCTGGGGACTGGTAACCATGGAAACCAAGTGAACTTTTTTGTTCAGGTGACAGCAGGAAGGAGACATGGCCAACTGGTCACCTTCTTCGGACATTTCCTTTTTCGTGTCCATTTCTCCCTATTTTTTTTATTTTGCTTCTTTTATGTTCTTATTCGGTATGTCCATGACACGTTATTTTCTCCTCCAACAATTTGCAGTTTCCTCAGACCAATTTGAAATATTTTTTTCTGAAAAGTATTGTTTGGTTTGATAAGAAACCTGAGGATTTTAATCTTTCGTATATAACACAACTAACTGCAGGGAAAAGTTTCAGAAATATTGTAAAAAAATATTTCGCAATAATTTTGAACTACAAATTTATAAATTTTGTTGCAATAAATAGTGAATAGATGGTCTGCTATGGAAAATAAACGGCTTGTCTAACAACGACAAAAATTATACAATCATGGATTTCTGAAAATAAATGTTTCTTATGAACTTTTAAAAATATTTGTAAAAATGTATTCCACATATTTAATCTAGCATCCGATT
Nsilvanus_HeboMtn_N1029 ------------------------------------------------------------------------------------------------------------------------------------------------------TATAAGAAACCGTTGAAGAACATGATTTTAAAAATATTTTTAAGCGTGTGGTCAACGATAATCAATTCGAAATAATTATTCTATTTAGTCTTAAATGATTTCCTTCTTTTTATTGAGGTCGAGAGTGAAATATGAAGCATGATTCCCTTTCGACGAAACGAGGGATGTGCGAAGGCTGAAGATGAGGAGGAGGGGGGGAGGGAGGGGGGAAGAAAGAGATGGGTAGATTGCTTAGCTGTGTTTCACTCTGCGTTTCGATCTCCCATGTGACAATGCAATGTCATAGGGACGCGTCAGGGGAGGAATTCAGGGATCGGAGGGGAGAGGGGAGGTAGAGTGGGGAAACGAATGAAATAGAGCGCGTACTCGTATGTCTGATTGGTGCAGGGGGAAAGGGGTCAGAATAGAAGACAAATCTCTCGCATCCAATGACAGTGTCCAGCGTTTTCTTCGGAATAGCCACGGAGAGTAGCGATTACTAGGCTAGCCGGCCATTAAGAAACACCAGTCTTCTTTTCGAAGAGGAATAAAAGGGGACTATATGGCCCATAGATCATTGAAACTGCACTCTCTGGGGACTGGTAACCATGGAAACCAAGTGAACTTTTTTGTTCAGGTGACAGCAGGAAGGAGACATGGCCAACTGGTCACCTTCTTCGGACATTTCCTTTTTCGTGTCCATTTCTCCCTATTTTTTTTATTTTGCTTCTTTTATGTTCTTATTCGGTATGTCCATGACACGTTATTTTCTCCTCCAACAATTTGCAGTTTCCTCAGACCAATTTGAAATATTTTTTTCTGAAAAGTATTGTTTGGTTTGATAAGAAACCTGAGGATTTTAATCTTTCGTATATAACACAACTAACTTCAGGGAAAAGTTTCAGAAATATTGTAAAAAAATATTTCGCAATAATTTTGAACTATAAATTTATAAATTTTGTTGCAATAAATAGTGAATAGATGGCCTGCTATGGAAACTAAACAGCTTGTC---------------------------------------------------------------------------------------------------------------
Nstupkai_BlowholeWOS_N285 CAAGAGTGAAATATGATACATATGACTCCTCTTCGACGAGCGAGGGATGTGCTAAGGAGGCTGCTAAGGGTGAAGATGGAAATTTAGTTATTTTGAAAAATATTTTTCTTTTTCAATATTAAACGTATATGAGAAATAAAATAATTTAAGTACAAGAAACCGTTGAAGAACATGATTTCAAAAATAGTTTTAAATGTGTGGTAAACGATAATCAATTCGAAATAATTATTCTATTTAGTCTTAAATGATTTTCTTCTCTTTATTGAGGTCGAGAGTGAAATATGAAGCATGATTCCTTTTCGACGAAACGAGGGGTGTGCGAAGGCTGAAGATGAGGAGGAGGGAGGCA-GGGGGGGGGGAGAAAGAGATGGGTAGATTGCTTAGCTGTGTTTCACTCTGCGCTTCGATCTCCCATGTGACAATGCAATGTCATAGGGACGCGTCAGGGGAGGAATTCAGGGATCGGAGGGGGAAAGGGAGGTAGAGTGGGGAAACGAATGAAATAGAGCGCGTACTCGTATGTCTGATTGGTGCAGGGGGAAAGGGGTCAGAATAGAAGACAAATCTCTCGCATCCAATGACAGTGTCCAGCGTTTTCTTCGGAATAGCCACGGAGAGTAGCGATTACTAGGCTAGCCGGCCATTAAGAAACACCAGTCTTCTTTTCGAAGAGGAATAAAAGGGGACTATATGGCCCATAGATCATTGAAACTGCACTCTCTGGGGACTGGTAACCATGGAAACCAAGTGAACTTTTTTGTTCAGGTGACAGCAGGAAGGAGACATGGCCAACTGGTCACCTTCTTCGGACATTTCCTTTTTCGTGTCCATTTCTCCCTATTTTTTTTATTTTGCTTCTTTTATGTTCTTATTCGGTATGTCCATGACACGTTATTTTCTCCTCCAACAATTTGCAGTTTCCTCAGACCAATTTGAAATATTTTTTTCTGAAAAGTATTGTTTGGTTTGATAAGAAACCTGAGGATTTTAATCTTTCGTATATAACACAACTAACTGCAGGGAAAAGTTTCAGAAATATTGTAAAAAAATATTTCGCAATAATTTTGAACTATAAATTTATAAATTTTGTTGCAATAAATAGTGAATAGATGGTCTGCTATGGAAAATAAACAGCTTGTCTAACAACAACAAGAAGTATGCAATCATGGATTTCTGAAAATAAATGTTTCTTATGAACTTTTAGAAATATTTGTAAAAATTTATTCCACATATTTAATC------------
Nstupkai_Blowing_N356 CAAGAGTGAAATATGAAACATGTGACTCATCTTCGACGAGCGAGAGATATGCT-----------TAAAGGTGAAGATGGAAATTTAGTTATTTTGAAAAATATTTTTCTTGTTCAATATTAAACGTATATGAGAAATAAAATAATTTAAGTACAAGAAACCGTTGAAGAACATGATTTTAAAAATATTTTTAAATGTGTGGTCAACGATAATCAATTCGAAATAATTATTCTATTTAGTCTTAAATGATTTTCTTCTCTTTATTGAGGTCGAGAGTGAAATATGAAGCATGATTCCCTTTCGACGAAACGAGGGGTGTGCGAAGGCTGAAGATGAGGAGGAGGGAGGCAGGGGGGAAAAAAGAAAGAGATGGGTAGATTGCTTAGCTGTGTTTCACTCTGCGCTTCGATCTCCCATGTGACAATGCAATGTCATAGGGACGCGTCAGGGGAGGAATTCAGGGATCGGAGGGGGAAAGGGAGGTAGAGTGGGGAAACGAATGAAATAGAGCGCGTACTCGTATGTCTGATTGGTGCAGGGGGAAAGGGGTCAGAATAGAAGACAAATCTCTCGCATCCAATGACAGTGTCCAGCGTTTTCTTCGGAATAGCCACGGAGAGTAGCGATTACTAGGCTAGCCGGCCATTAAGAAACACCAGTCTTCTTTTCGAAGAGGAATAAAAGGGGACTATATGGCCCATAGATCATTGAAACTGCACTCTCTGGGGACTGGTAACCATGGAAACCAAGTGAACTTTTTTGTTCAGGTGACAGCAGGAAGGAGACATGGCCAACTGGTCACCTTCTTCGGACATTTCCTTTTTCGTGTCCATTTCTCCCTATTTTTTTTATTTTGCTTCTTTTATGTTCTTATTCGGTATGTCCATGACACGTTATTTTCTCCTCCAACAATTTGCAGTTTCCTCAGACCAATTTGAAATATTTTTTTCTGAAAAGTATTGTTTGGTTTGATAAGAAACCTGAGGATTTTAATCTTTCGTATATAACACAACTAACTGCGGGGAAAAGTTTCAGAAATATTGTAAAAAAATATTTCGCAATAATTTTGAACTATAAATTTATAAATTTTGTTGCAATAAATAGTGAATAGATGGTCTGCTATGGAAAATAAACAGCTTGTCTAACAACAACAAAAAGTATGCAATCATGGATTTCTGAAAATAAATGTTTCTTATGAACTTTTAGAAATATTTGTAAAAATTTATTCCACATATTTAATCTAGCATCCG---
Nstupkai_LittleRiver_N293 ---------------------------------------------------------------------------------ATTTAGTTATTTTGAAAAATATTTTTCTTGTTCAATATTAAACGTATATGAGAAATAAAATAATTTAAGTACAAGAAACCGTTGAAGAACATGATTTTAAAAATATTTTTAAATGTGTGGTCAACGATAATCAATTCGAAATAATTATTCTATTTAGTCTTAAATGATTTTCTTCTCTTTATTGAGGTCGAGAGTGAAATATGAAGCATGATTCCCTTTCGACGAAACGAGGGGTGTGCGAAGGCTGAAGATGAGGAGGAGGGAGGCA-GGGGGGGGAAAGAAAGAGATGGGTAGATTGCTTAGCTGTGTTTCACTCTGCGCTTCGATCTCCCATGTGACAATGCAATGTCATAGGGACGCGTCAGGGGAGGAATTCAGGGATCGGAGGGGCAAAGGGAGGTAGAGTGGGGAAACGAATGAAATAGAGCGCGTACTCGTATGTCTGATTGGTGCAGGGGGAAAGGGGTCAGAATAGAAGACAAATCTCTCGCATCCAATGACAGTGTCCAGCGTTTTCTTCGGAATAGCCACGGAGAGTAGCGATTACTAGGCTAGCCGGCCATTAAGAAACACCAGTCTTCTTTTCGAAGAGGAATAAAAGGGGACTATATGGCCCATAGATCATTGAAACTGCACTCTCTGGGGACTGGTAACCATGGAAACCAAGTGAACTTTTTTGTTCAGGTGACAGCAGGAAGGAGACATGGCCAACTGGTCACCTTCTTCGGACATTTCCTTTTTCGTGTCCATTTCTCCCTATTTTTTTTATTTTGCTTCTTTTATGTTCTTATTCGGTATGTCCATGACACGTTATTTTCTCCTCCAACAATTTGCAGTTTCCTCAGACCAATTTGAAATATTTTTTTCTGAAAAGTATTGTTTGGTTTGATAAGAAACCTGAGGATTTTAATCTTTCGTATATAACACAACTAACTGCAGGGAAAAGTTTCAGAAATATTGTTAAAAAATATTTCGCAATAATTTTGAACTATAAATTTATAAATTTTGTTGCAATAAATAGTGAATAGATGGTCTGCTATGGAAAATAAACAGCTTGTCT---AACAACAAAAAGTATTCAATCATGGATTTCTGAAAATAAATGTTTCTTATGAACTTTTAGAAATATTTTTAAAAATTTATTC--CATATTTAATCTAGCATCCGGTT
Ntempletoni_BaldMtns_N950 CAAGAGTGAAATATGATACATATGACTCCTCTTCGACGAGCGAAGGATGTGCTAAGGAGGATGCTAAGGGTAAAGATGGAAATTTAGTTATTTTGAAAAATATTTTTCTTGTTCAATATTAGACGAATATGAGAAATAAAATAATTTAAGTACAAGAAATCGTTGAAGAACATGATTTTAAAAAAA-AATTAAATGTGTGGTCAACGATAATCAATCGAAAATAATTATTCTATTTAGTCTTAAATGATTTCCTTCTCTTTATTGAGGTCGAGAGTGAAATATGAAGCATGATTCCCTTTCGACGAAACGAGGGATGTGCGAAGGCTGAAGATGAGGAGGAGGAAGGGGAGGGGGGGAAAAGAAAGCGATGGGTAGATTGCTTAGCTGTGTTTCACTCTGCGCTTCGATCTCCCATGTGACAATGCAATGTCATAGGGACGCGTCAGGGGAGGAATTCAGGGATCGGAGGGGTGAAGGGAGGTAGAGTGGGGAAACGAATGAAATAGAGCGCGTACTCGTATGTCTGATTGGTGCAGGGGGAAAGGGGTCAGAATAGAAGACAAATCTCTCGCATCCAATGACAGTGTCCAGCGTTTTCTTCGGAATAGCCACGGAGAGTAGCGATTACTAGGCTAGCCGGCCATTAAGAAACACCAGTCTTCTTTTCGAAGAGGAATAAAAGGGGACTATATGGCCCATAGATCATTGAAACTGCACTCTCTGGGGACTGGTAACCATGGAAACCAAGTGAACTTTTTTGTTCAGGTGACAGCAGGAAGGAGACATGGCCAACTGGTCACCTTCTTCGGACATTTCCTTTTTCGTGTCCATTTCTCCCTATTTTTTTTATTTTGCTTCTTTTATGTTCTTATTCGGTATGTCCATGACACGTTATTTTCTCCTCCAACAATTTGCAGTTTCCTCAGACCAATTTGAAATATTTTTTTCTGAAAAGTATTCTTTGGTTTGATAAGAAACCTGAGGATTTTAATCTTTCGTATAGAACACAACTAACTGAAGGGAAAAGTTTCAGAAATATTGTAAAAAAATATTTCGCAATAATTTTGAACTATAAATTCATAAATTTTGCTGCAATAAATAGTGAATAGATGGTCTGCTATGGAAA------AGGTTGTCTAACAACAACAAAAAGTATGCAATCATGGATTTCTGAAAATAAATGTTTCTTATTAACTTTTAGAAATATTTGTAAAACTTTATTCCACATATTTAATCTAGCATCCGGTT
Ntempletoni_ClarksCreek_N945 CAAGAGTGAAATATGATACATATGACTCCTCTTCGACGAGCGAAGGATGTGCTAAGGAGGATGCTAAGGGTGAAGATGGAAATTTAGTTATTTTGAAAAATATTTTTCTTGTTCAATATTAGACGAATATGAGAAATAAAATAATTTAAGTACAAGAAACCGTTGAAGAACATGATTTTAAAAAAA-AAATTAATGTGTGGTCAACGATAATCAATCGAAAATAATTATTCTATTTAGTCTTAAATGATTTCTTTCTCTTTATTGAGGTCGAGAGTGAAATATGAAGCATGATTCCCTTTCGACGAAACGAGGGATG---------TGAAGATGAGGAGGGGGA------GGGGGGAAAAAGAAAGAGATGGGTAGATTGCTTAGCTGTGTTTCACTCTGCGCTTCGATCTCCCATGTGACAATGCAATGTCATAGGGACGCGTCAGGGGAGGAATTCAGGGATCGGAGGGGTGAAGGGAGGTAGAGTGGGGAAACGAATGAAATAGAGCGCGTACTCGTATGTCTGATTGGTGCAGGGGGAAAGGGGTCAGAATAGAAGACAAATCTCTCGCATCCAATGACAGTGTCCAGCGTTTTCTTCGGAATAGCCACGGAGAGTAGCGATTACTAGGCTAGCCGGCCATTAAGAAACACCAGTCTTCTTTTCGAAGAGGAATAAAAGGGGACTATATGGCCCATAGATCATTGAAACTGCACTCTCTGGGGACTGGTAACCATGGAAACCAAGTGAACTTTTTTGTTCAGGTGACAGCAGGAAGGAGACATGGCCAACTGGTCACCTTCTTCGGACATTTCCTTTTTCGTGTCCATTTCTCCCTATTTTTTTTATTTTGCTTCTTTTATGTTCTTATTCGGTATGTCCATGACACGTTATTTTCTCCTCCAACAATTTGCAGTTTCCTCAGACCAATTTGAAATATTTTTTTCTGAAAAGTATTCTTTGGTTTGATAAGAAACCTGAGGATTTTAATCTTTCGTATAGAACACAACTAACTGAAGGGAAAAGTTTCAGAAATATTGTAAAAAAATATTTCGCAATAATTTTGAACTATAAATTCATAAATTTTGCTGCAATAAATAGTGAATAGATGGTCTGCTATGGAAA------AGGTTGTCTAAGAACAACAAAAAGTATGCAATCATGGATTTTTGAAAATAAATGTTTCTTATTAACTTTTAGAAATATTTGTAAAACTTTATTCCA-----------------------
Ntempletoni_ScronceCreekRd_N1223 CAAGAGTGAAATATGAAACATGCGACTCATCTTCGACGAGCGAGGGATG---------------TGAGGGTGAAGATGGAAATTTAGTTATTTTGAAAAATATTTTTCTTGTTCAATATTAGACCAATATGAGAAATAAAATAATTTAAGTACAAGAAACCGTTGAAGAACATGATTTTAAAAAAAAATTTAA-TGTGTGGTCAACGATAATCAATCGAAAATAATTATTCTATTTAGTCTTAAATGATTTCCTTCTCTTTATTGAGGTCGAGAGTGAAATATGAAGCATGATTCCCTTTCGACGAAACGAGGGATG---------TGAAGATGAGGAAGGGGA------GGGGGGGAAAAGAAAGAGATGGGTAGATTGCTTAGCTGTGTTTCACTCTGCGCTTCGATCTCCCATGTGACAATGCAATGTCATAGGGACGCGTCAGGGGAGGAATTCAGGGATCGGAGGGGTGAAGGGAGGTAGAGTGGGGAAACGAATGAAATAGAGCGCGTACTCGTATGTCTGATTGGTGCAGGGGGAAAGGGGTCAGAATAGAAGACAAATCTCTCGCATCCAATGACAGTGTCCAGCGTTTTCTTCGGAATAGCCACGGAGAGTAGCGATTACTAGGCTAGCCGGCCATTAAGAAACACCAGTCTTCTTTTCGAAGAGGAATAAAAGGGGACTATATGGCCCATAGATCATTGAAACTGCACTCTCTGGGGACTGGTAACCATGGAAACCAAGTGAACTTTTTTGTTCAGGTGACAGCAGGAAGGAGACATGGCCAACTGGTCACCTTCTTCGGACATTTCCTTTTTCGTGTCCATTTCTCCCTATTTTTTTTATTTTGCTTCTTTTATGTTCTTATTCGGTATGTCCATGACACGTTATTTTCTCCTCCAACAATTTGCAGTTTCCTCAGACCAATTTGAAATATTTTTTTCTGAAAAGTATTCTTTGGTTTGATAAGAAACCTGAGGATTTTAATCTTTCGTATACAACACAACTAACTGAAGGGAAAAGTTTCAGAAATATTGTAAAAAAATATTTCGCAATAATTTTGAACTATAAATTCATAAATTTTGCTGCAATAAATAGTGAATAGATGGTCTGCTATGGAAAA------GGTTGTCTAACAACAACAAAAAGTATGCAATCATGGATTTTTGAAAATAAATGTTTCTTATTAACTTTTAGAAATATTTGTAAAACTTTATTCCACATATTTAATCTAGCATCCGGTT
Ntennessensis_IndianCave_N052 -----------TATGATA-ATATGACTCCTCTTCGACGAGTTAGGGATGTGCTAAGGAGGATGCTCAGGGTGAAGATGGAAATTTAGTTATATTGAAAAATATTTTCATTGTTCAATATTAGACGAATATGAGAAATAAAATAATTTAAGTACAAGAAACCGTTGAAGAACATGATTTTAAAAATATTTTTAAATGTGTGGTCAACGATAATCAATCGGAAATAATTATTCTATTTAGTCTTAAATGATTTCCTTCTCTTTATTGAGGTCGAGAGTGAAATATGAAGCATGATTCCCTTTCGACGAAACGAGGGATGTGCGAAGGCTGAAGATGAGGAGGAGGGAGGGA---GGGGAGAGAGAAAGAGATGGGTAGATTGCTTAGCTGTGTTTCACTCTGCGCTTCGATCTCCCATGTGACAATGCAATGTCATAGGGACGCGTCAGGGGAGGAATTCAGGGATCGGAGGGGGGAAGGAAGGTAGAGTGGGGAAACGAATGAAATAGAGCGCGTACTCGTATGTCTGATTGGTGCAGGGGGAAAGGGGTCAGAATAGAAGACAAATCTCTCGCATCCAATGACAGTGTCCAGCGTTTTCTTCGGAATAGCCACGGAGAGTAGCGATTACTAGGCTAGCCGGCCATTAAGAAACACCAGTCTTCTTTTCGAAGAGGAATAAAAGGGGACTATATGGCCCATAGATCATTGAAACTGCACTCTCTGGGGACTGGTAACCATGGAAACCAAGTGAACTTTTTTGTTCAGGTGACAGCAGGAAGGAGACATGGCCAACTGGTCACCTTCTTCGGACATTTCCTTTTTCGTGTCCATTTCTCCCTATTTTTTTTATTTTGCTTCTTTTATGTTCTTATTCGGTATGTCCATGACACGTTATTTTCTCCTCCAACAATTTGCAGTTTCCTCAGATCAATTTGAAATATTTTTTTCTGAAAAGTATTGTTTGGTTTGATAAGAAACCTGAGGATTTTAATCTTTCGTATATAACACAACTAACTGCAGAGAAAAGTTTCAGAAATATTGTAAAAAAATATTTCGCAATAATTTTGAACTATAAATTTATAAATTTTGTTGCAATAAATAGTGAATAGATGGTCTTCTATGGAAAATAAACAGCTTGTCTAACAACAACAAAAAG-----------------------------------------------------------------------------------------------
Ntennessensis_LittleStony_N645 ---------------------------------------------GATGTGCTAAGGAGGATGCTCAGGGTGAAGATGGAAATTTAGTTATATTGAAAAATATTTTTATTGTTCAATATTAGACGAATATGAGAAATAAAATAATTTAAGTACAAGAAACCGTTGAAGAACATGATTTTAAAAATATTTTTAAATGTGTGGTCAACGATAATCAATCGGAAATAATTATTCTATTTAGTCTTAAATGATTTCCTTCTCTTTATTGAGGTC-AGAGTGAAATATGAAGCATGATTCCCTTTCGACGAAACGAGGGATGTGCGAAGGCTGAAGATGAGGAGGAGGGAGGGA---GGGGAGAGAGAAAGAGATGGGTAGATTGCTTAGCTGTGTTTCACTCTGCGCTTCGATCTCCCATGTGACAATGCAATGTCATAGGGACGCGTCAGGGGAGGAATTCAGGGATCGGAGGGGG-AAGGGAGGTAGAGTGGGGAAACGAATGAAATAGAGCGCGTACTCGTATGTCTGATTGGTGCAGGGGGAAAGGGGTCAGAATAGAAGACAAATCTCTCGCATCCAATGACAGTGTCCAGCGTTTTCTTCGGAATAGCCACGGAGAGTAGCGATTACTAGGCTAGCCGGCCATTAAGAAACACCAGTCTTCTTTTCGAAGAGGAATAAAAGGGGACTATATGGCCCATAGATCATTGAAACTGCACTCTCTGGGGACTGGTAACCATGGAAACCAAGTGAACTTTTTTGTTCAGGTGACAGCAGGAAGGAGACATGGCCAACTGGTCACCTTCTTCGGACATTTCCTTTTTCGTGTCCATTTCTCCCTATTTTTTTTATTTTGCTTCTTTTATGTTCTTATTCGGTATGTCCATGACACGTTATTTTCTCCTCCAACAATTTGCAGTTTCCTCAGATCAATTTGAAATATTTTTTTCTGAAAAGTATTGTTTGGTTTGATAAGAAACCTGAAGATTTTAATCTTTCGTATATAACACAACTAACTGCAGAGAAAAGTTTCAGAAATATTGTAAAAAAATATTTCGCAATAATTTTGAACTATAAATTTATAAATTTTGTTGCAATAAATAGTGAATAGATGGTCTTCTATGGAAAATAAACAGCTTGTCTAACAACAACAAAAAGTATGCAATCATGGATATCTGAAAATAAATGTTTCTTATTAACTTTTAGAAATATT----------------------------------------
Ntennessensis_Watauga_N1046 -----------------------------------------------------------------------------------------------AAAAATATTTTTATTGTTCAATATTAGACGAATATGAGAAATAAAATAATTTAAGTACAAGAAACCGTTGAAGAACATGATTTTAAAAATATTTTTAAATGTGTGGTCAACGATAATCAATCGGAAATAATTATTCTATTTAGTCCTAAATGATTTCCTTCTCTTTATTGAGGTCGAGAGTGAAATATGAAGCATGATTCCCTTTCGACGAAACCAGGGATGTGCGAAGGCTGAAGATGAGGAGGAGGGAGGGAGGGGAGA---GAGAAAGAGATGGGTAGATTGCTTAGCTGTGTTTCACTCTGCGCTTCGATCTCCCATGTGACAATGCAATGTCATAGGGACGCGTCAGGGGAGGAATTCAGGGATCGGAAGGGGGAAGGGAGGTAGAGTGGGGAAACGAATGAAATAGAGCGCGTACTCGTATGTCTGATTGGTGCAGGGGGAAAGGGGTCAGAATAGAAGACAAATCTCTCGCATCCAATGACAGTGTCCAGCGTTTTCTTCGGAATAGCCACGGAGAGTAGCGATTACTAGGCTAGCCGGCCATTAAGAAACACCAGTCTTCTTTTCGAAGAGGAATAAAAGGGGACTATATGGCCCATAGATCATTGAAACTGCACTCTCTGGGGACTGGTAACCATGGAAACCAAGTGAACTTTTTTGTTCAGGTGACAGCAGGAAGGAGACATGGCCAACTGGTCACCTTCTTCGGACATTTCCTTTTTCGTGTCCATTTCTCCCTATTTTTTTTATTTTGCTTCTTTTATGTTCTTATTCGGTATGTCCATGACACGTTATTTTCTCCTCCAACAATTTGCAGTTTCCTCAGATCAATTTGAAATATTTTTTTCTGAAAAGTATT-TGTGGTTTGATAAGAAACCTGAGGATTTTAATCTTTCCTATATAACACAACTAACTGCAGGGAAAAGTTTCAGAAATATTGTAAAAAAATATTTCGCAATAATTTTGAACTATAAATTTATAAATTTTGTTGCAATAAATAGTGAATAGATGGTCTTCGATGGAAAATAAACAGCTTGTCTAACAACAACAAAAACTATGCAATCATTGATATCTGAAAATAAATGTTTCTTATTTACTTTTAGAAATATTTGTAAAAATTTATTCCACATATTTAATCTGGCATCCGGTT
