# Supplementary material for: ﻿New species in old mountains: integrative taxonomy reveals ten new species and extensive short-range endemism in Nesticus spiders (Araneae, Nesticidae) from the southern Appalachian Mountains
Source: Zookeys. 2023 Feb 3;1145:1–130. doi: 10.3897/zookeys.1145.96724 (PMC10208238; doi:10.3897/zookeys.1145.96724)
Supplement: Supplementary material 4 — Input alignments, analysis log files, and output tree files [file zookeys-1145-001_article-96724__-s004.zip › uce-200115 (modified).phy]

 90 1338
Nsilvestrii_Hellgate_N1108 ---------------------------AAAATTTGTTAATATATAAAATA--------------------------------------ATAATAATAAGCATGGCAT------------------------------TAAAAATAAGCATTGCTC-----GAACATAACTACGACCAATAAAGATTGCCACATTGCCAATAAACATTGCCACCCAAAAATGAATTATCTTAAACAAAACACCAAGTTGCGAATGAATTGTCAAGTTGAACTTGTGAAAATCAAAAAGATATTTGTGACGTAGAGACAACGGCATTTCGTAAATGCCGCAGAGTCAAGTCTCTGCAGCCAAAGTAGAGCTTAACCATCGACCGCCGAAGTAGCTTGTAGGAAACGCATTCTCGAAGGACGCCTTTTTTGTATTCTGTAGGAAATGCACTTTTCGACTATTTGCCGGGGCTTCATCTCTTAGGAATGCTTGAAGACCTAAGTCG-TGGCATGAGAACCGGATCATAAAAGATTGAACTGAACTGTCTCGTGAACGTTCATACAAGCAGAAAACGAATTTCTGTTTTATGAATTAAAAATCCCTTCGAACAGGCTACTGGCCGTGGTGAGGACCAAGCAAAGGAAGTGGCTGGACACCGTGCATGTCTGTTCCACCGAGAGATCCCCCGTGTCCCACCATGGAGTGACTTGGGGAGGAAAGTCCAGGATGATTCTGCCCCATGTGGGACATGGGCCCTAAAGATCCGAGTCCAGAGGGCCCGGGCCCCCCATGTAGTGGCGGAGGCATGCCAGGAACGTCTTTCTGGCGTCTCTCGGCGGCCGCCCGACTCAAAACGTATTGGGCAGCGAATTGATGCTTGGGATCCATCCTCATGTTTTCCATATGGTGCAAGAGACCTAGAAACAAAATACAACCATGACATTTCACTAAAAACGGACATATCAGT--GGTAGTCAGTTTGCAA-------------ACTAAAGTTA--------------------------TCTCCAAGTTACGTTTTACAAGCTGAGAATAA------------------TTTAAACACCTCGGACTTTTGACTTTTTGTGTGTACAATGGTTGAT----TTATGTCTCATTTTTTAAAGC-------AACTACATTATGGTTAGGTTAGTTTTTGCTTAA------CCCTTGCACTTGCTCAATAACGGCTAATCGGCCGGACCCCAAGGAGGGGGACCTACGATT-----------------------------------------------------------------------------------------
Narcheri_Cheaha_N023 -------------AGAGTGCAATAATTAAAATTCAAGAATATCATAAATATCTGAATTTAGAAATCGAGTTAATTTCAAATAAAGAATATCATAAAGAGCAAAGCGAAACAAGTCTGTCCTACGAAGTATAAAATAATAAAAATCAGTATTGTTTTACATAAACTTAACTAAAAACAATAAAGATTGCCATTTTGCCAGTAAACATTGCCACCCATAAATAAAATGTTTCAAAACAAACATGAAGTTGTGAATAAATTGTCAAGTTGAACTTGCGGAAACCAAAAAGATCTTTGTGACGTAGAGACAACGGCATTTCGTAAATGCCACAGAGTCAAGTCTCTGCAGCTGAAGTAGAGCTTAACCATCGACCGCCGAAGTAGCTTGTAGGAAATGCATTCTCGAAGGACGCCTTTTTTGTATTCTGTAGGAAATGCACTTTTCGACTATTTGCCGGGGCTTCATCTCTTAGGAATGCTTTAAGACCTAAGTCGCTGGCATGAGAACCGGATCGTGAAAGATTGAACTGAACTGTCTCGTGAACTTTCATACAAGCAGAAAACGAATTTCTGTTTTATGAATTAAAAATCCCTTCGAACAGGCTACTGGCCGTGGTGAGGACCAAGCAAAGGAAGTGGCTGGACACCGTGCATGTCTGTTCCACCGAGAGATCCCCCGTGTCCCACCATGGAGTGACTTGGGGAGGAAAGTCCAGGATGATTCTGCCCCATGTGAGACATGGGCCCTAAAGATCCGAGTCCAGAGGGCCCGGGCCCCCCATGCAGTGGCGGAGGCATACCAGGAACGTCTTTCTGGCGTCTCTCGGCGGCCGCCCGACTCAAAACGTATTGGGCAGCGAATTGATGCTTGGGATCCATCCTCATGTTTTCCATATGGTGCAAGAGACCTATAAACAAAATATATTCATGACAGTTTCTCAAAAATCAAAAGCTCAATATATCAGTCAGTTTGATAAGATTTATTTATTAGTAAAATTTATGATATTTTCTGCGAAAGTGTAAAACCCATCCATTTCATTTTAGATAATAAAAAAGT---TATTATGGTTTTGTGTTTAGAGAAATTGTAATTTTATGTTTTTTTAAATGAATCAATTAATCTTTTTTAATTTTATATTTTAAAATTCTTAAGAATCATTTTACAACTAAATCCTTTGTTT---AAAATGCACCTTTATTTCAGCCTAAAGAAAATGATTCAATTGGAGTCCAACAGGCAGTCCTTACA------TTTAGATTAAAAGTGTTCTTAAGAATATTTTCATCACATAGAAAAATTAATTATTACAAAGCATTATAATGAGTAGATAAGATTAT
Narcheri_MillShoalCreek_N727 -------------------------------------------------------------------------------------------------------------------------------------------------------------------------------------------------------------------------------------------------------------------------------------------------------------------ACGGCATTTCGTAAATGCCACAGAGTCAAGTCTCTGCAGCTGAAGTAGAGCTTAACCATCGACCGCCGAAGTAGCTTGTAGGAAATGCATTCTCGAAGGACGCCTTTTTTGTATTCTGTAGGAAATGCACTTTTCGACTATTTGCCGGGGCTTCATCTCTTAGGAATGCTTTAAGACCTAAGTCGCTGGCATGAGAACCGGATCATGAAAGATTGAACTGAACTGTCTCGTGAACTTTCATACAAGCAGAAAACGAATTTCTGTTTTATGAATTAAAAATCCCTTCGAACAGGCTACTGGCCGTGGTGAGGACCAAGCAAAGGAAGTGGCTGGACACCGTGCATGTCTGTTCCACCGAGAGATCCCCCGTGTCCCACCATGGAGTGACTTGGGGAGGAAAGTCCAGGATGATTCTGCCCCATGTGAGACATGGGCCCTAAAGATCCGAGTCCAGAGGGCCCGGGCCCCCCATGCAGTGGCGGAGGCATACCAGGAACGTCTTTCTGGCGTCTCTCGGCGGCCGCCCGACTCAAAACGTATTGGGCAGCGAATTGATGCTTGGGATCCATCCTCATGTTTTCCATATGGTGCAAGAGACCTATAAACAAAATATATTCATGACAGTTTCTCAAAAATCAAAAGCTCAATATATCAGTCAGTTTGATAAGATTTATTTATTAG--------------------------------------------------------------------------------------------------------------------------------------------------------------------------------------------------------------------------------------------------------------------------------------------------------------------------------------------------------------
Nbarri_Bishop_N1072 GTTAATAACAAATAGAGTACAATAATTAAAATTCAAGAATATCATAAATATCTGAATTTAGAAATCGAGTTAATTTAAAATAAAGTATATCATAAAAAGCAAAGCGAAACAAGTCTGCCCTACGAAGTATAAAATAATAAAAATAAGTATTGTTTTACATAAACTTAACTAAAAACAATAAAGATTGCCACTTTGCCAGTAAACATTGCCACCCATAAATAAAATGTTTAAAAACAAACATGAAGTTGTGAATAAATTGTCAAGTTGAACTTGCGGAAACCAAAAAGATCTTTGTGACGTAGAGACAACGGCATTTCGTAAATGCCGCAGAGTCAAGTCTCTGCAGCTGAAGTAGAGCTTAACCATCGACCGCCGTAGTAGCTTGTAGGAAATGCATTCTCGAAGGACGCCTTTTTTGTATTCTGTAGGAAATGCACTTTTCGACTATTTGCCGGGGCTTCATCTCTTAGGAATGCTTTAAGGCCTAAGTCGCTGGCATGAGAACCGGATCATGAAAGATTGAACTGAACTGTCTCGTGAACTTTCATACAAGCAGAAAACGAATTTCTGTTTTATGAATTAAAAATCCCTTCGAACAGGCTACTGGCCGTGGTGAGGACCAAGCAAAGGAAGTGGCTGGACACCGTGCATGTCTGTTCCACCGAGAGATCCCCCGTGTCCCACCATGGAGTGACTTGGGGAGGAAAGTCCAGGATGATTCTGCCCCATGTGAGACATGGGCCCTAAAGATCCGAGTCCAGAGGGCCCGGGCCCCCCATGCAGTGGCGGAGGCATACCAGGAACGTCTTTCTGGCGTCTCTCGGCGGCCGCCCGACTCAAAACGTATTGGGCAGCGAATTGATGCTTGGGATCCATCCTCATGTTTTCCATATGGTGCAAGAGACCTATAAACAAAATATACTCATGACAGTTTCTTAAAAATCAACAGCTCAATATATCAGTCAGTTTGGTAAGATTTATTTATTAGTAAAATTTATGATAATTTCTACAAAAGTGTAAGGTTTATCCATTTCATTTTGGATAATAAAAAAGTCGTTTTTATGGTTTTGTGTTGAGAGAAATTGTAATTTTATGTTTTTTTAAATGGATCATTTAATCTTTTTAAATCTTATATCTTAAAATTCTTAAGAATAATTTTTCAACTAAATTCTTTTTTTTTCAAAATGCGCCTTTGTTTCAGCCTAAAGAAAATGATTCAATTGGAGTCAAACAGGCAGTTCTTACAATTAGATTTAGATTAAAAGTGTTTTTAAGAATATTTTCATTACATAGAAAAATTAATTATTATAAAGCATCATAA-----------------
Nbarri_LostCoveCave_N0065 GTTAATAACAAATAGAGTACAATAATTAAAATTCAAGAAAATCATAAATATCTGAATTTAGAAATCGAGTTAATTTAAAATAAAGTATATCATAAAAAGCAAAGCGAAACAAGTCTGTCCTACGAAGTATAAAATAATAAAAATAAGTAATGTTTTACATAAACTTAACTAAAAACAATAAAGATTGCCACTTTGCCAGTAAACATTGCCACCCATAAATAAAATGTTTAAAAACAAACATGAAGTTGTGAATAAATTGTCAAGTTGAACTTGCGGAAACCAAAAAGATCTTTGTGACGTAGAGACAACGGCATTTCGTAAATGCCGCAGAGTCAAGTCTCTGCAGCTGAAGTAGAGCTTAACCATCGACCGCCGTAGTAGCTTGTAGGAAATGCATTCTCGAAGGACGCCTTTTTTGTATTCTGTAGGAAATGCACTTTTCGACTATTTGCCGGGGCTTCATCTCTTAGGAATGCTTTAAGGCCTAAGTCGCTGGCATGAGAACCGGATCATGAAAGATTGAACTGAACTGTCTCGTGAACTTTCATACAAGCAGAAAACGAATTTCTGTTTTATGAATTAAAAATCCCTTCGAACAGGCTACTGGCCGTGGTGAGGACCAAGCAAAGGAAGTGGCTGGACACCGTGCATGTCTGTTCCACCGAGAGATCCCCCGTGTCCCACCATGGAGTGACTTGGGGAGGAAAGTCCAGGATGATTCTGCCCCATGTGAGACATGGGCCCTAAAGATCCGAGTCCAGAGGGCCCGGGCCCCCCATGCAGTGGCGGAGGCATACCAGGAACGTCTTTCTGGCGTCTCTCGGCGGCCGCCCGACTCAAAACGTATTGGGCAGCGAATTGATGCTTGGGATCCATCCTCATGTTTTCCATATGGTGCAAGAGACCTATAAACAAAATATACTCATGACAGTTTCTTAAAAATCAACAGCTCAATACATCAGTCAGTTTGGTAAGATTTATTTATTAGTAAAATTTATGATAATTTCTACAAAAGTGTAAGGTTTATCCATTTCATTTTGGATAATAAAAAAGTCGTTTTTATGGTTTTGCGTTGAGAGAAATTGTAATTTTATGTTTTTTTAAATGGATCATTTAATCTTTTTAAATCTTATATCTTAAAATTCTTAAGAATAATTTTTCAACTAAATTCTTTTTTTTTCAAACTGCGCCTTTGTTTCAGCCTAAAGAAAATGATTCAATTGGAGTCCAACAGGCAGTTCTTACAATTAGATTTAGATTAAAAGTGTTTTTAAGAATATTTTCATTACATAGAAA------------------------------------------
Nbarri_eyed_ClayCave_G2082 ------------------------------------------------------------GAAATCGAGTTAATTTAAAATAAAGAATATCATAAAAAGCAAAGCGAAACAAGTCTGTACTACGAAGTATAAAATAATAAAAATAAGTATTGTTTTACATAAACTTAACTGAAAACAATAAAGATTGCCACTTTGCCAGTAAACATTGCCACCCATAAATAAAATGTTTAAAAACAAACATGAAGTTGTGAATAAATTGTCAAGTTGAACTTGCGGAAACCAAAAAGATCTTTGTGACGTAGAGACAACGGCATTTCGTAAATGCCGCAGAGTCAAGTCTCTGCAGCTGAAGTAGAGCTTAACCATCGACCGCCGAAGTAGCTTGTAAGAAATGCATTCTCGAAGGACGCCTTTTTTGTATTCTGTAGGAAATGCACTTTTCGACTATTTGCCGGGGCTTCATCTCTTAGGAATGCTTTAAGACCTAAGTCGCTGGCATGAGAACCGGATCATGAAAGATTGAACTGAACTGTCTCGTGAACTTTCATACAAGCAGAAAACGAATTTCTGTTTTATGAATTAAAAATCCCTTCGAACAGGCTACTGGCCGTGGTGAGGACCAAGCAAAGGAAGTGGCTGGACACCGTGCATGTCTGTTCCACCGAGAGATCCCCCGTGTCCCACCATGGAGTGACTTGGGGAGGAAAGTCCAGGATGATTCTGCCCCATGTGAGACATGGGCCCTAAAGATCCGAGTCCAGAGGGCCCGGGCCCCCCATGCAGTGGCGGAGGCATACCAGGAACGTCTTTCTGGCGTCTCTCGGCGGCCGCCCGACTCAAAACGTATTGGGCAGCGAATTGATGCTTGGGATCCATCCTCATGTTTTCCATATGGTGCAAGAGACCTATAAACAAAATATACTCATGACAGTTTCTTAAAAATCAACAGTTCAATATATCAGTCAGTTTGGTAAGATTTATTTATTAGTAAAATTTATGATATTTTTTACGAAAGTGTAAGGTTTATCCATTTCATTTTGGATAATAAAAAAATCGTTAATATGGTTTTGTGTTTAGAGAAATTGTAATTTTATGTTTTTTTAAATGGATCAATTAATCTTTTTTAATCTTATATTTTAAAATTCTTAAGAATTATTTTTCAACTAAATTCTTTTTTTTTCAAAATGCACTTTTGTTTCAGCCTAAATAAAATGATTCAATTGGAGTCCAACAGGCAGTCCTTACAATTAGATTGAGATTAAAAGTGTTTTTAAGAATATTTTCATTACATAGAAAAATTAATTATTACAAAGAATTATAATGAGTAGATAAGATTAT
Nbarrowsi_Gregorys_N270 GTTAATAACAAATAGAGTACAATAATTAAAATTCAAGAATATCGTAAATATCTGGATTTAGAAATCGAGTTAATTTAAAATAAAGAATATCATAAAAAGCAAAGCGAAACAAGTCTGTCCTACGAAGTATAAAATAATAAAAATAAGTATTGTTTTACATAAACTTAACTAAAAACAATAAAGATTGCCACTTTGCCAGTAAACATTGCCACCCATAAATAGAATGTTTAAAAACAAACATGAAGTTGTGAATAAATTGTCAAGTTGAACTTGTGGAAACCAAAAAGATCTTTGTGACGTAGAGACAACGGCATTTCGTAAATGCCGCAGAGTCAAGTCTCTGCAGCTGAAGTAGAGCTTAACCATCGACCGCCGAAGTAGCTTGTAGGAAATGCATTCTCGAAGGACGCCTTTTTCGTATTCTGTAGGAAATGCACTTTTCGACTATTTGCCGGGGCTTCATCTCTTAGGAATGCTTTAAGACCTAAGTCGCTGGCATGAGAACCGGATCATGAAAGATTGAACTGAACTGTCTCGTGAACTTTCATACAAGCAGAAAACGATTTTCTGTTTTATGAATTAAAAATCCCTTCGAACAGGCTACTGGCCGTGGTGAGGACCAAGCAAAGGAAGTGGCTGGACACCGTGCATGTCTGTTCCACCGAGAGATCCCCCGTGTCCCACCATGGAGTGACTTGGGGAGGAAAGTCCAGGATGATTCTGCCCCATGTGAGACATGGGCCCTAAAGATCCGAGTCCAGAGGGCCCGGGCCCCCCATGCAGTGGCGGAGGCATACCAGGAACGTCTTTCTGGCGTCTCTCGGCGGCCGCCCGACTCAAAACGTATTGGGCAGCGAATTGATGCTTGGGATCCATCCTCATGTTTTCCATATGGTGCAAGAGACCTATAAACAAAATGTACTCATGACAGTTTCTTAAAAATCAACAGCTCAATATATCAGTCAGTTTGTTAAGATTTATTTATTAGTAAAATTTATGATAATTTCTACAAAAGTGTAAGGTTTATCCATTTCATTTTGGATAATAAAAAAATCGTTATTATGGTTTTGTGTTGAGAGAAATTGTAATTTTATGTTTTTTTAAATGGATCATTTAATCTTTTCAAATCTTATATCTTAAAATTCTTAAGAATAATTTTTCAACTAAATTCTTTTTTTTTCAAAATGCGCCTTTGTTTCAGCCGAAAGAAAATGATTCAAATGGAGTCCAACAGGCAGTTCTTACAATTAGATTTAGATTAAAAGTGTTTTTAAGAATATTTTCA-----------------------------------------------------
Nbarrowsi_Tuckaleechee_N360 GTTAATAACAAATAGAGCACAATAATTAAAATTCAAGAATATCATAAATATCTGGATTTAGAAATCGAGTTAATTTAAAATAAAGAATATC--AAAAAGCAAAGCGAAACAAGTCTGTCCTACGAAGTATAAAATAATAAAAATAAGTATTGTTTTACATAAACTTAACTAAAAACAATAAAGATTGCCACTTTGCCAGTAAACATTGCCACCCATAAATAGAATGTTTAAAAACAAACATGAAGTTGTGAATAAATTGTCAAGTTGAACTTGTGGAAACCAAAAAGATCTTTGTGACGTAGAGACAACGGCATTTCGTAAATGCCGCAGAGTCAAGTCTCTGCAGCTGAAGTAGAGCTTAACCATCGACCGCCGAAGTAGCTTGTAGGAAATGCATTCTCGAAGGACGCCTTTTTCGTATTCTGTAGGAAATGCACTTTTCGACTATTTGCCGGGGCTTCATCTCTTAGGAATGCTTTAAGACCTAAGTCGCTGGCATGAGAACCGGATCATGAAAGATTGAACTGAACTGTCTCGTGAACTTTCATACAAGCAGAAAACGATTTTCTGTTTTATGAATTAAAAATCCCTTCGAACAGGCTACTGGCCGTGGTGAGGACCAAGCAAAGGAAGTGGCTGGACACCGTGCATGTCTGTTCCACCGAGAGATCCCCCGTGTCCCACCATGGAGTGACTTGGGGAGGAAAGTCCAGGATGATTCTGCCCCATGTGAGACATGGGCCCTAAAGATCCGAGTCCAGAGGGCCCGGGCCCCCCATGCAGTGGCGGAGGCATACCAGGAACGTCTTTCTGGCGTCTCTCGGCGGCCGCCCGACTCAAAACGTATTGGGCAGCGAATTGATGCTTGGGATCCATCCTCATGTTTTCCATATGGTGCAAGAGACCTATAAACAAAATGTACTCATGACAGTTTCTTAAAAATCAACAGCTCAATATATCAGTCAGTTTGTTAAGATTTATTTATTAGTAAAATTTATGATAATTTCTACAAAAGTGTAAGGTTTATCCATTTCATTTTGGATAATAAAAAAATCGTTATTATGGTTTTGTGTTGAGAGAAATTGTAATTTTATGTTTTTTTAAATGGATCATTTAATCTTTTCAAATCTTATATCTTAAAATTCTTAAGAATAATTTTTCAACTAAATTCTTTTTTTTTCAAAATGCGCCTTTGTTTCAGCCTAAAGAAAATGATTCAATTGGAGTCCAACAGGCAGTTCTTACAATTAGATTTAGATTAAAAGTGTTTTTAAGAATATTTTCATTACATAGAAAAATT--------------------------------------
Nbishopi_PoleCr_Chattooga_N885 --------------------------------------------------------------------------------------ATATCATAAAAAGCAAAGCGAAACAAGTCTGTCCTACGAAGTATAAAATAATAAAAATAAGTATTGTTTGACATAAACTTAACTAAAAACAATAAAGATTGCCACTTTGCCAGTAAACATTGCCACCCATAAATAAAATGTTTAAAAACAAACATGAAGTTGTGAATAAATTGTCAAGTTGAACTTGCGGAAACCAAAAAGATCTTTGTGACGTAGAGACAACGGCATTTCGTAAATGCCGCAGAGTCAAGTCTCTGCAGCTGAAGTAGAGCTTAACCATCGACCGCCGAAGTAGCTTGTAGGAAATGCATTCTCGAAGGACGCCTTTTTTGTATTCTGTAGGAAATGCACTTTTCGACTATTTGCCGGGGCTTCATCTCTTAGGAATGCTTTAAGACCTAAGTCGCTGGCATGAGAACCGGATCATGAAAGATTGAACTGAACTGTCTCGTGAACTTTCATACAAGCAGAAAACGAATTTCTGTTTTATGAATTAAAAATCCCTTCGAACAGGCTACTGGCCGTGGTGAGGACCAAGCAAAGGAAGTGGCTGGACACCGTGCATGTCTGTTCCACCGAGAGATCCCCCGTGTCCCACCATGGAGTGACTTGGGGAGGAAAGTCCAGGATGATTCTGCCCCATGTGAGACATGGGCCCTAAAGATCCGAGTCCAGAGGGCCCGGGCCCCCCATGCAGTGGCGGAGGCATACCAGGAACGTCTTTCTGGCGTCTCTCGGCGGCCGCCCGACTCAAAACGTATTGGGCAGCGAATTGATGCTTGGGATCCATCCTCATGTTTTCCATATGGTGCAAGAGACCTATAAACAAAATAGACTCATGACAGTTTCTTAAAAATCAACAGCTCAATATATCAGTCAGTTTGGTAGGATTTATTTATTAGTAAAATTTATGATAATTTCTACAAAAGTGTAAGGTTTATCCATTTCATTTTGGATAATAAAAAAGTCGTTATTATGGTTTTGTGTTGAGAGAAAATGT---------TTTTTTTAAATGGCTCATTTAATCTTTTTAAATATTATATCTTAAAATTCTTAAGAATAATTTTTCAACTGAATTCTTTTTTTTTT-------------------------------------------------------------------------------------------------------------------------------------------------------------
Nbishopi_StandingIndian_N131 GTTAATAACAAATAGAGTACAATAAATAAAATTCAAGAATATCATAAATA---------AGAAATCGAGTTAATTTAAAATAAAGAATATCATAAAAAGCAAAGCGAAACAAGTCTGTCCTACGAAGTATAAAATAATAAAAATAAGTATTGTTTGACATAAACTTAACTAAAAACAATAAAGATTGCCACTTTGCCAGTAAACATTGCCACCCATAAATAAAATGTTTAAAAACAAACATGAAGTTGTGAATAAATTGTCAAGTTGAACTTGCGGAAACCAAAAAGATCTTTGTGACGTAGAGACAACGGCATTTCGTAAATGCCGCAGAGTCAAGTCTCTGCAGCTGAAGTAGAGCTTAACCATCGACCGCCGAAGTAGCTTGTAGGAAATGCATTCTCGAAGGACGCCTTTTTTGTATTCTGTAGGAAATGCACTTTTCGACTATTTGCCGGGGCTTCATCTCTTAGGAATGCTTTAAGACCTAAGTCGCTGGCATGAGAACCGGATCATGAAAGATTGAACTGAACTGTCTCGTGAACTTTCATACAAGCAGAAAACGAATTTCTGTTTTATGAATTAAAAATCCCTTCGAACAGGCTACTGGCCGTGGTGAGGACCAAGCAAAGGAAGTGGCTGGACACCGTGCATGTCTGTTCCACCGAGAGATCCCCCGTGTCCCACCATGGAGTGACTTGGGGAGGAAAGTCCAGGATGATTCTGCCCCATGTGAGACATGGGCCCTAAAGATCCGAGTCCAGAGGGCCCGGGCCCCCCATGCAGTGGCGGAGGCATACCAGGAACGTCTTTCTGGCGTCTCTCGGCGGCCGCCCGACTCAAAACGTATTGGGCAGCGAATTGATGCTTGGGATCCATCCTCATGTTTTCCATATGGTGCAAGAGACCTATAAACAAAATAGACTCATGACAGTTTCTTAAAAATCAACAGCTCAATATATCAGTCAGTTTGGTAGGATTTATTTATTAGTAAAATTTATGATAATTTCTACAAAAGTGTAAGGTTTATCCATTTCATTTTGGATAATAAAAAAGTCGTTATTATGGTTTTGTGTTGAGAGAAAATGT---------TTTTTTTAAATGGCTCATTTAATCTTTTTAAATATTATATCTTAAAATTCTTAAGAATAATTTTTCAACTGAATTCTTTTTTTTTTA-AATGCGCCTTTGTTTCAGCCTAAAGAAAATGATTCAATTGGAGTCCAACAGGCAGTTCTTACAA------TTAGATTAAAAGTGTTTTTAAAAATA-----------------------------------------------------------
Nbrimleyi_NewberryCr_N984 GTTAATAACAAATAGAGTACAATAATTAAAATTCAAGAATATCATAAATATCTGAATTTAGAAATCGAGTTAATTTAAAATAAAGAATATCATAAAAAGCAAAGCGAAACAAGTCTGTACTACGAAGTATAAAATAATAAAAATAAGTATTGTTTCACATAAACTTAACTGAAAACAATAAAGATTGCCACTTTGCCAGTAAACATTGCCACCCATAAATAAAATGCTTAAAAACAAACATGAAGTTGTGAATAAATTGTCAAGTTGAACTTGCGGAAACCAAAAAGATCTTTGTGACGTAGAGACAACGGCATTTCGTAAATGCCGCAGAGTCAAGTCTCTGCAGCTGAAGTAGAGCTTAACCATCGACCGCCGAAGTAGCTTGTAGGAAATGCATTCTCGAAGGACGCCTATTTTGTATTCTGTAGGAAATGCACTTTTCGACTATTTGCCGGGGCTTCATCTCTTAGGAATGCTTTAAGACCTAAGTCGCTGGCATGAGAACCGGATCATGAAAGATTGAACTGAACTGTCTCGTGAACTTTCATACAAGCAGAAAACGAATTTCTGTTTTATGAATTAAAAATCCCTTCGAACAGGCTACTGGCCGTGGTGAGGACCAAGCAAAGGAAGTGGCTGGACACCGTGCATGTCTGTTCCACCGAGAGATCCCCCGTGTCCCACCATGGAGTGACTTGGGGAGGAAAGTCCAGGATGATTCTGCCCCATGTGAGACATGGGCCCTAAAGATCCGAGTCCAGAGGGCCCGGGCCCCCCATGCAGTGGCGGAGGCATACCAGGAACGTCTTTCTGGCGTCTCTCGGCGGCCGCCCGACTCAAAACGTATTGGGCAGCGAATTGATGCTTGGGATCCATCCTCATGTTTTCCATATGGTGCAAGAGACCTATAAACAAAATATACTCATGACAGTTTCTTAAAAATCAATAGATCAATATATCAGTCAATTTGGTAAGATTTATTTATTAGTAAAATTTATGATATTTTCTACGAAAGTGTAAGG-----CCATTTCATTTTGAATAATAAAAAAATCGTTATTATGGTTTTGCGTTTAGAGAAATTGTAATTTTATGTTTTTTTAAATGGATCAATTAATCTTTTTTAATCTTATATTTTAAAATTCTTAAGAATCATTTTTCAACTAAATTCTTTTTTTTTCAAAATGCACTTTTGTTTCAGCCTAAAGAAAATGATTCAATTGGAGTCCAACAGGCAGTCCTTACAATTAGATTGAGATTAAAAGTGTTTTTAAGAATATTTTCATTACATAGAAAAATTAATTATTACAAA--------------------------
Nbrimleyi_RumblingBald_N241 GTTAATAACAAATAGAGTACAATAATTAAAATTCAAGAATATCATAAATATCTGAATTTAGAAATCGAGTTAATTTAAAATAAAGAATATCATAAAAAGCAAAGCGAAACAAGTCTGTACTACGAAGTATAAAATAATAAAAATAAGTATTGTTTCACATAAACTTAACTGAAAACAATAAAGATTGCCACTTTGCCAGTAAACATTGCCACCCATAAATAAAATGCTTAAAAACAAACATGAAGTTGTGAATAAATTGTCAAGTTGAACTTGCGGAAACCAAAAAGATCTTTGTGACGTAGAGACAACGGCATTTCGTAAATGCCGCAGAGTCAAGTCTCTGCAGCTGAAGTAGAGCTTAACCATCGACCGCCGAAGTAGCTTGTAGGAAATGCATTCTCGAAGGACGCCTATTTTGTATTCTGTAGGAAATGCACTTTTCGACTATTTGCCGGGGCTTCATCTCTTAGGAATGCTTTAAGACCTAAGTCGCTGGCATGAGAACCGGATCATGAAAGATTGAACTGAACTGTCTCGTGAACTTTCATACAAGCAGAAAACGAATTTCTGTTTTATGAATTAAAAATCCCTTCGAACAGGCTACTGGCCGTGGTGAGGACCAAGCAAAGGAAGTGGCTGGACACCGTGCATGTCTGTTCCACCGAGAGATCCCCCGTGTCCCACCATGGAGTGACTTGGGGAGGAAAGTCCAGGATGATTCTGCCCCATGTGAGACATGGGCCCTAAAGATCCGAGTCCAGAGGGCCCGGGCCCCCCATGCAGTGGCGGAGGCATACCAGGAACGTCTTTCTGGCGTCTCTCGGCGGCCGCCCGACTCAAAACGTATTGGGCAGCGAATTGATGCTTGGGATCCATCCTCATGTTTTCCATATGGTGCAAGAGACCTATAAACAAAATATACTCATGACAGTTTCTTAAAAATCAATAGCTCAATATATCAGTCAATTTGGTGAGATTTATTTATTAGTAAAATTTATGATATTTTCTACGAAAGTGTAAGG-----CCATTTCATTTTGAATAATAAAAAAATCGTTATTATGGTTTTGCGTTTAGAGAAATTGTAATTTTATGTTTTTTTAAATGGATCAATTAATATTTTTTAATCTTATATTTTAAAATTCTTAAGAATCATTTTTCAACTAAATTCTTTTTTTTTCAAAATGCACTTTTGTTTCAGCCTAAAGAAAATGATTCAATTGGAGTCCAACAGGCAGTCCTTACAATTAGATTGAGATTAAAAGTGTTTT-------------------------------------------------------------------
Ncanei_Egypt_N958 ---------------------------------------------------------------------------------------------------------------------------------------------------------TTTACATAAACTTAACTGAAAACAATAAAGATTGCCACTTTGCCAGTAAACATTGCCACCCATAAATAAAATGCTTAAAAACAAACATGAAGTTGTGAATAAATTGTCAAGTTGAACTTGCGGAAACCAAAAAGATCTTTGTGACGTAGAGACAACGGCATTTCGTAAATGCCGCAGAGTCAAGTCTCTGCAGCTGAAGTAGAGCTTAACCATCGACCGCCGAAGTAGCTTGTAGGAAATGCATTCTCGAAGGACGCCTTTTTTGTATTCTGTAGGAAATGCACTTTTCGACTATTTGCCGGGGCTTCATCTCTTAGGAATGCTTTAAGACCTAAGTCGCTGGCATGAGAACCGGATCATGAAAGATTGAACTGAACTGTCTCGTGAACTTTCATACAAGCAGAAAACGATTTTCTGTTTTATGAATTAAAAATCCCTTCGAACAGGCTACTGGCCGTGGTGAGGACCAAGCAAAGGAAGTGGCTGGACACCGTGCATGTCTGTTCCACCGAGAGATCCCCCGTGTCCCACCATGGAGTGACTTGGGGAGGAAAGTCCAGGATGATTCTGCCCCATGTGAGACATGGGCCCTAAAGATCCGAGTCCAGAGGGCCCGGGCCCCCCATGCAGTGGCGGAGGCATACCAGGAACGTCTTTCTGGCGTCTCTCGGCGGCCGCCCGACTCAAAACGTATTGGGCAGCGAATTGATGCTTGGGATCCATCCTCATGTTTTCCATATGGTGCAAGAGACCTATAAACAAAATATACTCATGACAGTTTCTTAAAAATCAATAACTCAATATATCAGTCAGTTTGGTAAGATATATTTATTAGTAAAATTTATGATATTTTCTACGAAAGTGCAAGG-----CCATTTCATTTTGGGTAATAAAAAAATCGTTATTGTGGTTTTGCGTTTAGAAATATTGTAATTTTATGTTTTTTTAAATGGATCAATTAATCTTTTTTAATCTAATATTTTAAAATTCTTAAGAATCATTTTTCAACTAAATTTTTTTTTTTTCAAAATGCACTTTTGT------------AA--------------------------------------------------------------------------------------------------------------------------------
Ncarolinensis_Grandfather_N218 GTTAATAACAAATAGCGTATAATAATTAATATTCAAGAATATCATAAATATCTGAATTTAGAAATCGAGTTAATTTAAAATAAAGAATATC----AAAGCAAAGCGAAACAAGTCTGTACTACGAAGTATAAAATAATAAAAATAAGTATTGTTTTACATAAACTTAACTGAAAACAATAAAGATTGCCACTTTGCCAGTAAACATTGCCACCCATAAATAAAATGTTTAAAAACAAACATGAAGTTGTGAATAAATTGTCAAGTTGAACTTGCGGAAACCAAAAAGATCTTTGTGACGTAGAGACAACGGCATTTCGTAAATACCGCAGAGTCAAGTCTCTGCAGCTGAAGTAGAGCTTAACCATCGACCGCCGAAGTAGCTTGTAGGAAATGCATTCTCGAAGGACGCCTTTTTTGTATTCTGTAGGAAATGCACTTTTCGACTATTTGCCGGGGCTTCATCTCTTAGGAATGCTTTAAGACCTAAGTCGCTGGCATGAGAACCGGATCATGAAAGATTGAACTGAACTGTCTCGTGAACTTTCATACAAGCAGAAAACGAATTTCTGTTTTATGAATTAAAAATCCCTTCGAACAGGCTACTGGCCGTGGTGAGGACCAAGCAAAGGAAGTGGCTGGACACCGTGCATGTCTGTTCCACCGAGAGATCCCCCGTGTCCCACCATGGAGTGACTTGGGGAGGAAAGTCCAGGATGATTCTGCCCCATGTGAGACATGGGCCCTAAAGATCCGAGTCCAGAGGGCCCGGGCCCCCCATGCAGTGGCGGAGGCATACCAGGAACGTCTTTCTGGCGTCTCTCGGCGGCCGCCCGACTCAAAACGTATTGGGCAGCGAATTGATGCTTGGGATCCATCCTCATGTTTTCCATATGGTGCAAGAGACCTATAAACAAAATATACTCATGACAGTTTCTTAAAAATCAACAGTTCAATATATCAATCAGTTTGGTAAGATTTATTTATTAGTAAAATTTATGATATTTTCTACGAAAGTGTAAGGTTTATCCATTTCATTTTGGATAATAAAAAAATCGTTATTATGGTTTTGTGTTTAGAGAAATTGTAATTTTATGTTTTTTTAAATGGATCAATTAATCTTTTTTAATCTTATATTTTAAAATTCTTAAAAATTATTTTTCAACTAAATTCTTTTTTTTTCAAAATGCACTTTTGTTTCAGCCTAAAGAAAATGATTCAATTGGAGTCCAACAGGCAGTCCTTACAATTAGATTGAGATTAAAAATGTTTTTAAGAATATTTTCATTACATAGAAAATTTTATTATTACAAAGAATTATAATGAGTAGATAAGATTAT
Ncarolinensis_LinvilleCaverns_N227 -------------------------------------------------------------------------------------------------------------------------------------------------------------------------------------------------------------------------------------------------------------------------------------------------------------GAGACAACGGCATTTCGTAAATACCGCAGAGTCAAGTCTCTGCAGCTGAAGTAGAGCTTAACCATCGACCGCCGAAGTAGCTTGTAGGAAATGCATTCTCGAAGGACGCCTTTTTTGTATTCTGTAGGAAATGCACTTTTCGACTATTTGCCGGGGCTTCATCTCTTAGGAATGCTTTAAGACCTAAGTCGCTGGCATGAGAACCGGATCATGAAAGATTGAACTGAACTGTCTCGTGAACTTTCATACAAGCAGAAAACGAATTTCTGTTTTATGAATTAAAAATCCCTTCGAACAGGCTACTGGCCGTGGTGAGGACCAAGCAAAGGAAGTGGCTGGACACCGTGCATGTCTGTTCCACCGAGAGATCCCCCGTGTCCCACCATGGAGTGACTTGGGGAGGAAAGTCCAGGATGATTCTGCCCCATGTGAGACATGGGCCCTAAAGATCCGAGTCCAGAGGGCCCGGGCCCCCCATGCAGTGGCGGAGGCATACCAGGAACGTCTTTCTGGCGTCTCTCGGCGGCCGCCCGACTCAAAACGTATTGGGCAGCGAATTGATGCTTGGGATCCATCCTCATGTTTTCCATATGGTGCAAGAGACCTATAAATAAAATATACTCATGACAGTTTCTTAAAAATCAACAGTTCAATATATCAGTCAGTTTGGTAAGATTTATTTATTAGTAAAATTTATGATATTTTCTACGAAAGTGTAAGGTTTATCCATTTCATTTTGGATAATAAAAAAATCGTTATTATGGTTTTGTGTTTAGAGAAATTGTAATTTTATGTTTTTTTAAATGGATCAATTAATCTTTTTTAATCTTATATTTTAAAATTC-------------------------------------------------------------------------------------------------------------------------------------------------------------------------------------------------
Ncarteri_English_N031 GTTAATAACAAATAGAGTACAATAATTAAAATTCAAGAATATCATAAATA---------AGAAATCGAGTTAATTTAAAATAAAGAATATCATAAAAAGCAAAGCGAAACAAGTCTGTCCTACGAAGTATGAAATAATAAAAATAAGTATTGTTTTACATAAACTTAACTAAAAACAATAAAGATTGCCACTTTGCCAGTAAACATTGCCACCCATAAATAAAATGTTTAAAAAC-------AAGTTGTGAATAAATTGTCAAGTTGAACTTGCGGAAACCAAAAAGATCTTTGTGACGTAGAGACAACGGCATTTCGTAAATGCCGCAGAGTCAAGTCTCTGCAGCTGAAGTAGAGCTTAACCATCGACCGCCGAAGTAGCTTGTAGGAAATGCATTCTCGAAGGACGCCTTTTTTGTATTCTGTAGGAAATGCACTTTTCGACTATTTGCCGGGTCTTCATCTCTTAGGAATGCTTTAAGACCTAAGTCGCTGGCATGAGAACCGGATCATGAAAGATTGAACTGAACTGTCTCGTGAACTTTCATACAAGCAGAAAACGAATTTCTGTTTTATGAATTAAAAATCCCTTCGAACAGGCTACTGGCCGTGGTGAGGACCAAGCAAAGGAAGTGGCTGGACACCGTGCATGTCTGTTCCACCGAGAGATCCCCCGTGTCCCACCATGGAGTGACTTGGGGAGGAAAGTCCAGGATGATTCTGCCCCATGTGAGACATGGGCCCTAAAGATCCGAGTCCAGAGGGCCCGGGCCCCCCATGCAGTGGCGGAGGCATACCAGGAACGTCTTTCTGGCGTCTCTCGGCGGCCGCCCGACTCAAAACGTATTGGGCAGCGAATTGATGCTTGGGATCCATCCTCATGTTTTCCATATGGTGCAAGAGACCTATAAACAAAATATACTCATGACAGTTTCTTAAAAATCAGCAGCTCAATATATCAGTCAGTTTGGTAAGATTTATTTATTAGTAAAATTTATGATAGCTTCTACAAAAGTGTAAGGTTTATCCATTTCATTTTGGATAATAAAAAAGTCGTTATTATGGTTCTGTGTTGAGAGAA--------------TTTTTTTAAATGGATCATTTAATCTTTTTAAATCTTATATCTTAAAATTCTTAAGAATAATTTTTCAACTAAATTCTTTTTTTAAAAAAATGCGCCTTTGTTTCAGCCTAAAGAAAATGATTCAATTGGAGTAAAACAGGCAGTTTTTACAA------TTAGATTAAAAGTGTTTTTAAGAATATTTTCATTGCATAGAAAAATTAATTATTACAAAGCATCATAATGAGTAGATAAGATGAT
Ncarteri_LaurelCave_nearTYPE_N0296 ------------------------------------------------------------------------------AATAAAGAATATCATAAAAAGCAAAGCGAAACAAGTCTGTTCTACGAAGTATAAAATAGTAAAAATAAGTATTGTTTTACATAAACTTAACTAAAAACAATAAAGATTGCCACTTTGCCAGTAAACATTGCCACCCATAAATAAAATGTTTAAAAAC-------AAGTTGTGAATAAATTGTCAAGTTGAACTTGCGAAAACCAAAAAGATCTTTGTGACGTAGAGACAACGGCATTTCGTAAATGCCGCAGAGTCAAGTCTCTGAA------GTAGAGCTTAACCATCGACCGCCGAAGTAGCTTGTAGGAAATGCATTCTCGAAGGACGCCTTTTTTGTATTCTGTAGGAAATGCACTTTTCGACTATTTGCCGGGGCTTCATCTCTTAGGAATGCTTTAAGACCTAAGTCGCTGGCATGAGAACCGGATCATGAAAGATTGAACTGAACTGTCT--------TTCATACAAGCAGAAAACGAATTTCTGTTTCATGAATTAAAAATCCCTTCGAACAGGCTACTGGCCGTGGTGAGGACCAAGCAAAGGAAGTGGCTGGACACCGTGCATGTCTGTTCCACCGAGAGATCCCCCGTGTCCCACCATGGAGTGACTTGGGGAGGAAAGTCCAGGATGATTCTGCCCCATGTGAGACATGGGCCCTAAAGATCCGAGTCCAGAGGGCCCGGGCCCCCCATGCAGTGGCGGAGGCATACCAGGAACGTCTTTCTGGCGTCTCTCGGCGGCCGCCCGACTCAAAACGTATTGGGCAGCGAATTGATGCTTGGGATCCATCCTCATGTTTTCCATATGGTGCAAGAGACCTATAAACAAAATATACTCATGACAGTTTCTTAAAAATCAACAGCTCAATATATCAGTCAGTTTGGTAAGATTTATTTATTAGTAAAATTTATGATAGTTTCTACAAAAGTGTAAGGTTTATCCATTTTATTTTGGATAATAAAAAAGTCGTTATTATGGTTCTGTGTTGAGAGAATTT-----------TTTTTAAAAATGGATCATTTAATTTTTTTAAATCTTATATCTTAAAATTCTTAAGAATAATTTTTCAACTAAATTCTTTTTTTAAAAAAATGCGCCTTTGTTTCAGCCTAAAGAAAATGATTCAATTGGAGTAAAACAGGCAGTTCTTACAA------TTAGATTAAAAGTGTTTTTAAGAATATTTTCATTACATAGAAAAATTAATTATCACAAAGCATCATAATGAGCAGATACGATTAT
Ncarteri_PilotMtn_G2185 GTTAATAACAAATAGAGTACAGTAATTAAAATTCAAGAATATCATAAATA---------AGAAATCGAGTTAATTTAAAATAAAGAATATCATAAAAAGCAAAGCGAAACAAGTCTGTCCTACGAAGTATGAAATAATAAAAATAAGTATTGTTTTACATAAACTTAACTAAAAACAATAAAGATTGCCACTTTGCCAGTAAACATTGCCACCCATAAATAAAATGTTTAAAAAC-------AAGTTGTGAATAAATTGTCAAGTTGAACTTGCGGAAACCAAAAAGATCTTTGTGACGTAGAGACAACGGCATTTCGTAAATGCCGCAGAGTCAAGTCTCTGCAGCTGAAGTAGAGCTTAACCATCGACCGCCGAAGTAGCTTGTAGGAAATGCATTCTCGAAGGACGCCTTTTTTGTATTCTGTAGGAAATGCACTTTTCGACTATTTGCCGGGGCTTCATCTCTTAGGAATGCTTTAAGACCTAAGTCGCTGGCATGAGAACCGGATCATGAAAGATTGAACTGAACTGTCTCGTGAACTTTCATACAAGCAGAAAACGAATTTCTGTTTTATGAATTAAAAATCCCTTCGAACAGGCTACTGGCCGTGGTGAGGACCAAGCAAAGGAAGTGGCTGGACACCGTGCATGTCTGTTCCACCGAGAGATCCCCCGTGTCCCACCATGGAGTGACTTGGGGAGGAAAGTCCAGGATGATTCTGCCCCATGTGAGACATGGGCCCTAAAGATCCGAGTCCAGAGGGCCCGGGCCCCCCATGCAGTGGCGGAGGCATACCAGGAACGTCTTTCTGGCGTCTCTCGGCGGCCGCCCGACTCAAAACGTATTGGGCAGCGAATTGATGCTTGGGATCCATCCTCATGTTTTCCATATGGTGCAAGAGACCTATAAACAAAATATACTCATGACAGTTTCTTAAAAATCAACAGCTCAATATATCAGTCAGTTTGGTAAGATTTATTTATTAGTAAAATTTGTGATAGTTTCTACAAAAGTGTAAGGTTTATCCATTTCATTTTGGATAATAAAAAAATCGTTATTATGGTTCTGTGTTGAGAGAAT-------------TTTTTTTAAATGGATCATTTAATCTTTTTAAATCTTATATCTTAAAATTCTTAAGAATAATTTTTCAACTAAATTCTTTTTTTAAAAAAATGCGCCTTTGTTTCAGTCTAAAGAAAATGATTCAATTGGAGTAAAACAGGCAGTTCTTACAA------TTAGATTAAAAGTGTTTTTAAGAATATTTTCATTACATAGAAAAATTAATTATTACAAAGCATCATAATGAGTAGATAAGATTAT
Ncarteri_Pitchfork_N363 ------------------------------------------------------------------------------------------------------------------------------GTATAAAATAATAAAAATAAGTATTGTTTTACATAAACTTAACTAAAAACAATAGAGATTGCCACTTTGCCAGTAAACATTGCCACCCATAAATAAAATGTTTAAAAACAAACATGAAGTTGTGAATAAATTGTCAAGTTGAACTTGCGGAAACCAAAAAGATCTTTGTGACGTAGAGACAACGGCATTTCGGAAATGCCGCAGAGTCAAGTCTCTGCAGCTGAAGTAGAGCTTAACCATCGACCGCCGAAGTAGCTTGTAGGAAATGCATTCTCGAAGGACGCCTTTTTTGTATTCTGTAGGAAATGCACTTTTCGACTATTTGCCGGGGCTTCATCTCTTAGGAATGCTTTAAGACCTAAGTCGCTGGCATGAGAACCGGATCATGAAAGATTGAACTGAACTGTCTCGTGAACTTTCATACAAGCAGAAAACGAATTTCTGTTTTATGAATTAAAAATCCCTTCGAACAGGCTACTGGCCGTGGTGAGGACCAAGCAAAGGAAGTGGCTGGACACCGTGCATGTCTGTTCCACCGAGAGATCCCCCGTGTCCCACCATGGAGTGACTTGGGGAGGAAAGTCCAGGATGATTCTGCCCCATGTGAGACATGGGCCCTAAAGATCCGAGTCCAGAGGGCCCGGGCCCCCCATGCAGTGGCGGAGGCATACCAGGAACGTCTTTCTGGCGTCTCTCGGCGGCCGCCCGACTCAAAACGTATTGGGCAGCGAATTGATGCTTGGGATCCATCCTCATGTTTTCCATATGGTGCAAGAGACCTATAAACAAAATATACTCATGACAGTTTCTTAAAAATCAACAGCTCAATATATCAGTCAGTTTGGTAAGATTTATTTATTAGTAAAATTTATGATAATTTCTACAAAAGTGTAAGGTTTATCGTTTTCATTTTGGATAATAAAAAAGTCGCTATTATGGTTTTGTGTTGAGAGAAATTGTAATTTTATGTTTTTTTAAATGGATCATTTAATCTTTTCAAATCATATATCTTAAAATTCTTAAGAATAATTTTTCAACAAAATTCTTTTTTT-TCAAAATGCGCCTTTGTTTCAGCCTAAAGAAAATGAGTCAATTGGAGTCCAACAGGCAGTTCTTACAATTAGATTTATATTAAAAGTGTTT-TAAGAATATTTTCTTTACAGAGAAAAATTAATTATTAGAAAGCATCATAATGAGTAGATAAAATTAT
Ncarteri_WeberCty_N1044 GTTAATAACAAATAGAGTACAATAATTAAAATTCAAGAATATCATAAATA---------AGAAATCGAGTTAATTTAAAATAAAGAATATCATAAAAAGCAAAGCGAAACAAGTCTGTCCTACGAAGTATGAAATAATAAAAATAAGTATTGTTTTACATAAACTTAACTAAAAACAATAGAGATTGCCACTTTGTCAGTAAACATTGCCACCCATAAATAAAATGTTTAAAAAC-------AAGTTGTGAATAAATTGTCAAGTTGAACTTGCGGAAACCAAAAAGATCTTTGTGACGTAGAGACAACGGCATTTCGTAAATGCCGCAGAGTCAAGTCTCTGCAGCTGAAGTAGAGCTTAACCATCGACCGCCGAAGTAGCTTGTAGGAAATGCATTCTCGAAGGACGCCTTTTTTGTATTCTGTAGGAAATGCACTTTTCGACTATTTGCCGGGGCTTCATCTCTTAGGAATGCTTTAAGACCTAAGTCGCTGGCATGAGAACCGGATCATGAAAGATTGAACTGAACTGTCTCGTGAACTTTCATACAAGCAGAAAACGAATTTCTGTTTTATGAATTAAAAATCCCTTCGAACAGGCTACTGGCCGTGGTGAGGACCAAGCAAAGGAAGTGGCTGGACACCGTGCATGTCTGTTCCACCGAGAGATCCCCCGTGTCCCACCATGGAGTGACTTGGGGAGGAAAGTCCAGGATGATTCTGCCCCATGTGAGACATGGGCCCTAAAGATCCGAGTCCAGAGGGCCCGGGCCCCCCATGCAGTGGCGGAGGCATACCAGGAACGTCTTTCTGGCGTCTCTCGGCGGCCGCCCGACTCAAAACGTATTGGGCAGCGAATTGATGCTTGGGATCCATCCTCATGTTTTCCATATGGTGCAAGAGACCTATAAACAAAATATACTCATGACAGTTTCTTAAAAATCAACAGCTCAATATATCAGTCAGTTTGGTAAGATTTATTTATTAGTAAAATTTATGATAGTTTCTACAAAAGTGTAAGGTTTATCCATTTCATTTTGGATAAT---AAAGTCGTTATTATGGTTCTGTGTTGAGAGAATTT-----------TTTTCTAAAATGGATCATTTAATCTTTTTAAATTTTATATCTTAAAATTCTTGAGAATAATTTTTCAACTAAATTCTTTTTTT-------------------------------G-------------GAGTAAAACAGGCAGTTCTCACAA------TTAGATTAAAAGTGTTTTTAAGAATATTTTCATTACATAG---------------------------------------------
Ncarteri_div__RainbowCave_G2089 GTTAATAACAAATAGAGTACAATAATTAAAATTCAAGAATCTCATAAATATCTGAATTTAGAAATTGCGTTAATTTAAAATAAAGAGTATCATAAAAAGCAAAGTGAAACATGTCTGTCCTACGAAGTATAAAATAATAAAAATAAGTATTGTTTTACATAAACTTAACTAAAAACAATAAAGATTGCCACTTCGCCAGTAAACATTGCCACCCATAAATAAAATGTTTAAAAACAAACTTGAAATTGTGAATAAATTGTCAAGTTGAACTTGCGGAAACCAAAAAGACCTTTGTGACGTAGAGACAACGGCATTTCGTAAATGCCGCAGAGTCAAGTCTCTGCAGCTGAAGTAGAGCTTAACCATCGACCGCCGAAGTAGCTTGTAGGAAATGCATTCTCGAAGGACGCCTTTTTTGTATTCTGTAGGAAATGCACTTTTCGACTATTTGCCGGGGCTTCATCTCTTAGGAATGCTTTAAGACCTAAGTCGCTGGCATGAGAACCGGATCATGAAAGATTGAACTGAACTGTCTCGTGAACTTTCATACAAGCAGAAAACGAATTTCTGTTTTATGAATTAAAAATCCCTTCGAACAGGCTACTGGCCGTGGTGAGGACCAAGCAAAGGAAGTGGCTGGACACCGTGCATGTCTGTTCCACCGAGAGATCCCCCGTGTCCCACCATGGAGTGACTTGGGGAGGAAAGTCCAGGATGATTCTGCCCCATGTGAGACATGGGCCCTAAAGATCCGAGTCCAGAGGGCCCGGGCCCCCCATGCAGTGGCGGAGGCATACCAGGAACGTCTTTCTGGCGTCTCTCGGCGGCCGCCCGACTCAAAACGTATTGGGCAGCGAATTGATGCTTGGGATCCATCCTCATGTTTTCCATATGGTGCAAGAGACCTATAAACAAAATATAATCATGACAGTTTCTTAAAAATCAATAGCTCAATATATCAGTCAGTTTGGTAAGATTTATTTATTAGTAAAATTTATGACATTTTTTACAAAAGTGTAAATTTTATCTATTTCATTTTGGATAATAAAAAAATCGTTATTATGGTTTTGTGTTTAGAGAAATTGTAATTTTATGTTTTTTTAAGTGGATCAATTAATATTTTTTAATTTTATACTTTAAAATTCTTAAGAATCATTTTTCAACTAAATTCTTTTTTCCTCAAAATGCATCTTTCTTTTAGCCTAAAGAAAATGATTCAATTGGAGTCCAACAGGCAGTACTTACAGTTAGAATTAGATTGAAAGTGTTTTTAAAAATATTTTCATTACATAGAAAAA----------------------------------------
Ncherokee_BallhootScar_N193 GTTAATAACAAATAGAGTATAATAATTAAAATTCAAGAATATCATAAATATCTGAATTTAGAAATCGAGTTAATTTAAAATAAAGAATATCATAAAAAGCAAAGCGAAACAAGTCTGTACTACGAAGTACAAAATAATAAAAATAAGTATTGTTTTACATAAACTTAACTGAAAACAATAAAGATTGCCACTTTGCCAGTAAACATTGCCACCCATAAATAAAATGTTTAAAAACAAACATGAAGTTGTGAATAAATTGTCAAGTTGAACTTGCGGAAACCAAAAAGATCTTTGTGACGTAGAGACAACGGCATTTCGTAAATGCCGCAGAGTCAAGTCTCTGCAGCTGAAGTAGAGCTTAACCATCGACCGCCGAAGTAGCTTGTAGGAAATGCATTCTCGAAGGACGCCTTTTTTGTATTCTGTAGGAAATGCACTTTTCGACTATTTGCCGGGGCTTCATCTCTTAGGAATGCTTTAAGACCTAAGTCGCTGGCATGAGAACCGGATCATGAAAGATTGAACTGAACTGTCTCGTGAACTTTCATACAAGCAGAAAACGAATTTCTGTTTTATGAATTAAAAATCCCTTCGAACAGGCTACTGGCCGTGGTGAGGACCAAGCAAAGGAAGTGGCTGGACACCGTGCATGTCTGTTCCACCGAGAGATCCCCCGTGTCCCACCATGGAGTGACTTGGGGAGGAAAGTCCAGGATGATTCTGCCCCATGTGAGACATGGGCCCTAAAGATCCGAGTCCAGAGGGCCCGGGCCCCCCATGCAGTGGCGGAGGCATACCAGGAACGTCTTTCTGGCGTCTCTCGGCGGCCGCCCGACTCAAAACGTATTGGGCAGCGAATTGATGCTTGGGATCCATCCTCATGTTTTCCATATGGTGCAAGAGACCTATAAACAAAATATACTCATGACAGTTTCTTAAAAATCAACAGTTCAATATATCAGTCAGTTTGGTAAGATTTATTTATTAGTAAAATTTATGATATTTTCTACGAAAGTGTAAGGTTTATCCATTTCATTTTGGATAAT-AAAAAATCGTTATTATGGTTTTGTGTTAAGAGAAATTGTAATTTTATGTTTTTTTAAATGGATCAATTAATCTTTTTTAATCTTATATTTTAAAATTCTTAAGAATTATTTTTCAACTAAATTCTTTTTTTTTCAAAATGCACTTTTGTTTCAGCCTAAAGAAAATGATTCAATTGGAGTCCAACAGGCAGTCCTTACAATTAGATTGAGATTAAAAGTGTTTTTAAGAATATTTTCATTACATAGAAAAATTAATTATTACAAAGAATTATAATGAGTAAATAAGATTAT
Ncherokee_BalsamMtn_N891 -------------------------------------------------------------------------------------------------------------CAAGTCTGTACTACGAAGTATAAAATAATAAAAATAAGTATTGTTTTACATAAACTTAACTGAAAACAATAAAGATTGCCACTTTGCCAGTAAACATTGCCACCCATAAATAAAATGTTTAAAAACAAACATGAAGTTGTGAATAAATTGTCAAGTTGAACTTGCGGAAACCAAAAAGATCTTTGTGACGTAGAGACAACGGCATTTCGTAAATGCCGCAGAGTCAAGTCTCTGCAGCTGAAGTAGAGCTTAACCATCGACCGCCGAAGTAGCTTGTAGGAAATGCATTCTCGAAGGACGCCTTTTTTGTATTCTGTAGGAAATGCACTTTTCGACTATTTGCCGGGGCTTCATCTCTTAGGAATGCTTTAAGACCTAAGTCGCTGGCATGAGAACCGGATCATGAAAGATTGAACTGAACTGTCTCGTGAACTTTCATACAAGCAGAAAACGAATTTCTGTTTTATGAATTAAAAATCCCTTCGAACAGGCTACTGGCCGTGGTGAGGACCAAGCAAAGGAAGTGGCTGGACACCGTGCATGTCTGTTCCACCGAGAGATCCCCCGTGTCCCACCATGGAGTGACTTGGGGAGGAAAGTCCAGGATGATTCTGCCCCATGTGAGACATGGGCCCTAAAGATCCGAGTCCAGAGGGCCCGGGCCCCCCATGCAGTGGCGGAGGCATACCAGGAACGTCTTTCTGGCGTCTCTCGGCGGCCGCCCGACTCAAAACGTATTGGGCAGCGAATTGATGCTTGGGATCCATCCTCATGTTTTCCATATGGTGCAAGAGACCTATAAACAAAATATACTCATGACAGTTTCTTAAAAATCAACAGTTCAATATATCAGTCAGCTTGGTAGGATTTATTTATTAGTAAAATTTATGATATTTTCTACGAAAGTGTAAGGTTTATCCATTTCATTTTGGATAATAAAAAAATCGTTATTATGGTTTTGTGTTAAGAGACATTGTAATTTTATGTTCTTTTAAATGGATCAATTAATCTTTTTTAATCTTATATTTCAAAATTCTTAAGAATTATTTTTCAACTAAATTCTTTTTTTTTCAAAATGCACTTTTTTTTCAGCCTAAAGAAAATGATTCAATTGGAGTCCAACAGGCAGTCCTTACAATTAGATTGAGATTAAAAGTGTTTTTAAGAATATATATGTTTTTAAGAAAAATTAATTATTACAAAGAATTATAAT----------------
Ncherokee_SIndianCrk_N681 -----------------------------------------------------------------------------------------------------------------------------------------------------------------------------------------------------------------------------------------------------------------------GTTGAACTTGCGGAAACCAAAAAGATCTTTGTGACGTAGAGACAACGGCATTTCGTAAATGCCGCAGAGTCAAGTCTCTGCAGTTGAAGTAAAGCTTAACCATCGACCGCCGAAGTAGCTTGTAGGAAATGCATTCTCGAAGGACGCCTTTTTTGTATTCTGTAGGAAATGCACTTTTCGACTATTTGCCGGGGCTTCATCTCTTAGGAATGCTTTAAGACCTAAGTCGCTGGCATGAGAACCGGATCATGAAAGATTGAACTGAACTGTCTCGTGAACTTTCATACAAGCAGAAAACGAATTTCTGTTTTATGAATTAAAAATCCCTTCGAACAGGCTACTGGCCGTGGTGAGGACCAAGCAAAGGAAGTGGCTGGACACCGTGCATGTCTGTTCCACCGAGAGATCCCCCGTGTCCCACCATGGAGTGACTTGGGGAGGAAAGTCCAGGATGATTCTGCCCCATGTGAGACATGGGCCCTAAAGATCCGAGTCCAGAGGGCCCGGGCCCCCCATGCAGTGGCGGAGGCATACCAGGAACGTCTTTCTGGCGTCTCTCGGCGGCCGCCCGACTCAAAACGTATTGGGCAGCGAATTGATGCTTGGGATCCATCCTCATGTTTTCCATATGGTGCAAGAGACCTATAAACAAAATATACTCATGATAGTTTCGTAAAAATCAACAGTTCAATATATCAGTCAGTTTGGTAAGATTTATTTATTAGTAAAATTTATGATATTTTCTACGAAAGT----------------------------------------------------------------------------------------------------------------------------------------------------------------------------------------------------------------------------------------------------------------------------------------------------------------------------------
Nbishopi_DryFalls_N150 -------------------------------------------------------------------------------------------------------------------------------------------------------------------------------------------------------------------------------------------------------------------------------------------------------------------------------------------------------------------------------------------------------------------------------------------------GCACTTTTCGACTATTTGCCGGGGCTTCATCTCTTAGGAATGCTTTAAGACCTAAGTCGCTGGCATGAGAACCGGATCATGAAAGATTGAACTGAACTGTCTCGTGAACTTTCATACAAGCAGAAAACGAATTTCTGTTTTATGAATTAAAAATCCCTTCGAACAGGCTACTGGCCGTGGTGAGGACCAAGCAAAGGAAGTGGCTGGACACCGTGCATGTCTGTTCCACCGAGAGATCCCCCGTGTCCCACCATGGAGTGACTTGGGGAGGAAAGTCCAGGATGATTCTGCCCCATGTGAGACATGGGCCCTAAAGATCCGAGTCCAGAGGGCCCGGGCCCCCCATGCAGTGGCGGAGGCATACCAGGAACGTCTTTCTGGCGTCTCTCGGCGGCCGCCCGACTCAAAACGTATTGGGCAGCGAATTGATGCTTGGGATCCATCCTCATGTTTTCCATATGGTGCAAGAGACCTATAAACAAAATAGACTCATGACAGTTTCTTAAAAATCAACAGCTCAATATATCAGTCAGTTTGGTAGGATTTATTTATTAGTAAAATTTATGATAATTTCTACAAAAGTGTAAGGTTTATCCATTTCATTTTGGATAATAAAAAAGTCGTTATTATGGTTTTGTGTTGAGAGAAAATGT---------TTTTTTTAAATGGCTCATTTAATCTTTTTAAATATTATATCTTAAAATTCTTAAGAATAATTTTTCAACTGAATTCTTTTTTTTTTAAAATGCGCCTTTGTTTCAGCCTAAAGAAAATGATTCAATTGGAGTCCAACAGGCAGTTCTTACAA------TTAGATTAAAAGTGTTTTTAAGAATATTTTCATTACATAGAAAAATAAATTATTACAAAGCATCATAATGAGTAGATAAGATTAT
Ncooperi_CheoahDam_N1122 -------------------------------------------------------------------------------------------------------------------------------------------------------------------------------------------------------------------------------------------------------------------------------------------------------------------------------------------------------------------------------------------------------------------------------------------------GCACTTTTCGACTATTTGCCGGGGCTTCATCTCTTAGGAATGCTTTAAGACCTAAGTCGCTGGCATGAGAACCGGATCATGAAAGATTGAACTGAACTGTATCGTGAACTTTCATACAAGCAGAAAACGAATTTCTGTTTTATGAATTAAAAATCCCTTCGAACAGGCTACTGGCCGTGGTGAGGACCAAGCAAAGGAAGGGGCTGGACACCGTGCATGTCTGTTCCACCGAGGGATCCCCCGTGTCCCACCATGGAGTGACTTGGGGAGGAAAGTCCAGGATGATTCTGCCCCATGTGAGACATGGGCCCTAAAGATCCGAGTCCAGAGGGCCCGGGCCCCCCATGCAGTGGCTGAGGCATACCAGGAACGTCTTTCTGGCGTCTCTCGGTGGCTGCCCGACTCAAAACGTATTGGGCAGCGAATTGATGCTTGGGATCCATCCTCATGTTTTCCATATGGTGCAAGAGACCTATAAACAAAATAGACTCATGACAGTTTCTTAAAAATCAACAGCTCAATATATAAGTCAGTTTGGTAAGATTTATTTATTACTAAAATTTATGATAATTTCTACAAAAGTGTAAGGTTTATCCATTTCATTTTGGATAATAAAAAAGTCGTTATTATGGTTTTGTGTTGAGAGAAAATG----------TTTTTTTAAATGGATCATTTAATCTTTTTAAATCTTATATCTTAAAATTCTTAAGAATAATTTTTAAACTAAATTCTTTTTTTTTCAAAATGCGCCTTTGTTTCAGCCTAAAGAAAATGATTCAATTGGAGTCCAACAGGCAGTACTTACAATTAGATTTACATTAAAAGTGTTTTTAAGAATATTTTCATTACATAGAAAAATTAATTATTACAAAGCATCGTAATGAGTAGATAAGATTAT
Ncooperi_BrasstBald_N824 -------------------------------------------------------------------------------------------------------------------------------------------------------------------------------------------------------------------------------------------------------------------------------------------------------------------------------------------------------------------------------------------------------------------------------------------------GCACTTTTCGACTATTTGCCGGGGCTTCATCTCTTAGGAATGCTTTAAGACCTAAGTCGCTGGCATGAGAACCGGATCATGAAAGATTGAACTGAACTGTCTCGTGAACTTTCATACAAGCAGAAAACGAATTTCTGTTTTATGAATTAAAAATCCCTTCGAACAGGCTACTGGCCGTGGTGAGGACCAAGCAAAGGAAGTGGCTGGACACCGTGCATGTCTGTTCCACCGAGAGATCCCCCGTGTCCCACCATGGAGTGACTTGGGGAGGAAAGTCCAGGATGATTCTGCCCCATGTGAGACATGGGCCCTAAAGATCCGAGTCCAGAGGGCCCGGGCCTCCCATGCAGTGGCGGAGGCATACCAGGAACGTCTTTCTGGCGTCTCTCGGCGGCTGCCCGACTCAAAACGTATTGGGCAGCGAATTGATGCTTGGGATCCATCCTCATGTTTTCCATATGGTGCAAGAGACCTATAAACAAAATAGACTCATGACAGTTTCTTAAAAATCAACAGCTCAATATATAAGTCAGTTTGGTAAGATTTATTTATTACTAAAATTTATGATAATTTCTACAAAAGTGTAAGGTTTATCCATTTCATTTTGGATAATAAAAAAGTCGTTATTAT---------------------------------------------------------------------------------------------------------------------------------------------------TAT-------------------------TCCTTACAA------TTAGATTAAAAGTGTTTTTAAGAATATTTTCATTACATAGAAAAATTAATTATTACAAAGCATCATAATGAGTAGATAAGATTAT
Ncooperi_NantRiverGorge_N682 -------------------------------------------------------------------------------------------------------------------------------------------------------------------------------------------------------------------------------------------------------------------------------------------------------------------------------------------------------------------------------------------------------------------------------------------------GCACTTTTCGACTATTTGCCGGGGCTTCATCTCTTAGGAATGCTTTAAGACCTAAGTCGCTGGCATGAGAACCGGATCATGAAAGATTGAACTGAACTGTCTCGTGAACTTTCATACAAGCAGAAAACGAATTTCTGTTTTATGAATTAAAAATCCCTTCGAACAGGCTACTGGTCGTGGTGAGGACCAAGCAAAGGAAGGGGCTGGACACTGTGCATGTCTGTTCCACCGAGGGATCCCCCGTGTCCCACCATGGAGTGACTTGGGGAGGAAAGTCCAGGATGATTCTGCCCCATGTGAGACATGGGCCCTAAAGATCCGAGTCCAGAAGGCCCAGGCCCCCCATGCTGTGGCGGAGGCATACCAGGAACGTCTTTCTGGCGTCTCTCGGCGGCTGCCCGATTCAAAACGTATTGGGCAGCGAATTGATGCTTGGGATCCATCCTCATGTTTTCCATATGGTGCAAGAGACCTATAAACAAAATAGACTCATGACAGTTTCTTAAAAATCAACAGCTCAATATATAAGTCAGTTTGGTAAGATTTATTTATTACTAAAATTTATGATAATTTCTACAAAAGTGTAAGGTTTATCCATTTCATTTTGAATAATAAAAAAGTCGTTATTAT---------------------------------------------------------------------------------------------------------------------------------------------------TAT-------------------------TCCTTACAA------TTAGATTAAAAGTGTTTTTAAGAATATTTTCATTGCATAGAAAAATTAATTATTACAAAGCATCATAATGAGTAGATAAGATTAT
Ncooperi_RockCrRoad_N1160 GTTAATAACAAATAGAGTACAATAATTAAAATTCAAGAATATCATAAATA---------AGAAATCGAGTTAATTTAAAATAAAGAATATCATAAAAAGCAAAGCGAAACAAGTCTGTCCTACGAAGTATAAAATAATAAAAATAAGTATTGTTTTACATAAACTTAACTAAAAACAATAAAGATTGCCACTTTGCCAGTAAACATTGCCACCCATAAATAAAATGTTTAAAAACAAACATGAAGTTGTGAATAAATTGTCAAGTTGAACTTGCGGAAACCAAAAAGATCTTTGTGACGTAGAGACAACGGCATTTCGTAAATGCCGCAGAGTCAAGTCTCTGCAGCTGAAGTAGAGCTTAACCATCGACCGCCGAAGTAGCTTGTAGGAAATGCATTCTCGAAGGACGCCTTTTTTGTATTCTGTAGGAAATGCACTTTTCGACTATTTGCCGGGGCTTCATCTCTTAGGAATGCTTTAAGACCTAAGTCGCTGGCATGAGAACCGGATTATGAAAGATTGAACTGAACTGTCTCGTGAACTTTCATACAAGCAGAAAACGAATTTCTGTTTTATGAATTAAAAATCCCTTCGAACAGGCTACTGGCCGTGGTGAGGACCAAGCAAAGGAAGTGGCTGGACACCGTGCATGTCTGTTCCACCGAGAGATCCCCCGTGTCCCACCATGGAGTGACTTGGGGAGGAAAGTCCAGGATGATTCTGCCCCATGTGAGACATGGGCCCTAAAGATCCGAGTCCAGAGGGCCCGGGCCCCCCATGCAGTGGCGGAGGCATACCAGGAACGTCTTTCTGGCGTCTCTCGGCGGCCGCCCGACTCAAAACGTATTGGGCAGCGAATTGATGCTTGGGATCCATCCTCATGTTTTCCATATGGTGCAAGAGACCTATAAACAAAATAGACTCATGACAGTTTCTTAAAAATCAACAGCTCAATATATCAGTCAGTTTGGTAAGATTTATTTATTAGTAAAATTTATGATAATTTCTACAAAAGTGTAAGGTTTATCCATTTCATTTTGGATAATAAAAAAGTCGTTATTATGGTTTTGTGTTGAGAGAAAATG----------TTTTTTTAAATGGATCATTTAATCTTTTTAAATATTATATCTTAAAATTCTTAAGAATAATTTTTAAACTAAATTCTTTTTTTTTCAAAATGCGCCTTTGTTTCAGCCTAAAGAAAATGATTCAATTGGAGTCCAACAGACAGTACTTACAATTAGATTTAGATTAAAAGTGCTTTTAAGAATATTTTCATTACATAGAAAAATTAATTATTACA----------------------------
Ncoylei_Apalachia_N1195 ----------------------------AAATTCAAGAATATCATAAATATCTGGATTTAGAAATCGAGTTAATTTAAAATAAAGAATATCATAAAAAGCAAAGCGAAACAAGTCTGCCCTACGAAGTATAAAATAATAAAAATAAGTATTGTTTTACATAAACTTAACTAAAAACAATAAAGATTGCCACTTTGCCAGTAAACATTGCCACCCATAAATAGAATGTTTAAAAACAAACATGAAGTTGTGAATAAATTGTCAAGTTGAACTTGTCGAAACCAAAAAGATCTTTGTGACGTAGAGACAACGGCATTTCGTAAATGCCGCAGAGTCAAGTCTCTGCAGCTGAAGTAGAGCTTAACCATCGACCGCCGAAGTAGCTTGTAGGAAATGCATTCTCGAAGGACGCCTTTTTTGTATTCTGTAGGAAATGCACTTTTCGACTATTTGCCGGGGCTTCATCTCTTAGGAATGCTTTAAGACCTAAGTCGCTGGCATGAGAACCGGATCATGAAAGATTGAACTGAACTGTCTCGTGAACTTTCATACAAGCAGAAAACGAATTTCTGTTTTATGAATTAAAAATCCCTTCGAACAGGCTACTGGCCGTGGTGAGGACCAAGCAAAGGAAGTGGCTGGACACCGTGCATGTCTGTTCCACCGAGAGATCCCCCGTGTCCCACCATGGAGTGACTTGGGGAGGAAAGTCCAGGATGATTCTGCCCCATGTGAGACATGGGCCCTAAAGATCCGAGTCCAGAGGGCCCGGGCCCCCCATGCAGTGGCGGAGGCATACCAGGAACGTCTTTCTGGCGTCTCTCGGCGGCCGCCCGACTCAAAACGTATTGGGCAGCGAATTGATGCTTGGGATCCATCCTCATGTTTTCCATATGGTGCAAGAGACCTATAAACAAAATATACTCATGACAGTTTCTTAAAAATCAACAGCTCAATATATCAGTCAGTTTGGTAAGATTTATTTATTAGTAAAATTTATGATAATTTCTACAAAAGTGTAAGGCTTATCCATTTCATTTTGGATAATAAAAAAATCGTTATTATGGTTTTGTGTTGAGGGAAATTGTAATTTTATGTTTTTTTAAATGGATCATTTAATCTTTTTAAATCTTATATCTTAAAATTCTTAAGAATAATTTTTCAACTAAATTCTTTTTTT-TCAAAATGCGCCTTTGTTTCAGCCTAAAGAAAATGATTCAATTGAAGTCCAACAGGCAGTTCTTACAATTAGATTTAGATTAAAAGTGTTTTTAAGAATATTTTCAT----------------------------------------------------
Ncoylei_DinkinCove_N1118 -----------------------------------------------------------AGAAATCGAGTTAATTTAAAATAAAGAATATCATAAAAAGCAAAGCGAAACAAGTCTGCCCTACGAAGTATAAAATAATAAAAATAAGTATTGTTTTACACAAACTTAACTAAAAACAATAAAGATTGCCACTTTGCCAGTAAACATTGCCACCCATAAATAGAATGTTTAAAAACAAACATGAAGTTGTGAATAAATTGTCAAGTTGAACTTGTCGAAACCAAAAAGATCTTTGTGACGTAGAGACAACGGCATTTCGTAAATGCCGCAGAGTCAAGTCTCTGCAGCTGAAGTAGAGCTTAACCATCGACCGCCGAAGTAGCTTGTAGGAAATGCATTCTCGAAGGACGCCTTTTTTGTATTCTGTAGGAAATGCACTTTTCGACTATTTGCCGGGGCTTCATCTCTTAGGAATGCTTTAAGACCTAAGTCGCTGGCATGAGAACCGGATCATGAAAGATTGAACTGAACTGTCTCGTGAACTTTCATACAAGCAGAAAACGAATTTCTGTTTTATGAATTAAAAATCCCTTCGAACAGGCTACTGGCCGTGGTGAGGACCAAGCAAAGGAAGTGGCTGGACACCGTGCATGTCTGTTCCACCGAGAGATCCCCCGTGTCCCACCATGGAGTGACTTGGGGAGGAAAGTCCAGGATGATTCTGCCCCATGTGAGACATGGGCCCTAAAGATCCGAGTCCAGAGGGCCCGGGCCCCCCATGCAGTGGCGGAGGCATACCAGGAACGTCTTTCTGGCGTCTCTCGGCGGCCGCCCGACTCAAAACGTATTGGGCAGCGAATTGATGCTTGGGATCCATCCTCATGTTTTCCATATGGTGCAAGAGACCTATAAACAAAATATACTCATGACAGTTTCTTAAAAATCAACAGCTCAATATATCAGTCAGTTTGGTAAGATTTATTTATTAGTAAAATTTATGATAATTTCTACAAAAGTGTAAGGCTTATCCATTTCATTTTGGATAATAAAAAAATCGTTATTATGGTTTTGTGTTGAGGGAAATTGTAATTTTATGTTTTTTTAAATGGATCATTTAATCTTTTTAAATCTTATATCTTAAAATTCTTAAGAATAATTTTTCAACTAAATTCTTTTTTT-TCAAAATGCGCCTTTGTTTCAGCCTAAAGAAAATGATTCAATTGAAGTCCAACAGGCAGTTCTTACAATTAGATTTAGATTAA----------------------------------------------------------------------------
Ncoylei_TiptonCreek_N837 GTTAATAACAAATAGAGTACAATAATTAAAATTCAAGAATATCATAAATATCTGGATTTAGAAATCGAGTTAATTTAAAATAAAGAATATTATAAAAAGCAAAGCGAAACAAGTCTGCCCTACGAAGTATAAAATAATAAAAATAAGTATTGTTTTACATAAACTTAACTAAAAACAATAAAGATTGCCACTTTGCCAGTAAACATTGCCACCCATAAATAGAATGTTTAAAAACAAACATGAAGTTGTGAATAAATTGTCAAGTTGAACTTGTTGAAATCAAAAAGATCTTTGTGACGTAGAGACAACGGCATTTCGTAAATGCCGCAGAGTCAAGTCTCTGCAGCTGAAGTAGAGCTTAACCATCGACCGCCGAAGTAGCTTGTAGGAAATGCATTCTCGAAGGACGCCTTTTTTGTATTCTGTAGGAAATGCACTTTTCGACTATTTGCCGGGGCTTCATCTCTTAGGAATGCTTTAAGACCTAAGTCGCTGGCATGAGAACCGGATCATGAAAGATTGAACTGAACTGTCTCGTGAACTTTCATACAAGCAGAAAACGAATTTCTGTTTTATGAATTAAAAATCCCTTCGAACAGGCTACTGGCCGTGGTGAGGACCAAGCAAAGGAAGTGGCTGGACACCGTGCATGTCTGTTCCACCGAGAGATCCCCCGTGTCCCACCATGGAGTGACTTGGGGAGGAAAGTCCAGGATGATTCTGCCCCATGTGAGACATGGGCCCTAAAGATCCGAGTCCAGAGGGCCCGGGCCCCCCATGCAGTGGCGGAGGCATACCAGGAACGTCTTTCTGGCGTCTCTCGGCGGCCGCCCGACTCAAAACGTATTGGGCAGCGAATTGATGCTTGGGATCCATCCTCATGTTTTCCATATGGTGCAAGAGACCTATAAACAAAATATACTCATGACAGTTTCTTAAAAATCAACAGCTCAATATATCAGTCAGTTTGGTAAGATTTATTTATTAGTAAAATTTATGATAATTTTTACAAAAGTGTAAGGCTTATCCATTTCATTTTGGATAATAAAAAAATCGTTATTATGGTTTTGTGTTGAGAGAAATTGTAATTTTATGTTTTTTTAAATGGATCATTTAATCTTTTTAAATCT--TATCTTAAAATTCTTAAGAATAATTTTTCAACTAAATTCTTTTTTT-TCAAAATGCGTATTTGTTTCAGCCTAAAGAAAATGATTCAATTGAAGTCCAACAGGCAGTTCTTACAATTAGATTTAGATTAAAAGTGTTTTTAAGAATATTTCCATTACATAGAAAAATTCATTATTACAAAGCATCATAATGAG-------------
Ncressleri_AndersonSpringCave_G2075 GTTAATAACAAATAG--TACAATAATTAAAATTCAAGAATATCATAAGTATCTGAATTTAGAAATCGAGTTAATTTCAAATAAAGAATACCATAAAAAGCAAAGCAAAACAAGTCTGTCCTACGAAGTATAAAATAATAAAAA---GTATTGTTTTACATAAACTTAACTAAAAACAATGAAGATTGCCACTTTGCCAGTAAACATTGCCACCCATAAATAAAATGTTTAAAAACAAACATGAAGTTGTGAATAAATTGTCAAGTTGAACTTGCGGAAACCAAAAAGATCTTTGTGACGTAGAGACAACGGCATTTCGTAAATGCCGCAGAGTCAAGTCTCTGCAGCTGAAGTAGAGCTTAACCATCGACCGCCGAAGTAGCTTGTAGGAAATGCATTCTCGAAGGACGCCTTTTTTGTATTCTGTAGGAAATGCACTTTTCGACTATTTGCCGGGGCTTCATCTCTTAGGAATGCTTTAAGACCTAAGTCGCTGGCATGAGAACCGGATCATGAAAGATTGAACTGAACTGTCTCGTGAACTTTCATACAAGCAGAAAACGAATTTCTGTTTTATGAATTAAAAATCCCTTCGAACAGGCTACTGGCCGTGGTGAGGACCAAGCAAAGGAAGTGGCTGGACACCGCGCATGTCTGTTCCACCGAGAGATCCCCCGTGTCCCACCATGGAGTGACTTGGGGAGGAAAGTCCAGGATGATTCTGCCCCATGTGAGACATGGGCCCTAAAGATCCGAGTCCAGAGGGCCCGGGCCCCCCATGCAGTGGCGGAGGCATACCAGGAACGTCTTTCTGGCGTCTCTCGGCGGCCGCCCGACTCAAAACGTATTGGGCAGCGAATTGATGCTTGGGATCCATCCTCATGTTTTCCATATGGTGCAAGAGACCTATAAACAAAATATACTTATGACAGTTTCTTAAAAATCAAAAGCTCAATATATCAGTCAGTTTGGTAATATTTATTTATTAGTAAAATTTATGATATTTTCTACGAAAGTGGAAGGTTTATTCATTTCATTTTAGATAATAAAAAAATTAATATTATGGTTTTGTGTTTAGAGAAATTATAATTTTATGTTTTTTTAAATGGATCAATTAATCTTTTTTAATCTTATATTTTAAAATTCTTAAGAATCATTTTACAACTAAATTCTTTTTTTTTCAAAATGCACCTTTGTTTCAGCCTAAAGAAAATGATTCAATTGGAGTCCAAAAGGCAGTCCTAACAT------TTAGATTAAAAGTGTTTTTAAGAATATTTTCATCACATAGAAAAATTAATTATTACAAAGCATTATAATGAGTAGATAAGATTAT
Ncressleri_PigeonCave_G2077 GTTAATAACAAATAG--TACAATAATTAAAATTCAAGAATATCATAAGTATCTGAATTTAGAAATCGAGTTAATTTCAAATAAAGAATACCATAAAAAGCAAAGCAAAACAAGTCTGTCCTACGAAGTATAAAATAATAAAAA---GTATTGTTTTACATAAACTTAACTAAAAACAATGAAGATTGCCACTTTGCCAGTAAACATTGCCACCCATAAATAAAATGTTTAAAAACAAACATGAAGTTGTGAATAAATTGTCAAGTTGAACTTGCGGAAACCAAAAAGATCTTTGTGACGTAGAGACAACGGCATTTCGTAAATGCCGCAGAGTCAAGTCTCTGCAGCTGAAGTAGAGCTTAACCATCGACCGCCGAAGTAGCTTGTAGGAAATGCATTCTCGAAGGACGCCTTTTTTGTATTCTGTAGGAAATGCACTTTTCGACTATTTGCCGGGGCTTCATCTCTTAGGAATGCTTTAAGACCTAAGTCGCTGGCATGAGAACCGGATCATGAAAGATTGAACTGAACTGTCTCGTGAACTTTCATACAAGCAGAAAACGAATTTCTGTTTTATGAATTAAAAATCCCTTCGAACAGGCTACTGGCCGTGGTGAGGACCAAGCAAAGGAAGTGGCTGGACACCGTGCATGTCTGTTCCACCGAGAGATCCCCCGTGTCCCACCATGGAGTGACTTGGGGAGGAAAGTCCAGGATGATTCTGCCCCATGTGAGACATGGGCCCTAAAGATCCGAGTCCAGAGGGCCCGGGCCCCCCATGCAGTGGCGGAGGCATACCAGGAACGTCTTTCTGGCGTCTCTCGGCGGCCGCCCGACTCAAAACGTATTGGGCAGCGAATTGATGCTTGGGATCCATCCTCATGTTTTCCATATGGTGCAAGAGACCTATAAACAAAATATACTTATGACAGTTTCTTAAAAATCAAAAGCTCAATATATCAGTCAGTTTGGTAATATTTATTTATTAGTAAAATTTATGATATTTTCTACGAAAGTGGAAGGTTTATTCATTTCATTTTAGATAATAAAAAAATTAATATTATGGTTTTGTGTTTAGAGAAATTATAATTTTATGTTTTTTTAAATGGATCAATTAATCTTTTTTAATCTTATATTTTAAAATTCTTAAGAATCATTTTACAACTAAATTCTTTTTTTTTCAAAATGCACCTTTGTTTCAGCCTAAAGAAAATGATTCAATTGGAGTCCAAAAGGCAGTCCTAACAT------TTAGATTAAAAGTGTTTTTAAGAATATTTTCATCACATAGAAAAATTAATTATTACAAAGCATTATAATGAGTAGATAAGATTAT
Ncrosbyi_MtMitchell_N210 --------------------------------------------------------------------------------------------------------------------GTACTACTAAGTATAAAATAATAAAAATAAGTATTGTTTTACATAAACTTAACTGAAAACAATAAAGATTGCCACTTTGCCAGTAAACATTGCCACCCATAAATAAAATGCTTAAAAACAAACATGAAGTTGTGAATAAATTGTCAAGTTGAACTTGCGGAAACCAAAAAGATCTTTGTGACGTAGAGACAACGGCATTTCGTAAATGCCGCAGAGTCAAGTCTCTGCAGCTGAAGTAGAGCTTAACCATCGACCGCCGAAGTAGCTTGTAGGAAATGCATTCTCGAAGGACGCCTTTTTTGTATTCTGTAGGAAATGCACTTTTCGACTATTTGCCGGGGCTTCATCTCTTAGGAATGCTTTAAGACCTAAGTCGCTGGCATGAGAACCGGATCATGAAAGATTGAACTGAACTGTCTCGTGAACTTTCATACAATCAGAAAACGAATTTCTGTTTTATGAATTAAAAATCCCTTCGAACAGGCTACTGGCCGTGGTGAGGACCAAGCAAAGGAAGTGGCTGGACACCGTGCATGTCTGTTCCACCGAGAGATCCCCCGTGTCCCACCATGGAGTGACTTGGGGAGGAAAGTCCAGGATGATTCTGCCCCATGTGAGACATGGGCCCTAAAGATCCGAGTCCAGAGGGCCCGGGCCCCCCATGCAGTGGCGGAGGCATACCAGGAACGTCTTTCTGGCGTCTCTCGGCGGCCGCCCGACTCAAAACGTATTGGGCAGCGAATTGATGCTTGGGATCCATCCTCATGTTTTCCATATGGTGCAAGAGACCTATAAACAAAATATACTCATGACAGTTTCTTAAAAATCAATAGCTCAATATATTAGTCAATTTGGTAAGATTTATTTATTAGTAAAATTTATGATATTTTCTACGAAAGTGTAAGG-----CCATTTCATTTTGGATAATAAAAAA-TCGTTATTATGGTTTTGCGTTTAGAGAAATTGTAATTTTATGTTTTTTTAAATGGATCAATTAATCTTTTTTAATCTTATATTTTAAAATTCTTAAGAATCATTTTTCAACTAAATTCTTTTTTTTTCAAAATGCACTTTTGTTTCAGCCTAAAGAAAATGATTCAATTGGAGTCCAACAGGCAGTCCTTACAATTAGATTGAGATTAAAAGTGTTTTTAAGAATATTTTCATGACATAGAAAAAATAATTATTACAAAGCATTATAATGAGTAGATAAGATTAT
Ncrosbyi_PricesCrk_N1143 GTTAATAACAAATAGAGTACAATAATTAAAATTCAAGAATATCATAAATATCTGAATTTAGAAATCGAGTTAATTTAAAATAAAGAATATCATAAAAAGCAAAGCGAAACAAGTCTGTACTACTAAGTATAAAATAATAAAAATAAGTATTGTTTTACATAAACTTAACTGAAAACAATAAAGATTGCCACTTTGCCAGTAAACATTGCCACCCATAAATAAAATGCTTAAAAGCAAACATGAAGTTGTGAATAAATTGTCAAGTTGAACTTGCGGAAACCAAAAAGATCTTTGTGACGTAGAGACAACGGCATTTCGTAAATGCCGCAGAGTCAAGTCTCTGCAGCTGAAGTAGAGCTTAACCATCGACCGCCGAAGTAGCTTGTAGGAAATGCATTCTCGAAGGACGCCTTTTTTGTATTCTGTAGGAAATGCACTTTTCGACTATTTGCCGGGGCTTCATCTCTTAGGAATGCTTTAAGACCTAAGTCGCTGGCATGAGAACCGGATCATGAAAGATTGAACTGAACTGTCTCGTGAACTTTCATACAAGCAGAAAACGAATTTCTGTTTTATGAATTAAAAATCCCTTCGAACAGGCTACTGGCCGTGGTGAGGACCAAGCAAAGGAAGTGGCTGGACACCGTGCATGTCTGTTCCACCGAGAGATCCCCCGTGTCCCACCATGGAGTGACTTGGGGAGGAAAGTCCAGGATGATTCTGCCCCATGTGAGACATGGGCCCTAAAGATCCGAGTCCAGAGGGCCCGGGCCCCCCATGCAGTGGCGGAGGCATACCAGGAACGTCTTTCTGGCGTCTCTCGGCGGCCGCCCGACTCAAAACGTATTGGGCAGCGAATTGATGCTTGGGATCCATCCTCATGTTTTCCATATGGTGCAAGAGACCTATAAACAAAATATACTCATGACAGTTTCTTAAAAATCAATAGCTCAATATATCAGTCAATTTGGTAAG-----------------ATTTATGATATTTTCTACGAAAGTGTAAGG-----CCATTTCATTTTGGATAATAAAAAA-TCGTTATTATGGTTTTGCGTTTAGAGAAATTGTAATTTTATGTTTTTTTAAATGGATCAATTAATCTTTTTTAATCTTATATTTTAAAATTCTTAAGAATCATTTTTCAACTAAATTCTTTTTTTTTCAAAATGCACTTTTGTTTCAGCCTAAAGAAAATGATTCAATTGGAGTCCAACAGGCAGTCCTTACAATTAGATTGAGATTAAAAGTGTTTTTAAGAATATTTTCATTACATAGAAAAATTAATTATTACAAAGCATTATAATGAGTAGATAAGATTAT
Ncrosbyi_ShufordCrk_N1148 -------------------------------------------------------------------------------------------------------------------------------------------------------------------------------------------------------------------------------------------------------------------------------------------------------------------------------------------------------------------------------------------------------------------------------------------GGAAATGCACTTTTCGACTATTTGCCGGGGCTTCATCTCTTAGGAATGCTTTAAGACCTAAGTCGCTGGCATGAGAACCGGATCATGAAAGATTGAACTGAACTGTCTCGTGAACTTTCATACAAGCAGAAAACGAATTTCTGTTTTATGAATTAAAAATCCCTTCGAACAGGCTACTGGCCGTGGTGAGGACCAAGCAAAGGAAGTGGCTGGACACCGTGCATGTCTGTTCCACCGAGAGATCCCCCGTGTCCCACCATGGAGTGACTTGGGGAGGAAAGTCCAGGATGATTCTGCCCCATGTGAGACATGGGCCCTAAAGATCCGAGTCCAGAGGGCCCGGGCCCCCCATGCAGTGGCGGAGGCATACCAGGAACGTCTTTCTGGCGTCTCTCGGCGGCCGCCCGACTCAAAACGTATTGGGCAGCGAATTGATGCTTGGGATCCATCCTCATGTTTTCCATATGGTGCAAGAGACCTATAAACAAAATATACTCATGACAGTTTCTTAAAAATCAATAGCTCAATATATTAGTCAATTTGGTAAGATTTATTTATTAGTAAAATTTATGATATTTTCTACGAAAGTGTAAGG-----TCATTTCATTTTGGATAATAAAAAA-TCGTTATTATGGTTTTGCGTTTAGAGAAATTGTAATTTTATGTTTTTTTAAATGGATCAATTAATTTTTTTTAATCTTATATTTTAAAATTCTTAAGAATCATTTTTCAACTAAATTCTTTTTTTTTCAAAATGCACTTTTGTTTCAGCCTAAAGAAAATGATTCAATTGGAGTCCAACAGGCAGTCCTTACAATTAGATTGAGATTAAAAGTGTTTTTAAGAATATTTTCATGACATAGAAAAAA---------------------------------------
Ndellingeri_BullpenBridge_N109 -------------------------------------------------------------AAATCGAATTAATTTAAAATAAAGAATATCATAAAAAGCAAAGCGAAACAAGTCTGCCCTACGAAGTATAAAATAATAAAAATAAGAATTGTTTTACATAAACTTAACTAAAAACAATAAAGATTGCCACTTTGCCAGTAAACATTGCCACCCATAAATAAAATGTTTAAAAACAAACTTGAAGTTATGAATAAATTGTCAAGTTGAACTTGCGGAAACCAAAAAGATCTTTGTGACGTAGAGACAACGGCATTTCTTAAATGCCGCAGAGTCAAGTCTCTGCAGCTGAAGTAGAGCTTAACCATCGACCGCCGAAGTAGCTTGTAGGAAATGCATTCTCGAGGGACGCCTTTTTTGTATTCTGTAGGAAATGCACTTTTCGACTATTTGCCGGGGCTTCATCTCTTAGGAATGCTTTAAGACCTAAGTCGCTGGCATGAGAACCGGATCATGAAAGATTGAACTGAACTGTCTCGTGAACTTTCATACAAGCAGAAAACGAATTTCTGTTTTATGAATTAAAAATCCCTTCGAACAGGCTACTGGCCGTGGTGTGGACCAAGCAAAGGAAGTGGCTGGACACCGTGCATGTCTGTTCCACCGAGAGATCCCCCGTGTCCCACCATGGAGTGACTTGGGGAGGAAAGTCCAGGATGATTCTGCCCCATGTGAGACATGGGCCCTAAAGATCCGAGTCCAGAGGGCCCGGGCCCCCCATGCAGTGGCGGAGGCATACCAGGAACGTCTTTCTGGCGTCTCTCGGCGGCCGCCCGACTCAAAACGTATTGGGCAGCGAATTGATGCTTGGGATCCATCCTCATGTTTTCCATATGGTGCAAGAGACCTATAAACAAAATATACTCATGACAGTTTCTTAAAAATCAACAGCTCAATATATCAGCCAGTTTGGTAAGATTTATTTATTAGTAAAATTTATGATAATTTCTACAAAAGTGTAAGGTTTATCCATTTCATCTTGGATAATAAAAAAATCGTTATTATGGTTTTGTGTTGAGAGAAATTGTAATTTTATGTTTTTTTAAATGGATCATTTAATCTTTTTAAATCTTATATCTTAAAATTCTTAAGAATAATTTTTCAACTAAATTCTTTTTTTTTCAAAATGTGCCTTTGTTTCAGCCTAAAGAAAATGATTCAATTGGAGTCCAACAGGTAGTACTTACAATTAGATTTAGATTAAAAGTGTTTTTAAGGATATTTTCATTACATAAAA-------------------------------------------
Ndellingeri_WhitewFalls_N887 -----------------------------------------------------------------------------------------TCATAAAAAGCAAAGCGAAACAAGTCTGCCCTACGAAGTATAAAATAATAAAAATAAGTATTGTTTTACATAAACTTAACTAAAAACAATAAAGATTGCCACTTTGCCAGTAAACATTGCCACCCATAAATAAAATGTTTAAAAACAAACTTGAAGTTATGAATAAATTGTCAAGTTGAACTTGCGGAAACCAAAAAGATCTTTGTGACGTAGAGACAACGGCATTTCTTAAATGCCGCAGAGTCAAGTCTCTGCAGCTGAAGTAGAGCTTAACCATCGACCGCCGAAGTAGCTTGTAGGAAATGCATTCTCGAGGGACGCCTTTTTTGTATTCTGTAGGAAATGCACTTTTCGACTATTTGCCGGGGCTTCATCTCTTAGGAATGCTTTAAGACCTAAGTCGCTGGCATGAGAACCGGATCATGAAAGATTGAACTGAACTGTCTCGTGAACTTTCATACAAGCAGAAAACGAATTTCTGTTTTATGAATTAAAAATCCCTTCGAACAGGCTACTGGCCGTGGTGTGGACCAAGCAAAGGAAGTGGCTGGACACCGTGCATGTCTGTTCCACCGAGAGATCCCCCGTGTCCCACCATGGAGTGACTTGGGGAGGAAAGTCCAGGATGATTCTGCCCCATGTGAGACATGGGCCCTAAAGATCCGAGTCCAGAGGGCCCGGGCCCCCCATGCAGTGGCGGAGGCATACCAGGAACGTCTTTCTGGCGTCTCTCGGCGGCCGCCCGACTCAAAACGTATTGGGCAGCGAATTGATGCTTGGGATCCATCCTCATGTTTTCCATATGGTGCAAGAGACCTATAAACAAAATATACTCATGACAGTTTCTTAAAAATCAACAGCTCAATATATCAGCCAGTTTGGTAAGATTTATTTATTAGTAAAATTTATGATAATTTCTACAAAAGTGTAAGGTTTATCCATTTCATCTTGGATAATAAAAAAATCGTTATTATGGTTTTGTGTTGAGAGAAATTGTAATTTTATGTTTTTTTAAATGGATCATTTAATCTTTTTAAATCTTATATCTTAAAATTCTTAAGAATAATTTTTCAACTAAATTCTTTTTTTTTCAAAATGCGCTTTTGTTTCAGCCTAAAGAAAATGATTCAATTGGAGTCCAACAGGTAGTACTTACAATTAGATTTAGATTAAAAGTGTTTTTAAGAATATTTTCATTACATAAAAAAATTAATTTTTACAAAGCATCATAATGAGTAGATAACATTAT
Ndilutus_GrassyCreek_N670 -----------------------------------------------------------------------------------------------------------------------------------------------------------------------------------------------------------CATTGCCACCCATAAATAAAATGTTTAAAAACAAACATGAAGTTGTGAATAAATTGTCAAGTTGAACTTGCGGAAACCAAAAAGATCTTTGTGACGTAGAGACAACGGCATTTCGTAAATGCCGCAGAGTCAAGTCTCTGCAGCTGAAGTAGAGCTTAACCATCGACCGCCGAAGTAGCTTGTAGGAAATGCATTCTCGAAGGACGCCTTTTTTGTATTCTGTAGGAAATGCACTTTTCGACTATTTGCCGGGGCTTCATCTCTTAGGAATGCTTTAAGACCTAAGTCGCTGGCATGAGAACCGGATCATGAAAGATTGAACTGAACTGTCTCGTGAACTTTCATACAAGCAGAAAACGAATTTCTGTTTTATGAATTAAAAATCCCTTCGAACAGGCTACTGGCCGTGGTGAGGACCAAGCAAAGGAAGTGGCTGGACACCGTGCATGTCTGTTCCACCGAGAGATCCCCCGTGTCCCACCATGGAGTGACTTGGGGAGGAAAGTCCAGGATGATTCTGCCCCATGTGAGACATGGGCCCTAAAGATCCGAGTCCAGAGGGCCCGGGCCCCCCATGCAGTGGCGGAGGCATACCAGGAACGTCTTTCTGGCGTCTCTCGGCGGCCGCCCGACTCAAAACGTATTGGGCAGCGAATTGATGCTTGGGATCCATCCTCATGTTTTCCATATGGTGCAAGAGACCTATAAACAAAATATACTCATGACAGTTTCTTAAAAATCAACAGTTCAATATATCAG----------------------------------------------------------------------------------------------------------------------------------------------------------------------------------------------------------------------------------------------------------------------------------------------------------------------------------------------------------------------------------------
Nesticus_nahaunus_Mexico_G2881 GCTAATAGCAAATAGAGTACAATAATTAAAATTCAAGGATATCATAAATATCTGAATTTAGAAATAGAGTTAATTTAAAATAAAGAATATCATAAAAAGCAAAGAGAAACAAGTCTGTCCTACGAAGTATAAAATAATAAAAATAAGTATTGTTTTACATAAACTTAACTAAAAACAATAAAGATTGCCACTTTGCCAGTAAAAATTGCCACCCATAAATAAAATGTTTAAAAACAAACATGAAGTTGTGAGTAAATTGTCAAGTTGAACTTGCGGAAACCAAAAAGATCTTTGTGACGTAGAGACAACGGCATTTCGTAAATTCCGCAGAGTCAAGTCTCTGCAGCTGAAGTAGAGCTTAACCATCGACCGCCGAAGTAGCTTGTAGGAAATGCATTCTCGAAGGACGCC-TTTTTGTATTCTGTAGGAAATGCACTTTTCGACTATTTGTCGGGGCTTCATCTCTTAGGAATGCTTTAAGACCTAAGTCGCTGGCATGAGAACCGGATCATGAAAGATTGAACTGAACTGTCTCGTGAACTTTCATACAAGCAGAAAACGAATTTCTGTTTTATGAATTAAAAATCCCTTCGAACAGGCTACTGGCCGTGGTGAGGACCAAGCAAAGGAAGTGGCTGGACACCGTGCATGTCTGTTCCACCGAGAGATCCCCCGTGTCCCACCATGGAGTGACTTGGGGAGGAAAGTCCAGGATGATTCTGCCCCATGTGAGACATGGGCCCTAAAGATCCGAGTCCAGAGGGCCCGGGCCCCCCATGTAGTGGCGGAGGCATGCCAGGAACGTCTTTCTGGCGTCTCTCGGCGGCCGCCCGACTCAAAACGTATTGGGCAGCGAATTGATGCTTGGGATCCATCCTCATGTTTTCCATATGGTGCAAGAGACCTACAAGCAAAATAGACTCATGACATTTTCTTAAAAATCAGCAGCTCAATATATAAGTCAGTTTGGTAAGATTTATTTATTAGTAAAAATTATGATATTTTCCACAAAAGTGTAAGTTTTATTCATTTCATTTTGGATAAT---------------------TTTGGTTTAGAGAAATTGTAATCTTATGTTTTTTTAAATGGATCAATAATTTTTTTTCAATTTTATATTTTAAAATTCTTAAATACCCTTTTTCAACA------TTTTTTTTTCAAAATGCACCTTTGTTTCAGCCTAAAGAAAATTATTCAATTGGAGTTCAACAGGAAGTCCTTACAATTTGATTTAGATTAAAAGTGTTTTTAAGAATATTTTCCTTACATAGAAAAATTAATTATTACAAAGCATTATAATGAGTATATAAGATTAT
Nfridelli_LittlePigeon_N262 ----------------------------------AAGAATATCATAAATA---------AGAAATCGAATTAATTTAAAATAAGGAATATCATAAAAAGCAAAGCGAAACAAGTCTGTCCTACGAAGTATAAAATAATAAAAATAAGTATTGTTTTACATAAACTTAACTAGAAACAATAAAGATTGCCACTTTGCCAGTAAACATTGCCACCCATAAATAAAATGTTTAAAAACAAACATGAAGTTGTGAATAAATTGTCAAGTTGAACTTGCGGAAACCAAAAAGATCTTTGTGACGTAGAGACAACGGCATTTCGTAAATGCCGCAGAGTCAAGTCTCTGCAGTTGAAGTAGAGCTTAACCATCGACCGCCGAAGTAGCTTGTAGGAAATGCATTCTCGAAGGACGCCTTTTTTGTATTCTGTAGGAAATGCACTTTTCGACTATTTGCCGGGGCTTCATCTCTTAGGAATGCTTTAAGACCTAAGTCGCTGGCATGAGAACCGGATCATGAAAGATTGAACTGAACTGTCTCGTGAACTTTCATACAAGCAGAAAACGAATTTCTGTTTTATGAATTAAAAATCCCTTCGAACAGGCTACTGGCCGTGGTGAGGACCAAGCAAAGGAAGTGGCTGGACACCGTGCATGTCTGTTCCACCGAGAGATCCCCCGTGTCCCACCATGGAGTGACTTGGGGAGGAAAGTCCAGGATGATTCTGCCCCATGTGAGACATGGGCCCTAAAGATCCGAGTCCAGAGGGCCCGGGCCCCCCATGCAGTGGCGGAGGCATACCAGGAACGTCTTTCTGGCGTCTCTCAGCGGCCGCCCGACTCAAAACGTATTGGGCAGCGAATTGATGCTTGGGATCCATCCTCATGTTTTCCATATGGTGCAAGAGACCTATAAACAAAATATACTCATGACAGTTTCTTAAAAATCAACAGCTCAATACATCAGTCAGTTTGGTAAGATTTATTTATTAGTAAAATTTATGATAATTTCTACAAAAGTGTAAGGTTTATCCATTTCATTTTGGATAATAAAAAAGTCGTTATTATGGTTTTGTTTTGTGAGAAATTGTAATTTTATGTTTTTTTAAATGGATCATTTAATCTTTTTAAATCTTATATCTTAAAATTCTTAAGAATAATTTTTCAACTAAATTCTTTTTTTTCCAAAATGCGTCTTTGTTTCAGCCTAAAGAAAATGATTCAATTGGAGTCCAACAGGCAGTACTTACAATTAGATTTAGATTAAAAGTGTTTTTAAGAATATTTTCATTACATAAAAAAATTAATTATTACAAAGCATCATAATGAGTAGATAAGATTAT
Nfurtivus_HugdenBranch_G3175 GTTAATAACAAATAGAGTACAATAATTAAAATTCAAGAATATCATAAATATCTGAATTTAGAAATCGAGTTAATTTAAAATAAAGAATATCATAAAAAGCAAAGCGAAACAAGTCTGTCCTACGAAGTATAAAATAATAAAAATAAGTATTGTTTTACATAAACTTAACTAAAAACAATAAAGATTGCCACTTTGCCAGTAAACATTGCCACCCATAAATAAAAAGTTTAAAAACAAACATGAAGTTATGAATAAATTGTCAAGTTGAACTTGCGGAAACCAAAAAGATCTTTGTGACGTAGAGACAACGGCATTTCGTAAATGCCGCAGAGTCAAGTCTCTGCAGCTAAAGTAGAGCTTAACCATCGACCGCCGAAGTAGCTTGTAGGAAATGCATTCTCGAAGGACGCCTTTTTTGTATTCTGTAGGAAATGCACTTTTCGACTATTTGCCGGGGCTTCATCTCTTAGGAATGCTTTAAGACCTAAGTCGCTGGCATGAGAACCGGATCATGAAAGATTGAACTGAACTGTCTCGTGAACTTTCATACAAGCAGAAAACGAATTTCTGTTTTATGAATTAAAAATCCCTTCGAACAGGCTACTGGCCGTGGTGAGGACCAAGCAAAGGAAGTGGCTGGACACCGTGCATGTCTGTTCCACCGAGAGATCCCCCGTGTCCCACCATGGAGTGACTTGGGGAGGAAAGTCCAGGATGATTCTGCCCCATGTGAGACATGGGCCCTAAAGATCCGAGTCCAGAGGGCCCGGGCCCCCCATGCAGTGGCGGAGGCATACCAGGAACGTCTTTCTGGCGTCTCTCGGCGGCCGCCCGACTCAAAACGTATTGGGCAGCGAATTGATGCTTGGGATCCATCCTCATGTTTTCCATATGGTGCAAGAGACCTATAAACAAAATATACTCATGACAGTTTCTTAAAAAACAACAGCTCAATATATCAGTCAGTTTGGTAAGATTTATTTATTTGTAAAATTTATGATAATTTCTACAAAAGTGTAAAGTTTATCCATTTCATTTTGGATAATAAAAAAG---TCGTTTTGGTTTTGCGTTGAGAGAAATTGTAATTTTATGTTTTTTTAAATGGATCATTTAATCTTTTTAAATCTTATATCTTAAAATTCTTAAGAATAATTTTTCAACTAAATTTTTTTTTT--CAAAGTGCGCCTTTGTTTCAGCCTAAATAAAATGATTCAATTGGAGTCCAACAGGCAGTTCTTACAATTAGATTTAGATTAAAAGTGTTTTTAAGAATATTTTCATTACATAGAAAAATTAATTATTACAAAGCATCATAATGAGTAGATAAGATTAT
Nfurtivus_RaccoonMtn_N1026 GTTAATAACAAATAGAGTACAATAATTAAAATTCAAGAATATCATAAATATCTGAATTTAGAAATCGAGTTAATTTAAAATAAAGAATATCATAAAAAGCAAAGCGAAACAAGTCTGTCCTACGAAGTATAAAATAATAAAAATAAGTATTGTTTTACATAAACTTAACTAAAAACAATAAAGATTGCCACTTTGCCAGTAAACATTGCCACCCATAAATAAAAAGTTTAAAAACAAACATGAAGTTATGAATAAATTGTCAAGTTGAACTTGCGGAAACCAAAAAGATCTTTGTGACGTAGAGACAACGGCATTTCGTAAATGCCGCAGAGTCAAGTCTCTGCAGCTAAAGTAGAGCTTAACCATCGACCGCCGAAGTAGCTTGTAGGAAATGCATTCTCGAAGGACGCCTTTTTTGTATTCTGTAGGAAATGCACTTTTCGACTATTTGCCGGGGCTTCATCTCTTAGGAATGCTTTAAGACCTAAGTCGCTGGCATGAGAACCGGATCATGAAAGATTGAACTGAACTGTCTCGTGAACTTTCATACAAGCAGAAAACGAATTTCTGTTTTATGAATTAAAAATCCCTTCGAACAGGCTACTGGCCGTGGTGAGGACCAAGCAAAGGAAGTGGCTGGACACCGTGCATGTCTGTTCCACCGAGAGATCCCCCGTGTCCCACCATGGAGTGACTTGGGGAGGAAAGTCCAGGATGATTCTGCCCCATGTGAGACATGGGCCCTAAAGATCCGAGTCCAGAGGGCCCGGGCCCCCCATGCAGTGGCGGAGGCATACCAGGAACGTCTTTCTGGCGTCTCTCGGCGGCCGCCCGACTCAAAACGTATTGGGCAGCGAATTGATGCTTGGGATCCATCCTCATGTTTTCCATATGGTGCAAGAGACCTATAAACAAAATATACTCATGACAGTTTCTTAAAAAACAACAGCTCAATATATCAGTCAGTTTGGTAAGATTTATTTATTTGTAAAATTTATGATAATTTCTACAAAAGTGTAAAGTTTATCCATTTCATTTTGGATAATAAAAAAG---TCGTTTTGGTTTTGCGTTGAGAGAAATTGTAATTTTATGTTTTTTTAAATGGATCATTTAATCTTTTTAAATCTTATATCTTAAAATTCTTAAGAATAATTTTTCAACTAAATTTTTTTTTT-TCAAAGTGCGCCTTTGTTTCAGCCTAAATAAAATGATTCAATTGGAGTCCAACAGGCAGTTCTTACAATTAGATTTAGATTAAAAGTGTTTTTAAGAATATTTTCATTACATAGAAAAATTAATTATTACAAAGCATCATAATGAGTAGATAAGATTAT
Ngeorgia_Sittons_N073 GTTAATAACAAATAGAATACAATAATTAAAATTCAAGAATATCATAAATATCTGGATTTAGAAATCGAGTTAATTTAAAATAAAGAATATCATAAAAGGCAAAGCGAAACAAGTCTGTCCTACGAAGTATAAAATAATAAAAATAAGTATTGTTTTACATAAACTTAACTAAAAACAATAAAGATTGCCACTTTGCCAGTAAACATTGCCACCCATAAATAAAATGTTTAAAAACAAACATGAAGTTGTGAATAAATTGTCAAGTTGAACTTGCGGAAACCAAAAAGATCTTTGTGACGTAGAGACAACGGCATTTCGTAAATGCCGCAGAGTCAAGTCTCTGCAGCTGAAGTAGAGCTTAACCATCGACCGCCGAAGTAGCTTGTAGGAAATGCATTCTCGAAGGACGCCTTTTTTGTATTCTGTAGGAAATGCACTTTTCGACTATTTGCCGGGGCTTCATCTCTTAGGAATGCTTTAAGACCTAAGTCGCTGGCATGAGAACCGGATCATGAAAGATTGAACTGAACTGTCTCGTGAACTTTCATACAAGCAGAAAACGAATTTCTGTTTTATGAATTAAAAATCCCTTCGAACAGGCTACTGGCCGTGGTGAGGACCAAGCAAAGGAAGTGGCTGGACACCGTGCATGTCTGTTCCACCGAGAGATCCCCCGTGTCCCACCATGGAGTGACTTGGGGAGGAAAGTCCAGGATGATTCTGCCCCATGTGAGACATGGGCCCTAAAGATCCGAGTCCAGAGGGCCCGGGCCCCCCATGCAGTGGCGGAGGCATACCAGGAACGTCTTTCTGGCGTCTCTCGGCGGCCGCCCGACTCAAAACGTATTGGGCAGCGAATTGATGCTTGGGATCCATCCTCATGTTTTCCATATGGTGCAAGAGACCTATAAACAAAATATACTCATGACAG-TTCTTAAAAATCAACAGCTCAATATATCAGTCAGTTTGGTAAGATTTATTTATTAGTAAAATTTATGATAATTTCTACAAAAGTGTAAGGTTTATCCATTTCATTTTGGATAATAAAAAAGTCGTTATTATGGTTTTGTGTTGAGAGAAAATGTT--------TTTTTCTAAAAGGATCATTTAATTTTTTAAAATCTTACATCTTAAAATTCTTAAGAATAATTTATCAACTAAATTCTTTTTTT-----CATGCGCCTTTGTTTCAGCCTAAAGAAAATGATCCAATTGGAGTCCAACAGGCAGATCTTACAA------TTAGATTAAAAGTATCTTTAAGAATATTTTCATTACATAGAAAAATTAATTATTACAAAGCATCATACTGAGTAGATAAGATTAT
Ngertschi_CedarCreek_N351 GTTAATAACAAATAGAGTACAATAATTAAAATTCAAGAATATCATAAATATCTGAATTTAGAAATCGAGTTAATTTAAAATAAAGAATATCATAAAAAGCAAAGCGAAACAAGTCTGTACTACG---------------AAAATAAGTATTGTTTTACATAAACTTAACTGAAAACAATAAAGATTGCCACTTTGCCAGTAAACATTGCCACCCATAAATAAAATGCTTAAAAACAAACATGAAGTTGTGAATAAATTGTCAAGTTGAACTTGCGGAAACCAAAAAGATCTTTGTGACGTAGAGACAACGGCATTTCGTAAATGCCGCAGAGTCAAGTCTCTGCAGCTGAAGTAGAGCTTAACCATCGACCGCCGAAGTAGCTTGTAGGAAATGCATTCTCGAAGGACGCCTTTTTTGTATTCTGTAGGAAATGCACTTTTCGACTATTTGCCGGGGCTTCATCTCTTAGGAATGCTTTAAGACCTAAGTCGTTGGCATGAGAACCGGATCATGAAAGATTGAACTGAACTGTCTCGTGAACTTTCATACAAGCAGAAAACGATTTTCTGTTTTATGAATTAAAAATCCCTTCGAACAGGCTACTGGCCGTGGTGAGGACCAAGCAAAGGAAGTGGCTGGACACCGTGCATGTCTGTTCCACCGAGAGATCCCCCGTGTCCCACCATGGAGTGACTTGGGGAGGAAAGTCCAGGATGATTCTGCCCCATGTGAGACATGGGCCCTAAAGATCCGAGTCCAGAGGGCCCGGGCCCCCCATGCAGTGGCGGAGGCATACCAGGAACGTCTTTCTGGCGTCTCTCGGCGGCCGCCCGACTCAAAACGTATTGGGCAGCGAATTGATGCTTGGGATCCATCCTCATGTTTTCCATATGGTGCAAGAGACCTATAAACAAAATATACTCATGACAGTTTCTTAAAAATCAATAACTCAATATATCAGTCAGTTTGGTAAGATATATTTATTAGTAAAATTTATGATATTTTCTACGAAAGTGAAGGT-----CCATTTCATTTTGGGTAATAAAAAAATCGTTATTATGGTTTTGGGTTTAGAAATATTATAATTTTATGTTTTTTTAAATGGATCAATTAATCTTTTTTAATCTTATATTTTAAAATTCTTAAGAATCATTTTTCAACTAAATTCTTTTTT-TTCAAAATGCACTTTTGTAATGCACTAAAGAAAATGATTCAATTGGTGTCCAACAGGCAGTCCTTACAATTAGATTGAGATTAAAAGTGTTTTTAAGAATATTTTCATTACATAGAAAAATTAATTATTACAAAGCATTATAATGAGTAGATAAGATTAT
Ngertschi_FrenchBroad_N968 GTTAATAACAAATAGAGTACAATAATTAAAATTCAAGAATATCATAAATATCTGAATTTAGAAATCGAGTTAATTTAAAATAAAGAATATCATAAAAAGCAAAGCGAAACAAGTCTGTACTACG---------------AAAATAAGTATTGTTTTACATAAACTTAACTGAAAACAATAAAGATTGCCACTTTGCCAGTAAACATTGCCACCCATAAATAAAATGCTTAAAA-----CATGAAGTTGTGAATAAATTGTCAAGTTGAACTTGCGGAAACCAAAAAGATCTTTGTGACGTAGAGACAACGGCATTTCGTAAATGCCGCAGAGTCAAGTCTCTGCAGCTGAAGTAGAGCTTAACCATCGACCGCCGAAGTAGCTTGTAGGAAATGCATTCTCGAAGGACGCCTTTTTTGTATTCTGTAGGAAATGCACTTTTCGACTATTTGCCGGGGCTTCATCTCTTAGGAATGCTTTAAGACCTAAGTCGTTGGCATGAGAACCGGATCATGAAAGATTGAACTGAACTGTCTCGTGAACTTTCATACAAGCAGAAAACGATTTTCTGTTTTATGAATTAAAAATCCCTTCGAACAGGCTACTGGCCGTGGTGAGGACCAAGCAAAGGAAGTGGCTGGACACCGTGCATGTCTGTTCCACCGAGAGATCCCCCGTGTCCCACCATGGAGTGACTTGGGGAGGAAAGTCCAGGATGATTCTGCCCCATGTGAGACATGGGCCCTAAAGATCCGAGTCCAGAGGGCCCGGGCCCCCCATGCAGTGGCGGAGGCATACCAGGAACGTCTTTCTGGCGTCTCTCGGCGGCCGCCCGACTCAAAACGTATTGGGCAGCGAATTGATGCTTGGGATCCATCCTCATGTTCTCCATATGGTGCAAGAGACCTATAAACAAAATATACTCATGACAGTTTCTTAAAAATCAATAACTCAATATATCAGTCAGTTTGGTAAGATATATTTATTAGTAAAATTTATGATATTTTCTACGAAAGTGAAGGT-----CCATTTCATTTTGGGCAATAAAAAAATCGTTATTATGGTTTTGGGTTTAGAAATATTATAATTTTATGTTTTTTTAAATGGATCAATTAATCTTTTTTAATCTTATATTTTAAAATTCTTAAGAATCATTTTTCAACTAAATTCTTTTTT-TTCAAAATGCACTTTTGTAATGCACTAAAGAAAATGATTCAATTGGTGTCCAACAGGCAGTC--------------------------------------------------------------------------------------------------
Ngertschi_HickoryNutGap_N810 ----------------GTACAATAATTAAAATTCAAGAATATCATAAATATCTGAATTTAGAAATCGAGTTAATTTAAAATAAAGAATATCATAAAAAGCAAAGCGAAACAAGTCTGTACTACGAAGTATAAAATAATAAAAATAAGTATTGTTTTACATAAACTTAACTGAAAACAATAAAGATTGCCACTTTGCCAGTAAACATTGCCACCCATAAATAAAATGCTTAAAAACAAACATGAAGTTGTGAATAAATTGTCAAGTTGAACTTGCGGAAACCAAAAAGATCTTTGTGACGTAGAGACAACGGCATTTCGTAAATGCCGCAGAGTCAAGTCTCTGCAGCTGAAGTAGAGCTTAACCATCGACCGCCGAAGTAGCTTGTAGGAAATGCATTCTCGAAGGACGCCTTTTTTGTATTCTGTAGGAAATGCACTTTTCGACTATTTGCCGGGGCTTCATCTCTTAGGAATGCTTTAAGACCTAAGTCGTTGGCATGAGAACCGGATCATGAAAGATTGAACTGAACTGTCTCGTGAACTTTCATACAAGCAGAAAACGATTTTCTGTTTTATGAATTAAAAATCCCTTCGAACAGGCTACTGGCCGTGGTGAGGACCAAGCAAAGGAAGTGGCTGGACACCGTGCATGTCTGTTCCACCGAGAGATCCCCCGTGTCCCACCATGGAGTGACTTGGGGAGGAAAGTCCAGGATGATTCTGCCCCATGTGAGACATGGGCCCTAAAGATCCGAGTCCAGAGGGCCCAGGCCCCCCATGCAGTGGCGGAGGCATACCAGGAACGTCTTTCTGGCGTCTCTCGGCGGCCGCCCGACTCAAAACGTATTGGGCAGCGAATTGATGCTTGGGATCCATCCTCATGTTTTCCATATGGTGCAAGAGACCTATAAACAAAATATACTCATGACAGTTTCTTAAAAATCAATAACTCAATATATCAGTCAGTTTGGTAAGATATATTTAT-AGTAAAATTTATGATATTTTCTACGAAAGTGAAGGT-----CCATTTCATTTTGGGTAATAAAAAAATCGTTATTATGGTTTTGGGTTTAGAAATATTATAATTTTATGTTTTTTTAAATGGATCAATTAATCTTTTTTAATCTTATATTTTAAAATTCTTAAGAATCATTTTTCAACTAAATTCTTTTTT-TTCAAAATGCACTTTTGTAATGCACTAAAGAAAATGATTCAATTGGTGTCCAACAGGCAGTCCTTACAATTAGATTGAGATTAAAAGTGTTTTTAAGAATATTTTCATTAC-------------------------------------------------
Nholsingeri_BrumleyCrk_N916 -------------------------------------------------------------------AGTTAATTTAAAATAAAGAATATCATAAAAAGCAAAGCGAAACAAGTCTGTACTACGAAGTATAAAATAATAAAAATAAGTATTGTTTTACATAAACTTAACTGAAAACAATAAAGATTGCCACTTTGCCAGTAAACATTGCCACCCATAAATAAAATGTTTAAAAACAAACATGAAGTTGTGAATAAATTGTCAAGTTGAACTTGCGGAAACCAAAAAGATCTTTGTGACGTAGAGACAACGGCATTTCGTAAATGCCGCAGAGTCAAGTCTCTGCAGCTGAAGTAGAGCTTAACCATCGACCGCCGAAGTAGCTTGTAGGAAATGCATTCTCGAAGGACGCCTTTTTTGTATTCTGTAGGAAATGCACTTTTCGACTATTTGCCGGGGCTTCGTCTCTTAGGAATGCTTTAAGACCTAAGTCGCTGGCATGAGAACCGGATCATGAAAGATTGAACTGAACTGTCTCGTGAACTTTCATACAAGCAGAAAACGAATTTCTGTTTTATGAATTAAAAATCCCTTCGAACAGGCTACTGGCCGTGGTGAGGACCAAGCAAAGGAAGTGGCTGGACACCGTGCATGTCTGTTCCACCGAGAGATCCCCCGTGTCCCACCATGGAGTGACTTGGGGAGGAAAGTCCAGGATGATTCTGCCCCATGTGAGACATGGGCCCTAAAGATCCGAGTCCAGAGGGCCCGGGCCCCCCATGCAGTGGCGGAGGCATACCAGGAACGTCTTTCTGGCGTCTCTCGGCGGCCGCCCGACTCAAAACGTATTGGGCAGCGAATTGATGCTTGGGATCCATCCTCATGTTTTCCATATGGTGCAAGAGACCTATAAACAAAATATACTCATGACAGTTTCTTAAAAATCAACAGTTCAATATATCAGTCAGTTTGGTAAGATTTATTTATTAGTAAAATTTATGATATTTTCTACGAAAGTGTAAGGTTTATCCATTTCATTTTGGATAATAAAAAAATCGTT---------TTGTGTTTAGAGAAATTGTAATTTTATGTTTTTTTAAATGGATCAATTAATCTTTTTTAATCTTATATTTTAAAATTCTTAAGAATTATTTTTCAACTAAATTCTTTTTTTTTCAAAATGCACTTTTGTTTCAGCCTAAAGAAAATGATTCAATTGGAGTCCAACAGGCAGTCCTTACAATTAGATTGAGATTAAAAGTGTTTTTAAGAATATTTTCATTACATAGAAAAATTAATTATTACAAAGAATTATAATGAGTAGATAAGATTAT
Nholsingeri_PondCave_N541 GTTAATAACAAATAGAGTATAATAATTAATATTCAAGAATATCATAAATATCTGAATTTAGAAATCGAGTTAATTTAAAATAAAGAATATCATAAAAAGCAAAGCGAAACAAGTCTGTACTACGAAGTATAAAATAATAAAAATAAGTATTGTTTTACATAAACTTAACTGAAAACAATAAAGATTGCCACTTTGCCAGTAAACATTGCCACCCATAAATAAAATGTTTAAAAACAAACATGAAGTTGTGAATAAATTGTCAAGTTGAACTTGCGGAAACCAAAAAGATCTTTGTGACGTAGAGACAACGGCATTTCGTAAATGCCGCAGAGTCAAGTCTCTGCAGCTGAAGTAGAGCTTAACCATCGACCGCCGAAGTAGCTTGTAGGAAATGCATTCTCGAAGGACGCCTTTTTTGTATTCTGTAGGAAATGCACTTTTCGACTATTTGCCGGGGCTTCGTCTCTTAGGAATGCTTTAAGACCTAAGTCGCTGGCATGAGAACCGGATCATGAAAGATTGAACTGAACTGTCTCGTGAACTTTCATACAAGCAGAAAACGAATTTCTGTTTTATGAATTAAAAATCCCTTCGAACAGGCTACTGGCCGTGGTGAGGACCAAGCAAAGGAAGTGGCTGGACACCGTGCATGTCTGTTCCACCGAGAGATCCCCCGTGTCCCACCATGGAGTGACTTGGGGAGGAAAGTCCAGGATGATTCTGCCCCATGTGAGACATGGGCCCTAAAGATCCGAGTCCAGAGGGCCCGGGCCCCCCATGCAGTGGCGGAGGCATACCAGGAACGTCTTTCTGGCGTCTCTCGGCGGCCGCCCGACTCAAAACGTATTGGGCAGCGAATTGATGCTTGGGATCCATCCTCATGTTTTCCATATGGTGCAAGAGACCTATAAACAAAATATACTCATGACAGTTTCTTAAAAATCAACAGTTCAATATATCAGTCAGTTTGGTAAGATTTATTTATTAGTAAAATTTATGATATTTTCTACGAAAGTGTAAGGTTTATCCATTTCATTTTGGATAATAAAAAAATTGTT---------TTGTGTTTAGAGAAATTGTAATTTTATGTTTTTTTAAATGGATCAATTAATCTTTTTTAATCTTATATTTTAAAATTCTTAAGAATTATTTTTCAACTAAATTCTTTTTTTTTCAAAATGCACTTTTGTTTCAGCCTAAAGAAAATGATTCAATTGGAGTCCAACAGGCAGTCCTTACAATTAGATTGAGATTAAAAGTGTTTTTAAGAATATTTTCATTACATAGAAAAATTAATTATTACAAAGAATTATAATGAGTAGATAAGATTAT
Njonesi_CaveSpringCave_N390 -----------------TACAATAATTAAAATTCAAGAATATCATAAATG---------AGAAATCGAGTTAATTTAAAATAAAGAATATCATAAAAA-CAAAGCGAAACAAGTCTGTCCTACGAAGTATAAAATAATAAAAATAAGTATTGTTTTACATAAACTTAACTAAAAACAATAAAGATTGCCACTTTGCCAGTAAACATTGCCACCCATAAATAAAATGTTTAAAAACAAACATGAAGTTGTGAATAAATTGTCAAGTTGAACTTGCGGAAACCAAAAAGATCTTTGTGACGTAGAGACAACGGCATTTCGTAAATGCCGCAGAGTCAAGTCTCTGCAGCTGAAGTAGAGCTTAACCATCGACCGCCGAAGTAGCTTGTAGGAAATGCATTCTCGAAGGACGCCTTTTTTGTATTCTGTAGGAAATGCACTTTTCGACTATTTGCCGGGGCTTCATCTCTTAGGAATGCTTTAAGACCTAAGTCGCTGGCATGAGAACCGGATCATGAAAGATTGAACTGAACTGTCTCGTGAACTTTCATACAAGCAGAAAACGAATTTCTGTTTTATGAATTAAAAATCCCTTCGAACAGGCTACTGGCCGTGGTGAGGACCAAGCAAAGGAAGTGGCTGGACACCGTGCATGTCTGTTCCACCGAGAGATCCCCCGTGTCCCACCATGGAGTGACTTGGGGAGGAAAGTCCAGGATGATTCTGCCCCATGTGAGACATGGGCCCTAAAGATCCGAGTCCAGAGGGCCCGGGCCCCCCATGCAGTGGCGGAGGCATACCAGGAACGTCTTTCTGGCGTCTCTCGGCGGCCGCCCGACTCAAAACGTATTGGGCAGCGAATTGATGCTTGGGATCCATCCTCATGTTTTCCATATGGTGCAAGAGACCTATAAACAAAATATACTCATGACAGTTTCTTAAAAATCAACAGCTCAATATATCAGTCAGTTTGGTAAGATTTATTTATTAGTAAAATTTATGATAATTTCTACAAAAGTGTAAGGTTTATCCATTTCATTTTGGATAATAAAAAAGTCGTTATTATGGTTTTGTGTTGAGAGAAATTGTAATTTTATGTTTTTTTAAATGGATCATTTAATC-TTATAAATCTTATATCTTAAAATTCTTAAGAATAATTTTTCAACTAAATTCTTTTTTTTTCAAAATGCGCCTTTGTTTCAGCCTAAAGAAAATGATTCAATTGGAGTCCAACAGGCAGTACTTACAATTAGATTTAGATTAAAAGTGTTTTTAAGATTATTTTCATTACATAAAAAAATTAATTATTACAAAGCATCATAATGAGTAGGTAAGATTAT
Nlowderi_ChestnutBranch_N731 GTTAATAACAAATAGAGTACAATAATTAAAATTCAAGAATATCATAAATATCTGGATTTAGAAATCGAGTTAATTTAAAATAAAGAATATCATAAAAAGCAAAGCGAAACAAGTATGTCCTACGAAGTATAAAATAATAAAAATAGGTATTGTTTTACATAAACTTAACTAAAAACAATAAAGATTGCCACTTTGCCAGTAAACATTGCCACCCATAAATAAAATGTTTAAAAACAAACATGAAGTTGTGAATAAATTGTCAAGTTGAACTTGCGGAAACCAAAAAGATCTTTGTGACGTAGAGACAACGGCATTTCGTAAATGCCGCAGAGTCAAGTCTCTGCAGCTGAAGTAGAGCTTAACCATCGACCGCCGAAGTAGCTTGTAGGAAATGCATTCTCGAAGGACGCCTTTTTTGTATTCTGTAGGAAATGCACTTTTCGACTATTTGCCGGGGCTTCATCTCTTAGGAATGCTTTAAGACCTAAGTCGCTGGCATGAGAACCGGATCATGAAAGATTGAACTGAACTGTCTCGTGAACTTTCATACAAGCAGAAAACGAATTTCTGTTTTATGAATTAAAAATCCCTTCGAACAGGCTACTGGCCGTGGTGAGGACCAAGCAAAGGAAGTGGCTGGACACCGTGCATGTCTGTTCCACCGAGAGATCCCCCGTGTCCCACCATGGAGTGACTTGGGGAGGAAAGTCCAGGATGATTCTGCCCCATGTGAGACATGGGCCCTAAAGATCCGAGTCCAGAGGGCCCGGGCCCCCCATGCAGTGGCGGAGGCATACCAGGAACGTCTTTCTGGCGTCTCTCGGCGGCCGCCCGACTCAAAACGTATTGGGCAGCGAATTGATGCTTGGGATCCATCCTCATGTTTTCCATATGGTGCAAGAGACCTATAAACAAAATATACTCATGACAGTTTCTTAAAAATCAACAGCTCAATATATCAGTCAGTTTGGTAAGATTTATTTATTAGTAAAATTTATGATAATTTCTACAAAAGTGTAAGGTTTATCCATTTCATTTTGGATAATAAAAAAGTCGTTATTATGGTTTTGTGTTGAGAGAAATTGTAATTTTAAGTTTTTTTAAATGGATCATTTAATATTTTTAAATCTTATATCTTAAAATTCTTAAGAATAATTTTTCAACTAAATTCTTTTTTTTTCAAAATGCGCCTTTGTTTCAGCCGAAAGAAAATGATTCAATTGGAGTCCAACAGGCAGTTCTTACAATTAGATTTAGATTAAAAGTGTTTTTAAGAATATTTTCATTACATAGAAAAATTAATTATTACAAAGCATCATAATGAGTAGATAAGATTAT
Nlowderi_upperFiresCreek_N820 GTTAATAACAAATAGAGTACAATAATTAAAATTCAAGAATATCATAAATATCTGGATTTAGAAATCGAGTTAATTTAAAATAAAGAATATCATAAAACGCAAAGCGAAACAAGTATGTCCTACGAAGTATAAAATAATAAAAATAAGTATTGTTTTACATAAACTTAACTAAAAACAATAAAGATTGCCACTTTGCCAGTAAACATTGCCACCCATAAATAAAATGTTTAAAAACAAACATGAAGTTGTGAATAAATTGTCAAGTTGAACTTGCGGAAACCAAAAAGATCTTTGTGACGTAGAGACAACGGCATTTCGTAAATGCCGCAGAGTCAAGTCTCTGCAGCTGAAGTAGAGCTTAACCATCGACCGCCGAAGTAGCTTGTAGGAAATGCATTCTCGAAGGACGCCTTTTTTGTATTCTGTAGGAAATGCACTTTTCGACTATTTGCCGGGGCTTCATCTCTTAGGAATGCTTTAAGACCTAAGTCGCTGGCATGAGAACCGGATCATGAAAGATTGAACTGAACTGTCTCGTGAACTTTCATACAAGCAGAAAACGAATTTCTGTTTTATGAATTAAAAATCCCTTCGAACAGGCTACTGGCCGTGGTGAGGACCAAGCAAAGGAAGTGGCTGGACACCGTGCATGTCTGTTCCACCGAGAGATCCCCCGTGTCCCACCATGGAGTGACTTGGGGAGGAAAGTCCAGGATGATTCTGCCCCATGTGAGACATGGGCCCTAAAGATCCGAGTCCAGAGGGCCCGGGCCCCCCATGCAGTGGCGGAGGCATACCAGGAACGTCTTTCTGGCGTCTCTCGGCGGCCGCCCGACTCAAAACGTATTGGGCAGCGAATTGATGCTTGGGATCCATCCTCATGTTTTCCATATGGTGCAAGAGACCTATAAACAAAATATACTCATGACAGTTTCTTAAAAATCAACAGCTCAATATATCAGTCAGTTTGGTAAGATTTATTTATTAGTAAAATTTATGATAATTTCTACAAAAGTGTAAGGTTTATCCATTTCATTTTGGATAATAAAAAAGTCGTTATTATGGTTTTGTGTTGAGAGAAATTGTAATTTTAAGTTTTTTTAAATGGATCATTTAATCTTTTTAAATCTTATATCTTAAAATTCTTAAGAATAATTTTTCAACTAAATTCTTTTTTTTTCAAAATGCGCCTTTGTTTCAGCCTAAAGAAAATGATTCAATTGGAGCCCAACAGGCAGTTCTTACAATTAGATTTAGATTAAAAGTGTTTTTAAGAATATTTTCATTACATAGAAAAATTAATTATTACAAAGCATCATAACGAG-----AAGATTAT
Nlula_BeeRockCave_G2091 -----------------------------------------------------------------------------------------------------------------------------------------------------------------------------------------------------------------------------------------------------------------------------------------------------------TAGAGACAACGGCATTTCGTAAATGCCGCAGAGTCAAGTCTCTGCAGCTGAAGTAGAGCTTAACCATCGACCGCCGAAGTAGCTTGTAGGAAATGCATTCTCGAAGGACGCCTTTTTTGTATACTGTAGGAAATGCACTTTTCGACTATTTGCCGGGGCTTCATCTCTTAGGAATGCTTTAAGACCTAAGTCGCTGGCATGAGAACCGGATCATGAAAGATTGAACTGAACTGTCTCGTGAACTTTCATACAAGCAGAAAACGAATTTCTGTTTTATGAATTAAAAATCCCTTCGAACAGGCTACTGGCCGTGGTGAGGACCAAGCAAAGGAAGTGGCTGGACACCGTGCATGTCTGTTCCACCGAGAGATCCCCCGTGTCCCACCATGGAGTGACTTGGGGAGGAAAGTCCAGGATGATTCTGCCCCATGTGAGACATGGGCCCTAAAGATCCGAGTCCAGAGGGCCCGGGCCCCCCATGCAGTGGCGGAGGCATACCAGGAACGTCTTTCTGGCGTCTCTCGGCGGCCGCCCGACTCAAAACGTATTGGGCAGCGAATTGATGCTTGGGATCCATCCTCATGTTTTCCATATGGTGCAAGAGACCTATAAACAAAATATACTCATGACAGTTTCTTAAAAATCAACAGCTCAATATATCAGTCAGTTTGGTAAGATTTATTTATTAGTAAAATTTATGATAATTTCTACAAAAGTGTAAGGTTTATCCATTTCATTTTGGATAATAAAAAAGTCGTTATTATGGTTTTGTGTTGAGAGAAAATGT---------TTTTTTTAAATGGATCATTTAATTTTTTTAAATCTTATATCTTAAAATTCTTAAGAATAATTTTTCAACTAAATTCTTTTTTA-----CATGCGCCTTTGTTCCAGCCTAAAGAAAATGGTTCAATTGGAGTCCAACAGGCAGTTCTTACAA------TTAGATTAAAATTGTCTTTAAGAATATGTTCATTACATAGAAAAATTAATTATTACAAAGCATCATAATCAGTAGATAAGATTAT
Nmimus_NealsSink_N329 GTTAATAACAAATGGAGTATAATAATTAATATTCAAGAATATCATAAATATCTGAATTTAAAAATCGAGTTAATTTAAAATAAAGAATATCATAAAAAGCAAAGCGAAACAAGTCTGTACTACGAAGTATAAAATAATAAAAATAAGTATTGTTTTACATAAACTTAACTGAAAACAATAAAGATTGCCACTTTGCCAGTAAACATTGCCACCCATAAATAAAATGTTTAAAAACAAACATGAAGTTGTGAATAAATTGTCAAGTTGAACTTGCGGAAACCAAAAAGATCTTTGTGACGTAGAGACAACGGCATTTCGTAAATGCCGCAGAGTCAAGTCTCTGCAGTTGAAGTAGAGCTTAACCATCGACCGCCGAAGTAGCTTGTAGGAAATGCATTCTCGAAGGACGCCTTTTTTGTATTCTGTAGGAAATGCACTTTTCGACTATTTGCCGGGGCTTCATCTCTTAGGAATGCTTTAAGACCTAAGTCGCTGGCATGAGAACCGGATCATGAAAGATTGAACTGAACTGTCTCGTGAACTTTCATACAAGCAGAAAACGAATTTCTGTTTTATGAATTAAAAATCCCTTCGAACAGGCTACTGGCCGTGGTGAGGACCAAGCAAAGGAAGTGGCTGGACACCGTGCATGTCTGTTCCACCGAGAGATCCCCCGTGTCCCACCATGGAGTGACTTGGGGAGGAAAGTCCAGGATGATTCTGCCCCATGTGAGACATGGGCCCTAAAGATCCGAGTCCAGAGGGCCCGGGCCCCCCATGCAGTGGCGGAGGCATACCAGGAACGTCTTTCTGGCGTCTCTCGGCGGCCGCCCGACTCAAAACGTATTGGGCAGCGAATTGATGCTTGGGATCCATCCTCATGTTTTCCATATGGTGCAAGAGACCTAGAAACAAAATAGACTCATGACAGTTTCTTAAAAATCAACAGTTCAATAGATCAGTCAGTTTGCTAAGATTGATTTATTAGTAAAATTTATGATATTTTCTACGAAAGTGTAAGGTTTATCCATTTCATTTTGGATAATAAAAAAATCGTTATTATGGTTTTGTGTTTAGAGAAATTGTAATTTTATGTTTCTTTAAATGGATCCATTAATCTTTTTTAATCTTATATTTTAAAATTCTTAAGAATTATTTTTCAACTAAATTCTTTTTTTTTCAAAATGCACTTTTGTGTCAGCCTAAAGAAAATGATTCAATTGGAGTTCAACAGGCAGTCCTTACAATTAGATTGAGATTAAAAGTGTTTTTAAGAATATTTTCATTACATAGAAAAATTAATTCT--------------------------------
Nmimus_Straleys_N625 GTTAATAACAAATGGAGTATAATAATTAATATTCAAGAATATCATAAATATCTGAATTTAAAAATCGAGTTAATTTAAAATAAAGAATATCATAAAAAGCAAAGCGAAACAAGTCTGTACTACGAAGTATAAAATAATAAAAATAAGTATTGTTTTACATAAACTTAACTGAAAACAATAAAGATTGCCACTTTGCCAGTAAACATTGCCACCCATAAATAAAATGTTTAAAAACAAACATGAAGTTGTGAATAAATTGTCAAGTTGTACTTGCGGAAACCAAAAAGATCTTTGTGACGTAGAGACAACGGCATTTCGTAAATGCCGCAGAGTCAAGTCTCTGCAGTTGAAGTAGAGCTTAACCATCGACCGCCGAAGTAGCTTGTAGGAAATGCATTCTCGAAGGACGCCTTTTTTGTATTCTGTAGGAAATGCACTTTTCGACTATTTGCCGGGGCTTCATCTCTTAGGAATGCTTTAAGACCTAAGTCACTGGCATGAGAACCGGATCATGAAAGATTGAACTGAACTGTCTCGTGAACTTTCATACAAGCAGAAAACGAATTTCTGTTTTATGAATTAAAAATCCCTTCGAACAGGCTACTGGCCGTGGTGAGGACCAAGCAAAGGAAGTGGCTGGACACCGTGCATGTCTGTTCCACCGAGAGATCCCCCGTGTCCCACCATGGAGTGACTTGGGGAGGAAAGTCCAGGATGATTCTGCCCCATGTGAGACATGGGCCCTAAAGATCCGAGTCCAGAGG----------------------------------------------------------------------------------------------------------------------------------------------------------------------------------------------------------------------------------------------------------------------------------------------------------------------------------------------------------------------------------------------------------------------------------------------------------------------------------------------------------------------------------------------------------------------------------------------
Nnasicus_CaneyFork_N171 GTTAATAACAAATAGAGTCCAATAATTAAAATTCAAGACTATCATAAATATCTGAATTTAGAAATCGAGTTAATTTAAAATAAAGAATATCATAAAATGCAAAGCGAAACAAGTCTGTCCTACGAAGTATAAAATAATAAAAATAAGTATTGTTTTACATAAACTTAACTAAAAACAATAAAGATTGCCACTTTGCCAGTAAACATTGCCACCCATAAATAAAATGTTTAAAAACAAACATGAAGTTGTGAATAAATTGTCAAGTTGAACTTGCGGAAACCAAAAAGATCTTTGTGACGTAGAGACAACGGCATTTCGTAAATGCCGCAGAGTCAAGTCTCTGCAGCTGAAGTAGAGCTTAACCATCGACCGCCGAAGTAGCTTGTAGGAAATGCATTCTCGAAGGACGCCTTTTTTGTATTCTGTAGGAAATGCACTTTTCGACTATTTGCCGGGGCTTCATCTCTTAGGAATGCTTTAAGACCTAAGTCGCTGGCATGAGAACCGGATCATGAAAGATTGAACTGAACTGTCTCGTGAACTTTCATACAAGCAGAAAACGAATTTCTGTTTTATGAATTAAAAATCCCTTCGAACAGGCTACTGGCCGTGGTGAGGACCAAGCAAAGGAAGTGGCTGGACACCGTGCATGTCTGTTCCACCGAGAGATCCCCCGTGTCCCACCATGGAGTGACTTGGGGAGGAAAGTCCAGGATGATTCTGCCCCATGTGAGACATGGGCCCTAAAGATCCGAGTCCAGAGGGCCCGGGCCCCCCATGCAGTGGCGGAGGCATACCAGGAACGTCTTTCTGGCGTCTCTCGGCGGCCGCCCGACTCAAAACGTATTGGGCAGCGAATTGATGCTTGGGATCCATCCTCATGTTTTCCATATGGTGCAAGAGACCTATAAACAAAATATACTCATGACAGTTTCATAAAAATCAACATGTCAATATATCAGTCAGTTTGGTAAGATTTATTTATTAGTAAAATTTATGATATTTTCTACGAAAGTGTAAGGTTTATCCATTTCATTTTGGATAATAAAAAAATCGTTATTATGGTTTTGTGTTTAGAGAAATTGTAATTTTATGTTTTTTTAAATGGATCAATTAATCTTTTTTAATTTTATATTTTAAAATTCTGAAGAATCATTTTTCAACTAAATTCTTTTTTTTTCAAAATGCACTTTTGTTTAATCCTAAAGAAAATGATTCAATTGGAGTCCAACAGGCAGTCCTTACAATTAGATTGAGATTAAAAGTGTTTTTAAGAATATTTTCATTACATAGAAAAATTAATTATTACAAAGCATTATAATAAGTAGATAA------
Nnasicus_ConnosteeFalls_N696 -----------------------------------------------------------------------------------------------------------------------CTACGAAGTATAAAATAATAAAAATAAGTATTGTTTTACATAAACTTAACTAAAAACAATAAAGATTGCCACTTTGCCAGTAAACATTGCCACCCATAAATAAAATGTTTAAAAACAAACATGAAGTTGTGAATAAATTGTCAAGTTGAACTTGCGGAAACCAAAAAGATCTTTGTGACGTAGAGACAACGGCATTTCGTAAATGCCGCAGAGTCAAGTCTCTGCAGCTGAAGTAGAGCTTAACCATCGACCGCCGAAGTAGCTTGTAGGAAATGCATTCTCGAAGGACGCCTTTTTTGTATTCTGTAGGAAATGCACTTTTCGACTATTTGCCGGGGCTTCATCTCTTAGGAATGCTTTAAGACCTAAGTCGCTGGCATGAGAACCGGATCATGAAAGATTGAACTGAACTGTCTCGTGAACTTTCATACAAGCAGAAAACGAATTTCTGTTTTATGAATTAAAAATCCCTTCGAACAGGCTACTGGCCGTGGTGAGGACCAAGCAAAGGAAGTGGCTGGACACCGTGCATGTCTGTTCCACCGAGAGATCCCCCGTGTCCCACCATGGAGTGACTTGGGGAGGAAAGTCCAGGATGATTCTGCCCCATGTGAGACATGGGCCCTAAAGATCCGAGTCCAGAGGGCCCGGGCCCCCCATGCAGTGGCGGAGGCATACCAGGAACGTCTTTCTGGCGTCTCTCGGCGGCCGCCCGACTCAAAACGTATTGGGCAGCGAATTGATGCTTGGGATCCATCCTCATGTTTTCCATATGGTGCAAGAGACCTATAAACAAAATATACTCATGACAGTTTCTTAAAAATCAACATGTCAATATATCAGTTAGTTTGGTAAGATTTATTTATTAGTAAAATTTATGATATTTTCTACGAAAGTGTAAGGTTTATCCATTTCATTTTGGATAATAAAAAAATCGTTATTATGGTTTTGTGTTTACAGAAATTGTAATTTTATGTTTTTTTAAATGGATCAACTAATCTTTTTTAATCTTATATTTTAAAATTCTTAAGAATCATTTTTCAACTAAATTCTTTTTTTTTCAAAATGCACTTTTGTTTCATCCTATAGAAAATGATTCAATTGGAGTCCAACAGGCAGTCCTTACAATT-----------------------------------------------------------------------------------------
Nnasicus_CoweeTrain_N189 --------------------------------------------------TCTGAATTTAGAAATCGAGTTAATTTAAAATAAAGAATATCATAAAAAGCAAAGCGAAACAAGTCTGTCCTACGAAGTATAAAATAATAAAAATAAGTATTATTTTACATAAACTTAACTAAAAACAATAAAGATTGCCACTTTGCCAGTAAACATTGCCACCCATAAATAAAATGTTTAAAAACAAACATGAAGTTGTGAATAAATTGTCAAGTTGAACTTGCGGAAACCAAAAAGATCTTTGTGACGTAGAGACAACGGCATTTCGTAAATGCCGCAGAGTCAAGTCTCTGCAGCTGAAGTAGAGCTTAACCATCGACCGCCGAAGTAGCTTGTAGGAAATGCATTCTCGAAGGACGCCTTTTTTGTATTCTGTAGGAAATGCACTTTTCGACTATTTGCCGGGGCTTCATCTCTTAGGAATGCTTTAAGACCTAAGTCGCTGGCATGAGAACCGGATCATGAAAGATTGAACTGAACTGTCTCGTGAACTTTCATACAAGCAGAAAACGAATTTCTGTTTTATGAATTAAAAATCCCTTCGAACAGGCTACTGGCCGTGGTGAGGACCAAGCAAAGGAAGTGGCTGGACACCGTGCATGTCTGTTCCACCGAGAGATCCCCCGTGTCCCACCATGGAGTGACTTGGGGAGGAAAGTCCAGGATGATTCTGCCCCATGTGAGACATGGGCCCTAAAGATCCGAGTCCAGAGGGCCCGGGCCCCCCATGCAGTGGCGGAGGCATACCAGGAACGTCTTTCTGGCGTCTCTCGGCGGCCGCCCGACTCAAAACGTATTGGGCAGCGAATTGATGCTTGGGATCCATCCTCATGTTTTCCATATGGTGCAAGAGACCTATAAACAAAATATACTCATGACAGTTTCATAAAAATCAACATGTCAATATATCAGTCAGTTTGGTAAGATTTATTTATTAGTAAAATTTATGATATTTTCTACGAAAGTGTAAGGTTTATCCATTTCATTTTGGATAATAAAAAAATCGTTATTATGGTTTTGTGTTTAGAGAAATTGTAATTTTATG-TTTTTTAAATGGATCAATTAATCTTTTTTAATCTTATATTTTAAAATTCTTAAGAATCATTTTTCAACTAAATTCTTTTTTTTTCAAAATGCACTTTTATTTCATCCTAAAGAAAATGATTCAATTGGAGTCCAACAGGCAGTCCTTACAATTAGATTGAGATTAAAAGTGTTTTTAAGAATATTTTCATTACATAGAAAAATTAATTATTACAAAGCATTATAATAAGTAGATAAGATTAT
Npaynei_Grindstaff_N646 ----------------------------ATATTCAAGAATATCATAAATATCTGAATTTAGAAATCGAGTTAATTTAAAATAAAGAATATCATAAAAAGCAAAGCGAAAGAAGTCTGTACTACGAAGTATAAAATAATAAAAATAAGTATTGTTTTACATAAACTTAACTGAAAACAATGAAGATTGCCACTTTGCCAGTAAACATTGCCACCCATAAATAAAATGTTTAAAAACAAACATGAAGTTGTGAATAAATTGTCAAGTTGAACTTGCGGAAACCAAAAAGATCTTTGTGACGTAGAGACAACGGCATTTCGTAAATGCCGCAGAGTCAAGTCTCTGCAGCTGAAGTAGAGCTTAACCATCGACCGCCGAAGTAGCTTGTAAGAAATGCATTCTCGAAGGACGCCTTTTTTGTATTCTGTAGGAAATGCACTTTTCGACTATTTGCCGGGGCTTCATCTCTTAGGAATGCTTTAAGACCTAAGTCGCTGGCATGAGAACCGGATCATGAAAGATTGAACTGAACTGTCTCGTGAACTTTCATACAAGCAGAAAACGAATTTCTGTTTTATGAATTAAAAATCCCTTCGAACAGGCTACTGGCCGTGGTGAGGACCAAGCAAAGGAAGTGGCTGGACACCGTGCATGTCTGTTCCACCGAGAGATCCCCCGTGTCCCACCATGGAGTGACTTGGGGAGGAAAGTCCAGGATGATTCTGCCCCATGTGAGACATGGGCCCTAAAGATCCGAGTCCAGAGGGCCCGGGCCCCCCATGCAGTGGCGGAGGCATACCAGGAACGTCTTTCTGGCGTCTCTCGGCGGCCGCCCGACTCAAAACGTATTGGGCAGCGAATTGATGCTTGGGATCCATCCTCATGTTTTCCATATGGTGCAAGAGACCTATAAACAAAATATACTCATGACAGTTTCTTAAAAATCAACAGTTCAATATATCAGTCAGTTTGGTAAGATTTATTTATTAGTAAAATTTATGATATTTTCTACGAAAGTGTAAGGTTTATCCATTTCATTTTGGATAATAAAAAAATCGTTATTATGGTTTTGTGTTTAGAGAAATTGTAATTTTATGTTTTTTTAAATGGATCAATTAATCTTTTTTAATCTTATATTTTAAAATTCTTAAGAATTATTTTTCAACTAAATTCTTTTTTTTTCAAAATGCACTTTTGTTTCAGCCTAAATAAAATGATTCAATTGGAGTCCAACAGGCAGTCCTTACAATTAGATTGAGATTAAAAGTGTTTTTAAGAATATTTTCATTACATAGAAAAATTAATTATTACAAAGAATTATAATGAGTAGATAAGATTAT
Npaynei_NorrisDamCave_N348 ----ATAACAAATAGAGTATAATAATTAATATTCAAGAATATCATAAATATCTGAATTTAGAAATCGAGTTAATTTAAAATAAAGAATGTCATAAAAAGCAAAGCGAAAGAAGTCTGTACTACGAAGTATAAAATAATAAAAATAAGTATTGTTTTACATAAACTTAACTGAAAACAATGAAGATTGCCACTTTGCCAGTAAACATTGCCACCCATAAATAAAATGTTTAAAAACAAACATGAAGTTGTGAATAAATTGTCAAGTTGAACTTGCGGAAACCAAAAAGATCTTTGTGACGTAGAGACAACGGCATTTCGTAAATGCCGCAGAGTCAAGTCTCTGCAGCTGAAGTAGAGCTTAACCATCGACCGCCGAAGTAGCTTGTAAGAAATGCATTCTCGAAGGACGCCTTTTTTGTATTCTGTAGGAAATGCACTTTTCGACTATTTGCCGGGGCTTCATCTCTTAGGAATGCTTTAAGACCTAAGTCGCTGGCATGAGAACCGGATCATGAAAGATTGAACTGAACTGTCTCGTGAACTTTCATACAAGCAGAAAACGAATTTCTGTTTTATGAATTAAAAATCCCTTCGAACAGGCTACTGGCCGTGGTGAGGACCAAGCAAAGGAAGTGGCTGGACACCGTGCATGTCTGTTCCACCGAGAGATCCCCCGTGTCCCACCATGGAGTGACTTGGGGAGGAAAGTCCAGGATGATTCTGCCCCATGTGAGACATGGGCCCTAAAGATCCGAGTCCAGAGGGCCCGGGCCCCCCATGCAGTGGCGGAGGCATACCAGGAACGTCTTTCTGGCGTCTCTCGGCGGCCGCCCGACTCAAAACGTATTGGGCAGCGAATTGATGCTTGGGATCCATCCTCATGTTTTCCATATGGTGCAAGAGACCTATAAACAAAATATACTCATGACAGTTTCTTAAAAATCAACAGTTCAATATATCAGTCAGTTTGGTAAGATTTATTTATTAGTAAAATTTATGATATTTTCTACGAAAGTGTAAGGTTTATCCATTTCATTTTGGATAATAAAAAAATCGTTATTATGGTTTTGTGTTTAGAGAAATTGTAATTTTATGTTTTTTTAAATGGATCAATTAATCTTTTTTAATCTTATATTTTAAAATTCTTAAGAATTATTTTTCAACTAAATTCTTTTTTTATCAAAATGCACTTTTGTTTCAGCCTAAATAAAATGATTCAATTGGAGTCCAACAGGCAGTCCTTACAATTAGATTGAGATTAAAAGTGTTTTTA-----------------------------------------------------------------
Npaynei_UnakaMtns_N943 GTTAATAACAAATAGAGTATAATAATTAATATTCAAGAATATCATAAATATCTGAATTTAGAAATCGAGTTAATTTAAAATAAAGAATATCATAAAAAGCAAAGCGAAAGAAGTCTGTACTACGAAGTATAAAATAATAAAAATAAGTATTGTTTTACATAAACTTAACTGAAAACAATAAAGATTGCCACTTTGCCAGTAAACATTGCCACCCATAAATAAAATGTTTAAAAACAAACATGAAGTTGTGAATAAATTGTCAAGTTGAACTTGCGGAAACCAAAAAGATCTTTGTGACGTAGAGACAACGGCATTTCGTAAATGCCGCAGAGTCAAGTCTCTGCAGCTGAAGTAGAGCTTAACCATCGACCGCCGAAGTAGCTTGTAAGAAATGCATTCTCGAAGGACGCCTTTTTTGTATTCTGTAGGAAATGCACTTTTCGACTATTTGCCGGGGCTTCATCTCTTAGGAATGCTTTAAGACCTAAGTCGCTGGCATGAGAACCGGATCATGAAAGATTGAACTGAACTGTCTCGTGAACTTTCATACAAGCAGAAAACGAATTTCTGTTTTATGAATTAAAAATCCCTTCGAACAGGCTACTGGCCGTGGTGAGGACCAAGCAAAGGAAGTGGCTGGACACCGTGCATGTCTGTTCCACCGAGAGATCCCCCGTGTCCCACCATGGAGTGACTTGGGGAGGAAAGTCCAGGATGATTCTGCCCCATGTGAGACATGGGCCCTAAAGATCCGAGTCCAGAGGGCCCGGGCCCCCCATGCAGTGGCGGAGGCATACCAGGAACGTCTTTCTGGCGTCTCTCGGCGGCCGCCCGACTCAAAACGTATTGGGCAGCGAATTGATGCTTGGGATCCATCCTCATGTTTTCCATATGGTGCAAGAGACCTATAAACAAAATATACTCATGACAGTTTCTTAAAAATCAACAGTTCAATATATCAGTCAGTTTGGTAAGATTTATTTATTAGTAAAATTTATGATATTTTCTACGAAAGTGTAAGGTTTATCCATTTCATTTTGGATAATAAAAAAATCGTTATTATGGTTTTGTGTTTAGAGAAATTGTAATTTTATGTTTTTTTAAATGGATCAATTAATCTTTTTTAATCTTATATTTTAAAATTCTTAAGAATTATTTTTCAACTAAATTCTTTTTTTTTCAAAATGCACTTTTGTTTCAGCCTAAATAAAATGATTCAATTGGAGTCCAACAGGCAGTCCTTACAATTCGATTGAGATTAAAAGTGTTTTTAAGAATATTTTCATTACATAGAAAAATTAATTATTACAAA--------------------------
Npecki_HaskellSims_G3697 ---------AAATAGAGTACAATAATTAAAATTCAAGAATACCATAAGTATCTGAATTTAGAAATCAAGTTAATTTTAAATAAGGAATATCATAAAAAGCAAAGCGAAACAAGTCCGTCCTACGAAGTATAAAATAATAAAAATAAGTATTGTTTTGCATAAACTTAACTAAAAACAATAAAGATTGCCACTTTGTCAGTAAACATTGCCACCCATAAATAAAATGTTTAAAAACAAACATGAAGTTAGGAATAAATTGTCAAGTTGAACTTGCGGAAACCAAAAAGATCTTTGTGGCGTAAAGACAACGGCATTTCGTAAATGCCACAGAGTCAAGTCTCTGCAGCTGAAGTAGAGCTTAACCATCGACCGCCGAAGTAGCTTGTAGGAAATGCATTCTCGAAGGACGCCTTTTTTGTATTCTGTAGGAAATGCACTTTTCGACTATTTGCCGGGGCTTCATCTCTTAGGAATGCTTTAAGACCTAAGTCGCTGGCATGAGAACCGGATCATGAAAGATTGAACTGAACTGTCTCGTGAACTTTCATACAAGCAGAAAACGAATTTCTGTTTTATGAATTAAAAATCCCTTCGAACAGGCTACTGGCCGTGGTGAGGACCAAGCAAAGGAAGTGGCTGGACACCGTGCATGTCTGTTCCACCGAGAGATCCCCCGTGTCCCACCATGGAGTGACTTGGGGAGGAAAGTCCAGGATGATTCTGCCCCATGTGAGACATGGGCCCTAAAGATCCGAGTCCAGAGGGCCCGGGCCCCCCATGCAGTGGCGGAGGCATACCAGGAACGTCTTTCTGGCGTCTCTCGGCGGCCGCCCGACTCAAAACGTATTGGGCAGCGAATTGATGCTTGGGATCCATCCTCATGTTTTCCATATGGTGCAAGAGACCTAGAAACAAAATAGATTCATGACAGTTTCTTCAAAATCAAAACCTCAATATACCAGTCAGTTTGGTAAGATTTATTTATTAGTAAAATTTAGGATATTTTCTGCCAAAGTGGAAGGTTTATCCATTTCATTTTAGATAATAGAAAAATTGTTATTATGGTTTTGGGTTTAGAGAAATTGTAATTTTA--TCTTTTTAAATGAATCAATTAATCTTTTTTAATTTTATATTTTAAAATTCTTAAGAATCATTTTACAACTAAATCCTTTTTTT-----AATGCACCTTTGTTTCAGCCTAAAGAAAATGATTCAATTGGAGTCTAGCAGGCAGTCCTTACAT------TTAGATTAAAAGAACTTTTAAGTATATTTTCATTACATAGAAAAATTAATTATTACAAAGCATTATAATGAGTAGATAACATTAT
Npecki_Monteagle_N062 ----------------------------------------------------------------------TAATTTCAAATAAAGAATATCATAAAAAGCAAAGCGAAACAAGTCTGTCCTACGAAGTATAAAATAATAAAAATAAGTATTGTTTTACATAAACTTAACTAAAAACAATAAAGATTGCCACTTTGTCAGTAAACATTGCCACCCATAAATAAAAAGTTTAAAAACAAACATGAAGTTATGAATTAATTGTCAAGTTGAACTTGCGGAAACCAAAAAGATCTTTGTGACGTAAAGACAACGGCATTTCGTAAATGCCACAGAGTCAAGTCTCTGCAGCTGAAGAAGAGCTTAACCATCGACCGCCGAAGTAGCTTGTAGGAAATGCATTCTCGAAGGACGCCTTTTTTGTATTCTGTAGGAAATGCACTTTTCGACTATTTGCCGGGGCTTCATCTCTTAGGAATGCTTTAAGACCTAAGTCGCTGGCATGAGAACCGGATCATGAAAGATTGAACTGAACTGTCTCGTGAACTTTCATACAAGCAGAAAACGAATTTCTGTTTTATGAATTAAAAATCCCTTCGAACAGGCTACTGGCCGTGGTGAGGACCAAGCAAAGGAAGTGGCTGGACACCGTGCATGTCTGTTCCACCGAGAGATCCCCCGTGTCCCACCATGGAGTGACTTGGGGAGGAAAGTCCAGGATGATTCTGCCCCATGTGAGACATGGGCCCTAAAGATCCGAGTCCAGAGGGCCCGGGCCCCCCATGCAGTGGCGGAGGCATACCAGGAACGTCTTTCTGGCGTCTCTCGGCGGCCGCCCGACTCAAAACGTATTGGGCAGCGAATTGATGCTTGGGATCCATCCTCATGTTTTCCATATGGTGTAAGAGACCTAGAAACAAAATAGATTCATGACAGTTTCTTGAAAATCAAAAACTCAATATACCAGTCAGTTTGGTAAGATTTATTTATCAGTAAAATTTAGGATATTTTCTGCCAAAGTGGAAGGTTTATCCATTTCATTTTAGATAATAGAAAAATTGTTATTATGGTTTTGTGTTTAGAGAAGTTGTAATTTCA--TGTTTTTAAATGAATCAATTAATCTTTTTTAATTTTATATTTTAAAATTCTTAAGAATCACTTTACAACTAAATCCTTTTTTT-----AATGCACCTTTGTTTCAGCCTAAAGAAAATGATTCAATTACAGTCCAACAGGCAGTCCTTACAT------TTAGATTTAAAGTGTTTTTAAGAATATTTTCATTACATAAAAAAATTAATTATTACAAAGCATTATAATGAGTAGATAAGATTAT
Nperlakyi_SChimneys_N1079 GTTAATAACAAATAGAGTACAATAATTAAAATTCAAGAATATTATAAATA---------AGAAATCGAATTAATTTAAAATAAAGAATATCATAAAAAGCAAAGCGAAACAAGTCTGTCCTACGAAGTATAAAATAATAAAAATAAGTATTGTTTTACATAAACTTAACTAAAAACAATAAAGATTGCCACTTTGCCAGTAAATATTGCCACCCATAAATAAAATGTTTAAAAACAAACATGAAGTTGTGAATAAATTGTCAAGTTGAACTTGCGGAAACCAAAAAGATCTTTGTGACGTAGAGACAACGGCATTTCGTAAATGCCGCAGAGTCAAGTCTCTGCAGCTGAAGTAGAGCTTAACCATCGACCGCCGAAGTAGCTTGTAGGAAATGCATTCTCGAAGGACGCCTTTTTTGTATTCTGTAGGAAATGCACTTTTCGACTATTTGCCGGGGCTTCATCTCTTAGGAATGCTTTAAGACCTAAGTCGCTGGCATGAGAACCGGATCATGAAAGATTGAACTGAACTGTCTCGTGAACTTTCATACAAGCAGAAAACGAATTTCTGTTTTATGAATTAAAAATCCCTTCGAACAGGCTACTGGCCGTGGTGAGGACCAAGCAAAGGAAGTGGCTGGACACCGTGCATGTCTGTTCCACCGAGAGATCCCCCGTGTCCCACCATGGAGTGACTTGGGGAGGAAAGTCCAGGATGATTCTGCCCCATGTGAGACATGGGCCCTAAAGATCCGAGTCCAGAGGGCCCGGGCCCCCCATGCAGTGGCGGAGGCATACCAGGAACGTCTTTCTGGCGTCTCTCGGCGGCCGCCCGACTCAAAACGTATTGGGCAGCGAATTGATGCTTGGGATCCATCCTCATGTTTTCCATATGGTGCAAGAGACCTATAAACAAAATATACTCATGACAGTTTCTTAAAAATCAACAGCTCAATATATCAGTCAGTTTGGTAAGATTTATTTATTAGTAAAATTTATGATAATTTCTACAAAAGTGTAAGGTTTATCCATTTCATTTTGGATAATAAAAAAGTCGTTATTATGTT------------GTAATTGTAATTTTATGTTTTTTTAAATGGATCATTTAATCTTTTTAAATCTTATATCTTAAAATTCTTAAGAATAATTTTTCAACTAAATTCTTTTTTTTTCAAAATGCGCCTTTGTTTCAGCCTAAAGAAAATGATTCAATTGGAGTCCAACAGGCAGTACTTACAATTAGATTTAGATTAAAAGTGTTTTTAAGAATATTTTCATTACATAAAAAAATTAATTATTACAAAGCATCATAATGAGTAGATAAGATTAT
Nperlakyi_SChimneys_N1080 -----------------------------AATTCAAGAATATTATAAATA---------AGAAATCGAATTAATTTAAAATAAAGAATATCATAAAAAGCAAAGCGAAACAAGTCTGTCCTACGAAGTATAAAATAATAAAAATAAGTATTGTTTTACATAAACTTAACTAAAAACAATAAAGATTGCCACTTTGCCAGTAAATATTGCCACCCATAAATAAAATGTTTAAAAACAAACATGAAGTTGTGAATAAATTGTCAAGTTGAACTTGCGGAAACCAAAAAGATCTTTGTGACGTAGAGACAACGGCATTTCGTAAATGCCGCAGAGTCAAGTCTCTGCAGCTGAAGTAGAGCTTAACCATCGACCGCCGAAGTAGCTTGTAGGAAATGCATTCTCGAAGGACGCCTTTTTTGTATTCTGTAGGAAATGCACTTTTCGACTATTTGCCGGGGCTTCATCTCTTAGGAATGCTTTAAGACCTAAGTCGCTGGCATGAGAACCGGATCATGAAAGATTGAACTGAACTGTCTCGTGAACTTTCATACAAGCAGAAAACGAATTTCTGTTTTATGAATTAAAAATCCCTTCGAACAGGCTACTGGCCGTGGTGAGGACCAAGCAAAGGAAGTGGCTGGACACCGTGCATGTCTGTTCCACCGAGAGATCCCCCGTGTCCCACCATGGAGTGACTTGGGGAGGAAAGTCCAGGATGATTCTGCCCCATGTGAGACATGGGCCCTAAAGATCCGAGTCCAGAGGGCCCGGGCCCCCCATGCAGTGGCGGAGGCATACCAGGAACGTCTTTCTGGCGTCTCTCGGCGGCCGCCCGACTCAAAACGTATTGGGCAGCGAATTGATGCTTGGGATCCATCCTCATGTTTTCCATATGGTGCAAGAGACCTATAAACAAAATATACTCATGACAGTTTCTTAAAAATCAACAGCTCAATATATCAGTCAGTTTGGTAAGATTTATTTATTAGTAAAATTTATGATAATTTCTACAAAAGTGTAAGGTTTATCCATTTCATTTTGGATAATAAAAAAGTCGTTATTATGTT------------GTAATTGTAATTTTATGTTTTTTTAAATGGATCATTTAATCTTTTTAAATCTTATATCTTAAAATTCTTAAGAATAATTTTTCAACTAAATTCTTTTTTTTTCAAAATGCGCCTTTGTTTCAGCCTAAAGAAAATGATTCAATTGGAGTCCAACAGGCAGTACTTACAATTAGATTTAGATTAAAAGTGTTTTTAAGAATATTTTCATTA--------------------------------------------------
Nreclusus_Clingmans_N252 -----------------------AAATAAAATTCAAGAATATCATAAATA---------AGAAATCGAGTTAATTTAAAATAAAGAATATCATAAAAAGCAAAGCGAAACAAGTCTGTCCTACGAAGTATAAAATAATAAAAATAAGTATTGTTTGACATAAACTTAACTAAAAACAATAAAGATTGCCACTTTGCCAGTAAACATTGCCACCCATAAATAAAATGTTTAAAAACAAACATGAAGTTGTGAATAAATTGTCAAGTTGAACTTGCGGAAACCAAAAAGATCTTTGTGACGTAGAGACAACGGCATTTCGTAAATGCCGCAGAGTCAAGTCTCTGCAGCTGAAGTAGAGCTTAACCATCGACCGCCGAAGTAGCTTGTAGGAAATGCATTCTCGAAGGACGCCTTTTTTGTATTCTGTAGGAAATGCACTTTTCGACTATTTGCCGGGGCTTCATCTCTTAGGAATGCTTTAAGACCTAAGTCGCTGGCATGAGAACCGGATCATGAAAGATTGAACTGAACTGTCTCGTGAACTTTCATACAAGCAGAAAACGATTTTCTGTTTTATGAATTAAAAATCCCTTCGAACAGGCTACTGGCCGTGGTGAGGACCAAGCAAAGGAAGTGGCTGGACACCGTGCATGTCTGTTCCACCGAGAGATCCCCCGTGTCCCACCATGGAGTGACTTGGGGAGGAAAGTCCAGGATGATTCTGCCCCATGTGAGACATGGGCCCTAAAGATCCGAGTCCAGAGGGCCCGGGCCCCCCATGCAGTGGCGGAGGCATACCAGGAACGTCTTTCTGGCGTCTCTCGGCGGCCGCCCGACTCAAAACGTATTGGGCAGCGAATTGATGCTTGGGATCCATCCTCATGTTTTCCATATGGTGCAAGAGACCTATAAACAAAATAGAATCATGACAGTTTCTTAAAAATCAACAGCTCAATCTATCAGTCAGTTTGATAAGATTTATTTATTACTAAAATTTATGATAATTTCTACAAAAGTGTAAGGTTTATCCATTTCATTTTGGATAATAAAAAAGTCGTTATTATGGTTTTGTGTCGAGAGAAAATGT---------TTTTTTTAAATGGATCATTTAATCTTTTTAAATCTTATATCTTAAAATTCTTAAGAATAATTTTTCAACTAAATTCTTTTTTTTTTA-AATGCGCCTTTGTTTCAGCCTAAAGAAAATGATTCAATTGGAGTCCAACAGGCAGTACTTACAATTAGATTTAGATTAAAAGTGTTTTTAAGAATATTTTCATTACATAAAAAAACTAATTATTACAAAGCATCATAATGAGTAGATAAGATTAT
Nreclusus_Newfound_N259 GTTAATAACAAATAGAGTACAATAAATAAAATTCAAGAATATCATAAATA---------AGAAATCGAGTTAATTTAAAATAAAGAATATCATAAAAAGCAAAGCGAGACAAGTCTGTCCTACGAAGTATAAAATAATAAAAATAAGTATTGTTTGACATAAACTTAACTAAAAACAATAAAGATTGCCACTTTGCCAGTAAACATTGCCA-CCATAAATAAAATGTTTAAAAACAAACATGAAGTTGTGAATAAATTGTCAAGTTGAACTTGCGGAAACCAAAAAGATCTTTGTGACGTAGAGACAACGGCATTTCGTAAATGCCGCAGAGTCAAGTCTCTGCAGCTGAAGTAGAGCTTAACCATCGACCGCCGAAGTAGCTTGTAGGAAATGCATTCTCGAAGGACGCCTTTTTTGTATTCTGTAGGAAATGCACTTTTCGACTATTTGCCGGGGCTTCATCTCTTAGGAATGCTTTAAGACCTAAGTCGCTGGCATGAGAACCGGATCATGAAAGATTGAACTGAACTGTCTCGTGAACTTTCATACAAGCAGAAAACGAATTTCTGTTTTATGAATTAAAAATCCCTTCGAACAGGCTACTGGCCGTGGTGAGGACCAAGCAAAGGAAGTGGCTGGACACCGTGCATGTCTGTTCCACCGAGAGATCCCCCGTGTCCCACCATGGAGTGACTTGGGGAGGAAAGTCCAGGATGATTCTGCCCCATGTGAGACATGGGCCCTAAAGATCCGAGTCCAGAGGGCCCGGGCCCCCCATGCAGTGGCGGAGGCATACCAGGAACGTCTTTCTGGCGTCTCTCGGCGGCCGCCCGACTCAAAACGTATTGGGCAGCGAATTGATGCTTGGGATCCATCCTCATGTTTTCCATATGGTGCAAGAGACCTATAAACAAAATAGACTCATGACAGTTTCTTAAAAATCAACAGCTCAATCTATCAGTCAGTTTGGTAAGATTTATTTATTACTAAAATTTATGATAATTTCTACAAAAGTGTAAGGTTTATCCATTTCATTTTGGATAATAAAAAAGTCGTTATTATGGTTTTGTGTCGAGAGAAAATGT---------TTTTTTTAAATGGATCATTTAATCTTTTTAAATCTTATATCTTAAAATTCTTAAGAATAATTTTTCAAATAAATTC-TTTTTTTTTAAAATGCGCCTTTGTTTCAGCCTAAAGAAAATGATTCAATTGGAGTCCAACAGGCAGTTCTTACAA------TTAGATTAAAAGTGTTTTTAAGAATATTTTCATTACATAGAAAAATTAATTATTACAAAGCATCATAAT----------------
Nreclusus_Noland_N1051 GTTAATAACAAATAGAGTACAATAATTAAAATTCAAGAATATCATAAATA---------AGAAATCGAGTTAATTTAAAATA----ATATCATAAAAAGCAAAGCGAAACAAGTCTGTCCTACGAAGTATAAAATAATAAAAATAAGTATTGTTTGACATAAACTTAACTAAAAACAATAAAGATTGCCACTTTGCCAGTAAACATTGCCACCCATAAATAAAATGTTTAAAAACAAACATGAAGTTGTGAATAAATTGTCAAGTTGAACTTGCGGAAACCAAAAAGATCTTTGTGACGTAGAGACAACGGCATTTCGTAAATGCCGCAGAGTCAAGTCTCTGCAGCTGAAGTAGAGCTTAACCATCGACCGCCGAAGTAGCTTGTAGGAAATGCATTCTCGAAGGACGCCTTTTTTGTATTCTGTAGGAAATGCACTTTTCGACTATTTGCCGGGGCTTCATCTCTTAGGAATGCTTTAAGACCTAAGTCGCTGGCATGAGAACCGGATCATGAAAGATTGAACTGAACTGTCTCGTGAACTTTCATACAAGCAGAAAACGAATTTCTGTTTTATGAATTAAAAATCCCTTCGAACAGGCTACTGGCCGTGGTGAGGACCAAGCAAAGGAAGTGGCTGGACACCGTGCATGTCTGTTCCACCGAGAGATCCCCCGTGTCCCACCATGGAGTGACTTGGGGAGGAAAGTCCAGGATGATTCTGCCCCATGTGAGACATGGGCCCTAAAGATCCGAGTCCAGAGGGCCCGGGCCCCCCATGCAGTGGCGGAGGCATACCAGGAACGTCTTTCTGGCGTCTCTCGGCGGCCGCCCGACTCAAAACGTATTGGGCAGCGAATTGATGCTTGGGATCCATCCTCATGTTTTCCATATGGTGCAAGAGACCTATAAACAAAATAGACTCATGACAGTTTCTTAAAAATCAACAGCTCAATCTATCAGTCAGTTTGGTAAGATTTATTTATTACTAAAATTTATGATAATTTCTACAAAAGTGTAAGGTTTATCCATTTCATTTTGAATAATAAAAAAGTCGTTATTATGGTTTTGTGTCGAGAGAAAAAGT---------TTTTTTTAAATGGATCATTTAATCTTTTTAAATCTTATATCTTAAAATTCTTAAGAATAATTTTTCAACTAAATTC--TTTTTTTTAAAATGCGCCTTTGTTTCAGCCTAAAGAAAATGATTCAATTGGAGTCCAACAGGCAGTTCTTACAA------TTAGATTAAAAGTGTTTTTAAAAATATTTTCATTACATAGAAAAATTAATTATTACAAAGCATCATA------------------
Nreclusus_Smokemont_N1020 GTTAATAACAAATAGAGTACAATAAATAAAATTCAAGAATATCATAAATA---------AGAAATCGAGTTAATTTAAAATAAAGAATATCATAAAAAGCAAAGCGAGACAAGTCTGTCCTACGAAGTATAAAATAATAAAAATAAGTATTGTTTGACATAAACTTAACTAAAAACAATAAAGATTGCCACTTTGCCAGTAAACATTGCCACCCATAAATAAAATGTTTAAAAACAAACATGAAGTTGTGAATAAATTGTCAAGTTGAACTTGCGGAAACCAAAAAGATCTTTGTGACGTAGAGACAACGGCATTTCGTAAATGCCGCAGAGTCAAGTCTCTGCAGCTGAAGTAGAGCTTAACCATCGACCGCCGAAGTAGCTTGTAGGAAATGCATTCTCGAAGGACGCCTTTTTTGTATTCTGTAGGAAATGCACTTTTCGACTATTTGCCGGGGCTTCATCTCTTAGGAATGCTTTAAGACCTAAGTCGCTGGCATGAGAACCGGATCATGAAAGATTGAACTGAACTGTCTCGTGAACTTTCATACAAGCAGAAAACGAATTTCTGTTTTATGAATTAAAAATCCCTTCGAACAGGCTACTGGCCGTGGTGAGGACCAAGCAAAGGAAGTGGCTGGACACCGTGCATGTCTGTTCCACCGAGAGATCCCCCGTGTCCCACCATGGAGTGACTTGGGGAGGAAAGTCCAGGATGATTCTGCCCCATGTGAGACATGGGCCCTAAAGATCCGAGTCCAGAGGGCCCGGGCCCCCCATGCAGTGGCGGAGGCATACCAGGAACGTCTTTCTGGCGTCTCTCGGCGGCCGCCCGACTCAAAACGTATTGGGCAGCGAATTGATGCTTGGGATCCATCCTCATGTTTTCCATATGGTGCAAGAGACCTATAAACAAAATAGACTCATGACAGTTTCTTAAAAATCAACAGCTCAATCTATCAATCAGTTTGGTAAGATTTATTTATTACTAAAATTTATGATAATTTCTACAAAAGTGTAAGGTTTATCCATTTCATTTTGGATAATAAAAAAGTCGTTATTATGGTTTTGTGTCGAGAGAAAATGT---------TTTTTTTAAATGGATCATTTAATCTTTTTAAATCTTATATCTTAAAATTCTTAAGAATAATTTTTCAACTAAATTC--TTTTTTTTTAAATGCGCCTTTGTTTCAGCCTAAAGAAAATGATTCAGTTGGAGTCCAACAGGCAGTTCTTACAA------TTAGATTAAAAGTGTTTTTAAGAATATTTTCATTACATAGAAA-ATTAATTATTACAAAGCATCATAAT----------------
Nroanensis_IngramBranch_N926 ------------------ATAATAATTAATATTCAAGAATATCATAAATATCTGAATTTAGAAATCGAGTTAATTTAAAATAAAGAATATCATAAAAAGCAAAGCGAAAGAAGTCTGTACTACGAAGTATAAAATAATAAAAATAAGTATTGTTTTACATAAACTTAACTGAAAACAATGAAGATTGCCACTTTGCCAGTAAACATTGCCACCCATAAATAAAATGTTTAAAAACAAACATGAAGTTGTGAATAAATTGTCAAGTTGAACTTGCGGAAACCAAAAAGATCTTTGTGACGTAGAGACAACGGCATTTCGTAAATGCCGCAGAGTCAAGTCTCTGCAGCTGAAGTAGAGCTTAACCATCGACCGCCGAAGTAGCTTGTAAGAAATGCATTCTCGAAGGACGCCTTTTTTGTATTCTGTAGGAAATGCACTTTTCGACTATTTGCCGGGGCTTCATCTCTTAGGAATGCTTTAAGACCTAAGTCGCTGGCATGAGAACCGGATCATGAAAGATTGAACTGAACTGTCTCGTGAACTTTCATACAAGCAGAAAACGAATTTCTGTTTTATGAATTAAAAATCCCTTCGAACAGGCTACTGGCCGTGGTGAGGACCAAGCAAAGGAAGTGGCTGGACACCGTGCATGTCTGTTCCACCGAGAGATCCCCCGTGTCCCACCATGGAGTGACTTGGGGAGGAAAGTCCAGGATGATTCTGCCCCATGTGAGACATGGGCCCTAAAGATCCGAGTCCAGAGGGCCCGGGCCCCCCATGCAGTGGCGGAGGCATACCAGGAACGTCTTTCTGGCGTCTCTCGGCGGCCGCCCGACTCAAAACGTATTGGGCAGCGAATTGATGCTTGGGATCCATCCTCATGTTTTCCATATGGTGCAAGAGACCTATAAACAAAATATACTCATGACAGTTTCTTAAAAATCAACAGTTCAATATATCAGTCAGTTTGGTAAGATTTATTTATTAGTAAAATTTATGATATTTTCTACGAAAGTGTAAGGTTTATCCATTTCATTTTGGATAATAAAAAAATCGTTATTATGGTTTTGTGTTTAGAGAAATTGTAATTTTATGTTTTTTTAAATGGATCAATTAATCTTTTTTAATCTTATATTTTAAAATTCTTAAGAATTATTTTTCAACTAAATTCTTTTTTTTTCAAAATGCACTTTTGTTTCAGCCTAAATAAAATGATTCAATTGGAGTCCAACAGGCAGTCCTTACAATTAGATTGAGATTAAAAGTGTTTTTAAGAATATTTTAATTACATAGAAAAATTAATTATTACAAAGAATTATAATTAG-------------
Nroanensis_N_CarversGap_N928 ------------------------------------------CATAAATATCTGAATTTAGAAATCGAGTTAATTTAAAATAAAGAATATCATAAAAAGCAAAGCGAAAGAAGTCTGTACTACGAAGTATAAAATAATAAAAATAAGTATTGTTTTACATAAACTTAACTGAAAACAATAAAGATTGCCACTTTGCCAGTAAACATTGCCACCCATAAATAAAATGTTTAAAAACAAACATGAAGTTGTGAATAAATTGTCAAGTTGAACTTGCGGAAACCAAAAAGATCTTTGTGACGTAGAGACAACGGCATTTCGTAAATGCCGCAGAGTCAAGTCTCTGCAGCTGAAGTAGAGCTTAACCATCGACCGCCGAAGTAGCTTGTAAGAAATGCATTCTCGAAGGACGCCTTTTTTGTATTCTGTAGGAAATGCACTTTTCGACTATTTGCCGGGGCTTCATCTCTTAGGAATGCTTTAAGACCTAAGTCGCTGGCATGAGAACCGGATCATGAAAGATTGAACTGAACTGTCTCGTGAACTTTCATACAAGCAGAAAACGAATTTCTGTTTTATGAATTAAAAATCCCTTCGAACAGGCTACTGGCCGTGGTGAGGACCAAGCAAAGGAAGTGGCTGGACACCGTGCATGTCTGTTCCACCGAGAGATCCCCCGTGTCCCACCATGGAGTGACTTGGGGAGGAAAGTCCAGGATGATTCTGCCCCATGTGAGACATGGGCCCTAAAGATCCGAGTCCAGAGGGCCCGGGCCCCCCATGCAGTGGCGGAGGCATACCAGGAACGTCTTTCTGGCGTCTCTCGGCGGCCGCCCGACTCAAAACGTATTGGGCAGCGAATTGATGCTTGGGATCCATCCTCATGTTTTCCATATGGTGCAAGAGACCTATAAACAAAATATACCCATGACAGTTTCTTAAAAATCAACAGTTCAATATATCAGTCAGTTTGGTAAGATTTATTTATTAGTAAAATTTATGATATTTTCTACGAAAGTGTAAGGTTTATCCATTTCATTTTGGATAATAAAAAAATCGTTATTATGGTTTTGTGTTTAGAGAAATTGTAATTTTATGTTTTTTTAAATGGATCAATTAATCTTTTTTAATCTTATATTTTAAAATTCTTAAGAATTATTTTTCAACTAAATTCTTTTTTTTTCAAAATTCACTTTTGTTTCAGCCTAAATAAAATGATTCAATTGGAGTCCAACAGGCAGTCCTTACAATTAGATTGAGATAAAAAGTGTTTTTAAGAATATTTTCATTACATAGAAAAATTAATTATTACAAAGAATTATAATGAGTAGATAAGATTAT
Nroanensis_RoanHighBluff_N762 ----------------------------------------------------------TAGAAATCGAGTTAATTTAAAATAAAGAATAGCAGAAAAAGCAAAGCGAAAGAAGTCTGTACTACGAAGTATAAAATAATAAAAATAAGTATTGTTTTACATAAACTTAACTGAAAACAATAAAGATTGCCACTTTGCCAGTAAACATTGCCACCCATAAATAAAATGTTTAAAAACAAACATGAAGTTGTGAATAAATTGTCAAGTTGAACTTGCGGAAACCAAAAAGATCTTTGTGACGTAGAGACAACGGCATTTCGTAAATGCCGCAGAGTCAAGTCTGTGCAGCTGAAGTAGAGCTTAACCATCGACCGCCGAAGTAGCTTGTAGGAAATGCATTCTCGAAGGACGCCTTTTTTGTATTCTGTAGGAAATGCACTTTTCGACTATTTGCCGGGGCTTCATCTCTTAGGAATGCTTTAAGACCTAAGTCGCTGGCATGAGAACCGGATCATGAAAGATTGAACTGAACTGTCTCGTGAACTTTCATACAAGCAGAAAACGAATTTCTGTTTTATGAATTAAAAATCCCTTCGAACAGGCTACTGGCCGTGGTGAGGACCAAGCAAAGGAAGTGGCTGGACACCGTGCATGTCTGTTCCACCGAGAGATCCCCCGTGTCCCACCATGGAGTGACTTGGGGAGGAAAGTCCAGGATGATTCTGCCCCATGTGAGACATGGGCCCTAAAGATCCGAGTCCAGAGGGCCCGGGCCCCCCATGCAGTGGCGGAGGCATACCAGGAACGTCTTTCTGGCGTCTCTCGGCGGCCGCCCGACTCAAAACGTATTGGGCAGCGAATTGATGCTTGGGATCCATCCTCATGTTTTCCATATGGTGCAAGAGACCTATAAACAAAATATACTCATGACAGTTTCTTAAAAATCAACAGTTCAATATATCAGTCAGTTTGGTAAGATTTATTTATTAGTAAAATTTATGATATTTTCTACGAAAGTGTAAGGTTTATCTATTTCATTTTGGATAATAAAAAAATCGTTATTATGGTTTTGTGTTTAGAGAAATTGTAATTTTATGTTTTTTTAAATGGATCAATTAATCTTTTTTAATCTTATATTTTAAAATTCTTAAGAATTATTTTTCAACTAAATTCTTTTTTTTTCAAAATGCACTTTTGTTTCAGCCTAAAGAAAATGATTCAATTTGAGTCCAACAGACAGTCCTTACAATTAGATTGAGATTAAAAGTGTTTTTAAGAATATTTTCATTACATAGAAAAAATATTTATTACAAAGAATTATAATGAGTAGATAACTTTAT
Nsheari_BaldRiver_N1168 GTTAATAACAAATAGAGTACAATAATTAAAATTCAAGAATATCATAAATA---------AGAAATCGAGTTAATTTAAAATAAAGAATATCATAAAAAGCAAAGCGAAACAAGCCTGTCCTACGAAGTATAAAATAATAAAAATAAGTATTGTTTTACATAAACTTAACTAAAAACAATAAAGATTGCCACTTTGCCAGTAAACATTGCCACCCATAAATAAAATGTTTAAAAACAAACATGAAGTTGTGAATAAATTGTCAAGTTGAACTTGCGGAAACCAAAAAGATCTTTGTGACGTAGAGACAACGGCATTTCGTAAATGCCGCAGAGTCAAGTCTCTGCAGCTGAAGTAGAGCTTAACCATCGACCGCCGAAGTAGCTTGTAGGAAATGCATTCTCGAAGGACGCCTTTTTTGTATTCTGTAGGAAATGCACTTTTCGACTATTTGCCGGGGCTTCATCTCTTAGGAATGCTTTAAGACCTAAGTCGCTGGCATGAGAACCGGATCATGAAAGATTGAACTGAACTGTCTCGTGAACTTTCATACAAGCAGAAAACGAATTTCTGTTTTATGAATTAAAAATCCCTTCGAACAGGCTACTGGCCGTGGTGAGGACCAAGCAAAGGAAGTGGCTGGACACCGTGCATGTCTGTTCCACCGAGAGATCCCCCGTGTCCCACCATGGAGTGACTTGGGGAGGAAAGTCCAGGATGATTCTGCCCCATGTGAGACATGGGCCCTAAAGATCCGAGTCCAGAGGGCCCGGGCCCCCCATGCAGTGGCGGAGGCATACCAGGAACGTCTTTCTGGCGTCTCTCGGCGGCCGCCCGACTCAAAACGTATTGGGCAGCGAATTGATGCTTGGGATCCATCCTCATGTTTTCCATATGGTGCAAGAGACCTATAAACAAAATATACTCATGACAGTTTCTTAAAAATCAACAGCTCAATATATCAGTCAGTTTGGTAAGATTTATTTATTAGTAAAATTTATGATAATTTCTACAAAAGTGTAAGGTTTATCCATTTCATTTTGGATAATAAAAAAATCGTTATTATGGTTTTGTGTTGAGAGAAAATG----------TTTTTTATAATGGATCATTTAATCTTTTTAAATCTTATATCTTAAAATTCTTAATAATAATTTTTCAACTAAATTCTTCTTTT----------------------------------------------------------------------------------------------------------------------------------------------------------------
Nsheari_Cohutta_N826 -------------AGAGTACAATAATTAAAATTCAAGAATATCATAAATA---------AGAAATCGAGTTAATTTAAAATAATGAATATCATAAAAAGCAAAGCAAAACAAGCCTGTCCTACGAAGTATAAAATAATAAAAATAAGTATTGTTTTACATAAACTTAACTAAAACCAATAAAGATTGCCACTTTGCCAGTAAACATTGCCACCCATAAATAAAATGTTTAAAAACAAACATGAAGTTGTGAATAAATTGTCAAGTTGAACTTGCGGAAACCAAAAAGATCTTTGTGACGTAGAGACAACGGCATTTCGTAAATGCCGCAGAGTCAAGTCTCTGCAGCTGAAGTAGAGCTTAACCATCGACCGCCGAAGTAGCTTGTAGGAAATGCATTCTCGAAGGACGCCTTTTTTGTATTCTGTAGGAAATGCACTTTTCGACTATTTGCCGGGGCTTCATCTCTTAGGAATGCTTTAAGACCTAAGTCGCTGGCATGAGAACCGGATCATGAAAGATTGAACTGAACTGTCTCGTGAACTTTCATACAAGCAGAAAACGAATTTCTGTTTTATGAATTAAAAATCCCTTCGAACAGGCTACTGGCCGTGGTGAGGACCAAGCAAAGGAAGTGGCTGGACACCGTGCATGTCTGTTCCACCGAGAGATCCCCCGTGTCCCACCATGGAGTGACTTGGGGAGGAAAGTCCAGGATGATTCTGCCCCATGTGAGACATGGGCCCTAAAGATCCGAGTCCAGAGGGCCCGGGCCCCCCATGCAGTGGCGGAGGCATACCAGGAACGTCTTTCTGGCGTCTCTCGGCGGCCGCCCGACTCAAAACGTATTGGGCAGCGAATTGATGCTTGGGATCCATCCTCATGTTTTCCATATGGTGCAAGAGACCTATAAACAAAATATACTCATGACAGTTTCTTAAAAATCAACAGCTCAATATATCAGTCAGTTTGGTAAGATTTATTTATTAGTAAAATTTATGATAATTTCTACAAAAGTGTAAGGTTTATCCATTTCATTTTGGATAATAAAAAAATCGTTATTATGGTTTTGTGTTGAGAGAAAATGT---------TTTTTTTAAATGGATCATTTAATCTTTTTAAATCTTATATCTTAAAATTCTTAATAATAATTTTTCAACTAAATTCTTCTTTTTTTTAAATACGCCTTTGTTTCAGCCTAAAGAAAATGATTCAATTGGAGTCCAACAGGCAGTTCTTACAA------TTAGATTAAAAGTGTTTTTAAGAATATTTTCATTACATAGAAAAATTAATTATTACAAATCATCATAATGAGTAGATAAGATTAT
Nsheari_JoyceKilmer_N092 -----------ATAGAGTACAATAATTAAAATTCAAGAATATCATAAATA---------AGAAATCGAGTTAATTTAAAATAAAGAATATCATAAAAAGCAAAGCGAAACAAGTCTGTCCTACGAAGTATAAAATAATAAAAATAAGTATTGTTTTACATAAACTTAACTAAAAACAATAAAGATTGCCACTTTGCCAGTAAACATTGCCACCCATAAATAAAATGTTTAAAAACAAACATGAAGTTGTGAATAAATTGTCAAGTTGAACTTGCGGAAACCAAAAAGATCTTTGTGACGTAGAGACAACGGCATTTCGTAAATGCCGCAGAGTCAAGTCTCTGCAGCTGAAGTAGAGCTTAACCATCGACCGCCGAAGTAGCTTGTAGGAAATGCATTCTCGAAGGACGCCTTTTTTGTATTCTGTAGGAAATGCACTTTTCGACTATTTGCCGGGGCTTCATCTCTTAGGAATGCTTTAAGACCTAAGTCGCTGGCATGAGAACCGGATCATGAAAGATTGAACTGAACTGTCTCGTGAACTTTCATACAAGCAGAAAACGAATTTCTGTTTTATGAATTAAAAATCCCTTCGAACAGGCTACTGGCCGTGGTGAGGACCAAGCAAAGGAAGTGGCTGGACACCGTGCATGTCTGTTCCACCGAGAGATCCCCCGTGTCCCACCATGGAGTGACTTGGGGAGGAAAGTCCAGGATGATTCTGCCCCATGTGAGACATGGGCCCTAAAGATCCGAGTCCAGAGGGCCCGGGCCCCCCATGCAGTGGCGGAGGCATACCAGGAACGTCTTTCTGGCGTCTCTCGGCGGCCGCCCGACTCAAAACGTATTGGGCAGCGAATTGATGCTTGGGATCCATCCTCATGTTTTCCATATGGTGCAAGAGACCTATAAACAAAATATACTCATGACAGTTTCTTAAAAATTAACAGCTCAATATATCAGTCAATTTGGTAAGATTTATTTATTAGTAAAATTTATGATAATTTCTACAAAAGTGTAAGGTTTATCCATTTCATTTTGGATAATAAAAAAGTAGTTATTATGGTTTTGTGTTGAGAGAAATTGTAATTTTATGTTTTTTTAAATGGATCATTTAATCTTTTTAAATCTTATATCTTAAAATTCTTAAGAATAATTTTTCAACTAAATTCTTTTTTTTTCAAAATGCGCCTTTGTTTCAACCTAAAGAAAATGATTCAATTGGAGTCCAACAGGCAGTACTTACAATTAGA--------------------------------------------------------------------------------------
Nsilvanus_Elijay_N395 GTTAATAACAAATAGAGTATAATAATTAAAATTCAAGAATATCATAAATATCTGAATTTAGAAATCGAGTTAATTTAAAATAAAGAATATCATAAAAAGCAAAGCGAAACAAATCTGTACTACGAAGTATAAAATAATAAAAATAAGTATTGTTTTACATAAACTTAACTGAAAACAATAAAGATTGCCACTTTGCCAGTAAACATTGCCACCCATAAATAAAATGTTTAAAAACAAACATGAAGTTGTGAATAAATTGTCAAGTTGAACTTGCGGAAACCAAAAAGATCTTTGTGACGTAGAGACAACGGCATTTCGTAAATGCCGCAGAGTCAAGTCTCTGCAGCTGAAGTAGAGCTTAACCATCGACCGCCGAAGTAGCTTGTAGGAAATGCATTCTCGAAGGACGCCTTTTTTGTATTCTGTAGGAAATGCACTTTTCGACTATTTGCCGGGGCTTCATCTCTTAGGAATGCTTTAAGACCTAAGTCGCTGGCATGAGAACCGGATCATGAAAGATTGAACTGAACTGTCTCGTGAACTTTCATACAAGCAGAAAACGAATTTCTGTTTTATGAATTAAAAATCCCTTCGAACAGGCTACTGGCCGTGGTGAGGACCAAGCAAAGGAAGTGGCTGGACACCGTGCATGTCTGTTCCACCGAGAGATCCCCCGTGTCCCACCATGGAGTGACTTGGGGAGGAAAGTCCAGGATGATTCTGCCCCATGTGAGACATGGGCCCTAAAGATCCGAGTCCAGAGGGCCCGGGCCCCCCATGCAGTGGCGGAGGCATACCAGGAACGTCTTTCTGGCGTCTCTCGGCGGCCGCCCGACTCAAAACGTATTGGGCAGCGAATTGATGCTTGGGATCCATCCTCATGTTTTCCATATGGTGCAAGAGACCTATAAACAAAATATACTCATGACAGTTTCTTAAAAATCAACAGTTCAATATATCAGTCAGTTTGGTAAGATTTATTTATCAGTAAAATTTATGATATATTCTATGAAAGTGTAAGGTTTATCCATTTCATTTTGGATAATAAAAAAATCGTTATTATGGTTTTGTGTTTAGAGAAATTGTAATTTTATGTTTTTTTAAATGGATCGATTAATCTTTTTTAATCTTATATTTTAAAATTCTTAAGAATTATTTTTCAACTAAATTCTTTTTTTTTCAAAATGCACTTTTGTTTCAGCCTGAAGAAAATGATTCAATT-GAGTCCAACAGGCAGTCCTTACAATTAGATTGAGATTAAAAGTGTTT-TAAGAATATTTTCATTATATAGAAAAATTAATTATTACAAAGAATTATAATGAGTAGATAAGATTAT
Nsilvanus_GermanyCove_N1017 --------------------------------------------------TCTGAATTTAGAAATCGAGTGAATTTAAAATAAAGAATATCACAAAAAGCAAAGCGAAACAAATCTGTACTGCGAAGTATAAAATAATAAAAATAAGTATTGTTTTACATAAACTTAACTGAAAACAATAAAGATTGCCACTTTGCCAGTAAACATTGCCACCCATAAATAAAATGTTTAAAAACAAACATGAAGTTGTGAATAAATTGTCAAGTTGAACTTGCGGAAACCAAAAAGATCTTTGTGACGTAGAGACAACGGCATTTCGTAAATGCCGCAGAGTCAAGTCTCTGCAGCTGAAGTAGAGCTTAACCATCGACCGCCGAAGTAGCTTGTAGGAAATGCATTCTCGAAGGACGCCTTTTTTGTATTCTGTAGGAAATGCACTTTTCGACTATTTGCCGGGGCTTCATCTCTTAGGAATGCTTTAAGACCTAAGTCGCTGGCATGAGAACCGGATCATGAAAGATTGAACTGAACTGTCTCGTGAACTTTCATACAAGCAGAAAACGAATTTCTGTTTTATGAATTAAAAATCCCTTCGAACAGGCTACTGGCCGTGGTGAGGACCAAGCAAAGGAAGTGGCTGGACACCGTGCATGTCTGTTCCACCGAGAGATCCCCCGTGTCCCACCATGGAGTGACTTGGGGAGGAAAGTCCAGGATGATTCTGCCCCATGTGAGACATGGGCCCTAAAGATCCGAGTCCAGAGGGCCCGGGCCCCCCATGCAATGGCGGAGGCATACCAGGAACGTCTTTCTGGCGTCTCTCGGCGGCCGCCCGACTCAAAACGTATTGGGCAGCGAATTGATGCTTGGGATCCATCCTCATGTTTTCCATATGGTGCAAGAGACCTATAAACAAAATATACTCATGACAGTTTCTTAAAAATCAACAGTTCAATATATCAGTCAGTTTGGTAAGATTTATTTATTAGTAAAATTTATGATATATTCTACGAAAGTGTAAGGTTTATCCATTTCATTTCGGATAATAAAAAAATCGTTATTATGGTTTTGTGTTTAGAGAAATTGTAATTTTATGTTTTTTTAAATGGATCGATTAATCTTTTTTAATCTTATATTTTAAAATTCTTAAGAATTATTTTTCAACTAAATTCTTTTTTT----------------------------------------------------------------------------------------------------------------------------------------------------------------
Nsilvanus_HeboMtn_N1029 GTTAATAACAAATAGAGTATAATAATTAAAATGCAAGAATATCATATTTATCTGAATTTAGAAATCGAGTGAATTTAAAATAAAGAATATCACAAAAAGCAAAGCGAAACAAATCTGTACTGCGAAGTATAAAATAATAAAAATAAGTATTGTTTTACATAAACTTAACTGAAAACAATAAAGATTGCCACTTTGCCAGTAAACATTGCCACCCATAAATAAAATGTTTAAAAACAAACATGAAGTTGTGAATAAATTGTCAAGTTGAACTTGCGGAAACCAAAAAGATCTTTGTGACGTAGAGACAACGGCATTTCGTAAATGCCGCAGAGTCAAGTCTCTGCAGCTGAAGTAGAGCTTAACCATCGACCGCCGAAGTAGCTTGTAGGAAATGCATTCTCGAAGGACGCCTTTTTTGTATTCTGTAGGAAATGCACTTTTCGACTATTTGCCGGGGCTTCATCTCTTAGGAATGCTTTAAGACCTAAGTCGCTGGCATGAGAACCGGATCATGAAAGATTGAACTGAACTGTCTCGTGAACTTTCATACAAGCAGAAAACGAATTTCTGTTTTATGAATTAAAAATCCCTTCGAACAGGCTACTGGCCGTGGTGAGGACCAAGCAAAGGAAGTGGCTGGACACCGTGCATGTCTGTTCCACCGAGAGATCCCCCGTGTCCCACCATGGAGTGACTTGGGGAGGAAAGTCCAGGATGATTCTGCCCCATGTGAGACATGGGCCCTAAAGATCCGAGTCCAGAGGGCCCGGGCCCCCCATGCAATGGCGGAGGCATACCAGGAACGTCTTTCTGGCGTCTCTCGGCGGCCGCCCGACTCAAAACGTATTGGGCAGCGAATTGATGCTTGGGATCCATCCTCATGTTTTCCATATGGTGCAAGAGACCTATAAACAAAATATACTCATGACAGTTTCTTAAAAATCAACAGTTCAATATATCAGTCAGTTTGGTAAGATTTATTTATTAGTAAAATTTATGATATATTCCACGAAAGTGTAAGGTTTATCCATTTCATTTCGGATAATTAAAAAATCGTTATTATGGTTTTGTGTTTAGAGAAATTGTAATTTTATGTTTTTTTTAATGGATCGATTAATCTTTTTTAATCTTATATTTTAAAATTCTTAAGAATTATTTTTCAACTAAATTCTTTTTTTTTCAAAATGCAC--TTGTTTCAGCCTAAAGAAAATGATTCAATTTGAGTCCAACAGGCAGTCCTTACAATTAGATTGAGATTAAAAGTGTTTTTAAGAATATTTTCATTATATAGAAAAATTAATTATTACAAAGAATTATAATGAGTAGATAAGATTAT
Nstupkai_BlowholeWOS_N285 ------------------------------------------------------------------------------AATAAAGAATATCATAAAAAGCAAAGCGAAACAAGTCTGTCCTACGAAGTATAAAATAATAAAAATAAGTATTGTTTGACATAAACTTAACTAAAAACAATAAAGATTGCCACTTTGCCAGTAAACATCGCCACCCATAAATAAAATGTTTAAAAACAAACATGAAGTTGTGAATAAATTGTCAAGTTGAACTTGCGGAAACCAAAAAGATCTTTGTGACGTAGAGACAACGGCATTTCGTAAATGCCGCAGAGTCAAGTCTCTGCAGCTGAAGTAGAGCTTAACCATCGACCGCCGAAGTAGCTTGTAGGAAATGCATTCTCGAAGGACGCCTTTTTTGTATTCTGTAGGAAATGCACTTTTCGACTATTTGCCGGGGCTTCATCTCTTAGGAATGCTTTAAGACCTAAGTCGCTGGCATGAGAACCGGATCATGAAAGATTGAACTGAACTGTCTCGTGAACTTTCATACAAGCAGAAAACGATTTTCTGTTTTATGAATTAAAAATCCCTTCGAACAGGCTACTGGCCGTGGTGAGGACCAAGCAAAGGAAGTGGCTGGACACCGTGCATGTCTGTTCCACCGAGAGATCCCCCGTGTCCCACCATGGAGTGACTTGGGGAGGAAAGTCCAGGATGATTCTGCCCCATGTGAGACATGGGCCCTAAAGATCCGAGTCCAGAGGGCCCGGGCCCCCCATGCAGTGGCGGAGGCATACCAGGAACGTCTTTCTGGCGTCTCTCGGCGGCCGCCCGACTCAAAACGTATTGGGCAGCGAATTGATGCTTGGGATCCATCCTCATGTTTTCCATATGGTGCAAGAGACCTATAAACAAAATAGACTCATGACAGTTTCTTAAAAATCAACAGCTCAATATATCAGTCAGTTTGGTAAGATTTATTTATTAGTAAAATTTATGATAATTTCTACAAAAGTGTAAGGTTTATCCATTTCATTTTGGATAATAAAAAAGTCGTTATTATGGTTTTGTGTTGAGAGAAAATGT---------TTTTTTTAAATGGATCATTTAATCTTTTTAAATCTTATATCTTAAAATTCTTAAGAATAATTTTTCAACTAAATTCTTTTTTTTTA--AATGCGCCTTTGTTTCAGCCTAAAGAAAATGATTCAATTGGAGTGCAACAGGCAGTTCTTACAA------TTAGATTAAAAGTGTTT--------------------------------------------------------------------
Nstupkai_Blowing_N356 -------------------------------------------ATAAATA---------AGAAATCGAGTTAATTTAAAATA----ATATCATGAAAAGCAAAGCGAAACAAGTATGTCCTACGAAGTATAAAATAATAAAAATAAGTATTGTTTTACATAAACTTAACTAAAAACAATAAAGATTGCCACTTTGCCAGTAAACATTGCCACCCATAAATAAAATGTTTAAAAACAAACATGAAGTTGTGAATAAATTGTCAAGTTGAACTTGCGGAAACCAAAAAGATCTTTGTGACGTAGAGACAACGGCATTTCGTAAATGCCGCAGAGTCAAGTCTCTGCAGCTGATGTAGAGCTTAACCATCGACCGCCGAAGTAGCTTGTAGGAAATGCATTCTCGAAGGACGCCTTTTTTGTATTCTGTAGGAAATGCACTTTTCGACTATTTGCCGGGGCTTCATCTCTTAGGAATGCTTTAAGACCTAAGTCGCTGGCATGAGAACCGGATCATGAAAGATTGAACTGAACTGTCTCGTGAACTTTCATACAAGCAGAAAACGAATTTCTGTTTTATGAATTAAAAATCCCTTCGAACAGGCTACTGGCCGTGGTGAGGACCAAGCAAAGGAAGTGGCTGGACACCGTGCATGTCTGTTCCACCGAGAGATCCCCCGTGTCCCACCATGGAGTGACTTGGGGAGGAAAGTCCAGGATGATTCTGCCCCATGTGAGACATGGGCCCTAAAGATCCGAGTCCAGAGGGCCCGGGCCCCCCATGCAGTGGCGGAGGCATACCAGGAACGTCTTTCTGGCGTCTCTCGGCGGCCGCCCGACTCAAAACGTATTGGGCAGCGAATTGATGCTTGGGATCCATCCTCATGTTTTCCATATGGTGCAAGAGACCTATAAACAAAATAGACTCATGACAGTTTCTTAAAAATCAACAGCTCAATCTATCAGTCAGTTTGGTAAGATTTATTTATTACTAAAATTTATGATAATTTCTACAAAAGTGTAAGGTTTATCCATTTCATTTTGGATAATAAAAAAGTCGTTATTATGGTTTTGTGTCGAGAGAAAATGT---------TTTTTTTAAATGGATCATTTAATCTTTTTAAATCTTATATCTTAAAATTCTTAAGAATAATTTTTCAACTAAATTC--TTTTTTTTAAAATGCGCC---------------------------------------------------------------------------------------------------------------------------------------------------
Nstupkai_LittleRiver_N293 GTTAATAGCAAATAGAGTACAATAAATAAAATTCAAGAATATCATAAATA---------AGAAATCGAGTTAATTTAAAATAAAGAATATCATAAAAAGCAAAGCGAAACAAGTCTGTCCTACGAAGTATAAAATAATAAAAATAAGTATTGTTTGACATAAACTTAACTAAAAACAATAAAGATTGCCACTTTGCCAGTAAACATTGCCACCCATAAATAAAATGTTTAAAAACAAACATGAAGTTGTGAATAAATTGTCAAGTTGAACTTGCGGAAACCAAAAAGATCTTTGTGACGTAGAGACAACGGCATTTCGTAAATGCCGCAGAGTCAAGTCTCTGCAGCTGAAGTAGAGCTTAACCATCGACCGCCGAAGTAGCTTGTAGGAAATGCATTCTCGAAGGACGCCTTTTTTGTATTCTGTAGGAAATGCACTTTTCGACTATTTGCCGGGGCTTCATCTCTTAGGAATGCTTTAAGACCTAAGTCGCTGGCATGAGAACCGGATCATGAAAGATTGAACTGAACTGTCTCGTGAACTTTCATACAAGCAGAAAACGAATTTCTGTTTTATGAATTAAAAATCCCTTCGAACAGGCTACTGGCCGTGGTGAGGACCAAGCAAAGGAAGTGGCTGGACACCGTGCATGTCTGTTCCACCGAGAGATCCCCCGTGTCCCACCATGGAGTGACTTGGGGAGGAAAGTCCAGGATGATTCTGCCCCATGTGAGACATGGGCCCTAAAGATCCGAGTCCAGAGGGCCCGGGCCCCCCATGCAGTGGCGGAGGCATACCAGGAACGTCTTTCTGGCGTCTCTCGGCGGCCGCCCGACTCAAAACGTATTGGGCAGCGAATTGATGCTTGGGATCCATCCTCATGTTTTCCATATGGTGCAAGAGACCTATAAACAAAATAGACTCATGACAGTTTCTTAAAAATCAACCGCTCAATCTATCAGTCAGTTTGGTAAGATTTATTTATTACTAAAATTTATGATAATTTCTATAAAAGTGTAAGGTTTATCCATTTCATTTTGGATAATAAAAAAGTCGTTATTATGGTTTTGTGTCGAGAGAAAATGT---------TTTTTTTAAATGGATCATTTAATCTTTTTAAATCTTATATCTTAAAATTCTTAAGAATAATTTTTCAACTAAATTC--TTTTTTTTAAAATGCGCCTTTGTTTCAGCCTAAAGAAAATGATTCAATTGGAATCCAACAGGCAGTTCTTACAA------TTAGATTAAAAGTGTTTTTAAGAATATTTTCATTACATAGAAAAATTAATTATTACAAAGCATCATAATGAGTAGATAAGATTAT
Nstygius_ObeLee_N0656 --------------------------------------------------TCTGAATTTAGAAATCGAGTTAATTTAAAATAAAGAATATCATAAAAAGCAAAGCGAAACAAGTCTGTCCTACGAAGTATAAAATAATAA------TTATTGTTTTATATAAAATTTAGTAAAAACAATAAAGATTGCCACTTTGCCAGTAAACATTGCCACCCATAAATAAAATATTTAAAAACAAACATGAAGTTGTGAATAAATTGACAAGTTGAACTTGCGGAAACCAAAAAGATCTTTGTGACGTAGAGACAACGGCATTTCGTAAATGCCGCAGAGTCAAGTCTCTGCAGCTGAAGTAGAGCTTAACCATCGACCGCCGAAGTAGCTTGTAGGAAATGCATTCTCGAAGGACGCCTTTTTTGTATTCTGTAGGAAATGCACTTTTCGACTATTTGCCGGGGCTTCATCTCTTAGGAATGCTTTAAGACCTAAGACGCTGGCATGAGAACCGGATCATGAAAGATTGAACTGAACTGTCTCGTGAACTTTCATACAAGCAGAAAACGAATTTCTGTTTTATGAATTAAAAATCCCTTCGAACAGGCTACTGGCCGTGGTGAGGACCAAGCAAAGGAAGTGGCTGGACACCGTGCATGTCTGTTCCACCGAGAGATCCCCCGTGTCCCACCATGGAGTGACTTGGGGAGGAAAGTCCAGGATGATTCTGCCCCATGTGAGACATGGGCCCTAAAGATCCGAGTCCAGAGGGCCCGGGCCCCCCATGCAGTGGCGGAGGCATACCAGGAACGTCTTTCTGGCGTCTCTCGGCGGCCGCCCGACTCAAAACGTATTGGGCAGCGAATTGATGCTTGGGATCCATCCTCATGTTTTCCATATGGTGCAAGAGACCTATAAACAAAATATACTCATGACAGTTTCTTAAAAATCAACAGCTCAATATATCAGTCAGTTTGGTAAGATTTATTTATTAGTAAAATTTATGATATTTTCTACAAAAGTGTAAGTTTTATCCATTTCATTTTGGATAATAAAAAAGTCGTTATTATGGTTTTGTGTTTAGAGAAAGTGTAAGTTTATGTTTTTTTAAATGGATGAATGAATCTTTTTTGATCTTATATTTTAAAATTCTTAAGAATCATTTTACAACTAAATTATTTTTTT-----AATGCACCTTTGTTTCTGCCTAAAGAAAATGATTCAATTGGAGTCCAA----CAGTCCTTACAATTAGAATTAGATTAAAAGTGTTTTTAGAAAAATTAATTATTAATAGAAACATTAATTATTACAAAGCATTGTAATGAGTAGATAAAATTAT
Nstygius_RavenB_N1022 GTTAATAAC--ACAGAGTACAATAATTAAAATTCAAGAATATCATAAATATCTGAATTTAGAAATCGAGTTAATTTAAAATAAAGAATATCATAAAAAGCAAAGCGAAACAAGTCTGTCCTACGAAGTATAAAATAATAA------TTATTGTTTTATATAAAATTTAGTAAAAACAATAAAGATTGCCACTTTGCCAGTAAACATTGCCACCCATAAATAAAATATTTAAAAACAAACATGAAGTTGTGAATAAATTGTCAAGTTGAACTTGCGGAAACCAAAAAGATCTTTGTGACGTAGAGACAACGGCATTTCGTAAATGCCGCAGAGTCAAGTCTCTGCAGCTGAAGTAGAGCTTAACCATCGACCGCCGAAGTAGCTTGTAGGAAATGCATTCTCGAAGGACGCCTTTTTTGTATTCTGTAGGAAATGCACTTTTCGACTATTTGCCGGGGCTTCATCTCTTAGGAATGCTTTAAGACCTAAGACGCTGGCATGAGAACCGCATCATGAAAGATTGAACTGAACTGTCTCGTGAACTTTCATACAAGCAGAAAACGAATTTCTGTTTTATGAATTAAAAATCCCTTCGAACAGGCTACTGGCCGTGGTGAGGACCAAGCAAAGGAAGTGGCTGGACACCGTGCATGTCTGTTCCACCGAGAGATCCCCCGTGTCCCACCATGGAGTGACTTGGGGAGGAAAGTCCAGGATGATTCTGCCCCATGTGAGACATGGGCCCTAAAGATCCGAGTCCAGAGGGCCCGGGCCCCCCATGCAGTGGCGGAGGCATACCAGGAACGTCTTTCTGGCGTCTCTCGGCGGCCGCCCGACTCAAAACGTATTGGGCAGCGAATTGATGCTTGGGATCCATCCTCATGTTTTCCATATGGTGCAAGAGACCTATAAACAAAATATACTCATGACAGTTTCTTAAAAATCAACAGCTCAATATATCAGTCAGTTTGGTAAGATTTATTTATTAGTAAAATTTATGATATTTTCTACAAAAGTGTAAGTTTTATCCATTTCATTTTGGATAATAAAAAAGTCGTTATTATGGTTTTGTGTTTAGAGAAAGTGTAAGTTTATGTTTTTTTAAATGGATGAATGAATCTTTTTTGATTTTATATTTTAAAATTCTTAAGAATCATTTTACAACTAAATTATTTTTTT-----AATGCACCTTTGTTTCTGCCTAAAGAAAATGATTCAATTGGAGTCCAACAGGCAGTCCTTA----------------------------------------------------------------------------------------------
Ntempletoni_BaldMtns_N950 GTTAATAACAAATAGAGTACAATAATTAAAATTCAAGAATATCATAAATATCTGAATTTAGAAATCGAGTTAATTTAAAATAAAGAATATCATAAAAAGCAAAGCGAAACAAGTCTGTACTACGAAGTATAAAATAATAAAAATAAGTATTGTTTCACATAAACTTAACTGAAAACAATAAAGATTGCCACTTTGCCAGTAAACATTGCCACCCATAAATAAAATGCTTAAAAACAAACATGAAGTTGTGAATAAATTGTCAAGTTGAACTTGCGGAAACCAAAAAGATCTTTGTGACGTAGAGACAACGGCATTTCGTAAATGCCGCAGAGTCAAGTCTCTGCAGCTGAAGTAGAGCTTAACCATCGACCGCCGAAGTAGCTTGTAGGAAATGCATTCTCGAAGGACGCCTATTTTGTATTCTGTAGGAAATGCACTTTTCGACTATTTGCCGGGGCTTCATCTCTTAGGAATGCTTTAAGACCTAAGTCGCTGGCATGAGAACCGGATCATGAAAGATTGAACTGAACTGTCTCGTGAACTTTCATACAAGCAGAAAACGAATTTCTGTTTTATGAATTAAAAATCCCTTCGAACAGGCTACTGGCCGTGGTGAGGACCAAGCAAAGGAAGTGGCTGGACACCGTGCATGTCTGTTCCACCGAGAGATCCCCCGTGTCCCACCATGGAGTGACTTGGGGAGGAAAGTCCAGGATGATTCTGCCCCATGTGAGACATGGGCCCTAAAGATCCGAGTCCAGAGGGCCCGGGCCCCCCATGCAGTGGCGGAGGCATACCAGGAACGTCTTTCTGGCGTCTCTCGGCGGCCGCCCGACTCAAAACGTATTGGGCAGCGAATTGATGCTTGGGATCCATCCTCATGTTTTCCATATGGTGCAAGAGACCTATAAACAAAATATACTCATGACAGTTTCTTAAAAATCAATAGCTCAATATATCAGTCAATTTGGTAAGATTTATTTATTAATAAAAT--------------------------------------------------------------------------------------------------------------------------------------------------------------------------------------------------------------------------------------------------------------------------------------------------------------------------------------------------------
Ntempletoni_ClarksCreek_N945 GTTAATAACAAATAGAGTACAATAATTAAAATTCAAGAATATCATAAATATCTGAATTTAGAAATCGAGTTAATTTAAAATAAAGAATATCATAAAAAGCAAAGCGAAACAAGTCTGTACTACGAAGTAT-AAATAATAAAAATAAGTATTGTTTCACATAAACTTAACTGAAAACAATAAAGATTGCCACTTTGCCAGTAAACATTGCCACCCATAAATAAAATGCTTAAAAACAAACATGAAGTTGTGAATAAATTGTCAAGTTGAACTTGCGGAAACCAAAAAGATCTTTGTGACGTAGAGACAACGGCATTTCGTAAATGCCGCAGAGTCAAGTCTCTGCAGCTGAAGTAGAGCTTAACCATCGACCGCCGAAGTAGCTTGTAGGAAATGCATTCTCGAAGGACGCCTATTTTGTATTCTGTAGGAAATGCACTTTTCGACTATTTGCCGGGGCTTCATCTCTTAGGAATGCTTTAAGACCTAAGTCGCTGGCATGAGAACCGGATCATGAAAGATTGAACTGAACTGTCTCGTGAACTTTCATACAAGCAGAAAACGAATTTCTGTTTTATGAATTAAAAATCCCTTCGAACAGGCTACTGGCCGTGGTGAGGACCAAGCAAAGGAAGTGGCTGGACACCGTGCATGTCTGTTCCACCGAGAGATCCCCCGTGTCCCACCATGGAGTGACTTGGGGAGGAAAGTCCAGGATGATTCTGCCCCATGTGAGACATGGGCCCTAAAGATCCGAGTCCAGAGGGCCCGGGCCCCCCATGCAGTGGCGGAGGCATACCAGGAACGTCTTTCTGGCGTCTCTCGGCGGCCGCCCGACTCAAAACGTATTGGGCAGCGAATTGATGCTTGGGATCCATCCTCATGTTTTCCATATGGTGCAAGAGACCTATAAACAAAATATACTCATGACAGTTTCTTAAAAATCAATAGCTCAATATATCAGTCAATTTGGTAAAATTTATTTATTAGTAAAATTTATGATATTTTCTGCGAAAGTGTAAGG-----CCATTTCATTTTGAATAATAAAAAAATCGTTATTATGGTTTTGCGTTTAGAGAAATTGTAATTTTATGTTGTTTTAAATGGATCAATTAATCTTTTTTAATC--ATATTTTAAAATTCTTAAGAATCATTTTTCAACTAAATTCTTTTTTTTTCAAAATGCACTTTTGTTTCAGCCTAAAGAAAATGATTCAATTGGAGTCCAACAGGCAGTCCTTACAATTAGATTGAGATTAAAAGTGTTTTTAAGAATATTTTCATTACATAGAAAAATTAATTATTACAAAGCATTAT---GAGTAGATAAGATTAT
Ntempletoni_ScronceCreekRd_N1223 GTTAATAACAAATAGAGTACAATAATTAAAATTCAAGAATATCATAAATATCTGAATTTAGAAATCGAGTTAATTTAAAATAAAGAATATCATAAAAAGCAAAGCGAAACAAGTCTGTACTACGAAGTATAAAATAATAAAAATAAGTATTGTTTCACATAAACTTAACTGAAAACAATAAAGATTGCCACTTTGCCAGTAAACATTGCCACCCATAAATAAAATGCTTAAAAACAAACATGAAGTTGTGAATAAATTGTCAAGTTGAACTTGCGGAAACCAAAAAGATCTTTGTGACGTAGAGACAACGGCATTTCGTAAATGCCACAGAGTCAAGTCTCTGCAGCTGAAGTAGAGCTTAACCATCGACCGCCGAAGTAGCTTGTAGGAAATGCATTCTCGAAGGACGCCTATTTTGTATTCTGTAGGAAATGCACTTTTCGACTATTTGCCGGGGCTTCATCTCTTAGGAATGCTTTAAGACCTAAGTCGCTGGCATGAGAACCGGATCATGAAAGATTGAACTGAACTGTCTCGTGAACTTTCATACAAGCAGAAAACGAATTTCTGTTTTATGAATTAAAAATCCCTTCGAACAGGCTACTGGCCGTGGTGAGGACCAAGCAAAGGAAGTGGCTGGACACCGTGCATGTCTGTTCCACCGAGAGATCCCCCGTGTCCCACCATGGAGTGACTTGGGGAGGAAAGTCCAGGATGATTCTGCCCCATGTGAGACATGGGCCCTAAAGATCCGAGTCCAGAGGGCCCGGGCCCCCCATGCAGTGGCGGAGGCATACCAGGAACGTCTTTCTGGCGTCTCTCGGCGGCCGCCCGACTCAAAACGTATTGGGCAGCGAATTGATGCTTGGGATCCATCCTCATGTTTTCCATATGGTGCAAGAGACCTATAAACAAAGTATACTCATGACAGTTTCTTAAAAATCAATAGCTCAATATATCAGTCAATTTGGTAAGATTTATTTATTAGTAAAATTTATGATATTTTCTACGAAAGTGTAAGG-----CCATTTCATTTTGAATAATAAAAAAATCGTTATTATGGTTTTGCGTTTAGAGAAATTAGAATTTTATGTTTTTTTAAATGGATCAATTAATCTTTTTTAATCTTATATTTTAAAATTCTTAAGAATCATTTTTCAACTAAATTCTTTTTTTTTCAAAATGCACTTTTGTTTCAGCCTAAAGAAAATGATTCAATTGGAGTCCAACAGGCAGTCCTTACAATTAGATTGAGATTAAAAGTGTTTTTAAGAATATTTTCATTACATAGAAAAATTAATTATTACAAAGCATTATAATGAGTAGATAAGATTAT
Ntennessensis_IndianCave_N052 -----------------------------------------------------------------------------------------------AAAGCAAAGCGAAACAAGTCTGTACTACGAAGTATAAAATAATAAAAATAAGTATTGTTTTACATAAACTTAACTGAAAACAATAAAGATTGCCACTTTGCCAGTAAATATTGCCACCCATAAATAAAATGTTTAAAAACAAACATGAAGTTGTGAATAAATTGTCAAGTTGAACTTGCGGAAACCAAAAAGATCTTTGTGACGTAGAGACAACGGCATTTCGTAAATGCCGCAGAGTCAAGTCTCTGCAGCTGAAGTAGAGCTTAACCATCGACCGCCGAAGTAGCTTGTAGGAAATGCATTCTCGAAGGACGCCTTTTTTGTATTCTGTAGGAAATGCACTTTTCGACTATTTGCCGGGGCTTCATCTCTTAGGAATGCTTTAAGACCTAAGTCGCTGGCATGAGAACCGGATCATGAAAGATTGAACTGAACTGTCTCGTGAACTTTCATACAAGCAGAAAACGAATTTCTGTTTTATGAATTAAAAATCCCTTCGAACAGGCTACTGGCCGTGGTGAGGACCAAGCAAAGGAAGTGGCTGGACACCGTGCATGTCTGTTCCACCGAGAGATCCCCCGTGTCCCACCATGGAGTGACTTGGGGAGGAAAGTCCAGGATGATTCTGCCCCATGTGAGACATGGGCCCTAAAGATCCGAGTCCAGAGGGCCCGGGCCCCCCATGCAGTGGCGGAGGCATACCAGGAACGTCTTTCTGGCGTCTCTCGGCGGCCGCCCGACTCAAAACGTATTGGGCAGCGAATTGATGCTTGGGATCCATCCTCATGTTTTCCATATGGTGCAAGAGACCTATAAACAAAATATACTCATGACAGTTTCTTAAAAATCAACAGTTCAATATATCAGTCAGTTTGGTAAGATTTATTTATTAGTAAAATTTATGATATTTTCTACGAAAGTGTAAGGTTTATCCATTTCATTTTGGATAATAAAAAAATCGTTATTATGGTTTTGTGTTTAGAGAAATTGTAATTTTATGTTTTTTTAAATGGATCAATTAATCTTTTTTAATCTTATATTTTAAAATTCTTAAGAATTATTTTTCAACTAAATTCTTTTTTTTTCAAAATGCACTTTTGCTTCAGCCTAAAGAAAATGATTCAATTGGAGTCCAACAGGCAGTCCTTACAATTAGATTTAGATTAAAAGTGTTTTTAAGAATATTTTCATTACATAGAAAAATTAATTATTACAAAGAATTATAATGAGTAGATAA------
Ntennessensis_LittleStony_N645 -----------------------------------------------------------------------------TAATAAAGAATATCATAAAAAGCAAAGCGAAACAAGTCTGTACTACGAAGTATAAAATAATAAAAATAAGTATTGTTTTACATAAACTTAACTGAAAACAATAAAGATTGCCACTTTGCCAGTAAACATTGCCACCCATAAATAAAATGTTTAAAAACAAACATGAAGTTGTGAATAAATTGTCAAGTTGAACTTGCGGAAACCAAAAAGATCTTTGTGACGTAGAGACAACGGCATTTCGTAAATGCCGCAGAGTCAAGTCTCTGCAGCTGAAGTAGAGCTTAACCATCGACCGCCGAAGTAGCTTGTAGGAAATGCATTCTCGAAGGACGCCTTTTTTGTATTCTGTAGGAAATGCACTTTTCGACTATTTGCCGGGGCTTCATCTCTTAGGAATGCTTTAAGACCTAAGTCGCTGGCATGAGAACCGGATCATGAAAGATTGAACTGAACTGTCTCGTGAACTTTCATACAAGCAGAAAACGAATTTCTGTTTTATGAATTAAAAATCCCTTCGAACAGGCTACTGGCCGTGGTGAGGACCAAGCAAAGGAAGTGGCTGGACACCGTGCATGTCTGTTCCACCGAGAGATCCCCCGTGTCCCACCATGGAGTGACTTGGGGAGGAAAGTCCAGGATGATTCTGCCCCATGTGAGACATGGGCCCTAAAGATCCGAGTCCAGAGGGCCCGGGCCCCCCATGCAGTGGCGGAGGCATACCAGGAACGTCTTTCTGGCGTCTCTCGGCGGCCGCCCGACTCAAAACGTATTGGGCAGCGAATTGATGCTTGGGATCCATCCTCATGTTTTCCATATGGTGCAAGAGACCTATAAACAAAATATACTCATGACAGTTTCTTAAAAATCAACAGTTCAATATATCAGTCAGTTTGGTAAGATTTATTTATTAGTAAAATTTATGATATTTTCTACGAAAGTGTAAGGTTTATCCATTTCATTTTGGATAATAAAAAAATCGTTATTATGGTTTTGTGTTTAGGGAAATTGTAATTTTATGTTTTTTTAAATGGATCAATTAATCTTTTTTAATCTTATATTTTAAAATTCTTAAGAATTATTTTTCAACTAAATTCTTTTTTTTTCAAAATGCACTTTTGCTTCAGCCTAAAGAAAATGATTCAATTGGAGTCCATCAGGCAGTCCTTACAATTAGATTGAGATTAAAAGTGTTTTTAAGAATATTTTCATTACATAGAAAAATTAATTATTACAAAGAATTATAATGAG-------------
Ntennessensis_Watauga_N1046 GTTAATAACAAATAGAGTGTAATAATTAATATTCAAGAATATCATAAATATCTGAATTTAGAAATCGAGTTAATTTAAAATAAAGAATATCATAAAAAGCAAAGCGAAACAAGTCTGTACTACGAAGTATAAAATAATAAAAATAAGTATTGTTTTACATAAACTTAACTGAAAACAATAAAGATTGTCACTTTGCCAGTAAATATTGCCACCCATAAATAAAATGTTTAAAAACAAACATGAAGTTGTGAATAAATTGTCAAGTTGAACTTGCGGAAACCAAAAAGATCTTTGTGACGTAGAGACAACGGCATTTCGTAAATGCCGCAGAGTCAAGTCTCTGCAGCTGAAGTAGAGCTTAACCATCGACCGCCGAAGTAGCTTGTAGGAAATGCATTCTCGAAGGACGCCTTTTTTGTATTCTGTAGGAAATGCACTTTTCGACTATTTGCCGGGGCTTCATCTCTTAGGAATGCTTTAAGACCTAAGTCGCTGGCATGAGAACCGGATCATGAAAGATTGAACTGAACTGTCTCGTGAACTTTCATACAAGCAGAAAACGAATTTCTGTTTTATGAATTAAAAATCCCTTCGAACAGGCTACTGGCCGTGGTGAGGACCAAGCAAAGGAAGTGGCTGGACACCGTGCATGTCTGTTCCACCGAGAGATCCCCCGTGTCCCACCATGGAGTGACTTGGGGAGGAAAGTCCAGGATGATTCTGCCCCATGTGAGACATGGGCCCTAAAGATCCTAGTCCAGAGGGCCCGGGCCCCCCATGCAGTGGCGGAGGCATACCAGGAACGTCTTTCTGGCGTCTCTCGGCGGCCGCCCGACTCAAAACGTATTGGGCAGCGAATTGATGCTTGGGATCCATCCTCATGTTTTCCATATGGTGCAAGAGACCTATAAACAAAATATACTCATGACAGTTTCTTAAAAATCAACAGTTCAATATATCAGTCAGTTTGGTAAGATTTATTTATTAGTAAAATTTATGATATTTTCTACGAAAGTGTAAGGTTTATCCATTTCATTTTGGATAATAAAAAAATCGTTATTATGGTTTTGTGTTTAGAGAAATTGTAATTTTATGTTTTTTTAAATGGATCAATTAATCTTTTTTAATCTTATATTTTAAAATTCTTAAGAATTATTTTTCAACTAAATTCTTTTTTTTTCAAAATGCACTTTTGCTTCAGCCTAAAGAAAATGATTCAATTGGAGTCCAACAGGCAGTCCTTACAATTAGATTTAGATTAAAAGTGTTTTTAAGAATATTTTCATTACATAGAAAAATTAATTATTACAAAGAATTATAATGAGTAGATAAGATTAT
