# Supplementary material for: ﻿New species in old mountains: integrative taxonomy reveals ten new species and extensive short-range endemism in Nesticus spiders (Araneae, Nesticidae) from the southern Appalachian Mountains
Source: Zookeys. 2023 Feb 3;1145:1–130. doi: 10.3897/zookeys.1145.96724 (PMC10208238; doi:10.3897/zookeys.1145.96724)
Supplement: Supplementary material 4 — Input alignments, analysis log files, and output tree files [file zookeys-1145-001_article-96724__-s004.zip › uce-200116 (modified).phy]

 74 1406
Nesticus_Japan_G2153 TTTTATCTTTTGTTACTACCTAACTGTTACCCAATTTGCATGCCGTTGTTTATAGTCTGCACACCATTTTATACAAATAACTGAGTATTTGTACAACGATATT---TCTTTGTATACGATATTCTTTAAAATTGAGTTAA----ACCAATGCAAAACCATGGCTTTTAAAATACGCGCGTGTCTA---------------GTGTATTCCAATTTCTGTGAACTCATGGCGCTATTAGTTTTTTTAAAGGCTAAGGAAAGAAGATTGTGTTCTGCCAGCTAAGGGATGATGGGCAAAATGATTTTGAGGGAGATTGAGGGGATGATGGCAGTTCAAAGAGTTACCAGGATGGTGACCAGCGACAACCGAGGGTACCACAAAAGGACCCATGCCCATTCCCAATTGAGACATAAGACTGGCAGTAGAGCTGGTTAAAGCATTGCTGTAGGAAGCGTTTGGGGTGG------CTACACTGGTGCTGGGGTGAGAGGCAGGGCTAGGACAAGGGCTATTGGGGTAATTGACATTTGCAGGGTTGGGGTTCCCTAACATAGTGTTGGAGGTCGAGATGATGATGGAGTCAGTAGTACGCAAGCGGGATGGGCCCCGTTTTTTCTTACTTGGGGTACCAGAAGCATTTGGATCCTTGTGGGCAGTACGCATGTGATCCATCAAGGCCTCGGCGTTCAGACAGATTTTATGACACACTGGACATGACTGAGAGTTGGCCCCTCCAATTAGAGCGGCATGTTGCTGTAAACAGAATAATGCATGCATTAGAAAGATAGTGGTGAAAAAAAAAAATGAAAATTTTAACTAA----ATGCAATCTTCAATTACAAGGTCAGTACGGAAT----------------------ACATTTAAGTTTTATGACATCTTGG-----------AAGTCCTTTTATAAAAAATCCTAAACGACATTTGGCGTTAAACTTCTTAA------TATTCGTTTCT------TTAGTATGTAAGTGATATAATATGATTGTTTGGTTAGAGATATGCTATAAAATGCAATTGCTAATTAACTATTTTTCAAGTAATCCATTTATGTCTTTTATACTATTTCTTGCGTT--------------------TTTCACCTTTTCTATATTGAATGAATGTAGAGGAAAAATACTTTTACAAATA--TTTTCTGAAATTTTCTGGTAAAGTTGGCCATAGACCAGTTAAGGGATTAATAGAGCTG---CTTCATGCGGTTGCTTAATCTGT-CAGTTTTTCAAAGAGTTTTTGTCATTTTTGTAAAAAAGAAATTGATCCGTATAAAATATTTTTTCTTA------TCTTACTTATCTTCAAAATTAACTGTGAACGTAATTACTGTGAAAAACCGTATT-------------
Nsilvestrii_Hellgate_N1108 AGCTACTTTCTCTTGCTAATTACATATTAATAAATTTGCATATTGGTTATAATAACTTGCAAATCAGCACAAAAATATAATTAAGAGTTTGTAAATCTATACTTTTTTTTCTAATGGAGAATTTTTATGTCTCAGGTTAATTACATAAATTCATATGTTCAGTTTTT---------------------------------GTAAATACGATTTTATGTGAACTCATGGCGCTATTAGTGTTTCTAAAGGTTGAGGAAAGAAGGTTGTGCCCTGCCAGCTAGGGGATGGTGGGCATAATGACTTTGCGGGTGATTGAGGGGGTGATGAGAGCTCAAAGAATGACCAGGATGGTGACCACCGACAACTGAGGGTACCACAAAAGGTCCCATGCCCATTCCTAATTGGGACATGAGGCTGGCAGTGGAGTTGGTTAAAGAATTGCCGTAGGAGGCAGATGGGGTGGACATGGCGACACTGGTGCTGGGGTGAGAAGCAGGGCTAGGACAAGGGCTGTTGGGGAAATTGACACTTCCAGGGTTGGGGTGCCCTAAAACAGTGTTGGAGGTTGAGATGATGATGGAGTCAGTAGTACGGAAGCGGGTTCGGCCCCGTTTTTTCTTACTTGGGGTACCAGAAGCATTTGGATCCTTGTGGGCAGTACGCATGTGATCCATCAAGGCCTCGGCGTTCAGACAGATTTTATGACACACTGGACATGACTGAGAGTTGGCCCCTCCAATTAGAGCGGCATGTTGCTGTAAACAGAATAATGTATGCATAAGAAATATATCTAT--GCACAATAAATGGGAAATTAAACTAC----AAGTCCTTCTTAATTACAA--TTGGATATAATTTTACTGGTGCTTAACTAGTA-----------TTGCATTGTATTTCACATACGCGAGTAATACTTTTGTTTATACAATTTAGACAGCAACCAGATGCTGAGGTTCTGGA------AGGTTGTTA--------TTGGTGTCTGCAGACAGCAGAGCA----TTTGGAAATTCTT------------AAGATGTCTGGATGAAAAACCATCCATATAGCAGTTAATGGAGGTGGTCCTAAATATAATCGAGGAGTAAGGCCTGTGTTATTCAGAAAAGTATCTGTAAGTTTTGGTTGTCCGCAAACCACTCTAAAGTAA-------TTCCAATGTCGTGCTGGAAAACT----TTGTATCTCCCAAGA------AAGATTGT---CAAGATGAGCGGGTTTAGTTGATCAAAATTTTTTAAACAAAACAGGTACCACTGCAAGAAAG------------------ATTCTCTCACTAAAGGCTTCATATACAGTTTGTGAACTTCCAGCCAGTGTGTTTGTTTCGAAGGGTTATA----CACTCATTTAT
Ncarteri_div__RainbowCave_G2089 AATTGTTCTCAATTAATTACCTTCCATCAACTACTTTATTTACTAGTCATAATAACTCGTTGATTAACATAAGGAAATAATTAAAAGTTTTAACAACGAAATTTATTTTTCTCACGAAAGATTTTTTCGCATTGAGTTAATTAAATAAATAGAAATGCACAGCTTTTAGTATATGTGCATCTCAATATAAATAATCAATTAAAAATGCA---TTCTGTGAACTCATGGCGCTATTAGTATGTTTAAAGGTTGAGGAAAGAAGGTTGTGCCCTGCCAGCTAGGGGATGATGGGCATAATGACTCTGCGGATGATTGAGGGGGTGATGAGAACTCAGAGAGTGACCAGGATGGTGACCACCGACAACTGAGGGTACCACAAAAGGTCCCATGCCCATTCCCAATTGAGACATGAGGTTGGCAGTGGAGCTGGTCAAGGAATTGCCGTAGGAGGCAGTTGGGGTGGACATGGCGACACTAGTGCTGGGGTGAGAAGCAGGGCTAGGGCAAGGGCTGTTAGGGAAATTGACACTTGCAGGGTTGGGGTGCCCTAAAACATTGTTGGAAGTCGAGATGATGATGGAGTCAGTAGTACGGAAGCGGGTTCGGCCCCGTTTTTTCTTACTTGGGGTACCAGAAGCATTTGGATCCTTGTGGGCAGTACGCATGTGATCCATCAAGGCCTCGGCGTTCAGACAGATTTTATGACACACTGGACATGACTGAGAGTTGGCCCCTCCAATTAGAGCGGCATGTTGCTGTAAACAGAATAATGTATGCATAAGAAATATATTCATGTAAAGAATAAATAGGAAATTAAGCTACCAACGAATTAGTTTAACTTATAAGGTTCTGAATGAATTGAGAGAGTTATAGAAATTGCAAAGTTCAGCTGAAATTGAATCTCAA---GAAAAACAAAGCATTCATATGCAAAATACAAACAATAATGTGGCTCACAGTTTCAAAAGAAGAGAAATTGTCCCTTCTTGGCCAGTATTTGAACCGGAAAAACTGACAGTTTGGATATCGTTTTGCTCTGGGTTACAAT--GTTGTTCAGTTCTCTTCGATATATTCATCTTTGATGGTGAAATTATATTTTGTACCAAGATAAAGTGAGTTTTGCTCGAGAGTTGATCCAAATGGTTTGATCTTAACGAAGTATCTCATAAGTAAATATTTTTTTAAAAATCTGACTGTGCAATTGGTGATAGATTTCTTGAAGAAATTAAAATTGAGATTGGTAATGAGCTGATCCAATGTTTTCAATTTTTGTAAATATTCTTAGTATGATCGAAAAAAAAGTATAGAGCCATGTCTAACATGTCTCTTTGAATGTTTTTTA---TGTTTGGAGGCTTTTCACGTTTGTATTTGAAATAATGGACCAAACTGGAGTGCA-----
Npecki_HaskellSims_G3697 AATTGTTCTCAATTAATTACCCTCCACCAACTACTTTATTTACTAGTCATCATAACTCATTGATTAACATAAGGAAATAATTTAAGGTTTGAACAACGAAATTTTTTCTTCTCACGAAACATTTTTCCGCATTGAGTTAATTAAATAAATAGAAATGCATAGCTTTTAGTATATGTGCATCCCTATATAAATAATCAATTAAAAATGCAGTTTTCTGTGAACTCATGGCGCTATTAGTATGTTTAAAGGTTGAGGAAGGAAGGTTGTGCCCTGCCAGCTAGGGGATGATGGGCATAATGACTCTGCGGATGATTGAGGGGGTGATGAGAACTCAAAGCGTGACCAGGATGGTGACCACCGACAACTGAGGGTACCACAAAAGGTCCCATGCCCATTCCCAATTGAGACATGAGGTTGGCAGTAGAGCTGGTCAAAGAATTGCCGTAGGAGGAAGTTGGGGTGGGCATGGCGACACTAGTGCTGGGGTGAGAAGCAGGGCTAGGGCAAGGGCTGTTAGGGAAATTGACACTTGCAGGGTTGGGGTGCCCTAAAACATTGTTGGAAGTCGAGATGATGATGGAGTCAGTAGTACGGAAGCGGGTTCGGCCCCGTTTTTTCTTACTTGGGGTACCAGAAGCATTTGGATCCTTGTGGGCAGTACGCATGTGATCCATCAAGGCCTCGGCGTTCAGACAGATTTTATGACACACTGGACATGACTGAGAGTTGGCCCCTCCAATTAGAGCGGCATGTTGCTGTAAACAGAATAATGTATGCATAAGAAATATATTCATGTGAAGAATAAATAGGAAATTAAAGTACTTACGAATCAGTTTAACTTATAAAGTTATGAATGAATTGAGAGAGTTAAAGAAATTGCAAAGTTCAGCTAAAACTGAATCTCAAGAAAAAATACAAAGCATTCATATGCAAAATACAAACAATAATTTGGAGCACAATTTCCAAAGAAGAAAAATTGTCCCTTCTTGGCCAGTATCTGAACTAGGAAAGGTGACAGTTTGGATATCGTTTTGCTCTGGGTTACAATGCGCTGTTAAGTACTCTTCTATAGATTCATTTTTAGTGGTGATATTATATCTTGTATTAAGATAAAGTGAGTTCTGCTTGAAAGCTGAGCCAAATGGCTTGATCTTAACGAAGTATCTCCTAAGTAAATATTTCTTTA--AATCTGACTGTGCAATTGGTGATAGATCTGTTGAAGAAATTAAAGTTGAGACTGATAATAAGCTCATCCAATGCTTTCAGTTTTTGTAAATATTCTCAGTACGAC-AAAGAAAAAGCATAGAG-----------------------------------------------------------------------------------------------
Npecki_HurricaneMazeCave_G2100 AATTGTTCTCAATTAATTACCCTCCACCAACTACTTTATTTACTAGTCATCATAAATCATTGATTAACATAAGGAAATAATTTAAGGTTTGAACAACGAAATTTTTTCTTCTCACGAAACATTTTTCCGCATTGAGTTAATTAAATAAATAGAAATGCATAGCTTTTAGTATATGTGTATCCCAATATAAATAATCAATTAAAAATGCCGTTTTCTGTGAACTCATGGCGCTATTAGTATGTTTAAAGGTTGAGGAAAGAAGGTTGTGCCCTGCCAGCTAGGGGATGATGGGCATAATGACTCTGCGGATGATTGAGGGGGTGATGAGAACTCAAAGCGTGACCAGGATGGTGACCACCGACAACTGAGGGTACCACAAAAGGTCCCATGCCCATTCCCAATTGAGACATGAGGTTGGCAGTAGAGCTGGTCAAAGAATTGCCGTAGGAGGCAGTTGGGGTGGACATGGCAACACTAGTGCTGGGGTGAGAAGCAGGGCTAGGGCAAGGGCTGTTAGGGAAATTGACACTTGCAGGGTTGGGGTGCCCTAAAACATTGTTGGAAGTCGAGATGATGATGGAGTCAGTAGTACGGAAGCGGGTTCGGCCCCGTTTTTTCTTACTTGGGGTACCAGAAGCATTTGGATCCTTGTGGGCAGTACGCATGTGATCCATCAAGGCCTCGGCGTTCAGACAGATTTTATGACACACTGGACATGACTGAGAGTTGGCCCCTCCAATTAGAGCGGCATGTTGCTGTAAACAGAATAATGTATGCATAAGAAATTTATTCATGTGAAGAATAAATAGGAAATTAAAGTACTTACGAATCAGTTTAACTTATAAAGCTATGAATGAATTGAGAGAGTTAAAGAAATTGCAAAGTTCAGCTAAAATTGAATCTCAAGACAAAATACAAAGCATTCATATGCAAAATACAAACAATAATTTGGAGCACAATTTCCAAAGAAGAAAAATTGTCCCTTCTTGGCCAGTATCTGAACCAGGAAAGGTGAAAGTTTGGATATCGTTTTGCTCTGGGTTACAATGCGCTGTTAAGTACTCTTCTATATATTCATTTTTAGTGGTGATATTATATCTTGTATTAAGATAAAGTGAGTTCTGTTTGAAAGCTGAGCCAAATGGTTTGATCTTAACGAAGTATCTCCTAAGTAAATATTTCTTTA--AATCTGACTGTGCAATTGGTGATAGATCTGTTGAAGAAATTAAAGTTGAGACTGATAATAAGCTGATCCAATGTTTTCAGTTTATGTAAG--------------------------------------------------------------------------------------------------------------------------------
Npecki_Monteagle_N062 AATTGTTCTCAATTAATTACCCTCCACCAACTACTTTATTTACTAGTCATCATAAATCATTGATTAACATGAGGAAATAATTTAAGGTTTGAACAACGAAATTTTTTCTTCTCACGAAACATTTTTCTGCATTGAGTTAATTAAATAAATAGAAATGCATAGCTTTTAGTATATGTGCATCCCAATATAAATAATCAATTAAAAATGCAGTTTTCTGTGAACTCATGGCGCTATTAGTATGTTTAAAGGTTGAGGAAAGAAGGTTGTGCCCTGCCAGCTAGGGGATGATGGGCATAATGACTCTGCGGATGATTGAGGGGGTGATGAGAACTCAAAGCGTGACCAGGATGGTGACCACCGACAACTGAGGGTACCACAAAAGGTCCCATGCCCATTCCCAATTGAGACATGAGGTTGGCAGTAGAGCTGGTCAAAGAATTGCCGTAGGAGGCAGTTGGGGTGGACATGGCGACACTAGTGCTGGGGTGAGAAGCAGGGCTAGGGCAAGGGCTGTTAGGGAAATTGACACTTGCAGGGTTGGGGTGCCCTAAAACATTGTTGGAAGTCGAGATGATGATGGAGTCAGTAGTACGGAAGCGGGTTCGGCCCCGTTTTTTCTTACTTGGGGTACCAGAAGCATTTGGATCCTTGTGGGCAGTACGCATGTGATCCATCAAGGCCTCGGCGTTCAGACAGATTTTATGACACACTGGACATGACTGAGAGTTGGCCCCTCCAATTAGAGCGGCATGTTGCTGTAAACAGAATAATGTATGCATAAGAAATATATTCATGTGAAGAATAAATAGGAAATTAAAGTACTTATGAATAAGTTTAACTTATAAAGTTATGAAAGAATTGAGAGAGTTAAAGAAATTGCAAAGTTCAGCTAAAATTGAATCTCAAGACAAAATACAAAGCATTCATATGCAAAATACAAACAATAATTTGGAGCACAATTTCGAAAGAAGAAAAATTGTCCCTTCTTGGCCAGTATCTGAACCAGGAAAGGTGACAGTTTGGATATCGTTTTGCTCTGGGTTACAATGCGCTGTTAAGTACTCTTCTATATATTCATTTTTAGTGGTGATATTATATCTTGTATTAAGATAAAGTGAGTTATGCTTGAAAGCTGAGCCAAATGGTTTGATCTTAACGAAGTATCTCCTAAGTAAATATTTCTTTA--AATCTGACTGTGCAATTGGTGATAGATCTGTTGAAGAAATTAAAGTTGAGACTGATAATAAGCTGATCCAATGTTTTCAGTTTTTGTAAATATTCTCAGTACGAT-AAAGAAAAAGCATAGAGCCATGTCTAAAATTTGTCTTTGAA--------ATGCTGTTTGAAGGCTTTTCATTTTTGTATTTGAAATAATGAACCAAATAGAAGTACAGTCTT
Nstygius_ObeLee_N0656 AACTACTTTCTCTTAGTTCCTCTACACCAACCACTTTATTTACTAGTCATAATG----ATTGATTAACATAAAAAAATAATTAAAAGTTTGAACAACGCAACTTTTTCTTCTCACGAAACATTTTTTTGCATTGAGTTAATTAAATAAATAGAAATGCACAGCTTTTCGTATATGGGCATCTCAATAGAAATAATCTTT-AAAAATGCAGTTTTCTGTGAACTCATGGCGTTATTAGTATGTTTAAAGGTTGAGGAAAGAAGGTTGTGCCCTGCCAGCTAGGGGATGATGGGCATAATGACTCTGCGGATGATTGAGGGGGTGATGAGAACTCAAAGAGTGACCAGGATGGTGACCACCGACAACTGAGGGTACCACAAAAGGTCCCATGCCCATTCCCAATTGAGACATGAGGTTGGCAGTGGAGCTGGTCAAAGAATTGCCGTAGGAGGCAGTTGGGGTGGACATGACGACACTAGTGCTGGGGTGAGAAGCAGGGCTGGGGCAAGGGCTGTTAGGGAAATTGACACTTGCAGGGTTGGGGTGCCCTAAAACATTGTTGGAAGTCGAGATGATGATGGAGTCAGTAGTACGGAAGCGGGTTCGGCCCCGTTTTTTCTTACTTGGGGTACCAGAAGCATTTGGATCCTTGTGGGCAGTACGCATGTGATCCATCAAGGCCTCGGCGTTCAGACAGATTTTATGACACACTGGACATGACTGAGAGTTGGCCCCTCCAATTAGAGCGGCATGTTGCTGTAAACAGAATAATGTATACATAAGAATTATATATATTTGAAGAATAAATAGGAAATTAAGCTACCAACGACTTAGTTTAACTTATAAAGTTATGAATGAATTGTGAGAGTTATAGGAATTGCAAAGTTCAGCTGAAATTGAATCTGAAAAAAAAATACAAAGCATTCATATGCAAAATACAAACAATAATGTGGCGCACAGTTTCAAAAGAAGAAAAATTGTCCCTTTTTGGCCAGTATCTGAACCAGGAAAGGTGACAGGTTGGATATCGTTTTTCTCTGGGTTACAATGCGCTGTTAAGTACCCTTCTATAT--TCATCTTTGGTGGTGAAATTATATTTTGTACTAAGAT-AAGTGAGTTCTGCTCGAGAGTTGATCGAAATGGTTTGATCTTAACGAAGTATCTCATAAGTAAATATTTTTTTTAAAATCTGACTGTGCAACTCGTGAC-GATCTCTTGAAGAAATTAAAGTTGAGATTGATAATAAGCTGATCCAACATTTTCAATTTTTGTAAATATTCTTAGTACGACCAAAAAAAAGGTATAGAGACATGTCTAAAATTTCTCTTTAAACGTTTTTTATGTTGTTTGAAGGCTTTTCACGTTTATATTTGAAATAATGGACCAAACTGGAGTACAGTCT-
Nstygius_RavenB_N1022 AACTACTTTCTCTTAGTTCCTCCCCACCAACCACTTTATTTACTAGTCATAATG----ATTGATTAACATAAAAAAATAATTAAAAGTTTGAACAACGCAACTTTTTCTTCTCACGAAACATTTTTTTGCATTGAGTTAATTAAATAAATAGAAATGCACAGCTTTTCGTATATGGGCATCTCAATAGAAATAATCTTT-AAAAATGCAGTTTTCTGTGAACTCATGGCGTTATTAGTATGTTTAAAGGTTGAGGAAAGAAGGTTGTGCCCTGCCAGCTAGGGGATGATGGGCATAATGACTCTGCGGATGATTGAGGGGGTGATGAGAACTCAAAGAGTGACCAGGATGGTGACCACCGACAACTGAGGGTACCACAAAAGGTCCCATGCCCATTCCCAATTGAGACATGAGGTTGGCAGTGGAGCTGGTCAAAGAATTGCCGTAGGAGGCAGTTGGGGTGGACATGACGACACTAGTGCTGGGGTGAGAAGCAGGGCTGGGGCAAGGGCTGTTAGGGAAATTGACACTTGCAGGGTTGGGGTGCCCTAAAACATTGTTGGAAGTCGAGATGATGATGGAGTCAGTAGTACGGAAGCGGGTTCGGCCCCGTTTTTTCTTACTTGGGGTACCAGAAGCATTTGGATCCTTGTGGGCAGTACGCATGTGATCCATCAAGGCCTCGGCGTTCAGACAGATTTTATGACACACTGGACATGACTGAGAGTTGGCCCCTCCAATTAGAGCGGCATGTTGCTGTAAACAGAATAATGTATACATAAGAATTATAAATATTTGAAGAATAAATAGGAAATTAAGCTACCAACGACTTAGTTTAACTTATAAAGTTATGAATGAATTGTGAGAGTTATAGGAATTGCAAAGTTCAGCTGAAATTGAATCTGAAAAAAAAATACAAAGCATTCATATGCAAAATACAAACAATAATGTGGCGCACAGTTTCAAAAGAAGAAAAATTGTCCCTTTTTGGCCAGTATCTGAACCAGGAAAGGTGACAGGTTGGATATCGTTTTTCTCTGGGTTACAATGCGCTGTTAAGTACCCTTCTATAT--TCATCTTTGGTGGTGAAATTATATTTTGTACTAAGAT-AAGTGAGTTCTGCTCGAGAGTTGATCGAAATGGTCTGATCTTAACGAAGTATCTCATAAGTAAATATTTTTTTTAAAATCTGACTGTGCAATTCGTGAC-GATCTCTTGAAGAAATTAAAGTTGAGATTGATAATAAGCTGATGCAACATTTTCAATTTTTGTAAATATTCTTAGTACGACCAAAAAAAAGGTATAGAGACATGTCGAAAATTTCTCGTTAAACGTTGTTTATGTTGATTGAAGGCTTTTCACGTTTATATTTGACATAATGGACCAAACTGG-----------
Nbarri_Bishop_N1072 AACTACTTTCTCTTAGTTCCTCTCCATCAACTACTTTATTTACTAGTCATAATAACTCGTTGATTAACATAAAGAAATAATTAAAAGTTTGAACAACGAAACTTATTCTTCTCATGAAACATTCCCTCTCGTTGAGTTGATTAAATAAATAGAAATGCACAGC--------TATGTGCATCTCAATATAAATAATCAATTAAAAAAGCAGTTTTCTGTGAACTCATGGCGCTATTAGTATGTTTAAAGGTTGAGGAAAGAAGGTTGTGCCCTGCCGGCTAGGGGATGATGGGCATAATGACTCTGCGGATGATTGAGGGGGTGATGAGAACTCAAAGAGTGACCAGGATGGTGACCACCGACAACTGAGGGTACCACAAAAGGTCCCATGCCCATTCCCAATTGAGACATGAGGTTGGCAGTGGAGCTGGTCAAAGAATTGCCGTAGGAGGCAGTTGGGGTGGACATGGCGACACTAGTGCTGGGGTGAGAAGCAGGGCTAGGGCAAGGGCTGTTAGGGAAATTGACACTTGCAGGGTTGGGGTGCCCTAAAACATTGTTGGAAGTCGAGATGATGATGGAGTCAGTAGTACGGAAGCGGGTTCGGCCCCGTTTTTTCTTACTTGGGGTACCAGAAGCATTTGGATCCTTGTGGGCAGTACGCATGTGATCCATCAAGGCCTCGGCGTTCAGACAGATTTTATGACACACTGGACATGACTGAGAGTTGGCCCCTCCAATTAGAGCGGCATGTTGCTGTAAACAGAATAATGTATGCATAAGAAATATATTCACATGAAGAATAAATAGGAAATTAAGCTACCAATAAATTAGTTTAACTTATAAAGTTATGAATGAATTTAGAGAGTTATAGAAATTGCAAACTTCAGCTGAAATTGAAGGTCAAGAAAAAATACAAAGCATCCATATGCAAAATACAAACAATAATGTGGCGCACAGTTTCAAAAGAAGAGAAATTGTCCCTTCTTGGTCAGTGTCTGAACCAGAAAAGGTGACAGGTTGGATATCATTTTGCTCTGGGTTACAATGCGCGGTTAAATACCCTTCCATATAATAATCTGTGGTGGTGAAATTATATTTTATACTAAGATAAAGTGAGTTCTGCTCGAGAGTTGATCCAAATGGTTTGATCTTAACGAAGTATCTCATAAGTAAATA--TTTTTTAAAATCTGATTAAGCAATTGGTGATAGATCTCTTGAAGAAATTAAAGTTGAGATTGGTTATGAGCGGATCCAATGTTTTCAATTTTTGT-----------------------------------------------------------------------------------------------------------------------------------
Nbarri_LostCoveCave_N0065 ---------------------CTCCATCAACTACTTTATTTACTAGTCATAATAACTCGTTGATTAACATAAAGAAATAATTAAAAGTTTGAACAACGAAACTTATTCTTCTCATGAAACATTCCCTCCCGTTGAGTTGATTAAATAAATAGAAATGCACAGC--------TATGTGCATCTCAATATAAATAATCAATTAAAAAAGCAGTTTTCTGTGAACTCATGGCGCTATTAGTATGTTTAAAGGTTGAGGAAAGAAGGTTGTGCCCTGCCGGCTAGGGGATGATGGGCATAATGACTCTGCGGATGATTGAGGGGGTGATGAGAACTCAAAGAGTGACCAGGATGGTGACCACCGACAACTGAGGGTACCACAAAAGGTCCTATGCCCATTCCCAATTGAGACATGAGGTTGGCAGTGGAGCTGGTCAAAGAATTGCCGTAGGAGGCAGTTGGGGTGGACATGGCGACACTAGTGCTGGGGTGAGAAGCAGGGCTAGGGCAAGGGCTGTTAGGGAAATTGACACTTGCAGGGTTGGGATGCCCTAAAACATTGTTGGAAGTCGAGATGATGATGGAGTCAGTAGTACGGAAGCGGGTTCGGCCCCGTTTTTTCTTACTTGGGGTACCAGAAGCATTTGGATCCTTGTGGGCAGTACGCATGTGATCCATCAAGGCCTCGGCGTTCAGACAGATTTTATGACACACTGGACATGACTGAGAGTTGGCCCCTCCAATTAGAGCGGCATGTTGCTGTAAACAGAATAATGTATGCATAAGAAATATATTCACATGAAGAATAAATAGGAAATTAAGCTACCAATAAATTAGTTTAGCTTATAAAGTTATGAATGAATTTAGAGAGTTATAGAAATTGCAAACTTCAGCTGAAATTGAAGGTCAAGAAAAAATACAAAGCATCCATATGCAAAATACAAACAATAATGTGGCGCACAGTTTCAAAAGAAGAGAAATTGTCCCTTCTTGGTCAGTGTCTGAACCAGAAAAGGTGACAGGTTGGATATCATTTTGCTCTGGGTTACAATGTGCGGTTAAATACCCTTCCATATAATAATCTGTGGTGGTGAAATTATATTTTATACTAAGATAAAGTGAGTTCTGCTCGAGAGTTGATCCAAATGGTTTGATCTTAACGAAGTATCTCATAAGTAAATA--TTTTTTAAAATCTGATTAAGCAATTGGTGATAGATCTCTTGAAGAAATTAAAGTTGAGATTGGTTATGAGCGGATCCAATGTTTTCAATTTTTGTAAATATTCTTAATACGACCAAAAAAAAGGTATAGAGTC---------------------------------------------------------------------------------------------
Nbarri_eyed_ClayCave_G2082 A---ACTTTATCTTAGTTC---------------TTTATTTACTAGTCATGATAACTCGTTGATTAACATAAAGAAATAATTAAAAGTTTGAACAACGAAACTTATTCTTCTCATGAAACACCCCCCCCCGTTGAGTTACTTAAATAAATAGAAATGCACAGTTTTTAGTATATGTGCATCTCAATATAAATAATCAATTAAAAATGCAGTTTTCTGTGAACTCATGGCGCTATTAGTATGTTTAAAGGTTGAGGAAAGAAGGTTGTGCCCTGCCAGCTAGGGGATGATGGGCATAATGACTCTGCGGATGATTGAGGGGATGATGAGAACTCAAAGAGTGACCAGGATGGTGACCACCGACAACTGAGGGTACCACAAAAGGTCCCATGCCCATTCCCAATTGAGACATGAGGTTGGCAGTGGAGCTGGTCAAAGAATTGCCGTAGGAGGCAGTTGGGGTGGACATGGCGACACTAGTGCTGGGGTGAGAAGCAGGGCTAGGGCAAGGGCTGTTAGGGAAATTGACACTTGCAGGGTTGGGGTGCCCTAAAACATTGTTGGAAGTCGAGATGATGATGGAGTCAGTAGTACGGAAGCGGGTTCGGCCCCGTTTTTTCTTACTTGGGGTACCAGAAGCATTTGGATCCTTGTGGGCAGTACGCATGTGATCCATCAAGGCCTCGGCGTTCAGACAGATTTTATGACACACTGGACATGACTGAGAGTTGGCCCCTCCAATTAGAGCGGCATGTTGCTGTAAACAAAATAATGTATGCATAAGAAATATATTTATGTGAAGAATAAATAGGAAATTAAGCTACCAACGAATTATTTTAACTTATAAAGTTATGAATGGATTGAGAGGGTAATAGAAATTGCAAAGTTCAGCTGAAATTGAATCTCAAAAAAAAATACAAAGCATTCATAGGCAAAATACAAACAATACTGTGG---------TCAAAAGAAGAGAAATTGTCCATTCTTGGCCAGTATCTGAACCAGGAAAGGTGACAGTTTGGATATAAATTTGCTCTGGGTTACAATGCGCTGTTAAGTACTCTTCTATATATTCATCTTTGGTGGTGAAATTATATTTTGTACTAAGATAAAGTGAGTTCTGCTCGAGAGTTGATCCAAATGGTTTGATCTTAACGAAGTATCTCATAAGTAAATATTTATTTTAAAATCGGACTATGCAATCGGTGTTAGATCTCTTGAAGAAATTAGAGTTGAGATTGGTAATGAGCTGATCCAATGTTTTTAATTTTTGTAAAAATTCTTAGTACGACCAAAAAAAAGGTAGAGAGCCATGTCTAAAATATCTTTTTGAACGTTTTTTATGTTGTTTGAAGGCTTTTCACGTTTGTATTTGAAATAATGGACAAAACTGGAGTACAGTCTT
Nbarrowsi_Gregorys_N270 AACTACTTTCTCTTAGTTCCTCTCCATCAACTACTTTATTTACTAGTCATAATAACTCGTTGATTAACATAAAGAAATAATTAAAAGTTTGAACAACGAAACTTATTCTTCTCATGAAACATTTCTTCCCGTTGAGTTGATTAAATAAATAGAAATGCACAGC--------TAAGTGCATCTCAATATAAATAATCAATTAAAAAAGCAGTTTTCTGTGAACTCATGGTGCTATTAGTATGTTTAAAGGTTGAGGAAAGAAGGTTGTGCCCTGCCGGCTAGGGGATGATGGGCATAATGACTCTGCGGATGATTGAGGGGGTGATGAGAACTCAAAGAGTGACCAGGATGGTGACCACCGACAACTGAGGGTACCACAAAAGGTCCCATGCCCATTCCCAATTGAGACATGAGGTTGGCAGTGGAGCTGGTCAAAGAATTGCCGTAGGAGGCAGTTGGGGTGGACATGGCGACACTAGTGCTGGGGTGAGAAGCAGGGCTAGGGCAAGGGCTGTTAGGGAAATTGACACTTGCAGGGTTGGGGTGCCCTAAAACATTGTTGGAAGTCGAGATGATGATGGAGTCAGTAGTACGGAAGCGGGTTCGGCCCCGTTTTTTCTTACTTGGGGTACCAGAAGCATTTGGATCCTTGTGGGCAGTACGCATGTGATCCATCAAGGCCTCGGCGTTCAGACAGATTTTATGACACACTGGACATGACTGAGAGTTGGCCCCTCCAATTAGAGCGGCATGTTGCTGTAAACAGAATAATGTATGCATAAGAAATATATTCATGTGAAGAATAAATAGGAAATTAAGCTACCAATAAATTAGTTTAACTTATAAAGTTATGAATGAATTTAGAGAGTTATAGAAATTGCAAACTTCAGCTGAAATTGAATCTCAAGAAATAATACAAAGCATTCATATGCAAAATACAAACAATAATGTGGCGCACAGTTTCAAAAGAAGAGAAATTGTCCCTTCTTGGCCAGTGTCTGAACCAGGAAAGGTGACAGTTTGGATATCATTTTGCTCTGGGTTACAATGCGCGGTTAAATACCCTTCCATATAATAATCTGTGGTGGTGAAATTATATTTTATACTAAGATAAAGTGAGTTCTGCTCGAGAGTTGATCCAAATGGTTTGATCTTAACGAAGTATCTCATAAGTAAATA--TTTTTTAAAATCTGATTAAGCAATTGGTGATAGATCTCTTGAAGAAATTAAAGTTGAGATTGGTTATGAGCGGATCCAGTGTTT-CAATTTTTGTAAATATTCTTAGTACGACC--ACAAAAGGTATAGAGTCATGTCTAAAATTTCTCTTTGAGCGTTTTTTATGATGT--------------------------------------------------------
Nbarrowsi_Tuckaleechee_N360 -----CTTTCTCTTAG-TTCCTCCCATCAACTACTTTATTTACTAGTCATAATAACTCGTTGATTGACATAAAGAAATAATTAAAAGTTTGAACAACGAAACTTATTCTTCTCATGAAACATTTCTTCCCGTTGAGTTGATTAAATAAATAGAAATGCACAGC--------TATGCGCATCTCAATATAAATAACCAATTAAAAAAGCAGTTTTCTGTGAACTCATGGTGCTATTAGTATGTTTAAAGGTTGAGGAAAGAAGGTTGTGCCCTGCCGGCTAGGGGATGATGAGCATAATGACTCTGCGGATGATTGAGGGGGTGATGAGAACTCAAAGAGTGACCAGGATGGTGACCACCGACAACTGAGGGTACCACAAAAGGTCCCATGCCCATTCCCAATTGAGACATGAGGTTGGCAGTGGAGCTGGTCAAAGAATTGCCGTAGGAGGCAGTTGGGGTGGACATGGCGACACTAGTGCTGGGGTGAGAAGCAGGGCTAGGGCAAGGGCTGTTAGGGAAATTGACACTTGCAGGGTTGGGGTGCCCTAAAACATTGTTGGAAGTCGAGATGATGATGGAGTCAGTAGTACGGAAGCGGGTTCGGCCCCGTTTTTTCTTACTTGGGGTACCAGAAGCATTTGGATCCTTGTGGGCAGTACGCATGTGATCCATCAAGGCCTCGGCGTTCAGACAGATTTTATGACACACTGGACATGACTGAGAGTTGGCCCCTCCAATTAGAGCGGCATGTTGCTGTAAACAGAATAATGTATGCATAAGAAATATATTCATGTGAAGAATAAATAGGAAATTAAGCTACCAATAAATTAGTTTAACTTATAAAGTTATGAATGAATTTAGAGAGTTATAGAAATTGCAAACTTCAGCTGAAATTGAATCTCAAGAAAAAATACAAAGCATTCATATGCAAAATACAAACAATAATGTGGCGCACAGTTTCAAAAGAAGAGAAATTGTCCCTTCTTGGCCAGTGTCTGAACCAGGAAAGGTGACAGTTTGGATATCATTTTGCTCTGGGTTACAATGCGCGGTTAAATACCCTTCCATATAATAATCTGTGGTGGTGAAATTTTATTTTATACTAAGATAAAGTGAGTTCTGCTCGAGAGTTGATCCAAATGGTTTGATCTTAACGAAGTATCTCATAAGTAAATA--TATTTTAAAATCTGATTAAGCAATTGGTGATAGATCTCTTGAAGAAATTAAAGTTGAGATTGGTTATGAGCGGATCCAGTGTTTACAATTTTTGTAAATATTCTTAGTACGCCC--AAAAAAGGTATAGAGTCATGTCTAAAATTTCTCTTTGAGCGTTTTTTATGATGTTTGAAGGCTTTTCACGTTTGTATTTGCAATAATGGAC-------------------
Nbishopi_DryFalls_N150 AACTACTTTCTCTTAGTTCCTCTCCATCAACTACTTTATTTATTAGTCATAATAACTCGTTGATTAACATAAAGAAATAATTAAAAGTTTGAA-----------ATTCTTCTCATGAAACATTTCTTCCCGTTGAGTTGATTAAATAAATAGAAATGAACAGC--------TATGTGCATCTCAATATAAATAATCAATTAAAAAAGCAGTTTTCTGTGAACTCATGGCGCTATTAGTATGTTTAAAGGTTGAGGAAAGAAGGTTGTGCCCTGCCGGCTAGGGGATGATGGGCATAATGACTCTGCGGATGATTGAGGGGGTGATGAGAACTCAAAGAGTGACCAGGATGGTGACCACCGACAACTGAGGGTACCACAAAAGGTCCCATGCCCATTCCCAATTGAGACATGAGGTTGGCAGTGGAGCTGGTCAAAGAATTGCCGTAGGAGGCAGTTGGGGTGGACATGGCGACACTAGTGCTGGGGTGAGAAGCAGGGCTAGGGCAAGGGCTGTTAGGGAAATTGACACTTGCAGGGTTGGGGTGCCCTAAAACATTGTTGGAAGTCGAGATGATGATGGAGTCAGTAGTACGGAAGCGGGTTCGGCCCCGTTTTTTCTTACTTGGGGTACCAGAAGCATTTGGATCCTTGTGGGCAGTACGCATGTGATCCATCAAGGCCTCGGCGTTCAGACAGATTTTATGACACACTGGACATGACTGAGAGTTGGCCCCTCCAATTAGAGCGGCATGTTGCTGTAAACAGAATAATGTATGCATAAGAAATATATTCATGTGAAGAATAAATAGGAAATTAAGCTACCAATAAATTAGTTTAACTTATAAAGTTATGAATGAATTTAGAGAGTTATATAAATTGCAAACTTCAGCTGAAATTGAATCTCAAGAAAAAATACGAAGCATTCATATGCAAAATACAAACAATAATGTGGCGCACAGTTTCAAAAGAAGAGAAATTGTCTCTTCTTGACCAGTGTCTGAAACAGGAAAGGTGACAGTTTGGATATCATTTTGCTCTGGGTTACAATGCGCGGTTAAATACCCTTCCATATAATAATC--TGGTGGTGAAATTATATTTTATACTAAGATAAAGTGAGTTCTGCTCGAGAATTGATCCAAATGGTTTGATTTTAACGAAGTATCTCATAAGTAAATA--TTTTTTAAAATCTGATTGTGCAATTGGTGATAGATCTCTTGAAGAAATTAAAGTTGAGATTGGTTATGAGCGGATCCAATG-------------------------------------------------------------------------------------------------------------------------------------------------
Nbrimleyi_RumblingBald_N241 AACAACTTTCTCTTAGTTCCTCTCCATCAACTACTTTATTTACTAGTCATAATAACTCGTTGATTAACATAAAGAAATAGTTAAAAGTTTGAACAACAAAACTTATTCTTCTCATGAAACATTTTTTCCCGTTGAATTAATTAAATAAATAGAAATGCACAGCTTTTAGTATATGTGCATCTCAATATAAATAATCAATT-AAAATGCAGTTTTCTGTGAACTCATGGCGCTATTAATATGTTTAAAGGTTGAGGAAAGAAGGTTGTGCCCTGCCAGCTAGGGGATGATGGGCATAATGACTCTGCGGATGATTGAGGGGGTGATGAGAACTCAAAGAGTGACCAGGATGGTGACCACCGACAACTGAGGGTACCACAAAAGGTCCCATGCCCATTCCCAATTGAGACATGAGGTTGGCAGTGGAGCTGGTCAAAGAATTGCCGTAGGAGGCAGTTGGGGTGGACATGGCGACACTAGTGCTGGGGTGAGAAGCAGGGCTAGGGCAAGGGCTGTTAGGGAAATTGACACTTGCAGGGCTGGGGTGCCCTAAAACATTGTTGGAAGTCGAGATGATGATGGAGTCAGTAGTACGGAAGCGGGTTCGGCCCCGTTTTTTCTTACTTGGGGTACCAGAAGCATTTGGATCCTTGTGGGCAGTACGCATGTGATCCATCAAGGCCTCGGCGTTCAGACAGATTTTATGACACACTGGACATGACTGAGAGTTGGCCCCTCCAATTAGAGCGGCATGTTGCTGTAAACAGAATAATGTATGCATAAGAAATATATTCA-------------------------------ACGAATTAGTTTAACTTATAAAGTTATGAATGGATTGAGAGAGTTATAGAAATTGCAAAGTTCAGCTAAAATTGAATCTCAAGAAAAAATACAAAGCATTTATATGCAAAATACAAACAATAATGTGGTGCACAGTTTCAAAAGAAGAGAAATTGTCCCTTCTTGGCTAGTATCTGAACCAGGAAAGGTGACAGTTTGGATATCGTTTTGCTCTAGGTTACAATGCCCTGTTAAGTACCGTTCTATATATTCATCTGTGGTGATGAAATTATATTTTGTACTAAGATAAAGTTAGTTCTGCTCAAGAGTTGATCCAAATGATTTAATCTCAACGAAGTATCTCATAAGTAAATATTTTTTTTAAAATCTGACAGCTCAATTGGTGATAGATCTCTTGAAGAAATTAAAGTTGAGATTGGTAATGAGCTGATCCAATGTTTTCAATTTTTGTAAATATTCTTAGTACGAC-AAAAAAAAGGTATAAAGCCATGTCTAAAATTTCTCTTTGAGCGTTTTTTATGTTGTTTGAAGTCTTTGCACGTTTGTATTTGCAATAATGGACCAAACTGG-----------
Ncanei_Egypt_N958 -----CTTTCTCTTAGTTCCTCTCCATCAACTACTTTATTTACTAGTCATAATAACTCGTTAATTAATATAAAGAAATAGTTAAAAGTTTGAACAACGAAACTTATTCTTCTCATGAAACATTTTTTTCCGTTGAATTAATTAAATAAATAGAAATGCACATCTTTTAGTATATGTGCCTCTCAATATAAATAATCAATTAAAAATGCAGTTTTCTGTGAACTCATGGCGCTATTAGTATGTTTAAAGGTTGAGGAAAGAAGGTTGTGCCCTGCCAGCTAGGGGATGATGGGCATAATGACTTTGCGGATGATTGAGGGGGTGATGAGAACTCAAAGAGTGACCAGGATGGTGACCACCGACAACTGAGGGTACCACAAAAGGTCCCATGCCCATTCCCAATTGAGACATGAGGTTGGCAGCGGAGCTGGTCAAAGAATTGCCATAGGAGGCAGTTGGGGTGGACATGGCGACACTAGTGCTGGGGTGAGAAGCAGGGCTAGGACAAGGGCTGTTAGGGAAATTGACACTTGCAGGGTTGGGGTGCCCTAAAACATTGTTGGAAGTCGAGATGATGATGGAGTCAGTAGTACGGAAGCGGGTTCGGCCCCGTTTTTTCTTACTTGGGGTACCAGAAGCATTTGGATCCTTGTGGGCAGTACGCATGTGATCCATCAAGGCCTCGGCGTTCAGACAGATTTTATGACACACTGGACATGACTGAGAGTTGGCCCCTCCAATTAGAGCGGCATGTTGCTGTAAACAGAAAAATGTATGCATAAGAAATATATTCATGTGAAGAATAAATAGGAAATTAAGCTACGAACGAATTAGTTTAACTTATAAAGTTATGAATGGATTGAGAGAGTTATAGAAATTGCAAAGTTCAGCTAAAATTGAATCTCAAGAAAAAATACAAAGCATTTATATGCAAAATACAAAC---AATGTGGTGCACAGTTTCAAAAGAAGAGAAATTGCCCCTTCTTGGCCAGTATCTGAACCAGGAAAGGTGACAGTTTGGATATCGTTTTGCTCTGGGTTATAATGCGCTGTTAAGTACCGTTCTATATATTCATCTGTGGTGATGAAATTATATTTTGTACTAAGATAAAGTTAGTTCTGCTCAAGAGTTGATCCAAATGGTTTAATCTTAACGAAGTATCTCATAAGTAAATATTGTTTTAAAAATCTGACAGCTCAATTGGTGACAGATCTCTTGAAGAAATTAAAGTTGAAATTGGTAATGAGCTGATCCAATGTTTTCAATTTTTGCAAATATTCTTAGTACGAC--AAAAAAAGGTATAGAGCCATGTC----------------------------------------------------------------------------------------
Ncarolinensis_Grandfather_N218 ----------------------------------------------------------------------------------------------------------------------------CCCCCCGTTGAGTTAATTAAATAAATAGAAATGCACTGCTTTTAGTATATGTGCATCTCAATATAAATAATCAATTAAAAATGCAGTTTTCTGTGAACTCATGGCGCTATTAGTATGTTTAAAGGTTGAGGAAAGAAGGTTGTGCCCTGCCAGCTAGGGGATGATGGGCATAATGACTCTGCGGATGATTGAGGGGGTGATGAGAACTCAAAGAGTGACCGGGATGGTGACCACCGACAACTGAGGGTACCACAAAAGGTCCCATGCCCATTCCCAATTGAGACATGAGGTTGGCAGTGGAGCTGGTCAAAGAATTGCCGTAGGAGGCAGTTGGGGTGGACATGGCGACACTAGTGCTGGGGTGAGAAGCAGGGCTAGGGCAAGGGCTGTTAGGGAAATTGACACTTGCAGGGTTGGGGTGCCCTAAAACATTGTTGGAAGTCGAGATGATGATGGAGTCAGTAGTACGGAAGCGGGTTCGGCCCCGTTTTTTCTTACTTGGGGTACCAGAAGCATTTGGATCCTTGTGGGCAGTACGCATGTGATCCATCAAGGCCTCGGCGTTCAGACAGATTTTATGACACACTGGACATGACTGAGAGTTGGCCCCTCCAATTAGAGCGGCATGTTGCTGTAAACAGAATAATGTATGCATAAGAAATATATTTATGTGAAGAATAAATAGGAAATTAAGCTACCAACGAATTATTTTAACTTATGAAGTTATGAATGAATTGAGAGGGTTATAGAAATTGCAAAGTTCAGCTGAAATTGAATCTCGAAAAAAAATACAAAGCATTCATATGCAAAATACAAGCAATCATGTGG---------TCAAAAGAAGAGAAATTGTCCCTTCTTGGCCAGTATCTGAACCAGGAAAGGTGACAGTTTGGATATCGTTTTTCTCTGGGTTACAATGCGCTGTTAAGTACTCTTCTATATTTTCATCTTTGGTGGTGAAATTATATTTTGTACTAAGATAAAGTGAGTTCTGCTCGAGAGCTGATCCAAATGGTTTGATCTTAACGAAGTATCACATAAGTAAATATTTATTTTAAAATCTGACTATGTAATCGGTGATAGATCTCTTGAAGAAATTAGAGTTGAGATTGGTAATGAGCTGATCCAATGTTTTTAATTTTTGTAAAAATTCTTAGTACGACCAAAAAAAAGGTAGAGAGCCATGTCTAAAATTTCTTTTTGAACGTTTTTTATGTTGTTTGAAGGCTTTTCACG------TTTGAAATAATGGACAAAACTGGAGTACA-----
Ncarolinensis_LinvilleCaverns_N227 ----------------------------------------------------------------------------------------------------------------------------------------------------------------------------------------------------------AAATGCAGTTTTCTGTGAACTCATGGCGCTATTAGTATGTTTAAAGGTTGAGGAAAGAAGGTTGTGCCCTGCCAGCTAGGGGATGATGGGCATAATGACTCTGCGGATGATTGAGGGGGTGATGAGAACTCAAAGAGTGACCGGGATGGTGACCACCGACAACTGAGGGTACCACAAAAGGTCCCATGCCCATTCCCAATTGAGACATGAGGTTGGCAGTGGAGCTGGTCAAAGAATTGCCGTAGGAGGCAGTTGGGGTGGACATGGCGACACTAGTGCTGGGGTGAGAAGCAGGGCTAGGGCAAGGGCTGTTAGGGAAATTGACACTTGCAGGGTTGGGGTGCCCTAAAACATTGTTGGAAGTCGAGATGATGATGGAGTCAGTAGTACGGAAGCGGGTTCGGCCCCGTTTTTTCTTACTTGGGGTACCAGAAGCATTTGGATCCTTGTGGGCAGTACGCATGTGATCCATCAAGGCCTCGGCGTTCAGACAGATTTTATGACACACTGGACATGACTGAGAGTTGGCCCCTCCAATTAGAGCGGCATGTTGCTGCAAACAGAATAATGTATGCATAAGAAATATATTTATGTGAAGAATAAATAGGAAATTAAGCTACCAACGAATTATTTTAACTTATGAAGTTATGAATGAATTGAGAGGGTTATAGAAATTGCAAAGTTCAGCTGAAATTGAATCTCGAAAAAAAATACAAAGCATTCATATGCAAAATACAAACAATAATGTGG---------TCAAAAGAAGAGAAATTGTCCCTTCTTGGCCAGTATCTGAACCAGGAAAGGTGACAGTTTGGATATCGTTTTTCTCTGGGTTACAATGCGCTGTTAAGTACTCTTCTATATTTTCATCTTTGGTGGTGAA---------------------------------------------------------------------------------------------------------------------------------------------------------------------------------------------------------------------------------------------------------------------------------------------------------------------------
Ncarteri_PilotMtn_G2185 AACAACTTTCTCTTAGTTCCTTCCCATCAACTACTTTATTTACTAGTCATAATAACTCGTTGATTAACATAAAGAAATAATT--AAGTTTGAACAACGAAACTTATTCTTCTCATGAAACATTTCTTCCCGTTGAGTTGATTAAATAAATAGAAATGCACAGC--------TATGTGCATCTCAATATAAATAATGAATTAAAAAAGCAGTTTTCTGTGAACTCATGGCGCTATTAGTATGTTTAAAGGTTGAGGAAAGAAGGTTGTGCCCTGCCGGCTAGGGGATGATGGGCATAATGACTCTGCGGATGATTGAGGGGGTGATGAGAACTCAGAGAGTGACCAGGATGGTGACCACCGACAACTGAGGGTACCACAAAAGGTCCCATGCCCATTCCCAATTGAGACATGAGGTTGGCAGTGGAGCTGGTCAAAGAATTGCCGTAGGAGGCAGTTGGGGTGGACATGGCGACACTAGTGCTGGGGTGAGAAGCAGGGCTAGGGCAAGGGCTGTTAGGGAAATTGACACTTGCAGGGTTGGGGTGCCCTAAAACATTGTTGGAAGTCGAGATGATGATGGAGTCAGTAGTACGGAAGCGGGTTCGGCCCCGTTTTTTCTTACTTGGGGTACCAGAAGCATTTGGATCCTTGTGGGCAGTACGCATGTGATCCATCAAGGCCTCGGCGTTCAGACAGATTTTATGACACACTGGACATGACTGAGAGTTGGCCCCTCCAATTAGAGCGGCATGTTGCTGTAAACAGAATAATGTATGCATAAGAAATATATTCATGTGAAGAATAAATAGGAAATTAAGCTACCAATAAATTAGTTTCACTTATAAAGTTATGAATGAATTTAGAGAGTTATAGAAATTGCAAACTTCAGCTGAAATTGAATCTCAAGAAAAAATACGAAGCATTCATATGCAAAATACAAACAATAATGTGGCGCATAGTTTCAAAAGAAGAG--ATTGTCCCTTCTTGGCCAGTGTCTGAACCAGGAAAAGTAACAGTTTGGATATCATTTTGCTCTGGGTTAGAATGCGCGGTTAAATACCCTTCCATATAATAATCTGTGGTGGTGAAATTATATTTTATACTAAGATAAAATGAGTTCTGCTCGAGAGTTGATCCAAATGGTTTGATCTTACCAAAGTATCTCATAAGTAAATAT-TTTTTCAAAATCTGATTGTGCAATTGGTGATAGATCTCTTGAAGAAATTAAAGTTGAGATTGGTTATGAGCGGATCCAATGTTTTCAATTTTTGTAAATATTCTTAGTACGACC-AAAAAAAGGTATAGAGTCATGTCTAAAATTTCTCTTTGAGCGTTTTTTATGATGTTCGAAGGTTTTTCACGTTTGTATTTGCAATAATGGACCAAGCTGGAGTACAGTCTT
Ncarteri_Pitchfork_N363 AACTACTTTCTCTTAGTCTTCCCCCATCAACTACTTTATTTACTAATCATAATTACTCGTTGATTAAGATAAAGAAATAATTAAAAGTTTGAACAACGAAACTTATTCTTCTCATGAAACATTTCTTCCCGTTGAGTTGATTAAATAAATAGAAATGCACAGC--------TATGTGCATCTCAATATAAATAATGAATTAAAAAAGCAGTTTTCTGTGAACTCATGGCGCTATTAGTATGTTTAAAGGTTGAGGAAAGAAGGTTGTGCCCTGCCGGCTAGGGGATGATGGGCATAATGACTCTGCGGATGATTGAGGGGGTGATGAGAACTCAGAGAGTGACCAGGATGGTGACCACCGACAACTGAGGGTACCACAAAAGGTCCCATGCCCATTCCCAATTGAGACATGAGGTTGGCAGTGGAGCTGGTCAAAGAATTGCCGTAGGAGGCAGTTGGGGTGGACATGGCGACACTAGTGCTGGGGTGAGAAGCAGGGCTAGGGCAAGGGCTGTTAGGGAAATTGACACTTGCAGGGTTGGGGTGCCCTAAAACATTGTTGGAAGTCGAGATGATGATGGAGTCAGTAGTACGGAAGCGGGTTCGGCCCCGTTTTTTCTTACTTGGGGTACCAGAAGCATTTGGATCCTTGTGGGCAGTACGCATGTGATCCATCAAGGCCTCGGCGTTCAGACAGATTTTATGACACACTGGACATGACTGAGAGTTGGCCCCTCCAATTAGAGCGGCATGTTGCTGTAAACAGAATAATGTATGCATAAGAAATATATTCATGTGAAGAATAAATAGGAAATTAAGCTACCAATAAATTAGTTTAACTTATAAAGTTATGAATGAATTTAGAGAGTTATAGAAATTGCAAACTTCAGCTGAAATTGAATCTCAAGAAAAAATACGAAGCATTCATATGCAAAATACAAACAATAATATGGCGCACAGTTTCAAAAGAAGAGAAATTGTCCCTTCTTGGCCAGTGTCTGAACCAGGAAAGGTAACGGTTTGGATATCATTTTGCTCTGGGTTACAATGCGCGGTTAAATGCCCTTCCATATAATAATCTGTGGTGGTGAAATTATATTTTATACTAAGATAAAATGAGTTCTGCTCGAGAGTTGATCCAAATGGTTTGATCTTAACGAGGTATCTCATAAGTAAATA--TTTTTTAAAATTTGATTGTGCAATTGGTGATAGATCTCTTGAAGAAATTAAAGTTGAGATTAGTTATGAGCGGATCCAATATTTTCAATTTTTGTAAATATTCTTAGTACGACC----------------------------------------------------------------------------------------------------------------
Ncarteri_WeberCty_N1044 AACTACTTTCTCTTTA-ACCTCCCCATCAACTACTTTATTTACTAGTCATAATAACTCGTTGATTAACATAAAGAAATAATTAAAAGTTTGAACAACGAAACTTATTCTTCTCATGAAACATTTCTTCCCGTTGAGTTGATTAAATAAATAGAAATGCACAGC--------TATGTGCATCTCAATATAAATAATGAATTAAAAAAGCAGTTTTCTGTGAACTCATGGCGCTATTAGTATGTTTAAAGGTTGAGGAAAGAAGGTTGTGCCCTGCCGGCTAGGGGATGATGGGCATAATGACTCTGCGGATGATTGAGGGGGTGATGAGAACTCAGAGAGTGACCAGGATGGTGACCACCGACAACTGAGGGTACCACAAAAGGTCCCATGCCCATTCCCAATTGAGACATGAGGTTGGCAGTGGAGCTGGTCAAAGAATTGCCGTAGGAGGCAGTTGGGGTGGACATGGCGACACTAGTGCTGGGGTGAGAAGCAGGGCTAGGGCAAGGGCTGTTAGGGAAATTGACACTTGCAGGGTTGGGGTGCCCTAAAACATTGTTGGAAGTTGAGATGATGATGGAGTCAGTAGTACGGAAGCGGGTTCGGCCCCGTTTTTTCTTACTTGGGGTACCAGAAGCATTTGGATCCTTGTGGGCAGTACGCATGTGATCCATCAAGGCCTCGGCGTTCAGACAGATTTTATGACACACTGGACATGACTGAGAGTTGGCCCCTCCAATTAGAGCGGCATGTTGCTGTAAACAGAATAATGTATGCATAAGAAATATATTCATGTGAAGAATAAATAGGAAATTAAGCTACCAATAAATTAGTTTAACTTATAAAGTTATGAATGAATTTAGAGAGTTATAGAAATTGCAAACTTCAGCTGAAATTGAATCTCAAGAAAAAATACGAAGCATTCATATGCAAAATACAAACAATAATGTGTCGCATAGTTTCAAAAGAAGAG--ATTGTCCCTTCTTGGCCAGTGTCTGAACCAGGAAAAGTAACAGTTTGGATATCATTTTGCTCTGGGTTACAATGCGCGGTTAAATACCCTTCCATATAATAATCTGTGGTGGTGAAATTATATTTTATACTAAGATAAAATGAGTTCTGCTCGAGAGTTGATCCAAATGGTTTGATCTTACCGAAGTATCTCATAAGTAAATAT-TTTTTCAAAATCTGATTGTGCAATTGGTGATAGATGTCTTGAAGAAATTAAAGTTGAGATTGGTTATGAGCGGATCCAATATTTTCAATTTTTGTAAATATTCTTAGTACAACC-AAAAAAAGGTACAGAGTCATGTCTAAAACTTCTCTTTGAGCGTTTTTTATGATGTTCGAAGGCTTTTCACGTTTGTATTTGCAATAATGGACCAAGCT-------------
Ncherokee_BallhootScar_N193 AACTACTTTATCTTAGTTCTTT-----------ATTTATTTACTAGTCATGATAACTCGTTGATTAACATAAAGAAATAATTAAAAGTTTGAACAACGAAACTTATTCTTCTCGTGAAACATTTTTCCCCGTTGAGTTAATTAAATAAATAGAAATGCACAGCTTTTAGTATATGTGCATCCCAATATAAATAATCAATTAAAAATGCAGTTTTCTGTGAACTCATGGCGCTATTAGTATGTTTAAAGGTTGAGGAAAGAAGGTTGTGCCCTGCCAGCTAGGGGATGATGGGCATAATGACTCTGCGGATGATTGAGGGGGTGATGAGAACTCAAAGAGTGACCAGGATGGTGACCACCGACAACTGAGGGTACCACAAAAGGTCCCATGCCCATTCCCAATTGAGACATGAGGTTGGCAGTGGAGCTGGTCAAAGAATTGCCGTAGGAGGCAGTTGGGGTGGACATGGCGACACTAGTGCTGGGGTGAGAAGCAGGGCTAGGGCAAGGGCTGTTAGGGAAATTGACACTTGCAGGGTTGGGGTGCCCTAAAACATTGTTGGAAGTCGAGATGATGATGGAGTCAGTAGTACGGAAGCGGGTTCGGCCCCGTTTTTTCTTACTTGGGGTACCAGAAGCATTTGGATCCTTGTGGGCAGTACGCATGTGATCCATCAAGGCCTCGGCGTTCAGACAGATTTTATGACACACTGGACATGACTGAGAGTTGGCCCCTCCAATTAGAGCGGCATGTTGCTGTAAACAGAATAATGTATGCATAAGAAATATATTTATGTGAAGAATAAATAGGAAATTAAGCTACCAACGAATTATTTTAACTTATAAAGTTATGAATGAATTGAGAGGGTTATAGAAATTGCAAAGTTCAGCTGAAATTGAATCTCAATAAAAGATACAAAACATTCATATGCAAAATACACAC---AATGTGG---------TCAAAAGAAGAGAAATTGCCCCTTCTTGGCCAGGATCTGAACCAGGAAAGGTGACAGTTTGGATATCGTTTTGCTCTGGGTTACAATGCTCTGTTAAGTACTCTTCTAGATATTCATCTTTCGTGGTGAAATTATATTTTGTACTAAGATAAAGTGAGTTCTGCTCGAGAGTTGATCCAAATGGTTTGATCTTAACGAAGTATCTCATAAGTAAATATTTATTTTAAAATCTGACTATGCAATCGGTGATCGATCTCTTGAAGAAATTAGAGTTGAGATTGGTAATGAGCTGATCCAATGTTTTCAATTTTTGTAAAAATTCTTAGTACGACCAAAAAAAAGGTGGAGAGCCATGTCTAAAATTTCTTTTTGAACGTTTTTTATGTTGTTTGAAGGCTTTTCACG------TTTGAAATAATGGACAAAACTGGAGTACAGTCTT
Ncherokee_BalsamMtn_N891 AACTACTTTATCTTAGTTCTTT-----------ATTTATTTACTAGTCATGATAACTCGTTGATTAACATAAAGAAATAATTAAAAGTTTGAACAACGAAACTTATTCTTCTCATGAAACATTTTTCCCCGTTGAGTTAATTAAATAAATAGAAATGCACAGCTTTTAGTATATGTGCATCTCAATATAAATAATCAATTAAAAATGCAGTTTTCTGTGAACTCATGGCGCTATTAGTATGTTTAAAGGTTGAGGAAAGAAGGTTGTGCCCTGCCAGCTAGGGGATGATGGGCATAATGACTCTGCGGATGATTGAGGGGGTGATGAGAACTCAAAGAGTGACCAGGATGGTGACCACCGACAACTGAGGGTACCACAAAAGGCCCCATGCCCATTCCCAATTGAGACATGAGGTTGGCAGTGGAGCTGGTCAAAGAATTGCCGTAGGAGGCAGTTGGGGTGGACATGGCGACACTAGTGCTGGGGTGAGAAGCAGGGCTAGGGCAAGGGCTGTTAGGGAAATTGACACTTGCAGGGTTGGGGTGCCCTAAAACATTGTTGGAAGTCGAGATGATGATGGAGTCAGTAGTACGGAAGCGGGTTCGGCCCCGTTTTTTCTTACTTGGGGTACCAGAAGCATTTGGATCCTTGTGGGCAGTACGCATGTGATCCATCAAGGCCTCGGCGTTCAGACAGATTTTATGACACACTGGACATGACTGAGAGTTGGCCCCTCCAATTAGAGCGGCATGTTGCTGTAAACAGAATAATGTATGCATAAGAAATATATTTATGTGAAGAATAAATAGGAAATTAAGCTACCAACGAATTATTTTAACTTATAAAGTTATGAATGAATTGAGAGGGTTATAGAAATTGCAAAGTTCAGCTGAAATTGAATCTCAAAAAAAAATACAAAACATTCATATGCAAAATACAAACAATAATGTGG---------TCAAAAGAAGAGAAATTGTCCCTTCTTGGCCAGTATCTGAACCAGGAAAGGTGACAGTTTGGATATCGTTTTGCTCTGGGTTACAATGCGCTGTTAAGTACTCTTCTAGATATTCATCTTTGGTGGTGAAATTATATTTTGTACTAAGATAAAGTGAGTTCTGCTCGAGAGTTGATCCAAATGGTTTGATCTTAACGAAGTATCTCACAAGTAAATATTTATTTTAAAATCTGACTATGCAATCGGTGATCGATCTCTTGAAGAAATTAGAGTTGAGATTGGTAATGATCTGATCCAATGTTTTCAATTTTTGTAAAAATTCTTAGTACGACCAAAAAAAAGGTGGAGAGCCATGTCTAAAATTTCTTTTTGAACGTTTTTTATGTTGTTTGAAGGCTTTTCACG------TTTGAAATAATGGACAAAACTGGAGTACAGTCTT
Ncherokee_SIndianCrk_N681 -----------------------------------------------------------------------------------------------------------------------------------------------------------------------------------------------------------------------TGTGAACTCATGGCGCTATTAGTATGTTTAAAGGTTGAGGAAAGAAGGTTGTGCCCTGCCAGCTAGGGGATGATGGGCATAATGACTCTGCGGATGATTGAGGGGGTGATGAGAACTCAAAGAGTGACCAGGATGGTGACCACCGACAACTGAGGGTACCACAAAAGGTCCCATGCCCATTCCCAATTGAGACATGAGGTTGGCAGTGGAGCTGGCCAAAGAATTGCCGTAGGAGGCAGTTGGGGTGGACATGGCGACACTAGTGCTGGGGTGAGAAGCAGGGCTAGGGCAAGGGCTGTTAGGGAAATTGACACTTGCAGGGTTGGGGTGCCCTAAAACATTGTTGGAAGTCGAGATGATGATGGAGTCAGTAGTACGGAAGCGGGTTCGGCCCCGTTTTTTCTTACTTGGGGTACCAGAAGCATTTGGATCCTTGTGGGCAGTACGCATGTGATCCATCAAGGCCTCGGCGTTCAGACAGATTTTATGACACACTGGACATGACTGAGAGTTGGCCCCTCCAATTAGAGCGGCATGTTGCTGTAAACAGAATAATGTATGCATAAGAAATATATTTATGTGAAGAATAAATAGGAAATTAAGCTACCAACGAATTATTTTAACTTATAAAGTTATGAATGAATTGAGAGGGTTATAGAAATTGAAAAGTTCAGCTGAAATTGAATCTCAAGAAAAAATACAAAGCATTCATATGCAAAATACAAACAATAATGTGG---------TCAAAAGAAGAGAAATTGTCCCTTCTTGGCCAGTATCTGAACCAGGAAAGGTGACAGTTTGGATATCGTTTTGCTCTGGGTTACAATGCGCTGTTAAGTACTCTTC---------ATCTTTGGTGGTGAAATTATATTTTGTACTAAGATAAAGTGAGTTCTGCTCGAGAGTTGATCCAAATGGTTTGATCTTAACGAAGTATC-------------------------------------------------------------------------------------------------------------------------------------------------------------------------------------------------------------------------------------------------
Ncooperi_BeaverCrk_N1002 --------------------------------------------------AATAACTCGTTGATTAACATAAAAAAATAATTAAAAGTTTGAACAACGAAACTTATTCTTCTCATGAAACATTTTTCCCCGTTGAGTTGATTAAATAAATAGAAATGAACAGC--------TATGTGCAT-------------GTCAATTAAAAAAGCAGTTTTCTGTGAACTCATGGCGCTATTAGTATGTTTAAAGGTTGAGGAAAGAAGGTTGTGCCCTGCCGGCTAGGGGATGATGGGCATAATGACTCTGCGGATGATTGAGGGGGTGATGAGAACTCAAAGAGTGACCAGGATGGTGACCACCGACAACTGAGGGTACCACAAAAGGTCCCATGCCCATTCCCAATTGAGACATGAGGTTGGCAGTGGAGCTGGTCAAAGAATTGCCGTAGGAGGCAGTTGGGGTGGACATGGCGACACTAGTGCTGGGGTGAGAAGCAGGGCTAGGGCAAGGGCTGTTAGGGAAATTGACACTTGCAGGGTTGGGGTGCCCTAAAACATTGTTGGAAGTCGAGATGATGATGGAGTCAGTAGTACGGAAGCGGGTTCGGCCCCGTTTTTTCTTACTTGGGGTACCAGAAGCATTTGGATCCTTGTGGGCAGTACGCATGTGATCCATCAAGGCCTCGGCGTTCAGACAGATTTTATGACACACTGGACATGACTGAGAGTTGGCCCCTCCAATTAGAGCGGCATGTTGCTGTAAACAGAATAATGTATGCATAAGAAATATATTCATGTGAAGAATAAATAGGAAATTAAGCTACCAATAAATTAGTTTAACTTATAAAGTTATGAATGAATTTAGAGAGTTATAGAAATTGCAAACTTCAGCTGAAATTGAATCTCAAGAAAAAATACGAAGCATTCATATGCAAAATACAAACAATAATGTGGCGCACAGTTTCAAAAGAAGAGAAATTGTCTCTTCTTGGCCAGTGTCTGAAACAGGAAAGGTGACAGTTTGGATATCATTTTGCTCTGGGTTACAATGCGCGGTTAAATACCCTTCCATATAATAATC--TGGTGGTGAAATTATATTTTATACTAAGATAAAGTGAGTTCTGCTCGAGAATTGATCCAAATGGTTTGATTTTAACGAAGTATCTCATAAGTAAATA--TTTTTTAAAATCTGATTGTGCAATTGGTGATAGATCTCTTGAAGAAATTAAAGTTGAGATTGGTTATGAGCGGATCCAATGTTTTCAATTTTTGTAAATATTCTTAG-----------------------------------------------------------------------------------------------------------------------
Ncooperi_CheoahDam_N1122 AACTACTTTCTCTTAGTCCCTCTCCATCAACTACTTTATTTACTCGTCATAATAACTCGTTGATTAACATAAAAAAATAATTAAAATTTTGAACAACGAAACTTATTCTTCTCATGAAACATTTCTTCCCGTTGAGTTGATTAAATAAATAGAAATGCACGGC--------TATGTGCATCTCAATATAAATAATCAATTAAAAAAGCAGTTTTCTGTGAACTCATGGCGCTATTAGTATGTTTAAAGGTTGAGGAAAGAAGGTTGTGCCCTGCCGGCTAGGGGATGATGGGCATAATGACTCTGCGGATGATTGAGGGGGTGATGAGAACTCAAAGAGTGACCAGGATGGTGACCACCGACAACTGAGGGTACCACAAAAGGTCCCATGCCCATTCCCAATTGAGACATGAGGTTGGCAGTGGAGCTGGTCAAAGAATTGCCGTAGGAGGCAGTTGGGGTGGACATGGCGACACTAGTGCTGGGGTGAGAAGCAGGGCTAGGGCAAGGGCTGTTAGGGAAATTGACACTTGCAGGGTTGGGGTGCCCTAAAACATTGTTGGAAGTCGAGATGATGATGGAGTCAGTAGTACGGAAGCGGGTTCGGCCCCGTTTTTTCTTACTTGGGGTACCAGAAGCATTTGGATCCTTGTGGGCAGTACGCATGTGATCCATCAAGGCCTCGGCGTTCAGACAGATTTTATGACACACTGGACATGACTGAGAGTTGGCCCCTCCAATTAGAGCGGCATGTTGCTGTAAACAGAATAATGTATGCATAAGAAATATATTCATGTGAAGAATAAATAGGAAATTAAGCTACCAATAAATTAGTTTAACTTATAAAGTTATGAATGAATTTAGAGAGTTTTAGAAATTGCAAACTTCAGCTGAAATTGAATCTCAAGAAAAAATACAAAGCATTCATATGCAAAATACAAACAATAATGTGGCGCACAGTTTCAAAAGAAGAGAAATTGTCCCTTCTTGGCCAGTGTCTGAACCAGGAAAGGTAACAGACTGGATATCATTTTGTTCTGGGTTACAATGCGCGGTTAAATACCCTTCCATATAATAATCTGTGGTGGTGAAATTATATTTTATACTAAGATAAAATGAGTTCTGCTCGAGAGTTGATCCAAATGGTTTGATCTTAACGAAGTATCTCATAAGTAAATAT-TTTTTTTAAATCTGATTGTGCAATTGGTGATAGATCTCTTGAAGAAATTAAAGTTGAGATTGGTTATGAGCGGATCCAATGTTTTCAATTTTTGTAAATATTCTTAGTACGACC-AAAAAAAGGTATAGAGTCATGTCTAAAATTTCTCTTTGAGCGTTTTTTATGACGTTTGAAGGCTTTTCACGTTTGTATTTGCAATAATGGACCAAACTGGAGTACAGTCTT
Ncooperi_RockCrRoad_N1160 AACTACTTTCTCTTAGTTCCTCTCCATCAACTACTTTATTTATTAGTCATAATAACTCGTTGATTAACATAAAGAAATAATTAAAAGTTTGAACAACGAAACTTATTCTTCTCATGAAACATTTCTTCCCGTTGAGTTGATTAAATAAATAGAAATGCACAGC--------TATGTGCATCTCAATATAAATAATCAATTAAAAAAGCAGTTTTCTGTGAACTCATGGCGCTATTAGTATGTTTAAAGGTTGAGGAAAGAAGGTTGTGCCCTGCCGGCTAGGGGATGATGGGCATAATGACTCTGCGGATGATTGAGGGGGTGATGAGAACTCAAAGAGTGACCAGGATGGTGACCACCGACAACTGAGGGTACCACAAAAGGTCCCATGCCCATTCCCAATTGAGACATGAGGTTGGCAGTGGAGCTGGTCAAAGAATTGCCGTAGGTGGCAGTTGGGGTGGACATGGCGACACTAGTGCTGGGGTGAGAAGCAGGGCTAGGGCAAGGGCTGTTAGGAAAATTGACACTTGCAGGGTTGGGGTGCCCTAAAACATTGTTGGAAGTTGAGATGATGATGGAGTCAGTAGTACGGAAGCGGGTTCGGCCCCGTTTTTTCTTACTTGGGGTACCAGAAGCATTTGGATCCTTGTGGGCAGTACGCATGTGATCCATCAAGGCCTCGGCGTTCAGACAGATTTTATGACACACTGGACATGACTGAGAGTTGGCCCCTCCAATTAGAGCGGCATGTTGCTGTAAACAGAATAATGTATGCATAAGAAATATATTCATGTGAAGAATAAATAGGAAATTAAGCTACC----AATCAATTTAACTTATAAAGTTATGAATGAATTTAGAGAGTTATAGAAATTGCAAACTTCAGCTGAAATTGAATCTCAAGAAAAAATACGAAGCATTCATATGCAAAATACAAACAATAATGTGGCGCACAGTTTCAAAAGAAGAGAAATTGTCCTTTCTTGGCCACTGTCTGAACCAGGAAAGGTAACAGTTTGGATATCATTTTGCTCTGGGTTACAATGCGCGGTTAAATACCCTTCCATATAATAATCTGTGGTGGTGAAATTATATTTTATACTAAGATAAAATGAGTTCTGCTCGAGAGTTGATCCAAATGGTTTGATCTTAACGAAGTATCTCATAAGTAAATA--TTTCTTAAAATCTGATTGTGCAATTGGTGATAGATCTCTTGAAGAAATTAAAGCTGAGATTGGTTATGAGCGGATCCAATGTTTTCAATTTTTGTAAATATTCTTAGTACGACCAAAAAAAAGATATAGAGTCATGTCTAGAATTTCTCTTTGACCGTTTTT--TGATGTTTGAAGGCTTTTCACGTTTGTATTTGCAATAATGGACCAAACTGGAGTACAGTCTT
Ncoylei_Apalachia_N1195 AACTACTTTCTCTTAGTTCCTCTCCATCAACTAC-TTATTTACTAGTCATAATAACTCGTTGCTTAACATAAAGAAATAATTAAAAGTTTGAACAACGA-----ATTCTTCTCATGAAACATTTTTTCCCGTGGAGTTG---------------ATGCACAGC--------TATGTGCATCTCAATATAAATAATCAATTAAAAAAGCAGTTTTCTGTGAACTCATGGCGCTATTAGTATGTTTAAAGGTTGAGGAAAGAAGGTTGTGCCCTGCCGGCTAGGGGATGATGGGCATAATGACTCTGCGGATGATTGAGGGGGTGATGAGAACTCAAAGAGTGACCAGGATGGTGACCACCGACAACTGAGGGTACCACAAAAGGTCCCATGCCCATTCCCAATTGAGACATGAGGTTGGCAGTGGAGCTGGTCAAAGAATTGCCGTAGGAGGCAGTTGGGGTGGACATGGCGACACTAGTGCTGGGGTGAGAAGCAGGGCTAGGGCAAGGGCTGTTAGGGAAATTGACATTTGCAGGGTTGGGGTGTCCTAAAACATTGTTGGAAGTCGAGATGATGATGGAGTCAGTAGTACGGAAGCGGGTTCGGCCCCGTTTTTTCTTACTTGGGGTACCAGAAGCATTTGGATCCTTGTGGGCAGTACGCATGTGATCCATCAAGGCCTCGGCGTTCAGACAGATTTTATGACACACTGGACATGACTGAGAGTTGGCCCCTCCAATTAGAGCGGCATGTTGCTGTAAACAGAATAATGTATGTATAAGAAATATATTAATGTGAAGAATAAATAGGAAATTAAGCTACCAATAAATTAGTTTAACTTATAAAGTTATGAATGAATTTAGAGAGTTATAGAAATTGCAAACTTCAGCTGGAATTGAATCTCAAGAAAAAATACAAAGCATTCATATGAAAAATACAAACAATAATGTGGCGCACAATTTCAAAAGAAGAGAAATTGTCCCTTCTTGGCCAGTGTCTGAATCAGGAAAGGTAACAGTTTGGATATCATTTTGCTCTGGGTTACAATGCGCGGTTAAATACCCTTCCATATAATAATCTGTGGTGGTGAAATTATATTTTATACTAAGATAAAGTGAGTTTTGCTCGAGAGTTGATCCAAATGGTTTGATCTTAACGAAGTATCTCATAAGTAAATA--TTTTTTAAAATATGATTAAGCAATTGGTGATAGATCTCTTGAAGAAATTAAAGTTGAGATTGGTTATGAGC-G---------------------------------------------------------------------------------------------------------------------------------------------------------
Ncoylei_DinkinCove_N1118 AACTACTTTCTCTTAGTTCCTCTCCATCAACTACTTTATTTACTAGTCATAATAACTCGTTGCTTAACATAAAGAAATAATTAAAAGTTTGAACAACGAAATTTATTCTTCTCATGAAACATTTCTTCCCGTTGAGTTG---------------ATGCACAGC--------TATGTGCATCTCAATATAAATAATCAATTAAAAAAGCAGTTTTCTGTGAACTCATGGCGCTATTAGTATGTTTAAAGGTTGAGGAAAGAAGGTTGTGCCCTGCCGGCTAGGGGATGATGGGCATAATGACTCTGCGGATGATTGAGGGGGTGATGAGAACTCAAAGAGTGACCAGGATGGTGACCACCGACAACTGAGGGTACCACAAAAGGTCCCATGCCCATTCCCAATTGAGACATGAGGTTGGCAGTGGAGCTGGTCAAAGAATTGCCGTAGGAGGCAGTTGGGGTGGACATGGCGACACTAGTGCTGGGGTGAGAAGCAGGGCTAGGGCAAGGGCTGTTAGGGAAATTGACACTTGCAGGGTTGGGGTGTCCTAAAACATTGTTGGAAGTCGAGATGATGATGGAGTCAGTAGTACGGAAGCGGGTTCGGCCCCGTTTTTTCTTACTTGGGGTACCAGAAGCATTTGGATCCTTGTGGGCAGTACGCATGTGATCCATCAAGGCCTCGGCGTTCAGACAGATTTTATGACACACTGGACATGACTGAGAGTTGGCCCCTCCAATTAGAGCGGCATGTTGCTGTAAACAGAATAATGTATGTATAAGAAATATATTCATGTGAAGAATACATAGGAAATTAAGCTACCAATAAATTAGTTTAACTTATAAAGTTATGAATGAATTTAGAGAGTTATAGAAATTGCAAACTTCAGCTGAAATTGAATCTCAAGAAAAAATACAAAGCATTCATATGAAAAATACAAACAATAATGTGACGCACAGTTTCAAAAGAAGAGAAATTGTCCCTTCTTGGCCAGTGTCTGAACCAGGAAAGGTAACAGTTTGGATATCATTTTGCTCTGGGTTACAATGCGCGGTTAAATACCCTTCCATATAATAATCTGTGGTGGTGAAATTATATTTTATACTAAGATAAAGTGAGTTCTGCTCGAGAGTTGATCCAAATGGTTTGATCTTAACGAAGTATCTCATAAGTAAATA--TTTTTTAAAATATGATTAAGCAATTGGTGATAGATCTCTTGAAGAAATTAAAGTTGAGATTGGTTATGAGCGGATCCAATGTCTTCAATTTTTGTAAATATTCTTAGTACGACC----AAAAGGTATAGAGTCATGTCTAAAATTTCTCTTTGAGCGTTTTTTATGATGTTTGATGGCTTTTCACGTTTGTATTTGCAATAATGGACCAAACTGGAGTACAGTCTT
Ncoylei_TiptonCreek_N837 AACTACTTTCTCTTAGTTCCTCTCCATCAACTACTTTATTTACTAGTCATAATAACTCGTTGCTTAACATAAAGAAATAATTAAAAGTTTGAACAACGAAATTTATTCTTCTCATGAAACATTTCTTCCCGTTGAGTTG---------------ATGCACAGC--------TATGTGCATCTCAATATAAATAATCAATTAAAAAAGCAGTTTTCTGTGAACTCATGGCGCTATTAGTATGTTTAAAGGTTGAGGAAAGAAGGTTGTGCCCTGCCGGCTAGGGGATGATGGGCATAATGACTCTGCGGATGATTGAGGGGGTGATGAGAACTCAAAGAGTGACCAGGATGGTGACCACCGACAACTGAGGGTACCACAAAAGGTCCCATGCCCATTCCCAATTGAGACATGAGGTTGGCAGTGGAGCTGGTCAAAGAATTGCCGTAGGAGGCAGTTGGGGTGGACATGGCGACACTAGTGCTGGGGTGAGAAGCAGGGCTAGGGCAAGGGCTGTTAGGGAAATTGACACTTGCAGGGTTGGGGTGTCCTAAAACATTGTTGGAAGTCGAGATGATGATGGAGTCAGTAGTACGGAAGCGGGTTCGGCCCCGTTTTTTCTTACTTGGGGTACCAGAAGCATTTGGATCCTTGTGGGCAGTACGCATGTGATCCATCAAGGCCTCGGCGTTCAGACAGATTTTATGACACACTGGACATGACTGAGAGTTGGCCCCTCCAATTAGAGCGGCATGTTGCTGTAAACAGAATAATGTATGTATAAGAAATATATTCATGTGAAGAATACATAGGAAATTAAGCTACCAATAAATTAGTTTAACTTATAAAGTTATGAATGAATTTAGAGAGTTATAGAAATTGCAAACTTCAGCTGAAATTGAATCTCAAGAAAAAATACAAAGCATTCATATGAAAAATACAAACAATAATGTGGCGCACAGTTTCAAAAGAAGAGAAATTGTCCCTTTTTGGCCAGTGTCTGAACCAGGGAAGGTAACAGTTTGGATATCATTTTGCTCTGGGTTACAATGCGCGGTTAAATACCCTTCCATATAATAATCTGTGGTGGTGAAATTATATT--------------------------------------------------------------------------------------------------------------------------------------------------------------------------------------------------------AAAGGTATAGAGTCATGTCTAAAATTTCTCTTTGAGCGTTTTTTATGATGTTTGATGGCTTTTCACGTTTGTATTTGCAATAATGGACCAAACTGGAGTACAGTCTT
Ncrosbyi_MtMitchell_N210 ---------CTCTTAGTTCCTCTCTATCAACTACTTTATTTCCTAGTCATAATAACTTGTTGATTAACATAAAGAAATAGTTAAAAGTTTGAACAACGAAACTTATTCTTCTCATGAAACATTTTTTTCCGTTGAATTAATTAAATAAATAGAAATGCACAGCTTTTAGTATATGTACATCTCAATATAAATAATCAATTAAAAATGCAGTTTTCTGTGAACTCATGGCGCTATTAGTATGTTTAAAGGTTGAGGAAAGAAGGTTGTGCCCTGCCAGCTAGGGGATGATGGGCATAATGACTCTGCGGATGATTGAGGGGGTGATGAGAACTCAAAGAGTGACCAGGATGGTGACCACCGACAACTGAGGGTACCACAAAAGGTCCCATGCCCATTCCCAATTGAGACATGAGGTTGGCAGCGGAGCTGGTCAAAGAATTGCCGTAGGAGGCAGTTGGGGTGGACATGGCGACACTAGTGCTGGGGTGAGAAGCAGGGCTAGGGCAAGGGCTGTTAGGGAAATTGACACTTGCAGGGTTGGGGTGCCCTAAAACATTGTTGGAAGTCGAGATGATGATGGAGTCAGTAGTACGGAAGCGGGTTCGGCCCCGTTTTTTCTTACTTGGGGTACCAGAAGCATTTGGATCCTTGTGGGCAGTACGCATGTGATCCATCAAGGCCTCGGCGTTCAGACAGATTTTATGACACACTGGACATGACTGAGAGTTGGCCCCTCCAATTAGAGCGGCATGTTGCTGTAAACAGAATAATGTATGCATAAGAAATATATTCATGTGAAGATTAAATAGGAAATTAAGCTACCAACGAATTAATTTAACTTATAAAGTTATGAATGGATTGAGAGAGTTATAGAAATTGCAAAGTTCAGCTAAAATTGAATCTCAAGAAAGAATACAAAGCATTTATATGCAAAATACAAACAATAATGTGGTGCACAGTTTCAAAAGAAGAGAAATTGTCCCCTCTTTGCCAGTATCTGAACCAGGAAAGGTGACAGTTTGGATATCGCTTTGCTCTGGGTTACAATGCGCTGTTAAG--------------------------------------ATTCGTGGTAAGATAAAGTTAGTTCTGCTCTAGAGTTGATCCAAATGGTTTAATCTTAACGAAGTATCTCATAAGTAAATATTTTT-------------------------------------------------------------------------------------------------------------------------------------------------------------------------------------------------------------------------------
Ncrosbyi_PricesCrk_N1143 AACAACTTTATCTTAGTTCCTCTCCATCAACTACTTTATTTCCTAGTCATAATAACTTGTTGATTAACATAAAGAAATAGTTAAAAGTTTGAACAACGAAACTTATTCTTCTCATGAAACATTTTTTTCCGTTGAATTAATTAAATAAATAGAAATGCACAGCTTTTAGTATATGTGCATCTCAATATAAATAATCAATTAAGAATGCAGTTTTCTGTGAACTCATGGCGCTATTAGTATGTTTAAAGGTTGAGGAAAGAAGGTTGTGCCCTGCCAGCTAGGGGATGATGGGCATAATGACTCTGCGGATGATTGAGGGGGTGATGAGAACTCAAAGAGTGACCAGGATGGTGACCACCGACAACTGAGGGTACCACAAAAGGTCCCATGCCCATTCCCAATTGAGACATGAGGTTGGCAGCGGAGCTGGTCAAAGAATTGCCGTAGGAGGCAGTTGGGGTGGACATGGCGACACTAGTGCTGGGGTGAGAAGCAGGGCTAGGGCAAGGGCTGTTAGGGAAATTGACACTTGCAGGGTTGGGGTGCCCTAAAACATTGTTGGAAGTCGAGATGATGATGGAGTCAGTAGTACGGAAGCGGGTTCGGCCCCGTTTTTTCTTACTTGGGGTACCAGAAGCATTTGGATCCTTGTGGGCAGTACGCATGTGATCCATCAAGGCCTCGGCGTTCAGACAGATTTTATGACACACTGGACATGACTGAGAGTTGGCCCCTCCAATTAGAGCGGCATGTTGCTGTAAACAGAATAATGTATGCATAAGAAATATATTCATGTGAAGATTAAATAGGAAATTAAGCTACCAACGAATTAATTTAACTTATAAAGTTATGAATGGATTGAGAGAGTTATAGAAATTGCAAAGTTCAGCTAAAATTGAATCTCAAGAAAGAATACAAAGCATTTATATGCAAAATACAAACAATAATGTGGTGCACAGTTTCAAAAGAAGAGAAATTGTCCCTTCTTGGCCAGTATCTGAACCAGGAAAGGTGACAGTTTGGATATCGTTTTGCTCTGGGTTACAATGCGCTGTTAAGTACCGTTCTATATATTCATCTGTGGTGATGAAATTATATTTTGTACTAAGATAAAGTTAGTTCTGCTCAAGAGTTGATCCAAATGGTT----------------------GTGAAAAT---------------------------TGGTGATAGATCTCTTGAAGAAATTAAAGTTGAGATTGGTAATGAGCTGATCCAATGTTTTCAATATTTGCAAATATTCTTAGTACGAC-AAAAAAAAGGTATAGAGCCATGTCTAAAATTTCTCTTTGAGCGTTTTTTATGTTGTTTGAAGTCTTTTCACGTTTGTATTTGCAATAATGGACCAAACTGGAGTACAGTCTT
Ncrosbyi_ShufordCrk_N1148 ---------------GTTCCTCTCCATCAACTACTTTATTTCCTAGTCATAATAACTTGTTGATTAACATAAAGAAATAGTTAAAAGTTTGAACAATGAAACTTATTCTTCTCATGAAACATTTTTTTCCGTTGAATTAATTAAATAAATAGAAATGCACAGCTTTTAGTATATGTGCATCTCAATATAAATAATCAATTAAAAATGCAGTTTTCTGTGAACTCATGGCGCTATTAGTATGTTTAAAGGTTGAGGAAAGAAGGTTGTGCCCTGCCAGCTAGGGGATGATGGGCATAATGACTCTGCGGATGATTGAGGGGGTGATGAGAACTCAAAGAGTGACCAGGATGGTGACCACCGACAACTGAGGGTACCACAAAAGGTCCCATGCCCATTCCCAATTGAGACATGAGGTTGGCAGCGGAGCTGGTCAAAGAATTGCCGTAGGAGGCAGTTGGGGTGGACATGGCGACACTAGTGCTGGGGTGAGAAGCAGGGCTAGGGCAAGGGCTGTTAGGGAAATTGACACTTGCAGGGTTGGGGTGCCCTAAAACATTGTTGGAAGTCGAGATGATGATGGAGTCAGTAGTACGGAAGCGGGTTCGGCCCCGTTTTTTCTTACTTGGGGTACCAGAAGCATTTGGATCCTTGTGGGCAGTACGCATGTGATCCATCAAGGCCTCGGCGTTCAGACAGATTTTATGACACACTGGACATGACTGAGAGTTGGCCCCTCCAATTAGAGCGGCATGTTGCTGTAAACAGAATAATGTATGCATAAGAAATATATTCATGTGAAGATTAAATAGGAAATTAAGCTACCAACGAATTAATTTAACTTATAAAGTTATGAATGGATTGAGAGAGTTATAGAAATTGCAAAGTTCAGCTAAAATTGAATATCAAGAAAGAATACAAAGCATTTATATGCAAAATACAAACAATAATGTGGTGCACAGTTTCAAAAGAAGAGAAATTGTCCCTTCTTGGCCAGTATCTGAACCAGGAAAGGTGACAGTTTGGATATCGTTTTGCTCTGGGTTACAATGCGCTGTTAAGTACCGTTCTATATATTCATCTGTGGTGATGAAATTATATTTTGTACTAAGATAAAGTTAGTTCTGCTCAAGAGTTGATCCAAATGGTTTAATCTTAACGAAGTATCTCATAAGTAAATATTTTTTTAAAAATCTGACAGCTCAATTGGTGATAGATCTCTTGAAGAAATTAAAGTTGAGATTGGTAATGAGCTGATCAAATGTTTTCAATATTTGCAAATATTCTTAGTACGAC-AAAAAAAAGGTATAGAGCCATGTCTAAAATTTCTCTTTGAGCGTTTTTTATGTTGTTTGAAGTCTTTTCACGTTTGTATTTGCAATAATGGACCAAACTGGAGTACAGTCTT
Ndellingeri_WhitewFalls_N887 AACTACTTTCTCTTAGTTCCTCTCCATCAACTACTTTATTTACTCGTCATAATAACTCGTTGATTAACATCAAGAAATAATTAAAAGTTTGAACAACGAAACTTATTCTTCTCATGAAACATTTTCCCCCGTTGAGTTGATTAAATAAATAGAAATGCACAGC--------TATGTGCATCTCAATATAAATAATCAATTAAAAAAGCAGTTTTCTGTGAACTCATGGCGCTATTAGTATGTTTAAAGGTTGAGGAAAGAAGGTTGTGCCCTGCCGGCTAGGGGATGATGGGCATAATGACTCTGCGGATGATTGAGGGGGTGATGAGAACTCAAAGAGTGACCAGGATGGTGACCACCGACAACTGAGGGTACCACAAAAGGTCCCATGCCCATTCCCAATTGAGACATGAGGTTGGCAGTGGAGCTGGTCAAAGAATTGCCGTAGGAGGCAGTTGGGGTGGACATGGCGACACTAGTGCTGGGGTGAGAAGCAGGGCTAGGGCAAGGGCTGTTAGGGAAATTGACACTTGCAGGGTTGGGGTGCCCTAAAACATTGTTGGAAGTCGAGATGATGATGGAGTCAGTAGTACGGAAGCGGGTTCGGCCCCGTTTTTTCTTACTTGGGGTACCAGAAGCATTTGGATCCTTGTGGGCAGTACGCATGTGATCCATCAAGGCCTCGGCGTTCAGACAGATTTTATGACACACTGGACATGACTGAGAGTTGGCCCCTCCAATTAGAGCGGCATGTTGCTGTAAACAGAATAATGTATGCATAAGAAATATATTCATGTGAAGAATAAATAAGAAATTAAGCTACCAATAAATTAGTTTAACTTATAAAGTTATGAATGAATTTAGAGAGTTATAGAAATTGCAAACTGCAGCTGAAATTGAATTTCAAAAAAAAATACGAAGCATTCATATGCAAAATACAAACAATAATGTGGCGCACAGTTTCAAAAGAAGAGAAATTGTCCCTTCTTGGCCTGTGTCTGAACCAGGA------ACAGTTTGGATATCATTTTGCTCTGGGTTACAATGCGCGGTTAAATACCCTTCCATATAATAATCTGTGGTGGTGAAATTATATTTTATACTAAGATAAAATGAGTTCTCCTCGAGAGTTGATCCAAATGGTTTGATCTTAACGAAGTATCTCATAAGTAAATA--TTTTTTAAAATCTGATTGTGCAATTGGTGATAGATCTCTTGAAG--------------ATTGGTTATGAGCGGATCCAATGTTTTAAATTTTTGTAAATATTCTTAGTACGACC-AAAAAAAGGTATAGAGTCATGTCTAAAATTTCTCTTTGAGCGTTTTTTATGATGTTTGAAGGCTTTTCACGTTTGTATTTGCAATAATGGACCAA----------------
Ndilutus_GrassyCreek_N670 -----------------------------------------------------------------------------------------------------------------------------------------------------------------------------------------------------------------------------CTCATGGCGCTATTAGTATGTTTAAAGGTTGAGGAAAGAAGGTTGTGCCCTGCCAGCTAGGGGATGATGGGCATAATGACTCTGCGGATGATTGAGGGGGTGATGAGAACTCAAAGAGTGACCAGGATGGTGACCACCGACAACTGAGGGTACCACAAAAGGTCCCATGCCCATTCCCAATTGAGACATGAGGTTGGCAGTGGAGCTGGTCAAAGAATTGCCGTAGGAGGCAGTTGGGGTGGACATGGCGACACTAGTGCTGGGGTGAGAAGCAGGGCTAGGGCAAGGGCTGTTAGGGAAATTGACACTTGCAGGGTTGGGGTGCCCTAAAACATTGTTGGAAGTCGAGATGATGATGGAGTCAGTAGTACGGAAGCGGGTTCGGCCCCGTTTTTTCTTACTTGGGGTACCAGAAGCATTTGGATCCTTGTGGGCAGTACGCATGTGATCCATCAAGGCCTCGGCGTTCAGACAGATTTTATGACACACTGGACATGACTGAGAGTTGGCCCCTCCAATTAGAGCGGCATGTTGCTGTAAACAGAATAATGTATGCATAAGAAATATATTTATGTGAAGAATAAATAGGAAATTAAGCTACCAACGAATTATTTTAACTTATAAAGTTATGAATGAATTGAGAGGGTTATAGAAATTGCAGAGTTCAGCTGAAATTCAATCTCAAAAAAAAATACAAAGCATTCATATGCAAAATACAAACAATAATGTGG---------TCAAAAGAAGAG--ATTGTCCCTTCTTGGCCAGTATCTGAACCAGGAAAGGTGACAGTTTGGATATCGTTTTGCTCTGGATCACAATGTGCTGTTAAGTACTCTTCTAGATATTCATCTT-------------------------------------------------------------------------------------------------------------------------------------------------------------------------------------------------------------------------------------------------------------------------------------------------------------------------------------
Ndilutus_StarveRockCave_G3174 AACTACTTTATCTTAGTTC---------------TTTATTTACTAGTCACGATAACTCGTTGATTAACATAAAGAAATAATTAAAAGTTTGAACAACGAAACTTATTCTTCTCATGAAACATTTTCTCCCGTTGAGTTAATTAAATAAATAGAAATACACAGCTTTTAGTATATGTGCATCTCGATATAAATAATCAATTAAAAATGCAGTTTTCTGTGAACTCATGGCGCTATTAGTATGTTTAAAGGTTGAGGAAAGAAGGTTGTGCCCTGCCAGCTAGGGGATGATGGGCATAATGACTCTGCGGATGATTGAGGGGGTGATGAGAACTCAAAGAGTGACCAGGATGGTGACCACCGACAACTGAGGGTACCACAAAAGGTCCCATGCCCATTCCCAATTGAGACATGAGGTTGGCAGTGGAGCTGGTCAAAGAATTGCCGTAGGAGGCAGTTGGGGTGGACATGGCGACACTAGTGCTGGGGTGAGAAGCAGGGCTAGGGCAAGGGCTGTTAGGGAAATTGACACTTGCAGGGTTGGGGTGCCCTAAAACATTGTTGGAAGTCGAGATGATGATGGAGTCAGTAGTACGGAAGCGGGTTCGGCCCCGTTTTTTCTTACTTGGGGTACCAGAAGCATTTGGATCCTTGTGGGCAGTACGCATGTGATCCATCAAGGCCTCGGCGTTCAGACAGATTTTATGACACACTGGACATGACTGAGAGTTGGCCCCTCCAATTAGAGCGGCATGTTGCTGTAAACAGAATAATGTATGCATAAGAAATATATTTATGTGAAGAATAAATAGGAAATTAAGCTACCAACGAATTATTTTAACTTATAAAGTTATGAATGAATTGAGAGGGTTATAGAAATTGCAGAGTTCAGCTGAAATTCAATCTCAAAAAAAAATACAAAGCATTCATATGCAAAATACAAACAATAATGTGG---------TCAAAAGAAGAG--ATTGTCCCTTCTTGGCCAGTATCTGAACCAGGAAAGGTGACAGTTTGGATATCGTTTTGCTCTGGATCACAATGTGCTGTTAAGTACTCTTCTAGATATTCATCTTTGGTGGTGAAATTATATTTTGTACTAAGATAAAGTGAGTTCTGCTCGAGAGTTGATCCAAATGGTTTGATCTTAACGAAGTATCTCATAAGTAAATATTTATTTTAAAATCTGACTATGCAATCGGTGATCGATCTCTTGAAGAAATTAAAGTGGAGATTGGTAATAAGCTGATCCAATGTTTTCAATTTTTGTAAAAATTCTTAGTACGAGCAAAAAAAAGGTAGAGAGCCATGTCTAAAATTTCTTTTTGAACGTTTTTTATGTTGTTTGAAGGCTTT---------------------------------------------
Nfridelli_LittlePigeon_N262 -------------TAGTTCCTCTCCATCAACTACTTTATTTACTCGTCATAATAACTCGTTGATTAACATAAAGAAATAATTAAAAGTTTGAACAATGAAACTTATTCTTCTCATGAAACATTTTTCCCCGTTGAGTTGACTAAATAAATAGAAATGCACAGC--------TATGTGCATCTCAATATAAATAATCAATTAAAAAAGCAGTTTTCTGTGAACTCATGGCGCTATTAGTATGTTTAAAGGTTGAGGAAAGAAGGTTGTGCCCTGCCGGCTAGGGGATGATGGGCATAATGACTCTGCGGATGATTGAGGGGGTGATGAGAACTCAAAGAGTGACCAGGATGGTGACCACCGACAACTGAGGGTACCACAAAAGGTCCCATGCCCATTCCCAATTGAGACATGAGGTTGGCAGTGGAGCTGGTCAAAGAATTGCCGTAGGAGGCAGTTGGGGTGGACATGGCGACACTAGTGCTGGGGTGAGAAGCAGGGCTAGGGCAAGGGCTGTTAGGGAAATTGACACTTGCAGGGTTGGGGTGCCCTAAAACATTGTTGGAAGTCGAGATGATGATGGAGTCAGTAGTACGGAAGCGGGTGCGGCCCCGTTTTTTCTTACTTGGGGTACCAGAAGCATTTGGATCCTTGTGGGCAGTACGCATGTGATCCATCAAGGCCTCGGCGTTCAGACAGATTTTATGACACACTGGACATGACTGAGAGTTGGCCCCTCCAATTAGAGCGGCATGTTGCTGTAAACAGAATAATGTATGCATAAGAAATATATTCATGTGAAGAATAAATAGGAAATTAAGCTACCAATAAATTAGTTTAACTTATAAAGTTATGAATGAATTTAGAGAGTTATAGAAATTGCAAACTTCAGCTGAAATTGA---------------------------------------------------------------------------------------------------------------------------------------------------------------------------------------------------------------------------------------------------------------------------------------------------------------------------------------------------------------------------------------------------------------------------------------------------------------------------------------------------------------------------
Nfurtivus_HugdenBranch_G3175 AACTACTTTCTCTTAGTTCCTCTCCATCAACTACTTTATTTACTAGTCATAATAACTCGTTGATTAACATAAAGAAATAATTAAAAGTTTGAACAACGAAACTTATTCTTCTCATGAAACATTTCCTCCCGTTGAGTTGATTAAACAAATAGAAATGCACAGC--------TATGTGCATCTCAATATAAATAATGAATTAAAAAAGCAGTTTTCTGTGAACTCATGGCGCTATTAGTATGTTTAAAGGTTGAGGAAAGAAGGTTGTGCCCTGCCGGCTAGGGGATGATGGACATAATGACTCTGAGGATGATTGAGGGGGTGATGAGAACTCAAAGAGTGACCAGGATGGTGACCACCGACAACTGAGGGTACCACAAAAGGTCCCATGCCCATTCCCAATTGAGACATGAGGTTGGCAGTGGAGCTGGTCAAAGAATTGCCGTAGGAGGCAGTTGGGGTGGACATGGCGACACTAGTGCTGGGGTGAGAAGCAGGGCTAGGGCAAGGGCTGTTAGGGAAATTGACACTTGCAGGGTTGGGGTGCCCTAAAACATTGTTGGAAGTCGAGATGATGATGGAGTCAGTAGTACGGAAGCGGGTTCGGCCCCGTTTTTTCTTACTTGGGGTACCAGAAGCATTTGGATCCTTGTGGGCAGTACGCATGTGATCCATCAAGGCCTCGGCGTTCAGACAGATTTTATGACACACTGGACATGACTGAGAGTTGGCCCCTCCAATTAGAGCGGCATGTTGCTGTAAACAGAATAATGTATGTATAAAAAATATATTCATGTGAAGAATAAATAGGAAATTAAGCTACCAATAAATTAGTTTAACTTATAAAGTTATGAATGAATTTAGAGAGTTATAGAAATTGCAAACTTAAGCTGAAATTGAATATCAAGGAAAAATACAAAGCATTCACATGCAAAATACAAACAATAATGTGGCGCACAGTTTCAAAAGAAGAGAAATTGTCCCTTCTTGGCCAGTGTCTGAACCAGGAAAGGTGACAGTTTGGATATCATTTTGCTCTGGGTTACAATGCGCGGTTAAATACCCTTCCATATAATAATCTGTGGGGGTGAAATTATATTTTATACTAAGATAAAGTGAGTTCTGCTCGAGAGTTGATCCAAATGGTTTGATCTTAACGAAGTATCTCATAAGTAAATA--TTTTTAAAAATCTGATTAAGCAATTGGTGATAGATCTCTTGAAGAAATTAAAGTTGAGATTGGTTATGAGCGGATCCAATGTTTTCAATTTTTGTAAATATTCTTAGTACGACCAAAAAAAAGGTATAGAGTCATGTCTAAAATTTCTCTTTGA-CGTTTTTTATGATGTTTGAAGGCTTTTCACGTTTGTATTTGCAATAATGGACCAAACTGGAGTACAGT---
Nfurtivus_RaccoonMtn_N1026 AACTACTTTCTCTTAGTTCCTCTCCATCAACTACTTTATTTACTAGTCATAATAACTCGTTGATTAACATAAAGAAATAATTAAAAGTTTGAACAACGAAACTTATTCTTCTCATGAAACATTTCCTCCCGTTGAGTTGATTAAACAAATAGAAATGCACAGC--------TATGTGCATCTCAATATAAATAATGAATTAAAAAAGCAGTTTTCTGTGAACTCATGGCGCTATTAGTATGTTTAAAGGTTGAGGAAAGAAGGTTGTGCCCTGCCGGCTAGGGGATGATGGGCATAATGACTCTGAGGATGATTGAGGGGGTGATGAGAACTCAAAGAGTGACCAGGATGGTGACCACCGACAACTGAGGGTACCACAAAAGGTCCCATGCCCATTCCCAATTGAGACATGAGGTTGGCAGTGGAGCTGGTCAAAGAATTGCCGTAGGAGGCAGTTGGGGTGGACATGGCGACACTAGTGCTGGGGTGAGAAGCAGGGCTAGGGCAAGGGCTGTTAGGGAAATTGACACTTGCAGGGTTGGGGTGCCCTAAAACATTGTTGGAAGTCGAGATGATGATGGAGTCAGTAGTACGGAAGCGGGTTCGGCCCCGTTTTTTCTTACTTGGGGTACCAGAAGCATTTGGATCCTTGTGGGCAGTACGCATGTGATCCATCAAGGCCTCGGCGTTCAGACAGATTTTATGACACACTGGACATGACTGAGAGTTGGCCCCTCCAATTAGAGCGGCATGTTGCTGTAAACAGAATAATGTATGTATAAAAAATATATTCATGTGAAGAATAAATAGGAAATTAAGCTACCAATAAATTAGTTTAACTTATAAAGTTATGAATGAATTTAGAGAGTTATAGAAATTGCAAACTTAAGCTGAAATTGAATATCAAGGAAAAATACAAAGCATTCACATGCAAAATACAAACAATAATGTGGCGCACAGTTTCAAAAGAAGAGAAATTGTCCCTTCTTGGCCAGTGTCTGAACCAGGAAAGGTGACAGTTTGGATATCATTTTGCTCTGGGTTACAATGCGCGGTTAAATACCCTTCCATATAATAATCTGTGGGGGTGAAATTATATTTTATACTAAGATAAAGTGAGTTCTGCTCGAGAGTTGATCCAAATGGTTTGATCTTAACGAAGTATCTCATAAGTAAATA--TTTTTAAAAATCTGATTAAGCAATTGGTGATAGATCTCTTGAAGAAATTAAAGTTGAGATTGGTTATGAGCGGATCCAATGTTTTCAATTTTTGTAAATATTCTTAGTACGACCAAAAAAAAGGTATAGAGTCATGTCTAAAATTTCTCTTTGA-CGTTTTTTATGATGTTTGAAGGCTTTTCACGTTTGTATTTGCAATAATGGACCAAACTGGAGTACAGTCTT
Ngeorgia_Sittons_N073 -----CTTTCTCTTAGTTCCTCTCCATCAACTACTTTATTTACTAGTCATAATAACTCGTTGATTAACATAAAGAAATAATTTAAAGTTTGAACAACGAAACTTATTTTTCTCATGAAACTTTTCTTCCCGTTGAGTTGATTAAATAAATAGAAATGCACAGC--------TATGTGCATCTTAATGTAAATAATCAATTAAAAAAGCAGTTTTCTGTGAACTCATGGCGCTATTAGTATGTTTAAAGGTTGAGGAAAGAAGGTTGTGCCCTGCCGGCTAGGGGATGATGGGCATAATGACTCTGCGGATGATTGAGGGGGTGATGAGAACTCAAAGAGTGACCAGGATGGTGACCACCGACAACTGAGGGTACCACAAAAGGTCCCATGCCCATTCCCAATTGAGACATGAGGTTGGCAGTGGAGCTGGTCAAAGAATTGCCGTAGGAGGCAGTTGGGGTGGACATGGCGGCACTAGTGCTGAGGTGAGAAGCAGGGCTAGGGCAAGGGCTGTTAGGGAAATTGACACTTGCAGGGTTGGGGTGCCCTAAAACATTGTTGGAAGTCGAGATGATGATGGAGTCAGTAGTACGGAAGCGGGTTCGGCCCCGTTTTTTCTTACTTGGGGTACCAGAAGCATTTGGATCCTTGTGGGCAGTACGCATGTGATCCATCAAGGCCTCGGCGTTCAGACAGATTTTATGACACACTGGACATGACTGAGAGTTGGCCCCTCCAATTAGAGCGGCATGTTGCTGTAAACAGAATAATGTATGCATAAGAAATATATTCATGTGAAGAATAAATAGGAAATTAAGCTACCAATAAATTAGTTTAATTTATAAAGTTATGAATGAATTTAGAGAGTTATAGAAACTGCAAACTTCAGCTGAAATTGAAACTCAAAAAAAAATACAAAGCATTCATATGCAAAATACAAACAATAATGTGGCGCACAGTTTCAAAAGAAGAAAAATTGTCTCTTCTTGGCCAGTGTCTGAACCAGGAAAGGTGACAGTTTGGATATCATTTTGCTCCGGATTACAATGCGCGGTTAAATACCCTTCCATATAATAATCTGTGGTGGTGAAATTATATTTTATACTAAGATAAAGTGAGTTCTGCTCGAGAGTTGATCCAAATGGTTTGAT---------------------------------------------------------------------------------------------------------------------------------------------------------------------------------------------------------------------------------------------------------------
Ngertschi_CedarCreek_N351 AATAACTTTCTCTTAGTTCCTCTCCATCAACTACTTTATTTACTAGTCATAATAACTCGTTAATTAATATAAAGAAATAGTTAAAAGTTTGAACAACGAAACTTATTCTTCGCATGAAACA-TTTGTTCCGTTGAATTAATTAAATAAATAGAAATGCACAGCTTTTAGTATATGTGCCTCTCAATATAAATAATCAATTAAAAATGCAGTTTTCTGTGAACTCATGGCGCTATTAGTATGTTTAAAGGTTGAGGAAAGAAGGTTGTGCCCTTCCAGCTAGGGGATGATGGGCATAATGACTCTGCGGATGATTGAGGGGGTGATGAGAACTCAAAGAGTGACCAGGATGGTGACCACCGACAACTGAGGGTACCACAAAAGGTCCCATGCCCATTCCCAATTGAGACATGAGGTTGGCAGCGGAGCTGGTCAAAGAATTGCCATAGGAGGCAGTTGGGGTGGACATGGCGACACTAGTGCTGGGGTGAGAAGCAGGGCTAGGGCAAGGGCTGTTAGGGAAATTGACACTTGCAGGGTTGGGGTGCCCTAAAACATTGTTGGAAGTCGAGATGATGATGGAGTCAGTAGTACGGAAGCGGGTTCGGCCCCGTTTTTTCTTACTTGGGGTACCAGAAGCATTTGGATCCTTGTGGGCAGTACGCATGTGATCCATCAAGGCCTCGGCGTTCAGACAGATTTTATGACACACTGGACATGACTGAGAGTTGGCCCCTCCAATTAGAGCGGCATGTTGCTGTAAACAGAATAATGTATGCATAAGAAATATATTCATGTGAAGAATAAATAGGAGATTAAGCTACCAACGAATTAGTTTAACTTATAAAGTTATGAATGGATTGAGAGAGTTATAGAAATTGCAAAGTTCAGCTAAAATTGAATCTCAAGAAAAACTACAAAGCATTTATATGCAAAATACAAAC---AATGTGGTGCACAGTTTCAAAAGAAGAGAAATTGCCCCTTCTTGGCCAGTATCTGAACCAGGAAAGGTGACAGTTTGGATATCGTTTTGCTCTGGGTTACAATGCGCTGTTAAGTACCGTTCTATATATTCATCTGTGGTGATGAAATTATATTTTGTACTAAGATAAAGTTAGTTCTGCTCAAGAGTTGATCCAAATGGTTTAATCTTAACGAAGTATCTCATAAGTAAATATTGTTTTAAAAATCTGACAGCTCAATTGGTGATAGATCTCTTGAAGAAATTAAAGTTGAGATTGGTAATGAGCTGATCCAATGTTTTCAATTTTTGCAAATATTCTTAGTACGAC-AAGAAAAAGGTATAGAGCCATGTCTAAAATATCTCTTTGAGCGTTTTTTATGTTATTTGAAGTCTTTTCACGTTTGTATTTGCAATAATGGACCAAACTGGAGTACAGTCTT
Ngertschi_FrenchBroad_N968 -----------------------CCATCAACTACTTTATTTACTAGTCATAATAACTCGTTAATTAATATAAAGAAATAGTTAAAAGTTTGAACAACGAAACTTATTCTTCGCATGAAACA-TTTGTTCCGTTGAATTAATTAAATAAATAGAAATGCACAGCTTTTAGTATATGTGCCTCTCAATATAAATAAACAATTAAAAATGCAGTTTTCTGTGAACTCATGGCGCTATTAGTATGTTTAAAGGTTGAGGAAAGAAGGTTGTGCCCTGCCAGCTAGGGGATGATGGGCATAATGACTCTGCGGATGATTGAGGGGGTGATGAGAACTCAAAGAGTGACCAGGATGGTGACCACCGACAACTGAGGGTACCACAAAAGGTCCCATGCCCATTCCCAATTGAGACATGAGGTTGGCAGCGGAGCTGGTCAAAGAATTGCCATAGGAGGCAGTTGGGGTGGACATGGCGACACTAGTGCTGGGGTGAGAAGCAGGGCTAGGGCAAGGGCTGTTAGGGAAATTGACACTTGCAGGGTTGGGGTGCCCTAAAACATTGTTGGAAGTCGAGATGATGATGGAGTCAGTAGTACGGAAGCGGGTTCGGCCCCGTTTTTTCTTACTTGGGGTACCAGAAGCATTTGGATCCTTGTGGGCAGTACGCATGTGATCCATCAAGGCCTCGGCGTTCAGACAGATTTTATGACACACTGGACATGACTGAGAGTTGGCCCCTCCAATTAGAGCGGCATGTTGCTGTAAACAGAATAATGTATGCATAAGAAATATATTCATGTGAAGAATAAATAGGAGATTAAGCTACCAACGAATTAGTTTAACTTATAAAGTTATGAATGGATTGAGAGAGTTATAGAAATTGCAAAGTTCAGCTAAAATTGAATCTCAAGAAAAAATACAAAGCATTTATATGCAAAATACAAAC---AATGTGGTGCACAGTTTCAAAAGAAGAGAAATTGCCTCTTCTTTGCCAGTATCTGAACCAGGAAAGGTGACAGTTTGGATATCGTTTTGCTCTGGGTTACAATGCGCTGTTAAGTACCGTTCTATATATTCATCTGTGGTGATGAAATTATATTTTGTACTAAGATAAAGTTAGTTCTGCTCAAGAGTTGATCCAAATGGTTTAATCTTAACGAAGTATCTCATAAGTAAATATTGTTTTAAAAATCTGACAGCTCAATTGGTGATAGATCTCTTGAAGAAATTAAAGTTGAGATTGGTAATGAGCTGATCCAATGTTTTCAATTTTTGCAAATATTCTTAGTACGACAAAAAAAAAGGTATAGAGCCATGTCTAAAATATCTCTTTGAGCGTTTTTTATGTTATTTGAAGTCTTTTCACGTTTGTATTTGCAATAATGGACCAAACTGGAGTACAGTCTT
Ngertschi_HickoryNutGap_N810 AATAACTTTCTCTTAGTTCCTCTCCATCAACTACTTTATTTACTAGTCATAATAACTCGTTAATTAATATAAAGAAATAGTTAAAAGTTTGAACAACGAAACTTATTCTTCTCATGAAACA-TTTTTTCCGTTGAATTAATTAAATAAATAGAAATGCACAGCTTTTAGTATATGTGCCTCTCAATATAAATAATCAATTAAAAATGCAGTTTTCTGTGAACTCATGGCGCTATTAGTATGTTTAAAGGTTGAGGAAAGAAGGTTGTGCCCTGCCAGCTAGGGGATGATGGGCATAATGACTCTGCGGATGATTGAGGGGGTGATGAGAACTCAAAGAGTGACCAGGATGGTGACCACCGACAACTGAGGGTACCACAAAAGGTCCCATGCCCATTCCCAATTGAGACATGAGGTTGGCAGCGGAGCTGGTCAAAGAATTGCCATAGGAGGCAGTTGGGGTGGACATGGCGACACTAGTGCTGGGGTGAGAAGCAGGGCTAGGGCAAGGGCTGTTAGGGAAATTGACACTTGCAGGGTTGGGGTGCCCTAAAACATTGTTGGAAGTCGAGATGATGATGGAGTCAGTAGTACGGAAGCGGGTTCGGCCCCGTTTTTTCTTACTTGGGGTACCAGAAGCATTTGGATCCTTGTGGGCAGTACGCATGTGATCCATCAAGGCCTCGGCGTTCAGACAGATTTTATGACACACTGGACATGACTGAGAGTTGGCCCCTCCAATTAGAGCGGCATGTTGCTGTAAACAGAATAATGTATGCATAAGAAATATATTCATGTGAAGAATAAATAGGAAATTAAGCTACCAACGAATTAGTTTAACTTATAAAGTTATGAATGGATTGAGAGAGTTATAGAAATTGCAAAGTTCAGCTAAAATTGAATCTCAAGAAAAAATACAAAGCATTTATATGCAAAATACAAACAATAATGTGGTGAACAGTTTCAAAAGAAGAGAAATTGCCCCTTCTTGGCCAGTATCTGAACCAGGAAAGGTGACAGTTTGGATATCGTTTTGCTCTGGGTTACAATGCGCTGTTAAGTACCGTTCTATATATTCATCTGTGGTGATGAAATTATATTTTGTACTAAGATA----TAGTTCTGCTCAAGAGTTGATCCAAATGGTTTAATCTTAACGAAGTATCTCATAAGTAAATATTGTTTTAAAAATCTGACAGCTCAATTGGTGATAGATCTCTTGAAGAAATTAAAGTTGAGATTGGTAATGAGCTGATCCAATGTTTTCAATTTTTGCAAATATTCTTAGTACGACAAAAAAAAAGGTATAGAGCCATGTCTAAAATTTCTCTTTGAGCGTTTTTTACGTTATTTGAAGTCTTTTCACGTTTGTATTTGCAATAATGGACCAAACTGGAGTACAGTC--
Nholsingeri_BrumleyCrk_N916 AACTACTTTATCTTAGTTCTTT-----------ATTTATTTACTAGTCACGATAACTCGTTGATTAACATAAAGAAATAATTCAAAGTTTGAACAACGAAACTTATTCTTCTCGTGAAACATTTCCCCCCGTTGAGTTAATTAAATAAATGGAAATGCGCAGCTTTTAGTATATGTGCATCTCTATATAAATAATCGATTAAAAATGCAGTTTTCTGTGAACTCATGGCGCTATTAGTATGTTTAAAGGTTGAGGAAAGAAGGTTGTGCCCTGCCAGCTAGGGGATGATGGGCATAATGACTCTGCGGATGATTGAGAGGGTGATGAGAACTCAAAGAGTGACCAGGATGGTGACCACCGACAACTGAGGGTACCACAAAAGGTCCCATGCCCATTCCTAATTGAGACATGAGATTGGCAGTGGAGCTGGTCAAGGAATTGCCGTAGGAGGCGGTTGGGGTGGACATGGCGACACTGGTGCTGGGGTGAGAAGCAGGGCTAGGGCAAGGGCTGTTAGGGAAATTGACACTTGCAGGGTTGGGGTGCCCTAAAACATTGTTGGAAGTCGAGATGATGATGGAGTCAGTAGTACGGAAGCGGGTTCGGCCCCGTTTTTTCTTACTTGGGGTACCAGAAGCATTTGGATCCTTGTGGGCAGTACGCATGTGATCCATCAAGGCCTCGGCGTTCAGACAGATTTTATGACACACTGGACATGACTGAGAGTTGGCCCCTCCAATTAGAGCGGCATGTTGCTGTAAACAGAATAATGTATGCATAAGAAATATATTTACGTGAAGAATAAATAGGAAATTAAGCT-CCAACGAATTATTTTAACTTATAAAGTTATGAATGAATTGAGAGGGTTATAGAAATTGCAAAGTTCAGCTGAAATTGAATCTCAAAAAAAAATACAAAGCATTCATATGCAAAATACAAACAAAAATGTGG---------TCAAAAGAAGAAAAATTGTCCCTTCTTGGCCAGTATCTTAACCGGGAAAGGTGACAGTTTGGATATCGTTTTGCTCTGGGTTACAATGCGCTGTTAAGTACTCTTCTAGATATTCATCTTTGGTAGTGAAATTATATTTTGTACTAAGATAAAGTGAGTTCTGCTCGAGAGTTGATCCAAATGGTTTGATCTTAACGAAGTATCTCATAAGTAAATATTTATTTTAAAATCTGACTATGCAATCGGTGATCGATCTCTTGAAGAAATTAGAGTTGAGATTGGTAATGAGCTGATCCAATGTTTTCAATTTTTGTAAAATTTCTTAGTACGACCAAAAAAAAGGTAGAGAGCCATGTCTAAAATTTCTTTTTGAACGTTTTTTATGTTGTTTGAAGGCTTTTCACG------TTTGAAATAATGGACAAAACTGGAGTACAGTCTT
Nholsingeri_PondCave_N541 AACTACTTTATCTTAGTTCTTT-----------ATTTATTTACTAGTCACGATAACTCGTTGATTAACATAAAGAAATAATTCAAAGTTTGAACAACGAAACTTATTCTTCTCGTGAAACATTCCCCCCCGTTGAGTTAATTAAATAAATGGAAATGCGCAGCTTTTAGTATATGTGCATCTCTATATAAATAATCGATTAAAAATGCAGTTTTCTGTGAACTCATGGCGCTATTAGTATGTTTAAAGGTTGAGGAAAGAAGGTTGTGCCCTGCCAGCTAGGGGATGATGGGCATAATGACTCTGCGGATGATTGAGGGGGTGATGAGAACTCAAAGAGTGACCAGGATGGTGACCACCGACAACTGAGGGTACCACAAAAGGTCCCATGCCCATTCCTAATTGAGACATGAGATTGGCAGTGGAGCTGGTCAAGGAATTGCCGTAGGAGGCGGTTGGGGTGGACATGGCGACACTGGTGCTGGGGTGAGAAGCAGGGCTAGGGCAAGGGCTGTTAGGGAAATTGACACTTGCAGGGTTGGGGTGCCCTAAAACATTGTTGGAAGTCGAGATGATGATGGAGTCAGTAGTACGGAAGCGGGTTCGGCCCCGTTTTTTCTTACTTGGGGTACCAGAAGCATTTGGATCCTTGTGGGCAGTACGCATGTGATCCATCAAGGCCTCGGCGTTCAGACAGATTTTATGACACACTGGACATGACTGAGAGTTGGCCCCTCCAATTAGAGCGGCATGTTGCTGTAAACAGAATAATGTATGCATAAGAAATATATTTATGTGAAGAATAAATAGGAAATTAAGCTACCAACGAATTATTTTAACTTATAAAGTTATGAATGAATTGAGAGGGTTATAGAAATTGCAAAGTTCAGCTGAAATTGAATCTCAAGAAAAAATACAAAGCATTCATATGCAAAATACAAACAATAATGTGG---------TCAAAAGGAGAGAAATTGTCCCTTCTTGGCCAGTATCTGAACCGGGAAAGGTGACAGTTTGGATATCGTTTTCCTCTGGGTTACAATGCGCTGTTAAGTACTCTTCAAGATATTCATCTTTGGTGGTGAAATTATATTTTGTACTAAGATAAAGTGAGTTCTGCTCGAGAGTTGATCCAAATGGTTTGATCTTAACAAAGTATCTCATAAGTAAATATTTATTTTAAAATCTGATTATGCAATCGGTGATCGATCTCTTGAAGAAATTAAAGTTGAGATTGGTAATGAGCTGATCCAATGTTTTCAATTTTTGTAAAAATTCTTAGTACGACCAAAAAAAAGGTAGAGAGCCATGTCTAAAATTTCTTTTTGAACGTTTTTTATGTTGCTTGAAGGCTTTTCACG------TTTGAAATAATGGACAAAACTGGAGCACAGTCTT
Nlowderi_ChestnutBranch_N731 AACTACTTTCTCTTAGTTCCTCTCCATCAACTACTTTATTTACTAGTCATAATAACTCGTTGATTAACATAAAGAAATAATTAAAAGTTTGAACAACGAAACTTATTCTTCTCGTGAAACATTTCTTCCCGTTGAGTTGATTAAATAAATAGAAATGCACAGC--------TATGTGCATCTCAATATAAATAATCAATTAAAAAAGCAGTTTTCTGTGAACTCATGGCGCTATTAGTATGTTTAAAGGTTGAGGAAAGAAGGTTGGGCCCTGCCGGCTAGGGGATGATGGGCATAATGACTCTGCGGATGATTGAGGGGGTGATGGGAACTCAAAGAGTGACCAGGATGGTGACCACCGACAACTGAGGGTACCACAAAAGGTCCCATGCCCATTCCCAATTGAGACATGAGGTTGGCAGTGGAGCTGGTCAAAGAATTGCCGTAGGAGGCAGTTGGGGTGGACATGGCGACACTAGTGCTGGGGTGAG------GGCTAGGGCAAGGGCTGTTAGGGAAATTGACACTTGCAGGG------TGCCCTAAAACATTGTTGGAAGTCGAGATGATGATGGAGTCAGTAGTACGGAAGCGGGTTCGGCCCCGTTTTTTCTTACTTGGGGTACCAGAAGCATTTGGATCCTTGTGGGCAGTACGCATGTGATCCATCAAGGCCTCGGCGTTCAGACAGATTTTATGACACACTGGACATGACTGAGAGTTGGCCCCTCCAATTAGAGCGGCATGTTGCTGTAAACAGAAGAATGTATGCATAAGAAATACATTCATGTGAAGAATAAATAGGAAATTAAGCTACCAATAAATTAGTTTAACTTATAAAGTCATGAATGAATTTAGAGAGTTATAGAAATCGCAAACTTCAGCTGAAATT------CAAAAAAAAATACAAAGCATTCATATGCAAAATACAAACAATAATGTGGCGCACAGTTTCAAAAGAAGAGAAATTGTCCCTTCTTGGCCAGTGTCTGAACCAGGAAAGGTGCCAGTTTGGATATCATTTTGCTCTGGGTTACAATGCGCGGTTAAATACCCTTCCATATAATAATCTGTGGTGGTGGAATTATATTTTATACTAAGATAAAGTGAGTTCTGCTCGAGAGTTGATCCAAATGGTTTGATCTTAGCGAAGTATCTCATTAGTAAATA--TTTTTTAAAATCTGATTAAGCAATTGGTGATAGATATCTTGAAGAAATTAAAGTTGAGATTGGTTATGAGCGGATTCAATGTTTCCAATTTTTGTAAATATTCTTAGTACGACCAAAAAAAAGGTATAGAGACATGTCAAAAATTTCTCTTTGAGCGTTTTTTATGATGTTTGAAGACTTTTCACGTTTGTATTTACAATAATGGACCAAACTGGAGTACAGTCTT
Nlowderi_upperFiresCreek_N820 AACTACTTTCTCTTAGTTCCTCTCCATCAACTACTTTATTTACTAGTCATAATAACTCGTTGATTAACATAAAGAAATAATTAAAAGTTTGAACAACGAAACTTATTCTTCTCGTGAAACATTTCTTCCCGTTGAGTTGATTAAATAAATAGAAATGCACAGC--------TATGTGCATCTCAATATAAATAATCCATTAAAAAAGCAGTTTTCTGTGAACTCATGGCGCTATTAGTATGTTTAAAGGTTGAGGAAAGAAGGTTGTGCTCTGCCGGCTAGGGGATGATGGGCATAATGACTCTGCGGATGATTGAGGGGGTGATGAGAACTCAAAGAGTGACCAGGATGGTGACCACCGACAACTGAGGGTACCACAAAAGGTCCCATGCCCATTCCCAATTGAGACATGAGGTTGGCAGTGGAGCTGGTCAAAGAATTGCCGTAGGAGGCAGTTGGGGTGGACATGGCGACACTAGTGCTGGGGTGAG------GGCTAGGGCAAGGGCTGTTAGGGAAATTGACACTTGCAGGG------TGCCCTAAAACATTGTTGGAAGTCGAGATGATGATGGAGTCAGTAGTACGGAAGCGGGTTCGGCCCCGTTTTTTCTTACTTGGGGTACCAGAAGCATTTGGATCCTTGTGGGCAGTACGCATGTGATCCATCAAGGCCTCGGCGTTCAGACAGATTTTATGACACACTGGACATGACTGAGAGTTGGCCCCTCCAATTAGAGCGGCATGTTGCTGTAAACAGAAGAATGTATGCATAAGAAATACATTCATGTGAAGAATAAATAGGAAATTAAGCTACCAATAAATTAGTTTCACTTATAAAGTTATGAATGAATTTAGAGAGTTATAGAAATCGCAAACTTCAGCTGAAATTGAAATTCAAAAAAAAATACAAAGCATTCATATGCAAAATACAAACAATAATGTGGCGCACAGTTTCAAAAGAAGAGAAATTGTCCCTTCTTGGCCAGTGTCTGAACCAGGAAAGGTGCCAGTTTGGATATCATTTTGCTCTGGGTTACAATGCGCGGTTAAATACCCTTCCATATAATAATCTGTGGTGGTGGAATTATATTTTATACTAAGATAAAGTGAGTTCTGCTCGAGAGTTGATCCAAATGGTTTGATCTTAACGAAGTATCTCATTAGTAAATA--TTTTTTAAAATCTGATTAAGCAATTGGTGATAGATATCTTGAAGAAATTAAAGTTGAGATTGGTTATGAGCGGATTCAATGTTTTCAATTTTTGTAAATATTCTTAGTACGACC--AAAAAAGGTATAGAGTCATGTCAAAAATTTCTCTTTGAGCGTTTTTTATGATGTTTGAAGACTTTTCACGTTTGTATTTACAATAATGGACCAAACTGGAGTACAGTCTT
Nlula_BeeRockCave_G2091 AACTACTTTCTCTTAGTTCCTCTCCATCAACTACTTTATTTACTAGTCATAATAACTCGTTGATTAACATAAAGAAATAATTAAAAGTTTGAACAACGAAACTTATTCTT-----------------CCCGTTGAGTTGATTAAATAAATAGAAATGCACAGC--------TATGTGCATCTTAATGTAAATAATCAATTAAAAAAGCAGTTTTCTGTGAACTCATGGCGCTATTAGTATGTTTAAAGGTTGAGGAAAGAAGGTTGTGCCCTGCCGGCTAGGGGATGATGGGCATAATGACTCTGCGGATGATTGAGAGGGTGATGAGAACTCAAAGAGTGACCAGGATGGTGACCACCGACAACTGAGGGTACCACAAAAGGTCCCATGCCC------AATTGAGACATGAGGTTGGCAGTGGAGCTGGTCAAAGAATTGCCGTAGGAGGTAGTTGGGGTGGACATGGCGACACTAGTGCTGGGGTGAGAAGCA------GGGCAAGGGCTGTTAGGGAAATTGACACTTGCAGGGTTGGGGTGCCCTAAAACATTGTTGGAAGTCGAGATGATGATGGAGTCAGTAGTACGGAAGCGGGTTCGGCCCCGTTTTTTCTTACTTGGGGTACCAGAAGCATTTGGATCCTTGTGGGCAGTACGCATGTGATCCATCAAGGCCTCGGCGTTCAGACAGATTTTATGACACACTGGACATGACTGAGAGTTGGCCCCTCCAATTAGAGCGGCATGTTGCTGTAAGCAGAATAATGTATGCGTAAGAAATATATTCATGTGAAGAATAAATAGGAAATTAAGCTACCAATAAATTAGTTTAACTTATAAAGTTATGAATGAATTTAGAGAGTTATAAAAATTGCAAACTTCAGCTGAAATTGAAACTCAAGAAAAAATACAAAGCATTCATATGCAATATACAAACAATAATGTGGCGCACAGTTTCAAAAGAAGAAAAATTGTCTCTTCTTGGCCAGTGTCTGAACCAGGAAAGGTGACGGTTTGGATATCATTTTGCTCTGGGTTACAATGCGCGGTTAAATACCCTTCCATATAATAATCTGTGGTAGTGAAATTATATCTTATACTAAGATAAAGTGAGTTCTGCTCGAGAGTTGATCCAAATGGTTTGATCTTATCTATCTATCTCATAAGTGAATATTTTTTTAAAAATCTGATTAAGCAATTGGTGATAGATCTCTTGAAGAAATTAAAG-TGAGATTGGTTATGAGCCGATCCAATGTTTTCAATTTTTGTAAATATTCTTAGTACGACTCAAAAAAAGGTATAGAGTC-----TAAAATTTCTCTTTGCGCGTTTTTTATGATGTTTGAAGGCTTTTCACGTTTGTATTTGCAATAATGGACCCAACTGGAGTACAGTCTT
Nlula_LulaFallsCave_G2084 ------TTTCTCTTAGTTCCTCTCCATCAACTACTTTATTTACTAGTCATAATAACTCGTTGATTAACATAAAGAAATAATTAAAAGTTTGAACAACGAAACTTATTCTT-----------------CCCGTTGAGTTGATTAAATAAATAGAAATGCACAGC--------TATGTGCATCTTAATGTAAATAATCAATTAAAAAAGCAGTTTTCTGTGAACTCATGGCGCTATTAGTATGTTTAAAGGTTGAGGAAAGAAGGTTGTGCCCTGCCGGCTAGGGGATGATGGGCATAATGACTCTGCGGATGATTGAGAGGGTGATGAGAACTCAAAGAGTGACCAGGATGGTGACCACCGACAACTGAGGGTACCACAAAAGGTCCCATGCCC------AATTGAGACATGAGGTTGGCAGTGGAGCTGGTCAAAGAATTGCCGTAGGAGGTAGTTGGGGTGGACATGGCGACACTAGTGCTGGGGTGAGAAGCA------GGGCAAGGGCTGTTAGGGAAATTGACACTTGCAGGGTTGGGGTGCCCTAAAACATTGTTGGAAGTCGAGATGATGATGGAGTCAGTAGTACGGAAGCGGGTTCGGCCCCGTTTTTTCTTACTTGGGGTACCAGAAGCATTTGGATCCTTGTGGGCAGTACGCATGTGATCCATCAAGGCCTCGGCGTTCAGACAGATTTTATGACACACTGGACATGACTGAGAGTTGGCCCCTCCAATTAGAGCGGCATGTTGCTGTAAGCAGAATAATGTATGCGTAAGAAATATATTCATGTGAAGAATAAATAGGAAATTAAGCTACCAATAAATTAGTTTAACTTATAAAGTTATGAATGAATTTAGAGAGTTATAAAAATTGCAAACTTCAGCTGAAATTGAAACTCAAAAAAAAATACAAAGCATTCATATGCAAAATACAAACAATAATGTGGCGCACAGTTTCAAAAGAAGAAAAATTGTCTCTTCTTGGCCAGTGTCTGAACCAGGAAAGGTGACGGTTTGGATATCATTTTGCTCTGGGTTACAATGCGCGGTTAAATACCCTTCCATATAATAATCTGTGGTAGTGAAATTATATCTTATACTAAGATAAAGTGAGTTCTGCTCGAGAGTTGATCCAAATGGTTTGATCTTATCTATCTATCTCATAAGTGAATATTTTTTTAAAAATCTGATTAAGCAATTGGTGATAGATCTCTTGAAGAAATTAAAG-TGAGATTGGTTATGAGCCGATCCAATGTTTTCAATTTTTGTAAATATTCTTAGTACGACTAAAAAAAAGGTATAGAGTC-----TAAAATTTCTCTTTGCGCGTTTTTTATGATGTTTGAAGGCTTTTCACGTTTGTATTTGCAATAATGGACCCAACTGGAGTACAGTCTT
Nnasicus_CaneyFork_N171 -----------------------------------------------------------------------------TAGTTAAAAGTTTGAACAACGAAACTTTTTCTTCTCATGAAACATTTTTCCCCGTTGAGTTAATTAAATAAATAGAAATGCACAGCTTTTAGTATATGCGCATTTCAATATAAACAATCAATTAAAAATGCAGTTTTCTGTGAACTCATGGCGCTATTAGTATGTTTAAAGGTTGAGGAAAGAAGGTTGTGCCCTGCCAGCTAGGGGATGATGGGCATAATGACTCTGCGGATGATTGAGGGGGTGATGAGAACTCAAAGAGTGACCAGGATGGTGACCACCGACAACTGAGGGTACCACAAAAGGTCCCATGCCCATTCCCAATTGAGACATGAGGTTGGCAGTGGAGCTGGTCAAAGAATTGCCGTAGGAGGCAGTTGGGGTGGACATGGCGACACTAGTGCTGGGGTGAGAGGCAGGGCTAGGGCAAGGACTGTTAGGGAAATTGACACTTGCAGGGTTGGGGTGCCCTAAAACATTGTTGGAAGTCGAGATGATGATGGAGTCAGTAGTACGGAAGCGGGTTCGGCCCCGTTTTTTCTTACTTGGGGTACCAGAAGCATTTGGATCCTTGTGGGCAGTACGCATGTGATCCATCAAGGCCTCGGCGTTCAGACAGATTTTATGACACACTGGACATGACTGAGAGTTGGCCCCTCCAATTAGAGCGGCATGTTGCTGTAAACAGAATAATGCATGCATTAGAATTATATTCATGTGAAGAATAAATAGGAAATTAAGCTATCAACGAATTAGTTTAACTTATAAAGTTATGAATGAATAGAGAGGGTTATAGAAATTGCAAAATTCAGCTGAAATTGAATCTCAAGAAAAAATACAAAGCATTCATATACAAAATACAAACAATAATGTGGCGCACAGTTTCAAAAGAAGAGAAATTGTCCCTTCTTGGCCAGTATCTGAACCAGGAAAGGTGACAGTTTGGATATCGTTTTGCTCTGGGTTACAATGCGCTGTTAAGTACCCTTCTATATATTCATCTTTGGTGGTGAAATTATATTTTGTACTAAGATAAAGTGAGTTCTGCTGGAGAGTTGATCCAAATGATTTGATGTTAACGAAGTATCCCATAAGTAAATATTTTTTTA-AAATCTGACAGCTCAATTGGTGATATATCTCTTGAAGAAATTAAAGCTGAGATTGGTAATGAACTGATCCAATTTTTAATTTTTTTGTAAATGTTCTTAGTACGACCAAAAAAAAGGTATAGAGCCATGTCTAAAATTTCTCTTTGAGCGTTTTCTTTTATGTTTCAAGGCTTTTCACGTTTGTATTTGCAATAATGGACCAAACTGGAGTACA-TGTT
Nnasicus_ConnosteeFalls_N696 ------------------------------CTACTTTATTTACTAGTCATAATAACTCGTTGATTAACATAAAGAAATAGTTAAAAGTTTGAACAACGAAACTTTTTCTTCTCATGAAACATTTTTCCCCGTTGAGTTAATTAAGTAAATAGAAATGCACAGCTTTTAGTATATGCGCATTTCAATATAAACAATCAATTAAAAATGCAGTTTTCTGTGAACTCATGGCGCTATTAGTATGTTTAAAGGTTGAGGAAAGAAGGTTGTGCCCTGCCAGCTAGGGGATGATGGGCATAATGACTCTGCGGATGATTGAGGGGGTGATGAGAACTCAAAGAGTGACCAGGATGGTGACCACCGACAACTGAGGGTACCACAAAAGGTCCCATGCCCATTCCCAATTGAGACATGAGGTTGGCAGTGGAGCTGGTCAAAGAATTGCCGTAGGAGGCAGTTGGGGTGGACATGGCGACACTAGTGCTGGGGTGAGAGGCAGGGCTAGGGCAAGGGCTGTTAGGGAAATTGACACTTGCAGGGTTGGGGTGCCCTAAAACATTGTTGGAAGTCGAGATGATGATGGAGTCAGTAGTACGGAAGCGGGTTCGGCCCCGTTTTTTCTTACTTGGGGTACCAGAAGCATTTGGATCCTTGTGGGCAGTACGCATGTGATCCATCAAGGCCTCGGCGTTCAGACAGATTTTATGACACACTGGACATGACTGAGAGTTGGCCCCTCCAATTAGAGCGGCATGTTGCTGTAAACAGAATAATGTATGCATAAGAATTATATTCATGTGAAGAATAATTAGGAAATTAAGCTATCAACGAATTAGTTTAACTTATAAAGTTATGAATGAATAGAGAGGGTTATAGAAATTGCAAAATTCAGCTGAAATTGAATCTCAAGAAAAAATACAAAGCATTCGTATACAAAATACAAACAATAATGTGGCGCACAGTTTCAAAAGAAGAGAAATTGTCCCTTCTTGGCCAGTATCTGAACCAGGAAAGGTGACAGTTTGGATATCGTTTTGCTCTGGGTTACAATGCGCTGTTAAGTACCCTTCTATATATTCAACTTTGGTGGTGAAGTTATATTTTGTACTCAGAGAAAGTGAGTTCTGCTGGAGAGTTGATCCAAATGATTTGATGTTAACGAAGTATCCCATAAGTAAATATTTTTTTA-AAATCTGACAGCTCAATTGGTGATATATCTCTTGAAGAAATTAAAGCTGAGATTGGTAATGAACTGATCAAATTTTCAATTTTTTTGTAAATGTTCTTAGTACGACCAAAAAAAAGGTATAGAGCCATGTCTAAAATTTCTCTTTGAGCGTTTTCTTTTATGTTTCAAGGCTTTTCACGTTTGTATTTGCAATAATGGACCAAACTGGAGTACA-TTTT
Nnasicus_CoweeTrain_N189 AACAACTTTCTCTTAGTTCCTCTCCATCAACTACTTTATTTACTAGTCATAATAACTCGTTGATTAACATAAAGATATAGTTAACAGTTTGAACAACGTAACTTTTTCTTCTCATGAAACATTTTTTCCCGTTGAGTTAATTAAATAAATAGAAATGCACAGCTTTTAGTATATGCGCATTTCAATATAAACAATCAATTAAAAATGCAGTTTTCTGTGAACTCATGGCGCTATTAGTATGTTTAAAGGTTGAGGAAAGAAGGTTGTGCCCTGCCAGCTAGGGGATGATGGGCATAATGACTCTGCGGATGATTGAGGGGGTGATGAGAACTCAAAGAGTGACCAGGATGGTGACCACCGACAACTGAGGGTACCACAAAAGGTCCCATGCCCATTCCCAATTGAGACATGAGGTTGGCAGTGGAGCTGGTCAAAGAATTGCCGTAGGAGGCAGTTGGGGTGGACATGGCGACACTAGTGCTGGGGTGAGAGGCAGGGCTAGGGCAAGGACTGTTAGGGAAATTGACACTTGCAGGGTTGGGGTGCCCTAAAACATTGTTGGAAGTCGAGATGATGATGGAGTCAGTAGTACGGAAGCGGGTTCGGCCCCGTTTTTTCTTACTTGGGGTACCAGAAGCATTTGGATCCTTGTGGGCAGTACGCATGTGATCCATCAAGGCCTCGGCGTTCAGACAGATTTTATGACACACTGGACATGACTGAGAGTTGGCCCCTCCAATTAGAGCGGCATGTTGCTGTAAACAGAATAATGTATGCATAAGAATTATATTCATGTGAAGAATAAATAGGAAATTAAGCTATCAACGAATTAGTTTAACTTATAAAGTTATGAATGAATAGAGAGGGTTATAGAAATTGCAAAATTCAGCTGAAATTGAATCTCAAGAAAAAATACAAAGCATTCATATACAAAATACAAACAATAATGTGGCGCACAGTTTCAAAAGAAGAGAAATTGTCCCTTCTTGGCCAGTATCTGAACCAGGAAAGGTGACAGTTTGGATATCGTTTTGCTCTGGGTTACAATGCGCTGTTAAGTACCCTTCTATATATTCATCTTTGGTGGTGAAATTATATTTTGTACTAAGATAAAGTGAGTTCTGCTGGAGAGTTGATCCAAATGATTTGATGTTAACGAAGTATCCCATAAGTAAATATTTTTTTA-AAATCTGA--GCTCAATTGGTGATATATCTCTTGAAGAAATTAATGCTGAGATTGGTAATGAACTGATCCAATTTTTTAAATTTTTGTAAATATTCTTAGTACGACATACAAAAAAGTATAGAGCCATGTCTAAAATTTCTCTTTGAGAGTTTTCTTTTATGTTTCAAGGCTTTTCACGTTTGTATTTGCAATAATGGACCAAACTGGAGTACAGTCTT
Npaynei_Grindstaff_N646 --------------AGTTC---------------TTTATTTACTAGTCATGATAACTCGTTGATTAACATAAAGAAATAATTAAAAGTTTGAACAACGAAACTTATTCTTCTCATGAAATACCTCCCCCCGTTGAGTTAATTAAATAAATAGAAATGCACAGCTTTTAGTATATGTGCATCTCAATATAAATAATCAATTAAAAATGCAGTTTTCTGTGAACTCATGGCGCTATTAGTATGTTTAAAGGTTGAGGAAAGAAGGTTGTGCCCTGCCAGCTAGGGGATGATGGGCATAATGACTCTGCGGATGATTGAGGGGGTGATGAGAACTCAAAGAGTGACCAGGATGGTGACCACCGACAACTGAGGGTACCACAAAAGGTCCCATGCCCATTCCCAATTGAGACATGAGGTTGGCAGTGGAGCTGGTCAAAGAATTGCCGTAGGAGGCAGTTGGGGTGGACATGGCGACACTAGTGCTGGGGTGAGAAGCAGGGCTAGGGCAAGGGCTGTTAGGGAAATTGACACTTGCAGGGTTGGGGTGCCCTAAAACATTGTTGGAAGTCGAGATGATGATGGAGTCAGTAGTACGGAAGCGGGTTCGGCCCCGTTTTTTCTTACTTGGGGTACCAGAAGCATTTGGATCCTTGTGGGCAGTACGCATGTGATCCATCAAGGCCTCGGCGTTCAGACAGATTTTATGACACACTGGACATGACTGAGAGTTGGCCCCTCCAATTAGAGCGGCATGTTGCTGTAAACAGAATAATGTATGCATAAGAAATATATTTATGTGAAGAATAAACAGGAAATTAAGCTACCAACGAATTATTTTAACTTATAAAGTTATGAATGAATTGAGAGGGTTATAGAAATTGCAAAGTTCAGCTGAAATTGAATCTCAAAAAAAAATACAAAGCATTCATATGCAAAATACAAACAATAATGTGG---------TCAAAAGAAGAGAAATTGTCCCTTCTTGGCCAGTATCTGAACCAGGAAAGGTGACAGTTTGGATATCGTTTTGCTCTAGATTACAATGCGCTGTTAAGTACTCTTCTATATATTCATCTTTGGTGGTGAAATTATATTTTGTACTAAGATAAAGTGAGTTCTGCTCGAGAGTTGATCCAAATGGTTTGATCTTCACGAAGTATCTCATAAGTAAATATTTATTTTAAAATCTGACTATGCAATCGGTGATAGATCTCTTGAAGAAATTAGAGTTGAGATTGGTAATGAGCTGATCCAATGTTTTTAATTTTTGTAAAAATTCTTAGTACGACCAAAAAAAAGGTAGAGAGCCATGTCTAAAATTTCTTTTTGAACGTTTTTTATGTTGTTTGAAGGCTTTTCACGTTTGTATTTGAAATAATGGACAAAACTGGAGTACAGTCTT
Npaynei_NorrisDamCave_N348 -------------------------------------------------------------------------------------------------------------------------------CCCGTTGAGTTACTTAAATAAATAGAAATGCACAGTTTTTAGTATATGTGCATCTCAATATAAATAATCAATTAAAAATGCAGTTTTCTGTGAACTCATGGCGCTATTAGTATGTTTAAAGGTTGAGGAAAGAAGGTTGTGCCCTGCCAGCTAGGGGATGATGGGCATAATGACTCTGCGGATGATTGAGGGGATGATGAGAACTCAAAGAGTGACCAGGATGGTGACCACCGACAACTGAGGGTACCACAAAAGGTCCCATGCCCATTCCCAATTGAGACATGAGGTTGGCAGTGGAGCTGGTCAAAGAATTGCCGTAGGAGGCAGTTGGGGTGGACATGGCGACACTAGTGCTGGGGTGAGAAGCAGGGCTAGGGCAAGGGCTGTTAGGGAAATTGACACTTGCAGGGTTGGGGTGCCCTAAAACATTGTTGGAAGTCGAGATGATGATGGAGTCAGTAGTACGGAAGCGGGTTCGGCCCCGTTTTTTCTTACTTGGGGTACCAGAAGCATTTGGATCCTTGTGGGCAGTACGCATGTGATCCATCAAGGCCTCGGCGTTCAGACAGATTTTATGACACACTGGACATGACTGAGAGTTGGCCCCTCCAATTAGAGCGGCATGTTGCTGTAAACAGAATAATGTATGCATAAGAAATATATTTATGTGAAGAATAAATAGGAAATTAAGCTACCAACGAATTATTTTAACTTATAAAGTTATGAATGGATTGAGAGGGTAATAGAAATTGCAAAGTTCAGCTGAAATTGAATCTCAAAAAAAAATACAAAGCATTCATAGGCAAAATACAAACAATACTGTGG---------TCAAAAGAAGAGAAATTGTCCATTCTTGGCCAGTATCTGAACCAGGAAAGGTGACAGTTTGGATATAAATTTGCTCTGGGTTACAATGCGCTGTTAAGTACTCTTCTATATATTCATCTTTGGTGGTGAAATTATATTTTGTACTAAGATAAAGTGAGTTCTGCTCGAGAGTTGATCCAAATGGTTTGATCTTAACGAAGTATCTCATAAGTAAATATTTATTTTAAAATCGGACTATGCAATCGGTGTTAGATCTCTTGAAGAAATTAGAGTTGAGATTGGTAATGAGCTGATCCAATGTTTTTAATTTTTGTAAAAATTCTTAGTACGACCAAAAAAAAGGTAGAGAGCCATGTCTAAAATATCTTTTTGAACGTTTTTTATGTT----------------------------------------------------------
Npaynei_UnakaMtns_N943 ------------------------------------------------------------------------------------------------------------------------------------TGAGTTAATTAAATAAATAGAAATGCACAGCTTTTAGTATATGTGCATCTCAATATAAATAATCAATTAAAAATGCAGTTTTCTGTGAACTCATGGCGCTATTAGTATGTTTAAAGGTTGAGGAAAGAAGGTTGTGCCCTGCCAGCTAGGGGATGATGGGCATAATGACTCTGCGGATGATTGAGGGGGTGATGAGAACTCAAAGAGTGACCAGGATGGTGACCACCGACAACTGAGGGTACCACAAAAGGTCCCATGCCCATTCCCAATTGAGACATGAGGTTGGCAGTGGAGCTGGTCAAAGAATTGCCGTAGGAGGCAGTTGGGGTGGACATGGCGACACTAGTGCTGGGGTGAGAAGCAGGGCTAGGGCAAGGGCTGTTAGGGAAATTGACACTTGCAGGGTTGGGGTGCCCTAAAACATTGTTGGAAGTCGAGATGATGATGGAGTCAGTAGTACGGAAGCGGGTTCGGCCCCGTTTTTTCTTACTTGGGGTACCAGAAGCATTTGGATCCTTGTGGGCAGTACGCATGTGATCCATCAAGGCCTCGGCGTTCAGACAGATTTTATGACACACTGGACATGACTGAGAGTTGGCCCCTCCAATTAGAGCGGCATGTTGCTGTAAACAGAATAATGTATGCATAAGAAATATATTTATGTGAAGAATAAACAGGAAATTAAGCTACCAACGAATTATTTTAACTTATAAAGTTATGAATGAATTGAGAGGGTTATAGAAATTGCAAAGTTCAGCTGAAATTGAATCTCAAAAAAAAATACAAAGCATTCATATGCAAAATACAAACAATAATGTGG---------TCAAAAGAAGAGAAATTGTCCCTTCTTGGCCAGTATCTGAACCAGGAAAGGTGACAGTTTGGATATCGTTTTGCTCTGGATTACAATGCGCTGTTAAGTACTCTTCTATATATTCATCTTTGGTGGTGAAATTATATTTTGTACTAAGATAAAGTGAGTTCTGCTCGAGAGTTGATCCAAATGGTTTGATCTTCACGAAGTATCTCATAAGTAAATATTTATTTTAAAATCTGACTATGCAATCGGTGATAGATCTCTTGAAGAAATTAGAGTTGAGATTGGTAATGAGCTGATCCAATGCTTTTAATTTTTGTAAAAATTCTTAGTACGACCAAAAAAAAGGTAGAGAACCATGTCTAAAATTTCTTTTTGAACGTTTTTTATGCTGTTTGAAGGCTTTTCATGTTTGTATTTGAAATAATGGACAAAACTGGAGTACAGTCTT
Nperlakyi_SChimneys_N1079 AACTACTTTCTCTTAGTCTTACTCCATCAACTACTTTATTTACTCGTCATAATAACTCGTTGATTAACATAAAGAAATAATTAAAAGTTTGAACAACGAAACTTATTCTTCTCATGAAACATTTTTCCCCGTTGAGTTAATTAAATAAATAGAAATGCACAGC--------TATGTGCATCTCAATATAAATAATTAATTAAAAAAGCAGTTTTCTGTGAACTCATGGCGCTATTAGTATGTTTAAAGGTTGAGGAAAGAAGGTTGTGCCCTGCCGGCTAGGGGATGATGGGCATAATGACTCTGCGGATGATTGAGGGGGTGATGAGAACTCAAAGAGTGACCAGGATGGTGACCACCGACAACTGAGGGTACCACAAAAGGTCCCATGCCCATTCCCAATTGAGACATGAGGTTGGCAGTGGAGCTGGTCAAAGAATTGCCGTAGGAGGCAGTTGGGGTGGACATGGCGACACTAGTGCTGGGGTGAGAAGCAGGGCTAGGGCAAGGGCTGTTAGGGAAATTGACACTTGCAGGGTTGGGGTGCCCTAAAACATTGTTGGAAGTCGAGATGATGATGGAGTCAGTAGTACGGAAGCGGGTTCGGCCCCGTTTTTTCTTACTTGGGGTACCAGAAGCATTTGGATCCTTGTGGGCAGTACGCATGTGATCCATCAAGGCCTCGGCGTTCAGACAGATTTTATGACACACTGGACATGACTGAGAGTTGGCCCCTCCAATTAGAGCGGCATGTTGCTGTAAACAGAATAATGTATGCATAAGAAATATATTCATGTGAAGAATAAATAGGAAATTAAGCTACCAATAAATTAGTTTAACTTATAAAGTTATGAATGAACTTAGAGAGTTATAGAAATTGCAAACTTCAGCTGAAATTGAATCTCAAGAAAAAATACGAAGCATTCATATGCAAAATACAAACAATAATGTGGCGCACAGTTTCAAAAGAAGAGAAATTGTCCCTTCTTGGCCTGTGTCTGAACCAGGAAAGGTAACAGTTTGGATATCATTTTGCTCTGGGTTACAATGCGCGGTTAAGTACCCTTCTATATAATAATCTGTGGTGGTGAAATTATATTTTATACTAAGATAAAATGAGTTCTGCTCGAGAGTTAATCCAAATGGTTTGATCTTAACGAAGTATCTCATAAGTAAATA--TTTTTTAAAATCTGATTGTGCAATTGGTGATAGATCTCTTGAAGAAATTAAAGTTGAGATTGGTTATGAGCGGATCCAATGTTTTCAATTTTTGTAAATATTCTTAGTACGACCAAAAAAAAGGTATAGAGTCATGTCTAAAATTTCTCTTTCAGCGTTTTTTATGATGTTTGAAGGCTTTTCACGTTTGTATTTGCAATAATGGACCAAACTGGAGTACAGTCTT
Nreclusus_Clingmans_N252 ---------------GTTCCTCTCCATCAACTACTTTATTTATTAGTCATAATAACTCGTTGATTAACATAAAGAAATAATTAAAAGTTTGAACAACGAAACTTATTCTTCTCATGAAACATTTCTTCCCGTTGAGTTGATTAAATAAATAGAAATGAACAGC--------TATGTGCATCTCAATATAAATAATCAATTAAAAAAGCAGTTTTCTGTGAACTCATGGCGCTATTAGTATGTTTAAAGGTTGAGGAAAGAAGGTTGTGCCCTGCCGGCTAGGGGATGATGGGCATAATGACTCTGCGGATGATTGAGGGGGTGATGAGAACTCAAAGAGTGACCAGGATGGTGACCACCGACAACTGAGGGTACCACAAAAGGTCCCATGCCCATTCCCAATTGAGACATGAGGTTGGCAGTGGAGCTGGTCAAAGAATTGCCGTAGGAGGCAGTTGGGGTGGACATGGCGACACTAGTGCTGGGGTGAGAAGCAGGGCTAGGGCAAGGGCTGTTAGGGAAATTGACACTTGCAGGGTTGGGGTGCCCTAAAACATTGTTGGAAGTCGAGATGATGATGGAGTCAGTAGTACGGAAGCGGGTTCGGCCCCGTTTTTTCTTACTTGGGGTACCAGAAGCATTTGGATCCTTGTGGGCAGTACGCATGTGATCCATCAAGGCCTCGGCGTTCAGACAGATTTTATGACACACTGGACATGACTGAGAGTTGGCCCCTCCAATTAGAGCGGCATGTTGCTGTAAACAGAATAATGTATGCATAAGAAATATATTCATGTGAAGAATAAATAGGAAATTAAGCTACCAATAAATTAGTTTAACTTATAAAGTTATGAATGAATTTAGAGAGTTATAGAAATTGCAAACTTCAGCTGAAATTGAATCTCAAGAAAAAATACGAAGCATTCACATGCAAAATACAAACAATAATGTGGCGCACAGTTTCAAAAGAAGAGAAATTGTCTCTTCTTGGCCAGTGTCTGAAACAGGAAAGGTGACAGTTTGGATATCATTTTGCTCTGGGTTACAATGCGCGGTTAAATACCCTTCCATATAATAATC--TGGTGGTGAAATTATATTTTATACTAAGATAAAGTGAGTTCTGCTCGAGAATTGATCCAAATGGTTTGATTTTAACGAAGTATCTCATAAGTAAATA--TTTTTTAAAATCTGATTGCGCAATTGGTGATAGATCTCTTGAAGAAATTAAAGTTGAGATTGGTTATGAGCGGATCCAATGTTTTAAATTTTTGTAAATATTCTTAGTACGACCAAAAAAAAGG------------------------------------------------------------------------------------------------------
Nreclusus_Noland_N1051 AACTACTTTCTCTTAGTTCCTCTCCATCAACTACTTTATTTATTAGTCATAATAACTCGTTGATTAACATAAAGAAATAATTAAAAGTTTGAACAACGAAACTTATTCTTCTCATGAAACATTTCTTCCCGTTGAGTTGATTCAATAAATAGAAATCAACAGC--------TATGTGCATCTCAATATAAATAATCAATTAAAAAAGCAGTTTTCTGTGAACTCATGGCGCTATTAGTATGTTTAAAGGTTGAGGAAAGAAGGTTGTGCCCTGCCGGCTAGGGGATGATGGGCATAATGACTCTGCGGATGATTGAGGGGGTGATGAGAACTCAAAGAGTGACCAGGATGGTGACCACCGACAACTGAGGGTACCACAAAAGGTCCCATACCCATTCCCAATTGAGACATGAGGTTGGCAGTGGAGCTGGTCAAAGAATTGCCGTAGGAGGCAGTTGGGGTGGACATGGCGACACTAGTGCTGGGGTGAGAAGCAGGGCTAGGGCAAGGGCTGTTAGGGAAATTGACACTTGCAGGGTTGGGGTGCCCTAAAACATTGTTGGAAGTCGAGATGATGATGGAGTCAGTAGTACGGAAGCGGGTTCGGCCCCGTTTTTTCTTACTTGGGGTACCAGAAGCATTTGGATCCTTGTGGGCAGTACGCATGTGATCCATCAAGGCCTCGGCGTTCAGACAGATTTTATGACACACTGGACATGACTGAGAGTTGGCCCCTCCAATTAGAGCGGCATGTTGCTGTAAACAGAATAATGTATGCATAAGAAATATATTCATGTGAAGAATAAATAGGAAATTAAGCTACCAATAAATTAGTTTAACTTATAAAGTTATGAATGAATTTAGAGAGTTATAGAAATTGCGAACTTCAGCTGAAATTGAATCTCAAGAAAAAATACGAAGCATTCATATGCAAAATACAAACAATAATGTGGTGCACAGTTTCAAAAGAAGAGAAATTGTCTCTTCTTGGCCAGTGTCTGAAACAGGAAAGGTGACAGTTTGGATATCATTTTGCTCTGGGTTACAATGCGCGGTTAAATACCCTTCCATATAATAATC--TGGTGGTGAAATTATATTTTATACTAAGATAAAGTGAGTTCTGCTCGAGAATTGATCCAAATGGTTTGATTTTAACGAAGTATCTCATAAGTAAATA--TTTTTTAAAATCTGATTGCGCAATTGGTGATAGATCTCTTGAAGAAATTAAAGTTGAGATTGGTTATGAGCGGATCCAATGTTTTCAATTTTTGTAAATATTCTTAGTACGATAAAAAAAAAGGTATAGAGTCATGTCTAAAATTTCTCTTTGAGCGTTTTTTATGATGTTTGAAGGCTTTTCACGTTTGTATTTGCAATAATGGACCAAACTGGAGTACAGTCTT
Nreclusus_Smokemont_N1020 AACTACTTTCTCTTAGTTCCTCTCCATCAACTACTTTATTTATTAGTCATAATAACTCGTTGATTAACATAAAGAAATAATTAAAAGTTTGAACAACGAAACTTATTCTTCTCATGAAACATTTTTCCCCGTTGAGTTGATTAAATAAATAGAAATGCACAGC--------TATGTGCATCTCAATATAAATAATCAATTAAAAAAGCAGTTTTCTGTGAACTCATGGCGCTATTAGTATGTTTAAAGGTTGAGGAAAGAAGGTTGTGCCCTGCCGGCTAGGGGATGATGGGCATAATGACTCTGCGGATGATTGAGGGGGTGATGAGAACTCAAAGAGTGACCAGGATGGTGACCACCGACAACTGAGGGTACCACAAAAGGTCCCATGCCCATTCCCAATTGAGACATGAGGTTGGCAGTGGAGCTGGTCAAAGAATTGCCGTAGGAGGCAGTTGGGGTGGACATGGCGACACTAGTGCTGGGGTGAGAAGCAGGGCTAGGGCAAGGGCTGTTAGGGAAATTGACACTTGCAGGGTTGGGGTGCCCTAAAACATTGTTGGAAGTCGAGATGATGATGGAGTCAGTAGTACGGAAGCGGGTTCGGCCCCGTTTTTTCTTACTTGGGGTACCAGAAGCATTTGGATCCTTGTGGGCAGTACGCATGTGATCCATCAAGGCCTCGGCGTTCAGACAGATTTTATGACACACTGGACATGACTGAGAGTTGGCCCCTCCAATTAGAGCGGCATGTTGCTGTAAACAGAATAATGTATGCATAAGAAATATATTCATGTGAAGAATAAATAGCAAATTAAGCTACCAATAAATTAGTTTAACTTATAAAGTTATGAATGAATTTAGAGAGTTATAGAAATTGCAAACTTCCGCTGAAATTGAATCTCAAAAAAAAATACGAAGCATTCATATGCAAAATACAAACAATAATGTGGCGCACAGCTTCAAAAGAAGAGAAATTGTCCCTTCTTGGCCAGTGTCTGAACCAGGAAAGGTAACAGTTTGGATATCATTTTGCTCTGGGTTACAATGCGCGGTTAAATACCCTTCCATATAATAATCTGTGGTGGTGAAATTATATTTTATACTAAGATAAAATGAGTTCTGCTCGAGAGTTGATCCAAATGGTTTGATCTTAACGAAGTATCTCATAAGTAAATA--TTTTTTAAAATCTGATTGTGCAATTGGTGATAGATCTCTTGAAGAAATTAAAGTTGAGATTGGTTATGAGCGGATCCAATGTTTTCAATTTTTGTAAATATTCTTAGTACGACCAAAAAAAAGGTATAGAGTCATGTCTAAAATTTCTCTTTGAGCGTTTTTTATGATGTTTGAAGGCTTTTCACGTTTGTATTTGCAATAATGGACCAAACTGGAGTACAGTCTT
Nroanensis_IngramBranch_N926 ------TTTATCTTAGTTC---------------TTTATTTACTAGTCATGATAACTCGTTGATTAACATAAAGAAATAATTAAAAGTTTGAACAACGAAACTTATTCTTCTTATGAAACACCCCCCCCCGTTGAGTTAATTAAATAAATAGAAATGCACAGCTTTTAGTATATGTGCATCTCAATATAAATAATCAATTAAAAATGCAGTTTTCTGTGAACTCATGGCGCTATTAGTATGTTTAAAGGTTGAGGAAAGAAGGTTGTGCTCTGCCAGCTAGGGGATGATGGGCATAATGACTCTGCGGATGATTGAGGGGGTGATGAGAACTCAAAGAGTGACCAGGATGGTGACCACCGACAACTGAGGGTACCACAAAAGGTCCCATGCCCATTCCCAATTGAGACATGAGGTTGGCAGTGGAGCTGGTCAAAGAATTGCCGTAGGAGGCAGTTGGGGTGGACATGGCGACACTAGTGCTGGGGTGAGAAGCAGGGCTAGGGCAAGGGCTGTTAGGGAAATTGACACTTGCAGGGTTGGGGTGCCCTAAAACATTGTTGGAAGTCGAGATGATGATGGAGTCAGTAGTACGGAAGCGGGTTCGGCCCCGTTTTTTCTTACTTGGGGTACCAGAAGCATTTGGATCCTTGTGGGCAGTACGCATGTGATCCATCAAGGCCTCGGCGTTCAGACAGATTTTATGACACACTGGACATGACTGAGAGTTGGCCCCTCCAATTAGAGCGGCATGTTGCTGTAAACAGAATAATGTATGCATAAGAAATATATTTATGTGAAGAATAAACAGGAAATTAAGCTACCAACGAATTATTTTAACTTATAAAGTTATGAATGAATTGAGAGGGTTATAGAAATTGCAAAGTTCAGCTGAAATTGAATCTCAAAAAAAAATACAAAGCATTCATATGCAAAATACAAACAATAATGTGG---------TCAAAAGAAGAGAAATTGTCCCTTCTTGGCCAGTATCTGAACCAGGAAAGGTAACAGTTTGGATATCGTTTTGCTCTGGATTACAATGCGCTGTTAAGTACTCTTCTATATATTCATCTTTGGTGGTGAAATTATATTTTGTACTAAGATAAAGTGAGTTCTGCTCGAGAGTTGATCCAAATGGTTTGATCTTCACGAAGTATCTCATAAGTAAATATTTATTTTAAAATCTGACTATGCAATCGGTGATAGATCTCTTGAAGAAATTAGAGTTGAGATTGGTAATGAACTGATCCAATGTTTTTAATTTTTGTAAAAATTCTTAGTACGACCAAAAAAAAGGTAGAGAGCCATGTCTAAAATTTCTTTTTGAACGTTTTTTATGCTGTTTGAAGGCTTTTCACGTTTGTATTTGAAATAATGGACAAAACTGGAGTACAGTCTT
Nroanensis_N_CarversGap_N928 --------------------------------------------------------------------------------------------------------------------------------------AGTTAATTAAATAAATAGAAATGCACAGCTTTTAGTATATGTGCATCTCAATATAAGTAATCAATTAAAAATACAGTTTTCTGTGAACTCATGGCGCTATTAGTATGTTTAAAGGTTAAGGAAAGAAGGTTGTGCCCTGCCAGCTAGGGGATGATGGGCATAATGACTCTGGGGATGATTGAGGGGGTGATGAGAACTCAAAGAGTGACCAGGATGGTGACCACCGACAACTGAGGGTACCACAAAAGGTCCCATGCCCATTCCCAATTGAGACATGAGGTTGGCAGTGGAGCTGGTCAGAGAATTGCCGTAGGAGGCAGTTGGGGTGGACATGGCGACACTAGTGCTGGGGTGAGAAGCAGGGCTAGGGCAAGGGCTGTTAGGGAAATTGACACTTGCAGGGTTGGGGTGCCCTAAAACATTGTTGGAAGTCGAGATGATGATGGAGTCAGTAGTACGGAAGCGGGTTCGGCCCCGTTTTTTCTTACTTGGGGTACCAGAAGCATTTGGATCCTTGTGGGCAGTACGCATGTGATCCATCAAGGCCTCGGCGTTCAGACAGATTTTATGACACACTGGACATGACTGAGAGTTGGCCCCTCCAATTAGAGCGGCATGTTGCTGTAAACAGAATAATGTATGCATAAGAAATATATTTATGTGAAGAATAAATAGGAAATTAAGCTACCAACGAATTATTTTAACTTATAAAGTTATGAATGAATTGAGAGGGTAATAGAAATTGCAAAGTTCAGCTGAAATTGAATCTCAAAAAAAAATACAAAGCATTCATTTGCAAAATACAAACAATAATGTGG---------TCAAAAGAAGAGAAATTGTCCCTTCTTGGCCAGTATCTGAACCAGGAAAGGTGACAGTTTGGATATCGTTTTGCTCTGGATTACAATGAGCTGTTAAGTACTCTTCTATATATTCATCTTTGGTGGTGAAATTATATTTTGTACTAAGATAAAGTGAGTTCTGCTCGAGAGTTGATCCAAATGGTTTGATCTTCACGAAGTATCTCATAAGTAAATATTTATTTTAAAATCTGACTATGCAATCGGTGATAGATCTCTTGAAGAAATTAGAGTTGAGATTGGTAATGAGCTGATCCAATGTTTTTAATTTTTGTAAAAATTCTTAGTACGACCAAAAAAAAGGTAGAGAGCCATGTCTAAAATTTCTTTTTGAACGTTTTTTATGTTGTTTGAAGGCTTTTCACGTTTGTATTTGAAATAATGGACAAAACTGGAGTACAGTCTT
Nroanensis_RoanHighBluff_N762 AACTACTTTATCTTAGTTC---------------TTTATTTACTAGTCATGATAACTCGTTGATTAACATAAAGAAATAATTAAAAGTTTGAACAACGAAACTTATTCTTCTCGTGAAACACCCCCCCCCTTTGAGTTACTTAAATAAATAGAAATGCACAGCTTTTAGTATATGTGCATCTCAATATAAATAATCAATTAAAAATGCCGTTTTCTGTGAACTCATGGCGCTATTAGTATGTTTAAAGGTTGAGGAAAGAAGGTTGTGCCCTGCCAGCTAGGGGATGATGGGCATAATGACTCTGCGGATGATTGAGGGGGTGATGAGAACTCAAAGAGTGACCAGGATGGTGACCACCGACAACTGAGGGTACCACAAAAGGTCCCATGCCCATTCCCAATTGAGACATGAGGTTGGCAGTGGAGCTGGTCAAAGAATTGCCGTAGGAGGCAGTTGGGGTGGACATGGCGACACTAGTGCTGGGGTGAGAAGCAGGGCTAGGGCAAGGGCTGTTAGGGAAATTGACACTTGCAGGATTGGGGTGCCCTAAAACATTGTTGGAAGTCGAGATGATGATGGAGTCAGTAGTACGGAAGCGGGTTCGGCCCCGTTTTTTCTTACTTGGGGTACCAGAAGCATTTGGATCCTTGTGGGCAGTACGCATGTGATCCATCAAGGCCTCGGCGTTCAGACAGATTTTATGACACACTGGACATGACTGAGAGTTGGCCCCTCCAATTAGAGCGGCATGTTGCTGTAAACAGAATAATGTATGCATAAGAAATATATTTATGTGAAGAATAAACAGGAAATTAAGCTACCAACGAATTATTTTAACTTATAAAGTTATGAATGAATAGAGAGGGTTATAGAAATTGCAAAGTTCAGCTGAAATTGAATCTCAAGAAAAAATACAAAGCATTCATAGGCAAAATACAAACAATAATGTGG---------TCAAAAGAAGATAAATTGTCCCTTCTTGGCCAGTATCTGAACCAGGAAAGGTGACAGTTTGGATATCGTTTTGCTCTGGGTTACAATGCTCTGTTAAGTACTCTTCTATATATTCATCTGTGGTGGTGAAATTATATTTTGTACTAAGATAAAGTGAGTTCTGCTCGAGAGTTGATCCAAATGGTTTGATCTTAACGAAGTATCTCACAAGTAAATATTTATTTTAAAATCGGACTATGCAATCGGTGTTAGATCTCTTGAAGAAATTAGAGTTGAGATTGGTAATGAGCTGATCCAATGTTTTTAATTTTTGTAAAAATTCTTAGTACGACCAAAAAAAAGGTAGAGAGCCATGTCTAAAATTTCTTTTTGAACGTTTTTTATGTTGTTTGAAGGCTTTTCACGTTTGTATTTGAAATAATGGACAAAACTGGAGTACA-----
Nsheari_BaldRiver_N1168 -------------------------------------------------------------------------------------------------------------------------------CCCGTTGAGTTGATTAAATAAATAGAAATGCACAGC--------TATGTGCATCTCAATATAAAGAATGAATTAAAAAAGCAGTTTCCTGTGAACTCATGGCGCTATTAGTATGTTTAAAGGTTGAGGAAAGAAGGTTGTGCCCTGCCGGCTAGGGGATGATGGGCATAATGACTCTGCGGATGATTGAGGGGGTGATGAGAACTCAAAGAGTGACCAGGATGGTGACCACCGACAACTGAGGGTACCACAAAAGGTCCCATGCCCATTCCCAATTGAGACATGAGGTTGGCAGTGGAGCTGGTCAAAGAATTGCCGTAGGAGGCAGTTGGGGTGGACATGGCGACACTAGTGCTGGGGTGAGAAGCAGGGCTAGGGCAAGGGCTGTTAGGGAAATTGACACTTGCAGGGTTGGGGTGCCCTAAAACATTGTTGGAAGTCGAGATGATGATGGAGTCAGTAGTACGGAAGCGGGTTCGGCCCCGTTTTTTCTTACTTGGGGTACCAGAAGCATTTGGATCCTTGTGGGCAGTACGCATGTGATCCATCAAGGCCTCGGCGTTCAGACAGATTTTATGACACACTGGACATGACTGAGAGTTGGCCCCTCCAATTAGAGCGGCATGTTGCTGTAAACAGAATAATGTATGCATAAGAAATAAATTCATGTGAAGAATAAATAGGAAATTAAGCTACCAATAAATTAGTTTAACTTATAAAGTTAAGAATGAATTTAGAGAGTTATAGAAATTGCAAACTTCATTTGAAATTGAATCTCAAAAAAAAATACAAAGCATTAATATGCAAAATACAAACAATAATGTGGCGCACAGTTTCAAAAGAAGAGAAATTGTCCCTTCTTGGCCAGTGTCTGAACCAGGAAAGGTAACAGTTTGGATATCATTTTGCTCTGGGTTACAATGCGCGGTTAAATACCCTTCCATATAATAATCTGTGGTGGTGAAATTATATTTTATACTAAGATAAAATGAGTTCTGCTCAAGAGTTGATCCAAATGGTTTGATCTTAACGAAGTATCTCATACGTAAATA--TTTTTTAAAATCTGATTAAGAAATTGGTGATAGATCTCTTGAAGAAATTAAAGTTGAGATTGGTTATGAGCGCATCCAATGTTTTCAATTTTTGTAAATATTCTTAGTACGACC---AAAAAGGTATGGAGTCATGTCTAAAATTTCTCTTTGAGCGTTTTTTATGATGTTTGAAGGCTTT---------------------------------------------
Nsheari_Cohutta_N826 ----------------------------------------------------------------------------------------------------------------------------CCCCCCGTTGAGTTGATTAAATAAATAGAAATGCACAGC--------TATGTGCATCTCAATATAAAGAATGAATTAAAAAAGCAGTTTTCTGTGAACTCATGGCGCTATTAGTATGTTTAAAGGTTGAGGAAAGAAGGTTGTGCCCTGCCGGCTAGGGGATGATGGGCATAATGACTCTGCGGATGATTGAGGGGGTGATGAGAACTCAAAGAGTGACCAGGATGGTGACCACCGACAACTGAGGGTACCACAAAAGGTCCCATGCCCATTCCCAATTGAGACATGAGGTTGGCAGTGGAGCTGGTCAAAGAATTGCCGTAGGAGGCAGTTGGGGTGGACATGGCGACACTAGTGCTGGGGTGAGAAGCAGGGCTAGGGCAAGGGCTGTTAGGGAAATTGACACTTGCAGGGTTGGGGTGCCCTAAAACATTGTTGGAAGTCGAGATGATGATGGAGTCAGTAGTACGGAAGCGGGTTCGGCCCCGTTTTTTCTTACTTGGGGTACCAGAAGCATTTGGATCCTTGTGGGCAGTACGCATGTGATCCATCAAGGCCTCGGCGTTCAGACAGATTTTATGACACACTGGACATGACTGAGAGTTGGCCCCTCCAATTAGAGCGGCATGTTGCTGTAAACAGAATAATGTATGCATAAGAAATATATTCATGTGAAGAATAAATAGGAAATTAAGCTACCAATAAATTAGTTTAACTTATAAAGTTAAGAATGAATTTAGAGAGTTATAGAAATTGCAAACTTCATTTGAAATTGAATCTCAAAAAAAAATACAAAGCATTCATATGCAAAATACAAACAATAATGTGGCGCACAGTTTCAAAAGAAGAGAAATTGTCCCTTCTTGGCCAGTGTCTGAACCAGGAAAGGTAACAGTTTGGATATCATTTTGCTCTGGGTTACAATGCGCGGTTAAATACCCTTCCATATAATAATCTGTGGTGGTGAAATTATATTTTATACCAAGATAAAATGAGTTCTGCTCGAGAGTTGATCCAAATGGTTTGATCTTAACGAAATATCTCATAAGTAAATA--TTTTTTAAAATCTGATTAAGAAATTGGTGATAGATCTGTTGAAGAAATTAAAGTTGAGATTGGTTATGAGAGCATCCAATGTTTTCAATTTTTGTAAATATTCTTAGTACGACC---AAAAAGGTATAGAGTCATGTCTAAAATTTCTCTTTGAGCGTTTTTTATGATGTTTGAAGGCTTTTCACGTTTGTATTTGCAATAATGGACCAAACTGGAGTTCAGTCTT
Nsilvanus_Elijay_N395 ---------------------------------------TTACTAGTCATGATAACTCGTTGATTAACATAAAGAAATAATTAAATGTTTGAACAACGAAACTTATTCTTCTCATGAAACATTTTTCCCCGTTGAGTTAATTAAATAAATAGAAATGCACAGCTTTTAGTATATGCGCATCTCAATATAAATAATCAATTAAAAATGCAGTTTTCTGTGAACTCATGGCGCTATTAGTATGTTTAAAGGTTGAGGAAAGAAGGTTGTGCCCTGCCAGCTAGGGGATGATGGGCATAATGACTCTGCGGATGATTGAGGGGGTGATGAGAACTTAAAGAGTGACCAGGATGGTGACCACCGACAACTGAGGGTACCACAAAAGGTCCCATGCCCATTCCCAATTGAGACATGAGGTTGGCAGTGGAGCTGGTCAAAGAATTGCCGTAGGAGGCAGTTGGGGTGGACATGGCGACACTAGTGCTGGGGTGAGAAGCAGGGCTAGGGCAAGGGCTGTTAGGGAAATTGACACTTGCAGGGTTGGGGTGCCCTAAAACATTGTTGGAAGTCGAGATGATGATGGAGTCAGTAGTACGGAAGCGGGTTCGGCCCCGTTTTTTCTTACTTGGGGTACCAGAAGCATTTGGATCCTTGTGGGCAGTACGCATGTGATCCATCAAGGCCTCGGCGTTCAGACAGATTTTATGACACACTGGACATGACTGAGAGTTGGCCCCTCCAATTAGAGCGGCATGTTGCTGTAAACAGAATAATGTATGCATAAGAAATATATTTATGTGAAGAATAAATAGGAAATTAAGCTACCAACGAATTATTTTAACT-------TTATGAATGAATTGAGAGGGTTATAGAAATTGCAAAGTTCAGCTGAAACTGAATTTCAAGAAAAAATACAAAGCATTCATATGCAAAATACAAACAATAATGTGG---------TCAAAAGAAGATAAATTGTCCCTTCTTGGCC-------------------------------A-------TTGCTCTGGGTTACAATGCGCTGTTAAGTACTCTTCTATATATTCCTCTTTATTGGTGAAATTATATTTTGTACTAAGATAAAG------CTGCTCGAGAGTTGATCCAAATGGTTTGATCTTAACGAAGTATCTCATAAGTAAATATTTATTTTAAAATCTGACTTTGCAATCGGTGATAGATCTCTTGAAGAAATTAGAGTTGAGATTGGTAATGAGCTGATCCAATGTTTTCAATTTTTGTAAAAATTCTTAGTACGACCAAAAAAAAGGTAGAGAGCCATGTCTAAAATTTCTTTTTGAACGTTTTTTATGTTGTTTGAAGGCTTTTCACG------TTTGAAATAATGGACAAAACTGGAGTAGAGTCTT
Nsilvanus_HeboMtn_N1029 ----------------------------------------------------------------------------------------------------------TCTTCTCATGAAACATTTTTCCCCGTTGAGTTAATTAAATAAATAGAAATGCACAGCTTTTAGTATATGCGCATCTCAATATAAATAATCAATTAAAAATGCAGTTTTCTGTGAACTCATGGCGCTATTAGTATGTTTAAAGGTTGAGGAAAGAAGGTTGTGCCCTGCCAGCTAGGGGATGATGGGCATAATGACTCTGCGGATGATTGAGGGGGTGATGAGAACTTAAAGAGTGACCAGGATGGTGACCACCGACAACTGAGGGTACCACAAAAGGTCCCATGCCCATTCCCAATTGAGACATGAGGTTGGCAGTGGAGCTGGTCAAAGAATTGCCGTAGGAGGCAGTTGGGGTGGACATGGCGACACTAGTGCTGGGGTGAGAAGCAGGGCTAGGGCAAGGGCTGTTAGGGAAATTGACACTTGCAGGGTTGGGGTGCCCTAAAACATTGTTGGAAGTCGAGATGATGATGGAGTCAGTAGTACGGAAGCGGGTTCGGCCCCGTTTTTTCTTACTTGGGGTACCAGAAGCATTTGGATCCTTGTGGGCAGTACGCATGTGATCCATCAAGGCCTCGGCGTTCAGACAGATTTTATGACACACTGGACATGACTGAGAGTTGGCCCCTCCAATTAGAGCGGCATGTTGCTGTAAACAGAATAATGTATGCATAAGAAATATATTTATGTGCAGAATAAATAGGGAATTAAGCTACCAACGAATTATTTTAACTTATAAAGTTATGAATGAATTGAGAGGGTTATAGAAATTGCAAAGTTCAGCTGAAACTGAATCTCAAAAAAAAATACAAAGCATTCATATGCAAAATACAAACAATAATGTGG---------TCAAAAGAAGATAAATTGTCCCTTCTTGGCCAGTATCTGAACCAGGA--------GGTTCAGATACTGGCTTGCTCTGGGTTACAATGCGCTGTTAAGTACTCTTCTATATATTCATCTTTATTGGTGAAATTATATTTTGTACTAAGATAAAG------CTGCTCGAGAGTTGATCCAAATGGTTTGATCTTAACGAAGTATCTCATAAGTAAATATTTATTTTAAAATCTGACTTTGCAATCGGTGATAGATCTCTTGAAGAAATTAGAGTTGAGATTGGTAATGAGCTGATCCAATGTTTTCAATTTTTGTAAAAATTCTTGGTAC--------------------------------------------------------------------------------------------------------------------
Nstupkai_BlowholeWOS_N285 AACTACTTTCTCTTAGTTCCTCTCCATCAACTACTTTATTTATTAGTCATAATAACTCGTTGATTAACATAAAGAAATAATTAAAAGTTTGAA-----------ATTCTTCTCATGAAACATTTCTTCCCGTTGAGTTGATTAAATAAATAGAAATGAACAGC--------TATGTGCATCTCAATATAAATAATCAATTAAAAAAGCAGTTTTCTGTGAACTCATGGCGCTATTAGTATGTTTAAAGGTTGAGGAAAGAAGGTTGTGCCCTGCCGGCTAGGGGATGATGGGCATAATGACTCTGCGGATGATTGAGGGGGTGATGAGAACTCAAAGAGTGACCAGGATGGTGACCACCGACAACTGAGGGTACCACAAAAGGTCCCATGCCCATTCCCAATTGAGACATGAGGTTGGCAGTGGAGCTGGTCAAAGAATTGCCGTAGGAGGCAGTTGGGGTGGACATGGCGACACTAGTGCTGGGGTGAGAAGCAGGGCTAGGGCAAGGGCTGTTAGGGAAATTGACACTTGCAGGGTTGGGGTGCCCTAAAACATTGTTGGAAGTCGAGATGATGATGGAGTCAGTAGTACGGAAGCGGGTTCGGCCCCGTTTTTTCTTACTTGGGGTACCAGAAGCATTTGGATCCTTGTGGGCAGTACGCATGTGATCCATCAAGGCCTCGGCGTTCAGACAGATTTTATGACACACTGGACATGACTGAGAGTTGGCCCCTCCAATTAGAGCGGCATGTTGCTGTAAACAGAATAATGTATGCATAAGAAATATATTCATGTGAAGAATAAATAGGAAATTAAGCTACCAATAAATTAGTTTAACTTATAAAGTTATGAATGAATTTAGAGAGTTATAGAAATTGCAAACTTCAGCTGAAATTGAATCTCAAGAAAAAATACGAAGCATTCATATGCAAAATACAAACAATAATGTGGCGCACAGTTTCAAAAGAAGAGAAATTGTCTCTTCTTGGCCAGTGTCTGAAACAGGAAAGGTGACAGTTTGGATATCATTTTGCTCTGGGTTACAATGCGCGGTTAAATACCCTTCCATATAATAATC--TGGTGGTGAAATTATATTTTATACTAAGATAAAGTGAGTTCTGCTCGAGAATTGATCCAAATGGTTTGATTTTAACGAAGTATCTCATAAGTAAATA--TTTTTTAAAATCTGATTGTGCAATTGGTGATAGATCTCTTGAAGAAATTAAAGTTGAGATTGGTTATGAGCGGATCCAATGTTTTCAATTTTTGTAAATATTCTTAGTACGACCAAAAAAAAGGTATAGAGTCATGTCTAAAATTTCTCTTTGATCGTTTTTTATGATGTTTGAAGGCTTTTCACGTTTGTATTTGCAATAATGGACCAAACTG------------
Nstupkai_Blowing_N356 -----------------------------------------------------------TTGATTAACATAAAGAAATAATTAAAAGTTTGAACAACGAAACTTATTCTTCTCATGAAACATTTCTTCCCGTTGAGTTGATTAAATAAATAGAAATAAACAGC--------TATGTGCACCTCAATATAAACAATGAATTAAAAAAGCAGTTTTCTGTGAACTCATGGCGCTATTAGTATGTTTAAAGGTTGAGGAAAGAAGGTTGTGCCCTGCCGGCTAGGGGATGATGGGCATAATGACTCTGCGGATGATTGAGGGGGTGATGAGAACTCAAAGAGTGACCAGGATGGTGACCACCGACAACTGAGGGTACCACAAAAGGTCCCATGCCCATTCCCAATTGAGACATGAGGTTGGCAGTGGAGCTGGTCAAAGAATTGCCGTAGGAGGCAGTTGGGGTGGACATGGCGACACTAGTGCTGGGGTGAGAAGCAGGGCTGGGGCAAGGGCTGTTAGGGAAATTGACACTTGCAGGGTTGGGGTGCCCTAAAACATTGTTGGAAGTCGAGATGATGATGGAGTCAGTAGTACGGAAGCGGGTTCGGCCCCGTTTTTTCTTACTTGGGGTACCAGAAGCATTTGGATCCTTGTGGGCAGTACGCATGTGATCCATCAAGGCCTCGGCGTTCAGACAGATTTTATGACACACTGGACATGACTGAGAGTTGGCCCCTCCAATTAGAGCGGCATGTTGCTGTAAACAGAATAATGTATGCATAAGAAATATATTCATGTGAAGAATAAATAGGAAATTAAGCTACCAATAAATTAGTTTAACTTATAAAGTTATGAATGAATTTAGAGAGTTATAGAAATTGCAAACTTCAGTTGAAATTGAATCTCAAAAAAAAATACAAAGCATTCATATGCGAAATACAAACAATAATGTGGCGCACAGTTTCAAAAGAAGAGAAATTGTCCCTTTTTGGCCAGTGTCTGAACCAGGAAAGGTAACAGTTTGGATATCATTTTGCTCTGGGTTACAATGCGCGGTTAAATACCCTTCCATATAATAATCTGTGGTGGTGAAATTATATTTTATACTAAGATAAAATGAGTTCTGCTCGAGAGTTGATCCAAATGGTTTGATCTTAACGAAGTATCTCATAAGTAAATA--TTTTTTAAAATCTGATAGTGCAATTGGTGATAGATCTCTTGAAGAAATTAAAGTTGAGATTGGTTATGAGCGGATCCAATGTTTTCAATTTTTGTAAATATTCTTAGTACGACCAAAAAAAAGGTATAGAGTCATGTCTAAAATTTCTCTTTGAGCGTTTTTTATGATGTTTGAAGGCTTTTCCCGTTTGTATTTGCAATAATGGACCAAACTGGAGTACAGTCTT
Nstupkai_LittleRiver_N293 ------------------------------------TATTTACTCGTCATAATAACTCGTTGATTAACATAAAAAAATAATTAAAAGTTTGAACAACGAAACTTATTCTTCTCATGAAACATTCCCCCCCGTTGAGTTGATTAAATAAATACAAATGCACAGC--------TATGTGCATCTCAATATAAATAATCAATTAAAAAAGCAGTTTTCTGTGAACTCATGGCGCTATTAGTATGTTTAAAGGTTGAGGAAAGAAGGTTGTGCCCTGCCGGCTAGGGGATGATGGGCATAATGACTCTGCGGATGATTGAGGGGGTGATGAGAACTCAAAGAGTGACCAGGATGGTGACCACCGACAACTGAGGGTACCACAAAAGGTCCCATGCCCATTCCCAATTGAGACATGAGGTTGGCAGTGGAGCTGGTCAAAGAATTGCCGTAGGAGGCAGTTGGGGTGGACATGGCGACACTAGTGCTGGGGTGAGAAGCAGGGCTAGGGCAAGGGCTGTTAGGGAAATTGACACTTGCAGGGTTGGGGTGCCCTAAAACATTGTTGGAAGTCGAGATGATGATGGAGTCAGTAGTACGGAAGCGGGTTCGGCCCCGTTTTTTCTTACTTGGGGTACCAGAAGCATTTGGATCCTTGTGGGCAGTACGCATGTGATCCATCAAGGCCTCGGCGTTCAGACAGATTTTATGACACACTGGACATGACTGAGAGTTGGCCCCTCCAATTAGAGCGGCATGTTGCTGTAAACAGAATAATGTATGCATAAGAAATATATTCATGTGAAGAATAAATAGGAAATTAAGCTACCAATAAATTAGTTTAACTTATAAAGTTATGAATGAATTTAGAGAGTTATAGAGATTGCAAACTTCAGCTGAAATTGAATCTCAAGAAAAATTACGAAGCATTCATATGCAAAATACAAACAATAATGTGGCGCACAGTTTCAAAAGAAGAGAAATTGTCTCTTCTTGGCCAGTGTCTGAAACAGGAAAGGTGACAGTTTGGATATCATTTTGCTCTGGGTTACAATGCGCGGTTAAATACCCTTCCATATAATAATC--TGGTGGTGAAATTATATTTTATACTAAGATAAAGTGAGTTCTGCTCGAGAATTGATCCAAATGGTTTGATTTTAACGAAGTATCTCATAAGTAAATA--TTTTTTAAAATCTGATTGTGCAATTGGTGATAGATCTCTTGAAGAAATTAAAGTTGAGATTGGTTATGAGCGGATCCAATGTTTTCAATTTTTGTAAATATTCTTAGTACGACC----------------------------------------------------------------------------------------------------------------
Ntempletoni_BaldMtns_N950 ---------------------------------CTTTATTTACTAGTCATAATAACTCGTTGATTAACATAAAGAAATAGTTAAAAGTTTGAACAACGAAACTTATTCTTCTCATGAAATTTTTTTCCCCGTTGAATTAATTAAATAAATAGAAATGCACATCTTTTAGTATATGTGCATCTCAATATAAATAATCAATT--AAATGCAGTTTTCTGTGAACTCATGGCGCTATTAGTATGTTTAAAGGTTGAGGAAAGAAGGTTGTGCTCTGCCAGCTAGGGGATGATGGGCATAATGACTCTGCGGATGATTGAGGGGGTGATGAGAACTCAAAGAGTGACCAGGATGGTGACCACCGACAACTGAGGGTACCACAAAAGGTCCCATGCCCATTCCCAATTGAGACATGAGGTTGGCAGTGGAGCTGGTCAAAGAATTGCCGTAGGAGGCAGTTGGGGTGGACATGGCGACACTAGTGCTGGGGTGAGAAGCAGGGCTAGGGCAAGGGCTGTTAGGGAAATTGACACTTGCAGGGTTGGGGTGCCCTAAAACATTGTTGGAAGTCGAGATGATGATGGAGTCAGTAGTACGGAAGCGGGTTCGGCCCCGTTTTTTCTTACTTGGGGTACCAGAAGCATTTGGATCCTTGTGGGCAGTACGCATGTGATCCATCAAGGCCTCGGCGTTCAGACAGATTTTATGACACACTGGACATGACTGAGAGTTGGCCCCTCCAATTAGAGCGGCATGTTGCTGTAAACAGAATAATGTATGCATAAGAAATATATTCATGTGAAGAATAAATAGGAAATTAAGCTACCAACGAATTAGTTTAACTCATAAAGTTATGAATGGATTGAGAGAGTTATTGAAATTGCAAAGTTCAGCTAAAATTGAATCTCAAGAAAAAATACAAAGCCTTTATATGCAAAATACAAACAATAATGTGGTGCACAGTTTCAAAAGAAGAG--ATTGTCCCTTCTTGGACAGTATCTGAACCAGGAAAGGTGACAGTTTGGATATCGTTTTGCTCTAGGTTACAATGCGCTGTTAAGTACCGTTCTATATATTCATCTGTGGTGATGAAATAATATTTTGTACTAAGATAAAGTTAGTTCTGCTCAAGAGTTGATCCAAATGATTTAATCTCAACGAAGTATCTCATAAGTAAATATTTTTTTTAAAATCTGACAGCTCAATTGGTGATAGATCTCTTGAAGAAATTAAAGTTGAGATTGGTAATGAGCTGATCCAATGTTTTCAATTTTTGTAAATATTCTTAGTACGAC-AAAAAAAAGGTATAAAGCCACGTTTAAAATTTCTCTTTGAGCGTTTTTTA---TGTTTGAAGTCTTTGCACGTTTGTATTTGCAATAATGGACCAAACTGGAGTACAGTCTT
Ntempletoni_ClarksCreek_N945 AACAACTTTCTCTTAGTTCCTCTCCATCAACTACTTTATTTACTAGTCATAATAACTCGTTGATTAACATAAAGAAATAGTTAAAAGTTTGAACAACGAAACTTATTCTTATCATGAAACATTTTTCCCCGCTGAATTAATTAAATAAATAGAGATGCACATCTTTTAGTATATGTGCATCTCAATATAAATAATCAATT-AAAATGCAGTTTTCTGTGAACTCATGGCGCTATTAGTATGTTTAAAGGTTGAGGAAAGAAGGTTGTGCCCTGCCAGCTAGGGGATGATGGGCATAATGACTCTGCGGATGATTGAGGGGGTGATGAGAACTCAAAGAGTGACCAGGATGGTGACCACCGACAACTGAGGGTACCACAAAAGGTCCCATGCCCATTCCCAATTGAGACATGAGGTTGGCAGTGGAGCTGGTCAAAGAATTGCCGTAGGAGGCAGTTGGGGTGGACATGGCGACACTAGTGCTGGGGTGAGAAGCAGGGCTAGGGCAAGGGCTGTTAGGGAAATTGACACTTGCAGGGTTGGGGTGCCCTAAAACATTGTTGGAAGTCGAGATGATGATGGAGTCAGTAGTACGGAAGCGGGTTCGGCCCCGTTTTTTCTTACTTGGGGTACCAGAAGCATTTGGATCCTTGTGGGCAGTACGCATGTGATCCATCAAGGCCTCGGCGTTCAGACAGATTTTATGACACACTGGACATGACTGAGAGTTGGCCCCTCCAATTAGAGCGGCATGTTGCTGTAAACAGAATAATGTATGCATAAGAAATATATTCATGTGAAGAATAAATAGGAAATTAAGCTACCGACGAATTAGTTTAACTCATAAAGTTATGAATGGATTGAGAGAGTTATAGAAATTGCAAAGTTCAGCTAAAATTGAATCTCAAGAAAAAATACAAAGCATTTATATGCAAAATACAAACAATAATGTGGTGCACAGTTTCAAAAGAAGAGAAATTGTCCCTTCTTGGACAGTATCTGAACCAGGAAAGGTGACAGTTTGGATATCGTTTTGCTCTAGGTTACAATGCGCTGTTAAGTACCGTTCTATATATTCATCTGTGGTGATGAAATTATATTTTGTACTAAGATAAAGTTAGTTCTGCTCAAGAGTTGATCCAAATGCTTTAATCTCAACGAAGTATCTCATAAGTAAATATTTTTTTTAAAATCTGACAGCTCAATTGGTGATAGATCTCTTGACGAAATTAAAGTTGAGATTGGTAATGAGATGATCCAATGTTTTC-ATTTTTGTAAATATTCTTAGTACGAC---AAAAAAGGTATAAAGCCATGTCTAAAATTTCTCTTTGAGCGTTTTTTATGTTGTTGGAAGTCTTTGCACGTCTGTATTTGCAATAATGGACCAAACTGGAGTACAGTCTT
Ntempletoni_ScronceCreekRd_N1223 ----------------------------------------TACTAGTCATAATAACTCGTTGATTAACATAAAGAAATAGTTAAAAGTTTGAACAACGAAACTTATTCTTCTCATGAAACATTTTTCCCCGTTGAATTAATTAAATAAATAGAAATGCACATCTTTTAGTATATGTGCATCTCAATATAAATAATCAATT-AAAATGCAGTTTTCTGTGAACTCATGGCGCTATTAGTATGTTTAAAGGTTGAGGAAAGAAGGTTGTGCCCTGCCAGCTAGGGGATGATGGGCATAATGACTCTGCGGATGATTGAGGGGGTGATGAGAACTCAAAGAGTGACCAGGATGGTGACCACCGACAACTGAGGGTACCACAAAAGGTCCCATGCCCATTCCCAATTGAGACATGAGGTTGGCAGTGGAGCTGGTCAAAGAATTGCCGTAGGAGGCAGTTGGGGTGGACATGGCGACACTAGTGCTGGGGTGAGAAGCAGGGCTAGGGCAAGGGCTGTTAGGGAAATTGACACTTGCAGGGTTGGGGTGCCCTAAAACATTGTTGGAAGTCGAGATGATGATGGAGTCAGTAGTACGGAAGCGGGTTCGGCCCCGTTTTTTCTTACTTGGGGTACCAGAAGCATTTGGATCCTTGTGGGCAGTACGCATGTGATCCATCAAGGCCTCGGCGTTCAGACAGATTTTATGACACACTGGACATGACTGAGAGTTGGCCCCTCCAATTAGAGCGGCATGTTGCTGTAAACAGAATAATGTATGCATAAGAAATATATTCATGTGAAGAATAAATAGGAAATTAAGCTACCAACGAATTAGTTTAACTCATAAAGTTATGAATGGATTGAGAGAGTTATAGAAATTGCAAAGTTCAGCTAAAATTGAATCTCAAGAAAAAATACAAAGCCTTTATATGCAAAATACAAACAATAATGTGGTGCACAGTTTCAAAAGAAGAG--ATTGTCCCTTCTTGGACAGTATCTGAACCAGGAAAGGTGACAGTTTGGATATCGTTTTGCTCTAGGTTACAATGCGCTGTTAAGTACCGTTCTATATATTCATCTGTGGTGATGAAATAATATTTTGTACTAAGATAAAGTTAGTTCTGATCAAGAGTTGATCCAAATGATTTAATCTCAACGAAGTATCTCATAAGTAAATATTTTTTTTAAAATCTGACAGCTCAATTGGTGATAGATCTCTTGACGAAATTAAAGTTGAGATTGGTAATGAGCTGATCCAATGTTTTC-ATTTTTGTAAATATTCTTAGTACGAC---AAAAAAGGTATAAAGCCATGCCTAAAATTTCTCTTTGAGCGTTTTTTATGTTGTTTGAAGTCTTTGCACGTTTGTATTTGCAATAATGGACCAAACTGGAGTACAGTCAT
Ntennessensis_IndianCave_N052 -----------------------------------------------------------------AACATAAAGAAATAATTAAAAGTTTGAACAACGAAACTTATTCTTCTCATGAAACATTTTCTCCCGTTGAGTTAATTAAATAAATAGAAATACACAGCTTTTAGTATATGTGCATCTCGATATAAATAATCAATTAAAAATGCAGTTTTCTGTGAACTCATGGCGCTATTAGTATGTTTAAAGGTTGAGGAAAGAAGGTTGTGCCCTGCCAGCTAGGGGATGATGGGCATAATGACTCTGCGGATGATTGAGGGGGTGATGAGAACTCAAAGAGTGACCAGGATGGTGACCACCGACAACTGAGGGTACCACAAAAGGTCCCATGCCCATTCCCAATTGAGACATGAGGTTGGCAGTGGAGCTGGTCAAAGAATTGCCGTAGGAGGCAGTTGGGGTGGACATGGCGACACTAGTGCTGGGGTGAGAAGCAGGGCTAGGGCAAGGGCTGTTAGGGAAATTGACACTTGCAGGGTTGGGGTGCCCTAAAACATTGTTGGAAGTCGAGATGATGATGGAGTCAGTAGTACGGAAGCGGGTTCGGCCCCGTTTTTTCTTACTTGGGGTACCAGAAGCATTTGGATCCTTGTGGGCAGTACGCATGTGATCCATCAAGGCCTCGGCGTTCAGACAGATTTTATGACACACTGGACATGACTGAGAGTTGGCCCCTCCAATTAGAGCGGCATGTTGCTGTAAACAGAATAGTGTATGCATAAGAAATATATTTATGTGAAGAATAAATAGGAAATTAAGCTACCAACGAATTATTTTAACTTATAAAGTTATGAATGAATTGAGAGGGTTATAGAAATTGCAGAGTTCAGCTGAAATTGAATCTCAAAAAAAAATACAAAGCATTCATATGCAAAATACAAACAATAATGTGG---------TCAAAAGAAGAG--ATTGTCCCTTCTTGGCCAGTATCTGAACCAGGAAAGGTGACAGTTTGGATATCGTTTTGCTCTGGGTCACAATGCGCTGTTAAGTACTCTTCTAGATATTCATCTTTGGTGGTGAAATTATATTTTGTACTAAGATAAAGTGAGTTCTGCTCGAGAGTTGATCCAAATGGTTTGATCTTAACGAAGTATCTCATAAGTAAATATTTATTTTAAAATCTGACTATGCAATCGGTGATCGATCTCTTGAAGAAATTAAAGTGGAGATTGGTAATAAGCTGATCCAATGTTTTCAATTTTTGTAAAAATTCTTAGTACGACCAAAAAAAAGGTAGAGAGCCATGTCTAAAATTTCTTTTTGAACGTTTTTTATGTTGTTTGAAGGCT-----------------------------------------------
Ntennessensis_Watauga_N1046 AACTACTTTATCTTAGTTC---------------TTTATTTACTAGTCACGATAACTCGTTGATTAACATTAAGAAATAATTAAAAGTTTGAACAACGAAACTTATTCTTCTCATGAAACATTTTCTCCCGTTGAGTTAATTAAATAAATAGAAATGCACAGCTTTTAGTATATGTGCATCTCGATATAAATAATCAATTAAAAATGCAGTTTTCTGTGAACTCATGGCGCTATTAGTATGTTTAAAGGTTGAGGAAAGAAGGTTGTGGCCTGCCAGCTAGGGGATGATGGGCATAATGACTCTGCGGATGATTGAGGGGGTGATGAGAACTCAAAGAGTGACCAGGATGGTGACCACCGACAACTGAGGGTACCACAAAAGGTCCCATGCCCATTCCCAATTGAGACATGAGGTTGGCAGTGGAGCTGGTCAAAGAATTGCCGTAGGAGGCAGTTGGGGTGGACATGGCGACACTAGTGCTGGGGTGAGAAGCAGGGCTAGGGCAAGGGCTGTTAGGGAAATTGACACTTGCAGGGTTGGGGTGCCCTAAAACATTGTTGGAAGTCGAGATGATGATGGAGTCAGTAGTACGGAAGCGGGTTCGGCCCCGTTTTTTCTTACTTGGGGTACCAGAAGCATTTGGATCCTTGTGGGCAGTACGCATGTGATCCATCAAGGCCTCGGCGTTCAGACAGATTTTATGACACACTGGACATGACTGAGAGTTGGCCCCTCCAATTAGAGCGGCATGTTGCTGTAAACAGAATAATGTATGCATAAGAAATATATTTATGTGAAGAATAAATAGGAAATTAAGCTACCAACGAATTATTTTAACTTATAAGGTTATGAATGAATTGAGAGGGTTATAGAAATTGCAGAGTTCAGCTGAAATTGAATCTCAAAAAAAAATACAAAGCATTCATATGCAAAATACAAACAATAATGTGG---------TCAAAAGAAGAG--ATTGTCCTTTCTTGGCCAGTATCTGAACCAGGAAAGGTGACAGCTTGGATATCGTTTTGCTCTGGGTCACAATGCGCTGTTAAGTACTCTTCTAGATATTCATCTTTGGTGGTGAAATTATATTTTGTACTAAGATAAAGTGAGTTCTGCTCGAGAGTTGATCCAAATGGTTTGATCTTAACGAAGTATCTCATAAGTAAATATTTATTTTAAAATCTGACTATGCAATCGGTGATCGATCTCTTGAAGAAATTAAAGTGGAGATTGGTAATAAGCTGATCCAATGTTTTCAATTTTTGTAAAAATTCTTAGTACGACCAAAAAAAAGGTAGAGAGCCATGTCTAAAATTTCTTTTTGAACGTTTTTTATGTTGTTTGAAGGCTTTTCACGTTTGTATTTGAAATAATGGACAAAACTGGAGTACAGTCTT
