# Supplementary material for: ﻿New species in old mountains: integrative taxonomy reveals ten new species and extensive short-range endemism in Nesticus spiders (Araneae, Nesticidae) from the southern Appalachian Mountains
Source: Zookeys. 2023 Feb 3;1145:1–130. doi: 10.3897/zookeys.1145.96724 (PMC10208238; doi:10.3897/zookeys.1145.96724)
Supplement: Supplementary material 4 — Input alignments, analysis log files, and output tree files [file zookeys-1145-001_article-96724__-s004.zip › uce-200117 (modified).phy]

 93 1351
Nesticus_Japan_G2153 ---------------------------------------------------ATTTTGCTTCGACGAGTCGATCCCGGTTTTAAAATTCCATAGGAAGAGTTTTTCTAAGCGGCGATGTATGTGCGGAGCTCATCCTTTTGCAAATATCCCCCCATCGTGGAACACCCCTCGCTTTCCCAAGCGATAGTTACGTGGCGGGGGATTTTATTGCA-CGCCGAAGTGGGTGGTGGGAGCGCTAAGCTCAGGTAAAACCTTTGGCGCGATGATAGAAAAGAGTTGAATATCGTCGGACTCAGTTAATTGGAGAGTATTAACTTATAAGGGATAAGCAAACACGCTTTCATTGTTGGCAGCGTTGCCTTGGAGATATGCTTTTGCCGGAGACGCTGCTTCGAATCGAGAGAAAACGCCAGCATGCAACAGCTGCATACCCCCCAACCACCCCTACCGTACGGGGAAGATAGAAATAAGAGCAAGGAAGAGAGAAAAGAGCCTATCCAGGGATTTCTGGGAAGCTACCGATAGAACTAATTAGTGGATAATGGAGATTTGCATTCTCTCACTCCGTCCGTTTTTTGGGGGGCTTTCGTGGGCCCCACCCGCCTTTTACTCTGTAATTACAAACCTGCGAGGATCGGGAGTAATTAACAGGGGAATTAAAGAGAAGGGACAAACAACGCAGGGTCTTTTCGTCATCGTTGTCTTTGAACTGCCGCTTTTCATC------CTCTTCTTCCATCCGCCATTCGATGGGTTTTGTGCAGAATAAGTCGCTTTA------TCTCTCTCCCTTCCTCGCTTTAATTAAAACAGAAAAATTCGGAAAAGTGCCGAGCTAATCTATGAAAGAATAATAGATGTTGTCCTAAGGGAAGGCGCTGCCGACACTGAGATACCATCGCCCACCCCCCCTCTACCTGTTCCTTTCTCTCGGTGGAAGGGGGAAAAAACGGA-------GGAGAGGGCCTACCTTTTCCAAAGGATAAACACCACTTTTCTCGATAAGGCTCCTATTTTTGTTCACGAAGGCTTGACGGCCTTTTAAATGATGATGTTTTGCCTAGATTTGAGCCACGTTCTTTTGAGCGCACAATAAAAACCAGCGGACGATGGAGTTAAGAGACG-------------------CTGGGTCCTAGAGGATTACTTGGGA---------------GTCCTTGCTGAGGCGGAATCATTAGGAGATTCGACTTAGTGATGGATACCGGTCCGTATGAATTTTAAGGAACA-------------GTTTCTTTCATTAAAAATCTATCGGATTTAGGGGTCCTTTTGTGGGTAT-----------TTTTGGACG
Nsilvestrii_Hellgate_N1108 CAGGTTTTTCTGTGGAACAAAGTGTCCCGGACTTAAGCTGATGGTTGTAGGATTTTGCTCCGACGAGTCGATCCCAGTTTTAAAATTCCATCGGAAGAGTTTTTCTAATCGGCGATGTTTGTGCAGAGCTCATCCTTTTGCAAATATTCCCCTTGCGTAGAACACCCCTCTCTTTCCCAAGCGATAGTTACGTGGCGGGGGATTTTATTGCATCGCTGAAGAGGGTA-GGGGGGGCTTAAGCTCAGGTAAAACCTTTGGTGCGATGATAGAAAAGAGTTGAATATCGTCGGACTCAGTTAATTGGAGAGTATTAACTTATAAGGGATAAGCAAACACGCTTTCATTGTTGGCAGCGTTGCCTTGGAGATATGCTTTTGCTGGAGACGCTGCTTCGAATCGAGAGAAAACGCCAGCATGCAACAGCTGCATA-CCCCCGACCACCCCTACCGTACGGGAAAGATAGAAGTAAGAGCAGGGAAGAGAGAAAAGAGCCTATCCAGGGATTTCTGGGAAGCTACCGATAGAACTAATTAGTGGATAATGGAGATTTGCATTCTCTCACTCCGTCCCCTTTTTGGGGGGCTTTTGGGGGCCCCACCCGCCTTTTACTCTGTAATTACAAACCTGCGAGGATCGGGAGTAATTAACAGGGGAATTAAAGAGAAGGGACAAACAACGCAGGGTCTTTTCGTCATCGTTGTCTTTGAACTGCCGCTTTTCATCCGCTCTCTCTTCTTCCATCCGCCATTGGATGGGTTTTGTGCAGAATAAGTCGCTTTATCTTTCTCTCTCTCCCTTCCTCGCTTTAATTAAAACAGAAAAATTCGGAAAAGTGCCGAGCTAATCTATGAAAGAATAATAGATGTTGTCCTAAGGGAAGGAGCTGCCGACACTGAGATACCATCGCCCAACCCCCTTCTACCTGTTCCTTTCTCTTGGTGGGAGGACGAAAAAAAAAAAATGTGAGCGGAAGGCCTACCTTTTCCAAAGGATAAACACCACTTTTCTCGATAAGGCTCCTATTTTTGTTCACGAAGGCTTGACGGCCTTTTAAATGATGATGTTTTGCCTAGATTTGAGCCACGTTCTTTTGAACGCACAATAAAAACCGCCCAAAGCTGGAGTCAAGAGCGAAGAGAATCGTGGACACGGTTTGGGTCCTGAAGGATTACTAGGGGCACTCGAAGTAACATTGTCAAGCAGAGAAGGAATCATTACGAGATTCGACTCAATGATTGATTCGAGACCAAATGAATTCTAAAGAAAAGGAGGAGGGTGGGTTCTCTCCCAGTAGCGTTCTACCATGTGCAATGGTCC--------------------------------
Narcheri_Cheaha_N023 --------------------------------------------------------------------------------TAAAATTCCATCGGAAAAGTTTTTCTAATCGGCGATGTTTGTGCAGAGCTCATCCTTTTGCAAATATCCCCCCTGCGTAGAACACCCCTCGCTTTCCCATGCGATAGTTACGTGGCGGGGGATTTTATTGCATCGCTGAAGAGTGTA-GGGGGGCGTTAAGCTCAGGTAAAACCTTTGGTGCGATGATAGAAAAGAGTTGAATATCGTCGGACTCAGTTAATTGGAGAGTATTAACTTATAAGGGATAAGCAAACACGCTTTCATTGTTGGCAGCGTTGCCTTGGAGATATGCTTTTGCTGGAGACGCTGCTTCGAATCGAGAGAAAACCCCAGCATGCAACAGCTGCATACCCCCCGACCACCCCTACCGTACGGGGAAGATAGAAGTAAGAGCAAGGAAGAGAGAAAAGAGCCTATCCAGGGATTTCTGGGAAGCTACCGATAGAACTAATTAGTGGATAATGGAGATTTGCATTCTCTCACTCCGTCCGCTTTTTGGGGGGCTTTTGGGGGCCCCACCCGCCTTTTACTCTGTAATTACAAACCTGCGAGGATCGGGAGTAATTAACAGGGGAATTAAAGAGAAGGGACAAACAACGCAGGGTCTTTTCGTCATCGTTGTCTTTGAACTGCCGCTTTTCATCCGCTCGCTCTTCTTCCATCCGCCATTGGATGGGTTTTGTGCAGAATAAGTCGCTTTATCTCTCTCTCTTTCCCTTCCTCGCTTTAATTAAAACAGAAAAATTCGGAAAAGTGCCGAGCTAATCTATGAAAGAATAATAGATGTTGTCCTAAGGGAAGGAGCTGCCGACACTGAGATACCATCGCCCAACCCCCTTCTACCTGTTCCTTTCTCTTGGTGGAAGGGGAGAG-AAAAAAAATGCAAGCGGAAGGCCTACCTTTTCCAAAGGATAAACACCACTTTTCTCGATAAGGCTCCTATTTTTGTTCACGAAGGCTTGACGGCCTTTTAAATGATGATGTTTTGCCTAGATTTGAGCCACGTTCTTTTGAACGCACAATAAAAACCGCCCAAAGCTAGAGTTAAGAGCGAAGAGACTTCTGGACACGGTTTGCGTCCTGGAGGATTATTCGGGGCACTCAGAGTAACAGTGCCTTGCTGAGGAAGAATCATTACGAGATTCGACGACTCGAATCTCGTAAGACCGAATGAATTCTAAAGAGAGAA--------------------------------------------------------------------------------
Narcheri_MillShoalCreek_N727 ---------------------------------------------------------------------------------------------------------------------------------------------------------------------------------------------------------------------------------------------------CAGGTAAAACCTTTGGTGCGATGATAGAAAAGAGTTGAATATCGTCGGACTCAGTTAATTGGAGAGTATTAACTTATAAGGGATAAGCAAACACGCTTTCATTGTTGGCAGCGTTGCCTTGGAGATATGCTTTTGCTGGAGACGCTGCTTCGAATCGAGAGAAAACCCCAGCATGCAACAGCTGCATA-CCCCCGACCACCCCTACCGTACGGGGAAGATAGAAGTAAGAGCAAGGAAGAGAGAAAAGAGCCTATCCAGGGATTTCTGGGAAGCTACCGATAGAACTAATTAGTGGATAATGGAGATTTGCATTCTCTCACTCCGTCCGCTTTTTGGGGGGCTTTTGGGGGCCCCACCCGCCTTTTACTCTGTAATTACAAACCTGCGAGGATCGGGAGTAATTAACAGGGGAATTAAAGAGAAGGGACAAACAACGCAGGGTCTTTTCGTCATCGTTGTCTTTGAACTGCCGCTTTTCATCCGCTCTCTCTTCTTCCATCCGCCATTGGATGGGTTTTGTGCAGAATAAGTCGCTTTATCTCTCTCTCTTTCCCTTCCTCGCTTTAATTAAAACAGAAAAATTCGGAAAAGTGCCGAGCTAATCTATGAAAGAATAATAGATGTTGTCCTAAGGGAAGGAGCTGCCGACACTGAGATACCATCGCCCAACCCCCTTCTACCTGTTCCTTTCTCTTGGTGGAAGGGGAGAG-AAAAAAAATGCAAGCGGAAGGCC-------------------------------------------------------------------------------------------------------------------------------------------------------------------------------------------------------------------------------------------------------------------------------------------------------------------------------------------------------------------------------------
Nbarri_Bishop_N1072 CAGGTTTTTCTGCGGAACAAAGTGTCCCGGACTTAAGCTGATGGTTGTAGGATTTTGCTTCGACGAGTCGATCCCAGTTTTAAAATTCCATCGGAAGAGTTTTTCTAATCGGCGATGTTTGTGCAGAGCTCATCCTTTTGCAAATATCCCCCCTGCGTAGAACACCCCTCGCTTTCCCAAGCGATAGTTACGTGGCGGGGGATTTTATTGCATCGCTGAAGAGGGTA--GGGGGTGTTAAGCTCAGGTAAAACCTTTGGTGCGATGATAGAAAAGAGTTGAATATCGTCGGACTCAGTTAATTGGAGAGTATTAACTTATAAGGGATAAGCAAACACGCTTTCATTGTTGGCAGCGTTGCCTTGGAGATATGCTTTTGCTGGAGACGCTGCTTCGAATCGAGAGAAAACGCCAGCATGCAACAGCTGCATACCCCCCGACCACCCCTACCGTACGGGGAAGATAGAAGTAAGAGCAAGGAAGAGAGAAAAGAGCCTATCCAGGGATTTCTGGGAAGCTACCGATAGAACTAATTAGTGGATAATGGAGATTTGCATTCTCTCACTCCGTCCGCTTTTTGGGGGGCTTTTGGGGGCCCCACCCGCCTTTTACTCTGTAATTACAAACCTGCGAGGATCGGGAGTAATTAACAGGGGAATTAAAGAGAAGGGACAAACAACGCAGGGTCTTTTCGTCATCGTTGTCTTTGAACTGCCGCTTTTCATCCGCTCTCTCTTCTTCCATCCGCCATTGGATGGGTTTTGTGCAGAATAAGTCGCTTTA----TCTCTCTCTCCCTTCCTCGCTTTAATTAAAACAGAAAAATTCGGAAAAGTGCCGAGCTAATCTATGAAAGAATAATAGATGTTGTCCTAAGGGAAGGAGCTGCCGACACTGAGATACCATCGCCCAACCCCCTTCTACCTGTTCCTTTCTCTTGGTGGAAGGGGAGAGAAAAAAA-ATGCAAACGGAAGGCCTACCTTTTCCAAAGGATAAACACCACTTTTCTCGATAAGGCTCCTATTTTTGTTCACGAAGGCTTGACGGCCTTTTAAATGATGATGTTTTGCCTAGATTTGAGCCACGTTCTTTTGAACGCACAATAAAAACCGCCCAAAGCTGGAGTTAAGAGCGAGGAGACTTCTGGACACGGTTTGCGTCCTGGAGGATTATTCGGGGCACTCAGAGTAACAGTGCCTTGCTGAGGAAGAATCATTACGAGATTCGACTCGATGATTGATTCAAGACCGAATGAATTCTAAAGAGAAAAAAAAATGAGTGTTTTCTTTTAGAAGAG-----------------------------------------------------
Nbarri_LostCoveCave_N0065 --------------------------------------------------GATTTTGCTTCGACGAGTCGATCCCAGTTTTAAAATTCCATCGGAAGAGTTTTTCTAATCGGCGATGTTTGTGCAGAGCTCATCCTTTTGCAAATATCCCCCCTGCGTAGAACACCCCTCGCTTTCCCAAGCGATAGTTACGTGGCGGGGGATTTTATTGCATCGCTGAAGAGGGTA--GGGGGTGTTAAGCTCAGGTAAAACCTTTGGTGCGATGATAGAAAAGAGTTGAATATCGTCGGACTCAGTTAATTGGAGAGTATTAACTTATAAGGGATAAGCAAACACGCTTTCATTGTTGGCAGCGTTGCCTTGGAGATATGCTTTTGCTGGAGACGCTGCTTCGAATCGAGAGAAAACGCCAGCATGCAACAGCTGCATACCCCCCGACCACCCCTACCGTACGGGGAAGATAGAAGTAAGAGCAAGGAAGAGAGAAAAGAGCCTATCCAGGGATTTCTGGGAAGCTACCGATAGAACTAATTAGTGGATAATGGAGATTTGCATTCTCTCACTCCGTCCGCTTTTTGGGGGGCTTTTGGGGGCCCCACCCGCCTTTTACTCTGTAATTACAAACCTGCGAGGATCGGGAGTAATTAACAGGGGAATTAAAGAGAAGGGACAAACAACGCAGGGTCTTTTCGTCATCGTTGTCTTTGAACTGCCGCTTTTCATCCGCTCTCTCTTCTTCCATCCGCCATTGGATGGGTTTTGTGCAGAATAAGTCGCTTTA----TCTCTCTCTCCCTTCCTCGCTTTAATTAAAACAGAAAAATTCGGAAAAGTGCCGAGCTAATCTATGAAAGAATAATAGATGTTGTCCTAAGGGAAGGAGCTGCCGACACTGAGATACCATCGCCCAACCCCCTTCTACCTGTTCCTTTCTCTTGGTGGAAGGGGAGAGAAAAAAAAATGCAAGCGGAAGGCCTACCTTTTCCAAAGGATAAACACCACTTTTCTCGATAAGGCTCCTATTTTTGTTCACGAAGGCTTGACGGCCTTTTAAATGATGATGTTTTGCCTAGATTTGAGCCACGTTCTTTTGAACGCACAATAAAAACCGCCCAAAGCTGGAGTTAAGAGCGAGGAGACTTCTGGACACGGTTTGCGTCCTGGAGGATTATTCGGGGCACTCAGAGTAACAGTGCCTTGCTGAGGAAGAATCGTTACGAGATTCGACTCGATGATTGATTCAAGACCGAATGAATTCTAAAGAGAAAAA--AATGAGTGTTTTCTTTTAGAAGAGTCTTACCACGTGAACTGGTTGTCTTTGA-------------------------
Nbarri_eyed_ClayCave_G2082 CAGGTTTTTCTGCGGAACAAAGTGTCCCGGACTTAAGCTGATGGTTGTAGGATTTTGCTTCGACGAGTCGATCCCAGTTTTAAAATTCCATCGGAAGAGTTTTTCTAATCGGCGATGTTTGTGCAGAGCTCATCCTTTTGCAAATATCCCCCCTGCGTAGAACACCCCTCGCTTTCCCAAGCGATAGTTACGTGGCGGGGGATTTTATTGCATCGCTGAAGAGAGTA-GGGGGGCGTTAAGCTCAGGTAAAACCTTTGGTGCGATGATAGAAAAGAGTTGAATATCGTCGGACTCAGTTAATTGGAGAGTATTAACTTATAAGGGATAAGCAAACACGCTTTCATTGTTGGCAGCGTTGCCTTGGAGATATGCTTTTGCTGGAGACGCTGCTTCGAATCGAGAGAAAACGCCAGCATGCAACAGCTGCATACCCCCCGACCACCCCTACCGTACGGGGAAGATAGAAGTAAGAGCAAGGAAGAGAGAAAAGAGCCTATCCAGGGATTTCTGGGAAGCTACCGATAGAACTAATTAGTGGATAATGGAGATTTGCATTCTCTCACTCCGTCCGCTTTTTGGGGGGCTTTTGGGGGCCCCACCCGCCTTTTACTCTGTAATTACAAACCTGCGAGGATCGGGAGTAATTAACAGGGGAATTAAAGAGAAGGGACAAACAACGCAGGGTCTTTTCGTCATCGTTGTCTTTGAACTGCCGCTTTTCATCCGCTCTCTCTTCTTCCATCCGCCATTGGATGGGTTTTGTGCAGAATAAGTCGCTTTATCTCTCTCTCTCTCCCTTCCTCGCTTTAATTAAAACAGAAAAATTCGGAAAAGTGCCGAGCTAATCTATGAAAGAATAATAGATGTTGTCCTAAGGGAAGGAGCTGCCGACACTGAGATACCATCGCCCAACCCCCTTCTACCTGTTCCTTTCTCTTGGTGGAAAGGGAGAGAAAAAAA--TGCAAGCGGAAGGCCTACCTTTTCCAAAGGATAAACACCACTTTTCTCGATAAGGCTCCTATTTTTGTTCACGAAGGCTTGACGGCCTTTTAAATGATGATGTTTTGCCTAGATTTGAGCCACGTTCTTTTGAACGCACAATAAAAACCGCCCAAAGCTGGAGTTAAGAGCGAAGAGACTTCTGGACACGGTTTGCGTCCTGGAGGATTCTTCGGGGCGCTCAGAGTAACAGTGCCTTGCTGAGGAAGAATCATTAAGAGATTCGACTCGATGATTGATTCAAGACCGAATGAATTCTAAAGAGAGAAAAAAGAGTGTGTTTTATTTTAGAAGAGTCTTACCACGTGAACTGGTTGTCTTTGAGTTATGGTCAATG------------
Nbarrowsi_Gregorys_N270 ------------------------------------GCTGATGGTTGTAGGATTTTGCTTCGACGAGTCGATCCCAGTTTTAAAATTCCATCGGAAGAGTTTTTCTAATCGGCGATGTTTGTGCAGAGCTCATCCTTTTGCAAATATCCCCCCTGCGTAGAACACCCCTCGCTTTCCCAAGCGATAGTTACGTGGCGGGGGATTTTATTGCATCGCTGAAGAGGGTAGGGGGGGTGTTAAGCTCAGGTAAAACCTTTGGTGCGATGATAGAAAAGAGTTGAATATCGTCGGACTCAGTTAATTGGAGAGTATTAACTTATAAGGGATAAGCAAACACGCTTTCATTGTTGGCAGCGTTGCCTTGGAGATATGCTTTTGCTGGAGACGCTGCTTCGAATCGAGAGAAAACGCCAGCATGCAACAGCTGCATACCCCCCGACCACCCCTACCGTACGGGGAAGATAGAAGTAAGAGCAAGGAAGAGAGAAAAGAGCCTATCCAGGGATTTCTGGGAAGCTACCGATAGAACTAATTAGTGGATAATGGAGATTTGCATTCTCTCACTCCGTCCGCTTTTT-GGGGGCTTTTGGGGGCCCCACCCGCCTTTTACTCTGTAATTACAAACCTGCGAGGATCGGGAGTAATTAACAGGGGAATTAAAGAGAAGGGACAAACAACGCAGGGTCTTTTCGTCATCGTTGTCTTTGAACTGCCGCTTTTCATCCGCTCTCTCTTCTTCCATCCGCCATTGGATGGGTTTTGTGCAGAATAAGTCGCTTTATCTCTCTCTCTCTCCCTTCCTCGCTTTAATTAAAACAGAAAAATTCGGAAAAGTGCCGAGCTAATCTATGAAAGAATAATAGATGTTGTCCTAAGGGAAGGAGCTGCCGACACTGAGATACCATCGCCCAACCCCCTTCTACCTGTTCCTTTCTCTTGGTGGAAGGGGAGAG-AAAAAAAATGCAAGCGGAAGGCCTACCTTTTCCAAAGGATAAACACCACTTTTCTCGATAAGGCTCCTATTTTTGTTCACGAAGGCTTGACGGCCTTTTAAATGATGATGTTTTGCCTAGATTTGAGCCACGTTCTTTTGAACGCACAATAAAAACCGCCCAAAGCTGGAGTTAAGAGCGAGGAGACTTCTGGACACGGTTTGCGTCCTGGAGGATTATTCGGGGCACTCAGAGTAACAGTGCCTTGCTGAGGAAGAATCATTACGAGATTCGACTCGATGATTGATTCAAGACCGAATGAATTCTAAAGAGAGAAAAAAGAGAGTGTTTTCTTTTAGAAGAGTCTTACCACGTGAACTGGTTGTCTTTGAGTTATGGTCAATGTGATTTTAAATC
Nbarrowsi_Tuckaleechee_N360 --------------------------------------------------------------------------------------------------------------------GTTTGTGCAGAGCTCATCCTTTTGCAAATATCCCCCCTGCGTAGAACACCCCTCGCTTTCCCAAGCGATAGTTACGTGGCGGGGGATTTTATTGCATCGCTGAAGAGGGTAGGGGGGGTGTTAAGCTCAGGTAAAACCTTTGGTGCGATGATAGAAAAGAGTTGAATATCGTCGGACTCAGTTAATTGGAGAGTATTAACTTATAAGGGATAAGCAAACACGCTTTCATTGTTGGCAGCGTTGCCTTGGAGATATGCTTTTGCTGGAGACGCTGCTTCGAATCGAGAGAAAACGCCAGCATGCAACAGCTGCATACCCCCCGACCACCCCTACCGTACGGGGAAGATAGAAGTAAGAGCAAGGAAGAGAGAAAAGAGCCTATCCAGGGATTTCTGGGAAGCTACCGATAGAACTAATTAGTGGATAATGGAGATTTGCATTCTCTCACTCCGTCCGCTTTTT-GGGGGCTTTTGGGGGCCCCACCCGCCTTTTACTCTGTAATTACAAACCTGCGAGGATCGGGAGTAATTAACAGGGGAATTAAAGAGAAGGGACAAACAACGCAGGGTCTTTTCGTCATCGTTGTCTTTGAACTGCCGCTTTTCATCCGCTCTCTCTTCTTCCATCCGCCATTGGATGGGTTTTGTGCAGAATAAGTCGCTTTATCTCTCTCTCTCTCCCTTCCTCGCTTTAATTAAAACAGAAAAATTCGGAAAAGTGCCGAGCTAATCTATGAAAGAATAATAGATGTTGTCCTAAGGGAAGGAGCTGCCGACACTGAGATACCATCGCCCAACCCCCTTCTACCTGTTCCTTTCTCTTGGTGGAAGGGAAGAGAAAAAAAAATGCAAGCGGAAGGCCTACCTTTTCCAAAGGATAAACACCACTTTTCTCGATAAGGCTCCTATTTTTGTTCACGAAGGCTTGACGGCCTTTTAAATGATGATGTTTTGCCTAGATTTGAGCCACGTTCTTTTGAACGCACAATAAAAACCGCCCAAAGCTGGAGTTAAGAGCGAGGAGACTTCTGGACACGGTTTGCGTCCTGGAGGATTATTCGGGGCACTCAGAGTAACAGTGCCTTGCTGAGGAAGAATCATTACGAGATTCGACTCGATGATTGATTCAAGACCGAATGAATTCTAAAGAGAGAAAAAAGAGAGTGTTTTCTTTTAGAAGAGTCTTACCACGTGAACTGGTTGTCTTTGAGTTATGGTCAATGTGATTTTAAATC
Nbishopi_DryFalls_N150 -----------------------------------AGCTGATGGTTGTAGGATTTTGCTTCGACGAGTCGATCCCAGTTTTAAAATTCCATCGGAAGAGTTTTTCTAATCGGCGATGTTTGTGCAGAGCTCATCCTTTTGCAAATATCCCCCCTGCGTAGAACACCCCTCGCTTTCCCAAGCGATAGTTACGTGGCGGGGGATTTTATTGCATCGCTGAAGAAGGTAGGGGGGGTGTTAAGCTCAGGTAAAACCTTTGGTGCGATGATAGAAAAGAGTTGAATATCGTCGGACTCAGTTAATTGGAGAGTATTAACTTATAAGGGATAAGCAAACACGCTTTCATTGTTGGCAGCGTTGCCTTGGAGATATGCTTTTGCTGGAGACGCTGCTTCGAATCGAGAGAAAACGCCAGCATGCAACAGCTGCATACCCCCCGACCACCCCTACCGTACGGGGAAGATAGAAGTAAGAGCAAGGAAGAGAGAAAAGAGCCTATCCAGGGATTTCTGGGAAGCTACCGATAGAACTAATTAGTGGATAATGGAGATTTGCATTCTCTCACTCCGTCCGCTTTTTGGGGGGCTTTTGGGGGCCCCACCCGCCTTTTACTCTGTAATTACAAACCTGCGAGGATCGGGAGTAATTAACAGGGGAATTAAAGAGAAGGGACAAACAACGCAGGGTCTTTTCGTCATCGTTGTCTTTGAACTGCCGCTTTTCATCCGCTCTCTCTTCTTCCATCCGCCATTGGATGGGTTTTGTGCAGAATAAGTCGCTTTATCTCTCTCTCTCTCCCTTCCTCGCTTTAATTAAAACAGAAAAATTCGGAAAAGTGCCGAGCTAATCTATGAAAGAATAATAGATGTTGTCCTAAGGGAAGGAGCTGCCGACACTGAGATACCATCGCCCAACCCCCTTCTACCTGTTCCTTTCTCTTGGTGGAAGGGGAGAGAAAAAAAAATGCAAGCGGAAGGCCTACCTTTTCCAAAGGATAAACACCACTTTTCTCGATAAGGCTCCTATTTTTGTTCACGAAGGCTTGACGGCCTTTTAAATGATGATGTTTTGCCTAGATTTGAGCCACGTTCTTTTGAACGCACAATAAAAACCGCCCAAAGCTGGAGTTAAGAGCGAGGAGACTTCTGGACACGGTTTGCGTCCTGGAGGATTATTCGGGGCACTCAGAGTAACAGTGCCTTGCTGAGGAAGAATCATTACGAGATTCGACTCGATGATTGATTCAAGACCGAATGAATTCTAAAGAGAAAAA-AAGAGATTGTTTTCTTTTAGAAGAGTCTTACCACGTGAACTGGTTGTCTTTGAGTTATGGTCAATGTGATTTTAAATC
Nbishopi_PoleCr_Chattooga_N885 ----------------------------------------------------------------------------------------------------------AATCGGCGATGTTTGTGCAGAGCTCATCCTTTTGCAAATATCCCCCCTGCGTAGAACACCCCTCGCTTTCCCAAGCGATAGTTACGTGGCGGGGGATTTTATTGCATCGCTGAAGAAGGTAGGGGGGGTGTTAAGCTCAGGTAAAACCTTTGGTGCGATGATAGAAAAGAGTTGAATATCGTCGGACTCAGTTAATTGGAGAGTATTAACTTATAAGGGATAAGCAAACACGCTTTCATTGTTGGCAGCGTTGCCTTGGAGATATGCTTTTGCTGGAGACGCTGCTTCGAATCGAGAGAAAACGCCAGCATGCAACAGCTGCATACCCCCCGACCACCCCTACCGTACGGGGAAGATAGAAGTAAGAGCAAGGAAGAGAGAAAAGAGCCTATCCAGGGATTTCTGGGAAGCTACCGATAGAACTAATTAGTGGATAATGGAGATTTGCATTCTCTCACTCCGTCCGCTTTTTGGGGGGCTTTTGGGGGCCCCACCCGCCTTTTACTCTGTAATTACAAACCTGCGAGGATCGGGAGTAATTAACAGGGGAATTAAAGAGAAGGGACAAACAACGCAGGGTCTTTTCGTCATCGTTGTCTTTGAACTGCCGCTTTTCATCCGCTCTCTCTTCTTCCATCCGCCATTGGATGGGTTTTGTGCAGAATAAGTCGCTTTATCTCTCTCTCTCTCCCTTCCTCGCTTTAATTAAAACAGAAAAATTCGGAAAAGTGCCGAGCTAATCTATGAAAGAATAATAGATGTTGTCCTAAGGGAAGGAGCTGCCGACACTGAGATACCATCGCCCAACCCCCTTCTACCTGTTCCTTTCTCTTGGTGGAAGGGGAGAGAAAAAAAAATGCAAGCGGAAGGCCTACCTTTTCCAAAGGATAAACACCACTTTTCTCGATAAGGCTCCTATTTTTGTTCACGAAGGCTTGACGGCCTTTTAAATGATGATGTTTTGCCTAGATTTGAGCCACGTTCTTTTGAACGCACAATAAAAACCGCCCAAAGCTGGAGTTAAGAGCGAGGAGACTTCTGGACACGGTTTGCGTCCTGTAGGATTATTCGGGGCAC------------------------------------------------------------------------------------------------------------------------------------------------------------------------
Nbishopi_StandingIndian_N131 -----------------------------------------------------------------------------TTTTAAAATTCCATCGGAAGAGTTTTTCTAATCGGCTATGTTTGTGCAGAGCTCATCCTTTTGCAAATATCCCCCCTGCGTAGAACACCCCTCGCTTTCCCAAGCGATAGTTACGTGGCGGGGGATTTTATTGCATCGCTGAAGAAGGTAGGGGGGGTGTTAAGCTCAGGTAAAACCTTTGGTGCGATGATAGAAAAGAGTTGAATATCGTCGGACTCAGTTAATTGGAGAGTATTAACTTATAAGGGATAAGCAAACACGCTTTCATTGTTGGCAGCGTTGCCTTGGAGATATGCTTTTGCTGGAGACGCTGCTTCGAATCGAGAGAAAACGCCAGCATGCAACAGCTGCATACCCCCCGACCACCCCTACCGTACGGGGAAGATAGAAGTAAGAGCAAGGAAGAGAGAAAAGAGCCTATCCAGGGATTTCTGGGAAGCTACCGATAGAACTAATTAGTGGATAATGGAGATTTGCATTCTCTCACTCCGTCCGCTTTTTGGGGGGCTTTTGGGGGCCCCACCCGCCTTTTACTCTGTAATTACAAACCTGCGAGGATCGGGAGTAATTAACAGGGGAATTAAAGAGAAGGGACAAACAACGCAGGGTCTTTTCGTCATCGTTGTCTTTGAACTGCCGCTTTTCATCCGCTCTCTCTTCTTCCATCCGCCATTGGATGGGTTTTGTGCAGAATAAGTCGCTTTATCTCTCTCTCTCTCCCTTCCTCGCTTTAATTAAAACAGAAAAATTCGGAAAAGTGCCGAGCTAATCTATGAAAGAATAATAGATGTTGTCCTAAGGGAAGGAGCTGCCGACACTGAGATACCATCGCCCAACCCCCTTCTACCTGTTCCTTTCTCTTGGTGGAAGGGGAGAGAAAAAAAAATGCAAGCGGAAGGCCTACCTTTTCCAAAGGATAAACACCACTTTTCTCGATAAGGCTCCTATTTTTGTTCACGAAGGCTTGACGGCCTTTTAAATGATGATGTTTTGCCTAGATTTGAGCCACGTTCTTTTGAACGCACAATAAAAACCGCCCAAAGCTGGAGTTAAGAGCGAGGAGACTTCTGGACACGGTTTGCGTCCTGGAGGATTATTCGGGGCACTCAGAGTAACAGTGCCTTGCTGAGGAAGAATCATTACGAGATTCGACTCGATGATTGATTCAAGACCGAATGAATTCTAAAGAGAAAAA-AAGAGATTGTTTTCTTTTAGAAGAGTCTTACCACGTGAACTGGTTGTCTTTGAGTTATGGTCAATGTGATTTTAAATC
Nbrimleyi_NewberryCr_N984 CAGGTTTTTCTGCGGAACAAAGTGTCCCGGACTTAAGCTGATGGTTGTAGGATTTTGCTTCGACGAGTCGATCCCAGTTTTAAAATTCCATCGGAAGAGTTTTTCTAATCGGCGATGTTTGTGCAGAGCTCATCCTTTTGCAAATATCCCCCCTGCGTAGAACACCCCTCGCTTTCCCAAGCGATAGTTACGTGGCGGGGGATTTTATTGCATCGCTGAAGAGGGTA-GGGGGGCGTTAAGCTCAGGTAAAACCTTTGGTGCGATGATAGAAAAGAGTTGAATATCGTCGGACTCAGTTAATTGGAGAGTATTAACTTATAAGGGATAAGCAAACACGCTTTCATTGTTGGCAGCGTTGCCTTGGAGATATGCTTTTGCTGGAGACGCTGCTTCGAATCGAGAGAAAACGCCAGCATGCAACAGCTGCATACCCCCCGACCACCCTTACCGTACGGGGAAGATAGAAGTAAGAGCAAGGAAGAGAGAAAAGAGCCTATCCAGGGATTTCTGGGAAGCTACCGATAGAACTAATTAGTGGATAATGGAGATTTGCATTCTCTCACTCCGTCCGCTTTTTGGGGGGCTTTTGGGGGCCCCACCCGCCTTTTACTCTGTAATTACAAACCTGCGAGGATCGGGAGTAATTAACAGGGGAATTAAAGAGAAGGGACAAACAACGCAGGGTCTTTTCGTCATCGTTGTCTTTGAACTGCCGCTTTTCATCCGTTCTCTCTTCTTCCATCCGCCATTGGATGGGTTTTGTGCAGAATAAGTCGCTTTATCTCTCTCTCTCTCCCTTCCTCGCTTTAATTAAAACAGAAAAATTCGGAAAAGTGCCGAGCTAATCTATGAAAGAATAATAGATGTTGTCCTAAGGGAAGGAGCTGCCGACACTGAGATACCATCGCCCAACCCCCTTCTACCTGTTCCTTTCTCTTGGTGGAAGGGGAGAG-AAAAAAAATGCAAGCGGAAGGCCTACCTTTTCCAAAGGATAAACACCACTTTTCTCGATAAGGTTCCTATTTTTGTTCACGAAGGCTTGACGGCCTTTTAAATGATGATGTTTTGCCTAGATTTCAGCCACGTTCTTTTGAACGCACAATAAAAACCGCCCAAAGCTGGAGTTAAGAGCGAAGAGACTTCTGGACACGGTTTGCGTCCTGGAGGATTATTCGGGGCACTCTGAGTAACAGTGCCTTGCTGAGGAAGAATCATTAAGAGATTCGGCTCGATGATTGATTCAAGACCGAATGAATTCTAAAGAGAAAAAAAAGAGTGTGTTTTCTTTTAGAAGAGTCTTACCACGTGAACTGGTTGTCTTTGAGATATGGTCAATGT-----------
Nbrimleyi_RumblingBald_N241 CAGGTTTTTCTGCGGAACAAAGTGTCCCGGACTTAAGCTGATGGTTGTAGGATTTTGCTTCGACGAGTCGATCCCAGTTTTAAAATTCCATCGGAAGAGTTTTTCTAATCGGCGATGTTTGTGCAGAGCTCATCCTTTTGCAAATATCCCCCCTGCGTAGAACACCCCTCGCTTTCCCAAGCGATAGTTACGTGGCGGGGGATTTTATTGCATCGCTGAAGAGGGTA-GGGGGGCGTTAAGCTCAGGTAAAACCTTTGGTGCGATGATAGAAAAGAGTTGAATATCGTCGGACTCAGTTAATTGGAGAGTATTAACTTATAAGGGATAAGCAAACACGCTTTCATTGTTGGCAGCGTTGCCTTGGAGATATGCTTTTGCTGGAGACGCTGCTTCGAATCGAGAGAAAACGCCAGCATGCAACAGCTGCATACCCCCCGACCACCCTTACCGTACGGGGAAGATAGAAGTAAGAGCAAGGAAGAGAGAAAAGAGCCTATCCAGGGATTTCTGGGAAGCTACCGATAGAACTAATTAGTGGATAATGGAGATTTGCATTCTCTCACTCCGTCCGCTTTTTGGGGGGCTTTTGGGGGCCCCACCCGCCTTTTACTCTGTAATTACAAACCTGCGAGGATCGGGAGTAATTAACAGGGGAATTAAAGAGAAGGGACAAACAACGCAGGGTCTTTTCGTCATCGTTGTCTTTGAACTGCCGCTTTTCATCCGTTCTCTCTTCTTCCATCCGCCATTGGATGGGTTTTGTGCAGAATAAGTCGCTTTATCTCTCTCTCTCTCCCTTCCTCGCTTTAATTAAAACAGAAAAATTCGGAAAAGTGCCGAGCTAATCTATGAAAGAATAATAGATGTTGTCCTAAGGGAAGGAGCTGCCGACACTGAGATACCATCGCCCAACCCCCTTCTACCTGTTCCTTTCTCTTGGTGGAAGGGGAGAG-AAAAAAAATGCAAGCGGAAGGCCTACCTTTTCCAAAGGATAAACACCACTTTTCTCGATAAGGCTCCTATTTTTGTTCACGAAGGCTTGACGGCCTTTTAAATGATGATGTTTTGCCTAGATTTGAGCCACGTTCTTTTGAACGCACAATAAAAACCGCCCAAAGCTGGAGTTAAGAGCGAAGAGACTTCTGGACACGGTTTGCGTCCTGGAGGATTATTCGGGGCACTCTGAGTAACAGTGCCTTGCTGAGGAAGAATCATTAAGAGATTCGGCTCGATGATTGATTCAAGACAGAATGAATTCTAAAGAGAAATAAAAAAGAGTGTTTTCTTTTAGAAGAGTCTTACCACGTGAACTGGTTGTCTTTGAGTTATGGTCAATGTGATTTTGAATC
Ncanei_Egypt_N958 ---------------------------------------------------------CTTCGACGAGTCGATCCCAGTTTTAAAATTCCATCGGAAGAGTTTTTCTAATCGGCGATGTTTGTGCAGAGCTCATCCTTTTGCAAATATCCCCCCTGCGTAGAACACCCCTCGCTTTCCCAAGCGATAGTTACGTGGCGGGGGATTTTATTGCATCGCTGAAGAGGGTA-GGGGGGCGTTAAGCTCAGGTAAAACCTTTGGTGCGATGATAGAAAAGAGTTGAATATCGTCGGACTCAGTTAATTGGAGAGTATTAACTTATAAGGGATAAGCAAACACGCTTTCATTGTTGGCAGCGTTGCCTTGGAGATATGCTTTTGCTGGAGACGCTGCTTCGAATCGAGAGAAAACGCCGGCATGCAACAGCTGCATACCCCCCGACCACCCCTACCGTACGGGGAAGATAGAAGTAAGAGCAAGGAAGAGAGAAAAGAGCCTATCCAGGGATTTCTGGGAAGCTACCGATAGAACTAATTAGTGGATAATGGAGATTTGCATTCTCTCACTCCGTCCGCTTTTTGGGGGGCTTTTGGGGGCCCCACCCGCCTTTTACTCTGTAATTACAAACCTGCGAGGATCGGGAGTAATTAACAGGGGAATTAAAGAGAAGGGACAAACAACGCAGGGTCTTTTCGTCATCGTTGTCTTTGAACTGCCGCTTTTCATCCGTTCTCTCTTCTTCCATCCGCCATTGGATGGGTTTTGTGCAGAATAAGTCGCTTTATCTCTCTCTCTCTCCCTTCCTCGCTTTAATTAAAACAGAAAAATTCGGAAAAGTGCCGAGCTAATCTATGAAAGAATAATAGATGTTGTCCTAAGGGAAGGAGCTGCCGACACTGAGATACCATCG-------CCCTTCTACCTGTTCCTTTCTCTTGGTGGAAGGGGAGAGAAAAAAAAATGCAAGCGGAAGGCCTACCTTTTCCAAAGGATAAACACCACTTTTCTCGATAAGGCTCCTATTTTTGTTCACGAAGGC--------CTTTTAAATGATGATGTTTTGCCTAGATTTGAGCCACCTTCTTTTGAACGCACAATAAAAACCGCTCAAAGCTGG-------AGCGAAGAGACTTCTGGACACGGTTTGCGTCC--------------------------------------------------------------------------------------------------------------------------------------------------------------------------------------------
Ncarolinensis_Grandfather_N218 CAGGTTTTTCTGCGGAACAAAGTGTCCCGGACTTAAGCTGATGGTTGTAGGATTTTGCTTCGACGAGTCGATCCCAGTTTTAAAATTCCATCGGAAGAGTTTTTCTAATCGGCGATGTTTGTGCAGAGCTCATCCTTTTGCAAATATCCCCCCTGCGTAGAACACCCCTCGCTTTCCCAAGCGATAGTTACGTGGCGGAGGATTTTATTGCATCGCTGAAGAGGGTA-GGGGGGCGTTAAGCTCAGGTAAAACCTTTGGTGCGATGATAGAAAAGAGTTGAATATCGTCGGACTCAGTTAATTGGAGAGTATTAACTTATAAGGGATAAGCAAACACGCTTTCATTGTTGGCAGCGTTGCCTTGGAGATATGCTTTTGCTGGAGACGCTGCTTCGAATCGAGAGAAAACGCCAGCATGCAACAGCTGCATACCCCCCGACCACCCCTACCGTACGGGGAAGATAGAAGTAAGAGCAAGGAAGAGAGAAAAGAGCCTATCCAGGGATTTCTGGGAAGCTACCGATAGAACTAATTAGTGGATAATGGAGATTTGCATTCTCTCACTCCGTCCGCTTTTTGGGGGGCTTTTGGGGGCCCCACCCGCCTTTTACTCTGTAATTACAAACCTGCGAGGATCGGGAGTAATTAACAGGGGAATTAAAGAGAAGGGACAAACAACGCAGGGTCTTTTCGTCATCGTTGTCTTTGAACTGCCGCTTTTCATCCGCTCTCTCTTCTTCCATCCGCCATTGGATGGGTTTTGTGCAGAATAAGTCGCTTTATCTCTCTCTCTCTCCCTTCCTCGCTTTAATTAAAACAGAAAAATTCGGAAAAGTGCCGAGCTAATCTATGAAAGAATAATAGATGTTGTCCTAAGGGAAGGAGCTGCCGACACTGAGATACCATCGCCCAACCCCCTTCTACCTGTTCCTTTCTCTTGGTGGAAAGGGAGAGAAAAAAA--TGCAAGCGGAAGGCCTACCTTTTCCAAAGGATAAACACCACTTTTCTCGATAAGGCTCCTATTTTTGTTCACGAAGGCTTGACGGCCTTTTAAATGATGATGTTCTGCCTAGATTTGAGCCACGTTCTTTTGAACGCACAATAAAAACCACCCAAAGCTGGAGTTAAGAGCGAAGAGACTTCTGGACACGGTTTGCGTCCTGGAGGATTATTCGGGGCACACAGAGTAACAGTGCCTTGCTGAGGAAGAATCATTAAGAGATTCGACTCGATGATTGATTCAAGACCGAATGAATTCTAAAGAGAAAAAAAAGAGTGTGTTTTCTTTTAGAAGAGTCTTACCACGTGAACTGGTTGTCTTTGA-------------------------
Ncarolinensis_LinvilleCaverns_N227 -------------------------------------------------------------------------------------------------------------------------------------------------------------------------------------------------------------------------------------------------------------------------------------------------------------------------------------------------------------------------------------------------------------------------GCCAGCATGCAACAGCTGCATACCCCCCGACCACCCCTACCGTACGGGGAAGATGGAAGTAAGAGCAAGGAAGAGAGAAAAGAGCCTATCCAGGGATTTCTGGGAAGCTACCGATAGAACTAATTAGTGGATAATGGAGATTTGCATTCTCTCACTCCGTCCGCTTTTTGGGGGGCTTTTGGGGGCCCCACCCGCCTTTTACTCTGTAATTACAAACCTGCGAGGATCGGGAGTAATTAACAGGGGAATTAAAGAGAAGGGACAAACAACGCAGGGTCTTTTCGTCATCGTTGTCTTTGAACTGCCGCTTTTCATCCGCTCTCTCTTCTTCCATCCGCCATTGGATGGGTTTTGTGCAGAATAAGTCGCTTTATCTCTCTCTCTCTCCCTTCCTCGCTTTAATTAAAACAGAAAAATTCGGAAAAGTGCCGAGCTAATCTATGAAAGAATAATAGATGTTGTCCTAAGGGAAGGAGCTGCCGACACTGAGATACCATCGCCCAACCCCCTTCTACCTGTTCCTTTCTCTTGGTGGAAAGGGAGAGAAAAAAA--TGCAAGCGGAAGGCCTACCTTTTCCAAAGGATAAACACCACTTTTCTCGATAAGGCTCCTATTTTTGTTCACGAAGGC----------------------------------------------------------------------------------------------------------------------------------------------------------------------------------------------------------------------------------------------------------------------------------------------------------------------
Ncarteri_English_N031 CAGGTTTTTCTGCGGAACAAAGTGTCCCGGACTTAAGCTGATGGTTGTAGGATTTTGCTTCGACGAGTCGATCCCAGTTTTAAAATTCCATCGGAAGAGTTTTTCTAATCGGCGATGTTTGTGCAGAGCTCATCCTTTTGCAAATATCCCCCCTGCGTAGAACACCCCTCGCTTTCCCAAGCGATAGTTACGTGGCGGGGGATTTTATTGCATCGTTGAAGAGGGTAGGGGGGGTGTTAAGCTCAGGTAAAACCTTTGGTGCGATGATAGAAAAGAGTTGAATATCGTCGGACTCAGTTAATTGGAGAGTATTAACTTATAAGGGATAAGCAAACACGCTTTCATTGTTGGCAGCGTTGCCTTGGAGATATGCTTTTGCTGGAGACGCTGCTTCGAATCGAGAGAAAACGCCAGCATGCAACAGCTGCATACCCCCCGACCACCCCTACCGTACGGGGAAGATAGAAGTAAGAGCAAGGAAGAGAGAAAAGAGCCTATCCAGGGATTTCTGGGAAGCTACCGATAGAACTAATTAGTGGATAATGGAGATTTGCATTCTCTCACTCCGTCCGCTTTTTGGGGGGCTTTTGGGGGCCCCACCCGCCTTTTACTCTGTAATTACAAACCTGCGAGGATCGGGAGTAATTAACAGGGGAATTAAAGAGAAGGGACAAACAACGCAGGGTCTTTTCGTCATCGTTGTCTTTGAACTGCCGCTTTTCATCCGCTCTCTCTTCTTCCATCCGCCATTGGATGGGTTTTGTGCAGAATAAGTCGCTTTATCTCTCTCTCTCTCCCTTCCTCGCTTTAATTAAAACAGAAAAATTCGGAAAAGTGCCGAGCTAATCTATGAAAGAATAATAGATGTTGTCCTAAGGGAAGGAGCTGCCGACACTGAGATACCATCGCCCAACCCCCTTCTACCTGTTCCTTTCTCTTGGTGGAAGGGGAGAG-AAAAAAAATGCAAGCGGAAGGCCTACCTTTTCCAAAGGATAAACACCACTTTTCTCGATAAGGCTCCTATTTTTGTTCACGAAGGCTTGACGGCCTTTTAAATGATGATGTTTTGCCTAGATTTGAGCCACGTTCTTTTGAACGCACAATAAAAACCGCCCAAAGCTGGAGTTAAGAGCGAGGAGACTTCTGGACACGGTTTGCGTCCTGGAGGATTATTCGGGGCACTCAGAGTAACAGTGCCTTGCTGAGGAAGAATCATTACGAGATTCGACTCGATGATTGATTCAAGTCCGAATGAATTCTAAAGAGAAAAA--AGAGATTGTTTTCTTTTAGAAGAATCTTACCACGTGAACTGGTTGTCTTTGAGTTATGGTCAATGTGATTTTAAATC
Ncarteri_LaurelCave_nearTYPE_N0296 ---------------------------------------------------------------------------------------------GAAGAGTTTTTCTAATCGGCGATGTTTGTGCAGAGCTCATCCTTTTGCAAATATCCCCCCTGCGTAGAACACCCCTCGCTTTCCCAAGCGATAGTTACGTGGCGGGGGATTTTATTGCATCGCTGAAGAGTGTAGGGGGGGTGTTAAGCTCAGGTAAAACCTTTGGTGCGATGATAGAAAAGAGTTGAATATCGTTGGACTCAGTTAATTGGAGAGTATTAACTTATAAGGGATAAGCAAACACGCTTTCATTGTTGGCAGCGTTGCCTTGGAGATATGCTTTTGCTGGAGACGCTGCTTCGAATCGAGAGAAAACGCCAGCATGCAACAGCTGCATACCCCCCGACCACCCCTACCGTACGGGGAAGATAGAAGTAAGAGCAAGGAAGAGAGAAAAGAGCCTATCCAGGGATTTCTGGGAAGCTACCGATAGAACTAATTAGTGGATAATGGAGATTTGCATTCTCTCACTCCGTCCGCTTTTTGGGGGGCTTTTGGGGGCCCCACCCGCCTTTTACTCTGTAATTACAAACCTGCGAGGATCGGGAGTAATTAACAGGGGAATTAAAGAGAAGGGACAAACAACGCAGGGTCTTTTCGTCATCGTTGTCTTTGAACTGCCGCTTTTCATCCGCTCTCTCTTCTTCCATCCGCCATTGGATGGGTTTTGTGCAGAATAAGTCGCTTTATCTCTCTCTCTCTCCCTTCCTCGCTTTAATTAAAACAGAAAAATTCGGAAAAGTGCCGAGCTAATCTATGAAAGAATAATAGATGTTGTCCTAAGGGAAGGAGCTGCCGACACTGAGATACCATCGCCCAACCCCCTTCTACCTGTTCCTTTCTCTTGGTGGAAGGGGAGAGAAAAAAAAATGCAAGCGGAAGGCCTACCTTTTCCAAAGGATAAACACCACTTTTCTCGATAAGGCTCCTATTTTTGTTCACGAAGGCTTGACGGCCTTTTAAATGATGATGTTTTGCCTAGATTTGAGCCACGTTCTTTTGAACGCACAATAAAAACCGCCCAAAGCTGGAGTTAAGAGCGAGGAGACTTCTGGACACGGTTTGCGTCCTGGAGGATTATTCGGGGCACTCAGAGTAACAGTGCCTTGCTGAGGAAGAATCATTACGAGATGCGACTTAATGATTGATTCAAGTCCGAATGAATTCTAAAGAAGAAAA--AGAGATTGTTTTCTTTTAGAAGAATCTTACCACGTGAACTGGTTGTCTATGAGTTATGGTCAATGTGATTTTAAATC
Ncarteri_PilotMtn_G2185 CAGGTTTTTCTGCGGAACAAAGTGTCCCGGACTTAAGCTGATGGTTGTAGGATTTTGCTTCGACGAGTCGATCCCAGTTTTAAAATTCCATCGGAAGAGTTTTTCTAATCGGCGATGTTTGTGCAGAGCTCATCCTTTTGCAAATATCCCCCCTGCGTAGAACACCCCTCGCTTTCCCAAGCGATAGTTACGTGGCGGGGGATTTTATTGCATCGCTGAAGAGGGTGGGGGGAGTGTTAAGCTCAGGTAAAACCTTTGGTGCGATGATAGAAAAGAGTTGAATATCGTCGGACTCAGTTAATTGGAGAGTATTAACTTATAAGGGATAAGCAAACACGCTTTCATTGTTGGCAGCGTTGCCTTGGAGATATGCTTTTGCTGGAGACGCTGCTTCGAATCGAGAGAAAACGCCAGCATGCAACAGCTGCATACCCCCCGACCACCCCTACCGTACGGGGAAGATAGAAGTAAGAGCAAGGAAGAGAGAAAAGAGCCTATCCAGGGATTTCTGGGAAGCTACCGATAGAACTAATTAGTGGATAATGGAGATTTGCATTCTCTCACTCCGTCCGCTTTTTGGGGGGCTTTTGGGGGCCCCACCCGCCTTTTACTCTGCAATTACAAACCTGCGAGGATCGGGAGTAATTAACAGGGGAATTAAAGGGAAGGGACAAACAACGCAGGGTCTTTTCGTCATCGTTGTCTTTGAACTGCCGCTTTTCATCCGCTCTCTCTTCTTCCATCCGCCATT-GATGGATTTTGTGCAGAATAAGTCGCTTTATCTCTCTCTCTCTCCCTTCCTCGCTTTAATTAAAACAGAAAAATTCGGAAAAGTGCCGAGCTAATCTATGAAAGAATAATAGATGTTGTCCTAAGGGAAGGAGCTGCCGACACTGAGATACCATCGCCCAACCCCCTTCTACCTGTTCCTTTCTCTTGGTGGAAGGGGAGAG-AAAAAAAATGCAAGCGGAAGGCCTACCTTTTCCAAAGGATAAACACCACTTTTCTCGATAAGGCTCCTATTTTTGTTCACGAAGGCTTGACGGCCTTTTAAATGATGATGTTTTGCCTAGATTTGAGCCACGTTCTTTTGAACGCACAATAAAAACCGCCCAAAGCTGGAGTTAAGAGCGAGGAGACTTCTGGACACGGTTTGCGTCCTGGAGGATTATTCGGGGCACTCAGAGTAACAGTGCCTTGCTGAGGAAGAATCATTACGAGATTCGACTAGATGATTGATTCAAGTCCGAATGAATTCTAAAGAGAAAAAAAAGAGATTGTTTTCTTTTAGAAGAATCTTACCACGTGAACTGGTTGTGTTTGAGTTATGGTCAATGTGATTTTAAATC
Ncarteri_Pitchfork_N363 --------------------------------------------------GATTTTGCTTCGACGAGTCGATCCCAGTTTTAAAATTCCATCGGAAGAGTTTTTCTAATCGGCGATGTTTGTGCAGAGCTCATCCTTTTGCAAATATCCCCCCTGCGTAGAACACCCCTCGCTTTCCCAAGCGATAGTTACGTGGCGGGGGATTTTATTGCATCGCTGAAGAGGGTAGGAGGGGTGTTAAGCTCAGGTAAAACCTTTGGTGCGATGATAGAAAAGAGTTGAATATCGTCGGACTCAGTTAATTGGAGAGTATTAACTTATAAGGGATAAGCAAACACGCTTTCATTGTTGGCAGCGTTGCCTTGGAGATATGCTTTTGCTGGAGACGCTGCTTCGAATCGAGAGAAAACGCCAGCATGCAACAGCTGCATACCCCCCGACCACCCCTACCGTACGGGGAAGATAGAAGTAAGAGCAAGGAAGAGAGAAAAGAGCCTATCCAGGGATTTCTGGGAAGCTACCGATAGAACTAATTAGTGGATAATGGAGATTTGCATTCTCTCACTCCGTCCGCTTTTTGGGGGGCTTTTGGGGGACCCACCCGCCTTTTACTCTGTAATTACAAACCTGCGAGGATCGGGAGTAATTAACAGGGGAATTAAAGAGAAGGGACAAACAACGCAGGGTCTTTTCGTCATCGTTGTCTTTGAACTGCCGCTTTTCATCCGCTCTCTCTTCTTCCATCCGCCATTGGATGGGTTTTGTGCAGAATAAGTCGCTTTATCTCTCTCTCTCTCCCTTCCTCGCTTTAATTAAAACAGAAAAATTCGGAAAAGTGCCGAGCTAATCTATGAAAGAATAATAGATGTTGTCCTAAGGGAAGGAGCTGCCGACACTGAGATACCATCGCCCAACCCCCTTCTACCTGTTCCTTTCTCTTGGTGGAAGGGGAGAGAAAAAAAAATGCAAGCGGAAGGCCTACCTTTTCCAAAGGATAAACACCACTTTTCTCGATAAGGCTCCTATTTTTGTTCACGAAGGCTTGACGGCCTTTTAAATGATGATGTTTTGCCTAGATTTGAGCCACGTTCTTTTGAACGCACAATAAAAACCGCCCAAAGCTGGAGTTAAGAGCGAGGAGACTTCTGGACACGGTTTGCGTCCTGGAGGATTATTCGGGGCACTCAGAGTAACAGTGCCTTGCTGAGGAAGAATCATTACGAGATTCGACTCGATGATTGATTCAAGTCCGAATGAATTCTAAAGAGAAAAAA-AGAGATTGTTTTCTTTTTGAAGAATCTTACCACGTGAACTGGTTGTCC-----------------------------
Ncarteri_WeberCty_N1044 CAGGTTTTTCTGCGGAACAAAGTGTCCCGGACTTAAGCTGATGGTTGTAGGATTTTGCTTCGACGAGTCGATCCCAGTTTTAAAATTCCATCGGAAGAGTTTTTCTAATCGGCGATGTTTGTGCAGAGCTCATCCTTTTGCAAATATCCCCCCTGTGTAGAACACCCCTCGCTTTCCCAAGCGATAGTTACGTGGCGGGGGATTTTATTGCATCGTTGAAGAGGGTAGGGGGGGTGTTAAGCTCAGGTAAAACCTTTGGTGCGATGATAGAAAAGAGTTGAATATCGTCGGACTCAGTTAATTGGAGAGTATTAACTTATAAGGGATAAGCAAACACGCTTTCATTGTTGGCAGCGTTGCCTTGGAGATATGCTTTTGCTGGAGACGCTGCTTCGAATCGAGAGAAAACGCCAGCATGCAACAGCTGCATACCCCCCGACCACCCCTACCGTACGGGGAAGATAGAAGTAAGAGCAAGGAAGAGAGAAAAGAGCCTATCCAGGGATTTCTGGGAAGCTACCGATAGAACTAATTAGTGGATAATGGAGATTTGCATTCTCTCACTCCGTCCGCTTTTTGGGGGGCTTTTGGGGGCCCCACCCGCCTTTTACTCTGTAATTACAAACCTGCGAGGATCGGGAGTAATTAACAGGGGAATTAAAGAGAAGGGACAAACAACGCAGGGTCTTTTCGTCATCGTTGTCTTTGAACTGCCGCTTTTCATCCGCTCTCTCTTCTTCCATCCGCCATTGGATGGGTTTTGTGCAGAATAAGTCGCTTTATCTCTCTCTCTCTCCCTTCCTCGCTTTAATTAAAACAGAAAAATTCGGAAAAGTGCCGAGCTAATCTATGAAAGAATAATAGATGTTGTCCTAAGGGAAGGAGCTGCCGACACTGAGATACCATCGCCCAACCCCCTTCTACCTGTTCCTTTCTCTTGGTGGAAGGGGAGAGAAAAAAAAATGCAAGCGGAAGGCCTACCTTTTCCAAAGGATAAACACCACTTTTCTCGATAAGGCTCCTATTTTTGTTCACGAAGGCTTGACGGCCTTTTAAATGATGATGTTTTGCCTAGATTTGAGCCATGTTCTTTTGAACGCACAATAAAAACCGCCCAAAGCTGGAGTTAAGAGCGAGGAGACTTCTGGACACGGTTTGCGTCCTGGAGGATTATTCGGGGCACTCAGAGTAACAGTGCCTTGCTGAGGAAGAATCATTACGAGATTCGACTCGATGATTGATTCAAGTCCGAATGAATTCTAAAGAGAAAAAAAAGAGATTGTTTTCTTTTAGAAGAAT----------------------------------------------------
Ncarteri_div__RainbowCave_G2089 CAGGTTTTTCTGCGGAACAAAGTGTCCCGGACTTAAGCTGATGGTTGTAGGATTTTGCTTCGACGAGTCGATCCCAGTTTTAAAATTCCATCGGAAGAGTTTTTCTAATCGGCGATGTTTGTGCAGAGCTCATCCTTTTGCAAATATCCCCCCTGCGTAGAACACCCCTCGCTTTCCCATACGATAGTTACGTGGCGGGGGATTTTATTGCATCGCTGAAGAGGGTA-GGGGGGCGTTAAGCTCAGGTAAAACCTTTGGTGCGATGATAGAAAAGAGTTGAATATCGTCGGACTCAGTTAATTGGAGAGTATTAACTTATAAGGGATAAGCAAACACGCTTTCATTGTTGGCAGCGTTGCCTTGGAGATATGCTTTTGCTGGAGACGCTGCTTCGAATCGAGAGAAAACCCTAGCATGCAACAGCTGCATA-CCCCCGACCACCCCTACCGTACGGGGAAGATAGAAGTAAGAGCATGGAAGAGAGAAAAGAGCCTATCCAGGGATTTCTGGGAAGCTACCGATAGAACTAATTAGTGGATAATGGAGATTTGCATTCTCTCACTCCGTCCGCTTTTTGGGGGGCTTTTGGGGGCCCCACCCGCCTTTTACTCTGTAATTACAAACCTGCGAGGATCGGGAGTAATTAACAGGGGAATTAAAGAGAAGGGACAAACAACGCAGGGTCTTTTCGTCATCGTTGTCTTTGAACTGCCGCTTTTCATCCGCTCTCTCTTCTTCCATCCGCCATTGGATGGGTTTTGTGCAGAATAAGTCGCTTTATCTCTCTCTCTCTCCCTTCCTCGCTTTAATTAAAACAGAAAAATTCGGAAAAGTGCCGAGCTAATCTATGAAAGAATAATAGATGTTGTCCTAAGGGAAGGAGCTGCCGACACTGAGATACCATCGCCCAACCCCCTTCTACCTGTTCCTTTCTCTTGGTGGAAGGGGAGAGAAAAAAA--TGCAAGCGGAAGGCCTACCTTTTCCAAAGGATAAACACCACTTTTCTCGATAAGGCTCCTATTTTTGTTCACGAAGGCTTGACGGCCTTTTAAATGATGATGTTTTGCCTAGATTTGAGCCACGTTCTTTTGAACGCACAATAAAAACCGCCGAAAGCTGGAGTTAAGAGAGAAGAGACTTCTGGACACGGTTTGCGTCCTGGAGGATTATTCGGGGCAATCAGAGTAACAGTGCCTTGCTGAGGAAGAATCATTACGAGATTCAACTCGATGATTGATTCAAGATCGAATGAATTCTAAAGAGAAAAAAAAGAGTGTGTTTTCTTTTAGAA--------------------------------------------------------
Ncherokee_BallhootScar_N193 CAGGTTTTTCTGCGGAACAAAGTGTCCCGGACTTAAGCTGATGGTTGTAGGATTTTGCTTCGACGAGTCGATCCCAGTTTTAAAATTCCATCGGAAGAGTTTTTCTAATCGGCGATGTTTGTGCAGAGCTCATCCTTTTGCAAATATCCCCCCTGCGTAGAACACCCCTCGCTTTCCCAAGCGATAGTTACGTGGCGGGGGATTTTATTGCATCGCTGAAGAGGGTA-GGGGGGCGTTAAGCTCAGGTAAAACCTTTGGTGCGATGATAGAAAAGAGTTGAATATCGTCGGACTCAGTTAATTGGAGAGTATTAACTTATAAGGGATAAGCAAACACGCTTTCATTGTTGGCAGCGTTGCCTTGGAGATATGCTTTTGCTGGAGACGCTGCTTCGAATCGAGAGAAAACGCCAGCATGCAACAGCTGCATACCCCCCGACCACCCCTACCGTACGGGGAAGATAGAAGTAAGAGCAAGGAAGAGAGAAAAGAGCCTATCCAGGGATTTCTGGGAAGCTACCGATAGAACTAATTAGTGGATAATGGAGATTTGCATTCTCTCACTCCGTCCGCTTTTTGGGGGGCTTTTGGGGGCCCCACCCGCCTTTTACTCTGTAATTACAAACCTGCGAGGATCGGGAGTAATTAACAGGGGAATTAAAGAGAAGGGACAAACAACGCAGGGTCTTTTCGTCATCGTTGTCTTTGAACTGCCGCTTTTCATCCGCTCTCTCTTCTTCCATCCGCCATTGGATGGGTTTTGTGCAGAATAAGTCGCTTTATCTCTCTCTCTCTCCCTTCCTCGCTTTAATTAAAACAGAAAAATTCGGAAAAGTGCCGAGCTAATCTATGAAAGAATAATAGATGTTGTCCTAAGGGAAGGAGCTGCCGACACTGAGATACCATCGCCCAACCCCCTTCTACCTGTTCCTTTCTCTTGGTGGAAAGGGAGAGAAAAAAAAATGCAAGCGGAAGGCCTACCTTTTCCAAAGGATAAACACCACTTTTCTCGATAAGGCTCCTATTTTTGTTCACGAAGGCTTGACGGCCTTTTAAATGATGATGTTTTGCCTAGATTTGAGCCACGTTCTTTTGAACGCACAATAAAAACCGCCCAAAGCTGGAGTTAAGAGCGAAGAGACTTCTGGACACGGTTTGCGTCCTGGAGGATTATTCGGGGCACTCAGAGTAACAGTGCCTTGCTGAGGAAGAATCATTAAGAGATTCGACTCGATGATTGATTCAAGACCGAATGAATTCTAAAGAGAAAAAAAAGAGTGTGTTTTCTTTTAGAAGAGTCTTACCACGTGAACTGGTTGTCTTTGAGTTATGGTCAATGTGCTTTTGAATC
Ncherokee_BalsamMtn_N891 CAGGTTTTTCTGCGGAACAAAGTGTCCCGGACTTAAGCTGATGGTTGTAGGATTTTGCTTCGACGAGTCGATCCCAGTTTTAAAATTCCATCGGAAGAGTTTTTCTAATCGGTGATGTTTGTGCAGAGCTCATCCTTTTGCAAATATCCCCCCTGCGTAGAACACCCCTCGCTTTCCCAAGCGATAGTTACGTGGCGGGGGATTTTATTGCATCGCTGAAGAGGGTAGGGGGGGCGTTAAGCTCAGGTAAAACCTTGGGTGCGATGATAGAAAAGAGTTGAATATCGTCGGACTCAGTTAATTGGAGAGTATTAACTTATAAGGGATAAGCAAACACGCTTTCATTGTTGGCAGCGTTGCCTTGGAGATATGCTTTTGCTGGAGACGCTGCTTCGAATCGAGAGAAAACGCCAGCATGCAACAGCTGCATACCCCCCGACCACCCCTACCGTACGGGGAAGATAGAAGTAAGAGCAAGGAAGAGAGAAAAGAGCCTATCCAGGGATTTCTGGGAAGCTACCGATAGAACTAATTAGTGGATAATGGAGATTTGCATTCTCTCACTCCGTCCGCTTTTTGGGGGGCTTTTGGGGGCCCCACCCGCCTTTTACTCTGTAATTACAAACCTGCGAGGATCGGGAGTAATTAACAGGGGAATTAAAGAGAAGGGACAAACAACGCAGGGTCTTTTCGTCATCGTTGTCTTTGAACTGCCGCTTTTCATCCGCTCGCTCTTCTTCCATCCGCCATTGGATGGGTTTTGTGCAGAATAAGTCGCTTTATCTCTCTCTCTCTCCCTTCCTCGCTTTAATTAAAACAGAAAAATTCGGAAAAGTGCCGAGCTAATCTATGAAAGAATAATAGATGTTGTCCTAAGGGAAGGAGCTGCCGACACTGAGATACCATCGCCCAACCCCCTTCTACCTGTTCCTTTCTCTTGGTGGAAAGGGAGAGAAAAAAAAATGCAAGCGGAAGGCCTACCTTTTCCAAAGGATAAACACCACTTTTCTCGATAAGGCTCCTATTTTTGTTCACGAAGGCTTGACGGCCTTTTAAATGATGATGTTTTGCCTAGATTTGAGCCACGTTCTTTTGAACGCACAATAAAAACCGCCCAAAGCTGGAGTTAAGAGCGAAGAGACTTCTGGACACGGTTTGCGTCCTGGAGGATTATTCGGGGCACTCAGAGTAACAGTGCCTTGCTGAGGAAGAATCATTAAGAGATTCAACTCGATGATTGATTCAAGACCGAATGAATTCTAAAGAGAAAAAAAAGAGTGTGTTTTCTTTTATAAGAGTCTTACCACGTGAACTGGTTGTCTTTGAGTTATGGTCAATGTGCTTTTGAATC
Ncherokee_SIndianCrk_N681 CAGGTTTTTCTGCGGAACAAAGTGTCCCGGACTTAAGCTGATGGTTGTAGGATTTTGCTTCGACGAGTCGATCCCAGTTTTAAAATTCCATCGGAAGAGTTTTTCTAATCGGCGATGTTTGTGCAGAGCTCATCCTTTTGCAAATATCCCCCCTGCGTAGAACACCCCTCGCTTTCCCAAGCGATAGTTACGTGGCGGGGGATTTTATTGCATCGCTGAAGAGGGTA-GGGGGGCGTTAAGCTCAGGTAAAACCTTTGGTGCGATGATAGAAAAGAGTTGAATATCGTCGGACTCAGTTAATTGGAGAGTATTAACTTATAAGGGATAAGCAAACACGCTTTCATTGTTGGCAGCGTTGCCTTGGAGATATGCTTTTGCTGGAGACGCTGCTTCGAATCGAGAGAAAACGCCAGCATGCAACAGCTGCATACCCCCCGACCACCCCTACCGTACGGGGAAGATAGAAGTAAGAGCAAGGAAGAGAGAAAAGAGCCTATCCAGGGATTTCTGGGAAGCTACCGATAGAACTAATTAGTGGATAATGGAGATTTGCATTCTCTCACTCCGTCCGCTTTTTGGGGGGCTTTTGGGGGCCCCACCCGCCTTTTACTCTGTAATTACAAACCTGCGAGGATCGGGAGTAATTAACAGGGGAATTAAAGAGAAGGGACAAACAACGCAGGGTCTTTTCGTCATCGTTGTCTTTGAACTGCCGCTTTTCATCCGCTCGCTCTTCTTCCATCCGCCATTGGATGGGTTTTGTGCAGAATAAGTCGCTTTA------TCTCTCTCCCTTCCTCGCTTTAATTAAAACAGAAAAATTCGGAAAAGTGCCGAGCTAATCTATGAAAGAATAATAGATGTTGTCCTAAGGGAAGGAGCTGCCGACACTGAGATACCATCGCCCAACCCCCCTCTACCTGTTCCTTTCTCTTGGTGGAAAGGGAGAGAAAAAAAAATGCAAGCGGAAGGCCTACCTTTTCCAAAGGATAAACACCACTTTTCTCGATAAGGCTCCTATTTTTGTTCACGAAGGCTTGACGGCCTTTTAAATGATGATGTTTTGCCTAGATTTGAGCCACGTTCTTTTGAACGCACAATAAAAACCGCCCAAAGCTGGAGTTAAGAGCGAAGAGACTTCTGGACACGGTTTGCGTCCTGGAGGATTATTCGGGGCACTCAGAGTAATAGTGCC--------------------------------------------------------------------------------------------------------------------------------------------------------
Ncooperi_BeaverCrk_N1002 ---------------------------------------------------------------------------------------------------------------------------------------------------------------------------------------------------------------------------------------------------CAGGTAAAACCTTTGGTGCGATGATAGAAAAGAGTTGAATATCGTCGGACTCAGTTAATTGGAGAGTATTAACTTATAAGGGATAAGCAAACACGCTTTCATTGTTGGCAGCGTTGCCTTGGAGATATGCTTTTGCTGGAGACGCTGCTTCGAATCGAGAGAAAACGCCAGCATGCAACAGCTGCATACCCCCCGACCACCCCTACCGTACGGGGAAGATAGAAGTAAGAGCAAGGAAGAGAGAAAAGAGCCTATCCAGGGATTTCTGGGAAGCTACCGATAGAACTAATTAGTGGATAATGGAGATTTGCATTCTCTCACTCCGTCCGCTTTTTGGGGGGCTTTTGGGGGCCCCACCCGCCTTTTACTCTGTAATTACAAACCTGCGAGGATCGGGAGTAATTAACAGGGGAATTAAAGAGAAGGGACAAACAACGCAGGGTCTTTTCGTCATCGTTGTCTTTGAACTGCCGCTTTTCATCCGCTCTCTCTTCTTCCATCCGCCATTGGATGGGTTTTGTGCAGAATAAGTCGCTTTATCTCTCTCTCTCTCCCTTCCTCGCTTTAATTAAAACAGAAAAATTCGGAAAAGTGCCGAGCTAATCTATGAAAGAATAATAGATGTTGTCCTAAGGGAAGGAGCTGCCGACACTGAGATACCATCGCCCAACCCCCTTCTACCTGTTCCTTTCTCTTGGTGGAAGGGGAGAGAAAAAAAAATGCAAGCGGAAGGCCTACCTTTTCCAAAGGATAAACACCACTTTTCTCGATAAGGCTCCTATTTTTGTTCACGAAGGCTTGACGGCCTTTTAAATGATGATGTTTTGCCTAGATTTGAGCCACGTTCTTTTGAACGCACAATAAAAACCGCCCAAAGCTGGAGTTAAGAGCGAGGAGACTTCTGGACACGGTTTGCGTCCTGGAGGATTATTCGGGGCACTCAGAGTAACAGTGCCTTGCTGAGGAAGAATCATTACGAGATTCGACTCGATGATTGATTCAAGACCGAATGAATTCTAAAGAGAAAAAAGAGAGAATGTTTTCTTTTAGAAGAGTCTTACCACGTGAACTGCTTGTCTTTGAGTTATG-------------------
Ncooperi_BrasstBald_N824 --------------------------------------------------------------------------------------------------------------------GTTTGTGCAGAGCTCATCCTTTTGCAAATATCCCCCCTGCGTAGAACACCCCTCGCTTTCCCAAGCGATAGTTACGTGGCGGGGGATTTTATTGCATCGCTGAAGAAGGTAGGGGGGGGGTTAAGCTCAGGTAAAACCTTTGGTGCGATGATAGAAAAGAGTTGAATATCGTCGGACTCAGTTAATTGGAGAGTATTAACTTATAAGGGATAAGCAAACACGCTTTCATTGTTGGCAGCGTTGCCTTGGAGATATGCTTTTGCTGGAGACGCTGCTTCGAATCGAGAGAAAACGCCAGCATGCAACAGCTGCATACCCCCCGACCACCCCTACCGTACGGGGAAGATAGAAGTAAGAGCAAGGAAGAGAGAAAAGAGCCTATCCAGGGATTTCTGGGAAGCTACCGATAGAACTAATTAGTGGATAATGGAGATTTGCATTCTCTCACTCCGTCCGCTTTTTGGGGGGCTTTTGGGGGCCCCACCCGCCTTTTACTCTGTAATTACAAACCTGCGAGGATCGGGAGTAATTAACAGGGGAATTAAAGAGAAGGGACAAACAACGCAGGGTCTTTTCGTCATCGTTGTCTTTGAACTGCCGCTTTTCATCCGCTCTCTCTTCTTCCATCCGCCATTGGATGGGTTTTGTGCAGAATAAGTCGCTTTATCTCTCTCTCTCTCCCTTCCTCGCTTTAATTAAAACAGAAAAATTCGGAAAAGTGCCGAGCTAATCTATGAAAGAATAATAGATGTTGTCCTAAGGGAAGGAGCTGCCGACACTGAGATACCATCGCCCAACCCCCTTCTACCTGTTCCTTTCTCTTGGTGGAAGGGGAGAG-AAAAAAAATGCAAGCGGAAGGCCTACCTTTTCCAAAGGATAAACACCACTTTTCTCGATAAGGCTCCTATTTTTGTTCACGAAGGCTTGACGGCCTTTTAAATGATGATGTTTTGCCTAGATTTGAGCCACGTTCTTTTGAACGCACAATAAAAACCGCCCAAAGCTGGAGTTAAGAGCGAGGAGACTTCTGGACACGGTTTGCGTCCTGGAGGATTATTCGGGGCACTCAGAGTAACAGTGCCTTGCTGAGGAAGAATCATTACGAGATTCGACTCGATGATTGATTCAAGACCGAATGAATTCTAAAGAGA-----------------------------------------------------------------------------------
Ncooperi_CheoahDam_N1122 CAGGGTTTTCTGCGGAACAAGTTGTCCCGGACTTAAGCTGATGGTTGTAGGATTTTGCTTCGACGAGTCGATCCCAGTTTTAAAATTCCATCGGAAGAGTTTTTCTAATCGGCGATGTTTGTGCAGAGCTCATCCTTTTGCAAATATCCCCCCTGCGTAGAACACCCCTCGCTTTCCCAAGCGATAGTTACGTGGCGGGGGATTTTATTGCATCGCTGAAGAAGGTAGGGGAGGTGTTAAGCTCAGGTAAAACCTTTGGTGCGATGATAGAAAAGAGTTGAATATCGTCGGACTCAGTTAATTGGAGAGTATTAACTTATAAGGGATAAGCAAACACGCTTTCATTGTTGGCAGCGTTGCCTTGGAGATATGCTTTTGCTGGAGACGCTGCTTCGAATCGAGAGAAAACGCCAGCATGCAACAGCTGCATACCCCCCGACCACCCCTACCGTACGGGGAAGATAGAAGTAAGAGCAAGGAAGAGAGAAAAGAGCCTATCCAGGGATTTCTGGGAAGCTACCGATAGAACTAATTAGTGGATAATGGAGATTTGCATTCTCTCACTCCGTCCGCTTTTTGGGGGGCTTTTGGGGGCCCCACCCGCCTTTTACTCTGTAATTACAAACCTGCGAGGATCGGGAGTAATTAACAGGGGAATTAAAGAGAAGGGACAAACAACGCAGGGTCTTTTCGTCATCGTTGTCTTTGAACTGCCGCTTTTCATCCGCTCTCTCTTCTTCCATCCGCCATTGGATGGGTTTTGTGCAGAATAAGTCGCTTTATCCCTCTCTCTCTCCCTTCCTCGCTTTAATTAAAACAGAAAAATTCGGAAAAGTGCCGAGCTAATCTATGAAAGAATAATAGATGTTGTCCTAAGGGAAGGAGCTGCCGACACTGAGATACCATCGCCCAACCCCCTTCTACCTGTTCCTTTCTCTTGGTGGAAGGGGAGAGAAAAAAAAATGCAAGCGGAAGGCCTACCTTTTCCAAAGGATAAACACCACTTTTCTCGATAAGGCTCCTATTTTTGTTCACGAAGGCTTGACGGCCTTTTAAATGATGATGTTTTGCCTAGATTTGAGCCACGTTCTTTTGAACGCACAATAAAAACCGCCCAAAGCTGGAGTTAAGAGCGAGGAGACTTCTGGACACGGTTTGCGTCCTGGAGGATTATTCGGGGCACTCAGAGTAACAGTGCCTTGCTGAGGAAGAATCATTACGAGATTCGACTCGATGATTGATTCAAGACCGAATGAATTCTAAAGAGAAAAAAAAGAGATTGTTTTCTTTTAGAAG-------------------------------------------------------
Ncooperi_NantRiverGorge_N682 ---------------------------------------------------------CTTCGACGAGTCGATCCCAGTTTTAAAATTCCATCGGAAGAGTTTTTCTAATCGGCGATGTTTGTGCAGAGCTCATCCTTTTGCAAATATCCCCCCTGCGTAGAACACCCCTCGCTTTCCCAAGCGATAGTTACGTGGCGGGGGATTTTATTGCATCGCTGAAGAAGGTAGGGGGGGTGTTAAGCTCAGGTAAAACCTTTGGTGCGATGATAGAAAAGAGTTGAATATCGTCGGACTCAGTTAATTGGAGAGTATTAACTTATAAGGGATAAGCAAACACGCTTTCATTGTTGGCAGCGTTGCCTTGGAGATATGCTTTTGCTGGAGACGCTGCTTCGAATCGAGAGAAAACGCCAGCATGCAACAGCTGCATACCCCCCGACCACCCCTACCGTACGGGGAAGATAGAAGTAAGAGCAAGGAAGAGAGAAAAGAGCCTATCCAGGGATTTCTGGGAAGCTACCGATAGAACTAATTAGTGGATAATGGAGATTTGCATTCTCTCACTCCGTCCGCTTTTTGGGGGGCTTTTGGGGGCCCCACCCGCCTTTTACTCTGTAATTACAAACCTGCGAGGATCGGGAGTAATTAACAGGGGAATTAAAGAGAAGGGACAAACAACGCAGGGTCTTTTCGTCATCGTTGTCTTTGAACTGCCGCTTTTCATCCGCTCTCTCTTCTTCCATCCGCCATTGGATGGGTTTTGTGCAGAATAAGTCGCTTTATCTCTCTCTCTCTCCCTTCCTCGCTTTAATTAAAACAGAAAAATTCGGAAAAGTGCCGAGCTAATCTATGAAAGAATAATAGATGTTGTCCTAAGGGAAGGAGCTGCCGACACTGAGATACCATCGCCCAACCCCCTTCTACCTGTTCCTTTCTCTTGGTGGAAGGGGAGAGAAAAAAAAATGCAAGCGGAAGGCCTACCTTTTCCAAAGGATAAACACCACTTTTCTCGATAAGGCTCCTATTTTTGTTCACGAAGGCTTGACGGCCTTTTAAATGATGATGTTTTGCCTAGATTTGTGCCACGTTCTTTTGAACGCACAATAAAAACCGCCCAAAGCTGGAGTTAAGAGCGAGGAGACTTCTGGACACGGTTTGCGTCCTGGAGGATTATTCGGGGCACTCAGAGTAACAGTGCCTTGCTGAGGAAGAATCATTACGAGATTCGACTCGATGATTGATTCAAGACCGAATGAATTCTAAAGAGAAAAAAGAGAGAATGTTTTCTTTTAGAAGAGTCTTACAAC--------------------------------------------
Ncooperi_RockCrRoad_N1160 CAGGTTTTTCTGCGGAACAAAGTGTCCCGGACTTAAGCTGATGGTTGTAGGATTTTGCTTCGACGAGTCCATCCCAGTTTTAAAATTCCATCGGAAGAGTTTTTCTAATCGGCGATGTTTGTGCAGAGCTCATCCTTTTGCAAATATCCCCCCTGCGTAGAACACCCCTCGCTTTCCCAAGCGATAGTTACGTGGCGGGGGATTTTATTGCATCGCTGAAGAAGGTAGGGGGAGTGTTAAGCTCAGGTAAAACCTTTGGTGCGATGATAGAAAAGAGTTGAATATCGTCGGACTCAGTTAATTGGAGAGTATTAACTTATAAGGGATAAGCAAACACGCTTTCATTGTTGGCAGCGTTGCCTTGGAGATATGCTTTTGCTGGAGACGCTGCTTCGAATCGAGAGAAAACGCCAGCATGCAACAGCTGCATACCCCCCGACCACCCCTACCGTACGGGGAAGATAGAAGTAAGAGCAAGGAAGAGAGAAAAGAGCCTATCCAGGGATTTCTGGGAAGCTACCGATAGAACTAATTAGTGGATAATGGAGATTTGCATTCTCTCACTCCGTCCGCTTTTT------------GGGGCCCCACCCGCCTTTTACTCTGTAATTACAAACCTGCGAGGATCGGGAGTAATTAACAGGGGAATTAAAGAGAAGGGACAAACAACGCAGGGTCTTTTCGTCATCGTTGTCTTTGAACTGCCGCTTTTCATCCGCTCTCTCTTCTTCCATCCGCCATTGGATGGGTTTTGTGCAGAATAAGTCGCTTTATCTCTCTCTCTCTCCCTTCCTCGCTTTAATTAAAACAGAAAAATTCGGAAAAGTGCCGAGCTAATCTATGAAAGAATAATAGATGTTGTCCTAAGGGAAGGAGCTGCCGACACTGAGATACCATCGCCCAACCCCCTTCTACCTGTTCCTTTCTCTTGGTGGAAGGGGAGAGAAAAAAA-ATGCAAGCGGAAGGCCTACCTTTTCCAAAGGATAAACACCACTTTTCTCGATAAGGCTCCTATTTTTGTTCACGAAGGCTTGACGGCCTTTTAAATGATGATGTTTTGCCTAGATTTGAGCCACGTTCTTTTGAACGCACAATAAAAACCGCCCAAAGCTGGAGTTAAGAGCGAGGAGACTTCTGGACACGGTTTGCGTCCTGGAGGATTATTCGGGGCACTCAGAGTAACAGTGCCTTGCTGAGGAAGAATCATTACGAGATTCGACTCGATGATTGATTCAAGACCGAATGAATTCTAAAGAGAAAAAAAAGAGATTGTTTTCTTTTAGAAGAGTCTTACCACGTGCCATGGTTGTCTTTGAGTTATGGTCAATGTGATTTTAAATC
Ncoylei_Apalachia_N1195 -----------------------------------------------------------------------------TTTTAAAATTCCATCGGAAGAGTTTTTCTAATCGGCGATGTTTGTGCAGAGCTCATCCTTTTGCAAATATCCCCCCTGCGTAGAACACCCCTCGCTTTCCCAAGCGATAGTTACGTGGCGGGGGATTTTATTGCATCGCTGAAGAGGGTAGGGGGGGTGTTAAGCTCAGGTAAAACCTTTGGTGCGATGATAGAAAAGAGTTGAATATCGTCGGACTCAGTTAATTGGAGAGTATTAACTTATAAGGGATAAGCAAACACGCTTTCATTGTTGGCAGCGTTGCCTTGGAGATATGCTTTTGCTGGAGACGCTGCTTCGAATCGAGAGAAAACGCCAGCATGCAACAGCTGCATACCTCCCGACTACCCCTACCGTACGGGGAAGATAGAAGTAAGAGCAAGGAAGAGAGAAAAGAGCCTATCCAGGGATTTCTGGGAAGCTACCGATAGAACTAATTAGTGGATAATGGAGATTTGCATTCTCTCACTCCGTCCGCTTTTTGGGGGGCTTTTGGGGGCCCCACCCGCCTTTTACTCTGTAATTACAAACCTGCGAGGATCGGGAGTAATTAACAGGGGAATTAAAGAGAAGGGACAAACAACGCAGGGTCTTTTCGTCATCGTTGTCTTTGAACTGCCGCTTTTCATCCGCTCTCTCTTCTTCCATCCGCCATTGGATGGGTTTTGTGCAGAATAAGTCGCTTTATCTCTCTCTCTCTCCCTTCCTCGCTTTAATTAAAACAGAAAAATTCGGAAAAGTGCCGAGCTAATCTATGAAAGAATAATAGATGTTGTCCTAAGGGAAGGAGCTGCCGACACTGAGATACCATCGCCCAACCCCCTTCTACCTGTTCCTTTCTCTTGGTGGAAGGGGAGAGAAAAAAAAATGCAAGCGGAAGGCCTACCTTTTCCAAAGGATAAACACCACTTTTCTCGATAAGGCTCCTATTTTTGTTCACGAAGGCTTGACGGCCTTTTAAATGATGATGTTTTGCCTAGATTTGAGCCACGTTCTTTTGAACGCACAATAAAAACCGCCCAAAGCTGAAGTTAAGAGCGAGGAGACTTCTGGACACGGTTTGCGTCCTGGAGGATTATTCGAGACACTCAGAGTAACAGTGCCTTGCTGAGGAAGAATCATTACGAGATTCGACTCGATGATTGATTCAAGACCGAATGAATTCTAAAGAGA-AAAAAAGAGAGTGTTTTCTTTTAGAAGAGTCCTACCACGTGAACTGGTTGTCTTTGAGTTATGGTCAATGTGATTTTAAATC
Ncoylei_DinkinCove_N1118 ----------------------------------AAGCTGATGGTTGTAGGATTTTGCTTCGACGAGTCGATCCCAGTTTTAAAATTCCATCGGAAGAGTTTTTCTAATCGGCGATGTTTGTGCAGAGCTCATCCTTTTGCAAATATCCCCCCTGCGTAGAACACCCCTCGCTTTCCCAAGCGATAGTTACGTGGCGGGGGATTTTATTGCATCGCTGAAGAGGGTAGGGGGGGTGTTAAGCTCAGGTAAAACCTTTGGTGCGATGATAGAAAAGAGTTGAATATCGTCGGACTCAGTTAATTGGAGAGTATTAACTTATAAGGGATAAGCAAACACGCTTTCATTGTTGGCAGCGTTGCCTTGGAGATATGCTTTTGCTGGAGACGCTGCTTCGAATCGAGAGAAAACGCCAGCATGCAACAGCTGCATACCTCCCGACTACCCCTACCGTACGGGGAAGATAGAAGTAAGAGCAAGGAAGAGAGAAAAGAGCCTATCCAGGGATTTCTGGGAAGCTACCGATAGAACTAATTAGTGGATAATGGAGATTTGCATTCTCTCACTCCGTCCGCTTTTTGGGGGGCTTTTGGGGGCCCCACCCGCCTTTTACTCTGTAATTACAAACCTGCGAGGATCGGGAGTAATTAACAGGGGAATTAAAGAGAAGGGACAAACAACGCAGGGTCTTTTCGTCATCGTTGTCTTTGAACTGCCGCTTTTCATCCGCTCTCTCTTCTTCCATCCGCCATTGGATGGGTTTTGTGCAGAATAAGTCGCTTTATCTCTCTCTCTCTCCCTTCCTCGCTTTAATTAAAACAGAAAAATTCGGAAAAGTGCCGAGCTAATCTATGAAAGAATAATAGATGTTGTCCTAAGGGAAGGAGCTGCCGACACTGAGATACCATCGCCCAACCCCCTTCTACCTGTTCCTTTCTCTTGGTGGAAGGGGAGAGAAAAAAAAATGCAAGCGGAAGGCCTACCTTTTCCAAAGGATAAACACCACTTTTCTCGATAAGGCTCCTATTTTTGTTCACGAAGGCTTGACGGCCTTTTAAATGATGATGTTTTGCCTAGATTTGAGCCACGTTCTTTTGAACGCACAATAAAAACCGCCCAAAGCTGAAGTTAAGAGCGAGGAGACTTCTGGACACGGTTTGCGTCCTGGAGGATTATTCGAGACACTCAGAGTAACAGTGCCTTGCTGAGGAAGAATCATTACGAGATTCGACTCGATGATTGATTCAAGACCGAATGAATTCTAAAGAGA-AAAAAAGAGAGTGTTTTCTTTTAAAAGAGTCCTACCACGTGAACTGGTTGTCTTTGAGTTATGGTCAATGTGATTTTAAATC
Ncoylei_TiptonCreek_N837 -------------------------------------------------------------------------------------------CGGAAGAGTTTTTCTAATCGGCGATGTTTGTGCAGAGCTCATCCTTTTGCAAATATCCCCCCTGCGTAGAACACCCCTCGCTTTCCCAAGCGATAGTTACGTGGCGGGGGATTTTATTGCATCGCTGAAGAGGGTAGTGGGGGTGTTAAGCTCAGGTAAAACCTTTGGTGCGATGATAGAAAAGAGTTGAATATCGTCGGACTCAGTTAATTGGAGAGTATTAACTTATAAGGGATAAGCAAACACGCTTTCATTGTTGGCAGCGTTGCCTTGGAGATATGCTTTTGCTGGAGACGCTGCTTCGAATCGAGAGAAAACGCCAGCATGCAACAGCTGCATACCCCCCAACTACCCCTACCGTACGGGGAAGATAGAAGTAAGAGCAAGGAAGAGAGAAAAGAGCCTATCCAGGGATTTCTGGGAAGCTACCGATAGAACTAATTAGTGGATAATGGAGATTTGCATTCTCTCACTCCGTCCGCTTTTTGGGGGGCTTTTGGGGGCCCCACCCGCCTTTTACTCTGTAATTACAAACCTGCGAGGATCGGGAGTAATTAACAGGGGAATTAAAGAGAAGGGACAAACAACGCAGGGTCTTTTCGTCATCGTTGTCTTTGAACTGCCGCTTTTCATCCGCTCTCTCTTCTTCCATCCGCCATTGGATGGGTTTTGTGCAGAATAAGTCGCTTTATCTCTCTCTCCCTCCCTTCCTCGCTTTAATTAAAACAGAAAAATTCGGAAAAGTGCCGAGCTAATCTATGAAAGAATAATAGATGTTGTCCTAAGGGAAGGAGCTGCCGACACTGAGATACCATCGCCCAACCCCCTTCTACCTGTTCCTTTCTCTTGGTGGAAGGGGAGAGAAAAAAAAATGCAAGCGGAAGGCCTACCTTTTCCAAAGGATAAACACCACTTTTCTCGATAAGGCTCCTATTTTTGTTCACGAAGGCTTGACGGCCTTTTAAATGATGATGTTTTGCCTAGATTTGAGCCACGTTCTTTTGAACGCACAATAAAAACCGCCCAAAGCTGAAGTTAAGAGCGAGGAGACTTCTGGACACGGTTTGTGTCCTGGAGGATTATTCGAGACACTCAGAGTAACAGTGCCTTGCTGAGGAAGAATCATTACGAGATTCGACTCGATGATTGATTCAAGACCGAATGAATTCTAAATAGAAAAAAAAGAGAGTGTTTTCTTTTAGAAGAGTCTTACCACGTGAACTGGTTGTCTTTGAGTTATGGTCAATGTGATTTTAAATC
Ncressleri_AndersonSpringCave_G2075 -------------------------------------------------------------------TCGATCCCAGTTTTAAAATTCCATCGGAAGAGTTTTTCTAATCGGCGATGTTTGTGCAGAGCTCATCCTTTTGCAAATATCCCCCCTGCGTAGAACACCCCTCGCTTTCCCATGCGATAGTTACGTGGCGGGGGATTTTATTGCATCGCTGAAGAGGGTA-GGGGGGCGTTAAGCTCAGGTAAAACCTTTGGTGCGATGATAGAAAAGAGTTGAATATCGTCGGACTCAGTTAATTGGAGAGTATTAACTTATAAGGGATAAGCAAACACGCTTTCATTGTTGGCAGCGTTGCCTTGGAGATATGCTTTTGCTGGAGACGCTGCTTCGAATCGAGAGAAAACCCCAGCATGCAACAGCTGCATA-CCCCCGACCACCCCTACCGTACGGGGAAGATAGAAGTAAAAGCAAGGAAGAGAGAAAAGAGCCTATCCAGGGATTTCTGGGAAGCTACCGATAGAACTAATTAGTGGATAATGGAGATTTGCATTCTCTCACTCCGTCCGCTTTTTGGGGGGCTTTTGGGGGCCCCACCCGCCTTTTACTCTGTAATTACAAACCTGCGAGGATCGGGAGTAATTAACAGGGGAATTAAAGAGAAGGGACAAACAACGCAGGGTCTTTTCGTCATCGTTGTCTTTGAACTGCCGCTTTTCATCCGCTCTCTCTTCTTCCATCCGCCATTGGATGGGTTTTGTGCAAAATAAGTCGCTTTATCTCTCTCTCTCTCCCTTCCTCGCTTTAATTAAAACAGAAAAATTCGGAGAAGTGCCGAGCTAATCTATGAAAGAATAATAGATGTTGTCCTAAGGGAAGGAGCTGCCGACACTGAGATACCATCGCCCAACCCCCTTCTACCTGTTCCTTTCTCTTGGTGGAAGGGGAGCGAAAAAAA--TGCAAGCGGAAGGCCTACCTTTTCCAAAGGATAAACACCACTTTTCTCGATAAGGCTCCTATTTTTGTTCACGAAGGCTTGACGGCCTTTTAAATGATGATGTTTTGCCTAGATTTGAGCCACGTTCTTTTGAACGCACAATAAAAACCACTCAAAGCTGGAGTTAAGAGCGAAGAGACTTCTGGACACGGTTTGCGTCCTGGAGGATTATTCGGGGCTCTCAGAGTAACAGTGCCTTGCTGAGGAAGAATCATCACGAGATTCGACTCGATGATTGATTCAAGACGGAATGAATTCTAAAGAGAAAAAAAAGAGTGTGTTTTCTTTTAGAAGAGTCTTACCACGTGAACTGGTTGTCTTTGAGTTATGGCCAATGTGATTTTGAATC
Ncressleri_PigeonCave_G2077 CAGGTTTTTCTGCGGGACAAAGTGTCCCGGACTTAAGCTGATGGTTGTAGGATTTTGCTTCGACGAGTCGATCCCAGTTTTAAAATTCCATCGGAAGAGTTTTTCTAATCGGCGATGTTTGTGCAGAGCTCATCCTTTTGCAAATATCCCCCCTGCGGAGAACACCCCTCGCTTTCCCATGCGATAGTTACGTGGCGGGGGATTTTATTGCATCGCTGAAGAGGGTA-GGGGGGCGTTAAGCTCAGGTAAAACCTTTGGTGCGATGATAGAAAAGAGTTGAATATCGTCGGACTCAGTTAATTGGAGAGTATTAACTTATAAGGGATAAGCAAACACGCTTTCATTGTTGGCAGCGTTGCCTTGGAGATATGCTTTTGCTGGAGACGCTGCTTCGAATCGAGAGAAAACCCCAGCATGCAACAGCTGCATA-CCCCCGACCACCCCTACCGTACGGGGAAGATAGAAGTAAAAGCAAGGAAGAGAGAAAAGAGCCTATCCAGGGATTTCTGGGAAGCTACCGATAGAACTAATTAGTGGATAATGGAGATTTGCATTCTCTCACTCCGTCCGCTTTTTGGGGGGCTTTTGGGGGCCCCACCCGCCTTTTACTCTGTAATTACAAACCTGCGAGGATCGGGAGTAATTAACAGGGGAATTAAAGAGAAGGGACAAACAACGCAGGGTCTTTTCGTCATCGTTGTCTTTGAACTGCCGCTTTTCATCCGCTCTCTCTTCTTCCATCCGCCATTGGATGGGTTTTGTGCAAAATAAGTCGCTTTATCTCTCTCTCTCTCCCTTCCTCGCTTTAATTAAAACAGAAAAATTCGGAGAAGTGCCGAGCTAATCTATGAAAGAATAATAGATGTTGTCCTAAGGGAAGGAGCTGCCGACACTGAGATACCATCGCCCAACCCCCTTCTACCTGTTCCTTTCTCTTGGTGGAAGGGGAGCGAAAAAAA--TGCAAGCGGAAGGCCTACCTTTTCCAAAGGATAAACACCACTTTTCTCGATAAGGCTCCTATTTTTGTTCACGAAGGCTTGACGGCCTTTTAAATGATGATGTTTTGCCTAGATTTGAGCCACGTTCTTTTGAACGCACAATAAAAACCACTCAAAGCTGGAGTTAAGAGCGAAGAGACTTCTGGACACGGTTTGCGTCCTGGAGGATTATTCGGGGCTCTCAGAGTAACAGTGCCTTGCTGAGGAAGAATCATCACGAGATTCGACTCGATGATTGATTCAAGACGGAATGAATTCTAAAGAGAAAAAAAAGAGTGTGTTTTCTTTTAGAAGAGTCTTACCACGTGAACTGGTTGTCTTTGAGTTATGGCCAATGTGATTTTGAATC
Ncrosbyi_MtMitchell_N210 CAGGTTTTTCTGCGGAACAAAGTGTCCCGGACTTAAGCTGATGGTTGTAGGATTTTGCTTCGACGAGTCGATCCAAGTTTTAAAATTCCATCGGAAGAGTTTTTCTAATCGGCGATGTTTGTGCAGAGCTCATCCTTTTGCAAATATCCCCCCTGCGTAGAACACCCCTCGCTTTCCCAAGCGATAGTTACGTGGCGGGGGATTTTATTGCATCGCTGAAGAGAGTAGGGGGGACGTTAAGCTCAGGTAAAACCTTTGGTGCGATGATAGAAAAGAGTTGGATATCGTCGGACTCAGTTAATTGGAGAGTATTAACTTATAAGGGATAAGCAAACACGCTTTCATTGTTGGCAGCGTTGCCTTGGAGATATGCTTTTGCTGGAGACGCTGCTTCGAATCGAGAGAAAACGCCAGCATGCAACAGCTGCATACCCCCCGACCACCCCTACCGTACGGGGAAGATAGAAGTAAGAGCAAGGAAGAGAGAAAAGAGCCTATCCAGGGATTTCTGGGAAGCTACCGATAGAACTAATTAGTGGATAATGGAGATTTGCATTCTCTCACTCCGTCCGCTTTTTGGGGGGCTTTTGGGGGCCCCACCCGCCTTTTACTCTGTAATTACAAACCTGCGAGGATCGGGAGTAATTAACAGGGGAATTAAAGAGAAGGGACAAACAACGCAGGGTCTTTTCGTCATCGTTGTCTTTGAACTGCCGCTTTTCATCCGTTCTCTCTTCTTCCATCCGCCATTGGATGGGTTTTGTGCAGAATAAGTCGCTTTATCTCTCTCTCTCTCCCTTCCTCGCTTTAATTAAAACAGAAAAATTCGGAAAAGTGCCGAGCTAATCTATGAAAGAATAATAGATGTTGTCCTAAGGGAAGGAGCTGCCGACACTGAGATACCATCGCCCAACCCCCTTCTACCTGTTCCTTTCTCTTGGTGGAAGGGGAGAGAAAAAAAAATGCAAGCGGAAGGCCTACCTTTTCCAAAGGATAAACACCACTTTTCTCGATAAGGCTCCTATTTTTGTTCACGAAGGCTTGACGGCCTTTTAAATGATGATGTTTTGCCTAGATTTGAGCCACGTTCTTTTGAACGCACAATAAAAACCGCCCAAAGCTGGAGTTAAGAGCGAAGAGACTTCTGGACACGGTTTGCGTCCTGGAGGATTATTCGGGGCACTCTGAGTAACAGTGCCTTGCTGAGGAAGAATCATTAAGAGATTCGGCTCGATGATTGATTCAAGACCGAATGAATTCTAAAGAGAAAAAAAAGAGTGTGTTTTCTTTCAGAAGAGTCT-------------GGTTGTCTTTGAGTTATGGTCAATGTGATTTTGAATC
Ncrosbyi_PricesCrk_N1143 CAGGTTTTTCTGCGGAACAAAGTGTCCCGGACTTAAGCTGATGGTTGTAGGATTTTGCTTCGACGAGTCGATCCAAGTTTTAAAATTCCCTCGGAAGAGTTTTTCTAATCGGCGATGTTTGTGCAGAGCTCATCCTTTTGCAAATATCCCCCCTGCGTAGAACACCCCTCGCTTTCCCAAGCGATAGTTACGTGGCGGGGGATTTTATTGCATCGCTGAAGAGAGTAGGGGGGACGTTAAGCTCAGGTAAAACCTTTGGTGCGATGATAGAAAATAGTTGAATATCGTCGGACTCAGTTAATTGGAGAGTATTAACTTATAAGGGATAAGCAAACACGCTTTCATTGTTGGCAGCGTTGCCTTGGAGATATGCTTTTGCTGGAGACGCTGCTTCGAATCGAGAGAAAACGCCAGCATGCAACAGCTGCATACCCCCCGACCACCCCTACCGTACGGGGAAGATAGAAGTAAGAGCAAGGAAGAGAGAAAAGAGCCTATCCAGGGATTTCTGGGAAGCTACCGATAGAACTAATTAGTGGATAATGGAGATTTGCATTCTCTCACTCCGTCCGCTTTTTGGGGGGCTTTTGGGGGCCCCACCCGCCTTTTACTCTGTAATTACAAACCTGCGAGGATCGGGAGTAATTAACAGGGGAATTAAAGAGAAGGGACAAACAACGCAGGGTCTTTTCGTCATCGTTGTCTTTGAACTGCCGCTTTTCATCCGTTCTCTCTTCTTCCATCCGCCATTGGATGGGTTTTGTGCAGAATAAGTCGCTTTATCTCTCTCTCTCTCCCTTCCTCGCTTTAATTAAAACAGAAAAATTCGGAAAAGTGCCGAGCTAATCTATGAAAGAATAATAGATGTTGTCCTAAGGGAAGGAGCTGCCGACACTGAGATACCATCGCCCAACCCCCTTCTACCTGTTCCTTTCTCTTGGTGGAAGGGGAGAGAAAAAAAAATGCAAGCGGAAGGCCTACCTTTTCCAAAGGATAAACACCACTTTTCTCGATAAGGCTCCTATTTTTGTTCACGAAGGCTTGACGGCCTTTTAAATGATGATGTTTTGCCTAGATTTGAGCCACGTTCTTTTGAACGCACAATAAAAACCGCCCAAAGCTGGAGTTAAGAGCGAAGAGACTTCTGGACACGGTTTGCGTCCTGGAGGATTATTCGGGGCACTCTGAGTAACAGTGCCTTGCTGAGGAAGAATCATTAAGAGATTCGGCTCGATGATTGATTCAAGACCGAATGAATTCTAAAGAGAAAAAAAAGAGTGTGTTTTCTTTTAGAAGAGTCTTACCACGTGAACTGATTGTCTTTGAGTTATGGTCAATGTGATTTTGAATC
Ncrosbyi_ShufordCrk_N1148 --------------------------------------------------------------------------------------------------------------------------------------CTTTTGCAAATATCCCCCCTGCGTAGAACACCCCTCGCTTTCCCAAGCGATAGTTACGTGGCGGGGGATTTTATTGCATCGCTGAAGAGAGTAGGGGGGACGTTAAGCTCAGGTAAAACCTTTGGTGCGATGATAGAAAAGAGTTGGATATCGTCGGACTCAGTTAATTGGAGAGTATTAACTTATAAGGGATAAGCAAACACGCTTTCATTGTTGGCAGCGTTGCCTTGGAGATATGCTTTTGCTGGAGACGCTGCTTCGAATCGAGAGAAAACGCCAGCATGCAACAGCTGCATACCCCCCGACCACCCCTACCGTACGGGGAAGATAGAAGTAAGAGCAAGGAAGAGAGAAAAGAGCCTATCCAGGGATTTCTGGGAAGCTACCGATAGAACTAATTAGTGGATAATGGAGATTTGCATTCTCTCACTCCGTCCGCTTTTTGGGGGGCTTTTGGGGGCCCCACCCGCCTTTTACTCTGTAATTACAAACCTGCGAGGATCGGGAGTAATTAACAGGGGAATTAAAGAGAAGGGACAAACAACGCAGGGTCTTTTCGTCATCGTTGTCTTTGAACTGCCGCTTTTCATCCGTTCTCTCTTCTTCCATCCGCCATTGGATGGGTTTTGTGCAGAATAAGTCGCTTTATCTCTCTCTCTCTCCCTTCCTCGCTTTAATTAAAACAGAAAAATTCGGAAAAGTGCCGAGCTAATCTATGAAAGAATAATAGATGTTGTCCTAAGGGAAGGAGCTGCCGACACTGAGATACCATCGCCCAACCCCCTTCTACCTGTTCCTTTCTCTTGGTGGAAGGGGAGAGAAAAAAAAATGCAAGCGGAAGGCCTACCTTTTCCAAAGGATAAACACCACTTTTCTCGATAAGGCTCCTATTTTTGTTCACGAAGGCTTGACGGCCTTTTAAATGATGATGTTTTGCCTAGATTTGAGCCACGTTCTTTTGAACGCACAATAAAAACCGCCCAAAGCTGGAGTTAAGAGCGAAGAGACTTCTGGACACGGTTTGCGTCCTGGAGGATTATTCGGGGCACTCAGAGTAACAGTGCCTTGCTGAGGAAGAATCATTAAGAGATTCGGCTCGATGATTGATTCAAGACCGAATGAATTCTAAAGAGAAAAAAAAGAGTGTGTTTTCTTTCAGAAGAGTCTTACCACGTGAACTGGTTGTCTTTGAGTTATGGTCAATGTGATTTTGAATC
Ndellingeri_BullpenBridge_N109 --------------------------------------------------------------------------------------------------------------------------------------------------------------AGAACACCCCTTGCTTTCCCAAGCGATAGTTACGTGGCGGGGGATTTTATTGCATCGCTGAAGAGGGTAGGAGGGGTGTTAAGCTCAGGTAAAACCTTTGGTGCGATGATAGAAAAGAGTTGAATATCGTTGGACTCAGTTAATTGGAGAGTATTAACTTATAAGGGATAAGCAAACACGCTTTCATTGTTGGCAGCGTTGCCTTGGAGATATGCTTTTGCTGGAGACGCTGCTTCGAATCGAGAGAAAACGCCAGCATGCAACAGCTGCATACCCCCCGACCACCCCTACCGTACGGGGAAGATAGAAGTAAGAGCAAGGAAGAGAGAAAAGAGCCTATCCAGGGATTTCTGGGAAGCTACCGATAGAACTAATTAGTGGATAATGGAGATTTGCATTCTCTCACTCCGTCCGCTTTTTGGGGGGCTTTTGGGGGCCCCACCCGCCTTTTACTCTGTAATTACAAACCTGCGAGGATCGGGAGTAATTAACAGGGGAATTAAAGAGAAGGGACAAACAACGCAGGGTCTTTTCGTCATCGTTGTCTTTGAACTGCCGCTTTTCATCCGCTCTCTCTTCTTCCATCCGCCATTGGATGGGTTTTGTGCAGAATAAGTCGCTTTATCTCTCTCTCTCTCCCTTCCTCGCTTTAATTAAAACAGAAAAATTCGGAAAAGTGCCGAGCTAATCTATGAAAGAATAATAGATGTTGTCCTAAGGGAAGGAGCTGCCGACACTGAGATACCATCGCCCAACCCCCTTCTACCTGTTCCTTTCTCTTGGTGGAAGGGGAGAG-AAAAAAAATGCAAGCGGAAGGCCTACCTTTTCCAAAGGATAAACACCACTTTTCTCGATAAGGCTCCTATTTTTGTTCACGAAGGCTTGACGGCCTTTTAAATGATGATGTTTTGCCTAGATTTGAGCCACGTTCTTTTGAACGCACAATAAAAACCGCCCAAAGCTGGAGTTGAGAGCGAGGAGACTTCTGGACACGGTTTGCGTCCTGGAGGATTATTCGGGGCACTCAGAGTAACAGTGCCTTGCTGAGGAAGAATCATTACGAGATTCGACTCGATGATTCATTCAAGACCGAATGAATTCTAAAGAGAAAAAAGAGA--------------------------------------------------------------------------
Ndellingeri_WhitewFalls_N887 -----------------------------------------------------------------------------------------------------------------------------------------------------------------------------------------------GTGGCGGGGGATTTTATTGCATCGCTGAAGAGGGTAGGGGGGGTGTTAAGCTCAGGTAAAACCTTTGGTGCGATGATAGAAAAGAGTTGAATATCGTTGGACTCAGTTAATTGGAGAGTATTAACTTATAAGGGATAAGCAAACACGCTTTCATTGTTGGCAGCGTTGCCTTGGAGATATGCTTTTGCTGGAGACGCTGCTTCGAATCGAGAGAAAACGCCAGCATGCAACAGCTGCATACCCCCCGACCACCCCTACCGTACGGGGAAGATAGAAGTAAGAGCAAGGAAGAGAGAAAAGAGCCTATCCAGGGATTTCTGGGAAGCTACCGATAGAACTAATTAGTGGATAATGGAGATTTGCATTCTCTCACTCCGTCCGCTTTTTGGGGGGCTTTTGGGGGCCCCACCCGCCTTTTACTCTGTAATTACAAACCTGCGAGGATCGGGAGTAATTAACAGGGGAATTAAAGAGAAGGGACAAACAACGCAGGGTCTTTTCGTCATCGTTGTCTTTGAACTGCCGCTTTTCATCCGCTCTCTCTTCTTCCATCCGCCATTGGATGGGTTTTGTGCAGAATAAGTCGCTTTATCTCTCTCTCTCTCCCTTCCTCGCTTTAATTAAAACAGAAAAATTCGGAAAAGTGCCGAGCTAATCTATGAAAGAATAATAGATGTTGTCCTAAGGGAAGGAGCTGCCGACACTGAGATACCATCGCCCAACCCCCTTCTACCTGTTCCTTTCTCTTGGTGGAAGGGGAGAG-AAAAAAAATGCAAGCGGAAGGCCTACCTTTTCCAAAGGATAAACACCACTTTTCTCGATAAGGCTCCTATTTTTGTTCACGAAGGCTTGACGGCCTTTTAAATGATGATGTTTTGCCTAGATTTGAGCCACGTTCTTTTGAACGCACAATAAAAACCGCCCAAAGCTGGAGTTGAGAGCGAGGAGACTTCTGGACACGGTTTGCGTCCTGGAGGATTATTCGGGGCACTCAGAGTAACAGTGCCTTGCTGAGGAAGAATCATTAC-----------------------------------------------------------------------------------------------------------------------------------
Ndilutus_GrassyCreek_N670 ------------------------------------------------------------------------------------------------------------------------------------------------------------------------------------------------------------------------------------------------------------------------------------------------------------------------------------------------------------------------------GATATGCTTTTGCTGGAGACGCTGCTTCGAATCGAGAGAAAACGCCAGCATGCAACAGCTGCATACCCCCCGACCACCCCTACCGTACGGGGAAGATAGAAGTAAGAGCAAGGAAGAGAGAAAAGAGCCTATCCAGGGATTTCTGGGAAGCTACCGATAGAACTAATTAGTGGATAATGGAGATTTGCATTCTCTCACTCCGTCCGCTTTTTGGGGGGCTTTTGGGGGCCCCACCCGCCTTTTACTCTGTAATTACAAACCTGCGAGGATCGGGAGTAATTAACAGGGGAATTAAAGAGAAGGGACAAACAACGCAGGGTCTTTTCGTCATCGTTGTCTTTGAACTGCCGCTTTTCATCCGCTCTCTCTTCTTCCATCCGCCATTGGATGGGTTTTGTGCAGAATAAGTCGCTTTATCTCTCTCTCTCTCCCTTCCTCGCTTTAATTAAAACAGAAAAATTCGGAAAAGTGCCGAGCTAATCTATGAAAGAATAATAGATGTTGTCCTAAGGGAAGGAGCTGCCGACACTGAGATACCATCGCCCAACCCCCTTCTACCTGTTCCTTTCTCTTGGTGGAAAGGGAGAGAAAAAAA--TGCAAGCGGAAGGCCTACCTTTTCCAAAGGATAAACACCACTTTTCTCGATAAGGCTCCTATTTTTGTTCACGAAGGCTTGACGGCCTTTTAAATGATGATGTTTTGCCTAGATTTGAGCCACGTTCTTTTGAACGCACAATAAAAACCGCCCAAAGCTGGAGTTAAGAGCGAAGAGACTTCTGGACACGGTTTGCGTCCTGGAGGATTCTTCGGGGCATT-----------------------------------------------------------------------------------------------------------------------------------------------------------------------
Ndilutus_StarveRockCave_G3174 CAGGTTTTTCTGCGGAACAAAGTGTCCCGGACTTAAGCTGATGGTTGTAGGATTTTGCTTCGACGAGTCGATCCCAGTTTTAAAATTCCATCGGAAGAGTTTTTCTAATCGGCGATGTTTGTGCAGAGCTCATCCTTTTGCAAATATCCCCCCTGCGTAGAACACCCCTCGCTTTCCCAAGCGATAGTTACGTGGCGGGGGATTTTATTGCATCGCTGAAGAGAGTAGGGGGGGCGTTAAGCTCAGGTAAAACCTTTGGTGCGATGATAGAAAAGAGTTGAATATCGTCGGACTCAGTTAATTGGAGAGTATTAACTTATAAGGGATAAGCAAACACGCTTTCATTGTTGGCAGCGTTGCCTTGGAGATATGCTTTTGCTGGAGACGCTGCTTCGAATCGAGAGAAAACGCCAGCATGCAACAGCTGCATACCCCCCGACCACCCCTACCGTACGGGGAAGATAGAAGTAAGAGCAAGGAAGAGAGAAAAGAGCCTATCCAGGGATTTCTGGGAAGCTACCGATAGAACTAATTAGTGGATAATGGAGATTTGCATTCTCTCACTCCGTCCGCTTTTTGGGGGGCTTTTGGGGGCCCCACCCGCCTTTTACTCTGTAATTACAAACCTGCGAGGATCGGGAGTAATTAACAGGGGAATTAAAGAGAAGGGACAAACAACGCAGGGTCTTTTCGTCATCGTTGTCTTTGAACTGCCGCTTTTCATCCGCTCTCTCTTCTTCCATCCGCCATTGGATGGGTTTTGTGCAGAATAAGTCGCTTTATCTCTCTCTCTCTCCCTTCCTCGCTTTAATTAAAACAGAAAAATTCGGAAAAGTGCCGAGCTAATCTATGAAAGAATAATAGATGTTGTCCTAAGGGAAGGAGCTGCCGACACTGAGATACCATCGCCCAACCCCCTTCTACCTGTTCCTTTCTCTTGGTGGAAAGGGAGAGAAAAAAA--TGCAAGCGGAAGGCCTACCTTTTCCAAAGGATAAACACCACTTTTCTCGATAAGGCTCCTATTTTTGTTCACGAAGGCTTGACGGCCTTTTAAATGATGATGTTTTGCCTAGATTTGAGCCACGTTCTTTTGAACGCACAATAAAAACCGCCCAAAGCTGGAGTTAAGAGCGAAGAGACTTCTGGACACGGTTTGCGTCCTGGAGGATTCTTCGGGGCATTCAGAGTAACAGTGCCTTGCTGAGGAAGAATCATTAAGAGATTCGACTCGATGATTGATTCAAGACCGAATGAATTCTAAAGAGAAAAAAAAGAGTGTGTTTTCTTTTAGAAGAGTCTTACCACGTGAACTGGTTGTCTTTCAGTTATGGTCAATGTGCTTTTGAATC
Nesticus_nahaunus_Mexico_G2881 CAGGTTTTTCTGCGGAACAAAGTGTCCCGGACTTAAGCTGATGGTTGTAGGATTTTGCTTCGACGAGTCGATCCCAGTTTTAAAATGCCATCGGAAGAGTTTTTCTAATCGGCGATGTTTGTGCAGAGCTCATCCTTTTGCAAATATCCCCCCTGCGTAGAACACCCCTCGCTTTCCCAAGCGATAGTTACGTGGCGGAGGATTTTATTGCATCGCTGAAGAGAGTA-GGGGGGTGCTAAGCTCAGGTAAAACCTTTGGTGCGATGATAGAAAAGAGTTGAATATCGTCGGACTCAGTTAATTGGAGAGTATTAACTTATGAGGGATAAGCAAACACGCTCTCATTGTTGGCAGCGTTGCCTTGGAGATATGCTTTTGCTGGAGACGCTGCTTCGGATCGAGAGAAAACGCCAGTATGCAACAGCTGCATA-CCCCCGACCACCCCTACCGTACGGGGAAGATAGAAGTAAGAGCAAGGAAGAGAGAAAAGAGCCTATCCAGGGATTTCTGGGAAGCTACCGATAGAACTAATTAGTGGATAATGGAGATTTGCATTCTCTCACTCCGTCCGCTTTTTGGGGGGCTTTTGGGGGCCCCACCCGCCTTTTACTCTGTAATTACAAACCTGCGAGGATCGGGAGTAATTAACAGGGGAATTAAAGAGAAGGGACAAACAACGCAGGGTCTTCTCGTCGTCGTTGTCTTTGAACTGCCGCTTTTCATCCGCTCTCTCTTCTTCCATCCGCCATTGGATGGGTTTTGTGCAGAATAAGTCGCTTTATCTCTCTCTCTCTCCCTTCTTCGCTTTAATTAAAACAGAAAAATTCGGAAAAGTGCCGAGCTAATCTATGAAAGAATAATAGATGTTGTCCTAAGGGAAGGAGCTGCCGACACTGAGATACCATCGCCCAACCCCCTTCTACCTGTTCCTTTCTCTTGGTCGAAGGGGAGAAAAAAAAA--TGCAAGCGGAAGGCCTACCTTTTCCAAAGGATAAACACCACTTTTCTCGATAAGGCTCCTATTTTTGTTCACGAAGGCTTGACGGCCTTTTAAATGATGATGTTTTGCCTAGATTTGAGCCACGTTCTTTTGAACGCACAATAAAAACCGCCCAAAGCTGGAGTTAAGAGCGGAGAGACTTCTGGACACGGTTTGCGTCCTAGAGGATTACTCGGAGCACTCAGAGTAACATTGCCTTGATGAGGAAGAATCATTACGAGATTCCACTCAATGATTGATTCAAGACCGAATGAATTCTAAAGAAGACAAAAAGAGTGCGTTTTCTTTCAGAAGAGTCTTACCACGTGAGCGGGTTGTCTTTGAGTTATGGTCAATGTGATTTTGAATC
Nfridelli_LittlePigeon_N262 CAGGTTTTTCTGCGGAACAAAGTGTCCCGGACTTAAGCTGATGGTTGTAGGATTTTGCTTCGACGAGTCGATCCCAGTTTTAAAATTCCATCGGAAGAGTTTTTCTAATCGGCGATGTTTGTGCAGAGCTCATCCTTTTGCAAATATCCCCCCTGCGTAGAACACCCCTCGCTTTCCCAAGCGATAGTTACGTGGCGGGGGATTTTATTGCATCGCTGAAGAGGGTA-GGGGGGTGTTAAGCTCAGGTAAAACCTTTGGTGCGATGATAGAAAAGAGTTGAATATCGTTGGACTCAGTTAATTGGAGAGTATTAACTTATAAGGGATAAGCAAACACGCTTTCATTGTTGGCAGCGTTGCCTTGGAGATATGCTTTTGCTGGAGACGCTGCTTCGAATCGAGAGAAAACGCCAGCATGCAACAGCTGCATACCCCCCGACCACCCCTACCGTACGGGGAAGATAGAAGTAAGAGCAAGGAAGAGAGAAAAGAGCCTATCCAGGGATTTCTGGGAAGCTACCGATAGAACTAATTAGTGGATAATGGAGATTTGCATTCTCTCACTCCGTCCGCTTTTTGGGGGGCTTTTGGGGGCCCCACCCGCCTTTTACTCTGTAATTACAAACCTGCGAGGATCGGGAGTAATTAACAGGGGAATTAAAGAGAAGGGACAAACAACGCAGGGTCTTTTCGTCATCGTTGTCTTTGAACTGCCGCTTTTCATCCGCTCTCTCTTCTTCCATCCGCCATTGGATGGGTTTTGTGCAGAATAAGTCGCTTTATCTCTCTCTCTCTCCCTTCCTCGCTTTAATTAAAACAGAAAAATTCGGAAAAGTGCCGAGCTAATCTATGAAAGAATAATAGATGTTGTCCTAAGGGAAGGAGCTGCCGACACTGAGATACCATCGCCCAACCCCCTTCTACCTGTTCCTTTCTCTTGGTGGAAGGGGAGAG-AAAAAAAATGCAAGCGGAAGGCCTACCTTTTCCAAAGGATAAACACCACTTTTCTCGATAAGGCTCCTATTTTTGTTCACGAAGGCTTGACGGCCTTTTAAATGATGATGTTTTGCCTAGATTTGAGCCACGTTCTTTTGAACGCACAATAAAAACCGCCCAAAGCTGGAGTTAAGAGCGAGGAGACTTCTGGACACGGTTTGCGTCCTGGAGGATTATTCGGGGCACTCAGAGTAACAGTGCCTTGCTGAGGAAGAATCATTACGAGATTCGACTCGATGATTGATTCAAGACCGAATGAATTCTAAAGAGA-AAAAAAAGGAGTGTTTTCTTTTAGAAGAGTCTTACCACGTGAACTGGTTGTCTTTGAGTTATGGTCAATGTGATTTTAAATC
Nfurtivus_HugdenBranch_G3175 CAGGTTTTTCTGCGGAACAAAGTGTCCCGGACTTAAGCTGATGGTTGTAGGATTTTGCTTCGACGAGTCGATCCCAGTTTTAAAATTCCATCGCAAGAGTTTTTCTAATCGGCGATGTTTGTGCAGAGCTCATCCTTTTGCAAATATCCCCCCTGCGTAGAACACCCCTCGCTTTCCCAAGCGATAGTTACGTGGCGGGAGATTTTATTGCATCGCTGAAGAGGGTA-GGGGGGTGTTAAGCTCAGGTAAAACCTTTGGTGCGATGATAGAAAAGAGTTGAATATCGTCGGACTCAGTTAATTGGAGAGTATTAACTTATAAGGGATAAGCAAACACGCTTTCATTGTTGGCAGCGTTGCCTTGGAGATATGCTTTTGCTGGAGACGCTGCTTCGAATCGAGAGAAAACGCCAGCATGCAACAGCTGCATACACCCCGACCACTCCTACCGTACGGGGAAGATAGAAGTAAGAGCAAGGAAGAGAGAAAAGAGCCTATCCAGGGATTTCTGGGAAGCTACCGATAGAACTAATTAGTGGATAATGGAGATTTGCATTCTCTCACTCCGTCCGCTTTTTGGGGGGCTTTTGGGGGCCCCACCCGCCTTTTACTCTGTAATTACAAACCTGCGAGGATCGGGAGTAATTAACAGGGGAATTAAAGAGAAGGGACAAACAACGCAGGGTCTTTTCGTCATCGTTGTCTTTGAACTGCCGCTTTTCATCCGCTCTCTCTTCTTCCATCCGCCATTGGATGGGTTTTGTGCAGAATAAGTCGCTTTATCTCTCTCTCTCTCCCTTCCTCGCTTTAATTAAAACAGAAAAATTCGGAAAAGTGCCGAGCTAATCTATGAAAGAATAATAGATGTTGTCCTAAGGGAAGGAGCTGCCGACACTGAGATACCATCGCCCAACCCCCTTCTACCTGTTCCTTTCTCTTGGTGGAAGGGGAGAGAAAAAAAAATGCAAGCGGAAGGCCTACCTTTTCCAAAGGATAAACACCACTTTTCTCGATAAGGCTCCTATTTTTGTTCACGAAGGCTTGACGGCCTTTTAAATGATGATGTTTTGCCTAGATTTGAGCTACGTTCTTTTGAACGCACAATAAAAACCGCCCAAAGCTGGAGTTAAGAGCGAGGAGACTTCTGGACACAGTTTGCGTCCTGGAGGATTATTCGGGACACTCAGAGTAACAGTGCCTTGCAGAGGAAGAATCATTACGAGATTCGACTCGATGATTGATTCAAGACCGAATGAATTCAAAGA----AAAAAAGAGAGTGTTTTCTTTTAGAAGAGTCTTACCACGTGAACTGGTTGTCTTTGAGTTATGGTCAATGTGATTTTAAATC
Nfurtivus_RaccoonMtn_N1026 CAGGTTTTTCTGCGGAACAAAGTGTCCCGGACTTAAGCTGATGGTTGTAGGATTTTGCTTCGACGAGTCGATCCCAGTTTTAAAATTCCATCGCAAGAGTTTTTCTAATCGGCGATGTTTGTGCAGAGCTCATCCTTTTGCAAATATCCCCCCTGCGTAGAACACCCCTCGCTTTCCCAAGCGATAGTTACGTGGCGGGAGATTTTATTGCATCGCTGAAGAGGGTA-GGGGGGTGTTAAGCTCAGGTAAAACCTTTGGTGCGATGATAGAAAAGAGTTGAATATCGTCGGACTCAGTTAATTGGAGAGTATTAACTTATAAGGGATAAGCAAACACGCTTTCATTGTTGGCAGCGTTGCCTTGGAGATATGCTTTTGCTGGAGACGCTGCTTCGAATCGAGAGAAAACGCCAGCATGCAACAGCTGCATACACCCCGACCACTCCTACCGTACGGGGAAGATAGAAGTAAGAGCAAGGAAGAGAGAAAAGAGCCTATCCAGGGATTTCTGGGAAGCTACCGATAGAACTAATTAGTGGATAATGGAGATTTGCATTCTCTCACTCCGTCCGCTTTTTGGGGGGCTTTTGGGGACCCCACCCGCCTTTTACTCTGTAATTACAAACCTGCGAGGATCGGGAGTAATTAACAGGGGAATTAAAGAGAAGGGACAAACAACGCAGGGTCTTTTCGTCATCGTTGTCTTTGAACTGCCGCTTTTCATCCGCTCTCTCTTCTTCCATCCGCCATTGGATGGGTTTTGTGCAGAATAAGTCGCTTTATCTCTCTCTCTCTCCCTTCCTCGCTTTAATTAAAACAGAAAAATTCGGAAAAGTGCCGAGCTAATCTATGAAAGAATAATAGATGTTGTCCTAAGGGAAGGAGCTGCCGACACTGAGATACCATCGCCCAACCCCCTTCTACCTGTTCCTTTCTCTTGGTGGAAGGGGAGAGAAAAAAAAATGCAAGCGGAAGGCCTACCTTTTCCAAAGGATAAACACCACTTTTCTCGATAAGGCTCCTATTTTTGTTCACGAAGGCTTGACGGCCTTTTAAATGATGATGTTTTGCCTAGATTTGAGCTACGTTCTTTTGAACGCACAATAAAAACCGCCCAAAGCTGGAGTTAAGAGCGAGGAGACTTCTGGACACAGTTTGCGTCCTGGAGGATTATTCGGGACACTCAGAGTAACAGTGCCTTGCAGAGGAAGAATCATTACGAGATTCGACTCGATGATTGATTCAAGACCGAATGAATTCAAAGA----AAAAAAGAGAGTGTTTTCTTTTAGAAGAGTCTTACCACGTGAACTGGTTGTCTTTGAGTTATGGTCAATGTGATTTTAAATC
Ngeorgia_Sittons_N073 CAGGTTTTTCTGCGGAACAAAGTGTCCCGGACTTAAGCTGATGGTTGTAGGATTTTGCTTCGACGAGTCGATCCCAGTTTTAAAATTCTATCGGAAGAGTTTTTCTAATCGGCGATGTTTGTGCAGAGCTCATCCTTTTGCAAATATCCCCCCTGCGTAGAACACCCCTCGCTTTCCCAAGCGATAGTTACGTGGCGGGGGATTTTATTGCATCGCTGAAGAGGGTAGGGGGGGTGTTAAGCTCAGGTAAAACCTTTGGTGCGATGATAGAAAACAGTTGAATATCGTCGGACTCAGTTAATTGGAGAGTATTAACTTATAAGGGATAAGCAAACACGCTTTCATTGTTGGCAGCGTTGCCTTGGAGATATGCTTTTGCTGGAGACGCTGCTTCGAATCGAGAGAAAACGCCAGCATGCAACAGCTGCATACCCCCCGACCACCCCTACCGTACGGGGAAGATAGAAGTAAGAGCAAGGAAGAGAGAAAAGAGCCTATCCAGGGATTTCTGGGAAGCTACCGATAGAACTAATTAGTGGATAATGGAGATTTGCATTCTCTCACTCCGTCCGCTTTTTGGGGGGCTTTTGGGGGCCCCACCCGCCTTTTACTCTGTAATTACAAACCTGCGAGGATCGGGAGTAATTAACAGGGGAATTAAAGAGAAGGGACAAACAACGCAGGGTCTTTTCGTCATCGTTGTCTTTGAACTGCCGCTTTTCATCCGCTCTCTCTTCTTCCATCCGCCATTGGATGGGTTTTGTGCAGAATAAGTCGCTTTATCTCTCTCTCTCTCCCTTCCTCGCTTTAATTAAAACAGAAAAATTCGGAAAAGTGCCGAGCTAATCTATGAAAGAATAATAGATGTTGTCCTAAGGGAAGGAGCTGCCGACACTGAGATACCATCGCCCAACCCCCTTCTACCTGTTCCTTTCTCTTGGTGGAAGGGGAGAGAAAAAAAAATGCAAGCGGAAGGCCTACCTTTTCCAAAGGATAAACACCACTTTTCTCGATAAGGCTCCTATTTTTGTTCACGAAGGCTTGACGGCCTTTTAAATGATGATGTTTTGCCTAGATTTGAGCCACGTTCTTTTGAACGCACAATAAAAACCGCCCAAAGCTGGAGTTAAAAGCGAGCAGACTTCTGGACACGGTTTGCGTCCTGGAGGATTATTCGGGGCATTCAGAGTAACAGTGTCTTGCTGAGGAAGAATCATTACGAGATTCGACTCGATGATTGATTCAAGACCGATTGAATTCTAAGGAGAAAAAA-AGAGATTGTTTTCTTTTAGAAGAGTCTTACCACGTGAACTGGTTGTCATTGAGTTATGGTCAATGTGATTTTAAATC
Ngertschi_CedarCreek_N351 CAGGTTTTTCTGCGGAACAAAGTGTCCCGGACTTAAGCTGATGGTTGTAGGATTTTGCTTCGACGAGTCGATCCCAGTTTTAAAATTCCATCGGAAGAGTTTTTCTAATCGGCGATGTTTGTGCAGAGCTCATCCTTTTGCAAATATCCCCCCTGCGTAGAACACCCCTCGCTTTCCCAAGCGATAGTTACGTGGCGGGGGATTTTATTGCATCGCTGAAGAGGGTAGGGGGGGCGTTAAGCTCAGGTAAAACCTTTGGTGCGATGATAGAAAAGAGTTGAATATCGTCGGACTCAGTTAATTGGAGAGTATTAACTTATAAGGGATAAGCAAACACGCTTTCATTGTTGGCAGCGTTGCCTTGGAGATATGCTTTTGCTGGAGACGCTGCTTCGAATCGAGAGAAAACGCCAGCATGCAACAGCTGCATACCCCCCGACCACCCCTACCGTACGGGGAAGATAGAAGTAAGAGCAAGGAAGAGAGAAAAGAGCCTATCCAGGGATTTCTGGGAAGCTACCGATAGAACTAATTAGTGGATAATGGAGATTTGCATTCTCTCACTCCGTCCGCTTTTTGGGGGGCTTTTGGGGGCCCCACCCGCCTTTTACTCTGTAATTACAAACCTGCGAGGATCGGGAGTAATTAACAGGGGAATTAAAGAGAAGGGACAAACAACGCAGGGTCTTTTCGTCATCGTTGTCTTTGAACTGCCGCTTTTCATCCGTTCTCTCTTCTTCCATCCGCCATTGGATGGGTTTTGTGCAGAATAAGTCGCTTTATCTCTCTCTCTCTCCCTTCCTCGCTTTAATTAAAACAGAAAAATTCGGAAAAGTGCCGAGCTAATCTATGAAAGAATAATAGATGTTGTCCTAAGGGAAGGAGCTGCCGACACTGAGATACCATCGCCCAACCCCCTTCTACCTGTTCCTTTCTCTTGGTGGAAGGGGAGAG-AAAAAAAATGCAAGCGGAAGGCCTACCTTTTCCAAAGGATAAACACCACTTTTCTCGATAAGGCTCCTATTTTTGTTCACGAAGGCTTGACGGCCTTTTAAATGATGATGTTTTGCCTAGATTTGAGCCACGTTCTTTTGAACGCACAATAAAAACCGCTCAAAGCTGGAGTTAAGAGCGAAGAGACTTCTGGACACGGTTTGCGTCCTGGAGGATTATTCGGGGCACTCTGAGTAACAGTGCCTTGCTGAGGAAGAATCATTAAGAGATTCGGCTCGATGATTGATTCAAGACCGAATGAATTCTAAAGAGAAAAAAAAGAGTGTGTTTTCTTTCAGAAGAGTCTTACCACGTGAACTGGTTGTCTTTGAGTTATGGTCAATGTGATTTTGAATC
Ngertschi_FrenchBroad_N968 -------------------------------------------GTTGTAGGATTTTGCTTCGACGAGTCGATCCCAGTTTTAAAATTCCATCGGAAGAGTTTTTCTAATCGGCGATGTTTGTGCAGAACTCATCCTTTTGCAAATATCCCCCCTGCGTAGAACACCCCTCGCTTTCCCAAGCGATAGTTACGTGGCGGGGGATTTTATTGCATCGCTGAAGAGGGTAGGGGGGGCGTTAAGCTCAGGTAAAACCTTTGGTGCGATGATAGAAAAGAGTTGAATATCGTCGGACTCAGTTAATTGGAGAGTATTAACTTATAAGGGATAAGCAAACACGCTTTCATTGTTGGCAGCGTTGCCTTGGAGATATGCTTTTGCTGGAGACGCTGCTTCGAATCGAGAGAAAACGCTAGCATGCAACAGCTGCATACCCCCCGACCACCCCTACCGTACGGGGAAAATAGAAGTAAGAGCAAGGAAGAGAGAAAAGAGCCTATCCAGGGATTTCTGGGAAGCTACCGATAGAACTAATTAGTGGATAATGGAGATTTGCATTCTCTCACTCCGTCCGCTTTTTGGGGGGCTTTTGGGGGCCCCACCCGCCTTTTACTCTGTAATTACAAACCTGCGAGGATCGGGAGTAATTAACAGGGGAATTAAAGAGAAGGGACAAACAACGCAGGGTCTTTTCGTCATCGTTGTCTTTGAACTGCCGCTTTTCATCCGTTCTCTCTTCTTCCATCCGCCATTGGATGGGTTTTGTGCAGAATAAGTCGCTTTATCTCTCTCTCTCTCCCTTCCTCGCTTTAATTAAAACAGAAAAATTCGGAAAAGTGCCGAGCTAATCTATGAAAGAATAATAGATGTTGTCCTAAGGGAAGGAGCTGCCGACACTGAGATACCATCGCCCAACCCCCTTCTACCTGTTCCTTTCTCTTGGTGGAAGGGGAGAG-AAAAAAAATGCAAGCGGAAGGCCTACCTTTTCCAAAGGATAAACACCACTTTTCTCGATAAGGCTCCTATTTTTGTTCACGAAGGCTTGACGGCCTTTTAAATGATGATGTTTTGCCTAGATTTGAGCCACGTTCTTTTGAACGCACAATAAAAACCGCTCAAAGCTGGAGTTAAGAGCGAAGAGACTTCTGGACACGGTTTGCGTCCTGGAGGATTATTCGGGGCACTCTGAGTAACAGTGCCTTGCTGAGGGAGAATCATTAAGAGATTCGGCTCGATGATTGATTCAAGACCGAATGAATTCTAAAGAGAAAAAAAAGAGTGTGTTTTCTTTCAGAAGAGTCTTACCACGTGAACTGGTTGTTTTTGAGTTATGGTCAATGTGATTTTGAATC
Ngertschi_HickoryNutGap_N810 -------------------------------------------------------------------------------------------------------------------------------GCTCATCCTTTTGCAAATATCCCCCCTGCGTAGAACACCCCTCGCTTTCCCAAGCGATAGTTACGTGGCGGGGGATTTTATTGCATCGCTGAAGAGGGTAGGGGGGGCGTTAAGCTCAGGTAAAACCTTTGGTGCGATGATAGAAAAGAGTTGAATATCGTCGGACTCAGTTAATTGGAGAGTATTAACTTATAAGGGATAAGCAAACACGCTTTCATTGTTGGCAGCGTTGCCTTGGAGATATGCTTTTGCTGGAGACGCTGCTTCGAATCGAGAGAAAACGCCAGCATGCAACAGCTGCATACCCCCCGACCACCCCTACCGTACGGGGAAGATAGAAGTAAGAGCAAGGAAGAGAGAAAAGAGCCTATCCAGGGATTTCTGGGAAGCTACCGATAGAACTAATTAGTGGATAATGGAGATTTGCATTCTCTCACTCCGTCCGCTTTTTGGGGGGCTTTTGGGGGCCCCACCCGCCTTTTACTCTGTAATTACAAACCTGCGAGGATCGGGAGTAATTAACAGGGGAATTAAAGAGAAGGGACAAACAACGCAGGGTCTTTTCGTCATCGTTGTCTTTGAACTGCCGCTTTTCATCCGTTCTCTCTTCTTCCATCCGCCATTGGATGGGTTTTGTGCAGAATAAGTCGCTTTATCTCTCTCTCTCTCCCTTCCTCGCTTTAATTAAAACAGAAAAATTCGGAAAAGTGCCGAGCTAATCTATGAAAGAATAATAGATGTTGTCCTAAGGGAAGGAGCTGCCGACACTGAGATACCATCGCCCAACCCCCTTCTACCTGTTCCTTTCTCTTGGTGGAAGGGGAGAGAAAAAAAAATGCAAGCGGAAGGCCTACCTTTTCCAAAGGATAAACACCACTTTTCTCGATAAGGCTCCTATTTTTGTTCACGAAGGCTTGACGGCCTTTTAAATGATGATGTTTTGCCTAGATTTGAGCCACGTTCTTTTGAACGCACAATAAAAACCGCTCAAAGCTGGAGTTAAGAGCGAAGAGACTTCTGGACACGGTTTGCGTCCTGGAGGATTATTCGGGGCACTCTGAGTAACAGTGCCTTGCTGAGGAAGAATCATTAAGAGATTCGGCTCGATGATTGATTCAAGACCGAATGAATTCTAAAGAGAAAAAAAAGAGTGTGTTTTCTTTTAGAAGAGTCTTACCACGTGAACTGGTTGTCTTTGAGTTATGGTCAATGTGATTTTGAATC
Nholsingeri_BrumleyCrk_N916 CAGGTTTTTCTGCGGAACAAAGTGTCCCGGACTTAAGCTGATGGTTGTAGGATTTTGCTTCGACGAGTCGATCCCAGTTTTAAAATTCCATCGGAAGAGTTTTTCTAATCGGCGATGTTTGTGCAGAGCTCATCCTTTTGCAAATATCCCCCCTGCGTAGAACACCCCTCGCTTTCCCAAGCGATAGTTACGTGGCGGGGGATTTTATTGCATCGCTGAAGAGGGTA-GGGGGGCGTTAAGCTCAGGTAAAACCTTTGGTGCGATGATAGAAAAGAGTTGAATATCGTCGGACTCAGTTAATTGGAGAGTATTAACTTATAAGGGATAAGCAAACACGCTTTCATTGTTGGCAGCGTTGCCTTGGAGATATGCTTTTGCTGGAGACGCTGCTTCGAATCGAGAGAAAACGCCAGCATGCAACAGCTGCATACCCCCCGACCACCCCTACCGTACGGGGAAGATAGAAGTAAGAGCAAGGAAGAGAGAAAAGAGCCTATCCAGGGATTTCTGGGAAGCTACCGATAGAACTAATTAGTGGATAATGGAGATTTGCATTCTCTCACTCCGTCCGCTTTTTGGGGGGCTTTTGGGGGCCCCACCCGCCTTTTACTCTGTAATTACAAACCTGCGAGGATCGGGAGTAATTAACAGGGGAATTAAAGAGAAGGGACAAACAACGCAGGGTCTTTTCGTCATCGTTGTCTTTGAACTGCCGCTTTTCATCCGCTCTCTCTTCTTCCATCCGCCATTGGATGGGTTTTGTGCAGAATAAGTCGCTTTATCTCTCTCTCTCTCCCTTCCTCGCTTTAATTAAAACAGAAAAATTCGGAAAAGTGCCGAGCTAATCTATGAAAGAATAATAGATGTTGTCCTAAGGGAAGGAGCTGCCGACACTGAGATACCATCGCCCAACCCCCTTCTACCTGTTCCTTTCTCTTGGTGGAAAGGGAGAGAAAAAAA--TGCAAGCGGAAGGCCTACCTTTTCCAAAGGATAAACACCACTTTTCTCGATAAGGCTCCTATTTTTGTTCACGAAGGCTTGACGGCCTTTTAAATGATGATGTTTTGCCTAGATTTGAGCCACGTTCTTTTGAACGCACAATAAAAACCGCCCAAAGCTGGAGTTAAGAGCGAAGAGACTTCTGGACACGGTTTGCGTCCTGGAGGATTATTCGGGGCACTCAGAGTAACAGTGCCCC--------CGAATCATTAAGAGATTCGACTGGATGATTGAT-------------------------------------------------------------------------------------------------------------
Nholsingeri_PondCave_N541 CAGGTTTTTCTGCGGAACAAAGTGTCCCGGACTTAAGCTGATGGTTGTAGGATTTTGCTTCGACGAGTCGATCCCAGTTTTAAAATTCTATCGGAAGAGTTTTTCTAATCGGCGATGTTTGTGCAGAGCTCATCCTTTTGCAAATATCCCCCCTGCGTAGAACACCCCTCGCTTTCCCAAGCGATAGTTACGTGGCGGGGGATTTTATTGCATCGCTGAAGAGGGTA-GGGGGGCGTTAAGCTCAGGTAAAACCTTTGGTGCGATGATAGAAAAGAGTTGAATATCGTCGGACTCAGTTAATTGGAGAGTATTAACTTATAAGGGATAAGCAAACACGCTTTCATTGTTGGCAGCGTTGCCTTGGAGATATGCTTTTGCTGGAGACGCTGCTTCGAATCGAGAGAAAACGCCAGCATGCAACAGCTGCATACCCCCCGACCACCCCTACCGTACGGGGAAGATAGAAGTAAGAGCAAGGAAGAGAGAAAAGAGCCTATCCAGGGATTTCTGGGAAGCTACCGATAGAACTAATTAGTGGATAATGGAGATTTGCATTCTCTCACTCCGTCCGCTTTTT-GGGGGCTTTTGGGGGCCCCACCCGCCTTTTACTCTGTAATTACAAACCTGCGAGGATCGGGAGTAATTAACAGGGGAATTAAAGAGAAGGGACAAACAACGCAGGGTCTTTTCGTCATCGTTGTCTTTGAACTGCCGCTTTTCATCCGCTCTCTCTTCTTCCATCCGCCATTGGATGGGTTTTGTGCAGAATAAGTCGCTTTA----TCTCTCTCTCCCTTCCTCGCTTTAATTAAAACAGAAAAATTCGGAAAAGTGCCGAGCTAATCTATGAAAGAATAATAGATGTTGTCCTAAGGGAAGGAGCTGCCGACACTGAGATACCATCGCCCAACCCCCTTCTACCTGTTCCTTTCTCTTGGTGGAAAGGGAGAGAAAAAAA--TGCAAGCGGAAGGCCTACCTTTTCCAAAGGATAAACACCACTTTTCTCGATAAGGCTCCTATTTTTGTTCACGAAGGCTTGACGGCCTTTTAAATGATGATGTTTTGCCTAGATTTGAGCCACGTTCTTTTGAACGCACAATAAAAACCGCCCAAAGCTGGAGTTAAGAGCGAAGAGACTTCTGGACACGGTTTGCGTCCTGGAGGATTATTCGGGGCACTCAGAGTAACAGTGCCTTGCTGAGGAAGAATCATTAAGAGATTCGACTCGATGATTGATTCAAGACCGAATGAATTCTAAAGAGAAAAAAAAGAGTGTGTTTTCTTTTAGAAGAGTCTTACCACGTGAACTGGTTGTCTTTGAGTTATGGTCAATGTGCTTTTGAATC
Njonesi_CaveSpringCave_N390 CAGGTTTTTCTGCGGAACAAAGTGTCCCGGACTTAAGCTGATGGTTGTAGGATTTTGCTTCGACGAGTCGATCCCAGTTTTAAAATTCCATCGGAAGAGTTTTTCTAATCGGCGATGTTTGTGCAGAGCTCATCCTTTTGCAAATATCCCCCCTGCGTAGAACACCCCTCGCTTTCCCAAGCGATAGTTACGTGGCGGGGGATTTTATTGCATCGCTGAAGAGGGTAGGGGGCGTGTTAAGCTCAGGTAAAACCTTTGGTGCGATGATAGAAAAGAGTTGAATATCGTTGGACTCAGTTAATTGGAGAGTATTAACTTATAAGGGATAAGCAAACACGCTTTCATTGTTGGCAGCGTTGCCTTGGAGATATGCTTTTGCTGGAGACGCTGCTTCGAATCGAGAGAAAACGCCAGCATGCAACAGCTGCATACCCCCCGACCACCCCTACCGTACGGGGAAGATAGAAGTAAGAGCAAGGAAGAGAGAAAAGAGCCTATCCAGGGATTTCTGGGAAGCTACCGATAGAACTAATTAGTGGATAATGGAGATTTGCATTCTCTCACTCCGTCCGCTTTTTGGGGGGCTTTTGGGGGCCCCACCCGCCTTTTACTCTGTAATTACAAACCTGCGAGGATCGGGAGTAATTAACAGGGGAATTAAAGAGAAGGGACAAACAACGCAGGGTCTTTTCGTCATCGTTGTCTTTGAACTGCCGCTTTTCATCCGCTCTCTCTTCTTCCATCCGCCATTGGATGGGTTTTGTGCAGAATAAGTCGCTTTA----TCTCTCTCTCCCTTCCTCGCTTTAATTAAAACAGAAAAATTCGGAAAAGTGCCGAGCTAATCTATGAAAGAATAATAGATGTTGTCCTAAGGGAAGGAGCTGCCGACACTGAGATACCATCGCCCAACCCCCTTCTACCTGTTCCTTTCTCTTGGTGGAAGGGGAGAGAAAAAAAAATGCAAGCGGAAGGCCTACCTTTTCCAAAGGATAAACACCACTTTTCTCGATAAGGCTCCTATTTTTGTTCACGAAGGCTTGACGGCCTTTTAAATGATGATGTTTTGCCTAGATTTGAGCCACGTTCTTTTGAACGCACAATAAAAACCGCCCAAAGCTGGAGTTAAGAGCGAGGAGACTTCTGGACACGGTTTGCGTCCTGGAGGATTATTCGGGGCACTCAGAGTAACAGTGCCTTGCTGAGGAAGAATCATTACGAGATTCGACTCGATGATTGATTCAAGACCGAATGAATTCTAAAGAGAAAAA--AAAGAGTGTTTTCTTTTAGAAGAGTCTTACCACGTGAACTGGTTGTCTTTGAGTTATGGTCAATGTGATTTTAAATC
Nlowderi_ChestnutBranch_N731 CAGGTTTTTCTGCGGAACAAAGTGTCCCGGACTTAAGCTGATGGTTGTAGGATTTTGCTTCGACGAGTCGATCCCAGTTTTAAAATTCCATCGGAAGAGTTTTTCTAATCGGCGATGTTTGTGCAGAGCTCATCCTTTTGCAAATATCCCCCCTGCGAAGAACACCCCTCGCTTTCCCAAGCGATAGTTACGTGGCGGGGGATTTTATTGCATCGCTGAAGAGGGTA-GGGGGGTGTTAAGCTCAGGTAAAACCTTTGGTGCGATGATAGAAAAGAGTTGAATATCGTCGGACTCAGTTAATTGGAGAGTATTAACTTATAAGGGATAAGCAAACACGCTTTCATTGTTGGCAGCGTTGCCTTGGAGATATGCTTTTGCTGGAGACGCTGCTTCGAATCGAGAGAAAACGCCAGCATGCAACAGCTGCATACCCCCCGACCACCCCTACCGTACGGGGAAGATAGAAGTAAGAGCAAGGAAGAGAGAAAAGAGCCTATCCAGGGATTTCTGGGAAGCTACCGATAGAACTAATTAGTGGATAATGGAGATTTGCATTCTCTCACTCCGTCCGCTTTTTGGGGGGCTTTT-GGGGCCCCACCCGCCTTTTACTCTGTAATTACAAACCTGCGAGGATCGGGAGTAATTAACAGGGGAATTAAAGAGAAGGGACAAACAACGCAGGGTCTTTTCGTCATCGTTGTCTTTGAACTGCCGCTTTTCATCCGCTCTCTCTTCTTCCATCCGCCATTGGATGGGTTTTGTGCAGAATAAGTCGCTTTATCTCTCTCTCTCTCCCTTCCTCGCTTTAATTAAAACAGAAAAATTCGGAAAAGTGCCGAGCTAATCTATGAAAGAATAATAGATGTTGTCCTAAGGGAAGGAGCTGCCGACACTGAGATACCATCGCCCAACCCCCTTCTACCTGTTCCTTTCTCTTGGTGGAAGGGGAGAGAAAAAAAAATGCAAGCGGAAGGCCTACCTTTTCCAAAGGATAAACACCACTTTTCTCGATAAGGCTCCTATTTTTGTTCACGAAGGCTTGACGGCCTTTTAAATGATGATGTTTTGCCTAGATTTGAGCCACGTTCTTTTGAACGCACAATAAAAACCGCCCAAAGCTGGAGTTAAGAGCGAGGAGACTTCTGGACACGGTTTGCGTCCTGGAGGATTATTCGGGGCACTCAGAGTAACAGTGCCTTGCTGAGGAAGAATCATTACGAGATTCGACTCGATGATTGATTCTAGACCGAATGAATTCTAAAGAGAAAAA-AAGAGAGTGTTTTCTTTTAGAAGAGTCTTACCACGTGAACTGGTTGTCTTTGAGTTATGGTCAATGTGATTTTAAATC
Nlowderi_upperFiresCreek_N820 ----------------------------------------------------------------------------------GGATTCCATCGGAAGAGTTTTTCTAATCGGCGATGTTTGTGCAGAGCTCATCCTTTTGCAAATATCCCCCCTGCGAAGAACACCCCTCGCTTTCCCAAGCGATAGTTACGTGGCGGGGGATTTTATTGCATCGCTGAAGAGGGTAGGGGGGGTGTTAAGCTCAGGTAAAACCTTTGGTGCGATGATAGAAAAGAGTTGAATATCGTCGGACTCAGTTAATTGGAGAGTATTAACTTATAAGGGATAAGCAAACACGCTTTCATTGTTGGCAGCGTTGCCTTGGAGATATGCTTTTGCTGGAGACGCTGCTTCGAATCGAGAGAAAACGCCAGCATGCAACAGCTGCATACCCCCCGACCACCCCTACCGTACGGGGAAGATAGAAGTAAGAGCAAGGAAGAGAGAAAAGAGCCTATCCAGGGATTTCTGGGAAGCTACCGATAGAACTAATTAGTGGATAATGGAGATTTGCATTCTCTCACTCCGTCCGCTTTTTGGGGGGCTT--TGGGGCCCCACCCGCCTTTTACTCTGTAATTACAAACCTGCGAGGATCGGGAGTAATTAACAGGGGAATTAAAGAGAAGGGACAAACAACGCAGGGTCTTTTCGTCATCGTTGTCTTTGAACTGCCGCTTTTCATCCGCTCTCTCTTCTTCCATCCGCCATTGGATGGGTTTTGTGCAGAATAAGTCGCTTTATCTCTCTCTCTCTCCCTTCCTCGCTTTAATTAAAACAGAAAAATTCGGAAAAGTGCCGAGCTAATCTATGAAAGAATAATAGATGTTGTCCTAAGGGAAGGAGCTGCCGACACTGAGATACCATCGCCCAACCCCCTTCTACCTGTTCCTTTCTCTTGGTGGAAGGGGAGAGAAAAAAAAATGCAAGCGGAAGGCCTACCTTTTCCAAAGGATAAACACCACTTTTCTCGATAAGGCTCCTATTTTTGTTCACGAAGGCTTGACGGCCTTTTAAATGATGATGTTTTGCCTAGATTTGAGCCACGTTCTTTTGAACGCACAATAAAAACCGCCCAAAGCTGGAGTTAAGAGCGAGGAGACTTCTGGACACGGTTTGCGTCCTGGAGGATTATTCGGGGCACTCAGAGTAACAGTGCCTTGCTGAGGAAGAATCATTACGAGATTCGACTC-----------------------------------------------------------------------------------------------------------------------
Nlula_BeeRockCave_G2091 CAGGTTTTTCTGCGGAACAAGGTGTCCCGGACTTAAGCTGATGGTTGTAGGATTTTGCTTCGACGAGTCGATCCCAGTTTTAAAATTCCATCGGAAGAGTTTTTCTAATCGGCGATGTTTGTGCAGAGCTCATCCTTTCGCAAATATCCCTCCTGCATAGAACACCCCTCGCTTTCCCAAGCGATAGTTACGTGGCGGGGGATTTTATTGCATCGCTGAAGAGGGTAGGGGGGGTGTTAAGCTCAGGTAAAACCTTTGGTGCGATGATAGAAAAGAGTTGAATATCGTCGGACTCAGTTAATTGGAGAGTATTAACTTATAAGGGATAAGCAAACACGCTTTCATTGTTGGCAGCGTTGTCTTGGAGATATGCTTTTGCTGGAGACGCTGCTTCGAATCGAGAGAAAACGCCAGCATGCAACAGCTGCATACCCCCCGACCACCCCTACCGTACGGGGAAGATAGAAGTAAGAGAAAGGAAGAGAGAAAAGAGCCTATCCAGGGATTTCTGGGAAGCTACCGATAGAACTAATTAGTGGATAATGGAGATTTGCATTCTCTCACTCCGTCCGCTTTTTGGGGGGCTTTTGGGGGCCCCACCCGCCTTTTACTCTGTAATTACAAACCTGCGAGGATCGGGAGTAATTAACAGGGGAATTAAAGAGAAGGGACAAACAACGCAGGGTCTTTTCGTCATCGTTGTCTTTGAACTGCCGCTTTTCATCCGCTCTCTCTTCTTCCATCCGCCATTGGATGGGTTTTGTGCAGAATAAGTCGCTTTA--TCTCTCTCTCTCCCTTCCTCGCTTTAATTAAAACAGAAAAATTCGGAAAAGTGCCGAGCTAATCTATGAAAGAATAATAGATGTTGTCCTAAGGGAAGGAGCTGCCGACACTGAGATACCATCGCCCAACCCCCTTCTACCTGTTCCTTTCTCTTGGTGGAAGGGGAGAGAAAAAAAATTGCAAGCGGAAGGCCTACCTTTTCCAAAGGATAAACACCACTTTTCTCGATAAGGCTCCTATTTTTGTTCACGAAGGCTTGACGGCCTTTTAAATGATGATGTTTTGCCTAGATTTGAGCCACGTTCTTTTGAACGCACAATAAAAACCGCCCAAAGCTGGAGTTAAGAGCGAGGAGACTTCTGGACACGGTTTGCATCCTGGAGGATTATTCGGGGCACTCAGAGTAACAGTGCCTTGCTGAGGAAGAATCATTACGAGATTCGACTCGATGATTGATTCAAGACCGAATGAATTCTAAAGAGAGAAAA-AGAAATTGTTTTCTTTTAAAAGAGTCTTACCACGTGAACTGGTTGTCTTTGAGTTATGGTCAATGTGATTTTAAATC
Nlula_LulaFallsCave_G2084 CAGGTTTTTCTGCGGAACAAAGTGTCCCAGACTTAAGCTGATGGTTGTAGGATTTTGCTTCGACGAGTCGATCCCAGTTTTAAAATTCCATCGGAAGAGTTTTTCTAATCGGCGATGTTTGTGCAGAGCTCATCCTTTCGCAAATATCCCCCCTGCATAGAACACCCCTCGCTTTCCCAAGCGATAGTTACGTGGCGGAGGATTTTATTGCATCGCTGAAGAGGGTAGGGGGGGTGTTAAGCTCAGGTAAAACCTTTGGTGCGATGATAGAAAAGAGTTGAATATCGTCGGACTCAGTTAATTGGAGAGTATTAACTTATAAGGGATAAGCAAACACGCTTTCATTGTTGGCAGCGTTGCCTTGGAGATATGCTTTTGCTGGAGACGCTGCTTCGAATCGAGAGAAAACGCCAGCATGCAACAGCTGCATACCCCCCGACCACCCCTACCGTACGGGGAAGATAGAAGTAAGAGCAAGGAAGAGAGAAAAGAGCCTATCCAGGGATTTCTGGGAAGCTACCGATAGAACTAATTAGTGGATAATGGAGATTTGCATTCTCTCACTCCGTCCGCTTTTTGGGGGGCTTTTGGGGGCCCCACCCGCCTTTTACTCTGTAATTACAAACCTGCGAGGATCGGGAGTAATTAACAGGGGAATTAAAGAGAAGGGACAAACAACGCAGGGTCTTTTCGTCATCGTTGTCTTTGAACTGCCGCTTTTCATCCGCTCTCTCTTCTTCCATCCGCCATTGGATGGGTTTTGTGCAGAATAAGTCGCTTTA--TCTCTCTCTCTCCCTTCCTCGCTTTAATTAAAACAGAAAAATTCGGAAAAGTGCCGAGCTAATCTATGAAAGAATAATAGATGTTGTCCTAAGGGAAGGAGCTGCCGACACTGAGATACCATCGCCCAACCCCCTTCTACCTGTTCCTTTCTCTTGGTGGAAGGGGAGAGAAAAAAAATTGCAAGCGGAAGGCCTACCTTTTCCAAAGGATAAACACCACTTTTCTCGATAAGGCTCCTATTTTTGTTCACGAAGGCTTGACGGCCTTTTAAATGATGATGTTTTGCCTAGATTTGAGCCACGTTCTTTTGAACGCACAATAAAAACCGCCCAAAGCTGGAGTTAAGAGCGAGGAGACTTCTGGACACGGTTTGCATCCTGGAGGATTATTCGGGGCACTCAGAGTAACAGTGCCTTGCTGAGGAAGAATCATTACGAGATTCGACTCGATGATTGATTCAAGACCGAATGAATTCTAAAGAGAAAAAAAAGAAATTGTTTTCTTTTAAAAGAGTCTTACCACGTGAACTGGTTGTCTTTGAGTTATGGTCAATGTGATTTTAAATC
Nmimus_NealsSink_N329 --------------------------------------------------------GCTTCGACGAGTCGATCCCAGTTTTAAAATTCCATCGGAAGAGTTTTTCTAATCGGCGATGTTTGTGCAGAGCTCATCCTTTTGCAAATATCCCCCCTGCGTAGAACACCCCTCGCTTTCCCAAGCGATAGTTACGTGGCGGGGGATTTTATTGCATCGCTGAAGAGGGTA-GGGGGGCGTTAAGCTCAGGTAAAACCTTTGGTGCGATGATAGAAAAGAGTTGAATATCGTCGGACTCAGTTAATTGGAGAGTATTAACTTATAAGGGATAAGCAAACACGCTTTCATTGTTGGCAGCGTTGCCTTGGAGATATGCTTTTGCTGGAGACGCTGCTTCGAATCGAGAGAAAACGCCAGCATGCAACAGCTGCATACCCCCCGACCACCCCTACCGTACGGGGAAGATAGAAGTAAGAGCAAGGAAGAGAGAAAAGAGCCTATCCAGGGATTTCTGGGAAGCTACCGATAGAACTAATTAGTGGATAATGGAGATTTGCATTCTCTCACTCCGTCCGCTTTTTGGGGGGCTTTTGGGGGCCCCACCCGCCTTTTACTCTGTAATTACAAACCTGCGAGGATCGGGAGTAATTAACAGGGGAATTAAAGAGAAGGGACAAACAACGCAGGGTCTTTTCGTCATCGTTGTCTTTGAACTGCCGCTTTTCATCCGCTCTCTCTTCTTCCATCCGCCATTGGATGGGTTTTGTGCAGAATAAGTCGCTTTATCTCTCTCTCTCTCCCTTCCTCGCTTTAATTAAAACAGAAAAATTCGGAAAAGTGCCGAGCTAATCTATGAAAGAATAATAGATGTTGTCCTAAGGGAAGGAGCTGCCGACACTGAGATACCATCGCCCAACCCCCTTCTACCTGTTCCTTTCTCTTGGTGGAAAGGGAGAGAAAAAAA--TGCAAGCGGAAGGCCTACCTTTTCCAAAGGATAAACACCACTTTTCTCGATAAGGCTCCTATTTTTGTTCACGAAGGCTTGACGGCCTTTTAAATGATGATGTTTTGCCTAGATTTGAGCCACGTTCTTTTGAACGCACAATAAAAACCGCCCAAAGCTGGAGTTAAGAGCGAAGAGACTTCTGGACACGGTTTGCGTCCTGGAGGATTATTCGGGGCACACAGAGTAACAGTGCCTTGCTGAGGAAGAATCATTAAGAGATTCGACTCGATGATTGATTCAAGACCGAATGAATTCTAAAGAGAAAAAAAAGAGTGTGTTTTCTTTTAGAAGAGTCTTACCACGTGAACTGGTTGTCTTTGAGTTATGGTCAATGTGCTTTTGAATC
Nmimus_Straleys_N625 CAGGTTTTTCTGCGGAACAAAGTGTCCCGGACTTAAGCTGATGGTTGTAGGATTTTGCTTCGACGAGTCGATCCCAGTTTTAAAATTCCATCGGAAGAGTTTTTCTAATCGGCGATGTTTGTGCAGAGCTCATCCTTTTGCAAATATCCCCCCTGCGTAGAACACCCCTCGCTTTCCCAAGCGATAGTTACGTGGCGGGGGATTTTATTGCATCGCTGAAGAGGGTA-GGGGGGCGTTAAGCTCAGGTAAAACCTTTGGTGCGATGATAGAAAAGAGTTGAATATCGTCGGACTCAGTTAATTGGAGAGTATTAACTTATAAGGGATAAGCAAACACGCTTTCATTGTTGGCAGCGTTGCCTTGGAGATATGCTTTTGCTGGAGACGCTGCTTCGAATCGAGAGAAAACGCCAGCATGCAACAGCTGCATACCCCCCGACCACCCCTACCGTACGGGGAAGATAGAAGTAAGAGCAAGGAAGAGAGAAAAGAGCCTATCCAGGGATTTCTGGGAAGCTACCGATAGAACTAATTAGTGGATAATGGAGATTTGCATTCTCTCACTCCGTCCGCTTTTTGGGGGGCTTTTGGGGGCCCCACCCGCCTTTTACTCTGTAATTACAAACCTGCGAGGATCGGGAGTAATTAACAGGGGAATTAAAGAGAAGGGACAAACAACGCAGGGTCTTTTCGTCATCGTTGTCTTTGAACTGCCGCTTTTCATCCGCTCTCTCTTCTTCCATCCGCCATTGGATGGGTTTTGTGCAGAATAAGTCGCTTTATCTCTCTCTCTCTCCCTTCCTCGCTTTAATTAAAACAGAAAAATTCGGAAAAGTGCCGAGCTAATCTATGAAAGAATAATAGATGTTGTCCTAAGGGAAGGAGCTGCCGACACTGAGATACCATCGCCCAACCCCCTTCTACCTGTTCCTTTCTCTTGGTGGAAAGGGAGAGAAAAAAA--TGCAAGCGGAAGGCCTACCTTTTCCAAAGGATAAACACCACTTTTCTCGATAAGGCTCCTATTTTTGTTCACGAAGGCTTGACGGCCTTTTAAATGATGATGTTTTGCCTAGATTTGAGCCACGTTCTTTTGAACGCACAATAAAAACCGCCCAAAGCTGGAGTTAAGAGCGAAGAGACTTCTGGACACGGTTTGCGTCCTGGAGGATTATTCGGGGCACACAGAGTAACAGTGCCTTGCTGAGGAAGAATCATTAAGAGATTCGACTCGATGATTGATTCAAGACCGAATGAATTCTAAAGATAAAAAAAAGAGTGTGTTT------------------------------------------------------------------
Nnasicus_CaneyFork_N171 CAGGTTTTTCTGCGGAACAAAGTGTCCCGGACTTAAGCTGATGGTTGTAGGATTTTGCTTCGACGAGTCGATCCCAGTTTTAAAATTCCATCGGAGCAGTTTTTCTAATCGGCGATGTTTGTGCAGAGCTCATCCTTTTGCAAATATCCCCCCTGCGTAGAACACCCCTCGCTTTCCCAAGCGATAGTTACGTGGCGGGGGATTTTATTGCATCGCTGAAGAGGGTAGAGGGGGCGTTAAGCTCAGGTAAAACCTTTGGTGCGATGATAGAAAAGAGTTGAATATCGTCGGACTCAGTTAATTGGAGAGTATTAACTTATAAGGGATAAGCAAACACGCTTTCATTGTTGGCAGCGTTGCCTTGGAGATATGCTTTTGCTGGAGACGCTGCTTCGAATCGAGAGAAAACGCCAGCATGCAACAGCTGCATACCCCCCGACCACCCCTACCGTACGGGGAAGATAGAAGTAAGAGCAAGGAAGAGAGAAAAGAGCCTATCCAGGGATTTCTGGGAAGCTACCGATAGAACTAATTAGTGGATAATGGAGATTTGCATTCTCTCACTCCGTCCGCTTTTTGGGGGGCTTTTGGGGGCCCCACCCGCCTTTTACTCTGTAATTACAAACCTGCGAGGATCGGGAGTAATTAACAGGGGAATTAAAGAGAAGGGACAAACAACGCAGGGTCTTTTCGTCATCGTTGTCTTTGAACTGCCGCTTTTCATCCGCTCTCTCTTCTTCCATCCGCCATTGGATGGGTTTTGTGCAGAATAAGTCGCTTTATCTCTCTCTCTCTCCCTTCCTCGCTTTAATTAAAACAGAAAAATTCGGAAAAGTGCCGAGCTAATCTATGAAAGAATAATAGATGTTGTCCTAAGGGAAGGAGCTGCCGACACTGAGATACCATCGCCCAACCCCCTTCTACCTGTTCCTTTCTCTTGGTGGAAAGGGAGAGAAAAAAAAATGCAAGCGGAAGGCCTACCTTTTCCAAAGGATAAACACCACTTTTCTCGATAAGGCTCCTATTTTTATTCACGAAGGCTTGACGGCCTTTTAAATGATGATGTTTTGCCTAGATTTGAGCCACGTTCTTTAGAACGCACAATAAAAACCGCCCAAAGCTGGAGTTAAGAGCGAAGAGACTTCTGGACACGGTTTGCGTCCTGGAGGATTATTCGGGGCACTCAGAGTAACAGTACCTTGCTGAGGAAGAATCATTAAGAGATTCGACTCGATGATTGATTCAAGACCAAATGAATTCTAAAGAG--GAAAAAAAGTGTGTTTTCTTTTAGTGGAGTCTTACCACGTGAACTGGTTGGCTTTGAGTTAT--------------------
Nnasicus_ConnosteeFalls_N696 ---------CTGCGGAACAAAGTGTCCCGGACTTAAGCTGATGGTTGTAGGATTTTGCTTCGACGAGTCGATCCCAGTTTTAAAATTCCATCGGAGGAGTTTTTCTAATCGGCGATGTTTGTGCAGAGCTCATCCTTTTGCAAATATCCCCCCTGCGTAGAACACCCCTCGCTTTCCCAAGCGATAGTTACGTGGCGGGGGATTTTATTGCATCGCTGAAGAGGGTAGAGGGGGCGTTAAGCTCAGGTAAAACCTTTGGTGCGATGATAGAAAAGAGTTGAATATCGTCGGACTCAGTTAATTGGAGAGTATTAACTTATAAGGGATAAGCAAACACGCTTTCATTGTTGGCAGCGTTGCCTTGGAGATATGCTTTTGCTGGAGACGCTGCTTCGAATCGAGAGAAAACGCCAGCATGCAACAGCTGCATACCCCCCGACCACCCCTACCGTACGGGGAAGATAGAAGTAAGAGCAAGGAAGAGAGAAAAGAGCCTATCCAGGGATTTCTGGGAAGCTACCGATAGAACTAATTAGTGGATAATGGAGATTTGCATTCTCTCACTCCGTCCGCTTTTTGGGGGGCTTTTGGGGGCCCCACCCGCCTTTTACTCTGTAATTACAAACCTGCGAGGATCGGGAGTAATTAACAGGGGAATTAAAGAGAAGGGACAAACAACGCAGGGTCTTTTCGTCATCGTTGTCTTTGAACTGCCGCTTTTCATCCGCTCTCTCTTCTTCCATCCGCCATTGGATGGGTTTTGTGCAGAATAAGTCGCTTTATCTCTCTCTCTCTCCCTTCCTCGCTTTAATTAAAACAGAAAAATTCGGAAAAGTGCCGAGCTAATCTATGAAAGAATAATAGATGTTGTCCTAAGGGAAGGAGCTGCCGACACTGAGATACCATCGCCCAACCCCCTTCTACCTGTTCCTTTCTCTTGGTGGAAAGGGAGAGAGAAAAAAATGCAAGCGGAAGGCCTACCTTTTCCAAAGGATAAACACCACTTTTCTCGATAAGGCTCCTATTTTTATTCACGAAGGCTTGACGGCCTTTTAAATGATGATGTTTTGCCTAGATTTGAGCCACGTTCTTTAGAACGCACAATAAAAACCGCCCAAAGCTGGAGTTAAGAGCGAAGAGACTTCTGGACACGGTTTGCGTCCTGGAGGATTATTCGGGGCACTCAGAGTAACAGTGCCTTGCTGAGGAAGAATCATTAAGAGATTCGACTCGATGATTGATTCAAGACCAAATGAATTCTAAAGAG--GAAAAAAAGTGTGTTTTCTTTTAGTAGAGTCTAACCACGTGAACTGGTTGGCTTTGAGTTATGGTCAATGTGATTTTGAATC
Nnasicus_CoweeTrain_N189 ----------------------------------------------------------------------ATCCCAGTTTTAAAATTCCATCGGAGCAGTTTTTCTAATCGGCGATGTTTGTGCAGAGCTCATCCTTTTGCAAATATCCCCCCTGCGTAGAACACCCCTCGCTTTCCCAAGCGATAGTTACGTGGCGGGGGATTTTATTGCATCGCTGAAGAGGGTAGAGGGGGCGTTAAGCTCAGGTAAAACCTTTGGTGCGATGATAGAAAAGAGTTGAATATCGTCGGACTCAGTTAATTGGAGAGTATTAACTTATAAGGGATAAGCAAACACGCTTTCATTGTTGGCAGCGTTGCCTTGGAGATATGCTTTTGCTGGAGACGCTGCTTCGAATCGAGAGAAAACGCCAGCATGCAACAGCTGCATACCCCCCGACCACCCCTACCGTACGGGGAAGATAGAAGTAAGAGCAAGGAAGAGAGAAAAGAGCCTATCCAGGGATTTCTGGGAAGCTACCGATAGAACTAATTAGTGGATAATGGAGATTTGCATTCTCTCACTCCGTCCGCTTTTTGGGGGGCTTTTGGGGGCCCCACCCGCCTTTTACTCTGTAATTACAAACCTGCGAGGATCGGGAGTAATTAACAGGGGAATTAAAGAGAAGGGACAAACAACGCAGGGTCTTTTCGTCATCGTTGTCTTTGAACTGCCGCTTTTCATCCGCTCTCTCTTCTTCCATCCGCCATTGGATGGGTTTTGTGCAGAATAAGTCGCTTTATCTCTCTCTCTCTCCCTTCCTCGCTTTAATTAAAACAGAAAAATTCGGAAAAGTGCCGAGCTAATCTATGAAAGAATAATAGATGTTGTCCTAAGGGAAGGAGCTGCCGACACTGAGATACCATCGCCCAACCCCCTTCTACCTGTTCCTTTCTCTTGGTGGAAAGGGAGAGAGAAAAAAATGCAAGCGGAAGGCCTACCTTTTCCAAAGGATAAACACCACTTTTCTCGATAAGGCTCCTATTTTTATTCACGAAGGCTTGACGGCCTTTTAAATGATGATGTTTTGCCTAGATTTGAGCCACGTTCTTTAGAACGCACAATAAAAACCGCCCAAAGCTGGAGTTAAGAGCGAAGAGACTTCTGGACACGGTTTGCGTCCTGGAGGATTATTCGGGGCACTCGGAGTAACAGTGCCTTGCTGAGGAAGAATCATTAAGAGATTCGACTCGATGATTGATTCAAGACCAAATGAATTCTAAAGAG--GAAAAAAAGTGTGTTTTCTTTTAGTAGAGTCTTACCACGTGAACTGGTTGGCTTTGAGTTATGGTCAAT-------------
Npaynei_Grindstaff_N646 CAGGTTTTTCTGCGGAACAAAGTGTCCCGGACTTAAGCTGATGGTTGTAGGATTTTGCTTCGACGAGTCGATCCCAGTTTTAAAATTCCATCGGAAGAGTTTTTCTAATCGGTGATGTTTGTGCAGAGCTCATCCTTTTGCAAATATCCCCCCTGCGTAGAACACCCCTCGCTTTCCCAAGCGATAGTTACGTGGCGGGGGATTTTATTGCATCGCTGAAGAGAGTA-GGGGGGCGTTAAGCTCAGGTAAAACCTTTGGTGCGATGATAGAAAAGAGTTGAATATCGTCGGACTCAGTTAATTGGAGAGTATTAACTTATAAGGGATAAGCAAACACGCTTTCATTGTTGGCAGCGTTGCCTTGGAGATATGCTTTTGCTGGAGACGCTGCTTCGAATCGAGAGAAAACGCCAGCATGCAACAGCTGCATACCCCCCGACCACCCCTACCGTACGGGGAAGATAGAAGTAAGAGCAAGGAAGAGAGAAAAGAGCCTATCCAGGGATTTCTGGGAAGCTACCGATAGAACTAATTAGTGGATAATGGAGATTTGCATTCTCTCACTCCGTCCGCTTTTTGGGGGGCTTTTGGGGGCCCCACCCGCCTTTTACTCTGTAATTACAAACCTGCGAGGATCGGGAGTAATTAACAGGGGAATTAAAGAGAAGGGACAAACAACGCAGGGTCTTTTCGTCATCGTTGTCTTTGAACTGCCGCTTTTCATCCGCTCTCTCTTCTTCCATCCGCCATTGGATGGGTTTTGTGCAGAATAAGTCGCTTTATCTCTCTCTCTCTCCCTTCCTCGCTTTAATTAAAACAGAAAAATTCGGAAAAGTGCCGAGCTAATCTATGAAAGAATAATAGATGTTGTCCTAAGGGAAGGAGCTGCCGACACTGAGATACCATCGCCCAACCCCCTTCTACCTGTTCCTTTCTCTTGGTGGAAAGGGAGAGAAAAAAA--TGCAAGCGGAAGGCCTACCTTTTCCAAAGGATAAACACCACTTTTCTCGATAAGGCTCCTATTTTTGTTCACGAAGGCTTGACGGCCTTTTAAATGATGATGTTTTGCCTAGATTTGAGCCACGTTCTTTTGAACGCACAATAAAAACCGCCCAAAGCTGGAGTTAAGAGCGAAGAGACTTCTGGACACGGTTTGCGTCCTGGAGGATTCTTCGGGGCGCTCAGAGTAACAGTGCCTTGCTGAGGAAGAATCATTAAGAGATTCGACTCGATGATTGATTCAAGACCGAATGAATTCTAAAGAGAGAAAAAAGAGTGTGTTTTCTTTTAGAAGAATCTTACCACGTGAACTGGTTGTCTTTGTGTTATGGTCAATGTGCTTTTGAATC
Npaynei_NorrisDamCave_N348 CAGGTTTTTCTGCGGAACAAAGTGTCCCGGACTTAAGCTGATGGTTGTAGGATTTTGCTTCGACGAGTCGATCCCAGTTTTAAAATTCCATCGGAAGAGTTTTTCTAATCGGCGATGTTTGTGCAGAGCTCATCCTTTTGCAAATATCCCCCCTGCGTAGAACACCCCTCGCTTTCCCAAGCGATAGTTACGTGGCGGGGGATTTTATTGCATCGCTGAAGAGAGTA-GGGGGGCGTTAAGCTCAGGTAAAAGCTTTGGTGCGATGATAGAAAAGAGTTGAATATCGTCGGACTCAGTTAATTGGAGAGTATTAACTTATAAGGGATAAGCAAACACGCTTTCATTGTTGGCAGCGTTGCCTTGGAGATATGCTTTTGCTGGAGACGCTGCTTCGAATCGAGAGAAAACGCCAGCATGCAACAGCTGCATACCCCCCGACCACCCCTACCGTACGGGGAAGATAGAAGTAAGAGCAAGGAAGAGAGAAAAGAGCCTATCCAGGGATTTCTGGGAAGCTACCGATAGAACTAATTAGTGGATAATGGAGATTTGCATTCTCTCACTCCGTCCGCTTTTTGGGGGGCTTTTGGGGGCCCCACCCGCCTTTTACTCTGTAATTACAAACCTGCGAGGATCGGGAGTAATTAACAGGGGAATTAAAGAGAAGGGACAAACAACGCAGGGTCTTTTCGTCATCGTTGTCTTTGAACTGCCGCTTTTCATCCGCTCTCTCTTCTTCCATCCGCCATTGGATGGGTTTTGTGCAGAATAAGTCGCTTTATCTCTCTCTCTCTCCCTTCCTCGCTTTAATTAAAACAGAAAAATTCGGAAAAGTGCCGAGCTAATCTATGAAAGAATAATAGATGTTGTCCTAAGGGAAGGAGCTGCCGACACTGAGATACCATCGCCCAACCCCCTTCTACCTGTTCCTTTCTCTTGGTGGAAAGGGAGAGAAAAAAA--TGCAAGCGGAAGGCCTACCTTTTCCAAAGGATAAACACCACTTTTCTCGATAAGGCTCCTATTTTTGTTCACGAAGGCTTGACGGCCTTTTAAATGATGATGTTTTGCCTAGATTTGAGCCACGTTCTTTTGAACGCACAATAAAAACCGCCCAAAGCTGGAGTTAAGAGCGAAGAGACTTCTGGACACGGTTTGCGTCCTGGAGGATTCTTCGGGGCGCTCAGAGTAACAGTGCCTTGCTGAGGAAGAATCATTAAGAGATTCGACTCGATGATTGATTCAAGACCGAATGAATTCTAAAGAGAGAAAAAAGAGTGTGTTTTATTTT------------------------------------------------------------
Npaynei_UnakaMtns_N943 CAGGTTTTTCTGCGGAACAAAGTGTCCCGGACTTAAGCTGATGGTTGTAGGATTTTGCTTCGACGAGTCGATCCCAGTTTTAAAATTCCATCGGAAGAGTTTTTCTAATCGGCGATGTTTGTGCAGAGCTCATCCTTTTGCAAATATCCCCCCTGCGTAGAACACCCCTCGCTTTCCCAAGCGATAGTTACGTGGCGGGGGATTTTATTGCATCGCTGAAGAGAGTA-GGGGGGCGTTAAGCTCAGGTAAAACCTTTGGTGCGATGATAGAAAAGAGTTGAATATCGTCGGACTCAGTTAATTGGAGAGTATTAACTTATAAGGGATAAGCAAACACGCTTTCATTGTTGGCAGCGTTGCCTTGGAGATATGCTTTTGCTGGAGACGCTGCTTCGAATCGAGAGAAAACGCCAGCATGCAACAGCTGCATACCCCCCGACCACCCCTACCGTACGGGGAAGATAGAAGTAAGAGCAAGGAAGAGAGAAAAGAGCCTATCCAGGGATTTCTGGGAAGCTACCGATAGAACTAATTAGTGGATAATGGAGATTTGCATTCTCTCACTCCGTCCGCTTTTTGGGGGGCTTTTGGGGGCCCCACCCGCCTTTTACTCTGTAATTACAAACCTGCGAGGATCGGGAGTAATTAACAGGGGAATTAAAGAGAAGGGACAAACAACGCAGGGTCTTTTCGTCATCGTTGTCTTTGAACTGCCGCTTTTCATCCGCTCTCTCTTCTTCCATCCGCCATTGGATGGGTTTTGTGCAGAATAAGTCGCTTTATCTCTCTCTCTCTCCCTTCCTCGCTTTAATTAAAACAGAAAAATTCGGAAAAGTGCCGAGCTAATCTATGAAAGAATAATAGATGTTGTCCTAAGGGAAGGAGCTGCCGACACTGAGATACCATCGCCCAACCCCCTTCTACCTGTTCCTTTCTCTTGGTGGAAAGGGAGAGAAAAAA--------GCGGAAGGCCTACCTTTTCCAAAGGATAAACACCACTTTTCTCGATAAGGCTCCTATTTTTGTTCACGAAGGCTTGACGGCCTTTTAAATGATGATGTTTTGCCTAGATTTGAGCCACGTTCTTTTGAACGCACAATAAAAACCGCCCAAAGCTGGAGTTAAGAGCGAAGAGACTTCTGGACACGGTTTGCGTCCTGGAGGATTCTTCGGGGCGCTCAGAGTAACAGTGCCTTGCTGAGGAAGAATCATTAAGAGATTCGACTCGATGATTGATTCAAGACCGAATGAATTCTAAAGAGAGAAAAAAGAGTGTGTTTTCTTTTAGAAGAGTCTTACCACGTGAACTGGTTGTCTTTGTGTTATGGTCAATGTG----------
Npecki_HaskellSims_G3697 CAGGTTTTTCTGCGGAACAAAGTGTCCCGGACTTAAGCTGATGGTTGTAGGATTTTGCTTCGACGAGTCGATCCCAGTTTTAAAATTCCATCGGAAAAGTTTTTCTAATCGGCGATGTTTGTGCAGAGCTCATCCTTTTGCAAATATCCCCCCTGCGTAGAACACCCCTCGCTTTCCCATGCGATAGTTACGTGGC-GGGGATTTTATTGCATCGCTGAAGAGGGTA-GGGGGGCGTTAAGCTCAGGTAAAACCTTTGGTGCGATGATAGAAAAGAGTTGAATATCGTCGGACTCAGTTAATTGGAGAGTATTAACTTATAAGGGATAAGCAAACACGCTTTCATTGTTGGTAGCGTTGCCTTGGAGATATGCTTTTGCTGGAGACGCTGCTTCGAATCGAGAGAAAACCCCAGCATGCAACAGCTGCATA-CCCCCGACCACCCCTACCGTACGGGGAAGATAGAAGTAAGAGCAAGGAAGAGAGAAAAGAGCCTATCCAGGGATTTCTGGGAAGCTACCGATAGAACTAATTAGTGGATAATGGAGATTTGCATTCTCTCACTCCGTCCGCTTTTTGGGGGGCTTTTGGGGGCCCCACCCGCCTTTTACTCTGTAATTACAAACCTGCGAGGATCGGGAGTAATTAACAGGGGAATTAAAGAGAAGGGACAAACAACGCAGGGTCTTTTCGTCATCGTTGTCTTTGAACTGCCGCTTTTCATCCGCTCTCCCTTCTTCCATCCGCCATTGGATGGGTTTTGTGCAGAATAAGTCGCTTTA----TCTCTCTCTCCCTTCCTCGCTTTAATTAAAACAGAAAAATTCGGAAAAGTGCCGAGCTAATCTATGAAAGAATAATAGATGTTGTCCTAAGGGAAGGAGCTGCCGACACTGAGATACCATCGCCCAACCCTCTTCTACCTGTTCCTTTCTCTTGGTGGAAGGGGAGAGAAAAAAAAATGCAAGCGGAAGGCCTACCTTTTCCAAAGGATAAACACCACTTTTCTCGATAAGACTCCTATTTTTGTTCACGAAGGCTTGACGGCCTTTTAAATGATGATGTTTTGCCTAGATTTGAGCCACGTTCTTTTGAACGCACAATAAAAACCGCCCAAAGCTGGAGTTAAGAGCGAAGAGACTTCTGGACACGGTTTGCGTCCTGGAGGATTATTCGGGGCACTCCGAGTAACAGTGCCTTGCTGAGGTAGAATCATTACGAGATTCGACTCGATGATTGATTCAAGACCGAATGAATTCTAAAGAGAAGAAAAAAAGTGTGTTTTCTTTTAGAAGAGTCTTACGACGTGAACTGGTTGTCTTTGAGTTATGCCCAATGTGATTTTGAATC
Nperlakyi_SChimneys_N1079 --------------------------------------------------------GCTTCGACGAGTCGATCCCAGTTTTAAAATTCCATCGGAAGAGTTTTTCTAATCGGCGATGTTTGTGCAGAGCTCATCCTTTTGCAAATATCCCCCCTGCGTAGAACACCCCTCGCTTTCCCAAGCGATAGTTACGTGGCGGGGGATTTTATTGCATCGCTGAAGAGGGTGGGGGGGGTGTTAAGCTCAGGTAAAACCTTTGGTGCGATGATAGAAAAGAGTTGAATATCGTTGGACTCAGTTAATTGGAGAGTATTAACTTATAAGGGATAAGCAAACACGCTTTCATTGTTGGCAGCGTTGCCTTGGAGATATGCTTTTGCTGGAGACGCTGCTTCGAATCGAGAGAAAACGCCAGCATGCAACAGCTGCATACCCCCCGACCACCCCTACCGTACGGGGAAGATAGAAGTAAGAGCAAGGAAGAGAGAAAAGAGCCTATCCAGGGATTTCTGGGAAGCTACCGATAGAACTAATTAGTGGATAATGGAGATTTGCATTCTCTCACTCCGTCCGCTTTTTGGGGGGCTTTTGGGGGCCCCACCCGCCTTTTACTCTGTAATTACAAACCTGCGAGGATCGGGAGTAATTAACAGGGGAATTAAAGAGAAGGGACAAACAACGCAGGGTCTTTTCGTCATCGTTGTCTTTGAACTGCCGCTTTTCATCCGCTCTCTCTTCTTCCATCCGCCATTGGATGGGTTTTGTGCAGAATAAGTCGCTTTATCTCTCTCTCTCTCCCTTCCTCGCTTTAATTAAAACAGAAAAATTCGGAAAAGTGCCGAGCTAATCTATGAAAGAATAATAGATGTTGTCCTAAGGGAAGGAGCTGCCGACACTGAGATACCATCGCCCAACCCCCTTCTACCTGTTCCTTTCTCTTGGTGGAAGGGGAGAGAAAAAAAAATGCAAGCGGAAGGCCTACCTTTTCCAAAGGATAAACACCACTTTTCTCGATAAGGCTCCTATTTTTGCTCACGAAGGCTTGACGGCCTTTTAAATGATGATGTTTTGCCTAGATTTGAGCCACGTTCTTTTGAACGCACAATAAAAACCGCCCAAAGCTGGAGTTAAGAGCGAGGAGACTTCTGGACACGGTTTGCGTCCTGGAGGATTATTCGGGGCACTCAAAGTAACAGTGCCTTGCTGAGGAAGAATCATTACGAGATTCGACTCGATGATTGATTCAAGACCGAATGAATTCTAAAGAGAAAAAAAAGAGAGTGTTTTCTTTTAGAAGAGTCTTACCACGTGAACTGGTTGTCTTTGAGTTATGGTCAATGTGATTTTAAATT
Nperlakyi_SChimneys_N1080 -----------------------------------------------------------------------------------------------------------ATCGGCGATGTTTGTGCAGAGCTCATCCTTTTGCAAATATCCCCCCTGCGTAGAACACCCCTCGCTTTCCCAAGCGATAGTTACGTGGCGGGGGATTTTATTGCATCGCTGAAGAGGGTGGGGGGGGTGTTAAGCTCAGGTAAAACCTTTGGTGCGATGATAGAAAAGAGTTGAATATCGTTGGACTCAGTTAATTGGAGAGTATTAACTTATAAGGGATAAGCAAACACGCTTTCATTGTTGGCAGCGTTGCCTTGGAGATATGCTTTTGCTGGAGACGCTGCTTCGAATCGAGAGAAAACGCCAGCATGCAACAGCTGCATACCCCCCGACCACCCCTACCGTACGGGGAAGATAGAAGTAAGAGCAAGGAAGAGAGAAAAGAGCCTATCCAGGGATTTCTGGGAAGCTACCGATAGAACTAATTAGTGGATAATGGAGATTTGCATTCTCTCACTCCGTCCGCTTTTTGGGGGGCTTTTGGGGGCCCCACCCGCCTTTTACTCTGTAATTACAAACCTGCGAGGATCGGGAGTAATTAACAGGGGAATTAAAGAGAAGGGACAAACAACGCAGGGTCTTTTCGTCATCGTTGTCTTTGAACTGCCGCTTTTCATCCGCTCTCTCTTCTTCCATCCGCCATTGGATGGGTTTTGTGCAGAATAAGTCGCTTTATCTCTCTCTCTCTCCCTTCCTCGCTTTAATTAAAACAGAAAAATTCGGAAAAGTGCCGAGCTAATCTATGAAAGAATAATAGATGTTGTCCTAAGGGAAGGAGCTGCCGACACTGAGATACCATCGCCCAACCCCCTTCTACCTGTTCCTTTCTCTTGGTGGAAGGGGAGAGAAAAAAAAATGCAAGCGGAAGGCCTACCTTTTCCAAAGGATAAACACCACTTTTCTCGATAAGGCTCCTATTTTTGCTCACGAAGGCTTGACGGCCTTTTAAATGATGATGTTTTGCCTAGATTTGAGCCACGTTCTTTTGAACGCACAATAAAAACCGCCCAAAGCTGGAGTTAAGAGCGAGGAGACTTCTGGACACGGTTTGCGTCCTGGAGGATTATTCGGGGCACTCAAAGTAACAGTGCCTTGCTGAGGAAGAATCATTACGAGATTCGACTCGATGATTGATTCAAGACCGAATGAATTCTAAAGAGAAAAAAAAGAGAGAG---------------------------------------------------------------------
Nreclusus_Clingmans_N252 ----------------------------------------------------------------------ATCCCAGTTTTAAAATTCCATCGGAAGAGTTTTTCTAATCGGCGATGTTTGTGCAGAGCTCATCCTTTTGCAAATATCCCCCCTGCGTAGAACACCCCTCGCTTTCCCAAGCGATAGTTACGTGGCGGGGGATTTTATTGCATCGCTGAAGAAGGTAGGGGGGGTGTTAAGCTCAGGTAAAACCTTTGGTGCGATGATAGAAAAGAGTTGAATATCGTCGGACTCAGTTAATTGGAGAGTATTAACTTATAAGGGATAAGCAAACACGCTTTCATTGTTGGCAGCGTTGCCTTGGAGATATGCTTTTGCTGGAGACGCTGCTTCGAATCGAGAGAAAACGCCAGCATGCAACAGCTGCATACCCCCCGACCACCCCTACCGTACGGGGAAGATAGAAGTAAGAGCAAGGAAGAGAGAAAAGAGCCTATCCAGGGATTTCTGGGAAGCTACCGATAGAACTAATTAGTGGATAATGGAGATTTGCATTCTCTCACTCCGTCCGCTTTTTGGGGGGCTTTTGGGGGCCCCACCCGCCTTTTACTCTGTAATTACAAACCTGCGAGGATCGGGAGTAATTAACAGGGGAATTAAAGAGAAGGGACAAACAACGCAGGGTCTTTTCGTCATCGTTGTCTTTGAACTGCCGCTTTTCATCCGCTCTCTCTTCTTCCATCCGCCATTGGATGGGTTTTGTGCAGAATAAGTCGCTTTATCTCTCTCTCTCTCCCTTCCTCGCTTTAATTAAAACAGAAAAATTCGGAAAAGTGCCGAGCTAATCTATGAAAGAATAATAGATGTTGTCCTAAGGGAAGGAGCTGCCGACACTGAGATACCATCGCCCAACCCCCTTCTACCTGTTCCTTTCTCTTGGTGGAAGGGGAGAGAAAAAAAAATGCAAGCGGAAGGCCTACCTTTTCCAAAGGATAAACACCACTTTTCTCGATAAGGCTCCTATTTTTGTTCACGAAGGCTTGACGGCCTTTTAAATGATGATGTTTTGCCTAGATTTGAGCCACGTTCTTTTGAACGCACAATAAAAACCGCCCAAAGCTGGAGTTAAGAGCGAGGAGACTTCTGGACACGGTTTGCGTCCTGGAGGATTATTCGGGGCACTCAGAGTAACAGTGCCTTGCTGAGGAAGAATCATTACGAGATTCGACTCGATGATTGATTCAAGACCGAATGAATTCTAAAGAGAAAAA-GAGAGATTGTTTTCTTTTAGAGGAGTCTTACC----------------------------------------------
Nreclusus_Newfound_N259 CAGGTTTTTCTGCGGAACAAAGTGTCCCGGACTTAAGCTGATGGTTGTAGGATTTTGCTTCGACGAGTCGATCCCAGTTTTAAAATTCCATCGGAAGAGTTTTTCTAATCGGCGATGTTTGTGCAGAGCTCATCCTTTTGCAAATATCCCCCCTGCGTAGAACACCCCTCGCTTTCCCAAGCGATAGTTACGTGGCGGGGGATTTTATTGCATCGCTGAAGAAGGTAGGGGGGGTGTTAAGCTCAGGTAAAACCTTTGGTGCGATGATAGAAAAGAGTTGAATATCGTCGGACTCAGTTAATTGGAGAGTATTAACTTATAAGGGATAAGCAAACACGCTTTCATTGTTGGCAGCGTTGCCTTGGAGATATGCTTTTGCTGGAGACGCTGCTTCGAATCGAGAGAAAACGCCAGCATGCAACAGCTGCATACCCCCCGACCACCCCTACCGTACGGGGAAGATAGAAGTAAGAGCAAGGAAGAGAGAAAAGAGCCTATCCAGGGATTTCTGGGAAGCTACCGATAGAACTAATTAGTGGATAATGGAGATTTGCATTCTCTCACTCCGTCCGCTTTTTGGGGGGCTTTTGGGGGCCCCACCCGCCTTTTACTCTGTAATTACAAACCTGCGAGGATCGGGAGTAATTAACAGGGGAATTAAAGAGAAGGGACAAACAACGCAGGGTCTTTTCGTCATCGTTGTCTTTGAACTGCCGCTTTTCATCCGCTCTCTCTTCTTCCATCCGCCATTGGATGGGTTTTGTGCAGAATAAGTCTCTTTATCTCTCTCTCTCTCCCTTCCTCGCTTTAATTAAAACAGAAAAATTCGGAAAAGTGCCGAGCTAATCTATGAAAGAATAATAGATGTTGTCCTAAGGGAAGGAGCTGCCGACACTGAGATACCATCGCCCAACCCCCTTCTACCTGTTCCTTTCTCTTGGTGGAAGGGGAGAGAAAAAAAAATGCAAGCGGAAGGCCTACCTTTTCCAAAGGATAAACACCACTTTTCTCGATAAGGCTCCTATTTTTGTTCACGAAGGCTTGACGGCCTTTTAAATGATGATGTTTTGCCTAGATTTGAGCCACGTTCTTTTGAACGCACAATAAAAACCGCCCAAAGCTGGAGTTAAGAGCGAGGAGACTTCTGGACACGGTTTGCGTCCTGGAGGATTATTCGGGGCACTCAGAGTAACAGTGCCTTGCTGAGGAAGAATCATTACGAGATTCGACTCGATGATTGATTCAAGACCGAATGAATTCTAAAGAGAAAA---AGAGATTGTTTTCTTTTAGAAGAGTCTTACCACGTGAACTGGTTGTCTTTGAATTATGGTCAATGTGATTTTAAATC
Nreclusus_Noland_N1051 CAGGTTTTTCTGCGGAACAAAGTGTCCCGGACTTAAGCTGATGGTTGTAGGATTTTGCTTCGACGAGTCGATCCCAGTTTTAAAATTCCATCGGAAGAGTTTTTCTAATCGGCGATGTTTGTGCAGAGCTCATCCTTTTGCAAATATCCCCCCTGCGTAGAACACCCCTCGCTTTCCCAAGCGATAGTTACGTGGCGGGGGATTTTATTGCATCGCTGAAGAAGGTAGGGGGGGTGTTAAGCTCAGGTAAAACCTTTGGTGCGATGATAGAAAAGAGTTGAATATCGTCGGACTCAGTTAATTGGAGAGTATTAACTTATAAGGGATAAGCAAACACGCTTTCATTGTTGGCAGCGTTGCCTTGGAGATATGCTTTTGCTGGAGACGCTGCTTCGAATCGAGAGAAAACGCCAGCATGCAACAGCTGCATACCCCCCGACCACCCCTACCGTACGGGGAAGATAGAAGTAAGAGCAAGGAAGAGAGAAAAGAGCCTATCCAGGGATTTCTGGGAAGCTACCGATAGAACTAATTAGTGGATAATGGAGATTTGCATTCTCTCACTCCGTCCGCTTTTTGGGGGGCTTTTGGGGGCCCCACCCGCCTTTTACTCTGTAATTACAAACCTGCGAGGATCGGGAGTAATTAACAGGGGAATTAAAGAGAAGGGACAAACAACGCAGGGTCTTTTCGTCATCGTTGTCTTTGAACTGCCGCTTTTCATCCGCTCTCTCTTCTTCCATCCGCCATTGGATGGGTTTTGTGCAGAATAAGTCGCTTTATCTCTCTCTCTCTCCCTTCCTCGCTTTAATTAAAACAGAAAAATTCGGAAAAGTGCCGAGCTAATCTATGAAAGAATAATAGATGTTGTCCTAAGGGAAGGAGCTGCCGACACTGAGATACCATCGCCCAACCCCCTTCTACCTGTTCCTTTCTCTTGGTGGAAGGGGAGAGAAAAAAAAATGCAAGCGGAAGGCCTACCTTTTCCAAAGGATAAACACCACTTTTCTCGATAAGGCTCCTATTTTTGTTCACGAAGGCTTGACGGCCTTTTAAATGATGATGTTTTGCCTAGATTTGAGCCACGTTCTTTTGAACGCACAATAAAAACCGCCCAAAGCTGGAGTTAAGAGCGAGGAGACTTCTGGACACGGTTTGCGTCCTGGAGGATTATTCGGGGCACTCAGAGTAACAGTGCCTTGCTGAGGAAGAATCATTACGAGATTCGACTCGATGATTGATTCAAGACCGAATGAATTCTAAAGAG------------------------------------------------------------------------------------
Nreclusus_Smokemont_N1020 CAGGTTTTTCTGCGGAACAAAGTGTCCCGGACTTAAGCTGATGGTTGTAGGATTTTGCTTCGACGAGTCGATCCCAGTTTTAAAATTCCATCGGAAGAGTTTTTCTAATCGGCGATGTTTGTGCAGAGCTCATCCTTTTGCAAATATCCCCCCTGCGTAGAACACCCCTCGCTTTCCCAAGCGATAGTTACGTGGCGGGGGATTTTATTGCATCGCTGAAGAAGGTAGGGGGGGTGTTAAGCTCAGGTAAAACCTTTGGTGCGATGATAGAAAAGAGTTGAATATCGTCGGACTCAGTTAATTGGAGAGTATTAACTTATAAGGGATAAGCAAACACGCTTTCATTGTTGGCAGCGTTGCCTTGGAGATATGCTTTTGCTGGAGACGCTGCTTCGAATCGAGAGAAAACGCCAGCATGCAACAGCTGCATACCCCCCGACCACCCCTACCGTACGGGGAAGATAGAAGTAAGAGCAAGGAAGAGAGAAAAGAGCCTATCCAGGGATTTCTGGGAAGCTACCGATAGAACTAATTAGTGGATAATGGAGATTTGCATTCTCTCACTCCGTCCGCTTTTTGGGGGGCTTTTGGGGGCCCCACCCGCCTTTTACTCTGTAATTACAAACCTGCGAGGATCGGGAGTAATTAACAGGGGAATTAAAGAGAAGGGACAAACAACGCAGGGTCTTTTCGTCATCGTTGTCTTTGAACTGCCGCTTTTCATCCGCTCTCTCTTCTTCCATCCGCCATTGGATGGGTTTTGTGCAGAATAAGTCTCTTTATCTCTCTCTCTCTCCCTTCCTCGCTTTAATTAAAACAGAAAAATTCGGAAAAGTGCCGAGCTAATCTATGAAAGAATAATAGATGTTGTCCTAAGGGAAGGAGCTGCCGACACTGAGATACCATCGCCCAACCCCCTTCTACCTGTTCCTTTCTCTTGGTGGAAGGGGAGAGAAAAAAAAATGCAAGCGGAAGGCCTACCTTTTCCAAAGGATAAACACCACTTTTCTCGATAAGGCTCCTATTTTTGTTCACGAAGGCTTGACGGCCTTTTAAATGATGATGTTTTGCCTAGATTTGAGCCACGTTCTTTTGAACGCACAATAAAAACCGCCCAAAGCTGGAGTTAAGAGCGAGGAGACTTCTGGACACGGTTTGCGTCCTGGAGGATTATTCGGGGCACTCAGAGTAACAGTGCCTTGCTGAGGAAGAATCATTACGAGATTCGACTCGATGATTGATTCAAGACCGAATGAATTCTAAAGAGAAAAAA-AGAGATTGTTTTCTTTTAGAAGAGTCTTACCACGTGAACTGGTTGTCTTTGAATTATGGTCAATGTGATT-------
Nroanensis_IngramBranch_N926 CAGGTTTTTCTGCGGAACAAAGTGTCCCGGACTTAAGCTGATGGTTGTAGGATTTTGCTTCGACGAGTCGATCCCAGTTTTAAAATTCCATCGGAAGAGTTTTTCTAATCGGCGATGTTTGTGCAGAGCTCATCCTTTTGCAAATATCCCCCCTGCGTAGAACACCCCTCGCTTTCCCAAGCGATAGTTACGTGGCGGGGGATTTTATTGCATCGCTGAAGAGAGTA-GGGGGGCGTTAAGCTCAGGTAAAACCTTTGGTGCGATGATAGAAAAGAGTTGAATATCGTCGGACTCAGTTAATTGGAGAGTATTAACTTATAAGGGATAAGCAAACACGCTTTCATTGTTGGCAGCGTTGCCTTGGAGATATGCTTTTGCTGGAGACGCTGCTTCGAATCGAGAGAAAACGCCAGCATGCAACAGCTGCATACCCCCCGACCACCCCTACCGTACGGGGAAGATAGAAGTAAGAGCAAGGAAGAGAGAAAAGAGCCTATCCAGGGATTTCTGGGAAGCTACCGATAGAACTAATTAGTGGATAATGGAGATTTGCATTCTCTCACTCCGTCCGCTTTTTGGGGGGCTTTTGGGGGCCCCACCCGCCTTTTACTCTGTAATTACAAACCTGCGAGGATCGGGAGTAATTAACAGGGGAATTAAAGAGAAGGGACAAACAACGCAGGGTCTTTTCGTCATCGTTGTCTTTGAACTGCCGCTTTTCATCCGCTCTCTCTTCTTCCATCCGCCATTGGATGGGTTTTGTGCAGAATAAGTCGCTTTATCTCTCTCTCTCTCCCTTCCTCGCTTTAATTAAAACAGAAAAATTCGGAAAAGTGCCGAGCTAATCTATGAAAGAATAATAGATGTTGTCCTAAGGGAAGGAGCTGCCGACACTGAGATACCATCGCCCAACCCCCTTCTACCTGTTCCTTTCTCTTGGTGGAAAGGGAGAGAAAAAAA--TGCAAGCGGAAGGCCTACCTTTTCCAAAGGATAAACACCACTTTTCTCGATAAGGCTCCTATTTTTGTTCACGAAGGCTTGACGGCCTTTTAAATGATGATGTTTTGCCTAGATTTGAGCCACGTTCTTTTGAACGCACAATAAAAACCGCCCAAAGCTGGAGTTAAGAGCGAAGAGACTTCTGGACACGGTTTGCGTCCTGGAAGATTCTTCGGGGCGCTCAGAGTAACAGTGCCTTGCTGAGGAAGAATCATTAAGAGATTCGACTCGATGATTGATTCAAGACCGAATGAATTCTAAAGAGAGAAAAAAGAGTGTGTTTTCTTTTAGAAGAGTCTTACCACGTGAACTGGTTGTCTTTGAGTTATGGTCAATGTGCTTTTGAATC
Nroanensis_N_CarversGap_N928 ---------CTGCGGAACAAAGTGTCCCGGACTTAAGCTGATGGTTGTAGGATTTTGCTTCGACGAGTCGATCCCAGTTTTAAAATTCCATCGGAAGAGTTTTTCTAATCGGCGATGTTTGTGCAGAGCTCATCCTTTTGCAAATATCCCCCCTGCGTAGAACACCCCTCGCTTTCCCAAGCGATAGTTACGTGGCGGGGGATTTTATTGCATCGCTGAAGAGAGTA-GGGGGGCGTTAAGCTCAGGTAAAACCTTTGGTGCGATGATAGAAAAGAGTTGAATATCGTCGGACTCAGTTAATTGGAGAGTATTAACTTATAAGGGATAAGCAAACACGCTTTCATTGTTGGCAGCGTTGCCTTGGAGATATGCTTTTGCTGGAGACGCTGCTTCGAATCGAGAGAAAACGCCAGCATGCAACAGCTGCATACCCCCCGACCACCCCTACCGTACGGGGAAGATAGAAGTAAGAGCAAGGAAGAGAGAAAAGAGCCTATCCAGGGATTTCTGGGAAGCTACCGATAGAACTAATTAGTGGATAATGGAGATTTGCATTCTCTCACTCCGTCCGCTTTTTGGGGGGCTTTTGGGGGCCCCACCCGCCTTTTACTCTGTAATTACAAACCTGCGAGGATCGGGAGTAATTAACAGGGGAATTAAAGAGAAGGGACAAACAACGCAGGGTCTTTTCGTCATCGTTGTCTTTGAACTGCCGCTTTTCATCCGCTCTCTCTTCTTCCATCCGCCATTGGATGGGTTTTGTGCAGAATAAGTCGCTTTATCTCTCTCTCTCTCCCTTCCTCGCTTTAATTAAAACAGAAAAATTCGGAAAAGTGCCGAGCTAATCTATGAAAGAATAATAGATGTTGTCCTAAGGGAAGGAGCTGCCGACACTGAGATACCATCGCCCAACCCCCTTCTACCTGTTCCTTTCTCTTGGTGGAAAGGGAGAGAAAAAAA--TGCAAGCGGAAGGCCTACCTTTTCCAAAGGATAAACACCACTTTTCTCGATAAGGCTCCTATTTTTGTTCACGAAGGCTTGACGGCCTTTTAAATGATGATGTTTTGCCTAGATTTGAGCCACGTTCTTTTGAACGCACAATAAAAACCGCCCAAAGCTGGAGTTAAGAGCGAAGAGACTTCTGGACACGGTTTGCATCCTGGAGGATTCTTCGGGGCGCTCAGAGTAACAGTGCCTTGCTGAGGAAGAATCATTAAGAGATTCGACTCGATGATTGATTCAAGACCGAATGAATTCTAAAGAG--AAAAAAGAGTGTGTTTTCTTTTAGAAGAGTCTTACCACGTGAACTGGTTGTCTTTGAGTTATGGTCAATGTGCTTTTGAATC
Nroanensis_RoanHighBluff_N762 CAGGTTTTTCTGCGGAACAAAGTGTCCCGGACTTAAGCTGATGGTTGTAGGATTTTGCTTCGACGAGTCGATCCCAGTTTTAAAATTCCATCGGAAGAGTTTTTCTAAACGGCGATGTTTGTGCAGAGCTCATCCTTTTGCAAATATCCCCCCTGCGTAGAACACCCCTCGCTTTCCCAAGCGATAGTTACGTGGCGGGGGATTTTATTGCATCGCTGAAGAGAGTA-GGGGGGCGTTAAGCTCAGGTAAAACCTTTGGTGCGATGATAGAAAAGAGTTGAATATCGTCGGACTCAGTTAATTGGAGAGTATTAACTTATAAGGGATAAGCAAACACGCTTTCATTGTTGGCAGCGTTGCCTTGGAGATATGCTTTTGCTGGAGACGCTGCTTCGAATCGAGAGAAAACGCCAGCATGCAACAGCTGCATACCCCCCGACCACCCCTACCGTACGGGGAAGATAGAAGTAAGAGCAAGGAAGAGAGAAAAGAGCCTATCCAGGGATTTCTGGGAAGCTACCGATAGAACTAATTAGTGGATAATGGAGATTTGCATTCTCTCACTCCGTCCGCTTTTTGGGGGGCTTTTGGGGGCCCCACCCGCCTTTTACTCTGTAATTACAAACCTGCGAGGATCGGGAGTAATTAACAGGGGAATTAAAGAGAAGGGACAAACAACGCAGGGTCTTTTCGTCATCGTTGTCTTTGAACTGCCGCTTTTCATCCGCTCTCTCTTCTTCCATCCGCCATTGGATGGGTTTTGTGCAGAATAAGTCGCTTTATCTCTCTCTCTCTCCCTTCCTCGCTTTAATTAAAACAGAAAAATTCGGAAAAGTGCCGAGCTAATCTATGAAAGAATAATAGATGTTGTCCTAAGGGAAGGAGCTGCCGACACTGAGATACCATCGCCCAACCCCCTTCTACCTGTTCCTTTCTCTTGGTGGAAAGGGAGAGAGAAAA------AAGCGGAAGGCCTACCTTTTCCAAAGGATAAACACCACTTTTCTCGATAAGGCTCCTATTTTTGTTCACGAAGGCTTGACGGCCTTTTAAATGATGATGTTTTGCCTAGATTTGAGCCACGTTCTTTTGAACGCACAATAAAAACCGCCCAAAGCTGGAGTTAAGAGCGAAGAGACTTCTGGACACGGTTTGCGTCCTGGAGGATTCTTCGGGGTACTCAGAGTAACAGTGCCTTGCTGAGGAAGAATCATTAAGAGATTCGACTCGATGATTGATTCAAGACCGAATGAATTCTAAAGAGAAAAAAAAGAGTGTGTTTTCTTTTAGAAGAGCCTTACCACATGAACTGGTTGTCTTTGAGTTATGGTCAATGTGCTTTTGAATC
Nsheari_BaldRiver_N1168 CAGGTTTTTCTGCGGAACAAAGTGTCCCGGACTTAAGCTGATGGTTGTAGGATTTTGCTTCGACGAGTCGATCCTAGTTTTAAAATTCCATCGGAAGAGTTTTTCTAATCGGCGATGTTTGTGCAGAGCTCATCCTTTTGCAAATATCCCCCCTGCGTAGAACACCCCTCGCTTTCCCAAGCGATAGTTACGTGGCGGGGGATTTTATTGCATCGCTGAAGAAGGTAGGGGGGGTGTTAAGCTCAGGTAAAACCTTTGGTGCGATGATAGAAAAGAGTTGAATATCGTCGGACTCAGTTAATTGGAGAGTATTAACTTATAAGGGATAAGCAAACACGCTTTCATTGTTGGCAGCGTTGCCTTGGAGATATGCTTTTGCTGGAGACGCTGCTTCGAATCGAGAGAAAACGCCAGCATGCAACAGCTGCATACCCCCCGACCACCCCTACCGTACGGGGAAGATAGAAGTAAGAGCAAGGAAGAGAGAAAAGAGCCTATCCAGGGATTTCTGGGAAGCTACCGATAGAACTAATTAGTGGATAATGGAGATTTGCATTCTCTCACTCCGTCCGCTTTTTGGGGGGCTTTTGGGGGCCCCACCCGCCTTTTACTCTGTAATTACAAACCTGCGAGGATCGGGAGTAATTAACAGGGGAATTAAAGAGAAGGGACAAACAACGCAGGGTCTTTTCGTCATCGTTGTCTTTGAACTGCCGCTTTTCATCCGCTCTCTCTTCTTCCATCCGCCATTGGATGGGTTTTGTGCAGAATAAGTCGCTTTATCTCTCTCTCTCTCCCTTCCTCGCTTTAATTAAAACAGAAAAATTCGGAAAAGTGCCGAGCTAATCTATGAAAGAATAATAGATGTTGTCCTAAGGGAAGGAGCTGCCGACACTGAGATACCATCGCCCAACCCCCTTCTACCTGTTCCTTTCTCTTGGTGGAAGGGGAGAGAGAAAAAAATGCAAGCGGAAGGCCTACCTTTTCCAAAGGATAAACACCACTTTTCTCGATAAGGCTCCTATTTTTGTTCACGAAGGCTTGACGGCCTTTTAAATGATGATGTTTTGCCTAGATTTGAGCCACGTTCTTTTGAACGCACAATAAAAACCGCCCAAAGCTGGAGTTAAGAGCGAGGAGACTTCTGGACACGGTTTGCGTCCTGGAGGATTATTCGGGGCACTCAGAGTAACAGTGCCTTGCTGAGGAA---------------------------------------------------------------------------------------------------------------------------------------------
Nsheari_Cohutta_N826 ----------------------------------------------------------------------------GTTTTAAAATTCCATCGGAAGAGTTTTTCTAATCGGCGATGTTTGTGCAGAGCTCATCCTTTTGCAAATATCCCCCCTGCGTAGAACACCCCTCGCTTTCCCAAGCGATAGTTACGTGGCGGGGGATTTTATTGCATCGCTGAAGAGGGTAGGGGGGGTGTTAAGCTCAGGTAAAACCTTTGGTGCGATGATAGAAAAGAGTTGAATATCGTCGGACTCAGTTAATTGGAGAGTATTAACTTATAAGGGATAAGCAAACACGCTTTCATTGTTGGCAGCGTTGCCTTGGAGATATGCTTTTGCTGGAGACGCTGCTTCGAATCGAGAGAAAACGCCAGCATGCAACAGCTGCATA-CCCCCGACCACCCCTACCGTACGGGGAAGATAGAAGTAAGAGCAAGGAAGAGAGAAAAGAGCCTATCCAGGGATTTCTGGGAAGCTACCGATAGAACTAATTAGTGGATAATGGAGATTTGCATTCTCTCACTCCGTCCGCTTTTTGGGGGGCTTTTGGGGGCCCCACCCGCCTTTTACTCTGTAATTACAAACCTGCGAGGATCGGGAGTAATTAACAGGGGAATTAAAGAGAAGGGACAAACAACGCAGGGTCTTTTCGTCATCGTTGTCTTTGAACTGCCGCTTTTCATCCGCTCTCTCTTCTTCCATCCGCCATTGGATGGGTTTTGTGCAGAATAAGTCGCTTTATCTCTCTCTCTCTCCCTTCCTCGCTTTAATTAAAACAGAAAAATTCGGAAAAGTGCCGAGCTAATCTATGAAAGAATAATAGATGTTGTCCTAAGGGAAGGAGCTGCCGACACTGAGATACCATCGCCCAACCCCCTTCTACCTGTTCCTTTCTCTTGGTGGAAGGGGAGAGAAAAAAAAATGCAAGCGGAAGGCCTACCTTTTCCAAAGGATAAACACCACTTTTCTCGATAAGGCTCCTATTTTTGTTCACGAAGGCTTGACGGCCTTTTAAATGATGATGTTTTGCCTAGATTTGAGCCACGTTCTTTTGAACGCACAATAAAAACCGCCCAAAGCTGGAGTTAAGAGCGAGGAGACTTCTGGACACGGTTTGCGTCCTGGAGGATTATTCGGGGCACTCAGAGTAACAGTGCCTTGCTGAGGAAGAATCATTACGAGATTCGACTCGATGATTGATTCAAGACCGAATGAATTCTAAAGAGGAAAAAAAGAGAGTGTTTTCTTTTAGAAGAGTCTTACCAGGTGAACTGGTTGTCTTTGAGTTATGGTCAATGTGATTTTAAATC
Nsheari_JoyceKilmer_N092 CAGGTTTTTCTGCGGAACAAAGTGTCCCGGACTTAAGCTGATGGTTGTAGGATTTTGCTTCGACGAGTCGATCCCAGTTTTAAAATTCCATCGGAAGAGTTTTTCTAATCGGCGATGTTTGTGCAGAGCTCATCCTTTTGCAAATATCCCCCCTGCGTAGAACACCCCTCGCTTTCCCAAGCGATAGTTACGTGGCGGGGGATTTTATTGCATCGCTGAAGAGGGTAGGGGAGGTGTTAAGCTCAGGTAAAACCTTTGGTGCGATGATAGAAAAGAGTTGAATATCGTCGGACTCAGTTAATTGGAGAGTATTAACTTATAAGGGATAAGCAAACACGCTTTCATTGTTGGCAGCGTTGCCTTGGAGATATGCTTTTGCTGGAGACGCTGCTTCGAATCGAGAGAAAACGCCAGCATGCAACAGCTGCATACCCCCCGACCACCCCTACCGTACGGGGAAGATAGAAGTAAGAGCAAGGAAGAGAGAAAAGAGCCTATCCAGGGATTTCTGGGAAGCTACCGATAGAACTAATTAGTGGATAATGGAGATTTGCATTCTCTCACTCCGTCCGCTTTTTGGGGGGCTTTTGGGGGCCCCACCCGCCTTTTACTCTGTAATTACAAACCTGCGAGGATCGGGAGTAATTAACAGGGGAATTAAAGAGAAGGGACAAACAACGCAGGGTCTTTTCGTCATCGTTGTCTTTGAACTGCCGCTTTTCATCCGCTCTCTCTTCTTCCATCCGCCATTGGATGGGTTTTGTGCAGAATAAGTCGCTTTATCTCTCTCTCTCTCCCTTCCTCGCTTTAATTAAAACAGAAAAATTCGGAAAAGTGCCGAGCTAATCTATGAAAGAATAATAGATGTTGTCCTAAGGGAAGGAGCTGCCGACACTGAGATACCATCGCCCAACCCCCTTCTACCTGTTCCTTTCTCTTGGTGGAAGGGGAGAGAGAAAAAAATGCAAGCGGAAGGCCTACCTTTTCCAAAGGATAAACACCACTTTTCTCGATAAGGCTCCTATTTTTGTTCACGAAGGCTTGACGGCCTTTTAAATGATGATGTTTTGCCTAGATTTGAGCCACGTTCTTTTGAACGCACAATAAAAACCGCCCAAAGCTGGAGTTAAGAGCGAGGAGACTTCTGGACACGGTTTGCGTCCTGGAGGATTATTCGGGGCACTCAGAGTAACAGTGCCTTGCTGAGGAAGAATCATTACGAGATTCCACTCGATGATTGATTCAAGACCGAATGAATTCTAAATAGGAAAAA------------------------------------------------------------------------------
Nsilvanus_Elijay_N395 CAGGTTTTTCTGCGGAACAAAGTGTCCCGGACTTAAGCTGATGGTTGTAGGATTTTGCTTCGACGAGTCGATCCCAGTTTTAAAATTCCATCGGAAGAGTTTTTCTAATCGGCGATGTTTGTGCAGAGCTCATCCTTTTGCAAATATCCCCCCTGCGTAGAACACCCCTCGCTTTCCCAAGCGATAGTTACGTGGCGGGGGATTTTATTGCATCGCTGAAGAGGGTA-GGGGGGTGTTAAGCTCAGGTAAAACCTTTGGTGCGATGATAGAAAAGAGTTGAATATCGTCGGACTCAGTTAATTGGAGAGTATTAACTTATAAGGGATAAGCAAACACGCTTTCATTGTTGGCAGCGTTGCCTTGGAGATATGCTTTTGCTGGAGACGCTGCTTCGAATCGAGAGAAAACGCCAGCATGCAACAGCTGCATACCCCCCGACCACCCCTACCGTACGGGGAAGATAGAAGTAAGAGCAAGGAAGAGAGAAAAGAGCCTATCCAGGGATTTCTGGGAAGCTACCGATAGAACTAATTAGTGGATAATGGAGATTTGCATTCTCTCACTCCGTCCGCTTTTTGGGGGGCTTTTGGGGGCCCCACCCGCCTTTTACTCTGTAATTACAAACCTGCGAGGATCGGGAGTAATTAACAGGGGAATTAAAGAGAAGGGACAAACAACGCAGGGTCTTTTCGTCATCGTTGTCTTTGAACTGCCGCTTTTCATCCGCTCTCTCTTCTTCCATCCGCCATTGGATGGGTTTTGTGCAGAATAAGTCGCTTTATCTCTCTCTCTCTCCCTTCCTCGCTTTAATTAAAACAGAAAAATTCGGAAAAGTGCCGAGCTAATCTATGAAAGAATAATAGATGTTGTCCTAAGGGAAGGAGCTGCCGACACTGAGATACCATCGCCCAACCCCCTTCTACCTGTTCCTTTCTCTTGGTGGAAAGGGAGAGAAAAAAA--TGCAAGCGGAAGGCCTACCTTTTCCAAAGGATAAACACCACTTTTCTCGATAAGGCTCCTATTTTTGTTCACGAAGGCTTGACGGCCTTTTAAATGATGATGTTTTGCCTAGATTTGAGCCACGTTCTTTTGAACGCACAATAAAAACCGCCCAAAGCTGGAGTTAAGAGCGAAGAGACTTCTGGACACGGTTTGCGTCCTGGAGGATTATTCGGGGCACTCAGAGTAACAGTGCGTTGCTGAGGAAGAATCATTAAGAGATTCGACTCGATGATTGATTCAAGACCGAATGAATTCTAAAGAGAAAAAAAAGAGTGTGTTTTCTTTTAAAAGAGTCTTACCACGTGAACTGGTTGTCTTTGAGTTATGGTCAATGTGCTTTTGAATC
Nsilvanus_GermanyCove_N1017 -----------------------------------------------------------------------------------------ATCGGAAGAGTTTTTCTAATCGGCGATGTTTGTGCAGAGCTCATCCTTTTGCAAATATCCCCCCTGCGTAGAACACCCCTCGCTTTCCCAAGCGATAGTTACGTGGCGGGGGATTTTATTGCATCGCTGAAGAGGGTA-GGGGGGTGTTAAGCTCAGGTAAAACCTTTGGTGCGATGATAGAAAAGAGTTGAATATCGTCGGACTCAGTTAATTGGAGAGTATTAACTTATAAGGGATAAGCAAACACGCTTTCATTGTTGGCAGCGTTGCCTTGGAGATATGCTTTTGCTGGAGACGCTGCTTCGAATCGAGAGAAAACGCCAGCATGCAACAGCTGCATACCCCCCGACCACCCCTACCGTACGGGGAAGATAGAAGTAAGAGCAAGGAAGAGAGAAAAGAGCCTATCCAGGGATTTCTGGGAAGCTACCGATAGAACTAATTAGTGGATAATGGAGATTTGCATTCTCTCACTCCGTCCGCTTTTTGGGGGGCTTTTGGGGGCCCCACCCGCCTTTTACTCTGTAATTACAAACCTGCGAGGATCGGGAGTAATTAACAGGGGAATTAAAGAGAAGGGACAAACAACGCAGGGTCTTTTCGTCATCGTTGTCTTTGAACTGCCGCTTTTCATCCGCTCTCTCTTCTTCCATCCGCCATTGGATGGGTTTTGTGCAGAATAAGTCGCTTTATCTCTCTCTCTCTCCCTTCCTCGCTTTAATTAAAACAGAAAAATTCGGAAAAGTGCCGAGCTAATCTATGAAAGAATAATAGATGTTGTCCTAAGGGAAGGAGCTGCCGACACTGAGATACCATCGCCCAACCCCCTTCTACCTGTTCCTTTCTCTTGGTGGAAAGGGAGAGAAAAAAA--TGCAAGCGGAAGGCCTACCTTTTCCAAAGGATAAACACCACTTTTCTCGATAAGGCTCCTATTTTTGTTCACGAAGGCTTGACGGCCTTTTAAATGATGATGTTTTGCCTAGATTTGAGCCACGTTCTTTTGAACGCACAATAAAAACCGCCCAAAGCTGGAGTTAAGAGCGAAGAGACTTCTGGACACGGTTTACGTCCTGGAGGATTATTCGGGGCACTCAGAGTAACAGTGCCTTGCTGAGGAAGAATCATTAAGAGATTCGACTCGATGATTGATTCAAGACCGAATGAATTCTAAAGAGAAAAAAAAAAGTGTGTTTTCTTTTAAAAGAGTCTTACCACGTGAACTGGTTGTCTTTGAGTTATGGTCAATGTGCTTTTGAATC
Nsilvanus_HeboMtn_N1029 -----------------------------------------------------------------------------------AATTCCATCGGAAGAGTTTTTCTAATCGGCGATGTTTGTGCAGAGCTCATCCTTTTGCAAATATCCCCCCTGCGTAGAACACCCCTCGCTTTCCCAAGCGAGAGTTACGTGGCGGGGGATTTTATTGCATCGCTGAAGAGGGTAGGGGGGGTGTTAAGCTCAGGTAAAACCTTTGGTGCGATGATAGAAAAGAGTTGAATATCGTCGGACTCAGTTAATTGGAGAGTATTAACTTATAAGGGATAAGCAAACACGCTTTCATTGTTGGCAGCGTTGCCTTGGAGATATGCTTTTGCTGGAGACGCTGCTTCGAATCGAGAGAAAACGCCAGCATGCAACAGCTGCATACCCCCCGACCACCCCTACCGTACGGGGAAGATAGAAGTAAGAGCAAGGAAGAGAGAAAAGAGCCTATCCAGGGATTTCTGGGAAGCTACCGATAGAACTAATTAGTGGATAATGGAGATTTGCATTCTCTCACTCCGTCCGCTTTTTGGGGGGCTTTTGGGGGCCCCACCCGCCTTTTACTCTGTAATTACAAACCTGCGAGGATCGGGAGTAATTAACAGGGGAATTAAAGAGAAGGGACAAACAACGCAGGGTCTTTTCGTCATCGTTGTCTTTGAACTGCCGCTTTTCATCCGCTCTCTCTTCTTCCATCCGCCATTGGATGGGTTTTGTGCAGAATAAGTCGCTTTA--TCTCTCTCTCTCCCTTCCTCGCTTTAATTAAAACAGAAAAATTCGGAAAAGTGCCGAGCTAATCTATGAAAGAATAATAGATGTTGTCCTAAGGGAAGGAGCTGCCGACACTGAGATACCATCG------CCCCTTCTACCTGTTCCTTTCTCTTGGTGGAAAGGGAGAGAAAAAAA--TGCAAGCGGAAGGCCTACCTTTTCCAAAGGATAAACACCACTTTTCTCGATAAGGCTCCTATTTTTGTTCACGAAGGCTTGACGGCCTTTTAAATGATGATGTTTTGCCTAGATTTGAGCCACGTTCTTTTGAACGCACAATAAAAACCGCCCAAAGCTGGAGTTAAGAGCGAAGAGACTTCTGGACACGGTTTGCGTCCTGGAGGATTATTCGGGGCACTCAGAGTAACAGTGCCTTGCTGAGGAAGAATCATTAAGAGATTCGACTCGATGATTGATTCAAGACCGAATGAATTCTAAAGAGAAAAAAAAGAGTGTGTTTTCTTTTAAAAGAGTCTTACCACGTGAACTGGTTGTCTTTGCGTTATGGTCAATGTGCTTTTGAATC
Nstupkai_BlowholeWOS_N285 ---------------------------------TAAGCTGATGGTTGTAGGATTTTGCTTCGACGAGTCGATCCCAGTTTTAAAATTCCATCGGAAGAGTTTTTCTAATCGGCGATGTTTGTGCAGAGCTCATCCTTTTGCAAATATCCCCCCTGCGTAGAACACCCCTCGCTTTCCCAAGCGATAGTTACGTGGCGGGGGATTTTATTGCATCGCTGAAGAAGGTAGGGGGGGTGTTAAGCTCAGGTAAAACCTTTGGTGCGATGATAGAAAAGAGTTGAATATCGTCGGACTCAGTTAATTGGAGAGTATTAACTTATAAGGGATAAGCAAACACGCTTTCATTGTTGGCAGCGTTGCCTTGGAGATATGCTTTTGCTGGAGACGCTGCTTCGAATCGAGAGAAAACGCCAGCATGCAACAGCTGCATACCCCCCGACCACCCCTACCGTACGGGGAAGATAGAAGTAAGAGCAAGGAAGAGAGAAAAGAGCCTATCCAGGGATTTCTGGGAAGCTACCGATAGAACTAATTAGTGGATAATGGAGATTTGCATTCTCTCACTCCGTCCGCTTTTTGGGGGGCTTTTGGGGGCCCCACCCGCCTTTTACTCTGTAATTACAAACCTGCGAGGATCGGGAGTAATTAACAGGGGAATTAAAGAGAAGGGACAAACAACGCAGGGTCTTTTCGTCATCGTTGTCTTTGAACTGCCGCTTTTCATCCGCTCTCTCTTCTTCCATCCGCCATTGGATGGGTTTTGTGCAGAATAAGTCGCTTTATCTCTCTCTCTCTCCCTTCCTCGCTTTAATTAAAACAGAAAAATTCGGAAAAGTGCCGAGCTAATCTATGAAAGAATAATAGATGTTGTCCTAAGGGAAGGAGCTGCCGACACTGAGATACCATCGCCCAACCCCCTTCTACCTGTTCCTTTCTCTTGGTGGAAGGGGAGAGAAAAAAAAATGCAAGCGGAAGGCCTACCTTTTCCAAAGGATAAACACCACTTTTCTCGATAAGGCTCCTATTTTTGTTCACGAAGGCTTGACGGCCTTTTAAATGATGATGTTTTGCCTAGATTTGAGCCACGTTCTTTTGAACGCACAATAAAAACCGCCCAAAGCTGGAGTTAAGAGCGAGGAGACTTCTGGACACGGTTTGCGTCCTGGAGGATTATTCGGGGCATTCAGAGTAACAGTGCCTTGCTGAGGAAGAATCATTACGAGATTCGACTCGATGATTGATTCAAGACCGAATGAATTCTAAAGAGAAAAAAAAGAGAATGTTTTCTTTTAGAAGAGTCTTACCACGTGAACTGCTTGTCTTTGAGTTATGGTCAATGCGATTTTAAAT-
Nstupkai_Blowing_N356 -------------------------------------------------------------------------------------------------------------------------TGCAGAGCTCATCCTTTTGCAAATATCCCCCCTGCGTAGAACACCCCTCGCTTTCCCAAGCGATAGTTACGTGGCGGGGGATTTTATTGCATCGCTGAAGAAGGTAGGGGGGGTGTTAAGCTCAGGTAAAACCTTTGGTGCGATGATAGAAAAGAGTTGAATATCGTCGGACTCAGTTAATTGGAGAGTATTAACTTATAAGGGATAAGCAAACACGCTTTCATTGTTGGCAGCGTTGCCTTGGAGATATGCTTTTGCTGGAGACGCTGCTTCGAATCGAGAGAAAACGCCAGCATGCAACAGCTGCATACCCCCCGACCACCCCTACCGTACGGGGAAGATAGAAGTAAGAGCAAGGAAGAGAGAAAAGAGCCTATCCAGGGATTTCTGGGAAGCTACCGATAGAACTAATTAGTGGATAATGGAGATTTGCATTCTCTCACTCCGTCCGCTTTTTGGGGGGCTTTTGGGGGCCCCACCCGCCTTTTACTCTGTAATTACAAACCTGCGAGGATCGGGAGTAATTAACAGGGGAATTAAAGAGAAGGGACAAACAACGCAGGGTCTTTTCGTCATCGTTGTCTTTGAACTGCCGCTTTTCATCCGCTCTCTCTTCTTCCATCCGCCATTGGATGGGTTTTGTGCAGAATAAGTCGCTTTATCTCTCTCTCTCTCCCTTCCTCGCTTTAATTAAAACAGAAAAATTCGGAAAAGTGCCGAGCTAATCTATGAAAGAATAATAGATGTTGTCCTAAGGGAAGGAGCTGCCGACACTGAGATACCATCGCCCAACCCCCTTCTACCTGTTCCTTTCTCTTGGTGGAAGGGGAGAGAAAAAAAAATGCAAGCGGAAGGCCTACCTTTTCCAAAGGATAAACACCACTTTTCTCGATAAGGCTCCTATTTTTGTTCACGAAGGCTTGACGGCCTTTTAAATGATGATGTTTTGCCTAGATTTGAGCCACGTTCTTTTGAACGCACAATAAAAACCGCCCAAAGCTGGAGTTAAGAGCGAGGAGACTTCTGGACACGGTTTGCGTCCTGGAGGATTATTCGGGGCACTCAGAGTAACAGTGCCTTGCTGAGGAAGAATCATTACGAGATTCGACTCGATGATTGATTCAAGACCGAATGAATTCTAAAGAGAAAAA-GAGAGATTGTTTTCTTTTAGAAGAGTCTT-------------------------------------------------
Nstupkai_LittleRiver_N293 CAGGTTTTTCTGCGGAACAAAGTGTCCCGGACTTAAGCTGATGGTTGTAGGATTTTGCTTCGACGAGTCGATCCCAGTTTTAAAATTCCATCGGAAGAGTTTTTCTAATCGGCGATGTTTGTGCAGAGCTCATCCTTTTGCAAATATCCCCCCTGCGTAGAACACCCCTCGCTTTCCCAAGCGATAGTTACGTGGCGGGGGATTTTATTGCATCGCTGAAGAAGGTAGGGGGGGTGTTAAGCTCAGGTAAAACCTTTGGTGCGATGATAGAAAAGAGTTGAATATCGTCGGACTCAGTTAATTGGAGAGTATTAACTTATAAGGGATAAGCAAACACGCTTTCATTGTTGGCAGCGTTGCCTTGGAGATATGCTTTTGCTGGAGACGCTGCTTCGAATCGAGAGAAAACGCCAGCATGCAACAGCTGCATACCCCCCGACCACCCCTACCGTACGGGGAAGATAGAAGTAAGAGCAAGGAAGAGAGAAAAGAGCCTATCCAGGGATTTCTGGGAAGCTACCGATAGAACTAATTAGTGGATAATGGAGATTTGCATTCTCTCACTCCGTCCGCTTTTTGGGGGGCTTTTGGGGGCCCCACCCGCCTTTTACTCTGTAATTACAAACCTGCGAGGATCGGGAGTAATTAACAGGGGAATTAAAGAGAAGGGACAAACAACGCAGGGTCTTTTCGTCATCGTTGTCTTTGAACTGCCGCTTTTCATCCGCTCTCTCTTCTTCCATCCGCCATTGGATGGGTTTTGTGCAGAATAAGTCGCTTTATCTCTCTCTCTCTCCCTTCCTCGCTTTAATTAAAACAGAAAAATTCGGAAAAGTGCCGAGCTAATCTATGAAAGAATAATAGATGTTGTCCTAAGGGAAGGAGCTGCCGACACTGAGATACCATCGCCCAACCCCCTTCTACCTGTTCCTTTCTCTTGGTGGAAGGGGAGAGAAAAAAAAATGCAAGCGGAAGGCCTACCTTTTCCAAAGGATAAACACCACTTTTCTCGATAAGGCTCCTATTTTTGTTCACGAAGGCTTGACGGCCTTTTAAATGATGATGTTTTGCCTAGATTTGAGCCACGTTCTTTTGAACGCACAATAAAAACCGCCCAAAGCTGGAGTTAAGAGCGAGGAGACTTCTGGACACGGTTTGCGTCCTGGAGGATTATTCGGGGCACTCAGAGTAACAGTGCCTTGCTGAGGAAGAATCATTACGAGATTCGACTCGATGATTGATTCAAGACCGAATGAATTCTAAAGAGAGAAA-AAGAGAATGTTTTCTTTTAGAAGAGTCTTACCACGTGAACTGCTTGTCTTT---------------------------
Nstygius_ObeLee_N0656 --------------------------------------------------------GCTTCGACGAGTCTATCCCAGTTTTAAAATTCCATCGGAAGAGTTTTTCTAATCGGCGATGTTTGTGCAGAGCTCATCCTTTTGCAAATATCCCCCCTGCGTAGAACACCCCTCGCTTTCCCATGCGATAGTTACGTGGCGGGGGATTTTATTGCATCGCTGAAGAGGGTG---GGGGCGTTAAGCTCAGGTAAAACCTTTGGTGCGATGATAGAAAAGAGTTGAATATCGTCGGACTCAGTTAATTGGAGAGTATTAACTTATAAGGGATAAGCAAACACGCTTTCATTGTTGGCAGCGTTGCCTTGGAGATATGCTTTTGCTGGAGACGCTGCTTCGAATCGAGAGAAAACCCCAGCATGCAACAGCTGCATA-CCCCCGACCACCCCTACCGTACGGGGAAGATAGAAGTAAGAGCAAGGAAGAGAGAAAAGAGCCTATACAGGGATTTCTGGGAAGCTACCGATAGAACTAATTAGTGGATAATGGAGATTTGCATTCTCTCACTCCGTCCGCTTTTTGGGGGGCTTTTGGGGGCCCCACCCGCCTTTTACTCTGTAATTACAAACCTGCGAGGATCGGGAGTAATTAACAGGGGAATTATAGAGAAGGGACAAACAACGCAGGGTCTTTTCGTCATCGTTGTCTTTGAACTGCCGCTTTTCATCCGCTCTCTCTTCTCCCATCCGCCATTGGATGGGTTTTGTGCAGAATAAGTCGCTTTA--TCTCTCTCTCTCCCTTCCTCGCTTTAATTAAAACAGAAAAATTCGGAAAAGTGCCGAGCTAATCTATGAAAGAATAATAGATGTTGTCCTAAGGGAAGGAGCTGCCGACACTGAGATACCATCGCCCAACCCCCTTCTACCTGTTCCTTTCTCTTGGTGGAAGGGGAGAGAAAAAAAAATGCAAGATGAAGGCCTACCTTTTCCAAAGGATAAACACCACTTTTCTCGATAAGGCTCCTATTTTTGTTCACGAAGGCTTGACGGCCTTTTAAATGATGATGTTTTGCCTAGATTTGAGCCACGTTCTTTTGAACGCACAATAAAAACCGCCCAAAGCTGGAGTTAAGAGCGAAGAGACTTCTGGACACGGTTAGCGTCCTGGTGGATTATTTGGGGCACTCAGAGTAACAGTGCCTTACTGAGGAAGAATCATTACGAGATTCGACTCGATGATTGATTCAAGACCGAATGAGTTCTAAAGAGAAAAAAAAAAGAGTGTTTTCTTTTAGAAGAGTCTGACCACGTGAACTGCTCGTCTTTGAGTTATGCTCAATGTGATTTTGAATC
Nstygius_RavenB_N1022 ---------------------------------------------------ACTTTGCTTCGACGAGTCGATCCCAGTTTTAAAATTCCATCGGAAGAGTTTTTCTAATCGGCGATGTTTGTGCAGAGCTCATCCTTTTGCAAATATCCCCCCTGCGTAGAACACCCCTCGCTTTCCCATGCGATAGTTACGTGGCGGGGGATTTTATTGCATCGCTGAAGAGGGTG---GGGGCGTTAAGCTCAGGTAAAACCTTTGGTGCGATGATAGAAAAGAGTTGAATATCGTCGGACTCAGTTAATTGGAGAGTATTAACTTATAAGGGATAAGCAAACACGCTTTCATTGTTGGCAGCGTTGCCTTGGAGATATGCTTTTGCTGGAGACGCTGCTTCGAATCGAGAGAAAACCCCAGCATGCAACAGCTGCATA-CCCCCGACCACCCCTACCGTACGGGGAAGATAGAAGTAAGAGCAAGGAAGAGAGAAAAGAGCCTATCCAGGGATTTCTGGGAAGCTACCGATAGAACTAATTAGTGGATAATGGAGATTTGCATTCTCTCACTCCGTCCGCTTTTTGGGGGGCTTTTGGGGGCCCCACCCGCCTTTTACTCTGTAATTACAAACCTGCGAGGATCGGGAGTAATTAACAGGGGAATTATAGAGAAGGGACAAACAACGCAGGGTCTTTTCGTCATCGTTGTCTTTGAACTGCCGCTTTTCATCCGCTCTCTCTTCTCCCATCCGCCATTGGATGGGTTTTGTGCAGAATAAGTCGCTTTA--TCTCTCTCTCTCCCTTCCTCGCTTTAATTAAAACAGAAAAATTCGGAAAAGTGCCGAGCTAATCTATGAAAGAATAATAGATGTTGTCCTAAGGGAAGGAGCTGCCGACACTGAGATACCATCGCCCAACCCCCTTCTACGTGTTCCTTTCTCTTGGTGGAAGGGGAGAGAAAAAAAAATGCAAGATGAAGGCCTACCTTTTCCAAAGGATAAACACCACTTTTCTCGATAAGGCTCCTATTTTTGTTCACGAAGGCTTGACGGCCTTTTAAATGATGATGTTTTGCCTAGATTTGAGCCACGTTCTTTTGAACGCACAATAAAAACCGCCCAAAGCTGGAGTTAAGAGCGAAGAGACTTCTGGACACGGTTTGCGTCCTGGAGGATTATTCGGGGCACTCAGAGTAACAGTGCCTTACTGAGGAAGAATCATTACGAGATTCGACTCGATGATTGATTCAAGACCGAATGAGTTCTAAAGAGAAAAAAAAGAGTGTGTTTTCTTTT------------------------------------------------------------
Ntempletoni_BaldMtns_N950 ---------------------GTGTCCCGGACTTAAGCTGATGGTTGTAGGATTTTGCTTCGACGAGTCGATCCCAGTTTTAAAATTCCATCGGAAGAGTTTTTCTAATCGGCGATGTTTGTGCAGAGCTCATCCTTTTGCAAATATCCCCCCTGCGTAGAACACCCCTCGCTTTCCCAAGCGATAGTTACGTGGCGGGGGATTTTATTGCATCGCTGAAGAGGGTA-GGGGGGCGTTAAGCTCAGGTAAAACCTTTGGTGCGATGATAGAAAAGAGTTGAATATCGTCGGACTCAGTTAATTGGAGAGTATTAACTTATAAGGGATAAGCAAACACGCTTTCATTGTTGGCAGCGTTGCCTTGGAGATATGCTTTTGCTGGAGACGCTGCTTCGAATCGAGAGAAAACGCCAGCATGCAACAGCTGCATACCCCCCGACCACCCTTACCGTACGGGGAAGATAGAAGTAAGAGCAAGGAAGAGAGAAAAGAGCCTATCCAGGGATTTCTGGGAAGCTACCGATAGAACTAATTAGTGGATAATGGAGATTTGCATTCTCTCACTCCGTCCGCTTTTTGGGGGGCTTTTGGGGGCCCCACCCGCCTTTTACTCTGTAATTACAAACCTGCGAGGATCGGGAGTAATTAACAGGGGAATTAAAGAGAAGGGACAAACAACGCAGGGTCTTTTCGTCATCGTTGTCTTTGAACTGCCGCTTTTCATCCGTTCTCTCTTCTTCCATCCGCCATTGGATGGGTTTTGTGCAGAATAAGTCGCTTTATCTCTCTCTCTCTCCCTTCCTCGCTTTAATTAAAACAGAAAAATTCGGAAAAGTGCCGAGCTAATCTATGAAAGAATAATAGATGTTGTCCTAAGGGAAGGAGCTGCCGACACTGAGATACCATCGCCCAACCCCCTTCTACCTGTTCCTTTCTCTTGGTGGAAGGGGAGAG-AAAAAAAATGCAAGCGGAAGGCCTACCTTTTCCAAAGGATAAACACCACTTTTCTCGATAAGGCTCCTATTTTTGTTCACGAAGGCTTGACGGCCTTTTAAATGATGATGTTTTGCCTAGATTTGAGCCACGTTCTTTTGAACGCACAATAAAAACCGCCCAAAGCTGGAGTTAAGAGCGAAGAGACTTCTGGACACGGTTTGCGTCCTGGAGGATTATTCGGGGCACTCTGAGTAACAGTG--------AGGAAGAATCATTAAGAGATTCGGCTCGATGATTGATTCAAGACCGAATGAATTCTAAAGAGAAAAA--AGAGTGTGTTTTCTTTTAGAAGAGTCTTACCACCTGAACTGGTTGACTTTGAGTTATGGTCAATGTGATTTTGAATC
Ntempletoni_ClarksCreek_N945 CAGGTTTTTCTGCGGAACAAAGTGTCCCGGACTTTAGCTGAGGGTTGTAGGATTTTGCTTCGACGAGTCGATCCCAGTGTTAAATTTCCATCGGAAGTGTTTTTCTAATCGGCGATGTTTGTGCAGAGCTCATCCTTTTGCAAATATCCCCCCTGCGTAGAACACCCCTCGCTTTCCCAAGCGATAGTTACGTGGCGGGGGATTTTATTGCATCGCTGAAGAGGGTA-GGGGGGCGTTAAGCTCAGGTAAAACCTTTGGTGCGATGATAGAAAAGAGTTGAATATCGTCGGACTCAGTTAATTGGAGAGTATTAACTTATAAGGGATAAGCAAACACGCTTTCATTGTTGGCAGCGTTGCCTTGGAGATATGCTTTTGCTGGAGACGCTGCTTCGAATCGAGAGAAAACGCCAGCATGCAACAGCTGCATACCCCCCGACCACCCTTACCGTACGGGGAAGATAGAAGTAAGAGCAAGGAAGAGAGAAAAGAGCCTATCCAGGGATTTCTGGGAAGCTACCGATAGAACTAATTAGTGGATAATGGAGATTTGCATTCTCTCACTCCGTCCGCTTTTTGGGGGGCTTTTGGGGGCCCCACCCGCCTTTTACTCTGTAATTACAAACCTGCGAGGATCGGGAGTAATTAACAGGGGAATTAAAGAGAAGGGACAAACAACGCAGGGTCTTTTCGTCATCGTTGTCTTTGAACTGCCGCTTTTCATCCGTTCTCTCTTCTTCCATCCGCCATTGGATGGGTTTTGTGCAGAATAAGTCGCTTTATCTCTCTCTCTCT-CCTTCCTCGCTTTAATTAAAACAGAAAAATTCGGAAAAGTGCCGAGCTAATCTATGAAAGAATAATAGATGTTGTCCTAAGGGAAGGAGCTGCCGACACTGAGATACCATCGCCCAACCCCCTTCTACCTGTTCCTTTCTCTTGGTGGAAGGGGAGAGAAAAAAAAATGCAAGCGGAAGGCCTACCTTTTCCAAAGGATAAACACCACTTTTCTCGATAAGGCTCCTATTTTTGTTCACGAAGGCTTGACGGCCTTTTAAATGATGATGTTTTGCCTAGATTTGAGCCACGTTCTTTTGAACGCACAATAAAAACCGCCCAAAGCTGGAGTTAAGAGCGAAGAGACTTCTGGACACGGTTTGCGTCCTGGAGGATTATTCGGGGCACTCTGAGTAACAGTGCCTTGCTGAGGAAGAATCATTAAGAGATTCGGCTCGATGATTGATTCAAGACCGAATGAATTCTAAAGAGAAAAAAAAGAGTGTGTTTTCTTTTGGAAGAGTCTTACCACGTGAACTGGTTGACTTTGAGTTATGGTCAATGTGATTTTGAATC
Ntempletoni_ScronceCreekRd_N1223 CAGGTTTTTCTGCGGAACAAAGTGTCCCGGACTTAAGCTGATGGTTGTAGGATTTTGCTTCGACGAGTCGATCCCAGTTTTAAAATTCCATCGGAAGAGTTTTTCTAATCGGCGATGTTTGTGCAGAGCTCATCCTTTTGCAAATATCCCCCCTGCGTAGAACACCCCTCGCTTTCCCAAGCGATAGTTACGTGGCGGGGGATTTTATTGCATCGCTGAAGAGGGTA-GGGGGGCGTTAAGCTCAGGTAAAACCTTTGGTGCGATGATAGAAAAGAGTTGAATATCGTCGGACTCAGTTAATTGGAGAGTATTAACTTATAAGGGATAAGCAAACACGCTTTCATTGTTGGCAGCGTTGCCTTGGAGATATGCTTTTGCTGGAGACGCTGCTTCGAATCGAGAGAAAACGCCAGCATGCAACAGCTGCATACCCCCCGACCACCCTTACCGTACGGGGAAGATAGAAGTAAGAGCAAGGAAGAGAGAAAAGAGCCTATCCAGGGATTTCTGGGAAGCTACCGATAGAACTAATTAGTGGATAATGGAGATTTGCATTCTCTCACTCCGTCCGCTTTTTGGGGGGCTTTTGGGGACCCCACCCGCCTTTTACTCTGTAATTACAAACCTGCGAGGATCGGGAGTAATTAACAGGGGAATTAAAGAGAAGGGACAAACAACGCAGGGTCTTTTCGTCATCGTTGTCTTTGAACTGCCGCTTTTCATCCGTTCTCTCTTCTTCCATCCGCCATTGGATGGGTTTTGTGCAGAATAAGTCGCTTTATCTCTCTCTCTCTCCCTTCCTCGCTTTAATTAAAACAGAAAAATTCGGAAAAGTGCCGAGCTAATCTATGAAAGAATAATAGATGTTGTCCTAAGGGAAGGAGCTGCCGACACTGAGATACCATCGCCCAACCCCCTTCTACCTGTTCCTTTCTCTTGGTGGAAGGGGAGAG-AAAAAAAATGCAAGCGGAAGGCCTACCTTTTCCAAAGGATAAACACCACTTTTCTCGATAAGGCTCCTATTTTTGTTCACGAAGGCTTGACGGCCTTTTAAATGATGATGTTTTGCCTAGATTTGAGCCACGTTCTTTTGAACGCACAATAAAAACCGCCCAAAGCTGGAGTTAAGAGCGAAGAGACTTCTGGACACGGTTTGCGTCCTGGAGGATTATTCGGGGCACTCTGAGTAACAGTGCCTTGCTG--------------------------------------------------------------------------------------------------------------------------------------------------
Ntennessensis_IndianCave_N052 ---------------AACAAAGTGTCCCGGAATTAAGCTGATGGTTGTAGGATTTTGCTTCGACGAGTCGATCCCAGTTTTAAAATTCCATCGGAAGAGTTTTTCTAATCGGCGATGTTTGTGCAGAGCTCATCCTTTTGCAAATAT-CCCCCTGCGTAGAACACCCCTCGCTTTCCCAAGCGATAGTTACGTGGCGGGGGATTTTATTGCATCGCTGAAGAGAGTA-GGGGGGCGTTAAGCTCAGGTAAAACCTTTGGTGCGATGATAGAAAAGAGTTGAATATCGTCGGACTCAGTTAATTGGAGAGTATTAACTTATAAGGGATAAGCAAACACGCTTTCATTGTTGGCAGCGTTGCCTTGGAGATATGCTTTTGCTGGAGACGCTGCTTCGAATCGAGAGAAAACGCCAGCATGCAACAGCTGCATACCCCCCGACCACCCCTACCGTACGGGGAAGATAGAAGTAAGAGCAAGGAAGAGAGAAAAGAGCCTATCCAGGGATTTCTGGGAAGCTACCGATAGAACTAATTAGTGGATAATGGAGATTTGCATTCTCTCACTCCGTCCGCTTTTTGGGGGGCTTTTGGGGGCCCCACCCGCCTTTTACTCTGTAATTACAAACCTGCGAGGATCGGGAGTAATTAACAGGGGAATTAAAGAGAAGGGACAAACAACGCAGGGTCTTTTCGTCATCGTTGTCTTTGAACTGCCGCTTTTCATCCGCTCTCTCTTCTTCCATCCGCCATTGGATGGGTTTTGTGCAGAATAAGTCGCTTTATCTCTCTCTCTCTCCCTTCCTCGCTTTAATTAAAACAGAAAAATTCGGAAAAGTGCCGAGCTAATCTATGAAAGAATAATAGATGTTGTCCTAAGGGAAGGAGCTGCCGACACTGAGATACCATCGCCCAACCCCCTTCTACCTGTTCCTTTCTCTTGGTGGAAAGGGAGAGAAAAAAA--TGCAAGCGGAAGGCCTACCTTTTCCAAAGGATAAACACCACTTTTCTCGATAAGGCTCCTATTTTTGTTCACGAAGGCTTGACGGCCTTTTAAATGATGATGTTTTGCCTAGATTTGAGCCACGTTCTTTTGAACGCACAATAAAAACCGCCCAAAGCTGGAGTTAAGAGCGAAGAGACTTCTGGACACGGTTTGCGTCCTGGAGGATTCTTCGGGGCACTCAGAGTAACAGTGCCTTGCTGAGGAAGAATCATTAAGAGATTCGACTCGATGATTGATTCAAGACCGAATGAATTC-------------------------------------------------------------------------------------------
Ntennessensis_LittleStony_N645 -----TTTTCTGCGGAACAAAGTGTCCCGGACTTAAGCTGATGGTTGTAGGATTTTGCTTCGACGAGTCGATCCCAGTTTTAAAATTCCATCGGAAGAGTTTTTCTAATCGGCGATGTTTGTGCAGAGCTCATCCTTTTGCAAATATCCCCCCTGCGTAGAACACCCCTCGCTTTCCCAAGCGATAGTTACGTGGCGGGGGATTTTATTGCATCGCTGAAGAGAGTA-GGGGGGCGTTAAGCTCAGGTAAAACCTTTGGTGCGATGATAGAAAAGAGTTGAATATCGTCGGACTCAGTTAATTGGAGAGTATTAACTTATAAGGGATAAGCAAACACGCTTTCATTGTTGGCAGCGTTGCCTTGGAGATATGCTTTTGCTGGAGACGCTGCTTCGAATCGAGAGAAAACGCCAGCATGCAACAGCTGCATACCCCCCGACCACCCCTACCGTACGGGGAAGATAGAAGTAAGAGCAAGGAAGAGAGAAAAGAGCCTATCCAGGGATTTCTGGGAAGCTACCGATAGAACTAATTAGTGGATAATGGAGATTTGCATTCTCTCACTCCGTCCGCTTTTTGGGGGGCTTTTGGGGGCCCCACCCGCCTTTTACTCTGTAATTACAAACCTGCGAGGATCGGGAGTAATTAACAGGGGAATTAAAGAGAAGGGACAAACAACGCAGGGTCTTTTCGTCATCGTTGTCTTTGAACTGCCGCTTTTCATCCGCTCTCTCTTCTTCCATCCGCCATTGGATGGGTTTTGTGCAGAATAAGTCGCTTTATCTCTCTCTCTCTCCCTTCCTCGCTTTAATTAAAACAGAAAAATTCGGAAAAGTGCCGAGCTAATCTATGAAAGAATAATAGATGTTGTCCTAAGGGAAGGAGCTGCCGACACTGAGATACCATCGCCCAACCCCCTTCTACCTGTTCCTTTCTCTTGGTGGAAAGGGAGAGAAAAAAA--TGCAAGCGGAAGGCCTACCTTTTCCAAAGGATAAACACCACTTTTCTCGATAAGGCTCCTATTTTTGTTCACGAAGGCTTGACGGCCTTTTAAATGATGATGTTTTGCCTAGATTTGAGCCACGTTCTTTTGAACGCACAATAAAAACCGCCCAAAGCTGGAGTTAAGAGCGAAGAGACTTCTGGACACGGTTTGCGTCCTGGAGGATTCTTCGGGGCACTCAGAGTAACAGTGCCTTGC----------------------------------------------------------------------------------------------------------------------------------------------------
Ntennessensis_Watauga_N1046 ---------------------------------TAAGCTGATGGTTGTAGGATTTTGCTTCGACGAGTCGATCCCAGTTTTAAAATTCCATCGGAAGAGTTTTTCTAATCGGCGATGTTTGTGCAGAGCTCATCCTTTTGCAAATATCCCCCCTGCGTAGAACACCCCTCGCTTTCCCAAGCGATAGTTACGTGGCGGGGGATTTTATTGCATCGCTGAAGAGAGTA-GGGGGGCGTTAAGCTCAGGTAAAACCTTTGGTGCGATGATAGAAAAGAGTTGAATATCGTCGGACTCAGTTAATTGGAGAGTATTAACTTATAAGGGATAAGCAAACACGCTTTCATTGTTGGCAGCGTTGCCTTGGAGATATGCTTTTGCTGGAGACGCTGCTTCGAATCGAGAGAAAACGCCAGCATGCAACAGCTGCATACCCCCCGACCACCCCTACCGTACGGGGAAGATAGAAGTAAGAGCAAGGAAGAGAGAAAAGAGCCTATCCAGGGATTTCTGGGAAGCTACCGATAGAACTAATTAGTGGATAATGGAGATTTGCATTCTCTCACTCCGTCCGCTTTTTGGGGGGCTTTTGGGGGCCCCACCCGCCTTTTACTCTGTAATTACAAACCTGCGAGGATCGGGAGTAATTAACAGGGGAATTAAAGAGAAGGGACAAACAACGCAGGGTCTTTTCGTCATCGTTGTCTTTGAACTGCCGCTTTTCATCCGCTCTCTCTTCTTCCATCCGCCATTGGATGGGTTTTGTGCAGAATAAGTCGCTTTA------TCTCTCTCCCTTCCTCGCTTTAATTAAAACAGAAAAATTCGGAAAAGTGCCGAGCTAATCTATGAAAGAATAATAGATGTTGTCCTAAGGGAAGGAGCTGCCGACACTGAGATACCATCGCCCAACCCCCTTCTACCTGTTCCTTTCACTCGGTGGAAAGGGAGAGAAAAAAA--TGCAAGCGGAAGGCCTACCTTTTCCAAAGGATAAACACCACTTTTCTCGATAAGGCTCCTATTTTTGTTCACGAAGGCTTGACGGCCTTTTAAATGATGATGTTTTGCCTAGATTTGAGCCACGTTCTTTTGAACGCACAATAAAAACCGCCCAAAGCTGGAGTTAAGAGCGAAGAGACTTCTGGACACGGTTTGCGTCC--------TCTTCGGGGCACTCAGAGTAACAGTGCCTTGCTGAGGAAGAATCATTAAGAGATTCGACTCGATGATTGATTCAAGACCGAATGATTTCTAAAGAGAAAAAAAAGAGTGTGTTTTCTTTTAGAAGAGTCTTACCACG-------------------------------------------
