# Supplementary material for: ﻿New species in old mountains: integrative taxonomy reveals ten new species and extensive short-range endemism in Nesticus spiders (Araneae, Nesticidae) from the southern Appalachian Mountains
Source: Zookeys. 2023 Feb 3;1145:1–130. doi: 10.3897/zookeys.1145.96724 (PMC10208238; doi:10.3897/zookeys.1145.96724)
Supplement: Supplementary material 4 — Input alignments, analysis log files, and output tree files [file zookeys-1145-001_article-96724__-s004.zip › uce-200120.phy]

 94 1371
Nesticus_Japan_G2153 -------------------------------------------------------ACTGTAAAACAAAATATTTTATCTTGTTTTGAATCCTTTTAAAAATATTCTTTTTTCCTGCCCTTATTTCTCGGGGGGGGGG------GGTGGAAAGGAAGAAGAAAACGATCATCTTATTTCACAATTGCTCT-CTTCTTCGAAACCACAAAA------AATATTTTAATAAAACAAAAGGGACC-GAAAAAAAAGGAACGTAAAGTAAATGTATTGTTTATAAAGCATAAGCAAGCACTTATAAGCTGGAAGACAAGCACCAATTACCTGGAAAACAAAATAAAGCGCAGAGTCATTTGAGCAGCAGACGTAAACCGGGCACAGATCTACAGTGAAAGCAAATATCACAGAGGTATTTGTCGGGATTCTTCTCTTCTTTCGCATATGCACCTCTTCGTTAATGGTTCCATAAAATATTTAAGAAATTCAAATGATTCAGTTTTTGTGGAAGGTAATTTCGCAATACCGATAACTGTACATTGGAAAAGAAGTAGAAACGAAATTTCTTTTGTTTTTTTTCACTTTTTTGCGCCCC---CTTTTTCTATATCTTCCCATTCTCCCCTTCTCCAATAAGAGTTTCAACTTTAATCTTAAACGGACTATAATAAAAACGAAGCACGGGTACTTATGGCTAATGTCCATATTTACCGCTTCAGCACGTCATAATAGAGCAAGATGGTAACATTGCCGATTCTTGTGAGGAAATGTTCTCAAGAAAAGGGGGGAAAGCCTTTTTGTGACTTGTGATTAGAAGAGATTAGCTCTCAGTGATGAGAGCTAGGCAACCACTTCGAATCAAGAAAACGAATTGGTCATTTGTA--CGCATTCTTTTTATGATTCCCATT-----TTTTCTTTTCAAGTAAAATCCTCTCCC---------------GGCGGTTTCTTTCAATAAGCAAATCTGCAAACGAAGTGGAAAATAGGCGATATCACCTACAATAATGATAAGAAAATGTATTCCCTGATTCGGAGTT--------GGAAAACCTGTTTCTTATTATGAAATAATGAGTAAATTCATTGGGAAACGCGCGTCTTGTTAGATGAAGA--------TTTTTTTGTCTCATCACTAAAGTTATTTTTAATAAATTTTCTTCGCTCCCAATTACCTGAAACTTCTCGTTATTAAAAGTCGGGTATTGTTTTTATAACTTCAATTTCCGTAGAACATTTTATATTTTTCAAAACTGTAA--TTTTTTAGTGTGACATACTAGGAGATACAATAAGAAAAAA----------------------------------------------------
Nsilvestrii_Hellgate_N1108 AACTTCGAGAGAAAAGTACCAAAGAAATAAAGTACTAGTATCCGAAAGCCAAAGGACTGTAAAACAAAATATTTCATCCTGTTTTGAATCCTTTTAAAATGTTCCTCTTTTTCTACCCCTCTTTTTTTGGGGGGGGG---------------------GGAAACGATCATCTTATTTCACAATTGCACTTCTTCCCCGAAACAACAAAA------AATATTTTTAAAAAACAAAACGAAAC---AAAAGAGGCAGCATAAAGTAAATGTATTGTTTATAAAGCATAAGCAAGCACTTACAACCTGGAAGACAAGCACCAATTACCTGGAAAACAAAATAAAGCGCAGAGTCATTTGTGCAGCAAACGTAAACCC-TCGCAGATCTACAGTAAAAGCAAATATCATAGAGGTATTTGTCAGGATTCTTCCTCCCTTTCGTATATGCACCTCTTCGTTAATGGTTCCATAAAATATTTAAGAAATTCAAATGATTCAGTTTTTGTGGAGGGTAATTTCGCAATACTGATAACTGTACATTGGAAAAGA------AACGAAATTTCTTTTGTTATTACATTTTTTTTAATACTTTCTTCTTTTTCTATATTTCCCTATTCTCCCCTTTCTCAATAAGAGTTTCAACTTTAATCTTAAACGGACTATAATAAAAACGAAGCACGGGTACTTATGGCTAATGTCCATATTTACCGCTTCAGCACGTCATAATAGAGCGAGATGGTAACATTGCCGATCC-GGCGAAGAAATGTTCTCAGGAAACG-GGAAAAAGCCTTTTTGTGACTTGTGATTAGAAGAGATTAGCTCTCCCTGATGAGAGCCGTGCAACCGCTCTGAATGAAGAAAACGAATTGGTCATTTGAG--CACATTCTTTTTATGTC-------TTCCCTTTTTATTTTAAGGAAGAATCCCCTCT---CTCTCAGAATCTGGCAGTTTTTTTCAATAAGCAAATCTGCAAATGAACCGGAAAATAGGCGATATCACCTACAATAACGAT-AAAAAATGTATTCTCCGATTGAGCATTTACT----GGGAGACCTGTTTCTTATTATGAAATAATGAGTAGACTAATTGGAAAACGCGTGTCTTGTTAAAGG----GGGGAAAAGATTTTTTTGTTGTCACCGGAGATAGTTTTAATAAATTTTTTTCGCTCACAATTACCTCAAAGTTCTCTTTATTAAAAGTCGAGAATTGTTTTTATAACTTCAATTTCCGTAGGGAATCTTACATTTTTCAAGAGGATAT--TTTTTGTGTGTTTCATATTAGGATTTGCACAGAGGGAAAATTTTGATAATATAAATGCTAAATTACTATAAACTCAAACACGCATTGTCTTT
Nesticus_nahaunus_Mexico_G2881 AGATTAAAGAGAAAATCATCAAAGGAATAAAGTAGTATTATCAGAAAGCCAAAGGACTGTAAAACAAAATTTCTTATCGTGTTTTGAATCCTTTTAAAAATTTCCTCTTTTCCTGCCCTCCTTTTTCTGGGGAGCATGGGGGG-----------AGAAGAAAACGATCATCTTATTTCACAATTGCACTTCTTTTCCAAAAAAAAAAAAAAACACAATATTTTAATAAAACAAAACTAAAC--AAAAAAAAGGCGCATAGAGTAAATGTATTGTTTATAAAGCATAAGCAAGCACTTATAACCTGGAAGACAAGCACCAATTACCTGGAAAACAAAATAAAGCGCAGAGTCATTTGAGCAGCAGACGTAAACCG-GCGCAGATCTACAGTGAAAGCAAATATCATAGAGGTATTTGTCGGGATTCTTCCCTTCTTTCGCATATGCACCTCTTCGTTAATGGTTCCATAAAATATTTAAGAAATTCAAATGATTCAGTTTTTGTGGAGGGTAATTTCGCAATACCGATAACTGTACATTGGAAAAGAAGTAGAAACGAAATTTCTTTTGTTATTAGC-CTTTTTTTATACTTCTTTTCTTTTCTATATTTCTCTATCCTCCCCTTTCTCAATAAGAGTTTCAACTTTAATCTTAAACGGACTATAATAAAAACGAAGCACGGGTACTTATGGCTAATGTCCATATTTACCGCTTCAGCACATCATAATAGAGCGAGATGGTAACGTTGCCGATCCTTGCGAAGAAATGTTCTCAGGAAACGAGGAAAAAGCCTTTTTGTGACTTGTGATTAGGAGAGATTAGCTGACTCTGATGAGAGCTAGGCAACCACTCCGAATAAAGAAAACGAATTGGTCATTTGAG--CAGATTCTTTTTATGTACCCC--------CTTTTTTTTCAAAGAAAAATATCTCCCACTCCCACAGACGCTGACGATTTCTTTCAATAAGCAAATCTGCAAATGAAGTGGAAAATAGATGATATCACCTACAATAATGACAAAAAAATGTATTCTCCGATTGAGCATTCACT----GGAAGACCTGTTTCTTATTATGAAATAATGAGTAAACTAATTGGAAAACGCGTGTCTTGTTAAAGGGGGGGAAGAGAAAATTTTTTTGTCGTCACCGGAGATAGTTTTAATAAATTTTCTTCGTTCACAATTACCTCGAAGTTCTCTTTATTAAAAGTCGAGAATTGTTTTTATAACTTCAATTTTCGTAAAGAATCTTACATTTTTCAAAAGGATAA-TTTTTTTCGGATGTCATATTAGGATTTGCACTGAGAGAAAATTTTAATAATATGAATACTAAATTACTATAAAAGCAAGTAAGTATTATTTCT
Nstupkai_BlowholeWOS_N285 AGATTAAAGAGAAAATCATCAAAGGAATAAAGTAATATTATCAGAAAGCCAAAGGACTGTAAAACAAAATATCTCATCCTGTTTTGAATCCTTTTAAAAATTCTCTCTTTTCCTGCCCTTCTTTTTCTGGGGAGCGAGGGGGGGGGAGAGAAGAAGAAGAAAACGATCATCTTATTTCACAATTGCACTTCTTCTCCAAAA--AAAAATAATAATAATATTTTAATAAAACAAAACTAAACAAAAAAAGACGAAGCATAAAGTAAATGTATTGTTTATAAAGCATAAGCAAGCACTTACAACCTGGAAGACAAGCACCAATTACCTGGAAAACAAAATAAAGCGCAGAGTCATTTGAGCAGCAGACGTAAACCGGGCGCAGATCTACAGTGAAAGCAAATATCATAGAGGTATTTGTCGGGATTCTTCCGTTCTTTCGCATATGCACCTCTTCGTTAATGGTTCCATAAAATATTTAAGAAATTCAAATGATTCAGTTTTTGTGGAGGGTAATTTCGCAATACCGATAACTGTACATTGGAAAAGAAGTAGAAACGAAATTTCTTTTGTTATTACCTTTTTTTTAATACTTCTTTTCTTTTCTATATTTCTGTATCCTCCCCTTTCTCAATAAGAGTTTCAACTTTAATCTTAAACGGACTATAATAAAAACGAAGCACGGGTACTTATGGCTAATGTCCATATTTACCGCTTCAGCACGTCATAATAGAGCGAGATGGTAACGTTGCCGATCCTTGTGAAGAAATGTTCTCAGGAAACGAGGAAAAAGCCTTTTTGTGACTTGTGATTAGAAGAGATTAGCTGACTCTGATGAGCGCTAGGCAACCACTCCGAATAAAGAAAACGAATTGGTCATTTGAGAGCACATTCTTTTTATGTAC-CCCCCTCCCCTTTTTTTTTCAAAGAAAAATCTCTCCCACTCCCACAGACGCTGACGATTTCTTTCAATAAGCAAATCTGCAAATGAAGTGGAAAATAGGTGATATCACCTACAATAATGACAAAAAAATGTATTCTCCGATTGAGCATTTGCTGTAGGAAAGATCTGTTTCTTATTATGAAATAATGAGTAAACTAATTGGAAAACGTGTGTCTTGTTAAAGGGGCGGGAGATAATTTTTTTTTGTCGTCACCGGCGATAGTTTTAATAAATTTTCTTCGCTCACCATTACCTCGAAGTTCTCTTTATTAAAAGTCGAGAATTTTTTTTATAACTTCAATTTCCGTAAAGAATTTTACATTTTTCAGGAGGATAATTTTTTTTCGTGTGTCATATTAGGATTTGCACTGAGAGAAAATT--------------------------------------------------
Narcheri_Cheaha_N023 AGATTAAAGAGAAAATCATCAAAGGAATAAAGTAGTATTATCGGAAAGCCAAAGGACTGTAAAACAAAATATCTCATCCTGTTTTGAATCCTTTTAAAAATTCTCTCTTTTCCTGCCCCTCTTTTTCTGAGGAGCGAAAGGGGAGGGGAGAAGAAGAAGAAAACGATCATCTTATTTCACAATTGCACTTCTTCTCCAAAACAAAAAAA----ATAATATTTTAATAAAACAAAACTAAAC----AAAAAAGGAGCATAAAGTAAATGTATTGTTTATAAAGCATAAGCAAGCACTTACAACCTGGAAGACAAGCACCAATTACCTGGAAAACAAAATAAAGCGCAGAGTCATTTGAGCAGCAGACGTAAACCGGGCGCAGATCTACAGTGAAAGCAAATATCATAGAGGTATTTGTCGGGATTCTTCCCTTCTCTCGCATATGCACCTCTTCGTTAATGGTTCCATAAAATATTTAAGAAATTCAAATGATTCAGTTTTTGTGGAGGGTAATTTCGCAATACCGATAACTGTACATTGGAAAAGAAGTTGAAACGAAATTTCTTTTGTTATTACTCTTTTTTT-ATACTTCTTTTCTTTTCTATACTTCTGTATCCTCCCCTTTCTCAATAAGAGTTTCAACTTTAATCTTAAACGGACTATAATAAAAACGAAGCACGGGTACTTATGGCTAATGTCCATATTTACCGCTTCAGCACGTCATAATAGAGCGAGAGGGTAACGTTGCCGATCCTTGTGAAGAAATGTTCTCAGGAAACGAGGAAAAAGCCTTTTTGTGACTTGTGATTAGAAGAGATTAGCTGACTCTGATGAGAGCTAGGCAACCACTCCGAATAAAGGAAACGAATTGGTCATTTGAGAGCACATTCTTTTTATGTACCCCCTCCCCCCTTTTTTTTCCAAAGAAAAATTCCTCCCACTCCCACAGACGATGACGATTTCTTTCAATAAGCAAATCTGCAAATGAAGTGGAAAATAGGTGATATCACCTACAATAATGACAAAAAAATGTATTCTCTGATTGAGCATTTACTGTAGGAAAGATCTGTTTCTTATTATGAAATAATGAGTAAACTAATTGGAAAACGTGTGTCTTGTTAAAGGGGCGGGGGATAATTTTTTTTGGTCGTCACCGGAGATAGTTTTAATAAATTTTCTTCGCTTACAATTACCTCGAAGTCCTCTTTATTAAAAGTCGAGAACTGTTTTTATAACTTCAATTTCCGTAAAGAACCTTACATTTTTCAAGAGGATAATTTTTTTTCCTGTGTCATATCAGGATTTGCACTGAGAGAAAATTGTAATAAAATAAATACTAAATTCCTATAAAAGTAAGAAA-----------
Narcheri_MillShoalCreek_N727 ---------------------------------------------------------------------------------------------------------------------------------------------------------------------------------------------------------------------------------------------------------------------------------------------------------------------------------------------------------------------------------------------------------AGCAAATATCATAGAGGTATTTGTCGGGATTCTTCCCTTCTCTCGCATATGCACCTCTTCGTTAATGGTTCCATAAAATATTTAAGAAATTCAAATGATTCAGTTTTTGTGGAGGGTAATTTCGCAATACCGATAACTGTACATTGGAAAAGAAGTTGAAACGAAATTTCTTTTGTTATTACTCTTTTTTT-ATACTTCTTTTCTTTTCTATACTTCTGTATCCTCCCCTTTCTCAATAAGAGTTTCAACTTTAATCTTAAACGGACTATAATAAAAACGAAGCACGGGTACTTATGGCTAATGTCCATATTTACCGCTTCAGCACGTCATAATAGAGCGAGAGGGTAACGTTGCCGATCCTTGTGAAGAAATGTTCTCAGGAAACGAGGAAAAAGCCTTTTTGTGACTTGTGATTAGAAGAGATTAGCTGACTCTGATGAGAGCTAGGCAACCACTCCGAATAAAGGAAACGAATTGGTCATTTGAGAGCACATTCTTTTTATGTACCCCCTCCACCCTTTTTTTTCCAAAGAAAAATTCCTCCCACTCCCACA------GACGATTTCTTTCAAT-----------------------------------------------------------------------------------------------------------------------------------------------------------------------------------------------------------------------------------------------------------------------------------------------------------------------------------------------------------------------------------------------------------------
Nbarri_Bishop_N1072 ---------------------------------------------------------TGTAAAACAAAATATCTCATCCTGTTTTGAATCCTTTTAAAAATTCTCTCTTTTCCTGCCCTTCTTTTTCTGGGGAGCGAGGGGGGAGGGGAGAAGAAGGAGAAAACGATCATCTTATTTCACAATTGCACTTCTTCTCCAAAAC-AAAAATAATAATAATATTTTAATAAAACAAAACTAAACAAAAAAAGAAGAAGCATAAAGTAAATGTATTGTTTATAAAGCATAAGCAAGCACTTACAACCTGGAAGACAAGCACCAATTACCTGGAAAACAAAATAAAGCGCAGAGTCATTTGAGCAGCAGACGTAAACCGGGCGCAGATCTACAGTGAAAGCAAATATCATAGAGGTATTTGTCGAGATTCTTCCGTTCTTTCGCATATGCACCTCTTCGTTAATGGTTCCATAAAATATTTAAGAAATTCAAATGATTCAGTTTTTGTGGAGGGTAATTTCGCAATACCGATAACTGTACATTGGAAAAGAAGTAGAAACGAAATTTCTTTTGTTATTACCTTTTTTTTAATACTTCTTTTCTTTTCTATATTTCTGTATCCTCCCCTTTCCCAATAAGAGTTTCAACTTTAATCTTAAACGGACTATAATAAAAACGAAGCACGGGTACTTATGGCTAATGTCCATATTTACCGCTTCAGCACGTCATAATAGAGCGAGATGGTAACGTTGCCGATCCTTGTGAAGAAATGTTCTCAGGAAACGAGGAAAAGGCCTTTTTGTGACTTGTGATTAGAAGAGATTAGCTGACTCTGATGAGCGCTAGGCAACCACTCCGAATAAAGAAAACGAATTGGTCATTTGAGAGCACATTCTTTTTATGTA--CCCCCCCCCGTTTTTTTCCCAAAGAAAAATCTCTCCCACTCCCACAGACGCTGACGATTTCTTTCAATAAGCAAATCTGCAAATGAAGTGGAAAATAGGTGATATCACCTACAATAATGAC-AAAAAAGGTATTCTCCGATTGAGCATTTGCTGTAGGAAAGATCTGTTTCTTATTATGAAATAATGAGTAAACTAATTGGAAAACGTGTGTCTTGTTAAAGGGGCGGGGGATAA-ATTTTTTTGTCGTCACCGGCGATAGTTTTAATAAATTTTCTTCGCTCACCATTACCTCGAAGTTCTCTTTATTAAAAGTCGAGAATTGTTTTTATAACTTCAATTTCCGTAAAGAATTTTACATTTTTCAGGAGGATAATTTTTTTTCGTGTGTCATATTAGGATTTGCACTGAGAGAAAATTGTAATAAAATAAAAACTAAATTACTATAAAAGCAAGAAAGTATTGTTTCT
Nbarri_LostCoveCave_N0065 AGATTAAAGAGAAAATCATCAAAGGAATAAAGTAGTATTATCAGAAAGCCAAAGGACTGTAAAACAAAATATCTCATCCTGTTTTGAATCCTTTTAAAAATTCTCTCTTTTCCTGCCCTTCTTTTTCTGGGGAGCGAGGGGGGAGGGGAGAAGAAGAAGAAAACGATCATCTTATTTCACGATTGCACTTCTTCTCCAAAACAAAAAATAATAATAATATTTTAATAAAACAAAACTAAACAAAAAAAGAAGAAGCATAAAGTAAATGTATTGTTTATAAAGCATAAGCAAGCACTTACAACCTGGAAGACAAGCACCAATTACCTGGAAAACAAAATAAAGCGCAGAGTCATTTGAGCAGCAGACGTAAACCGGGCGCAGATCTACAGTGAAAGCAAATATCATAGAGGTATTTGTCGAGATTCTTCCGTTCTTTCGCATATGCACCTCTTCGTTAATGGTTCCATAAAATATTTAAGAAATTCAAATGATTCAGTTTTTGTGGAGGGTAATTTCGCAATACCGATAACTGTACATTGGAAAAGAAGTAGAAACGAAATTTCTTTTGTTATTACCTTTTTTTTAATACTTC-----TTTTCTATATTTCTGTATCCTCCCCATTCCCAATAAGAGTTTCAACTTTAATCTTAAACGGACTATAATAAAAACGAAGCACGGGTACTTATGCCTAATGTCCATATTTACCGCTTCAGCACGTCATAATAGAGCGAGATGGTAACGTTGCCGATCCTTGTGAAGAAATGTTCTCAGGAAACGAGGAAAAAGCCTTTTTGTGACTTGTGATTAGAAGAGATTAGCTGACTCTGATGAGCGCTAGGCAACCACTCCGAATAAAGAAAACGAATTGGTCATTTGAGAGCACATTCTTTTTATGTACCCCCCCCCCTGTTTTTTTCCCAAAGAAAAATCTCTCCCACTCCCACAGACGCTGACGATTTCTTTCAATAAGCAAATCTGCAAATGAAGTGGAAAATAGGTGATATCACCTACAATAATGAC-AAAAAAGGTATTCTCCGATTGAGCATTTGCTGTAGGAAAGATCTGTTTCTTATTATGAAATAATGAGTAAACTAATTGGAAAACGTGTGTCTTGTTAAAGGGGCGGGGGATAA-TTTTTTTTGTCGTCACCGGCGATAGTTTTAATAAATTTTCTTCGCTCACCATTACCTCGAAGTTCTCTTTATTAAAAGTCGAGAATTGTTTTTATAACTTCAATTTCCGTAAAGAATTTTACATTTTTCAGGAGGATA-----------------------------------------------------------------------------------------------
Nbarri_eyed_ClayCave_G2082 AGATTAAAGAGAAAATCATCAAAGGAATAAAGTAGTATTATCAGAAAGCCAAAGGACTGTAAAATAAAATATCTCATCCTGTTTTGAATCCTTTTAAAAATTCTCTCTTTTCCTGCCCTTCTTTTTCTGGGAAGCGA--GGGGGGGGGGAGAGAAGAAGAAAACGATCATCTTATTTCACAATTGCACTTCTTCTCCAAAACAAAAAATAATAATAATATTTTAATAAAACAAAACTAAAC---AAAAAAAGAAGCATAAAGTAAATGTATTGTTTATAAAGCATAAGCAAGCACTTACAACCTGGAAGACAAGCACCAATTACCTGGAAAACAAAATAAAGCGCAGAGTCATTTGAGCAGCAGACGTAAACCGGGCGCAGATCTACAGTGAAAGCAAATATCATAGAGGTATTTGTCGGGATTCTTCCGTTCTTTCGCATATGCACCTCTTCGTTAATGGTTCCATAAAATATTTAAGAAATTCAAATGATTCAGTTTTTGTGGAGGGTAATTTCGCAATACCGATAACTGTACATTGGAAAAGAAGTAGAAACGAAATTTCTTTTGTTATTACCTTTTTTTTAATACTTCTTTTCTTTTCTATATTTCTGTATCCTCCCCTTTCTCAATAAGAGTTTCAACTTTAATCTTAAACGGACTATAATAAAAACGAAGCACGGGTACTTATGGCTAATGTCCATATTTACCGCTTCAGCACGTCATAATAGAGCGAGATGGTAACGTTGCCGATCTTTGTGAAGAAATGTTCTCAGGAAACGAGGAAAAAGCCTTTTTGTGACTTGTGATTAGAAGAGATTAGCTGACTCTGATGAGCGCTAGGCAACCACTCCGAATAAAGAAAACGAATTGGTCATTTGAGAGCACATTCTTTTTATGTAC-----CCCCCCTTTTTTTTTCAAAGAAAAATCTCTCCCACTCCCACAGACTCTGACGATTTCTTTCAATAAGCAAATCTGCAAATGAAGTGGAAAATAGGTGATATCACCTACAATAATGACAAAAAAATGTATTCTCCGATTGAGCATTTGCTGTAGGAAAGATCTGTTTCTTATTATGAAATAATGAGTAAACTAATTGGAAAACGTGTGTCTTGTTAAAGGGGCGGGGATAATTTTTTTTTTGTCGTCACCGGCGATAGTTTTAATACATTTTCTTCGCTCACAATTACCTCAAAGTTCTCTTTATTAAAAGTCGAGAATTGTTTTTATAACTTCAATTTCCGTAAAGAATCTCACATTTTTCAGGAGGATAATTTTTTTTCGTGTGTCATATTAGGATTTGCACTGAGAGAAAATTGTAATAAAATAAATACTAAATTACTATAAAAGCAA---AGTATTGTTTCT
Nbarrowsi_Gregorys_N270 ----------------------------------------------------------------------------------------------------------------------------------GGAGCGAGGGGGACG----GGAGAAGAAGAAAACGATCATCTTATTTCACAATTGCACTTCTTCTCCAAAA--CAAAAAAATAATAATATTTTAATAAAACAAAACTAAACAAAAAAAGAAGAAGCATAAAGTAAATGTATTGTTTATAAAGCATAAGCAAGCACTTACAACCTGGAAGACAAGCACCAATTACCTGGAAAACAAAATAAAGCGCAGAGTCATTTGAGCAGCAGACGTAAACCGGGCGCAGATCTACAGTGAAAGCAAATATCATAGAGGTATTTGTCGGGATTCTTCCGTTCTTTCGCATATGCACCTCTTCGTTAATGGTTCCATAAAATATTTAAGAAATTCAAATGATTCAGTTTTTGTGGAGGGTAATTTCGCAATACCGATAACTGTACATTGGAAAAGAAGTAGAAACGAAATTTCTTTTGTTATTACC-TTTTTTTAATACTTCTTTTCTTTTCTATATTTCTGTATCCTCCCCTTTCTCAATAAGAGTTTCAACTTTAATCTTAAACGGACTATAATAAAAACGAAGCACGGGTACTTATGGCTAATGTCCATATTTACCGCTTCAGCACGTCATAATAGAGCGAGATGGTAACGTTGCCGATCCTTGTGAAGAAATGTTCTCAGGAAACGAGGAAAAAGCCTTTTTGTGACTTGTGATTAGAAGAGATTAGCTGACTCTGATGAGCGCTAGGCAACCACTCCGAATAAAGAAAACGAATTGGTCATTTGAGAACACATTCTTTTTATGT------CCCCCCCCTTTTTTTTCAAAGAAAAATCTCTCCCACTCCCACAGACGCTGATGATTTCTTTCAATAAGCAAATCTGCAAATGAAGTGGAAAATAGGTGATATCACCTACAATAATGACAAAAAAATGTATTCTTCGATTGAGCATTTGCTGTAGGAAAGATCTGTTTCTTATTATGAAATAATGAGTAAACTAATTGGAAAACGTGTGTCTTGTTAAAGGGGCAGGGGATAA-TTTTTTTTGTCGTCACCGGCGATAGTTTTAATAAATTTTCTTCGCTCACCATTACCTCGAAGTTCTCTTTATTAAAAGTCGAGAATTGTTTTTATAAC---------------------------------------------------------------------------------------------------------------------------------------
Nbarrowsi_Tuckaleechee_N360 ----------------------------------------------------------------------------------------------------------------CTGCCCTTCTGTTTCTGGGGAGCGAGGGGGACG----GGAGAAGAAGAAAACGATCATCTTATTTCACAATTGCACTTCTTCTCCAAAA--CAAAAAAATAATAATATTTTAATAAAACAAAACTAAACAAAAAAAGAAGAAGCATAAAGTAAATGTATTGTTTATAAAGCATAAGCAAGCACTTACAACCTGGAAGACAAGCACCAATTACCTGGAAAACAAAATAAAGCGCAGAGTCATTTGAGCAGCAGACGTAAACCGGGCGCAGATCTACAGTGAAAGCAAATATCATAGAGGTATTTGTCGGGATTCTTCCGTTCTTTCGCATATGCACCTCTTCGTTAATGGTTCCATAAAATATTTAAGAAATTCAAATGATTCAGTTTTTGTGGAGGGTAATTTCGCAATACCGATAACTGTACATTGGAAAAGAAGTAGAAACGAAATTTCTTTTGTTATTACCTTTTTTTTAATACATCTTTTCTTTTCTATATTTCTGTATCCTCCCCTTTCTCAATAAGAGTTTCAACTTTAATCTTAAACGGACTATAATAAAAACGAAGCACGGGTACTTATGGCTAATGTCCATATTTACCGCTTCAGCACGTCATAATAGAGCGAGATGGTAACGTTGCCGATCCTTGTGAAGAAATGTTCTCAGGAAACGAGGAAAAAGCCTTTTTGTGACTTGTGATTAGAAGAGATTAGCTGACTCTGATGAGCGCTAGGCAACCACTCCGAATAAAGAAAACGAATTGGTCATTTGAGAGCACATTCTTTTTATGTC--CCCCCCCCCCCTTTTTTTTCAAAGAAAAATCTCTCCCACTCCCACAGACGCTGACGATTTCTTTCAATAAGCAAATCTGCAAATGAAGTGGAAAATAGGTGATATCACCTACAATAATGAC-AAAAAATGTATTCTTCGATTGAGCATTTGCTGTAGGAAAGATCTGTTTCTTATTATGAAATAATGAGTAAACTAATTGGAAAACGTGTGTCTTGTTAAAGGGGCAGGGGATAATTTTTTTTTGTCGTCACCGGCGATAGTTTTAATAAATTTTCTTCGCTCACCATTACCTCGAAGTTCTCTTTATTAAAAGTCGAGAATTGTTTTTATAACTTCAATTTCCGTAAAGGATTTTACATTTTTTAGGAGGATAATTTTTTTTCGTGTGTCATATTAGGATTTGCACTGAGAGAAAATTGTAATAAAATAAATACTAAATTACTATAAAAGCA----------------
Nbishopi_DryFalls_N150 ------------------------------------------------------------------------------------------------------------------GCCCTTCTTTTTCTGGGGAGCGAGGGGGGGGGGGAGAAGAAGAAGAAAACGATCATCTTATTTCACAATTGCACTTCTTCTCCAAAA--CAAAAAAATAATAATATTTTAATAAAACAAAACTAAACAAAAAAAGAAGAAGCATAAAGTAAATGTATTGTTTATAAAGCATAAGCAAGCACTTACAACCTGGAAGACAAGCACCAATTACCTGGAAAACAAAATAAAGCGCAGAGTCATTTGAGCAGCAGACGTAAACCGGGCGCAGATCTACAGTGAAAGCAAATATCATAGAGGTATTTGTCGGGATTCTTCCGTTCTTTCGCATATGCACCTCTTCGTTAATGGTTCCATAAAATATTTAAGAAATTCAAATGATTCAGTTTTTGTGGAGGGTAATTTCGCAATACCGATAACTGTACATTGGAAAAGAAGTAGAAACGAAATTTCTTTTGTTATTACCTTTTTTTTAATACTTCTTTTCTTTTCTATATTTCTGTATCCTCCCCTTTCTCAATAAGAGTTTCAACTTTAATCTTAAACGGACTATAATAAAAACGAAGCACGGGTACTTATGGCTAATGTCCATATTTACCGCTTCAGCACGTCATAATAGAGCGAGATGGTAACGTTGCCGATCCTTGTGAAGAAATGTTCTCAGGAAACGAGGAAAAAGCCTTTTTGTGACTTGTGATTAGAAGAGATTAGCTGACTCTGATGAGCGCTAGGCAATCACTCCGAATAAAGAAAACGAATTGGTCATTTGAGAGCACATTCTTTTTATGTAC-CCCCCTCCCCTTTTTTTTTCAAAAAAAAATCTCTCCCACTCCCACAGACGCTGACGATTTCTTTCAATAAGCAAATCTGCAAATGAAGTGGAAAATAGGTGATATCACCTACAATAATGACAAAAAAATGTATTCTCCGATTGAGCATTTGCTGTAGGAAAGATCTGTTTCTTATTATGAAATAATGAGTAAACTAATTGGAAAACGTGTGTCTTGTTAAAGGGGCGGGAGATAATTTTTTTTTGTCGTCACCGGCGATAGTTTTAATAAATTTTCTTCGCTCACCATTACCTCGAAGTTCTCTTTATTAAAAGTCGAGAATTGTTTTTATAACTTCAATTTCCGTAAAGAATTTTACATTTTTCA-------------------------------------------------------------------------------------------------------
Nbishopi_PoleCr_Chattooga_N885 -----------------------------------------------------------------------------------------------------------------------------------------------------------------------------------------------------------------------------------AAACAAAACTAAACAAAAAAAGAAGAAGCATAAAGTAAATGTATTGTTTATAAAGCATAAGCAAGCACTTACAACCTGGAAGACAAGCACCAATTACCTGGAAAACAAAATAAAGCGCAGAGTCATTTGAGCAGCAGACGTAAACCGGGCGCAGATCTACAGTGAAAGCAAATATCATAGAGGTATTTGTCGGGATTCTTCCGTTCTTTCGCATATGCACCTCTTCGTTAATGGTTCCATAAAATATTTAAGAAATTCAAATGATTCAGTTTTTGTGGAGGGTAATTTCGCAATACCGATAACTGTACATTGGAAAAGAAGTAGAAACGAAATTTCTTTTGTTATTACCTTTTTTTTAATACTTCTTTTCTTTTCTATATTTCTGTATCCTCCCCTTTCTCAATAAGAGTTTCAACTTTAATCTTAAACGGACTATAATAAAAACGAAGCACGGGTACTTATGGCTAATGTCCATATTTACCGCTTCAGCACGTCATAATAGAGCGAGATGGTAACGTTGCCGATCCTTGTGAAGAAATGTTCTCAGGAAACGAGGAAAAAGCCTTTTTGTGACTTGTGATTAGAAGAGATTAGCTGACTCTGATGAGCGCTAGGCAACCACTCCGAATAAAGAAAACGAATTGGTCATTTGAGAGCACATTCTTTTTATGTAC-CCCCCTCCCCTTTTTTTTTCAAAGAAAAATCTCTCCCACTCCCACAGACGCTGACGATTTCTTTCAATAAGCAAATCTGCAAATGAAGTGGAAAATAGGTGATATCACCTACAATAATGACAAAAAAATGTATTCTCCGATTGAGCATTTGCTGTAGGAAAGATCTGTTTCTTATTATGAAATAATGAGTAAACTAATTGGAAAACGTGTGTCTTGTTAAAGGGGCGGGAGATAATTTTTTTTTGTCGTCACCGGCGATAGTTTTAATAAATTTTCTTCGCTCACCATTACCTCGAAGTTCTCTTTATTAAAAGTCGAGAATT--------------------------------------------------------------------------------------------------------------------------------------------------
Nbishopi_StandingIndian_N131 ---------------TCATCAAAGGAATAAAGTAATATTATCAGAAAGCCAAAGGACTGTAAAACAAAATATCTCATCCTGTTTTGAATCCTTTTAAAAATTCTCTTTTTTCCTGCCCTTCTTTTTCTGGGGAGCGAGGGGGGGG---AGAAGAAGAAGAAAACGATCATCTTATTTCACAATTGCACTTCTTCTCCAAAA--CAAAAAAATAATAATATTTTAATAAAACAAAACTAAACAAAAAAAGAAGAAGCATAAAGTAAATGTATTGTTTATAAAGCATAAGCAAGCACTTACAACCTGGAAGACAAGCACCAATTACCTGGAAAACAAAATAAAGCGCAGAGTCGTTTGAGCAGCAGACGTAAACCGGGCGCAGATCTACAGTGAAAGCAAATATCATAGAGGTATTTGTCGGGATTCTTCCGTTCTTTCGCATATGCACCTCTTCGTTAATGGTTCCATAAAATATTTAAGAAATTCAAATGATTCAGTTTTTGTGGAGGGTAATTTCGCAATACCGATAACTGTACATTGGAAAAGAAGTAGAAACGAAATTTCTTTTGTTATTACCTTTTTTTTAATACTTCTTTTCTTTTCTATATTTCTGTATCCTCCCCTTTCTCAATAAGAGTTTCAACTTTAATCTTAAACGGACTATAATAAAAACGAAGCACGGGTACTTATGGCTAATGTCCATATTTACCGCTTCAGCACGTCATAATAGAGCGAGATGGTAACGTTGCCGATCCTTGTGAAGAAATGTTCTCAGGAAACGAGGAAAAAGCCTTTTTGTGACTTGTGATTAGAAGAGATTAGCTGACTCTGATGAGCGCTAGGCAACCACTCCGAATAAAGAAAACGAATTGGTCATTTGAGAGCACATTCTTTTTATGTAC-CCCCCTCCCC-TTTTTTTTCAAAGAAAAATCTCTCCCACTCCCACAGACGCTGACGATTTCTTTCAATAAGCAAATCTGCAAATGAAGTGGAAAATAGGTGATATCACCTACAATAATGACAAAAAAATGTATTCTCCGATTGAGCATTTGCTGTAGGAAAGATCTGTTTCTTATTATGAAATAATGAGTAAACTAATTGGAAAACGTGTGTCTTGTTAAAGGGGCGGGAGATAATTTTTTTTTGTCGTCACCGGCGATAGTTTTAATAAATTTTCTTCGCTCACCATTACCTCGAAGTTCTCTTTATTAAAAGTCGAGAATTGTTTTTATAACTTCAATTTCCGTAAAGAATTTTACATTTTTCAGGAGGATAATTTTTTTTCGTGTGTCATATTAGGATTTGCACTGAGAGAAAATTGTAATAAAATAAATACTAAATTACTATAAAAGCAAGAAAGTATTGTTTCT
Nbrimleyi_NewberryCr_N984 AGATTAAAGAGAAAATCATCAAAGGAATAAAGTAGTATTATCAGAAAGCCAAACAACTGTAAAACAAAATATCTCATCCTGTTTTGAATCCTTTTAAAAATTCTCTCTTTTCCTGTCCCTCTTTTTCTGGGGAGCGG-GGGGGGGAGAAGTAGAAGAAGAAAACGATCATCTTATTTCACGATTGCACTTCTTCTCCCAAAAAAAA------AAAAATATTTTAATAAAACAAAAATAAAC---AAAAAAAGGAGCATAAAGTAAATGTATTGTTTATAAAGCATAAGCAAGCACTTACAACCTGGAAGACAAGCACCAATTACCTGGAAAACAAAATAAAGCGCAGAGTCATTTGAGCAGCAGACGTAAACCGGGCGCAGATCTACAGTGATAGCAAATATCATAGAGGTATTTGTCCGGATTCTTCCGTTCTTTCGCATATGCACCTCTTCGTTAATGGTTCCATAAAATATTTAAGAAATTCAAATGATTCAGTTTTTGTGGAGGGTAATTTCGCAATACCGATAACTGTACATTGGAAAAGAAGTAGAAACGAAATTTCTTTTGTTATTACCTTTTTTTTAATACTTCTTTTCTTTTCTATATTTCTGTATCCTCCCCTTTCTCAATAAGAGTTTCAACTTTAATCTTAAACGGACTATAATAAAAACGAAGCACGGGTACTTATGGCTAATGTCCATATTTACCGCTTCAGCACGTCATAATAGAGCGAGATGGTAACGTTGCCGATCCTTGTGAAGAAATGTTCTCAGGAAACGAGGAAAAAGCCTTTTTGTGACTTGTGATTAGAAGAGATTAGCTGACTCTGATGAGCGCTAGGCAACCACTCCGAATAAAGAAAACGAATTGGTCATTTGAGAGCACATTCTTTTTATGTACCCCCCCTCCCCTTTTTTTTTCAAAGAAAAATCCCTCCCACTCCCACAGACGCTGACGATTTCTTTCAATAAGCAAATCTGCAAATGAAGTGGAAAATAGGTGATATCACCTACAATAATGACAAAAAAATGTATTCTCCGATTGAGCATTTGCTGTAGGAAAGATCTGTTTCTTATTATGAAATAATGAGTAAACTAATTGGAAAACGCGTGTCTTGTTAAAGGGGCGGGGGATAATTTTTTTTTGTCGTCACCGGCGATAGTTTTAATAAATTTTCTTCGCTCACAATTACCTCGAAGTTCTCTTTATTAAAAGTCGAGAATTGTTTTTATAACTTCAATTTCCGTAAAGAATCTTACATTTTTCAGGAGAATAATTTTTTTTCGTGTGTCATATTAGGATTTGCACTAAGAGACAATTGTAATAAAA-----------------------------------------
Nbrimleyi_RumblingBald_N241 --------------------------------------------------------------------------------------------------------------------------------GGGGAGCGAGGGGGGGGAGAAGTAGGAGAAGAAAACGATCATCTTATTTCACGATTGCACTTCTTCTCCCAAAAAAAA------AAAAATATTTTAATAAAACAAAAATAAAC-AAAAAAAAAGGAGCATAAAGTAAATGTATTGTTTATAAAGCATAAGCAAGCACTTACAACCTGGAAGACAAGCACCAATTACCTGGAAAACAAAATAAAGCGCAGAGTCATTTGAGCAGCAGACGTAAACTGGGCGCAGATCTACAGTGATAGCAAATATCATAGAGGTATTTGTCCGGATTCTTCCGTTCTTTCGCATATGCACCTCTTCGTTAATGGTTCCATAAAATATTTAAGAAATTCAAATGATTCAGTTTTTGTGGAGGGTAATTTCGCAATACCGATAACTGTACATTGGAAAAGAAGTAGAAACGAAATTTCTTTTGTTATTACCTTTTTTTTAATACTTCTTTTCTTTTCTATATTTCTGTATCCTCCCCTTTCTCAATAAGAGTTTCAACTTTAATCTTAAACGGACTATAATAAAAACGAAGCACGGGTACTTATGGCTAATGTCCATATTTACCGCTTCAGCACGTCATAATAGAGCGAGATGGTAACGTTGCCGATCCTTGTGAAGAAATGTTCTCAGGAAACGAGGAAAAAGCCTTTTTGTGACTTGTGATTAGAAGAGATTAGCTGACTCTGATGAGCGCTAGGCAACCACTCCGAATAAAGAAAACGAATTGGTCATTTGAGAGCACATTCTTTTTATGTACCCCCCCCCCCATTTTTTTTTCAAAGAAAAATCCCTCCCACTCCCACAGACGCTGACGATTTCTTTCAATAAGCAAATCTGCAAATGAAGTGGAAAATAGGTGATATCACCTACAATAATGACAAAAAAATGTATTCTCCGATTGAGCATTTGCTGTAGGAAAGATCTGTTTCTTATTATGAAATAATGAGTAAACTAATTGGAAAACGCGTGTCTTGTTAAAGGGGCGGGGGATAATTTTTTTTTGTCGTCACCGGCGATAGTTTTAATAAATTTTCTTCGCTCACAATTACCTCGAAGTTCTCTTTATTAAAAGTCGAGAATTGTTTTTATAACTTCAATTTCCGTAAAGAATCTTACATTTTTCAGGAGAATAATTTTTTTTCGTGTGTCATATTAGGATTTGCACTAAGAGAAAATTGTAATAAAATAAATACTAAATTACTATAAAAGCAGGAAAGTATTGTCTCT
Ncanei_Egypt_N958 -----------------------------------------------------------------------------------------------------------------------------------------------------------------------------------------------------------------------------------------------------------------------------------------------------------------------------------------------------------------------------------------------------------------------------------------------------------------------------------------------------------------------------------------------------------------------------------------------------------------------------------------------------------------------------------------TAAAAACGAAGCACGGGTACTTATGGCTAATGTCCATATTTACCGCTTCAGCACGTCATAATAGAGCGAGATGGTAACTTTGCCGATCCTTGTGAAGAAATGTTCTCAGGGAACGAGGAAAAAGCCTTTTTGTGACTTGTGATTAGAAGAGATTAGCTGACTCTGATGAGCGCTAGGCAACCACTCCGAATAAAGAAAACGAATTGGTCATTTGAGAGCACATTCTTTTTATGTACCCCCCCCCCCCTTTTTTTTTCAAAGAAAAATCCCTCCCACTCCCACAGACGCTGACGATTTCTTTCAATAAGCAAATCTGCAAATGACGTGGAAAATAGGTGATATCACCTACAATAATGACAAAAAAATGTATTCTCCGATTGAGCATTTGCTGTAGGAAAGATCCGTTTCTTATTATGAAATAATGAGTAAACTAATTGGAAAACGTGTGTCTTGTTAAAGGGGT---------------------------------------------------------------------------------------------------------------------------------------------------------------------------------------------------------------------------------------------------
Ncarolinensis_Grandfather_N218 AGATTAAAGAGAAAATCATCAAAGGAATAAAGTAGTATTATCAGAAAGCCAAAGGACTGTAAAACAAAATAACTCATCCTGTTTTGAATCCTTTTAAAAATTCTCTCTTTTCCTGCCCTTCTTTTTCTGGGGAGCGAGGGGGGGG-----GAGAAGAAGAAAACGATCATCTTATTTCACAATTGCACTTCTTCTCCAAAACAAAAAATAATAATAATATTTTAATAAAACAAAACTGAACAAAAAAAGAAGAAGCATAAAGTAAATGTATTGTTTATAAAGCATAAGCAAGCACTTACAACCTGGAAGACAAGCACCAATTACCTGGAAAACAAAATAAAGCGCAGAGTCATTTGAGCAGCAGACGTAAACCGGGCGCAGATCTACAGTGAAAGCAAATATCATAGAGGTATTTGTCGGGATTCTTCCGTTCTTTCGCATATGCACCTCTTCGTTAATGGTTCCATAAAATATTTAAGAAATTCAAATGATTCAGTTTTTGTGGAGGGTAATTTCGCAATACCGATAACTGTACATTGGAAAAGAAGTAGAAACGAAATTTCTTTTGTTATTACCTTTTTTTTAATACTTCTTTTCTTTTCTATATTTCTGTATCCTCCCCTTTCTCAATAAGAGTTTCAACTTTAATCTTAAACGGACTATAATAAAAACGAAGCACGGGTACTTATGGCTAATGTCCATATTTACCGCTTCAGCACGTCATAATAGAGCGAGATGGTAACGTTGCCGATCTTTGTGAAGAAATGTTCTCAGGAAACGAGGAAAAAGCCTTTTTGTGACTTGTGATTAGAAGAGATTAGCTGACTCTGATGAGCGCTAGGCAACCACTCCGAATAAAGAAAACGAATTGGTCATTTGAGAGCACATTCTTTTTATGTA----CCCCCCCCTTTTTTTTTCAAAGAAAAATCTCTCCCACTCCCACAGACTCTGACGATTTCTTTCAATAAGCAAATCTGCAAATGAAGTGGAAAATAGGTGATATCATCTACAATAATGACAAAAAAATGTATTCTCCGATTGAGCATTTGCTGTAGGAAAGATCTGTTTCTTATTATGAAATAATGAGTAAACTAATTGGAAAACGTGTGTCTTGTTAAAGGGGCGGGGGATAATTTTTTTTTGTCGTCACCGGCGATAGTTTTAATACATTTTCTTCGCTCACAATTACCTCAAAGTTCTCTTTATTAAAAGTCGAGAATTGTTTTTATAACTTCAATTTCCGTAAAGAATCTCACATTTTTCAGGAGGATAATTTTTTTTCGTGTGTCATATTAGGATTTGCACTGAGAGAAAATTGTAATAAAATAAATACTA--------------------------------
Ncarolinensis_LinvilleCaverns_N227 --------------------------------------------------------------------------------------------------------------------------------------------------------------------------------------------------------------------------------------------------------------GCATAAAGTAAATGTATTGTTTATAAAGCATAAGCAAGCACTTACAACCTGGAAGACAAGCACCAATTACCTGGAAAACAAAATAAAGCGCAGAGTCATTTGAGCAGCAGACGTAAACCGGGCGCAGATCTACAGTGAAAGCAAATATCATAGAGGTATTTGTCGGGATTCTTCCGTTCTTTCGCATATGCACCTCTTCGTTAATGGTTCCATAAAATATTTAAGAAATTCAAATGATTCAGTTTTTGTGGAGGGTAATTTCGCAATACCGATAACTGTACATTGGAAAAGAAGTAGAAACGAAATTTCTTTTGTTATTACCTTTTTTTTAATACTTCTTTTCTTTTCTATATTTCTGTATCCTCCCCTTTCTCAATAAGAGTTTCAACTTTAATCTTAAACGGACTATAATAAAAACGAAGCACGGGTACTTATGGCTAATGTCCATATTTACCGCTTCAGCACGTCATAATAGAGCGAGATGGTAACGTTGCCGATCTTTGTGAAGAAATGTTCTCAGGAAACGAGGAAAAAGCCTTTTTGTGACTTGTGATTAGAAGAGATTAGCTGACTCTGATGAGCGCTAGGCAACCACTCCGAATAAAGAAAACGAATTGGTCATTTGAGAGCACATTCTTTTTATGTAC-CCCCCTCC-----------------------------------------------------------------------------------------------------------------------------------------------------------------------------------------------------------------------------------------------------------------------------------------------------------------------------------------------------------------------------------------------------------------------------------------------------------------------------
Ncarteri_English_N031 AGATTAAAGATAAAATCATCAAAGGAATAAAATAATATTATCAGAAAGCCAAAGGACTGTAAAACAAAATATCTCATCCTGTTTTGAATCCTTTTAAAAATTCTCTCTTTTCCTGCCCTTCTTTTTCTGGGGAGCGAGAGGGGAGGGGAGAAGAAGAAGAAAACGATCATCTTATTTCACAATTGCACTTCTTCTCCAAAACAAAAAATAATAATAATATTTTAATAAAACAAAACTAAACAAAAAAAGAAGAAGCATAAAGTAAATGTATTGTTTATAAAGCATAAGCAAGCACTTACAACCTGGAAGACAAGCACCAATTACCTGGAAAACAAAATAAAGCGCAGAGTCATTTGAGCAGCAGACGTAAACCGGGCGCAGATCTACAGTGAAAGCAAATATCATAGAGGTATTTGTCGGGATTCTTCCGTTCTTTCGCATATGCACCTCTTCGTTAATGGTTCCATAAAATATTTAAGAAATTCAAATGATTCAGTTTTTGTGGAGGGTAATTTCGCAATACCGATAACTGTACATTGGAAAAGAAGTAGAAACGAAATTTCTTTTGTTATTACC-TTTTTTTAATACTTCTTTTCTTTTCTATATTTCTGTATCCTCCCCTTTCTCAATAAGAGTTTCAACTTTAATCTTAAACGGACTATAATAAAAACGAAGCACGGGTACTTATGGCTAATGTCCATATTTACCGCTTCAGCACGTCATAATAGAGCGAGATGGTAACGTTGCCGATCCTTGTGAAGAAATGTTCTCAGGAAACGAGGAAAAAGCCTTTTTGTGACTTGTGATTAGAAGAGATTAGCTGACTCTGATGAGCGCTAGGCAACCACTCCGAATAAAGAAAACGAATTGGTCATTTGAGAGCACATTCTTTTTATGTA-CCCCCCCCCCCTTTTTTTTTCAAAGAAAAATCTCTCCCACTCCCACAGACGCTGACGATTTCTTTCAATAAGCAAATCTGCAAATGAAGTGGAAAATAGGTGATATCACCTACAATAATGAC-AAAAAATGTATTCTCCGATTGAGCATTTCCTGTAGGAAAGATCTGTTTCTTATTATGAAATAATGAGTAAACTAATTGGAAAACGTGTGTCTTGTTAAAGGGGCAGGGGATAA-TTTTTTTTGTCGTCACCGACGATAGTTTTAATAAATTTTCTTCGCTCACCATTATCTCAAAGTTCTCTTTATTAAAAGTCGAGAATTGTTTTTATAACTTCAATTTCCGTAAAGAATTTTACGTTTTTCAGGAGGATAATTTTTTTTCGTGTGTCATATTAGGATTTGCAC--------------------------------------------------------------
Ncarteri_LaurelCave_nearTYPE_N0296 ----------------CATCAAAGGAATAAAATAATATTATCAGAAAGCCAAAGGACTGTAAAACAAAATATCTCATCCTGTTTTGAATCCTTTTAAAAAATTTCTCTTTTCCTGCCCTTCTTTTTCTGGGGAGCGA-GGGGGGGGAGGGGAGAAGAAGAAAACGATCATCTTATTTCACAATTGCA---CTTCTCCAAAACAAAATAAAATAATAATATTTTAATAAAACAAAACTAAACAAAAAAAGAAGAAGCATAAAGTAAATGTATTGTTTATAAAGCATAAGCAAGCACTTACAACCTGGAAGACAAGCACCAATTACCTGGAAAACAAAATAAAGCGCAGAGTCATTTGAGCAGCAGACGTAAACCGGGCGCAGATCTACAGTGAAAGCAAATATCATAGAGGTATTTGTCGGGATTCTTCCGTTCTTTCGCATATGCACCTCTTCGTTAATGGTTCCATAAAATATTTAAGAAATTCAAATGATTCAGTTTTTGTGGAGGGTAATTTCGCAATACCGATAACTGTACATTGGAAAAGAAGTAGAAACGAAATTTCTTTTGTTATTACCTTTTTTTTAATACTTCTTTTCTTTTCTATATTTCTGTATCCTCCCCTTTCTCAATAAGAGTTTCAACTTTAATCTTAAACGGACTATAATAAAAACGAAGCACGGGTACTTATGGCTAATGTCCATATTTACCGCTTCAGCACGTCATAATAGAGCGAGACGGTAACGTTGCCGATCCTTGTGAAGAAATGTTCTCAGGAAACGAGGAAAAAGCCTTTTTGTGACTTGTGATTAGAAGAGATTAGCTGACTCTGATGAGCGCTAGGCAACCACTCCGAATAAAGAAAACGAATTGGTCATTTGAGAGCACATTCTTTTTATGTA--CCCCCCCCCTTTTTTTTTTCAAAGAAAAATCTCTCCCACTCCCACGGACGCTGACGATTTCTTTCAATAAGCAAATCTGCAAATGAAGTGGAAAATAGGTGATATCACCTACAATAATGAC-AAAAAATGTATTCTCCGATTGAGCATTTGCCGTAGGAAAGATCTGTTTCTTATTATGAAATAATGAGTAAACTAATTGGAAAACGTGTGTCTTGTTAAAGGGGCAGGGGATAATTTTTTTTTGTCGTCACCGGCGATAGTTTTAATAAATTTTCTTCGCTCACCATTATCTCAAAGTTCTCTTTATTAAAAGTCGAGAATTGTTTTTATAACTTCAATTTCCGTAAAGAATTTTACATTTTTCAGGAGGATAATTTTTTTTCGTGTGTCATATTAAGATTTGCACTGAGAGAAAATTGTAATAAAATAAATACT---------------------------------
Ncarteri_PilotMtn_G2185 AGATTAAAGAGAAAATCATCAAAGGAATAAAATAATATTATCAGAAAGCCAAAGGACTGTAAAACAAAATATCTCATCCTGTTTTGAATCCTTTTAAAAATTCTCTCTTTTCCTGCCCTTCTTTTTCTGGGGAGGGG-----GAGGGGGGAAGAAGAAGAAAACGATCATCTTATTTCACAATTGCACTTCTTCTCCAAAACAAAATAAAATAATAATATTTTAATAAAACAAAACTAAACAAAAAAAGGAGAAGCATAAAGTAAATGTATTGTTTATAAAGCATAAGCAAGCACTTACAACCTGGAAGACAAGCACCAATTACCTGGAAAACAAAATAAAGCGCAGAGTCATTTGAGCAGCAGACGTAAACCGGGCGCAGATCTACAGTGAAAGCAAATATCATAGAGGTATTTGTCGGGATTCTTCCGTTCTTTCGCATACGCACCTCTTCGTTAATGGTTCCATAAAATATTTAAGAAATTCAAATGATTCAGTTTTTGTGGAGGGTAATTTCGCAATACCGATAACTGTACATTGGAAAAGAAGTAGAAACGAAATTTCTTTTGTTATTACCTTTTTTTTAATACTTCTTTTCTTTTCTATATTTCCGTATCCTCCCCTTTCTCAATAAGAGTTTCAACTTTAATCTTAAACGGACTATAATAAAAACGAAGCACGGGTACTTATGGCTAATGTCCATATTTACCGCTTCAGCACGTCATAATAGAGCGAGATGGTAACGTTGCCGATCCTTGTGAAGAAATGTTCTCAGGAAACGAGGAAAAAGCCTTTTTGTGACTTGTGATTAGAAGAGATTAGCTGACTCTGATGAGCGCTAGGCAACCACTCCGAATAAAGAAAACGAATTGGTCATTTGAGAGCACATTCTTTTTATGTACCCCCCC-----CTTTTTTTTCAAAGAAAAATCTCTCCCACTCCCACAGACGCTGACGATTTCTTTCAATAAGCAAATCTGCAAATGAAGTGGAAAATAGGTGATATCACCTACAATAATGACAAAAAAATGTATTCTCCGATTGAGCATTTGCTGTAGGAAAGATCTGTTTCTTATTATGAAATAATGAGTAAACTAATTGGAAAACGTGTGTCTTGTTAAAGGGGCAGGGGATTATTTTTTTTTGTCGTCACCGGCGATAGTTTTAATAAATTTTCTTCGCTCACCATTATCTCAAAGTTCTCTTTATTAAAAGTCGAGAATTGTTTTTATAACTTCAATTTCCGTAAAGAATTTTACATTTTTCGGGAGGATAATTTTTTTTCGTGTGTCATATTAGGATTTGCACTGAGGGAAAATTGTAATAAAATAAATACTAAATTACTATAAAAGCAAGAAAGTATTGTTTCT
Ncarteri_Pitchfork_N363 AGATTAAAGAGAAAATCATCAAAGGAATAAAGTAATATTATCAGAAAGCCAAAGGACTGTAAAACAAAATATCTCATCCTGTTTTGAATCCTTTTAAAAATTCTCTCTTTTCCTGCCCTTCTTTTTCTGGGGAGCGAGGGGGGAGGGGAGAAGAAGAAGAAAACGATCATCTTATTTCACAATTGCACTTCTTCTCCAAAACAAAAAAAAATAATAATATTTTAATAAAACAAAACTAAACAAAAAAAGAAGAAGCATAAAGTAAATGTATTGTTTATAAAGCATAAGCAAGCACTTACAACCTGGAAGACAAGCACCAATTACCTGGAAAACAAAATAAAGCGCAGAGTCATTTGAGCAGCAGACGTAAACCGGGCGCAGATCTACAGTGAAAGCAAATATCATAGAGGTATTTGTCGGGATTCTTCCGTTCTTTCGCATATGCACCTCTTCGTTAATGGTTCCATAAAATATTTAAGAAATTCAAATGATTCAGTTTTTGTGGAGGGTAATTTCGCAATACCGATAACTGTACATTGGAAAAGAAGTAGAAACGAAATTTCTTTTATTATTACC-TTTTTTTAATACTTCTTTTCTTTTCTATATTTCTGTATCCTCCCCTTTCTCAATAAGAGTTTCAACTTTAATCTTAAACGGACTATAATAAAAACGAAGCACGGGTACTTATGGCTAATGTCCATATTTACCGCTTCAGCACGTCATAATAGAGCGAGATGGTAACGTTGCCGATCCTTGTGAAGAAATGTTCTCAGGAAACGAGGAAAAAGCCTTTTTGTGACTTGTGATTAGAAGAGATTAGCTGACTCTGATGAGCGCTAGGCAACCACTCCGAATAAAGAAAACGAATTGGTCATTTGAGAGCACATTCTTTTTATGTA----CCCCCCCCTCTTTTTTTCAAAGAAAAATCTCTCCCACTCCCACAGACGCTGGCGATTTCTTTCAATAAGCAAATCTGCAAATGAAGTGGAAAATAGGTGATATCACCTACAATAATGAC-AAAAAATGTATTCTCCGAATGAGCATTTGCTGAAGGAAAGATCTGTTTCTTATTATGAAATAATGAGTAAACTAATTGGAAAACGTGTGTCTTGTTAAAGGGGCAGGGGATAATTTTTTTTTGTCGTCACCGGCGATAGTTTTAAAAAATTTTCTTCGCTCACCATTATCCCGAAGTTCTCTTTATTAAAAGTCGAGAATTGTTTTTATAACTTCAATTTCCGTAAAGAATTTTACATTTTTCAGGAGGATAATTTTTTTTCGTGTGTCATATTAGGATTTGCACTGAGGGAAAATTGTAATAAAATAAATACTAAATTACTATAAAAGCAAGAAAGTATTGTTTCT
Ncarteri_WeberCty_N1044 ----------------------------------------------------------------------------------------------------TTCTCTCTTTTCCTGCCCTTCTTTTTCTGGGGAGCGAGGGAGGGGAGAAGAAGAAGAAGAAAACGATCATCTTATTTCACAATTGCACTTCTTCTCCAAAACAAAAAATAATAATAATATTTTAATAAAACAAAACTAAACAAAAAAAGAAGAAGCATAAAGTAAATGTATTGTTTATAAAGCATAAGCAAGCACTTACAACCTGGAAGACAAGCACCAATTACCTGGAAAACAAAATAAAGCGCAGAGTCATTTGAGCAGCAGACGTAAACCGGGCGCAGATCTACAGTGAAAGCAAATATCATGGAGGTATTTGTCGGGATTCTTCCGTTCTTTCGCATATGCACCTCTTCGTTAATGGTTCCATAAAATATTTAAGAAATTCAAATGATTCAGTTTTTGTGGAGGGTAATTTCGCAATACCGATAACTGTACATTGGAAAAGAAGTAGAAACGAAATTTCTTTTGTTATTACCTTTTTTTTAATACTTC-----TTTTCTATATTTCTGTATCCTCCCCTTTCTCAATAAGAGTTTCAACTTTAATCTTAAACGGACTATAATAAAAACGAAGCACGGGTACTTATGGCTAATGTCCATATTTACCGCTTCAGCACGTCATAATAGAGCGAGATGGTAACGTTGCCGATCCTTGTGAAGAAATGTTCTCAGGAAACGAGGAAAAAGCCTTTTTGTGACTTGTGATTAGAAGAGATTAGCTGACTCTGATGAGCGCTAGGCAACCACTCCGAATAAAGAAAACGAATTGGTCATTTGAGAGCACATTCTTTTTATGTA----CCCCCCCCCTTTTTTTTCAAAGAAAAATCTCTCCCACTCCCACAGACGCTGACGATTTCTTTCAATAAGCAAATCTGCAAATGAAGTGGAAAATAGGTGATATCACCTACAATAATGACAAAAATATATATTCTCCGATTGAGCATTTGCTGTAGGAAAGATCTGTTTCTTATTATGAAATAATGAGTAAACTAATTGGAAAACGTGTGTCTTGTTAAAGGGGCAGGGGATAATTTTTTTTTGTCGTCACCGGCGATAGTTTTAATAAATTTTCTTCGCTCACCATTATCTCAAAGTTCTCTTTATTAAAAGTCGAGAATTGTTTTTATAACTTCAATTTCCGTAAAGAATTTTACATTTTTCAGGAGGATAATTTTTTTTCGTGTGTCATATTAGGATTTGCACTGAGAGAAAATTGTAATAAAATAAATACTAAATTACTATAAAAGC-----------------
Ncarteri_div__RainbowCave_G2089 ---------------TCATCAAAGGAATAAAGTAGTATTATCAGAAAGCCAAAGGACTGTAAAACAAAATATCTCATCCTGTTTTGAATCCTTTTAAAAATTCTCTCTTCTCCTGCCCCTCTTTTTCTGGGGAGCGAGGGGGGATGGGAGAAGAAGAAGAAAACGATCATCTTATTTCACAATTGCACTTCTTTTCCAAAACAAAAAAA---AATAATATTTTAATAAAACAAAACTAAAC---AAAAAAAGGAGCATAAAGTAAATGTATTGTTTATAAAGCATAAGCAAGCACTTACAACCTGGAAGACAAGCACCAATTACCTGGAAAACAAAATAAAGCGCAGAGTCATTTGAGCAGCAGACGTAAACCGGGCGCAGATCTACAGTGAAAGCAAATATCATAGAGGTATTTGTCGAGATTCTTCCCTTCTTTCGCATATGCACCTCTTCGTTAATGGTTCCATAAAATATTTAAGAAATTCAAATGATTCAGTTTTTGTGGAGGGTAATTTCGCAATACCGATAACTGTACATTGGAAAAGAAGTAGAAACGAAATTTCTTTTGTTATTACCTTTTTTTTAATACTTCTTTTCTTTTCTATATTTCTGTATCCTCCCCTTTCTCAATAAGAGTTTCAACTTTAATCTTAAAAGGACTATAATAATAACGAAGCACGGGTACTTATGGCTAATGTCCATATTTACCGCTTCAGCACGTCATAATAGAGCGAGAGGATAACGTTGCCGATCCTTGTGAAGAAATGTTCTCAGGAAACGAGGAAAAAGCCTTTTTGTGACTTGTGATTAGAAGAGATTAGCTGACTCTGATGAGAGCTAGGCAACCACTCCGAATAAAGAAAACGAATTGGTCATTTGAGAGCACATTCTTTTTATGTACCCCCCCCCCTCTCTTTTTTTCAAAAAAAAATCCCTTCGACTCCCACAGACGCTGACGATTTCTTTCAATAAGCAAATCTGCAAATGAAGTGGAAAATAGGTGATATCATCTACAATAATGACAAAAAAATGTATTCTCTGATTGACTATTTACTGTAGGAAAGATCTGTTTCTTATTATGAAATAATGAGTAAACTAATTGGAAAACGTGTGTCTTGTTAAAGGGGCGGGGGATAATTTTTTTTTGTCTTCACCGGAGATAGTTTTAATAAATTTTCTTCGCTCACAATTACCTCGAAGTTCCCTTTATTAAAAATCGAGAATTGTTTTTACAACTTCAATTTCCGTAAAGAATTTTACA-TTTTCTGGGGGATATTTTTTTTTCGTGCGTCATATTAGGATTTCCACTGAGAAGAAATTGTAATAAAATAAATACTAAATTACTATAAAAGCAAGAAAGTATTGTTTCT
Ncherokee_BallhootScar_N193 ---------------------AAGGAATAAAGTAGTATTATCAGAAAGCCAAAGGACTGTAAAACAAAATATCTCATCCTGTTTTGAATCCTTTTAAAAATTCTCTCTTTTCCTGCCCTTCTTTTTCTGGGGAGTGAGGGGGGGGAGAAGAAGAAGAAGAAAACGATCATCTTATTTCACAATTGCACTTCTTCTCCAAAACAAAAAAAAATAATAATATTTTAATAAAACAAAACTAAACAAAAAAAGAAGAAGCATAAAATAAATGTATTGTTTATAAAGCATAAGCAAGCACTTACAACCTGGAAGACAAGCACCAATTACCTGGAAAACAAAATAAAGCGCAGAGTCATTTGAGCAGCAGACGTAAACCGGGCGCAGATCTACATTGAAAGCAAATATCATAGAGGTATTTGTCGGGATTCTTCCGTTCTTTCGCATATGCACCTCTTCGTTAATGGTTCCATAAAATATTTAAGAAATTCAAATGATTCAGTTTTTGTGGAGGGTAATTTCGCAATACCGATAACTGTACATTGGAAAAGAAGTAGAAACGAAATTTCTTTTGTTATTACCTTTTTTTTAATACTTCTTTTCTTTTCTATATCTCTGTATCCTCCCCTTTCTCAATAAGAGTTTCAACTTTAATCTTAAACGGACTATAATAAAAACGAAGCACGGGTACTTATGGCTAATGTCCATATTTACCGCTTCAGCACGTCATAATAGAGCGAGATGGTAACGTTGCCAATCTTTGTGAAGAAATGTTCTCAGGAAACGAGGAAAAAGCCTTTTTGTGACTTGTGATTAGAAGAGATTAGCTGACTCTGATGAGCGCTAGGCAACCACTCCGAATAAAGAAAACGAATTGGTCATTTGAGAGCACATTCTTTTTATGTACCCCCCCCCCTCTTTTTTTTTCAAAGAAAAATCTCTCCCACTCCCACAGACTCTGACGATTTCTTTCAATAAGCAAATCTGCAAATGAAGTGGAAAATAGGTGATATCACCTACAATAATGACAAAAAAATGTATTCTCCGATTGAGCATTTGCTG-AGGAAAGATCTGTTTCTTATTATGAAATAATGAGTAAACTAATTGGAAAACGTGTGTCTTGTTAAAGGGGCGGGGGATAATTTTTTTTTGTCGTCACCGGCGATAGTTTTAATACATTTTCTTCGCTCACAATTACCTCAAAGTTCTCTTTATTAAAAGTCGAGAATTGTTTTTATAACTTCAATTTCCGTAAAGAATCTCACATTTTTCAGGAGGATAATTTTTTTTCGTGTGTCATATTAGGATTTGCACTGAGAGAAAATTGTAATAAAATAAATACTAAATTACTATAAAAGCAAGAAAGTATTGTTTCT
Ncherokee_BalsamMtn_N891 AGATTAAAGAGAAAATCATCAAAGGAATAAAGTAGTATTATCAGAAAGCCAAAGGACTGTAAAACAAAATATCTCATCCTGTTTTGAATCCTTTTAAAAATTCTCTCTTTTCCTGCCCTTCTTTTTCTGGGGAGCGAGGGGGGGGAAGAGAAGAAGAAGAAAACGATCATCTTATTTCACAATTGCACTTCTTCTCCAAAAC-AAAAAAAATAATAATATTTTAATAAAACAATACTAAACAAAAAAAGAAGAAGCATAAAGTAAATGTATTGTTTATAAAGCATAAGCAAGCACTTACAACCTGGAAGACAAGCACCAATTACCTGGAAAACAAAATAAAGCGCAGAGTCATTTGAGCAGCAGACGTAAACCGGGCGCAGATCTACAGTGAAAGCAAATATCATAGAGGTATTTGTCGGGATTCTTCCGTTCTTTCGCATATGCACCTCTTCGTTAATGGTTCCATAAAATATTTAAGAAATTCAAATGATTCAGTTTTTGTGGAGGGTAATTTCGCAATACCGATAACTGTACATTGGAAAAGAAGTAGAAACGAAATTTCTTTTGTTATTACC-TTTTTTTAATACTTCTTTTCTTTTCTATATTTCTGTATCCTCCCCTTTCTCAATAAGAGTTTCAACTTTAATCTTAAACGGACTATAATAAAAACGAAGCACGGGTACTTATGGCTAATGTCCATATTTACCGCTTCAGCACGTCATAATAGAGCGAGATGGTAACGTTGCCGATCTTTGTGAAGAAATGTTCTCAGGAAACGAGGAAAAAGCCTTTTTGTGACTTGTGATTAGAAGAGATTAGCTGACTCTGATGAGCGCTAGGCAACCACTCCGAATAAAGAAAACGAATTGGTCATTTGAGAGCACATTCTTTTTATGTA--CCCCCCCCCCTTTTTTTTTCAAAGAAAAATCTCTCCCACTCCCACAGACTCTGACGATTTCTTTCAATAAGCAAATCTGCAAATGAAGTGGAAAATAGGTGATATCACCTACAATAATGACAAAAAAATGTATTCTCCGATTGAGCATTTGCTG-AGGAAAGATCTGTTTCTTATTATGAAATAATGAGTAAACTAATTGGAAAACGTGTGTCTTGTTAAAGGGGCGGGGGATAATTTTTTTTTGTCGTCACCGGCGATAGTTTTAATACATTTTCTTCGCTCACAATTACCTCAAAGTTCTCTTTATTAAAAGTCGAGAATTGTTTTTATAACTTCAATTTCCGTAAAGAATCTCACATTTTTCAGGAGGATAATTTTTTTTCGTGTGTCATATTAGGATTTGCACTGAGAGAAAATTGTAATAAAATAAATACTAAATTACTATAAAAGCAAGAAAGTATTGTTTCT
Ncherokee_SIndianCrk_N681 --------------------------------------------------------------------------------------------------------------------------------------------------------------------------------------------------------------------------------------------------------------------------------------------TAAGCAAGCACTTACAACCTGGAAGACAAGCACCAATTACCTGGAAAACAAAATAAAGCGCAGAGTCATTTG---AGCAGACGTAAACCGGGCGCAGATCTACAGTGAAAGCAAATATCATAGAGGTATTTGTCGGGATTCTTCCGTTCTTTCGCATATGCACCTCTTCGTTAATGGTTCCATAAAATATTTAAGAAATTCAAATGATTCAGTTTTTGTGGAGGGTAATTTCGCAATACCGATAACTGTACATTGGAAAAGAAGTAGAAACGAAATTTCTTTTGTTATTACCTTTTTTTTAATACTTCTTTTCTTTTCTATATTTCTGTATCCTCCCCTTTCTCAATAAGAGTTTCAACTTTAATCTTAAACGGACTATAATAAAAACGAAGCACGGGTACTTATGGCTAATGTCCATATTTACCGCTTCAGCACGTCATAATAGAGCGAGATGGTAACGTTGCCGATCTTTGTGAAGAAATGTTCTCAGGAAACGAGGAAAAAGCCTTTTTGTGACTTGTGATTAGAAGAGATTAGCTGACTCTGATGAGCGCTAGGCAACCACTCCGAATAAAGAAAACGAATTGGTCATTTGAGAGCACATTCTTTTTATGCAC-CCCCCCCCCCTTTTTTTTTCAAAGAAAAATCTCTCCCACTCCCACAGACTCTGACGATTTCTTTCAATAAGCAAATCTGCAAATGAAGTGGAAAATAGGTGATATCACCTACAATAATGACAAAAAAATGTATTCTCCGATTGAGCATTTGCTGTAGAAAAGATCTGTTTCTTATTATGAAATAATGAGTAAACTAATTGGAAAACGTGTGTCTTGTTAAAGGGGCGGG------------------------------------------------------------------------------------------------------------------------------------------------------------------------------------------------------------------------------------------------
Ncooperi_BeaverCrk_N1002 ------------------------------------------------------------------------CTCATCCTGTTTTGAATCCTTTTAAAAATTCTCTCTTTTCCTGCCCTTCTTTTTCTGGGGAGCGAGGGGGGGG--GAGAAGAAGAAGAAAACGATCATCTTATTTCACAATTGCACTTCTTCTCCAAAA-CAAAAAAAATAATAATATTTTAATAAAACAAAACTAAACAAAAAAAGAAGAAGCATAAAGTAAATGTATTGTTTATAAAGCATAAGCAAGCACTTACAACCTGGAAGACAAGCACCAATTACCTGGAAAACAAAATAAAGCGCAGAGTCATTTGAGCAGCAGACGTAAACCGGGCGCAGATCTACAGTGAAAGCAAATATCATAGAGGTATTTGTCGGGATTCTTCCGTTCTTTCGCATATGCACCTCTTCGTTAATGGTTCCATAAAATATTTAAGAAATTCAAATGATTCAGTTTTTGTGGAGGGTAATTTCGCAATACCGATAACTGTACATTGGAAAAGAAGTAGAAACGAAATTTCTTTTGTTATTACCTTTTTTTTAATACTTCTTTTCTTTTCTATATTTCTGTATCCTCCCCTTTCTCAATAAGAGTTTCAACTTTAATCTTAAACGGACTATAATAAAAACGAAGCACGGGTACTTATGGCTAATGTCCATATTTACCGCTTCAGCACGTCATAATAGAGCGAGATGGTAACGTTGCCGATCCTTGTGAAGAAATGTTCTCAGGAAACGAGGAAAAAGCCTTTTTGTGACTTGTGATTAGAAGAGATTAGCTGACTCTGATGAGCGCTAGGCAACCACTCCGAATAAAGAAAACGAATTGGTCATTTGAGAGCACATTCTTTTTATGTAC-CCCCCTCCCCTTTTTTTTTCAAAGAAAAATCTCTCCCACTCCCACAGACGCTGACGATTTCTTTCAATAAGCAAATCTGCAAATGAAGTGGAAAATAGGTGATATCACCTACAATAATGAC-AAAAAATGTATTCTCCGATTGAGCATTTGCTGTAGGAAAGATCTGTTTCTTATTATGAAATAATGAGTAAACTAATTGGAAAACGTGTGTCTTGTTAAAGGGGCGGGAGATAATTTTTTTTTGTCGTCACCGGCGATAGTTTTAATAAATTTTCTTCGCTCACCATTACCTCGAAGTTCTCTTTATTAAAAGTCGAGAATTGTTTTTATAACTTCAATTTCCGTAAAGAATTTTACATTTTTCAGGAGGATAATTTTTTTTCGTGT---------------------------------------------------------------------------------
Ncooperi_BrasstBald_N824 -----------------------------------------------------------------------------------------------------------------------------------------------------------------------------------------------------------------------------TTAATAAAACAAAACTAAACAAAAAAAGAAGAAGCATAAAGTAAATGTATTGTTTATAAAGCATAAGCAAGCACTTACAACCTGGAAGACAAGCACCAATTACCTGGAAAACAAAATAAAGCGCAGAGTCATTTGAGCAGCAGACGTAAACCGGGCGCAGATCTACAGTGAAAGCAAATATCATAGAGGTATTTGTCGGGATTCTTCCGTTCTTTCGCATATGCACCTCTTCGTTAATGGTTCCATAAAATATTTAAGAAATTCAAATGATTCAGTTTTTGTGGAGGGTAATTTCGCAATACCGATAACTGTACATTGGAAAAGAAGTAGAAACGAAATTTCTTTTGTTATTACCTTTTTTTTAATACTTCTTTTCTTTTCTATATTTCTGTATCCTCCCCTTTCTCAATAAGAGTTTCAACTTTAATCTTAAACGGACTATAATAAAAACGAAGCACGGGTACTTATGGCTAATGTCCATATTTACCGCTTCAGCACGTCATAATAGAGCGAGATGGTAACGTTGCCGATCCTTGTGAAGAAATGTTCTCAGGAAACGAGGAAAAAGCCTTTTTGTGACTTGTGATTAGAAGAGATTAGCTGACTCTGATGAGCGCTAGGCAACCACTCCGAATAAAGAAAACGAATTGGTCATTTGAGAGCACATTCTTTTTATGTAC-CCCCCTCCCC-TTTTTTTTCAAAGAAAAATCTCTCCCACTCCCACAGACGCTGACGATTTCTTTCAATAAGCAAATCTGCAAATGAAGTGGAAAATAGGTGATATCACCTACAATAATGAC-AAAAAATGTATTCTCCGATTGAGCATTTGCTGTAGGAAAGATCTGTTTCTTATTATGAAATAATGAGTAAACTAATTGGAAAACGTGTGTCTTGTTAAAGGGGCGGGAGATAATTTTTTTTTGTCGTCACCGGCGATAGTTTTAATAAATTTTCTTCGCTCACCATTACCTCGAAGTTCTCTTTATTAAAAGTCGAGAATTGTTTTTATAACTTCAATTTCCGTAAAGAATTTTACAT-------------------------------------------------------------------------------------------------------------
Ncooperi_CheoahDam_N1122 AGATTAAAGAGAAAATCATCAAAGGAATAAAGTAATATTATCAGAAAGCCAAAGGACTGTAAAACAAAATATCTCATCCTGTTTTGAATCCTTTTAAAAATTCTCTCTTTTCCTGCCCTTCTTTTTCTGGGGAACGAGGGGGGGG--GAGAAGAAGAAGAAAACGATCATCTTATTTCACAATTGCACTTCTTCTCCAAAAC-AAAAAAAATAATAATATTTTAATAAAACAAAACTAAACAAAAAAAGAAGAAGCATAAAGTAAATGTATTGTTTATAAAGCATAAGCAAGCACTTACAACCTGGAAGACAAGCACCAATTACCTGGAAAACAAAATAAAGCGCAGAGTCATTTGAGCAGCAGACGTAAACCGGGCGCAGATCTACAGTGAAAGCAAATATCATAGAGGTATTTGTCGAGATTCTTCCGTTCTTTCGCATATGCACCTCTTCGTTAATGGTTCCATAAAATATTTAAGAAATTCAAATGATTCAGTTTTTGTGGAGGGTAATTTCGCAATACCGATAACTGTACATTGGAAAAGAAGTAGAAACGAAATTTCTTTTGTTATTACC-TTTTTTTAATACTTCTTTTCTTTTCTATATTTCTGTATCCTCCCCTTTCTCAATAAGAGTTTCAACTTTAATCTTAAACGGACTATAATAAAAACGAAGCACGGGTACTTATGGCTAATGTCCATATTTACCGCTTCAGCACGTCATAATAGAGCGAGATGGTAACGTTGCCGATCCTTGTGAAGAAATGTTCTCAGGAAACGAGGAAAAAGCCTTTTTGTGACTTGTGATTAGAAGAGATTAGCTGACTCTGATGAGCGCTAGGCAACCACTCCGAATAAAGAAAACGAATTGGTCATTTGAGAGCACATTCTTTTTATGTA--CCCCCCTCCCCTTTTTTTTCAAAGAAAAATCTCTCCCACTCCCACAGACGCTGACGATTTCTTTCAATAAGCTAATCTGCAAATGAAGTGGAAAATAGGTGATATCACCTACAATAATGAAAAAAAAATGTATTCTCCGATTGAGCATTTGCTGTAGGAAAGATCTGTTTCTTATTATGAAATAATGAGTAAACTAATTGGAAAACGTGTGTCTTGTTAAAGGGGCGGGAGATAATTTTTTTTTGTCGTCACCGGCGATAGTTTTAATAAATTTTCTTCGCTCACCATTACCTCGAAGTTCTCTTTATTAAAAGTCGAGAATTGTTTTTATAACTTCAATTTCCGTAAAGAATTTTACATTTTTCAGGAGGATAATTTTTTTTCGTGTGTCATATTAGGATTTGCACTGAGAGAAAATTGTAATAAAATAAATACTAAATTACTATAAAAGCAAGAAAGTATTGTTTCT
Ncooperi_NantRiverGorge_N682 -----------------------GGAATAAAGTAATATTATCAGAAAGCCAAAGGACTGTAAAACAAAATATCTCATCCTGTTTTGAATCCTTTTAAAAATTCTCTCTTTTCCTGCCCTTCTTTTTCTGGGGAGCGAGGGGGGGG--GGGAAGAAGAAGAAAACGATCATCTTATTTCACAATTGCACTTCTTCTCCAAAA-CAAAAAAAATAATAATATTTTAATAAAACAAAACTAAACAAAAAAAGAAGAAGCATAAAGTAAATGTATTGTTTATAAAGCATAAGCAAGCACTTACAACCTGGAAGACAAGCACCAATTACCTGGAAAACAAAATAAAGCGCAGAGTCATTTGAGCAGCAGACGTAAACCGGGCGCAGATCTACAGTGAAAGCAAATATCATAGAGGTATTTGTCGGGATTCTTCCGTTCTTTCGCATATGCACCTCTTCGTTAATGGTTCCATAAAATATTTAAGAAATTCAAATGATTCAGTTTTTGTGGAGGGTAATTTCGCAATACCGATAACTGTACATTGGAAAAGAAGTAGAAACGAAATTTCTTTTGTTATTACCTTTTTTTTAATACTTCTTTTCTTTTCTATATTTCTGTATCCTCCCCTTTCTCAATAAGAGTTTCAACTTTAATCTTAAACGGACTATAATAAAAACGAAGCACGGGTACTTATGGCTAATGTCCATATTTACCGCTTCAGCACGTCATAATAGAGCGAGATGGTAACGTTGCCGATCCTTGTGAAGAAATGTTCTCAGGAAACGAGGAAAAAGCCTTTTTGTGACTTGTGATTAGAAGAGATTAGCTGACTCTGATGAGCGCTAGGCAACCACTCCGAATAAAGAAAACGAATTGGTCATTTGAGAGCACATTCTTTTTATGTAC-CCCCCTCCCC-TTTTTTTTCAAAGAAAAATCTCTCCCACTCCCACAGACGCTGACGATTTCTTTCAATAAGCAAATCTGCAAATGAAGTGGAAAATAGGTGATATCACCTACAATAATGAC-AAAAAATGTATTCTCCGATTGAGCATTTGCTGTAGGAAAGATCTGTTTCTTATTATGAAATAATGAGTAAACTAATTGGAAAACGTGTGTCTTGTTAAAGGGGCGGGAGATAA-ATTTTTTTGTCGTCACCGGCGATAGTTTTAATAAATTTTCTTCGCTCACCATTACCTCGAAGTTCTCTTTATTAAAAGTCGAGAATTGTTTTTATAACTTCAATTTCCGTAAAGAATTTTACATTTTTCAGGAGGATAATTTTTTTTCGTGTGTCATATTAGGATTTGCATTGAGAGAAAATTGTAATAAAATAAATACTAAATTACTATAAAAGCAAGAAAGTATTGTTTCT
Ncooperi_RockCrRoad_N1160 AGATTAAAGAGAAAATCATCAAAGGAATAAAGTAATATTATCAGAAAGCCAAAGGACTGTAAAACAAAATATCTCATCCTGTTTTGAATCCTTTTAAAAATTCTCTCTTTTCCTGCCCTTCTTTTTCTGGGGAGCGAGGGGGGGGGGGAGAAGAAGAAGAAAACGATCATCTTATTTCACAATTGCACTTCTTCTCCAAAACAAAAAAA---AATAATATTTTAATAAAACAAAACTAAACAAAAAAAGAAGAAGCATAAAGTAAATGTATTGTTTATAAAGCATAAGCAAGCACTTACAACCTGGAAGACAAGCACCAATTACCTGGAAAACAAAATAAAGCGCAGAGTCATTTGAGCAGCAGACGTAAACCGGGCGCAGATCTACAGTGAAAGCAAATATCATAGAGGTATTTGTCGGGAATCTTCCGTTCTTTCGCATATGCACCTCTTCGTTAATGGTTCCATAAAATATTTAAGAAATTCAAATGATTCAGTTTTTGTGGAGGGTAATTTCGCAATACCGATAACTGTACATTGGAAAAGAAGTAGAAACGAAATTTCTTTTGTTATTACCTTTTTTTTAATACTACTTTTCTTTTCTATATTTCTGTATCCTCCCCTTTCTCAATAAGAGTTTCAACTTTAATCTTAAACGGACTATAATAAAAACGAAGCACGGGTACTTATGGCTAATGTCCATATTTACCGCTTCAGCACGTCATAATAGAGCGAGATGGTAACGTTGCCGATCCTTGTGAAGAAATGTTCTCAGGAAACGAGGAAAAAGCCTTTTTGTGACTTGTGATTAGAAGAGATTAGCTGACTCTGATGAGCGCTAGGCAACCACTCCGAATAAAGAAAACGAATTGGTCATTTGAGAGCACATTCTTTTTATGTACCCCCCCCCC--CTTTTTTTTCAAAGAAAAATCT------CTCCCGCAGACGCTGACGATTTCTTTCAATAAGCAAATCTGCAAATGAAGTGGAAAATAGGTGATATCACCTACAATAATGACAAAAAAATGTATTCTCCGATTGAGCATTTGCTGTAGGAAAGATCTGTTTCTTATTATGAAATAATGAGTAAACTAATTGGAAAACGTGTGTCTTGTTAAAGGGGCGGGAGATAA-TTTTTTTTGTCTTCACCGGCGATAGTTTTAATAAATTTTCTTCGCTCACCATTACCTCGAAGTTCTCTTTATTAAAAGCCGAGAATTGCTTTTATAACTTCAATTTACGTAAAGAATTTTACATTTTTCAGGAGGATAATTTTTTTTCGTGTGTCATATTAGGATTTGCATTGAGAGAAAATTGTAATAAAATAAATACTAAATTACTATAAAAGCAAGAAAGTATTGTTTCT
Ncoylei_Apalachia_N1195 -------------------------------------------------------------------------------------------------------------------------------------------------GGGTGAAGAAGAAGAAAACGATCATCTTATTTCACAATTGCACTTCTTCTCCAAAAC--AAAAAAATAATAATATTTTAATAAAACAAAACTAAACAAAAAAAGAAGAAGCATAAAGTAAATGTATTGTTTATAAAGCATAAGCAAGCACTTACAACCTGGAAGACAAGCACCAATTACCTGGAAAACAAAATAAAGCGCAGAGTCATTTGAGCAGCAGACGTAAACCGGGCGCAGATCTTCAGTGAAAGCAAATATCATAGAGGTATTTGTCGGGGTTCTTCCGTTCTTTCGCATATGCACCTCTTCGTTAATGGTTCCATAAAATATTTAAGAAATTCAAATGATTCAGTTTTTGTGGAGGGTAATTTCGCAATACCGATAACTGTACATTGGAAAAGAAGTAGAAACGAAATTTCTTTTGTTATTACCTTTTTTTTAATACTTCTTTTCTTTTCTATATTTCTGTATCCTCCCCTTTCTCAATAAGAGTTTCAACTTTAATCTTAAACGGACTATAATAAAAACGAAGCACGGGTACTTATGGCTAATGTCCATATTTACCGCTTCAGCACGTCATAATAGAGCGAGATGGTAACGTTGCCGATCCTTGTGAAGAAATGTTCTCAGGAAACGAGGAAAAAGCCTTTTTGTGACTTGTGATTAGAAGAGATTAGCTGACTCTGATGAGCGCTAGGCAACCACTCCGAATAAAGAAAACGAATTGGTCATTTGAGAGCACATTCTTTTTATGTACCCCTCCCCCACTTTTTTTTTCAAAGAAAAATCTCTCCCACTCCCACAGACGCTGACGATTTCTTTCAATAAGCAAATCTGCAAATGAAGTGGAAAATAGGTGATATCACCTACAATAATGACAAAAAAATGTATTCTCCGATTGAGCATTTGCTGTAGGAAAGATCTGTTTCTTATTATGAAATAATGAGTAAACTAATTGGAAAACGTGTGTCTTGTTAAAGGGGCGGGGGATAATTTTTTTTTGTCGACACCGGCGATAGTTTTAATAAATTTTCTTCGCTCACCATTACCTCGAAGTTCTCTTTATTAAAAGTCGAGAATTGTTTTTATAACTTCAATTTCCGTAAAGGATTTTACATTTTTCAGGAGGATAAATTTTTTTCGTGTGTCATATTAGGATTTGCACTGAGAGAAAATTGTAATAAAATAAATACTAAA------------------------------
Ncoylei_DinkinCove_N1118 -----------------------------------------------------------TAAAACAAAATATCTCATCCTGTTTTGAATCCCTTTAAAAATTCTCTCTTTTCCTGCCCTTCTTTTTCTGGGGAGCGAGGGGGGAGGGGTGAAGAAGAAGAAAACGATCATCTTATTTCACAATTGCACTTCTTCTCCGAAAC--AAAAAAATAATAATATTTTAATAAAACAAAACTAAACAAAAAAAGAAGAAGCATAAAGTAAATGTATTGTTTATAAAGCATAAGCAAGCACTTACAACCTGGAAGACAAGCACCAATTACCTGGAAAACAAAATAAAGCGCAGAGTCATTTGAGCAGCAGACGTAAACCGGGCGCAGATCTACAGTGAAAGCAAATATCATAGAGGTATTTGTCGGGGTTCTTCCGTTCTTTCGCATATGCACCTCTTCGTTAATGGTTCCATAAAATATTTAAGAAATTCAAATGATTCAGTTTTTGTGGAGGGTAATTTCGCAATACCGATAACTGTACATTGGAAAAGAAGTAGAAACGAAATTTCTTTTGTTATTACCTTTTTTTTAATACTTCTTTTCTTTTCTATATTTCTGTATCCTCCCCTTTCTCAATAAGAGTTTCAACTTTAATCTTAAACGGACTATAATAAAAACGAAGCACGGGTACTTATGGCTAATGTCCATATTTACCGCTTCAGCACGTCATAATAGAGCGAGATGGTAACGTTGCCGATCCTTGTGAAGAAATGTTCTCAGGAAACGAGGAAAAAGCCTTTTTGTGACTTGTGATTAGAAGAGATTAGCTGACTCTGATGAGCGCTAGGCAACCACTCCGAATAAAGAAAACGAATTGGTCATTTGAGAGCACATTCTTTTTATGTACCCCTCCCCCACTTTTTTTTTCAAAGAAAAATCTCTCCCACTCCCACAGACGCTGACGATTTCTTTCAATAAGCAAATCTGCAAATGAAGTGGAAAATAGGTGATATCACCTACAATAATGAC-AAAAAATGTATTCTCCGATTGAGCATTTGCTGTAGGAAAGATCTGTTTCTTATTATGAAATAATGAGTAAACTAATTGGAAAACGTGTGTCTTGTTAAAGGGGCGGGGGATAATTTTTTTTTGTCGACACCGGCGATAGTTTTAATAAATTTTCTTCGCTCACCATTACCTCGAAGTTCTCTTTATTAAAAGTCGAGAATTGTTTTTATAACTTCAATTTCCGTAAAGGATTTTACATTTTTCAGGAGGATAAATTTTTTTCGTGTGTCATATTAGGATTTGCACTGAGAGAAAATTGTAATAAAATAAATACTAAATAACTATAAAAGCAAGAAAGTATTGTTTCT
Ncoylei_TiptonCreek_N837 ----------------------------AAAGTAGAATTATCAGAAAGCCAAAGGACTGTAAAACAAAATATCTCATCCTGTTTTGAATCCTTTTAAAAATTCTCTCTTTTCCTGCCCTTCTTTTTCTGGGGAGCGAGGGGGGAGGGGTGAAGAAGAAGAAAACGATCATCTTATTTCACAATTGCACTTCTTCTCCAAAACAAAAAAA------AATATTTTAATAAAACAAAACTAAACAAAAAAAGAAGAAGCATAAAGTAAATGTATTGTTTATAAAGCATAAGCAAGCACTTACAACCTGGAAGACAAGCACCAATTACCTGGAAAACAAAATAAAGCGCAGAGTCATTTGAGCAGCAGACGTAAACCGGGCGCAGATCTACAGTGAAAGCAAATATCATAGAGGTATTTGTCGGGGTTCTTCCGTTCTTTCGCATATGCACCTCTTCGTTAATGGTTCCATAAAATATTTAAGAAATTCAAATGATTCAGTTTTTGTGGAGGGTAATTTCGCAATACCGATAACTGTACATTGGAAAAGAAGTAGAAACGAAATTTCTTTTGTTATTACCTTTTTTTTAATACTTCTTTTCTTTTCTATATTTCTGTATCCTCCCCTTTCTCAATAAGAGTTTCAACTTTAATCTTAAACGGACTATAATAAAAACGAAGCACGGGTACTTATGGCTAATGTCCATATTTACCGCTTCAGCACGTCATAATAGAGCGAGATGGTAACGTTGCCGATCCTTGTGAAGAAATGTTCTCAGGAAACGAGGAAAAAGCCTTTTTGTGACTTGTGATTAGAAGAGATTAGCTGACTCTGATGAGCGCTAGGCAACCACTCCGAATAAAGAAAACGAATTGGTCATTTGAGAGCACATTCTTTTTATGTACCCTCCCCCACTTTTTTTTTTCAAAGAAAAATCTCTCCCACTCCCACAGACGCTGACGATTTCTTTCAATAAGCAAATCTGCAAATGAAGTGGAAAATAGGTGATATCACCTACAATAATGAC-AAAAAATGTATTCTCCGATTGAGCATTTGCTGTAGGAAAGATCTGTTTCTTATTATGAAATAATGAGTAAACTAATTGGAAAACGTGTGTCTTGTTAAAGGGGCGGGGGATA-TTTTTTTTTGTCGACACCGGCGATAGTTTTAATAAATTTTCTTCGCTCACCATTACCTCGAAGTTCTCTTTATTAAAAGTCGAGAATTGTTTTTATAACTTCAATTTCCGTAAAGGATTTTACATTTTTCAGGAGGATAATTTTTTTTCGTG----------------------------------------------------------------------------------
Ncressleri_AndersonSpringCave_G2075 AGATTAAAGAGAAAATCATCAAAGGAATAAAGTAGTATTATCAGAAAGCCAAAGGACTGTAAAACAAAATATCTCATCCTGTTTTGAATCCTTTTAAAAATTCTCTCTTTTCCTGCCCCTCTTTTTCTGGGGAGCGA-------GGGGAGAAGAAGAAGAAAATTATCATCTTATTTCACAATTGCACTTCTTCTCCAAAATAAAAAAT---AATAATATTTTAATAAAACAAAACTAAAC---AAAAAAAGGAGCATAAAGTAAATGTATTGTTTATAAAGCATAAGCAAGCACTTACAACCTGGAAGACAAGCACCAATTACCTGGAAAACAAAATAAAGCGCAGAGTCATTTGAGCAGCAGACGTAAACCGGGTGCAGATCTACAGTGAAAGCAAATATCGTAGAGGTATTTGTCGGGATTCTTCCCTTCTTTCGCATATGCACTTCTTCGTTAATGGTTCCATAAAATATTTAAGAAATTCAAATGATTCAGTTTTTGTGGAGGGTAATTTCGCAATACCGATAACTGTACATTGGAAAAGAAGTAGAAACGAAATTTCTTTTGTTATTACC-CTTTTTTTATACTTCTTTTCTTTTCTATATTTCTGTATCCCCCCCCTTCTCAATAAGAGTTTCAACTTTAATCTTAAACGGACTATAATAAAAACGAAGCACGGGTACTTATGGCTAATGTCCATATTTACCGCTTCAGCACGTCATAATAGAGCGAGATGGTAACGTTGCCGATTCTTGTGAAGAAATGTTCTCAGGAAACGAGGAAAAAGCCTTTTTGTGACTTGTGATTAGAAGAGATTAGCTGACTCTGATGAGAGCTAGGCAACCACTCCGAATAAAGAAAACGAATTGGTCATTTGAGAGCATATTCTTTTTATGTTCCCCCCCCCCTCCTTTTTTTTCAAAGAAAAATCTCTCCCACTCCCACAAACGCTGACGATTTCTTTCAATAAGCAAATCTGTAAATGAAGTGGAAAATAGGTGATATCACCTACAATAATGACAAAAAAATGTATTCTCCGATTGAGCATTTACTGTAGGAAAGATCTGTTTCTTATTATGAAATAATGAGTAAACTAATTGGAAAACGTGTGTCTTGTTAAAGGGGCGGGGGATAA-TTTTTTTTGTCGTCACCGGAGATAGTTTTAATAAATTTTCTTCGCTCACAATTACCTCGAAGTGCTCTTTATTAAAAGTCGAGAATTGTTTTTATAACTTCAATTTCCGTAAAGAATCTTACATTTTTCAGGAGGATAATTTTTTTTCGTGTGTCATTTTAGGATTTGCACTGAGAGAAAATTGTAATAAAATAAATACTAAATTAGTATAAAAGCAAGAAAGTATTGTTTCT
Ncressleri_PigeonCave_G2077 AGATTAAAGAGAAAATCATCAAAGGAATAAAGTAGTATTATCAGAAAGCCAAAGGACTGTAAAACAAAATATCTCATCCTGTTTTGAATCCTTTTAAAAATTCTCTCTTTTCCTGCCCCTCTTTTTCTGGGGAGCGA-------GGGGAGAAGAAGAAGAAAATTATCATCTTATTTCACAATTGCACTTCTTCTCCAAAATAAAAAAT---AATAATATTTTAATAAAACAAAACTAAAC---AAAAAAAGGAGCATAAAGTAAATGTATTGTTTATAAAGCATAAGCAAGCACTTACAACCTGGAAGACAAGCACCAATTACCTGGAAAACAAAATAAAGCGCAGAGTCATTTGAGCAGCAGACGTAAACCGGGTGCAGATCTACAGTGAAAGCAAATATCGTAGAGGTATTTGTCGGGATTCTTCCCTTCTTTCGCATATGCACTTCTTCGTTAATGGTTCCATAAAATATTTAAGAAATTCAAATGATTCAGTTTTTGTGGAGGGTAATTTCGCAATACCGATAACTGTACATTGGAAAAGAAGTAGAAACGAAATTTCTTTTGTTATTACC-CTTTTTTTATACTTCTTTTCTTTTCTATATTTCTGTATCCCCCCCCTTCTCAATAAGAGTTTCAACTTTAATCTTAAACGGACTATAATAAAAACGAAGCACGGGTACTTATGGCTAATGTCCATATTTACCGCTTCAGCACGTCATAATAGAGCGAGATGGTAACGTTGCCGATTCTTGTGAAGAAATGTTCTCAGGAAACGAGGAAAAAGCCTTTTTGTGACTTGTGATTAGAAGAGATTAGCTGACTCTGATGAGAGCTAGGCAACCACTCCGAATAAAGAAAACGAATTGGTCATTTGAGAGCATATTCTTTTTATGTTCCCCCCCCCCTCCTTTTTTTTCAAAGAAAAATCTCTCCCACTCCCACAAACGCTGACGATTTCTTTCAATAAGCAAATCTGTAAATGAAGTGGAAAATAGGTGATATCACCTACAATAATGACAAAAAAATGTATTCTCCGATTGAGCATTTACTGTAGGAAAGATCTGTTTCTTATTATGAAATAATGAGTAAACTAATTGGAAAACGTGTGTCTTGTTAAAGGGGCGGGGGATAA-TTTTTTTTGTCGTCACCGGAGATAGTTTTAATAAATTTTCTTCGCTCACAATTACCTCGAAGTGCTCTTTATTAAAAGTCGAGAATTGTTTTTATAACTTCAATTTCCGTAAAGAATCTTACATTTTTCAGGAGGATAATTTTTTTTCGTGTGTCATTTTAGGATTTGCACTGAGAGAAAATTGTAATAAAATAAATACTAAATTAGTATAAAAGCAAGAAAGTATTGTTTCT
Ncrosbyi_MtMitchell_N210 AGATTAAAGAGAAAATCATCAAAGGAATAAAGTGGTATTATCAGAAAGCCAAAGAACTGTAAAACAAAATATCTCATCCTGTTTTGAATCCTTTTAAAAATTCTCTCTTTTCCTGCCCCTCTTTTTCTGGGGAGCGAGGGGGGGGAGAAGAAGAAGAAGAAAACGATCATCTTATTTCACAATTGCACTTCTTCTCCCAAAAAAAACAAAAAAATAATATTTTAATAAAACAAAAATAAAC--AAAAAAAAGGAGCATAAAGTAAATGTATTGTTTATAAAGCATAAGCAAGCACTTACAACCTGGAAGACAAGCACCAATTACCTGGAAAACAAAATAAAGCGCAGAGTCATTTGAGCAGCAGACGTAAACCGGGCGCAGATCTACAGTGATAGCAAATATCATAGAGGTATTTGTCGGGATTCTTCCGTTCTCTCGCATATGCACCTCTTCGTTAATGGTTCCATAAAATATTTAAGAAATTCAAATGATTCAGTTTTTGTGGAGGGTAATTTCGCAATACCGATAACTGTACATTGGAAAAGAAGTAGAAACGAAATTTCTTTTGTTATTAC-TTTTTTTTAATACTTCTTTTCTTTTCTATATTTCTGTATCCTCCCCTCTCTCAATAAGAGTTTCAACTTTAATCTTAAACGGACTATAATAAAAACGAAGCACGGGTACTTATGGCTAATGTCCATATTTACCGCTTCAGCACGTCATAATAGAGCGAGATGGTAACGTTGCCAATCCTTGTGAAGAAATGTTCTCAGGAAACGAGGAAAAAGCCTTTTTGTGACTTGTGATTAGAAGAGATTAGCTGACTCTGATGAGCGCTAGGCAACCACTCCGAATAAAGAAAACGAATTGGTCATTTGAGAGCACATTCTTTTTATGTACCCCCCCCCC--TTTTTTCA---AAGAAAAATCCCTCCCACTCCCACA------GACGATTTCTTTCAATAAGCAAATCTGCAAATGAAGTGGAAAATAGGTGATATCACCTACAATAATGACAAAAAAATGTATTCTCCGATTGAGCATTTAGTGTAGGAAAGATCTGTTTCTTATTATGAAATAATGAGTAAACTAATTGGAAAACGTGTGTCTTGTTAAAGGGGCGGGGGATAATTTTTTTTTGTCGTCACCGGCGATAGTTTTAATAAATTTTCTTCGCTCACAATTACCTCGAAGTTCTCTTTATTAAAAGTCGAGAATTGTTTTTATAACTGCAATTTCCGTAAAGAATCTTACATTTTTCAGGAGAATAATTTTTTTTCG------------------------------------------------------------------------------------
Ncrosbyi_PricesCrk_N1143 AGATTAAAGAGAAAATCATCAAAGGAATAAAGTAGTATTATCAGAAAGCCAAAGAACTGTAAAACAAAATATCTCATCCTGTTTTGAATCCTTTTAAAAATTCTCTCTTTTCCTGCCCCTCTTTTTCTGGGGAGCGAGGGGGAGAAGAAGAAGAAGAAGAAAACGATCATCTTATTTCACAATTGCACTTCTTCTCCCAAAAAAAACAAAAAAATAATATTTTAATAAAACAAAAATAAAC---AAAAAAAGAAGCATAAAGTAAATGTATTGTTTATAAAGCATAAGCAAGCACTTACAACCTGGAAGACAAGCACCAATTACCTGGAAAACAAAATAAAGCGCAGAGTCATTTGAGCAGCAGACGCAAACCGGGCGCAGATCTACAGTGATAGCAAATATCATAGAGGTATTTGTCGGGATTCTTCCGTTCTCTCGCATATGCACCTCTTCGTTAATGGTTCCATAAAATATTTAAGAAATTCAAATGATTCAGTTTTTGTGGAGGGTAATTTCGCAATACCGATAACTGTACATTGGAAAAGAAGTAGAAACGAAATTTCTTTTGTTATTACCTTTTTTTTAATACTTCTTTTCTTTTCTATATTTCTGTATCCTCCCCTCTCTCAATAAGAGTTTCAACTTTAATCTTAAACGGACTATAATAAAAACGAAGCACGGGTACTTATGGCTAATGTCCATATTTACCGCTTCAGCACGTCATAATAGAGCGAGATGGTAACGTTGCCAATCCTTGTGAAGAAATGTTCTCAGGAAACGAGGAAAAAGCCTTTTTGTGACTTGTGATTAGAAGAGATTAGCTGACTCTGATGAGCGCTAGGCAACCACTCCGAATAAAGAAAACGAATTGGTCATTTGAGAGCACATTCTTTTTATGTACCCCCCCCCC--TTTTTTTTCT-AAGAAAAATCCCTCCCACTCCCACAGACGCTGACGATTTCTTTCAATAAGCAAATCTGCAAATGAAGTGGAAAATAGGTGATATCACCTACAATAATGACAAAAAAATGTATTCTCCGATTGAGCATTTGCTGTAGGAAAGATCTGTTTCTTATTATGAAATAATGAGTAAACTAATTGGAAAACGTGTGTCTTGTTAAAGGGGCGGGGGATAATTTTTTTTTGTCGTCACCGGCGATAGTTTTAATAAATTTTCTTCGCTCACAATTACCTCGAAGTTCTCTTTATTAAAAGTCGAGAATTGTTTTTATAACTTCAATTTCCGTAAAGAATCTTACATTTTTCAGGAGAATAATTTTTTTTCGTGTGCCATATTAGGATTTGCACTAAGAGAAAATTGTAATAAAATAAATACTAAATTACTATAAAAGCAGGAAAGTATC------
Ncrosbyi_ShufordCrk_N1148 -------------------------------------------------------------------------------------------------------------------------------------------------------------AGAAAACGATCATCTTATTTCACAATTGCACTTCTTCTCCCAAAAAAAACAAAAAAATAATATTTTAATAAAACAAAAATAAAC---AAAAAAAGGAGCATAAAGTAAATGTATTGTTTATAAAGCATAAGCAAGCACTTACAACCTGGAAGACAAGCACCAATTACCTGGAAAACAAAATAAAGCGCAGAGTCATTTGAGCAGCAGACGTAAACCGGGCGCAGATCTACAGTGATAGCAAATATCATAGAGGTATTTGTCGGGATTCTTCCGTTCTCTCGCATATGCACCTCTTCGTTAATGGTTCCATAAAATATTTAAGAAATTCAAATGATTCAGTTTTTGTGGAGGGTAATTTCGCAATACCGATAACTGTACATTGGAAAAGAAGTAGAAACGAAATTTCTTTTGTTATTACCTTTTTTTTAATACTTCTTTTCTTTTCTATATTTCTGTATCCTCCCCTCTCTCAATAAGAGTTTCAACTTTAATCTTAAACGGACTATAATAAAAACGAAGCACGGGTACTTATGGCTAATGTCCATATTTACCGCTTCAGCACGTCATAATAGAGCGAGATGGTAACGTTGCCGATCCTTGTGAAGAAATGTTCTCAGGAAACGAGGAAAAAGCCTTTTTGTGACTTGTGATTAGAAGAGATTAGCTGACTCTGATGAGCGCTAGGCAACCACTCCGAATAAAGAAAACGAATTGGTCATTTGAGAGCACATTCTTTTTATGTACCCCCCCCCC--TTTTTTTTTCAAAGAAAAATCCCTCCCACTCCCACAGACGCTGACGATTTCTTTCAATAAGCAAATCTGCAAATGAAGTGGAAAATAGGTGATATCACCTACAATAATGACAAAAAAATGTATTCTCCGATTGAGCATTTGCTGTAGGAAAGATCTGTTTCTTATTATGAAATAATGAGTAAACTAATTGGAAAACGTGTGTCTTGTTAAAGGGGCGGGGGATAATTTTTTTTTGTCGTCACCGGCGATAGTTTTAATAAATTTTCTTCGCTCACAATTACCTCGAAGTTCTCTTTATTAAAAGTCGAGAATTGTTTTTATAACTTCAATTTCCGTAAAGAATCTTACATTTTTCAGGAGAATAAATTTTTTTCGTGTGCCATATTAGGATTTGCACTAAGAGAAAATTGTAATAAAATAAATACTAAATTACTATAAAAGCAGGAAAGTATT------
Ndellingeri_BullpenBridge_N109 AGATTAAAGAGAAAATCATCAAAGGAATAAAGTAATATTATCAGAAAGCCAAAGGACTGTAAAACAAAATATCTCATCCTGTTTTGAATCCTTTTAAAAATTCTCTCTTTTCCTGCCCTTCTTTTTCTGGGGAGCGATGGGGGAGGGGAGAAGAAGAAGAAAACGATCATCTTATTTCACAATTGCACTTCTTCTCCAAAACGAAAAAAAATAATAATATTTTAATAAAACAAAACTAAACAAAGAAAGAAGAAGCATAAAGTAAATGTATTGTTTATAAAGCATAAGCAAGCACTTACAACCTGGAAGACAAGCACCAATTACCTGGAAAACAAAATAAAGCGCAGAGTCATTTGAGCAGCAGACGTAAACCGGGCGCAGATCTACAGTGAAAGCAAATATCATAGAGGTATTTGTCGGGATTCTTCCGTTCTTTCGCATATGCACCTCTTCGTTAATGGTTCCATAAAATATTTAAGAAATTCAAATGATTCAGTTTTTGTGGAGGGTAATTTCGCAATACCGATAACTGTACATTGGAAAAGAAGTAGAAACGAAATTTCTTTTGTTATTACCTTTTTTTTAATACTTCTTTTCTTTTCTATATTTCTGTATCCTCCCCTTTCTCAATAAAAGTTTCAACTTTAATCTTAAACGGACTATAATAAAAACGAAGCACGGGTACTTATGGCTAATGTCCATATTTACCGCTTCAGCACGTCATAATAGAGCGAGATGGTAACGTTGCCGATCCTTGTGAAGAAATGTTCTCAGGAAACGAGGAAAAAGCCTTTTTGTGACTTGTGATTAGAAGTGATTAGCTGACTCTGATGAGCGCTAGGCAACCACTCCGAATAAAGAAAACGAATTGGTCATTTGAGAGCACATTCTTTTTATGTACCCCCTCCCCCTTTTTTTTTCCAAAAAAAAATCTCTCCCACTCCCACAGACGCTGACGATTTTTTTCAATAAGCAAATCTGCAAATGAAGTGGAAAATAGGTGATATCACCTACAATAATGACAAAAAAATGTATTCTCCGATTGAGCATTTGCTGTAGGAAAGATCTGTTTCTTATTATGAAATAATGAGTAAACTAATTGGAAAACGTGTGTCTTGTTAAAGGGGCAGGGGATAA-TTTTTTTTGTCATCACCGGCGATAGTTTTAATAAATTTTCTTCGCTCACCATTACCTCGAAGTTCTCTTTATTAAAAGTCGAGAATTGTTTTTATAAC------TTCCGTAAAGAATTTTACAATTTTCAGGAAGATAATTTTTTTTCGTGTGTCATATTAGGATTTGCACTGAGAGAAAATTGTAATAAAATAAATACTAAATTACTATGAAAGCAAGAAAGTATTGTTTCT
Ndellingeri_WhitewFalls_N887 AGATTAAAGAGAAAATCATCAAAGGAATAAAGTAATATTATCAGAAAGCCAAAGGACTGTAAAACAAAATATCTCATCCTGTTTTGAATCCTTTTAAAAATTCTCTCTTTTCCTGCCCTTCTTTTTCTGGGGAGCGATGGGGGAGGGGAGAAGAAGAAGAAAACGATCATCTTATTTCACAATTGCACTTCTTCTCCAAAACGAAAAAAAATAATAATATTTTAATAAAACAAAACTAAACAAAGAAAGAAGAAGCATAAAGTAAATGTATTGTTTATAAAGCATAAGCAAGCACTTACAACCTGGAAGACAAGCACCAATTACCTGGAAAACAAAATAAAGCGCAGAGTCATTTGAGCAGCAGACGTAAACCGGGCGCAGATCTACAGTGAAAGCAAATATCATAGAGGTATTTGTCGGGATTCTTCCGTTCTTTCGCATATGCACCTCTTCGTTAATGGTTCCATAAAATATTTAAGAAATTCAAATGATTCAGTTTTTGTGGAGGGTAATTTCGCAATACCGATAACTGTACATTGGAAAAGAAGTAGAAACGAAATTTCTTTTGTTATTACCTTTTTTTTAATACTTCTTTTCTTTTCTATATTTCTGTATCCTCCCCTTTCTCAATAAAAGTTTCAACTTTAATCTTAAACGGACTATAATAAAAACGAAGCACGGGTACTTATGGCTAATGTCCATATTTACCGCTTCAGCACGTCATAATAGAGCGAGATGGTAACGTTGCCGATCCTTGTGAAGAAATGTTCTCAGGAAACGAGGAAAAAGCCTTTTTGTGACTTGTGATTAGAAGTGATTAGCTGACTCTGATGAGCGCTAGGCAACCACTCCGAATAAAGAAAACGAATTGGTCATTTGAGAGCACATTCTTTTTATGTACCCCCCCCCTTCTTTTTTTTCCAAAAAAAAATCTCTCCCACTCCCACAGACGCTGACGATTTTTTTCAATAAGCAAATCTGCAAATGAAGTGGAAAATAGGTGATATCACCTACAATAATGACAAAAAAATGTATTCTCCGATTGAGCATTTGCTGTAGGAAAGATCTGTTTCTTATTATGAAATAATGAGTAAACTAATTGGAAAACGTGTGTCTTGTTAAAGGGGCAGGGGATAA-TTTTTTTTGTCATCACCGGCGATAGTTTTAATAAATTTTCTTCGCTCACCATTACCTCGAAGTTCTCTTTATTAAAAGTCGAGAATTGTTTTTATAAC------TTCCGTAAAGAATTTTACAATTTTCAGGAAGATAATTTTTTTTCGTGTGTCATATTAGGATTTGCACTGAGAGAAAATTGTAATAAAATAAATACTAAAT-----------------------------
Ndilutus_GrassyCreek_N670 ----------------------------------------------------------------------------------------------------------------------------------------------------------------------------------------------------------------------------------------------------------------------------------------------------------------------------------------------------------------------------------------CGCAGATCTACAGTGAAAGCAAATATCATAGAGGTATTTGTCGGGATTCTTCCGTTCTTTCGCATATGCACCTCTTCGTTAATGGTTCCATAAAATATTTAAGAAATTCAAATGATTCAGTTTTTGTGGAGGGTAATTTCGCAATACCGATAACTGTGCATTGGAAAAGAAGTAGAAACGAAATTTCTTTTGTTATTACC-TTTTTTTAATACTTCTTTTCTTTTCTATATTTCTGTATCCTCCCCCTTCTCAATAAGAGTTTCAACTTTAATCTTAAACGGACTATAATAAAAACGAAGCACGGGTACTTATGGCTAATGTCCATATTTACCGCTTCAGCACGTCATAATAGAGCGATATGGTAACGTTGCCGATCTTTGTGAAGAAATGTTCTCAGGCAACGAGGAAAAAGCCTTTTTGTGACTTGTGATTAGAAGAGATTAGCTGACTCTGATGAGCGCTAGGCAACCACTCCGAATAAAGAAAACGAATTGGTCATTTGAGAGCACATTCTTTTTATGTA----CCCCCCCCTTTTTTTTTCAAAGAAAAATCTCTCCCACTCCCACAGACTCTGACGATTTCTTTCAATAAGCAAATCTGCAAATGAAGTGGAAAATAGGTGATATCACCTACAATAATGACAAAAAAATGTATTCTCCGATTGAGCATTTGCTGTAGGAAAGATCTGTTTCTTATTATGAAATAATGAGTAAACTAATTGGAAAACGTGTGTCTTGTTAAAGGGG----------------------------------------------------------------------------------------------------------------------------------------------------------------------------------------------------------------------------------------------------
Ndilutus_StarveRockCave_G3174 AGATTAAAGAGAAAATCGTCAAAGGAATAAAGTAGTATTATCAGAAAGCCAAAGGACTGTAAAACAAAATATCTCATCCTGTTTTGAATCCTTTTAAAAATTCTCTCTTTTCCTGCCCTTCTTTTTCTGGGGAGCGAGGGGGGGTAGAAGAAGAAGAAGGAAACGATCATCTTATTTCACAATTGCACTTCTTCTCCAAAACAAAAAAAAATAATAATATTTTAATAAAACAAAGCTAAAC-AAAAAAGAAGAAGCATAAAGTAAATGTATTGTTTATAAAGCATAAGCAAGCACTTACAACCTGGAAGACAAGCACCAATTACCTGGAAAACAAAATAAAGCGCAGAGTCATTTGAGCAGCAGACGTAAACCGGGCGCAGATCTACAGTGAAAGCAAATATCATAGAGGTATTTGTCGGGATTCTTCCGTTCTTTCGCATATGCACCTCTTCGTTAATGGTTCCATAAAATATTTAAGAAATTCAAATGATTCAGTTTTTGTGGAGGGTAATTTCGCAATACCGATAACTGTGCATTGGAAAAGAAGTAGAAACGAAATTTCTTTTGTTATTACC-TTTTTTTAATACTTCTTTTCTTTTCTATATTTCTGTATCCTCCCCCTTCTCAATAAGAGTTTCAACTTTAATCTTAAACGGACTATAATAAAAACGAAGCACGGGTACTTATGGCTAATGTCCATATTTACCGCTTCAGCACGTCATAATAGAGCGATATGGTAACGTTGCCGATCTTTGTGAAGAAATGTTCTCAGGCAACGAGGAAAAAGCCTTTTTGTGACTTGTGATTAGAAGAGATTAGCTGACTCTGATGAGCGCTAGGCAACCACTCCGAATAAAGAAAACGAATTGGTCATTTGAGAGCACATTCTTTTTATGTA--CCCCCCCCCCTTTTTTTTTCAAAGAAAAATCTCTCCCACTCCCACAGACTCTGACGATTTCTTTCAATAAGCAAATCTGCAAATGAAGTGGAAAATAGGTGATATCACCTACAATAATGACAAAAAAATGTATTCTCCGATTGAGCATTTGCTGTAGGAAAGATCTGTTTCTTATTATGAAATAATGAGTAAACTAATTGGAAAACGTGTGTCTTGTTAAAGGGGC-GGGGATAAAAAAATTTTGTCGTCACCGGCGATAGTTTTAATACATTTTCTTCGCTCACAATTACCTCAAAGTTCTCTTTATTAAAAATCGAGAATTGTTTTTATAACTTCAATTTCCGTAAAGAATCTCACATTTTTCAGGAGGATAATTTTTTTTCGTGTGTCATATTAGGATTTGCTCTGAGAGAAAATTGTAATAAAATAAATACTAAATTACTATAAAAGCAAGAAATTATTGTTTCT
Nfridelli_LittlePigeon_N262 AGATTAAAGAGAAAATCATCAAAGGAATAAAGTAGTATTATCAGAAAGCCAAAGGACTGTAAAACAAAATATCTCATCCTGTTTTGAATCCTTTTAAAAATTCTCTCTTTTCCTGCCCTTCTTTTTCTGGGGAGCGAGGGGGGAGGGGAGAAGAAGAAGAAAACGATCATCTTATTTCACAATTGCACTTCTTCTCCAAAACAAAAAATAATAATAATATTTTAATAAAACAAAACTAAACAAAAAAAGAAGAAGCATAAAGTAAATGTATTGTTTATAAAGCATAAGCAAGCACTTACAACCTGGAAGACAAGCACCAATTACCTGGAAAACAAAATAAAGCGCAGAGTCATTTGAGCAGCAGACGTAAACCGGGCGCAGATCTACAGTGAAAGCAAATATCATAGAGGTATTTGTCGGGATTCTTCCGTTCTTTCGCATATGCACCTCTTCGTTAATGGTTCCATAAAATATTTAAGAAATTCAAATGATTCAGTTTTTGTGGAGGGTAATTTCGCAATACCGATAACTGTACATTGGAAAAGAAGTAGAAACGAAATTTCTTTTGTTATTACC-TTTTTTTAATACTTCTTTTCTTTTCTATATTTCTGTATCCTCCCCTTTCTCAATAAGAGTTTCAACTTTAATCTTAAACGGACTATAATAAAAACGAAGCACGGGTACTTATGGCTAATGTCCATATTTACCGCTTCAGCACGTCATAATAGAGCGAGATGGTAACGTTGCCGATCCTTGTGAAGAAATGTTCTCAGGAAACGAGGAAAAAGCCTTTTTGTGACTTGTGATTAGAAGAGATTAGCTGACTCTGATGAGCGCTAGGCAACCACTCCGAATAAAGAAAACGAATTGGTCATTTGAGAGCACATTCTTTTTATGTACCCCCCCCCCTTTTTTTTTCCCAAAGAAAAATCTCTCCCACTCCCACAGACGCTGACGATTTTTTTCAATAAGCAAATCTGCAAATGAAGTGGAAAATAGGTGATATCACCTACAATAATGACAAAAAAATGTATTCTCCGATTGAGCATTTGCTGTAGGAAAGATCTGTTTCTTATTAAGAAATAATGAGTAAACTAATTGGAAAACGTGTGTCTTGTTAAAGGGGCGGGGGATAA-TTTTTTTTGTCGTCACCGGCGATAGTTTTAATAAATTTTCTTCGCTCACCATTACCTCGAAGTTATCTTTATTAAAAGTCGAGAATTGTTTTTATAAC------TTCCGTAAAGAATTTTACAATTTTCAGGAGAATAATTTTTTTTCATGTGTCATATTAGGATTTGCACTGAGAGAAAATTGTAATAAAATAAATACTAAATTACTATAAAAGCAAGAAAGTATTGTTTCT
Nfurtivus_HugdenBranch_G3175 AGATTAAAGAGAAAATCATCAAAGGAATAAAGTAGTATTATCAGAAAGCCAAAGGACTGTAAAACAAAATATCTCATCCTGTTTTGAATCCTTTTAAAAATTCTCTCTTTTCCTGCTCTTCTTTTTCTGAGGAGCGAGGGGGGAGGGGAGAAGAAGAAGAAAACGATCATCTTATTTCACAATTGCACTTCTTCTCCAAAA--CAAAAAAATAATAATATTTTAATAAAACAAAACTAAAC--AAAAAAAAGAAGCATAAAGTAAATGTATTGTTTATAAAGCATAAGCAAGCACTTACAACCTGGAAGACAAGCACCAATTACCTGGAAAACAAAATAAAGCGCAGAGTCATTTGAGCAGCAGACGTAAACCGGGCGCAGATCTACAGTGAAAGCAAATATCATAGAGGTATTTGTCGGGATTCTTCCGTTCTTTCGCATATGCACCTCTTCGTTAATGGTTCCATAAAATATTTAAGAAATTCAAATGATTCAGTTTTTGTGGAGGGTAATTTCGCAATACCGATAACTGTACATTGGAAAAGAAGTAGAAACGAAATTTCTTTTGTTATTACCTTTTTTTTAATACTTCTTTTCTTTTCTATATTTCTGTATCCTCCCCTTTCTCAATAAGAGTTTCAACTTTAATCTTAAACGGACTATAATAAAAACGAAGCACGGGTACTTATGGCTAATGTCCATATTTACCGCTTCAGCACGTCATAATAGAGCGAGATGGTAACGTTGCCGATCCTTGTGAAGAAATGTTCTCAGGAAACGAGGAAAAAGCCTTTTTGTGACTTGTGATTAGAAGAGATTAGCTGACTCTGATGAGCGCTAGGCAACCACTCCGAATAAAGAAAACGAATTGGTCATTTGAGAGCACATTCTTTTTATGTA--CACCCCCCCCCTTTTTTTTCAAAGAAAAATCTCTCCCACTCCCACAGACGCTGGCGATTTCTTTCAATAAGCAAATCTGCAAATGAAGTGGAAAATAGGTGATATCACCTACAATAATGAC-AAAAAATGTATTCTCCGATCGAGCATTTGCTGTAGGAAAGATCTGTTTCTTATTATGAAATAATGAGTAAACTAATTGGAAAACGTGTGTCTTGTTAAAGGGGCGGGGGATAATTTTTTTTTGTCGTCACCGACGATAGTTTTAATAAATTTTCTTCGCTCACCATTACCTCGAAGTTCTCTTTATTAAAAGTCGAGAATTGTTTTTATAACTTCAATTTCCGTAAAGAATTTTACATTTTTCAGGAGAATAATTTTTTTTCGTGTGTAATATTAGGATTTGCACTGAGAGAAAATTGTAATAAAATAAATACTAAATTACTATAAAAGCAAGAAAGTATTGTTTCA
Nfurtivus_RaccoonMtn_N1026 AGATTAAAGAGAAAATCATCAAAGGAATAAAGTAGTATTATCAGAAAGCCAAAGGACTGTAAAACAAAATATCTCATCCTGTTTTGAATCCTTTTAAAAATTCTCTCTTTTCCTGCTCTTCTTTTTCTGAGGAGCGAGGGGGGAGGGGAGAAGAAGAAGAAAACGATCATCTTATTTCACAATTGCACTTCTTCTCCAAAA--CAAAAAAATAATAATATTTTAATAAAACAAAACTAAAC--AAAAAAAAGAAGCATAAAGTAAATGTATTGTTTATAAAGCATAAGCAAGCACTTACAACCTGGAAGACAAGCACCAATTACCTGGAAAACAAAATAAAGCGCAGAGTCATTTGAGCAGCAGACGTAAACCGGGCGCAGATCTACAGTGAAAGCAAATATCATAGAGGTATTTGTCGGGATTCTTCCGTTCTTTCGCATATGCACCTCTTCGTTAATGGTTCCATAAAATATTTAAGAAATTCAAATGATTCAGTTTTTGTGGAGGGTAATTTCGCAATACCGATAACTGTACATTGGAAAAGAAGTAGAAACGAAATTTCTTTTGTTATTACCTTTTTTTTAATACTTCTTTTCTTTTCTATATTTCTGTATCCTCCCCTTTCTCAATAAGAGTTTCAACTTTAATCTTAAACGGACTATAATAAAAACGAAGCACGGGTACTTATGGCTAATGTCCATATTTACCGCTTCAGCACGTCATAATAGAGCGAGATGGTAACGTTGCCGATCCTTGTGAAGAAATGTTCTCAGGAAACGAGGAAAAAGCCTTTTTGTGACTTGTGATTAGAAGAGATTAGCTGACTCTGATGAGCGCTAGGCAACCACTCCGAATAAAGAAAACGAATTGGTCATTTGAGAGCACATTCTTTTTATGTAC-ACCCCCCCCCCTTTTTTTTCAAAGAAAAATCTCTCCCACTCCCACAGACGCTGGCGATTTCTTTCAATAAGCAAATCTGCAAATGAAGTGGAAAATAGGTGATATCACCTACAATAATGAC-AAAAAATGTATTCTCCGATCGAGCATTTGCTGTAGGAAAGATCTGTTTCTTATTATGAAATAATGAGTAAACTAATTGGAAAACGTGTGTCTTGTTAAAGGGGCGGGGGATAATTTTTTTTTGTCGTCACCGACGATAGTTTTAATAAATTTTCTTCGCTCACCATTACCTCGAAGTTCTCTTTATTAAAAGTCGAGAATTGTTTTTATAACTTCAATTTCCGTAAAGAATTTTACATTTTTCAGGAGAATAATTTTTTTTCGTGTGTCATATTAGGATTTGCACTGAGAGAAAATTGTAATAAAATAAATACTAAATTACTATAAAAGCAAGAAAGTATTGTTTCA
Ngeorgia_Sittons_N073 AGATTAAAGAGAAAATCATCAAAGGAATAAAGTAGTATTATCAGAAAGCCAAAGGACTGTAAAACAAAATATCTCATCCTGTTTTGAATCCTTTTAAAAATTCTCTCTTTTCCTGCCCTTCTTTTTCTGGGGAGCGA-------GGGTAGAAGAAGAAGAAAACGATCATCTTATTTCACAATTGCACTTCTTCTCCAAAACAAAAAATAATAATAATATTTTAATAAAACAAAACTAAACAAAAAAAGGAGAAGCATAAAGTAAATGTATTGTTTATAAAGCATAAGCAAGCACTTACAACCTGGAAGACAAGCACCAATTACCTGGAAAACAAAATAAAGCGCAGAGTCATTTGAGCAGCAGACGTAAACCGGGCGCAGATCTACAGTGAAAGCAAATATCATAGAGGTATTTGTCGGGATTCTTCCGTTCTTTCGCATATGCACCTCTTCGTTAATGGTTCCATAAAATATTTAAGAAATTCAAATGATTCAGTTTTTGTGGAGGGTAATTTCGCAATACCGATAACTGTACATTGGAAAAGAAGTAGGAACGAAATTTCTTTTGTTATTACC-TTTTTTTAATACTTCTTTTCTTTTCTATATTTCTGTATCCTCCCCTTTCTCAATAAGAGTTTCAACTTTAATCTTAAACGGACTATAATAAAAACGAAGCACGGGTACTTATGGCTAATGTCCATATTTACCGCTTCAGCACGTCATAATAGAGCGAGATGGTAACGTTGCCAATCCTTGTGAAGAAATGTTCTCAGGAAACGAGGAAAAAGCCTTTTTGTGACTTGTGATTAGAAGAGATTAGCTGACTCTGATGAGCGCTAGGCAACCACTCCGAATAAAGAAAACGAATTGGTCATTTGAGAGCACATTCTTTTTATGTACCCCCCCCCCCCTTTTTTTTTCAAAGAAAAATCT------CTCCCACAGACGCTGACGATTTCTTTCAATAAGCAAATCTGCAAATGAAGTGGAAAATAGGTGATATCACCTACAATAATGAC-AAAAAATGTATTCTCCGATTGAGCATTTGCTGTAGGAAAGATCTGTTTCTTATTATGAAATAATGAGTAAACTAATTGGAAAACGTGTGTCTTGTTAAAGGGGCAGGGGATAATTTTTTTTTGTCGTCACCGGCGAAAGTTTTAATAAATTTTCATCGCTCACCATTATCTCGAAGTTCTCTTTATTAAAAGTCGAGAATTGTTTTTATAACTTCAATTTCCGTAAAGAATTTTACATTTTTCAGGAGGATAATTTTTTTTCGTGTGTCATATTAGGATTTGCACTGAGAGAAAATTGTAATAAAATAAATACTAAATTACTATAAAAGCAAGAAAGTATTGTTTCT
Ngertschi_CedarCreek_N351 AGATTAAAGAGAAAATCATCAAAGGAATAAAGTAGTATTATCAGAAAGCCAAAGAACTGTAAAACAAAATATCTCATCTTGTTTTGAATCCTTTTAAAAATTCTCTCTTTTCCTGCCCCTCTTTTTCTGGGGAGCGAGGGGGGGGAGAAGAAGAAGAAGAAAACGATCATCTTATTTCACAATTGCACTTCTTCTCCCAAAAAAAAA-----ATATATATTTTAATAAAACAAAAATAAAC--AAAAAAAAGGAGCATAAAGTAAATGTATTGTTTATAAAGCATAAGCAAGCACTTACAACCTGGAAGACAAGCACCAATTACCTGGAAAACAAAATAAAGCGCAGAGTCATTTGAGCAGCAGACGTAAACCGGGCGCAGATCTACAGTGATAGCAAATATCATAGAGGTATTTGTCGGGATTCTTCCGTTCTTTCGCATATGCACCTCTTCGTTAATGGTTCCATAAAATATTTAAGAAATTCAAATGATTCAGTTTTTGTGGAGGGTAATTTCGCAATACCGATAACTGTACATTGGAAAAGAAGTAGAAACGAAATTTCTTTTGTTATTACCTTTTTTTTAATACTTCTTTTCTTTTCTATATTTCTGTATCCTCCCCTTTCTCAATAAGAGTTTCAACTTTAATCTTAAACGGACTATAATAAAAACGAAGCACGGGTACTTATGGCTAATGTCCATATTTACCGCTTCAGCACGTCATAATAGAGCGAGATGGTAGCGTTGCCAATCCTTGTGAAGAAATGTTCTCAGGAAACGAGGAAAAAGGCTTTTTGTGACTTGTGATTAGAAGAGATTAGCTGACTCTGATGAGCGCTAGGCAACCACTCCGAATAAAGAAAACGAATTGGTCATTTGAGAGCACATTCTTTTTATGTACCCCCCCCCCCCATTTTTTTTCAAAGAAAAATCCCTCCCACTCCCACAGACGCTGACGATTTCTTTCAATAAGCAAATCTGCAAATGAAGTGGAAAATAGGTGATATCACCTACAATAATGACAAAAAAATGTATTCTCCGATTGAGCATTTGCTGTAGGAAAGATCTGTTTCTTATTATGAAATAATGAGTAAACTAATTGGAAAACGTGTGTCTTGTTAAAGGGGTGGGGGATAAAAAAAATTTGTCGTCACCGGCGATAGTTTTAATAAATTTTCTTCGCTCACAATTACCTCGAAGTTCTCTTTATTAAAAATCGAGAATTGTTTTTATAACTTCAATTTCCGTAAAGAATCTTACATTTTTCAGGAGAATAATTTTTTTTCGTGTGTCATATTAGGATTTGCACTAAGAGAAAATTGTAATAAAATAAATACTAAATTACTATAAAAGCAGGAAAGTATTGTCTCT
Ngertschi_FrenchBroad_N968 ---------------------------------------------------------------------------------------------------------------------CCTCTTTTTCTGGGGAGCGA-GGGGGGGGGGAGAAGAAGAAGAAAACGATCATCTTATTTCACAATTGCA---CTTCTCCCAAAAAAAAAAAA--AATAATATTTTAATAAAACAAAAATAAAC--AAAAAAAAGGAGCATAAAGTAAATGTATTGTTTATAAAGCATAAGCAAGCACTTACAACCTGGAAGACAAGCACCAATTACCTGGAAAACAAAATAAAGCGCAGAGTCATTTGAGCAGCAGACGTAAACCGGGCGCAGATCTACAGTGATAGCAAATATCATAGAGGTATTTGTCGGGATTCTTCCGTTCTTTCGCATATGCACCTCTTCGTTAATGGTTCCATAAAATATTTAAGAAATTCAAATGATTCAGTTTTTGTGGAGGGTAATTTCGCAATACCGATAACTGTACATTGGAAAAGAAGTAGAAACGAAATTTCTTTTGTTATTACCTTTTT-----TAATACTTTTCTTTTCTATATTTCTGTATCCTCCCCTTTCTCAATAAGAGTTTCAACTTTAATCTTAAACGGACTATAATAAAAACGAAGCACGGGTACTTATGGCTAATGTCCATATTTACCGCTTCAGCACGTCATAATAGAGCGAGATGGTAACGTTGCCAATCCTTGTGAAGAAATGTTCTCAGGAAACGAGGAAAAAGCCTTTTTGTGACTTGTGATTAGAAGAGATTAGCTGACTCTGATGAGCGCTAGGCAACCACTCCGATTAAAGAAAACGAATTGGTCATTTGAGAGCACATTCTTTTTATGTACCCCCCCCCCCATTTTTTTTTCAAAGAAAAATCCCTCCCACTCCCACAGACGCTGACGATTTCTTTCAATAAGCAAATCTGCAAATGAAGTGGAAAATAGGTGATATCACCTACAATAATGACAAAAAAATGTATTCTCCGATTGAGCATTTGCTGTAGGAAAGATCTGTTTCATATTATGAAATAATGAGTAAACTAATTGGAAAACGTGTGTCTTGTTAAAGGGGTGGGGGATAATTTTTTTTTGTCGTCACCGGCGATAGTTTTAATAAATTTTCTTCGCTCACAATTACCTCGAAGTTCTCTTTATTAAAAGTCGAGAATTGTTTTTATAACTTCAATTTCCGTAAAGAATCTTATATTTTTCAGGAGAATAATTTTTTTTCGTGTGTCATATTAGGATTTGCACTAAG----------------------------------------------------------
Ngertschi_HickoryNutGap_N810 --------------------------------------------------------------------------------------------------------------------------------------------------------------------------CTTATTTCACAATTGCACTTCTTCTCCCAAAAAAAAAAAA--AATAATATTTTAATAAAACAAAAATAAAC-AAAAAAAAAGGAGCATAAAGTAAATGTATTGTTTATAAAGCATAAGCAAGCACTTACAACCTGGAAGACAAGCACCAATTACCTGGAAAACAAAATAAAGCGCAGAGTCATTTGAGCAGCAGACGTAAACCGGGCGCAGATCTACAGTGATAGCAAATATCATAGAGGTATTTGTCGGGATTCTTCCGTTCTTTCGCATATGCACCTCTTCGTTAATGGTTCCATAAAATATTTAAGAAATTCAAATGATTCAGTTTTTGTGGAGGGTAATTTCGCAATACCGATAACTGTACATTGGAAAAGAAGTAGAAACGAAATTTCTTTTGTTATTACCTTTTTTTTAATACTTCTTTTCTTTTCTATATTTCTGTATCCTCCCCTTTCTCAATAAGAGTTTCAACTTTAATCTTAAACGGACTATAATAAAAACGAAGCACGGGTACTTATAGCTAATGTCCATATTTACCGCTTCAGCACGTCATAATAGAGCGAGATGGTAACGTTGCCAATTCTTGTGAAGAAATGTTCTCAGGAAACGAGGAAAAAGCCTTTTTGTGACTTGTGATTAGAAGAGATTAGCTGACTCTGATGAGCGCTAGGCAACCACTCCGAATAAAGAAAACGAATTGGTCATTTGAGAGCACATTCTTTTTATGTACCCCCCCCCCCATTTTTTTTTCAAAGAAAAATCCCTCCCACTCCCACAGACGCTGACGATTTCTTTCAATAAGCAAATCTGCAAATGAAGTGGAAAATAGGTGATATCACCTACAATAATGACAAAAAAATGTATTCTCCGATTGAGCATTTGCTGTAGGAAAGATCTGTTTCTTATTATGAAATAATGAATAAACTAATTGGAAAACGTGTGTCTTGTTAAAGGGGTGGGGGATAATTTTTTTTTGTCGTCACCGGCGATAGTTTTAATAAATTTTCTTCGCTCACAATT------------------------------------------------------------------------------------------------------------------------------------------------------------------------------------
Nholsingeri_BrumleyCrk_N916 AGATTAAAGAGAAAATCATCAAAGGAATAAAGTAGTATTATCAGAAAGCCAAAGGACTGTAAAACAAAATATCTCATCCTGTTTTGAATCCTTTTAAAAATTCTCTCTTTTCCTTCCCTTCTTTTTCTGGGGAGCGAGGGGGGGGAGAAGAAGAAGAAGAAAACGATCATCTTATTTCACAATTGCACTTCTTCTCCAAAACAAAAAAA------AATATTTTAATAAAACAAAACTAAACAAAAAAAGAAGAAGCATAAAGTAAATGTATTGTTTATAAAGCATAAGCAAGCACTTACAACCTGGAAGACAAGCACCAATTACCTGGAAAACAAAATAAAGCGCAGAGTCATTTGAGCAGCAGACGTAAACCGGGCGCAGATCTACAGTGAAAGCAAATATCATAGAGGTATTTGTCGGGATTCTTCGGTTCTTTCGCATATGCACCTCTTCGTTAATGGTTCCATAAAATATTTAAGAAATTCAAATGATTCAGTTTTTGTGGAGGGTAATTTCGCAATACCGATAACTGTACATTGGAAAAGAAGTAGAAACGAAATTTCTTTTGTTATTACCTTTTTTTTAATACTTCTTTTCTTTTCTATATTTCTGTATCCTCCCCTTTCTCAATAAGAGTTTCAACTTTAATCTTAAACGGACTATAATAAAAACGAAGCACGGGTACTTATGGCTAATGTCCATATTTACCGCTTCAGCACGTCATAATAGAGCGAGATGGTAACGTTGCCGATCTTTGTGAAGAAATGTTCTCAGGAAACGAGGAAAAAGCCTTTTTGTGACTTGTGATTAGAAGAGATTAGCTGACTCTGATGAGCGCTAGGCAACCACTCCGAATAAAGAAAACGAATTGGTCATTTGAGAGCACATTCTTTTTATGTAC----CCCCCCCTTTTTTTTTCAAAGAAAAATCTCTCCCACTCCCACAGACTCTGACGATTTCTTTCAATAAGCAAATCTGCAAATGAAGTGGAAAATAGGTGATATCACCTACAATAATGACAAAAAAATGTATTCTCCGATTGAGCATTTGCTGTAGGAAAGATCTGTTTCTTATTATGAAATAATGAGTAAACTAATTGGAAAACGTGTGTCTTGTTAAAGGGGCGGGGGATAA-TTTTTTTTTCCGTCACCGGCGATAGTTTTAATACATTTTCTTCGCTCACAATTACCTCAAAGTTCTCTTTATTAAAAGTCGAGAATTGTTTTTATAACTTCAATTTCCGTAAAGACTCTCACATTTTTCAGGAGGATAATTTTTTTTCGTGTGTCATATTAGGATTTGCACTGAGAGAAAATTGTAATAAAATAAATACTAAATTACTATAAAAGCAAGAAAGTATTGTTTCT
Nholsingeri_PondCave_N541 AGATTAAAGAGAAAATCATCAAAGGAATAAAGTAGTATTATCAGAAAGCCAAAGGACTGTAAAACAAAATATCTCATCCTGTTTTGAATCCTTTTAAAAATTCTCTCTTTTCCTTCCCTTCTTTTTCTGGGGAGCGA---GGGGGGGGGGGAGAAGAAGAAAACGATCATCTTATTTCACAATTGCACTTCTTCTCCAAAACAAAAAAA------AATATTTTAATAAAACAAAACTAAACAAAAAAAGAAGAAGCATAAAGTAAATGTATTGTTTATAAAGCATAAGCAAGCACTTACAACCTGGAAGACAAGCACCAATTACCTGGAAAACAAAATAAAGCGCAGAGTCATTTGAGCAGCAGACGTAAACCGGGCGCAGATCTACAGTGAAAGCAAATATCATAGAGGTATTTGTCGGGATTCTTCCGTTCTTTAGCATATGCACCTCTTCGTTAATGGTTCCATAAAATATTTAAGAAATTCAAATGATTCAGTTTTTGTGGAGGGTAATTTCGCAATACCGATAACTGTACATTGGAAAAGAAGTAGAAACGAAATTTCTTTTGTTATTACCTTTTTTTTAATACTTCTTTTCTTTTCTATATTTCTGTATCCTCCCCTTTCTCAATAAGAGTTTCAACTTTAATCTTAAACGGACTATAATAAAAACGAAGCACGGGTACTTATGGCTAATGTCCATATTTACCGCTTCAGCACGTCATAATAGAGCGAGATGGTAACGTTGCCGATCTTTGTGAAGAAATGTTCTCAGGAAACGAGGAAAAAGCCTTTTTGTGACTTGTGATTAGAAGAGATTAGCTGACTCTGATGAGCGCTAGGCAACCACTCCGAATAAAGAAAACGAATTGGTCATTTGAGAGCACATTCTTTTTATGTA----CCCCCCCCCTTTTTTTTCAAAGAAAAATCTCTCCCACTCCCACAGACTCTGACGATTTCTTTCA-------------------------------------------------------------------------------------------------------------------------------------------------------------------------------------------------------------------------------------------------------------------------------------------------------------------------------------------------------------------------------------------------------------------
Nlowderi_ChestnutBranch_N731 ----------GAAAATCATCAAAGGAATAAAGTAGTATTATCAGAAAGCCAAAGGACTGTAAAACAAAATATCTCATCCTGTTTTGAATCCTTTTAAAATTTCTCTCTTTTCCTGCCCTTCTTTTTCTGGGGAGCGAGGGGGGAGGGGAGAAGAAGAAGAAAACGATCATCTTATTTCACAATTGCACTTCTTCTCCAAAACAAAAAAATAAAATAATATTTTAATAAAACAAAACTAAACAAAAAAAGAAGAAGCATAAAGTAAATGTATTGTTTATAAAGCATAAGCAAGCACTTACAACCTGGAAGACAAGCACCAATTACCTGGAAAACAAAATAAAGCGCAGAGTCATTTGAGCAGCAGACGTAAACCGGGCGCAGATCTACAGTGAAAGCAAATATCATAGAGGTATTTGTCGGGAATCTTCCTTTCTTTCGCATATGCACCTCTTCGTTAATGGTTCCATAAAATATTTAAGAAATTCAAATGATTCAGTTTTTGTGGAGGGTAATTTCGCAATACCGATAACTGTACATTGGAAAAGAAGTAGAAACGAAATTTCTTTTGTTATTACCCTTTTTTTAATACTTCTTTTCTTTTCTATATTTCTGTATCCTCCCCTTTCTCAATAAGAGTTTCAACTTTAATCTTAAACGGACTATAATAAAAACGAAGCACGGGTACTTATGGCTAATGTCCATATTTACCGCTTCAGCACGTCATAATAGAGCGAGATGGTAACGTTGCCGATCCTTGTGAAGAAATGTTCTCAGGAAACGAGGAAAAAGCCTTTTTGTGACTTGTGATTAGAAGAGATTAGCTGACTCTGATGAGCGCTAGGCAACCACTCCGAATAAAGAAAACGAATTGGTCATTTGAGAGCACATTCTTTTTATGTACCCCCCCCCCCTTTTTTTTTCCAAAGAAAAATATCTCCCACTCCCACAGACGCTGACGATTTCTTTCAATAAGCAAATCTGCAAATGAAGTGGAAAATAGGTGATATCACCTACAATAATGAC-AAAAAATGTATTCTCCGATTGAGCATTTGCTGTAGGAAAGATCTGTTTCTTATTATGAAATAATGAGTAAACTAATTGGAAAACGTGTGTCTTGTTAAAGGGGCGGGGGATAATTTTTTTTTGTCGACACCGGCGATAGTTTTAATAAATTTTCTTCGCTCACCATTACCTCGAAGTTCTCTTTATTAAAAGTCGAGAATTGTTTTTATAACTTCAATTTCCGTAAAGAATTTTACATTTTTCAGGAGGATAATTTTTTTTCCTGTGTCATATTAGGATTTGCACTGAGAGAAAATTGTAATAAAATAAATACTAAATTACTATAAAAGCAAGAAAGTATTGTTTCT
Nlowderi_upperFiresCreek_N820 AGATTAAAGAGAAAATCATCAAAGGAATAAAGTAGTATTATCAGAAAGCCAAAGGACTGTAAAACAAAATATCTCATCCTGTTTTGAATCCTTTTAAAATTTCTCTCTTTTCCTGCCCTTCTTTTTCTGGGGAGCGAGGGGGGAGGGGAGAAGAAGAAGAAAACGATCATCTTATTTCACAATTGCACTTCTTCTCCAAAACAAAAAAAAATAATAATATTTTAATAAAACAAAACTAAACAAAAAAAGAAGAAGCATAAAGTAAATGTATTGTTTATAAAGCATAAGCAAGCACTTACAACCTGGAAGACAAGCACCAATTACCTGGAAAACAAAATAAAGCGCAGAGTCATTTGAGCAGCAGACGTAAACCGGGCGCAGATCTACAGTGAAAGCAAATATCATAGAGGTATTTGTCGGGAATCTTCCTTTCTTTCGCATATGCACCTCTTCGTTAATGGTTCCATAAAATATTTAAGAAATTCAAATGATTCAGTTTTTGTGGAGGGTAATTTCGCAATACCGATAACTGTACATTGGAAAAGAAGTAGAAACGAAATTTCTTTTGTTATTACC-TTTTTTTAATACTTCTTTTCTTTTCTATATTTCTGTATCCTCCCCTTTCTCAATAAGAGTTTCAACTTTAATCTTAAACGGACTATAATAAAAACGAAGCACGGGTACTTATGGCTAATGTCCATATTTACCGCTTCAGCACGTCATAATAGAGCGAGATGGTAACGTTGCCGATCCTTGTGAAGAAATGTTCTCAGGAAACGAGGAAAAAGCCTTTTTGTGACTTGTGATTAGAAGAGATTAGCTGACTCTGATGAGCGCTAGGCAACCACTCCGAATAAAGAAAACGAATTGGTCATTTGAGAGCACATTCTTTTTATGTACCCCCCCCCCCTCTTTTTTTCCAAAGAAAAATCTCTCCCACTCCCACAGTCGCTGACGATTTCTTTCAATAAGCAAATCTGCAAATGAAGTGGAAAATAGGTGATATCACCTACAATAATGACAAAAAAATGTATTCTCCGATTGAGCATTTGCTGTAGGAAAGATCTGTTTCTTATTATGAAATAATGAGTAAACTAATTGGAAAACGTGTGTCTTGTTAAAGGGGCGGGGGATAATTTTTTTTTGTCGACACCGGCGATAGTTTTAATAAATTTTCTTCGCTCACCATTACCTCGAAGTTCTCTTTATTAAAAGTCGAGAATTGTTTTTATAACTTCAATTTCCGTAAAGAATTTTACATTTTTCAGGAGGATAATTTTTTTTCCTGTGTCATATTAGGATTTGCACTGAGAGAAAATTGTAATAAAATAAATACTAAATTACTATAAAAGCAAGAAAGTATTGTTTCT
Nlula_BeeRockCave_G2091 AGATTAAAGAGAAAATCATCAAAGGAATAAAGTAGTATTATCAGAAAGCCAAAGGACTGTAAAACAAAATATCTCATCCTGTTTTGAATCCTTTTAAAAATTCTCTCTTTTCCTGCCCTTCTTTTTCTGGGGAGCGA-------GGGGAAAAGAAGAAGAAAACGATCATCTTATTTCACAATTGCACTTCTTCTCCAAAACAAAAAATAATAATAATATTTTAATAAAACAAAACTAAACAAAAAAGGGAGAAGCATAAAGTAAATGTATTGTTTATAAAGCATAAGCAAGCACTTACAACCTGGAAGACAAGCACCAATTACCTGGAAAACAAAATAAAGCGCAGAGTCATTTGAGCAGCAGACGTAAACCGGGCGCAGATCTACAGTGAAAGCAAATATCATAGAGGTATTTGTCGGGATTCTTCCGTTCTTTCGCATATGCACCTCTTCGTTAATGGTTCCATAAAATATTTAAGAAATTCAAATGATTCAGTTTTTGTGGAGGGTAATTTCGCAATACCGATAACTGTACATTGGAAAAGAAGTAGAAACGAAATTTCTTTTGTTATTACC-TTTTTTTAATACTTCTTTTCTTTTCTATATTTCTGTATCCTCCCCTTTCTCAATAAGAGTTTCAACTTTAATCTTAAACGGACTATAATAAAAACGAAGCACGGGTACTTATGGCTAATGTCCATATTTACCGCTTCAGCACGTCATAATAGAGCGAGATGGTAACGTTGCCGATCCTTGTGAAGAAATGTTCTCAGGAAACGAGGAAAAAGCCTTTTTGTGACTTGTGATTAGAAGAGATTAGCTGACTCTGATGAGCGCTAGGCAACCACTCCGAATAAAGAAAACGAATTGGTCATTTGAGAGCACATTCTTTTTATGTACCCCCCCCCCTCCTTTTTTTTCAATGAAAAATCTCTCCCACTCCCACAGACGCTGACGATTTCTTTCAATAAGCAAATCTGCAAATGAAGTGGAAAATAGGTGATATCACCTACAATAATGACAAAAAAATGTATTCTCCGCTTGAGCATTTGCTGTAGGAAAGATCTGTTTCTTATTATGAAATAATGAGTAAACTAATTGGAAAACGTGTGTCTTGTTAAAGGGGCAGGGGATAATTTTTTTTTGTCGTCACCGGCGAAAGTTTTAATAAATTTTCTTCGCTCACCATTATCTCGAAGTTCTCTTTATTAAAAGTCGAGAATTGTTTTTATAACTTCAATTTCCGTAAAGAATTTTACATTTTTCAGGAGGATAATTTTTTTTCGTGTGTCAGATTAGGATTTGCACTGACAGAAAATTGTAATAAAATAAATACTAAATTACTATAAAAGCAAGAAAGTATTGTTTCT
Nlula_LulaFallsCave_G2084 --------------------------------------------------AATGGACTGTAAAACAAAATATCTCATCCTGTTTTGAATCCTTTTAAAAATTCTCTCTTTTCCTGCCCTTCTTTTTCTGGGGAGCGA-------GGGGAGAAGAAGAAGAAAACGATCATCTTATTTCACAATTGCACTTCTTCTCCAAAACAAAAAATAATAATAATATTTTAATAAAACAAAACTAAACAAAAAAAGGAGAAGCATAAAGTAAATGTATTGTTTATAAAGCATAAGCAAGCACTTACAACCTGGAAGACAAGCACCAATTACCTGGAAAACAAAATAAAGCGCAGAGTCATTTGAGCAGCAGACGTAAACCGGGCGCAGATCTACAGTGAAAGCAAATATCATAGAGGTATTTGTCGGGATTCTTCCGTTCTTTCGCATATGCACCTCTTCGTTAATGGTTCCATAAAATATTTAAGAAATTCAAATGATTCAGTTTTTGTGGAGGGTAATTTCGCAATACCGATAACTGTACATTGGAAAAGAAGTAGAAACGAAATTTCTTTTGTTATTACC-TTTTTTTAATACTTCTTTTCTTTTCTATATTTCTGTATCCTCCCCTTTCTCAATAAGAGTTTCAACTTTAATCTTAAACGGACTATAATAAAAACGAAGCACGGGTACTTATGGCTAATGTCCATATTTACCGCTTCAGCACGTCATAATAGAGCGAGATGGTAACGTTGCCGATCCTTGTGAAGAAATGTTCTCAGGAAACGAGGAAAAAGCCTTTTTGTGACTTGTGATTAGAAGAGATTAGCTGACTCTGATGAGCGCTAGGCAACCACTCCGAATAAAGAAAACGAATTGGTCATTTGAGAGCACATTCTTTTTATGTACCCCCCCCCTCCTTTTTTTTTCAATGAAAAATCTCTCCCACTCCCACAGACGCTGACGATTTCTTTCAATAAGCAAATCTGCAAATGAAGTGGAAAATAGGTGATATCACCTACAATAATGACAAAAAAATGTATTCTCCGTTTGAGCATTTGCTGTAGGAAAGATCTGTTTCTTATTATGAAATAATGAGTAAACTAATTGGAAAACGTGTGTCTTGTTAAAGGGGCAGGGGATAATTTTTTTTTGTCGTCACCGGCGAAAGTTTTAATAAATTTTCTTCGCTCACCATTATCTCGAAGTTCTCTTTATTAAAAGTCGAGAATTGTTTTTATAACTTCAATTTCCGTAAAGAATTTTACATTTTTCAGGAGGATAATTTTTTTTCGTGTGTCAGATTAGGATTTGCACTGACAGAAAATTGTAATAAAATAAATACTAAATTACTATAAAAGCAAGAAAGTATTGTTTCT
Nmimus_NealsSink_N329 --------------------------------------------------------------------------------------------------------------------------------------------------------------------------------------------------------ACAAAAAATAATAATAATATTTTAATAAAACAAAACTAAACAAAAAAAGAAGAAGCATAAAGTAAATGTATTGTTTATAAAGCATAAGCAAGCACTTACAACCTGGAAGACAAGCACCAATTACCTGGAAAACAAAATAAAGCGCAGAGTCATTTGAGCAGCAGACGTAAACCGGGCGCAGATCTACAGTGAAAGCAAATATCATAGAGGTATTTGTCGGGATTCTTCCGTTCTTTCGCATATGCACCTCTTCGTTAATGGTTCCATAAAATATTTAAGAAATTCAAATGATTCAGTTTTTGTGGAGGGTAATTTCGCAATACCGATAACTGTACATTGGAAAAGAAGTAGAAACGAAATTTCTTTTGTTATTACCTTTTTTTTAATACTTCTTTTCTTTTCTATATTTCTGTATCCT-CCCTTTCTCAATAAGAGTTTCAACTTTAATCTTAAACGGACTATAATAAAAACGAAGCACGGGTACTTATGGCTAATGTCCATATTTACCGCTTCAGCACGTCATAATAGAGCGAGATGGTAACGTTGCCGATCTTTGTGAAGAAATGTTCTCAGGAAACGAGGAAAAAGCCTTTTTGCGACTTGTGATTAGAAGAGATTAGCTGACTCTGATGAGCGCTAGGCAACCACTCCGAATAAAGAAAACGAATTGGTCATTTGAGAGCACATTCTTTTTATGTACCCCCCCCCC--TTTTTTTTTCAAAGAAAAATCTCTCCCACTCCCACAGACTCTGACGATTTCTTTCAATAAGCAAATCTGCAAATGAAGTGGAAAATAGGTGATATCACCTACAATAATGACAAAAAAATGTATTCTCCGATTGAGCATTTGCTGTAGGAAAGATCTGTTTCTTATTATGAAATAATGAGTAAACTAATTGGAAAACGTGTGTCTTGTTAAAGGGGCGGGGGATAA-TTTTTTTTGTCGTCACCGGCGATAGTTTTAATACATTTTCTTCGCTCACAATTACCTCAAAGTTCTCTTTATTAAAAGTCGAGAATTGTTTTTATAACTTCAATTTCCGTAAAGAATCTCACATTTTTCAGGAGGATAATTTTTTTTCGTGTGTCATATTAGGATTTGCTCTGAGAGAAAATTGTAATAAAATAAATACTAAATTACTATAAAAGCAAGAAAGTATTGTTTCT
Nmimus_Straleys_N625 --------------------------------TAGTATTATCAGAAAGCCAAAGGACTGTAAAACAAAATATCTCATCCTGTTTTGAATCCTTTTAAAAATTCTCTCTTTTCCTGCCCTTCTTTTTCTGGGGAGCGCGGGGGGGGAGAAGAAGAAGAAGAAAACGATCATCTTATTTCACAATTGCACTTCTTCTCCAAAACAAAAAATAATAATAATATTTTAATAAAACAAAACTAAACAAAAAAAGAAGAAGCATAAAGTAAATGTATTGTTTATAAAGCATAAGCAAGCACTTACAACCTGGAAGACAAGCACCAATTACCTGGAAAACAAAATAAAGCGCAGAGTCATTTGAGCAGCAGACGTAAACCGGGCGCAGATCTACAGTGAAAGCAAATATCATAGAGGTATTTGTCGGGATTCTTCCGTTCTTTCGCATATGCACCTCTTCGTTAATGGTTCCATAAAATATTTAAGAAATTCAAATGATTCAGTTTTTGTGGAGGGTAATTTCGCAATACCGATAACTGTACATTGGAAAAGAAGTAGAAACGAAATTTCTTTTGTTATTACCTTTTTTTTAATACTTCTTTTCTTTTCTATATTTCTGTATCCT-CCCTTTCTCAATAAGAGTTTCAACTTTAATCTTAAACGGACTATAATAAAAACGAAGCACGGGTACTTATGGCTAATGTCCATATTTACCGCTTCAGCACGTCATAATAGAGCGAGATGGTAACGTTGCCGATCTTTGTGAAGAAATGTTCTCAGGAAACGAGGAAAAAGCCTTTTTGCGACTTGTGATTAGAAGAGATTAGCTGACTCTGATGAGCGCTAGGCAACCACTCCGAATAAAGAAAACGAATTGGTCATTTGAGAGCACATTCTTTTTATGTACTCCCCCCCCCCTTTTTTTTTCAAAGAAAAATCTCTCCCACTCCCACAGACTCTGACGATTTCTTTCAATAAGCAAATCTGCAAATGAAGTGGAAAATAGGTGATATCACCTACAATAATGACAAAAAAATGTATTCTCCGATTGAGCATTTGCTGTAGGAAAGATCTGTTTCTTATTATGAAATAATGAGTAAACTAATTGGAAAACGTGTGTCTTGTTAAAGGGGCGGGGGATAA-TTTTTTTTGTCGTCACCGGCGATAGTTTTAATACATTTTCTTCGCTCACAATTACCTCAAAGTTCTCTTTATTAAAAGTCGAGAATTGTTTTTATAACTTCAATTTCCGTAAAGAATCTCACATTTTTCAGGAGGATAATTTTTTTTCGTGTGTCATATTAGGATTTGCTCTGAG----------------------------------------------------------
Nnasicus_CaneyFork_N171 AGATTAAAGAGAAAATCATCAAAGGAATAAAGTAGTATTATCAGAAAGCCAAAGGACTGTAAAACAAAATATCCCATCCTGTTTTGAATCCTTTTAAAAATTCTCTCCTTTCCTGCCCTTCTTTTTCTGGGGAGCGA--GGGAGGGGGGAGAGAAGAAGAAAACGATCATCTTATTTCACAATTGCACTTCTTCTCCCAAAAAAAAAAAAATAATAATATTTTAATAAAACAAAAATAAAC-AAAAAAAAAGGAGCATAAAGTAAATGTATTGTTTATAAAGCATAAGCAAGCACTTACAACCTGAAAGACAAGCACCAATTACCTGGAAAACAAAATAAAGCGCAGAGTCATTTGAGCAGCAGACGTAAACCGGGCGCGGATCTACAGTGATAGCAAATATCATAGAGGTATTTGTCGGGATTCTTCCGTTCTTTCGCATATGCACCTCTTCGTTAATGGTTCCATAAAATATTTAAGAAATTCAAATGATTCAGTTTTTGTGGAGGGTAATTTCGCAATACCGATAACTGTACATTGGAAAAGAAGTAGAAACGAAATTTCTTTTGTTATTACCTTTTTTTTAATACTTCTTTTCTTTTCTATATTTCTGTATCCTCCCCTTTCTCAATAAGAGTTTCAACTTTAATCTTAAACGGACTATAATAAAAACGAAGCACGGGTACTTATGGCTAATGTCCATATTTACCGCTTCAGCACGTCATAATAGAGCGAGATGGTAACGTTGCCGATCCTTGTGAAGAAATGTTCTCAAGGAACGAGGAAAAAGCCTTTTTGTGACTTGTGATTAGAAGAGATTAGCTGACTCTGATGAGCGCTAGGCAACCACTCCGAATAAAGAAAACGAATTGGTCATTTGAGAGCACATTCTTTTTATGTACCCCCCCCTCCCTTTTTTTTTCAAAGAAAAATCCCTCCCACTCCCACAGACGCTGACGATTTCTTTCAATAAGCAAATCTGCAAATGAAGTGGAAAATAGGTGATATCACCTACAATAATGACAAAAAAATGTATTCTCCGATTGAGCATTTGCTGTAGGAAAGATCTGTTTCTTATTATGAAATAATGAGTAAACTAATTGGAAAACGTGTGTCTTGTTAAAGGGGCGGGGGATAAAATTTTTTTGTCGTCACCGGCGATAGTTTTAATAAATTTTCTTCGCTCACAATTACCTCGAAGTTCTCTTTATTAAAAGTCGAGAATTGTTTTTATAACTTCAATTTCCGTAAAGAATCTTAAATTTTTCAGGAGGATAATTTTTTTTCGTGCGTCATATTAGGATTTGCACTAAGAGAACATTGTAATAAAATAAATACTAAATTACTGTAAGAGCAGGAAAGTATTGTCTCT
Nnasicus_ConnosteeFalls_N696 ------------------------------------------------------------------------------------------------------------------GCCCTTCTTTTTCTGGGGAGCGA---GGGGGGGGGAGAGAAGAAGAAAACGATCATCTTATTTCACAATTGCACTTCTTCTCCCAAAAAAAAAAA---AATAATATTTTAATAAAACAAAAATAAAC--AAAAAAAAGGAGCATAAAGTAAATGTATTGTTTATAAAGCATAAGCAAGCACTTACAACCTGAAAGACAAGCACCAATTACCTGGAAAACAAAATAAAGCGCAGAGTCATTTGAGCAGCAGACGTAAACCGGGCGCAGATCTACAGTGATAGCAAATATCACAGAGGTATTTGTCGGGATTCTTCCGTTCTTTCGCATATGCACCTCTTCGTTAATGGTTCCATAAAATATTTAAGAAATTCAAATGATTCAGTTTTTGTGGAGGGTAATTTCGCAATACCGATAACTGTACATTGGAAAAGAAGTAGAAACGAAATTTCTTTTGTTATTACCTTTTTTTTAATACTTCTTTTCTTTTCTATATTTCTGTATCCTCCCCTTTCTCAATAAGAGTTTCAACTTTAATCTTAAACGGACTATAATAAAAACGAAGCACGGGTACTTATGGCTAATGTCCATATTTACCGCTTCAGCACGTCATAATAGAGCGAGATGGTAACGTTGCCGATCCTTGTGAAGAAATGTTCTCAAGGAACGAGGAAAAAGCCTTTTTGTGACTTGTGATTAGAAGAGATTAGCTGACTCTGATGAGCGCTAGGCAACCACTCCGAATAAAGAAAACGAATTGGTCATTTGAGAGCACATTCTTTTTATGTACCCCCCCTCCCCTTTTTTTTTCAAAGAAAAATCCCTCCCACTCCCACAGACGCTGACGATTTCTTTCAATAAGCAAATCTGCAAATGAAGTGGAAAATAGGTGATATCACCTACAATAATGACAAAAAAATGTATTCTCCGATTGAGCATTTGCTGTAGGAAAGATCTGTTTCTTATTATGAAATAATGAGTAAACTAATTGGAAAACGTGTGTCTTGTTAAAGGGGCGGGGGATAATTTTTTTTTGTCGTCACCGGCGATAGTTTTAATAAATTTTCTTCGCTCACAATTACCTCGAAGTTCTCTTTATTAAAAGTCGAGAATTGTTTTTATAACTTCAATTTCCGTAAAGAATCTTAAATTTTTCAGGAGGATAATTTTTTTTCGTG----------------------------------------------------------------------------------
Nnasicus_CoweeTrain_N189 -------AGAGAAAATCTTCAAAGGAATAAAGTAGTATTATCAGAAAGCCAAAGGACTGTAAAACAAAATATCCCATCCTGTTTTGAATCCTTTTAATAATTCTCTCCTTTCCTGCCCTTCTTTTTCTGGGGAGCGA---GGGAAGGGGGGAGAAGAAGAAAACGATCATCTTATTTCACAATTGCACTTCTTCTCCCAAAAAAAA------AAAAATATTTTAATAAAACAAAAATAAAC--AAAAAAAAGGAGCATAAAGTAAATGTATTGTTTATAAAGCATAAGCAAGCACTTACAACCTGAAAGACAAGCACCAATTACCTGGAAAACAAAATAAAGCGCAGAGTCATTTGAGCAGCAGACGTAAACCGTGCGCCGATCTACAGTGATAGCAAATATCATAGAGGTATTTGTCGGGATTCTTCCGTTCTTTCGCATATGCACCTCTTCGTTAATGGTTCCATAAAATATTTAAGAAATTCAAATGATTCAGTTTTTGTGGAGGGTAATTTCGCAATACCGATAACTGTACATTGGAAAAGAAGTAGAAACGAAATTTCTTTTGTTATTACCTTTTTTTTAATACTTCTTTTCTTTTCTATATTTCTGTATCCTCCCCTTTCTCAATAAGAGTTTCAACTTTAATCTTAAACGGACTATAATAAAAACGAAGCACGGGTACTTATGGCTAATGTCCATATTTACCGCTTCAGCACGTCATAATAGAGCGAGATGGTAACGTTGCCGATCCTTGTGAAGAAATGTTCTCAAGGAACGAGGAAAAAGCCTTTTTGTGACTTGTGATTAGAAGAGATTAGCTGACTCTGATGAGCGCTAGGCAACCACTCCGAATAAAGAAAACGAATTGGTCATTTGAGAGCACATTCTTTTTATGTACCCCCCCCCCCCTTTTTTTTTCAAAGAAAAATCCCTCCCACTCCCACAGACGCTGACGATTTCTTTCAATAAGCAAATCTGCAAATGAAGTGGAAAATAGGTGATATCACCTACAATAATGACAAAAAAATATATTCTCCGATTGAGAATTTGCTGTAGGAAAGATCTGTTTCTTATTATGAAATAATGAGTAAACTAATTGGAAAACGTGTGTCTTGTTAAAGGGGCGGGGGATAATTTTTTTTTGTCGTCACCGGCGATAGTTTTAATAAATTTTCTTCGCTCACAATTACCTCGAAGTTCTCTTTATTAAAAGTCGAGAATTGTTTTTATAACTTCAATTTCCGTAAAGAATCTTAAATTTTTCAGGAGGATAATTTTTTTTCGT-----------------------------------------------------------------------------------
Npaynei_Grindstaff_N646 ----------------------------------------------------------GTAAAATAAAATATCTCATCCTGTTTTGAATCCTTTTAAAAATTCTCTCTTTTCCTGCCCTTCTTTTTCTGGGAAGCGA-GGGGGGGGGAGAGAGAAGAAGAAAACGATCATCTTATTTCACAATTGCACTTCTTCTCCAAAACAAAAAATAATAATAATATTTTAATAAAACAAAACTAAAC---AAAAAAAGAAGCATAAAGTAAATGTATTGTTTATAAAGCATAAGCAAGCACTTACAACCTGGAAGACAAGCACCAATTACCTGGAAAACAAAATAAAGCGCAGAGTCATTTGAGCAGCAGACGTAAACCGGGCGCAGATCTACAGTGAAAGCAAATATCATAGAGGTATTTGTCGGGATTCTTCCGTTCTTTCGCATATGCACCTCTTCGTTAATGGTTCCATAAAATATTTAAGAAATTCAAATGATTCAGTTTTTGTGGAGGGTAATTTCGCAATACCGATAACTGTACATTGGAAAAGAAGTAGAAACGAAATTTCTTTTGTTATTACCTTTTTTTTAATACTTCTTTTCTTTTCTATATTTCTGTATCCTCCCCTTTCTCAATAAGAGTTTCAACTTTAATCTTAAACGGACTATAATAAAAACGAAGCACGGGTACTTATGGCTAATGTCCATATTTACCGCTTCAGCACGTCATAATAGAGCGAGATGGTAACGTTGCCGATCTTTGTGAAGAAATGTTCTCAGGAAACGAGGAAAAAGCCTTTTTGTGACTTGTGATTAGAAGAGATTAGCTGACTCTGATGAGCGCTAGGCAACCACTCCGAATAAAGAAAACGAATTGGTCATTTGAGAGCACATTCTTTTTATGTA--CCCCCCCCCCTTTTTTTTTCAAAAAAAAATCTCTCCCACTCCCACAGACTCTGACGATTTCTTTCAATAAGCAAATCTGCAAATGAAGTGGAAAATAGGTGATATCACCTACAATAATGACAAAAAAATGTATTCTCCGATTGAGCATTTGCTGTAGGAAATATCTGTTTCTTATTATGAAATAATGAGTAAACTAATTGGAAAACGTGTGTCTTGTTAAAGGGGCGGGGGATAATTTTTTTTTGTCGTCACCGGCGATAGTTTTAATACATTTTCTTCGCTCACAATTACCTCAAAGTTCTCTTTATTAAAAGTCGAGAATTGTTTTTATAACTTCAATTTCCGTAAAGAATCTCACATTTTTCAGGAGGATAATTTTTTTTCGTGTGTCATATTAGGATTTGCACTGAGAGAAAATTGTAATAAAATAAATACTAAATTACTATAAAAGCAA---------------
Npaynei_NorrisDamCave_N348 AGATTAAAGAGAAAATCATCAAAGGAATAAAGTAGTATTATCAGAAAGCCAAAGGACTGTAAAATAAAATATCTCATCCTGTTTTGAATCCTTTTAAAAATTCTCTCTTTTCCTGCCCTTCTTTTTCTGGGAAGCGA---GGGGGGGGGAGAGAAGAAGAAAACGATCATCTTATTTCACAATTGCACTTCTTCTCCAAAACAAAAAATAATAATAATATTTTAATAAAACAAAACTAAAC---AAAAAAAGAAGCATAAAGTAAATGTATTGTTTATAAAGCATAAGCAAGCACTTACAACCTGGAAGACAAGCACCAATTACCTGGAAAACAAAATAAAGCGCAGAGTCATTTGAGCAGCAGACGTAAACCGGGCGCAGATCTACAGTGAAAGCAAATATCATAGAGGTATTTGTCGGGATTCTTCCGTTCTTTCGCATATGCACCTCTTCGTTAATGGTTCCATAAAATATTTAAGAAATTCAAATGATTCAGTTTTTGTGGAGGGTAATTTCGCAATACCGATAACTGTACATTGGAAAAGAAGTAGAAACGAAATTTCTTTTGTTATTACCTTTTTTTTAATACTTCTTTTCTTTTCTATATTTCTGTATCCTCCCCTTTCTCAATAAGAGTTTCAACTTTAATCTTAAACGGACTATAATAAAAACGAAGCACGGGTACTTATGGCTAATGTCCATATTTACCGCTTCAGCACGTCATAATAGAGCGAGATGGTAACGTTGCCGATCTTTGTGAAGAAATGTTCTCAGGAAACGAGGAAAAAGCCTTTTTGTGACTTGTGATTAGAAGAGATTAGCTGACTCTGATGAGCGCTAGGCAACCACTCCGAATAAAGAAAACGAATTGGTCATTTGAGAGCACATTCTTTTTATGTA-------CCCCCTTTTTTTTTCAAAGAAAAATCTCTCCCACTCCCACAGACTCTGACGATTTCTTTCAATAAGCAAATCTGCAAATGAAGTGGAAAATAGGTGATATCACCTACAATAATGACAAAAAAATGTATTCTCCGATTGAGCATTTGCTGTAGGAAAGATCTGTTTCTTATTATGAAATAATGAGTAAACTAATTGGAAAACGTGTGTCTTGTTAAAGGGGC-GGGGATAATTTTTTTTTGTCGTCACCGGCGATAGTTTTAATACATTTTCTTCGCTCACAATTACCTCAAAGTTCTCTTTATTAAAAGTCGAGAATTGTTTTTATAACTTCAATTTCCGTAAAGAATCTCACATTTTTCAGGAGGATAATTTTTTTTCGTGTGTCATATTAGGATTTGCACTGAGAGAAAATTGTAATAAAATAAATACTAAATTACTATAAAAGCAA---AGT---------
Npaynei_UnakaMtns_N943 ------------------------------------------------------------------------------------------------------------CTTCCTGCCCTTCTTTTTCTGGGGAGCGAGGGGGGGGGAGAGAAGAAGAAGAAAACGATCATCTTATTTCACAATTGCACTTCTTCTCCAAAACAAAAAATAATAATAATATTTTAATAAAACAAAACTAAAC--AAAAAAAAGAAGCATAAAGTAAATGTATTGTTTATAAAGCATAAGCAAGCACTTACAACCTGGAAGACAAGCACCAATTACCTGGAAAACAAAATAAAGCGCAGAGTCATTTGAGCAGCAGACGTAAACCGAGCGCAGATCTACAGTGAAAGCAAATATCATAGAGGTATTTGTCGGGATTCTTCCGTTCTTTCGCATATGCACCTCTTCGTTAATGGTTCCATAAAATATTTAAGAAATTCAAATGATTCAGTTTTTGTGGAGGGTAATTTCGCAATACCGATAACTGTACATTGGAAAAGAAGTAGAAACGAAATTTCTTTTGTTATTACCTTTTTTTTAATACTTCTTTTCTTTTCTATATTTCTGTATCCTCCCCTTTCTCAATAAGAGTTTCAACTTTAATCTTAAACGGACTATAATAAAAACGAAGCACGGGTACTTATGGCTAATGTCCATATTTACCGCTTCAGCACGTCATAATAGAGCGAGATGGTAACGTTGCCGATCTTTGCGAAGAAATGTTCTCAGGAAACGAGGAAAAAGCCTTTTTGTGACTTGTGATTAGAAGAGATTAGCTGACTCTGATGAGCGCTAGGCAACCACTCCGAATAAAGAAAACGAATTGGTCATTTGAGAGCACATTCTTTTTATGTA--CCCCCCCCCCCTTTTTTTTCAAAGAAAAATCTCTCCCACTCCCACAGACTCTGACGATTTCTTTCAATAAGCAAATCTGCAAATGAAGTGGAAAATAGGTGATATCACCTACAATAATGACAAAAAAATGTATTCTCCGATTGAGCATTTGCTGTAGGAAAGATCTGTTTCTTATTATGAAATAATGAGTAAACTAATTGGAAAACGTGTGTCTTGTTAAAGGGGCGGGGGATAA-ATTTTTTTGTCGTCACCGGCGATAGTTTTAATACATTTTCTTCGCTCACAATTACCTCAAAGTTCTCTTTATTAAAAGTCGAGAATTGTTTTTATAACTTCAATTTCCGTAAAGAATCTCACATTTTTCAGGAGGATAATTTTTTTTCGTGTGTCATATTAGGATTTGCACTGAGAGAAAATTGTAATAAAATAAATACTAAATTACTATAAAAGCAAGAAAGTATTGTTTCT
Npecki_HaskellSims_G3697 AGATTAAAGAGAAAATCATCAAAGGAATAAAGTAGTATTATCAGAAAGCCAAAGGACTGTAAAACAAAATATCTCATCCTGTTTTGAATCCTTTTAAAAATTCTCTCTTTCCCTGCTTCTCTTTTTCTAGGGAGCGA----GGGGGGGGGGCGGAGAAGAAAACGATCATCTTATTTCACAATTGCACTTCTTCTCCAAAACGAAAAAAAAATATAATATTTTAATAAAACAAAAGTAAAC---AAAAAAAGGAGCATAAAGTAAATGTATTGTTTATAAAGCATAAGCAAGCACTTACAACCTGGAAGACAAGCACCAATTACCTGGAAAACAAAATAAAGCGCAGAGTCATTTGAGCAGCAGACGTAAACCGGGCGCAGATCTACAGTGAAAGCAAATATCATAGAGGTATTTGTCGGGATTCTTCCCTTCTTTCGCATATGCACCTCTTCGTTAATGGTTCCATAAAATATTTAAGAAATTCAAATGATTCAGTTTTTGTGGAGGGTAATTTCGCAATACCGATAACTGTACATTGGAAAAGAAGTAGAAACGAAATTTCTTTTGTTATTACCTTTTTT---ATACTTCTTTTCTTTTCTATATTTCTGTATCCTCCCCTTTCTCAATAAGAGTTTCAACTTTAATCTTAAACGGACTATAATAAAAACGAAGCACGGGTACTTATGGCTAATGTTCATATTTACCGCTTCAGCACGTCATAATAGAGCGAGAGGATAACGTTGCCGCTCCTTGTGAAGAAATGTTCTCAGGAAACGAGGAAAAAGCCTTTTTGTGACTTGTGATTAGAAGAGATTAGATGACTCTGATGAGAGCTAGGCAACCACTTCGAATAAAGGAAACGAATTGGTCATTTGAGAGCACATTCTTTTTATGTACCCCCTCCCCTCTTTTTTTTCCAAAGAAAAATTCCTCCCACTCCCACAGACGCTGACGATTTCTTTCAATAAGCAAATCTGCAAATGAAGTGGAAAATAGGTGATATCACCTACAATAATGACAAAAAAATTTATTCTCTGATTGAGCATTTACTGTTGGAAAGATCTGTTTCTTATTATGAAATAATGAGTAAACTAATTGGAAAACGTGTGTCTTGTTAAAGGGGCGGGGGATAATTTTTTTTGGTCGTCACCGGAGATAGTTTTAATAAATTTTCTTCGCTTACAATTACCTCGAAGTTGTCTTTATTAAAAGTCGAGAATTGTTTTTATAACTTCAATTTCTGTAAAGAATTTTGCATTTTTCAGGAGGATAATTTTTTTTCGTGTGTCATATTAGGATTTGCACTGAGAGAAAATTGTAATAAAATAAATACTAAATTACTATAAAAGCAAGAAAGTATTGTTTCT
Npecki_HurricaneMazeCave_G2100 AGATTAAAGAGAAAATCACCAAAGGAATAAAGTAGTATTATCAGAAAGCCAAAGGACTGTAAAACAAAATATCTCATCCTGTTTGGAATCCTTTTAAAAATTCTCTCTTTCCCTGCCTCTCTTTTTCTGGGGAGCGA-----GGGGGGGGGCGGAGAAGAAAACGATCATCTTATTTCACAATTGCACTTCTTCTTCAAAACAAAAAAAAATAATAATATTTTAATAAAACAAAAGAAAAC---AAAAAAAGGAGCATAAAGTAAATGTATTGTTTATAAAGCATAAGCAAGCACTTACAACCTGGAAGACAAGCACCAATTACCTGGAAAACAAAATAAAGCGCAGAGTCATTTGAGCAGCAGACGTAAACCGGGCGCAGATCTACAGTGAAAGCAAATATCATAGAGGTATTTGTCGGGATTCTTCCCTTCTTTCGCATAGGCACCTCTTCGTTAATGGTTCCATAAAATATTTAAGAAATTCAAATGATTCAGTTTTTGTGGAGGGTAATTTCGCAATACCGATAACTGTACATTGGAAAAGAAGTAGAAACGAAATTTCTTTTGTTATTACCTTTTTTTTAATACTTCTTTTCCTTTCTATATTTCTGTATCCTCCCCTTTCTCAATAAGAGTTTCAACTTTAATCTTAAACGGACTATAATAAAAACGAAGCACGGGTACTTATGGCTAATGTCCATATTTACCGCTTCAGCACGTCATAATAGAGCGAGGGGGTAACGTTGCAGATCCTTGTGAAGAAATGTTCTCAGGAAACGAGGAAAAAGCCTTTTTGTGACTTGTGATTAGAAAAGATTAGCTGACTCTGATGAGAGCAAGGCAACCACTCCGAATAAAGGAAACGAATTGGTCATTTGAGAGCACATTCTTTTTATGTACCTCCTCCCCCCTTTTTTTTCCAAAGAAAAATTCCTCCCACTCCCACAGACGCTGACGATTTCTTTCAATAAGCAAATCTGCAAATGAAGTGGAAAATAGGTGATATCACCTACAATAATGACAAAAAAATGTATTCTCTGATTGAGCATTTACTGTAGGAAAGATCTGTTTCTTATTATGAAATAATGAGTAAACTAATTGGAAAATGTGTGTCTTGTTAAAGGGGCGGGGGATAATTTTTTTTGGTCGTCACCGGAGATAGTTTTAATAAATTTTCTTCGCTTACAATTACCTCGAAGTTCTCTTTATTAAAAGTCGAGAATTGTTTTTATAACTTCAATTTCCGTAAAGAATTTTGCAATTTTCAGGAGGATAATTTTTTTTCGTGTGTCATATTAGGATTTGCACTGAGAGAAAATTGTAATAAAATAAATACTAAATTACTATAAAAGCAGGAAAGTATTGTTTCT
Npecki_Monteagle_N062 ------------------TCAAAGGAATAAAGTAGCATTATCAGAAAGCCAAAGGACTGTAAAACAAAATATCTCATCCTGTTTTGAATCCTTTTAAAAATTCTCTCTTTTCCTGCCTCTCTTTTTCTGGGGAGCGA---GGGGGGGGGGGCGGAGAAGAAAACGATCATCTTATTTCACAATTGCACTTCTTCTCCGAAACAAAAAAAAATAATAATATTTTAATAAAACAAAAGTAAACCAAAAAAAAAGGAGCATAAAGTAAATGTATTGTTTATAAAGCATAAGCAAGCACTTACAACCTGGAAGACAAGCGCCAATTACCTGGAAAACAAAATAAAGCGCAGAGTCATTTGAGCAGCAGACGTAAACCGGGCGCAGATCTACAGTGAAAACAAATATCATAGAGGTATTTGTCGGGATTCTTCCCTTCTTTCGCATATGCACCTCTTCGTTAATGGTTCCATAAAATATTTAAGAAATTCAAATGATTCAGTTTTTGTGGAGGGTAATTTCGCAATACCGATAACTGTACATTGGAAAAGAAGTAGAAACGAAATTTCTTTTGTTATTGCCTTTTC----ATACTTCTTTTCTTTTCTATATTTCTCTATCCTCCCCTTTCTCAATAAGAGTTTCAACTTTAATCTTAAACGGACTATAATAAAAACGAAGCACGGGTACTTATGGCTAATGTCCATATTTACCGCTTCAGCACGTCATAATAGAGCGAGAGGGTAACGTTGCCGATCCTTGTGAAGAAATGTTCTCAGGAAACGAGGAAAAAGCCTTTTTGTGACTTGTGATTAGAAGAGATTAGCTGACTCTGATGAGAGCTAGGCAACCACTTCGAATAAAGGAAACGAATTGGTCATTTGAGAGCACATTCTTTTTATGTACCCCCTCCCCCCTTTTTTTTCCAAAGAAAAATTCCTCCCACTCCCACAGACGCTGACGATTTCTTTCAATAAGCAAATCTGCAAATGAAGTGGAAAATAGGTGATATCACCTACAATAATGACAAAAAAATGTATTCTCTGATTGAGCATTTACTGTAGGAAAGATCTGTTTCTTATTATGAAATAATGAGTAAACTAATTGGAAAACGTGTGTCTTGTTAAAGGGGCGGGGGATATTTTTTTTTGGTCGTCACCGGAGATAGTTTTAATAAATTTTCTTCGCTTACAATTACCTCGAAGTTCTCTTTATTAAAAGTCGAGAATTGTTTTTATAACTTCAATTTCCGAAAAGAATTTTGCAATTTTCAGGAGGATAATTTTTTTTCGTGTGTCATATTAGGATTTGCACTGAGAGAAAATTGTAATAAAATAAATACTAAATTACTATAAAAGCAAGAAAGTATTGTTTCT
Nperlakyi_SChimneys_N1079 AGATTAAAGAGAAAATCATCAAAGGAATAAAGAAATATTATCAGAAAGCCAAAGGACTGTAAAACAAAATATCTCATCCTGTTTTGAATCCTTTTAAAAATTCTCTCTTTTCCTGCCCTTCTTTTTCTGGGGAGCGAGGGGGGAGGGGAGAAGAAGAAGAAAACGATCATCTTATTTCACAATTGCACTTCTTCTCCAAAACAAAAAAAAATAATAATATTTTAATAAAACAAAACTAAACAAAAAAAGAAGAAGCATAAAGTAAATGTATTGTTTATAAAGCATAAGCAAGCACTTACAACCTGGAAGACAAGCACCAATTACCTGGAAAACAAAATAAAGCGCAGAGTCATTTGAGCAGCAGACGTAAACCGGGCGCAGATCTACAGTGAAAGCAAATATCATAGAGGTATTTGTCGGGATTCTTCCGTTCTTTCGCATATGCACCTCTTCGTTAATGGTTCCATAAAATATTTAAGAAATTCAAATGATTCAGTTTTTGTGGAGGGTAATTTCGCAATACCGATAACTGTACATTGGAAAAGAAGTAGAAACGAAATTTCTTTTGTTATTACC-TTTTTTTAATACTTCTTTTCTTTTCTATATTTCTGTATCCTCCCCTTTCTCAATAAGAGTTTCAACTTTAATCTTAAACGGACTATAATAAAAACGAAGCACGGGTACTTATGGCTAATGTCCATATTTACCGCTTCAGCACGTCATAATAGAGCGAGATGGTAACGTTGCCGATCCTTGTGAAGAAATGTTCTCAGGAAACGAGGAAAAAGCCTTTTTGTGACTTGTGATTAGAAGAGATTAGCTGACTCTGATGAGCGCTAGGCAACCACTCCGAATAAAGAAAACGAATTGGTCATTTGAGAGCACATTCTTTTTATGTACCCCCCCCCCTTTTTTTTTTCCAAAGAAAAATCTCTCCCACTCCCACAGACGCTGACGATTTTTTTCAATAAGCAAATCTGCAAATGAAGTGGAAAATAGGTGATATCATCTACAATAATGAC-AAAAAATGTATTCTCCGATTGAGCATTTGCTGTAGGAAAGATCTGTTTCTTATTATGAAATAATGAGTAAACTAATTGGAAAACGTGTGTCTTGTTAAAGGGGCGGGGGATAA-TTTTTTTTGTCATCACCGGCGATAGTTTTAATAAATTTTCTTCGCTCACCATTACCTCGAAGTTCTCTTTATTAAAAGCCGAGAATTGTTTTTATAAC------TTCCGTAAAGAATTTTACAATTTTCAGGAAGATAATTTTTTTTCG------------------------------------------------------------------------------------
Nperlakyi_SChimneys_N1080 AGATTAAAGAGAAAATAATCAAAGGAATAAAGAAATATTATCAGAAAGCCAAAGGACTGTAAAACAAAATATCTCATCCTGTTTTGAATCCTTTTAAAAATTCTCTCTTTTCCTGCCCTTCTTTTTCTGGGGAGCGAGGGGGGAGGGGAGAAGAAGAAGAAAACGATCATCTTATTTCACAATTGCACTTCTTCTCCAAAACAAAAAAAAATAATAATATTTTAATAAAACAAAACTAAACAAAAAAAGAAGAAGCATAAAGTAAATGTATTGTTTATAAAGCATAAGCAAGCACTTACAACCTGGAAGACAAGCACCAATTACCTGGAAAACAAAATAAAGCGCAGAGTCATTTGAGCAGCAGACGTAAACCGGGCGCAGATCTACAGTGAAAGCAAATATCATAGAGGTATTTGTCGGGATTCTTCCGTTCTTTCGCATATGCACCTCTTCGTTAATGGTTCCATAAAATATTTAAGAAATTCAAATGATTCAGTTTTTGTGGAGGGTAATTTCGCAATACCGATAACTGTACATTGGAAAAGAAGTAGAAACGAAATTTCTTTTGTTATTACC-TTTTTTTAATACTTCTTTTCTTTTCTATATTTCTGTATCCTCCCCTTTCTCAATAAGAGTTTCAACTTTAATCTTAAACGGACTATAATAAAAACGAAGCACGGGTACTTATGGCTAATGTCCATATTTACCGCTTCAGCACGTCATAATAGAGCGAGATGGTAACGTTGCCGATCCTTGTGAAGAAATGTTCTCAGGAAACGAGGAAAAAGCCTTTTTGTGACTTGTGATTAGAAGAGATTAGCTGACTCTGATGAGCGCTAGGCAACCACTCCGAATAAAGAAAACGAATTGGTCATTTGAGAGCACATTCTTTTTATGTACCCCCCCCCCTTTTTTTTTTCCAAAGAAAAATCTCTCCCACTCCCACAGACGCTGACGATTTTTTTCAATAAGCAAATCTGCAAATGAAGTGGAAAATAGGTGATATCATCTACAATAATGAC-AAAAAATGTATTCTCCGATTGAGCATTTGCTGTAGGAAAGATCTGTTTCTTATTATGAAATAATGAGTAAACTAATTGGAAAACGTGTGTCTTGTTAAAGGGGCGGGGGATAA-TTTTTTTTGTCATCACCGGCGATAGTTTTAATAAATTTTCTTCGCTCACCATTACCTCGAAGTTCTCTTTATTAAAAGCCGAGAATTGTTTTTATAAC------TTCCGTAAAGAATTTTACAATTTTCAGGAAGATAATTTTTTTTCGTGTGTCATATTAGGATTTGCACTGAGAGAAAATTGTAATAAAATAAATACTAAATTACTATAAAAGCAAGAAAGTATTGTTTCT
Nreclusus_Clingmans_N252 AGATTAAAGAGAAAATCATCAAAGGAATAAAGTAATATTATCAGAAAGCCAAAGGACTGTAAAACAAAATATCTCATCCTGTTTTGAATCCTTTTAAAAATTCTCTCTTTTCCTGCCCTTCTTTTTCTGGGGAGCGAGGGGGGGAGGGAGAAGAAGAAGAAAACGATCATCTTATTTCACAATTGCACTTCTTCTCCAAAA-CAAAAAAAATAATAATATTTTAATAAAACAAAACTAAACAAAAAAAGAAGAAGCATAAAGTAAATGTATTGTTTATAAAGCATAAGCAAGCACTTACAACCTGGAAGACAAGCACCAATTACCTGGAAAACAAAATAAAGCGCAGAGTCATTTGAGCAGCAGACGTAAACCGGGCGCAGATCTACAGTGAAAGCAAATATCATAGAGGTATTTGTCGGGATTCTTCCGTTCTTTCGCATATGCACCTCTTCGTTAATGGTTCCATAAAATATTTAAGAAATTCAAATGATTCAGTTTTTGTGGAGGGTAATTTCGCAATACCGATAACTGTACATTGGAAAAGAAGTAGAAACGAAATTTCTTTTGTTATTACCTTTTTTTTAATACTTCTTTTCTTTTCTATATTTCTGTATCCTCCCCTTTCTCAATAAGAGTTTCAACTTTAATCTTAAACGGACTATAATAAAAACGAAGCACGGGTACTTATGGCTAATGTCCATATTTACCGCTTCAGCACGTCATAATAGAGCGAGATGGTAACGTTGCCGATCCTTGTGAAGAAATGTTCTCAGGAAACGAGGAAAAAGCCTTTTTGTGACTTGTGATTAGAAGAGATTAGCTGACTCTGATGAGCGCTAGGCAACCACTCCGAATAAAGAAAACGAATTGGTCATTTGAGAGCACATTCTTTTTATGTAC-CCCCCTCCCCTTTTTTTTTCAAAGAAAAATCTCTCCCACTCCCACAGACGCTGACGATTTCTTTCAATAAGCAAATCTGCAAATGAAGTGGAAAATAGGTGATATCACCTACAATAATGACAAAAAAATGTATTCTCCGATTGAGCATTTGCTGTAGGAAAGATCTGTTTCTTATTATGAAATAATGAGTAAACTAATTGGAAAACGTGTGTCTTGTTAAAGGGGCGGGAGATAATTTTTTTTTGTCGTCACCGGCGATAGTTTTAATAAATTTTCTTCGCTCACCATTACCTCGAAGTTCTCTTTATTAAAAGTCGAGAATTGTTTTTATAACTTCAATTTCCGTAAAGAATTTTACATTTTTCAGGAGGATAATTT-------------------------------------------------------------------------------------------
Nreclusus_Newfound_N259 -------------------------------------------GAAAGCCAAAGGACTGTAAAACAAAATATCTCATCCTGTTCTGAATCCTTTTAAAAATTCTCTCTTTTCCTGCCCTTCTTTTTCTGGGGAGCGAGGGGGGGGGGGAGAAGAAGAAGAAAACGATCATCTTATTTCACAATTGCACTTCTTCTCCAAAA-CAAAAAAAATAATAATATTTTAATAAAACAAAACTAAACAAAAAAAGAAGAAGCATAAAGTAAATGTATTGTTTATAAAGCATAAGCAAGCACTTACAACCTGGAAGACAAGCACCAATTACCTGGAAAACAAAATAAAGCGCAGAGTCATTTGAGCAGCAGACGTAAACCGGGCGCAGATCTACAGTGAAAGCAAATATCATAGAGGTATTTGTCGGGATTCTTCCGTTCTTTCGCATATGCACCTCTTCGTTAATGGTTCCATAAAATATTTAAGAAATTCAAATGATTCAGTTTTTGTGGAGGGTAATTTCGCAATACCGATAACTGTACATTGGAAAAGAAGTAGAAACGAAATTTCTTTTGTTATTACCTTTTTTTTAATACTTCTTTTCTTTTCTATATTTCTGTATCCTCCCCTTTCTCAATAAGAGTTTCAACTTTAATCTTAAACGGACTATAATAAAAACGAAGCACGGGTACTTATGGCTAATGTCCATATTTACCGCTTCAGCACGTCATAATAGAGCGAGATGGTAACGTTGCCGATCCTTGTGAAGAAATGTTCTCAGGAAACGAGGAAAAAGCCTTTTTGTGACTTGTGATTAGAAGAGATTAGCTGACTCTGATGAGCGCTAGGCAACCACTCCGAATAAAGAAAACGAATTGGTCATTTGAGAGCACATTCTTTTTATGTAC-CCCCCTCCCCTTTTTTTTTCAAAGAAAAATCTCTCCCACTCCCACAGACGCTGACGATTTCTTTCAATAAGCAAATCTGCAAATGAAGTGGAAAATAGGTGATATCACCTACAATAATGACAAAAAAAGGTATTCTCCGATTGAGCATTTGCTGTAGGGAAGATCTGTTTCTTATTATGAAATAATGAGTAAACTAATTGGAAAACGTGTGTCTTGTTAAAGAGGCGGGGGATAATTTTTTTTTGTCGTCACCGGCGATAGTTTTAATAAATTTTTTTCGCTCACCATTACCTCGAAGTTCTCTTTATTAAAAGTCGAGAATTGTTTTTATAACTTCAATTTCCGTAAAGAATTTTACATTTTTCAGGAGGATTATTTTTTTTCGTGTGTCATATTAGGATTTGCACTGAGAGAAAATTGTAATAAAATAAATACTAAATTACTATAAAAGCGAGAAAGTATTGTTTCT
Nreclusus_Noland_N1051 AGATTAAAGAGAAAATCATCAAAGGAATAAAGTAATATTATCAGAAAGCCAAAGGACTGTAAAACAAAATATCTCATCCTGTTTTGAATCCTTTTAAAAATTCTCTCTTTTCCTGCCCTTCTTTTTCTGGGGAGCGAGGGGGGGG-GGAGAAGAAGAAGAAAACGATCATCTTATTTCACAATTGCACTTCTTCTCCAAAA-CAAAAAAAATAATAATATTTTAATAAAACAAAACTAAACAAAAAAAGAAGAAGCATAAAGTAAATGTATTGTTTATAAAGCATAAGCAAGCACTTACAACCTGGAAGACAAGCACCAATTACCTGGAAAACAAAATAAAGCGCAGAGTCATTTGAGCAGCAGACGTAAACCGGGCGCAGATCTACAGTGAAAGCAAATATCATAGAGGTATTTGTCGGGATTCTTCCGTTCTTTCGCATATGCACCTCTTCGTTAATGGTTCCATAAAATATTTAAGAAATTCAAATGATTCAGTTTTTGTGGAGGGTAATTTCGCAATACCGATAACTGTACATTGGAAAAGAAGTAGAAACGAAATTTCTTTTGTTATTACCTTTTTTTTAATACTTCTTTTCTTTTCTATATTTCTGTATCCTCCCCTTTCTCAATAAGAGTTTCAACTTTAATCTTAAACGGACTATAATAAAAACGAAGCACGGGTACTTATGGCTAATGTCCATATTTACCGCTTCAGCACGTCATAATAGAGCGAGATGGTAACGTTGCCGATCCTTGTGAAGAAATGTTCTCAGGAAACGAGGAAAAAGCCTTTTTGTGACTTGTGATTAGAAGAGATTAGCTGACTCTGATGAGCGCTAGGCAACCACTCCGAATAAAGAAAACGAATTGGTCATTTGAGAGCACATTCTTTTTATGTAC-CCCCCCCCCTTTTTTTTTTCAAAGAAAAATCTCTCCCACTCCCACAGACGCTGACGATTTCTTTCAATAAGCAAATCTGCAAATGAAGTGGAAAATAGGTGATATCACCTACAATAATGACAAAAAAATGTATTCTCCGATTGAGCATTTGCTGTAGGAAAGATCTGTTTCTTATTATGAAATAATGAGTAAACTAATTGGAAAACGTGTGTCTTGTTAAAGGGGCGGGAGATAATTTTTTTTTGTCGTCACCGGCGATAGTTTTAATAAATTTTCTTCGCTCACCATTACCTCGAAGTTCTCTTTATTAAAAGTCGAGAATTGTTTTTATAACTTCAATTTCCGTAAAGAATTTTACATTTTTCAGGAGGATAATTTTTTTTCGTGTGTCATATTAGGATTTGCACTGAGAGAAAATTGTAATAAAATAAATACTAAATTACTATAAAAGCAAGAAAGTATTGTTTCT
Nreclusus_Smokemont_N1020 AGATTAAAGAGAAAATCATCAAAGGAATAAAGTAATATTATCAGAAAGCCAAAGGACTGTAAAACAAAATAGCTCATCCTGTTTTGAATCCTTTTAAAAATTCTCTCTTTTCCTGCCCTTCTTTTTCTGGGGAGCGAGGGGGGGG--GAGAAGAAGAAGAAAACGATCATCTTATTTCACAATTGCACTTCTTCTCCAAAA-CAAAAAAAATAATAATATTTTAATAAAACAAAACTAAACAAAAAAAGAAGAAGCATAAAGTAAATGTATTGTTTATAAAGCATAAGCAAGCACTTACAACCTGGAAGACAAGCACCAATTACCTGGAAAACAAAATAAAGCGCAGAGTCATTTGAGCAGCAGACGTAAACCGGGCGCAGATCTACAGTGAAAGCAAATATCATAGAGGTATTTGTCGGGATTCTTCCGTTCTTTCGCATATGCACCTCTTCGTTAATGGTTCCATAAAATATTTAAGAAATTCAAATGATTCAGTTTTTGTGGAGGGTAATTTCGCAATACCGATAACTGTACATTGGAAAAGAAGTAGAAACGAAATTTCTTTTGTTATTACCTTTTTTTTAATACTTCTTTTCTTTTCTATATTTCTGTATCCTCCCCTTTCTCAATAAGAGTTTCAACTTTAATCTTAAACGGACTATAATAAAAACGAAGCACGGGTACTTATGGCTAATGTCCATATTTACCGCTTCAGCACGTCATAATAGAGCGAGATGGTAACGTTGCCGATCCTTGTGAAGAAATGTTCTCAGGAAACGAGGAAAAAGCCTTTTTGTGACTTGTGATTAGAAGAGATTAGCTGACTCTGATGAGCGCTAGGCAACCACTCCGAATAAAGAAAACGAATTGGTCATTTGAGAGCACATTCTTTTTATGTA--CCCCCCTCCCCTTTTTTTTCAAAGAAAAATCTCTCCCACTCCCACAGACGCTGACGATTTCTTTCAATAAGCAAATCTGCAAATGAAGTGGAAAATAGGTGATATCACCTACAATAATGAC-AAAAAAGGTATTCTCCGATTGAGCATTTGCTGTAGGGAAGATCTGTTTCTTATTATGAAATAATGAGTAAACTAATTGGAAAACGTGTGTCTTGTTAAAGAGGCGGAGGATAATTTTTTTTTGTCGTCACCGGCGATAGTTTTAATAAATTTTCTTCGCTCACCATTACCTCGAAGTTCTCTTTATTAAAAGTCGAGAATTGTTTTTATAACTTCAATTTCCGTAAAGAATTTTACATTTTTCAGGAGGATAATTTTTTTTCGTGTGTCATATTAGGATTTGCACTGAGAGAAAATTGTAATAAAATAAATACTAAATTACTATAAAAGCGAGAAAGTATTGTTTCT
Nroanensis_IngramBranch_N926 AGATTAAAGAGAAAATCATCAAAGGAATAAAGTAGTATTATCAGAAAGCCAAAGGACTGTAAAATAAAATATCTCATCCTGTTTTGAATCCTTTTAAAAATTCTCTCTTTTCCTGCCCTTCTTTTTCTGGGAAGCGAGGGGGGGGGGAGAGAGAAGAAGAAAACGATCATCTTATTTCACAATTGCACTTCTTCTCCAAAACAAAAAATAATAATAATATTTTAATAAAACAAAACTAAAC---AAAAAAAGAAGCATAAAGTAAATGTATTGTTTATAAAGCATAAGCAAGCACTTACAACCTGGAAGACAAGCACCAATTACCTGGAAAACAAAATAAAGCGCAGAGTCATTTGAGCAGCAGACGTAAACCGGGCGCAGATCTACAGTGAAAGCAAATATCATAGAGGTATTTGTCGGGATTCTTCCGTTCTTTCGCATATGCACCTCTTCGTTAATGGTTCCATAAAATATTTAAGAAATTCAAATGATTCAGTTTTTGTGGAGGGTAATTTCGCAATACCGATAACTGTACATTGGAAAAGAAGTAGAAACGAAATTTCTTTTGTTATTACCTTTTTTTTAATACTTCTTTTCTTTTCTATATTTCTGTATCCTCCCCTTTCTCAATAAGAGTTTCAACTTTAATCTTAAACGGACTATAATAAAAACGAAGCACGGGTACTTATGGCTAATGTCCATATTTACCGCTTCAGCACGTCATAATAGAGCGAGATGGTAACGTTGCCGATCTTTGTGAAGAAATGTTCTCAGGAAACGAGGAAAAAGCCTTTTTGTGACTTGTGATTAGAAGAGATTAGCTGACTCTGATGAGCGCTAGGCAACCACTCCGAATAAAGAAAACGAATTGGTCATTTGAGAGCACATTCTTTTTATGTACCCCCCCCCCCCTTTTTTTTTCAAAGAAAAATCTCTCCCACTCCCACAGACTCTGACGATTTCTTTCAATAAGCAAATCTGCAAATGAAGTGGAAAATAGGTGATATCACCTACAATAATGACAAAAAAATGTATTCTCCGATTGAGCATTTGCTGTAGGAAAGATCTGTTTCTTATTATGAAATAATGAGTAAACTAATTGGAAAACGTGTGTCTTGTTAAAGGGGCGGGGATAAAAATTTTTTTGTCGTCACCGGCGATAGTTTTAATACATTTTCTTCGCTCACAATTACCTCAAAGTTCTCTTTATTAAAAGTCGAGAATTGTTTTTATAACTTCAATTTCCGTAAAAAATCTCACATTTTTCAGGAGGATAATTTTTTTTCGTGTGTCATATTAGGATTTGCACTGAGAGAAAATTGTAATAAAATAAATACTAAATTACTATAAAAGCAA---AGTATTGTTTCT
Nroanensis_N_CarversGap_N928 -------------AATCATCAAAGGAATAAAGTAGTATTATCAGAAAGCCAAAGGACTGTAAAATAAAATATCTCATCCTGTTTTGAATCCTTTTAAAAATTCTCTCTTTTCCTGCCCTTCTTTTTCTGGGGAGCGAGGGGGGAGAGAAGAAGAAGAAGAAAACGATCATCTTATTTCACAATTGCACTTCTTCTCCAAAACAAAAAATAATAATAATATTTTAATAAAACAAAACTAAAC--AAAAAAAAGAAGCATAAAGTAAATGTATTGTTTATAAAGCATAAGCAAGCACTTACAACCTGGAAGACAAGCACCAATTACCTGGAAAACAAAATAAAGCGCAGAGTCATTTGAGCAGCAGACGTAAACCGGGCGCAGATCTACAGTGAAAGCAAATATCATAGAGGTATTTGTCGGGATTCTTCCGTTCTTTCGCATATGCACCTCTTCGTTAATGGTTCCATAAAATATTTAAGAAATTCAAATGATTCAGTTTTTGTGGAGGGTAATTTCGCAATACCGATAACTGTACATTGGAAAAGAAGTAGAAACGAAATTTCTTTTGTTATTACC-TTTTTTTATTACTTCTTTTCTTTTCTATATTTCTGTATCCTCCCCTTTCTCAATAAGAGTTTCAACTTTAATCTTAAACGGACTATAATAAAAACGAAGCACGGGTACTTATGGCTAATGTCCATATTTACCGCTTCAGCACGTCATAATAGAGCGAGATGGTAACGTTGCCGATCTTTGTGAAGAAATGTTCTCAGGAAACGAGGAAAAAGCCTTTTTGTGACTTGTGATTAGAAGAGATTAGCTGACTCTGATGAGCGCTAGGCAACCACTCCGAATAAAGAAAACGAATTGGTCATTTGAGAGCACATTCTTTTTATGTA---CCCCCCCCCATTTTTTTTCAAAGAAAAATCTCTCCCACTCCCACAGACTCTGACGATTTCTTTCAATAAGCAAATCTGCAAATGAAGTGGAAAATAGGTGATATCACCTACAATAATGACAAAAAAATGTATTCTCCGATTGAGCATTTGCTGTAGGAAAGATCTGTTTCTTATTATGAAATAATGAGTAAACTAATTGGAAAACGTGTGTCTTGTTAAAGGGGCGGGGGATAAATTTTTTTTGTCGTCACCGGCGATAGTTTTAATACATTTTCTTCGCTCACAATTACCTCAAAGTTCTCTTTATTAAAAGTCGAGAATTGTTTTTATAACTTCAATTTCCGTAAAGAATCTCACATTTTTCAGGAGGATAATTTTTTTTCGTGTGTCATATTAGGATTTGCACTGAGAGAAAATTGTAATAAAATAAATACTAAATTACTATAAAAGCAAGAAAGTATTGTTTCT
Nroanensis_RoanHighBluff_N762 AGATTAAAGAGAAAATCATCAAAGGAATAAAGTAGTAGTATCAGAAAGCCAAAGGACTGTAAAACAAAATATCTCATCCTGTTTTGAATCCTTTTAAAAATTCTCTCTTTTCCTGCCCTTCTTTTTCTGGGGAGCGAGGGGGGGGGAGAGAAGAAGAAGAAAACGATCATCTTATTTCACAATTGCACTTCTTCTCCAAAACAAAAAATAATAATAATATTTTAATAAAACAAAACTAAACAAAAAAAGAAGAAGCATAAAGTAAATGTATTGTTTATAAAGCATAAGCAAGCACTTACAACCTGGAAGACAAGCACCAATTACCTGGAAAACAAAATAAAGCGCAGAGTCATTTGAGCAGCAGACGTAAACCGGGCGCAGATCTACAGTGAAAGCAAATATCATAGAGGTATTTGTCGGGATTCTTCCGTTCTTTCGCATATGCACCTCTTCGTTAATGGTTCCATAAAATATTTAAGAAATTCAAATGATTCAGTTTTTGTGGAGGGTAATTTCGCAATACCGATAACTGTACATTGGAAAAGAAGTAGAAACGAAATTTCTTTTGTTATTACCTTTTTTTTAATACTTCTTTTCTTTTCTATATTTCTGTATCCTCCCCTTTCTCAATAAGAGTTTCAACTTTAATCTTAAACGGACTATAATAAAAACGAAGCACGGGTACTTATGGCTAATGTCCATATTTACCGCTTCAGCACGTCATAATAGAGCGAGATGGTAACGTTGCCGATCTTTGTGAAGAAATGTTCTCAGGAAACGAGGAAAAAGCCTTTTTGTGACTTGTGATTAGAAGAGATTAGCTGACTCTGATGAGCGCTAGGCAACCACTCCGAATAAAGAAAACGAATTGGTCATTTGAGAGCACATTCTTTTTATGTAC-CCCCCCCCCCTTTTTTTTTCAAAGAAAAATCTCTCCCACTCCCACAGACTCTGACGATTTCTTTCAATAAGCAAATCTGCAAATGAAGTGGAAAATAGGTGATATCACCTACAATAATGACAAAAAAATGTATTCTCCGATTGAGCATTTGCTGTAGGAAAGATCTGTTTCTTATTATGAAATAATGAGTAAACTAATTGGAAAACGTGTGTCTTGTTAAAGGGGCGGGGGATAATTTTTTTTTGTCGTCACCGGCGATAGTTTTAATACATTTTCTTCGCTCACAATTACCTCAAAGTTCTCTTTATTAAAAGTCGAGAATTGTTTTTATAA----------------------------------------------------------------------------------------------------------------------------------------
Nsheari_BaldRiver_N1168 ------------------------------------------------------------------------------------------------------------------------------------------------------------------------------TTTCACAATTGCACTTCTTCTCCAAAACAAAAAATAATAATAATATTTTAATAAAACAAAACTAAACAAAAAAAGAAGAAGCATAAAGTAAATGTATTGTTTATAAAGCATAAGCAAGCACTTACAACCTGGAAGACAAGCACCAATTACCTGGAAAACAAAATAAAGCGCAGAGTCATTTGAGCAGCAGACGTAAACCGGGCGCAGATCTACAGTGAGAGCAAATATCATAGAGGTATTTGTCGGGATTCTTCCGTTCTTTCGCATATGCACCTCTTCGTTAATGGTTCCATAAAATATTTAAGAAATTCAAATGATTCAGTTTTTGTGGAGGGTAATTTCGCAATACCGATAACTGTACATTGGAAAAGAAGTAGAAACGAAATTTCTTTTGTTATTACCTTTTTTTTAATACTTCTTTTCTTTTCTATATTTCTGTATCCTCCCCTTTCTCAATAAGAGTTTCAACTTTAATCTTAAACGGACTATAATAAAAACGAAGCACGGGTACTTATGGCTAATGTCCATATTTACCGCTTCAGCACGTCATAATAGAGCGAGATGGTAACGTTGCCGATTCTTGTGAAGAAATGTTCTCAGGAAACGAGGAAAAAGCCTTTTTGTGACTTGTGATTAGAAGAGATTAGCTGACTCTGATGAGCGCTAGGCAACCACTCCGAATAAAGAAAACGAATTGGTCATTTGAGAGCACATTCTTTTTATGTA------CCCCCCCTTTTTTTTCAAAGAAAAATCTCTCCCACTCCCACAGACGCTGACGACTTCTTTCAATAAGCAAATCTGCAAATGAAGTGGAAAATAGGTGATATCACCTACAATAATGACAAAAAAATGTATTCTCCGATTGAGCATTTGCTGTAGGAAAGATCTGTTTCTTATTATGAAATAATGAGTAAACTAATTGGAAAACGTGTGTCTTGTTAAAGGGGCAGGGGATAATTTTTTTTTGTCGTCACTGGCGATAGTTTTAATAAATTTTCTTCGCTCACCATTACCTCGAAGTTCTCTTTATTAAAAGTCGAGAATTGTTTTTATAACTTCAATTTCCGTAAAGAATTTTACATTTTTCAGGAGGATAATTTTTTTTCGTGTGTCATATTAGGATTTGCGCTGAGAGAAAATTGTAATAAAATAAAAACTAAATTACTATAAAAGCAAGAAAGTATTGTTTC-
Nsheari_Cohutta_N826 AGATTAAAGAGAAAATCATCAAAGGAATAAAGTAATATTATCAGAAAGCCAAAGGACTGTAAAACAAAATATCTCATCCTGTTTTGAATCCTTTTAAAAATTCTCTTTTTTCCTGCCCTTCTTTTTCTGGGGAGCGAGGGGGAAGGGGAGAAGAAGAAGAAAACGATCATCTTATTTCACAATTGCACTTCTTCTCCAAAACAAAAAATAATAATAATATTTTAATAAAACAAAACTAAACAAAAAAAGAAGAAGCATAAAGTAAATGTATTGTTTATAAAGCATAAGCAAGCACTTACAACCTGGAAGACAAGCACCAATTACCTGGAAAACAAAATAAAGCGCAGAGTCATTTGAGCAGCAGACGTAAACCGGGCGCAGATCTACAGTGAAAGCAAATATCATAGAGGTATTTGTCGGGATTCTTCCGTTCTTTCGCATATGCACCTCTTCGTTAATGGTTCCATAAAATATTTAAGAAATTCAAATGATTCAGTTTTTGTGGAGGGTAATTTCGCAATACCGATAACTGTACATTGGAAAAGAAGTAGAAACGAAATTTCTTTTGTTATTACCTTTTTTTTAATACTTCTTTTCTTTTCTATATTTCTGTATCCTCCCCTTTCTCAATAAGAGTTTCAACTTTAATCTTAAACGGACTATAATAAAAACGAAGCACGGGTACTTATGGCTAATGTCCATATTTACCGCTTCAGCACGTCATAATAGAGCGAGATGGTAACGTTGCCGATCCTTGTGAAGAAATGTTCTCAGGAAACGAGGAAAAAGCCTTTTTGTGACTTGTGATTAGAAGAGATTAGCTGACTCTGATGAGCGCTAGGCAACCACTCCGAATAAAGAAAACGAATTGGTCATTTGAGAGCACATTCTTTTTATGTAC-CCCCCCCCTCCTTTTTTTTCAAAGAAAAATCTCTCCCACTCCCACAGACGCTGACGATTTCTTTCAATAAGCAAATCTGCAAATGAAGTGGAAAATAGGTGATATCACCTACAATAATGAC-AAAAAATGTATTCTCCGATTGAGCATTTGCTGTAGGAAAGATCTGTTTCTTATTATGAAATAATGAGTAAACTAATTGGAAAACGTGTGTCTTGTTAAAGGGGCAGGGGAT--ATTTTTTTTGTCGTCACTGGCGATAGTTTTAATAAATTTTCTTCGCTCACCATTACCTCAAAGTTCTCTTTATTAAAAATCGAGAATTGTTTTTATAACTTCAATTTCCGTAAAGAATTTTACATTTTTAAGGAGGATAATTTTTTTTCGTGTGTCATATTAGGATTTGCGCTGAGAGAAAATTGTAATAAAAT----------------------------------------
Nsheari_JoyceKilmer_N092 ----------------------------------------------------------------------------------------------------TTCTCTTTTTTCCTGCCCTTCTTTTTCTGGGGAGCGAGGGGGAAGGGGAAAAGAAGAAGAAAACGATCATCTTATTTCACAATTGCACTTCTTCTCCAAAACAAAAAATAATAATAATATTTTAATAAAACAAAACTAAACAAAAAAAGAAGAAGCATAAAGTAAATGTATTGTTTATAAAGCATAAGCAAGCACTTACAACCTGGAAGACAAGCACCAATTACCTGGAAAACAAAATAAAGCGCAGAGTCATTTGAGCAGCAGACGTAAACCGGGCGCAGATCTACAGTGAAAGCAAATATCATAGAGGTATTTGTCGGGATTCTTCCGTTCTTTCGCATATGCACCTCTTCGTTAATGGTTCCATAAAATATTTAAGAAATTCAAATGATTCAGTTTTTGTGGAGGGTAATTTCGCAATACCGATAACTGTACATTGGAAAAGAAGTAGAAACGAAATTTCTTTTGTTATTACCTTTTTTTTAATACTTCTTTTCTTTTCTATATTTCTGTATCCTCCCCTTTCTCAATAAGAGTTTCAACTTTAATCTTAAACGGACTATAATAAAAACGAAGCACGGGTACTTATGGCTAATGTCCATATTTACCGCTTCAGCACGTCATAATAGAGCGAGATGGTAACGTTGCCGATCCTTGTGAAGAAATGTTCTCAGGAAACGAGGAAAAAGCCTTTTTGTGACTTGTGATTAGAAGAGATTAGCTGACTCTGATGAGCGCTAGGCAACCACTCCGAATAAAGAAAACGAATTGGTCATTTGAGAGCACATTCTTTTTATGTAC-CCCCCCCCTCCTTTTTTTTCAAAGAAAAATCTCTCCCACTCCCACAGACGCTGACGATTTCTTTCAATAAGCAAATCTGCAAATGAAGTGGAAAATAGGTGATATCACCTACAATAATGACAAAAAAATGTATTCTCCGATTGAGCATTTGCTGTAGGAAAGA--TGTTTCTTATTATGAAATAATGAGTAAACTAATTGGAAAACGTGTGTCTTGTTAAAGAGGCAGGGGATAATTTTTTTTTGTCGTCACTGGCGATAGTTTTAATAAATTTTCTTCGCTCACCATTACCTCGAAGTTCTCTTTATTAAAAGTCGAGAATTGTTTTT--------------------------------------------------------------------------------------------------------------------------------------------
Nsilvanus_Elijay_N395 ---TTAAAGAGAAAATCATCAAAGGAATAAAGTAGTATTATCAGAAAGCCAAAGGACTGTAAAACAAAATATCTCATCCTGTTTTGAATCCTTTTAAAAATTCTCTCTTTTCCTGCCCTTCTTTTTCTGGGGAGCGA-----GGGGGGGGGAGAAGAAGAAAACGATCATCTTATTTCACAATTGCACTTCTTCTCCAAAACAAAAAAAAATAATAATATTTTAATAAAACAAAACTAAGCAAAAAAAAAAGAAGCATAAAGTAAATGTATTGTTTATAAAGCATAAGCAAGCACTTACAACCTGGAAGACAAGCACCAATTACCTGGAAAACAAAATAAAGCGCGGAGTCATTTGAGCAGCAGACGTAAACCGGGCGCAGATCTACAGTGAAAGCAAATATCATAGAGGTATTTGTCGGGATTCTTCCGTTCTTTCGCATATGCACCTCTTCGTTAATGGTTCCATAAAATATTTAAGAAATTCAAATGATTCAGTTTTTGTGGAGGGTAATTTCGCAATACCGATAACTGTACATTGGAAAAGAAGTAGAAACGAAATTTCTTTTGTTATTACCTTTTTTTTAATACTTCTTTTCTTTTCTATATTTCTGTATCCTCCCCTTTCTCAATAAGAGTTTCAACTTTAATCTTAAACGGACTATAATAAAAACGAAGCACGGGTACTTATGGCTAATGTCCATATTTACCGCTTCAGCACGTCATAATAGAGCGAGATGGTAACGTTGCCGATCTTTGTGAAGAAATGTTCTCAGGAAACGAGGAAAAAGCCTTTTTGTGACTTGTGATTAGAAGAGATTAGCTGACTCTGATGAACGCTAGGCAACCACTCCGAATAAAGAAAACGAATTGGTCATTTGAGAGCACATTCTTTTTATGTA------CCCCCCCTTTTTTTTCAAAGAAAAATCTCTCCCACTCCCACAGACTCTGACGATTTCTTTCAATAAGCAAATCTGCAAATGAAGTGGAAAATAGGTGATATCACCTACAATAATGACAAAAAAATGTATTCTCTGATTGAGCATTTGCTGTAGGAGAGATCTGTTTCTTATTATGAAATAATGAGTAAACTAATTGGAAAACGTGTGTCTTGTTAAAGGGGCGGAGGATAAATTTTTTTTGTCGTCACCGGCGATAGTTTTAATACATTTTCTTCGCTCACAATTATTTCAAAGTTCTCTTTATTAAAAGTCGAGAATTGTTTTTATAACTTCAATTTCCGTAAAGAATCTTACATTTTTCAGGAGGATAATTTTTTTTCGTGTGTCATATTAGGATTTGCACTGAGAGAAAATTGTAATAAAATAAATACTGAATTACTATAAAAGCAAGAAAGTATTGTTTCT
Nsilvanus_GermanyCove_N1017 AGATTAAAGAGAAAATCATCAAAGGAATAAAGTAGTATTATCAGAAAGCCAAAAGACTGTAAAACAAAATATCTCATCCTGTTTTGAATCCTTTTAAAAATTCTCTCTTTTCCTGCCCTTCTTTTTCTCGGGAGCGAGGGGGAGG-----GAGAAGAAGAAAACGATCATCTTATTTCACAATTGCACTTCTTCTCCAAAACAAAATAAAATAATAATATTTTAATAAAACAAAACTAAGCAAAAAAAGAAGAAGCATAAAGTAAATGTATTGTTTATAAAGCATAAGCAAGCACTTACAACCTGGAAGACAAGCACCAATTACCTGGAAAACAAAATAAAGCGCAGAGTCATTTGAGCAGCAGACGTAAACCGGGCGCAGATCTACAGTGAAAGCAAATATCATAGAGGTATTTGTCGGGATTCTTCCGTTCTTTCGCATATGCACCTCTTCGTTAATGGTTCCATAAAATATTTAAGAAATTCAAATGATTCAGTTTTTGTGGAGGGTAATTTCGCAATACCGATAACTGTACATTGGAAAAGAAGTAGAAACGAAATTTCTTTTGTTATTACCTTTTTTTTAATACTTCTTTTCTTTTCTATATTTCTGTATCCTCCCCTTTCTCAATAAGAGTTTCAACTTTAATCTTAAACGGACTATAATAAAAACGAAGCACGGGTACTTATGGCTAATGTCCATATTTACCGCTTCAGCACGTCATAATAGAGCGAGATGGTAACGTTGCCGATCTTTGTGAAGAAATGTTCTCAGGAAACGAGGAAAAAGCCTTTTTGTGACTTGTGATTAGAAGAGATTAGCTGACTCTGATGAACGCTAGGCAACCACTCCGAATAAAGAAAACGAATTGGTCATTTGAGAGCACATTCTTTTTATGTA---CCCCCCCCCTTTTTTTTTCAGAGAAAAATCTCTCCCACTCCCACAGACTCTGACGATTTCTTTCAATAAGCAAATCTGCAAATGAAGTGGAAAATAGGTGATATCACCTACAATAATGACAAAAAAATGTATTCCCTGATTGAGCATTTGCTGTAGGAAAGATCTGTTTCTTATTATGAAATAATGAGTAAACTAATTGGAAAACGTGTGTCTTGTTAAAGGGGCGGGGGATAAATTTTTTTTGTCGTCACCGGCGATAGTTTTAATACATTTTCTTCGCTCACAATTATCTCAAAGTTCTCTTTATTAAAAGTCGAGAATTGTTTTTATAACTTCAATTTCCGTAAAGAATCTTACATTTTTCAGGAGGATAATTTTTTTTCGTGTGTCATATTAGGATTTGCACTGAGAGAAAATTGTAATAAAATAAATACT---------------------------------
Nsilvanus_HeboMtn_N1029 ---------------TCATCAAAGGAATAAAGTAGTATTATCAGAAAGCCAAAGGACTGTAAAACAAAATGTCTCATCCTGTTTTGAATCCTTTTAAAAATTCTCTCTTTTCCTGCCCTTTTTTTTCTGGGGAGCGA----GGGGGGGGGGAGAAGAAGAAAACGATCATCTTATTTCACAATTGCACTTCTTCTCCAAAAC---AAAAAATAATAATATTTTAATAAAACAAAACTAAGCAAAAAAAGAAGAAGCATAAAGTAAATGTATTGTTTATAAAGCATAAGCAAGCACTTACAACCTGGAAGACAAGCACCAATTACCTGGAAAACAAAATAAAGCGCAGAGTCATTTGAGCAGCAGACGTAAACCGGGCGCAGATCTACAGTGAAAGCAAATATCATAGAGGTATTTGTCGGGATTCTTCCGTTCTTTCGCATATGCACCTCTTCGTTAATGGTTCCATAAAATATTTAAGAAATTCAAATGATTCAGTTTTTGTGGAGGGTAATTTCGCAATACCGATAACTGTACATTGGAAAAGAAGTAGAAACGAAATTTCTTTTGTTATTACCTTTTTTTTAATACTTCTTTTCTTTTCTATATTTCTGTATCCTCCCCTTTCTCAATAAGAGTTTCAACTTTAATCTTAAACGGACTATAATAAAAACGAAGCACGGGTACTTATGGCTAATGTCCATATTTACCGCTTCAGCACGTCATAATAGAGCGAGATGGTAACGTTGCCGATCTTTGTGAAGAAATGTTCTCAGGAAACGAGGAAAAAGCCTTTTTGTGACTTGTGATTAGAAGAGATTAGCTGACTCTGATGAACGCTAGGCAACCACTCCGAATAAAGAAAACGAATTGGTCATTTGAGAGCACATTCTTTTTATGTACACCCCCCCCCCTTTTTTTTTCAAAGAAAAATCTCTCCCACTCCCACAGACTCTGACGATTTCTTTCAATAAGCAAATCTGCAAATGAAGTGGAAAATAGGTGATATCACCTACAACAATGACAAAAAAATGTATTCTCAGATTGAGCATTTGCTGTAGGAGAGATCTGTTTCTTATTATGAAATAATGAGTAAACTAATTGGAAAACGTGTGTCTTGTTAAAGGGGCGGGGGATAAATTTTTTTTGTCGTCACCGGCGATAGTTTTAATACATTTTCTTCGCTCACAATTATTTCAAAGTTCTCTTTATTAAAAGTCGAGAATTGTTTTTATAACTTCAATTTCCGTAAAGAATCTTACATTTTTCAGGAGGATAATTTTTTTTCGTGTGTCATATTAGGATTTGCACTGAGAGAAAATTGTAATAAAATAAATACTAAA------------------------------
Nstupkai_Blowing_N356 ----------------------------------------------------------------------------------------------------------------------------------------------------------------------------------------------CTTCTCCAAAAAAAAAAATAATAATAATATTTTAATAAAACAAAACTAAACAAAAAAAGACGAAGCATAAAGTAAATGTATTGTTTATAAAGCATAAGCAAGCACTTACAACCTGGAAGACAAGCACCAATTACCTGGAAAACAAAATAAAGCGCAGAGTCATTTGAGCAGCAGACGTAAACCGGGCGCAGATCTACAGTGAAAGCAAATATCATAGAGGTATTTGTCGGGATTCTTCCGTTCTTTCGCATATGCACCTCTTCGTTAATGGTTCCATAAAATATTTAAGAAATTCAAATGATTCAGTTTTTGTGGAGGGTAATTTCGCAATACCGATAACTGTACATTGGAAAAGAAGTAGAAACGAAATTTCTTTTGTTATTACCTTTTTTTTAATACTTCTTTTCTTTTCTATATTTCTGTATCCTCCCCTTTCTCAATAAGAGTTTCAACTTTAATCTTAAACGGACTATAATAAAAACGAAGCACGGGTACTTATGGCTAATGTCCATATTTACCGCTTCAGCACGTCATAATAGAGCGAGATGGTAACGTTGCCGATCCTTGTGAAGAAATGTTCTCAGGAAACGAGGAAAAAGCCTTTTTGTGACTTGTGATTAGAAGAGATTAGCTGACTCTGATGAGCGCTAGGCAACCACTCCGAATAAAGAAAACGAATTGGTCATTTGAGAGCACATTCTTTTTATGTAC-CCCCCTCCCCTTTTTTTTTCAAAGAAAAATCTCTCCCACTCCCACAGACGCTGACGATTTCTTTCAATAAGCAAATCTGCAAATGAAGTGGAAAATAGGTGATATCACCTACAATAATGACAAAAAAATGTATTCTCCGATTGAGCATTTGCTGTAAGAAAGATCTGTTTCTTATTATGAAATAATGAGTAAACTAATTGGAAAACGTGTGTCTTGTTAAAGGGGCGGGAGATAATTTTTTTTTGTCGTCACCGGCGATAGTTTTAATAAATTTTCTTCGCTCACCATTACCTTGAAGTTCTCTTTATTAAAAGTCGAGAATTGTTTTTATAACTTCAATTTCCGTAAAGAATTTTACATTTTTCAGGAGGATAATTTTTTTTCGTGTGTCATATTAGGATTTGCACTGAGAGAAAATTGTAATAAAATAAATACTAAATTACTATAAAAGCAGGAAAGTATTGTTTCT
Nstupkai_LittleRiver_N293 AGATTAAAGAGAAAATCATCAAAGGAATAAAGTAATATTATCAGAAAGCCAAAGGACTGTAAAACAAAATATCTCATCCCGTTTTGAATCCTTTTAAAAATTCTCTCTTTTCCTGCCCTTCTTTTTCTGGGGAGCGAGGGGGGGGGAGAGAAGAAGAAGAAAACGATCATCTTATTTCACAATTGCACTTCTTCTCCAAAAAAAAAAAAAATAATAATATTTTAATAAAACAAAACTAAACAAAAAAAGACGAAGCATAAAGTAAATGTATTGTTTATAAAGCATAAGCAAGCACTTACAACCTGGAAGACAAGCACCAATTACCTGGAAAACAAAATAAAGCGCAGAGTCATTTGAGCAGCAGACGTAAACCGGGCGCAGATCTACAGTGAAAGCAAATATCATAGAGGTATTTGTCGGGATTCTTCCGTTCTTTCGCATATGCACCTCTTCGTTAATGGTTCCATAAAATATTTAAGAAATTCAAATGATTCAGTTTTTGTGGAGGGTAATTTCGCAATACCGATAACTGTACATTGGAAAAGAAGTAGAAACGAAATTTCTTTTGTTATTACCTTTTTTTTAATACTTCTTTTCTTTTCTATATTTCTGTATCCTCCCCTTTCTCAATAAGAGTTTCAACTTTAATCTTAAACGGACTATAATAAAAACGAAGCACGGGTACTTATGGCTAATGTCCATATTTACCGCTTCAGCACGTCATAATAGAGCGAGATGGTAACGTTGCCGATCCTTGTGAAGAAATGTTCTCAGGAAACGAGGAAAAAGCCTTTTTGTGACTTGTGATTAGAAGAGATTAGCTGACTCTGATGAGCGCTAGGCAACCACTCCGAATAAAGAAAACGAATTGGTCATTTGAGAGCACATTCTTTTTATGTAC-CCCCCTCCCCTTTTTTTTTCAAAGAAAAATCTCTCCCACGCCCACAGACGCTGACGATTTCTTTCAATAAGCAAATCTGCAAATGAAGTGGAAAATAGGTGATATCACCTACAATAATGACAAAAAAATGTATTCTCCGATTGAGCATTTGCTGTAAGAAAGATCTGTTTCTTATTATGAAATAATGAGTAAACTAATTGGAAAACGTGTGTCTTGTTAAAGGGGCGGGAGATAATTTTTTTTTGTCGTCACCGGCGATAGTTTTAATAAATTTTCTTCGCTCACCATTACCTCGAAGTTCTCTTTATTAAAAGTCGAGAATTGTTTTTATAACTTCAATTTCCGTAAAGAATTTTACATTTTTCAGGAGGATAATTTTTTTTCGTGTGTCATATTAGGATTTGCACTGAGAGAAAATTGTAATAAAATAAATACTAAATTACTAAAAAAGCAGGAAAGTATTGTTTCT
Nstygius_ObeLee_N0656 AGATTAAAGAGAAAATCATCAAAGGAATAAAGTAGTATTATCAGAAAGCCAAAGGACTGTAAAACAAAATATCTCATCCTGTTTAAAATCCTTTTAAAAATTATCTCTTTTCCTGCTCCTCTTTTTCTGGGGAGCGA-GGGAGGGGGGAGAAGAAGAAGAAAACGATCATCTTATTTCACAATTGCACTTCTTCTCCAAAACAACAAAA---AATAATATTTTAATAAAACAAAACTAAAC---AAAAAAAGGAGCATAAAGTAAATGTATTGTTTATAAAGCATAAGCAAGCACTTACAACCTGGAAGACAAGCACCAATTACCTGGAAAACAAAATAAAGCGCAGAGTCATTTGAGCAGCAGACGTAAACTGGGCGCAGATCTACAGTGAAAGCAAATATCATAGAGGTATTTGTCGGGATTCTTCCCTTCTTTCGCATATGCACCTCTTCGTTAATGGTTCCATAAAATATTTAAGAAATTCAAATGATTCAGTTTTTGTGGAGGGTAATTTCGCAATACCGATAACTGTACATTGGAAAAGAAGTAGAAACGAAATTTCTTTTGTTATTACCTCTTTTTTTATACTTCTTTTCTTTTCTATATTTCTGTATCCTCCCCTTTCGCAATAAGAGTTTCAACTTCAATCTTAAACGGACTATAATAAAAACGAAGCACGGGTACTTATGGCTAATGTCCATATTTACCGCTTCAGCACGTCATAATAGAGCGAGATGGTAACGTTGCCGATTTTTGTGAAGAAATGTTCTCAGGAAACGAGGAAAAAGCCTTTTTGTGACTTGTGATTAGAAGAGATTAGCTGACTCTGATGAGAGCTAGGCAACCACTCCGAATAAAGAAAACGAATTGGTCATTTGAGAGCACATTCTTTTTATGTA--CCCCCCCCCCCTTTTTTTTCAACGAAAAATCCCTCCCACTCCCACAGCCGCTGACGATTTCTTTCAATAAGCAAATCTGCAAATGAAATGGAAAATAGGTGATATCACCTACAATAATGACAAAAAAATGTATTCTCCGATTGAGCATTTACTGTAGGAAAGATCTGTTTCTTATTATGAAATAATGAGTAAACTAATTGGAAAACGTGTGTCTTGTTAAAGGGGCGGGGGATAA-ATTTTTTTGTCGTCACCGGAGATAGTTTTAATAAATTTTCTTCGCTCACAATTACTTCGAAGTTCTCTTTATTAAAAGTCGAGAATTGTTTTTATAACTTCAATTTCCGTAAAGAATCTTACATTTTTCAGGAGGATAATTTTTTTTCGTGTGTCATATTAGGATTTGCACTGAGAAAAATTTTTAATAAAATAAATACTAAATTACTATGAAAGCAAGAAAGTATTGTTTCT
Nstygius_RavenB_N1022 AGATTAAAGAGAAAATCATCAAAGGAATAAAGTAGTATTATCAGAAAGCCAAAGGACTGTAAAACAAAATATCTCATCCTGTTTAAAATCCTTTTAAAAATTATCTCTTTTCCTGCTCCTCTTTTTCTGGGGAGCGA-GGGAGGGGGGAGAAGAAGAAGAAAACGATCATCTTATTTCACAATTGCACTTCTTCTCCAAAACAACAAAA---AATAATATTTTAATAAAACAAAACTAAAC---AAAAAAAGGAGCATAAAGTAAATGTATTGTTTATAAAGCATAAGCAAGCACTTACAACCTGGAAGACAAGCACCAATTACCTGGAAAACAAAATAAAGCGCAGAGTCATTTGAGCAGCAGACGTAAACTGGGCGCAGATCTACAGTGAAAGCAAATATCATAGAGGTATTTGTCGGGATTCTTCCCTTCTTTCGCATATGCACCTCTTCGTTAATGGTTCCATAAAATATTTAAGAAATTCAAATGATTCAGTTTTTGTGGAGGGTAATTTCGCAATACCGATAACTGTACATTGGAAAAGAAGTAGAAACGAAATTTCTTTTGTTATTACCTTTTTTTTTATACTTCTTTTCTTTTCTATATTTCTGTATCCTCCCCTTTCGCAATAAGAGTTTCAACTTCAATCTTAAACGGACTATAATAAAAACGAAGCACGGGTACTTATGGCTAATGTCCATATTTACCGCTTCAGCACGTCATAATAGAGCGAGATGGTAACGTTGCCGATTTTTGTGAAGAAATGTTCTCAGGAAACGAGGAAAAAGCCTTTTTGTGACTTGTGATTAGAAGAGATTAGCTGACTCTGATGAGAGCTAGGCAACCACTCCGAATAAAGAAAACGAATTGGTCATTTGAGAGCACATTCTTTTTATGTA-CCCCCCCCCCCCTTTTTTTTCAACGAAAAATCCCTCCCACTCCCACAGCCGCTGACGATTTCTTTCAATAAGCAAATCTGCAAATGAAATGGAAAATAGGTGATATCACCTACAATAATGACAAAAAAATGTATTCTCCGATTGAGCATTTACTGTAGGAAAGATCTGTTTCTTATTATGAAATAATGAGTAAACTAATTGGAAAACGTGTGTCTTGTTAAAGGGGCGGGGGATAA-ATTTTTTTGTCGTCACCGGAGATAGTTTTAATAAATTTTCTTCGCTCACAATTACTTCGAAGTTCTCTTTATTAAAAGTCGAGAATTGTTTTTATAACTTCAATTTCCGTAAAGAATCTTACATTTTTCAGGAGGATAATTTTTTTTCGTGTGTCATATTAGGATTTGCACTGAGAAAAAATTGTAATAAAATAAATACTAAATTACTATGAAAGCAAGAAAGTATTGTTTCT
Ntempletoni_BaldMtns_N950 AGATTAGAGAGAAAATCATCAAAGGAATAAAGTAGTATTATCAGAAAGCCAAAGAACTGTAAAACAAAATATCTCATCCTGTTTTGAATCCTTTTAAAAATTCTCTCTTTTACTGTCCCTCTTTTTCTGGGGAGCGAGGGGGGGGAGAAGAAGAAGAAGAAAACGATCATCTTATTTCACGATTGCACTTCTTCTCCCAAAAAAAAAAT---AATAATATTTTAATAAAACAAAAATAAAC--AAAAAAAAGGAGCATAAAGTAAATGTATTGTTTATAAAGCATAAGCAAGCACTTACAACCTGGAAGACAAGCACCAATTACCTGGAAAACAAAATAAAGCGCAGAGTCATTTGAGCAGCAGACGTAAACCGGGCGCAGATCTACAGTGATAGCAAATATCATAGAGGTATTTGTCCGGATTCTTCCGTTCTCTCGCATATGCACCTCTTCGTTAATGGTTCCATAAAATATTTAAGAAATTCAAATGATTCAGTTTTTGTGGAGGGTAATTTCGCAATACCGATAACTGTACATTGGAAAAGAAGTAGAAACGAAATTTCTTTTGTTATTACCTTTTTTTTAATACTTCTTTTCTTTTCTATATTTCTGTATCCTCCCCTTTCTCAATAAGAGTTTCAACTTTAATCTTAAACGGACTATAATAAAAACGAAGCACGGGTACTTATGGCTAATGTCCATATTTACCGCTTCAGCACGTCATAATAGAGCGAGATGGTAACGTTGCCGATCCTTGTGAAGAAATGTTCTCAGGAAACGAGGAAAAAGCCTTTTTGTGACTTGTGATTAGAAGAGATTAGCTGACTCTGATGAGCGCTAGGCAACCACTCCGAATAAAGAAAACGAATTGGTCATTTGAGAGCACATTCTTTTTATGTACCCCCCCCCCCCTTTTTTTTTCAAAGAAAAATCCCTCCCACTCCCACAGACGCTGACGATTTCTTTCAATAAGCAAATCTGCAAATGAAGTGGAAAATAGGTGATATCACCTACAATAATGACAAAAAAATGTATTCTCCGATTGAGCATTTGCTGTAGGAAAGATCTGTTTCTTATTATGAAATAATGAGTAAACTAATTGGAAAACGTGTGTCTTGTTAAAGGGGCGGGGGATAATTTTTTTTTGTCGTCACCGGCGATAGTTTTAATAAATTTTCTTCGCTCACAATTACCTCGAAGTTCTCTTTATTAAAAGTCGAGAATTGTTTTTATAACTTCAATTTCCGTAAAGAATCTTACATTTTTCAGGAGAATAATTTTTTTTCGTGTGTCATATTAGGATTTGCACTAAGAGAAAATTGTAATAAAATAAATACTAAATTACTATAAAAGCAGGAAAGTGTTGTCTCT
Ntempletoni_ClarksCreek_N945 ------------------TCAAAGGAATAAAGTAGTATTATCAGAAAGTCAAAGAACTGTAAAACAAAATATCTCATCCTGTTTTGAATCCTTTTAAAAATTCTCTCTTTTCCTGTCCCTCTTTTTCTGGGGAGCGAGGGGGGGGAGAAGAAGAAGAAGAAAACGATCATCTTATTTCACGATTGCACTTCTTCTCCCAAAAAAAAA-----AAATATATTTTAATAAAACAAAAATAAAC--AAAAAAAAGGAGCATAAAGTAAATGTATTGTTTATAAAGCATAAGCAAGCACTTACAACCTGGAAGACAAGCACCAATTACCTGGAAAACAAAATAAAGCGCAGAGTCATTTGAGCAGCAGACGTAAACCGGGCGCAGATCTACAGTGATAGCAAATATCATAGAGGTATTTGTCCGGATTCTTCCGTTCTCTCGCATATGCACCTCTTCGTTAATGGTTCCATAAAATATTTAAGAAATTCAAATGATTCAGTTTTTGTGGAGGGTAATTTCGCAATACCGATAACTGTACATTGGAAAAGAAGTAGAAACGAAATTTCTTTTGTTATTACCTTTTTTTTAATACTTCTTTTCTTTTCTATATTTCTGTATCCTCCCCTTTCTCAATAAGAGTTTCAACTTTAATCTTAAACGGACTATAATAAAAACGAAGCACGGGTACTTATGGCTAATGTCCATATTTACCGCTTCAGCACGTCATAATAGAGCGAGATGGTAACGGTGCCGATCCTTGTGAAGAAATGTTCTCAGGAAACGAGGAAAAAGCCTTTTTGTGACTTGTGATTAGAAGAGATTAGCTGACTCTGATGAGCG-TAGGCAACCACTCCGAATAAAGAAAACGAATTGGTCATTTGAGAGCACATTCTTTTTATGTACCCCCCCCCCATTTTTTTTTTCAAAGAAAAATCCCTCCCACTCCCACAGACGCTGACGATTTCTTTCAATAAGCAAATCTGCAAATGAAGTGGAAAATAGGTGATATCACCTACAATAATGACAAAAAAATGTATTCTCCGATTGAGCATTTGCTGTAGGAAAGATCTGTTTCTTATTATGAAATAATGAGTAAACTAATTGGAAAACGTGTGTCTTGTTAAAGGGGCGGGGGATAATTTTTTTTTGTCGTCATCGGCGATAGTTTTAATAAATTTTCTTCGCTCACAATTACCTCGAAGTTCTCTTTATTAAAAGTCGAGAATTGTTTTTATAACTTCAATTTCCGTAAAGAATCTTACATTTTTCAGGAGAATAATTTTTTTTCGTGTGTCATATTAGGATTTGCACTAAGAGAAAATTGTAATAAAATAAATACTAAATTACTATAAAAGCAGGAAAGTGTTGTCTCT
Ntempletoni_ScronceCreekRd_N1223 ---------------------------------------------------------------------------------------------------------------------------------------------------------------------------------CACGATTGCACTTCTTCTCCCAAAAAAAAAA----AAAAATATTTTAATAAAACAAAAATAAAC-AAAAAAAAAGGAGCATAAAGTAAATGTATTGTTTATAAAGCATAAGCAAGCACTTACAACCTGGAAGACAAGCACCAATTACCTGGAAAACAAAATAAAGCGCAGAGTCATTTGAGCAGCAGACGTAAACCGGGCGCAGATCTACAGTGATAGCAAATATCATAGAGGTATTTGTCCGGATTCTTCCGTTCTCTCGCATATGCACCTCTTCGTTAATGGTTCCATAAAATATTTAAGAAATTCAAATGATTCAGTTTTTGTGGAGGGTAATTTCGCAATACCGATAACTGTACATTGGAAAAGAAGTAGAAACGAAATTTCTTTTGTTATTACCTTTTTTTTAATACTTCTTTTCTTTTCTATATTTCTGTATCCTCCCCTTTCTCAATAAGAGTTTCAACTTTAATCTTAAACGGACTATAATAAAAACGAAGCACGGGTACTTATGGCTAATGTCCATATTTACCGCTTCAGCACGTCATAATAGAGCGAGATGGTAACGGTGCCGATCCTTGTGAAGAAATGTTCTCAGGAAACGAGGAAAAAGCCTTTTTGTGACTTGTGATTAGAAGAGATTAGCTGACTCTGATGAGCGCTAGGCAACCACTCCGAATAAAGAAAACGAATTGGTCATTTGAGAGCACATTCTTTTTATGTACCCCCCCCCCATTTTTTTTTTCAAAGAAAAATCCCTCCCACTCCCACAGACGCTGACGATTTCTTTCAATAAGCAAATCTGCAAATGAAGTGGAAAATAGGTGATATCACCTACAATAATGACAAAAAAATGTATTCTCCGATTGAGAATTTGCTGTAGGAAAGATCTGTTTCTTATTATGAAATAATGAGTAAACTAATTGGAAAACGTGTGTCTTGTTAAAGGGGCGGGGGATAATTTTTTTTTGTCGTCACCGGCGATAGTTTTAATAAATTTTCTTCGCTCACAATTACCTCGAAGTTCTCTTTATTAAAAGTCGAGAATTGTTTTTATAACTTCAATTTCCGTAAAGAATCTTACATTTTTCAGGAGAATAATTTTTTTTCGTGTGTCATATTAGGATTTGCACTAAGAGAAAATTGTAATAAAATAAATACTAAATTACTATAAAAGCAGGAAAGTGTTGTCTCT
Ntennessensis_IndianCave_N052 ------------------------------------------------------------------------------------------CTTTTAAAAATTCTCTCTTTTCCTGCCCTTCTTTTTCTGGGGAGCGAGGGGGGGTAGAAGAAGAAGAAGAAAACGATCATCTTATTTCACAATTGCACTTCTTCTCCAAAACAAAAAAAAATAATAATATTTTAATAAAACAAAACTAAAC-AAAAAAAAAGAAGCATAAAGTAAATGTATTGTTTATAAAGCATAAGCAAGCACTTACAACCTGGAAGACAAGCACCAATTACCTGGAAAACAAAATAAAGCGCAGAGTCATTTGAGCAGCAGACGTAAACCGGGCGCAGATCTACAGTGAAAGCAAATATCATAGAGGTATTTGTCGGGATTCTTCCGTTCTTTCGCATATGCACCTCTTCGTTAATGGTTCCATAAAATATTTAAGAAATTCAAATGATTCAGTTTTTGTGGAGGGTAATTTCGCAATACCGATAACTGTGCATTGGAAAAGAAGTAGAAACGAAATTTCTTTTGTTATTACC-TTTTTTTAATACTTCTTTTCTTTTCTATATTTCTGCATCCTCCCCCTTCTCAATAAGAGTTTCAACTTTAATCTTAAACGGACTATAATAAAAACGAAGCACGGGTACTTATGGCTAATGTCCATATTTACCGCTTCAGCACGTCATAATAGAGCGAGATGGTAACGTTGCCGATCTTTGTGAAGAAATGTTCTCAGGAAACGAGGAAAAAGCCTTTTTGTGACTTGTGATTAGAAGAGATTAGCTGACTCTGATGAGCGCTAGGCAACCACTCCGAATAAAGAAAACGAATTGGTCATTTGAGAGCACATTCTTTTTATGTA-------CCCCCCCCTTTTTTCAAAGAAAAATCTCTCCCACTCCCACAGACTCTGACGATTTCTTTCAATAAGCAAATCTGCAAATGAAGTGGAAAATAGGTGATATCACCTACAATAATGACAAAAAAATGTATTCTCCGATTGAGCATTTGCTGTAGGAAAGATCTGTTTCTTATTATGAAATAATGAGTAAACTAATTGGAAAACGTGTGTCTTGTTAAAGGGGCGGGGGATAAATTTTTTTTGTCGTCACCGGCGATAGTTTTAATACATTTTCTTCGCTCACAATTACCTCAAAGTTCTCTTTATTAAAAGTCGAGAATTGTTTTTATAACTTCAATTTCCGTAAAGAATCTCACATTTTTCAGGAGGATAATTTTTTTTCGTGTGTCATATTAGGATTTGCACTGAGAGAAAATTGTAATAAAATAA--------------------------------------
Ntennessensis_LittleStony_N645 -----------------------------------TATTATCAGAAAGCCAAAGGACTGTAAAACAAAATATCTCATCCTGTTTTGAATCCTTTTAAAAATTCTCTCTTTTCCTGCCCTTCTTTTTCTGGGGAGCGAGGGGGGGTAGAAGAAGAAGAAGAAAACGATCATCTTATTTCACAATTGCACTTCTTCTCCAAAACAAAAAAAAATAATAATATTTTAATAAAACAAAACTAAAC--AAAAAAAAGAAGCATAAAGTAAATGTATTGTTTATAAAGCATAAGCAAGCACTTACAACCTGGAAGACAAGCACCAATTACCTGGAAAACAAAATAAAGCGCAGAGTCATTTGAGCAGCAGACGTAAACCGGGCGCAGATCTACAGTGAAAGCAAATATCATAGAGGTATTTGTCGGGATTCTTCCGTTCTTTCGCATATGCACCTCTTCGTTAATGGTTCCATAAAATATTTAAGAAATTCAAATGATTCAGTTTTTGTGGAGGGTAATTTCGCAATACCGATAACTGTGCATTGGAAAAGAAGTAGAAACGAAATTTCTTTTGTTATTACC-TTTTTTTAATACTTCTTTTCTTTTCTATATTTCTGTATCCTCCCCCTTCTCAATAAGAGTTTCAACTTTAATCTTAAACGGACTATAATAAAAACGAAGCACGGGTACTTATGGCTAATGTCCATATTTACCGCTTCAGCACGTCATAATAGAGCGAGATGGTAACGTTGCCGATCTTTGTGAAGAAATGTTCTCAGGAAACGAGGAAAAAGCCTTTTTGTGACTTGTGATTAGAAGAGATTAGCTGACTCTGATGAGCGCTAGGCAACCACTCCGAATAAAGAAAACGAATTGGTCATTTGAGAGCACATTCTTTTTATGTAC-CCCCCCCCCCTTTTTTTTTCAAAGAAAAATCTCTCCCACTCCCACAGACTCTGACGATTTCTTTCAATAAGCAAATCTGCAAATGAAGTGGAAAATAGGTGATATCACCTACAATAATGACAAAAAAATGTATTCTCCGATTGAGCATTTGCTGTAGGAAAGATCTGTTTCTTATTATGAAATAATGAGTAAACTAATTGGAAAACGTGTGTCTTGTTAAAGGGGCGGGGGATAAATTTTTTTTGTCGTCACCGGCGATAGTTTTAATACATTTTCTTCGCTCACAATTACCTCAAAGTTCTCTTTATTAAAAGTCGAGAATTGTTTTTATAACTTCAATTTCCGTAAAGAATCTCACATTTTTCAGGAGGATAATTTTTTTTCGTGTGTCATATTAGGATTTGCACTGAGAGAAAATTGTAATAAAATAAATACTAAATTACTATAAAAGCAAGAAAGTATTGTTTCT
Ntennessensis_Watauga_N1046 AGATTAAAGAGAAAATCGTCAAAGGAATAAAGTAGTATTATCAGAAAGCCAAAGGACTGTAAAACAAAATATCTCATCCTGTTTTGAATCCTTTTAAAAATTCTCTCTTTTCCTGCCCTTCTTTTTCTGGGGAGCGAGGGGGGGTAGAAGAAGAAGAAGAAAACGATCATCTTATTTCACAATTGCACTTCTTCTCCAAAACAAAAAAAAATAATAATATTTTAATAAAACAAAACTAAAC--AAAAAAAAGAAGCATAAAGTAAATGTATTGTTTATAAAGCATAAGCAAGCACTTACAACCTGGAAGACAAGCACCAATTACCTGGAAAACAAAATAAAGCGCAGAGTCATTTGAGCAGCAGACGTAAACCGGGCGCAGATCTACAGTGAAAGCAAATATCATAGAGGTATTTGTCGGGATTCTTCCGTTCTTTCGCATATGCACCTCTTCGTTAATGGTTCCATAAAATATTTAAGAAATTCAAATGATTCAGTTTTTGTGGAGGGTAATTTCGCAATACCGATAACTGTGCATTGGAAAAGAAGTAGAAACGAAATTTCTTTTGTTATTACC-TTTTTTTAATACTTCTTTTCTTTTCTATATTTCTGTATCCTCCCCCTTCTCAATAAGAGTTTCAACTTTAATCTTAAACGGACTATAATAAAAACGAAGCACGGGTACTTATGGCTAATGTCCATATTTACCGCTTCAGCACGTCATAATAGAGCGAGATGGTAACGTTGCCGATCTTTGTGAAGAAATGTTCTCAGGAAACGAGGAAAAAGCCTTTTTGTGACTTGTGATTAGAAGAGATTAGCTGACTCTGATGAGCGCTAGGCAACCACTCCGAATAAAGAAAACGAATTGGTCATTTGAGAGCACATTCTTTTTATGTA---CCCCCCCCCTTTTTTTTTCAAAGAAAAATCTCTCCCACTCCCACAGACTCTGACGATTTCTTTCAATAAGCAAATTTGCAAATGAAGTGGAAAATAGGTGATATCACCTACAATAATGACAAAAAAATGTATTCTCCGATTGAGCATTTGCTGTAGGAAAGATCTGTTTCTTATTATGAAATAATGAGTAAACTAATTGGAAAACGTGTGTCTTGTTAAAGGGGCGGGGGATAAATTTTTTTTGTCGTCACCGGCGATAGTTTTAATACATTTTCTTCGCTCACAATTACCTCAAAGTTCTCTTTATTAAAAGTCGAGAATTGTTTTTATAACTTCAATTTCCGTAAAGAATCTCACATTTTTCAGGAGGATAATTTTTTTTCGTGTGTCATATTAGGATTTGCACTGAGAGAAAATTGTAATAAAATAAATACTAAATTACTATAAAAGCAAGAAAGTATTGTTTCT
