# Supplementary material for: ﻿New species in old mountains: integrative taxonomy reveals ten new species and extensive short-range endemism in Nesticus spiders (Araneae, Nesticidae) from the southern Appalachian Mountains
Source: Zookeys. 2023 Feb 3;1145:1–130. doi: 10.3897/zookeys.1145.96724 (PMC10208238; doi:10.3897/zookeys.1145.96724)
Supplement: Supplementary material 4 — Input alignments, analysis log files, and output tree files [file zookeys-1145-001_article-96724__-s004.zip › uce-200126 (modified).phy]

 94 1375
Nesticus_Japan_G2153 AATCTTC----------TAAGTAGTGATAAAAATCATCAAAACCGTGACATAAGCTAAGCCGGAATCGATTAGTAATAAGCGTGGAGTATGTGAATTTTTTAATTATTATTTTTCTCCTACCTAAGAGTGACAAATTTCGAGATCATTCGAA-ACACTTTTGAACGCTCGAATGAATTTTAAAGTTTGATTTCTCTAGCACACCCCTCCCTCCAATCTGACGTCATCATCTTCAGAACCAAATGCGACAAAAATTTTCTGCTGTCTTCGGCTTTTTTCAACTCGTTTTATTTGGCCGTGGCA---AAAAGAAGATTAAAAATAAAAGAGTCGAAAAAAAACCTCCTTCCATCTCTAGTTCTTCTTCGTGCTTGGTGATTAGGTAAAAGGTAGATACTTACTTAAATCCCAACTCGTAAAACATGTAGCTTTAGGCATACTTAGGTAAGAGTTCCAGATTTAAAACATGGATTTGGAAAAATTAAAAGTAATTAAAGAACGGGAAAGAAGGATGCGGTATTTTAAAAAAAAGTTACACGAGAGGGTTGGAGGAGAGAAAAAAATGGGCTTCCTAAATCTAGGAAATAAATAAAGTTAATTCAACTTGATATTGGCGGACGAGCGAAATGCTAGTGGCTCAAAGAATGTCAGAGTAATTACAGTTTAGGCCTAGGTAAACCGGGTGATAATTTATCTTGTAGATTACTGTAATTGAGGGGACTAGGAACAAGCCCTGATGCACCGGTACAGAA--AGAGCGAGGCAAAATCAATGGATCATAATTCATTTAAAGCGCGCGCCGACCACTAATTATAAACATATAAATCATTAGCAAAAGTGGAAGCACTGATCTTCCGTACTTAATCCACGTCAATCCAACACTTTCGTTCGCTTTGGATAAACCGCTTTTCCATTTTTCCTC----CGCACATATCGGGGTAGACGTACATTTAGCTTCAACTACCGTTAATGGACTTTACTAAGGAAGGGACAGTTATACATTGG----------------------------AAACAATATAAGGGA------------------------TACCTTTATTACGTAAGGAATACACGGACGAA-----------------------CAGGATGACA-------------ATGAGAATACATATATTCCCGGAAAATTACAGCATATCCAAACCAACACCAT----------------------------------------------GATGGTATTTCCAAAGGCAAGATCATTTACAAAATGTTTTTGTTAGTAGAGGTAAGTGTTCTATATTAACAATTATAGTAATCAATATTATA-----------------------------------
Nesticus_nahaunus_Mexico_G2881 AATCTCTAAGTATAAATGAAATAGTGATTTAAGTTATCGATACGATATCATAAACTACGACGGAATCGATTAGCAATAAGCATACAGTTCTTGAAGTTTTTTTTCTTTTCTCCCACCCCACGTAAGAGTGACAAATTTGCCGATCGTTCGAAGACACTTTGGAACGCTCGAATGAATTTTAAAGTTTGATTTCTTGCAGTCTCCCCTCCCTCTCACCTGACGTCATCATCTTCAAAACCAAATGCGACAAAAATTTTCTGCTGTCTGCGGCGTTTTTCAACTCGTTTTATTTTGTCGCGGCA-AAAAAAGAAGATTAAAAATAAAGGAGGTAAAAAAAAATCTACCTCCACCTTTAGTTCTTCTTCATGCTTGGTGATTAGGTAAAAGGTAGATACTTACTTAAATCCCAACTCGTAAAACATGTAGCTCTAGGCACACTTAGGTAAGAGTTCCAGATTTAAAACATGGATTTGCAAAAATTAAAAGTAATTAAAGAACGGGAACGAACGATGCTG-GTATAAAAAAAAAGTTATACAAGAGTGTTGGAGGGGAGAAAAAAATGGGGTTCCTAAATCCAGGAAATAAATAAAGTTAATTCAACTTGATGTTGGCGGACGAGCAAAATGCTAGTGGCTCAAAGAATGTCAGTGTAATTACAGTTTAGGCCTAGGTAAACCGGGTGATAATTCATCTTGTAGATTACTGTAATTGAGGGGACTACGAACAAGCCGTGATGCACCGGTACAGAAAGAGAGCGGGGCAAAATCAATAGATCATAATTCATTTAAAGCGCGCGGCGACCACTAATTATAAACATATAAATCATTAGCAAAAGTGGAAGCCCTGATCTTCCGCACTTAATCCACGTCAATCCAACACTTTCGTTCGCTTCGGATAAACCGCTTTTCCATTTTTCCTCAGTAAGCGCATATTTGGGTAGAGGTATATTTAAGTTGAACTACCGTTAATGGACCTTAGTAAAGAAGATGCAATTGTGTCTTCATTCAGATATTAGAACATCTTTTTAATTTAAATAATGTAAGGGATGGGAGGAATAAGTTTGTGGTTTAAACACT----ACAAGAGAGATAAATGTATGATGTACTATGAGATCACACACCATGCAAAATCATCAATACCAGGCAATGCGGAAA-------C----GAGAAACTCTCAGGAAATGCAAA-TAAGTGTAACTTTAAAAGAATAAGTCAGAATATTTTATTCACGGCGTATTTTGTTGCTGATTCTTCAAATAGAAAGAAT-----------ATTTATTATAATATATATG-----TTTGTATTGTTAAAATTTACGATTGCAAGAATAGAATGAAAGAAAAATGGAGACCGAAATTACCGAAT
Nsilvestrii_Hellgate_N1108 AATCTCTAAGTATAAATGAAATAGTGATTTAAATTATCGATACGATATCACAAACTACGTCGGAATCGATTAGCAATAAGCATATAGTTTTTGAAG---TTTTTTTCCTCCCTTTCCCCACGTAAGAGTGACAAATTTCGCGATCGTTCGAAGTCACTTT-GAACGCTCGAATGAAATCTAAAGTTTGATTTCTTAAATCTCCCCCTCATTTCAACCTGACGTCATCATCTTCAGAACCAAATGCGACAAAAATTTTCTGCTGTCTGCGGCGTTTTTCAACTCGTTTTATTTTGTCGCGGCA---AAAAGAAGATTAAAAATAAAGGGCAAAAAAATCCTTCTCCCTCCACCTTTAGTTCTTCTTCATGCTTGGTGATTAGGCAAAAGGTAGATACTTACTTAAATCCCAACTCGTAAAACATGTAGCTCTAGGCACAGTTAGGTAAGGGTTCCAGATTTAAAACATGGATTTGCAAAAATTAAAAGTAATTAAAGAACGGGAACGAACGATGTGGAGTGTAGGAAAAAAGTTCTACGAGAGGGTTGGAGGAGAGAAAAAAATGGGTTTTTTAAATCCAGGAAATAAATAAAGTTAATTCAACTTGATGTTGGAGGACGAGCAAAATGCTAGTGACTCAAAGAATGTCAGTGTAATTACAGTTTAGGCCTAGGTAAACCGGGTGATAATTTATCTTGTAGATTACTGTAATTGAAGGGACTACGAACAAGCCGTGATGCACCGGTACAGAA--AGAGCGAGGCAAAATCAATAGATCATAATTCATTTAAAGCGCGCGGCGACCACTAATTATAAACATATAAATCATTAGCAAAAGTGGAAGCACTGATCTTCCGCACTTAATCCACGTCAATCCAGCACTTTCGTTCGCTTCGGATAAACCGCTTTTCCATTTTTCCTCTGTACGCGGATGTTTAGGTAGAGGTGGATGTAAATTGAACTACAGTTAATGGACCTCAGTAAGGAAGATGCAATTGTGTGTTCATTTGGATAGTAGAGCAGCTTTATAATTGAAATAATATAAGGGGGAGAAG-AATAGGGTTTCGGTTTA----CGCAATATAAGAGAGGTGAAT--AGAATGCACAATGAAACCATATAC------AAATAAGTAATACCATGGA--GATTAAACCAGCATTTTGAAAAAAAAAGACACAGAATGTA--CTAGAAGTAA------------AGTTCCGATTAATTTATATGCAGCGGATTCTAT-GCTGGTACTCCAATTGACAGATATAACTGTAATCTATTTCTGTACATATAAACG----ATTTTTATTATTAATATAT-TGATTGCCGGAATAAAATGAAATGGAATTAAAAGCGGAAATTATTATAT
Narcheri_Cheaha_N023 AATCTCTAAGTATAAATGAAATAGTGATTTAAATTATCGATACGATATCATAAACTACGAAGGAATCGATTAGCAATAAGCATACAGTTCTTAAAG--TTTTTTCTTTTCTCCCACCCCACGTAAGAGTGACAAATTTGCCGATCGTTGGAAGATACTTTTGAACGCTCGAATGAATTTTAAAGTTTGATTTCTTGCAACCTCCCCTTCCCCTAACCTGACGTCATCATCTTCAAAACCAAATGCGACAAAAATTTTCTGCTGTCTGTGGCGTTTTTCAACTCGTTTTATTTTGTCGCGGCAAAAAAAAGAAGATTAAAAATAAAGGAGGTAAAAAAAAATCTTCCTCCACCTTTAGTTCTTCTTCATGCTTGGTGATTAGGTAAAAGGTAGATACTTACTTAAATCCCAACTCGTAAAACATGTAGCTCTAGGCACACTTAGGTAAGAGTTCCAGATTTAAAACATGGATTTACAAAAATTAAAAGTAATTAAAGAACGGGAACGAACGACGCGGGGTAT-AAAAAAAAGTTCCACAAGAGTGTTGGAGGGTAGAAAAAAATGGGGTTCCTAAATCCAGGAAATAAATAAAGTTAATTCAACTTGATGTTGGCGGACGAGCAAAATGCTAGTGGCTCAAAGAATGTCAGTGTAATTACAGTTTAGGCCTAGGTAAACCGGGTGATAATTTATCTTGTAGATTACTGTAATTGAGGGGACTACGAACAAGCCGTGATGCACCGGTATAGAAAGAGAGAGAGGCAAAATCAATAGATCATAATTCATTTAAAGCGCGCGGCGACCACTAATTATAAACATATAAATCATTAGCAAAAGTGGAAGCCCTGATCTTCCGCACTTAATCCACGTCAATCCAACACTTTCGTTCGCTTCGGATAAACCGCTTTTCCATTTTCCCTCACTACGCGCATATTTAGGTAGAGGTATATTTAAGTTGAACCACCGTTAATGGACCTTAGTAAAGAAGATGCAATTGCGTCTTCATTCGGATATTAAAGCTTCTTTTTAATTTAGACAATGGAAGGGATGGGAGGAATAAGTGTGTGATTTAAACACTCACTACAAGAGCGCTAAAT-------GTACTATGAGATCACACACCATGCAAAATTACAAATATCACGCAGTGCGGAAAATAGAGCCTTGATAGAAAGTTACCGAGAATACAAAGTAAGAGTAAATTTAAAAGAATAGGTCAAAATAATTTATTCACAGCGCATTTTGTTGCTGATTCTTCAAATAGAAATAATATTTATAAGCTATTTGTTTA-----------------------------------------------------------------------------------
Narcheri_MillShoalCreek_N727 -------------------------------------------------------------------------------------------------------------------------------------------------------------------------------------------------------------------------------------------------------------------------------------------------------------------------------------------------------------------------------TGCTTGGTGATTAGGTAAAAGGTAGATACTTACTTAAATCCCAACTCGTAAAACATGTAGCTCTAGGCACACTTAGGTAAGAGTTCCAGATTTAAAACATGGATTTACAAAAATTAAAAGTAATTAAAGAACGGGAACGAACGACGCGGGGTAT-AAAAAAAAGTTCCACAAGAGTGTTGGAGGGTAGAAAAAAATGGGGTTCCTAAATCCAGGAAATAAATAAAGTTAATTCAACTTGATGTTGGCGGACGAGCAAAATGCTAGTGGCTCAAAGAATGTCAGTGTAATTACAGTTTAGGCCTAGGTAAACCGGGTGATAATTTATCTTGTAGATTACTGTAATTGAGGGGACTACGAACAAGCCGTGATGCACCGGTATAGAAAGAGAGAGAGGCAAAATCAATAGATCATAATTCATTTAAAGCGCGCGGCGACCACTAATTATAAACATATAAATCATTAGCAAAAGTGGAAGCCCTGATCTTCCGCACTTAATCCACGTCAATCCAACACTTTCGTTCGCTTCGGATAAACCGCTTTTCCATTTTCCCTCACTACGCGCATATTTAGGTAGAGGTATATTTAAGTTGAACCACCGAT-----------------------------------------------------------------------------------------------------------------------------------------------------------------------------------------------------------------------------------------------------------------------------------------------------------------------------------------------------------------------------------------------------------------------
Ncarteri_div__RainbowCave_G2089 ---------------------------------------------------------------AATCGATTAGCAATAAGCATACAGTTCTTGAAGATTTTTTTCTTTTCTCCCACCCCACGTAAGAGTGACAAATTTGTCGATCATTGGAAGACACTTTTGAACGCTCGAATGAATTTTAAAGTTTGATTTCTTACATCCTCCCCTCCCCCTAACCTGACGTCATCATCTTCAAAACCAAATGCGACAAAAATTTTCTGCTGTCTGTGGCGTTTTTCAACTCGTTTTATTTTGTCGCGGTAAAAAAAAGAAGATTAAAAATAAAGGAGGTAAAAAAAAATCTTCCTCCACCTTTAGTTCTTCTTCATGCTTGGTGATTAGGTAAAAGGTAGATACTTACTTAAATCCCAACTCGTAAAACATGTAGCTCTAGGCACACTTAGGTAAGAGTTCCAGATTTAAAACATGGATTTACAAAAATTAAAAGTAATTAAAGAACGGGAACGAACGATGCGGGGTAT-AAAAAAAAGTTCTACAAGAGTGTTGGGGGAGAGAAAAAAATGGGGTTCCTAAATCCAGGAAATAAATAAAGTTAATTCAACTTGATGTTGGCGGACGAGCAAAATGCTAGTGGCTCAAAGAATGTCAGTGTAATTACAGTTTAGGCCCAGGTAAACCGGGTGATAATTTATCTTGTAGATTACTGTAATTGAGGGGACGACGAACAAGCCGTGATGCTCCGGTATAGAAAGAGAGCGAGGCAAAATCAATAGATCATAATTCATTTAAAGCGCGCGGCGACCACTAATTATAAACATATAAATCATTAGCAAAAGTGGAAGCCCTGATCTTCCGCACTTAATCCACGTCAATCCAACACTTTCGTTCGCTTCGGATAAACCGCTTTTCCATTTTTCCTCAGTACGCGCATATTTAGGTAGAGGTATATTTAAGTTGAACCATCGTTAATGGACCTTACTAAAGAAGATGCAATTGTGTCTTCATTCGGATATTAAAGCTTCTTTTAATTTTTAACAATGTAAGGGATGGGAGGAATAAGTTGGTGATTTAAACACTCACTACAAGAGAGATAAATGTAGGATGTGCTATGAGATCACACACCATGCAAAATCACCAATAGTAGGCAGTGCGGAAAATAGAGCTTTGGGAGAAAGTCACGGGTAATACAAACTAAGAGGAAATTTAAAAGATTAGGTCAGAATATTTTATTCACGGCGTATTTTGTTGCGGATTCTTCAAATAGAAAGAATATTTATAAGCTATTTGTCTACATATATATGTAAATTTTTTATTGTTCAAATTTATTATTACAGGAATAGAATGAAAGAAGAATAGAAGGAATAG---------
Ncressleri_AndersonSpringCave_G2075 AATCTCTAAGTATAAATGAAATAGTGATTTAAATTATCGATACGATATCATAAACTGAGAAGGAATCGATTAGCAATAAGCATACAGTTCTTGAAGTTTTTTTTCTTTTCTCCCACCCCACGTAAGAGTGACAAATTTGTCGATCGTTGGAAGACACTTTTGAACGCTCGAATGAATTTTAAAGTTTGATTTCTTGCCACTCC----CCCCCTAACTTGACGTCATCATCTTCAAAACCAAATGCGACAAAAATTTTCTGCTGTCTGTGGCGTTTTTCAACTCGTTTTATTTTGTCGCGGTA-AAAAAAGAAGATTAAAAATAAAGGAGGTAAAAAAAAATCTTCCTCCACCTTTAGTTCTTCTTCATGCTTGGTGATTAGGTAAAAGGTAGATACTTACTTAAATCCCAACTCGTAAAACATGTAGCTCTAGGCACACTTAGGTAAGAGTTCCAGATTTAAAACATGGATTTACAAAAATTAAAAGTAATTAAAGAACGGGAACGAACGATGCGGGGTAT-AAAAAAAAGTTCTACAAGAGTGTTGGAGGGTAGAAAAAAATGGGGTTTCTAAATCCAGGAAATAAATAATGTTAATTCAACTTGATGTTGGCGGACGAGCAAAATGCTAGTGGCTCAAAGAATGTCAGTGTAATTACAGTTTAGGCCTAGGTAAACCGGGTGATAATTTATCTTGTAGATTACTGTAATTGAGGGGACTACGAACAAGCCGTGATGCACCGGTACAGAAAGAGAGCGAGGCAAAATCAATAGATCATAATTCATTTAAAGCGCGCGGCGACCACTAATTATAAACATATAAATCATTAGCAAAAGTGGAAGCCCTGATCTTCCGCACTTAATCCACGTCAATCCAACATTTTCGTTCGCTTCGGATAAACCGCTTTTCCATTTTTCCTCAGTACGCGCAAATTTAGGTAGAGGTATATTTCATTTGAACCACCGTTAATGGACCTTAGTAAAGAAGATGCAATTGTGTCTTCATTCGGATATTAAAGCTTC-TTTTAATTTAAACAATGTAAGGGATGGGAGGAATAAGTTTGTGGTTTAAACACTCACTACAAGAG------ATGTAGGATGAACTATGAGATCACACACCATGCAAAATCACCAATACCATGTAGTGTGGGAAATGGAGCTTTGAGAGAAAGTTACGGGGAATACAAACTAAGAGCAAATAGGAATGAATAGGTCAGAATATTTTATTCACGGCGTATTTTGTTGCTGATTCTTCAAATAGAAAGAATATTTATAAGCTATTTGTTTTCATATAAATGAGCATTTTTTATTGTTAAAACTTATGATTACAGGAATAGAGTGAAAGAAAAATGGAGACATAAATTACCAAAT
Ncressleri_PigeonCave_G2077 AATCTCTAAGTATAAATGAAATAGTGATTTAAATTATCGATACGATATCATAAACTGAGAAGGAATCGATTAGCAATAAGCATACAGTTCTTGAAGTTTTTTTTCTTTTCTCCCACCCCACGTAAGAGTGACAAATTTGTCGATCGTTGGAAGACACTTTTGAACGCTCGAATGAATTTTAAAGTTTGATTTCTTGCCACTCC----CCCCCTAACTTGACGTCATCATCTTCAAAACCAAATGCGACAAAAATTTTCTGCTGTCTGTGGCGTTTTTCAACTCGTTTTATTTTGTCGCGGTA-AAAAAAGAAGATTAAAAATAAAGGAGGTAAAAAAAAATCTTCCTCCACCTTTAGTTCTTCTTCATGCTTGGTGATTAGGTAAAAGGTAGATACTTACTTAAATCCCAACTCGTAAAACATGTAGCTCTAGGCACACTTAGGTAAGAGTTCCAGATTTAAAACATGGATTTACAAAAATTAAAAGTAATTAAAGAACGGGAACGAACGATGCGGGGTAT-AAAAAAAAGTTCTACAAGAGTGTTGGAGGGTAGAAAAAAATGGGGTTTCTAAATCCAGGAAATAAATAATGTTAATTCAACTTGATGTTGGCGGACGAGCAAAATGCTAGTGGCTCAAAGAATGTCAGTGTAATTACAGTTTAGGCCTAGGTAAACCGGGTGATAATTTATCTTGTAGATTACTGTAATTGAGGGGACTACGAACAAGCCGTGATGCACCGGTACAGAAAGAGAGCGAGGCAAAATCAATAGATCATAATTCATTTAAAGCGCGCGGCGACCACTAATTATAAACATATAAATCATTAGCAAAAGTGGAAGCCCTGATCTTCCGCACTTAATCCACGTCAATCCAACATTTTCGTTCGCTTCGGATAAACCGCTTTTCCATTTTTCCTCAGTACGCGCAAATTTAGGTAGAGGTATATTTCATTTGAACCACCGTTAATGGACCTTAGTAAAGAAGATGCAATTGTGTCTTCATTCGGATATTAAAGCTTC-TTTTAATTTAAACAATGTAAGGGATGGGAGGAATAAGTTTGTGGTTTAAACACTCACTACAAGAG------ATGTAGGATGAACTATGAGATCACACACCATGCAAAATCACCAATACCATGTAGTGTGGGAAATGGAGCTTTGAGAGAAAGTTACGGGGAATACAAACTAAGAGCAAATAGGAATGAATAGGTCAGAATATTTTATTCACGGCGTATTTTGTTGCTGATTCTTCAAATAGAAAGAATATTTATAAGCTATTTGTTTTCATATAAATGAGCATTTTTTATTGTTAAAACTTATGATTACAGGAATAGAGTGAAAGAAAAATGGAGACATAAATTACCAAAT
Npecki_HaskellSims_G3697 -----CTAAGTATAAATGAAATAGTGATTTCAATTATCGATACGATATCATAAACTACGATGGAATCGATTAGCAATAAGCATACAGTTCTTAAAG---TTTTTCTTTTCTCCCACCCCACGTAAGAGTGACAAATTTGCCAATCGTTGGAAGACACTTTTGAACGCTCGAGTGAATTTTAAAGTTTGATTTCTTGCAACCTC-CCTCCCCCTAACCTGACGTCATCATCTTCAAAACCAAATGCGACAAAAATTTTCTGCTGTCTGTGGCGTTTTTCAACTCGTTTTATTTTGCCGCGGCAAAAAAAAGAAGATTAAAAATAAAGGAGGTAAAAAAAAATCTTCCTCCACCTTTAGTTCTTCTTCATGCTTGGTGATTAGGTAAAAGGTAGATACTTACTTAAATCCCAACTCGTAAAACATGTAGCTCTAGGCACACTTAGGTAAGAGTTCCAGATTTAAAACATGGATTTACAAAAATTAAAAGTAATTAAAGAACGGGAACGAACGATGCGGGATATAAAAAAAAAGTTCTACAAGAGTGTTGGAGGGTAGAAAAAAATAGGGTTCCTAAATCCAGGAAATAAATAAAGTTAATTCAACTTGATGTTGGCGGACGAGCGAAATGCTAGTGGCTCAAAGAATGTCAGTGTAATTACAGTTTAGGCCTAGGTAAACCGGGTGATAATTTATCTTGTAGATTACTGTAATTGAGGGGACTACGAACAAGCCGTGATGCACCGGTATAGAAAGAGAGCGAGGCAAAATCAATAGATCATAATTCATTTAAAGCGCGCGGCGACCACTAATTATAAACATATAAATCATTAGCAAAAGTGGAAGCCCTGATCTTCCGCACTTAATCCACGTCAATCCAACACTTTCGTTTGCTTCGGATAAACCGCTTTTCCATTTCCCCTCAGTACGCGCATATTTAGGTAGAGGTATATTTAAGTTGAATCACCGTTAATGGACCGTAGTAAAGAAAATGCAATTGTGTCTGCATTCGGATATTAAAGCTTCTTTTTAATTGAAACACTGTAAGGGATGGGAGGAATAAGTGTGTGATTTAAACACTCACTACAAGAGAGCGAAAT-------GTACTATGAGATCACCCACCATGCAAAATCACCAATACCACGCATTGCGGAAAATAGAGCTTTGAGAGAAAGTCACGGAGAATACAAACTAAGAGTAAATTGAAATGGATAGGTCAAAATATTTTATTCACAGCGTATTTTGTTGCTGATCCTTCAAATAGAAAAAATATTTATAAGCTATTCGTTTACATACAAATGAGCATATTTTATTGTTCAAATTTATGATTACAGGAATAGAATGA-----------------------------
Npecki_HurricaneMazeCave_G2100 -----------------------------TCAATTATCGATACGATATCATAAACTACGATGGAATCGATTAGCAATAAGCATACAGTTCTTAAAG---TTTTTCTTTTCTCCCACCCCACGTAAGAGTGACAAATTTGCCGATCGTTGGAAGACACTTTTGAACGCTCGAGTGAATTTTAAAGTTTGATTTCTTGCAACCTC-CCTCCCCCTAACCTGACGTCATCATCTTCAAAACCAAATGCGACAAAAATTTTCTGCTGTCTGTGGCGTTTTTCAACTCGTTTTATTTTGCCGCGGCA-AAAAAAGAAGATTAAAAATAAAGGAGGT-AAAAAAAATCTTCCTCCACCTTTAGTTCTTCTTCATGCTTGGTGATTAGGTAAAAGGTAGATACTTACTTAAATCCCAACTCGTAAAACATGTAGCTCTAGGCACACTTAGGTAAGAGTTCCAGATTTAAAACATGGATTTACAAAAATTAAAAGTAATTAAAGAACGGGAACGAACGATGCGGGATATAAAAAAAAAGTTCTACAAGAGTGTTGGAGGGTAGAAAAAAATAGGGTTCCTAAATCCAGGAAATAAATAAAGTTAATTCAACTTGATGTTGGCGGACGAGCGAAATGCTAGTGGCTCAAAGAATGTCAGTGTAATTACAGTTTAGGCCTAGGTAAACCGGGTGATAATTTATCTTGTAGATTACTGTAATTGAGGGGACTACGAACAAGCCGTGATGCACCGGTATAGAAAGAGAGCGAGGCAAAATCAATAGATCATAATTCATTTAAAGCGCGCGGCGACCACTAATTATAAACATATAAATCATTAGCAAAAGTGGAAGCCCTGATCTTCCGCACTTAATCCACGTCAATCCAACACTTTCGTTTGCTTCGGATAAACCGCTTTTCCATTTTCCCTCAGTACGCGCATATTTAGGTAGAGGTATATTTAAGTTGAATCACCGTTAATGGACCGTAGTAAAGAAAATGCAATTGTGTATGCATTCGGATATTAAAGCTTCTTTTTAATTGAAACACTGTAAGGGATGGGAGGAATAAGTGTGTGATTTAAACACTCACTACAAGAGAGCTAAAT-------GTACTATGAGATCACCCACCATGCAAAATCACCAATACCACGCAGTGCGGAAAATAGAGCTTTAAGAGAAAGTCACGGAGAATACAAACTAAGAGTAAATTGAAAAGGATAGGTCAAAATATTTTATTCACAGCGTATTTTGTTGCTGATCCTTCAAATAGAAAGAATATTTATAAGCTATTTGTTTACATACAAATAAGCATATTTTATTGTTCAAATTTATGATTACAGGAATCGAATGAAAGAAAAATGGAGACATAAAT--------
Npecki_Monteagle_N062 AATCTCTAAGTATAAATGAAATAGTGATTTCAATTATCGATACGATATCACAAACTACGATGGAATCGATTAGCAATAAGCATACAGTTCTTAAAG---TTTTTTTTTCCTCCCACCCCACGTAAGAGTGACAAATTTGCCGATCGTTGGAAGACACTTTTGAACGCTCGAGTGAATTTTAAAGTTTGATTTCTTGCAACCTC-CCTCCCCCTAACCTGACGTCATCATCTTCAAAATCAAATGCGACAGAAATTTTCTGCTGTCTGTGGCGTTTTTCAACTCGTTTTATTTTGCCGCGGCA-AAAAAAGAAGATTAAAAATAAAGGAGGTAAAAAAAAATCTTCCTCCACCTTTAGTTCTTCTTCATGCTTGGTGATTAGGTAAAAGGTAGATACTTACTTAAATCCCAACTCGTAAAACATGTAGCTCTAGGCACACTTAGGTAAGAGTTCCAGATTTAAAACATGGATTTACAAAAATTAAAAGTAATTAAAGAACGGGAACGAACGATGCGGGATATAAAAAAAAAGTTCTACAAGAGTGTTGGAGGGTAGAAAAAAATAGGGTTCCTAAATCCAGGAAATAAATAAAGTTAATTCAACTTGATGTTGGCGGACGAGCGAAATGCTAGTGGCTCAAAGAATGTCAGTGTAATTACAGTTTAGGCCTAGGTAAACCGGGTGATAATTTATCTTGTAGATTACTGTAATTGAGGGGACTACGAACAAGCCGTGATGCACCGGTATAGAAAGAGAGCGAGGCAAAATCAATAGATCATAATTCATTTAAAGCGCGCGGCGACCACTAATTATAAACATATAAATCATTAGCAAAAGTGGAAGCCCTGATCTTCCGCACTTAATCCACGTCAATCCAACACTTTCGTTTGCTTCGGATAAACCGCTTTTCCATTTTCCCTCAGTACGCGCATATTTAGGTAGAGGTATATTTAAGTTGAATCACCGTTAATGGACCGTAGTAAAGAAAATGCAATTGTGTCTGCATTCGGGTATTAAAGCTTTTTTAAAATTGAAACACTGTAAGGGATGGGAGGAATAAGTGTGTGATTTAAACACTCACTACAAGAGAGCTAAAT-------GTACTATGAGATCACCCACCATGCAAAATCACCAATACCACGCAGTGCGGAAAATAGGGCTTTAAGAGAAAGTCACGGAGAATACAAACTAAGAGTAAATTGAAAAGAATAGGTCAAAATATTTTATTCACAGCGTATTTTATTGCTGATTCTTCAAATAGAAAGAATATTTATAAGTTATTTGTTTACATACAAACGAGCATATTTTATT------------------------------------------------------------
Nstygius_ObeLee_N0656 ---------------------------------------------------------------------------------------------------------------CCCACCCCACGTAAGAGTGACAAATTTGCCGATCGTTGGAAGACACTTTTGAATGCTCGAATGAATTTTAAAGTTTGATTTCTTGCAACCTCCCCTCCCTCTAACCTGACGTCATCATCTTCAAAACCAAATGCGACAAAAATTTTCTGCTGTCTGTGGCGTTTTTCAACTCGTTTTATTTTGTCGCGGCA-AAAAAAGAAGATTAAAAATAAAGGAGGTGAAAAAAAATCTTCCTCCACCTTTAGTTCTTCTTCATGCTTGGTGATTAGGTAAAAGGTAGATACTTACTTAAATCCCAACTCGTAAAACATGTAGCTCTAGGCACACTTAGGTAAGAGTTCCAGATTTAAAACATGGATTTACAAAAATTAAAAGTAATTAAAGAACGGGAACGAACGATGTGGGGTATAAAAAAAAAGTTCTACAAGAGTGTTGGAGGGGAGAAAAAAAT-GGGTTCCTAAATCCAGGAAATAAATAAAGTTAATTCAACTTGATGTTGGCGGACGAGCAAAATGCTATTGGCTCAAAGAATGTCAGTGTAATTACAGTTTAGGCCTAGGTAAACCGGGTGATAATTTATCTTGTAGATTACTGTAATTGAGGGGACTACGTACAAGCCGTGATGCACCGGTACAGAAAGAGAGCTAGGCAAAATCAATAGATCATAATTCATTTAAAGCGCGCGGCGACCACTAATTATAAACATATAAATCATTAGCAAAAGTGGAAGCCCTGATCTTCCGCACTTAATCCACGTCAATCCAATACTTTCGTTCGCTTCGGATAAACCGCTTTTCCATTTTTCCTCAGTATGCGCATATTTAGGTAGAGGTATATTTAAGTTGAACCACCGTTAATGGACCTTAGTAAAGAAG---CAATTGTGTCTTCATTCGGATATTAAAACTTCTTTTTAATTTAAACAATGTAAGGGATGGGAGGAATAAGTTTGTGGTTTAAACACTCACTACAAGAGAGATAAATGTAGGATCTACTATGAGATCACACACCAAGCAAAATCATC---------CAGTGCGGAAAATAGAGCTTGGAGAGAAAGTCGCAGTGAATACAAACTAAGAGGAAATTTAAAAGAATAAGTCAGAATATTTTATTCACGGCGTACTTTGTTTCTGATTCTTCAAATAGGAAGAATATTTATAAGCTATTTGTTTACATATAAATGATCATTTTTTATTGTTAAAATTTATGATTACAGGAATAGAGTGAAAGAAAAATGGAGACAGAAATTACCAAAT
Nstygius_RavenB_N1022 -----------------GAAATAGTGATTTAAATTATCGATACGATATAATAAACTACGAAGGAATCGATTAGCAATAAGAATACAGTTCTTGAAGTTTTTTTTCTTTTCTCCCACCCCACGTAAGAGTGACAAATTTGCCGATCGTTGGAAGACACTTTTGAATGCTCGAATGAATTTTAAAGTTTGATTTCTTGCAACCTCCCCTCCCTCTAACCTGACGTCATCATCTTCAAAACCAAATGCGACAAAAATTTTCTGCTGTCTGTGGCGTTTTTCAACTCGTTTTATTTTGTCGCGGCA-AAAAAAGAAGATTAAAAATAAAGGAGGTGAAAAAAAATCTTCCTCCACCTTTAGTTCTTCTTCATGCTTGGTGATTAGGTAAAAGGTAGATACTTACTTAAATCCCAACTCGTAAAACATGTAGCTCTAGGCACACTTAGGTAAGAGTTCCAGATTTAAAACATGGATTTACAAAAATTAAAAGTAATTAAAGAACGGGAACGAACGATGTGGGGTATAAAAAAAAAGTTCTACAAGAGTGTTGGAGGGGAGAAAAAAAT-GGGTTCCTAAATCCAGGAAATAAATAAAGTTAATTCAACTTGATGTTGGCGGACGAGCAAAATGCTATTGGCTCAAAGAATGTCAGTGTAATTACAGTTTAGGCCTAGGTAAACCGGGTGATAATTTATCTTGTAGATTACTGTAATTGAGGGGACTACGTACAAGCCGTGATGCACCGGTACAGAAAGAGAGCTAGGCAAAATCAATAGATCATAATTCATTTAAAACGCGCGGCGACCACTAATTATAAACATATAAATCATTAGCAAAAGTGGAAGCCCTGTTCTTCCGCACTTAATCCACGTCAATCCAATACTTTCGTTCGCTTCGGATAAACCGCTTTTCCATTTTTCCTCAGTATGCGCATATTTAGGTAGAGGTATATTTAAGTTGAACCACCGTTAATGGACCTTAGTAAAGAAG---CAATTGTGTCTTCATTCGGATATTAAAACTTCTTTTTAATTTAAACAATGTAAGGGATGGGAGGAATAAGTTTGTGGTTTAAACACTCACTACAAGAGAGATAAATGTAGGATCTACTATGAGATCACACACCAAGCAAAATCATC---------CAGTGCGGAAAATAGAGCTTGGAGAGAAAGTCGCAGACAAGAAAAACTAAGAGGAAATTTAAAAGAATAAGTCAGAATATTTTATTCACGGCGTACTTTGTTTCTGATTC-----------------------------------------------------------------------------------------------------------------------
Nbarri_Bishop_N1072 -------------------------------------------------------------------------------------------------------------------------GTAAGAGTGACAAATTTGCCGATCGTTGGAAGACACTTTTGAACGCTCGAATGAATTTTAAAGTTTGATTTCTTGCAACCTCCCCTCCCCCTAACCTGACGTCATCATCTTCAAAACCAAATGCGACAAAAATTTTCTGCTGTCTGTGGCGTTTTTCAACTCGTTTTATTTTGTCGTGGCA----AAAAAAGATTAAAAATAAAGGAGGTAAAAAAAAATCTTCCTCCACCTTTAGTTCTTCTTCATGCTTGGTGATTAGGTAAAAGGTAGATACTTACTTAAATCCCAACTCGTAAAACATGTAGCTCTGGGCACACTTAGGTAAGAGTTCCAGATTTAAAACATGGATTTACAAAAATTAAAAGTAATTAAAGAACGGGAACGAACGATGCGGAGTAT-AAAAAAAAGTTCTACAAGAGTGTTGGAGGGGGAAAAAAAATGGGGTTCCTAAATCCAGGAAATAAATAAAGTTAATTCAACTTGATGTTGGCGGACGAGCAAAATGCTAGTGGCTCAAAGAATGTCAGTGTAATTACAGTTTAGGCCTAGGTAAACCGGGTGATAATTTATCTTGTAGATTACTGTAATTGAGGGGACTACGAACAAGCCGTGATGCACCGGTACAGAAAGAGAGCGAGGCAAAATCAATAGATCATAATTCATTTAAAGCGCGCGGCGACCACTAATTATAAACATATAAATCATTAGCAAAAGTGGAAGCCCTGATCTTCCGCACTTAATCCACGTCAATCCAACACTTTCGTTCGCTTCGGATAAACCGCTTTTCCATTTTTCCTCAGTACGCGCATATTTAGGTAGAGGTATATTTAAGTTGAACCACCGTTAATGGACCTTAGTAAAGAAGATGCAATTGTGTCTTCATTCGGATATTAAAGCTTCTTTTTAATTTAAACAATGTAAGGGATGGGAGGAATAAGTTTCTGGTTTAAACACAATTTACAACAGAGCTAAATGTAGGATGTACTATGAGATCATACACCACGCAGAATCACCAATACCATGCAGTGTGGAAAATAGAGCTTTGAAAGAAAGTCACAGGGAATACAAACTAAGAGTAAATGTAAAAGAATAAGTCAGAATATTTTATTCACGGCTTATTTTGTTGCTGATTCTTCAAATAGAAAGACTATTTATAAGCTATTTGTTTACATAT------------------------------------------------------------------------------
Nbarri_LostCoveCave_N0065 AATCTCTAAGTATAAATGAAATAGAGATTTAAATTATCGATACGATATCATAAACTACGAAGGAATCGATTAGAAATAAGCATACAGTTCTTGAAAT--TTTTTCTTTTCCCCCACCCCTCGTAAGAGTGACAAATTTGCCGATCGTTGGAAGACACTTTTGAACGCTCGAATGAATTTTAAAGTTTGATTTCTTGCAACCTCCCCTCCCCCTAACCTGACGTCATCATCTTCAAAACCAAATGCGACAAAAATTTTCTGCTGTCTGTGGCGTTTTTCAACTCGTTTTATTTTGTCGTGGCA----AAAAAAGATTAAAAATAAAGGAGGTAAAAAAAAATATTCCTCCACCTTTAGTTCTTCTTCATGCTTGGTGATTAGGTAAAAGGTAGATACTTACTTAAATCCCAACTCGTAAAACATGTAGCTCTGGGCACACTTAGGTAAGAGTTCCAGATTTAAAACATGGATTTACAAAAATTAAAAGTAATTAAAGAACGGGAACGAACGATGCGGAGTAT-AAAAAAAAGTTCTACAAGAGTGTTGGAGGGGGAAAAAAAATGGGGTTCCTAAATCCAGGAAATAAATAAAGTTAATTCAACTTGATGTTGGCGGACGAGCAAAATGCTAGTGGCTCAAAGAATGTCAGTGTAATTACAGTTTAGGCCTAGGTAAACCGGGTGATAATTTATCTTGTAGATTACTGTAATTGAGGGGACTACGAACAAGCCGTGATGCACCGGTACAGAAAGAGAGCGAGGCAAAATCAATAGATCATAATTCATTTAAAGCGCGCGGCGACCACTAATTATAAACATATAAATCATTAGCAAAAGTGGAAGCCCTGATCTTCCGCACTTAATCCACGTCAATCCAACACTTTCGTTCGCTTCGGATAAACCGCTTTTCCATTTTTCCTCAGTACGCGCATATTTAGGTAGAGGTATATTTAAGTTGAACCACCGTTAATGGACCTTAGTAAAGAAGATGCAATTGTGTCTTCATTCGGATATTAAAGCTTCTTTTTAATTTAAACAATGTAAGGGATGGGAGGAATAAGTTTCTGGTTTAAACACAATTTACAACAGAGCTAAATGTAGGATGTACTATGAGATCATACACCACGCAGAATCACCAATACCATGCAGTGCGGAAAATAGAGCTTTGAAAGAAAGTCACAGGGAATACAAACTAAGAGTAAATGTAAAAGAATAAGTCAGAATATTTTATTCACGGCTTATTTTGTTGCTGATTCTTCAAATAGAAAGACTATTTATA------------------------------------------------------------------------------------------------
Nbarrowsi_Gregorys_N270 ----------------------------------------------------------------------------------------------------------------------CACGTAAGAGTGACAAATTTGCCGATCGTTGGAAGACACTTTTGAACGCTCGAATGAATTTTAAAGTTTGATTTCTTGCAACCTCCCCTCCCCCTAACTTGACGTCATCATCTTCAAAACCAAATGCGACAAAAATTTTCTGCTGTCTGTGACGTTTTTCAACTCGTTTTATTTTGTCGCGGCA-AAAAAAGAAGATTAAAAATAAAGGAGGT-GAAAAAAATCTTCCTCCACCTTTAGTTCTTCTTCATGCTTGGTGATTAGGTAAAAGGTAGATACTTACTTAAATCCCAACTCGTAAAACATGTAGCTCTAGGCACACTTAGGTAAGAGTTCCAGATTTAAAACATGGATTTACAAAAATTAAAAGTAATTAAAGAACGGGAACGAACGATGCGGGGTAT-AAAAAAAAGTTCTACAAGAGTGTTGGAGGGGAGAAAAAAATGGGGTTCCTAAATCCAGGAAATAAATAAAGTTAATTCAACTTGATGTTGGCGGACGAGCAAAATGCTAGTGGCTCAAAGAATGTCAGTGTAATTACAGTTTAGGCCTAGGTAAACCGGGTGATAATTTATCTTGTAGATTACTGTAATTGAGGGGACTACGAACAAGCCGTGATGCACCGGTACAGAAAGAGAGCGAGGCAAAATCAATAGATCATAATTCATTTAAAGCGCGCGGCGACCACTAATTATAAACATATAAATCATTAGCAAAAGTGGAAGCCCTGATCTTCCGCACTTAATCCACGTCAATCCAACACTTTCGTTCGCTTCGGATAAACCGCTTTTCCATTTTTCCTCAGTACGCGCATATTTAGGTAGAGGTATATTTAAGTTGAACCACCGTTAATGGACCTTAGTAAAGAAGATGCAATTGTGTCTTCATTCGGATTTTAAAGCTTCTTTTTAATTTAAACAATGTAAGGGATGGGAGGAATAAGTTTCTGGTTTAAATACTCATTACAACAGAGCTAAATATAGGATGTACTATGAGATCATACACCACGCAGAATCACCAATACCATGCAGTGCGGAAAATAGAGCTTTGAGAGAAAGTCACAGGGAATACAAACTAAGAGTAAAAGTAAAAA--------------------------------------------------------------------------------------------------------------------------------------------------------------------
Nbarrowsi_Tuckaleechee_N360 ----------------------------------------------------------------ATCGATTAGCAATAAGCATACAGTTCTTGAAGTTTTTTTTCTTTTCCCCCACCCCACGTAAGAGTGACAAATTTGCCGATCGTTGGAAGACACTTTTGAACGCTCGAATGAATTTTAAAGTTTGATTTCTTGCAACCTCCCCTCCCCCTAACCTGACGTCATCATCTTCAAAACCAAATGCGACAAAAATTTTCTGCTGTCTGTGACGTTTTTCAACTCGTTTTATTTTGTCGCGGCA-AAAAAAGAAGATTAAAAATAAAGGAGGT-AAAAAAAATCTTCCTCCACCTTTAGTTCTTCTTCATGCTTGGTGATTAGGTAAAAGGTAGATACTTACTTAAATCCCAACTCGTAAAACATGTAGCTCTAGGCACACTTAGGTAAGAGTTCCAGATTTAAAACATGGATTTACAAAAATTAAAAGTAATTAAAGAACGGGAACGAACGATGCGGGGTAT-AAAAAAAAGTTCTACAAGAGTGTTGGAGGGGAGAAAAAAATGGGGTTCCTAAATCCAGGAAATAAATAAAGTTAATTCAACTTGATGTTGGCGGACGAGCAAAATGCTAGTGGCTCAAAGAATGTCAGTGTAATTACAGTTTAGGCCTAGGTAAACCGGGTGATAATTTATCTTGTAGATTACTGTAATTGAGGGGACTACGAACAAGCCGTGATGCACCGGTACAGAAAGAGAGCGAGGCAAAATCAATAGATCATAATTCATTTAAAGCGCGCGGCGACCACTAATTATAAACATATAAATCATTAGCAAAAGTGGAAGCCCTGATCTTCCGCACTTAATCCACGTCAATCCAACACTTTCGTTCGCTTCGGATAAACCGCTTTTCCATTTTTCCTCAGTACGCGCATATTTAGGTAGAGGTATATTTAAGTTGAACCACCGTTAATGGACCTTAGTAAAGAAGATGCAATTGTGTCTTCATTCGGATATTAAAGCTTCTTTTTAATTTAAACAATGTAAGGGATGGGAGGAATAAGTTTCTGGTTTAAATACTCATTACAACAGAGCTAAATATAGGATGTACTATGAGATCATACACCACGCAGAATCACCAATACCATGCAGTGCGGAAAATAGAGCTTTGAGAGAAAGTCACAGGGAATACAAACTAAGAGTAAATGTAAAAGAATAAGTTAGAATATTTTATTCACGGCGTATTTTGCTGCTGATTCTTCAAATAGAAAGACTATTT---------------------------------------------------------------------------------------------------
Nbishopi_DryFalls_N150 ----------------------------------------------------------------------------------------------------------TTTCTCCCACCCCACGTAAGAGTGACAAATTTGCCGATCGTTGGAAGACACTTTTGAACGCTCGAATGAATTTTAAAGTTTGATTTCTTGCAACCTCCCCTCCCCCTAACCTGACGTCATCATCTTCAAAACCAAATGCGACAAAAATTTTCTGCTGTCTGTGGCGTTTTTCAACTCGTTTTATTTTGTCGCGGCAAAAAAAAGAAGATTAAAAATAAAGGAGGTAAAAAATAATCTTCCTCCACCTTTAGTTCTTCTTCATGCTTGGTGATTAGGTAAAAGGTAGATACTTACTTAAATCCCAACTCGTAAAACATGTAGCTCTAGGCACACTTAGGTAAGAGTTCCAGATTTAAAACATGGATTTACAAAAATTAAAAGTAATTAAAGAACGGGAACGAACGATGCGGGGTATAAAAAAAAAGTTCTACAAGAGTGTTGGTGGGGAGAAAAAAATGGGGTTCCTAAATCCAGGAAATAAATAAAGTTAATTCAACTTGATGTTGGTGGACGAGCAAAATGCTAGTGGCTCAAAGAATGTCAGTGTAATTACAGTTTAGGCCTAGGTAAACCGGGTGATAATTTATCTTGTAGATTACTGTAATTGAGGGGACTACGAACAAGCCGTGATGCACCGGTACAGAAAGAGAGCGAGGCAAAATCAATAGATCATAATTCATTTAAAGCGCGCGGCGACCACTAATTATAAACATATAAATCATTAGCAAAAGTGGAAGCCCTGATCTTCCGCACTTAATCCACGTCAATCCAACACTTTCGTTCGCTTCGGATAAACCGCTTTTCCATTTTTCCTCAGTACGCGCATATTTAGGTAGAGGTATATTTAAGTTGAACCACCGATAATGGACCTTAGTAAAGAAGATGCAATTGTGTCTTCATTCGGATATTAAAGCTTCTTTTTAATTTAAACAATGTAAGGGATGGGAGGAATAAGTTTCCGGTTTAAACACTCATTACAACAGAGCTAAATGTAGGATGTACTATGAGATCATACACCACGCAGAATCACCAATACCATGCTGTGCGGAAAATAGAGCTTTGAGAGAAAGTCACAGGGAATACAAACTAAGAGTAAATGTTAAAAAAAAAGTCAGAATATTTTATTCACGGCGTATTTTGTTGCTGATTCTTCAAATAGAAAGAGTATTTATAAGCTATTTGTTTACATATAAATGAGCATTTTTTATTGTTAAAATTTTCGATCACAGGAATAGAATGAAAGAAAAATGGGGGAAGAAGTTACCAGAT
Nbishopi_PoleCr_Chattooga_N885 ---------------------------------------------------------------------------------------------------------TTTTCTCCCACCCCACGTAAGAGTGACAAATTTGCCGATCGTTGGAAGACACTTTTGAACGCTCGAATGAATTTTAAAGTTTGATTTCTTGCAACCTCCCCTCCCCCTAACCTGACGTCATCATCTTCAAAACCAAATGCGACAAAAATTTTCTGCTGTCTGTGGCGTTTTTCAACTCGTTTTATTTTGTCGCGGCAAAAAAAAGAAGATTAAAAATAAAGGAGGTAAAAAATAATCTTCCTCCACCTTTAGTTCTTCTTCATGCTTGGTGATTAGGTAAAAGGTAGATACTTACTTAAATCCCAACTCGTAAAACATGTAGCTCTAGGCACACTTAGGTAAGAGTTCCAGATTTAAAACATGGATTTACAAAAATTAAAAGTAATTAAAGAACGGGAACGAACGATGCGGGGTATAAAAAAAAAGTTCTACAAGAGTGTTGGTGGGGAGAAAAAAATGGGGTTCCTAAATCCAGGAAATAAATAAAGTTAATTCAACTTGATGTTGGTGGACGAGCAAAATGCTAGTGGCTCAAAGAATGTCAGTGTAATTACAGTTTAGGCCTAGGTAAACCGGGTGATAATTTATCTTGTAGATTACTGTAATTGAGGGGACTACGAACAAGCCGTGATGCACCGGTACAGAAAGAGAGCGAGGCAAAATCAATAGATCATAATTCATTTAAAGCGCGCGGCGACCACTAATTATAAACATATAAATCATTAGCAAAAGTGGAAGCCCTGATCTTCCGCACTTAATCCACGTCAATCCAACACTTTCGTTCGCTTCGGATAAACCGCTTTTCCATTTTTCCTCAGTACGCGCATATTTAGGTAGAGGTATATTTAAGTTGAACCACCGATAATGGACCTTAGTAAAGAAGATGCAATTGTGTCTTCATTCGGATATTAAAGCTTCTTTTTAATTTAAACAATGTAAGGGATGGGAGGAATAAGTTTCCGGTTTAAACACTCATTACAACAGAGCTAAATGTAGGATGTACTATGAGATCATACACCACGCAGAATCACCAATACCATGCAGTGCGGAAAATAGAGCTTTGAGAGAAAGTCACAGGGAATACAAACTAAGAGTAAATGTAAAA---------------------------------------------------------------------------------------------------------------------------------------------------------------------
Nbishopi_StandingIndian_N131 ----------------------------------------------------------------------------------------------------------------------------AGAGTGACAAATTTGCCGATCGTTGGAAGACACTTTTGAACGCTCGAATGAATTTTAAAGTTTGATTTCTTGCAACCTCCCCTCCCCCTAACCTGACGTCATCATCTTCAAAACCAAATGCGACAAAAATTTTCTGCTGTCTGTGGCGTTTTTCAACTCGTTTTATTTTGTCGCGGCAAAAAAAAGAAGATTAAAAATAAAGGAGGTAAAAAATAATCTTCCTCCACCTTTAGTTCTTCTTCATGCTTGGTGATTAGGTAAAAGGTAGATACTTACTTAAATCCCAACTCGTAAAACATGTAGCTCTAGGCACACTTAGGTAAGAGTTCCAGATTTAAAACATGGATTTACAAAAATTAAAAGTAATTAAAGAACGGGAACGAACGATGCGGGGTATAAAAAAAAAGTTCTACAAGAGTGTTGGTGGGGAGAAAAAAATGGGGTTCCTAAATCCAGGAAATAAATAAAGTTAATTCAACTTGATGTTGGTGGACGAGCAAAATGCTAGTGGCTCAAAGAATGTCAGTGTAATTACAGTTTAGGCCTAGGTAAACCGGGTGATAATTTATCTTGTAGATTACTGTAATTGAGGGGACTACGAACAAGCCGTGATGCACCGGTACAGAAAGAGAGCGAGGCAAAATCAATAGATCATAATTCATTTAAAGCGCGCGGCGACCACTAATTATAAACATATAAATCATTAGCAAAAGTGGAAGCCCTGATCTTCCGCACTTAATCCACGTCAATCCAACACTTTCGTTCGCTTCGGATAAACCGCTTTTCCATTTTTCCTCAGTACGCGCATATTTAGGTAGAGGTATATTTAAGTTGAACCACCGATAATGGACCTTAGTAAAGAAGATGCAATTGTGTCTTCATTCGGATATTAAAGCTTCTTTTTAATTTAAACAATGTAAGGGATGGGAGGAATAAGTTTCCGGTTTAAACACTCATTACAACAGAGCTAAATGTAGGATGTACTATGAGATCATACACCACGCAGAATCACCAATACCATGCAGTGCGGAAAATAGAGCTTTGAGAGAAAGTCACAGGGAATACAAACTAAGAGTAAATGTAAAAAAAAAAGTCAGAATATTTTATTCACGGCGTATTTTGTTGCTGATTCT----------------------------------------------------------------------------------------------------------------------
Nbrimleyi_NewberryCr_N984 AATCTCTAAGTATAAATGAAATAGTGATTTAAATTATCGATACGATATCATAAACTACGAAGGAATCGATTAGCAATAAGCATACAGTTCTTGAAG-TTTTTTTCTTTTCCCCCACCCCACGTAAGAGTGACAAATTTGCCGATCGTTGGAAGACACTTTTGAACGCTCGAATGAATTTTAAAGTTTGATTTCTTGCAACCACCCCTCCCCCTAACCTGACGTCATCATCTTCAAAACCAAATGCGACAAAAATTTTCTGCTGTCTGTGGCGTTTTTCAACTCGTTTTATTTTGTCGCGGC--AAAAAAAAAGATTAAAAATAAAGGAGGT-AAAAAAAATCTTCCTCCACCTTTAGTTCTTCTTCATGCTTGGTGATTAGGTAAAAGGTAGATACTTACTTAAATCCCAACTCGTAAAACATGTAGCTCTAGGCACACTTAGGTAAGAGTTCCAGATTTAAAACATGGATTTGCAAAAATTAAAAGTAATTAAAGAACGGGAACGAACGATGCGGGGAATAAAAAAAAAGTTCTACAAGAGTGTTGGAGGGGAGAAAAAAATGGGGTTCTTAAATCCAGGAAATAAATAAAGTTAATTCAACTTGATGTTGGCGGACGAGCAAAATGCTAGTGGCTCAAAGAATGTCAGTGTAATTACAGTTTAGGCCTAGGTAAACCGGGTGATAATTTATCTTGTAGATTACTGTAATTGAGGGGACTACGAACAAGCCGTGATGCACCGGTACAGAAAGAGAGCGAGGCAAAATCAATAGATCATAATTCATTTAAAGCGCGCGGCGACCACTAATTATAAACATATAAATCATTAGCAAAAGTGGAAGCCCTGATCTTCCGCACTTAATCCACGTCAATCCAACACTTTCGTTCGCTTCGGATAAACCGCTTTTCCATTTTTCCACAGTACGCGCATATTTAGGTAGAGGTATATTTAAGTTGAACCACCGTTAATGGACCTTAGTAAAGAAGATGCAATTGTGTCTTCATTCGGATATTAAGGCTTCTTTTTAATTTAAACAATGTAAGGGATGGGAGGGATAAGTTTCTGGTTTAAACACTCACTACAAGAGAGATAAATGTAGGATGTTCTATGAGATCATACACCACGCAGAATCACCAATACTATGCAGTGCGGAAAATAGAGCCTTGAGAGAAAGTCA----------------------------------------------------------AGTATTTTGTTGCTGATTCTTCAAATAGAAAGACTATTTATAAGCTATTTGTTTACATATAAATGAGCATTTTTTATTGTTAAAATTTATGATTACAGGAATAGAATGAAAGAAAAATGGAGACAGAAATTACCAAAT
Nbrimleyi_RumblingBald_N241 --------------------------------------------------------------------------------GATACAGTTCTTGAAGTTTTTTTTCTTTTCCCCCACCCCACGTAAGAGTGACAAATTTGCCGATCGTTGGAAGACACTTTTGAACGCTCGAATGAATTTTAAAGTTTGATTTCTTGCAACCACCCCTCCCCCTAACCTGACGTCATCATCTTCAAAACCAAATGCGACAAAAATTTTCTGCTGTCTGTGGCGTTTTTCAACTCGTTTTATTTTGTCGCGGC--AAAAAAAAAGATTAAAAATAAAGGAGGT-AAAAAAAATCTTCCTCCACCTTTAGTTCTTCTTCATGCTTGGTGATTAGGTAAAAGGTAGATACTTACTTAAATCCCAACTCGTAAAACATGTAGCTCTAGGCACACTTAGGTAAGAGTTCCAGATTTAAAACATGGATTTACAAAAATTAAAAGTAATTAAAGAACGGGAACGAACGATGCGGGGTATAAAAAAAAAGTTCTACAAGAGTGTTGGAGGGGAGAAAAAAATGGGGTTCTTAAATCCAGGAAATAAATAAAGTTAATTCAACTTGATGTTGGCGGACGAGCAAAATGCTAGTGGCTCAAAGAATGTCAGTGTAATTACAGTTTAGGCCTAGGTAAACCGGGTGATAATTTATCTTGTAGATTACTGTAATTGAGGGGACTACGAACAAGCCGTGATGCACCGGTACAGAAAGAGAGCGAGGCAAAATCAATAGATCATAATTCATTTAAAGCGCGCGGCGACCACTAATTATAAACATATAAATCATTAGCAAAAGTGGAAGCCCTGATCTTCCGCACTTAATCCACGTCAATCCAACACTTTCGTTCGCTTCGGATAAACCGCTTTTCCATTTTTCCACAGTACGCGCATATTTAGGTAGAGGTATATTTAAGTTGAACCACCGTTAATGGACCTTAGTAAAGAAGATGCAATTGTGTCTTCATTCGGATATTAAGGCTTCTTTTTAATTTAAACAATGTAAGGGATGGGAGGGATAAGTTTCTGGTTTAAACACTCACTACAAGAGAGATAAATGTAGGATGTTCATTGAGATCATACACCACGCAGAATCACCAATACTATGCAGTGCGGAAAATAGAGCCTTGAGAGAAAGTCA----------------------------------------------------------AGTATTTTGTTGCTGATTCTTCAAATAGAAAGAATATTTATAAGCTATTTGTTTACATATAAATGAGCATTTTTTATTGTTAAAATTTATGATTACAGGAATAGAATGAAAGAAAAATGGAGACAGAAATTACCAAAT
Ncanei_Egypt_N958 ---------------------------------TTATCGATACGATATCATAAACTACGAAGGAATCGATTAGCAATAAGCATACAGTTCTTGAAGTTTTTTTTCTTTTCCCCCACCCCACGTAAGAGTGACAAATTTGCCGATCGTTGGAAGACACTTTTGAACGCTCGAATGAATTTTAAAGTTTGATTTCTTGCAACCACCCCTCCCCCTAACCTGACGTCATCATCTTCAAAACCAAATGCGACAAAAATTTTCTGCTGTCTGTGGCGTTTTTCAACTCGTTTTATTTTGTCGCGGC---AAAAAAAAGATTAAAAATAAAGGAGGTAAAAAAAAATCTTCCTCCACCTTTAGTTCTTCTTCATGCTTGGTGATTAGGTAAAAGGTAGATACTTACTTAAATCCCAACTCGTAAAACATGTAGCTCTAGGCACACTTAGGTAAGAGTTCCAGATTTAAAACATGGATTTACAAAAATTAAAAGTAATTAAAGAACGGGAACGAACGATGCGGGATATAAAAAAAAAGTTCCACAAGAGTGTCGGAGGGGAGAAAAAAAGGGGGTTCCTAAATCCAGGAAATAAATAAAGTTAATTCAACTTGATGTTGGCGGACGAGCAAAATGCTAGTGGCTCAAAGAATGTCAGTGTAATTACAGTTTAGGCCTAGGTAAACCGGGTGATAATTTATCTTGTAGATTACTGTAATTGAGGGGACTACGAACAAGCCGTGATGCACCGGTACAGAAAGAGAGCGAGGCAAAATCAATAGATCATAATTCATTTAAAGCGCGCGGCGACCACTAATTATAAACATATAAATCATTAGCAAAAGTGGAAGCCCTGATCTTCCGCACTTAATCCACGTCAATCCAACACTTTCGTTCGCTTCGGATAAACCGCTTTTCCATTTTTCCACAGTACGCGCATATTTAGGTAGAGGTATATTTAAGTTGAACCACCGTTAATGGACCTTAGTAAAGAAGATGCAATTGTGTCTTCATTCGGATATTAAAGCTTCTTTTTAATTTAAACAATGTAAGGGATGGGAGGAATAAGTTTCTGGTTTAAACACTCACTACAAGAGAGATAAATGTAGGGCGTACTATGAGACCATACACCACGCAGAATCACCAATACCATGCAGTGCGGAAAATAGAGCCTTGAGAGAAAGTCA----------------------------------------------------------AGTATTTTGTTGCTGATTCTTCAAATAGAAAGACTATTTATAAGCTATTTGTTTACATATAAATGAGCATTTTTTATTGTTAAAATTTATGATTGCAGGAATAGAATGAAAGAAAAATGGAGACAGAAATTACCAAAT
Ncarolinensis_Grandfather_N218 AATCTGTAAGTATATATGAAATAGTGATTTAAATTATCGATACGATATCATAAACTACGAAGGAATCGATTAGCAATAAGCATACAGTTCTTGAAGTTTTTTTTCTTTTCTCCCACCCCACGTAAGAGTGACAAATTTGCCGATCGTTGGAAGACACTTTTGAACGCTCGAATGAATTTTAAAGTTTGATTTCTTGCAACCTCCCCTCCCCCTAACCTGACGTCATCATCTTCAAAACCAAATGCGACAAAAATTTTCTGCTGTCTGTGGCGTTTTTCAACTCGTTTTATTTTGTCGCGGCAAAAAAAAGAAGATTAAAAATAAAGGAGGT-AAAAAAAATCTTCCTCCACCTTTAGTTCTTCTTCATGCTTGGTGATTAGGTAAAAGGTAGATACTTACTTAAATCCCAACTCGTAAAACATGTAGCTCTAGGCACACTTAGGTAAGAGTTCCAGATTTAAAACATGGATTTACAAAAATTAAAAGTAATTAAAGAACGGGAACGAACGATGCGGGGCATAAAAAAAAAGTTCTACAAGAGTGTTGGAGGGGAGAAAAAAATGGGGTTCCTAAATCCAGGAAATAAATAAAGTTAATTCAACTTGATGTTGGAGGACGAGCAAAATGCTAGTGGCTCAAAGAATGTCAGTGTAATTACAGTTTAGGCCTAGGTAAACCGGGTGATAATTTATCTTGTAGATTACTGTAATTGAGGGGACTACGAACAAGCCGTGATGCACCGGTACAGAAAGAGAGCGAGGCAAAATCAATAGATCATAATTCATTTAAAGCGCGCGGCGACCACTAATTATAAACATATAAATCATTAGCAAAAGTGGAAGCCCTGATCTTCCGCACTTAATCCACGTCAATCCAACACTTTCGTTCGCTTCGGATAAACCGCTTTTCCATTTTTCCTCAGTACGCGCATATTTAGGTAGAGGTATATTTAAGTTGAACCACCGTTAATGGACCTTAGTGAAGAAGATGCAATTGTGTCTTCATTCGGATATTAAAGCTTCTTTTTAATTTAAACAATGTAAAGGATGATAGGAATAAGTTTCTGGTTTAAACACTCACAACAAGAGAGATAAATGTATGATGTACTATGAGATCATACACCACGCAGAATCAGCAATACCATGCTGTGCGGAAAATAGAGCTTTGAGAGAAAGTCA----------------------------------------------------------AGTATTTTGTTGCTGATTCTTCAAATAGAAAGAATATTTATGAGCTATTTGTTTACATATAAATGAGCATTTTTTATTGTTAAAATATTTGATCACAGGAATAGAATGAAAGAAAAATGGGGACAGAAATTACCAGAT
Ncarolinensis_LinvilleCaverns_N227 ------------------------------------------------------------------------------------------------------------------------------------------------------------------------------------------------------------------------------------------------------------------------------------------------------------------------------------------------------------------------------------------------------------------------------------------------------------------------------------------------------------------------------------------------------------------------------------------------------------------------AACTTGATGTTGGAGGACGAGCAAAATGCTAGTGGCTCAAAGAATGTCAGTGTAATTACAGTTTAGGCCTAGGTAAACCGGGTGATAATTTATCTTGTAGATTACTGTAATTGAGGGGACTACGAACAAGCCGTGATGCACCGGTACAGAAAGAGAGCGAGGCAAAATCAATAGATCATAATTCATTTAAAGCGCGCGGCGACCACTAATTATAAACATATAAATCATTAGCAAAAGTGGAAGCCCTGATCTTCCGCACTTAATCCACGTCAATCCAACACTTTCGTTCGCTTCGGATAAACCGCTTTTCCATTTTTCCTCAGTACGCGCATATTTAGGTAGAGGTATATTTAAGTTGAACCACCGTTAATGG------------------------------------------------------------------------------------------------------------------------------------------------------------------------------------------------------------------------------------------------------------------------------------------------------------------------------------------------------------------------------------------------------------------
Ncarteri_English_N031 AATCTCTAAGTAGAAATGAAATAGTGATTTAAATTATCGATACGATATCATAAACTACGAAGGAATCGATTAGCAATAAGCATACAGTTCTTGAAGTTTTTTTTTCTTTCTCCCACCCCACGTAAGAGTGACAAATTTGCCGATCGTTGGAAGACACTTTTGAACGCTCGAATGAATTTTAAAGTTTGATTTCTTGCAACCTCCCCTCCCCTTAACCTGACGTCATCATCTTCAAAACCAAATGCGACAAAAATTTTCTGCTGTCTGTGGCGTTTTTCAACTCGTTTTATTTTGTCGCGGCAAAAAAAAGAAGATTAAAAATAAAGGAGGTAATAAAAAATCTTCCTCCACCCTTAGTTCTTCTTCATGCTTGGTGATTAGGTAAAAGGTAGATACTTACTTAAATCCCAACTCGTAAAACATGTAGCTCTAGGCACACTTAGGTAAGAGTTCCAGATTTAAAACATGGATTTACAAAAATTAAAAGTAATTAAAGAACGGGAACGAACGATGCGGGGTATAAAAAAAAAGTTCTACAGGAGTGTTGGAGGGGAGAAAAAAATGGGGTTCCTAAATCCAGGAAATAAATAAAGTTAATTCAACTTGATGTTGGTGGACGAGCAAAATGCTAGTGGCTCAAAGAATGTCAGTGTAATTACAGTTTAGGCCTAGGTAAACCGGGTGATAATTTATCTTGTAGATTACTGTAATTGAGGGGACTACGAACAAGCCGTGATGCACCGGTACAGAAAGAGAGCGAGGCAAAATCAATAGATCATAATTCATTTAAAGCGCGCGGCGACCACTAATTATAAACATATAAATCATTAGCAAAAGTGGAAGCCCTGATCTTCCGCACTTAATCCACGTCAATCCAACACTTTCGTTCGCTTCGGATAAACCGCTTTTCCATTTTTCCTCAGTACGCGCATATTTAGGTAGAAGTATATTTAAGTTGAACCATCGTTAATGGACCTTAGTAAAGAAGATGCAATTGTGTCTTCATTCGGATATTAAAGCTTCTTTTTAATTTAAACAATGTAAGTGATGGGAGGAATAAGTTTCTGGTTTAAACACTCTCTACAACAGAGCTAAATGTAGGATGTACTATGAGATCATACACCACGCAGAATCACCCATACCATGCAGTGCGGGAAATAGAGCTTTAAGAGAAAGTCACATGGAATACAAACTAAGAGAAAATGTAAAAGAATAAGTCAGAATATTTTATTCACGGCGTATTTTGTTGCTGATTCTTCAAATAGAAAGGCTATATATAAGCTATTTGTTTACATATGAATGAGCATTTTTTATTGTTAAAACTTTCGATCACAGGAATAGAATGAAGGAGAAATGGG-----------------
Ncarteri_LaurelCave_nearTYPE_N0296 ----------------------------------------TACGATATCATAAACTACGAAGGAATCGATTAGCAATAAGCATACAGTGCTTGAAGTTTTTTTTCTTTTCTCCCACCCCACGTAAGAGTGACAAATTTGCCGATCGTTGGAAGACACTTTTGAACGCTCGAATGAATTTTAAAGTTTGATTTCTTGCAACCTCCCCTCCCCCTAACCTGACGTCATCATCTTCAAAACCAAATGCGACAAAAATTTTCTGCTGTCTGTGGCGTTTTTCAACTCGTTTTATTTTGTCGCGGCAAAAAAAAGAAGATTAAAAATAAAGGAGGTAAAAAAATATCTTTCTCCACCTTTAGTTCTTCTTCATGCTTGGTGATTAGGTAAAAGGTAGATACTTACTTAAATCCCAACTCGTAAAACATGTAGCTCTAGGCACACTTAGGTAAGAGTTCCAGATTTAAAACATGGATTTACAAAAATTAAAAGTAATTAAAGAACGGGAACGAACGATGCGGGGTATAAAAAAAAAGTTCTGCAAGAGTGTTGGAGAGGAGAAAAAAATGGGGTTCCTAAATCCGGGAAATAAATAAAGTTAATTCAACTTGATGTTGGCGGACGAGCAAAATGCTAGTGGCTCAAAGAATGTCAGTGTAATTACAGTTTAGGCCTAGGTAAACCGGGTGATAATTTATCTTGTAGATTACTGTAATTGAGGGGACTACGAACAAGCCGTGATGCACCGGTACAGAAAGAGAGCGAGGCAAAATCAATAGATCATAATTCATTTAAAGCGCGCGGCGACCACTAATTATAAACATATAAATCATTAGCAAAAGTGGAAGCCCTGATCTTCCGCACTTAATCCACGTCAATCCAACACTTTCGTTCGCTTCGGATAAACCGCTTT-CCATTTTTCCTCAGTACGCGCATATTTAGGTAGAGGTATATTTAAGTTGAACCACCGTTAATGGACCTCAGTAAAGAAGATGCAATTGTGTCTTCATTCGGATAGTAAAGATTCTTTTTAATTTAAACAATGTAAGGGGTGGGAGGAATAAGTTTCTGGTTTAAACACTCACTACAACAGAGCTAAATGTAGGATGCACTATGAGATCATACACCACGCAGAACCACCCATACCATGCAGTGCGGGAAATAGAGCTTTAAGAGAAAGTCACATGGAATACAAACTAAGAGAAAATGTAAAAGAATAAATCAGAATATTTTATTCACGGCGTATTTTGTTGCTGATTCTTCAAATAGAAAGGTTATTTATAAGCTATTTGTTTACATATGAATGAGCATTTTTTATTGTTAAAATTTTCGATCACAGGAATGGAATGAAAGAAAAATGGGGAAAAAAATTACCAGAT
Ncarteri_PilotMtn_G2185 AATCTCTAAGTAGAAATGAAATAGTGATTTAAATTATCGATACGATATCATAAACTACGAAGGAATCGATTAGCAATAAGCATACAGTTCTTGAAGTTTTTCTTCTTTTCTCCCACCCCACGTAAGAGTGACAAATTTGCCGATCGTTGGAAGACACTTTTGAACGCTCGAATGAATTTTAAAGTTTGATTTCTTGCAACCTCCCCTCCCCCTAACCTGACGTCATCATCTTCAAAACCAAATGCGACAAAAATTTTCTGCTGTCTGTGGCGTTTTTCAACTCGTTTTATTTTGTCGCGGCAAAAAAAAGAAGATTAAAAATAAAGGAGGTAAAAAAAAATCTTCCTCCACCTTTAGTTCTTCTTCATGCTTGGTGATTAGGTAAAAGGTAGATACTTACTTAAATCCCAACTCGTAAAACATGTAGCTCTAGGCACACTTAGGTAAGAGTTCCAGATTTAAAACATGGATTTACAAAAATTAAAAGTAATTAAAGAACGGGAACGAACGATGCGGGGTATAAAAAAAAAGTTCTACAAGAGTGTTGGAGGGGAGAAAAAAATGGGGTTCCTAAATCCAGGAAATAAATAAAGTTAATTCAACTTGATGTTGGCGGACGAGCAAAATGCTAGTGGCTCAAAGAATGTCAGTGTAATTACAGTTTAGGCCTAGGTAAACCGGGTGATAATTTATCTTGTAGATTACTGTAATTGAGGGGACTACGAACAAGCCGTGATGCACCGGTACAGAAAGAGAGCGAGGCAAAATCAATAGATCATAATTCATTTAAAGCGCGCGGCGACCACTAATTATAAACATATAAATCATTAGCAAAAGTGGAAGCCCTGATCTTCCGCACTTAATCCACGTCAATCCAACACTTTCGTTCGCTTCGGATAAACCTCTTTCCCATTTTTCCTCAGTACGCGCATATTTAGGTAGAGGTATATTTAAGTTGAACCACCGTTAATGGACCTCAGTAAAGAAGATGCAATTGTGTCTTCATTCGGATATTAAAGCTTCTTTTTAATTTAAACAATGTAAGGGATGGGAGGAATAAGTTTCCGGTTTAAACACTCACTACAACAGAGCTAAATGTAGGATGTTCTATGAGATCATACACCACGCAGAATCACCCATACCATGCAGTGCGGGAAATAGAGCTTTAAGAGAAAGTCACATGGAATACAAACTAAGAGAAAATGTAAAAGAATAAGTCAGAATATTTTATTCACGGCGTATTTTGTTGCTGATTCTTCAAATAGAAAGGCTATTTATAAGCTATTTGTTTACATATGAATGAGCATTTTTTATTGTTAAAATTTTCGATCACACGAA-----TGAAAGAAAAATGGGGGAAAAAATTACCAGAT
Ncarteri_Pitchfork_N363 -------------------------------------------------ATAAACTACGAAGGAATCGATTAGCAATAAGCATACAGTTCTTGAAGTTTTTTTTCTTTTCTCCCACCCCACGTAAGAGTGACAAATTTGCCGATCGTTGGAAGAGACTTTTGAACGCTCGAATGAATTTTAAAGTTTGATTTCTTGCAACCTCCCCTCCCCCTAACCTGACGTCATCATCTTCAAAACCAAATGCGACAAAAAATTTCTGCTGTCTGTGGCGTTTTTCAACTTGTTTTATTTTGTCGCGGCA--AAAAAAAAGATTAAAAATAAAGGAGGT-AAAAAAAATCTTCCTCCACCTTTAGTTCTTCTTCATGCTTGGTGATTAGGTAAAAGGTAGATACTTACTTAAATCCCAACTCGTAAAACATGTAGCTCTAGGCACACTTAGGGAAGAGTTCCAGATTTAAAACATGGATTTACAAAAATTAAAAGTAATTAAAGAACGGGAACGAACGATGCGGGGTATAAAAAAAAAGTTCTACAAGAGTGTTGGAGGGGAGAAAAAAATGGGGTTCCTAAATCCAGGAAATAAATAAAGTTAATTCAACTTGATGTTGGCGGACGAGCAAAATGCTAGTGGCTCAAAGAATGTCAGTGTAATTACAGTTTAGGCCTAGGTAAACCGGGTGATAATTTATCTTGTAGATTACTGTAATTGAGGGGACTACGAACAAGCCGTGATGCACCGGTACAGAAAGAGAGCGAGGCAAAATCAATAGATCATAATTCATTTAAAGCGCGCGGCGACCACTAATTATAAACATATAAATCATTAGCAAAAGTGGAAGCCCTGATCTTCCGCACTTAATCCACGTCAATCCAACACTTTCGTTCGCTTCGGATAAACCGCTTTTCCATTTTTCCTCAGTACGCGCATATTTAGGTAGAGGTACATTTAAGTTGAACCACCGTTAATGGACCTTAGTAAAGAAGATTCAATTGTGTCTTCATTCGGATATTAAAGCTTCTTTTTAATTTGAACAATGTAAGGGATGGGAGGAATAAGTTTCTGGTTTAAACACTCTCTACAACAGAGCTAAATGCAGGATGTACTATGAGATCATACACCACGCAGAATCACCAATACCATGCAGTGCGGGAAATAGAGCTTTGAGAGAAAGTCACAGGGAATACAAACTAAGAGAAAATGTAAAAGAATAAGTCGGAATATTTTATTCACGGCGTATTTTGTTGCTGATTCTTCAAATAGAAAGGCTATTTATAAGCTATTTGTTTACATATGAATGAGCATTTTTTATTGTTAAAATTTTCGATTACAGGAATAGAATGAAAGAAAAATGGGGG---------------
Ncarteri_WeberCty_N1044 AATCTCTAAGTAGAAATGAAATAGTGATTTAAATTATCGATACGATATCATAAACTACGAAGGAATCGATTAGCAATAAGCATACAGTTCTTGAAGTTTTTCTTCTTTTCTCCCACCCCACGTAAGAGTGACAAATTTGCCGATCGTTGGAAGACACTTTTGAACGCTCGAATGAATTTTAAAGTTTGATTTCTTGCAACCTCCCCTCCCCCTAACCTGACGTCATCATCTTCAAAACCAAATGCGACAAAAATTTTCTGCTGTCTGTGGCGTTTTTCAACTCGTTTTATTTTGTCGCGGCA-AAAAAAGAAGATTAAAAATAAAGGAGGTAAAAAAAAATCTTCCTCCACCTTTAGTTCTTCTTCATGCTTGGTGATTAGGTAAAAGGTAGATACTTACTTAAATCCCAACTCGTAAAACATGTAGCTCTAGGCACACTTAGGTAAGAGTTCCAGATTTAAAACATGGATTTACAAAAATTAAAAGTAATTAAAGAACGGGAACGAACGATGCGGGGTATAAAAAAAAAGTTCTACAAGAGTGTTGGAGGGGAGAAAAAAATGGGGTTCCTAAATCCAGGAAATAAATAAAGTTAATTCAACTTGATGTTGGCGGACGAGCAAAATGCTAGTGGCTCAAAGAATGTCAGTGTAATTACAGTTTAGGCCTAGGTAAACCGGGTGATAATTTATCTTGTAGATTACTGTAATTGAGGGGACTACGAACAAGCCGTGATGCACCGGTACAGAAAGAGAGCGAGGCAAAATCAATAGATCATAATTCATTTAAAGCGCGCGGCGACCACTAATTATAAACATATAAATCATTAGCAAAAGTGGAAGCCCTGATCTTCCGCACTTAATCCACGTCAATCCAACACTTTCGTTCGCTTCGGATAAACCGCTTTTCCATTTTTCCTCAGTACGCGCATATTTAGGTAGAGGTATATTTAAGTTGAACCACCGTTAATGGACCTCAGTAAAGAAGATGCAATTGTGTCTTCATTCGGATATTAAAGCTTCTTTTTAATTTAAACAATGTAGGGGATGGGAGGAATAAGTTTCTGGTTTAAACACTCTCTACAACAGAGCTAAATGTAGGATGTTCTATGAGATCATACACCACGCAGAATCACCCATACCATGCAGTGCGGGAAATAGAGCTTTGTGAGAAAGTCACAGGGAATACAAAGTAAGAGAAAATGTAATAGAATAAGTCAGAATATTTTATTCACGGCGTATTTTGTTGCTGGTTCTTCAAATAGAAAGGCTATTTATAAGCTATTTGTTTACATATGAATGAGCATTTTTTATTGGTAAAATTTTCGATCACAGGAATAGAATGAAAAAAGAAGGGGGGAAAAATT-----AAT
Ncherokee_BallhootScar_N193 AATCTCTAAGTATAAATGAAATAGTGATTTAAATTATCGATACGATATCATAAACTACGAAGGAATCGATTAGCAATAAGCATACAGTTCTTGAAGTTTTTTTCCTTTTCTCCCACCCCACGTAAGAGTGACAAATTTGCCGATCGTTGGAAGACACTTTTGAACGCTCGAATGAATTTTAAATTTTGATTTCTTGCAACCTCCCCTCCCCCTAACCTGACGTCATCATCTTCAAAACCAAATGCGACAAAAATTTTCTGCTGTCTGTGGCGTTTTTCAACTCGTTTTATTTTGTCGCGGCAAAAAAAAGAAGATTAAAAATAAAGGAGGTAAAAAAAAATCTTCCTCCACCTTTAGTTCTTCTTCATGCTTGGTGATTAGGTAAAAGGTAGATACTTACTTAAATCCCAACTCGTAAAACATGTAGCTCTAGGCACACTTAGGTAAGAGTTCCAGATTTAAAACATGGATTTACAAAAATTAAAAGTAATTAAAGAACGGGAACGAACGATGCGGGGTATAAAAAAAAAGTTCTACAAGAGTGTTGGAGGGGAGAAAAAAATGGGGTTCCTAAATCCAGGAAATAAATAAAGTTAATTCAACTTGATGTTGGCGGACGAGCAAAATGCTAGTGGCTCAAAGAATGTCAGTGTAATTACAGTTTTGGCCTAGGTAAACCGGGTGATAATTTATCTTGTAGATTACTGTAATTGAGGGGACTACGAACAAGCCGTGATGCACCGGTACAGAAAGAGAGCGAGGCAAAATCAATAGATCATAATTCATTTAAAGCGCGCGGCGACCACTAATTATAAACATATAAATCATTAGCAAAAGTGGAAGCCCTGATCTTCCGCACTTAATCCACGTCAATCCAACACTTTTGTTCGCTTCGGATAAACCGCTTTTCCATATTTCCTCAGTACGCGCATATTTAGGTAGAGGTATATTTAAGTTGAACCACCGTTAATGGACCTTAGTAAAGAAGATGCAATTGTGTCTTCATTCGGATATTAAAGCTTCTTTTTAATTTGAACAATGTAAGGGATGAGAGGAATAAGTTTCTGGTTTAAACACTCACTACAAGAGAGATAAATGTAGGATGTACTATGAGATCATACACCACGCAGAATCAGCAATACCATGATGTGCGGAAAATAGAGCTTTGAGAGAAAGTCA----------------------------------------------------------AGTATTTTGTTGCTGATTCTTCAAATAGGAAGAATATTTATAAGCTATTTGTTTACATATAAGTGAGCATTTTTTATTGTTACAATTTTTGATCACAGGAATAGAATGAAAGACAAATGGGGACAGAAATCACCAGAT
Ncherokee_BalsamMtn_N891 AATCTCTAAGTATAAATGAAATAGTGATTTAAATTATCGATACGATATCATAAACTACGAAGAAATCGATTAGCAATAAGCATACAGTTCTTGAAGTTTTTTTTCTTTTCTCCCACCCCACGTAAGAGTGACAAATTTGCCGATCGTTGGAAGACACTTTTGAACGCTCGAATGAATTTTAAAGTTTGATTTCTTGCAACCTCCCCTCCCCCTAACCTGACGTCATCATCTTCAAAACCAAATGCGACAAAAAATTTCTGCTGTCTGTGGCGTTTTTCAACTCGTTTTATTTTGTCGCGGCAAAAAAAAGAAGATTAAAAATAAAGGAGGTAAAAAAAAATCTTCCTCCACCTTTAGTTCTTCTTCATGCTTGGTGATTAGGTAAAAGGTAGATACTTACTTAAATCCCAACTCGTAAAACATGTAGCTCTAGGCACACTTAGGTAAGAGTTCCAGATTTAAAACATGGATTTACAAAAATTAAAAGTAATTAAAGAACGGGAACGAACGATGCGGGGTATAAAAAAAAAGTTCCACAAGAGTGTTGGAGGGGAGAAAAAAATGGGCTTCCTAAATCCAGGAAATAAATAAAGTTAATTCAACTTGATGTTGGCGGACGAGCAAAATGCTAGTGGCTCAAAGAATGTCAGTGTAATTACAGTTTAGGCCTAGGTAGACCGGGTGATAATTTATCTTGTAGATTACTGTAATTGAGGGGACTACGAACAAGCCGTGATGCACCGGTACAGAAAGAGAGCGAGGCAAAATCAATAGATCATAATTCATTTAAAGCGCGCGGCGACCACTAATTATAAACATATAAATCATTAGCAAAAGTGGAAGCCCTGATCTTCCGCACTTAATCCACGTCAATCCAACACTTTCGTTCGCTTCGGATAAACCGCTTTTCCATATTTCCTCAGTACGCGCATATTTAGGTAGAGGTATATTTAAGTTGAACCACCGTTAATGGACCTTAGTAAAGAAGATGCAATTGTGTCTTCATTCGGATATTAAAGCTTCTTTTTAATTGAAACAATGTAAGGGATGAGAGGAATAAGTTTCTGGTTTAAACACTCACTACAAGAGAGATAAATGTAGGATGTACTATGAGATG---------------T----ACTATGATCCCGT------AAAAGAGCTTTGAGAGAAAGTCA----------------------------------------------------------AGTATTTTGTTGCTGATTCTTCAAATAGAAAGAATATTTATAAGCTATTTGTTTACATATAAGTGAGCATTTTTTATTGTTAAAATTTTTGATCACAGGAATAGAATGAAAGAAAAATGGAGACAGAAATTACCAGAT
Ncherokee_SIndianCrk_N681 -------------------------------------------------------------------------------------------------------------------------------------------CCGATCGTTGGAAGACACTTTTGAACGCTCGAATGAATTTTAAAGTTTGATTTCTTGCAACCTCCCCTCCCCCTAACCTGACGTCATCATCTTCAAAACCAAATGCGACAAAAATTTCCTGCTGTCTGTGGCGTTTTTCAACTCGTTTTATTTTGTCGCGGCAAAAAAAAGAAGATTAAAAATAAAGGAGGTAAAAAAAAATCTTCCTCCACCTTTAGTTCTTCTTCATGCTTGGTGATTAGGTAAAAGGTAGATACTTACTTAAATCCCAACTCGTAAAACATGTAGCTCTAGGCACACTTAGGTAAGAGTTCCAGATTTAAAACATGGATTTACAAAAATTAAAAGTAATTAAAGAACGGGAACGAACGATGCGGGGTATAAAAAAAAAGTTCTACAAGAGTGTTGGAGGGGAGAAAAAAATGGGGTTCCTAAATCCAGGAAATAAATAAAGTTAATTCAACTTGATGTTGGCGGACGAGCAAAATGCTAGTGGCTCAAAGAATGTCAGTGTAATTACAGTTTAGGCCTAGGTAAACCGGGTGATAATTTATCTTGTAGATTACTGTAATTGAGGGGACTACGAACAAGCCGTGATGCACCGGTACAGAAAGAGAGCGAGGCAAAATCAATAGATCATAATTCATTTAAAGCGCGCGGCGACCACTAATTATAAACATATAAATCATTAGCAAAAGTGGAAGCCCTGATCTTCCGCACTTAATCCACGTCAATCCAACACTTTCGTTCGCTTCGGATAAACCGCTTTTCCATTTTTCCTCAGTACGCGCATATTTAGGTAGAGGTATATTTAAGTTGAACCACCGTTAATGGACCTCAG-----------------------------------------------------------------------------------------------------------------------------------------------------------------------------------------------------------------------------------------------------------------------------------------------------------------------------------------------------------------------------------------------------------
Ncooperi_BeaverCrk_N1002 --------------------------------------------------------------------------------------------------------CTTTTCTCCCACCCCACGTAAGAGTGACAAATTTGCCGATCGTTGGAAGACACTTTTGAACGCTCGAACGAATTTTAAAGTTTGATTTCTTGCAACCTCCCCTCCCCCTAACCTGACGTCATCATCTTCAAAACCAAATGCGACAAAAATTTTCTGCTGTCTGTGGCGTTTTTCAACTCGTTTTATTTTGTCGCGGCAAAAAAAAGAAGATTAAAAATAAAGGAGGTAAAAAAATCTTCCTCTCCACCTTTAGTTCTTCTTCATGCTTGGTGATTAGGTAAAAGGTAGATACTTACTTAAATCCCAACTCGTAAAACATGTAGCTCTAGGCACACTTAGGTAAGAGTTCCAGATTTAAAACATGGATTTACAAAAATTAAAAGTAATTAAAGAACGGGAACGAACGATGCGGGGTATAAAAAAAAAGTTCTACAAGAGTGTTGGTGGGGAGAAAAAAATGGGGTTCCTAAATCCAGGAAATAAATAAAGTTAATTCAACTTGATGTTGGTGGACGAGCAAAATGCTAGTGGCTCAAAGAATGTCAGTGTAATTACAGTTTAGGCCTAGGTAAACCGGGTGATAATTTATCTTGTAGATTACTGTAATTGAGGGGACTACGAACAAGCCGTGATGCACCGGTACAGAAAGAGAGCGAGGCAAAATCAATAGATCATAATTCATTTAAAGCGCGCGGCGACCACTAATTATAAACATATAAATCATTAGCAAAAGTGGAAGCCCTGATCTTCCGCACTTAATCCACGTCAATCCAACACTTTCGTTCGCTTCGGATAAACCGCTTTTCCATTTTTCCTCAGTACGCGCATATTTAGGTAGAGGTATATTTAAGTTGAACCACCGATAATGGACCTCAGTAAAGAAGATGCAATTGTGTCTTCATTCGGATATTAAAGCTTCTTTTTAATTTAAACAATGTAAGGGATGGGAGGAATAAGTTTCCGGTTTAAACACTCATTACAACAGAGCTAAATGTAGGATGTACTATGAGATCATACACCACGCAGAGTCACCAATACCATGCAGTGCGGAAAATAGAGCTTTGAGAGAAAGTCACAGGGAATACAAACTAAGAGTAAACGTAAAAGAAAAAGTCAGAATATTTTATTCACGGCGTATTTTGTTGCTGATTCTTCAAATAGAAAGAGT-------------------------------------------------------------------------------------------------------
Ncooperi_BrasstBald_N824 ---------------------------------------------------------------------------------------------------------------------------------------------------------------------------------------------TTTCTTGCAACCTCCCCTCCCCCTAACCTGACGTCATCATCTTCAAAACCAAATGCGACAAAAATTTTCTGCTGTCTGTGGCGTTTTTCAACTCGTTTTATTTTGTCGCGGCAAAAAAAAGAAGATTAAAAATAAAGGAGGTAAAAAAATCTTCCTCTCCACCTTTAGTTCTTCTTCATGCTTGGTGATTAGGTAAAAGGTAGATACTTACTTAAATCCCAACTCGTAAAACATGTAGCTCTAGGCACACTTAGGTAAGAGTTCCAGATTTAAAACATGGATTTACAAAAATTAAAAGTAATTAAAGAACGGGAACGAACGATGCGGGGTATAAAAAAAAAGTTCTACAAGAGTGTTGGTGGGGAGAAAAAAATGGGGTTCCTAAATCCAGGAAATAAATAAAGTTAATTCAACTTGATGTTGGTGGACGAGCAAAATGCTAGTGGCTCAAAGAATGTCAGTGTAATTACAGTTTAGGCCTAGGTAAACCGGGTGATAATTTATCTTGTAGATTACTGTAATTGAGGGGACTACGAACAAGCCGTGATGCACCGGTACAGAAAGAGAGCGAGGCAAAATCAATAGATCATAATTCATTTAAAGCGCGCGGCGACCACTAATTATAAACATATAAATCATTAGCAAAAGTGGAAGCCCTGATCTTCCGCACTTAATCCACGTCAATCCAACACTTTCGTTCGCTTCGGATAAACCGCTTTTCCATTTTTCCTCAGTACGCGCATATTTAGGTAGAGGTATATTTAAGTTGAACCACCGATAATGGACCTCAGTAAAGAAGATGCAATTGTGTCTTCATTCGGATATTAAAGCTTCTTTTTAATTTAAACAATGTAAGGGATGGGAGGAATAAGTTTCCGGTTTAAACACTCATTACAACAGAGCTAAATGTAGGATGTACTATGAGATCATACACCACGCAGAGTCACCAATACCATGCAGTGCGGAAAATATAGCTTTGAGAGAAAGTCACAGGGAATACAAACTAAGAGTAAATGTAAAAGAAAAAGTCAGAATATTTTATTCACGGCGTATTTTGTTGCTGATTCTTCAAATAGAAAGAGTATTTATAAGCTATTTGTTTACATATAAATGAGCATTTTTTATTGTTAAAATTTTCGATCACAGG---------------------------------------
Ncooperi_NantRiverGorge_N682 ----------------------------------------------------------------------------------------------------------------------CACGTAAGAGTGACAAATTTGCCGATCGTTGGAAGACACTTTTGAACGCTCGAACGAATTTTAAAGTTTGATTTCTTGCAACCTCTCCTCCCCCTAACCTGACGTCATCATCTTCAAAACCAAATGCGACAAAAATTTTCTGCTGTCTGTGGCGTTTTTCAACTCGTTTTATTTTGTCGCGGCAAAAAAAAGAAGATTAAAAATAAAGGAGGTAAAAAAATCTTCCTCTCCACCTTTAGTTCTTCTTCATGCTTGGTGATTAGGTAAAAGGTAGATACTTACTTAAATCCCAACTCGTAAAACATGTAGCTCTAGGCACACTTAGGTAAGAGTTCCAGATTTAAAACATGGATTTACAAAAATTAAAAGTAATTAAAGAACGGGAACGAACGATGCGGGGTATAAAAAAAAAGTTCTACAAGAGTGTTGGTGGGGAGAAAAAAATGGGGTTCCTAAATCCAGGAAATAAATAAAGTTAATTCAACTTGATGTTGGTGGACGAGCAAAATGCTAGTGGCTCAAAGAATGTCAGTGTAATTACAGTTTAGGCCTAGGTAAACCGGGTGATAATTTATCTTGTAGATTACTGTAATTGAGGGGACTACGAACAAGCCGTGATGCACCGGTACAGAAAGAGAGCGAGGCAAAATCAATAGATCATAATTCATTTAAAGCGCGCGGCGACCACTAATTATAAACATATAAATCATTAGCAAAAGTGGAAGCCCTGATCTTCCGCACTTAATCCACGTCAATCCAACACTTTCGTTCGCTTCGGATAAACCGCTTTTCCATTTTTCCTCAGTACGCGCATATTTAGGTAGAGGTATATTTAAGTTGAACCACCGATAATGGACCTCAGTAAAGAAGATGCAATTGTGTCTTCATTCGGATATTAAAGCTTCTTTTTAATTTAAACAATGTAAGGGATGGGAGGAATAAGTTTCCGGTTTAAACACTCATTACAACAGAGCTAAATGTAGGATGTACTATGAGATCATACACCACGCAGAGTCACCAATACCATGCAGTGCGGAAAATAGAGCTTTGAGAGAAAGTCACAGGGAATACAAACTAAGAGTAAATGTAAAAGAAAAAGTCAGAATATTTTATTCACGGCGTATTTTGTTGCTGATTCTTCAAATAGAAAGAGTATTTATAAGCTATTTGTTTACATATAAATGAGCATTTTTTATTGTTAAAATTTTCGATCACAGGAATAGAATGAAAGAAAAATGGGAGAAGAAATTACCAG--
Ncooperi_CheoahDam_N1122 AATCTCTAAGTATAAATGAAATAGTGATTTAAATTATCGATACGATATCATAAACTACGAAGGAATCGATTAGCAATAAGCATACAGTTCTTGAAGTTTTTTTTCTTTTCTCCCACCCCACGTAAGAGTGACAAATTTGCCGATCGTTGGAAGACACTTCTAAACGCTCGAACGAATTTTAAAGTTTGATTTCTTGCAACCTCCCCTCCCCCTAACCTGACGTCATCATCTTCGAAACCAAATGCGACAAAAATTTTCTGCTGTCTGTGGCGTTTTTCAACTCGTTTTATTTTGTCGCGGCAAAAAAAAGAAGATTAAAAATAAAGGAGGTAAAAAAATCTTCCTCTCCACCTTTAGTTCTTCTTCATGCTTGGTGATTAGGTAAAAGGTAGATACTTACTTAAATCCCAACTCGTAAAACATGTAGCTCTAGGCACACTTAGGTAAGAGTTCCAGATTTAAAACATGGATTTACAAAAATTAAAAGTAATTAAAGAACGGGAACGAACGATGCGGGGTATAAAAAAAAAGTTCTACAAGAGTGTTGGTGGGGAGAAAAAAATGGGGTTCCTAAATCCAGGAAATAAATAAAGTTAATTCAACTTGATGTTGGCAGACGAGCAAAATGCTAGTGGCTCAAAGAATGTCAGTGTAATTACAGTTTAGGCCTAGGTAAACCGGGTGATAATTTATCTTGTAGATTACTGTAATTGAGGGGACTACGAACAAGCCGTGATGCACCGGTACAGAAAGAGAGCGAGGCAAAATCAATAGATCATAATTCATTTAAAGCGCGCGGCGACCACTAATTATAAACATATAAATCATTAGCAAAAGTGGAAGCCTTGGTCTTCCGCACTTAATCCACGTCAATCCAACACTTTCGTTCGCTTCGGATAAACCGCTTTTCCATTTTTCCTCAGTACGCGCATATTTAGGTAGAGGTATATTTAAGTTGAACCACCGATAATGGACCTCAGTAAAGAAGATGCAATTGTGTCTTCATTCGGATATTAAAGCTTCTTTTTAATTTAAACAATGTAAGGGATGGGAGGAATAAGTTTCCGGTTTAAACACTCATTACAACAGAGCTAAATGTAGGATGTACTATGAGATCATACACCATGCAGAATCACCAATACCATGCAGTGCGGAAAATAGAGCTTTGAGAGAAAGTCACAGGGAATACAAACTAAGAGTAAATGTAAAAGAAAAAGTCAGAATATTTTATTCACGGCGTATTTTGTTGCTGATTCTTCAAATAGAAAGAGTATTTATAAGCTATTTGTTTACATATAAATGAGCATTTTTTATTGTTAAAATTTTCGATCACAGGAATAGAATGAAAGAAAAATGGGGGATGAAATTACCAGAT
Ncooperi_RockCrRoad_N1160 AATCTCTAAGTATAAATGAAATAGTGATTTAAATTATCGATACGATATCATAAACTACGAAGGAATCGATTAGCAATAAGCATACAGTTCTTGAAGTTTTTTTTCTTTACTCCCACCCCACGTAAGAGTGACAAATTTGCCGATCGTTGGAAGACACTTCTAAACGCTCGAACGAATTTTAAAGTTTGATTTCTTGCAACCTCCCCTCCCCCTAACCTGACGTCATCATCTTCAAAACCAAATGCGACAAAAATTTTCTGCTGTCTGTGGCGTTTTTCAACTCGTTTTATTTTGTCGCGGCAAAAAAAAGAAGATTAAAAATAAAGGAGGTAAAAAAATTTTCCTCTCCACCTTTAGTTCTTCTTCATGCTTGGTGATTAGGTAAAAGGTAGATACTTACTTAAATCCCAACTCGTAAAACATGTAGCTCTAGGCACACTTAGGTAAGAGTTCCAGATTTAAAACATGGATTTACAAAAATTAAAAGTAATTAAAGAACGGGAACGAACGATGCGGGGTATAAAAAAAAAGTTCTACAAGAGTGTTGGAGAGGAGAAAAAAATGGGGTTCCTAAATCCAGGAAATAAATAAAGTTAATTCAACTTGATGTTGGCGGACGAGCAAAATGCTAGTGGCTCAAAGAATGTCAGTGTAATTACAGTTTAGGCCTAGGTAAACCGGGTGATAATTTATCTTGTAGATTACTGTAATTGAGGGGACTACGAACAAGCCGTGATGCACCGGTACAGAAAGAGAGCGAGGCAAAATCAATAGATCATAATTCATTTAAAGCGCGCGGCGACCACTAATTATAAACATATAAATCATTAGCAAAAGTGGAAGCCTTGGTCTTCCGCACTTAATCCACGTCAATCCAACACTTTCGTTCGCTTCGGATAAACCGCTTTTCCATTTTTCCTCAGTACGCGCATATTTAGGTAGAGGTATATTTAAGTTGAACCACCGATAATGGACCTCAGTAAAGAAGATGCAATTGTGTCTTCATTCGGATATTAAAGCTTCTTTTTAATTTAAACAATGTAAGGGATGGGAGGAATAAGTTTCTGGTTTAAACACTCATTACAACAGAGCTAAATGTAGGATGTACTATGAGATCATACACCACGCAGACTCACCAATACCATGCAGTGCGGAAAATAGAGCTTTGAGAGAAAGTCACAGGGAATACAAACTAAGAGTAAATGTAAAAGAAAAAGTCAGAATATTTTATTCACGGCGTATTTTGTTGCTGATTCTTCAAATAGAAAGAGTATTTATAAGCTATTTGTTTATACATAAATGAGCATTTTTTATTGTTAAAATTTTCGATCACAGGAATAGA---------------------------------
Ncoylei_Apalachia_N1195 ------------------------------------------------------------------------------------------------------------------------------------------------------------------AACGCTCGAATGAATTTTAAAGTTTGATTTCTTGCAACCTCCCCTCCCCCTAACCTGACGTCATCATCTTCAAAACCAAATGCGACAGAAATTTTCTGCTGTCTGTGGTGTTTTTCAACTCGTTTTATTTTGTCGCGGCA-AAAAAAGAAGATTAAAAATAAAGGAGGTAAAAAAAAATCTGCCTCC-CCTTTAGTTCTTCTTCATGCTTGGTGATTAGGTACAAGGTAGATACTTACTTAAATCCCAACTCGTAAAACATGTAGCTCTAGGCACACTTAGGTAAGAGTTCCAGATTTAAAACATGGATTTACAAAAATTAAAAGTAATTAAAGAACGGGAACGAACGATGCGGGGTATAAAAAAAAAGTTCTACAAGAGTGTTGGAGGGGAGAAAAAAATGGGGTTCCTAAATCCAGGAAATAAATAAAGTTAATTCAACTTGATGTTGGCGGACGAGCAAAATGCTAGTGGCTCAAAGAATGTCAGTGTAATTACAGTTTAGGCCTAGGTAAACCGGGTGATAATTTATCTTGTAGATTACTGTAATTGAGGGGACTACGAACAAGCCGTGATGCACCGGTACAGAAAGAGAGCGAGGCAAAATCAATAGATCATAATTCATTTAAAGCGCGCGGCGACCACTAATTATAAACATATAAATCATTAGCAAAAGTGGAAGCCCTGATCTTCCGCACTTAATCCACGTCAATCCAACACTTTCGTTCGCTTCGGATAAACCGCTTTTCCATTTTTCCTCAGTACGCGCATATTTAGGTAGAGGTATATTTAAGTTGAACCACCGTTAATGGACCTTAGTAAAGAAGACGCAATTGTGTCTTCATTCGGATATTAAAGCTTCTTTTTAATTTAAACAATGTATGGGATGGGAGGAATAAGTTTCTGGTTTAAACACTCATTACAACAGAGCTAAATGTAGGATGTACTATGAGATCATACACCACGCAGAATCACCAATACCATGCAGTGCGGAAAATAGAGCTTTGAGAGAAAGTCACAGGGAATACAAACTAAGAGTAAATGTAAAAGAATAAGTCAGAATATTTTATTCACGGCGTATTTTGTTGATGATTCTTCAAATAGAAAGACTATTTATAAGCTATTTGTTTACATATAACTGAGCATTTTTTATTGTTAAAATTTT-------------------------------------------------
Ncoylei_DinkinCove_N1118 AATCTCTAAGTATAAATGAAATAGTGATTTAAATTATCGATACGATATCATAAACTACGAAGGAATCGATTAGCAATAAGCACACAGTTCTTGAAGTTTTTTTTCTTTTCTCCCACCCCACGTAAGAGTGACAAATTTGCCGATCGTTGGAAGACACTTTTGAACGCTCGAATGAATTTTAAAGTTTGATTTCTTGCAACCTCCCCTCCCCCTAACCTGACGTCATCATCTTCAAAACCAAATGCGGCAGAAATTTTCTGCTGTCTGTGGTGTTTTTCAACTCGTTTTATTTTGTCGCGGCA-AAAAAAGAAGATTAAAAATAAAGGAGGTAAAAAAAAATCTGCCTCCACCTTTAGTTCTTCTTCATGCTTGGTGATTAGGTACAAGGTAGATACTTACTTAAATCCCAACTCGTAAAACATGTAGCTCTAGGCACACTTAGGTAAGAGTTCCAGATTTAAAACATGGATTTACAAAAATTAAAAGTAATTAAAGAACGGGAACGAACGATGCGGGGTATAAAAAAAAAGTTCTACAAGAGTGTTGGAGGGGAGAAAAAAATGGGGTTCCTAAATCCAGGAAATAAATAAAGTTAATTCAACTTGATGTTGGCGGACGAGCAAAATGCTAGTGGCTCAAAGAATGTCAGTGTAATTACAGTTTAGGCCTAGGTAAACCGGGTGATAATTTATCTTGTAGATTACTGTAATTGAGGGGACTACGAACAAGCCGTGATGCACCGGTACAGAAAGAGAGCGAGGCAAAATCAATAGATCATAATTCATTTAAAGCGCGCGGCGACCACTAATTATAAACATATAAATCATTAGCAAAAGTGGAAGCCCTGATCTTCCGCACTTAATCCACGTCAATCCAACACTTTCGTTCGCTTCGGATAAACCGCTTTTCCATTTTTCCTCAGTACGCGCATATTTAGGTAGAGGTATATTTAAGTTGAACCACCGTTAATGGACCTTAGTAAAGAAGACGCAATTGTGTCTTCATTCGGATATTAAAGCTTCTTTTTAATTTAAACAATGTAAGGGATGGGAGGAATAAGTTTCTGGTTTAAACACTCATTACAACAGAGCTAAATGTAGGATGTACTATGAGATCATACACCACGCAGAATCACCAATACCATGCAGTGCGGAAAATAGAGCTTTGAGAGAAAGTCACAGGGAATACAAACTAAGAGTAAATGTAAAAGAATAAGTCAGAATATTTTATTCACGGCGTATTTTGTTGATGATTCTTCAAATAGAAAGACTATTTATAAGCTATTTGTTTACATATAAATGAGCATTTTTTATTGTTAAAATTTTCGATCACAGGAATAGAATGAAAGAAAAATGGAGACAGAAAAAACCAAAT
Ncoylei_TiptonCreek_N837 ------------------------------------------------------CTACGAAGGAATCGATTAGCAATAAGCACACAGTTCTTGAAGTTTTTTTTCTTTTCTCCCACCCCACGTAAGAGTGACAAATTTGCCGATCGTTGGAAGACACTTTTGAACGCTCGAATGAATTTTAAAGTTTGATTTCTTGCAACCTCCCCTCCCCCTAACCTGACGTCATCATCTTCAAAACCAAATGCGACAGAAATTTTCTGCTGTCTGTGGTGTTTTTCAACTCGTTTTATTTTGTCGCGGCA-AAAAAAGAAGATTAAAAATAAAGGAGGT-AAAAAAAATCTTTCTCCACCTTTAGTTCTTCTTCATGCTTGGTGATTAGGTACAAGGTAGATACTTACTTAAATCCCAACTCGTAAAACATGTAGCTCTAGGCACACTTAGGTAAGAGTTCCAGATTTAAAACATGGATTTACAAAAATTAAAAGTAATTAAAGAACGGGAACGAACGATGCGGGGTAT-AAAAAAAAGTTCTACAAGAGTGTTGGAGGGGAGAAAAAAATGGGGTTCCTAAATCCAGGAAATAAATAAAGTTAATTCAACTTGATGTTGGCGGACGAGCAAAATGCTAGTGGCTCAAAGAATGTCAGTGTAATTACAGTTTAGGCCTAGGTAAACCGGGTGATAATTTATCTTGTAGATTACTGTAATTGAGGGGACTACGAACAAGCCGTGATGCACCGGTACAGAAAGAGAGCGAGGCAAAATCAATAGATCATAATTCATTTAAAGCGCGCGGCGACCACTAATTATAAACATATAAATCATTAGCAAAAGTGGAAGCCCTGATCTTCCGCACTTAATCCACGTCAATCCAACACTTTCGTTCGCTTCGGATAAACCGCTTTTCCATTTTTCCTCAGTACGCGCATATTTAGGTAGAGGTATATTTAAGTTGAACCACCGTTAATGGACCTTAGTAAAGAAGACGCAACTGTGTCTTCATTCGGATATTAAAGCTTCTTTTTAATTTAAACAATGTAAGGGATGGGAGGGATAAGTTTCTGGTTTAAACACTCATTACAACAAAGCTAAATGTAGGATGTACTATGAGATCATACACCGCGCAGAATCGCCAATACCATGCAGTGCGGAAAATAGAGCTTTGAGAGAAAGTCACAGGGAATACAAACTAAGAGTAAATGTAAAAGAATAAGTCAGAATATTTTATTCACGGCGTATTTTGTTGATGATTCTTCAAATAGAAAGACTATTTATAAGCTATTTGTTTACATATAAATGAGCATTTTTTATTGTTAAAATTTTCGATCACAGGAATAGAATGAAAGAAAAATGGAAACAGAAAATACCAAAT
Ncrosbyi_MtMitchell_N210 AATCTCTAAGTATAAATGAAATAGTGATTTAAATTATCGATACGATATCATAAACTACGAAGGAATCGATTAGCAATAAGCATACAGTTCTTGAAGTTTTTTTTCTTTTCCCCCACCCCACGTAAGAGTGACAAATTTGCCGATCGTTGGAAGACACTTTTGAACGCTCGAATGAATTTTAAAGTTTGATTTCTTGCAACCACCCCTCCCCCTAACCTGACGTCATCATCTTCAAAACCAAATGCGACAAAAATTTTCTGCTGTCTGTGGCGTTTTTCAACTCGTTTTATTTTGTCGCGGCAAAAAAAAGAAGATTAAAAATAAAGGAGGTAAAAAAAAATCTTCCTTCACCTTTAGTTCTTCTTCATGCTTGGTGATTAGGTAAAAGGTAGATACTTACTTAAATCCCAACTCGTAAAACATGTAGCTCTAGGCACACTTAGGTAAGAGTTCCAGATTTAAAACATGGATTTACAAAAATTAAAAGTAATTAAAGAACGGGAACGAACGATGCGGGGTATAAAAAAAAAGTTCTACAAGAGTGTTGGAGGGGAGAAAAAAATGGGGTTCTTAAATCCAGGAAATAAATAAAGTTAATTCAACTTGATGTTGGCGGACGAGCAAAATGCTAGTGGCTCAAAGAATGTCAGTGTAATTACAGTTTAGGCCTAGGTAAACCGGGTGATAATTTATCTTGTAGATTACTGTAATTGAGGGGACTACGAACAAGCCTTGATGCACCGGTACAGAAAGAGAGCGAGGCAAAATCAATAGATCATAATTCATTTAAAGCGCGCGGCGACCACTAATTATAAACATATAAATCATTAGCAAAAGTGGAAGCCCTGATCTTCCGCACTTAATCCACGTCAATCCAACACTTTCGTTCGCTTCGGATAAACCGCTTTTCCATTTTTCCACAGTACGCGCATATTTAGGTAGAGGTATATTTAAGTTGAACCACCGTTAATGGACCTTAGTAAAGAAGATGCAATTGTGTCTCCATTCGGATATTAAAGCTTCTTTTTAATTTAAACAATGTAAGGGACGGGAGGGATAAGTTTCTGGTTTAAACACTCACTACAAGAGAGATCAATGGAGGGTGTACTATGAGATCATACACCACGCAGAATCACCAATACCATGCAGTGCGGAAAATAGAGCCTTGAGAGAAAGTCA----------------------------------------------------------AGTATTTTGTTGCTGATTCTTCAAATAGAAAGACTATTTATAAGCTATTTGTTTACATATAAATGAAAAAAAAATATTGTTAAACTTTATGATTACAGGAA-----TGAAAGAAAAATGGAGACAGAAATTACGAAAT
Ncrosbyi_PricesCrk_N1143 AATCTCTAAGTATAAATGAAATAGTGATTTAAATTATCGATACGATATCATAAACTACGAAGGAATCGATTAGCAATAAGCATACAGTTCTTGAAGTTTTTTTTCTTTTCCCCCACCCCACGTAAGAGTGACAAATTTGCCGATCGTTGGAAGACACTTTTGAACGCTCGAATGAATTTTAAAGTTTGATTTCTTGCAACCACCCCTCCCCCTAACCTGACGTCATCATCTTCAAAACCAAATGCGACAAAAATTTTCTGCTGTCTGTGGCGTTTTTCAACTCGTTTTATTTTGTCGCGGCA-AAAAAAGAAGATTAAAAATAAAGGAGGTAAAAAAAAATCTTCCTTCACCTTTAGTTCTTCTTCATGCTTGGTGATTAGGTAAAAGGTAGATACTTACTTAAATCCCAACTCGTAAAACATGTAGCTCTAGGCACACTTAGGTAAGAGTTCCAGATTTAAAACATGGATTTACAAAAATTAAAAGTAATTAAAGAACGGGAACGAACGATGCGGGGTATAAAAAAAAAGTTCTACAAGAGTGTTGGAGGGGAGAAAAAAATGGGGTTCTTAAATCCAGGAAATAAATAAAGTTAATTCAACTTGATGTTGGCGGACGAGCAAAATGCTAGTGGCTCAAAGAATGTCAGTGTAATTACAGTTTAGGCCTAGGTAAACCGGGTGATAATTTATCTTGTAGATTACTGTAATTGAGGGGACTACGAACAAGCCGTGATGCACCGGTACAGAAAGAGAGCGAGGCAAAATCAATAGATCATAATTCATTTAAAGCGCGCGGCGACCACTAATTATAAACATATAAATCATTAGCAAAAGTGGAAGCCCTGATCTTCCGCACTTAATCCACGTCAATCCAACACTTTCGTTCGCTTCGGATAAACCGCTTTTCCATTTTTCCACAGTACGCGCATATTTAGGTAGAGGTATATTTAAGTTGAACCACCGTTAATGGACCTTAGTAAAGAAGATGCAATTGTGTCTCCATTCGGATATAAAAGCTTCTTTTTAATTTAAACAATGTAAGGGACGGGAGGGATAAGTTTCTGGTTTAAACACTCACTACAAGAGAGATCAATGGAGGGTGTACTATGAGATCATACACCACGCAGAATCACCAATACCATGCAGTGCGGAAAATAGAGCCTTGAGAGAAAGTCA----------------------------------------------------------AGTATTTTGTTGCTGATTCTTCAAATAGAAAGACTATTTATAAGCTATTTGTTTACATATAAATGAAAAAAAATTATTGTTAAACTTTATGATTACAGGAATAGAATGAAAGAAAAATGGAGACAGAAATTACCAAAT
Ncrosbyi_ShufordCrk_N1148 ---------------------------------------ATACGATATCATAAACTACGAAGGAATCGATTAGCAATAAGCATACAGTTCTTGAAGTTTTTTTTCTTTTCCCCCACCCCACGTAAGAGTGACAAATTTGCCGATCGTTGGAAGACACTTTTGAACGCTCGAATGAATTTTAAAGTTTGATTTCTTGCAACCACCCCTCCCCCTAACCTGACGTCATCATCTTCAAAACCAAATGCGACAAAAATTTTCTGCTGTCTGTGGCGTTTTTCAACTCGTTTTATTTTGTCGCGGCAAAAAAAAGAAGATTAAAAATAAAGGAGGTAAAAAAAAATCTTCCTTCACCTTTAGTTCTTCTTCATGCTTGGTGATTAGGTAAAAGGTAGATACTTACTTAAATCCCAACTCGTAAAACATGTAGCTCTAGGCACACTTAGGTAAGAGTTCCAGATTTAAAACATGGATTTACAAAAATTAAAAGTAATTAAAGAACGGGAACGAACGATGCGGGGTATAAAAAAAAAGTTCTACAAGAGTGTTGGAGGGGAGAAAAAAATGGGGTTCTTAAATCCAGGAAATAAATAAAGTTAATTCAACTTGATGTTGGCGGACGAGCAAAATGCTAGTGGCTCAAAGAATGTCAGTGTAATTACAGTTTAGGCCTAGGTAAACCGGGTGATAATTTATCTTGTAGATTACTGTAATTGAGGGGACTACGAACAAGCCGTGATGCACCGGTACAGAAAGAGAGCGAGGCAAAATCAATAGATCATAATTCATTTAAAGCGCGCGGCGACCACTAATTATAAACATATAAATCATTAGCAAAAGTGGAAGCCCTGATCTTCCGCACTTAATCCACGTCAATCCAACACTTTCGTTCGCTTCGGATAAACCGCTTTTCCATTTTTCCACAGTACGCGCATATTTAGGTAGAGGTATATTTAAGTTGAACCACCGTTAATGGACCTTAGTAAAGAAGATGCAATTGTGTCTCCATTCGGATATTAAAGCTTCTTTTTAATTTAAACAATGTAAGGGACGGGAGGGATAAGTTTCTGGTTTAAACACTCACTACAAGAGAGATCAATGGAGGGCGTACTATGAGATCATACACCACGCAGAATCACCAATACCATGCAGTGCGGAAAATAGAGCCTTGAGAGAAAGTCA----------------------------------------------------------AGTATTTTGTTGCTGATTCTTCAAATAGAAAGACTATTTATAAGCTATTTGTTTACATATAAATGAAAAAAAATTATTGTTAAACTTTATGATTACAGGAATAGAATGAAAGAAAAATGGAGACAGAAATTACCAAAT
Ndellingeri_BullpenBridge_N109 ---------------------------------------ATACGATATCATAAACTACGAAGGAATCGATTAGCAATAAGCATACAGTTCTTGAAGTTTTTTTTCTTTTCCCCCACCCCACGTAAGAGTGACAAATTTGCCGATCGTTGGAAGACACTTTTGAACGCTCGAATGAATTTTAAAGTTTGATTTCTTGCAACATCCCCTCCCCCTAACCTGACGTCATCATCTTCAAAACCAAATGCGACAAAAATTTTCTGCTGTCTGTGGCGTTTTTCAACTCGTTTTATTTTGTCGCGGCA-AAAAAAGAAGATTAAAAATAAAGGAGGTAAAAAAAAATCTTCCTCCACCTTTAGTTCTTCTTCATGCTTGGTGATTAGGTAAAAGGTAGATACTTACTTAAATCCCAACTCGTAAAACATGTAGCTCTAGGCACACTTAGGTAAGAGTTCCAGATTTAAAACATGGATTTACAAAAATTAAAAGTAATTAAAGAACGGGAACGAACGATGCGGGGTATAAAAAAAAAGTTCTACAAGAGTGTTGGAGGGGAGAAAAAAATGGGGTTCCTAAATCCAGGAAATAAATAAAGTTAATTCAACTTGATGTTGGCGGACGAGCAAAATGCTAGTGGCTCAAAGAATGTCAGTGTAATTACAGTTTAGGCCTAGGTAAACCGGGTGATAATTTATCTTGTAGATTACTGTAATTGAGGGGACTACGAACAAGCCGTGATGCACCGGTACAGAAAGAGAGCGAGGCAAAATCAATAGATCATAATTCATTTAAAGCGCGCGGCGACCACTAATTATAAACATATAAATCATTAGCAAAAGTGGAAGCCTTGGTCTTCCGCACTTAATCCACGTCAATCCAACACTTTCGTTCGCTTCGGATAAACCGCTTTTCCATTTTTCCTCAGTACGCGCATATTTAAGTAGAGGTATATTTAAGTTGAACCACCGTTAATGGACCTCAGTAAAGAAGATGCAATTGTGTCTTCATTCGGATATTAAAGCTTCTTTTTAATTTAAACAATGTAAGGGATGGGAGGAATAAGTTTCTGGTTTAAACACTCATTACAACAGAGCTAAATGTAGGATGTACTATGAGATGATACACCACGCAGAATCACCAATACCATGCAGTGCGGAAAATAGAGCTTCGAAAGAAAGTCACAGGGAATACAAACTAAGAGTAAATGTAAAATAATAAGTCAGAATATTTTATTCGGGGCGTATTTTGTTGCTGATTCTTCAAATAGAAATACTATTTATAAGCTATTTGTTTACATATAA----------------------------------------------------------------------------
Ndellingeri_WhitewFalls_N887 -----CTAAGTATAAACGAAATAGTGATTTAAATTATCGATACGATATAATAAACTACGAAGGAATCGATTAGCAATAAGCATACAGTTCTTGAAGTTTTTTTTCTTTTCCCCCACCCCACGTAAGAGTGACAAATTTGCCGATCGTTGGAAGACACTTTTGAACGCTCGAATGAATTTTAAAGTTTGATTTCTTGCAACATCCCCTCCCCCTAACCTGACGTCATCATCTTCAAAACCAAATGCGACAAAAATTTTCTGCTGTCTGTGGCGTTTTTCAACTCGTTTTATTTTGTCGCGGCA-AAAAAAGAAGATTAAAAATAAAGGAGGTAAAAAAAAATCTTCCTCCACCTTTAGTTCTTCTTCATGCTTGGTGATTAGGTAAAAGGTAGATACTTACTTAAATCCCAACTCGTAAAACATGTAGCTCTAGGCACACTTAGGTAAGAGTTCCAGATTTAAAACATGGATTTACAAAAATTAAAAGTAATTAAAGAACGGGAACGAACGATGCGGGGTATAAAAAAAAAGTTCTACAAGAGTGTTGGAGGGGAGAAAAAAATGGGGTTCCTAAATCCAGGAAATAAATAAAGTTAATTCAACTTGATGTTGGCGGACGAGCAAAATGCTAGTGGCTCAAAGAATGTCAGTGTAATTACAGTTTAGGCCTAGGTAAACCGGGTGATAATTTATCTTGTAGATTACTGTAATTGAGGGGACTACGAACAAGCCGTGATGCACCGGTACAGAAAGAGAGCGAGGCAAAATCAATAGATCATAATTCATTTAAAGCGCGCGGCGACCACTAATTATAAACATATAAATCATTAGCAAAAGTGGAAGCCTTGGTCTTCCGCACTTAATCCACGTCAATCCAACACTTTCGTTCGCTTCGGATAAACCGCTTTTCCATTTTTCCTCAGTACGCGCATATTTAAGTAGAGGTATATTTAAGTTGAACCACCGTTAATGGACCTCAGTAAAGAAGATGCAATTGTGTCTTCATTCGGATATTAAAGCTTCTTTTTAATTTAAACAATGTAAGGGATGGGAGGAATAAGTTTCTGGTTTAAACACTCATTACAACAGAGCTAAATGTAGGATGTACTATGAGATGATACACCACGCAGAATCACCAATACCATGCAGTGCGGAAAATAGAGCTTCGAAAGAAAGTCACAGGGAATACAAACTAAGAGTAAATGTAAAATAATAAGTCAGAATATTTTATTCGGGGCGTATTTTGTTGCTGATTCTTCAAATAGAAAGACTATTTATAAGCTATTTGTTTACATATAAATGAGAATTTTTTATTGTTAAAATTTTTGATGACAGGAACAGAATGAAAAAAAAATGGGGTAAAAAATTACCAGAT
Ndilutus_GrassyCreek_N670 ---------------------------------------------------------------------------------------------------------------------------------------------------------------------------------------------------------------------------------------------------------------------------------------------------------------------------------------------------------------------------------------------GTAAAAGGTAGATACTTACTTAAATCCCAACTCGTAAAACATGTAGCTCTAGGCACACTTAGGTAAGAGTTCCAGATTTAAAACATGGATTTACAAAAATTAAAAGTAATTAAAGAACGGGAACGAACGATGCGGGGCATAAAAAAAAAGTTCCACAAGAGTGTTGGAGGGGAGAAAAAAATGGGGTTCCTAAATCCAGGAAATAAATAAAGTTAATTCAACTTGATGTTGGCGGACGAGCAAAATGCTAGTGGCTCAAAGAATGTCAGTGTAATTACAGTTTAGGCCTAGGTAAACCGGGTGATAATTTATCTTGTAGATTACTGTAATTGAGGGGACTACGAACAAGCCGTGATGCACCGGTACAGAAAGAGAGCGAGGCAAAATCAATAGATCATAATTCATTTAAAGCGCGCGGCGACCACTAATTATAAACATATAAATCATTAGCAAAAGTGGGAGCCCTGATCTTCCGCACTTAATCCACGTCAATCCAACACTTTCGTTCGCTTCGGATAAACCGCTTTTCCATTTTTCCTCAGTACGCGCATATTTAGGTAGAGGTATATTTAAGTTGAACCACCGTTAATGGACC---------------------------------------------------------------------------------------------------------------------------------------------------------------------------------------------------------------------------------------------------------------------------------------------------------------------------------------------------------------------------------------------------------------
Ndilutus_StarveRockCave_G3174 AATCTCTAAGTATAAATGAAATAGTGATTTAAATTATCGATACGATATCATAAACTACGAAGGAATCGATTAGCAATAAGCATACAGTTCTTGAAGTTTTCTTTCTTTTCTCCCACCCCACGTAAGAGTGACAAATTTGCCGATCGTTGGAAGACACTTTTGAACGCTCGAATGAATTTTAAAGTTTGATTTCTTGCAACCTCCCCTCCCCCTAACTTGACGTCATCATCTTCAAAACCAAATGCGACAAAAATTTTCTGCTGTCTGTGGCGTTTTTCAACTCGTTTTATTTTGTCGCGGCAAAAAAAAGAAGATTAAAAATAAAGGAGGTAAAAAAAAATCTTCCTCCACCTTTAGTTCTTCTTCATGCTTGGTGATTAGGTAAAAGGTAGATACTTACTTAAATCCCAACTCGTAAAACATGTAGCTCTAGGCACACTTAGGTAAGAGTTCCAGATTTAAAACATGGATTTACAAAAATTAAAAGTAATTAAAGAACGGGAACGAACGATGCGGGGCATAAAAAAAAAGTTCCACAAGAGTGTTGGAGGGGAGAAAAAAATGGGGTTCCTAAATCCAGGAAATAAATAAAGTTAATTCAACTTGATGTTGGCGGACGAGCAAAATGCTAGTGGCTCAAAGAATGTCAGTGTAATTACAGTTTAGGCCTAGGTAAACCGGGTGATAATTTATCTTGTAGATTACTGTAATTGAGGGGACTACGAACAAGCCGTGATGCACCGGTACAGAAAGAGAGCGAGGCAAAATCAATAGATCATAATTCATTTAAAGCGCGCGGCGACCACTAATTATAAACATATAAATCATTAGCAAAAGTGGGAGCCCTGATCTTCCGCACTTAATCCACGTCAATCCAACACTTTCGTTCGCTTCGGATAAACCGCTTTTCCATTTTTCCTCAGTACGCGCATATTTAGGTAGAGGTATATTTAAGTTGAACCACCGTTAATGGACCTTAGTAAAGAAGATGCAATTGTGTCTTCATTCGGATATTAAAGCTTCTTTTTAATTTAAACAATGTAAAGGATGAGAGGAATAAGTTTCTGGTTTAAACACTCACTGCAAGAGAGATAAATGTAGGATGTACTATGAGATCATACACCACGCAGAATCAGCAATACCATGCTGTGCGGAAAATAGAGCTTTGAGAGAAAGTCA----------------------------------------------------------AGTATTTTGTTGCTGATTCTTCAAATAGAAAGAATATTTATGAGCTATTTGTTTACATATAAATGAGCATTTTTTATTGTTAAAATATTTGATCACAGGAATAGAATGAAAGAAAAATGGGGACAGAAATTACCAGAT
Nfridelli_LittlePigeon_N262 ---------------------------------------------------------------------------------------------------------------------------------------------------------------TTGAACGCTCGAATGAATTTTAAAGTTTGATTTCTTGCAACCTCCCCCCCCCCTAACCTGACGTCATCATCTTCAAAACCAAATGCGACAAAAATTTTCTGCTGTCTGTGGCGTTTTTCAACTCGTTTTATTTTGTCGCGGCA-AAAAAAGAAGATTAAAAATAAAGGAGGTAAAAAAAAATCTTCCTCCACCTTTAGTTCTTCTTCATGCTTGGTGATTAGGTAAAAGGTAGATACTTACTTAAATCCCAACTCGTAAAACATGTAGCTCTAGGCACACTTAGGTAAGAGTTCCAGATTTAAAACATGGATTTACAAAAATTAAAAGTAATTAAAGAACGGGAACGAACGATGCGGGGTATAAAAAAAAAGTTCTACAAGAGTGTTGGAGGGGAGAAAAAAATGGGGTTCCTAAATCCAGGAAATAAATAAAGTTAATTCAACTTGATGTTGGCGGACGAGCAAAATGCTAGTGGCTCAAAGAATGTCAGTGTAATTACAGTTTAGGCCTAGGTAAACCGGGTGATAATTTATCTTGTAGATTACTGTAATTGAGGGGACTACGAACAAGCCGTGATGCACCGGTACAGAAAGAGAGCGAGGCAAAATCAATAGATCATAATTCATTTAAAGCGCGCGGCGACCACTAATTATAAACATATAAATCATTAGCAAAAGTGGAAGCCTTGGACTTCCGCACTTAATCCACGTCAATCCAACACTTTCGTTCGCTTCGGATAAACCGCTTTTCCATTTTTCCTCAGTACGCGCATATTTAGGTAGAGGTATATTTAAGTTGAACCACCGTTAATGGACCTCAGTAAAGAAGATGCAATTGTGTCTTCATTCGGATATTAAAGCTTCTTTTTAATTTAAACAATGTAAGGGATGGGAGGAATAAGTTTCTGGTTTAAACACTCATTACAACAGAGCTAAATGTAGGATGTACTATGAGATCATACACCACGCAGAATCACCAATACCATGCAGTGCGGAAAATAGAGCTTTGAAAGAAAGTCACAGGGAATACAAACTAAGAGTAAATGTAAAAGAATAAGTCAGAATATTTTATTCGGGGCGTATTTTGTTGCTGATTCTTCAAATAGAAAGACTATTTATAAGTTATT-----------------------------------------------------------------------------------------
Nfurtivus_HugdenBranch_G3175 AATCTCTAAGTATAAATGAAATAGTGATTTAAATTATCGATACGATATCATAAACTACGAAGGAATCGATTAGCAATAAGCATACAGTTCTTGAAG-TTTTTTTCTTTTCCCCCACCCCACGTAAGAGTGACAAATTTGCCGATCGTTGGAAGACACTTTTGAACGCTCGAATGAATTTTAAAGTTTGATTTCTTGCAACCTCCCCTCCCCCTAACCTGACGTCATCATCTTCAAAACCAAATGCGACAAAAAATTTCTGCTGTCTGTGGCGTTTTTCAACTCGTTTTATTTTGTCGCGGCA-AAAAAAGAAGATTAAAAATAAAGGAGGT-AAAAAAAATCTTCCTCCACCTTTAGTTCTTCTTCATGCTTGGTGATTAGGTAAAAGGTAGATACTTACTTAAATCCCAACTCGTAAAACATGTAGCTCTAGGCACACTTAGGTAAGAGTTCCAGATTTAAAACATGGATTTACAAAAATTAAAAGTAATTAAAGAACGGGAACGAACGATGCGGGGTATAAAAAAAAAGTTCTACAAGAGTGTTGGAGGGGAGAAAAAAATGGGGTTCCTAAATCCAGGAAATAAATAAAATTAATTCAACTTGATGTTGGCGGACGAGCAAAATGCTAGTGGCTCAAAGAATGTCAGTGTAATTACAGTTTAGGCCTAGGTAAACCGGGTGATAATTTATCTTGTAGATTACTGTAATTGAGGGTACTACGAACAAGCCGTGATGCACCGGTACAGAAAGAGAGCGAGGCAAAATCAATAGATCATAATTCATTTAAAGCGCGCGGCGACCACTAATTATAAACATATAAATCATTAGCAAAAGTGGAAGCCCTGATCTTCCGTACTTAATCCACGTCAATCCAACACTTTCGTTCGCTTCGGATAAACCGCTTTTCCATTTTTCCTCAGTACGCGCATATTTAGGTAGTGGTATATTTAAGTTGAACCACCGTTAATGGACCTTAGTAAAGAAGATGCAATTGTGTCTTCATTCGGATATTAAAGCTTCTTTTTAATTTAAACAATGTAAGGGATGGGAGGAATAAGTTTTTGGTTTAAACACTCATTACTACAGAGCTAAATGTAGGATGTTCTATGAGATCATACACCACGCAGAATCACCAATACCATGCAGTGCGGAAAATAGAGCTTTGAGAGAAAGTCACAGGGAATACAAACTAAGAGTAAATGTAAAAGAATAAGTCAGAATATTTTATTCACGGCGTATTTTGTTGCTGATTCTTCAAATAGAAAGACTATTTATAAGCTATTTGTTTACATATAAATGAGCATTTTTTATTGTTAAAATTTTCGATTACAGGAATAGAATGAAAGAAAAATGGAGACAGAAATTATCAAAT
Nfurtivus_RaccoonMtn_N1026 AATCTCTAAGTATAAATGAAATAGTGATTTAAATTATCGATACGATATCATAAACTACGAAGGAATCGATTAGCAATAAGCATACAGTTCTTGAAG-TTTTTTTCTTTTCCCCCACCCCACGTAAGAGTGACAAATTTGCCGATCGTTGGAAGACACTTTTGAACGCTCGAATGAATTTTAAAGTTTGATTTCTTGCAACCTCCCCTCCCCCTAACCTGACGTCATCATCTTCAAAACCAAATGCGACAAAAAATTTCTGCTGTCTGTGGCGTTTTTCAACTCGTTTTATTTTGTCGCGGCA-AAAAAAGAAGATTAAAAATAAAGGAGGT-AAAAAAAATCTTCCTCCACCTTTAGTTCTTCTTCATGCTTGGTGATTAGGTAAAAGGTAGATACTTACTTAAATCCCAACTCGTAAAACATGTAGCTCTAGGCACACTTAGGTAAGAGTTCCAGATTTAAAACATGGATTTACAAAAATTAAAAGTAATTAAAGAACGGGAACGAACGATGCGGGGTATAAAAAAAAAGTTCTACAAGAGTGTTGGAGGGGAGAAAAAAATGGGGTTCCTAAATCCAGGAAATAAATAAAATTAATTCAACTTGATGTTGGCGGACGAGCAAAATGCTAGTGGCTCAAAGAATGTCAGTGTAATTACAGTTTAGGCCTAGGTAAACCGGGTGATAATTTATCTTGTAGATTACTGTAATTGAGGGTACTACGAACAAGCCGTGATGCACCGGTACAGAAAGAGAGCGAGGCAAAATCAATAGATCATAATTCATTTAAAGCGCGCGGCGACCACTAATTATAAACATATAAATCATTAGCAAAAGTGGAAGCCCTGATCTTCCGTACTTAATCCACGTCAATCCAACACTTTCGTTCGCTTCGGATAAACCGCTTTTCCATTTTTCCTCAGTACGCGCATATTTAGGTAGTGGTATATTTAAGTTGAACCACCGTTAATGGACCTTAGTAAAGAAGATGCAATTGTGTCTTCATTCGGATATTAAAGCTTCTTTTTAATTTAAACAATGTAAGGGATGGGAGGAATAAGTTTTTGGTTTAAACACTCATTACTACAGAGCTAAATGTAGGATGTTCTATGAGATCATACACCACGCAGAATCACCAATACCATGCAGTGCGGAAAATAGAGCTTTGAGAGAAAGTCACAGGGAATACAAACTAAGAGTAAATGTAAAAGAATAAGTCAGAATATTTTATTCACGGCGTATTTTGTTGCTGATTCTTCAAATAGAAAGACTATTTATAAGCTATTTGTTTACATATAAATGAGCATTTTTTATTGTTAAAATTTTCGATTACAGGAATAGAATGAAAGAAAAATGGAGACAGAAATTATCAAAT
Ngeorgia_Sittons_N073 AATCTCTAAGTATAAATGAAACAGTGATTTAAATTATCGATACGATATCATAAACTACGAAGGAATCGATTAGCAATAAGCATACAGTTCTTGAAGTTTTTTTTCTTTTCCCCCACCCCACGCAAGAGTGACAAATTTGCCGATCGATGGAAGACACTTTTGAATGCTCGAATGAATTTTAAAGTTTGATTTCTTGCAACCTCCCCTCCCCCTAACCTGACGTCATCATCTTCAAAACCAAATGCGACAAAAATTTTCTGCTGTCTGTGGCGTTTTTCAACTCGTTTTATTTTGTCGCGGCA----AAAAAAGATTAAAAATAAAGGAGGTAAAAAAAAATCTTCCTCCACCTTTAGTTCTTCTTCATGCTTGGTGATTAGGTAAAAGGTAGATACTTACTTAAATCCCAACTCGTAAAACATGTAGCTCTAGGCACACTTAGGTAAGAGTTCCAGATTTAAAACATGGATTTACAAAAATTAAAAGTAATTAAAGAACGGGAACGAACGATGCGGGGTATAAAAAAAAAGTTCTACAAGAGTGTTGGAGGGGAGAAAAAAATGGGGTTCCTAAATCCAGGAAATAAATAAAGTTAATTCAACTTGATGTTGGCGGACGAGCAAAATGCTAGTGGCTCAAAGAATGTCAGTGTAATTACAGTTTAGGCCTAGGTAAACCGGGTGATAATTTATCTTGTAGATTACTGTAATTGAGGGGACTACGAACAAGCCGTGATGCACCGGTACAGAAAGAGAGCGAGGCAAAATCAATAGATCATAATTCATTTAAAGCGCGCGGCGACCACTAATTATAAACATATAAATCATTAGCAAAAGTGGAAGCCCTGATCTTCCGCACTTAATCCACGTCAATCCAACACTTTCGTTCGCGTCGGATAAACCGCTTTTCCATTTTTCCTCAGTACGCGCATATTTAGGTAGAGGTATATTTAAGTTGAAACACCGTTAATGGACCTTAGTAAAGAAGATGCAATTGTGTCTTCATTCGGATATTAAAGCTTCTTTTTAATTTAAACAATGTAAGGGATGGAAGGAATAAGTTTCTGGTTTAAACACTCATTACAACAGAGCTAAATGTAGGATGTACTATGAGATCATACACCACGCAGAATCACCAATACCATGC-------AAAATAGAGCTTTGAGAGAAAGTTACAGGGAATACAAACTAAGAGTAA------AAGAATAAGTCAGAATATTTTATTCACGGCGTATTTTGTTGCTGATTCTTCAAATAGAAAGACTATTT---------------------------------------------------------------------------------------------------
Ngertschi_CedarCreek_N351 AATCTCTGAGTATAAATGAAATAGTGATTTAAATTATCGATACGATATCATAAACTACGAAGGAATCGATTAGCAATAAGCATACAGTTCTTGAAGTTTTTTTTCTTTTCTCCCACCCCACGTAAGAGTGACAAATTTGCCGATCGTTGGAAGACACTTTTGAACGCTCGAATGAATTTTAAAGTTTGATTTCTTGCAACCACCCCTCCCCCTAACCTGACGTCATCATCTTCAAAACCAAATGCGACAAAAATTTTCTGCTGTCTGTGGCGTTTTTCAACTCGTTTTATTTTGTCGCGGCAAAAAAAAGAAGATTAAAAATAAAGGAGGTAAAAAAAAATCTTCCTCCACCTTTAGTTCTTCTTCATGCTTGGTGATTAGGTAAAAGGTAGATACTTACTTAAATCCCAACTCGTAAAACATGTAGCTCTAGGCACACTTAGGTAAGAGTTCCAGATTTAAAACATGGATTTACAAAAATTAAAAGTAATTAAAGAACGGGAACGAACGATGCGGGGTATAAAAAAAAGGTTCTACAAGAGTGTCGGAGGGGAGAAAAAAAGGGGGTTCCTAAATCCAGGAAATAAATAAAGTTAATTCAACTTGATGTTGGCGGACGAGCAAAATGCTAGTGGCTCAAAGAATGTCAGTGTAATTACAGTTTAGGCCTAGGTAAACCGGGTGATAATTTATCTTGTAGATTACTGTAATTGAGGGGACTACGAACAAGCCGTGATGCACCGGTACAGAAAGAGAGCGAGGCAAAATCAATAGATCATAATTCATTTAAAGCGCGCGGCGACCACTAATTATAAACATATAAATCATTAGCAAAAGTGGAAGCCCTGATCTTCCGCACTTAATCCACGTCAATCCAACACTTTCGTTCGCTTCGGATAAACCGCTTTTCCATTTTTCCACAGTACGCGCATATTTAGGTAGAGGTATATTTAAGTTGAACCACCGTTAATGGACCTTAGTAAAGAAGATGCAATTGTGTCTCCATTCGGATATTAAAGCTTCTTTTTAATTTAAACAATGTAAGGGATGGGAGGAATAAGTTTCTGGTTTAAACACTCACTACAAGAGAGATCAATGTAGGGCGTACTTTGAGATCATACACCACGCAGAATCACCAATACCATGCAGTGCGGAAAATAGAGCCTTGAGAGAAAGTCA----------------------------------------------------------AGTATTTTGTTGCTGATTCTTCAAATAGAAAGACTATTTATAAGCTATTTGTTTACATATAAATGAGCATTATTTATTGTTCAAATTTATGATTACAGGAATAGAATGAAAGAAAAATGGAGACAGAAAGTACCAAAT
Ngertschi_FrenchBroad_N968 -----------------------------------------------------ACTACGAAGGAATCGATTAGCAATAAGCATACAGTTCTTGAAGTTTTTTTTCTTTTCCCCCACCCCACGTAAGAGTGACAAATTTGCCGATCGTTGGAAGACACTTTTGAACGCTCGAATGAATTTTAAAGTTTGATTTCTTGCAACCACCCCTCCCCCTAACCTGACGTCATCATCTTCAAAACCAAATGCGACAAAAATTTTCTGCTGTCTGTGGCGTTTTTCAACTCGTTTTATTTTGTCGCGGC-AAAAAAAGAAGATTAAAAATAAAGGAGGTAAAAAAAAATCTTCCTCCACCTTTAGTTCTTCTTCATGCTTGGTGATTAGGTAAAAGGTAGATACTTACTTAAATCCCAACTCGTAAAACATGTAGCTCTAGGCACACTTAGGTAAGAGTTCCAGATTTAAAACATGGATTTACAAAAATTAAAAGTAATTAAAGAACGGGAACGAACGATGCGGGGTATAAAAAAAAGGTTCTACAAGAGTGTCGGAGGGGAGAAAAAAAGGGGGTTCCTAAATCCAGGAAATAAATAAAGTTAATTCAACTTGATGTTGGCGGACGAGCAAAATGCTAGTGGCTCAAAGAATGTCAGTGTAATTACAGTTTAGGCCTAGGTAAACCGGGTGATAATTTATCTTGTAGATTACTGTAATTGAGGGGACTACGAACAAGCCGTGATGCACCGGTACAGAAAGAGAGCGAGGCAAAATCAATAGATCATAATTCATTTAAAGCGCGCGGCGACCACTAATTATAAACATATAAATCATTAGCAAAAGTGGAAGCCCTGATCTTCCGCACTTAATCCACGTCAATCCAACACTTTCGTTCGCTTCGGATAAACCGCTTTTCCATTTTTCCACAGTACGCGCATATTTAGGTAGAGGTATATTTAAGTTGAACCACCGTTAATGGACCTTAGTAAAGAAGATGCAATTGTGTCTCCATTCGGATATTAAAGCTTCTTTTTAATTTAAACAATGTAAGGGATGGGAGGAATAAGTTTCTGGTTTAAACACTCACTACAAGAGAGATAAATGTAGGGCGTACTATGAGACCATACACCACGCAGAATCACCAATACCATGCAGTGCGGAAAATAGAGCCTTGAGAGAAAGTCA----------------------------------------------------------AGTATTTTGTTGCTGATTCTTCAAATAGAAAGACTATTTA--------------------------------------------------------------------------------------------------
Ngertschi_HickoryNutGap_N810 -----------------------------------------------------------------------------------------------------------------------------------------TGCCGATCGTTGGAAGACACTTTTGAACGCTCGAATGAATTTTAAAGTTTGATTTCTTGCAACCACCCCTCCCCCTAACCTGACGTCATCATCTTCAAAACCAAATGCGACAAAAATTTTCTGCTGTCTGTGGCGTTTTTCAACTCGTTTTATTTTGTCGCGGC--AAAAAAAAAGATTAAAAATAAAGGAGGTAAAAAAATATCTTCCTCCACCTTTAGTTCTTCTTCATGCTTGGTGATTAGGTAAAAGGTAGATACTTACTTAAATCCCAACTCGTAAAACATGTAGCTCTAGGCACACTTAGGTAAGAGTTCCAGATTTAAAACATGGATTTACAAAAATTAAAAGTAATTAAAGAACGGGAACGAACGATGCGGGGTATAAAAAAAAAGTTCCACAAGAGTGTCGGAGGGGAGAAAAAAAGGGGGTTCCTAAATCCAGGAAATAAATAAAGTTAATTCAACTTGATGTTGGCGGACGAGCAAAATGCTAGTGGCTCAAAGAATGTCAGTGTAATTACAGTTTAGGCCTAGGTAAACCGGGTGATAATTTATCTTGTAGATTACTGTAATTGAGGGGACTACGAACAAGCCGTGATGCACCGGTACAGAAAGAGAGCGAGGCAAAATCAATAGATCATAATTCATTTAAAGCGCGCGGCGACCACTAATTATAAACATATAAATCATTAGCAAAAGTGGAAGCCCTGATCTTCCGCACTTAATCCACGTCAATCCAACACTTTCGTTCGCTTCGGATAAACCGCTTTTCCATTTTTCCACAGTACGCGCATATTTAGGTAGAGGTATATTTAAGTTGAACCACCGTTAATGGACCTTAGTAAAGAAGATGCAATTGTGTCTTCATTCGGATATTAAAGCTTCTTTTTAATTTAAACAATGTAAGGGATGGGATGAATAAGTTCCTGGTTTAAACACGGACTACAAGAGAGATAAATGTATGGCGTACTATGAGATCATACACCACGCAGAATCACCAATACCATGCAGCGCGGAAAATAGAGCCTTGAGAGAAAGTCA----------------------------------------------------------AGTATTTTGTTGCTGATTCTTCAAATAGAAAGACTATTTATAAGCTATTTGTTTACATATAAATGAGCATTTTTTATTGTTCAAATTTATGATTACAGGAATAGAATGATAG--------------------------
Nholsingeri_BrumleyCrk_N916 AATCTCTAAGTATAAATGAAATAGTGATTTAAATTATCGATACGATATCATAAACTACGAAGGAATCGATTAGCAATAAGCATACAGTTCTTGAAGTTTTTTTTCTTTTCTCCCTCGCCACGTAAGAGTGACAAATTTGCCGATCGTTGGAAGACACTTTTGAACGCTCGAATGAATTTTAAAGTTTGATTTCTTGCAACCTCCCCTCCCCCTAACCTGACGTCATCATCTTCAAAACCAAATGCGACAAAAATTTTCTGCTGTCTGTGGCGTTTTTCAACTCGTTTTATTTTGTCGCGGCAAAAAAAAAAAGATTAAAAATAAAGGAGGT-AAAAAAAATCTTCCTCCACCTTTAGTTCTTCTTCATGCTTGGTGATTAGGTAAAAGGTAGATACTTACTTAAATCCCAACTCGTAAAACATGTAGCTCTAGGCACACTTAGGTAAGAGTTCCAGATTTAAAACATGGATTTACAAAAATTAAAAGTAATTAAAGAACGGGAACGAACGATGCGGGGTCTAAAAAAAAAGTTCTACTAGAGTGTTGGAGGGGAGAAAAAAATGGGGTTCCTAAATCCAGGAAATAAATAAAGTTAATTCAACTTGATGTTGGCGGACGAGCAAAATGCTAGTGGCTCAAAGAATGTCAGTGTAATTACAGTTTAGGCCTAGGTAAACCGGGTGATAATTTATCTTGTAGATTACTGTAATTGAGGGGACTACGAACAAGCCGTGATGCACCGGTACAGAAAGAGAGCGAGGCAAAATCAATAGATCATAATTCATTTAAAGCGCGCGGCGACCACTAATTATAAACATATAAATCATTAGCAAAAGTGGAAGCCCTGATCTTCCGCACTTAATCCACGTCAATCCAACACTTTCGTTCGCTTCGGATAAACCGCTTTTCCATTTTTCCTCAGTACGCGCATATTTAGGTAGAGGTATATTTAAGTTGAATCACCGTTAATGGACCTTAGTAAAGAAGATTCAATTGTGTCTTCATTCGGATATTAAAGCTTCTTTTTAATTTAAACAATGTAAGGGATGGGAGGAATAAGTTTCTGGTTTAAACACTCACTACAAGAGAGATAAATGTAGGATGTACTATGAGATCACACACCACGCAGAATCAGCAATACCATGCTGTGCGAAAAATAGAGCTTTGAGAGAAAGTCA----------------------------------------------------------AGTATTTTGTTGCTGATTCTTCAAATAGAAAGAATATTTATAAGCTATTTGTTTACATATAAATGAGCATTTTTTATTGTTAAAATTTTTGATCACAGGAATAGAATGAAAGAAAAATGGGGACAGAAATTACCAGAT
Nholsingeri_PondCave_N541 AATCTCTAAGTATAAATGAAATAGTGATTTAAATTATCGATACGATATCATAAACTACGAAGGAATCGATTAGCAATAAGCATACAGTTCTTGAAGTTTTTTTTCTTTTCTCCCTCGCCACGTAAGAGTGACAAATTTGCCGATCGTTGGAAGACACTTTTGAACGCTCGAATGAATTTTAAAGTTTGATTTCTTGCAACCTCCCCCCCCCCTAACCTGACGTCATCATCTTCAAAACCAAATGCGACAAAAATTTTCTGCTGTCTGTGGCGTTTTTCAACTCGTTTTATTTTGTCGCGGC--AAAAAAAAAGATTAAAAATAAAGGAGGTAAAAAAAAATCTTCCTCCACCTTTAGTTCTTCTTCATGCTTGGTGATTAGGTAAAAGGTAGATACTTACTTAAATCCCAACTCGTAAAACATGTAGCTCTAGGCACACTTAGGTAAGAGTTCCAGATTTAAAACATGGATTTACAAAAATTAAAAGTAATTAAAGAACGGGAACGAACGATGCGGGGTAT-AAAAAAAAGTTCTACTAGAGTGTTGGAGGGGAGAAAAAAATGGGGTTCCTAAATCCAGGAAATAAATAAAGTTAATTCAACTTGATGTTGGCGGACGAGCAAAATGCTAGTGGCTCAAAGAATGTCAGTGTAATTACAGTTTAGGCCTAGGTAAACCGGGTGATAATTTATCTTGTAGATTACTGTAATTGAGGGGACTACGAACAAGCCGTGATGCACCGATACAGAAAGAGAGCGAGGCAAAATCAATAGATCATAATTCATTTAAAGCGCGCGGCGACCACTAATTATAAACATATAAATCATTAGCAAAAGTGGAAGCCCTGATCTTCCGCACTTAATCCACGTCAATCCAACACTTTCGTTCGCTTCGGATAAACCGCTTTTCCATTTTTCCTCAGTACGCGCATATTTAGGTAGAGGTATATTTAAGTTGAACCACCGTTAATGGACCTTAGTAAAGAAGATTCAATTGTGTCTTCATTCGGATATTAAAGCTTCTTTTTAATTTAAACAATGTAAGGGATGGGAGGAATAAGTTTCTGGTTTAAACACTCACTACAAGAGAGATAAATGTAGGATGTACTATGAGATCATACACCACGCAGAATCAGCAATACCATGCTGTGCGAAAAATAGAGCTTTGAGAGAAAGTCA----------------------------------------------------------AGTATTTTGTTGCTGATTCTTCAAATAGAAAGAATATTTATAAGCTATTTGTTTACATATAAATGAGCATTTTTCATTGTTAAAATTTTTGATCACAGGAATAGAATGAAAGAAAAATGGGGACAGAAATTACCAGAT
Njonesi_CaveSpringCave_N390 AATCTCTAAGTATAAATGAGATAGTGATTTAAATTATCGATACGATATCATAAACTACGAAGGAATCGATTAGCAATAAGCATACAGTTCTTGAAGTTTTTTTCCTTTTTCCCCACCCCACGTAAGAGTGACAAATTTGCCGATCGTTGGAAGACACTTTTGAACGCTCGAATGAATTTTAAAGTTTGATTTCTTGCAACCTCCCCCCCCCCTAACCTGACGTCATCATCTTCAAAACCAAATGCGACAAAAATTTTCTGCTGTCTGTGGCGTTTTTCAACTCGTTTTATTTTGTCGCGGCA-AAAAAAGAAGATTAAAAATAAAGGAGGTAAAAAAAAATCTTCCACCACCTTTAGTTCTTCTTCATGCTTGGTGATTAGGTAAAAGGTAGATACTTACTTAAATCCCAACTCGTAAAACATGTAGCTCTAGGCACACTTAGGTAAGAGTTCCAGATTTAAAACATGGATTTACAAAAATTAAAAGTATTTAAAGAACGGGAACGAACGATGCGGGGTATATAAAAAAAGTTCTACAAGAGTGTTGGAGGGGAGAAAAAAATGGGGTTCCTAAATCCAGGAAATAAATAAAGTTAATTCAACTTGATGTTGGCGGACGAGCAAAATGCTAGTGGCTCAAAGAATGTCAGTGTAATTACAGTTTAGGCCTAGGTAAACCGGGTGATAATTTATCTTGTAGATTACTGTAATTGAGGGGACTACGAACAAGCCGTGATGCACCGGTACAGAAAGAGAGCGAGGCAAAATCAATAGATCATAATTCATTTAAAGCGCGCGGCGACCACTAATTATAAACATATAAATCATTAGCAAAAGTGGAAGCCTTGGTCTTCCACACTTAATCCACGTCAATCCAACACTTTCGTTCGCTTCGGATAAACAGCTTTTCCATTTTTCCTCAGTACGCGCATATTTAGGTAGAGGTATATTTAAGTTGAACCACCGTTAATGGACCTCAGTAAAGAAGATGCAATTGTGTCTTCATTCGGATATTAAAGCTTCTTTTTAATTTAAACAATGTAAGGGATGGGAGGAATAAGTTTCTGGTTTAAACACTCATTACAACAGAGCTAAATGTAGGATGTACTATGAGATCATACACCACGCATAATCACCAATACCATGCAGTGCGGAAAATAGAGCTTTGAAAGAAAGTCACAGGGAATACAAACTAAGAGTAAATGTAAAAGAATAAGTCAGAATATTTTATTCAGGGCTTATTTTGTTGCTGATTCTTCAAATAGAAAGACTATTTATAAGCTATTTGTTTACATATAAATGAGCATTTTTTATTGTTAAAATTTTTGATCACAGGAATAGCATGAG----------------------------
Nlowderi_ChestnutBranch_N731 AATCTCTAAGTATAAATGAAATAGTGATTTAAATTATCGATACGATATCATAAACTACGAAGGAATCGATTAGCAATAAGCATACAGTTCTTGAAGTTTTTTATCTTTTCTCCCACCCCACGTAAGAGTGACAAATTTGCCGATCGTTGGAAGACACTTTTGAACGCTCGAATGAATTTTAAAGTTTGATTTCTTGCAACCTCCCCTCCCCCTAACCTGACGTCATCATCTTCAAAACCAAATGCGACAAAAATTTTCTGCTGTCTGCGGCGTTTTTCAACTCGTTTTATTTTGTCGCGGCAAAAAAAAGAAGATTAAA-ATAAAGGAGGTAAAAAAAAATCTTCCTCCACCTTTAGTTCTTCTTCATGCTTGGTGATTAGGTAAAAGGTAGATACTTACTTAAATCCCAACTCGTAAAACATGTAGCTCTAGGCACACTTAGGTAAGAGTTCCAGATTTAAAACATGGATTTACAAAAATTAAAAGTAATTAAAGAACGGGAACGAACGATGCGGGGTATAAAAAAAAAGTTCTACAAGAGTGTTGGAGGGGAGAAAAAAATGGGGTTCCTAAATCCAGGAAATAAATAAAGTTAATTCAACTTGATGTTGGCGGACGAGCAAAATGCTAGTGGCTCAAAGAATGTCAGTGTAATTACAGTTTAGGCCTAGGTAAACCGGGTGATAATTTATCTTGTAGATTACTGTAATTGAGGGGACTACGAACAAGCCGTGATGCACCGGTACAGAAAGAGAGCGAGGCAAAATCAATAGATCATAATTCATTTAAAGCGCGCGGCGACCACTAATTATAAACATATAAATCATTAGCAAAAGTGGAAGCCCTGATCTTCCGCACTTAATCCACGTCAATCCAACACTTTCGTTCGCTTCGGATAAACCGCTTTTCCATTTTTCCTCAGTACGCGCATATTTAGGTAGAGGTATATTTAAGTTGAACCACCGTTAATGGACCTTAGTAAAGAAGATGCAATTGTGTCTTCATTCGGATATTAAAGTTTCTTTTTAATTTAAACAATGTAAGGGATGGGAGGAATAAGTTTCTGGTTTAAACACTCATTACAACAGAGCTAAATGTAGGATGTACTATGAGATCATACACCACGCAGAATCACCAATACCATGCAGTGCGGAAAATAGAGCTTTGAGAGAAAGTCACAGGGAATACAAACTAAGAGTAAATGTAAAAGAATAAGTCAGAATATTTTATTCACGGCGTATTTTGTTGCTGATTGTTCAAATAGAAAGACTATTTATAAGCTATTTGTGTACATATAAATGAGCATTTTTTATTGTTAAAATTTTCGATCACAGGAATAGAATGAAAGAAAAATGGAGACAGAAATTACCAAAT
Nlowderi_upperFiresCreek_N820 AATCTCTAAGTATAAATGAAATAGTGATTTAAATTATCGATACGATATCATAAACTACGAAGGAATCGATTAGCAATAAGCATACAGTTCTTGAAGTTTTTTATCTTTTCTCCCACCCCACGTAAGAGTGACAAATTTGCCGATCGTTGGAAGACACTTTTGAACGCTCGAATGAATTTTAAAGTTTGATTTCTTGCAACCTCCCCTCCCCCTAACCTGACGTCATCATCTTCAAAACCAAATGCGACAAAAATTTTCTGCTGTCTGTGGCGTTTTTCAACTCGTTTTATTTTGTCGCGGCAAAAAAAAGAAGATTAAA-ATAAAGGAGGTAAAAAAAAATCTTCCTCCACCTTTAGTTCTTCTTCATGCTTGGTGATTAGGTAAAAGGTAGATACTTACTTAAATCCCAACTCGTAAAACATGTAGCTCTAGGCACACTTAGGTAAGAGTTCCAGATTTAAAACATGGATTTACAAAAATTAAAAGTAATTAAAGAACGGGAACGAACGATGCGGGGTATAAAAAAAAAGTTCTACAAGAGTGTTGGAGGGGAGAAAAAAATGGGGTTCCTAAATCCAGGAAATAAATAAAGTTAATTCAACTTGATGTTGGCGGACGAGCAAAATGCTAGTGGCTCAAAGAATGTCAGTGTAATTACAGTTTAGGCCTAGGTAAACCGGGTGATAATTTATCTTGTAGATTACTGTAATTGAGGGGACTACGAACAAGCCGTGATGCACCGGTACAGAAAGAGAGCGAGGCAAAATCAATAGATCATAATTCATTTAAAGCGCGCGGCGACCACTAATTATAAACATATAAATCATTAGCAAAAGTGGAAGCCCTGATCTTCCGCACTTAATCCACGTCAATCCAACACTTTCGTTCGCTTCGGATAAACCGCTTTTCCATTTTTCCTCAGTACGCGCATATTTAGGTAGAGGTATATTTAAGTTGAACCACCGTTAATGGACCTTAGTAAAGAAGATGCAATTGTGTCTTCATTCGGATATTAAAGCTTCTTTTTAATTTAAACAATGTAAGGGATGGGAGGAATAAGTTTCTGGTTTAAACACTCATTACAACAGAGCTAAATGTAGGATGTACTATGAGATCATACACCACGCAGAATCACCAATACCATGCAGTGCGGAAAATAGAGCTTTGAGAGAAAGTCACAGGGAATACAAACTAAGAGTAAATGTAAAAGAATAAGTCAGAATATTTTATTCACGGCGTATTTTGTTGCTGATTGTTCAAATAGAAAGACTATTTATAAGCTATTTGTGTACATATAAATGAGCATTTTTTATTGTTAAAATTTTCG-----------------------------------------------
Nlula_BeeRockCave_G2091 AATTTCTAAGTATAAATGAAACAGTGATTTAAATTATCGATACGATATCATAAACTACGAAGGAATCGATTAGCAATAAGCATACAGTTCTTGAAGTTTTTTTTCTTTTCCTCCACCCCACGCAAGAGTGACAAATTTGCAGATCGATGGAAGACACTTTTGAACGCTCGAATGAATTTTAAAGTTTGATTTCTTGCAACCTCCCCTCCCCCTAACCTGACGTCATCATCTT-AAAACCAAATGCGACAAAAAATTTCTGCTGTCTGTGGCGTTTTTCAACTCGTTTTATTTTGTCGCGGCA----AAAAAAGATTAAAAATAAAGGAGGT-AAAAAAAATCTTTCTCCACCTTTAGTTCTTCTTCATGCTTGGTGATTAGGTAAAAGGTAGATACTTACTTAAATCCCAACTCGTAAAACATGTAGCTCTAGGCACACTTAGG-------TTCAGATTTAAAACATGGATTTACAAAAATTAAAAGTAATTAAAGAACGGGAACGAACGATGCGGGGTATAAAAAAAAAGTTCTACAGGAGTGTTGGAGGGGAGAAAAAAATGGGGTTCCTAAATCCAGGAAATAAATAAAGTTAATTCAACTTGATGTTGGCGGACGAGCAAAATGCTAGTGGCTCAAAGAATGTCAGTGTAATTACAGTTTAGGCCTAGGTAAACCGGGTGATAATTTATCTTGTAGATTACTGTAATTGAGGGGACTACGAACAAGCCGTGATGCACCGGTACAGAAAGAGAGCGAGGCAAAATCAATAGATCATAATTCATTTAAAGCGCGCGGCGACCACTAATTATAAACATATAAATCATTAGCAAAAGTGGATGCCCTGATCTTCCGCACTTAATCCACGTCAATCCAACACTTTCGTTCGCTTCGGATAAACCGCTTTTCCATTTTTCCTCAGTACGCGCATATTTAGGTAGAGGTATATTTAAGTTGAAACACCGTTAATGGACCTTAGTAAAGAAGATGCAATTGTGTCGTCATTCGGATATTAAAGCTTCTTTTTAATTTAAACAATGTAAGGGATGGGAGGAATAAGTTTCTGGTTTAAACACTCATTACAACAGAGCTAAATGTAGGATGTACTATGAGATCATACACCACGCAGAATCACCAATACCATGC-------AAAATAGAGCTTTGAGAGAAAGTTACAGGGAATACAAACTAAAAGTAA------AAGAATAAGTCAGAATATTTTATTCACGGCGTATTTTGTTGCTGATTCTTCAAATAGAAAGACTATTTATAAGCTATTTGTTAAAATTTTCGATCACACGATTTATTGTTAAAATTTTCGATCACAGGAATAGAATGAAAGAAAAATGGAGACAGAAATTA------
Nlula_LulaFallsCave_G2084 AATTTCTAAGTATAAATGAAACAGTGATTTAAATTATCGATACGATATCATAAACTACGAAGGAATCGATTAGCAATAAGCATACAGTTCTTGAAGTTTTTTTTCTTTTCCTCCACCCCACGCAAGAGTGACAAATTTGCAGATCGATGGAAGACACTTTTGAACGCTCGAATGAATTTTAAAGTTTGATTTCTTGCAACCTCCCCTCCCCCTAACCTGACGTCATCATCTT-AAAACCAAATGCGACAAAAAATTTCTGCTGTCTGTGGCGTTTTTCAACTCGTTTTATTTTGTTGCGGCA----AAAAAAGATTAAAAATAAAGGAGGT-AAAAAAAATCTTTCTCCACCTTTAGTTCTTCTTCATGCTTGGTGATTAGGTAAAAGGTAGATACTTACTTAAATCCCAACTCGTAAAACATGTAGCTCTAGGCACACTTAGGTAAGAGTTCCAGATTTAAAACATGGATTTACAAAAATTAAAAGTAATTAAAGAACGGGAACGAACGATGCGGGGTATAAAAAAAAAGTTCTACAGGAGTGTTGGAGGGGAGAAAAAAATGGGGTTCCTAAATCCAGGAAATAAATAAAGTTAATTCAACTTGATGTTGGCGGACGAGCAAAATGCTAGTGGCTCAAAGAATGTCAGTGTAATTACAGTTTAGGCCTAGGTAAACCGGGTGATAATTTATCTTGTAGATTACTGTAATTGAGGGGACTACGAACAAGCCGTGATGCACCGGTACAGAAAGAGAGCGAGGCAAAATCAATAGATCATAATTCATTTAAAGCGCGCGGCGACCACTAATTATAAACATATAAATCATTAGCAAAAGTGGAAGCCCTGATCTTCCGCACTTAATCCACGTCAATCCAACACTTTCGTTCGCTTCGGATAAACCGCTTTTCCATTTTTCCTCAGTACGCGCATATTTAGGTAGAGGTATATTTAAGTTGAAACACCGTTAATGGACCTTAGTAAAGAAGATGCAATTGTGTCGTCATTCGGATATTAAAGCTTCTTTTTAATTTAAACAATGTAAGGGATGGGAGGAATAAGTTTCTGGTTTAAACACTCATTACAACAGAGCTAAATGTAGGATGTACTATGAGATCATACACCACGCAGAATCACCAATACCATGC-------AAAATAGAGCTTTGAGAGAAAGTTACAGGGAATACAAACTAAAAGTAA------AAGAATAAGTCAGAATATTTTATTCACGGCGTATTTTGTTGCTGATTCTTCAAATAGAAAGACTATTTATAAGCTATTTGTTAAAATTTTCGATCACACGATTTATTGTTAAAATTTTCGATCACAGGAA-------------------------------------
Nmimus_NealsSink_N329 ------------------------------------------------------------------------------------------------------------------------CGTAAGAGTGACAAATTTGCCGATCGTTGGAAGACACTTTTGAACGCTCGAATGAATTTTAAAGTTTGATTTCTTGCAACCTCCCCTCCCCCTAACCTGACGTCATCATCTTCAAAACCAAATGCGACAAAAATTTTCTGCTGTCTGTGGCGTTTTTCAACTCGTTTTATTTTGTCGCGGCA----AAAAAAGATTAAAAATAAAGGAGGTAAAAAAAAATCTTCCTCCACCTTTAGTTCTTCTTCATGCTTGGTGATTAGGTAAAAGGTAGATACTTACTTAAATCCCAACTCGTAAAACATGTAGCTCTAGGCACACTTAGGTAAGAGTTCCAGATTTAAAACATGGATTTACAAAAATTAAAAGTAATTAAAGAACGGGAACGAACGATGCGGGGTAT-AAAAAAAAGTTCTACAAGAGTGTTGGAGGGGAGAAAAAAATGGGGTTCCTAAATCCAGGAAATAAATAAAGTTAATTCAACTTGATGTTAGCAGACGAGCAAAATGCTAGTGGCTCAAAGAATGTCAGTGTAATTACAGTTTAGGCCTAGGTAAACCGGGTGATAATTTATCTTGTAGATTACTGTAATTGAGGGGACTACGAACAAGCCGTGATGCACCGGTACAGAAAGAGAGCGAGGCAAAATCAATAGATCATAATTCATTTAAAGCGCGCGGCGACCACTAATTATAAACATATAAATCATTAGCAAAAGTGGAAGCCCTGATCTTCCGCACTTAATCCACGTCAATCCAACACTTTCGTTCGCTTCGGATAAACCGCTTTTCCATTTTTCCTCAGTACGGGCATATTTAGGTAGAGGTATATTTAAGTTGAACCACCGTTAATGGATCTTAGTAAAGAAGATACAATTGTATCTTCATTCGGATATTAAAGCTTCTTTTTAATTTAAACAATGTAAGGGATG-GAGGAATAAGTTTCTGGTTTAAACACTCACTACAAGAGAGATAAATGTAGGATGTACTATGAGATCATACACCACGCAGAATCAGCAATACCATGCTGTGCGAAAAATAGAGCTTTGAGAGAAAGTCT----------------------------------------------------------AGTATTTTGTTGCTGATTTTTCAAATAGAAAGAATATTTATAACCTATTTGTTTACATATAAATGTGCATTTTTTATTGTTAAAATTTTTGATCACAGGAATAGAATGAAAGAAAAATGGGGACAGAAATTACCAGAT
Nmimus_Straleys_N625 -----------AAAAATTGAAGTGTAATTTACATTTTCGGCTCAAAATAATAAACTACGAAGGAATCGATTAGCAAGAAGCATACAGTTCTTGAAGTTTTTTTTCTTTTCTCCCTCCCCACGTAAGAGTGACAAATTTGCCGATCGTTGGAAGACACTTTTGAACGCTCGAATGAATTTTAAAGTTTGATTTCTTGCAACCTCCCCCCCCCCTATCCTGACGTCATCATCTTCAAAACCAAATGCGACAAAAATTTTCTGCTGTCTGTGGCGTTTTTCAACTCGTTTTATTTTGTCGCGGCAAAAAAAAGAAGATTAAAAATAAAGGAGGT-AAAAAAAATCTTCCTCCACCTTTAGTTCTTCTTCATGCTTGGTGATTAGGTAAAAGGTAGATACTTACTTAAATCCCAACTCGTAAAACATGTAGCTCTAGGCACACTTAGGTAAGAGTTCCAGATTTAAAACATGGATTTACAAAAATTAAAAGTAATTAAAGAACGGGAACGAACGATGCGGGGTAT--AAAAAAAGTTCTACAAGAGTGTTGGAGGGGAGAAAAAAATGGGGTTCCTAAATCCAGGAAATAAATAAAGTTAATTCAACTTGATGTTAGCGGACGAGCAAAATGCTAGTGGCTCAAAGAATGTCAGTGTAATTACAGTTTAGGCCTAGGTAAACCGGGTGATAATTTATCTTGTAGATTACTGTAATTGAGGGGACTACGAACAAGCCGTGATGCACCGGTACAGAAAGAGAGCGAGGCAAAATCAATAGATCATAATTCATTTAAAGCGCGCGGCGACCACTAATTATAAACATATAAATCATTAGCAAAAGTGGAAGCCCTGATCTTCCGCACTTAATCCACGTCAATCCAACACTTTCGTTCGCTTCGGATAAACCGCTTTTCCATTTTTCCTCAGTACGCGCATATTTAGGTAGAGGTATATTTAAGTTGAACCACCGTTAATGGACCTTAGTAAAGAAGATGCAATTGTGTCTTCATTCGGATATTAAAGCTTCTTTTTAATTTAAACAATGTAAGGGATGTGAGGAATAAGTTTCTGGTTTAAACACTCACTACAAGAGAGATAAATGTAGGATGTACTATGAGATCATACACCACGCAGAATCAGCAATACCATGCTGTGCGAAAAATAGAGCTTTGAGAGAAAGTCA----------------------------------------------------------AGTATTTTGTTGCTGATTTTTCAAATAGAAAGAATATTTATAAGCTATTTGTTTACATATAAATGAGCATTTTTTATTGTTAAATTTTTTGATCACAGGAATAGAATGAAAGAAAAATGGGGACAGAAATTACCAGAT
Nnasicus_CaneyFork_N171 --------------------------------------------ATATCATAAACTACGAAGGAATCGATTAGCAATAAGCATACAGTTCTTGAAGTTCTTTTTCTTTTCCCCCACCCCACGTAAGAGTGACAAATTTGCCGATCGTTGGAAGACACTTTTGAACGCTCGAATGAATTTTAAAGTTTGATTTCTTGCAACCTCCCCTCCCCCTAACCTGACGTCATCATCTTCAAAACCAAATGCGACAAAAATTTTCTGCTGTCTGTGGCGTTTTTCAACTCGTTTTATTTTGTCGCGGCAAAAAAAGAAAGATTAAAAATAAAGGAGGTAAAAAAAAATCTTCCTCCACCTTTAGTTCTTCTTCATGCTTGGTGATTAGGTAAAAGGTAGATACTTACTTAAATCCCAACTCGTAAAACATGTAGCTCTAGGCACACTTAGGTAAGAGTTCCAGATTTAAAACATGGATTTACAAAAATTAAAAGTAATTAAAGAACGGGAACGAACGATGCGGGATATTAAAAAAAAGTTCTACAAGAGTGTTGGAGGGGAGAAAAAAATGGGGTTCCTAAATCCAGGAAATAAATAAAGTTAATTCAACTTGATGTTGGCGGACGAGCAAAATGCTAGTGGCTCAAAGAATGTCAGTGTAATTACAGTTTAGGCCTAGGTAAACCGGGTGATAATTTATCTTGTAGATTACTGTAATTGAGGGGACTACGAACAAGCCGTGATGCACCGGTACAGAAAGAGAGCGAGGCAAAATCAATAGATCATAATTCATTTAAAGCGCGCGGCGACCACTAATTATAAACATATAAATCATTAGCAAAAGTGGAAGCCCTGATCTTCCGCACTTAATCCACGTCAATCCAACACTTTCGTTCGCTTCGGATAAACCGCTTTTCCATTTTTCCACAGTACGCGCATATTTAGGTAGAGGTATATTTAAGTTGAACCACCGTTAATGGACCTTAGTAAAGAAGATGCAATTGTGTCGTCATTCGGATATTGAAGCTTCTTTTTAATTTAAACAATGTAAGGGATGGGAGGAATAAGTTTCTGGTTTAAACACTCACTACAAGAGAGACAAATCTAGGGTGTACCATGAGATCATACACCACGCAGAATCACCAATGCCATGCAGT-------GCAGAGCCATGAGAGAAAGTCA----------------------------------------------------------AGTATTTTGTTGCTGATTCTTCAAATAGAAAGACTATATAAAAGCTATTTGTTTACATATAAATGAGCATTTTTTATTGTTAAAGTTTATGATTACAGGAATAGAATGAAAGAAAAATGGAGACAGAAATTACCAAAT
Nnasicus_ConnosteeFalls_N696 --------------------------------------------------------------------------------------------------------------------------------------------------------------------------------TTTTAAAGTTTGATTTCTTGCAACCTCCCCTCCCCCTAACCTGACGTCATCATCTTCAAAACCAAATGCGACAAAAATTTTCTGCTGTCTGTGGCGTTTTTCAACTCATTTTATTTTGTCGCGGCAAAAAAAAGAAGATTAAAAATAAAGGAGGTAAAAAAAAATCTTCCTCCACCTTTAGTTCTTCTTCATGCTTGGTGATTAGGTAAAAGGTAGATACTTACTTAAATCCCAACTCGTAAAACATGTAGCTCTAGGCACACTTAGGTAAGAGTTCCAGATTTAAAACATGGATTTACAAAAATTAAAAGTAATTAAAGAACGGGAACGAACGATGCGGGGTATAAAAAATATATTCTACAAGAGTGTTGGAGGGGAGAAAAAAATGGGGTTCCTAAATCCAGGAAATAAATAAAGTTAATTCAACTTGATGTTGGCGGACGAGCAAAATGCTAGTGGCTCAAAGAATGTCAGTGTAATTACAGTTTAGGCCTAGGTAAACCGGGTGATAATTTATCTTGTAGATTACTGTAATTGAGGGGACTACGAACAAGCCGTGATGCACCGGTACAGAAAGAGAGCGAGGCAAAATCAATAGATCATAATTCATTTAAAGCGCGCTGCGACCACTAATTATAAACATATAAATCATTACCAAAAGTGGAAGCCCTGATCTTCCGCACTTAATCCACGTCAATCCAACACTTTCGTTCGCTTCGGATAAACCGCTTCTCCATTTTTCCACAGTACGCGCATATTTAGGTAGAGGTATATTTAAGTTGAACCACCGTTAATGGACCTTAGTAAAGAAGATGCAATTGTGTCTTCATTCGGATATTGAAGCTTCTTTTTAATTTAAACAATGTAAGGGATGGGAGGAATAAGTTTCTGGTTTAAACACTCACTACAAGAGAGATAAATGTAGGGTGTACTATGAGATCATACACCACGCAGAATCACCAATACCATGCAGTGCGGAAAATAGAGCCTTGAGAGAAAGTCA----------------------------------------------------------AGTATTTTGTTGCTGATTATTCAAATAGGAAGACTATTTATAAGCTATTTGTTTACATATAAATGAGCA--------TGTTAAAATTTTTGATTACAGGAATAGAATGAAAGAAAAATGGAGACAGAAATTACCAAAT
Nnasicus_CoweeTrain_N189 ------------TAAATGAAATAGTGATTTAAATTATCGATACGATATCATAAACTACGAAGGAATCGATTAGCAATAAGCATACAGTTCTTGAAGTTTTTTTTCTTTTCCCCCACCCCACGTAAGAGTGACAAATTTGCCGATCGTTGGAAGACACTTTTGAACGCTCGAATGAATTTTAAAGTTTGATTTCTTGCAACCTCCCCTCCCCCTAACCTGACGTCATCATCTTCAAAACCAAATGCGACAAAAATTTTCTGCTGTCTGTGGCGTTTTTCAACTCGTTTTATTTTGTCGCGGCA-AAAAAAAAAGATTAAAAATAAAGGAGGTAAAAAAATATCTTCCTCCACCTTTAGTTCTTCTTCATGCTTGGTGATTAGGTAAAAGGTAGATACTTACTTAAATCCCAACTCGTAAAACATGTAGCTCTAGGCACACTTAGGTAAGAGTTCCAGATTTAAAACATGGATTTACAAAAATTAAAAGTAATTAAAGAACGGGAACGAACGATGCGGGATATTAAAAAAAAGTTCTACAAGAGTGTTGGAGGGGAGAAAAAAATGGGGTTCCTAAATCCAGGAAATAAATAAAGTTAATTCAACTTGATGTTGGCGGACGAGCAAAATGCTAGTGGCTCAAAGAATGTCAGTGTAATTACAGTTTAGGCCTAGGTAAACCGGGTGATAATTTATCTTGTAGATTACTGTAATTGAGGGGACTACGAACAAGCCGTGATGCACCGGTACAGAAAGAGAGCGAGGCAAAATCAATAGATCATAATTCATTTAAAGCGCGCGGCGACCACTAATTATAAACATATAAATCATTAGCAAAAGTGGAAGCCCTGATCTTCCGCACTTAATCCACGTCAATCCAACACTTTCGTTCGCTTCGGATAAACCGCTTTTCCATTTTTCCACAGTACGCGCATATTTAGGTAGAGGTATATTTAAGTTGAACCACCGTTAATGGACCTTAGTAAAGAAGATGCAATTGTGTCTTCATTCGGATATTGAAGCTTCTTTTTAATTTAAACAATGTAAGGGATGGGAGGAATAAGTTTCTGGTTTAAACACTCACTACAAGAGAGACAAATCTAGGGTGTACCATGAGATCATACACCACGCAGAATCACCAATGCCATGCAGT-------GCAGAGCCATGAGAGAAAGTCA----------------------------------------------------------AGTATT------------------------------------------------------------------------------------------------------------------------------------
Npaynei_Grindstaff_N646 -------------------------------------------------------------------------------------------------------------------CCTCACGTAAGAGTGACAAATTTGCCGATCGTTGGAAGACACTTTTGAACGCTCGAATGAATTTTAAAGTTTGATTTCTTGCAACCTCCCCTCCCCCTAACCTGACGTCATCATCTTCAAAACCAAATGCGACAAAAATTTTCTGCTGTCTGTGGCGTTTTTCAACTCGTTTTATTTTGTCGCGGCAAAAAAAAGAAGATTAAAAATAAAGGAGGTAAAAAAAAATCTTCCTCCACCTTTAGTTCTTCTTCATGCTTGGTGATTAGGTAAAAGGTAGATACTTACTTAAATCCCAACTCGTAAAACATGTAGCTCTAGGCACACTTAGGTAAGAGTTCCAGATTTAAAACATGGATTTACAAAAATTAAAAGTAATTAAAGAACGGAAACGAACGATGCGGGACATAAAAAAAATATTCTACAAGAGTGTTGGAGGGGAGAAAAAAATGGGGTTCCTAAATCCAGGAAATAAATAAAGTTAATTCAACTTGATGTTGGCGGACGAGCAAAATGCTAGTGGCTCAAAGAATGTCAGTGTAATTACAGTTTAGGCCTAGGTAAACTGGGTGATAATTTATCTTGTAGATTACTGTAATTGAGGGGACTACGAACAAGCCTTGATGCACCGGTACAGAAAGAGAGCGAGGCAAAATCAATAGATCATAATTCATTTAAAGCGCGCGGCGACCACTAATTATAAACATATAAATCATTAGCAAAAGTGGAAGCCCTGATCTTCCGCACTTAATCCACGTCAATCCAACACTTTCGTTCGCTTCGGATAAACCGCTTTTCCATTTTTCCTCAGTACGCGCATATTTAGGTAGAGGTATATTTAAGTTGAACCACCGTTAATGGACCTTAGTAAAGAAGATGCAATTGTGTTTTCATTCGGATATTAAAGCTTCTTTTTAATTTAAACAATGTAAAGGATGAGAGGAATAAGTTTCTGGTTTAAACACTCACTACAAGAGAGATAAATGTAGGATGTACTATGAGATCATACACCACGCAGAATCAGCAATACCA-----TGCGGAAAATAGAGCTTTGAGAGAAAATCA----------------------------------------------------------AGTATTTTGTTGCTGATTCTTCAAATAGAAAGAATATTATTGAGCTATTTGTTTACATATAAATGAGCATTTTTTATTGTTAAAATATTTGATCACAGGAATAGAATGAAAGAAAAATGGGCACAGAAATTACCAGAT
Npaynei_NorrisDamCave_N348 -------------------------------------------------------------GGAATCGATTAGCAATAAGCATACAGTTCTTGAAGGTTTTTTTCTTTTCTCCCACCTCACGTAAGAGTGACAAATTTGCCGATCGTTGGAAGACACTTTTGAACGCTCGAATGAATTTTAAAGTTTGATTTCTTGCAACCTCCCCTCCCCCTAACCTGACGTCATCATCTTCAAAACCAAATGCGACAAAAATTTTCTGCTGTCTGTGGCGTTTTTCAACTCGTTTTATTTTGTCGCGGCAAAAAAAAGAAGATTAAAAATAAAGGAGGTAAAAAAAAATCTTCCTCCACCTTTAGTTCTTCTTCATGCTTGGTGATTAGGTAAAAGGTAGATACTTACTTAAATCCCAACTCGTAAAACATGTAGCTCTAGGCACACTTAGGTAAGAGTTCCAGATTTAAAACATGGATTTACAAAAATTAAAAGTAATTAAAGAACGGAAACGAACGATGCGGGGCATAAAAAAAATATTCTACAAGAGTGTTGGAGGGGAGAAAAAAATGGGGTTCCTAAATCCAGGAAATAAATAAAGTTAATTCAACTTGATGTTGGCGGACGAGCAAAATGGTAGTGGCTCAAAGAATGTCAGTGTAATTACAGTTTAGGCCTAGGTAAACTGGGTGATAATTTATCTTGTAGATTACTGTAATTGAGGGGACTACGAACAAGCCGTGATGCACCGGTACAGAAAGAGAGCGAGGCAAAATCAATAGATCATAATTCATTTAAAGCGCGCGGCGACCACTAATTATAAACATATAAATCATTAGCAAAAGTGGAAGCCCTGATCTTCCGCACTTAATCCACGTCAATCCAACACTTTCGTTCGCTTCGGATAAACCGCTTTTCCATTTTTCCTCAGTACGCGCATATTTAGGTAGAGGTATATTTAAGTTGAACCACCGTTAATGGACCTTAGTAAAGAAGATGCAATTGTGTCTTCATTCGGATATTAAAGCTTCTTTTTAATTTAAACAATGTAAAGGATGAGAGGAATAAGTTTCTGGTTTAAACACTCACTACAAGAGAGATAAATGTAGGATGTACTATGAGATCATACACCACGCAGAATCAGCAATACCA-----TGCGGAAAATAGAGCTTTGAGAGAAAATCA----------------------------------------------------------AGTATTTTGTTGCTGATTCTTCAAATAGAAAGAATATTATTGAGCTATTTGTTTACATATAAATGAGCATTTTTTATTGTTAAAATATTTGATCACAGGAATAGAATGAAAGAAAAATGGGCACAGAAATTACCAGAT
Npaynei_UnakaMtns_N943 ---------------------------------------------------------------------------------------------------------------------------------------------------------------------------------------------------------------------------------------------------------AAAATTTTCTGCTGTCTGTGGCGTTTTTCAACTCGTTTTATTTTGTCGCGGCA-AAAAAAGAAGATTAAAAATAAAGGAGGTAAAAAAAAATCTTCCTCCACCTTTAGTTCTTCTTCATGCTTGGTGATTAGGTAAAAGGTAGATACTTACTTAAATCCCAACTCGTAAAACATGTAGCTCTAGGCACACTTAGGTAAGAGTTCCAGATTTAAAACATGGATTTACAAAAATTAAAAGTAATTAAAGAACGGAAACGAACGATGCGGGGCATAAAAAAAATATTCTACAAGAGTGTTGGAGGGGAGAAAAAAATGGGGTTCCTAAATCCAGGAAATAAATAAAGTTAATTCAACTTGATGTTGGCGGACGAGCAAAATGCTAGTGGCTCAAAGAATGTCAGTGTAATTACAGTTTAGGCCTAGGTAAACTGGGTGATAATTTATCTTGTAGATTACTGTAATTGAGGGGACTACGAACAAGCCGTGATGCACCGGTACAGAAAGAGAGCGAGGCAAAATCAATAGATCATAATTCATTTAAAGCGCGCGGCGACCACTAATTATAAACATATAAATCATTAGCAAAAGTGGAAGCCCTGATCTTCCGCACTTAATCCACGTCAATCCAACACTTTCGTTCGCTTCGGATAAACCGCTTTTCCATTTTTCCTCAGTACGCGCATATTTAGGTAGAGGTATATTTAAGTTGAACCACCGTTAATGGACCTTAGTAAAGAAGATGCAATTGTGTCTTCATTCGGATATTAAAGCTTCTTTTTAATTTAAACAATGTAAAGGATGAGAGGAATAAGTTTCTGGTTTAAACACTCACTACAAGAGAGATAAATGTAGGATGTACTATGAGATCATACACCACGCAGAATCAGCAATACCATGCTGTGCGGAAAATAGAGCTTTGAGAGAAAATCA----------------------------------------------------------AGTATTTTGTTGCTGATTCTTCAAATAGAAAGAATATTATTGAGCTATTTGTTTACATATAAATGAGCATTTTTTATTGTTAAAATATTTGATCACAAGAATAGAATGAAAGAAAAATGGGGACAGAAATTACCAGAT
Nperlakyi_SChimneys_N1079 AATCTCTAAGTATAAATGAAATAGTGATTTAAATTATCGATACGATATCATAAACTACGAAGGAATCGATTAGCAATAAGCATACAGTTTTTGAAGTTTTTTTTCTTTTCCCCCACCCCACGTAAGAGTGACAAATTTGCCGATCGTTGGAAGACACTTTTCAACGCTCGAATGAATTTTAAAGTTTGATTTCTTGCAACATCCCCTCCCCCTAACCTGACGTCATCATCTTCAAAACCAAATGCGACAAAAATTTTCTGCTGTCTGTGGCGTTTTTCAACTCGTTTTATTTTGTCGCGGCA-AAAAAAGAAGATTAAAAATAAAGGAGGTAAAAAAAAATCTTCCTCCACCTTTAGTTCTTCTTCATGCTTGGTGATTAGGTAAAAGGTAGATACTTACTTAAATCCCAACTCGTAAAACATGTAGCTCTAGGCACACTTAGGTAAGAGTTCCAGATTTAAAACATGGATTTACAAAAATTAAAAGTAATTAAAGAACGGGAACGAACGATGCGGGGTATAAAAAAAAAGTTCTACAAGAGTGTTGGAGGGGAGAAAAAAATGGGGTTCCTAAATCCAGGAAATAAATAAAGTTAATTCAACTTGATGTTGGCGGACGAGCAAAATGCTAGTGGCTCAAAGAATGTCAGTGTAATTACAGTTTAGGCCTAGGTAAACCGGGTGATAATTTATCTTGTAGATTACTGTAATTGAGGGGACTACGAACAAGCCGTGATGCACCGGTACAGAAAGAGAGCGAGGCAAAATCAATAGATCATAATTCATTTAAAGCGCGCGGCGACCACTAATTATAAACATATAAATCATTAGCAAAAGTGGAAGCCTTGGTCTTCCGCACTTAATCCACGTCAATCCAACACTTTCGTTCGCTTCGGATAAACCGCTTTTCCATTTTTCCTCAGTACGCGCATATTTAGGTAGAGGTATATTTAAGTTGAACCACCGTTAATGGACCTCAGTAAAGAAGATGCAATTGTGTCTTCATTCGGATATTAAACTTTCTTTTTAATTTAAACAATGTAAGAGATGGGAGGAATAAGTTTCTGGTTTAAACACTCATTACAACAGAGCTAAATGTAGGATGTACTATGAGATCATACACCACGCAGAATCACCAATACCATGCAGTGCGGAACATAGAACTTTGAAAGAAAGTCACAGGGAATACAAACTAAGAGTAAATGTAAAAGAATAAGTCAGAATATTTTATTCAGGGCTTATTTTGTTGCTGATTCTTCAAATAGAAAGACTATTTATAAGCTATTTGTTTACATATAAATAAGCATTTTTTATTGTTAAAATTTTTGATCACAGGAATAGAATGAGAGAAAAATAGGGTAAGAAATTACCAGAT
Nperlakyi_SChimneys_N1080 AATCTCTAAGTATAAATGAAATAGTGATTTAAATTATCGATACGATATCATAAACTACGAAGGAATCGATTAGCAATAAGCATACAGTTTTTGAAGTTTTTTTTCTTTTCCCCCACCCCACGTAAGAGTGACAAATTTGCCGATCGTTGGAAGACACTTTTCAACGCTCGAATGAATTTTAAAGTTTGATTTCTTGCAACATCCCCTCCCCCTAACCTGACGTCATCATCTTCAAAACCAAATGCGACAAAAATTTTCTGCTGTCTGTGGCGTTTTTCAACTCGTTTTATTTTGTCGCGGCA-AAAAAAGAAGATTAAAAATAAAGGAGGTAAAAAAAAATCTTCCTCCACCTTTAGTTCTTCTTCATGCTTGGTGATTAGGTAAAAGGTAGATACTTACTTAAATCCCAACTCGTAAAACATGTAGCTCTAGGCACACTTAGGTAAGAGTTCCAGATTTAAAACATGGATTTACAAAAATTAAAAGTAATTAAAGAACGGGAACGAACGATGCGGGGTATAAAAAAAAAGTTCTACAAGAGTGTTGGAGGGGAGAAAAAAATGGGGTTCCTAAATCCAGGAAATAAATAAAGTTAATTCAACTTGATGTTGGCGGACGAGCAAAATGCTAGTGGCTCAAAGAATGTCAGTGTAATTACAGTTTAGGCCTAGGTAAACCGGGTGATAATTTATCTTGTAGATTACTGTAATTGAGGGGACTACGAACAAGCCGTGATGCACCGGTACAGAAAGAGAGCGAGGCAAAATCAATAGATCATAATTCATTTAAAGCGCGCGGCGACCACTAATTATAAACATATAAATCATTAGCAAAAGTGGAAGCCTTGGTCTTCCGCACTTAATCCACGTCAATCCAACACTTTCGTTCGCTTCGGATAAACCGCTTTTCCATTTTTCCTCAGTACGCGCATATTTAGGTAGAGGTATATTTAAGTTGAACCACCGTTAATGGACCTCAGTAAAGAAGATGCAATTGTGTCTTCATTCGGATATTAAACTTTCTTTTTAATTTAAACAATGTAAGAGATGGGAGGAATAAGTTTCTGGTTTAAACACTCATTACAACAGAGCTAAATGTAGGATGTACTATGAGATCATACACCACGCAGAATCACCAATACCATGCAGTGCGGAACATAGAACTTTGAAAGAAAGTCACAGGGAATACAAACTAAGAGTAAATGTAAAAGAATAAGTCAGAATATTTTATTCAGGGCTTATTTTGTTGCTGATTCTTCAAATAGAAAGACTATTTATAAGCTATTTGTTTACATATAAATAAGCATTTTTTATTGTTAAAATTTTTGATCACAGGAATAGAATGAGAGAAAAATAGGGTAAGAAATTACCAG--
Nreclusus_Clingmans_N252 ---------------------------------------------------AAACTACGAAGGAATCGATTAGCAATAAGCATACAGTTCTTGAAGTTTTTTTTCTTTTCTCCCACCCCACGTAAGAGTGACAAATTTGCCGATCGTTGGAAGACACTTTTGAACGCTCGAATGAATTTTAAAGTTTGATTTCTTGCAACCTCCCCTCCCCCTAACCTGACGTCATCATCTTCAAAACCAAATGCGACAAAAATTTTCTGCTGTCTGTGGCGTTTTTCAACTCGTTTTATTTTGTCGCGGCAAAAAAAAGAAGATTAAAAATAAAGGAGGTAAAAAATAATCTTCCTCCACCTTTAGTTCTTCTTCATGCTTGGTGATTAGGTAAAAGGTAGATACTTACTTAAATCCCAACTCGTAAAACATGTAGCTCTAGGCACACTTAGGTAAGAGTTCCAGATTTAAAACATGGATTTACAAAAATTAAAAGTAATTAAAGAACGGGAACGAACGATGCGGGGTATAAAAAAAAAGTTCTACAAGAGTGTTGGTGGGGAGAAAAAAATGGGGTTCCTAAATCCAGGAAATAAATAAAGTTAATTCAACTTGATGTTGGCAGACGAGCAAAATGCTAGTGGCTCAAAGAATGTCAGTGTAATTACAGTTTAGGCCTAGGTAAACCGGGTGATAATTTATCTTGTAGATTACTGTAATTGAGGGGACTACGAACAAGCCGTGATGCACCGGTACAGAAAGAGAGCGAGGCAAAATCAATAGATCATAATTCATTTAAAGCGCGCGGCGACCACTAATTATAAACATATAAATCATTAGCAAAAGTGGAAGCCCTGATCTTCCGCACTTAATCCACGTCAATCCAACACTTTCGTTCGCTTCGGATAAACCGCTTTTCCATTTTTCCTCAGTACGCGCATATTTAGGTAGAGGTATATTTAAGTTGAACCACCGATAATGGACCTTAGTAAAGAAGATGCAATTGTGTCTTCATTCGGATATTAAAGCTTCTTTTTAATTTAAACAATGTAAGGGATGGGAGGAATAAGTTTCTGGTTTAAACACTCATTACAACAGAGCTAAATGTAGGATGTACTATGAGATCATACACCACGCAGAGTCACCAATACCATGCAGTGCGGAAAATAGAGCTTTGAGAGAAAGTCACAGGGAATACAAACTAAGAGTAAATGTAAAAGAAAAAGTCAGAATATTTTATTCACGTCGTATTTTGTTGC-----------------------------------------------------------------------------------------------------------------------------
Nreclusus_Newfound_N259 -------------------------------------------------------------------GATTAGCAATAAGCATACAGTTCTTGAAGTTTTTTTTCTTTTCTCCCACCCCACGTAAGAGTGACAAATTTGCCGATCGTTGGAAGACACTTTTGAACGCTCGAATGAATTTTAAAGTTTGATTTCTTGCAACCTCCCCTCCCCCTAACCTGACGTCATCATCTTCAAAACCAAATGCGACAAAAATTTTCTGCTGTCTGTGGCGTTTTTCAACTCGTTTTATTTTGTCGCGGCAAAAAAAAGAAGATTAAAAATAAAGGAGGTAAAAAAATATCTTCCTCCACCTTTAGTTCTTCTTCATGCTTGGTGATTAGGTAAAAGGTAGATACTTACTTAAATCCCAACTCGTAAAACATGTAGCTCTAGGCACACTTAGGTAAGAGTTCCAGATTTAAAACATGGATTTACAAAAATTAAAAGTAATTAAAGAACGGGAACGAACGATGCGGGGTATAAAAAAAAAGTTCTACAAGAGTGTTGGTGGGGAGAAAAAAATGGGGTTCCTAAATCCAGGAAATAAATAAAGTTAATTCAACTTGATGTTGGCGGACGAGCAAAATGCTAGTGGCTCAAAGAATGTCAGTGTAATTACAGTTTAGGCCTAGGTAAACCGGGTGATAATTTATCTTGTAGATTACTGTAATTGAGGGGACTACGAACAAGCCGTGATGCACCGGTACAGAAAGAGAGCGAGGCAAAATCAATAGATCATAATTCATTTAAAGCGCGCGGCGACCACTAATTATAAACATATAAATCATTAGCAAAAGTGGAAGCCCTGATCTTCCGCACTTAATCCACGTCAATCCAACACTTTCGTTCGCTTCGGATAAACCGCTTTTCCATTTTTCCTCAGTACGCGCATATTTAGGTAGAGGTATATTTAAGTTGAACCACCGTTAATGGACCTCAGTAAAGAAGATGCAATTGTGTCTTCATTCGGATATTAAAGCTTCTTTTTAATTTAAACAATGTAAGGGATGGGAGGAATAAGTTTCTGGTTTAAACACTCATTACAACAGAGCTAAATGTAGGATGTACTATGAGATCATACACCACGCAGAGTCACCAATACCATGCAGTGCGGAAAATAGAGCTTTGAGAGAAAGTCACAGGGAATACAAACTAAGAGTAAATGTAAAAGAAAAAGTCAGAATA------------------------------------------------------------------------------------------------------------------------------------------------------
Nreclusus_Noland_N1051 AATCTCTAAGTATAAATGAAATAGTGATTTAAATTATCGATACGATATCATAAACTACGAAGGAATCGATTAGCAATAAGCATACAGTTCTTGAAGTTTTTTTTCTTTTCTCCCACCCCACGTAAGAGTGACAAATTTGCCGATCGTTGGAAGACACTTTTGAACGCTCGAATGAATTTTAAAGTTTGATTTCTTGCAACCTCCCCTCCCCCTAACCTGACGTCATCATCTTCAAAACCAAATGCGACAAAAATTTTCTGCTGTCTGTGGCGTTTTTCAACTCGTTTTATTTTGTCGCGGCAAAAAAAAGAAGATTAAAAATAAAGGAGGTAAAAAATAATCTTCCTCCACCTTTAGTTCTTCTTCATGCTTGGTGATTAGGTAAAAGGTAGATACTTACTTAAATCCCAACTCGTAAAACATGTAGCTCTAGGCACACTTAGGTAAGAGTTCCAGATTTAAAACATGGATTTACAAAAATTAAAAGTAATTAAAGAACGGGAACGAACGATGCGGGGTATAAAAAAAAAGTTCTACAAGAGTGTTGGTGGGGAGAAAAAAATGGGGTTCCTAAATCCAGGAAATAAATAAAGTTAATTCAACTTGATGTTGGCAGACGAGCAAAATGCTAGTGGCTCAAAGAATGTCAGTGTAATTACAGTTTAGGCCTAGGTAAACCGGGTGATAATTTATCTTGTAGATTACTGTAATTGAGGGGACTACGAACAAGCCGTGATGCACCGGTACAGAAAGAGAGCGAGGCAAAATCAATAGATCATAATTCATTTAAAGCGCGCGGCGACCACTAATTATAAACATATAAATCATTAGCAAAAGTGGAAGCCCTGATCTTCCGCACTTAATCCACGTCAATCCAACACTTTCGTTCGCTTCGGATAAACCGCTTTTCCATTTTTCCTCAGTACGCGCATATTTAGGTAGAGGTATATTTAAGTTGAACCACCGATAATGGACCTTAGTAAAGAAGATGCAATTGTGTCTTCATTCGGATATTAAAGCTTCTTTTTAATTTAAACAATGTAAGGGATGGGAGGAATAAGTTTCCGGTTTAAACACTCATTACAACAGAGCTAAATGTAGGATGTACTATGAGATCATACACCACGCAGAATCACCAATACCATGCAGTGCGGAAAATAGAGCTTTGAGAGAAAGTCACAGGGAATACAAACTAAGAGTAAATGTAAAAGAAAAAGTCAGAATATTTTATTCACGGCGTATTTTGTTGCTGATTCTTCAAATAGAAAGAGTATTTATAAGCTATTTGTTTACATATAAATGAGCATTTTTTATTGTTAAAATTTTTGATCACAGGAATAGAATGAAAGAAAAATGGGGGAAGAAATTACCAGAT
Nreclusus_Smokemont_N1020 AATCTCTAAGTATAAATGAAATAGTGATTTAAATTATCGATACGATATCATAAACTACGAAGGAATCGATTAGCAATAAGCATACAGTTCTTGAAGTTTTTTTTCTTTTCTCCCACCCCACGTAAGAGTGACAAATTTGCCGATCGTTGGAAGACACTTTTGAACGCTCGAATGAATTTTAAAGTTTGATTTCTTGCAACCTCCCCTCCCCCTAACCTGACGTCATCATCTTCAAAACCAAATGCGACAAAAATTTTCTGCTGTCTGTGGCGTTTTTCAACTCGTTTTATTTTGTCGCGGCAAAAAAAAGAAGATTAAAAATAAAGGAGGTAAAAAAATATCTTCCTCCACCTTTAGTTCTTCTTCATGCTTGGTGATTAGGTAAAAGGTAGATACTTACTTAAATCCCAACTCGTAAAACATGTAGCTCTAGGCACACTTAGGTAAGAGTTCCAGATTTAAAACATGGATTTACAAAAATTAAAAGTAATTAAAGAACGGGAACGAACGATGCGGGGTATAAAAAAAAAGTTCTACAAGAGTGTTGGTGGGGAGAAAAAAATGGGGTTCCTAAATCCAGGAAATAAATAAAGTTAATTCAACTTGATGTTGGCGGACGAGCAAAATGCTAGTGGCTCAAAGAATGTCAGTGTAATTACAGTTTAGGCCTAGGTAAACCGGGTGATAATTTATCTTGTAGATTACTGTAATTGAGGGGACTACGAACAAGCCGTGATGCACCGGTACAGAAAGAGAGCGAGGCAAAATCAATAGATCATAATTCATTTAAAGCGCGCGGCGACCACTAATTATAAACATATAAATCATTAGCAAAAGTGGAAGCCCTGATCTTCCGCACTTAATCCACGTCAATCCAACACTTTCGTTCGCTTCGGATAAACCGCTTTTCCATTTTTCCTCAGTACGCGCATATATAGGTAGAGGTATATTTAAGTTGAACCACCGATAATGGACCTTAGTAAAGAAGATGCAATTGTGTCTTCATTCGGATATTAAAGCTTCTTTTTAATTTAAACAATGTAAGGGATGGGAGGAATAAGTTTCCGGTTTAAACACTCATTACAACAGAGCTAAATGTAGGATGTACTATGAGATCATACACCATGCAGAGTCACCAATACCATGCAGTGCGGAAAATAGAGCTTTGAGAGAAAGTCACAGGGAATACAAACTAAGAGTAAATGTAAAAGAAAAAGTCAGAATATTTTATTCACGGCGTATTTTGTTGCTGATTCTTCAAATAGAAAGAGTATTTATAAGCTATTTGTTTACATATAAATGAGCATTTTTTATTGTTAAAATTTT-------------------------------------------------
Nroanensis_IngramBranch_N926 ----------------------------------------------------------------------------------------------AGGTTTTTTTCTTTTCTCCCACCTCACGTAAGAGTGACAAATTTGCCGATCGTTGGAAGACACTTTTGAACGCTCGAATGAATTTTAAAGTTTGATTTCTTGCAACCTCCCCTCCCCCTAACCTGACGTCATCATCTTCAAAACCAAATGCGACAAAAATTTTCTGCTGTCTGTGGCGTTTTTCAACTCGTTTTATTTTGTCGCGGCAAAAAAAAGAAGATTAAAAATAAAGGAGGTAAAAAAAAATCTTCCTCCACCTTTAGTTCTTCTTCATGCTTGGTGATTAGGTAAAAGGTAGATACTTACTTAAATCCCAACTCGTAAAACATGTAGCTCTAGGCACACTTAGGTAAGAGTTCCAGATTTAAAACATGGATTTACAAAAATTAAAAGTAATTAAAGAACGGAAACGAACGATGCGGGGCATAAAAAAAATATTCTACAAGAGTGTTGGAGGGGAGAAAAAAATGGGGTTCCTAAATCCAGGAAATAAATAAAGTTAATTCAACTTGATGTTGGCGGACGAGCAAAATGCTAGTGGCTCAAAGAATGTCAGTGTAATTACAGTTTAGGCCTAGGTAAACTGGGTGATAATTTATCTTGTAGATTACTGTAATTGAGGGGACTACGAACAAGCCGTGATGCACCGGTACAGAAAGAGAGCGAGGCAAAATCAATAGATCATAATTCATTTAAAGCGCGCGGCGACCACTAATTATAAACATATAAATCATTAGCAAAAGTGGAAGCCCTGATCTTCCGCACTTAATCCACGTCAATCCAACACTTTCGTTCGCTTCGGATAAACCGCTTTTCCATTTTTCCTCAGTACGCGCATATTTAGGTAGAGGTATATTTAAGTTGAACCACCGTTAATGGACCTTAGTAAAGAAGATGCAATTGTGTCTTCATTCGGATATTAAAGCTTCTTTTTAATTTAAACAATGTAAAGGATGAGAGGAATAAGTTTCTGGTTTAAACACTCACTACAAGAGAGATAAATGTAGGATGTACTATGAGATCATACACCACGCAGAATCAGCAATACCA-----TGCGGAAAATAGAGCTTTGAGAGAAAATCA----------------------------------------------------------AGTATTTTGTTGCTGATTCTTCAAATAGAAAGAATATTATTGAGCTATTTGTTTACATATAAATGAGCATTTTTTATTGTTAAAATATTTGATCACAGGAATAGAATGAAAGAAAAATGGGCACAGAAATTACCAGAT
Nroanensis_N_CarversGap_N928 AATCTCTAAGTATAAATGAAATAGTGATTTAAATTATCGATACGATATCATAAACTACGAAGGAATCGATTAGCAATAAGCATACAGTTCTTGAAGTTTTTTTTCTTTTCTCCCACCTCACGTAAGAGTGACAAATTTGCCGATCGTTGGAAGACACTTTTGAACGCTCGAATGAATTTTAAAGTTTGATTTCTTGCAACCTCCCCTCCCTCTAACCTGACGTCATCATCTTCAAAACCAAATGCGACAAAAATTTTCTGCTGTCTGTGGCGTTTTTCAACTCGTTTTATTTTGTCGCGGCAAAAAAAAGAAGATTAAAAATAAAGGAGGTAAAAAAAAATCTCCCTCCACCTTTAGTTCTTCTTCATGCTTGGTGATTAGGTAAAAGGTAGATACTTACTTAAATCCCAACTCGTAAAACATGTAGCTCTAGGCACACTTAGGTAAGAGTTCCAGATTTAAAACATGGATTTACAAAAATTAAAAGTAATTAAAGAACGGAAACGAACGATGCGGGGCATAAAAAAAAAGTTCTACAAGAGTGTTGGAGGGGAGAAAAAAATGGGGTTCCTAAATCCAGGAAATAAATAAAGTTAATTCAACTTGATGTTGGCGGACGAGCAAAATGCTAGTGGCTCAAAGAATGTCAGTGTAATTACAGTTTAGGCCTAGGTAAACCGGGTGATAATTTATCTTGTAGATTACTGTAATTGAGGGGACTACGAACAAGCCGTGATGCACCGGTACAGAAAGAGAGCGAGGCAAAATCAATAGATCATAATTCATTTAAAGCGCGCGGCGACCACTAATTATAAACATATAAATCATTAGCAAAAGTGGAAGCCCTGATCTTCCGCACTTAATCCACGTCAATCCAACACTTTCGTTCGCTTCGGATAAACCGCTTTTCCATTTTTCCTCAGTACGCGCATATTTAGGTAGAGGTATATTTAAGTTGAACCACCGTTAATGGACCTTAGTAAAGAAGATGCAATTGTGTCTTCATTCGGATATTAAAGCTTCTTTTTAATTTAAACAATGTAAAGGATAAGAGGAATAAGTTTCTGGTTTAAACACTCACTACAAGAGAGATAAATGTAGGATGTACTATGAGATCATACACCACGCAGAATCAGCAATACCATGCTGTGCGGAAAATAGAGCTTTGAGAGAAAATCA----------------------------------------------------------AGTATTTTGTAGCTGATTCTTCAAATAGAAAGAATATTATTGAGCTATTTGTTTACATATAAATGAGCATTTTTTATTGTTAAAATATTTGATCACAGGAATAGAATGAAAGAAAAATGGGGACAGAAATTACCAGAT
Nroanensis_RoanHighBluff_N762 AATCTCTAAGTATAAATGAAATAGTGATTTAAATTATCGATACGATATCATAAACTACGAAGGAATCGATTAGCAATAAGCATACAGTTCTTGAAGTTTTTTTTCTTTTCTCCCACCTCACGTAAGAGTGACAAATTTGCCGATCGTTGGAAGACACTTTTGAACGCTCGAATGAATTTTAAAGTTTGATTTCTTGCAACCTCCCCTCCCCCTAACCTGACGTCATCATCTTCAAAACCAAATGCGACAAAAATTTTCTGCTGTCTGTGGCGTTTTTCAACTCGTTTTATTTTGTCGCGGCAAAAAAAAGAAGATTAAAAATAAAGGAGGTAAAAAAAAATCTTCCTCCACCTTTAGTTCTTCTTCATGCTTGGTGATTAGGTAAAAGGTAGATACTTACTTAAATCCCAACTCGTAAAACATGTAGCTCTAGGCACACTTAGGTAAGAGTTCCAGATTTAAAACATGGATTTACAAAAATTAAAAGTAATTAAAGAACGGGAACGAACGATGCGGGGCATAAAAAAAATATTCTACAAGAGTGTTGGAGGGGAGAAAAAAATGGGGTTCCTAAATCCAGGAAATAAATAAAGTTAATTCAACTTGATGTTGGCGGACGAGCAAAATGCTAGTGGCTCAAAGAATGTCAGTGTAATTACAGTTTAGGCCTAGGTAAACCGGGTGATAATTTATCTTGTAGATTACTGTAATTGAGGGGACTACGAACAAGCCGTGATGCACCGGTACAGAAAGAGAGCGAGGCAAAATCAATAGATCATAATTCATTTAAAGCGCGCGGCGACCACTAATTATAAACATATAAATCATTAGCAAAAGTGGAAGCCCTGATCTTCCGCACTTAATCCACGTCAATCCAACACTTTCGTTCGCTTCGGATAAACCGCTTTTCCATTTTTCCTCAGTACGCGCATATTTAGGTAGAGGTATATTTAAGTTGAACCACCGTTAATGGACCTTAGTAAAGAAGATGCAATTGTGTCTTCATTCGGATATTAAAGCTTCTTTTTAATTTAAACAATGTAAAGGATGAGAGGAATAAGTTTCTGGTTTAAACACTCACTACAAGAGAGATAAATGTAGGATGTACTATGAGATCATACACCACGCAGAATCAGCAATACCATGCTGTGCGGAAAATAGAGCTTTGAGAGAAAGTCA----------------------------------------------------------AGTATTTTGTTGC-----------------------------------------------------------------------------------------------------------------------------
Nsheari_BaldRiver_N1168 ---------------ATGAAATAGTGATTTAAATTATTGAAACGATATCATAAACTACGAAGGAATCGATTAGCAATAAGCATACAGTTCCTGAAGTTTTTTTTCTTTTCTCCCACCCCACGTAAGAGTGACAAATTTGCCGATCGTTGGAAGACACTTTTGAACGCTCGAATGAATTTTAAAGTTTGATTTCTTGCAACCTCCCCTCCCCCTAACCTGACGTCATCATCTTCAAAACCAAATGCGACAAAAATTTTCTGCTGTCTGTGGCGTTTTTCAACTCGTTTTATTTTGTCGCGGCATAAAAAAGAAGATTAAAAATAAAGGAGGTAAAAAAAAATCTTCCTCCACCTTTAGTTCTTCTTCATGCTTGGTGATTAGGTAAAAGGTAGATACTTACTTAAATCCCAACTCGTAAAACATGTAGCTCTAGGCACACTTAGGTAAGAGTTCCAGATTTAAAACATGGATTTACAAAAATTAAAAGTAATTAAAGAACGGGAACGAACGTTGCGGGGTAT-AAAAAAAAGTTCTACAAGAGTGTTGGAGGGGAGAAAAAAATGGGGTTCCTAAATCCAGGAAATAAATAAAGTTAATTCAACTTGATGTTGGCGGACGAGCAAAATGCTAGTGGCTCAAAGAATGTCAGTGTAATTACAGTTTAGGCCTAGGTAAACCGGGTGATAATTTATCTTGTAGATTACTGTAATTGAGGGGACTACGAACAAGCCGTGATGCACCGGTACAGAAAGAGAGCGAGGCAAAATCAATAGATCATAATTCATTTAAAGCGCGCGGCGACCACTAATTATAAACATATAAATCATTAGCAAAAGTGGAAGCCCTGATCTTCCGTACTTAATCCACGTCAATCCAACACTTTCGTTCGCTTCGGATAAACCGCTTTTCCATTTTTCCTCAGTACGCGCATATTTAGGTAGAGGTATATTTAAGTTGAACCACCGTTAATGGACCTCAGTAAAGAAGATGCAATTGTGTCTTCATTCGGATATTAAAGCTTCTTTTTAATTTAAACAATGCAAGGGATGGGAGGAATAAGTTTCTGGTTTAAACACTCATTACAACAGAGCTAAATGTAGGATGTACTATGAGATCACACACAGCGCAGAATCACCAATACCATGCAGTGCGGAAAATAGAG-------------TCACAGGGAATACAAACTAAGAGTAA--------------------------------------------------------------------------------------------------------------------------------------------------------------AAGAAATTC------
Nsheari_Cohutta_N826 AATCTCTAAGTATAAATGAAATAGTGATTTAAATTATTGAAACGATATCATAAACTACGAAGGAATCGATTAGCAATAAGCATACAGTTCCTGAAGTTTTTTTTCTTTTCTCCCACCCTACGTAAGAGTGACAAATTTGCCGATCGTTGGAAGACACTTTTGAACGCTCGAATGAATTTTAAAGTTTGATTTCTTGCAACCTCCCCTCCCCCTAACCTGACGTCATCATCTTCAAAACCAAATGCGACAAAAATTTTCTGCTGTCTGTGGCGTTTTTCAACTCGTTTTATTTTGTCGCGGCA-AAAAAAGAAGATTAAAAATAAAGGAGGTAAAAAAAAATCTTCCTCCACCTTTAGTTCTTCTTCATGCTTGGTGATTAGGTAAAAGGTAGATACTTACTTAAATCCCAACTCGTAAAACATGTAGCTCTAGGCACACTTAGGTAAGAGTTCCAGATTTAAAACATGGATTTACAAAAATTAAAAGTAATTAAAGAACGGGAACGAACGATGCGGGGTATAAAAAAAAAGTTCTACAAGAGTGTTGGAGGGGAGAAAAAAAATGGGGTTCTAAATCCAGGAAATAAATAAAGTTAATTCAACTTGATGTTGGCGGACGAGCAAAATGCTAGTGGCTCAAAGAATGTCAGTGTAATTACAGTTTAGGCCTAGGTAAACCGGGTGATAATTTATCTTGTAGATTACTGTAATTGAGGGGACTACGAACAAGCCGTGATGCACCGGTACAGAAAGAGAGCGAGGCAAAATCAATAGATCATAATTCATTTAAAGCGCGCGGCGACCACTAATTATAAACATATAAATCATTAGCAAAAGTGGAAGCCCTGATCTTCCGTACTTAATCCACGTCAATCCAACACTTTCGTTCGCTTCGGATAAACCGCTTTTCCATTTTTCCTCAGTACGCACATATTTTGGTAGAGGTATATTTAAGTTGAACCACCGTTAATGGACCTCAGTAAAGAAGATGCAATTGTGTCTTCATTCGGATATTAAAGCTTCTTTTTAATTTAAACAATGTAAGGGATGGGAGGAATAAGTTTCTGGTTTAAACACTCATTACAACAGAGCTAAATGTAGGATGTACTATGAGATCACACACAGCGCAGAATCACCAATACCATGCAGTGCGGAAAATAGAG-------------TCACAGGGAATACAAACTAAGAGTAAATGTAAAAGAATAAGTCAGAATATTTTATTCACGGCGTATTTTGTTGCTGATTCTTCAAATAGAAAGACTATTTATAAGCTATTTGTTTACATATAAATGAGCATTTTTTATTGTCAAAATTTTCGATCACAGGAATAGAATGAAAGAAAAATGGGGGAAGAAATTACCAGAT
Nsheari_JoyceKilmer_N092 ----------------------------------------------------------------------------------------------------------TTTCTCCCACCCCACGTAAGAGTGACAAATTTGCCGATCGTTGGAAGACACTTTTGAACGCTCGAATGAATTTTAAAGTTTGATTTCTTGCAACCTCCCCTCCCCCTAACCTGACGTCATCATCTTCAAAACCAAATGCGACAAAAATTTTCTGCTGTCTGTGGCGTTTTTCAACTCGTTTTATTTTGTCGCGGCA-AAAAAAGAAGATTAAAAATAAAGGAGGT-AAAAAAAATCTTCCTCCACCTTTAGTTCTTCTTCATGCTTGGTGATTAGGTAAAAGGTAGATACTTACTTAAATCCCAACTCGTAAAACATGTAGCTCTAGGCACACTTAGGTAAGAGTTCCAGATTTAAAACATGGATTTACAAAAATTAAAAGTAATTAAAGAACGGGAACGAACGTTGCGGGGTATAAAAAAAAAGTTCTACAAGAGTGTTGGAGGGGAGAAAAAAATGGGGTTCCTAAATCCAGGAAATAAATAAAGTTAATTCAACTTGATGTTGGCGGACGAGCAAAATGCTAGTGGCTCAAAGAATGTCAGTGTAATTACAGTTTAGGCCTAGGTAAACCGGGTGATAATTTATCTTGTAGATTACTGTAATTGAGGGGACTACGAACAAGCCGTGATGCACCGGTACAGAAAGAGAGCGAGGCAAAATCAATAGATCATAATTCATTTAAAGCGCGCGGCGACCACTAATTATAAACATATAAATCATTAGCAAAAGTGGAAGCCCTGATCTTCCGTACTTAATCCACGTCAATCCAACACTTTCGTTCGCTTCGGATAAACCGCTTTTCCATTTTTCCTTAGTACGCGCATATTTAGGTAGAGGTATATTTAAGTTGAACCACCGTTAATGGACCTCAGTAAAGAAGATGCAATTGTGTCTTCATTCGGATATTAAAGCTTCTTTTTAATTTAAACAATGTAAGGGATGGGAGGAATAAGTTTCTGGTTTAAACACTCATTTCAACAGAGCTAAATGTAGGATGTACTATGAGATCACACACAGCGCAGAATCACCAATACCATGCAGTGCGGAAAATAGAG-------------TCACAGGGAATACAAACTAAGAGTAAATGTAAAAGAATAAGTCAGAATATTTTATTCACGGCGTATTTTGTTGCTGATTCTTCAAATAGAAAGACTATTTATAAGCTATTTGTTTACATATAAATGAGCATTTTTTATTGTTAAAATTTTCGATCACAGGAATAGAATGAAAGAAAAATGGGGGAAGAAATTACCAGAT
Nsilvanus_Elijay_N395 AATCTCTAAGTATAAATGAAATAGTGATTTAAATTATCGATACGATATCATAAACTACGAAGGAATCGATTAGCAATAAGCATACAGTTCTTGAAGTTTTTTCCCTTCTCTCCCAGCCCACGTAAGAGTGACAAATTTGCCGATCGTTGGAAGACACTTTTGAACGCTCGAATGAATTTTAAAGTTTGATTTCTTGCAACCTCCCCTCCCCCTAACCTGACGTCATCATCTTCAAAACCAAATGCGACAAAAATTTTCTGCTGTCTGTGGCGTTTTTCAACTCGTTTTATTTTGTCGCGGCAAAAAAGAGAAGATTAAAAATAAAGGAGGTAAAAAAAAATCTTCCTCCACCTTTAGTTCTTCTTCATGCTTGGTGATTAGGTAAAAGGTAGATACTTACTTAAATCCCAACTCGTAAAACACGTAGCTCTAGGCACACTTAGGTAAGAGTTCCAGATTTAAAACATGGATTTACAAAAATTAAAAGTAATTAAAGAACGGGAACGAACGATGCGGGGTATAAAAAAAAAGTTCTACGAGAGTGTTGGAGGGGAGAAAAAAATGGGGTTCCTAAATCCAGGAAATAAATAAAGTTAATTCAACTTGATGTTGGCGGACGAGCAAAATGCTAGTGGCTCAAAGAATGTCAGTGTAATTACAGTTTAGGCCTAGGTAAACCGGGTGATAATTTATCTTGTAGATTACTGTAATTGAGGGGACTACGAACAAGCCGTGATGCACCGGTACAGAAAGAGAGCGAGGCAAAATCAATAGATCATAATTCATTTAAAGCGCGCGGCGACCACTAATTATAAACATATAAATCATTAGCAAAAGTGGAAGCCCTGATCTTCCGCACTTAATCCACGTCAATCCAACACTTTCGTTCGCTTCGGATAAACCGCTTTTCCATTTTTCCTCAGTACGCGCATATTTAGGTAGAGGTATATTTAAGTTGAACCACCGTTAATGGACCTCAGTAAAGAAGATGCAATTGTGTCTTCATTCGGATATTAAAGCTTCTTTTTAATTTAAACAATGCAAGGGATGAGAGGAATAAGTTTCTGGTTTAAACACTCGCTACAAGAGAGATAAATGTAGGACGTACTATGAGATCATACACCACGCAGAATCAGCAATACCATGCTGTCGGAAAAATAGAGCTTTAAGAGAAAGTCA----------------------------------------------------------AGTATTTTGTTGCTGATTCTTCAAATAGAAAGAATATTTATAAGCTATTTGTTTACATATAAATGGGCATTTTTTATTGTTAAAATTTTTGATCACAGGAATAGA---------------------------------
Nsilvanus_GermanyCove_N1017 AATCTCTAAGTATAAATGAAATAGTGATTTAAATTATCGATACGATATCATAAACTACGAAGGAATCGATTAGCAATAAGCATACAGTTCTTGAAGTTTTTTTCCTTCTCTCCCACCCCACGTAAGAGTGACAAATTTGCCGATCGTTGGAAGACACTTTTGAACGCTCGAATGAATTTTAAAGTTTGATTTCTTGCAACCTCCCCTCCCCCTAACCTGACGTCATCATCTTCAAAACCAAATGCGACAAAAATTTTCTGCTGTCTGTGGCGTTTTTCAACTCGTTTTATTTTGTCGCGGCAAAAAAGAGAAGATTAAAAATAAAGGAGGTAAAAAAAAATCTTCCTCCACCTTTAGTTCTTCTTCATGCTTGGTGATTAGGTAAAAGGTAGATACTTACTTAAATCCCAACTCGTAAAACACGTAGCTCTAGGCACACTTAGGTAAGAGTTCCAGATTTAAAACATGGATTTACAAAAATTAAAAGTAATTAAAGAACGGGAACGAACGATGCGGGATATAAAAAAAAAGTTCTACGAGAGTGTAGGAGGGGAGAAAAAAATGGGGTTCCTAAATCCAGGAAATAAATAAAGTTAATTCAACTTGATGTTGGCGGACGAGCAAAATGCTAGTGGCTCAAAGAATGTCAGTGTAATTACAGTTTAGGCCTAGGTAAACCGGGTGATAATTTATCTTGTAGATTACTGTAATTGAGGGGACTACGAACAAGCCGTGATGCACCGGTACAGAAAGAGAGCGAGGCAAAATCAATAGATCATAATTCATTTAAAGCGCGCGGCGACCACTAATTATAAACATATAAATCATTAGCAAAAGTGGAAGCCCTGATCTTCCGCACTTAATCCACGTCAATCCAACACTTTCGTTCGCTTCGGATAAACCGCTTTTCCATTTTTCCTCAGTACGCGCATATTTAGGTAGAGGTACATTTAAGTTGAACCACCGTTAATGGACCTCAGTAAAGAAGATGCAATTGTGTCTTCATTCGGATATTAAAGCTTCTTTTTAATTTAAACAATGCAAGGGATGAGAGGGATAAGTTTCTGGTTTAAACACTCGCTACAAGAGAGATAAATGTAGGACGTACTATGAGATCATACACCAAGCAGAATCGGCAATACCATGCTGTCGGAAAAATAGAGCTTTAAGAGAAAGTCA----------------------------------------------------------AGTATTTTGTTGCTGATTCTTCAAATAGAAAGAATATTTATAAGCTATTTGTTTACATATAAATGGGCATTTTTTATTGTTAAAATTTTTGATCACAGGAATAGAATGAAAGGAAAATGGGGACGGAAATTACCAGAT
Nsilvanus_HeboMtn_N1029 AATCTCTAAGTATAAATGAAATAGTGATTTAAATTATCGATACGATATCATAAACTACGAAGGAATCGATTAGCAATAAGCATACAGTTCTTGAAGTTTTTTTCCTTCTCTCCCACCCCACGTAAGAGTGACAAATTTGCCGATCGTTGGAAGACACTTTTGAACGCTCGAATGAATTTTAAAGTTTGATTTCTTGCAACCTCCCCTCCCCCTAACCTGACGTCATCATCTTCAAAACCAAATGCGACAAAAATTTTCTGCTGTCTGTGGCGTTTTTCAACTCGTTTTATTTTGTCGCGGCAAAAAAGAGAAGATTAAAAATAAAAGAGGTAAAAAAAAATCTTCCTCCACCTTTAGTTCTTCTTCATGCTTGGTGATTAGGTAAAAGGTAGATACTTACTTAAATCCCAACTCGTAAAACACGTAGCTCTAGGCACACTTAGGTAAGAGTTCCAGATTTAAAACATGGATTTACAAAAATTAAAAGTAATTAAAGAACGGGAACGAACGATGCGGGGTATAAAAAAAAAGTTCTACGAGAGTGTTGGAGGGGAGAAAAAAATGGGGTTCCTAAATCCAGGAAATAAATAAAGTTAATTCAACTTGATGTTGGCGGACGAGCAAAATGCTAGTGGCTCAAAGAATGTCAGTGTAATTACAGTTTAGGCCTAGGTAAACCGGGTGATAATTTATCTTGTAGATTACTGTAATTGAGGGGACTACGAACAAGCCGTGATGCACCGGTACAGAAAGAGAGCGAGGCAAAATCAATAGATCATAATTCATTTAAAGCGCGCGGCGACCACTAATTATAAACATATAAATCATTAGCAAAAGTGGAAGCCCTGATCTTCCGCACTTAATCCACGTCAATCCAACACTTTCGTTCGCTTCGGATAAACCGATTTTCCATTTTTCCTCAGTACGCGCATATTTAGGTAGAGGTACATTTAAGTTGAACCACCGTTAATGGACCTCAGTAAAGAAGATGCAATTGTGTCTTCATTCGGATATTAAAGCTTCTTTTTAATTTAAACAATGCAAGGGATGAGAGGAATAAGTTTCTGGTTTAAACACTCGCTACAAGAGAGATAAATGTAGGATGTACTATGAGATCATACACCACGCGGAATCGGCAATACCATGCTGTCGGAAAAATAGAGCTTTAAGAGAAAGTCA----------------------------------------------------------AGTATTTTGTTGCTGATTCTTCAAATAGAAAGAATATTTATAAGCTATTTGTTTACATATAAATGGGCATTTTTTATTGTTAAAATTTTTGATCACA-----------------------------------------
Nstupkai_BlowholeWOS_N285 -------------------------------------------------ATAAACTACGAAGGAATCGATTAGCAATAAGCATACAGTTCTTGAAGTTTTTTTTCTTTTCTCCCACCCCACGTAAGAGTGACAAATTTGCCGATCGTTGGAAGACTCTTTTGAACGCTCGAATGAATTTTAAAGTTTGATTTCTTGCAACCTCCCCTCCCCCTAACCTGACGTCATCATCTTCAAAACCAAATGCGACAAAAATTTTCTGCTGTCTGTGGCGTTTTTCAACTCGTTTTATTTTGTCGCGGCAAAAAAAAGAAGATTAAAAATAAAGGAGGTAAAAAATAATCTCCCTCCACCTTTAGTTCTTCTTCATGCTTGGTGATTAGGTAAAAGGTAGATACTTACTTAAATCCCAACTCGTAAAACATGTAGCTCTAGGCACACTTAGGTAAGAGTTCCAGATTTAAAACATGGATTTACAAAAATTAAAAGTAATTAAAGAACGGGAACGAACGATGCGGGGTATAAAAAAAAAGTTCTACAAGAGTGTTGGTGGGGAGAAAAAAATGGGGTTCCTAAATCCAGGAAATAAATAAAGTTAATTCAACTTGATGTTGGTGGACGAGCAAAATGCTAGTGGCTCAAAGAATGTCAGTGTAATTACAGTTTAGGCCTAGGTAAACCGGGTGATAATTTATCTTGTAGATTACTGTAATTGAGGGGACTACGAACAAGCCGTGATGCACCGGTACAGAAAGAGAGCGAGGCAAAATCAATAGATCATAATTCATTTAAAGCGCGCGGCGACCACTAATTATAAACATATAAATCATTAGCAAAAGTGGAAGCCCTGATCTTCCGCACTTAATCCACGTCAATCCAACACTTTCGTTCGCTTCGGATAAACCGCTTTTCCATTTTTCCTCAGTATGCGCATATTTAGGTAGAGGTATATTTAAGTTGAACCACCGATAATGGACCTTAGTAAAGAAGATGCAATTGTGTCTTCATTCGGATATTAAAGCTTCTTTTTAATTTAAACAATGTAAGGGATGGGAGGAATAAGTTTCCGGTTTAAACACTCATTACAACAGAGCTATATGTAGGATGTACTATGAGATCATACACCACGCAGAATCACCAATACCATGCAGTGCGGAAAATAGAGCTTTGAGAGAAAGTCACAGGGAATACAAACTAAGAGTAAATGTAAAAAAAAAAGTCAGAATATTTTATTCACGGCGTATTTTGTTGCTGATTCTTCAAATA---------------------------------------------------------------------------------------------------------------
Nstupkai_Blowing_N356 AATCTCTAAGTATAAATGAAATAGTGATTTAAATTATCGATACGATATCATAAACTACGAAGGAATCGATTAGCAATAAGCATACAGTTCTTGAAGTTTTTTTTCTTTTCTCCCACCCCACGTAAGAGTGACAAATTTGCCGATCGTTGGAAGACACTTTTGAACGCTCGAATGAATTTTAAAGTTTGATTTCTTGCAACCTCCCCTCCCCCTAAACTGACGTCATCATCTTCAAAACCAAATGCGACAAAAATTTTCTGCTGTCTGTGGCGTTTTTCAACTCGTTTTATTTTGTCGCGGCAAAAAAAAGAAGATTAAAAATAAAGGAGGTAAAAAATAATCTTCCTCCACCTTTAGTTCTTCTTCATGCTTGGTGATTAGGTAAAAGGTAGATACTTACTTAAATCCCAACTCGTAAAACATGTAGCTCTAGGCACACTTAGGTAAGAGTTCCAGATTTAAAACATGGATTTACAAAAATTAAAAGTAATTAAAGAACGGGAACGAACGATGCGGGGTATAAAAAAAAAGTTCTACAAGAGTGTTGGTGGGGAGAAAAAAATGGGGTTCCTAAATCCAGGAAATAAATAAAGTTAATTCAACTTGATGTTGGCGGACGAGCAAAATGCTAGTGGCTCAAAGAATGTCAGTGTAATTACAGTTTAGGCCTAGGTAAACCGGGTGATAATTTATCTTGTAGATTACTGTAATTGAGGGGACTACGAACAAGCCGTGATGCACCGGTACAGAAAGAGAGCGAGGCAAAATCAATAGATCATAATTCATTTAAAGCGCGCGGCGACCACTAATTATAAACATATAAATCATTAGCAAAAGTGGAAGCCCTGATCTTCCGCACTTAATCCACGTCAATCCAACACTTTCGTTCGCTTCGGATAAACCGCTTTTCCATTTTTCCTCAGTACGCGCATATTTAGGTAGAGGTATATTTAAGTTGAACCACCGATAATGGACCTTAGTAAAGAAGATGCAATTGTGTCTTCATTCGGATATTAAAGCTTCTTTTTAATTTAAACAATGTAAGGGATGGGAGGAATAAGTTTCCGGTTTAAACACTCATTACAACAGAGCTAAATGTAGGATGTACTATGAGATCATACACCACGCAGAATCACCAATACCATGCAGTGCGGAAAATAGAGCTTTGAGAGAAAGTCACAGGGAATACAAACTAAGAGTAAATGTAAAAAAAAAAGTCAGAATATTTTATTCACGGCGTATTTTGTTGCTGATTCTTCAAATAGAAAGAGTATTTATAAGCTATTTGTTTACATATAAATGAGCATTTTCTATTGTTAAAATTTTCGATCAAAGGAATAGAATGAAAGAAAAATGGGGGAAGAAGTTACCAG--
Nstupkai_LittleRiver_N293 -----------------------GTGATTTAAATTATCGATACGATATCATAAACTACGAAGGAATCGATTAGCAATAAGCATACAGTTCTTGAAGTTTTTTTTCTTTTCTCCCACCCCACGTAAGAGTGACAAATTTGCCGATCGTTGGAAGACACTTTTGAACGCTCGAATGAATTTTAAAGTTTGATTTCTTGCAACCTCCCCTCCCCCTAACCTGACGTCATCATCTTCAAAACCAAATGCGACAAAAATTTTCTGCTGTCTGTGGCGTTTTTCAACTCGTTTTATTTTGTCGCGGCAAAAAAAAGAAGATTAAAAATAAAGGAGGTAAAAAATAATCTTCCTCCACCTTTAGTTCTTCTTCATGCTTGGTGATTAGGTAAAAGGTAGATACTTACTTAAATCCCAACTCGTAAAACATGTAGCTCTAGGCACACTTAGGTAAGAGTTCCAGATTTAAAACATGGATTTACAAAAATTAAAAGTAATTAAAGAACGGGAACGAACGATGCGGGGTATAAAAAAAAAGTTCTACAAGAGTGTTGGTGGGGAGAAAAAAATGGGGTTCCTAAATCCAGGAAATAAATAAAGTTAATTCAACTTGATGTTGGCGGACGAGCAAAATGCTAGTGGCTCAAAGAATGTCAGTGTAATTACAGTTTAGGCCTAGGTAAACCGGGTGATAATTTATCTTGTAGATTACTGTAATTGAGGGGACTACGAACAAGCCGTGATGCACCGGTACAGAAAGAGAGCGAGGCAAAATCAATAGATCATAATTCATTTAAAGCGCGCGGCGACCACTAATTATAAACATATAAATCATTAGCAAAAGTGGAAGCCCTGATCTTCCGCACTTAATCCACGTCAATCCAACACTTTCGTTCGCTTCGGATAAACCGCTTTTCCATTTTTCCTCAGTACGCGCATATTTAGGTAGAGGTATATTTAAGTTGAACCACCGATAATGGACCTCAGTAAAGAAGATGCAATTGTGTCTTCATTCGGATATTAAAGCTGCTTTTTAATTTAAACAATGTAAGGGATGGGAGGAATAAGTTTCCGGTTTAAACACTCATTACAACAGAGCTAAATGTAGGATGTACTATGAGATCATACACCACGCAGAATCACCAATACCATGCAGTGCGGAAAATAGAGCTTTGAGAGAAAGTCACAGGGAATACAAACTAAGAGTAAATGTAAAAGAAAAAGTCAGAATATTTTATTCACGGCGTATTTTGTTGCTGATTCTTCAAATAGAAAGAGTATTTATAAGCTATTTGTTTACATATAAATGAGCATTTTTTATTGTTAAAATTTTTGATCACAGGAATAGAATGAAAGAAAAATGGGGGAAGAAATTTCCAGAT
Ntempletoni_BaldMtns_N950 AATCTCTAAGTATAAATGAAATAGTGATTTAAATTATCGATACGATATCATAAACTACGAAGGAATCGATTAGCAATAAGCATACAGTTCTTGAAGTTTTTTTTCTTTCCCCCCACCCCACGTAAGAGTGACAAATTTGCCGATCGTTGGAAGACACTTTTGAACGCTCGAATGAATTTTAAAGTTTGATTTCTTGCAACCACCCCTCCCCCTAACCTGACGTCATCATCTTCAAAACCAAATGCGACAAAAATTTTCTGCTGTCTGTGGCGTTTTTCAACTCGTTTTATTTTGTCGCGGC-AAAAAAAAAAGATTAAAAATAAAGGAGGTAAAAAAAAATCTTCCTCCACCTTTAGTTCTTCTTCATGCTTGGTGATTAGGTAAAAGGTAGATACTTACTTAAATCCCAACTCGTAAAACATGTAGCTCTAGGCACACTTAGGTAAGAGTTCCAGATTTAAAACATGGATTTACAAAAATTAAAAGTAATTAAAGAACGGGAACGAACGATGCGGGGTATAAAAAAAAAGTTCTACAAGAGTGTTGGAGGGGAGAAAAAAATGGGATTCTTAAATCCAGGAAATAAATAAAGTTAATTCAACTTGATGTTGGCGGACGAGCAAAATGCTAGTGGCTCAAAGAATGTCAGTGTAATTACAGTTTAGGCCTAGGTAAACCGGGTGATAATTTATCTTGTAGATTACTGTAATTGAGGGGACTACGAACAAGCCGTGATGCACCGGTACAGAAAGAGAGCGAGGCAAAATCAATAGATCATAATTCATTTAAAGCGCGCGGCGACCACTAATTATAAACATATAAATCATTAGCAAAAGTGGAAGCCCTGATCTTCCGCACTTAATCCACGTCAATCCAACACTTTCGTTCGCTTCGGATAAACCGCTTTTCCATTTTTCCACAGTACGCGCATATTTAGGTAGAGGTATATTTAAGTTGAACCACCGTTAATGGACCTTAGTAAAGAAGATGCAATTGTGTCTTCATTCGGATATTAAGGCTTCTTTTTAATTTAAACAATGTAAGGGATGGGAGGGATAAGTTTCTGGTTTAAACACTCACTACAAGAGAGATAAATGTAGGATGTTCTATGAGATCATACACCACGCAGAATCACCAATACAATGCAGTGCGGAAAATAGAGCCTTGAGAGAAAGTCA----------------------------------------------------------AGTGTTTTGTTGCTGATTCTTCAAATAGAAAGACTATTTATAAGCTATTTGTTTACATATAAATGAGCATTTTTTATTGTTAAAATTTATGATTACAGGAATAGAATGAAAGAAAAATGGAGACAGAAATTACCAAAT
Ntempletoni_ClarksCreek_N945 AATCTCTAAGTATAAATGAAATAGTGATTTAAATTATCGATACGATATCATAAACTACGAAGGAATCGATTAGCAATAAGCATAAAGTTCTTGAAGTTTTTTTTCTTTTCCCCCACCCCACGTAAGAGTGACAAATTTGCCGATCGTTGGAAGACACTTTTGAACGCTCGAATGAATTTTAAAGTTTGATTTCTTGCAACCACCCCTCCCCCTAACCTGACGTCATCTTCTTCAAAACCAAATGCGACAAAAATTTTCTGCTGTCTGTGGCGTTTTTCAACTCGTTTTATTTTGTCGCGGC-AAAAAAAAAAGATTAAAAATAAAGGAGGTAAAAAAAAATCTTCCTCCACCTTTAGTTCTTCTTCATGCTTGGTGATTAGGTAAAAGGTAGATACTTACTTAAATCCCAACTCGTAAAACATGTAGCTCTAGGCACACTTAGGTAAGAGTTCCAGATTTAAAACATGGATTTACAAAAATTAAAAGTAATTAAAGAACGGGAACGAACGATGCGGGGTATAAAAAAAAAGTTCTACAAGAGTGTTGGAGGGGAGAAAAAAATGGGGTTCTTAAATCCAGGAAATAAATAAAGTTAATTCAACTTGATGTTGGCGGACGAGCAAAATGCTAGTGGCTCAAAGAATGTCAGTGTAATTACAGTTTAGGCCTAGGTAAACCGGGTGATAATTTATCTTGTAGATTACTGTAATTGAGGGGACTACGAACAAGCCGTGATGCACCGGTACAGAAAGAGAGCGAGGCAAAATCAATAGATCATAATTCATTTAAAGCGCGCGGCGACCACTAATTATAAACATATAAATCATTAGCAAAAGTGGAAGCCCTGATCTTCCGCACTTAATCCACGTCAATCCAACACTTTCGTTCGCTTCGGATAAACCGCTTTTCCATTTTTCCACAGTACGCGCATATTTAGGTAGAGGTATATTTAAGTTGAACCACCGTTAATGGACCTTAGTAAAGAAGATGCAATTGTGTCTTCATTCGGATATTAAGGCTTCTTTTTAATTTAAACAATGTAAGGGATGGGAGGGATAAGTTTCTGGTTTAAACACTCACTACAAGAGAGATACATGTAGGATGTTCTATGAGATCATACACCACGCAGAATCACCAATACTATGCAGTGCGGAAAATAGAGCCTAGAGAGAAAGTCA----------------------------------------------------------AGTATTTTGTTGCTGATTTTTCAAATAGAAAGACTATTTATAAGCTATTTGTTTACATATAAATGAGCATTTTTTATTGTTGAAATTTGTGATTACAGGAATAGAATGAAAGATTAATCTAGACAGAAATTACCAAAT
Ntempletoni_ScronceCreekRd_N1223 --------------------------------ATTATCGAGTCGATATCATAAAATACGAAGGAATCGATTAGCAATAAGCATAAAGTTCTTGAAGTTTTTTTTCTTTTCCCCCACCCCACGTAAGAGTGACAAATTTGCCGATCGTTGGAAGACACTTTTGAACGCTCGAATGAATTTTAAAGTTTGATTTCTTGCAACCACCCCTCCCCCTAACCTGACGTCATCTTCTTCAAAACCAAATGCGACAAAAAATTTCTGCTGTCTGTGGCGTTTTTCAACTCGTTTTATTTTGTCGCGGC-AAAAAAAAAAGATTAAATATAAAGGAGGTAAAAAAAAATCTTCCTCCACCTTTAGTTCTTCTTCATGCTTGGTGATTAGGTAAAAGGTAGATACTTACTTAAATCCCAACTCGTAAAACATGTAGCTCTAGGCACACTTAGGTAAGAGTTCCAGATTTAAAACATGGATTTACAAAAATTAAAAGTAATTAAAGAACGGGAACGAACGATGCGGGGTAT-AAAAAAAAGTTCTACAAGAGTGTTGGAGGGGAGAAAAAAATGGGGTTCTTAAATCCAGGAAATAAATAAAGTTAATTCAACTTGATGTTGGCGGACGAGCAAAATGCTAGTGGCTCAAAGAATGTCAGTGTAATTACAGTTTAGGCCTAGGTAAACCGGGTGATAATTTATCTTGTAGATTACTGTAATTGAGGGGACTACGAACAAGCCGTGATGCACCGGTACAGAAAGAGAGCGAGGCAAAATCAATAGATCATAATTCATTTAAAGCGCGCGGCGACCACTAATTATAAACATATAAATCATTAGCAAAAGTGGAAGCCCTGATCTTCCGCACTTAATCCACGTCAATCCAACACTTTCGTTCGCTTCGGATAAACCGCTTTTCCATTTTTCCACAGTACGCGCATATTTAGGTAGAGGTATATTTAAGTTGAACCACCGTTAATGGACCTTAGTAAAGAAGATGCAATTGTGTCTTCATTCGGATATTAAGGCTTCTTTTTAATTTAAACAATGTAAGGGATGGGAGGGATAAGTTTCTGGTTTAAACACTCACTACAAGAGAGATACATGTAGGATGTTCTATGAGATCATACACCACGCAGAATCACCAATACTATGCAGTGCGGAAAATAGAGCCTTGAGAGAAAGTCA----------------------------------------------------------AGTATTTTGTTGCTGATCTTTCAAATAGAAAGACTATTTATAAGCTATTTGTTTACATATAAATGAGCATTTTTTATTGTTGAAATTTATGATTACAGGAATAGAATGAAAGATAAATGGAGACAGAAATTACCAAAT
Ntennessensis_IndianCave_N052 AATCTCTAAGTATAAATGAAATAGTGATTTAAATTATCGAAACGATATCATAAACTACGAAGGAATCGATAAGCAATAAGCATACAGTTCTTGAAGTTTTTTTTATTTTCTCCCACCCCACGTAAGAGTGACAAATTTGCCGATCGTTGGAAGACACTTTTGAACGCTCGAATGAATTTTAAAGTTTGATTTCTTGCAACCTCCCCTCCCCCTAACCTGACGTCATCATCTTCAAAACCAAATGCGACAAAAATTTTCTGCTGTCTGTGGCGTTTTTCAACTCGTTTTATTTTGTCGCGGCAAAAAAAAGAAGATTAAAAATAAAGGAGGTAAAAAAAAATCTTCCTCCACCTTTAGTTCTTCTTCATGCTTGGTGATTAGGTAAAAGGTAGATACTTACTTAAATCCCAACTCGTAAAACATGTAGCTCTAGGCACACTTAGGTAAGAGTTCCAGATTTAAAACATGGATTTACAAAAATTAAAAGTAATTAAAGAACGGGAACGAACGATGCGGGGCATAAAAAAAAAGTTCCACAAGAGTGTTGGAGGGGAGAAAAAAATGGGGTTCCTAAATCCAGGAAATAAATAAAGTTAATTCAACTTGATGTTGGCGGACGAGCAAAATGCTAGTGGCTCAAAGAATGTCAGTGTAATTACAGTTTAGGCCTAGGTAAACCGGGTGATAATTTATCTTGTAGATTACTGTAATTGAGGGGACTATGAACAAGCCGTGATGCACCGGTACAGAAAGAGAGCGAGGCAAAATCAATAGATCATAATTCATTTAAAGCGCGCGGCGACCACTAATTATAAACATATAAATCATTAGCAAAAGTGGAAGCCCTGATCTTCCGCACTTAATCCACGTCAATCCAACACTTTCGTTCGCTTCGGATAAACCGCTTTTCCATTTTTCCTCAGTACGCGCATATTTAGGTAGAGGTATATTTAAGTTGAACCACCGTTAATGGACCTTAGTAAAGAAGATGCAATTGTGTCTTCATTCGGATATTAAAGCTTCTTTTTAATTTAAACAATGTAAAGGATGAGAGGAATAAGTTTCTGGTTTAAACACTCACTGCAAGAGAGATAAATGTAGGATGTACTATGAGATCATACACCAAGCAGAATCAGCAATACCATGCCGTGCGGAAAATAGAGCTTTGAGAGAAAGTCA----------------------------------------------------------AGTATTTTGTTGCTGATTCTTCAAATAGAAAGAATATTTATGAGCTATTTGTTTACATATAAATGAGCATTTTTTATTGTTAAAATATTTGATCACAGGAATAGAATGAAAGAAAAATGGGGACA-------------
Ntennessensis_LittleStony_N645 ------------------------------------------------------------------------GCAATAAGCATACAGTTCTTGAAGTTTTTTTTCTTTTCTCCCACCCCACGTAAGAGTGACAAATTTGCCGATCGTTGGAAGACACTTTTGAACGCTCGAATGAATTTTAAAGTTTGATTTCTTGCAACCTCCCCTCCCCCTAACCTGACGTCATCATCTTCAAAACCAAATGCGACAAAAATTTTCTGCTGTCTGTGGCGTTTTTCAACTCGTTTTATTTTGTCGCGGCAAAAAAAAGAAGATTAAAAATAAAGGAGGTAAAAAAAAATCTTCCTCCACCTTTAGTTCTTCTTCATGCTTGGTGATTAGGTAAAAGGTAGATACTTACTTAAATCCCAACTCGTAAAACATGTAGCTCTAGGCACACTTAGGTAAGAGTTCCAGATTTAAAACATGGATTTACAAAAATTAAAAGTAATTAAAGAACGGGAACGAACGATGCGGGGCATAAAAAAAAAGTTCCACAAGAGTGTTGGAGGGGAGAAAAAAATGGGGTTCCTAAATCCAGGAAATAAATAAAGTTAATTCAACTTGATGTTGGCGGACGAGCAAAATGCTAGTGGCTCAAAGAATGTCAGTGTAATTACAGTTTAGGCCTAGGTAAACCGGGTGATAATTTATCTTGTAGATTACTGTAATTGAGGGGACTACGAACAAGCCGTGATGCACCGGTACAGAAAGAGAGCGAGGCAAAATCAATAGATCATAATTCATTTAAAGTGCGCGGCGACCACTAATTATAAACATATAAATCATTAGCAAAAGTGGAAGCCCTGATCTTCCGCACTTAATCCACGTCAATCCAACACTTTCGTTCGCTTCGGATAAACCGCTTTTCCATTTTTCCTCAGTACGCGCATATTTAGGTAGAGGTATATTTAAGTTGAACCACCGTTAATGGACCTTAGTAAAGAAGATGCAATTGTGTCTTCATTCGGATATTAAAGCTTCTTTTTAATTTAAACAATGTAAAGGATGAGAGGAATAAGTTTCTGGTTTAAACACTCACTGCAAGAGAGATAAATGTAGGATGTACTATGAGATCATACACCACGCAGAATCAGCAATACCATGCTGTGCGGAAAATAGAGCTTTGAGAGAAAGTCA----------------------------------------------------------AGTATTTTGTTGCTGATTCTTCAAATAGAAAGAATATTTATGAGCTATTTGTTTACATATAAATGAGCATTTTTTATTGTTAAAATATTTCATCAC------------------------------------------
Ntennessensis_Watauga_N1046 AATCTCTAAGTATAAATGAAATAGTGATTTAAATTATCGATACGATATCATAAACTACGAAGGAATCGATTAGCAATAAGCATACAGTTCTTGAAGTTTTTTTTATTTTCTCCCACCCCACGTAAGAGTGACAAATTTGCCGATCGTTGGAAGACACTTTTGAACGCTCGAATGAATTTTAAAGTTTGATTTCTTGCAACCTCCCCTCCCCCTAACCTGACGTCATCATCTTCAAAACCAAATGCGACAAAAATTTTCTGCTGTCTGTGGCGTTTTTCAACTCGTTTTATTTTGTCGCGGCAAAAAAAAGAAGATTAAAAATAAAGGAGGTAAAAAAAAATCTTCCTCCACCTTTAGTTCTTCTTCATGCTTGGTGATTAGGTAAAAGGTAGATACTTACTTAAATCCCAACTCGTAAAACATGTAGCTCTAGGCACACTTAGGTAAGAGTTCCAGATTTAAAACATGGATTTACAAAAATTAAAAGTAATTAAAGAACGGGAACGAACGATGCGGGGCATAAAAAAAAAGTTCCACAAGAGTGTTGGAGGGGAGAAAAAAATGGGGTTCCTAAATCCAGGAAATAAATAAAGTTAATTCAACTTGATGTTGGCGGACGAGCAAAATGCTAGTGGCTCAAAGAATGTCAGTGTAATTACAGTTTAGGCCTAGGTAAACCGGGTGATAATTTATCTTGTAGATTACTGTAATTGAGGGGACTACGAACAAGCCGTGATGCACCGGTACAGAAAGAGAGCGAGGCAAAATCAATAGATCATAATTCATTTAAAGCGCGCGGCGACCACTAATTATAAACATATAAATCATTAGCAAAAGTGGAAGCCCTGATCTTCCGCACTTAATCCACGTCAATCCAACACTTTCGTTCGCTTCGGATAAACCGCTTTTCCATTTTTCCTCAGTACGCGCATATTTAGGTAGAGGTATATTTAAGTTGAACCACCGTTAATGGACCTTAGTAAAGAAGATGCAATTGTGTCTTCATTCGGATATTAAAGCTTCTTTTTAATTTAAACAATGTAAAGGATGAGAGGAATAAGTTTCTGGTTTAAACACTCACTGCAAGAGAGATAAATGTAGGATGTACTATGAGATCATACACCACGCAGAATCAGCAATACCATGCTGTGCGGAAAATAGAGCTTTGAGAGAAAGTCA----------------------------------------------------------AGTATTTTGTTGCTGATTCTTCAAATAGAAAGAATATTTATGAGCTATTTGTTTACATATAAATGAGCATTTTTTATTGTTAAAATATTTGATCACAGGAATAGAATGAAAGAAAAATGGGGACAGAAATTACCAGAT
