# Supplementary material for: ﻿New species in old mountains: integrative taxonomy reveals ten new species and extensive short-range endemism in Nesticus spiders (Araneae, Nesticidae) from the southern Appalachian Mountains
Source: Zookeys. 2023 Feb 3;1145:1–130. doi: 10.3897/zookeys.1145.96724 (PMC10208238; doi:10.3897/zookeys.1145.96724)
Supplement: Supplementary material 4 — Input alignments, analysis log files, and output tree files [file zookeys-1145-001_article-96724__-s004.zip › uce-200134 (modified).phy]

 90 1260
Nesticus_Japan_G2153 ------------------------------------------TATA---------------------------------------------TGTACTTAAAATAACGCG---------CATATGAAA--------------------------------AAT-------ACGAACGCGAGTAT-------ATAAATTACATAAGGTTTATTA--------------AACGGTAATAAG-----------GTTTATTAGGCAATTCGACGAATGA----------G-------------------------------------CACGAAGACGTTCGAGTATGGTGGGAAGAATTGGTTTAGTCGAATAAATTTGGCGGTCTGGTG--------TTGGCATCCTTTGGCCTAAAGATGAACTCTTGCGGT-AACCTGAAATAGCGGACA------TGTTTTCCGTTTATAAAAGTGGGAGGAGGGGGTGAGAGATTTTTGTTACGAGAAAAAAGGGGGAGTCTGCAGCGAAGGGCAGCCGCATCTGAGTGTAGGGTCTTCACAAGGAAACAATAGGACCAGTTATTCAATGTCTCCATTCAAGCCCGCGAACACAAACCAACTGGAGATGATGTTCCTTAGCATTAATTCTAAAAAAAATCGCGCCGCAGCATCCTTTGCGGCTCCACCCATTTCGCAAAAGCCAAAGCATTGTCCATCATTCCGCGTCTCTTGCAGCCGAATATATTTCCATATCATAAACGGTAAAGAAAAGGCAGCTCTTCCCGCTCTTCTTCTGATCTTCAAAGAGG----GGCCGGCGGAATGGTCCGCGTGGCGATTACGTTAGACCGAGATGATTTAATCCCGTGTTCAATCCCCCCCCTTTCGGCACTGTGCTCGAAACAATGTCAATCGGTTGGGGGGAGGGGGTGATTTTTTTAGAAAGGAGGTGTTGCCCAAAGCGA-GTGAATCGAAAGTTCACTCCGATGGTGACTGATTTCCCGAAA----------------------------------------------------------------------------------------------------------------------------------------------------------------------------------------------------------------------------------------------------------
Nesticus_nahaunus_Mexico_G2881 TATAAAATGAACTCCTAAACTCT----------ACACTCAAAGAAATCTTAACACTCTGTTTTTTTTGTAAAATTTAGAACTGAAAATCCGTACATTCGGACCCATATATGCCTTTTTCAATTGAAATTATCCAGCTACTCAATTGGTCAACATTCAAAAATGACCCCAGCAAATCCGAATTTACTATACAAATATTATGCAGAATGTCTAAATTTCGTGTCCCCTAAGTGTTTTAAGTACCATACAT-AAAAATTAAGTTGCTATACGTATGAAATAAATATTACTATTCACATATAACATAAAGAATTCTTGTTAGGATAAAAGAAGATGGTCAAGTAATGTAGAAGGAAT------GTTTCTCTAACTTTGGCGTTGGGATGGGTGGTGTTTGGCGTACTTTGGCTTAAGGCTGAACTCTTCCGGTAAACCTGAAATAGCGGACATCTCGCTATTTTCCGTTTATAAAAGAGGGAGGATGGGGAGTGAAATTTTTGTTACGAGAAAAAAGGGGGAGGATGCAGCGAAGGGCAGCAGCATCTGAGTGCAGAGGCCTCCCAAGGAAACAATATGACCAGTTATTCAATGTCTCCATTCAAGCACGCGAACACAAACCAACTGGAGATGATGTTCCGTATCATTAATTCTAAAAAAAATCGCACCGCAGCATACTTTGCGGCTCCACCCATTTCGCAAAAGCCAAAGCGTTGTCCATCATTCCGCGTCTCTTGCAGCCGAATACATTTCCATATCATAAACAGCAAAGAAAAGGCCACTCTTCCC---CTTCTTCTGATCTTCGAGGAGGGTCTAACCGTCGGAATGGACGGCGTGCCGATTACGTTAGACCGAGATGATTTAATCCCATGTTCAACCCACCCCCTTTCGGCACTGTATCCGAAACAATGTCGATCGGCGGA-------GGGAGATTTTTTCAAAAAGAAGGTGTTACC--GAGGGAGGTGAATCGAAAGTTCACTTCGATGGTGACTAGTTTTGCGAAAGTAGCGACCATGTCCGGAGAGTGACATGAAAAGAAATGCGCTCCCAACACAATACTATTTCAATTTGAGGTAGAATGATCAGCACACAGGAAAGTTGAGTAATAAACTAGAGTAAAAAAATGAGACATAATAATTGATAACGAATACTTCAAAATTAAATGTTGAATGTTTTATGGAATATATATGTCACAAGTTCAAAT--------------------------------------------------
Nsilvestrii_Hellgate_N1108 TAAAGTTTTAAAATTTCTGTTTCTGGTGAAAATATGTTTACATTTA------------TTTACTTTTTTACAT----------------CATACATTTACATATACACATACATTTTTTGCGTGGTATTAGACAGCTACCCAATCGGTAAACATTAATAAAATGTTTCTGTAAATGATAATTTAACAATC--GAATTGTGCAGTATTTCTAAATCCCGGCTCTTCTTAATACCGGAAGTCGTGTACGTTAAAACTGAGATAAATATACAAACTAAAAAGGTCTAGCTATATATATATAAAATAAAGTAAACTTGTTAGACTAAAATAAGGTAATAAAGTGTGGTAGGAAGAATTGGCTGATTCAT--AACTTTGGCGTTGTGGAGGGTCGTG-TTGGCATACTTTGGCTTAAGGATGAACTTCTCCGGTAAACCTGGAATAGCGGACATCTCGCTGTTTTCCGTTTATAAAAGGGGGGATA--------GAAATTTTTGTTACGAGAAAAAAGGGGGAGGACGCAAGGAAGGGCAGCAGCATCTGAGTGCAG-GGCCTCACAAGGAAACAATATGACCAGTTATTCAATGTCTCCATTCAGGCGCGCGAACACAAACCAACTGGAGATGATGTTCCGTATCATTAATTCTAAAAAAAATCGCACCGCAGCATACTTTGCGGCTCCACCCATTTCGCAAAAGCCAAAGCGTTGTCCATCATTCCGCGTCTCTTGCAGCCGAATACATTTCCATATCATAAACGGCAAAGAAAAGACCGCT--TCTCGTTCTTCTTCTGATCTTCAAGGAGGGCCTACCCGCCGGAATGGTCCGCGTGGCGATTACGTTATACAGAGATGATTTAATCCCGTGTTAGACCCCCCCCCTTTCGGCACTGCATCCGAAACAATGTCGATCGGCGGGG------GGAAACTTTTTTTAAAAAGGAGGTGTTGCCCTCGGGA--GTGAATCTGAAGTTCACTCCGATGGTGACTGATTTTGCGAAAGTTTCTACCGTGTTAAAAGTGTTACACGGAAATAAATATATTGGCAGCATAAAGCTATGTCAATTTGGGGTGTAATGATCAACACAC--GAAAGATAAACAGCAAGGTGAAGATAAAAAATTGTCTATAATAATTGTAATTGAATATCTCCGTATTTAACATAACACACATTTTGCGCCAGTACTGTTTCTTCTGTAACTGAACTGAATAAATTATTCCATATTAAAATGAAGCAGTTT------TTCTT
Narcheri_MillShoalCreek_N727 -------------------------------------------------------------------------------------------------------------------------------------------------------------------------------------------------------------------------------------------------------------------------------------------------------------------------------------------------G--------AAGAAATTGGCTCCTTTCTCTAACTTTGGCGTTAGGGTGGGTAGTGTTTGGCATACTTTGGCTTAAGGCTGAACTCTTCCGGTAAACCTGAAATAGCGGACATCTCGCTATTTTCCGTTTATAAAAGAGGGAGGATGGGGAGTGAAATTTTTGTTACGAGAAAAAAGGGGGAGGATGCAGCGAAGGGCAGCAGCATTTGAGTGCAGAGGCCTCACAAGGAAACAATATGACCAGTTATTCAATGTCTCCATTCAAGCAAGCGAACACAAACCAACTGGAGATGATGTTCCGTATCATTAATTCTAAAAAAAATCGCACCGCAGCATACTTTGCGGCTCCACCCACTTCGCAAAAGCCAAAGCGTTGTCCATCATTCCGCGTCTCTTGCAGCCGAATACATTTCCATATCATAAACGGCAAAGAAAAGGCCACTCGCCTCGTTCTTCTTCTGATTTTCAAGGAGGGTCTAACCGTCGGAATGGACGGCGTGCCGATTACGTTAGACCGAGATGATTTAATCCCATGTTCAACTCACCCCCTTTCGGCACTGCATTCGAAACAATG--------------------------------------------------------------------------------------------------------------------------------------------------------------------------------------------------------------------------------------------------------------------------------------------------------------------------------------------------------------
Ncarteri_div__RainbowCave_G2089 -------------------------------------------------------------------------TTCAGAAGAA-------------------TTCTGTCCCTCTCCTTCATTTTAAATTGTCCAATTGCTCAACCGGTTTATTAT--------------TTGAGCTTGGAGTACTTACTCAAATATTGCGTACGACTTTTAAATCTCGCGTTCCCTAAGTGTTTTAAGTAGCATACACTAAAAATTAAATTGTTATGCATGCGAAATAAATATTATTATCCACATATAAAACAAGGAATTCTTGTTAGTCTGAAAGATGGCAGTCCAGTATGGTGGAAGAAATTGGCTCGTTTCTCTAACTTTGGCGTTTGGATGAGTAATGTTTGGCATACTTTGGCTTAAGGCTGAACTCTTCCGGTAAACCTGAAATAGCGGACATCTCGCTATTTTCCGTTTATAAAAGAGGGAGGATGGGAAGTGAAATTTTTGTTACGAGAAAAAAGGGGGAGGATGCAGCGAAGGGCAGCAGCATCTGAGTGCAGAGGCCTCACAAGGAAACAATATGACCAGTTATTCAATGTCTCCATTCAAGCACGCGAACACAAACCAACTGGAGATGATGTTCCGTATCATTAATTCTAAAAAAAATCGCACCGCAGCATACTTTGCGGCTCCACCCACTTCGCAAAAGCCAAAGCGTTGTCCATCATTCCGCGTCTCTTGCAGACGAATACATTTCCATATCATAAACGGCAAAGAAAAGGCCACTCGCCTCGTTCTTCTTCTGATCTTCAAGGAGGGTCTAACCGTCGGAATGGACGGCGTGCCGATTACGTTATACCGAGATGATTTAATCCCATGTTCAACTCACCCCCTTTCGGCACTGCATTCGAAACAATGTCGATCGGTGAAG-GGGGGGGGGGATTTTTT---AAAAAAGGTGTTGCCCTGAGGGAGGTGAATGGAAAGTTCACTCCGATGGTGACTGATTTTGCGAAACTTGCAACCATGTTCGAAGAGTTACATGAAAAGAAATGCACTCCAAGCACAATATTATTTCGAATTAAGATATAACGATCAGCACACACGAAAGTTGAATAACAGACTCGAGTTATAAAAATACATATAATAACTGATAATGAGTACTTCAAAGTTTGATTTTTAATGTATTATGGAATATAAATGTTACAAATTCAAATGAACTGAATAGAATCTGTT----TAAACATGAGTATTCC-----------
Ncressleri_AndersonSpringCave_G2075 TAAATTTGAAAAATTATTAGTTT-----------------------TTTAATGACTTATTTTTTTCTAAGCAATTTCTGGTTG-------------------CTGTGGACCCCCCCTTCACTTTAAATTGTCCAATTGCTCAACCGGTTCACTAT--------------TTGGGTTTGAAGTGCTTACTCAAATATTGCGCAAGACTTTTAAATTTCGCGTTCCCTAAGTGTTTTAAGTAGCATACACTAAAAATTAAGTTGTTATACATACGAAATAAATATTATTATCCACATATAAAATAAAGAATTCTTGTTAGTCTGAAAGAAAGCAGTCCAGTATGGTGGAAGAAATTGGCTCCTTTCTCTAACTTTGGCGTTAGGGTGGGTAGTGTTTGGCATACTTTGGCTTAAGGCTGAACTCTTCCGGTAAACCTGAAATAGCGGACATCTCGCTATTTTCCGTTTATAAAAGAGGGAGGATGGGG-GTGAAATTTTTGTTACGAGAAAAAAGGGGGAGGATGCAGCGAAGGGCAGCAGCATCTGAGTGCGGAGGCCTCACAAGGAAACAATATGACCAGTTATTCAATGTCTCCATTCAAGCACGCGAACACAAACCAACTGGAGATGATGTTCCGTATCATTAATTCTAAAAAAAATCGCACCGCAGCATACTTTACGGCTCCACCCACTTCGCAAAAGCCAAAGCGTTGTCCATCATTCCGCGTCTCTTGCAGCCGAATACATTTCCATATCATAAACAGCAAAGAAAAGGCCACTCTCCTCGTTCTTCTTCTGATCTTCAAGGAGGGTCTAACCGTCGGAATGGACGGCGTGCCGATTACGTTATACCGAGATGATTTAATCCCATGTTCAACTCACCCCCTTTCGGCACTGCATTCGAAACAATGTCGATCGGCGAGGAGGGGGAGGGGAATTTTTAAAAAAGAAGGTGTTGCCCTGAGGGAGGTGAATGGAAAGTTCACTCCGATGGTGACTGATTTTGTGAAAGTGGCAACCATGTTCGAAGAGTTACATGAAAAGAGATGCACTCCCAATACAATATTATTTCAATTTGAGATAGAATGATCAGCACACAGGAAAGTTGAATAACAGACTAGAGTAAAAAAATTATATATAATAATTGATAATGAATGCTTCAAAGTTTGATGTTGAATGTTTTATGGAGTTTATATGTTACAAGTTCAAATGAACTGAATAGAGTCTGTTATGTTAAACATGAGCATTCCGTTGTATTTTT
Npecki_HaskellSims_G3697 -----GTGGAGAGTTCTGCCCCCCCCCCTTGGGCACCCCACTGATTAGACATCCACTTTCCAATTCCCTATAGTTTGGGTTTGGAGTGCT---TACTTAGAATCATATAAGTGTCTTTCAG----------------------------GACTTTTAAGGA-----------------AATTT-------------------GATTGGCTAAATTTTGCGTTTCCTAAGTGTCTTACGTAGCAAACACTAAAAATTATA----CATACATACGAAGTACATACTATTATCCACATATAAAATAAAGAATTCTTGTTAGTCTGAAAG-AAGCAGTTCAGTATGGTGGAAGAAATTGGCTCCTTTCTCTAACTTTGGCGTTAGGGTGGGTAGTGTTTGGCATACTTTGGCTTATGGCTGAACTCTTCCGGTAAACCTGAAATAGCGGACATCTCGCTATTTTCCGTTTATAAAAGAGGGAGGATAGGGAGTGAAATTTTTGTTACGAGAAAAAAGGGGGAGGATGCAGCGAAGGGCAGCAGCATCTGAGTGCAGAGGCCTCACAAGGAAACAATATGACCAGTTATTCAATGTCTCCATTCAAGCACGCGAACACAAACCAACTGGAGATGATGTTCCGTATCATTAATTCTAAAAAAAATCGCACCGCAGCATACTTTGCGGCTCCACCCACTTCGCAAAAGCCAAAGCGTTGTCCATCATTCCGCGTCTCTTGCAGCCGAATACATTTCCATATCATAAACGGCAAAGAAAAGACCACTCGCCTCGTTCTTCTTCTGATCTTCAAGGAGGGTCTAACCGTCGGAATGGACGGCGTGCCGATTACGTTATACCGAGATGATTTAATCCCATGTTCAACTCACCCCCTTTCGGCACTGCATTCGAAACAATGTCGATCGGCGAG--GAGGGGGGAGATTTTTTAAAAAAGAAGGTGTTGCCCTGAGGGAGGTGAATGGAAAATTCACTCCGATGGTGACTGATTTTGCGAAAATGGCAACCATGTTCGAAGAGTTACATGAAAAGAGATGCACTCGCAACACAATATTATTTCAATTTGAGATATAATGATCAGCAAACAGGAAAGTTGAATATCAGACTAGAGTAAAAAAATTAATTATAATAATTGATAATGAATACTTCAAAGTTTGATGTTGAATGTTTTATGGAATATATATGTTACAAGTTCAAATGAACTGAATAGAGTTTGTTAT-----------------------------
Npecki_HurricaneMazeCave_G2100 ----------------CCCCCCCTCCCCTTGGGCACGCCACTGATTAGACATCCACTTTCCAATTCCCTATAGTTTGGGTTTGGAGTGCT---TACTTAGAATCAAATAAGTGTCTTTTAG----------------------------GACTTTTAAGGA-----------------AATTT-------------------GATTGGCTAAATTTCGCGTTTCCTACGTGTCTTACGTAGCAAACACTAAAAATTATA----CATACATACGAAGTACATACTATTATCCACATATAAAATAAAGAATTCTTGTTCGTCTGAAAGAAAGCAGTTCAGTATGGTGGAAGAAATTGGCTTCTTTCTCTAACTTTGGCGTTAGGGTGGGTAGTGTTTGGCATACTTTGGCTTATGGCTGAACTCTTCCGGTAAACCTGAAATAGCGGACATCTCGCTATTTTCCGTTTATAAAAGAGGGAGGATAGGGAGTGAAATTTTTGTTACGAGAAAAAAGGGGGAGGATGCAGTAAAGGGCAGCAGCATCTGAGTGCAGAGGCCTCACAAGGAAACAATATGACCAGTTATTCAATGTCTCCATTCAAGCACGCGAACACAAACCAACTGGAGATGATGTTCCGTATCATTAATTCTAAAAAAAATCGCACCGCAGCATACTTTGCGGCTCCACCCACTTCGCAAAAGCCAAAGCGTTGTCCATCATTCCGCGTCTCTTGCAGCCGAATACATTTCCATATCATAAACGGCAAAGAAAAGGCCACTCGCCTCGTTCTTCTTCTGATCTTCAAGGAGGGTCTAACCGTCGGAATGGACGGCGTGCCGATTACGTTATACCGAGATGATTTAATCCCATGTTCAACTCACCCCCTTTCGGCACTGCATTCGAAACAATGTCGATCGGCGAG--GAGGGGGGAGATTTTTTAAAAAAGAAGGTGTTGCCCTGAGGGAGGTGAATGGAAAATTCACTCCGATGGTGACTGATTTTGCGAAAATGGCAACCATGTTCGAAGAATTACGTGAAAAGAGATACACTCCCAACACAATATTATTTCAATTTGAGATATAATGATCAGCACACAGGAAAGTTGAATACCAGACTAGAGTAAAAAAATTAAATATAATAATTGATAATGAATACTTCAAAGTTTAATGTTGAATGTTTTATGGAATATATATGTTACAAGTTCAAATGAACTGAATAGGGTCTGTTATGTTAAACATGAATATTCTGTTGTATTTTT
Npecki_Monteagle_N062 -----GTGGAGAGTTCTG-CCCCCCCCCTTGGGCACGCCACTGATTAGACATCCACTTTCCAATTCCCTATAGTTTGGGTTTGGAGTGCT---TACTTAGAATCAAATAAGTGTCTTTCAG----------------------------GACTTTTAAGGA-----------------AATTT-------------------GATTGGCTAAATTTCGCGTTTCCTAAGTGTTTTACGTAGCAAACACTAAAAATTATA----CATACATACGAAGTACATACTATTATCCACATATAAAATAAAGAATTCTTGTTAGTTTGAAAGAAAGCAGTTCAGTATGGTGGAAGAAATTGGCTCCTTTCTCTAACTTTGGCGTTAGGGTGGGTAGCGTTTGGCATGCTTTGGCTTATGGCTGAACTCTTCCGGTAAACCTGAAATAGCGGACATCTCGCTATTTTCCGTTTATAAAAGAGGGAGGATAGGGAGTGAAATTTTTGTTATGAGAAAAAAGGGGGAGGATGCAGCGAAGGGCAGCAGCATCTGAGTGCAGAGGCCTCACAAGGAAACAATATGACCAGTTATTCAATGTCTCCATTCAAGCACGCGAACACAAACCAACTGGAGATGATGTTCCGTATCATTAATTCTAAAAAAAATCGCACCGCAGCATACTTTGCGGCTCCACCCACTTCGCAAAAGCCAAAGCGTTGTCCATCATTCCGCGTCTCTTGCAGCCGAATACATTTCCATATCATAAACGGCAAAGAAAAGGCCACTCGCCTCGTTCTTCTTCTGATCTTCAAGGAGGGTCTAACCGTCGGAATGGACGGCGTGCCGATTACGTTATACCGAGATGATTTAATCCCATGTTCAACTCACCCCCTTTCGGCACTGCATTCGAAACAATGTCGATCGGCGAG--GAGGGGGGAGATTTTTTAAAAAAGAAGGTGTTGCCCTGAGGGAGGTGAATGGAAAATTCACTCCGATGGTGACTGATTTTGCGAAAATGGCAACCATGTTCGAAGAATTACATGAAAAGAGATGCACTCCCAACACAATATTATTTCAATTTGAGATATAATGATCAGCACACAGGAAAGTTGAATACCAGACTAGAGTAAAAAAATTAAATATAATAATTGATAATGAATACTTCAAAGTTTGATGTTGAATGTTTTGTGGAATATATATGTTACAAGTTCAAATGAACTGAATAGGGTCTGTTATGTTAAACATGAATATTCTGTTGTATTTTT
Nstygius_ObeLee_N0656 ---------------------------------------------------TTCCCTA---------------TTTCAAACCC-------------------TCACGCGCACCATTTTGGTTTGGAG----------GCTTACTAGGTCCGGCTTAGAA-----------------------------TAAAATATTGCGTACGACTGATAAATTTCGCGTTCCCTAAGTGTTTAAAGTAGCATACACTAAAAATAAAGTTGTTATACATACGAAATAAATATTATTATCCACATATAAAATAATGAATTCTTGTTAGTCTGAAAGAAGGCGGTCCAGTATGGTGGAAGATATTGGCTCGTTTCTCTAACTTTGGCGTTAGGGTGGGTAGTGTTTGGCATACTTTGGCTTAAGGCTGAATTCTTCCGGTAAACCTGAAATAGCGGACATCTCGCTATTTTCCGTTTATAAAAGAGGGAGGATAGGGAGTGAAATTTTTGTTACGAGAAAAAAGGGGGAGGATGCAGCGAAGGGCAGCAGCATCTGAGCGCAGAGGCCTCACAAGGAAACAATATGACCAGTTATTCAATGTCTCCATTCAAGCACGCGAACACAAACCAACTGGAGATGATGTCCCGTATCATTAATTCTAAAAAAAATCGCACCGCAGCATACTTTGAAGCTCCACCCACTTCGCAAAAGCCAAAGCGTTGTCCATCATTCCGCGTCTCTTGCAGCCGAATACATTTCCATATCATAAACGGCAAAGAAAAGGCCACTCTTCTC---CTTCTTCTGATCTTCAAGGAGGGTCTAACCGTCGGAATGGACGGCGTGCCGATTACGTTATACGGAGATGATTTAATCCCATGTTCAACTCACCCCCTTTCGGCACTGCATTCGAAACAATGTCGATCGGCAAAG-GGGGGGGGGG----TTTAAAAAAGAAGGTGTTGCCCTGAGAGAGGTGAATGGAAAGTTCACTCCGATGGTGACTGATTTTGCGAAAGTGGCAACCATGTTCGAAGAGTTACATGAAAAGAGATGCACTCCCAACACAGTATTATTTCAATTTGAGGTAGAATGATCAGAACACAGGAAACTTGAATAACAGACTAGAGTAAAAAAATTAGATATAATAATTGATAATGAGTACTTCAAAGTTTGATATTGAATGTTTTATGGAATATATATGCTACAAGTTCAAATGAACTGAATAGAGTCTGTTATGTTAAACATGAGCATTCCATTGTGTTTTT
Nstygius_RavenB_N1022 ----------------------------------------------TCCAATTCCCTA---------------TTTCAAACCC-------------------TCACGCGCACCATTTTGGTTTGGAG----------GCTTACTAGGTCCGGCTTAGAA-----------------------------TCAAATATTGCGTACGACTGATAAATTTCGCGTTCCCTAAGTGTTTAAAGTAGCATACACTAAAAATAAAGTTGTTATACATACGAAATAAATATTATTATCCACATATAAAATAATGAATTCTTGTTAGTCTGAAAGAAGGCGGTCCAGTATGGTGGAAGATATTGGCTCGTTTCTCTAACTTTGGCGTTAGGGTGGGTAGTGTTTGGCATACTTTGGCTTAAGGCTGAATTCTTCCGGTAAACCTGAAATAGCGGACATCTCGCTATTTTCCGTTTATAAAAGAGGGAGGATAGGGAGTGAAATTTTTGTTACGAGAAAAAAGGGGGAGGATGCAGCGAAGGGCAGCAGCATCTGAGCGCAGAGGCCTCACAAGGAAACAATATGACCAGTTATTCAATGTCTCCATTCAAGCACGCGAACACAAACCAACTGGAGATGATGTCCCGTATCATTAATTCTAAAAAAAATCGCACCGCAGCATACTTTGAAGCTCCACCCACTTCGCAAAAGCCAAAGCGTTGTCCATCATTCCGCGTCTCTTGCAGCCGAATACATTTCCATATCATAAACGGCAAAGAAAAGGCCACTCTTCTC---CTTCTTCTGATCTTCAAGGAGGGTCTAACCGTCGGAATGGACGGCGTGCCGATTACGTTATACGGAGATGATTTAATCCCATGTTCAACTCACCCCCTTTCGGCACTGCATTCGAAACAATGTCGATCGGCAAAG-GGGGGGGGGGATTTTTTAAAAAAGAAGGTGTTGCCCTGAGAGAGGTGAATGGAAAGTTCACTCCGATGGTGACTGATTTTGCGAAAGTGGCAACCATGTTCGAAGAGTTACATGAAAAGAGATGCACTCCCAACACAGTATTATTTCAATTTGAGGTAGAATGATCAGAACACAGGAAACTTGAATAACAGACTAGAGTAAAAAAATTAGATATAATAATTGATAATGAGTACTTCAAAGTTTGATATTGAATGTTTTATGGAATA----------------------------------------------------------------------
Nbarri_Bishop_N1072 ---------------------------------------------------------TTTCATTTCCGTAAAATTTAGAATTGGAGAACTATGTATTTAGAACTATGTATGCCTTTTTCAATTGAAATTATCCAGTTACTCAATAGGTCAACATTAAAAAATGACCCCTGTAAATCCGAATTTAGTATTCAAAAATTATGCAGGATTTCTAAATTTCGCGTTCCTGAAGTGTTTTAAGTAGCATACACTGAAAATTAAGTTGTTATACATATGAAATAAATATTATTATCCACATATAAAATAAAGAATTATTGTTAGTCTAAAAGAAGGCAGTCCAGTATGGTGGAAGAAATTGGCTCGTTTCTCTCACTTTGGCGTTAGCGTGGGTAGTGTTTGGCATATTTTGGCTTAAGGCTGAACTCTTCCGGTAAACCTGAAATAGCGGACATCTCGCTATTTTCCGTTTATAAAAGAGGGAGGATGGGGAGTGAAATTTTTGTTACGAGAAAAAAGGGGGAGGATGGAACGAAGGGCAGCAGCATCTGAGTGCAGAGGCCTCACAAGGAAACAATATGACCAGTTATTCAATGTCTCCATTCAAGCATGCGAACACAAACCAACTGGAGATGATGTTCCGTATCATTAATTCTAAAAAAAATTGCACCGCAGCATACTTTGCGGCTCCACCCACTTCGCAAAAGCCAAAGCGTTGTCCATCATTCCGCGTCTCTTGCAGCCGAATACATTTCCATATCATAAACGGCAAAGAAAAGGCCACTCTTCTCGTTCTTCTTCTGATCGTCAAGGAGGGTCTAACCGTCGGAATGGACGGCGTGCCGATTACGTTATACCGAGATGATTTAATCCCATGTTCAACTCACCCCCTTTCGACACTGCATTCGAAACAATGTCGATCGGCAA---GGGGGGGGATTTTTTTTAAAAAAGAAGGTGTTGCCCTGAGGGAGGTGAATGGAAAGTTCACTCCGATGGTGACTGATTTTGCAAAAGTGGCAACCATGTTCGAAGAGTTACATGAAAAGAGATGCATTCCCAACACAATATTATTTCAATTTGAGATATAATGATCAGCACACATGAAAGTTGAATAACAGACTAGAGTAAAAAAAGTAGATATAATAATTGATGATTAATACTTCAAAGTTTGATGTTGAATGTTTTATGGAGTTTATATGTTACAAGTTCAAATGCGCTGAATAGAGTCTGTGATGTTAAACATGAGCATTCCGTT--------
Nbarri_LostCoveCave_N0065 ---------------------------------------------------------------------------------------------------------------------------------------------------------------------------------GAATTTAGTATTCAAAAATTATGCAGGATTTCTAAATTTCGCGTTCCTGAAGTGTTTTAAGTAGCATACACTGAAAATTAAGTTGTTATACATATGAAATAAATATTATTATCCACATATAAAATAAAGAATTATTGTTAGTCTAAAAGAAGGCAGTCCAGTATGGTGGAAGAAATTGGCTTGTTTCTCTCAATTTGGCGTTAGCGTGGGTAGTGTTTGGCATATTTTGGCTTAAGGCTGAACTCTTCCGGTAAACCTGAAATAGCGGACATCTCGCTATTTTCCGTTTATAAAAGAGGGAGGATGGGGAGTGAAATTTTTGTTACGAGAAAAAAGGGGGATGATGGAGCGAAGAGCAGCAGCATCTGAGTGCAGAGGCCTCACAAGGAAACAATATGACCAGTTATTCAATGTCTCCATTCAAGCATGCGAACACAAACCAACTAGAGATGATGTTCCGTATCATTAATTCTAAAAAAAATTGCACCGCAGCATACTTTGCGGCTCCACCCACTTCGCAAAAGCCAAAGCGTTGTCCATCATTCCGCGTCTCTTGCAGCCGAATACATTTCCATATCATAAACGGCAAAGAAAAGGCCACTCTTCTCGTTCTTCTTCTGATCGTCAAGGAGGGTCTAACCGTCGGAATGGACGGCGTGCCGATTACGTTATACCGAGATGATTTAATCCCATGTTCAACTCACCCCCTTTCGACACTGCATTCGAAACAATGTCGATCGGCAA---GGGGGGGGGATTTTTTTTAAAAAGAAGGTGTTGCCCTGAGGGAGGTGAATGGAAAGTTCACTCCGATGGTGACTGATTTTGCAAAAGTGGCAACCATGTTCGAAGAGTTACATGAAAAGAGATGCATTCCCAACACAATATTATTTCAATTTGAGATATAATGATCAGCACACATGAAAGTTGAATAACAGACTAGAGTAAAAAAAGTAGATATAATAATTGATGATTAATACTTCAAAGTTTGATGTTG--------------------------------------------------------------------------------------
Nbarri_eyed_ClayCave_G2082 TATTAGTAGAAAGTTTCTCTTCTTGGTATAGTAACCCTCGAGTATAACCAATTGCTTTTTCATTTCTGTAAAATTTAGAATTGG--------------AGAACTATGTATGCCTTTTTCAATTGAAATTATTCAGTTACTCAATAGGTCAACATTAAAAAATGACCCCTGTAAATCCGAATTTACAATCCAAAAATAATGCAGGATTTCTAAATTTCGCGTTCCCGAAGTGTTTTAAGTAGCATACACTGAAAATTAAGTTGTTAAACATATGAAATAAATATTATTATCCACATATAAAATAAAGAATTATTGTTAATCTAAAAGAAGGCGGTCCAGTAAGGTGGAAGAAATTGGCTCGTTTCTCTCACTTTGGCGTTAGGGTGGGTAGTGTTTGGCATACTTTGGCTTAAGGCTGAACTCTTCCGGTAAACCTGAAATAGCGGACATCTCGCTATTTTCCGTTTATAAAAGAGGGAGGATGGGGAGTGAAATTTTTGTTACGAGAAAAAAGGGGGAGGATGCAGCGAAGGGCAGCAGCATCTGAGTGCAGAGGCCTCACAAGGAAACAATATGACCAGTTATTCAATGTCTCCATTCAAGCACGCGAACACAAACCAACTGGAGATGATGTTCCGTATCATTAATTCTAAAAAAAATCGCACCGCAGCATACTTTGCGGCTCCACCCACTTCGCAAAAGCCAAAGCGTTGTCCATCATTCCGCGTCTCTTGCAGCCGAATACATTTCCATATCATAAACGGCAAAGAAAAGGCCACTCTTCACGTTCTTCTTCTGATCTTCAAGGAGGGTCTAACCGTCGGAATGGACGGCGTGCCGATTACGTTATACCGAGATGATTTAATCCCATGTTCAACTCACCCCCTTTCGGCACTGCATTCGAAACAATGTCGATCGGCAAGGGGGGGGGAGAGATTTTTTAAAAAAGAAGGTGTTGCCCTGAGGGAGGTGAATGGAAAGTTCACTCCGATGGTGACTGATTTTGCAAAAGTGGCAACCATGTTCGAAGAGTTACATGAAAAGAGATGCACTCCCAACACAGTATTATTTCAATTTCAGATATAATGATCAGCACCCATGAAAGTTGAATAACAGATTAGAGTAAAAAAATTAGATATAATAATTGATGATTAATACTTCA---------------------------------------------------------------------------------------------------
Nbishopi_DryFalls_N150 TATTAGTAGAAAGTTTCTCTTCTTGGTATAGTAACCTTCGAGTATAACCAACTGCTTTTTCATTTCTGTAAAATTTAGAATTGGAGAACTATGTATTTAGAACTATGTATGCCTTTTTCAATTGAAATTATCCAGTTACTCAATAGGTCAACATTAAAAAATGACCCCTGTAAATCCGAATTTACTATCCAAAAATTATGCAGAATTTCTAAATTTCGCGTTCCTGAAGTGTTTTAAGTGGCATACACTGAAAATTAAGTTGTTATACATATGAAATAAATATTATTATCCACATATAAAATATAGAATTATTGTTAATCTAAAAGAAGGCAGTCCAGTATGGTGGAAGAAATTGGCTCGTTTCTCTCACTTTGGCGTTAGGGTGGGTAGTGTTTGGCATACTTTGGCTTAAGGCTGAACTCTTCCGGTAAACCTGAAATAGCGGACATCTCGCTATTTTCCGTTTATAAAAGAGGGAGGATGGGGAGTGAAATTTTTGTTACGAGAAAAAAGGGGGAGGATGCAGCGAAGGGCAGCAGCATCTGAGTGCAGAGGCCTCACAAGGAAACAATATGACCAGTTATTCAATGTCTCCATTCAAGCACGCGAACACAAACCAACTGGAGATGATGTTCCGTATCATTAATTCTAAAAAAAATCGCACCGCAGCATACTTTGCGGCTCCACCCACTTCGCAAAAGCCAAAGCGTTGTCCATCATTCCGCGTCTCTTGCAGCCGAATACATTTCCATATCATAAACGGCAAAGAAAAGGCCACTCTTCTCGTTCTTCTTCTGATCGTCAAGGAGGGTCTAACCGTCGGAATGGACGGCGTGCCGATTACGTTATACCGAGATGATTTAATCCCATGTTCAACTCACCCCCTTTCGACACTGCATTCGAAACAATGTCGATCGGCAAG--GGGGGGGGGATTTTTTTTAAAAAGAAGGTGTTGCCCTGAGGGAGGTGAATGGAAAGTTCACTCCGATGGTGACTGATTTTGCAAAAGTGGAAACCATGTTCGAAGAGTTACATGAAAAGAGATGCGTTCCCAACACAATATTATTTCAATTTGAGATATAATGATCAGCACACATGAAAGTTGAATAACAGACTAGAGT--AAAAAGTAGATATAATAATTGATGATTAATACTTCAAAGTTTGATGTTGAATGTTTTATGGAGTTTATATGTTACAAGTTCAAATGCGCTGAATAGAGTCTGTT-------------------------------
Nbishopi_StandingIndian_N131 TATTAGTAGAAAGTTTCTCTTCTTGGTATAGTAACCTTCGAGTATAACCAACTGCTTTTTCATTTCTGTAAAATTTAGAATTGGAGAACTATGTATTTAGAACTATGTATGCCATTTTCAATTGAAATTATCCAGTTACTCAATAGGTCAACATTAAAAAATGACCCCTGTAAATCCGAATTTACTATCCAAAAATTACGCAGGATTTCTAAATTTCGCGTTCCTGAAGTGTTTTAAGTGGCATACACTGAAAATTAAGTTGTTATACATATGAAATAAATATTATTATCCACATATAAAATAAAGAATTACTGTTAATCTAAAAGAAGGCAGTCCAGTATGGTGGAAGAAATTGGCTCGTTTCTCTCACTTTGGCGTTAGGGTGAGTAGTGTTTGGCATACTTTGGCTTAAGGCTGAACTCTTCCGGTAAACCTGAAATAGCGGACATCTCGCTATTTTCCGTTTATAAAAGAGGGAGGATGGGGAGTGAAATTTTTGTTACGAGAAAAAAGGGGGAGGATGCAGCGAAGGGCAGCAGCATCTGAGTGCAGAGGCCTCACAAGGAAACAATATGACCAGTTATTCAATGTCTCCATTCAAGCACGCGAACACAAACCAACTGGAGATGATGTTCCGTATCATTAATTCTAAAAAAAATCGCACCGCAGCATACTTTGCGGCTCCACCCACTTCGCAAAAGCCAAAGCGTTGTCCATCATTCCGCGTCTCTTGCAGCCGAATACATTTCCATATCATAAACGGCAAAGAAAAGGCCACTCTTCTCGTTCTTCTTCTGATCGTCAAGGAGGGTCTAACCGTCGGAATGGACGGCGTGCCGATTACGTTATACCGAGATGATTTAATCCCATGTTCAACTCACCCCCTTTCGACACTGCATTCGAAACAATGTCGATCGGCAAG--GGGGGGGGGGATTTTTTTAAAAAGAAGGTGTTGCCCTGAGGGAGGTGAATGGAAAGTTCACTCCGATGGTGACTGATTTTGCAAAAGTGGCAACCATGTTCGAAGAGTTACATGAAAAGAGATGCGTTCCCAACACCATATTATTTCAATTTGAGATATAATGATCAGCACACATGAAAGTTGAATAACAGACTAGAGTAAAAAAAGTAGATATAATAATTGATGATTAATACTTCAAAGTTTGATGTTGAATGTTTTATGTAGTTTATATGTTACAAGTTCAAATGCGCTGAATAGAGTCTGTTATGTTAAACATCAGCATTCCGTTGTATTTTT
Nbrimleyi_NewberryCr_N984 TATTAGTAGAAAGTTTCTCTTCCTGGTATAGTATCCCTCGACTATAACCAATATTTTTTTCATTTCTGTTG------------GAGAACTATTTATTTAGAACTATGTATGCCTTTTTCAATTGAAATTATCCAGTTACTCAATAGGTCAACATTAAAAAATGACCCCTGTAAATCCGAATTTACTATCCAAAAATTATGCAGAATTTCTAAATTTCGCGTTCCCGAAGTGTTTTAAGTTGCACAGTATGAAAATTAAGTTG-TATACATATGAAATAAATATTATTAACCACATATAAAATAAAGAATTATTGTTAGTCTAAAAGAAGGCGGTCCAGTATGGTGGAAGAAATTGGCTCGTTTCTCTCACTTTGGCGTT-------GTAGTGTTTGGCATACTTTGGCTTAAGGCTGAACTCTTCCGGTAAACCTGAAATAGCGGACATCTCGCTATTTTCCGTTTATAAAAGAGGGAGGATGGGGAGTGAAATTTTTGTTACGAGAAAAAAGGGGGAGGATGCAGCGAAGGGCAGCAGCATCTGAGTGCAGAGGCCTCACAAGGAAACAATATGACCAGTTATTCAATGTCTCCATTCAAGCACGCGAACACAAACCAACTGGAGATGATGTTCCGTATCATTAATTCTAAAAAAAATCGCACCGCAGCATACTTTGCGGCTCCACCCACTTCGCAAAAGCCAAAGCGTTGTCCATCATTCCGCGTCTCTTGCAGCCGAATACATTTCCATATCATAAACGGCAAAGAAAAGGACACTCTCCTCGTTCTTCTTCTGATCGTCAAGGAGGGTCCAACCGTCGGGATGGACGGCGTGCCGATTACGTTATGCCGAGATGATTTAATCCCATGTTCAACTCACCCCCTTTCGGCACTGCATTCGAAACAATGTCGATCGGCAAGAGAGGGGGGGAGATTTTTTTAAAAAGAAGGTGTTTCCCTGAGGGAGGTGAATGGAAAGTTCACTCCGATGGTGACTGATTTTGCGAAAGTGGCAACCATGTTCGAAGAGTTACATGAAAAGAGATGCACTCCCAACACAATATTATTTCAATTTCAGATATAATGATCGGCACACATGAAAGTTGAATAACAGACTAGAGTAAAAAAATTAGATATAATAATTGATGATTAATACTTCAAAGTTTGATGTTGAATGTTTTATGAAGTTTATATGTTACAAGTTCAAATGCGCTGAATAGAGTCTGTTATGTTAAACATGAGCATTCCGTTGTATTTTT
Nbrimleyi_RumblingBald_N241 TATTAGTAGAAAGTTTCTCTTCTTGGTATAGTAACCCTCGAGTATAACCAATTGTTTTTTCATTTCTGTAAAATTTAAAATTGAAGAACTATGTATTTAGAACTATGTATGCCTTTTTCAATTGAAATTATCCAGTTACTCAATAGGTCAACATTAAAAAATGACCCCTGTAAATCCGAATTTACTATCCAAAAATTATGCAGAATTTCTAAATTTCGCGTTCCCGAAGTATTTTAAGTTGCACAGTATGAAAATTAAGTTG-TATACATATGAAATAAATATTATTAACCACATATAAAATAAAGAATTATTGTTAGTCTAAAAGAAGGCGGTCCAGTATGGTGTAAGAAATTGGCTCGTTTCTCCCACTTTGGCGTT-------GTAGTGTTTGGCATACTTTGGCTTAAGGCTGCACTCTTCCGGTAAACCTGAAATAGCGGACATCTCGCTATTTTCCGTTTATAAAAGAGGGAGGATGGGGAGTGAAATTTTTGTTACGAGAAAAAAGGGGGAGGATGCAGCGAAGGGCAGCAGCATCTGAGTGCAGAGGCCTCACAAGGAAACAATATGACCAGTTATTCAATGTCTCCATTCAAGCACGCGAACACAAACCAACTGGAGATGATGTTCCGTATCATTAATTCTAAAAAAAATCGCACCGCAGCATACTTTGCGGCTCCACCCACTTCGCAAAAGCCAAAGCGTTGTCCATCATTCCGCGTCTCTTGCAGCCGAATACATTTCCATATCATAAACGGCAAAGAAAAGGATACTCTCCTCGTTCTTCTTCTGATCGTCAAGGAGGGTCCAACCGTCGGGATGGACGGCGTGCCGATTACGTTATGCCGAGGTGATTTAATCCCATGTTCAACTCACCCCCTTTCGGCACTGCATTCGAAACAATGTCGATCGGCAGG--GGGGGGGGAGATTTTTTTAAAAAGAAGGTGTTGCCCTGAGGGAGGTGAATGGAAAGTTCACTCCGATGGTGACTGATTTTGCGAAAGTGGCAACCATGTTCGAAGAGTTACATGAAAAGAGATGCACTCCCAACACAATATTATTTCAATTTCAGATATAATGATCGGCACACATGAAAGTTGAATAACAGACTAGAGTAAAAAAATTAGATATAATAATTGATGATTAATACTTCAAAGTTTGATGTTGAATGTTTTATGAAGTTTATATGTTACAAGTTCAAATGCGCTCAATAGAGTCTGTTATGTTAAACATGAGCATTCCGTTGTATTTTT
Ncanei_Egypt_N958 TATTAGTAGAAAGTTTCTCTTCTTGGTATAGTAACCCTCGAGTATAACCAATTATTTTTTCATTTCTGTAAAATTTAAAATTGGAGAACTATGTATTTAGAACTATGTATGCCTTTTTCAATTGAAATTATCCTGTTACTCAATAGGTCAACATTAAAAAATGACCCCTGTAAATCCGAATTTACTATCCAAAAATTATGCAGAATTTCTAAATTTCGTGTTCCCGAAGTGTTTTAAGTTGCATACACTGAAAATTAAGTTGTTATACATATGAAATAAATATTATTATCCACATATAAAATGAAAAATTATTGTTAGTCTAAAAGAAGGCGATCCAGTATGGTGGAAGAAATTGGCTCGTTTCTCTCACTTTGGCGTT-------GTAGTGTTTGGCATACTTTGGCTTAAGGCTGAACTCTTCCGGTAAACCTGAAATAGCGGACATCTCGCTATTTTCCGTTTATAAAAGAGGGAGGATGGGGAGTGAAATTTTTGTTACGAGAAAAAAGGGGGAGGATGCAGCGAAGGGCAGCAGCATCTGAGTGCAGAGGCCTCACAAGGAAACAATATGACCAGTTATTCAATGTCTCCATTCAAGCACGCGAACACAAACCAACTGGAGATGATGTTCCGTATCATTAATTCTAAAAAAAATCGCACCGCAGCATACTTTGCGGCTCCACCCACTTCGCAAAAGCCAAAGCGTTGTCCATCATTCCGCGTCTCTTGCAGCCGAATACATTTCCATATCATAAACGGCAAAGAAAAGGACACTCTCCTCGTTCTTCTTCTGATCGTCAAGGAGGGTCTAACCGTCGGGATGGACGGCGTGCCGATTACGTTATACCGAGATGATTTAATCCCATGTTCAACTCACCCCCTTTCGGCACTGCATTCGAAACAATGTCGATC--------------------------------------------------------------------------------------------------------------------------------------------------------------------------------------------------------------------------------------------------------------------------------------------------------------------------------------------------------
Ncarolinensis_Grandfather_N218 ----------------------TTGGTATAGTAACCCTCGAGTATAACCAATTGCTTTTTCATTTCTGT-------------------------------------------CTTTTTCAATTGAAATTATCCAGCTACTCAATAGGTCAACATTAAAAAATGACCCCTGTAAATCCGAATTTACTATCCAAAAATAATGCAGGATTTCTAAATTTTGCGTTCCCGAAGTGTTTTAAATAGCATACACTGAAAATTAAGTGGTTAAACATATGAAATAAATATTATTATCCACATATAAAATAAAGAATCATTGTTAGTCTAAAAGAAGGCGGTCCAGTATGGTGGAAGAAATTGGCTCGTTTCTCTCACTTTGGCATTAGGGTGGGTAGTGTTTGGCATACTTTGGCTTAAGGCTGAACTCTTCCGGTAAACCTGAAATAGCGGACATCTCGCTATTTTCCGTTTATAAAAGAGGGAGGATGGGGAGTGAAATTTTTGTTACGAGAAAAAAGGGGGAGGATGCAGCGAAGGGCAGCAGCATCTGAGTGCAGAGGCCTCACAAGGAAACAATATGACCAGTTATTCAATGTCTCCATTCAAGCACGCGAACACAAACCAACTGGAGATGATGTTCCGTATCATTAATTCTAAAAAAAATCGCACCGCAGCATACTTTGCGGCTCCACCCACTTCGCAAAAGCCAAAGCGTTGTCCATCATTCCGCGTCTCTTGCAGCCGAATACATTTCCATATCATAAACGGCAAAGAAAAGGCCACTCTTCTCGTTCTTCTTCTGATCTTCAAGGAGGGTCTAACCGTCGGAATGGACGGCGTGCCGATTACGTTATACAGAGATGATTTAATCCCATGTTCAACTCACCCCCTTTCGGCACTGCATTCGAAACAATGTCGATCGGCAAGGGGGGGGGAGAGATTTTTTAAAAAAGAAGGTGTTGCCCTGAGGGAGGTGAATGGAAAGTTCACTCCGATGGTGACTGATTTTGCAAAAGTGGCAACCATGTTCGAAGAATTACATGAAAAGAGGTGCACTCCCAACACAGTATTATTTCAATTTCAGATATAATGATCAGCACACATGAAAGTTGAATAACAGATTAGAGTAAAAAAAATAGATATAATAATTGATGATTAATACTTCAAAGTTTGATATTGAATGTTTTATGGAGTTTATATGTTACACGTTCAAATACGCTGAATAGAGTCTGTTATGTTAAACATGAGCATTCCGTTGTATTGTT
Ncarolinensis_LinvilleCaverns_N227 -------------------------------------------------------------------------------------------------------------------------------------------------------------------------------------------------------------------------------------------------------------------------------------------------------------------------------------------------------------------GCTCGTTTCTCTCACTTTGGCGTTAGGGTGGGTAGTGTTTGGCATACTTTGGCTTAAGGCTGAACTCTTCCGGTAAACCTGAAATAGCGGACATCTCGCTATTTTCCGTTTATAAAAGAGGGAGGATGGGGAGTGAAATTTTTGTTACGAGAAAAAAGGGGGAGGATGCAGCGAAGGGCAGCAGCATCTGAGTGCAGAGGCCTCACAAGGAAACAATATGACCAGTTATTCAATGTCTCCATTCAAGCACGCGAACACAAACCAACTGGAGATGATGTTCCGTATCATTAATTCTAAAAAAAATCGCACCGCAGCATACTTTGCGGCTCCACCCACTTCGCAAAAGCCAAAGCGTTGTCCATCATTCCGCGTCTCTTGCAGCCGAATACATTTCCATATCATAAACGGCAAAGAAAAGGCCACTCTTCTCGTTCTTCTTCTGATCTTCAAGGAGGGTCTAACCGTCGGAATGGACGGCGTGCCGATTACGTTATACAGAGATGATTTAATCCCATGTTCAACTCACCCCCTTTCGGCACTGCATTCGAAACAATGTCGATCGGCAAGGGGGGGGCAGAGATTTTTTAAAAAAGAAGGTGTTGCCCTGAGGGAGGTGAATGGAAAGTTCACTCCGATGGTGACTGATTTTGCAAAAGTGGCAACCATGTTCGAAGAGTTACATGAAAAGAGATGCACTCCCAACACAGTATTATTTCAATTTCAGATATAATGATCAGCACACATGAAAGTTGAATAACAGATTAGAGTAAAAA------------------------------------------------------------------------------------------------------------------------------------
Ncarteri_English_N031 TATTAGTAGAAAGTTTCTCTTCTTGGTATAGTAACCCTCGAGTATAACCAATTGCTTTTTCATTTCTGTAAAATTTAGAATTGGAGAACTATGTATTTAGAACTATGTATGCCTTTTTCAATTGAAATTATCCAGTTACTCAATAGGTAAACATTAAAAAATGACCCCTGTAAATCCGAATTTACTATCCACAAATTATGCAGGATTTCTAAATTTCGCGTTCCTGAAGTGTTTTAAGTGGCATACGCTGAAAATTAAGTTGTTATACATATGAAATAAATATTATTATCCACATATAAAATAAAGATTTATTGTTATTCTAAAAGAAGGCAGTCCAGTATGGTGGAAGAAATTGGCTTGTTTCTCTCACTTTGGCGTTAGGGTGGGTAGTGTTTGGCATATTTTGGCTTAAGGCTGAACTCTTCCGGTAAACCTGAAATAGCGGACATCTCGCTATTTTCCGTTTATAAAAGAGGGAGGATGGGGAGTGAAATTTTTGTTACGAGAAAAAAGGGGGAGGATGCAGCGAAGGGCAGCAGCATCTGAGTGCAGAGGCCTCACAAGGAAACAATATGACCAGTTATTCAATGTCTCCATTCAAGCACGCGAACACAAACCAACTGGAGATGATGTTCCGTATCATTAATTCTAAAAAAAATCGCACCGCAGCATACTTTGCGGCTCCACCCACTTCGCAAAAGCCAAAGCGTTGTCCATCATTCCGCGTCTCTTGCAGCCGAATACATTTCCATATCATAAACGGCAAAGAAAAGGCCACTCTTCTCGTTCTTCTTCTGATCGTCAAGGAGGGTCTAACCGTCGGAATGGATAGCGTGCCGATTACGTTATACCGAGATGATTTAATCCCATGTTCAACTCACCCCCTTTCGACACTGCATTCGAAACAATGTCGATCGGCAAGGGGGGGGGGGGATTTTTTTAAAAAAGAAGGTGTTGCCCTGAGGGAGGTGAATGGAAAGTTCACTCCGATGGTGACTGATTTTGCAAAAGTGGCAACAATGTTCGAAGAGTTACATGAAAAGAGATGCATTCCCAACACAATATTATTTCAATTTGAGATATAATGATCAGCACACATGAAAGTTTAATAACAGACTAGAGT-AAAAAAGTAGATATAATAATTGATGATTAATACTTCAAAGTTTGATGTTGAATGTTTTATGG--------------------------------------------------------------------------
Ncarteri_LaurelCave_nearTYPE_N0296 ----------------CTCTTCTTGGTATAGTAACCCTCGAGTATAACCAATTGCTTTTACATTTCTGTAAAATTTAGAATTGGAGAACTATGTATTTAGAACTATGTATGCCTTTTTCAATTGAAATTATCCAGTTACTCAATAGGTCAACATTAAAAAATGACCCCTGTAAATCCGAATTTACTATCCAAAAATTATGCAGGATTTTTAAATTTCGCGTTCCTGAAGTGTTTTAAGTGGCATACACTGAAAATTAAGTTGTTATACATACGAAATAAATATTATTATCCACATATAAAATAAAGATTTATTGTTATTCTAAAAGAAGGCAGTCCAGTATGATGAAAGAAATTGGCTTATTTCTCTCACTTTGGCGTTAGGGTGGGTAGTGTTTGGCATATTTTGG------GCTGAACTCTTCCGGTAAACCTGAAATAGCGGACATCTCGCTATTTTCCGTTTATAAAAGAGGGAGGATGGGGAGTGAAATTTTTGTTACGAGAAAAAAGGGGGAGGATGCAGCGAAGGGCAGCAGCATCTGAGTGCAGAGGCCTCACAAGGAAACAATATGACCAGTTATTCAATGTCTCCATTCAAGCACGCGAACACAAACCAACTGGAGATGATGTTCCGTATCATTAATTCTAAAAAAAATCGCACCGCAGCATACTTTGCGGCTCCACCCACTTCGCAAAAGCCAAAGCGTTGTCCATCATTCCGCGTCTCTTGCAGCCGAATACATTTCCATATCATAAACGGCAAAGAAAAGGCCACTCTTCTCGTTCTTCTTCTGATCGTCAAGGAGGGTCTAACCGTCGGAATGGACGGCGTGCCGATTACGTTATACCGAGATGATTTAATCCCATGTTCAACTCACCCCCTTTCGACACGGCATTCGAAACAATGTCGATCGGCAAGGGGGGGG----GATTTTTTTAAAAAGAAGGTGTTGCCCTGAGGGAGGTGAATGGAAAGTTCACTCCAACGGTGACTGATTTTGCAAAAGTGGCAACCATGTTCGAAGAGTGCCATGAAAACAGATGCATTCCCAACACAATATTATTTCAATTTGAGATATAATGATCAGCACACATGAAAGTTTAATAACAGACTAGAGTAAAAAAAGTAGATATAATAATTGATGATTAATACTTCAAAGTTTGATGTTGAATGTTTTATGGAGTTTATATGTTACAAGTTCAAATGCGCGTAATAGAGTCTGTTATGTTAAACATGAGCATTCCGTTGTATTTTT
Ncarteri_PilotMtn_G2185 TATTAGTAGAAAGTTTCTCTTCTTGGTATAGTAACCCTCGAGTATAACCAATTGCTTTTACATTTCTGTAAAATTTAGAATTGGAGAACTATGTATTTGGAACTATGTATGCCTTTTTCAATAGAAATTATCCAGTTACTCAATAGGTCAACATTAAAAAATGACCCCTGTAAATCCGAATTTACTATCCAAAAATTATGCAGGATTTTCAAATTTCGCGTTCCTGAAGTGTTTTAAGCGGCATACACTGAAAATTAAGTTGTTATACATACGAAATAAATATTATTATCCACATATAAAATAAAGATTTATTGTTATTCTAAAAGAAGGCAGTCCAGTATGATGGAAGAAATTGGCTTATTTCTCTCACTTTGGCGTTAGGGTGGGTAGTGTTTGGCATATTTTGGCTTAAGGCTGAACTCTTCCGGTAAACCTCAAATAGCGGACATCTCGCTATTTTCCGTTTATAAAAGAGGGAGGATGGGGAGTGAAATTTTTGTTACGAGAAAAAAGGGGGAGGATGCAGCGAAGGGCAGCAGCATCTGAGTGCAGAGGCCTCACAAGGAAACAATATGACCAGTTATTCAATGTCTCCATTCAAGCACGCGAACACAAACCAACTGGAGATGATGTTCCGTATCATTAATTCTAAAAAAAATCGCACCGCAGCATACTTTGCGGCTCCACCCACTTCGCAAAAGCCAAAGCGTTGTCCATCATTCCGCGTCTCTTGCAGCCGAATACATTTCCATATCATAAACGGCAAAGAAAAGGCCACTCTTCTCGTTCTTCTTCTGATCGTCAAGGAGGGTCTAACCGTCGGAATGGACGGCGTGCCGATTACGTTATACCGAGATGATTTAATCCCATGTTCAACTCACCCCCTTTCGACACTGCATTCGAAACAATGTCGATCGGCAAG--AGGGGGGGGATTTTTTTTAAAAAGAAGGTGTTGCCCTGAGGGAGGTGAATGGAAAGTTCACTCCGATGGTGACTGATTTTGCAAAAGTGGCAACCATGTTCGAAGAGTTACATGAAAAGAGATGCATTCCCAACACAATATTATTTCAATTTGAGATATAATGATCAGCACACATGAAAGTTTAATAACAGACTAGAGT-AAAAAAGTAGATATAATAATTGATGATTAATACTTCAAAGTTTGATGTTGAATGTTTTATGGAGTTTATATGTTACAAGTTCAAATGCGCTGAATAGAGTCTGTTATGTTAAACATGAGCATTCCGTTGCATTTTT
Ncarteri_Pitchfork_N363 TATTAGTAGAAAGTTTCTCTTCTTGGTATAGTAACCCTCGAGTATAACCAATTGCTCTTTCATTTCTGTAAAATTTGGAATTGGAGAACTATGTATTTAGAACTATGTATGCCTTTTTCAATTGAAATTATCCAGTTACTCAATAGGTCAACATTAAAAAATGACCCCTGTAAATCCGAATTTACTATCCAAAAATTATGCAGGATTTCTAAATTTCGCGTTCCTGAAGTGTTTTAAGTGGCATACAATAAAAATTAAGTTGTTATACATATGAAATAAATATTATTATCCACATATAAAATAAAGATTTATTGTTATTCTAAAAGAAGGCAGTCCAGTATGGTGGAAGAAATTGGCTTGTTTCTCTCACTTTGGCGTTAGGGTGGGTAGTGTTTGGCATATTTTGGCTTAAGGCTGAACTCTTCCGGTAAACCTGAAATAGCGGACATCTCGCTATTTTCCGTTTATAAAAGAGGGAGGATGGGGAGTGAAATTTTTGTTACGAGAAAAAAGGGGGAGGATGCAGCGAAGGGCAGCAGCATCTGAGTGCAGAGGCCTCACAAGGAAACAATATGACCAGTTATTCAATGTCTCCATTCAAGCACGCGAACACAAACCAACTGGAGATGATGTTCCGTATCATTAATTCTAAAAAAAATCGCACCGCAGCATACTTTGCGGCTCCACCCACTTCGCAAAAGCCAAAGCGTTGTCCATCATTCCGCGTCTCTTGCAGCCGAATACATTTCCATATCATAAACGGCAAAGAAAAGGCCACTCTTCTCGTTCTTCTTCTGATCGTCAAGGAGGGTCTAACCGTCGGAATGGACGGCGTGCCGATTACGTTATACCGAGATGATTTAATCCCATGTTCAACTCACCCCCTTTCGACACTGCATTCGAAACAATGTCGATCGGCAAG----GGGGGGGGATTTTTTTAAAAAGAAGGTGTTGCCCTGAGGGAGGTGAATGGAAAGTTCACTCCGATGGTGACTGATTTTGCAAAAGTGGCAACCATGTTCGAAGAGTTACATGAAAAGAGATGCATTCCCAACACAATATTATTTCAATTTGAGATTTAATGATCAGCACACATGAAAGTTGAATAACAGACTAGAGTAAAACAAGTAGATATAATAATTGATGATTAATACTTCAAAGTTTGATGTTGAATGTTTTATGGAGTTTATATGTTACAAGTTCAAATGCGCTGAATAGAGTC-----------------------------------
Ncarteri_WeberCty_N1044 -------------------------------TAACCCTCGAGCATAACCAATTGCTTTTTCATTTCTGTAAAATTTAGAATTGGAGAA--------------CTATGTATGCCTTTTTCAATTGAAATTATCCAGTTACTCAATAGGTCTTCATTAAAAAATGACCCCTGTAAATCCGAATTTACTATCCAAAAATTATGCAGGATTTCTAAATTTCGCGTTCCTGAAGTGTTTTAAGTGACATACACTGAAAATTAAGTTGTTATACATATGAAATAAATATTATTATCCACATATAAAATAAAGATTTATTGTTATTCTAAAAGAAGGCAGTCCAGTATGGTGGAAGAAATTGGCTTGTTTCTCTCACTTTGGCGTTAGGGTGGGTAGTGTTTGGCATATTTTGGCTTAAGGCTGAACTCTTCCGGTAAACCTGAAATAGCGGACATCTCGCTATTTTCCGTTTATAAAAGAGGGAGGATGGGGAGTGAAATTTTTGTTACGAGAAAAAAGGGGGAGGATGCAGCGAAGGGCAGCAGCATCTGAGTGCAGAGGCCTCACAAGGAAACAATATGACCAGTTATTCAATGTCTCCATTCAAGCACGCGAACACAAACCAACTGGAGATGATGTTCCGTATCATTAATTCTAAAAAAAATCGCACCGCAGCATACTTTGCGGCTCCACCCACTTCGCAAAAGCCAAAGCGTTGTCCATCATTCCGCGTCTCTTGCAGCCGAATACATTTCCATATCATAAACGGCAAAGAAAAGGCCACTCTTCTCGTTCTTCTTCTGATCGTCAAGGAGGGTCTAACCGTCGGAATGGACGGCGTGCCGATTACGTTATACCGAGATGATTTAATCCCATGTTCAACTCACCCCCTTTCGACACTGCATTCGAAACAATGTCGATCGGCAAGAGGGGGGGGATGATTTTTTTAAAAAGAAGGTGTTGCCCTGAGGGTGGTGAATGGAAAGTTCACTCCGATGGTGACTGATTTTGCAAAAGTGGCAACCATGTTCGAAGAGTTACATGAAAAGAGATGCATTCCCAACACAATATTATTTCAATTTGAGATATAATGATCAGCACACATGAAAGTTTAATAACAGACTAGAGT-AAAAAAGTAGATATAATAATTGATGATTAATACTTCAAAGTTTGATGTTGAATGTTTTATGGAGTTTATATGTTACAAGTTCAAATGCGCTGAATAGAGTCTGTTATGTTAAACATGAGCATTCCGTTGTATTTTT
Ncherokee_BallhootScar_N193 ------------------------------------------------------CTTTTTCATTTCTGTAAAATTTAGAATTGGAGAACTATGTATTTAGAACTATGTATGCCTTTTTCAATTGAAATTATCCAGTTACTCAATAGGTCAACATTAAAAAATGACCCCTGTAAATCCGAATTTACTATCCAAAAATAATGCAGGATTTCTAAATTTCGCGTTCCCGAAGTGTTTTAAGTAGC-------ATAAATTAAGTTGTTATACATATGAAATAAATAGTATTATCCACATATAAATTGAAGAATTATTGTTAGTCTAAAAGAAGGCGGCCCAGTATGGTGGAAGAAATTGGCTCGTTTCTCTCACTTTGGCGTTAGGGTGGGTAGTGTTTGGCATACTTTGGCTTAAGGCTGAACTCTTCCGGTAAACCTGAAATAGCGGACATCTCGCTATTTTCCGTTTATAAAAGAGGGAGGATGGGGAGTGAAATTTTTGTTACGAGAAAAAAGGGGGAGGATGCAGCGAAGGGCAGCAGCATCTGAGTG------CCTCACAAGGAAACAATATGACCAGTTATTCAATGTCTCCATTCAAGCACGCGAACACAAACCAACTGGAGATGATGTTCCGTATCATTAATTCTAAAAAAAATCGCACCGCAGCATACTTTGCGGCTCCACCCACTTCGCAAAAGCCAAAGCGTTGTCCATCATTCCGCGTCTCTTGCAGCCGAATACATTTCCATATCATAAACGGCAAAGAAAAGGACACTCTTCTCGTTCTTCTTCTGATCTTCAAGGAGGGTCTAACCGTCGGAATGGACGGCGTGCCGATTGCGTTATACCGAGATGATTTAATCCCATGTTCAACTCACCCCCTTTCGGCACTGCATTCGAAACAATGTCGATCGGCAAGGGGGGGGGAGAGATTTTTTAAAAAAGAAGGTGTTGCCCTGAGGGAGGTGAATGGAAAGTTCACTCCGATGGTGACTGATTTTGCAAAAGTGGCAACCATGTTCGAAGAGTTACATGAAAAGAGATGCACTCCCGACACAGTATTATTTCAATTTCAGATATAATGATCAGCACACATGAAAGTTGAATAACAGATTAGAGTAAAAAAATTAGATATAATAATTGATGATTAATACTTCAAAGTTTGATGTTGAATGTTTTATGGAGTTTATATGTTATACGTTCAAATGCGCTGAATAGAGTCTGTTATGTTAAACATGAGCATTCCGTTGTATTTTT
Ncherokee_BalsamMtn_N891 TATTAGTAGAAAGTTTCTCTTCTTGGTATAGTAACCCTCGAGTATAACCAATTGCTTTTTCATTTCTGTAAAATTTAGAATTGA--------------AGAACTATGTATGCCTTTTTCAATTGAAATTATCCAGTTACTCAATAGGTCAACATTAAAAAATGACCCCTGTAAATCCGAATTTACAATCCAAAAATTATGCAGGATTTCTAAATTTCGCGTTCCCGAAGTGTTTTAAGTAGCATACACTTAAAATTAAGTTGTTATACATATGAAATAAATAGTATTATCCACATATAAAATAAATAATTATTGTTAGTCTAAAAGAAGG---TCCAGTATAGTGGAAGAAATTGGCTCGTTTCTCTCACTTTGGCGTTGGGGTGGGTAGTGTTTGGCATACTTTGGCTTAAGGCTGAACTCTTCCGGTAAACCTGAAATAGCGGACATCTCGCTATTTTCCGTTTATAAAAGAGGGAGGATGGGGAGTGAAATTTTTGTTACGAGAAAAAAGGGGGAGGATGCAGCGAAGGCCAGCAGCATCTGAGTGCAGAGGCCTCACAAGGAAACAATATGACCAGTTATTCAATGTCTCCATTCAAGCACGCGAACACAAACCAACTGGAGATGATGTTCCGTATCATTAATTCTAAAAAAAATCGCACCGCAGCATACTTTGCGGCTCCACCCACTTCGCAAAAGCCAAAGCGTTGTCCATCATTCCGCGTCTCTTGCAGCCGAATACATTTCCATATCATAAACGGCAAAGAAAAGGCCACTCTTCTCGTTCTTCTTCTGATCTTCAAGGAGGGTCTAACCGTCGGAATGGACGGCGTGCCGATTACGTTATACCGAGATGATTTAATCCCATGTTCAACTCACCCCCTTTCGGCACTGCATTCGAAACAATGTCGATCGGTAAGGGGGGGGGAGAGATTTTTTAAAAAAGAAGGTGTTGCCCTGAGGGAGGTGAATGGAAAGTTCACTCCGATGGTGACTGATTTCGCAAAAGTGGCAACCATGTTCGAAGAGTTACATGAAAAGAGATGCACTCCCGACACAGTAATATTTCAATTTCAGATATAATGATCAGCACACATGAAAGTTGAATAACAGATTAGAGTAAAAAAATTAGATATAATAATTGATGATTAATACTTCAAAGTTTGATGTTGAATGTTTTATGGAGTTTATATGTTACACGTTCAAATGCGCTGAATAGAGTCTGTTATGTTAAACATGAGCATTCCGTTGTATTTTT
Ncherokee_SIndianCrk_N681 ------------------------------------------------------------------------------------------------------------------------------------------------------------------------------------------------------------------------------------------------------------AATTAAGTTGTTAAACATATGAAATAAATATTATTATCCACATATAAA------AATTATTGTTAGTCTAAAAGAAGGCGGTCCAGTATGGTGGAAGAAATTGGCTCGTTTCTCTCACTTTGGCGTCAGGGTGGGTAGTGTTTGGCATACTTTGGCTTAAGGCTGAACTCTTCCGGTAAACCTGAAATAGCGGACATCTCGCTATTTTCCGTTTATAAAAGAGGGAGGATGGGGAGTGAAATTTTTGTTACCAGAAAAAAGGGGGAGGATGCAGCGAAGGGCAGCAGCATCTGAGAGCAGAGGCCTCACAAGGAAACAATATGACCAGTTATTCAATGTCTCCATTCAAGCACGCGAACACAAACCAACTGGAGATGATGTTCCGTATCATTAATTCTAAAAAAAATCGCACCGCAGCATACTTTGCGGCTCCACCCACTTCGCAAAAGCCAAAGCGTTGTCCATCATTCCGCGTCTCTTGCAGCCGAATACATTTCCATATCATAAACGGCAAAGAAAAGGCCACTCTTCTCGTTCTTCTTCTGATCTTCAAGGAGGGTCTAACCGTCGGAATGGACGGCGTGCCGATTACGTTAGACCGAGATGATTTAATCCCATGTTCAACTCACCCCCTTTCGGCACTGCATTCGAAACAATGTCGATCGGCAAGGGGGGGGGAGAGATTTTTTAAAAAAGAAGGTGTCGCCCTGAGGGAGGTGAATGGAAAGTTCACTCCGATGGTGACTGATTTTGCAAAAGTGGCAACCATGTTCGAAGAGCTACATGAAAAGAGATGCACTCCCGACACAGTATTATTTCAATTTCAGATATAATGATCAGCACAGATGAAAGTTGAAT------------------------------------------------------------------------------------------------------------------------------------------------------
Ncooperi_BeaverCrk_N1002 ---------------------------------------------------------------------------------------------------------------------TCAATTGAAATTATGCAGTTACACAATATGTCAACATTAAAAAATGACAATTGTAAATCCGAATTTACTATCCAAAAATTATGCAGGATTTCTAAATTTCGCGTTCCTGAAGTGTATTAAGTGCATTACACTGAAAATTAAGTTGTTATACATATGAAATAAATATTATTATCCACATATAAAATAAAGATTTATTGTTAGTCTGAAAGAAAGCAGTCCAGTATGGTGGAAGAAATTGGCTCGTTTCTCTCACTTTGGCGTTAGGGTGGGTAGTGTTTGGCATATTTTGGCTTAAGGCTGAACTCTTCCGGTAAACCTGAAATAGCGGACATCTCGCTATTTTCCGTTTATAAAAGAGGGAGGATGGGGAGTGAAATTTTTGTTACGAGAAAAAAGGGGGAGGATGCTGCGAAGGGCAGCAGCATCTGAGTGCAGAGGCCTCACAAGGAAACAATATGACCAGTTATTCAATGTCTCCATTCAAGCACGCGAACACAAACCAACTGGAGATGATGTTCCGTATCATTAATTCTAAAAAAAATCGCACCGCAGCATACTTTGCGGCTCCACCCACTTCGCAAAAGCCAAAGCGTTGTCCATCATTCCGCGTCTCTTGCAGCCGAATACATTTCCATATCATAAACGGCAAAGAAAAGGCCACTCTTCTCGTTCTTCTTCTGATCGTCAAGGAGGGTCTAACCGTCGGAATGGACGGCGTGCCGATTACGTTATACCGAGATGATTTAATCCCATGTTCAACTCACCCCCTTTCGACACTGCATTCGAAACAATGTCGATCGGCAAGA-GGGGGGGGGGATTTTTTTAAAAAGAAGGTGTTGCCCTGAGGGAGGTGAATGGAAAGTTCACTCCGATGGTGACTGATTTTGCAAAAGTGGCAACCATGTTCGAAGAGTTACATGAAAAGAGATGCGTTCCCAACACAATATTATTTCAATTTGAGATATAATGATCAGCACACATGAA--------------------------------------------------------------------------------------------------------------------------------------------------------------
Ncooperi_BrasstBald_N824 --------------------------------------------------------------------------------------------------------ATGTATGCCTTTTTCAATTGAAATTATCCAGTTACTCAATAGGTCAACATTAAAAAATGACCCCTGTAAATCCAAATTTACTATCCAAAAATTGTGCAGGATTTCTAAATTTCGCTTTCCTGAAGTGTTTTAAGTGGCATACACTGAAAATTAAGTTGTTATACATATGAAATAAATATTATTATCCACATATAAAATAAAGAATTATTGTTAATCTAAAAGAAGGCAGTCCAGTATGGTGGAAGAAATTGGCTCGTTTCCCTCACTTTGGCGTTAGGGTGGGTAGTGTTTGGCATACTTTGGCTTAAGGCTGAACTCTTCCGGTAAACCTGAAATAGCGGACATCTCGCTATTTTCCGTTTATAAAAGAGGGAGGATGGGGAGTGAAATTTTTGTTACGAGAAAAAAGGGGGAGGATGCAGCGAAGGGCAGCAGCATCTGAGTGCAGAGGCCTCACAAGGAAACAATATGACCAGTTATTCAATGTCTCCATTCAAGCACGCGAACACAAACCAACTGGAGATGATGTTCCGTATCATTAATTCTAAAAAAAATCGCACCGCAGCATACTTTGCGGCTCCACCCACTTCGCAAAAGCCAAAGCGTTGTCCATCATTCCGCGTCTCTTGCAGCCGAATACATTTCCATATCATAAACGGCAAAGAAAAGGCCACTCTTCTCGTTCTTCTTCTGATCGTCAAGGAGGGTCTAACCGTCGGAATGGACGGCGTGCCGATTACGTTATACCGAGATGATTTAATCCCATGTTCAACTCACCCCCTTTCGACACTGCATTCGAAACAATGTCGATCGGCAAGA-GGGGGGGGGGATTTTTTTAAAAAGAAGGTGTTGCCCTGAGGGAGGTGAATGGAAAGTTCACTCCGATGGTGACTGATTTTGCAAAAGTGGCAACCATGTTCGAAGAGTTACATGAAAAGAGATGCGTTCCCAACACAATATTATTTCAATTTGAGATATAATGATCAGCACACATGAAAGTTGAATAACAGACTAGAGTAAAAAAAGTAGATATAATAATTGATGATTAATACTTCA---------------------------------------------------------------------------------------------------
Ncooperi_CheoahDam_N1122 -----------------------------AGTAACCTTCGAGTATAACCAATTGCTTTTTCATTTCTGTAAAATTTAGAATTGAAGAACTATGTATTTAGAACTATGTATGCCTTTTTCAATTGAAATTATCCAGTTACTCAATAGGTCAACATTAAAAAATGACCCCTGTAAATCCGAATTTACTATCCAAAAATTATGCAGGATTTCTAAATTTCGCGTTCCTGAAGTGTTTTAAGTGGCATGCACGGAAAATTAAGTTGTTATACATATGAAATAAATATTATTATCCACATATAAAATAAAGAATTATTGTTAATCTAAAAGAAGGCAGTCCAGTATGGTGGAAGAAATTGGCTCGTTTCTCTCACTTTGGCGTTTGGGTGGGTAGTGTTTGGCATACTTTGGCTTAAGGCTGAACTCTTCCGGTAAACCTGAAATAGCGGACATCTCGCTATTTTCCGTTTATAAAAGAGGGAGGATGGGGAGTGAAATTTTTGTTACGAGAAAAAAGGGGGAGGATGCAGCGAAGGGCAGCAGCATCTGAGTGCAGAGGCCTCACAAGGAAACAATATGACCAGTTATTCAATGTCTCCATTCAAGCACGCGAACACAAACCAACTGGAGATGATGTTCCGTATCATTAATTCTAAAAAAAATCGCACCGCAGCATACTTTGCGGCTCCACCCACTTCGCAAAAGCCAAAGCGTTGTCCATCATTCCGCGTCTCTTGCAGCCGAATACATTTCCATATCATAAACGGCAAAGAAAAGGCCACTCTTCTCGTTCTTCTTCTGATCGTCAAGGAGGGTCTAACCGTCGGAATGGACGGCGTGCCGATTACGTTATACCGAGATGATTTAATCCCATGTTCAACTCACCTCCTTTCGACACTGCATTCGAAACAATGTCGATCGGCAA---GGGGGGGGGGATTTTTTTAAAAAGAAGGTGTTGCCCTGAGGGAGGTGAATGGAAAGTTCACTCCGATGGTGACTGATTTTGCAAAAGTGGCAACCATGTTCGAAGAGTTACATGAAAAGAGATGCGTTCCCAACACAATATTATTTCAATTTGAGATATAATGATCAGCACACATTAAAGTTGAATAACAGACTAGAGTAAAAAAAGTAGATATAATAATTGATGATTAATACTTCAAAGTTTGATGTTGAATGTTTTATGGAGTTTATATGTTACAAGTTCAAATGCGCTGAATAGAGTCTGTTATGTTAAACATGAGCATTCCGTTGTATTTTT
Ncooperi_NantRiverGorge_N682 ------------------------------GTAACCCTCGAGTATAACCAATTGCTTTTTCATTTCTGTAAAATTTAGAATTGGAGAACTATGTATTTAGAACTATGTATGCCTTTTTCAATTGAAATTATGCAGTTACACAATATGTCAACATTAAAAAATGACCCCTGTAAATCCGAATTTACTATCCAAAAATTATGCAGGATTTCTAAATTTCGCGTTCCTGAAGTGTATTAAGTGCATTACACTGAAAATTAAGTTGTTATACATATGAAATAAATATTATTATCCACATATAAAATAAAGATTTATTGTTAGTCTGAAAGAAAGCAGTCCAGTATGGTGGAAGAAATTGGCTCGTTTCTCTCACTTTGGCGTTAGGGTGGGTAGTGTTTGGCATATTTTGGCTTAAGGCTGAACTCTTCCGGTAAACCTGAAATAGCGGACATCTCGCTATTTTCCGTTTATAAAAGAGGGAGGATGGGGAGTGAAATTTTTGTTACGAGAAAAAAGGGGGAGGCTGCAGCGAAGGGCAGCAGCATCTGAGTGCAGAGGCCTCACAAGGAAACAATATGACCAGTTATTCAATGTCTCCATTCAAGCACGCGAACACAAACCAACTGGAGATGATGTTCCGTATCATTAATTCTAAAAAAAATCGCACCGCAGCATACTTTGCGGCTCCACCCACTTCGCAAAAGCCAAAGCGTTGTCCATCATTCCGCGTCTCTTGCAGCCGAATACATTTCCATATCATAAACGGCAAAGAAAAGGCCACTCTTCTCGTTCTTCTTCTGATCGTCAAGGAGGGTCTAACCGTCGGAATGGACGGCGTGCCGATTACGTTATACCGAGATGATTTAATCCCATGTTCAACTCACCCCCTTTCGACACTGCATTCGAAACAATGTCGATCGGCAAGAGGGGGGGGGGGATTTTTTTAAAAAGAAGGTGTTGCCCTGAGGGAGGTGAATGGAAAGTTCACTCCGATGGTGACTGATTTTGCAAAAGTGGCAACCATGTTCGAAGAGTTACATGAAAAGAGATGCGTTCCCAACACAATATTATTTCAATTTGAGATATAATGATCAGCACACATGAAAGTTGAATAACAGACTAGAGTAAAAAAAGTAGATATAATAATTGATGATTAATACTTCAAAGTTTGATGTTGAATGTTTTATGGAGTTTATATGTTACAAGTTCAAATGCGCTGAATAGAGTCTGTTATGTTAAACATGAGCATTCCGTTGTATTTTT
Ncooperi_RockCrRoad_N1160 TATTAGTAGAAAGATTCTCTTCTTGGTATAGTAACCTTCGAGTATAACCAATTGCTCTTTCATTTCTGTAAAATTTAGAATTGGAGAACTATGTATTTAGAACTATGTATGCCTTTTTCAATTGAAATTATCCAGTTACTCAATAGGTCAACATTAAAAAATGACCCCTGTAAATCCGAATTTACTATCCAAAAATTATGCAGGATTTCTAAATTTCGCGTTCCTGAAGTGTTTTAAGTGGCATACACTAAAAATTAAGTTGTTATACATATGAAATAAATATTATTATCCACATATAAAATAAAGAATTTTTGTTAATCTAAAAGAAGGCAGTCCAGTATGGTGGAAGAAATTGGCTCGTTTCTCTCACTTTGGCGTTAGGGTGGGTAGTGTTTGGCATACTTTGGCTTAAGGCTGAACTCTTCCGGTAAACCTGAAATAGCGGACATCTCGCTATTTTCCGTTTATAAAAGAGGGAGGATGGGGAGTGAAATTTTTGTTACGAGAAAAAAGGGGGAGGATGCAGCGAAGGGCAGCAGCATCTGAGTGCAGAGGCCTCACAAGGAAACAATATGACCAGTTATTCAATGTCTCCATTCAAGCACGCGAACACAAACCAACTGGAGATGATGTTCCGTATCATTAATTCTAAAAAAAATCGCACCGCAGCATACTTTGCGGCTCCACCCACTTCGCAAAAGCCAAAGCGTTGTCCATCATTCCGCGTCTCTTGCAGCCGAATACATTTCCATATCATAAACGGCAAAGAAAAGGCCACTCTTCTCGTTCTTCTTCTGATCGTCAAGGAGGGTCTAACCGTCGGAATGGACGGCGTGCCGATTACGTTATACCGAGATGATTTAATCCCATGTTCAACTCACCCCCTTTCGACACTGCATTCGAAACAATGTCGATCGGCAA---GGGGGGGGGATTTTTTTAAAAAAGAAGGTGTTGCCCTGAGGGAGGTGAATGGAAAGTTCACTCCGATGGTGACTGATTTTGCGAAAGTGGCAACCATGTTCGAAGAGTTACATGAAAAGAGATGCATTCCCAACACAATATTATTTCAATTTGAGATATAATGATCAACACGCATGAAAGTTGAATAACAGACTAGAGTAAAAAAAGTAGATATGATAATTGATGATTAATACTTCAAAGTTTGATGTTGAATGTTTTATGGAGTTTATATGTTACAAGTTCAAATGCGCTGAATAGAGTCTGTTATGTTAAACATCAGCATTCCGTTGTATTTTT
Ncrosbyi_MtMitchell_N210 TATTAGTAGAAAGTTTCTCTTCTTGGTATAGTAACCCTCGAGTATAACCAATTGTTTTTTCATTTCTGTAACATTTAAAATTGGAGAACTATGTATTTAGAACTATGTATGCCTTTTTCAATTGAAATTATCCAGTTACTCAACAGGTCAACATTAAAAAATGACCCCTGTAAATCCGAATTTACTATCCAAAAATTATGCAGAATTTCTAAATTTCGCGTTCCCGAAGTGTTTTAAGTTGCATACACTGAAAATTAAGTTGTTATACATATGAAATAAATATTATTATCCACATATAAAATAAAGAATTATTGTTAGTCTAAAAGAAGGCGGTCCAGTATGGTGGAAGAAATTGGCTCGTTTCTCTCACTTTGGCGTT-------GTAGTTTTTGGCATACGTTGGCTTAAGGCTGAACTCTTCCGGTAAACCTGAAATAGCGGACATCTCGCTATTTTCCGTTTATAAAAGAGGGAGGACGGGGAGTGAAATTTTTGTTACGAGAAAAAAGGGGGAGGATGCAGCGAAGGGCAGCAGCATCTGAGTGCAGAGGCCTCACAAGGAAACAATATGACCAGTTATTCAATGTCTCCATTCAAGCACGCGAACACAAACCAACTGGAGATGATGTTCCGTATCATTAATTCTAAAAAAAATCGCACCGCAGCATACTTTGCGGCTCCACCCACTTCGCAAAAGCCAAAGCGTTGTCCATCATTCCGCGTCTCTTGCAGCCGAATACATTTCCATATCATAAACGGCAAAGAAAAGGACACTCTCCTCGTTCTTCTTCTGATCGTCAAGGAGGGTCTAACCGTCGGGATGGACGGCGTGCCGATTACGTTATACCGAGATGATTTAATCCCATGTTCAACTCACCCCCTTTCGGCACTGCATTCGAAACAATGTCGATCGGCAAGGGGGGG--------------------------------------------------------------------------------------------------------------------------------------------------------------------------------------------------------------------------------------------------------------------------------------------------------------------------------------------
Ncrosbyi_PricesCrk_N1143 TATTAGTAGAAAGTTTCTCTTCTTGGTATAGTAACCCTCGAGTATAACCAATTGTTTTTTCATTTCTGTAAAATTTAAAATTGGAGAACTATGTATTTAGAACTATGTATGCCTTTTTCAATTGAAATTATCCAGTTACTCAACAGGTCAACATTAAAAAATGACCCCTGTAAATCCGAATTTACTATCCAAAAATTATGCAGAATTTCTAAATTTCGCGTTCCCGAAGTGTTTTAAGTTGCATACACTGAAAAGTAAGTTGTTATACATATGAAATAAATATTATTATCCACATATAAAATAAAGAATTATTGTTAGTCTAAAAGAAGGCGGTCCAGTATGGTGGAAGAAATTGGCTCGTTTCTCTCACTTTGGCGTT-------GTAGTGTTTGGCATACGTTGGCTTAAGGCTGAACTCATCCGGTAAACCTGAAATAGCGGACATCTCGCTATTTTCCGTTTATAAAAGAGGGAGGACGGGGAGTGAAATTTTTGTTACGAGAAAAAAGGGGGAGGATGCAGCGAAGGGCAGCAGCATCTGAGTGCAGAGGCCTCACAAGGAAACAATATGACCAGTTATTCAATGTCTCCATTCAAGCACGCGAACACAAACCAACTGGAGATGATGTTCCGTATCATTAATTCTAAAAAAAATCGCACCGCAGCATACTTTGCGGCTCCACCCACTTTGCAAAAGCCAAAGCGTTGTCCATCATTCCGCGTCTCTTGCAGCCGAATACATTTCCATATCATAAACGGCAAAGAAAAGGACACTCTCCTCGTTCTTCTTCTGATCGTCAAGGAGGGTCTAACCGTCGGGATGGACGGCGTGCCGATTACGTTATACCGAGATGATTTAATCCCATGTTCAACTCACCCCCTTTCGGCACTGCATTCGAAACAATGTCGATCGGCAAGGGGGGGGGGGAGATTTTTTTAAAAAGAAGGTGTTGCCCTGAGGGAGGTGAATGGAAAGTTCACTCCGATGGTGACTGATTTTGCGAAAGTGGCAACCATGTTCGAAGAGTTACATGAAAAGAGATGCACTCCCAACACAATATTATTTCAATTTCAGATATAATGATCGGCACACGTGAAAGTTGAATAACAGACTAGAGTAAAAAAATTAGATATAATAATTGATGATTAATACTTCAAAGTTTGATGTTGAATGTTTTATGAAGTTTATATGTTACAAGTTCAAATGCGCTGAATAGAGTCTGTTATGTTAAACATGAGCATTCCGTTGTATTTTT
Ncrosbyi_ShufordCrk_N1148 --------------------------------------------------------------------------------------------------------------------------------------------------------------------CCCCTGAAAATCCGAATTTACTATCCAAAAATTATGCAGAATTTCTAAATTTCGCGTTCCCGAAGTGTTTTAAGTTGCATACACTCAAAATTAAGTTGTTATACATATGAAATAAATATTATTATCCACATATAAAATATAGAATTATTGTTAGTCTAAAAGAAGGCGGTCCAGTATGGTGGAAGAAATTGGCTCGTTTCTCTCACTTTGGCGTT-------GTAGTGTTTGGCATACGTTGGCTTAAGGCTGAACTCTTCCGGTAAACCTGAAATAGCGGACATCTCGCTATTTTCCGTTTATAAAAGAGGGAGGACGGGGAGTGAAATTTTTGTTACGAGAAAAAAGGGGGAGGATGCAGCGAAGGGCAGCAGCATCTGAGTGCAGAGGCCTCACAAGGAAACAATATGACCAGTTATTCAATGTCTCCATTCAAGCACGCGAACACAAACCAACTGGAGATGATGTTCCGTATCATTAATTCTAAAAAAAATCGCACCGCAGCATACTTTGCGGCTCCACCCACTTCGCAAAAGCCAAAGCGTTGTCCATCATTCCGCGTCTCTTGCAGCCGAATACATTTCCATATCATAAACGGCAAAGAAAAGGACACTCTCCTCGTTCTTCTTCTGATCGTCAAGGAGGGTCTAACCGTCGGGATGGACGGCGTGCCGATTACGTTATACCGAGATGATTTAATCCCATGTTCAACTCACCCCCTTTCGGCACTGCATTCGAAACAATGTCGATCGGCAAGGGGGGGGGGGGGATTTTTTTAAAAAGAAGGTGTTGCCCTGAGGGAGGTGAATGGAAAGTTCACTCCGATGGTGACTGATTTTGCGAAAGTGGCAACCATGTTCGAAGAGTTACATGAAAAGAGATGCACTCCCAACACAATATTATTTCAATTTCAGATATGATGATCGGCACACGTGAAA-------------------------------------------------------------------------------------------------------------------------------------------------------------
Ndellingeri_BullpenBridge_N109 ------------------------GGTATAGTAACCCTCGAGTATAACCAATTGCTTTTTCATTTCCGTAAAATTTAGAATTGGAGAACTATGTATTTAGAACTATGTGTGCCTTTTTCAATTGAAATTATCCAGTTACTCAATAGGTCAACATTAAAATATGACCTCTGTAAATCCGAATTTACTATCCAAAAATTACGCAGGATTTCTAAATTTCGCGTTCCTGAAGTGTTTTAAGTAGCATACACTGAAAATTAAGTTGTTATACATATGAAATAAATATTATTATCCACATATAAAATAAAGAATTATTGTTAATCTAAAAGAAGGCAGTCCAGTGTGGTGGAAGAAATTGGCTCGTTTCTCTCACTTTGGCGTTAGGGTGGGTAGTGTTTGGCATACTTTGGCTTAAGGCTGAACTCTTCCGGTAAACCTGAAATAGCGGACATCTCGCTATTTTCCGTTTATAAAAGAGGGAGGATGGGGAGTGAAATTTTTGTTACGAGAAAAAAGGGGGAGGATGCAGCGAAGGGCAGCAGCATCTGAGTGCAGAGGCCTCACAAGGAAACAATATGACCAGTTATTCAATGTCTCCATTCAAGCACGCGAACACAAACCAACTGGAGATGATGTTCCGTATCATTAATTCTAAAAAAAATCGCACCGCAGCATACTTTGCGGCTCCACCCACTTCGCAAAAGCCAAAGCGTTGTCCATCATTCCGCGTCTCTTGCAGCCGAATACATTTCCATATCATAAACGGCAAAGAAAAGGCCACTCTTCTCGTTCTTCTTCTGATCGTCAAGGAGGGTCTAACCGTCGGAATGGACGGCGTGCCGATTACGTTATACAGAGATGATTTAATCCCATGTTCAACTCACCCCCTTTCGACACTGCATTCGAAACAATGTCGATCGGCAAGGGGGGGGGGGA--TTTTTTTTAAAAGAAGGTGTTGCCCTGAGGGAGGTGAATGGAAAGTTCACTCCGATGGTGACTGATTTTGCGAAAGTGGCAACCATGTTCGAAGAGTTACATGAAAAGAGATGCATTCCCAACACAATATTATTTCAATTTGAGATATAATGATCAGCACACAGGAAAGTTGAATAACAGACTAGAGTAAAAAAATTAGATATAATAATTGATGATTAATACTTCAAAGTGTGATGTTGAATGTTTTATGGAGTTTATATGTTACAAGTTCAAATGCGCTGAATAG---------------------------------------
Ndellingeri_WhitewFalls_N887 ----AGTAGAAAGTTTCTCTTCTTGGTATAGTAACCCTCGAGTATAACCCATTGCTTTTTCATTTCCGTAAAATTTAGAATTGGAGAACTATGTATTTAGAACTATGTGTGCCTTTTTCAATTGAAATTATCCAGTTACTCAATAGGTCAACATTAAAATATGACCTCTGTAAATCCGAATTTACTATCCAAAAATTACGCAGGATTTCTAAATTTCGCGTTCCTGAAGTGTTTTAAGTAACATACACTGAAAATTAAGTTGTTATACATATGAAATAAATATTATTATCCACATATAAAATAAAGAATTATTGTTAATCTAAAAGAAGGCAGTCCAGTGTGGTGGAAGAAATTGGCTCGTTTCTCTCACTTTGGCGTTAGGGTGGGTAGTGTTTGGCATACTTTGGCTTAAGGCTGAACTCTTCCGGTAAACCTGAAATAGCGGACATCTCGCTATTTTCCGTTTATAAAAGAGGGAGGATGGGGAGTGAAATTTTTGTTACGAGAAAAAAGGGGGAGGATGCAGCGAAGGGCAGCAGCATCTGAGTGCAGAGGCCTCACAAGGAAACAATATGACCAGTTATTCAATGTCTCCATTCAAGCACGCGAACACAAACCAACTGGAGATGATGTTCCGTATCATTAATTCTAAAAAAAATCGCACCGCAGCATACTTTGCGGCTCCACCCACTTCGCAAAAGCCAAAGCGTTGTCCATCATTCCGCGTCTCTTGCAGCCGAATACATTTCCATATCATAAACGGCAAAGAAAAGGCCACTCTTCTCGTTCTTCTTCTGATCGTCAAGGAGGGTCTAACCGTCGGAATGGACGGCGTGCCGATTACGTTATACAGAGATGATTTAATCCCATGTTCAACTCACCCCCTTTCGACACTGCATTCGAAACAATGTCGATCGGCAAGGGGGGGGGGAGGATTTTTTTTTAAAGACGGTGTTGCCCTGAGGGAGGTGAATGGAAAGTTCACTCCGATGGTGACTGATTTTGCGAAAGTGGCAACCATGTTCGAAGAGTTACATGAAAAGAGATGCATTCCCAACACAATATTATTTCAATTTGAGATATAATGATCAGCACACAGGAAAGTTGAATAACAGACTAGAGTAAAAAAATTAGATATAATAATTGATGATTAATACTT-----------------------------------------------------------------------------------------------------
Ndilutus_GrassyCreek_N670 ---------------------------------------------------------------------------------------------------------------------------------------------------------------------------------------------------------------------------------------------------------------------------------------------------------------AAGAATTATTGTTAGTCTAAAAGAAGGCGGTCCAGTATGGTGGAAGAAATTGGCTCGTTTCTCTCACTTTGGCGTTAGGGTGGGTAGTGTTTGGCATACTTTGGCTTAAGGCTGAACTCTTCCGGTAAACCTGAAATAGCGGACATCTCGCTATTTTCCGTTTATAAAAGAGGGAGGATGGGGAGTGAAATTTTTGTTACGAGAAAAAAGGGGGAGGATGCAGCGAAGGGCAGCAGCATCTGAGTGCAGAGGCCTCACAAGGAAACAATATGACCAGTTATTCAATGTCTCCATTCAAGCACGCGAACACAAACCAACTGGAGATGATGTTCCGTATCATTAATTCTAAAAAAAATCGCACCGCAGCATACTTTGCGGCTCCACCCACTTCGCAAAAGCCAAAGCGTTGTCCATCATTCCGCGTCTCTTGCAGCCGAATACATTTCCATATCATAAACGGCAAAGAAAAGGCCACTCTTCTCGTTCTTCTTCAGATCGTCAAGGAGGGTCTAACCGTCGGAATGGACGGCGTGCCGATTACGTTATACAGAGATGATTTAATCCCATGTTCGACTCACCCCCTTTCGGCACTGCATTCGAAACAATGTCGATTGGCAAGGGGGGGG----GATTTTTTTAAAAAGAAGGTGTTGCCCTGAGAGAGGTGAATGGAAAGTTCACTCCGAT-----------------------------------------------------------------------------------------------------------------------------------------------------------------------------------------------------------------------------------------------------------------------------
Ndilutus_StarveRockCave_G3174 -------AGAAAGTTTCTCTTCTTGGTATAGTAACCCTCGAGTATAACCAACTGCTTTTTCATTTCTGTAAAATTTAGAATTGGAGAACTATGTATTTAGAACTATGTATGCCTTTTTCAATTGAAATTACCCAGTTACTCAATAGGTCAACATTAAGAAATGACCCCTGTAAATCCGAATTTACAATCCAATAATAATGCAGGATTTCTAAATTTCGCGTTCCCGAAGTGTTTTAAGTAGCATACACTGAAAATTAAGTTGTTAAACATATGAAATAAATATTATTCTCCACATATAAAATAAAGAATTATTGTTAGTCTAAAAGAAGGCGGTCCAGTATGGTGGAAGAAATTGGCTCGTTTCTCTCACTTTGGCGTTAGGGTGGGTAGTGTTTGGCATACTTTGGCTTAAGGCTGAACTCTTCCGGTAAACCTGAAATAGCGGACATCTCGCTATTTTCCGTTTATAAAAGAGGGAGGATGGGGAGTGAAATTTTTGTTACGAGAAAAAAGGGGGAGGATGCAGCGAAGGGCAGCAGCATCTGAGTGCAGAGGCCTCACAAGGAAACAATATGACCAGTTATTCAATGTCTCCATTCAAGCACGCGAACACAAACCAACTGGAGATGATGTTCCGTATCATTAATTCTAAAAAAAATCGCACCGCAGCATACTTTGCGGCTCCACCCACTTCGCAAAAGCCAAAGCGTTGTCCATCATTCCGCGTCTCTTGCAGCCGAATACATTTCCATATCATAAACGGCAAAGAAAAGGCCACTCTTCTCGTTCTTCTTCAGATCGTCAAGGAGGGTCTAACCGTCGGAATGGACGGCGTGCCGATTACGTTATACAGAGATGATTTAATCCCATGTTCGACTCACCCCCTTTCGGCACTGCATTCGAAACAATGTCGATTGGCAAGGGGGGGG----GATTTTTTTAAAAAGAAGGTGTTGCCCTGAGAGAGGTGAATGGAAAGTTCACTCCGATGGTGACTGATTTTGCAAAAGTGGCAACCATGTTCGAAGAGTTACATGAAAAGAGATGCACTCCCAACACAGTATTATTTCAATTTCAGATATAATGATCGGCACACATGAAAGTTGAATAACAGATTAGAGTAAAAAAATTAGATATAATAATTGATGATTAATACTTCAAAGTTTGATGTTGAATGTTTTATGGAGTTTATATGTTACACGTTCAAATGCGCTGAATAGAGTCTGTTATGTTAAACATGAGCATTCCGATGTATTTTT
Nfridelli_LittlePigeon_N262 TATTAGTAGAAAGTTTCTCTTCTTGGTATAGTAACCCTCGAGTATAACCAATTGCTTTTTCATTTCCGTAAAATTTAGAATTGGAGAACTATGTATTTAGAACTATGTGTGCCTTTTTCAATTGAAATTATCCAGTTACTCAATAGGTCAACATTAAAATATGACCCCTGTAAATCCGAATTTACTATCCAAAAATTACGCAGGATTTCTAAATTTCGCGTTCCTGAAGTGTTGTAAGTAGCATACACTGAAAATTAAGTTGTTATACATATGAAATAAATATTATTATCCACATATAAAATAAAGAATTATTGTTAATCTAAAAGAAGGCAGTCCAGTATGGTGGAAGAAATTGGCTCGTTTCTCTCACTTTGGCGTTAGGGTGGGTAGTGTTTGGCATACTTTGGCTTAAGGCTGAACTCTTCCGGTAAACCTGAAATAGCGGACATCTCGCTATTTTCCGTTTATAAAAGAGGGAGGATGGGGAGTGAAATTTTTGTTACGAGAAAAAAGGGGGAGGATGCAGCGAAGGGCAGCAGCATCTGAGTGCAGAGGCCTCACAAGGAAACAATATGACCAGTTATTCAATGTCTCCATTCAAGCACGCGAACACAAACCAACTGGAGATGATGTTCCGTATCATTAATTCTAAAAAAAATCGCACCGCAGCATACTTTGCGGCTCCACCCACTTCGCAAAAGCCAAAGCGTTGTCCATCATTCCGCGTCTCTTGCAGCCGAATACATTTCCATATCATAAACGGCAAAGAAAAGGCCACTCTTCTCGTTCTTCTTCTGATCGTCAAGGAGGGTCTAACCGTCGGAATGGACGGCGTGCCGATTACGTTATACCGAGATGATTTAATCCCATGTTCAACTCACCCCCTTTCGACACTGCATTCGAAACAATGTCGATCGGCAAGGGGGGAGGGGATTTTTTTTTTTAAAGAAGGTGT-GCCCTGAGGGAGGTGAATGGAAAGTTCACTCCGATGGTGACTGATTTTGCGAAAGTGGCAACCATGTTCGAAGAGTTACATGAAAAGAGATGCATTCCCAACACAATATTATTTCAATTTGAGATATAATGATCAGCACACAGGAAAGTTGAATAACAGACTAGAGTAAAAAAATTAGATATAATAATTGATGATTAATACTTTAAAGTGTGATGTTGAATGTTTTATGGAGTTTATATGTTACAAGTTCAAATGCGCTGAATAGAGTCTGTTATGTTAAACATCAGCATTCCGTTGTATTTTT
Nfurtivus_RaccoonMtn_N1026 TATTAGTAGAAAGTTTCTCTTCTTGGTATAGTAACCCTCGAGTATAACCAATTGCTTTTTCATTTCCATAAAATTTAGAATTGGAGAA--------------CTATGTATGCCTTTTTCAATTGAAATTATCCAGTTACTCAATAGGTCAACATTAAACAATGACCCCTGTAAATCCGAATTTACTATCCAAGAATTATGCAGAATTTCTAAATTTCGCGTTCCTGAAGTGTTTTAAGTAGCATACACTGAAAATTAAGTTGTTATACATATGAAATAAATATTATTATCCACATATAAAATAAAGAATTCTTGTTAGTCTAAAAGAAGGCAGTCCAGTATGGTGGAAGAAATTGGCTCGTTTCTCTCACTTTGGAGTTAGGGTGGGTAGCGTTTGGCATATTTTGGCTTAAGGCTGAACTCTTCCGGTAAACCTGAAATAGCGGACATCTCGCTATTTTCCGTTTATAAAAGAGGGAGGATGGGGAGTGAAATTTTTGTTACGAGAAAAAAGGGGGAGGATGCAGCGAAGGGCAGCAGCATCTGAGTGCAGAGGCCTCACAAGGAAACAATATGACCAGTTATTCAATGTCTCCATTCAAGCACGCGAACACAAACCAACTGGAGATGATGTTCCGTATCATTAATTCTAAAAAAAATCGCACCGCAGCATACTTTGCGGCTCCACCCACTTCGCAAAAGCCAAAGCGTTGTCCATCATTCCGCGTCTCTTGCAGCCGAATACATTTCCATATCATAAACGGCAAAGAAAAGGCCACTCTTCTCGTTCTTCTTCTGATCATCAAGGAGGGTCTAACCGTCGGAATGGACGGCGTGCCGATTACGTTATACCGAGATGATTTAATCCCATGTTCAACTCACCCCCTTTCGACACTGCATTCGAAACAATGTCGATCGGCAAGGGGGGGG----GATTTTTTTTAAAAGAAGGTGTTGCCCTGAGGGAGGTGAATGGAAAGTTCACTCCGATGGTGACTGATTTTGCGAAAGTGGCAACCATGTTCGAAGAGTTACATGAAAAGAGATGCATTCCCAACACAATATTATTTCAATTTGAGATATAATGATCAGCCCACAGGAAAGTTGAATAACAGACTAGAGTAAAAAAATTAGATATAATAATTGATGATTAATACTTCAAAGTGTGATGTTGAATGTTTTATGGAGTTTATATGTTACAAGTTCAAATGCGCTGAATAGAGTCTGTTATGTTAAAC----------------------
Ngeorgia_Sittons_N073 ----------------------------------------------------------TTCATTTCTGTAAAATTTAGAATTGGAGAACTATGTATTTAGAACTATGTATGCCTTTTTCAATTGAAATTATCCAGTTACTCAATAGGTCAACATTAAAAAATGACCCCTGTAAATCCGAATTTACTATCCAAAAATTATGCAGGATTTCTAAATTTCGCGTTCCTGAATTGTTTTAAGTGGCATACACTGAAAATTAAGTTGTTATACATATAAAATAAATATTATTATCCACATATAAAATAAAGATTTATTGTTATTCTAAAAGAAGGCAGTCCAGTATGGTGGAAGAAATTGGCTTGTTTCTCTCACTTTGGCGTTAGGGTGGGTAGTGTTTGGCATATTTTGGCTTAAGGCTGAACTCTTCCGGTAAACCTGAAATAGCGGACATCTCGCTATTTTCCGTTTATAAAAGAGGGAGGATGGGGAGTGATATTTTTGTTACGAGAAAAAAGGGGGAGGATGCAGCGAAGGGCAGCAGCATCTGAGTGCAGAGGCCTCACAAGGAAACAATATGACCAGTTATTCAATGTCTCCATTCAAGCACGCGAACACAAACCAACTGGAGATGATGTTCCGTATCATTAATTCTAAAAAAAATCGCACCGCAGCATACTTTGCGGCTCCACCCACTTCGCAAAAGCCAAAGCGTTGTCCATCATTCCGCGTCTCTTGCAGCCGAATACATTTCCATATCATAAACGGCAAAGAAAAGGCCACTCTTCTCGTTCTTCTTCTGATCGTCAAGGAGGGTCTAACCGTCGGAATGGACGGCGTGCCGATTACGTTATACCGAGATGATTTAATCCCATGTTCAACTCACCCCCTTTCGACACTGCATTCGAAACAATGTCGATCGGCAAG--GGGGGGGGGATTTTTTTTAAAAAGAAGGTGTTGCCCTGAGGGAGGTGAATGGTAAGTTCACTCCGATGGTGACTGATTTTGCAAAAGTGGCAACCATGTTCGAAGAGTTACATGAAAAGAGATGCATTCCCAACACAATATTATTTCAATTTGAGATATAATGATCAGCACACATGAAAGTTGAATAACAGACTAGAGCAAAAAAAGTAGATATAATAATTGATGATTAATACTTCAAAGTTTGATGTTGAATGTTTTATGGAGTTTATATGTTACAAGTTCAAAGGTGCTGAATAGAGTCTGTTATGTTAAACATGAGCATTCCGTTCTATTT--
Ngertschi_CedarCreek_N351 TATTAGTAGAAAGTTTCTCTTCTTGGTATAGTAACCCTCGAGTATAACCAATTGTTTTTTCATTTCTGTAAAATTTAAAATTGGAGAACTATGTATTTAGAACTATGTATGCCTTTTTCAATTGAAATTATCCTGTTACTCAATAGGTCAACATTAAAAAATGACCGCTGTAAATCCGAATTTACTATCCAAAAATTATGCAGAATTTCTAAATTTCGCGTTCCCGAAGTGTTTTAAGTTGCATACACTGAAAATTAAGTTGTTATACATATGAAATAAATATTATTATCCACATATAAAATGAAAAATTATTGTTAGTCTAAAAGAAGGCGATCCAGTATGGTGGAAGAAATTGGCTCGTTTCTCTCACTTTGGCGTT-------GTAGTGTTTGGCATACTTTGGCTTAAGGCTGAACTCTTCCGGTAAACCTGAAATAGCGGACATCTCGCTATTTTCCGTTTATAAAAGAGGGAGGATGGGGAGTGAAATTTTTGTTACGAGAAAAAAGGGGGAGGATGCAGCGAAGGGCAGCAGCATCTGAGTGCAGAGGCCTCACAAGGAAACAATATGACCAGTTATTCAATGTCTCCATTCAAGCACGCGAACACAAACCAACTGGAGATGATGTTCCGTATCATTAATTCTAAAAAAAATCGCACCGCAGCATACTTTGCGGCTCCACCCACTTCGCAAAAGCCAAAGCGTTGTCCATCATTCCGCGTCTCTTGCAGCCGAATACATTTCCATATCATAAACGGCAAAGAAAAGGACACTCTCCTCGTTCTTCTTCTGATCGTCAAGGAGGGTCTAACCGTCGGGATGGACGGCGTGCCGATTACGTTATACCGAGATGATTTAATCCCATGTTCAACTCACCCCCTTTCGGCACTGCATTCGAAACAATGTCGATCGGCAAGGGGGGGGGAGAGATTTTTTTAAAAAGAAGGTGTTGCCCTGAGGGAGGTGAATGGAAAGTTCACTCCGATGGTGACTGATTTTGCGAAAGTGGCAACCATGTTCGAAGAGTTACATGGAAAGAGATGCACTCCCAACACAATATTATTTCAATTTCAGATATAATGATCGGCACACATGAAAGTTCAATAACAGGCTAGAGTAAAAAAATTAGATATAATAATTGATGATTAATACTTCAAAGTTTGATGTTGAATGTTTTATGAAGTTTATATGTTACAAGTTCAAATGCGCTGAATAGAGTCTGTTATGTTAAACATGAGCATTCCGTTGTAGTTTT
Ngertschi_FrenchBroad_N968 ----------------------------------------------------------------------------------------------------------GTATGCCTTTTTCAATTGAAATTATCCTGTTACTCAATACGTCAACATTAAAAAATGACCCTTGTAAATCCGAAATTACTATCCAAAAATTATGTAGAATTTCTAAATTTCGTGTTCCCGAAGTGTTTTAAGTTGCATACACTGAAAATTAAGTTGTTATACATATGAAATAAATATTATTATCCACATATAAAATGAAAAATTATTGTTAGTCTAAAAGAAGGCGATCCAGTATGGTGGAAGAAATTGGCTCGTTTCTCTCACTTTGGCGTT-------GTAGTGTTTGGCATACTTTGGCTTAAGGCTGAACTCTTCCGGTAAACCTGAAATAGCGGACATCTCGCTATTTTCCGTTTATAAAAGAGGGAGGATGGGGAGTGAAATTTTTGTTACGAGAAAAAAGGGGGAGGATGCAGCGAAGGGCAGCAGCATCTGAGTGCAGAGGCCTCACAAGGAAACAATATGACCAGTTATTCAATGTCTCCATTCAAGCACGCGAACACAAACCAACTGGAGATGATGTTCCGTATCATTAATTCTAAAAAAAATCGCACCGCAGCATACTTTGCGGCTCCACCCACTTCGCAAAAGCCAAAGCGTTGTCCATCATTCCGCGTCTCTTGCAGCCGAATACATTTCCATATCATAAACGGCAAAGAAAAGGACACTCTCCTCGTTCTTCTTCTGATCGTCAAGGAGGGTCTAACCGTCGGGATGGACGGCGTGCCGATTACGTTATACCGAGATGATTTAATCCCATGTTCAACTCACCCCCTTTCGGCACTGCATTCGAAACAATGTCGATCGGCAAGGGGGGGGGGGAGATTTTTTTAAAAAGAAGGTGTTGCCCTGAGGGAGGTGAATGGAAAGTTCACTCCGATGGTGACTGATTTTGCGAAAGTGGCAACCATGTTCGAAGAGTTACATGGAAAGAGATGCACTCCCAACACAATATTATTTCAATTTCAGATATAATGATCGGCACACATGAAAGTTCAATAACAGGCTAGAGTAAAAAAATTAGATATAATAATTGATGATTAATACTTCAAAGTTTGATGTTGAATGTTTTATGAAGTTTATATGTTACAAGTTCAAATTAGCTGAATAGAGTATGTTATGTTAAACATGAGCATTGCGTTGTATTTTT
Ngertschi_HickoryNutGap_N810 ---------------------------------------------------------------------------------------------------------------CCTTTTTCAATTGAAATTATCCAGTTACTCAATAGGTCAACATTAAAAAATGACCCCTGTAAATCCGAATTTACTATCCAAAAATTATGCAGAATTTCTAAATTTCGCGTTCCCGAAGTGTTTTAAGTTGCATACACTGAAAATTAAGTTGTTATACATATGAAATAAATATTATTATCCACATATAAAATGAAAAATTATTGTTAGTCTAAAAGAAGGCGATCCAGTATGGTGGAAGAAATTGGCTCGTTTCTCTCACTTTGGCGTT-------GTAGTGTTTGGCATACTTTGGCTTAAGGCTGAACTCTTCCGGTAAACCTGAAATAGCGGACATCTCGCTATTTTCCGTTTATAAAAGAGGGAGGATGGGGAGTGAAATTTTTGTTACGAGAAAAAAGGGGGAGGATGCAGCGAAGGGCAGCAGCATCTGAGTGCAGAGGCCTCACAAGGAAACAATATGACCAGTTATTCAATGTCTCCATTCAAGCACGCGAACACAAACCAACTGGAGATGATGTTCCGTATCATTAATTCTAAAAAAAATCGCACCGCAGCATACTTTGCGGCTCCACCCACTTCGCAAAAGCCAAAGCGTTGTCCATCATTCCGCGTCTCTTGCAGCCGAATACATTTCCATATCATAAACGGCAAAGAAAAGGACACTCTCCTCGTTCTTCTTCTGATCGTCAAGGAGGGTCTAACCGTCGGGATGGACGGCGTGCCGATTACGTTATACCGAGATGATTTAATCCCATGTTCAACTCACCCCCTTTCGGCACTGCATTCGAAACAATGTCGATCGGCAAGGGGGGGGGAGAGATTTTTTTAAAAAGAAGGTGTTGCCCTGAGGGAGGTGAATGGAAAGTTCACTCCGATGGTGACTGATTTTGCGAAAGTGGCAACCATGTTCGAAGAGTTACATGGAAAGAGATGCACTCCCAACACAATATTATTTCAATTTCAGATATAATGATCGGCACACATGAAAGTTCAATAACAGGCTAGAGTAAAAAAATTAGATATAATAATTGATGATTAATACTTCAAAGTTTGATGTTGAATGTTTTATGAAGTT----------------------------------------------------------------------
Nholsingeri_BrumleyCrk_N916 TATTAGTAGAAAGTTTCTCTTCTTGGTATAGTAACCCTCGAGTATAACCAATTGCTTTTTCATATCCGTAAAATTTAGAATTGGAGAACTATGTATTTAGAACTATGTATGCCTTTTTCAATTGACATTATCCAGTTACTCAATAGGTCAACATTAAAAAATGACCCCTGTAAATCCGAATTTACTATCCAAAAATAATGCAGGATTTCTAAATTTTGCGTTCCCGAAGTGTTTTAAGTAGCATACACTGAAAATTAAGTTGTTAAACATATAAAATAAATATTATTATCCACATATAAAATAAAGAATTATTGTTAGTCTAAAAGAAGGCGGTCCAGTATAGTGGAAGAAATTGGCTCGTTTCTCTCACTTTGGCGTTAGGGTGGGTAGTGTTTGGCATACTTTGGCTTAAGGCTGAACTCTTCCGGTAAACCTGAAATAGCGGACATCTCGCTATTTTCCGTTTATAAAAGAGGGAGGATGGGGAGTGAAATTTTTGTTACGAGAAAAAAGGGGGAGGATGCAGCGAAGGGCAGCAGCATCTGAGTGCAGAGGCCTCACAAGGAAACAATATGACCAGTTATTCAATGTCTCCATTCAAGCACGCGAACACAAACCAACTGGAGATGATGTTCCGTATCATTAATTCTAAAAAAAATCGCACCGCAGCATACTTTGCGGCTCCACCCACTTCGCAAAAGCCAAAGCGTTGTCCATCATTCCGCGTCTCTTGCAGCCGAATACATTTCCATATCATAAACGGCAAAGAAAAGGCCACTCTTCTCGTTCTTCTTCTGATCTTCAAGGAGGGTCTAACCGTCGGAATGGACGGCGTGCCGATTACGTTATACCGAGATGATTTAATCCCATGTTCAACTCACCCCCTTTCGACACTGCATTCGAAACAATGTCGATCGGCAAGGGGGGGGGAGAGATTTTTTAAAAAAGAAGGTGTTGCCCTGAGGGAGGTGAATGGAAAGTTCACTCCGATGGTGACTGATTTTGCGAAAGTGGCAACCATGTTCGAAGAGTTACATGAAAAGAGATGCACTCCCAACACGGTATTATTTCAATTTCAGATATAATGATCAGCACACATGAAAGTTGAATAACAGATTAGAGTAAAAAAATTAGATATAATAATTGATGATTAATACTTCAAAGTTTGATGTTGAATGTTTTATGGAGTTTATATGTTACACGTTCAAATGCGCTGAATAGAGTCTGTTATGTTAAACAT------TCCGTTGTATTTTT
Nholsingeri_PondCave_N541 TATTAGTAGAAAGTTTCTCTTCTTGGTATAGTAACCCTCGAGTATAACCAATTGCTTTTTCATATCCGTAAAATTTAGAATTGGAGAACTATGTATTTAGAACTATGTATGCCTTTTTCAATTGAAATTATCCAGTTACTCACTAGGTCAACATTAAAAAATGACCCATGTAAATCCGAATTTACTATCCAAAAATAATGCAGGATTTCTAAATTTTGCGTTCCCGAAGTGTTTTAAGTAGCATACACTGAAAATTAAGTTGTTAAACATATAAAATAAATATTATTATCCACATATAAAATAAAGAATTATTGTTAGTCTAAAAGAAGGCGGTCCAGTATAGTGGAAGCAATTGGCTCGTTTCTCTCACTTTGGCGTTAGGGTGGGTAGTGTTTGGCATATTTTGGCTTAAGGCTGAACTCTTCCGGTAAACCTGAAATAGCGGACATCTCGCTATTTTCCGTTTATAAAAGAGGGAGGATGGGGAGTGAAATTTTTGTTACGAGAAAAAAGGGGGAGGATGCAGCGAAGGGCAGCAGCATCTGAGTGCAGAGGCCTCACAAGGAAACAATATGACCAGTTATTCAATGTCTCCATTCAAGCACGCGAACACAAACCAACTGGAGATGATGTTCCGTATCATTAATTCTAAAAAAAATCGCACCGCAGCATACTTTGCGGCTCCACCCACTTCGCAAAAGCCAAAGCGTTGTCCATCATTCCGCGTCTCTTGCAGCCGAATACATTTCCATATCATAAACGGCAAAGAAAAGGCCACTCTTCTCGTTCTTCTTCTGATCTTCAAGGAGGGTCTAACCGTCGGAATGGACGGCGTGCCGATTACGTTATACCGAGATGATTTAATCCCATGTTCAACTCACCCCCTTTCGACACTGCATTCGAAACAATGTCGATCGGCAAGGGGGGGGGAGAGATTTTTTAAAAAAGAAGGTGTTGCCCTGAGGGAGGTGAATGGAAAGTTCACTCCGATGGTGACTGATTTTGCGAAAGTGGCAACCATGTTCGAAGAGTTACATGAAAAGAGATGCACTCCCAACACAGTATTATTTCAATTTCAGATATAATGATCAGCACACATGAAAGTTGAATAACAGATTAGAGTAAAAAAATTAGATATAATAATTGATGATTAATACTTCAAAGTTTGATGTTGAATGTTTTATGGAGTTTATATGTTACACGTTCAAATGTGCTGAATAGAGTCTGTTATGTTAAACAT------TCCGTTGTATTTTT
Njonesi_CaveSpringCave_N390 TATTAGTAGAAAGTTTCTCTTCTTGGTATAGTAACCCTCGAGTATAACCAATTGCTTTTTCATTTCCGTAAAATTTAGAATTGGAGAACTATGTATTTAGAACTATGTGTGCCTTTTTCAATTGAAATTATCCAGTTACTCAATAGGTCAACATTAAAAAATGACCCCTGTAAATCCGAATTTACTATGCAAAAATTATGCAGGATTTCTAAATTTCGCGTTCTTGAAGTGTATTAAGTGGCATACACTGAAAATTAAGTTGTTATACATATGAAATAAATATTATTATCCACATATAAAATAAAGAATTATTGTTAATCTAAAAGAAGGCAGTCCAGTATGGTGGAAGAAATTGGCTCGTTTCTCTCACTTTGGCGTTAGGGTGGGTAGTGTTTGGCATACTTTGGCTTAAGGCTGAACTCTTCTGGTAAACCTGAAATAGCGGACATCTCGCTATTTTCCGTTTATAAAAGAGGGAGGATGGGGAGTGAAATTTTTGTTACGAGAAAAAAGGGGGAGGATGCAGCGAAGGGCAGCAGCATCTGAGTGCAGAGGCCTCACAAGGAAACAATATGACCAGTTATTCAATGTCTCCATTCAAGCACGCGAACACAAACCAACTGGAGATGATGTTCCGTATCATTAATTCTAAAAAAAATCGCACCGCAGCATACTTTGCGGCTCCACCCACTTCGCAAAAGCCAAAGCGTTGTCCATCATTCCGCGTCTCTTGCAGCCGAATACATTTCCATATCATAAACGGCAAAGAAAAGGCCACTCTTCTCGTTCTTCTTCTGATCGTCAAGGAGGGTCTAACCGTCGGAATGGACGGCGTGCCGATTACGTTATACCGAGATGATTTAATCCCATGTTCAACTCACCCCCTTTCGACACTGCATTCGAAACAATGTCGATCGGCAAGGGGGGGGGA----TTTTTTTAAAAAGAAGGTGTTGCCCTGAGGGAGGTGAATGGAAAGTTCACTCCGATGGTGACTGATTTTGCGAAAGTGGCAACCATGTTCGAAGAGTTACATGAAAAGAGATGCACCCCCAACACAATATTATTTCAATTTGAGATATAATGATCAGCACACAGGAAAGTTGAATAACAGACTAGAGTAAAAAAATTAGATATAGTAATTGATGATTAATACTTCAAAGTGTGATGTTGAATGTTTTATGGAGTTTATATGTTACAAGTTCAAATGCGCTGAATAGAGTCTGTTATGTTAAACATCAGCATTCCGTTGTATTTTT
Nbarrowsi_Gregorys_N270 --------------------------------------------------------------------------------------------------------------------------------------------CAATAAGTCAACATTAAAAAATGACCCCTGTAAATCCGAATTTACTATCCAAAAGTTATGCAGGATTTCTAAATTTCGCGTTCCCTAATTGTTTTAAGTAGCATACACTAAAAATTAAGTTGCTATACATACGACATAAATATTATTATCCACATATAAAATAGAGAATTTTTGTTAGGCAGAAAGAAGGCGGTTCAGTATGGTGGAAGAAATTGGCTCGTTTCTCTCACTTTGGCGTTAGGGTGGGTAGTGTTTGGCATACTTTGGCTTAAGGCTGAACTCTTCCGGTAAACCTGAAATAGCGGACATCTCGCTATTTTCCGTTTATAAAAGAGGGAGGATGGGGAGTGAAATTTTTGTTACGAGAAAAAAGGGGGAGGATGCAGCGAAGGGCAGGAGCATCTGAGTGCAGAGGCCTCACAAGGAAACAATATGACCAGTTATTCAATGTCTCCATTCAAGCACGCGAACACAAACCAACTGGAGATGATGTTCCGTATCATTAATTCTAAAAAAAATCGCACCGCAGCATACTTTGCGGCTCCACCCACTTCGCAAAAGCCAAAGCGTTGTCCATCATTCCGCGTCTCTTGCAGCCGAATACATTTCCATATCATAAACGGCAAAGAAAAGGCTACTCTTCTCGTTCTTCTTCTGATCTTCAAGGAGGGTCTAACCGTCGGAATGGACGGCGTGCCGATTACGTTATACCGAGATGATTTAATCCCATGTTCAACTCACCCCCTTTCGGCACTGCATTCGAAACAATGTCGATCGGCAA---GGGGGGGGGGATTTTTTTAAAAAGAAGGTGTTACCCTGAGGGAGGTGAATGGAAAGTTCACTCCGATGGTGACTGATTTTGCGAAAGTGGCAACCATGTTCGAAGAGTTACATGAAAAGAGATGCATTCCCAACACAATATTATTTCAATTTGAGATATAATGATCATCACACATGAAAGTTGAATAACAGACTAGAGT-----------------------------------------------------------------------------------------------------------------------------------------
Nbarrowsi_Tuckaleechee_N360 TATAGACACAAAAT---------AAATGTCATCAGTCACAAATAAAAAAAATCACTCTTTTATTTTTGTAAAATTTATAATTGGAGAATTATGTATTTAGAACTATGTATGCCTTTTTCAATTGAAATTATTCAGCCACTCAATAAGTCAACATTAAAAAATGACCCCTGTAAATCCGAATTTACTATCCAAAAGTTATGCAGGATTTCTAAATTTCGCGTTCCCTAATTGTTTTAAGTAGCATACACTAAAAATTAAGTTGCTATACATACGACATAAATATTATTATCCACATATAAAATAGAGAATTATTGTTAGGCAGAAAGAAGGCGGTTCAGTATGTTGGAAGAAATTGGCTCGTTTCTCTCACTTTGGCGTTAGGGTGGGTAGTGTTTGGCATACTTTGGCTTAAGGCTGAACTCTTCCGGTAAACCTGAAATAGCGGACATCTCGCTATTTTCCGTTTATAAAAGAGGGAGGATGGGGAGTGAAATTTTTGTTACGAGAAAAAAGGGGGAGGATGCAGCGAAGGGCAGGAGCATCTGAGTGCAGAGGCCTCACAAGGAAACAATATGACCAGTTATTCAATGTCTCCATTCAAGCACGCGAACACAAACCAACTGGAGATGATGTTCCGTATCATTAATTCTGAAAAAAATCGCACCGCAGCATACTTTGCGGCTCCACCCACTTCGCAAAAGCCAAAGCGTTGTCCATCATTCCGCGTCTCTTGCAGCCGAATACATTTCCATATCATAAACGGCAAAGAAAAGGCTACTCTTCTCGTTCTTCTTCTGATCTTCAAGGAGGGTCTAACCGTCGGAATGGACGGCGTGCCGATTACGTTATACCGAGATGATTTAATCCCATGTTCCACTCACCCCCTTTCGGCACTGCATTCGAAACAATGTCGATCGGCAG---GGGAGGGGGGATTTTTTTAAAAAGAAGGTGTTACCCTGAGGGAGGTGAATGGAAAGTTCACTCCGATGGTGACTGATTTTGCGAAAGTGGCAACCATGTTCGAAGAGTTACATGAAAAGAGATGCATTCCCAACACAATATTATTTCAATTTGAGATATAATGATCAGCACACATGAAAGTTGAATAACAGACTAGAGTAAAAAAAATAGATATAATAATTGATGATTAATATTTCAAAGTTTGATGTTGAATGTTTTATGGAGTTTATATGTTACAAGTTCAAATGCGCTG--------------------------------------------
Ncoylei_Apalachia_N1195 ----------------------------------------------------------TTTATTTTTGTAAAATTTATAATTGGAGAATTATGTATTTAGAACTATGTATGCCTTTTTTAATTGAAATTATCCAGCCCCTCAATAAGTCAACATTAAAAAATGACCCCTGTAAATCCGAATTTACTATCCAAAAGTTATGCAGGATTTCTAAATTTCCCGTTCCCTAATTGTTTTAAGTAGCATACACTAAAAATTAAGTTGTTATACATACGACATAAATATTATTATCCACATATAAAATAGAGAATAATTATCAGGCAGAAAGAAGGCGGTTCAGTATGGTGGAAGAAATTGGCTCCTTTCTCTCACTTTGGCGTTAGGGTGGGTAGTGTTTGGCATACTTTGGCTTAAGGCTGAACTCTTCCGGTAAACCCGAAATAGCGGACATCTCGCTATTTTCCGTTTATAAAAGAGGGAGGATGGGGAGTGAAATTTTTGTTACGAGAAAAAAGGGGGAGGATGCAGCGAAGGGCAGCAGCATCTGAGTGCAGAGGCCTCACAAGGAAACAATATGACCAGTTATTCAATGTCTCCATTCAAGCACGCGAACACAAACCAACTGGAGATGATGTTCCGTATCATTAATTCTAAAAAAAATCGCACCGCAGCATACTTTGCGGCCCCACCCACTTCGCAAAAGCCAAAGCGTTGTCCATCATTCCGCGTCTCTTGCAGCCGAATACATTTCCATATCATAAACGGCAAAGAAAAGGCCACTCTTCTCGTTCTTCTTCTGATCTTCAAGGAGGGTCTAACCGTCGGAATGGACGGCGTGCCGATTACGTTATACCGGGATGATTTAATCTCATGTTCAACTCACCCCCTTTCGGCACTGCATTCGAAACAATGTCGATCGGCAGGG-GGGGGGAGATTTTTTTTTAAAAAGAAGGTGTTACCCTGAGGGAGGTGAATGGAAAGTTCACTCCGATGGTGACTGATTTTGCGAAAGTGGCAACCATGTTCGAAGAGTTACATGAAAAGAGATGCATTCCCAACACAATATTATTTGAATTTGAGATATAATGATCAGCACACATGAAAGTTGAATAACAGACTAGAGTAAAAAAAATAGATATAATAATTGATGATTAATACTTCAAAGT-----------------------------------------------------------------------------------------------
Ncoylei_TiptonCreek_N837 --------------------------------------------------------------------------TTATAATTGGAGAATTATGTATTTAGAACTATGTATGCCTTTTTTAATTGAAATTATCCAGCCACTCAATAAGTCAACATTAAAAAATGACCCCTGTAAATCCGAATTTACTATCCAAAAGTTATGCAGGATTTCTAAATTTCGCGTTCCCTAATTGTTTTAAGTAGCATACACTAAAAATTAAGTTGTTATACATACGACATAAATATTATTATCCACATATAAAATAGAGAATTATTATCAGGCAGAAAGAAGGCGGTTCAGTATGGTGGAAGAAATTGGCTCGTTTCTCTCACTTTGGCGTTAGGGTGGGTAGTGTTTGGCATACTTTGGCTTGAGGCTGAACTCTTCCGGTAAACCCGAAATAGCGGACATCTCGCTATTTTCCGTTTATAAAAGAGGGAGGATGGGGAGTGAAATTTTTGTTACGAGAAAAAAGGGGGAGGATGCAGCGAAGGGCAGCAGCATCTGAGTGCAGAGGCCTCACAAGGAAACAATATGACCAGTTATTCAATGTCTCCATTCAAGCACGCGAACACAAACCAACTGGAGATGATGTTCCGTATCATTAATTCTAAAAAAAATCGCACCGCAGCATACTTTGCGGCCCCACCCACTTCGCAAAAGCCAAAGCGTTGTCCATCATTCCGCGTCTCTTGCAGCCGAATACATTTCCATATCATAAACGGCAAAGAAAAGGCCACTCTTCTCGTTCTTCTTCTGATCTTCAAGGAGGGTCTAACCGTCGGAATGGACGGCGTGCCGATTACGTTATACCGAGATGATTTAATCTCATGTTCAACTCACCCCCTTTCGGCACTGCATTCGAAACAATGTCGATCGGCAGG--GGGGGGGAGATTTTTTTTAAAAAGAAGGTGTTACCCTGAGGGAGGTGAGTGGAAAGTTCACTCCGATGGTGACTGATTTTGCGAAAGTGGCAACCATGTTCGAAGAGTTACATGAAAAGAGATGCATTCCCAACACAATATTATTTCAATTTGAGATATAATGATCAGCACACATGAAAGTTGAATAACAGACTAGAGTAAAAAAAATAGATATAATAATTGATGATTAATACTTCAAAGTTTGATGTTGAATGTTTTATGGAGTTTATATGTTACAAGTTCAAATGCGCTGAATAGAGTCTGTTATGTTAAACATGAGCATTCCATTGTATTTTT
Ncoylei_DinkinCove_N1118 TATAGACACAAAAT---------AAATGTTATTAGTCACAAATAAAATAAATCACTCTTTTATTTTTGTAAAATTTATAATTGGAGAATTATGTATTTAGAACTATGTATGCCTTTTTTAATTGAAATTATCCAGCCACTCAATAAGTCAACATTAAAAAATGACCCCTGTAAATCCGAATTTACTATCCAAAAGTTATGCAGGATTTCTAAATTTCGCGTGCCCTAATTGTTTTAAGTAGCATACACTAAAAATTAAGTTGTTATACATACGACATAAATATTATTATCCACATATAAAATAGAGAATTATTATCAGGCAGAAAGAAGGCGGTTCAGTATGGTGGAAGAAATTGGCTCCTTTCTCTCACTTTGACGTTAGGGTGGGTAGTGTTTGGCATACTTTGGCTTAAGGCTGAACTCTTCCGGTAAACCCGAAATAGCGGACATCTCGCTATTTTCCGTTTATAAAAGAGGGAGGATGGGGAGTGAAATTTTTGTTACGAGAAAAAAGGGGGAGGATGCAGCGAAGGGCAGCAGCATCTGAGTGCAGAGGCCTCACAAGGAAACAATATGACCAGTTATTCAATGTCTCCATTCAAGCACGCGAACACAAACCAACTGGAGATGATGTTCCGTATCATTAATTCTAAAAAAAATCGCACCGCAGCATACTTTGCGGCCCCACCCACTTCGCAAAAGCCAAAGCGTTGTCCATCATTCCGCGTCTCTTGCAGCCGAATACATTTCCATATCATAAACGGCAAAGAAAAGGCCACTCTTCTCGTTCTTCTTCTGATCTTCAAGGAGGGTCTAACCGTCGGAATGGACGGCGTGCCGATTACGTTATACCGGGATGATTTAATCTCATGTTCAACTCACCCCCTTTCGGCACTGCATTCGAAACAATGTCGATCGGCAGCGGGGGGGGAGAGATTTTTTTAAAAAGAAGGTGTTACCCTGAGGGAGGTGAATGGAAAGTTCACTCCGATGGTGTCTGATTTTGCGAAAGTGGCAACCATGTTCGAAGAGTTACATGGAAAGAGATGCACTCCCAACACAATATTATTTGAATTTGAGATATAATGATCAGCACACATGAAAGTTGAATAACAGACTAGAGT-----------------------------------------------------------------------------------------------------------------------------------------
Nlowderi_ChestnutBranch_N731 TATAGACACAAAAT---------AAATGTTATTAGTCACAAATAAAAAAAATCACTCTTTTATTTTTGTAAAATTTATAATTGGAGAATTATGTATTTAGAACTATGTATGCCTTTTTCAATTGAAATTATCCAGCCACTCGATAAGTCAACATTAAAAAATGACCCCTGTTAATCGGAATTTACTATCCAAAAGCTATGCAGGATTTCTAAATTTCGCGTTCCCTAATTGTTTTAAGTAGCATACACTAGAAATTAAGTTGTTATACATACGACATAAATATTATTATCCACATATAAAATAGAGAATTATTGTTAGGCAGAAAGAAGGCGGTTCAGTACGGTGGAAGAAATTGGCTCGTTTCTCTCACTTTGGCGTTAGGATGGGTAGTGTTTGGCATACTTTGGCTTAAGGCTGAACTCTTCCGGTAAACCTGAAATAGCGGACATCTCGCTATTTTCCGTTTATAAAAGAGGGAGGATGGGGAGTGAAATTTTTGTTACGAGAAAAAAGGGGGAGGATGCAGCGAAGGGCAGCAGCATCTGAGTGCAGAGGCCTCACAAGGAAACAATATGACCAGTTATTCAATGTCTCCATTCAAGCACGCGAACACAAACCAACTGGAGATGATGTTCCGTATCATTAATTCTAAAAAAAATCGCACCGCAGCATACTTTGCGGCTCCACCCACTTCGCAAAAGCCAAAGCGTTGTCCATCATTCCGCGTCTCTTGCAGCCGAATACATTTCCATATCATAAACGGCAAAGAAAAGGCCACTCTTCTCGTTCTTCTTCTGATCTTCAAGGAGGGTCTAACCGTCGGAATGGACGACGTGCCGATTACGTTATACCGAGATGATTTAATCCCATGTTCAACTCACCCCCTTTCGGCACTGCATTCGAAACAATGTCGATCGGCAAAG-GGGGGGGGAGATTTTTTTAAAAAGAAGGTGTTACCCTGAGGGAGGTGAATGGAAAGTTCACTCCGATGGTGACTGATTTTGCGAAAGTGGCAACCATGTTCGAAGAGTTACATGAAAAGAGATGCATTCCCAACACAATATTATTTCAATTTGAGATATAATGATCAGCACACATGAAAGTTGAATAACAGACTAGAGTAAAAAAAATAGATATAATAATTGATGATTAATACTTCAAAGTTTGATGTTGAATGTTTTATGGAGTTTATATGTTACAAGTTCAAATGCGCTGAATAGAGTTTGTTATGTTGAACATGAGCGTTCCGTTGTATTTTT
Nlowderi_upperFiresCreek_N820 TATAGACACAAAAT---------AAATGTTATTAGTCACAAATAAAAAAAATCACTCTTTTATTTTTGTAAAATTTATAATTGGAGAATTATGTATTTAGAACTATGTATGCCTTTTTCAATTGAAATTATCCAGCCACTCGATAAGTCAACATTAAAAAATGACCCCTGTTAATCGGAATTTACTATCCAAAAGCTATGCAGGATTTCTAAATTTCGCGTTCCCTAATTGTTTTAAGTAGCATACACTAGAAATTAAGTTGTTATACATACGACATAAATATTATTATCCACATATAAAATAGAGAATTATTGTTAGGCAGAAAGAAGGCGGTTCAGTACGGTGGAAGAAATTGGCTCGTTTCTCTCACTTTGGCGTTAGGATGGGTAGTGTTTGGCATACTTTGGCTTAAGACTGAACTCTTCCGGTAAACCTGAAATAGCGGACATCTCGCTATTTTCCGTTTATAAAAGAGGGAGGATGGGGAGTGAAATTTTTGTTACGAGAAAAAAGGGGGAGGATGCAGCGAAGGGCAGCAGCATCTGAGTGCAGAGGCCTCACAAGGAAACAATATGACCAGTTATTCAATGTCTCCATTCAAGCACGCGAACACAAACCAACTGGAGATGATGTTCCGTATCATTAATTCTAAAAAAAATCGCACCGCAGCATACTTTGCGGCTCCACCCACTTCGCAAAAGCCAAAGCGTTGTCCATCATTCCGCGTCTCTTGCAGCCGAATACATTTCCATATCATAAACGGCAAAGAAAAGGCCACTCTTCTCGTTCTTCTTCTGATCTTCAAGGAGGGTCTAACCGTCGGAATGGACGGCGTGCCGATTACGTTATACCGAGATGATTTAATCCCATGTTCAACTCACCCCCTTTCGGCACTGCATTCGAAACAATGTCGATCGGCAAAGGGGGGGGGGAGATTTTTTTAAAAAGAAGGTGTTACCCTGAGGGAGGTGAATGGAAAGTTCACTCCGATGGTGACTGATTTTGCGAAAGTGGCAACCATGTTCGAAGAGTTACATGAAAAGAGATGCATTCCCAACACAATATCATTTCAATTTGAGATAAAATGATCAGCACACATGAAAGTTGAATAACAGACTAGAGTAAAAAAAATAGATATAATAATTGATGATTAATACTTCAAAGTTTGATGTTGAATGTTTTATGGAGTTTATATGTTACAAGTTCAAATGCGCTGAATAGAGTTTGTTATGTTGAACATGAGCGTTCCGTTGTATTTTT
Nlula_BeeRockCave_G2091 TATTAGTAGAAAATTTCTCTTCTTGGTATAGTAACCCTCGAGTATAACCAATTGCTTTTTCATTTCTGTAAAATTTAGAATTGGAGAA--------------CTATGTATGCCTTTTTCAATTGAAATTATCCAGTTACTCAATAGGTCAACATTAAAAAATGACCCCTGTAAATCCGAATTTACTATCCAAAAATTATGCGGGATTTCTAAATTTCGCGTTCGTGAAGTGTTTTAAGTGGCATACACTGAAAATTAAGTTGTTATACATATAAAATAAATATTATTATCCACATATAAAATAAAGATTTATTGTTATTCTAAAAGAAGGCAGTCCAGTATGGTGGAAGAAATTGGCTTGTTCCTCTCACTTTGGCGTTAGGGTGGGTAGTGTTTGGCATATTTTGGCTTAAGGCTGAACTCTTCCGGTAAACCTGAAATAACGGACATCTCGCTATTTTCCGTTTATAAAAGAGGGAGGATGGGGAGTGAAATTTTTGTTACGAGAAAAAAGGGGGAGGATGCAGCGAAGGGCAGCAGCATCTGAGTGCAGAGGCCTCACAAGGAAACAATATGACCAGTTATTCAATGTCTCCATTCAAGCACGCGAACACAAACCAACTGGAGATGATGTTCCGTATCATTAATTCTAAAAAAAATCGCACCGCAGCATACTTTGCGGCTCCACCCACTTCGCAAAAGTCAAAGCGTTGTCCATCATTCCGCGTCTCTTGCAGCCGAATACATTTCCATATCATAAACGGCAAAGAAAAGGCCACTCTTCTCGTTCTTCTTCTGATCGTCAAGGAGGGACTAACCGTCGGAATGGACGGCGTGCCGATTACGTTATACCGAGATGATTTAATCCCATGTTCAACTCACCCCCTTTCGACACTGCATTCGAAACAATGTCGATCGGCAAG--GGGGGGGGATTTTTTTTAAAAAAGAAGGTGTTGCCCTGAGGGAGGTGAATGGAAAGTTCACTCCGATGGTGACTGATTTTGCAAAAGTGGCAACCATGTTCGAAGAGTTACATGAAAAGAGATGCATTCCCAACACAATATTATTTCAATTTGAGATATAATGATCAGCACACATGAAAGTTGAATAACAGACTAGAGTAAAAAAAGTAGATATAATAATTGATGATTAATACTTCAAAGTTTTATGTTGAATGTTTTATGGAGTTTATATGTTACAAGTTCAAATGCGCTGAATAGAGTCTGTTATGTTAAACATGAGCATTCCGTTGTATTTTT
Nlula_LulaFallsCave_G2084 TATTAGTAGAAAATTTC---TCTTGGTATAGTAACCCTCGAGTATAACCAATTGCTTTTTCATTTCTGTAAAATTTAGAATTGGAGAA--------------CTATGTATGCCTTTTTCAATTGAAATTATCCAGTTACTCAATAGGTCAACATTAAAAAATGACCCCTGTAAATCCGAATTTACTATCCAAAAATTATGCGGGATTTCTAAATTTCGCGTTCGTGAAGTGTTTTAAGTGGCATACACTGAAAATTAAGTTGTTATACATATAAAATAAATATTATTATCCACATATAAAATAAAGATTTATTGTTATTCTAAAAGAAGGCAGTCCAGTATGGTGGAAGAAATTGGCTTGTTTCTCTCACTTTGGCGTTAGGGTGGGTAGTGTTTGGCATATTTTGGCTTAAGGCTGAACTCTTCCGGTAAACCTGAAATAACGGACATCTCGCTATTTTCCGTTTATAAAAGAGGGAGGATGGGGAGTGAAATTTTTGTTACGAGAAAAAAGGGGGAGGATGCAGCGAAGGGCAGCAGCATCTGAGTGCAGAGGCCTCACAAGGAAACAATATGACCAGTTATTCAATGTCTCCATTCAAGCACGCGAACACAAACCAACTGGAGATGATGTTCCGTATCATTAATTCTAAAAAAAATCGCACCGCAGCATACTTTGCGGCTCCACCCACTTCGCAAAAGCCAAAGCGTTGTCCATCATTCCGCGTCTCTTGCAGCCGAATACATTTCCATATCATAAACGGCAAAGAAAAGGCCACTCTTCTCGTTCTTCTTCTGATCGTCAAGGAGGGTCTAACCGTCGGAATGGACGGCGTGCCGATTACGTTATACCGAGATGATTTAATCCCATGTTCAACTCACCCCCTTTCGACACTGCATTCGAAACAATGTCGATCGGCAAG--GGGGGAGGATTTTTTTTAAAAAAGAAGGTGTTGCCCTGAGGGAGGTGAATGGAAAGTTCACTCCGATGGTGACTGATTTTGCAAAAGTGGCAACCATGTTCGAAGAGTTACATGAAAAGAGATGCATTCCCAACACAATATTATTTCAATTTGAGATATAATGATCAGCACACATGAAAGTTGAATAACAGACTAGAGTAAAAAAAGTAGATATAATAATTGATGATTAATACTTCAAAGTTTGATGTTGAATGTTTTATGGAGTTTATATGTTACAAGTTCAAATGCGCTGAATAGAGTCTGTTATGTTAAACATGAGCATTCCGTTGTATTTTT
Nmimus_NealsSink_N329 TATTAGTAGAAAGTTTCTCTTCTTGGTGTAGTAACCCTCGAGTATAACCAATTGCTTTTTCATTTCTGTAAAATTTAGAATTTG--------------AGAACTATGTATGCCTTTTTCAATTGAAATTATCGAGTTACTCAATAGGTCAACATTAAAAAATGACCCTTGTAAATCCGAATTTACTATCCAAAAATAATGCAGGATTTCTAAATTTTGCGTTCCCGAAGTGTTTTAAGTAGCATACACTGAAAATTAAGTTATTAAACATATGAAATAAATATTATTATCCACATATAAAATAAAGAATTATTGTTAGTCTAAAAGAAGGCGGTCCAATATAGTGGAAGAAATTGGCTCGTTTCTCTCACTTTGGCGTTAGGGTGGGTAGTGTTTGGCATACTTTGGCTTAAGGCTGAACTCTTCCGGTAAACCTGAAATAGCGGACATCTCGCTATTTTCCGTTTATAAAAGAGGGAGGATGGGGAGTGAAATTTTTGTTACGAGAAAAAAGGGGGAGGATGCAGCGAAGGGCAGCAGCATCTGAGTGCAGAGGCCTCACAAGGAAACAATATGACCAGTTATTCAATGTCTCCATTCAAGCACGCGAACACAAACCAACTGGAGATGATGTTCCGTATCATTAATTCTAAAAAAAATCGCACCGTAGCATACTTTGCGGCTCCACCCACTTCGCAAAAGCCAAAGCGTTGTCCATCATTCCGCGTCTCTTGCAGCCGAATACATTTCCATATCATAAACGGCAAAGAAAAGGCCACTCTTCTCGTTCTTCTTCTGATCTTCAAGGAGGGTCTAACCGTCGGAATGGACGGCGTGCCGATTACGTTATACCGAGATGATTTAATCCCATGTTCAACTCACCCCCTTTCGGCACTGCATTCGAAACAATGTCGATCGGCAAGGGGGGGGGAGAGATTTTTAAAAAAAGAAGGTGTTGCCCTGAGGGAGGTGAATGGAAAGTTCACTCCGATGGTGACTGATTTTGCGAAAGTGGCAACCATGTTCGAAGAGTTACATGAAAAGAGATGCACTCCCAACACAGTATTATTTCAATTTCAGATATAATGATCAGCACACATGAAAGTTGAATAACAGATTAGAGTAAAAAAATTAGATACAATAATTGATGATTAATACTTCAAAGTTTGATGTTGAATGT---------------------------------------------------------------------------------
Nmimus_Straleys_N625 ----------------------------------------------------------TTCATTTCTGTAAAATTTAGAATTGGAGAACTATGTATTTAGAACTATGTATGCCTTTTTCAATTGAAATTATCCAGTTACTCAATAGGTCAACATTAAAAAATGACCCCTGTAAATCCGAATTTACTATCCAAAAATAATGCAGGATTTCTAAATTTTGCGTTTCCGAAGCGTTTTAAGTAGCATACACTGAAAATTAAGTTGTTAAACATATGAAATAAATATTATTATCCACATATAAAATAAAGAATTATTGTTAGTCTAAAAGAAGGCGGTCCAGTATAGTGGAAGAAATTGGCTCGTATCTCTCACTTTGGCGTTAGGGTGGGTAGTGTTTGGCATACTTTGGCTTAAGGCTGAACTCTTCCGGTAAACCTGAAATAGCGGACATCTCGCTATTTTCCGTTTATAAAAGAGGGAGGATGGGGAGTGAAATTTTTGTTACGAGAAAAAAGGGGGAGGATGCAGCGAAGGGCAGCAGCATCTGAGTGCAGAGGCCTCACAAGGAAACAATATGACCAGTTATTCAATGTCTCCATTCAAGCACGCGAACACAAACCAACTGGAGATGATGTTCCGTATCATTAATTCTAAAAAAAATCGCACCGTAGCATACTTTGCGGCTCCACCCACTTCGCAAAAGCCAAAGCGTTGTCCATCATTCCGCGTCTCTTGCAGCCGAATACATTTCCATATCATAAACGGCAAAGAAAAGGCCACTCTTCTCGTTCTTCTTCTGATCTTCAAGGAGGGTCTAACCGTCGGAATGGACGGCGTGCCGATTACGTTATACCGAGATGATTTAATCCCATGTTCAACTCACCCCCTTTCGGCACTGCATTCGAAACAATGTCGATCGGCAAGG-GGGGGGGGAGATTTTTTAAAAAAGAAGGTGTTGCCCTGAGGGAGGTGAATGGAAAGTTCACTCCGATGGTGACTGATTTTGCGAAAGTGGCAACCATGTTCGAAGAGTTACATGAAAAGAGATGCACTCCCAACACAGTATTATTTCAATTTCAGATATAATGATCAGCACACATGAAAGTTGAATAACAGATTAGAGTAAAAAAATTAGATACAATAATTGATGATTAATACTTCAAAGTTTGATGTTGAATGTTTTATGGAGTGTATATGTTACACGTTCAAATGCGCTGAATAGAGTCTTTTATGTTAAACAT------TCCGTTGTATTTTT
Nnasicus_CaneyFork_N171 ------------------------------------------------------------------TGTAAAATTTAGAATTGGAGAACTATGTATTTAGAACTATGTATGCCTTTTTCAATTGAAATTATCCAGTTACTCA-----TAAACATTAAAAAATAACCCCTGTAAATCCGAATTTACTATCCAAAAATTATGCAGGATTTCTAAATTTCGCGTTCCCGAAGTGTTTTAAGTAGCATACACTGAAAATTAAGTTGTTATACATATGAAATAAATATTATTATTCCCATATAAAATAAAGAATTATTGTTAGTCTAAAAGAAGGCGGTCCAGTATGGTGGAAGAAATTGGCTCGTTTCTCTCACTTTGGCGTTAGGGTGGGTAGTGTTTGGCATACTTTGGCTTAAGGCTGAACTCTTCCGGTAAACCTGAAATAGCGGACATCTCGCTATTTTCCGTTTATAAAAGAGGGAGGATGGGGAGTGAAATTTTTGTTACGAGAAAAAAGGGGGAGGATGCAGCGAAGGGCAGCAGCATCTGAGTGCAGAGGCCTCACAAGGAAACAATATGACCAGTTATTCAATGTCTCCATTCAAGCACGCGAACACAAACCAACTGGAGATGATGTTCCGTATCATTAATTCTAAAAAAAATCGCACCGCAGCATACTTTGCGGCTCCACCCACTTCGCAAAAGCCAAAGCGTTGTCCATCATTCCGCGTCTCTTGCAGCCGAATACATTTCCATATCATAAACGGCAAAGAAAAGGCCACTCTTCTCGTTCTTCTTCTGATCGTCAAGGAGGGTCTAACCGTCGGAATGGACGGCGTGCCGATTACGTTATACCGAGATGATTTAATCCCATGTTCAACTCACCCCCTTTCGGCACTGCATTCGAAACAATGTCGATCGGCAAGGGAGGGGGAGAGATTTTTAAAAAAAGAAGGTGTTGCCCTGAGGGAGGTGAATGGAAAGTTCACTCCGATGGTGACTGATTTTGCGAAAGTGGCAACCATGTTCGAAGAGTTACATGAAAAGAGACGCACTCCCAGCACAATATTATTTCAATTTCAGATATAATGATCAGCACACATGAAAGTTGAATAACAGATTAGAGTAAAAAAATTTGGGAAAATAATTGATGATTAATACTTCAAAGTTTGATGTTGAGTGTTTTATGGAGTTTATATGTTACAAGTTCAAATGCGCTGAATAGAATCTGTTATGTTAAACATGAGCATTCGGTTGTATTTTT
Nnasicus_ConnosteeFalls_N696 TATTGGTAGAAAGTTTATCTTCTTGGTATAGTAACCCTCGAGTATAGCCAATTGCTTTTTAATTTCTGTAAAATTTAGAATTGGAGAACTATGTATTTAGAATTATGTATGCCTTTTTCAATTGAAATTATCCAGTTACTCAATAGGTAAACATTAAAAAATAACCCCTGTAAATCCGAATTTACTATCCAAAAATTATGCAGGATTTCTAAATTTCGCGTTCCCGAGGTGTTTTAAGTAGCATACACTGAAAATTAAGTTGTTATACATATCAAATAAATATTATTATCCTCATATAAAATAAAGAATTATTGTTAGTCTAAAAGAAGGCGGTCCAGTATGGTGGAAGAAATTGGCTCGTTTCTCTCACTCTGGCGTTAGGGTGGGTAGTGTTTGGCATACTTTGGCTTAAGGCTGAACTCTTCCGGTAAACCTGAAATAGCGGACATCTCGCTATTTTCCGTTTATAAAAGAGGGAGGATGGGGAGTGAAATTTTTGTTACGAGAAAAAAGGGGGAGGATGCAGCGAAGGGCAGCAGCATCTGAGTGCAGAGGCCTCACAAGGAAACAATATGACCAGTTATTCAATGTCTCCATTCAAGCACGCGAACACAAACCAACTGGAGATGATGTTCCGTATCATTAATTCTAAAAAAAATCGCACCGCAGCATACTTTGCGGCTCCACCCACTTCGCAAAAGCCAAAGCGTTGTCCATCATTCCGCGTCTCTTGCAGCCGAATACATTTCCATATCATAAACGGCAAAGAAAAGGCCACTCTTCTCGTTCTTCTTCTGATCGTCAAGGAGGGTCTAACCGTCGGAATGGACGGCGTGCCGATTACGTTATACCGAGATGATTTAATCCCATGTTCAACTCACCCCCTTTCGGCACTGCATTCGAAACAATGTCGATCGGCAAGGGGGGGGGAGATATTTTTAAAAAAAGAAGGTGTTGCCCTGAGGGAGGTGAATGGAAAGTTCACTCCGATGGTGACTGATTTTG-GAAAGTGGCAACCATGTTCGAAGAGTTACATGAAAAGAGATGCACTCCCAGCACAATATTATTTCAATTTCAGATATAATGATCAGCACACATGAAAGTTGAATAACAGATTAGTGTAAAAAAAATTGGGAAAATAATTGATGATTAATACTTCAAAGTTTGATGTTGAATGTTTTATGGAGTTTATATGTTACAAGTTCAAATGCGTTGAAT-----------------------------------------
Nnasicus_CoweeTrain_N189 -------AGAAAGTTTATCTTCTTGGTATAGTAACCCTCGAGTATAACCAATTGCTTTTTCATTTCTGTAAAATTTAGAATTGGAGAACTATGTATTTAGAACTATGTATGCCTTTTTCAATTGAAATTATCCAGTTACTCAATAGGTAAACATTAAAAAATAACCCCTGTAAATCCGAATTTACTATCCAAAAATTATGCAGGATTTCTAAATTTCGCGTTCCCGAAGTGTTTTAAGTAGCATACACTGAAAATTAAGTTGTTATACATATCAAATAAATATTATTATCCCCCTATAAAATAAAGAATTATTGTTAGTCTAAAAGAAGGCGGTCCAGTATGGTGGAAGAAATTGGCTCGTTTCTCTCACTTTGGCGTTAGGGTGGGTAGTGTTTGGCATACTTTGGCTTAAGGCTGAACTCTTCCGGTAAACCTGAAATAGCGGACATCTCGCTATTTTCCGTTTATAAAAGAGGGAGGATGGGGAGTGAAATTTTTGTTACGAGAAAAAAGGGGGAGGATGCAGCGAAGGGCAGCAGCATCTGAGTGCAGAGGCCTCACAAGGAAACAATATGACCAGTTATTCAATGTCTCCATTCAAGCACGCGAACACAAACCAACTGGAGATGATGTTCCGTATCATTAATTCTAAAAAAAATCGCACCGCAGCATACTTTGCGGCTCCACCCACTTCGCAAAAGCCAAAGCGTTGTCCATCATTCCGCGTCTCTTGCAGCCGAATACATTTCCATATCATAAACGGCAAAGAAAAGGCCACTCTTCTCGTTCTTCTTCTGATCGTCAAGGAGGGTCTAACCGTCGGAATGGACCGCGTGCCGATTACGTTATACCGAGATGATTTAATCCCATGTTCAACTCACCCCCTTTCGGCACTGCATTCGAAACAATGTCGATCGGCAAGGGGGGGGGAGAGATTTTTAAAAA---AAGGTGTTGCCCTGAGGGAGGTGAATGGAAAGTTCACTCCGATGGTGACTGATTTTGCGAAAGTGGCAACCATGTTCGAAGAGTTACATGAAAAGAGATGCACTCCCAACACAATATTATTTCAATTTCAGATATAATGATCAGCACACATGAAAGTTGAATAACAGATTAGTGTAAAAAAAATTGGGAAAATAATTGATGATTAATACTTCAAAGTTTGATGTTGAATGTTTTATGGAGTTTATATGTTACAAGTTCAAATGCGCTGAATAGAATCTGTTATGTTAAACATGAGCATTCCGTTGTATTTTT
Npaynei_Grindstaff_N646 TAGTAGTAGAAAGTTTCTCTTCTTGGTATAGTAACCCTCGAGTATAGCCAATTGCTTTTTCATTTCTGTAAAATTTAGAATTGGAGAACTATGTATTTAGAACTATGTATGCCTTTTTCAATTGAAATTATCCAGTTACTCAATAGGTCAACATTAAAAAATGACCCCTGTAAATCCGAATTTACTATCCAAAAATAATGCAGGATTTCTAAATTTTGTGTTCCCGAAGTGTTTTAAGTAGCATACACTGAAAATTAAGTTGTTAAACATATGAAATAAATATTATTATCCACATATCAAATAAAGAATTATTGTTAGTCTAAAAGAAGGCGGTCCAGTATAGTGGAAGAAATTGGCTCGTTTCTCTCACTTTGGCGTTAGGGTGGGTAGTGTTTGGCATACTTTGGCTTAAGGCTGAACTCTTCCGGTAAACCTGAAATAGCGGACATCTCGCTATTTTCCGTTTATAAAAGAGGGAGGATGGGGAGTGAAATTTTTGTTACGAGAAAAAAGGGGGAGGATGCAGCGAAGGGCAGCAGCATCTGAGTGCAGAGGCCTCACAAGGAAACAATATGACCAGTTATTCAATGTCTCCATTCAAGCACGCGAACACAAACCAACTGGAGATGATGTTCCGTATCATTAATTCTAAAAAAAATCGCACCGCAGCATACTTTGCGGCTCCACCCACTTCGCAAAAGCCAAAGCGTTGTCCATCATTCCGCGTCTCTTGCAGCCGAATACATTTCCATATCATAAACGGCAAAGAAAAGGCCACTCTTCTCGTTCTTCTTCTGATCTTCAAGGAGGGTCTAACCGTCGGAATGGACGGCGTGCCGATTACGTTATACCGAGATGATTTAATCCCATGTTCAACTCACCCCCTTTCGGCACTGCATTCGAAACAATGTCGATCGGCAAGGGGGGGGGAGAGATTTTTTAAAAAAGAAGGTGTTGCCCTGAGGGAGGTGAATGGAAAGTTCACTCCGATGGTGACTGATTTTGCAAAAGTGGCAACCATGTTCGAAGAGTTACATGAAAAGAGATGCACTCCCAACACAGTATTATTTCAATTTCAGATATAATGATCAGCACACATGAAAGTTGAATAACAGATTAGAGTAAAAAAATTAGATATAATAATTGATGATTAATACTTCCAAGTTTGATGTTGAATGTTTTATGGAGTTTATATGTTACACGTTCAAATGCGCTGAATAGAATCTGTTATGTTAAACATGAGCATTCCGTTGTATTTTT
Npaynei_NorrisDamCave_N348 TATTAGTAGAAAGTTTCTCTTCTTGGTATAGTAACCCTCGAGTATAACCAATTGCTTTTTCATTTCTGTAAAATTTAGAATTGG--------------AGAACTATGTATGCCTTTTTCAATTGAAATTATTCAGTTACTCAATAGGTCAACATTAAAAAATGACCCCTGTAAATCCGAATTTACAATCCAAAAATAATGCAGGATTTCTAAATTTCGCGTTCCCGAAGTGTTTTAAGTAGCATACACTGAAAATTAAGTTGTTAAACATATGAAATAAATATTATTATCCACATATAAAATAAAGAATTATTGTTAATCTAAAAGAAGGCGGTCCAGTAAGGTGGAAGAAATTGGCTCGTTTCTCTCACTTTGGCGTTAGGGTGGGTAGTGTTTGGCATACTTTGGCTTAAGGCTGAACTCTTCCGGTAAACCTGAAATAGCGGACATCTCGCTATTTTCCGTTTATAAAAGAGGGAGGATGGGGAGTGAAATTTTTGTTACGAGAAAAAAGGGGGAGGATGCAGCGAAGGGCAGCAGCATCTGAGTGCAGAGGCCTCACAAGGAAACAATATGACCAGTTATTCAATGTCTCCATTCAAGCACGCGAACACAAACCAACTGGAGATGATGTTCCGTATCATTAATTCTAAAAAAAATCGCACCGCAGCATACTTTGCGGCTCCACCCACTTCGCAAAAGCCAAAGCGTTGTCCATCATTCCGCGTCTCTTGCAGCCGAATACATTTCCATATCATAAACGGCAAAGAAAAGGCCACTCTTCTCGTTCTTCTTCTGATCTTCAAGGAGGGTCTAACCGTCGGAATGGACGGCGTGCCGATTACGTTATACCGAGATGATTTAATCCCATGTTCAACTCACCCCCTTTCGGCACTGCATTCGAAACAATGTCGATCGGCAAGGGGGGGGGAGAGATTTTTTAAAAAAGAAGGTGTTGCCCTGAGGGAGGTGAATGGAAAGTTCACTCCGATGGTGACTGATTTTGCAAAAGTGGCAACCATGTTCGAAGAGTTACATGAAAAGAGATGCACTCCCAACACAGTATTATTTCAATTTCAGATATAATGATCAGCACCCATGAAAGTTGAATAACAGATTAGAGTAAAAAAATTAGATATAATAATTGATGATTAATACTTCAAAGTTTGATGTTGAATGTTTTATGGAGTTTATATGTTACACGTTCAAATGCGCTGAATAGAATCTGTTATGTTAAACATGAGCGTTCCGTTGTATTTTT
Npaynei_UnakaMtns_N943 TATTAGTAAAAAGTTTCTCTTCTTGGTATAGTAACCCTCGAGTATAGCCAATTGCTTTTTCATTTCTGTAAAATTTAGAATTGG--------------AGAACTATGTATGCCTTTTTCAATTGAAATTATCCAGTTACTCAATAGGTCAACATTAAAAAATGACCCCTGTAAATCCGAATTTACTATCCAAAAATAATGCAGGATTTCTAAATTTTGCGTTACCGAAATGTTTTAAGTAGCATACACTGAAAATTAAGTTGTTAAACATATGAAATAAATATTATTATCCACATATCAAATAAAGAATTATTGTTAGTCTAAAAGAAGGCGGTCCAGTATAGTGGAAGAAATTGGCTCGTTTCTCTCACTTTGGCGTTAGGGTGGGTAGTGTTTGGCATACTTTGGCTTAAGGCTGAACTCTTCCGGTAAACCTGAAATAGCGGACATCTCGCTATTTTCCGTTTATAAAAGAGGGAGGATGGGGAGTGAAATTTTTGTTACGAGAAAAAAGGGGGAGGATGCAGCGAAGGGCAGCAGCATCTGAGTGCAGAGGCCTCACAAGGAAACAATATGACCAGTTATTCAATGTCTCCATTCAAGCACGCGAACACAAACCAACTGGAGATGATGTTCCGTATCATTAATTCTAAAAAAAATCGCACCGCAGCATACTTTGCGGCTCCACCCACTTCGCAAAAGCCAAAGCGTTGTCCATCATTCCGCGTCTCTTGCAGCCGAATACATTTCCATATCATAAACGGCAAAGAAAAGGCCACTCTTCTCGTTCTTCTTCTGATCTTCAAGGAGGGTCTAACCGTCGGAATGGACGGCTTGCCGATTACGTTATACCGAGATGATTTAATCCCATGTTCAACTCACCCCCTTTCGGCACTGCATTCGAAACAATGTCGATCGGTAAGGGGGGGGGAGAGATTTTTTAAAAAAGAAGGTGTTGCCCTGAGGGAGGTGAATGGAAAGTTCACTCCGATGGTGACTGATTTTGCAAAAGTGGCAACCATGTTCGAAGAGTTACATGAAAAGAGATGCACTCCCAACACAGTATTATTTCAATTTCAGATATAATGATCAGCACCCATGAAAGTTGAATAACAGATTAGAGTAAAAAAATTAGATATAATAATTGATGATTAATACTTCAAAGTTTGATGTTGAATGTTTTATGGAGTTTATATGTTACACGTTCAAATGCGCTGAATAGAGTCTGTTATGTTAAACATGAGCATTCCGTTGTATTTTT
Nperlakyi_SChimneys_N1079 --------GAAAGTTTCTCTTCTTGGTATAGTAACCCTCGAGTATAACCAATTGCTTTTTCATTTCTGTAAAATTTAGAATTGGAGAACTATGTATTTAGAACTATGTATGCCTTTTTCAATTGAAATTATCCAGTTACTCAATAGGTCAACATTAAAAAATGACCTCTGTAAATCCGAATTTACTATGCAAAAATTATGAGGGATTTCTAAATTTCGCGTTCCTGAAGTGTATTAAGTGGCATACACTGAAAATTAGGTTGTTATACATATGAAATAAATATTATTATCCACATATAAAATAAAGAATTATTGTTAATCTAAAAGAAGGTAGTCCAGTATGGTGGAAGAAATTGGCTCGTTTCTCTCACTTTGGCGTTAGGGTGGGTAGTGTTTGGCATACTTTGGCTTAAGGCTGAACTCTTCCGGTAAACCTGAAATAGCGGACATCTCGCTATTTTCCGTTTATAAAAGAGGGAGAATGGGGAGTGAAATTTTTGTTACGAGAAAAAAGGGGGAGGATGCAGCGAAGGGCAGCAGCATCTGAGTGCAGAGGCCTCACAAGGAAACAATATGACCAGTTATTCAATGTCTCCATTCAAGCACGCGAACACAAACCAACTGGAGATGATGTTCCGTATCATTAATTCTAAAAAAAATCGCACCGCAGCATACTTTGCGGCTCCACCCACTTCGCAAAAGCCAAAGCGTTGTCCATCATTCCGCGTCTCTTGCAGCCGAATACATTTCCATATCATAAACGGCAAAGAAAAGGCCACTCTTCTCGTTCTTCTTCTGATCGTCAAGGAGGGTCTAACCGTCGGAATGGACGGCGTGCCGATTACGTTATACCGAGATGATTTAATCCCATGTTCAACTCACCCCCTTTCGACACTGCATTCGAAACAATGTCGATCGGCAAGGGGGGGGGA----TTTTTTTTAAAAGAAGGTGTTGCCCTGAGGGAGGTGAATGGAAAGTTCACTCCGATGGTGACTGATTTTGCGAAAGTGGCAACCATGTTCGAAGAGTTACATGAAAAGAGAAGCATTCCCAACACAATATTATTTCAATTTGAGATATAATGATCAGCACACAGGAAAGTTGAATAACAGACTAGAGTAAAAAAATTAGATATAATAATTGATGATTAATACTTCAAAGTGTGATGTTGAATGTTTTATGGAGTTTATAT-----------------------------------------------------------------
Nperlakyi_SChimneys_N1080 ----------------------------------------------------------TTCATTTCTGTAAAATTTAGAATTGGAGAACTATGTATTTAGAACTATGTATGCCTTTTTCAATTGAAATTATCCAGTTACTCAATAGGTCAACATTAAAAAATGACCTCTGTAAATCCGAATTTACTATGCAAAAATTATGAGGGATTTCTAAATTTCGCGTTCCTGAAGTGTATTAAGTGGCATACACTGAAAATTAGGTTGTTATACATATGAAATAAATATTATTATCCACATATAAAATAAAGAATTATTGTTAATCTAAAAGAAGGTAGTCCAGTATGGTGGAAGAAATTGGCTCGTTTCTCTCACTTTGGCGTTAGGGTGGGTAGTGTTTGGCATACTTTGGCTTAAGGCTGAACTCTTCCGGTAAACCTGAAATAGCGGACATCTCGCTATTTTCCGTTTATAAAAGAGGGAGAATGGGGAGTGAAATTTTTGTTACGAGAAAAAAGGGGGAGGATGCAGCGAAGGGCAGCAGCATCTGAGTGCAGAGGCCTCACAAGGAAACAATATGACCAGTTATTCAATGTCTCCATTCAAGCACGCGAACACAAACCAACTGGAGATGATGTTCCGTATCATTAATTCTAAAAAAAATCGCACCGCAGCATACTTTGCGGCTCCACCCACTTCGCAAAAGCCAAAGCGTTGTCCATCATTCCGCGTCTCTTGCAGCCGAATACATTTCCATATCATAAACGGCAAAGAAAAGGCCACTCTTCTCGTTCTTCTTCTGATCGTCAAGGAGGGTCTAACCGTCGGAATGGACGGCGTGCCGATTACGTTATACCGAGATGATTTAATCCCATGTTCAACTCACCCCCTTTCGACACTGCATTCGAAACAATGTCGATCGGCAAGGGGGGGGGA----TTTTTTTTAAAAGAAGGTGTTGCCCTGAGGGAGGTGAATGGAAAGTTCACTCCGATGGTGACTGATTTTGCGAAAGTGGCAACCATGTTCGAAGAGTTACATGAAAAGAGAAGCATTCCCAACACAATATTATTTCAATTTGAGATATAATGATCAGCACACAGGAAAGTTGAATAACAGACTAGAGTAAAAAAATTAGATATAATAATTGATGATTAATACTTCAAAGTGTGATGTTGAATGTTTTATGGAGTTTATATGTTACAAGTTCAAATGCGCTGA-------------------------------------------
Nreclusus_Clingmans_N252 TATTAGTAGAAAGTTTCTCTTCTTGGTACAGTAACCCTCGAGTATAACCAATTGCTTTTTCATTTCTGTAAAATTTAGAAGTGGAGAACTATGTATTTAGAACTATGTATGCCTTTTTCAATTGAAATTATCCAGTTACACAATATGTCAACATTAAAAAATGACCCCTGTAAATCCGAATTTACTATCCAAAAATTATGCAGGATTTCTAAATTTCGCGTTCCTGAAGTGTATTAAGTGCATTACACTGAAAATTAAGTTGTTATACATATGAAATAAATATTATTATCCACATATAAAATAAAGATTTATTGTTAGTCTGAAAGAAAGCAGTCCAGTATGGTGGAAGAAATTGGCTCGTTTCTCTCACTTTGGCGTTCGGGTGGGTAGTGTTTGGCATATTTTGGCTTAAGGCTGAACTCTTCCGGTAAACCTGAAATAGCGGACATCTCGCTATTTTCCGTTTATAAAAGAGGGAGGATGGGGAGTGAAATTTTTGTTACGAGAAAAAAGGGGGAGGATGCAGCGAAGGGCAGCAGCATCTGAGTGCAGAGGCCTCACAAGGAAACAATATGACCAGTTATTCAATGTCTCCATTCAAGCACGCGAACACAAACCAACTGGAGATGATGTTCCGTATCATTAATTCTAAAAAAAATCGCACCGCAGCATACTTTGCGGCTCCACCCACTTCGCAAAAGCCAAAGCGTTGTCCATCATTCCGCGTCTCTTGCAGCCGAATACATTTCCATATCATAAACGGCAAAGAAAAGGCCACTCTTCTCGTTCTTCTTCTGATCGTCAAGGAGGGTCTAACCGTCGGAATGGACGGCGTGCCGATTACGTTATACCGAGATGATTTAATCCCATGTTCAACTCACCCCCTTTCGACACTGCATTCGAAACAATGTCGATCGGCAA---GGGGGGGGGGATTTTTTAAAAAAGAAGGTGTTGCCCTGAGGGAGGTGAATGGAAAGTTCACTCCGATGGTGACTGATTTTGCAAAAGTGGCAACCATGTTCGAAGAGTTACATGAAAAGAGATGCGTTCCCAACACAATATTATTTCAATTTGAGATATAATGATCAGCACACATGAAAGTTGAATAACAGATTAGAGTAAAAAAAGTAGATATAATAATTGATGATTAATACTTCAAAGTTTGATGTTGAATGTTTTATGGAGTTTATATGT---------------------------------------------------------------
Nreclusus_Newfound_N259 TATTAGTAGAAAGTTTCTCTTCTTGGTATAGTGACCCTCGAGTATAACCAATTGCTTTTTCATTTCTGTAAAATTTAGAATTGGAGAACTATGTATTTAGAACTATGTATGCCTTTTTCAATTGAAATTATCCAGTTACTCAATATGTCAACATTAAAAAATGACCCCTGTAAATCCGAATTTACTATCCAAAAATTATGCAGGATTTCTAAATTTCGCGTTCCTGAAGTGTATTAAGTAGCATACACTGAAAATTAAGTTGTTATACATATGAAATAAATCTTATTATCCACATATAAAATAAAGATTTATTGTTAGTCTGAAAGAAAGCAGTCCAGTATGGTGGAAGAAATTGGCTCGTTTCTCTCACTTTGGCGTTCGGGTGGGTAGTGTTTGGCATATTTTGGCTTAAGGCTGAACTCTTCCGGTAAACCTGAAATAGCGGACATCTCGCTATTTTCCGTTTATAAAAGAGGGAGGATGGGGAGTGAAATTTTTGTTACGAGAAAAAAGGGGGAGGATGCAGCGAAGGGCAGCAGCATCTGAGTGCAGAGGCCTCACAAGGAAACAATATGACCAGTTATTCAATGTCTCCATTCAAGCACGCGAACACAAACCAACTGGAGATGATGTTCCGTATCATTAATTCTAAAAAAAATCGCACCGCAGCATACTTTGCGGCTCCACCCACTTCGCAAAAGCCAAAGCGTTGTCCATCATTCCGCGTCTCTTGCAGCCGAATACATTTCCATATCATAAACGGCAAAGAAAAGGCCACTCTTCTCGTTCTTCTTCTGATCGTCAAGGAGGGTCTAACCGTCGGAATGGACGGCGTGCCGATTACGTTATACCGAGATGATTTAATCCCATGTTCAACTCACCCCCTTTCGACACTGCATTCGAAACAATGTCGATCGGCAA---GGGGGGGGGGATTTTTTTAAAAAGAAGGTGTTGCCCTGAGGGAGGTGAATGGAAAGTTCACTCCGATGGTGACTGATTTTGCAAAAGTGGCAACCATGTTCGAAGAGTTACATGAAAAGAGATGCGTTCCCAACACAATATTATTTCAATTTGAGATATAATGATCAGCACACATGAAAGTTGAATAACAGACTAGAGTAAAAAAAGTAGATATAATAATTGATGATTAATACTTCAAAGTTTGATGTTGAATGTTTTATGGAGTTTATATGTTACAAGTTCAAATGCGCTGAATAGAGTCTGTTATGT---------------------------
Nreclusus_Smokemont_N1020 ----------------------------------------AGTATAACCAATTGCTTTTTCATTTCTGTAAAATTTAGAATTGGAGAACTATGTATTTAGAACTATGTATGCCTTTTTCAATTGAAATTATGCAGTTACACAATAGGTCAACATTAAAAAATGACCCCTGTAAATCCGAATTTACTATCCAAAAATTGTGCAGGATTTCTAAATTTCGCTTTCCTGAAGTGTTTTAAGTGCATTACACTGAAAATTAAGTTGTTACACATATGAAATAAATATTATTATCCACATATAAAATAAAGATTTATTGTTAGTCTGAAAGAAAGCAGTCCAGTATGGTGGAAGAAATTGGCTCGTTTCTCTCACTTTGGCGTTAGGGTGGGTAGTGTTTGGCATATTTTGGCTTAAGGCTGAACTCTTCCTGTAAACCTGAAATAGCGGACATCTCGCTATTTTCCGTTTATAAAAGAGGGAGGATGGGGAGTGAAATTTTTGTTACGAGAAAAAAGGGGGAGGATGCAGCGAAGGGCAGCAGCATCTGAGTGCAGAGGCCTCACAAGGAAACAATATGACCAGTTATTCAATGTCTCCATTCAAGCACGCGAACACAAACCAACTGGAGATGATGTTCCGGATCATTAATTCTAAAAAAAATCGCACCGCAGCATACTTTGCGGCTCCACCCACTTCGCAAAAGCCAAAGCGTTGTCCATCATTCCGCGTCTCTTGCAGCCGAATACATTTCCATATCATAAACGGCAAAGAAAAGGCCACTCTTCTCGTTCTTCTTCTGATCGTCAAGGAGGGTCTAACCGTCGGAATGGACGGCGTGCCGATTACGTTATACCGAGATGATTTAATCCCATGTTCAACTCACCCCCTTTCGACACTGCATTCGAAACAATGTCGATCGGCAAG--GGGGGGGGGGATTTTTTTAAAAAGAAGGTGTTGCCCTGAGGGAGGTGAATGGAAAGTTCACTCCGATGGTGACTGATTTTGCAAAAGTGGCAACCATGTTCGAAGAGTTACATGAAAAGAGATGCGTTCCCAACACAATATTATTTCAATTTGAGATATAATGATCAGCACACATGAAAGTTGAATAACAGACTAGAGTAAAAAAAGTAGATATAATAATTGATGATTAATACTTCAAAGTTTGATGTTGAATGTTTTATGGAGTTTATATGTTACAAGTTCAAATGCCCTGAATAGAGTCTGTTATGTTAAACATGAGCATTGCGTTGTATTTTT
Nroanensis_IngramBranch_N926 TATTAGTAGAAAGTTTCTCTTCTTGGTATAGTAACCCTCGAGTATAACCAATTGCTTTTTCATTTTTGTAAAATTTAGAATTGGAGAACTATGTATTTAGAACTATGTATGCCTTTTTCAATTGAAATTATCCAGTTACTCAATAAGTCAACATTAAAAAATGACCCCTGTAAATCCGAATTTACTATCCAAAAATAATGCAGGATTTCTAAATTTTGCGTTCCCGAAGTGTTTTAAGTAGCATACACTGAAAATTAAGTTGTTAAACATATGAAATAAATATTATTATCCACATATAAAATAAAGAATTATTGCTAGTCTAAAAGAAGGCGGTCCAGTATAGTGGAAGAAATTGGCTCGTTTCTCTCACTTTGGCGTTAGGGTGGGTAGTGTTTGGCATACTTTGGCTTAAGGCTGAACTCTTCCGGTAAACCTGAAATAACGGACATCTCGCTATTTTCCGTTTATAAAAGAGGGAGGATGGGGAGTGAAATTTTTGTTACGAGAAAAAAGGGGGAGGATGCAGCGAAGGGCAGCAGCATCTGAGTGCAGAGGCCTCACAAGGAAACAATATGACCAGTTATTCAATGTCTCCATTGAAGCACGCGAACACAAACCAACTGGAGATGATGTTCCGTATCATTAATTCTAAAAAAAATCGCACCGCAGCATACTTTGCGGCTCCACCCACTTCGCAAAAGCCAAAGCGTTGTCCATCATTCCGCGTCTCTTGCAGCCGAATACATTTCCATATCATAAACGGCAAAGAAAAGGCCACTCTTCTCGTTCTTCTTCTGATCTTCAAGGAGGGTCTAACCGTCGGAATGGACGGCGTGCCGATTACGTTATACCGAGATGATTTAATCCCATGTTCAACTCACCCCCTTTCGGCACTGCATTCGAAACAATGTCGATCGGCAAGGGGGGGGGAGAGATTTTTTAAAAAAGAAGGTGTTGCCCTGAGGGAGGTGAATGGAAAGTTCACTCCGATGGTGACTGATTTTGCAAAAGTGGCAACCATGTTCGAAGAGTTACATGAAAAGAGATGCACTCCCAACACAGTATTATTTCAATTTCAGATATAATGATCAGCACACATGAAAGTTGAATAACAGATTAGAGTAAAAAAATTAGATATAATAATTGATGATTAATACTTCAAAGTTTGATGTTGAATGTTTTATGGAGTTTATATGTTACACGTTCAAATGCGCTGAATAGAATCTGTTATGTTCAGCATG-------------------
Nroanensis_N_CarversGap_N928 TATTAGTAGAAAGTTTCTCTTCTTGGTATAGTAACCCTCGAGTATAACCAATTGCTTTTTCATTTCTATAAAATTTAGAATTGGAGAACTATGTATTTAGAACTATGTATGCCTTTTTCAATTAAAATTATCCAGTTATTCAATAGGTCAACATTAAAAAATGACCCCTGTAAATCCGAATTTACTATCCAAAAATAATGCAGGATTTCTAAATTTTGCGTTCCCGAAGTGTTTTAAGTAGCATACACTGAAAATTAAGTTGTTAAACATATGAAATAAATATTATTATCCACATATAAAATAAAGAATTATTGTTAGTCTAAAAGAAGGCGGTCCAGTATAGTGGAAGAAATTGGCTCGTTTCTCTCACTTTGGCGTTAGGGTGGGTAGTGTTTGGCATACTTTGGCTTAAGGCTGAACTCTTCCGGTAAACCTGAAATAGCGGACATCTCGCTATTTTCCGTTTATAAAAGAGGGAGGATGGGGAGTGAAATTTTTGTTACGAGAAAAAAGGGGGAGGATGCAGCGAAGGGCAGCAGCATCTGAGTGCAGAGGCCTCACAAGGAAACAATATGACCAGTTATTCAATGTCTCCATTCAAGCACGCGAACACAAACCAACTGGAGATGATGTTCCGTATCATTAATTCTAAAAAAAATCGCACCGCAGCATACTTTGCGGCTCCACCCACTTCGCAAAAGCCAAAGCGTTGTCCATCATTCCGCGTCTCTTGCAGCCGAATACATTTCCATATCATAAACGGCAAAGAAAAGGCCACTCTTCTCGTTCTTCTTCTGATCTTCAAGGAGGGTCTAACCGTCGGAATGGACGGCGTGCCGATTACGTTATACCGAGATGATTTAATCCCATGTTCAACTCACCCCCTTTCGGCACTGCATTCGAAACAATGTCGATCGGCAAGGGGGGGGGAGAGATTTTTTAAAAAAGAAGGTGTTGCCCTGAGGGAGGTGAATGGAAAGTTCACTCCGATGGTGACTGATTTTGCAAAAGTGGCAACCATGTTCGAAGAGTTACATGAAAAGAGATGCACTCCCAACACAGTATTATTTCAATTTCAGATATAATGATCAGCACACATGAAAGTTGAATAACAGATTAGAGTAAAAAAATTAGATAAAATAATTGATGATTAATACTTCAAAGTTTGATGTTGAATGTTTTATGGAGTTTATATGTTACACGTTCAAATGCGCTGATTAGAGTCTGTTATGTTAAACATGAGCATTCCGTTGTATTTTT
Nroanensis_RoanHighBluff_N762 TATTAGTAGAAAGTTTCTCTTCTTGGTATAGTAACCCTCAAGTATAACCAATTGCTTTTTCATTTCTGTAAAATTTAGAATTGGAGAACTATGTATTTAGAACTATGTATGCCTTTTTCAATTGAAATTATCCAGTTACTCAATAGGTCAACATTAAAAAATGACCCCTGTAAATCCGAATTTACAATCCAAAAATAATGCAGGATTTCTAAATTTCGCGTTCCCGAAGTGTTTTAAGTAGCATACACTGAAAATTAAGTTGTTAAACATATGAAATAAATATTATTATCCACATATAAAATAAAGAATTATTGTTAGTCTAAAAGAAGGCGGTCCAGTAAGGTGGAAGAAATTGGCTCGTTTCTCTCACTTTGGCGTTAGGGTGGGTAGTGTTTGGCATACTTTGGCTTAAGGCTGAACTCTTCCGGTAAACCTGAAATAGCGGACATCTCGCTATTTTCCGTTTATAAAAGAGGGAGGATGGGGAGTGAAATTTTTGTTACGAGAAAAAAGGGGGAGGATGCAGCGAAGGGCAGCAGCATCTGAGTGCAGAGGCCTCACAAGGAAACAATATGACCAGTTATTCAATGTCTCCATTGAAGCACGCGAACACAAACCAACTGGAGATGATGTTCCGTATCATTAATTCTAAAAAAAATCGCACCGCAGCATACTTTGCGGCTCCACCCACTTCGCAAAAGCCAAAGCGTTGTCCATCATTCCGCGTCTCTTGCAGCCGAATACATTTCCATATCATAAACGGCAAAGAAAAGGCCACTCTTCTCGTTCTTCTTCTGATCTTCAAGGAGGGTCTAACCGTCGGAATGGACGGCGTGCCGATTACGTTATACCGAGATGATTTAATCCCATGTTCAACTCACCCCCTTTCGGCACTGCATTCGAAACAATGTCGATCGGCAAGGGGGGGGGAGAGATTTTTTAAAAAAGAAGGTGTTGCCCTGAGGGAGGTGAATGGAAAGTTCACTCCGATGGTGACTGATTTTGCAAAAGTGGCAACCATGTTCGAAGAGTTACATGAAAAGAGATGCACTCCCAACACAGTATTATTTCAATTTCAGATATAATGATCAGCACACATGAAAGTTGAATAACAGATTAGAGTAAAAAAATTAGATATAATAATTGATGATTAATACTTCAAAGTTTGATGTTGAATGTTTTATGGAGTTTATATGTTACACGTTCAAAGGCGCTGAATAGAATCTGTTATGTTAAACATGAGCATTCCGTTGTATTTTT
Nsheari_BaldRiver_N1168 TATTAGTATAAAGTTTCACTTCTTGGTATAGTAACCCTCGAGTATAACCAATTGCTTTTTCATTTCTGTAAAATTTAGAATTGGAGAACTATGTATTTG-------------CCTTTTCAATTGAAATTATCCAGTTACTCAATAGGTCAACATTAAAAAATGACCCCTGTAAATCCGAATCTACTATCCAAACATTATGCAGGATTTCTAAATTTCGCATTCCTGAAGTGTTTTAAGTAGCATACACTGAAAATTAAGTTGTTATACATATGAAATAAATATTATTATTCACATATAAAATAAAGAATTATTATTAGTCTAAAAGAAGGCAGTCCAGTATGGTGGAAGAAATTGGCTCGTTTCTCTCACTTTGGCGTTAGAGTGGGTAGTGTTTGGCATATTTTGGCTTAAGGCTGAACTCTTCCGGTAAACCTGAAATAGCGGACATCTCGCTATTTTCCGTTTATAAAAGAGGGAGGATGGGGAGTGAAATTTTTGTTACGAGAAAAAAGGGGGAGGATGCAGCGAAGGGCAGCAGCATCTGAGTGCAGAGGCCTCACAAGGAAACAATATGACCAGTTATTCAATGTCTCCATTCAAGCACGCGAACACAAACCAACTGGAGATGATGTTCCGTATCATTAATTCTAAAAAAAATCGCACCGCAGCATACTTTGCGGCTCCACCCACTTCGCAAAAGCCAAAGCGTTGTCCATCATTCCGCGTCTCTTGCAGCCGAATACATTTCCATATCATAAACGGCAAAGAAAAGGCCACTCTTCTCGTTCTTCTTCTGATCGTCAAGGAGGGTCTAACCGTCGGAATGGACGGCGTGCCGATTACGTTATACCGAGATGATTTAATCCCATGTTCAACTCACCCCCTTTCGACACTGCATTCGAAACAATGTCGATCGGCAAGGGGGGGGGGG-GATTTTTTTAAAAAGAAGGTGTTGCCCTGAGGGAGGTGAATGGAAAGTTCACTCCGATGGTGACTGATTTTGCAAAAGTGGCAACCATGTTCGAAGAGTTCCATGAAAAGAGATGCGTTCCCAACACAATATTATTTCAATTTGAGATATAATGATCAGCACACACGAAAGTTGAATAACAGACTAGAGT-AAAAAAGTAGATATAATAATTGATGATTAATACTTCAAAGTTTGATGTTGA-------------------------------------------------------------------------------------
Nsheari_Cohutta_N826 TATTAGTAGAAAGTTTCTCTTCTTGGTATAGTATCCCTCGAGTATAACCAATTGCTTTTTCATTTCTGTAAAATTTAGAATTGAAGAACTATGTATTTG-------------CCTTTTCAATTGAAATTATCCAGTTACTCAATAGGTCAACATTAAAAAATGACCCCTGTAAATCCGAATCTACTATCCAAACATTATGCAGGATTTCTAAATTTCGCGTTCCTAAAGTGTTTTAAGTAGCATACACTGAAAATTAAGTTGTTATACATATGAAATAAATATTATTATTCACATATAAAATAAAGAATTATTATTAGTCTAAAAGAAGGCAGTCCAGTATGGTGGAAGAAATTGGCTCGTTTCTCTCACTTTGGCGTTAGAGTGGGAAGTGTTTGGCATATTTTGGCTTAAGGCTGAACTCTTCCGGTAAACCTGAAATAGCGGACATCTCGCTATTTTCCGTTTATAAAAGAGGGAGGATGGGGAGTGAAATTTTTGTTACGAGAAAAAAGGGGGAGGATGCAGCGAAGGGCAGCAGCATCTGAGTGCAGAGGCCTCACAAGGAAACAATATGACCAGTTATTCAATGTCTCCATTCAAGCACGCGAACACAAACCAACTGGAGATGATGTTCCGTATCATTAATTCTAAAAAAAATCGCACCGCAGCATACTTTGCGGCTCCACCCACTTCGCAAAAGCCAAAGCGTTGTCCATCATTCCGCGTCTCTTGCAGCCGAATACATTTCCATATCATAAACGGCAAAGAAAAGGCCACTCTTCGCGTTCTTCTTCTGATCGTCAAGGAGGGTCTAACCGTCGGAATGGACGGCGTGCCGATTACGTTATACCGAGATGATTTAATCCCATGTTCAACTCACCCCCTTTCGACACTGCATTCGAAACAATGTCGATCGGCAGGGGGGGGGGA---TTTTTTTTAAAAAGAAGGTGTTGCCCTGAGGGAGGTGAATGGAAAGTTCACTCCGATGGTGACTGATTTTGCAAAAGTGGCAACCATGTTCGAAGAGTTACATGAAAAGAGATGCGTTCCCAACACAATATTATTTCAATTTGAGATATAATGATCAGCACACACGAAAGTTGAATAACAGACTAGAGT-AAAAAAGTAGATATAATAATTGATGATTAATACTTCAAAGTTTGATGTTGGGTGTTTTATGGAGTTTATATGTTACAAGTTCAAATGCGCTGAATAGAGTC-----------------------------------
Nsheari_JoyceKilmer_N092 --------------------------------------------------------------------------------------------------------------------------------------------------------------------------------------------CCAAACATTATGCAGGATTTCTAAATTTCGCGTTCCTGAAGTGTTTTAAGTAGCATACACTGAAAATTAAGTTGTTATACATATGAAATAAATATTATTATTCACATATAAAATAAAGAATTATTATTAGTCTAAAAGAAGGCAGTCCAGTATGGTGGAAGAAATTGGCTCGTTTCTCTCACTTTGGCGTTAGAGTGGGTAGTGTTTGGCATATTTTGGCTTAAGGCTGAACTCTTCCGGTAAACCTGAAATAGCGGACATCTCGCTATTTTCCGTTTATAAAAGAGGGAGGATGGGGAGTGAAATTTTTGTTACGAGAAAAAAGGGGGAGGATGCAGCGAAGGGCAGCAGCATCTGAGTGCAGAGGCCTCACAAGGAAACAATATGACCAGTTATTCAATGTCTCCATTCAAGCACGCGAACACAAACCAACTGGAGATGATGTTCCGTATCATTAATTCTAAAAAAAATCGCACCGCAGCATACTTTGCGGCTCCACCCACTTCGCAAAAGCCAAAGCGTTGTCCATCATTCCGCGTCTCTTGCAGCCGAATACATTTCCATATCATAAACGGCAAAGAAAAGGCCACTCTTCTCGTTCTTCTTCTGATCGTCAAGGAGGGTCTAACCGTCGGAATGGACGGCGTGCCGATTACGTTATACCGAGATGATTTAATCCCATGTTCAACTCACCCCCTTTCGACACTGCATTCGAAACAATGTCGATCGGCAAGGGGGGGGGG-----------------------------------------------------------------------------------------------------------------------------------------------------------------------------------------------------------------------------------------------------------------------------------------------------------------------------------------
Nsilvanus_Elijay_N395 TATTAGTAGAAAGTTTCTCTTCTTGGTATAGTAACCCTCGAGTATAACCAATTGCTTTTTCATTTCTGTAAAATTTAAAATTGGAGAACTATGTATTTAGAGATATGTATGCCTTTTTCAATTGAAATTATCCAGTTACTCAATAGGTCAACATTAAAAAATGACCCCTGTAAATCCGAATTTGCAATCCAAAAATTATGCAGGATTTCTAAATTTCGCGTTCCCGGAGTGTTTTAAGTAGCATACACTGAAAATTAAGTTGTTATACATATGAAATAAATATTATTATCCCCATATAAAATAAAGAATTCTCGTTAGTCTAAAAGAAGGCGGTCCAGTATGGTGGAAGAAATTGGCTCGTTTCTCTCACTTTGGCGTTAGGGTGGGTAGTGTTTGGCATACTTTGGCTTAAGGCCGAACTCTTCCGGTAAACCTGAAATAGCGGACATCTCGCTATTTTCCGTTTATAAAAGAGGGAGGATGGGGAGTGAAATTTTTGTTACGAGAAAAAAGGGGGAGGATGCAGCGAAGGGCAGCAGCATCTGAGTGCAGAGGCCTCACAAGGAAACAATATGACCAGTTATTCAATGTCTCCATTCAAGCACGCGAACACAAACCAACTGGAGATGATGTTCCGTATCATTAATTCTAAAAAAAATCGCACCGCAGCATACTTTGCGGCTCCACCCACTTCGCAAAAGCCAAAGCGTTGTCCATCATTCCGCGTCTCTTGCAGCCGAATACATTTCCATATCATAAACGGCAAAGAAAAGGCCACTCTTCTCGTTCTTCTTCTGATCGTCAAGGAGGGTCTAACCGTCGGAATGGACGGCGTGCCGATTACGTTATACAGAGATGATTTAATCCCATGTTCAACTCACCCCCTTTCGGCACTGCATTCGAAACAATGTCGATCGGCAAGG-GGGGGGGGAGATTTTTAAAAAAAGAAGGTGTTCCCCTGAGGGGGGTGAATGGAAAGTTCACTCCGATGGTGACTGATTTTGCGAAAGTGGCAACCATGTTCGAAGAGTTACACGAAAAGAGATGCACTCCCAACACAATATTATTTCAATTTCAGATATAATGATCAGCACACATGAAAGTTGAATAACAGATTAGAGTAAAAAAATTAGATATAATAATTGATGATTAATACTTCAAAGTTTGATGTTGAATGTTTTATGGAGTTTATATGTTACACGTTCAAATGCGCTGAATAGAGTCTGTTATGTTAAACATAAGCATTCCGTT--------
Nsilvanus_GermanyCove_N1017 -----------------------------------------------------------------------------------------------------------------------AATTGAAATTATCCAGTCACTCAATAGGTCATCATTAAAAAATGACCCCTGTAAATCCGAATTTACAATCCAAAAATTATGCAGGATTTCTAAATTTCGCGTTCCCAGAGTGTTTTAAGTAGCATACACTGAAAATTAAGTTGTTATACATATGAAATAAATATTATTATCCCCATATAAAATAAAGAATTCTTGTTAGTCTAAAAGAAGGCGGTCCAGTATGGTGGAAGAAATTGGCTCGTTTCTCTCACTTTGGCGTTAGGGTGGGCAGTGTTTGGCATACTTTGGCTTAAGGCTGAACTCTTCCGGTAAACCTGAAATAGCGGACATCTCGCTATTTTCCGTTTATAAAAGAGGGAGGATGGGGAGTGAAATTTTTGTTACGAGAAAAAAGGGGGAGGATGCAGCGAAGGGCAGCAGCATCTGAGTGCAGAGGCCTCACAAGGAAACAATATGACCAGTTATTCAATGTCTCCATTCAAGCACGCGAACACAAACCAACTGGAGATGATGTTCCGTATCATTAATTCTAAAAAAAATCGCACCGCAGCATACTTTGCGGCTCCACCCACTTCGCAAAAGCCAAAGCGTTGTCCATCATTCCGCGTCTCTTGCAGCCGAATACATTTCCATATCATAAACGGCAAAGAAAAGGCCACTCTTCTCGTTCTTCTTCTGATCGTCAAGGAGGGTCTAACCGTCGGAATGGACGGCGTGCCGATTACGTTATACAGAGATGATTTAATCCCATGTTCAACTCACCCCCTTTCGGCACTGCATTCGAAACAATGTCGATCGGCAAGGGGGGGGGAGAGATTTTTAAAAAAAGAAGGTGTTCCCCTGAGGGGGGTGAATGAAAAGTTCACTCCGATGGTGACTGATTTTGCGAAAGTGGCAACCATGTTCGAAGAGTTACACGAAAAGAGATGCACTCCCAACACAATATTATTTCAATTTCAGATATAATGATCAGCACACATGAAAGTTGAATAACAGATTAGAGTAAAAAAATTATATATAATAATTGATGATTAATACTTCAAAGTTTGATGTTGAATGTTTTATGGAGTTTATATGTTACACGTTCAAATGCGCTGAATAGAGTCTGTTATGTTAAACATGAGCATTCCGTTGTATTTTT
Nsilvanus_HeboMtn_N1029 TATTTGTAGAAAGTTTCTCTTCTTGGTATAGTAACCCTCGAGTATAACCAATTGCTTTTTCATTTCTGTAAAATTTAGAATTGGAGAACTATGTATTTAGAACTATGTATGCCTTTTTCAATTGAAATTATCCAGTTACTCAATACGTCAACATTAAAAAATGACCCCTGTAAATCCGAATTTACAATCCAAAAATTATGCAGGATTTCTAAATTTCGCGTTCCCGGAGTGTTTTAAGTAGCATACACTGAAAATTAAGTTGTTATACATATGAAATAAATATTATTATCCCCATATAAAATAAAGAATTCTCGTTAATCTAAAAGAAAGCGGTCCAGTATGGTGGAAGAAATTGGCTCGTTTCTCTCACTTTGGCGTTAGGGTGGGTAGTGTTTGGCATACTTTGGCTTAAGGCTGAACTCTTCCGGTAAACCTGAAATAGCGGACATCTCGCTATTTTCCGTTTATAAAAGAGGGAGGATGGGGAGTGAAATTTTTGTTACGAGAAAAAAGGGGGAGGATGCAGCGAAGGGCAGCAGCATCTGAGTGCAGAGGCCTCACAAGGAAACAATATGACCAGTTATTCAATGTCTCCATTCAAGCACGCGAACACAAACCAACTGGAGATGATGTTCCGTATCATTAATTCTAAAAAAAATCGCACCGCAGCATACTTTGCGGCTCCACCCACTTCGCAAAAGCCAAAGCGTTGTCCATCATTCCGCGTCTCTTGCAGCCGAATACATTTCCATATCATAAACGGCAAAGAAAAGGCCACTCTTCTCGTTCTTCTTCTGATCGTCAAGGAGGGTCTAACCGTCGGAATGGACGGCGTGCCGATTACGTTATACAGAGATGATTTAATCCCATGTTCAACTCACCCCCTTTCGGCACTGCATTCGAAACAATGTCGATCGGCAAGGGGGGGGGAGAGATTTTTAAAAAAAGAAGGTGTTCCCCTGAGGGGGGTGAATGGAAAGTTCACTCCGATGGTGACTGATTTTGCGAAAGTGGCAACCATGTTCGAAGAGTTACATGAAAAGAGATGCACTCCCAACACAATATTATTTCAATTTCAGATATAATGATCAGCACACATGAAAGTTGAATAACAGATTAGAGTAAAAAAATTAGATATAATAATTGATGATTAATACTTCAAACTTTGATGTTGAATGTTTTATGGAGTTTATATGTTACACGTTCAAATGCGCTGAATAGAGTCTGTTATGTTAAACATGAGCATTCCGTTATTTTTTT
Nstupkai_BlowholeWOS_N285 -----------------------------------------------------------------------------------------------TTTAGAACTATGTATGCCTTTTTCAATTGAAATTATCCAGTTACTCAATAGGTCAACATTAAAAAATGACCCCTGTAAATCCGAATTTACTATCCAAAAATTATGCAGGATTTCTAAATTTCGCGTTCCTGAAGTGTTTTAAGTGGCATACACTGAAAATTAAGTTGTTATACATATGAAATAAATATTATTATCCACATATAAAATATAGAATTATTGTTAATCTAAAAGAAGGCAGTCCAGTATGGTGGAAGAAATTGGCTCGTTTCTCTCACTTTGGCGTTAGGGTGGGTAGTGTTTGGCATACTTTGGCTTAAGGCTGAACTCTTCCGGTAAACCTGAAATAGCGGACATCTCGCTATTTTCCGTTTATAAAAGAGGGAGGATGGGGAGTGAAATTTTTGTTACGAGAAAAAAGGGGGAGGATGCAGCGAAGGGCAGCAGCATCTGAGTGCAGAGGCCTCACAAGGAAACAATATGACCAGTTATTCAATGTCTCCATTCAAGCACGCGAACACAAACCAACTGGAGATGATGTTCCGTATCATTAATTCTAAAAAAAATCGCACCGCAGCATACTTTGCGGCTCCACCCACTTCGCAAAAGCCAAAGCGTTGTCCATCATTCCGCGTCTCTTGCAGCCGAATACATTTCCATATCATAAACGGCAAAGAAAAGGCCACTCTTCTCGTTCTTCTTCTGATCGTCAAGGAGGGTCTAACCGTCGGAATGGACGGCGTGCCGATTACGTTATACCGAGATGATTTAATCCCATGTTCAACTCACCCCCTTTCGACACTGCATTCGAAACAATGTCGATCGGCAA---GGGGGGGGGATTTTTTTTAAAAAGAAGGTGTTGCCCTGAGGGAGGTGAATGGAAAGTTCACTCCGATGGTGACTGATTTTGCAAAAGTGGCAACCATGTTCGAAGAGTTACATGAAAAGAGATGCGTTCCCAACACAATATTATTTCAATTTGAGATATAATGATCAGCACACATGAAAGTTGAATAACAGACTAGAGTAAAAAAAGTAGATATAATAATTGATGATTAATACTTCAAAGTTTGATGTTGAATGTTTTATGGAGTTTATATGTTACAAGTTCAAATGCGCTGAATAGAGTCTGTTATGTTAAACATGAG-----------------
Nstupkai_Blowing_N356 ------------------CTTCTTGGTATAGTAACCTTCGAGTATAACCAATTGCTTTTTTATTTCTGTAAAATTTAGAATTGGAGAACTATGTATTTAGAACTATGTATGCCTTTTTCAATTGAAATTATCCCGTTACTCAATAGGTTAACATTAAAAAATGACCCCTGTAAATCCGAATTTACTATCCAAAAATTATGCAGGATTTCTAAATTTCGCTGTCCTGAAGTGTTTTAAGTGGCATACACTGAAAATTAAGTTGTTATACATATGAAATAAATATTATTATCCACATATAAAATAAAGAATTATTGTTAATCTAAAAGAAGGCAGTCCAGTATGGTGGAAGAAATTGGTTCGTTTCTCTCACTTTGGCGTTAGGGTGGGTAGTGTTTGGCATACTTTGGCTTAAGGCTGAACTCTTCCGGTAAACCTGAAATAGCGGACATCTCGCTATTTTCCGTTTATAAAAGAGGGAGGATGGGGAGTGAAATTTTTGTTACGAGAAAAAAGGGGGAGGATGCAGCGAAGGGCAGCAGCATCTGAGTGCAGAGGCCTCACAAGGAAACAATATGACCAGTTATTCAATGTCTCCATTCAAGCACGCGAACACAAACCAACTGGAGATGATGTTCCGTATCATTAATTCTAAAAAAAATCGCACCGCAGCATACTTTGCGGCTCCACCCACTTCGCAAAAGCCAAAGCGTTGTCCATCATTCCGCGTCTCTTGCAGCCGAATACATTTCCATATCATAAACGGCAAAGAAAAGGCCACTCTTCTCGTTCTTCTTCTGATCGTCAAGGAGGGTCTAACCGTCGGAATGGACGGCGTGCCGATTACGTTATACCGAGATGATTTAATCCCATGTTCAACTCACCCCCTTTCGACACTGCATTCGAAACAATGTCGATCGGCAAG--GGGGGGGGGGATTTTTTTAAAAAGAAGGTGTTGCCCTGAGGGAGGTGAATGGAAAGTTCACTCCGATGGTGACTGATTTTGCAAAAGTGGCAACCATGTTCGAAGAGTTACATGAAAAGAGATACGTTCCCAACACAATATTATTTCAATTTGAGATATAATGATCAGCACACATGAAAGTTGAATAACAGACTAGAGTAAAAAAAGTAGATATAATAATTGATGATTAATACTTCAAAGTTTGATGTTGAATGTTTTATGGAGTTTATATGTTACAAGTTCAAATGCGCTGAATAGAGTCTGTTATGTTAAACATCAGCATTCCGTTGTATTTTT
Nstupkai_LittleRiver_N293 TATTAGTAGAAAGTTTCTCTTCTTGGTATAGTAACCCTCGAGTATAACCAATTGCTTTTTCATTTCTGTAAAATTTAGAAGTGGAGAACTATGTATTTAGAACTATGTATGCCTTTTTCAATTGAAATTATGCAGTTACACAATATGTCAACATTAAAAAATGACCCCTGTAAATCCGAATTTACTATCCAAAAATTATGCAGGATTTCTAAATTTCGCGTTCCTGAAGTGTATTAAGTGCATTACACTGAAAATTAAGTTGTTATACATATGAAATAAATATTATTATCCACATATAAAATAAAGATTTATTGTTAGTCTGAAAGAAAGCAGTTCAGTATGGTGGAAGAAATTGGCTCGTTTCTCTCACTTTGGCGTTAGGGTGGGTAGTGTTTGGCATATTTTGGCTTAAGGCTGAACTCTTCCGGTAAACCTGAAATAGCGGACATCTCGCTATTTTCCGTTTATAAAAGAGGGAGGATGGGGAGTGAAATTTTTGTTACGAGAAAAAAGGGGGAGGATGCAGCGAAGGGCAGAAGCATCTGAGTGCAGAGGCCTCACAAGGAAACAATATGACCAGTTATTCAATGTCTCCATTCAAGCACGCGAACACAAACCAACTGGAGATGATGTTCCGTATCATTAATTCTAAAAAAAATCGCACCGCAGCATACTTTGCGGCTCCACCCACTTCGCAAAAGCCAAAGCGTTGTCCATCATTCCGCGTCTCTTGCAGCCGAATACATTTCCATATCATAAACGGCAAAGAAAAGGCCACTCTTCTCGTTCTTCTTCTGATCGTCAAGGAGGGTCTAACCGTCGGAATGGACGGCGTGCCGATTACGTTATACCGAGATGATTTAATCCCATGTTCAACTCACCCCCTTTCGACACTGCATTCGAAACAATGTCGATCGGCAA---GGGGGGGGGGATTTTTTTAAAAAGAAGGTGTTGCCCTGAGGGAGGTGAATGGAAAGTTCACTCCGATGGTGACTGATTTTGCGAAAGTGGCAACCATGTTCGAAGAGTTACATGAAAAGAGATGCATTCCCAACACAATATTATTTCAATTTGAGATATAATGATCAGCACACATGAAAGTTGAATAACAGACTAGAGTAAAAAAAGTAGATATAATAATTGATGATTAATACTTCAAAGTTTGATGTTGAATGTTTTATGGAGTTTATATGTTACAAGTTCAAATGCGCTGAATAGAGTCTGTTATGTTAAACATGAGCATTCCGTTGTATTTTT
Ntempletoni_BaldMtns_N950 TATTAGTAGAAAGTTTCTCTTCTTGGTATAGTATCCCTCGACTATAACCAATATTTTTTTCATTTCTGTTG------------GAGAACTATTTATTTAGAACTATGTATGCCTTTTTCAATTGAAATTATCCAGTTACTCAATAGGTCAACATTAAAAAATGACCCCTGTAAATCCGAATTTACTATCCAAAAATTATGCAGAATTTCTAAATTTCGCGTTCCCGAAGTGTTTTAAGTTGCACAGTATGAAAATTAAGTTG-TATACATATTAAATAAATATTATTAACCACATATAAAATAAAGAATTATTGTTAGTCTAAAAGAAGGCGGTCCAGTATGGTGGAAGAAATTGGCTCGTTTCTCTCACTTTGGCGTT-------GTAGTGTTTGGCATACTTTGGCTTAAGGCTGAACTCTTCCGGTAAACCTGAAATAGCGGACATCTCGCTATTTTCCGTTTATAAAAGAGGGAGGATGGGGAGTGAAATTTTTGTTACGAGAAAAAAGGGGGAGGATGCAGCGAAGGGCAGCAGCATCTGAGTGCAGAGGCCTCACAAGGAAACAATATGACCAGTTATTCAATGTCTCCATTCAAGCACGCGAACACAAACCAACTGGAGATGATGTTCCGTATCATTAATTCTAAAAAAAATCGCACCGCAGCATACTTTGCGGCTCCACCCACTTCGCAAAAGCCAAAGCGTTGTCCATCATTCCGCGTCTCTTGCAGCCGAATACATTTCCATATCATAAACGGCAAAGAAAAGGACACTCTCCTCGTTCTTCTTCTGATCGTCAAGGAGGGTCCAACCGTCGGGATGGACGGCGTGCCGATTACGTTATGCCGAGATGATTTAATCCCATGTTCAACTCACCCCCTTTCGGCACTGCATTCGAAACAATGTCGATCGGCAAGAGGGGGGAGGAGATTTTTTTAAAAAGAAGGTGTTGCCCTGAGGGAGGTGAATGGAAAGTTCACTCCGATGGTGACTGATTTTGCGAAAGTGGCAACCATGTTCGAAGAGTTACATGAAAAGAGATGCACTCCCAACACAATATTATTTCAATTTCAGATATAATGATCGGCACACATGAAAGTTGAATAACAGACTAGAGTAAAAAAATTAGATATAATAATTGATGATTAATACTTCAAAGTTTGATGTTGAATGTTTTATGAAGTTTA--------------------------------------------------------------------
Ntempletoni_ClarksCreek_N945 TATTAGTAGAAAGTTTCTCTTCTTGGTATAGTATCCATCGACTATAACCAATATTTTTTTCATTTCTGTTG------------GAGAACTATTTATTTAGAACTATGTATGCCTTTTTCCATTGAAATTATCCAGTTACTCAATAGGTCAACATTAAAAAATTACCCCTGTAAATCCGAATTTACTATCCAAAAATTATGCAGAATTTCTAAATTTCGCGTTCCCGAAGTGTTTTAAGTTGCACAGTATGAAAATTAAGTTG-TATACATATGAAATAAATATTATTAACCACATATAAAATAAAGAATTATTGTTAGTCTAAAAGAAGGCGGTCCAGTATGGTGGAAGAAATTGGCTCGTTTCTCTCACTTTGGCGTT-------GTAGTGTTTGGCATACTTTGGCTTAAGGCTGAACTCTTCCGGTAAACCTGAAATAGCGGACATCTCGCTATTTTCCGTTTATAAAAGAGGGAGGATGGGGAGTGAAATTTTTGTTACGAGAAAAAAGGGGGAGGATGCAGCGAAGGGCAGCAGCATCTGAGTGCAGAGGCCTCACAAGGAAACAATATGACCAGTTATTCAATGTCTCCATTCAAGCACGCGAACACAAACCAACTGGAGATGATGTTCCGTATCATTAATTCTAAAAAAAATCGCACCGCAGCATACTTTGCGGCTCCACCCACTTCGCAAAAGCCAAAGCGTTGTCCATCATTCCGCGTCTCTTGCAGCCGAATACATTTCCATATCATAAACGGCAAAGAAAAGGACACTCTCCTCGTTCTTCTTCTGATCGTCAAGGAGGGTCCAACCGTCGGGATGGACGGCGTGCCGATTACGTTATGCCGAGATGATTTAATCCCATGTTCAACTCACCCCCTTTCGGCACTGCATTCGAAACAATGTCGATCGGCAAGGGGGGGGGGGAGATTTTTTTAAAAAGAAGGTGTTGCCCTGAGGGAGGTGAATGGAAAGTTCACTCCGATGGTGACTGATTTTGCGAAAGTGGCAACCATGTTCGAAGAGTTACATGAAAAGAGATGCACTCCCAACACAATATTATTTCAATTTCAGATATAATGATCGGCACACATGAAAGTTGAATAACAGACTAGAGTAAAAAAATTAGATATAATAATTGATGATTAATACTTCAAAGTTTGATGTTGAATGTTTTATGAAGTTTATATGTTACAAGTTCAAATGCGCTGAATAGAGTCTGTTATGTTAAACATGAGCATTCGGTTGTATTTTT
Ntempletoni_ScronceCreekRd_N1223 TATTAGTAGAAAGTTTCTCTTCTTGGTATAGTATCCCTCGACTATAACCAATATTTTTTTCATTTCTGTTG------------GAGAACTATTTATTTAGAACTATGTATGCCTTTTTCAATTGAAATTATCCAGTTACTCAATAGGTCAACATTAAAAAATGACCCCTGTAAATCCGAATTTACTATCCGTAAGTTA---AGAATTTACTAATTTCGCGTTCCCGAAGTGTTTTAAGTTGCACAGTATGAAAATTAAGTTG-TATACATATGAAATAAATATTATTAACCACATATAAAATAAAGAATTATTGTTAGTCTAAAAGAAGGCGGTCCAGTATGGTGGAAGAAATTGGCTCGTTTCTCTCACTTTGGCGTT-------GTAGTGTTTGGCATACTTTGGCTTAAGGCTGAACTCTTCCGGTAAACCTGAAATAGCGGACATCTCGCTATTTTCCGTTTATAAAAGAGGGAGGATGGGGAGTGAAATTTTTGTTACGAGAAAAAAGGGGGAGGATGCAGCGAAGGGCAGCAGCATCTGAGTGCAGAGGCCTCACAAGGAAACAATATGACCAGTTATTCAATGTCTCCATTCAAGCACGCGAACACAAACCAACTGGAGATGATGTTCCGTATCATTAATTCTAAAAAAAATCGCACCGCAGCATACTTTGCGGCTCCACCCACTTCGCAAAAGCCAAAGCGTTGTCCATCATTCCGCGTCTCTTGCAGCCGAATACATTTCCATATCATAAACGGCAAAGAAAAGGACACTCTCCTCGTTCTTCTTCTGATCGTCAAGGAGGGTCCAACCGTCGGGATGGACGGCGTGCCGATTACGTTATGCCGAGATGATTTAATCCCATGTTCAACTCACCCCCTTTCGGCACTGCATTCGAAACAATGTCGATCGGCAAGGAGGGGGGAGAGATTTTTTTAAAAAGAAGGTGTTGCCCTAAGGAAGGTGAATGGAAAGTTCACTCCGATGGTGACTGATTTTGCGAAAGTGGCAACCATGTTCGAAGAGTTGCATGAAAAGAGATGCACTCCCAACACAATATTATTTCAATTTCAGATATAATGATCGGCACACATGAAAGTTGAATAACAGACTAGAGTAAAAAAATTAGATATAATAATTGATGATTAATACTTCAAAGTTTGATGTTGAATGTTTTATGAAGTTTATATGTTACAAGTTCAAATGCGCTGAATAGAGTCTGTTATGTTAAACATGAGCAT--------------
Ntennessensis_IndianCave_N052 ------------------------------------------------------CTTTTTCATTTCTGTAAAATTTAGAATTGGAGAACTATGTATTTAGAACTATGTATGCCTTTTTCAATTGAAATTACCCAGTTACTCAATAGGTCAACATTAAGAAATGACCCCTGTAAATCCGAATTTACAATCCAATAATAATGCAGGATTTCTAAATTTCGCGTTCCCGAAGTGTTTTAAGTAGCATACACTGAAAATTAAGTTGTTAAACATATGAAATAAATATTATTCTCCACATATAAAATAAAGAATTATTGTTAGTCTAAAAGGAGGCGGTCCAGTATGGTGGAAGAAATTGGCTCGTTTCTCTCACTTTGGCGTTAGGGTGGGTAGTGTTTGGCATACTTTGGCTTAAGACTGAACTCTTCCGGTAAACCTGAAATAGCGGACATCTCGCTATTTTCCGTTTATAAAAGAGGGAGGATGGGGAGTGAAATTTTTGTTACGAGAAAAAAGGGGGAGGATGCAGCGAAGGGCAGCAGCATATGAGTGCAGAGGCCTCACAAGGAAACAATATGACCAGTTATTCAATGTCTCCATTCAAGCACGCGAACACAAACCAACTGGAGATGATGTTCCGTATCATTAATTCTAAAAAAAATCGCACCGCAGCATACTTTGCGGCTCCACCCACTTCGCAAAAGCCAAAGCGTTGTCCATCATTCCGCGTCTCTTGCAGCCGAATACATTTCCATATCATAAACGGCAAAGAAAAGGCCACTCTTCTCGTTCTTCTTCTGATCGTCAAGGAGGGTCTAACTGTCGGAATGGACGGCGTGCCGATTACGTTATACAGAGATGATTTAATCCCATGTTCGACTCACCCCCTTTCGGCACTGCATTCGAAACAATGTCGATCGGCAAGGGGGGGGGAGAGATTTTTTTAAAAAGAAGGTGTTGCCCTGAGGGAGGTGAATGGAAAGTTCACTCCGATGGTGACTGATTTTGCAAAAGTGGCAACCATGTTCGAAGAGTTACATGAAAAGAGATGCACTCCCAACACAGTATTATTTCAATTTCAGATATAATGATCGGCACACATGAAAGTTGAATAACAGATTAGAGTAAAAAAATTAGATATAATAATTGATGATTAATACTTCAAAGTTTGATGTTGAATGTTTTATGGAGTTTATATGTTACACGTTCAAATGCGCTGAATAGAGTCTGCTATG----------------------------
Ntennessensis_LittleStony_N645 ----------------------------------------------------------------------------------------------------------------CTTTTTCAATTGAAATTACCCAGTTACTCAATAGGTCAACATTAAGAAATGACCCCTGTAAATCCGAATTTACAATCCAATAATAATGCAGGATTTCTAAATTTCGCGTTCCCGAAGTGTTTTAAGTAGCATACACTGAAAATTAAGTTGTTAAACATATGAAATAAATATTATTCTCCACATATAAAATAAAGAATTATTGTTAGTCTAAAAGAAGGCGGTCCAGTATGGTGGAAGAAATTGGCTCGTTTCTCTCACTTTGGCGTTAGGGTGGGTAGTGTTTGGCATACTTTGGCTTAAGGCTGAACTCTTCCGGTAAACCTGAAATAGCGGACATCTCGCTATTTTCCGTTTATAAAAGAGGGAGGATGGGGAGTGAAATTTTTGTTACGAGAAAAAAGGGGGAGGATGCAGCGAAGGGCAGCAGCATCTGAGTGCAGAGGCCTCACAAGGAAACAATATGACCAGTTATTCAATGTCTCCATTCAAGCACGCGAACACAAACCAACTGGAGATGATGTTCCGTATCATTAATTCTAAAAAAAATCGCACCGCAGCATACTTTGCGGCTCCACCCACTTCGCAAAAGCCAAAGCGTTGTCCATCATTCCGCGTCTCTTGCAGACGAATACATTTCCATATCATAAACGGCAAAGAAAAGGCCACTCTTCTCGTTCTTCTTCTGATCGTCAAGGAGGGTCTAACCGTCGGAATGGACGGCGTGCCGATTACGTTATACAGAGATGATTTAATCCCATGTTCGACTCACCCCCTTTCGGCACTGCATTCGAAACAATGTCGATCGGCAAGGGGGGGGGGGAGATTTTTTTAAAAAGAAGGTGTTGCCCTGAGGGAGGTGAATGGAAAGTTCACTCCGATGGTGACTGATTTTGCAAAAGTGGCAACCATGTTCGAAGAGTTACATAAAAAGAGATGCACTCCCAACACAGTATTATTTCAATTTCAGATATAATGATCAGCACACATGAAAGTTGAATAACAGATTAGAGTAAAAAAATTAGATATAATAATTGATGATTAATACTTCAAAGTTTGATGTTGAATGTTTTATGGAGTTTATATGTTACACGTTCAAATGCGCTGAATAGAGTCTGTTATGTTAAACATGAGCATTCCGATGTATTTTT
Ntennessensis_Watauga_N1046 ---------------------------------ACCCTCGAGTATAACCAATTGCTTTTTCATTTCTGTAAAATTTAGAATTGGAGAACTATGTATTTAGAACTATGTATGCCTTTTTCAATTGAAATTACCCAGTTACTCAATAGGTCAACATTAAGAAATGACCCCTGTAAATCCGAATTTACAATCCAATAATAATGCAGGATTTCTAAATTTCGCGTTCCCGAAGTGTTTTAAGTAGCATACACTGAAAATTAAGTTGTTAAACATATGAAATACATATTATTCTCCACATATAAAATAAAGAATTATTGTTAGTCTAAAAAAAGGCGGTCCAGTATGGTGGAAGAAATTGGCTCGTTTCTCTCACTTTGGCGTTAGGGTGGGTAGTGTTTGGCATACTTTGGTTTAAGGCTGAACTCTTCCGGTAAACCTGAAATAGCGGACATCTCGCTATTTTCCGTTTATAAAAGAGGGAGGATGGGGAGTGAAATTTTTGTTACGAGAAAAAAGGGGGAGGATGCAGCGAAGGGCAGCAGCATCTGAGTGCAGAGGCCTCACAAGGAAACAATATGACCAGTTATTCAATGTCTCCATTCAAGCACGCGAACACAAACCAACTGGAGATGATGTTCCGTATCATTAATTCTAAAAAAAATCGCACCGCAGCATACTTTGCGGCTCCACCCACTTCGCAAAAGCCAAAGCGTTGTCCATCATTCCGCGTCTCTTGCAGCCGAATACATTTCCATATCATAAACGGCAAAGAAAAGGCCACTCTTCTCGTTCTTCTTCAGATCGTCAAGGAGGGTCTAACCGTCGGAATGGACGGCGTGCCGATTACGTTATACAGAGATGATTTAATCCCATGTTCGACTCACCCCCTTTCGGCACTGCATTCGAAACAATGTCGATCGGCAGGGGGGGGG----GATTTTTTTAAAAAGAAGGTGTTGCCCTGAGGGAGGTGAATGGAAAGTTCACTCCGATGGTGACTGATTTTGCAAAAGTGGCAACCATGTTCGAAGAGTTACATGAAAAGAGATGCACTCCCAACACAGTATTATTTCAATTTCAGATATAATGATCGGCACACATGAAAGTTGAATAACAGATTAGAGTAAAAAAATTAGATATAATAATTGATGATTAATACTTCAAAGTTTGATGTTGAATGTTTTATGGAGTTTATATGTTACACGTTCAAATGCGCTGAATAGAGTCTGTTATGTTAAACATGAGCATTCCGATGTATTTTT
