# Supplementary material for: ﻿New species in old mountains: integrative taxonomy reveals ten new species and extensive short-range endemism in Nesticus spiders (Araneae, Nesticidae) from the southern Appalachian Mountains
Source: Zookeys. 2023 Feb 3;1145:1–130. doi: 10.3897/zookeys.1145.96724 (PMC10208238; doi:10.3897/zookeys.1145.96724)
Supplement: Supplementary material 4 — Input alignments, analysis log files, and output tree files [file zookeys-1145-001_article-96724__-s004.zip › uce-200149 (modified).phy]

 92 1616
Nesticella_sp_GH1210 ---------------------------------------------------------------------------------------------------------------------------------------------------------------------------------------------------------------------------------------------------------------------------------------------------------------------------------------------------------------------------------------------------------------------------------------------------------------------------------------------------------------------------------------------------------------------TTCATTTACTCTGAATCCCTTTTCCACCATTGTTGTATGCCAAACACTCTTGAACTGTACCGTTAGTTGAAGCCCGAAATGCAACTTTTGATTG---AACAGGTCCCATTTTACACTAGCCGTAACATGAAGGAAAGAGTTGCTTACGCCCAAGCTGATGAAGAAATGAAAAAGATCCAAGTACAAAATCAGACAGGTGGAAGGAGAACCGGAGTTCTCCATTACATATCACATTTTTTGAGACGTTGTATATGCACTATTTCTAGATGTAGTTGTTATTGTATATTATACAAGTGCATCAGCCGGGCATTAGGCCTCAAAGTTCCGTAGCGTTGTCATACCGCATCGATAACCAATCTTGTTATCAAATTCTTATC------------------------------------------------------------------------------------------------------------------------------------------------------------------------------------------------------------------------------------------------------------------------------------------------------------------------------------------------------------------------------------------------------------------------------------------------------------------------------------------------------------------------------------------------------------------------------------------------------------------------------------------------------------------------------------------------------------------
Nesticus_Japan_G2153 -----------------------------------------------------------------------AAGTCAGTGTAGGCAACTCGATCCCATTTTCAGCAACATATCCTATTCCCTATTAATTGGA-ATTTCAATTCAAAATACTTAAGAGAAAGCTATACCTTTCCCCCTCTTTCAAATCATGAGTATAAACGTGCCAAAGAGACCTTCTTTGTTTCACCTACATGTGGAAGGTATTTGGATGAAA-CCCCCTATCCAGTAAAA-TGCAGAATTCTTTATCCGAAACCCAGTCAGAGCGGTGTGACAAAATTTCTAAGCAACAAAGTAAGACAATAGAGAACTGGTATGTTCAACTTATAAAATAGTGTATAAGGTAGAATTTGTTTTGCTTTCTTCGCGGGAGGAAAAAATATGATGGTTTGTACTTAGTTCTCGATGTTGTAACGGTTGATCTCTGAAAGGATCTCTGTTTCCATTATTTTTCTTGTGTGTGTGGTTAACATGTGACGTTTATGCTGTATATATGTG-TTTTGTTTTCAGTTCATTTACTCTGAATCCCTTTTCCACCATTGTTGTATGCCAAACACTCTTGAACTGTACCGTTAGTTGAAGCCCGAAATGCAACTTTTGATTGAGAAACAGGTCCCATTTTACACTAGCCGTAACATGACGGAAAGAGTTGCTTACGCCCAAGCTGATGAAGAAATGAAAAAGATCCAAGTACAAAATCAGACAGGTGGAAGGAGAACCGGAGTTCTCCATTACATATCACATTTTTTGAGACGTTGTATATGCACTATTTCTAGATGTAGTTGTTATTGTATATTATACAAGTGCATCAGCCGGGCATTAGGCCTCAAAGTTCCGTAGCGTTGTCATACCGCATCGATAACCAATCTTGTTATCAAATTCTTATCTG-TAAGTGGAAATTATTTTGTGCCGCCAAATTTTTAAAACGAAT--AAAAAGGAAATTGA--------------GGGTGCGTCAGTTAGCTTTATTCAAGTGAGCTGCACGCTGCTCTGTTTTGTTTTTTTTTATTCTTATTATGGTCTTGGTTGAAATTCTTCTTTCGTTTGGATTTGTGACTTAAAGTATCAAACGTCATGCATGAAATCCATTGGACGTCACTGCCCAAACTCTAATGTGCCAAAAGAAAACTAACGAGAGAAGAGTGTACTTTTATAATATCGAAATATAAAGGAGAACTTACCTTTTCATCTGTTTCGAGAAACAGTTTGCAGCTCACGTTTTCTTTTTATTTATCCTTTG----ATTTTTGATTAAAATAGTCTTCCAAACATAACCGGACTAAATTCCAGATACTCGAATGCCAAAAG---AAAAAAGATGAAACATATCACTGAAATGATTTTTCCGCTGGAGCCCATTCATTGAGAACTTTCTCTTTAATGCACTTAGATTCCGAAAGTTTTGGTAAACTACCAGAAAACGGGCGGGTGCCATCAGCTCTGCCCTTGTGTGTG-----------------------------------------------------------------------------------------------------------
Nsilvestrii_Hellgate_N1108 ----------------------------------------------------------------------------------------------------------------------------------G--TTTTGAATTAAAAATACTTAAGATGATGCTGTACCTTTCCACCTCTTTCAAATCATGAGTATAAAAGTGCCAAAGTAACCTTCTCCGTTTGACCTAGATGTGGAAGGTTTTTGGATTAAA--CCCCTATCCAGCAAAAACACACAATTCTTTATCTGAAACCCGGTCAGAGCGGTGTGACAAAATTTCTAAGCAACAAAGTCAGACAATAGAGAACTGGTATGTTTAACATATAAAATAGTGTATACGGTAGATTTTGTTTTGCTTTATTCGCGGGAGGAAAAAAAATGATGGTTTGTACTTAGTTCTCGATGTTGTAACGGTTGATCTCTGAAAGGATCTCTGTTTCCATTATTTTTTCTGTGTGTGTGGTTAACTTGTGACGTTAATGCTGTACATATGTGTTTTTGTTTTCAGTTCATTTACTATGAACCCCTT-TCCACCATTGTTGTATGCCAAACACTCTTGAACTGTACCGTTAGTTGAAGCCCGAAATGCAACTTTTGATTGAGAAACAGGTCCCATTTTACACTAGCCGTAACATGACGGAAAGAGTTGCTTACGCCCAAGCTGATGAAGAAAAGAAAAAGATCCAAGTACAAAAACAGACAGGTGGAAGGAGAACCGGAGTTCTCCATTACATATCACATTTTTTGAGACATTGTATATGCACTATTTCTAGATGTAGTTGTTATTGTATATTATACAAGTGCATCAGCCGGGCATTAGGCCTCAAAGTTCCGTAGCGTTGTCATACTGCATCGATAACCAATCTTGTTATCAAATTCTAATCCGATAAGTGGAAATGATTTTGTGCCGCCAACTTTTTAAAATGAAT--AAAAAGGATATTGAGGCCAAAAATGATAGGGTGCGTCAGTTAGCATTATTAAAGTGAGCTGCCCATTGTACTGTTTTTTCTTCGTTTGTTTTCGTTATGGTCTTAGTTGAAATT-CCCTTTCGTTTGGATTTGTGACTTAAAGCATCAC-CGCCACGGGGAAGAGCCATTGGACGTCACTGCCCAAACTCAAATGTGCCAAAAGAAAACTAATGAGAGAAGAAGTTACTTTGAATAAA------AAAAAAGAAGAACTTATCTTTTTCAACTGTTTGAAGAACAGTTTGCAGCTCACGTTTTATTTCGATTTGTTCTTTGTGAC--TTTTGATTAAAATAGTCTTCCAAACAAAACCGGACTAAATTCCAGATACTCGAATGCCAAAAA--------AGACGAAACATATCACCGAAATGATTTTTCCGCTAGAGTCCATTTATTGAGAACTTTCTCTTTAATGCACTTAGATTCCGAAAGTTTTGGTAAACTACCAGAAAACGGGCGGGTGCCATCAGCTCTGCCGCTGCGTGTGGTTCTGAAAAGGGTATTTTTTACCAAGTAATTGTACGAAAGTACAGAAACGGGACCAACTCATCTTTTCGTACTCATTTTCTAAA-------TCGATTTTCAAGTGG
Narcheri_Cheaha_N023 AAAAAAAATTGTATCTGTTAAACAGAGTTTTACAAAGTTGCTAGGAACTAAGTGCCTGCTGCCGAAGGAGGAAGTCAGTGTAGGCAACTCGATCCCATTTTCAGCAACATATCCTATTCCCCATTAATTGGATATTTGAATTCAAAATACTTCAGACAATGCTGTACCTTTCCCCCTCTTTCAAATCATGAGTATAAACGTGCCAAAAAAACCTTCTCCGTTTGACCCTTATGTGGAAGGTATTTGGATGACACCCGTATATCCAGCAAAAACACACAATTCTTTACCCGAAACCCGGTCAGAGCGGTGTGACAAAAATTCTAAGCAACAAAGTAAGACAATAGAGAACTGGTATGTTGAACATATAAAATAGTGTACAAGGTAGATTTTGTTTTGCTTTCTTCGCGGGAGGAAAAATAAGGATGGTTTGTACTTAGTTCTCGATGTTGTAACGGTTGATCTCTGAAAGGATCTCTGTTTCCATTCTTTTTTCTGTATGTGTGGTTATCTTGTGACGTTCATGCTGTACATATGTGTTTTTGTTTTCAGTTCATTAACTATGAACCCCTTTTCCACCATTGTTGTATGCCAAACACTCTTGAACTGTACCGTTAGTTGAAGCCCGAAATGCAACTTTTGATTGAGAAACAGGTCCCATTTTACACTAGCCGTAACATGACGGAAAGAGTTGCTTACGCCCAAGCTGATGAAGAAATGAAAAAGATCCAAGTACAAAAACAGACAGGTGGAAGGAGAACCGGAGTTCTCCATTACATATCACATTTTTTGAGACGTTGTATATGCACTATTTCTAGATGTAGTTGTTATTGTATATTATACAAGTGCATCAGCCGGGCATTAGGCCTCAAAGTTCCGTAGCGTTGTCATACCGCATCGATAAACAATCTTGTTATCAAATTCTTATCTGATAAGTGGAAATGATTTTGTGCCGCCAACTTTTAAAAACGAATCAAAAAAGGAAATTGAGGCCAAAAATGATAGGGTGCGTCAGTTAGCATTATTCAAGTGA-------GCTGCGCTGTTTTTCCTTTCTTTGTTTTCATTCTGTTCTTGATTGAAATTCCCCTTTCGTTTGTATTTGTGACTTAAAGCATCAAACGCC------AGGAGCCATTGGACGTCACTGCCCAAACTCAAATGTGCCAAAAGAAAACTAACGAGAGAAGAAGTTACTTTTAATATATAGAATAATAAAGGAGAACTTACCTTTTTCATCTGTTTAAGGAACAGTTTGCAGCTCACGTTTTATTTCAATTTGTTCTTTGTGACTTTTTTAATTAAAATAGTCTTCCAAACAAAACCGGACTAAATTCCAGATACTCGAATGCCAAAAG--AAAAAAAGACGAAACATATCACCGAAATGATTTTTCCGCTAGAGTCTATTTATTGAGAACTTTCTCTTTAATGCACTTAGATTCCGAAAGTTTTGGTAAACTACCAGGAAACGGGCGGGTGCCATCAGCTCTGCCGCTGTGTATGGTTCTGAAAAGGGTATTTTTTACCAAGAAATTGTACGAAAGTACAGAAACGGGACCAACTCATCTTTTCGTACTCATTTTCTAAC-AAAAAATCGATTTTCAAGTGG
Nbarri_Bishop_N1072 AAAAAAAATTGTATCTGTTAAACAGAGTTTTACAAAGTTGCTAGGAACTAAGTGCCTGCTGCCGAAGGAGGAAGTCAGTGTAGGCAACTCGATCCCATTTTCAGCAACATATCCTATTCCCCATTAATTGGAGATTTGAATTCAAAATACTTCAGACAATACTGTACCTTTCCCCCTCTTTCAAAACATGAGTATAAACGTGCCAAAAAAACCTTCTCCGTTTGACCCTTATGTGGAAGGTATTTGGATGAAACCCGTATATCCAGCAAAAACACACAATTCTTTACCCGAAACCCGGTCAGAGCGGTGTGACAAAAATTCTAAGCAACAAAGTAAGACAATAGAGAACTGCTATGTTGAACATATAAAATAGTGTACAAGGTAGATTTTGTTTTGCTTTCTTCGCGGGAGGAAAAATAAGGATGGTTTGTACTTAGTTCTCGATGTTGTAACGGTTGATCTCTGAAAGGATCTCTGTTTCCATTCTTTTTTCTGTATGTGTGGTTATCTTGTGACGTTCATGCTGTACATATGTGTTTTTGTTTTCAGTTCATTAACTATGAACCCCTTTTCCACCATTGTTGTATGCCAAACACTCTTGAACTGTACCGTTAGTTGAAGCCCGAAATGCAACTTTTGATTGAGAAACAGGTCCCATTTTACACTAGCCGTAACATGACGGAAAGAGTTGCTTACGCCCAAGCTGATGAAGAAATGAAAAAGATCCAAGTACAAAAACAGACAGGTGGAAGGAGAACCGGAGTTCTCCATTACATATCACATTTTTTGAGACGTTGTATATGCACTATTTCTAGATGTAGTTGTTATTGTATATTATACAAGTGCATCAGCCGGGCATTAGGCCTCAAAGTTCCGTAGCGTTGTCATACCGCATCGATAAACAATCTTGTTATCAAATTCTTATCTGATAAGTGGAAATGATTTTGTGCCGCCAACTTTTAAAAACGAATCAAAAAAGGAAATTGAGGCCAAAAACGATAGGGTGCGTCAGTTAGCATTATTCAAGTGAGCTGCACGCTGCGCTGTTTTTACTTTCTCTGTTTTCATTATGTTCTTGATTGAAATTCCCCTTTCGTTTGTATTTGTGACTTAAAGCATCAAACGCCAGGCAGAAGAGCCATTGGACGTCACTGCCCAAACTCAAATGTGCCAAAAGAAAACTAACGAGAGAAGAAGTTACTTTTAATAGATATAATAAAAAAGGAGAACTTACCTTTTTCATCTGTTTAAGGAACAGTTTGCAGCTCACGTTTTATTTCAATTTGTTCTTTGTGACTTTTTTAATTAAAATAGTCTTCCAAACAAAACCGGACTAAATTCCAGATACTCGAATGCCAAAAGAAAAAAAAAGACGAAACATATCACCGAAATGATTTTTCCGCTAGAGTCTATTTATTGAGAACTTTCTCTTTAATGCACTTAGATTCCGAAAGTTTTGGTAAACTACCAGGAAACGGGCGGGTGCCATCAGCTCTGCCGCTGTGTGTGGTTCTGAAAAGGGTATTTTTTACCAAGAAATTGTACGAAAGTACAGAAACGGGACCAACTCATCTTTTCGTACTCATTTTCTAAC----------------------
Nbarri_LostCoveCave_N0065 AAAAAAAATTGTATCTGTTAAACAGAGTTTTACAAAGTTGCTAGGAACTAAGTGCCTGCTGCCGAAGGAGGAAGTCAGTGTAGGCAACTCGATCCCATTTTCAGCAACATATCCTATTCCCCATTAATTGGAGATTTGAATTCAAAATACTTCAGACAATGCTGTACCTTTCCCCCTCTTTCAAAACATGAGTATAAACGTGCCAAAAAAACCTTCTCCGTTTGACCCTTATGTGGAAGGTATTTGGATGAAACCCGTATATCCAGCGAAAACACACAATTCTTTACCCGAAACCCGGTCAGAGCGGTGTGACAAAAATTCTAAGCAACAAAGTAAGACAATAGAGAACTGGTATGTTGAACATATAAAATAGTGTACAAGGTAGATTTTGTTTTGCTTTCTTCGCGGGAGGAAAAATAAGGATGGTTTGTACTTAGTTCTCGATGTTGTAACGGTTGATCTCTGAAAGGA--TCTGTTTCCATTCTTTTTTCTGTATGTGTGGTTATCTTGTGACGTTCATGCTGTACATATGTGTTTTTGTTTTCAGTTCATTAACTATGAACCCCTTTTCCACCATTGTCGTATGCCAAACACTCTTGAACTGTACCGTTAGTTGAAGCCCGAAATGCAACTTTTGATTGAGAAACAGGTCCCATTTTACACTAGCCGTAACATGACGGAAAGAGTTGCTTACGCCCAAGCTGTTGAAGAAATGAAAAAGATCCAAGTACAAAAACAGACAGGTGGAAGGAGAACCGGAGTTCTCCATTACATATCACATTTTTTGAGACGTTGTATATGCACTATTTCTAGATGTAGTTGTTATTGTATATTATACAAGTGCATCAGCCGGGCATTAGGCCTCAAAGTTCCGTAGCGTTGTCATACCGCATCGATAAACAATCTTGTTATCAAATTCTTATCTGATAAGTGGAAATGATTTTGTGCCGCCAACTTTTAAAAACGAATCAAAAAAGGAAATTGAGCCCAAAAACGATAGGGTGCGTCAGTTAGCATTATTCAAGTGAGCTGCACGCTGCGCTGTTTTTACTTTCTCTGTTTTCATTATGTTCTTGATTGAAATTCTCCTTTCGTCTGTATTTGTGACTTAAAGCATCAAACGCCAGGCAGAAGAGCCATTGGACGTCACTGCCCAAACTCAAATGTGCCAAAAGAAAACTAACGAGAGAAGAAGTTACTTTTAATAGATATAATAAAAAAGGAGAACTTACCTTTTTCATCTGTTTAAGGAACAGTTTGCAGCTCACGTTTTATTTCAATTTGTTCTTTGTGACTTTTTTAATTAAAATAGTCTTCCAAACAAAACCGGACTAAATTCCAGATGCTCGAATGCCAAAAGAAAATAAAAGACGAAACATATCACCGAAATGATTTTTCCGCTAGAGTCTATTTATTGAGAACTTTCTCTTTAATGCACTTAGATTCCGAAAGTTTTGGTAAACTACCAGGAAACGGGCGGGTGCCATCAGCTCTGCCGCTGTGTGTAGTT--------------------------------------------------------------------------------------------------------
Nbarri_eyed_ClayCave_G2082 AAAAAAAATTGTATCTGTTAAACAGAGTTTTACAAAGTTGCTAGGAACTAAGTGCCTGCTGCCGAAGGAGGAAGTCAGTGTAGGCAACTCGATCCCATTTTCAGCAACATATCCTATTCCCCATTAATTGGAGATTTGAATTCAAAATACTTCAGACAATGCTGTACCTTTCCCCCTCTTTCAAATCATGAGTATAAACGTGCCAAAAAAACCTTCTCCGTTTGACCCTTATGTGGAAGGTATTTGGATAAAACCCGTATATCCAGCAAAAACACACAATTCTTTACCCGAAACCCGGTCAGAGCGGTGTGACAAAAATTATAAGCAACAAAGTAAGACAATAGAGAACTGGTATGTTGAACATATAAAATAGTGTACAAGGTAGATTTTGTTTTGCTTTCTTCGCGGGAGGAAAAATAAGGATGGTTTGTACTTAGTTCTCGATGTTGTAACGGTTGATCTCTGAAAGGATCTCTGTTTCCATTCTTTTTTCTGTATGTGTGGTTATCTTGTGACGTTCATGCTGTACATATGTGTTTTTGTTTTCAGTTCATTAACTATGAACCCCTTTTCCACCATTGTTGTATGCCAAACACTCTTGAACTGTACCGTTAGTTGAAGCCCGAAATGCAACTTTTGATTGAGAAACAGGTCCCATTTTACACTAGCCGTAACATGACGGAAAGAGTTGCTTACGCCCAAGCTGATGAAGAAATGAAAAAGATCCAAGTACAAAAACAGACAGGTGGAAGGAGAACCGGAGTTCTCCATTACATATCACATTTTTTGAGACGTTGTATATGCACTATTTCTAGATGTAGTTGTTATTGTATATTATACAAGTGCATCAGCCGGGCATTAGGCCTCAAAGTTCCGTAGCGTTGTCATACCGCATCGATAAACAATCTTGTTATCAAATTCTTATCTGATAAGTGGAAATGATTTTGTGCCGCCAACTTTTAAAAACGAATAAAAAAAGGAAATTGAGGCCAAAAACGATAGGGTGCGTCAGTTAGCATTATTCAAGTGA------------GCTGTTTTTACTTTCTCTGTTTTCATTCTGTTCTTGATTGAAATTCCCCTTTCGTTTGTAT--------TAAAGCATCAAACGCCAGGCAGAAGAGCCGTTGGACGTCACTGCCCAAACTCAAATGTGCCAAAAGAAA-------AGAGAAGAAGTTACTTTTAATACATATAATAAGAAAGGAGAACTTACCTTTTTCATCTGTTTAAAGAAC-------AGCTCACGTTTTATTTCAATTTGTTCTTTGTGACTTTTTTAATTAAAATAGTCTTCCAAACAAAACCGGACTAAATTCCAGATACTCGAATGCCAAAAGAAAAAAAAAGACGAAACATATCACCGAAATGATTTTTCCGCTAGAGTCTATTTATTGAGAACTTTCTCTTTAATGCACTTAGATTCCGAAAGTTTTGGTAAACTACCAGGAAACGGGCGGGTGCCATCAGCTCTGCCGCTGTGTGTGGTTCTGAAAAGGGTATTTTTTACCAAGAAATTGTACGAAAGTACAGAAACGGGACCAACTCATCTTTTCGTACTCATTTTCTAACAAAAAAATCGATTTTCAAGTTG
Nbarrowsi_Gregorys_N270 ---------------TGTTAAACAGAGTTTTACAAAGTTGCTAGGAACTAAGTGCCTGCTGCCGAAGGAGGAAGTCAGTGTAGGCAACTCGATCCCATTTTCAGCAACATATCCTATTCCCCATTAATTGGAGATTTGAATTCAAAATACTTCAGACAATGCTGTACCTTTCCCCTTCTTTCAAAACATGAGTATAAACGTGCC-AAAAAACCTTCTCCGTTTGACCCTTATGTGGAAGGTATTTGGATGAAACCCGTATATCCAGCAAAAACACACAATTCTTTACCCGAAACCCGGTCAGAGCGGTGTGACAAAAATTCTAAGCAACAAAGTAAGACAATAGAGAACTGGTATGTTGAACATATAAAATAGTGTACAAGGTAGATTTTGTTTTGCTTTCTTCGCGGGAGGAAAAATAAGGATGGTTTGTACTTAGTTCTCGATGTTGTAACGGTTGATCTCTGAAAGGATCTCTGTTTCCATTCTTTTTTCTGTATGTGTGGTTATCTTGTGACGTTCATGCTGTACATATGTGTTTTTGTTTTCAGTTCATTAACTATGAACCCCTTTTCCACCATTGTTGTATGCCAAACACTCTTGAACTGTACCGTTAGTTGAAGCCCGAAATGCAACTTTTGATTGAGAAACAGGTCCCATTTTACACTAGCCGTAACATGACGGAAAGAGTTGCTTACGCCCAAGCTGATGAAGAAATGAAAAAGATCCAAGTACAAAAACAGACAGGTGGAAGGAGAACCGGAGTTCTCCATTACATATCACATTTTTTGAGACGTTGTATATGCACTATTTCTAGATGTAGTTGTTATTGTATATTATACAAGTGCATCAGCCGGGCATTAGGCCTCAAAGTTCCGTAGCGTTGTCATACCGCATCGATAAACAATCTTGTTATCAAATTCTTATCTGATAAGTGGAAATGATTTTGTGCCGCCAACTTTTAAAAACGAATCAAAAAAGGAAATTGAGGCCAAAAACGATAGGGTGCGTCAGTTAGCATTATTCAAGTGAGCTGCACGCTGCGCTGTTTTTACTTTCTCTGTTTTCATTATGTTCTTGATTGAAATTCCCCTTTCGTTTGTATATGTGACTTAAAGCATCACACGCCAGGCAGAAGAGCCATTGGACGTCACTGCCCAAACTCAAATGTGCCAAAAGAAAACTAACGAGAGAAGAAGTTACTTTTAATAGATATAATAAAAAAGGAGAACTTACCTTTTTCATCTGTTTAAGGAACAGTTTGCAGCTCACGTTTTATTTCAATTTGTTCTTTGTGACTTTTTTAATTAAAATAGTCTTCCAAACAAAACCGGACTAAATTCCAGATACTCGAATGCCAAAAGAAAAAAAAAGACGAAACATATCACCGAAATGATTTTTCCGCTAGAGTCTATTTATTGAGAACTTTCTCTTTAATGCACTTAGATTCCGAAAGTTTTGGTAAACTACCAGGAAACGGGCGGGTGCCATCAGCTCTGCCGCTGTGTG-------------------------------------------------------------------------------------------------------------
Nbarrowsi_Tuckaleechee_N360 --------------------------------------------------------------------------------------------------------------ATCCTATTCCCCATGAATTGGAGATTTGAATTCAAAATACTTCAGACAATGCTGTACCTTTCCCCTTCTTTCAAAACATGAGTATAAACGTGCCAAAAAAACCTTCTCCGTTTGACCCTTATGTGGAAGGTATTTGGATGAAACCCGTATATCCAGCAAAAACACACAATTCTTTACCCGAAACCCGGTCAGAGCGGTGTGACAAAAATTCTAAGCAACAAAGTAAGACAATAGAGAACTGGTATGTTGAACATATAAAATAGTGTACAAGGTAGATTTTGTTTTGCTTTCTTCGCGGGAGGAAAAATAAGGATGGTTTGTACTTAGTTCTCGATGTTGTAACGGTTGATCTCTGAAAGGATCTCTGTTTCCATTCTTTTTTCTGTATGTGTGGTTATCTTGTGACGTTCATGCTGTACATATGTGTTTTTGTTTTCAGTTCATTAACTATGAACCCCTTTTCCACCATTGTTGTATGCCAAACACTCTTGAACTGTACCGTTAGTTGAAGCCCGAAATGCAACTTTTGATTGAGAAACAGGTCCCATTTTACACTAGCCGTAACATGACGGAAAGAGTTGCTTACGCCCAAGCTGATGAAGAAATGAAAAAGATCCAAGTACAAAAACAGACAGGTGGAAGGAGAACCGGAGTTCTCCATTACATATCACATTTTTTGAGACGTTGTATATGCACTATTTCTAGATGTAGTTGTTATTGTATATTATACAAGTGCATCAGCCGGGCATTAGGCCTCAAAGTTCCGTAGCGTTGTCATACCGCATCGATAAACAATCTTGTTATCAAATTCTTATCTGATAAGTGGAAATGATTTTGTGCCGCCAACTTTTAAAAACGAATCAAAAAAGGAAATTGAGGCCAAAAACGATAGGGTGCGTCAGTTAGCATTATTCAAGTGAGCTGCACGCTGCGCTGTTTTTACTTTCTCTGTTTTCATTATGTTCTTGATTGAAATTCCCCTTTCGTTTGTATATGTGACTTAAAGCATCACACGCCAGGCAGAAGAGCCATTGGACGTCACTGCCCAAACTCAAATGTGCCAAAAGAAAACTAACGAGAGAAGAAGTTACTTTTAATAGATATAATAAAAAAGGAGAACTTACCTTTTTCATCTGTTTAAGGAACAGTTTGCAGCTCACGTTTTATTTCAATTTGTTCTTTGTGACTTTTTTAATTAAAATAGTCTTCCAAACAAAACCGGACTAAATTCCAGATACTCGAATGCCAAAAGAAAAAAAAAGACGAAACATATCACCGAAATGATTTTTCCGCTAGAGTCTATTTATTGAGAACTTTCTCTTTAATGCACTTAGATTCCGAAAGTTTTGGTAAACTACCAGGAAACGGGCGGGTGCCATCAGCTCTGCCGCTGTGTGTGGTTCTAAAAAGGGTATTTTTTACCAAGAAATTGTACGAAAGTACAGAAACGGGACCAACTCATCTTTTCGTACTCATTTTCTAACAAAAAAATCGATTTTCAAGTGG
Nbishopi_DryFalls_N150 ---------------------------------------------------------------------------------------------------------------------------------------------------------------------------------------------------------------------------------CCCTTATGTGGAAGGTATTTGGATAAA-CCCGTATATCCAGCAAAAACACACAATTCTTTACCCGAAACCCGGTCAGAGCGGTGTGACAAAAATTCTAAGCAACAAAGTAAGACAATAGAGAACTGGTATGTTGAACATATAAAATAGTGTACAAGGTAGATTTTGTTTTGCTTTCTTCGCGGGAGGAAAAATAAGGATGGTTTGTACTTAGTTCTCGATGTTGTAACGGTTGATCTCTGAAAGGATCTCTGTTTCCATTCTTTTTTCTGTATGTGTGGTTATCTTGTGACGTTCATGCTGTACATATGTGTTTTTGTTTTCAGTTCATTAACTATGAACCCCTTTTCCACCATTGTTGTATGCCAAACACTCTTGAACTGTACCGTTAGTTGAAGCCCGAAATGCAACTTTTGATTGAGAAACAGGTCCCATTTTACACTAGCCGTAACATGACGGAAAGAGTTGCTTACGCCCAAGCTGATGAAGAAATGAAAAAGATCCAAGTACAAAAACAGACAGGTGGAAGGAGAACCGGAGTTCTCCATTACATATCACATTTTTTGAGACGTTGTATATGCACTATTTCTAGATGTAGTTGTTATTGTATATTATACAAGTGCATCAGCCGGGCATTAGGCCTCAAAGTTCCGTAGCGTTGTCATACCGCATCGATAAACAATCTTGTTATCAAATTCTTATCTGATAAGTGGAAATGATTTTGTGCCGCCAACTTTTAAAAACGAATCAAAAAAGGAAATTGAGGCCAAAAACGATGGGGTGCGTCAGTTAGCATTATTCAAGTGAGCTGCACGCTGCGCTGCTTTTACTTTCTCTGTTTTCATTATGTTCTTGATTGAAATTCCCCTTTCCTTTGTATTTGTGACTTAAAGCATCAAACGCCAGGCAGAAGAGCCATTGGACGTCACTGCCCAAACTCAAATGTGCCAAAAGAAAACTAACGAGAGAAGAAGTTACTTTTAATAGATATAATAAAAAAGGAGAACTTACCTTTTTCATATGTTTAAGGAACAGTTTGCAGCTCACGTTTTATTTCAATTTGTTCTTTGTGACTTTTTTAATTAAAATAGTCTTCCAAACAAAACCGGACTAAATTCCAGATACTCGAATGCCAAAAGAAAAAAAAAGACGAAACATATCACCGAAATGATTTTTCCGCTAGAGTCTATTTATTGAGAACTTTCTCTTTAATGCACTTAGATTCCGAAAGTTTTGGT-----------------------------------------------------------------------------------------------------------------------------------------------------------
Nbishopi_PoleCr_Chattooga_N885 ----------------------------------------------------------------------------------------------------------------------------------------------------------------------------------------------------------------------------------------GTGGAAGGTATTTGGATAAA-CCCGTATATCCAGCAAAAACACACAATTCTTTACCCGAAACCCGGTCAGAGCGGTGTGACAAAAATTCTAAGCAACAAAGTAAGACAATAGAGAACTGGTATGTTGAACATATAAAATAGTGTACAAGGTAGATTTTGTTTTGCTTTCTTCGCGGGAGGAAAAATAAGGATGGTTTGTACTTAGTTCTCGATGTTGTAACGGTTGATCTCTGAAAGGATCTCTGTTTCCATTCTTTTTTCTGTATGTGTGGTTATCTTGTGACGTTCATGCTGTACATATGTGTTTTTGTTTTCAGTTCATTAACTATGAACCCCTTTTCCACCATTGTTGTATGCCAAACACTCTTGAACTGTACCGTTAGTTGAAGCCCGAAATGCAACTTTTGATTGAGAAACAGGTCCCATTTTACACTAGCCGTAACATGACGGAAAGAGTTGCTTACGCCCAAGCTGATGAAGAAATGAAAAAGATCCAAGTACAAAAACAGACAGGTGGAAGGAGAACCGGAGTTCTCCATTACATATCACATTTTTTGAGACGTTGTATATGCACTATTTCTAGATGTAGTTGTTATTGTATATTATACAAGTGCATCAGCCGGGCATTAGGCCTCAAAGTTCCGTAGCGTTGTCATACCGCATCGATAAACAATCTTGTTATCAAATTCTTATCTGATAAGTGGAAATGATTTTGTGCCGCCAACTTTTAAAAACGAATCAAAAAAGGAAATTGAGGCCAAAAACGATGGGGTGCGTCAGTTAGCATTATTCAAGTGAGCTGCACGCTGCGCTGCTTTTACTTTCTCTGTTTTCATTATGTTCTTGATTGAAATTCCCCTTTCCTTTGTATTTGTGACTTAAAGCATCAAACGCCAGGCAGAAGAGCCATTGGACGTCACTGCCCAAACTCAAATGTGCCAAAAGAAAACTAACGAGAGAAGAAGTTACTTTTAATAGATATAATAAAAAAGGAGAACTTACCTTTTTCATATGTTTAAGGAACAGTTTGCAGCTCACGTTTTATTTCAATTTGTTCT--------------------------------------------------------------------------------------------------------------------------------------------------------------------------------------------------------------------------------------------------------------------------------------------------------------------------------------
Nbishopi_StandingIndian_N131 AAAAAAAATTGTATCTGTTAAACAGAGTTTTACAAAGTTGCTAGGAACTAAGTGCCTGCTGCCGAAGGAGGAAGTCAGTGTAGGCAACTCGATCCCATTTTCAGCAACATATCCTATTCCCCATTAATTGGAGATTTGAATTCAAAATACTTCAGACAATGCTGTACCTTTCCCCCTCTTTCAAAACATGAGTATAAACGTGCCAAAAAAACCTTCTCCGTTTGACCCTTATGTGGAAGGTATTTGGATGAAACCCGTATATCCAGCAAAAACACACAATTCTTTACCCGAAACCCGGTCAGAGCGGTGTGACAAAAATTCTAAGCAACAAAGTAAGACAATAGAGAACTGGTATGTTAAACATATAAAATAGTGTACAAGGTAGATTTTGTTTTGCTTTCTTCGCGGGAGGAAAAATAAGGATGGTTTGTACTTAGTTCTCGATGTTGTAACGGTTGATCTCTGAAAGGATCTCTGTTTCCATTCTTTTTTCTGTATGTGTGGTTATCTTGTGACGTTCATGCTGTACATATGTGTTTTTGTTTTCAGTTCATTAACTATGAACCCCTTTTCCACCATTGTTGTATGCCAAACACTCTTGAACTGTACCGTTAGTTGAAGCCCGAAATGCAACTTTTGATTGAGAAACAGGTCCCATTTTACACTAGCCGTAACATGACGGAAAGAGTTGCTTACGCCCAAGCTGATGAAGAAATGAAAAAGATCCAAGTACAAAAACAGACAGGTGGAAGGAGAACCGGAGTTCTCCATTACATATCACATTTTTTGAGACGTTGTATATGCACTATTTCTAGATGTAGTTGTTATTGTATATTATACAAGTGCATCAGCCGGGCATTAGGCCTCAAAGTTCCGTAGCGTTGTCATACCGCATCGATAAACAATCTTGTTATCAAATTCTTATCTGATAAGTGGAAATGATTTTGTGCCGCCAACTTTTAAAAACGAATCAAAAAAGGAAATTGAGGCCAAAAACGATAGGGTGCGTCAGTTAGCATTATTCAAGTGAGCTGCACGCTGCGCTGCTTTTACTTTCTCTGTTTTCATTATGTTCTTGATTGAAATTCCCCTTTCCTTTGTATTTGTGACTTAAAGCATCAAACGCCAGGCAGAAGAGCCATTGGACGTCACTGCCCAAACTCAAATGTGCCAAAAGAAAACTAACGAGAGAAGAAGTTACTTTTAATAGATATAATAAAAAAGGAGAACTTACCTTTTTCATATGTTTAAGGAACAGTTTGCAGCTCACGTTTTATTTCAATTTTTTCTTTGTGACTTTTTTAATTAAAATAGTCTTCCAAACAAAACCGGACTAAATTCCAGATACTCGAATGCCAAAAGAAAAAAAAAGACGAAACATATCACCGAAATGATTTTTCCGCTAGAGTCTATTTATTGAGAACTTTCTCTTTAATGCACTTAGATTCCGAAAGTTTTGGTAAACTACCAGGAAACGGGCGGGTGCCATCAGCTCTGCCGCTGTGTGTGGTTCTGAAAAGGGTATTTTTTACCAAGAAATTGTACGAAAGTACAGAAACGGGACCAACTCATCTTTTCGTACTCATTTTCTAACAAAAAAATCGATTTTCAAGTGG
Nbrimleyi_NewberryCr_N984 --------------------------------------------------------------------------------------------------------------------TTCCCCATTAATTGGAGATTTGAATTCAAAATACTTCAGACAATGCTGTACCTTTCCCCCTCTTTCAAATCATGAGTACAAACGTGCCAAAAAAACCTTCTCCGTTTGACCCTTATGTGGAAGGTATTTGGATAAAACCCGTATATCCAGCAAAAACACACAATTCTTTACCCGAAACCCGGTCAGAGCGGTGTGACAAAAATTCTAAGCAACAAAGTAAGACAATAGAGAACTGGTATGTTGAACATATAAAATAGTGTACAAGGTAGATTTTGTTTTGCTTTCTTCGCGGGAGGAAAAATAAGGATGGTTTGTACTTAGTTCTCGATGTTGTAACGGTTGATCTCTGAAAGGATCTCTGTTTCCATTCTTTTTTCTGTATGTGTGGTTATCTTGTGACGTTCATGCTGTACATATGTGTTTTTGTTTTCAGTTCATTAACTATGAACCCTTTTTCCACCATTGTTGTATGCCAAACACTCTTGAACTGTACCGTTAGTTGAAGCCCGAAATGCAACTTTTGATTGAGAAACAGGTCCCATTTTACACTAGCCGTAACATGACGGAAAGAGTTGCTTACGCCCAAGCTGATGAAGAAATGAAAAAGATCCAAGTACAAAAACAGACAGGTGGAAGGAGAACCGGAGTTCTCCATTACATATCACATTTTTTGAGACGTTGTATATGCACTATTTCTAGATGTAGTTGTTATTGTATATTATACAAGTGCATCAGCCGGGCATTAGGCCTCAAAGTTCCGTAGCGTTGTCATACCGCATCGATAAACAATCTTGTTATCAAATTCTTATCTGATAAGTGGAAATGATTTTGTGCCGCCAACTTTTAAAAACGAATAAAAAAAGGAAATTGAGGCCAAAAACGATAGGGTGCGTCAGTTAGCATTATTCAAGTGA-------GCTGCGCTGTTTTTACTTTCTCTGTTTTCATTATGTTCTTGATTGAAATTCCCCTTC------TATTTGTGACTTAAAGCATCAAACGCCAGGCAGAAGAGCCATTGGACGTCACTGCCCAAACTCAAATGTGCCAAAAGAAAACTAACGAGAGAAGAAGTTACTTTTAATATATATAAA---------GAACTTACCTTTTTCATCTGTTGAAGGAACAGTTTGCAGCTCACATTTTATTTCAATTTGTTTTTTGTGACTTTTTTCATTAAAATAGTCTTCCAAACAAAACCGGACTAAATTCCAGATACTCGAATGCCAAAAG-AAAAAAAAGACGAAACATATCACCGAAATGATTTTTCCGCTAGAGTCTATTTATTGAGAACTTTCTCTTTAATGCACTTAGATTCCGAAAGTTTTGGTAAACTACCAGGAAACGGGCGGGTGCCATCAGCTCTGCCGCTGTGTGTGGTTCTGAAAAGGGTATATTTTACCAAGAAATTGAACGAAAGTACAGAAACGGGACC---------------------------------------------------
Nbrimleyi_RumblingBald_N241 AAAAAAAATTGTATCTGTTAAACAGAGTTTTACAAAGTTGCTAGGAACTAAGTGCCTGCTGCCGAAGGAGGAAGTCAGTGTAGGCAACTCGATCCCATTTTCAGCAACATATCCTATTCCCCATTAATTGGAGATTTGAATTCAAAATACTTCAGACAATGCTGTACCTTTCCCCCTCTTTCAAATCATGAGTATAAACGTGCC-AAAAAACCTTCTCCGTTTGACCCTTATGTGGAAGGTATTTGGAAGAAACCCGTATATCCAGCAAAAACACACAATTCTTTACCCGAAACCCGGTCAGAGCGGTGTGACAAAAATTCTAAGCAACAAAGTAAGACAATAGAGAACTGGTATGTTAAACATATAAAATAGTGTACAAGGTAGATTTTGTTTTGCTTTCTTCGCGGGAGGAAAAATAAGGATGGTTTGTACTTAGTTCTCGATGTTGTAACGGTTGATCTCTGAAAGGATCTCTGTTTCCATTCTTTTTTCTGTATGTGTGGTTATCTTGTGACGTTCATGCTGTACATATGTGTTTTTGTTTTCAGTTCATTAACTATGAACCCTTTTTCCACCATTGTTGTATGCCAAACACTCTTGAACTGTACCGTTAGTTGAAGCCCGAAATGCAACTTTTGATTGAGAAACAGGTCCCATTTTACACTAGCCGTAACATGACGGAAAGAGTTGCTTACGCCCAAGCTGATGAAGAAATGAAAAAGATCCAAGTACAAAAACAGACAGGTGGAAGGAGAACCGGAGTTCTCCATTACATATCACATTTTTTGAGACGTTGTATATGCACTATTTCTAGATGTAGTTGTTATTGTATATTATACAAGTGCATCAGCCGGGCATTAGGCCTCAAAGTTCCGTAGCGTTGTCATACCGCATCGATAAACAATCTTGTTATCAAATTCTTATCTGATAAGTGGAAATGATTTTGTGCCGCCAACTTTTAAAAACGAATAAAAAAAGGAAATTGAGGCCAAAAACGATAGGGTGCGTCAGTTAGCATTATTCAAGTGA-------GCTGCGCTGTTTTTACTTTCTCTGTTTTCATTATGTTCTTGATTGAAATTCCCCTTC------TATTTGTGACTTAAAGCATCAAACGCCAGGCAGAAGAGCCATTGGACGTCACTGCCCCAACTCAAATGTGCCAAAAGAAAACTAACGAGAGAAGAAGTTACTTTTAATATATATAAA---------GAACTTACCTTTTTCATCTGTTGAAGGAACAGTTTGCAGCTCACATTTTATTTCAATTTGTTCTTTGTGACTTTTTTCATTAAAATAGTCTTCCAAACAAAACCGGACTAAATTCCAGATACTCGAATGCCAAAAGAAAAAAAAAGACGAAACATATCACCGAAATGATTTTTCCGCTAGAGTCTATTTATTGAGAACTTTCTCTTTAATGCACTTAGATTCCGAAAGTTTTGGTAAACTACCAGGAAACGGGCGGGTGCCATCAGCTCTGCCGCTGT-----GTTCTGAAAAGGGTATTTTTTACCAAGAAATTGTACGAAAGTACAGAAACGGGACCAACTCATCTTTTCGTACTCATTTTCTAACAAAAAAATCGATTTTCAAGTGG
Ncanei_Egypt_N958 ------------------------------------------------------------GCCGAAGGAGGAAGTCAGTGTAGGCAACTCGATCCCATTTTCAGCAACATATCCTATTCCCCATTAATTGGAGATTTGAATTCAAAATACTTCAGACAATGCTGTACCTTTTCCCCTCTTTCAAATCATGAGTATAAACGTGCCAAAAAAACCTTCTCCGTTTGACCCTTATGTGGAAGGTATTTGGATGAAACCCGTATATCCAGCAAAAACACACAATTCTTTACCCGAAACCCGGTCAGAGCGGTGTGACAAAAATTCTAAGCAACAAAGTAAGACAATAGAGAACTGGTATGTTAAACATATAAAATAGTGTACAAGGTAGATTTTTTTTTGCTTTCTTCGCGGGAGGAAAAATAAGGATGGTTTGTACTTAGTTCTCGATGTTGTAACGGTTGATCTCTGAAAGGATCTCTGTTTCCATTCTTTTTTCTGTATGTGTGGTTATCTTGTGACGTTCATGCTGTACATATGTGTTTTTGTTTTCAGTTCATTAACTATGAACCCCTTTTCCACCATTGTTGTATGCCAAACACTCTTGAACTGTACCGTTAGTTGAAGCCCGAAATGCAACTTTTGATTGAGAAACAGGTCCCATTTTACACTAGCCGTAACATGACGGAAAGAGTTGCTTACGCCCAAGCTGATGAAGAAATGAAAAAGATCCAAGTACAAAAACAGACAGGTGGAAGGAGAACCGGAGTTCTCCATTACATATCACATTTTTTGAGACGTTGTATATGCACTATTTCTAGATGTAGTTGTTATTGTATATTATACAAGTGCATCAGCCGGGCATTAGGCCTCAAAGTTCCGTAGCGTTGTCATACCGCATCGATAAACAATCTTGTTATCAAATTCTTATCTGATAAGTGGAAATGATTTTGTGCCGCCAACTTTTAAAAACGAATAAAAAATGGAAATTGAGGCCAAAAACGATAGGGTGCGTCAGTTAGCATTATTCAAGTGAGCTGCACGCTGCGCTGTTTTTACTTTCTCTGTTTTCATTATGTTCTTGATTGAAATTCCCCTTTCGTTTGTATTTGTGACTTAAAGCATCAAACGCCAGGCAGAAGAGCCATTGGACGTCACTGCCCAAACTCAAATGTGCCAAAAGAAAACTAACGAGAGAAGAAGTTACTTTTAATATATATAATAATAAAGGAGAACTTACCTTTTTCATCTGTTTAAGGAACAGTTTGCAGCTCACGTTTTATTTCAATTTGTTCTTTGTGACTTTTTTAATTAAAATAGTCTTCCAAACAAAACCGGACTAAATTCCAGATACTCGAATGCCAAAAGAAAAAAAAAGACGAAACATATCACCGAAATGATTTTTCCGCTA-------------------------------------------------------------------------------------------------------------------------------------------------------------------------------------------------------------------
Ncarolinensis_Grandfather_N218 AAAAAAAATTGTATCTGTTAAACAGAGTTTTACAAAGTTGCTAGGAACTAAGTGCCTGCTGCCGAAGGAGGAAGTCAGTGTAGGCAACTCGATCCCATTTTCAGCAACATATCCTATTCCCCATTAATTGGAGATTTGAATTCAAAATACTTCAGACAATGCTATACCTTTCCCCCTCTTTCAAATCATGAGTATAAACGTGCCAAAAAAACCTTCTCCGTTTGACCCTTATGTGGAAGGTATTTGGACGAGACCCGTATATCCAGCAAAAACACACAATTCTTTACCCGAAACCCGGTCAGAGCGGTGTGACAAAAATTCTAAGCAACAAAGTAAGACAATAGAGAACTGGTATGTTGAACATATAAAATAGTGTACAAGGTAGATTTTGTTTTGCTTTCTTCGCGGGAGGAAAAATATGGATGGTTTGTACTTAGTTCTCGATGTTGTAACGGTTGATCTCTGAAAGGATCTCTGTTTCCATTCTTTTTTCTGTATGTGTGGTTATCTTGTGACGTTCATGCTGTACATATGTGTTTTTGTTTTCAGTTCATTAACTATGAACCCCTTTTCCACCATTGTTGTATGCCAAACACTCTTGAACTGTACCGTTAGTTGAAGCCCGAAATGCAACTTTTGATTGAGAAACAGGTCCCATTTTACACTAGCCGTAACATGACGGAAAGAGTTGCTTACGCCCAAGCTGATGAAGAAATGAAAAAGATCCAAGTACAAAAACAGACAGGTGGAAGGAGAACCGGAGTTCTCCATTACATATCACATTTTTTGAGACGTTGTATATGCACTATTTCTAGATGTAGTTGTTATTGTATATTATACAAGTGCATCAGCCGGGCATTAGGCCTCAAAGTTCCGTAGCGTTGTCATACCGCATCGATAAACAATCTTGTTATCAAATTCTTATCTGATGAGTGGAAATGATTTTGTGCCGCCAACTTTTAAAAACGAATAAAAAGAGGAAATTGAGGCCAAAAACGATAGGGTGCGTCAGTTAGCATTATTCAAGTGA-------GCTGCGCTGTTTTTACTTTCTCTGTTTTCATTATGTTCTCGATTGAAATTCCCCTTTCGTTTGTATTTGTGACTTAAAGCATCAAACGCCAGGCAGAAGAGCCATTGGACGTCACTGCCCAAACTCAAATGTGCCAAAAGAAAACTAACGAGAGAAGAAGTTACTTTTAATATATATAATAATAAAGGAGAACTTACCTTTTTCATCTGTTTGAGGAACAGTTTGCAGCTCACGTTTTATTTC-----GTTCTTTGTGACTTTTTTAATTAAAATAGTCTTCCAAACAAAACCGGACTAAATTCCAGATACTCGAATGCCAAAAGAAAAAAAAAGACGAAACATATCACCGAAATGATTTTTCCGCTAGAGTCTATTTATTGAGAACTTTCTCTTTAATGCACTTAGATTCCGAAAGTTTTGGTAAACTACCAGGAAACGGGCGGGTGCCATCAGCTCTGCCGCTGTGTGTGGTTCTGAAAAGGG----------------------------------------------------------------------------------------------
Ncarolinensis_LinvilleCaverns_N227 -------------------------------------------------------------------------------------------------------------------------------------------------------------------------------------------------------------------------------------------------------------------------------------------------------------------------------------------------------------------------------------------------------------------------------------------------------CTCGATGTTGTAACGGTTGATCTCTGAAAGGATCTCTGTTTCCATTCTTTTTTCTGTATGTGTGGTTATCTTGTGACGTTCATGCTGTACATATGTGTTTTTGTTTTCAGTTCATTAACTATGAACCCCTTTTCCACCATTGTTGTATGCCAAACACTCTTGAACTGTACCGTTAGTTGAAGCCCGAAATGCAACTTTTGATTGAGAAACAGGTCCCATTTTACACTAGCCGTAACATGACGGAAAGAGTTGCTTACGCCCAAGCTGATGAAGAAATGAAAAAGATCCAAGTACAAAAACAGACAGGTGGAAGGAGAACCGGAGTTCTCCATTACATATCACATTTTTTGAGACGTTGTATATGCACTATTTCTAGATGTAGTTGTTATTGTATATTATACAAGTGCATCAGCCGGGCATTAGGCCTCAAAGTTCCGTAGCGTTGTCATACCGCATCGATAAACAATCTTGTTATCAAATTCTTATCTGATGAGTGGAAATGATTTTGTGCCGCCAACTTTTAAAAACGAATAAAAAGAGCAAATTGAGGCCAAAAACGATAGGGTGCGTCAGTTAGCATTATTCAAGTGA-------GCTGCGCTGTTTTTACTTTCTCTGTTTTCATTATGTTCTCGATTGAAATTCCCCTTTCGTTTGTATTTGTGACTTAAAGCATCAAACGCCAGGCAGAAGAGCCATTGGACGTCACTGCCCAAACTCAAATGTGCCAAAAGAAAACTAACGAGAGAAGAAGTTACTTTTAATATATATAATAATAAAGGAGAAC--------------------------------------------------------------------------------------------------------------------------------------------------------------------------------------------------------------------------------------------------------------------------------------------------------------------------------------------------------------------------------------------------
Ncarteri_English_N031 AAAAAAAATTGTATCTGTTAAACAGAGTTTTACAAAGTTGCTAGGAACTAAGTGCCTGCTGCCGAAGGAGGAAGTCAGTGTAGGCAACTCGATCCCATTTTCAGCAACATATCCTATTCCCCATTAATTGGAGATTTGAATTCAAAATACTTCAGACAATGCTGTACCTTTCCCCCTCTTTCAAAACATGAGTATAAACGTGCCAAAAAAACCTTCTCCGTTTGACCCTTATGTGGAAGGTATTTGGATGAAACCCGTATATCCAGCAAAAACACACAATTCTTTACCCGAAACCCGGTCAGAGCGGTGTGACAAAAATTTTAAGCAACAAAGTAAGACAATAGAGAACTGGTATGTTGAACATATAAAATAGTGTACAAGGTAGATTTTGTTTTGCTTTCTTCGCGGGAGGAAAAATAAGGATGGTTTGTACTTAGTTCTCGATGTTGTAACGGTTGATCTCTGAAAGGATCTCTGTTTCCATTCTTTTTTCTGTATGTGTGGTTATCTTGTGACGTTCATGCTGTACATATGTGTTTTTGTTTTCAGTTCATTAACTATGAACCCCTTTTCCACCATTGTTGTATGCCAAACACTCTTGAACTGTACCGTTAGTTGAAGCCCGAAATGCAACTTTTGATTGAGAAACAGGTCCCATTTTACACTAGCCGTAACATGACGGAAAGAGTTGCTTACGCCCAAGCTGATGAAGAAATGAAAAAGATCCAAGTACAAAAACAGACAGGTGGAAGGAGAACCGGAGTTCTCCATTACATATCACATTTTTTGAGACGTTGTATATGCACTATTTCTAGATGTAGTTGTTATTGTATATTATACAAGTGCATCAGCCGGGCATTAGGCCTCAAAGTTCCGTAGCGTTGTCATACCGCATCGATAAACAATCTTGTTATCAAATTCTTATCTGATAAGTGGAAATGATTTTGTGCCGCCAACTTTTAAAAACGAATCAAAAAAGGAAATTGAGGCCAAAAACGATAGGGTGCGTCAGTTAGCATTATTCAAGTGAGCTGCACGCTGCGCTGTTTTTACTTTCTCTGTTTTCATTATGTTCTTGATTGAAATTCCCCTTTCGTTTGTATTTGTGACTTAAAGCATCAAACGCCAGGCAGAAGAGCCATTGGACGTCACTGCCCAAACTCAAATGTGCCAAAAGAAAACTAACGAGAGAAGAAGTTACTTTTAATAGATATAATAAAAAAGGAGAACTTACCTTTTTCATCTGTTTAAGGAACAGTTTGCAGCTCACGTTTTATTTCAGTTTGTTCTTTGTGACTTTTTTAATTAAAATAGTCTTCCAAACAAAACCGGACTAAATTCCAGATACTCGAATGCCAAAAGAAAAAAAAAGACGAAACATATCACCGAAATGATTTTTCCGCTAGAGTCTATTTATTGAGAACTTTCTCTTTAATGCACTTAGATTCCGAAAGTTTTGGTAAACTACCAGGAAACGGGCGGGTGCCATCAGCTCTGCCGCTGTGTGTGGTTCTGAAAAGGGTATTTTTTACCAAGAAATTGTACGAAAGTACAGAAACGGGACCAACTCATCTTTTCGTACTCATTTTCTAACAAAAAAATCGATTTTCAAG---
Ncarteri_LaurelCave_nearTYPE_N0296 ------------------------------------------------------------------------------------------------------------------------CCATTAATTGGAGATTTGAATTCAAAATACTTCAGACAATGCTGTACCTTTCCCCCTCTTTCAAAACATGAGTATAAACGTGCCAAAAAAACCTTCTCCGTTTGACCCTTATGTGGAAGGTATTTGGAAAAGACCCGTATATCCAGCAAAAACACACAATTCTTTACCCGAAACCCGGTCAGAGCGGTGTGACAAAAATTTTAAGAAACAAAGTAAGACAATAGAGAACTGGTATGTTGAACATATAAAATAGTGTACAAGGTAGATTTTGTTTTGCTTTCTTCGCGGGAGGAAAAATAAGGATGGTTTGTACTTAGTTCTCGATGTTGTAACGGTTGATCTCTGAAAGGATCTCTGTTTCCATTCTTTTTTCTGTATGTGTGGTTATCTTGTGACGTTCATGCTGTACATATGTGTTTTTGTTTTCAGTTCATTAACTATGAACCCCTTTTCCACCATTGTTGTATGCCAAACACTCTTGAACTGTACCGTTAGTTGAAGCCCGAAATGCAACTTTTGATTGAGAAACAGGTCCCATTTTACACTAGCCGTAACATGACGGAAAGAGTTGCTTACGCCCAAGCTGATGAAGAAATGAAAAAGATCCAAGTACAAAAACAGACAGGTGGAAGGAGAACCGGAGTTCTCCATTACATATCACATTTTTTGAGACGTTGTATATGCACTATTTCTAGATGTAGTTGTTATTGTATATTATACAAGTGCATCAGCCGGGCATTAGGCCTCAAAGTTCCGTAGCGTTGTCATACCGCATCGATAAACAATCTTGTTATCAAATTCTTATCTGATAAGTGGAAATGATTTTGTGCCGCCAACTTTTAAAAACGAATCAAAAAAGGAAATTGAGGCCAAAAACGATAGGGTGCGTCAGTTAGCATTATTCAAGTGAGCTGCACGCTGCGCTGTTTTTACTTTCTCTGTTTTCATTATGTTCTTGATTGAAATTCCCCTTTCGTTTGTATTTGTGACTTAAAGCATCAAACGCCAGGCAGAAGAGCCATTGGACGTCACTGCCCAAACTCAAATGTGCCAAAAGAAAACTAACGAGAGAAGAAGTTACTTTTAATAGATATAATAAAAAAGGAGAACTTACCTTTTTCATATGTTTAAGGAACAGTTTGCAGCTCACGTTTTATTTCAGTTTGTTCTTTGTGACTTTTTTAATTAAAATAGTCTTCCAAACAAAACCGGACTAAATTCCAGATACTCGAATGCCAAAAGAAAAAAAAAGACGAAACATATCACCGAAATGATTTTTCCGCTAGAGTCTATTTATTGAGAACTTTCTCTTTAATGCACTTAGATTCCGAAAGTTTTGGTAAACTACCAGGAAACGGGCGGGTGCCATCAGCTCTGCCGCTGTGTGTGGTTCTGAAAAGGGTATTTTTTACCAAGAAATTGTACGAAAGTACAGAAACGGGACCAACTCATCTTTTCGTACTCATTTTCTAACAAAAAAATCGATTTTCAAG---
Ncarteri_PilotMtn_G2185 AAAAAAAATTGTATCTGTTAAACAGAGTTTTACAAAGTTGCTAGGAACTAAGTGCCTGCTGCCGAAGGAGGAAGTCAGTGTAGGCAACTCGATCCCATTTTCAGCAACATATCCTATTCCCCATTAATTGGAGATTTGAATTCAAAATACTTCAGACAATGCTGTACCTTTCCCCCTCTTTCAAAACATGAGTATAAACGTGCCAAAAAAACCTTCTCCGTTTGACCCTTATGTGGAAGGTATTTGGATGAAACCCGTATATCCAGCAAAAACACACAATTCTTTACCCGAAACCCGGTCAGAGCGGTGTGACAAAAATTTTAAGCAACAAAGTAAGACAATAGAGAACTGGTATGTTAAACATATAAAATAGTGTACAAGGTAGATTTTGTTTTGCTTTCTTCGCGGGAGGAAAAATAAGGATGGTTTGTACTTAGTTCTCGATGTTGTAACGGTTGATCTCTGAAAGGATCTCTGTTTCCATTCTTTTTTCTGTATGTGTGGTTATCTTGTGACGTTCATGCTGTACATATGTGTTTTTGTTTTCAGTTCATTAACTATGAACCCCTTTTCCACCATTGTTGTATGCCAAACACTCTTGAACTGTACCGTTAGTTGAAGCCCGAAATGCAACTTTTGATTGAGAAACAGGTCCCATTTTACACTAGCCGTAACATGACGGAAAGAGTTGCTTACGCCCAAGCTGATGAAGAAATGAAAAAGATCCAAGTACAAAAACAGACAGGTGGAAGGAGAACCGGAGTTCTCCATTACATATCACATTTTTTGAGACGTTGTATATGCACTATTTCTAGATGTAGTTGTTATTGTATATTATACAAGTGCATCAGCCGGGCATTAGGCCTCAAAGTTCCGTAGCGTTGTCATACCGCATCGATAAACAATCTTGTTATCAAATTCTTATCTGATAAGTGGAAATGATTTTGTGCCGCCAACTTTTAAAAACGAATCAAAAAAGGAAATTGAGGCCAAAAACGATAGGGTGCGTCAGTTAGCATTATTCAAGTGAGCTGCACGCTGCGCTGTTTTTACTTTCTCTGTTTTCATTATGTTCTTGATTGAAATTCCCCTTTCGTTTGTATTTGTGACTTAAAGCATCAAACGCCAGGCAGAAGAGCCATTGGACGTCACTGCCCAAACTCAAATGTGCCAAAAGAAAACTAACGAGAGAAGAAGTTACTTTTAATAGATATAATAAAAAAGGAGAACTTACCTTCTTCATCTGTTTAAGGAACAGTTTGCAGCTCACGTTTTATTTCAGTTTGTTCTTTGTGACTTTTTTAATTAAAATAGTCTTCCAAACAAAACCGGACTAAATTCCAGATACTCGAATGCCAAAAGAAAAAAAAAGACGAAACATATCACCGAAATGATTTTTCCGCTAGAGTCTATTTATTGAGAACTTTCTCTTTAATGCACTTAGATTCCGAAAGTTTTGGTAAACTACCAGGAAACGGGCGGGTGCCATCAGCTCTGCCGCTGTGTGTGGTTCTGAAAAGGGTATTTTTTACCAAGAAATTGTACGAAAGTACAGAAACTGGACCAACTCATCTTTTCGTACTCATTTTCTAAC----AAA---------AAGTGG
Ncarteri_Pitchfork_N363 AAAAAAAATTGTATCTGTTAAACAGAGTTTTACAAAGTTGCTAGGAACTAAGTGCCTGCTGCCGAAGGAGGAAGTCAGTGTAGGCAACTCGATCCCATTTTCAGCAACATATCCTATTCCCCATTAATTGGAGATTTGAATTCAAAATACTTCAGACAATGCTGTACCTTTCCCCCTCTTTCAAAACATGAGTATAAACGTGCCAAAAAAACCTTCTCCGTTTGACCCTTATGTGGAAGGTATTTGGATGAAACTCGTATATCCAGCAAAAACACACAATTCTTTACCCGAAACCCGGTCAGAGCGGTGTGACAAAAATTCTAAGCAACAAAGTAAGACAATAGAGAACTGGTATGTTGAACATATAAAATAGTGTACAAGGTAGATTTTGTTTTGCTTTCTTCGCGGGAGGAAAAATAAGGATGGTTTGTACTTAGTTCTCGATGTTGTAACGGTTGATCTCTGAAAGGATCTCTGTTTCCATTCTTTTTTCTGTATGTGTGGTTATCTTGTGACGTTCATGCTGTACATATGTGTTTTTGTTTTCAGTTCATTAACTATGAACCCCTTTTCCACCATTGTTGTATGCCAAACACTCTTGAACTGTACCGTTAGTTGAAGCCCGAAATGCAACTTTTGATTGAGAAACAGGTCCCATTTTACACTAGCCGTAACATGACGGAAAGAGTTGCTTACGCCCAAGCTGATGAAGAAATGAAAAAGATCCAAGTACAAAAACAGACAGGTGGAAGGAGAACCGGAGTTCTCCATTACATATCACATTTTTTGAGACGTTGTATATGCACTATTTCTAGATGTAGTTGTTATTGTATATTATACAAGTGCATCAGCCGGGCATTAGGCCTCAAAGTTCCGTAGCGTTGTCATACCGCATCGATAAACAATCTTGTTATCAAATTCTTATCTGATAAGTGGAAATGATTTTGTGCCGCCAACTTTTAAAAACGAATCAAAAAAGGAAATTGAGGCCAAAAACGATAGGGTGCGTCAGTTAGCATTATTCAAGTGAGCTGCACGCTGCGCTGTTTTTACTTTCTCTGTTTTCATTATGTTCTTGATTGAAATTCCCCTTTCGTTTGTATTTGTGACTTAAAGCATCAAACGCCAGGCAGAAGAGCCATTGGACGTCACTGCCCAAACTCAAATGTGCCAAAAGAAAACTAACGAGAGAAGAAGTTACTTTTAATAGATATAATAAAAAAGGAGAACTTACCTTTTTCATCTGTTTAAGGAACAGTTTGCAGCTCACATTTTATTTCAGTTTGTTCTTTGTGACTTTTTTAATTAAAATATTCTTCCAAACAAAACCGGACTAAATTCCAGATACTCGAATGCCAAAAGAAAAAAAAAGACGAAACATATCACCGAAATGATTTTTCCGCTAGAGTCAATTTATTGAGAACTTTCTCTTTAATGCACTTAGATTCCGAAAGTTTTGGTAAACTACCAGGAAACGGGCGGGTGCCATCAGCTCTGCCGCTGTGTGTGGTTCTGAAAAGGGTATTTTTTACCAAGAAATTGTACGAAAGTACAGAAACGGGACCAACTCATCTTTTCGTACTCATTTTCTAACAAAAAAATCGATTTTCAAGTGG
Ncarteri_WeberCty_N1044 ------------------TAAACAGAGTTTTACAAAGTTGCTAGGAACTAAGTGCCTGCTGCCGAAGGAGGAAGTCAGTGTAGGCAACTCGATCCCATTTTCAGCAACATATCCTATTCCCCATTAATTGGAGATTTGAATTCAAAATACTTCAGACAATGCTGTACCTTTCCCCCTCTTTCAAAACATGAGTATAAACGTGCCAAAAAAACCTTCTCCGTTTGACCCTTATGTGGAAGGTATTTGGATGAAACCCGTATATCCAGCAAAAACACACAATTCTTTACCCGAAACCCGGTCAGAGCGGTGTGACAAAAATTTTAAGCAACAAAGTAAGACAATAGAGAACTGGTATGTTGAACATATAAAATAGTGTACAAGGTAGATTTTGTTTTGCTTTCTTCGCGGGAGGAAAAATAAGGATGGTTTGTACTTAGTTCTCGATGTTGTAACGGTTGATCTCTGAAAGGATCTCTGTTTCCATTCTTTTTTCTGTATGTGTGGTTATCTTGTGACGTTCATGCTGTACATATGTGTTTTTGTTTTCAGTTCATTAACTATGAACCCCTTTTCCACCATTGTTGTATGCCAAACACTCTTGAACTGTACCGTTAGTTGAAGCCCGAAATGCAACTTTTGATTGAGAAACAGGTCCCATTTTACACTAGCCGTAACATGACGGAAAGAGTTGCTTACGCCCAAGCTGATGAAGAAATGAAAAAGATCCAAGTACAAAAACAGACAGGTGGAAGGAGAACCGGAGTTCTCCATTACATATCACATTTTTTGAGACGTTGTATATGCACTATTTCTAGATGTAGTTGTTATTGTATATTATACAAGTGCATCAGCCGGGCATTAGGCCTCAAAGTTCCGTAGCGTTGTCATACCGCATCGATAAACAATCTTGTTATCAAATTCTTATCTGATAAGTGGAAATGATTTTGTGCCGCCAACTTTTAAAAACGAATCAAAAAAGGAAATTGAGGCCAAAAACGATAGGGTGCGTCAGTTAGCATTATTCAAGTGAGCTGCACGCTGCGCTGTTTTTACTTTCTCTGTTTTCATTATGTTCTTGATTGAAATTCCCCTTTCGTTTGTATTTGTGACTTAAAGCATCAAACGCCAGGCAGAAGAGCCATTGGACGTCACTGCCCAAACTCAAATGTGCCAAAAGAAAACTAACGAGAGAAGAAGTTACTTTTAATAGATATAATAAAAAAGGAGAACTTACCTTTTTCATCTGTTTAAGGAACAGTTTGCAGCTCACGTTTTATTTCAGTTTGTTCTTTGTGACTTTTTTAATTAAAATAGTCTTCCAAACAAAACCGGACTAAATTCCAGATACTCGAATGCCAAAAGAAAAAAAAAGACGAAACATATCACCGAAATGATTTTTCCGCTAGAGTCTATTTATTGAGAACTTTCTCTTTAATGCACTTAGATTCCGAAAGTTTTGGTAAACTACCAGGAAACGGGCGGGTGCCATCAGCTCTGCCGCTGTGTGTGGTTCTGAAAAGGGTATTTTTTACCAAGAAATTGTACGAAAGTACAGAAACGGGACCAACTCATCTTTTCGTACTCATTTTCTAAC----AAATCGATTTTCAAGTGG
Ncarteri_div__RainbowCave_G2089 AAAAAAAATTGTATCTGTTAAACAGAGTTTTACAAAGTTGCTAGGAACTAAGTGCCTGCTGCCGAAGGAGGAAGTCAGTGTAGGCAACTCGATCCCATTTTCAGCAACATATCCTATTCCCCATTAATTGGAGATTTGAATTCAAAATACTTCAGACAATGCTGTACCTTTCCCCCTCTTTCAAATCATGAGTATAAAAGTGCCAAAAAAACCTTCTTCGTTTGACCCTTATGTGGAAGGTATTTGGATGACACCCGTATATCCAGCAAAAACACACAATTCTTTACCCGAAACCCGGTCAGAGCGGTGTGACAAAAATTCTAAGCAACAAAGTAAGACAATAGAGAACTGGTATGTTGAACATATAAAATAGTGTACAAGGTAGATTTTGTTTTGCTTTTTTCGCGGGAGGAAAAATAAGGATGGTTTGTACTTAGTTCTCGATGTTGTAACGGTTGATCTCTGAAAGGATCTCTGTTTCCATTCTTTTTTCTGTATGTGTGGTTATCTTGTGACGTTCATGCTGTACATATGTGTTTTTGTTTTCAGTTCATTAACTATGAACCCCTTTTCCACCATTGTTGTATGCCAAACACTCTTGAACTGTACCGTTAGTTGAAGCCCGAAATGCAACTTTTGATTGAGAAACAGGTCCCATTTTACACTAGCCGTAACATGACGGAAAGAGTTGCTTACGCCCAAGCTGATGAAGAAATGAAAAAGATCCAAGTACAAAAACAGACAGGTGGAAGGAGAACCGGAGTTCTCCATTACATATCACATTTTTTGAGACGTTGTATATGCACTATTTCTAGATGTAGTTGTTATTGTATATTATACAAGTGCATCAGCCGGGCATTAGGCCTCAAAGTTCCGTAGCGTTGTCATACCGCATCGATAAACAATCTTGTTATCAAATTCTTATCTGATAAGTGGAAATGATTTTGTGCCGCCAACTTTTAAAAACGAATCAAAAAAGGAAATTGAGGCCAAAAACGATAGGGTGCGTCAGTTAGCATTATTCAAGTGA-------GCTGCGCTGTTTTTACTTTCCCTGTTTTCATTCTGTTCTTGATTGAAATTCCCCTTTCGTTTGTATTTGTGACTTAAAGCATCAAACGCCAG------GAGCCATTGGACGTCACTGCCCAAACTGAAATGTGCCAAAAGAAAACTAACGAGAGAAGAAGTTACTTTTAATATATAGAAT--AAAAAAAGAACTTACCTTTTTCATCTGTTTAAGGAACAGTTTGCAGCTCACGTTTTATTTCAATTTGTTCTTTGTGACTTTTTTAATTAAAATAGTCTTCCAAACAAAACCGGACTAAATTCCAGATACTCGAATGCCAAAAGAAAAAAAAAGACGAAACATATCACCGAAATGATTTTTCCGCTAGAGTCTATTTATTGAGAACTTTCTCTTTAATGCACTTAGATTCCGAAAGTTTTGGTAAACTACCAGGAAACGGGCGGGTGCCATCAGCTCTGCCGCTGTGAATGGTTCTGAAAAGGGTATTTTTTACCAAGAAATTGTACGAAAGTACA--------------------------------------------------------------
Ncherokee_BallhootScar_N193 ------------------TAAACAGAGTTTTACAAAGTTGCTAGGAACTAAGTGCCTGCTGCCGAAGGAGGAAGTCAGTGTAGGCAACTCGATCCCATTTTCAGCAACATATCCTATTCCCCATTAATTGGAGATTTGAATTCAAAATACTTCAGACAATGCTGTACCTTTCCCCCTCTTTCAAATCATGAGTATAAACGTGCCAAAAAAACCTTCTCCGTTTGACCCCTATGTGGAAGGTATTTGGATGAAACCCATATATCCAGCAAAAACACACAATTCTTTACCCGAAACCCGGTCAGAGCGGTGTGACAAAAATTCTAAGCAACAAAGTAAGACAATAGAGAACTGGTATGTTGAACACATAAAATAGTGTACAAGGTAGATTTTGTTTTGCTTTCTTCGCGGGAGGAAAAATAAGGATGGTTTGTACTTAGTTCTCGATGTTGTAACGGTTGATCTCTGAAAGGATCTCTGTTTCCATTCTTTTTTCTGTATGTGTGGTTATCTTGTGACGTTCATGCTGTACATATGTGTTTTTGTTTTCAGTTCATTAACTATGAACCCCTTTTCCACCATTGTTGTATGCCAAACACTCTTGAACTGTACCGTTAGTTGAAGCCCGAAATGCAACTTTTGATTGAGAAACAGGTCCCATTTTACACTAGCCGTAACATGACGGAAAGAGTTGCTTACGCCCAAGCTGATGAAGAAATGAAAAAGATCCAAGTACAAAAACAGACAGGTGGAAGGAGAACCGGAGTTCTCCATTACATATCACATTTTTTGAGACGTTGTATATGCACTATTTCTAGATGTAGTTGTTATTGTATATTATACAAGTGCATCAGCCGGGCATTAGGCCTCAAAGTTCCGTAGCGTTGTCATACCGCATCGATAAACAATCTTGTTATCAAATTCTTATCTGATAAGTGGAAATGATTTTGTGCCGCCAACTTTTAAAAACGAATAAAAAAAGGAAATTGAGGCCAAAAACGATAGGGTGCGTCAGTTAGCATTATTCAAGTGAGCTGCACGCTGCGCTGTTTTTACTTTCTCTGTTTTCATTATGTTCTTGATTGAAATTCCCCTTTCGTTTGTATTTGTGACTTAAAGCATCAAACGCCAGGCAGAAGAGCCATTGGACGTCACTGCCCAAACTCAAATGTGCCAAAAGAAAACTAACGAGAGAAGAAGTTACTTTTAATATATATAATAATAAAAGAGAACTTACCTTTTTCATCTGTTTAAGGAACAGTTTGCAGCTCACGTTTTATTTCAATTTGTTCTTTGTGACTTTTTTAATTAAAATAGTCTTCCAAACAAAACCGGACTAAATTCCAGATACTCGAATGCCAAAAGAAAAAAAAAGACGAAACATATCACCGAAATGATTTTTCCGCTAGAGTCTATTTATTGAGAACTTTCTCTTTAATGCACTTAGATTCCGAAAGTTTTGGTAAACTACCAGGAAACGGGCGGGTGCCATCAGCTCTGCCGCTGTGTGTGGTTCTGAAAAGGGTATTTTTTACCAAGAAATTGTACGAAAGTACAGAAACGGGACCAACTCATCTTTTCGTACTCATTTTCTAACAAAAAAATCGATTTTCAAGTG-
Ncherokee_BalsamMtn_N891 AAAAAAAATTGTATCTGTTAAACAGAGTTTTACAAAGTTGCTAGGAACTAAGTGCCTGCTGCCGAAGGAGGAAGTCAGTGTAGGCAACTCGATCCCATTTTCAGCAACATATCCTATTCCCCATTAATTGGAGATTTGAATTCAAAATACTTCAGACA-------ACCTTTCCCCCTCTTTCAAATCATGAGTATAAACGTGCCAAAAAAACCTTCTCCGTTTGACCCTTATGTGGAAGGTATTTGGATGAAACCCGTATATCCAGCAAAAACACACAATTCTTTACCCGAAACCCGGTCAGAGCGGTGTGACAAAAATTCTAAGCAACAAAGTAAGACAATAGAGAACTGGTATGTTGAACATATAAAATAGTGTACAAGGTAGATTTTGTTTTGCTTTCTTCGCGGGAGGAAAAATAAGGATGGTTTGTACTTAGTTCTCGATGTTGTAACGGTTGATCTCTGAAAGGATCTCTGTTTCCATTCTTTTTTCTGTATGTGTGGTTATCTTGTGACGTTCATGCTGTACATATGTGTTTTTGTTTTCAGTTCATTAACTATGAACCCCTTTTCCACCATTGTTGTATGCCAAACACTCTTGAACTGTACCGTTAGTTGAAGCCCGAAATGCAACTTTTGATTGAGAAACAGGTCCCATTTTACACTAGCCGTAACATGACGGAAAGAGTTGCTTACGCCCAAGCTGATGAAGAAATGAAAAAGATCCAAGTACAAAAACAGACAGGTGGAAGGAGAACCGGAGTTCTCCATTACATATCACATTTTTTGAGACGTTGTATATGCACTATTTCTAGATGTAGTTGTTATTGTATATTATACAAGTGCATCAGCCGGGCATTAGGCCTCAAAGTTCCGTAGCGTTGTCATACCGCATCGATAAACAATCTTGTTATCAAATTCTTATCTGATAAGTGGAAATGATTTTGTGCCGCCAACTTTTAAAAACGAATAAAAAAAGGAAATTGAGGCCAAAAACGATAGGGTGCGTCAGTTAGCATTATTCAAGTGAGCTGCACGCTGCGCTGTTTTTACTTTCTCTGTTTTCATTATGTTCTTGATTGAAATTCCCCTTTCGTTTGTATTTGTGACTTAAAGCATCAAACGCCAGGCAGAAGAGCCATTGGACGTCACTGCCCAAACTCAAATGTGCCAAAAGAAAACTAACGAGAGAAGAAGTTACTTTTAATATATATAACAATAAAAGAGAACTTACCTTTTTCATCTGTTTAAGGAACAGTTTGCAGCTCACGTTTTATTTCAATTTGTTCTTTGTGACTTTTTTAATTAAAATAGTCTTCCAAACAAAACCGGACTAAATTCCAGATACTCGAATGCCAAAAGAAAAAAAAAGACGAAACATATCACCGAAATGATTTTTCCGCTAGAGTCTATTTATTGAGAACTTTCTCTTTAATGCACTTAGATTCCGAAAGTTTTGGTAAACTACCAGGAAACGGGCGGGTGCCATCAGCTCTGCCGCTGTGTGTGGTTCTGAAAAGGGTATTTTTTACCAAGAAATTGTACGAAAGTACAGAAACGGGACCAACTCATCTTTTCGTACTCATTTTCTAACAAAAAAATCGATTTTCAAGTGG
Ncherokee_SIndianCrk_N681 ---------------------------------------------------------------------------------------------------------------------------------------------------------------------------------------------------------------------------------------------------------------------------------------------------------------------------------------------------------------------------------------------GTAGATTTTGTTTTGCTTTCTTCGCGGGAGGAAAAATAAGGATGGTTTGTACTTAGTTCTCGATGTTGTAACGGTTGATCTCTGAAAGGATCTCTGTTTCCATTCTTTTTTCTGTATGTGTGGTTATCTTGTGACGTTCATGCTGTACATATGTGTTTTTGTTTTCAGTTCATTAACTATGAACCCCTTTTCCACCATTGTTGTATGCCAAACACTCTTGAACTGTACCGTTAGTTGAAGCCCGAAATGCAACTTTTGATTGAGAAACAGGTCCCATTTTACACTAGCCGTAACATGACGGAAAGAGTTGCTTACGCCCAAGCTGATGAAGAAATGAAAAAGATCCAAGTACAAAAACAGACAGGTGGAAGGAGAACCGGAGTTCTCCATTACATATCACATTTTTTGAGACGTTGTATATGCACTATTTCTAGATGTAGTTGTTATTGTATATTATACAAGTGCATCAGCCGGGCATTAGGCCTCAAAGTTCCGTAGCGTTGTCATACCGCATCGATAAACAATCTTGTTATCAAATTCTTATCTGATAAGTGGAAATGATTTTGTGCCGCCAACTTTTAAAAACGAATAAAAAAAGGAAATTGAGGCCAAAAACGATAGGGTGCGTCAGTTAGCATTATTCAAGTGAGCTGCACGCTGCGCTGTATTTACTTTCTCTGTTTTCATTATGTTCTTGATTGAAATTCCCCTTTCGTTTGTATTTGTGACTTAAAGCATCAAACGCCAGGCAGAAGAGCCATTGGACGTCACTGCCCAAACTCAAATGTGCCAAAAGAAAACTAACGAGAGAAGAAGTTACTTTTAATATATATAATAATAAAGGAGAACTTACCTTTTTCATCTGTTTAAGGAACAGTTTGCAG---------------------------------------------------------------------------------------------------------------------------------------------------------------------------------------------------------------------------------------------------------------------------------------------------------------------------------------------------------------
Ncooperi_BeaverCrk_N1002 AAAAAAAATTGTATCTGTTAAACAGAGTTTTACAAAGTTGCTAGGAACTAAGTGCCTGCTGCCGAAGGAGGAAGTCAGTGTAGGCAACTCGATCCCATTTTCAGCAACATATCCTATTCCCCATTAATTGGAGATTTGAATTCAAAATACTTCAGACAATGCTGTACCTTTCCCCCTCTTTCAAAACAGGAGTATAAACGTGCCAAAAAAACCTTCTCCGTTTGACCCTTATGTGGAAGGTATTTGGATGAAACCCGTATATCCAGCAAAAACACACAATTCTTTACCCGAAACCCGGTCAGAGCGGTGTGACAAAAATTCTAAGCAACAAAGTAAGACAATAGAGAACTGGTATGTTGAACATATAAAATAGTGTACAAGGTAGATTTTGTTTTGCTTTCTTCGCGGGAGGAAAAATAAGGATGGTTTGTACTTAGTTCTCGATGTTGTAACGGTTGATCTCTGAAAGGATCTCTGTTTCCATTCTTTTTTCTGTATGTGTGGTTATCTTGTGACGTTCATGCTGTACATATGTGTTTCTGTTTTCAGTTCATTAACTATGAACCCCTTTTCCACCATTGTTGTATGCCAAACACTCTTGAACTGTACCGTTAGTTGAAGCCCGAAATGCAACTTTTGATTGAGAAACAGGTCCCATTTTACACTAGCCGTAACATGACGGAAAGAGTTGCTTACGCCCAAGCTGATGAAGAAATGAAAAAGATCCAAGTACAAAAACAGACAGGTGGAAGGAGAACCGGAGTTCTCCATTACATATCACATTTTTTGAGACGTTGTATATGCACTATTTCTAGATGTAGTTGTTATTGTATATTATACAAGTGCATCAGCCGGGCATTAGGCCTCAAAGTTCCGTAGCGTTGTCATACCGCATCGATAAACAATCTTGTTATCAAATTCTTATCTGATAAGTGGAAATGATTTTGTGCCGCCAACTTTTAAAAACGAATCAAAAAAGGAAATTGAGGCCAAAAACGATAGGGTGCGTCAGTTAGCATTATTCAAGTGAGCTGCACGCTGCGCTGCTTTTACTTTCTCTGTTTTCATTATGTTCTTGATTGAAATTCCCCTTTCCTTTGTATTTGTGACTTAAAGCATCAAACGCCAGGCAGAAGAGCCATTGGACGTCACTGCCCAAACTCAAATGTGCCAAAAGAAAACTAACGAGAGAAGAAGTTACTTTTAATAGATATAATAAAAAAGGAGAACTTACCTTTTACATATGTTTAAGGAACAGTTTGCAGCTCACGTTTTATTTCAATTTGTTCTTTGTGACTTTTTTAATTAAAATAGTCTTCCAAACAAAACCGGACTAAATTCCAGATACTCGAATGCCAAAAGAAAAAAAAAGACGAAACATATCACCGAAATGATTTTTCCGCTAGAGTCTATT----------------------------------------------------------------------------------------------------------------------------------------------------------------------------------------------------------
Ncooperi_BrasstBald_N824 --------------------------------------------------------------------------------------------------------------------------------TGGAGATTTGTATTCAAAATACTTCAGACAATGCTGTACCTTTCCCCCGCTTTCAAAACATGAGTATAAACGTGCCAAAAAAACCTTCTCCGTTTGACCCTTATGTGGAAGGTATTTGGATGAAACCCGTATATCCAGCAAAAACACACAATTCTTTACCCGAAACCCGGTCAGAGCGGTGTGACAAAAATTCTAAGCAACAAAGTAAGACAATAGAGAACTGGTATGTTGAACATATAAAATAGTGTACAAGGTAGATTTTGTTTTGCTTTCTTCGCGGGAGGAAAAATAAGGATGGTTTGTACTTAGTTCTCGATGTTGTAACGGTTGATCTCTGAAAGGATCTCTGTTTCCATTCTTTTTTCTGTATGTGTGGTTATCTTGTGACGTTCATGCTGTACATATGTGTTTCTGTTTTCAGTTCATTAACTATGAACCCCTTTTCCACCATTGTTGTATGCCAAACACTCTTGAACTGTACCGTTAGTTGAAGCCCGAAATGCAACTTTTGATTGAGAAACAGGTCCCATTTTACACTAGCCGTAACATGACGGAAAGAGTTGCTTACGCCCAAGCTGATGAAGAAATGAAAAAGATCCAAGTACAAAAACAGACAGGTGGAAGGAGAACCGGAGTTCTCCATTACATATCACATTTTTTGAGACGTTGTATATGCACTATTTCTAGATGTAGTTGTTATTGTATATTATACAAGTGCATCAGCCGGGCATTAGGCCTCAAAGTTCCGTAGCGTTGTCATACCGCATCGATAAACAATCTTGTTATCAAATTCTTATCTGATAAGTGGAAATGATTTTGTGCCGCCAACTTTTAAAAACGAATCAAAAAAGGAAATTGAGGCCAAAAACGATAGGGTGCGTCAGTTAGCATTATTCAAGTGAGCTGCACGCTGCGCTGCTTTTACTTTCTCTGTTTTCATTATGTTCTTGATTGAAATTCCCCTTTCCTTTGTATTTGTGACTTAAAGCATCAAACGCCAGGCAGAAGAGCCATTGGACGTCACTGCCCAAACTCAAATGTGCCAAAAGAAAACTAACGAGAGAAGAAGTTACTTTTAATAGATATAATAAAAAAGGAGAACTTACCTTTTTCATATGTTTAAGGAACAGTTTGCAGCTCACGTTTTATTTCAATTTGTTCTTTGTGACTTTTTTAATTAAAATAGTCTTCCAAACAAAACCGGACTAAATTCCAGATACTCGAATGCCAAAAGAAAAAAAAAGACGAAACATATCACCGAAATGATTTTTCCGCTAGAGTCTATTTATTGAGAACTTTCTCTTTAATGCACTTAGATTCCGAAAGTTTTGGTAAACTACCAGGAAACGGGCGGGTGCCATCAGCTCTGCCGCTGTGTGTGGTTCTGAAAAGGGTATTTTTTACCAAGAAATTGTACGAAAGTACAGAAACGGGACCAAC------------------------------------------------
Ncooperi_CheoahDam_N1122 ------------------TAAACAGAGTTTTACAAAGTTGCTAGGAACTAAGTGCCTGCTGCCGAAGGAGGAAGTCAGTGTAGGCAACTCGATCCCATTTTCAGCAACATATCCTATTCCCCATTAATTGGAGATTTGAATTCAAAATACTTCAGACAATGCTGTACCTTTCCCCCTCTTTCAAAACATGAGTATAAACGTGCCAAAAAAACCTTCTCCGTTTGACCCTTATGTGGAAGGTATTTGGATGAAACCCGTATATCCAGCAAAAACACACAATTCTTTACCCGAAACCCGGTCAGAGCGGTGTGAAAAAAATTCTAAGCAACAAAGTAAGACAATAGAGAACTGGTATGTTGAACATATAAAATAGTGTACAAGGTAGATTTTGTTTTGCTTTCTTCGCGGGAGGAAAAATAAGGATGGTTTGTACTTAGTTCTCGATGTTGTAACGGTTGATCTCTGAAAGGATCTCTGTTTCCATTCTTTTTTCTGTATGTGTGGTTATCTTGTGACGTTCATGCTGTACATATGTGTTTCTGTTTTCAGTTCATTAACTATGAACCCCTTTTCCACCATTGTTGTATGCCAAACACTCTTGAACTGTACCGTTAGTTGAAGCCCGAAATGCAACTTTTGATTGAGAAACAGGTCCCATTTTACACTAGCCGTAACATGACGGAAAGAGTTGCTTACGCCCAAGCTGATGAAGAAATGAAAAAGATCCAAGTACAAAAACAGACAGGTGGAAGGAGAACCGGAGTTCTCCATTACATATCACATTTTTTGAGACGTTGTATATGCACTATTTCTAGATGTAGTTGTTATTGTATATTATACAAGTGCATCAGCCGGGCATTAGGCCTCAAAGTTCCGTAGCGTTGTCATACCGCATCGATAAACAATCTTGTTATCAAATTCTTATCTGATAAGTGGAAATGATTTTGTGCCGCCAACTTTTAAAAACGAATCAAAAAAGGAAATTGAGGCCAAAAACGATAGGGTGCGTCAGTTAGCATTATTCAAGTGAGCTGCACGCTGCGCTGCTTTTACTTTCTCTGTTTTCATTATGTTCTTGATTAAAATTCCCCTTTCCTTTGTATTTGTGACTTAAAGCATCAAACGCCAGGCAGAAGAGCCATTGGACGTCACTGCCCAAACTCAAATGTGCCAAAAGAAAACTAACGAGAGAAGAAGTTACTTTTAATAGATATAATAAAAAAGGAGAACTTACCTTTTTCATATGTTTAAGGAACAGTTTGCAGCTCACGTTTTATTTCAATTTGTTCTTTGTGACTTTTTTAATTAAAATAGTCTTCCAAACAAAACCGGACTAAATTCCAGATACTCGAATGCCAAAAGAAAAAAAAAGACGAAACATATCACCGAAATGATTTTTCCGCTAGAGTCTATTTATTGAGAACTTTCTCTTTAATGCACTTAGATTCCGAAAGTTTTGGTAAACTACCAGGAAACGGGCGGGTGCCATCAGCTCTGCCGCTGTGTGTGGTTCTGAAAAGGGTATTTTTTACCAAGAAATTGTACGAAAGTACAGAAACGGGACCAACTCATCTTTTCGTACTCATTTTCTAACAAAAAAATCGATTTTCAAGTGG
Ncooperi_NantRiverGorge_N682 -------ATTGTATCTGTTAAACAGAGTTTTACAAAGTTGCTAGGAACTAAGTGCCTGCTGCCGAAGGAGGAAGTCAGTGTAGGCAACTCGATCCCATTTTCAGCAACATATCCTATTCCCCATTAATTGGAGATTTGAATTCAAAATACTTCAGACAATGCTGTACCTTTCCCCCTCTTTCAAAACATGAGTATAAACGTGCCAAAAAAACCTTCTCCGTTTGACCCTTATGTGGAAGGTATTTGGATGAAACCCGTATATCCAGCAAAAACACACAATTCTTTACCCGAAACCCGGTCAGAGCGGTGTGACAAAAATTCTAAGCAACAAAGTAAGACAATAGAGAACTGGTATGTTGAACATATAAAATAGTGTACAAGGTAGATTTTGTTTTGCTTTCTTCGCGGGAGGAAAAATAAGGATGGTTTGTACTTAGTTCTCGATGTTGTAACGGTTGATCTCTGAAAGGATCTCTGTTTCCATTCTTTTTTCTGTATGTGTGGTTATCTTGTGACGTTCATGCTGTACATATGTGTTTCTGTTTTCAGTTCATTAACTATGAACCCCTTTTCCACCATTGTTGTATGCCAAACACTCTTGAACTGTACCGTTAGTTGAAGCCCGAAATGCAACTTTTGATTGAGAAACAGGTCCCATTTTACACTAGCCGTAACATGACGGAAAGAGTTGCTTACGCCCAAGCTGATGAAGAAATGAAAAAGATCCAAGTACAAAAACAGACAGGTGGAAGGAGAACCGGAGTTCTCCATTACATATCACATTTTTTGAGACGTTGTATATGCACTATTTCTAGATGTAGTTGTTATTGTATATTATACAAGTGCATCAGCCGGGCATTAGGCCTCAAAGTTCCGTAGCGTTGTCATACCGCATCGATAAACAATCTTGTTATCAAATTCTTATCTGATAAGTGGAAATGATTTTGTGCCGCCAACTTTTAAAAACGAATCAAAAAAGGAAATTGAGGCCAAAAACGATAGGGTGCGTCAGTTAGCATTATTCAAGTGAGCTGCACGCTGCGCTGCTTTTACTTTCTCTGTTTTCATTATGTTCTTGATTGAAATTCCCCTTTCCTTTGTATTTGTGACTTAAAGCATCAAACGCCAGGCAGAAGAGCCATTGGACGTCACTGCCCAAACTCAAATGTGCCAAAAGAAAACTAACGAGAGAAGAAGTTACTTTTAATAGATATAATAAAAAAGGAGAACTTACCTTTTTCATATGTTTAAGGAACAGTTTGCAGCTCACGTTTTATTTCAATTTGTTCTTTGTGACTTTTTTAATTAAAATAGTCTTCCAAACAAAACCGGACTAAATTCCAGATACTCGAATGCCAAAAGAAAAAAAAAGACGAAACATATCACCGAAATGATTTTTCCGCTAGAGTCTATTTATTGAGAACTTTCTCTTTAATGCACTTAGATTCCGAAAGTTTTGGTAAACTACCAGGAAACGGGCGGGTGCCATCAGCTCTGCCGCTGTGTGTGGTTCTGAAAAGGGTATTTTTTACCAAGAAATTGTACGAAAGTACAGAAACGGGACCAACTCATCTTTTCGTACTCATTTTCTAACAAAAAAATCGATTTTCAAGTGG
Ncooperi_RockCrRoad_N1160 AAAAAAAATTGTATCTGTTAAACAGAGTTTTACAAAGTTGCTAGGAACTAAGTGCCTGCTGCCGAAGGAGGAAGTCAGTGTAGGCAACTCGATCCCATTTTCAGCAACATATCCTATTCCCCATTAATTGGAGATTTGAATTCAAAATACTTCAGACAATGCTGTACCTTTCCCCCTCTTTCAAAACATGAGTATAAACGTGCCAAAAAAACCTTCTCCGTTTGACCCTTATGTGGAAGGTATTTGGATGAAACCCGTATATCCAGCAAAAACACACAATTCTTTACCCGAAACCCGGTCAGAGCGGTGTGACAAAAATTCTAAGCAACAAAGTAAGACAATAGAGAACTGGTATGTTGAACATATAAAATAGTGTACAAGGTAGATTTTGTTTTGCTTTCTTCGCGGGAGGAAAAATAAGGATGGTTTGTACTTAGTTCTCGATGTTGTAACGGTTGATCTCTGAAAGGATCTCTGTTTCCATTCTTTTTTCTGTATGTGTGGTTATCTTGTGACGTTCATGCTGTACATATGTGTTTTTGTTTTCAGTTCATTAACTATGAACCCCTTTTCCACCATTGTTGTATGCCAAACACTCTTGAACTGTACCGTTAGTTGAAGCCCGAAATGCAACTTTTGATTGAGAAACAGGTCCCATTTTACACTAGCCGTAACATGACGGAAAGAGTTGCTTACGCCCAAGCTGATGAAGAAATGAAAAAGATCCAAGTACAAAAACAGACAGGTGGAAGGAGAACCGGAGTTCTCCATTACATATCACATTTTTTGAGACGTTGTATATGCACTATTTCTAGATGTAGTTGTTATTGTATATTATACAAGTGCATCAGCCGGGCATTAGGCCTCAAAGTTCCGTAGCGTTGTCATACCGCATCGATAAACAATCTTGTTATCAAATTCTTATCTGATAAGTGGAAATGATTTTGTGCCGCCAACTTTTAAAAACGAATCAAAAAAGGAAATTGAGGCCAAAAACGATAGGGTGCGTCAGTTAGCATTATTCAAGTGAGCTGCACGCTGCGCTGCTTTTACTTTCTCTGTTTTCATTATGTTCTTGATTGAAATTCCCCTTTCCTTTGTATTTGTGACTTAAAGCATCAAACGCCAGGCAGAAGAGCCATTGGACGTCACTGCCCAAACTCAAATGTGCCAAAAGAAAACTAACGAGAGAAGAAGTTACTTTTAATAGATATAATAAAAAAGAAGAACTTACCTTTTTCATATGTTTAAGGAACAGTTTGCAGCTCACGTTTTATTTCAATTTGTTCTTTGTGACTATTTTAATTAAAATAGTCTTCCAAACAAAACCGGACTAAATTCCAGATACTCGAATGCCAAAAG-AAAAAAAAGACGAAACATATCACCGAAATGATTTTTCCGCTAGAGTATATTTATTGAGAATTTTCTCTTTAATGCACTTAGATTCCGAAAGTTTTGGTAAACTACCAGGAAACGGGCGGGTGCCATCAGCTCTGCCGCTGTGTGTGGTTCTGAAAAGGGTATTTTTTACCAAGAAATTGTACGAAAGTACAGAAACGGGACCAACTCATCTTTTCGTACTCATTTTCTAACAAAAAAATCGATTTTCAAGTGG
Ncoylei_Apalachia_N1195 ----AAAATTGTATCTGTTAAACAGAGTTTTACAAAGTTGCTAGGAACTAAGTGCCTGCTGCCGAAGGAGGAAGTCAGTGTAGGCAACTCGATCCCATTTTCAGCAACATATCCTATTCCCCATTAATTGGAGATTTGAATTCAAAATACTTCAGACAATGCTGTACCTTTCCCCCTTTTTCAAAACATGAGTATAAACGTGCCAAAAAAACCTTCTCCGTTTGACCCTTATGTGGAAGGTATTTGGATGAAACCCGTATATCCAGCAAAAACACACAATTCTTTACCCGAAACCCGGTCAGAGCGGTGTGACAAAAATTCTAAGCAACAAAGTAAGACAATAGAGAACTGGTATGTTGAACATATAAAATAGTGTACAAGGTAGATTTTGTTTTGCTTTCTTCGCGGGAGGAAAAATAAGGATGGTTTGTACTTAGTTCTCGATGTTGTAACGGTTGATCTCTGAAAGGATCTCTGTTTCCATTCTTTTTTCTGTATGTGTGGTTATCTTGTGACGTTCATGCTGTACATATGTGTTTTTGTTTTCAGTTCATTAACTATGAACCCCTTTTCCACCATTGTTGTATGCCAAACACTCTTGAACTGTACCGTTAGTTGAAGCCCGAAATGCAACTTTTGATTGAGAAACAGGTCCCATTTTACACTAGCCGTAACATGACGGAAAGAGTTGCTTACGCCCAAGCTGATGAAGAAATGAAAAAGATCCAAGTACAAAAACAGACAGGTGGAAGGAGAACCGGAGTTCTCCATTACATATCACATTTTTTGAGACGTTGTATATGCACTATTTCTAGATGTAGTTGTTATTGTATATTATACAAGTGCATCAGCCGGGCATTAGGCCTCAAAGTTCCGTAGCGTTGTCATACCGCATCGATAAACAATCTTGTTATCAAATTCTTATCTGATAAATGGAAATGATTTTGTGCCGCCAACTTTTAAAAACGAATCAAAAAAGGAAATTGAGGCCAAAAACGATAGGGTGCGTCAGTTAGCATTATTCAAGTGAGCTGCACGCTGCGCTGTTTTTACTTTCTCTGTTTTCATTATGTTCTTGATTGAAATTCCTCTTTCGTTTGTATTTGTGACTTAAAGCATCAAACGCCAGGCAGAAGAGCCATTGGACGTCACTGCCCAAACTCAAATGTGCCAAAAGAAAACTAACGAGAGAAGAAGTTACTTTTAATAGATATAATAAAAAAGGAGAACTTACCTTTTTTATCTGTTTAAGGAACAGTTTGCAGCTCACGTTTTATTTCAATTTGTTCTTTGTGACTTTTTTAATTAAAATAGTCTTCCAAACAAAACCGGACTAAATTCCAGATACTCGAATGCCAAAAG-AAAAAAAAGACGAAACATATCACCGAAATGATTTTTCCGCTAGAGTCTATTTATTGAGAACTTTCTCTTTAATGCACTTAGATTCCGAAAGTTTTGGTAAACTACCAGGAAACGGGCGGGTGCCATCAGCTCTGCCGCTGTGTGTGGTTCTGAAAAGGGTATTTTTTACCAAGAAATTGTACGAAAGTACAGAAACGGGACCAACTCATCTTTTC--------------------------------------
Ncoylei_DinkinCove_N1118 TAAAAAAATTGTATCTGTTAAACAGAGTTTTACAAAGTTGCTAGGAACTAAGTGCCTGCTGCCGAAGGAGGAAGTCAGTGTAGGCAACTCGATCCCATTTTCAGCAACATATCCTATTCCCCATTAATTGGAGATTTGAATTCAAAATACTTCAGACAATGCTGTACCTTTCCCCCTTTTTCAAAACATGAGTATAAACGTGCCAAAAAAACCTTCTCCGTTTGACCCTTATGTGGAAGGTATTTGGATGAAACCCGTATATCCAGCAAAAACACACAATTCTTTACCCGAAACCCGGTCAGAGCGGTGTGACAAAAATTCTAAGCAACAAAGTAAGACAATAGAGAACTGGTATGTTGAACATATAAAATAGTGTACAAGGTAGATTTTGTTTTGCTTTCTTCGCGGGAGGAAAAATAAGGATGGTTTGTACTTAGTTCTCGATGTTGTAACGGTTGATCTCTGAAAGGATCTCTGTTTCCATTCTTTTTTCTGTATGTGTGGTTATCTTGTGACGTTCATGCTGTACATATGTGTTTTTGTTTTCAGTTCATTAACTATGAACCCCTTTTCCACCATTGTTGTATGCCAAACACTCTTGAACTGTACCGTTAGTTGAAGCCCGAAATGCAACTTTTGATTGAGAAACAGGTCCCATTTTACACTAGCCGTAACATGACGGAAAGAGTTGCTTACGCCCAAGCTGATGAAGAAATGAAAAAGATCCAAGTACAAAAACAGACAGGTGGAAGGAGAACCGGAGTTCTCCATTACATATCACATTTTTTGAGACGTTGTATATGCACTATTTCTAGATGTAGTTGTTATTGTATATTATACAAGTGCATCAGCCGGGCATTAGGCCTCAAAGTTCCGTAGCGTTGTCATACCGCATCGATAAACAATCTTGTTATCAAATTCTTATCTGATAAATGGAAATGATTTTGTGCCGCCAACTTTTAAAAACGAATCAAAAAAGGAAATTGAGGCCAAAAACGATAGGGTGCGTCAGTTAGCATTATTCAAGTGAGCTGCACGCTGCGCTGTTTTTACTTTCTCTGTTTTCATTATGTTCTTGATTGAAATTCCTCTTTCGTTTGTATTTGTGACTTAAAGCATCAAACGCCAGGCAGAAGAGCCATTGGACGTCACTGCCCAAACTCAAATGTGCCAAAAGAAAACTAACGAGAGAAGAAGTTACTTTTAATAGATATAATAAAAAAGGAGAACTTACCTTTTTTATCTGTTTAAGGAACAGTTTGCAGCTCACGTTTTATTTCAATTTGTTCTTTGTGACTTTTTTAATTAAAATAGTCTTCCAAACAAAACCGGACTAAATTCCAGATACTCGAATGCCAAAAGAAAAAAAAAGACGAAACATATCACCGAAATGATTTTTCCGCTAGAGTCTATTTATTGAGAACTTTCTCTTTAATGCACTTAGATTCCGAAAGTTTTGGTAAACTACCAGGAAACGGGCGGGTGCCATCAGCTCTGCCGCTGTGTGTGGTTCTGAAAAGGGTATTTTTTACCAAGAAATTGT-------------------------------------------------------------------------
Ncoylei_TiptonCreek_N837 -------------TCTGTTAAACAGAGTTTTACAAAGTTGCTAGGAACTAAGTGCCTGCTGCCGAAGGAGGAAGTCAGTGTAGGCAACTCGATCCCATTTTCAGCAACATATCCTATTCCCCATTAATTGGAGATTTGAATTCAAAATACTTCAGACAATGCTGTACCTTTCCCCCTCTTTCAAAACATGAGTATAAACGTGCCAAAAAAACCTTCTCCGTTTGACCCTTATGTGGAAGGTATTTGGATGAAACCCGTATATCCAGCAAAAACACACAATTCTTTACCCGAAACCCGGTCAGAGCGGTGTGACAAAAATTCTAAGCAACAAAGTAAGACAATAGAGAACTGGTATGTTGAACATATAAAATAGTGTACAAGGTAGATTTTGTTTTGCTTTCTTCGCGGGAGGAAAAATAAGGATGGTTTGTACTTAGTTCTCGATGTTGTAACGGTTGATCTCTGAAAGGATCTCTGTTTCCATTCTTTTTTCTGTATGTGTGGTTATCTTGTGACGTTCATGCTGTACATATGTGTTTTTGTTTTCAGTTCATTAACTATGAACCCCTTTTCCACCATTGTTGTATGCCAAACACTCTTGAACTGTACCGTTAGTTGAAGCCCGAAATGCAACTTTTGATTG------AGGTCCCATTTTACACTAGCCGTAACATGACGGAAAGAGTTGCTTACGCCCAAGCTGATGAAGAAATGAAAAAGATCCAAGTACAAAAACAGACAGGTGGAAGGAGAACCGGAGTTCTCCATTACATATCACATTTTTTGAGACGTTGTATATGCACTATTTCTAGATGTAGTTGTTATTGTATATTATACAAGTGCATCAGCCGGGCATTAGGCCTCAAAGTTCCGTAGCGTTGTCATACCGCATCGATAAACAATCTTGTTATCAAATTCTTATCTGATAAGTGGAAATGATTTTGTGCCGCCAACTTTTAAAAACGAATCAAAAAAGGAAATTGAGGCCAAAAACGATAGGGTGCGTCAGTTAGCATTATTCAAGTGAGCTGCACGCTGCGCTGTTTTTACTTTCTCTGTTTTCATTATGTTCTTGATTGAAATTCCCCTTTCGTTTGTATTTGTGACTTAAAGCATCAAACGCCAGGCAGAAGAGCCATTGGACGTCACTGCCCAAACTCAAATGTGCCAAAAGAAAACTAACGAGAGAAGAAGTTACTTTTAATAGATATAATAAAAAAGGAGAACTTACCTTTTTTATCTGTTTAAGGAACAGTTTGCAGCTCACGTTTTATTTCAATTTGTTCTTTGTGACTTTTTTAATTAAAATAGTCTTCCAAACAAAACCGGACTAAATTCCAGATACTCGAATGCCAAAAG-AAAAAAAAGACGAAACATATCACCGAAATGATTTTTCCGCTAGAGTCTATTTATTGAGAACTTTCTCTTTAATGCACTTAGATTCCGAAAGTTTTGGTAAACTACCAGGAAACGGGCGGGTGCCATCAGCTCTGCCG--------------------------------------------------------------------------------------------------------------------
Ncressleri_AndersonSpringCave_G2075 AAAAAAAATTGTATCTGTTAAACAGAGTTTTACAAAGTTGCTAGGAACTAAGTGCCTGCTGCCGAAGGAGGAAGTCAGTGTAGGCAACTCGATCCCATTTTCAGCAACATATCCTATTCCCCATTAATTGGAGATTTGAATTCAAAATACTTCAGACAATGCTGTGTACTTCCCCTTCTTTCAAATCATGAGTATAAACGTGCCAAAAAACCCTTCTCCGTTTGACCCTTATGTGGAACGTATTTGGATATAA---------CCAGCAAAAACACACAATTCTTGACCCGAAACCCGGTCAGAGCGGTGTGACAAAAATTCTAAGCAACAAAGTAAGACACTAGAGAAGTGGTATGTTGAACATATAAAATAGTGTACAAGGTAGATTTTGTTTTGCTTTCTTCTCGGGAGGAAAAATAAGGATGGTTTGTACTTAGTTCTCGATGTTGTAACGGTTGATCTCTGAAAGGATCTCTGTTTCCATTCTTTTTTTTGTATGTGTGGTTATCTTGTGACGTTCATGCTGTACATATGTGTTTTTGTTTTCAGTTCATTAACTATGAACCCCTTTTCCACCATTGTTGTATGCCAAACACTCTTGAACTGTACCGTTAGTTGAAGCCCGAAATGCAACTTTTGATTGAGAAACAGGTCCCATTTTACACTAGCCGTAACATGACGGAAAGAGTTGCTTACGCCCAAGCTGATGAAGAAATGAAAAAGATCCAAGTACAAAAACAGACAGGTGGAAGGAGAACCGGAGTTCTCCATTACATATCACATTTTTTGAGACGTTGTATATGCACTATTTCTAGATGTAGTTGTTATTGTATATTATACAAGTGCATCAGCCGGGCATTAGGCCTCAAAGTTCCGTAGCGTTGTCATACCGCATCGATAAACAATCTTGTTATCAAATTCTTATCTGATAAGTGGAAATGATTTTGTGCCGCCAACTTTTAAAAAAGAATCAAAAAAGGAAATTGAGGCCAAAAACGATAGGGTGCGTCAGTTAGCATTATTCAAGTGA-------GCTGCGCTGTTTTTACTTTCTCTGTTTTCATTTGGTTCTTGATTGAAATTCCCCTTTCGTTTGTATTTGTGACTTAAAGCATCAAACGCCAGGCAGAAGAGCCATTGGACGTCACTGCCCAAACTCAAATGTGCCAAAAGAAAACTAACGAGAGAAGAAGTTACTTTTAATATATAGAATAAAAAAGGAGAACTTACCTTTTTCATCTGTTTAAGGAACAGTTTGCAGCTCACGTATTGATTTCATTTGTTCTTTGTGACTTTTTTAATTAAAATAGTCTTCCAAACAAAACCGGACTAAATTCCAGATACTCGAATGCCAAAAG-AAAAAAAAGACGAAACATATCACCGAAATGATTTTTCCGCTAGAGTCTATTTATTGAGAACTTTCTCTTTAATGCACTTAGATTCCGAAAGTTTTGGTAAACTACCAGGAAACGGGCGGGTGCCATCAGCTCTGCCGCTGTGTGTGGTTCTGAAAAGGGTATTTTTTACCAAGAAATTGTACGAAAGTACAGAAACGGGACCAACTCATCTTTTCGTACTCATTTTCTAACAAAAAAATCGATTTTCAAGTAG
Ncressleri_PigeonCave_G2077 AAAAAAAATTGTATCTGTTAAACAGAGTTTTACAAAGTTGCTAGGAACTAAGTGCCTGCTGCCGAAGGAGGAAGTCAGTGTAGGCAACTCGATCCCATTTTCAGCAACATATCCTATTCCCCATTAATTGGAGATTTGAATTCAAAATACTTCAGACAATGCTGTGTACTTCCCCTTCTTTCAAATCATGAGTATAAACGTGCCAAAAAACCCTTCTCCGTTTGACCCTTATGTGGAACGTATTTGGATATAA---------CCAGCAAAAACACACAATTCTTGACCCGAAACCCGGTCAGAGCGGTGTGACAAAAATTCTAAGCAACAAAGTAAGACACTAGAGAAGTGGTATGTTGAACATATAAAATAGTGTACAAGGTAGATTTTGTTTTGCTTTCTTCTCGGGAGGAAAAATAAGGATGGTTTGTACTTAGTTCTCGATGTTGTAACGGTTGATCTCTGAAAGGATCTCTGTTTCCATTCTTTTTTTTGTATGTGTGGTTATCTTGTGACGTTCATGCTGTACATATGTGTTTTTGTTTTCAGTTCATTAACTATGAACCCCTTTTCCACCATTGTTGTATGCCAAACACTCTTGAACTGTACCGTTAGTTGAAGCCCGAAATGCAACTTTTGATTGAGAAACAGGTCCCATTTTACACTAGCCGTAACATGACGGAAAGAGTTGCTTACGCCCAAGCTGATGAAGAAATGAAAAAGATCCAAGTACAAAAACAGACAGGTGGAAGGAGAACCGGAGTTCTCCATTACATATCACATTTTTTGAGACGTTGTATATGCACTATTTCTAGATGTAGTTGTTATTGTATATTATACAAGTGCATCAGCCGGGCATTAGGCCTCAAAGTTCCGTAGCGTTGTCATACCGCATCGATAAACAATCTTGTTATCAAATTCTTATCTGATAAGTGGAAATGATTTTGTGCCGCCAACTTTTAAAAAAGAATCAAAAAAGGAAATTGAGGCCAAAAACGATAGGGTGCGTCAGTTAGCATTATTCAAGTGA-------GCTGCGCTGTTTTTACTTTCTCTGTTTTCATTTGGTTCTTGATTGAAATTCCCCTTTCGTTTGTATTTGTGACTTAAAGCATCAAACGCCAGGCAGAAGAGCCATTGGACGTCACTGCCCAAACTCAAATGTGCCAAAAGAAAACTAACGAGAGAAGAAGTTACTTTTAATATATAGAATAAAAAAGGAGAACTTACCTTTTTCATCTGTTTAAGGAACAGTTTGCAGCTCACGTATTGATTTCATTTGTTCTTTGTGACTTTTTTAATTAAAATAGTCTTCCAAACAAAACCGGACTAAATTCCAGATACTCGAATGCCAAAAG-AAAAAAAAGACGAAACATATCACCGAAATGATTTTTCCGCTAGAGTCTATTTATTGAGAACTTTCTCTTTAATGCACTTAGATTCCGAAAGTTTTGGTAAACTACCAGGAAACGGGCGGGTGCCATCAGCTCTGCCGCTGTGTGTGGTTCTGAAAAGGGTATTTTTTACCAAGAAATTGTACGAAAGTACAGAAACGGGACCAACTCATCTTTTCGTACTCATTTTCTAACAAAAAAATCGATTTTCAAGTAG
Ncrosbyi_PricesCrk_N1143 AAAAAAAATTGTATCTGTTAAACAGAGTTTTACAAAGTTGCTAGGAACTAAGTGCCTGCTGCCGAAGGAGGAAGTCAGTGTAGGCAACTCGATCCCATTTTCAGCAACATATCCTATTCCCCATTAATTGGAGATTTGAATTCAAAATACTTCAGACAATGCTGTACCTTTCCCCCTCTTTCAAATCATGAGTATAAACGTGCCAAAAAAACCTTCTCCGTTTGACCCTTATGTGGAAGGTATTTGGATAAAGCCCGTATATCCAGCAAAAACACACAATTCTTTACCCGAAACCCGGTCAGAGCGGTGTGACAAAAATTCTAAGCAACAAAGTAAGACAATAGAGAACTGGTATGTTGAACATATAAAATAGTGTACAAGGTAGATTTTGTTTTGCTTTCTTCGCGGGAGGAAAAATAAGGATGGTTTGTACTTAGTTCTCGATGTTGTAACGGTTGATCTCTGAAAGGATCTCTGTTTCCATTCTTTTTTCTGTATGTGTGGTTATCTTGTGACGTTCATGCTGTACATATGTGTTTTTGTTTTCAGTTCATTAACTATGAACCCCTTTTCCACCATTGTTGTATGCCAAACACTCTTGAACTGTACCGTTAGTTGAAGCCCGAAATGCAACTTTTGATTGAGAAACAGGTCCCATTTTACACTAGCCGTAACATGACGGAAAGAGTTGCTTACGCCCAAGCTGATGAAGAAATGAAAAAGATCCAAGTACAAAAACAGACAGGTGGAAGGAGAACCGGAGTTCTCCATTACATATCACATTTTTTGAGACGTTGTATATGCACTATTTCTAGATGTAGTTGTTATTGTATATTATACAAGTGCATCAGCCGGGCATTAGGCCTCAAAGTTCCGTAGCGTTGTCATACCGCATCGATAAACAATCTTGTTATCAAATTCTTATCTGATAAGTGGAAATGATTTTGTGCCGCCAACTTTTAAAAACGAATAAAAAAAGGAAATTGAGGCCAAAAACGATAGGGTGCGTCAGTTAGCATTATTCAAGTGA-------GCTGCGCTGTTTTGACTTTCTCTGTTTTCATTATGTTCTTGATTGAAATTCCCCTTTCG------TTTGTGACTTAAAGCATCAAACGCCAGGCAGAAGAGCCATTGGACGTCACTGCCCAAACTCAAATGTGCCAAAAGAAAACTAACGAGAGAAG--GTTACTTTTAATATATATAATAATAAAGGAGAACTTACCTTTTTCATCTGTTTAAGGAACAGTTTGCAGCTCACGTTTTATTTCAATTTGTTCTTTGTGACTTTTTTAATTAAAATAGTCTTCCAAACAAAACCGGACTAAATTCCAGATACTCGAATGCCAAAAGAAAAAAAAAGACGAAACATATCACCGAAATGATTTTTCCGCTAGAGTCTATTTATTGAGAACTTTCTCTTTAATGCACTTAGATTCCGAAAGTTTTGGTAAACTACCAGGAAACGGGCGGGTGCCATCAGCTCTGCCGCTGTGTGTGGTTCTGAAAAGGGTATTTTTTACCAAGAAATTGTACGAAAGTACAGAAACGGGACCAACTCATCTTTTCGTACTCATTTTCTAACAAAAAAATCGATTTTCAAGTGG
Ncrosbyi_ShufordCrk_N1148 AAAAAAAATTGTATCTGTTAAACAGAGTTTTACAAAGTTGCTAGGAACTAAGTGCCTGCTGCCGAAGGAGGAAGTCAGTGTAGGCAACTCGATCCCATTTTCAGCAACATATCCTATTCCCCATTAATTGGAGATTTGAATTCAAAATACTTCAGACAATGCTGTACCTTTCCCCCTCTTTCAAATCATGAGTATAAACGTGCCAAAAAAACCTTCTCCGTTTGACCCTTATGTGGAAGGTATTTGGATAAAGCCCGTATATCCAGCAAAAACACACAATTCTTTACCCGAAACCCGGTCAGAGCGGTGTGACAAAAATTCTAAGCAACAAAGTAAGACAATAGAGAACTGGTATGTTGAACATATAAAATAGTGTACAAGGTAGATTTTGTTTTGCTTTCTTCGCGGGAGGAAAAATAAGGATGGTTTGTACTTAGTTCTCGATGTTGTAACGGTTGATCTCTGAAAGGATCTCTGTTTCCATTCTTTTTTCTGTATGTGTGGTTATCTTGTGACGTTCATGCTGTACATATGTGTTTTTGTTTTCAGTTCATTAACTATGAACCCCTTTTCCACCATTGTTGTATGCCAAACACTCTTGAACTGTACCGTTAGTTGAAGCCCGAAATGCAACTTTTGATTGAGAAACAGGTCCCATTTTACACTAGCCGTAACATGACGGAAAGAGTTGCTTACGCCCAAGCTGATGAAGAAATGAAAAAGATCCAAGTACAAAAACAGACAGGTGGAAGGAGAACCGGAGTTCTCCATTACATATCACATTTTTTGAGACGTTGTATATGCACTATTTCTAGATGTAGTTGTTATTGTATATTATACAAGTGCATCAGCCGGGCATTAGGCCTCAAAGTTCCGTAGCGTTGTCATACCGCATCGATAAACAATCTTGTTATCAAATTCTTATCTGATAAGTGGAAATGATTTTGTGCCGCCAACTTTTAAAAACGAATAAAGAAAGGAAATTGAGGCCAAAAACGATAGGGTGCGTCAGTTAGCATTATTCAAGTGA-------GCTGCGCTGTTTTTACTTTCTCTGTTTTCATTATGTTCTTGATTGAAATTCCCCTTTCG------TTTGTGACTTAAAGCATCAAACGCCAGGCAGAAGAGCCATTGGACGTCACTGCCCAAACTCAAATGTGCCAAAAGAAAACTAACGAGAGAA---GTTACTTTTAATATATATAATAATAAAGGAGAACTTACCTTTTTCATCTGTTTAAGGAACAGTTTGCAGCTCACGTTTTATTTCAATTTGTTCTTTGTGACTTTTTTAATTAAAATAGTCTTCCAAACAAAACCGGACTAAATTCCAGATACTCGAATGCCAAAAGAAAAAAAAAGACGAAACATATCACCGAAATGATTTTTCCGCTAGAGTCTATTTATTGAGAACTTTCTCTTTAATGCACTTAGATTCCGAAAGTTTTGGTAAACTACCAGGAAACGGGCGGGTGCCATCAGCTCT------------------------------------------------------------------------------------------------------------------------
Ndellingeri_BullpenBridge_N109 -----------------------------------------------------------------------------------------------------------------CTATTCCCCATTAATTGGAGATTTGAATTCAAAATACTTCAGACAATGCTGTACCTTTCCCCCTCTTTCAAAACATGAGTATAAACGTGCCAAAAAAACCTTCTCCGTTTGACCCTTATGTGGAAGGTATTTGGATGAAACCCGTATATCCAGCAAAAACACACAATTCTTTACCCGAAACCCGGTCAGAGCGGTGTGACAAAAATTCTAAGCAACAAAGTAAGACAATAGAGAACTGGTATGTTGAACATATAAAATAGTGTACAAGGTAGATTTTGTTTTGCTTTCTTCGCGGGAGGAAAAATAAGGATGGTTTGTACTTAGTTCTCGATGTTGTAACGGTTGATCTCTGAAAGGATCTCTGTTTCCATTCTTTTTTCTGTATGTGTGGTTATCTTGTGACGTTCATGCTGTACATATGTGTTTTTGTTTTCAGTTCATTAACTATGAGCCCCTTTTCCACCATTGTTGTATGCCAAACACTCTTGAACTGTACCGTTAGTTGAAGCCCGAAATGCAACTTTTGATTGAGAAACAGGTCCCATTTTACACTAGCCGTAACATGACGGAAAGAGTTGCTTACGCCCAAGCTGATGAAGAAATGAAAAAGATCCAAGTACAAAAACAGACAGGTGGAAGGAGAACCGGAGTTCTCCATTACATATCACATTTTTTGAGACGTTGTATATGCACTATTTCTAGATGTAGTTGTTATTGTATATTATACAAGTGCATCAGCCGGGCATTAGGCCTCAAAGTTCCGTAGCGTTGTCATACCGCATCGATAAACAATCTTGTTATCAAATTCTTATCTGATAAGTGGAAATGATTTTGTGCCGCCAACTTTTAAAAACGAATCAAAAAAGGAAATTGAGGCCAAAAACGATAGGGTGCGTCAGTTAGCATTATTCAAGTGAGCTGCACGCTGCGCTGTTTTTACTTTCTCTGTTTTCATTATGTTTTTGATTGAAATTCCCCTTTCGTTTGTATTTGTGACTTAAAGCATCAAACGCCAGGCAGAAGAGCCATTGGACGTCACTGCCCAAACTCAAATGTGCCAAAAGAAAACTAACGAGAGAAGAAGTTACTTTTAATAGATATAATAAAAAAGGAGAACTTACCTTTTTCATCTGTTTAAGGAACAGTTTGCAGCTCACGTTTTATTTCAATTTGTTCTTTGTGACTTTTTTAATTAAAATAGTCTTCCAAACAAAACCGGACTAAATTCCAGATACTCGAATGCCAAAAGAAAAAAAAAGACGAAACATATCACCGAAATGATTTTTCCGCTAGAGTCTATTTATTGAGAACTTTCTCTTTAATGCACTTAGATTCCGAAAGTTTTGGTAAACTACCAGGAAACGGGCGGGTGCCATCAGCTCTGCCGCTGTGTGTGGTTCTGAAAAGGGTATTTTTTACCAAGAAATTGTACGAAAGTACAGAAACGGGACCAACTCATCTTTTCGT------------------------------------
Ndellingeri_WhitewFalls_N887 ----------------------------------------------------------------------------------------TCGATCCCATTTTCAGCAACATATCCTATTCCCCATTAATTGGAGATTTGAATTCAAAATACTTCAGACAATGCTGTACCTTTCCCCCTCTTTCAAAACATGAGTATAAACGTGCCAAAAAAACCTTCTCCGTTTGACCCTTATGTGGAAGGTATTTGGATGAAACCCGTATATCCAGCAAAAACACACAATTCTTTACCCGAAACCCGGTCAGAGCGGTGTGACAAAAATTCTAAGCAACAAAGTAAGACAATAGAGAACTGGTATGTTGAACATATAAAATAGTGTACAAGGTAGATTTTGTTTTGCTTTCTTCGCGGGAGGAAAAATAAGGATGGTTTGTACTTAGTTCTCGATGTTGTAACGGTTGATCTCTGAAAGGATCTCTGTTTCCATTCTTTTTTCTGTATGTGTGGTTATCTTGTGACGTTCATGCTGTACATATGTGTTTTTGTTTTCAGTTCATTAACTATGAGCCCCTTTTCCACCATTGTTGTATGCCAAACACTCTTGAACTGTACCGTTAGTTGAAGCCCGAAATGCAACTTTTGATTGAGAAACAGGTCCCATTTTACACTAGCCGTAACATGACGGAAAGAGTTGCTTACGCCCAAGCTGATGAAGAAATGAAAAAGATCCAAGTACAAAAACAGACAGGTGGAAGGAGAACCGGAGTTCTCCATTACATATCACATTTTTTGAGACGTTGTATATGCACTATTTCTAGATGTAGTTGTTATTGTATATTATACAAGTGCATCAGCCGGGCATTAGGCCTCAAAGTTCCGTAGCGTTGTCATACCGCATCGATAAACAATCTTGTTATCAAATTCTTATCTGATAAGTGGAAATGATTTTGTGCCGCCAACTTTTAAAAACGAATCAAAAAAGGAAATTGAGGCCAAAAACGATAGGGTGCGTCAGTTAGCATTATTCAAGTGAGCTGCACGCTGCGCTGTTTTTACTTTCTCTGTTTTCATTATGTTTTTGATTGAAATTCCCCTTTCGTTTGTATTTGTGACTTAAAGCATCAAACGCCAGGCAGAAGAGCCATTGGACGTCACTGCCCAAACTCAAATGTGCCAAAAGAAAACTAACGAGAGAAGAAGTTACTTTTAATAGATATAATAAAAAAGGAGAACTTACCTTTTTCATCTGTTTAAGGAACAGTTTGCAGCTCACGTTTTATTTCAATTTGTTCTTTGTGACTTTTTTAATTAAAATAGTCTTCCAAACAAAACCGGACTAAATTCCAGATACTCGAATGCCAAAAGAAAAAAAAAGACGAAACATATCACCGAAATGATTTTTCCGCTAGAGTCTATTTATTGAGAACTTTCTCTTTAATGCACTTAGATTCCGAAAGTTTTG-------------------------------------------------------------------------------------------------------------------------------------------------------------
Ndilutus_GrassyCreek_N670 -----------------------------------------------------------------------------------------------------------------------------------------------------------------CTGTACCTTTCCCCCTCTTTCAAATCATGAGTATAAACGTGCCAAAAAAACCTTCTCCGTTTGACCCTTATGTGGAAGGTATTTGGATGAAAACCGTATATCCAGCAAAAACACACAATTCTTTACCCGAAACCCGGTCAGAGCGGTGTGACAAAAATTCTAAGCAACAAAGTAAGACAATAGAGAACTGGTATGTTGAACATATAAAATAGTGTACAAGGTAGATTTTGTTTTGCTTTCTTCGCGGGAGGAAAAATAAGGACGGTTTGTACTTAGTTCTCGATGTTGTAACGGTTGATCTCTGAAAGGATCTCTGTTTCCATTCTTTTTTCTGTATGTGTGGTTATCTTGTGACGTTCATGCTGTACATATGTGTTTTTGTTTTCAGTTCATTAACTATGAACCCCTTTTCCACCATTGTTGTATGCCAAACACTCTTGAACTGTACCGTTAGTTGAAGCCCGAAATGCAACTTTTGATTGAGAAACAGGTCCCATTTTACACTAGCCGTAACATGACGGAAAGAGTTGCTTACGCCCAAGCTGATGAAGAAATGAAAAAGATCCAAGTACAAAAACAGACAGGTGGAAGGAGAACCGGAGTTCTCCATTACATATCACATTTTTTGAGACGTTGTATATGCACTATTTCTAGATGTAGTTGTTATTGTATATTATACAAGTGCATCAGCCGGGCATTAGGCCTCAAAGTTCCGTAGCGTTGTCATACCGCATCGATAAACAATCTTGTTATCAAATTCTTATCTGATAAGTGGAAATGATTTTGTGCCGCCAACTTTTAAAAACGAATAAAAAAAGGAAATTGAGGCCAAAAACGATAGGGTGCGTCAGTTAGCATTATTCAAGTGAGCTGCACGCTGCGCTGTTTTTACTTTCTCTGTTTTCATTATGTTCTTGATTGAAATTCCCCTTTCGTTCGTATTTGTGACTTAAAGCATCAAACGCCAGGCAGAAGAGCCATTGGACGTCACTGCCCAAACTCAAATGTGCCAAAAGAAAACTAACGAGAGAAGAAG-----------------------------------------------------------------------------------------------------------------------------------------------------------------------------------------------------------------------------------------------------------------------------------------------------------------------------------------------------------------------------------------------------------------------------------
Ndilutus_StarveRockCave_G3174 AAAAAAAATTGTATCTGTTAAACAGAGTTTTACAAAGTTGCTAGGAACTAAGTGCCTGCTGCCGAAGGAGGAAGTCAGTGTAGGCAACTCGATCCCATTTTCAGCAACATATCCTATTCCCCATTAATTGGAGATTTGAATTCAAAATACTTCAGACAATGCTGTACCTTTCCCCCTCTTTCAAATCATGAGTATAAACGTGCCAAAAAAACCTTCTCCGTTTGACCCTTATGTGGAAGGTATTTGGATGAAAACCGTATATCCAGCAAAAACACACAATTCTTTACCCGAAACCCGGTCAGAGCGGTGTGACAAAAATTCTAAGCAACAAAGTAAGACAATAGAGAACTGGTATGTTGAACATATAAAATAGTGTACAAGGTAGATTTTGTTTTGCTTTCTTCGCGGGAGGAAAAATAAGGACGGTTTGTACTTAGTTCTCGATGTTGTAACGGTTGATCTCTGAAAGGATCTCTGTTTCCATTCTTTTTTCTGTATGTGTGGTTATCTTGTGACGTTCATGCTGTACATATGTGTTTTTGTTTTCAGTTCATTAACTATGAACCCCTTTTCCACCATTGTTGTATGCCAAACACTCTTGAACTGTACCGTTAGTTGAAGCCCGAAATGCAACTTTTGATTGAGAAACAGGTCCCATTTTACACTAGCCGTAACATGACGGAAAGAGTTGCTTACGCCCAAGCTGATGAAGAAATGAAAAAGATCCAAGTACAAAAACAGACAGGTGGAAGGAGAACCGGAGTTCTCCATTACATATCACATTTTTTGAGACGTTGTATATGCACTATTTCTAGATGTAGTTGTTATTGTATATTATACAAGTGCATCAGCCGGGCATTAGGCCTCAAAGTTCCGTAGCGTTGTCATACCGCATCGATAAACAATCTTGTTATCAAATTCTTATCTGATAAGTGGAAATGATTTTGTGCCGCCAACTTTTAAAAACGAATAAAAAAAGGAAATTGAGGCCAAAAACGATAGGGTGCGTCAGTTAGCATTATTCAAGTGAGCTGCACGCTGCGCTGTTTTTACTTTCTCTGTTTTCATTATGTTCTTGATTGAAATTCCCCTTTCGTTCGTATTTGTGACTTAAAGCATCAAACGCCAGGCAGAAGAGCCATTGGACGTCACTGCCCAAACTCAAATGTGCCAAAAGAAAACTAACGAGAGAAGAAGTTACTTTTAATATATATAATAATAAAGGAGAACTTACCTTTTTCATCTGTTTAAGGAACAGTTTGCAGCTCACGTTTTCTTTCAATTTGTTCTTTGTGACTTTTTTAATTGAAATAGTCTTCCAAACAAAACCGGACTAAATTCCAGATACTCGAATGCCAAAAGAAAAAAAAAGACGAAACATATCACCGAAATGATTTTTCCGCTAGAGTCTATTTATTGAGAACTTTCTCTTTAATGCACTTAGATTCCGAAAGTTTTGGTAAACTACCAGGAAACGGGCGGGTGCCATCAGCTCTGCCGCTGTGTGTGGTTCTGAAAAGGGTATTTTTTACCAAGAAATTGTACGAAAGTACAGAAACGGGACCAACTCATCTTTTCGTACTCATTTTCTAACAAAAAAATCGATTTTCAAGTTG
Nesticus_nahaunus_Mexico_G2881 AAAAAAAATTGTATCTGTTAAACAGAGTTTTACAAAGTTGCTAGGAACTAAGTGCCTGCTGCCGAAGGAGGAAGTCAGTGTAGGCAACTCGATCCCATTTTCAGCAACATATCCTATTCCCCATTAATTGGAGATTTGAATTCAAAATACTTCAGACAATGCTGTACCTTTCCCCCTCTTTCAAATCATGAGTATAAATGTGCCAAAGAAACCTTCTCCGTTTGATCCTTATGTGGAAGGTATTTGGATGAAACGTATATATCCAGCAAAAACACACAATTCTTTATCCGAAACCCGGTCAGAGCGGTGTGACAAAAATTCTAAGCAACAAAGTAAGACAATAGAGAACTGGTATGTTTAACATATAAAATAGTGTACAAGGTAGATTTTGTTTTGCTTTCTGCGCGGGAGGAAAAATAAGGATGGTTTGTACTTAGTTCTCGATGTTGTAACGGTTGATCTCTGAAAGGATCTCTGTTTCCATTCTTTTTTCTGTATGTGTGGTTATCTTGTGATGTTCATGCTGTACATATGTGTTTTTGTTTTCAGTTCATTAACTATGAATCCCTTTTCCACCATTGTTGTATGCCAAACACTCTTGAACTGTACCGTTAGTTGAAGCCCGAAATGCAACTTTTGATTGAGAAACAGGTCCCATTTTACACTAGCCGTAACATGACGGAAAGAGTTGCTTACGCCCAAGCTGATGAAGAAATGAAAAAGATCCAAGTACAAAAACAGACAGCTGGAAGGAGAACCGGAGTTCTCCATTACATATCACATTTTTTGAGACGTTGTATATGCACTATTTCTAGATGTAGTTGTTATTGTATATTATACAAGTGCATCAGCCGGGCATTAGGCCTCAAAGTTCCGTAGCGTTGTCATACCGCATCGATAAACAATCTTGTTATCAAATTATTATCTGATAAGTGGAAATGATTTTGTGCCGCCAACTTTTTAAAACGAATCAAAAAAGGAAATTGAAGCCAAAAACGATAGGGTGCGTCAGTTAGCATTATTCAAGTGAGCTGCACGCTGCGCTGTTTTTACTTTCTCTGTTTTTATTATGTTCTTGGTTGAAATTCCCCTTTCGTTTGTATTTGTGACTTAAAGCATCAAACGCCAGGCAGAAGAGCCATTGGACGTCACTGCCCAAACTCAAATGTGCCAAAAGAAAACTAAAGAAAGAAGAAGTTACTTTTAATATGTATAATAAAAAGGGAGAACTTACCTGTTTCCTCTGTTTAAGGAACAGTTTGCAGCTCACGTTTTATTTCAATTTGTTCTTTGTGACTTTTTTAATTAAAATAGTCTTCCAAACAAAACCAGACTAAATTCCAGATACTCGAATGCCAAAAGAAAAAAAAAGACGAAACATATCACCGAAATGATTTTTCCGCTAGAGTCTATTTATTGAGAACTTTCTCTTTAATGCACTTAGATTCCGAAAGTTTTGGTAAACTACCAGGAAACGGGCGGGTGCCATCAGCTCTGCCGCTGTGTGTGGTTCTGAAAAGGGTATTTTTTACCAAGAAATTGTACGAAAGTACAGAAACGGGACCAACTCATCCTTTCGTACTCATTTTCTAAAAAAAAAATCGATTTTCAAGTGG
Nfridelli_LittlePigeon_N262 AAAAAAAATTGTATCTGTTAAACAGAGTTTTACAAAGTTGCTAGGAACTAAGTGCCTGCTGCCGAAGGAGGAAGTCAGTGTAGGCAACTCGATCCCATTTTCAGCAACATATCCTATTCCCCATTAATTGGAGATTTGAATTCAAAATACTTCAGACAATGCTGTACCTTTCCCCCTCTTTCAAAACATGAGTATAAACGTGCCAAAAAAACCTTCTCCGTTTGACCCTTATGTGGAAGGTATTTGGATGAAACCCGTATATCCAGCAAAAACACACAATTCTTTACCCGAAACCCGGTCAGAGCGGTGTGACAAAAATTCTAAGCAACAAAGTAAGACAATAGAGAACTGGTATGTTGAACATATAAAATAGTGTACAAGGTAGATTTTGTTTTGCTTTCTTCGCGGGAGGAAAAATAAGGATGGTTTGTACTTAGTTCTCGATGTTGTAACGGTTGATCTCTGAAAGGATCTCTGTTTCCATTCTTTTTTCTGTATGTGTGGTTATCTTGTGACGTTCATGCTGTACATATGTGTTTTTGTTTTCAGTTCATTAACTATGAGCCCCTTTTCCACCATTGTTGTATGCCAAACACTCTTGAACTGTACCGTTAGTTGAAGCCCGAAATGCAACTTTTGATTGAGAAACAGGTCCCATTTTACACTAGCCGTAACATGACGGAAAGAGTTGCTTACGCCCAAGCTGATGAAGAAATGAAAAAGATCCAAGTACAAAAACAGACAGGTGGAAGGAGAACCGGAGTTCTCCATTACATATCACATTTTTTGAGACGTTGTATATGCACTATTTCTAGATGTAGTTGTTATTGTATATTATACAAGTGCATCAGCCGGGCATTAGGCCTCAAAGTTCCGTAGCGTTGTCATACCGCATCGATAAACAATCTTGTTATCAAATTCTTATCTGATAAGTGGAAATGATTTTGTGCCGCCAACTTTTAAAAACGAATCAAAAAAGGAAATTGAGGCCAAAAACGATAGGGTGCGTCAGTTAGCATTATTCAAGTGAGCTGCACGCTGCGCTGTTTTTACTTTCTCTGTTTTCATTATGTTCTTGATTGAAATTCCCCTTTCGTTTGTATTTGTGACTTAAAGCATCAAACGCCAGGCAGAAGAGCCATTGGACGTCACTGCCCAAACTCAAATGTGCCAAAAGAAAACTAACGAGAGAAGAAGTTACTTTTAATAGATATAATAAAAAAGGAGAACTTACCTTTTTCATCTGTTTAAGGAACAGTTTGCAGCTCACGTTTTATTTCAATTTGTTCTTTGTGACTTTTTTAATTAAAATAGTCTTCCAAACAAAACCGGACTAAATTCCAGATACTCGAATGCCAAAAGAAAAAAAAAGACGAAACATATCACCGAAATGATTTTTCCGCTAGAGTCTATTTATTGAGAACTTTCTCTTTAATGCACTTAGATTCCGAAAGTTTTGGTAAACTACCAGGAAACGGGCGGGTGCCATCAGCTCTGCCGCTGTGTGTGGTTCTGAAAAGGGTATTTTTTACCAAGAAATTGTACGAAAGTACAGAAACGGGACCAACTCATCTTTTCGTACTCATGTTCTAACAAAAAAATCGATTTT-------
Nfurtivus_HugdenBranch_G3175 AAAAAAAATTGTATCTGTTAAACAGAGTTTTACAAAGTTGCTAGGAACTAAGTGCCTGCTGCCGAAGGAGGAAGTCAGTGTAGGCAACTCGATCCCATTTTCAGCAACATATCCTATTCCCCATTAATTGGAGATTTGAATTCAAAATACTTCAGACAATGCTGTACCTTTCCCCCTCTTTCAAAACATGAGTATAAACGTGCCAAAAAAACCTTCTCCGTTTGACCCTTATGTGGAAGGTATTTGGATAAAACCCGTATATCCAGCAAAAACACACAATTCTTTACCCGAAACCCGGTCAGAGCGGTGTGACAAAAATTCTAAGCAACAAAGTAAGACAATAGAGAACTGGTATGTTGAACATATAAAATAGTGTACAAGGTAGATTTTGTTTTGCTTTCTTCGCGGGAGGAAAAATAAGGATGGTTTGTACTTAGTTCTCGATGTTGTAACGGTTGATCTCTGAAAGGATCTCTGTTTCCATTCTTTTTTCTGTATGTGTGGTTATCTTGTGACGTTCATGCTGTACATATGTGTTTTTGTTTTCAGTTCATTAACTATGAACCCCTTTTCCACCATTGTTGTATGCCAAACACTCTTGAACTGTACCGTTAGTTGAAGCCCGAAATGCAACTTTTGATTGAGAAACAGGTCCCATTTTACACTAGCCGTAACATGACGGAAAGAGTTGCTTACGCCCAAGCTGATGAAGAAATGAAAAAGATCCAAGTACAAAAACAGACAGGTGGAAGGAGAACCGGAGTTCTCCATTACATATCACATTTTTTGAGACGTTGTATATGCACTATTTCTAGATGTAGTTGTTATTGTATATTATACAAGTGCATCAGCCGGGCATTAGGCCTCAAAGTTCCGTAGCGTTGTCATACCGCATCGATAAACAATCTTGTTATCAAATTCTTATCTGATAAGTGGAAATGATTTTGTGCCGCCAACTTTTAAAAACTAATCAAAAAAGGAAATTGAGGCCAAAAACGATAGGGTGAGTCAGTTAGCATTATTCAAGTGAGCTGCACGCTGCGCTGTTTTTACTTTCTCTGTTTTCCTTATGTTCTTGATTGAAATTCCCCTTTCGTTTGTATTTGTGACTTAAAGCATCAAACGCCAGGCAGAAGAGCCATTGGACGTCACTGCCCAAACTCAAATGTGCCAAAAGAAAACTAACGAGAGAAGAAGTTACTTTTAATAGATATAATAAAAAAGGAGAACTTACCTTTTTCATCTGTTTAAGGAACAGTTTGCAGCTCACGTTTTATTTCAATTTGTTCTTTGTGACTTTTTTAATTAAAATAGTCTTCCAAACAAAACCGGACTAAATTCCAGATACTCGAATGCCAAAAG-AAAAAAAAGACGAAACATATCACCGAAATGATTTTTCCGCTAGAGTCTATTTATTGAGAACTTTCTCTTTAATGCACTTAGATTCCGAAAGTTTTGGTAAACTACCAGGAAACGGGCGGGTGCCATCAGCTCTGCCGCTGTGTGTGGTTCTGAAAAGGGTATTTTTTACCAAGAAATTGTACGAAAGTACAGAAACGGGACCAACTCATCTTTTCGTACTCATTTTCTAACAATAAAATCGATTT--------
Nfurtivus_RaccoonMtn_N1026 AAAAAAAATTGTATCTGTTAAACAGAGTTTTACAAAGTTGCTAGGAACTAAGTGCCTGCTGCCGAAGGAGGAAGTCAGTGTAGGCAACTCGATCCCATTTTCAGCAACATATCCTATTCCCCATTAATTGGAGATTTGAATTCAAAATACTTCAGACAATGCTGTACCTTTCCCCCTCTTTCAAAACATGAGTATAAACGTGCCAAAAAAACCTTCTCCGTTTGACCCTTATGTGGAAGGTATTTGGATAAAACCCGTATATCCAGCAAAAACACACAATTCTTTACCCGAAACCCGGTCAGAGCGGTGTGACAAAAATTCTAAGCAACAAAGTAAGACAATAGAGAACTGGTATGTTGAACATATAAAATAGTGTACAAGGTAGATTTTGTTTTGCTTTCTTCGCGGGAGGAAAAATAAGGATGGTTTGTACTTAGTTATCGATGTTGTAACGGTTGATCTCTGAAAGGATCTCTGTTTCCATTCTTTTTTCTGTATGTGTGGTTATCTTGTGACGTTCATGCTGTACATATGTGTTTTTGTTTTCAGTTCATTAACTATGAACCCCTTTTCCACCATTGTTGTATGCCAAACACTCTTGAACTGTACCGTTAGTTGAAGCCCGAAATGCAACTTTTGATTGAGAAACAGGTCCCATTTTACACTAGCCGTAACATGACGGAAAGAGTTGCTTACGCCCAAGCTGATGAAGAAATGAAAAAGATCCAAGTACAAAAACAGACAGGTGGAAGGAGAACCGGAGTTCTCCATTACATATCACATTTTTTGAGACGTTGTATATGCACTATTTCTAGATGTAGTTGTTATTGTATATTATACAAGTGCATCAGCCGGGCATTAGGCCTCAAAGTTCCGTAGCGTTGTCATACCGCATCGATAAACAATCTTGTTATCAAATTCTTATCTGATAAGTGGAAATGATTTTGTGCCGCCAACTTTTAAAAACTAATCAAAAAAGGAAATTGAGGCCAAAAACGATAGGGTGAGTCAGTTAGCATTATTCAAGTGAGCTGCACGCTGCGCTGTTTTTACTTTCTCTGTTTTCCTTATGTTCTTGATTGAAATTCCCCTTTCGTTTGTATTTGTGACTTAAAGCATCAAACGCCAGGCAGAAGAGCCATTGGACGTCACTGCCCAAACTCAAATGTGCCAAAAGAAAACTAACGAGAGAAGAAGTTACTTTTAATAGATATAATAAAAAAGGAGAACTTACCTTTTTCATCTGTTTAAGGAACAGTTTGCAGCTCACGTTTTATTTCAATTTGTTCTTTGTGACTTTTTTAATTAAAATAGTCTTCCAAACAAAACCGGACTAAATTCCAGATACTCGAATGCCAAAAG-AAAAAAAAGACGAAACATATCACCGAAATGATTTTTCCGCTAGAGTCTATTTATTGAGAACTTTCTCTTTAATGCACTTAGATTCCGAAAGTTTTGGTAAACTACCAGGAAACGGGCGGGTGCCATCAGCTCTGCCGCTGTGTGTGGTTCTGAAAAGGGTATTTTTTACCAAGAAATTGTACGAAAGTACAGAAACGGGACCAACTCATCTTTTCGTACTCATTTTCTAACAATAAAATCGATTTTCAAGTGG
Ngeorgia_Sittons_N073 -----------------------------------------------------------------------------------------------------------CATATCCTATTCCCCATTAATTGGAGATTTGAATTCAAAATACTTCAGACAATGCTGTACCTTTCCCCCTCTTTCAAAACATGAGTATAAACGTGCCAAAAAAACCTTCTCCGTTTGACCCTTATGTGGAAGGTATTTGGAAGAAACCCGTATATCCAGCAAAAACACACAATTCTTTACCCGAAACCCGGTCAGAGCGGTGTGACAAAAATTATAAGCAACAAAGTAAGACAATAGAGAACTGGTATGTTGAACATATAAAATAGTGTACAAGGTAGATTTTGTTTTGCTTTCTTCGCGGGAGGAAAAATAAGGATGATTTGTACTTAGTTCTCGATGTTGTAACGGTTGATCTCTGAAAGGATCTCTGTTTCCATTCTTTTTTCTGTATGTGTGGTTATCTTGTGACGTTAATGCTGTACATATGTGTTTTTGTTTTCAGTTCATTAACCATGAACCCCTTCTCCACCATTGTTGTATGCTAAACACTCTTGAACTGTACCGTTAGTTGAAGCCCGAAATGCAACTTTTGATTGAGAAACAGGTCCCATTTTACACTAGCCGTAACATGACGGAAAGAGTTGCTTACGCCCAAGCTGATGAAGAAATGAAAAAGATCCAAGTACAAAAACAGACAGGTGGAAGGAGAACCGGAGTTCTCCATTACATATCACATTTTTTGAGACGTTGTATATGCACTATTTCTAGATGTAGTTGTTATTGTATATTATACAAGTGCATCAGCCGGGCATTAGGCCTCAAAGTTCCGTAGCGTTGTCATACCGCATGGATAAACAATCTTGTTATCAAATTCTTATCTGATAAGTGGAAATGATTTTGTGCCGCCAACTTTTAAAAACAAATCAAAAAAGGAAATTGAGGCCAAAAACGATAGGGTGCGTCAGTTAGCATTATTCAAGTGAGCTGCACGCTGCGCTGCTTTTACTTTCTCTGTTTTTATTATGTTCTTGATTGAAATTCCCCTTTCATTTGTATTTGTGACTTAAAGCATCAAACGCCAGGCAGAAGAGCCATTGGACGTCACTGCCCAAACTCAAATGTGCCAAAAGAAAACTAACGAGAGAAGAAGTTACTTTTAATAGATATAATAAAAAAGGAGAACTTACCTTTTTCATCTGTTTAAGGAACAGTTTGCAGCTCACGTTTTATTTCAATTTGTTCTTTGTGACTTTTTTAATTAAAATAGTCTTCCAAACAAAACCGGACTAAATTCCAGATACTCGAATGCCAAAAGAAAAAAAAAGACGAAACATATCACCGAAATGATTTTTCCGCTAGAGTCTATTTATTGAGAACTTTCTCTTTAATGCACTTAGATTCCGAAAGTTTTGGTAAACTACCAGGAAACGGGCGGGTGCCATCAGCTCTGCCGCTGTGTGTGGTTCTGAAAAGGGTATTTTTTACCAAGAAATTGTACGAAAGTACAGAAACGGGACC---------------------------------------------------
Ngertschi_CedarCreek_N351 AAAAAAAATTGTATCTGTTAAACAGAGTTTTACAAAGTTGCTAGGAACTAAGTGCCTGCTGCCGAAGGAGGAAGTCAGTGTAGGCAACTCGATCCCATTTTCAGCAACATATCCTATTCCCCATTAATTGGAGATTTGAATTCAAAATACTTCAGACAATGCTGTACCTTTTCCCCTCATTCAAATCATGAGTATAAACGTGCCAAAAAAACCTTCTCCGTTTGACCCTTATGTGGAAGGTATTTGGATGAAACCCGTATATCCAGCAAAAACACACAATTCTTTACCCGAAACCCGGTCAGAGCGGTGTGACAAAAATTCTAAGCAACAAAGTAAGACAATAGAGAACTGGTATGTTGAACATATAAAATAGTGTACAAGGTAGATTTTGTTTTGCTTTCTTCGCGGGAGGAAAAATAAGGATGGTTTGTACTTAGTTCTCGATGTTGTAACGGTTGATCTCTGAAAGGATCTCTGTTTCCATTCTTTTTTCTGTATGTGTGGTTATCTTGTGACGTTCATGCTGTACATATGTGTTTTTGTTTTCAGTTCATTAACTATGAACCCCTTTTCCACCATTGTTGTATGCCAAACACTCTTGAACTGTACCGTTAGTTGAAGCCCGAAATGCAACTTTTGATTGAGAAACAGGTCCCATTTTACACTAGCCGTAACATGACGGAAAGAGTTGCTTACGCCCAAGCTGATGAAGAAATGAAAAAGATCCAAGTACAAAAACAGACAGGTGGAAGGAGAACCGGAGTTCTCCATTACATATCACATTTTTTGAGACGTTGTATATGCACTATTTCTAGATGTAGTTGTTATTGTATATTATACAAGTGCATCAGCCGGGCATTAGGCCTCAAAGTTCCGTAGCGTTGTCATACCGCATCGATAAACAATCTTGTTATCAAATTCTTATCTGATAAGTGGAAATGATTTTGTGCCGCCAACTTTTAAAAACGAATAAAAAATGGAAATTGAGGCCAAAAACGATAGGGTGCGTCAGTTAGCATTATTCAAGTGAGCTGCACGCTGCGCTGTTTTTACTTTCTCTGTTTTCATTATGTTCTTGATTGAAATTCCCCTTTCGTTTGTATTTGTGACTTAAAGCATCAAACGCCAGGCAGAAGAGCCATTGGACGTCACTGCCCAAACTCAAATGTGCCAAAAGAAAACTAACGAGAGAAGAAGTTACTTTTAATATATATAATAATAAAGGAGAACTTACATTTTTCATCTGTTTAAGGAACAGTTTGCAGCTCACGTTTTATTTCAATTTGTTCTTTGTGACTTTTTTAATTAAAATAGTCTTCCAAACAAAACCGGACTAAATTCCAGATACTCGAATGCCAAAAGAAAAAAAAAGACGAAACATATCACCGAAATGATTTTTCCGCTAGAGTCTATTTATTGAGAACTTTCTCTTTAATGCACTTAGATACCGAAAGTTTTGGTAAACTACCAGGAAACGGGCGGGTGCCATCAGCTCTGCCGCTGTG---------------------------------------------------------------------------------------------------------------
Ngertschi_FrenchBroad_N968 -----------------------------------------------------------------------------------------------CATTTTCAGCAACATATCCTATTCCCCATTAATTGGAGATTTGAATTCAAAATACTTCAGACAATGCTGTACCTTTTCCCCTCATTCAAATCATGAGTATAAACGTGCCAAAAAAACCTTCTCCGTTTGACCCTTATGTGGAAGGTATTTGGATGAAACCCGTATATCCAGCAAAAACACACAATTCTTTACCCGAAACCCGGTCAGAGCGGTGTGACAAAAATTCTAAGCAACAAAGTAAGACAATAGAGAACTGGTATGTTGAACATATAAAATAGTGTACAAGGTAGATTTTGTTTTGCTTTCTTCGCGGGAGGAAAAATAAGGATGGTTTGTACTTAGTTCTCGATGTTGTAACGGTTGATCTCTGAAAGGATCTCTGTTTCCATTCTTTTTTCTGTATGTGTGGTTATCTTGTGACGTTCATGCTGTACATATGTGTTTTTGTTTTCAGTTCATTAACTATGAACCCCTTTTCCACCATTGTTGTATGCCAAACACTCTTGAACTGTACCGTTAGTTGAAGCCCGAAATGCAACTTTTGATTGAGAAACAGGTCCCATTTTACACTAGCCGTAACATGACGGAAAGAGTTGCTTACGCCCAAGCTGATGAAGAAATGAAAAAGATCCAAGTACAAAAACAGACAGGTGGAAGGAGAACCGGAGTTCTCCATTACATATCACATTTTTTGAGACGTTGTATATGCACTATTTCTAGATGTAGTTGTTATTGTATATTATACAAGTGCATCAGCCGGGCATTAGGCCTCAAAGTTCCGTAGCGTTGTCATACCGCATCGATAAACAATCTTGTTATCAAATTCTTATCTGATAAGTGGAAATGATTTTGTGCCGCCAACTTTTAAAAACGAATAAAAAATGGAAATTGAGGCCAAAAACGATAGGGTGCGTCAGTTAGCATTATTCAAGTGAGCTGCACGCTGCGCTGTTTTTACTTTCTCTGTTTTCATTATGTTCTTGATTGAAATTCCCCTTTCGTTTGTATTTGTGACTTAAAGCATCAAACGCCAGGCAGAAGAGCCATTGGACGTCACTGCCCAAACTCAAATGTGCCAAAAGAAAACTAACGAGAGAAGAAGTTACTTTTAATATATATAATAATAAAGGAGAACTTACATTTTTCATCTGTTTAAGGAACAGTTTGCAGCTCACGTTTTATTTCAATTTGTTCTTTGTGACTTTTTTAATTAAAATAGTCTTCCAAACAAAACCGGACTAAATTCCAGATACTCGAATGCCAAAAGAAAAAAAAAGACGAAACATATCACCGAAATGATTTTTCCGCTAGAGTCTATTTATTGAGAAC------------------------------------------------------------------------------------------------------------------------------------------------------------------------------------------------
Ngertschi_HickoryNutGap_N810 --------------------------------------------------------TGCTGCCGAAGGAGGAAGTCAGTGTAGGCAACTCGATCCCATTTTCAGCAACATATCCTATTCCCCATTAATTGGAGATTTGAATTCAAAATACTTCAGACAATGCTGTACCTTTTCCCCTCTTTCAAATCATGAGTATAAACGTGCCAAAAAAACCTTCTCCGTTTGACCCTTATGTGGAAGGTATTTGGATGAAACCCGTATATCCAGCAAAAACACACAATTCTTTACCCGAAACCCGGTCAGAGCGGTGTGACAAAAATTCTAAGCAACAAAGTAAGACAATAGAGAACTGGTATGTTGAACATATAAAATAGTGTACAAGGTAGATTTTGTTTTGCTTTCTTCGCGGGAGGAAAAATAAGGATGGTTTGTACTTAGTTCTCGATGTTGTAACGGTTGATCTCTGAAAGGATCTCTGTTTCCATTCTTTTTTCTGTATGTGTGGTTATCTTGTGACGTTCATGCTGTACATATGTGTTTTTGTTTTCAGTTCATTAACTATGAACCCCTTTTCCACCATTGTTGTATGCCAAACACTCTTGAACTGTACCGTTAGTTGAAGCCCGAAATGCAACTTTTGATTGAGAAACAGGTCCCATTTTACACTAGCCGTAACATGACGGAAAGAGTTGCTTACGCCCAAGCTGATGAAGAAATGAAAAAGATCCAAGTACAAAAACAGACAGGTGGAAGGAGAACCGGAGTTCTCCATTACATATCACATTTTTTGAGACGTTGTATATGCACTATTTCTAGATGTAGTTGTTATTGTATATTATACAAGTGCATCAGCCGGGCATTAGGCCTCAAAGTTCCGTAGCGTTGTCATACCGCATCGATAAACAATCTTGTTATCAAATTCTTATCTGATAAGTGGAAATGATTTTGTGCCGCCAACTTTTAAAAACGAATAAAAAATGGAAATTGAGGCCAAAAACGATAGGGTGCGTCAGTTAGCATTATTCAAGTGAGCTGCACGCTGCGCTGTTTTTACTTTCTCTGTTTTCATTATGTTCTTGATTGAAATTCCCCTTTCGTTTGTATTTGTGACTTAAAGCATCAAACGCCAGGCAGAAGAGCCATTGGACGTCACTGCCCAAACTCAAATGTGCCAAAAGAAAACTAACGAGAGAAGAAGTTACTTTTAATAT----------------------------------------------------------------------------------------------------------------------------------------------------------------------------------------------------------------------------------------------------------------------------------------------------------------------------------------------------------------------------------------------------------------------
Nholsingeri_BrumleyCrk_N916 AAAAAAAATTGTATCTGTTAAACAGAGTTTTACAAAGTTGCTAGGAACTAAGTGCCTGCTGCCGAAGGAGGAAGTCAGTGTAGGCAACTCGATCCCATTTTCAGCAACATATCCTATTCCCCATTAATTGGAGATTTGAATTCAAAATACTTCAGACAATGCTGTACCTTTCCCCCTCTTTCAAATCATGAGTATAAACGTGCCAAACAAACCTTCTCCGTTTGACCCTTATGTGGAAGGTATTTGGATAAAACCCGTATATCCAGCAAAAACACACAATTCTTTACCCGAAACCCGGTCAGAGCGGTGTGACAAAAATTCTAAGCAACAAAGTAAGACAATAGAGAACTGGTATGTTGAACATATAAAATAGTGTACAAGGTAGATTTTGTTTTGCTTTCTTCGCGGGAGGAAAAATAAGGATGGTTTGTACTTAGTTCTCGATGTTGTAACGGTTGATCTCTGAAAGGATCTCTGTTTCCATTCTTTTTTCTGTATGTGTGGTTATCTTGTGACGTTCATGCTGTACATATGTGTTTTTGTTTTCAGTTCATTAACTATGAACCCCTTTTCCACCATTGTTGTATGCCAAACACTCTTGAACTGTACCGTTAGTTGAAGCCCGAAATGCAACTTTTGATTGAGAAACAGGTCCCATTTTACACTAGCCGTAACATGACGGAAAGAGTTGCTTACGCCCAAGCTGATGAAGAAATGAAAAAGATCCAAGTACAAAAACAGACAGGTGGAAGGAGAACCGGAGTTCTCCATTACATATCACATTTTTTGAGACGTTGTATATGCACTATTTCTAGATGTAGTTGTTATTGTATATTATACAAGTGCATCAGCCGGGCATTAGGCCTCAAAGTTCCGTAGCGTTGTCATACCGCATCGATAAACAATCTTGTTATCAAATTCTTATCTGATAAGTGGAAATGATTTTGTGCCGCCAACTTTTAAAAACGAATAAAAAAAGGAAATTGAGGCCAAAAACGATAGGGTGCGTCAGTTAGCATTATTCAAGTGAGCTGCACGCTGCGCTGTTTTGACCTTCTCTGTTTCCATTATGTTCTTGATTGAAATTCCCCTTTCGTTTGTATTTGTGACTTAAAGCATCAAACGCCAGGCAGAAGAGCCATTGGACGTCACTGCCCAAACTCAAATGTGCCAAAAGAAAACTAACGAGAGAAGAAGTTACTTTTAATATATGTAATAATAAAGGAGAACTTACCTTTTTCATCTGTTTAAGGAACAGTTTGCAGCTCACGTTTTATTTCAATTTGTTCTTTGTGACTTTTTTAATTAAAATAGTCTTCCAAACAAAACCGGACTAAATTCCAGATACTCGAATGCCAAAAGAAAAAAAAAGACGAAACATATCACCGAAATGATTTTTCCGCTAGAGTCTATTTATTGAGAACTTTCTCTTTAATGCACTTAGATTCCGAAAGTTTTGGTAAACTACCAGGAAACGGGCGGGTGCCATCAGCTCTGCCGCTGTGTGTGGTTCTGAAAAGGGTATTTTTTACCAAGAAATTGTACGAAAGTACAGAAACGGGACCAACTCATCTTTTCGTACTCATTTTCTAACAAAAAAATCGATTTTCAAGTTG
Nholsingeri_PondCave_N541 AAAAAAAATTGTATCTGTTAAACAGAGTTTTACAAAGTTGCTAGGAACTAAGTGCCTGCTGCCGAAGGAGGAAGTCAGTGTAGGCAACTCGATCCCATTTTCAGCAACATATCCTATTCCCCATTAATTGGAGATTTGAATTCAAAATACTTCAGACAATGCTGTACCTTTCCCCCTCTTTCAAATCATGAGTATAAACGTGCCAAACAAACCTTCTCCGTTTGACCCTTATGTGGAAGGTATTTGGATGAAACCCGTATATCCAGCAAAAACACACAATTCTTTACCCGAAACCCGGTCAGAGCGGTGTGACAAAAATTCTAAGCAACAAAGTAAGACAATAGAGAACTGGTATGTTGAACATATAAAATAGTGTACAAGGTAGATTTTGTTTTGCTTTCTTCGCGGGAGGAAAAATAAGGATGGTTTGTACTTAGTTCTCGATGTTGTAACGGTTGATCTCTGAAAGGATCTCTGTTTCCATTCTTTTTTCTGTATGTGTGGTTATCTTGTGACGTTCATGCTGTACATATGTGTTTTTGTTTTCAGTTCATTAACTATGAACCCCTTTTCCACCATTGTTGTATGCCAAACACTCTTGAACTGTACCGTTAGTTGAAGCCCGAAATGCAACTTTTGATTGAGAAACAGGTCCCATTTTACACTAGCCGTAACATGACGGAAAGAGTTGCTTACGCCCAAGCTGATGAAGAAATGAAAAAGATCCAAGTACAAAAACAGACAGGTGGAAGGAGAACCGGAGTTCTCCATTACATATCACATTTTTTGAGACGTTGTATATGCACTATTTCTAGATGTAGTTGTTATTGTATATTATACAAGTGCATCAGCCGGGCATTAGGCCTCAAAGTTCCGTAGCGTTGTCATACCGCATCGATAAACAATCTTGTTATCAAATTCTTATCTGATAAGTGGAAATGATTTTGTGCCGCCAACTTTTAAAAACGAATAAAACAAGGAAATTGAGGCCAAAAACGATAGGGTGCGTCAGTTAGCATTATTCAAGTGAGCTGCACGCTGCGCTGTTTTGACTTTCTCTGTTTTCATTATGTTCTTGATTGAAATTCCCCTTTCGTTTGTATTTGTGACTTAAAGCATCAAACGCCAGGCAGAAGAGCCATTGGACGTCACTGCCCAAACTCAAATGTGCCAAAAGAAAACTAACGAGAGAAGAAGTTACTTTTAATATATGTAATAATAAAGGAGAACTTACCTTTTTCATCTGTTTAAGGAACAGTTTGCAGCTCACGTTTTATTTCAATTTGTTCTTTGTGACTTTTTTAATTAAAATAGTCTTCCAAACAAAACCGGACTAAATTCCAGATACTCGAATGCCAAAAGAAAAAAAAAGACGAAACATATCACCGAAATGATTTTTCCGCTAGAGTCTATTTATTGAGAACTTTCTCTTTAATGCACTTAGATTCCGAAAGTTTTGGTAAACTACCAGGAAACGGGCGGGTGCCATCAGCTCTGCCGCTGTGTGTGGTTCTGAAAAGGGTATTTTTTACCAAGAAATTGTACGAAAGTACAGAAACGGGACCAACTCCTCATAACGTACTCATTTTCTAACAAAAAAATCGATTTTCAAGTTG
Njonesi_CaveSpringCave_N390 ----------------------------------------------------------CTGCCGAAGGAGGAAGTCAGTGTAGGCAACTCGATCCCATTTTCAGCAACATATCCTATTCCCCATTAATTGGAGATTTGAATTCAAAATACTTCAGACAATGCTGTACCTTTCCCCCTCTTTCAAAACATGAGTATAAACGTGCCAAAAAAACCTTCTCCGTTTGACCCTTATGTGGAAGGTATTTGGAAAAAACCCGTATATCCAGCAAAAACACACAATTCTTTACCCGAAACCCGGTCAGAGCGGTGTGACAAAAATTCTAAGCAACAAAGTAAGGCAATAGAGAACTGGTATGTTGAACATATAAAATAGTGTACAAGGTAGATTTTGTTTTGCTTTCTTCGCGGGAGGAAAAATAAGGATGGTTTGTACTTAGTTCTCGATGTTGTAACGGTTGATCTCTGAAAGGATCTCTGTTTCCATTCTTTTTTCTGTATGTGTGGTTATCTTGTGACGTTCATGCTGTACATATGTGTTTTTGTTTTCAGTTCATTAACTATGAGCCCCTTTTCCACCATTGTTGTATGCCAAACACTCTTGAACTGTACCGTTAGTTGAAGCCCGAAATGCAACTTTTGATTGAGAAACAGGTCCCATTTTACACTAGCCGTAACATGACGGAAAGAGTTGCTTACGCCCAAGCTGATGAAGAAATGAAAAAGATCCAAGTACAAAAACAGACAGGTGGAAGGAGAACCGGAGTTCTCCATTACATATCACATTTTTTGAGACGTTGTATATGCACTATTTCTAGATGTAGTTGTTATTGTATATTATACAAGTGCATCAGCCGGGCATTAGGCCTCAAAGTTCCGTAGCGTTGTCATACCGCATCGATAAACAATCTTGTTATCAAATTCTTATCTGATAAGTGGAAATGATTTTGTGCCGCCAACTTTTAAAAACGAATCAAAAAAGGAAATTGAGGCCAAAAACGATAGGGTGCGTCAGTTAGCATTATTCAAGTGAGCTGCACGCTGCGCTGTTTTTACTTTCTCTGTTTTCATTATGTTTTTGATTGAAATTCCCCTTTCGTTTGTATTTGTGACTTAAAGCATCAAACGCCAGGCAGAAGAGCCATTGGACGTCACTGCCCAAACTCAAATGTGCCAAAAGAAAACTAACGAGAGAAGAAGTTACTTTTAATAGATATAATAAAAAAGGAGAACTTGCCTTTTTCATCTGTTTAAGGAACAGTTTGCAGCTCACGTTTCATTTCAATTTGTTCTTTGTGACTTTTTTAATTAAAATAGTCTTCCAAACAAAACCGGACTAAATTCCAGATACTCGAATGCCAAAAGAAAAAAAAAGACGAAACATATCACCGAAATGATTTTTCCGCTAGAGTCTATTTATTGAGAACTTTCTCTTTAATGCACTTAGATTCCGAAAGTTTTGGTAAACTACCAGGAAACGGGCGGGTGCCATCAGCTCTGCCGCTGTGTGTGGTTCTGAAAAGGGTATTTTTTACCAAGAAATTGTACGAAAGTACAGAAACGGGACCAACTCATCTTTTCGTACTCATTTTCTAACAAAAAAATCGATTTTCAAGTGG
Nlowderi_ChestnutBranch_N731 AAAAAAAATTGTATCTGTTAAACAGAGTTTTACAAAGTTGCTAGGAACTAAGTGCCTGCTGCCGAAGGAGGAAGTCAGTGTAGGCAACTCGATCCCATTTTCAGCAACATATCCTATTCCCCATTAATTGGAGATTTGAATTCAAAATACTTCAGACAATGCTGTACCTTTCCCCTTCTTTCAAAACATGAGTATAAACGTGCCAAAAAAACCTTCTCCGTTTGACCCTTATGTGGAAGGTATTTGGATAAAGCCCGTATATCCAGCAAAAACACACAATTCTTTACCCGGTACCCGGTCAGAGCGGTGTGACAAAAATTCTAAGCAACAAAGTAAGACAATAGAGAACTGGTATGTTGAACATATAAAATAGTGTACAAGGTAGATTTTGTTTTGCTTTCTTCGCGGGAGGAAAAATAAGGATGGTTTGTACTTAGTTCTCGATGTTGTAACGGTTGATCTCTGAAAGGATCTCTGTTTCCATTCTTTTTTCTGTATGTGTGGTTATCTTGTGACGTTCATGCTGTACATATGTGTTTTTGTTTTCAGTTCATTAACTATGAACCCCTT-TCCACCATTGTTGTATGCCAAACACTCTTGAACTGTACCGTTAGTTGAAGCCCGAAATGCAACTTTTGATTGAGAAACAGGTCCCATTTTACACTAGCCGTAACATGACGGAAAGAGTTGCTTACGCCCAAGCTGATGAAGAAATGAAAAAGATCCAAGTACAAAAACAGACAGGTGGAAGGAGAACCGGAGTTCTCCATTACATATCACATTTTTTGAGACGTTGTATATGCACTATTTCTAGATGTAGTTGTTATTGTATATTATACAAGTGCATCAGCCGGGCATTAGGCCTCAAAGTTCCGTAGCGTTGTCATACCGCATCGATAAACAATCTTGTTATCAAATTCTTATCTGATAAGTGGAAATGATTTTGTGCCGCCAACTTTTAAAAACGAATAAAAAAAGGAAATTGAGGCCAAAAACGATAGGGTGCGTCAGTTAGCATTATTCAAGTGAGCTGCACGCTGCGCTGTTTTTACTTTCTCTGTTTTCATTATGTTCTTGATTGAAATTCCCCTTTCGTTTGTATTTGTGACTTAAAGCATCAAACGCCAGGCAGAAGAGCCATTGGACGTCACTGCCCAAACTCAAATGTGCCAAAAGAAAACTAACGAGAGAAGAAGTTACTTTTAATAGATATAATAAAAAAGGAGAACTTACCTTTTTCATCTGTTTAAGGAACAGTTTGGAGCTCACGTTTTATTTCAATTTGTTCTTTGTGACTTTTTTAATTAAAATAGTCTTCCAAACAAAACCGGACTAAATTCCAGATACTCGAATGCCAAAAGAAAAAAAAAGACGAAACATATCACCGAAATGATTTTTCCGCTAGAGTCTATTTATTGAGAACTTTCTCTTTAATGCACTTAGATTCCGAAAGTTTTGGTAAACTACCAGGAAACGGGCGGGTGCCATCAGCTCTGCCGCTGTGTGTGGTTCTGAAAAGGGTATTTTTTACCAAGAAATTGTACGAAAGTACAGAAACGGGACCAACTCATCTTTTCGTACTCATTTTCTAACAAAAAAATCGATTTTCAAATGG
Nlowderi_upperFiresCreek_N820 AAAAAAAATTGTATCTGTTAAAGAGAGTTTTACAAAGTTGCTAGGTACTAAGTGCCTGCTGCCGAAGGAGGAAGTCAGTGTAGGCAACTCGATCCCATTTTCAGCAACATATCCTATTCCCCATTAATTGGAGATTTGAATTCAAAATACTTCAGACAATGCTGTACCTTTCCCCTTCTTTCAAAACATGAGTATAAACGTGCCAAAAAAACCTTCTCCGTTTGACCCTTATGTGGAAGGTATTTGGATAAAGCCCGTATATCCAGCAAAAACACACAATTCTTTACCCGGTACCCGGTCAGAGCGGTGTGACAAAAATTCTAAGCAACAAAGTAAGACAATAGAGAACTGGTATGTTGAACATATAAAATAGTGTACAAGGTAGATTTTGTTTTGCTTTCTTCGCGGGAGGAAAAATAAGGATGGTTTGTACTTAGTTCTCGATGTTGTAACGGTTGATCTCTGAAAGGATCTCTGTTTCCATTCTTTTTTCTGTATGTGTGGTTATCTTGTGACGTTCATGCTGTACATATGTGTTTTTGTTTTCAGTTCATTAACTATGAACCCCTTTTCCACCATTGTTGTATGCCAAACACTCTTGAACTGTACCGTTAGTTGAAGCCCGAAATGCAACTTTTGATTGAGAAACAGGTCCCATTTTACACTAGCCGTAACATGACGGAAAGAGTTGCTTACGCCCAAGCTGATGAAGAAATGAAAAAGATCCAAGTACAAAAACAGACAGGTGGAAGGAGAACCGGAGTTCTCCATTACATATCACATTTTTTGAGACGTTGTATATGCACTATTTCTAGATGTAGTTGTTATTGTATATTATACAAGTGCATCAGCCGGGCATTAGGCCTCAAAGTTCCGTAGCGTTGTCATACCGCATCGATAAACAATCTTGTTATCAAATTCTTATCTGATAAGTGGAAATGATTTTGTGCCGCCAACTTTTAAAAACGAATAAAAAAAGGAAATTGAGGCCAAAAACGATAGGGTGCGTCAGTTAGCATTATTCAAGTGAGCTGCACGCTGCGCTGTTTTTACTTTCTCTGTTTTCATTATGTTCTTGATTGAAATTCCCCTTTCGTTTGTATTTGTGACTTAAAGCATCAAACGCCAGGCAGAAGAGCCATTGGACGTCACTGCCCAAACTCAAATGTGCCAAAAGAAAACTAACGAGAGAAGAAGTTACTTTTAATAGATATAATAAAAAAGGAGAACTTACCTTTTTCATCTGTTTAAGGAACAGTTTGCAGCTCACGTTTTATTTCAATTTGTTCTTTGTGACTTTTTTAATTAAAATAGTCTTCCAAACAAAACCGGACTAAATTCCAGATACTCGAATGCCAAAAGAAAAAAAAAGACGAAACATATCACCGAAATGATTTTTCCGCTAGAGTCTATTTATTGAGAACTTTCTCTTTAATGCACTTAGATTCCGAAAGTTTTGGTAAACTACCAGGAAACGGGCGGGTGCCATCAGCTCTGCCGCTGTGTGTGGTTCTGAAAAGGGTATTTTTTACCAAGAAATTGTACGAAAGTACAGAAACGGGACCAACTCATCTTTTCGTACTCATTTTCTAACAAAAAAATCGATTTTCAAGTGG
Nlula_BeeRockCave_G2091 AAAAAAAATTGTATCTGTTAAACAGAGTTTTACAAAGTTGCTAGGAACTAAGTGCCTGCTGCCGAAGGAGGAAGTCAGTGTAGGCAACTCGATCCCATTTTCAGCAACATATCCTATTCCCCATTAATTGGAGATTTGAATTCAAAATACTTCAGACAATGCTGTACCTTTCCCCCTCTTTCAAAACATGAGTATAAACGTGCCAAAAAAACCTTCTCCGTTTGACCCTTATGTGGAAGGTATTTGGATAAAGCCCGTATATCCAGCAAAAACACACAATTCTTTACCCGAATTCCGGTCAGAGCGGTGTGACAAAAATTATAAGCAACAAAGTAAGACAATAGAGAACTGGTATGTTGAACATATAAAATAGTGTACAAGGTAGATTTTGTTTTGCTTTCTTCGCGGGAGGAAAAATAAGGATGGTTTGTACTTAGTTCTCGATGTTGTAACGGTTGATCTCTGAAAGGATCTCTGTTTCCATTCTTTTTTCTGTATGTGTGGTTATCTTGTGACGTTCATGCTGTACATATGTGTTTTTGTTTTCAGTTCATTAACTATGAACCCCTTTTCCACCATTGTTGTATGCCAAACACTCTTGAACTGTACCGTTAGTTGAAGCCCGAAATGCAACTTTTGATTGAGAAACAGGTCCCATTTTACACTAGCCGTAACATGACGGAAAGAGTTGCTTACGCCCAAGCTGATGAAGAAATGAAAAAGATCCAAGTACAAAAACAGACAGGTGGAAGGAGAACCGGAGTTCTCCATTACATATCACATTTTTTGAGACGTTGTATATGCACTATTTCTAGATGTAGTTGTTATTGTATATTATACAAGTGCATCAGCCGGGCATTAGGCCTCAAAGTTCCGTAGCGTTGTCATACCGCATCGATAAACAATCTTGTTATCAAATTCTTATCTGATAAGTGGAAATGATTTTGTGCCGCCAACTTTTAAAAACGAATCAAAAAAGGAAATTGAGGCCAAAAACGATAGGGTGCGTCAGTTAGCATTATTCAAGTGAGCTGCACGCTGCGCTGCTTTTACTTTCTCTGTTTTCATTACGTTCTTGATTGAAATTCCCCTTTCATTTGTATTTGTGACTTAAAGCATCAAACGCCAGGCAGAAGAGCCATTGGACGTCACTGCCCAAACTCAAATGTGCCAAAAGAAAACTAACGAGAGAAGAAGTTACTTTTAATAGATATAATAAAAAAGGAGAACTTACCTTTTTCATCTGTTTAAGGAACAGTTTGCAGCTCACGTTTTAGTTCAATTTGTTCTTTGTGACTTTTTTAATTAAAATAGTCTTCCAAACAAAACCGGACTAAATTCCAGATACTCGAATGCCAAAAG--AAAAAAAGACGAAACATATCACCGAAATGATTTTTCCGCTAGAGTCTATTTATTGAGAACTTTCTCTTTAATGCACTTAGATTCCGAAAGTTTTGGTAAACTACCAGGAAACGGGCGGGTGCCATCAGCTCTGCCGCTGTGTGTGGTTCTGAAAAGGGTATTTTTTACCAAGAAATTGTACGAAAGTACAGAAACGGGACCAACTCATCTTTTCGTACTCATTTTCTAACAAAA------------------
Nlula_LulaFallsCave_G2084 ----------------------------------------------------------------------------AGTGTAGGCAACTCGATCCCATTTTCAGCAACATATCCTATTCCCCATTAATTGGAGATTTGAATTCAAAATACTTCAGACAATGCTGTACCTTTCCCCCTCTTTCAAAACATGAGTATAAACGTGCCAAAAAAACCTTCTCCGTTTGACCCTTATGTGGAAGGTATTTGGAAGAAACCCGTATATCCAGCAAAAACACACAATTCTTTACCCGAAACCCGGTCAGAGCGGTGTGACAAAAATTATAAGCAACAAAGTAAGACAATAGAGAACTGGTATGTTGAACATATAAAATAGTGTACAAGGTAGATTTTGTTTTGCTTTCTTCGCGGGAGGAAAAATAAGGATGGTTTGTACTTAGTTCTCGATGTTGTAACGGTTGATCTCTGAAAGGATCTCTGTTTCCATTCTTTTTTCTGTATGTGTGGTTATCTTGTGACGTTCATGCTGTACATATGTGTTTTTGTTTTCAGTTCATTAACTATGAACCCCTTTTCCACCATTGTTGTATGCCAAACACTCTTGAACTGTACCGTTAGTTGAAGCCCGAAATGCAACTTTTGATTGAGAAACAGGTCCCATTTTACACTAGCCGTAACATGACGGAAAGAGTTGCTTACGCCCAAGCTGATGAAGAAATGAAAAAGATCCAAGTACAAAAACAGACAGGTGGAAGGAGAACCGGAGTTCTCCATTACATATCACATTTTTTGAGACGTTGTATATGCACTATTTCTAGATGTAGTTGTTATTGTATATTATACAAGTGCATCAGCCGGGCATTAGGCCTCAAAGTTCCGTAGCGTTGTCATACCGCATCGATAAACAATCTTGTTATCAAATTCTTATCTGATAAGTGGAAATGATTTTGTGCCGCCAACTTTTAAAAACGAATCAAAAAAGGAAATTGAGGCCAAAAACGATAGGGTGCGTCAGTTAGCATTATTCAAGTGAGCTGCACGCTGCGCTGCTTTTACTTTCTCTGTTTTCATTACGTTCTTGATTGAAATTCCCCTTTCATTTGTATTTGTGACATAAAGCATCAAACGCCAGGCAGAAGAGCCATTGGACGTCACTGCCCAAACTCAAATGTGCCAAAAGAAAACTAACGAGAGAAGAAGTTACTTTTAATAGATATAATAAAAAAGGAGAACTTACCTTTTTCATCTGTTTAAGGAACAGTTTGCAGCTCACGTTTTAGTTCAATTTGTTCTTTGTGACTTTTTTAATTAAAATAGTCTTCCAAACAAAACCGGACTAAATTCCAGATACTCGAATGCCAAAAG--AAAAAAAGACGAAACATATCACCGAAATGATTTTTCCGCTAGAGTCTATTTATTGAGAACTTTCTCTTTAATG-----------------------------------------------------------------------------------------------------------------------------------------------------------------------------------
Nmimus_Straleys_N625 ------------------------------------------------------------------------------------------------------------------------------------------------------------CAATGCTGTACCTTTCCCCCTCTTTCAAATCATGAGTATAAACGTGCCAAAAAAACCTTCTCCGTTTGACCCTTATGTGGAAGGTATTTGGACGAAACCCGTATATCCAGCAAAAACACACAATTCTTTACCCGAAACCCGGTCAGAGCGGTGTGACAAAAATTCTAAGCAACAAAGTAAGACAATAGAGAACTGGTATGTCGAACATATAAAATAGTGTACAAGGTAGATTTTGTTTTGCTTTCTTCGCGGGAGGAAAAATAAGGATGGTTTGTACTTAGTTCTCGATGTTGTAACGGTTGATCTCTGAAAGGATCTCTGTTTCCATTCTTTTTTCTGTATGTGTGGTTATCTCGTGACGTTCATGCTGTACATGTGTGTTTTTGTTTTCAGTTCATTAACTATGAACCCCTTTTCCACCATTGTTGTATGCCAAACACTCTTGAACTGTACCGTTAGTTGAAGCCCGAAATGCAACTTTTGATTGAGAAACAGGTCCCATTTTACACTAGCCGTAACATGACGGAAAGAGTTGCTTACGCCCAAGCTGATGAAGAAATGAAAAAGATCCAAGTACAAAAACAGACAGGTGGAAGGAGAACCGGAGTTCTCCATTACATATCACATTTTTTGAGACGTTGTATATGCACTATTTCTAGATGTAGTTGTTATTGTATATTATACAAGTGCATCAGCCGGGCATTAGGCCTCAAAGTTCCGTAGCGTTGTCATACCGCATCGATAAACAATCTTGTTATCAAATTATTATCTGATAAGTGGAAATGATTTTGTGCCGCCAACTTTTAAAAACGAATAAAAAAAGGAAATTGAGGCCAAAAACGATAGGGTGCGTCAGTTAGCATTATTCAAGTGAGCTGCACGCTGCGCTGTTTTGACTTTCTCTGTTTTCATTATGTTCTTGATTGAAATTCCCCTTTCGTTTGTATTTGTGACTTAAAGCATCAAACGCCAGGCAGAAGAGCCATCGGACGTCACTGCCCAAACTCAAATGTGCCAAAAGAAAACTATCGAGAGAAGAAGTTACTTTTAATATATATAATAATAAAGGAGAACTCACCTTTTTCATCTGTTTAAGGAACAGTTTGCAGCTCACGTTTTATTTCAATTTGTTCTTTGTGACTTTTTTAATTAAAATAGTCTTCCAAACAAAACCGGACTAAATTCCAGATACTCGAATGCCAAAAGAAAAAAAAAGACGAAACATATCACCGAAATGATTTTTCCGCTAGAGTCTATTTATTGAGAACTTTCTCTTTAATGCACTTAGATTC------------------------------------------------------------------------------------------------------------------------------------------------------------------------
Nnasicus_CaneyFork_N171 ------------ATCTGTTAAACAGAGTTTTACAAAGTTGCTAGGAACTAAGTGCCTGCTGCCGAAGGAGGAAGTCAGTGTAGGCAACTCGATCCCATTTTCAGCAACATATCCTATTCCCCATTAATTGGAGATTTGAATTCAAAATACTTCAGACA-------ACCTTTCCCCCTCTTTCAAATCATGACTATAAACGTGCCAAAAAAACCTTCTCCGTTTGACCCTTATGTGGAAGGTATTTGGATGAAACCCATATATCCAGCAAAAACACACAATTCTTTACCCGAAACCCGGTCAGAGCGGTGTGACAAAAATTCTAAGCAACAAAGTAAGACAATAGAGAACTGGTATGTTTAACATATAAAATAGTGTACAAGGTAGATTTTGTTTTGCTTTCTTCGCGGGAGGAAAAATAAGGATGGTTTGTACTTAGTTCTCGATGTTGTAACGGTTGATCTCTGAAAGGATCTCTGTTTCCATTCTTTTTTCTGTATGTGTGGTTATCTTGTGACGTTCATGCTGTACATATGTGTTTTTGTTTTCAGTTCATTAACTATGAACCCCTTTTCCACCATTGTTGTATGCCAAACACTCTTGAACTGTACCGTTAGTTGAAGCCCGAAATGCAACTTTTGATTGAGAAACAGGTCCCATTTTACACTAGCCGTAACATGACGGAAAGAGTTGCTTACGCCCAAGCTGATGAAGAAATGAAAAAGATCCAAGTACAAAAACAGACAGGTGGAAGGAGAACCGGAGTTCTCCATTACATATCACATTTTTTGAGACGTTGTATATGCACTATTTCTAGATGTAGTTGTTATTGTATATTATACAAGTGCATCAGCCGGGCATTAGGCCTCAAAGTTCCGTAGCGTTGTCATACCGCATCGATAAACAATCTTGTTATCAAATTCTTATCTGATAAGTGGAAATGATTTTGTGCCGCCAACTTTTAAAAACGAATAAAAAAAGGAAATTGAGGCCAAAAACGATAGGGTGCGTCAGTTAGCATTATTCAAGTGAGCTGCACGCTGCGCTGTTTTTACTTTCTCTGTTTTCATTATGTTCTTGATTGAAATTCCCCTTTCGTTTGTATTTGTGACTTAAAGCATCAAACGCCAGGCAGAAGAGCCATTGGACGTCACTGCCCAAACTCAAATGTGCCAAAAGAAAACTAACGAGAGAAGAAGTTACTTTTAATATATATAATAATAAAGGTGAACTTACCTTTTTCATCTGTTTAAGGAACAGTTTGCAGCTCACGTTTTATTTCAATTTGTTCTTTGTGACTTTTTTAATTAAAATAGTCTTCCAAACAAAACCGGACTAAATTCCAGATACTCGAATGCCAAAAGAAAAAAAAAGACGAAACATATCACCGAAATGATTTTTCCGCTAGAGTCTATTTATTGAGAACTTTCTCTTTAATGCACTTAGATTCCGAAAGTTTTGGTAAACTACCAGGAAACGGGCGGGTGCCATCAGCTCTGCCGCTGTGTGTGGTTCTGAAAAGGGTATTTTTTACCAAGAAATTGTACGAAAGTACAGAAACGGGACCAACTCATCTTTTCGTACTCATTTTCTAACAAAAAAATCGAATTTCAAGTGG
Nnasicus_ConnosteeFalls_N696 -----------------------------------------------------------------------------GTGTAGGCAACTCGATCCCATTTTCAGCAACATATCCTATTCCCCAGTAATTGGAGATTTGAATTCAAAATACTTCAGACA-------ACCTTTCCCCCTCTTTCAAATCATGACTATAAACGTGCCAAAAAAACCTTCTCCGTTTGACCCTTATGTGGAAGGTATTTGGATAAAACCCATATATCCAGCAAAAACACACAATTCTTTACCCGAAACCCGGTCAGAGCGGTGTGACAAAAATTCTAAGCAACAAAGTAAGACAATAGAGAACTGGTATGTTGAACATATAAAATAGTGTACAAGGTAGATTTTGTTTTGCTTTCTTCGCGGGAGGAAAAATAAGGATGGTTTGTACTTAGTTCTCGATGTTGTAACGGTTGATCTCTGAAAGGATCTCTGTTTCCATTCTTTTTTCTGTATGTGTGGTTATCTTGTGACGTTCATGCTGTACATATGTGTTTTTGTTTTCAGTTCATTAACTATGAACCCCTTTTCCACCATTGTTGTATGCCAAACACTCTTGAACTGTACCGTTAGTTGAAGCCCGAAATGCAACTTTTGATTGAGAAACAGGTCCCATTTTACACTAGCCGTAACATGACGGAAAGAGTTGCTTACGCCCAAGCTGATGAAGAAATGAAAAAGATCCAAGTACAAAAACAGACAGGTGGAAGGAGAACCGGAGTTCTCCATTACATATCACATTTTTTGAGACGTTGTATATGCACTATTTCTAGATGTAGTTGTTATTGTATATTATACAAGTGCATCAGCCGGGCATTAGGCCTCAAAGTTCCGTAGCGT--TCATACCGCATCGATAAACAATCTTGTTATCAAATTCTTATCTGATAAGTGGAAATGATTTTGTGCCGCCAACTTTTAAAAACGAATAAAAAAAGGAAATTGAGGCCAAAAACGATAGGGTGCGTCAGTTAGCATTATTCAAGTGAGCTGCACGCTGCGCTGTTTTTACTTTCTCTGTTTTCATTATGTTCTTGATTGAAATTCCCCTTTCGTTTGTATTTGTGACTTAAAGCATCAAACGCCAGGCAGAAGAGCCATTGGACGTCACTGCCCAAACTCAAATGTGCCAAAAGAAAACTAACGAGAGAAGAAGTTACTTTTAATATATATAATAATAAAGGTGAACTTACCTTTTTCATCTGTTTAAGGAACAGTTTGCAGCTCACGTTTTATTTCAATTTGTTCTTTGTGACTTTTTTAATTAAAATAGTCTTCCAAACAAAACCGGACTAAATTCCAGATACTCGAATGCCAAAAGAAAAAAAAAGACGAAACATATCACCGAAATGATTTTTCCGCTAGAGTCTATTTATTGAGAACTTTCTCTTTAATGCACTTAGATTCCGAAAGTTTTGGTAAACTACCAGGAAACGGGCGGGTGCCATCAGCTCTGCCGCTGTGTGTGGTTCTGAAAAGGGTATTTTTTACCAAGAAATTGTACGAAAGTACAGAAACGGGACCAACTCATCTTTTCGTACTCATTT----------------------------
Nnasicus_CoweeTrain_N189 AAAAAAAATTGTATCTGTTAAACAGAGTTTTACAAAGTTGCTAGGAACTAAGTGCCTGCTGCCGAAGGAGGAAGTCAGTGTAGGCAACTCGATCCCATTTTCAGCAACATATCCTATTCCCCATTAATTGGAGATTTGAATTCAAAATACTTCAGACA-------ACCTTTCCCCCTCTTTCAAATCATGACTATAAACGTGCCAAAAAAACCTTCTCCGTTTGACCCTTATGTGGAAGGTATTTGGATAAAACCCGTATATCCAGCAAAAACACACAATTCTTTACCCGAAACCCGGTCAGAGCGGTGTGACAAAAATTCTAAGCAACAAAGTAAGACAATAGAGAACTGGTATGTTTAACATATAAAATAGTGTACAAGGTAGATTTTGTTTTGCTTTCTTCGCGGGAGGAAAAATAAGGATGGTTTGTACTTAGTTCTCGATGTTGTAACGGTTGATCTCTGAAAGGATCTCTGTTTCCATTCTTTTTTCTGTATGTGTGGTTATCTTGTGACGTTCATGCTGTACATATGTGTTTTTGTTTTCAGTTCATTAACTATGAACCCCTTTTCCACCATTGTTGTATGCCAAACACTCTTGAACTGTACCGTTAGTTGAAGCCCGAAATGCAACTTTTGATTGAGAAACAGGTCCCATTTTACACTAGCCGTAACATGACGGAAAGAGTTGCTTACGCCCAAGCTGATGAAGAAATGAAAAAGATCCAAGTACAAAAACAGACAGGTGGAAGGAGAACCGGAGTTCTCCATTACATATCACATTTTTTGAGACGTTGTATATGCACTATTTCTAGATGTAGTTGTTATTGTATATTATACAAGTGCATCAGCCGGGCATTAGGCCTCAAAGTTCCGTAGCGTTGTCATACCGCATCGATAAACAATCTTGTTATCAAATTCTTATCTGATAAGTGGAAATGATTTTGTGCCGCCAACTTTTAAAAACGAATAAAAAAAGGAAATTGAGGCCAAAAACGATAGGGTGCGTCAGTTAGCATTATTCAAGTGAGCTGCACGCTGCGCTGTTTTTACTTTCTCTGTTTTCATTATGTTCTTGATTGAAATTCCCCTTTCGTTTGTATTTGTGACTTAAAGCATCAAACGCCAGGCAGAAGAGCCATTGGACGTCACTGCCCAAACTCAAATGTGCCAAAAGAAAACTAACGAGAGAAGAAGTTACTTTTAATATATATAATAATAAAGGTGAACTTACCTTTTTCATCTGTTTAAGGAACAGTTTGCAGCTCACGTTTTATTTCAATTTGTTCTTTGTGACTTTTTTAATTAAAATAGTCTTCCAAACAAAACCGGACTAAATTCCAGATACTCGAATGCCAAAAGAAAAAAAAAGACGAAACATATCACCGAAATGATTTTTCCGCTAGAGTCTATTTATTGAGAACTTTCTCTTTAATGCACTTAGATTCCGAAAGTTTTGGTAAACTACCAGGAAACGGGCGGGTGCCATCAGCTCTGCCGCTGTGTGTGGTTCTGAAAAGGGTATTTTTTACCAAGAAATTGTACGAAAGTACAGAAACGGGACCAACTCATCTTTTCGTACTCATTTTCTAAAAAAAAAATCGATTTTCAAGTGG
Npaynei_Grindstaff_N646 ------------------------------------------ATGAACTAAGTGCCTGCTGCCGAAGGAGGAAGTCAGTGTAGGCAACTCGATCCCATTTTCAGCAACATATCCTATTCCCCATTAATTGGAGATTTGAATTCAAAATACTTCAGACAATGCTGTACCTTTCCCCCTCTTTCAAATCATGAGTATAAACGTGCCAAAAAAACCTTCTCCGTTTGACCCTTATGTGGAAGGTATTTGGATAAAACCCGTATATCCAGCAAAAACACACAATTCTTTACCCGAAACCCGGTCAGAGCGGTGTGACAAAAATTCTAAGCAACAAAGTAAGACAATAGAGAACTGGTATGTTGAACATATAAAATAGTGTACAAGGTAGATTTTGTTTTGCTTTCTTCGCGGGAGGAAAAATAAGGATGGTTTGTACTTAGTTCTCGATGTTGTAACGGTTGATCTCTGAAAGGATCTCTGTTTCCATTCTTTTTTCTGTATGTGTGGTTATCTTGTGATGTTCATGCTGTACATATGTGTTTTTGTTTTCAGTTCATTAACTATGAACCCCTTTTCCACCATTGTTGTATGCCAAACACTCTTGAACTGTACCGTTAGTTGAAGCCCGAAATGCAACTTTTGATTGAGAAACAGGTCCCATTTTACACTAGCCGTAACATGACGGAAAGAGTTGCTTACGCCCAAGCTGATGAAGAAATGAAAAAGATCCAAGTACAAAAACAGACAGGTGGAAGGAGAACCGGAGTTCTCCATTACATATCACATTTTTTGAGACGTTGTATATGCACTATTTCTAGATGTAGTTGTTATTGTATATTATACAAGTGCATCAGCCGGGCATTAGGCCTCAAAGTTCCGTAGCGTTGTCATACCGCATCGATAAACAATCTTGTTATCAAATTCTTATCTGATAAGTGGAAATGATTTTGTGCCGCCAACTTTTAAAAACGAATAAAAAAAGGAAATTGAGGCCAAAAACGATAGGGTGCGTCAGTTAGCATTATTCAAGTGA------------GCTGTTTTTACTTTCTCTGTTTTCATTCTGTTCTTGATTGAAATTCCCCTTTCGTTTGTAT--------TAAAGCATCAAACGCCAGGCAGAAGAGCCATTGGACGTCACTGCCCAAACTCAAATGTGCCAAAAGAAA-------AGAGAAGAAGTTACTTTTAATATATATAATAAGAAAGGAGAACTTACCTTTTTCATCTGTTTAAAGAAC-------AGCTCACGTTTTATTTCAATTTGTTCTTTGTGACTTTTTTAATTAAAATAGTCTTCCAAACAAAACCGGACTAAATTCCAGATACTCGAATGCCAAAAGAAAAAAAAAGACGAAACATATCACCGAAATGATTTTTCCGCTAGAGTCTATTTATTGAGAACTTTCTCTTTAATGCACTTAGATTCCGAAAGTTTTGGTAAACTACCAGGAAACGGGCGGGTGCCATCAGCTCTGCCGCTGTGTGTGGTTCTGAAAAGGGTATTTTTTACCAAGAAATTGTACGAAAGTACAGAAACGGGACCAACTCATCTTTTCGTACTCATTTTCTAACAAAAAAATCGATTTTCAAGTTG
Npaynei_NorrisDamCave_N348 ---------TGTATCTGTTAAACAGAGTTTTACAAAGTTGCTAGGAACTAAGTGCCTGCTGCCGAAGGAGGAAGTCAGTGTAGGCAACTCGATCCCATTTTCAGCAACATATCCTATTCCCCATTAATTGGAGATTTGAATTCAAAATACTTCAGACAATGCTGTACCTTTCCCCCTCTTTCAAATCATGAGTATAAACGTGCCAAAAAAACCTTCTCCGTTTGACCCTTATGTGGAAGGTATTTGGATAAAACCCGTATATCCAGCAAAAACACACAATTCTTTACCCGAAACCCGGTCAGAGCGGTGTGACAAAAATTCTAAGCAACAAAGTAAGACAATAGAGAACTGGTATGTTGAACATATAAAATAGTGTACAAGGTAGATTTTGTTTTGCTTTCTTCGCGGGAGGAAAAATAAGGATGGTTTGTACTTAGTTCTCGATGTTGTAACGGTTGATCTCTGAAAGGATCTCTGTTTCCATTCTTTTTTCTGTATGTGTGGTTATCTTGTGACGTTCATGCTGTACATATGTGTTTTTGTTTTCAGTTCATTAACTATGAACCCCTTTTCCACCATTGTTGTATGCCAAACACTCTTGAACTGTACCGTTAGTTGAAGCCCGAAATGCAACTTTTGATTGAGAAACAGGTCCCATTTTACACTAGCCGTAACATGACGGAAAGAGTTGCTTACGCCCAAGCTGATGAAGAAATGAAAAAGATCCAAGTACAAAAACAGACAGGTGGAAGGAGAACCGGAGTTCTCCATTACATATCACATTTTTTGAGACGTTGTATATGCACTATTTCTAGATGTAGTTGTTATTGTATATTATACAAGTGCATCAGCCGGGCATTAGGCCTCAAAGTTCCGTAGCGTTGTCATACCGCATCGATAAACAATCTTGTTATCAAATTCTTATCTGATAAGTGGAAATGATTTTGTGCCGCCAACTTTTAAAAACGAATAAAAAAAGGAAATTGAGGCCAAAAACGATAGGGTGCGTCAGTTAGCATTATTCAAGTGA------------GCTGTTTTTACTTTCTCTGTTTTCATTCTGTTCTTGATTGAAATTCCCCTTTCGTTTGTAT--------TAAAGCATCAAACGCCAGGCAGAAGAGCCGTTGGACGTCACTGCCCAAACTCAAATGTGCCAAAAGAAA-------AGAGAAGAAGTTACTTTTAATATATATAATAAGAAAGGAGAACTTACCTTTTTCATCTGTTTAAAGAAC-------AGCTCACGTTTTATTTCAATTTGTTCTTTGTGACTTTTTTAATTAAAATAGTCTTCCAAACAAAACCGGACTAAATTCCAGATACTCGAATGCCAAAAGAAAAAAAAAGACGAAACATATCACCGAAATGATTTTTCCGCTAGAGTCTATTTATTGAGAACTTTCTCTTTAATGCACTTAGATTCCGAAAGTTTTGGTAAACTACCAGGAAACGGGCGGGTGCCATCAGCTCTGCCGCTGTGTGTGGTTCTGAAAAGGGTATTTTTTACCAAGAAATTGTACGAAAGTACAGAAACGGGACCAACTCATCTTTTCGTACTCATTTTCTAACAAAAAAATCGATTTTCAAGTTG
Npaynei_UnakaMtns_N943 ------------------------------------------------------------------------------------------------------------------------------------------------------------------------------------------------------------------------------TGGCCCTTATGTGGAAGGTATTTGGATAAAACCCGTATATCCAGCAAAAACACACAATTCTTTACCCGAAACCCGGTCAGAGCGGTGTGACAAAAATTCTAAGCAACAAAGTAAGACAATAGAGAACTGGTATGTTGAACATATAAAATAGTGTACAAGGTAGATTTTGTTTTGCTTTCTTCGCGGGAGGAAAAATAAGGATGGTTTGTACTTAGTTCTCGATGTTGTAACGGTTGATCTCTGAAAGGATCTCTGTTTCCATTCTTTTTTCTGTATGTGTGGTTATCTTGTGACGTTCATGCTGTACATATGTGTTTTTGTTTTCAGTTCATTAACTATGAACCCCTTTTCCACCATTGTTGTATGCCAAACACTCTTGAACTGTACCGTTAGTTGAAGCCCGAAATGCAACTTTTGATTGAGAAACAGGTCCCATTTTACACTAGCCGTAACATGACGGAAAGAGTTGCTTACGCCCAAGCTGATGAAGAAATGAAAAAGATCCAAGTACAAAAACAGACAGGTGGAAGGAGAACCGGAGTTCTCCATTACATATCACATTTTTTGAGACGTTGTATATGCACTATTTCTAGATGTAGTTGTTATTGTATATTATACAAGTGCATCAGCCGGGCATTAGGCCTCAAAGTTCCGTAGCGTTGTCATACCGCATCGATAAACAATCTTGTTATCAAATTCTTATCTGATAAGTGGAAATGATTTTGTGCCGCCAACTTTTAAAAACGAATAAAAAAAGGAAATTGAGGCCAAAAACGATAGGGTGCGTCAGTTAGCATTATTCAAGTGA------------GCTGTTTTTACTTTCTCTGTTTTCATTCTGTTCTTGATTCAAATTCCCCTTTCGTTTGTAT--------TAAAGCATCAAACGCCAGGCAGAAGAGCCATTGGACGTCACTGCCCAAACTCAAATGTGCCAAAAGAAA-------AGAGAAGAAGTTACTTTTAATATATATAATAAGAAAGGAGAACTTACCTTTTTCATCTGTTTAAAGAAC-------AGCTCACGTTTTATTTCAATTTGTTCTTTGTTACTTTTTTAATTGAAATAGTCTTCCAAACAAAACCGGACTAAATTCCAGATACTCGAATGCCAAAAGAAAAAAAAAGACGAAACATATCACCGAAATGATTTTTCCGCTAGAGTCTATTTATTGAGAACTTTCTCTTTAATGCACTTAGATTCCGAAAGTTTTGGTAAACTACCAGGAAACGGGCGGGTGCCATCAGCTCTGCCGCTGTGTGTGGTTCTGAAAAGGGTATTTTTTAC------------------------------------------------------------------------------------
Npecki_HaskellSims_G3697 ----------------------------------------------------TGCCTGCTGCCGAAGGAGGAAGTCAGTGTAGGCAACTCGATCCCATTTTCAGCAACATTTCCTATTCCCCATTAATTGGATATTTGAATTCAAAATACTTCAGACAATGCTATACCTTTCCCTCTCTTTCAAATCATAAGTATAAACGTGCCAAAAAAACC------GTTTGACCCTTATGTGGAAGGTATTTGGATGACACCGTAATATCCAGCAAAAACACACAATTCTTTA-------CCCGGTCAGAGCGGTGTGACAAAAATTCTAAGCAACAAAATAAGACAATAGAGAACTGGTATGTTGACCATATAAAATAGT-------GTAGATTTTGTTTTGCTTTCTTCGCGGGAGGAAAAATAAGGATGGTTTGTACTTAGTTCTCGATGTTGTAACGGTTGATCTCTGAAAGGATCTCTGTTTCCATTCTTTTTTCTGTATGTGTGGTTATCTTGTGACGTTTATGCTGTACATATGTGTTTTTGTTTTCAGTTCATTAACTATGAACCCCTTTTCCACCATTGTTGTATGCCAAACACTCTTGAACTGTACCGTTAGTTGAAGCCCGAAATGCAACTTTTGATTGAGAAACAGGTCCCATTTTACACTAGCCGTAACATGACGGAAAGAGTTGCTTACGCCCAAGCTGATGAAGAAATGAAAAAGATCCAAGTACAAAAACAGACAGGTGGAAGGAGAACCGGAGTTCTCCACTACATATCACATTTTTTGAGACGTTGTATATGCACTATTTCTAGATGTAGTTGTTATTGTATATTATACAAGTGCATCAGCCGGGCATTAGGCCTCAAAGTTCCGTAGCGTTGTCATACCGCATCGATAAACAATCTTGTTATCAAATTCTTATCTGATAAGTGGAAATGATTTTGTGCCGCCAACTTTTAAAAACGAATCAAAAAAAGAAATTGAGGCCAAAAACGATAGGGTGCGTCAGTTAGCGTTATTCAAGTGA-------GCTGCGCTGTTTTTCCTTTCTCTGTTTTCATTCTGTTCTTGATTGAAATTCCCCTTTCGTTTGTATTTTTGACTTAAAGCATCAAACGCC------AGGAGCCATTGGACGTCACTGCCCAAACTCAAATGTGCCAAAAGAAAACTAACGAGAGAAGAAGTTACTTTTAATATATAGAATAAAAAAGGAGAACTTACCTTTTTCATCTGTTTAAGGAACAGTTTGCAGCTCACGTTTTATTTCAATTTGTTCTTTGTGACTTTTTTAATTAAAATAGTCTTCCAAACAAAACCGGACTAAATTCCAGATACTCGAATGCCAAAAGAAAAAAAAAGACGAAACATATCACCGAAATGATTTTTCCGCTAGAGTCTATTTATTGAGAACTTTCTCTTTAATGCACTTAGATTCCGAAAGTTTTGGTAAACTACCAGGAAACGGGCGGGTGCCATCAGCTCTGCCGCTGTGTGTGGTTCTGAAAAGGGTATTTTTTACCAAGAAATTGTACGAAAGTACAGAAACGGGACCAACTCATCTTTTCGTACTCATTTTCTAACAAAAAAATCGATTTTCAAGTGG
Npecki_HurricaneMazeCave_G2100 AAAAAAAATTGTATCTGTTAAACAGAGTTTTACAAAGTTGCTAGGAACTAAGTGCCTGCTGCCGAAGGAGGAAGTCAGTGTAGGCAACTCGATCCCATTTTCAGCAACATTTCCTATTCCCCATTAATTGGATATTTGAATTCAAAATACTTCAGACAATGCTATACCTTTCCCTCTCTTTCAAATCATGAGTATAAACGTGCCAAAAAAACC------GTTTGACCCTTATGTGGAAGGTATTTGGATGACACCGTAATATCCAGCAAAAACACACAATTCTTTA-------CCCGGTCAGAGCGGTGTGACAAAAATTCTAAGCAACAAAATAAGACAATAGAGAACTGGTATGTTGACCATATAAAATAGT-------GTAGATTTTGTTTTGCTTTCTTCGCGGGAGGAAAAATAAGGATGGTTTGTACTTAGTTCTCGATGTTGTAACGGTTGATCTCTGAAAGGATCTCTGTTTCCATTCTTTTTTCTGTATGTGTGGTTATCTTGTGACGTTTATGCTGTACATATGTGTTTTTGTTTTCAGTTCATTAACTATGAACCCCTTTTCCACCATTGTTGTATGCCAAACACTCTTGAACTGTACCGTTAGTTGAAGCCCGAAATGCAACTTTTGATTGAGAAACAGGTCCCATTTTACACTAGCCGTAACATGACGGAAAGAGTTGCTTACGCCCAAGCTGATGAAGAAATGAAAAAGATCCAAGTACAAAAACAGACAGGTGGAAGGAGAACCGGAGTTCTCCATTACATATCACATTTTTTGAGACGTTGTATATGCACTATTTCTAGATGTAGTTGTTATTGTATATTATACAAGTGCATCAGCCGGGCATTAGGCCTCAAAGTTCCGTAGCGTTGTCATACCGCATCGATAAACAATCTTGTTATCAAATTCTTATCTGATAAGTGGAAATGATTTTGTGCCGCCAACTTTTAAAAACGAATCAAAAGAGGAAATTGAGGCCAAAAACGATAGGGTGCGTCAGTTAGCGTTATTCAAGTGA-------GCTGCGCTGTTTTTCCTTTCTCTGTTTTCATTCTGTTCTTGATTGAAATTCCCCTTTCGTTTGTATTTGTGACTTAAAGCATCAAACGCC------AGGAGCCATTGGACGTCACTGCCCAAACTCAAATGTGCCAAAAGAAAACTAACGAGAGAAGAAGTTACTTTTAATATATAGAATAAAAAAGGAGAACTTACCTTTTTCATCTGTTTAAGGAACAGTTTGCAGCTCACGTTTTATTTCAATTTTTTCTTTGTGACTTTTTTAATTAAAATAGTCTTCCAAACAAAACCGGACTAAATTCCAGATACTCGAATGCCAAAAGAAAAAAAAAGACGAAACATATCACCGAAATGATTTTTCCGCTAGAGTCTATTTATTGAGAACTTTCTCTTTAATGCACTTAGATTCCGAAAGTTTTGGTAAACTACCAGGAAACGGGCGGGTGCCATCAGCTCTGCCGCTGTGTGTGGTTCTGAAAAGGGTATTTTTTACCAAGAAATTGTACGAAAGTACAGAAACGGGACCAACTCATCTTTTCGTACTCATTTTCTAACAAAAAAATC-------------
Npecki_Monteagle_N062 --AAAAAATTGTATCTGTTAAACAGAGTTTTACAAAGTTGCTAGGAACTAAGTGCCTGCTGCCGAAGGAGGAAGTCAGTGTAGGCAACTCGATCCCATTTTCAGCAACATCCCCTATTCCCCATTAATTGGATATTTGAATTCAAAATACTTCAGACAATGCTATACCTTTCCCTCCCTTTCAAATCACGAGTATAAACGTGCCAAAAAA-------CCGTTTGACCCTTATGTGGAAGGTATTTGGATGACACCGTAATATCCAGCAAAAACACACAATTCTTTA-------CCCGGTCAGAGCGGTGTGACAAAAATTCTAAGCAACAAACTAAGACAATAGAGAACTGGTATGTTGACCATATAAAATAGT-------GTAGATTTTGTTTTGCTTTCTTCGCGGGAGGAAAAATAAGGATGGTTTGTACTTAGTTCTCGATGTTGTAACGGTTGATCTCTGAAAGGATCTCTGTTTCCATTCTTTTTTCTGTATGTGTGGTTATCTTGTGACGTTTCTGCTGTACATATGTGTTTTTGTTTTCAGTTCATTAACTATGAACCCCTTTTCCACCATTGTTGTATGCCAAACTCTCTTGAACTGTACCGTTAGTTGAAGCCCGAAATGCAACTTTTGATTAAGAAACAGGTCTCATTTTACACTAGCCGTAACATGACGGAAAGAGTTGCTTACGCCCAAGCTGATGAAGAAATGAAAAAGATCCAAGTACAAAAACAGACAGGTGGAAGGAGAACCGGAGTTCTCCACTACATATCACATTTTTTGAGACGTTGTATATGCACTATTTCTAGATGTAGTTGTTATTGTATATTATACAAGTGCATCAGCCGGGCATTAGGCCTCAAAGTTCCGTAGCGTTGTCATACCGCATCGATAAACAATCTTGTTATCAAATTCTTATCTGATAAGTGGAAATGATTTTGTGCCGCCAACTTTTAAAAACGAATCAAAAAAGAAAATTGAGGCCAAAAACGATAGGGTGCGTCAGTTAGCGTTATTCAAGTGA-------GCTGCTCTGTTTTTCCTTTCTCTGTTTTCATTCTGTTCTTGATTGAAATTCCCCTTTCGTTTGTATTTGTGACTTAAAGCATCAAACGCC----AGGA------------GTCACTGCCCAAACTCAAATGTGCCAAAAGAAAACTAACGAGAGAAGAAGCTACTTTTAATATATAGAATAAAAAAGGAGAACTTACTTTTTTCATCTGTTTAAGGAACAGTTTGCAGCTCACGTTTTATTTCAATTTGTTCTTTGTGACTTTTTTAATTAAAATAGTCTTCCAAACAAAACCGGACTAAATTCCAGATACTCGAATGCCAAAAGAAAAAAAAAGACGAAACATATCACCGAAATGATTTTTCCGCTAGAGTCTATTTATTGAGAACTTTCTCTTTAATGCACTTAGATTCCGAAAGTTTTGGTAAACTACCAGGAAACGGGCGGGTGCCATCAGCTCTGCCGCTGCGTGTGGTTCTGAAAAGGGTATTTTTTACCAAGAAATTGTACGAAAGTACAGAAACGGGACCAACTCATCTTTTCGTACTCATTTTCTAACAAAAAAATCAATTTTCAAGTGG
Nperlakyi_SChimneys_N1079 AAAAAAAATTGTATCTGTTAAACAGAGTTTTACAAAGTTGCTAGGAACTAAGTGCCTGCTGCCGAAGGAGGAAGTCAGTGTAGGCAACTCGATCCCATTTTCAGCAACATATCCTATTCCCCATTAATTGGAGATTTGAATTCAAAATACTTCAGACAATGCTGTACCTTTCCCCCTCTTTCAAAACATGAGTATAAACGTGCCAAAAAAACCTTCTCCGTTTGACCCTTATGTGGAAGGTATTTGGAAGAAACCCGTATATCCAGCAAAAACACACAATTCTTTACCCGAAACCCGGTCAGAGCGGTGTGACAAAAATTCTAAGCAACAAAGTAAGACAATAGAGAACTGGTATGTTGAACATATAAAATAGTGTACAAGGTAGATTTTGTTTTGCTTTCTTCGCGGGAGGAAAAATAAGGATGGTTTGTACTTAGTTCTCGATGTTGTAACGGTTGATCTCTGAAAGGATCTCTGTTTCCATTCTTTTTTCTGTATGTGTGGTTATCTTGTGACGTTCATGCTGTACATATG------TGTTTTCAGTTCATTAACTATGAGCCCCTTTTCCACCATTGTTGTATGCCAAACACTCTTGAACTGTACCGTTAGTTGAAGCCCGAAATGCAACTTTTGATTGAGAAACAGGTCCCATTTTACACTAGCCGTAACATGACGGAAAGAGTTGCTTACGCCCAAGCTGATGAAGAAATGAAAAAGATCCAAGTACAAAAACAGACAGGTGGAAGGAGAACCGGAGTTCTCCATTACATATCACATTTTTTGAGACGTTGTATATGCACTATTTCTAGATGTAGTTGTTATTGTATATTATACAAGTGCATCAGCCGGGCATTAGGCCTCAAAGTTCCGTAGCGTTGTCATACCGCATCGATAAACAATCTTGTTATCAAATTCTTATCTGATAAGTGGAAATGATTTTGTGCCGCCAACTTTTAAAAACGAATCAAAAAAGGAAATTGAGGCCAAAAACGATAGGGTGCGTCAGTTAGCATTATTCAAGTGAGCTGCACGCTGCGCTGTTTTTACTTTCTCTGTTTTCATTATGTTTTTGATTGAAATTCCCCTTTCGTTTGTATTTGTGACTTAAAGCATCAAACGCCAGGCAGAAGAGCCATTGGACGTCACTGCCCAAACTCAAATGTGCCAAAAGAAAACTAACGAGAGAAGAAGTTACTTTTAATAGATATAATAAAAAAGGAGAACTTACCTTTTTCATCTGTTTAAGGAACAGTTTGCAGCTCACGTTTTATTTCAATTTGTTCTTTGTGACTTTTTTAATTAAAATAGTCTTCCAAACAAAACCGGACTAAATTCCAGATACTCGAATGCCAAAAGAAAAAAAAAGACGAAACATATCACCGAAATGATTTTTCCGCTAGAGTCTATTTATTGAGAACTTTCTCTTTAATGCACTTAGATTCCGAAAGTTTTGGTAAACTACCAGGAAACGGGCGGGTGCCATCAGCTCTGCCGCTGTGTGTGGTTCTGAAAAGGGTATTTTTTACCAAGAAATTGTACGAAAGTACAGAAACGGGACCAACTCATCTTT----------------------------------------
Nperlakyi_SChimneys_N1080 ---------------------------------------------------------------------------------------------------------------------------------------------TTATAATACTTCAGACAATGCTGTACCTTTCCCCCTCTTTCAAAACATGAGTATAAACGTGCCAAAAAAACCTTCTCCGTTTGACCCTTATGTGGAAGGTATTTGGAAGAAACCCGTATATCCAGCAAAAACACACAATTCTTTACCCGAAACCCGGTCAGAGCGGTGTGACAAAAATTCTAAGCAACAAAGTAAGACAATAGAGAACTGGTATGTTGAACATATAAAATAGTGTACAAGGTAGATTTTGTTTTGCTTTCTTCGCGGGAGGAAAAATAAGGATGGTTTGTACTTAGTTCTCGATGTTGTAACGGTTGATCTCTGAAAGGATCTCTGTTTCCATTCTTTTTTCTGTATGTGTGGTTATCTTGTGACGTTCATGCTGTACATATG------TGTTTTCAGTTCATTAACTATGAGCCCCTTTTCCACCATTGTTGTATGCCAAACACTCTTGAACTGTACCGTTAGTTGAAGCCCGAAATGCAACTTTTGATTGAGAAACAGGTCCCATTTTACACTAGCCGTAACATGACGGAAAGAGTTGCTTACGCCCAAGCTGATGAAGAAATGAAAAAGATCCAAGTACAAAAACAGACAGGTGGAAGGAGAACCGGAGTTCTCCATTACATATCACATTTTTTGAGACGTTGTATATGCACTATTTCTAGATGTAGTTGTTATTGTATATTATACAAGTGCATCAGCCGGGCATTAGGCCTCAAAGTTCCGTAGCGTTGTCATACCGCATCGATAAACAATCTTGTTATCAAATTCTTATCTGATAAGTGGAAATGATTTTGTGCCGCCAACTTTTAAAAACGAATCAAAAAAGGAAATTGAGGCCAAAAACGATAGGGTGCGTCAGTTAGCATTATTCAAGTGAGCTGCACGCTGCGCTGTTTTTACTTTCTCTGTTTTCATTATGTTTTTGATTGAAATTCCCCTTTCGTTTGTATTTGTGACTTAAAGCATCAAACGCCAGGCAGAAGAGCCATTGGACGTCACTGCCCAAACTCAAATGTGCCAAAAGAAAACTAACGAGAGAAGAAGTTACTTTTAATAGATATAATAAAAAAGGAGAACTTACCTTTTTCATCTGTTTAAGGAACAGTTTGCAGCTCACGTTTTATTTCAATTTGTTCTTTGTGACTTTTTTAATTAAAATAGTCTTCCAAACAAAACCGGACTAAATTCCAGATACTCGAATGCCAAAAGAAAAAAAAAGACGAAACATATCACCGAAATGATTTTTCCGCTAGAGTCTATTTATTGAGAACTTTCTCTTTAATGCACTTAGATTCCGAAAGTTTTGGTAAACTACCAGGAAACGGGCGGGTGCCATCAGCTCTGCCGCTGTGTGTGGTTCTGAA---------------------------------------------------------------------------------------------------
Nreclusus_Clingmans_N252 AAAAAAAATTGTATCTGTTAAACAGAGTTTTACAAAGTTGCTAGGAACTAAGTGCCTGCTGCCGAAGGAGGAAGTCAGTGTAGGCAACTCGATCCCATTTTCAGCAACATATCCTATTCCCCATTAATTGGAGATTTGAATTCAAAATACTTCAGACAATGCTGTACCTTTCCCCCTCTTTCAAAACATGAGTATAAACGTGCCAAAAAAACCTTCTCCGTTTGACCCTTATGTGGAAGGTATTTGGATGAAACCCGTATATCCAGCAAAAACACACAATTCTTTACCCGAAACCCGGTCAGAGCGGTGTGACAAAAATTCTAAGCAACAAAGTAAGACAATAGAGAACTGGTATGTTGAACATATAAAATAGTGTACAAGGTAGATTTTGTTTTGCTTTCTTCGCGGGAGGAAAAATAAGGATGGTTTGTACTTAGTTCTCGATGTTGTAACGGTTGATCTCTGAAAGGATCTCTGTTTCCATTCTTTTTTCTGTATGTGTGGTTATCTTGTGACGTTCATGCTGTACATATGTGTTTTTGTTTTCAGTTCATTAACTATGAACCCCTTTTCCACCATTGTTGTATGCCAAACACTCTTGAACTGTACCGTTAGTTGAAGCCCGAAATGCAACTTTTGATTGAGAAACAGGTCCCATTTTACACTAGCCGTAACATGACGGAAAGAGTTGCTTACGCCCAAGCTGATGAAGAAATGAAAAAGATCCAAGTACAAAAACAGACAGGTGGAAGGAGAACCGGAGTTCTCCATTACATATCACATTTTTTGAGACGTTGTATATGCACTATTTCTAGATGTAGTTGTTATTGTATATTATACAAGTGCATCAGCCGGGCATTAGGCCTCAAAGTTCCGTAGCGTTGTCATACCGCATCGATAAACAATCTTGTTATCAAATTCTTATCTGATAAGTGGAAATGATTTTGTGCCGCCAACTTTTAAAAACGAATCAAAAAAGGAAATTGAGGCCAAAAACGATAGGGTGCGTCAGTTAGCATTATTCAAGTGAGCTGCACGCTGCGCTGCTTTTACTTTCTCTGTTTTCATTATGTTCTTGATTGAAATTCCCCTTTCCTTTGTATTTGTGACTTAAAGCATCAAACGCCAGGCAGAAGAGCCATTGGACGTCACTGCCCAAACTCAAATGTGCCAAAAGAAAACTAACGAGAGAAGAAGTTACTTTTAATAGATATAATAAAAAAGGAGAACTTACCTTTTTCATATGTTTAAGGAACAGTTTGCAGCTCACGTTTTATTTCAATTTGTTCTTTGTGACTTTTTTAATTAAAATAGTCTTCCAAACAAAACCGGACTAAATTCCAGATACTCGAATGCCAAAAGAAAAAAAAAGACGAAACATATCACCGAAATGATTTTTCCGCTAGAGTCTATTTATTGAGAACTTTCTCTTTAATGCACTTAGATTCCGAAAGTTTTGGTAAACTACCAGGAAACGGGCGGGTGCCATCAGCTCTGCCGCTGTGTGTGGTTCTGAAAAGGGTATTTTTTACCAAGAAATTGTACGAAAGTACAGAAACGGGACCAACTCATCTTTTCGTACTCATTTTCTAACAAAAAAATCGATTTTCAAGTGG
Nreclusus_Newfound_N259 ---AAAAATTGTATCTGTTAAACAGAGTTTTACAAAGTTGCTAGGAACTAAGTGCCTGCTGCCGAAGGAGGAAGTCAGTGTAGGCAACTCGATCCCATTTTCAGCAACATATCCTATTCCCCATTAATTGGAGATTTGAATTCAAAATACTTCAGACAATGCTGTACCTTTCCCCCTCTTTCAAAACATGAGTATAAACGTGCCAAAAAAACCTTCTCCGTTTGACCCTTATGTGGAAGGTATTTGGATGAAACCCGTATATCCAGCAAAAACACACAATTCTTTACCCGAAACCCGGTCAGAGCGGTGTGACAAAAATTCTAAGCAACAAAGTAAGACAATAGAGAACTGGTATGTTGAACATATAAAATAGTGTACAAGGTAGATTTTGTTTTGCTTTCTTCGCGGGAGGAAAAATAAGGATGGTTTGTACTTAGTTCTCGATGTTGTAACGGTTGATCTCTGAAAGGATCTCTGTTTCCATTCTTTTTTCTGTATGTGTGGTTATCTTGTGACGTTCATGCTGTACATATGTGTTTTTGTTTTCAGTTCATTAACTATGAACCCCTTTTCCACCATTGTTGTATGCCAAACACTCTTGAACTGTACCGTTAGTTGAAGCCCGAAATGCAACTTTTGATTGAGAAACAGGTCCCATTTTACACTAGCCGTAACATGACGGAAAGAGTTGCTTACGCCCAAGCTGATGAAGAAATGAAAAAGATCCAAGTACAAAAACAGACAGGTGGAAGGAGAACCGGAGTTCTCCATTACATATCACATTTTTTGAGACGTTGTATATGCACTATTTCTAGATGTAGTTGTTATTGTATATTATACAAGTGCATCAGCCGGGCATTAGGCCTCAAAGTTCCGTAGCGTTGTCATACCGCATCGATAAACAATCTTGTTATCAAATTCTTATCTGATAAGTGGAAATGATTTTGTGCCGCCAACTTTTAAAAACGAATCAAAAAAGGAAATTGAGGCCAAAAACGATAGGGTGCGTCAGTTAGCATTATTCAAGTGAGCTGCATGCTGCGCTGCTTTTACTTTCTCTGTTTTCATTATGTTCTTGATTGAAATTCCCCTTTCCTTTGTATTTGTGACTTAAAGCATCAAACGCCAGGCAGAAGAGCCATTGGACGTCACTGCCCAAACTCAAATGTGCCAAAAGAAAACTAACGAGAGAAGAAGTTACTTTTAATAGATATAATAAAAAAGGAGAACTTACCTTTTTCATATGTTTAAGGAACAGTTTGCAGCTCACGTTTTATTTCAATTTGTTCTTTGTGACTTTTTTAATTAAAATAGTCTTCCAAACAAAACCGGACTAAATTCCAGATACTCGAATGCCAAAAGAAAAAAAAAGACGAAACATATCACCGAAATGATTTTTCCGCTAGAGTCTATTTATTGAGAACTTTCTCTTTAATGCACTTAGATTCCGAAAGTTTTGGTAAACTACCAGGAAACGGGCGGGTGCCATCAGCTCTGCCGCTGTGTGTGGTTCTGAAAAGGGTATTTTTTACCAAGAAATTGTACGAAAGTACAGAAACGGGACCAACTCATCTTTTCGTACTCATTTTCTAACAAAAAAATCGATTTTCAAGTGG
Nreclusus_Noland_N1051 AAAAAAAATTGTATCTGTTAAACAGAGTTTTACAAAGTTGCTAGGAACTAAGTGCCTGCTGCCGAAGGAGGAAGTCAGTGTAGGCAACTCGATCCCATTTTCAGCAACATATCCTATTCCCCATTAATTGGAGATTTGAATTCAAAATACTTCAGACAATGCTGTACCTTTCCCCCTCTTTCAAAACATGAGTATAAACGTGCCAAAAAAACCTTTTCCGTTTGACCCTTATGTGGAAGGTATTTGGATGAAACCCGTATATCCAGCAAAAACACACAATTCTTTATCCGAAACCCGGTCAGAGCGGTGTGACAAAAATTCTAAGCAACAAAGTAAGACAATAGAGAACTGGTATGTTGAACATATAAAATAGTGTACAAGGTAGATTTTGTTTTGCTTTCTTCGCGGGAGGAAAAATAAGGATGGTTTGTACTTAGTTCTCGATGTTGTAACGGTTGATCTCTGAAAGGATCTCTGTTTCCATTCTTTTTTCTGTATGTGTGGTTATCTTGTGACGTTCATGCTGTACATATGTGTTTCTGTTTTCAGTTCATTAACTATGAACCCCTTTTCCACCATTGTTGTATGCCAAACACTCTTGAACTGTACCGTTAGTTGAAGCCCGAAATGCAACTTTTGATTGAGAAACAGGTCCCATTTTACACTAGCCGTAACATGACGGAAAGAGTTGCTTACGCCCAAGCTGATGAAGAAATGAAAAAGATCCAAGTACAAAAACAGACAGGTGGAAGGAGAACCGGAGTTCTCCATTACATATCACATTTTTTGAGACGTTGTATATGCACTATTTCTAGATGTAGTTGTTATTGTATATTATACAAGTGCATCAGCCGGGCATTAGGCCTCAAAGTTCCGTAGCGTTGTCATACCGCATCGATAAACAATCTTGTTATCAAATTCTTATCTGATAAGTGGAAATGATTTTGTGCCGCCAACTTTTAAAAACGAATCAAAAAAGGAAATTGAGGCCAAAAACGATAGGGTGCGTCAGTTAGCATTATTCAAGTGAGCTGCACGCTGCGCTGCTTTTACTTTCTCTGTTTTCATTATGTTCTTGATTGAAATTCCCCTTTCCTTTGTATTTGTGACTTAAAGCATCAAACGCCAGGCAGAAGAGCCATTGGACGTCACTGCCCAAACTCAAATGTGCCAAAAGAAAACTAACGAGAGAAGAAGTTACTTTTAATAGATATAATAAAAAAGGAGAACTTACCTTTTTCATATGTTTAAGGAACAGTTTGCAGCTCACGTTTTATTTCAATTTGTTCTTTGTGACTTTTTTAATTAAAATAGTCTTCCAAACAAAACCGGACTAAATTCCAGATACTCGAATGCCAAAAGAAAAAAAAAGACGAAACATATCACCGAAATGATTTTTCCGCTAGAGTCTATTTATTGAGAACTTTCTCTTTAATGCACTTAGATTCCGAAAGTTTTGGTAAACTACCAGGAAACGGGCGGGTGCCATCAGCTCTGCCGCTGTGTGTGGTTCTGAAAAGGGTATTTTTTACCAAGAAATTGTACGAAAGTACAGAAACGGGACCAACTCATCTTTTCGTACTCATTTTCTAAC----------------------
Nreclusus_Smokemont_N1020 -------------------------------------------------------------------------------------------------------------------------------------ATTTGAATTCAAAATACTTCAGACAATGCTGTACCTTTCCCCCTCTTTCAAAACATGAGTATAAACGTGCCAAAAAAACCTTCTCCGTTTGACCCTTATGTGGAAGGTATTTGGATGAAACCCGTATATCCAGCAAAAACACACAATTCTTTACCCGAAACCCGGTCAGAGCGGTGTGACAAAAATTCTAAGCAACAAAGTAAGACAATAGAGAACTGGTATGTTGAACATATAAAATAGTGTACAAGGTAGATTTTGTTTTGCTTTCTTCGCGGGAGGAAAAATAAGGATGGTTTGTACTTAGTTCTCGATGTTGTAACGGTTGATCTCTGAAAGGATCTCTGTTTCCATTCTTTTTTCTGTATGTGTGGTTATCTTGTGACGTTCATGCTGTACATATGTGTTTTTGTTTTCAGTTCATTAACTATGAACCCCTTTTCCACCATTGTTGTATGCCAAACACTCTTGAACTGTACCGTTAGTTGAAGCCCGAAATGCAACTTTTGATTGAGAAACAGGTCCCATTTTACACTAGCCGTAACATGACGGAAAGAGTTGCTTACGCCCAAGCTGATGAAGAAATGAAAAAGATCCAAGTACAAAAACAGACAGGTGGAAGGAGAACCGGAGTTCTCCATTACATATCACATTTTTTGAGACGTTGTATATGCACTATTTCTAGATGTAGTTGTTATTGTATATTATACAAGTGCATCAGCCGGGCATTAGGCCTCAAAGTTCCGTAGCGTTGTCATACCGCATCGATAAACAATCTTGTTATCAAATTCTTATCTGATAAGTGGAAATGATTTTGTGCCGCCAACTTTTAAAAACGAATCAAAAAAGGAAATTGAGGCCAAAAACGATAGGGTGCGTCAGTTAGCATTATTCAAGTGAGCTGCACGCTGCGCTGCTTTTACTTTCTCTGTTTTCATTATGTTCTTGATTGAAATTCCCCTTTCCTTTGTATTTGTGACTTAAAGCATCAAACGCCAGGCAGAAGAGCCATTGGACGTCACTGCCCAAACTCAAATGTGCCAAAAGAAAACTAACGAGAGAAGAAGTTACTTTTAATAGATATAATAAAAAAGGAGAACTTACCTTTTTCATATGTTTAAGGAACAGTTTGCAGCTCACGTTTTATTTCAATTTGTTCTTTGTGACTTTTTTAATTAAAATAGTCTTCCAAACAAAACCGGACTAAATTCCAGATACTCGAATGCCAAAAGAAAAAAAAAGACGAAACATATCACCGAAATGATTTTTCCGCTAGAGTCTATTTATTGAGAACTTTCTCTTTAATGCACTTAGATTCCGAAAGTTTTGGTAAACTACCAGGAAACGGGCGGGTGCCATCAGCTCTGCCGCTGTGTGTGGTTCTGAAAAGGGTATTTTTTACCAAGAAATTGTACGAAAGTACAGAA-----------------------------------------------------------
Nroanensis_IngramBranch_N926 AAAAAAAATTGTATCTGTTAAACAGAGTTTTACAAAGTTGCTAGGAACTAAGTGCCTGCTGCCGAAGGAGGAAGTCAGTGTAGGCAACTCGATCCCATTTTCAGCAACATATCCTATTCCCCATTAATTGGAGATTTGAATTCAAAATACTTCAGACAATGCTGTACCTTTCCCCCTCTTTCAAATCATGAGTATAAACGTGCCAAAAAAACCTTCTCCGTTTGACCCTTATGTGGAAGGTATTTGGATAAAACCCGTATATCCAGCAAAAACACACAATTCTTTACCCGAAACCCGGTCAGAGCGGTGTGACAAAAATTCTAAGCAACAAAGTAAGACAATAGAGAACTGGTATGTTGAACATATAAAATAGTGTACAAGGTAGATTTTGTTTTGCTTTCTTCGCGGGAGGAAAAATAAGGATGGTTTGTACTTAGTTCTCGATGTTGTAACGGTTGATCTCTGAAAGGATCTCTGTTTCCATTCTTTTTTCTGTATGTGTGGTTATCTTGTGACGTTCATGCTGTACATATGTGTTTTTGTTTTCAGTTCATTAACTATGAACCCCTTTTCCACCATTGTTGTATGCCAAACACTCTTGAACTGTACCGTTAGTTGAAGCCCGAAATGCAACTTTTGATTGAGAAACAGGTCCCATTTTACACTAGCCGTAACATGACGGAAAGAGTTGCTTACGCCCAAGCTGATGAAGAAATGAAAAAGATCCAAGTACAAAAACAGACAGGTGGAAGGAGAACCGGAGTTCTCCATTACATATCACATTTTTTGAGACGTTGTATATGCACTATTTCTAGATGTAGTTGTTATTGTATATTATACAAGTGCATCAGCCGGGCATTAGGCCTCAAAGTTCCGTAGCGTTGTCATACCGCATCGATAAACAATCTTGTTATCAAATTCTTATCTGATAAGTGGAAATGATTTTGTGCCGCCAACTTTTAAAAACGAATAAAAAAAGGAAATTGAGGCCAAAAACGATAGGGTGCGTCAGTTAGCATTATTCAAGTGA------------GCTGTTTTTACTTTCTCTGTTTTCATTCTGTTCTTGATTGAAATTCCCCTTTCGTTTGTAT--------TAAAGCATCAAACGCCAGGCAGAAGAGCCGTTGGACGTCACTGCCCAAACTCAAATGTGCCAAAAGAAA-------AGAGAAGAAGTTACTTTTAATATATATAATAAGAAAGGAGAACTTACCTTTTTCATCTGTTTAAACAAC-------AGCTCACGTTTTATTTCAATTTGTTCTTTGTGACTTTTTTAATTAAAATAGTCTTCCAAACAAAACCGGACTAAATTCCAGATACTCGAATGCCAAAAGAAAAAAAAAGACGAAACATATCACCGAAATGATTTTTCCGCTAGAGTCTATTTATTGAGAACTTTCTCTTTAATGCACTTAGATTCCGAAAGTTTTGGTAAACTACCAGGAAACGGGCGGGTGCCATCAGCTCTGCCGCTGTGTGTGGTTCTGAAAAGGGTATTTTTTACCAAGAAATTGTACGAAAGTACAGAAACGGGACCAACTCATCTTTTCGTACTCATTTTCTAACAAAAAAATCGATTTTCAAGTTG
Nroanensis_N_CarversGap_N928 AAAAAAAATTGTATCTGTTAAACAGAGTTTTACAAAGTTGCTAGGAACTAAGTGCCTGCTGCCGAAGGAGGAAGTCAGTGTAGGCAACTCGATCCCATTTTCAGCAACATATCCTATTCCCCATTAATTGGAGATTTGAATTCAAAATACTTCAGACAATGCCGTACCTTTCCCCCTCTTTCAAATCATGAGTATAAACGTGCCAAAAAAACCTTCTCCGTTTGACCCTTATGTGGAAGGTATTTGGATAAAACCCGTATATCCAGCAAAAACACACAATTCTTTACCCGAAACCCGGTCAGAGCGGTGTGACAAAAATTCTAAGCAACAAAGTAAGACAATAGAGAACTGGTATGTTGAACATATAAAATAGTGTACAAGGTAGATTTTGTTTTGCTTTCTTCGCGGGAGGAAAAATAAGGATGGTTTGTACTTAGTTCTCGATGTTGTAACGGTTGATCTCTGAAAGGATCTCTGTTTCCATTCTTTTTTCTGTATGTGTGGTTATCTTGTGACGTTCATGCTGTACATATGTGTTTTTGTTTTCAGTTCATTAACTATGAACCCCTTTTCCACCATTGTTGTATGCCAAACACTCTTGAACTGTACCGTTAGTTGAAGCCCGAAATGCAACTTTTGATTGAGAAACAGGTCCCATTTTACACTAGCCGTAACATGACGGAAAGAGTTGCTTACGCCCAAGCTGATGAAGAAATGAAAAAGATCCAAGTACAAAAACAGACAGGTGGAAGGAGAACCGGAGTTCTCCATTACATATCACATTTTTTGAGACGTTGTATATGCACTATTTCTAGATGTAGTTGTTATTGTATATTATACAAGTGCATCAGCCGGGCATTAGGCCTCAAAGTTCCGTAGCGTTGTCATACCGCATCGATAAACAATCTTGTTATCAAATTCTTATCTGATAAGTGGAAATGATTTTGTGCCGCCAACTTTTAAAAACGAATAAAAAAAGGAAATTGAGGCCAAAAACGATAGGGTGCGTCAGTTAGCATTATTCAAGTGA------------GCTGTTTTTACTTTCTCTGTTTTCATTCTGTTCTTGATTGAAATTCCCCTTTCGTTTGTAT--------TAAAGCATCAAACGCCAGGCAGAAGAGCCATTGGACGTCACTGCCCAAACTCAAATGTGCCAAAAGAAA-------AGAGAAGAAGTTACTTTTAATATATATAATAAGAAAGGAGAACTTACCTTTTTCATCTGTTTAAAGAAC-------AGCTCACGTTTTATTTCAATTTGTTCTTTGTGACTTTTTTAATTAAAATAGTCTTCCAAACAAAACCGGACTAAATTCCAGATACTCGAATGCCAAAAGAAAAAAAAAGACGAAACATATCACCGAAATGATTTTTCCGCTAGAGTCTATTTATTGAGAACTTTCTCTTTAATGCACTTAGATTCCGAAAGTTTTGGTAAACTACCAGGAAACGGGCGGGTGCCATCAGCTCTGCCGCTGTGTGTGGTTCTGAAAAGGGTATTTTTTACCAAGAAATTGTACGAAAGTACAGAAACGGGACCAACTCATCTTTTCGTACTCATTTTCTAACAAAAAAATCGATTTTCAAGTTG
Nroanensis_RoanHighBluff_N762 ----------------------------TTTACAAAGTTGCTAGGAACTAAGTGCCTGCTGCCGAAGGAGGAAGTCAGTGTAGGCAACTCGATCCCATTTTCAGCAACATATCCTATTCCCCATTAATTGGAGATTTGAATTCAAAATACTTCAGACAATGCCGTACCTTTCCCCCTCTTTCAAATCATGAGTATAAACGTGCCAAAAAAACCTTCTCCGTTTGACCCTTATGTGGAAGGTATTTGGATAAAACCCGTATATCCAGCAAAAACACACAATTCTTTACCCGAAACCCGGTCAGAGCGGTGTGACAAAAATTCTAAGCAACAAAGTAAGACAATAGAGAACTGGTATGTTGAACATATAAAATAGTGTACAAGGTAGATTTTGTTTTGCTTTCTTCGCGGGAGGAAAAATAAGGATGGTTTGTACTTAGTTCTCGATGTTGTAACGGTTGATCTCTGAAAGGATCTCTGTTTCCATTCTTTTTTCTGTATGTGTGGTTATCTTGTGACGTTCATGCTGTACATATGTGTTTTTGTTTTCAGTTCATTAACTATGAACCCCTTTTCCACCATTGTTGTATGCCAAACACTCTTGAACTGTACCGTTAGTTGAAGCCCGAAATGCAACTTTTGATTGAGAAACAGGTCCCATTTTACACTAGCCGTAACATGACGGAAAGAGTTGCTTACGCCCAAGCTGATGAAGAAATGAAAAAGATCCAAGTACAAAAACAGACAGGTGGAAGGAGAACCGGAGTTCTCCATTACATATCACATTTTTTGAGACGTTGTATATGCACTATTTCTAGATGTAGTTGTTATTGTATATTATACAAGTGCATCAGCCGGGCATTAGGCCTCAAAGTTCCGTAGCGTTGTCATACCGCATCGATAAACAATCTTGTTATCAAATTCTTATCTGATAAGTGGAAATGATTTTGTGCCGCCAACTTTTAAAAACGAATAAAAAAAGGAAATTGAGGCCAAAAACGATAGGGTGCGTCAGTTAGCATTATTCAAGTGA------------GCTGTTTTTACTTTCTCTGTTTTCATTCTGTTCTTGATTGAAATTCCCCTTTCGTTTGTAT--------TAAAGCATCAAACGCCAGGCAGAAGAGCCATTGGACGTCACTGCCCAAACTCAAATGTGCCAAAAGAAA-------AGAGAAGAAGTTACTTTTAATATATATAATAAGAAAGGAGAACTTACATTTTTCATCTGTTTAAAGAAC-------AGCTCACGTTTTATTTCAATTTGTTCTTTGTGACTTTTTTAATTAAAATAGTCTTCCAAACAAAACCGGACTAAATTCCAGATACTCGAATGCCAAAAGAAAAAAAAAGACGAAACATATCACCGAAATGATTTTTCCGCTAGAGTCTATTTATTGAGAACTTTCTCTTTAATGCACTTAGATTCCGAAAGTTTTGGTAAACTACCAGGAAACGGGCGGGTGCCATCAGCTCTGCCGCTGTGTGTGGTTCTGAAAAGGGTATTTTTTACCAAGAAATTGTACGAAAGTACAGAAACGGGACCAACTCATCTTTTCGTACTCATTTTCTAACAAAAAAATCGATTTTCAAGTTG
Nsheari_BaldRiver_N1168 ---------------------------------------------------GTGCCTGCTGCCGAAGGAGGAAGTCAGTGTAGGCAACTCGATCCCATTTTCAGCAACATATCCTATTCCCCATTAATTGGAGATTTGAATTCAAAATACTTCAGACAATGCTGTACCTTTCCCCCTCTTTCAAAACATGAGTATAAACGTGCCAAAAAAACCTTCTCCGTTTGACCCTTATGTGGAAGGTATTTGGATGAAACCCGTATATCCAGCAAAAACACACAATTCTTTACCCGAAACCCGGTCAGAGCGGTGTGACAAAAATTCTAAGCAACAAAGTAAGACAATAGAGAACTGGTATGTTGAACATATAAAATAGTGTACAAGGTAGATTTTGTTTTGCTTTCTTCGCGGGAGGAAAAATAAGGATGGTTTGTACTTAGTTCTCGATGTTGTAACGGTTGATCTCTGAAAGGATCTCTGTTTCCATTCTTTTTTCTGTATGTGTGGTTATCTTGTGACGTTCATGCTGTACATATGTGTTTTTGTTTTCAGTTCATTAACTATGAACCCCTTTTCCACCATTGTTGTATGCCAAACACTCTTGAACTGTACCGTTAGTTGAAGCCCGAAATGCAACTTTTGATTGAGAAACAGGTCCCATTTTACACTAGCCGTAACATGACGGAAAGAGTTGCTTACGCCCAAGCTGATGAAGAAATGAAAAAGATCCAAGTACAAAAACAGACAGGTGGAAGGAGAACCGGAGTTCTCCATTACATATCACATTTTTTGAGACGTTGTATATGCACTATTTCTAGATGTAGTTGTTATTGTATATTATACAAGTGCATCAGCCGGGCATTAGGCCTCAAAGTTCCGTAGCGTTGTCATACCGCATCGATAAACAATCTTGTTATCAAATTCTTATCTGATAAGTGGAAATGATTTTGTGCCGCCAACTTTTAAAAACGAATCAAAAAAGGAAATTGAGGCCAAAAACGATAGGGTGCGTCAGTTAGCATTATTCAAGTGAGCTGCACGCTGCGCTGTTTTTACTTTCTCTGTTTTCATTATGTTCTTGATTGAAATTCCCCTTTCGTTTGTATTTGTGACTTAAAGCATCAAACGCCAGGCAGAAGAGCCATTGGACGTCACTGCCCAAACTCAAATGTGCCAAAAGAAAACTAACGAGAGAAGAAGTTACTTTTAATAGATATAATAAAAAAGGAGAACTTACCTTTTTCATATGTTTAAGGAACAGTTTGCAGCTCACGTTTTATTTCAATTTGTTCTTTGTGACTTTTTTAATTAAAATAGTCTTCCAAACAAAACCGGACTAAATTCCAGATACTCGAATGCCAAAAGAAAAAAAAAGACGAAACATATCACCGAAATGATTTTTCCGCTAGAGTCTATTTATTGAGAACTTTCTCTTTAATGCACTTAGATTCCGAAAGTTTTGGTAAACTACCAGGAAACGGGCGGGTGCCATCAGCTCTGCCGCTGTGTGTGGTTCTGAAAAGGGTATTTTTTACCAAGAAATTGTACGAAAGTACAGAAACGGGACCAACTCATCTTTTCGTACTCATTTTCTAACAAAAAAATCGATTTTCAAGTGG
Nsheari_Cohutta_N826 AAAAAAAATTGTATCTGTTAAACAGAGTTTTACAAAGTTGCTAGGAACTAAGTGCCTGCTGCCGAAGGAGGAAGTCAGTGTAGGCAACTCGATCCCATTTTCAGCAACATATCCTATTCCCCATTAATTGGAGATTTGAATTCAAAATACTTCAGACAATGCTGTACCTTTCCCCCTCTTTCAAAACATGAGTATAAACGTGCCAAAAAAACCTTCTCCGTTTGACCCTTATGTGGAAGGTATTTGGATGAAACCCGTATATCCAGCAAAAACACACAATTCTTTACCCGAAACCCGGTCAGAGCGGTGTGACAAAAATTCTAAGCAACAAAGTAAGACAATAGAGAACTGGTATGTTGAACATATAAAATAGTGTACAAGGTAGATTTTGTTTTGCTTTCTTCGCGGGAGGAAAAATAAGGATGGTTTGTACTTAGTTCTCGATGTTGTAACGGTTGATCTCTGAAAGGATCTCTGTTTCCATTCTTTTTTCTGTATGTGTGGTTATCTTGTGACGTTCATGCTGTACATATGTGTTTTTGTTTTCAGTTCATTAACTATGAACCCCTTTTCCACCATTGTTGTATGCCAAACACTCTTGAACTGTACCGTTAGTTGAAGCCCGAAATGCAACTTTTGATTGAGAAACAGGTCCCATTTTACACTAGCCGTAACATGACGGAAAGAGTTGCTTACGCCCAAGCTGATGAAGAAATGAAAAAGATCCAAGTACAAAAACAGACAGGTGGAAGGAGAACCGGAGTTCTCCATTACATATCACATTTTTTGAGACGTTGTATATGCACTATTTCTAGATGTAGTTGTTATTGTATATTATACAAGTGCATCAGCCGGGCATTAGGCCTCAAAGTTCCGTAGCGTTGTCATACCGCATCGATAAACAATCTTGTTATCAAATTCTTATCTGATAAGTGGAAATGATTTTGTGCCGCCAACTTTTAAAAACGAATCAAAAAAGGAAATTGAGGCCAAAAACGATAGGGTGCGTCAGTTAGCATTATTCAAGTGAGCTGCACGCTGCGCTGTTTTTACTTTCTCTGTTTTCATTATGTTCTTGATTGAAATTCCCCTTTCGTTTGTATTTGTGACTTAAAGCATCAAACGCCAGGCAGAAGAGCCATTGGACGTCACTGCCCAAACTCAAATGTGCCAAAAGAAAACTAACGAGAGAAGAAGTTACTTTTAATAGATATAATAAAAAAGGAGAACTTACCTTTTTCATATGTTTAAGGAACAGTTTGCAGCTCACGTTTTATTTCAATTTGTTCTTTGTGACTTTTTTAATTAAAATAGTCTTCCAAACAAAACCGGACTAAATTCCAGATACTCGAATGCCAAAAG-AAAAAAAAGACGAAACATATCACCGAAATGATTTTTCCGCTAGAGTCTATTTATTGAGAACTTTCTCTTTAATGCACTTAGATTCCGAAAGTTTTGGTAAACTACCAGGAAACGGGCGGGTGCCATCAGCTCTGCCGCTGTGTGTGGTTCTGAAAAGGGTATTTTTTACCAAGAAATTGTACGAAAGTACAGAAACGGGACCAACTCATCTTTTCGTACTCATTTTCTAACAAAAAAATCGATTTTCAAGTGG
Nsheari_JoyceKilmer_N092 ------------------------------------------------------------------------------------------------------------------------------------------------------------------------------------------CATGAGTATAAACGTGCCAAAAAAACCTTCTCCGTTTGACCCTTATGTGGAAGGTATTTGGATGAAACCCGTATATCCAGCAAAAACACACAATTCTTTACCCGAAACCCGGTCAGAGCGGTGTGACAAAAATTCTAAGCAACAAAGTAAGACAATAGAGAACTGGTATGTTGAACATATAAAATAGTGTACAAGGTAGATTTTGTTTTGCTTTCTTCGCGGGAGGAAAAATAAGGATGGTTTGTACTTAATTCTCGATGTTGTAACGGTTGATCTCTGAAAGGATCTCTGTTTCCATTCTTTTTTCTGTATGTGTGGTTATCTTGTGACGTTCATGCTGTACATATGTGTTTTTGTTTTCAGTTCATTAACTATGAACCCCTTTTCCACCATTGTTGTATGCCAAACACTCTTGAACTGTACCGTTAGTTGAAGCCCGAAATGCAACTTTTGATTGAGAAACAGGTCCCATTTTACACTAGCCGTAACATGACGGAAAGAGTTGCTTACGCCCAAGCTGATGAAGAAATGAAAAAGATCCAAGTACAAAAACAGACAGGTGGAAGGAGAACCGGAGTTCTCCATTACATATCACATTTTTTGAGACGTTGTATATGCACTATTTCTAGATGTAGTTGTTATTGTATATTATACAAGTGCATCAGCCGGGCATTAGGCCTCAAAGTTCCGTAGCGTTGTCATACCGCATCGATAAACAATCTTGTTATCAAATTCTTATCTGATAAGTGGAAATGATTTTGTGCCGCCAACTTTTAAAAACGAATCAAAAAAGGAAATTGAGGCCAAAAACGATAGGGTGCGTCAGTTAGCATTATTCAAGTGAGCTGCACGCTGCGCTGTTTTTACTTTCTCTGTTTTCATTATGTTCTTGATTGAAATTCCCCTTTCGTTTGTATTTGTGACTTAAAGCATCAAACGCCAGGCAGAAGAGCCATTGGACGTCACTGCCCAAACTCAAATGTGCCAAAAGAAAACTAACGAGAGAAGAAGTTACTTTTAATAGATATAATAAAAAAGGAGAACTTACCTTTTTCATATGTTTAAGGAACAGTTTGCAGCTCACGTTTTATTTCAATTTGTTCTTTGTGACTTTTTTAATTAAAATAGTCTTCCAAACAAAACCGGACTAAATTCCAGATACTCGAATGCCAAAAG-AAAAAAAAGACGAAACATATCACCGAAATGATTTTTCCGCTAGAGTCTATTTATTGAGAACTTTCTCTTTAATGCACTTAGATTCCGAAAGTTTTGGTAAACTACCAGGAAACGGGCGGGTGCCATCAGCTCTGCCGCTGTGTGTGGTTCTGAAAAGGGTATTTTTTACCAAGAAATTGTACGAAAGTACAGAAACGGGACCAACTCATCTTTTCGTACTCAGT-----------------------------
Nsilvanus_Elijay_N395 AAAAAAAATTGTATCTGTTAAACAGAGTTTTACAAAGTTGCTAGGAACTAAGTGCCTGCTGCCGAAGGAGGAAGTCAGTGTAGGCAACTCGATCCCATTTTCAGCAACATATCCTATTCCCCATTAATTGGAGATTTGAATTCAAAATACTTCAGACAATGCTGTACCTTTCCCCCTCTTTCAAATCATGAGTATAAACGTGCCAAAAAAACCTTCTCCGTTTGACCCTTATGTGGAAGGTATTTGGATGAAACCCGTATATCCAGCAAAAACACACAATTCTTTACCCGAAACCCGGTCAGAGCGGTGTG-CAAAAATTCTAAGCAACAAAGTAAGACAATAGAGAACTGGTATGTTGAACATATAAAATAGTGTACAAGGTAGATTTTGTTTTGCTTTCTTCGCGGGAGGATAAATAAGGATGGTTTGTACTTAGTTCTCGATGTTGTAACGGTTGATCTCTGAAAGGATCTCTGTTTCCATTCTTTTTTCTGTATGTGTGGTTATCTTGTGACGTTCATGCTGTACATATG------TGTTTTCAGTTCATTAACTATGAACCCCTTTTCCACCCTTGTTGTATGCCAAACACTCTTGAACTGTACCGTTAGTTGAAGCCCGAAATGCAACTTTTGATTGAGGAACAGGTCCCATTTTACACTAGCCGTAACATGACGGAAAGAGTTGCTTACGCCCAAGCTGATGAAGAAATGAAAAAGATCCAAGTACAAAAACAGACAGGTGGAAGGAGAACCGGAGTTCTCCATTACATATCACATTTTTTGAGACGTTGTATATGCACTATTTCTAGATGTAGTTGTTATTGTATATTATACAAGTGCATCAGCCGGGCATTAGGCCTCAAAGTTCCGTAGCGTTGTCATACCGCATCGATAAACAATCTTGTTATCAAATTCTTATCTGATAAGTGGAAATGATTTTGTGCCGCCAACTTTTAAAAACGAATAAAAAAAGGAAATTGAGGCCAAAAACGATAGGGTGCGTCAGTTAGCATTATTCAAGTGAGCTGCACGCTGCGCTGTTTTTACTTTCTCTGTTTTCATTATGTTCTTGATTGAAATTCCCCTTTCGTTTGTATTTGTGACTTAAAGCATCAAACGCCAGGCAGAAGAGCCATTGGACGTCACTGCCCAAACTCAAATGTGCCAAAAGAAAACTAACGAGAGAAGAAGTTACTTTTAATATATATAATAATAAAGGAGAACTTACCTTTTTCATCTGTTTAAGGAACAGTTTGCAGCTCACGTTTTATTTCGATTTGTTCTTTGTGACTTTTTTAATTAAAATAGTCTTCCAAACAAAACCGGACTAAATTCCAGATACTCGAATGCCAAAAG-AAAAAAAAGACGAAACATATCACCGAAATGATTTTTCCGCTAGAGTCTATTTATTGAGAACTTTCTCTTTAATGCACTTAGATTCCGAAAGTTTTGGTAAACTACCAGGAAACGGGCGGGTGCCATCAGCTCTGCCGCTGTGTGTGGTTCTGAAAAGGGTATTTTTTACCAAGAAATTGTACGAAAGTACAGAAACGGGACCAACTCATCTTTTCGTACTCATTTTCTAACAAAA------------------
Nsilvanus_GermanyCove_N1017 AAAAAAAATTGTATCTGTTAAACAGAGTTTTACAAAGTTGCTAGGAACTAAGTGCCTGCTGCCGAAGGAGGAAGTCAGTGTAGGCAACTCGATCCCATTTTCAGCAACATATCCTATTCCCCATTAATTGGAGATTTGAATTCAAAATACTTCAGACAATGCTGTACCTTTCCCCCTCTTTCAAATCATGAGTATAAACGTGCCAAAAAAACCTTCTCCGTTTGACCCTTATGTGGAAGGTATTTGGATGAAACCCGTATATCCAGCAAAAACACACAATTCTTTACCCGAAACCCGGTCAGAGCGGTGTGACAAAAATTCTAAGCAACAAAGTAAGACAATAGAGAACTGGTATGTTGAACATATAAAATAGTGTACAAGGTAGATTTTGTTTTGCTTTCTTCGCGGGAGGATAAATAAGGATGGTTTGTACTTAGTTCTCGATGTTGTAACGGTTGATCTCTGAAAGGATCTCTGTTTCCATTCTTTTTTCTGTATGTGTGGTTATCTTGTGACGTTCATGCTGTACATATGTGTTTTTGTTTTCAGTTCATTAACTATGAACCCCTTTTCCACCATTGTTGTATGCCAAACACTCTTGAACTGTACCGTTAGTTGAAGCCCGAAATGCAACTTTTGATTGAGAAACAGGTCCCATTTTACACTAGCCGTAACATGACGGAAAGAGTTGCTTACGCCCAAGCTGATGAAGAAATGAAAAAGATCCAAGTACAAAAACAGACAGGTGGAAGGAGAACCGGAGTTCTCCATTACATATCACATTTTTTGAGACGTTGTATATGCACTATTTCTAGATGTAGTTGTTATTGTATATTATACAAGTGCATCAGCCGGGCATTAGGCCTCAAAGTTCCGTAGCGTTGTCATACCGCATCGATAAACAATCTTGTTATCAAATTCTTATCTGATAAGTGGAAATGATTTTGTGCCGCCAACTTTTAAAAACGAATAAAAAAAGGAAATTGAGGCCAAAAACGATAGGGTGCGTCAGTTAGCATTATTCAAGTGAGCTGCACGCTGCGCTGTTTTTACTTTCTCTGTTTTCATTATGTTCTTGATTGAAATT-CCCTTTCCTTTGTATTTGTGACTTAAAGCATCAAACGCCAGGCAGAAGAGCCATTGGACGTCACTGCCCAAACTCAAATGTGCCAAAAGAAAACTATCGAGAGAAGAAGTTACTTTTAATATATATAATAATAAAGGAGAACTTACCTTTTTCATCTGTTTAAGGAACAGTTTGCAGCTCACGTTTTATTTCGATTTGTTCTTTGTGACTTTTTTAATTAAAATAGTCTTCCAAACAAAACCGGACTAAATTCCAGATACTCGAATGCCAAAAGAAAAAAAAAGACGAAACATATCACCGAAATGATTTTTCCGCTAGAGTCTATTTATTGAGAACTTTCTCTTTAATGCACTTAGATTCCGAAAGTTTTGGTAAACTACCAGGAAACGGGCGGGTGCCATCAGCTCTGCCGCTGTGTGTGGTTCTGAAAAGGGTATTTTTTACCAAGAAATTGTACGAAAGTACAGAAACGGGACCAACTCATCTTTTCGTACTCATTTTCTAACAAAAAAATCGATTTTCAAGTGG
Nsilvanus_HeboMtn_N1029 AAAAAAAATTGTATCTGTTAAACAGAGTTTTACAAAGTTGCTAGGAACTAAGTGCCTGCTGCCGAAGGAGGAAGTCAGTGTAGGCAACTCGATCCCATTTTCAGCAACATATCCTATTCCCCATTAATTGGAGATTTGAATTCAAAATACTTCAGACAATGCTGTACCTTTCCCCCTCTTTCAAATCATGAGTATAAACGTGCCAAAAAAACCTTCTCCGTTTGACCCTTATGTGGAAGGTATTTGGATGAAACCCGTATATCCAGCAAAAACACACAATTCTTTACCCGAAACCCGGTCAGAGCGGTGTGACAAAAATTCTAAGCAACAAAGTAAGACAATAGAGAACTGGTATGTTGAACATATAAAATAGTGTACAAGGTAGATTTTGTTTTGCTTTCTTCGCGGGAGGATAAATAAGGATGGTTTGTACTTAGTTCTCGATGTTGCAACGGTTGATCTCTGAAAGGATCTCTGTTTCCATTCTTTTTTCTGTATGTGTGGTTATCTTGTGACGTTCATGCTGTACATATGTGTTTTTGTTTTCAGTTCATTAACTATGAACCCCTTTTCCACCATTGTTGTATGCCAAACACTCTTGAACTGTACCGTTAGTTGAAGCCCGAAATGCAACTTTTGATTGAGAAACAGGTCCCATTTTACACTAGCCGTAACATGACGGAAAGAGTTGCTTACGCCCAAGCTGATGAAGAAATGAAAAAGATCCAAGTACAAAAACAGACAGGTGGAAGGAGAACCGGAGTTCTCCATTACATATCACATTTTTTGAGACGTTGTATATGCACTATTTCTAGATGTAGTTGTTATTGTATATTATACAAGTGCATCAGCCGGGCATTAGGCCTCAAAGTTCCGTAGCGTTGTCATACCGCATCGATAAACAATCTTGTTATCAAATTCTTATCTGATAAGTGGAAATGATTTTGTGCCGCCAACTTTTAAAAACGAATAAAAAAAGGAAATTGAGGCCAAAAACGATAGGGTGCGTCAGTTAGCATTATTCAAGTGAGCTGCACGCTGCGCTGTTTTTACTTTCCCTGTTTTCATTATGTTCTTGATTGAAATT-CCCTTTCGTTTGTATTTGTGACTTAAAGCATCAAACGCCAGGCAGAAGAGCCATTGGACGTCACTGCCCAAACTCAAATGTGCCAAAAGAAAACTAACGAGAGAAGAAGTTACTTTTAATATATATAATAATAAAGGAGAACTTACCTTTTTCATCTGTTTAAGGAACAGTTTGCAGCTCACGTTTTATTTCGATTTGTTCTTTGTGACTTTTTTAATTAAAATAGTCTTCCAAACAAAACCGGACTAAATTCCAGATACTCGAATGCCAAAAGAAAAAAAAAGACGAAACATATCACCGAAATGATTTTTCCGCTAGAGTCTATTTATTGAGAACTTTCTCTTTAATGCACTTAGATTCCGAAAGTTTTGGTAAACTACCAGGAAACGGGCGGGTGCCATCAGCTCTGCCGCTGTGTGTGGTTCTGAAAAGGGTATTTTTTACCAAGAAATTGTACGAAAGTACAGAAACGGGACCAACTCATCTTTTCGTACTCATTTTCTAACAAAAAAATCGATTTTCAAGTGG
Nstupkai_BlowholeWOS_N285 -----------------------------------------------------------------------------------------------------------------------------------------------------------------------------CCCTCTTTCAAAACATGAGTATAAACGTGCCAAAAAAACCTTCTCCGTTTGACCCTTATGTGGAAGGTATTTGGATAAA-CCCGTATATCCAGCAAAAACACACAATTCTTTACCCGAAACCCGGTCAGAGCGGTGTGACAAAAATTCTAAGCAACAAAGTAAGACAATAGAGAACTGGTATGTTGAACATATAAAATAGTGTACAAGGTAGATTTTGTTTTGCTTTCTTCGCGGGAGGAAAAATAAGGATGGTTTGTACTTAGTTCTCGATGTTGTAACGGTTGATCTCTGAAAGGATCTCTGTTTCCATTCTTTTTTCTGTATGTGTGGTTATCTTGTGACGTTCATGCTGTACATATGTGTTTTTGTTTTCAGTTCATTAACTATGAACCCCTTTTCCACCATTGTTGTATGCCAAACACTCTTGAACTGTACCGTTAGTTGAAGCCCGAAATGCAACTTTTGATTGAGAAACAGGTCCCATTTTACACTAGCCGTAACATGACGGAAAGAGTTGCTTACGCCCAAGCTGATGAAGAAATGAAAAAGATCCAAGTACAAAAACAGACAGGTGGAAGGAGAACCGGAGTTCTCCATTACATATCACATTTTTTGAGACGTTGTATATGCACTATTTCTAGATGTAGTTGTTATTGTATATTATACAAGTGCATCAGCCGGGCATTAGGCCTCAAAGTTCCGTAGCGTTGTCATACCGCATCGATAAACAATCTTGTTATCAAATTCTTATCTGATAAGTGGAAATGATTTTGTGCCGCCAACTTTTAAAAACGAATCAAAAAAGGAAATTGAGGCCAAAAACGATGGGGTGCGTCAGTTAGCATTATTCAAGTGAGCTGCACGCTGCGCTGCTTTTACTTTCTCTGTTTTCATTATGTTCTTGATTGAAATTCCCCTTTCCTTTGTATTTGTGACTTAAAGCATCAAACGCCAGGCAGAAGAGCCATTGGACGTCACTGCCCAAACTCAAATGTGCCAAAAGAAAACTAACGAGAGAAGAAGTTACTTTTAATAGATATAATAAAAAAGGAGAACTTACCTTTTTCATATGTTTAAGGAACAGTTTGCAGCTCACGTTTTATTTCAATTTGTTCTTTGTGACTTTTTTAATTAAAATAGTCTTCCAAACAAAACCGGACTAAATTCCAGATACTCGAATGCCAAAAGAAAAAAAAAGACGAAACATATCACCGAAATGATTTTTCCGCTAGAGTCTATTTATTGAGAACTTTCTCTTTAATGCACTTAGATTCCGAAAGTTTTGGTAAACTACCAGGAAACGGGCGGGTGCCATCAGCTCTGCCGCTGTGTGTGGTTCTGAAAAGGGTATTTTTTACCAAGAAATTGTACGAAAGTACAGAAACGGGACCAACTCATCTTTTCG-------------------------------------
Nstupkai_Blowing_N356 AAAAAAAATTGTATCTGTTAAACAGAGTTTTACAAAGTTGCTAGGAACTAAGTGCCTGCTGCCGAAGGAGGAAGTCAGTGTAGGCAACTCGATCCCATTTTCAGCAACATATCCTATTCCCCATTAATTGGAGATTTGAATTCAAAATACTTCAGACAATGCTGTACCTTTCCCCCTCTTTCAAAACATGAGTATAAACGTGCCAAAAAAACCTTCTCCGTTTGACCCTTATGTGGAAGGTATTTGGATGAAACCCGTATATCCAGCAAAAACACACAATTCTTTATCCGAAACCCGGTCAGAGCGGTGTGACAAAAATTCTAAGCAACAAAGTAAGACAATAGAGAACTGGTATGTTGAACATATAAAATAGTGTACAAGGTAGATTTTGTTTTGCTTTCTTCGCGGGAGGAAAAATAAGGATGGTTTGTACTTAGTTCTCGATGTTGTAACGGTTGATCTCTGAAAGGATCTCTGTTTCCATTCTTTTTTCTGTATGTGTGGTTATCTTGTGACGTTCATGCTGTACATATGTGTTTTTGTTTTCAGTTCATTAACTATGAACCCCTTTTCCACCATTGTTGTATGCCAAACACTCTTGAACTGTACCGTTAGTTGAAGCCCGAAATGCAACTTTTGATTGAGAAACAGGTCCCATTTTACACTAGCCGTAACATGACGGAAAGAGTTGCTTACGCCCAAGCTGATGAAGAAATGAAAAAGATCCAAGTACAAAAACAGACAGGTGGAAGGAGAACCGGAGTTCTCCATTACATATCACATTTTTTGAGACGTTGTATATGCACTATTTCTAGATGTAGTTGTTATTGTATATTATACAAGTGCATCAGCCGGGCATTAGGCCTCAAAGTTCCGTAGCGTTGTCATACCGCATCGATAAACAATCTTGTTATCAAATTCTTATCTGATAAGTGGAAATGATTTTGTGCCGCCAACTTTTAAAAACGAATCAAAAAAGGAAATTGAGGCCAAAAACGATAGGGTGCGTCAGTTAGCATTATTCAAGTGAGCTGCACGCTGCGCTGCTTTTACTTTCTCTGTTTTCATTATGTTCTTGATTGAAATTCCCCTTTCCTTTGTATTTGTGACTTAAAGCATCAAACGCCAGGCAGAAGAGCCATTGGACGTCACTGCCCAAACTCAAATGTGCCAAAAGAAAACTAACGAGAGAAGAAGTTACTTTTAATAGATATAATAAAAAAGGAGAACTTACCTTTTTCATATGTTTAAGGAACAGTTTGCAGCTCACGTTTTATTTCAATTTGTTCTTTGTGACTTTTTTAATTAAAATAGTCTTCCAAACAAAACCGGACTAAATTCCAGATACTCGAATGCCAAAAG-AAAAAAAAGACGAAACATATCACCGAAATGATTTTTCCGCTAGAGTCTATTTATTGAGAACTTTCTCTTTAATGCACTTAGATTCCGACAGTTTTGGTAAACTACCAGGAAACGGGCGGGTGCCATCAGCTCTGCCGCTGTGTGTGGTTCTGAAAAGGGTATTTTTTACCAAGAAATTGTACGAAAGTACAGAAACGGGACCAACTCATCTTTTCGTACTCATTTTCTAACAAAAAAATCGATTTTCAAGTGG
Nstupkai_LittleRiver_N293 AAAAAAAATTGTATCTGTTAAACAGAGTTTTACAAAGTTGCTAGGAACTATGTGCCTGCTGCCGAAGGAGGAAGTCAGTGTAGGCAACTCGATCCCATTTTCAGCAACATATCCTATTCCCCATTAATTGGAGATTTGAATTCAAAATACTTCAGACAATGCTGTACCTTT-CCCCTCTTTCAAAACATGAGTATAAACGTGCCAAAAAAACCTTCTTCGTTTGACCCTTATGTGGAAGGTATTTGGATGAAACCCGTATATCCAGCAAAAACACACAATTCTTTACCCGAAACCCGGTCAGAGCGGTGTGACAAAAATTCTAAGCAACAAAGTAAGACAATAGAGAACTGGTATGTTGAACATATAAAATAGTGTACAAGGTAGATTTTGTTTTGCTTTCTTCGCGGGAGGAAAAATAAGGATGGTTTGTACTTAGTTCTCGATGTTGTAACGGTTGATCTCTGAAAGGATCTCTGTTTCCATTCTTTTTTCTGTATGTGTGGTTATCTTGTGACGTTCATGCTGTACATATGTGTTTTTGTTTTCAGTTCATTAACTATGAACCCCTTTTCCACCATTGTTGTATGCCAAACACTCTTGAACTGTACCGTTAGTTGAAGCCCGAAATGCAACTTTTGATTGAGAAACAGGTCCCATTTTACACTAGCCGTAACATGACGGAAAGAGTTGCTTACGCCCAAGCTGATGAAGAAATGAAAAAGATCCAAGTACAAAAACAGACAGGTGGAAGGAGAACCGGAGTTCTCCATTACATATCACATTTTTTGAGACGTTGTATATGCACTATTTCTAGATGTAGTTGTTATTGTATATTATACAAGTGCATCAGCCGGGCATTAGGCCTCAAAGTTCCGTAGCGTTGTCATACCGCATCGATAAACAATCTTGTTATCAAATTCTTATCTGATAAGTGGAAATGATTTTGTGCCGCCAACTTTTAAAAACGAATCAAAAAAGGAAATTGAGGCCAAAAACGATAGGGTGCGTCAGTTAGCATTATTCAAGTGAGCTGCACGCTGCGCTGCTTTTACTTTCTCTGTTTTCATTATGTTCTTGATTGAAATTCCCCTTTCCTTTGTATTTGTGACTTAAAGCATCAAACGCCAGGCAGAAGAGCCATTGGACGTCACTGCCCAAACTCAAATGTGCCAAAAGAAAACTAACGAGAGAAGAAGTTACTTTTAATAGATATAATAAAAAAGGAGAACTTACCTTTTTCATATGTTTAAGGAACAGTTTGCAGCTCACGTTTTATTTCAATTTGTTCTTTGTGACTTTTTTAATTAAAATAGTCTTCCAAACAAAACCGGACTAAATTCCAGATACTCGAATGCCAAAAG-AAAAAAAAGACGAAACATATCACCGAAATGATTTTTCCGCTAGAGTCTATTTATTGAGAACTTTCTCTTTAATGCACTTAGATTCCGAAAGTTTTGGTAAACTACCAGGAAACGGGCGGGTGCCATCAGCTCTGCCGCTGTGTGTGGTTCTGAAAAGGGTATTTTTTACCAAGAAATTGTACGACAGTACAGAA-----------------------------------------------------------
Nstygius_ObeLee_N0656 AAAAAAAATTGTATCTGTTAAACAGAGTTTTACAAAGTTGCTAGGAACTAAGTGCCTGCTGCCGAAGGAGGAAGTCAGTGTAGGCAACTCGATCCCATTTTCAGCAACATATCCTATTCCCCATTAATTGGAGATTTGAATTCAAAATACTTCAGACAATGCTGTACCTTTCCCCCTCTTTCAAATCATGAGTATAAAAGTGCCAAAAAACCCTTCTCCGTTTGATCCTTATGTGGAAGGTATTTGGATGAAACCCGTATATCCAGCAAAAACACACAATTCTTTACCCGAAACCCGGTCAGAGCGGTGTGACAAAAATTCTAAGCAACAAAGTAAGACAATAGAGAACTGGTATGTTGAACATATAAAATAGTGTACAAGGTAGATTTTGTTTTGCTTTCTTCGCGGGAGGAAAAATAAGGATGGTTTGTACTTAGTTCTCGATGTTGTAACGGTTGATCTCTGAAAGGATCTCTGTTTCCATTCTTTTTTCTGTATGTGTGGTTATCTTGTGACGTTCATGCTGTACATATGTGTTTTTGTTTTCAGTTCATTAACTCTGAACCCCTTTTCCACCATTGTTGTATGCCAAACACTCTTGAACTGTACCGTTAGTTGAAGCCCGAAATGCAACTTTTGATTGAGAAACAGGTCCCATTTTACACTAGCCGTAACATGACGGAAAGAGTTGCTTACGCCCAAGCTGATGAAGAAATGAAAAAGATCCAAGTACAAAAACAGACAGGTGGAAGGAGAACCGGAGTTCTCCATTACATATCACATTTTTTGAGACATTGTATATGCACTATTTCTAGATGTAGTTGTTATTGTATATTATACAAGTGCATCAGCCGGGCATTAGGCCTCAAAGTTCCGTAGCGTTGTCATACCGCATCGATAAACAATCTTGTTATCAAATTCTTATCAGATAAGTGGAAATGATTTTGTGCCGCCAACTTTTAAAAACGAATCAAAAAAGGAAATTGAGGCCAAAAACGATAGGGTGCGTCAGTTAGCATTATTCAAGTGA-------GCTGCGCTGTTTTTACTTTCTCTGTTTTCATTATGTTCTTGATTGAAATTCCCCTTTCGTTTGTATTTGTGACTTAAAGCATCAAACGTCAGACAGAAGAGCCATTGGACGTCACTGCCCAAACTCAAATGTGCCAAAAGAAAACTAACGAGAG---AAGTTACTTTTAATATATAGAATAAAAAAGGAGAACTTACCTTTTTCATCTGTTTAAGGAACAGTTTGCAGCTCACGTTTTATTTCAATTTGTTTTTTGTGAC-TTTTTAATTAAAATAGTCTTCCAAACAAAACCGGACTAAATTCCAGATACTCGAATGCCAAAAGAAAAAAAAAGACGAAACATATCACCGAAATGATTTTTCCGCTAGAGTCTATTTATTGAGAACTCTCTCTTTAATGCACTTAGATTCCAAAAGTTTTGGTAAACTACCAGGAAACGGGCGGGTGCCATCAGCTCTGCCGCTGTGTGTGGTTCTGAAAAGGGTATTTTTTACCAAGAAATTGTACGAAAGTACAGAAACGGGACCAATTCATCTTTTCGTACTCATTTTCTAACAAAAAAATCGATTTTCAAGTAG
Nstygius_RavenB_N1022 AAAAAAAATTGTATCTGTTAAACAGAGTTTTACAAAGTTGCTAGGAACTAAGTGCCTGCTGCCGAAGGAGGAAGTCAGTGTAGGCAACTCGATCCCATTTTCAGCAACATATCCTATTCCCCATTAATTGGAGATTTGAATTCAAAATACTTCAGACAATGCTGTACCTTTCCCCCTCTTTCAAATCATGAGTATAAAAGTGCCAAAAAACCCTTCTCCGTTTGATCCTTATGTGGAAGGTATTTGGATGAAACCCGTATATCCAGCAAAAACACACAATTCTTTACCCGAAACCCGGTCAGAGCGGTGTGACAAAAATTCTAAGCAACAAAGTAAGACAATAGAGAACTGGTATGTTGAACATATAAAATAGTGTACAAGGTAGATTTTGTTTTGCTTTCTTCGCGGGAGGAAAAATAAGGATGGTTTGTACTTAGTTCTCGATGTTGTAACGGTTGATCTCTGAAAGGATCTCTGTTTCCATTCTTTTTTCTGTATGTGTGGTTATCTTGTGACGTTCATGCTGTACATATGTGTTTTTGTTTTCAGTTCATTAACTCTGAACCCCTTTTCCACCATTGTTGTATGCCAAACACTCTTGAACTGTACCGTTAGTTGAAGCCCGAAATGCAACTTTTGATTGAGAAACAGGTCCCATTTTACACTAGCCGTAACATGACGGAAAGAGTTGCTTACGCCCAAGCTGATGAAGAAATGAAAAAGATCCAAGTACAAAAACAGACAGGTGGAAGGAGAACCGGAGTTCTCCATTACATATCACATTTTTTGAGACATTGTATATGCACTATTTCTAGATGTAGTTGTTATTGTATATTATACAAGTGCATCAGCCGGGCATTAGGCCTCAAAGTTCCGTAGCGTTGTCATACCGCATCGATAAACAATCTTGTTATCAAATTCTTATCAGATAAGTGGAAATGATTTTGTGCCGCCAACTTTTAAAAACGAATCAAAAAAGGAAATTGAGGCCAAAAACGATAGGGTGCGTCAGTTAGCATTATTCAAGTGA-------GCTGCGCTGTTTTTACTTTCTCTGTTTTCATTATGTTCTTGATTGAAATTCCCCTTTCGTTTGTATTTGTGACTTAAAGCATCAAACGTCAGACAGAAGAGCCATTGGACGTCACTGCCCAAACTCAAATGTGCCAAAAGAAAACTAACGAGAG---AAGTTACTTTTAATATATAGAATAAAAAAGGAGAACTTACCTTTTTCATCTGTTTAAGGAACAGTTTGCAGCTCACGTTTTATTTCAATTTGTTTTTTGTGAC-TTTTTAATTAAAATAGTCTTCCAAACAAAACCGGACTAAATTCCAGATACTCGAATGCCAAAAGAAAAAAAAAGACGAAACATATCACCGAAATGATTTTTCCGCTAGAGTCTATTTATTGAGAACTTTCTCTTTAATGCACTTAGATTCCAAAAGTTTTGGTAAACTACCAGGAAACGGGCGGGTGCCATCAGCTCTGCCGCTGTGTGTGGTTCTGAAAAGGGTATTTTTTACCAAGAAATTGTACGAAAGTACAGAAACGGGACCAATTCATCTTTTCGTACTCATTTTCTAACAAAAAAATCGATTTTCAAGTAG
Ntempletoni_BaldMtns_N950 --------------------------GTTTTACAAAGTTGCTAGGAACTAAGTGCCTGCTGCCGAAGGAGGAAGTCAGTGTAGGCAACTCGATCCCATTTTCAGCAACATATCCTATTCCCCATTAATTGGAGATTTGAATTCAAAATACTTCAGACAATGCTGTACCTTTTCCCCTCTTTCAAATCATGAGTATAAACGTGCCAAAAAAACCTTCTCCGTTTGACCCTTATGTGGAAGGTATTTGGATGAAACCCGTATATCCAGCAAAAACACACAATTCTTTACCCGAAACCCGGTCAGAGCGGTGTGACAAAAATTCTAAGCAACAAAGTAAGACAATAGAGAACTGGTATGTTGAACATATAAAATAGTGTACAAGGTAGATTTTGTTTTGCTTTCTTCGCGGGAGGAAAAATAAGGATGGTTTGTACTTAGTTCTCGATGTTGTAACGGTTGATCTCTGAAAGGATCTCTGTTTCCATTCTTTTTTCTGTATGTGTGGTTATCTTGTGACGTTCATGCTGTACATATGTGTTTTTGTTTTCAGTTCATTAACTATGAACCCTTTTTCCACCATTGTTGTATGCCAAACACTCTTGAACTGTACCGTTAGTTGAAGCCCGAAATGCAACTTTTGATTGAGAAACAGGTCCCATTTTACACTAGCCGTAACATGACGGAAAGAGTTGCTTACGCCCAAGCTGATGAAGAAATGAAAAAGATCCAAGTACAAAAACAGACAGGTGGAAGGAGAACCGGAGTTCTCCATTACATATCACATTTTTTGAGACGTTGTATATGCACTATTTCTAGATGTAGTTGTTATTGTATATTATACAAGTGCATCAGCCGGGCATTAGGCCTCAAAGTTCCGTAGCGTTGTCATACCGCATCGATAAACAATCTTGTTATCAAATTCTTATCTGATAAGTGGAAATGATTTTGTGCCGCCAACTTTTAAAAACGAATAAAAAAAGGAAATTGAGGCCAAAAACGATAGGGTGCGTCAGTTAGCATTATTCAAGTGA-------GCTGCGCTGTTTTTACTTTCTCTGTTTTCATTATGTTCTTGATTGAAATTCCCCTTC------TATTTGTGACTTAAAGCATCAAACGCCAGGCAGAAGAGCCATTGGACGTCACTGCCCAAACTCAAATGTGCCAAAAGAAAACTAACGAGAGAAGAAGTTACTTTTAATATATATAAA---------GAACTTACCTTTTTCATCTGTTGAAGGAACAGTTTGCAGCTCACATTTTATTTCAATTTGTTCTTTGTGACTTTTTTCATTAAAATAGTCTTCCAAACAAAACCGGACTAAATTCCAGATACTCGAATGCCAAAAGAAAAAAAAAGACGAAACATATCACCGAAATGATTTTTCCGCTAGAGTCTATTTATTGAGAACTTTCTCTTTAATGCACTTAGATTCCGAAAGTTTTGGT-AACTACCAGGAAACGGGCGGGTGCCATCAGCTCTGCCGCTGTGTGTGGTTCTGAAAAGGGTATTTTTTACCAAGAAATTGTACGAAAGTACAGAAACGGGACCAACTCATCTTTTCGTACTCATTTTCTAACAAAAAAATCGATTTTCAAGTGG
Ntempletoni_ScronceCreekRd_N1223 ---------------TGTTAAACAGAGTTTTACAAAGTTGCTAGGAACTAAGTGCCTGCTGCCGAAGGAGGAAGTCAGTGTAGGCAACTCGATCCCATTTTCAGCAACATATCCTATTCCCCATTAATTGGAGATTTGAATTCAAAATACTTCAGACAATGCTGTACCTTTCCCCCTCTTTCAAATCATGAGTATAAACGTGCCAAAAAAACCTTCTCCGTTTGACCCTTATGTGGAAGGTATTTGGATGAAACCCGTATATCCAGCAAAAACACACAATTCTTTACCCGAAACCCGGTCAGAGCGGTGTGACAAAAATTCTAAGCAACAAAGTAAGACAATAGAGAACTGGTATGTTGAACATATAAAATAGTGTACAAGGTAGATTTTGTTTTGCTTTCTTCGCGGGAGGAAAAATAAGGATGGTTTGTACTTAGTTCTCGATGTTGTAACGGTTGATCTCTGAAAGGATCTCTGTTTCCATTCTTTTTTCTGTATGTGTGGTTATCTTGTGACGTTCATGCTGTACATATGTGTTTTTGTTTTCAGTTCATTAACTATGAACCCTTTTTCCACCATTGTTGTATGCCAAACACTCTTGAACTGTACCGTTAGTTGAAGCCCGAAATGCAACTTTTGATTGAGAAACAGGTCCCATTTTACACTAGCCGTAACATGACGGAAAGAGTTGCTTACGCCCAAGCTGATGAAGAAATGAAAAAGATCCAAGTACAAAAACAGACAGGTGGAAGGAGAACCGGAGTTCTCCATTACATATCACATTTTTTGAGACGTTGTATATGCACTATTTCTAGATGTAGTTGTTATTGTATATTATACAAGTGCATCAGCCGGGCATTAGGCCTCAAAGTTCCGTAGCGTTGTCATACCGCATCGATAAACAATCTTGTTATCAAATTCTTATCTGATAAGTGGAAATGATTTTGTGCCGCCAACTTTTAAAAACGAATAAAAAAAGGAAATTGAGGCCAAAAACGATAGGGTGCGTCAGTTAGCATTATTCAAGTGA-------GCTGCGCTGTTTTTACTTTCTCTGTTTTCATTATGTTCTTGATTGAAATTCCCCTTC------TATTTGTGACTTAAAGCATCAAACGCCAGGCAGAAGAGCCATTGGACGTCACTGCCCAAACTCAAATGTGCCAAAAGAAAACTAACGAGAGAAGAAGTTACTTTTAATATATATAAA---------GAACTTACCTTTTTCATCTGTTGAAGGAACAGTTTGCAGCTCACATTTTATTTCAATTTGTTCTTTGTGACTTTTTTCATTAAAATAGTCTTCCAAACAAAACCGGACTAAATTCCAGATACTCGAATGCCAAAAGAAAAAAAAAGACGAAACATATCACCGAAATGATTTTTCCGCTAGAGTCTATTTATTGAGAACTTTCTCTTTAATGCACTTAGATTCCGAAAGTTTTGGTAAACTACCAGGAAACGGGCGGGTGCCATCAGCTCTGCCGCTGTGTGTGGTTCTGAAAAGGGTATTTTTTACCAAGAAATTGTACGAAAGTACAGAAACGGGACCAACTCATCTTTTCGTACTCATTTTCTAACAAAAAAATCGATTTTCAAGTGG
Ntennessensis_IndianCave_N052 ---------------------------------------------------------------GAAGGAGGAAGTCAGTGTAGGCAACTCGATCCCATTTTCAGCAACATATCCTATTCCCCATTAATTGGAGATTTGAATTCAAAATACTTCAGACAATGCTGTACCTTTCCCCCTCTTTCAAATCATGAGTATAAACGTGCCAAAAAAACCTTCTCCGTTTGACCCTTATGTGGAAGGTATTTGGATGAAAACCGTATATCCAGCAAAAACACACAATTCTTTACCCGAAACCCGGTCAGAGCGGTGTGACAAAAATTCTAAGCAACAAAGTAAGACAATAGAGAACTGGTATGTTGAACATATAAAATAGTGTACAAGGTAGATTTTGTTTTGCTTTCTTCGCGGGAGGAAAAATAAGGATGGTTTGTACTTAGTTCTCGATGTTGTAACGGTTGATCTCTGAAAGGATCTCTGTTTCCATTCTTTTTTCTGTATGTGTGGTTATCTTGTGACGTTCATGCTGTACATATGTGTTTTTGTTTTCAGTTCATTAACTATGAACCCCTTTTCCACCATTGTTGTATGCCAAACACTCTTGAACTGTACCGTTAGTTGAAGCCCGAAATGCAACTTTTGATTGAGAAACAGGTCCCATTTTACACTAGCCGTAACATGACGGAAAGAGTTGCTTACGCCCAAGCTGATGAAGAAATGAAAAAGATCCAAGTACAAAAACAGACAGGTGGAAGGAGAACCGGAGTTCTCCATTACATATCACATTTTTTGAGACGTTGTATATGCACTATTTCTAGATGTAGTTGTTATTGTATATTATACAAGTGCATCAGCCGGGCATTAGGCCTCAAAGTTCCGTAGCGTTGTCATACCGCATCGATAAACAATCTTGTTATCAAATTCTTATCTGATAAGTGGAAATGATTTTGTGCCGCCAACTTTTAAAAACGAATAAAAAAAGGAAATTGAGGCCAAAAACGATAGGGTGCGTCAGTTAGCATTATTCAAGTGAGCTGCACGCTGCGCTGTTTTTACTTTCTCTGTTTTCATTATGTTCTTGATTGAAATTCCCCTTTCGTTCGTATTTGTGACTTAAAGCATCAAACGCCAGGCAGAAGAGCCATTGGACGTCACTGCCCAAACTCAAATGTGCCAAAAGAAAACTAACGAGAGAA---GTTACTTTTAATATATATAATAATAAAGGAGAACTTACCTTTTTCATCTGTTTAAGGAACAGTTTGCAGCTCACGTTTTATTTCAATTTGTTCTTTGTGACTTTTTTAATTAAAATAGTCTTCCAAACAAAACCGGACTAAATTCCAGATACTCGAATGCCAAAAGAAAAAAAAAGACGAAACATATCACCGAAATGATTTTTCCGCTAGAGTCTATTTATTGAGAACTTTCTCTTTAATGCACTTAGATTCCGAAAGTTTTGGTAAACTACCAGGAAACGGGCGGGTGCCATCAGCTCTGCCGCTGTGTGTGGTTCTGAAAAGGGTATTTTTTACCAAGAAATTGTACGAAAGTACAGAAACGGGACCAACTCATCTTTTCGTACTCATTTTCTAACAAAAAAATCGATTTTCAAGTTG
Ntennessensis_LittleStony_N645 AAAAAAAATTGTATCTGTTAAACAGAGTTTTACAAAGTTGCTAGGAACTAAGTGCCTGCTGCCGAAGGAGGAAGTCAGTGTAGGCAACTCGATCCCATTTTCAGCAACATATCCTATTCCCCATTAATTGGAGATTTGAATTCAAAATACTTCAGACAATGCTGTACCTTTCCCCCTCTTTCAAATCATGAGTATAAACGTGCCAAAAAAACCTTCTCCGTTTGACCCTTATGTGGAAGGTATTTGGATGAAAACCGTATATCCAGCAAAAACACACAATTCTTTACCCGAAACCCGGTCAGAGCGGTGTGACAAAAATTCTAAGCAACAAAGTAAGACAATAGAGAACTGGTATGTTGAACATATAAAATAGTGTACAAGGTAGATTTTGTTTTGCTTTCTTCGCGGGAGGAAAAATAAGGATGGTTTGTACTTAGTTCTCGATGTTGTAACGGTTGATCTCTGAAAGGATCTCTGTTTCCATTCTTTTTTCTGTATGTGTGGTTATCTTGTGACGTTCATGCTGTACATATGTGTTTTTGTTTTCAGTTCATTAACTATGAACCCCTTTTCCACCATTGTTGTATGCCAAACACTCTTGAACTGTACCGTTAGTTGAAGCCCGAAATGCAACTTTTGATTGAGAAACAGGTCCCATTTTACACTAGCCGTAACATGACGGAAAGAGTTGCTTACGCCCAAGCTGATGAAGAAATGAAAAAGATCCAAGTACAAAAACAGACAGGTGGAAGGAGAACCGGAGTTCTCCATTACATATCACATTTTTTGAGACGTTGTATATGCACTATTTCTAGATGTAGTTGTTATTGTATATTATACAAGTGCATCAGCCGGGCATTAGGCCTCAAAGTTCCGTAGCGTTGTCATACCGCATCGATAAACAATCTTGTTATCAAATTCTTATCTGATAAGTGGAAATGATTTTGTGCCGCCAACTTTTAAAAACGAATAAAAAAAGGAAATTGAGGCCAAAAACGATAGGGTGCGTCAGTTAGCATTATTCAAGTGAGCTGCACGCTGCGCTGTTTTTACTTTCTCTGTTTTCATTATGTTCTTGATTGAAATTCCCCTTTCGTTCGTATTTGTGACTTAAAGCATCAAACGCCAGGCAGAAGAGCCATTGGACGTCACTGCCCAAACTCAAATGTGCCAAAAGAAAACTAACGAGAGAAGAAGTTACTTTTAATATATATAATAATAAAGGAGAACTTACCTTTTTCATCTGTTTAAGGAACAGTTTGCAGCTCACGTTTTATTTCAATTTGTTCTTTGTGACTTTTTTAATTAAAATAGTCTTCCAAACAAAACCGGACTAAATTCCAGATACTCGAATGCCAAAAGAAAAAAAAAGACGAAACATATCACCGAAATGATTTTTCCGCTAGAGTCTATTTATTGAGAACTTTCTCTTTAATGCACTTAGATTCCGAAAGTTTTGGTAAACTACCAGGAAACGGGCGGGTGCCATCAGCTCTGCCGCTGTGTGTGGTTCTGAAAAGGGTATTTTTTACCAAGAAATTGTACGAAAGTACAGAAACGGGAC----------------------------------------------------
Ntennessensis_Watauga_N1046 AAAAAAAATTGTATCTGTTAAACAGAGTTTTACAAAGTTGCTAGGAACTAAGTGCCTGCTGCCGAAGGAGGAAGTCAGTGTAGGCAACTCGATCCCATTTTCAGCAACATATCCTATTCCCCATTAATTGGAGATTTGAATTCAAAATACTTCAGACAATGCTGTACCTTTCCCCCTCTTTCAAATCATGAGTATAAACGTGCCAAAAAAACCTTCTCCGTTTGACCCTTATGTGGAAGGTATTTGGATGAAAACCGTATATCCAGCAAAAACACACAATTCTTTACCCGAAACCCGGTCAGAGCGGTGTGACAAAAATTCTAAGCAACAAAGTAAGACAATAGAGAACTGGTATGTTGAACATATAAAATAGTGTACAAGGTAGATTTTGTTTTGCTTTCTTCGCGGGAGGAAAAATAAGGATGGTTTGTACTTAGTTCTCGATGTTGTAACGGTTGATCTCTGAAAGGATCTCTGTTTCCATTCTTTTTTCTGTATGTGTGGTTATCTTGTGACGTTCATGCTGTACATATGTGTTTTTGTTTTCAGTTCATTAACTATGAACCCCTTTTCCACCATTGTTGTATGCCAAACACTCTTGAACTGTACCGTTAGTTGAAGCCCGAAATGCAACTTTTGATTGAGAAACAGGTCCCATTTTACACTAGCCGTAACATGACGGAAAGAGTTGCTTACGCCCAAGCTGATGAAGAAATGAAAAAGATCCAAGTACAAAAACAGACAGGTGGAAGGAGAACCGGAGTTCTCCATTACATATCACATTTTTTGAGACGTTGTATATGCACTATTTCTAGATGTAGTTGTTATTGTATATTATACAAGTGCATCAGCCGGGCATTAGGCCTCAAAGTTCCGTAGCGTTGTCATACCGCATCGATAAACAATCTTGTTATCAAATTCTTATCTGATAAGTGGAAATGATTTTGTGCCGCCAACTTTTAAAAACGAATAAAAAAAGGAAATTGAGGCCAAAAACGATAGGGTGCGTCAGTTAGCATTATTCAAGTGAGCTGCACGCTGCGCTGTTTTTACTTTCTCTGTTTTCATTATGTTCTTGATTGAAATTCCCCTTTCGTTCGTATTTGTGACTTAAAGCATCAAACGCCAGGCAGAAGAGCCATTGGACGTCACTGCCCAAACTCAAATGTGCCAAAAGAAAACTAACGAGAGAAGAAGTTACTTTTAATATATATAATAATAAAGGAGAACTTACCTTTTTCATCTGTTTAAGGAACAGTTTGCAGCTCACGTTTTATTTCAATTTGTTCTTTGTGACTTTTTTAATTAAAATAGTCTTCCAAACAAAACCGGACTAAATTCCAGATACTCGAATGCCAAAAGAAAAAAAAAGACGAAACATATCACCGAAATGATTTTTCCGCTAGAGTCTATTTATTGAGAACTTTCTCTTTAATGCACTTAGATTCCGAAAGTTTTGGTAAACTACCAGGAAACGGGCGGGTGCCATCAGCTCTGCCGCTGTGTGTGGTTCTGAAAAGGGTATTTTTTACCAAGAAATTGTACGAAAGTACAGAAACGGGACCAACTCATCTTTTCGTACTCATTTTCTAACAAAAAAATCGATTTTCAAGTTG
