# Supplementary material for: ﻿New species in old mountains: integrative taxonomy reveals ten new species and extensive short-range endemism in Nesticus spiders (Araneae, Nesticidae) from the southern Appalachian Mountains
Source: Zookeys. 2023 Feb 3;1145:1–130. doi: 10.3897/zookeys.1145.96724 (PMC10208238; doi:10.3897/zookeys.1145.96724)
Supplement: Supplementary material 4 — Input alignments, analysis log files, and output tree files [file zookeys-1145-001_article-96724__-s004.zip › uce-200152 (modified).phy]

 92 1322
Nesticus_Japan_G2153 -------------CAAAGACTCTAGTACCTGTTAAGATATAATTAATAATGTCAAGATATTCAAAGCTCTAGGGAGAATTCAAAACTTGTATGATGCCAGAGTATTGCTTTTAACATTTTTAAAGCAACAATGGCTAGAAAAAAATGACAAGATTCAATTGTAAATTTTAAAACATATAAATAGTGCTTTAATGTTATATTTAATACTAAGAAATCAATCGAAAGTT-------GTTTTTAACTTTGAACCAATGCTCCTTAAAGTTTTAATGTTTAGTTATA---------TATTTTGCTTTGTA-----TAGCCATGTCCGATTGAAAAGAAAGT-------CAAATGAAAAATTCCTTGTGAATACAGAACTT---------ATCTGTTAT-------CATTGCCTTATTCTGATACCCAAAGAAAATTATTAGTATTTTTTCATACAATCCAATGAATG-----------ATCGAAGCAAACTAAAATA---TAATCAACAAAAAAAAGTGTTGAAGTTAACTCGAAACCCTACAATAAGGCATGCCTTATTTAGGACACTGATTCTCAGCAACCCACTTAAAATCCTTCTGCACTGCCCAATGCATGTGAAGTCCACCTAGTACTACCAGTACATGCATGATATTGTGGCTGTTAAATGCATAATCAAACTTTCCAGGCAGCCATCTTTCTGGTATTAGAGAAGCACTAATTATAGCACCAACCAGTGACCAGAAGTCTTGCATGAAAACATGATATAAGGCCTGTAAAGAAAAATGTGATTTAATGTCTTTTACGAAACAATAGCAATGCTTTCATTAACAAAGAATATTTCAGCACACCATTTATTAACCACTAG-------------------CCAGTTACTTGAATGAGAATCTTGAGGTATGTTGTTACATACGACATGTAACATATTAGTCTGACTATCAAAAGATTTTAC-----------CATTTTTTTTTTCGT-------------TGTCAA------------------TTTTCAAAAAATTTAGAAACAAAAAGTGC----------------------TTTT-----------------------------TTGGAGAAATTATGA---------------------------------ACAATAAGTTTTC-------GGAATTTTAGTTTTTACACAATTGTAAGTAAAAAGTGAAAAAGTATGCTTCTAGAGAACGGGTTTAATTGGACGTGATCA---------------------ATTAAAAAGGTACTTATATAATTCTTTCAAGGA-----------
Nesticus_nahaunus_Mexico_G2881 GGCTAGTGATAGTTGAAATATCCATAAAATATTAAGAAGTAGATTATATCATAGGTA-CTTTTGTGCAATTAGTCAAATGTAGAGTTTGAAATTAACCACAACACACTTTGTAAATATTTTAAACCAAGCAGGGGAAATAAGAACTATTAGTATTCCATAAGAAATCTCAAAATCTATTTATAGAATTCTGTTCC-AAATTTATGCTTAAATATTCAACTAGTACAATTAATAAATATTCTGAATAATTTCTACGCATTTCAATACTTTTGTATTTAGTTATACTCTTAAGATTTATTATTTCAAA--GATTAGCCATGTTTGATGATTGAGAAAGTCAATGCTCAGATAAAAAATTATTTTTAAGAACTGTTCCC-CCCCCCCAATGTATTGCAAAATGCCATTATCTTATACTGACATCCAAATGAAATTATTAATACTATCTCCTACAATCAAATAGATGCTCTTTGGTTTATGGACATCGACTAAA-ATCACTAATCAACAAAATAAAGTGTTGAAGTTAACTTGAAACCCTACAGTAAGGCATGCTTTATTTAGGACACTGGTTCTCAGCAAGCCACTTGAAATCTTTCTGCACAGCCCAATGCATGTGGAGTCCACCTAGTACTACCAGTACATGCATAATATTGTGACTGTTAAATGCATAATCAAATTTCCCAGGCAACCATCTTTCTGGTATTAGAGAAGCACTAATGACAGCACCAACTAGTGACCAGAAGTCTTGCATGAAAACATGATATAAGGCCTACAGAAGAGAAAAGAA---AACATTCAG---AATACAAGTAGAATATTTCATTTAAGGAAAAATATTTTTATATAGTATACATTTTTCTTTTCTAAAGAAATAGAGTACTGTAAATTCTCATTAATC-GAGACTTCACTGACAATGCTTTAAAAATTTTGTCCTGAATCAGGTTACTT---------CCTTCCACTGTTACGCTTGTCTTCTGTGTTATGTGTTGTGACAAGCATAAAGGTGAGTTCTGGTAATTGTCATTAACAA------------AAATTGCAATTCTAACAAGTTAAAATGGA----TATTGAAAATGAATCCGCAATATACACAT------------------------------------------------TTCACGAGTTATACATTGCTAACTTTGTAATATTCATGTGGTGATAGAAATAATCTTGTAAAACAATTTTTTTTTAGA-------------------------------------------AAAGAAAGTATAAGCAAG---------------TTAACATTAAC
Nsilvestrii_Hellgate_N1108 ---------AATTTGAAA-----------------------------ATCTTATTTA------------------AAACATGGAATTTGAACTTA---------------------TTTT-----------------A------------------------------CAAAATCTTTTTAAGGTATATCATTTTAGAATCTACAACTATGCA---------------------------CATTAACTGTCTATGGACTCTTAAT-----AGTTTTAATCATAAACTAAGAT----TTACTTTGAA-----CAGCCACGTTTGATAATCAATAAAGTCAGTACACAAAC--AAAACTTTTTTTGAGAGTACATAATTTTTTTTCAATGTTTCTTGAATTAATCATTCTTTGTTCCGATATTCAAATAAAATTATTAATAAT-TTTTCTACAATCAAATAAATGCTTTGTGG---TGGTGAAACAACTATA---CTCTAATCAACAAAAGG--GTGTTGAAGTTAACTTGAAACCCTACAGTAAGGCATGTTTTATTTAGGACACTGGTTTTCAGCAACCCACTTGAAATCCTTCTGCACAGCCCAATGCATGTGGAGTCCACCTAGTACCACCAGAACATGCATAATATTGTGACTATTAAATGCATAATCAAATTTCCCAGGCAACCATCTTTCTGGTATTAGAGAAGCACTAATTACAGCACCAACTAGTGACCAGAAGTCTTGCATGAAAACATGATATAAGGCCTGTAAAAGAGAAAGGAATAAGTCCCTCAG---AATACGAGAAAAATATTTTAATTCAACAAGCATTTTAAAATCTACTGAAAAATTGCTTAACTAGTATATCAACTTTAAAAAAAAATCATCTCAAGCAGAATCAGTGTTTATAATCGTCAAGATAGCTTACAAAAAAAGGAATAAGTTCTGAGAAAATTTAAAATAATAATAATCATTTTATATTCTGTCTTATTTAACTAGTACAGG------ACTTCTTAAACTTCACTAGTGATTCTGCATATGAGAAAAGCCATGACACCAAAT---------ACCTTAATAACACTGTGTCCAGAGACAATAAATACATAGTGGTCACTAGCAAGGTTGCTATATTGTGAGTGTGCCATTGCTATAA----------------------GTCCTTTTCATACAGGGAGACTTACAAGTTTGGGGAACATTTGTCCCCCGCGTACCTCAAAATACGCAAACTTTTGTACAAGCAAAGGAGAAAAGGGCAAATATTCAACAAAATAATTTTCATTCAAAAGAATATTAAA
Narcheri_Cheaha_N023 -----------------------------------------------------GATACTTTTTGTGCAATTAGTCAAATGTAGAGTTTGAAATTAACCACAACACAATTTGTAAAATTTTTAAAGTAAGTAGGGAAAGTAAAAACTATCCATATTCTATA---------AAAATCTATTTATAGAATTTTGTTCCAAAATTTAAGCTTAAAAATTCAACTAGTAAGATCAATAAATTTTTCGATTAATGCCTATGCATTTCGATTCCTCCATATTTAGTTATATTCTAAGCTTTTATTATTTCAAAGAGATTAATCACATTTGACGATTGGGAAAACTAATTCTCAGACAAAAAATTATTTTTAAGAACTGTTTCTTTTCGCTCAATGTATTGCAAAATGTCATTTAATTATACCGATATACAAATGAAATTATTAATACTACCTCCTACAATCAAATAGATGCTCTTTGGTTTAGGGGCATCGACTAAAAATCACTGATCAACAAAAGAAAGTGTTGAAGTTAAATTGAAACCCTACAGTAAGGCATGCTTTATTTAGGACAATGGTTCTCAGCAACCCACTTGAAATCCTTTTGCACAGCCCAATGCATGTGAAGTCCGCCCAGTACCACTAGTACATGCATAATATTGTGACTGTTAAATGCATAATCAAATTTCCCAGGCAACCATCTTTCTGGTATTAGAGAAGCACTAATGACAGCACCAACCAATGACCAGAAGTCTTGCATGAAAACATGATATAAGGCCTGCAAAAAAGAATACAA----GTATTTAACAGAATACAAGTAAACTATTTCAATGAAAGAAAAATAGGTTCATATAGTATACATTTATTTCTCTAAAAGAAAGAGGATACCGTAAAGTCACATTAACCAAAAGCTTCATTTGAGCTGCTTTATATGTTTTGTACTGAATCAGGTTAGGTCCCGAAGAACTCTACTCTGTCACACTTGTCTTCTGCTTTATATGTTATGTTGAGTATAAAGGTGAGATCGAAAAATTGTCATTAACAAAATGACAAATGAAAATAGTCATTCTACCAAATTTAAATG--------------------------------------------------------------------------------------------------------------------------------------------------------------------------------------------------------------------------------------------------------
Narcheri_MillShoalCreek_N727 -----------------------------------------------------------------------------------------------------------------------------------------------------------------------------------------------------------------------------------------------------------------------------------------------------------------------------------------------------------------------------------------------------------------------------CCGATATACGAATGAAATTATTAATACTACCTCCTACAATCAAATAGACGCTCTTTGGTTTAGGGGCATCGACTAAAAATCACTGATCAACAAAAGAAAGTGTTGAAGTTAAATTGAAACCCTACAGTAAGGCATGCTTTATTTAGGACAATGGTTCTCAGCAACCCACTTGAAATCCTTTTGCACAGCCCAATGCATGTGAAGTCCGCCCAGTACCACTAGTACATGCATAATATTGTGACTGTTAAATGCATAATCAAATTTCCCAGGCAACCATCTTTCTGGTATTAGAGAAGCACTAATGACAGCACCAACCAATGACCAGAAGTCTTGCATGAAAACATGATATAAGGCCTGCAAAAAAGAATACAA----GTATTCAACAGAATACAA------TATTTCAATGAAAGAAAAATAGGTTCATATAGTATACATTTATTTCTCTAAAAGAAAGAGGATACCGTAAAGTCACATTAACCAAAGTC------------------------------------------------------------------------------------------------------------------------------------------------------------------------------------------------------------------------------------------------------------------------------------------------------------------------------------------------------------------------------------------------------------------------------------
Nbarri_Bishop_N1072 GGCTAGTGATAGTTGAAATATCCATAAAATATTAAGAAGTAGATTATATCATAGGTACTTTTTGTGCAATTAGTCAAATGTAGAGTTTGAAATTAACCACAACACAGTTTGTAAAATTTTTAAAGCAAGTAGGGGAAATAAAAACTATCAGTATTCCATAACAAATCTCAAAATCCATTTATAGAATTTTGTTCCAAAATTTAAGATTAAAAATTCAACTAATATGATAGTCAAATTTTTCGATTAATGCTTATGCATTTCGATATTTCCATATTTAGTTATATTCTAAGCTTTTATTATTTCAAAGAGATTAACCATATTTGATGATTGAGAAAATTAATTCTCAGATGAAAAATTATTTTTAAGAACTGTTTTTTTCTTCTCAATGTATTGCAAAATGTCATTTAATTATACTGATATACAAATGAAATTATTAATACTATCTCCTACAATCAAATAGATGCTCTTTGGTTTAGGGGCATCGACTAAAAATCACTGATCAACAAAAGAAAGTGTTGAAGTTAAATTGAAACCCTACAGTAAGGCATGCTTTATTTAGGACAATGGTTCTCAGCAACCCACTTGAAATCCTTCTGCACAGCCCAATGCATGTGGAGTCCACCTAGTACCACTAGTACATGCATAATATTGTGACTGTTAAATGCATAATCAAATTTTCCAGGCAACCATCTTTCTGGTATTAGAGAAGCACTAATGACAGCACCAACCAATGACCAGAAGTCTTGCATGAAAACATGATATAAGGCCTACAAAAGAGAATACAA----------------------GTAAAATATTTCAATTAAAGAAAAATATTTTCATATAGTGTACATTTACTTCTCTAAAAGAAAGAGGATATAGTAAAGTCACATTAATCAAAGACTTCACTTGTGCGGCTTTATATGGTTTGTACTGAATCAGGTTAGTTCCCGAAGAGCTTGACTCTGTCACACTTGTCTTCTGCTTTATATGCTGTGACGAGTATAAAGGTGAGACCTGGCAATTGTCATTAACAACATGACAAATGAAAATTGCCACTCT--TAAGTTAAAATGGATTTTTATCAAAAGTGAATCTACA-TATATATAAACAAGGTGGTTTTAATTAAATTTCCCCTGTTTGGAGCTTGCTGCAGCCATAACTAATTATCGAATTTCAGATTTATACTATTTAATCAATGAGAAGTAGAAATTTATAAATCACTTTTTCTTTGAATAGGTTTAAA--GACAGGATGGGGCATATGTAGTGAAAATCCAAGGAAAAACCTAAGCAAACAGTGTTTGTAAAGATGAGCATAAAA
Nbarri_LostCoveCave_N0065 ---------------------------------------------------------------------------------------------------------------------------------------------AAACTATCAGTATTCCATAACAAATCTCAAAATCCATTTATAGAATTTTGTTCCAAAATTTAAGATTAAAAATTCAACTAATATGATAGTCAAATTTTTCGATTAATGCTTATGCATTTCGATATTTCCATATTTAGTTATATTCTAAGCTTTTATTATTTCAAAGAGATTAACCATATTTGATGATTGAGAAAATTAATTCTCAGATGAAAAATTATTTTTAAGAACTGTTTTTTTCTTCTCAATGTATTGCAAAATGTCATTTAATTATACTGATATACAAATGAAATTATTAATACTATCTCCTACAATCAAATAGATGCTCTTTGGTTTAGGGGCATCGACTAAAAATCACTGATCAACAAAAGAAAGTGTTGAAGTTAAATTGAAACCCTACAGTAAGGCATGCTTTATTTAGGACAATGGTTCTCAGCAACCCACTTGAAATCCTTCTGCACAGCCCAATGCATGTGGAGTCCACCTAGTACCACTAGTACATGCATAATATTGTGACTGTTAAATGCATAATCAAATTTTCCAGGCAACCATCTTTCTGGTATTAGAGAAGCACTAATGACAGCACCCACCAATGACCAGAAGTCTTGCATGAAAACATGATATAAGGCCTACAAAAGGG----------------------AATACAAGTAAAATATTTCAATTAAAGAAAAATATTTTCATATAGTGTACATTTACTTCTCTAAAAGAAAGAGGATATAGTAAAGTCACATTAATCAAAGACTTCACTTGTGCGGCTTTATATGGTTTGTACTGAATCAGGTTAGTTCCCGAAGAGCTTGACTCTGTCACACTTGTCTTCTGCTTTATATGCTGTGACGAGTATAAAGGTGAGACCTGGCAATTGTCATTAACAAAATGACAAATGAAAATTGCCACTCT--TAAGTTAAAATGGATTTTTATCAAAAATGAATCTACA-TATATATATACAGGGTGGTTATAATTAAAATTCCCCTGTTTGGAGCTTGCTACAGCCATAACTAATTATCGAATTTCAGATTTATACTATTCAATCAATAGGAAGTAGGAATTTATAAAACACTTTTTCTTCAAATATGTTTAGA--GACAAGATGGGGCGTATGTAGTGAAAATCCAAGGAAAAACCTAAGCAAACAGTTTTTGTAAAGATGAGCATAAAA
Nbarri_eyed_ClayCave_G2082 -----------------------------------------------ATCATAGGTACTTTTTGTGCAATTAGTCAAATGTAGAGTTTGAAATTAACCACAACACAGTTTGTAAAATTTTTAAACCAAGTAGGGGAAATAAAAACTATCAGTATTCCATAACAAATCTCAAAATCTATTTATAGAATTTTGTCCCAAAATTTAAGATTAAAAATTCAACTAATACGACAGTCAAATTTTTCGATTAATGCCTATACATTTTGATATTTCCATATTTAGTTATATTCTAAGCTTTTATTATTTCAAAGAGATTAACCATATTTGATGATTGAGAAAATTAATTCTCAGATAAAAAATTATTTTTAAGAACTGTTTTATCCTTCTCAATGTATTGCAAAATGTCATTTAATTATACCGATATACAAATGATATTATTAATACTATCTCCTACAATCAAATAGATGCTCTTTGGTTTCGGGGCATCGACTAAAAATCACTGATCAACAAAAGAAAGTGTTGGAGTTAAATTGAAACCCTACAGTAAGGCATGCTTTATTTAGGACACTGGTTCTCAGCAACCCACTTGAAATCCTTCTGCACAGCCCAATGCATGTGGAGTCCGCCTAGTACCACTAGTACATGCATAATATTGTGACTGTTAAATGCATAATCAAATTTCCCAGGCAACCATCTTTCTGGTATTAGAGAAGCACTAATGACAGCACCAACCAATGACCAGAAGTCTTGCATGAAAACATGATATAAGGCCTACAAAAGAGAATACAATTAAGTATTCAACAGAATACAAGTAAAATATTTCAATTAAAGAAAAATATTTTCATATAGTGTACATTTATTTCTCTAAAAGAAAGAGGATACAGTAAAGTGACATTAATCAAAG--TTCAATTGTGCTGCTTTATATGGTTTGTACTGATTCAGGTTAGTTCCCAAAGGGCTCTACTCTGTCGCACTTGTCTTCAGCTTTATATGTTGTGACGAGTATAAGGGTGAGACCTGGCAATTGTCATTAACAAAACGACAAATGGAAATTGCCATTCTATCAAGTTAAAATGGATTTTTATCAAAAATGAATCAGCAATATATATATACAGGGAGGTTATAATTAAAGTTTCCCTGTTTGAAGCTTGCTGCAGATATAACTAATTATCGAATTTCGGTTTTATACTATTCAATCAATGGGAAGTAGGAATTTATAAAACGCTTGTTCTTGAAATACGTTTAAAGGGACAAGATGGGGCGTATGTAGTGAAAATCCAAGGAAAAATCTAAACAAACAGTTTTTGTAAAGATGAGCATAAAA
Nbarrowsi_Gregorys_N270 GGCTAGTGATAGTTGAAATATCCGTAAAATATTAAGAAG---ATTATATCATAGGTACATTTTGTGCAATTAGTCAAATGTAGAGTTTGAAATTAACCACAACACAGTTTGTAAAATTTATAAAGCAAGTAGGGGAAATAAAAACTATCAATATTCTATAACAAATCGCAAAACCTATTTATAGAATTTTGTTCCAAAATTTAAGATTAAAAATTCAACTAGTACGATAGTCAAATTTTTCGATTAATGCCTATGCACTTCGATATTTCCATATTTAGTTATATTCTAAGCTTTTATTATTTCAAAGAGATTAACCATATTTGATGATTGAGAAAATTAATTCTCAGATGAAAAATTATTTTTAAGAACTGTTTTTTTCTTCTCAATGTATTGCAAAATGTCATTTAATTATACCGATATACAAATGAAATTATTAATACTACCTCCTA----CAAATAGATGCTCTTTGGTTTAGGGGCATCGACTAAAAATCACTGATCAACAAAAGAAAGTGTTGAAGTTAAATTGAAACCCTACAGTAAGGCATGCTTTATTTAGGACAATGGTTCTCAGCAACCCACTTGAAATCCTTCTGCACAGCCCAATGCATGTGGAGTCCGCCTAGTACCACTAGTACATGCATAATATTGTGACTGTTAAATGCATAATCAAATTTTCCAGGCAACCATCTTTCTGGTATTAGAGAAGCACTAATGACAGCACCAACCAATGACCAGAAGTCTTGCATGAAAACATGATATAAGGCCTACAAAAGAGAATACAATTAAGTATTCTACAGAATACAAGTAAAATACTTCAATTAAAGAAAAATATTGTCATATAGTGTACATTTATTTCTCTAAAAGAAAGAGGATACAGTAAAGCCACATTAATCAAAGACTTCACTTGTGCTGC---------TTTATACAGAATCGGGTTAGTTCCCGAAGAGCTCTACTCTG-CGCACTTGTCTTCTGCTTTATATGTTGTGACGAGTATAAAGTTGAGACCTGGCAATTGTCATTAACAAAATGACAAATGAAAATTGCCACTGTACCGAGTTAAAATGGATTTTTATCAAAAATGAATCCAC---ATATATATACAGGGTGGTTATAATTAAAGTTCCCCTGTTTGGAGCTTGCTACAGCCATAACTAATTATCGAATTTCGGATTTATACTATTCAATCAATGGGAAGTAGGAATTTAT--AACACCTTTTCTTTGAATAGGTTTAAAGGGAGAAGATGGGGCGTATGTAGCGAAAATCCAAGGAGAAACCTAAGCAAACAGTTTTTGTAAAGATGAGCATAAAA
Nbarrowsi_Tuckaleechee_N360 -----GTGATAGTTGAAATATCCGTAAAATATTAAGAAG---ATTATATCATAGGTACATTTTGTGCAATTAGTCAAATGTAGAGTTTGAAATTAACCACAACACAGTTTGTAAAATTTATAAAGCAAGTAGGGGAAATAAAAACTATCAATATTCCATAACAAATCGCAAAACCTATTTATAGAATTTTGTTCCAAAATTTAAGATTAAAAATTCAACTAGTACGATAGTCAAATTTTTCGATTAATGCCTATGCACTTCGATATTTCCATATTTAGTTATATTCTAAGCTTTTATTATTTCAAAGAGATTAACCATATTTGATGATTGAGAAAATTAATTCTCAGATCAAAAATTATTTTCAAGAACTGTTTTTTTCTTCTCAATGTATTGCAAAATGTCATTTAATCATACCGATATACAAATGAAATTATTAATACTACCTCCTACAATCAAATAGATGCTCTTTGGTTTAGGGGCATCGACTAAAAATCACTGATCAACAAAAGAAAGTGTTGAAGTTAAATTGAAACCCTACAGTAAGGCATGCTTTATTTAGGACAATGGTTCTCAGCAACCCACTTGAAATCCTTCTGCACAGCCCAATGCATGTGGAGTCCGCCTAGTACCACTAGTACATGCATAATATTGTGACTGTTAAATGCATAATCAAATTTTCCAGGCAACCATCTCTCTGGTATTAGAGAAGCACTAATGACAGCACCAACCAATGACCAGAAGTCTTGCATGAAAACATGATATAAGGCCTACAACAGAGAATACAATTAAGTATTCTACAGAATACAAGTAAAATACTTCAATTAAAGAAAAATATTGTCATATAGTGTACATTTATTTCTCTAAAAGAAAGAGGATACAGTAAAGCCACATTAATCAAAGACTTCACTTGTGCTGC---------TTTATACTGAATCAGGTTAATTCCCGAAGAGCTCTACTCTG-CGCACTTGTCTTCTGCTTTATATGTTGCGACAAGTATAAAGGTGAGACCTGGCAATTGTCATTAACGAAATGACAAATGAAAATTGCCACTGTACCGAGTTAAAATGGATTTTTATCAAAAATGAATCCAC---ATATATATACAGGGTGGTTATAATTAAAGTTCCCCTGTTTGGAGCTTGCTACAGCCATAACTAATTATCGAATTTCGGATTTATACTACTCAATCAATGGGAAGTAGGAATTTAT--AACACTTTTTCTTCAAATATCTTTAAAGGGACAAGATGGGGCGTATGTAGTGAAAATCCAAGGAAAAACCTAAGCAAACAGTTTTTGTAAAGATGAGCATAAAA
Nbishopi_DryFalls_N150 --------------------------------------------------------------------------------------------------------------------------------------------------------------TAACAAATCTCAAAATCTATTTATAGAATTTTGTTCCAAAATTTAAGATTAAAAATTCAACTAATACGATAGTCAAATTTTTCGATTAATGCCTATGCATTTTGATATTTCCATATTTAGTTATATTCTAAGCTTTTATTATTTCAAAGAGATTAACCATATTTGATGATTGAGAAAATTAATTCTCAGATAAAAAATTATTTTTAAGAACTGTTTTTTCCTTCTCAATGTATTGCAAAATGTCACTTAATTATACCGATATACAAATGAAATTATTAATACTACCTCCTACAATCAAATAGATGCTCTTTGGTTTAGGGGCATCGACTAAAAATCCCTGATCAACAAAAGAAAGTGTTGAAGTTAAATTGAAACCCTACAGTAAGGCATGCTTTATTTAGGACACTGGTTCTCAGCAACCCACTTGAAATCCTTCTGCACAGCCCAATGCATGTGGAGTCCGCCTAGTACCACTAGTACATGCATAATATTGTGACTGTTAAATGCATAATCAAATTTCCCAGGCAACCATCTTTCTGGTATTAGAGAAGCACTAATGACAGCACCAACCAATGACCAGAAGTCTTGCATGAAAACATGATATAAGGCCTACAAAAGAGAATACAATTAAGTATTCAACAGAATACAAGTAACATACTTCAATTAAAGAAAAATATTGTCATACAGTGTACATTTATTTCTCTGAAAGGAAGAGGATACAGTAAAGTCACATTAATCAAAGACTTCACTTGTGCGGCTTTATATGGTTTGTGCTGAATCAAGTTAGTTCCCGAAGAGCTCTACTCTGTCACACTTGTCTTCTGCTTTATATGGTGTGACGAGTATAAAGGTGAGACCTGGCAATTGCCATTAACAAAATGACAAATGAAAATTGCCACTCT--TAAGTTCAAATGGATTTTTATCAAAAATGAATCTAC-ATATATATATACAGGGTGGTTATAATTAAAGTTCCCCTGTTTGGAGCTTGCTACAGCCATAACTAATTATCGGATTTCGGATTTATACTATTCAATCAA-------TAGGAATTTATAATACACTTTTTCTTCTAATAGGTTTAAAGGGAC------AATGGTTCATA-------------------------------------------------------
Nbishopi_PoleCr_Chattooga_N885 ------------------------------------------------------------------------------------------------------------------------------------------------------------------------------------------------------------------AAATTCAACTAATACGATAGTCAAATTTTTCGATTAATGCCTATGCATTTTGATATTTCCATATTTAGTTATATTCTAAGCTTTTATTATTTCAAAGAGATTAACCATATTTGATGATTGAGAAAATTAATTCTCAGATAAAAAATTATTTTTAAGAACTGTTTTTTCCTTCTCAATGTATTGCAAAATGTCACTTAATTATACCGATATACAAATGAAATTATTAATACTACCTCCTACAATCAAATAGATGCTCTTTGGTTTAGGGGCATCGACTAAAAATCCCTGATCAACAAAAGAAAGTGTTGAAGTTAAATTGAAACCCTACAGTAAGGCATGCTTTATTTAGGACACTGGTTCTCAGCAACCCACTTGAAATCCTTCTGCACAGCCCAATGCATGTGGAGTCCGCCTAGTACCACTAGTACATGCATAATATTGTGACTGTTAAATGCATAATCAAATTTCCCAGGCAACCATCTTTCTGGTATTAGAGAAGCACTAATGACAGCACCAACCAATGACCAGAAGTCTTGCATGAAAACATGATATAAGGCCTACAAAAGAGAATACAATTAAGTATTCAACAGAATACAAGTAACATACTTCAATTAAAGAAAAATATTGTCATACAGTGTACATTTATTTCTCTGAAAGGAAGAGGATACAGTAAAGTCACATTAATCAAAGACTTCACTTGTGCGGCTTTATATGGTTTGTGCTGAATCAAGTTAGTTCCCGAAGAGCTCTACTCTGTCACACTTGTCTTCTGCTTTATATGGTGTGACGAGTATAAAGGTGAGACCTGGCAATTGCCATTAACAAAATGACAAATGAAAATTGCCACTCT--TAAGTTCAAATGGATTTTTATCAAAAATGAATCTACAATATATATATACAGGGTGGTTATAATTAAAGTTCCCCTGTTTGGAGCTTGCTGCAGCCATAACTAATTATCGAATTTCGGATTTATACTATTCAATCAA-------TAGGAATTTATATAACACTTTTTCTTCAAATATGTTTAAAGGGA-------AATGGTT-----------------------------------------------------------
Nbishopi_StandingIndian_N131 GGCTAGTGATAGTTGAAATATCCATAAAATATTAAGAAGTAGATTATATCATAGGTACTTTTTGTGCAATTAGTCAAATGTAGAGTTTGAAATTAACCACAACACAGTTTGTAAAATTTTTAAAGCAAGTAGGGAAAATAAAAACTATCAGTATTCCATAACAAATCTCAAAATCTATTTATAGAATTTTGTTCCAAAATTTAAGAT-----------------------------------------------------------------------------------------------------------------------------------------------------------------CTGTTTTTTCCTTCTCAATGTATTGCAAAATGTCACTTAATTATACCGATATACAAATGAAATTATTAATACTACCTCCTACAATCAAATAGATGCTCTTTGGTTTAGGGGCATCGACTAAAAATCCCTGATCAACAAAAGAAAGTGTTGAAGTTAAATTGAAACCCTACAGTAAGGCATGCTTTATTTAGGACACTGGTTCTCAGCAACCCACTTGAAATCCTTCTGCACAGCCCAATGCATGTGGAGTCCGCCTAGTACCACTAGTACATGCATAATATTGTGACTGTTAAATGCATAATCAAATTTCCCAGGCAACCATCTTTCTGGTATTAGAGAAGCACTAATGACAGCACCAACCAATGACCAGAAGTCTTGCATGAAAACATGATATAAGGCCTACAAAAGAGAATACAATTAAGTATTCAACAGAATACAAGTAACATACTTCAATTAAAGAAAAATATTGTCATACAGTGTACATTTATTTCTCTGAAAGGAAGAGGATACAGTAAAGTCACATTAATCAAAGACTTCACTTGTGCGGCTTTATATGGTTTGTGCTGAATCAAGTTAGTTCCCGAAGAGCTCTACTCTGTCACACTTGTCTTCTGCTTTATATGGTGTGACGAGTATAAAGGTGAGACCTGGCAATTGCCATTAACAAAATGACAAATGAAAATTGCCACTCT--TAAGTTCAAATGGATTTTTATCAAAAATGAATCTACAATATATATATACAGGGTGGTTATAATTAAAGTTCCCCTGTTTGGAGCTTGCTACAGCCATAACTAATTATCGGATTTCGGATTTATACTATTCAATCAATAG-------GAATTTATAAAACACTTTTTCTTCAAATATGTTTAAAGGGACA------GGTTCATACAGATAAAAT--GAAAAAAAATTCAAGCAGTCACTTTTCAAGGGTAT-----TAAAA
Nbrimleyi_NewberryCr_N984 --------------------------------------------------------------------------------------------------------------------TTTTTAAAGCAAGTAGGGGAAATACAAACTATCAGTATTCCATAACAAATCTCAAAATCTATTTATAGAATTTTGTTCCAAAATTTAAGATTAAAAATTCAACTAATACGATAGTCAACTTTTTCGATTAATGCCTATACATTTCGATATTTCCATATTTAGGTATATTGCAAGCTTTTATTATTTCAAAGAGATTAACCATATTTGATGATTGAGAAAATTAATTCTCAGATAAAAAATTATTTTTAAGAACTGTTTTTTTCTTCTCAATGTATTGCAAAATGTCATTTAATTATACCGATATACAAATGAAATTATTAATACTATCTCCTACAATCAAATAGATGCTCTTTGGTTTAGGGGCGTCGACTAAAAATCACTGATCAACAAAAGAAAGTGTTGAAGTTAAATTGAAACCCTACAGTAAGGCATGCTTTATTTAGGACACTGGTTCTCAGCAACCCACTTGAAATCCTTCTCCACAGCCCAATGCATGTGGAGTCCGCCTAGTACCACTAGTACATGCATAATATTGTGACTGTTAAATGCATAATCAAATTTCCCAGGCAACCATCTTTCTGGTATTAGAGAAGCACTAATGACAGCACCAACCAATGACCAGAAGTCTTGCATGAAAACATGATATAAGGCCTACAAAAGAGAACACAATTAAGTATTCAACAGAATACAAGTAAAATATTTCAATTAAAGAAAAATATTTTCATATAGTGTACATTTATTTCTCTAAAATAAAGAGGATACAGTAAAGTCACATTAATCAAAGACTTCACTTGCACCCCTTTATATGGTTTGTACCGAATCAGGTTAGTTCCCGAAGGGCTCTACTCTGTCGCACTTGTCTTCTGCTTTATATGTTCTGACGAGTATAAAGGTGAGACCTGGCAATTGTCATTAACAAAATGACAAATGAAAATTGCCTCTTTACCAAGTGTAAATGGATTTTTATCAAAAATGAATCCATAATATATATATACAGGGTGGTTATAATTAAAGTCCCCCTGTTTGGAGCTTGCTGCAGCTTTAACTAATTATCGAATTTTGGGCTTATACTATTCAATCAATGGGAAGTAGGAATTTATAAAACACTTTTTCTTCAAATAGGTTTAAAGGGGA------------------------------------------------------------------------
Nbrimleyi_RumblingBald_N241 GGCTAGTGATAGTTGAAATATCCATGAAATATTAAGAAGTAGATTATATCATAGGTATTTTTTGTGCAATTAGTCAAATGTAGAGTTTGAAATTAACCACAACACAGTTTGTAAAATTTTTAAAGCAAGTAGGGGAAATACAAACTATCAGTATTCCATAACAAATCTCAAAATCTATTTATAGAATTTTGTTCCAAAATTCAAGATTAAAAATTCAACTAATACGACCGTCAATTTTTTCGATTAATGCCTATACATTTCGATATTTCCATATTTAGGTATATTGCAAGCTTTTATTATTTCAAAGAGATTAACCATATTCGATGACTGAGAAAATTAATTCTCAGATAAAAAATTATTTTTAAGAACTGTTTTTCTCTTCTCGATGTATTGCAAAATGTCATTTAATTATACCGATATACAAATGAAATCATTAATACTATCTCCTACAATCAAATAGATGCTCTTTGGTTTAGGGGCGTCGACTAAAAATCACTGATCAACAAAAGAAAGTGTTGAAGTTAAATTGAAACCCTACAGTAAGGCATGCTTTATTTAGGACACTGGTTCTCAGCAACCCACTTGAAATCCTTCTCCACAGCCCAATGCATGTGGAGTCCGCCTAGTACCACTAGTACATGCATAATATTGTGACTGTTAAATGCATAATCAAATTTCCCAGGCAACCATCTTTCTGGTATTAGAGAAGCACTAATGACAGCACCAACCAATGACCAGAAGTCCTGCATGAAAACATGATATAAGGCCTACAAAAGAGAACACAATTAAGTATTCAACAGAAAACAAGTAAAATATTTCAATTAAAGAAAAATATTTTCATATAGTGTACATTTATTTCTCTAAAATAAAGAGGATACAGTAAAGTCACATTAATCAAAGACTTCACTTGCATCTCTTTATATGGTTTGTACCGAATCAGGTTAGTTCCCGAAGGGCTCTACTCTGTCGCAGTTGTCTTCTGCTTTATATGTTCTGACGAATATAAAGACGAGACCTGGCAATTGTCATTAAGAAAATGACAAATGAAAATTGCCACTCTACCAAGTGTAAATGGATTTTTATCAAAAATGAATCCATAATATATATATACAGGGTGGTTATACTTAAAGTCCCCCTGTTTGGAGCTTGCTGCAGCCGTAACTAATTACCGAATTTTGGGTTTATACTATTCAATCAATGGGAAGTAGGAATTTATAAAACACTTGTCCTAGAAATACGTTTAAAGGGACAAGATGGGGCGTATGTGGTGAAAATCTAAGGAAAAACCTAACCAAACAGTTTTTGTAAAGAT----------
Ncanei_Egypt_N958 GGCTAGTGATAGTTGAAATATCCATGAAATATTAAGAAGTAGATTATATCATAGGTATTTTTTGTGCAATTAGTCAAATGTAGAGTTTGAAATTAACCACAACACAGTTTGTAAAATTTTTAAAGCAAGTAGGGGAAATAAAAACTATCAGTATTCCATAACAAATCTCAAAATCTATTTATAGAATTTTGTTCCAAAATTTAAGATTAAAAATTCAACTAATACGATAGTCAAATTTTTCGATTAATGCCTATACATTTCGATATTTCCATATTTAGGTATATTGCAAGCTTTTATTATTTCAAAGAGATTAACCATATTTCATGATTGAGAAAATTAATTCTCAGATAAAAAATTATTTTTAAGAACTGTTTTTTTCTTCTCAATAGATTGCAAAATGTCATTTAATTATACCAATATACAAATGAAATTATTAATACTATCTCCTACAATCAAATAGATGCGCTTTGGTTTAGGGGCGTCGACTAAAAATCACTGATCAACAAAAGAAAGTGTTGAAGTTAAATTGAAACCCTACAGTAAGGCATGCTTTATTTAGGACACTGGTTCTCAGCAACCCACTTGAAATCCTTCTCCACAGCCCAATGCATGTGGAGTCCGCCTAGTACCACTAGAACATGCATAATATTGTGACTGTTAAATGCATAATCAAATTTCCCAGGCAACCATCTTTCTGGTATTAGAGAAGCACTAATGACAGCACCAACCAATGACCAGAAGTCTTGCATGAAAACATGATATAAGGCCTACAAAAGAGAATACAATTAAGTATTCAACAGAATACAAGTAAAATATTTCAATTAAAGAAAAATATTTTCATATAGTGTACATTTATTTCTCTGAAATAAAGAGAATACAGTAAAATCACATTAATCAAAGAC--CACTTGTGCCGCTATATATGGTTTGTACCGAATCAGGTTAGTTCCCGAAGGGCTCTACTCTGTCGCACTTGTCTTCTGCTTTATATGTTCTGACGAGTGCAAAGGTGAGACTTGGCAATTGTCATTAACAAAATGACAAATGAAAATTGCCCCTCTACCAAGTTTAAATGGATTTTTATCAAAAATGAATCCAT---ATATATATACAGGGTGGTTGTAATTAAAGTCCCCCTGTCTGGAGCTTGCTGCAGCTTTAACTAATTATCGAATTTTGGGTTTATGCTATTCCATCAATGGGAAGTAGGAATTTATAAAACACTTTTTCTTCGAATAAGTTTAAAGGGACAAGATGGGGCGTATGTAGAGAAAATCCAAGGAAAACCCGACACAAACAGTTTATGTAAAACTGAGCATAACA
Ncarolinensis_Grandfather_N218 GGCTAGTGATAGTTGAAATATCCATAAAATATTAAGAAGTAGATTATATCATAGGTACTTTTTGTGCAATTAGTCAAATGTAGAGTTTGAAATTAACAACAACACAGTTTGTAAAATTTTTAAAGCAAGTAGGGGAAATAAAAACTATCAGTATTCCATAACAAATCTCAAAATCTATTTATAGAATTTTGTTCCAAAATTTAAGATTAAAAATTCAACTAATACGATAGTCAAATTTTTCAATTAATGCCTATACATTTCG--------ATATTTAGTTATATTCTAAGCTTTTATTATTTCAAAGAGATTAACCATATTTGATGATTGAGAAAATTAATTCTCAGATAAAAAATTATTTTTAAGAACTGTTTTTTCCTTCTCAATGTATTGCAAAATGTCATTTAATTATACTGATATACAAATGATATTATTAACACTATCTCCTACAATCAAATAGATGCTCTTTGGTTTAGGGGCATCGACTAAAAATCCCTGATCAACAAAAGAAAGTGTTGAAGTTAAATTGAAACCCTACAGTAAGGCATGCTTTATTTAGGACACTGGTTCTCAGCAACCCACTTGAAATCCTTCTGCACAGCCCAATGCATGTGGAGTCCGCCTAGTACCACTAGTACATGCATAATATTGTGACTGTTAAATGCATAATCAAATTTCCCAGGCAACCATCTTTCTGGTATTAGAGAAGCACTAATGACAGCACCAACCAATGACCAGAAGTCTTGCATGAAAACATGATATAAGGCCTACAAAAGAGAATACAATTAAGTATTCAACAGAATACAAGTAAAATATTTCAATTAAAGAAAAATATTTTCATATAGTGTACATTTATTTCTCTAAAAGAAAGAGGATACAGTAAAGTCACATTAATCAAAG--TTCAATTGTGCTGCTTTATATGGTTTGTACCGAATCAGGTTAGTTCCCAAAGGGCTCGACTCTGTCGCACTTGTCTTCAGCTTTATATGTTGTGACGAG--------TGAGACCTGGCAATTGTCATTAACAAAACGACAAATGAAAATTGCCATTCTATCAAGTTAAAATGGATTTTTATCAAAAATGAATCAGCAATATATATAT-----------ATAATTAAAGTTCCCCTGTTTGAAGCTTGCTGCAGCCATAACTAATTATCGAATTTCGGATTCATACTATTCAATCAATGAGAAGTAGGAATTTATAAAACGCTTGTTCTTGAAATACGTTTAAAGGGACAAGATGGGGCGTATGTAGCGAAAATCCAAGGAAAACCCGAAACAAACAGTTTTTGTAAA-------------
Ncarolinensis_LinvilleCaverns_N227 ----------------------------------------------------------------------------------------------------------------------------------------------------------------------------------------------------------------------------------------------------------------------------------------------------------------------------------------------------------------------------------------------------------------------------------------------------------------------------------------------------------------------------------------------------CCCTACAGTAAGGCATGCTTTATTTAGGACACTGGTTCTCAGCAACCCACTTGAAATCCTTCTGCACAGCCCAATGCATGTGGAGTCCGCCTAGTACCACTAGTACATGCATAATATTGTGACTGTTAAATGCATAATCAAATTTCCCAGGCAACCATCTTTCTGGTATTAGAGAAGCACTAATGACAGCACCAACCAATGACCAGAAGTCTTGCATGAAAACATGATATAAGGCCTACAAAAGAGAATACAATTAAGTATTCAACAGAATACAAGTAAAATATTTCAATTAAAGAAAAATATTTTCATATAGTGTACATTTATTTCTCTAAAAGAAAGAGGATACAGTAAAGTCACATTAATCAAAG--TTCAATTGTGCTGCTTTATATGGTTTGTACCGAATCAGGTTAGTTCCC------------------------------------------------------------------------------------------------------------------------------------------------------------------------------------------------------------------------------------------------------------------------------------------------------------------------------------------------------------------------------------
Ncarteri_LaurelCave_nearTYPE_N0296 --------------------------------------------------------------------ATTAGTCAAATGTAGAGTTTGAAATTAACCACAACACAGTTTGTAAAATTTTTAAAGCAAGTAGGGGAAATAAAAACTATCGGTATTCCATAACAAATCTCAAAATCTATTTATGGAATTTTGTTCCAAAATTTAAGATTAAAAATTCAACTAATATGATAGTCAAATTTTTCGATTAATGCTTATGCATTTCAATATTTCCATATTTAGTTATATTCTAAGCTTTTATTATTTCAAAGAGATTGATCATATTCGATGATTGAGAAAATTAATTCTCAGATAAAAAATTATTTTTAAGAACTGTTTTTCTCTTCTCAATGTATTGCAAAATGTCATTTAATTATA-CGATATACAAATGAAATTAATAATACTATCTCCTACAATCAAATAGATGCTCTTTGGTTTAGAGGCATCGACTAAAAATCACTGATCAACAAAAGAAAGTGTTGAAGTTAAATTGAAACCCTACAGTAAGGCATGCTTTATTTAGGACACTGGTTCTCAGCAACCCACTTGAAATCCTTCTGCACAGCCCAATGCATGTGGAGTCCGCCTAGTACCACTAGTACATGCATAATATTGTGACTGTTAAATGCATAATCAAATTTCCCAGGCAACCATCTTTCCGGTATTAGAGAAGCACTAATGACAGCACCAACCAATGACCAGAAGTCTTGCATGAAAACATGATATAAGGCCTACAAAAGAGAATACAATTAAGTATTCAACAGAATACAAGTGAAATACTTCAATTAAAGAAAAATATTGTCATATAGTGCACATTTATTTCTCTAAAAGAAAGAGGATACAGTAAAGCCACATTAATCAAAGACTTCACTTGTGCTGCTTTATATGGTTTGTACTGAATCAGGTTAGATCCCGAAGAGCTCTACTCGGTCGAACTGGTCTTCTGCTTTATATGTTGTGATGAGTATAGAGGTGAGACCTGGCAATTGTCATTAA-AAACTGACAAATGAAAATTGCCACTCT--TAAGTTAAAAAGGATTTTGATCAAAAATGAATCTACGATATATATAT-----ATATATATACACACAGTCCGCTTATCTGGAATCGGCGGGACCT-------------CGATGTCGG----------------------AGAACTGAAATTTCCGAAAAACT--------------------------------------------------------GAAATACCCAGTCAGA----------------------GA--
Ncarteri_PilotMtn_G2185 ---------------------------------------------------TAGGTACTTTTTGTGCAATTAGTCAAATGTAGAGTTTGAAATTAACCACAACACAGTTTGTAAATTTTTTAAAGCAAGTAAGGGAAATAAAAACTATCAGTATTCCATAACAAATCTCAAAATCTATTTATAGAATTTTGTTCCAAAATTTAAGATTAAAAATTCAACTAATATGATAGTCAAATTTTTCGATTAATGCCTAGGCATTTCAATATTTCCATATTTAGTTATATTCTAAGCTTTTATTATTTCAAAGAGATTAATCATATTTGATGATTGAGAAAATTAATTCTCAGATAAAAAAATATTTTTAAGAACTGTTTTTCTCTTCTCAATGTATTGAAAAATGTCATTTAATTATACCGATATACAAATGAAATTATTAACACTATCTCCTACAATCAAATAGATGCTCTTTGGTTTTGGGGCATCGACTAAAAATCACCGATCAACAAAAGAAAGTGTTGAAGTTAAATTGAAACCCTACAGTAAGGCATGCTTTATTTAGGACACTGGTTCTCAGCAACCCACTTGAAATCCTTCTGCACAGCCCAATGCATGTGGAGTCCGCCTAGTACCACTAGTACATGCATAATATTGTGACTGTTAAATGCATAATCAAATTTCCCAGGCAACCATCTTTCAGGTATTAGAGAAGCACTAATGACAGCACCAACCAATGACCAGAAGTCTTGCATGAAAACATGATATAAGGCCTACAAAAGAGAATACAATTAAGTATTCAACAGAATACAGGTAAAATACTTCAATTAAAGAAAAATATTGTCATATAGTGTACATTTATTTCTCTAAAAGAAAGAGGATACAGTAAAGTCACATCAATCAAAGACTTCACTTGTGCTGCTTTATATGGTTTGTACTGAACCGGGTTAGTTCCCGTAGAGCTCTACTCAGTCGAACTGGTCTTCTGCTTTATATGTTGTGACGGGTATAGAGGCGAGACCTGGCAATTGTCATTAACAAACTGACAAATGAAAATTGCCACTCT--TAAGTTAAAAAGGATTTTGATCAAAAATGAATC-----TACATATAT-CAGGGTTCCCACTCATGAAGTCTGACTTTTCCAGGTTTTCCA-----GAAATTTTTTAC-AAAATTCCAGATCATATTTTTTAATTCACGACAAGTAGGAAACTATGAAACTTTTGGGTTTCAAACAGGTCAACATTGAACAAACAG-------------------------AAAACCTTTACATA---TTTTTATTTACCGGCGCGTAAAA
Ncarteri_Pitchfork_N363 -----------------------------------------------------------------------------------------------------ACACAGTTTGTAAAATTTTTAAAGCAAGTAGGGGAAATAAAAACTATCAGTATTCCATACCAAATCTCAAAATCTATTTACAGAATTTTGTTCCAAAATTTAAGATTAAAAATTCAACTAATATGATAGTCAAATTTTTCAATTAATGCCTAGGCATTTCA--------ATATTTAGTTATATTCTAAGCTTTTATTATTTCAAAGAGATTAATCATATTTGATGATTGAGAAAATTAATTCTCAGATAAAAAATTATTTTTAAGAACTGTTTTTCTCTTCTCAATGTATTGCAAAATGCCATTTAATTATACCGATATACAAATGAAATTATTAATACTATCTCCTACAATCAAATGGATGCTCTTTGGTTTGGGGGCATCGGCTAAAAATCCCTGATCAACAAAAGAAAGTGTTGAAGTTAAATTGAAACCCTACAGTAAGGCATGCTTTATTTAGGACACTGGTTCTCAGCAACCCACTTGAAATCCTTCTGCACAGCCCAATGCATGTGGAGTCCACCTAGTACCACTAGTACATGCATAATATTGTGACTGTTAAATGCATAATCAAATTTCCCAGGCAACCATCTTTCTGGTATTAGAGAAGCACTAATGACAGCACCAACCAATGACCAGAAGTCTTGCATGAAAACATGATATAAGGCCTACAAAAGAGAATACAATTAAGTATTCAACAGAATACAAGTAAAATACTTCAATTAAAGAAAAATATTGTCATATAGTGTACATTTATTTCTCTAAAAGAAAGAGGATACAGTAAAGCCACATTAATCAAAGACCT-------GCTGCTTTATATGGTTTGTACTGAATCAGGTTAGTTCCCGAAGAGCTCTACTCAGTCGAACTGGTCTTCTGCTTTACATGTTGTGACGAGTATAGAGGTGAGACCTGGCAATTGTCATTAACAAACTGACAAATGAAAATTGCCACTCT--TAAGTTAAAAAGAATTTTAATCAAAAATGAATCTCTCATATATATATACAGGGTGGTTATTATTAAAGTTCCCCTGTTTGGAGCTTGCTACAGCCATAACTAATTATCGAATTTCGGATTTATATTATTCAATCAATAGGAAGTAGGAATTTATAAAACACCTTTTCTACAAATATGTTTAAAGGGACAAGATGGGGCGTATGTAGCGAAAATCCAAGGAAAAACCTAAGCAAACAGTTTTTGTAAAGATGAGCATAAAA
Ncarteri_WeberCty_N1044 --------ATAGTTGAAATATCCATAAAATATTAAGAAGTAGATTATATCATAGATACTTTTTGTGCAATTAGTCAAATGTAGAGTTTGAAATTAACCACAACACAGTTTGTAAAATTTTTAAAGCAAGTAGGGGAAACAAAAACTATCAGTATTCCATAACAAATCTCAAAATCTATTTATAGAATTTTGTTCCAAAATTTAAGATTAAAAATTCAACTAATATGATAGTCAAATTTTTCGATTAATGCCTAGGCATTTCAATATTTCCATATTTAGTTATATTCTAAGCTTTTATTATTTCAAAAAGATTGATCATATTTGATGATTGAGAAAATTAATTCTCAGATAAAAAATTATTTTTAAGAACTGTTTTTCTCTTCTCAACGTATTGCAAAATGTCATTTAATTATA-CGATATACAAATGAAATTAATAATACTATCTCCTACAATCAAATAGATGCTCTTTGGTTTCGGGGCATCGACTAAAAATCACCGATCAACAAAAGAAAGTGTTGAAGTTAAATTGAAACCCTACAGTAAGGCATGCTTTATTTAGGACACTGGTTCTCAGCAACCCACTTGAAATCCTTCTGCACAGCCCAATGCATGTGGAGTCCGCCTAGTACCACTAGTACATGCATAATATTGTGACTGTTAAATGCGTAATCAAATTTCCCAGGCAACCATCTTTCTGGTATTAGAGAAGCACTAATGACAGCACCGACCAATGACCAGAAGTCTTGCATGAAAACATGATATAAGGCCTACAAAAGAGAATACAATTAAGTATTCAACAGAATACAAGTAGAATACTTCAATTAAAGAAAAATATTGTCATATAGTGTACATTTATTTCTCTAAAAGAAAGCGGATACAGTAAAGCCACATTAATCAAAGACTTCACT----------TATATGGTTTGTACTGAATCGGGTTAGTTCCCGGAGAGCTCTACTCAGTCGAACTGGTCTTCCGCTTTATGTGTTGTGACGAGTATAGAGGTGAGACCTGGCAATTGTCATTAACAAAATGACAAATGAAAATTGCCACTCT--TAAGTTAAAAAGGATATTGATCAAAAATGAATCTACAATATATATATACAGGGTGGTTATAATTAAAG------------------------------------------------------------------------------------------------------------------------------------------------------------------------------------------------
Ncarteri_div__RainbowCave_G2089 --------------------------------------------TATATCATAGATACTTTTTGTGCAATTAGTCAAATGTAGAGTTTGAAATTAACCACAACACAATTTGTAAAATTTTTAAATCAAGTAGGGGAAATAAAAATTATCCATATTCCATAA-AAATCTCAAAATCTATTTATAGAATTTTGTTCCAAAATTTAAGCTTAAAAATTCAACTAGTATGATCAATAAATTTTTCGATCAATGCCTATGCATTTCAATTCCTCCATATTTAGTTACATTCTAAGCTTTTATTATTTCAAAGAGATTAACCATATTTGATGATTGAGAAAATTAATTCTCAGATAAAAAATTAATTTTAAGAACTGTTTTC-TTTTTTTAATCCATTGCAAAATGTCATTTAATAATATTGATATACAAATGAAATTATTAATACTACCTCCTACAATCAAACAGATGCCCTTTGGTTTAGGGGCATCGACTAAAAATCACTGATCAACAAAAGAAAGTGTTGAAGTTAAATTGAAACCCTACTGTAAGGCATGCTTTATTTAGGACAATGGTTCTCAGCAACCCACTTGAAATCCTTCTGCACAGCCCAATGCATGTGGAGTCCGCCTAGTACCACTAGTACATGCATGATATTGTGACTATTAAATGCATAATCAAATTTCCCAGGCAACCACCTTTCTGGTATTAGAGAGGCACTGATGACAGCACCAACCAATGACCAGAAGTCTTGCATGAAAACATGATATAAGGCCTACAAAAGAGAATACAATTAAGTATTCAACAGAATACAAGTAAAATATTTTAATTAAAGAAAAAAATTTTCATATAGTATAC----ATTTCTCTAAAAGAAAGAGGAC----------------AATCAAAGACTTCACTTGTGTTGCTTTATATGTTTTGTACTGAATCGGGTTAGTTTCCGAAGGGCTCTACGCTGTCGCACTTGTCTTCTGCTTTATATGTTGTGACGAGTATAAAGGTGAGAAATGGCAATTGCCATTAACAAAATGACAGATGAAAATTGCGGTTCTACCAAGTTAGAATGGATTTTTACTAAAAATGAATCCATAATATATATATATAGGGTGATTATAATTAAAGTTCTTTTCTTTGGAGCTTGCTGCAGCAATAAC-AATTAACGAATTTCGGATTTAAACTATTCAATCAATGGTAAGTAAGAATTTATAAAACACTTTTTCTCGGAATAGGTTTAAAGGAACAAGATGAGGCACATGTAATAAAAATCCAAGGGAAAACCTAAGCAAACAGTT-TTGTAAAGATGCACATAAAA
Ncherokee_BallhootScar_N193 ----------AGTTGAAATATCCATAAAATATTAAGAAGTTGAATATATCATAGGTACTTTTTGTGCAATTAGTCAAATGTAGAGTTTGAAATTAACCACAACACAGTTTGTAAAATTTTTAAATCAAGTAGGGGAAATAAAAACTATCAGTATTCCATAACAAATCTCAAAATCTATTTATAGAATTTTGTTCCAAAATTTAAGATTAAAAATTCAACTAATACGATAGTCAAATTTTTCGATTAATGCCTATACATTTCG--------ATATTTAGTTATATTCTAAGCTTTTATTATTTCAAAGAGATTAACCATATTTGATGATTGAGAAAATTAATTCTCAGATAAAAAATTATTTTTAAGAACTGTTTTTCCCTTCTCAATGTATCGCAAAATGTCATTTAATTATACTGATATACAAATGATATTATTAAAACTATCTCCTACAATCAAATAGATGCTCTTTGTTTTAGGGGCATCGACTAAAAATCACTGATCAACAAAAGAAAGTGTTGAAGTTAAATTGAAACCCTACAGTAAGGCATGCTTTATTTAGGACACTGGTTCTCAGCAACCCACTTGAAATCCTTCTGCACAGCCCAATGCATGTGGAGTCCGCCTAGTACCACTAGTACATGCATAATATTGTGACTGTTAAATGCATAATCAAATTTCCCAGGCAACCATCTCTCTGGTATTAGAGAAGCACTAATGACAGCACCAACCAATGACCAGAAGTCTTGCATGAAAACATGATATAAGGCCTACAAAAGAGAATACAATTAAGTATTCAACAGA-----------------------------------------------------------------------------------------------------------------------------------------------------------------------------------------------------------------------------------------------------------------------------------------------------------------------------------------------------------------------------------------------------------------------------------------------------------------------------------------------------------------------------------------
Ncherokee_BalsamMtn_N891 GGCTAGTGATAGTTGAAATATCCATAAAATATTAAGAAGTAGAATATATCATAGGTACTTTTTGTGCAATTAGTCAAATGTAGAGTTTGAAATTAACCACAACACAGTTTGTAAAATTTTTAAAGCAAGTAGGGGAAATAAAAACTATCAGTATTCCATAACAAATCTCAAAATCTATTTATAGAATTTTGTTCCAAAAATTAAGATTAAAAATTCAACTAATACGATAGTCAAATTTTTCGATTAATGCCTATTCGTTTCGATATTTCCATATTTAGTTATATTCTAAGCTTTTATTATATCAAAGAGATTAACCATATTTGATGATTGAGAAAATTAATTCTCAGATAAAAAATTATTTTTAAGAACTGTTTTTTCCTTCTCAATGTATCGCAAAATGTCATTTAATTATACTGATATACAAATGATATTATTAATACTATCTCCTACAATCAAATAGATGCTCTTTGGTTTAGGGGCATCGACTAAAAATCACTGATCAACAAAAGAAAGTGTTGAAGTTAAATTGAAACCCTACAGTAAGGCATGCTTTATTTAGGACACTGGTTCTCAGCAACCCACTTGAAATCCTTCTGCACAGCCCAATGCATGTGGAGTCCCCCTAGTACCACTAGTACATGCATAATATTGTGACTGTTAAATGCATAATCAAATTTCCCAGGCAACCATCTTTCTGGTATTAGAGAAGCACTAATGACAGCACCAACCAATGACCAGAAGTCTTGCATGAAAACATGATATAAGGCCTACAAAAGAGAATACAAATAAGTATTCAACAGAATACAAGTAAAATATTTCAATTAAAGAAAAATATTTTCATATAGTGTACATTTATTTCTCTAAAAGAAAGAGGATACAGTAAAGTCACATTAATCAAAG--TTCAATTGTGCTGCTTTATATGGTTTGTACTGAATCAGGTTAGTTCCCAAAGGGCTCTACTCTGTTGCACTTGTCTTCTGCTTTATATGTTGTGACGAGTATAAGGGTGAGACCTGGCAATTGTCATTAACAAAACGACAAACGAAAATTGCCATTCTATCAAGTTAAAATGGATTTTTATCAAAAATGAATCAGCAATATATATATACAGGGTGGATATAATTAAAGTTCCCCTGTTTGGAGCTTGCTGCA---ATAACTAATTATCGAATTTCGGATTTATACTATTCAATCAGTGGGAAGTAGGAATTTATAAAACACTTTTTCTTCTAAAAGGTTTAATGGGACAAGATGGGGGACAAGTAGTGAAAATCCAAGGAAAAACCTAAACAAACAATTTTTGTAAAGATGAACATAAAA
Ncherokee_SIndianCrk_N681 ---------------------------------------------------------------------------------------------------------------------------------------------------------------------------------------------------------------------------------------------------------------------------------------------------------------------------------------------------------------------------------------------------------------------------------TATACAAATGATATTATTAATACTATCTCCTACAATCAAATAGATGCTCTTTGTTTTAGGGGCATCGACTAAAAATCACTGATCAACAAAAGAAAGTGTTGAAGTTAAATTGAAACCCTACAGTAAGGCATGCTTTATTTAGGACACTGGTTCTCAGCAACCCACTTGAAATCCTTCTGCACAGCCCAATGCATGTGGAGTCCGCCTAGTACCACTAGTACATGCATAATATTGTGACTGTTAAATGCAAAATCAAATTTCCCAGGCAACCATCTCTCTGGTATTAGAGAAGCACTAATGACAGCACCAACCAATGACCAGAAGTCTTGCATGAAAACATGATATAAGGCCTACAAAAGAGAATACAATTAAGTATTCAACAGAATACAAGTAAAATATTTCAATTAAAGAAAAATATTTTCACATAGTGTACATTTATTTGTCTAAAAGAAAGAGGATACAGTAAAGTCACATTAATCAAAG--TTCAATTGTGCTGCTTTATATGGTTTGTACTGAATCAGGTTAGTTCCCAAAGGGCTCTACTCTGTTGCACTTGTCTTCTGCTTTATATGTTGTGACGAGTATAAGGGCGAGACCTGGCAATTGTCATTAACAAAACGACAAA--------------------------------------------------------------------------------------------------------------------------------------------------------------------------------------------------------------------------------------------------------------------------------------
Ncooperi_BeaverCrk_N1002 --------------------------------------------------------------------------------------------------------------------------------------------------------------------------AAATCTATTTATAGAATTTTGTTCCAAAATTTAAGATTAAAAATTCAACTAATACGATAGTCAAATTTTTCGATTAATGCTTATGCATTTTGATATTTCCATATTTAGTTATATTCTAAGCTTTTATTATTTCAAAGAGATTAACCATATTTGATGATTGAGAAAATTAATTCTCAGATAAAAAATTATTTTTAAGAACTGTTTTTTCCTTCTCAATGTATTGCAAAATGTCACTTAATTATACCGATATACAAATGAAATTATTAATACTATCTCCTACAATCAAATAGATGCTCTTTGGTTTAGGGGCATCGACTAAAAATCCCTGATCAACAAAAGAAAGTGTTGAAGTTAAATTGAAACCCTACAGTAAGGCATGCTTTATTTAGGACACTGGTTCTCAGCAACCCACTTGAAATCCTTCTGCACAGCCCAATGCATGTGGAGTCCGCCTAGTACCACTAGTACATGCATAATATTGTGACTGTTAAATGCATAATCAAATTTCCCAGGCAACCATCTTTCTGGTATTAGAGAAGCACTAATGACAGCACCAACCAATGACCAGAAGTCTTGCATGAAAACATGATATAAGGCCTACAAAAGAGAATACAATTAAGTATTCAACAGAATACAAGTAACATACTTTAATTAAAGAGAAATATTGTCATATAGTGTACATTTATTTCTCTAAAAGAAAGAGGATACAGTAAAGTCACATTAATCAAAGACTTCACTTGTGTGGCTTTATATGGTTTGTACTGAATCAGGTTAGTTCCCGAAGAGCTCTACTCTGTCACACTTGTCTTCTGCTTTATATGGTGTGACGAGTATAAAGGTGAGACCTGGCAATTGTCAATAACAAAATGACAAATGAAAATTGCCACTCT--TAAGTTAAAATGGATTTTTATCAAAAATGAATCTACAATATATATATACAGGGTGGTTATAATTAAAGTTCCCCTGTTTGGAGCTTGCTACAGCCATAACTAATTATCGAATTTCGGATTTATACTATTCAATCAATAGGAAGTAGGAATTTATAAAACACTTTTCGATCCAGGATTTTTCAAAAGT-------AACATTTTGTCT------------------------------------------------------
Ncooperi_BrasstBald_N824 -------------------------------------------------------------------------------------------------------------------------------------------------------------------AATCTCAAAATCTATTTATAGAATTTTGTTCCAAAATTTAAGATTAAAAATTCAACTAATACGATAGTCAAATTTTTCGATTAATGCCTATGCATTTTGATATTTCCATATTTAGTTATATTCTAAGCTTTTATTATTTCAAAGAGATTAACCATATTTGATGAATGAGAAAATTAATTCTCAGATAAAAAATTATTTTTAAGAACTGTTTTTTCCTTCTCAATGTATTGCAAAATGTCACTTAATTATACCGATATACAAATGAAATTATTAATACTATCTCCTACAATCAAATAGATGCTCTTTGGTTTAGGGGCATCGACTAAAAATCCCTGATCAACAAAAGAAAGTGTTGAAGTTAAATTGAAACCCTACAGTAAGGCATGCTTTATTTAGGACACTGGTTCTCAGCAACCCACTTGAAATCCTTCTGCACAGCCCAATGCATGTGGAGTCCGCCTAGTACCACTAGTACATGCATAATATTGTGACTGTTAAATGCATAATCAAATTTCCCAGGCAACCATCTTTCTGGTATTAGAGAAGCACTAATGACAGCACCAACCAATGACCAGAAGTCTTGCATGAAAACATGATATAAGGCCTACAAAAGAGAATACAATTAAATATTCAACAGAATACAAGTAACATACTTCAATTAAAGAGAAATATTGTCATAGAGTGTACATTTATTTCTCTAAACGGAAGAGGATACAGTAAAGTCACATTAATCAAAGACTTCACTTGTGCGGCTTTATATGGTTTGTACTGAATCAGGTTAGTTCCCGAAGAGCTCTACTCTGTCACACTTGTGTTCTGCTTTATATGGTGTGACGAGTATAAAGGTGAAACCTGGCAATTGTCAATAACAAAATGACAAATGAAAATTGCCACTCT--TAAGTTAAAATGGATTTTTATCAAAAATGAATCTACAATATATATATACAGGGTGGTTATAATTAAAGTTCCCCTGTTTGGAGTTTGCTGCAGCCATAACTAATTATCGAATTTCGGATTTATACTATTCAATCAATGGGAAGTAGGAATTTATAAAACACTTTTTCTTCAAATATGTTTAAAGGGACAAGATGGGGAGTTTGTAGCGAAAATTCAAAGAGAAACCTAAGCAAA--------------------------
Ncooperi_CheoahDam_N1122 --------------------------------TAAGAAGTAGATTATATCATAGGTACTTTTTGTGCAATTAGTCAAATGTAGAGTTTGAAATTAACCACAACACAGTTTGTAAATTTTTTAAAGCAAGCAGGGGAAATAAAAACTATCAATATTCCATAACAAATCTCAAAATCTATTTATAGAATTTTGTTCCAAAATTTAAGATTAAAAATTCAACTAATACGATAGTCAAATTTTTCGATTAATGCTTATGCATTTTGATATTTCCATATTTAGTTATATTCTAAGCTTTTATTATTTCAAAGAGATTAACCATATTTGATGATTGAGAAAATTAATTCTCAGATAAAAAATTATTTTTAAGAACTGTTTT-CTTTTTTCAATGTATTGCAAAATGTCACTTAATTATGCCGATATACAAATGAAATTATTAATACTATCTCCTACAATCAAATAGATGCTCTTTGGTTTAGGGGCATCGACTAAAAATCACTGATCAACAAAAGAAAGTGTTGAAGTTAAATTGAAACCCTACAGTAAGGCATGCTTTATTTAGGACACTGGTTCTCAGCAACCCACTTGAAATCCTTCTGCACAGCCCAATGCATGTGGAGTCCGCCTAGTACCACTAGTACATGCATAATATTGTGACTGTTAAATGCATAATCAAATTTCCCAGGCAACCATCTTTCTGGTATTAGAGAAGCACTAATGACAGCACCAACCAATGACCAGAAGTCTTGCATGAAAACATGATATAAGGCCTACAAAAGAGAATACAATTAAGTATTCAACAGAATACAAGTAACATACTTCAATTAAAGAAAAATATTGTCATACAGTGTACATTTATTTCTCTAAAAGGAAGAGGATACAGTAAAGTCACATTAATCAAAGACTTCACTTGTGCGGCTTTATATGGTTTGTACTGAATCAGATTAGTTCCCGAAGAGCTCTACTCTGTCACACTTGTCTTCTGCTTTATATGCTGTGACGAGTATAAAGGTGAGACCTGGCAATTGTC-ATAACAAAATGACAAATGAAAATTGCCAGTCT--TAAGTTAAAATGGATTTTTATCAAAAATGAATCTACAATATATATATACAGGGTGGTTATAATTAAAGTTCCCCCGTTTGGAGCTTGCTACAGCCATAAATAATTATCGAATTTCGGATTTATACTATTCAATCAATAGGAAGTAGGAATTTATAAAACACTTTTTCTTCGAATAGGTTTAAAGGGACAAGATGGGGCATATGTAGT-----------------------------------------------------
Ncooperi_NantRiverGorge_N682 ------------------------------------------------------GTACTTTTTGTGCAATTAGTCAAATGTAGAGTTTGAAATTAACCACAACACAGTTTGTAAATTTTTTAAAGCAAGTAGGGGAAATAAAAACTATCAGTATTCCATAACAAATCTCAAAATCTATTTATAGAATTTTGTTCCAAAATTTAAGATTAAAAATTCAACTAATATGAAAGTCAAATTTTTCGATTAATGCCTATGCATTTCGATATTTCCATATTTAGTTATATTCTAAGCTTTAATTATTTCAAAGAGATTAACCATATTTGATGTTTGAGAAAATTAATTCTCAGATAAAAAATTATTTTTAAGAACTGTTTT-CTTTTTTCAATATATCGCAAAATGTCACTTAATTATACCGATATACAAATGAAATTATTAATACTATCTCCTACAATCAAATAGATGCTCTTTGGTTTAGGGGCATCGACTAAAAATCACTGATCAACAAAAGAAAGTGTTGAAGTTAAATTGAAACCCTACAGTAAGGCATGCTTTATTTAGGACACTGGTTCTCAGCAACCCACTTGAAATCCTTCTGCACAGCCCAATGCATGTGGAGTCCGCCTAGTACCACTAGTACATGCATAATATTGTGACTGTTAAATGCATAATCAAATTTCCCAGGCAACCATCTTTCTGGTATTAGAGAAGCACTAATGACAGCACCAACCAATGACCAGAAGTCTTGCATGAAAACATGATATAAGGCCTACAAAAGAGAATACAATTAAGTATTCAACAGAATACAAGTAACATACTTCAATTAAAGAGAAATATTGTCATAGAGTGTACATTTATTTCTCTAAAAGGAAGAGGATACAGTAAAGTCACATTAATCAAAGACTTCACTTGTGCGGCTTTATATGGTTTGTACTGAATCAGGTTAGTTCCCGAAGAGCTCTACTCTGACACACTTGTGTTCTGCTTTATATGGTGTGACGAGTATAAAGGTGAGACCTGGCAATTGTCAATAACAAAATGACAAATGAAAATTGCCACTCT--TAAGTTAAAATGGATTTTTATCAAAAATGAATCTACAATATATATATACAGGGTGGTTATAATTAAAGTTCCCCTGTTTGGAGCTTGCTACAGCCATAACTAATTATCGAATTTCGGATTTATACTATTCAATCAATAGGAAGTAGGAATTTATAAAACACTTTTTCTTCAAATATG-----------------------------------------------------------------------------------
Ncooperi_RockCrRoad_N1160 ----------AGTTGAAATATCCATAAAATATTAAGAAGTAGATTATATCATAGGTACTTTTTGTGCAATTAGTCAAATGTAGAGTTTGAAATTAACCACAACACAGTTTGTAAAATTTTTAAAGCAAGTAGGGAAAATAAAAACTATCAGTATTTCATAACAAATCTCAAAATCTATTTATAAAATTTTGTTCCAAAATTTAAGATTAAAAATTCAACTAATACGATAGTCAAATTTTTCGATTAATGCTTATGCATTTTGATATTTCCATATTTAGTTATATTCTAAGCCTTTATTATTTCAAAGAGATTAACCATATTTGATGATTGAGAAAATTAATTCTCAGATAAAAAATTATTTTTAAGAACTGTTTTT---TTCTTAATGTATTGCAAAATGTCACTTAATTATACCGATATACAAATGAAATTATTAATACTATCTCCTACAATCAAATAGATGCTCTTTGGTTTACGGGCATCGACTAAAAATCACTGATCAACAAAAGAAAGTGTTGAAGTTAAATTGAAACCCTACAGTAAGGCATGCTTTATTTAGGACACTGGTTCTCAGCAACCCACTTGAAATCCTTCTGCACAGCCCAATGCATGTGGAGTCCGCCTAGTACCACTAGTACATGCATAATATTGTGACTGTTAAATGCATAATCAAATTTCCCAGGCAACCATCTTTCTGGTATTAGAGAAGCACTAATGACAGCACCAACCAATGACCAGAAGTCTTGCATGAAAACATGATATAAGGCCTACAAAAGAGAATACAATTAAGTATTCAACAGAATACAAGTAACATACTTTAATTAAAGAGAAATATTGTCATATAGTGTACATTTA-TTCTCTAAAAGAAAAAGGATACAGTAAAGTCACATTAATCAAAGACTTCACTTGTGCGGTTTTATATGGTTTGTACTGAATCAGGTTAGTTCCCGAAGAGCTCTACTCTGTCACACTTGTCTTCTGCTTTATATGCTGTGACGAGTATAAAGGTGAGACCTGGCAATTGTCAATAACAAAATGACAAATGAAAATTGCCACTCT--TAAGTTAAAATGGATTTTTATCAAAAATGAATCTACAATATATATATACAGGGTGGTTATAATTAAAGTTCCTCTGTTTGGAGCTTGCTACAGCCATAACTAATTATCGAATTTCGGATTTATACTATTCAATCAATGGGAAGTAGGAATTTATAAAACACTTTTCCTGCCAATATGTTTAAAGGGACAAGATGGGGCATATGTAGCGAAAATCCAAGGAAAAACCGAAGCAAACGGTTATTGTAAAGATGAGCATAAAA
Ncoylei_Apalachia_N1195 --------------GAAATATCCATAAAATATCAAGACG---ATTATATCATAGGTACATTTTGTGCAATTAGTTAAATGTAGAGTTTGAAATTAACCACAACACAGTTTGTAATATTTAAAAAGCAAGTAGGGGAAATAAAAACTATCAATATTCCATAACGAATCTCAAAATCTATTTATAGAATTTTGTTCCAAAATATAAGATTAAAAATTCAACTAGTACGGCAGTCAAATTTTTCGATTAATGCCTATGCACTTCGATATTCTCATATTCGGTTATATTCTAAGCTTTTATTATTTCAAAGAGATGAACCATATTTGATGACTGAGAA----AATTCTCAGATAAAAAATTATTTTTAAGAACTGTTTCTTCCTTCTCAATGTATTGCAAAATGTCATTTAATTATACCGATATACAAGTGAAATTATTAATACTATCTCCTACAATCAAATAGACGCTGTTTGGTTTAGGGGCATTGACTAAAAATCACTGATCAACAGAAGAAAGTGTTGAAGTTAAATTGAAACCCTACAGTAAGGCATGCTTTATTTAGGACAATGGTTCTCAGCGACCCACTTGAAATCCTTCTGCACGGCCCAATGCATGTGGAGTCCGCCTAGTACCACTAATACATGCATAATGTTGTGACTGTTAAATGCATAATCAAATTTCCCAGGCAACCATCTTTCCGGTATTAGAGAAGCACTAATGACAGCACCAACCAATGACCAGAAGTCTTGCATGAAAACATGATATAAGGCCTACAAAAGAGAATACAATTAAGTATTCAACAGAATACAAGTAAAATACTTCAATTAAAGAAAAATATTGTCATAGAGTGTACATTTATTTCTCTAAAAGAAAGAGGATACAGTAAAGACACATGAATCAAAGACTTCACCTGTGCTGCTTTATATGGTTTGCACTGAATCAGGTTAGTTCCAGAAGAGCTCTACTCTG-CACACTTGTCTTCTGCTTTATACGTTGTGACGAGTACAAAGGTGAGACCTGGCAATGGTTGTCCAC---------------------CATTTT----------------TTTTCTTCAAAGATCAGGTCATAAAATATATATTCAAAATTTCTATTCTTAAAGAACACATCTTCTGCGCATGTCGTCACGGTAGACTACTACCGAGCATTTAAACTGTCATCGTCGATCAGTACTGAAAGGGACTGTATTAAACAACTT-TCTTAACATATACCACAACCAACCCTATTAAATAAATGTTTCAAGAATTAGCACGAAAATTAACACAAA----------AAAGATGTGCG-AAGG
Ncoylei_DinkinCove_N1118 GGCTAGTGATAGTTGAAATATCCATAAAATATCAAGAAG---ATTATATCATAGGTACATTTTGTGCAATTAGTTAAATGTAGAGTTTGAAATTAACCACAACACAGTTTGTAAAATTTAAAAAGCAAGTAGGGGAAATAAAAACTATCAATATTCCATAACGAATCTC-------------A-----------------------------ATTCAACTAGTACGGCAGTCAAATTTTTCGATTAATGCCTATGCACTTCGATATTCCCATATTCGGTTATATTCTAAGCGTTTATTATTTCAAAGAGATGAACCATATTTGATGACTGAGAA----AATTCTCAGATAAAAAATTATTTTTAAGAACTGTTTCTTCCTTCTCAATGTATTGCAAAATGTCATTTAATTATACCGATATACAAGTGAAATTATTAATACTATCTCCTAGAATCAAATAGACGCTGTTTGGTTTAGGGGCATTGACTAAAAATCACTGATCAACAGAAGAAAGTGTTGAAGTTAAATTGAAACCCTACAGTAAGGCATGCTTTATTTAGGACAATGGTTCTCAGCGACCCACTTGAAATCCTTCTGCACGGCCCAATGCATGTGGAGTCCGCCTAGTACCACTAATACATGCATAATGTTGTGACTGTTAAATGCATAATCAAATTTCCCAGGCAACCATCTTTCCGGTATTAGAGAAGCACTAATGACAGCACCAACCAATGACCAGAAGTCTTGCATGAAAACATGATATAAGGCCTACAAAAGAGAATACAATTAAGTATTCAACAGAATACAAGTAAAATACTTCAATTAAAGAAAAATATTGTCATAGAGTGTACATTTATTTCTCTAAAAGAAAGAGGATACAGTAAAGACACATGAATCAAAGACTTCACCTGTGCTGCTTTATATGGTTTGCACTGAATCAGGTTAGTTCCAGAAGAGCTCTACTCTG-CGCACTTGTCTTCTGCTTTATACGTTGTGACGAGTATAAAGGTGAGACCTGGCAATGGTTGTCCAC---------------------CATTTT----------------TTTTCTTCAAAGATCAGGTCATAAAATATATATTCAAAATTTCTATTCTTAAAGAACACATCTTTTGCGCATGTCGTCACAGTAGGCTACTACCGCGCATTTAAACTGTCATCGTCGATCTGTGCTGAAAGGGACTGTATTAAGCAACTT---TCTAAATATACCACAACCAACTCTATTAAATAAATGTTTCAAGAATTAGCAGAAAAGTTAACGCAAA----------AAAGATGTGCG-AAGG
Ncoylei_TiptonCreek_N837 GGCTAGTGATAGTTGAAATATCCGTAAAATATTAAGAAG---ATTATATCATAGGTACATTTTGTGCAATTAGTTAAATGTAGAGTTTGAAATTAACCACAACACAGTTTGTAAAATTTATAAAGCAAGTAGGGGAAATAAAAACTATCAATATTCCATAACAAATCTCAAAATCCATTTATAGAATTTTGTTCCAAAATTTAAGATTAAAAATTCAACTAGTACGGCAGTCAAATTTTTCGATTAATGCTTATGCACCTCGATATTTCCATATTCAGTTATATTCTAAGCTTTTATTATTTCAAAGAGATTAACCATATTTGATGACCGAGAA----AATTCTCAGATAAAAAATTATTTTTAAGAACTGTTTCTTCCTTCTCAATGTATTGCAAAATGTCATTTAATTATACCGATATACAAGTGAAATTATTAATACTATCTCCTACAATCAAATAGACGCTGTTTGGTTTAGGGGCATTGACTAAAAATCACTGATCAACAAAAGGAAGTGTTGAAGTTAAATTGAAACCCTACAGTAAGGCATGCTTTATTTAGGACAATGGTTCTCGGCAACCCACTTGAAATCCTTCTGCACAGCCCAATGCATGTGGAGTCCGCCTAGTACCACTAGTACATGCATGATATTGTGACTGTTAAATGCATAATCAAATTTCCCAGGCAACCATCTTTCCGGTATTAGAGAAGCACTAATGACAGCACCGACCAATGACCAGAAGTCTTGCATGAAAACATGATATAAGGCCTACAAAAGAGAATACAATTAAGGATTCAACAGAATACAAGTAAAATACTTCAATTAAAGAAAAATGTTGTCATATAGTGTACAGTTATTTCTCTAAAAGAAAGAGGATACAGTAAAGCCGCATTAATCAAAGACTTCACCCGTGCTGCTTTATATGGTTTGCACTGAATCAGGTTAGTT-CCGAAGAGCTCTACTCTG-CGCACTTGTCTTCTGCTTTATACGTTGTGACGAGTATAAAGGTGAGACCTGGCAATTGTCATTAACAAAATGACAAATGAAAATTGCCACTGTACAGAGTTAAAATGGATTTTAATCAAAAATGAATCCACAATATGTATATACAGGGTGGTTATAATTAAAGTTCCCCTGTCTGGAGTTTGCTA-----ATAACTAATTATCGAATTTCAGATTTATACTATTCAATCAATGGGAAGTAGGAATTTATAAAACACTTTTTCTTCGAATAGGTTTAAAGGGACAAGATGGGGCGTATGTAGTGAAAATCCAAGAAAAAACCTAAGCAAACAGTTTTTGTAAAGATGAGCATAAAA
Ncressleri_AndersonSpringCave_G2075 GGCTAGTGATAGTTGAAAAATCCGTAAAATATTAAGAAGTAGATTATATCATAGATACTTTTTGTGCAATTAGTCAAATGTAGAGTTTGAAATTAACCACAACACAATTTGTAAAATTTTTAAAGCAAATAGGGGAAATTAAAACTATCAGTATTACATAACAAATCTCAAAATCTATTTATAGAATTTTGTTCCAAAATTTAAGCTCAAAAATTCAATTAGTACGATCAATAAATTTTCCGATTAATGCCTATGCATTTTGATTCCTCCATATTTAGTTATACTCTAAGCTTTTATTATTCCAAAGAGATTAATCATATTTGATGATGGAGAAAATTAATTATCAGGCAAAAAATTATTTTTCAGAA-----------TCCTCAATGTATTGCAAAATGTCATTTAACTATACCGATATACAAATGAAATTATTAATACTACATCCTACAACCAAACAGATGCTCTTTGGTTTGGGGGCATCAACTAAGAATCATTGATCAACAAAATAAAGTGTTGAAGTTAAGTTGAAACCCTACAGTAAGGCATGCTTTATTTAGGGCACTGGTTCTCAGCAACCCACTTGAAATCCTTCTGCACAGCCCAATGCATGTGGAGTCCGCCTAGTACTACTAGTACATGCATAATATTATGACTGTTAAATGCATAATCAAATTTCCCAGGCAACCATCTTTCTGGTATTAGAGAAGCACTAATGACAGCACCAACCAATGACCAGAAGTCTTGCATGAAAACATGATATAAGGCCTACAAAAGAGAATATGATTAATTATTCAACAGAATACAAGTAAAATATTTCAATGAAGGAAAAATATTTTCATATAGTATACATTTATTTCTCTAAAAGAAAGAGGAT----------------AATCAAAGATTTTACTTGTTCTGCTTTATATGTTTTGAACTGAATCAGGTTAGTTTCCGAAAGACTCTACTCTGACGCAGTTGTCTTCTGCTTTATATGTTGTGACGAGTATAAAGGTGAGACCTGGCAATTATCATTAACAAAATGACAGATAAAAATTGCCATTCTACCAAGTTAAAATGGATTTTTATCACATATGAATGCACAATATATATATACAGGGTGGTTATAA-TAAATAACCCTCATTTGGAGCTTGCTGCAGCCATAACTAATTATCAAATTTCGGATTTATACTATTCAATCAATGGGAAGCAGGAATTTATAAAACACTTCTTCTTGGAATAGGTTTAAAGGGACAAGATGAGGTGCATGCAACAAAAATCCAAGGAAAAACCTAAGCAAACAGTTTTTGTAAAGATGAGCATAAAA
Ncressleri_PigeonCave_G2077 GGCTAGTGATAGTTGAAAAATCCGTAAAATATTAAGAAGTAGATTATATCATAGATACTTTTTGTGCAATTAGTCAAATGTAGAGTTTGAAATTAACCACAACACAATTTGTAAAATTTTTAAAGCAAATAGGGGAAATTAAAACTATCAGTATTACATAACAAATCTCAAAATCTATTTATAGAATTTTGTTCCAAAATTTAAGCTCAAAAATTCAATTAGTACGATCAATAAATTTTCCGATTAATGCCTATGCATTTTGATTCCTCCATATTTAGTTATACTCTAAGCTTTTATTATTCCAAAGAGATTAATCATATTTGATGATGGAGAAAATTAATTATCAGGCAAAAAATTATTTTTCAGAA-----------TCCTCAATGTATTGCAAAATGTCATTTAACTATACCGATATACAAATGAAATTATTAATACTACATCCTACAACCAAACAGATGCTCTTTGGTTTGGGGGCATCAACTAAGAATCATTGATCAACAAAATAAAGTGTTGAAGTTAAGTTGAAACCCTACAGTAAGGCATGCTTTATTTAGGGCACTGGTTCTCAGCAACCCACTTGAAATCCTTCTGCACAGCCCAATGCATGTGGAGTCCGCCTAGTACTACTAGTACATGCATAATATTATGACTGTTAAATGCATAATCAAATTTCCCAGGCAACCATCTTTCTGGTATTAGAGAAGCACTAATGACAGCACCAACCAATGACCAGAAGTCTTGCATGAAAACATGATATAAGGCCTACAAAAGAGAATATGATTAATTATTCAACAGAATACAAGTAAAATATTTCAATGAAGGAAAAATATTTTCATATAGTATACATTTATTTCTCTAAAAGAAAGAGGAT----------------AATCAAAGATTTTACTTGTTCTGCTTTATATGTTTTGAACTGAATCAGGTTAGTTTCCGAAAGACTCTACTCTGACGCAGTTGTCTTCTGCTTTATATGTTGTGACGAGTATAAAGGTGAGACCTGGCAATTATCATTAACAAAATGACAGATAAAAATTGCCATTCTACCAAGTTAAAATGGATTTTTATCACATATGAATGCACAATATATATATACAGGGTGGTTATAA-TAAATAACCCTCATTTGGAGCTTGCTGCAGCCATAACTAATTATCAAATTTCGGATTTATACTATTCAATCAATGGGAAGCAGGAATTTATAAAACACTTCTTCTTGGGATAGGTTTAAAGGGACAAGATGAGGTGCATGCAACAAAAATCCAAGGAAAAACCTAAGCAAACAGTTTTTGTAAAGATGAGCACAAAA
Ncrosbyi_MtMitchell_N210 -----------------------------------------------------------------------------------------------------------------------------CAAATAGGGGAAATAAAAACTATCAGTATTCCATAAGAAATCTCAAAATCTATTTATAGAATTTTGTTCCAAAATTCAAGATTAAAAATTCAACTAATACGACAGTCAAATTTTTCGATTAATGCCTATACATTTTGATATTTCCATATTTAGGTATATTGCAAGCTTTTATTATTTCAAAGAGATTAACCATATTTGATGATTGAGAAAATTAATTCTCAGATAAAAAATTA--------------TTTTTTCTTCTCAATGTATTGCAAAATGTCATTTAATTATACCGATATACAAATGAAATTATTAATACTATCTCCTACAATCAAATAGATGCTCTTTGGTTTAGGGGCGTCGACTAAAAATCACTGATCAACAAAAGAAAGTGTTGAAGTTAAATTGAAACCCTACAGTAAGGCATGCTTTATTTAGGACACTGGTTCTCAGCAACCCACTTGAAATCCTTCTCCACAGCCCAATGCATGTGGAGTCCGCCTAGTACCACTAGTACATGCATAATATTGTGACTGTTAAATGCATAATCAAATTTCCCAGGCAACCATCTTTCTGGTATTAGAGAAGCACTAATGACAGCACCAACCAATGACCAGAAGTCTTGCATGAAAACATGATATAAGGCCTACGAAAGAGAATACAATTAAGCATTCAACAGAATACAAGTAAAATATTTCAATTAAAGAAAAATATTTTCATATAGTGTACATTTATTTCTCTAAAAGAAAGAGGATACCTTAAAGTCACATTATC-----ATTTCACTTGTGCCGTTTTATATGGTTTGTACCGAATCAGGTTAGTTCCCGAAGGGCTCTACTCTGTCGCACTTGTCTTCTGCTTTATATGTTCTGACGAGTATAAAGGTGAGAC-------------------------------------------------------------------------------------------------------------------------------------------------------------------------------------------------------------------------------------------------------------------------------------------------------------------
Ncrosbyi_PricesCrk_N1143 ------------------------------------AAGTAGATTATATCATAGGTATTTTTTGTGCAATTAGTCAAATGTAGAGTTTGAAATTAACCACAACACAGTTTGTAAAATTTTTAAAGCAAGTAGGGGAAATAAAAACTATCAGTATTCCATAACAAATCTCAAAATCTATTTATAGAATTTTGTTCCAAAATTTAAGATTAAAAATTCAACTAATACGATAGTCAAATTTTTCGATTAATGCCTATACATTTCGATATTTCCATATTTAGGTATATTGCAAGCTTTTATTATTTCAAAGAGATTAACCATATTTCATGATTGAGAAAATTAATTCTCAGATAAAAAATTATTTTTAAGAACTGTTTTTTTCTTCTCAATAGATTGCAAAATGTCATTTAATTATACCAATATACAAATGAAATTATTAATACTATCTCCTACAATCAAATAGATGCTCTTTGGTTTAGGGGCGTCGACTAAAAATCACTGATCAACAAAAGAAAGTGTTGAAGTTAAATTGAAACCCTACAGTAAGGCATGCTTTATTTAGGACACTGGTTCTCAGCAACCCACTTGAAATCCTTCTCCACAGCCCAATGCATGTGGAGTCCGCCTAGTACCACTAGAACATGCATAATATTGTGACTGTTAAATGCATAATCAAATTTCCCAGGCAACCATCTTTCTGGTATTAGAGAAGCACTAATGACAGCACCAACCAATGACCAGAAGTCTTGCATGAAAACATGATATAAGGCCTACAAAAGAGAATACAATTAAGTATTCAACAGAATACAAGTAAAATATTTCAATTAAAGAAAAATATTTTCATATAGTGTACATTTATTTCTCTGAAATAAAGAGAATACAGTAAAATCACATTAATCAAAGAC--CACTTGTGCCGCTTTATATGGTTTGTACCGAATCAGGTTAGTTCCCGAAGGGCTCTACTCTGTCGCACTTGTCTTCTGCTTTATATGTTCTGACGAGTGCAAAGGGGAGACTTGGCAATTGTCATTAACAAAATGACAAATGAAAATTGCCCCTCTACCAAGTTTAAATGGATTTTTATCAAAAATGAATCCAT---TTACATATACAGGACGGTTATAATTAAAGTCCCCCTGTCTGGAGCTTGCTGCAGCCATAACTAATTATCGAATTTTGGGTTTATACTATTCAATCAATGGGAAGTAGGAATTTATAAAACACTTGTTCTTGAAATACGTTTAAAGGGACAAGATGGGACATATTTAGTGAAAATCCAAGGAAAAACAGAAACAAACAGTTTTTGTAAAAATGAGCAT----
Ncrosbyi_ShufordCrk_N1148 GGCTAGTGATAGTTGAAATATCCATGAAATATTAAGAAGTAGATTATATCATAGGTACTTTTTGTGCAATTAGTCAAATGTAGAGTTTGAAATTAACCACAACACAGTTTGTAAAATTTTTAAAGCAAGTAGGGGAAATAAAAACTATCAGTATTCCATAAGAAATCTCAAAATCTATTTATAGAATTTTGTTCCAAAATTCAAGATTAAAAATTCAACTAATACGACAGTCAAATTTTTCGATTAATGCCTATACATTTCGATATTTCCATATTTAGGTATATTGCAAGCTTTTATTATTTCAAAGAGATTAACCATATTTGATGATTGAGAAAATTAATTCTCAGATAAAAAATTATTTTTAAGAACTGTTTTT-TCTTCTCAATGTATTGCAAAATGTCATTTAATTATACCGATATACAAATGAAATTGTTAATACTATCTCCTTCAATCAAATAGATGCTCTTTGGTTTAGGGGCGTCGACTAAAAATCACTGATCAACAAAAGAAAGTGTTGAAGTTAAATTGAAACCCTACAGTAAGGCATGCTTTATTTAGGACACTGGTTCTCAGCAACCCACTTGAAATCCTTCTCCACAGCCCAATGCATGTGGAGTCCGCCTAGTACCACTAGTACATGCATAATATTGTGACTGTTAAATGCATAATCAAATTTCCCAGGCAACCATCTTTCTGGTATTAGAGAAGCACTAATGACAGCACCAACCAATGACCAGAAGTCTTGCATGAAAACATGATATAAGGCCTACAAAAGAGAATACAATTCAGGATTCAACAGAACACA-GTAAAATATTTCAATTAAAGAAAAATATTTTCATATAGTGTACATTTATTTCTCTAAAATAAAGAGAATACAGTAAAATCACATTAATCAAAGAC--CACTTGTGCCGCTTTATATGGTTTGTACTGAATCAGGTTAGTTTCCGAAGGGTCTTCTGCTGTCGCACTTGTCTTCTGCTTTATATGTTCTGACGAGTATAAAGGCGAGACCTG----------------------------------------------------------------------------------------------------------------------------------------------------------------------------------------------------------------------------------------------------------------------------------------------------------------
Ndellingeri_BullpenBridge_N109 --------------GAAATATCCGTAAAATATTTAGAAGTAGATTATATCATAGGTACTTTTTGTGCAATTAGTCAAATGTAGAGTTTGAAATTAACCACAACACAGTTTGTAAATTTTTTAAAGCAAGTAGGGGAAATAAAAACTATCAGTATTCCATAACAAATCTCAAAATCTATTTATAGAATTTTGTTCCAAAATTT-------AAAATTCAACTAATATGATAGTCAAATTTTTCGATTAATGCCTATGCATTTTGATATTTCCATATTTAGTTATATTCTAAGCTTTTATTATTTCA--GAGATTAACCATATTTGATGATTGAAAAAATTAATTCTCAGATAAAAAATTATTTTTAAGAACTGTTTT-CTTTTTTCAATATATCGCAAAATGTCACTTAATTAAACCGATATACAAATGAAATTATTAATACTATCTCCTACAATCAAATAGATGCTCTTTGGTTTAGGGGCATCGACTAAAAATCACTGATCAACAAAAGAAAGTGTTGAAGTTAAATTGAAACCCTACAGTAAGGCATGCTTTATTTAGGACACTGGTTCTCAGCAACCCACTTGAAATCCTTCTGCACAGCCCAATGCATGTGGAGTCCGCCTAGTACCACTAGTACATGCATAATATTGTGACTGTTAAATGCATAATCAAATTTCCCAGGCAACCATCTTTCTGGTATTAGAGAAGCACTAATGACAGCACCAACCAATGACCAGAAGTCTTGCATGAAAACATGATATAAGGCCTACAAAAGAGAATACAATTAAGTATTCAACAGAATACAAGTAAAATACTTAAATTAAAGAAAAATATTGTCATATAGTGTACATTTATTTCTCTAAAAGAAAGAGGATACAGTAAAGTCACATTAATCAAAGACTTCACTTGTGCGGATATATATGGTTTGTACTGAATCAGGTTAGTTCCCGAAGAGCTCTACTCAGTCGCACTGGTCTTCTGCTTTATATGCTGTGACGTGTATAAAGGTGAGACCTGGCAATTGTC--------AATAACAAATGAAAATTGCCACTCT--TAAGTTAAAATGGATTTTTATCAAAAATGAATCTACAATATATATATACAGGGTGGTTATAAATAAAGTTCTCCTGTTTGGAGCTTGCTACAGCCATAACTAATTATCGATTTTCGGATTTATACTATTCAATCAATAGGAAGTAGGAATTTATAAAACACTTTTTCTTCCAATATGTTTAAAGGGACAAGATGGGGCATATGTAGTGAAAATCCAAGGAAAAACCTAAGCAAACAGTTTTTGTAAAGATGAGCATAAAA
Ndellingeri_WhitewFalls_N887 -----------GTTGAAATATCCGTAAAATATTAAGAAGTAGATTATATCATAGGTACTTTTTGTGCAATTAGTCAAATGTAGAGTTTGAAATTAACCACAACACAGTTTGTAAATTTTTTAAAGCAAGTAGGGGAAATAAAAACTATCAGTATTCCATAACAAATCTCAAAATCTATTTATAGAATTTTGTTCCAAAATTTAAAATTAAAAATTCAACTAATATGATAGTCAAATTTTTCGATTAATGCCTATGCATTTTGATATTTCCATATTTAGTTATATTCTAAGCTTTTATTATTTCA--GAGATTAACCATATTTGATGATTGAAAAAATTAATTCTCAGATAAAAAATTATTTTTAAGAACTGTTTT-CTTTTTTCAATATATCGCAAAATGTCACTTAATTAAACCGATATACAAATGAAATTATTAATACTATCTCCTACAATCAAATAGATGCTCTTTGGTTTAGGGGCATCGACTAAAAATCACTGATCAACAAAAGAAAGTGTTGAAGTTAAATTGAAACCCTACAGTAAGGCATGCTTTATTTAGGACACTGGTTCTCAGCAACCCACTTGAAATCCTTCTGCACAGCCCAATGCATGTGGAGTCCGCCTAGTACCACTAGTACATGCATAATATTGTGACTGTTAAATGCATAATCAAATTTCCCAGGCAACCATCTTTCTGGTATTAGAGAAGCACTAATGACAGCACCAACCAATGACCAGAAGTCTTGCATGAAAACATGATATAAGGCCTACAAAAGAGAATACAATTAAGTATTCAACAGAATACAAGTAAAATACTTAAATTAAAGAAAAATATTGTCATATAGTGTACATTTATTTCTCTAAAAGAAAGAGGATACAGTAAAGTCACATTAATCAAAGACTTCACTTGTGCGGATATATATGGTTTGTACTGAATCAGGTTAGTTCCCGAAGAGCTCTACTCAGTCGCACTGGTCTTCTGCTTTATATGCTGTGACGTGTATAAAGGTGAGACCTGGCAATTGTC--------AATAACAAATGAAAATTGCCACTCT--TAAGTTAAAATGGATTTTTATCAAAAATGAATCTACAATATATATATACAGGGTGGTTATAAATAAAGTTCTCCTGTTTGGAGCTTGCTATATCCATAACTAATTATCGATTTTCGGATTTATACTATTCAATCAATAGGAAGTAGGAATTTATAAAACACTTTTTCTTCCAATATGTTTAAAGGGACAAGATGGGGCATATGTAGTGAAAATCCGAGGAAAAACCTAAGCAAACAGTTTTTGTAAAGATGAGCATAAAA
Ndilutus_GrassyCreek_N670 ----------------------------------------------------------------------------------------------------------------------------------------------------------------------------------------------------------------------------------------------------------------------------------------------------------------------------------------------------------------------------------------------------------------------------------------------------------------------------------------------------------AATCACAGATCAACAAAAGAAAGTGTTGAAGTTAAATTGAAACCCTACAGTAAGGCATGCTTTATTTAGGACACTGGTTCTCGGCAACCCACTTGAAATCCTTCTGTACAGCCCAATGCATGTGGAGTCCGCCTAGTACCACTAGTACATGCATAATATTGTGACTGTTAAATGCATAATCAAATTTCCCAGGCAACCATCTTTCTGGTATTAGAGAAGCACTAATGACAGCACCAACCAATGACCAGAAGTCTTGCATGAAAACATGATATAAGGCCTAAAAAAGAGAATACAATTAAGTATTCAACAGAATACAAGTAAAATATTTCAATTAAAGAAAAATATTTTCATATAGCGTACATTTATTTCTCTAAAAGAAAGCGGATACAGTAAAATCACATTAATCAAAG--TTCAATTGTGCTG---TATATGGTTTGTACTGAATCAGGTTAGTTCCCAAAGGGCTCTACTCTGTCACACTTGTCTTCAGCTTTATATGCTGTGACGAGTATAAGGGTGAGACCTGGCAATTGTCATTAACAAAAC--------------------------------------------------------------------------------------------------------------------------------------------------------------------------------------------------------------------------------------------------------------------------------------------
Ndilutus_StarveRockCave_G3174 ----------------------------------------------TATCATAGGTACTTTTTGTGCAATTAGTCAAATGTAGAGTTTGAAATTAACCACAACACAGTTTGTAAAATTTCCAAAGCAAGTGGGGAAAATAAAAACTATCAGTATTCCATAACAAATCTCAAAATCTATTTACAGAATTTTGTTCCAAAATTTAAGATTAAAAATTCAACTAATACGATAGTCAAATTTTTCGATTAATGCCTATACATTTCG--------ATATTTAGTTATATTCTAAGCTTTTATTATTTCAAAGAGATTAACCATACTTGATGATTGAGAAAATTAATTCTCAGATTAAAAATTATTTTTAAGAACTGTTTTT-TCTTCTCGATGTATTGCAAAATGTCATTTAATCATACTGATATACAAATGATATTATTAATACTATCTCCTACAATCAAATAGATGCTCTTTGGTTTAGGGGCATCGACTAAAAATCACAGATCAACAAAAGAAAGTGTTGAAGTTAAATTGAAACCCTACAGTAAGGCATGCTTTATTTAGGACACTGGTTCTCGGCAACCCACTTGAAATCCTTCTGTACAGCCCAATGCATGTGGAGTCCGCCTAGTACCACTAGTACATGCATAATATTGTGACTGTTAAATGCATAATCAAATTTCCCAGGCAACCATCTTTCTGGTATTAGAGAAGCACTAATGACAGCACCAACCAATGACCAGAAGTCTTGCATGAAAACATGATATAAGGCCTAAAAAAGAGAATACAATTAAGTATTCAACAGAATACAAGTAAAATATTTCAATTAAAGAAAAATATTTTCATATAGCGTACATTTATTTCTCTAAAAGAAAGCGGATACAGTAAAATCACATTAATCAAAG--TTCAATTGTGCTG---TATATGGTTTGTACTGAATCAGGTTAGTTCCCAAAGGGCTCTACTCTGTCACACTTGTCTTCAGCTTTATATGCTGTGACGAGTATAAGGGTGAGACCTGGCAATTGTCATTAACAAAACGACAAATGAAAATTGCCGTTCTATCAAGTTAAAATGGATTTTTATCAAAAATGAATCAGCAATATATATATACAGGGTGGTTATAATTAAAGTTCCCCTGTTTGAAGCTTGCTGCAGCCATAACTAATTATCGAATTTCGGATTCATACTATTCAATCAGTGGGAAGTAGGAATTTATAAAACGCTTGTTCTTGAAATACGTTTAAAGGGACAAGATGGGGCGTATGTAGTGAAAATCCAAGGAAAAACCTAAACAAACAGTTTTTGTAAAGATGAGCATAAAA
Nfridelli_LittlePigeon_N262 -------------------------------------------------CATAGGTACTTTTTGTGCAATTAGTCAAATGTAGAGTTTGAAATTAACCACAACACAGTTTGTAAAATTTTTAAAGCAAGTAGGGGAAATAAAAACTATCAGTATTCCATAACAAATCTCAAAATCTATTTATAGAATTTTGTTCCAAAATTTAAGATTAAAAATTCAACTAATATGATAGTCAAATTTTTCGATTAATGCCTATGCATTTCG--------ATATTTAGTTATATTCTAAGCTTTTATTATTTCAAAGAGATTAACCATATTTGATGATTGAGAAAATTAATTCTCAGATAAAAAATTATTTTTAAGAACTGTTTT-CTTTTTTCAATATATCGCAAAATGTCACTTAATTAAACCGATATACAAATGAAATTATTAATACTATCTCCTACAATCAAATAGATGCTCTTTGGTTTAGGGGCATCGACTAAAAATCACTGATCAACAAAAGAAAGTGTTGAAGTTAAATTGAAACCCTACAGTAAGGCATGCTTTATTTAGGACACTGGTTCTCAGCAACCCACTTGAAATCTTTCTGCACAGCCCAATGCATGTGGAGTCCGCCTAGTACCACTAGTACATGCATAATATTGTGACTGTTAAATGCATAATCAAATTTCCCAGGCAACCATCTTTCTGGTATTAGAGAAGCACTAATGACAGCACCAACCAATGACCAGAAGTCTTGCATGAAAACATGATATAAGGCCTACAAAAGAGAATACAATTAAGTATTCAACAGAATACAAGTCAAATACTTCAATTAAAGAAAAATATTGTCATATAGTGTACATTTATTTCTCTAAAAGAAAGAGGATACAGTAAAGTCACATTAATCAAAGACTTCACTTGTGCTGCTTTATATGGTTTGTACTGAATCAGGTTAGTTCCCGAAGAGCTCTACTCAGTCGCACTCGTCTTCTGCTTTATATGTTGTGACGAGTATAAAGGTGAGACCTGGCAATTGTCAATAACAAAATGACAAATGAAAATTGCCACTCT--TAAGTTAAAATGGATTTTTATCAAAAATGAATCTACAATATATATATACAGGGTGGTTATAATTAAAGTTCTCCTGTTTGGAGCTTGCTACAGCCATAACTAATTATCGATTTTCGGATTTATACTATTCAATCAATAGGAAGTAGGAATTTATAAAACACTTTTTCTTCAAATTTGTTTAAAGGGACAAGATGGGGCGTATGTAGTGAAAATCCAAGGAAAAACCTAAGCAAACAGTTTTTGTAAAGATGAGCATAAAA
Nfurtivus_HugdenBranch_G3175 GGCTAGTGATAGTTGAAATATCCATAAAATATTAAGAAG---ATTATATCATAGGTACATTTTGTGCAATTAGTCAAATGTAGAGTTTGAAATTAACCACAACACAGTTTGTAAAATTTATAAAGCAAGTAGGGGAAATAAAAACTATCAGTATTCCATAACAAATCTCAAAATCTATCTATAGAATTTTGTTGAAAAAATTAAGATTAAAAATTCAACTAGTACGATAGTCAAATTTTTCGATTAATGCTTATGCACTTCGATATTTCCATGTTTAGTTATATTCTAAGCTTTTATTATTTCAAAGAGATTAACCATATTTGATGATCGAGAAAATTAATTCTCAGATGAAAAATTATTTTTAAGAACTGTTTTTCCCTTCTCAATGTATTGCAAAATGTCATTTAATTATACCGATATACAAATGAAATTAT---------CTCCTACAATCAAATAGATGCTCTTTGGTTTAGGGGCATTGACTAAAAATCACTGATCAACAAAATAAAGTGTTGAAGTTAAATTGAAACCCTACAGTAAGGCATGCTTTATTTAGGACAATGGTTCTCAGCAATCCACTTGAAATCCTTCTGGACAGCCCAATGCATGTGGAGTCCGCCTAGTACCACTAGTACATGCATAATATTGTGACTGTTAAATGCATAATCAAATTTTCCAGGCAGCCATCTTTCTGGTATTAGAGAAGCACTAACGACAGCACCAACCAATGACCAGAAGTCTTGCATGAAAACATGATATAAGGCCTACAAAAGAGAATACAATTAAGTATTCAACAGAATACAAGTAACATACTTCAATTAAAGAAAAATACTGTCATATAGCGTACATTTACTTCTCTAAAAGGAAGAGGATGCAGTAAAGTCACATTAATCAAAGACTTCACTTGTGCGGCTTTACATGGTTTGTACTGAATAAGGTTAGTTCCCGAAGAGCTCTACTCTGCCACACTTGTCTTCTGCTTTATATGCTGTGACGAGTATAAAGGTGAGACCTGGCAATTGTCATTAACAAAATGACAAATGAAAATTGCCACTCT--TAAGTTAAAATAGATTTTTATCAAAAATGAATA----ACATATATATACAGGGTAGTTATAATTAAAGTTCCCCTGTTTGGAGCTTGCTACTGCCATAACTAATTATCGAATTTCGGATTTATACCATTCAATCACTGGGAAGTAGGAATTTATAAAACACGTTTTCTTCAAATATGTTTAAAGGGACAAGATGGGGCGTATGTAGTGAAAATCGAAGGAAAAACCTAAGCAAACAGT----------------------
Nfurtivus_RaccoonMtn_N1026 GGCTAGTGATAGTTGAAATATCCATAAAATATTAAGAAG---ATTATATCATAGGTACATTTTGTGCAATTAGTCAAATGTAGAGTTTGAAATTAACCACAACACAGTTTGTAAAATTTATAAAGCAAGTAGGGGAAATAAAAACTATCAGTATTCCATAACAAATCTCAAAATCTATCTATAGAATTTTGTTGAAAAAATTAAGATTAAAAATTCAACTAGTACGATAGTCAAATTTTTCGATTAATGCTTATGCACTTCGATATTTCCATGTTTAGTTATATTCTAAGCTTTTATTATTTCAAAGAGATTAACCATATTTGATGATCGAGAAAATTAATTCTCAGATGAAAAATTATTTTTAAGAACTGTTTTTCCCTTCTCAATGTATTGCAAAATGTCATTTAATTATACCGATATACAAATGAAATTAT---------CTCCTACAATCAAATAGATGCTCTTTGGTTTAGGGGCATTGACTAAAAATCACTGATCAACAAAATAAAGTGTTGAAGTTAAATTGAAACCCTACAGTAAGGCATGCTTTATTTAGGACAATGGTTCTCAGCAATCCACTTGAAATCCTTCTGGACAGCCCAATGCATGTGGAGTCCGCCTAGTACCACTAGTACATGCATAATATTGTGACTGTTAAATGCATAATCAAATTTTCCAGGCAGCCATCTTTCTGGTATTAGAGAAGCACTAACGACAGCACCAACCAATGACCAGAAGTCTTGCATGAAAACATGATATAAGGCCTACAAAAGAGAATACAATTAAGTATTCAACAGAATACAAGTAACATACTTCAATTAAAGAAAAATACTGTCATATAGCGTACATTTACTTCTCTAAAAGGAAGAGGATGCAGTAAAGTCACATTAATCAAAGACTTCACTTGTGCGGCTTTACATGGTTTGTACTGAATAAGGTTAGTTCCCGAAGAGCTCTACTCTGTCACACTTGTCTTCTGCTTTATATGCTGTGACGAGTATAAAGGTGAGACCTGGCAATTGTCATTAACAAAATGACAAATGAAAATTGCCACTCT--TAAGTTAAAATAGATTTTTATCAAAAATGAATA----ACATATATATACAGGGTAGTTATAATTAAAGTTCCCCTGTTTGGAGCTTGCTACTGCCATAACTAATTATCGAATTTCGGATTTATACCATTCAATCACTGGGAAGTAGGAATTTATAAAAAACGTTTTCTTCAAATATGTTTAAAGGGACAAGATGGGGCGTATGTAGTGAAAATCCAAGGAAAAACCTAAGCAAACAGTTTTTGTAAAGATGAGCATAAAA
Ngeorgia_Sittons_N073 GGCTAGTGATAGTTGAAATATCCGTAAAATATTAAGAAG------ATATCATAGGTACATTTTGTGCAATTAGTCAAATGTAGAGTTTGAAATTAACCACAACACAGTTTGTAAAATTTATAAAGCAAGTAAGGGAAATAAAAACTATCAATATTCCATAACAAATCTCAAAATCTACTTATAGAATTTTGTTCCAAAATTTAAGATTAGAAATTCAACTAGTATGATAGTCAAATTTTTCGATTAATGTTTATGCACTTCAATATTTCCATATTTAGTTATATTCTAAGCTTTTATTATTTCAAAGAGATTAACCATATTTGATGATTGAGAAAATTAATTCTCCGATGAAAAATTATTTTTAAGATCCGTTTTTTCCTTCTCAATGTATTGCAAAATGTCATTTAATTATACCAATAGACAAATGAAATTATTAATACTATCTCCTACAATCAAATAGATGCTCTTTGGTTTAGGGGCATCGACTAAAAATCACTGATCAACAAAATAAAGTGTTGAAGTTAAATTGAAACCCTACAGTAAGGCATGTTTTATTTAGGACAATGGTTCTCAGCAACCCACTTGAAATCCTTCTGCACAGCCCAATGCATGTGGAGTCCACCTAGTACCACTAGTACATGCATAATATTGTGACTGTTAAATGCATAATCAAATTTCCCAGGCAACCATCTTTCTGGTATTAGAGAAGCACTAATGACAGCACCAACCAATGACCAGAAGTCTTGCATGAAAACATGATATAAGGCCTACAAAAGAGAATACAATTAAGTATTCAACAGAATACAAGTAATATACTTCAATTAAAGAAAAATATTGTCATATAGTGTACATTTATTTCTCTAAAAGAAAGAGGATACAGTCAAGTCACATTAATCAAAGACTTCACTTGTGCGGCTTTATATGGTTTGCACTGAATCAGGTTAGTTCCCGAAGAGCTTTACTCTGTCACACTTGTCTTCTGCTTTATATGTTGTGACAAGTATAAAGGTGAGATCTGGCAATTGCCATTAACAAAATGAGAAATGAAAATTGCCACTCTACCAAGTTAAAATGGATTTTTATCAAAAATGAATCCAC---ATATATATACAGGGTGGTTATAATTAAAGTTCCCCTCTTTGAAGCTTGCTACAGCCATAACTAATTATCGAATTTCGGATTTATACTATTCAATCAATAGGAAGTAGGAATTTATAAAATACTTTTTCTTCGAATAGGTTTAAAGGGACAAGATGGGGCATATGTAGCGAAAATTCAAGGAAAAACCTAAGCAAACAGTTTTTGTAAAGATGAGCATAAAA
Ngertschi_CedarCreek_N351 ---------TGGTTGAAATATCCATGAAATATTAAGAAGTAGATTATATCATAGGTATTTTTTGTGCAATTAGTCAAATGTAGAGTTTGAAATTAACCACAACACAGTTTGTAAAATTTTTAAAGCAAGTAGGGGAAATAAAAACTATCAGTATTCCATAACAAATCTCAAAATCTATTTATAGAATTTTGTTCCAAAATTTAAGATTAAAAATTCAACTAATACGATAGTCAAATTTTTCGATTAATGCCTATACATTTCGATATTTCCATATTTAGGTATATTGCAAGCTTTTATTATTTCAAAGAGATTAACCATATTTCATGATTGAGAAAATTAATTCTCAGATAAAAAATTATTTTTAAGAACTCGTTTTTTCTTCTCAATAGATTGCAAAATGTCATTTAATTATACCAATATACAAATGAAATTATTAATACTATCTCCTACAATCAAATAGATGCTCTTTGGTTTAGGGGCGTCGACTAAAAATCACTGATCAACAAAAGAAAGTGTTGAAGTTAAATTGAAACCCTACAGTAAGGCATGCTTTATTTAGGACACTGGTTCTCAGCAACCCACTTGAAATCCTTCTCCACAGCCCAATGCATGTGGAGTCCGCCTAGTACCACTAGAACATGCATAATATTGTGACTGTTAAATGCATAATCAAATTTCCCAGGCAACCATCTTTCTGGTATTAGAGAAGCACTAATGACAGCACCAACCAATGACCAGAAGTCTTGCATGAAAACATGATATAAGGCCTACAAAAGAGAATACAATTAAGTAATCAACAGAATACAAGTAAAATATTTCAATTAAAGAAAAATATTTTCATATAGTGTACATTTATTTCTCTAAAAGAAAGAGGATACCTTAAAGTCACATTATC-----ATTTCACTTATGCCACTTTATATGGTTTGTACTGAATCAGGTTAGTTCCCGAAGGGCTCTACTCTGTCGCACTTGTCTTCTGCTTTATATGTTCTGACGAGTATAAAGATGAGACCTGGCAATTGTCATTAACAA-------AATGAAAATTGCCCCTCTACCAAGTTTAAATGGATTTTTACCAAAAAGGAATCCACA-TATATATATACAGGGCGGTTATAATTAAAGTCCCCCTGTTTGGAGCTTGCTGCAGCTTTAACTAATTATCGAATTTCGGATTTATACTATTCAATCAATGGGAAGTAGGAATTTATAAAACACTTTTTCTTCAAATAGGTTTAAAGGGACAAGATGGGACGTATGTAGTGAAAATCCAAGGAAAAACAGAAACAAACAGTTTTTGTAAAAATGAGCATAAAA
Ngertschi_HickoryNutGap_N810 ---------------------------------------------------TAGGTATTTTTTGTGCAATTAGTCAAATGTAGAGTTTGAAATTAACCACAACACAGTTTGTAAAATTTTTAAAGCAAGTAGGGGAAATAAAAACTATCAGTATTCCATAACAAATCTCAAAATCTATTTATAGAATTTTGTTCCAAAATTTAAGATTAAAAATTCAACTAATACGATAGTCAAATTTTTCGATTAATGCCTATACATTTCGATATTTCCATATTTAGGTATATTGCAAGCTTTTATTATTTCAAAGAGATTAACAATATTTCATGATTGAGAAAATTAATTCTCAGATAAAAAATTATTTTTAAGAACTGTTTTTTTCTTCTCAATAGATTGCAAAATGTCATTTAATTATACCAATATACAAATGAAATTATTAATACTATCTCCTACAATCAAATAGATGCTCTTTGGTTTAGGGGCGTCGACTAAAAATCACTGATCAACAAAAGAAAGTGTTGAAGTTAAATTGAAACCCTACAGTAAGGCATGCTTTATTTAGGACACTGGTTCTCAGCAACCCACTTGAAATCCTTCTCCACAGCCCAATGCATGTGGAGTCCGCCTAGTACCACTAGAACATGCATAATATTGTGACTGTTAAATGCATAATCAAATTTCCCAGGCAACCATCTTTCTGGTATTAGAGAAGCACTAATGACAGCACCAACCAATGACCAGAAGTCTTGCATGAAAACATGATATAAGGCCTACAAAAGAGAATACAATTAATCATTCAACAGAATACAAGTAAAATATTTCAATTAAAGAAAAATATTTTCATATAGTGTACATTTATTTCTCTAAAAGAAAGAGGATACCTTAAAGTCACATTATC-----ATTTCACTTGTGCCGTTTTATATGGTTTGTACCGAATCAGGTTAGTTCCCGAAGGGCTCTACTCTGTCGCACTTGTCTTCTGCTTTATATGTTCTGACGAGTATAAAGGTGAGACCTGGCATTTGTCATTAAGAAAATGACAAA----------------------------------------AAAAATGAATCCACA---CATATATACAGGGCGGTTATAATTAAAGTCCTCCTGTTTGGAGCTCGCTGCAGCCGTAACTAATTATCGAATTTTGGTTTTATACTATTCAATCAATGGGAAGTAGGAATTTATAAAACACTTGTTCTTGAAATATGTTTAAAGGGACAATATAAGGCGTATGTAGCGAAAATCCAGGAAAAAA-----ACAAACTGTTTTTGTAAAGATGAGCATAAAA
Nholsingeri_BrumleyCrk_N916 GGCTAGTGATAGTTGAAATATCCATAAAATATTAAGAAGTAGATTATATCATAGGTACTTTTTGTGCAATTAGTCAAATGTAGAGTTTGAAATTAACCACAACACAGTTTGTAAAATTTTTAAAGCAAGTAGGGGAAATAAAAATTATCAGTATTCCATAACAAATCTCAAAATCTATTTATAGAATTTTGTTCCAAAATTTAAGATTAAAAATTCAACTAATACGATAGTCAAATTTTTCGATTAATGCCTATACATTTCGATATTTCCATATTTAGTTATATTCTAAGCTTTTATTATTTCAAAGAGATTAACCATATTTGATGATTGAGAAAATTAATTCTCAGATAAAAAATTATTTTTAAGAACTGTTTTTCTCTTCTCAATGTATTGCAAAATGTCATTTAATTATACTGATATACAAATGATATTATTAATACTATCTCCTACAATCAGATAGATGCTCTTGGGTTTAGGGACATCGACTAAAAATCACTGATCAACAAAAGAAAGTGTTGAAGTTAAATTGAAACCCTACAGTAAGGCATGCTTTATTTAGGACACTGGTTCTCAGCAACCCACTTGAAATCCTTCTGCACAGCCCAATGCATGTGGAGTCCGCCTAGTACCACTAGTACATGCATAATATTGTGACTGTTAAATGCATAATCAAATTTCCCAGGCAACCATCTTTCTGGTATTAGAGAAGCACTAATGACAGCACCAACCAATGACCAGAAGTCTTGCATGAAAACATGATATAAGGCCTACAAAAGAGAATACAATTAAGTATTCAACAGAATACAAGTAAAATATTTCAATTAAAGAAAAATATTTTCATATAGTGTACATTTATTTCTCTAAAAGAAAGAGGATACAGTAAAGTCACATTAATCAAAG--TTCAATTGTGCTGCTTTATATGGTTTGTACTGAATCAGGTTAGTTCCCAAAGGTCCAAAGTCTGTCACACTTGTCTTCAGCTTTATATGTTGTGACGAGTATAAGGGTGAGACCTGGCCATTGTCATTAACAAAACGACAAATGAAAATTGCCATTCTATCAAGTTAAAATGGATTTTCATCAAAAATGAATCAG--GCATATATATACAGGGTGGTTATATTTAAAGCTCCCCTTTTTGAAGCTTGCCGCAGCCATAACTAATTAACGAATTTCGGATTCATACTATTCAATCAATGGGAAGTAGGAATTTATAAAACGCTTGTTCTTGAAATACGCTTAAAGGGACAAAATGGGGTGTATGTAGTGAAAATTCAAGGAAAAACCTAAACAAACTGTTTTTGTAAAGATGAGCATAAAA
Nholsingeri_PondCave_N541 GGCTAGTGATAGTTGAAATATCCATAAAATATTAAGAAGTAGATTATATCATAGGTACTTTTTGTGCAATTAGTCAAATGTAGAGTTTGAAATTAACCACAACACAGTTTGTAAAATTTTTAAAGCAAGTAGGGGAAATAAAAACTATCAGTATTCCATAACAAATCTCAAAATCTATTTATAGAATTTTGTTCCAAAATTTAAGATTAAAAATTCAACTAATACGATAGTCAAATTTTTCGATTAATGCCTATACATTTCG--------ATATTTAGTTATATTCTAAGCTTTTATTATTTCAAAGAGATTAACCATATTTGATGATTGAGAAAATTAATTCTCAGATAAAAAATTATTTTTAAGAACTGTTTTTCTCTTCTCAATGTATTGCAAAATGTCATTTAATTATACTGATATACAAATGATATTATTAATACTATCTCCTACAATCAGATAGATGCTCTTTGGTTTAGGGACATCGACTAAAAATCACTGATCAACAAAAGAAAGTGTTGAAGTTAAATTGAAACCCTACAGTAAGGCATGCTTTATTTAGGACACTGGTTCTCAGCAACCCACTTGAAATCCTTCTGCACAGCCCAATGCATGTGGAGTCCGCCTAGTACCACTAGTACATGCATAATATTGTGACTGTTAAATGCATAATCAAATTTCCCAGGCAACCATCTTTCTGGTATTAGAGAAGCACTAATGACAGCACCAACCAATGACCAGAAGTCTTGCATGAAAACATGATATAAGGCCTACAAAAGAGAATACAATTAAGTATTCAACAGAATACAAGTAAAATATTTCAATTAAAGAAAAATATTTTCATATAATGTACATTTATTTCTCTAAAAGAAAGAGGATACAGTAAAGTCACATTAATCAAAG--TTCAATTGTGCTGCTTTATATGGTTTGTACTGAATCAGGTTAGTTCCCAAAGGTCCAAAGTCTGTCACACTTGTCTTCAGCTTTATATGTTGTGACGAGTATAAGGGTGAGACCTGGCCATTGTCATTAACAAAACGACAAATGAAAATTGCCATTCCATCAAGTTAAAATGGATTTTTATCAAAAATGAATC----GCATATATATACAGGGTGGTTATAATTAAAGCTCCCCTTTTTGAAGCTTGCCACAGCCATAACTAATTAACGAATTTCGGATTCATACTATTCAATCAATGGGAAGTAGGAATTTATAAAACACTTTTTCTTCGAATAGGTTTAAAGGGACAAGATGGGGCGTATGTAGCGAAAATCCAAGGAAAAACCTAAGCAAACAGTTTTTGTAAAGATGAGCATAAAA
Njonesi_CaveSpringCave_N390 ------------------------------ATTAAGAAGTAGATTATATCATAGGTACTTTTTGTGCAATTAGTCAAATGTAGAGTTTGAAATTAACCACAACACAGTTTGTAAAATTTTTAAAGCAAGTAGGAGAAATAAAAACTATCAGTATTCCATAACAAATCTCAAAATCTATTTATAGAATTTTGTTCCAAAATTTAAGATTAAAAATTCAACTAATATGATAGTCAAATTTTTCGATTAATGCCTATGCATTTCGATATTTCCATATTTAGTTATATTCTAAGCTTTTATTATTTCAAAGAGATTAACCATATTTGATGATTGAGAAAATTAATTCTCAGATAAAAAATTATTTTTAAAAACTGTTTTC-TTTTTTCAATATATCGTAAAATGTCACTTAATTATACCGATATACAAATGAAATTATTAATACTATCTCCTACAATCAAATAGATGCTCTTTGGTTTAGGGGCATCGACTAAAAATCACTGATCAACAAAAGAAAGTGTTGAAGTTAAATTGAAACCCTACAGTAAGGCATGCTTTATTTAGGACACTGGTTCTCAGCAACCCACTTGAAATCCTTCTGCACAGCCCAATGCATGTGGAGTCCGCCTAGTACCACTAGTACATGCATAATATTGTGACTGTTAAATGCATAATCAAATTTCCCAGGCAACCATCTTTCTGGTATTAGAGAAGCACTAATGATAGCACCAACCAATGACCAGAAGTCTTGCATGAAAACATGATATAAGGCCTACAAAAGAGAATACAATTAAGTATTCAACAGAATACAAGTAACATACTTTAATTAAAGAGAAATATTGTCATATAGTGTACATTTATTTCTCTAAAAGAAAGAGGATACAGTAAAGTCACATTAATCAAAGACTTCACTTGTGCGGCTTTATATGGTTTGTACTGAATCAGGTTAGTTCCCGAAGAGCTCTACTCTGACACACTCGTGTTCTGCTTTATATGGTGTGACGAGTATAAAGGTGAGACCTGGCAATTGTCAATAACAA-------AATGAAAATTGCCACTCT--TAAGTTAAAATGGATTTTTATCAAAAATGAATCTACAACATACACACGCCAAAACATTATGATTGCAATTCGCCTGGATGACGTTAACTGCTGCTAGAATCATTCTTTAGGCTGCGGATCTAAGCGACTTTGATAGAGGGGAACAAGTATTTCCGAAACTGCACTTGTTAGTACTTATGCACAGTGACGACATGGGGGCTACGCAGCAAACGTCCCGAGAGTTGCCTGGTCAGATGGTTGTGGTAGAGCTGAACATAAAA
Nlowderi_ChestnutBranch_N731 GGCTAGTGATAGTTGAAATATCCGTACAATATTAAGAAG---ATTATATCATAGATACATTTTGTGCAATTAGTCAAATGTAGAGTTTGAAATTAACCACAACACAGTTTGTAAAATTTATAAAGCAAGTAGGGGAA--AAAAACTATCAATATTCAATAACAAATCTCAAAATCTATTGATAGAATTTTGTTCCAAAATTTAAGATTAAAAGTTCAACTAGTACGATAGTCAAATTTTTCGATTAATGCCTATGCACTTCGATATTTCCATATTTAGTTATATTCTAAGCTTTTATTATTTCAAAGAGATTAATTATATTTGTTGATTGAGAAAATTAATTCTCAGATGAAAAATTATTTTTAAGAACTGTTTTTTTCTTCCCAATGTATTGCAAAATGTCATTTAATTATACCGATATACAAATGAAATTATTAATACTATCTCCTACAATCAAATAGATGCTCTTTGGTTTAGGGGCATCGACTAAAAATCACTGATCAACAAAAGAAAGTGTTGAAGTTAAATTGAAACCCTACAGTAAGGCATGCTTTATTTAGGACAATGGTTCTCAGCAACCCACTTGAAATCCTTCTGCACAGCCCAATGCATGTGGAGTCCACCTAGTACCACTAGTACATGCATAATATTGTGACTGTTAAATGCATAATCAAATTTCCCAGGCAACCATCTTTCTGGTATTAGAGAAGCACTAATGACAGCACCAACCAATGACCAGAAGTCTTGCATGAAAACATGATATAAGGCCTACAAAAGAGAATACAATTAAGTATTCAACGGAATACAAGTAAAATACTTCAATTAAAGAAAAATATTGTCATATAGTGTACATTTATTTCTCTAAAAGAAAGAGGATATAGTAAAGCCACATTAATCAAAGACTTCACTTGTGCTGCTTTTTATGGTTTGTACTGAATCAGGTTAGTTTCCGAAGAGCTTTACTCTG-CACACTTGTCTTCTGCTTTATATGTTGTGACGAGTATAAAGGTGAGACCTGGCAATTGTCATTAACAAAATGACAAATGAAAATCGCCACTGTACCGAGTTAAAATGGATTTTTATCAAAAATGAATCCAC---ATATATATACAGGGTGGTTATAATTAAAGTTCCCCTGTTTGAAGCTTGCTACAGCCATAACTAATTATCGA-------ATTTATACTATTCAATCAATGGGAAGTAGGAATTTATAAAACACTTTTTCTTCAAATATGTTTAAAGGGACAAGATGGGGCATATGTAGTGAAAATCCAAAGAAAAACCTAAGCAAACAGTTTTTGTAAAGATGAGCATAAAA
Nlowderi_upperFiresCreek_N820 GGCTAGTGATAGTTGAAATATCCGTACAATATTAAGAAG---ATTATATCATAGATACATTTTGTGCAATTAGTCAAATGTAGAGTTTGAAATTAACCACAACACAGTTTGTAAAATTTATAAAGCAAGTAGGGGAA-A--AAAATATCAATATTCAATAACAAATCTCAAAATCTATTGATAGAATTTTGTTCCAAAATTTAAGATTAAAAGTTCAACTAGTACGATAGTCAAATTTTTCGATTAATGCCTATGCACTTCGATATTTCCATATTTAGTTATATTCTAAGCTTTTATTATTTCAAAGAGATTAATTATATTTGTTGATTGAGAAAATTAATTCTCAGATGAAAAATTATTTTTAAGAACTGTTTTTTTCTTCCCAATGTATTGCAAAATGTCATTTAATTATACCGATATACAAATGAAATTATTAATACTATCTCCTACAATCAAATAGATGCTCTTTGGTTTAGGGGCATCGACTAAAAACCACTGATCAACAAAAGAAAGTGTTGAAGTTAAATTGAAACCCTACAGTAAGGCATGCTTTATTTAGGACAATGGTTCTCAGCAACCCACTTGAAATCCTTCTGCACAGCCCAATGCATGTGGAGTCCACCTAGTACCACTAGTACATGCATAATATTGTGACTGTTAAATGCAAAATCAAATTTCCCAGGCAACCATCTTTCTGGTATTAGAGAAGCACTAATGACAGCACCAACCAATGACCAGAAGTCTTGCATGAAAACATGATATAAGGCCTACAAAAGAGAATACAATTAAGTATTCAACGGAATACAAGTAAAATACTTCAATTAAAGAAAAATATTGTCATATAGTGTACATTTATTTCTCTAAAAGAAAGAGGAAACAGTAAAGCCACATTAATCAAAGACTTCACTTGTGCTGCTTTTTATGGTTTGTACTGAATCAGGTTAGTTTCCGAAGAGCTTTACTCTG-CGCACTTGTCTTCTGCTTTATATGTTGTGACGAGTATAAAAGTGAGACCTGGCAATTGTCATTAACAAAATGACAAATGAAAATCGCCACTGTACAGAGTTAAAATGGATTTTTATCAAAAATGAATCCAC---ATATATATACGGGGTGGTTATAATTAAAGTTCCCCTGTTTGGAGCTTGCTACAGCCATAACTAATTATCGA-------ATTTATACTATTCAATCAATGGGAAGTAGGAATTTATAAAACACTTTTTCTTCAAATATGTTTAAAGGGACAAGATGGGGCGTATGTAGTGAAAATCCAAAGAAAAACCTAAGCAAACAGTTTTTGTAAAGATGAGCATAAAA
Nlula_BeeRockCave_G2091 GGCTAGTGATAGTTGAAATATCCGTAAAATATTAAGAAG---ATTATATCATAGGTACATTTTGTGCAATTAGTCAAATGTAGAGTTTGAAATTAACCACAACACAGTTTGTAAAATTTATAAAGCAAGTAGGGGAAATAAAAACTATCAATATTCCATAACAAATCTCAAAATCTATTTATAGAATTTTGTTCCAAAATTT-------AAAATTCAACTAGTATGATAGTCAATTTTTTCGATTAATGTTTATGCACTTCGATATTTCCACATTTAGTTATATTCTAAGCTTTTATTGTTTCAAAGAGATTAACCATATTTGATGACGGAGAAAATTAATTCTCAGATGAAAAATTATTTTTAAGATCTGCTTTTTTCTTCTCAATGTACTGCAAAATGTCATTTAATGATACCGATATACAAATGAAATTATTAACACTATCTCCTACAATCAAACAGATGCTCTTTGGTTTAGGGGCGTCGACTAAAAATCACTGATCAACAAAATAAAGTGTTGAAGTTAAATTGAAACTCTACAGTAAGGCATGCTTTATTTAGGACAACGGTTCTCAGCAACCCACTTGAAATCCTTCTGCACAGCCCAATGCATGTGGAGTCCACCTAATACCACTAGTACATGCATAATATTGTGACTGTTAAATGCATAATCAAATTTCCCAGGCAACCATCTTTCTGGTATTAGAGAAGCACTAATGACAGCACCAACCAATGACCAGAAGTCTTGCATGAAAACATGATATAAGGCCTACAAAAGAGAATACAATTAAGTATTCAACAGAATACAAGTAACATACTTCAATTAAAGAAAAATATTGTCATATAGTACACATTTATTTCTCTAAAAGAAAGAGGATGCAGTAAAGTCACATTAATCAAAGACTTCATTTGTGCGGCTTTATGTGGTTTGCACTGAATCGGGTTAGTTCCCGAAGAGCTTTACTCTGCCGCACTTGTCTTCTGCTTTATATGTTGCGACAAGTATAGAGGTGAGACCTGGCAATTGCCATTAACAAAATGAGAAATGAAAATTGCCACTCTACCAAGTTAAGATGGATTTTAATCAAAAATGAATCCACA-CATATATATACAGGGTGGTTATAATTAAAGTTCCCCTGTTTGAAGCTTGCTACAGCCATAACTAATTATCGAATTTTGGATTTATACTATTCAATCAATAGGAGGTAGGAATTTATAAAACACTTTTTCTTCAAATATGTTTAAAAGGACAAGATGGGGCGTATGTAGCGAAAATTCAAGGAGAAACCTAATCAAACAGTTTTTGAAAACATGAACATAAAA
Nlula_LulaFallsCave_G2084 GGCTAGTGATAGTTGAAATATCCGTAAAATATTAAGAAG---ATTATATCATAGGTACATTTTGTGCAATTAGTCAAATGTAGAGTTTGAAATTAACCACAACACAGTTTGTAAAATTTATAAAGCAAGTAGGGGAAATAAAAACTATCAATATTCCATAACAAATCTCAAAATCTATTTATAGAATTTTGTTCCAAAATTT-------CAAATTCAACTAGTATGATAGTCAATTTTTTCGATTAATGTTTATGCACTTCGATATTTCCATATTTAGTTATATTCTAAGCTTTTATTGTTTCAAAGAGATTAACCATATTTGATGACGGAGAAAATTAATTCTCAGATGAAAAATTATTTTTAAGATCTGCTTTTTTCTTCTCAATGTACTGCAAAATGTCATTTAATGATACCGATATACAAATGAAATTATTAACACTATCTCCTACAATCAAACAGATGCTCTTTGGTTTAGGGGCGTCGACTAAAAATCACTGATCAACAAAATAAAGTGTTGAAGTTAAATTGAAACTCTACAGTAAGGCATGCTTTATTTAGGACAACGGTTCTCAGCAACCCACTTGAAATCCTTCTGCACAGCCCAATGCATGTGGAGTCCACCTAATACCACTAGTACATGCATAATATTGTGACTGTTAAATGCATAATCAAATTTCCCAGGCAACCATCTTTCTGGTATTAGAGAAGCACTAATGACAGCACCAACCAATGACCAGAAGTCTTGCATGAAAACATGATATAAGGCCTACAAAAGAGAATACAATTAAGTATTCAACAGAATACAAGTAACATACTTCAATTAAAGAAAAATATTGTCATATAGTGCACATTTATTTCTCTAAAAGAAAGAGGATGCAGTAAAGTCACATTAATCAAAGACTTCATTTGTGCGGCTTTATGTGGTTTGCACTGAATCGGGTTAGTTCCCGAAGAGCTTTACTCTGCCGCACTTGTCTTCTGCTTTATATGTTGTGACAAGTATAGAGGTGAGACCTGGCAATTGCCATTAACAAAATGAGAAATGAAAATTGCCACTCTACCAAGTTAAGATGGATTTTAATCAAAAATGAATCCACA-TATATATATACAGGGTGGTTATAATTAAAGTTCCCCTGTTTGAAGCTTGCTACAGCCATAACTAATTATCGAATTTTGGATTTATACTATTCAATCAATAGGAGGTAGGAATTTATAAAACACTTTTTCTTCAAATATGTTTAAAAGGACAAGATGGGGCGTATGTAGCGAAAATTCAAGGAGAAACCTAAGCAAACAGTTTTTGAAAACATGAACATAAAA
Nmimus_NealsSink_N329 GGCTAGTGATAGTTGAAATATCCATAAAATATTAAGAAGTAGATTATATCATAGGTACTTTTTGTGCAATTAGTCAAATGTAGAGTTTGAAATTAACCACAACACAGTTTGTAAAATTTTTAAAGCAAGTAGGGGAAATAAAAACTATCTGTATTCCATAACAAATCTCAAAATCTATTTATAGAAATTTGTTCCAAAATTTAAGATTAAAAATTCAACTAATACGATAGTTAAATTTTTCGATTAATGCCTATACATTTCGATATTTCCATATTTAGTTATATTCTAAGCTTTTATTATTTCAAAGAGATTAACCATATTTGATGATTGAGAAAATTAATTCTCAGATAAAAAATTATTTTTAAGAACTGTTTTTTTCTTCTCAATGTATTGCAAAATGTCATTTAATTATACTGATATACAAATGATATTATTAATACTATCTCCTACAATCAGATAGATGCTCTTTGGTTTAGGGGCATCGACTTAAAATCACTGATCAACAAAAGAAAGTGTTGAAGTTAAATTGAAACCCTACAGTAAGGCATGCTTTATTTAGGACACTGGTTCTCAGCAACCCACTTGAAATCTTTCTGCACAGCCCAATGCATGTGGAGTCCGCCTAGTACCACTAGTACATGCATAATATTGTGACTGTTAAATGCATAATCAAATTTCCCAGGCAACCATCTTTCTGGTATTAGAGAAGCACTAATGACAGCACCAACCAATGACCAGAAGTCTTGCATGAAAACATGATATAAGGCCTACAAAAGAGAATGCAATTAAGTATTCAACAGAATACAAGTAAAATATTTCAATTAAAGAAAAATATTTTCATATAGTGCACATTTATTTCTCTAAAAGAAAGAGGATACAGTAAAGTCACATTAATCAAAG--TTCAATTGTGCTGCTCTATATGGTTTGCACTGAATCAGGTTAGTTCCCAAAGGGCTCTGCTCTGTCGCACTTGTCTTCAGCTTTATATGTTGTGACGCGTAGAAGGGAAAGACCTGGCAATTGTCATTATCAAAACGACAAATGAAAATTGCCATTCTATCAAGTTAAAATGGATTTTTATCAAAAATGAATCAGCAATATATATATACAGTGTGGTTATAATTAAAGTTCCCCTGTTTGAAGCTTGCTGCAGCCATAACTAATTATCGAATTTCGGATTCATACTATTCAATCAATGGGAAGTAGGAATTTATAAAACGCTTGTTCTTGAAATACGTTTAAAGGG--------------------------------------------------------------------------
Nmimus_Straleys_N625 GGCTAGTGATAGTTGAAATATCCATAAAATATTAAGAAGTAGATTATATCATAGGTACTTTTTGTGCAATTAGTCAAATGTAGAGTTTGAAATTAACCACAACACAGTTTGTAAAATTTTTAAAGCAAGTAGGGGAAATAAAAACTATCTGTATTCCATAACAAATCTC--AATCTATTTATAGAAATTTGTTCCAAAATTTAAGATTAAAAATTCAACTAATACGATAGTCAAATTTTTCGATTAATGCCTATACATTTCGATATTTCCATATTTAGTTATATTCTAAGCTTTTATTATTTCAAAGAGATTAACCATATTTGATGATTGAGAAAATTAATTCTCAGATAAAAAATTATTTTTAAGAACTGTTTTTTTCTTCTCAATGTATTGCAAAATGTCATTTAATTATACTGATATACAAATGATATTATTAATACTATCTCCTACAATCAGATAGATGCTCTTTGGTTTAGGGGCATCGACTTAAAATCACTGATCAACAAAAGAAAGTGTTGAAGTTAAATTGAAACCCTACAGTAAGGCATGCTTTATTTAGGACACTGGTTCTCAGCAACCCACTTGAAATCTTTCTGCACAGCCCAATGCATGTGGAGTCCGCCTAGTACCACTAGTACATGCATAATATTGTGACTGTTAAATGCATAATCAAATTTCCCAGGCAACCATCTTTCTGGTATTAGAGAAGCACTAATGACAGCACCAACCAATGACCAGAAGTCTTGCATGAAAACATGATATAAGGCCTACAAAAGAGAATACAATTAAGTATTCAACAGAATACAAGTAAAATATTTCAATTAAAGAAAAATATTTTCATATAGTGTACATTTATTTCTCTAAAAGAAAGAGGATACAGTAAAGTCACATTAATCAAAG--TTCAATTGTGCTGCTCTATATGGTTTGCACTGAATCAGGATAGTTCCCAAAGGGCTCTGCTCTGTCGCACTTGTCTTCAGCTTTATATGTTGTGACGAGTATAAGGGAAAGACCTGGCAATTGTCATTATCAAAACGACAAATGAAAATTGCCATTCTATCAAGTTAAAATGGATTTTTATCAAAAATGAATCAGCAATATATATATACAGTGTGGTTATAATTAAAGTTCCTCTGTTTGAAGCTTGCTGCAGTCATAACTAATTATCGAATTTCGGATTTATACTATTCAATCAATGGGAAGTAGGAATTTATAAAACACTTGTTCTTCGAATACGTTTAGAGGGACAAGATGGAGCATATGCAGCGAAAATCAAAGGAAAAA----------CAATTTTTGTAAAGATGAGCATAAAA
Nnasicus_CaneyFork_N171 GGCTAGTGATAGTTGAAATATCCATAAAATATTAAGAAGTAGATTATATCATAGGTACTTTTTGTGCAATTAGTCAAATGTAGAGTTTGAAATTAACCACAACACAGTTTGTAAATTTTTTAAAGCAAGTAGGGTAAATAAAAACAATCAGTATTCCATAACAAATCTCCAAATCTATTTATGGAATTTTGTTTCAAAATTTAAGATTAAAAATTCAACTAATATGATAGTCAAATTTTTCGATTAATGCCTTGGCATTTCG--------ATATTTAGTTATATTCTAAGCTTTTATTATTTCAAAGAGATTAACCACATTTGATGATTGAGAA----AATTCTCAGATAAAAAATTATTTTTAAGAACTGTTTTTTTCTTCTCAATGTATTGCAAAACGTCATTTAATTATACCGATATACAAATAAAATTATTAATGCTATCTCCTACAATCAAATAGATGCTCTTTGGTTTAGGGGCATCGACTAAAAATCACTGATCAACAAAAGAAAGTGTTGAAGTTAAATTGAAACCCTACAGTAAGGCATGCTTTATTTAGGACACTGGTTCTCAGCAACCCACTTGAAATCCTTCTCCACAGCCCAATGCATGTGGAGTCCGCCTAGTACCACTAGTACATGCATAATATTGTGACTGTTAAATGCATAATCAAATTTCCCAGGCAACCATCTTTCTGGTATTAGAGAAGCACTAATGACAGCACCAACCAATGACCAGAAGTCTTGCATGAAAACATGATATAAGGCCTACAAAAGAGAATACAATTAGGTATTCAACAGAACACAAGTAAAATATTTCAATTAAAGAAAAATATTTTCATATAGTGTGCATTTATTTCTCTAAAAGAAAGAGGATACAGAAAAGTCACATTAATCAAAAACTTCACTTGTGCCGCTTGATATGGTTTGCACTGAATCAGGTTAGTTCCCGAAGGGCTCTACTCTGTCGCACTTGTCTTCTGCTTTATATGTTCTGACGAGTCTAAAGGTGAGAACTGTCAATTGTCATTAACAAAATGACAAATGAAAATTGCCATTTT----------------TTATTATCAAAAATGAATCCACAATATATATATACAGGGTGGTTATAATTAAAGTTCCCCTGTTTGGAGCTTGCTGCAGCCATAACTAATTATCGAATTTCGGATTTATACTATTCAATCAATGGGAAGTAGGAATTTCTAAAACACTTGTTCTTGAAATACGATTAAAGGGACAAGATGGGGCGTATGTAGTGAAAATCCAAGGAAA--------------------------------------
Nnasicus_ConnosteeFalls_N696 -----------------------------------------------------------------------------------------------------ACACCGTTTGTAAATTTTTTAAAGCAAGTAGGGGAAATAAAAACAATCAGTATTCCATAACAAATCTCCAAATCTATTTATAGAATTTTGTTTCAAAATTTAAGATTAAAAATTCAACTAATATGATAGTCAAATTTTTCGATTAATGCCTTTGCATTTCG--------ATATTTAGTTATATTCTAAGCTTTTATTATTTCAAAGAGATTAACCATATTTGATGATTGAGAA----AATTCTCAGATAAAAAATTATTTTTAAGAACTGTTTTCTTCTTCTCAATGTATTGCAAAACGTCATTTAATTATACTGATATACAAATAAAATTATTATTACTATCTCCTAGAATCAAATAGATGCTCTTTGGTTTAGGGGCATCGACTAAAAATCACTGATCAACAAAATAAAGTGTTGAAGTTAAATTGAAACCCTACAGTAAGGCATGCTTTATTTAGGACACTGGTTCTCAGCAACCCACTTGAAATCCTTCTCCACAGCCCAATGCATGTGGAGTCCGCCTAGTACCACTAGTACATGCATAATATTGTGACTGTTAAATGCATAATCAAATTTCCCAGGCAACCATCTTTCTGGTATTAGAGAAGCACTAATGACAGCACCAACCAATGACCAGAAGTCTTGCATGAAAACATGATATAAGGCCTACAAAAGAGAATACAATTAGGTATTCAACAGAACACAAGTAAAATATTTCAATTAAAGAAAAATATTTTCATATAGTGTGCATTTATTTCTCTAAAAGAAAGAGGATACAGAAAAGTCACATTAATCAAAAACTTCACTTGTGCCGCTTGATATGGTTTGCACTGAATCAGGTTAGTTCCCTGATTC------------------------------------------------------------------------------------------------------------------------------------------------------------------------------------------------------------------------------------------------------------------------------------------------------------------------------------------------------------------------------
Nnasicus_CoweeTrain_N189 GGCTAGTGATAGTTGAAATATCCATAAAATATTAAGAAGTAGATTATATCATAGGTACTTTTTGTGCAATTAGTCAAATGTAGAGTTTGAAATTAACCACAACACAGTTTGTAAATTTTTAAAAGCAAGTAGGGTAAATAAAAACAATCAGTATTCCATAACAAATCTCCAAATCTATTTATAGAATTTTGTTTCAAAATTTAAGATTAAAAATTCAACTAATAGGATAGTCAAATTTTTCGATTAATGCCTTTGCATTTCG--------ATATTTAGTTATATTCTAAGCTTTCATTATTTCAAAGAGATTAACCATATTTGATGATTGAGAA----AATTCTCAGATAAAAAATTATTTTTAAGAACTGTTTTCTTCTTCTCAATGTATTGCAAAACGTCACTTAATTATACCGATATACAAATAAAATTATTAATGCTATCTCCTACAATCAAATAGATGCTCTTTGGTTTAGGGGCATCGACTAAAAATCACTGATCCACAAAAGAAAGTGTTGAAGTTAAATTGAAACCCTACAGTAAGGCATGCTTTATTTGGGACACTGGTTCTCAGCAACCCACTTGAAATCCTTCTCCACAGCCCAATGCATGTGGAGTCCGCCTAGTACCACTAGTACATGCATAATATTGTGACTGTTAAATGCATAATCAAATTTCCCAGGCAACCATCTTTCTGGTATTAGAGAAGCACTAATGACAGCACCAACCAATGACCAGAAGTCTTGCATGAAAACATGATATAAGGCCTACAAAAGAGAACACAATTAAGTATTCAACAGAATACAAGTAAAATATTTCAATTAAAGAAAAATATTTTCATATAGTGTACATTTATTTCTCTAAAAGAAAGAGGATACAGTAAAGTCACATTAATCAAAAACTT----------------------------------------------------------------------------------------------------------------------------------------------------------------------------------------------------------------------------------------------------------------------------------------------------------------------------------------------------------------------------------------------------------------------------------
Npaynei_Grindstaff_N646 ------------------------------------------------------------------------------------------------------------------------------------------------------------CATAACAAATCTCAAAATCTATTTATAGAATTTTGTTCCAAAATTTAAGATTAAAAATTCAACTAATACGACAGTCAAATTTTTCGATTAATGCCTATACATTTCGATATTTCCATATTTAGTTATATTCTAAGCTTTTATTATTTCAATGAGATTAACCATATTTGATGATTGAGAAAATTAATTCTCAGATAAAAAATTATTTTTAAGAACTGTTTTTTCCTTCTCAATGTATTGCAAAATGTCATTTAATTATACTGATATACAAATGATATTATTAATACTATCTCCTACAATCAAATAGATGCTCTTTGGTTTAGGGGCATCGACTAAAAATCACTGATCAACAAAAGAAAGTGTTGGAGTTAAATTGAAACCCTACAGTAAGGCATGCTTTATTTAGGACACTGGTTCTCAGCAACCCACTTGAAATCCTTCTGCACAGCCCAATGCATGTGGAGTCCGCCTAGTACCACTAGTACATGCATAATATTGTGACTGTTAAATGCATAATCAAATTTCCCAGGCAACCATCTTTCTGGTATTAGAGAAGCACTAATGACAGCACCAACCAATGACCAGAAGTCTTGCATGAAAACATGATATAAGGCCTACAAAAGAGAATACAATTAAGTATTCAACAGAATACAAGTAAAATATTTCAATTAAAGAAAAATATTTTCATATAGTGTACATTTATTTCTCTAAAAGATAGAGGATACAGTAAAGTCACATTAATCAAAG--TTCAATTGTGCTGCTTTATATGGTTTGTACTGAATCAGATTAGTTCCCAAACAGCTCTACTCTGTCGCACTTGTCTTCAGCTTTATATGTTGTGACGAGTATAAGAGTGAGACCTGGCAATTGTCATTAACAAAACGACAAATGGAAATTGCCATTCTATC-------------------------------------------------------------------------------------------------------------------------------------------------------------------------------------------------------------------------------------------------------------------
Npaynei_NorrisDamCave_N348 --------ATAGTTGAAATATCCATAAAATATTAAGAAGTAGATTATATCATAGGTACTTTTTGTGCAATTAGTCAAATGTAGAGTTTGAAATTAACCACAACACAGTTTGTAAAATTTTTAAACCAAGTAGGGGAAATAAAAACTATCAGTATTCCATAACAAATCTCAAAATCTATTTATAGAATTTTGTTCCAAAATTTAAGATTAAAAATTCAACTAATACGACAGTCAAATTTTTCGATTAATGCCTATACATTTTGATATTTCCATATTTAGTTATATTCTAAGCTTTTATTATTTCAAAGAGATTAACCATATTTGATGATTGAGAAAATTAATTCCCAGATAAAAAATTATTTTTAAGAAATGTTTTATCCTTCTCAATGTATTGCAAAATGTCATTTAATTATACCGATATACAAATGATATTATTAATACTATCTCCTACAATCAAATAGATGCTCTTTGGTTTTGGGGCATCGACTAAAAATCACTGATCAACAAAAGAAAGTGTTGGAGTTAAATTGAAACCCTACAGTAAGGCATGCTTTATTTAGGACACTGGTTCTCAGCAACCCACTTGAAATCCTTCTGCACAGCCCAATGCATGTGGAGTCCGCCTAGTACCACTAGTACATGCATAATATTGTGACTGTTAAATGCATAATCAAATTTCCCAGGCAACCATCTTTCTGGTATTAGAGAAGCACTAATGACAGCACCAACCAATGACCAGAAGTCTTGCATGAAAACATGATATAAGGCCTACAAAAGAGAATACAATTAAGTATTCAACAGAATACAAGTAAAATATTTCAAATAAAGAAAAATATTTTCATATAGTGTACATTTATTTCTCTAAAAGAAAGAGGATACAGTAAAGTGACATTAATCAAAG--TTCAATTGTGCTGCTTTATATGGTTTGTACTGAATCAGGTTAGTTCCCAAAGAGCTCTACTCTGTCGCACTTGTCTTCAGCTTTATATGTTGTGACGAGTATAAGGGTGAGACCTGGCAATTGTCATTAACAAAACGACAAATGGAAATTGCCATTCTATCAAGTTAAAATGGATTTTTATCAAAAATGAATCAGCAATATATATATACAGGGTGGTTATAATTAAAGTTTCCCTGTTTGAAGCTTTCTGCAGATATAACTAATTATCGAATTTCGGTTTTATACTATTCAATCAATGGGAAGTAGGAATTTATAAAACGCTTGTTCTTGAAATACGTTTAAAGGGACAAGATGGGGCGTATGTAGTGAAAATCCAAGGAAAAACCTAAACAAACAGTTTTTGTAAAGATGAGCATAAAA
Npaynei_UnakaMtns_N943 GGCTAGTGATAGTTGAAATATCCATAAAATATTAAGACGTAGATTATATCATAGGTACTTTTTGTGCAATTAGTCAAATGTAGAGTTTGAAATTAACCACAACACAGTTTGTAAAATTTTTAAACCAAGTAGGGGAAATAAAAACTACCAGTATTCTATAACAAATCTCAAAATCTATTTATAGAATTTTGTTCCAAAATTTAAGATTAAAAATTCAACTAATACGATAGTCAAATTTTTCGATTAATGCCTATACATTTCGATATTTCCATATTTAGTTATATTCTAAGCTTTTATTATTTCAAAGAGATTAACCATATTTGATGATTGAGAAAATTAATTCTCAGATAAAAAAATATTTTTAAGAACAGTTTTATCCTTCTCAATGTATTGCAAAATGTCATTTAATTATACCGATATACAAATGATATTATTAATACTATCTCCTACAATCAAATAGATGCTCTTTGGTTTAGGGGCATCGACTAAAAATCACTGATCAACAAAAGAAAGTGTTGAAGTTAAATTGAAACCCTACAGTAAGGCATGCTTTATTTAGGACACTGGTTCTCAGCAACCCACTTGAAATCCTTCTGCACAGCCCAATGCATGTGGAGTCCGCCTAGTACCACTAGTACATGCATAATATTGTGACTGTTAAATGCATAATCAAATTTCCCAGGCAACCATCTTTCTGGTATTAGAGAAGCACTAATGACAGCACCAACCAATGACCAGAAGTCTTGCATGAAAACATGATATAAGGCCTACAAAAGAGAATACAATTAAGTATTCAACAGAATACAAGTAAAATATTTCAATTAAAGAAAAATATTTTCATATAGTGTACATTTATTTCTCTAAAAGAAAGAGGATACAGTAAAGTCACATTAATCAAAG--TTCAATTGTGCTGCTTTATATGGTTTGTACTGAATCAGGTTAGTTCCCAAAGGGCTCTACTCTGTCGCACTTGTCTTCAGCTTTATATGTTGTGACGAGTATAAAGCTGGA---------------------------------------------------------------------------------------------------------------------------------------------------------------------------------------------------------------------------------------------------------------------------------------------------------------------
Npecki_HaskellSims_G3697 GGCTAGTGATAGTTGAAATATCCGTAAAATATTAAGAAGTAGATTATATCATAGATACTTTTTGTGCAATTAGTCAAATGTAGAGTTTGAAATTAACCACAACACAATTTGTAAAAATTTTAAAGCAAGTAGGGGAAATAAAAACTATCAGTATTCCATAACAAATCTCAAAATCTATTCATAGAATTTTGTTCCAAAATTTAAGCTTAGAAATTCAACTAGTAAGATCAATAAATTTTTCGATCAATGCCCATGCATTTCGATTCCTCCATATTTAGTTATATTCTAAGCTTTTATTATTTCAAAGAGATTAATCATATTTGATGATTGAGAAAATTAATTCTCAGACAAAAAATTACTTTTAAGAACTGTTTCTTTTCCCTCAATGTATTCCAAAATGTCATTTAATTATACCGATATACAAATGAAATTATTAATACTACCTCCTACAATCAAATAGATGCTCTTTGGTTTGGGGGCATCGACTAAAAATCACTGATCAACAAAAGATAGTGTTGAAGTTAAATTGAAACCCTACAGTAAGGCATGCTTTATTTAGGACAATGGTTCTCAGCAACCCACTTGAAATCCTTCTGCACAGCCCAATGCATGTGGAGTCCGCCTAGTACCACTAGTACATGCATAATATTGTGACTGTTAAATGCATAATCAAACTTCCCAGGCAACCATCTTTCTGGTATTAGAGAAGCACTAACGACAGCACCAACCAATGACCAGAAGTCTTGCATGAAAACATGATATAAGGCCTGCAAAGGAG----------------------AATAAAAGTAAAATATTTCAATTAAAGAAAAATAGATTCATATAGTATACATTCATTTCTCTAAAAGAAAGAGGATACAGAAAAGTTACATTAATCAAAGTCTTCACTTGTGCTGCTTCATATGTCTTGTACTGAATCGGGTTAGATCCCGAAGGACGCCACTCTGTCGCACTTGTCTTCTGCTTTATAGGTTGTGTTGGGTATGAAGGAGAGATCGAGAAATTGCCATTTACAAAATGACAAATGAAAATTGTCATTTTACCAAGTTAAAATGGATTTTAATAAAAAATGAATAAACAATATATATATACAGGGAGTTTATAATTAAAGTTAGTCTGTTTGGACCTTGCTGCAGCAATACCTAATTAACGAATTTCGGATTTGTACTATTCAATCGATGGGAAGTAGGAATTTATAGAACATTTTTTCTTCAAATAGGTTTAAAAGGACAAAATGGGGCGTATGTAACAAAAATCCAAGGAAA--------------------------------------
Npecki_HurricaneMazeCave_G2100 GGCTAGTGATAGTTGAAATATCCGTAAAATATTAAGAAGTAGATTATATCATAGATACTTTTTGTGCAATTAGTCAAATGTAGAGTTTGAAATTAACCACAACACAATTTGTAAAAATTTTAAAGCAAGTAGGGGAAATAAAAGCTATCAGTATTCCATAACAAATCTCAAAATCTATTTATAGAGTTTTGTTCCAAAATTTATGCTTAGAAATTCAACTAGTAAGATCAATAAATTTTTCGATCAATGCCCATGCATTTCGCTTCCTCCATATTTAGTTATATTCTAAGCTTTTATTATTTCAAAAAGATTAATCATATTTGATGATTGAGAAAATTAATCCTCAGACAAAAAATTACTTTTAAGGACTGCTTCTTTCCCCTCAATGTATTCCAAAATGTCATTTAATTATACCGATATACAAATGAAATTATTAATACTACCTCCTACAATCAAAAAGATGCTCTTTGGTTTGGGGGCATCGACTAAAAATCACTGATCAACAAAAGATAGTGTTGAAGTTAAATTGAAACCCTACAGTAAGGCATGCTTTATTTAGGACAATGGTTCTCAGCAACCCACTTGAAATCCTTCTGCACAGCCCAATGCATGTGGAGTCCGCCTAGTACCACTAGTACATGCATAATATTGTGACTGTTAAATGCATAATCAAACTTCCCAGGCAACCATCTTTCTGGTATTAGAGAAGCACTAACGACAGCACCAACCAATGACCAGAAGTCTTGCATGAAAACATGATATAAGGCCTGCAAAGGAG----------------------AATAAAAGTAAAATATTTAAATTAAAGAAAAATATGTTCATATAGTATACATTCATTCCTCTAAAAGAAAGAGGATACAGAAAAGTTACATTAATCAAAGTCTTAACTTGTGTTGCTTCATACGTCTTGTACCGAATCGGGTTAGATCCCGAAGGACTCTACTCTGTCGCACTTGTCTTCTGTTTTATAGGTTGCGTTGGGTATGAAGGCGAGATCGAGAAATTGTCATCAACAAAATGACAAATGAAAATTGTCATTTTACCAAGTTAAAAATGGTTTTAATAAAAAATGAATCAACAATATATATATGCAGGGTGTTTATAATTAAAGTTCCTCTGTTTAGAGCTTGCTGCAGCAATAACTAATTAACGAATTTCGGATTTGTACTATTCAATCGGAGGGAGGTACGAATTTATAGAACATTTTTTCTTCAAATAGGTTTAAAAGGACAAAATGGGGCGTATGTAACAAAAATCCAAGGAAAAACCTAAGCAAACAGTTTTTGTAAAGATGATCATAAAA
Npecki_Monteagle_N062 GGCTAGTGATAGTTGAAATATCCGTCAAATATTAAGAAGTAGATTATATCATAGATACTTTTTGTGCAATTAGTCAAATGTAGAGTTTGAAATTAACCACAACACAATTTGTAAAAATTTTAAAGCAAGTAGGGGAAATAAAAACTATCAGTATTCCATAACAAATCTCAAAATCTATTCATAGAATTTTGTTCCAAAATTTAAGCTTAGAAATTCAACTAGTAAGATCAATAAATTTTTCGATCAATGCCCATGCATTTCGATTCCTCCATATTTAGTTATATTCTAAGCTTTTGTTATTTCAAAGAGATTAATCGTATTTGATGATCGAGAAAATTAATTCTCAGACAAAAAATTACTTTTGAGAACTGTTTCTTTTCCCTCAATGTATTCCAAAATGTCATTTAATTATACCGATATACGAATGAAATTATTAATACTACCTCCTACAATCAAATAGATGCTCTTTGGTTTGGGGGCATCGACTAAAAATCACTGATCAACAAAAGATAGTGTTGAAGTTAAATTGAAACCCTACAGTAAGGCATGCTTTATTTAGGGCAATGGTTCTCAGCAACCCACTTGAAATCCTTCTGCACAGCCCAATGCATGTGGAGTCCGCCTAGTACCACTAGTACATGCATAATATTGTGACTGTTAAATGCATAATCAAACTTCCCAGGCAACCATCTTTCTGGTATTAGAGAAGCACTAACGACAGCACCAACCAATGACCAGAAGTCTTGCATGAAAACATGATATAAGGCCTGCAAAGGAG----------------------AACACAAGTAAAATATTTCAATTAAAGAAAAATAGGTTCATATAGTATACATTCATTTCTCTAAAAGAAAGAGGATACAGTAAAGTCACATTAATCAAAGTCTTCACTTGTGCTGCTTCGTATGTCTTGTACCGAATCGGGTTAGATCCCAAAGGACTCCACTCTGTCGCACTTGTCTTCTGCTTTATAGGTTGTGTTGGGTATGAAGGCGAGATCAAGAAATTGTCGTTAACAAAATGACAAATGAAAATTGTCATTTTACCAAGTTAAAATGGATTTTAATAAAAAATGAATCGACA-TATACATATACAGGGTGTTTATAATTAAAGTTCCTCTGTTTGGGGCTTGCTGCAGCAATAATTAATTAACGAATTTTGAATTTGTA--ATTCAATCGATGAGAAGTAGGAATTTATAAAATA-CTTCTCTTCAAATAGGTTTAAAGGGATAAGATGGGGTGTTTGTAGCGAAAATCTCAGGAAAAATCTAAGTAAACAGTTTTTGTAAAAATGAGCATAAAA
Nperlakyi_SChimneys_N1079 GGCTAGTGATAGTTGAAATATCCATAAAATATTAAGAAGTAGATTATATCATAGGTACTTTTTGTGCAATTAGTCAAATGTAGAGTTTGAAATTAACCACAACACAGTTTGTAAAATTTTTAAAGCAAGTAGGGGAAATAAAAACTATCAGTATTCCATAACAAATCTCAAAATTTATTTATAGAATTTTGTTCCAAAATTTAAGATTAAAAATTCAACTAATATGATAGTCAAATGTTTCGATTAATGCCTATGCATTTCGATATTTCCATATTTAGTTATATTCTAAGCTTTTATTATTTCAAAGAGATTAACCATATTTGATGATTGAGAAAATTAATTCTCAGATAAAAAATTATTTTTAAGAACTGTTTT-CTTTTTTCAATATATCGCAAAATGTCACTTAATTATACCGATATACAAATGAAATTATTAATACTATCTCCTACAATCAAATAGATGCTCTTTGGTTTAGGGGCATCGACTAAAAATCACTGATCAACAAAAGAAAGTGTTGAAGTTAAATTGAAACCCTACAGTAAGGCATGCTTTATTTAGGACACTGGTTCTCAGCAACCCACTTGAAATCCTTCTGCACAGCCCAATGCATGTGGAGTCCGCCTAGTACCACTAGTACATGCATAATATTGTGACTGTTAAATGCATAATCAAATTTCCCAGGCAACCATCTTTCTGGTATTAGAGAAGCACTAATGACAGCACCAACCAATGACCAGAAGTCTTGCATGAAAACATGATATAAGGCCTACAAAAGAGAATACAATTAAGTATTCAACAGAATACAAGTAACATACTTTAATTAAAGAGAAATATTGTCATATAGTGTACATTTATTTCTCTAAAAGAAAGAGGACACAGTAAAGCCACATTAATCAAAGACTTCACTTGTGCAGCTTTATATGGTTTGTACTGAATCAG-TTAGTTCCCGAAGAGCTCTACTCAGTCGCACTCGTCTTCTGCTTTATATGTTGTGACGAGTATAAAGGTGAGACCTGGCAATTGTCAATAACAAAATGACAAATGAAAATTGCCACTCT--TAAGTTAAAATGGATTTTTATCAAAAATGAATCTACAATATATATATACAGGGTGGTTATAATTAAAGTTCCTCTGTTTGGAGCTTGCTACAGCCATAACAAATTATCAAATTTCGGATTTATACTATTCAATCAATACGAAGTAGGAATTCATAAAACACTTTTTCTTCAAATTTGTTTAAAGGGACAAGATGGGGCGTATGTAGTGAAAATCCAAGGAAAAACCTTAGCAAACAGTTTTTGTAAAGATGAGCAT----
Nperlakyi_SChimneys_N1080 GGCTAGTGATAGTTGAAATATCCATAAAATATTAAGAAGTAGATTATATCATAGGTACTTTTTGTGCAATTAGTCAAATGTAGAGTTTGAAATTAACCACAACACAGTTTGTAAAAATTTTAAAGCAAGTAGGGGAAATAAAAACTATCAGTATTCCATAACAAATCTCAAAATTTATTTATAGAATTTTGTTCCAAAATTTAAGATTAAAAATTCAACTAATATGATAGTCAAATGTTTCGATTAATGCCTATGCATTTCGATATTTCCATATTTAGTTATATTCTAAGCTTTTATTATTTCAAAGAGATTAACCATATTTGATGATTGAGAAAATTAATTCTCAGATAAAAAATTATTTTTAAGAACTGTTTT-CTTTTTTCAATATATCGCAAAATGTCACTTAATTATACCGATATACAAATGAAATTATTAATACTATCTCCTACAATCAAATAGATGCTCTTTGGTTTAGGGGCATCGACTAAAAATCACTGATCAACAAAAGAAAGTGTTGAAGTTAAATTGAAACCCTACAGTAAGGCATGCTTTATTTAGGACACTGGTTCTCAGCAACCCACTTGAAATCCTTCTGCACAGCCCAATGCATGTGGAGTCCGCCTAGTACCACTAGTACATGCATAATATTGTGACTGTTAAATGCATAATCAAATTTCCCAGGCAACCATCTTTCTGGTATTAGAGAAGCACTAATGACAGCACCAACCAATGACCAGAAGTCTTGCATGAAAACATGATATAAGGCCTACAAAAGAGAATACAATTAAGTATTCAACAGAATACAAGTAACATACTTTAATTAAAGAGAAATATTGTCATATAGTGTACATTTATTTCTCTAAAAGAAAGAGGACACAGTAAAGCCACATTAATCAAAGACTTCACTTGTGCAGCTTTATATGGTTTGTACTGAATCAG-TTAGTTCCCGAAGAGCTCTACTCAGTCGCACTCGTCTTCTGCTTTATATGTTGTGACGAGTATAAAGGTGAGACCTGGCAATTGTCAATAACAAAATGACAAATGAAAATTGCCACTCT--TAAGTTAAAATGGATTTTTATCAAAAATGAATCTACAATATATATATACAGGGTGGTTATAATTAAAGTTCCTCTGTTTGGAGCTTGCTACAGCCATAACAAATTATCAAATTTCGGATTTATACTATTCAATCAATACGAAGTAGGAATTCATAAAACACTTTTTCTTCAAATTTGTTTAAAGGGACAAGATGGGGCGTATGTAGTGAAAATCCAAGGAAAAACCTTAGCAAACAGTTTTTGTAAAGATGAGCATAAAA
Nreclusus_Clingmans_N252 -----------------------------------------------------------------------------------------AAATTAACCACAACACAGTTTGTAAAATTTTTAAAGCAAGTAGGGAAAATAAAAACTATCAGTATTCCATAACAAATCTCAAAATCTATTTATAGAATTTTGTTCCAAAATTTAAGATTAAAAATTCAACTAATACGATAGTCAAATTTTTCGATTAATGCCTATGCATTTTGATATTTCCATATTTAGTTATATTCTAAGCTTTTATTATTTCAAAGAGATTAACCATATTTGATGTTTGAGAAAATTAATTCTCAGATAAAAAATTATTTTTAAGAACTGTTTTTCCCTTCTCAATGTATTGCAAAATGTCACTTAATTATACCGATATACAAATGAAATTATTAATACTATCTCCTACAATCAAATAGATGCTCTTTGGTTTAGGGGCATCGACTAAAAATCCCTGATCAACAAAAGAAAGTGTTGAAGTTAAATTGAAACCCTACAGTAAGGCATGCTTTATTTAGGACACTGGTTCTCAGCAACCCACTTGAAATCCTTCTGCACAGCCCAATGCATGTGGAGTCCGCCTAGTACCACTAGTACATGCATAATATTGTGACTGTTAAATGCATAATCAAATTTCCCAGGCAACCATCTTTCTGGTATTAGAGAAGCACTAATGACAGCACCAACCAATGACCAGAAGTCTTGCATGAAAACATGATATAAGGCCTACAAAAGAGAATACAATTAAGTATTCAAGAGAATACAAGTAACATACTTCAATTAAAGAAAAATATTGTCATACAGTGTACATTTATTTCTCTAAAAGGAAGAGGATACAGTAAAGTCACATTAATCAAAGACTTCACTTGTGCGGCTTTATATGGTTTGTACTGAATCAGGTTAGTTCCCGAAGAG---TACTCTGTCACACTTGTCTTCTGCTTTATATGCTGTAACGAGTATAAAGGTGAGACCTGGCAATTGTCATTAACAAAATGACAAATGAAAATTGCCACTCT--TAAGTTAAAATGGATTTTTATCAAAAATGAATCTACAATATATATATACAGGGTGGT-----------------------------------------------------------------------------------------------------------------------------------------------------------------------------------------------------------
Nreclusus_Newfound_N259 GGCTAGTGATAGTTGAAATATCCATAAAATATTAAGAAGTAGATTATATCATAGGTACTTTTTGTGCAATTAGTCAAATGTAGAGTTTGAAATTAACCACAACACAGTTTGTAAAATTTTTAAAGCAAGTAGGGAAAATAAAAACTATCAGTATTCCATAACAAATCTCAAAATCTATTTATAGAATTTTGTTCCAAAATTTAAGATTAAAAATTCAACTAATACGATAGTCAAATTTTTCGATTAATGCTTATGCATTTTGATATTTCCATATTTAGTTATATTCTAAGCTTTTATTATTTCAAAGAGATTAACCATATTTGATGATTGAGAA------------------------TTTTTAAGAACTGTTTTTTCCTTCTCAATGTATTGCAAAATGTCACTTAATTATACCGATATACAAATGAAATTATTAATACTATCTCCTACAATCAAATAGATGCTCTTTGGTTTAGGGGCATCGACTAAAAATCCCTGATCAACAAAAGAAAGTGTTGAAGTTAAATTGAAACCCTACAGTAAGGCATGCTTTATTTAGGACACTGGTTCTCAGCAACCCACTTGAAATCCTTCTGCACAGCCCAATGCATGTGGAGTCCGCCTAGTACCACTAGTACATGCATAATATTGTGACTGTTAAATGCATAATCAAATTTCCCAGGCAACCATCTTTCTGGTATTAGAGAAGCACTAATGACAGCACCAACCAATGACCAGAAGTCTTGCATGAAAACATGATATAAGGCCTACAAAAGAGAATACAATTAAGTATTCAACAGAATACAAGTAACATACTTCAATTAAAGAAAAATATTGTCATACAGTGTACATTTATTTCTCTAAAAGGAAGAGGATACAGTAAAGTCACATTAATCAAAGACTTCACTTGTGCGGCTTTATATGGTTTGTACCGAATCAGGTTAGTTCCCGAAGAG---TACTCTGTCACACTTGTCTTCTGCTTTATATGCTGTAACGAGTATAAAGGTGAGACCTGGCAATTGCCATTAACAAAATGACAAATGAAAATTGCCACTCT--TAAGTTCAAATGGATTTTTATCAAAAATGAATCTATA-TATA--------------------------------------------------------------------------------------------------------------------------------------------------------------------------------------------------------------------------
Nreclusus_Noland_N1051 GGCTAGTGATAGTTGAAATATCCATAAAATATTAAGAAGTAGATTATATCATAGGTACTTTTTGTGCAATTAGTCAAATGTAGAGTTTGAAATTAACCACAACACAGTTTGTAAAATTTTTAAAGCAAGTAGGGAAAATAAAAACTATCAGTATTCCATAACAAATCTCAAAATCTATTTATAGAATTTTGTTCCAAAATTTAAGATAAAAAATTCAACTAATACGATAGTCAAATTTTTCGATTAATGCCTATGCATTTTGATATTTCCATATTTAGTTATATTCTAAGCTTTTATTATTTCAAAGAGATTAACCATATTTGATGATTGAGAAAATTAATTCTCAGATAAAAAATTATTTTTAAGAACTGTTTTTTCCTTCTCAATGTATTGCAAAATGTCACTTAATTATACCGATATACAAATGAAATTATTAATACTATCTCCTACAATCAAATAGATGCTCTTTGGTTTAGGGGCATCGACTAAAAATCCCTGATCAACAAAAGAAAGTGTTGAAGTTAAATTGAAACCCTACAGTAAGGCATGCTTTATTTAGGACACTGGTTCTCAGCAACCCACTTGAAATCCTTCTGCACAGCCCAATGCATGTGGAGTCCGCCTAGTACCACTAGTACATGCATAATATTGTGACTGTTAAATGCATAATCAAATTTCCCAGGCAACCATCTTTCTGGTATTAGAGAAGCACTAATGACAGCACCAACCAATGACCAGAAGTCTTGCATGAAAACATGATATAAGGCCTACAAAAGAGAATACAATTAAGTATTGAACAGAATACAAGTAACATACTTTAATTAAAGAGAAATATTGTCATATAGTGTACATTTATTTCTCTAAAAGAAAGAGGATACAGTAAAGTCACATTAATCAAAGACTTCACTTGTGTGGCTTTATATGGTTTGTACTGAATCAGGTTAGTTCCCGAAGAG---CACTCTGTCACACTTGTCTTCTGCTTTATATGGTGTGACGAGTATAAAGGTGAGACCTGGCAATTGTCAATAACAAAATGACAAATGAAAATTGCCACTCT--TAAGTTAAAATGGATTTTTATCAAAAATGAATCTACAATATATATATACAGGGTGGTTATAATGAAAGTTCCCCTGTTTGGAGCTTGCTACAGCTATAACTAATTATCGAATTTCGGATTTATACTATTCAATCAATGGGAAGTAGGAATTTATAAAACACTTTTTCTTCCGATATGTTTAAAGGGACAAGATGGGGCTTATGTAGCGAAAATCCAAGGAAAAACCTAAGCAAACAGTTTTTGTAAAGATGAGCATAAAA
Nreclusus_Smokemont_N1020 ---------------------------------------------------------CTTTTTGTGCAATTAGTCAAATGTAGAGTTTGAAATTAACCACAACACAGTTTGTAAAATTTTTAAAGCAAGTAGGGAAAATAAAAACTATCAGTATTCCATAACAAATCTCAAAATCTATTTATAGAATTTTGTTCCAAAATTTAAGATTAAAAATTCAACTAATACGATAGTCAAATTTTTCGATTAATGCTTATGAATTTTGATATTTCCATATTTAGTTATATTCTAAGCTTTTATTATTTCAAAGAGATTAACCATATTTGATGATTGAGAAAATTAATTCTCAGATAAAAAATTATTTTTAAGAACTGTTTTTTCCTTCTCAATGTATTGCAAAATGTCACTTAATTATACCGATATACAAATGAAATTATTAATACTATCTCCTACAATCAAATAGATGCTCTTTGGTTTAGGGGCATCGACTAAAAATCCCTGATCAACAAAAGAAAGTGTTGAAGTTAAATTGAAACCCTACAGTAAGGCATGCTTTATTTAGGACACTGGTTCTCAGCAACCCACTTGAAATCCTTCTGCACAGCCCAATGCATGTGGAGTCCGCCTAGTACCACTAGTACATGCATAATATTGTGACTGTTAAATGCATAATCAAATTTCCCAGGCAACCATCTTTCTGGTATTAGAGAAGCACTAATGACAGCACCAACCAATGACCAGAAGTCTTGCATGAAAACATGATATAAGGCCTACAAAAGAGAATACAATTAAGTATTCAACAGAATACAAGTAACATACTTCAATTAAAGAAAAATATTGTCATACAGTGTACATTTATTTCTCTAAAAGGAAGAGGATACAGTAAAGTCACATTAATCAAAGACTTCACTTGTGCGGCTTTATATGGTTTGTACCGAATCAGGTTAGTTCCCGAAGAG---TACTCTGTCACACTTGTCTTCTGCTTTATATGCTGTAACGAGTATAAAGGTGAGACCTGGCAATTGCCATTAACAAAATGACAAATGAAAATTGCCACTCT--TAAGTTCAAATGGATTTTTATCAAAAATGAATCTACAATATATATATATAGGGTGGTTATAATTAAAGTTCCCCTGTTTGGAGCTTGCTACAGCCATAACTAATTATCGAATTTCGGATTTATACTATTCAATCAATAGGAAGTAGGAATTTATAAAACACTTTTTCTTCAAATATGTTTAAAGGAACAAGATGGGGCGTATGTAGCGAAAATCCAAGGAAAAACCTAAGCAAACAGTTTTTGTAAAGATGAGCATAAAA
Nroanensis_IngramBranch_N926 GGCTAGTGATAGTTGAAATATCCATCAAATATTAAGAAGTAGATTATATCATAGGTACTTTTTGTGCAATTAGTCAAATGTAGAGTTTGAAATTAACCACAACACAGTTTGTAAAATTTTTAAACCAAGTAGGGGAAATAAAAACTATCAGTATTCCATAACAAATCTCAAAATCTATTTATAGAATTTTGTTCCAAAATTTAAGATTAAAAATTCAACTAATACGACAGTCAAATTTTTCGATTAATGCCTATACATTTTGATATTTCCATATTTAGTTATATTCTAAGCTTTTATTATTTCAAAGAGATTAACCATATTTGATGATTGAGAAAATTAATTCCCAGATAAAAAATTATTTTTAAGAAATGTTTTATCCTTCTCAATGTATTGCAAAATGTCATTTAATTATACCGATATACAAATGATATTATTAATACTATCTCCTACAATCAAATAGATGCTCTTTGGTTTTGGGGCATCGACTAAAAATCACTGATCAACAAAAGAAAGTGTTGGAGTTAAATTGAAACCCTACAGTAAGGCATGCTTTATTTAGGACACTGGTTCTCAGCAACCCACTTGAAATCCTTCTGCACAGCCCAATGCATGTGGAGTCCGCCTAGTACCACTAGTACATGCATAATATTGTGACTGTTAAATGCATAATCAAATTTCCCAGGCAACCATCTTTCTGGTATTAGAGAAGCACTAATGACAGCACCAACCAATGACCAGAAGTCTTGCATGAAAACATGATATAAGGCCTACAAAAGAGAATACAATTAAGTATTCAACAGAATACAAGTAAAATATTTCAATTAAAGAAAAATATTTTCATATAGTGTACATTTATTTCTCTAAAAGAAAGAGGATACAGTAAAGTGACATTAATCAAAG--TTCAATTGTGCTGCTTTATATGGTTTGTACTGAATCAGGTTAGTTCCCAAAGAGCTCTACTCTGTCGCACTTGTCTTCAGCTTTATATGTTGTGACGAGTATAAGGGTGAGACCTGGCAATTGTCATTAACAAAACGACAAATGGAAATTGCCATTCTATCAAGTTAAAATGGATTTTTATCAAAAATGAATCAGCAATATATATATACAGGGAGGTTATAATTAAAGTTTCCCTGTTTGAAGCTTGCTGCAGATATAACTAATTATCGAATTTCGGTTTTATACTATTCAATCAATGGTAAGTAGGAATTTATAAAACGCTTGTTCTCAAA----------------------------------------------------------------------------------------
Nroanensis_N_CarversGap_N928 -----------------------------------GACGTAGATTATATCATAGGTACTTTTTGTGCAATTAGTCAAATGTAGAGTTTGAAATTAACCACAACACAGTTTGTAAAATTTTTAAACCAAGTAGGGGAAATAAAAACTATCAGTATTCCATAACAAATCTCAAAATCTATTTATAGAATTTTATCCCAAAATTTAAGATTAAAAATTCAACTAATACGATAGTCAAATTTTTCGATTAATGCCTATACATTTCGATATTTCCATATTTAGTTATATTCTAAGCTTTTATTATTTCAAAGAGATTAACCATATTTGATGATTGAGAAAATTAATTCTCAGATAAAAAATTATTTTTAAGAACTGTTTTTTTCTTCTCAATGTATTGCAAAATGTCATTTAATTATACCGATATACAAATGATATTATTAATACTATCTCCTACAATCAAATAGATGCTCTTTGGTTTAGGGGCATCGACTAAAAATCACTGATCAACAAAAGAAAGTGTTGGAGTTAAATTGAAACCCTACAGTAAGGCATGCTTTATTTAGGACACTGGTTCTCAGCAACCCACTTGAAATCCTTCTGCACAGCCCAATGCATGTGGAGTCCGCCTAGTACCACTAGTACATGCATAATATTGTGACTGTTAAATGCATAATCAAATTTCCCAGGCAACCATCTTTCTGGTATTAGAGAAGCACTAATGACAGCACCAACCAATGACCAGAAGTCTTGCATGAAAACATGATATAAGGCCTACAAAAGAGAATACAATTAAGTATTCAACAGAATACAAGTAAAATATTTCAATTAGAGAAGAATATTTTCATATAGTGTACATTTATTTCTCTATAAGAAAGAGGATACAGTAAAGTCACATTAATCAAAG--TTCAATTGTGCTGCTTTATATGGTTTGTACTGAATCAGGTTAGTTCCCAAAGGGCTCTACTCTGTCGCACTTGTCTTCAGCTTTATATGTTGTGACGAGTATAAGGGTGAGACCTGGCAATTGTCATTAACAAAACGACAAATGGAAATTGCCATTCTATCAAGTTAAAATGGATTTTTATCAAAAATGAATCAGCAATATATATATACAGGGTGGTTATAATTAAAGTTCCCCTGTTTGAAGCTTGCTGCAGATATAACTAATTATCGAAATTCGGTTTTATACTATTCAATCAATGGGAGGTAGGAATTTATAAAACACTTGTTCTTGGAATAGGTTTAAAGGGACAAGATGGGGCATATGTAGTGAAAATCCAAGGAAAAACCTAAGCAAACAGTTTTTGTAAATA-----------
Nroanensis_RoanHighBluff_N762 GGCTAGTGATAGTTGAAATATCCATAAAATATTAAGAAGTAGATTATATCATAGGTACTTTTTGTGCAATTAGTCAAATGTAGAGTTTGAAATTAACCACAACACAGTTTGTAAAATTTTTAAAGCAAGTAGGGGAAATAAAAACTATCAGTATTCCATAACAAATCTCAAAATCTATTTATAGAATTTTGTTCCAAAATTTAAGATTAAAAATTCAACTAATACGATAGTCAAATTTTTCGATTAATGCCCATACATTTCGATATTTCCATATTTAGTTATATTCTAAGCTTTTATTATTTCAAAGAGATTAACCATATTTGATGATTGAGAAAATTAATTCTCAGATAAAAAATTATTTTTAAGAACTGTTTTATCCTTCTCAATGTATTGCAAAATGTCATTTAATTATACCGATATACAAATGATATTATTATTACTATCTCCTACAATCAAATAGATGCTCTTTGGTTTAGGGGCATCGACTAAAAATCACTGATCAACAAAAGAAAGTGTTGGAGTTAAATTGAAACCCTACAGTAAGGCATGCTTTATTTAGGACACTGGTTCTCAGCAACCCACTTGAAATCCTTCTGCACAGCCCAATGCATGTGGAGTCCGCCTAGTACCACTAGTACATGCATAATATTGTGACTGTTAAATGCATAATCAAATTTCCCAGGCAACCATCTTTCTGGTATTAGAGAAGCACTAATGACAGCACCAACCAATGACCAGAAGTCTTGCATGAAAACATGATATAAGGCCTACAAAAGAGAATACAATTAAGTATTCAACAGAATACAAGTAAAATATTTCAATTAAAGAAAAATATTTTCATATAGTGTACATTTATTTCTCTAAAAGAAAGAGGATACAGTAAAGTGACAGTAATCAAAG--TTCAATTGTGCTGCTTTATATGGTTTGTACTGAATCAGGTTAGTTCCCAAAGGGCTCTACTCTGTCGCACTTGTCTTCAGCTTTATATGTTGTGACGAGTATAAGGGTGAGACCTGGCAATTGTCATTAACAAAATGACAAATGAAAATTGC-----------------------------------------AGCAATATATATATACAGGGTGGCTATAATTAAAGTTCCCATGTTTGAAGCTTGCTGCAGCCATAACTAATTATCGAATTTCGGATTCATACTATTCAATCAATGGGAAGTAGGAATTTATAAAACGTTTGTTCTTGAAATACGTTTAAAGGGACAAGATGGAGCGTATGTAGTGAAAATCCAAGGAAAAACCTAAACAAACAGTTTTTGTAAAGAAGAGCATAAAA
Nsheari_BaldRiver_N1168 ------------------TATCCATAAAATATTAAGAAGTAGATTATATCATAGGTACTTTTTGTGCAATTAGTCAAATGTAGAGTTTGAAATTAACCACAACACAGTTTGAAAATTTTTTAAAGCAAGTAGGGGAAATAAAAACTATCAGTATTCCATAACAAATCTCAAAATCTATTTATAGAATTTTGTTCCAAAATTTAAGATTAAAAATTCAACTAATACGATAGTCAAATTTTTCGATTAATGCCTATGCATTTCGATATTTCCATATTTAGTTATATTCCAAGCTTTTATTATTTCAAAGAGATTAATCATATTTGATGATTGAGAAAATTAATTCTCAGATAAAAAATTATTTTTAAGAACAGTTTTTTTTTTCTCAATGTATTGCAAAATGTCATTTAATTATACCGATATACAAATGAAATTATTAATACTATCTCCTACAATCAAATAGATGCTCTTTGGTTTAGGGGCATCGACTAAAAATCACTGATCAACAAAAGAAAGTGTTGAAGTTAAATTGAAACCCTACAGTAAGGCATGCTTTATTTAGGACACTGGTTCTCAGCAACCCACTTGAAATCCTTCTGCACAGCCCAATGCATGTGGAGTCCGCCGAGTACCACTAGTACATGCATAATATTGTGACTGTTAAATGCATAATCAAATTTCCCAGGCAACCATCTTTCTGGTATTAGAGAAGCACTAATGACAGCACCAACCAATGACCAGAAGTCTTGCATGAAAACATGATATAAGGCCTACAAAAGAGAATACAATTAAGTATTCAACAGAATACAAGTAATATACTTCAATTAAAGAAAAATATTGTCATACAACGTACATTTATTTCTCTAACAGGAAGAGGATACAGTAAAACCACATTAATCAAAGACTTCACTTGTGCTGCTTTATATGGTTTGTACTGAATCAGGTTAGTTCCCGAAGAGCTCTACTCAGTCGCTC-GGTCTTCTGCTTTATATGGTGTGATGAGTATAAAGGTGGGACCTGGCAATTGTCAATAACAAAATGACAAATAAAAATTGCCACTCT--TAAGTTAAAATGGATTTTTATCAAAAATGAATCTACA-TATATATATACAGGGTGGTTATAATTAAAGTTCCCCTGTTTGAAGCTTGCTACAGCCATAACTAATTATCGAATTTCGGACTTATACTATTCAATCAATAGGAAGTAGGAATTTATAAAACACTT-CTCTTCAACTATGTTTAAAGGGACAAGATGGGGTGTATGTAGCGAAAATCCAAGGAAAAACATAAACAAACAGTTTTTGTAAAGAGGAGCATAAAA
Nsheari_Cohutta_N826 GGCTAGTGATAGTTGAAATATCCATAAAATATTAAGAAGTAGATTATATCATAGGTACTTTTTGTGCAATTAGTCACATGTAGAGTTTGAAATTAACCACAACACAGTTTGTAAAATTTTTAAAGCAAGTAGGGGAAATAAAAACTATCAGTATTCCATAACAAATCTCACAATCTATTTATAGAATTTTGTTCCAAAATTTAAGATTAAAAATTCAACTAATACGATAGTCAAATTTTTCGATTAATGCCTATGCATTTCGATATTTCCATATTTAGTTATATTCCAAGCTTTTATTATTTCAAAGAGATTAATCATATTTGATGATTGAGAAAATTAATTCTCAGATAAAAAAATATTTTTAAGAACAGTTTTTTTTCTCTCAATGTATTGCAAAATGTCATTTAATTATACCGATATACAAATGAAATTATTAATACTATCTCCTACAATCAAATAGATGCTCTTTGGTTTAGGGGCATCGACTAAAAATCACTGATCAACAAAAGAAAGTGTTGAAGTTAAATTGAAACCCTACAGTAAGGCATGCTTTATTTAGGACACTGGTTCTCAGCAACCCACTTGAAATCCTTCTGCACAGCCCAATGCATGTGGAGTCCGCCGAGTACCACTAGTACATGCATAATATTGTGACTGTTAAATGCATAATCAAATTTCCCAGGCAACCATCTTTCTGGTATTAGAGAAGCACTAATGACAGCACCAACCAATGACCAGAAGTCTTGCATGAAAACATGATATAAGGCCTACAAAAGAGAATACAATTAAGTATTCAACAGAATACAAGTAACATACTTCAATTAAAGAAAAATATTGTCATATAGTGTACATTTATTTCTCTTAAAGGAAGAGGATACAGTAAAACCACATTAATCAAAGACTTCACTTGTGCTGCTTTATATGGTTTGTACTGAATCAGGTTAGTTCCCGAAGAGCTCTACTCAGTCGCTC-GGTCTTCTGCTTTATATGGTGTGATGAGTATAAAGGTGGGACCTGGCAATTGTCAATAACAAAATGACAAATAAAAATTGCCACTCT--TAAGTTAAAATGGATTTTTATCAAAAATGAATCTACA-TATATATATACAGGGTGGTTATAATTAAAGTTCCCCTGTTTGAAGCTTGCTACAGCCATAACTAATTATCGAATTTCGGACTTATACTATTCAATCAAT---------------------------------------------------------------------------------------------------------------------------
Nsheari_JoyceKilmer_N092 GGCTAGTGATAGTTGAAATATCCATAAAATATTAAGAAGTAGATTATATCATAGGTACTTTTTGTGCAATTAGTCACATGTAGAGTTTGAAATTAACCACAACACAGTTTGTAAAATTTTTAAAGCAAGTAGGGGAAATAAAAACTATCAGTATTCCATAACAAATCTCAAAATCTATTTATAGAATTTTGTTCCAAAATTTAAGATTAAAAATTCAACTAATACGATAGTCAAATTTTTCGATTAATGCCTATGCATTTCGATATTTCCATATTTAGTTATATTCTAAGCTTTTATTATTTCAAAGAGATTAATCATATTTGATGATTGAGAAAATTAATTCTCAGATAAAGAATTATTTTTAAGAACAGTTTTT-CTTTCTCAATGTCTTGCAAAATGTCATTTAATTATACTGATATACAAATGAAATTATTAATACTATCTCCTACAATCAAATAGATGCTCTTTGGTTTAGGGGCATCGACTAAAAATCACTGATCAACAAAAGAAAGTGTTGAAGTTAAATTGAAACCCTACAGTAAGGCATGCTTTATTTAGGACAATGGTTCTCAGCAACCCACTTGAAATCCTTCTGCACAGCCCAATGCATGTGGAGTCCGCCTAGTACCACTAGTACATGCATAATATTGTGACTGTTAAATGCATAATCAAATTTCCCAGGCAACCATCTTTCTGGTATTAGAGAAGCACTAATGACAGCACCAACCAATGACCAGAAGTCTTGCATGAAAACATGATATAAGGCCTACAAAAGAGAATACAATTAAGTATTCAACAGAATACAAGTAACATACTTCAATTAAAGAAAAATATTGTCATACAACGTACATTTATTTCTCTAACAGGAAGAGGATACA-----------------------------------------------------------------------------------------------------------------------------------------------------------------------------------------------------------------------------------------------------------------------------------------------------------------------------------------------------------------------------------------------------------------------------------------------------------
Nsilvanus_Elijay_N395 -------------------------------------------------------TACTTTTTGTGCAATTAGTCAAATGTAGAGTTTGAAATTAACCACAACACAGTTTGTAACATTTTTAAAGCAAGTAGGGGAAATAAAAACTATCAGTATTCCATAACAAATCTCAAAATCTATTTATAGAATTTTGTTCCAAAATTTAAGATAAAAAATTCAACTAATACGATAGTCAAATTTTTCGATTAATGCCTATACATTTCGATATTTCCATATTTAGTTATATTCTAAGCTTTTATTATTTCAAAGAGATTAACCATATTTGATGATTGAGAAAATTAATTCTCAGATAAAAAATTATTTTTAAGAACTGTTTTTCCATTCTCAATGTATTGCAAAGTGTCATTTAATTATACTGATATACAAATGATATTATTGATACTATCTCCTACAATCAAATAGATGCTCTTTGGTTTAGGGGCATCGACTAAAAATCGCTGATCAACAAAAGAATGTGTTGAAGTTAAATTGAAACCCTACAGTAAGGCATGCTTTATTTAGGACACTGGTTCTCGGCAACCCACTTGAAATCCTTCTGCACAGCCCAATGCATGTGCAGTCCGCCTAGTACCACTAGTACATGCATAATATTGTGACTGTTAAATGCATAATCAAATTTCCCAGGCAACCATCTCTCTGGTATTAGAGAAGCACTAATGACAGCACCAACCAATGACCAGAAGTCTTGCATGAAAACATGATATAAGGCCTACAAAAGAGAATACAATTAAGTATTCAACAGAATACAA-TAAAGTATTCAAATACAAGTAAAATATTTTCATATAGTGTACATATATTTGTCAAAAAGAAAGAGGATACAGTAAAGTCACATTAATCAAAGACTTCAATTGTGCTGCTTTATATGATTTGTACTGATTCAGGTTAGTTCCCAAAGGGCTCTACTCTGTTGCACTTGTCTTTTGCTTTATATGTTGTGACGAGTATAAGGGTGAGACCTGGCAATTGTCATTAACCAAACGACAAATGAAAATTGCCATTCTATCAAGTTAAAATGGATTTTTATCAAAAATGAATC----ATATATAT-----------------------------------------------------------------------------------------------------------------------------------------------------------------------------------------------------------------------
Nsilvanus_GermanyCove_N1017 GGCTAGTGATAGTTGAAATATCCATAAAATATTAAGAAGTAGATTATATCATAGGTACTTTTTGTGCAATTAGTCAAATGTAGAGTTTGAAATTAACCACAACACAGTTTGTAAAATTTTTAAAGCAAGCAGGGGAAATAAAAACTATCAGTATTCCATAACAAATCTCAAAATCTATTTATAGAATTTTGTTCCAAAATTTAATATAAAAAATTCAACTAATACAATAGTCAAATTTTTCGATTAATGCCTATACATTTCGATATTTCCATATTTAGATATATTCTAAGCTTTTATTATTTCAAAAAGATTAACCATATTTGATGATTGAGAAAATTAATTCTCAGATAAAAAATTATTTTTAAGAACTGTTGTTTCATTCTCAAAGTATTGCAAAGTGTCATTTAATTATACTGATATACAAATGATATTATTGATACTATCTCCTACAATCAAATAGATGCTCTTTGGTTTAGGGGCATCGACTAAAAATCAC-------TGAAAGTGTGTGTTGAAGTTAAATTGAAACCCTACAGTAAGGCATGCTTTATTTAGGACACTGGTTCTCAGCAACCCACTTGAAATCCTTCTGCACAGCCCAATGCATGTGGAGTCCGCCTAGTACCACTAGTACATGCATAATATTGTGACTGTTAAATGCATAATCAAATTTCCCAGGCAACCATCTCTCTGGTATTAGAGAAGCACTAATGACAGCACCAACCAATGACCAGAAGTCTTGCATGAAAACATGATATAAGGCCTACAAAAGAGAATACAATTAAGTATTCAACAGAATACAAGTAAAATATTTCAATTAAAGAAAAATATTTTCATATAGTGTACATTTATTTCTCTAAAACAAAGAGGATACAGTAAAGTCACATTAATCAAAGACTTCAATTGTGCTGCTTTATATGATTTGTACTGAATCGGGTTAGTTCCCAAAGGGCCCTACTCTGTCGCACTTGTCTTTTGCTTTACGTGTTGTGACGAGTATAAGGGTGAGACCCAGCAATTGTCATTAACAAAACGACAAATGAAAATTGCCATTCTATCAAGTTAAAATGGATTTTTATCAAAAACGAATC----ATATATATATGCGGGGTGACCATATTTGAGATCCCCCTGTTTGAAGCTTGCTGCAGCCATAACTAATTATCGAATTT--------------------------------------------------------------------------------------------------------------------------------------------------
Nsilvanus_HeboMtn_N1029 GGCTAGTGATAGTTGAAATATCCATAAAATATTAAGAAGTAGATTATATCATAGGTACTTTTTGTGCAATTAGTCAAATGTAGAGTTTGAAATTAACCACAACACAGTTTGTAAAATTTTTAAAGCAAGTAGGGGAAATGAAAACTATCAGTATTCCATAACAAATCTCAAAATCTATTTATAGAATTTTGTTCCAAAATTTAAGATAAAAAATTCAACTAATACGATAGTCAAATTTTTCGATTAATGCCTATACATTTTG--------ATATTTAGTTATATTCTAAGCTTTTATTATTTCAAAGAGATTAACCATATTTGATGATTGAGAAAATTAATTCTCAGATAAAAAATTATTTTTAAGAACTGTTTTTTCATTCTCAATGTATTGCAAAGTGTCATTTAATTATACTGATATACAAATGATATTATTGATACTATCTCCTACAATCAAATAGATGCTCTTTGGTTTAGGGGCATCGACTAAAAATCACTGATCAACAAAAGAATGTGTTGAAGTTAAATTGAAACCCTACAGTAAGGCATGCTTTATTTAGGACACTGGTTCTCGGCAACCCACTTGAAATCCTTCTGCACAGCCCAATGCATGTGGAGTCCGCCTAGTACCACTAGTACATGCATAATATTGTGACTGTTAAATGCATAATCAAATTTCCCAGGCAACCATCTTTCTGGTATTAGAGAAGCACTAATGACAGCACCAACCAATGACCAGAAGTCTTGCATGAAAACATGATATAAGGCCTGCAAAAGAGAATACAATTAAGTATTCAACAGAATACAAGTAAAATATTTCAATTAAAGAAAAATATTTTCATATAGTGTACATTTATTTCTCTAAAAGAAAGAGAATACAGTAAAGTCCCATTAATCAAAGACTTCAATTGTGCTGCTTTATATGATTTGTACTGAATCAGGTAAGTTCCCAAAGGGCCCTACTCTGTCGCACTTGTCTTTTGCTTTATATGTTGTGACGAGTATAAGGGTGAGACCTGGCAATTGTCATTAACAAAACGACAAATGAAAATTGCCATTCTATCAAGTTAAAATGGATTTTTATCAAAAATGAATC----ATATATATAC---------------------------------------------------------------------------------------------------------------------------------------------------------------------------------------------------------------------
Nstygius_ObeLee_N0656 GGCTAGTGATAGTTGAAATATCCGTAAAATAGTAAGAAGTAG---ATATCATAGATACTTTTTGTGCAATTAGTCAAATGTAGAGTTTGAAATTAACCACAACACAATTTATAAAATTTTTAAAGCAAGTAGGGGAAATAAAAACTATCAGTATTCCATAACAAATCTCAAAATGTATTTATAGAATTTTGTTCCAAAATTTAAGCTTAAAAATTCAACTAGTACGATTAGTAAATTTTTCAATTAATGGCTATGCATTTCGATTCCTTCATATTTAGTTATATTCTAAGCTTTTCTTATTTCAAAGAGATTAATCATATTTGCTGATTGAGAAAATTAATTCTGAGATAAAAAATTATTTTTAAGAACCGTTTTT---TTCTCAATGTATTGCAAAATGTCATTTAATTATACCGATATACAAATGAAATTATTAATACTACCACCTACAATCAAACAGATGCTCTTTGGTTTAGGGGCATCGACTAAAAATCACTGATCAACAAAAGAAAGTGTTGAAGTTAAATTGAAACCCTACAGTAAGGCATGCTTTATTTAGGACAATGGTTCTCAGCAACCCACTTGAAATCCTTCTGCACAGCCCAATGCATGTGGAGTCCACCTAGTACCACTAGTACATGCATAATATTGTGACTGTTAAATGCATAATCAAATTTCCCTGGCAACCATCTTTCTGGTATTAGAGAAGCACTAATGACAGCACCAACCAATGACCAGAAGTCTTGCATGAAAACATGATATAAGGCCTACAAAAGAGAATACAATTAAATATTTAACAGAATACAAGTAAAATATTTCAATAAAAGAAAAATATTTTCATATAGTATACATTTATTTTTCTAAAAGAAAGAGGATACAGTAAAGTCACATTAATCAAACACTTCACTTGTGCTGGTTGATATGTTTTGTACTGAATCAGGTTAGATCCCGAGCAGCTCTACGCTGTCGCACTTATCTTCTGCTTTATATGTTTGGACAAGTGTAAAGGTGAGACCTGGAAATTGTCATGAACAAAATGACAAATGAAAATTGCCATTCTACCAAGTTAAAATGGAATTTTATCAAAAATGAATCCACT-TATATACAC---AGGTAGTTATAATTAAAGTTCCTCTGTTTGGAGCTTGCTGCAGCCATAACTAATTATCGAATTTCGGATTTATACTATTCAATCAATGGGAAGTAGGAATTTATAAAACAGTTTTTCTTGGAATAGGTTTAAAGGGAGAAGATGGGGCATATGTAGCGAAAAT-----------------------------------------------
Nstupkai_Blowing_N356 GGCTAGTGATAGTTGAAATATCCATAAAATATTAAGAAGTAGATTATATCATAGGTACTTTTTGTGCAATTAGTCAAATGTAGAGTTTGAAATTAACCACAACACAGTTTGTAAATTTTTTAAAGCAAGTAGGGAAAATAAAAACTATCAGTATTCCATAACAAATCTCAAAATCTATTTATAGAATTTTGTTCCAAAATTTAAGATTAAAAATTCAACTAATACGATAGTCAAATTTTTCGATTAATGCTTATGCATTTTGATATTTCCATATTTAGTTATATTCTAAGCTTTTATTATTTCAAAGAGATTAACCATATTTGATGATTGAGAAAATTAATTCTCAGATAAAAAATTATTTTTAAGAACTGTTTTTTCCTTCTCAATGTATTGCAAAATGTCACTTAATTATACTGATATACAAATGAAATTATTAATACTATCTCCTACAATCAAATAGATGCTCTTTGGTTTAGGGGCATCGACTAAAAATCCCTGATCAACAAAAGAAAGTGTTGAAGTTAAATTGAAACCCTACAGTAAGGCATGCTTTATTTAGGACACTGGTTCTCAGCAACCCACTTGAAATCCTTCTGCACAGCCCAATGCATGTGGAGTCCGCCTAGTACCACTAGTACATGCATAATATTGTGACTGTTAAATGCATAATCAAATTTCCCAGGCAACCATCTTTCTGGTATTAGAGAAGCACTAATGACAGCACCAACCAATGACCAGAAGTCTTGCATGAAAACATGATATAAGGCCTACAAAAGAGAATACAATTAAGTATTCAACAGAATACAAGTAACATACTTCAATTAAAGAAAAATATTGTCATACAGTGTACATTTATTTCTCTAAAAGGAAGAGGATACAG---AGTCACATTAATCAAAGACTTCACTTGTGCTGCTTTATATGGTTTGTACCGAATCAGGTTAGTTCCCGAAGAGCTCTACTCTGTCACACTTGTCTTCTGCTTTATATGGTGTGATGAGTATAAAGGTGAGACCTGGCAATTGCCATTAACAAAATGACAAATGAAAATTGCCACTCT--TAAGTTCAAATGGATTTTTATCAAAAATGAATCT---ATATATA------------------------------------------------------------------------------------------------------------------------------------------------------------------------------------------------------------------------
Nstupkai_BlowholeWOS_N285 GGCTAGTGATAGTTGAAATATCCATAAAATATTAAGAAGTAGATTATATCATAGGTACTTTTTGTGCAATTAGTCAAATGTAGAGTTTGAAATTAACAACAACACAGTTTGTAAATTTTTTAAAGCAAGTAGGGAAAATAAAAACTATCAGTATTCCATAACAAATCTCAAAATCTATTTATAGAATTTTGTTCCAAAATTTAAGATTAAAAATTCAACTAATACGATAGTCAAATTTTTCGATTAATGCTTATGCATTTTGATATTTCCATATTTAGTTATATTCTAAGCTTTTATTATTTCAAAGAGATTAACCATATTTGATGATTGAGAAAATTAATTCTCAGATAAAAAATTATTTTTAAGAACTGTTTTTTCCTTCTCAATGTATTGAAAAATTTCACTTAATTATACCGATATACAAATGAAATTATTAATACTATCTCCTACAATCAAATAGATGCTCTTTGGTTCAGGGGCATCGACTAAAAATCCCTGATCAACAAAAGAAAGTGTTGAAGTTAAATTGAAACCCTACAGTAAGGCATGCTTTATTTAGGACACTGGTTCTCAGCAACCCACTTGAAATCCTTCTGCACAGCCCAATGCATGTGGAGTCCGCCTAGTACCACTAGTACATGCATAATATTGTGACTGTTAAATGCATAATCAAATTTCCCAGGCAACCATCTTTCTGGTATTAGAGAAGCACTAATGACAGCACCAACCAATGACCAGAAGTCTTGCATGAAAACATGATATAAGGCCTACAAAAGAGAATACAATTAAGTATTCAATAGAATACAAGTAAAATACTTCAATTAAAGAAAAATATTGTCATATAATGTACATTTATTTTTCTAAAAGAAAGAGGATACAG---AGCCACATTAATCAAAGACTTCACTTGTGCTGCTTTATATGGTTTGTACCGAATCAGGTTAGTTCCCGAAGAGCTCTACTCAGTCGAACTGGTCTTCTGCTTTAT--------ATGAG------------ATCCGGAAAGTACCGTTAGCGCCGCACAAAGTGCCGACGCCCGCTGGGCAGGGTCAGACAG------CGTCAGTGGTTTGTCTGCC-TCTGTGCGAGTTGTGTGACGCTAG-------TTGCCTGTGTTGTGTCTGCAATCGTTATAATGTTTAAACGAGCGCCG----------------CCAGTTGGAAGTGAGGGCC-------------------------------------------------------------------------------------------------------------
Nstupkai_LittleRiver_N293 GGCTAGTGATAGTTGAAATATCCATAAAATATTAAGAAGTAGATTATATCATAGGTACTTTTTGTGCAATTAGTCAAATGTAGAGTTTGAAATTAACAACAACACAGTTTGTAAATTTTTTAAAGCAAGTAGGGAAAATAAAAACTATCAGTATTCCATAACAAATCTCAAAATCTATTTATAGAATTTTGTTCCAAAATTTAAGATTAAAAATTCAACTAATACGATAGTCAAATTTTTCGATTAATGCTTATGCATTTTGATATTTCCATATTTAGTTATATTCTAAGCTTTTATTATTTCAAAGAGATTAACCATATTTGATGATTGAGAAAATTAATTCTCAGATAAAAAATTATTTTTAAGAACTGTTTTTTCCTTCTCAATGTATTGAAAAATGTCACTTAATTATACCGATATACAAATGAAATTATTAATACTATCTCCTACAATCAAATAGATGCTCTTTGGTTCAGGGGCATCGACTAAAAATCCCTGATCAACAAAAGAAAGTGTTGAAGTTAAATTGAAACCCTACAGTAAGGCATGCTTTATTTAGGACACTGGTTCTCAGCAACCCACTTGAAATCCTTCTGCACAGCCCAATGCATGTGGAGTCCGCCTAGTACCACTAGTACATGCATAATATTGTGACTGTTAAATGCATAATCAAATTTCCCAGGCAACCATCTTTCTGGTATTAGAGAAGCACTAATGACAGCACCAACCAATGACCAGAAGTCTTGCATGAAAACATGATATAAGGCCTACAAAAGAGAATACAATTAAGTATTCAATAGAATACAAGTAAAATACTTCAATTAAAGAAAAATATTGTCATATAGTGTACATTTATTTTTCTAAAAGAAAGAGGATACAG---AGCCACATTAATCAAAGAGTTCACTTGTGCTGCTTTATATGGTTTGTACCGAATCAGGTTAGTTCCCGAAGAGCTCTACTCAGTCGAACTGGTCTTCTGCTTTAT--------ATGAG------------ATCCGGAAAGTACCGTTAGCGCCGCACAAAGTGCCGACGACCGCTGGGCAGGGTCAGACCG------TGCCAGTGGTTTGTCTGCC-TCTGTGCGAGTTGCGTGACGCTAG-------TTGCCTGTGTTGTGTCTGCGATCGTTATAATGTTTAAACGAGCGCCG----------------CCAGTTGGAAGTGAGGGCCGTGAAAATTTCTTATATTCATCGCCAATTAAAGGGACAATGTGAGGCGCTGGTGTCGCAACTTCAATGGGGAATACACACGACCAACTTTTGCAGCAATGGAAACAAGA
Nstygius_RavenB_N1022 GGCTAGTGATAGTTGAAATATCCGTAAAATAGTAAGAAGTAG---ATATCATAGATACTTTTTGTGCAATTAGTCAAATGTAGAGTTTGAAATTAACCACAACACAATTTATAAAATTTTTAAAGCAAGTAGGGGAAATAAAAACTATCAGTATTCCATAACAAATCTCAAAATGTATTTATAGAATTTTGTTCCAAAATTTAAGCTTAAAAATTCAACTAGTACGATTAGTAAATTTTTCAATTAATGCCTATGCATTTCGATTCCTTCATATTTAGTTATATTCTAAGCTTTTCTTATTTCAAAGAGATTAATCATATTTGCTGATTGAGAAAATTAATTCTCAGATAAAAAATTATTTTTAAGAACCGTTTTT---TTCTCAATGTATTGCAAAATGTCATTTAATTATACCGATATACAAATGAAATTATTAATACTACCACCTACAATCAAACAGATGCTCTTTGGTTTAGGGGCATCGACTAAAAATCACTGATCAACAAAAGAAAGTGTTGAAGTTAAATTGAAACCCTACAGTAAGGCATGCTTTATTTAGGACAATGGTTCTCAGCAACCCACTTGAAATCCTTTTGCACAGCCCAATGCATGTGGAGTCCGCCTAGTACCACTAGTACATGCATAATATTGTGACTGTTAAATGCATAATCAAATTTCCCTGGCAACCATCTTTCTGGTATTAGAGAAGCACTAATGACAGCACCAACCAATGACCAGAAGTCTTGCATGAAAACATGATATAAGGCCTACAAAAGAGAATACAATTAAGTATTTAACAGAATACAAGTAAAATATTTCAATAAAAGAAAAATATTTTCATATAGTATACATTTATTTTTCTAAAAGAAAGAGGATACAGTAAAGTCACATTAATCAAACACTTCACTTGTGCTGGTTGATATGTTTTGTACTGAATCAGGTTAGATCCCGAGCAGCTCTACTCTGTCGCACTTATCTTCTGCTTTATATGTTTGGACAAGTGTAAAGGTGAGACCTGGAAATTGTCATGAACAAAATGACAAATGAAAATTGCCATTCTACCAAGTTAAAATGGAATTTTATCAAAAATGAATCCACT---TATATACACAGGGTAGTTATAATTAAAGTTCCTCTGTTTGGAGCTTGCTGCAGCCATAACTAATTATCAAATTTCGGATTTATACTATTCAATCAATGGGAAGTAGGAATTTATAAAACAGTTTTTCTTGGAATAGGTTTAAAGGGACAA-ATGAAGCGCATGTAACAAAAATCCAAGGAAAAACTTAAGCAAACAGTTTTTGTAAAGATGAGCACAAAA
Ntempletoni_BaldMtns_N950 GGCTAGTGATAGTTGAAATATCCATGAAATATTAAGAAGTAGATTATATCATAGGTACTTTTTGTGCACTTAGTCAAATGTAGAGTTTGAAATTAACCACAACACAGTTTGTAAAATTTTTAAAGCAAGTAGGGGAAATAAAAACTATCAGTATTCCATAACAAATCTCAAAATCTATTTATAGAATTTTGTTCCAAAATTCAAGATTAAAAATTCAACTAATACGACAGTCAATTTTTTCGATTAATGCCTATACATTTCGATATTTCCATATTTAGGTATATTGCAAGCTTTTATTATTTCAAAGAGATTAACCATATTTGATGACGGAGAAAATTAATTCTCAGATAAAAAATTATTTTTAAGAACTGTTTTTCTCTTCTCGATGTATTGCAAAATGTCATTTAATTATACCGATATACAAATGAAATTATTAATACTATCTCCTACAATCAAATAAATGCTCTTTGGTTTAGGGGCGTCGACTAAAAATCACTGATCAACAAAAGAAAGTGTTGAAGTTAAATTGAAACCCTACAGTAAGGCATGCTTTATTTAGGACACTGGTTCTCAGCAACCCACTTGAAATCCTTCTCCACAGCCCAATGCATGTGGAGTCCGCCTAGTACCACTAGTACATGCATAATATTGTGACTGTTAAATGCATAATCAAATTTCCCAGGCAACCATCTTTCTGGTATTAGAGAAGCACTAATGACAGCACCAACCAATGACCAGAAGTCCTGCATGAAAACATGATATAAGGCCTACAAAAGAGAACACAATTAAGTATTCAACAGAATACAAGTAAAATATTTCAATTAAAGAAAAATATTTTCATATAGTGTACATTTATTTCTCTAAAATAAAGAGGATACCTTAAAGTCACATTATC-----ATTTCACTCGCGCCCCTTTCTACGGTTCGTACCGAATCAGGTTAGTTCCC------CTCTACTCTGTCGCACTTGTCTTCTGCTTTATATGTTCTGACGAGTATAAAGACGAGACCTGGCAATTGTCGTTAACAAAATGACAAATGACAATTGCCACTCTACCAAGTGTAAATGGATTTTTATCAAAAATGAATCCACAATATATATATACAGGGTGGTTATAATTAAAGTCCCCCTGTTTGGAGCTTGCTGCAGCCATAACTAATTACCGAATTTTGGGTTTATACTATTCAATCAATGGGAAGT-GGAATTTATAAAACACTTTTTCTTCGAATAGGTTTAAAGGGACAAGATGGGGCGTATGTAGCGAAAATCCAAGGAAAAACCTAAGCAAACAGTTTTAGTAAAGATGAGCATAAAA
Ntempletoni_ClarksCreek_N945 -----------------------------------------------------------------------------------------------------------------------------------------ATAAAAACTATCAGTATTCCGTAACAAAGCTCAAAATCTATTTATAGAATTTTGTTCCAAAATTTAAGATTAAAAATTCAACTAATACGATAGTCAACTTTTTCGATTAATGCCTATACATTTCGATATTTGCATATTTAGGTATATTGCAAGCTTTTATTATTTCAAAGAGATTAACCATATTTGATGACTGAGAAAATTAATTCTCAGATAAAAAATTATTTTTAAGAACTGTTTTTTTCTTCTCGATGTATTGCAAAATGTCATTTAATTATACCGATATACAAATGAAATTATTAATACTATCTCCTATAATCAAATAGATGCTCTTTGGTTTAGGGGCGTCGACTAAAAATCACTGATCAACAAAAGAAAGTGTTGAAGTTAAATTGAAACCCTACAGTAAGGCATGCTTTATTTAGGACACTGGTTCTCAGCAACCCACTTGAAATCCTTCTCCACAGCCCAATGCATGTGGAGTCCGCCTAGTACCACTAGTACATGCATAATATTGTGACTGTTAAATGCATAATCAAATTTCCCAGGCAACCATCTTTCTGGTATTAGAGAAGCACTAATGACAGCACCAACCAATGACCAGAAGTCTTGCATGAAAACATGATATAAGGCCTACAAAAGAGAACGCAATTAAGGATTCAACAGAATACAAGTAAAATATTTCAATTAAAGAAAAATATTTTCATATAGTGTACATTTATTTCTCTAAAATAAAGAGGATACCTTAAAGTCACATTATC-----ATTTCACTCGCGCCCCTTTCTACGGTTCGTACCGAATCAGGTTAGTTCCC------CTCTACTCTGTCGCACTTGTCTTCTGCTTTATATGTTCTGACGAGTATAAAGACGAGACCTGGCAATTGTTGTTAACAA-------AATGACAATTGCCACTCTACCAAGTGTAAATGGATTTTTATCAAAAATGAATCCACAATATATATATACAGGGTGGTTATAA------------------------------------------------------------------------------------------------------------------------------------------------------------------------------------------------------
Ntempletoni_ScronceCreekRd_N1223 -----------------------------------------------------------TTTTGTGCAATTAGTCAAATGTAGAGTTTGAAATTAACCACAACACAGTTTGTAAAATTTTTAAAGCAAGTAGGGGAAATAAAAACTATCAGTATTCCGTATCAAATCTCAAAATCTATTTATAGAATTTTGTTCCAAAATTCAAGATTAAAAATTCAACTAATACGACAGTCAATTTTTTCGATTAATGCCTATACATTTCGATATTTCCATATTTAGGTATATTGCAAGCTTTTATTATTTCAAAGAGATTAACCATATTTGATGACTGAGAAAATTAATTCTCAGATAAAAAATTATTTCTAAGAACTGTTTTTTTCTTCTCGATGTATTGCAAAATGTCATTTAATTATACCGATATACAAATGAAATTATTAATACCATCTCCTACAATCAAATAGATGCTCTTTGGTTTAGGGGCGTCGACTAAAAATCACTGATCAACAAAAGAAAGTGTTGAAGTTAAATTGAAACCCTACAGTAAGGCATGCTTTATTTAGGACACTGGTTCTCAGCAACCCACTTGAAATCCTTCTCCACAGCCCAATGCATGTGGAGACCGCCTAGTACCACTAGTACATGCATAATATTGTGACTGTTAAATGCATAATCAAATTTCCCAGGCAACCATCTTTCTGGTATTAGAGAAGCACTAATGACAGCACCAACCAATGACCAGAAGTCCTGCATGAAAACATGATATAAGGCCTACAAAAGAGAACACAATTAAGGATTCAACAGAATACAAGTAAAATATTTCAATTAAAGAAAAATATTTTCATATAGTGTACATTTATTTCTCTAAAATAAAGAGGATACCTTAAAGTCACATTATC-----ATTTCACTCGCGCCCCTTTCTACGGTTCGTACCGAATCAGGTTAGTTCCC------CTCTACTCTGTCGCACTTGTCTTCTGCTTTATATGTTCTGACGAGTATAAAGACGAGACCTGGCAATTGTCGTTAACAA-------AATGACAATTGCCTCTTTACCAAGTGTAAATGGATTTTTATCAAAAATTAATCCACAATATATATATACAGGGTGGTTATAATTAAAGTCCCCCTGTTTGGAGCTTGCTGCAGCCATAACTAATTACCGAATTTTTGGTTTATACTATTCAATCAATGGGAAGTAGGAATTTATAAAACACTTGTTTTAGAAATACGTTTAAAGGGACAAGATGGGGCGTATGTAGTGAAAATCCAAGGAAAAACCTAAGCAAACAGTTTTTGTAAAGATGAGCATAAAA
Ntennessensis_IndianCave_N052 ---------------------------------------------------------------------------------------------------------------------------------------------------------------------------------------GAATTTTGTTCAAAAATTTAAGATTAAAAATTCAACTAATACGATAGTCAAATTTTTCGATTAATGCCTATACATTTCAATATTTCCATATTTAGTTATATTCTAAGCTTTTATTATTTCACAGAGATTAACCATATTTGATGATTGAGAAAATTAATTCTCAGATAAAAAATTATTTTTAAGAACTGTTTTTCCCTTCTCAATGTATAGCAAAACGTCATTTAATTATACTGATATACAAATGATATTATTAATACTATCTCCTACAATCAAATAGATGCTCTTTGGTTTAGGGGCATCGACTAAAAATCACTGATCAACAAAAGAAAGTGTTGAAGTTAAATTGAAACCCTACAGTAAGGCATGCTTTATTTAGGACACTGGTTCTCGGCAACCCACTTGAAATCCTTCTGCACAGCCCAATGCATGTGGAGTCCGCCTAGTACCACTAGTACATGCATAATATTGTGACTGTTAAATGCATAATCAAATTTCCCAGGCAACCATCTTTCCGGTATTAGAGAAGCACTAATGACAGCACCAACCAATGACCAGAAGTCTTGCATGAAAACATGATATAAGGCCTACAAAAGAGAATACAATTAAGTATTCAACAGAATACAAGTAAAATATTTCAATTAAAGAAAAATATTTTCATATAGTGTACATTTATTTCTCTAAAAGAAAGCGGATACAGTAAAGTCACATTAATCAAAG--TTCAATTGTGCTGCTTTATATGGTTTGTACTGAATCAGGTTAGTTCCCGAAGGGCTCTACTCTGTCGCACTTGTCTTCAGCTTTATATGTTGTGACGAGTATAAGGGTGAGACCTGGCAATTGTCATTAACAAAACGACAAATGAAAATTGCCATTCTATCAAGTTAAAATGGATTTTTATCAAAAATGAATCAGCAATATA--------------------------------------------------------------------------------------------------------------------------------------------------------------------------------------------------------------------------
Ntennessensis_Watauga_N1046 GGCTAGTGATAGTTGAAATATCCATAAAATATTAAGAAGTAGATTATATCATAGGTACTTTTTGTGCAATTAGTCAAATGTAGAGTTTGAAATTAACCACAACACAGTTTGTAAAATTTTCAAAGCAAGTAGGGGAAATAAAAACTATCAGTATTCCATAACAAATCTCAAAATCTATTTACAAAATTTTGTTCCAAAATTTAAGATTAAAAATTCAACTAATACGATAGTCAAATTTTTCGATTAATGCCTATACATTTCGATATTTCCATATTTAGTTATATTCTAAGCTTTTATTATTTCAAAGAGATTAAGCATATTTGATGATTGAGAAAATTAATTCTCAGATAAAAAATTATTTTTAAGAACTGTTTTT-TCTTCTCAATGTATTGCAAAATGTCATTTAATTATACTGATATACAAATGATATTATTAATACTATCTCCTACAATCAAATAGATGCTCTTTGGTTTAGGGGCATCGACTAAAAATCACTGATCAACAAAAGAAAGTGTTGAAGTTAAATTGAAACCCTACAGTAAGGCATGCTTTATTTAGGACACTGGTTCTCGGCAACCCACTTGAAATCCTTCTGCACAGCCCAATGCATGTGGAGTCCGCCTAGTACCACTAGTACATGCATAATATTGTGACTGTTAAATGCATAATCAAATTTCCCAGGCAACCATCTTTCTGGTATTAGAGAAGCACTAATGACAGCACCAACCAATGACCAGAAGTCTTGCATGAAAACATGATATAAGGCCTGCAAAAGAGAATACAATTAAGTATTCAACAGAATACAAGTAAAATATTTCAATTAAAGAAAAATATTTTCATATAGCGTACATTTATTTCTCTAAAAGAAAGCGGATACAGTAAAATCACATTAATCAAAG--TTCAATTGTGCTG---TATATGGTTTGTACTGAATCGGGTTAGTTCCCAAAGGGCTCTACTCTGTCGCACTTGTCTTCAGCTTTATATGCTGTGACGAGTATAAGGGTGAGACCTGGCAATTGTCATTAACAAAACGACAAATGAAAATTGCCATTCTATCAAGTTAAAATGGATTTTTATCAAAAATGAATCAGCAATATATATATACAGGGTGGTTATAATTAAAGTTCCCCTGTTTGGAGCTTGCTGCAGCCATAACTAATTATCGATTTTCAGATTCATACTATTCAATCAGTGGGAAGTAGGAATTTATAAAACGCTTGTTCTTGAAATACGTTTAAAGGGACAAGATGGGGCGTATGTAGCGAAAATCCGAGGAAAAACCTAAACAAACAGTTTTTGTAAAGATGAGCATAAAA
