# Supplementary material for: ﻿New species in old mountains: integrative taxonomy reveals ten new species and extensive short-range endemism in Nesticus spiders (Araneae, Nesticidae) from the southern Appalachian Mountains
Source: Zookeys. 2023 Feb 3;1145:1–130. doi: 10.3897/zookeys.1145.96724 (PMC10208238; doi:10.3897/zookeys.1145.96724)
Supplement: Supplementary material 4 — Input alignments, analysis log files, and output tree files [file zookeys-1145-001_article-96724__-s004.zip › uce-200153 (modified).phy]

 93 693
Nesticus_Japan_G2153 ATTAAATATTTTGAAAGGGTATACTACTTAA--AATATTAGAATTACAGAGTCATGTGTTAAGCATGCATAAATAGAGGTATTTAACTGTAGGGTTATCTAGGAGCCACTGACAAGTTGTGCATTTGAAT-------------------GGGGACAAATAATCGGCGAAGTTTATTGTGCTCTTAGCAGTGTGGTTAAAGGAAATCTGGCTGATAGTTAACCATACAAACAGAGATTAATTAAGCAATGAAATTAAAAAGACAAATGT---AATTAAGTGGTACCTCAGGGTGTCCCCAACCATATGGCGTATAGCGTACACACAAGATACACAAACGCATAATAAACATGGCAGCAAAACTGATGCGTCGCTCCCAGGGTCCTGTCGCAAATACTGCGGCATGTAGAGCTTTCAAAGCAAATGATAAATAAATTAACAACAATAAGCCTCGTATTGGTACCGGCAGACACATGGTACCAATAAATATAGATGAAATTCCACCTAAGAAAAAAAGTTACATAAATTAGTCAAAAACAAATTATGCAAAAACTAATTTAGGGATTAATATAATACTAATTAGGAGATTATTTTCAAAAATAAATATATACTGAAGGATTAGGGATTTGCAATAGATTTGGACATGTTTTTATTATATCTTATTTTTATTTCATGAAATGTCATTACAAAAACTA
Nesticus_nahaunus_Mexico_G2881 ATTCAAAATTTGAAAGAAATTCACTATTTTACCGATTTTCTGGATTGGTTCTGTAGTGTACTATTAGCATAACTCAAGATATGTAATTTTGGGAATATACTAGAGTTCTCAGCAGGTATTATACTTGAAATTTATGCCTTATACAGGTAGTGAGTAAAATGCTGACAAACTATGATGTAC--TTAGCAAGGTAATTTAAAGAGATTTATTCCAAATTTTAATATAGCATTACATAAATAAAAATTAAGAA--AAAAAATTACAAATGTGAAAAAGAA-CACTACCTCAGGGTGTCCCCAACCATATGGTGTGTACCGTACACATAAGATACACAGACGCATAATAAACATGGCAGCAAAGCTGATGCGCCGCTCCCAGGGTCCTGTTGCAAACACAGCGGCATGTAGAGCTTTCAAAGCAAATGACAAATAAATTAACAACAATAGGCATCTTATTGGTATTGGTAGACACATGGTACCAATAAATATAGATGAAAATCCACCTGAAAAA-AAAGTCATTCAAAGTAAGTACTAACAGGACCTTCAAACATTAACTGAAAAATAAGGATTTT---------------AGGATCAAATAT--AAAAATATTGAGGACCCAAATATTTGATG-AATTAAAGATACTTAAGAGTGATCTATTCTTTTTAAAG---AAAATGTC-------------
Nsilvestrii_Hellgate_N1108 ATTAATTATATGAATCGAATCAACTAACGAAATAATAATAAAAAAA------------------AAATGAAATTGAAAAAATAAAATTTAAAAATCGCGTAAAAATTACAAGCGGAATCCGCGGCAGAATCTCATCCCT-----------------GATTATTGACGAACCATGCTATCTCCATAGGAA----ATTTAAAAAAATTTATTCTAAATTTAAATA---------AATAAAAAAAGGGAAAAGGGACAAAATGACAAACAT----------AAATACCTCAGGGTGTCCCCAACCATACGGCGTATATCGCACGCACAAGATACACAACCGCATGATGAACATGGCAGCAAAACTAATGCGACGCTCCCAGGGTCCCATTGCAAATACTGCGGCATGTAGGGCTTTTAACGCGAATGACACATAGATTAACAACAATAGGCATCTTATTGGTATTGGCAGACACATTGTACCAATAAATATAGATGAAAATCCACCTGAAAGAGAAAATTATTCAAAATAAGTACAAAAAGGGCATACACACGACGATGAGAACATAACCACCTCATCAAGTGGGAAGTTTATGGTAAAGACAAAGAAATATTGATATTCTGCACACACGAATCAACTGATGACTAATCAGTTTCACATATTATTTTTATTG--------------------CCTT
Narcheri_Cheaha_N023 AAAAAACATCTCAAAGGA---------------AACGCTTCAACTCGGAAGGACTGGGTCTCGT---CAT-GGCCACA-------ATTCTGGGAAGAAGGTGGGATCTTTGGTGAATATTTTGAATAAAAACTGAAAGATTTATTCACACGGTGTCGTTTCATACCAACAACCCTTGTACTTTTAGCAAGATAATTTAAAGCGATTTATTCCAAATTATAATATACCATTACAAAAATAAAAACAGAGAG-AAAAAAATTTCAAATGTGAAAATAAAACACTACCTCAGGGTGTCCCCAACCATATGGTGTGTACCGTACACATAGGATACACAGACGCATAATAAACATGGCAGCAAAGCTGATGCGCCGCTCCCAGGGTCCCGTTGCAAACACAGCGGCGTGCAGAGCTTTCAAAGCAAATGACAAATAAATTAATAACAATAGGCATCTTATTGGTGTTGGTAGACACATGGTACCAATAAATATAGACGAAAATCCACCTGAAAAAGAAAGTCATTCAAAATAAGTACTAACAAGGCCAGTACATATTGACTGAAAAATAAGAATATTAAAAAATAGTGAGTAAAATTCAAATATAAAAATATATTGCGGAGCCAAATATTTGAGGTAATTAAAGATACTTCAATA-------------TTATTACATAGAATCAATAAATAGGGACCA
Narcheri_MillShoalCreek_N727 --------------------------------------------------------------------------------------------------------------------------------------------------------------------CCAACAACCCTTGTACTTCTAGCAAGATAATTTAAAGAGATTTATTCCAAATTATAATAAACCATTACAAAAATAGAGACCAAGAGAAAAAAAATTTCAAATGTGCAAATAAAACACTACCTCAGGGTGTCCCCAACCATATGGTGTGTACCGTACACATAGGATACACAGACGCATAATAAACATGGCAGCAAAGCTGATGCGCCGCTCCCAGGGTCCCGTCGCAAACACAGCGGCGTGCAGAGCTTTCAAAGCAAATGACAAATAAATTAATAACAATAGGCATCTTATTGGTGTTGGTAGACACATGGTACCAATAAATATAGATGAAAATCCCCCTAAAAAAGAAAGTCATTC----------------------------------------------------------------------------------------------------------------------------------------------------------------------------
Npecki_HaskellSims_G3697 AAAAAACAACTCAAAGGA---------------AATGCTTCAACTCTGAATAACTGGGTCTCGT---CAC-GGCCACG-------ATTCTGGGAACGAGGTGGGATCTTTGGTGAATACTTTGAATAAAGATT---TCATTTATTCCCACGGTGTCATTCCATACCAACAACCCTTGTACTTTTAGAAAGATAATTTAAAGAGATTTATTCCAAATTATAATACACCATTACAAAAATAAAAACCAAGAGAAAAAAAATTTCAAATGTGAAAATAAAACACTACCTCAGGGTGTCCCCAACCATATGGTGTGTACCGTACACATAGGATACACAGACGCATAATAAACATGGCAGCAAAGCTGATGCGCCGCTCCCAGGGACCCGTTGCAAACACAGCAGCATGTAGAGCTTTCAAAGCAAACGACAAATAAATTAATAACAATAGGCATCTTAATGGTGTTGGTAGACACATGGTACCAATAAATATAGACGAAAATCCACCTGAAAAAGAAAGTCATTGAAAGTAAGTACTAACAAGGCCTGTACATATTGACTGAAAAATAAGAATATTAAGAAATAGTGAGTAAAATTCAAATATAAAAATATATTGAGGAGCCAAATATTTGAAGTAATTAAAGATACTTCAGAG-------------TTATTACCTAGAATCAATAAATAGGGCCCA
Npecki_HurricaneMazeCave_G2100 -----------------------------------------------GAAGAACTGGGTCTCGT---CACAGGCCACG-------ATTCTGGGAACGAGGTGGGAACTTTGGTGAATACTTTAAATAAAGATT---TCATTTATTCCCACGGTGTCATTTCATACCAACAACCCTTGTACTTTTAGAAAGATAATTTAAAGAGATTTATTCCAAATTATAATACACCATTACAAAAATAAAAACCAAGAGAAAAAAAATTTCAAATGTGAAAATAAAACCCTACCTCAGGGTGTCCCCAACCATATGGTGTGTACCGTACACATAGGATACACAGACGCATAATAAACATGGCAGCAAAGCTGATGCGCCGCTCCCAGGGACCCGTTGCAAACACAGCGGCATGTAGAGCTTTCAAAGCAAATGACAAATAAATTAATAACAATAGGCATCTTATTGGTGTTGGTAGACACATGGTACCAATAAATATAGACGAAAATCCACCTGAAAAAGAAAGTCATTGAAAGTAAGTACTAACAAGGCCTGTACATATTGACTGAAAAATAAGAATATTAAGAAATAGTGAGTAAAATTCAAATATAAAAATATATTGAGGAGCCAAATATTTGAAGTAATTAAAGATACATCAGAG-------------TTATTACCTAGAATCAGTAAATAGGGCCCA
Npecki_Monteagle_N062 -------AACTCAAAGGA---------------AATGCTCCAACTCCGACAAACTGGGTTTCGT---CAC-GGCCACG-------ATTCCGGGAACGAGGTGGGATCTTTGGTGAATACTTTAAATAAAGATT---TCATTTATTACCACGGTGTCATTCCATACCAACAACCCTTGTACTTTTAGAAAGATAATTTAAAGAGATTTATTCCAAATTATAATATACCATTACAAAAATAAGAACCAAGAGAAAAAAAAATTCAAATGTGAAAATAAAACACTACCTCAGGGTGTCCCCAACCATATGGTGTGTACCGTACACACAGGATACACAGACGCATAATAAACATGGCAGCAAAGCTGATGCGCCGCTCCCAGGGACCCGTTGCAAACACAGCGGCATGTAGAGCTTTCAAAGCAAATGACAAATAAATTAATAACAATAGGCATCTTATTGGTGTTGGTAGACACATGGTACCAATAAATATAGACGAAAATCCACCTGAAAAAGGAAGTCATTGGAAGTAAGTACTAACAAGGCCTGTACATATTGACTGAAAAATAAGAATATTAAGAAATAGCGAGTAAAATTTAAATATAAAAATATATTGAGGAGCCAAATATTTGAAGTAATTAAAGATACATCAGAG-------------TTATTACCTAGAATCAATAAATAGGACCCA
Nstygius_ObeLee_N0656 ATAATATAATTAAGGGAACTACACTCTTGAAACAATGTTAAGGATTTAATAAGGAGTGTTTAGCGAGTATGACTCAAGATATGTAATTCTGGGATTACACTGAAGTTCTCAGCAGGTATTGTGTTTGAAATTTACTTCTTACACAGGTAGAGAGTAAAATGCTGACAAACTATATTGTACTTTTAGCAAGATAATTTAAAGAGATTTATTCCAAATTATAATATTCCATTACAAAAATAAAAATCAAGAG-AAAAAAATTACAAATGTGAAAATAAAATACTACCTCAGGGTGTCCCCAACCATATGGTGTGTACCGTACACATAGGATACTCAGACGCATAATAAACATGGCAGCAAAGCTGATGCGCCGCTCCCAGGGTCCGGTTGCAAACACAGCGGCGTGTAGAGCTTTCAAAGCAAATGACAAATAAATTAATAACAATAGGCATCTTATTGGTATTGGTAGACACATGGTACCAATAAATATAGACGAAAATCCACCTGAAAAAGAAAGTCATTCAAAGTAAATACTAACAGGGCCTGCACACATTAACTGAAAAAGAAGAATGTTAAAAAACAGTGAGTAAATTTCAAATATAAAAATATATTGAGGATCCAAATATTTGAAGTAATTAAAGATACTTCAGAGCCC----------------------------------------
Nstygius_RavenB_N1022 -----------------------------------------------------------------------------------------------------------------------TGTGTTTGAAATTTACTTCTTACACAGGTAGAGAGTAAAATGCTGACAAACTATATTGTACTTTTAGCAAGATAATTTAAAGAGATTTATTCCAAATTATAATATCCCATTACAAAAATAAAAATCAAGAG-AAAAAAATTACAAATGTGAAAATAAAATACTACCTCAGGGTGTCCCCAACCATATGGTGTGTACCGTACACATAGGATACTCAGACGCATAATAAACATGGCAGCAAAGCTGATGCGCCGCTCCCAGGGTCCGGTTGCAAACACAGCGGCGTGTAGAGCTTTCAAAGCAAATGACAAATAAATTAATAACAATAGGCATCTTATTGGTATTGGTAGACACATGGTACCAATAAATATAGACGAAAATCCACCTGAAAAAGAAAGTCATTCAAAGTAAGTACTAACAGGGCCTGCACACATTAACCGAAAAAAAAGAATATTAAAAAACAGTGAGTAAATTTCAAATATAAAAATATATTGAGGATCCAAATATTTGAAGTAATTAAAGATACTTCAGAGCCCTG--------------------------------------
Ncarteri_div__RainbowCave_G2089 ------------------------------------------------------------------------------------------------------------------------------------------------------------------------------------------CAAGATAATTTAAAGAGATTTATTCCAAATTGCAATATACCATTACAAAAATAAAAACCAAGAA-AAAAAAATTACAAATGTGAAAATAAAACACTACCTCAGGGTGTCCCCAACCATATGGTGTGTACCGTACACATAGGATACACAGACGCATAATAAACATGGCAGCAAAGCTGATGCGCCGCTCCCAGGGTCCGGTTGCAAAAACAGCGGCGTGTAGAGCTTTCAAAGCAAATGACAAATAAATTAATAACAATAGGCATCTTATTGGTATTGGTAGACACATGGTACCAATAAATATAGATGAAAATCCACCTGAAAAAGAAAGTCATTCAAAGTAAGTACTAACAGGGCCTCCACACATTAACTGAAAAATAAGAATAATAAAAAACAGTGAATAAATTTCAAATATAAAAATATATTGAGGATCCAAATATTTGAAGTAATTAAAGATACTTTAGAGTCCTGTAACTTCATTAGCATTTGAAAATTAAAAAGAAAACTCG
Ncressleri_AndersonSpringCave_G2075 ATAATATAATTAAGGGAATTACACTCTTGAAACAATGTTAAGGATTGGATAAGGAGTGTTTAGTGAGTATAACTCAAGATATGTAATTTTGGGATTATACTGAAGTTCTCAGCAGGTATTGTGTTTGAAATTTACTCCTGACACAGGCAGAGAGTAAAATGCTGACAAACTATGCTGTACTTTTAGCAAGATAATTTAAAGAGATTTATTTCAAATTATAATATACCATTACAAAAATAAAAACCAAGAGAAAAAAAATTACAAATG----AATAAAACACTACCTCAGGGTGTCCCCAACCATATGGTGTGTACCGTACACATAGGATACACAGACGCATAATAAACATGGCAGCAAAGCTGATGCGCCGCTCCCAGGGTCCGGTTGCAAACACAGCGGCATGTAGAGCTTTCAAAGCAAATGACAAATAAATTAATAACAATAGGCATCTTATTGGTTTTGGTAGACACATGGTACCAATAAATATAGACGAAAATCCACCTGAAAAAGAAAGTCAGTCAAAGTAAGTACTAACAGGGTCTGCACACATTAACTGAAAAATAAGAATATTAAAAAATAGTGAGTAAATTTCAAATATATAAATATATTGAGGATCCGAATATTTGAAGTAATTAAAGATACTTCAGAGCCCTGTAACTTCATTAGCATTTGAAATTTAAAA------TGCA
Ncressleri_PigeonCave_G2077 ----------------------------------------------GGATAAGGAGTGTTTAGTGAGTATAACTCAAGATATGTAATTTTGGGATTATACTGAAGTTCTCAGCAGGTATTGTGTTTGAAATTTACTCCTGACACAGGCAGAGAGTAAAATGCTGACAAACTATGCTGTACTTTTAGCAAGATAATTTAAAGAGATTTATTTCAAATTATAATATACCATTACAAAAATAAAAACCAAGAGAAAAAAAATTACAAATG----AATAAAACACTACCTCAGGGTGTCCCCAACCATATGGTGTGTACCGTACACATAGGATACACAGACGCATAATAAACATGGCAGCAAAGCTGATGCGCCGCTCCCAGGGTCCGGTTGCAAACACAGCGGCATGTAGAGCTTTCAAAGCAAATGACAAATAAATTAATAACAATAGGCATCTTATTGGTATTGGTAGACACATGGTACCAATAAATATAGACGAAAATCCACCTGAAAAAGAAAGTCAGTCAAAGTAAGTACTAACAGGGTCTGCACACATTAACTGAAAAATAAGAATATTAAAAAATAGTGAGTAAATTTCAAATATATAAATATATTGAGGATCCGAATATTTGAAGTAATTAAAGATACTTCAGAGCCCTGTAACTTCATTAGCA------------------------
Nbarri_Bishop_N1072 ATAATATAATTAAGAGAACTACATTCTTGAAACAATGCTAAGGATTGGATAAGGAGTGTTTAGTGAGCATAACTCAAGATATATAATTTTAGGATTACACTGGAGTTCTCAGCAGGTATTATGTTTGAAATTTACACCTTATATGGGTAGAGAGTAAAATGCTGACAAACTCTGCTGTATTTTTAGCAGGATAATTTAAAGAGATTTATTCCAAATTTTAATATACCACTACAAAAATAAAAATCAAGAGAAAAAAAATTACAAATGTGAAAATAAAACACTACCTCAGGGTGTCCCCAACCATATGGTGTGTACCGTACACACAGGATACACAGACGCATAATAAACATGGCAGCAAAGCTGATGCGCCGCTCCCAGGGTCCTGTTGCAAACACAGCGGCATGTAGAGCTTTCAAAGCAAATGACAAATAAATTAATAACAATAGGCATCTTATTGGTGTTGGTAGACACATGGTACCAATAAATATAGATGAAATTCCACCTGAAAAAGAAAGTCATTCAAAGTAAGTACTAACAGGGCCTGCACACATTAACTGAAAAATAAGAATATTAAAAAATAGCAAGTGAATTTCAAATATAAAAAAATATTGAGGATCTAAATATTTAAAGGAATTAAAGATACATCAGTGTTATATATTTTTTTTACTGTATAAAATTTCAAAATAAAACCTA
Nbarri_LostCoveCave_N0065 ------------------------------------------------------------------------------ATATATAATTTTAGGATTACACTGGAGTTCTCAGCAGGTATTATGTTTGAAATTTACACCTTATATGGGTAGAGAGTAAAATGCTGACAAACTCTGCTGTATTTTTAGCAGGATAATTTAAAGAGATTTATTCCAAATTTTAATATACCACTACAAAAATAAAAAGCAAGAGAAAAAAAATTACAAATGTCAAAATAAAACACTACCTCAGGGTGTCCCCAACCATATGGTGTGTACCGTACACACAGGATACACAGACGCATAATAAACATGGCAGCAAAGCTGATGCGCCGCTCCCAGGGTCCTGTTGCAAACACAGCGGCATGTAGAGCTTTCAAAGCAAATGACAAATAAATTAATAACAATAGGCATCTTATTGGTGTTGGTAGACACATGGTACCAATAAATATAGATGAAATTCCACCTGAAAAAGAAAGTCATTCAAAGTAAGTACTAACAGGGCCTGCACACATTAACTGAAAAATAAGAATATTAAAAAATAGCAAGTGAATTTCAAATATAAAAAAATATTGAGGATCTAAATATTTAAAGGAATTAAAGATACATCAGTGTTATATATTTTTTTTACTGTATAAAATTTCAAAATAAAACCTA
Nbarri_eyed_ClayCave_G2082 -------------------------------------------------------------------------------------------------------------------------------------------------------------------------------------------------------------------------------------------------------GAG-AAAAAAATTACAAATATGAAAATAAAACACTACCTCAGGGTGTCCCCAACCATATGGTGTGTACCGCACACATAGGATACACAGACGCATAATAAACATGGCAGCAAAGCTGATGCGCCGCTCCCAGGGTCCTGTTGCAAACACAGCGGCATGTAGAGCTTTCAAAGCAAATGACAAATAAATTAATAACAATAGGCATCTTATTGGTGTTGGTAGACACATGGTACCAATAAATATAGATGAAATTCCACCTGAAAAAGAAAGTCATTCCAAGTAAGTACTAACAGGGCCTGCACACATTAACTGAAAAA-----------------------------------------------------------------------------------------------------------------------------------
Nbarrowsi_Gregorys_N270 ATAATATAATTAAGAGAATTAGACTCTTGAAACAATGCTGAGGATTGGATAAGGAGTGTTTAGTGAGCATAACTCAAGATATGTAATTTTGGGATTACACTGGAGTTCTCAGTAGGTATTATGTTTGAAATTTACGCCTTATACGGGTAGAAAGTAAAATGCCGACAAACTATGCTGTATTTTTAGCAAGATAATTTAAAGAGATTTATTCCAAATTTTAATATACCACTACAAAAATAAAAATCAAGAGAAAAAAAAATACAAATGTGGAAATAAAACACTACCTCAGGGTGTCCCCAACCATATTGTGTGTACCGAACACATAGGATACACAGACGCATAATAAACATGGCAGCAAAGCTGATGCGCCGCTCCCAGGGTCCTGTCGCAAACACAGCGGCATGTAGAGCTTTCAAAGCAAATGACAAATAAATTAATAACAATAGGCATCTTATTGGTGTTGGTAGACACATGGTACCAATAAATATAGATGAAATTCCACCTGAAAAAGAAAGTCATT-----------------------------------------------------------------------------------------------------------------------------------------------------------------------------
Nbarrowsi_Tuckaleechee_N360 ----------------------------------------------------------------GAGCATAACTCAAGATATGTAATTTTGGGATTACACTGGAGTTCTCAGCAGGTATTATGTTTGAAATTTACGCCTTATACGGGTAGAAAGTAAAATGCCGACAAACTATGCTGTATTTTTAGCAAGATAATTTAAAGAGATTTATTCCAAATTTTAATATACCACTACAAAAATAAAAATCAAGAGAAAAAAAAATACAAATGTGGAAATAAAACACTACCTCAGGGTGTCCCCAACCATATGGTGTGTACCGAACACATAGGATACACAGACGCATAATAAACATGGCAACAAAGCTGATACGCCGCTCCCAGGGTCCTGTCGCAAACACAGCGGCATGTAGAGCTTTCAAAGCAAATGACAAATAAATTAATAACAATAGGCATCTTATTGGTGTTGGCAGACACATGGTACCAATAAATATAGATGAAATTCCACCTGAAAAAGAAAGTCATTCAAAGTAAGTACTAACAGGGCCTGCACACATTA--------------------------------------------------------------------------------------------------------------------------------------------
Nbishopi_DryFalls_N150 ATAATATAATTAAGAGAACTACATTCTTGAAACAATGCTAAGGATTGGATAAGGAGTGTTTAGTGAGCATAATTCAAGATATATAATTTTAGGATTACACTGGAGTTCTCAGCAGGTATTATGTTTGAAATTTATGCCTTATATGGGTAGAGAGTAAAATGCTGACAAACTATGCTGCATTTTTAGCAGGATAATTTAAAGAAATTTATTCCAAATTTTAATATACCAATACAAAAATAAAAATCAAGAGAAAAAAAATTACAAATGTCAAAATAAAACACTACCTCAGGGTGTCCCCAACCATAGGGTGTGTACCGTACACATAGGATACACAGACGCATAATAAACATGGCAGCAAAGCTGATGCGCCGCTCCCAGGGTCCTGTTGCAAACACAGCGGCATGCAGAGCTTTCAAAGCAAATGACAAATAAATTAATAACAATAGGCATCTTATTGGTGTTGGTAGACACATGGTACCAATAAATATAGATGAAATTCCACCTGAAAAAGAAAGTCATTCAAAGTAAGTA----------CTGCACACATTAACTGAAAAATAAGAATATTAAAAAATAGCAAGGGAATTTCAAATATAAAAAAATATTGAGGATCTAAATATTTAAAATAATTAAAGATACATCAGTGTTATATATTTTTTTTACTGTATAAAATTTCAAAATAAAACCTA
Nbishopi_PoleCr_Chattooga_N885 ATAATATAATTAAGAGAACTACATTCTTGAAACAATGCTAAGGATTGGATAAGGAGTGTTTAGTGAGCATAATTCAAGATATATAATTTTAGGATTACACTGGAGTTCTCAGCAGGTATTATGTTTGAAATTTATGCCTTATATGGGTAGAGAGTAAAATGCTGACAAACTATGCTGCATTTTTAGCAGGATAATTTAAAGAAATTTATTCCAAATTTTAATATACCAATACAAAAATAAAAATCAAGAGAAAAAAAATTACAAATGTCAAAATAAAACACTACCTCAGGGTGTCCCCAACCATAGGGTGTGTACCGTACACATAGGATACACAGACGCATAATAAACATGGCAGCAAAGCTGATGCGCCGCTCCCAGGGTCCTGTTGCAAACACAGCGGCATGCAGAGCTTTCAAAGCAAATGACAAATAAATTAATAACAATAGGCATCTTATTGGTGTTGGTAGACACATGGTACCAATAAATATAGATGAAATTCCACCTGAAAAAGAAAGTCATTCAAAGTAAGTA----------CTGCACACATTAACTGAAAAATAAGAATATTAAAAAATAGCAAGGGAATTTCAAATATAAAAAAATATTGAGGATCTAAATATTTAAAATAATTAAAGATACATCAGTGTTATATATTTTTTTTA---------------------------
Nbishopi_StandingIndian_N131 ATAATATAATTAAGAGAACTACATTCTTGAAACAATGCTAAGGATTGGATAAGGAGTGTTTAGTGAGCATAATTCAAGATATATAATTTTAGGATTACACTGGAGTTCTCAGCAGGTATTATGTTTGAAATTTATGCCTTATATGGGTAGAGAGTAAAATGCTGACAAACTATGCTGCATTTTTAGCAGGATAATTTAAAGAAATTTATTCCAAATTTTAATATACCAATACAAAAATAAAAATCAAGAGAAAAAAAATTACAAATGTCAAAATAAAACACTACCTCAGGGTGTCCCCAACCATAGGGTGTGTACCGTACACATAGGATACACAGACGCATAATAAACATGGCAGCAAAGCTGATGCGCCGCTCCCAGGGTCCTGTTGCAAACACAGCGGCATGCAGAGCTTTCAAAGCAAATGACAAATAAATTAATAACAATAGGCATCTTATTGGTGTTGGTAGACACATGGTACCAATAAATATAGATGAAATTCCACCTGAAAAAGAAAGTCATTCAAAGTAAGTA----------CTGCACACATTAACTGAAAAATAAGAATATTAAAAAATAGCAAGGGAATTTCAAATATAAAAAAATATTGAGGATCTAAATATTTAAAATAATTAAAGATACATCAGTGTTATATATTTTTTTTACTGTATAAAATTTCAAAATAAAACCTA
Nbrimleyi_NewberryCr_N984 ATAATATAATTAAGAGAACTACATTCCTAAAACAATACTAAGGATTGGATAAGGAGTGTTTAGTGAGCATAACTCAAGATATATAATTTTGGGATTACACTGGAGTTCTCAGGAGGTATTATGTTTGAAATTTACTCCTTATACAGGTAGTGAGCAAAATGCTGACAAACTATGCTGTATTTTTAGCAAGATAATTTAAAGAGATTTATTCCAAATTTTAATATACCACTACAAAAACAAAAATCAAGAGAAAAAAAATTACAATTGTGAAAATAAAACACTACCTCAGGGTGTCCCCAACCATATGGTGTGTACCGTACACATAGGATACACAGACGCATAATAAACATGGCAGCAAAGCTGATGCGCCGCTCCCAGGGTCCTGTTGCAAACACAGCGGCATGTAGAGCTTTCAAAGCAAATGACAAATAAATTAATAACAATAGGCATCTTATTGGTGTTGGTAGACACATGGTACCAATAAATATAGATGAAATTCCACCTGAAAAAGAAAGTCATTCAAAGTAAGTACTAACAGGGCGAGCACACATTAACTGAAAAATAAGAATATTAAAAAATAGTGAGTGAATTTCAAATATAAAAAAATATTGAGGATCTAAATAT----------------------------ATATATATATATTACTGTATAAAATTTCAAAATAAAACATA
Nbrimleyi_RumblingBald_N241 ATAATATAATTAAGAGAACTGCATTCCTGAAACAATACTAAGGATTGGATAAGGAGTGTTTAGTGAGCATAACTCAAGATATATAATTTTGGGATTACACTGGAGTTTTCAGGAGGTATTAT-TTTGAAATTTACGCCTTATACAGGTAGTGAGCAAAATGCTGACAAACTATGCTGTATTTTTAGCAAGATAATTTAAAGAGATTTATTCCAAATTTTAATATACCACTACAAAAACAAAAATCAAGAGAAAAAAAATTACAATTGTGAAAATAAAACACTACCTCAGGGTGTCCCCAACCATATGGTGTGTACCGTACACATAGGATACACAGACGCATAATAAACATGGCAGCAAAGCTGATGCGCCGCTCCCAGGGTCCTGTTGCAAACACAGCGGCATGTAGAGCTTTCAAAGCAAATGACAAATAAATTAATAACAATAGGCATCTTATTGGTGTTGGTAGACACATGGTACCAATAAATATAGATGAAATTCCACCTGTAAAAGAAAGTCATTCAAAGTAAGTACTAACAGGGCGAGCACACATTAACTGAAAAATAAAAATATTAAAAAATAGTGAGCAAATTTCAAATATAAAAAAATATTGAGGATCTAAATATT----------------------------TATATATATATTACTGTATAAAATTTCAAAATAAAACATA
Ncanei_Egypt_N958 ATAATATAATTAAGAGAACTACATTCCTGAAACAATGCTAA-----GGATAAGGAGTGTTTAGTGAGCATAACTCAAGATATATAATTTTGGGATTACACTGGAGTTCTCAGGAGGTATTATGTTTGAAATTTACGCCTTATACAGGTAGTGAGCAAAATGCTGACAAACTATGCTGTATTTTTAGCAAGATAATTTAAAGAGATTTATTCCAAATTTCAATATACCACTACAAAAACAAAAATCAAGAGAAAAAAAATTACAATTGTGAAAATAAAACACTACCTCAGGGTGTCCCCAACCATATGGTGTGTACCGTACACATAGGATACACAAACGCATAATAAACATGGCAGCAAAGCTGATGCGCCGCTCCCAGGGTCCTGTTGCAAACACAGCGGCATGTAGAGCTTTCAAAGCAAACGACAAATAAATTAATAACAATAGGCATCTTATTGGTGTTGGTAGACACATGGTACCAATAAATATAGATGAAATTCCACCTGAAAAAGAAAGTCATTCAAAGTAAGTA------------------------------------------------------------------------------------------------------------------------------------------------------------------
Ncarolinensis_Grandfather_N218 -------------------------------------------------------------------------------------------------------------------------------------------------------------------------------------------------------------------------TTAATATACCACTACAAAAATAAAAATCAAGAAAAAAAAAATTACAAATGTGAAAATAAAACACTACCTCAGGGTGTCCCCAACCATATGGCGTGTACCGTACACATAGGATACACAGACGCATAATAAACATGGCAGCAAAGCTGATGCGCCGCTCCCAGGGTCCTGTTGCAAACACAGCGGCATGCAGAGCTTTCAAAGCAAATGACAAATAAATTAATAACAAAAGGCATCTAATTGGTGTTGGTAGACACATGGTACCAATAAATATAGATGAAATTCCACCTGAAAAAGAAAGTCATTCAAAGTAAGTA-------------------TTAACTGAAAAATAAGAATATT-AAAAATAGTGAGTGCATTTCAAATATAAAAAAATATTGAGGATCTAAATAT---------------------------------------------------------------------
Ncarteri_English_N031 -------------------------------------------------------------------------------------------------CACTGGAGTTCTCAGCAGGTATTATGTTTGAAATTTACTCCTTATAGGGGTAGAAAGTAAAATGCTGACAAACCCTGCTGTATTTTTAGCAGGATAATTTAAGGAGATTTATTCCAAATTTTAATTTACCACTACAAAAATAAAAATCAAGAGAAAAAAAATTACAAATGTCTAAATAAAACACTACCTCAGGGTGTCCCCAACCATATGGTGTGTACCGTACACATAGGATACACAGACGCATAATAAACATGGCAGCAAAGCTGATGCGCCGCTCCCAGGGTCCTGTTGCAAACACAGCGGCATGCAGAGCTTTCAAAGCAAATGACAAATAAATTAATAACAATAGGCATCTTATTGGTGTTGGTAGACACATGGTACCAATAAATATAGATGAAATTCCACCTGAAAGAAAAAGTCATTCAAAGTAAGTACATAC-------GTACACATTAACTGAAAAATAAGAATATTAGAAAATAGCAAGGGAATTTCAAATATAAAAAAATATTGAGGATCTAAATATTTAAAGTAATTAAAGATACATCAGTGTTATATATTTTTTTTACTGTATAAAATTTCAAAATAAAACCTA
Ncarteri_LaurelCave_nearTYPE_N0296 -------------------------------------------------------------------------------------ATTTTAGGATTACACTGGAGTTCTCAGCAGGTATTATGTTTGAAATTTACGCCTTATAGGGGTAGAAAGTAAAATACTGACAAACTCTGCTGTATTTTTAGCAGGATAATTTAAGGAGATTTATTCCAAGTTTTAATATACCACTACAAAAATAAAAATCAAGAGAAAAAAAATTAGAAATGTCAAAATAAAACACTACCTCAGGGTGTCCCCAACCGTATGGTGTGTACCGTACACATAGGATACACAGACGCATAATAAACATGGCAGCAAAGCTGATGCGCCGCTCCCAGGGTCCTGTCGCAAACACGGCGGCATGTAGAGCTTTCAAAGCAAATGACAAATAAATTAATAACAATAGGCATCTTATTGGTGTTGGTAGACACATGGTACCAATAAATATAGATGAAATTCCACCTGAAAGAAAAAGTCATTCAAAGTAAGTACATAC-------GCACACATTAACTGAAAAATAAGAATATTAAAAAATAGCAAGGGAATTTCAAATATAAAAAAATATTGAGGATCTAAATATTTAAAGTAATTAAAGATACATCAGTGTTATATATATATATATATATATA----------ATATA---TA
Ncarteri_PilotMtn_G2185 ATAATATAATTAAGAGAACTACATTCTTGAAACAATGCTAAGGATTGGATAAGGAGTGTTTAGTGAGCATAACTCAAGATATACAATTTTAGGATTACACTGGAGTTCTCAGCAGGTATTATGTTTGAAATTTACGCCTTATAGGGGTAGAAAGTAAAATGCTGACAAACCCTGCTGTATTTTTCGCAGGATAACTTAAGGAGATTTATTCCAAATTTTAATATACCACTACAAAAATAAAAATCAAGAGAAAAAAAATTACAAATGTCAAAATAAAACATTACCTCAGGGTGTCCCCAACCATATGGTGTGTACCGTACACATAGGATACACAGACGCATAATAAACATGGCAGCAAAGCTGATGCGCCGCTCCCAGGGTCCTGTTGCAAACACAGCGGCATGCAGAGCTTTCAAAGCAAATGACAAATAAATTAATAACAATAGGCATCTTATCGGTGTTGGTAGACACATGGTACCAATAAATATAGATGAAATTCCACCTGAAAAAGAAAA--AGTCAAAGTAAGT-------------GCACACATTAATTGAAAAATAAGAATATTAAAAAATAACA--------------------------------------------------------------------------------------------------------------
Ncarteri_Pitchfork_N363 ------------------------------------------------------------------------------------------AGGATTACACTGGAGTACTCAGCAGGTATTATGTTTGAAATTTACGCCTTATAGGGGTAGAAAGTAAAATGCTGACAAACCCAGCTGTATTTCTAGCAGGATAATTTAAAGAGATTTATTCCAAATTTTAAAATACCACTACAAAAATAAAAATCAAGAGAAAAAAAATTACAAATGTAAAAAAAAAACACTACCTCAGGGTGTCCCCAACCATATGGTGTGTACCGTACACACAGGATACACAGACGCATGATAAACATGGCAGCAAAGCTGATGCGCCGCTCCCAGGGTCCTGTTGCAAACACAGCGGCATGTAGAGCTTTCAAAGCAAATGACAAATAAATTAATAACAATAGGCATCTTATTGGTGTTGGTAGACACATAGTACCAATAAATATAGATGAAATTCCGCCT-AAAAAAAAAGTAATTCAAAGTAAGTACATAC-------GCACACATTAACTGAAAAATAAGAATATTAAAAAATAGCAAGGGAATTTCAAATATAAAAAAATATTGAGGATCCAAATATTTAAAGTAATT----------------------------------------------------------
Ncarteri_WeberCty_N1044 ----------------------------------------------------------------------------------------------TTACACTGGAGTTCTCAGCGGGTATTATGTTTGAAATTTACACCTTATAGGGGTAGAAAGTAAAATACTGACAAACCCTGCTGTATTTTTAGCAGGATAATTTAAGGAGATTTATTCCAAATTTTAATATACCACTACAAAAATAAAAATCAAGAGAAAAAAAACTACAAATGTCAAAATAAAACACTACCTCAGGGTGTCCCCAACCATATGGTGTGTACCGTACACATAGGATACACAGACGCATAATAAACATGGCAGCAAAGCTGATGCGCCGCTCCCAGGGTCCTGTTGCAAACACAGCGGCATGCAGAGCTTTCAAAGCAAATGACAAATAAATTAATAACAATAGGCATCTTATTGGTGTTGGTAGACACATGGTACCAATAAATATAGATGAAATTCCACCTGAAAGAAAAAGTCATTCAAAGTAAGTACATAC-------GCACACATTAACTGAAAAATAAGAATATTAAAAAATAGCAAGGGAATTTCAAATATAAAAAAATATTGAGGATCTAAATATTTAAAGTAATTAAAGATACATCAGTGTTAT---------------------------------------
Ncherokee_BallhootScar_N193 ---ATATAATTAAGAGAACTACACTCTTGAAACAATACTAAGGATTGGATAAGGAGTGTTTAGTGAGCATAACTCAAGATATATAATTTTGGGATTACACTGGAGTTCTCAGCAGGTATTATGTTTGAAATTTATGCCTTATGCAGATAGTGAGCAAAATGCTGACAAACTATGCTGTACTCTTAACAAGGTAATTTAAAGAGATTTATTCCAAATTTTAATATACCACTACAAAAATAAAAATCAAGAAGAAAAAAATTACAAATGTGAAAATAAAACACTACCTCAGGGTGTCCCCAACCATATGGTGTGTACCGTACACATAGGATACACAAACGCATAATAAACATGGCAGCAAAGCTGATGCGCCGCTCCCAGGGTCCTGTTGCAAACACAGCGGCATGTAGAGCTTTTAAAGCAAATGACAAATAAATTAATAACAATAGGCATCTTATTGGTGTTGGTAGACACATGGTACCAATAAATATAGATGAAATTCCACCTGAAAAAGAAAAACATTCAAAGTAAGTACTAACAGGGCCTGCACACATTAACTGAAAAATAAGAATATTAAAAAATAGTGAGTGAATTTCAAATATAAAAAAATATTGAGGATCTAAATATTTGAAGTAATTAAAGATAAGTCAATTTTATATATTTTTTTTACTGTATAAAATTTCAAAATTTA-----
Ncherokee_BalsamMtn_N891 ---------------------------------------------------------------------------------------------ATTACACTGGAGTTCTCAGCAGGTATTATGTTTGAAATTTACGCCTTATGCAAATAGTGAGCAAAATCCTGACAAACTATACTGTACTCTTAACAAGGTAATTGAAAGAGATTTATTCCGAATGTTAATATACCACTACAAAAATAAAAATCAAGAGAAAATAAATTACAAATGTGAAAAAAAAACACTACCTCAGGGTGTCCCCAACCATATGGTGTGTACCGTACACATAGGATACACAAACGCATAATAAACATGGCAGCAAAGCTGATGCGCCGCTCCCAGGGTCCTGTTGCAAACACAGCGGCATGTAGAGCTTTCAAAGCAAATGACAAATAAATTAATAACAATAGGCATCTTATTGGTGTTGGTAGACACATGGTACCAATAAATATAGATGAAATTCCACCTGAAAAAGAAAATCATTCCAAGTAAGTACTAACAGGGCCTGCACACATTAACTGAAAAAGAAGAATATTAAAAAATAGTGAGTGAATTTCAAATATAAAAAAATATTGAGGATCTAAATATTTGAAGTAATTAAAGATAAGTCAATTTTATATATTTTTTTTACTGTATAAAATTTCAAAATAAAACCTA
Ncherokee_SIndianCrk_N681 ------------------------------------------------------------------------------------------------------------------------------------------------------------------------------CTGTACTCTTAACAAGGTAATTTAAAAAGATTTATTCCAAATTTTAATATACCACTACAAAAATAAAAATCAAGAGAAAAAAAATTACAAATGTGAAAATAAAACACTACCTCAGGGTGTCCCCAACCATATGGTGTGTACCGTACACATAGGATACACAAACGCATAATAAACATGGCAGCAAAGCTGATGCGCCGCTCCCAGGGTCCTGTTGCAAACACAGCGGCATGTAGAGCTTTCAAAGCAAATGACAAATAAATTAATAACAATAGGCATCTTATTGGTGTTGGTAGACACATGGTACCAATAAATATAGATGAAATTCCACCTGAAAAAGAAAATCATTCAAAGTAAGTAC-----------------------------------------------------------------------------------------------------------------------------------------------------------------
Ncooperi_BeaverCrk_N1002 -------------------------------------------------------------------------------------------GGATTACACTGGAGTTCTCATCAGGTATTATGATTGAAATTTATGCCTTATATGGGTAG--AGTAAAATGCTGACAAACTATGCTGTATTTTTAGCAGGATAATTTAAAGAGATTTATTCCAAATTTTAATACACCACCACAAAGATAAAAATCAAGAG----AAAATTACAAATGTCAAAATAAAACACTACCTCAGGGTGTCCCCAACCATAGGGTGTGTACCGTACACATAGGATACACAGCCGCATGATAAACATGGCAGCAAAGCTGATGCGGCGCTCCCAGGGTCCTGTTGCAAACACAGCCGCATGCAGAGCTTTCAAAGCAAATGACAAATAAATTAATAACAATAGGCATCTTATTGGTGTTGGTAGACACATGGTACCAATAAATATAGATGAAATTCCACCTGGAAAAGAAAGTCACTCAAAGTAAGTACTAACAGGGCCTGCACACATTAACTGAAAG------------------------------------------------------------------------------------------------------------------------------------
Ncooperi_BrasstBald_N824 ATAATATAATTATGAGAACTTTATTCTTGAAACAATGCTAAGGATTGGATAAGGAGTGTTTAGTGAGCATAACTCAAGATATATGATTTTAGGATTACACTGGAGTTCTCAGCAGGTATTATGTTTGAAATTTACGCCTTATATGGGT--AGAGTAAAATGCTGACAAACTATGCTATATTTTTAGCAGGATAATTTAAAGAGATTTATTCCAAATTTTAATACACCACTACAAAAATAAAAATCAAGAGAAAAAAAATTACAAATGTCAAAATAAAACACTACCTCAGGGTGTCCCCAACCATAGGGTGTGTACCGTACACATAGGATACACAGACGCATAATAAACATGGCAGCAAAGCTGATGCGCCGCTCCCAGGGTCCTGTTGCAAACACAGCGGCATGCAGAGCTTTCAAAGCAAATGACAAATAAATTAATAACAATAGGCATCTTATTGGTGTTGGTAGACACATGGTACCAATAAATATAGATGAAATTCCACCTGAAAAAGAAAGTCATTCAAAGTAAGTA----------CTGCACACATTAACTGAAAAATAAGAATATTAAAAAATAGCAAGTGAATTTCAAATATAAAAAAATATTGAGGATCTATATATTTAAAGTAATTAAAGATACATCAGTGTTATATATTTTTTTTACTGTATAAAATTTCAAA----------
Ncooperi_CheoahDam_N1122 ------------AGAGAACTACATTCTTGAAACAATGCTAAGGATTGGATAAGGAGTGTTTAGTGAGCATAACTCAAGATATATAATTTTAGGATTACACTGGAGTTCTCAGCAGGTATTATGTTTGAAATTTACGCCTTATATGGGTAGAGAGTAAAATGCTGACAAACTATGCTGTATTTTTAGCAGGATAATTTAAAGAGATTTATTCCAAATTTTAATATACCACTACAAAAATAAAAATCAAGAGAAAAAAAATTACAAATGTCAAAATAAAACACTACCTCAGGGTGTCCCCAACCATATGGTGTGTACCGTACACATAAGATACACAGACGCATAATAAACATGGCAGCAAAGCTGATGCGGCGCTCCCAGGGTCCTGTTGCAAACACAGCGGCATGCAGAGCTTTCAAAGCAAATGACAAATAAATTAATAACAATAGGCATCTTATTGGTGTTGGTAGACACATGGTACCAATAAATATAGATGAAATTCCACCTGAAAAAGAAAGTCATTCAAAGTAAGTA----------CTGCACACATTAACTGAAAAATAAGAATATTAAAAAATAGCAAGTGAATTTCAAATATAAAAAAATATTGAGGATCTATATATTTAAAGTAATTAAAGATACATCAGTGTTATATATTTTTTTTACTGTATAAAATTTCAAAATAAAACCTA
Ncooperi_NantRiverGorge_N682 ATAATATAATTAAGAGAACTACATTCTCGAGACAATGCTAAGGATTGCATAAGGAGTGTTTAGTGAGCATAACTCAAGATATATGATTTTAGGATTACACTGGAGTTCTCATCAGGTATTATGATTGAAATTTATGCCTTATATGGGTAGAGAATAAAATGCTGACAAACTATGCTGTATTTTTAGCAGGATAATTTAAAGAGATTTATTCCAAATTTTAATATACCACTACAAAAATAAAAATCAAGAGAAAAAAAATTACAAATGTCAAAATAAAACACTACCTCAGGGTGTCCCCAACCATAGGGTGTGTACCGCACACATAGGATACACAGACGCATAATAAACATGGCAGCAAAACTGATGCGCCGCTCCCAGGGTCCTGTTGCAAACACAGCGGCATGCAGAGCTTTCAAAGCAAATGACAAATAAATTAATAACAATAGGCATCTTATTGGTGTTGGTAGACACATGGTACCAATAAATATAGATGAAATTCCACCTGAAAAAGAAAGTCATTCAAAGTAAGTACT----------GCACACATTAACTGAAAAATAAGAATATTAAAAAATAGCAAGTGAATTTCAAATATAAAATAATATTGAGGATCTATATATTTAAAGTAATTAAAGGTACATCAGTGTTATATATTTTTTTTACTGTATAAAATTTCAAAATAAAACCTA
Ncooperi_RockCrRoad_N1160 -----------------------------------------------------------------------------------------------------------------AGGTATTATGTTTGAAATTTATGGCTTATATGGGTAGAGAGTAAAATGCTGACAAACTATGCTGTATTTTTAGCAGGATAATTTAAAGAGATTTATTCCAAATTTTAATATTCCACTACAAAAATAAAAATCAAGAGAAAAAAAATTACAAATGTCAAAATAAAACACTACCTCAGGGTGTCCCCAACCATAGGGTGTGTACCGTACACATAGGATACACAGACGCATAATAAACATGGCAGCAAAGCTGATGCGCCGCTCCCAGGGTCCTGTTGCAAACACAGCCGCATGCAGAGCTTTCAAAGCAAATGACAAATAAATTAATAACAATAGGCATCTTATTGGTGTTGGTAGACACATGGTACCAATAAATATAGATGAAATTCCACCTGAAAAAGAAAGTCATTCAAAGTAAGTA------------GCACACATTAACTGAAAAATAAGAAAAGTAAAAAATAGCAAGTGAAGTTCAAATATAAAAAAATATTGAGGATCTAAATATTTAAAGTAATTAAAGATAC--------------------------------------------------
Ncoylei_Apalachia_N1195 ------------------CTACATTCTTGAATCAATGCTAAGGATTGGATAAGGAGTGTTTAGTGAGCATAACTGAAGACATATAATTTTAGGATTACACTGGAGTTCTCAACAGGTATTATGTTTGAAATTCAAGCCTTATCTGGCTAGAGAGTAAAATGCTGACAAACTATGCTGTATTTTTAGCAGGATAATTTAAAGAGATTTATTCCTAATTTTAATATACCACTACAAAAATAAAAATCAAGAGAAAAAAAATTACAAATGTCAAAATAAAACACTACCTCAGGGTGTCCCCAACCATATGGTGTGTACCGCACACATAGGATACACAGACGCATAATAAACATGGCAGCAAAGCTGATGCGCCGCTCCCAGGGTCCTGTTGCAAACACAGCGGCATGTAGAGCTTTCAAAGCAAATGACAAATAAATTAATAACAATAGGCATCTTATTGGTGTTGGTAGACACATGGTACCAATAAATATAGATGAAATTCCACCTGAAAAAGAAAGTCATTCAAAGTAAGTACTAACAGGGCCTGCACACATTAACTGAAAAAT-AGAATATTAAAAAATAGCAAGTAAATTTCAAATATAAAAAAATATTGAGGATATAAATATTTAAAGTAATTAAAGATACATCAGTGTTATATATTTTTTTTACTGTATAAAAATTCAAAATAAAACCTA
Ncoylei_DinkinCove_N1118 ----------------------------------------------------------TTTAGTGAGCATAACTCAAGACATATAATTTTAGGATTACACTGGAGTTCTCAACAGGTATTATGTTTGAAATTCAAGCCTTATCTGGCTAGAGAGTAAAATGCTGACAAACTATGCTGTATTTTTAGCAGGATAATTTAAAGAGATTTATTCCTAATTTTAATATACCACTACAAAAATAAAAATCAAGAGAAAAAAAATTACAAATGTCAAAATAAAACACTACCTCAGGGTGTCCCCAACCATATGGTGTGTACCGCACACATAGGATACACAGACGCATAATAAACATGGCAGCAAAGCTGATGCGGCGCTCCCAGGGTCCTGTTGCAAACACAGCGGCATGTAGAGCTTTCAAAGCAAATGACAAATAAATTAATAACAATAGGCATCTTATTGGTGTTGGTAGACACATGGTACCAATAAATATAGATGAAATTCCACCTGAAAAAGAAAGTCATTCAAATTAAGTACTAACAGGGCCTGCACACATTAACTGAAAAATAAGAATATTAAAAAATAGCAAGTGAATTTCAAATATAAAAAAATATTGAGAATCTAAATATTTAAAG----TAAAGATACATCAGTGTTATATATTTTTTTTACTGTATAAAAATTCAAAATAAAACCTA
Ncoylei_TiptonCreek_N837 ATAATATAATTAAGAGAACTACATTCTTGAATCAATGCTAAGGATTGGATAAGGAGTGTTTAGTGAGCATAACTCAAGACATATAATTTTAGGATTACACTGGAGTTCTCAACAGGTATTATGTTTGAAATTCAAGCCTTATCTGGCTAGAGAGTAAAATGCTGACAAACTATGCTGTATTTTTAGCAGGATATTTTAAAGAGATTTATTCCTAATTTTAATATACCACTACAAAAATAAAAATCAAGAGAAAAAAAATTACAAATGTCAAAATAAAACACTACCTCAGGGTGTCCCCAACCATATGGTGTGTACCGCACACATAGGATACACAGACGCATAATAAACATGGCAGCAAAGCTGATGCGCCGCTCCCAGGGTCCTGTTGCAAACACAGCGGCATGTAGAGCTTTCAAAGCAAATGACAAATAAATTAATAACAATAGGCATCTTATTGGTGTTGGTAGACACATGGTACCAATAAATATAGATGAAATTCCACCTGAAAAAGAAAGTCATTCAAAGTAAGTACTAACAGGGCCTGCACACATTAACTGAAAAAT-AGAATATTAAAAAATAGCAAGTGAATTTCAAATATAAAAAAATATTGAGGATATAAATATTTAAAGTAATTAAAGATACATCAGTGTTATATATTTTTTTTACTGTATAAAAATTCAAAATAAAACCTA
Ncrosbyi_MtMitchell_N210 ATAATATAATTAAGAGAACTACATTCCTGAAACAATACTAAGGATTGGATAAGGAGTGTTTAGTGAGCATAACTCAAGATATATAATTTTGGGATTACACTGGAGTTCTCAGGAGGTATTATGTTTGACATTTACGCCTTATACAGGTAGTGAGCAAAATGCTGACAAACTATGCTGTATTTTTAGCAAGATAATTTAAAGAGATTTATTCCAAATTTTAATATACCACTACAAAAACAAAAATCAAGAGAAAAAAAATTACAATTGTGAAAATAAAACACTACCTCAGGGTGTCCCCAACCATATGGTGTGTACCGTACACATAGGATACACAAACGCATAATAAACATGGCAGCAAAGCTGATGCGCCGCTCCCAGGGTCCTGTTGCAAACACAGCGGCATGTAGAGCTTTCAAAGCAAATGACAAATAAATTAATAACAATAGGCATCTTATTGGTGTTGGTAGACACATGGTACCAATAAATATAGATGAAATTCCACCTGAAAAAGAAAGTCATTCAAAGTAAGTATCAACAGGGCAGGCACACATTAACTGAAAAATAAGAATATTAAAAAATAGTGAGTGAATTTCAAATAT-AAAAAATATTGAGGATCTAAATATTTGAAGTAATTAAAGATACGTCAATTTTATATATATATATTACTGTATAAAATTTCAAAATAAAACCTA
Ncrosbyi_PricesCrk_N1143 ATAATATAATTAAGAGAACTACATTCCTGAAACA---------ATTGGATAAGAAATGTTTAGTGAGCATAACTTAAGATATATAATTTTGGGATTACACTGGAGTTCTCGGGAGGTATTATGTTTGAAATTTATGCCTTATACAGGTAGTGAGCAAAATGCTGACAAACTATGCTGTATTTTTAGCAAGATAATTTAAAGAGATTTATTCCAAATTTCAATATACCACTAC------AAAAATCAAGATAAAAAAAATTACAATTGTGAAAATAAAACACTACCTCAGGGTGTCCCCAACCATATGGTGTGTACCGTACACATAAGATACACAGACGCATAATAAACATGGCAGCAAAGCTGATGCGCCGCTCCCAGGGTCCTGTCGCAAACACAGCGGCATGTAGAGCTTTCAAAGCAAACGACAAATAAATTAATAACAATAGGCATCTTATTGGTGTTGGTAGACACATGGTACCAATAAATATAGATGAAATTCCACCTGAAAAAGAAATACAATCAAAGTAAGTACTAACAGGGCGAGCACACATTAACTGAAAAATAAGAATATTAAAAAATAGTGAGTGAATTTCAAATATAAAAAAATATT-----------------------------------------------------------------------------------
Ncrosbyi_ShufordCrk_N1148 ATAATATAATTAAGAGAACTACATTCCTGAAACAATGCTAAGGATTGGATAAGGAGTGTTTAGTGAGCATAACTCAAGATATATG-------GATTACACTGGAGTTCTCAGGAGGTATTATGTTTGACATTTACGCCTTATACAGGTAGTGAGCAAAATGCTGACAAACTATGCTGTATTTTTAGCAAGATAATTTAAAGAGATTTATTCCAAATTTCAATATACCACTAC------AAAAATCAAGAGAAAAAAAATTTCAATTGTGAAAATAAAACACTACCTCAGGGTGTCCCCAACCATATGGTGTGTACCGTACACATAGGATACACAAACGCATAATAAACATGGCAGCAAAGCTGATGCGCCGCTCCCAGGGTCCTGTTGCAAACACAGCGGCATGTAGAGCTTTCAAAGCAAATGACAAATAAATTAATAACAATAGGCATCTTATTGGTGTTGGTAGACACATGGTACCAATAAATATAGATGAAATTCCACCTGAAAAAGAAAGTCATTCAAAGTAAGTACTAACAGGACGAGCACACATTAACTGAAAAATAAGAATATTAAAAAATAGTGAGTGAATTTCAAATATAAAAAAATATTGAGGATCTAAATAT---------------------------------TATATATTACTGTATAAAATTTCAAAATAAAACATA
Ndellingeri_BullpenBridge_N109 ATAATATAATTAAGAGAACTACATTCTTGAAACAATGCTAAGGATTGGATAAGGAGTGTTTAGTGAGCATAACTCAAGATATAAAATTTTAGGATTACACTGGAGTTCTCAGCAGGTATTATGTTTGAAATTTATGCCTTATATGGGTAGAGAGTAAAATGCTGACAAACTATGCTGTATTTTTAGCAGGATAATTTAAAGAGATTTATTCCAAATTTTAATATACCACTACAAAAATAAAAATCAAGAGAAAGAAAATTACAAATGTCAAAATAAAACACTACCTCAGGGTGTCCCCAACCATATGGTGTGTACCGTACACATAGGATACACAGACGCATAATAAACATGGCAGCAAAGCTGATGCGCCGCTCCCAGGGTCCTGTTGCAAACACAGCGGCATGTAGAGCTTTCAAAGCAAATGACAAATAAATTAATAACAATAGGCATCTTATTGGTGTTGGTAGACACATGGTACCAATAAATATAGATGAAATTCCACCTGAAAAAGAAAGTCATTGAAAGTAAGTA----------CTGCACACATTAACTGAAAAATAAGAATATTAAAAAATAGCAAGTGAATTTCAAATATAAAAAAATATTGAGGATCTAAATATTTAAAGTAATTAAAGATACATCAGTGTTATATATTTTTTTTACTGTATAAAATTTCAAAATAAAACCTA
Ndellingeri_WhitewFalls_N887 -------------------------------ACAGTGCTAAGGATTGGATAAGGAGTGTTTAGTGAGCATAACTCAAGATATAAAATTTTAGGATTACACTGGAGTTCTCAGCAGGTATTATGTTTGAAATTTATGCCTTATATGGGTAGAGAGTAAAATGCTGACAAACTATGCTGTATTTTTAGCAGGATAATTTAAAGAGATTTATTCCAAATTTTAATATACTACTACAAAAATAAAAATCAAGAGAAAGAAAATTACAAATGTCAAAATAAAACACTACCTCAGGGTGTCCCCAACCATATGGTGTGTACCGTACACATAGGATACACAGACGCATAATAAACATGGCAGCAAAGCTGATGCGCCGCTCCCAGGGTCCTGTTGCAAACACAGCGGCATGTAGAGCTTTCAAAGCAAATGACAAATAAATTAATAACAATAGGCATCTTATTGGTGTTGGTAGACACATGGTACCAATAAATATAGATGAAATTCCACCTGAAAAAGAAAATCATTCAAAGTAAGTA----------CTGCACACATTAACTGAAAAATAAGAATATTAAAAAATAGCAAGTGAATTTCAAATATAAAAAAATATTGAGGATCTAAATATTTAAAGTAATTAAAGATATATCAGTGTTATATATTTTTTTTACTGTATAAAATTTCAAAATAAAACCTA
Ndilutus_GrassyCreek_N670 ------------------------------------------------------------------------------------------------------------------------------------------------------------------------------------------------------------------------------------CGACAAAAATAAAAATCAAGAG-AAAAAAATTACAAATGTGAAAATAAAACACTACCTCAGGGTGTCCCCAACCATATGGTGTGTACCGTACACATAGGATACACAGACGCATAATAAACATGGCAGCAAAGCTGATGCGCCGCTCCCAGGGTCCTGTTGCAAACACAGCGGCATGTAGAGCTTTCAAAGCAAACGACAAATAAATTAATAACAAT---------------------------------------------------------------------------------------------------------------------------------------------------------------------------------------------------------------------------------------------------------
Ndilutus_StarveRockCave_G3174 ---------------------------------------------------------------------------------------------AATACACTGGAGTTCTCAGCAGGTATTATGTTTGAAATTTACGCCTTATGCAGATAGTGAGCAAAATGCTGACAATCTCTGCTGTACTCTTAACAAGGTAATTTAAAGAGATTTATTCCAAATTTTAATATACCACGACAAAAATAAAAATCAAGAG-AAAAAAATTACAAATGTGAAAATAAAACACTACCTCAGGGTGTCCCCAACCATATGGTGTGTACCGTACACATAGGATACACAGACGCATAATAAACATGGCAGCAAAGCTGATGCGCCGCTCCCAGGGTCCTGTTGCAAACACAGCGGCATGTAGAGCTTTCAAAGCAAACGACAAATAAATTAATAACAATAGGCATCTTAATGGTGTTGGCAGACACATGGTACCAATAAATATAGATGAAATTCCACCTGAAAAAGAAAGTCATTCCAAGTAAGTACTAACAGGGCCTGCACACATTAACTGAAAAATAAGAATATT-AAAAATAGTGAGTGAATTTCAAATATAAAAAAATATCGAGGATCTAAATATTTGAAGTAATTAAAGATAAGTCAATTTTATATATTTTTTTTACTGTATAAAATTTCAAAATAAAACCTA
Nfridelli_LittlePigeon_N262 ---------------------------------------------------------------------------AAGATATATAATTTTAGGATTACACTGGAGTTCTCAGCAGGTATTATGTTTGAAATTTATGCCTTATATGGATAGAGAGTAAAATGCTGACAAACTATGCTGTATTTTTAGCAGGATAATTTAAAGAGATTTATTCCAAATTTTAATATACCACTACAAAAATAAAAATCAAGAGAAAAAAAATTACAAATGTCAAAATAAAACACTACCTCAGGGTGTCCCCAACCATATGGTGTGTACCGTACACATAGGATACACAGACGCATAATAAACATGGCAGCAAAGCTGATGCGCCGCTCCCAGGGTCCTGTTGCAAACACAGCGGCATGTAGAGCTTTCAAAGCAAATGACAAATAAATTAATAACAATAGGCATCTTATTGGTGTTGGTAGACACATGGTACCAATAAATATAGATGAAATTCCACCTGAAAAAGAAAGTCATTCAAAGTAAGTA----------CTGCACACATTAACTGAAAAATAAGAATATTAAAAAATAGCAAGTGAATTTCAAATATAAAAAAATATTCAGGATCTAAATATTTAAAGTAATTAAAGATACATCAGTGTTATATATTTTTTGTACTGTATAAAATTTCAAAATAAAACCTA
Nfurtivus_HugdenBranch_G3175 ATAATATAATTAAGAGAACTACATTCTTGAAACAATGCTAAGGATTGGATAAGGAGGGTTTAGTGAGCATAACTCAAGATATATAATTCTAGGATTACACTGGAGTTCTCAGCAGGTATTATGTTTGAAATTTATGCCTCATATGGGTAGAGAGTAAAATGCTGACAAACTATACTGTATTTTTAGCAGGATAATTTAAAGAGATTTATTCCAAATTTTAATATACCACTACAAAAATAAAAATCAAGAGAAAAAAAATTACAAATGTCAAAATAAAACACTACCTCAGGGTGTCCCCAACCATATGGTGTGTACCGTACACATAGGATACATAGACGCATAATAAACATGGCAGCAAAGCTGATGCGCCGCTCCCAGGGTCCTGTTGCAAACACAGCGGCATGTAGAGCTTTCAAAGCAAATGACAAATAAATTAATAACAATAGGCATCTTATTGGTGTTGGTAGACACATGGTACCAATAAATATAGATGAAATTCCACCTGAAAAAGAAAGTCATTCAAAGTAAGTACTAACAGGGCCTGCACACATTAACTGAAAAATAAGAATATTAAAAAATAGCAAGTGAATTTCAAATATAAAAAAATATTGAGGATCTAAATATTTAAAGTAATTAAAGAT---TCAGTGTTATATATTTTTTTCACTGTATAAAATTTCAAAATAAAACCTA
Nfurtivus_RaccoonMtn_N1026 ATAATATAATTAAGAGAACTACATTCTTGAAACAATGCTAAGGATTGGATAAGGAGGGTTTAGTGAGCATAACTCAAGATATATAATTCTAGGATTACACTGGAGTTCTCAGCAGGTATTATGTTTGAAATTTATGCCTCATATGGGTAGAGAGTAAAATGCTGACAAACTATACTGTATTTTTAGCAGGATAATTTAAAGAGATTTATTCCAAATTTTAATATACCACTACAAAAATAAAAATCAAGAGAAAAAAAATTACAAATGTCAAAATAAAACACTACCTCAGGGTGTCCCCAACCATATGGTGTGTACCGTACACATAGGATACATAGACGCATAATAAACATGGCAGCAAAGCTGATGCGCCGCTCCCAGGGTCCTGTTGCAAACACAGCGGCATGTAGAGCTTTCAAAGCAAATGACAAATAAATTAATAACAATAGGCATCTTATTGGTGTTGGTAGACACATGGTACCAATAAATATAGATGAAATTCCACCTGAAAAAGAAAGTCATTCAAAGTAAGTACTAACAGGGCCTGCACACATTAACTGAAAAATAAGAATATTAAAAAATAGCAAGTGAATTTCAAATATAAAAAAATATTGAGGATCTAAATATTTAAAGTAATTAAAGAT---TCAGTGTTATATATTTTTTTCACTGTATAAAATTTCAAAATAAAACCTA
Ngertschi_CedarCreek_N351 ----TATAATTAAGAGAACTACATTCCTGAAACA---------ATTGGATAAGAAGTGTTTAGTGAGCATAACTTAAGATATATAATTTTGGGATTACGCTGGAGTTCTCGGGAGGCATTATGTTTGAAATTTATGCCTTATACAGGTAGTGAGCAAAATGCTGACAAACTATGCTGTATTTTTAGCAAGATAATTTAAAGAGATTTATTCCAAATTATAATATACCACTACAAAAATAAAAATCAAGAGAAAAAAAATTACAATTGTGAAAATAAAACACTACCTCAGGGTGTCCCCAACCATATGGTGTGTACCGTACACACAAGATACACAGACGCATAATAAACATGGCAGCAAAGCTGATGCGCCGCTCCCAGGGTCCTGTTGCAAACACAGCGGCATGTAGAGCTTTCAAAGCAAACGACAAATAAATTAATAACAATAGGCATCTTATTGGTGTTGGTAGACACATGGTACCAATAAATATAGATGAAATTCCACCTGAAAAAGAAAGTCATTCAAAGTAAGTACT----------GCACACATTAACTGAAAAATAAGAATATTAAAAAATAGTGAGTGAATTTCAAATATAAAAAAATATTGAGGATC----------------------------------------------------------------------------
Ngertschi_FrenchBroad_N968 -------------------------------------------------------GTGTTTAGAGAGCATAACTCAAGATATATG---------------------------------------CTGAAATTTACGCCTTATACAGGTAGTGAGCAAAATGCTGACAAACTATGCTGTATTTTTAGCAAGATAATTTAAAGAGATTTATTCCAAATTATAATATACCACTAC------AAAAATCAAGAGAAAAAAAATTACAATTGTGAAAATAAAACACTACCTCAGGGTGTCCCCAACCATATGGTGTGTACCGTACACACAAGATACACAGACGCATAATAAACATGGCAGCAAAGCTGATGCGCCGCTCCCAGGGTCCTGTTGCAAACACAGCGGCATGTAGAGCTTTCAAAGCAAACGACAAATAAATTAATAACAATAGGCATCTTATTGGTGTTGGTAGACACATGGTACCAATAAATATAGATGAAATTCCACCTGAAAAAGAAAGTCATTCAAAGTAAGTA------------ACACACATTAACTGAAAAATAAGAATATTAAAAAATAGTGAGTGAATTTCAAATATAAAAAAATATTGAGGATCTAAATATTTGAAGTAATTAAATATACGTCAATTATATATA------TTACAGTATAAAATTTCAAAATAAAACCTA
Ngertschi_HickoryNutGap_N810 ATAATATAATTAAGAGAACTACATTCCTGAAACA---------ATTGGAAAAGAAGTGTTTAGTGAGAATAACTCAAGATATATAATTTTGGGATTACACTGGAGTTCTCGGGAGGTATTATGTTTGAAATTTACGCCTTATACAGGTAGTGAGCAAAATGCTGACAAACTATGCTGTATTTTTAGCAAGATAATTTAAAGAGATTTACTCCAAATTTCAATATACCACTACAAAAATAAAAATCAAGAGAAAAAAAATTACGATTGTGAAAATAAAACAATACCTCAGGGTGTCCCCAACCATATGGTGTGTACCGTACACATAGAATACACAGACGCATAATAAACATGGCAGCAAAGCTGATGCGCCGCTCCCAGGGTCCTGTCGCAAACACAGCGGCATGTAGAGCTTTCAAAGCAAACGACAAATAAATTAATAACAATAGGCATCTTATTGGTGTTGGTAGACACATGGTACCAATAAATATAGATGAAATTCCACCTGAAAAAGAAAGTCATTCAAAGTAAGTACT----------GCACACATTAACTAAAAATTAAGAATATTAAAAAATAGTGAGTGAATTTCAAATATAAAAAAATATTGAGGATCTAAATATTTATA----------------------TATATATATATATTACTGTATAAAATTTCAAAATAAAACATA
Nholsingeri_BrumleyCrk_N916 ATAATATAATTAAGAGAACTACACTCTTGAAACAATGCTAAGGATTGGATAAGGAGTGTATAGTGAGCATAATTCAAGATATATAATTTTGGGATTACACTGGGATTACAAGCAGGTATTATGTTTGAAATTTACGCCTTATGCAGATAGTGAGCAAAATGCTGACAAACTATGCTGAACTCTTAACAAGGCAATTTAAAGAGATTTATTCCAAATTTTAATATACCACTACAAAAATAAAAATCAAGAGAAAAAAAATTACAAATGTGAAAATAAAACACTACCTCAGGGTGTCCCCAACCATATGGTGTGTACCGTACACATAGGATACACAGACGCATAATAAACATGGCAGCAAAGCTGATGCGCCGCTCCCAGGGTCCTGTTGCAAACACAGCGGCATGTAGAGCTTTCAAAGCAAATGACAAATAAATTAATAACAATAGGCATCTTATTGGTGTTGGTAGACACATGGTACCAATAAATATAGATGAAATTCCACCTGAAAAAGAAAGTCATTCCAAGTAAGTACTAACAGGGCCTGCACACATTAACTGAAAAATAAGAATATT-AAAAATAGTGAGTGAATTTCAAATATAAAAAAATATTGAGGATCTAAATATTTGAAGTAATTAAAGATAAGTCAATTTTATATATTTTTTTTACTGTATAAAATTTCAAAATAAAACCTA
Nholsingeri_PondCave_N541 ATAATATAATTAAGAGAACTACACTCTTGAAACAATGCTAAGGATTGGAAAAGGAGTGTATAGTGATCATAATTCAAGATATATAATTTTGGGATTACATTGGGATTACAAGCAGGTATTATGTTTGAAATTTACGCCTTATGCAGATAGTGAGCAAAATGCTGACAAACTATGCTGAACTCTTAACAAGGCAATTTAAAGAGATTTATTCCAAATTTTAATATACCACTACAAAAATAAAAATCAAGAGAAAAAAAATTACAAATGTGAAAATAAAACACTACCTCAGGGTGTCCCCAACCGTATGGTGTGTACCGTACACATAGGATACACAGACGCATAATAAACATGGCAGCAAAGCTGATGCGCCGCTCCCAGGGTCCTGTTGCAAACACAGCGGCATGTAGAGCTTTCAAAGCAAATGACAAATAAATTAATAACAATAGGCATCTTATTGGTGTTGATAGACACATGGTACCAATAAATATAGATGAAATTCCACCTGAAAGAGAAAGTCATTCCAAGTAAGTACTAACAGGGCCTGCACACATTAACTGAAAAATAAGAATATT-AAAAATAGTGAGTGAATTTCAAATATAAAAAAATATTGAGGATCTAAATATTTGAAGTAATTAAAGATAAGTCAATTTTATATAAATTTTTTACTGTATAAAATTTCAAAATAAAACCTA
Njonesi_CaveSpringCave_N390 ATAATATAATTAAGAGAACTACATTCTTGAAACAATGCTAAGAATTAGATAAGGAGTGTTTAGTGAGCATAACTCAAGATATATAATTTTAGGATTACACTGGAGTTCTCAGCAGGTATTATGTTTGAAATTTATGCCTTATATGGGTAGAGAGTAAAATGCTGACAAACTATGCTGTATTTTTAGCAGGATAATTTAAAGAGATTTATTCCAAATTTTAATATACCACTACAAAAATAAAAATCAAGAGAAAAAAAATTACAAATGTCAAAATAAAACACTACCTCAGGGTGTCCCCAACCATACGGTGTGTACCGTACACATAGGATACACAGACGCATAATAAACATGGCAGCAAAGCTGATGCGCCGCTCCCAGGGTCCTGTTGCAAACACAGCGGCATGTAAAGCTTTCAAAGCAAATGACAAATAAATTAATAACAATAGGCATCTTATTGGTGTTGGTAGACACATGGTACCAATAAATATAGATGAAATTCCACCTGAAAAAGAAAGTCATTCAAAGTAAGTA----------CTGCACACATTAACTGAAAAATAAGAATATTAAAAAATAGCAAGTGAATTTCAAATATAAAAAAATATTGAGGAGGTAAATATTTAAAGAAATTAAAGATACATCAGTGTTACATATTTTTTTTACTGTATAAAATTTCAAAATAAAACCTA
Nlowderi_ChestnutBranch_N731 ----------------------------------------------------------------------------------------------------------------------------------------------------------------------------------------------------------------------ATTTTAATATACCACTACAAAAATAAAAATCAAGAGAAAAAAAATTACAAATGTCAAAAAAAAACACTACCTCAGGATGTCCCCATCCATATGGTGTGTACCGTACACATAGGATACACAGACGCATAATAAACATGGCAGCAAAGCTGATGCGCCGCTCCCAGGGTCCCGTCGCAAACACAGCGGCATGTAGAGC-------------------------------------------------------------------------------------------------------------------------------------------------------------------------------------------------------------------------------------------------------------------------------------------
Nlowderi_upperFiresCreek_N820 ---------------------------------AATGCTAAGGATTGGATAAGGAGTGTTTAGTGAGCATAACTCGAAATATATAATTTTGGGATTACACTGGAGTTCTCGGCAGGTATTATTTTTGAAATTTACGCCTTATACAGGTAGTGAGCAAAATGCTGACAAACTATGCTGTATTTTTAGCAAGATAATTTAAAGAGATTTATTCCAAATTTTAATATACCACTACAAAAATAAAAATAAAGAGAAAAAAAATTACAAATGTCAAAAAAAAACACTACCTCAGGATGTCCCCATCCATATGGTGTGTACCGTACACATAGGATACACAGACGCATAATAAACATGGCAGCAAAGCTGATGCGCCGCTCCCAGGGTCCCGTTGCAAACACAGCGGCATGTAGAGCTTTCAAAGCAAATGACAAATAAATTAATAACAATAGGCATCTTATTGGTGTTGGTAGACACATGGTACCAATAAATATAGACGAAATTCCACCTGAAAAAGAAAGTCATTCAAAGTAAGTACTATCAGGGCCTGCACACATTAACTGAAAAATAAGAATATTAAAAAATAGCAAGTGAATTTCAAATATAAAAAAATATTGAGGATCTAAATATTTAAAGTAATTAAAGATACATCAGTGTTATATATATATATTACTGTATAAAATTTCAAAATAAAACCTA
Nlula_BeeRockCave_G2091 ATAATATAATTAA--GAACTACATTCTTGAAACAATGCTAAGGATTGGATAAGGAGTGTTTAGTGAGCATAACTCAAGATATATAATTTTTGGATTACACTGGAGTTCTCAGCAGGTATTACGTTTGAAATTTACGTCTTATATGGGTAGAGAGTAAAATGCTGACAAACTCTGCTGTACATTTAGCAGCATAATTTAAAGAGATTTATTGCAAATTTTAATATACCACTACAAAAATAAAAATCAAGAGTAAAAAAATTACGAATGTGAAAATAAAATACTACCTCAGGGTGTCCCCAACCATATGGTGTGTACCGTACACATAGGATACACAGACGCATAATAAACATGGCAGCAAAGCTGATGCGCCGCTCCCAGGGTCCTGTTGCAAACACAGCGGCATGTAGAGCTTTCAAAGCAAATGACAAATAAATTAATAACAATAGGCATCTTATTGGTGTTGGTAGACACATGGTACCAATAAATATAGATGAAATCCCACCTGAAAAATAAAGTCAAACAAAGTAAGTACTAACAGGGCCTGCACACATTAACTGAAAAATAAGAATATTAAAAAATAGCAAGTGAATTTCAAATATAAAAAAATATTGAGGATCTAAATATATAAAGTAATTAAAGATACATCAGTGTCATATATTTTTTTTACTGTATAAAATTTCAAAATAAAACCAA
Nlula_LulaFallsCave_G2084 ATAATATAATTAA--GAACTACATTCTTGAAACAATGCTAAGGATTGGATAAGGAGTGTTTAGTGAGCATAACTCAAGATATATAATTTTTGGATTACACTGGAGTTCTCAGCAGGTATTATGTTTGAAATTTACGTCTTATATGGGTAGAGAGTAAAATGCTGACAAACTCTGCTGTACATTTAGCAGCATAATTTAAAGAGATTTATTGCAAATTTTAATATACCACTACAAAAATAAAAATCAAGAGTAAAAAAATTACGAATGTGAAAATAAAATACTACCTCAGGGTGTCCCCAACCATATGGTGTGTACCGTACACATAGGATACACAGACGCATAATAAACATGGCAGCAAAGCTGATGCGCCGCTCCCAGGGTCCTGTTGCAAACACAGCGGCATGTAGAGCTTTCAAAGCAAATGACAAATAAATTAATAACAATAGGCATCTTATTGGTGTTGGTAGACACATGGTACCAATAAATATAGATGAAATCCCACCTGAAAAATAAAGTCAAACAAAGTAAGTACTAACAGGGCCTGCACACATTAACTGAAAAATAAGAATATTAAAAAATAGCAAGTGAATTTCAAATATAAAAAAATATTGAGGATCTAAATATATAAAGTAATTAAAGATACATCAGTGTCATATATTTTTTTTACTGTATAAAATTTCAAAATAAAACCTA
Nmimus_NealsSink_N329 ATAATATAATTAAGAGAACTACACTCTTGAAACAATGCTAAGGATTGGATAAGGAGTGCATAGTGAGCATAACTCAAGATATATAATTTTGGGATTACACTGGAGTTCTCGGCAAGTATTATGTTTGAAATTTACGCCTTATGCAGATAGTGAGCAAAATGCTGACAAACTATGCTGTACTCTTAACAAGGTAATTTAAAGAGATTTATTCCAAATTTTAATATACCACTACAAAAATAAAAATCAAGAG-AAAAAAATTACAAATGTGAAAATAAAACACTACCTCAGGGTGTCCCCAACCATATGGTGTGTACCGTACACATAGGATACACAGACGCATAATAAACATGGCAGCAAAGCTGATGCGCCGCTCCCAGGGTCCTGTTGCAAACACAGCGGCATGTAGAGCTTTCAAAGCAAATGACAAATAAATTAATAACAATAGGCATCTTATTGGTGTTGGTAGACACATGGTACCAATAAATATAGATGAAATTCCACCTGAAAGAGAAAGTCATTCCAAGTAAGTACCAACAGGGCATGCACACATTAACTGAAAAATAAGAATATT-AAAAATAGTGAGTGAATTTCAAATATAAAAAAATATTGAGGATCTAAATATTTGAAGTAATTAAAGATAAGTCAATTTTATATATTTTTTTTACTGTATAAAATTTCAAAATAAAACCTA
Nmimus_Straleys_N625 ATAATATAATTAAGAGAACTACACTCTTGAAACAATGCTAAGGATTGGATAAAGAGTGTATAGTGAGTATAACTCAAGATATATAATTTTGGGATTACACTGGAGTTCTAGGCAGGTATTATGTTTGAAATTTACGCCTTATGCAGATAGTGAGCAAAATGCTGACAAACTATGCTGTACTCTTAACAAGGTAATTTAAAGAGATTTATTCCAAATTTTAATATACCACTACAAAAATAAAAATCAAGAG-AAAAAAATTACAAATGTGAAAATAAAACACTACCTCAGGGTGTCCCCAACCATATGGTGTGTACCGTACACATAGGATACACAGACGCATAATAAACATGGCAGCAAAGCTGATGCGCCGCTCCCAGGGTCCTGTTGCAAACACAGCGGCATGTAGAGCTTTCAAAGCAAATGACAAATAAATTAATAACAATAGGCATCTTATTGGTGTTGGTAGACACATGGTACCAATAAATATAGATGAAATTCCACCTGAAAAAGAAAGTCATTCCAAGTAAGTACTAACAGGGCCTGCACACATTAACTGAAAAATAAGAATATT-AAAAATAGTGAGTGAATTTCAAATATAAAAAAATATTGAGGATCTAAATATTTGAAGTAATTAAAGATAAGTCAATTTTATATATTTTTTTTACTGTATAAAA-----------------
Nnasicus_CaneyFork_N171 ATAATATAATTAAGAGAACTACACTCTTGAAACAATGCTAAGGATTGGATAAGGAGTGTTTAGTGAGCATAACTCAAGATATATAATTTTGGGATTACACTGGTGTTCTCAGCAGGTATTATGTTTGAAATTTACGCCTTATACATGTAGTGAGCAAAATGCTGACAAACTATGATGTACTTTTAACAAGATAATTTAAAGAGATTTATTCCAAATTTTAATATAAAACTACAAAAATAAAAATCAAGAGAAAAAAAATTACAAATGTGAAAATAAAACACTACCTCAGGGTGTCCCCAACCATATGGTGTGTACCGCACACATAGGATACACAGACGCATAATAAACATGGCAGCAAAGCTGATGCGCCGCTCCCAGGGTCCTGTCGCAAACACAGCGGCATGTAGAGCTTTCAAAGCAAATGACAAATAAATTAATAACAATAGGCATCTTATTGGTGTTGGTAGACACATGGTACCAATAAATATAGATGAAATTCCACCTGAAAAAGAAAGTCATTCAAAGTAAGTACTAACAGGGCACACACACATTAACTGAAAAATAAGAATATTAAAAAATAGTGAGTGAATTTCAAATATAAAAAAATATTGAGGACCTAAGCATTTGAAGTAATTAAAGATACATCGA---TATATATATATATTACTGTATAAAATTTGAAAATAAAACCTA
Nnasicus_ConnosteeFalls_N696 ATAATATAATTAAGAGAACTACACTCTTGAAACAAGGCTAAGGATTGGATAAGGAGTGTTTAGTGAGCATAACTCAAGATATATAATTTTGGGATTACACTGGAGTTCTCAGAAGGTGTTATGTTTGAAATCTATGTCTTATACTTATAGTGAGCAAAATGCTGCCAAACTATACTGTACTTTTAACAAGATAATTTAAAGAGATTTATTCCAAATTTTAATATACCACAACAAAAATAAAAATCAAGAG-AAAAAAATTACAATTCTGAAAATAAAACACTACCTCAGGGTGTCCCCAACCATATGGTGTGTACCGTACACATAGGATACACAGACGCATAATAAACATGGCAGCAAAGCTGATGCGCCGCTCCCAGGGTCCTGTTGCAAACACAGCGGCATGCAGAGCTTTCAAAGCAAATGACAAATAAATTAATAACAATAGGCATCTTATTGGTGTTGGTAGACACATGGTACCAATAAATATAGATGAAATTCCACCTGAAAAAGAAAGTCATTCAAAGTAAGTACATACAGGGCCTGCACACATTAACTGAAAAATAAGAATATTAAAAAATAGCAAGGGAATTTCAAATATAAAAAAATATTGAGGATCTAAATTTTTGAAGTAATTAAAGATACATCAG---------------------------------------------
Nnasicus_CoweeTrain_N189 ATAATATAATTAAGAGAACTACACTCCTGAAACAATGCTAAGGATTGGATAAGGAGTGTTTAGTGAGCATAACTCAAGATATATAATTTTGGGATTACACTGGAGTTCTCAGCAGGTATTATGTTTGAAATTTACGCCTTATACATGTAGTGAGCAAAATGCTGACAAACTATGATGTACTTTTAACAAGATAATTTAAAGAGATTTATTCCAAATTTTAATATACCACTACAAAAATAAAAATCAAGAGAAAATATATTACAAATGTGAAAATAAAACACTACCTCAGGGTGTCCCCAACCATATGGTGTGTACCGCACACATAGGATACACAGACGCATAATAAACATGGCAGCAAAGCTGATGCGCCGCTCCCAGGGTCCTGTCGCAAACACAGCGGCATGTAGAGCTTTCAAAGCAAATGACAAATAAATTAATAACAATAGGCATCTTATTGG-------------------------------------------------------------------------------------------------------------------------------------------------------------------------------------------------------------------------------------------
Npaynei_Grindstaff_N646 -------------------------------------------------------------------------------------------------------------------------------------------------------------------------------------------------ATTTAAAGAGATTTATTCCAAATTTTAATATACCACTACAAAAATAAAAATAAAGAAGAAAAAAATTACAAATGTGAAAATAAAACACTACCTCAGGGTGTCCCCAACCATATGGCGTGTACCGTACACATAGGATACACAGACGCATAATAAACATGGCAGCAAAGCTGATGCGCCGCTCCCAGGGTCCTGTTGCAAACACAGCGGCATGTAGAGCTTTCAAAGCAAATGACAAATAAATTAATAACAATAGGCATCTTATTGGTGTTGGTAGACACATGGTACCAATAAATATAGATGAAATTCCACCTGAAAAAGAAAGTCATTCCAAGTAAGTACTAACAGGGCCTGCACACATTAACTGAAAAATAAGAATATT-AAAAATAGTGAGTGAATTTCA---------------------------------------------------------------------------------------------------
Npaynei_NorrisDamCave_N348 ---------------------------------------------------------------------------------------------------CTGGAGTTCTCAGCAGGTTTTATGTTTAAAATTTACGCCTTTTACAGGTAGTGAGCAAAATGCTAACAAACTATGCTGTACCTTTAACAAGATAATTTAAAGAGATTTATTCCAAATTTTAATATACCACTACAAAAATAAAAATCAAGAAGAAAAAAATTATAAATGTGAAAATAAAACACTACCTCAGGGTGTCCCCAACCATATGGCGTGTACCGTACACATAGGATACACAGACGCATAATAAACATGGCAGCAAAGCTGATGCGCCGCTCCCAGGGTCCTGTTGCAAACACAGCGGCATGTAGAGCTTTCAAAGCAAATGACAAATAAATTAATAACAATAGGCATCTTATTGGTGTTGGTAGACACATGGTACCAATAAATATAGATGAAATTCCACCTGAAAAAGAAAGTCATTCAAAGTAAGTATTAA--------------------------------------------------------------------------------------------------------------------------------------------------------------
Npaynei_UnakaMtns_N943 ATAATATAATTAAGAGAACTACACTCTTGAAACAATGCTAAGGATTGGATAAGGAGTGTATAGCGAGCATAACTCAAGATATATAATTTTGGGATTACACTGGAGTTTTCAGCAGGTATTATGTTTGAAATTTACGCCTTATGCAGATAGTGAGCAAAATGCTGACAAACTATGCTGTACTCTTAACAAGGTAATTTGAAGAGATTTATTCCAAATTTTAATATACCACTTCAAAAATAAAAATCAAGAG-AAAAAAATTACAAATATGAAAATAAAACACTACCTCAGGGTGTCCCCAACCATATGGTGTGTACCGCACACATAGGATACACAGACGCATAATAAACATGGCAGCAAAGCTGATGCGCCGCTCCCAGGGTCCTGTTGCAAACACGGCGGCATGTAGAGCTTTCAAAGCAAATGACAAATAAATTAATAACAATAGGCATCTTATTGGTGTTGGTAGACACATGGTACCAATAAATATAGATGAAATTCCACCTGAAAAAGAAAGTCATTCCAAGTAAGTACTAACAGGGCCTGCACACATTAACTGAAAAATAAGAATATT-AAAAATAGTGAGTGAATTTCAAATATAAAAAAATATTGAGGATCTAAATATTTGAAGTAATTAAAGATAAGTCAATTTTATATATTTTTTTTACTGTATAAAATTTCAAAATAAAACCTA
Nperlakyi_SChimneys_N1079 ATAATATAATTAAGAGAACTACATTCTTGAAACAATGCTAAGGATTGGATAAGGAGTGTTTAGTGAGCATAACTCAAGATATAAAATTTTAGGATTACACTGGAGTTCTCAGCAGGTATTATGTTTGAAATTTATGCCTTATATGGGTAGAGAGTAAAATGCTGACAAACTATGCTGTATTTTTGGCAGGATAATTTAAAGAGATTTATTCCAAATTTTAATATACCACTACAAAAATAAAAATCAAGAGAAAAAAAATTACAAATGTCAAAATAAAACACTACCTCAGGGTGTCCCCAACCATATGGTGTGTACCGTACACATAGGATACACAGACGCATAATAAACATGGCAGCAAAGCTGATGCGCCGCTCCCAGGGTCCTGTTGCAAACACAGCGGCATGCAGAGCTTTCAAAGCAAATGACAAATAAATTAATAACAATAGGCATCTTATTGGTGTTGGTAGACACATGGTACCAATAAATATAGATGAAATTCCACCTGAAAAAGAAAGTCATTCAAAGTAAGTA----------CTGCACACATGAACTGAAAAATAAGAATATTAAAAAATAGCAAGTGAATTTCAAATATAAAAAAATATTGAGGATCTATATATTTAAAGTAATTAAAGATACATCAGTG-------------------------------------------
Nperlakyi_SChimneys_N1080 ATGATATAATTAAGAGAACTACATTCTTGAAACAATGCTAAGGATTGGATAAGGAGTGTTTAGTGAGCATAACTCAAGATATAAAATTTTAGGATTACACTGGAGTTCTCAGCAGGTATTATGTTTGAAATTTATGCCTTATATGGGTAGAGAGTAAAATGCTGACAAACTATGCTGTATTTTTGGCAGGATAATTTAAAGAGATTTATTCCAAATTTTAATATACCACTACAAAAATAAAAATCAAGAGAAAAAAAATTACAAATGTCAAAATAAAACACTACCTCAGGGTGTCCCCAACCATATGGTGTGTACCGTACACATAGGATACACAGACGCATAATAAACATGGCAGCAAAGCTGATGCGCCGCTCCCAGGGTCCTGTTGCAAACACAGCGGCATGCAGAGCTTTCAAAGCAAATGACAAATAAATTAATAACAATAGGCATCTTATTGGTGTTGGTAGACACATGGTACCAATAAATATAGATGAAATTCCACCTGAAAAAGAAAGTCATTCAAAGTAAGTA----------CTGCACACATGAACTGAAAAATAAGAA-----------------------------------------------------------------------------------------------------------------------------
Nreclusus_Clingmans_N252 ----------------------------------------------------------------------------------------------TTACACTGGAGTTCTCAGCAGGTATTATGTTTGAAATTTACGCCTTACATGGGTAGAGAGTAAAATGCTGACAAACTATGCTGTATTTTTAGCAAGATAATTTAAAGAGATTTATTCCAAATTTTAATATACCCCTACAAAAATAAAAATCGAGAGACAAGAAATTACAAATGTCAAAATAAAACACTACCTCAGGGTGTCCCCAACCATAGGGTGTGTACCGTACACATAGGATACACAGACGCATAATAAACATGGCAGCAAAGCTGATGCGCCGCTCCCAGGGTCCTGTTGCAAACACAGCGGCATGCAGAGCTTTCAAAGCAAATGACAAATAAATTAATAACAATAGGCATCTTATTGGTGTTGGTAGACACATGGTACCAATAAATATAGATGAAATTCCACCTGAAAAAGAAAGTCATTCAAAGTAAGTA----------CTGCACACATTAACTGAAAAATAAGAATATTAAAAAATAGCAAGTGAATTTCAAATATAAAAAAATATTGAGGATCTAAATATTTAAAGTAATTAAAGATACATCAGCGTTATATATTTTTTTTACTGTATAAAATTTCAAAATAAAACCTA
Nreclusus_Newfound_N259 ATAATATAATTAAGAGAACTACATTCTTGAAACAATGCTAAGGATTGGATAAGGAGTGTTTAGTGAGCATAACTCAAGATATATAATTTTAGGATTACACTGGAGTTCTCAGCAGGTATTATGTTTGAAATTTATGCCTTATATGGGTAGAGAGTAAAATGCTGACAAACTATGCTGTATTTTTAGCAGGATAATTTAAAGAGATTTATTCCAAATTTTAATATATCACTACAAAAATAAAAATCAAGAGAAAAAAAATTACAAATGTCAAAATAAAACACTACCTCAGGGTGTCCCCAACCATAGGGTGTGTACCGTACACATAGGATACACAGACGCATAATAAACATGGCAGCAAAGCTGATGCGCCGCTCCCAGGGTCCTGTTGCAAACACAGCGGCATGCAGAGCTTTCAAAGCAAATGACAAATAAATTAATAACAATAGGCATCTTATTGGTGTTGGTAGACACATGGTACCAATAAATATAGATGAAATTCCACCTGAAAAAGAAAGTCATTCAAAGTAAGTACTAACAGGGCCTGCACACATTAACTGAAAAATAAGAAAAGT-AAAAATAGCAAGTGAATTTCAAATATAAAAAAATATTGAGGATCTAAATATTTAAAGTAATTAAAGATACATCAGTGTTATATTTTTTTTTTACTGTATAAAATTTCAAAATAAAACCTA
Nreclusus_Noland_N1051 ---------------------------------------------------------------------------------------------AGTACACTGGAGTTCTCAGCAGGTATTATGTTTGAAATTTATGCCTTATATGGGTAGAGAGTAAAATGCTGACAAACTATGCTGTATTTTTAGCAGGATAATTTAAAGAGATTTATTCCAAATTTTAATATACCACTACAAAAA-AAAAATCAAGAGAAAAAAAATTACAAATGTCAAAATAAAACACTACCTCAGGGTGTCCCCAACCATATGGTGTGTACCGTACACATAGGATACACAGACGCATAATAAACATGGCAGCAAAGCTGATGCGCCGCTCCCAGGGTCCTGTTGCAAACACAGCGGCATGCAGAGCTTTCAAAGCAAATGACAAATAAATTAATAACAATAGGCATCTTATTGGTGTTGGTAGACACATGGTACCAATAAATATAGATGAAATTCCACC----------------------------------------------------------------------------------------------------------------------------------------------------------------------------------------------
Nreclusus_Smokemont_N1020 -----------------------------------------------------------------------------------------------------GGAGCTCTCAGCAGGTATTATGTTTGAAATTTATGCCTTATATGGGTAGAGAGTAAAATGCTGACAAACTATGCTGTATTTTTAGCAGGATAATTTAAAGAGATTTATTCCAAATTTTAATATACCACTACAAAAATAAAAATCAAGAGAAAAAAAATTACAAATGTCAAAATAAAACACTACCTCAGGGTGTCCCCAACCATAGGGTGTGTACCGTACACATAGGATACACAGACGCATAATAAACATGGCAGCAAAGCTGATGCGCCGCTCCCAGGGTCCTGTTGCAAACACAGCGGCATGCAGAGCTTTCAAAGCAAATGACAAATAAATTAATAACAATAGGCATCTTATTGGTGTTGGTAGACACATGGTACCAATAAATATAGATGAAATTCCACCTGAAAAAGAAAGTCATTCAAAGTAAGTACTAACAGGGCCTGCACACATTAACTGAAAAATAAGAAAAGT-AAAAATAGCAAGTGAATTTC------AAAAAAATATTGAGGATCTAAATATTTAAAGTAATTAAAGATACATCAGTGTTATATTTTTTTTTTACTGTATA--------------------
Nroanensis_IngramBranch_N926 --------------------------------------------------------------------------------------------------------------------------------------TGCCTTATGCAGATAGTGAGCAAAATGCTGACAAACTATGCTGTACTCTTAACATGGTAATTTCAAGAGATTTATTCCAAATTTTAATATACCACTTCAAAAATAAAAATCAAGAG-AAAAAAATTACAAATATGAAAATAAAACACTACCTCAGGGTGTCCCCAACCATATGGTGTGTACCGCACACATAGGATACACAGACGCATAATAAACATGGCAGCAAAGCTGATGCGCCGCTCCCAGGGTCCTGTTGCAAACACAGCGGCATGTAGAGCTTTCAAAGCAAATGACAAATAAATTAATAACAATAGGCATCTTATTGGTGTTGGTAGACACATGGTACCAATAAATATAGATGAAATTCCACCTGAAAAAGAAAGTCATTCCAAGTAAGTACTAACAGGGCCTGCATACATTAACTGAAAAATAAGAATATT-AAAAATAGTGAGTGAATTTCAAATATAAAAAAATATTGAGGATCTAAATATTTGAAGTAATTAAAGATAAGTCAATTTTATATA-TTTTTTTAATGTATAAAATTTCAAAATAAAACCTA
Nroanensis_N_CarversGap_N928 ----------------------------------------------------GGAGTGTATAGTGAGCATAACTCAAGATATATAATTTTCGGATTACACTGGAGTTCTCAGCAGGTATTATGTTTAAAATTTACGCCTTTTACAGGTAGTGAGCAAAATGCTAACAAACTATGCTGTACCTTTAACAAGATAATTTAAAGAGATTTATTCCAAATTTTAATATACCACTACAAAAATAAAAATCAAGAG-AAAAAAATTACAAATATGAAAATAAAACACTACCTCAGGGTGTCCCCAACCATATGGTGTGTAACGCACACATAGGATACACAGACGCATAATAAACATGGCAGCAAAGCTGATGCGCCGCTCCCAGGGTCCTGTTGCAAACACGGCGGCATGCAGAGCTTTCAAAGCAAATGACAAATAAATTAATAACAATAGGCATCTTATTGGTGTTGGTAGACACATGGTACCAATAAATATAGATGAAATTCCACCTGAAAAAGAAAGTCATTCCAAGTAAGTACTAACAGGGCCTGCATACATTAACTGAAAAATAAGAATATT-AAAAACAGTGAGTGAATTTCAAATATAAAAAAATATTGAGGATCTAAATATTTAAAGTAATTAAAGATAAATCAATTTTATATAATTTCTTTACTGTATAAAATTTCAAAATAAAACCTA
Nroanensis_RoanHighBluff_N762 ---------------------------------------------------------------------------------------------------------TTCTCAGCAGGTATTATGTTTGAAATTTACGCCTTATGCCGATAGTGAGCAAAATGCTGATAAACTATGCTGTACTCTTAACAAGGTAATT-AAAGAGATTTATTCCAAATTTTAATATACCACTACAAAAATAAAAATCAAGAG-AAAAACATTACAAATATGAAAATAAAACACTACCTCAGGGTGTCCCCAACCATATGGTGTGTACCGCACACATAGGATACACAGACGCATAATAAACATGGCAGCAAAGCTGATGCGCCGCTCCCAGGGTCCTGTTGCAAACACAGCGGCATGTAGAGCTTTCAAAGCAAATGACAAATAAATTAATAACAATAGGCATCTTATTGGTGTTGGTAGACACATGGTACCAATAAATATAGATGAAATTCCACCTGAAAAAGAAAGTCATTCCAAGTAAGTACTAACAG-----------------------------------------------------------------------------------------------------------------------------------------------------------
Nsheari_BaldRiver_N1168 ATAATATAATTAAGAGAACTACATTCTTGAAACATTGCTAAGGATTGGATAAGGAGTGTTTAGTGAGCATAACTCAAGATATATAATTTTAGAATTACACCGGAGTTCGCAGCAGGTATTATGATTGAAATTTATGCCTTATATGGGTAGAGAGTAAAATGCTGACAAACTATGCTGTATTTTTAGCAGGATAAGTTAAAGAAATTTATTCCAAATTTCAATATACCACTACAAAAATAAAAATCAAGAGAAAAAAAATTACAAATGTCAAAATAAAACACTACCTCAGGGTGTCCCCAACCATATGGTGTGTACCGTACACATAGGATACACAGACGCATAATAAACATGGCAGCAAAGCTGATGCGCCGCTCCCAGGGTCCTGTCGCAAACACAGCGGCATGTAGAGCTTTCAAAGCAAATGACAAATAAATTAATAACAATAGGCATCTTATTGGTGTTGGTAGACACATGGTACCAATAAATATAGATGAAATTCCACCTGAAAAAGAAAGTCATTCAAAGTAAGTA----------CTGCACACATTAACTGAAAAATAAGAATATTAAAAAATAGCATGTGAATTTCAAATATAAAAAAATATTGAGGATCTAAATATTTAAAGTAATTAAAGATACATCAGTGTTATATATTTTTTTTACTGTATAAAATTTCAAAATAAAACCTA
Nsheari_Cohutta_N826 ATAATATAATTAAGAGAACTACATTCTTGAAACAATGCTAAGGATTGGATAAGGAGTGTTTAGTGAGCATAACTCAAGATATATAATTTTAGGATTACACTGGAGTTCTCAGCAGGTATTATGATTGAAAGTTATGCCTTATATGGGTAGAGAGTAAAATGCTGACAAACTATGCTGTATTTTTAGCAGGATAATTTAAAGAAATTTATTCCAAATTGTAATATACCACTACAAAAATAAAAATCAAGAGAAAAAAATTTACAAATGTCAAAATGAAACACTACCTCAGGGTGTCCCCAACCATATGGTGTGTACCGTACACATAGGATACACAGACGCATAATAAACATGGCAGCAAAGCTGATGCGCCGCTCCCAGGGTCCTGTTGCAAACACAGCGGCATGTAGAGCTTTCAAAGCAAATGACAAATAAATTAATAACAATAGGCATCTTATTGGTGTTGGTAGACACATGGTACCAATAAATATAGATGAAATTCCACCTGAAAAAGAAAGTCATTCAAAGTAAGTACT----------GCACACATTAACTGAAAAATAAGAATATTAAAAAATAGCAAGTGAATTTCAAATATAAAAAAATATTGAGGATCTAAATATTTAAAGTAATTAAAGATACATCAGTGTTATATATTTTTTTTACTGTATAAAATTTCAAA----------
Nsheari_JoyceKilmer_N092 ATAATATAATTAAGAGAACTACATTCTTGAAACAATGCTAAGGATTGGATAAGGAGTGTTTAGTGAGCATAACTCAAGATATATAATTTCAGGATTACACTGGAGTTCTCAGCGGGTATTATGTTTGAAATTTACGCCTTATATGGATGGAGAGTAAAATGATGACAAATTATGCTGTATTTTTAACAGAATAATTTAAAGAAATTCATTCCAAATTTCAATATACCACTACAAAAATAAAAATCAAGTGAAACTAAATTACAAATGTTAAAATAAAACACTACCTCAGGGTGTCCCCAACCATATGGTGTGTACCGTACACATAGGATACACAGACGCATAATAAACATGGCAGCAAAGCTGATGCGCCGCTCCCAGGGTCCTGTCGCAAACACAGCGGCATGTAGAGCTTTCAAAGCAAATGACAAATAAATTAATAACAATAGGCATCTTATTGGTGTTGGTAGACACATGGTACCAATAAATATAGATGAAATTCCACCTGAAAAAGAAAGTCCTTCAAAGTAAGTACT----------GCACACATTAACTGAAAAATAAGAATATTAAAAAATAGCAAGTGAATTTCAAATATAAAAAAATATTGAGGATCTAAATATTTAAAGTAATTAAAGATACATCAGTG-------------------------------------------
Nsilvanus_Elijay_N395 ATAATATAATTAAGAGAAGTACACTCTTGAAACAATGCTAAGGATTGGATAAGGAGTGTATAGTGATCATAACTCAAGATATATAATTTTGGGATTACATTGGAGTTCTCAGCAGGTATTATGTTTGAAATTTACGCCTTATGCAGATAGTGAGCAAAATGCAGACAAACAATGCTGAACTTTTAACA-----ATTTAAAGAATTTTTTTCCAAATTTCAATAAACCACTACAAAAATAAGAATCAAGAAAAAAAAAATTACAAATGTGAAAATAAAACACTACCTCAGGGTGTCCCCAACCATATGGTGTGTACCGTACACATAGGATACACAGACGCATAATAAACATGGCAGCAAAGCTGATGCGCCGCTCCCAGGGTCCTGTTGCAAACACAGCGGCATGTAGAGCTTTCAAAGCAAATGACAAATAAATTAATAACAATAGGCATCTTATTGGTGTTGGTAGACACATGGTACCAATAAATATAGATGAAATTCCACCTGAAAAAGAAAGTCATTCAAAGTAAGTACTAACAGGGCCTGCACACATTAACTGAAAAATAAGAATATTAAAAAATAATGAGTGAATTTCAAATATAAAAAAATATTGCGGATCTAAATATTTAAAGTAATTAAAGATATTTCAGTGTTATATATTTTTTTTAACA-ATAAAATTTCAAAATAAAACCTA
Nsilvanus_GermanyCove_N1017 -----------------------------------------------------------------------------------------TGGGATTACATTGGAGTTCTCAGCAGGTATTATGTTTGAAATTTACACCTTATGCAGAAAGTGAGCAAAATGCTGACAAACAATGCTGAACTTTTAACA-----ATTTAAACAATTTTTTTCCAAATTTCAATAAACCACTACAAAAATAAGAATCAAGAAAAAAAAAATTACAAATGTGAAAATAAAACACTACCTCAGGGTGTCCCCAACCATATGGTGTGTACCGTACACATAGGATACACAGACGCATAATAAACATGGCAGCAAAGCTGATGCGCCGCTCCCAGGGTCCTGTTGCAAACACAGCGGCATGTAGAGCTTTCAAAGCGAATGACAAATAAATTAATAACAATAGGCATCTTATTGGTGTTGGTAGACACATGGTACCAATAAATATAGATGAAATTCCACCTGAAAAAGAAAGTCATTCAAAGTAAGTACTAATAGGGCCTGCACACATTAACTGAAAAATAAGAATATTCAAAAATAATGAGTGAATTTCAAATATAAAAAAATATTGAGGATCTAAATATTTAAAGTAATTAAAGATATGTCAGTGTTATATATTTTTTTTAACG-ATAAAATTTCAAAATAAAACCTA
Nsilvanus_HeboMtn_N1029 --------------------------------------------------------------------------------------------------------------------------------------------------GTAGTGAGTAAAATGCTAACAAACAATGCTGTACTTTTAACAAGATAATTTAAAGAGGTTTATTCCAAATTTTAATATACCACTACAAAATAAAAAATCAAGAAGAAAAAAATTACAAATGTGAAAATAAAACACTACCTCAGGGTGTCCCCAACCATATGGTGTGTACCGTACACATAGGATACACAGACGCATAATAAACATGGCAGCAAAGCTGATGCGCCGCTCCCAGGGTCCTGTTGCAAACACAGCGGCATGTAGAGCTTTCAAAGCAAATGACAAATAAATTAATAACAATAGGCATCTTATTGGTGTTGGTAGACACATGGTACCAATAAATATAGATGAAATTCCACCTGAAAAAT--------------------CTAACAGGGCCT--------------GCACATAAGAATATTAAAAAATAATGAGTGAATTTCAAATATAAAAAAATATTGAGGATCTAAATATTTATAA---TTAAAGATATGTCAGTGTTATATATTTTTTTTAACA--------------ATAA------
Nstupkai_BlowholeWOS_N285 ATAATATAATTAAGAGAACTACATTCTTGAAACAATGCTAAGGATTGGATAAGGAGTGTTTAGTGAGCATAATTCAAGATATATAATTTTAGGATTACACTGGAGTTCTCAGCAGGTATTATGTTTGAAATTTATGTCTTATATGGGTAGAGAGTAAAATGCTGACAAACTATGCTGTATTTTTAGCAGGATAATTTAAAGAGATTTATTCCAAATTTTAATATACCACTACAAAAATAAAAATCGAGAAAAAAAAAATTACAAATGTCAAAATAAAACACTACCTCAGGGTGTCCCCAACCATAGGGTGTGTACCGTACACATAGGATACACAGACGCATAATAAACATGGCAGCAAAGCTGATGCGCCGCTCCCAGGGTCCTGTTGCAAACACAGCGGCATGCAGAGCTTTCAAAGCAAATGACAAATAAATTAATAACAATAGGCATCTTATTGGTGTTGGTAGACACATGGTACCAATAAATATAGATGAAATTCCACCTGAAAAAGAAAGTCATTCAAAGTAAGTA----------CTGCACACATTAACTGAAAAATAAGAATATTAAAAAATAGCAAGTGAATTTCAAATATAAAAAAATATTGAAGATCTAAATATTTAAAGTAATTAAAGATGCATCAGTGTTATATATTTTTTTTACTGTATAAAATTTCAAAATAAAACCTA
Nstupkai_Blowing_N356 ATAATATAATTAAGAGAACTACATTCTTGAAACAATGCTAAGGATTGGATAAGGAGTGTTTAGTGAGCATAACTCAAGATATATAATTTTAGGATTACACTGGAGTTCTCAGCAGGTATTATGTTTGAAATTTATGCCTTATATGGGTAGAGAGTAAAATGCTGACAAACTATGCTGCATTTTAAGCAGGATAATTTAAAGAGATTTATTCCAAATTTTAACATACCACTACAAAAATAAAAATCGAGAGAAAAAAAATTACAAATGTCCAAATAAAACACTACCTCAGGGTGTCCCCAACCATAGGGTGTGTACCGTACACATAGGATACACAGACGCATAATAAACATGGCAGCAAAGCTGATGCGCCGCTCCCAGGGTCCTGTTGCAAACACAGCGGCATGCAGAGCTTTCAAAGCAAATGACAAATAAATTAATAACAATAGGCATCTTATTGGTGTTGGTAGACACATGGTACCAATAAATATAGATGAAATTCCACCTGAAAAAGAAAGTCATTCAAAGTAAGTA----------CTCCACACATTAACTGAAAAATAAGAATATTAAAAAATAGCAAGTGAATTTCAAATATAAAAAAATATTGACGATCTAAATAT---------TTAAAGATACATCAGCATTATATATTTTTTTTACTGTATAAAATTTCAACATAAAACCTA
Nstupkai_LittleRiver_N293 --------------------------------------------------------------------------------------------------------------------------GTTTGAAATTTATGCCTTATATGGGTAGAGAGTAAAATGATGACAAACTATGCTGTATTTTTAGCAGGATAATTTAAAGAGATTTATTCCAAATTTTAATATACCACTACAAAAATAAAAATCAAGAGAAAAAAAATTACAAATGTCAGAATAAAACACTACCTCAGGGTGTCCCCAACCATAGGGTGTGTACCGTACACATAGGATACACAGACGCATAATAAACATGGCAGCAAAGCTGATGCGCCGCTCCCAGGGTCCTGTTGCAAACACAGCGGCATGCAGAGCTTTCAAAGCAAATGACAAATAAATTAATAACAATAGGCATCTTATTGGTGTTGGTAGACACATGGTACCAATAAATATAGATGAAATTCCACCTGAAAAAGAAAGTCATTCAAAGTAAGTA------------GCACACATTAACTGAAAAATAAGAATATTAAAAAATAGCAACTGAATTTCAAATATAAAAAAATATTGAGGATCTAAATATTTAAAGTAATTAAAGATACATCAGTGTTATATATTCTTTTTACTGTATAAAATTTCAAAATAAAACCTA
Ntempletoni_BaldMtns_N950 ATAATATAATTAAGAGAACTACATTCCTGAAACAATACTACGGATTGGATAAGGAGTGTTTAGTGAGCATAACTCAAGATATATAATTTTGGGATTACACTGGAGTTCTCAGGAGGTATTATGTTTGAAATTTATGCCTTATACAGGTAGTGAGCAAAATGCTGACAAACTATGCTGTATTTTTAGC----------AAAGAGATTTATTCCAAATTTTAATATACCACTGCAAAAACAAAAATCAAGAGAAAGAAAATTACAATTGTGAAAATAAAACACTACCTCAGGGTGTCCCCAACCATATGGTGTGTACCGTACACATAGGATACACAGACGCATAATAAACATGGCAGCAAAGCTGATGCGCCGCTCCCAGGGTCCTGTTGCAAACACAGCGGCATGTAGAGCTTTCAAAGCAAATGACAAATAAATTAATAACAATAGGCATCTTATTGGTGTTGGTAGACACATGGTACCAATAAATATAGATGAAATTCCACCTGAAAAAGAAAGTCATTCAAAGTAAGTACTAACAGGGCGAGCACACATTAACTGAAAAATAAGAATATTAAAAAATAGTGAGTGAATTTCA---------------------------------------------------------------------------------------------------
Ntempletoni_ClarksCreek_N945 --------------------------------------------------------------------------------------------------------------------------------------CGCCTTATACAGGTAGTGAGCAAAATGCGGACAAACTATGCTGTATTTTTAGCAAGATAATTCAAAGAGACTTATTCCAAATTTTAATATACCACTACAAAAACAAAAATCAAGAGAAAAAGAATTACAATTGTGAAAATAAAGCACTACCTCAGGGTGTCCCCAACCATATGGTGTGTACCGTACACACAGAATACACAGACGCATAATAAACATGGCAGCAAAGCTGATGCGCCGCTCCCAGGGTCCTGTTGCAAACACAGCGGCATGTAGAGCTTTCAAAGCAAATGACAAATAAATTAATAACAATAGGCATCTTATTGGTGTTGGTAGACACATGGTACCAATAAATATAGATGAAATTCCACCTGAAAAAGAAAGTCATTCAAAGTAAGTAC-----------------------------------------------------------------------------------------------------------------------------------------------------------------
Ntempletoni_ScronceCreekRd_N1223 ATAATATAATTAAGAGAACTACATTCCTGAAACAATACTAAGGATTGGATAAGGAGTGTTTAGTGAGCATAACTCAAGATATATAATTTTCGGATTACACTGGAGTTCTCAGGAGGTATTATGTTCGAAATTTACGCCTTATACAGGTAGTGAGCAAAATGCTGACAAACTATGCTGTATTTTTAGCAAGATAATTTAATGAGATTTATTCCAAATTTTAATATACCACTACAAAAACAAAAATCAAGAGAAAAAAAATTACAATTGTGAAAATAAAACACTACCTCAGGGTGTCCCCAACCATACGGTGTGTACCGTACACATAGAATACACAGACGCATAATAAACATGGCAGCAAAGCTGATGCGCCGCTCCCAGGGTCCTGTTGCAAACACAGCGGCATGTAGAGCTTTCAAAGCAAATGACAAATAAATTAATAACAATAGGCATCTTATTGGTGTTGGTAGACACATGGTACCAATAAATATAGATGAAATTCCACCTGAAAAAGAAAGTCATTCAAAGTAAGTACCAACAGGGCCAGCACACATTAACTGAAAAATAAGAATATTAAAAAATAGTGAGTGAATTTCAAATATAAAAAAATATTGAGGATCTAAATAT----------------------------ATATATATATATTACTGTATAAAATTTCAAAATAAAACATA
Ntennessensis_IndianCave_N052 ---ATATAATTA--------ACACTCTTGAAACAATGCTAAGGATTGGATAAGGAGTGTATAGTGAGCATAACTCAAGATATACAATTTTGGGATTACACTGGAGTTCTTAGCAGGTATTATGTTTGAAATTCACGCCTTATGCAGATAGTGAGCAAAATGCTGACAAACTATTCTGTACTCTTAACAAGGTAATTTAAAGAGATTTATTCTAAATTTTAATATACCACTACAAAAATAAAAATCAAGAG-AAAAAAATTACAAATGTGAAAATAAAACACTACCTCAGGGTGTCCCCAACCATATGGTGTGTACCGCACACATAGGATACACAGACGCATAATAAACATGGCAGCAAAGCTGATGCGCCGCTCCCAGGGTCCTGTTGCAAACACAGCGGCATGTAGAGCTTTCAAAGCAAATGACAAATAAATTAATAACAATAGGCATCTTAATGGTGTTGGTAGACACATGGTACCAATAAATATAGATGAAATTCCACCTGAAAAAGAAAGACATTCCAAGTAAGTACTAACAGGGCCTGCACACATTAACTGAAAATTAAGAATATT-AAAAATAAAGAGTGAATTTCAAATATAAAAAAATATTGAGGATCTAA-------------------------------------------------------------------------
Ntennessensis_LittleStony_N645 ------------------------------------------------------------------------------------------------------------------------------------------------------------------------------------------------------------------------------------------------------------------------ATGTGAAAATAAAACACTACCTCAGGGTGTCCCCAACCGTATGGTGTGTACCGCACACATAGGATACACAGACGCATAATAAACATGGCAGCAAAGCTGATGCGCCGCTCCCAGGGTCCTGTTGCAAACACAGCGGCATGTAGAGCTTTCAAAGCAAATGACAAATAAATTAATAACAATAGGCATCTTAATGGTGTTGGTAGACACATGGTACCAATAAATATAGATGAAATTCCACCTGAAAAAGAAAGACATTCCAAGTAAGTACTAACAGGGCCTGCACAC------------------------------------------------------------------------------------------------------------------------------------------------
Ntennessensis_Watauga_N1046 -----------------------------------------GGATTGGATAAGGAGTGTATAGTGAGCATAACTCAAGATATATATTTTTGGGATTACACTGGAGTTCTTAGCAGGTATTATGTTTGAAATTTACGCCTTATGCAGATAGTGAGCAAAATGCTGACAAACTATGCTG-ATTCTTAACAAGGTAATTTAAAGAGATTTATTCTAAATTTTAATATACCACTACAAAAATAAAAATCAAGAG-AAAAAAATTACAAATGTGAAAATAAAACACTACCTCAGGGTGTCCCCAACCATATGGTGTGTACCGCACACATAGGATACACAGACGCATAATAAACATGGCAGCAAAGCTGATGCGCCGCTCCCAGGGTCCTGTTGCAAACACAGCGGCATGTAGAGCTTTCAAAGCAAATGACAAATAAATTAATAACAATAGGCATCTTAATGGTGTTGGTAGACACATGGTACCAATAAATATAGATGAAATTCCACCTGAAAAAGAAAGACATTCCAAGTAAGTACTAACAGGGCCTGCACACATTAACTGAAAAATAAGAACATT-AAAAATAGAGAGTGAATTTCAAATATAAAA------------------------------------------------------------------------------------------
