# Supplementary material for: ﻿New species in old mountains: integrative taxonomy reveals ten new species and extensive short-range endemism in Nesticus spiders (Araneae, Nesticidae) from the southern Appalachian Mountains
Source: Zookeys. 2023 Feb 3;1145:1–130. doi: 10.3897/zookeys.1145.96724 (PMC10208238; doi:10.3897/zookeys.1145.96724)
Supplement: Supplementary material 4 — Input alignments, analysis log files, and output tree files [file zookeys-1145-001_article-96724__-s004.zip › uce-200154 (modified).phy]

 92 755
Nesticella_sp_GH1210 -------------------------------------------------------------------------------------------------------------------------------------------------------------------------------------------------------------------------------------------------ATACTGATACATACCACAGCTTTGGGTTACCCAAACGCCTACAACATCCCACTGGAGTAGGCGTTCATATGTCCCATACCCAGAATGGTGATTCATAAATAAGTGATAAATGGAGCTTCCCAGCCATGGACTAACAGTTGCTGCAGCATGAAAATAAGGTAAAATTGGCAGTGTCATTTCATTCCAAGGCAGTAGTCCTGGCAGGCTCCAAATGGCATAAAGAAGAGGTAATCCTGGAAATTATTTAAAACTA-----------------------------TCA------------------------TTCAAACTATAGAAAATAT------------------------------------------------------------------------------------------------------------------------------------------------------------------------------------------
Nesticus_Japan_G2153 ---------------------CCTCC---------ACGGACAA-----------CTTCGGTCCCATGACTGTTTTTTGGAG------------------------GTTTCACTGTATGAAACTATAAATGACTAACAGAAAGAAACA---------------------------------------GCAAGAAGATTCCTAAGCAAGGACTAA-------------------------AAGATA-TGATACATACCACAACTTTGAGTAACCCAAACACCTACAACATCCCACTGGAGTAGGCGTTCATACGTCCCATACCCGGAATGGTGATTCATAAATAAGTGATAAATGGAGCTTCCCAGCCATGGACTGACAGTTGCTGCAGCATGAAAATAAGGTAAAATTGGCAGTGTCATTTCATTCCAAGGCAGTAGTCCTGGCAGGCTCCAAATGGCATAAAGAAGAGGTAATCCTGGAAATAATTTAAAACTA-----------------------------CCA------------------------TTCAAACTGTGGGAAACACGAGATGT------------TTTTGTAACGACAGGT-----------AAATTTTCAATGTGCAGTTTCCAAATAGGGCCATCCATAATTTTGCAATATT-----------------------TTAGACCCCCT-----CACCCCCTAATTTAGGCACAA-----TTCTGCCGATTGTATGTGTTCTT
Nesticus_nahaunus_Mexico_G2881 AAGGCACAAGACAGTAGCATGTGTCCCTGTTTAAGACAATCACTACTTTCAAGG----TTTTTAAAAATAAATTCTAGGAGGTGGGACAATGTTTCTTTCATGCAATATCGTAAAATAAAAATAAGGATAAGTAACAAAAAAAAATACAGATTTTTAAGAACTTTTAAGAGCAAGCAAATTTTGGCAAAAAAAAAGTTCTTTTTTGGGTCAAATATTCTCTGAGAACATGTTCTTAAGATATTAATGGTACATACCACAACTTTGAGTGACCCATACTCCTACAACATCCCACTGTAGTAAGCGTTCATAAGTCCCGTACCCGGAATGATGGTTCATAAATAGGTGGTAGATGGAGCTTCCCAGCCATGGACTGACAGTTGCTGCAGCATGAAAATAAGGTAAAATTGGCAGTGTCATTTCATCCCAAGGCAGTAGTCCTGGCAGGCTCCAGATGGCATAAAGAAGAGGTAATCCTGGAAATCATACAAAACAATGAAACATTATAGCAGTAACTGTCATGTCCCACAGCAGAATGTTTTGCAACAAGGCTTCTGATTATCCAGAATATTTA--------------TGGTATGTTACAATAAATATGAGAAATTAAAATTCTTATCATACATTAGCACTATGAAATTCTCATCAATTAGAACAACA--TCTTTAAGCCTTTATTTTAAAGTTAGATCGTTGGACCTAACATCCTATTTTAAGTATAAAATATGTTTCTATTGT------------
Nsilvestrii_Hellgate_N1108 -----GAAGGACAA---------------------ATAGTTAGTGCCATTGATG---------------------------------------TTTCTGCTCCTAATTTC-----------------------AACT----------------------------------CTGGCTAATCCTTACGAAAATCCAGTCTTCAATTAAGTCAGATTCCCTGCGTTATTGTGCTGTTAGAACTTTAATGATATATACCACAGCTTTGAGTGACCCAAACACCTACAACATCCCACTGCAGTAGCCGTTCGTAAGTCCCGTACCCGGAATGATGATTCATAAATAAGTGGTAGATAGAGCTTCCAAGCCAAGGACTGACAGTTGCTGCAGCATGAAAGTAGGGCAATATTGGCAGTGTCATTTCATTCCAAGGCAGTAGTACTGGCAGGCTCCAAATGGCATAAAGAAGAGGTAATCCTGGAAATTATACAAGACACAGAAATAGAGTGACCGTAAATGTCGTGATC----ATAAAATTGTTTGT-------TTTCT--CTCTTCTAAATA--------CAAATACAGG-------------------TCGGA---AAAAAATAATTTCAGACATGTGT------AAAATTTCAGGAA-------------TTTTTC--CCGTGATTTTGAAATTTGACCAATGGAATAAAAATATTAATTAAAGTGAAAATTT------------------------
Narcheri_Cheaha_N023 AACGTAAAAGACAATAGTGTG--------AATGAG-AATTCAATACTTTTTAAGCTTAATTTTCAAAACAAATTCAAGGAGGTAAGGCAATGT---TCTCATGTAATCTCATAAAATAAAAATAAGGATAAATAACA--AAAAAGAATGGATTTTTAAGAACTTTTAGGAGCAAACAAATTTTGAC-AAAAAAAAGTTCTTTTTCAGGTGAAATATTCTACGAGAACATGTTCTTAAGTTCTTAAAGTTACATACCACAGCTTTGAGTGACCCATACTCCTACGACATCCCACTGTAGTAGACGTTCATAAGTCCCATACCCGGAATGATGATTCATAAATAGGTGGTAGATGGAGCTTCCCAACCACGGACTGACAGTTGCTGCAGCATGAAAATAAGGTAAAATTGGCAGTGTCATTTCATCCCAAGGCAGTAGTCCTGGCAGGCTCCAGATGGTATAAAGAAGAGGTAATCCTGGAAATCAAACAAAACCATGGAACATTGTAACATCAATTGTCATGTTCCAAAACAGAATGTTTTGCAACAAGGTTTCTGGTTGTTACGTATATTTGACAGTAGATACATATAGTATGTCACAATAAATATGGGACTTAAAAAACCTTATCACACATTTGCAATATG--------ATAAATTAGGACAACAAATTTTTAAGCCTTTATTTTAAAGTCAGATTATTGGACCCCACATCCTATTTCAAGTGTGA----TTTTTTTA----AAATAAAAAT--
Narcheri_MillShoalCreek_N727 ---------------------------------------------------------------------------------------------------------------------------------------------------------------------------------------------------------------------------CTGAGAACATGTTCTTAAGTTCTTAAAGCTACATACCACAGCTTTGAGTGACCCATACTCCTACGACATCCCACTGTAGTAAACGTTCATAAGTCCCATACCCGGAATGATGATTCATAAATAGGTGGTAGATGGAGCTTCCCAACCACGGACTGACAGTTGCTGCAGCATGAAAATAAGGTAAAATTGGCAGTGTCATTTCATCCCAAGGCAGTAGTCCTGGCAGGCTCCAGATGGTATAAAGAAGAGGTAATCCTGAAAATCAAACAAAACCATGGAGCATTGTAACATCAATTGTCATGTTCCAAAACAGAATGT--------------------------------------------------------------------------------------------------------------------------------------------------------------------------------------------------------------------------
Ncarteri_div__RainbowCave_G2089 -------ACGAAAAGAACGCG--------------AAGACTAACACGTGCAACG------------------CCGAACGAAATTAAATAATGGCTACATTCTGTTGTCCAATAGGGTTCAAATGATTGTCGGGAATTTAAAAAAATTCCAATGTGGAAAAAATTGTAACAGTACAGTAAACCTGATCCAAAAAAAGTTCTTTTTCAGGTGAAATATTCTCTGAGAACATGTTCTTAAGATCTTAATGCTACATACCACAGCTTTGAGTGACCCATACTCCTACAACATCCCACTGTAGTAGACGTTCGTAAGTTCCATACCCGGAATGATGGTTCATAAATAAGTGGTAGATGGAGCTTCCCAGCCATGGACTGACAGTTGCTGCAGCATGAAAATAAGGTAAAATTGGCAGTGTCATTTCATCCCAAGGCAGTAGTCCTGGCAGGCTCCAGATGGTATAAAGAAGAGGTAATCCTGAAAATCCAACAAAATCATGAAACATTGTAGCACCAACTGTCATGTTCCACAGCAGAATGTTTTGCAACAAGGTTTCTGGTTGTTACAGATATTTGACAGTTGATACATGTAGCATATCACAATAAATATGGGAA--AAAAATCCTTATCACACATTTGCAACAGGAAATTCTCATAAATTAGGACAACACATTCTTAAGCCTTTATTTTAGAGTCAGATTGTTGGACCTAACATCCTATTGCAAATGTAATATATTTTTTTATTGCATATCATTTGAT
Nstygius_ObeLee_N0656 AATGTAAAAGGCAGTGGCGTGCGTTC---------GAATTTAATACTTTTTAAGCTTAATTTTCGAAACAAATTCAAGGAGGTAGGACAATGCTTTTCTCATGTAATCGCATAAAAT----------------------AAAAAATAATGGTTCTTAAGAACTTTTAACAA---------------AAGAAAAAAGTTCTTTTCCGGGTGAAATATTCTCCGAGAACATGTTCTAA--------ATGCTACGTACCACAGCTTTGGGTAACCCATACGCCTACGACATCCCACTGTAGTAGACGTTCGTAAGTCCCATACCCGGAACGATGGTTCATAAATAGGTGGTAGATGGAGCTTCCCAACCATGGACTGACAGTTGCTGCGGCGTGAAAATAAGGTAATATTGGCAGTGTCATTTCATCCCAAGGCAGTAGTCCTGGCAGGCTCCAGATGGTATAAAGAAGAGGTAATCCTGAAAATCAAACAAAACCCTGAAACATTGCGGCATCAATTGTCATGTTCCACAGCAG--TGTTTCGCAACAAGGTTTCTGATTGTTACGGACA-------GTAGATACATGTAGTATGTCACAATAAATATGGGA---AAAAATTCTGATCACACAATTGCAATAT-AAATTCTCATAAA-TAGAACAACACATTTTTAAGCCTTTATTTTAAAATCAGATCGTTGGATCTAACATCTTATTGCAAGTGTGAAATATTTTTCTATTGCATATATCATAAT
Nstygius_RavenB_N1022 AATGTAAAAGGCAGTGGCGTGCGTTC---------GAATTTAATACTTTTTAAGCTTAATTTTCGAAACAAATTCAAGGAGGTAGGACAATGCTTTTCTCATGTAATCGCATAAAAT----------------------AAAAAATAATGGTTCTTAAGAACTTTTAACA-------------------AAAAAAGTTCTTTTTCGTGTGAAATATTCTCCGAGAACATGTTCTAA--------ATGCTACGTACCACAGCTTTGGGTAACCCATACGCCTACGACATCCCACTGTAGTAGACGTTCGTAAGTCCCATACCCGGAACGATGGTTCATAAATAGGTGGTAGATGGAGCTTCCCAACCATGGACTGACAGTTGCTGCGGCGTGAAAATAAGGTAATATTGGCAGTGTCATTTCATCCCAAGGCAGTAGTCCTGGCAGGCTCCAGATGGTATAAAGAAGAGGTAATCCTGAAAATCAAACAAAACCCTGAAACATTGCGGCATCAATTGTCATGTTCCACAGCAG--TGTTTCGCAACAAGGTTTCTGATTGTTACGGACA-------GTAGATACATGTAGTATGTCACAATAAATATGGGA---AAAAATTCTGATCACACAATTGCAATAT-AAATTCTCATAAATTAGAACAACACATTTTTAAGCCTTTATTTTAAAATCAGATCGTTGGATCTAACATCTTATTGCAAGTGTGAAATATTTTTCTATTGC------------
Nbarri_Bishop_N1072 -------AAGACAGTAGCATG----------------------TACTTTCAAGGTTTTTTTTTCATAATAAATTCAAGGAGGTAGGACAATGTACCCCCCATGCAATCTCATAAAATAAAAATAAGGATAAGTAACA-AAAAAAATATGAATTTTTAAGAACTTTTAGGAGCAAACTAATTTTGACAAAAAAAAAGTTCTTTTTCAGGTCAAATGTTCTTTGAGAACATC--------ATCTTAATGGTACATACCACAGCTTTGCGTGACCCATACTCCTACAACATCCCACTGTAGTAGACGTCCATAAGTTCCGTACCCGGAATGATGGTTCATAAATAGGTGGTAGATGGAGCTTCCCAGCCATGGACTGACAGTTGCTGCAGCATGAAAATAAGGTAAAATTGGCAGTGTCATTTCATCCCAAGGCAGTAGTCCTGGCAGGCTCCAAATGGTATAAAGAAGAGGCAAACCTGGAAATCAAACGAAACCATGAAACAT---------------------------------------------------TCAACACAGCAACTAATAGGAG--------------------GTGGTAGGCA--------AAAAATCCATG--------TTAAAAATCAGAATTATAAAGGATTAAGAGAAAATG---------ATGAAATTCAATGTTA-------------AATGTCCT---TAGGGTTTAATAAATTTCTTTCTCGTAAATAGCTCC--
Nbarri_LostCoveCave_N0065 ------------------------------------------------------------------------------------------------------------------------------------------AAAAAAATATGAATTTTTAAGAACTTTTAGGAGCAAACTAATTTTGACAAAAAAAAAGTTCTTTTTCAGGTCAAATGTTCTTTGAGAACATC--------ATCTTAATGGTACATACCACAGCTTTGCGTGACCCATACTCCTACAACATCCCACTGTAGTAGACGTTCATAAGTTCCGTACCCGGAATGATGGTTCATAAATAGGTGGTAGATGGAGCTTCCCAGCCATGGACTGACAGTTGCTGCAGCATGAAAATAAGGTAAAATTGGCAGTGTCATTTCATCCCAAGGCAGTAGTCCTGGCAGGCTCCAAATGGTATAAAGAAGAGGGAAACCTGGAAATCAAACGAAACCATGAAACAT---------------------------------------------------TCAACAGAGCAACTAATAGGAG--------------------GTGGTAGGCA--------AAAAATCCATG--------TTAAAAATCAGAATTATAAAGGATTAAGAGAAAATG---------ATGAAATTCAATGTTA-------------AATGTCCT---TAGGGTTTAATAAATTTCTTTCTCGTAAATAGCTCC--
Nbarri_eyed_ClayCave_G2082 AATGTAAAAGACAGTAGCATGCATTCGTTTTTAAGAAAATCAATACTATCAAGGTTT-TTTTTCAAAATAAATTCAAGAAGGTAAGATAATGTTTCCTTCATGCAATCTCATAAAATAAACATAAGGATAAGTAACAAAAAAAAATATGGATTTTTAAGAACTTTTAGGAACAAACTCATTTTGACAAAAAAAAAGAGCTTTTTCAGGTCAAATGTTCTCCGAGAACATGTTCTTAAGATCTTAATGGTACATACCACAGCTTTGCGTGACCCATACTCCTACGACATCCCACTGTAGTAGACGTTCATAAGTTCCGTACCCGGAATGATGGTTCATAAATAGGTGGTAGATGGAGCTTCCCAGCCATGGACTGACAGTTGCTGCAGCATGAAAATAAGGTAAAATTGGCAGTGTCATTTCATCCCAAGGCAGTAGTCCTGGCAGGCTCCAGATGGTATAAAGAAGAGGCAATCCTGGAAATCAAACGAAACCACGAAACATTGTAGCATCAACTGTCATGTTCCACAGCAGAATGTTTTGCGACAAGGCTTCTGATTATTCTGGATATTTGGCAGTAGATACATGTAGTATGTCACAATAAATATGGGAGATAAAAATCCTTATAACACATCTGCAATATGAAATTCTCATCAACTAGGACAACACATTTTTAAGCCCTTATTTTGAAGTTAGATTGTTAGACCTAACATCCTATTTCAAGTGTAAAATATTTTTTTATTGTAAACAGTGTCAT
Nbarrowsi_Gregorys_N270 ----------------------------------------------------------------------------AGGAGGCAGGACAATGTATTCCCCATGCAATCTCATAAAATAAAAATAAGGATAAGTAACAAAAAAAAAAATGAATTTTTAAGAACTTTTGGGAGCAAATTAATTTTGAC-AAAAAAAAGTTCTTTTTCAGGTCAAATGTTCTTTGCAAACATGTTCTTAAGATCTTAATAATACATACCACAGCTTTGCGTGACCCATACTCCTACAACATCCCACTGTAGTAGACGTTCATAAGTTCCGTACCCGGAATGATGGTTCATAAATAGGTGGTAGATGGAGCTTCCCAGCCATGGACTGACAGTTGCTGCAGCATGAAAATAAGGTAAAATTGGCAGTGTCATTTCATCCCAAGGCAGTAGTCCTGGCAGGCTCCAGATGGTATAAAGAAGAGGCAATCCTGGAAATCAAACGAAACCATGAAACATTGTAGCATCAGCTGTCATGTTCTACAGCAGAATGGTTTGCAACAAGGTTTCTGATTATTATGGATATTTGGCAGTAGG-------GTAATTCCACGATAAAGT-----------------------------ACCAGATGAATTTTTCAAAAT-------------TTTTTAGGGTGTCATTTTAAAG-ACAATATATACCAATCACAGACT-----------------TTTCCTACTTGTATATGTCC----
Nbarrowsi_Tuckaleechee_N360 ------------------------------------------------------TTTTTTTTTCAAAATAAATTCAAGGAGGCAGGACAATGTATTCCCCATGCAATCTCATAAAATAAGAATAAGGATAAGTAACAAAAAAAAAAATGAATTTTTAAGAACTTTTGGGAGCAAATTAATTTTGAC-AAAAAAAAGTTCTTTTTCAGGTCAAATGTTCTTTGCGAACATGTTCTTAAGATCTTAATAATACATACCACAGCTTTGCGTGACCCATACTCCTACAACATCCCACTGTAGTAGACGTTCATAAGTTCCGTACCCGGAATGATGGTTCATAAATAGGTGGTAGATGGAGCTTCCCAGCCATGGACTGACAGTTGCTGCAGCATGAAAATAAGGTAAAATTGGCAGTGTCATTTCATCCCAAGGCAGTAGTCCTGGCAGGCTCCAGATGGTATAAAGAAGAGGCAATCCTGGAAATCAAACGAAACCATGAAACATTGTAGCATCAGCTGTCATGTACTACAGCAGAATGGTTTGCAACAAGGTTTATGATTATTAAGGATATTTGGCAGTAGG-------GTAATTCCACGATAAAGT-----------------------------ACCAGATGAATTTTTCAAAAT-------------TTTTTAGGGTGTCATTTTAAAATGTAATATTTAGAAATTACTCTCAGCTATAAGTGTTAAATGTGTTTGGTATATATATTTTAGTAT
Ncarolinensis_Grandfather_N218 AATGTAAAAGACAGTAGCATGCATTCGTTTTTAAGAAAATCAATACTTTCAAGGTTT-TTTTTCAAAATAAATTCAATAA---AAGATAATGTTTCCTTCATGCAATCTCATAAAATAAACATAAGGATAAGTAACAAAAAAAAATATGGATTTTTAAGAACTTTTAGAAGCAAACTAATTTTGAC-AAAAAAAAATGCTTTTTCAGGTCAAATGTTCTCTGAGAACATGTTCTTAAGATCTTAATGGTACATACCACAGCTTTGCGTGACCCATACTCCTACAACATCCCACTGTAGTAGACGTTCATAAGTTCCGTACCCGGAATGATGGTTCATAAATAGGTGATAGATGGAGCTTCCCAGCCATGGACTGACAGTTGCTGCAGCATGAAAATAAGGTAAAATTGGCAGTGTCATTTCATCCCAAGGCAGTAGTCCTGGCAGGCTCCAGATGGTATAAAGAAGAGGCAATCCTGGAAATCAAACAAAACCATGAAACATTGTAGCATCAACTGTCATGTTCTACAGCAGAATGGTTTGCAATAAAGTTTCTGATTATTATGGATATTTGGCAGTAGATACATGTAGTATGTCACAATAAATATGGGAGATAAAAATCCTTATCACATAATTGCAATATGAAATTCTCATCAATTAGGACAACACATTTTTAAGCCCTTATTTTAAAGTTAGATTGTCGGACCTAACATCCTATTTCAAGTGTAAAATACTTTTTTATTGCAAACATTGTCAT
Ncarolinensis_LinvilleCaverns_N227 --------------------------------------------------------------------------------------------------------------------------------------------------------------------------------------------------------------------------------------------------------------------------------------------------------------------------------------TGATGGTTCATAAATAGGTGATAGATGGAGCTTCCCAGCCATGGACTGACAGTTGCTGCAGCATGAAAATAAGGTAAAATTGGCAGTGTCATTTCATCCCAAGGCAGTAGTCCTGGCAGGCTCCAGATGGTATAAAGAAGAGGCAATCCTGAAAATCAAACAAAACCATGAAACATTGTAGCATCAACTGTCATGTTCTACAGCAGAATGGTTTGCAATAAAATTTCTGATTATTATGGATATTTGGCAGTAGATACATGTAGTATGTCACAATAAATATGGGAGATAAAAATC---------------------------------------------------------------------------------------------------------------------------------------
Ncarteri_LaurelCave_nearTYPE_N0296 AATGTGAGGACTATCGGGATGGATCTGTATTTCAG--------CATCTGCAAGGTTTTTTTTTCAAAATAAATTCAAGGAGGTCGGACAATGTTTCTCCTGTGCAATATCATGAAATAAAAATAAGGATAAGTAACA-AAAAAAATATGAATTTTTAAGAACTTTTAAGAGCAAACTAATTTTGACAAAAAAAAACTTCTTTTTCAGGTCCAATGTTCTTTGAGAACATGTACTTAAGATCTTAATGGTACATACCACAGCTTTGCGTGACCCATACTCCTACAACATCCCACTGTAGTAGACGTTCATAAGTTCCGTACCCGGAATGATGGTTCATAAATAGGTGGTAGATGGAGCTTCCCAGCCATGGACTGACAGTTGCTGCAGCATGAAAATAAGGTAAAATTGGCAGTGTCATTTCATCCCAAGGCAGTAGTCCTGGCAGGCTCCAGATGGTATAAAGAAGAGGCAATCCTGGAAATCAAACGAAACCATGAAACATTGTAGCATCAGCTGTCATGTTCTACAGCAGAATGGTTTGCAACAAGGTTTCTGATTATTATGGATATTTGGCAGTAGATACATG--------------------------------------------------------AAATTCTCATCAATTAGGACAACACATTTTTAAGCCTTTATTTTAAAGCTAGAGTGTTGGACCTAACATCCTATTTCAAGTGTAA----TTTTTTTATTGTAAACATTCTCAT
Ncarteri_PilotMtn_G2185 AATGTAAAAGACAGTAGCATGTATTCGTTTTTAAGAAAATCAA-----------TTTTTTTTCCAAAATAAATTCAAAGAGGTAGGACAATGTTTCCCCAATGCAATCACATAAAAT-------AGGATAAGTAACAAAAAAAAATATGAATTTTTAAGAACTTTTAGGAGCAAATTAATTT----AAAAAAAAAGTTCTTTTTCAGGTCCAATGTTCTTTGAGAACATGTACTTAAGATCTTAATGGTACATACCACAGCTTTGCGTGACCCATACTCCTACAACATCCCACTGTAGTAGACGTTCATAAGTTCCGTACCCGGAATGATGGTTCATAAATAGGTGGTAGATGGAGCTTCCCAGCCATGGACTGACAGTTGCTGCAGCATGAAAATAAGGTAAAATTGGCAGTGTCATTTCATCCCAAGGCAGTAGTCCTGGCAGGCTCCAGATGGTATAAAGAAGAGGCAATCCTGGAAATCAAACGAAACCATGAAACATTGTAGCATCAACTGTCATGTTCTACAGCAGAATGGTTTGCAACAAGGTTTCTGATTATTATGGATATTTGGCAGTAGATACATG-------------------TACAGGGTAAAAACTC---------------------GACCTTTTAAGGATTCAAGGATCAAATTTTCAAGGCCCTAAATTAAGATTAAATTTCAGAAATTAAAACC--ATTGTGAATGCAGCATATTTCAAAATAGTTTATGTGTCCAC
Ncarteri_Pitchfork_N363 AGCAACAGGGTGAACTGCATTTAATCGATTATAGAAAAA---------------ATTTTTTTTCAAAATAAATTCAAGGAGGTAGGACAATGTTTCCCCCGTGCAATCTCATGAAATAAAAATAAGGATAAGTAAC-AAAAAAAATATGAATTTTTAAGAACTTTTAGGAGCAAACTAATTT--TTAAAAAAAAAGTTCTTTTTCAGGTCAAATGTTCTTTGAAAACATATTCTTAAGATCTTAATGGTACATACCACAGCTTTGCGTGACCCATACTCCTACAACATCCCACTGTAGTAGACGTTCATAAGTTCCGTACCCGGAATGATGGTTCATAAATAGGTGGTAGATGGAGCTTCCCAGCCATGGACTGACAGTTGCTGCAGCATGAAAATAAGGTAAAATTGGCAGTGTCATTTCATCCCAAGGCAGTAGTCCTGGCAGGCTCCAAATGGTATAAAGAAGAGGCAATCCTGGAAATCAAACGAAACTATGAAACACTGTAGCATCAGCTGTCATGGTCTACAGCAGAATGGTTTGCAACAAGGTTTCTGGTTATTATGGCTATTTGGCAGTAGATACATG-------------------TACAGGGTAAAAACTC---------------------GACCTTTTAAGGATTCAAGGCTCAAATTTTCAAGGCCCTAAATTAAGATTAAATTTCAGAAATTAAAAACCGATTGTGAATGCGGCATATTTCAAAATAGTATATGTGTCCAC
Ncarteri_WeberCty_N1044 ---------------------------------------------------------------------------------------------------------------------TAAAATAAGGATAAGTAACAAAAAAAAATATGAATTTTTAAGAACTTTTAGGAGCAAACTAATTTTGACAAAAAAAAAGTTCTTCTTCAGGTCCAATGTTCTTTGAGAACATGTACTTAAGATCTTAATGGTACATACCACAGCTTTGCGTGACCCATACTCCTACAACATCCCACTGTAGTAGACGTTCATAAGTTCCGTACCCGGAATGATGGTTCATAAATAGGTGGTAGATGGAGCTTCCCAGCCATGGACTGACAGTTGCTGCAGCATGAAAATAAGGTAAAATTGGCAGTGTCATTTCATCCCAAGGCAGTAGTCCTGGCAGGCTCCAGATGGTATAAAGAAGAGGCAATCCTGGAAATCAAACGAAACCATGAAACATTGTAGCATCACCTGTCATGTTCTACAGCAGAATGGTTTGCAACAAGGTTTCTGATTATTATGGATATTTGGCAGTAGATACATG-------------------TACAGGGTAAAAACTC---------------------GACCTTTTAAGGATTCAAGGCTCAAATTTTCAAGGCCCTAGATTAAGATTAAATTTCAGAAATTAAAACC--ATTGTGAATGCAGCATATTTCAAAACAAGTTATGCGTTCAC
Ncherokee_BallhootScar_N193 AATGTAAAAGACAGTAGCATGCATTCATTTTTAAGAAAATCAATACTTTCAAGGTTTTTTTTTCAAAATAAATTCAAGAAGGTAAGATAATGTTTCCTTCATGCAATCTCATAAAATAAACATAAGGATAATG------------------------------------------------------------------------------------------------------------------GTACATACCACAGCTTTGCGTGACCCATACTCCTACAACATCCCACTGTAGTAGACGTTCATAAGTTCCGTACCCGGAATGATGGTTCATAAATAGGTGGTAGATGGAGCTTCCCAGCCACGGACTGACAGTTGCTGCAGCATGAAAATAAGGTAAAATTGGCAGTGTCATTTCATCCCAAGGCAGTAGTCCTGGCAGGCTCCAGATGGTATAAAGAAGAGGCAATCCTGGAAATGAAACGAAACC-------ATTGTAGCATCAACTGTCATGTTCCACAGCAGAATGGTTTGCAACAAAGTTTCTGATTATTATGGATATTTGGCAGTAGATACATGTCGTATGTCACAATAAATATGGGAGATAAAAATCCTTATCACATAATTGCAATATGAAATTCTCATCAATTAGGACAACACATTTTTAAGCCCTTATTTTAAAGTTAGATTGTTGGACCTAACATCCTGATGTAAAGACAAAATAATTTCAGGCTGTACAGAAAGTCAC
Ncherokee_BalsamMtn_N891 -----------------------------------AAAATCAATACTTTCAAGGTTT-TTTTTCAAAATAAATTCAAGAAGGTAAGATAATGTTTCCTTCATGCAATCTCATAAAATAAACATAAGGATAAGTAACAAAAAAAAATATGGATTTTTAAGAACTTTTAGGAGCAAACAAATTTTGACAAAAAAAAAGTTCTTTTTCAGGTCAAATGTTCTCTGAGAACATGTTCTTAAGATCTTAATGGAACATACCACAGCTTTGCGTGACCCATACTCCTACAACATCCCACTGTAGTAGACGTTCATAAGTTCCGTACCCGGAATGATGGTTCATAAATAGGTGATAGATGGAGCTTCCCAGCCATGGACTGACAGTTGCTGCAGCATGAAAATAAGGTAAAATTGGCAGTGTCATTTCATCCCAAGGCAGTAGTCCTGGCAGGCTCCAGATGGTATAAAGAAGAGGCAATCCTGGAAATCAAACGGAACCATGAAACATTGTAGCATCAACTGTCACATTCCACAGCAGAATGTTTTGCAACAAGGTTTCTGATTATTATGGATATTTGGCAGTAGATACATGTAGTGTGTCACAATAAATATGGGAGATAAAAATCCTTATCACATAATTGCAATATGAAATTCTCATCAATTAGGACAACACATTTTTAAGCCCTTATTTTAAAGTTAGATTGTTGGACCTAACATCCTATTACAAGTGTAAAATACTTTTTTATTGCAAACATTGTCAT
Ncherokee_SIndianCrk_N681 ----------------------------------------------------------------------------------------------------------------------------------------------------------------------------------------------------------------------------------------------------ATGGTACATACCACAGCTTTGCGTGACCCATACTCCTACAACATCCCACTGTAGTAGACGTTCATAAGTTCCGTACCCGGAATGATGGTTCATAAATAGGTGATAGATGGAGCTTCCCAGCCACGGACTGACAGTTGCTGCAGCATGAAAATAAGGTAAAATTGGCAGTGTCATTTCATCCCAAGGCAGTAGTCCTGGCAGGCTCCAGATGGTATAAAGAAGAGGCAATCCTGGAAATCAAAAGAAACCATGAAACATTGTAGCATCAACTGTCATGTTCTACAGCAGAATGGTTTGCAACAAAGTTTCTGATTATTATGGATATTTGGCAGTAGATACATGTAGTATGTCACAATAAATATGGGAGATAAAAATCCTTATCACATAATTGCAATATGAAATTCTCATCAATTAGGACAACACATTTTTAAGACCTTATTTTAAAGTTAGATTGTTGGACCTAACATCCTATTTCAA----------------------------------
Nbishopi_DryFalls_N150 --------------------------------------ATTAATACTTTCAAGGTTTTTTTTTCAAAATAAATTCAAGAAGGTAAGACAATTGTTCCTTCACGCAATCTCATAAAATAAAAATAAGGATAAGTAACAAAAAAATATATGGATTTTCAAGAACTTTCAGGAACAAACTAATTTTGAC-AAAAAAAAGTTCTTTTTCAGGTCAAATGTTCTTTGGGAACATGTTCTTAAGATCTTAATGGTACATACCACAGCTTTGCGTGACCCATACTCCTACAACATCCCACTGTAGTAAACGTTCATAAGTTCCGTACCCGGAATGATGGTTCATAAATAGGTGGTAGATGGAGCTTCCCAGCCATGGACTGACAGTTGCTGCAGCATGAAAATAAGGTAAAATTGGCAGTGTCATTTCATCCCAAGGCAGTAGTCCTGGCAGGCTCCAGATGGTATAAAGAAGAGGCAATCCTGGAAATCAAACAAAACCATGAAACATTGTAGCACCAACTGTCATGTTCTACAGCAGAATAGGGCAAACCGATAGACCTCAACACGGCAACTAATAGGAG--------------------GTGGTAGGCA--------AAAAATTCATG--------TTAAAAATCAGAATTATACACGATTAAGAGAAAATG---------ATGAAATTCAATGTTA-------------AATGTCCT---TAGGGTTTAAAAA-TTTCTTTCTCGTAAATAGCTCCAC
Nbishopi_PoleCr_Chattooga_N885 -----------------------------------AAAATTCATACTTTCAAGGTTTTTTTTTCAAAATAAATTCAAGAAGGTAAGACAATTGTTCCTTCACGCAATCTCATAAAATAAAAATAAGGATAAGTAACAAAAAAATATATGGATTTTCAAGAACTTTCAGGAACAAACTAATTTTGAC-AAAAAAAAGTTCTTTTTCAGGTCAAATGTTCTTTGGGAACATGTTCTTAAGATCTTAATGGTACATACCACAGCTTTGCGTGACCCATACTCCTACAACATCCCACTGTAGTAAACGTTCATAAGTTCCGTACCCGGAATGATGGTTCATAAATAGGTGGTAGATGGAGCTTCCCAGCCATGGACTGACAGTTGCTGCAGCATGAAAATAAGGTAAAATTGGCAGTGTCATTTCATCCCAAGGCAGTAGTCCTGGCAGGCTCCAGATGGTATAAAGAAGAGGCAATCCTGGAAATCAAACAAAACCATGAAACATTGTAGCACCAACTGTCATGTTCTACAGCAGAATAGGGCAAACCGATAGACCTCAACACGGCAACTAATAGGAG--------------------GTGGTAGGCA--------AAAAATTCATG--------TTAAAAATCAGAATTATACACGATTAAGAGAAAATG---------ATGAAATTCAATGTTA-------------AATGTCCT---TAGGGTTTAAAAA-TTTCTTTCTCGTAAATAGCTCCAT
Nbishopi_StandingIndian_N131 AATGTAAAAGACAGTAGCATGCATTCGTTTTTAAGAAAATTAATACTTTCAAGGTTTTTTTTTCAAAATAAATTCAAGAAGGTAAGACAATTGTTCCTTCACGCAATCTCATAAAATAAAAATAAGGATAAGTAACAAAAAAATATATGGATTTTCAAGAACTTTCAGGAACAAACTAATTTTGAC-AAAAAAAAGTTCTTTTTCAGGTCAAATGTTCTTTGGGAACATGTTCTTAAGATCTTAATGGTACATACCACAGCTTTGCGTGACCCATACTCCTACAACATCCCACTGTAGTAAACGTTCATAAGTTCCGTACCCGGAATGATGGTTCATAAATAGGTGGTAGATGGAGCTTCCCAGCCATGGACTGACAGTTGCTGCAGCATGAAAATAAGGTAAAATTGGCAGTGTCATTTCATCCCAAGGCAGTAGTCCTGGCAGGCTCCAGATGGTATAAAGAAGAGGCAATCCTGGAAATCAAACAAAACCATGAAACATTGTAGCACCAACTGTCATGTTCTACAGCAGAATAGGGCAAACCGATAGACCTCAACACGGCAACTAATAGGAG--------------------GTGGTAGGCA--------AAAAATTCATGTTAAAAATTTAAAAATCGGAATTATAAACGA----------------------------------------------------------------------------------------------------
Ncooperi_BeaverCrk_N1002 --------------------------------------------------------------TCAAAATAAATTCAAGAAGGTAAGACAATTGTTTCTTCACGCAATCGCATAAAATAAAAATAAGGATAAGTAACAAAAA-AAATATGATTTTTTAAGAACTTTTAGGAGCAAACTAATTTTGACAAAAAAAAAGTTCTTTTTCAGGTCAAATGTTCTTTGAGAACATGTTCTTAAGATCTTAATAGTACATACCACAGCTTTGCGTGACCCATACTCCTACAACATCCCACTGTAGTAGACGTTCATAAGTTCCGTACCCGGAATGATGGTTCATAAATAGGTGGTAGATGGAGCTTCCCAGCCATGGACTGACAGTTGCTGCAGCATGAAAATAAGGTAAAATTGGCAGTGTCATTTCATCCCAAGGCAGTAGTCCTGGCAGGCTCCAAATGGTATAAAGAAGAGGCAATCCTGGAAATCAAACGAAACCATGAAACATTGTAGCACCAACTGTCATGTTCTACAGCAGAATAGGGCAAATCGATAGACCTCAACACGGCAACTAATAGGAG--------------------GTGGAAGGCA--------AAAAATCCATG--------TTAAAAATCGGAATTATA---------------------------------------------------------------------------------------------------------
Ncooperi_CheoahDam_N1122 ------------------------------------------------------------------------------------------------------------------------------------------------------------------------------------------------------------------------------------------TAAGATCTTAATGGTACATACCACAGCTTTGTGTGACCCATACTCCTACAACATCCCACTGTAGTAGACGTTCATAAGTTCCATACCCGGAATGATGGTTCATAAATAGGTGGTAGATGGAGCTTCCCAGCCATGGACTGACAGTTGCTGCAGCATGAAAATAAGGTAAAATTGGCAGTGTCATTTCATCCCAAGGCAGTAGTCCTGGCAGGCTCCAGATGGTATAAAGAAGAGGCAATCCTGGAAGTCAAACGAAACCATGAAACATTGTAGCATCAGCTGTCATGTTCTACAGCAGAATAAGGCAAACCGATACACCTCAACACAGCAACTAATAGGAG--------------------GTGGTAGGCA--------AAAAATCCATG--------TTAAAAATTGGAATTATAAACGATTAACAGAAAATG---------ATGAAATTCAATGTTA-------------AATGTCCT---TAGGGTTT-AAAAATTTCTTTCTTGT------------
Ncooperi_NantRiverGorge_N682 ---------------------------------------------------------------------------------GTAAGACAATTGTTTCTTCACGCAATCGCATAAAAT-------AGGATAAGTAACAAAAAAAAATATGATTTTTTAAGAACTTTTAGGAGCAAACTAATTTTGACAAAAAAAAAGTTCTTTTTCAGGTCAAATGTTCTTTGAGAACATGTTCTTAAGATCTTAATAGTACATACCACAGCTTTGCGTGACCCATACTCCTACAACATCCCACTGTAGTAGACGTTCATAAGTTCCGTACCCGGAATGATGGTTCATAAATAGGTGGTAGATGGAGCTTCCCAGCCATGGACTGACAGTTGCTGCAGCATGAAAATAAGGTAAAATTGGCAGTGTCATTTCATCCCAAGGCAGTAGTCCTGGCAGGCTCCAAATGGTATAAAGAAGAGGCAATCCTGGAAATCAAACGAAACCATGAAACATTGTAGCACCAACTTGTTTGGTTTAAACCACGTTGGTTTAAAACCAAGGTTTAAACCTTAAGGGTTTTTT------------------------------------------AAAAAACCAAACCATGTTTTTGAAAATTGGGTTTCTTAGCTTACAAAACAATATATTTTTAAGTGTAAGATTTAAAACTAAATTTACGAATGAAAAACTTTATTTTAAATTTAAACAATTTTTTTAACAT------------
Ncooperi_RockCrRoad_N1160 AATGTAAAAGACAGTAGCATGCATTCGTTTTTAAGAAAATCAATACTTTCAAGGTTTTTTTTTCAAAATAAATTCAAGGAGGTAGGGCAATGTTTCCCCCATTCAATCTCATAAAATAAAAATAAGGATAAGTAACAAAAAAAAATATGAATTTTTAAGAACTTTTAGAAGCAAACTAATTTTGAC-AAAAAAAAGTTCTTTTTCAGGTCAAATGTTCTTTGAGAACATGTTCTTAAGATCTTAATGGCACATACCACAGCTTTGCGTGACCCATACTCCTACAACATCCCACTGTAGTAGACGTTCATAAGTTCCGTACCCGGAATGATGGTTCATAAATAGGTGGTAGATGGAGCTTCCAAGCCATGGACTGACAGTTGCTGCAGCATGAAAATAAGGTAAAATTGGCAGTGTCATTTCATCCCAAGGCAGTAGTCCTGGCAGGCTCCAAATGGTATAAAGAAGAGGCAATCCTGGAAATCAAACGAAACCATGAAACAATGTAGCATCAACTGTCATGTTCAACAGCAGAATAGGGCAAACCGATACACCTCAACACGGCAACTAATAGGAG--------------------GTAGTAGGCA--------AAAAATCCATGTTAAAAATTTAAAAATCGGAATTATAAACGATTAAGAGAAAATG---------ATGAAATTCAATGTTA-------------AATGTCCT---TAGGGTTTAATACATTTCTTTCTCAT------------
Ncoylei_Apalachia_N1195 AATGTAAAAGACAGTAGCATGCATTCGTTTTTAAGAAAATCAATACTTTCAAGCTTTTTTTTTCAAAATAAATTAAA--------TTCAATGTTTTCCCCATGTAATCTTATAAAATAAAAATAAGGATAAGTAACA--AAAAAAAAAGAATTTTTAAGAACTTTTAGGAGCAAACTAATTTTGACAAAAAAAAAGTTCTTTTTCAGGTCAAATGTTCTTTGAGAACATGTTCTTAAGATCTTAATGGTACATACCACAGCTTTGCGTGACCCATACTCCTACAACATCCCACTGTAGTAGACGTTCATAAGTTCCGTACCCGGAATGATGGTTCATAAATAGGTGGTAGATGGAGCTTCCCAGCCATGGACTGACAGTTGCTGCAGCATGAAAATAAGGTAAAATTGGCAGTGTCATTTCATCCCAAGGCAGTAGTCCTGGCAGGCTCCAGATGGTATAAAGAAGAGGCAATCCTGGAAATCAAACGAAACCATGAAACATT------------------------------ATAGGGCAAACTGATATACCTCAACACGGCAACTAATAGGAG--------------------GTGGTAGGCA--------AAAAATCCATGTTAAAAATTTTAAAAACGGAATTATACACGATTAGGAGAAAATG---------ATGAAATTTAATGTTA-------------AATGTCCT-----GAGGATAATAAATTTCTTTTTCGTAAATAGCTCCTT
Ncoylei_DinkinCove_N1118 AATGTAAAAGACAGTAGCATGCATTCGTTTTTAAGAAAATCAA---------GGTTTTTTTTTCAAAATAAATTTAAGGAGGTAGGACAATGTTTCCCCCATGCAATCCCATAAAATAAAAATAAGGATAAGTAACAACAAAAAAAAAGAATTTTTAAGAACTTTTAGGAGCAAACTAATTTTGACAAAAAAAAAGTTCTTTTTCAGGTCAAATGTTCTTTGAGAACATGTTCTTAAGATCTTAATGGTACATACCACAGCTTTGCGTGACCCATACTCCTACAACATCCCACTGTAGTAGACGTTCATAAGTTCCGTACCCGGAATGATGGTTCATAAATAGGTGGTAGATGGAGCTTCCCAGCCATGGACTGACAGTTGCTGCAGCATGAAAATAAGGTAAAATTGGCAGTGTCATTTCATCCCAAGGCAGTAGTCCTGGCAGGCTCCAGATGGTATAAAGAAGAGGCAATCCTGGTAATCAAACGAAACCATGAAACATT------------------------------ATAGGGCAAACTGATACACCTCAACACGGCAACTAATAGGAG--------------------GTGGTAGGCA--------AAAAATCCCTGTTAAAAATTTAAAAAACGAAATTATATACGATTAGGAGAAAATG---------ATGAAATTTAATGTTA-------------AATGTCCC-----GAGGATAACAAATTTCTTTCTCGTAAATAGCTCCTT
Ncoylei_TiptonCreek_N837 -------AAGACAGTAGCATGCATTCGTTTTTAAGAAAATCAATACTTTCAAGGTTTTTTTTTCAAAATAAATTTAAGGAGGTAGGACAATGTTTTCCCCATGCAATCTCATAAAATAAAAATAA-GATAAGTAACA--AAAAAAAAAGAATTTTTAAGAACTTTTAGGAGCAAACTAATTTTGACAAAAAAAAAGTTCTTTTTCAAGTCAAATGTTCTTTGAGAACATGTTCTTAAGATCTTAATGGTACATACCACAGCTTTGCGTGACCCATACTCCTACAACATCCCACTGTAGTAGACGTTCATAAGTTCCGTACCCGGAATGATGGTTCATAAATAGGTGGTAGATGGAGCTTCCCAGCCATGGACTGACAGTTGCTGCAGCATGAAAATAAGGTAAAATTGGCAGTGTCATTTCATCCCAAGGCAGTAGTCCTGGCAGGCTCCAGATGGTATAAAGAAGAGGCAATCCTGGTAATCAAACGAAACCATGAAACATT------------------------------ATAGGGCAAACTGATACACTTCAACACGGCAACTAATAGGAG--------------------GTGGTAGGCA--------AAAAATCCATGTTAAAAATTTAAAAAACGAAATTATATACGATTAGGAGAAAATG---------ATGAAATTTAATGTTA-------------AATGTCCC-----GAGGATAATAAATTTCTTTCTCGTAAATAGCTCCTT
Ncressleri_AndersonSpringCave_G2075 AATGTAAAAGACAGTAGCTTGTATTCGAAAATGAG-AATTTAATACTTTTTAAGCTTAATTTTCAAAACAAATTCAAGGAGGTAGGACAATGTTTCTCTCATGCAATCTCATAAAATAAAAATAAGGATAAGTAACA--AACAAAAATGGATTTTTAAGAACTTTTAGGAGCAAACAAATTTTGACAAAAAAAAAGTTCTTTTTCAGGTGAAATAGTCTCTGAGAACATGTTCTTAAGATCTTAATGCTACATACCACAGCTTTGAGTGACCCATACTCCTACAACATCCCACTGTAGTAGACGTTCATAAGTCCCATACCCGGAATGATGGTTCATAAATAGGTGGTAGATGGAGCTTCCCAACCATGGACTGACAGTTGCTGCAGCATGAAAATAAGGTAAAATTGGCAGTGTCATTTCATCCCAAGGCAGTAGTCCTGGCAGGCTCCAGATGGTATAAAGAAGAGGTAATCCTGGAAATCAAACAAAACCATGAAACAGTGCAGCCTCAATTGTCATGTTCCACAGCAGAATGTTTTGCAACAAGGTTTCTGG-TGTTATGGATATTGAACAGTAGATACATGTAGTATGTCACAATAAATATGGGACTTAAAAATCCTTATCCCACACTTGCAATATGAAATTCTCATAAATTAGGACAACACATTATTAAGCCTTTATTTTAAAGTCAGATTGTTGAACCTCACATCCTATTTCAAGTGTAAAATATTTTTCTATTATAAAAAAA-----
Ncressleri_PigeonCave_G2077 AATGTAAAAGACAGTAGCTTGTATTCGAAAATGAG-AATTTAATACTTTTTAAGCTTAATTTTCAAAACAAATTCAAGGAGGTAGGACAATGTTTCTCTCATGCAATATCATAAAATAAAAATAAGGATAAGTAACA--AACAAAAATGGATTTTTAAGAACTTTTAGGAGCAAACAAATTTTGACAAAAAAAAAGTTCTTTTTCAGGTGAAATAGTCTCTGAGAACATGTTCTTAAGATCTTAATGCTACATACCACAGCTTTGAGTGACCCATACTCCTACAACATCCCACTGTAGTAGACGTTCATAAGTCCCATACCCGGAATGATGGTTCATAAATAGGTGGTAGATGGAGCTTCCCAACCATGGACTGACAGTTGCTGCAGCATGAAAATAAGGTAAAATTGGCAGTGTCATTTCATCCCAAGGCAGTAGTCCTGGCAGGCTCCAGATGGTATAAAGAAGAGGTAATCCTGGAAATCAAACAAAACCATGAAACAGTGCAGCCTCAATTGTCATGTTCCACAGCAGAATGTTTTGCAACAAGGTTTCTGG-TGTTATGGATATTGAACAGTAGATACATGTAGTATGTCACAATAAATATGGGACTTAAAAATCCTTATCCCACACTTGCAATATGAAATTCTCATAAATTAGGACAACACATTATTAAGCCTTTATTTTAAAGTCAGATTGTTGAACCTCACATCCTATTTCAAGTGTAAAATATTTTTCTATTATAAATAAAATT--
Ndellingeri_BullpenBridge_N109 -------------------------------------------------------------------------TCAAGAAGGTAAGACAATTGATTCTTCACGCAATCTCATAAAATAAAAAGAAGGATAAGTAACAAAAAAATATATGATTTTTTAAGAACTTTTAGGAGCAAACTAATTTTGACAAAAAAAAAGTTCTTTTTCAGGTCAAATGTTCTTTGAGAACATGTTCTTAAGATCTTAATGGTACATACCACAGCTTTGCGTGACCCATACTCCTACAACATCCCACTGTAGTAGACGTTCATAAGTTCCGTACCCGGAATGATGGTTCATAAATAGGTGGTAGATGGAGCTTCCCAGCCATGGACTGACAGTTGCTGCAGCATGAAAATAAGGTAAAATTGGCAGTGTCATTTCATCCCAAGGCAGTAGTCCTGGCAGGCTCCAAATGGTATAAAGAAGAGGCAATCCTGGAAATCAAACGAAACCATGAAACATTGTAGCACCAACTGTCATGTTCTACAGCAGAATAGGGCAAACCGATAGACCTCAACACGGCAACTAATAGGAG--------------------GTGGTAGGCA--------AAA-------------------------------------------------------------------------------------------------------------------------------------------
Ndellingeri_WhitewFalls_N887 AATGTGAAAGACAGTAGCATGCATTCGTTTTTAAGAAAATCAATACTTTCAAGGTTTTTTTTTCAAAACAAATTCAAGAAGGTAAGACAATTGATTCTTCATGCAATCTCATAAAATAAAAAGAAGGATAAGTAACAAAAATATATATGATTTTTTAAGAACTTTTAGGAGCAAACTAATTTTGACAAAAAAAAAGTTCTTTTTCAGGTCAAATGTTCTTTGAGAACATGTTCTTAAGATCTTAATGGTACATACCACAGCTTTGCGTGACCCATACTCCTACAACATCCCACTGTAGTAGACGTTCATAAGTTCCGTACCCGGAATGATGGTTCATAAATAGGTGGTAGATGGAGCTTCCCAGCCATGGACTGACAGTTGCTGCAGCATGAAAATAAGGTAAAATTGGCAGTGTCATTTCATCCCAAGGCAGTAGTCCTGGCAGGCTCCAAATGGTATAAAGAAGAGGCAATCCTGGAAATCAAACAAAACCATGAAACATTGTAGCACCAACTGTCATGTTCTACAGCAGAATAGGGCAAACCGATAGACCTCAACACGGCAACTAATAGGAG--------------------GTGGTAGGCA--------AAAAATCCATG--------TTAAAAATCGGAATTATACACGA------------------------------CAATGTTA-------------AATGTCCT---TAGGGTTTAATAAATTTCTTTCTCGTAAATAGCTCCAT
Nfridelli_LittlePigeon_N262 ------------------------------------------------------------------------------------------------------------------AATAAAAATAAGGATAAGTAACAAAAAAAAATATGATTTTTTAAGAACTTTTAGGAGCAAACTAATTTTGACAAAAAAAAAGTTCTTTTTCAGGTCAAATGTTCTTTGAGAACAT---CTTAAGATCTTAATGGTACATACCACAGCTTTGCGTGACCCATACTCCTACAACATCCCATTGTAGTAGACGTTCATAAGTTCCGTACCCGGAATGATGGTTCATAAATAGGTGGTAGATGGAGCTTCCCAGCCATGGACTGACAGTTGCTGCAGCATGAAAATAAGGTAAAATTGGCAGTGTCATTTCATCCCAAGGCAGTAGTCCTGGCAGGCTCCAAATGGTATAAAGAAGAGGCAATCCTGGAAATCAAACGAAACCATGAAACATTGTAGCATCAACTGTCATGTTCTACAGCAGAATAGGGCAAACCGATAGACCTCAACGCGGCAACTAATAGGAG--------------------GTGGTAGGCA--------AAAAATCCATGTTAAAAATTTAAAAATCGGAATTATACACGATTAAGAGAAAATG---------ATGAAATTCAATGTTA-------------AATGTCCT---TAGGGTTTAATAAATTTCTTTCTCGTAAATAGCTCCAT
Njonesi_CaveSpringCave_N390 AATGTAAAAGACAGTAGTATGCATTCGTTTTTAAGAAAATCAATACTTTCAAGGTTTTTTTTTCACAATAAATTCAAGAAGGTAAGACAATTGTTTCTTCACGCAATCTCATAAAATAAAAATAAGGATAAGTAACAAAAAAAAATATGATTTTTTAAGAACTTTTAGGAGCAAACTAATTTTGACAAAAAAAAAGTTCTTTATCAGATCAAATGTTCTTTGAGAACATGTTCTTAAGATCTTAATGGTACATACCACAGCTTTGCGTGACCCATACTCCTACAACATCCCACTGTAGTAGACGTTCATAAGTTCCATACCCGGAATGATGGTTCATAAATAGGTGGTAGATGGAGCTTCCCAGCCATGGACTGACAGTTGCTGCAGCATGAAAATAAGGTAAAATTGGCAGTGTCATTTCATCCCAAGGCAGTAGTCCTGGCAGGCTCCAAATGGTATAAAGAAGGGGCAATCCTGGAAATCAAACGAAACCATGAAACATTGTAGCATCAACTGTCATGTTCTACAGCAGAATAGGGCAAACCGATACACCTCAACATGGCAACTAATCGGAG--------------------GTGGTAGGCA--------AAAAATCCATG--------TTAAAAATCGGAATTATAAACAATTAAGAGAAAATG---------ATGAAATTCAATGTTA-------------AATGTCCT---TAGGGTTTAATAAATTTCTTTCTCGTAAATAGCTCCAT
Ndilutus_GrassyCreek_N670 -------------------------------------------------------------------------------------------------------------------------------------------------------------------------------------------------------------------------------------------AAGATCCTAATGGTACATACCACAGCTTTGTGTTACCCATACTCCCACAACATCCCACTGTAGCAGACGTTCATAAGTTCCGTACCCGGAATGATGGTTCATAAATAGGTGGTATATGGAGCTTCCCAGCCATGGACTGACAGTTGCTGCAGCATGAAAATAAGGTAAAATTGGCAGTGTCATTTCATCCCAAGGCAGTAGTCCTGGCAGGATCCAGATGGTATAAAGAAGAGGCAATCCTGGAAATCAAACGAAACCATG----ATTGTAGCATTAACTGTCATGTTCAAAAGCAGAATGTTTTGCGACAAGGTTTCTGATTATTATGGATATT-------------------------------------------AAAAATCCTTA-----------------------------------------------------------------------------------------------------------------------------------
Ndilutus_StarveRockCave_G3174 AGTGTGA------------CGCATCGGCTATCAAGG------------------------TTTCAAAATAAATTCAAGAAGGTAAGATAATGTTTCCTTCATGCAATCTCATAAAATAAACATAAGGATAAGTAACAAAAAAAAATATGAATTTTTAAGAACTTTTAGGAGCAAACTAATTTTGAC-AAAAAAAAGTGCTTTTTCAGATCAAATGTTCTCTGAGAACATGTTCTTAAGATCCTAATGGTACATACCACAGCTTTGTGTTACCCATACTCCCACAACATCCCACTGTAGCAGACGTTCATAAGTTCCGTACCCGGAATGATGGTTCATAAATAGGTGGTATATGGAGCTTCCCAGCCATGGACTGACAGTTGCTGCAGCATGAAAATAAGGTAAAATTGGCAGTGTCATTTCATCCCAAGGCAGTAGTCCTGGCAGGATCCAGATGGTATAAAGAAGAGGCAATCCTGGAAATCAAACGAAACCATG----ATTGTAGCATTAACTGTCATGTTCAAAAGCAGAATGTTTTGCGACAAGGTTTCTGATTATTATGGATATT-------------------------------------------AAAAATCCTTACAACACATCTGCAATATGAAATTATCAGCAATTAGGACAACACATTTTTAAGCCCTTATTTTAAAGTTAGATTGTTGGACCTAATATCCTATTTCAAGTGTAAAATATTTTTTTATTGTAAACA-------
Nfurtivus_HugdenBranch_G3175 AATGTAAAAGACAGTAGCACGCA---GTTTTTAAGAAAATCAATACTTTT----TTTTTTTTTCAAAATAAATTCAAGGACGCAGGACAATGTATTCCCCATTCAATCTCATAAAAGAAAAATAAGGATAAGAAAC-AAAAAAAAAAAAAATATGGAGCAACTTTTAGGAGCAAACTAATTTTGACAAAAAAAAAATTCTTTTTCAGGTCAAATGTTCTTTGAGAACATGTTCTTAAGATCT------TACATACCACAGCTTTGCGTGACCCATACTCCTACAACATCCCACTGTAGTAGACGTTCGTAAGTTCCGTACCCGGAATGATGGTTCATAAATAGGTGGTAGATGGAACTTCCCAGCCATGGACTGACAGTTGCTGCTGCATGCAAATAAGGTAAAATTGGCAGTGTCATTTCATCCCAAGGCAGTAGTCCTGGCAGGCTCCAGATGGTATAAAGAAGAGGCAATCCTGGTAATCAAACGAAACCATGAAACATTGTAGCATCAACTGTCATGTTCTACAGCAGAATGGTTTGCAACAAGGTTTCTGATTATTACGGATATTTGGCAGTAGACACATGTAGTGTGTCATAG------TGGGAGATAAAAATCCTTAGAACACATTTGCAATATGAAATTCTCATCAATTAGGACAACACATTTTTAAGCCTCCATTTTAGAGTTAGATTGTTGGACCTAACATCCTATTTCAAGTGTAAATTTTTTTTTTATTGTAAACATTGTCAT
Nfurtivus_RaccoonMtn_N1026 AATGTAAAAGACAGTAGCACGCA---GTTTTTAAGAAAATCAATAC-TTT----TTTTTTTTTCAAAATAAATTCAAGGACGCAGGACAATGTATTCCCCATTCAATCTCATAAAAGAAAAATAAGGATAAGAAACAAAAAAAAAAAAAAATATGGAGCAACTTTTAGGAGCAAACTAATTTTGACAAAAAAAAAATTCTTTTTCAGGTCAAATGTTCTTTGAGAACATGTTCTTAAGATCT------TACATACCACAGCTTTGCGTGACCCATACTCCTACAACATCCCACTGTAGTAGACGTTCGTAAGTTCCGTACCCGGAATGATGGTTCATAAATAGGTGGTAGATGGAACTTCCCAGCCATGGACTGACAGTTGCTGCTGCATGCAAATAAGGTAAAATTGGCAGTGTCATTTCATCCCAAGGCAGTAGTCCTGGCAGGCTCCAGATGGTATAAAGAAGAGGCAATCCTGGTAATCAAACGAAACCATGAAACATTGTAGCATCAACTGTCATGTTCTACAGCAGAATGGTTTGCAACAAGGTTTCTGATTATTACGGATATTTGGCAGTAGACACATGTAGTGTGTCATAG------TGGGAGATAAAAATCCTTAGAACACATTTGCAATATGAAATTCTCATCAATTAGGACAACACATTTTTAAGCCTCCATTTTAGAGTTAGATTGTTGGACCTAACATCCTATTTCAAGTGTAAAATTTTTTTTTATTGTAAACATTGTCAT
Ngeorgia_Sittons_N073 AATGTAAAAGACAGTAGCATGCATTCGTTTTTAAGAAAATCAA-----------CTTTTTTTTCAAAATAAATTCAAGGAGGTAGGACAATGT-TCCCCCATGCAATCTCATGAAATAAAAAAAAAGATAAGTAACA--AAAAAATATGAATTTTTAAAAACTTTTAGGAGCAAACTAATTTTGAC-AAAAAATAGTTCTTTTTCAGGTCAAATGTTCTTTGAGAACATGTTCTTAAGATCTTAACGGTACATACCACAGCTTTGCGTGACCCATACTCCTACAACATCCCACTGTAGTAGACGTTCATAAGTTCCGTACCCGGAATGATGGTTCATAAATAGGTGGTAGATGGAGCTTCCCAGCCATGGACTGACAGTTGCTGCAGCATGAAAATAAGGTAAAATTGGCAGTGTCATTTCATCCCAAGGCAGTAGTCCTGGCAGGCTCCAGATGGTATAAAGGAGAGGCAATCCTGGAAATCAAACGAAACCATGAAACATTGTAGC----------------------GGAGCGCCCTGCAAC--------CCATCCTAGAATGAACCCTGCAGTAGATACATGTAGTGTGTCATAATAAATATGGGAGATAAAAATCCTTTTAACACATTTGCAATATGAAATTCTCATCAATTAGGACAACACATTTTTCAGCCTCTATTTTAAAGTTAGAGTGTTGGACCGAACATCCTATTTCAAGTGTAA----TTTTTTTATTGCAAACATTGTCAT
Nholsingeri_BrumleyCrk_N916 AATGTAGAAGACAGTAGCATGCATTCGTTTTTAAGAAAATCAATACTATCAAGGTTT-TTTTTCAAAATAAATTCAAGAAGGTAAGATAATGTTTCCTTCATGCAATCTCATAAAATAAACATAAGGATAAGTAAC-AAAAAAAATATGAATTTTTAAGAACTTTTAGGAGCACACTAATTTTGACAAAAAAAAAGTGCTTTTTCAGGTCAAATGTTCTCTGAGAACATGTT---AAGATCTTAATGGTACATACCACAGCTTTGCGTGACCCATACTCCTACAACATCCCACTGTAGTAGACGTTCATAAGTTCCGTACCCGGAATGATGGTTCATAAATAGGTGGTAGATGGAGCTTCCCAGCCATGGACTGACAGTTGCTGCAGCATGAAAATAAGGTAAAATTGGCAGTGTCATTTCATCCCAAGGCAGTAGTCCTGGCAGGCTCCAGATGGTATAAAGAAGAGGCAATCCTGGAAATCAAACGAAACCATGAAACATTGTAGCATCAACTGTCATGTTCCACAGCAGAATGTTTTGCGACAAGGTTTCTAATTATTATGGATATTTGGAAGTAGATACATGTAGTATGTCACAATAAATATGGGAGATAAAAATCCTTATAACACATCGGCAATATGAAATTCTCATCAATTAGGACAACACATTTTTAAGCCCTTGTTTTAAAGTTAGATTGTTGGACCTAATATTCTATTTCAAGTGTAAAATATTTTTTGGTAAAGTACGGTCACCC
Nholsingeri_PondCave_N541 AATGTAAAAGACAGTAGCATGCATTCGTTTTTAAGAAAATCAATACTATCAAGGTTT-TTTTTCAAAATAAATTCAAGAAGGTAAGATAATGTTTCCTTCATGCAATCTCATAAAATAAACATAAGGATAAGTAACA---AAAAATATGGATTTTTAAGAACTTTTAGGAGCACACTAATTTTGAC-AAAAAAAAGTGCTTTTTCAGGTCAAATGTTCTCTGAGAACATGTTCTTAAGATCTTAATGGTACATACCACAGCTTTGCGTGACCCATACTCCTACAACATCCCACTGTAGTAGACGTTCATAAGTTCCGTACCCGGAATGATGGTTCATAAATAGGTGGTAGATGGAGCTTCCCAGCCATGGACTGACAGTTGCTGCAGCATGAAAATAAGGTAAAATTGGCAGTGTCATTTCATCCCAAGGCAGTAGTCCTGGCAGGCTCCAGATGGTATAAAGAAGAGGCAATCCTGGAAATCAAATAAAACCATGAAACATTGTAGCATCAACTGTCATGTTCCACAGCAGAATGTTTTGCGACAAGGTTTCTGATTATTATGGATATTTGGAAGTAGATACATGTAGTATGTCACAATAAATATGGGAGATAAAAATCCTTATAACACATCGGCAATATGAAATTCTCATCAATTAGGACAACACATTTTTAAGCCCTTGTTTTAAAGTTAGATTGTTGGACCTAACATCCTATTTCAAGTGTAAAATATTTTTTTATTGTAAACAGTGTCAT
Nlowderi_ChestnutBranch_N731 ACTTAAAAAAACACTGATATGTATTAAATTTTAAAGAATTCAGTATCGCTAATATCTGGTTCCCAAAAGAGATTTGAGCAGGTAAGACGATGTTTCCTACATGATATCTCATAAAATAAAAATAAGGATAAGTAACA-AAAAAAATATTGATTTTTAAGAACTTTTAGGAGCAAACAAATTTTGACAAAAAAAAAGTCCTTTTTCAGGTCAAATGTTTTCTGAGAACATGTTCTTAAGATCTTAATGGTACATACCACAGCTCTGCGTGACCCATACTCCTACAACATCCCACTGTAGTAGACGTTCATAAGTTCCATACCCGGAATGATGGTTCATAAATAGATGGTAGATGGAGCTTCCCAGCCATGGACTGACAGTTGCTGCAGCATGAAAATAAGGTAAAATTGGCAGTGTCATTTCATCCCAAGGCAGTAGTCCTGGCAGGCTCCAGATGGTATAAAGAAGAGGCAATCCTGGAAATCAAATGAAACCATGAAACATTGTAGTGTCAGCTGTCATGTTTCACAGCAGAATGTTTTGCAACAAGGTTTCTGATTATTATGGATATTTGGCAGTAGATACATGTAGTATGTCACAATAAATATGGGAGATAAAAATCCGTATCACACATTCACAATATGAAATTATC---------------------------------------------------------------------------------------------------------
Nlowderi_upperFiresCreek_N820 AATGTATAAGACTGTAGCATGCATTCGTTTTTAAGAAAATCAATACTTTCAAGGTTTTTTTTTCAAAATAAATTGAAG---GCAAGACGATGTTTCCTACATGATATCTCATAAAATAAAAATAAGGATAAGTAACAAAAAAAAATATTGATTTTTAAAAACTTTTAGGAGCAAACAAATTTTGAC-AAAAAAAAGTCCTTTTTCAGGTCAAATGTTCTCCGAGAACATGTTCTTAAGATCTTAATGGTACATACCACAGCTCTGCGTGACCCATACTCCTACAACATCCCACTGTAGTAGACGTTCATAAGTTCCATACCCGGAATGATGGTTCATAAATAGATGGTAGATGGAGCTTCCCAGCCATGGACTGACAGTTGCTGCAGCATGAAAATAAGGTAAAATTGGCAGTGTCATTTCATCCCAAGGCAGTAGTCCTGGCAGGCTCCAGATGGTATAAAGAAGAGGCAATCCTGGAAATCAAATGAAACCATGAAACATTGTAGCATCAGCTGTCATGTTCCGCAGCAGAATGTTTTGCAACAAGGTTTCTGATTATTATGGATATTTGGCAGTAGATACATGTAGTATGTCACAATAAATATGGGAGATAAAAATCCGTATCACACATTCGCAATATGAAATTATCATCAATTAGGACAACACATTTTTAAGCCCTTATTTTAAAGTTAGATTGTTGGACCTAACATTCTATTTCAAGTGTAA----TTTTTTTATTGTAAACATTTTCAT
Nlula_BeeRockCave_G2091 AATGTAAAAGACAGTAGCATGCATTC---------AAAACCAA-----------TTTTTTTTTCAAAATAAATTCAAGGAGGTAGGACAATGTTTCCCCCATCCAATCTCATGAAATAAAAAAAAAGATAAGTAACA--AAAAAATAAATTTTTTTAAGAACTTTTAGGAGCAAACTAATTTTAACAAAAAAAAAGTTCTTTTTCAGGTCGAATGTTCTTTGAGAACATGATCTTAAGATCTTAATGGTACATACCACAGCTTTGCGTGACCCATACTCCTACAACATCCCACTGTAGTAGCCGTTCATAAGTTCCGTACCCGGAATGATGGTTCATAAATAGGTGGTAGATGGAGCTACCCAGCCATGGACTGACAGTTGCTGCAGCATGAAAATAAGGTAAAATTGGCAGTGTCATTTCATCCCAAGGCAGTAGTCCTGGCAGGCTCCAGATGGTATAAAGAAGAGGCAATCCTGGAAATCAAACGAAACCATGAAACATTGTAGCATCAGCTGTCATGTTCTACAGCAGAATGGTTTGCAACAAGGTTTCTGATTATTATGGATATTTGGCAGTAGACAGGGTCATTCTAGAAATAAAAAAGCAGGGTGCGAAAAAGGGCATCATGCGTAATAAAAAGGAGACCATCAATAAGGAAAGAAACATAATCTTAAAATTTTACATGAATATTGGGAGATTGAACTAAACCTTTTATGTTAAGAGTAAAAAGGTTTTGGTCCAAGAACATTTTGGT
Nlula_LulaFallsCave_G2084 AATGTAAAAGACAGTAGCATGCATTC---------AAAATCAATA---------CTATTTTTTCAAAATAAATTCAAGGAGGTAGGACAATGTTTCCCCCATCCAATCTCATGAAATAAAAAAAAAGATAAGTAACA--AAAAAATAAATTTTTTTAAGAACTTTTAGGAGCAAACTAATTTTAACAAAAAAAAAGTTCTTTTTCAGGTCGAATGTTCTTTGAGAACATGTTCTTAAGATCTTAATGGTACGTACCACAGCTTTGCGTGACCCATACTCCTACAACATCCCACTGTAGTAGCCGTTCATAAGTTCCGTACCCGGAATGATGGTTCATAAATAGGTGGTAGATGGAGCTACCCAGCCATGGACTGACAGTTGCTGCAGCATGAAAATAAGGTAAAATTGGCAGTGTCATTTCATCCCAAGGCAGTAGTCCTGGCAGGCTCCAGATGGTATAAAGAAGAGGCAATCCTGGAAATCAAACGAAACCATGAAACATTGTAGCATCAGCTGTCATGTTCTACAGCAGAATGGTTTGCAACAAGGTTTCTGATTATTATGGATATTTGGCAGTAGACAGGGTCATTCTAGAAATAAAAAAGCAGGGTGCGAAAAAGGGCATCATGCGTAATAAAAAGGAGACCATCAATAAGGAAAGAAACATAATCTTAAAATTTTACATGAATATTGGGAGATTGAACTAAACCTTTTATGTTAAGTGTAGCAAGGTTTTGGTCCAAGAACATTTTGGT
Nmimus_NealsSink_N329 AATGTAAAAGACAGTAGCATGCATTCGTTTTTAAGAAAATCAATACTATCGAGGTTTTTTTTTCAAAATAAATTCAAGAAGGTAAGATAATGTTTCCTTCATGCAATCTCATAAAATAAACATAAGGATAAGTAACAAAAAAAAATATGTATTTTTAAGAACTTTTAGGAGCAAACTAATT---------------------TTCAGGTCAAATGTTCTCCGAGAACATGTTCTTAAGATCTTAATGGTACATACCACAGCTTTGCGTGACCCATACTCCTACAACATCCCACTGTAGTAGACGTTCATAAGTTCCGTACCCGGAATGATGGTTCATAAATAGGTGGTAGATGGAGCTTCCCAGCCATGGACTGACAGTTGCTGCAGCATGAAAATAAGGTAAAATTGGCAGTGTCATTTCATCCCAAGGCAGTAGTCCTGGCAGGCTCCAGATGGTGTAAAGAAGAGGCAATCCTGGAAATCAAACGAAACCATGAAACATTGTAGCATCAACTGTCATGTTCCACAGCAGAATGTTTTGCGACAAGGTTTCTGATTATTATGGATATTTGGCAGTAGATACATGTAGTATGTCACAATAAATATGGGAGATAAAAATCCTTATAACACATCTGCAATATGAAATTATCATCAATTAGGACAACATATTTTTAAGCCCTTATTTTAAAGTTAGATTGTTGGA-ATAACATCCTATTTCAAGTGTAAAATA--TTTTGATAAAGTACAGTCACCC
Nmimus_Straleys_N625 AATGTAAAAGACAGTAGCATGCATTCGTTTTTAAGAAAATCAATACTATCAAGGTTT-TTTTTCAAAATAAATTCAAGAAGGTAAGATAATGTTTCCTTCATGCAATCTCATAAAATAAACATAAGGATAAGTAACAAAAAAAAATATGGATTTTTAAGAACTTTTAGGAGCAAACTAATT---------------------TTCAGGTTAAATGTTCTCCGAGAACATGTTCTTAAGATCTTAATGGTACATACCACAGCTTTGCGTGACCCATACTCCTACAACATCCCACTGTAGTAGACGTTCATAAGTTCCGTACCCGGAATGATGGTTCATAAATAGGTGGTAGATGGAGCTTCCCAGCCATGGACTGACAGTTGCTGCAGCATGAAAATAAGGTAAAATTGGCAGTGTCATTTCATCCCAAGGCAGTAGTCCTGGCAGGCTCCAGATGGTGTAAAGAAGAGGCAATCCTGGAAATCAAACGAAACCATGAAACATTGTAGCATCAACTGTCATGTTCCACAGCAGAATGTTTTGCGACAAGGTTTCTGATTATTATGGGTATTTGGCAGTAGATACATGTAGTATGTCACAATAAATATGGGAGATAAAAATCCTTATAACACATCTGCAATAAGAAATTATCATCAATTAGGACAACATATTTTTAAGCCCTTATTTTAAAGTTAGATTGTTGGA-ATAACATCCTATTTCAAGTGTAAAATA--TTTTGATAAAGTACGGTCACCC
Npaynei_Grindstaff_N646 AATGTAAAAGACAGTAGCATGCATTCGTTTTTAAGAAAATCAATACTATCAAGGTTT-TTTTTCAAAATAAATTCAAGAAGGTAAGATAATGTTTCCTTCATGCAATCTCATAAAATAAACATAAGGATAAGTAAC------------------TTAAGAACTTTTAGGAGGAAACTAATT-----AAAAAAAAAGTGCTTTTTCAGGTCAAATGTTCTCCGAGAACATGTTCTTAAGATCTTAATGGTACATACCACAGCTTTGAGTGACCCATACTCCTACGACATCCCACTGTAGTAGACGTTCATAAGTTCCGTACCCGGAATGATGGTTCATAAATAGGTGGTAGATGGAGCTTCCCAGCCATGGACTGACAGTTGCTGCAGCATGAAAATAAGGTAAAATTGGCAGTGTCATTTCATCCCAAGGCAGTAGTCCTGGCAGGCTCCAGATGGTATAAAGAAGAGGCAATCCTGAAAATCAAACGAAACCACGAAACATTGTAGCATCAACTGTCATGTTCCACAGCAGAATGTTTTGCGACAAGGTTTCTGATTATTATGGATATTTGGCAGTAGATACATGTAGTATGTCACAATAAATATGGGAGATAAAAATCCTTATAACACATCTGCAATATGAAATTATCATCAATTAGGACAACACATTTT--AGCCCTTATTTTCATGC----------------------------------------------------------------
Npaynei_NorrisDamCave_N348 -----------------------------------------------------------TTTTCAAAATAAATTCAAGAAGGTAAGATAATGTTTCCTTCATGCAATCTCATAAAATAAACATAAGGATAAGTAACACAAAAAAATATGGATTTTTAAGAACTTTTAGGAGAAAACTAATTTTGACAAAAAAAAAGTGCTTTTTCAGGTCAAATGTTCTCCGAGAACATGTTCTTAAGATCTTAATGGTACATACCACAACTTTGCGTGACCCATACTCCTACAACATCCCACTGTAGTAGACGTTCATAAGTTCCGTACCCGGAATGATGGTTCATAAATAGGTGGTAGATGGAGCTTCCCAGCCATGGACTGACAGTTGCTGCAGCATGAAAATAAGGTAAAATTGGCAGTGTCATTTCATCCCAAGGCAGTAGTCCTGGCAGGCTCCAGATGGTATAAAGAAGAGGCAATCCTGGAAATCAAA--------CGAAACATTGTAGCATCAACTGTCATGTTCCACAGCAGAATGTTTTGCGACAAGGCTTCTGATTATTATGGATATTTGGCAGTAGATACATGTAGTATGTCACAATAAATATGGGAGATAAAAATCCTTATAACACATCTGCAATATGAAATTCTCATCAACTAGGACAACACATTTTTAAGCCCTTATTTTGAAGTTAGATTGTTAGACCTAACATCCTATTTCAAGTG-------------------------------
Npaynei_UnakaMtns_N943 GATCTTAACCACAGCTTTGCGGACCCACTCCTACA------------------------ATCCCTAACTAAATTCAAGAAGGTAAGATAATGTTTCCTTCATGCAATCTCATAAAATAAACATAAGGATAAGTAACAAAAAAAAATATCGATTTTTAAGAACTTTTAGGAACAAACTAATTTTGACAAAAAAAGAATGCTTTTTCAGGTCAAATGTTCTCCGAGAACATGTTCTTAAGATCTTAATGGTACATACCACAGCTTTGCGTGACCCACACTCCTACGACATCCCACTGTAGTAGACGTTCATAAGTTCCGTACCCGGAATGATGGTTCATAAATAGGTGGTAGATGGAGCTTCCCAGCCATGGACTGACAGTCGCTGCAGCATGAAAATAAGGTAAAATTGGCAGTGTCATTTCATCCCAAGGCAGTAGTCCTGGCAGGCTCCAGATGGTATAAAGAAGAGGCAATCCTGGAAATCAAACGAAACCACGAAACATTGTAGCATCAACTGTCATGTTCCACAGCAGAATGGTTTGCGACAAGGTTTCGGATTATTATGGATATTTGGCAGTAGATACATGTAGTATGTCACAATAAATATGGGAGATAAAAATCCTTATAACACATCTGCAATATGAAATTCTCATCAATTAGGACAACACATTTTTAAGCCCTTATTTTGAAGTTAGATTGTTAGACCTAACATCCCATTTCAAGTGTAAAATATTTTTTTATTGTAAACAGTGTCAT
Npecki_HaskellSims_G3697 AATATAAAAGACAGTAACGTGCATTCGAAAATGAG-AATTTAATACTTTTTAAGCTTAATTTTCAAAACAAATTCAAGGAGGTAGAACAATGT---TCTCATGCAATCTCATAAAATAAAAATAAGGATAAGG----AAAAAAAAATTGGATTTTTAAGAACTTTTAGGAG-AAACAAATTCTGACAAAAAAAAAGTTCTTTTTCAGGTGAAATATTCTCTGAGAACATGTTCTTAAGATCT----GCTACGTACCACAGCTTTGAGTGACCCACACTCCTACAACATCCCACTGTAGTAGACGTTCATAAGTTCCATACCCGGAATGATGATTCATAAACAGGTGGTAGATGGAGCTTCCCAACCACGGACTGACAGTTGCTGCAGCATGAAAATAAGGTAAAATTGGCAGTGTCATTTCATCCCAAGGCAGTAGTCCTGGCAGGCTCCAGATGGTATAAAGAAGAGGTAATCCTGGAAATCAAACAAAACCATGGAACATTGTAGCATC----GTCATGTTCCAAAACAGAATGTTTTGCAACAAGGTTTCTGGTTGTTACGGATATTTGACAGTAGATACATGTAGTATG-CACAATAAATGGGGGTCATAAAAATCCTTATCACACATTTGCAATATGAAATTCTTATAAGTTAGGACAACACATTTTTCAGCCTTTATTTTAAAGTCAGATTGTTGGACCTAACGTCCTCCCACACTTGTTATTTACTATCTGCTCGTAAAAAATATCCT
Npecki_HurricaneMazeCave_G2100 -------AAGACAGTAACGTGCATTCGAAAATGAG-AATTTAATACTTTTTAAGCTTAATTTTCAAAACAAATTCAAGGAGGTAGAACAATGT---TCTCATGCAATCTCATAAAATAAAAATAAGGATAAGGAACA---AAAAAATTGGATTTTTAAGAACTTTTAGGAG-AAACAAATTCTGACAAAAAAAAAGTTCTTTTTCAGGTGAAATATTCTTTGAGAACATGTTCTTAAGATCT----GCTACATACCACAGCTTTGAGTGACCCACACTCCTACAACATCCCACTGTAGTAGACGTTCATAAGTTCCATACCCGGAATGATGATTCATAAACAGGTGGTAGATGGAGCTTCCCAACCACGGACTGACAGTTGCTGCAGCATGAAAATAAGGTAAAATTGGCAGTGTCATTTCATCCCAAGGCAGTAGTCCTGGCAGGCTCCAGATGGTATAAAGAAGAGGTAATCCTGGAAATCAAACAAAACCATGGAACATTGTAGCATCAATTGTCATGTTCCAAAACAGAATGTTTTGCAACAATGTTTCTGGTTGTTACGGATATTTGACAGTAGATACATGTAGTATG-CACAATAAATGTGGGACATAAAAATCTTTATCACACACTTGCAATATGAAATTCTTATAAGTTAGGACAACACATTTTTCAGCCTTTATTTTAAAGTCAGATTGTTGGACCTAACGTCTTATATTAATTGAGATAGTATTTGATATTATAAGCAGATATAC
Npecki_Monteagle_N062 -------AAGACAGTAACGTGCATTCGAAAATGAG-AATTTAATACTTTTTAAGCTTAATTTTCAAAACAAATTCAAGGAGGTAGAACAATGT---TCTCATGCAATCTCATAAAATAAAAATAAGGATAAGGAACA---AAAAAATTGGATTTTTAAGAACTTTTAGGAG-AAACAAATTCTGACAAAAAAAAAGTTCTTTTTCAGGTGAAATATTCTCTGAGAACATGTTCTTCAGATCT----GCTACGTACCACAGCTTTGAGTGACCCATACTCCTACAACATCCCACTGTAGTAGACGTTCATAAGTTCCATACCCGGAATGATGATTCATAAACAGGTGGTAGATGGAGCTTCCCAACCACGGACTGACAGTTGCTGCAGCATGAAAATAAGGTAAAATTGGCAGTGTCATTTCATCCCAAGGCAGTAGTCCCGGCAGGCTCCAGATGGTATAAAGAAGAGGTAATCCTGGAAATCAAACAAAAACATGGAACATTGTAGCATCAATTGTCATGCTCCAAAACAGAATGTTTTGCAACGAGGTTTCTGGTTGTTACGGATATTTGACAGTGGATACATGTAGTATG-CACAATAAATGTAGGACATAAAAATCCTTATCACACATTTGCAATATGAAATTCTTATAAGTTAGGACAACACATTTTTCAGCCTTTATTTTAAAGTCAGAATGTTGGACCTAACGTCCTATTTCAAGCTTAAGATATTTTTCCGTTGTACAGGTTAACAT
Nperlakyi_SChimneys_N1079 ---------------------------------------------------------------------------------------------------------------------------------------------------------------------------------------------------GTTCTTTTTCAGGTCAAATGTTCTTTGAGAACATGTTCTTAAGATCTTAATGGTACATACCACAGCTTTGCGTGACCCATACTCCTACAACATCCCACTGTAGTAGACGTTCATAAGTTCCGTACCCGGAATGATGGTTCATAAACAGGTGGTAGATGGAGCTTCCCAGCCATGGACTGACAGTTGCTGCAGCATGAAAATAAGGTAAAATTGGCAGTGTCATTTCATCCCAAGGCAGTAGTCCTGGCAGGCTCCAAATGGTATAAAGAAGAGGCAATCCTGGAAATCAAACGAAACCATGAAACATTGTAGCATCAACTGTCATGTTCTACAGCAGAATAGGGCAAACCGATACACCTCAACACGGCAACTAATAGGAG--------------------GTGGTAGACA--------AAAAATCCATGTTAAAAATTTAAAAATCGGAATTATAAACGATTAAGAGAAAATG---------ATGAAATTTAATGTTA-------------AATGTCCC---GAGGGTATAATAAATTTCTTTCTCGTAAATAGCTCCAT
Nperlakyi_SChimneys_N1080 AATGTAAAAGACAGTAGCATGCATTCGTTTTTAAGAAAATCAATACTTTCAAGGTTTTTTTTTCAAAATAAATTCAAGAAGGTAAGACAATTGTTTCTTCACGCAATCTCATAAAATAAAAATAAGGATAAGTAACAAAAAAATATATGATTTTTTAAGAACTTTTAGGAGCAAACTAATTTTGACAAAAAAAAAGTTCTTTTTCAGGTCAAATGTTCTTTGAGAACATGTTCTTAAGATCTTAATGGTACATACCACAGCTTTGCGTGACCCATACTCCTACAACATCCCACTGTAGTAGACGTTCATAAGTTCCGTACCCGGAATGATGGTTCATAAACAGGTGGTAGATGGAGCTTCCCAGCCATGGACTGACAGTTGCTGCAGCATGAAAATAAGGTAAAATTGGCAGTGTCATTTCATCCCAAGGCAGTAGTCCTGGCAGGCTCCAAATGGTATAAAGAAGAGGCAATCCTGGAAATCAAACGAAACCATGAAACATTGTAGCATCAACTGTCATGTTCTACGGCAGAATAGGGCAAACCGATAGACCTCAACGCGGCAACTAATAGGAG--------------------GTGGTAGGCA--------AAAAATCCATGTTAAAAATTTAAAAATCGGAATTATACACGATTAAGCAGGGATGATGGTAAACACGAAAACCTATGTGAAAATACTAGATTGAATGAGTTATTTAGAATTTCATAAGTTTCTTCAAGGCAAATAGATTTAT
Nreclusus_Clingmans_N252 ----------------------ATTCGTTTTTAAGAAAATTAATACTTTCAAGATTTTTTTTTCAAAATAAATTCAAGAAGGTAAGACAATTGTTCCTTCACGCAATCTCATAAAATAAAAATAAGGATAAGTAACAACAAAAAATATGGATTTTCAAGAACTTTTAGGAGCAAACTAATTTTGACAAAAAAAAAGTTCTTTTTCAGGTCAAATGTTCTTTGGGAACATGTTCTTAAGATCTTAATGGTACATACCACAGCTTTGCGTGACCCATACTCCTACAACATCCCACTGTAGTAGACGTTCATAAGTTCCGTACCCGGAATGATGGTTCATAAATAGGTGGTAGATGGAGCTTCCCAGCCATGGACTGACAGTTGCTGCAGCATGAAAATAAGGTAAAATTGGCAGTGTCATTTCATCCCAAGGCAGTAGTCCTGGCAGACTCCAGATGGTATAAAGAAGAGGCAATCCTGGAAATCAAACGAAACCATGAAACATTGTAGCATCAGCTGTCATGTTCTACAGCAGAATAGGGCAAACCGATACACCTCAACACGGCAACTAATAGGAG--------------------GTGGTAGGCA--------AAAAATCCATG-----------------------------------------------------------------------------------------------------------------------------------
Nreclusus_Newfound_N259 -------------------------------------------------------------------------------------------------------------------ATAAAAATAAGGATAAGTAACAAAAAAAAATATGGACTTTCAAGAACTTTTAGGAGCAAACTAATTTTGACAAAAAAAAAGTTCTTTTTCAGGTCAAATGTTCTTCGAGAACATGTTCTTAAGATCTTAATGGTACATACCACAGCTTTGCGTGACCCATACTCCTACAACATCCCACTGTAGTAGACGTTCATAAGTTCCGTACCCGGAATGATGGTTCATAAATAGGTGGTAGATGGAGCTTCCCAGCCATGGACTGACAGTTGCTGCAGCATGAAAATAAGGTAAAATTGGCAGTGTCATTTCATCCCAAGGCAGTAGTCCTGGCAGGCTCCAGATGGTATAAAGAAGAGGCAATCCTGGAAATCAAACGAAACCATGAAACATTGTAGCACCAACTGTCATGTTCTACAGCAGAATAGGGCAAACCGATACACCTCAACACGGCAACTAATAGGAG--------------------GTGGTAGGCA--------AAAAATCCATGTTAAAAATTTAAAAATCGGAATTTTAAACGATTAAAAGAAAATG---------ATGAAATTCAATGTTA-------------AATGTCCT---AAGGGTATAATAAATTTCTTTCATGTAAATAGCTCCAT
Nreclusus_Noland_N1051 ---------------------------------------------------------------------------------GTAAGACAATTGTTCCTTCACACAATCTCATAAAATAAAAATAAGGATTAGTAACAAAAAAAAATATGGATTTTCAAGAACTTTTAGGAGCAAACTAATTTTGGCAAAAAAAAAGTTCTTTTTCAGGTCAAATGTTCTTT-------------TAAGATCTTAATGGTACATACCACAGCTTTGCGTGACCCATACTCCTACAACATCCCACTGTAGTAGACGTTCATAAGTTCCGTACCCGGAATGATGGTTCATAAATAGGTGGTAGATGGAGCTTCCCAGCCATGGACTGACAGTTGCTGCAGCATGAAAATAAGGTAAAATTGGCAGTGTCATTTCATCCCAAGGCAGTAGTCCTGGCAGGCTCCAGATGGTATAAAGAAGAGGCAATCCTGAAAATCAAACGAAACCATGAAACATTGTAGCATCAGCTGTCATGTTCTACAGCAGAATAGGGCAAACCGATACACCTCAACACGGCAACTAATAGGAG--------------------GTGGTAGGCA--------AAAAATCCATG--------TTAAAAATTGGAATTATAAACGATTAAGAGAAAATG---------ATGAAATTTAATGTTA-------------AATGTCCT---GAGGGTATAATAAATTTCTTTCTCGTAAATAGCTCCAT
Nreclusus_Smokemont_N1020 AGTCTGGGAGAACTTTACTTGTGTAAATTCTGGTGAAAATTAATACTTTCAAGGTTTTTTTTTCAAAATAAATTCA---AGGTATGACAATTGTTCCTTCACGCAATCTCATAAAATAAAAATAAGGATAAGTAACATATATATATATGGATTTTCAAGAACTTTTAGGAGCAAACTAATTTTGACAAAAAAAAAGTTCTTTTTCAGGTCAAATGTTCTTTGAGAACATGTTCTTAAGATCTTAATGGTACATACCACAGCTTTGCGTGACCCATACTCCTACAACATCCCACTGTAGTAGACGTTCATAAGTTCCGTACCCGGAATGATGGTTCATAAATAGGTGGTAGATGGAGCTTCCCAGCCATGGACTGACAGTTGCTGCAGCATGAAAATAAGGTAAAATTGGCAGTGTCATTTCATCCCAAGGCAGTAGTCCTGGCAGGCTCCAGATGGTATAAAGAAGAGGCAATCCTGGAAATCAAACGAAACCATGAAACATTGTAGCATCAGCTGTCATGCTCTACAGCAGAATAGGGCAAACCGATACACCTCAACACGGCAACTAATAGGAG--------------------GTGGTAGGCA--------AAAAATCCATGTAAAAAATTTAAAAATCGGAATTTTAAACGATTAAGAAAAATTG---------ATAAAATTTAATGTTA-------------AATGTCCC---GACGGTATAATAG-TTTCTAGCTGATGCAGATATCCAC
Nroanensis_IngramBranch_N926 AATGTAAAAGACAGTAGCATGCATTCGTTTTTAAGAAAATCAATACTATCAAGG----------------------------------------------------------------------------------------AAATATGGATTTTTAAGAACTTTTAGGAGCAAACTAATTTTGAC-AAAAAAAAGTGCTTTTTCAGGTCAAATGTTCTCCGAGAACATGTTCTTAAGATCTTAATGGTACATACCACAGCTTTGCGTGACCCATACTCCTACAACATCCCACTGTAGTAGACGTTCATAAGTTCCGTACCCGGAATGATGGTTCATAAATAGGTGGTAGATGGAGCTTCCCAGCCATGGACTGACAGTTGCTGCAGCATGAAAATAAGGTAAAATTGGCAGTGTCATTTCATCCCAAGGCAGTAGTCCTGGCAGGCTCCAGATGGTATAAAGAAGAGGCAATCCTGGAAATCAAACGAAACCACGAAACATTGTAGCATCAACTGTCATGTTCCACAGCAGAATGGTTTGCGACAAGGCTTCTGATTATTATGGATATTTGGCAGTAGATACATGTAGTATGTCACAATAAATATGGGAGATAAAAATCCTTATAACACATCTGCAATATGAAATTCTCATCAATTAGGACAACACATTTTTAAGCCCTTATTTTGAAGTTAGATTGTTAGACCTAACATCCTATTTCAAGTGTAATTTTTTTTTTTATTGTAAACAGTGTCAT
Nroanensis_N_CarversGap_N928 AATGTAAAAGACAG---CATGCATTCGTTTTTAAGAAAATCAATACTATCAAGGTTT--TTTTCAAAATAAATTCAAGAGGGTAAGAGAATGTTTCCTTCATGCAATCTCATAAAATAAACATAAGGATAAGTAACAAAAAAAAATATGGATTTTTAAGAACTTTTAGGAGCAAACTAATTTTGACAAAAAAAAAGTGCTTTTTCAGGTCAAATGTTCTCCGAGAACATGTTCT--AGATCTTAATGGTACATACCACAGCTCTGCGTGACCCATACTCCTACAACATCCCACTGTAGTAGACGTTCATAAGTTCCGTACCCGGAATGATGGTTCATAAATAGGTGGTAGATGGAGCTTCCCAGCCATGGACTGACAGTTGCTGCAGCATGAAAATAAGGTAAAATTGGCAGTGTCATTTCATCCCAAGGCAGTAGTCCTGGCAGGCTCCAGATGGTATAAAGAAGAGGCAATCCTGGAAATCAAACGAAACCACGAAACATTGTAGCATCAACTGTCATGTTCCACAGCAGAATGTTTTGCGACAAGGTTTCTGATTATTATGGATATTTGGCAGTAGATACATGTAGTATGTCACAATAAATATGGGAGATAAAAATCCTTATAACACATCTGCAATATGAAATTCTCATCAACTAGGACAACACATTTTTAA--------------------------------------------------------------------------------
Nroanensis_RoanHighBluff_N762 ------------------------------------------------------------------------------------------------------GCAATCTCATAAAATAAACATAAAGATAAGTAACAAAAAAAAATATGGATTTTTAAGAACTTTTAGGAGCAAACTAATTTTGACAAAAAAAAAATGCTTTTCCAGGTCAAATGTTCTCTGAGAACATGTTCTTAAGATCTTAATGGTACATACCACAGCTTTGCGTGACCCATACTCCTACAACATCCCACTGTAGTAGACGTTCATAAGTTCCGTACCCGGAATGATGGTTCATAAATAGGTGGTAGATGGAGCTTCCCAGCCATGGACTGACAGTTGCTGCAGCATGAAAATAAGGTAAAATTGGCAGTGTCATTTCATCCCAAGGCAGTAGTCCTGGCAGGCTCCAGATGGTATAAAGAAGAGGCAATCCTGGAAATCAAACGAAACCACGGAACATTGTAGCATCAACTGTCATGTTCCACAGCAGAATGTTTTGCGACAAGGTTTCTGATTATTATGGATATTTGGCAGTAGATACATGTAGTATGTCACAATAAATATGGGAGATAAAAATCCTTATAACACATCTGCAATATGAAATTCTCATCAATTAGGACAACACATTT------------------------------------------------------------------------------------
Nsheari_BaldRiver_N1168 AATGTATAAGACAGTAGCATGCATTCTTTTTTAAGAAAATCAATACTTTCAAGGTTTTTTTTTCAAAATAAATTCAGGGAGGTAGGACAATGTTTCCCCCATGCAATCTCATAAAATAAAAATAAGGATAAGTAACAAAAAAAAATATGAATTTTTAAGAACTTTTAGGAGCAAACTAATTTTGACAGAAAAAAAGTTCTTTTTCAGGCCTAATGTTCTTTGAGAACATGTTCTTAAGATCTTAATGGCACATACCACAGCTTTGCGTGACCCATACTCCTACAACATCCCACTGTAGTAGACGTTCATAAGTTCCGTACCCGGAATGATGGTTCATAAATAGGTGGTAGATGGAGCTTCCCAGCCATGGACTGACAGTTGCTGCAGCGTGAAAATAAGGTAAAATTGGCAGTGTCATTTCATCCCAAGGCAGTAGTCCCGGCAGGCTCCAGATGGTATAAAGAAGAGGCAATCCTGGAAATCAAACGAAACCATGGAACATTGTAGCATCAGCTGTCATGTTCTACAGCAGAATTGGGCAAACCGATGGACCTCACCACGGCAACTAGTAGGAG--------------------GTGGTAGGCA--------AAAAATCCATGTTAAAAATTTAAAAATCGGAATTATAAACGATTAAGAGAAAATG---------ATGAAATTTAATGTTA-------------AATGTCCT---GAGGGTATAATAAATTTCTTTCTCGTAAATAGCTCCAT
Nsheari_Cohutta_N826 ----------------------------------------------------GGTTTTTTTT-CAAAATAAATTCAAGGAGGTAGGACAATGTTTCCCCCATTCAATCTCATAAAATAAAAATAAGGATAAGTAACAAAAAAAAATATGAATTTTTAAGAACTTTTAGAAGCAAACTAATTTTGAC-AAAAAAAAGTTCTTTTTCAGGTCAAATGTTCTTTGAGAACATGTTCTTAAGATCTTAATGGCACATACCACAGCTTTGCGTGACCCATACTCCTACAACATCCCACTGTAGTAGACGTTCATAAGTTCCGTACCCGGAATGATGGTTCATAAATAAGTGGTAGATGGAGCTTCCCAGCCATGGACTGACAGTTGCTGCAGCATGAAAATAAGGTAAAATTGGCAGTGTCATTTCATCCCAAGGCAGTAGTCCTGGCAGGCTCCAAATGGTATAAAGAAGAGGCAATCCTGGAAATCAAACGAAACCATGAAACAATGTAGCATCAACTGTAATGTTCTACAGCAGAATAGGGCAAACCGATACACCTCAACACAGCAACTAATAGGAG--------------------GTAGTAGGCA--------AAAAATCCATGTTAAAAATTTAAAAATCGGAATTATAAACGATTAAGAGAAAATG---------ATGAAATTCAATGTTA-------------AATGTCCT---TAGGATTTAATAAATTTCTTTCTCAT------------
Nsheari_JoyceKilmer_N092 ------------------------------------------------------------------------TTCAGGGAGGTAGGACAATGTTTCCCCCATGCAATCTCATAAAATAAAAATAAGGATAAGAAACAAAAAAAAATATGAATTTTTAAGAACTTTTAGGAGCAAACTAATTTTGACACAAAAAAAGTTCTTTTTCAGGCCAAATGTTCTTTGAGAACATGTTCTTAAGATCTTAATGGCACATACCACAGCTTTGCGTGACCCATACTCCTACAACATCCCACTGTAGTAGACGTTCATAAGTTCCGTACCCGGAATGATGGTTCATAAATAGGTGGTAGATGGAGCTTCCCAGCCATGGACTGACAGTTGCTGCAGCATGAAAATAAGGTAAAATTGGCAGTGTCATTTCATCCCAAGGCAGTAGTCCTGGCAAGCTCCAGATGGTATAAAGTAGAGGCAATCCTGGAAATCAAACGAAACCATTAAACATTGTAGCATCAGCTGTCATGTTCTACAGCAGAATAGGGCAAACCGATAGACCTCAACACGGCAACTAATAGGAG--------------------GTGGTAGGCA--------AAAAATCCATGTTAAAAA-TTAAAAATCGGAATTATAAATGATGAAGAGAAAATG---------ATGAAATTCAATGTTA-------------AATGTCCT---TAGGGTTTAATAAATTTCTTTCTCGTAAATAGCTCCAT
Nsilvanus_Elijay_N395 -------AAGACAGTAGCATGCATTCGTTTTTAAGAAAATCAATA---------TTTTTTTTTCAAAATAAATTCAAGAAGGTAAGATAATGTTTCCTTCATGCAATCTCATAAAATAAACATAAGGATAAGTAACCAAAAAAAATATGGATTTTTAAGAACTTTTAGGAGCAAACAAATTTTGAC--AAAAAAAGTCCTTTTTCTGGTCAAATGTTCTCTGAGAACATGTTCTTAAGATCTTAATGGTACATACCACAGCTTTGCGTGACCCATACTCCTACAACATCCCATTGTAGTAGACGTTCATAAGTTCCGTACCCGGAATGATGGTTCATAAATAGGTGATAGATGGAGCTTCCCAGCCATGGACTGACAGTTGCTGCAGCATGAAAATAAGGTAAAATTGGCAGTGTCATTTCATCCCAAGGCAGTAGTCCTGGCAGGCTCCAGATGGTATAAAGAAGAGGCAATCCTGGAAATCAAACGAAACCATGAAACATTGTAGCATCAACTGTCATGTTCTACAGTAGAAT----------------------------------------------------------------------------------------------------------------------------------------------------------------------------------------------------------------------------
Nsilvanus_GermanyCove_N1017 AATGTAAAAGACAGTAGCATGCATTCGTTTTTAAGAAAATCAATACTTTCAAGGTTTTTTTTCCAAAATAAATTCAAGAAGGTAAGATAATGTTTCCTTCATGCAATCTCATAAAATAAACATAAGGATAAGTAACAAAAAAAAATATGGAATTTCAAGAACTTTTAGGAGCAAACAAATTTTGACAAAAAAAAAGTCCTTTTTCAGGTCAAATGTTCTCTGAGAACATGTTCTTTAGATCTTAATGGTACATACCACAGCTTTGCGTGACCCATACTCCTACAACATCCCACTGTAGTAGACGTTCATAAGTTCCGTACCCGGAATGATGGTTCATAAATAGGTGATAGATGGAGCTTCCCAGCCATGGACTGACAGTTGCTGCAGCATGAAAATAAGGTAAAATTGGCAGTGTCATTTCATCCCAAGGCAGTAGTCCTGGCAGGCTCCAGATGGTGTAAAGAAGAGGCAATCCTGGAAATCAAACGAAACCATGAAACATTAGGACAT-------------CTA---------------------------------------------------------------------------------------------------------------------------------TTAGGACAACACATTTTTAAGCCCTTATTTTAAAGTTAGATTGTTGGACCTAACATCCTATTTCAAGTGTAAAATATTTTTTTATTGCAAACATTGTCAT
Nsilvanus_HeboMtn_N1029 -------AAGACAGTAGCAT------GTATTTAAGAAAATCAATAGTTTCAAGGTTTTTTTTTCAAAATAAATTCAAGAAGGTAAGATAATATTTCCTTCATGCAATCTCATAAAATAAACATAAGGATAAGTAAC-AAAAAAAATATGGATTTTTAAGAACTTTTAGGAGCAAACAAATTTTGACAAAAAAAAAGTCCTTTTTCAGGTCAAATGTTCTCTGAGAATTTGTTCTTAAGATCTTAATGGTACATACCACAGCTTTGCGTGACCCATACTCCTACAACATCCCACTGTAGTAGACGTTCATAAGTTCCGTACCCGGAATGATGGTTCATAAATAGGTGATAGATGGAGCTTCCCAGCCATGGACTGACAGTTGCTGCAGCATGAAAATAAGGTAAAATTGGCAGTGTCATTTCATCCCAAGGCAGTAGTCCTGGCAGGCTCCAGATGGTATAAAGAAGAGGCAATCCTGGAAATCAAACGAAACCATGAAACATTGTAGCATCAACTGTCATGTTCTACAGTAGAATGGTTTGTAACAAAATTTCTGATTATTATGGATATTTGGCAGTAGATACATGTAGTATGTCACAATAAATATGGGAGATAAAAATCCTTATCACATAATTGCAACATGAATTCTCCGTCTATTAGGACAACACATTTTTAAGCCCTTATTTTAAAGTTAGATTGTTGGACC--------------------------------------------------
Nstupkai_Blowing_N356 AATGTAAAAGACAGTAGCATGCATTCGTTTTTAAGAAAATCAATACTTTCAAGGTTTTTTTTTCAAAATAAATTCAAGGAGGTAGGACAATGTTTCCCCCATGCAATCTCATAAAATAAAAATAAGGATAAGTAACAAAAAAAAATAGAATTTTTTAAGAACTTTTAGGAGCAAACTAATTTTGACAAAAAAAAAGTTCTTTTTCAGGTCAAATGTTCTTTGAGAACATGTTCTTAAGATCTTAATGGTACATACCACAGCTTTGCGTGACCCATACTCCTACAACATCCCACTGTAGTAGACGTTCATAAGTTCCGTACCCGGAATGATGGTTCATAAATAGGTGGTAGATGGAGCTTCCCAGCCATGGACTGACAGTTGCTGCAGCATGAAAATAAGGTAAAATTGGCAGTGTCATTTCATCCCAAGGCAGTAGTCCTGGCAGGCTCCAGATGGTATAAAGAAGAGGCAATCCTGGAAATCAAACAAAACCATGAAACATTGTAGCATCAGCTGTCATGTTCTACAGCAGAATAGGGCAAACCAATACACCTCAACACGGCAACTAATAGGAG--------------------GTGGTAGGCA--------AAAAGTCCATG--------TTAAAAATCGGAATTATAAACGATTAAGAGAAAATG---------ATGAAATTCAATGTTA-------------AATGTCCT---TAGGGTTTAAAAAATTTCTTTC----------------
Nstupkai_LittleRiver_N293 AATGTAAAAGACAGTAGCATGCATTCGTTTTTAAGAAAATCAATACTTTCAAGGTTTTTTTTTCAAAATAAATTCAAGGAGGTAGGACAATGTTTCCCCCATGCAATCTCATAAAATAAAAATAAGGATAAGTAACAAAAAAAAATAGAATTTTTTAAGAACTTTTAGGAGCAAACTAATTTTGACAAAAAAAAAGTTCTTTTTGAGGTCAAATTTTCTTTGAGAACATGTTCTTAAGATCTTAATGGTACATACCACAGCTTTGCGTGACCCATACTCCTACAACATCCCACTGTAGTAGACGTTCATAAGTTCCGTACCCGGAATGATGGTTCATAAATAGGTGGTAGATGGAGCTTCCCAGCCATGGACTGACAGTTGCTGCAGCATGAAAATAAGGTAAAATTGGCAGTGTCATTTCATCCCAAGGCAGTAGTCCTGGCAGGCTCCAGATGGTATAAAGAAGAGGCAATCCTGAAAATGAAACGAAATCATGAA-----------------------------------------------------------------------------------------------------------------------------------------------------------------------------------------------------------------------------------------------------------------
Nbrimleyi_NewberryCr_N984 AATGCAA----GAGTAGCCTTCTTCCGACAGTTCGAAAGATAATTTTTTTAAAGTTTGTTTTTCATCAGGGTGCTTAAGAGTTTAGAAAAGGTCTCATATTTTCGATTT--------AAGGGCAGAGGAACGGAATGGAATGAACCCTGGATAAGTAACAACAAC----------------------AAAAAAAAATTCTTTTTCAGGTCAAATGTTCTCC---------------AGATCTTGTAAGTACATACCACAGCTTTGAGTGACCCATACTCCTACAACATCCCACTGTAGTAGACGTTCATAAGTTCCGTACCCGGAAAGATGGTTCATAAATAGGTGATAGATGGAGCTTCCCAGCCATGGACTGACAGTTGCTGCAGCATGAAAATAAGGTAAAATTGGCAGTGTCATTTCATCCCAAGGCAGTAGTCCTGGCAGGCTCCAGATGGTATAAAGAAGAGGCAATCCTGGAAATCAAAC--------GAAACAATGTAGCATCAACTGTCGTGTTCTACAGCAGAATGTTTTGCAACCAGGTTTCTGATTATCATGGATATTTGGCAGTAGATACATGTAGTATGTCATAATAAATATGGGAGATGAAAATCCTTATAACACATTTGCGATATGAAATTCTCATCAATTAGGACAACACATTTTTAAGTCTTTATTTTAAAGTTAGATTGTTGGACCTAACGTCCCATTTCAAGTGTAAAATATTCTTCTATTGTACATTATGTCAT
Nbrimleyi_RumblingBald_N241 AATGCAA----GAGTAGCCTTCTTTCGACAGTACGAAAGATAATTTTTTTAAAGTTTGTTTTTCATCAGGGTGCTTAAGAGTTTAGAAAAGGTCTCATATTTTCGATTT--------AAGGGCAGAGGGAAGGAACGGAATGAACCCTGGATATGTAACAACAAC----------------------AGAAAAAAATTCATTTTCAGGTAAAATGTTCTCC---------------AGATCTTATAAGTACATACCACAGCTTTGAGTGACCCATACTCCTACAACATCCCACTGTAGTAGACGTTCATAAGTTCCGTACCCGGAAAGATGGTTCATAAATAGGTGATAGATGGAGCTTCCCAGCCATGGACTGACAGTTGCTGCAGCATGAAAATAAGGTAAAATTGGCAGTGTCATTTCATCCCAAGGCAGTAGTCCTGGCAGGCTCCAGATGGTATAAAGAAGAGGCAATCCTGGAAATCAAACGAAACCATGAAACAATGTAGCATCAACTGTCATGTTCTACAGCAGAATGTTTTGCAACCAGGTTTCTGATTATTATGGATATTTGGCAGGAGATACATGTAGTATGTCATAATAAATATGGGAGATGAAAATCCTTATAACACATTTGCAATATGAAATTCTCAACAATTAAG-CAACACATTTTTAAGTCTTTATTTTAAAGTTATATTGTTGGACCTAACATCCTATTACAAGTGTAAAATATTCTCCTATTGTACATTATGTTAT
Ncanei_Egypt_N958 AATGCAA--ACGAGTAGCCTTCTTTCGA---TACGAAAGATAATTTTTTTAAAGTTTGTTTTTCATCAGGGTGCTTAAGAGTTTAGAAAAGGTCTCATATTTTCGATTT--------AAGGGCAGAGGGACGGAACGGAATGAACCCTGGATAAGTAACAA--------------------------AAAAAAAAAATCTTTTTCAGGTCAAATGTTCTCC---------------AGATCTTATAAGTACATACCACAGCTTTGAGTGACCCATACTCCTACAACATCCCACTGTAGCAGACGTTCATAAGTTCCGTACCCGGAAAGATGGTTCATAAATAGGTGATAGATGGAGCTTCCCAGCCATGGACTGACAGTTGCTGCAGCATGAAAATAAGGTAAAATTGGCAGTGTCATTTCATCCCAAGGCAGTAGTCCTGGCAGGCTCCAGATGGTATAAAGAAGAGGCAATCCTGGAAATCAAACGAAACCATGAAACATTGTAGCATCAACTGTCGTGTTCTACAGCTGAATGTTTTGCAACCAGGTTTCTGATTATTATGGATATTTGGCAGTAGATACATGTAGTATGTCATAATAAATATGGGAGATGGAAATCCTTATAACACGTTTGCAATATGAAATTCTCATCAATTAGGACAACACATTTTTAAGTCTTTATTTT--------ATTGTTGGACC--------------------------------------------------
Ncrosbyi_MtMitchell_N210 --------------------------GACAGTACGAAAGATAATTTTTTTAAAGTTTGTTTTTCATCAGGGTGCTTAAGAGTTTAGAAAAGGTCTCATATTTTCGATTT--------AAGGGCAGAGGGACGGAACGGAATGAACCCTGGATAAGTAACAACAATT------------------------------TTTTTTTTCAGGTCAAATGTTCTCC---------------AGATCTTATAAGTACATACCACAGCTTTGAGTGACCCATACTCCTACAACATCCCACTGTAGTAGACGTTCATAAGTTCCGTACCCGGAAAGATGGTTCATAAATAGGTGATAGATGGAGCTTCCCAGCCATGGACTGACAGTTGCTGCAGCATGAAAATAAGGTAAAATTGGCAGTGTCATTTCATCCCAAGGCAGTAGTCCTGGCAGGCTCCAGATGGTATAAAGAAGAGGCAATCCTGGAAATCAAACAAAACCATGAAACATTGTAGCATCAACTGCCGTGTTCTACAGCAGAATGTTTTGCAACTAGGTTTATGATTATTATGGATATTTGGCAGT--ATACATGTAGTATGTCATAATAAATATGGGAGATGAAAATCCTTATAACACATTTGCAATAT-AAATTCTCATCAATTAGGACAACACATTTAAAAGTCTTTATTTTAAAGTTAGATTGTTGGACCTA------------------------------------------------
Ncrosbyi_PricesCrk_N1143 AATGCAA----GAGTAGCCTTCTTTCGACAGTACGAAAGATAATTTTTTTAAAGTTTGTTTTTCATCAGGGTGCTTAAGAGTTTAGAAAAGGTCTCATATTTTCAATTT--------AAGGGCAGAGGGATGGAACGGAATGAACCCTGGATAAGTAACACCAAC---------------------AAAAAAAAAATTCTTTTTCAGGTCAAATGTTCTCC---------------AGATCTTATAAGTACATACCACAGCTTTGAGTGACCCATACTCCTACAACATCCCACTGTAGCAGACGTTCATAAGTTCCGTACCCGGAAAGATGGTTCATAAATAGGTGATAGATGGAGCTTCCCAGCCATGGACTGACAGTTGCTGCAGCATGAAAATAAGGTAAAATTGGCAGTGTCATTTCATCCCAAGGCAGTAGTCCTGGCAGGCTCCAGATGGTATAAAGAAGAGGCAATCCTGAAAATCAAACGAAACAATGAAACATTGTAGCATCAACTGTCGTGTTCTACAGCAGAATGTTTTGCAACAAGGTTTCTGATTATTATGGATATTTGGCAGTAGATACATGTAGTATGTCATAATAAATATGGGAGATGGAAATCCTTATAACACATTTGCAATATGAAATTCTCATCGATTAGGACAACACATTTTTAAGTCTTTATTTTAAAGTTAGATTGTTGGACCTAACATCCTATTTCAAGTGTAAAATATTTTTCTATTGTACATTATGGCAT
Ncrosbyi_ShufordCrk_N1148 AATGCAA----GAGTAGCCTTCTTTCGACAGTACGAAAGATAATTTTTTTAAAGTTTGTTTTTCATCAGGGTGCTTAAGAGTTTAGAAAAGGTCTCATATTTTCGATTT--------AAGGGCAGAGGGACGGAACGGAATGAACCCTGGATAAGTAACAACAATT------------------------------TTTTTTTTCAGGTCAAATGTTCTCC---------------AGATCTTATAAGTACATACCACAGCTTTGAGTGACCCATACTCCTACAACATCCCACTGTAGTAGACGTTCATAAGTTCCGTACCCGGAAAGATGGTTCATAAATAGGTGATAGATGGAGCTTCCCAGCCATGGACTGACAGTTGCTGCAGCATGAAAATAAGGTAAAATTGGCAGTGTCATTTCATCCCAAGGCAGTAGTCCTGGCAGGCTCCAGATGGTATAAAGAAGAGGCAATCCTGGAAATCAAACGAAACCATGAAACATTGTAGCATCAACTGTCGTGTTCTACAGCAGAATGTTTTGCAACTAGGTTTATGATTATTATGGATATTTGGCAGT--ATACATGTAGTATGTCATAATAAATATGGGAGATGAAAATCCTTATAACACATTTGCAATAT-AAATTCTCATCAATTAGGACAACACATTTAAAAGTCTTTATTTTAAAGTTAGATTGTTGGACCTAACATCCTATTTCAAGTGTGAAATATTCTTCTATTGT------------
Ngertschi_CedarCreek_N351 AATGCAA----GAGTAGCCTTCTTTCGAAAGTACGAAAGATAATTTTTTTAAAGTTTGTTTTTCATCAGGGTGCTTAAGAGTTTAGAAAAGGCCGCATATTTTCGATTT--------AAGGGCAGAGGGACGGAACGGAATGAACCCTGGATAAGTAACAACAAC----------------------AACAAAAAATTCTTTTTCAGGTCAAATGTTCTCC---------------AGATCTTATAAGTACATACCACAGCTTTGAGTGACCCATACTCCTACAACATCCCACTGTAGCAGACGTTCATAAGTTCCGTACCCGGAAAGATGGTTCATAAATAGGTGATAGATGGAGCTTCCCAGCCATGGACTGACAGTTGCTGCAGCATGAAAATAAGGTAAAATTGGCAGTGTCATTTCATCCCAAGGCAGTAGTCCTGGCAGGCTCCAGATGGTATAAAGAAGAGGCAATCCTGGAAATCAAATGAAACCATGAAACATTGTAGCAACAACTGTCGTGTACTACAGCAGAATGTTTTGCAACAAGATTTCTGATTATTATGGATATTTGGCAGTAGATACATGTAGTATGTCATAATAAATATGGGAGATGGAAATCCTTATAACACATTTGCAATATGAAATTCTCATCAATTAGGACAACACATTTTTAAGTCTTTATTTTAAAGTTAGATTGTTGGACCTAACATCCTATTTCAAGTGTAAAATATTTTTCTATTGTACATTATGGCAT
Ngertschi_FrenchBroad_N968 ---------------------------------------------------AAGTTTGTTTTTCATCAGGGTGCTTAAGAGTTTAGAAAAGGTCTCATATTTTCAATTT--------AAGGGCAGAGGGACGGAACGGAATGAACCCTGGATAAGTAACAAC--------------------------AAAAAAAAATCTTTTTCAGGTTAAATGTTCTCT---------------AGATCTTATAAGTACATACCACAGCTTTGAGTGACCCATACTCCTACAACATCCCACTGTAGCAGACGTTCATAAGTTCCGTACCCGGAAAGATGGTTCATAAATAGGTGATAGATGGAGCTTCCCAGCCATGGACTGACAGTTGCTGCAGCATGAAAATAAGGTAAAATTGGCAGTGTCATTTCATCCCAAGGCAGTAGTCCTGGCAGGCTCCAGATGGTATAAAGAAGAGGCAATCCTGGAAATCAAACGAAACCATGAAACATTGTAGCATCAACTGTCGTGTACTACAGCAGAATGTTTTGCAACAAGGTTTCTGATTATTATGGATATTTGGCAGTAGATACATGTAGTATGTCATAATAAATATGGGAGATGGAAATCCTTATAACACATTTGCAATATGAAATTCTCATCAATTAGGACAACACATTTTTAAGTATTTATTTTAAAGTTAGATTGTTGGACCTAACATCCTACTTTAAATATAAATAATTTTTTTGTAGTGAATAAAGTTAT
Ngertschi_HickoryNutGap_N810 AATGCAA----GAGTAGCCTTCTTCCGACAGTATGAAAGATAATTTTTTTAAAGTTTGTTTTTCATCAGGGTGCTTAAGAGTTTAGAAAAGGTCTCATATTTTCAATTT--------AAGGGCAGAGGGATGGAACGGAATGAACCCTGGATAAGTAACACCAAC---------------------AAAAAAAAAATTCTTTTTCAGGTCAAATGTTCTCC---------------AGATCTTATAAGTACATACCACAGCTTTGAGTGACCCATACTCCTACAACATCCCACTGTAGCAGACGTTCATAAGTTCCGTACCCGGAAAGATGGTTCATAAATAGGTGATAGATGGAGCTTCCCAGCCATGGACTGACAGTTGCTGCAGCATGAAAATAAGGTAAAATTGGCAGTGTCATTTCATCCCAAGGCAGTAGTCCTGGCAGGCTCCAGATGGTATAAAGAAGAGGCAATCCTGGAAATCAAACGAAACCATGAAACATTGTAGCATCAACTGTTGTGTTCTACAGCAGAATGTTTTGCAACAAGGTTTCTGATTATTATGGATATTTGGCAGTAGATACATGTAGTATGTCATAATAAATATGGGAGATGGAAATCCTTATAACACATTTGCAATATGAAATTCTCATCAATTAGGACAACACATTTTTAAGTCTTTATTTTAAAGTTAGATTATTGGACCTAACATCCTATTTCAAGTGTAAAATATTTTTCTATTGTACATTATGGCAT
Nnasicus_CaneyFork_N171 AATGTAAAAGACAG---------------------AAAGATAATTTTTTTAAAGTTTGTTTTTCATCATGGCGCTTAAGAGTTTAGAAAAGGCCTCATATTTTCGATTT--------AAGGGCAGAGGGGCGGAACGAGAATGAACCTGGATAAGTAACAACAA----------------------TAAAAAAAAATTCTTTTTCAGGTCAAATGTTGTCA---------------AGATCTTATTGGTACATACCACAGCTTTGAGTGACCCATACTCCTACAACATCCCACTGTAGTAGACGTTCATAAGTTCCGTACCCGGAATGATGGTTCATAAATAGGTGATAAATGGAGCTTCCCAGCCATGGACTGACAGTTGCTGCAGCATGAAAATAAGGTAAAATTGGCAGTGTCATTTCATCCCAAGGCAGTAGTCCTGGCAGACTCCAGATGGTATAAAGAAGAGGCAATCCTGGAAATCAAACGAAACCATGAAACATTGTAGCATCAACTGTCATGTTCTACAACAGAATGTTTTGCAACAAGGTTTCTGATTATTATGGATATTTGGCAGTAGGGCAATTTGGTTGACCACGATAAGGT--------AGATGACC---------------------AATTTTTCAAAAT-------------TTTTTAGGGTGTCATTTTAAAGATAGAATGGAATATTTTATATTCTGTTTTTAGTATAAGATG------------ATGCAGGTCAAT
Nnasicus_ConnosteeFalls_N696 ----CAAAAGGAGG---------------------A-----AA------------------------------CTTAAGAGTTTAGAAAAGGCCTCATATTTTCGATTT--------AAGGGCAGAGGGGCAGAATGAGAATGAACCTGGATAAGTAACAACAA------------------------AAAAAAAAATCTTTTTCAGGTCAAAGGTTCTCA---------------AGATCTTATTGGTACATACCACAGCTTTGAGTGACCCATACTCCTACAACATCCCACTGTAGTAGACGTTCATAAGTTCCGTACCCGGAATGATGGTTCATAAATAGGTGATAAATGGAGCTTCCCAGCCATGGACTGACAGTTGCTGCAGCATGAAAATAAGGTAAAATTGGCAGTGTCATTTCATCCCAAGGCAGTAGTCCTGGCAGGCTCCAGATGGTATAAAGAAGAGGCAATCCTGGAAATCAAACGAAACCATGAAACATTGTAGCATCAACTGTCATGTTCTACAGCAGAATGTTTTGCAACAAGGTTTCTGATTATTATGGATATTTGGCAGTAGGGCAATT-------CCAAGATAAGGT--------AGATGACC---------------------AATTTTTCAAAAT-------------TTTTTAGGGTGTCATTTTAAAGATAGAATGGAATATTTTATATTCTGTTTTTAGTATAAGATG------------ATGCAGGTCAAT
Ntempletoni_BaldMtns_N950 AATGCAA----GAGTAGCCTTCTTTCGACAGTTCTAAAGATAATTTTTTTAAAGTTTGTTTTTCATCAGGGTGCTTAAGAGTTTAGAAAAGGTCTCATATTTTCGATTT--------AAGGGCAGAGGGACGGAATGGAATGAACCCTGGATAAGTAACAAC-------------------------AAAAAAAAATTCTTTTTCAGGTCAAATGTTCTCC---------------AGATCTTGTAAGTACATACCACAGCTTTGAGTGACCCATACTCCTACAACATCCCACTGTAGTAGACGTTCATAAGTTCCGTACCCGGAAAGATGGTTCATAAATAGGTGATAGATGGAGCTTCCCAGCCATGGACTGACAGTTGCTGCAGCATGAAAATAAGGTAAAATTGGCAGTGTCATTTCATCCCAAGGCAGTAGTCCTGGCAGGCTCCAGATGGTATAAAGAAGAGGCAATCCTGGAAATCAAACGAAACCATGAAACAATGTAGCATCAACTGTCATGTTCTACAGCAGAATGTTTTGCAACCAGGTTTCTGATTATTATGGATATTTGGCAGTAGATACACGTAGTATGTCATAATAAATATGGGAGATGAAAATCCTTATAACACATTTGCAATATGAAATTCTCATCAATTAGGACAACACATTTTTAAGTCTTTATTTTAAAGTTAGATTGTTGGACCTAACATCCTATGTCAAGTGTAAAATATTCTCCTATTGTACATTATGTCAT
Ntempletoni_ClarksCreek_N945 AATGCAA----GAGTAGCCTTCTTCCGACAATACGAAAGATAATTTTTTTAAAGTTTGTTTTTCATCAGGGTGCTTAAGAGTTTAGAAAAGGTCTCATATTTTCGATTT--------AAGGGCAGAGGGACGGAATGGAATGAACCCTGGATAAGTAACAACAA-----------------------AAAAAAAAATTCTTTTTCAGGTCAAATGTTCTCC---------------AGATCTTGTAAGTACATACCACAGCTTTGAGTGACCCATACTCCTACAACATCCCACTGTAGTAGACGTTCATAAGTTCCGTACCCGGAAAGATGGTTCATAAATAGGTGATAGATGGAGCTTCCCAGCCATGGACTGACAGTTGCTGCAGCATGAAAATAAGGTAAAATTGGCAGTGTCATTTCATCCCAAGGCAGTAGTCCTGGCAGGCTCCAGATGGTATAAAGAAGAGGCAATCCTGGAAATCAAACAAAACCATGAAACAATGTAGCATCAACTGTCATGTTCTACAGCAGAATGTTTTGCAACCAGGTTTCTGATTATTATGGATATTTGGCAGTAGATACATGTAGTATGTCATAATAAATATGGGAGATGAAAATCCTTATAACACATTTGCAATATGAAATTCTCATCAATTAGGACAACACATTTTTAAGTCTTTATTTTAAAGTTAGATTGTTGGACCTAACATCCTATTTCAAGTGTAAAATATTCTCCTATTGTACATTATGTCAT
Ntempletoni_ScronceCreekRd_N1223 AATGCAA----GAGTAGCCTTCTTTCGACCGTACGAAAGATAATTTTTTTAAAGTTTGTTTTTCATCAGGGTGCTTAAGAGTTTAGAAAAGGTCTCATATTTTCGATTT--------AAGGGCAGAGGGACGGAATGGAATGAACCCTGGATAAGTAACAACAACA--------------------ACAAAAAAAATTCTTTTTCAGGTCAAATGTTCTCC---------------AGATCTTATAAGTACATACCACAGCTTTGAGTGACCCATACTCCTACAACATCCCACTGTAGTAGACGTTCATAAGTTCCGTACCCGGAAAGATGGTTCATAAATAGGTGATAGATGGAGCTTCCCAGCCATGGACTAACAGTTGCTGCAGCATGAAAATAAGGTAAAATTGGCAGTGTCATTTCATCCCAAGGCAGTAGTCCTGGCAGGCTCCAGATGGTATAAAGAAGAGGCAATCCTGGAAATCAAACGAAACCATGAAACAATGTAGCATCAACTGTCATGTTCTACAGCAGAATGTTTTGCAACCAGGTTTCTGATTATTATGGATATTTGGCAGTAGATACATGTAGTATGTCATAATAAATATGGGAGATGAAAATTCTTATAACACATTTGCAATATGAAATTCTCATCAATTAGGACAACACATTTTTAAGTCTTTATTTTAAAGTTAGATTGTTGGACCTAACATCCTATTTCAAGTGTAAAATATTCTTCTATTGTACATTATGTCAT
Ntennessensis_IndianCave_N052 AATGTAAAAGACAGTAGCATGCATTCGTTTTTAAGAAAATCAATACTATCAAGGTTT-TTTTTCAAAATAAATTCACGAAGGTAAGATAATGTTTCCTTCATGCAATCTCATAAAATAAATATAAGGATAAGTAACAAAAAAAATTATGGATTTTTAAGAACTTTTAGGAGCAAACTAATTTTGACAAAAAAAAAGTGCTTTTTCAAGTCAAATGTTCTTAGAGAACATGTTCTTAAGATCTTAATGGTACATACCACAGCTTTGCGTGACCCATACTCCTACAACATCCCACTGTAGTAGACGTTCATAAGTTCCGTACCCGGAATGATGGTTCATAAATAAGTGGTAGATGGAGCTTCCCAGCCATGGACTGACAGTTGCTGCAGCATGAAAATAAGGTAAAATTGGCAGTGTCATTTCATCCCAAGGCAGTAGTCCTGGCAGGCTCCAGATGGTATAAAGAAGAGGCAATCCTGGAAATCAAACGAAACCATG----ATTGTAGCATCAACTGGCATGTTCAAAAGCAGAATGTTTTGCGACAAGGTTTCCGATTATTATGGATATTTGGCAGTAGATACATGTAGTATGTCACAATAAATATGGGAGATAAAAATCCTTATAACACATCTGCAATATGAAATTCTCATC------------------------------------------------------------------------------------------------------
Ntennessensis_LittleStony_N645 --------------------------------------------------------------------------------------------------------------------------------CAAATAGGAAAAAAAAATATGGATTTTTAAGAACTTTTAGGAGCAAACTAATTTTGACAAAAAAAAAGTGCTTTTTCAGGTCAAATGTTCTCTGAGAACATGTTCTTAAGATCTTAATGGTACATACCACAGCTTTGCGTGACCCATACTCCTACAACATCCCACTGAAGTAGACGTTCATAAGTTCCGTACCCGGAATGATGGTTCATAAATAGGTGGTAGATGGAGCTTCCCAGCCATGGACTGACAGTTGCTGCAGCATGAAAATAAGGTAAAATTGGCAGTGTCATTTCATCCCAAGGCAGTAGTCCTGGCAGGCTCCAGATGGTATAAAGAAGAGGCAATCCTGGAAATCAAACGGAACCATGAAACATCGTAGCATCAACTGTCATGTTCCACAGCAGAACGTTTTGCGACAAGGTTTCCGATTATTATGGATATTTGGCAGTAGATACATGTAGTATGTCACGATAAATATGGGAGATAAAAATCCTTATAACACATCTGCAATATGAAATTCACATCAATTAGGACAACACATTTTTAAGCCCTTATTTTAAAGTTAGATTGTTGGACCTAATATCCTAATTCAAGTGTAAAATATTTTTTTATTGAAAACAGTGTCAT
Ntennessensis_Watauga_N1046 -------------------------------------------------------------------------------------------------------------------------ATAAGGATAAGTAACAAAAAAAAATATGGATTTTTAAGAACTTTTAGGAGCAAACTAATTTTGACAAAAAAAAAGTGCTTTTTCAAGTCAAATGTTCTCTGAGAACATGTTCTTAATATCTTAATGGTACATACCACAGCTTTGCGTGACCCATACTCCTACAACATCCCACTGTAGTAGACGTTCATAAGTTCCGTACCCGGAATGATGGTTCATAAATAGGTGGTAGATGGAGCTTCCCAGCCATGGACTGACAGTTGCTGCAGCATGAAAATAAGGTAAAATTGGCAGTGTCATTTCATCCCAAGGCAGTAGTCCTGGCAGGCTCCAGATGGTATAAAGAAGAGGCAATCCTGGAAATCAAACGGAACCATG----ATTGTAGCATCAACTGTCATGTTCCACAGCAGAACGTTTCGCGACAAGGTTTCCGATTATTATGGATATTTGGCAGTAGATACATGTAGTATGTCACAATAAATATGGGAGATAAAAACCCTTATAACACATCTGCAATATGAAATTCACATCAATTAGGACAACACATTTTTAAGCCCTTATTTTAAAGTTAGATTGTT-------------------------------------------------------
