# Supplementary material for: ﻿New species in old mountains: integrative taxonomy reveals ten new species and extensive short-range endemism in Nesticus spiders (Araneae, Nesticidae) from the southern Appalachian Mountains
Source: Zookeys. 2023 Feb 3;1145:1–130. doi: 10.3897/zookeys.1145.96724 (PMC10208238; doi:10.3897/zookeys.1145.96724)
Supplement: Supplementary material 4 — Input alignments, analysis log files, and output tree files [file zookeys-1145-001_article-96724__-s004.zip › uce-200161 (modified).phy]

 90 1121
Nesticus_nahaunus_Mexico_G2881 AAATTGCATATTTTATATCAAATATATAATATTCTTATATGCTGCATGATTTTGATATGTATCATAAGGATTTAAATTTTAGCTTA--ATTATTGTAAATTAATTTTATTTGTTTACAGACTTATAATCCAAAATTAAATTGTCTAGCTATAACTAATAACAATGCAATCTAAACATTTAATAACAGTGACCATTTCTGACATTTA--------TTCAACATTTTCCTTCATCCTTTATTTTTCCAGCCCTTACAGAAGAAATTTAACCATGATGAATAAACTATTGCTTTAAAAAAAAAAATCTTCATTTAACCATAATCCAAAAGTAAAATTTTAAGTCCA-----------------------------TATCTTCATATAAACATCTAGATTTCATAACTTGTAAATAAAGTTAAAACTCTACTAATGGATAATATTAATGGTAGAAACTTAACATAATATTTACCTGCTTTCATTTATTCCATAATTCACACATGTTGAGCCCACACATTCGCAGCACCCATCGTGAAACCAACGATAGCTTGAAGCACCCATGGAACAGCAGGAGTCCTTACATTTATTCCATGGCATACACTGAGACATGTAAGCCACTGTGCAGTTCACAGGTATTTGTT---CCTGACTGGAGGTGCTGCCAGTGTCCCCTGTCTTTGCTCAAAAGCATAAAATATCCAATTGAAGGTGATATTTTACATACATTAACTGTTCATAAGATTTGACAAGATTTAAATTAACAATAGGAAT-------------AGAAAAAT---------AATGACAGACAGAGTAATTTTTTGGAATGGGTTTAACTATCTGACTTTTTCAATGCTATAGTGAAAATAAATT--AGATGTTTAGCTACAAGTTATGAAATAAATAATGAATTAAGGTTC---TTTTGAGTTTTAGCGCAATCAACTGCTGATTGCCTCAATTTCTC-----GTATGCCTGACAATGAGTTCTTTGGGCTATCATTACCAT-------ATTTCATTATCTCTTTCTTCAGCTATAAGTATTGCAGAAAGGTTTTTATTCATCAGATTTGTATATTATCACATCCATTACTGATGACTTATTTTT---------
Nesticella_sp_GH1210 ----------------AAACAAAAAAAA---------------------TTTGGCCAAATTTGG--AAG-----------------------------------------------------------------------------------------------------CTGACATTTCCCTG--------TTTTCCGAAATCAA-------TTTCCCAGTTTTCCCTGA------------------------------------------------------------------------------------------------------------------TACCAC---ATACTCTTCTAAATTTTATATCTTCTGGCAGCTTTATGAACT-----ATTCCTAAAGTAAGTTATAATC-----------------------TAAAGTTTTAATAT----TTTACCTGCTCTCATTTATTCCATAATTCACACAAGTTGAGCCCACGCATTCACAGCAACCATCATGAAACCAACGATAGCTGGAAGCCCCCATGGAGCAGCAAGAATCTTTGCACTTGTTCCACGGCATACACTGAGACATGTATGCCACGGTACAGTTCACAGGCATTTGCTCACCTTG---------ACTACCAGTTTCTCCTGCCTTTGCTTGAAAGAAT-----ATTCACTTAAA-----------AAATGTGCTGATT-----AAACATACATCGCATTTT------------------TAAAGAAGAACTCACAAAACATT------GCAGGCAGACAG-----TAATGCAGTGAAGATAA---TAT---TATTCTTCATTTA---------------------------------------------------------------------------------------------------------------------------------------------------------------------------------------------------------------------------------------------------------------------------
Nesticus_Japan_G2153 ----AGGATGCTTTTTAGAGAAAAAGGA---------------------TTTTGTTACATTTGGCCAAGAATTAAATTT-------TTAGTGTTGTGAAATAC-------------------------------------------------------------------CGGGAATTTCCTTAAA------ATCTCAGACACCAGGTTGTTTTTCGAAAATATCATCGAA---------------ATTTTTTTAAAAAAAATATATTTATAAACCGTGAAATAAAATTGTGCAAAACAAAATCGGGGGATAGGTATATAAAGTAAGTGTAATTTGAGGTACAGGAACAAA---ATACTCTTCTAAATTTTGTATTTTCTGGCAGCTTTATGAACT-----TTTATAAAAGTAAATTATAATC-----------------------TTAAGTTTTAATAT----TTTACCTGCTCTCATTTATTCCATAATTCACACAAGTTGATCCCACACATTCACAGCAACCATCGTGAAACCAACGATAGCTGGAAGCCCCCATGGAGCAGCAAGAGTCTTTGCATTTGTTCCATGGCATACACTGGGACATGTAAGCCACTGTACAATTCACAGGCATTTGCTCACCTTG---------ACCACCAGTTTCTCCTGTCTTTGCTTAAAAGTGTAAACTATGTTTTAAAA-----------AGATGTTTTGGTT-----AAACAGACAGTGTGTTTT------------------TAAAAAAGAATGAAAAAAAAGTT------GCAAAAAGGCAGGCAGATAACTCAATGAAGATAAAAATAT---TGTTCTTCATTTATTTCATGTTTTTAAATTAAAAATATATTGTAAAGTACAATCAATCAGAGAAAAATCGAAGGCTGTATTTTTTAGCTGCTGTAGAAAAAGCCGCAAAGTAATTTAAAATTTCATCCAGCA--------GAGGGATTCAGATAAACATGATTGGCAACAGAAAAGTTGCGACAAATCCCACCGAAATTGTGGGAAGCGAAAAAAATACTGTATTTATGAAATTTTAAAATAAATGTTTTAACAT-------------------------
Nsilvestrii_Hellgate_N1108 ATAGTACCTTCTTTACAAACGCTTAAGAATATTATTAACTGTAATGCCATTGTGATCTGAATGAAACAGAGTGAAATTTAAACCAATCATTGCTGCAGAAATTTATGATTAATTTTTATTTCTAATATCCAAGATTG--------------------CAACAAAAAAATCTGGAATTTTGCTTAAAAAAATCGGTTTCGAAACAAAATCAACTCTACAAAATGTATCCAGATTAATTATTTTGTAAACTCTTGTTGGCAACGTTTCATCGCAGGCAGTG----------TTAGCAAATTAAACCTTTATTTAAGTATAAA-TAAAAATAAAACTCTAAATGGAA----------ATACAAAATTATATTGGTTATCTTGATATGACTACATTAATTTTACAATTTCAAAATAATCTTATAATTCTATCATT----TATCTGTATAACTGAATTTTTATATAAGTTTTACCTGCTCTCATTTATTCCATAATTCACACATGTTGAGCCAACACATTCACAGCAACCATCATGGAACCAACGATAACTGGAAGCACCCATGGAACAACAAGAATCTTTGCATTTATTCCATGGCATACACTGAGACATGTAAGCCACTGTGCAATTCACAGGCATTTGCTCTCCTTGACTGGAAGTACTACCAGTTTCACCTGTCTTTGCTAAAAAAAGTAAAACATCCAATTAAACACAGTACTTTAGACGAGTGGATTGTTCGTAACAGCACACATATTCTCAGTTAGTTTCTTGAATATAAAAGAGTCTTAATAAATCGTTTGTAATCTTAGTAAACAG-----TGTTTTGGCAATGGCAACTAGATGCATATTTTTTATTAATTCTGT---TTCGAATTGAAAGCGTCTTTTTCCAAGTTATTAAACGCACACAAAAAGAAAAATAGATTCTT---------GATGTAAAATGGATAGTTATCTGGATTATTCGTTCAGAAC------------ATTTAGCAAAATGTTAAGTGTTACATATATTTTTTTTTCCCCCTTTCTTGTATGGAGATTATCATTAAAGGTTCCTCCCACATGAAAT-----------------------------------------------
Narcheri_Cheaha_N023 AAATTGCATATTCTATAACAAATATAAA--ATTCTTATATACTAAATGATTTTGATATTTATCATAAGGATTTAAATTTTAGCTTATTATCACTGTAAATTAATTTCATTTGTTTACAG-TTCATAATCAAAAATTA----------------CTAATGACAATGCAATCTAA-------------------ATTTCTGACATTTATTTATTT-CTCAACATTTTCCTTCCACCCTCATTCTCCCAGCCCTTCCTGAAGAAATTCGACCATGGTGAATAAATTATTGCTTTAAAA-----AATGCACATTTAACCATAATCCATGATCATGACCATAA--TCTAAAACCATAAAAAATATAATTATATCTATTATCTTTATATAAATATCTAAACTTCAGAACTGGTAAATAAACTTATAACTTTACTAATGGATAATATTAATGGTAGAAACTTAACATGATATTTACCTGCTCTCATTTATTCCATAATTCACACATGTTGAGCCCACACATTCGCAGCACCCGTCATGAAACCAACGATAGCTTGAAGCACCCATGGAACAGCAGGAATCCTTACATTTATTCCATGGCATACACTGAGACATGTAGGCCACTGTGCAGTTCACAGGCATTTGCTCTCCCTGACTGGAAGTACTGCCAGCATCTCCCGTCTTAGCTCAAGAGCATAAAATATCCAATTGAAGGTGATATTTTAAATACACTAACTGTTCATAAGATTTTAAGAGATTTAAATGAACAACAATACTACAAAAAGAAATT--------TTTTTTAATAATGACAGGCAGAGGAATTTTTTGGTATGGGTTTAACAATCTGACTTTTTCAATGATACAGTGGAAATAAATTAGAAATGTTTAACTACAAGTTATAAAATAAATAATAAATTAAGATTATTTTTTTGAGTTTTATCACAATCAGCAGCTGACTGCATCA--------TTCAGTATGCCTG---ACGAGTTCCCTGGGTCATCATTATTATTATAGATATTTCA---------------------------------------------------------------------------------------------------
Narcheri_MillShoalCreek_N727 ----------------------------------------------------------------------------------------------------------------------------------------------------------------------------------------------------------------------------------------------------------------------------------------------------------------------------------------------------------------------------------------------------------------------TAAATAAATTTATAACTTTACTAATGGATAATATTAATGGTAGAAACTTAACATGATATTTACCTGCTCTCATTTATTCCATAATTCACACATGTTGAGCCCACACATTCGCAGCACCCATCATGAAACCAACGATAGCTTGAAGCACCCATGGAACAGCAGGAATCCTTACATTTATTCCATGGCATACACTGAGACATGTAGGCCACTGTGCAGTTCACAGGCATTTGCTCTCCCTGACTGGAAGTACTGCCAGCATCTCCCGTCTTAGCTCAAGAGCATAAAATATCCAATTGAAGGTGATATTTTAAATACACTAACTGTTC----------A------------------------------------------------------------------------------------------------------------------------------------------------------------------------------------------------------------------------------------------------------------------------------------------------------------------------------------------------------------------------------------------
Nbarri_Bishop_N1072 ---------------------------------------------------------------------------------------------AGTAAATTTTTCTTCCTTTATCCTGAATGCAGAAAAACAGAAAAAAGTTTCCACATTTATTTAATATTGATACAATTTTAACACTTTCTATAAACTGCCATTTTCGATATTTG-TTTTTTTTTAAGCAT------------------------TTCCCC---------ATATGTCAGTAAATAGCGGGAATGCGATCCAGAAAAACGAAAATCCAGTTATCCGTAAG----GAGTCGAATTTTACGTTTCCGGATAAT------------TATATCCATTATCTTGATATAAACATCTAGACTTCGAAACTTGTAAACAAACTTAAAACTCTACTAATGGCTAATATTAATGGTGGAAATTTCACATA--ATTTACCTGCTCTCATTTATTCCGTAATTCACACATGTTGAACCCACACACTCGCAGCACCCATCGTGAAACCAACGATAGCTAGAAGCACCCATGGAACAGCAGGAGTCCTTACATTTATTCCATGGCATACACTGAGACATGTAGGCCACTGTGCAGTTCACGGGCATTTGCTCTCCTTGACTGGAAGTGCTCCCAGCATCTCCTGTCTTTGCTCAAAAGCATAAAATATCCAATTGAG---GATATTTTAAATACACTAACTGTTCGT----------AAGATTTAAATGAACAACAGTGACACCAAAACAATTTAAAAAAAACTTTTTAATAACGACAAACGGAGGAATTTTTTTGTATGGATTTAATTATCCGACTTTTTCAATCCTACAGTGGA----------------------------------------AATAAATTAAGGTCATTTTCTTGAGTTTTATCACAATCAGCAGCTGACTGCCTCAACTTTCCATTCAGTATGACTGACAACGAGTTCTCAGAGCC------ATCATTATACATATTTCATTATCTCTTTCTTGAACTAGGAGTATTGAAA--------------------------------------------------------------------
Nbarri_LostCoveCave_N0065 AAGTTTTGTTTTCTAAAGACAATACAGAAGAGTTTCTTATACCACCGAATTCCGATATTGAGAACCGAGATCAAAATTTTGGTTT-TCGATGCAGTAAATTTTTCTTCCTTTATCCTGAATGCAGAAAAACAGAAAAAAGTTTCCACATTTATTTAATATTGATATAATTTTAACACTTTCCATAAACGGCCATTTTCGATATTTG-TTTTTTTTTAAGCATTTCCC----CCCC---GAATTTTATTCCCC---------ATATGTCAGTAAATAGCGGGAATGCGATCCAGAAAAACGAAAATCCAGTTATCCGGAAT----GAGTCGAATTTTACGTTTCCGGATAAT------------TATATCCATTATCTTGATATAAACATCTAGACTTCAAAATTTGTAAACAAACTTAAAACTCTACTAATGGCTAATATTAATGGTAGAAATTTCACATA--ATTTACCTGCTCTCATTTATTCCGTAATTCACACATGTTGAACCCACACATTCGCAGCACCCATCGTGAAACCAACGATAGCTAGAAGCACCCATGGAACAGCAGGAGTCCTTACATTTATTCCATGGCATACACTGAGACATGTAGGCCACTGTGCAGTTCACAGGCATTTGCTCTCCTTGACTGGAAGTGCTCCCAGCATCTCCTGTCTTTGCTCAAAAGCATAAAATATCCAATTGAA---GATATTTTAAATACACTAACTGTTCAT----------ATGATTTAAATGAACAACAGTAATACCAAAAGAATTAAAAAAAACCTTTTTAATAATGACAAACGGAGGAATTTTTTGGTATGGATTTAATTATCTGACTTTTTCAATCATACAGTGGAAATAAATTAGAAATATTTAACTACAAGTTATAACATAAATAATAAATTAAGGTCATTTTCTTGAGTTTTATCACAATCAGCAGCTGACTGCCTCAACTTTCCATTCAGTATGACTGACAACGAGTTCTCAGAGCC------ATCATTATACATATTTCATTATCTCTTTCTTGAACTAGGAGTATTGAAAAAGGT-TTTTATTCATCAGATTTGTATGTCATCATATTCACATCTAATGA------------------
Nbarri_eyed_ClayCave_G2082 AAATTGCATATTATATAACAAATGTATAATATTCTTATATACTACACGTTTTTGACATGTATTATAAGGTTTTAAATTTTAGCTTATTATCACTGTAAATGAATTTTATTTGTTCACAGCTTCATAATCAAAAATAAAAAATTCTAACTCTAACTAATAACAATGCAATCTAAACATTTAATACCAATGACCGTTTCTAACATTTATTTATTTTCTCAACATTTTCCTCCACCCCTCATTCTCCCAGCCCTTCCAGAAGAAATTCGACCATGGCAAATAAATTATTGCTTAAGAAAGAAAAATCCTCATTTATTCATAATCCAAAATTAAAATTTTAAGTTCTAAAACCATGGGGGATATAATTATATCCATTATCTTAAAATAAACATCTCGACTTCAAAATTTGTAAATAAACTTAAAATTCTACTAATGGATAATATTAATGGTAGAAACTTAACATAATATTTACCTGCTCTCATTTATACCATAATTCACACATGTTGAGCCCACACACTCGCAGCACCCATCGTGAAACCAACGATAGCTTGAAGCGCCCATGGAGCAGCAGGAGTCCTTACATTTATTCCATGGCATACACTGAGACATGTAGGCCACTGTACAGTTCACAGGCATCTGCTCTCCTTGACCGGAAGTGCTGCCAGAATCTCCCGTCTTTGCTCAAGAGCATAAAATATCCAATCGAAGGTGATATTTTAAATACACTAACCGTTCATAAGATTCGACAAGATTTAAATGAACAACGGTAATACAAAAATAATTT-AAAAAACTTTTTTAATAATGACAGACAGAGGAATTTTTTGGTATGGGTTTAACTATCTGACTTTTTCAATGATATAGTGGAAATAAATTAGGAGTGTATAACTACAAGTTATAAAATAAATAATAAATTAAGGTTA-TTTTTTGAGTTTCATCACAATCAGCAGCTGACTACCTCAACTTTCCATTCAGTATGCCTGACAACGAGTTCTCCGAGCC------ATCATTATACATATTTTTTTATAT--TCGTTAGCCTATATGCG----GAAAAGTTGTCTTTTAGTGCCACTAGTATGT------------GTGCAAAAGAT----------------
Nbarrowsi_Gregorys_N270 AAATTGCATATTCTATAACAAATACATAATATTCTTATATACTACATGATCTTGATATATATCATAAGGATTTAAATTTTAGCTTATTATCACTGTAAATGAATTATATTTGTTCACAGCTTCATAATAAA------AAATTTCTAACTAT----AATAACAATGCAATCTAGACATTTAATAACAGTGGCCATTTCTGACATTTATTTCTTTTCTCAACATTTTCCCCCACCCCTCATTCTCCCAGCCCTTCCAGAAGAAATTCGATCATGGCAAAT-------TGCTTTAAAAAGAAAAATCCTCATTTATTCACAATCCAAAATTAAAATTTTAAGTTCTAAAACCATGGGGGGTATAATTATATGCATTATCTTGATATAAACATCTAGACTTCAAAACTTGTAAATAAACTTAAAATTTTACTAATGGATAATATTAATGGTAGAAACTTAACATAATATTTACCTGCTCTCATTTATTCCATAGTTCACACATGTTGAGCCCACACATTCGCAGCACCCATCGTGAAACCAACGATAGCTTGAAGCACCCATGGAACAGCAGGAGTCCTTACATTTATTCCATGGCATACACTGAGACATGTAGGCCACTGTACAGTTCACAGGCATTTGCTCTCCTTGACTGGAAGTGCTGCCAGGATCGCCTGTCTTTGCTCAAAAGCGTAAAATATCCAATTGAAGGTGATATTTTAAATACACTAACTGTTCATAAGATTTGACAAGATTTAAATTAACAACAGTAATACAAAAAGAATTGAAAAAAACCTTTTTAATAATGACAAACAT-GGAATTTTTTGGTATGGGTTTAACTATCTGACTTTTTCAATGATATAGTGGAAATAAATTAGAAATGCTGGA-----AGTTATAAAATAAATAATAAATTGAGGTTATTTTTTTGAGTTTTATCACAATCAGCAGCTGACTGCCTCAACTTTCCATTCAGTATGACTGACAACGAGTTCTCTGAGCCATCATTATCATTATACATATTTCATTATCTCTTTCTTGAACTAGGAGTATTGAAAAAGGT-TTTTATTCATCAGATTTGTATGTTATCATATTCACATCTAATGAATTACTTTTACTTTGCTT
Nbarrowsi_Tuckaleechee_N360 AAATTGCATATTCTATAACAAATACATAATATTCTTATATACTACATGATTTTGATATATATCATAAGGATTTAAATTTTAGCTTATTATCACTGTAAATGAATTATATTTGTTCACAGCTTCATAATAAA------AAATTTCTAACTAT----AATAACAATGCGATCTAGACATTTAATAACAGTGGCCATTTCTGACATTTATTTCTTTTCTCAACATTTTCCCCCACCCCTCATTCTCTCAGCCCTTCCAGAAGAAATTCGATCATGGCAAAT-------TGCTTTAAAAAGAAAAATCCTCATTTATTCACAATCCAAAATTAAAATTTTAAGTTCTAAAACCATGGGGGGTATAATTATATGCATTATCTTGATATAAACATCTAGACTTCAAAACTTGTAAATAAACTTAAAATTTTACTAATGGATAATATTAATGGTAGAAACTTAACATAATATTTACCTGCTCTCATTTATTCCATAATTCACACATGTTGAGCCCACACATTCGCAGCACCCATCGTGAAACCAACGATAGCTTGAAGCACCCATGGAACAGCAGGAGTCCTTACATTTATTCCATGGCATACACTGGGACATGTAGGCCACTGTACAGTTCACAGGCATTTGCTCTCCTTGACTGGAAGTGCTGCCAGGATCGCCTGTCTTTGCTCAAAAGCATAAAATATCCAATTGAAGGTGATATTTTAAATACACTAACTGTTCATAAGATTTGACAAGATTTAAATGAACA-----AATACAAAAAGAATTGAAGAAAACCTTTTTAATAATGACAAACA--GGAATTTTTTGGTATGGGTTTAACTATCTGACTTTTTCAATGATATAGTGGAAATAAATTAGAAATGCTAGA-----AGTTATAAAATAAATAATAAATTAAGGTTATTTTTTTGAGTTTTATCACAATCAGCAGCTGACTGCC-------TCCATTCAGTATGACTGACAACGAGTTCTCTGAGCCATCATTATCAGTATACATATTTCATTATCTCTTTCTTGAACTAGGAGTATTGAAAAAGGT-TTTTATTCATCAGATTTGTATGTTATCATATTCACATCTAATGAATTACTTTTACTTTGCTT
Nbishopi_DryFalls_N150 AAATTGCACATTCTATAACAAATATATAATATACATATATACTACATGATTTTTATATGTATCATAAGGATTTAAATTTTAGCTTATTATCACAGTAAATGAATTTTATTTGTTCACAGCTTCATAATCAAAAATAATTTTTTTTAACTATAACTAATAACAATGCAATCTAAACATTTAATACCGATGACCATTTCTAACATTTATTTTTTTTCTCAACATTTTCCTCCACCCCTCATTCTTCCAGCCCTTCCAGAAGAAATTTGACCATGGCAAATAAATTATTGCTTTAGAAAGAAA----------------TAATCCAAAATTAAAATTTTAAGTTCTAAAACCATGGGTCAGATAATTATATCCATTATCTTGATATAAACATCTAGACTTCAAAACTTGTAAATAAATTTAAAATTCTACTAATGGATAATATTAAAGGTAGAAACTTAACATAATATTTACCTGCTCTCATTTATTCCATAATTCACACATGTTGAGCCCACACATTCGCAGCACCCATCATGAAACCAACGATAGCTTGAAGCACCCATGGAACAGCAGGAATCCTTACATTTATTCCATGGCATACACTGAGACATGTAGGCCACTGTACAGTTCACGGGCATTTGCTCTCCTTGACTGGAAGTGCTGCCAGCATCTCCTGTCTTTGCTCAAAAGCATAAAATATCCAATTGTAGGTGATATTTTAAATACACTAACTGTTCATAAGATTTGACAAGATTTAAATGAACAACAGTAATACAAAAAGAATTTAAAAAACCCTTTTTAATAATGACCAACAGAGGAATTTTTCGATATGGATTTAACTATCTGACTTTTTCAATGATAAAGTGGAAATAAATTAGAGATGTTTAACTACAAGTTATAAAATAAATAATAAATTAAGGTTATTTTTTTGAGTTTTATCATAATCAGCACCTGACTGCCTCAACTTTCCGTTCAGTATGCCTGACAACGAGTTCTCTGAGCCATCATTATCATTATACATATTTCATTATCTCGTTCTTGAACTATGAGTATTGCAAAAGGTTTTTTATTCATCAGATTTGTATGTTATTATATTCACATCTAATGAATTATTTTTACTTTGCTT
Nbishopi_PoleCr_Chattooga_N885 -----------------------------------------------------------------------------------------------TAAATGCATTTTATTTGTTCACAGCTTCATAATCAAAAATAAAAATTTCTAACTATAACTAATAACAATGCAATCTAAACATTTAATACCAATGACCATTTCTAACATTTA-TTTTTTTCTCAACATTTTCCTCCACTCCTCATTCTCCCAGCCCTTCCAGAAGAAATTTGACCATGGCAAATAAATTATTGCTTTAGAAAGAAAAATCCTCATTTATTCATAATCCAAAATTAAAATTTTAAGTTCTAAAACCATGGGGGAGATAATTATATCCATTATCTTGATATAAACATCTAGACTTCAAAACTTGTAAATAAATTTAAAATTCTACTAATGGATAATATTAAAGGTAGAAACTTAACATAATATTTACCTGCTCTCATTTATTCCATAATTTACACATGTTGAGCCCACACATTCGCAGCACCCATCGTGAAACCAACGATAGCTTGAAGCACCCATGGAACAGCAGGAATCCTTACATTTATTCCATGGCATACACTGAGACATGTAGGCCACTGTACAGTTCACGGGCATTTGCTCTCCTTGACTGGAAGTGCTGCCAGCATCTCCTGTCTTTGCTCAAAAGCATAAAATATCCAATTGTAGGTGATATTTTAAATACACTAACTGTTCATAAGATTTGACAAGATTTAAATGAACAACAGTAATACAAAAAGAATTTAAAAAACCCTTTTTAATAATGACCAACAGAGGAATTTTTCGGTATGGGTTTAACTATCTGACTTTTTCAATGATAAAGTGGAAATAAATTAGAGATGTTTAACTACAAGTTATAAAATAAATAATAAATTAAGGTTATTTTTTTGAGTTTTATCATAATCAGCACCTGACTGCCTCAACTTTCCGTTCAGTATGCCTGACAACGAGTTCTCTGAGCCATCATTATCATTATACATATTTCATTATCTCG-------------------------------------------------------------------------------------------
Nbishopi_StandingIndian_N131 ----TGCACATTCTATAACAAATATATAATATACATATATACTACATGATTTTTATATGTATCATAAGGATTTAAATTTTAGCTTATTATCACAGTAAATGCATTTTATTTGTTCACAGCTTCATAATCAAAAATAAAAATTTCTAACTATAACTAATAACAATGCAATCTAAACATTTAATACCAATGACCATTTCTAACATTTA-TTTTTTTCTCAACATTTTCCTCCACTCCTCATTCTCCCAGCCCTTCCAGAAGAAATTTGACCATGGCAAATAAATTATTGCTTTAGAAAGAAAAATCCTCATTTATTCATAATCCAAAATTAAAATTTTAAGTTCTAAAACCATGGGGGAGATAATTATATCCATTATCTTGATATAAACATCTAGACTTCAAAACTTGTAAATAAATTTAAAATTCTACTAATGGATAATATTAAAGGTAGAAACTTAACATAATATTTACCTGCTCTCATTTATTCCATAATTTACACATGTTGAGCCCACACATTCGCAGCACCCATCGTGAAACCAACGATAGCTTGAAGCACCCATGGAACAGCAGGAATCCTTACATTTATTCCATGGCATACACTGAGACATGTAGGCCACTGTACAGTTCACGGGCATTTGCTCTCCTTGACTGGAAGTGCTGCCAGCATCTCCTGTCTTTGCTCAAAAGCATAAAATATCCAATTGTAGGTGATATTTTAAATACACTAACTGTTCATAAGATTTGACAAGATTTAAATGAACAACAGTAATACAAAAAGAATTTAAAAAACCCTTTTTAATAATGACCAACAGAGGAATTTTTCGGTATGGGTTTAACTATCTGACTTTTTCAATGATAAAGTGGAAATAAATTAGAGATGTTTAACTACAAGTTATAAAATAAATAATAAATTAAGGTTATTTTTTTGAGTTTTATCATAATCAGCACCTGACTGCCTCAACTTTCCGTTCAGTATGCCTGACAACGAGTTCTCTGAGCCATCATTATCATTATACATATTTCATTATCTCGTTCTTGAACTATGAGTATTGCAAAAGGTTTTTTATTCATCAGATTTGTATGTTATTATATTCACATCTAATTAATTATTTTTACTTTG---
Nbrimleyi_NewberryCr_N984 ----------------------------AGAGTTCCTTAAATTACCGAATTCCGATATTGAGAACCGAGATCAAAATTTTGGATT-TCGATGCAGCAAATTTATCTTCCTTTATCCTGAATG--------CAGAAAAAAGTTTCCAGATTTATTTAATATTGATATAATTTTAACACTTTCTATAAACGGACATTTTTGTTATTTG-TTTTTTGTTAAGCATTTC------CCCCCTGTAATTTTAGTCACC---------ATATGTCAGTAAATAGCGGGAATGCGATCCAG-------AAAATCCAGTTATCCGGAAT----GAGCCGGAATTTACGTTTCCGGATAAT------------TATATCCATTATCTTAATATAAACATCTAGACTTCAAAACTTGTAAATAAACTTAAAACTCTACTAATGGATAATATTAATGGTAGAAATTTCACACA--AATTACCTGCTCTCATTTATTCCATAATTCACACATGTTGAGCCCACACATTCGCAGCACCCATCGTGAAACCAACGATAGCTTGAAGCACCCATGGAACAGCAGGAGTCCTTACATTTATTCCATGGCATACACTGAGACATGTAGGCCACTGTACAGTTCACAGGCATTTGCTCTCCTTGACTGGAACTGCTGCTAGCATCTCCTGTCTTTGCTCAAAAGCATAAAATATCCAATTGAAGGTGATATTTTAAATACACTAACTGTTCATAAGATTTGACAAGATTTAAATGAACGATAGTAATACAAAAAGAATTT-AAAAAACCTTTTTAATAATGACACACAGAGGAATTTTTTGGTATGGGTTT-------------------------------------------------AACTACAAGTTATAAAATAAATAATAAATAAAGGTTAGTTTTTTGAGTTTTATCACAATCAGCAGCTGACTGCCTCAACTTTCCATTCAGTATGCCTGACAACGAGTTC-----------------------------------------------------------------------------------------------------------------------------------
Nbrimleyi_RumblingBald_N241 AAATTCTTTTTTCTAAAAACAATACAGAAGAGTTTCTTATATTACCGAATTCTGATATTGAGAACCGAGATCAAAATTTTGGTTT-TTGATGCGGCAAATTTTTCTTCCTTTATCCCGAATGCAGAAAAACAGAAAAAAGTCTCCAGATTTATTTAA---TGATATAATTTTTACACTTTCTATAAACAGACATTTTCGATATTTG-TTTTTCGTTAAGCATTTT------CCCCCTGTAATTTTAGTCCCC---------ATATGTCAGTAAATAGTGGGAATGCGATCCAGAAAACCGAAAATCCAGT--------------GAGCCGGAATTTACGTTTCCGGATAAT------------TATATCCATTATCTTGATATAAACATCTAGACTTCAAAACTTGCAAATAAACTTAAAACTCTACTAATGGATAATATTAATGGTAGAAATTTCACACA--ATTTACCTGCTCTCATTTATTCCATAATTCACACATGTTGAGCCCACACATTCGCAGCACCCATCGTGAAACCAACGATAGCTTGAAGCACCCATGGAACAGCAGGAGTCCTTACATTTATTCCATGGCATACACTGAGACATGTAGGCCACTGTACAGTTCACAGGCATTTGCTCTCCTTGACTGGAAGTGCTGCCAGCATCTCCTGTCTTTGCTCAAAAGCATAAAATATCCAATTGAAGGTGATATTTTAAAAACACTAACTGTTCAT----------AAGATTTAAATGAACGACAGTAATACAAAAATAATTTAAAAAACCCTTTTTAATAATGACACACAGAGGAATTTTTTGGTATGGGTTT-------------------------------------------------AACTACAAGTTATAA-------AATAAATAAAGGTTATTTTTTTGAGTTTTATCACAATCAGCAGCTGACTGCCTCAACTTTCCATTCAGTATGCCCGACAACGAGTTCTCTGAGCCATCATTATCATTATACATATTTCATTATCTCGTTCTTGAACTATGAGTATTGCAAAAGGTTTTTTATTCATCAGATTTGTATGTTGTCATATTCACATTTAATGAATTATTTTTACTTTGCTT
Ncanei_Egypt_N958 AAATTTCGTTTTCTAAAAACAATACAGAAGAGTTTCTTATATTACCGAATTCCGATATTGAGAACCGAGATCAAAATTTTGGTTT-TCGATGCGGCAAATTTTTCTTCCTTTATCCCGAATGCAGAAAAACAGAAAAAAGTTTCCAGATTTATTTAATATTGATATAATTTTAACACTTTCTATAAACGGACATTTTCGATATTTG-TTTTTTGTTAAGCATTTT------CCCCCTGTAATTTTAGTCCCC---------ATATGTCAGTAAATAGTAGGAATGCGATCCGG-------AAAATCCAGTTATCCGGAAT----GAGCCGGAATTTACGTTCCTGGATAAT------------TATATCCATTATCTTGATATAAACATCTAGACTTCAAAACTTGTAAATAAACTTAAAACTCTACTAATGGATAATATTAATGGTAGAAATTTCACACA--ATTTACCTGCTCTCATTTATTCCATAATTCACACATGTTGAGCCCACACATTCGCAGCACCCATCGTGAAACCAACGATAGCTTGAAGCACCCATGGAACAGCAGGAGTCCTTACATTTATTCCAAGGCATACACTGAGACATGTAGGCCACTGTACAGTTCACAGGCATTTGCTCTCCTTGACTGGAAGTGCTTCCAGAATCTCCTGTCTTTGCTCAAAAGCATAAAATATCCAATTGAAGGTGATATTTTAAATACACTAACTGTTCATAAGATTTGACAAGATTTAAATGAACGACAGTAATACAAATTTTTTTTAAAAAAACCTTTTTAATAATAACACACAGAGGAATTTTTTGGTATGGGTTT-------------------------------------------------AACTACAAGTTATAAAATAAATAATAAATAAAGGTTATTATTTTGAGTTTTATCACAATCAGCAGCTGCCTGCCTCAACTTTCCATTCAGTATGCCTGACAATGAGTTCTCTGAGCCATCATTATGATTATACATATTTCATTACCTCCTTCTTGAACTATGAGTATTGCAATATATTTTTTATTCATCAGATTTGTATGTTGTCATATTCACATCTAATGAATTATTTTTACTTTGCTT
Ncarolinensis_Grandfather_N218 ------------------------------------------------------------------------------------------------------------------------------------------------------------------------------------------------------------------------------------------------------------------------------------------------------------------------------------------------------------------------------------------------------------------------------------------------------------------------TCACACAATTTACCTGCTCTCATTTATTCCATAATTCACACATGTTGAGCCCACACATTCACAGCACCCATCATGAAACCAACGATAGCTTGAAGCACCCATGGAACAGCAGGAGTCCTTACATTTATTCCATGGCATACACTGAGACATGTAGGCCACTGTACAGTTCACAGGCATTTGCTCTCCCTGACTGGAAGTGCTGCCAGAATCTCCTGTCTTTGCTCAAAAGCATAAAATATCCAATTGAAGGCGATATTTTAAATACACTAACTGTTCATAAGATTTGACAAGATTTAAATGAACAACAGTAATACAAAAAGAATTTAAAAAAACTTTTTTAATAATGGCAGACA------------------------------------------------------------------------------------------------------------------------------------------------------------------------------------------------------------------------------------------------------------------------------------------------------------------------
Ncarteri_English_N031 AAATTGCATATTCTATAACAAATATATAATATTCTTATATACTACATGATTTTGATATGTTT-------ATTAAAATTATAGCTTATTATCACTGTACATGAATTTTATTTGTTCACAGCTTCATAATAAA------AAATTTCTAATTATAACCAATAACAATGCAATCTAAACATTTAATACCAATGATTGTTTCT-------------------AACATTTTTCTCCACCTCTCATTCTCTCAGCCCTTCCAGAAGAAATTCGACCATGGCAAATAAATTATTGCTTTAGAAAGAAAAATCCTCATTTATTCATAATCCAAGATTAAAATTTTAAGTTCTAAAACCATGGGAGATATAATTATATCCATTATCTTGATATAGACATCTAGACTTCAAAACTTGTAAATAAATTTAAAATTCTACTAATGGATAATACTAAAGGTAGAAACTTAACATAATATTTACCTGCTCTCATTTATTCCGTAATTCACACATGTTGAGCCCACACATTCGCAGCACCCATCGTGAAACCAACGATAGCTCGAAGCACCCATGGAACAGCAGGAGTCCTTACACTTATTCCATGGCATACACTGAGACATGTAGGCCACTGTACAGTTCACGGGCATTTGCTCTCCTTGATTGGAAGTGCTGCCAGCATCTCCTGTCTTTGCTCAAAAGCATAAAATATCCAATTGTAGGTGATATTTTAAATACACTAACTGTTCATAAGATTTGACAAGATTTAAATGAACGACAGTAATACAAAAAGAATTAAAAAAACCCTTTTTAATAATGACAAACAGAGGAATTTTTCGGTACAGGTACAACTACCTGACTTTTTCAATGATATAGTGGAAATAAATTAGAACTGTTTAACTACAAGTGATAAAATAAGTAATAAATTAAGGTTATTTTTTTTAGTTTTATCACAATCAGCAGCTGACTGCCTCAACTTTCCATTCAGTATGCCTGACAACGAGTTCTCTGAACCATCATTAGCATTATACATATTTCATTATCTCG-------------------------------------------------------------------------------------------
Ncarteri_PilotMtn_G2185 AAATTGCATATTCTATAACAAATATATAATATTCTTATATACTACATGATTTTGATATGTTT-------ATTAAAATTATAGCTTATTATCACTGTACATGAATTTTATTTGTTCACAGCTTCATAATCAAAAATAAAAATTTCTAACTATAACCAATAACAATGCAATCTAAACATTTAATACCAATGATTGTTTCT-------------------AACATTTTTCTCCACCTCTCATTCTCTCAGCCCTTCCAGAAGAAATTCGACCATGGCAAATAAATTATTGCTTTAGAAAGAAAAATCCTCATTTATTCATAATCTAAGATTAAAATTTTAAGTTCTAAAACCATGGGGGATATAATTATATCCATTATCTTGATATAGACATCTAGACTTCAAAACTTGTAAATAAATTTAAAATTCTACTAATGGATAATATTAAAGGTAGAAACTTATCATAATATTTACCTGCTCTCATTTATTCCATAATTCACACATGTTGAGCCCACACATTCGCAGCACCCATCGTGAAACCAACGATAGCTTGAAGCACCCATGGAACAGCAGGAGTCCTTACATTTATTCCATGGCATACACTGAGACATGTAGGCCACTGTACAGTTCACGGGCATTTGCTCTCCTTGATTGGAAGTGCTGCCAGCATCTCCTGTCTTTGCTCAAAAGCACAAAATATCCAATTGTAGGTGATATTTTAAATACACTAACTGTTCATAAGATTTGACAAGATTTAAATGAACAACAGTAATACAAAATGAATTTAAAAACCCTTTTTTAATAATGACAAACAGAGGAATTTTTCGGTACAGGTTTAACAACCTGACTTTTTCAATGATATAGTGGAAATAAATTAGAAATGTTTAACTACAAGTTATAAAATAAGTAATAAATTAAGGTTATTTTTTTTAGTTTTATCACAATCGGCAGTTGACTGCCTCAACTTTCCATTCAGCATGCCTG---ACGAGTTCTCTGAACCATCATTATCATTATACATATTTCATTATCTCGTTCTTGAACTATGAGTATTGCAAAAGGTTTTTTATTCATCAGATTTGTATGTTATTATATTCACATCTAATGAATTATTTTTACTTTGCTT
Ncarteri_Pitchfork_N363 AAATTGCATATTCTATAACAAATATATAATATTCTTATATACTACATGATTTTGATATGTATCATAAGGATTAAAATTTTAGCTTATTATCACTGTACATCAATTTTATTTGTTCACAGCTTCATAATCAAAAATAA-AATTTCTAACTATAACTAATAACAATGCAATCTAAACATTTAATACCAATGACCGTTTCTAACATTTT-----TTTCTCAACATTTTCCTCCACCCCTCATTCTCCCAGCCCTTCCAGAAGAAATTTGACCATGGCAAATAAATTATTGCTCTAGAAAGAAAAATCCTCATTTATTCATAATCCAAAATTAAAATTTTAAGTTCTAAAACCCAGGGGGATATAATTATATCCATTATCTTGATATAAACATCTAGATTTCAAAATTTGTAAATAAATTTAAAATTCTACTAATGGATAATATTAAAGGTATAAACTTAACATAATGTTTACCTGCTCTCATTTATTCCATAATTCACACATGTTGAGCCCACACATTCGCAGCACCCATCATGAAACCAACGATAGCTTGAAGCACCCATGGAACAGCAGGAGTCCTTACATTTATTCCATGGCATACACTGAGACATGTAGGCCACTGTACAGTTCACCGGCATTTGCTCTCCTTGACTGGAAGTGCTGCCGGCATCTCCTGTCTTTGCTCAAAAGCATAAAATATCCAATTGTAGGTGATATTTTAAATACACTAACTCTTCATAAGATTTGACAAGATTTAAATGAACAACAGTAAAACAAAAAGAATTTAAAAAACCCTTTTTAATAATGACAAACAGAGGAATTTTTCGGTACAGGTTTAACTATCTGACTTTTTCAATGTTATAGTGGAAATAAATTAGAAATGTTTAACTACAAGTTATAAAATAAGTAATAAATTAAGGTTTTTTTTTTGAGTTTTATCACAATCAACAGCTGGCTGCCTCAACTTTCCATTCAGTATGCCTG---ACGAGTTCTCTGAGCCATCATTATCATTATACATATTTCATTATCTCGTTCTTGTACTATGAGTATTGCAAGAGGTTTTTTATTCATCAAATTTGTATGTTATTATATTCACATCTAATGAATTATTTTTACTTTGCTT
Ncarteri_div__RainbowCave_G2089 ------------CT-------GTATATAATATTCTTACATACTACATAATTTTGATATGTATCATAAGGATTTAAATTT------ATTATCACTGTAAATTAATTTTATTTGTTTACAGCTTCATAATCAAAAATTA-----------ATTAACTAATGACAATGCAATTTAAA------------------ATTTCTGACATTTATTTTTTTTGTCAACAGTTTCCTCCACCCCTCATTCTCCCAGCCCTTCCCGAAGAAATTCGACCATGGCGAATAAATTATAGCTTTAAAAAAAA---TGCTCACTTAACCATAATCCAAAATTGAAATTTTAAGTTCTAAAACCATGGGGGATATTAATATATCCATTATCTTGATGTAAACATCAAGACTTCAAAACTTGTAAATAAATTTAAAATTCTACTAGTGGATAATATTATTGGTGGACAC--AACACAATATTTACCTGCTCTCATTTATTCCGTAATTTACGCATGTTGAGCCCACACATTCGCAGCACCCATCGTGAAACCAACGATAGCTTGAAGCACCCATGGAACAGCAGGAGTCCTTACATTTATTCCATGGCATACACTGAGACATGTAGGCCACTGTGCAGTTCACAGGCATTTGCTCTCCCTGACTGGAACTGCTGCCAGCATCTCCTGTCTTTGCTAAATACTATAAAATATCCAATTGAAGGTGATCTTTTAAATACACTAACTGTTCATAAGATTTGACAAGATTTAAATGAACAACAATAATACAAAAAGAATAAAGTAAAACCTTTTTAATAATGACAGACAGAGGAATTTTTTGGTATGGGCTTAACTATCTGACTTTTTCAATGACATGGTGGAAATAAATTAGAAATATTTAACTACAAGTTATAA-------AATGAATTATGGTTATTTTTTTGAGTTTTATCACAATCAGCAGCTGACTGGCTCAACTTTCCATTCAGTATGCTTCACAACGAGTTCTCTGAGCCATCGTTATTATTATACATATTTCATTATCCCTTTCTTGAACTACGAGTATCGCAAAAGGTTTTTTATTCATCAGATTTGTATATTATCGTATTTGCATC------------------------
Ncherokee_BallhootScar_N193 AAATTGCATATTCTATAACAAATATATAATATTCTTATATACTACATGATTTTGATATGTATCATAAGGATTTAAATTTTAGCTTATTATCACTGTAAATGAATTTTATTTGTTCACAGCTTCATAATCAAAAATAAAAATTTCTAACTATAACTG-TAACAATGCAATCTAAACATTTAATACCAATGACCGTTTCTAACATTTATTTTTTTTCTCAACATTTTCCTCCATCCCTCATTCTCCCAGCCCTTCCAGAAAAAATTTGACC-------ATAAATTACTGCTTTAGAAAGAAAAATCCTCATTTAT-------CCAAAATTAAAATTTTAAGTTCTAAAACCATGGGGGATATAATTATATCCATTATCTTGATATAAACATCTAGACTTCAAAACTTGTAAATAAACTTAAAATTCTACTAATGGATAATATTAATGGTAGAAACTTAACATAATATTTACCTGCTCTCATTTATTCCATAATTCACACATGTTGAGCCCACACATTCGCAGCACCCATCGTGAAACCAACGATAGCTTGAAGCACCCATGGAGCAGCAGGAGTCCTTGCATTTATTCCATGGCATACACTGAGACATGTAGGCCACTGTACAGTTCACAGGCATCTGCTCTCCTTGACTGGAAGTACTGCCAGAATCTCCTGTCTTTGCTCAAAAGCATAAAATATCCAATTGAAGGGGATATTTTAAATACACCAACTGTTCATAAGATTTGACAAGATTTAAATGAACAACAGTAATACAAAAAGAATTTAAAAAACTTTTTTTAATAATGACAGACACAGGAATTTTTTGGTATGGGTTTAACTATCTGACTTTTTCAATGATATAGTGGAAATAAATTAGAAATGTATAACTACAAGTTATAAAATAAATAATAAATTAAGGTTA-TTTTTTGAGTTTTATCACAATCAGCAGCTGACTGCCTCAACTTTCCATTCAGTATGCCTGACAATGAGTTCTCCGAGCCATCATTATCATTATACATATTTCATTATCTCGATCTTGAATTATGAGTATTGCAAAAGGT-TTTTATTCATCAGATTTGTATGTTATTATATTCACATCTAATGAATTATTTTTACTTTGCTT
Ncherokee_BalsamMtn_N891 ---------------------------------------------------------------------------------------------------------------------------------------------------------------------------------------------------------------------------------------------------------------------------------------------------------AAAAATCCTCATTTATTCATAATCCAAAATTAAAATTTTAAGTTCTAAAACCATGGGGGATATAATTATATCTATTATCTTGAAATAAACATCTAGACTTCAAAATTTGTAAATAAACTTAAAATTCGACTAATGGATA---------------ACTTAACATAATATTTACCTGCTTTCATTTATTCCATAATTCACACATGTTGAGCCCACACATTCGCAGCACCCATCGTGAAACCAACGATAGCTTGAAGCACCCATGGAACAGCAGGAGTCCTTACATTTATTCCACGGCATACACTGAGACATGTAGGCCACTGTACAGTTCACGGGCATCTGCTCTCCTTGACCGGAAGTGCTGCCAGAATCTCCCGTCTTTGCTCAAAAGCATAAAATATCCAATTGAAGGTGATATTTTAAATACACTAACTGTTCATAAGATTTGACAAGATTTAAATGAACAACAGTAATACAAAAAGAATTTAAAAAACTTTTTTTAATAATGATAGACAGAGGAATTTTTTGGTACGGGTTTAACTATCTGACTTT-----TGATATAGTGGAAATAAATTAGAAATGTATAACTACAAGTTATAAAATAAATAATAAATTAAGGTTA-TTTTTTGAGTTTTATCACAATCAGCAGCTGACTGCCTCAACTTTCCATTCAGTATGCCTGACAACGAGTTCTCTGAGCCATCATTATCATTATACATATTTCATTATCTCGTTCTTGAACTATGAGTATTGTAAAAGGTTTTTTATTCATCAGATTTGTATGTTATTATATTCACATCTAATGAATTATTTTTACTTTGCTT
Ncherokee_SIndianCrk_N681 ------------------------------------------------------------------------------------------------------------------------------------------------------------------------------------------------------------------------------------------------------------------GAAATTCGACCATGGCAAATAAATTATTGCTTTAGAGAGAAAAATCCTCATTTATTCATAATCCAAAATTAAAATTTTAAGTTCTAAAACCATGGGGGATATAATTATATCCATTATCTTGAAATAAACATCTAGACTTCAAAATTTGTAGATAAACTTAAAATTCTACTAATGGATAATATTAATGGTAGAAACTTAACATAATATTTACCTGCTCTCATTTATTCCATAATTCACACATGTTGAGCCCACACATTCGCAGCACCCATCGTGAAACCAACGATAGCTTGAAGCACCCATGGAGCAGCAGGAGTCCTTACATTTATTCCACGGCATACACTGAGACATGTAGGCCACCGTACAGTTCACGGGCATCTGCTCTCCTTGACCGGAAGTGCTGCCAGAATCTCCTGTCTTTGCTCAAAAGCATAAAATATCCAATTGAAGGTGATATTTTAAATACACCAACTGTTCATGAGATTTGACAAGATTTAAATGAACAACAGTAATACAAAAATAATTTAAAATACTTTTTTTAATAATGACAGACGGAGGAA------------------------------------------------------------------------------------------------------------------------------------------------------------------------------------------------------------------------------------------------------------------------------------------------------------------
Ncooperi_BeaverCrk_N1002 ----------------------------------------------------------------------------------------------------------------------------------------------------------------------------------------------------------------------------------------------------------------------TTCGACCATGGCAAATAAATTATTGCTTTAGAAAGAAAAATCCTCATTTATTCATAATCCAAAATTAAAATTTTAAGTTCTAAAACCATGGGGGATATAATTATATCCATTATCTTGAAATGAACATCTAGACTTCAAAATTTGTAAATAAACTTAAAATTCTACTAATGGATAATATTAATGGTAGAAACTTAACATAATATTTACCTGCTCTCATTTATTCCATAATTCACACATGTTGATCCCACGCATTCGCAGCACCCATCGTGAAACCAACGATAGCTTGAAGCACCCATGGAACAGCAGGAGTCCTTACATTTATTCCATGGCATACACTGAGACATGTAGGCCACTGTACAGTTCACGGGCATTTGCTCTCCTTGACTGGAAGTGCTGCCAGCATCTCCTGTCTTTGCTCAAAAGCATAAAATATCCAATTGTAGGTGATATTTTAAATACACTAACTGTTCATAAGATTTGACAAGATTTAAATGAACAACAGTAATACAAAAAGAATTTAAAAAC----------------------------------------------------------------------------------------------------------------------------------------------------------------------------------------------------------------------------------------------------------------------------------------------------------------------------------------------
Ncooperi_BrasstBald_N824 -----------------------------------------------------------------------------------------------------------------------------------------------------------------------------------------------------TAACATTTATTTTTTTCCCCAACATTTTCCTCTACCCCTCATTCTCCCAGCCCTTCCAGAAGAAATTCGACCATGGCAAATAAATTATTGCTTTAGAAAGAAAAATCCTCATTTATTCATAATCCAAAATTAAAATTTTAAGTTCTAAAACCA-GGGGGATATAATTGTATCCATTATCTTGAAATGAACATCTAGACTTCAAAATTTATAAATAAACTTAAAATTCCACTAATGGATAATATTAATGGTAGAAACTTAACATAATATTGACCTGCTCTCATTTATTCCATAATTCACACATGTGGATCCCACACATTCGCAGCACCCATCGTGAAACCAACGATAGCTTGAAGCCCCCATGGAACAGCAGGAGTCCTTACATTTATTCCATGGCATACACTGAGACATGTAGGCCACTGTACAGTTCACGGGCATTTGCTCTCCTTGACTGGAAGTGCTGCCAGCATCTCCTGTCTTTGCTCAAAAGCATAAAATATCCAATTGTAGGTGATATTTTAAATACACTAACTGTTCATAAGATTTGACAAGATTTAAATGAACAACAGATTTACAAAAAGAATTTAAAAAACCCTTTTTAATAATGACAAACAGAGGAATTTTTCGGTATGGGTTTAACTATCTGACTTTTTCAATGATATAGTGGAAATAAATTAGAAATGTTTAACTACAAGTTATAAAATAAATAATAAATTAAGGTTATTTTTTTGAGTTTTATCATAATCAGCACCTAACTGCCTCAACTTTCCGTTCAGTATGCCTGACAACGAGTTCTC---------------------------------------------------------------------------------------------------------------------------------
Ncooperi_CheoahDam_N1122 AAATTGCATATTCTATAACAAATATATAATATTCTTATATACTACATGATTTTGATATGTATCATAAGGATTTAAAGTTTAGCTTATTATCGCTGTAAATGAATTTTATTTGTTCACAGCTTCAGAATCAAAAATAAAAATTTCTAACTATAAC---TAACAATGCAATCTAAACATTTAATACCAATGACCATTTCTAACATTTATTTTTTTTCTCAACATTTTCCTCTACCCCTCATTCTCCCAGCCCTTCCAGAAAAAATTCGACCATGGCAAATAAATTATTGCTTTAGAAAGAAAAATCCTCATTTATTCATAATCCAAAATTAAAATTTTAAGTTCTAAAGCCATGGGGGATATAATTATATCCATTATCTTGAAATGAACATCTAGACTTCAAGATTTGTAAATAAACTTAAAATTCTACTAATGGATAATATTAATGGTAGAAACTTAACATAATATTTACCTGCTCTCATTTATTCCATAATTCACACACGTTGAGCCCACACATTCGCAGCACCCATCGTGAAACCAACGATAGCTTGAAGCACCCATGGAACAGCAGGAGTCCTTACATTTATTCCATGGCATACACTGAGACATGTAGGCCACTGTACAGTTCACGGGCATTTGCTCTCCTTGACTGGAAGTGCTGCCAGCATCTCCTGTCTTTGCTCAAAAGCATAAAATATCCAATTGTAGGTGATATTTTAAATACACTAACTGTTCATAAGATTTGACAAGATTTAAATGAACAACAGATTTACAAAAAGAATTTAAAAAACCCTTTTTAATAATGACAAACAGAGGAATTTTTCGGTATGGGTTTAACTATCTGACTTTTTCAATGATATAGTGGAAATAAATTAGAAATGTTTAACTACAAGTTAT-------ATAATAAATTAAGGTTATTTTTTTGAGTTTTATCATAATCAGCATCTGACTGCCTCAACTTTCCGTTCAGTATGCCTGACAACGAGTTCTCTGAGCCATCATTATCATTATACATATTCCATTATCTCGTTCTTGTACTATGAGTATTGCAAAAGGTTTTTTATTC------------------------------------------------------
Ncooperi_RockCrRoad_N1160 AAATTGCATATTCTATAACAAATATATAATATTCTTATTTACTACATGATTTTGATATGTATCATAAGGATTTAAATTTTAGCTTATTATCACTGTACATGAATTTTATTTGTTCACAGCTTCATAATCAAAAATAAAAATTTCTAACTATAACCAATAACAATACAATCTAAACATTTAATAACAGTGACCATTTCTGATATTTATTTATTTTCTCAACATTTTCCTTCAACCCTCATTCTCCCAGCCCTTCCAGAAAAAATTCGACCATGGCAAATAAATTATTGCTTTAAAAAGAAAAATCCTCATTTATTCATAATCCAAAATTAAAATTTTAAGTTCTAAAACCATGGGGGATATAATTATATCCATTATCTTGATATAAACATCTAGACTTCAAAACTTGTAAATAAATTTGAAATTCTACTAATGGATAATATTAAAGGTAGAAACTTAACATTATATTTACCTGCTCTCATTTATTCCATAATTCACACATGTTGAGCCCACACATTCGCAGCACCCATCGTGAAACCAACGATAGCTTGAAGCACCCATGGAACAGCAGGAGTCCTTACATTTATTCCACGGCATACACTGAGACATGTAGGCCACTGTACAGTTCACGGGCATTTGCTCTCCTTGACTGGAAGTGCTGCCAGCATCTCCTGTCTTTGCTCAAAAGCATAATATATCCAATTGTAGGTGATATTTTAAATACACTAACTGTTCATAAGATTTGACAAGATTTAAATGAACAACAGTAATACAAAAAGAATTTAAAAAAAACCTTTTAATAATGACAAACAGAGGAATTTTTCGCTACAGGTTTAACTATCTGATTTTTTCAATGATATAGTGGAAATAAATTAGAAATGTTTAACTACAAGTTATAAAATAAGTAATAAATTAAGGTTATTTTTTTGAGTTTTCTCACAATCAGCAGCTGACTGCCTCAACTTTCCATTCAGTATGCCTGACAACAAGTTCTCTGAGCC------ATCATCTTACATATTTCATTATCTCGTTCTTGAACTATGAGTATTGCAAAAGGTTTTTTATTCATCAGATTTGTATGTTATTATATTCACATCTAATGAATTATTTTTACTTTGCTT
Ncoylei_Apalachia_N1195 ----------------------------AGAGTTTCTTATATTACCGAATTCTGATATTGAGAACCGAGATCAAATTTTTGGTTT-TTGATGTGGCAAATGTTTCTTCCTTTATCCTGAATACAGAAAAACAGAAAAAAGTTTCCAGATTTATTTAATATTGATATAAATTTAACACTTTCCATAAAGGGCCATTTTCGATATTTGTTTTTTTTTTAAGCATTTTTT----TTCTTCGTAATTTTAGTCTCC---------ATATGTCAGTAAATAGTGGGAATGCGATCCTGAAAACCGGAATTCCAGTTATTCGGAAT----GAGCCAGTTTTTATGTTTCCGGATAAT------------TATATCCATTATCTTGACATAAACATCTAGACTTCAAAACTTGTAAATAAACTTAAAATTCTACTAATGGATAATATTAATGGTAGAAACTTAACATAATATTTACCTGCTCTCATTTATTCCGTAATTCACACATGTTGAGCCCACACATTCGCAGCACCCATCGTGAAACCAACGATAGCTTGAAGCACCCATGGAACAGCAGGAGTCCTTACATTTATTCCATGGCATACACTGAGACATGTAGGCCACCGTACAGTTCACAGGCATTTGCTCTCCTTGACTGGAAGTGCTGCCAGCATCTCCTGTCTTTGCTC-AAAGCATAAAATATTCAATTGAAGGTGATATTTGAAATAAACTAACTGTTCATAAGATTTGACAAGATTTAAATGAACAACAATAATACAAAAAGAATATAAAAAAACCTTTTTACTAATAACACACAGAGGAATTTTTTGGTATGGGTTTAACTATCTGATTTTTTCAATGATATAGTGGAAATAAATTAGAAATGTTTAACTACAAGTTATAAAATAAATAATAAATTAAGGTTATTTTTTTGAGTGTTATCACAATCAGCAGCTGATTGCATCAACTTTCCATTCAGTATGCCTG---ACGAGTTCTCGGAGCCATCATTATCATTATACATATTTCAT--TCTCTTTCTTGAATTTTGAGTATTGCAAAAGGT-TTTTATTCATCAGATTTGTATGTTATCATATCCACATCCAATGAATTAATTTTACTTTGCTT
Ncoylei_DinkinCove_N1118 --------------AAAAACAACACAGAAGAGTTTCTTATATTACCGAATTCTGATATTGAGAACCGAGATCAAATTTTTGGTTT-TTGATGTGGCAAATGTTTCTTCCTTTATCCTGAATACAGAAAAACAGAAAAAAGTTTCCAGATTTATTTAATATTGATATAATTTTAACACTTTCCATAAAGGGCCATTTTCAATATTTG-TTTTTTTTTAAGCATTTTTTC---TTCTTCGTAATTTTAGTCTCC---------ATATGTCAGTAAATAGTGGGAATGCGATCCTGAAAACCGGAATTCCAGTTATCCGGAAT----GAGCCAGTTTTTATGTTTCCGGATAAT------------TATATCCATTATCTTGACATAAACATCTAGACTTCAAAACTTGTAAATAAACTTAAAATTCTACTAATGGATAATATTAATGGTAGAAACTTAACATAATATTTACCTGCTCTCATTTATTCCGTAATTCACACATGTTGAGCCCACACATTCGCAGCACCCATCGTGAAACCAACGATAGCTTGAAGCACCCATGGAACAGCAGGAGTCCTTACATTTATTCCATGGCATACACTGAGACATGTAGGCCACCGTACAGTTCACAGGCATTTGCTCTCCTTGACTGGAAGTGCTGCCAGCATCTCCTGTCTTTGCTC-AAAGCATAAAATATTCAATTGAAGGTGATATTTGAAATAAACTAACTGTTCATAAGATTTGACAAGATTTAAATGAACAACAATAATACAAAAAGAATATAAAAAAACCTTTTTACTAATAACACACAGAGGAATTTTTTGGTATGGGTTTAACTATCTGATTTTTTCAATGATATAGTGGAAATAAATTAGAAATGTTTAACTACAAGTTATAAAATAAATAATAAATTAAGGTTATTTTTTTTAGTGTTATCACAATCAGCAGCTGATTGCCTCAACTTTCCATTCAGTATGCCTGACAACGAGTTCTCGGAGCCATCATTATCATTATACATATTTCAT--TCTCTTTCTTGAATTTTGAGTATTGCAAAAGGT-TTTTATTCATCAGATTTGTATGTTATCATATCCACATCCAATGAATTAATTTTACTTTGCTT
Ncoylei_TiptonCreek_N837 ------------------------------------------------------------AGAACCGAGATCAAAATTTTGGTTT-TTGATGTGGCAAATTTTTCTTCCTTTATTCTGAATGCAGAAAAACAGAAAAAAGTTTCCAGATTTATTTAATATTGATATAATTTTAACACTTTCCATAAAGGGCCATTTTCGATATTTA-TTTTTTTTTAAGCATTTTTT----TTCTTCGCAATTTTAGTCTTC---------ATATGTCAGTAAATAGTGGGAATGCGATCCTGAAAACCGGAAATCCAGTTATCCGGAAT----GAGCCAGTTTTTATGTTTCCGGAGAAT------------TATATCCATTATCTTGATATAAACATCTAGACTTCAAAACTTATAAATAAACTTAAAATTCTACTAATGGATAATATTAATGGTAGAAACTTAACATAATATTTACCTGCTCTCATTTATTCCGTAATTCACACATGTTGAGCCCACACATTCGCAGCACCCATCGTGAAACCAACGATAGCTTGAAGCACCCATGGAACAGCAGGAGTCCTTACATTTATTCCATGGCATACACTGAGACATGTAGGCCACTGTACAGTTCACAGGCATTTGCTCTCCTTGACTGGAAGTGCTGCCAGCATCTCCTGTCTTTGCTCAAAAGCATAAAATATCCAATTGAAGGTGATATTTGGAATACACTAACTGTTCATAAGATTTGACAAGATTTAAATGAACATCAATAATACCAAAAGAATATAAAAAAACCTTTTTACTAATAACACACAGAGTAATATTTCGGTATGGGTTTAACTATCTGATTTTTTCAATGATATAGTGGAAATAAATTAGAAATGTTTAACTACAAGTTATAAAATAAATAATAAATTAAGGTTATTTTTTTGAGTGTTATCACAATCAGCAGCTGATTGCCTCAACTTTCCATTCAGTATGCCTGACAACGAGTTCTCGGAGCCATCATTATCATTATACATATTTCAT--TCTCTTTCTT--------------------------------------------------------------------------------------
Ncressleri_AndersonSpringCave_G2075 AAATTACATATTCTATAACAAATATAAAATATTCTTATATACTACATGATTTTGATATGTATCATACGGATTTAAATTTTAGCTTATTATCACTGTAAATTAATTTCATTTGTTTACAGCTTCATAATCCAAAATTA-----------ATTAACTAATGACAATGCAATC----------------------ATTTCCGACATTTATTTATTTTGTCACCATTTTCCTCCACCCCTCATTCTCCCAGCCTTTCTCAAAGAAATTTGACCATGGTGAATAAACTATTGCTTTAAAAAA---AATCCTCATTTAACCATAATCCAAAATTAAAATTTTAAGTTCTAAAACAGTAAAAAATACAATTATATCCATTATCTTGATAGAAACATCTAGACTTCATAACTTGTAAATAAACTTAAAACTCTACTAATGGATAATATTAATGGTAGTAACTTAACATAATATTTACCTGCTCTCATTTATTCCATAATTCACACATGTTGAGCCCACACACTCGCAGCACCCATCGTGAAACCAACGATAGCTTGAAGCACCCATGGAACAGCAGGAGTCCTTACATTTATTCCATGGCATACACTGAGACATGTAGGCCACTGTGCAGTTCACAGGCATTTGCTCCCCCTGACTGGAACTGCTGCCAGCATCT---GTCTTTGCTTAAAAGCATAAAATATCCAATTGAAGTTGATATTTTAAATGCACTAAGTGTTCATAAGATTTGACAATATTTAAATGAACCACAATAAAATGAAAAGAATA-AATAAAACCGTTTTAATAATGACAGACAAGAGGATTTTCTGGTGTGGGTTTAACTATCCGACTTTTTCAATGATATAGTGGAAATAAATTAGAAATGTTTAACTACAAGTTATAAAATGAATAATAAATTAAGGTTATTTTTTTAAGTTTTATCACAATCAGCAGCTGACTGCCTCAACGTTCCATTCAGTGTGCCTCGCAACGAGTTCTCCGAGCCATCGTTATTATTATACATAGTTCGTTATCTCTTTCTTGAACTAT-------------------------------------------------------------------------------
Ncressleri_PigeonCave_G2077 AAATTACATATTCTATAACAAATATAAAATATTCTTATATACTACATGATTTTGATATGTATCATACGGATTTAAATTTTAGCTTATTATCACTGTAAATTAATTTCATTTGTTTACAGCTTCATAATCCAAAATTA-----------ATTAACTAATGACAATGCAATC----------------------ATTTCCGACATTTATTTATTTTGTCACCATTTTCCTCCACCCCTCATTCTCCCAGCCTTTCTCAAAGAAATTTGACCATGGTGAATAAACTATTGCTTTAAAAAA---AATCCTCATTTAACCATAATCCAAAATTAAAATTTTAAGTTCTAAAACAGTAAAAAATACAATTATATCCATTATCTTGATAGAAACATCTAGACTTCATAACTTGTAAATAAACTTAAAACTCTACTAATGGATAATATTAATGGTAGTAACTTAACATAATATTTACCTGCTCTCATTTATTCCATAATTCACACATGTTGAGCCCACACACTCGCAGCACCCATCGTGAAACCAACGATAGCTTGAAGCACCCATGGAACAGCAGGAGTCCTTACATTTATTCCATGGCATACACTGAGACATGTAGGCCACTGTGCAGTTCACAGGCATTTGCTCCCCCTGACTGGAACTGCTGCCAGCATCT---GTCTTTGCTTAAAAGCATAAAATATCCAATTGAAGTTGATATTTTAAATGCACTAAGTGTTCATAAGATTTGACAATATTTAAATGAACCACAATAAAATGAAAAGAATA-AATAAAACCGTTTTAATAATGACAGACAAGAGGATTTTCTGGTGTGGGTTTAACTATCCGACTTTTTCAATGATATAGTGGAAATAAATTAGAAATGTTTAACTACAAGTTATAAAATGAATAATAAATTAAGGTTATTTTTTTAAGTTTTATCACAATCAGCAGCTGACTGCCTCAACTTTCCATTCAGTGTG--------------------------------------------------------------------------------------------------------------------------------------------------
Ncrosbyi_MtMitchell_N210 AAAT----------AAAAACAGTACAGAAGAGTTTCTTATATTACCGAATTCCGATATTGAGAACCGAGATCAAAATTTTGGTTT-TCGATGCGGCAAATTTTTCTTCCTTTATCCTGAATGCAGAAAAACAGAAAAAAGTTTCCAGATTTATTTAATATTGATATAATTTTAACACTTTCTATAAACGGATATTTTCGATATTTGTTTTTTTGTTAAGCATTTT------CCCCCTGTAATTTTAGTCCCC---------ATATGTCCGTAAATAGTAGGAATGCGATCCGG-------AAAATCCAGTTATCCGGAAT----GAGCCGGAATTTACGTTTCTGGATAAT------------TATATCCATTATCTTGATATAAACATCTAGACTTCAAAACTTGTAAATAAACTTAAAACTCTACTAATGGATAATATTAATGGTAGAAATTTCACACA--ATTTACCTGCTCTCATTTATTCCATAATTCACACATGTTGAGCCCACACATTCGCAGCACCCATCGTGAAACCAACGATAGCTTGAAGCACCCATGGAACAGCAGGAGTCCTTACATTTATTCCATGGCATACACTGAGACATGTAGGCCACTGTACAGTTCACAGGCATTTGCTCTCCTTGACTGGAAGTGCTTCCAGAATCTCCTGTCTTTGCTCAAAAGCATAAAATATCCAATTGAAGGTGATATTTTAAATACACTAACTGTCCATAAGATTTGACAAGATTTGAATGAACGACAGTAATACAAAAAGAATTTAAAAAAACCTTTTTAATAATAACACACAGAGGAATTTTTTGATATGGGTTT-------------------------------------------------AACTACAAGTTATAAAATAAATAATAAATAAAGGTTATTATTTTGAGTTTTATCACAATCCGCAGCTGACTGCCTCAACTTTCCATTCAGTATGCCTGACAATGAGTTCTCTGAGCCATCATTATGATTATACATATTTCATTATCTCCTTCTTGAACTATGAGTATTGCAAAAGGTTTTTTATTCATCAGATTTGTATGTTGTCGTATTCACATCTAATGAATTATTTTTACTTTGCTT
Ncrosbyi_ShufordCrk_N1148 ----TTTATTTTCTAAAAACAATACGTTAGAGTTTCTTATATTACCGAATTCCGATATTGAGAACCGAGATCAAAATTTTGGTTT-TCGATGCGGCAAATTTTTCTTCCTTTATCCTGAATGCAGAAAAACAGAAAAAAGTTTCCAGATTTATTTAATATTGATATAATTTTAACACTTTCTATAAACGGACATTTTCGATATTTG-TTTTTTGTTAAGCATTTT------CCCCCTGTAATTTTAGTCCCC---------ATATGTCAGTAAATAGTAGGAATGCGATCCGG-------AAAATCCAGTTATCCGGAAT----GAGCCGGAATTTACGTTTCTGGATAAT------------TATATCCATTATCTTGATATAAACATCTAGACTTCAAAACTTGTAAATAAACTTAAAACTCTACTAATGGATAATATTAATGGTAGAAATTTCACACA--ATTTACCTGCTCTCATTTATTCCATAATTCACACATGTTGAGCCCACACATTCACAGCACCCATCGTGAAACCAACGATAGCTTGAAGCACCCATGGAACAGCAGGAGTCCTTACATTTATTCCATGGCATACACTGAGACATGTAGGCCACTGTACAGTTCACAGGCATTTGCTCTCCTTGACTGGAAGTGCTTCCAGCATCTCCTGTCTTTGCTCAAAAGCATAAAATATCCAATTGAAGGTGATATTTTAAATACACTAACTGTTCATAAGATTTGACAAGATTTAAATGAACGACAGTAATACAAAAAGAATTT-AAAAAACCTTTTTAATAATAACACTCAGAGGAATTTTTTGGTATGGGTTT-------------------------------------------------AACTACAAGTTATAAAATA---AATAAATAAAGGTTATTATTTTGAGTTTTATCA-AATCAGCAGCTGACTGCCTCAACTTTCCATTCAGTATGCCTGACAATGAGTTCTCTGAGCCATCATTATGATTATACATATTTCATTATCTCCTTCTTGAACTATGAGTATTGCAAAAGGTTTTTTATTCATCAGATTTGTATGTTGTCATATTCACATCTAATGAATTATTTTTACTTTGCTT
Ndellingeri_BullpenBridge_N109 ---------------------------------------------------------------------------ATTTTAGCTTATTATCACTGTAAATGAATTTTATTTGTTCACAGCTTCATAATCAAAAATAAAAATTTCTAACTATGACTAATAACAATGCAATCTAAACATTTAATACCAATGACCATTTCTAACATTTATTTTTTTTCTCAACATTTTCCTCCAACCCTCATTCTCCCAGCCCTTCCAGAAGAAATTTGACCATGGCAAATAAATTATTGCTTTAGAAAGAAAAATCCCCATTTATTCATAATTCAAAATTAAAATTTTAAGTTCTAAAATCATGGGGGATATAATTATACCCATTATCTTGATATAAACATCTAGACTTCAAAACTTGTAAATAAATTTAAAATTCTACTAATGGATAATATTAAAGGTAGAAACTTAACATAATATTTACCTGCTCTCATTTATTCCATAATTCACGCATGTTGAGCCCACACATTCGCAGCACCCATCGTGAAACCAACGATAGCTTGAAGCACCCATGGAACAGCAGGAGTCCTTACATTTATTCCATGGCATACACTGAGACATGTAGGCCACTGTACAGTTCACTGGCATTTGCTCTCCTTGACTGGAAGTGCTGCCAGCATCTCCTGTCTTTGCTCAAAAGCATAAAATATCCAATTGTAGGTGATATTTTAAATACACTAACTGTTCATAAGATTTGACAAGATTTAAATGAACAACAGTAATACAAAAAGAATTTAAAAAACCCTTTTTAATAATGACAAACAGAGAAATTTTTCGGTACAGGTTTAACTAT--GACTTTTTCAATGATATAGTGGAAATAAATTAGAAATGTTTAACTACAAGTTATAAAATAAGTAATAAATTAAGGTTATTTTTTTTAGTTTTATCACAATCAGCAGCTGACTGCCTCAACTTTCCATTCAGTATGCCTGACAACGAGTTCTCTAAACCATCATTATCATTATACATATTTCATTATCTCGTTCTTGAACTATGAGTATTGCAAAAGGTTTTTTATTCATCAGATTTGTATGTTATTATATTCACATCTAATGAATTATTTTTACTTTGCTT
Ndellingeri_WhitewFalls_N887 --------------------------------------------------------------------------------------TTATCACTGTAAATGAATTTTATTTGTTCACAGCTTCATAATCAAAAATAAAAATTTCTAACTATGACTAATAACAATGCAATCTAAACATTTAATACCAATGACTATTTCTAACATTTA-TTTTTTTCTCAACATTTTCCTCCACCCCTCATTCTCCCAGCCCTTCCAGAAGAAATTTGACCATGGCAAATAAATTATTGCTTTAGAAAGAAAAAACCCCATTTATTCATAATTCAAAATTAAAATTTTAAGTTCTAAAATCATGGGGGATATAATTATACCCATTATCTTGATATAAACATCTAGACTTCAAAACTTGTAAATAAATTTAAAATTCTACTAATGGATAATATTAAAGGTAGAAACTTAACATAATATGTACCTGCTCTCATTTATTCCATAATTCACGCATGTTGAGCCCACACATTCGCAGCACCCATCGTGAAACCAACGATAGCTTGAAGCACCCATGGAACAGCAGGAGTCCTTACATTTATTCCATGGCATACACTGAGACATGTAGGCCACTGTACAGTTCACTGGCATTTGCTCTCCTTGACTGGAAGTGCTGCCAGCATCTCCTGTCTTTGCTCAGAAGCATAAAATATCCAATTGTAGGTGATATTTTAAATACACTAACTGTTCATAAGATTTGACAAGATTTAAATGAACAACAGTAATACAAAAAGAATTTAAAAAACCCTTTTTAATAATGACAAACAGAGAAATTTTTCGGTACAGGTTTAACTAT--GACTTTTTCAATGATATAGTGGAAATAAATTAGAAATGTTTAACTACAAGTTATAAAATAAGTAATAAATTAAGGTTATTTTTTTGAGTTTTATCACAATCAGCAGCTGACTGCCTCAACTTTCCATTCAGTATGCCTGACAACGAGTTCTCTAAACCATCATTATCATTATACATATTTCATTATCTCGTTCTTGAACTATGAGTATTGCAAAAGGTTTTTTATTCATCAGATTTGTATGTTATTATATTCACATCTAATGAATTATTTTTACTTTGCTT
Ndilutus_GrassyCreek_N670 -------------------------------------------------------------------------------------------------------------------------------------------------------------------------------------------------------------------------------------------------------------------------------------------------------------------------------------------------------------------------------------------------------------------------------------------------------------------------CATAATATTTACCTGCTCTCATTTATTCCATAATTCACACATGTTGAGCCCACACATTCGCAGCACCCATCATGAAACCAACGATAGCTCGAAGCACCCATGGAGCAGCAGGAGTCCTTACATTTATTCCATGGCATACACTGAGACATGTAGGCCACTGTACAGTTCACAGGCATTTGCTCTCCTTGACCGGAAGTGCCGACGGAATCTCCTGTCTTTGCTCAAAAGCATAAAATATCCAATTGAAGGTGATATTTTAAATACACTAACTGTTCATAAGATTTGACGAGTTTTAAACGAACAACAGTAAT-----------------------------------------------------------------------------------------------------------------------------------------------------------------------------------------------------------------------------------------------------------------------------------------------------------------------------------------------------------------
Nfridelli_LittlePigeon_N262 AAATTGCATATTCTATAACAAATATATAAAATTCTTATATACTACATGATTTTGATATGTATCATAAGGATTTAAATTTTAGCTTATTATCACTGTAAATGAATTTTATTTGTTCACAGCTTCATAATCAAAAATAAAAATTTCTAACTATGACTAATAACAATGCAATCTAAACATTTAATACCAATGACCATTTCTAACATTTATTTTTTTTCTCAACATTTTCCTCCACCCCTCATTCTCCCAGCCCTTCCAGAAGAAATTTGACCATGCCAAATAAATTATTGCTTTAGAAAGAAAAATCCTCATTTATTCATAATCCAAAATTAAAATTTTAAGTTCTAAAACCATGGGGGGTATAATTATACCCATTATCTTGATATAACCATCTAGACTTCAAAACTTGTAAATAAATTTAAAATTCTACTAATGGATAATATTAAAGGTAGAAACTTAACATAATATTTACCTGCTCTCATTTATTCCATAATTCACACATGTTGAGCCCACACATTCGCAGCACCCATCATGAAACCAACGATAGCTTGAAGCACCCATGGAACAGCAGGAGTCCTTACATTTATTCCATGGCATACACTGAGACATATAGGCCACTGTACAGTTCACTGGCATTTGCTCTCCTTGACTGGAAGTGCTGCCAGCATCTCCTGTCTTTGCTCAAAAGCATAAAATATCCAATTGTAGGTGATATTTTAAATACACTAACTGTTCATAAGATTTGACAAGATTTAAATGAACAACAGTAATACAAAAAGAATTTAAAAAACCCTTTTTAATAATGACAAACAGAGGAATTTTTCGGTACAGGTTTAACCATCAGACTTTTTCAATGATATAGTGGAAATAAATTAGAAATGTTTAACTACAAGTTATAAAATAAGTAATAAATTAAGGTTATTTTTTTGAGTTTTATCACAATCAGCAGCTGACTGCCTCAACTTTCCATTCAGTATGCCTGACAACGAGTTCTCTGAACCATCATTATCATTATACATATTTCATTATCTCGTTCTTGAACTATGAGTATTGCAAAAGGTTTTTTATTCATCAGATTTGTATGTTATTATATTCACATCTAATGAATTATTTTTACTTTGCTT
Nfurtivus_HugdenBranch_G3175 AAGTTTTGATTTCTAAAAACAATACAGAAGAGTTTCTTATAGCATCGAATTCCAATATTGAGAACCGAGATCAAAATTTTGGTTT-TCGATGCAGTAAATTTTTCTTCCTTTATCCCGAATGCATAAAAACAGAAAAAAGTTTCCACATTTATTTAATATTGATACAATTTTAACACTTTCTATAAACGACCATTTTCGATATTTG-TTTTTTTTTAAGCATTTCCC----CCCT----AATTTTATTCCCC---------ATATGTCAGTAAATAGCGGGAATGCGATCCAGAAAAACGAAAATCCAGTTATCAGGAAT----GAGTTGGATTTTACGTTTCCGGATAAT------------TATATCCATTATCTTGATATAAACATCTAGACTTCAAAACTTGTAAATAAACTTAAAACTCTACTAATGGATAATATTAATGGTAGAAATTTCACATA--ATTTACCTGCTCTCATTTATTCCGTAATTCACACATGTTGAACCCACACATTCGCAGCACCCATCGTGAAACCAACGATAGCTAGAAGCACCCATGGAACAGCAGGAGTCCTTACATTTATTCCATGGCATACACTGAGACATGTAGGCCACTGTGCAGTTCACAGGCATTTGCTCTCCTTGACTGGAAATGCTTCCAGCATCTCCTGTCTTTGCTCAAAAGCATAAAATATCCAATTGAA---GATATTTTAAATACACTAACTGTTCAT----------AAGATTTAAATGAACAACAGTAATAACAAAAGAATTTAAAAAAACTTTTTTAATAATGACAAACAGAGGAATTTTTTGGTATGGGTTTAATTATCTGACTTTTTCAATGATATAGTGGATATAAATTAGAAATGTTTAACTACAAGTTATAACATAAATAATAAATTAAGGTCATTTTCTTGAGTTTTATCACAATCAGCAGCTGACTGCCTCAACTTTCCATTCAGTATGACTGACAACGAGTTCTCTGAGCCATCATTATCATTATACATATTTCATTATCTCTTTCTTGAACTAGGAGTATTGAAAAAGGT-TTTTATTCATCAGATTTGTATGTTATCATATGCACATCTAATGAATTATTTTTACTTTGCTT
Nfurtivus_RaccoonMtn_N1026 AAGTTTTGTTTTCTAAAAACAATACAGAAGAGTTTCTTATAGCATCGAATTCCAATATTGAGAACCGAGATCAAAATTTTGGTTT-TCGATGCAGTAAATTTTTCTTCCTTTATCCCGAATGCATAAAAACAGAAAAAAGTTTCCACATTTATTTAATATTGATATAATTTTAACACTTTCTATAAACGACCATTTTCGATATTTG-TTTTTTTTTAAGCATTTCCC----CCCT----AATTTTATTCCCC---------ATATGTCAGTAAATAGCGGGAATGCGATCCAGAAAAACGAAAATCCAGTTATCAGGAAT----GAGTTGGATTTTACGTTTCCGGATAAT------------TATATCCATTATCTTGATATAAACATCTAGACTTCAAAACTTGTAAATAAACTTAAAACTCTACTAATGGATAATATTAATGGTAGAAATTTCACATA--ATTTACCTGCTCTCATTTATTCCGTAATTCACACATGTTGAACCCACACATTCGCAGCACCCATCGTGAAACCAACGATAGCTAGAAGCACCCATGGAACAGCAGGAGTCCTTACATTTATTCCATGGCATACACTGAGACATGTAGGCCACTGTGCAGTTCACAGGCATTTGCTCTCCTTGACTGGAAATGCTTCCAGCATCTCCTGTCTTTGCTCAAAAGCATAAAATATCCAATTGAA---GATATTTTAAATACACTAACTGTTCAT----------AAGATTTAAATGAACAACAGTAATAACAAAAGAATTTTAAAAAACCTTTTTAATAATGACAAACAGAGGAATTTTTTGGTATGGGTTTAATTATCTGACTTTTTCAATGATATAGTGGATATAAATTAGAAATGTTTAACTACAAGTTATAACATAAATAATAAATTAAGGTCATTTTCTTGAGTTTTATCACAATCAGCAGCTGACTGCCTCAACTTTCCATTCAGTATGACTGACAACGAGTTCTCTGAGCCATCATTATCATTATACATATTTCATTATCTCTTTCTTGAACTAGGAGTATTGAAAAAGGT-TTTTATTCATCAGATTTGTATGTTATCATATGCACATCTAATGAATTATTTTTACTTTGCTT
Ngeorgia_Sittons_N073 AAATTGCATATTCTATAACAAATATATAATATTCTTATATACTACATGATTTTGATATGTATCATAAGGATTTAAATTTTAGCTTATTATCACTGTACATTAATTTTATTTGTTCACAGCTTCATAATCAA------AAATTTCTAACTATAACAAATAACAATGCAATCTAAACATTTAATAACAATGACCATTTCTGATATTATTTTTTTTTCTCAACATTTTCCTCCACCCCTCATTCTCCCAGCCCTTCCAGAAAAAATTCGACCATGGCAAATAAATTATTGCTTTAGAAAGAAAAATCCTCATTTATTCATAATCCAAAATTAAAATTTTAAGTTTTAAAACCATGGGGGATAAAATTATATCTATTATCTTGATATAAACATCTAGACTTCAAAACTTGTAAATAAATTTAAAATTCTACTAATGGATAATATTAAAAGTAGAAACTTAACATAATATTTACCTGCTCTCATTTATTCCATAATTCACACATGTTGAGCCCACACATTCGCAGCACCCATCGTGAAACCAACGATAGCTTGAAGCACCCATGGAACAGCAGGAGTCCTTACATTTATTCCATGGCATACACTGAGACATGTAGGCCACTGTACAGTTCACGGGCATTTGCTCTCCTTGACTGGAAGTGCTGCCAGCATCTCCTGTCTTTGCTCAAAAGCATAAAATATCCAATTGTAAGTGATATTTTAAATACACTAACTGTTCATAAGATTTGACAAGATTTAAATGAACAACAG-AATACCAAAAGAATT-TTAAAAACCTTTTTAATAATGACAGACAGAGGAGTTTTTTGGTATGGATTGAACTATCTGACTTTTTCAATGATATAGTGGAAATAAATTAGAAATGTTTAACTACAAGTTATAAAATAAGTAATAAATTAAGGTTATTTTTTTGAGTTTTTTCACAATCAGCAGCTGACTGTCTCAACTTTCCATTCAGTATGCCTG---ACGAGTTCTCTGAACCATCATTATCATTATACATATTTCATCATCTCTTTCTTGAACTATGAGTATTGCAAAAGATTTTTTATTCATCAGAT-----------CATATTTGCATCTAATGAATTATTTTTACTTTACT-
Ngertschi_CedarCreek_N351 AAAT----------AAAAACAGTACAGAAGAGTTTCTTATATTACCGAATCCCGATATTAAGAACCGAGATCAAAATTTTGGTTT-TCGATGCGGCAAATTTTTCTTCCTTTATCCCGAATGCAGAAAAACAGAAAAAAGTTTCCAGATTTATTTAATATTGATATAATTTTAACACTTTCTATAACCGAACATTTTCGATATTTG-TTTTTTGTGAAGCATTTT------CCCCCTGTAATTTTAGTCTCC---------ATATGTCAGTAAATAGTAGGAATGCAATCCGG-------AAAATCCAGTTATCCGGAAT----GAGCCGGAATTTACGTTCCTGGATAAT------------TATATCCATTATCTTGATATAAACATCTAGACTTCAAAACTTGTAAATAAACTTAAAACTCTACTAATGGATAATATTAATGGTAGAAATTTCACACA--ATTTACCTGCTCTCATTTATTCCATAATTCACACATGTTGAGCCCACACATTCGCAGCACCCATCGTGAAACCAACGATAGCTTGAAGCACCCATGGAACAGCAGGAGTCCTTACATTTATTCCATGGCATACACTGAGACATGTAGGCCACTGTACAGTTCACAGGCATTTGTTCTCCTTGACTGGAAGTGCTGCCAGCATCTCCTGTCTTTGCTCAAAAGCATAAAATATCCAATTGAAGGTGATATTTTAAATACATTAACTGTCCATAAGATTTGACAAGATTTGAATGAACAACAGTAATACAAAAAGAATTTAAAAAAACCTTTTTAATAATGACACACAAAGGAATTTTTTGGTATAGGTTT-------------------------------------------------AACTACAAGTTATAAAATAAATAATAAATAAAGGTTATTTTTTTTAGTTTTATCACAATCAGCAGCTGACTGTCTCAACTTTCCATTCAGTATGCCTGACAACGAGTTCTCTGAGCCATCATTATCATTATACATATTTCATTATCTCGTTCTTGAACTATGAGTATTGCAAAAGATTTTAT-----TCAGATTTGTATGTTGTCATATTCACATCTAATGAATTATTTTTACTTTGCTT
Ngertschi_FrenchBroad_N968 AAAT----------AAAAACAGTACAGAAGAGTTTCTTACATTACCGAATCCCGATATTAAGAACCGAGATCAAAATTTTGGTTT-TCGATGCGGCAAATTTTTCTTCCTTTATCCCGAATGCAGAAAAACAGAAAAAAGTTTCCAGATTTATTTAATATTGATATAATTTTAACACTTTCTATAACCGAACATTTTCGATATTTG-TTTTTTGTGAAGCATTTT------CCCCCTGTAATTTTAGTCTCC---------ATATGTCAGTAAATAGTAGGAATGCAATCCGG-------AAAATCCAGTTATCCGGAAT----GAGCCGGAATTTACGTTCCTGGATAAT------------TATATCCATTATCTTGATATAAACATCTAGACTTCAAAACTTGTAAATAAACTTAAAACTCTACTAATGGATAATATTAATGGTAGAAATTTCACACA--ATTTACCTGCTCTCATTTATTCCATAATTCACACATGTTGAGCCCACACATTCGCAGCACCCATCGTGAAACCAACGATAGCTTGAAGCACCCATGGAACAGCAGGAGTCCTTACATTTATTCCATGGCATACACTGAGACATGTAGGCCACTGTACAGTTCACAGGCATTTGTTCTCCTTGACTGGAAGTGCTGCCAGCATCTCCTGTCTTTGCTCAAAAGCATAAAATATCCAATTGAAGGTGATATTTTAAATACATTAACTGTCCATAAGATTTGACAAGATTTGAATGAACAACAGTAATACAAAAAGAATTTAAAAAAACCTTTTTAATAATGACACACAAAGGAATTTTTTGGTATAGGTTT-------------------------------------------------AACTACAAGTTATAAAATAAATAATAAATAAAGGTTATTTTTTTTAGTTTTATCACAATCAGCAGCTGACTGTCTCAACTTTCCATTCAGTATGCCTGACAACGAGTTCTCTGAGCCATCATTATCATTATACATATTTCATTATCTCGTTCTTGAACTATGAGTATTGCAAAAGATTTTAT-----TCAGATTTGTATGTTGTCATATTCACATCTAATGAATTATTTTTACTTTGCTT
Ngertschi_HickoryNutGap_N810 AAATTTTGTTTTCTGAAAACAATACAGAAGAGTTTCTTATATTACTGAATTCCGATATTGAGAACCGAGATCAAAATTTTGGTTT-TCGATGCGGCAAATTTTTCTTCCTTTATCCTGAATGCAGAAAAACAGAAAAAAGTTTCCAGATTTATTTCATATTGATATAATTTTAACACTTTCTATAGACGGACATTTTCGATATTTG-TTTTTTGTTAAGCATTTT------CCCCCTGTAATTTTAGTCCCC---------ATATGTCAGTAAATAGTAGGAATGCGATCCGG-------AAAATCCAGTTATCCGGAAT----GAGCCGGAATTCACGTTTCTGGATAAT------------TA-------TATCTTGATATAAACATCTAGACTTCAAAACTTGTAAACAAACTTAAAACTCTACTAATGGATAATATTAATGGTAGAAATTTCACACA--ATTTACCTGCTCTCATTTATTCCATAATTCACACATGTTGAGCCCACACATTCACAGCACCCATCGTGAAACCAACGATAGCTTGAAGCACCCATGGAACAGCAGGAGTCCTTACATTTATTCCATGGCATACACTGAGACATGTAGGCCACTGTACAGTTCACAGGCATTTGCTCTCCTTGACTGGAAGTGCTTCCAGCATCTCCTGTCTTTGCTCAAAAGCATAAAATATCCAATTGAAGGTGATATTTTAAATACACTAACTGTTCATAAGATTTGACAAGATTTAAATGAACGACAGTAATACAAAAAGAATTAAAAAAACCCTTTTTAATAATAACACACAGAGGAATTTTTTGGTATGAGTTT-------------------------------------------------AACTACAAGTTATAAAATA---AATAAATAAAGGTTATTATTTTGAGTTTTATCA-AATCAGCAGCTGACTGCCTCAACTTTCCAATCAGTATGCCTGACAATGAGTTCTCTGAGCCATCATTATGATTATACATATTTCATTATCTCCTTCTTGAACTATGAGTATTGCAAAAGGTTTTTTATTCATCAGATTTGTATGTTGTCCTATTCACATCTAATGAATTATTTTTACTTTGCTT
Nholsingeri_BrumleyCrk_N916 ----TGCATATTCTATAACTAATATATAATATTTTTATATACTACATGATTTTGATATGTATCATAAGGATTTAAATTTTAGCTTATTATCACTGTAAATGAATTTTAGTTGTTCACAGCTTCATAATC-------AAAATTTCTAACTATAACTAATAGCAATGCAATCTAAACATTTAATACCAATGACTGTTTCTAACATTTATTTATTTTCTCAACATTTTCCTCCGCTCCTCGTTCTCCCAGCCCTTCCAGAAGAAATTCGACCACGGCAAATAAATTATTGCTTCAGAAAGAAAGATCCTCATTTGTTCATAATTAAAAATTAAAATTTTAAGTTCTAAAACCGTGGGGAATATAATTATATCCATTATCTTGAAATAAACGTCTCGACTTCAAAGTTTGTAAATAAACTTAAAATTCTACTAATGGATAATATTAATGGTAGAAACTTAACATAATATTTACCTGCTCTCATTCATTCCATAATTCACACATGTTGAGCCCACACATTCGCAGCACCCATCGTGAAACCAACGATAGCTTGAAGCACCCATGGAGCAGCAGGAGTCCTTACATTTATTCCATGGCATACACTGAGACATGTAGGCAACTGTACAGTTCACGGGCATTTGCTCTCCTTGACCGGAAGTGATGCCAGAATCTCCCGTCTTTGCTCAAAAGCATAAAATATCCAATTGAAGGCGATATTTTAAATACACCAACTGTTCATAAGATTTGACAAGATTTAAAGGAACAACAGTAATACAAAAATAATTT-TAAAAACTTTTTTAATAATGACAGACAGAGGAATTTTTTGGTATGGGTTTAACTATCTGACTTTTTCAATGATATAGTGGAAATAAATTAGGAATGTATAACTACAAGTTATAAAATAAATAATAAATTAAGGTTA-TTTTATGAGTTTTATCACAATCAGCAGCTGACTGCCTCAACTTTCCATTCAGTATGCCTGACAACGAGTTCTCTGAGCCATCATTATCATTATACATATTTCATTATCTCGTTCTTGTACTATGAGTATTGCAAAAGGTTTTTTATTCATCAGATTTGTATGTTATTATATTCACATCTAATGAATTATTTTTACTTTGCTT
Nholsingeri_PondCave_N541 AAATTGCATATTCTATAACTAATATATAATATTTTTATATACTACATGATTTTGATATGTATCATAAGGATTTAAATTTTAGCTTATTATCACTGTAAATGAATTTTAGTTGTTCACAGCTTCATAATCAA------AAATTTCTAACTATAACTAATAGCAATGCAATCTAAACATTTAATACCAATGACTGTTTCTAACATTTATTTATTTTCTCAACATTTTCCTCCGCTCCTCATTCTCCCAGCCCTTCCAGAAGAAATTCGACCATGGCAAATAAATTATTGCTTCAGAAAGAAAGATCCTCATTTGTTCATAATCCAAAATTAAAATTTTAAGTTCTAAAACCGTGGGGAATATAATTATATCCATTATCTTGAAATAAACATCTCGACTTCAAAATTTGTAAATAAACTTAAAATTCTACTAATGGATAATATTAATGGTAGAAACTTAACATAATATTTACCTGCTCTCATTTATTCCATAATTCACACAGGTTGAGCCCACACATTCGCAGCACCCATCGTGAAACCAACGATAGCTTGAAGCACCCATGGAGCAGCAGGAGTCCTTACATTTATTCCATGGCATACACTGAGACATGTAGGCAACTGTACAGTTCACGGGCATTTGCTCTCCTTGACCGGAAGTGATGCCAGAATCTCCCGTCTTTGCTCAAAAGCATAAAATATCCAATTGAAGGCGATATTTTAAATACACTAACTGTTCATAAGATTTGACAAGATTTAAATGAACAACAGTAATACAAAAAGAATTTTAAAAAACTTTTTTAATAATGACAGACAGAGGAATTTTTTGGTATGGGTTTAACTATCTGACTTTTTCAATGATATAGTGGAAATAAATTAGGAATGTATAACTACAAGTTATAAAATAAATAATAAATTAAGGTTA-TTTTTTGAGTTTTATCACAATCAGCAGCTGACTGCCTCAACTTTCCATTCAGTATGCCTGACAACGAGTTCTCTGAGCCATCATTATCATTATACATATTTCATTATCTCGTTCTTGTACTATGAGTATTGCAAAAGGTTTTTTATTCATCAGATTTGTATGTTATTATATTCACATCTAATGAATTATTTTTACTTTG---
Njonesi_CaveSpringCave_N390 AAATTGCATATTCTATAACAAATATATAATATTCTTATTTACTACATGATTTTGATATGTATTATAAGGATTTAAATTTTAGCTTATTATCACTGTACATGAATTTTATTTATTCACAGCTTCATAATCAAAAATAAAAATTTCTAACTATAACCAATAACAATACAATCTAAACATTTAATAACAGTGACCATTTCTGATATTTATTTATTTTCTCAACATTTTCCTCCAACCCTCATTCTCCCAGCCCTTCCAGAAAAAATTTGACCATGGCAAATAAATTATTGCTTTAAAAAGAAAAATCCTCATTTATTCATAATCCAAAATTAAAATTTTAAGTTCTAAAACCATGGGGGATATAATTATATCCATTATCTTGATATAAACATCTAGACTTCAAAACTTGTAAATAAATTTGAAATTCTACTAATGGATAATATTAAAGGTAGAAACTTAACATAATATTTACCTGCTCTCATTTATTCCATAATTCACACATGTTGAGCCCACACATTCGCAGCACCCATCATGAAACCAACGATAGCTTGAAGCACCCATGGAACAGCAGGAGTCCTTACATTTATTCCATGGCATACACTGAGACATGTAGGCCACTGTACAGTTCACAGGCATTTGCTCTCCTTGACTGGAAGTGCTGCCAGCATCTCCTGTCTTTGCTCAAAAGCATAAAATATCCAATTGTAGGTGATATTTTAAATACACTAACTGTTCATAAGATTTGACAAGATTTAAATGAACAACAGTAATACAAAAAGAATTTAAAAAACCCTTTTTAATAATGACAAACAGAGGAATTTTTTGCTACAGGTTTAACTATCTGAATTTTTCAATGATATAGTGGAAATAAATTAGAAATGTTTAACTACAAGTTATAAAATAAGTAATAAATTAAGGTTATTTTTTTGAGTTTTCTCACAATCAGCAGCTGACTGCCTCAACTTTCCATTCAGTATGGCTGACAACAAGTTCTCTGAGCCATCATTATCATTATACATATTTCATTATCTCTTTCTTGAACTATGAGTATTGCAAAAGGTTTTTTATTCATCAGATTTGTATGTTATTATAT-------------------------------
Nlowderi_ChestnutBranch_N731 -------------------------------------------------------------------------------TGGTTT-TCTATGTAGTAAATTTTTCTTCCTTTATCCCGAATG--------CAGAAAAAAGTTTCCACGTTTATTTAATATTGATATAATTTTAACACTTTCTATAAACGGCCATTTTCGATATTTG-TTTTTTTTTAAGCATTTCCC----CCCC---TAATTTTATTCCCC---------ATATGTCAGTAAATAGCAGGAACGCGATCCAGAGAAATGAAAATCCAGTTATCTGGAAT----GAATCAGATTTTATGTTTCCGGATAAT------------TATAACCACTATCTTGATATAAACATCTAG--------ACTTGTAAATAAACTTAAAACTCTACTAATGGATAATATTAATGGTAGAAATTTCACATA--ATTTACCTGCTCTCATTTATTCCATAATTCACACATGTTGAACCCACACACTCGCAGCACCCATCGTGAAACCAACGATAGCTAGAAGCACCCATAGAACAGCAGGAGTCCTTACATTTATTCCATGGCATACACTGAGACATGTAGGCCACTGTGCAGTTCACAGGCATTTGCTCTCCTTGACTGGAAGTGCTGCCAGCATCTCCTGTTTTTGCTCAAAAGCATAAAATATCCAATTGAA---GATATTTTAAATACACTAACTGTTCAT----------AAGATTTAAATGAACAACAGTAATACCAAAAGAATTTAAAAAAACCTTTTTAATAATGACAAACAGAGGAATTTTTTGGTATGGGTTTAATTATCTGACTTTTTCAATCATATAGGGGAAATAAATTAGAAATGTTTAACTACAAGTTATAACATAAATAATAAATTAAGGTCATTTTCTTGAGTTTTATCACAATCAGCAGCTGACTGCCTCAACTCTATATTCAGTATGACTGACAACGAGTTCTCTGAGCCATCATTATTA-----------------------------------------------------------------------------------------------------------------
Nlowderi_upperFiresCreek_N820 --------------AAAAACAATACAGAAGAGTTTCTTATACCACCGAATTCCGATATTGAGAACCGAGATCAAAATTTCGGTTT-TCAATGTAGTAATTTTTTCTTCCTTTATCCCGAATGCAGAAAAACAGAAAGAAGTTTCCATGTTTATTTAATATTGATATAATTTTAACACTTTCTATAAACGGCTATTTTCGATATTTG-TTTTTTTTTAAGCATTTTCC----CCCT----AATTTTATTCCCC---------ATATGTCAGTAAATAGTGGGAACGCAATCCAGAAAAACGAAAATCCAGTTATCCGGAAT----GAGTCAGTTTTTATGTTTCCGGATAAT------------TATATCCATTATCTTGATATAAACATCTAACCTTCAAAACTTGTAAATAAACTTAAAACTCTACTAATGGATAATATTAATGGTAGAAATTTCACATA--ATTTACCTGCTCTCATTTATTCCATAATTCACACATGTTGAACCCACACATTCGCAGCACCCATCGTGAAACCAACGATAGCTAGAAGCACCCATGGAACAGCAGGAGTCCTTACATTTATTCCATGGCATACACTGAGACATGTAGGCCACTGTGCAGTTCACAGGCATTTGCTCTCCTTGACTGGAAGTGCTGCCAGCATCTCCTGTTTTTGCTCAAAAGCATAAAATATCCAATTGAAGATGATATTTTAAATACACTAACTGTTCAT----------AAGATTTAAATGAACAACAGTAATACCAAAAGAATTTAAAAAAACCTTTTTAATAATGACAAACAGAGGAATTTTTTGGTATGGGTTTAATTATCTGACTTTTTCAATCATATAATGGAAATAAATTAGAAATGTTTAACTACGAATTATAACATAAATAATAAATTAAGGTCA--------------------------------TTGCCTCAACTTTCCATTCAGTATGACTGACAACGAGTTCTCTGAGCCATCATTATCATTATACATATTTCATTATCTCTTTCTTGAACTAGGAGTATTGAAAAAAGT-TTTTATTCATCAGATTTGTACGTTATCATATTCACATCTAATGAATTATTTTTACTTTTCTT
Nlula_BeeRockCave_G2091 AAATTGCATATTCTATAAAAAATTTATAATATTCTTATATACTACATGATTTTGATATGTATCATAAGG----AAATTTTAGCTTATTATCACTGTACATGAATTTTATTTGTTCACAGCTTCATAATCAAAAATAAAAATTTCTAACTATAACGAATAACAAAGCAATCTAAACATTTAATAACAGTGACCATTTCTGATATTATTTTTTTTCCTCAACATTTTCCTCCAC-------------------------------------------------------CTTTAGAAAGAAAAATCCTCATTTATTCATAATCCAAAATTAAAATTTTAAGTTTTAAAACCATGGGGGATATAATTATATCCATTATCTTGATATAAACATCTAGACTTCAAAACTTGTAAATAAATTTAAAATTCTACTAATGGATAATATAAAAGGTAGAAACTTAACATAATATTTACCTGCTCTCATTTATTCCATAATTCACACATGTTGAGCCCACACATTCGCAGCACCCATCGTGAAACCAACGATAGCTTGAAGCACCCATGGAACAGCAGGAGTCCTTACATTTATTCCATGGCATACACTGAGACATGTAGGCCACTGTACAGTTCACGGGCATTTGCTCTCCTTGACTGGAAGTGCTGCCAACATCTCCTGTCTTTGCTCAAAAGCATAAAATATCCAATT----GTGATATTTTAAATACACTAACTGTTCGTAAGATTTGACAAGATTTAAATGAACAACAG-AATACAAAAAGAATT-TTAAAAACCTTTTTAATAATGATAGACAGAGGAGTTTTTTGGTATGGACTTAACTATCTGACTTTTTCAATGATATGATTGAAATGATTCAGAAATGTTTAACTACAAGTTATAAAATAAGTAATAAATTAAGGTTATTTTTTTGAGTTTTTTCACAATCAGCAGCTGACTGCCTCAACTTTCCATTCAGTATGCCTG---ACGAGTTCTCTGAACCTTCATTATCATTATACATATTTCATTATCTCTTTCTTGAACTATGAGTATTGCAAAAGATTTTTTATTCATCAGAT-----------CATATTTGCA-CTAATGAATTATTTTTACTTTGCTT
Nlula_LulaFallsCave_G2084 AAATTGCATATTCTATAACAAATTTATAATATTCTTATATACTACATGATTTTGATATGTATCATAAAG----AAATTTTAGCTTATTATCACTGTACATGAATTTTATTTGTTCACAGCTTCATAATCAAAAATAAAAATTTCTAACTATAACGAATAACAAAGCAATCTAAACATTTAATAACAGTGACCATTTCTGATATTATTTTTTTTCCTCAACATTTTCCTCCACCCCTCATTCTCCCAGCCCTTCCAGAAAAAATTTGACCATGGCAAATAAATTATTGCTTTAGAAAGAAAAATCCTCATTTATTCATAATCCAAAATTAAAATTTTAAGTTTTAAAACCATGGGGGATATAATTATATCCATTATCTTGATATAAACATCTAGACTTCAAAACTTGTAAATAAATTTAAAATTCTACTAATGGATAATATAAAAGGTAGAAACTTAACATAATATTTACCTGCTCTCATTTATTCCATAATTCACACATGTTGAGCCCACACATTCGCAGCACCCATCGTGAAACCAACGATAGCTTGAAGCACCCATGGAACAGCAGGAGTCCTTACATTTATTCCATGGCATACACTGAGACATGTAGGCCACTGTACAGTTCACGGCCATTTGCTCTCCTTGACTGGAAGTGCTGCCAGCATCTCCTGTCTTTGCTCAAAAGCATAAAATATCCAATT----GTGATATTTTAAATACACTAACTGTTCATAAGATTTGACAAGATTTAAATGAACAACAG-AATACAAAAAGAATT-TTAAAAACCTTTTTAATAATGACAGACAGAGGAGTTTTTTGGTATGGACTTAACTATCTGACTTTTTCAATGATATAGTGGAAATAAATTAGAAATGTTTAACTACAAGTTATAAAATAAGTAATAAATTAAGGTTATTTTTTTGAGTTTTTTCACGATCAGCAGCTGACTGCCTCAACTTTCCATTCAGTATGCCTG---ACGAGTTCTCTGAACCATCATTATCATTATACATATTTCATTATCTCTTTCTTGAACTATGAGTATTGCAAAAGATTTTTTATTCATCAGAT-----------CATATTTGCA-CTAATGAATTATTTTTACTTTGCTT
Nmimus_NealsSink_N329 ---------------AAAATAATTAATAACAATATTGTCTACAACGGCATACTAAGAGTAATGAAAAAAACAAAAATAT-------TTAACAAAATAAGAGAA----AAATAAACACAGTTATATTGTCTTTAGAAAACAACAGCAGTTACTAACAACAGCAACACGGTTGAAGTCTTTAGAAAGAACGGCA------GATACGCATTTATATACTAAATAATTATCCAAAATAAACACAATTATATTGTCTTTAGAAAGA----GGCACTAACGATAAAAACGCAACGCTAAAGGAATGCGGGTTTGTTTACATACAGATTCAGGCTTAGCTCCTTCGTTCGACAAGTAT---------------TGCCATTCGCTCGACATAAATATCTAAATTTTGCACCCACTAAGAGAAT-TA------TATATATAGATTCCATGATTGTCGCAAATCTCCCAGAATATTTACCTGCTCTCATTTATTCCATAATTCACACATGTTGAGCCCACACATTCGCAGCACCCATCGTGAAACCAACGATAGCTTGAAGCACCCATGGAGCAGCAGGAGTCCTTACATTTATTCCATGGCATACACTGAGACATGTAGGCCACTGTACAGTTCACAGGCATTTGCTCTCCTTGACCGGAAGTGATGCCAGAATCTCCCGTCTTTGCTCAAAAGCACAAAATATCCAATTGAAGGCGATATTTTAAATACACTAACTGTTCATAAGATTTGACAAGATTTAAATGAACAACAGCAATACAAAAAGAATTTTAAAAAACTTTTTTAATAATGACAGACAGAGGAATTTTTTGGTATGGGTTTAACTATCCGACTTTTTCAATGATATAGTGGAAATAAATTAGGAATGCATAACTACAAGTTATAAAATAAATAATAAATTAAGGTTA-TTTTTTGAGTTTTATCGCAATCAGCAGCTGACTGCCTCGACTTTCCATTCAGTATGCCTGACAACGAGTTCTCTGAACCATCATTATCATTACACATATTTCATTATCTCGTTCTTGAACTATGAGTATTGCAAAGGGTTTTTTATTCATCAGATTTGTATGTTATTATATTCACATCTAATGAATTATTTTTACTTTGCTT
Nmimus_Straleys_N625 AAAAAGTATTATCTGAAAATAATTAATAACAGTATTGTCTACAACGGCATACTAAGAGTAATGAAAAAAACAAAAATAT-------TTAACAACATAAGAGAA----AAATAAACACAGTTATATTGTCTTTAGAAAACAACAGCAGTTACTAACAACAGCAACACGGTTGAAGTCTTTAGAAAGAACGGCA------GATACGCATTTATATACTAAATAATTATCCAAAATAAACACAATTATATTGTCCTTAGAAAGA----GGCACTAACGATAAAAACGCAACGCTAAAGGAATGCGGGTTTGTTTACATACAGATTCAGGGTAAGCTCCTTCGTTCGACAAGTAT---------------TGCCATTCGCTCGACATAAATATCTAAATTTTGCACCCACTAAAAGAATTTA------TATATATAGATTCCATGATTGTCGCAAATCTTCCATAATATTTACCTGCTCTCATTTATTCCATAATTCACACATGTTGAGCCCACACATTCGCAGCACCCATCGTGAAACCAACGATAGCTTGAAGCACCCATGGAGCAGCAGGAGTCCTTACATTTATTCCACGGCATACACTGAGACATGTAGGCCACTGTACAGTTCACGGGCATTTGCTCTCCTTGACCGGAAGTGATGCCAGAATCTCCCGTCTTTGCTCAAAAGCACAAAATATCCAATTGAAGGCGATATTTTAAATACACTAACTGTTCATAAGATTTGACAAGATTTAAATGAACAACAGTAATACAAAAAGAATTTTAAAAAACTTTTTTAATAATGACAGACAGAGGAATTTTTTGGTATGGGTTTAACTATCTGACTTTTTCAATGATATAGTGGAAATAAATTAGGAATGCATAACTACAAGTTATAAAATAAATAATAAATTAAGGTTA-TTTTTTGAGTTTTATCGCAATCAGCAGCTGACTGCCTCGACTTCCCATTCAGTATGACTGACAACGAGTTCTCTGAGCCATCATTATCATTATACATATTTCATTATCTCGTTCTTGAACTATGAGTATTGCAAAAGGTTTTTTATTCATCAG-------------------------------------------------
Nnasicus_CaneyFork_N171 ----------------------------AGAGTTTCTTCTATTACCGAATTCCGATATTGAAAACAGAGATCAAAATTTTGATTT-TCGATGCGGTAAATTTTTCTTCGATCATCCTGAAAG--------CAGAAAAAAGTTTCCAGATTTATTTAATATGGACATAATTTTAACACTTTCTATAAACGGATATTTTCAATATTTGTTTTTTTTTTAGGCCTTTTTTC---CCCTTCATAATTTCAGCCCCC---------ATATGTCATTATATAGCGGGAATGCGATCCAGAAAACTGAAAATCCAGTTATCCGGAAT----GAGCCGGGTTTTATGTTTCCGGATAAT------------TATATCCATTATCTTGATATAAACATCTAGACTTCAAAATTTGTAAATAAACTTAAAACTCTACTAATGGATGATATTAATTGTTGAAATTTCACACA--ATTTACCTGCTCTCATTTATTCCATAATTCACACATGTTGAGCCCACACATTCACAGCACCCATCGTGAAACCAACGATAGCTTGAAGCACCCATGGAACAGCAGGAATCCTTACATTTATTCCATGGCATACACTGAGACATGTAGGCCACTGTGCAGTTCACAGGCATTTGCTCTCCCTGACTGGAAGTGCTGCCAGCATCTCCTGTCTTTGCTCAAAAGCATAAAATATCCAATTGAAGGTGATATTTTAAATACACTAACTGTTCATAAGATTTGACAAGAGTTAAAAG---AACAATAATACAAAAAGAATATAAAAAAACCTTTTTAATAATGACACACAGAGGAACTTTTTGGTATGGGTTTAACTATCTGATTTTTTCAATGATATAGTGGAAATAAATTAGAAATGTTTAACTACCAGTTATAAAATAAATAATAAATTAAGGTTATTTTTTT---TTTTATCACAATCAGCAGCTGACTGCCTCAACTTTCCATTCAGTATGGCTGATAACGAGTTCTCTGAGCC------ATCATTATACATATTTGATTATCTTTTTCTTGAACTATGAGTATTGCAAACGGTTTTTTATTCATCAGATTTGTATGTTATCATATTCACATCTAATAAATTATTTTTACTTTGCTT
Nnasicus_ConnosteeFalls_N696 AAGTTTTGTTTTCTAAAAACAATACAGAAGAGTTTCTTCTATTACCGAATTCTGATATTGAGAACAGAGATCAAAATTTTGGCTT-TCGATGCAGTAAATTTTTCTTCCTTCATCCTGAAAG--------CAGAAAAAAGTTTCCAGATTTATTTAATATTGACATAATTTTAACACTTTCTATAAACGGACATTTTCGATATTTGTTTTTTTTTTAAGCCTTTTTT----TCCTTCATAATTTTAGTCCCC---------ATATGTCATTATATAGCGGGAATGTGATCCAGAAAAGTAAAAATCCAGTTATTCGGAAT----GAGCCGGTTTTTACGTTTCCGGATAAT------------TATATCCATTATCTTGATATAAACATCTAGACTTCAAAATTAGTAAATAAACTTAAAACTCTACTAATGGATGATATTAATGGTTGAAATTTCACTTA--ATTTACCTGCTCTCATTTATTCCATAATTCACACATGTTGAGCCCACACATTCACAGCACCCGTCGTGAAACCAACGATAGCTTGAAGCACCCATGGAACAGCAGGAATCCTTACATTTATTCCATGGCATACACTGAGACATGTAGGCCACTGTGCAGTTCACAGGCATTTGCTCTCCCTGGCTGGAAGTGCTGCCAACATCTCCTGTCTTTGCTAAAAAGCATAAAATATCCAATTGAAGGTGATATTTTAAATACACTAACTGTTCATAAGATTTGACAAGATTTAAAAGAACAACAATAATACAAAAAGAATATAAAAAAACCTTTTTAATAATGACACACAGAGGAACTTTTTGGTACGGGTTTAACTATCTGATTTTTTCAATGATATAGTGGAAATAAAATAGAAATGTTTAACTACCAGTTTTAAAATAAATAACAAATTAAGGTTATTTTTTGGAGTTTTATCACAATCAGCAGCTGACTGCCTCAACTTTCCATTCAGTATGCCTGATAACGAGTTCTCCGAGCCATCATTATCATTATACATATTTCATAATCTCTTTCTTGAACTATGAGTATTGCAAAAGGTTTTTTATTCATCAGATTTGTATGTTATCATATTCACATCTAATGAATTATTTTTACTTTGCTT
Nnasicus_CoweeTrain_N189 AAGTTTTGTTTTCTAAAAACAATACAGAAGAGTTTCTTATATCACCGAATTCCAATATTGAGAACCGAGATCAAAATTTTGGTTT-TCGATGTGGTAAATTTTTCTTCCTTCATCCTGAAAG--------CAGAAAAAAGTTTCCAGATTTATTTAATATTGACATAATTTTAACACTTTCTATAAACGGACATTTTCGATATTTG-TTTTTTTTCAAGCCTTTTTT----TTCTTCATAATTTTGGTCCCC---------ATATGTCATTATATAGCAGGAATGTGATCCAGAAAACTGAAAATCCAGTTATCCGGAAT----GAGCCGGTTTTTACGTTTCCGGATAAT------------TATATCCATTATCTTGATATATAGATCTAGACTTCAAAACTTGTAAATAAACTTAAAACTCTACTAATGGATAATATTAATGGTTGAAATTTCACACA--ATTTACCTGCTCTCATTTATTCCATAATTCACACATGTTGAGCCCACACATTCGCAGCACCCATCATGAAACCAACGATAGCTTGAAGCACCCATGGAACAGCAGGAGTCCTTACATTTATTCCATGGCATACACTGAGACATGTAGGCCACTGTACAGTTCACAGGCATTTGCTCTCCCTGACTGGAAGTGCTGCCAGCATCTCCTGTTTTTGCTCAAAAGCATAAAATATCCAATTGAAGGTGATATTTTAAATACACTAACTGTTCATAAGATTTGACAAAATTTAAAATAACAACAATAATACAAAAAGAATATAAAAAAACCTTTTTAATAATGACACACAGAGGAACTTTTTGGTATGGGTTTAACTATCTGATTTTTTCAATGATATAGTGGAAATAAATTAGAAATGTTTAACTACCAGTTATAAAATAAATAATAAATTAAGGATATTTTTTTTATTTTTATCACAATCAACAGCTGACTGCCTCAACTTTCCATTCAGTATGGCTGATAACGAGTTCTCTGAGCC------AACATTATACATATTTCATTATCTTTTTCTTGAACTATGAGTATTGCAAACGGTTTTTTATTCATCAGATTTGTATGTTATCATATTCACATCTAAGGAATTATTTTTACTTTGCTT
Npaynei_Grindstaff_N646 --------------------------------------------------------------------------------------------CTGTAAATGAATTTTATTTGTTCACAGCTTCATAATCAAAAATAAAAATTTCTATCTATAACTAATAACAATGCAATCTAAACATTTAATACCGATGACCGTTTCTAACATTTATTTTTTTTCTCAACATTTTCCTCCACCCCTCGTTCTCCCGGCCCTTCCGGAAGAAATTCGACCATGGCAAATAAATTATTGCTTTAGAAAGAAAAATCCTCATTTATTCATAATCCAAAATTAAAATTTTAGGTTCTAAAACCATGGGGAATATAATTATATCCATTATCTTGAAATAAACATCTCGACTTCAAAATTTGTAAATAAACTTAAAATTCTACTAATGGATAATATTAATGGTAGAAACTTAACATAATATTTACCTGCTCTCATTTATACCATAATTCACACATGTTGAGCCCACACACTCGCAGCACCCATCGTGAAACCAACGATAGCTTGAAGCACCCATGGAGCAGCAGGAGTCCTTACATTTATTCCATGGCATACACTGAGACATGTAGGCCACTGTACAGTTCACAGGCATCTGCTCCCCTTGACTGGAAGTGCTGCCAGAATCTCCCGTCTTTGCTCAAAAGCATAAAATATCCAATCGAAGGTGATATTTTAAATACACTAACCGTTCATAAGATTCGACAAGATTTAAATGAACAACGGTAATACAAAAATAATTT-AAAAAACTTTTTTAATAATGACAGACAGAGGAATTTTTTGGTATGGGTTTAACTATCTGACTTTTTCAATTATATAGTGGAAATAAATTAGGAATGTATAACTACAAGTTATAAAATAAATAATA----------------------------------------------------------------------------------------------------------------------------------------------------------------------------------------------------------------------
Npaynei_NorrisDamCave_N348 AAATTGCATATTCTAT---AAATATATAATAGTCTTATATACTACATGATTTTGATATGTATCATAAGGATTTAAATTTTAGCTTATTATCACTGCAAATGAATTTTATTTGTTCACAGCTTCATAATCAAAAATAAAAATTTCTAACTATAACTAATAACAATGCAATCTAAACATTTAATACCGATGACCGTTTCTAACATTTATTTTTTTCCTCAACATTTTCCTCCACCCCTCTTTCTCCCGGCCCTTCCGGAAGAAATTCGGCCGTGGCAAATAAATTATTGCTTTGGAAAGAAAAATCCTCATTTATTCATAATCCAAAATTAAAATTTTAAGTTCTAA---------------------AACCATTATCTTGAAATAAACATCTCGACTTCAAAATTTGTAAATAAACTTAACATTCTACTAATGGATAATATTAATGGTAGAAACTTAACATAATATTTACCTGCTCTCATTTATTCCATAATTCACACATGTTGAGCCCACACATTCGCAGCACCCATCGTGAAACCAACGATAGCTTGAAGCGCCCATGGAGCAGCAGGAGTCCTTACATTTATTCCATGGCATACACTGAGACATGTAGGCCACTGTACAGTTCACAGGCATCTGCTCCCCTTGACTGGAGGTGCTGCCAGAATCTCCCGTCTTTGCTCAAGAGCATAAAATATCCAATCGAAGGTGCTATTTTAAATACACTAACCGTTCATGAGATTTGACAAGATTTAAATGAACAACGGTAATACGGAGAGAATTTAAAAAAACTTTTTTAATAATGACGGACAGAGGAATTTTTTGGTATGGGTTTAACTATCTGACTTTTTCAATGATATAGCGGAAATAAATTAGGAATGTATAACTACAAGTTATAAAATAAATAATAAATTAAGGTTG-TTTTTTGAGTTTTATCACAATCAGCAGCTGACTGCCTCAACTTTCCATTCAGTATGCCTGACAACGAGTTCTCCGAGCC------ATCATTATAC-----------------------------------------------------------------------------------------------------------
Npaynei_UnakaMtns_N943 AAAT------TCATATAAAAATTTCAAAATGTATTTTTCTACTGAAAGTTTTTGACATGTATTATAAAGTTTTAAATTTTAGCTTATTATCACTGTAAATGAATTTTATTTGTTCACAGCTTCATAATCAAAAATAAAAATTTCTAACTATAACTAATAACAATGCAATCTAAACATTTAATACCGATGACCGTTTCTAACATTTATATTTTTTCTCGACATTTTCCTCCACCCCTCATTCTCCCGGCCCTTCCGGAAGAAATTCGACCATGGCAAATAAATTATTGCTTTGGAAAGAAAAATCCTCATTTATTCATAATCCAAAATTAAAATTTAAAGTTCTAAAACCATGG--AATATAATTATATCCATTATCTTGAAATAAACATCTCGACTTCAAAATTTGTAAATAAACTTAAAATTCTACTAATGGATAATATTAATGGTAGAAACTTAACATAATATTTACCTGCTCTCATTTATTCCATAATTCACACATGTTGAGCCCACACACTCGCAGCACCCATCGTGAAACCAACGATAGCTTGAAGCACCCATGGAGCAGCAGGAGTCCTTACATTTATTCCATGGCATACACTGAGACATGTAGGCCACTGTACAGTTCACAGGCATCTGCTCCCCTTGACCGGAGGTGCTGCCAGAATCTCCCGTCTTTGCTCAAAAGCATAAAATATCCAATCGAAGGTGATATTTTAAATACACTAACCGTTCATGAGATTCGACAAGATTTAAATGAACAACGGTAATACAGAAAGAATTTAAAAAAACTTTTTTAATAATGACGGACAGAGGAATTTTTTGGTATGGGTTTAACTATCTCACTTTTTCAATGATATAGTGGAAATAAATTAGGAATGTATAACTACAAGTTATAAAATAAATAATAAATTAAGGTTA-TTTTTTGAGTTTCATCACAATCAGCAGCTGACTGCCTCAACTTTCCATTCAGTATGCCTGACAACGAGTTCTCCGAGCC------ATCATTATACATATTTCATTATCTCGTTCTTGAACTATGAGTATTGCAAAAGGTTTTTTATTCATCAGATTAGTATGTTATTATATTCACATCTAATGAATTATTTTTACTTTGCTT
Npecki_HaskellSims_G3697 AAATTGCATATTCTATAACAAATAGAAA--ATTCTTATATACTACATGATTTTGATATTTATCATAAGGATTTAAATTTTAGCTTATTATCACTGTAAGTTAATTTCATTTGTTTACAG-TTCATAATCAAAAATTA-----------ATTAAGCAATGACAATGCAATCTAA-------------------ATTTCTGACATTTATTTATTT-CGCTACATTTTCCTCCACCTTCCATTCTCCCAGCCCTTCCCCAAGAAATTCGACCATGGTGAATAAATTATTGTTTTAAAAAAAAA--TGTTCATTTAACCATAATCCAAAATTGAAATTTTAAGTTCTAAAACCATAAAAAATATAATTGTATCTATTATCTTTATATAAATATCTAGACTTCAAAACTGGTAACTAAACTTAAAACTTTACTAATGGATAATATTAATGGTAGAAACTTAACATAATATTTACCTGCTCTCATTTATTCCATAATTCACACATGTTGAGCCCACACATTCGCAGCACCCGTCATGAAACCAACGATAGCTTGAAGCGCCCATGGAACAGCAGGAATCCTTACATTTATTCCATGGCATACACTGAGACATGTAGGCCACTGTGCAGTTCACAGGCATTTGCTCTCCTTGACTGGAAGTACTGCCAGCATCTCCTGTCTTAGCTCAAAAGCATAAAATATCCAATTGAAGGTGATATTTTAAATACACTAACTGTTCTTAAGATTTGACACGATTTAAATGAACAACAATATACAAAAAG-----AAAAAAAACCTTTTTAATAAAGACAGACAGAAGAATTTTTTGGTATGGGTTTAATTATCTGACTTTTTTAGTCATATAA--------------------------------TATCACTTAGTCAATAAATAAAAGTTA-TTTTTTGTGTTTTATCACAATCAGCAGCTGACTACCTCAACTTTCCATTCAGTATGACTAACAACGAGTTATTTGAGCT------ATCATTATACATATTTCATTATCTCTTTTCTCAACTATGAGTACTGCAAAAGGTTTTTTATTCATCAGATTTGTATATTATCATATTCACATCTAATGAATTATTTTTACTTTGCTT
Npecki_HurricaneMazeCave_G2100 AAATTGCATACTCTATAACAAATAGAAA--ATTCTTATATACAACATGATTTTGATATTTATCATAAGGATTTAAATTTTAGCTTATTATCACTGTAAGTTCATTTCATTTGTTTACAG-TTCATAATCAAAAATTA-----------ATTAAGCAATGACAATGCAATCTAA-------------------ATTTCTGACATTTATTTATTT-CGCTACATTTTCCTCCACCTTCCATTCTCCCAGCCCTTCCCGAAGAAATTCGACCATGGTGAATAAATTATTGTTTTTAAAAAAA-AATGTTCATTTAACCATAATCCCAAATTGAAATTTTAAGTTCTAAAACCATAAAAAATATAATTATATCGATTATCTTTACATAAATATCTAGACTTCAAAACTGGTAAATAAACTTAAAACTTTACTAATGGATAATATTAATGGTAGAAACTTAACATAATATTTACCTGCTCTCATTTATTCCATAATTCACACAGGTTGAGCCCACACATTCGCAGCACCCATCATGAAACCAACGATAGCTTGAAGCGCCCATGGAACAGCAGGAGTCCTTACATTTATTCCATGGCATACACTGAGACATGTAGGCCACTGTGCAGTTCACAGGCATTTGCTCTCCTTGACTGGAAGTACTGCCAGCATCTCCTGTCTTAGCTCAAAAGCATAAAATATCCAATTGAAGGTGATATTTAAAATACACTAACTGTTCCTAAGATTTGACGAGATTTAAATGAACAACAATGATACAAAAATAATTAAAAAAAACCTTTTTAATAAAGACAGACAGAGGAATTTTTTGGTATGGGTTTAGCAATCTGACCTTTTCAATGATTTAGTGGGAATAAATTAGAAATGTTTAACTTCAAGTTATAAAATAAATAATACATTAAGGTTATTTTTTGGAGTTTTATCACAATCAGCGGCTGATTGCTTCAACTTTCCATTCAGTATGCCTCACAAGGAGTTCTCTGAACCAGCATTATTATTATACATATTTCATTATCTCTTTCTTGAACTATGAGTATTACAAAAGGTTTTTTATTCATAAGATTTGTATTGTAGGATATGTGTATCCAATGAATCATTTATTATCTACCA
Npecki_Monteagle_N062 ---------------------------------CTTATATACTACATGATTTTGATATTTATCATAAGGATTTAAATTTTAGCTTATTATCACTCTAAGTTAATTTCATTTGTTTACAG-TTCATAATCAAAAATTA-----------ATTAAGCAATGACAGTGCAATCTAA-------------------ATTTCTGACATTTATTTATTT-CGCTACATTTTCCTCCACCTTCCATTCTCCCAGCCCTTCCCGAAGAAATTCGACCATGGTGAATAAATTATTGTTTTTTAAAAAAA--ATTTCATTTAACCATAATCCAAAATTGAAATTTTAAGTTCTAAAACCATAAAAAATATAATTATATCTATTATCTTTACATAAATATCTAGACTTCAAAACTGGTAAATAAACTTAAAACTTTACTAATGGATAATATTAATGGTAAGAACTTAACATAATATTTACCTGCTCTCATTTATTCCATAATTCACACATGTTGAGCCCACACATTCGCAGCACCCGTCATGAAACCAACGATAGCTTGAAGCGCCCATGGAACAGCAGGAATCCTTACATTTATTCCATGGCATACACTGAGACATGTAGGCCACTGTGCAGTTCACAGGCATTTGCTCTCCTTGACTGGAAGTACTGCCAGCATCTCCTGTCTTAGCTCAAAAGCATAAAATATCCAATTGAAGGTGATATTTAAAATACACTAACTGTTCCTAAGATTTGACAAGATTTAAATGAACAACAATACAAAAAGAA------AAAAAAACCTTTTTAATAAAGAGAGACA---GAATTTTTTGGTATGGGTTTAATTATGTGACTTTTTTAGTCATATA---------------------------------TATCATTTAGTCAATAAATTAAAGTTA-TTTTTTGTGTTTTATCACAATCAGCACCTGACTACCTCAACTTTCCATTCAGTATGACTAACAATGAATTATTTGAGCT------ATCATTATACATATTTCATTATCTCTTTTTTCAACTATGAGTACTGCAAAAGGTTTCTTATTCATCAGATTTGTATATTATCATATTCACATCTAATGAATTATTTTTACTTTGCTT
Nperlakyi_SChimneys_N1079 GAATTGCATATTCTATAACAAATATATAATATTCTTATATACTACATGATTTTGATATGTATCATAAGGATGTAAATTTTAGCTTATTATCACTGTAAATGAATTTTATTTGTTCACAGCTTCATAATCAAAAATAA-AATTTCTAACTATAACTAATAACAATGCAATCTAAACATTTAATACCAATGACCATTTCTAACATTTATTTTTTTTCTCAACATTTTCCTCCACCCCTCATTCTCCCAGCCCTTCCAGAAGAAATTCGACCATGGCAAATAAATTATTGATTTAGAAAGAAAAATCCTCATTTATTCATAATCCAAAATTAAAATTTTAAGTTCTAAAACCATGGGGGATATAATTATACCCATTCTTTTGATATAAACATCTAGACTTCAAAACCTGTAAATAAATTTAAAATTCTACTAATGGATAATATTAAAGGTAGAAACTTAACATAATATTTACCTGCTCTCATTTATTCCATAATTCACACATGTTGAGCCCACACATTCGCAGCACCCATCGTGAAACCAACGATAGCTTGAAGCACCCATGGAACAGCAGGAGTCCTTACATTTATTCCATGGCATACACTGAGACATGTAGGCCACTGTACAGTTCACTGGCATTTGCTCTCCTTGACTGGAAGTGCTGCCAGCATCTCCTGTCTTTGCTCAAAAGCATAAAATATCCAATTGTAGGTGATATTTTAAATACACTAACTGTTCATAAGATTTGACAAGATTTAAATGAACAACAGTAATACAAAAAGAATTTAAAAAACCCTTTTTAATAATGACAAACAGAGGAATTTTTCGGTACAGGTTTAACTATCTGACTTTTTCAATGATATAGTGGAAATAAATTAGAAATGTTTAACTACAAGTTATAAAATAAGTAATAAATTAAGGTTATTTTTTTGAGTTTTATCACAATCAGCAGCTGACTGCCTCAACTTTCCATTCAGTATGCCTG---ACGAGTTCTCTGAACCATCATTATCA-----------------------------------------------------------------------------------------------------------------
Nperlakyi_SChimneys_N1080 AAATTGCATATTCTATAACAAATATATAATATTCTTATATACTACATGATTTTGATATGTATCATAAGGATGTAAATTTTAGCTTATTATCACTGTAAATGAATTTTATTTGTTCACAGCTTCATAATCAAAAATAA-AATTTCTAACTATAACTAATAACAATGCAATCTAAACATTTAATACCAATGACCATTTCTAACATTTATTTTTTTTCTCAACATTTTCCTCCACCCCTCATTCTCCCAGCCCTTCCAGAAGAAATTCGACCATGGCAAATAAATTATTGATTTAGAAAGAAAAATCCTCATTTATTCATAATCCAAAATTAAAATTTTAAGTTCTAAAACCATGGGGGATATAATTATACCCATTCTTTTGATATAAACATCTAGACTTCAAAACCTGTAAATAAATTTAAAATTCTACTAATGGATAATATTAAAGGTAGAAACTTAACATAATATTTACCTGCTCTCATTTATTCCATAATTCACACATGTTGAGCCCACACATTCGCAGCACCCATCGTGAAACCAACGATAGCTTGAAGCACCCATGGAACAGCAGGAGTCCTTACATTTATTCCATGGCATACACTGAGACATGTAGGCCACTGTACAGTTCACTGGCATTTGCTCTCCTTGGCTGGAAGTGCTGCCAGCATCTCCTGTCTTTGCTCAAAAGCATAAAATATCCAATTGTAGGTGATATTTTAAATACACTAACTGTTCATAAGATTTGACAAGATTTAAATGAACAACAGTAATACAAAAAGAATTTAAAAAACCCTTTTTAATAATGACAAACAGAGGAATTTTTCGGTACAGGTTTAACTATCTGACTTTTTCAATGATATAGTGGAAATAAATTAGAAATGTTTAACTACAAGTTATAAAATAAGTAATAAATTAAGGTTATTTTTTTGAGTTTTATCACAATCAGCAGCCGACTGCCTCAACTTTCCATTCAGTATGCCTGACAACGAGTTCTCTGAACCATCATTATCATTATACATATTTCATTATCTCGTTCTTGAACTATGAGTATTGCAAAAGGTTTTTTATTCATCAGATTTGTATGTTATTATATTCACATCTAATGAATTATTTTTACTTTACTT
Nreclusus_Clingmans_N252 AAAATGCATATTCTATAACAAATATATAATATTCTTATATACTACATGATTTTGATATGTATCATAAGGATTTAAAGTTTAGCTTATTATCGCTGTAAATGAATTTTATTTGTTCACAGCTTCATAATCAAAAATAAAAATTTCTAACTA----TAATAACAATGCAATCTAAACATTTAATACCAATGACCATTTCTAACATTTATTTTTTTTCTCAACATTTTCCTCTACCCCTCGTTCTCCCAGCCCTTCCAGAAGAAATTCGACCATGGCAAATAAATTATTGCTTTAGAAAGAAAAATCCTCATTTATTCATAATCCAAAATTAAAATTTTAAGTTCTAAAACCATGGGGGATATAATTATATCCATTATCTTGAAATGAACATCTAGACTTCAAAATTTGTAAATAAACTTAAAATTCTACTAATGGATAATATTAATGATAGAAACTTAACATAATATTTACCTGCTCTCATTTATTCCATAATTCACACATGTTGAACCCACACATTCGCAGCACCCATCGTGAAACCAACGATAGCTTGAAGCACCCATGGAACAGCAGGAGTCCTTACATTTATTCCATGGCATACACTGAGACATGTAGGCCACTGTACAGTTCACGGGCATTTGCTCTCCTTGACTGGAAGTGCTGCCAGCATCTCCTGTCTTTGCTCAAAAGCATAAAATATCCAATTGTAGGTGATATTTTAAATACACTAACTGTTCATAAGATTTGACAAGATTTAAATGAACAACAGATTTAGAAAAATAATTT-AAAAACCCTTTTTAATAATGACAAACAGAGGAATTTTTCGGTATGGGTTTAACTATCTGACTTTTTCAATGATATAGTGGAAATAAATTAGAAATGTTTAACTACAAGTTATAAAATAAATAATAAATTAAGGTTATTTTTTTGAGTTTTATCATAATCAGCACCCGACTGCCTCAACTTTCTGTTCAGTATGCCTGACAACGAGTTCTCTGAGCAATCATTATCATTATACATATTCCATTATCTCGTTCTTGTACTATGAGTGTTAAAAGAAATTATTTAATTATCAGGCCTCCATGTTCTTGAGTTCAATCTCTAAAACTGTTACTTGTCTTCCTT
Nreclusus_Newfound_N259 ---------------------------------------------------------------------------------------------------TGAATTTTATTTGTTCACAGCTTCATAATCAAAAATAAAAATTTCTAACTATAACTAATAACAATGCAATCTAAACATTTAATACCAATGACCATTTCTAACATTTATTTTTTTTCTCAACATTTTCCTCTACCCCTCATTCTCCCAGCCCTTCCAGAAGAAATTCGACCATGGCAAATAAATTATTGCTCTAGAAAGAAAAATCCTCATTTATTCATAATCCAAAATTAAAATTTTAAGTTCTAAAACCATGGGATATATAATTATATCCATTATCTTGAAATGAACATCTAGACTTCAAAATTTGTAAATAAACTTAAAATTCTACTAATGGATAATATCAATGGTAGAAACTTAACATAATATTTACCTGCTCTCATTTATTCCATAATTCACACATGTTGAGCCCACACATTCGCAGCACCCATCGTGAAACCAACGATAGCTTGAAGCACCCATGGAACAGCAGGAGTCCTTACATTTATTCCATGGCATACACTGAGACATGTAGGCCACTGTACAGTTCACGGGCATTTGCTCTCCTTGACTGGAAATGCTGCCTGCATCTCCTGTCTTTGCTCAAAAGCATAAAATATCCAATTGTAGGTGATATTTTAAATACACTAACTGTTCATAAGATTTGACAAGATTTAAATGAACAACAGATTTACAAAAAGAATTTAAAAAACCCTTTTTAATAATGACAAACAGAGGAATTTTTCGGTATGGGTTTAACTATCTGACTTTTTCAATGATATAGTGGAAATAAATTAGAAATGTTTAACTACAAGTTATAAAATAAATAATAAATTAAGGTTATTTTTTTGAGTTTTATCATAATCAGCACCTGACTGCCTCAACTTTCCGTTCAGTATGCCTGACAACGAGTTCTCTGAGCCATCATTATCATTCTACATATTCCATTATCTCGTTCTTGTACTATGAGTATTGCAAAAGGT---------------------------------------------------------------
Nreclusus_Noland_N1051 ---------------------------------------------------------------------------------------------------------------------------------------------------------------------CAATCTAAACATTTAATACCAATGACCATTTCTAACATTTATTTTTTTTCTCAACATTTTCCTCTACCCCTCGTTCTCCCAGCCCTTCCAGAAGAAATTCGACCATGGCAAATAAATTATTGCTTTAGAAAGAAAAATCCTCATTTATTCATAATCCAAAATTAAAATTTTAAGTTCTAAAACTATGGGGGATATAATTATATCCATTATCTTGAAATGAACATCTAGACTTCAAAATTTGTAAATAAACTTAAAATTCTACTAATGGATAATATTAATGGTAGAAACTTAACATAATATTTACCTGCTCTCATTTATTCCATAATTCACACATGTTGAGCCCACACATTCGCAGCACCCATCGTGAAACCAACGATAGCTTGAAGCACCCATGGAACAGCAGGAGTCTTTACATTTATTCCATGGCATACACTGAGACATGTAGGCCACTGTACAGTTCACGGGCATTTGCTCTCCTTGACTGGAAGTGCTGCCAGCATCTCCTGTCTTTGCTCAAAAGCATAAAATATCCAATTGTAGGTGATATTTTAAATACACTAACTGTTCATAAGATTTGACAAGATTTAAATGA-----------GCAAAAAGAATTTAAAAAACCCTTTTTAATAATGACAAACAGAGGAATTTTTCGGTATGGGTTTAACTATCTGACTTTTTCACTGATATAGTGGAAATAAATTAGAAATGTTTAACTACAAGTTATAAAATAAATAATAAATTAAGGTTATTTTTTTGAGTTTTATCATAATCAGCACCTGACTGCCTCAACTTTCCGTTCAGTATGCCTGACAACGAGTTCTCTGAGCAATCGTTATCATTATACATATTCCGTTATCTCGTTCTTGTACTATGAGTATTGCAAAAGGTTTTTTATTCATCAGATTTGTATGTTATTATATTCACATCTAATTAATTTTTTTTACTTTGCTT
Nreclusus_Smokemont_N1020 --ATTGCATATTCTATAACAAATATATAATATTCTTATATACTACATGATTTTGATATGTATCATAAGGATTTAAAGTTTAGCTTATTATCGCTGTAAATGAATTTTATTTGTTCACAGCTTCATAATCAAAAATAAAAATTTCTAACTATAACTAATAACAATGCAATCTAAACATTTAATACCAATGACCATTTCTAACATTTATTTTTTTTCTCAACATTTTCCTCTACCCCTCATTCTCCCAGCCCTTCCAGAAGAAATTCGACCATGGCAAATAAATTATTGCTCTAGAAAAAAAAATCCTCATTTATTCATAATCCAAAATTAAAATTTTAAGTTCTAAAACCATGGGGGATATAATTATATCCATTATCTTGAAATGAACATCTAGACTTCAAAATTTGTAAATAAACTTAAAATTCTACTAATGGATAATATTAATGGTAGAAACTTAACATAATATTTACCTGCTCTCATTTATTCCATAATTCACACATGTTGAGCCCACACATTCGCAGCACCCATCGTGAAACCAACGATAGCTTGAAGCACCCATGGAACAGCAGGAGTCCTTACATTTATTCCATGGCATACACTGAGACATGTAGGCCACTGTACAGTTCACGGGCATTTGCTCTCCTTGACTGGAAGTGCTGCCTGCATCTCCTGTCTTTGCTCAAAAGCATAAAATATCCAATTGTAGGTAATATTTTAAATACACTAACTGTTCATAAGATTTGACAAGATTTAAATGAACAACAGATTTACAAAAAGAATTTAAAAAACCCTTTTTAATAATGACAAACAGAGGAATTTTTCAGTATGGGTTTAACTATCTGACTTTTTCAATGATATAGTGGAAATAAATTAGAAATGTTTAACTACAAGTTATAAAATAAATAATAAATTAAGGTTACTTTTTTGAGTTTTATCATAATCAACACCTGACTGCCTCAACTTT--------------------------------------------------------------------------------------------------------------------------------------------------------------
Nroanensis_IngramBranch_N926 ------------------------------------------------------------ATCATAAGGATTAAAATTTTAGCTTATTATCACTGTAAATGAATTTTATTTGTTCACAGCTTCATAATCAAAAATAAAAATTTCTAACTATAACTAATAACAATGCAATCTAAACATTTAATACCAATGACCGTTTCTAACATTTATTTATTTTCTCGACATTTTCCTCCACCCCTCGTTCTCCCGGCCCTTCCGGAAGAAATTCGGCTATGGCAAATAAATTATTGCTTTGGAAAGAAAAATCCTCATTTATTCATAATCCAAAATTAAAATTTTTAGTTCTAAAACCATGGGGGATATAATTATATCCATTATCTTGAAATAAACATCTCGACTTCAAAATTTGTAAATAAACTTAAAATTCTACTAATGGATAACATTAATGGCAGAAACTTAACATAATATTTACCTGCTCTCATTTATACCATAATTCACACATGTTGAGCCCACACATTCGCAGCACCCATCGTGAAACCAACGATAGCTTGAAGCACCCATGGAGCAGCAGGAGTCCTTACATTTATTCCATGGCATACACTGAGACATGTAGGCCACTGTACAGTTCACAGGCATCTGCTCCCCTTGATTGGAGGTGCTGCCAGAATCTCCCGTCTTTGCTCAAAAGCATAAAATATCCAATTGAAGGTGATATTTTAAATACTCTAACCGTTCATAAGATTTGACAAGATTTAAATGAACAACGGTAATACAAAAATAATTTAAAAAAACTTTTTTAATAATGA------------------------------------------------------------------------------------------------------------------------------------------------------------------------------------------------------------------------------------------------------------------------------------------------------------------------------
Nroanensis_N_CarversGap_N928 ------------------------------------------------------------------------------------------------------------------------------------AATAAAAATTTCTAACTATAACTAATAACAATGCAATCTAAACATTTAATACCGATGACCGTTTCTAACATTTATTTTTTTTCTCAACATTTTCCTCCACCCTTCGTTCTCCCAGCCCTTCCGGAAGAAATTCGACCATGGCAAATAAATTATTGCTTTAGAAAGAAAAATCCTCATTTATTCATAATCCAAAATTAAAATTTTAAGTTCTAAAACCATGGGAGATATAATTATATTCATTATCTTGAAATAAACATCTAGACTTCAAAATTTGTAAATAAACTTAAAATTCTATTAATGGATAATATTAATGGCAGAAACTTAACATAATATTTACCTGCTCTCATTTATACCATAATTCACACAGGTTGAGCCCACACACTCGCAGCACCCATCGTGAAACCAACGATAGCTTGAAGCACCCATGGAGCAGCAGGAGTCCTTACATTTATTCCATGGCATACACTGAGACATGTAGGCCACTGTACAGTTCACAGGCATCTGCTCCCCTTGACTGGAGGTGCTGCCAGAATCTCCCGTCTTTGCTCAAGAGCATAAAATATCCAATCGAAGGTGATATTTTAAATACACTAACCGTTCATGAGATTCGACAAGATTTAAATGAACAACGGTAATACAAAAAGAATTTAAAAAAACTTTTTTAATAATGACGGACAGAGGAATTTTTTGGTATGGGTTTAACTATCTGACTTTTTCAATGATATAGTGGAAATAAATTAGGAATGTATAACTACAAGTTATAA---------------------------------------------------------------------------------------------------------------------------------------------------------------------------------------------------------------------------------
Nroanensis_RoanHighBluff_N762 --------------------------------------------------------------------------------AGCTTATTATCACTGTAAATGAATTTTATTTGTTCACAGCTTCATAATCAAAAATAAAAAATTCTAACTATAACTAATAACAATGCAATCTAAACATTTAATACCGATGACCGTTTCTAGCATTTATTTTTTTTCTCAACATTTTCCTCCACCCCTCGTTCTCCCGGCCCTTCCAGAAGAAATTTGACCGTGGCAAATAAATTATTGCTTTAGAAAGAAAAATCCTCATTTATTCATAATCCAAAATTAAAATTTTTAGTTCTAAAACCATGGGAGATATAATTATATCCATTATCTTGAAATAAACATCTCGACTTCAAAATTTGTAAATAAACTTAAAATTCTACTAATGGATAATATTAATGGTAGAAACTTAACATAATGTTTACCTGCTCTCATTTATACCATAATTCACACATGTTGAGCCCACACACTCGCAGCACCCATCGTGAAACCAACGATAGCTTGAAGCACCCATGGAGCAGCAGGAGTCCTTACATTTATTCCATGGCATACACTGAGACATGTAGGCCACTGTACAGTTCACAGGCATCTGCTCGCCTTGACTGGAAGTGCTGCCAGAATCTCCCGTCTTTGCTCAAAAGCATAAAATATCCAATCGAAGGTGATATTTTAAATACACTAACCGTTCATGAGATTCGACAAGATTTAAATGAACAACGGTAATACAAAAAGAATTT-AAAAAACTTTTTTAATAATGACGGACAGAGGAATTTTTTGGTATGGGTTTAACTATCTGACTTTTTCAATGATATAGTGGAAATAAATTAGGAATGTATAACTACAAGTTATAAAATAAATAATAAATTAAGGTTA-TTTTTTTAGTTTCATCACGATCAGCAGCTGACTGCCTCAATTTTCCATTCAGTATGCCTGACAACGAGTTATCCGAGCCATCATTATCATTATACATATTTCATTATCTCGTTCTT--------------------------------------------------------------------------------------
Nsheari_BaldRiver_N1168 AAATTGCATATTTTATAACAAATATATAATATTCTTATATACTACATGATTTTGATATGTATCATTAGGATTTAAATTTTAGCTTATTATCACTGTAAATGAATTTTATTTGTTCACAGCTTCATAATCAAAAATAAAAATTTCTAACTATAACCAATAACAATGCAATCTAAACATTTAATAACCGTGACCATTTCTGATATTTATTTATTTTCTCAACATTTTCCTCCACCCCTCATTCTCCCAGCCCTTCCAGAAGAAATTTGATCATGACAAATAAATTATTGCTTTAGAAAGAAAAATCCTCATTTATTCATAATCCAAAATTAAAATTTTAAGTTCTAAAACCATGAGGGATATAATTATATCCATTATCTTGATATAAACATCTAGACTTCAAAACTTGTAAATAAATTTAAAATTCTACTAATGGATAATATTAAAGGTAGAAACTTAACATAATATTTACCTGCTCTCATTTATTCCATAATTCACACATGTTGAGCCCACACATTCGCAGCACCCATCGTGAAACCAACGATAGCTTGAAGCACCCATGGAACAGCAGGAGTCCTTACATTTATTCCATGGCATACACTGAGACATGTAGGCCACTGTACAGTTCACGGGCATTTGCTCTCCTTGACTGGAAGTGCTGCCAGCATCACCTGTCTTTGCTAAAAAGAATAAAATATCCAATTGTAGGTGATATTTTAAATACACTAACTGTCCATAAGATTTGACAAGATTTAAATGAACAACAGTAATACAAAAAGATTT-AAAAAACCCTTTTTAATAATGACAAACAGAGGAATTTTTTGGTACGGGTTTAACTATCTGACTTTTTCAATGATATAGTGGAAATAAATTAGAAATGTTTAACTACAAGTTATAAAATAAGTAATAAATTAAGGTTATTTTTTTGAGTTTTATCACAATCAGCAGCTGACTGCCTCAACTTTCCATTCAGTATGCCTGACAACGAGTTCTCTGAGCCATCATTATCTTTATACATATTTCATAATCTCGTTCTTGAACTATGGGTATTGCAAAAGGTTTTTTATTCATCAGATTTGTATGTTATCATATTTACATCTAATGAATTATTTTTACTTTGCTT
Nsheari_Cohutta_N826 --------------------------------------------CATGATTTTGATATGTATCATAAGGATTTAAATTTTAGCTTATTATCACTGTAAATGAATTTTATTTGTTCACAGCTTCATAATCAAAAATAAAAATTTCTAACTATAACCAATAACAATGCAATCTAAACATTTAATAACCATGACCATTTCTGATATTTATTTTTTTTCTCAACATTTTCTTCCACCCCTCATTCTCCCAGCCCTTCCAGAAGAAATTTGATCATGACAAATAAATTATTGTTTTAGAAAGAAAAATCCTCATTTATTCATAATCTAAAATTAAAATTTTAAGTTCTAAAACCATGAGGGATATAATTATATCCATTATCTTGATATAAACATCTAGACTTCAAAACTTGTAAATAAATTTAAAATTCTACTAATGGATAATATTAAAGGTAGAAACTTAGCATAATATTTACCTGCTCTCATTTATTCCATAATTCACACATGTTGAGCCCACACATTCGCAGCACCCATCGTGAAACCAACGATAGCTTGAAGCCCCCATGGAACAGCAGGAGTCCTTACATTTATTCCATGGCATACACTGAGACATGTAGGCCACTGTACAGTTCACGGGCATTTGCTCTCCTTGATTGGAAGTGCTGCCAGCATCTCCTGTCTTTGCTCAAAAGCATAAAATATCCAATTGTAGGTGATATTTTAAATACACTAACTGTTCATAAGATTTGACAAGATTTAAATGAACAACAGTAATACAAAAAGAATTAAAAAAAACCTTTTTAATAATGACAAACAGAGGAATTTTTCGGTACGGGTTTAACTATCTGACTTTTTCAATGATATAGTGGAAATAAATTAGAAATGTTTAACTACAAATTATAAAATAAGTAATAAATTAAGGTTATTTTTTTGAGTTTTATCACAATCAGCAGCTGACTGCCTCAACTTTCCATTCAGTATGCCTGACAACGAGTTCTCTGAGCCATCATTATCTTTATACATATTTCATAATCTCGTTCTTGAACTATGGGTATTGCAAAAGGTTTTTTATTCATCAGATTTGTATGTTATCATATTCACATCTAATGAATTATTTTTACTTTGCTT
Nsheari_JoyceKilmer_N092 ------------CTATAACAAATATATAATATTCTTATATACTACATGATTTTGATATGTATCATAAGGATTTAAATT-TAGTTTATTATCACTGTAAATGAATTTTATTTGTTCACAGCTTCATAATCAAAAATAAAAAATTCTAACTATAACCAATAACAATGCAATCTAAACATTTAATAACCGTGACCATTTCTGATATTTATTTATTTTCTCAACATTTTCCTCCACCTCTCATTCTCCCAGCCCTTCCAGAAGAAATTTGATCATGACAAATAAATTATTGCTTTAGAAAGAAAAATCCTCATTTATTCATAATCCAAAATTAAAATTTTAAGTTCTAAAACCATGAGGGATATAATTATATCCATTATCTTGATATAAACATCTAGACTTCAAAACTTGTAAATAAATTTAAAATTCTACTAATGGATAATATTAAAGGTAGAAACTTAACATAATATTTACCTGCTCTCATTTATTCCATAATTCACACATGTTGAGCCCACACATTCGCAGCACCCATCATGAAACCAACGATAGCTTGAAGCACCCATGGAACAGCAGGAGTCCTTACATTTATTCCATGGCATACACTGAGACATGTAGGCCACTGTACAGTTCACGGGCATTTGCTCTCCTTGACTGGAAGTGCTGCTAGCATCTCCTGTCTTTGCTCAAAAGCATAAAATATCCAATTGTAGGTGATATTTTAAATACACTAACTGTTCATAAGATTTGACAAGATTTAAATGAACAACAGTAATACAAAAAGAATTAAAAAAACCCTTTTTAATAATGACAAACACAGGAATTTTTCGGTACGGGTTTAACTATCTGACTTTTTCAGTGATATAGTGGAAATAAATTAGAAATGTTTAACTACAAGTTATAAAATAAGTAATAAATTAAGGTTATTTTTTTGAGTTTTATCATAATCAGCAGCTGACTGCCTCAACTTTCCATTCAGTATGCCTGACAACGAGTTCTCTGAGCCATCATTATCTTTATACATATTTCATAATCTCGTTCTTGAACTATGGGTATTGCAAAAGGTTTTTTATTCATCAGATTTGTATGTTATCATATTCACATCTAATGAATTA--------------
Nsilvanus_Elijay_N395 AAATTGCATATTCCATAACAAATATATAATATTCTTATATACTACATGATTTTGATATGTATCATAAGGATTTAAATTTTAGCTTATTATCACTGTAAATGAATTTTATTTGTTCACAGCTTCATAATCAAAAATAAATTTTTTTAACTATAACCAATAACAATGCAATCTAAACATTTAATAACAGTGACCATTTCCGATATT--TTTTTTTTCTCAACATTTTCCTCCACCCCTCATTCTCCCAGCCCTTCCAGAAAAAAATTGACCATGGCAAATAAATTATTGCTTTAGAAAGAAAAATCCTCATTTATTCATAATCCAAAATTAAAAATTTAAATTCTAAAAACATGGGGGATATAATTATATCCATTATCTTGAAATAAACATCAAGACTTCAAAACTTGTAAATAAACTTAAAATTCTACTAATGGATAATATTAAAGGCAGAAACTTAACATAATATTTACCTGCTCTCATTTATTCCATAATTCACACATGTTGAGCCCACACATTCGCAGCACCCGTCGTGAAACCAACGATAGCTTGAAGCACCCATGGAACAGCAGGAGTCCTTACATTTATTCCATGGCATACACTGAGACATGTAGGCCACTGTACAGTTCACAGGCATTTGTTCTCCTTGACCGGAAGTGCTGCCAGCATCTCCCGTCTTTGCTCAAAAGCATAAAATATCCAATTGTAGGTGATATTTTAAATACACTAACTGTTCATAAGATTTGACAAGATTTAAATGAACAACAGTAATACAAAAAGAATTTAAAAAACCCTTTTTAATAATGACAAACACAGGAATTTTTTGGTACGGGTTTAACTATCTGACTTTTTCAATGATATAGTGGAAATAAATTAGAAATGTTTAACTACAAGTTATAAAATAAGTAATAAATTAAGGTTATTTTTTT--GTTTTATCACAATCAGCAGCTGACTGCCTCAACTTTCCATTCAGTATGCCTGACAACGAGTTCTCTGAACC------ATCATTATACATATTTCATTATCTCGTTCTTGAACTATGAGTATTGCAAAAGGTTTTTTATTCATCAGATTTGTA------------------------------------------
Nsilvanus_GermanyCove_N1017 ----TGCATATTCCATAACAAATATATAATATTCTTATATACTACATGATTTTGATATGTATCATAAGGATTAAAATTTTAGCTTATTATCACTGTAAATGAATTTTATTTGTTCACAGCTTCATAATCAAAAATAAAAAATTCTAACTATAACTAATAACAATGCAATCTAAACATTTAATACCAATGACTGTTTCTAACATTTATTTTTTTTCTCAACATTTTCCTCCACCCCTCATTCTCCCAGCCCTTCCAAAAAAAATTCGACCATGGCAAATAAATTATTGCTTTAAAAAGGAAAATCCTCATTTATTCATAATCCAAAATTAAAATTTTAAGTTCTAAAACCATGAGGGATATAATTATATCCATTATCTTGATATAAACATCTAGACTTCAAAACTTGTAAATAAACTTAAAATTCTACTAATGGATAATATTAAAGGTAGAAACTTAACATAATATTTACCTGCTCTCATTTATTCCATAATTCACACATGTTGAGCCCACACACTCGCAGCACCCATCGTGAAACCAACGATAGCTTGAAGCACCCATGGAACAGCAGGAGTCCTTACATTTATTCCATGGCATACACTGAGACATGTAGGCCACTGTACAGTTCACGGGCATTTGTTCTCCTTGACCGGAAGTGCTGCCAGCATCTCCCGTCTTTGCTCAAAAGCATAAAATATCCAATTGTAGGTGATATTTTAAATACACTAACTGTTCATAAGATTTGACAAGATTTAAATGAACAACAGTAATACAAAAATAATTTAAAAAACCCTTTTTAATAATGACAAACAGAGGAATTTTTTGGTACGGGTTTAACTATCTGACTTTTTCAATGATATAGTGGAAATAAATTAGAAATGTTTAACTACAAGTTATAAAATAAGTAATAAATTAAGGTTATTTTTTT--GTTTTATCACAATCAGCAGCTGACTGCCTCAACTTTCCATTCAGTATGCCTGACAACGAGTTCTCTGAACC------ATCATTATACATATTTCATTATCTCGTTCTTGAACTATGAGTATTGCAAAAGGTTTTTTATTCATCAGATTTGTATGTTATTATATTCACATCTAATGAATTATTTTTACTTTGCTT
Nsilvanus_HeboMtn_N1029 ------------------------------------------------------------------------------------------------------------------------------------------------------------------------------------ATAACAGTGACCATTTCCGATATT--TTTTTTTTCTCAACATTTTCCTCCACCCCTCATTCTCCCAGCCCTTCCAGAAAAAAATTGACCATGGCAAATAAATTATTGCTTTAGAAAGAAAAATCCTCATTTATTCATAATCCAAAATTAAAAATTTAAATTCTAAAACCATGGGGGATATAATTATATCCATTATCTTGAAATAAACATCAAGACTTCAAAACTTGTAAATAAACTTAAAATTCTACTAATGGATAATATTTAAGGTAGAAACTTAACATAATATTTACCTGCTCTCATTTATTCCATAATTCACACATGTTGAGCCCACACACTCGCAGCACCCATCGTGAAACCAACGATAGCTTGAAGCACCCATGGAACAGCAGGAGTCCTTACATTTATTCCATGGCATACACTGAGACATGTAGGCCACTGTACAGTTCACGGGCATTTGTTCTCCTTGACCGGAAGTGCTGCCAGCATCTCCCGTCTTTGCTCAAAAGCATAAAATATCCAATTGTAGGTGATATTTTAAATACACTAACTGTTCAT----------AAGATTTAAATGAACAACAGTAATACAAAAAGAATTTAAAAAACCCTTTTTAATAATGACAAACAGAGGAATTTTTTGGTACGGGTTTAACTATCTGATTTTTTCAATGATATAGTGGAAATAAATTAGAAATGTTTAACTACAAGTTATAAAATAAGTAATAAATTAAGGTTATTTTTTT--GTTTTATCACAATCAGCAGCTGACTGCCTCAACTTTCCATTCAGTATGCCTGACAACGAGTTCTCTGAACC------ATCATTATACATATTTCAT--------------------------------------------------------------------------------------------------
Nstupkai_BlowholeWOS_N285 ----TGCACATTCTATAACAAATATATAATATACATATATACTACATGATTTTTATATGTATCATAAGGATTTAAATTTTAGCTTATTATCACAGTAAATGAATTTTATTTGTTCACAGCTTCATAATCAA------AAATTTCTAACTATAACTAATAACAATGCAATCTAAACATTTAATACCGATGACCATTTCTAACATTTA-TTTTTTTCTCAACATTTTCCTCCACCCCTCATTCTCCCAGCCCTTCCAGAAGAAATTTGACCATGGCAAATAAATTATTGCTTTAGAAAGAAAAATCCTCATTTATTCATAATCCAAAATTAAAATTTTAAGTTCTAAAACCATGGGGGGGATAATTATATCCATTATCTTGATATAAACATCTAGACTTCAAAACTTGTAAATAAATTTAAAATTCTAATAATGGATA-------AGATAGAAACTTAACATAATATTTACCTGCTCTCATTTATTCCATAATTAACACATGTTGAGCCCACACATTCGCAGCACCCATCGTGAAACCAACGATAGCTTGAAGCACCCATGGAACAGCAGGAATCCTTACATTTATTCCATGGCATACACTGAGACATGTAGGCCACTGTACAGTTCACAGGCATTTGCTCTCCTTGACTGGAAGTGCTGCCAGCATCTCCTGTCTTTGCTCAAAAGCATAAAATATCCAATTGTAGGTGATATTTTAAATACACTAACTGTTCATAAGATTTGACAAGATTTAAATGAACAACAGTAATACAAAAAGAATTTAAAAAACCCTTTTTAATAATGACCAACAGAGGAATTTTTCGGTATGGGTTTAACTATCTGACTTTTTCAATGATAAAGTGGAAATAAATTAGAGATGTTTAACTACAAGTTATAAAATAAATAATAAATTAAGGTTATTTTTTTGAGTTTTATCATAATCAGCACCTGACTGCCTCAACTTTCCGTTCAGTATGCCTGACAACGAGTTCTCTGAGCAATCATTATCATTATACATATTCCATTATCTCGTTCTTGTA-----------------------------------------------------------------------------------
Nstupkai_Blowing_N356 AAATTGCATATTCTATAACAAATATATAATATACATATATACTACATGATTTTTATATGTATCATAAGGATTTAAATTTTAGCTTATTATCACAGTAAATGAATTTTATTTGTTCACAGCTTCATAATCAAAAATAATTTTTTTTAACTATAACTAATAACAATGCAATCTAAACATTTAATACCGATGATCATTTCTAACATTTATTTTTTTTCTCAACATTTTCCTCCACCCCTCATTCTTCCAGCCCTTCCAGAAGAAATTTGACCATGGCAAATAAATTATTGCTTTAGAAAGAAA----------------TAATCCAAAATTAAAATTTTAAGTTCTAAAACCATGGGTCAGATAATTATATCCATTATCTTGATATAAACATCTAGACTTCAAAATTTGTAAATAAATTTAAAATTCTACTAATGGATAATATTAATGGTAGAAACTTAACATAATATTTACCTGCTCTCATTTATTCCATAATTCACACATGTTGAGCCCACACATTCGCAGCACCCATCGTGAAACCAACGATAGCTTGAAGCACCCATGGAACAGCAGGAGTCCTTACATTTATTCCATGGCATACACTGAGACATGTAGGCCACTGTACAGTTCACGGGCATTTGCTCTCCTTGACTGGAAGTGCTGCCAGCATCTCCTGTCTTTGCTCAAAAGCATAAAATATCCAATTGTAGGTGATATTTTAAATACACTAACTGTTCATAAGATTTGACAAGATTTAAATGAACAACAGTAATACAAAAAGAATTTAAAAAACCCTTTTTAATAATGACCAACAGAGGAATTTTTCGGTATGGGTTTAACTATCTGACTTTTTCAATGATAAAGTGGAAATAAATTAGAGATGTTTAACTACAAGTTATAAAATAAATAATAAATTAAGGTTATTTTTTTGAGTTTTATCATAATCAGCACCTGACTGCCTCAACTTTCCGTTCAGTATGCCTGACAACGAGTTCTCTGAGCCATCATTATCATTATACATATTTCATTATCTCGTTCTTGAACTATGAGTATTGCAAAAGGTTTTTTATTCATCAGATTTGTATGTTATTATATTCACATCTAATGAATTATTTTTACTTTGCTT
Nstupkai_LittleRiver_N293 --------------------------------------------------------------------------------------TTATCACAGTAAATGAATTTTATTTGTTCACAGCTTCATAATCAAAAATAATTTTTTTTAACTATAACTAATAACAATGCAATCTAAACATTTAATACCGATGACCATTTCTAACATTT-TTTTTTTTCTCAACATTTTCCTCCACCCCTCATTCTTCCAGCCCTTCCAGAAGAAATTTGACCATGGCAAATAAATTATTGCTTTAGAAAGAAA----------------TAATCCAAAATTAAAATTTTAAGTTCTAAAACCATGGGTCAGATAATTATATCCATTATCTTGACATAAACATCTAGACTTCAAAACTTGTAAATAAACTTAAAATTCTACTAATGGATAATATTAGTGGTAGAAACTTAACATAATATTTACCTGCTCTCATTTATTCCATAATTCACACATGTTGAGCCCACACATTCGCAGCACCCATCGTGAAACCAACGATAGCTTGAAGCACCCATGGAACAGCAGGAGTCCTTACATTTATTCCATGGCATACACTGAGACATGTAGGCCACTGTACAGTTCACGGGCATTTGCTCTCCTTGACTGGAAGTGCTGCCAGCATCTCCTGTCTTTGCTCAAAAGCATAAAATATCCAATTGTAGGTGATATTTTAAATACACTAACTGTTCATAAGATTTGACAAGATTTAAATGAACAACATTAATACAAAAAGAATTTAAAAAACCCTTTTTAATAATGACCAACAGAGGAATTTTTCGATATGGGTTTAACTATCTGACTTTTTCAATGATAAAGTGGAAATAAATTAGAGATGTTTAACTACAAGTTATAAAATAAATAATAAATTAAGGTTATTTTTTTGAGTTTTATCATAATCAGCACCTGACTGCCTCAACTTTCCGTTCAGTATGCCTGACAACGAGTTCTCTGAGCCATCATTATCATTATACATATTTCATTATCTCGTTCTTGAACTATGAGTATTGCAAAAGGTTTTTTATTCATCAGATTTGTATGTTATTATATTCACATCTAATTAATTAATTTTACTTTGCTT
Nstygius_ObeLee_N0656 -------------------------------------------------------------------------------CATCTCA------------------------------------------------------------------TCCCACGCTTACATAAGTAAATGATTTTAAAGAA------AAACCGAATACATACTTGAAA------------------ACTTTTCATCCTTTGGCAATTCCAAAATCGATCCAGCGGTCAAAAAAAAAAAG-------AGAGAGAGACAACCTGCCCCACGTGCGAATCGAAAGTGAAGCGTTGGGTTGCCAAACAGTGAGGTGAAGGGTTGCCTTTGTGGTCTCGATTCGCTCAC--------CGTGATTTGGCGATACTTTTACGGCCC------------CCTTTAACGGAAGAGAACCGGTAACATATTTACCTGCTCTCATTTATTCCATAATTCACACATGTTGAGCCCACGCATTCGCAGCACCCATCGTGAAACCAACGATAGCTTGAAGCACCCATGGAACAGCAGGAGTCCTTACATTTATTCCATGGCATACACTGAGACATGTAGGCCACTGTACAGTTCACAGGCATTTGCTCCCCCTGACTGGAACTGCTGACAGCGTCTCCTGTCTTAGCTCAAAAGCATAAAATATCCAATTGAAGGTGATATTTTAAATATACTAACTGTTCATAAGATTTGACAAGAT-----------------------------------------TTTTTAATAAAGACAGACAGAGGAATTTTTCGGTATGGGTTTAACTATCTGACTTTTTCAATGATATAGTGGAAATAAATTAGGAATGTTTTACTACAAGTTATAAAATAAATACTAAATTAAGGTTATTTTTTTTAGTTTTATCACAATCAGCAGCTGACTGCCTAAACTTTCCATTCAGTATGCCTGACAACGAGTTCTCTGAGCCATCGTTATCATTATACATA--------------------------------------------------------------------------------------------------------
Nstygius_RavenB_N1022 AAATTGCATATTCTATCACAAATTTATAATATTCTTATATACTACATGATTTTGATATGTATCATAAGGATTTAAATTTTATCTCACCATTTACATAAGTAAG-TGCTGTTACCCCTGGCTCTAAAAAAACATAACAGTATGGCATATCACCCTCCACGCTTACACAAGTAAATGATTTTAAAGAA------AAATCGAATACATACTTGGAA------------------ACTTTTCATCCTTTGGCAATTCCAAAATCGATCCAGTGGTGAAAAAAG------------AGAGAGAGACAACCTGCCCCACGTGCGAATCGAACGTGAAGCATTGGGTTGCCGAACAGTGAGGTGAAGGGTTGCCTTTGCGGTCTCGATTCGCTCAC--------CGCGATTTGGCGATACTTTTACGGCCC------------CCTTTAACGGAAGAGAACCGGTAACATATTTACCTGCTCTCATTTATTCCATAATTCACACATGTTGAGCCCACACATTCGCAGCACCCATCGTGAAACCAACGATAGCTTGAAGCACCCATGGAACAGCAGGAGTCCTTACATTTATTCCATGGCATACACTGGGACATGTAGGCCACTGTACAGTTCACAGGCATTTGCTCCCCCTGACTGGAACTGCTGCCAGCATCTCCTGTCTTAGCTCAAAAGCATAAAATATCCAATTGAAGGTGATATTTTAAATACACTAACTGTTCATAAGATTTGACAAGATT----------------------------------------TTTTTAATAAAGACAGACAGAGGAATTTTTCGGTATGGGTTTAAATATCTGACTTTTTCAATGATATAGTGGAACTAAATTAGAAATGTTTTACTACAAGTTATAAAATAAATACTAAATTAAGGTTATTTTTTTTAGTTTTATCACAATCAGCAGCTGACTGCCTAAACTTTCCATTCAGTATGCCTGACAACGAGTTCTGTGAGCCATCGTTATCATTATACATATATCATTATCTCTTTCTTGACATATGAGTATTGCAAAAGGTTTTCTATTCATCAGATTTGTTTATTATCCTATTGACATCTAATTAAAAATTATTACTTTGTTT
Ntempletoni_BaldMtns_N950 AAATCTTTGCTTCTAAAAACAATACAGAAGAGTTTCTTATATTACCGAATTCCGATTTTGAGAACCGAAATCAAAATTTTGGTTT-TCGATGCAGCAAATTTTTCTTCCTTTATCTTGAATG--------CAGAAAAAAGTTTCCATATTTATTTAATATTGATATAATTTTAACACTTTCTATAAACGGACATTTTTGATATTTG-TTTTTTGTTAAGCATTTC------CCCCCTGTAATTTTAGTCACC---------ATATGTCAGTAAATAGCGGGAATGCGATCCAG-------AAAATCCAGTTATCCGGAAT----GAGCCGGAATTTACGTTTCCGGATAAT------------TATATCCATTATCTTGATATAAACATCTAGACTTCAAAACTTGTAAATAAACTTAAAACTCTACTAATGGATAATATTAATGGTAGAAATTTCACACA--ATTTACCTGCTCTCATTTATTCCATAATTCACACATGTTGAGCCCACACATTCGCAGCACCCATCGTGAAACCAGCGATAGCTTGAAGCACCCATGGAACAGCAGGAGTCCTTACATTTATTCCATGGCATACACTGAGACATGTAGGCCACTGTACAGTTCACAGGCATTTGCTCTCCTTGACTGGAACTGCTGCCAGCATCTCCTGTCTTTGCTCAAAAGCATAAAATATCCAATTGAAGGTGATATTTTAAATACACTAACTGTTCATAAGATTTGACAAGATTTAAATGAACGACAGTAATACAAAAAGAATTT-AAAAAACCTTTTTAATAATGACACACAGAGGAATTTTTTGGTATGGGTTT-------------------------------------------------AACTACAAGTTATAAAATAAATAATAAATAAAGGTTG-TTTTTTGAGTTTTATCACAATCAGCAGCTGACTGCCTCAACTTTCCATTCAGTATGCCTGACAACAAGTGCTCTGAGCCATC---------ATACATATTTTATTATCTCGTTCTTGAACTATGAGTATTGCAAAAGGTTTTTTATTCATCAGATTTGTATGTTGTCATATTCACATCTAATGAATTATTTTTACTTTCCTT
Ntempletoni_ClarksCreek_N945 AAGTTTTGTTTTCTAAAACCAATACAGAAGAGTTTGTTATATTACCGAATTCTGATATTGAGAACCGAGATCAAAATTTTGGTTT-TCGATGCGGCAAATTTTTCTTCCTTTATCCCGAATGCAGAAAAACAGAAAAAAGTTTCCAGATTTATTTAATATTGATATAATTTTAACACTTTCTATAAACGGACATTTTCGATATTTG-TTTTTTGTTATGCATTTT------TCCCCTGTAATTTTAGTCCCC---------ATATGTCAGTAAATAGCGGGAATGCGATCCAGAAAACCGAAAATCCAGT--------------GAGCCGGAATTTACGTTTCCGGATAAT------------TATATCCATTATCTTGATATAAACATCTAGACTTCAAAACTTGCAAATAAACTTAAAACTCTACTAATGGATAATATTAATGGTAGAAATTTCACACA--ATTTACCTGCTCTCATTTATTCCATAATTCACACATGTTGAGCCCACACATTCGCAGCACCCATCGTGAAACCAACGATAGCTTGAAGCACCCATGGAACAGCAGGAGTCCTTACATTTATTCCATGGCATACACTGAGACATGTAGGCCACTGTACAGTTCACGGGCATTTGCTCTCCTTGACTGGAAGTGCTGCCAGCATCTCCTGTCTTTGCTCAAAAGCATAAAATATCCAATTGAAGGTGATATTTTAAAAACACTAAGTGTTCATACGATTTGACAAGATTTAAATGAACGACAGTAATACAAAAATAATTTAAAAAACCCTTTTTAATAATGACACACAGAGGAATTTTTTGGTATGGGTTT-------------------------------------------------AACTACAAGTTATAA-------AATAAATAAAGGTTATTTTTTTGAGTTTTATCACAATCAGCAGCTGACTGCCTCAACTTTCCATTCAGTATGCCCGACAACGAGTTCTCTGAGCCATCATTATCATTATACATATTTCATTATCTCGTTCTTGAACTATGAGTATTGCAAAAGGTTTTTTATTCATCAGATTTGTATGTTGTCATATTCACATCTAATGAATTATTTTTACTTTGCTT
Ntempletoni_ScronceCreekRd_N1223 AAGTTTTGTTTTCTAAAAACAATACACAAGAGTTTCTTATATTACCGAATTCCTAATTTGAGAACTGAGATTGAAATTTTGGTTT-TCGATGCGGCAAATTGTTCTTCCTTTATCCCGAATGCAGAAAAACAGAAAAAAGTTTCCAGATTTATTTAATATTGATATAATTTTACTACTTTCTATAAACAGCCATTTTCTATATTTG-TTTTTTGTTCAGCATTTT------CCCCCTGTAATTTTAGTCCCC---------ATATGTCAGTAAATAGCGGGAATGCGATCCAGAAAACCGAAAATCCAGT--------------GAGCCGGAATTTACGTTTCCGGATAAT------------TATATCCATTATCTTGATATAAACATCTAGACTTCAAAACTTGCAAATAAACTTAAAACTCTACTAATGGATAATATTAATGGTAGAAATTTCACACA--ATTTACCTGCTCTCATTTATTCCATAATTCACACATGTTGAGCCCACACATTCGCAGCACCCATCGTGAAACCAACGATAGCTTGAAGCACCCATGGAACAGCAGGAGTCCTTACATTTATTCCATGGCATACACTGAGACATGTAGGCCACTGTACAGTTCACGGGCATTTGCTCTCCTTGACTGGAAGTGCTGCCAGCATCTCCTGTCTTTGCTCAAAAGCATAAAATATCCAATTGAAGGTGATATTTTAAAAACACTAACTGTTCATACGATTTGACAAGATTTAAATGAACGACAGTAATACAAAAATAATTTAAAAAACCCTTTTTAATAATGACACACAGAGGAATTTTTTGGTATGGGTTT-------------------------------------------------AACTACAAGTTATAA-------AATAAATAAAGGTTATTTTTTTGAGTTTTATCACAATCAGCAGCTGACTGCCTCAACTTTCCATTCAGTATGCCCGACAACGAGTTCTCTGAGCCATCATTATCATTATACATATTTCATTATCTCGTTCTTGAACTATGAGTATTGCAAAAGGTTTTTTATTCATCAGATTTGTATGTTGTCATATTCACATCTAATGAATTATTTTTACTTTGCTT
Ntennessensis_IndianCave_N052 -------------------------------------------------------------------------AAAAACCATCTCATCACCGCAGCGGCCCTT----------------------GACTTAAAAAAA--------------------ACATAACAGAGTA----------------------------GGCATCTC-------CCCCCATAAGTCACCGCA-------------CGGCCCTT-------------AACTTTTAAAAAAGAACAAGAAATCCAAAAGATAAAAAACAACATTGTTCAGGACTGGACGCAGCCATCTTGGAATTCAAAATAAA---------------ATCGCCAACTGTGGTGCCGTTGGCGGCACTTAAAAACCATCAAATCTAGCTGCGGTGGCGTTAGTACGTAGTACC----------------CATAATATTTACCTGCTCTCATTTATTCCATAATTCACACATGTTGAGCCCACACATTCGCAGCACCCATCGTGAAACCAACGATAGCTCGAAGCACCCATGGAGCAGCAGGAGTCCTTACATTTATTCCATGGCATACACTGAGACATGTAGGCCACTGTACAGTTCACAGGCATTTGCTCTCCTTGACCGGAAGTGCCGACGGAATCTCCTGTCTTTGCTCAAAAGCATAAAATATCCAATTGAAGGTGATATTTTAAATACACTAACTGTTCATAAGATTTGACGAGATTTAAACGAACAACAGTAATACAAAAAGAATTTAAAAAACTTTTTTTAATAATGACAGACAGAAGAATTTTTTGGTATGGGTTTAACTATCTGCCTTTTTCAATGATATAGTGGAAATAAATTAGGAATGTATAACTACAAGTTATAAAATAAATAATAAATTAAGGTTA-TTTTTTGAGTTTTATCACAATCAGCAGCTGACTGCCTCAACTTTCCATTCAGTGTGCCTGACAACGAGTTCCCTGAGCCATCATTATCATTATACATATTTCATTATCTCGTTCTTGAACTATGAGTATTTAGAAA----------------------------------------------------------------TG
Ntennessensis_LittleStony_N645 --------------------------------------------------------------------------------------------------------------------------------------------------------------------------------------------------------CATCTC-------CCTCCATAAGTAACCGCA-------------CGGCCCTT-------------AACTTTTAAAAAAGAACAAGAAATCCAAAAGATAAAAAACAACATCGTTCGGGACTGGAC--------------------------------------------GCCAACTGTGGTGCCGTTGGCGGCACTTAAAAACCGCCAAATCTAGCTGCGGTGGCGTTAGTACGTAGTATC----------------CATAATATTTACCTGCTCTCATTTATTCCGTAATTCACACATGTTGAGCCCACACATTCGCAGCACCCATCGTGAAACCAACGATAGCTCGAAGCACCCATGGAGCAGCAGGAGTCCTTACATTTATTCCACGGCATACACTGAGACATGTAGGCCACTGTACAGTTCACAGGCATTTGCTCTCCTTGACTGGAAGTGCCGACAGAATCTCCTGTCTTTGCTCAAAAGCATAAAATATCCAATTGAAGGCAATATTTTAAATACACTAACTGTTCATGAGATTTGATGAGATTTAAACGAACAACAGTGATACAAAAAGAATTTAAAAAACTTTTTTTAATAATGACAGGCAGAGGAATTTTTTGGTGTGGGTTTAACTATCTGACTTTTTCAATGATATAGTGGAAATAAATTAGAAATGTATAACTACAAGTTATAAAATAAATAATAAATTAAGGTTA-TTTTTTGAGTTTTATCACAATCAACAGCTGACTGCCTCAACTTTCTATTCAGTATGCCTGACAACGAGTTCTCTGAGCC------ATCATTATACATATTTCATTATCTCGTTCTTGAACTATGAGTATTGCAAAAGGTTTTTTATTCATCAGATTTGTATGTTATTATATTCACATCTGATGAATTATTTTTACTTTGCTT
Ntennessensis_Watauga_N1046 AAATTACATATTGT--------------ACGTTTTTCTCCCCAAGATGATCCAAATATCCAAAATA---TTCCAAAAAT-------TCACTGCAGCGGCCCTT----------------------GACTTAAAAAAA--------------------CCATAACAGAGTA----------------------------GACATCTC-------TCTCCATAAGTAACCGCA-------------CAGCCCTT-------------AACTTTTAAAAAAGAACAAGAAATCCAAAAGATAAAAAACAACATCATTCAGGACTGGACGCAGCCATCTTGGAATTCAAAACAAA---------------ATTGCCAACTGTGGC-----------------------------TCTAGCTGCGGTGGCGTTAGTACGTAGTACC----------------CATAATATTTACCTGCTCTCATTTATTCCATAATTCACACATGTTGAGCCCACACATTCGCAGCACCCATCGTGAAACCAACGATAGCTCGAAGCACCCATGGAGCAGCAGGAGTCCTTACATTTATTCCATGGCATACACTGAGACATGTAGGCCACTGTACAGTTCACGGGCATCTGATCTCCTTGACTGGAAGTGCTTCCAGAATCTCCTGTCTTTGCTCAAAAGCATAAAATATCCAATTGAAGGTGGTATTTTAAATACACTAACTGTTCATAAGATTTGACAAGATATAAATGAACAACAGTAATACAAAAATAATTTAAAAAAACTTTTTTAATAATGACAGACAGAGGAATTTTTTGGTATGGGTTTAACTATCTGACTTTTTCAATGATATAGTGGAAATAAATTAGGAATGTATAACTACAAGTTATAAAATAAATAATAAATTAAGGTTA-TTTTTT-AGTTTTATCACAATCAGCAGCTGACTGCCTCAACTTTCCATTCAGTATGCCTGACAACGAGTTCTCTGAGCCATCATTATTATTATACATATTTCATTATCTCGTTCTTGTACTATGAGTATTGCAAAAGGTTTTTTATTCATCAGATTTGTATGTTATTATATTCACATCTAATGAATTATTTTTACTTTGCTT
