# Supplementary material for: ﻿New species in old mountains: integrative taxonomy reveals ten new species and extensive short-range endemism in Nesticus spiders (Araneae, Nesticidae) from the southern Appalachian Mountains
Source: Zookeys. 2023 Feb 3;1145:1–130. doi: 10.3897/zookeys.1145.96724 (PMC10208238; doi:10.3897/zookeys.1145.96724)
Supplement: Supplementary material 4 — Input alignments, analysis log files, and output tree files [file zookeys-1145-001_article-96724__-s004.zip › uce-200162 (modified).phy]

 90 998
Nsilvestrii_Hellgate_N1108 TGTAAAAATAAA----------------TATTAGGCCACACATATAAATT--------TGAAGGGGGAAAAAAGTGGTCAGTTAGGTTTATTTTAGCTGTTTTCAGGT----TAGTAAAAGTCTAGATTGCCAATAT-------------------------AGGATAAAATTAATAAATTTTCAAGATAAAATAGGGAAAAGTAAGAGATTCATAAAGATTGTGGATTCTTTCGTGCCAATT-------------------------ATTCAGGCAAA------------------------AAGGCAACAATATGAAAATTGGACGAATTTTCTGGCAACCCAATATAAATAGGGAAAAAATAAAAAATAATGTAAAAGAAAACA-ATTACCATGCAAAAAGAGCTGCACACATT-AAAATGATTTACACACCTACACAGGAGCAGCATTCTGAATAAAGGAAATCCAGACAGTAGAAACACTCTTTACTGCAAGTGATATTTTTAGCATCACACTTACAGGACTGTGTCAACATACATTTACTGACAATTGAAGCACACACTGCTTCATTGCAGCCTCCACCCCATGCCAGGTAGGGATACAGGGACAACAAACAAAGGGAGAACAAAAGACAAGAGGAGGAAACATAGACCTGCAATACAA--ACAATACATACT---------TTCAAATGCAAGTGAAAGTTAGAAAGTGATAAAGAGCTTAACAAACCTCAATATGATTTATCTAAAATAGCGCTTAATCAATGAAAAGTTCACTTTTTACTT-------AAAAACTGCAGATACACTAT----TAATAGGGAGAATTTAAGATACAT--------TCATAAATTGTGACTATTTCTGAATTTGTTTTTTCGGGTAATTAAAGTAAACTAAACTGG--------------CATCAAGGGTGATTGCAGAGGGAA-GATATGAAAGTTGAAGTTT---------AATTTTTACCACTGACAA
Nesticus_nahaunus_Mexico_G2881 ---AAATTTAGAAAGGACATAGCCGAAACCCTAAAATTTATTTACAAATAACTTCCAATAAATTTTACACTGGGTTTTTGATGCGACGTATCTCCATAGTTTTTTACCTGAACATAAATGAA---TATTGTTAATAATTAAGAATTTTCATGAGGATACAGCAGGCCCAAATTAACAAAATTTCTAAATTTAAGGAATATTTTTAGAAGTTCTATTAAAGATAGGGATCATTTCTTTTCCATTTCAATTATTTCCTTTAATACTT----TTTATGGATAGTATGAATCATTACATTCCAGTTCAACTGCATAATATAAGAAGTTAATACATTTT--TAAAACTAAATATATAATGGGGGGGAATTCGGTGCACAAATAAAAAAATGGTATTGTTACATAAAAAGGCATGCAGACATT-AAAATGATTTACACACCTACACAGGAACAGCATTCTGAATACAGAAAATCCAGGCAGTAGAAGCACTCTTTACTGCAAGTAATATTTTTAGCATCACACTTACAGGACTGAGTCAACATGCATTTACTGACAATGGAAGCGCATACAGCTTCATTGCAGCCGCCACCCCATGCCAGGTAAGGATACAGGGACAACAGACAAAGGGAAAACAAAACACAAGATGAGGAAACATATACCTGCAATAAAAGCACAAAACATATCCCAGTCAATATTAAACGTAAGTAAAGTTCAGGAAGTTACACACAAAGTAACAAACTACAATATAA-----------------CCTTT---AAGGAAAACTATTTCCCATTCTGAGTAGAAAAAAACTGAATGTACCATCTTATGATGGGGAAAATTATTGGCAGACAGGAGTCATGGAAGCTAAAAAATGAGAATTATTTCTTTGGCTTACATTATTTCAAAGAGAC--ACCTTTTTTTGCTTTGCTTAGTGAATGGT---TCTGGATGTATGGAAATCATGAACCATGAAACTCCCATAGACATTTTACTTGTG----
Narcheri_Cheaha_N023 ATAAACTTTA-------------------TTCAAAGTTTATTTACAAATAACTTTTAATAAAGTTTATACAGGGTTTTTAATGTGTCGTATCTCTGTTATTTTTTAACTTAATAGCAATGAATACCATTGTTAATAATTAAGGAGACTCACGGGGATATAGCAAGCCCAAATTAAATAAATGTCAAAATTTAAGGACTATTTTTAGAAGTTCCATAATCATATTCGATCATTTCCTTTCCAGATCAAATATTTCCTTTAATAATT-----------------------ATTACATCCCAGTTCAACCCCATAACATAAGAAGTAAATACACATTTTTAAAAATGAATATATAATGGGAAGAAATTAGGAATACAGATAAAAAAATGG-ATTGTAACATAAAAAAACACAAAGACATT-AAAATGATTTACACACCTACACAAGAACAGCATTCCGAATAGAGAAAATCCAAACAATAGAAGCACTCTTTACTGCAAGTAATATTTTTAGCGTCACACTTACAGGACTGAGTCAACATGCATTTACTAACAATGGAAGCACATACAGCTTCATTGCAGCCACCACCCCGTACCAGGTAGGGATACAAAGACAACAGACAAAGGGAGAACAAAACACAAGATGAGGAGACATATACCTGCAATGAAAGCACGGAACATATCCTGGTCAGTATTAAATGTAAATGAAGTTCAGGAAGTTACACACAGGGTAACAAACAACAATATAACCTACGGAGA-CGGTATATTTTTAAAAGGAAAATTCTTTTCCATTCTGAGTGGAAGTAACCCAAATATATCACATTGCAATGGGGGAAATCCGAGGCATACCGCAAATACTCCACAGTGCAGAGAGCTATTGATTTTTTTCTTTGCATTTTC-AAATAAAATTA------------------------------------------------------------------------------------------
Narcheri_MillShoalCreek_N727 --------------------------------------------------------------------------------------------------------------------------------------------------------------------------------------------------------------------------------------------------------------------------------------------------------------------------------------------------------------------------------GATTT----AAAAAAATGG-ATTGTAATATAAAAAGACATGAAGACATTAAA-ATGATTTACACACCTACACAAGAACAGCATTCCGAATAGAGAAAATCCAAACAATAGAAGCACTCTTTACTGCAAGTAATATTTTTAGCGTCACACTTACAGGACTGAGTCAACATGCATTTACTGACAATGGAAGCACATACAGCTTCATTGCAGCCACCACCCCGTGCCAGGTAGGGATACAAAGACAACAGACAAAGGGAGAACAAAACACAAGATGAGGAAACATATACCTGCAATGAAAGCACAAAACATATCCTAGTCAGTATTAAATGTAAATGAAATACAGGAAGTCATATAAAGGGTAACAAACCACAATATAACCTACGAAGAACGGCATCTTT-----------------------------------------------------------------------------------------------------------------------------------------------------------------------------------------------------------------------------------------
Nbarri_LostCoveCave_N0065 -------ATAGAAAAAAAGTTATTGTTTCCCTAAGAGAGATGTTTACACTGCAGTTAGGAAA--TGGGGAAAATTTCTCCGTCTATCGGATATCTCCTGTTTTTAA--GATATAGCGATGGATTTCATTCTTTATCATTTTGAGAGGCCTAAAGCTTGTCT-ATCTCCAAAATAGCAAAAAGTCAATAGATAGGAAATATTTTTTAAGTTTTGAAATCTGGCATCGGTTCT--CTCACCGATTAAGCATATGCTTTTTAGTATGT---TTTCATGTGCAATATATAAATATGCATATCAAGTTCATATTATACTATATGAGTTAAATGGGTGTTCC-AGGACAACTTGTATAATGGGGGGAAATTAGAAGTACAAATAAAAAAATTG-ATTGTAACATAAAAAGGCCCGAAGACATT-AAAATGATTTACACACCTACACAAGAACAGCATTCTGAATAGAGAAAATCCAGACAGTAGAAGCACTCTTTACTGCAAGTAATATTTTTAGCGTCACACTTACAGGACTGAGTCAACATGCATTTACTGACAATGGAAGCACATACAGCTTCATTGCAGCCACCACCCCATGCCAGGTAGGGATACAAAGACAACAGACAAAGGGAGAACAAAACACAAGATGAGGAAACATATACCTGCAATGAAAGCACAAAACATATCCAGGTCAATATTAAATGTAAATGAAATTCAGGAAGTTATGTACAGGGTAACAAACCACAATATAACCTACGAAGAACGGCATCTTTTTAAAAGACAAATTATTTCCCATTCTGAGTAGATAAACCCCAAATGTATGGTATTGCAATGAGGAAATTCAGGGGCATACTGTAACCCCCACAGAATACGGATTTCTATTAATTTTTTTTCTCTCGTTTTC-AAATTAAATTAAAAAC-------------------------------------------------------------------------------------
Nbarri_eyed_ClayCave_G2082 -------------------------------------------------------------------------------------------------------------------------------------------------------------------------------------ATCTAAATTTAAGGAA------------TTCCATAAAAGACACGGATCCTTTCTTTTCCAGTTCAAATATTTCCTCTAATAATTAATTTTTATGGACAGTATAAATCATTACATCCCAGTTCAACTCTATAATATAAGAAGTAAATACACATTTTTAAAACTGAATATATAATGGGGGGGGATTAGGAGTAC----AAAAAAATGGTATTGTAATATAAAAAGACATGAAGACATTAAAGATGATTCACACACCTACACAAGAACAGCATTCCGAATAGAGAAAATCCAGACAGTAGAAGCACTCTTTACTGCAAGTAATATTTTTAGCATCGCACTTACAGGACTGAGTCAACATGCATTTACTGACAATGGAAGCACATACAGCTTCATTGCAGCCACCACCCCATGCCAGGTAGGGATACAAAGACAATAGACAAAGGGAGAACAAAACACAAGATGAGGAAACATATACCTGCAATGAAAGCACAAAACATATCCTAGTCAGTATTAAATGCAAATGAAATTCAGGAAGTCATATAAAGGGTAACAAACCGCAATAT----------------------------------------------------------------------------------------------------------------------------------------------------------------------------------------------------------------------------------------------------------------
Nbarrowsi_Gregorys_N270 TTCAAAAATAGAAAAAAAGTTATTGTTTCCCTAAGAGGGATGTTTACACTGCAGTTAGGGAAATTGGGGAAAATTTCTCCATCTGGAGGATATCTCCTGTTTTTAA--GATATAGGGATGGATTTCATTCTTTATCATTTTGAGGGGCCTAAAGCT----------------------------AATAGATAGGAAATATTTTTAAAATTTTGA-ATCTAGCATCAATTCTCTCTCATCGATTGAGCATATGCTTTTTAGTATGT---TTTCATGTGTAATATATAC------ATATCA----------------AATGAGTTAAATGGGTGTTCC-GGGACAACTTGTATAATGGGAGGAAATTAGGAGTACAGATAAAAAAATTG-ATTGTAACATAAAAAAGCCCGAAGACATT-AAAATGATTTACACACCTACACAAGAACAGCATTCTGAATAGAGAAAATCCAGACAGTAGAAGCACTCTTTGCTGCAAGTAATATTTTTAGCATCACACTTACAAGACTGAGTCAACATGCATTTACTGACAATGGAAGCACATACAGCTTCATTGCAGCCACCACCCCATGCTAGGTAGGGATACAAAGACAACAGACAAAGGGAGAACAAAACACATGATGAGGAAACATATACCTGCAATGAAAGCACAAAACATATCCTGGTCAAAATTAAATGTATATGAAATTCAGGAAATTATGTACAGAGTAACAAACCACAATATAACCTACGAAGAATGGCGCTTTTTTAAAAGGAAAATTATTTCCCATTCTGAGTAGATAAACCCCAAATGTATGGCATTGCAATGGGGAAATTCAGGGGCATACCCCCCCCCACGAAGAATACGGAATTCTATTAA-TTTTTCTCTCTCATTTTC-AAATAAAATTAAAAACTTTCTAATTTTTTT-----------------------------------------------------------------------
Nbarrowsi_Tuckaleechee_N360 -----AAATAGAAAAGAAGTTATTGTTTCCCTAAGAGGGATGTTTACACTGCAGTTAGGGGAAATGGGGAAAATTTCTCCGTCTGTAGGATATCTCCTGTTTTTAA--GATATAGGGATGGATTTCATTCTTTATTATTTTGAGGGGCCTAAAGCT----------------------------AATAGATATGAAATATTTTTAAAATTTTGAAATCTAGCATCAGTTCTCTCTCATCGATTGAACATATGCTTTTTAGTATGT---TTTCATGTGTAATATATAC------ATATCA----------------AATGAGTTAAATGGGTGTTCC-GGGACAACTTGTATAATGGGAGGAAATTAGGAGTACAGATAAAAAAATTG-ATTGTAACATAAAAAAGCCCGAAGACATT-AAAATGATTTACACACCTACACAAGAACAGCATTCTGAATAGAGAAAATCCAGACAGTAGAAGCACTCTTTACTGCAAGTAATATTTTTAGCATCACACTTACAGGACTGAGTCAACATGCATTTACTGACAATGGAAGCACATACAGCTTCATTGCAGCCACCACCCCATGCTAGGTAGGGATACAAAGACAACAGACAAAGGGAAAACAAAACACATGATGAGGAAACATATACCTGCAATGAAAGCACAAAACATATCCTGGTCAAAATTAAATGTATATGATATTCAGGAAATTATGTACAGAGTAACAAACCACATTATAACCTACGAAGAACGGCACTTTTTTAAAAGGAAAATTATTTCCCATTCTGAGTAGATAAACCCCAAATGTATGGCATTGAAATGGGGAAATTCAGGGGCATACGCCCCCCCAAGCAGAATACGGAATTCTATTTA-TTTTTCTCTCTCATTTTC-AAATAAAATT-AAAACTTTCTAATTTTTTA---CAAGAGTAAGTCAATGTAAAAT-----TAGAAACAACATTAATACAATGAAAATCTTGCAAGGGACGG
Nbishopi_DryFalls_N150 TTTTAATTGAGAAAGGAAATAGCCAAAGCTCTAAAATTTATTTACAAATTACTTTTAATAAATTTTATACAAGGTTTTGGATGTGACGTA--TCTGTGATTTTTTACCTTAATAACAATGAATGTCATTGTTAATAACTAAGATAACTCACGGGGATATAGCAAGTTCAAATTAATAAAATGTCTAAATTTAAGGAATATTTTCAGAAGTTCCATAAAAGACATGGATCCTTTCTTTTCCAGTTCAAATATTTCCTTTAATAATTAATCTTTATGGACAGTATAAATCATTACACCCCAGTTCAACTCTATAATATAAGAAGTAAATACACATTTTTAAAACTGAATATATAATGGGGGGGGATTAGGAGTACAGGTAAAAAAATGGTAATGTAATATTAAAAGACATGAAGACATTAAAGATGATTTACACACCTACACAAGAACAGCATTCTGAATAAAGAAAATCCAGACAATAGAAGCACTCTTTACTGCAAGTAATATTTTTAGCATCACACTTACAGGACTGAGTCAACATGCATTTACTGACAATGGAAGCACATACAGCTTCATTGCAGCCACCACCCCATGCCAGGTAGGGATACAAAGACAACAGACAAAGGGAGAACAAAACACAAGACGAGGAAACATATACCTGCAATGAAAGCACAAAACATATCCTAATCAGTATTAAATGTAAATGAAATTCAGAAAGTCATATAAAGGGTAACAAACCGCAATAAAACCTACGAAGAATGGCATCTTTTAAAAAGGGAAATTATTTCCCATTCAGAGTAGAAAAAACCCAAATGTATGGCATTGCAATGGGGA-----------ATATCGCAACCCCAGCAGAATACGGATTTCTATTAATTTTTTTCCTCGCATTTTTGAAATAAAATTAAAAACTTTCTAATTTTTTTAATCAAGAGTAAGTCAATGTAAAATAAAATTATAAACAACATTAATACAATGAAAATCTTGCAAAGGATGG
Nbishopi_PoleCr_Chattooga_N885 --------------------------------------------------------------------------------------------TCTGTGATTCTTTACCTTAATTACAATGAATGTCATTGTTAATAACTAAGATAACTCACGGGGATATAGCAAGTTCAAATTAAGAAAATGTCTAAATTTAAGGAATATTTTCAGAAGTTCCATAAAAGACACGGATCCTTTCTTATCCAATTCAAATATTTCCTTTAATAATTAATATTTATGGACAGTATAAATCATTACACCCCAGTTCAACTCTATAATATAAGAAATAAATACACATTTTTAAAACTGAATATAGAAT-GGGGAGGATTAGGAGTACAGGTAAAAAAATGGTAATGTAATATTAAAAGACATGAAGACATTAAAGATGATTTACACACCTACACAAGAACAGCATTCTGAATAAAGAAAATCCAGACAGTAGAAGCACTCTTTACTGCAAGTAATATTTTTAGCATCACACTTACAGGACTGAGTCAACATGCATTTACTGACAATGGAAGCACATACAGCTTCATTGCAGCCACCACCACATGCCAGGTAGGGATACAAAGAAAACAGACAAAGGAAGAACAAAACACAAGACGAGGAAACATACACCTGCAATGAAAGCACAAAACATATCCTAGTCAGTATTAAATGTAAATGAAGTTCAGGAAGTCATATAAAGGGTAACAAACCACAATATAACCTACGAAGAACGGCATCTTTTTAAAAGGAAAATTATTTCCCATTCTGAGTAGAAAAAACCCAAATGTATGGCATTGCAATGGGGA-----------ATATCGCAACCCCAGCAGAATATGGATTTCTATTAATTTTTTTC-----------------------------------------------------------------------------------------------------------------
Nbishopi_StandingIndian_N131 -------------------------AAGCTCTAAAATTTATTTACAAATTACTTTTAATAAATTTTATACAAGGTTTTGGATGTGACGTATCTCTGTGATTCTTTACCTTAATTACAATGAATGTCATTGTTAATAACTAAGATAACTCACGGGGATATAGCAAGTTCAAATTAAGAAAATGTCTAAATTTAAGGAATATTTTCAGAAGTTCCATAAAAGACACGGATCCTTTCTTATCCAATTCAAATATTTCCTTTAATAATTAATATTTATGGACAGTATAAATCATTACACCCCAGTTCAACTCTATAATATAAGAAATAAATACACATTTTTAAAACTGAATATAGAAT-GGGGAGGATTAGGAGTACAGGTAAAAAAATGGTAATGTAATATTAAAAGACATGAAGACATTAAAGATGATTTACACACCTACACAAGAACAGCATTCTGAATAAAGAAAATCCAGACAGTAGAAGCACTCTTTACTGCAAGTAATATTTTTAGCATCACACTTACAGGACTGAGTCAACATGCATTTACTGACAATGGAAGCACATACAGCTTCATTGCAGCCACCACCGCATGCCAGGTAGGGATACAAAGAAAACAGACAAAGGAAGAACAAAACACAAGACGAGGAAACATACACCTGCAATGAAAGCACAAAACATATCCTAGTCAGTATTAAATGTAAATGAAGTTCAGGAAGTCATATAAAGGGTAACAAACCACAATATAACCTACGAAGAACGGCATCTTTTTAAAAGGAAAATTATTTCCCATTCTGAGTAGAAAAAACCCAAATGTATGGCATTGCAATGGGGA-----------ATATCGCAACCCCAGCAGAATATGGATTTCTATTAATTTTTTTCCTCGCATTTTTGAAATAAAATTAAAAACTTTCTGATTTTTTTAATCAAGAGTAAGTCAATGTAAAATAAAATTAGAAACAACATTAATACAATGTAAATCTTGCAAGGGATGG
Nbrimleyi_NewberryCr_N984 TTAAAGGTCACAAAATGTATAATGAAAGTTTAAAAAA--GCTTAAAG-------CAAAATATTTGTGTGTA-TCTTTTTTAAATGATAATTATTTCCCATTTTATAGCTTACTAAAAAC-------------AAAATTTATCATATTTTGTGAGTATATTTCATATTCCATTC---------TTTATCTTTAAATGACACCTTAAAAATTTGCTTAAAAATAACG----------------------------TTTTGAAAAATTGGTCATCTGGTT--GACCTTATCGTGGAATTGC-----------------TTAGCAGTAAATACACATTTTTAAAACTGAATATATAAT----GGGGATTAAGAGTACAGGTAAAAAAATGGTATTGTAATATAAAAAGACATGAAGACATTAAAGATGATTTACACACCTACACAAGAACAGCATTCTGAATAAAGAAAATCCAGACAGTAGAAGCACTCTTTGCTGCAAGTAATATTTTTAGCATCACACTTACAGGACTGAGTCAACATGCATTTACTGACAATGGAAGCACATACAGCTTCATTGCAGCCACCACCCCATGCCAGGTAAGGATACAAAGACAACAGACAAAGGGAGAACAAAACACAAGATGAGGAAACATATACCTGCAATGAAAGCACAAAACATATCCTAGTCAGTATTAAATGTAAATGAAATTCAGGAAGTTATATAAAGGGTAACAAACCACAATATAACTTACGAAGAACA-CATCTTTTTAAAAGGAAAATTATTTCCCATTCTGAGTAGAAAAAACCCAAATGTATGACATTGCAATGGGGAAATTCAGGGGCATACCGCAACTCCAGCAGAATATGGATTTCTATTAATTTTTGTC-TCGCATTTTTGAAATAAAATTAAAAACTTTCTGA-TCTTTTAATGAACAGTAAGTCAAAGTAAAATAAAATTATAAACAACATTAATACAATGAAAATCTTGCAAAGGATGG
Nbrimleyi_RumblingBald_N241 TTAAAGGTCACAAAATGTATAATGAAAGTTTAAAAAT--GCTTAAAG-------CAAAATATTTGTGTGTA-TTTTTTTTAAATGATAATTATTTCCCATTTTATAGCTTACTAAAAAC-------------AAAATTTATCATATTTTGTGAGTATATTTCATATTCCATTC---------TTTATCTTTAAATGACACCCT----GTTCGCTTAAAAATAACG----------------------------TTTTGAAAAATTGGTCATCTGGTT--GACCTTATCGTGGAATTGC-----------------TTAGCAGTAAATACACATTTTTAAAACTGAATATATAATGGGGGGGGATTAAGAGTACAGGTAAAAAAATGGTATTATAATATAAAAAGACATGAAGACATTAAAGATGATTTACACACCTACACAAGAACAGCATTCTGAATAAAGAAAATCCAGACAGTAGAAGCACTCTTTGCTGCAAGTAATATTTTTAGCATCACACTTACAGGACTGAGTCAACATGCATTTACTGACAATGGAAGCACATACAGCTTCATTGCAGCCACCACCCCATGCCAGGTAAGGATACAAAGACAACAGACAAAGGGAGAACAAAACACAAGATGAGGAAACATATACCTGCAATGAAAGCACAAAACATATCCTAGTCAGTATTAAATGTAAATGAAATTCAGGAAGTCATATAAAGGGTAACAAACCACAATATAACTTACGAAGAACAGCATCTTTTTAAAAGGAAAATTATTTCCCATTCTGAGTAGAAAAAACCCAAATGTATGGCATTGCAATGGGGAAATTCAGGGGCATACCGCAACTCCAGCAGAATACGGATTTCAATTAATTTTTTTC-TCGCATTTTTGAAATAAAATTAAAAACTTTCTGATTTTTTTAATGAACAGTAAGTCAAAGTAAAATAAAATTATAAACAACATTAATACAATGACAATCTTGCAAAGGATGG
Ncanei_Egypt_N958 ---------ACAAAATGTATAATGAAAGTTCAAAAAA--GCTTAAAG-------CAAAAAATTAGTGTATA-TATTTTTTAAATGATAATTCTTTCCCATTTTATAGCTTACTAAAAAC-------------AAAATTTATCATATTTTGTGAGTATATTTCATATTCCGTTC---------TTTATCTTTAAATGACACCCT----GTTTGCTTAAAAATAACG----------------------------TTTTGAAAAATTGGTCATCTGGTGTTGACCTTATCGTGGAATTGC-----------------TTAGCAGTAAATACACATTTTTAAAACTGAATATATAATGGGGGGGGATTAGGAGTACAGGTAAAAAAATGGTATTGTAATATAAAAAGACATGAAGGCATTAAAGATGATTTACACACCTACACAAGAACAGCATTCTGAATAAAGAAAATCCAGACAGTAGAAGCACTCTTTGCTGCAAGTAATATTTTTAGCATCACACTTACAGGACTGAGTCAACATGCATTTACTGACAATGGAAGCACATACAGCTTCATTGCAGCCACCACCCCATGCCAGGTAGGGATACAAAGACAACAGACAAAGGGAGAACAAAACAGAAGATGAGGAAACACATACCTGCAATGAAAGCACAAAACATATCCTAGTCAGTATAAAATGTAAATGAAATTCAGGAAGTCATATAAAGGGTAACAAACCACAATATAACTTACGAAGAACGGCACCTTTTTAAAAGGAAAATTATTTCCCAATCTGAGTAGAAAAAACCCAAATGAATGGCATTGCAATGGGGAAATTCAGGGGCATACCGCAACTCCAGCAGAATATGGATTTCTATTAATTTTTTTC-TCGCATTTTTGACATAAAATTAAAAACTTTCTGA-TTTTTTAATAAACAGTAAGTCAATGTAAAATAAAATTATAAACAACATTAATACAATGAAAATCTTGCAAAGGATGG
Ncarolinensis_Grandfather_N218 -----------------------------------------------------------------------------------------------------------------------------------------------------------------------------------------------------------------------------------------CTTTTCCAGTTCAAATATTTCCTTTAATAATTTATTTTTATGGACAGTATAAATCATCACATCCCAGTTCAACTCTATAATATAAGGAGTAAATACACATTTTTAAAACTGAATATATAATAAGGGGGGATTAGGAGTAC----AAAAAAATGGTATTGTAATATAAAAAGACATGAAGACATTAAAGATGATTTACACACCTACACAAGAACAGCATTCTGAATAGAGAAAATCCAGACAGTAGAAGCACTCTTTACTGCAAGTAATATTTTTAGCATCACACTTACAGGACTGAGTCAACATGCATTTACTGACAATGGAAGCACATACAGCTTCATTGCAGCCACCACCCCATGCCAGGTAGGGATACAAAGACAATAGACAAAGGGAGAACAAAACACAAGATGAGGAAACATATACCTGCAATGAAAGCACAAAACATATCCTAGTCAGTATTAAATGTAAATGAAATTCAGGAAATCCTATAAAGGGTAACAAACCACAATATAACCTACGAAGAACGGCATCTTTTTAAAAGGAAAATTATTTCCCATTCTGAGTAGAAAAAACCCAAATGTATGGCATTGCAATGGGGAAATTCAGGGGAATACTGCAACCCCAGCAGAATACAGATTTCTATTAATTTTTTTTCTCGCATTTTTGAAATAAAATTAAAAACTTTCTGCTTTTTTTAATCAAGAGTAAGTCAATGTAAAATAAAATTAGAAACAACATTAATACAATGAAAATCTTGCAAGGGATGG
Ncarolinensis_LinvilleCaverns_N227 ------------AGGGAAATAAT-----------------------------------------------------------------------------------------------------------------------------------------------------------------------------------------------------------------------------------TTTCCTTTAATAATTTATTTTTATGGACAGTATAAATCATCACATCCCAGTTCAACTCTATAATATAAGAAGTAAAGACACATTTTTAAAACTGAATATATAAT--GGGGGGATTAGGAGTAC----AAAAAAATGGTATTGTAATATAAAAAGACA--------TTCAAGATGATTTACACACCTACACAAGAACAGCATTCTGAATAGAGAAAATCCAGACAGTAGAAGCACTCTTTACTGCAAGTAATATTTTTAGCATCACACTTACAGGACTGAGTCAACATGCATTTACTGACAATGGAAGCACATACAGCTTCATTGCAGCCACCACCCCATGCCAGGTAGGGATACAAAGACAATAGACAAAGGGAGAACAAAACACAAGATGAGGAAACATATACCTGCAATGAAAGCATAAAACATATCCTAGTCAGTATTAAATGTAAATGAAATTCAGGAAGTCCTATAAAGGGTAACAAACCACAATATAACCTACGAAGAACGGCACCTTTTTAAAAGGAAAATTATTTCCCATTCTGAGTAG---------------------------------------------------------------------------------------------------------------------------------------------------------------------------------------------------------
Ncarteri_English_N031 TCCAAAAATAGAAAAGAAGTTATTGTTTCCCTAAGAGGGATGTTTACACTGCAGTTA---------GGGAAAATTTCTCCGTCTATCGGATATCTCCTGTTTTTAA--GATATAACGATGGATTTCATTCTTTATCATTTTGAGAGGCCTAAAGCTTGTCT-ATCTCCAAAACAGCAAAAAATCAATAAATAGGAAATATTTTTTAAATTTTGATATCTGGCATCGGTTCTTTCTCATTTATTGAGCATATGGTTTTTAGTATGT---TTTTATATGCAATATATAA------ATATCAGGC----------ATAAATGAGTTAAATGGGTGTTCCTGGGACACCCTGTATAATCGGGGTAAATTAGAAGTAGAGAT--AAAAATTG-ATTGTAACTTAAAAAGGGCTGAAGACAAT-AAAATGATTTACACACCTACACAAGAACAGCATTCTGAATAGAGAAAATCCAAACAGTAGAAGCACTCTTTACTGCAAGTAATATTTTTAGCGTCACACTTACAGGACTGAGTCAACATGCATTTACTGACAATGGAAGCACATACAGCTTCATTGCAGCCACCACCCCATGCCAGGTAGGGATACAAAGACAACAGACAAAGGGAGAACAAAACACAAGATGAGGAAACATATACCTGTAATAAAAGCACAAAACATATCCTGGTCAGTATTAAATGTATATGAAATTCAGGAAGTTATGTATAGAGTAACAAACCACAATATAACCTGCGAAGAATGGCATCTTTGAGTAGATAAAAGTAGTAGTATCTCTGAGTAGATAAACCCCAAATGTATGGCAATGCAATGGGGAAATTCAGGGACAC------CCCCCCCCCCGGCACAGAATTCTATTAA---TTTTTTTCTCATTTTC-AAATAAAATTAAAAACTTTCTAATTTTTTAAATCAAGAGTAAGTCAATGTAAAATAAGATTAGAAACAACATTAACACAA---------------------
Ncarteri_LaurelCave_nearTYPE_N0296 TTCAAAAATAGAAAAGAAGTTTTCGTTTCCATAAGAGGGATGTTTACACTGCAGTTAAGGAAATTGGGGAAAATTTCTCCGTTTGGCGGATATCTCCTGTTTTTAA--GATATAGCGATGGATTTCATTCTTTATCATTTTGAGAGGCCTAAAGCT----------------------------AATAGATAGGAAATATTTTTTTAATTTTGAAATCTGGCATCGGTTCTCTCTCATCGATTGAGCATATGCTTTTTAGTATGT---TTTCATGTGTAATATATAC------ATATCAAGC----------ATAAATGAGTTAAATGGGTGTTCC-GGGACAACTTGTATAATGGGAGGGAATTAGGAGTACAGATTAAAAAATTG-ATTGTAACATAAAAAGGCCTGAAGACATT-AAAATGATTTACACACCTACACAAGAACAGCATTCTGAATAGAGAAAATCCAGACAGTAGAAGCACTCTTTACTGCAAGTAATATTTTTAGCGTCACACTTACAGGACTGAGTCAACATGCATTTACTGACAATGGAAGCACATACAGCTTCATTGCAGCCACCACCCCATGCCAGGTAGGGACACAAGGACAACAGACAGAGGGAGAACAAGACACAAGATGAGGAAACATACACCTGCAACGAAAGCACAAAACATGTCCTGGTCAGTATTAAATGTATATGAAATTCAGGAAGTTACGTACAGGGTAACAAACCACAATATAACCTACGAAGAACGGTATCTTTATAAAAGGAAAATTATTTCCCATTCTGAGTAGATAAACCCCAAATGTATGGCATTGCAATGGAAAAATTCAGAGGCATACCGCAACCCCTGCAGAATACGGATTTCTATTAA-TTTTTCTCTCTCATTTTC-AAATAAAATTAAAAACTTTCTAATTTTT-------------------------------------------------------------------------
Ncarteri_PilotMtn_G2185 TTCAAAAATAGAAAATAAGTTATTGTTTCCCTAAGAGGGATGTTTACACTGCAGTTA---------GGGAAAATTTCTCAGTCTGTCGGATATCTCCTGTTTTTAA--GAAATA-----GAATTTCATTCTTTATCATTTTGAGAAGCCTAAAGCTTGTCT-ATCTCCAAAATAACGAAAAATCAATAGATAGGAAATATTTTTAAAATTTTGATATCTAGCATCGGTTCTTTCTCATTTATTGAGCATATGGATTTCAGTATGT---TTTCATATGCAATATATAA------ATATCAGGC----------ATAAATGAGTTAAATGGGTGTACCTGGGACACCCTGTATAATCGGGGTAAATTAGAAGTAGAGAT--AAAAGTTG-ATTGTAACTTAAAAAGGGCTGAAGACAAT-AAAATGATTTACACACCTACACAAGAACAGCATTCTGAATAGAGAAAATCCAGACAGTAGAAGCATTCTTTACTGCAAGTAATATTTTTAGCGTCACACTTACAGGATTGAGTCAACATGCATTTACTGACAATGGAAGCACATACAGCTTCATTGCAGCCACCACCCCATGCCAGGTAGGGATACAAAGACAACAGACAAAGGGAGAACAAAACACAAGATGAGGAAACATATACCTGCAATGAAAGCACAAAACATATCCTGGTCAATATTAAATGTATATGAAATTCAAGAAGTTATGTATAGGGTAACAAACCACAACATAACCTACGAAGAACGGTATCTTTTTAAAAGGAAAATTATTTCCCATTCTGAGTAGATAAACCCCAAATGTATGGCATTGCAATGGAAAAATTCAGAGGCATACCGCAACCCCTGCAGAATACGGATTTCTATTAA-TTTTTCTCCCTCATTTTC-AAATAAAATTAAAAACTTTCTAAATTTTTTAATCAAGAATAAGTCAATGTAAAATAAAATTAGAAACAACAATAATACAATGAAAATCTTGCAAGGGATGG
Ncarteri_Pitchfork_N363 ----------------------------------------------------------------------------------------------------------------------------------------------------------------------------------------------------------------------------------------------------------------------------------------------------CATATCA----------------AATGAGTTAAATGAGTGTTCCTGGGACAACCTATATAATCGGGGTAAATTAGAAGTAGAGAT--AAAACTTG-ATCGTAACTTAAAAAGGGCTGAAGACAAT-AAAATGATTTACACACCTACACAAGAACAGCATTCTGAATAGAGAAAATCCAGACAGTAGAAGCACTCTTTACTGCAAGTAATATTTTTGGCGTCACACTTACAGGACTGAGTCAACATGCATTTACTGACAATGGAAGCACATACAGCTTCATTGCAGCCACCACCCCATACCAGGTAGGGATACAAAGACAACAGACAAAGGGAGAACAAAACACAAGATGAGGAAACATATACCTGCAATGAAAGCACAAAACATATCCTGGTCAATGTTAAATGTAAATGAAATTCAGGAAGTTATGTACAGGGTAACAAACCACAAAATAACCTACGAAGAACGGCATCTTTTTAAAAGGAAAATTATTTACCATTCTGAGTAGATAAACCCCAAATGTATATCGTTGCAATGGGAAAATTCAGAGGCATAC---------TGCAGAATACGGATTTCTATTAATTTTTTTTCTCTCATTTTC-AAATAAAATGAAAAAC-------------------------------------------------------------------------------------
Ncarteri_WeberCty_N1044 -------------------------------------------------------------------------------------------------------------------------------------------------------------------------------------------------------------------------------------------------------------------------------------CAATACATAA------ATACCATGC----------ATAAATGAGTTAAATGGGTGTTCCTGGGACACCCTGTATAATCGGGGTAAATTAG-------------AAAATTG-ATTGTAACTTAAAACGGGCTGAAGACAAT-AAAATGATTTACACACCTACACAAGAGCAGCATTCTGAATAGAGAAAATCCAGACAGTAGAAGCACTCTTTACTGCAAGTGATATTTTTAGCGTCACACTTACAGGACTGAGTCAACATGCATTTACTGACAATGGAAGCACATACAGCTTCATTGCAGCCACCACCCCATGCCAGGTAGGGATACAAAGACAACAGACAAAGGGAGAACAAGACACAAGACGAGGAAACATATACCTGCAATGAAAGCACAAAACATATCCTGGTCAGTATTAAATGTATATGAAATTC--------------------------------------------------------------------------------------------------------------------------------------------------------------------------------------------------------------------------------------------------------------------------------------------------
Ncarteri_div__RainbowCave_G2089 -----------------------------------------------------------------------------------------------------------------------------------------------------------------------------------------------------------------------------------------------------------------------------------------------------------------------AATATAAGAAGTAAATACACATTTTTAAAACTGAATATATAAT------------GGAATACAGAAAA------------------AGAAAAGACACAAAGACATT-AAAATGATTTACACACCTACACAAGAACAGCATTCTGAATAGAGAAAATCCAGACAGTAGAAGCACTCTTTGCTGCAAGTAATATTTTTAGCATCACACTTACAGGACTGAGTCAACATGCATTTACTGACAATGGAAGCGCACACAGCTTCGTTGCAACCACCACCCCATGCCA---------------------------------------------------------------------------------------------------------------------------------------------------------------------------------------------------------------------------------------------------------------------------------------------------------------------------------------------------------------------------------------------------------------------
Ncherokee_BallhootScar_N193 -----------------------------------------------------------------------------------------------------------CTTAATAACAATGAACGTCACTGTT---------GATAACTCACGGGGATATAGCAAGTTCAAATTAAGAAAATGTCTAAATTTAAGGAATATTTTCGGAAGTTCCATAAAAGACACGGATCCCTTCTTTTCCAGTTCAAATATTTCCTTTAATAATTAATTTTTATGGACAGTATAAATCGTTACATCCCAGTTCAACTCTATAATATAAGAAGTAAATACACATTTTTAAAACTGAATATATATAGGGGGGGGATAAGGAGTAC----GAAAAAATGGTATTGTAATATAAAAAGACATGAAAACATTAAAGATGATTTACACACCTACACAAGAACAGCATTCTGAATAAAGAAAATCCAGACAGTAGAAGCACTCTTTACTGCAAGTAATATTTTTAGCGTCACACTTACAGGACTGGGTCAACATGCATTTACTGACAATGGAAGCACATACAGCTTCATTGCAGCCACCACCCCATGCCAGGTAGGGATACAAAGACAATAGACAAAGGGAGAACAAAACACAAGATGAGGAAACATATACCTGCAATGAAAGCACAAAACATATCCTAATCAGTATTAAATGTAAATGAAATTCAGGAAGTCATATAAAGGGTAACAAACCACAATATAACCTACGAAGAACGGCATCTTTTTAAAAGGAAAATTATTTCCCATTCTGAGTCGAAAAAATCCAAATGTATGGCATTGCAATGGGGAAATTCAGGAGAATA---CGGCTTCAGGAGAATACGG-----------TTTTTTTC-TCGCATTTTTGAAA--------------------------------------------------------------------------------------------------
Ncherokee_BalsamMtn_N891 TTTTAATTGATAAAGGAAATAACCAAAGCTCTAAAATTTATTTACAAATTACTTTTAATAAATTTTATACAAGGTTTTTGATGTGACGTATCTCTGTGATTTTTTACCTTAATAACAATGAATGTCACTGTTGATAATTAAGATAACTCACGAGGATATAGCAAGTTCAAATTAAGAAAATGTCTAAATTCAAGGAATATTTTCAGAAGTTCC---AGAGACACGGATCCTTTCTTTTCCAGTTCAAATATTTCCTTTAATAATTAATTTTTATGGACAGTATAAATCATTACATCCCAGTTCAACTCTATAATATAAGAAGTAAATACACATTTTTAAAACTGAATATATAATGGGGGGGGATTAGGAGTAC----AAAAAAATGGTATTGTAATATAAAAAGACACGAAGACATTAAAGATGATTTACACACCTACACAAGAACAGCATTCTGAATAAAGAAAATCCAGACAGTAGAAGCACTCTTTACTGCAAGTAATATTTTTAGCATCACACTTACAAGACTGAGTCAACATGCATTTACTGACAATGGAAGCACATACAGCTTCATTGCAGCCACCACCCCATGCCAGGTAGGGATACAAAGACAATAGACAAAGGGAGAACAAGACACAAGATGAGGAAACATATACCTGCAATGAAAGCACAAAACATATCCTAGTCAGTATTAAACGTAAATGAAATTCAGGAAGTCATATAAAGGGTAACAAACCACAATATAACCTACGAAGAATGGCATCTATTTAAAAGGAAAATTATTTCCCATTCTG--------------------------------------------------------------------------------------------------------------------------------------------------------------------------------------------------------------
Ncherokee_SIndianCrk_N681 ---------------------------------------------------------------------------------------------------------------------------------------------------------------------------------------------------------------------------------------------------------------------------------------------------------------------------------------------------------------------------------GTAC----GAAAAAATGGTATTGTAATATAAAAACACACGGAGACATTAAAGATGATTTACACACCTACACAAGAACAGCATTCTGAATAAAGAAAATCCAGACAGTAGAAGCACTCTTTACTGCAAGTAATATTTTTAGCATCACACTTACAAGACTGGGTCAACATGCATTTACTGACAATGGAAGCACATACAGCTTCATTGCAGCCACCACCCCATGCCAGGTAGGGATACAAAGACAATAGACAAAGGGAGAACAAAACACAAGATGAGGAAACATATACCTGCAATGAAAGCACAAAACATATCCTAGTCAGTATTAAATGTAAATGAAATTCAGGAGGTCATATAAAGGGTAACAAACCACAATAAAACCTACGAAGAACAGCATCTTTTTAAAAGGAAAATTATTTCCCATTCTGAGTAGAAAAAACCCAAATGTATGGCATTGCAATGGGAAAATTCAGGGGAATACCG-------------------------------------------------------------------------------------------------------------------------------------------------------
Ncooperi_BeaverCrk_N1002 --------------------------------------------------------------------ACAAGGTTTTGGATGTGACGTATCTCTGTGATTTTTTACCTTAATAACAATGAATGTCATTGTTAATAATTAAGATAACTCACGGGGATATAGCAAGTTCAAATTAAGAAAATGTCTAAATTTAAGGAATATTTTCAGAAGTTCCATAAAAGACACGGATCCTTTCTTTTCCAGTTCAAATATTTCCTTTAATAATTAATCTTTATGGACAGTATAAATCATTACAGCCCAGTTCAACTCTATAATATAAGAAGTAAATACACATTTTTAAAACTGAATATATAATGGGGGGGGGTTAGGAGTACAGGTAAAAAAATGGTAATGTAATATTAAAAGACATGAAGACATTAAAGATGATTTACACACCTACACAAGAACAGCATTCTGAATAAAGAAAATCCAGACAGTAGAAGCACTCTTTACTGCAAGTAATATTTTTAGCATCACACTTACAGGACTGAGTCAACATGCATTTACTGACAATGGAAGCACATACAGCTTCATTGCAGCCACCGCCACATGCCAGGTAGGGATACAAAGACAACAGACAAAGGGAGAACAGAACACAAGATGAGGAAACATATACCTGCAATGAAAGCACAAAACATATCCTAGTCAGTATTAAATGTAAATGAAGTTCAGGAAGTCATATAAAGGGTAACAAACCACAATAAAACCTACGAAGAACGGCATCTTTTAAAAAGGAAAATTATTTCCCATTCTGAGTAGAAAAAAACCAAATGTATGGCATTGCAATGGGGAAATTCAGGGGAATATCGCAACCCCAGCAGAATACGGATTTCTATTAATTTTTTTC-TCGCATTTTTGAAATAAAATTAAAAACTTTCTGCTTTTTTTAATCAAGAGTGAGTCAATGTAAAATAAAATTAGAAACAACATTAATACAATGAAAATCTTGCAAGGGATGG
Ncooperi_BrasstBald_N824 TTTTAATTGAGAAAGGAAATAGCCAAAGCTCTAAAATTTATTTACAAATTACTTTTAATAAATTTTATACAAGGTTTTGGATGTGACGTATCTCTGTGATTTTTTACCTTAATAACAATGAATGTCATTGTTAATAATTAAGATAACTCACGGGGATATAGCAAGTTCAAATTAAGAAAATGTCTAAATTTAAGGAATATTTTCAGAAGTTCCATAAAAGACACAGATCCTTTCTTTTCCAGTTCAAATATTTCCTTTAATAATTAATCTTTATAGACAGTATAAATCATTACATCCCAGTTCAACTCTATAATATAAGAAGTAAATACACATTTTTAAAACTGAATATATAATGGGGGGGGATTAGGAGTACCGGTAAAAAAATGGTAATGTAATATTAAAAGACATGAAGACATTAAAGATGAATTACACACCTACACAAGAACAGCATTCTGAATAAAGAAAATCCAGACAGTAGAAGCACTCTTTACTGCAAGTAATATTTTTAGCATCACACTTACAGGACTGAGTCAACATGCATTTACTGACAATGGAAGCACATACAGCTTCATTGCAGCCACCACCACTTGCCAGGTAGGGATACAAAGACAACAGACAAAGGGAGAACAGAACACAAGACGAGGAAACATATACCTGCAATGAAAGCACAAAACATATCCTAGTCAGTATTAAATGTAAATGAAGTTCAGGAAGTCATATAAAGGGTAACAAACCACAATATAACCTACGAAGAACGGCATCTTTTTAAAAGGAAAATTATTTCCCATTCTGAGTAGAAAAAACCCAAATGTATGGCATTGCAATGGGGA-----------ATATCGCAACCCCAGCAGAATACGGATTTCTATTAATTTTTTTCCTCGCATTTTTGAAATAAAATTAAAAACTTTCTGATTTTTTTAATCAAGAGTAAATCAATGTAAAATAAAATTAGAAACAACATTAATACAATGAAAATCTTGCAAGGGATGG
Ncooperi_CheoahDam_N1122 TTTTAATTGAGAAAGGAAATAGCCAAAGCTCTAAAATTTATTTACAAATTATTTTTAATAAATTTTATACAAGTTTTTTGATGTGACGTATCTCTGCGATTTTTTACCTTAATAACAATAAATGTCATTGTTAATAATTAAGATAACTCACGGGGATATAGCAAGTTCAAATTAAGAAAATGTCTAAATTTAAGGAATATTTTCAGAAGTTCCATAAAAGACACAGATCCTTTCTTTTCCAGTTCAAATATTTCCTTTAATAATTAATCTTTATAGACAGTATAAATCATTACATCCCAGTTCAACTCTATAATATAAGAAGTAAATACACATTTTTAAAACTGAATATATAATGGGGGGGGGTTAGGAGTACAGGTAAAAAAATGGTAATGTAATATTAAAAGACATGAAGACATTAAAGATGATTTACACACCTACACAAGAACAGCATTCTGAATAAAGAAAATCCAGACAGTAGAAGCACTCTTTACTGCAAGTAATATTTTTAGCATCACACTTACAGGACTGAGTCAACATGCATTTACTGACAATGGAAGCACATACAGCTTCATTGCAGCCACCGCCACATGCCAGGTAGGGATACAAAGACAACAGACAAAGGGAGAACAGAACACAAGACGAGGAAACATATACCTGCAATGAAAGCACAAAACATATCCTAGTCAGTATTAAATGTAAATGAAATTCAGAAAGTCATATAAAGGGTAACAAACCACAATAAAACCTTTGAAGAACGGCATCTTTTTAAAAGGAAAATTATTTCCCATTCTGAGTAGAAAAAACCCAAATGTATGGCATTGCAATGGGGAAATTCAGGGGAATATCGCAACCCCAGCAGAATACGGATTTCTATTAATTTTTTTCCTTGCACTTTTGAAA-----TTAAAAACTTCCTGCTTTTTTTAATCAAGAGTAAGTCA-------------------------------------------------------
Ncooperi_NantRiverGorge_N682 TTTTAATTGAGAAAGGAAATAGCCAAAGCTCTAAAATTTATTTACAAATTACTTTTAATAAATTTTATACAAGGTTTTGGATGTGACGTATCTCTGTGATTTTTTACCTTAATAACAATGAATGTCATTGTTAATAATTAAGATAACTCACGGGGATATAGCAAGTTCAAATTAAGAAAATGTCTAAATTTAAGGAATATTTTCAGAAGTTCCATAAAAGACACGGATCCTTTCTTTTCCAGTTCAAATATTTCCTTTAATAATTAATCTTTATGGACAGTATAAATCATTACAGCCCAGTTCAACTCTATAATATAAGAAGTAAATACACATTTTTAAAACTGAATATATAATGGGGGGGGGTTAGGAGTACAGGTAAAAAAATGGTAATGTAATATTAAAAGACATGAAGAAATTAAAGATGATTTACACACCTACACAAGAACAGCATTCTGAATAAAGAAAATCCAGACAGTAGAAGCACTCTTTACTGCAAGTAATATTTTTAGCATCACACTTACAGGACTGAGTCAACATGCATTTACTGACAATAGAAGCGCATACAGCTTCATTGCAGCCACCACCACATGCCAGGTAGGGATACAAAGACAACAGACAAAGGGAGAACAGAACACAAGATGAGGAAACATATACCTGCAATGAAAGCACAAAACATATCCTAGTCAGTATTAAATGTAAATGAAGTTCAGGAAGTCATATAAAGGGTAACAAACCACAATAAAACTTACGAAGAACGGCATCTTTTTAAAAGAAAAATTATTTCCCATTCTGAGTAGAAAAAACCCAAATGTATGGCATTGCAATGGGGAAATTCAGGGGAATATCGCAACTCCAGCAGAATACGGATTTCTATTAATTTTTTTCCTCGCATTTTTGAAATAAAATTAAAAACTTTCCGATTTTTTTAATCAAGAGTAAGTCAATTAAAAATGAAATTAGAAACAACATTAATACAATGAAAATCTTGCAAGG-----
Ncooperi_RockCrRoad_N1160 TTTTAATTGAGAAAGGAAATAGCCAAAGCTCTAAAATTTATTTACAAATTACTTTTAATAAATTTTATACAAGGTTTTGGATGTGACGTATCTCTGTGATTTTTTACCGTAATAACAATGAATGTCATTGTTAATAATTAAGATAACTCACGGGTATATAGCAAGTTCAAATTAAGAAAATGTCTAAATTTAAACAATATTTTCAGAAGTTCCATAAAAGACACGGATCCTTTCTTTTCCAGTTCAAATATTTCCTTTAATAATTAATCTTTATGGACAGTATAAATCATTACAGCCCAGTTCAACTCTATAATATAAGAAGTAAATACACATTTTTAAAACTGAATATATAATGGGGGGAGAGTAGGAGTACAGGTAAAATAATGGTAATGTAATATTAGAAGACA--------TTAAAGATGATTTACACACCTACACAAGAACAGCATTCTGAATAAAGAAAATCCAGACAGTAGAAGCACTCTTTACTGCAAGTAATATTTTTAGCATCACACTTACAGGACTGAGTCAACATGCATTTACTGACAATGGAAGCACATACAGCTTCATTGCAGCCACCACCCCATGCCAGGTAGGGATACAAAGACAACAGACAAAGGGAGAACAAAACACAAGACGAGGAAACATATACCTGCAATGAAAGCACAAAACATATCCTAGTCAGTACTAAATGTAAATGAAATTCAGAAAGTCATATAAAGGGTAACAAACCACAATAAAACCTACGAAGAACGGCATCTTTTAAAAAGGAAAATTATTTCCCATTCTGAGTAGAAAAAACCCAAATGTATGGCATTGCAATGGGGA-----------ATATCACAAAACCAGCAGAATACAGATTTCCCTTAATTTTTTTCCTCGCATTTTTGAAATAAAATTAAAAACTTTCTGATTTTTTTAATCAAGAGTAAGTCAATGTAAAATAAAATTAGAAACAACATTAATACAATTA-------------GATGG
Ncoylei_Apalachia_N1195 TTCAAAAATAGAAAAAAAGTTATTGTTTCCCTAAGAGGGATGCTTACACTGCAGTTAGGGAAATTGGGGA-------------TATAGGATATCTCCTGTTTTTAA--AATATAGGGATGAAGTTCATTCTTTATCATTTTGAGAGGCCTAAAGCT----------------------------AATAGATAGGAAATATTTTTT-AATTTTGAAATCTAGCATCGGTTCTCTCTCATCGATTGAGCATATGCTTTTTAGTATGT---TTTCATGTGTAATATATAC------ATATC-------------------------AAATGGGTGTTCC-GGGATAAATTGTATAATGGGGGGAAATTAGGAGTAGAGATTAAAAAATTG-ATTGTAACATAAAAAGGTCTAAAGACATT-AAAATTATTTACACACCTACACAAGAACAGCATTCTGAATAGAGAAAATCCAAACAGTAGAAGCATTCTTTACTGCAAGTAATATTTTTAGCATCACACTTACAGGACTGAGTCAACATGCATTTACTGACAATGGAAGCACATACAGCTTCATTGCAGCCACCACCCCATGCTAGGTAGGGATACAAAGACAACAGACAAAGGGAGAACAAAAAACAAGATGAGGAAACATATACCTGCAATGAAAGCACAAAACATATCCTGGTCAATATTAAATGTACATGAGATTCAGGAAGTTATGTACAGAGTAACAAACCATAATATAACCTACGAAGAACGGCATCTTTTTAAAAGGAAAATTATTTCCCATTCTGAGTAGATAAACCCCAAATGTATGGCATTGCAATGGGGAAATTCAGTGGCATCCCCC-----CCACAGAATACAGAATTCTATTAA-TTTTTCTCTCTTATTTTA-AAATAAAATTAAAAACTTTCTGATTTTTTTAATCAAGAGTAAGTCAATGTAAAATAAAATTAGAAACAACATTAATACAATGAAAATCT------------
Ncoylei_DinkinCove_N1118 TTCAAAAATAGAAAAAAAGTTATTGTTTCCCTAAGAGGGATGTTTACACTGCAGTTAGGGAAATTGGGGA-------------TATAGGATATCTCCTGTTTTTAA--AATATAGGGATGGATTTCATTCTTTATCATTTTGAGAGGCCTAAAGAT----------------------------AATAGATAGGAAATATTTTTTAAATTTTGAAATCTAGCATCGGTTCTCTCTCATCGATTGAGCATATGCTTTTTAGTATGT---TTTCATGTGTAATATATAC------ATATC-------------------------AAATGGGTGCTCC-GGGATAACTTGTATAATGGGGGGAAATTAGGAGTACAGATTAAAAAATTG-ATTGTAACATAAAAAGGTCTAAAGACATT-AAAATGATTTACACACCTACACAAGAACAGCATTCTGAATAGAGAAAATCCAAACAGTAGAAGCATTCTTTACTGCAAGTAATATTTTTAGCATCACACTTACAGGACTGTGTCAACATACATTTACTAACAATGGAAGCACATACAGCTTCATTGCAGCCACCACCCCATGCTAGGTAGGGATACAAAGACAACAGACAAAGGGAGAACAAAAAACAAGATGAGGAAACATATACCTGCAATGAAAGCACAAAACATATCCTGGTCAATATTAAATGTATATGAAATTCAGGAAGTTATGTACAGAGTAACAAACCATAATATAACCTACGAAGAACGGCATCTTTTTAAAAGAAAAATTATTTCCCATTCTGAGTAGATAAACCCTAAATGTATGGCATTGCAATGGGGAAATTCAGGGGCATACCCCCCCCTCCGCAGAATACAGAATTCTATTAA-TTTTTCTCTCTTATTCTA-AAATAAAATAAAAAACTTTCTGATTTTTTTAATCAAGAGTAAGTCAATGTAAAATAAAATTAGAAACAACATTAATACAATGAAAATCTTGCAAGGGATGG
Ncoylei_TiptonCreek_N837 -------------AAAAAGTTATTGTTTCCCTAAGAGGGATGTTTACACTGCAGTTAGGGAAATTGGGGA-------------TATAGGATATCTCCTGTTTTTTA--AATATAGGGATGGATTTCATTCTTTATCATTTTGAGAGGCCTAAAGCT----------------------------AATAGATAGGAAATATTTTTTAAATTTTGAAATCTAGCATCGGTTCTCTCTCATCGATTGAGCATATGCTTTTTAGTATGT---TTTCATGTGTAATATATAC------ATATC-------------------------AAATGGGTGTTCC-GGGATAACTTGTATAATGGGGGGGAAATAGGAGTAGAGATTAAAAAATTG-ATTGTAACATAAAAAGGTCTAAGGACATT-AAAATGATTTACACACCTACACAAGAACAGCATTCTGAATAGAGAAAATCCAAACAGTAGAAGCACTCTTTACTGCAAGTAATATTTTTAGCATCACACTTACAGGACTGAGTCAACATGCATTTACTGACAATGGAAGCACATACAGCTTCATTGCAGCCACCACCCCATGCTAGGTAGGGATACAAAGACAACAGACAAAGGGAGAACAAAAAACAAGACGAGGAAACATATACCTGCAATGAAAGCACAAAACATATACTGGTCAATATTAAATGTATATGAAATTCAGGAAGTTATGTACAGAGTAACAAACCATAATATAACCTACGAAGAACGGCATCTTTTTAAAAGGAAAATTATTTCCCATTCTGAGTAGATAAACCCCAAATGTATGGCATTGCAATGGGGAAATTCAGGGGCATACCCCCCCCCCTGCAGAATACAGAATTCTATTAA-TTTTTCTCTCTTATTTTA-AAATAAAATTAAAAACTTTCTGATTTTTTTAATCAAGAGTAAGTCAATGTAAAAT----------------------------------------------
Ncressleri_AndersonSpringCave_G2075 TCTTAATTGAGAAAAGACATAGCCAAAGCTCTAAAATTTATTCACAAATAACTTTTAATACATTTTATACAAGGTTTTTGATGTAACGTATCTCTGCGATTTTTTACCTTAATAGCAATGAATGTCATTGTTAATAATTAAGGAGACTCAG-----------------AAATCAACAAAATTTCTAAGTTTAAAGAATATTTTTAAAAGTTCCATAAAAGACGTGAACCATTTCTTTTCCAGTTCATATATTTCCTTTAATAATTAATTTTTATGGACAGTATGAATCTTTACATCCCAGTTCAACCCCATAATATAAGAAGTAAATACACATTTTTAAAACTGAATATATA----------ATTAGGGGTACAGATAAAGAAATGG-ATTGTAACATAAAAAGACATGAAGGCATT-AAAATGATTTACACACCTACACAAGAACAGCATTCTGAATAGAGAAAATCCAGACAGTAGAAGCATTCTTTACTGCAAGTAATATTTTTAGCATCACACTTACAGGACTGAGTCAACATGCATTTACTGACAATGGAAGCACATACCGCTTCATTGCAGCCACCACCCCATGCCAGGTAGGGATACAAAGACAACAGATAAAGAGAGAACAAAACACAAGATGAGGAAACATATACCTGCAATGAAAACATGAAACATATCCTGGTCAGTATTAAATGTAAATGAAGTTCAGGAAGTTACATACAGGGTAACAAACCACAACATAACCTATGAAGAACGGCATCTTTTTAAAAAGAAAATTATTTCCCATTCTGAGTAGAAAAAACCCAAATGTATCGCATTGTAATGGGGAAATTCAGGGGCATACCGCTCAGTGCGGAGTGGCCGGAGTCCGGCTTATTCCATTTTTCTCCATTTTGAAATTAAATCAAAAACTTTCTGATAATTCTAATCAAGAGTAACTCAATGTGAAATAAAATTAGAAACAGCATTAATACACTGAAAATCTTGCAAGGTATGG
Ncressleri_PigeonCave_G2077 TCTTAATTGAGAAAAGACATAGCCAAAGCTCTAAAATTTATTCACAAATAACTTTTAATACATTTTATACAAGGTTTTTGATGTAACGTATCTCTGTGATTTTTTACCTTAATAGCAATGAATGTCATTGTTAATAATTAAGGAGACTCAG-----------------AAATCAACAAAATTTCTAAGTTTAAAGAATATTTTTAAAAGTTCCATAAAAGACGTGAACCATTTCTTTTCCAGTTCATATATTTCCTTTAATAATTAATTTTTATGGACAGTATGAATCTTTACATCCCAGTTCAACCCCATAATATAAGAAGTAAATACACATTTTTAAAACTGAATATATA----------ATTAGGGGTACAGATAAAGAAATGG-ATTGTAACATAAAAAGACATGAAGGCATT-AAAATGATTTACACACCTACACAAGAACAGCATTCTGAATAGAGAAAATCCAGACAGTAGAAGCATTCTTTACTGCAAGTAATATTTTTAGCATCACACTTACAGGACTGAGTCAACATGCATTTACTGACAATGGAAGCACATACCGCTTCATTGCAGCCACCACCCCATGCCAGGTAGGGATACAAAGACAACAGATAAAGAGAGAACAAAACACAAGATGAGGAAACATATACCTGCAATGAAAACATGAAACATATCCTGGTCAGTATTAAATGTAAATGAAGTTCAGGAAGTTACATACAGGGTAACAAACCACAACATAACCTATGAAGAACGGCATCTTTTTAAAAAGAAAATTATTTCCCATTCTGAGTAGAAAAAACCCAAATGTATCGCATTGTAATGGGGAAATTCAGGGGCATACCGCTCAGTGCGGAGTGGCCGGAGTCCGGCTTATTCCATTTTTCTCCATTTTGAAATTAAATCAAAAACTTTCTGATAATTCTAATCAAGAGTAACTCAATGTGAAATAAAATTAGAAACAGCATTAATACACTGAAAATCTTGCAAGGTATGG
Ncrosbyi_MtMitchell_N210 ---------------------------GTTTAAAAAA--ACTTAAAG-------CAAAAAATTAGTGTGTATTTTTTTTAAAATAATAATTCTTTCCCATCTTATAGCTTAATAAAAAC-------------AATATTTATCATATTTTGAGAGTATATTTCATATTCCATTC---------TTTATCTTTAAATGACATCCT----GTTTGCTTAAAAATAACG----------------------------TTTTGAAAAATTTGTCATCTGGTT--GACCTTATCGTGGAATTGC-----------------TTAGCAGTAAATACACATTTTTAAAACTGAATATATAATGGGGGGGGATTAGGAGTACAGGTAAAAAAATGGTATTGTAATATAAAAAGACATCAAGACATTAAAGATGATTTACACACCTACACAAGAACAGCATTCTGAATAAAGAAAATCCAGACAGTAGAAGCACTCTTTGCTGCAAGTAATATTTTTAGCATCACACTTACAGGACTGAGTCAACATGCATTTACTGACAATGGAAGCACATACAGCTTCATTGCAGCCACCACCCCATGCCAGGTAGGGATACAAAGACAACAGACAAAGGGAGAACAAAACACAAGATGAGGAAACATATACCTGCAATGAAAGCACAAAACATATCCTAGTCAGTATTAAATGTAAATGAAATTCAGGAAGTCATATAAAGGGTAACAAACCACAATATAACTTACGAAGAACAGCATCTTTTTAAAAGGAAAATTATTTCCCAATCTGAGTAGAAAAAACCCAAATGAATGGCATTGCAATGGGGAAATTCAGGGGCATACCGCAACTCCAGCAGAATACAGTTTTCTA----TTTTTTTC-TCGCATTTTTGAAATAAAATAAAAAACTTTCTGATTTT--------------------------------------------------------------------------
Ncrosbyi_ShufordCrk_N1148 -------------------------------------------------------------------------------------------------------------------------------------------------------------------------------------------------------------------------AAATAACG----------------------------TTTTGAAAAATTGGTCATCTGGTT--GACCTTATCGTGGAATTGC-----------------TTAAAAGTAAATACACATTTTTAAAACTGCATATATAATGGGGGGGGATTAGGAGTACAGGTAAAAAAATGGTATTGTAATATAAAAAGACATGAAGACATTAAAGATGATTTACACACCTACACAAGAACAGCATTCTGAATAAAGAAAATCCAGACAGTAGAAGCACTCTTTGCTGCAAGTAATATTTTTAGCATCACACTTACAGGACTGAGTCAACATGCATTTACTGACAATGGAAGCACATACAGCTTCATTGCAGCCACCACCCCATGCCAGGTAAGGATACAAAGACAACAGACAAAGGGAGAACAAAACACAAGATGAGGAAACATATACCTGCAATGAAAGCACAAAACATATCCTAGTCAGTATTAAATGTAAATGAAATTCAGGCAGTCATATAAAGGGTAACAAACCACAATATAACTTACGAAGAACGGCATCTTTTTAAAAGGAAAATTATTTCCCATTCTGAGTAGAAAAAACCCACATGTATGACATTGCAATGGGGAAATTCAGGGGCATACCGCAACTCCAGCAGAATACGGATTTCTATGAATTTTTTTC-TCGCATTTTTGAAATAAAATTAAAAACTTTCTGATTTTTTTAATGAACAGTAAGTCAATGTAAAATAAAATTATAAACAACATTAGTACAATGAAAATCTTGCAAAGGATGG
Ndellingeri_BullpenBridge_N109 TTTTAATTGAGAAAGGAAATAGCCAAAGCTCTAAAATTTATTTACAAATTACTTTTAATAAATTTTATACAAGGTTTTTGATGTGACGTATCTATGTGATTTTTTACCTTAATAACAATGAATGTCATTGTTAATAATTAAGATAACTCACGGGGATATAGCAAGTTCAAATTAAGAAAATGTCTAAATTTAAGGAATATTTTCAGAAGTTCCATAAAAGACATGGATCCTTTCTTTTCCAGTTCAAATATTTCCTTTAATAATTAATCTTTATGGACAGTATAAATCATTACACCCCAGTTCAACTCTATAATATAAGAAGTAAATACACATTTTTAAAACTGAATATATAAGGGGGGGGGATTAGGAGTACAGGTAAAAAAATGGTAATGTAATATTAAAAGACA--AAGACATTAAAGATGATTTACACACCTACACAAGAACAGCATTCTGAATAAAGAAAATCCAGACAGTAGAAGCACTCTTTACTGCAAGTAATATTTTTAGCATCACACTTACAGGACTGAGTCAACATGCATTTACTGACAATGGAAGCACATACAGCTTCATTGCAGCCACCACCCCATGCCAGGTAGGGATACAAAGACAATAGACAAAGGGAGAACAAAACACAAGATGAGGAAACATATACCTGCAATGAAAGCACAAAACATATCCTAGTCAGTATTAAATGTAAATGAAATTCAGAAAGTCCTATAAAGGGTAACAAACCACAATAAAACCTACGAAGAACAGCATCTTTTTAAAAGGAAAATTATTTCCCATTCTGAGTAGAAAAAACCCAAATGTATGGCATTGCAATGGGGAAATTCCGGGGAATATCGCAACCCCAGCAGAATACGGATTTCAATTAATTTTTTTTCCCGCATTTTTGAAATAAAATTAAAAACTTTCTGATTTTTTTAATCAAGAGTGAGTCAATGTAAAATAAAATTATAAACAACATTAATATGATGAAAATCTTGCAAAGGATGG
Ndellingeri_WhitewFalls_N887 TTTTAATTGAGAAAGGAAATAGCCAAAGCTCTAAAATTTATTTACAAATTACTTTTAATAAATTTTATACAAGGTTTTTGATGTGACGTATCTATGTGATTTTTTACCTTAATAACAATGAATGTCATTGTTAATAATTAAGATAACTCACGGGGATATAGCAAGTTCAAATTAAGAAAATGTCTAAATTTAAGGAATATTTTCAGAAGTTCCATAAAAGACATGGATCCTTTCTTTTCCAGTTCAAATATTTCCTTTAATAATTAATCTTTATGGACAGTATAAATCATTACACCCCAGTTCAACTCTATAATATAAGAAGTAAATACACATTTTTAAAACTGAATATATAA-GGGGGGGGATTAGGAGTACAGGTAAAAAAATGGTAATGTAATATTAAAAGACA--AAGACATTAAAGATGATTTACACACCTACACAAGAACAGCATTCTGAATAAAGAAAATCCAGACAGTAGAAGCACTCTTTACTGCAAGTAATATTTTTAGCATCACACTTACAGGACTGAGTCAACATGCATTTACTGACAATGGAAGCACATACAGCTTCATTGCAGCCACCACCCCATGCCAGGTAGGGATACAAAGACAAAAGACAAAGGGAGAACAAAACACAAGATGAGGAAACATATACCTGCAATGAAAGCACAAAACATATCCTAGTCAGTATTAAATGTAAATGAAATTCAGAAAGTCCTATAAAGGGTAACAAACCAGAATAAAACCTACGAAGAACAGCATCTTTTTAAAAGGAAAATTATTTCCCATTCTGGGTAGAAAAAACCCAAATGTATGGCATTGCAATGGGGAAATTCCGGGGAATATCGCAACCCCAGCAGAATACGGATTTCAATTAATTTTTTTTCCCGCATTTTTTAAATAAAATTAAAAACTTTCTGATTTTTTTAATCAAGAGTGAGTCAATGTAAAATAAAATTATAAACAACATTAATATGAT--------------------
Ndilutus_GrassyCreek_N670 --------------------------------------------------------------------------------------------------------------------------------------------------------------------------------------------------------------------------------------------------------------------------------------AGTATAAATCATTACATCCCAGTTCAACTCTATAATATAAGAAGTAAATACACATTTTTAAAACTGAATATATAATGGAGGGGTATTAGGAATAC----AAAAAAATGGTATTGTAATATAAAAAGACATGAAGACATTAAATATGATTTACACACCTACACAAGAACAGCATTCTGAATAGAGAAAATCCAGACAATAGAAGCACTCTTTACTGCAAGTAATATTTTTAGCATCACACTTACAGGACTGAGTCAACATGCATTTACTGACAATGGAAGCACATACAGCTTCATTGCAGCCACCACCCCATGCCAGGTAGGGATACAAAGACAATAGACAAAGGGAGAACAAAACACAAGATGAGGAAACATATACCTGCAATGAAAGCACAAAACATATCCTAGTCAGTATTAAATGTAAATGAAATTCAGGAAGTCATATAAAGGGTAACAAACCACAATATAACCTACGAAGAACGGCAT---------------------------------------------------------------------------------------------------------------------------------------------------------------------------------------------------------------------------------------------
Ndilutus_StarveRockCave_G3174 TTTTAATTGAGAAAGGAAATAGCCAAAGCTCTAAAATTTATTTACAAATTACTTTTAATAAATTTTATACAAGGTTTTTGATGTGACGTATCTCTGTGATTTTTTACCTTAATAACAATGAATGTCACTGTTCATAATTAAGATAACTCACGGGGATACAGCAAGTTCAAATTAAGAAAATGTCAAAATTTATATAATATTTTCAGAAGTTCCATAAAAGACACGGATCCTTTCCTTTCCAGTTCAAATATTTCCTTTAATAATTAATTTTTATGGACAGTATAAATCATTACATCCCAGTTCAACTCTATAATATAAGAAGTAAATACACATTTTTAAAACTGAATATATAATGGTGGGGTATTAGGAATAC----AAAAAAATGGTATTGTAATATAAAAAGACATGAAGACATTAAATATGATTTACACACCTACACAAGAACAGCATTCTGAATAGAGAAAATCCAGACAATAGAAGCACTCTTTACTGCAAGTAATATTTTTAGCATCACACTTACAGGACTGAGTCAACATGCATTTACTGACAATGGAAGCACATACAGCTTCATTGCAGCCACCACCCCATGCCAGGTAGGGATACAAAGACAATAGACAAAGGGAGAACAAAACACAAGATGAGGAAACATATACCTGCAATGAAAGCACAAAACATATCCTAGTCAGTATTAAATGTAAATGAAATACAGGAAGTCATATAAAGGGTAACAAACCACAATATAACCTACGAAGAACGGCATCTTTTTAAAAGGAAAATTATTTCCCATTCTGTGTAGAAAAAACCCAAATGTATGGCATTGCAATGGGGAAATTCAGGAGAATAGTGCAACCCCAGCAGAATACGGATTTCTGTTAATTTTTTTC-TCGCATTTTTGAAATAAAATTAAAAACTTTCTGCTTTTTTTAATCAAGAGTAAGTCAATGTAAAATAAAATTAGAAACAACATTAATACAATGAAAATCTTGCAAGGGATGG
Nfridelli_LittlePigeon_N262 TTTTAATTGAGAAAGGAAATAGCCAAAGCTCTAAAATTTATTTACAAATTACTTTTAATAAATTTTATACAAGGTTTTTGATGTGACGTATCTCTGCGATTCTTCACCTTAATAACAATGAATGTCACTGTTGATAATTAAGATAACTCACGGGGATGTAGCAAGGTCAAATTAAGAAAATGTCTAAATTTAAGGAATATTTTCAGAAGTTCCATAAAAGACATGGATCCTTTCTTTTCCAGTTCAAATATTTCCTTTAATAATTAATATTTATGGACAGTATAAATCATTACACCCCAGTTCAACTCTATAATATAAGAAGTAAATACACATTTTTAAAACTGAATATATAATGGGGGGGGATTAGGAGTACAGGTAAAAAAATTGTAATGTAATATTAAAAGACATGAAGACATTAAAGATGATTTACACACCTACACAAGAACAGCATTCTGAATAAAGAAAATCCAGACAGTAGAAGCACTCTTTACTGCAAGTAATATTTTTAGCATCACACTTACAGGACTGAGTCAACATGCATTTACTGACAATGGAAGCACATACAGCTTCATTGCAGCCACCACACCATGCCAGGTAGGGATACAAAGACAACAGACAAAGGGAGAACAAAACACAAGAGGAGGAAACATATACCTGCAATGAAAGCACAAAACATATCCTAGTCAGTATTAAATGTAAATGAAATTCAGGAAGTCATATAAAGGGTAACAAACCACAATAAAACCTACAAAGAACGGCATCTTTTTAAAAGGAAAATTATTTCCCATTCCGAGTAGAAAAAACCCAAATGTATGGCATTGCAATGAGGAAATTCAGGGGAATATCGCAACCCCAGCAGAATACGGATTTCTACTAATTTTTTTCCTCGCATTTTTGAAATAAAATTAAAAAATTTCTGATTTTTTT----------AAATCAATGTAAAATAAAATTATAAACAACATTAATACATTGAAAATCTTGTAAAGGATGG
Nfurtivus_HugdenBranch_G3175 ------------------------------------------------------------------GGGAAAATTTATCCGTCTGTCGGATATCTCCTGTTTTTAA--GATATAGCGATGGATTTCATTCTTTATCATTTTGAGAGGCCTAAAGCTTGTCT-ATCTCCAAAATAGCAAAAAGTCAATAGATAGGAAATATTTTTTAAATTTTGAAATCTGGCATCGGTTCTCTCTCATCGATTAAGCATATGCTTTTTAGTACGT---TTTCATGTGCAATATATAA------ATATCAAGTTCATATTATACTATATGAGTTAAATGGGTGTTCC-AGGACAACTTGTATAATGAGGGGAAATTAGAAGTACAAATAAAAAAATTG-ATTGTAACATAAAAAGGCCCGAAGACATT-AAAATGATTTACACACCTACACAAGAACAGCATTCTGAATAGAGAAAATCCAGACAGTAGAAGCACTCTTTACTGCAAGTAATATTTTTAGCGTCACACTTACAGGACTGAGTCAACATGCATTTACTGACAATGGAAGCACATACAGCTTCATTGCAGCCGCCACCCCATGCCAGGTAGGGATACAAAGAAAACAGACAAAGGGAGAACAAAACACAAGATGAGGAAACATATACCTGCAATGAAAGCACAAAACATATCCTGGTCAATATTAAATGTAAATGAAATTCAGGAAGTTATGTACAGGGTAACAAACCACAATATAACCTACGAAGAATGGCATCTTTTTAAAAGACAAATTATTTCCCATTCTGAGTAGATAAACCCCAAATGTATGGTATTGCAATGAGGAAATTCAGGGGCATACCGTAACCCCCACAGAATACGGATTTCCATTAATTTTTTTTCTCTCATTTTC-AAATAAAATTAAAAACTCT----------------------------------------------------------------------------------
Nfurtivus_RaccoonMtn_N1026 TTCAAAAATAGAAAAAAAGTTATTGTTTCCCTAAGAGGGATGTTTACACTGCAGTTAGGAAATGTGGGGAAAATTTCTCCGTCTATCGGATATCTCCTGTTTTTAA--GATATAGGGATGGATTTCATTCTTTATCATTTTGAGAGGCCTAAAGCTTGTCT-ATCTCCAAAAAAGCAAAAAGTCAATAGATAGGAAATATTTTTTTAATTTTGAAATCTGGCATCGGTTCTCTCTCACCGATTAAGCATATGCTTTTTAGTACGT---TTTCATGTGCAATATATAA------ATATCAAGTTCATATTATACTATATGAGTTAAATGGGTGTTCC-AGGACAACTTGTATAATGAGGGGAAATTAGAAGTACAAATAAAAAAATTG-ATTGTAACATAAAAAGGCCAGAAGACATT-AAAATGATTTACACACCTACACAAGAACAGCATTCTGAATAGAGAAAATCCAGACAGTAGAAGCACTCTTTACTGCAAGTAATATTTTTAGCGTCACACTTACAGGACTGAGTCAACATGCATTTACTGACAATGGAAGCACATACAGCTTCATTGCAGCCGCCACCCCATGCCAGGTAGGGATACAAAGAAAACAGACAAAGGGAGAACAAAACACAAGATGAGGAAACATATACCTGCAATGAAAGCACAAAACATATCCTGGTCAATATTAAATGTAAATGAAATTCAGGAAGTTATGTACAGGGTAACAAACCACAATATAACCTACGAAGAATGGCATCTTTTTAAAAGACAAATTATTTCCCATTCTGAGTAGATAAACCCCAAATGTATGGTATTGCAATGAGGAAATTCAGGGGCATACCGTAACCCCCACAGAATACGGATTTCCATTAATTTTTTTTCTCTCATTTTC-AAATAAAATTAAAAACTCTTTAATTTTTTTAATCAAGAGTAAGTCTGTGTAAAATAAAATTAGAAGCAACAATAATACAATAAAAATCTTGCAAGGGATGA
Ngertschi_CedarCreek_N351 TTAAAAGTCACAA--TGTATAATGTAAGTTTAAAAAA--GCTTATAG-------CAAAAAAATTGTGCATA-TTTTTTTTAAATGATAATTCTTTCCCATTTTATAGCTTACTAAAAAC-------------AAAATTTATCATATTTTGTGAGCATATTTCATATGCCATTC---------TTTATCTTTAAATGACACCAT----GTTTGCTTAAAAATAACG----------------------------TTTTGAAAAATTGGTCATCTGGTT--GACCTTATCGTGGAATTGC-----------------TTAGCAGTAAATACACAATTTTAAAACTG----------------GGGGTTTTAGTAAAGGTAAAAAAATGGTATTGTAATATAAAAAGACATGAAGACATTAAAGATGATTTACACACCTACACAAGAACAGCATTCTGAATAAAGAAAATCCAGACAGTAGAAGCACTCTTTGCTGCAAGTAATATTTTTAGCATCACACTTACAGGACTGGGTCAACATGCATTTACTGACAATGGAAGCACATACAGCTTCATTGCAGCCACCACCCCATGCCAGGTAAGGATACAAAGACAACAGACAAAGGGAGAACAAAACACAAGATGAGGAAACATATACCTGCAATGAAAGCACAAAATATATCCTAGTCAGTATTAAATGTAAATGAAATTCAGGAAGTCATATAAAGGGTAACAAACCACAATATAACTTACGAAGAACGGCATCTTTTTAAAAGGAAAATTAATTCCCATTCTGAGTAGAAAAAACCCAAATGTATGGCATTGCAATGGGGAAATTCAGGGGCATACCGCAACTCCAGCAGAATACGGATTTCTATTAA-TTTTTTTCTCGCATTTTTGAAATAAAATTAAAAACTTTCTGATTTCTTTAATGAACAGTAAGTCAAAGTAAAATAAAATTATAAACAACATTAATACAATGAAAATCTTGCAAAGGATGG
Ngertschi_FrenchBroad_N968 TTAAAAGTCACAA--TGTATAATGTAAGTTTAAAAAA--GCTTATAG-------CAAAAAAATTGTGCATA-TTTTTTTTAAATGATAATTCTTTCCCATTTTATAGCTTACTAAAAAC-------------AAAATTTATCATATTTTGTGAGCATATTTCATATGCCATTC---------TTTATCTTTAAATGACACCCT----GTTTGCTTAAAAATAACG----------------------------TTTTGAAAAATTGGTCATCTGGTT--GACCTTATCGTGGAATTGC-----------------TTAGCAGTAAATACACAATTTTAAAACTG----------------GGGGTTTTAGTAAAGGTAAAAAAATGGTATTGTAATATAAAAAGACATGAAGACATTAAATATGATTTACACACCTACACAAGAACAGCATTCTGAATAAAGAAAATCCAGACAGTAGAAGCACTCTTTGCTGCAAGTAATATTTTTAGCATCACACTTACAGGACTGGGTCAACATGCATTTACTGACAATGGAAGCACATACAGCTTCATTGCAGCCACCACCCCATGCCAGGTAAGGATACAAAGACAACAGACAAAGGGAGAACAAAACACAAGATGAGGAAACATATACCTGCAATGAAAGCACAAAACATATCCTAGTCAGTATTAAATGTAAATGAAATTCAGGAAGTCATATAAAGGGTAACAAACCACAATATAACTTACGAAGAACGGCATCTTTTTAAAAGGAAAATTAATTCCCATTCTGAGTAGAAAAAACCCAAATGTATGGCATTGCAATGGGGAAATTCAGGGGCATACCGCAACTCCAGCAGAATACGGATTTCTATTAA-TTTTTTTCTCGCATTTTTGAAATAAAATTAAAAACTTTCTGATTTCTTTAATGAACAGTAAGTCAAAGTAAAATAAAATTATAAACAACATTAATACAATGAAAATCTTGCAAAGGATGG
Ngertschi_HickoryNutGap_N810 TTAAAGGTCACAA---GTATAATGAAAGTTTAAAAAA--GCTTAAAG-------CAAAAAATTTGTGTGTA-TTTTTTTTAAATGATAATTCTTTCCCATTTTATAGCTTACTAAAAAC-------------AAAATTTATCATATTTTGTGAGTATATTTCATATCCCATTC---------TTTATCTTTAAATGACACCCT----GTTTGCTTAAAAATAACG----------------------------TTTTGAAAAATTGGTCATCTGGTT--GACCTTATCGTGGAATTGC-----------------TTAGCAGTAAATACACATTTTTAAAACTGAATATATAATGGGGGGGGATTAGGAGTACAGGTAAAAAAATGGTATTGTAATATAAAAAGACATGAAGACATTAAAGATGATTTACACACCTACACAAGAACAGCATTCTGAATAAAGAAAATCCAGACAGTAGAAGCACTCTTTGCTGCAAGTAATATTTTTAGCATCACACTTACAGGACTGAGTCAACATGCATTTACTGACAATGGAAGCACATACAGCTTCATTGCAGCCACCACCCCATGCCAGGTAGGGATACAAAGACAACAGACAAAGGGAGAACAAAACACAAGATGAGGAAACATATACCTGCAATGAAAGCACAAAACATATCCTAGTCAGTATTAAATGTAAATGAAATTCAGGAAGTCATATAAAGGGTAACAAACCACAATATAACTTACGAAGAACGGCATCTTTTTAAAAGCAAAATTATTTCCCAACCTGAGTAGAAAAAACCCAAATGAATGGCATTGCAATGGGGAAATTCAGGGGCATACCGCAACTCTAGCAGAATATGGATTTCTATTAATTTTTTTC-TCGCATTTTTGAAATAAAATTAAAAACTTTCTGATTTTTTTAATAAACAGTAAGTCAATGTAAAATAAAATTATAAACAACATTAATACAATGAAAATCTTGCAAAGGATGG
Nholsingeri_BrumleyCrk_N916 TTTTAATTGAGAAAGGAAATAGCCAAAGCTCTAAAATTTATTTACAAATTACTTTTAATAAATTTTATACAAGGTTTTTGATGTGACGTATCTCTGTGATTTTTTACCTTGATAACAATGAATGTCATTGTTGATAATTAAGATAACTCACAGGGATATAGCAAGTTC---------AAATGTCTAAATTTAAGGAATATTTTCAGAAGTTCCATAAAAGACACGGATCCTTTCTTTTCCAGTTCAAATATTTCCTTTGATAATTACTTTTTATGGACAGTATAAATCATTACATCCCAGTTCAACTCTATAATATAAGAAGTAAATACACATTTTTAAAACTGAATATATAATGGGGGGGGATTAGGAGTAC----AAAAAAATGGTATTTTAATATAAAAAGACATGAAGACATTAAAGATGATTTACACACCTACACAAGAACAGCATTCCGAATAGAGAAAATCCAGACAGTAGAAACACTCTTTACTGCAAGTAATATTTTTAGCATCACACTTACAGGACTGAGTCAACATGCATTTACTGACAATGGAAGCACATACAGCTTCATTGCAGCCACCACCCCATGCCAGGTAGGGATACAAAGACAATAGACAAAGGGAGAACAAAACACAAGATGAGGAAACATATACCTGCAATGAAAGCACAAAACATATCCTAGTCAGTATTAAATGTAAATGAAATTCAGGAAGTCATATAAAGGGTAACAAACCACAATATAACCTACGAAGAACGGCATCTTTTTAAAAGGAAAATTATTTCCCATTCTGAGTAGAAAAAAACCAAATGTATGGCATTGCAATGGGGAAATTCAGGGGAA---TGCAACCCCAGCAGAATACAGATTTCTATTAATTTTTTTC-TCGCATTTTTGAAATAAAATTAAAAACTTTCTGTTTTTTTTAATCAAGAATAAGTCAATATAAAATGAAATTAGAAACAACATTAATACAATGAAAATCTTGCAAGTGATGG
Nholsingeri_PondCave_N541 TTTTAATTGAGAAAGGAAATAGCCAAAGCTCTAAAATTTATTTACAAATTACTTTTAATAAATTTTATACAAGGTTTTTGATGTGACGTATCTCTGTGATTTTTTACCTTGATAACAATGAATGTCATTGTTGATAATTAAGATAACTCACAGGGATATAGCAAGTTC---------AAATGTCTAAATTTAAGGAATATTTTCAGAAGTTCCATAAAAGACATGGATCCTTTCTTTTCCAGTTCAAATATTTCCTTTGATAATTACTTTTTATGGACAGTATAAATCATTACATCCCAGTTCAACTCTATAATATAAGAAGTAAATACACATTTTTAAAACTGAATATATAATGGGGGGGGATTAGGAGTAC----AAAAAAATGGTATTTTAATATAAAAAGACATGAAGACATTAAAGATGATTTACACACCTACACAAGAACAGCATTCTGAATAGAGAAAATCCAGACAGTAGAAACACTCTTTACTGCAAGTAATATTTTTAGCATCACACTTACAGGACTGAGTCAACATGCATTTACTGACGATGGAAGCACATACAGCTTCATTGCAGCCACCACCCCATGCCAGGTAGGGATACAAAGACAATAGATAAAGGGAGAACAAAACACAAGATGAGGAAACATATACCTGCAATGAAAGCACAAAACATATCCTAGTCAGTATTAAATGTAAATGAAATTCAGGAAGTCATATAAAGGGTAACAAACCACAATATAACCTACGAAGAACGGCATCTTTTTAAAAGGAAAATTATTTCCCATTCTGAGTAGAAAAAACCCAAATGTATGGCATTGCAATGGGGAAATTCAGGGGAA---TGCAACCCCAGCAGAATACAGATTTCTATTAATTTTTTTC-TCGCATTTTTGAAATAAAATTAAAAACTTTCTG-TTTTTTTAATCAAGAGTAAGTCAATGTAAAATAAAATTAGAAACAACATTAATACAATGAAAATCTTGCAAGGGATGG
Njonesi_CaveSpringCave_N390 -----------------------------------------------------------AAATTTTATACAAGGTTTTTGATGTGACGTATCTCTGTGATTTTTTACCTTAATAATAATGAATGTCATTGTTAATAATTAAGATAACTCACGGGGATATAGCAAGGTCAAATTAAGAAAATGTCTAAATTTAAGGAATATTTTCAGAAGTTCCATAAAAGACACAGATCCTTTCTTTTCCAGTTCAAATATTTCCTTTAATAATTAATCTTTATGGACAGTATAAATCATTACACCCCAGTTCAACTCTATAATATAAGAAGTAAGTACACATTTTTAAAACTGAATATATAATGGGGGGAGATTAGGAGTACAGGTAAAAAATTTTTAATGTAATATTAAAAGACATGAAGACATTAAAGATGATTTACACACCTACACAAGAACAGCATTCTGAATAAAGAAAATCCAGACAGTAGAAGCACTCTTTACTGCAAGTAATATTTTTAGCATCACACTTACAGGACTGAGTCAACATGCATTTACTGACAATGGAAGCACATACAGCTTCATTGCAGCCACCACACCATGCCAGGTAGGGATACAAAGACACCAGACAAAGGGAGAACAAAACACAAGATGAGGAAACATATACCTGCAATGAAAGCACAAAACATATCCTAGTCAGTATTAAATGTAAATGAAATTCAGAAAGTCATATAAAGGGTAACAAACCACAATAAAACCAACGAAGAATGGCATCTTTTTAAAAGGAAAATTATTTCCCATCCTGAGTAGAAAAAACCCAAATGTATGCCATTGCAATGGGGAAATTCAGGGGAATATCGCAACCCCAGCAGAATACGGATTTCTATTAATTTTTTTCCTCGCATTTTTGAAATAAAATTAAAAACTTTATGATTTTTTTAATCAAGAGTAAGTCAATGTAAAATAAAATTATAAACAACATTAATACAATGAAAATCTTGCAAAGGATGG
Nlowderi_ChestnutBranch_N731 TTCAAAAATAGAAAAAAAATTATTGTTTCCCTAAGAGGGATGTTTACACTGCAGTTAGGGGAAATGGGGGAAATTTCTCCGTCTGTCGGATATCTCCTGTTTTTAA--GATATAGGGATGGATTTCATTCTTTATCATTTTGAGGGGCCTAAAGCT----------------------------AATAGATAAGAAATATTTTTAAAATTTTGAAATCTAGCATCGGTTCT-TCTCATCGATTGAGCATATGCTTTTTAGTATGT---TTTCATGTG-------TAC------ATATCA----------------AATGAGTTAAATGGGTGTTTC-GGGACAACTTGTATAATGGAGGGAAATTAGGAATACATATTTAAAAATTG-ATTGTAAAATAAAAAGGCCCGAAGACATT-AAAATGATTTACACACCTACACAAGAACAGCATTCTGAATAGAGAAAATCCAGACAGTAGAAGCACTCTTTACTGCAAGTAATATTTTTAGCATCACACTTACAGGACTGAGTCAACATGCATTTACTGACAATGGAAGCACATACAGCTTCATTGCAGCCACCACCCCATGCTAGGTAGGGATACAAAGATAACAGACAAAGGGAGAACAAAACACAAGATGAGGAAACATATACCTGCAATGAAAGCACAAAACATATCCTGGTCAATATTAAA----------------------------------------------------TATGAAGAACAGCACTTTTTTAAAAGGAAAATTATTTCCCATTCTGAGTAGATAAACCCCAAATATATGTCATTGCAATAGGGAAATTCAGGGGCATACCCCCCCCCCTACAGAATACAGAATTCTATTAA-TTTTCCTCTCTCATTTTC-AAATCAAATTAAAAACTTTCTAATTTTTTTAATCAAGAGTAAGTCAATGTAAGATAAAATTAGAAACAACATTAATACAATGAAAATCTTGCAAGGGATGG
Nlowderi_upperFiresCreek_N820 TTCAAAAATAGAAAAAAAATTATTGTTTCCCTAAGAGGGATGTTTACACTGCAGTTAGGGAAATTGGGGGAAATTTCTCCGTCTGGCGGATATCTCCTGTTTTTAA--GATATAGGGATGGATTTCATTCTTTATCATTTTGAGGGGC-----------------------------AAAAGCTAATAGATAGGAAATATTTTTAAAATTTTGAAATCTAGCATCGGTTCTCTCTCATCGATTGAGCATATGCTTTTTAGTATGT---TTTCATGTGTAATATATAC------ATATCA----------------AATGAGTTAAATGGGTGTTTC-GGGACAACTTGTATAATGGAGGGAAATTAGGAATACATATTAAAAAATTG-ATTGTAAAATAAAAAGGCCCGAAGACATT-AAAATGATTTACACACCTACACAAGAACAGCATTCTGAATAGAGAAAATCCAGACAGTAGAAGCACTCTTTACTGCAAGTAATATTTTTAGCATCACACTTACAGGACTGAGTCAACATGCATTTACTGACAATGGAAGCACATACAGCTTCATTGCAGCCACCACCCCATGCTAGGTAGGGATACAAAGATAACAGACAAAGGGAGAACAAAACACAAGATGAGGAAACATATACCTGCAATGAAAGCACAAAACATATCCTGGTCAATATTAAA----------------------------------------------------TATGAAGAACAGCACTTTTTTAAAAGGAAAATTATTTCCCATTCTGAGTAGATAAACCCCAAATATATGTCATTGCAATAAGGAAATTCAGGGGCATACCCCCCCCCCCGCAGAATACAGAATTCTACTAA-TTTTTCTCTCTCATTTTC-AAATCAAATTAAAAACTTTCTAATTTTTTTAATCAAGAGTAAGTCAATGTAAGATAAAATTAGAAACAACATTAATACAGTACAACCCC------------
Nlula_BeeRockCave_G2091 TTCAAAAATAGAAAATAAGTTATTGTTTCCCTAAGAGGGATGTTTACACTGCAGTTA---------GGGAAAATTTCTGAGTCTGTCGGATATCTCCTGTTTTTAA--GAAATAGGGATGGATTTCATTCTTAATCATTTTGAGAAGCCTAAAGCTTGTCT-AACTCCAAAATAGCGAAAAGTCAATAGACAGGAAATATTTTTAAAATTTTGATATCTAGCATCGGTTCTTTCTCA---ATTAAGCATATGGTTTTTAGTATGT---TTTCATATGCAATATATAA------ATATCAGGC----------ATAAATGAGTTAAATGGGTGTTCCTGGGACACCCTGTATAATCGGGGTAAATTAGAAGTAGAGAT--AAAAACTG-ATTGTAACTTAAAAAGGGCTGAAGACATT-AAAATGATTTACACACCTACACAAGAACAGCATTCTGAATAGAGAAAATCCAGACAGTAGAAGCACTCTTTACTGCAAGTAATATTTTTAGCGTCACACTTACAGGACTGAGTCAACATGCATTTACTGACAATGGAAGCACATACGGCTTCATTGCAGCCACCACCCCATGCCAGGTAGGGATATAAAAACAACAGACAAAGGGAGAACAAAACACAAGATGAGGAAACATATACCTGCAATGAAAGCACAAAACATATCCTGGTCAATATTAAATGTAAATGGAATTCAGGAAGTTATGTACAGGGTAACAAACCACAATATAACCTACGGAGAACGGCATCTTTTTAAAAGGAAAATTATTTCCCATTTTGAGTAGATAAGACCCAAATGTATGGCATTGCAATGGGAAAATTCAGAGGCATACCGCAACCCCTGCAGAATACAGA----------------------------------------------------ATTTTTTTAATCAAGAGTAAGTCAATGTAAAATAAAATTAGAAACAACATTAATACAATGAAAATCTTGCAAGGGATGG
Nlula_LulaFallsCave_G2084 ---------------------------------------------ACACTGCAGTTA---------GGGAAAATTTCTCAGTCTGTCGGATATCTCCTGTTTTTAA--GAAATAGGGATGGATTTCATTCTTTATCATTTTGAGAAGCCTAAAGCTTGTCT-ATCTCCAAAATAGCGAAAAGTCAATAGATAGGATATATTTTTAAAATTGTGATATCTAGCATCGGCTCTTTCTCATCTATTGAGCATATGGTTTTTAGTATGT---TTTCATATACAATATATAA------ATATCAGGC----------ATAAATGAGTTAAATGGGTGTTCCTGGGACACCCTGTATAATCGGGGTAAATTAGAAGTAGAGAT--AAAAATTG-ATTGTAACTTAAAAAGGGCTGAAGACATT-AAAATGATTTACACACCTACACAAGAACAGCATTCTGAATAGAGAAAATCCAGACAGTAGAAGCACTCTTTACTGCAAGTAATATTTTTAGAGTCACACTTACAGGACTGAGTCAACATGCATTTACTGACAATGGAAGCACATACAGCTTCATTGCAGCCACCACCCCATGCCAGGTAGGGATACAAAGACAACAGACAAAGGGAGAACAAAACACAAGATGAGGAAACATATACCTGCAATGAAAGCACAAAACATATCCTGGTCAATATTAAATGTAAATGAAATTCAGGAAGTTATGTACAGGGTAACAAACCACAATATAACCTACGGAGAACGGCATCTTTTTAAAAGGAAAATTATTTCCCATTTTGAGTAGATAAGACCCAAGTGTGTGGCATTGCAATGGGAAAATTCAGAGGCATACCGCAACCCCTGCAGAATACGGATTTCTAATAATTTTTTTTCTCTCATTTTC-AAATAAAATGAAAAACTTTCTAATTTTTTTAATCAAGAGTAAGTCAATGTAAAATAAAATTAGAAACAACATTAATACAAT--------------------
Nmimus_NealsSink_N329 TT----TTGAGAAAGGAAATAGCCAAAGCTCTAAAATTTATTTACAAATTACTTTTAATAAATTTTATGCAAGGTTTTTGATGTGACGTATCTCGTGATTTTTTTACCTTAATAACAATGAATCTCATTGTTGATAATTAAGATAACTCACGGGGATATAGCAAGTTCAAATTAAGAAAATGTCTAAATTTAAGGAATATTTTCAGAAGTTCCATAAAAGACACGGATCCTTTCTTTTCCAGTTCAAATATTTCCTTTAATAATTAATTTTTATGGACAGTATAAATCATTACATCCCAGTTCAACTCTATAATATAAGAAGTAAATACACATTTTTAAAACTGAATATATAATGGGGGGGGATTAGGAGTAC----AAAAAAATGGTATTGTAATATAAAAAGACATGAAGACATTAAAGATGATTTACACACCTACACAAGAACAGCATTCTGAATAGAGAAAATCCAGACAGTAGAAGCACTCTTTACTGCAAGTAATATTTTTAGCATCACACTTACAGGACTGAGTCAACATGCATTTACTGACAATGGATGCGCATACAGCTTCATTGCAGCCACCACCCCATGCCAGGTAGGGATACAAAGACAATAGACAAAGGGAGAACAAAACACAAGATGAGGAAACATATACCTGCAATGAAAGCACAAAACATATCCTAGTCAGTATTAAATGTAAATGAAATTCAGGAAGTCATATAAAGGATAACAAACCACAATATAACCTACGAAGAACGGCATCTTTTTAAAAGGAAAATTATTTCCCATTCTGAGTAGAAAAAACCCAAATGTATGGCATTGGAATGGGGGAATTCAGGGGAATACTGCAACCCCAGCAGAATACAGATTTCTATTAATTTTTTTC-TCGCATTTTTGAAATAAAATTTAAAACTTTCTGCTTTTTTTAATCAAGAGTAAGT-AATGTAAAATAAAATTAGAAACAACATTAATACAATGAAAATCTTGCAAGGGATGG
Nmimus_Straleys_N625 TT----TTGAGAAAGGAAATAGCCAAAGCTCTAAAATTTATTTACAAATTACTTTTAATAAATTTTATACAAGGTTTTTGTTGTGACGTATCTCTGTGATTTTTTACCTTAATAACAATGAATGTCACTGTTGATAATTAAGATAACTCACGGGGATATGGCAAGTTCAAATTAA--AAATGTCTAAATTTAAGGAATATTTT--------CCATAAAAGACACAGATCCTTTCTTTTCTAGTTCAAATATTTCTTTTAATAATTAATTTTTATGGACAGTATAAATCATTACATCCCAGTTCAACTCTATAATATAAGAAGTAAATACACATTTTTAAAACTGAATATATAATGGGGGGGGATTAGGAGTAC----AAAAAAATGGTATTGTAATATAAAAAGACATGAAGACATTAAAGATGATTTACACACCTACACAAGAACAGCATTCTGAATAGAGAAAATCCAGACAGTAGAAGCACTCTTTACTGCAAGTAATATTTTTAGCATCACACTTACAGGACTGAGTCAACATGCATTTACTGACAATGGAAGCACATACAGCTTCATTGCAGCCACCACCCCATGCCAGGTAGGGATACAAAGACAATAGACAAAGGGAGAACAAAACACAAGATGAGGAAACATATACCTGCAATGAAAGCACAAAACATATCCTAGTCAGTATTAAATGTAAAT--------G--------------GTTAACAAACCACAATATAACCTACGAAGAACGGCATCTTTTTAAAAGGAAAATTATTTCCCATTCTGAGTAGAAAAAAACCAAATATATGGCATTGGAATGGGGGAATTCAGGGGAATACTGCAACCCCAGCAGAATACAGATTTCTATTAATTTTTTTC-TCGCATTTTTGAAATAAAATTAAAAACTTTCTGCTTTTTTTAATCAAGAGTAAGTCAATGTAAAATAAAATTAGAAACAACATTAATACAATGAAAATCTTGCAAGGGATGG
Nnasicus_CaneyFork_N171 TCCAAAAATAGGAAAGAAGTTATTGTTTCCCTAAGAAGGATGTTTACACTGCAGTTA----------GGGAAAATTCTCTGTCTATCGAATACCTCCTGTTTCTGA--GATATAGCGATCGATTTCATTATTTATCATTTTGAGAGGCCTAAAGCTTGTC--TACTTCAAAATGACAAAAAGTCAATAGATAGGAAATATTTTCTAAATTTTGAAATCTGGCATCGGTTTTCTCTCATCGATTGAGCATATGGTTCGTAGTATGT---TTTCATATGCAATATATAA------ATATCAAGC----------ATACATGAGTTAAATGGGGGTTCCTGGGACACCCTGTATAATGGGGGTAAATTAGGAGGACAGATAAAAATATTG-ATTGTAACATAAAAAGGCCTGAAGACATT-AAAATGATTTACACACCTACACAAGAACAGCATTCTGAATAGAGAAAATCCAGACAGTAGAAGCACTCTTTACTGCAAGTAATATTTTTAGCATCACACTTACAGGACTGCGTCAACATGCATTTACTGACAATGGAAGCACATACAGCTTCATTGCAGCCACCACCCCATGCCAGGTAGGGATACAGAGACAACAGACAAAGGGAGAACAAAACACAAGATGAGGAAACATATACCTGTAATG----------------------------------------AAATTCAGGAAATCATATAAAGAGTAACAAACCACAATATAACTTACGAAGAATTCCAATTACTTAATAAAAAAATTATTGACCGCT--------AGAAAAA--GAACATATGGCCTTGTAAATGGCAATTTCAAAGAGAAAC--------------------------------TTTTTTTC---GCATTGCTTTAGTCGCTATGCAAATGTTCCGGATATCCAAATCTAGAAAACGCTCCCATAGGTTGGAAGGGAAAATTACCTTTGTATAATAATAATCCATTTTAGGATTA
Nnasicus_ConnosteeFalls_N696 TCCAAAAATAGGAAAGAAGTTATTGTTTCCCTAAGAAGGATGCTTACACTGCAGTTA----------GGGAAAATTCTCTGTCTATCAGATATCTCCTGTTTTTGA--GATATAGCGATCAATTTCATTATTTATCATTTGGAGAGGCCTAAAGCTTGTC--TACTTCAAAATAACAAAAAGTCAATAGATAGGAAATATTTCCTAAATTTTGAAATCTGGCATCGGTTTTCTCTCATCGATTGAGCATATGGTTTGTAGTATGT---TTTCATATGCAATATATAA------ATATCAAGC----------ATACATGAGTTAAATGGGTGTTCCTGGGACACCCTGCATAATCAGGGTAAATTAGAAGGACAGATTAAAAAATTG-ATTGTAACATAAAAAGGCCTGAAGACATT-AAAATGATTTACACACCTACACAAGAACAGCATTCTGAATAGAGAAAATCCAGACAGTAGAAGCACTCTTTACTGCAAGTAATATTTTTAGCATCACACTTACAGGACTGCGTCAACATGCATTTACTGACAATGGAAGCACATACAGCTTCATTGCAGCCACCACCCCATGCCAGGTAGGGATACAGAGACAACAGACAAAGGGAGAACAAAACACAAGATGAGGAAACATATACCTGTAATG----------------------------------------AAATTCAGGAAATCATATAAAGGGTAACAGACCACAATATAACTTACGAAGAACGGCATTTTTTTAAAAGGAAAATTATTTCCCATTCTGAGTAGAAAAAACCCAAATGTATGGCATTGCAATGGGGAAATTCAGGGGCATACCGCAACTCCAGCAGAATATGGATTTCTATTAA-TTTTTTTCTCGCATTTTTGAAATAAAATTAAAAACTTTCTGATTTTTTT-ATGAACAGTAAGTCAATGTAAAATAAAATTATAAACAACATTAATACAATGAAAATCTTGCAAAGGATGG
Nnasicus_CoweeTrain_N189 TCCAAAAATAGAAAAGAAGTTATTGTTTCCCTAAGAAGGATGTTTACGCTGCAGTTA----------GGGAAAATTCTCTGTCTATCGGATATCTCCTGTTTTTGA--GATATAGCGATTGATTTCATTATTTATCATTTTGAGGAACATAAAGCTTGTC--TACTTCAAAATATCAAAAAGTCAATAGATAGGAAATATTTTCTAAATTTTGAAATCTGGCATCGGTTTTCTCTCATCGATTGAGCATATGGTTTGTAGTATGT---TTTCATATGCAATATAAAA------ATATCAAGC----------ATACATGAGTTATATGGGTGTTCCTGGGACACCCTGTATAATGGGGGTAAATTAGGAGGACAGATTAAAAAATTG-ATTGTAACATAAAAAGGCCTGAAGACATT-AAAATGATTTACACACCTACACAAGAACAGCATTCTGAATAGAGAAAATCCAGACAGTAGAAGCACTCTTTACTGCAAGTAATATTTTTAGCATCACACTTACAGGACTGCGTCAACATGCATTTACTGACAATGGAAGCACATACAGCTTCATTGCAGCCACCACCCCATGCCAGGTAGGGATACAAAGACAACAGACAAAGGGAGAACAAAACACAAGATGAGGAAACATATACCTGTAATG----------------------------------------AAATTCAGGAAATCATATAAAGGGTAACAAACCACAATATAACTTACGAAGAACGACATCTTTTTAAAAGGAAAATTATTTCCCATTCTGAGTAGAAAAAACCCAAATGTATGGCATTGCA-------AATTCAGGGGCATACCGCAACTCAAGCAGAATACGGATTTCTATTAA-TTTTTTTCTCGCATTTTTGAAATAAAATTAAAAACTTTCTGATATTTTT--TGAACAGTAAGTCAATGTAAAATAAAATTATAAACAACATTAATACAATGAAAATCTTGCAAAGGATGG
Npaynei_Grindstaff_N646 ----------------------------------------------------------------------------------------------------------------------------------------------------------------------------------------------------------------------------------------------------------------------------------------------------------------------------AAGAAGTAGATACACATTTTTAAAACTGAATATATAATGGGGGGGGATTAGGAGTAC----AAAAAAATGGTATTGTAATATAAAAAGACATGAAGACATTAAAGATGATTTACACACCTACACAAGAACAGCATTCCGAATAGAGAAAATCCAGACAGTAGAAGCACTCTTTATTGCAAGTAATATTTTTAGCATCGCACTTACAGGACTGAGTCAACATGCATTTACTGACAATGGAAGCACATACAGCTTCGTTGCAGCCACCACCCCATGCCAGGTAGGGATACAAAGACAATAGACAAAGGG---------------------------------------------------------------------------------------------------------------------------------------------------------------------------------------------------------------------------------------------------------------------------------------------------------------------------------------------------------------------------------------
Npaynei_NorrisDamCave_N348 ----------------------------------------------------------------------------------------------------------------------------------------------------------------------------------------------------------------------TGAAAGACCAGGATCCTTTCTTTTCCAGTTCAAATATTTCCTCTAATAATTAATTTTTATGGACAGTATAAATCATTACATCCCAGTTCAACTCTGTAATATAAGAAGTAAATACACATTTTTAAAACTGAATATATAATGGGGGGGGATTAGGAGTAC-----AAAAAATGGTATTGTAATATAAAAAGACATGAGGACATTAAAGATGATTTACACACCTACACAAGAACAGCATTCCGAATAGAGAAAATCCAGACAGTAGAAGCACTCTTTACTGCAAGTAATATTTTTAGCATCGCACTTACAGGACTGAGTCAACATGCATTTACTGACAATGGAAGCACATACAGCTTCATTGCAGCCACCACCCCATGCCAGGTAGGGATACAAAGACAATAGACAAAGGGAGAAAAAAACACAAGATGAGGAAACATATACCTGTAATGAAAGCACAAAACATATCCTAGTCAGTATTAAATGCAAATGAAATTCAGGAAGTCATATAAAGGGTAACAAACCACAATATAACCTACGAAGAACGGCATCTTTTTAAAAGGAAAATTATTTCCCATTCTGAGTAGAAAAAACCCAAATGTATGGCATTGCAATGGGGG----------AATACTGCAACCCCAGCAGAATACAAATTC-------CTTACGTATTAACGCCACCGCAGCTAGATTTGACGGTTTTT------------------------------------AAGTGCCGCCAACGCCACCACAGT--------------------
Npaynei_UnakaMtns_N943 TTTTAATTGAGAAAGGAAATAGCCAAAGCTCTAAAATTTATTTACAAATTACTTTTAATAAATTTTATACAAGGTTTTTGATGCGACGTATCTCTGTGATTTTTTACCTTAATAACAATGAATGTCACTGTTGACAATTAAGATAACTCAAGGGGATATAGCAAGTTCAAATTAAGAAAATGTCTAAATTTAATGAAAATTTTTAGAAATTCCATAAAAGACACGGATTCTTTCTTTTCCAGTTCAAATATTTCCTCTAATAATTAATTTTTATGGACAGTATAAATCATTACATCCCAGTTCAAGTCTAAAATATAAGAAGTAGATACACATTTTTAAAACTGAATATATAATGGGGGGGGATTAGGAGTAC----AAAAAAATGGTATCGTAATATAAAAAGACATGAAGACATTAAAGATGATTTACACACCTACACAAGAACAGCATTCCGAATAGAGAAAATCCAGACAGTAGAAGCACTCTTTACTGCAAGTAATATTTTTAGCATCACACTTACAGGACTGAGTCAACATGCATTTACTGACAATGGAAGCACATACAGCTTCATTGCAGCCACCACCCCATGCCAGGTAGGGATACAAAGACAATAGACAAAGGGAGAACAAAACACAAGATGAGGAAACATATACCTGCAATGAAAGCACAAAACATATCCTAGTCAGTATTAAATGTAAATGAAATTCAGGAAGTCATATAAAGGGTAACAAACCACAATATAACCTACGAAGAACGGCATCTTTTTAAAAGGAAAATTATTTCCCATTCTGAGTAGAAAAACCCCAAATGTATGGCATTGCAATGGGGAAATTCAGGGGAATACTGCAACCCCAGCAGAATAGAGATTTCTATTAATTTTTTTC-TCGCATTTTTGAAATAAAATAAAAAACTTTCCGCTTTTTTAAATTAACAGTAAGTCAATGTAAAATAAAATTAGAAACAATATTAATACAATGAAAATCTTGCAAGAGATGG
Npecki_HaskellSims_G3697 TTTTAATTGAGA--GGACACAGGCAAAGCTTTAAAGTTTATTTACAAATAACTTTTAATAAAGTTTATACAAAATTTTTGATGTGACGTATCTCTGTGATTTTTAAACTTCATAGCAATGAATTCCATTATT-----TTAAGGAGACTCACGGGGATACAGCAAGTCCAAATTAAGAAAATCTCTAAATTTAAGGAATATTTTTAGAAGTTCCGTAATCATATTCGATCGTTCCTTTTCCAGTTCAAATATTTCCTTCAATAATT-----------------------ATTACATCCCAGTTCAACCCCATAATATAAGAACTAAATACACATTTTTAAAAATGAATATATAATGGGAAGAAATTAGGAATACAGATTAAAAAATGG-ATTGTAACAAAAAAAAACACGAAGACATT-AAAATGATTTACACACCTACACAAGAACAGCATTCTGAATAGAGAAAATCCAGACAGTAGAAGCACTCTTTACTGCAAGTAATATTTTTAGCATCACACTTACAGGATTGAGTCAACATGCATTTACTGACAATGGAAGCACATACAGCTTCATTGCAGCCACCCCCCCATGCCAGGTAGGGATACAAAGACAACAGACAAAGGGAGAACAAAACACAAGATGAGGAGACATATACCTGCAACGAAAGCACGATACATATCCTGATCAGTATAAAATGTAAATGAAGTTCTGGAAGTTACATACAGAGTAGTGCAGCACAATTTAATTTTAAAAGAGCATTGTCCTTTTAAAAAAAAAATTATATTTCTTTCACTGCAATAAAAAT--ATTTTTA-----------------GACACACACGAATAGCTTGATCTCATCTTAATTTAACATTAAGTTTATTTCTC-----ATACCTATTTAATAAAGATAAATACATTATGTATTCAGT---------------------GAAAAAAAAAAGAAAATACATTAATTCAATGAAAATTTTAAGAGATCCGG
Npecki_HurricaneMazeCave_G2100 TTTTAATTGAGA--GGACACAGGCAAAGCTTTAAAGTTTATTTACAAATAAC----------GTTTATACAAAATTTTTGATGTGACGTATCTCTGTTATTTTTTAACTTCATAGCAATGAATTCCATTATTAATAATTAAGGTAACCCACGGGGATACAGCAAGTCCAAATTAAGAAAATATCTAAATTTAAGGAATATTTTTAGAAGTTCTGTAATCATATTCGATCATTTCTTTTCAAGTTCAAATATTTCCTTTAATAGTT-----------------------ATTACATCCCAGTTCAACCCCATAATATAAGAACTAAATACACAATTTTAAAAATGAATATATAATGGGAAGAAATTAGGAATACAGATTAAAAAATGG-ATTGTAACAAAAAAAAACACGAAGACATT-AAAATGATTTACACACCTACACAAGAACAGCATTCCGAATAGAGAAAATCCAGACAGTAGAAGCACTCTTTACTGCAAGTAATATTTTTAGCATCACACTTACAGGATTGAGTCAACATGCATTTACTGACAATGGAAGCACATACAGCTTCATTGCAGCCACCACCCCATGCCAGGTAGGGATACAAAGACAACAGACAAAGGGAGAACAAAACACAAGATGAGGAGACATATACCTGCAATGAAAGCACGATATATATCCTGATCAGTATAAAATGTAAATGACGTTCAGGAAGTTACATACAGAGTAGTGAAGCACAATTTAATCTTAAAAGAGCATTGTCCTTTTAAAAAAAAAATTATATTTCTTTCACAGCAAAAAAAAT--ATTTTTA-----------------GACACACACAAATAGCTTGATCTCATCTTAATTTAACATTAAGTTTATTTCTCCCCTCATATCTATTTAATAAAGATAAATACATTATGTATTCAGT-------------------AAAAAAAAAAAAAAATACTACATTAGTTCAATGAAAATTTTAAGAGATCTGG
Npecki_Monteagle_N062 TTTTAATTGAGA--GGACACAGGCAAAGCTTTAAAGTTTATTTACAAATAAC----------GTTTATACAAAATTTTTGATGTGACGTATCTCTGTGATTTTTTAACTTCATAGCAACGAATTCCATTATTAATAATTAAGGAGACTCACGGGGATACAGCAAGTCCAAATTAAGAAAATATCTAAATTTAAGGAATATTTTTAGAAGTTCTGTAACCATATTCGATCATTTCTTTTCCAGTTCAAATATTTTCTTTAATAGTT-----------------------ATTACATCCCAGTTCAACCCCATAATATAAGAACTAAATACACATTTTTAAAAATGAATATATAATGGGAAGAAATTGGGAATACAGATTAAAAAATGG-ATTGTAACGAAAAAAAACACAAAGACATT-AAAATGATTTACACACCTACACAAGAACAGCATTCTGAATAGAGAAAATCCAGACAGTAGAAGCACTCTTTACTGCAAGTAATATTTTTAGCATCACACTTACAGGATTGAGTCAACATGCATTTACTGACAATGGAAGCACATACAGCTTCATTGCAGCCACCACCCCATGCCAGGTAGGGATACAAAGACAACAGACAAAGGGAGAACAAAACACAAGATGAGGAGACATATACCTGCAATGAAAGCACGATATATATCCTGATCAGTATAAAATGTAAATGACGTTCAGGAAGTTACATACAGAGTAGTGCAGCACAATTTAATCTTAAAAGAGCATTGTCCTTTTAAAAAAAAAATTATATTTCTTTCACAGCAAAAAAAAT--ATTTTTA-----------------GACACACACAAATAGCTTGATCTCATCTTAATTTAACATTAAGTTAATTTCTCCCCTCATATCTATTTAATAAAGATAAATACGTTATGTATTCAGT---------------AAAAAAAAAAAAAAAAAAATACTACATTAATTCAATGA------------------
Nperlakyi_SChimneys_N1079 TTTTAATTGAGAAAGGAAATAGCCAAAGCTCTAAAATTTATTTACAAATTACTTTTAATAAATTTTATACAAGGTTTTTGATGTGACGTATCTCTGTGATTCTTCACCTTAATAACAATGAATGTCACTGTTGATAATTAAGATAACTCACGGGGATATAGCAAGGTCAAATTAAGAAAATGTCTAAATTTAAGGAATATTTTCAGAAGTTCCATAAAAGACACGGATCCTTTCTTTTCCAGTTCAAATATTTCCTTTAATAATTAATCTTTATGGACAGTATAAATCATTACACCCCAGTTCAACTCTATAATATAAGAAGTAAATACACATTTTTAAAACTGAATATATAATGGGGGGGGATTAGGGGTAC----AAAAAAATAGTATTGTAATATAAAAAGACATGAAGACATTAAAGATGATTTACACACCTACACAAGAACAGCATTCTGAATAAAGAAAATCCAGACAGTAGAAGCACTCTTTACTGCAAGTAATATTTTTAGCATCACACTTACAGGACTGAGTCAACATGCATTTACTGACAATGGAAGCACATACAGCTTCATTGCAGCCACCACACCATGCCAGGTAGGGATACAAAGACAACAGACAAAGGGAGAACAAAACACAAGATGATGAAACATATACCTGCAATGAAAGCACAAAACATATCCTAGTCAGTATTAAATGAAAATGAAATTCAGAAAGTCATATAAAGGGTAACAAACCACAATAAAACCTACGAAGAACGGCATCTTTTTAAAAGGAAAATTATTTCCCATTCTGAGTAGAAAAAACCCAAATGTATAGCATTGCAATGGGGAAATTTAGGGGAATATCGCAACCCCAGCAGAATATGGATTTCTATTAATTTTTTTCCTCGCATTTTTGAAATAAAATGAAAAATTTTCTAATTTTTTTAATCAAGAGTAAGTCAATGTAAAATAAAATTATAAACAACATTAATACAATGAAAATCTTGCAAAGGATGG
Nperlakyi_SChimneys_N1080 TTTTAATTGAGAAAGGAAATAGCCAAAGCTCTAAAATTTATTTACAAATTACTTTTAATAAATTTTATACAAGGTTTTTGATGTGACGTATCTCTGTGATTCTTCACCTTAATAACAATGAATGTCACTGTTGATAATTAAGATAACTCACAGGGATATAGCAAGGTCAAATTAAGAAAATGTCTAAATTTAAGGAATATTTTCAGAAGTTCCATAAAAGACACGGATCCTTTCTTTTCCAGTTCAAATATTTCCTTTAATAATTAATTTTTATGGACAGTATAAATCATTACATACCAGTTCAACTCTATAATATAAGAAGTAAATACACATGTTTAAAACTGAATATATAATGGGGGGGGATTAGGGGTAC----AAAAAAATAGTATTGTAATATAAAAAGACATGAAGACATTAAAGATGATTTACACACCTACACAAGAACAGCATTCTGAATAAAGAAAATCCAGACAGTAGAAGCACTCTTTACTGCAAGTAATATTTTTAGCATCACACTTACAGGACTGAGTCAACATGCATTTACTGACAATGGAAGCACATACAGCTTCATTGCAGCCACCACCCCATGCCAGGTAGGGATACAAAGACAACAGACAAAGGGAGAACAAAACACAAGATGATGAAACATATACCTGCAATGAAAGCACAAAACATATCCTAGTCAGTATT------AAATGAAATTCAGAAAGTCATATAAAGGGTAACAAACCACAATAAAACCTACGAAGAACGGCATCTTTTTAAAAGGAAAATTATTTCCCATTCTGAGTAGAAAAAACCCAAATGTATAGCATTGCAATGGGGAAATTTAGGGGAATATCGCAACCCCAGCAGAATACGGATTTCTATTAATTTTTTTCCTCGCATTTTTGAAATAAAATTAAAAATTTTCTAATTTTTTTAATCAAGAGTAAGTCAATGTAAAATAAAATTATAAACAACATTAATACAATGAAAATCTTGCAAAGAATGG
Nreclusus_Clingmans_N252 ------------------------------------------------------------------------------------------------------------------------------------------------------------------------------------------------------------------------------------------------------------------------------------------------------------------------------GAAGTAAATACACATTTTTAAAACTGAATATATAATGGGGGGGGATTAGGAGTACCGGTAAAAAAATGGTAATGTAATATTAAAAGACA--------TTAAAGATGATTTACACACCTACACAAGAACAGCATTCTGAATAAAGAAAATCCAGACAGTAGAAGCACTCTTTACTGCAAGTAATATTTTTAGCATCACACTTACAGGACTGAGTTAACATGCATTTACTGACAATGGAAGCACATACAGCTTCATTGCAGCCACCACCACATGCCAGGTAGGGATACAAAGACAACAGACAAAGGGAGAACAGAACACAAGATGAGGAAACATATACCTGCAATGAAAGCACAAAACGTATCCTAGTCAG-----------------------------------------------------------------------------------------------------------------------------------------------------------------------------------------------------------------------------------------------------------------------------------------------------------------------
Nreclusus_Newfound_N259 TTTTAATTGAGAAAGGAAATAGCCAAAGCTCTAAAATTTATTTACAAATTACTTTTAATAAATTTTATACAAGGTTTTGGATGTGACGTATCTCTGTGATTTTTTACCTTAATAACAATGAATGTCATTGTTAATAATTAAGATAACTCACGGGGATATAGCAAGTTCAAATTAAGAAAATGTCTAAATTTAAGGAATATTTTCAGAAGTTCCATAAAAGACACGGATCCTTTCTTTTCCAGTTCAAATATTTCCTTTAATAATTAATCTTTATAGACAGTATAAATCATTACAGCCCAGTTCAACTCTATAATATAAGAAGTAAATACACATTTTTAAAACTGAATATATAAT-GGGGGGGATTAGGAGTACAGGTAAAAAAATGGTAATGTAATATTAAAAGACATGAAGACATTAAAGATGATTTACACACCTACACAAGAACAGCATTCTGAATAAAGAAAATCCAGACAGTAGAAGCACTCTTTACTGCAAGTAATATTTTTAGCATCACACTTACAGGACTGAGTCAACATGCATTTACTGACAATGGAAGCACATACAGCTTCATTGCAGCCACCACCACATGCCAGATAGGGATACAAAGACAACAGACAAAGGGAGAACAGAACACAAGACGAGGAAACATATACCTGCAATGAAAGCACAAAACATATCCTAGTCAGTATTAAATGTGAATGAAATTCAGGAAGTCATATAAAGGGTAACAAACCACAATAAAACCTACGAAGAACAGCATCTTTTTAAAAGGAAAATTATTTCCCATTCTGAGTAGAAAAAACCCAAATGTATGGCATTGCAATGGGGAAATTCAGGGGAATATCGCAACCCCAGCAGAATACGGATTTCTATTAATTT----------------------------------------------------------------------------------------------------------------------
Nreclusus_Smokemont_N1020 --------------------------------------------------------------------ACAAGGTTTTGGATGTGACGTATCTCTGTGATTTTTTACCTTAATAACAATGAATGTCATTGTTAATAATTAAGATAACTCACGGGGATATAGCAAGTTCAAATTAAGAAAATGTCTAAATTTAAGGAATATTTTCAGAAGTTCCATAAAAGACACGGATCCTTTCTTTTCCAGTTCAAATATTTCCTTTAATAATTAATATTTATGGACAGTATAAATCATTACAGCCCAGTTCAACTCTATAATATAAGAAGTAAATACACATTTTTAAAACTGAATATATAATGGGGGGGGGTTAGGGGTA-----AAAAAAATGGTAATGTAATATTAAAAGACATGAAGACATTAAAGATGATTTACACACCTACACAAGAACAGCATTCTGAATAAAGAAAATCCAGACAGTAGAAGCACTCTTTACTGCAAGTAATATTTTTAGCATCACACTTACAGGACTGAGTCAACATGCATTTACTGACAATGGAAGCACATACAGCTTCATTGCAGCCACCGCCACATGCCAGGTAGGGATACAAAGACAACAGACAAAGGGAGAACAGAACACAAGATGAGGAAACATATACCTGCAATGAAAGCACAAAACATATCCTAGTCAGTATTAAATGTAAATGAAGTTCAGGAAGTCATATAAAGGGTAACAAACCACAATATAACCTACGAAGAACGGCATCTTTTTAAAAGGAAAATTATTTCCCATTCTGAGTAGAAAAAACCTAAATGTATGGCATTACAATGGGGAAATTCAGGGGAATATCGCAACCCCAGCAGAACACAGATTTCTATTAATTTTTTCCCTCGCATTTTTGAAATAAAATTAAAAACTTTCTGATTTTTTTAATCAAGAGTAAGTCAATGTAAAATAAAATTATAAACAACATTAATACAATGAAAATCTTGCAAGGGATGG
Nroanensis_IngramBranch_N926 TTTTAATTGAGAAAGGAAATAGCCGAAGCTCTAAAATTTATTTACAAATTACTTTTAATAAATTTTATACAAGGTTTTTGATGTGACGTATCTCTGTGATTTTTTACCTTAATAACAATGAATGTCACTGTTGACAATTAAGATAACTCACGGGGATACAGCAAGTTCAAATTAAGAAAATGTCTAAATTTAAGGAATATTTTCAGAAGTTCCATAAAAGACACGGATCCTTACTTTTCCAGTTCAAATATTTCCTCTAATAATTAATTTTTATGGACAGTATAAATCATTACATCCCAGTTCAACTCTATAATATAAGAAGTAAATACACATTTTTAAAACTGAATATATAATGGAGGGGGATTAGGAGTAC-----AAAAAATGGTATTGTAATATAAAAAGACATGAGGACATTAAAGATGATTTACACACCTACACAAGAACAGCATTCCGAATAGAGAAAATCCAGACAGTAGAAGCACTCTTTACTGCAAGTAATATTTTTAGCATCACACTTACAGGACTGAGTCAACATGCATTTACTGACAATGGAAGCACATACAGCTTCATTGCAGCCACCACCCCATGCCAGGTAGGGATACAAAGACAATAGACAAAGGGAGAACAAAACACAAGATGAGGAAACATATACCTGCAATGAAAGGAGAAAACATATCCTAGTCAGTATTAAATGTAAATGAAATTCAGGAAGTCATATAAAGGGTAACAAACCACAATATAACCTACGAAGAACGGCATCTTTTTAAAAGGAAAATTATTTCCCATTCTGAGTAGAAAAAACCCAAATGTATGGCATTGCAATGGGGG----------AATACTGCAACCCCAGCAGAATACAAATTTCGGA----------------------------------------------ACTTATG----------------------------------ATTAACGCCACCGCAGC--------------------
Nroanensis_N_CarversGap_N928 --------------------------------------------CAAATTACTTTTAATAAATTTTATACAAGGTTTTTGATGTGACGTATCTCTGTGATTTTTTACCTTAATAACAATGAATGTCACTGTTGACAATTAAGATAACTCACGGGGATATAGCAAGTTCAAATTAAGAAAATGTCTAAATTTAAGGAATATTTTCAGAAGTTCCATAAAAGACACAGATCCTTTCTTTTCCAGTTCAAATATTTCCTTTAATAATTAATTTTTATGGACAGTATAAATCATTACATCCCAGTTCAACTCTAAAATATAAGAAGTAGATACACATTTTTAAAACTGAATATATAATGGGGGGGGATTAGGAGAAC----AAAAAAATGGTATTGTAATATAAAAAGACATGAAGACATTAAAGATGATTTACACACCTACACAAGAACAGCATTCCGAATAGAGAAAATCCAGACAGTAGAAGCACTCTTTACTGCAAGTAATATTTTTAGCATCACACTTACAGGACTGAGTCAACATGCATTTACTGACAATGGAAGCACATACAGCTTCATTGCAGCCACCACCCCATGCCAGGTAGGGATACAAAGACAATAGACAAAGGGAGAACAAAACACAAGATGAGGAAACATATACCTGCAATGAAAGCACAAAACATATCCTAGTGAGTATTAAATGTAAATGAAATTCAGGAAGTCATATAAAGGGTAACAAACCACAATATAACCTATGAAGAACGGCATCTTTTTAAAAGGAAAATTATTTCCCATTCTGAGTAGAAAAAAACCAAATGTATGGCATTGCAATGGGGGAATTCAGGGGAATACTGCAACCCCAGCAGATTACAGATTTCGG-------TACTT-ACGTATTAACGCCACCACAGCTAGATTTGGCGG-TTTT------------TAAGT-GCCAC----CACAGTTGACGATGGCGTTTGTTTAACTGAATT-----ACAAGATGG
Nroanensis_RoanHighBluff_N762 ----------------------------------------------------------------------------------------------------------------------------TCACTGTTGACAATTAAGATAACTCACGGGGATAAAGCAAGTTCAAATTAAGAAAATGTCTAAATTTAAGGAATATTTTCAGAAGTTCCATAAAAGACACGGATCCTTTCTTTTCCATTTCAAATATTTCCTTTAATAATTAATTTTTATGGACAGTATAAATCATTACATGGCAGTTCAACTCTATAATATAAGAAGTAAATACACATTTTTAAAACTGAATATATAATGGGGGGGGATTGGGAGTAC----AAAAAAATGGTATTGTAATATAAAAAGACATGAAGACATTAAAGATGATTTACACACCTACACAAGAACAGCATTCTGAATAGAGAAAATCCAGACAGTAGAAGCACTCTTTACTGCAAGTAATATTTTTAGCATCACACTTACAGGACTGAGTCAACATGCATTTACTGACAATGGAAGCACATACAGCTTCATTGCAGCCACCACCCCATGCCAGGTAGGGATACAAAGACAATAGACAAAGGGAGAACAAAACACAAGATGAGGAAACATATACCTGCAATGAAAGCAGAAAACATATCCTAGTCAGTATTAAATGTAAATGAAATTCAGAAAGTCATATAAAGGGTAACAAACCACAATATAACCTACGAAGAACGGCATCTTTTTAAAAGGAAAATTATTTCCCATTCTGAATAGAAAACCCCCAAATGTATGGCATTGCAATGGGGAAATTCAGGGGAATACTGCAACCCCAGCAGAATACAGATTTCGG----CTTACATATTCATGCCACCGCAGCTAGATTTGACGGTTTTT------------------------------------AAGTGCCGCCAACGCCACCACAGT-----------------TGG
Nsheari_BaldRiver_N1168 TTTTAATCGAGAAAGGAAATAGCCAAAGCTCTAAAATTTATTTACAAATTACTTTTAATAAATTGTATACAAGGTTTTTGATGTGACGTATCTCTGTGATTTTTTACCTTAATAACAATGAATGTCACTGTTGATAATTAAGATAACTCACAAGCATATAGCAAGTTCAAATTAAGAAAATGTCTAAATTTAAGGAATATTTTTGGAAGTTCCATAAAAGACACGGATCCTTTCTTTTCCAGTTCAAATATTTCCTTTAATAATTAATTTTTATGGACAGTATAAATCATTACATCCCAGTTCAACTCTATAATATAAAAAGTAAATACACATGTTTAAAACTGAATATATAATGGGGG---ATTAGGGGTAC----AAAAAAATGGTATTGTAATATAAAAAGACATGAAAACATTAAAGATGATTTACACACCTACACAAGAACAGCATTCTGAATAAAGAAAATCCAGACAGTAGAAGCACTCTTTACTGCAAGTAATATTTTTAGCATCACACTTACAGGACTGAGTCAACATGCATTTACTGACAATGGAAGCACATACAGCTTCATTGCAGCCACCACCCCATGCCAGGTAGGGATACAAAGACAACAGACAAAGGGGGAACAAAACACAAGATGAGGAAACATATACCTGCAATGAAAGCACAAAACATATCCCAGTCAGTATTAAATGTAAATGAAATTCAGGAAGTCATATAAAGAGTAACAAACCACAATATAACCTATGAAGAACGGCATTTTTTTAAAAGGAAAATTATTTCCCATTCTGAGTAGAAAAAACACAAATGTATGGCATTGCAATGGGCAAATTCAGGAGAATATCGCAACCCCAGCAGAATAAGGATTTCTATTAATTTTTTTTCTCACATTTTTGAAAAAAAATTAAAAACTTTCTAATTTTTTAAATCAAGAGTAAGTCAATGTAAAATAAAATTATAAACAACATTAATACAATGAAAATCTTGCAAAGGATGG
Nsheari_Cohutta_N826 TCCAATATTGTCAAGCGCCGGAATGTGATCCAGAAAA--ACGGAAAAT-----CCAGTTAACCGGAATGAGCCGGTTTTTAA-----------------TTTGATGAATTAATTAAAATT---------GTAGAAATATAATATAGTTAATGTTTGTAACT--TGTGAAATGT---------ATTAAGTTTAAA-----------GATTATGCTTAGAAGCTATGAATTCTTACCATGGTTGCTGTGGGGTTCGGTGAAAATGTGAATCGTTTGGTTTGGTTTCTGCCATTGCGTTGCAGATTAATTCTGCTACTTAAAAAGTAAATACACATGTTTAAAACTGAATATATAAT-------GATTAGGGGTAC-----AAAAAATGGTATTGTAATATAAAAAGACATGAAAACATTAAAGATGATTTACACACCTACACAAGAACAGCATTCTGAATAAAGAAAATCCAGACAGTAGAAGCACTCTTTACTGCAAGTAATATTTTTAGCATCACACTTACAGGACTGAGTCAACATGCATTTACTGACAATGGAAGCACATACAGCTTCATTGCAGCCACCACCCCATGCCAGGTAGGGATACAAAGACAACAGACAAAGGGAGAACAAAACACAAGATGAGGAAACATATACCTGCAATGAAAGCACAAAACATATCCTAGTCAGTATTAAATGTAAATGAAATTCAGGAAGTCAGATAAAGAGTAACAAACCACAATATAACCTACGAAGAACGGCATCTTTTTAAAAGGAAAATTATTTCCCATTCTGAGTAGAAAAAACCCAAATGTATGGCATTGCAATGGGCAAATTCAGGAGAATATCGCAACCCCAGCAGAATACGGATTTCTATTTATTTTTTTTCTCACATTTTTGAAAAAAAATTAAAAACTTTCTAATTTTTTAAATCAAGAGTAAGTCAATGTAAAATAAAATTATAAACAACATTAATACAATGAAAATCTTGG---------
Nsheari_JoyceKilmer_N092 -------------------------------------------------------------------------------------------------------------------------------------------------------------ATAGCAAGTTCAAATTAAGAAAATGTCTAAATTTAAGAAATATTTTCAGAAGTTCCATAAAAGACACAGATCCTTTCTTTTCCAGTTCAAATATTTCCTTTAATAATTAATTTTTATGGACAGTATAAATCTTTACATCCCAGTTCAACTCTATAATATAAAAAGTAAATACACATGTTTAAAACTGAATATATAATGGGGG---ATTAGGGGTAC----AAAAAAATGGTATTGTAATATAAAAAGACATGAAAACATTAAAGATGATTTACACACCTACACAAGAACAGCATTCTGAATAAAGAAAATCCAGACAGTAGAAGCACTCTTTACTGCAAGTAATATTTTTAGCATCACACTTACAGGACTGAGTCAACATGCATTTACTGACAATGGAAGCACATACAGCTTCATTGCAGCCACCACCCCATGCCAGGTAGGGATACAAAGACAACAGACAAAGGGAGAACAAAACACAAGATGAGGAAACATATACCTGCAATGAAAACACAAAACATATCCCAGTCAGTATTAAATGTAAATGAAATTCAGGAAGTCATATAAAGAGTAACAAACCACAATATAACCTACGAAGAACGGCATCTTTTTAAAAGGAAAATTATTTCCCATTCTGAGTAGAAAAAACCCAAATGTATGGCATTGCAATGGGCAAATTCAGGAGAATATCGCAACCCCAGCAGAATACGGATTTCTATTAATTTTTTTTCTCACATTTTTGAAAAAAAATTAA-----------------------------------------------------------------------------------------
Nsilvanus_Elijay_N395 ---------------------------------------------------------------------------------------------------------------------------------------------------------------------------------------------------------------------------------------------------------------------------------------------------------------------------------------------------------------------------------GTAC----AAAAAAATGGTATTGTAATATAAAAAGATA--------TTAAAGATGATTTACACACCTACACAAGAACAGCATTCTGAATAAAGAAAATCCAGACAGTAGAAGCACTCTTTACTGCAAGTAATATTTTTAGCATCACACTTACAGGACTGAGTTAACATGCATTTACTGACAATGGAAGCACATACAGCTTCATTGCAGCCACCACCACATGCCAGGTAGGGATACAAAGACAACAGACAAAGGGAGAACAAAACACAAGAC----------------------------------------------------------------------------------------------------------------------------------------------------------------------------------------------------------------------------------------------------------------------------------------------------------------------------------------------------------------------
Nsilvanus_GermanyCove_N1017 ----------------------------------------------------------------------------------------------------------------------------------------------------------------------------------------------------------------------------------------------------------------------------------------------------------------------------------------------------------------------------------------------------------------------------------------------------------GAACAGCATTCTGAATAAAGAAAATCCAGACAGTAGAAGCACTCTTTACTGCAAGTAATATTTTTAGCATCACACTTACAGGACTGAGTTAACATGCATTTACTGACAATGGAAGCACATACAGCTTCATTGCAGCCACCACCCCATGCCAGGTAGGGATACAAAGACAACAGACAAAGGGAGAACAAAACACAAGATGAGGAAACATATACCTGCAATGAAAGCACAAAACATATCCTAGTCTGTATTAAACGTAAAT---------------------------------------------------------------------------------------------------------------------------------------------------------------------------------------------------------------------------------------------------------------------------------------------------------
Nsilvanus_HeboMtn_N1029 -------------------------------------------------------------------------------------------------------------------------------------------------------------------------------------------------------------------------------------------------------------------------------------------------------------------------------------------------------------------------------GAGTAC----AAAAAAATGATATTGTAATGTAAAAAGACA--------TTAAAGATGATTTACACACCTACACAAGAACAGCATTCTGAATAAAGAAAATCCAGACAGTAGAAGCACTCTTTACTGCAAGTAATATTTTTAGCATCACACTTACAGGACTGAGTTAACATGCATTTACTGACAATGGAAGCACATACAGCTTCATTGCAGCCACCACCCCATGCCAGG-------------------------------------------------------------------------------------------------------------------------------------------------------------------------------------------------------------------------------------------------------------------------------------------------------------------------------------------------------------------------------------------------------------------
Nstupkai_BlowholeWOS_N285 -------------------------------------------------------------------------------------------------------------------------------------------------------------------------------------------------------------------------------------------------------------------------------------------------------------------------------------------------------------------------------------AGGTAAAAAAATGGTAATGTAATATTAAAAAACATGAAGACATTAAAGATGATTTACACACCTACACAAGAACAGCATTCTGAATAAAGAAAATCCAGACAGTAGAAGCACTCTTTACTGCAAGTAATATTTTTAGCATCACACTTACAGGACTGAGTCAACATGCATTTACTGACAATGGAAGCACATACAGCTTCATTGCAGCCACCACCGCATGCCAGGTAGGGATACAAAGACAACAGACAAAGGGAGAACAGAACACAAGACGAGGAAACATACACCTGCAATGAAAGCACAAAACATATCCTAGTCAGTATTAAATGTAAATGAAGTTCAGGAAGTCATATAAAGGGTAACAAACCACAATATAACCTACGAAGAACGGCATCTTATAAAAAGGAAAATTATTTCCCATCCTGAGTAGAAAAAAACCAAATGTATAGCATTGCAATGGGGAAATTCAGGGGAATATCGCAACCCCAGCAGATTACAGATTTCTATTAAAAAATTTCCTCGCATTTTTGAAATAAAATTAAAAACTTTCTGATTTTTTTAATCAA-----------------------------------------------------------------
Nstupkai_Blowing_N356 ---------------------------GCTCTAAAATTTATTTACAAATTACTTTTAATAAATTTTATACAAGGTTTTGGATGTGACGTATCTCTGTGATTCTTTACCTTAATAACAATGAATGTCATTGTTAATAATTAAGATAACTCACAGGGATATAGCAAGTTCAAATTAAGAAAATGTCTAAATTTAAGGAATATTTTCAG-AAGTTCATAAAAGACACGGATCCTTTCTTTTCCAGTTCAAATATTTCCTTTAATAATTAATCTTTATGGACAGTATATATCATTACAGCCCAGTTCAACTCTATAATATAAGAAGTAAATACACATTTTTAAAACTGAATATATAATGGGGGGGGGTTAGGAGTACAGGTAAAAAAATGGTAATGTAATATTAAAAGACA--------TTAAAGATGATTTACACACCTACACAAGAACAGCATTCTGAATAAAGAAAATCCAGACAGTAGAAGCACTCTTTACTGCAAGTAATATTTTTAGCATCACACTTACAGGACTGAGTCAACATGCATTTACTGACAATGGAAGCACATACAGCTTCATTGCAGCCACCACCCCATGCCAGGTAGGGATACAAAGACAACAGACAAAGGGAGAACAGAACACAAGACGAGGAAACATACACCTGCAATGAAAGCACAAAACGTATCCTAGTCAGTATTAAATGTAAATGAAGTTCAGGAAGTCATATAAAGGGTAACAAACCACAATAAAACCTGCGAAGAACGGCATCTTTTTAAAAGGAAAATTATTTCCCATTCTGAGTAGAAAAAAACCAAATGTATGGA-------------AATTCAGGGGAATATCGCAACCCCAGCAGAATACGGATTTCTATTAATTTTTTTCCTCGCATTTTTGAAATAAAATTAAAAACTTTCTGATTTTTTTAATCAAGAGTAAGTCAATGTAAAATAAAATTATAAACAACATTAATACAATGAAAATCTTGCAAAGGATGG
Nstupkai_LittleRiver_N293 TTTTAATTGAGAAAGGAAATAGCCAAAGCTCTAAAATTTATTTACAAATTACTTTTAATAAATTTTATACAAGGTTTTGGATGTGACGTATCTCTGTGATTTTTTACCTTAATAACAATGAATGTCATTGTTAATAATTAAGATAACTCACGGGGATATAGCAAGTTCAAATTAATAAAATGTCTAAATTTAAGGAATATTTTCAGAAGTTCCATAAAAGACACGGATCCTTTCTTTTCCAGTTCATATATTTCCTTTAATAATTAATCTTTATAGACAGTATAAATCATTACATCCCAGTTCAACTCTATAATATAAGAAGTAAATACACATTTTTAAAACTGAATATATAATGGGGGGGGATTAGGAGTACAGGTAAAAAAATGGTAATGTAATATTAAAAGACATGAAGACATTAAAGATGATTTACACACCTACACAAGAACAGCATTCTGAATAAAGAAAATCCAGACAGTAGAAGCACTCTTTACTGCAAGTAATATTTTTAGCATCACACTTACAGGATTGAGTCAACATGCATTTACTGACAATGGAAGCACATACAGCTTCATTGCAGCCACCACCGCATGCCAGGTAGGGATACAAAGACAACAGACAAAGGGAGAACAAAACACAAGACGAGGAAACATACACCTGCAATGAAAGCACAAAACATATCCTAGTCAGTATTAAATGTAAATGAAGTTCAGAAAGTCATATAAAGGGTAACAAACCACAATATAACCTACGAAGAACGGCATCTTTTTAAAAGGAAAATTATTCCCCATTCTGAGTAG-AAAAACCCAAATGTATGGCATTGCAATGGGGAAATTTAGGGGAATATCGCAACCCCAGCAGAATACGGATTTCTATTAATTTTTTTCCTCGCATTTTTGAAATAAAATTAAAAACTTTCTGATTTTTTTAATCAAGTGTAAGTCAATGTAAAATAAAATTAGGAACAACATTAATACAATGAAAATCTTGCAAGG-----
Nstygius_ObeLee_N0656 --TTAATTGATAAAGGACATAGCCAAAGCTCTAAAGTTTATTTACAAAT----------AAATTTTATACAAGGTTATTGATGTGATGTATCTCTATGATTTTTTAACTTAATAGCAATGAATGCCATTGTTAATAATTAAGGAGACTCACAGGGATACAGCAAGCCCAAATTAAGAAAATGTCTAAATTTAAGGAATATTTTTAGAAGTTCCGTAATCATATTCGATCATTTCTTTTCCAGTTCAAATATTTCCTTTAATAATTAATTTTTATGGACAGTATGAATCATTACAACCCAGTTCAACCCCACA---TAAGAAGTAAATACACATTTTTAAAACTGAATATATA----------ATTGGGAATACAGATAAAAAAATGG-ATTGTAACATGAAAAGACACGAAAACATT-AAAATGATTTACACACCTACACAAGAACAGCATTCTGAATAGAGGAAATCCAGACAGTAGAAGCATTCTTTACTGCAAGTAATATTTTTAGCATCACACTTACAGGACTGAGTCAACATGCATTTACTGACAATGGAAGCGCATACCGCTTCATTGCAGCCACCACCCCATGCCAGGTAGGGATACAAAGACAACAGACAAAGGGAGAACAAAACACAAGATGAGGAAACATATACCTGCAATGAAAGCACAAAACACATCCTGGTCAATATTAAATGTAATTGAAATTCAGGAAGTTATATGCAGGGTAACAAACCACAATATAACCTACGAAGAACAGCATC-TTTTAAAAGGAAAATTATTTCCCATTCTGAGTGGAAAAAACTGAAATGTATCTCATTGTAATGGGGGTATTCAGGGACATACAGCAAACCCTGCAGTGCGGGGAGGTCCGTTAATTTTTTTC-TCGCATTTTC-AAATACAATTTAAAACTTTCTAATTTTTTTAATCAAGAGTAAGTCAATGTAAAACAAAATTAGAAATAAAATTAATACAATGAAAATCATGCAAGGGATGG
Nstygius_RavenB_N1022 ------------------------------------------TACAAAT----------AAATTTCATACAAGGTTATTGATGTGACGTATCTCTATGATTTTTTAACTTAATAGCAATGAATGCCATTGTTAATAATTAAGGAGACTCGCGGGGATACAGCAAGCCCAAATTAAGAAAATGTCTAAATTTAAGGAATATTTTTAGAAGTTCCGTAATCATATTCGATCATTTCTTTTCCAGTTCAAATATTTCCTTTAATAATTAATTTTTATGGACAGTATGAATCATTATATCCCAGTTCAACCCCACA---TAAGAAGTAAATACACATTTTTAAAACTGAATATATA----------ATTAGGAATACAGATAAAAAAATGG-ATTGTAACATGAAAAGACACGAAAACATT-AAAATGATTTACACACCTACACAAGAACAGCATTCTGAATAGAGGAAATCCAGACAGTAGAAGCATTCTTTACTGCAAGTAATATTTTTAGCATCACACTTACAGGACTGAGTCAACATGCATTTACTGACAATGGAAGCGCATACCGCTTCATTGCAGCCACCACCCCATGCCAGGTAGGGATACAAAGACAACAGACAAAGGGAGAACAAAACACAAGATGAGGACACATATACCTGCAATGAAAGCACAAAACACATCCTGGTCAATATTAAATGTAATTGAAATCCAGGAAGTTATATGCAGGGTAACAAACCACAATATAACCTACGAAGAACAGCATCTTTTTAAAAGGAAAATTATTTCCCATTCTGAGTGGAAAAAACTGAAATGTATCTCATTGTAATGGGGGTATTCAGGGACATACAGCAAACCCTGCAGTGCGGGGAGGTCTGTTAATTTTTTTC-TCGCATTTTC-AAATACAATTTAAAACTTTCTAATTTTTTTAATCAAGAGTAAGTCAATGTAAAACAAAATTAGAAATAAAAT-----------------------------
Ntempletoni_BaldMtns_N950 TTAAAGGTCACAA---GTATAATGAAAGTTTAAAAAA--GCTTAAAG-------GAAAAAATTTGTGTGTA-TTTTTTTTAAATGATAATTCTTTCCCATTTTATAGCTTACTAAAAAC-------------AAAATTTATCATATTTTGTGAGTATATTTCATATTCCATTC---------TTTATCTTGAAATGACACCCT----GTTTGCTTAAAAATAACG----------------------------TTTTGAACAATTGGTCATCTGATT--GACCTTATCGTGGAATTGC-----------------TTAGCAGTAAATACACATTTTTAAAACTGAATATATAATGGGGGGGGATTAAGAGTACAGGTAAAAAAATGGTATTGTAATATAAAAAGACATGAAGACATTAAAGATGATTTACACACCTACACAAGAACAGCATTCTGAATAAAGAAAATCCAGACAGTAGAAGCACTCTTTGCTGCAAGTAATATTTTTAGCATCACACTTACAGGACTGAGTCAACATGCATTTACTGACAATGGAAGCACATACAGCTTCATTGCAGCCACCACCCCATGCCAGGTAAGGATACAAAGACAACAGACAAAGGGAGAACAAAACACAAGATGAGGAAACATATACCTGCAATGAAAGCACAAAACATATCCTAGTCAGTATTAAATGTAAATGAAATTCAGGAAGTCGTATAAAGGGTAACAAACCACAATATAACTTACGAAGAACGGCATCTTTTTAAAAAGAAAATTATTTCCCATTCTGAGTAG-AAAACCCCAAATGTATGGCATTGCAATGGGGAAATTCAGGGGCATACCGCAACTCCAGTAGAATACGGATTTCTATTAATTTCTTTC-TCGCATTTTTGAAATAAAATTAAAACCTTTCTGATTTTTTTAATGAACAGTAAGTCAATGTAAAATAAAATTATAAACAACATTAATACAATGAAAATCTTGCAAAGGATGG
Ntempletoni_ClarksCreek_N945 --------------------AATGAAAGTTTAAAAAA--GCTTAAAG-------CAAAAAATTAGTGTGTA--TTTTTTTAAATGATAATTCTTTCCCATTTTATAGCTTACTAAAAAC-------------AAAATTTATCATATTTTGTGAGTATATTTCATATTCCATTC---------TTTATCTTTAAATGACACCCT----GTTTGCTTAAAAATAACG----------------------------TTTTGAAAAATTGGTCATCTGATT--GACCTTATCGTGGAATTGC-----------------TTAGCAGTAAATACACATTTTTAAAACTGAATATATAATGGGGGGGAATTAAGAGTACAGG-AAAAAAATGGTATTGTAATATAAAAAGACATGAAGACATTAAAGATGATTTACACACCTACACAAGAACAGCATTCTGAATAAAGAAAATCCAGACAGTAGAAGCACTCTTTGCTGCAAGTAATATTTTTAGCATCACACTTACAGGACTGAGTCAACATGCATTTACTGACAATGGAAGCACATACAGCTTCATTGCAGCCACCACCCCATGCCAGGTAAGGATACAAAGACAACAGACAAAGGGAGAACAAAACACAAGATGAGGAAACATATACCTGCAATGAAAGCACAAAACATATCCTAGTCAGTATTAAATGTAAATGAAATTCAGGAAGTCATATAAAAGGTAACAAACCACAATATAACTTACGAAGAACGGCATCTTTTTAAAAGGAAAATTATTTCCCATTCTGAGTAGAAAAAACCCAAATGTATGGCATTGCAATGGGGAAATTCAGGGGCATACCGCAACTCCAGCAGAATACGGATTTCTATTA-TTTTTTTC-TCGCATTTTTGAAATAAAATTAAAAACTTTCTGATTTTTTTATTGAACAGTAAGTCAAAGTAAAATAAAATTATAAACAACATTAATACAATGAAAATCTTGCAAAGGATGG
Ntempletoni_ScronceCreekRd_N1223 TTAAAGGTCACAA---GTATAATGAAAGTTTAAAAAA--GCTTAAAG-------CAAAAAATTTGTGTGTATTTTTTTTTAAATGATAATTCTTTCCCATTTTATAGCTTACTAAAAAC-------------AAAATTTATCATATTTTGTGAGTATATTTCATATTCCATTC---------TTTATCTTTAAATGACACCCT----GTTTGCTTAAAAATAACG----------------------------TTTTGAAAAATTGGTCATCTGATT--GACCTTATCGTGGAATTGC-----------------TTAGCAGTAAATACACATTTTTAAAACTGAATATATAATGGGGGGAGATTAAGAGTACAGGTAAAAAAATGGTATTGTAATATAAAAAGACATGAAGACATTAAAGATGATTTACACACCTACACAAGAACAGCATTCTGAATAAAGAAAATCCAGACAGTAGAAGCACTCTTTGCTGCAAGTAATATTTTTAGCATCACACTTACAGGACTGAGTCAACATGCATTTACTGACAATGGAAGCACATACAGCTTCATTGCAGCCACCACCCCATGCCAGGTAAGGATACAAAGACAACAGACAAAGGGAGAACAAAACACAAGATGAGGAAACATATACCTGCAATGAAAGCACAAAACATATCCTAGTCAGAATTAAATGTAAATGAAATTCAGGAAGTCATATAAAGGGTAACAAACCACAATATAACTTACGAAGAACGGCATCTTTTTAAAAGGAAAATTATTTCCCATTCTGAGTAGAAAAAACCCAAATGTATGGCATTGCAATGGGGAAATTCAGGGGCATACCGCAACTCCAGCAGAATACGGATTTCTATT--TTTTTTTC-TCGCATTTTTGAAATAAAATTAAAAACTTTCTGATTTTTTTATTGAACAGTAAGTCAAAGTAAAATAAAATTATAAACAACATTAATACAATGAAAATCTTGCAAAGGATGG
Ntennessensis_IndianCave_N052 --------------------------------------------------------------------------------ATGTGACGTATCTCTGTGATTTTTTACCTTAATAACCATGAATGTCACTATTGATAATTAAGATAACTCACGGGGATACAGCAAGTTCAAATTAAGAAAATGTCTAAATTTATATAATATTTTCAGAAGTTCCATAAAAGACACGGATCCTTTCCTTTCCAGTTCAAATATTTCCTTTAATAATTAATTTTTATGGACAGTATAAATCATTACATCCCCGTTCAACTCTATAATATAAGAAGTAAATACACATTTTTAAAACTGAATATGTAATGGGGGGGGATTAGGAGTAC----AAAAAAATGGTATTGTAATATAAAAAGACATGAAGACATTAAAGATGATTTACACACCTACACAAGAACAGCATTCTGAATAGAGAAAATCCAGACAATAGAAGCACTCTTTACTGCAAGTAATATTTTTAGCATCACACTTACAGGACTGAGTCAACATGCATTTACTGACAATGGAAGCACATACAGCTTCATTGCAGCCACCACCCCATGCCAGGTAGGGATACAAAGACAATAGACAAAGGGAGAACAAAACACAAGATGAGGAAACATATACCTGCAATGAAAGCACAAAACATATCCTAGTCAGTATTAAATGTAAATGAAATTCAAGAAGTCATATAAAGGGTGACAAACCACAATATAACCTATGAAGAACGGCATCTTTTTAAAAGGAAATTTATGTCCCATCCTGAGTAGAAAAAACCCAAATGTATGGCATTGCAATGGGGAAATTCGGGGGAATACTGCAACCCCAGCAGAATACAGATTTCTATTAATTTTTTTC-TCGCATTTTTGAAATAAAATTAAAAACTTTCTGCCTTTTTTAATCAAGAGTAAGTCAATGTAAAATAAAATTAGAAACAACATTAATACAATGAAAATCTTGCAAGGGATGG
Ntennessensis_LittleStony_N645 --------------------------------------------------------------------------------------------------------------------------------TGTTGATAATTAAGATAACTCAAGGGGATACAGTAAGTTCAAATTAAGAAAATGTCAAAATTTATATAATATTTTCAGAAGTTCCATAAAAGACACGGATCCTTTCCTTTCCAGTTCAAATATTTCCTTTAATAATTAATTTTTATGGACAGTATAAATCATTACATCCCAGTTCAACTCTATAATATAAGAAGTAAATACACATTTTTAAAACTGAATATGTAATGAGGGGGGATTAGGAGTAC----AAAAAGATGGTATTGTAATATAAAAAGACATGAAGACATTAAAGATGATTTACACACCTACACAAGAACAGCATTCTGAATACAGAAAATCCAGACAGTAGAAGCACTCTTTACTGCAAGTAATATTTTTAGCATCACACTTACAGGACTGAGTCAACATGCATTTACTGACAATGGAAGCACATACAGCTTCATTGCAGCCACCACCCCATGCCAGGTAGGGATACAAAGACAATAGACAAAGGGAGAACAAAACACAAGATGAGGAAACATATACCTGCAATGAAAGCACAAAACATATCCTAGTCAGTATTAAATGTAAATGAAATTCAGGAAGTCATATAAAGGGTAACAAACCACAATATAACCTACGAAGAACAGCATCTTTTTAAAAGGAAAATTATTTCCCATCCTGAGTAGAAAAAAACCAAATGTATGGCATTGCAATGGGGG----------AATACTGCAACTCCAGCAGAATACAGATTTCTATTAATTTTTTTTCTCGCATTTTTGAAATAAAATTAAAAACTTTCTGCTTTTTTTAATCAAGAGTAAGTCAATGTAAAATAAAATTAGAAACAACATTAATACAATGAAAATCTTGCAAGGGATGG
Ntennessensis_Watauga_N1046 TTTTAATTGAGAAAGGAAATAGCCAAAGCTCTAAAATTCATTTACAAATTACTTTTAATGAATTTTACACAAGGTTTTTGATGTGACGTATCTCTGTGATTTTTTACCTTAATAACAATGAATGTCACTGTTGATAATTAAGATAACTCACGGGGATATAGCAAGTTCAAATTAAGAAAATGTCTAAATTTAAGGAATATTTTCAGAAGTTCCATAAAAGACACGGATCCTTTCCTTTCCAGTTCAAATATTTCCTTTAATAATTAATTTTTATGGACAGTATAAATCATTACATCCCAGTTCAACTCTATAATATAAGAAGTAAATACACATTTTTAAAACTGAATATATAATGGAGGGGTATTAGGAATAC----AAAAAAATGGTATTGTAATATAAAAAGACATGAAGACATTAAAGATGATTTACACACCTACACAAGAACAGCATTCTGAATAGAGAAAATCCAGACAATAGAAGCACTCTTTACTGCAAGTAATATTTTTAGCATCACACTTACAGGACTGAGTCAACATGCATTTACTGACAATGGAAGCACATACAGCTTCATTGCAGCCACCACCCCATGCCAGGTAGGGATACAAAGACAATAGACAAAGGGAGAACAAAACACAAGATGAGGAAACATATACCTGCAATAAAAGCACAAAACATATCCTAGTCAGTATTAAATGTAAATGAAATACAGGAAGTCATATAAAGGGTAACAAACCACAATATAACCTACGAAGAACGGCATCTTTTTAAAAGGAAAATTATTTCCCATTCTGAGTAGAAAAAACCCAAATGTAT-------------GGAAATTCAGGAGAACACTGCATCCCCAGCAGAATACGGATTTCTGTTAATTTTTTTC-TCGCATTTTTGAAATAAAATTAAAAACTTTCTG-CTTTTTTAATCAAGAGTAAGTCAATGTAAAATAAAATTAGAAACAACATTAATACAATGAAAATCTTGCAAGGGATGG
