# Supplementary material for: ﻿New species in old mountains: integrative taxonomy reveals ten new species and extensive short-range endemism in Nesticus spiders (Araneae, Nesticidae) from the southern Appalachian Mountains
Source: Zookeys. 2023 Feb 3;1145:1–130. doi: 10.3897/zookeys.1145.96724 (PMC10208238; doi:10.3897/zookeys.1145.96724)
Supplement: Supplementary material 4 — Input alignments, analysis log files, and output tree files [file zookeys-1145-001_article-96724__-s004.zip › uce-200206 (modified).phy]

 90 918
Nesticus_Japan_G2153 ----------------------------ATAATCAAAT---------------------TATTGTTTGTCAA-------------AAAATGTTATAA----------------------------------------------TGGTTTGATTGTT----------ATATGCTTTAAAA--------------A-------AATTCTTAATCAAAGTATTTATTTACTAAC-----CTTCAATAATCAAGA--------------AAAAATATTTAAATTTTTAAAGAAGTTATAATTTTATGAAGAATGTTTTTAAATTTCCTT-TTTAATCCCTTAGAATTCTTCTTCTACAAGTCTTAACAGTGCAGATGTAGGAGCGAATAATTTTGCTACAATACGAACTACATCTATTGTTACTAGGCAAATAAAAGAACATGAGCAAGAAAACCATATGCATGAACAGATGTCTGGTTATAAGCGTATGAGAAGGCAACATCAAAAAGCTCTTATACAGGTATAAAATTTAAATT------------TAATATTAATTTTAGAAGTTTTATGTGTACGATTTATTCAATACAA--------AGTGGAGCTAATTTGTATAACAAGGTTCCACAAAAGCCAGATTATTAAATAAAATGAAAAAGCAAATTGTTTTGTAGGGTTAATGTCATGAAAAAGCAAATATGTTTTACCTGGGAAATTAGCACATATAAATTGCTTC--------------------------------------------------AAAATATGTAGTTACCAAGATATTTTTATTCTGTAAAAAAAATGAACTTACAAACAATATAAACAAATATATTTATAACAGTAAACTTATAATA-------------------------------------
Nesticus_nahaunus_Mexico_G2881 CCTGCTCATTTCACTATAAGATTTTTTTATGATTATTTTGTTATTGACATATGAAATGATGCCATTTGACAATGAGTCACTTATTCAAATTTCATTATAAGTAAAT-ATTTAACTGTTTGTACTATTGCTATGGTGACCATGATAAAATGAAAATTAGGATTAAATGTTTGTTTTAGAGGTTTGCATGAGGACACATTGCCGATTTT---TTATCCTTTTTCTTTAGGGATGAGAACCCTTGCGTACAAAA------AATTACCGAAAAATCTTTTTGAAATTAATGCAGTTACGATCTTGTGGAGTTTTGTTTTCAATCTGTTTCTTTATTTGTCTAGAATTCTTCTTCTACAAGTCTAAATAGTGCAGATGTAGGAGCAAATAATTTTGCTACAATACGAACCACATCCATTGTAACTAGACAAATTAAAGAGCATGAACAAGAAAACCATATGCATGAGCAGATGTCTGGTTATAAACGAATGAGAAGACAACATCAAAAAGCTCTAATACAGGTATAAAGCTCTTATAATTCAGTTTCCATTAGATTTTTTTTTGAAACTTTGTTTAC--AATTAACTTGGTATAACATTTGCAGAAGTATGCCAATTGTTTTAAAACAACATATAAATGTTTAGCTATTAAATAACATGCAAATGTTATTTATTCTGTGACATTATAATTATGATTAGCTAATTCTCCT--ATCCATAACTCTATTAAACATTAAAAAGTGT----TGATAAAATACAAATACAAATAAAAAGAAGTGTTTTATTTTGGTCAAAAAGTTGTGTGTACATGTTTTGAGTTATTCCTTATCTTAGATGACCTCAAGTAAGCAAAATAGGTATATGTTGAGATATGCAACCTGTCACTACATTAAAGAAACATGGTCAAAAAAGGGGGGGATTGGA
Narcheri_Cheaha_N023 -------------------------------------------------------------------------------TTTTTTAAAAATTTATAATAAGTAAATTACCTAGTTGTTTGTACTGTTGCTAAGGCGACCATGAGAAATTGGAAATTAAGGATACATGTTTGTTTTAGAGGCTCGCACGGGGACACA-TTCCAATTCTCAAT-----------------------------------CATGCTTTTTTTTTTACCGAAGAATATTTTTGATATTAATGCAATTATGATCTTATGGAGTTTGGTTTTAGAGCTGTTTCTTTGTTTATCTAGAATTCTTCGTCTACAAGTCTAAATAGTGCAGATGTAGGTGCGAATAATTTTGCTACTATACGAACCACATCCATTGTAACTAGACAAATTAAAGAGCACGAGCAAGAAAACCACATGCATGAGCAGATGTCTGGTTACAAGCGAATGAGAAGACAACATCAGAAAGCTCTTATACAGGTAGAGACTTTATA-AATTTAATTTCCATTAGATTATTTTGTGGAACATTTTTTACACAATTTACTTGGTATAACATCTGCAGGAATATCTCAATTGTTTTAGAACAACGTATAAAAGTTAAGATATTGAACAACATGTAAACATTATTTATTCTCTCTCATTAAAATTATGATTAGCTATTTCTCCCTCATCTGTAACTTTCTTATACATGACTTATTTTACCATCA---TATGCAATACTTCATGAAGGATATTGTATGGTTAGAGCAAGAAAATTCTGTTTATGCATATTTAATTTTTGCTAAAATAAAACGTCTTTGCGAGAGCTGCAGACAGATAAATCGATTTAAATAAACTTTCCTTTCATAAAAGAATGATAATCAAACTAATTGCTAACTAAA
Nbarri_Bishop_N1072 ----------------------------------------------------------------------------------------------------GTAAATTGCTTAGCTGTTTGTATTGTTGCTATCGTGACC----TAAGTTGAAAATTAGGATTAAATGTTTGTTTTATTGGCTCATATGTGGACACATTGCCAATTCTCGATTATTTTGTTTCCTTAGGAACAGGAGCTCCTATGAACATAATTTTTTTTGTTCCGAAGAATATTTTTGATATTAATGCATTTAAGATCTTATGGAGTTTGGTTTTAGATCTGTTTCTTTGTTTATCTAGAATTCTTCTTCTACAAGTCTAAATAGTGCAGATGTAGGAGCAAATAATTTTGCTACTATACGAACCACATCCATCGTAACTAGACAAATTAAAGAGCATGAGCAAGAAAACCATATGCATGAGCAGATGTCTGGTTATAAGCGAATGAGAAGACAACATCAAAAAGCTCTTATACAGGTAGAGACTTTATATAACTTAGTTTCCATTAGATTATTTTTTGGAACAGTGTTTACACAATTTACTTGGTATAACATCTGCAGGGGTATCTCAATTGTTTTAGAACAACATATAAAAGTCAAGATATTAAACAACATGTAAACATTATTTATTCTCTCACATTAAAATTATGATGAGCCAATTTTCTCTCATCTTTAACTTTATTATACATTATTTATTTTACCATCATATAATGCAATACTGCACAAAGGATTTTGTATGGCTGGAGCAAGAAAATTGTGTTTATACATATTTAATGGTTGCTAAAATAAAATATCTTTGTGAGAGCTGCAGATGGATAAATTGATTCAAACAAACTTTCTTTCCATGAAATAATGATAATAGAAATAAATAATATTTAAA
Nbarri_LostCoveCave_N0065 --------------------------------------------------------------------------------------------------------------------------------------------------------------------------------------------------------------------------------------------------CGAACATAATTTTTTTTGTTCCGAAGAATATTTTTGATATTAATGCATTTAAGATCTTATGGAGTTTGGTTTTAGATCTGTTTCTTTGTTTATCTAGAATTCTTCTTCTACAAGTCTAAATAGTGCAGATGTAGGAGCAAATAATTTTGCTACTATACGAACCACATCCATCGTAACTAGACAAATTAAAGAGCATGAGCAAGAAAACCATATGCATGAGCAGATGTCTGGTTATAAGCGAATGAGAAGACAACATCAAAAAGCTCTTATACAGGTAGAGACTTTATATAACTTAGTTTCCATTAGATTATTTTTTGGAACAGTGTTTACACAATTTACTTGGTATAACATCTGCAGGGGTATCTCAATTGTTTTAGAACAACATATAAAAGTCAAGATATTAAACAACATGTAAACATTATTTATTCTCTCACATTAAAATTATGATGAGCCAATTTTCTCTCATCTTTAAC--------------TTTATTTTACCATCATATAATGCAATACTGCACAAAGGATTTTGTGTGGCTGGAGCAAGAAAATTGTGTTTATACATATTTAATGGTTGCTAAAATAAAATATCTTTGTGAGAGCTGCAGATGGATAAATTGATTCAAACAAACTTTCTTTCCATGAAATAATGATAATAGAAATAAATAATATTTAAA
Nbarri_eyed_ClayCave_G2082 CAACTTCATTTAAACTCAATTATTTTAAATAAATAAATTTTTATTCAAAAATGAATGCATTTTATTT------------------AAAAATTTACAATAAGTAAATTGCCTAGCTGTTTGTACTGTTGCTATCGTGACCATGATAAGTTGAAAATTAGGATTAAATGTTTGTTTTAGAGGCTCGCATGTGGAGACATTGCCGATACTCGATTATTTTGTTTCCTCAGGGACAGGAACTCCTATAAACATAATTTTTTTTGTACTGAAGAATATTTTTGATATTAAGACAATTATGATCTTATGGAATTTGGTTTTAGAGCTGTTTCTTTGTTTATCTAGAATTCTTCTTCTACAAGTCTAAATAGTGCAGATGTAGGAGCCAATAATTTTGCTACTATACGAACCACATCCATCGTAACTAGACAAATTAAAGAGCACGAGCAAGAAAACCATATGCACGAGCAGATGTCTGGTTATAAGCGAATGAGAAGACAACATCAAAAAGCTCTTATACAGGTATAGACTTTATATAACTTAGTTTCCATTAGATTATTTTTTGGAACATTGTTTACACAATTTACTTGGTACAACATCTGCAGGGGTATCTCAATTGTTTTAGAA---------------------------AAC----AAATGTTATTTATTCTCTCACATTAAAATTCTGATTAACTAATTCTCTCATATCTGTAATTTTATTATACATTTCTTATTTTGCCATCATGCAATGCACTACTTCA--ATGGATTTTGTATGGCTGGAGCAAGAAAATTGTGTTTATACATATTAAAC-----------TTAAATACCTTTGTGAGAGCTCCAAACTGATAAATTGATTCAAACAAACTTTTTTCCCATAAA-------------------------------
Nbarrowsi_Gregorys_N270 -----------------------------------------------AAAATTTATACTGTTTATTTAAAAA-------------------------TAAGTAAATTGCCTATCTGTTTGTACTGTTGCTA-----ATCATGATAAGTTGAAAATTAAAAATAAATGTTTGTTTTAGAGGCTCGCATGAGCACACATTGCCGATTTTTGATTATTTTGTTTCCTTAGGGACAGGAGCTCCTAT-AACGCAATCATACTTGTACCGAAGAATATTTTTGATATTAGTGCAATTATGATCTTATGGAGTTTGGTCTTAGAGCTGTTTCTTTGTTTATCTAGAATTCTTCTTCTACAAGTCTAAATAGTGCAGATGTAGGAGCAAATAATTTTGCTACTATACGAACCACATCCATCGTAACTAGACAAATTAAAGAGCACGAGCAAGAAAACCATATGCACGAGCAGATGTCTGGTTATAAGCGAATGAGAAGACAACATCAAAAAGCTCTTATACAGGTAGAGACTTTATATTACTTAGTTTCCATTAGATTATTTTTTGGAACATTGTTCACACAATTTACTTGGAATAACATCTACAGGGGTATCTCAATTGTTTTAGAACAACATATAAAAATCAAGATATTAAACAACATGTAAACATTATTTATTCTCTCACATTAAAATTATGATCTTTTTAATTATGATCATCTTTAACTTTATTATACATTATTTATTTTTCCATCATATAATGCAATACTGCACAAAGGATTTTGTATGGCTGGAGCAAGAAAATTGTGTCTATACATATTTAATTGTTGCTAAAATGAAATATCTTTGTGAGAG---------------------------------------------------------------------------
Nbarrowsi_Tuckaleechee_N360 -------------------------------------------------AAATTATACTGTTTATTTAAAAA-------------------------TAAGTAAATTGCCTAGCTGTTTGTACTGTTGCTA-----ATCATGATAAGTTGAAAATTAAAAATAAATGTTTGTTTTAGAGGCTCGCATGAGCACACATTGCCGATTTTCGATTATTTTGTTTCCTTAGGGACAGGAGCTCCTATAAACAGAATCATACTTGTACCGAAGAATATTTTTGATATTAGTGCAATTATGATCTTATGGAGTTTGGTCTTAGAGCTGTTTCTTTGTTTATCTAGAATTCTTCTTCTACAAGTCTAAATAGTGCAGATGTAGGAGCAAATAATTTTGCTACTATACGAACCACATCCATCGTAACTAGACAAATTAAAGAGCACGAGCAAGAAAACCATATGCACGAGCAGATGTCTGGTTATAAGCGAATGAGAAGACAACATCAAAAAGCTCTTATACAGGTAGAGACTTTATATTACTTAGTTTCCATTAGATTATTTTTTGGAACATTGTTCACACAATTTACTTGGTATAACATCTGCAGGGCTATCTCAATTGTTTTAGAACAACATATAAAAATCAAGATATTAAACAACATGTAAACATTATTTATTCTCTCACATTAAAATTATGATCTTTTTAATTATGATCATCTTTAACTTTATTATACATTATTTATTTTTCCATCATATAATGCAATACTGCACAAAGGATTTTGTATGGCTGGAGCAAGAAAATTGTGTTTATACATATTTAATTGTTGCTAAAATAAAATATCTTTGTGAGAGCTGCAGACGGATAAATT---------GAACTTTCTTTTTTCAAAGCTCGGATATTCAAAATGATTTTCATTTAAA
Nbishopi_DryFalls_N150 ---CTTCATTTAAAAATAA-TTTTTTTAAAAAATAAATTTTAATTCAAAAATGAATGCATTTTATTTAAAAAAAAATGATTTTTTAAAAATTTATAATAAGTAAATTGCCTAGCTGTTTGTACTGTTGCTATCGTGACCATAATAAGTTGAAAATTAGGATTAAATGTTTGTTTTAGAGGCTCACATGTGGACACATTGCCGATACTCGATTATTTTGTTTCCTTAGGGACAGGAACTCCTATAAACATAATTTTTTTTGTACTGAAGAATATTTTTGATATTAAGGCAATTATGATCTTATGGAATTTGGTTTTAGAGCTGTTTCTTTGTTTACCTAGAATTCTTCTTCTACAAGTCTAAACAGTGCAGATGTAGGAGCCAATAATTTTGCTACTATACGAACCACATCCATCGTAACTAGACAAATTAAAGAGCACGAGCAAGAAAACCATATGCATGAGCAGATGTCTGGTTATAAGCGAATGAGAAGACAACATCAAAAAGCTCTTATACAGGTAGAGACTTTATATAACTTAGTTTCCATTAGATTATTTTTTTGAACTTAGTTTACACAATTTACTTGGTATAACATCTTTAGGGATATCTCAATTGTTTTAGAA------------------------AACAAC----AAATGGTATTTATTCTCTCACATTAAAATTATGATTAACTAATTCTCTCTCATCTTTAACTTTATTATACATTACTTATTTTACCATCATATAATGCAATACTGCGCAAAGGATTTTGTATGGCTGGAGCAAGAAAATTGTGTTTATACATATTTAATTGTTGCTAAAATAAAATATCTATTTGAATGCTGCAGGTGGAT---------------------------------------------------------------
Nbishopi_PoleCr_Chattooga_N885 -----------------AT-TTTTTTAAAAAAATAAATTTTAATTCAAAAATGAATGCATTTTATTTAAAAAAAAATGATTTTTTAAAAAATTATAATAAGTAAATTGCCTAGCTGTTTGTACTGTTGCTATCGTGACCATAATAAGTTGAAAATTAGGATTAAATGTTTGTTTTAGAGGCTCACATGTGGACACATTGCCGATACTCGATTATTTTGTTTCCTTAGGGACAGGAACTCCTATAAACATAATTTTTTTTGTACTGAAGAATATTTTTGATATTAAGGCAATTATGATCTTATGGAATTTGGTTTTAGAGCTGTTTCTTTGTTTACCTAGAATTCTTCTTCTACAAGTCTAAACAGTGCAGATGTAGGAGCCAATAATTTTGCTACTATACGAACCACATCCATCGTAACTAGACAAATTAAAGAGCACGAGCAAGAAAACCATATGCACGAGCAGATGTCTGGTTATAAGCGAATGAGAAGACAACATCAAAAAGCTCTTATACAGGTAGAGACTTTATATAACTTAGTTTCCATTAGATTATTTTTTTGAACTTAGTTTACACAATTTACTTGGTATAACATCTTTAGGGATATCTCAATTGTTTTAGAA------------------------AACAAC----AAATGGTATTTATTCTCTCACATTAAAATTATGATTAACTAATTCTCTCTCATCTTTAACTTTATTATACATTACTTATTTTACCATCATATAATGCAATACTGCGCAAAGGATTTTGTATGGCTGGAGCAAGAAAATTGTGTTTATACATATTTAATTGTTGCTAAAATAAAATATCTATTTGAGTGCTGCAGGTGGATAAATTGATGCAAACAAACTTTCTTTCCATGAAATAATGATAATA-------------------
Nbishopi_StandingIndian_N131 CAACTTCATTTAAAAATAA-TTTTTTTAAAAAATAAATTTTAATTCAAAAATGAATGCATTTTATTTAAAAAAAAATGATTTTTTAAAAATTTATAATAAGTAAATTGCCTAGCTGTTTGTACTGTTGCTATCGTGACCATAATAAGTTGAAAATTAGGATTAAATGTTTGTTTTAGAGGCTCACATGTGGACACATTGCCGATACTCGATTATTTTGTTTCCTTAGGGACAGGTACTCCTATAAACATAATTTTTTTTGTACTGAAGAATATTTTTGATATTAAGGCAATTATGATCTTATGGAATTTGGTTTTAGAGCTGTTTCTTTGTTTACCTAGAATTCTTCTTCTACAAGTCTAAACAGTGCAGATGTAGGAGCCAATAATTTTGCTACTATACGAACCACATCCATCGTAACTAGACAAATTAAAGAGCACGAGCAAGAAAACCATATGCACGAGCAGATGTCTGGTTATAAGCGAATGAGAAGACAACATCAAAAAGCTCTTATACAGGTAGAGACTTTATATAACTTAGTTTCCATTAGATTATTTTTTTGAACTTAGTTTACACAATTTACTTGGTATAACATCTTTAGGGATATCTCAATTGTTTTGGAA------------------------AACAAC----AAATGGTATTGATTCTCTCACATTAAAATTATGATTAACTAATTCTCTCTCATCTTTAACTTTATTATACATTACTTATTTTACCATCATATAATGCAATACTGCGCAAAGGATTTTGTATGGCTGGAGCAAGAAAATTGTGTTTATACATATTTAATTGTTGCTAAAATAAAATATCTATTTGAATGCTGCAGGTGGATAAATTGATGCAAACAAACTTTCTTTCCATGAAATAATGATAATAAAAATA-------------
Nbrimleyi_NewberryCr_N984 -------------------TTATTTTAAATAAATAAA----------------------TTTTATTTAAAAATAAATGATTTTTTTAAAATTTATAATAAGTAAATTGCCTAGCTGTTTGTACCATTGCTATCGTGACCATGATAAGTTGAAAATTAGGATTAAATGTTTGTCTTAGAGGCTCGCATGTGGACACATTGCCAATACTCGATTATTTTGTTTCCTCAGGGACAGGAACTCCTATAAACATAATTTTTTTGGTACTGAAGAATATTTTTGATATTAATGCAATTATGATCTTATGGATTTGATTTTTAGAGCCGTTTCTTTGTTTATCTAGAATTCTTCTTCTACAAGTCTAAATAGTGCAGATGTAGGAGCCAATAATTTTGCTACTATACGAACCACATCCATCGTAACTAGACAAATTAAAGAGCACGAGCAAGAAAACCATATGCACGAGCAGATGTCTGGTTATAAGCGAATGAGAAGACAACATCAAAAAGCTCTTATACAGGTAGAGACTTTATATAACTTAGTTTCCATTAAATTATTTTTTGGAACATTGTTTACACAATTTACTTGGTATAACATCTGCAGAGGTATCTCAATTGTTTTAGAACAACATATAAAAGTCAAGATATTAAACAACATGTAAACATTATTTATTCTCTCGCATTAAAATTATGATGAGCCAATTCTCTCTCATCCGTAACTTTATTATACACTACTTATTTTACCATCATATAATGCAATATTGCACATAGGATTTTGTATGGCTGGAGCAAGAAAATTGTGTTTATACATATTTAATTGTTGCTAAAATAAAATATCTTTGTGAGAGCTGCAGACAGATGAATTGATTCAAACAAGCTTTCTTCCCATAAAATAATGATAATAAAAATAAATAATATTTGAA
Nbrimleyi_RumblingBald_N241 --ACTTCATTTAAACACAATTATTTTAAATAAAT-------------------------------------------GATTTTTTAAAAATTTATAATAAGTAAATTGCCTAGCTGTTTGTACCATTGCTATCGTGACCATGATAAGTTAAAAATTAGGATTAAATGTTTGTTTTAGAGGCTCGCATGTGGACACATTGCCAATACTCGATTATTTTGTTTCCTCAGGGACAGGAACTCCTATAAACATAATTTTTTTGGTACTGAAGAATATTTTTGATATTAATGCAATTATGATCTTATGAATTTGATTTTTAGAGCCGTTTCTTTGTTTATCTAGAATTCTTCTTCTACAAGTCTAAATAGTGCAGATGTAGGAGCCAATAATTTTGCTACTATACGAACCACATCCATCGTAACTAGACAAATTAAAGAGCACGAGCAAGAAAACCATATGCACGAGCAGATGTCTGGTTATAAGCGAATGAGAAGACAACATCAAAAAGCTCTTATACAGGTAGAGACTTTATATAACTTAGTTTCCATTAGATTATTTTTTGGAACATTGTTTACACAATTTACTTGGTATAACATCTGCAGAGGTATCTCAATTGTTTTAGAACAACATATAAAAGTCAAGATATTAAACAACATGTAAACATTATTTATTCTCTCACATTAAAATTATGATGAGCCAATTCTCTCTCATCCTTAACTTTATTATACACTACTTATTTTACCATCATATAATGCAATATTGCACATAGGATTTTGTATGGCTGGAGCAAGAAAATTGTGTTTATACATATTTAATTGTTGCTAAAATAAAATATCTTTGTGAGAGCTGCAGACGGATAAATTGATTCAAACAAGCTTTCTTCCCATAAAATAATGATAATAAAAATA---AATATTTGAA
Ncanei_Egypt_N958 ----------------------------------------------------------------------------------------------------------------------------GTTGCTATCGTGACCATGATAAGTTGAAAATTAGGATTAAATGTTTGTTTTAGAGGCTCGCATGTGGACACATTGTCAATACTCGATTATTTTGTTTCCTT-GGGACAGGAACTCCTATAAACATAATTTTTTTTGTACTGAAGAATATTTTTGATATTAATGCAATTATGATCTTATGGATTTGATTTCTAGAGCTGTTTCTTTGTTTATCTAGAATTCTTCTTCTACAAGTCTAAATAGTGCGGATGTAGGAGCCAATAATTTTGCTACTATACGAACCACATCCATCGTAACTAGACAAATTAAAGAGCACGAGCAAGAGAACCATATGCACGAGCAGATGTCTGGTTATAAGCGAATGAGAAGACAACATCAAAAAGCTCTTATACAGGTATAGACTTTATATAACTCAGTTTCCATTAGATTA-TTTTTGGAACATTGTTTACACAATTTACTTGGTATAACATCTGCAGGGGTATCTCAATTGTTTTAGAACAACATATAAAAGTCAAGATATTAAACAACATGTAAACATTATTTATTCTCTCACATTAAAATTATGATGAGCCAATTTTCTCTCATCTGTAACTTTATTATACACTACTTATTTTACCATCATATAATGCAATACCACACATAGGATTTTGTATGGCTGGAGCAAGAAAATTGTGTTCATACATATTTAATTGTTGCTAAAATAAAATATCTCTGTGAGAGCTGCAGACGGATAAATT----------------------------------------------------------
Ncarolinensis_Grandfather_N218 CAACTTCATTTAAACACAATTATTTTAAATAAATAAAT-TTTATTCAAAAATGAATGCATTTTATTTAAAAA------------------TTTATAATAAGTAAATTGCCTAGCTGTTTGTACTGTTGCTATCGTGACCATGATAAGTTGAAAATTAGGATTAAATGTTTGTTTTAGAGGCTCGCATGTGGACACATTGCCGATACTCGATTATTTTGTTTCCTTAGGGACAGGAACTCCTATAAACATAATTTTTTTTGTACTGAAGAATATTTTTGATATTAATGCAAT---------ATGGAGTATGTTTTTAAAGCTGTTTCTTTGTTTATCTAGAATTCTTCTTCTACAAGTCTAAATAGTGCAGATGTAGGAGCCAATAATTTTGCTACTATACGAACCACATCCATCGTAACTAGACAAATTAAAGAGCATGAGCAAGAAAACCATATGCACGAGCAGATGTCTGGTTATAAGCGAATGAGAAGACAGCATCAAAAAGCTCTTATACAGGTATAGACTTTATATAACTTAGTTTCCATTAGATTATTTTTTGGAACATTGTTTACACAATTTACTTGGTACAACATCT---GGAGGGTCTCAATTGTTTTAGAA------------------------AACATC----AAATGTTATTTATTCTCTCACATTAAAATTCTGATTAACTAATTCTCTCGTATCTGTAATTTTATTATGCATTTCTTATTTTGCCATCATGTAATGCACTACTGCA--ATGAATTTTGTATGGCTGGAGCAAGAAAATTGTGTTTATACATATTAAACTGTTGCTAAAATTAAATACCTTTGTGAGAGCTGCAAA--------------------------------------------------------------------
Ncarolinensis_LinvilleCaverns_N227 -------------------------------------------------------------------------------------------------------------------------------------------------------------------------------------------------------------------------------------------------------------------------------------------------------------------------------------------------------CTTCTTCTACAAGTCTAAATAGTGCAGATGTAGGAGCCAATAATTTTGCTACTATACGAACCACATCCATCGTAACTAGACAAATTAAAGAGCATGAGCAAGAAAACCATATGCACGAGCAGATGTCTGGTTATAAGCGAATGAGAAGACAACATCAAAAAGCTCTTATACAGGTATAGACTTTATATAACTTAGTTTCCATTAGATTATTTTTTGGAACATTGTTTACACAATTTACTTGGTATAACATCTGCAGGGGTATCTCAATTGTTTTAGAA------------------------AACAAC----AAATGTTATTTATTCTCTCACATTAAAATTCTGATTAAC--------------------------------------------------------------------------------------------------------------------------------------------------------------------------------------------------------------------------------
Ncarteri_English_N031 CAACTTCATTTAAAAATA-TTTTTTAAAATAAATAAATTTTAATTCAAAAATGAATGCATTTTATTTAAAAATAAATGATTTTTTAAAAATTTATAATAAGTAAATTGCCTAGATGTTTGTACTGTT-CTATCGTGACC---------------------------ATTTGTTTTAGAGGCTCGCATGTGGACACATTGCCGATACTCGATTATTTTGTTTCCCGAGGGGCAGGAACTCCTATAAACATAATTATTTTTGTACTGAAGAATATTTTTGATATTAAGACAATTATGATCTTATGGAATTTGGTCTTAGAGCTGTTTCTTTGTTTATCTAGAATTCTTCTTCTACAAGTCTAAATAGTGCAGACGTAGGAGCCAATAATTTTGCTACTATACGAACCACATCCATCGTAACTAGACAAATTAAAGAGCACGAGCAAGAAAACCATATGCACGAGCAGATGTCTGGTTATAAGCGAATGAGAAGACAACATCAAAAAGCTCTTATACAGGTAGAGACTTTATATAACTTAGTTTCCATTAGATTATTTTTTGGGACATTGTTTACACAATTTACTTGGTATAACATCTGCAGGGATATCTCAATTGTTTTAGAA------------------------AACAAC----AAATG----TTATTCTCTCGCATTAAAATTCTGATTAACTAATTCTCTCGTATCTGTAATTTTATTATACATTTCTTATTTTGCCATCATGTAATGCACTACTTCA--AAGGATTTTGTATGGCTGGAGCAAGAAAATTGTGTTTATACATATTAAACTGTTGCTAAAATTAAATACCTTTGTGAGAGCTGCAAACTGATAAATTGATTCAAACAAACTTTTTTCCCATAATATAATGATAATCAAAATAATTGGTAACTAAA
Ncarteri_LaurelCave_nearTYPE_N0296 CAACTTTTTTCAAAAATAATTTTTTTAAAAAATTAAATTTTTATGCAAAAATGAATGCATTTTATTTAAAAATAAATGATTTTTTAAAAATTTATAACAAGTAAATTTCGTAGCTGTTTCTACTCTTGCTATTGTGACCATGATAAGTTGAAAATTAGGATTAAATGTTTGTTTTAGGGGCTTGCATGTGGACACATTGCCGATTCTCGGTTATTTTGTTTCCTTAGGGACAGGAACGTCTATAAACATAATCATAGTTGTACCGAAGAATATTTTTGATATTATTGCAATTACGATCTTATGGAGTATGGTTTTAAAGCTGATTTTTTGTTTATCTAGAATTCTTCTTCTACAAGTCTAAATAGTGCAGATGTAGGAGCCAATAATTTTGCTACTATACGAACCACATCCATCGTAACTAGACAAATTAAAGAGCACGAGCAAGAAAACCATATGCACGAGCAGATGTCTGGTTATAAGAGAATGAGAAGACAACATCAAAAAGCTCTTATACAGGTAGAGACTTTATATAACTTAGTTTCCATTAGATTATTTTTTGGAACATTGTTTACACAATTTACTTGGTATAACATCTGCAGGGATATCTCAATTGTTTTGGAA------------------------AACAAC----TAATGTTATTTATTCTCTCACATTAAAATTATGATGAACTAATTCTCTTGTATCTGTAATTTTATTATACATTTCTTATTTTGCCATCATGTAATGCACTACTTCG--AAGGATTTTGTATGGCTGGAGCAAGAAAATTGTGTTTATACATATTAAACTGTTGCTGAAATTAAATACCTTTGTGAGAGCTGTAAACTGATGAATGGATTCAAACAAACTTTTTTCTCATAAAATAATGATAATCAAAATAATTGGTAACTAAA
Ncarteri_PilotMtn_G2185 CAACTTCATTTAAATATA--TTTTTTTAAAAAATAAATTTTAATTTAAAAATGAATGCATTTTATTTAAAAATAAATGATTTTTAAAAAATTTATAATAAGTAAATTGCCTAGATGTTTGTACTGTT-CTATCGTGACC---------------------------ATTTGTTTTAGAGGCTCGCATGTGGACACATTGCCGATACTCGATTATTTTGTTTCCTTAGGGACAGGAACTCCTATAAACATAATTATTTTTGTACTGAAGAATATTTTTGATATTAAGACAATTATGATCTTATGGAATTTGTTTTTAGAGCTGTTTCTTTGTTTATCTAGAATTCTTCTTCTACAAGTCTAAATAGTGCAGATGTAGGAGCCAATAATTTTGCTACTATACGAACCACATCCATCGTAACTAGACAAATTAAAGAGCACGAGCAAGAAAACCATATGCACGAGCAGATGTCTGGTTATAAGCGAATGAGAAGACAGCATCAAAAAGCTCTTATACAGGTAGAGACTTTATATAACTTAGTTTCCATTATATTATTTTTTGGAACATTGTTTACACAATTTACTTGGTATAACATCTGCAGGGATATCTCAGTTGTTTTAGAA------------------------AACAAC----AAATGTTATTTATTCTCTCACATTAAAATTCTGATTATCTAATTCTCTCGTATCTGTAATTTTATTATACATTTCTTATTTTGCCATCATGGAATGCACTACTTCA--AAGGATTTTGTATGGCTGGAGCAGGAGAATTGTGTTTATACATATTAAACTGTTGCTAAAATTAAATACCTTTGTGAGAGCTGCAAACTGATAAATTGATTCAAACAAACTTTTTCCCCATAAAATAATGATAATCAAAATAATTGGTAACTAAA
Ncarteri_Pitchfork_N363 ---------------------------------------TTTATTCAAAAATGAATGCATTTTATTTAAAAATAAATGATTTTTTAAAAATTTATAATAAGTAAATTGCCTAGCTGTTTCTACTCTTCCTATCGTGACCATGATAAGTTGAAAATTAGGATTAAATGTTTGTTTTAGGGGCTTGCATATGGACACATTGTCGATTCTCGGTTATTTTGTTTCCTTAGGGACAGGAACGTCTATAAACATAATCATAGTTGTACCGAAGAATATTTTCGATATTATTGCAATTACAATTTTATGGAGATTGGTTTTAGAGCTGTTTCTTTGTTTATCTAGAATTCTTCTTCTACAAGTCTAAATAGTGCAGATGTAGGAGCCAATAATTTTGCTACTATACGAACCACATCCATCGTAACTAGACAAATTAAAGAGCACGAGCAAGAAAACCATATGCACGAGCAGATGTCTGGTTATAAGCGAATGAGGAGACAGCATCAAAAAGCTCTTATACAGGTAGAGACTTTATATAACTTAGTTTCTATTAGATTATTTTTTGGAACATTGTTTACACAATTTACTTGGTATAACATCTGCAGGGGTATCTCAATTGTTTTAGAA------------------------AACCAC----AAATGTTATTTATTCTCTTGCATTAAAATTCTGATTAACTAATTATCTCGTATCTGTAATTTTATTATACATTTCTTATTTTGCCATCATGTAATGCACTTCTTCA-AGGGATTTTTGTGTGGCTGGAGCAAGAAGATTATGTTTATACATATTAAACTGTCGCTAAAATTATATACCTTCGTGAGAGCTGCAAACTGATAAATTGATTAAAACAAACTTTTTTTTGAAAAAATAATGATAATCAAAATAATT----------
Ncarteri_WeberCty_N1044 CAACTTCATTATAAAATA-TTTTTTTAAAAAAATAAATTTTAATTCAAAAATGAATGCATTTTATTTAAAAATAAATGATTTTTTAAAAATTTATAATAAGTAAATTGCCGAGATGTTTGTACTGTT-TTATCGTGACC---------------------------ATTTGTTTTAGAGGCTCGCATGTGGACACATTGCTGATACTCGATTATTTTGTTTCCTTAGGGACAGGAACTCCTATAAACATAATTATTTTTGTACTGAAGAATATTTTTGATATTAAGACAATTATGATCTTATGGAATTTGGTTTTAGAGCTGTTTCTTTGTTTATCTAGAATTCTTCTTCTACAAGTCTAAATAGTGCAGATGTAGGAGCCAATAATTTTGCTACCATACGAACCACATCCATCGTAACTAGACAAATTAAAGAGCACGAGCAAGAAAACCATATGCACGAGCAGATGTCTGGTTATAAGCGAATGAGAAGACAACATCAAAAAGCTCTTATACAGGTAGAGACTTTATATAACTTAGTTTCCATTAGATTATTTTTTGGAACATTGTTTACACAATTTACTTGGTATAGCATCTGCAGGGATATCTCAATTGTTTTAGAA------------------------AACAAC----AAATGTTATTTATTCTCTCACATTAAAATTCTGAATAACTAATTATCTCGTATCTGTAATTTTATTATACATTTCTTATTTTGCCATCATGGAATGCACTGCTTCA--AAGGATTTTGTATGGCTGGAGCAAGAAAATTGTGTTTATGCATATTAAACTGTTGCTAAAATTAAATACCTTTGTGAGAGCTGCAAACTGATAAATTGATTCAAACAAACTTTTTTCCCATAAGATAATGATAATCAAAATAATTGATAACTAAA
Ncarteri_div__RainbowCave_G2089 --------TTTAATAATTATTATTTTAAATAAATACAT-TTTATTTAAAAATCAACACATTTTATTTAAAAATAAATGATTTTTTAAAGAATTAAATTATGTGAATTGCCTAGCTGTTTGTACTGTTGCTAATGTGACCATGATAAATTGAAAATTAGGAATAAATGTTTGTTTTAGAGGTTCGCATGAGGATACA-TACCAATTCTCGATTATTTTGTTTCCT------------CTCATACATACAAAA------TTGTAAAGAAATAT-TTTTTGATATTAGTGC------------ATGGAATTTGTTTTGAGAGTTCTTTCTTTGTTTATCTAGAATTCTTCTTCTACAAGTCTAAATAGTGCAGATGTAGGTGCAAATAATTTTGCTACTATACGAACCACATCCATTGTAACTAGACAAATTAAAGAGCATGAGCAAGAAAACCACATGCACGAGCAGATGTCTGGTTATAAGCGAATGAGAAGACAACATCAAAAAGCTCTTATACAGGTAGAGACTGTATATTACTTAGTTTCCATTAGATTATACTTTGGAACATTGTTTACACAATTTACTTGATATAACATCTGCAGGGATATATCAATTGTTTTAGAACAACATATAAAAGTTAAGATATTACACAACATGTAAACATTATTTTTTCTCTCGCATCGAAATTATGATCAGCTAATTCTCTCTCATCTGTAACTTTATTATAC-----TTATTTTACCATCATATAATGCAATACTTCATAAGGAGA--TGTATGGCTGAAGCAAGAAAATTATGTTTATACATATTTAATTGTTGCTAAAATAAAATATCTTTGGTAGAGCTGCAAACAGATAAATTGATTTAAACAAACTTTCCTTTCATAAAATAATGATAATCAAAATAATTGGTAACAAAA
Ncherokee_BallhootScar_N193 -------------------------------------------------------------------------AAATGATTTTTTAAAAATTTATAATAAGTAAATTGCCTAGCTGTTTGTACTGTTGCTATCGTGACCATGATAAGTTGAAAATTAGGATTAAATGTTTGTTTTAGAGGCTCGCATGTGGACACTTTGCCGATACTCGATTATTTTGTTTCCTTAGGGACAGGAACTCCTATAAACATAATTTTTTTTGTGCAGAAGAATATTTTTGATATTAAGACAATTATGATCTTATGTAATTTGGTTTTAGAGCTGTTTCTTTGTTTATCTAGAATTCTTCTTCTACAAGTCTAAATAGTGCAGATGTAGGAGCCAATAATTTTGCTACTATACGAACCACATCCATCGTAACTAGACAAATTAAAGAGCATGAGCAAGAAAACCACATGCACGAGCAGATGTCTGGTTATAAGCGAATGAGAAGACAACATCAAAAAGCTCTTATACAGGTAGAGACTTTATATAACTTAGTTTCCATTAGATTATTTTTTGGAACATTGTTTACACAATTTACTTGGTATAACATCTGCAGGGGTATCTCAATTGTTTTTGAA------------------------AACAAC----AAATGTTATTTATTCTCTCACTTTAAAATTCTGATTAACCAATTCTCTCGTATCTGTAATTTTATTATACATTTCTCATTTTGCCATCATGTCATGCACTACTGCA-----------------TTGGAGCAAGAAAATTGTGTTTATACATATTAAACTGTTGCTAAAATTAAATACCTTTGTGAGAGCTGCAAACTGATAAATTGATTCAAACAAACTTTCCCCCCATAAAATAATGATAATCAAAATAATTGGTAGCTAAA
Ncherokee_BalsamMtn_N891 CAACTTCATTTAAACACAATTATTTTAAATAAATAAA-TTTTATTCAAAAATGAATGCATTTTATTTAAAAATAAATGATTTTTTAAAAATTTATAATAAGTAAATTGCCTAGCTGTTTGTATTGTTGCTATCGTGACCATGATAAGTTGAAAATTAGGATTAAATGTTTGTTTTAGAGGCTCACATGTGGACACATTGCCGATACTAGATTATTTTGTTTCCTTAGGGATAGGAACTCCTATAAACATAATTTTTTTTGTACTGAAGAATATTTTTGATATTAAGACAATTATGATCTTATGCAATTTGGTTTTAGAGCTGTTTCTTTGTTTATCTAGAATTCTTCTTCTACAAGTCTAAATAGTGCAGATGTAGGAGCCAATAATTTTGCTACTATACGAACCACATCCATCGTAACTAGACAAATTAAAGAGCATGAGCAAGAAAACCATATGCACGAGCAGATGTCTGGTTATAAGCGAATGAGAAGACAACATCAAAAAGCTCTTATACAGGTAGAGACTTTATATAACTTAGTTCCCATTAGATTATTTTTTAGAACATTGTTTACACAATTTACTTAGTATAACATCTGCAGGGGTATCTCAATTGTTTTAGAA------------------------AACAAC----AAATGTTATTTATTCTCTCACATTAAAATTCTGATTAACTAATTCTCTCGTATCTGTAATTTTATTATACATTTCTTATTTTGCCACCATGTAATGCACTACTGCA--ATGGATTTTGTATGGCTGGAGCAAGAAAATTGTGTTTATACATATTAAACTGTTGATAAAATTAAATACCTTTGTGAGAGCTGCGAACTGATAAATTGATTCAAACAAACTTTTTTTCTGTAAAATAATGATAATCAAAATAATTGGTAACTAAA
Ncherokee_SIndianCrk_N681 --------------------------------------------------------------------------------------------------------------------------------------------------------------------------------------------------CATTGCCGATACTCGATTATTTTGTTTTCTTGAGGACAGGAACTTCTATAAGCATAATTTTTTTTGTACTGAAGAATATTTTTGATACTAAGACAATTATGATCTTATGGAATTTGGTTTTAGAGCTGTTTCTTTGTTTATCTAGAATTCTTCTTCTACAAGTCTAAATAGTGCAGATGTAGGAGCCAATAATTTTGCTACTATACGAACCACATCCATCGTAACTAGACAAATTAAAGAGCATGAGCAAGAAAACCATATGCACGAGCAGATGTCTGGTTATAAGCGAATGAGAAGACAACATCAAAAAGCTCTTATACAGGTAGAGACTTTATATAACTTAGTTTCCATTAGATTATTTTTTGGAACATTGTTTACACAATTTACTTAGTATAACATCTGCAGGGGGATCTCAATTGTTTTAGAA------------------------AACAAC----AAATGTTATTTATTCTCTTACATTAAAATTCTGATTAACTAATTCTCTCGTATCTGTAATTTTATTATACATTTCTTATTTTGCCATCATGTCAAGCACTACTGCAGA-------------TGTTATACTAAGTAAATTG---------------------------------------------------------------------------------------------------------------------------
Ncooperi_BeaverCrk_N1002 CAACTTCATTTAAAAATAATTTTTT-TAAAAAATAAATTTTAATTCAAAAATGAATGCATTTTATTTAAAAATAAATGATTTTTTAAAAAATTATAATAAGTAAATTGCCTAGATGTTTGTACTGTT-CTATCGTGACCATGATAAGTTGAAAATTAGAATTAAATGTTTGTTTTAGAGGCTCGCATGTGGACACATTGCCGATACTCGATTATTTTGTTTCCTTAGGAACAGAAACTCCTATAAACATAATTTTTTTTGTACTGAAGAATATTTTTGATATTAATGCAATTATGATCTTATGGAGTATGGTTTTAAAGCTGTTTCTTTGTTTATCTAGAATTCTTCTTCTACAAGTCTAAACAGTGCAGATGTAGGAGCCAATAATTTTGCTACTATACGAACCACATCCATCGTAACTAGACAAATTAAAGAGCACGAGCAAGAAAACCATATGCACGAGCAGATGTCTGGTTATAAGCGAATGAGAAGACAACATCAAAAAGCTCTTATACAGGTAGAGACTTTATATAACTTAGTTTCCATTAGATTATTTTTTGGAACATTGTTTACACAATTTACTTGGTATAACCTCTGCAGGGGTATCTCAATTGTGTTAGAACAACATATAAAAGTCAAGATATTAAACATTATGTAAACATTATTTATTCTCTCACATTAAAATTATGATGAGCCAATTCTCTCTCAACTGTAACTTTATTATACATTACTTATTTTACTATTATATAATGCAATACTGCACAAAGGATTTTGTATGGCTGGAGCGAGAAAATTGTGTTTATACATATTTAATTGTTGCTAAAATAAAATATCTTTGTGAGATCTGCAGACAGATAAATTGATTCAAACAAACTTTCTTCCCATGAAATAATGATAATACAAATAAATAATATTTAAA
Ncooperi_BrasstBald_N824 CAACTTCATTT-----------------AAAAATAAATTTTAATTCAAAAATGAATGCATTTTATTTAAAAATAACTGATTTTTTTAATATTTATAATAAGTAAATTGCCTAGATGTTTGTACTGTT-CTATCGTGACCATGATAAGTTGAAAATTAGAATTAAATGTTTGTTTTAGAGGCTCGCATGTGGACACATTGCCGATACTCGATTATTTTGTTTCCTTAGGAACAGAAACTCCTATAAACATAATTTTTTTTGTACTGAAGAATATTTTTGATATTAATGCAATTATGATCTTATGGAGTATGGTTTTAAAGCTGTTTCTTTGTTTATCTAGAATTCTTCTTCTACAAGTCTAAATAGTGCAGATGTAGGAGCCAATAATTTTGCTACTATACGAACCACATCCATCGTAACTAGACAAATTAAAGAGCACGAGCAAGAAAACCATATGCACGAGCAGATGTCTGGTTATAAGCGAATGAGAAGACAACATCAAAAAGCTCTTATACAGGTAGAGACTTTATATAACTTAGTTTCCATTAGATTATTTTTTGGAACATTGTTTACACAATTTACTTGGTATAACCTCTGCAGGGGTATCTCAATTGTGTTAGAACAACATATAAAAGTCAAGATATTAAACAGTATGTAAACATTATTTATTCTCTCACATTAAAATTATGATGAGCCAATTCTCTCTCAACTGTAACTTTATTATACATTACTTATTTTACTATTATATAATGCAATACTGCACAAAGGATTTTGTATGGCTGGAGCGAGAAAATTGTGTTTATACATATTTAATTGTTGCTAAAATAAAATATCTTTGTGAGAGCTGCAGACAGATAAATTGATTCAAACAAACTTTCTTCCCATGAAATAATGATAATACAAATAAATAATATTTAAA
Ncooperi_CheoahDam_N1122 CAACTTCATTTAAAAATAA-TTTTTTAAATAAATAAATTTTAATTCAAAAATGAACGCATTTTATTTAAAAATGAATGATTTTTTAAAAATTTATAATAAGTAAATTGCTTAGCTGTTTGTACTGTTGCTATCGTGACCATGATAAGTTGAAAATTAGGATTAAATGTTTGTTTTAGAGGCTCGCATGTGGGCACATTGCCGATACTTGATTATTTTGTTTCCTTAGGGACAGGAACTCCTATAAACATAATTTTTTTTGTACTGAAGAATATTTTTGATATTAAGACAATTATGATTTTATGGAATTTGGTTTTAGAGCTGTTTCTTTGTTTATCTAGAATTCTTCTTCTACAAGTCTAAACAGTGCAGATGTAGGAGCCAATAATTTTGCTACTATACGAACCACATCCATCGTAACTAGACAAATTAAAGAGCATGAGCAAGAAAACCATATGCACGAGCAGATGTCTGGTTATAAGCGAATGAGAAGACAACATCAAAAAGCTCTCATACAGGTAGAGACTTTATATAACTTAGTTTCCATTAGATTATTTTTTTCAACTTAGTTTACACAATTTACTTGGTATAACATCTTTAGGGATATCTCAATTGTTTTAGAA------------------------AACAAC----AAATGGTATTTATTCTCTCACAT-AAAATTATGATTAACTAATTCTCTCTCATCTTTAAGTTTATTATACATTACTTATTTTACCATCATATAATGCAATGCTGCACAAAGGG-----------TGGAGCAAGAAAATTGTGTTTATACATATTTAATTGTTGCTAAAATAAAATATCTATTTGAGTGCTGCAGATGGATAAATTGATTCAAACAAACTTTCTTTCCATGAAATAATGATAATAAAAATAA------------
Ncooperi_NantRiverGorge_N682 CAACTTCATTTAA-----------------AAATAAATTTTAATTCAAAAATGAATGCATTTTATTTAAAAATAACTGATTTTTTTAATATTTATAATAAGTAAATTGCCTAGATGTTTGTACTGTT-CTATCGTGACCATGATAAGTTGAAAATTAGAATTAAATGTTTGTTTTAGAGGCTCGCGTGTGGACACATTGCCGATACTCGATTATTTTGTTTCCATAGGGACAGGAACTCCTATAAACACAATTTTTTTTGTACTGATGAATGTTTTTGATATTAATGCAATTATGATCTTATGGAGTATGGTTTTAAAGCTGTTTCTTTGTTTATCTAGAATTCTTCTTCTACAAGTCTAAATAGTGCAGATGTAGGAGCCAATAATTTTGCTACTATACGAACCACATCCATCGTAACTAGACAAATTAAAGAGCACGAGCAAGAAAACCATATGCACGAGCAGATGTCTGGTTATAAGCGAATGAGAAGACAGCATCAAAAAGCTCTTATACAGGTAGAGACTTTATGTAACTTAGTTTCCATTAGATTATTTTTTGGAACATTGTTTACACAATTTACTTGGTATAACCTCTGCAGGGGTATCTCAATTGTGTTAGAACAACATATAAAAGTCAAGATATTAAACAGTATGTAAACATTATTTATTCTCTCACATTAAAATTATGATGAGCCAATTCTCTCTCAACTGTAACTTTATTATACATTACTTATTTTACCATTATATAATGCAATACTGCACAAAGGATTTTGTATGGCTGGAGCGAGAAAATTGTGTTTATACATATTTAATTGTTGCTAAAATAAAATATCTTTGTGAGAGCTGCAGACAGATAAATTGATTCAAACAAACTTTCTTCCCATGAAATAATGATAATACAAATAAATAATATTTAAA
Ncooperi_RockCrRoad_N1160 ------------------------------------------------------ATTTATTTTTTTTAAAA-----TGATTTTTTTAAAATTTATAATAAGTTAATTGCCTATATGTTTGTACTGTT-CTGTCGTGACCATGATAAGTTGAAAATTAGGATTAAATGTTTGTTATAGGGGCTCGCGTGTGGACACATTGTCGATACTCGATTATTTTGTTTCCTTAGGGACAGGAACTCCTATAAACATAATTTTTTTTGTACTGAAGAATATTTTTGATATTAATGCAATTATGATCTTATGGAGTATGGTTTTAAAGCTGTTTCTTTGTTTATCTAGAATTCTTCTTCTACAAGTTTAAACAGTGCAGATGTAGGAGCCAATAATTTTGCTACTATACGAACCACATCCATCGTAACTAGACAAATTAAAGAGCACGAGCAAGAAAACCATATGCATGAGCAGATGTCTGGTTATAAGCGAATGAGAAGACAACATCAAAAAGCTCTTATACAGGTAGAGACTTTATATAACTTAGTTTCCATTAGATTATTTTTTGGAACATTGTTTACACAATTTACTTGGTATAACCTCTGCAGGGGTGTCTCAATTGTGTTAGAACAACATATAAAAGTCAAGATATTAAACAGTATGTAAACATTATTTTTTCTCTCACATTAAAATTATGATGAGCCAATTCTCTCTCAACTGTAACTTTATTATACATTACTTATTTTACCATTATATAATGCAATACTGCACAAAGGATTTTGTATGGCTGGAGCGAGAAAATTGTGTTTATGCATATTTAATTGTTTCTAAAATAAAATATCTTTGTGAGAGCTGCAGACAGATAAATTGATTCAAACAAACTTTC----CATGAAATAATGATAATACAAATAAATAATATTTTAA
Ncoylei_Apalachia_N1195 ---------------------ATTTTAAATAAAT-----TTTATTTAAAAATGAACACATTTTATTTTAAAATAAATGATTTTTT------TTATACTAAGTAAATTGCCTAGCTGTTTGTACTGTTGCTAATGTGATCATGCTAAGTTGAAAATCAAAAAAAAATGTTTGTTTTAGAGGCTCGCATGAGGACCCATTGCCGATTTTCGATTATTTTGTTTCGTTAGAGACAGGAGCTCCTACATACAAAA------TTGTACTGAAAAATATTTTTGATATTAGTGCAATTATGATCTTATGGAGTTTGGTTTTAGAGCTCTTTCTTTGTTTATCTAGAATTCTTCTTCTACAAGTCTAAATAGTGCAGATGTAGGAGCAAATAATTTTGCTACTATACGAACCACATCCATCGTAACTAGACAAATTAAAGAGCACGAGCAAGAAAACCATATGCATGAGCAGATGTCTGGTTATAAGCGAATGAGAAGACAACATCAGAAAGCTCTTATACAGGTAGAGACTTTATATTACTTAGTTTCCATTAGATTATTTTTTGGAACATTGTTTACACAATTTCCTTGGTATAACATCTGCAGGGGTATCTCAATTGTTTTAGAACAACATATAAAAGTCAAGATGTCAAACGACGTGCAAATAGCGATCAAAATCTTATGTTAAAATTTGTACTTACGAAATATACGTTACCTCTAACTTAAACACAGACAAGTAAATAT------ATATAA-GTAGCAATGTAAAAAATTTGTAGTGAAACTATAGAAAAAAAATTG------AATATTTTTTATTTTGGGTCAAAAACACTTTTTCTAGATGGGCAACAATGATGCGTATTCGTTACAACATACCCTCTTTCCCTGGAATTGCCAG-----------------------
Ncoylei_DinkinCove_N1118 -AACTTAATTTAAAAATAATTATTTTAAATAAAT-----TTTATTTAAAAATGAACACATTTTATTTTAAAATAAATGATTTTTTAAAAAATTATACTAAGTAAATTGCCTAGCCGTTTGTACTGTTGCTAATGTGATCATGATAAGTTGAAAATTAAAAATAAATGTTTGTTTTAGAGCCTCACATGAGGACCCATTGCCGATTTTCGATTATTTTGTTTCGTTAGGGACAGGAGCTCTTACATACAATA------TTGTACTGAAAAATATTTTTGATATTAGTGCAATTATGATCTTATGGAGTTTGGTTTTAGAGCTGTTTCTTTGTTTATCTAGAATTCTTCTTCTACAAGTCTAAATAGTGCAGATGTAGGAGCAAATAATTTTGCTACTATACGAACCACATCCATTGTAACTAGACAAATTAAAGAGCACGAGCAAGAAAACCATATGCATGAGCAGATGTCTGGTTATAAGCGAATGAGAAGACAACATCAGAAAGCTCTTATACAGGTAGAGACTTTATATTACTTAGTTTCCATTACATTATTTTTTGGAACATTGTTTACACAATTTCCTTGGTATAACATCTGCAGGGGTATCTGAATTGTTTTAGAACAACATATAAAAGTCAAGATGTCAGACGACGTGCAAATAGCGATCAAAATCTTATGTTAAAATTTGTACTTACGAAATATACGTCACCTCTAACTTAAACACAAACAAGTAAATAT------ATATAA-GTAGCAATGTAAAAAATTTGTAGTGGAACTACAGAAAAAAAATTG------AATATTTTTTATTTTGGGCCAAAAACGCTTTTTCTACATGGGCAAGAATGATGCGTATTCGTTACAAC-------------------------------------------------
Ncoylei_TiptonCreek_N837 -----TAATTTAAAAATAATTATTTTAAATAAAT-----TTTATTTAAAAATGAACACATTTTATTTTAAAATAAATGATTTTTTTAAAAATTATACTAAGTAAATTGCCTAGCTGTTCGTACTGTTGCTAATGTGATCATGATAAGTTGAAAATTAAAAATAAATGTTTGTTTTAGAGGCTCGCATGAGGACCCATTGCCGATTTTCGATTATTTTGTTTCGTTAGGGACAGGAGCTCCTACATACAAAA------TTGTACTGAAAAATATTTTTGATATTAGTGCAATTATGATCTTATGGAGTTTGATTTTAGAGCTGTTTCTTTGTTTATCTAGAATTCTTCTTCTACAAGTCTAAATAGTGCAGATGTAGGAGCAAATAATTTTGCTACTATACGAACCACATCCATCGTAACTAGACAAATTAAAGAGCACGAGCAAGAAAACCATATGCATGAGCAGATGTCTGGTTATAAGCGAATGAGAAGACAACATCAGAAAGCTCTTATACAGGTAGAGACTTTATATTACTTAGTTTCCATTAGATTATTTTTTGGAACATTGTTTACACAATTTCCTTGGTATAACATCTGCAGGGGTATCTCAATTGTTGTTGAACAACATATAAAAGTCAAGATGTCAAACGACGTGTAAATAGCGATCAAAATCTTATGTTAAAATTTGTACTTACGAAATATACGTCACCTCTAACTTAAACACAAACAAGTAAATAT------ATATAA-GTAGCAATGTAAAAAATTTGTAGTGAAACTATAGAAAAAAAATTG------AATATTTTTTATTTTGGGCCAAAAACACTTTTTCTACATGGGCAACAATGATGCATATTCGTTACAACATACCCTCTCTGACTGGAATTGTCAGATTCAAAATGATTTGTATCTAAA
Ncressleri_AndersonSpringCave_G2075 -AATTTTATTTAATAATTATTATTTTAAATAAATAAAT-TTTGTTTAAAAATGAACACATTTTATTTAAAAATGAATAATTTTTTATTTTTTTATAATAAGTAAATTGCTTAGCTGTTTATACTGTTGCTAACGTGACCATGATAAGTTGAAAATTAGGAATAAATGTTTGTTTTAGAGGTTCGCACGAGGACACATTGCTGATTCTCGATTATTTGGTTTC---------AGGAGTTTATACAAAAAAAA------TTGT----AAAAATATTTTTGATATTAATGCTATTATGATCTTATGGAGTTTGGTTTTAGAGCTGTTTCTTTGTTTATCTAGAATTCTTCTTCTACAAGTTTAAATAGTGCAGACGTAGGAGCAAATAATTTTGCTACTATACGAACCACATCCATTGTAACTAGACAAATTAAAGAGCACGAGCAAGAAAACCATATGCATGAGCAGATGTCTGGTTATAAGCGAATGAGGAGACAACATCAAAAAGCTCTCATACAGGTAGAGACTTTATATAACTTAGTTTTCATTAGATTATTTATTGGAACATTGTTTGCACAATTTACTTGGTATAACATCTGCAGGGCTATCTCAATTGTTGTAGAA---CGTCTAAAAGTTATGATATCAAACAGCATGTGAACATTACTTATTCTCTCGCATTAAAATTATGATTTGCTAATTCTCTATCATCCGTAACTTTATTATACATTACTTATTTCACCATCATATAATGCATTAATGCA--AAAGAATTTGTATGTCTGGGGGCAGAAAATTGTATTTATACATATTTAATTGTTACTAA---------CTTTTGTGAGAGCTGTAGACAGATAAATTGATTCAAACAAACTTTCTTTCCATAAAATAATGATAATATAAAT--------------
Ncressleri_PigeonCave_G2077 -----------AATAATTATTATTTTAAATAAATAAAT-TTTGTTTAAAAATGAACACATTTTATTTAAAAATGAATAATTTTTTATTTTTTTATAATAAGTAAATTGCTTAGCTGTTTATACTGTTGCTAACGTGACCATGATAAGTTGAAAATTAGGAATAAATGTTTGTTTTAGAGGTTCGCACGAGGACACATTGCTGATTCTCGATTATTTGGTTTC---------AGGAGTTTATACAAAAAAAA------TTGT----AAAAATATTTTTGATATTAATGCTATTATGATCTTATGGAGTTTGGTTTTAGAGCTGTTTCTTTGTTTATCTAGAATTCTTCTTCTACAAGTTTAAATAGTGCAGACGTAGGAGCAAATAATTTTGCTACTATACGAACCACATCCATTGTAACTAGACAAATTAAAGAGCACGAGCAAGAAAACCATATGCATGAGCAGATGTCTGGTTATAAGCGAATGAGGAGACAACATCAAAAAGCTCTCATACAGGTAGAGACTTTATATAACTTAGTTTTCATTAGATTATTTATTGGAACATTGTTTGCACAATTTACTTGGTATAACATCTGCAGGGCTATCTCAATTGTTGTAGAA---CGTCTAAAAGTTATGATATCAAACAGCATGTGAACATTACTTATTCTCTCGCATTAAAATTATGATTTGCTAATTCTCTATCATCCGTAACTTTATTATACATTACTTATTTCACCATCATATAATGCATTAATGCA--AAAGAATTTGTATGTCTGGGGGCAGAAAATTGTATTTATACATATTTAATTGTTACTAA---------CTTTTGTGAGAGCTGTAGACAGATAAATTGATTCAAACAAACTTTCTTTCCATAAAATAATGATAATATAAATAAATAATATTTAAA
Ncrosbyi_MtMitchell_N210 ----------------------------------------------------------------------------------------------------------------------------------------------------------------------------------------------------------------------------------------------------------------------------------------------------ATGATCTTATGGATTTAATTTTTAGAGCTGTTTCTTTGTTTATCTAGAATTCTTCTTCTACAAGTTTAAATAGTGCAGATGTAGGAGCCAATAATTTTGCTACTATACGAACCACATCCATCGTAACTAGACAAATTAAAGAGCACGAGCAAGAAAACCATATGCACGAGCAGATGTCTGGTTATAAGCGAATGAGAAGACAACATCAAAAAGCTCTCATACAGGTAGAGACTTTGTATAACTTAGTTTCCATTAGATTATTTTTTGGAACATTGTTTACACAATTTACTTGGTATAACATCTGCAGGGGTATCTCAATTGTTTTAGAACAACATATAAAAGTCAAGATATTAAACAACATGTGAACATTATTTATTCTCTCGCATTAAAATTATGATGAGCCAATTCTCTCTCATCCGTAACTTTATTATACACTACTTATTTTACCATCATATAATGCAATACTGCACAAGGATTTTTGTATGGATGGAGCAAGAAAATTCTGTTTATACATATTTAATTGTTGCTGAAATGAAATATCTTTGTGAGAGCTGCAGATGAATAAATTGATTCCAAC----TTTCTTCCCATGAA-------------------------------
Ncrosbyi_PricesCrk_N1143 -----------------------------------------------------------------------------------------------------------------TTGTTTGTACTTTTGCTATCGTGACCATGATAACTTGAAAATTAGGATTAAATGTTTGTTTTAGAGGCTCGCATGTGGACACATTGCCGATACTCGATTATTTTGTTTCCTTAGGGACAGGAACTCCTGTAAACATATTTTTTTTTGTACTGAAGAATATTTTTGATATTAATGCAATTATGATATTATGGATTTGATTTTTAGAGCTGTTTCTTTGTTTATCTAGAATTCTTCTTCTACAAGTCTAAATAGTGCAGATGTAGGAGCCAATAATTTTGCTACCATACGAACCACATCCATCGTAACTAGACAAATTAAAGAGCACGAGCAAGAAAACCATATGCACGAGCAGATGTCTGGTTATAAGCGAATGAGAAGACAACATCAAAAAGCTCTCATACAGGTAGAGACTTT------CTTAGTTTCCATTAGATTATTTTTTGGAACATTGTTTACACAATTTACTTGGTATAACATCTGCAGAGGTATCTTAATTGTTTTAGAACAACATACAAAAGTCAAGATATTAAACAACATGTAAACATTATTTATTCTCTCGCATTAAAATTATGATGAGCCAATTCTCTCTCATCCGTAACTTTATTATACACTACTTATTTTACCATCCTATAATGCAACACTGCACATAGGATTTTGTATGGCTGGAGCAAGAAAATTGTGTCTATACATATTTAATTGTTGCTGAAATAAAATATCTCTGTGAGAGCTGCAAACGGATAAATTGATTCAAACAAACTTTCTTCCCATGAAATAATGATAATAAAAATATATATTTTATGAA
Ncrosbyi_ShufordCrk_N1148 CAATTTCATTTAAACACAATTATTATAAATAAATAAAT-TTTATTCAAAAATGAATGCATTTTATTTAAAAATAAATGATTTTTTAAAAATTTATCATAAGTAAATTGCCTAGCTGTTTGTACTGTTGCTATTGTGACCATGATAAGTTGAAAATTAGGATTAAATGTTTGTTTTAGAGGCTCGCATGTGGACACGTTGCCAATACTCAATTATTTTGTTTCCTTAGGGACAGGAACTCCTATAGACATAATTTTTTTTGTACTGAAGAATATTTTTGATATTAATGCAATTATGATCTTATGGATTTGATTTTTAGAGCTGTTTCTTTGTTTATCTAGAATTCTTCTTCTACAAGTCTAAATAGTGCAGATGTAGGAGCCAATAATTTTGCTACTATACGAACCACATCCATCGTAACTAGACAAATTAAAGAGCACGAGCAAGAAAACCATATGCACGAGCAGATGTCTGGTTATAAGCGAATGAGAAGGCAACATCAAAAAGCTCTTATACAGGTAGAGACTT------TCTCAGTTTCCATTAGGTTATTTTTTGGAACATTGTTTACACAATTTACTTGGTATAACATCTGCAGGGGTATCTCAATTGTTTTAGAACAACATATAAAAGTCAAGATATTAAACAACATGTAAACATTATTTATTCTCTCACATTAAAATGATGATGAGCCAATTCTCTCTCATCCGTAACTTTATCATACACTACTTA-----------------------------------------------------------------------------------------------------------------------------------------------------------------------------------------
Ndellingeri_BullpenBridge_N109 CAACTTCATTTAAAAATAATTTTTAAAAATAAATAAATTTTAATTCAAAAATGAATGCATTTTTTTTAAAAATAAATGATTTTTTTAAAATTTATAATAAGTAAATTGCCTAGATGTTTGTACTGTT-CTATCGTGACCATGATAAGTTGAAAATTAGGATTAAATGTTTGTTTTAGAGGCTCACGTGTGGACACATTGCCGATACTCGATTATTTTGTTTCCGTAGGGACAGGAACTCCTATAAACATAATTTTTTTTGTACTGAAGAATGTTTTTGATATTAATGCAATTATGATCTTATGGAGTATGGTTTTAAAGCTGTTTCTTTGTTTATCTAGAATTCTTCTTCTACAAGTCTAAATAGTGCAGATGTAGGAGCCAATAATTTTGCTACTATACGAACCACATCCATCGTAACTAGACAAATTAAAGAACACGAGCAAGAAAACCATATGCACGAGCAGATGTCTGGTTATAAGCGAATGAGAAGACAACATCAAAAAGCTCTTATACAGGTAGAGACTTTATATAACTTAGTTTCCATTAGATTATTTTTTGGAACATTGTTTACACAATTTACTTGGTATAACCTCTACAGGGGTATCTCAATTGTGTTAGAACAACATATAAAAGTCAAGATATTAAACAGTATGTAAACATTATTTATTCTCTCACATTAAAATTATGATGAGCCAATTCTCTCTCAACTGTAACTTTATTATACATTACTTATTTTACCATTATATAATGCAATACTGCACAAAGGATTTTGTATGGCTGGAGCGAGAAAATTGTGTTTATACATATTTAATTGTTGCTAAAATGAAATATCTTTGTGAGAG---------------------------------------------------------------------------
Ndellingeri_WhitewFalls_N887 ----------------------------------------------------------------------------------------------------------------------------------------ACCATGATAAGTTGAAAATTAGGATTAAATGTTTGTTTTAGAGGCTCGCGTGTGGACACATTGCCGATACTCTATTATTTTGTTTCCTTAGGGACAGGAACTCCTATAAACATAATTTTTTTTGTACTGAAGAATGTTTTTGATATTAATGCAATTATGATCTTATGGAGTATGGTTTTAAAGCTGTTTCTTTGTTTATCTAGAATTCTTCTTCTACAAGTCTAAATAGTGCAGATGTAGGAGCCAATAATTTTGCTACTATACGAACCACATCCATCGTAACTAGACAAATTAAAGAGCACGAGCAAGAAAACCATATGCACGAGCAGATGTCTGGTTATAAGCGAATGAGAAGACAACATCAAAAAGCTCTTATACAGGTAGAGACTTTATATAACTTAGTTTCCATTAGATTATTTTTTGGAACATTGTTTACACAATTTACTTGGTATAACCTCTGCAGGGGTATCTCAATTGTGTTAGAACAACATATAAAAGTCAAGATATTAAACAGTATGTAAACATTATTTATTCTCTCGCATTAAAATTATGATGAGCCAATTCTCTCTCAACTGTAACTTTATTATACATTACTTATTTTACCATTATATAATGCAATACTGCACAAAGGATTTTGTATGGCTGGAGCGAGAAAATTGTGTTTATACATATTTAATTGTTGCTAAAATAAAATATCTTTGTGAGAGCTGCAGACAGATAAATTGATTCAAACAAACTTTCTTTCCATGAAATAATGATAATACAAATAAATAATATTTAAA
Ndilutus_GrassyCreek_N670 ------------------------------------------------------------------------------------------------------------------------------------------------------------------------------------------------------------------------------------------------------------------------------------------------------------ATGGAATTTGGTTTTAGAGCTGTTTCTTTGTTTATCTAGAATTCTTCTTCTACAAGTCTAAATAGTGCAGATGTAGGAGCCAATAATTTTGCTACTATACGAACCACATCCATCGTGACTAGACAAATTAAAGAGCATGAGCAAGAAAACCATATGCACGAGCAGATGTCTGGTTATAAGCGAATGAGAAGACAACATCAAAAGGCTCTTATACAGGTAGAGACTTTATATAACTTAGTTTCCATTAGATTATTTTTTGGAACATTGTTTACACAATTTACTTGGTATAACATCTGCAGGGATATCTCAA--------------------------------------------------------------------------------------------------------------------------------------------------------------------------------------------------------------------------------------------------------------------------------------------------------------------
Ndilutus_StarveRockCave_G3174 CAACTTCATTTAAACACAATTATTTTAAATAAATAAA-TTTTATTCAAAAATGAATGTATTTTATTTAAAAATAAATGATTTTTTAAAAATTTATAATAAGTAAATTGCCTAGCTGTTTGTACTGTTGTTATCGTGACC---ATAAGTTGAAAATTAGGATTAAATGTTTGTTTTAGAGGCTCGCATGTGGACACATTGCTGATACTCGATTATTTTGTTCCCTTAGCGACAGGAACTCCTATAAACATAATTTTTTTTGTACTGAAGGATATTTTTGATATTAAGACAATTATGATCTTATGGAATTTGGTTTTAGAGCTGTTTCTTTGTTTATCTAGAATTCTTCTTCTACAAGTCTAAATAGTGCAGATGTAGGAGCCAATAATTTTGCTACTATACGAACCACATCCATCGTGACTAGACAAATTAAAGAGCATGAGCAAGAAAACCATATGCACGAGCAGATGTCTGGTTATAAGCGAATGAGAAGACAACATCAAAAGGCTCTTATACAGGTAGAGACTTTATATAACTTAGTTTCCATTAGATTATTTTTTGGAACATTGTTTACACAATTTACTTGGTATAACATCTGCAGGGATATCTCAATTGTTTTATAACAACATATAAAAGTTAAGATATTAAACAACATGTAAACATTATTTATTCTCTCACATTAAAATTGTGATTAGCTAATTCTCTCTCATCCGTAACTTTATTATACATTACTTATTTTACCATCATATAATGCAGTACTGCGCAAAGGATTTTGTATGGCTGGAGCAAGAAAATTGTGTTTATACATATTTAATTGTTGCTAAAATAAAATATCTTTGTGAGAACTGCAGA-----CAATTGATTCAAACAAACTTTCTTTCCATAAAATAATGATAATAAAAATAAATAATATTTAAA
Nfridelli_LittlePigeon_N262 -------------AAATAATTTTTAAAAATAAATAAATTTTAATTCAAAAATGAATGCATTTTATTTAAAAATAAATGATTTTTTAAAAATTTATAATAAGTAAATTGCCTAGATGTTTGTACTGTT-CTATCGTGACCATGATAAGTTGAAAATTAGG-TTAAATGTTTGTTTTAGAGGCTCGCGTGTGGACACATTGCCGATACTCGATTATTTTGTTTCCTTAGGGACAGGAACTCCTATAAACATAATTTTTTTTGTACTGAAGAATGTTTTTGATATTAATGCAATTATGATCTTATGGAGTATGGTTTTAAAGCTGTTTCTTTGTTTATCTAGAATTCTTCTTCTACAAGTCTAAATAGTGCAGATGTAGGAGCCAATAATTTTGCTACTATACGAACCACATCCATCGTAACTAGACAAATTAAAGAGCACGAGCAAGAAAACCATATGCACGAGCAGATGTCTGGTTATAAGCGAATGAGAAGACAACATCAAAAAGCTCTTATACAGGTAGAGACTTTATATAACTTAGTTTCCATTAGATTATTTTTTGGAACATTGTTTACACAATTTACTTGGTATAACCTCTGCAGGGGTATCTCAATTGTGTTAGAACAACATATAAAAGTCAAGATATTAAACAGTATGTAAACATTATTTATTCTCTCACATTAAAATTATGATGAGCCAATTCTCTC--AACTGTAACTTTATTTTACATTACTTATTTTACCATTATATAATGCAATACTGCACAAAAGATTTTGTATGGCTGGAGCGAGAAAATTGTGTTTATACATATTTAATTGTTGCTAAAATAAAATATCTTTGTGAGAGCTGCAGACAGATAAATTGATTCAAACAAACTTTCTTTCCATGAAATAA---------------------------
Nfurtivus_HugdenBranch_G3175 CAACTTCATTTAAAAATAATTTTTTTAAAAAATTAAATTTTTATTCAAAAATGAATGCATTTTATTTAAAAATAAATGATTTTTTAAAAATTTATAATAAGTAAATTGCCTAGCTGTTTCTACTCTTGCTATCGTGACCATGATAAGTTGAAAATTAGAATTAAATGTTTGTTTCAGGGGCTTGCATGTGGACACATTGCTGATTCTCGATTATTTTGTTTCCTTAGGGACAGGAACTTCTATAAACATGATCGTAGTTGTACCCAAGAATATTTTTGATATTATTGCAATTACAATCTTATGGATATTGGTTTTAGAGCTGTTTCTTTGTTTATCTAGAATTCTTCTTCTACAAGTCTAAATAGTGCAGATGTAGGAGCCAACAATTTTGCTACTATACGAACCACATCCATCGTAACTAGACAAATTAAAGAGCATGAGCAAGAAAACCATATGCACGAGCAGATGTCCGGTTATAAGCGAATGAGAAGACAACATCAAAAAGCTCTTATACAGGTAGAGACTTTATATAACTTAGTTTCCATTAGATTATTTTTTGGAAAATTGTTTACACAATTTACCTGGTATAACATCTGCAGGGGTATCTCAATTGTTTTAGAA------------------------AACAAC----AAATGTTATTTATTCTCTCACATTAAAATTCTGATTAACTAATTCTCTCGTACCTGTAATTTTATTATACATTTCTTATTTTGCCATCATGTAATGCATTACTTCA--ATGGATTTTGTATGGCTGGAGCAAGAAAATTGTGTTCATACATATTAAACTGTTTCTAAAATTAAATACCTTTGTGAGAGCTGCAAACTGATAAATTGATTCAAACCAACTTTTTTCCCATAAAATAATGATAAACAAAATAAATGGTAACTAAA
Nfurtivus_RaccoonMtn_N1026 CAACTTCATTTAAAAATAATTTTTTTAAAAAATTAAATTTTTATTCAAAAATGAATGCATTTTATTTAAAAATAAATGATTTTTTAAAAATTTATAATAAGTAAATTGCCTAGCTGTTTCTACTCTTGCTATCGTGACCATGATAAGTTGAAAATTAGAATTAAATGTTTGTTTTAGGGGCTTGCATGTGGACACATTGCTGATTCTCGATTATTTTGTTTCCTTAGGGACAGGAACTTCTATAAACATGATCGTAGTTGTACCGAAGAATATTTTTGATATTATTGCAATTACAATCTTATGGAGATTGGTTTTAGAGCTGTTTCTTTGTTTATCTAGAATTCTTCTTCTACAAGTCTAAATAGTGCAGATGTAGGAGCCAACAATTTTGCTACTATACGAACCACATCCATCGTAACTAGACAAATTAAAGAGCATGAGCAAGAAAACCATATGCACGAGCAGATGTCCGGTTATAAGCGAATGAGAAGACAACATCAAAAAGCTCTTATACAGGTAGAGACTTTATATAACTTAGTTTCCATTAGATTATTTTTTGGAAAATTGTTTACACAATTTACTTGGTATAACATCTGCAGGGGTATCTCAATTGTTTTAGAA------------------------AACAAC----AAATGTTATTTATTCTCTCACATTAAAATTCTGATTAACTAATTCTCTCGTACCTGTAATTTTATTATACATTTCTTATTTTGCCATCATGTAATGCATTACTTCA--ATGGATTTTGTATGGCTGGAGCAAGAAAATTGTGTTCATACATATTAAACTGTTTCTAAAATTAAATACCTTTGTGAGAGCTGCAAACTGATAAATTGATTCAAACCAACTTTTTTCCCATAAAATAATGATAAACAAAATAAATGGTAACTAAA
Ngeorgia_Sittons_N073 ---------------------------------------------CAAAAATAAATGCATTTTATTTAAAAATAAATGATTTTTTAAAAATTTATAATAAGTAAATTACCCAGCTGTTTCTACTCTTGCTATCGTGACCATGATAAGTTGAAAATTAGGATTAAATGTTTGTTTTAGGTGCTTGCATGTGGACACATTGCCGATTCTTGATTATTTTGTTTCCTTTGGGACAGGAACTTCTATAAACATAATCATAGTTGTACCGAAGAATATTTTTGATATTATTGCAATTACAATCTTATGGAGATTGGTTTTAGAGCTGTTTCTTTGTTTATCTAGAATTCTTCTTCTACAAGTCTAAATAGTGCAGATGTAGGAGCCAATAATTTTGCTACTATACGAACCACATCCATCGTAACTAGACAAATTAAAGAGCACGAGCAAGAAAACCATATGCACGAGCAGATGTCTGGTTATAAGCGAATGAGAAGACAACATCAAAAAGCTCTTATACAGGTAGAGACTTTATATAACTTAGTTTCCATTAGATTATTTTTTGGAACATTGTTTACACAATTTACTTAGTATAACATCTGCAGGGGTATCTTAATTGTTTTAGAA---------------------------AAC----AAATGTTATTTATTCTCTCACATTAAAATTATGATGAACTAATTCTCTCGTATCTGTAATTTTATTATATATTTCTTATTTTGCCATCATATAATGCAATACTTCACAAAGGATTTTGTATGGCTGGAACAAGAAAATTATGTTGATACATATTAAACTATTGCTAAAATAAAATATCTTTGTGAGAGCTGCAAACTGATAAATTGATTCATACAAATTTTTTTTTTATAAAATCATGATAATCAAAATGAATGGTAACTAAA
Ngertschi_CedarCreek_N351 CAACTTCATTTAAACACAATTATTTTAAATAAATACA-TTTTATTCAAAAATGAATGCATTTTATTTTAAAATAAATGATTTTTTAAAAATTTATAATAAGTAAATTGCCTAGCTGTTTGTACTGTTGCTATCGTGACCATGATAAGTTGAAAATTAGGATTAAATGTTTGTTTTAGAGGCTCGCACGTGGACGCATTGCCAATACTCGATTATTTTGTTTCCTTAGGGACAGGAACTCCTGTAAACATAATTTTTTTTGTACTGAAGAATATTTTTGATATTAATGCAATTACGATCTTATGGATTTGATTTTTAGAGCTGTTTCTTTGTTTATCTAGAATTCTTCTTCTACAAGTCTAAATAGTGCAGATGTAGGAGCCAATAATTTTGCTACTATACGAACCACATCCATCGTAACTAGACAAATTAAAGAGCACGAGCAAGAAAACCATATGCACGAGCAGATGTCTGGTTATAAGCGAATGAGAAGGCAACATCAAAAAGCTCTTATACAGGTAGAGACTTTATATAACTTAGTTTCCATTAGATTATTTTTTGGAACATTGTTTACACAATTTACTTGGTATAACATCTGCAGGGGTATCTCAATTGTTTTAGAACAACATATAAAAGTCAAGATATTAAACAGTATGTAAACATTATTTATTCTCTCACATTATAATTATGATGAGCCAATTCTCTCTCATCCGTAACTTTATTATACACTACTTATTTTACCATCATATAATGCAATACTGCACATAGGATTTTGTATGGCTAA-------------TGATAATAAGAATATAATAATATTTAAAGAAGAATAACATTAGTATATTAGCAAATTATTAAATTAATTGCTAAAAATTATTTC--TGTAAAATAAAAATAA---------------------
Ngertschi_FrenchBroad_N968 CAACTTCATTTAAACACAATTATTTTAAATAAATAAA-TTTTATTCAAAAATGAATGCATTTTATTTAAAAATAAATGATTTTTTAAAAATTTATAATAAGTAAATTGCCTAGCTGTTTGTACTGTTGCTATCGTGACCATGATAAGTTGAAAATTAGGATTAAATGTTTGTTTTAGAGGCTCGCACGTGGACGCATTGTCAATACTCGATTATTTTGTTTCCTTAGGGACAGGAACTCCTGTAAACATAATTTTTTTTGTACTGAAGAATATTTTTGATATTAATGCAATTACGATCTTATGGATTTGATTTTTAGAGCTGTTTCTTTGTTTATCTAGAATTCTTCTTCTACAAGTCTAAATAGTGCAGATGTAGGAGCCAATAATTTTGCTACTATACGAACCACATCCATCGTAACTAGACAAATTAAAGAGCACGAGCAAGAAAACCATATGCACGAGCAGATGTCTGGTTATAAGCGAATGAGAAGGCAACATCAAAAAGCTCTTATACAGGTAGAGACTTTATATAACTTAGTTTCCATTAGATTATTTTTTGGAACATTGTTTACACAATTTACTTGGTATAACATCTGCAGGGGTATCTCAATTGTTTTAGAACAACATATAAAAGTCAAGATATTAAACAGTATGTAAACATTATTTATTCTCTCACATTAAAATTATGATGAGCCAATTCTCTCTCATCCATAACTTTATTATACACTACTTATTTTACCATCATATAATGCAATACTGCACATAGGATTTTGTATGGCTAA-------------TGATAATAAGAATATAATAATATTTAAAGAAGAATAACATTAGTATATTAGCAAATTATTAAATTAATTGCTAAAAATTATTTC--TGTAAAATAAAAATAA---------------------
Ngertschi_HickoryNutGap_N810 CAACTTCATTTAAACACAATTATTTTAAATAAATAAA-TTTTATTCAAAAATGAATGCATTTTATTTAAAAATAAATGATTTTTTAAAAAATTATAATAAGTGAATTGCCTAGCTGTTTTTACTGTTGCTATCATGACCATGATAAGTTGAAAATTAGGATTAAATGTTTTTTTTAGAGGCTCGCACGTGGACGCATTGCCAATACTCGATTATTTTGTTTCCTTAGGGACAGGAACTCCTGTAAACATAATTTTTTTTGTACTGAAGAATATTTTTGATATTAATGCAATTACGATCTTATGGATTTGATTTTTAGAGCTGTTTCTTTGTTTATCTAGAATTCTTCTTCTACAAGTCTAAATAGTGCAGATGTAGGAGCCAATAATTTTGCTACTATACGAACCACATCCATCGTAACTAGACAAATTAAAGAGCACGAGCAAGAAAACCATATGCACGAGCAGATGTCTGGTTATAAGCGAATGAGAAGGCAACATCAAAAAGCTCTTATACAGGTAGAGACTTTATATAACTTAGTTTCCATTAGATTATTTTTTGGAACATTGTTTACACAATTTACTTGGTATAACATCTGCAGGGGTATCTCAATTGTTTTAGAACAACATATAAAAGTCAAGATATTAAACAGAATGTAAACATTATTCATTCTCTCACATTAAAATTATGATGAGCCAATTCTCTCTCATCCGTAACTTTATTATACACTACTTATTTTACCATCATATAATGCAATACTGCACATAGGATTTTGTATAG-----------------TGATAATAATAATATAATAATATTTAAAGAAGAATAACATTAGTATATTAGCAAATTATTAAATTAATTGCTAAAAATTATTTC--TGTAAAATAAAAAT-----------------------
Nholsingeri_BrumleyCrk_N916 ----------------------------------------TAATTCAAAAATGAATGCATTTTATTTAAAAATAAATGATTTTTTAAAAATTTATAATAAGTAAATTGCCTGGATGTTTGTACTGTTGCTTTCGTGACTGTGATAAGTTGAAAATTAGGATTAAATGTTTGTTTTAGAGGCTCGCATGTGGACACATTGCCGATACTCGATTATTTTGTTTCCTTAGGGACAGGAACTCCTATAAACATAATTTTTTTTGTTCTGAAGAATATTTTTGATATTAATGCAAT---------ATGGAGTATGGTTTTAGAGCTGTTTCTTTGTTTATCTAGAATTCTTCTTCTACAAGTCTAAATAGTGCAGATGTAGGGGCCAATAATTTTGCTACTATACGAACCACATCCATCGTAACTAGACAAATTAAAGAGCACGAGCAAGAAAACCATATGCACGAGCAGATGTCTGGTTATAAGCGAATGAGAAGACAACATCAAAAAGCTCTTATACAGGTAGAGACTTTATATAACTTACTTTCCACTAGATTATTTTTTGGAACATTGTTTACACTGTTTAC-------------------------------------------------------------------------------------------------------------------------------------------------------------------------------------------------------------------------------------------------------------------------------------------------------------------------------------------------
Nholsingeri_PondCave_N541 CAACTTCATTTAAAAATAA-TTTTTTCAATAAATAAATTTTAATTCAAAAATGAATGCATTTTATTTAAAAATAAATGATTTTTTAAAAATTTATAATAAGTAAATTGCCTGGATGTTTGTACTGTTGCTATCGTGACCGTGATAAGTTGAAAATTAGGATTAAATGTTTGTTTTAGAGGCTCGCATGTGTACACATTGCTGATACTCGATTATTTTGTTTCCTTAGGGACAGGGACTCCTATAAACATAATTTTTTTTGTTCTGAAGAATATTTTTGATATTAATGCAAT---------ATGGAGTATGGTTTTAGAGCTGTTTCTTTGTTTATCTAGAATTCTTCTTCTACAAGTCTAAATAGTGCAGATGTAGGGGCCAATAATTTTGCTACTATACGAACCACATCCATCGTAACTAGACAAATTAAAGAGCACGAGCAAGAAAACCATATGCACGAGCAGATGTCTGGTTATAAGCGAATGAGAAGACAACATCAAAAAGCTCTTATACAGGTAGAGACTTTATATAACTTACTTTCCACTAGATTATTTTTTGGAACATTGTTTACACTGTTTACTTGGTATAACCTCTGCAAGGGTATCTCAATTGTGTTAGAACAACTTATAAAAGTCAAGATAATAAACAGTATGTAAACATTATTTATTCTCTCACATTAAAATTATGACGAGCCAATTCTCTCTCAACTGTAACTTTATTGTACATTACTTATTTTACCATTATATAATGCAATACTGCACAAAGGATTTTGTATGGCTGGAGCAAGAAAATTGTGTTTATGCATATTTAATTGTTGCCAAAATAAAATATCTTTGTGAAAGCTGCAGACGGATAAATTGATTCGAACGAACTTTCTTTCCATAAAATAATGATAA--------AAATATATTTAAA
Njonesi_CaveSpringCave_N390 CAACTTCATTTAAAAATAATTTTTAAAAATAAATAAATTTTAATTCAAAAATGATTGCATTTTATTTAAAAATAAATGATTTTTTAAAAATTTATAATAAGTAAATTACCTAGATGTTTGTACTGTT-CTATCGTGACCATGATAAGTTGAAAATTAGGATTAAATGTTTGTTTTAGAGGCTCGCATGTGGACACATTGCCGATACTCGATTATTTTGTTTCCTTGGGGACAGGAACTCCTATAAACATAATTTTTTTTGTACTGAAGAATGTTTTTGATATTAATGCAATTATGATCTTATGGAGTATGGTTTTAAAGCTGTTTCTTTTTTTATCTAGAATTCTTCTTCTACAAGTCTAAATAGTGCAGATGTAGGAGCCAATAATTTTGCTACTATACGAACCACATCCATCGTAACTAGACAAATTAAAGAGCACGAGCAAGAAAACCATATGCACGAGCAGATGTCTGGTTATAAGCGAATGAGAAGACAACATCAAAAAGCTCTTATACAGGTAGAGACTTTATATAACTTAGTTTCCATTAGATTATTTTTTGGAACATTGTTTACACAATTTACTTGGTATAACCTCTGCAGGGGTATCTCAATTGTGTTAGAACAACATATAAAAGTCAAGATATTAAACAGTATGTAAACATTATTTATTCTCTCACATTAAAATTATGATGAGCCAATTCTCTCTCAACTGTAGCTTTATTATACATTACTTATTTTACCATTATATAATGCAATACTGCACAAAGGATTTTGTATGGCTGGAGCGAGAAAATTGTGTTTATACATATTTAATTGTTGCTAAAATAAAATATCTTTGTGAGAGCTGCAGACAGATAAATTGATTCAAACAAACTTTCTTTCCATGAAATAATGATAATACAAATAAGTAATATTTAAA
Nlowderi_ChestnutBranch_N731 --------------------------------------------------------------------AAAATAAATGA--TTTTATTTTTTTATAATAAATAAGTTGCTTAGCTGTTTGTATTGTTGCTATCGTGACCATGATAAGTTGAAAATTAGGATTAAATGTTTGTTTTATTGGCTCCTATGTGGACACATTGCTGATTCTCGATTATTTTGTTTCCTTAGGAACGGGAGCTCCTACATACAAAA------TTGTACCGAATAATATTTTTGATATTAATGCAATTATGATCCTTTGGAGTTTGGTTTTAAATCTGTTTCTTGGTTTATCTAGAATTCTTCTTCTACAAGTCTAAATAGTGCAGATGTAGGAGCAAATAATTTTGCTACTATACGAACCACATCCATCGTAACTAGACAAATTAAAGAGCACGAGCAAGAAAACCATATGCATGAGCAGATGTCTGGTTATAAGCGAATGAGAAGACAACATCAAAAAGCTCTTATACAGGTAGAGACTTTATATAACTTAGTTTCCATTAGATTATTTTTTGGAACATTGTTTACACAATTTACTTGGTATAACATCTGCA-GAGGAGCTCAATTGTTTTAGAA-------------------------ACAAC----AAATGTTATTTATTCTTTCACATTAAAATTATGATTAACTAATTATCTTGTATCTGTAATTTTATTATATACTACTTATTTTGCCACTGC-----------------------------------------------------------------AACTG-TGCTAAAATAAAATATCTTCATGAGAGCTGCAGACTGATAAATTGATTCAACC------------CATAAAATCATGATAATCAAAATAATTGCTAACTAAA
Nlowderi_upperFiresCreek_N820 CAACTTCATTTAAAAATGATATTTTTGAATAAATAAAT-TTTATTCAAAAATGTACACATTTTATTTAAAAATAAATGA--TTTTATTTTTTTATAATAAATAAGTTGCTTAGCTGTTTGTATTGTTGCTATCGTGACCATGATAAGTTGAAAATTAGGATTAAATGTTTGTTTTATTGGCTCCTATGTGGACACATTGCCGATTCTCGATTATTTTGTTTCCTTAGGAACGGGAGCCCATACATACAAAA------TTGTACTGAATAATATTTTTGATATTAATGCAATTATGATCCTTTGGAGTTTGGTTTTAAATTTGTTTCTTTGTTTATCTAGAATTCTTCTTCTACAAGTCTAAATAGTGCAGATGTAGGAGCAAATAATTTTGCTACTATACGAACCACATCCATCGTAACTAGACAAATTAAAGAGCACGAGCAAGAAAACCATATGCATGAGCAGATGTCTGGTTATAAGCGAATGAGAAGACAACATCAAAAAGCTCTTATACAGGTAGAGACTTTATATAACTTAGTTCTCATTAGATTATTTTTTGGA------------------ACTTGGTATAACATCT-------GAGCTCAATTGTTTTAGAA-------------------------ACAAC----AAATGTTATTTATTCTTTCACATTAAAATTATGATTAACTAATTATCTTGTATCTGTAATTTTATTATATACTTCTTATTTTGCCATCATATA---------------------------------------AAAAATTGTGTTTATACATATTAAACTGTTGCTAAAATAAAATATCTTCATGAGAGCTGCAGACTGATAAATTGATTCAACC------------CATAAAATCATAATAATCAAAATAATTGCCAACTAAA
Nlula_BeeRockCave_G2091 CAACTTCATTTAAAAATAATTTTTTTAAAAAATTAAATTTTTATTCAAAAGTAAATGCATTTTATTAAAAAATAAATAATTTTTTAAAAATTTATAATAAGTAAATTACCCAGCTGTTTCTACTCTTGCTATCGTGACCATGATAAGTTGAAAATTAGGATTAAATGTTTGTTTTAGGTGCTTGCATGTGGACACATTGCCGATTCTCGATTATTTTGTTTCCTTAGGGACAGGAACTTCTATAAACATAATCATAGTTGTACCGAAGAATATTTTTGATATTATTGCAATTACAATTTTATGGAGATTGGTTTTAGAGCTGTTTCTTTGTTTATCTAGAATTCTTCTTCTACAAGTCTAAATAGTGCAGATGTAGGAGCCAATAATTTTGCTACTATACGAACCACATCCATCGTAACTAGACAAATTAAAGAGCACGAGCAAGAAAACCATATGCACGAGCAGATGTCTGGTTATAAGCGAATGAGAAGACAACATCAAAAAGCTCTTATACAGGTAGAGAC--TATATAAATTAGTTTCCATTAGATTATTTTTTGGAACATTGTTTACACAATTTACTTGGTATAACATCTGCAGGGGTATCTTAATTGTTTTAGAA---------------------------AAC----AAATGTTATTTATTCTCTTACATTAAAATTATGATGAACTAATTCTCTCTTATCTGTAATTTTATTATATATTTCTTATTTTGCCATCATATAATGCAATACTTCACAAAGGATTTTGTATGGCTGGAACAAGAAAATTATGTTGATACATATTAAACTATTGCTAAAATAAAATATCTTTGTGAGAGCTGCAAACTGATAAATTGATTCAAACAAACTTTTTTTTTATAAAATCATGATAATCAAAATAAATGGTAACTAAA
Nlula_LulaFallsCave_G2084 CAACTTCATTTAAAAATAATTTTTTTAAAAAATTAAATTTTTATTCAAAAGTAAATGCATTTTATTTAAAAATAAATGATTTTTTAAAAATTTATAATAAGTAAATTACCCAGCTGTTTCTACTCTTGCTATCGTGACCATGATAAGTTGAAAATTAGGATTAAATGTTTGTTTTAGGTGCTTGCATGTGGACAAATTGCCGATTCTCGATTATTTTGTTTCCTTAGGGACAGGAACTTCTATAAACATAATCATAGTTGTACCGAAGAATATTTTTGATATTATTGCAATTACAATCTTATGGAGATTGGTTTTAGAGCTGTTTCTTTGTTTATCTAGAATTCTTCTTCTACAAGTCTAAATAGTGCAGATGTAGGAGCCAATAATTTTGCTACTATACGAACCACATCCATCGTAACTAGACAAATTAAAGAGCACGAGCAAGAAAACCATATGCACGAGCAGATGTCTGGTTATAAGCGAATGAGAAGACAACATCAAAAAGCTCTTATACAGGTAGAGACTTTATATAAATTAGTTTCCATTAGATTATTTTTTGGAACATTGTTTACACAATTTACTTGGTATAACATCTGCAGGGGTATCTTAATTGTTTTAGAA---------------------------AAC----AAATGTTATTTATTCTCTCACATTAAAATTATGATGAACTAATTCTCTCGTATCTGTAATTTTATTATATATTTCTTATTTTGCCATCATATAATGCAATACTTCACAAAGGATTTTGTATGGCTGGAACAAGAAAATTATGTTGATACATATTGAACTATTGCTAAAATAAAATATCTTTGTGAGAGCTGCAAACTGATAAATTGATTCAAACAAACTTTTTTTTTATAAAATCATGATAATCAAAATAAATGGTAACTAAA
Nmimus_NealsSink_N329 CAACTTCATTTAAAAATA-TTTTTTTCAAAAAATAAATTTTAATTCAGAAATGAATGCATTTTATTTAAAAATAAATGATTTTTAAAAAATTTATAATGAGTAAATAGCCTGAATGTTTGTACGGTTGCTATCGTGACCATGATAAGTTGAAAATTAGGATTAAATGTTTGTTTTAGAGGCTCGCATGTGGACACATTGCCAATACTCGATTATTTTGTTTCCTTAGGGACAGGAACTCCTATAAACATAATTTTTTTTGTACTGAAGAATATTTTTGATATTAATGCAAT---------ATGGAGTATGGTTTTAGAGCTGTTTCTTTGTTTATCTAGAATTCTTCTTCTACAAGTCTAAATAGTGCAGATGTAGGAGCCAATAATTTTGCTACTATACGAACCACATCCATCGTAACTAGACAAATTAAAGAGCACGAGCAAGAAAATCACATGCACGAGCAGATGTCTGGTTATAAGCGAATGAGAAGACAACATCAAAAAGCTCTTATACAGGTAGAGACTTTATATAACTTAGTTTTCATTAGATTATTTTTTGGAACATTGTTTACACAGTTTACTTGGTATAACCTCTGCAGGGGTATCTCAATTGTGTTAGAACAACATATAAAAGTCAAGATATTAAACAGTATGTAAACATTATTTATTCTCTCGCATTAAAATTATGACGAGCCAATTCTCTCTCAACTGTAACTTTATTATGCATTACTTATCTTACTGTTATATAATGCAATACCGCACGGAGGATTTTGTATGGCTGGAGCAAGAAAATTGTGTTTATACATATTTAATTGTTGCTAAAATAAAATATCTTTGTGAGAGCTGCAGACGGATAAATTGATTCAAACAAACTTTCTTTCCATAAAATAACGATAATAAAAAT--------------
Nmimus_Straleys_N625 CAACTTCATTTAAAAATAA-TTTTTTCAAAAAATAAAT-TTAATTCAAAAATGAATGCATTTTATTTAAAAATAAATGATTTTTTAAAAATTTATAATAAGTAAATTGCCTGGATGTTTGTACTGTT-CTATCGTGACCATGATAAGTTGAAAATTAGGATTAAATGTTTGTTTTAGAGGCTCGCATGTGGACACATTGCCGATACTCGATTATTTTGTTTCCTTAGGGACAGGAACTCCTATAAACATAATATTTTTTGTTCTGAAGAATATGTTTGATATTAATGCAAT---------ATGGAGTATGGTTTTAGAGCTGTTTCTTTGTTTATCTAGAATTCTTCTTCTACAAGTCTAAATAGTGCAGATGTAGGAGCCAATAATTTTGCTACTATACGAACCACATCCATCGTAACTAGACAAATTAAAGAGCACGAGCAAGAGAATCACATGCACGAGCAGATGTCTGGTTATAAGCGAATGAGAAGACAACATCAAAAAGCTCTTATACAGGTAGAGACTTTATATAACTTAGTTTCCATTAGATTATTTTTTGGAACATTGTTTACACAGTTTACTTGGTATAACCTCTGCAGGGGTATCTCAATTGTGTTAGAACAACATATAAAAGTCAAGATATTAAACAGTATGTAAACATTATTTATTCTCTCGCATTAAAATTATGACGAGCCAATTCTCTCTCAACTGTAACTTTATTATGCATTACTTATTTTACCGTTATATAATGCAATACCGCACGGAGGATTTTGTATGGCTGGAGCAAGAAAATTGTGTTTATACATATTTAATTGCTGCTAAAATAAAATATCTTTGTGAGAGCTGCAGACGGATAAATTGATT------------------------------------------------------
Nnasicus_CaneyFork_N171 -------------------------------------------------------------------------AAATGATTTTTATTTTTTTTATAATAAGTTAATTGCCAAGCTGTTTGTACTGTT-CTA------------TAAGTTGAAAATTAGGATTAAATGTTTGTTTTAAAGGCTCGCATGTGGACACATTGC-------------------------AGAGACTGGAACTCCTATAAACATAATCATAGTTCTACTGAAGAATATTTTTGATATTAATACAATTATGATCTTATAGAGATTGGTTTTAGAGCTATT--TTTTTTTATCTAGAATTCTTCTTCTACAAGTCTAAATAGTGCAGATGTAGGAGCCAATAATTTTGCTACTATACGAACCACATCCATCGTAACTAGACAAATTAAAGAGCACGAGCAAGAAAACCATATGCACGAGCAGATGTCTGGTTATAAGCGAATGAGAAGGCAACATCAAAAAGCTCTTATACAGGTA--GACTTTATATAATTTAGTTTCCATTAGATTATTTTTTGGAACATTATTTACACAATTTACTTGGTATAACATTTGCT---------CAATTGTTTTAGAACAACATATAAAAGTCAAGATATTAAACAACATGTGAACATTATTTATTCTCTCACACTAAAATTATGATGAGCCGATTCTCTCTCATCCGTAACTTTATTATACATTACTTATTTTACCGTGATATAATGCAATACTGCTCAAAGGATTTTGTATGGCTGGAGCA------------------------------------------------------------------------------------------------------------------------------------
Nnasicus_ConnosteeFalls_N696 ----TTCATTTAAAAATATTTAAAATAAATAAATAAATTTTTATTTAAAAATGAATGCATTTTGTATAAAAATAAATGATTTTTAATTTTTTTATAATAAGTTAATTGCCAAGCTGTTTGTATTGTT-CTA------------TAAGTTGAAAATTAGGATTAAATGTTTATTTTAAAGGCTCCCATGTGGACACATTGCAGATTCTCGATTATTTTGTGACTGGAGAGACTGGAACTCCTATAAACATAG------TTGTACTGAAGAATATTTTTGATATTGATACAATTATGATCTTATAGAGATTGGTTTTAGAGCTATTTCTTTTTTTATCTAGAATTCTTCTTCTACAAGTCTAAATAGTGCAGATGTTGGAGCCAATAATTTTGCTACTATACGAACCACATCCATCGTAACTAGACAAATCAAAGAGCACGAGCAAGAGAACCATATGCACGAGCAGATGTCTGGTTATAAGCGAATGAGAAGGCAACATCAAAAAGCTCTTATACAGGTA--GACTTTATATAACTCAGTTTCCATTAGATTATCTTTTGGAACATTGTTTACACAATTTACTTGGTATAACATTTGCT---------CAATTGTTTTAGAACAACATATGAAAATCAAGATATTAAACAACACGTGAACATTATTTATTCTCTCACATTAAAATTATGATGAGCCGATTCTCTCTCATCTGTAACTTTATTATACATGACTTATTTTACCGTGATAT-ATGCAATACTGCACAAAGGAGTTTGTATGGCTGGAGCAAGAAAATTGTGTTTATACATATTTAATTGTTGCTAAAATAAAATATCTTTGTGAGAGCTGCAGACGGATAAATTGATTCGAACAAACTTTCTTTCCGTTAAATAATGATAATAAAAATAAATAATATTTAAA
Npaynei_Grindstaff_N646 CAACTTCATTTAAACACAATTATTTTAAATAAATAAA-TTTTATTCAAAAATGAATGCATTTTATTT------------------AAAAATTT---ATAAGTAAATTGCCTAGCTGTTTGTACTGTTGCTATCGTGACCATGATAAGTTGAAAATTAGGATTAAATGTTTGTTTTAGAGGCTTGCATGTGGACACATTGCTGATACTCGATTATTTTGTTTCCTTAAGGACAGGAACTCCTATAAACATAATTTGTTTTGTACTGAAGAATATTTTTGATATTAATGCAAT---------ATGGAGTATGGTTTTAAAGCTGTTTCTTTGTTTATCTAGAATTCTTCTTCTACAAGTCTAAATAGTGCAGATGTAGGAGCCAATAATTTTGCTACTATACGAACCACATCCATCGTAACTAGACAAATTAAAGAGCATGAGCAAGAAAACCATATGCACGAGCAGATGTCTGGTTATAAGCGAATGAGACGACAACATCAAAAAGCTCTTATACAGGTATAGACTTTATATAACTTAGTTTCCATTAGATTATTTTTTGGAACATTGTTTACACAATTTACTTGGTACAACATCTGCAGGGGTATCTCAATTATTTTAGAA------------------------AACAAC----AAATGTTATTTATTCTCTCACATTAAAATTCTGATTAAATAATTCTCTCGTATCTGTAATTTTATTATACATTTCTTATTTTGCCATCATGTAATGCACTACTTCA--ATGGATTTTGTATGGCTGGAGCAAGAAAATTGTGTTTATACATATTAAAC--TTGCTAAAATTAAATACCTTAGTGAGAGCTCCAAACTGATAAATTGATTCAAACAAACTTTTTTTCCATAAAATAATGATAATCAAAATAATTGGTAACTAAA
Npaynei_NorrisDamCave_N348 CAACTTCATTTAAACTCAATTATTTTAAATAAATAAATTTTTATTCAAAAATGAATGCATTTTATTT------------------AAAAATTTACAATAAGTAAATTGCCTAGCTGTTTGTACTGTTGCTATCGTGACCATGATAAGTTGAAAATTAGGATTAAATGTTTGTTTTAGAGGCTCGCATGTGGAGACATTGCCGATACTCGATTATTTTGTTTCCTCAGGGACAGGAACTCCTATAAACATAATTTTTTTTGTACTGAAGAATATTTTTGATATTAAGACAATTATGATCTTATGGAATTTGGTTTTAGAGCTGTTTCTTTGTTTATCTAGAATTCTTCTTCTACAAGTCTAAATAGTGCAGATGTAGGAGCCAATAATTTTGCTACTATACGAACCACATCCATCGTAACTAGACAAATTAAAGAGCACGAGCAAGAAAACCATATGCACGAGCAGATGTCTGGTTATAAGCGAATGAGAAGACAACATCAAAAAGCTCTTATACAGGTATAGACTTTATATAACTTAGTTTCCATTAGATTATTTTTTGGAACATTGTTTACACAATTTACTTGGTACAACATCTGCAGGGGTATCTCAATTGTTTTAGAA---------------------------AAC----AAATGTTATTTATTCTCTCACATTAAAATTCTGATTAACTAATTCTCTCATATCTGTAATTTTATTATACATTTCTTATTTTGCCATCATGCAATGCACTACTTCA--ATGGATTTTGTATGGCTGGAGCAAGAAAATTGTGTTTATACATATTAAAC-----------TTAAATACCTTTGTGAGAACTGTAAACTGATAAATTGATTCAAACAAACTTTTCCCCCATAAAATAATGATAATCAAAATAATTGGTAAC----
Npaynei_UnakaMtns_N943 CAACTTCATTTAAACACAATTATTTTAAATAAATAAA-TTTTATTCAAAAATGAATGCATTTTATTT------------------AAAAATTTATAATAAGTAAATTGCCTAGCTGTTTGTACTGTTGCTATCGTGACCAAGATAAGTTGAGAATTAGGATTAAATGTTTGTTTTA-AGGCTCGCATGTGGAGACATTGCCGATGCTCGATTATTTTGTTTCCTTAGGGACAGGAACTCCTATAAACATAATTTTTTTTGTACTGAAGAATATTTTTGATATTAAGACAATTATGATCTTATGGAATTTGGTTTTAGAGCTGTTTCTTTGTTTATCTAGAATTCTTCTTCTACAAGTCTGAATAGTGCAGATGTAGGAGCCAATAATTTTGCTACTATACGAACCACATCCATCGTAACTAGACAAATTAAAGAGCACGAGCAAGAAAACCATATGCACGAGCAGATGTCTGGTTATAAGCGAATGAGAAGACAACATCAAAAAGCTCTTATACAGGTATAGACTTTATATAACTTAGTTTCCATTAGATTATTTTTTGGAACATTGTTTACACAATTTACTTGGTACAACATCTGTAGGGGTATCTCAATTGTTTTAGAA------------------------AACAAC----AAATGTTATTTATTCTCTCACATTAAAATTCTGATTAACTAATTCTCTCATATCTGTAATTTTATTATACATTTCTTATTTTGCCATCATGTAATGCATTACTTCA--ATGGATTTTGTATGGCTGGAGCAAGAAAATTGTGTTTATACATATTAAAC--TTGCTAAAATTAAATACCTTTGTGAGAGCTCCAAACTGATAAATTGATTCAAACAAACTTTTTTTCCATAAAATAATGATAATCAAAATAACTAGTAACTAAA
Npecki_HaskellSims_G3697 ----------------TAATTATTTTAAACAAATAAAT-TTTATTTAAAAATGAACACATTTTATTTAAAAATAAATGATTTTTTAAAAAATTATAATAAGTAAATTGCCTGGCTGTTTGTACTGTTGCTAAGGCGACCATGATAAATTGGAAATTAAGAATAAA-ATTTGTTTTATAGGCTCGCACGAGGACACA-TGCCGATTCTCGATTATTTTGTTTCCTTAGGGGCAAGAGCTCCTACATACATTTTTTTTTTTTTACCGAAGAATATTTTTGATACTAATGCAATTATGATCTTATGGAGTTTGGTTTTAGAGCTGTTTCTTTCTTTATCTAGAATTCTTCTTCTACAAGTCTAAATAGTGCAGATGTAGGTGCAAATAATTTTGCTACTATACGAACCACATCTATTGTAACTAGACAGATTAAAGAGCATGAGCAAGAAAACCACATGCACGAGCAGATGTCTGGTTATAAGCGAATGAGAAGACAGCATCAGAAAGCTCTTATACAGGTAGGGACTTCATATAACTTAACTTCCATTAGATTATTTTGTGGAACATTGTTGACACAATTTACTTGATATAACATCTGCAGGAATATCTCAATTGTTTTAGAACAACATATAAAAGTTAACATATTAAACAACATGTAAACATTATTTATTCTCT--CATTAAAATTATGATTAGCTATTTCTCCCTCATCTGTAACTTTATTATACATTACTTATTTTACAGTCATATTATCCAATACTTCATAAAGGATATTGTATGGTTGGAGCAAGAAAATTTTGTTCATGCATATTTTATTGTTGCTAAAATAAAATGTCTTTGTGAGAGCTACAGGCAGATAAATTAATTTAAATAAACTTTCCTTTCATAAAATAACGATAATCAAAATAATTGCTAACTAAA
Npecki_HurricaneMazeCave_G2100 -----------------------------------------------AAAATGAATACATTTTATTTAAAAAAAAATGATTTTTTAAAAAGTTATAATAAGTAAATTGCCTAGCTGTTTGTACTGTTGCTAAGGCGACCATGATAAATTGGAAATTAAGAATAAATGTTTGTTTTAGAAGCTTGCACGAGGACACA-TGCCGATTCTCGATTATTTTGTTTCCTTAGGGACAAGAGCTCCTACATACATTTTATTATTTTAAGAAAAGAATATTTTTGGTACTAATGCAATTATGATCTTATGGAGTTTGGTTTTAGAGCTGTTTCTTTGTTTATCTAGAATTCTTCTTCTACAAGTCTAAATAGTGCAGATGTAGGTGCAAATAATTTTGCTACTATACGAACCACATCCATTGTAACTAGACAAATTAAAGAGCATGAGCAAGAAAACCACATGCACGAGCAGATGTCTGGTTATAAGCGAATGAGAAGACAACATCAGAAAGCTCTTATACAGGTAGAGACTTTATATAACTTAATTTCCATTAGATTATTTTGTGGAACATTGTTTACACAATTTACTTGGTATAACATCTGCAGGAATATCTCAATTGTTTTAGAACAACATATAAAAGTTAAGATATTAAACAACATGTAAACATTATTTATTCTCTCTCATTGAAATTATGATTAGCTATTTCTCCCTCATCCATAACTTTATTATACATTACTTATTTTACCATCATATTATGCAATACTTCATAAAGGATATTGTATGGTTGGAGCAAGAAAATTTTGTTCATGCATATTTAATTGTTGTTAAAATAAAATATCTTTGTGAGAGCTGCAGGCAGATAAATTAATTTAAATAAACTTTCCTTTCATAAAATAACGATAATCAAAATAATTGCTAACTAAA
Npecki_Monteagle_N062 CAACTTTATTTAAAAATAATTATTTTAAACAAATAAAT-TTTATTTAAAATTGAACACATTTTATTTAAAAATAAATGATTTTTTAAAAAATTATAATAAGTAAATTGCCTAGCTGTTTTTACTGTTGCTAAGGGAACCGTGATAAATTGGAAATTAAGAATAAATTTTTTTTTTAGAGGCTCGCACGAGGACACA-TGCCGATTCTTGATTATTTTGTTTCCTTAGGGACAAGAGCTCCTACAT--ATTTTTTTTTTTTTACCGAAGAATATTTTTGATACTAATGCAATTATGATCTTATGGAGTTTGGTTTTAGAGCTGTTTCTTTGTTTATCTAGAATTCTTCTTCTACAAGTCTAAATAGTGCAGATGTAGGTGCAAATAATTTTGCTACTATACGAACCACATCCATTGTAACTAGACAGATTAAAGAGCATGAGCAAGAAAACCACATGCACGAGCAGATGTCTGGTTATAAGCGAATGAGAAGACAACATCAGAAAGCTCTTATACAGGTAGAGACTTTATATAACTTAATTTCCATTAGATTACTTTGTGAAACATTGTTTACACAATTTAGTTGGTATAACATCTGCAGGAATATCTCAATTGTTTTTGAACAACATATAAAAGTTAAGATATTAAACAACATGTAAACATTATTTATTCTCT--CATTAAAATTATGATTAGCTATTTCTCCCTCATCCGTAACTTTATTATACATTACTTATTTTACCATCATATTATGCAATACTTCATAAAGGATATTGTATGGTTGGAGCACGAAAATTTTGTTCATGCATATTTAATTGTTGCTAAAATAAAATGTCTTTGTGAGAGCTACAGGCAGATAAATTAATTTAAATAAACTTTCCTTTCATAAAATAACGATAATCAAAATAATTGCTAACTAAA
Nperlakyi_SChimneys_N1079 ATCTGTTGATTAAAAGCACATTTCTTTAAAAAATAAATTTTAATTCAAAAATGAATGCATTTTATTTAAAAATAAATGATTTTTTAAAAATTTATAATAAGTAAATTGCCTAGATGTTTGTACTGTT-CTATCATGACCATGATAAGTTGAAAATTAGGATTAAATGTTTGTTTTAGAGGCTCGCGTGTGGACACATTGCCGATACTCGATTATTTTGTTTCCTTAGGGACAGGAACTCCTATAAACATAA-TTTTTTTGTACTGAAGAATATTTTTGATATTAATGCAATTATGATCTTATGGAGTATGGTTTTAAAGCTGTTTCTTTGTTTATCTAGAATTCTTCTTCTACAAGTCTAAATAGTGCAGATGTAGGAGCCAATAATTTTGCTACTATACGAACCACATCCATCGTAACTAGACAAATTAAAGAGCACGAGCAAGAAAACCATATGCACGAGCAGATGTCTGGTTATAAGCGAATGAGAAGACAACATCAAAAAGCTCTTATACAGGTAGAGACTTTATATAACTTAGTTTCCATTAGATTATTTTTTGGAACATTGTTTACACAATTTACTTGGTATAACCTCTGCAGGGGTATCTCAATTGTGTTAGAACAACATATAAATGTCAAGATATTAAACAGTATGTAAACATTATTTATTCTCTCGCATTAAAATTATGATGAGCCAATTCTCTCTCAACTGTAACTTTATTATACATTACTTATTTTACCATTATATAATGCAATACTGCACACAGGATTTTGTATGGCTGGAGCGAGAAAATTGTGTTTATACATATTTAATTGTTGCTAAAATAA-------------------------------------------------------------------------------------------
Nperlakyi_SChimneys_N1080 CAACTTCATTTAAAAATAATTTTTT-AAAAAAATAAATTTTAATTCAAAAATGAATGCATTTTATTTAAAAATAAATGATTTTTTAAAAATTTATAATAAGTAAATTGCCTAGATGTTTGTACTGTT-CTATCATGACCATGATAAGTTGAAAATTAGGATTAAATGTTTGTTTTAGAGGCTCGCGTGTGGACACATTGCCGATACTCGATTATTTTGTTTCCTTAGGGACAGGAACTCCTATAAACATAA-TTTTTTTGTACTGAAGAATATTTTTGATATT-ATGCAATTATGATCTTATGGAGTATGGTTTTAAAGCTGTTTCTTTGTTTATCTAGAATTCTTCTTCTACAAGTCTAAATAGTGCAGATGTAGGAGCTAATAATTTTGCTACTATACGAACCACATCCATCGTAACTAGACAAATTAAAGAGCACGAGCAAGAAAACCATATGCACGAGCAGATGTCTGGTTATAAGCGAATGAGAAGACAACATCAAAAAGCTCTTATACAGGTAGAGACTTTATATAACTTAGTTTCCATTAGATTATTTTTTGGAACATTGTTTACACAATTTACTTGGTATAACCTCTGCAGGGGTATCTCAATTGTGTTAGAACAACATATAAATGTCAAGATATTAAACAGTATGTAAACATTATTTATTCTCTCGCATTAAAATTATGATGAGCCAATTCTCTATCAACTGTAACTTTATTATACATTACTTATTTTACCATTATATAATGCAATACTGCACACAGGATTTTGTATGGCTGGAGCGAGAAAATTGTGTTTATACATATTTAATTGTTGCTAAAATAAAATATCTTTGTGAGAGCTGCAGACAGATAAATTGATTCAAACAAACTTTCTTTCCATGAAATAATGATAATACAAATAAATAATATTTAAA
Nreclusus_Clingmans_N252 CAACTTCATTTAAAAATAATTTTTT-TAAAAAATAAATTTTAATTCAAAAATGAATGCATTTTATTTAAAAATAAATGATTTTTTTTAAATTTATAATAAGTAAATTGCCTAGATGTTTGTACTGTT-CTATCGTGACCATGATAAGTTGAAAATTAGGATTAAATGTTTGTTATAGGGGCTCACGTGTGGACACATTGCCGATACTCGATTATTTTGTTTCCTTAGGGACAGGAACTCCTATAAACATAATTTTTTTTGTACTGAAGAATATTTTTGATATTAATGCAATTATGATCTTATGGAGTATGGTTTTAAAGCTGTTTCTTTGTTTATCTAGAATTCTTCTTCTACAAGTCTAAACAGTGCAGATGTAGGAGCCAATAATTTTGCTACTATACGAACCACATCCATCGTAACTAGACAAATTAAAGAGCACGAGCAAGAAAACCATATGCACGAGCAGATGTCTGGTTATAAGCGAATGAGAAGACAACATCAAAAAGCTCTTATACAGGTAGAGACTTTATATAACTTAGTTTCCATTAGATTATTTTTTGGAACATTGTTTACACAATTTACTTGGTATAACCTCTGCAGGGGTATCTCAATTGTGTTAGAACAACATATAAAAGTCAAGATATTAAACAGTATGTAAACATTATTTATTCTCTCGCATTAAAATTATGATGAGCCAATTCTCTCTCAACTGTAACTTTATTATACATTACTTATTTTACCATTATATAATGCAATACTGCACAAAGGATTTTGTATAGCTGGAGCGAGAAAATTGTGTTTATACATATTTAATTGTTGCTAAAATAAAATATCTTTGTGAGAGCTGCAGACAGA----------------------------------------------------------------
Nreclusus_Newfound_N259 CAACTTCATTTAAAAATAATTTTT----AAAAATAAATTTTAATTCAAAAATGAATGCATTTTATTTAAAAATAAATGATTTTTTAAAAATTTATAATAAGTAAATTGCCTAGATGTTTGTACTGTT-CTATCGTGACCATGATAAGTTGAAAATTAGGATTAAATGTTTGTTATAGGGGCTCGCGTGTGGACACATTGCCGATACTCGATTATTTTGTTTCCTTAGGGACAGGAACTCCTATAAACATAATTTTTTTTGTACTGAAGAATATTTTTGATATTAATGCAATTATGATCTTATGGAGTATGGTTTTAAAGCTGTTTCTTTGTTTATCTAGAATTCTTCTTCTACAAGTCTAAACAGTGCAGATGTTGGAGCCAATAATTTTGCTACTATACGAACCACATCCATCGTAACTAGACAAATTAAAGAGCACGAGCAAGAAAACCATATGCACGAGCAGATGTCTGGTTATAAGCGAATGAGAAGACAACATCAAAAAGCTCTTATACAGGTAGAGACTTTATATAACTTAGTTTCCATTAGATTATTTTTTGGAACATTGTTTACACAATTTACTTGGTATAACGTCTGCAGGGGTATCTCAATTGTGTTAGAACAACATATAAAAGTCAAGATATTAAACAGTATGTAAACATTATTTATTCTCTCACATTAAAATTATGATGAGCCAATTCTCTCTCAACTGTAACTTTATTATACATTACTTATTTTACCATTATATAATGCAATACTGCACAAAGGATTTTGTATGGCTGGAGCGAGAAAATTGTGTTTATACATATTTAATTGTTGCTAAAATAAAATATCTTTGTGAGAGCTGCAGACAGATAAATTGATTCAAACAAACTTTCTTTCCATGAAATAATGATAATACAAATA--TAATATTTAAA
Nreclusus_Noland_N1051 CAACTTCATTTAAAAATAA-TTTTTTAAAAAAATAAATTTTAATTCAAAAATGAATGCATTTTATTTAAAAATAAATGATTTTTTAAAAATTTATAATAAGTAAATTGCCTAGATGTTTGTACTGTT-CTATCGTGACCATGATAAGTTGAAAATTAGGATTAAATGTTTGTTATAGGGACTCGCGTGTGGACACATTGCCGATACTCGATTATTTTGTTTCCTTAGGGACAGGAACTCCTATAAACATAATTTTTTTTGTACTGAAGAATATTTTTGACATTAATGCAATTATGATCTTATGGAGTATGGTTTTACAGCTGTTTCTTTGTTTATCTAGAATTCTTCTTCTACAAGTCTAAACAGTGCAGATGTAGGAGCCAATAATTTTGCTACTATACGAACCACATCCATCGTAACTAGACAAATTAAAGAGCACGAGCAAGAAAACCATATGCACGAGCAGATGTCTGGTTATAAGCGAATGAGAAGACAACATCAAAAAGCTCTTATACAGGTAGAGACTTTATATAACTTAGTTTCCATTAGATTATTTTTTGGAACATTGTTTACACAATTTACTTGGTATAACCTCTGCAGGGGTATCTCAATTGTGTTAGAACAACATATAAAAGTCAAGATATTAAACAGTATGTAAACATTATTTATTCTCTCAC--------------------------------------------------------------------------------------------------------------------------------------------------------------------------------------------------------------------------------------------------
Nreclusus_Smokemont_N1020 ------------------------------------------------------------------------------------------------------------------------TGTT----CTATCGTGACCATGATAAGTTGAAAATTAGGATTAAATGTTTGTTTTAGAGGCTCGCGTGTGGACACGTTGCCGATACTTGATTATTTTGTTTCCTTAGGGACAGGAACTCCTATAAACTTAATTTTTTTTGTACTGAAGAATGTTTTTGATATTAATGCAATTATGATCTTATGGAGTATGGTTTTAAAGTTGCTTCTTTGTTTATCTAGAATTCTTCTTCTACAAGTCTAAATAGTGCAGATGTAGGAGCCAATAATTTTGCTACTATACGAACCACATCCATCGTAACTAGACAAATTAAAGAGCACGAGCAAGAAAACCATATGCACGAGCAGATGTCTGGTTATAAGCGAATGAGAAGACAACATCAAAAAGCTCTTATACAGGTAGAGACTTTATATACCTTAGTTTCCATTAGATTATTTTTTGGAACATTGTTTACACAATTTACTTGGTATAACCTCTGCAAGGGTATCTCAATTGTGTT-------------------AAGATATTAAACAGTATGTAAACATTATTTATTCTCTCACATTAAAATTATGACGAGCCAATTCTCTCTCAACTGTAACTTTA-------------------------------------------ACTGAATTTTGTATGGCTGGAGCGAGAAAATTGTGTTTATACCTATTTAATTGTTGCTAAAATAAAATATCTTTGTGAGAGCTGCAGACAGATAAATTGATTCAAACAAACTTTCTTTCCATGAAATAAT--------------------------
Nroanensis_IngramBranch_N926 -------------------TTATTTTAAATAAATAAATTTTTATTCAAAAATGAATGCATTTTATTT------------------AAAAATTTACAATAAGTAAATTGCCTAGCTGTTTGTACTGTTGCTATCGTGACCATGATAAGTTCAGAATAAGGATTAAATGTTTGTTTTAGATTCTCGCATGTGGACACATTGCCGATACTCGATTATTTTGTTTCCTTAGAGACGGGAACTCCTATAACCATAATTTTTTTTGTACTGAAGAATATTTTTGATATTAAGACAATTATGATCTTATGGAATTTGGTTTTAGAGCTGTTTCTTTGTTTATCTAGAATTCTTCTTCTACAAGTCTAAATAGTGCAGATGTAGGAGCCAATAATTTTGCTACTATACGAACCACATCGATCGTAACTAGACAAATTAAAGAGCACGAGCAAGAAAACCATATGCACGAGCAGATGTCTGGTTATAAGCGAATGAGAAGACAACATCAAAAAGCTCTTATACAGGTATAGACTTTATATAACTTAGTTTCCATTAGATTATTTTTTGGAACATTGTTTACACAATTTACTTGGTACAACATCTGCAGGGGGATCTCAATTGTTTTAGAA---------------------------AAC----AAATGTTATTTATTCTCTCACATTAAAATTCTGATTAACTAATTCTCTCGTATCTGTAATTTTATTATACATTTCTTATTTTGCCATCATGTAATGCACTACTTCA--ATGGATTTTGTATGGCTGGAGCAAGAGATTTGTGTTTATACATATTAAAC--TTGCTAAAATTAAATGCCTTTGTGAGAGCTCCAAACTGATAAATTGATTCAAACAAACTTTTTTTCCATAAAATAATGATAATCAAAATAATTGGTAACTAAA
Nroanensis_RoanHighBluff_N762 CAACTTCATTTAAATACAATTATTTTAAATAAATAAA-TTTTATTCAAAAATGAATGCATTTTATTT------------------AAAAATTTTTAATAAGTAAATTGCCTAGCTGTTTGTACTGTTGCTATCATGACCATGATAAATTGAAAATTAGGATTAAATGTTTGTTTTAGAGGCTCGCATGTGGACATATTGCCGATACTCGATTATTTTGTTTTCTTAGGGACAGGAATTCCTATAAACATATTTTTTTTTGTACTAAAGAATATTTTTGATATTAAGACAATTATGATCTTATGGAATTTGGTTTTAGAGCTGTTTCTTTGTTTATCTAGAATTCTTCTTCTACAAGTCTAAATAGTGCAGATGTAGGAGCCAATAATTTTGCTACTATACGAACCACATCCATCGTAACTAGACAAATTAAAGAGCACGAGCAAGAAAACCATATGCATGAGCAGATGTCTGGTTATAAGCGAATGAGAAGACAACATCAAAAAGCTCTTATACAGGTATAGACTTTATATAACTTAGTTTCCATTAGATTATTTTTTGGAACATTGTTTACACAATTTACTTGGTACAACATCTGCAGGGGTATCTCAATTGTTTTAGAA------------------------AACAAC----AAATGTTATTTATTCTCTCACATTAAAATTCTGATTAACTAATTCTCTCGTATCTGTAATTTTATTATACATT----------------------------------------------------------------------------------------------------------------------------------------------------------------------------------------------
Nsheari_BaldRiver_N1168 ------------------------------------------------------------------------------------------------------------------------------------------------AAGTTGAAAATTAGGATTAAATGTTTGTTTTAGAGGCTCGCATGTGGACGCATTGCCGATACTCGATTATTTTGTTTCCTGAGGGACAGGAACTCCTATAAACATAATTTTTTTTGTACTGAAGAATATTTTTGATATTAAGACAATTATGATCTTATGGAATTTGGTTTTAGAACTGTTTCTTTGTTTATCTAGAATTCTTCTTCTACAAGTCTAAACAGTGCAGATGTTGGAGCCAATAATTTTGCTACTATACGAACCACATCCATCGTAACTAGACAAATTAAAGAGCACGAGCAAGAAAACCATATGCACGAGCAGATGTCTGGTTATAAGCGAATGAGAAGACAACATCAAAAAGCTCTTATACAGGTAGAGACTTTATATAACTTAGTTTCCATTAGATTATTTTTTTGAACTTTGTTTACACAATTTACTTGGTATAACATCTTTACGGATATCTCAATTGTTTTAGAA------------------------AACAAC----AAATGGTATTTATTATCTCACATTAAAATTATGATTAACTAATTTTCTCTCATCTTTAACTTTATTATACATTACTTATTTTACCATCATATAATGCAATACTGCACAACGGATTTTGTATGGCTGGAGCAAGAAAATTGTGTTTATACATGTTTAATTGTTTCTAAAATAAAATATCTTTGTGAGAGCTGCAGACAGATAAATTGATTCAAACAAACTTTCTTTCCATGAAATAATGATA----------------------
Nsheari_Cohutta_N826 ---------------------------------------------------TGAATGCATTTTATTTAAAAATAAATGATTTTTTAAAAATTTATAATAAGTAAATTGCCTAGCTGTTTGTACTGTTGCTATCGTGACCATGATAAGTTGAAAATTAGGATTAAATGTTTGTTTTAGAGGCTCGCATGTGGACACATTGCCGATACTCGATTATTTTGTTTCCTTAGGGACAGGAACTCCTATAAACATAATTTTTTTTGTACTGAAGAATATTTTTGATATTAAGACAATTATGATCTTATGGAATTTGGTTTTAGAGCTGTTTCTTTGTTTATCTAGAATTCTTCTTCTACAAGTCTAAATAGTGCAGATGTTGGAGCCAATAATTTTGCTACTATACGAACCACATCCATCGTAACTAGACAAATTAAAGAGCACGAGCAAGAAAACCATATGCACGAGCAGATGTCTGGTTATAAGCGAATGAGAAGACAACATCAAAAAGCTCTTATACAGGTAGGGACTCTATATAACTTAGTTTCCATTAGATTATTTTTTTGAACTTAGTTTACACAATTTACTTGGTATAACATCTTTAGGGATATCTCAATTGTTTTAGAA-------------------------ACAAC----AAATGGTATTTATTCTCTCACATTAAAATTATGATTAACTCATTCTCTCTCATCTTTAACTTTATTATAC-------------------------------------------------------------------------------------------------------------------------------------------------------------------------------------------------
Nsheari_JoyceKilmer_N092 CAACTTCATTTAAAAATAA-TTTTTTTAAAAAATAAATTTTAATTCAAAAATGAATGCATTTTATTTAAAAATAAATGATTTTTTAAAAATTTATAATAAGTAAATTGCCTAGCTGTTTGTACTGTTGCTATCGTGACCATGATAAGTTGAAAATTAGGATTAAATGTTTGTTTTAGAGGCTCGCATGTGGACACATTGCCGATACTCGATTATTTTGTTTCCTTAGGGACAGGAACTCCTATAAACATAATTTTTTTTGTACTGAAGAATATTTTTGATATTAAGACAATTATGATCTTATGGAATTTGGTTTTAGAGCTGTTTCTTTGTTTATCTAGAATTCTTCTTCTACAAGTCTAAACAGTGCAGATGTTGGAGCCAATAATTTTGCTACTATACGAACCACATCCATCGTAACTAGACAAATTAAAGAGCACGAGCAAGAAAACCATATGCACGAGCAGATGTCTGGTTATAAGCGAATGAGAAGACAACATCAAAAAGCTCTTATACAGGTAGAGACTTTATATAACTTAGTTTCCATTAGATTATTTTTTTGAACTTAGTTTACACAATTTACTTGGTATAACATCTTTAGGGATATCTCAATTGTTTTAGAA------------------------AACAAC----AAATGGTATTTATTCTCTCACATTAAAATTATGATTAACTCAATCTCTCTCATCTTTAACTTTATTATACATTACTTATTTTACCATCATATAATGCAATACTGCACAAAGGATTTTGTATGGCTGGAGCAAGAAAATTGTGTTTATACATATTTAATTGTTGCTAAAATAAAATATCTATTTGAGTGCTGCAGATGGATAAATTGATTCAAACAAACTTTCTTTCCAT----------------------------------
Nsilvanus_Elijay_N395 CAACTTCATTTAAAAATAATTTTTT-TAATAAATAAATTTTAATTCAAAAATGAATGCATTTTATTTAAAAATATATGATTTTTTAAAAATTTATAATAAGTAAATTGCCTAGCTGTTTGTACTGTT-CTATCGTGACCTTGATAAGTTGGAAATTAGGATTAAATGTTTGTTTTAGATGCTCACATGTAGACACATTGCCGATACTCAATTATTTTGTTTCCTTAGGGACAGGAAGTCCTGTAAACATAATTTTTTTTGTACTGAAGAATATTTTTGATATTAATGCAATTATGATCTTATGGAGTATGGTTTTAAGGCTGTTTCTTTGTTTATCTAGAATTCTTCTTCTACAAGTCTAAATAGTGCAGATGTAGGAGCCAATAATTTTGCTACTATACGAACCACATCCATCGTAACTAGACAAATTAAAGAGCATGAGCAAGAAAACCATATGCACGAGCAGATGTCTGGTTATAAGCGAATGAGAAGACAACATCAAAAAGCTCTTATACAGGTAGAGACTTTATATAACTTAGTTTCCATTAGATTATTTTTTGGAACATTGTTTACACAATTTACTTGGTATAACCTCTGCAGGGGTATCTCAATTGTGTTAGAACAACATATAAAAATCAAGATATTAAACAGTATGTAAACATTATTTATTCTCTTATATTAAAATTATGATGAGCTAATTCTCTCTCAACTGTAACTTTATTATACATTACTTATTTTACCATTATATAATGCAATACTGCACACAGGATTTTGTATGGCTGGAGCGAGAAAATTGTGTTTATACATATTTAATTGTTGCTAAAATAAAATATCTTTGTGAGAGCTGCATACAGATAAATTGATTCAAACAAACTTTCTTTCCATGAAATAATGATAATATAAATAAATAAT-------
Nsilvanus_GermanyCove_N1017 CAACTTCATTTAAAAATAA-TTTTTTGAATAAATAAATTTTAATTCAAAAATGAATGCATTTTATTTAAAAATAAATGATTTTTTAAAAATTTATAATAAGTAAATTGCCTAGCTGTTTGTACTGTT-CTATCGTGACCTTGATAAGTTGAAAATTAGGATTAAATGTTTGTTTTAGTGGCTCACATGTAGACACATTGCCGATACTCAATTATTTTGTTTCCTTAGGGACAGGAACTCCTATAAACATAATTTTTTTTGTACTGAAGAATATTTTTGATATTAATGCAATTATGATCTTATGGAGTATGGTTTTAAAGCTGTTTCTTTGTTTATCTAGAATTCTTCTTCTACAAGTCTAAATAGTGCAGATGTAGGAGCCAATAATTTTGCTACTATACGAACCACATCCATCGTAACTAGACAAATTAAAGAGCATGAGCAAGAAAACCATATGCACGAGCAGATGTCTGGTTATAAGCGAATGAGAAGACAACATCAAAAAGCTCTTATACAGGTAGAGACTTTATATAACTTAGTTTCCATCAGATTATTTTTTGGAACATTGTTTACACAATTTACTTGGTATAACCTCTGCAGGGGTATCTCAATTGTGTTAGAACAACGTATAAAAGTCAAGATATTAAACAGTATGTAAACATTAATTATTATCTTACATTAAAATTATGATGAGCCAATTCTCTCTCAACTGTAACTTTCTGATACATTACTTATTTTACCATTATATAATGCAATACTGCACAAAGGATTTTGTATGGCTGGAGCGAGAAAATT----------------------------------------------------------------------------------------------------------------------------
Nsilvanus_HeboMtn_N1029 CAACTTCATTTAAAAATAATTTTTT-TAATAAATAAATTTTAATTCAAAAATGAATGCATTTTATTTAAAAATATATGATTTTTTAAAAATTTATAATAAGTAAATTGCCTAAATGTTTGTACTGTC-CTATCGTGACCATGTTAAGTTGAAAATTAGGATTAAATGTTTGTTTTAGAGGCTCGCATGTGGACACATTGCCGATACTCGGTTATTTTGTTTCCTTAGGGACAGGAACTCCTATAAACATAATTTTTTTTGTACTGAAGAATATTTTTGATATTAATGCAATTATGATCTTATGGAGTTTGGTTTTAAAGCTGTTTCTTTGTTTATCTAGAATTCTTCTTCTACAAGTCTAAATAGTGCAGATGTAGGAGCCAATAATTTTGCTACTATACGAACCACATCCATCGTAACTAGACAAATTAAAGAGCATGAGCAAGAAAACCATATGCACGAGCAGATGTCTGGTTATAAGCGAATGAGAAGACAACATCAAAAAGCTCTTATACAGGTAGAGACTTTATATAACTTAGTTTCCATTAGATTATTTTTTGGATTATTGTTTACACAATTTACTTGGTATAACCTCTGCAGGGGTATCTCAATTGTGTTAGAACAACATATAAAAATCAAGATATTAAACAGTATGTAAACATTATTTATTCTCTTACATTAAAATTATGATGAGCCAATTCTCTCTCAACTGTAACTTTATTATACATTACTTATTTTACCATTATATAATGCAATACTGCACACAGGATTTTGTATGGCTGGAGCAAGAAAATTGTGTTTATACATATTTAATTGTTGCTAAAATAAAATATCTTTGTGAGAGCTGCAGACAGATAAATTGATTCAAACAAACTTTCTTTCCATGAAATAATAATA-TAAATATAAAT----------
Nstupkai_BlowholeWOS_N285 -----------AAAAATATTTTTTTAAAAAAATTAAATTTTTATTCAAAAATGAATGCATTCTATTTAAAAATAAATGATTTTTTAGAAATTTATAATAAGTAAATTGCCTAGCTCTTTCTACTCTTGCTATCGTGACCATGATAAGTTGAAAATTAGGATTAAATGTTTGTTTTAGGGGCTTGCATGTGGACACATTGCCGATTCTCGATTAT------------------------------------------------------------TTTGATATTATTGCAATTACAATCTTATGGAGATTGGTTTTAGAGCTGTTTCTTTGTTTATTTAGAATTCTTCTTCTACAAGTCTAAATAGTGCAGATGTTGGAGCCAATAATTTTGCTACTATACGAACCACATCCATCGTAACTAGACAAATTAAAGAGCATGAGCAAGAAAACCATATGCACGAGCAGATGTCTGGTTATAAGCGAATGAGAAGACAACATCAAAAAGCTCTTATACAGGTAGAGACTTTATATAACTTAGTTTCCATTAGATTATTTTTTTGAACATTGTTTACACAATTTACTTGGTATAACCTCTGCAGGGGTATCTCAATTGTGTTAGAACAACATATAAAAGTCAAGATATTAAACAGTATGTAAACATTATTTATTCTCTCACATTAAAATTATGATGAGCCAATTCTCTCTCAACTGTAACTTTATTATACATTACTTATTTTACCATTATATAATGCAATACTGCATAAAGGATTTTGTATGGCTGGAGCGAGAAAAATGTGTTTATACATATTTAATTGTTGCTAAAATAAAATATCTTTGTGAGAGCTGCAGACAGATAAATTGATTCAAACAAACTTTCTTTCCATGAAATAATGATAATACAAATAAATAATATTTAAA
Nstupkai_Blowing_N356 -----------------------------------------------------------------------------------------ATTTATAATAAGGAAATTGCCTAGATGTTTGTACTGTT-CTATCATGACCATGATAAGTTGAAAATTAGGATTAAATGTTTGTTTTAGAGGCTCATGTGCGGACACATTGCCGATACTCGATTATTTTGTTTCCTTAGGGACAGGAACTCCTACAAACATTATTTTTTTTGTACTGAAGAATATTTTTGATATTAATGCAATTATGATCTTATGGAGTATGGTTTTAAAGCTGTTTCTTTGTTTATCTAGAATTCTTCTTCTACAAGTCTAAACAGTGCAGATGTAGGAGCCAATAATTTTGCTACTATACGAACCACATCCATCGTAACTAGACAAATTAAAGAGCACGAGCAAGAAAACCATATGCACGAGCAGATGTCTGGCTATAAGCGAATGAGAAGACAACATCAAAAAGCTCTTATACAGGTAGAGACTTTATATAACTTAGTTTCCATTAGATTATTTTTTGGAACATTGTTTACACAATTTACTTGGTATAACCTCTGCAGGGGTATCTCAATTGTGTTAGAACAACATATAAAAGTCAAGATATTAAACAGTATGTAAACATTATTTATTCTCTCACATTAAAATTATGATGAGCCAATTCTCTCTCAACTGTAACTTTATTATACATTACTTATTTTACCATTATATAATGCAATACTGCACAAAGGATTTTGTATGGCTGGAGCGAGAAAATTGTGTTTATACATATTTAATTGTTGCTAAAATAAAATATCTTTGTGAGAGCTGCAGACAGATAAATTGATTCAAACAAACTTTCTTTCCATGAAATAATGATAATACAAATA--TAATATTTAAA
Nstupkai_LittleRiver_N293 CAACTTCATTTAAAAATAATTTTTT-TAAAAAATAAATTTTAATTCAAAAATGAATGCATTTTATTTAAAAATAAATGATTTTTTAAAAAATTATAATAAGTAAATTGCCTATATGTTTGTACTGTT-CTATCGTGACCATGATAAGTTGAAAATTAGGATTAAATGTTTGTTATAGGGGCTCGCGTGTGGACACATTGCCGATACTCGATTATTTTGTTTCCTTAGGGACAGGAACTCCTATAAACATAATTTTTTTTGTACTGAAGAATATTTTTGATATTAATGCAATTATGATCTTATGGAGTATGGTTTTAAAGCTGTTTCTTTGTTTATCTAGAATTCTTCTTCTACAAGTCTAAACAGTGCAGATGTAGGAGCCAATAATTTTGCTACTATACGAACCACATCCATCGTAACTAGACAAATTAAAGAGCACGAGCAAGAAAACCATATGCACGAGCAGATGTCTGGTTATAAGCGAATGAGAAGACAACATCAAAAAGCTCTTATACAGGTAGAGACTTTATATAACTTAGTTTCCATTAGATTATTTTTTGGAACATTGTTTACACAATTTACTTGGTATAACCTCTGCAGGGGTATCTCAATTGTGTTAGAACAACATATAAAAGTCAAGATATTAAACAGTATGTAAACATTATTTATTCTCTCACATTAAAATTATGATGAGCCAATTCTCTCTCAACTGTAACTTTATTATACATTACTTATTTTACCATTATATAATGCAATACTGCACAAAGGATTTTGTATGGCTGGAGCGAGAAAATTGTGTTTATACATATTTAATTGTTGCTAAAATAAAATATCTTTGTGAGAGCTGCAGACAGATAAATTGATTCAAACAAACTTTCTTTCCATGA--------------------------------
Nstygius_RavenB_N1022 CAACTTCATTTAAAAATAATGATTTTAAATAAATAAATTTTTATTAAAATATGAACACATTTTATTTAAAAA-------TTTTTTAAAAAAATTTAATAAGTAAATTGCCTAGCTGTTTGTACTGTTGCTAATGTGACCATGATAAGTTGAAAATTAGGAATAAATGTTTGTTTTAGAGGCTTGCACAAGGACACATTGCTGATTCTCGATTATTTTGTTTCCGTAAGGACAGGAACTCCTACAAACAAAA------TTGTACTGAAGAATATTTTTGATATTAATGCTAT-----TATTATGGAGTTTGGTTTTACAGCTGTTTCTTTGTTCATCTAGAATTCTTCTTCTACAAGTCTAAATAGTGCAGATGTAGGTGCAAATAATTTTGCTACTATACGAACCACATCCATCGTAACTAGACAAATTAAAGAGCATGAGCAAGAAAACCACATGCATGAGCAGATGTCTGGTTATAAGCGAATGAGAAGACAACATCAAAAAGCTCTTATACAGGTAGAAACTTCATATAACTTATTTTCCATTAGATTATTTTTTGGAACATTGCTTACACAATTTACTTGGTATAACATCTGCAGGGATATCTCAATTGTTTTAAAA--------------------ATCAAACAGCATGTAAACATTATTTATTCTCTCACATTAAAATTATGATTGGCTAATTCTCTTTTATCCGTAACTTTATTATACATTACTTATTTTGCCATCATGTAATGCAGTACTTTACAGAGGATTTTGTATGCCTGGAAAGAGAAAATTGTGTTTGTACATATTAAACTGTTGTTAAAATAAAATATATTTGTGGGAGCTGCAGACTGCTAAATTGAT-------------------------------------------------------
Ntempletoni_BaldMtns_N950 CAACTTCATTTAAACACAATTATTTTAAATAAATAAA----------------------TTTTATTTAAAAATAAATGATTTTTTAAAAATTTATAAT--GTTAATTGCCTAGATGTTTGTACCATTGCTATCGTGACCATGATAAGTTGAAAATTAGGATTAAATGTTTGTTTTAGAGGCTCGCATGTGGACACATTGCCAATACTCGATTATTTTGTTTCCTCAGGGACAGGAACTCCTATAAACATAATTTTTTTGGTACTGAAGAATATTTTTGATATTAATGCAATTATGATCTTATGGATTTGATTTTTAGAGCCGTTTCTTTGTTTATCTAGAATTCTTCTTCTACAAGTCTAAATAGTGCAGATGTAGGAGCCAATAATTTTGCTACTATACGAACCACATCCATCGTAACTAGACAAATTAAAGAGCATGAGCAAGAAAACCATATGCACGAGCAGATGTCTGGTTATAAGCGAATGAGAAGACAACATCAAAAAGCTCTTATACAGGTAGAGACTTTATATAACTTAGTTTCCATTAGATTATTTTTTGGAACATTGTTTACACAATTTACTTGGTATAACATCTGCAGAGGTATCTCAATTGTTTTAGAACAACATATAAAAGTCAAGATATTAAACAACATGTAAACATTATTTATTCTCTCACATTAAAATTATGATGAGCCAATTCTCTCTCATCCGTAACTTTATTATACACTACTTATTTTACTATCAT---ATGCAATATTGCACATAGGATTTTGTATGGCTGGAGCAAGAAAATTGTGTTTATACACATTTAATTGTTG----------------------------------------------------------------------------------------------------
Ntempletoni_ClarksCreek_N945 ------------------------TTAAATAAATAAA----------------------TTTTATTTAAAAATAAATGATTTTTTAAAAATTTATAATAAGTAAATTGCCTAGCTGTTTGTACCATTGCTATCGTGACCATGATAAGTTGAAAATTAGGATTAAATGTTTGTTTTAGAGGGTCGCATGTGGACACATTGTCAATACTCGATTATTTTGTTTCCTCAGGGACAGGAACTCCTATAAACATAATTTTTTTGGTACTGAAGAATATTTTTGATATTAATGCAATTATGATCTTATGGATTTGATTTTTAGAGCCGTTTCTTTGTTTATCTAGAATTCTTCTTCTACAAGTCTAAATAGTGCAGATGTAGGAGCCAATAATTTTGCTACTATACGAACCACATCCATCGTAACTAGACAAATTAAAGAGCATGAGCAAGAAAACCATATGCACGAGCAGATGTCTGGTTATAAGCGAATGAGAAGACAACATCAAAAAGCTCTTATACAGGTAGAGACTTTATATAACTTAGTTTCCATTAGATTATTTTTTGGAACATTGTTTACACAATTTACTTGGTATAACATCTGCAGAGGTATCTCAATTGTTTTAGAACAACATATAAAAGTCAAGATATTAAACAACATGTAAACATTATTTATTCTCTCACATTAAAATTATGATGAGCCAATTCTCTCTCATCCGTAACTTTATTATACACTACTTATTTTACTATCAT---ATGCAATATTGCACATAGAATTTTGTATGGCTGGAGCAAGAAAATTGTGTTTATACATATTTAATTGTTGCTAAAATAAAATATCTTTGTGAGAGCTGCAGACGGATGAATTGATTCAAACAAGCTTTTTTCCCATAAAATAATGATAATAAAAATAAATAATATTTGAA
Ntempletoni_ScronceCreekRd_N1223 CAACTTCATTTAAACACAATTATTTTAAATAAATAAA----------------------TTTTATTTAAAAATAAAGGATTTTTAAAAAATTTATAATAAGTAAATTGCCTAGCTGTTTGTACCATTGCTATCGTGACCATGATAAGTTGAAAATTAGGATTAAATGTTTGTTTTAGAGGCTCGCATGTGGACACATTGCCAATACTCGATTATTTTGTTTCCTCAGGGACAGGAACTCCTATAAACATAATTTTTTTGGTACTGAAGAATATTTTTGATATTAATGCAATTATGATCTTATGGATTTGATTTTTAGAGCCGTTTCTTTGTTTATCTAGAATTCTTCTTCTACAAGTCTAAATAGTGCAGATGTAGGAGCCAATAATTTTGCTACTATACGAACCACATCCATCGTAACTAGACAAATTAAAGAGCATGAGCAAGAAAACCATATGCACGAGCAGATGTCTGGTTATAAGCGAATGAGAAGACAACATCAAAAAGCTCTTATACAGGTAGAGACTTTATATAACTTAGTTTCCATTAGATTATTTTTTGGAACATTGTTTACACAATTTACTTGGTATAACATCTGCAGAGGTATCTCAATTGTTTTAGAACAACATATAAAGGTCAAGATATTAAACAACATGTAAACATTATTTATTCTCTCACATTAAAATTATGATGAGCCAATTCTCTCTCATCCGTAACTTTATTATACACTACTTATTTTACTATCAT---ATGCAATATTGCACATAGGATTTTGTATGGCTGGAGCAAGAAAATTGTGTTTATACATATTTAATTGTTGCTAATATAAAATATCTT--TGAGAGCTGCAGACGGATGAATTGATTCAAACAAGCTTTCTTCCCATAAAATAATGATAATAAAAATAAATAATATTTGAA
Ntennessensis_IndianCave_N052 CAACTTCATTTAAACACAATTATTTTAAATAAATAAA----------------------TTTTATTTAAAAATAAATGATTTTTTGAAAATTTATAATAAGTAAATTGCCTAGCTGTTTGTACTGTTGTTATCGTGACC---ATAAGTTGAAAATTAGGATTGAATGTTTGTTTTAGAGGCTCGCATGTGGACACATTGCCGATACTCGATTATTTTGTTCCCTTAGCGACAGGAACTCCTATAAACATAATTTTTTTTGTACTGAAGGATATTTTTGATATTAAGACTATTGTGATCTTATGGAATTTGGTTTTAGAGCTGTTTCTTTGTTTATCTAGAATTCTTCTTCTACAAGTCTAAATAGTGCAGATGTAGGAGCCAATAATTTTGCTACTATACGAACCACATCCATCGTGACTAGACAAATTAAAGAGCACGAGCAGGAAAACCATATGCACGAGCAGATGTCTGGTTATAAGCGAATGAGAAGACAACATCAAAAGGCTCTTATACAGGTAGAGACTTTATATAACTTAGTTTCCATTAGATTATTTTTTGGAGCATTGTTTACACAATTCACTTGGTACAACATCTGCAGGGATATCTCAATTGTTTTATAACAACATATAAAAGTTAAGATATTGAACAACATGTAAACATTATTTATTCTCTCGCATTGAAATTGCGATTAGCTAATTCTCTCTCATCCGTAACTTCATTATACAT-----------------------------------------------------------------------------------------------------------------------------------------------------------------------------------------------
Ntennessensis_LittleStony_N645 --------------------------------------------------------------------------------------------------------------------------------------------TGATAAGTTGAAAATTAGGATTAAATGTTTGTTTTAGAGGCTCGCATGTGGACACATTCCCGATACTCGATTATTTTGTTTCCTTAGGGACAGGAACTCCTATAAACATAATTTTTTTTGTACTGAAGAATATTTTTGATATTAAGACAATTATGATCTTATGGAATTTGGTTTTAGAGCTGTTTCTTTGTTTATCTAGAATTCTTCTTCTACAAGTCTAAATAGTGCAGATGTAGGAGCCAATAATTTTGCTACTATACGAACCACATCCATCGTGACTAGACAAATTAAAGAGCATGAGCAAGAAAACCATATGCACGAGCAGATGTCTGGTTATAAGCGAATGAGAAGACAACATCAAAAGGCTCTTATACAGGTAGAGACTTAATATAACTTAGTTTCCATTAGATTATTTTTTGGAACATTGTTTACACAATTTACTTGGTATAACATCTGCAGGGATATCTCAATTGTTTTATAACAACATATAAAAGTTAAGATATTGAACAACATGTAAACATTATTTATTCTCTCGCATTAAAATTGTGATTTGCTAATTCTCTCTCATCCGTAACTTTATTATACATTACTTATTTTACCATCAT-----------------------------------------------------------------------------------------------------------------------------------------------------------------------------
Ntennessensis_Watauga_N1046 CAACTTCATTTAAACACAATTATTTTAAATAAATAAA-TTTTATTCAAAAATGAATGTATTTTATTTAAAAATAAATGATTTTTTAAAAATTTATAATAAGTAAATTGCCTAGCTGTTTGTACTGTTGTTATCGTGACC---ATAAGTTGAAAATTAGAATTAAATGTTTGTTTTAGAGGCTCGCATGTGGACACATTGCAGATACTCGATTATTTTGTTTCCTTAGGGACAGGAACTCCTATAAACATAATTTTTTTTGTACTGAAGAATATTTTTGATATTAAGGCAATTATGATCTTATGGAATTTGGTTTTAGAGCTGTTTCTTTATTTATCTAGAATTCTTCTTCTACAAGTCTAAATAGTGCAGATGTAGGAGCCAATAATTTTGCTACTATACGAACCACATCCATTGTAACTAGACAAATTAAAGAGCACGAGCAAGAAAACCATATGCACGAGCAGATGTCTGGTTATAAGCGAATGAGAAGACAACATCAAAAGGCTCTTATACAGGTAGAGACTTTATATAATTTAGTTTCCATTAGATTATTTTTTGGAACATTGTTTACACAATTCACTTGGTATAACATCTGCAGGGATATCTCAATTGTTTTATAACAACATATAAAAGTTAAGATATTGAACAACATGTAAACATTATTTATTCTCTCGCATTAAAATTGTGATTAGCTAATTCTCTCTCATCCGTAACTTTATTATACATTACTTATTTTACCATCATATGATGCAATACTGCACAAAGGATTTTGTATGGCTGGAGCAAGAAAATTGTGTTTACACATATTTAATTGTTGCTAAAATAAAATATCTTTGTGAGAGCTGCAGACGGATAAATTGATTTGAACAAACTTTCTTTCCATAAAATAATGATAATAAAAATA---AATATTTAAA
