# Supplementary material for: ﻿New species in old mountains: integrative taxonomy reveals ten new species and extensive short-range endemism in Nesticus spiders (Araneae, Nesticidae) from the southern Appalachian Mountains
Source: Zookeys. 2023 Feb 3;1145:1–130. doi: 10.3897/zookeys.1145.96724 (PMC10208238; doi:10.3897/zookeys.1145.96724)
Supplement: Supplementary material 4 — Input alignments, analysis log files, and output tree files [file zookeys-1145-001_article-96724__-s004.zip › uce-200207 (modified).phy]

 72 478
Nbarri_Bishop_N1072 ------------------------------------------------------------TGCAGCATTATTATGGTA---TGATTGTTGTTAAAAGCTTAGAATTAAAAAAAATTATTGTTTTCTTAAAATCAGGAATTGAGTACCGATTCCTCATCACGGCAAAGGGACGATGCTATGCGCAATCATAAAGAAGAAATTCTTCAACGCCAAACATCATCCTTACAACGCTTGCAGAGGGAGCATGGTGATTCTCATCGTCTAGAAATTCGCAAGTTCCGCAGGCGGAAGTTATTGCAGTACCATCAAATGGAACAAAATTTATTGCGAGATGTGAGTAATAAACCCTAAGAGTTTCTCTTAATTTTAAAGATATTAATTATAATTTTTTCTTATTTAAATTAATTCAATTAAAATACTTCAAATTTGTATTTGCTGTTAATATTTGTTTACAAAAGATTATTCATTTTTAATAAA-
Nbarri_LostCoveCave_N0065 TTTATTACTATTGTAATTGTTGACAAAATTA---------ATTACTATGATTGTTGATTATGCAGCATTATTATGGTATTATGATTGTTGTTAAAAGCTTAGAATTAAAAAAAATTATTGTTTTCTTAAAATCAGGAATTGAGTACCGATTCCTCATCACGGCAAAGGGACGATGCTATGCGCAATCATAAAGAAGAAATTCTTCAACGCCAAACATCATCCTTACAACGCTTGCAGAGGGAGCATGGTGATTCTCATCGTCTAGAAATTCGCAAGTTCCGCAGGCGGAAGTTATTGCAGTACCATCAAATGGAACAAAATTTATTGCGAGATGTGAGTAATAAACCCTAAGAGTTTCTCTTAATTTTAAAGATATTAATTATAATTTTTTCTTATTTAAATTAATTCAATTAAAATACTTCAAATTCGTATTTGCTGTTAATATTTGTTTACAAAAGATTATTCATTTTTAATAAAA
Nbarri_eyed_ClayCave_G2082 -------------------------------------------------------------------------------------------------------------------------------------------TGAGTACTGATTCCTCATCACGGCAAAGGGACGATGCTATGCGCAATCATAAAGAAGAAATTCTTCAACGCCAAACATCATCCTTACAACGCTTGCAGAGGGAGCATGGTGATTCTCATCGTCTAGAAATTCGCAAGTTCCGCAGGCGGAAGTTATTGCAGTACCATCAAATGGAGCAAAATTTATTGCGAGATGTGAGTAATAAACCTTTAGAGTTGCTTTTAATTTTAAAGATATTAATT-------------------------------------------------------------------------------------------------
Nbarrowsi_Gregorys_N270 TTTATTACTATTATAATTGTTGACAAAATTAATTACTATTATTACTATGATTGTTGATTATGTAGCATTATTATGGTATTATGATTGTTGTTAAAAGCTTAGAATTTATAAAATTTATTGTTTTCTTAAAACCAGGAATTGAGTACCGATTCCTCGTCACGGCAAAGGGACGATGCTATGCGCAATCATAAAGAAGAAATTCTTCAACGCCAAACATCATCCTTACAACGCTTGCAGAGGGAGCATGGCGATTCTCATCGTCTAGAAATTCGCAAGTTCCGCAGGCGGAAGTTATTGCAGTACCATCAAATGGAGCAAAATTTATTGCGAGATGTGAGTAATAAACCTTTAGAGTGGCTTTTAATTTTAAAGATGTTAATTATAATTTTTTCTTATTTAAAGTCTTTCAATTGAAATATTTCAAATTTGTATTTGCTGTTAATATTTGTTTTTGAAAGATTGAACATTTTTAATAAAA
Nbarrowsi_Tuckaleechee_N360 TTTATTACTATTATAATTGTTGACAAAATTAATTACTATTATTACTATGATTGTTGATTATGCAGCATTATTATGGTATTATGATTGTTGTTAAAAGCTTAGAATTTATAAAATTTATTGTTTTCTTAAAATCAGGAATTGAGTACCGATTCCTCGTCACGGCAAAGGGACGATGCTATGCGCAATCATAAAGAAGAAATTCTTCAACGCCAAACATCATCCTTACAACGCTTGCAGAGGGAGCATGGCGATTCTCATCGTCTAGAAATTCGCAAGTTCCGCAGGCGGAAGTTATTGCAGTACCATCAAATGGAGCAAAATTTATTGCGAGATGTGAGTAATAAACCTTTAGAGTGGCTTTTAATTTTAAAGATGTTAATTATAATTTTTTCTTATTTAAAGTCTTTCAATTGAAATATTTCAAATTTGTATTTGCTGTTAATATTTGTTTTTGAAAGATTGAACATTTTTAATAAAA
Nbishopi_DryFalls_N150 TTTATTACTATTATAATTATTGACAAAATTAATTACTACTATTACTATGATTGTTGATTAAGCAGCATTATTATGGTACTATGATTGTCGTTAAAAGCTTAGAATTTATAAAATTTATTGTTTTCTTGAAACCAGGAATTGAGTACTGATTCCTCATCACGGCAAAGGGACGATGCAATGCGCAATCATAAAGAAGAAATTCTTCAACGCCAAACATCATCCTTACAACGCTTGCAGAGGGAGCATGGTGATTCTCATCGTCTAGAAATTCGCAAGTTCCGCAGGCGGAAGTTATTGCAGTACCATCAAATGGAGCAAAATTTATTGCGAGATGTGAGTAATAAACCTTTAGAGTGGCTTTTAATTTTAAAGATATTAATTATAATTTTTTCTTATTTAAAGTAATTCAATTAAAATATTTCAAATTTGTATTTGCTGTTAATATTTGTTTGCAAAAGATTGTCAATTTTTAATAAAA
Nbishopi_PoleCr_Chattooga_N885 TTTATTACTATTATAGTTGTTGACAAAATTAATTACTACTATTACTATGATTGTTGATTAAGCAGCATTATTATGGTACTATGATTGTCGTTAAAAGCTTAGAATTTAGAAAATTTATTGTTTTCTTAAAACCAGGAATTGAGTACTGATTCCTCATCACGGCAAAGGGACGATGCTATGCGCAATCATAAAGAAGAAATTCTTCAACGCCAAACATCATCCTTACAACGCTTGCAGAGGGAGCATGGTGATTCTCATCGTCTAGAAATTCGCAAGTTCCGCAGGCGGAAGTTATTGCAGTACCATCAAATGGAGCAAAATTTATTGCGAGATGTGAGTAATAAACCTTTAGAGTGGCTTTTAATTTTAAAGATGTTAACTATAATTTTTTCTTATTTAAAGTAATTCAATTAAAATATTTCAAATTTGTATTTGCCGTTAATATTTCTTTGCAGAAAATTGA---------------
Nbishopi_StandingIndian_N131 -----------------------------------------------TGATTGTTGATTAAGCAGCATTATTATGGTACTATGATTGTCGTTAAAAGCTTAGAATTTATAAAATTTATTGTTTTCTTGAAACCAGGAATTGAGTACTGATTCCTCATCACGGCAAAGGGACGATGCAATGCGCAATCATAAAGAAGAAATTCTTCAACGCCAAACATCATCCTTACAACGCTTGCAGAGGGAGCATGGTGATTCTCATCGTCTAGAAATTCGCAAGTTCCGCAGGCGGAAGTTATTGCAGTACCATCAAATGGAGCAAAATTTATTGCGAGATGTGAGTAATAAACCTTTAGAGTGGCTTTTAATTTTAAAGATATTAATTATAATTTTTTCTTATTTAAAGTAATTCAATTAAAATATTTCAAATTTGTATTTGCTGTTAATATTTGTTTGCAAAAGATTGTCAATTTTTAATAAAA
Nbrimleyi_NewberryCr_N984 ----------------------------------------------ATGATTGTTGATTATGCAGCATTATTGTGGTATTATGATTGTTGTTAAAAGCTTAGAATTTAGAAAATTTATTGTTTTCTTAAAATCAGGAATTGAGTACCGATTCCTCATCACGGCAAAGGGACGATGCCATGCACAATCATAAAGAAGAAATTCTTCAACGCCAAACATCATCCTTACAACGCTTGCAGAGGGAGCATGGTGATTCTCATCGTCTAGAAATTCGCAAGTTCCGCAGGCGGAAGTTATTGCAGTACCATCAAATGGAGCAAAATTTATTGCGAGATGTGAGTAATAAACCTTTAGAGTTGCTTTTAATTTTAAAGATATTAATTATAATTTTTTCATATTTAATGTATTTCAATTAAAATATTTCAAATTTGTATTTGCTGTTAATATTTGTTTTCTAAAGATTGAACATTTTTAATAAAA
Nbrimleyi_RumblingBald_N241 TTTATTACTATTATAATTGTTGACAAAATTAATTATTATTATTACTATGATTG----TTATGCAGCATTATTATGGTATTATGATTGTTGTTAAAAGCTTAGAATTTAGAAAATTTATTGTTTTCTTAAAATCAGGAATTGAGTACCGATTCCTCATCACGGCAAAGGGACGATGCTATGCGCAATCATAAAGAAGAAATTCTTCAACGCCAAACATCATCCTTACAACGCTTGCAGAGGGAGCATGGTGATTCTCATCGTCTAGAAATTCGCAAGTTCCGCAGGCGGAAGTTATTGCAGTACCATCAAATGGAGCAAAATTTATTGCGAGATGTGAGTAATAAACCTTTAGAGTTGCTTTTAATTTTAAAGATATTAATTATAATTTTTTCATATTTAATGTATTTCAATTAAAATATTTCAAATTTGTATTTGCTGTTAATATTTGTTTTCTAAAGATTGAACATTTTTAATAAAA
Ncanei_Egypt_N958 TTTATTACTATTATAATTGTTGACAAAATTAATTATTATTATTACTATGATTGTTGATTATGCAGCATTATTATGGTA---TGATTGTTGTTAAAAGCTTAGAATTTAGAGAATTTATTGTTTTCTTAAAATCAGGAATTGAGTACCGATTCCTCATCACGGCAAAGGGACGATGCTATGCGCAATCATAAAGAAGAAATTCTTCAACGCCAAACATCATCCTTACAACGCTTGCAGAGGGAGCATGGTGATTCTCATCGTCTAGAAATTCGCAAGTTCCGCAGGCGGAAGTTATTGCAGTACCATCAAATGGAGCAGAATTTATTGCGAGATGTGAGTAATAAACCTTTAGAGTTGCTTTTAATTTCAAAGATATTAATTATAATTTTTTCATATTTAATGTATTTCAATTAAAATATTTCAAATTTGTATTTGCTGTTAATATTTGTTTTCTAAAGATTGAACATTTTTAATAAAA
Ncarolinensis_Grandfather_N218 TTTATTACTATTATAATTGTTGACAAAATAAATTACTATTAATACTATGATTGTTGATTATGCAGCATTATTATGGTATAATGATTGTTGTTAAAAGTTTAGAATTTAGAAAATTTATTGTTTTCTTAAAACCAGGAATTGAGTACCGATTCCTCATCACGGCAAAGGGACGATGCTATGCGCAATCATAAAGAAGAAATTCTTCAACGCCAAACATCATCCTTACAACGCTTGCAGAGGGAGCATGGTGATTCTCATCGTCTAGAAATTCGCAAGTTCCGCAGGCGGAAGTTATTGCAGTACCATCAAATGGAGCAAAATTTATTGCGAGATGTGAGTAATAAACCTTTAGAGTTGCTTTTAATTTTAAAGATATTAATTATAATTTTTTCTT------------------------------------------------------------------------------------
Ncarteri_English_N031 TTTATTACTATTATAATTGTTGACAAAATTAATTACTACTATTACTATGATTGTTGATTAAGCAGCATTATTATGGTACTATGATTGTCGTTAAAAGCTTAGAATTTAGAAAATTTATTGTTTTCTTAAAATCAGGAATTGAGTACCGATTCCTCATCACGGCAAAGGGACGATGCTATGCGCAATCATAAAGAAGAAATTCTTCAACGCCAAACATCATCCTTACAACGCTTGCAGAGGGAGCACGGTGATTCTCATCGTCTAGAAATTCGCAAGTTCCGCAGGCGGAAGTTATTGCAGTACCATCAGATGGAGCAAAATTTATTGCGAGATGTGAGTAATAAACCTTTAGAGTTGCTTTTAATTTTAAAGATATTAATTATAATTTTTTCTTATTTAAAGTAATTCAATTAAAATATTTCAAACTTGTATTTGCTGTTAATATTTGTTTGCAAAAGATTGAACGTTTTTGATAAAA
Ncarteri_LaurelCave_nearTYPE_N0296 TTTATTACTATTATAATTGTTGACAAAATTAATTACTACTTTAACTATGATTGTTGATTAAGCAGCATTATTATGGTACTATGATTGTCGTTAAAAACTTAGAATTTAGAAAATTTATTGTTTTCTTAAAATCAGGAATTGAGTACCGATTCCTCATCACGGCAAAGGGACGATGCAATGCGCAATCATAAAGAAGAAATTCTTCAACGCCAAACATCATCCTTACAACGCTTGCAGAGGGAGCATGGTGATTCTCATCGTCTAGAAATTCGCAAGTTCCGCAGGCGGAAGTTATTGCAGTACCATCAGATGGAGCAAAATTTATTGCGAGATGTGAGTAATAAACCTTTAGAGTTGCTTTTAATTTTAAAGATATTA----------------------------------------------------------------------------------------------------
Ncarteri_Pitchfork_N363 ------------------------------------------------------------------------------------------------GCTTAGAATTTAGAAAATTTATTGTTTTCTTAAAATCAGGAATTGAGTACCGATTCCTCATCACGGCAAAGGGACGATGCTATGCGCAATCATAAAGAAGAAATTCTTCAACGCCAAACATCATCCTTACAACGCTTGCAGAGGGAGCATGGTGATTCTCATCGTCTAGAAATTCGCAAGTTCCGCAGGCGGAAGTTATTGCAGTACCATCAGATGGAGCAAAATTTATTGCGAGATGTGAGTAATAAACCTTTAGAGTTGCTTTTAATTTTAAAGATATTAATTATAATTTTTTCTTATTTAAAG--ATTCAATTAAGATGTTTCAAATTTGTATTTGCTGTTAATATTTGTTTGCAAAAGATTGAACGT-----------
Ncarteri_WeberCty_N1044 TTTATTACTATTATAATTGTTGACAAAATTAATTATTACTATTACTATGATTGTTAATTAAGCAGCATTCTTATGGTACTATGATTGTCGTTAAAAGCTTAGAATTTAGAAAATTTATTGTTATCTTAAAATCAGGAATTGAGTACTGATTCCTCATCACGGCAAAGGGACGATGCTATGCGCAATCATAAAGAAGAAATTCTTCAACGCCAAACATCATCCTTACAACGCTTGCAGAGGGAGCATGGTGATTCTCATCGTCTAGAAATTCGCAAGTTCCGCAGGCGGAAGTTATTGCAGTACCATCAGATGGAGCAAAATTTATTGCGAGATGTGAGTAATAAACCTTTAGAGTTGCTTTTAATTTTAAAGATATTAATTATAACCTTTTCTTATTTAAAGTAATTCAATTAAAATATTTCAAACTTGTATTTGCTGTTAATATTTGTTTGCAAAAGATTGAACGTTTTTAATAAAA
Ncherokee_BalsamMtn_N891 -------------------------------------------------------------------------------------------------------------------------------------------------CTGATTCCTCATCACGGCAAAGGGACGATGCTATGCGCAATCATAAAGAAGAAATTCTTCAACGCCAAACATCATCCTTACAACGCTTGCAGAGGGAGCATGGTGATTCTCATCGTCTAGAAATTCGCAAGTTCCGCAGGCGGAAGTTATTGCAGTACCATCAAATGGAGCAAAATTTATTGCGAGATGTGAGTAATAAACCTTTAGAGTTGCTTTTAATTTTAAAGATATTAATTATATTTTTTTTTTATTTAAAGTAATTCAATTAAAATATTTAAAATTTGCATGTGCTGTTAATATTTGTTTGCAAAAGATTGAACGTTTTTAATAAAA
Ncherokee_SIndianCrk_N681 ---------------------------------------------------TGTTGATTATGCAGCATTATTATGGTA---TGATTGTTGTTAAAATCTTAGAATTTGGAAAATTTATTGTTTTCTTAAAATCAGGAATTGAGTACTGATTCCTCATCACGGCAAAGGGACGATGCTATGCGCAATCATAAAGAAGAAATTCTTCAACGCCAAACATCATCCTTACAACGCTTGCAGAGGGAGCATGGCGATTCTCATCGTCTAGAAATTCGCAAGTTCCGCAGGCGGAAGTTATTGCAGTACCATCAAATGGAGCAAAATTTATTGCGAGATGTGAGTAATAAACCTTTGGAGTTGCTTTTAATTTTAAAGATGTTAATTATATTTTTTTCTTATTTAAAGTAATTCAATTAAAATATTTCAAATTTGTATTTGCTGTTAATA----------------------------------
Ncooperi_BeaverCrk_N1002 TTTATTACTATTATAATTGTTGACAAAATTAATTACTACTATTACTATGATTGTTGATTAAGCAGCATTATTATGGTACTATGATTGTCGTTAAAAGCTTAGAATTTAGAAAATTTATTGTTTTCTTAAAACCAGGAATTGAGTACTGATTCCTCATCACGGCAAAGGGACGATGCAATGCGCAATCATAAAGAAGAAATTCTTCAACGCCAAACATCATCCTTACAACGCTTGCAGAGGGAGCATGGTGATTCTCATCGTCTAGAAATTCGCAAGTTCCGCAGGCGGAAGTTATTGCAGTACCATCAAATGGAACAAAATTTATTGCGAGATGTGAGTAAT-AACCTTTAGAGTTGCTTTTAATTATAAAGATATTAATTATAA-TTTTTCTTATTTAAAGTAATTCAATTAAAATATTTCAAATTTGTATTTGCTGTTAATATTTGTTTGCAAAAGATTGTTAATTTTTAATAAAA
Ncooperi_CheoahDam_N1122 -----------------------------------------------------------------------------------------------AGCTTAGAATTTAGAAAATTTATTGTTTTCTTAAAACCAGGAATTGAGTACTGATTCCTCATCACGGCAAAGGGACGATGCTATGCGCAATCATAAAGAAGAAATTCTTCAACGCCAAACATCATCCTTACAACGCTTGCAGAGGGAGCATGGTGATTCTCATCGTCTAGAAATTCGCAAGTTCCGCAGGCGGAAGTTATTGCAGTACCATCAGATGGAGCAAAATTTATTGCGAGATGTGAGTAATAAACCTTTAGAGTTGCTTTTAATTTTAAAGATATTAATTATAATTTTTTCTTATTTAAAGTAATTCAATTAAAATATTTCAAATTTGTATTTGCTGTTAGTATTTGTTTGCAAAAGATTATT--------------
Ncooperi_NantRiverGorge_N682 TTTATTACTATTATAATTGTTGACAAAATTAATTACTACTATTACTATGATTGTTGATTAAGCAGCATTATTATGGTACTATGATTGTCGTTAAAAGCTTAGAATTTAGAAAATTTATTGTTTTCTT--AACCAGGAATTGAGTACTGATTCCTCATCACGGCAAAGGGACGATGCTATGCGCAATCATAAAGAAGAAATTCTTCAACGCCAAACATCATCCTTACAACGCTTGCAGAGGGAGCATGGTGATTCTCATCGTCTAGAAATTCGCAAGTTCCGCAGGCGGAAGTTATTGCAGTACCATCAAATGGAGCAAAATTTATTGCGAGAT----GTAATAAACCTTTAGAGTTGCTTTTAATTTTAAAGATATTAATTATAATTTTTTCT-------------------------------------------------------------------------------------
Ncoylei_Apalachia_N1195 --------------------------------------------------------------------------------------------------------------------------------------GGAATTGAGTACTGATTCCTCATCACGGCAAAGGGACGATGCTATGCGCAATCATAAAGAAGAAATTCTTCAACGGCAAACATCATCCTTACAACGCTTGCAGAGGGAGCATGGTGATTCTCATCGTCTAGAAATTCGCAAGTTCCGCAGGCGGAAGTTATTGCAGTACCATCAAATGGAGCAAAATTTATTGCGAGATGTGAGTAATAA--------------------------------------------------------------------------------------------------------------------------------------
Ncoylei_DinkinCove_N1118 TTTATTACTATTATAATTGTTGACAAA---ATTAATTACTATTACTATGATTGTTGATTATGCAGCATTATTATGGTATTATGATTGTCTTTAAAAGCTTAGAATTTTGGAAATTTATTGTT-TCTTAAAACCAGGAATTGAGTACTGATTCCTCATCACGGCAAAGGGACGATGCTATGCGCAATCATAAAGAAGAAATTCTTCAACGGCAAACATCATCCTTACAACGCTTGCAGAGGGAGCATGGTGATTCTCATCGTCTAGAAATTCGCAAGTTCCGCAGGCGGAAGTTATTGCAGTACCATCAAATGGAGCAAAATTTATTGCGAGATGTGAGTAATAAACCTTCTGAGTGGCGTTTAATTTTAAAGATGTTAATTATAATTTTTTCTTATTTAAAGTAATTCAATTGAAATATTTGAAATTTGT------------------------------------------------
Ncoylei_TiptonCreek_N837 TTTATTACTATTATAATTGTTGACAAA---ATTAATTACTATTACTATGATTGTTGATTATGCAGCATTATTATGGTATTATGATTGTCTTTAAAAGCTTAGAATTTTGGAAATTTATTGTT-TCTTAAAACCAGGAATTGAGTACTGATTCCTCATCACGGCAAAGGGACGATGCTATGCGCAATCATAAAGAAGAAATTCTTCAACGGCAAACATCATCCTTACAACGCTTGCAGAGGGAGCATGGTGATTCTCATCGTCTAGAAATTCGCAAGTTCCGCAGGCGGAAGTTATTGCAGTACCATCAAATGGAGCAAAATTTATTGCGAGATGTGAGTAATAAACCTTCTGAGTGGCGTTTAATTTTAAAGATGTTAATTATAATTTTTTCTTATTTAAAGTAATTCAATTGAAATATTTGAAATTTGTATTTGCTGTTAATATTTGTTTGCAAAAGATTGAACATTTTTAATAAAA
Ncressleri_AndersonSpringCave_G2075 TTTATTACTTTTATAATTGTTTACAAAATTAATTACTATTATTACTATGATTGTTGATTATGTAGCATTACTATGGTATTATGATTGTTGTTAAAAGCTTAGAATTTAAAAAATTTATTGTTTTCTC--GATCAGGAACTGAGTACGGATTCCTCATCACGGCAAAGGGACGATGCTATGCGCAATCATAAAGAAGAAATTCTTCAACGCCAAACATCATCCTTACAACGCTTGCAGAGGGAGCATGGTGATTCTCATCGTCTAGAAATTCGTAAGTTCCGCAGGCGGAAGTTATTGCAGTACCATCAAATGGAGCAAAATTTATTGCGAGATGTGAGTAATAAACCTTTAGAGTTGCTTTTAATTTTAAAGATATTAATTATAATTTTATCTTATTTAAAGTAATTCAATTAAAATATTCCAAATTTGTATTTGCTGTTAATATTTGTTTTTAAAAGATTGAACATTTTTAATAAAA
Ncressleri_PigeonCave_G2077 -------------------------------------------------------------------------------------------TAAAAGCTTAGAATTTAAAAAATTTATTGTTTTCTC--GATCAGGAACTGAGTACGGATTCCTCATCACGGCAAAGGGACGATGCTATGCGCAATCATAAAGAAGAAATTCTTCAACGCCAAACATCATCCTTACAACGCTTGCAGAGGGAGCATGGTGATTCTCATCGTCTAGAAATTCGTAAGTTCCGCAGGCGGAAGTTATTGCAGTACCATCAAATGGAGCAAAATTTATTGCGAGATGTGAGTAATAAACCTTTAGAGTTGCTTTTAATTTTAAAGATATTAATTATAATTTTATCTTATTTAAAGTAATTCAATTAAAATATTCCAAATTTGTATTTGCTGTTAATATTTGTTTTTAAAAGATTGAACATTTTTAATAAAA
Ncrosbyi_MtMitchell_N210 --------------------------------------------------------------------------------------------AAAAGCTTAGAATTTAGAAAATTTATTGTTTTCTTAAAATCAGGAATTGAGTACCGATTCCTCATCACGGCAAAGGGACGATGCTATGCGCAATCATAAAGAAGAAATTCTTCAACGCCAAACATCATCCTTACAACGCTTGCAGAGGGAGCATGGTGATTCTCATCGTCTAGAAATTCGCAAGTTCCGCAGGCGGAAGTTATTGCAGTACCATCAAATGGAGCAAAATTTATTGCGAGATGTGAGTAATAAACCTTTAGAGTTGCTTTTAA------------------------------------------------------------------------------------------------------------------
Ncrosbyi_PricesCrk_N1143 ---------------------------------------------------------------------------------------------------------------------------------AATCAGGAATTGAGTACCGATTCCTCATCACGGCAAAGGGACGATGCTATGCGCAATCATAAAGAAGAAATTCTTCAACGCCAAACATCATCCTTACAACGCTTGCAGAGGGAGCATGGTGATTCTCATCGTCTAGAAATTCGCAAGTTCCGCAGGCGGAAGTTATTGCAGTACCATCAAATGGAGCAAAATTTATTGCGAGATGTGAGTAATAAACCTTTAGA-----------------------------------------------------------------------------------------------------------------------------
Ncrosbyi_ShufordCrk_N1148 TTTATTACTATTATAATTGTTGACAAAATTAATTATTATTATTACTATGATTGTTGATTATGCAGCATTATTATGGCA---TGATTGTTGTTAAAAGCTTATAATTTAGAGAATTTATTGTTTTCTTAAAATCAGGAATTGAGTACCGATTCCTCATCACGGCAAAGGGACGATGCTATGCGCAATCATAAAGAAGAAATTCTTCAACGCCAAACATCCTCCTTACAACGCTTGCAGAGGGAGCATGGTGATTCTCATCGTCTAGAAATTCGCAAGTTCCGCAGGCGGAAGTTATTGCAGTACCATCAAATGGAGCAAAATTTATTGCGAGATGTGAGTAATAAACCTTTAGAGTTGCTTTTCATTTTAAAGATATTAATTATAATTTTTTCATATTTAATGTATTTCAATTAAAATATTTCAAACTTGTATTTGCTGTTAATATTTGTTTTCTAAAGATTGAACATT----------
Ndellingeri_BullpenBridge_N109 ---------------------------------------------------------------------------------------------------------------AAATTATTGTTTTCTTAAAACCAGGAATTGAGTACTGATTCCTCATCACGGCAAAGGGACGATGCTATGCGCAATCATAAAGAAGAAATTCTTCAACGCCAAACATCATCCTTACAACGCTTGCAGAGGGAGCATGGTGATTCTCATCGTCTAGAAATTCGCAAGTTCCGCAGGCGGAAGTTGTTGCAGTACCATCAAATGGAGCAAAATTTATTGCGAGATGTGAGTAATAAACCTTTAGAGTTGCTTTTAATTTTAAAGATATTAATTATAATTTTTTCTTAATTAAAGTAATTCAATTAAAATATTTCAAATTTGTATTTGCTGTTAATATTTGTTTGCAAAAGATTATTAATTTTTAATAAAA
Ndellingeri_WhitewFalls_N887 TTTATTACTATTATAATTGTTGACAAAATTAATTACTACTATTACTATGCTTG----------AGCATTATTATGGTACTATGATTGTCGTTAAAAGCTTAGAATTTAGAAAATTTATTGTTTTCTTAAAACCAGGAATTGAGTACTGATTCCTCATCACGGCAAAGGGACGATGCTATGCGCAATCATAAAGAAGAAATTCTTCAACGCCAAACATCATCCTTACAACGCTTGCAGAGGGAGCATGGTGATTCTCATCGTCTAGAAATTCGCAAGTTCCGCAGGCGGAAGTTGTTGCAGTACCATCAAATGGAGCAAAATTTATTGCGAGATGTGAGTAATAAACCTTTAGAGTTGCTTTTAATTTTAAAGATATTAATTATAATTTTTTCTTATTTAAAGTAATTCAATTAAAATATTTCAAATTTGTATTTGCTGTTAATATTTGTTTGCAAAAGATTATTAATTTTTAATAAAA
Nfridelli_LittlePigeon_N262 -------------------------------------------------------------------------------------------------------ATAAGAAAAAATTATAATTTCTTTAAAACCAGGAATTGAGTACTGATTCCTCATCACGGCAAAGGGACGATGCTATGCGCAATCATAAAGAAGAAATTCTTCAACGCCAAACATCATCCTTACAACGCTTGCAGAGGGAGCATGGTGATTCTCATCGTCTAGAAATTCGCAAGTTCCGCAGGCGGAAGTTATTGCAGTACCATCAAATGGAGCAAAATTTATTGCGAGATGTGAGTAATAAACCTTTAGAGTTGCTTTTAATTTTAAAGATATTAAT----------------------------------------------------------------------------------------TTTAATAAAA
Nfurtivus_HugdenBranch_G3175 TTTATTACTATTATAATTGTTGACAAAATTAATTACTATGATTACTATGATTGTTGATTATGCAGCATTATTATGGTATTAAAATTGTTGTTAAAAGCTTAGAATTAAAAAAAATTATTGTTTTTTTAAAATCAGGAATTGAGTACCGATTCCTCATCACGGCAAAGGGACGATGCTATGCGCAATCACAAAGAAGAAATTCTTCAACGCCAAACATCATCCTTACAACGCTTGCAGAGGGAGCATGGTGATTCTCATCGTCTAGAAATCCGCAAGTTCCGCAGGCGGAAGTTATTGCAGTACCATCAAATGGAGCAAAATTTATTGCGAGATGTGAGTAATGAACCTTTAGAGTTGCTTCTAATTT---------------------------------------------------------------------------------------------------------------
Nfurtivus_RaccoonMtn_N1026 TTTATTACTATTATAATTGTTGACAAAATTA---------ATTACTATGATTGTTGATTATGCAGCATTATTATGGTATTAAAATTGTTGTTAAAAGCTTAGAATTAAAAAAAATTATTGTTTTCTTAAAATCAGGAATTGAGTACTGATTCCTCATCACGGCAAAGGGACGATGCTATGCGCAATCACAAAGAAGAAATTCTTCAACGCCAAACATCATCCTTACAACGCTTGCAGAGGGAGCATGGTGATTCTCATCGTCTAGAAATCCGCAAGTTCCGCAGGCGGAAGTTATTGCAGTACCATCAAATGGAGCAAAATTTATTGCGAGATGTGAGTAATGAACCTTTAGAGTTGCTTCTAATTTTAAAGATATTAATTATAATTTTTTCTTATTTAAATTAATTCAATTAAAATACTTCAAATTTGTATTTGCTGTTAATATTTGTTTGCAAAAGATTATTCATTTTTAATAAAA
Ngeorgia_Sittons_N073 ------------------------------------------------------------------------------------------------------AATTTGGAAAATTTATTGTTTCCTTAAAACCAGGAATTGAGTACTGATTCCTCGTCACGGCAAAGGGACGATGCTATGCGCAATCATAAAGAAGAAATTCTTCAACGCCAAACATCATCCTTACAACGCTTGCAGAGGGAGCATGGTGATTCTCATCGTCTAGAAATTCGCAAGTTCCGCAGGCGGAAGTTATTGCAGTACCATCAGATGGAGCAAAATTTATTGCGAGATGTTAGTAATAAACCTTTAGAGTTGCTTTTAATTTTAAAGATGTTAATTATAATTTTTTCTTATTTAAAGTATTTCAATTGAAATATTTCAAATTTGTATTTGCTGTTAATATTTGTTTTTAAAAGATTGAACATT----------
Ngertschi_CedarCreek_N351 -----------------------------------------------------------------------------------------------------------AGAAAATTTATTGTTTTCTTAAAATCAGGAATTGAGTACCGATTCCTCATCACGGCAAAGGGACGATGCTATGCGCAATCATAAAGAAGAAATTCTTCAACGCCAAACATCATCCTTACAACGCTTGCAGAGGGAGCATGGTGATTCTCATCGTCTAGAAATTCGCAAGTTCCGCAGGCGGAAGTTATTGCAGTACCATCAAATGGAGCAAAATTTATTGCGAGATGTGAGTAATAAACCTTTAGAGTTGCTTTTAATTTTAAAGATATTAATTATAATTTT-------------------------------------------------------------------------------------AAGA
Ngertschi_FrenchBroad_N968 -------------------------------------------------------------------------------------------------------------------------------------------------CCGATTCCTCATCACGGCAAAGGGACGATGCTATGCGCAATCACAAAGAAGAAATTCTTCAACGCCAAACATCATCCTTACAACGCTTGCAGAGGGAGCATGGTGATTCTCATCGTCTAGAAATTCGCAAGTTCCGCAGGCGGAAGTTATTGCAGTACCATCAAATGGAGCAAAATTTATTGCGAGATGTGAGTAATAAACCTTTAGAGTTGCTTTTAATTTTAAAGATATTAATTATAATTTTTTCATATTTAATGTATTTCAATTAAAATATTTCAAATTTGTATTTGCTGTTAATATTTGTTTTCTAAAGATTGAACATTTTTAATAAAA
Ngertschi_HickoryNutGap_N810 TTTATTACTATTATAATTGTTGACAAAATTAATTATTATTATTACTATGTTTGTTGATTATGCAGCATTATTATGGTATTGTGATTGTTGTTAAAAGCTTAGAATTTAGAAAATTTATTGTTTTCTTAAAATCAGGAATTGAGTACCGATTCCTCATCACGGCAAAGGGACGATGCTATGCGCAATCATAAAGAAGAAATTCTTCAACGCCAAACATCATCCTTACAACGCTTGCAGAGGGAGCATGGTGATTCTCATCGTCTAGAAATTCGCAAGTTCCGCAGGCGGAAGTTATTGCAGTACCATCAAATGGAGCAAAATTTATTGCGAGATGTGAGTAATAAACCTTTAGAGTTGCTTTTAATTTTAAAGATATTAATTATAATTTTTTCATATTTAATGTATTTCAATTAAAATATTTCAAATTTGTATTTGCTGTTAATATTTGTTTTCTAAA---------------------
Nholsingeri_BrumleyCrk_N916 TTTATTACTATTATAATTGTCGACAAAATTAATTACTATTATTACTATGATTGTTGATTATGCAGCATTATTATGGTA---TGATTGTTGTTAAAATCTTAGAATTTGGAAAATTTATTGTTTTCTTAAAATCAGGAATTGAGTACCGATTCCTCATCACGGCAAAGGGACGATGCTATGCGCAATCATAAAGAAGAAATTCTTCAACGCCAAACATCATCCTTACAACGCTTGCAGAGGGAGCATGGTGATTCTCATCGTCTAGAAATTCGCAAGTTCCGCAGGCGGAAGTTATTGCAGTACCATCAAATGGAGCAAAATTTATTGCGAGATGTGAGTAATAAACCTTTAGAGTTGCTTTTAATTTTAAAGATATTAATTATAATTTTTTCTTATTTGAAGTAATTCAATTAAAATATTTAAAATTTGTATTTGCTGTTAATATTTGTTTGCAAAAGATTGAACGTTTTTAATAAAA
Nholsingeri_PondCave_N541 TTTATTACTATTATAATTGTTGACAAAATTAATTACTATTATTACTATGATTGTTGATTATGCAGCATTATTATGGTA---TGATTGTTGTTAAAATCTTAGAATTTGGAAAATTTATTGTTTTCTTAAAATCAGGAATTGAGTACCGATTCCTCATCACGGCAAAGGGACGATGCTATGCGCAATCATAAAGAAGAAATTCTTCAACGCCAAACATCATCCTTACAACGCTTGCAGAGGGAGCATGGTGATTCTCATCGTCTAGAAATTCGCAAGTTCCGCAGGCGGAAGTTATTGCAGTACCATCAAATGGAGCAAAATTTATTGCGAGATGTGAGTAATAAACCTTTAGAGTTGCTTTTAATTTTAAAGATATTAATTATAATTTTTTCTTATTTGAAGTAATTCAATTAAAATATTTAAAATTTGTATTTGCTGTTAATATTTGTTTGCAAAAGATTGAACGTT----------
Njonesi_CaveSpringCave_N390 TTTATTACTATTATAATTCTTGACAAAATTAATTACTACTATTACTATGATTGTTGATTAAGCAGCATTATTATGGTACTATGATTGTCATTAAAAGCTTAGAATTTAGAAAATTTGTTGTTTTCTTAAAACCAGGAATTGAGTACTGATTCCTCATCACGGCAAAGGGACGATGCTATGCGCAATCATAAAGAAGAAATTCTTCAACGCCAAACATCATCCTTACAACGCTTGCAGAGGGAGCATGGTGATTCTCATCGTCTAGAAATTCGCAAGTTCCGCAGGCGGAAGTTATTGCAGTACCATCAAATGGAGCAAAATTTATTGCGAGATGTGAGTAATGAACCTTTAGAGTTGCTTTTAATTTTAAAGATATTAATTATAATTTTTTCTTATTTAAAGTAATTCAATTAAAATATTTCAAATTTGTATTTGCTGTTAATATTTGTTTGCAAAAGATTATTATTTTTTAATAAAA
Nlowderi_upperFiresCreek_N820 TTTATTACTATTATAATTGTTCACAAAATTAATTACTATTAATATTATGATTGTTAATTATGCAGCATTATTATGGTATTATAATTGTTGTTAAAAGCTTATAATTTAGAAAATTTATTGTTTTCTTAAAACCAGGAATTGAGTACTGATTCCTCATCACGGCAAAGGGACGATGCTATGCGCAATCATAAAGAAGAAATTCTTCAACGCCAAACATCATCCTTACAACGCTTGCAGAGGGAGCATGGTGATTCTCATCGTCTAGAAATTCGCAAGTTCCGCAGGCGGAAGTTAT---------------------------------------------------------------------------------------------------------------------------------------------------------------------------------------
Nlula_BeeRockCave_G2091 ---------------------------------------------------------------------------------------------------------------AATTTATTGTTTTCGTAAAACCAGGAATTGAGTACCGATTCCTCATCACGGCAAAGGGACGATGCTATGCGCAATCATAAAGAAGAAATTCTTCAACGCCAAACATCATCCTTACAACGCTTGCAGAGGGAGCATGGTGATTCTCATCGTCTAGAAATTCGCAAGTTCCGCAGGCGGAAGTTATTGCAGTACCATCAAATGGAGCAAAATTTATTGCGAGATGTGAGTAATAAACCTTTAGAGTTGCTTTTAATTTTAAAGATGTTGATTATAATTTTTTCTTATTTAAAGTATTTCAATTGAAACATTTCAAATTTGTATTTGCAGTTAATATTTGTTTTTAAAAGATTGAACATTTTTAATAAAA
Nlula_LulaFallsCave_G2084 ------------------------------------------------------------------------ATTATGCTATGATTGTCGTTAAAATCTTAGAATTTGGAAAATTTATTGTTTCCTTAAAACCAGGAATTGAGTACTGATTCCTCGTCACGGCAAAGGGACGATGCTATGCGCAATCATAAAGAAGAAATTCTTCAACGCCAAACATCATCCTTACAACGCTTGCAGAGGGAGCATGGTGATTCTCATCGTCTAGAAATTCGCAAGTTCCGCAGGCGGAAGTTATTGCAGTACCATCAGATGGAGCAAAATTTATTGCGAGATGTGAGTAATAAACCTTTAGAGTTGCTTTTAATTTTAAAGATGTTGATTATAATTTTTTCTTATTTAAAGTATTTCAATTGAAACATTTCAAATTTGTATTTGCTGTTAATATTTGTTTTTAAAAGATTGAACATTTTTAATAAAA
Nmimus_NealsSink_N329 -----------------------------------------------TGATTGTTGATTATGCAGCATTATTATGGTA---TGATTGTTGTTAAAATCTTAGAATTTGGAAAATTTTTGGTTTTCTTAAAATCAGGAATTGAGTACCGATTCCTCATCACGGCAAAGGGACGATGCTATGCGCAATCATAAAGAAGAAATTCTTCAACGCCAAACATCATCCTTACAACGCTTGCAGAGGGAGCATGGTGATTCTCATCGTCTAGAAATTCGCAAGTTCCGCAGGCGGAAGTTATTGCAGTACCATCAAATGGAGCAAAATTTATTGCGAGATGTGAGT----------------TGTTTTTAATTTTAAAGATATTAATAATAATTACTTCTCATT-----------------------------------------------------------------------TGTAAT----
Nmimus_Straleys_N625 TTTATTACTATTATAATTGTTGACAAAATTAATTACTAATATTACTATGATTGTTGATTATGCAGCATTATTATGGTA---TGATTGTTGTTAAAATCTTAGAAATTGGAAAATTTATTGTTTTCTTAAAATCAGGAATTGAGTACCGATTCCTCATCACGGCAAAGGGACGATGCTATGCGCAATCATAAAGAGGAAATTCTTCAACGCCAAACATCATCCTTACAACGCTTGCAGAGGGAGCATGGTGATTCTCATCGTCTAGAAATTCGCAAGTTCCGCAGGCGGAAGTTATTGCAGTACCATCAAATGGAGCAAAATTTATTGCGAGATGTGAGTAATAAACCTTTAGAGTTTCTTTTAATTTTAAAGATATTAATTATAATTTTTTCTTATTTAAAGTAATTCAATTAAAATATTTAAAATTTGTATTTGCTGTTAATATTTGTTTGCAAAAGATTGAACGTTTTTAATAAAA
Nnasicus_CoweeTrain_N189 TTTATTACTATTATAATTGTTGACAAAATTAATTACTATTATTACTATGATTGTTGATTTTGCAGCATTATTATGGTA---TGATTGTTGTTAAAAGCTTAGAATTTAGAAAATGTATTGTTTTCTTAAAATCAGGAATTGAGTACTGATTCCTCATCACGGCAAAGGGACGATGCTATGCGCAATCATAAAGAAGAAATTCTTCAACGCCAAACATCATCCTTACAACGCTTGCAGAGGGAGCATGGTGATTCTCATCGTCTAGAAATTCGCAAGTTCCGCAGGCGGAAGTTATTGCAGTACCATCAAATGGAGCAAAATTTATTGCGAGATGTGAGTAATAAACCTTTAGAGTTGCTTTTAATTTTAAAGATATTAATTATAATTTTTTCTTATTTA---------------------------------------------------------------------------AAAA
Npaynei_Grindstaff_N646 TTTATTACTATTATAGTTGTTGACAAAATTAATTACTATTATTACTATGATTGTTGATTATGCAGCATTATTATGGTA---TGA---TTGTTAAAATCTTAGAATTTGGAAAATTTATTGTTTTCTTAAAATCAGGAATTGAGTACCGATTCCTCATCACGGCAAAGGGACGATGCTATGCGCAATCATAAAGAAGAAATTCTTCAACGCCAAACATCATCCTTACAACGCTTGCAGAGGGAGCATGGTGATTCTCATCGTCTAGAAATTCGCAAGTTCCGCAGGCGGAAGTTATTGCAGTACCATCAAATGGAGCAAAATTTATTGCGAGATGTGAGTAATAAACCTTTAGAGTTGCTTTTAATTTTAAAGATATTAATTATAATTTTTTCTTATTTAAAGTAATTCAATTAAAATATTTAAAATTTGTATTTGCTGTTAATATTTGTTTGCAAAAGATTGAAC-------------
Npaynei_NorrisDamCave_N348 TTTATTACTATTATAATTGTTGACAAAATTAATTACTATTATTACTATGATTGTTGATTATGCAGCATTATTATGGTA---TGATTGTTGTTAAAATTTGAGAATTTGGAAAATTTATAGTTTTCTTAAAATCAGGAATTGAGTACTGATTCCTCATCACGGCAAAGGGACGATGCTATGCGCAATCATAAAGAAGAAATTCTTCAACGCCAAACATCATCCTTACAACGCTTGCAGAGGGAGCATGGTGATTCTCATCGTCTAGAAATTCGCAAGTTCCGCAGGCGGAAGTTATTGCAGTACCATCAAATGGAGCAAAATTTATTGCGAGATGTGAGTAATAAACCTTTAGAGTTGCTTTTAATTTTAAAGA---------------------------------------------------------------------------------------------------------
Npecki_HaskellSims_G3697 -----------------------------------------------------------------------------------------------------------------------------------TCAGGAATTAAGTACGGATTCCTCATCACGGCAAAGGGACGATGCTATGCGCAATCATAAAGAAGAAATTATCCAACGCCAAACATCTTCCTTACAACGCTTGCAGAGGGAGCATGGTGATTCTCATCGTCTAGAAATTCGCAAGTTCCGCAGGCGGAAGTTATTGCAGTACCATCAAATGGAGCAAAATTTATTGCGAGATGTGAGTAATAAACCCTTAGAGTTGCTTTTAATTTTAAAGATATTAATTAAATTTTTTTCTTGTTTGAAGTAATTGAATTAAAATATTTCAAATTTGTATTTGCTGTTAATATTTGCTTTTAAAAGATTGGACATT----------
Npecki_HurricaneMazeCave_G2100 TTTATTACTATTATAATTGTTGACAAAATTAACTACTGTTATTAGTATGATTGTTGATCATGCAGCATTACTATGGTATTATGATTGTTGTTAAAAGCTTAAAATGT---------ATTGTTCCCTTAAAATCAGGAATTAAGTACGGATTCCTCATCACGGCAAAGGGACGATGCTATGCGCAATCATAAAGAAGAAATTATCCAACGCCAAACATCATCCTTACAACGCTTGCAGAGAGAGCATGGTGATTCTCATCGTCTAGAAATTCGCAAGTTCCGCAGGCGGAAGTTATTGCAGTACCATCAAATGGAGCAAAATTTATTGCGAGATGTGAGTAATAAACCCTT--------------------------------------------------------------------------------------------------------------------------------
Nreclusus_Clingmans_N252 TTTATTACTATTATAATTGTTGACAAAATTAATTACTACTATTACTATGATTGTTGATTAAGCAGCATTATTATGGTACTATGATTGTCATTAAAAGCTTAGAATTTAGAAAATTTATTGTTTTCTTAAAACCAGGAATTGAGTACTGATTCCTCATCACGGCAAAGGGACGATGCTATGCGCAATCATAAAGAAGAAATTCTTCAACGCCAAACATCATCCTTACAACGCTTGCAGAGGGAGCATGGTGATTCTCATCGTCTAGAAATTCGCAAGTTCCGCAGGCGGAAGTTATTGCAGTACCATCAAATGGAGCAAAATTTATTGCGAGATGTGAGTAATAAACCTTTAGAGTGGCTTTTAATTTTAAAGATGTTAATTATAATTTTTTCTTATTTAAAGTAATTAAATTAAAATATTTCAAATTTGTATTTGCCGTTAATATTTGTTTGCA------------------------
Nreclusus_Newfound_N259 -------------------------------------------ACTATGATTGTTGATTAAGCAGCATTATTATGGTACTATGATTGTCGTTAAAAGCTTAGAATTTAGAAAATTTATTGTTTTCTTAAAACCAGGAATTGAGTACTGATTCCTCATCACGGCAAAGGGACGATGCTATGCGCAATCATAAAGAAGAAATTCTTCAACGCCAAACATCATCCTTGCAACGCTTGCAGAGGGAGCATGGTGATTCTCATCGTCTAGAAATTCGCAAGTTCCGCAGGCGGAAGTTATTGCAGTACCATCAAATGGAGCAAAATTTATTGCGAGATGTGAGTAATAAACCTTTAGAGTTGCTTTTAATTTTAAAGATATTAATTATAATTTTTTCTTATTTAAAGTAATTCAATTAAAATATTTCAAATTTGTATTTGCTGTTAATATTTGTTTGC-------------------------
Nreclusus_Noland_N1051 -----------TATAATTGTTGACAAAATTAATTACTACTATTACTATGATTGTTGATTAAGCAGCATTATTATGGTACTATGATTGTCGTTAAAAGCTTAGAATTTAGAAAATTTATTGTTTTCTTAAAACCAGGAATTGAGTACTGATTCCTCATCACGGCAAAGGGACGATGCTATGCGCAATCATAAAGAAGAAATTCTTCAACGCCAAACATCATCCTTACAACGCTTGCAGAGGGAGCATGGTGATTCTCATCGTCTAGAAATTCGCAAGTTCCGCAGGCGGAAGTTATTGCAGTACCATCAAATGGAGCAAAATTTATTGCGAGATGTGAGTAATAAACCTTTAGAGTGGCTTTTAATTTTAAAGATGTTAATTATAATTTTTTCCCATTTAAAGTAATTAAATTAAAATATTTCAAATTTGTATTTGCCGTTAATATTTGTTTGCAGAAAATTGAACATTTTTAATAAAA
Nreclusus_Smokemont_N1020 ------------------------------------------------------------------------------CTATGATTGTCGTTAAAAGCTTAGAATTTAGAAAATTTATTGTTTTCTTAAAACCAGGAATTGAGTACTGATTCCTCATCACGGCAAAGGGACGATGCAATGCGCAATCATAAAGAAGAAATTCTTCAACGCCAAACATCATCCTTACAACGCTTGCAGAGGGAGCATGGTGATTCTCATCGTCTAGAAATTCGCAAGTTCCGCAGGCGGAAGTTATTGCAGTACCATCAAATGGAGCAAAATTTATTGCGAGATGTGAGTAATAAACCTTCAGAGTTGCTTTTAATTTTAAAGATATTAATTATATTTTTTTCTTATTTGAAGTAATTCAATTAAAATATTTCAAATTTGTATTTGCTGTTAATATTTGTTTGCAAAAGATTGTTAATTTTTAATAAAA
Nroanensis_N_CarversGap_N928 TTTATTACTATTATAATTGTTGACAAAATTAATTACTATTATTACTATGATTGTTGATTATGCACCATTATTATGGTA---TGATTGTTGTTAAAATCTTAGAATTTGGAAAATTTATTGTTTTTTTAAAATCAGGAATTGAGTACTGATTCCTCATCACGGCAAAGGGACGATGCTATGCGCAATCATAAAGAAGAAATTCTTCAACGCCAAACATCATCCTTACAACGCTTGCAGAGGGAGCATGGTGATTCTCATCGTCTAGAAATTCGCAAGTTCCGCAGGCGGAAGTTATTGCAGTACCATCAAATGGAGCAAAATTTATTGCGAGATGTGAGTAATAAACCTTTAGAGTTTTTTTTAATTTTAAAGATATTAATTATATTTTTTTCTTATTTAAAGTAATTCAATTAAGATATTTAAAATTTGTATTTGCTGTTAATATTTGTTTGCAAAAGATTGAACGTTTTTAATAAAA
Nroanensis_RoanHighBluff_N762 -----------------------------------------------------------ATGCAGCATTATTATGGTA---TGATTGTTGTTAAAATCTTAGAATTTGGAAAATTTATTGTTTTTTTAAAATCAGGAATTGAGTACTGATTCCTCATCACGGCAAAGGGACGATGCTATGCGCAATCATAAAGAAGAAATTCTTCAACGCCAAACATCATCCTTACAACGCTTGCAGAGGGAGCATGGTGATTCTCATCGTCTAGAAATTCGCAAGTTCCGCAGGCGGAAGTTATTGCAGTACCATCAAATGGAGCAAAATTTATTGCGAGATGTGAGTAATAAACCTTTAGAGTTGTT-----------------------------------------------------------------------------------------------------------------------
Nsheari_BaldRiver_N1168 -------------------------------------------------------------------------------------------------------------------------------------------------------------------------ACGATGCTATGCGCAATCATAAAGAAGAAATTCTTCAACGCCAAACATCATCCTTACAACGCTTGCAGAGGGAGCATGGTGATTCTCATCGTCTAGAAATTCGCAAGTTCCGCAGGCGGAAGTTATTGCAGTACCATCAAATGGAGCAAAATTTATTGCGAGATGTGAGTAATAAACCTTTAGAGTTGCTTTTAATTTTGAAGAAATTAATTATTATTTTTTCTTATTTAAAGTAATTCAATTAAAATATTTCAAATTTGTATTTG-------------------------------------------
Nsheari_Cohutta_N826 TTTATTACTCTTATAATTGTTGACAAAATTA---------ATTACTATGATTGTTGATTATGCAGCATT---ATGGTATTATGATTGTTGTAAAAAACTTAGAATTTATAAAATTTTTCTTCTTCTTAAAACCAGGAATTGAGTACTGATTCCTCATCACGGCAAAGGGACGATGCTATGCGCAATCATAAAGAAGAAATTCTTCAACGCCAAACATCATCCTTACAACGCTTGCAGAGGGAGCATGGTGATTCTCATCGTCTAGAAATTCGCAAGTTCCGCAGGCGGAAGTTATTGCAGTACCATCAAATGGAGCAAAATTTATTGCGAGATGTGAGTAATAAACCTTTAGAGTTGCTTTTAATTTTGAAGAAATTAATTATAATTTTTTCTTATTTAAAGTAATTCAATTAAAATATTTCAAATTTGTATTTGATGTTAATATTTGTTTGCAAAAGATTATTCATTTTTTATAAAA
Nsheari_JoyceKilmer_N092 -----------------TGTTGACAAAATTA---------ATTACTATGATTGTTGATTATGCAGCATT---ATGGTATTATGATTGTTGTAAAAAGCTTAGAATTTATAAAATTTGTT---TTCTTAAAACCAGGAATTGAGTACTGATTCCTCATCACGGCAAAGGGACGATGCTATGCGCAATCATAAAGAAGAAATTCTTCAACGCCAAACATCATCCTTACAACGCTTGCAGAGGGAGCATGGTGATTCTCATCGTCTAGAAATTCGCAAGTTCCGCAGGCGGAAGTTATTGCAGTACCATCAGATGGAGCAAAATTTATTGCGAGATATGAGTAATAAACCTTTAGAGTTGCTTTTAATTTTGAAGAAATTAAT--------------------------------------------------------------------------------------------------
Nsilvanus_Elijay_N395 ---------------------------------------------------------------------------------------------------------TTGGAAAAT---TTGTTTTCTCAAAATCAGGAATTGAGTACTGATTCCTCATCACGGCAAAGGGACGATGCTATGCGCAATCATAAAGAAGAAATTCTTCAACGCCAAACATCATCCTTACAACGCTTGCAGAGGGAGCATGGTGATTCTCATCGTCTAGAAATTCGCAAGTTCCGCAGGCGGAAGTTATTGCAGTACCATCAAATGGAGCAAAATTTATTGCGAGATGTGAGTAATAAACCTTTAGAGTTGCTTTTAATTTTAAAGATATTAATTATAATTTTTTCTTATTTAAAGTAATTTAATTAAAATATTTAAAATTTGTATTTGCTGTTAATATTTGTTTGCAAAAGATTGAACGTTTTTAATAAAA
Nsilvanus_GermanyCove_N1017 -------------TAATTGTTGACAAAATTAATTACT---ATTACTATGATTGTTGATTATGCAGCATTATTATGGTA---TGATTGTTGTTAAAATCTTAGAATTTGGAAAATTTATTGTTTTCTTAAAATCAGGAATTGAGTACTGATTCCTCATCACGGCAAAGGGACGATGCTATGCGCAATCATAAAGAAGAAATTCTTCAACGCCAAACATCATCCTTACAACGCTTGCAGAGGGAGCATGGTGATTCTCATCGTCTAGAAATTCGCAAGTTCCGCAGGCGGAAGTTATTGCAGTACCATCAAATGGAGCAAAATTTATTGCGAGATGTGAGTAATAAACCTTTAGAGTTGCTTTTAATTTTAGAGATATTAATTATAGTTTTTTCTTATTTAAAGTAATTCAATTAAAAT-------------------------------------------------------------
Nsilvanus_HeboMtn_N1029 --------------------------------TTACTATTATTACTATGATTGTTGATTATGCAGCATTATTATGGTA---TGATTGTTGTTAAAATCTTAGAATTTGGAAAATTTATTG--TTCTTAAAATCAGGAATTGAGTACTGATTCCTCATCACGGCAAAGGGACGATGCTATGCGCAATCATAAAGAAGAAATTCTTCAACGCCAAACATCATCCTTACAACGCTTGCAGAGGGAGCATGGTGATTCTCATCGTCTAGAAATTCGCAAGTTCCGCAGGCGGAAGTTATTGCAGTACCATCAAATGGAGCAAAATTTATTGCGAGATGTGAGTAATAAACCTTTAGAGTTGCTTTTAATTTTAAAGATATTAATTATAATTTTTTCTTATTTAAAGTAATTCAATTAAAATATTTAAAATTTGTATTTGCTGTTAATATTTGTTTGGAAAAGATTGAAAGTTTTTTTTAAAA
Nstupkai_BlowholeWOS_N285 TTTATTACTGTTATAATTGTTTACAAAATTAATTACTACTATTACTATGATTGTTGATTACTTATCATTATTATGGTACTATGATTGTCATTAAAAGCTTAGAATTTAGAAAATTTATTGTTTTCTTAAAACCAGGAATTGAGTACTGATTCCTCATCCCGGCAAAGGGACGATGCTATGCGCAATCATAAAGAAGAAATTCTTCAACGCCAAACATCATCCTTACAACGCTTGCAGAGGGAGCATGGTGATTCTCATCGTCTAGAAATTCGCAAGTTCCGCAGGCGGAAGTTATTGCAGTACCATCAAATGGAGCAAAATTTATTGCGAGATGTGAGTAATAAACCTTTAGAGTGGCTTTTAATTTTAAAGATGTTAATTATAATTTTTTCTTATTTAAAGTAATTCAATTAAAATATTCCAAATTTGTATTTGCCGTTAATATTT--CTGCAGAAAATTGTGAATTTTTAATAAAA
Nstupkai_Blowing_N356 ---------------------------------------------------------------------------GTACTATGATTGTCATTAAAAGCTTAGAATTTAGAAAATTTATTGTTTTCTTAAAACCAGGAATTGAGTACTGATTCCTCATCACGGCAAAGGGACGATGCTATGCGCAATCATAAAGAAGAAATTCTTCAACGCCAAACATCATCCTTACAACGCTTGCAGAGGGAGCATGGTGATTCTCATCGTCTAGAAATTCGCAAGTTCCGCAGGCGGAAGTTATTGCAGTACCATCAAATGGAGCAAAATTTATTGCGAGATGTGAGTAATAAACCTTTAGAGTGGCTTTTAATTTTAAAGATATTAATTATAATTTTTTCTTATTTAAAGTAATTCAATTAAAATATTTCAAATTTGTATTT--------------------------------------------
Nstupkai_LittleRiver_N293 ------------------------------------------------------------------------------------------------------------------------------------------------------------TCACGGCAAAGGGACGATGCTATGCGCAATCATAAAGAAGAAATTCTTCAACGCCAAACATCATCCTTACAACGCTTGCAGAGGGAGCATGGTGATTCTCATCGTCTAGAAATTCGCAAGTTCCGCAGGCGGAAGTTATTGCAGTACCATCAAATGGAGCAAAATTTATTGCGAGATGTGAGTAATAAACCTTTAGAGTTTCTTTTAATTTTAAAGATATTAATTATAATTTTTTCTTATTTAAAGTAATTCAATTAAAATATTTCAAATTTGTATTTGCTGTTAATATTTGTTTGCAAAAGATTATTAATTTTTAATAAAA
Nstygius_ObeLee_N0656 -------CTATTAAAATTGTTGACAAAAATA---------ATTACTATGATTGTTGATTATTCAGCATTACTATGGTATTATGATTGTTGTTAAAAGTTTAGAATT-AGGAAATTTATTGTTTTCTTAAAATCAGGAATTGAGTACAGATTCCTCATCACGGCAAAGAGACGATGCTATGCGCAATCATAAAGAAGAAATTCTTCAACGCCAAACATCATCTTTACAACGCTTGCAGAGGGAGCACGGCGATTCTCATCGTCTAGAAATTCGCAAGTTCCGCAGGCGGAAGTTATTGCAGTACCATCAAATGGAG-------------------------------------------------------------------------------------------------------------------------------------------------------------------
Ntempletoni_ClarksCreek_N945 ----TTACTATTGTAATTGTTGACAAAATTAATTATTATTATTACTATGATTGATGATTATGCAGCATTATTATGGTATTATGATTGTTGTTAAAAGCTTAGAATTTAGAAAAGGTATTGTTTTCTTAAAATCAGGAATTGAGTACCGATTCCTCATCACGGCAAAGGGACGATGCTATGCGCAATCATAAAGAAGAAATTCTTCAACGCCAAACATCATCCTTACAACGCTTGCAGAGGGAGCATGGTGATTATCATCGTCTAGAAATTCGCAAGTTCCGCAGGCGGAAGTTATTGCAGTACCATCAAATGGAGCAAAATTTATTGCGAGATGTGAGTAATAAATCTTTAGAGTTGCTTTTAATTTTAAAGATATTAATTATAATTTTTTCATATTT--------------------------------------------------------------------------------
Ntempletoni_ScronceCreekRd_N1223 TTTATTACTATTATAATTGTTGACAAAATTAATTATTATTATTACTATGATTGTTGATTATGCAGCATTATTGTGGTATTATGATTGTTGTTAAAAGCTTAGAATTTAGAAAATTTATTGTTTTCTTAAAATCAGGAATTGAGTACCGATTCCTCATCACGGCAAAGGGACGATGCTATGCGCAATCATAAAGAAGAAATTCTTCAACGCCAAACATCATCCTTACAACGCTTGCAGAGGGAGCATGGTGATTCTCATCGTCTAGAAATTCGCAAGTTCCGCAGGCGGAAGTTATTGCAGTACCATCAAATGGAGCAAAATTTGTTGCGAGATGTGAGTAATAAACCTTTAGAGTTGCTTTTAATTTTAAAGATATTAATTATAAATTTTTCATATTTAATGTATTTCAATTAAAATATTTCAAATTTGTATTTGCTGTTAATATTTGTTTTCTAAAGATAGAACATTTTTAATAAAA
Ntennessensis_IndianCave_N052 TTTATTACTATTATAATTGTTGACAAAATTAATTACTATTATTATTATTATTGTTGATTATGCAGCATTATTATGGTA---TGATTGTTGTTAAAATCTTAGAATTTGGAAAATTTATTGTTTTTTAAAAATCAGGAATTGAGTACCGATTCTTCATCACGGCAAAGGGACGATGCTATGCGCAATCATAAAGAAGAAATTCTTCAACGCCAAACATCATCCTTACAACGCTTGCAGAGGGAGCATGGTGATTCTCATCGTCTAGAAATTCGCAAGTTCCGCAGGCGGAAGTTATTGCAGTAC-------------------------------------------------------------------------------------------------------------------------------------------------------------------------------
Ntennessensis_LittleStony_N645 -----------------------------------------------------------------------------------------GTTAAAATCTTAGAATTTGGAAAATTTATTGTTTTCTTAAAATCAGGAATTGAGTACTGATTCCTCATCACGGCAAAGGGACGATGCTATGCGCAATCATAAAGAAGAAATTCTTCAACGCCAAACATCATCCTTACAACGCTTGCAGAGGGAGCATGGTGATTCTCATCGTCTAGAAATTCGCAAGTTCCGCAGGCGGAAGTTATTGCAGTACCATCAAATGGAGCAAAATTTATTGCGAGATGTGAGTAATAAACCTTTAGAGT----TTTAATTTTAAAGATATTAATTATAATTTTTTCTTATTTAACGTAATTCAATTAAAATATTTAAAATTTGTATTTGCTGTTAATATTTGTTTGCAAAAG--------------------
Ntennessensis_Watauga_N1046 TTTATTACTATTATAATTGTTGACAAAATTAATTACTATTATTACTATGATTGTTGATTATGCAGCATTATTATGGTA---TGATTGTTGTTAAAATCTTAGAATTTGGAAAATTTATTGTTTTCTTAAAATCAGGAATTGAGTACTGATTCCTCATCACGGCAAAGGGACGATGCTATGCGCAATCATAAAGAAGAAATTCTTCAACGCCAAACATCATCCTTACAACGCTTGCAGAGGGAGCATGGTGATTCTCATCGTCTAGAAATTCGCAAGTTCCGCAGGCGGAAGTTATTGCAGTACCATCAAATGGAGCAAAATTTATTGCGAGATGTGAGTAATAAACCTTTAGAGTTGTTTTTAATTTTAAAGATATTAATTATAATTTTTTCTTATTTAAAGTAATTCAATTAAAATATTTAAAATTTGTATTTGCTGTTAATATTTGTTTGCAAAAGATTGAACATTTTTAATAAAA
