# Supplementary material for: ﻿New species in old mountains: integrative taxonomy reveals ten new species and extensive short-range endemism in Nesticus spiders (Araneae, Nesticidae) from the southern Appalachian Mountains
Source: Zookeys. 2023 Feb 3;1145:1–130. doi: 10.3897/zookeys.1145.96724 (PMC10208238; doi:10.3897/zookeys.1145.96724)
Supplement: Supplementary material 4 — Input alignments, analysis log files, and output tree files [file zookeys-1145-001_article-96724__-s004.zip › uce-200230 (modified).phy]

 88 1038
Nesticella_sp_GH1210 ---------------------------------------------------------------------------------------------------------------------------------------------------------------------------------------------------------------------------------------------------------------------------------------------------------------------------------------------CCGGCAGCATATCCAGTAGGCGGTAAGAGAGGATGAGATCCAGAAGAAGGGTGTACTCCTGGTTCCATTCCCGGATGAGTAGGCACACCCATTGCTGCAGCAGCGGCTGCTGCTGCAGTAACAGCATCATGAGGATGTAAATGTAGGTGTGTATGAGCATGAGCATGTGTGTGAGCATGAGTATGAAGTTCAGGTGCTAAACCAGCCATTTGAAGGCGTAGGAGGGGATCTGTACCAAGCATGAGACGTTCGGAGTGAGCTCTTTCAGCATTGATGCGATCCATAGCAGCTTCCGAAACAGGCACATTGGGTGGGATACCCAATCTTTCACGTTCAGCAGCAGAATACAGAGCAAAGGGTCCATGGTTCATTCCAGCATGG------------------------------------------------------------------------------------------------------------------------------------------------------------------------------------------------------------------------------------------------------------------------------------------------------------------------------------
Nesticus_Japan_G2153 -------------------TGACCAGAGATATTTCAAGCTATACAGGAACAGA--------AAGTACCTACATATAATACCCCT-----------GTCGTTGAACAGT-----ATACAGTGTGCCTGTTTAAATTGTAGTTGCTTAATTTGGCAAAACAAGCTATTCTATTAAAATATAAATAATATATATATATATATATAAGAAATAAATAATATGAGAATGTTATTTTATATTTACCTGATGGGCAAACTGTTCATCATATGGAGGTCTCAGCATCCCGGAACCTGGATGAAGAAGCTCTGCTCGTGGAACGATTCCCGGCCGTGGACCTCCAGTAGCATATCCCGTAGGTGGTAAGAGAGGATGAGATCCAGAAGAAGGATGCACTCCTGGTTCCATACCTGGATGAGTAGGCACACCCATTGCTGCAGCAGCAGCCGCCGCTGCAGTAACAGCATCATGAGGGTGCAAATGTAGGTGTGTATGAGCATGAGCATGTGTGTGAGCATGAGTATGAAGTTCAGGTGCTAAACCCGCCATTTGAAGACGTAGGAGGGGATCTGTGCCTAGCATGAGACGCTCTGAGTGAGCTCTTTCAGCATTGATGCGATCCAATTGAGCTTCCGAAACAGGTACATTGGGAGGGATACCCAATCTTTCACGATCAGCAGCAGAATACAGAGCAAAGGGTCCGTGGTTCATTCCAGCGTGGGCTGGTGCAAGACCGACTGCGGGGCCACCTTGCATGGCATAACGCCGTTGAAGTTCAATCCAGTGTGGGTCATAACCTCCAGCGGGTAAACGAGTTTTCATTTCGTATTCTGCTTTGAGCTTGTCATGGAGGTCTCTCTCTCGCTTTTCTCTCTCCATCTCTATTTCTAACCTGTAACTTAAAAAGA-AATAAGACCTGTAATTTGTGATTTTTCCAGATACATGAGCATTCCCACACAAGCCAC--------------------CAAATCAAGAATACTCTGTCCTGAGAGAGAATCCATT--------AGCTAAAACCAATT
Nsilvestrii_Hellgate_N1108 AGAGAGCATAAGCTTTGAAAGTCAAAGAAAGGTGCAATCAATGTGATAAGAAATAATTTTTAAGTTAGTTCCGGCAACATTATAAAAAATTATTCTAAACTATGAATCAATATATATTTGGCAACAAATGGATTTGGTGAAAAATAAATAAAAATTATCAGTTAAATTAGATACATAAAAATGGAATGTAAATAAATAATTCAATTATAGGAAATGTAATAAAGTCTTTTAGTATTCACCTGATGTGCAAACTGTTCATCGTATGGAGGTCTCAGCATCCCAGAACCCGGATGAAGAAGCTCTGCCCTCGGAACGATTCCAGGCCGCGGACCTCCTCCAGCATATCCAGTGGGAGGCAAGAGGGGATGAGAACCGGAAGAAGGATGTACTCCCTGCTCCATTCCCGGATGAGGAGGCACACCCATTGCTGCGGCTGCAGCAGCAGCTGCAGATACAGCATCATGAGGATGCAAATGTAGGTGTGTATGAGCATGAGCATGTGTGTGAGCATGAGTGTGAAGTTCAGGTGCTAATCCTGCCATTTGAAGCCGTAAGAGGGGATCTGTACCCAGCATAAGACGCTCTGAATGAGCCCTTTCTGCATTGATGCGTTCCATAGTAGCTTCGGAAACAGGTACATTTTGCGGAATGCCCAACCTTTCACGTTCAGCAGGAGAATATAGGCCAAATGGACCATGGTTCATTCCCGCATGGGCTTGTGCAAGTCCAACACCAGGGCCACCCTGCATTGCAAACCGACGCTGAAGTTCAATCCAGTGAGGGTCATAAGCTCCAGCTGGCAGACGAGTTTTCATTTCATATTCTGCTTTCAGTTTGTCATGAAGGTCTCTCTCCCGCTTTTCTCTCTCCATCTCTATTTCTAACCTGTAACTTAAGAAAA-TACAACACCTGTAATTTAAGATTTCATTCAGTGAATGCATGATACCAAATATGTATA-------------------AGTACTCTGGAAAAATTTTTTTAAAGG---------------------------------
Narcheri_Cheaha_N023 ATAAATTAAATATTTGCATAGAAAAAAAGAAATTCTAAAA----GACTAAAAATGACTTTCAAAGGCAAACCAGTAAAATCCTCAAAAATAAAGCACATTTGAGGAATAATGCATATAAATTAATAGGTTGATTTGAAACAGCATAACCAAAC------------------------------CTCTCTATATATATAT--AAAGAATGCAAAGGATAAGATAATCATTTTGAATTTACCTGATGTGCAAATTGCTCATCATATGGAGGTCTTAGCATCCCAGAACCTGGATGAAGAAGCTCTGCACGTGGAACAATTCCTGGCCGTGGACCTCCGCCAGCATATCCGGTTGGAGGCAAGAGAGGATGAGAACCTGAAGATGGATGCACTCCTTGTTCCATTCCTGGATGAGGAGGCACGCCCATTGCTGCAGCCGCAGCAGCAGCTGCAGACACGGCATCATGAGGATGCAAATGTAGGTGTGTGTGAGCATGGGCATGTGTGTGAGCATGAGTATGAAGTTCGGGTGCTAAGCCAGCCATCTGAAGACGCAAGAGGGGATCTGTGCCTAGCATAAGACGCTCTGAATGAGCCCTTTCTGCATTGATACGATCCATAGCAGCCTCAGAAACAGGTACATTGGGTGGGATGCCCAATCTTTCACGCTCTGCAGGAGAATACAGACCAAATGGTCCGTGGTTCATTCCTGCATGGGCTGGCGCCAGTCCAACAGCAGGTCCCCCTTGCATTGCATAACGGCGCTGAAGTTCAATCCAATGAGGATCATAAGCTCCTGCTGGTAAACGAGTTTTCATTTCGTATTCAGCTTTTAGTTTGTCGTGGAGGTCTCTCTCGCGCTTTTCTCTCTCCATCTCTATTTCTAACCTGTAAC--------------------------------------------------------------------------------------------------------------------------------------------------
Narcheri_MillShoalCreek_N727 ----------------------------------------------------------------------------------------------------------------------------------------------------------------------------------------------------------------------------------------------CCTGATGTGCAAATTGCTCATCATATGGAGGTCTTAGCATCCCAGAACCTGGATGAAGAAGCTCTGCACGTGGAACAATTCCTGGCCGTGGACCTCCGCCAGCATATCCGGTTGGAGGCAAGAGAGGATGAGAACCTGAAGATGGATGCACTCCTTGTTCCATTCCTGGATGGGGAGGCACGCCCATTGCTGCAGCCGCAGCAGCAGCTGCAGACACGGCATCATGAGGATGCAAATGTAGGTGTGTGTGAGCATGGGCATGTGTGTGAGCATGAGTATGAAGTTCGGGAGCTAAGCCAGCCATCTGAAGACGTAAGAGGGGATCTGTGCCTAGCATAAGACGCTCTGAATGAGCCCTTTCTGCATTGATACGATCCATAGCAGCCTCAGAAACAGGTACATTGGGTGGGATGCCCAATCTTTCACGCTCTGCAGGAGAATACAGACCAAATGGTCCGTGGTTCATTCCTGCATGGGCTGGCGCCAGTCCAAC-------------------------------------------------------------------------------------------------------------------------------------------------------------------------------------------------------------------------------------------------------------------------------------------------------------------
Nbarri_Bishop_N1072 ------------------------------------------------------------------------------------------------------------------------------------------------TAACCAGACATCATGAGTTAATTTATAGCAACGGTAATAGTATTTATATATATATATAAAGCATGGAGAAGGTGAGAGAATCATTTTGAATTTACCTGATGTGCAAATTGTTCATCATATGGAGGTCTTAGCATCCCAGAACCTGGATGAAGAAGCTCTGCACGTGGAACAATTCCTGGCCGTGGACCTCCGCCAGCATATCCGGTTGGGGGCAAGAGAGGATGAGAACCCGAAGATGGATGCACTCCTTGTTCCATTCCTGGATGGGGAGGCACACCCATTGCTGCAGCCGCAGCAGCAGCTGCAGACACGGCATCATGAGGATGCAAATGTAGGTGTGTGTGAGCATGGGCATGTGTGTGAGCATGAGTATGAAGTTCGGGTGCTAAGCCAGCCATCTGAAGACGCAAGAGGGGATCTGTGCCTAGCATAAGACGCTCTGAATGAGCTCTTTCTGCATTGATACGATCCATAGCAGCTTCAGAAACAGGTACATTAGGTGGGATGCCCAGTCTTTCACGTTCAGCAGGAGAATACAGACCAAATGGTCCATGGTTCATTCCTGCATGAGCTGGTGCCAGTCCGACAGCAGGGCCCCCTTGCATCGCGTAACGGCGCTGAAGTTCAATCCAATGAGGATCATAAGCTCCTGCTGGTAAACGAGTTTTCATTTCGTATTCAGCTTTTAGTTTGTCATGGAGGTCTCTCTCACGCTTCTCTCTTTCCATCTCTATTTCTAACCTGTAACTTGAAAGAATAAAAAGACCTGTAATTTTAGAATTTATTCAGCAAATTCATATTCTCTAATAAGTTAT-AAAAAATACAAGGGAATTACAATTTTTAAA---TTTTTTTAATAGATGTGTTCATCTCTACAGTATCAAGAATAAAGT
Nbarri_LostCoveCave_N0065 ATAAATTAAATATTTGCATAGAAAAAGGAAAATTCAAAATAAATAAT-----------------------------------------ATAAAGCAAATTTGAGGAGTAATGCATATAAGTTAACAGGTTGATTTGAAACAGCATAACCAGACATCATGAGTTAATTTATAGCAACGGTAATAGTATTTATATATATATATAAAGCATGGAGAAGGTGAGAGAATCATTTTGAATTTACCTGATGTGCAAATTGTTCATCATATGGAGGTCTTAGCATCCCAGAACCTGGATGAAGAAGCTCTGCACGTGGAACAATTCCTGGCCGTGGACCTCCGCCAGCATATCCGGTTGGGGGCAAGAGAGGATGAGAACCCGAAGATGGATGCACTCCTTGTTCCATTCCTGGATGGGGAGGCACACCCATTGCTGCAGCCGCAGCAGCAGCTGCAGACACGGCATCATGAGGATGCAAATGTAGGTGTGTGTGAGCATGGGCATGTGTGTGAGCATGAGTATGAAGTTCGGGTGCTAAGCCAGCCATCTGAAGACGCAAGAGGGGATCTGTGCCTAGCATAAGACGCTCTGAATGAGCTCTTTCTGCATTGATACGATCCATAGCAGCTTCAGAAACAGGTACATTAGGTGGGATGCCCAGTCTTTCACGTTCAGCAGGAGAATACAGACCAAATGGTCCATGGTTCATTCCTGCATGAGCTGGTGCCAGTCCGACAGCAGGGCCCCCTTGCATCGCGTAACGGCGCTGAAGTTCAATCCAATGAGGATCATAAGCTCCTGCTGGTAAACGAGTTTTCATTTCGTATTCAGCTTTTAGTTTGTCATGGAGGTCTCTCTCACGCTTCTCTCTTTCCATCTCTATTTCTAACCTGTAACTTGAAAGAATAAAAAGACCTGTAATTTTAGAATTTATTCAGCAAATTCATATTCTCAAATAAGTTAT-AATAAATACAAGGGAATTACAATTTTTTA-------------------------------------------------
Nbarri_eyed_ClayCave_G2082 ---------------GCATAGAAAAAGGAAAATTCAAAATAAATAATAAAAAATGACTTTCAAGTGCAAACCAGTAAAATCGATAAAAATAAAGCAAATTTGAGTGGTAATGCATATAAGTTAACAGGTTGATTTGAAACAGCATAACCAGACGCCAAGTGTTAATTTATAGCAACGGTAATAGTATTCATACACAT--AAAAAGCATGGAGAAGACGAGAGAATCATTTTAAATTTACCTGATGTGCAAATTGTTCATCATATGGAGGTCTTAGCATCCCAGAACCTGGATGAAGAAGCTCTGCACGTGGAACGATTCCTGGCCGTGGACCTCCGCCAGCATATCCGGTTGGAGGCAAGAGAGGATGAGAACCCGAAGATGGATGCACTCCCTGTTCCATTCCTGGATGGGGAGGCACACCCATTGCTGCAGCCGCCGCAGCAGCTGCAGACACGGCATCATGAGGATGCAAATGTAGGTGTGTGTGAGCATGGGCATGTGTGTGAGCGTGAGTATGAAGTTCGGGTGCTAAGCCAGCCATCTGAAGACGCAAGAGGGGATCTGTGCCTAGCATAAGACGTTCTGAATGAGCTCTTTCTGCATTGATACGATCCATAGCAGCTTCAGAAACAGGTACATTGGGTGGGATGCCCAGTCTTTCACGCTCGGCAGGAGAATACAGACCAAACGGTCCATGGTTCATTCCTGCATGGGCCGGTGCCAGTCCAACAGCAGGGCCCCCTTGCATCGCATAACGGCGCTGAAGTTCAATCCAATGAGGATCATAAGCTCCTGCTGGTAAACGAGTTTTCATTTCGTATTCAGCTTTTAGTTTGTCATGAAGATCTCTCTCGCGCTTTTCTCTCTCCATCTCTATTTCTAACCTGTAACTTGAAAGAATAAAAAGGCCTGTAATTTTAGAATTTATTCAGCAAATTCATATTCTCAAATAAGTTATAAAAAAATACAGGAGAATTACAATTTTAAAACAATTTTTTTAACAGATGGCTTCATCTCTACAGTATCAAGAATAAAGT
Nbarrowsi_Gregorys_N270 -------------------------------------------------------------------------------------------------------------------------------------------------------------------------------------------------------AAAAAGCATGGAGAAG---AGAGAATCATTTTGAATTTACCTGATGTGCAAATTGTTCATCATATGGAGGTCTTAGCATCCCAGAACCTGGATGAAGAAGCTCTGCACGTGGAACGATTCCTGGCCGCGGACCTCCACCAGCATATCCGGTTGGAGGCAAGAGAGGATGAGAACCTGAAGATGGATGCACTCCTTGTTCCATTCCTGGATGGGGTGGCACACCCATTGCTGCAGCCGCAGCAGCAGCTGCAGACACGGCATCATGAGGATGCAAATGTAGGTGTGTGTGAGCATGGGCATGTGTGTGAGCATGAGTATGAAGTTCGGGTGCTAAGCCGGCCATCTGAAGACGCAAGAGGGGATCTGTGCCTAGCATAAGACGCTCTGAATGAGCTCTTTCTGCATTGATACGATCCATAGCAGCTTCAGAAACAGGTACATTAGGTGGGATGCCCAGTCTTTCACGCTCGGCAGGAGAATACAGACCAAACGGTCCATGGTTCATTCCTGCATGAGCTGGTGCCAGTCCGACAGCAGGGCCCCCTTGCATCGCATAACGGCGCTGAAGTTCAATCCAATGAGGATCATAAGCTCCTGCTGGTAAACGAGTTTTCATTTCGTATTCAGCTTTTAGTTTGTCATGAAGATCTCTCTCGCGCTTTTCTCTCTCCATCTCTATTTCTAACCTGTAACTTGAAAGAATAAAAAGACCTGTAATTTTAGAATTTATCCAGCAAATTCATATTCTCAAATAAGTTAT-------------------------------------------------------------------------------
Nbarrowsi_Tuckaleechee_N360 -----------------------------------------------AAAAAATGACCTTCAAGTGCAAACCAGTAAAATCCAT----ATAAAGCAAATTTGAGGGGTAGTGCATATAAGTTAACAGGTTGATTTGAAACAGCATAACCAGACACCATGAGTTAATTTATAGTAACGGTAATATTATATATATATATATAAAAAGCATGGAGAAG---AGAGAATCATTTTGAATTTACCTGATGTGCAAATTGTTCATCATATGGAGGTCTTAGCATCCCAGAACCTGGATGAAGAAGCTCTGCACGTGGAACGATTCCTGGCCGCGGACCTCCACCAGCATATCCGGTTGGAGGCAAAAGAGGATGAGAACCTGAAGATGGATGCACTCCTTGTTCCATTCCTGGATGGGGTGGCACACCCATTGCTGCAGCCGCAGCAGCAGCTGCAGACACGGCATCATGAGGATGCAAATGTAGGTGTGTGTGAGCATGGGCATGTGTGTGAGCATGAGTATGAAGTTCGGGTGCTAAGCCAGCCATCTGAAGACGCAAGAGGGGATCTGTGCCTAGCATAAGACGCTCTGAATGAGCTCTTTCTGCATTGATACGATCCATAGCAGCTTCAGAAACAGGTACATTAGGTGGGATGCCCAGTCTTTCACGCTCGGCAGGAGAATACAGACCAAACGGTCCATGGTTCATTCCTGCATGAGCTGGTGCCAGTCCGACAGCAGGGCCCCCTTGCATCGCATAACGGCGCTGAAGTTCAATCCAATGAGGATCATAAGCTCCTGCTGGTAAACGAGTTTTCATTTCGTATTCAGCTTTTAGTTTGTCATGAAGATCTCTCTCGCGCTTTTCTCTCTCCATCTCTATTTCTAACCTGTAACTTGAAAGAATAAAATGACCTGTAATTTTAGAATTTATCCAGCAAATTCATATTCTCATATAAGTTAT-------------------------------------------------------------------------------
Nbishopi_PoleCr_Chattooga_N885 -------------------------------------------------------------------AAACCAGTAAAATCCATAAAAATAAAGCAAATTTGAGGAGTAATGCATATAAGTTAACAGATTGATTTGAAACAGCATAACCAGACATCATGAGTTAATTTATAGCAATGGTAATAGTATTTATATATAT----GAAGCATGGAGAAGGTGAGAGAATCATTTTGAATTTACCTGATGTGCAAATTGTTCATCATATGGAGGTCTTAGCATCCCAGAACCTGGATGAAGAAGCTCTGCACGTGGAACGATTCCTGGCCGTGGACCTCCGCCAGCATATCCGGTTGGAGGCAAGAGAGGATGAGAACCCGAAGATGGATGCACTCCTTGTTCCATTCCTGGATGGGGAGGCACACCCATTGCTGCAGCCGCAGCAGCAGCTGCAGACACGGCATCATGAGGATGCAAATGTAGGTGCGTGTGAGCATGGGCATGTGTGTGAGCATGAGTATGAAGTTCGGGTGCTAAGCCAGCCATCTGAAGACGCAAGAGGGGATCTGTGCCCAGCATAAGACGCTCTGAATGAGCTCTTTCTGCATTGATACGATCCATAGCAGCTTCAGAAACGGGTACATTCTGTGGGATGCCCAGTCTTTCACGCTCAGCAGGAGAATACAGACCAAATGGTCCATGGTTCATTCCTGCATGGGCTGGTGCCAGTCCGACAGCAGGGCCCCCTTGCATCGCGTAACGGCGCTGAAGTTCAATCCAATGAGGATCATAAGCTCCTGCTGGTAAACGAGTTTTCATTTCGTATTCAGCTTTTAGTTTGTCATGAAGATCTCTCTCGCGCTTTTCTCTCTCCATCTCTATTTCTAACCTGTAACTTGAAAGAATAAAAAGACCTGTAATTTTAGAATTTATTTAACAAATTCATATTCTCAAGTAAGTTATAAAGAAATACAAGTGAATTACAATTCTAAAACAATTTTTTTAACAGATGGGTTCATCCCTACAGTATC-----------
Nbishopi_DryFalls_N150 -----------TTTTAAAGAGAAAAAAAAAGCACTAAAATAAATATC------TAGTTTTTAAGTAAGGAGTTTTAAGGTCCTTGAAAAATGAAAAAAATCAAGCAGT--------------------------------AGCACTTTCAAGGCGTACGCACCCTGTTATAGCAATGGTAATAGTATTTATATATAT----GAAGCATGGAGAAGGTGAGAGAATCATTTTGAATTTACCTGATGTGCAAATTGTTCATCATATGGAGGTCTTAGCATCCCAGAACCTGGATGAAGAAGCTCTGCACGTGGAACGATTCCTGGCCGTGGACCTCCGCCAGCATATCCGGTTGGAGGCAAGAGAGGATGAGAACCCGAAGATGGATGCACTCCTTGTTCCATTCCTGGATGGGGAGGCACACCCATTGCTGCAGCCGCAGCAGCAGCTGCAGACACGGCATCATGAGGATGCAAATGTAGGTGTGTGTGAGCATGGGCATGTGTGTGAGCATGAGTATGAAGTTCGGGTGCTAAGCCAGCCATCTGAAGACGCAAGAGGGGATCTGTGCCCAGCATAAGACGCTCTGAATGAGCTCTTTCTGCATTGATACGATCCATAGCAGCTTCAGAAACGGGTACATTCTGTGGGATGCCCAGTCTTTCACGCTCAGCAGGAGAATACAGACCAAATGGTCCATGGTTCATTCCTGCATGGGCTGGTGCCAGTCCGACAGCAGGGCCCCCTTGCATCGCGTAACGGCGCTGAAGTTCAATCCAATGAGGATCATAAGCTCCTGCTGGTAAACGAGTTTTCATTTCGTATTCAGCTTTTAGTTTGTCATGAAGATCTCTCTCGCGCTTTTCTCTCTCCATCTCTATTTCTAACCTGTAACTTGAAAGAATAAAAAGACCTGTAATTTTAGAATTTATTTAACAAATTCATATTCTCAAGTAAGTTATAAAGAAATACAAGTGAATTACAATTCTAAA-------------------------------------------------
Nbishopi_StandingIndian_N131 ------------------------------------AAATAAATATC------TAGTTTTTAAGTAAGGAGTTTTAAGGTCCTTGAAAAATGAAAAAAATCAAGCAGT--------------------------------AGCACTTTCAAGGCGTACGCACCCTGTTATAGCAATGGTAATAGTATTTATATATAT----GAAGCATGGAGAAGGTGAGAGAATCATTTTGAATTTACTTGATGTGCAAATTGTTCATCATATGGAGGTCTTAGCATCCCAGAACCTGGATGAAGAAGCTCTGCACGTGGAACGATTCCTGGCCGTGGACCTCCGCCAGCATATCCGGTTGGAGGCAAGAGAGGATGAGAACCCGAAGATGGATGCACTCCTTGTTCCATTCCTGGATGGGGAGGCACACCCATTGCTGCAGCCGCAGCAGCAGCTGCAGACACGGCATCATGAGGATGCAAATGTAGGTGTGTGTGAGCATGGGCATGTGTGTGAGCATGAGTATGAAGTTCGGGTGCTAAGCCAGCCATCTGAAGACGCAAGAGGGGATCTGTGCCCAGCATAAGACGCTCTGAATGAGCTCTTTCTGCATTGATACGATCCATAGCAGCTTCAGAAACGGGTACATTCTGTGGGATGCCCAGTCTTTCACGCTCAGCAGGAGAATACAGACCAAATGGTCCATGGTTCATTCCTGCATGGGCTGGTGCCAGTCCGACAGCAGGGCCCCCTTGCATCGCGTAACGGCGCTGAAGTTCAATCCAATGAGGATCATAAGCTCCTGCTGGTAAACGAGTTTTCATTTCGTATTCAGCTTTTAGTTTGTCATGAAGATCTCTCTCGCGCTTTTCTCTCTCCATCTCTATTTCTAACCTGTAACTTGAAAGAATAAAAAGACCTGTAATTTTAGAATTTATTTAACAAATTCATATTCTCAAGTAAGTTATAAAGAAATACAAGTGAATTACAATTCTAAAACAATTTTTTTATCAGATG------------------------------
Nbrimleyi_NewberryCr_N984 ATAAATTAAATATTTGCATAGAGAAAGGAAAATTCAAAATAAATAATAAAAAATGACTTTCAAGTGCAAACCAGTAAAATCCATAAAAATAAAGCACATTTGAGGAGTAATGCATATAAGTTAACAGGTTGATTTAAAACAGCATAACTAAATACCATGAGTTAATTTACAGCAACAGTAATAGTGTTTATATATCTTT--AAAGCATGAAGAGGATAAGAGAATCATTTTGAATTTACCTGATGTGCAAATTGTTCATCATATGGAGGTCTTAGCATCCCAGAACCTGGATGAAGAAGCTCTGCACGTGGAACGATTCCTGGCCGTGGACCTCCGCCAGCATATCCGGTTGGAGGCAAGAGAGGATGAGAACCCGAAGATGGATGCACTCCTTGTTCCATTCCCGGATGAGGAGGCACACCCATTGCTGCAGCCGCCGCAGCAGCTGCAGACACGGCATCGTGAGGATGCAAATGTAGGTGTGTGTGAGCATGGGCATGTGTGTGAGCATGAGTATGAAGTTCGGGTGCTAAGCCAGCCATCTGAAGACGCAAGAGGGGATCTGTGCCTAGCATGAGACGCTCTGAATGAGCTCTTTCTGCATTGATACGATCCATAGCAGCTTCAGAAACAGGTACATTAGGTGGGATACCCAATCTTTCACGCTCTGCAGGAGAATAGAGACCAAACGGTCCATGGTTCATTCCTGCATGGGCTGGTGCCAGTCCGACAGCAGGGCCCCCTTGCATCGCATAACGGCGCTGAAGTTCAATCCAATGAGGATCATAAGCTCCTGCTGGTAAACGAGTTTTCATTTCGTACTCAGCTTTTAGTTTGTCATGAAGATCTCTCTCGCGCTTTTCTCTCTCCATCTCTATTTCTAACCTATAACTTGAAAGAATAAAAAGACCTGTAATTTTAGAATTTATTCAGCAAATGCATATTCTCAAATAAGTTATAAAAAAATACACGAGAATTAC----------------------------------------------------------
Nbrimleyi_RumblingBald_N241 ATAAATTAAATATTTGCATAGAGAAAAGAAAATTCCAAATAAATAATAAAAAATGGCTTTCAAGTGCAAACGAGTAAAATCCATAAAAATAAAGCACATTTGAGGAGTAATGCATATAAGTTAACAGGTTGATTTAAAACAGCATAACTAAATACCATGAGTTAACTTACAGCAACAGTAATAGTGTTTGTATATCTTC--AAAGCATGAAGAGGATAAGAGAATCATTTTGAATTTACCTGATGTGCAAATTGTTCATCATATGGAGGTCTTAGCATCCCAGAACCTGGATGAAGAAGCTCTGCACGTGGAACGATTCCTGGCCGTGGACCTCCGCCAGCATATCCGGTTGGAGGCAAGAGAGGATGAGAACCCGAAGATGGATGCACTCCTTGTTCCATTCCCGGATGAGGAGGCACACCCATTGCTGCAGCTGCCGCAGCAGCTGCAGACACGGCATCATGAGGATGCAAATGTAGGTGTGTGTGAGCATGGGCATGTGTGTGAGCATGAGTATGAAGTTCAGGTGCTAAGCCAGCCATCTGAAGACGCAAGAGGGGATCTGTGCCCAGCATGAGACGCTCTGAATGAGCTCTTTCTGCATTGATACGATCCATAGCAGCTTCAGAAACAGGTACATTAGGTGGGATGCCCAATCTTTCACGCTCTGCAGGAGAATAGAGACCAAACGGTCCATGGTTCATTCCTGCATGGGCTGGTGCCAGTCCGACAGCGGGGCCCCCTTGCATCGCATAACGGCGCTGAAGTTCAATCCAATGAGGATCATAAGCTCCTGCTGGTAAACGAGTTTTCATTTCGTATTCAGCTTTTAGTTTGTCATGAAGATCTCTCTCGCGCTTTTCTCTCTCCATCTCTATTTCTAACCTGTAACTTGAAAGAATAAAAAGACCTGTAATTTTAGAATTTATTCAGCAAATGCATATTCTCAAATAAGTTATAAAAAAATACACGAGAATTACAA--TTAATTTTTTTTTTTTTACACATGGGTTCATCTCTACAGTATCAAGAATAAAGT
Ncanei_Egypt_N958 ATAAATTAAATATTTGCATAGAAAAAGGAAAATTCAAAATAAATAAAAAAAAACGACTTTCAAGTGCAAATCAGTAAAATCGATAAAAATAAAGCTCATTTGAGGAGTAACGCATATTAATAAG---GTTGATTTAAAACAGCATAACCAGATACCACGAGTTAATTTACAGCAACGGTAATAGTGTTTATATATCAAT--AAAGCATGGAGAGGATAAGAGGATCGTTTTGAATTTACCTGATGTGCAAATTGTTCATCATATGGAGGTCTTAGCATCCCAGAACCTGGATGAAGAAGCTCTGCACGTGGAACGATTCCCGGCCGTGGACCTCCGCCAGCATATCCGGTTGGAGGCAAGAGGGGATGAGAACCTGAAGATGGATGCACTCCTTGTTCCATTCCCGGATGAGGAGGCACACCCATTGCTGCAGCCGCCGCAGCAGCTGCAGACACGGCATCATGAGGATGCAAATGTAGGTGTGTGTGAGCATGGGCATGTGTGTGAGCATGAGTATGAAGTTCGGGTGCTAAGCCAGCCATCTGAAGACGCAAGAGGGGATCTGTGCCCAGCATGAGACGCTCTGAATGAGCTCTTTCTGCATTGATACGATCCATAGCAGCTTCAGAAACAGGTACATTAGGTGGGATGCCCAATCTTTCACGCTCAGCAGGAGAATAGAGACCAAACGGTCCATGGTTCATTCCTGCATGGGCTGGTGCCAGTCCGACAGCAGGGCCCCCTTGCATCGCATAACGGCGCTGAAGTTCAATCCAATGAGGATCATAAGCTCCTGCTGGTAAACGAGTTTTCATTTCGTATTCAGCTTTTAGTTTGTCATGAAGATCTCTCTCGCGCTTTTCTCTCTCCATCTCTATTTCTAACCTGTAACTAGAAAGAATAAAAAGACCTGTAATTTTAGAATTTATTCAGCAAATGCATATTCTCAA----------------------------------------------------------------------------------------
Ncarolinensis_Grandfather_N218 ATAAATGAAATATATGCATAGAAAAAGGAAAATTCAAAACAAATAATAAAAAATGACTTTCAAGTGCAAACCAGTAAAATCCATAAAAATAAAGCAAATTTGAGTGGTAATGCATATAAGTTAACAGGTTGATTTGAAACAGCATAACCAGACACCATGTGTTAATTTATAGCAACGGTAATAGTAATTATACACAT--AAAAAGCACGGAGAAGACGAGAGAATCATTTTAAATTTACCTGATGTGCAAATTGTTCATCATATGGAGGTCTTAGCATCCCAGAACCTGGATGAAGAAGCTCTGCACGTGGAACGATTCCTGGCCGTGGACCTCCGCCAGCATATCCGGTTGGAGGCAAGAGAGGATGAGAACCCGAAGATGGATGCACTCCCTGTTCCATTCCTGGATGGGGAGGCACACCCATTGCTGCAGCCGCCGCAGCAGCTGCAGACACGGCATCATGAGGATGCAAATGTAGGTGTGTGTGAGCATGGGCATGTGTGTGAGCATGAGTATGAAGTTCGGGCGCTAAGCCAGCCATCTGAAGACGCAAGAGGGGATCTGTGCCTAGCATAAGACGTTCTGAATGAGCTCTTTCTGCATTGATACGATCCATAGCAGCTTCAGAAACAGGTACATTAGGTGGGATGCCCAGTCTTTCACGCTCGGCAGGAGAATACAGACCAAACGGTCCATGGTTCATTCCTGCATGAGCTGGTGCCAGTCCGACAGCAGGGCCCCCTTGCATCGCATAACGGCGCTGAAGTTCAATCCAATGAGGATCATAAGCTCCTGCTGGTAAACGAGTTTTCATTTCGTATTCAGCTTTTAGTTTGTCATGAAGATCTCTCTCGCGCTTTTCTCTCTCCATCTCTATTTCTAACCTGTAACTGGAAAGAATAAAAAGACCTGTAATTTTAGAATTTATTCAGCAAATTCATATTCTCAAATAAGTTATAAAAAAATACAAGAGAATTACAATTTTAAAACAATTTTTTTAACAGATGGCTTCATC----------------------
Ncarolinensis_LinvilleCaverns_N227 --------------------------------------------------------------------------------------------------------------------------------------------------------------------------------------------------------------------------------------------------------------------------------------------------------------------------------------------------------------------------------------------------------------------------------CACCCCCATTGCTGCAGCCGCCGCAGCAGCTGCAGACACGGCATCATGAGGATGCAAATGTAGGTGTGTGTGAGCATGGGCATGTGTGTGAGCATGAGTATGAAATTCGGGCGCTAAGCCAGCCATCTGAAGACGCAAGAGGGGATCTGTGCCTAGCATAAGACGTTCTGAATGAGCTCTTTCTGCATTGATACGATCCATAGCAGCTTCAGAAACAGGTACATTAGGTGGGATGCCCAGTCTTTCACGCTCGGCAGGAGAATACAGACCAAACGGTCCATGGTTCATTCCTGCA---------------------------------------------------------------------------------------------------------------------------------------------------------------------------------------------------------------------------------------------------------------------------------------------------------------------------------------
Ncarteri_English_N031 -------------------------------------------------------------------------------------------------------------------------------------------------------------------------------------------------------ATAAAGCATGGAGAAGGTGAGAGAATAATTTTGAATTTACCTGATGTGCAAATTGTTCATCATATGGAGGTCTTAGCATCCCAGAACCTGGATGAAGAAGCTCTGCACGTGGAACGATTCCTGGCCGTGGACCTCCGCCAGCATATCCGGTTGGAGGCAAGAGAGGATGAGAACCCGAAGATGGATGCACTCCTTGTTCCATTCCTGGATGGGGAGGCACACCCATTGCTGCAGCCGCAGCAGCAGCTGCAGACACGGCATCATGAGGATGCAAATGTAGGTGTGTGTGAGCATGGGCATGTGTGTGAGCATGAGTATGAAGTTCGGGTGCTAAGCCAGCCATCTGAAGACGCAAGAGGGGATCTGTGCCTAGCATAAGACGCTCTGAATGAGCTCTTTCTGCATTGATACGATCCATAGCAGCTTCAGAAACGGGTACATTAGGTGGGATGCCCAGTCTTTCACGCTCAGCAGGAGAATACAGACCAAATGGTCCATGGTTCATTCCTGCATGGGCTGGTGCCAGTCCGACAGCAGGACCCCCTTGCATCGCGTAACGGCGCTGAAGTTCAATCCAATGAGGATCATAAGCTCCTGCTGGTAAACGAGTTTTCATTTCGTATTCAGCTTTTAGTTTGTCATGAAGATCTCTCTCGCGCTTTTCTCTCTCCATCTCTATTTCTAACCTGTAACTTGAAAGAATAAAAAGACCTGTAATTTTAGAATTTATTTAACAAATTCATATTCT-------------------------------------------------------------------------------------------
Ncarteri_LaurelCave_nearTYPE_N0296 ATAAATTAAATATTTGCATAGAAAAAGGAAAATTCAAAATAAATAATAAAAAATGAATTTCATGTGTAAACCAGTAAAATCCATAAAAATAAAGCAAATTTGAGGAGTAATGCATATAAGTTAACAGGTTAATTTGAAACAGCATAACCAGACATCTTGAGTTAATTTACAGCAACTGTAATAGTATATAGATATATAT-------ATGGAGAAGGTGAGAGAATCATTTTGAATTTACCTGATGTGCAAATTGTTCATCATATGGAGGTCTTAGCATCCCAGAACCTGGATGAAGAAGCTCTGCACGTGGAACGATTCCTGGCCGTGGACCTCCGCCAGCATATCCGGTTGGAGGCAAGAGAGGATGAGAACCCGAAGATGGATGCACTCCTTGTTCCATTCCTGGATGGGGAGGCACACCCATTGCTGCAGCCGCAGCAGCAGCTGCTGACACGGCATCATGAGGATGCAAATGTAGGTGTGTGTGAGCATGGGCATGTGTGTGAGCATGAGTATGAAGTTCAGGTGCTAAGCCAGCCATCTGAAGACGCAAGAGGGGATCTGTGCCTAGCATAAGACGCTCTGAATGAGCTCTTTCTGCATTGATACGATCCATAGCAGCTTCAGAAACGGGTACATTAGGTGGGATGCCCAGTCTTTCACGCTCAGCAGGAGAATACAGACCAAATGGTCCATGGTTCATTCCTGCATGGGCTGGTGCCAGTCCGACAGCAGGACCCCCTTGCATCGCGTAACGGCGCTGAAGTTCAATCCAATGAGGATCATAAGCTCCTGCTGGTAAACGAGTTTTCATTTCGTATTCAGCTTTTAGTTTGTCATGAAGATCTCTCTCGCGCTTTTCTCTCTCCATCTCTATTTCTAACCTGTAACTTGAAAGAATAAAAAGACCTGTAATTTTAGAATTTATTTAACAAATTCATATTCTCAAATAAGTAATAAAGAAATACAAGTGAATTACAATTTTAAAACAAATTTTTTAACAGATGGGTTCATCCCTACAGTATCAAGAATAAAGT
Ncarteri_PilotMtn_G2185 ---------------------------------------------------------------------------------------------------------------------------------------------------------------------------------------------------------AAAGCATGGAGAAGGTGAGAGAATCATTTTGAATTTACCTGATGTGCAAATTGTTCATCATATGGAGGTCTTAGCATCCCAGAACCTGGATGAAGAAGCTCTGCACGTGGAACGATTCCTGGCCGTGGACCTCCGCCAGCATATCCGGTTGGAGGCAAGAGAGGATGAGAACCCGAAGATGGATGCACTCCTTGTTCCATTCCTGGATGGGGAGGCACACCCATTGCTGCAGCCGCAGCAGCAGCTGCAGACACGGCATCATGAGGATGCAAATGTAGGTGTGTGTGAGCATGGGCATGTGTGTGAGCATGAGTATGAAGTTCGGGTGCTAAGCCAGCCATCTGAAGACGCAAGAGGGGATCTGTGCCTAGCATAAGACGCTCTGAATGAGCTCTTTCTGCATTGATACGATCCATAGCAGCTTCAGAAACGGGTACATTAGGTGGGATGCCCAGTCTTTCACGCTCAGCAGGAGAATACAGACCAAATGGTCCATGGTTCATTCCTGCATGGGCTGGTGCCAGTCCAACAGCAGGACCCCCTTGCATCGCGTAACGGCGCTGAAGTTCAATCCAATGAGGATCATAAGCTCCTGCTGGTAAACGAGTTTTCATTTCGTATTCAGCTTTTAGTTTGTCATGAAGATCTCTCTCGCGCTTTTCTCTCTCCATCTCTATTTCTAACCTGTAACTTGAAAGAATAAAAAGACCTGTAATTTTAGAATTTATTCAACAAATTCATATTCTCAAATAAGTTATAAAGAAATACAATTGAATTACAATTTTAAAACAAATTTTTTAACAGATGGGTTCATCCCTACAGTATCAAGAATAAAGT
Ncarteri_Pitchfork_N363 -------------------------------------------------------------------------GTAAAATCCATAAAAATAAAGCAAATCTGAGGAGTAATGCATATAAGTTAACAGGTTAATTTGAAACAGCATAACCAGACATAATGAGTTAATTCATAGCAACTGTAATTGTGTATATATATATATATAAAGCATGGAGAAGGTGATAGAATTATTTTGAATTTACCTGGTGTGCAAATTGTTCATCATATGGAGGTCTTAGCATCCCAGAACCTGGATGAAGAAGCTCTGCACGTGGAACGATTCCTGGCCGTGGACCTCCGCCAGCATATCCGGTTGGAGGCAAGAGAGGATGAGAACCCGAAGATGGATGCACTCCTTGTTCCATTCCTGGATGGGGAGGCACACCCATTGCTGCAGCCGCAGCAGCAGCTGCAGACACGGCATCATGAGGATGCAAATGTAGGTGTGTGTGAGCATGGGCATGTGTGTGAGCATGAGTATGAAGTTCGGGTGCTAAGCCAGCCATCTGAAGACGCAAGAGGGGATCTGTGCCTAGCATAAGACGCTCTGAATGAGCTCTTTCTGCATTGATACGATCCATAGCAGCTTCAGAAACGGGTACATTAGGTGGGATGCCCAGTCTTTCACGCTCAGCAGGAGAATACAGACCAAACGGTCCATGGTTCATTCCTGCATGAGCTGGTGCCAGTCCGACAGCAGGACCCCCTTGCATTGCGTAACGGCGCTGAAGTTCAATCCAATGAGGATCATAAGCTCCTGCTGGTAAACGAGTTTTCATTTCGTATTCAGCTTTTAGTTTGTCATGAAGATCTCTCTCGCGCTTTTCTCTCTCCATCTCTATTTCTAACCTGTAACTTGAAAGAATAAAAAGACCTGTAATTCTAGAATTTATTCAACAAATTCATATTCTCAAATAAGTTATAAAGAAATACAAGTGAATTACAATTTTTAAACAAATTTTTTAACAGATGGGTTCATCCCTACAGTATCAAGAATAAAGT
Ncarteri_WeberCty_N1044 ----------------------------------------------------------------------------------------------------------------CATATAAGTTAACAAGCTAATTTGAAATAGCAT-ACCAGATATCATGAGTTAATTTATAGTAACTGTAATGGTATATATATATATATAAGCAGAGAGGAGAAGGTGAGAGAATCATTTTGAATTTACCTGATGTGCAAATTGTTCATCATATGGAGGTCTTAGCATCCCAGAACCTGGATGAAGAAGCTCTGCACGTGGAACGATTCCTGGCCGTGGACCTCCGCCAGCATATCCGGTTGGAGGCAAGAGAGGATGAGAACCCGAAGATGGATGCACTCCTTGTTCCATTCCTGGATGGGGAGGCACACCCATTGCTGCAGCCGCAGCAGCAGCTGCAGACACGGCATCATGAGGATGCAAATGTAGGTGTGTGTGAGCATGGGCATGTGTGTGAGCATGAGTATGAAGTTCGGGTGCTAAGCCAGCCATCTGAAGACGCAAGAGGGGATCGGTGCCTAGCATAAGACGCTCCGAATGAGCTCTTTCTGCATTGATACGATCCATAGCAGCTTCAGAAACGGGTACATTAGGTGGGATGCCCAGTCTTTCACGCTCAGCAGGAGAATACAGACCAAATGGTCCATGGTTCATTCCTGCATGGGCTGGTGCCAGTCCGACAGCAGGACCCCCTTGCATCGCGTAACGGCGCTGAAGTTCAATCCAATGAGGATCATAAGCTCCTGCTGGTAAACGAGTTTTCATTTCGTATTCAGCTTTTAGTTTGTCATGAAGATCTCTCTCGCGCTTTTCTCTCTCCATCTCTATTTCTAACCTGTAACTTGAAAGAATAAAAAGACCTGTAATTTTAGAATTTATTCAACAAATTTATGTTCTCAAATAAGT-ATAAAGAAATACAAGTGAATTACAATTTTAAAACAAATTTTTTAGCAGATGGGTTCATCCCTACAGTATCAAGAATAAAGT
Ncarteri_div__RainbowCave_G2089 ATAAATTAAATATCTGCATAGAAAAAGGAAACTTCAAAATAAGTAATAAAAAACGACTTTCACGGGCAGACCAGTGAAATTCACCAAAATAAAGCAAATTTGAGAAGTAATGCATATAAGTTAACAGGTTGATTTGAAACAGCAAAACCAGACATCATGACTAAAGTTATAACAATGGTGATATTATTTATATGCATAT--AAAGAATGAAGAGGATAAGACAGTCATTTTGAATTTACCTGATGTGCAAACTGTTCATCATATGGAGGTCTTAGCATCCCAGAACCTGGATGAAGAAGCTCTGCACGTGGAACGATTCCTGGCCGTGGACCTCCGCCAGCATATCCGGTCGGAGGCAAGAGGGGATGAGAACCCGAAGATGGATGCACTCCTTGTTCCATTCCTGGATGGGGAGGCACACCCATTGCTGCAGCCGCAGCAGCAGCTGCAGACACGGCATCATGAGGATGCAAATGTAGGTGTGTGTGAGCATGGGCATGTGTGTGAGCATGAGTATGAAGTTCAGGTGCTAAGCCAGCCATCTGAAGACGCAAGAGGGGATCCGTGCCTAGCATAAGACGCTCCGAATGAGCCCTCTCTGCATTGATACGATCCATAGCAGCCTCAGAAACAGGTACATTAGGTGGGATGCCCAATCTCTCACGCTCGGCAGGAGAATACAGACCAAATGGTCCGTGGTTCATTCCTGCATGGGCCGGTGCCAGTCCGACAGCAGGTCCCCCTTGCATTGCATAACGGCGCTGAAGTTCAATCCAATGAGGATCATAAGCTCCTGCTGGTAAACGAGTTTTCATTTCGTACTCAGCTTTTAGTTTGTCGTGGAGGTCTCTCTCGCGCTTCTCTCTCTCCATCTCTATTTCTAACCTGTAACTTGAAAGAATAAAAAGACCTGCAATTTTAGAATTTATTCAGCAAATGCATATTCTCAAATAAGTTAA-----------------------TTTTAAAACATTCTTTTTGCCGGAAGCATTCATCTCTACAGTATTAAGAATAAACT
Ncherokee_BallhootScar_N193 ATAAATTAAATATTTGCATAGAAAAAGGAAAATTCAAAATAAATAATAAAAAATGACTTTCAAGTGCAAACCAGTAAAATCCATAAAAATAAAGCAAATTTGAGTGGTAATGCATATAAGTTAACAGGTTGATTTGAAACAGCATAACCAGACACCATGTGTTAATTTATAGCAACGGTAATAGTATTTATACATAT--AAAAAGCATGGAGAAGACGAGAGAATCATTTTAAATTTACCTGATGTGCAAATTGTTCATCATATGGAGGTCTTAGCATCCCAGAACCTGGATGAAGAAGCTCTGCACGTGGAACGATTCCTGGCCGTGGACCTCCGCCAGCATATCCGGTTGGAGGCAAGAGAGGATGAGAACCCGAAGATGGATGTACTCCCTGTTCCATTCCTGGATGGGGAGGCACACCCATTGCTGCAGCCGCCGCAGCAGCTGCAGACACGGCATCATGAGGATGCAAATGTAGGTGTGTGTGAGCATGGGCATGTGTGTGAGCATGAGTATGAAGTTCGGGTGCTAAGCCAGCCATCTGAAGACGCAAGAGGGGATCTGTGCCTAGCATAAGACGTTCTGAATGAGCTCTTTCTGCATTGATACGATCCATAGCAGCTTCAGAAACAGGTACATTAGGTGGGATGCCCAGTCTTTCACGCTCAGCAGGAGAATACAGACCAAACGGTCCATGGTTCATTCCTGCATGGGCTGGTGCCAGTCCGACAGCAGGGCCCCCTTGCATCGCATAACGGCGCTGAAGTTCAATCCAATGAGGATCATAAGCTCCTGCTGGTAAACGAGTTTTCATTTCGTATTCAGCTTTTAGTTTGTCATGAAGATCTCTCTCGCGCTTTTCTCTCTCCATCTCTATTTCTAACCTGTAACTTGAAAGAATAAGAAGACCTGTAATTTTAGAATTTATTCAGCAAATTCATATTCTCAAATAAGTTATAAAAAAATACAAGAGAATTACAATTTTAAAACAATTTTTTTAACAGAGGGCTTCATCTCTGCAGTATCAAGAATAAAGT
Ncherokee_BalsamMtn_N891 ----------------------------------------------------------------------------------------------------------------------------------------------------------------------------------TAATAGTATTTATACATATA-AAAAAGCATGGAGAAGACGAGAGAATCATTTTAAATTTACCTGATGTGCAAATTGTTCATCATATGGAGGTCTTAGCATCCCAGAACCTGGATGAAGAAGCTCTGCACGTGGAACGATTCCTGGCCGTGGACCTCCGCCAGCATATCCGGTTGGAGGCAAGAGAGGATGAGAACCCGAAGATGGATGCACTCCCTGTTCCATTCCTGGATGGGGAGGCACACCCATTGCTGCAGCCGCCGCAGCAGCTGCAGACACGGCATCATGAGGATGCAAATGTAGGTGTGTGTGAGCATGGGCATGTGTGTGAGCATGAGTATGAAGTTCGGGTGCTAAGCCAGCCATCTGAAGACGCAAGAGGGGATCTGTGCCTAGCATAAGACGTTCTGAATGAGCTCTTTCTGCATTGATACGATCCATAGCAGCTTCAGAAACAGGTACATTAGGTGGGATGCCCAGTCTTTCACGCTCAGCAGGAGAATACAGACCAAACGGTCCATGGTTCATTCCTGCATGGGCTGGTGCCAGTCCGACAGCAGGGCCCCCTTGCATCGCATAACGGCGCTGAAGTTCAATCCAATGAGGATCATAAGCTCCTGCTGGTAAACGAGTTTTCATTTCGTATTCAGCTTTTAGTTTGTCATGAAGATCTCTCTCGCGCTTTTCTCTCTCCATCTCTATTTCTAACCTGTAACTTGAAAGAATAAGAAGACCTGTAATTTTAGAATTTATTCAGCAAATTCATATTCTCAAAAAAGTTATAAAAAAATACAAGAGAATTACAATTTTAAAACAATTTTTTTAACAGAGGGCTTCATCTCTACAGTATCAAGAATAAAGT
Ncherokee_SIndianCrk_N681 ----------------------------------------------------------------------------------------------------------------------------------------------------------------------------------------------TACATAT--AAAAAGCATGGAGAAAACGAAAGAATCATTTAAAATTTACCTGATGTGCAAATTGTTCATCATATGGAGGTCTTAGCATCCCAGAACCTGGATGAAGAAGCTCTGCACGTGGAACGATTCCGGGCCGTGGACCTCCGCCAGCATATCCGGTTGGAGGCAAGAGAGGATGAGAACCCGAAGACGGATGCACTCCCTGTTCCATTCCTGGATGGGGAGGCACACCCATTGCTGCAGCCGCCGCAGCAGCTGCAGACACGGCATCATGAGGATGCAAATGTAGGTGTGTGTGAGCATGGGCATGTGTGTGAGCATGAGTATGAAGTTCGGGTGCTAAGCCAGCCATCTGAAGACGCAAGAGGGGATCCGTGCCTAGCATAAGACGTTCTGAATGAGCTCTTTCTGCATTGATACGATCCATAGCAGCTTCAGAAACAGGTACATTAGGTGGGATGCCCAGTCTTTCACGCTCGGCAGGAGAATACAGACCAAACGGTCCATGGTTCATTCCTGCGTGGGCTGGTGCCAGTCCGACAGCAGGGCCCCCTTGCATCGCATAACGGCGCTGAAGTTCAATCCAATGAGGATCATAAGCTCCTGCTGGTAAACGAGTTTTCATTTCGTATTCAGCTTTTAGTTTGTCATGAAGATCTCTCTCACGCTTTTCTCTCTCCATCTCTATTTCTAACCTGTAACTTAAAAGAATAAAAAGACCTGTAATTTTAGAATTTATT------------------------------------------------------------------------------------------------------------
Ncooperi_BeaverCrk_N1002 -------------------------------ATTCAAAATAAATATTAAAAAATGACTTTCAAGTGCGAACCAGTAAAATCCATAAAAATAAAGCAAATTTGAGGAGTAATGCATATAAATTAACAGGTTGATTTGAAACAGCATAACCAGACATCATGAGTTAATTTATAGCAACGGTAATAGTACTTATATATATATATAAAGCATGGAGAAGGTGAGAGAATCATTTTGAATTTACCTGATGTGCAAATTGTTCATCATATGGAGGTCTTAGCATCCCAGAACCTGGATGAAGAAGCTCTGCACGTGGAACGATTCCTGGCCGTGGACCTCCGCCAGCATATCCGGTTGGAGGCAAGAGAGGATGAGAACCCGAAGATGGATGCACTCCTTGTTCCATTCCTGGATGGGGAGGCACACCCATTGCTGCAGCCGCAGCAGCTGCTGCAGACACGGCATCATGAGGATGCAAATGTAGGTGTGTGTGAGCATGGGCATGTGTGTGAGCATGAGTATGAAGTTCGGGTGCTAAGCCAGCCATCTGAAGACGCAAGAGGGGATCTGTGCCCAGCATAAGACGCTCTGAATGAGCTCTTTCTGCATTGATACGATCCATAGCAGCTTCAGAAACGGGTACATTAGGTGGGATGCCCAGTCTTTCACGCTCAGCTGGAGAATACAGACCAAATGGTCCATGGTTCATTCCTGCATGGGCTGGTGCCAGTCCGACAGCAGGGCCCCCTTGCATCGCGTAACGGCGCTGAAGTTCAATCCAATGAGGATCATAAGCTCCTGCTGGTAAACGAGTTTTCATTTCGTATTCAGCTTTTAGTTTGTCATGAAGATCTCTCTCGCGCTTTTCTCTCTCCATCTCTATTTCTAACCTGTAACTTGAAAGAATAAAAAGACCTGTAATTTTAGAATTTATTTAACAAATTCATATTCTCAAGTAAGTTATAAAGAAATACAAGTGAATTACAATTTTAAAACAATTTTTTT--------------------------------------
Ncooperi_BrasstBald_N824 -------------------------------------------------------------------------------------------------------------------------------------------------------------------------------------------------------ATAAAGCATGGAGAAGGTGAGAGAATCATTTTGAATTTACCTGATGTGCAAATTGTTCATCATATGGAGGTCTTAGCATCCCAGAACCTGGATGAAGAAGCTCTGCACGTGGAACGATTCCTGGCCGTGGACCTCCGCCAGCATATCCGGTTGGAGGCAAGAGAGGATGAGAACCCGAAGATGGATGCACTCCTTGTTCCATTCCTGGATGGGGAGGCACACCCATTGCTGCAGCCGCAGCAGCTGCTGCAGACACGGCATCATGAGGATGCAAATGTAGGTGTGTGTGAGCATGGGCATGTGTGTGAGCATGAGTATGAAGTTCGGGTGCTAAGCCAGCCATCTGAAGACGCAAGAGGGGATCTGTGCCCAGCATAAGACGCTCTGAATGAGCTCTTTCTGCATTGATACGATCCATAGCAGCTTCAGAAACGGGTACATTAGGTGGGATGCCCAGTCTTTCACGCTCAGCTGGAGAATACAGACCAAATGGTCCATGGTTCATTCCTGCATGGGCTGGTGCCAGTCCGACAGCAGGGCCCCCTTGCATCGCGTAACGGCGCTGAAGTTCAATCCAATGAGGATCATAAGCTCCTGCTGGTAAACGAGTTTTCATTTCGTATTCAGCTTTTAGTTTGTCATGAAGATCTCTCTCGCGCTTTTCTCTCTCCATCTCTATTTCTAACCTGTAACTTGAAAGAATAAAAAGACCTGTAATTTTAGAATTTATTTAACAAATTCATATTCTCAAGTAAGTTATAAAGAAATACAAGTGAATTACAATTTTAAAATGA-TTTTTTTAAAAATGAATACA----------ATGACAAATGAA--
Ncooperi_CheoahDam_N1122 ---------------------------------------------------------------------------------------------GCAAATTTGAGGAGTAATGCATATAAGTTAACAGGTTGATTTGAAACAGCATAACCAGACATCATGAGGTAATTTATAGCAACGGTAATAGTATTTATATATATATAAAAAGCATGGAGAAGGTGAGAGAATCATTTTGAATTTACCTGATGTGCAAATTGTTCATCATATGGAGGTCTTAGCATCCCAGAACCTGGATGAAGAAGCTCTGCACGTGGAACGATTCCTGGCCGTGGACCTCCACCAGCATATCCGGTTGGAGGCAAGAGAGGATGAGAACCCGAAGATGGATGCACTCCTTGTTCCATTCCTGGATGGGGAGGTACACCCATTGCTGCAGCCGCAGCAGCAGCTGCAGACACGGCATCATGAGGATGCAAATGTAGGTGTGTGTGAGCATGGGCATGTGTGTGAGCATGAGTATGAAGTTCGGGTGCTAAGCCAGCCATCTGAAGACGCAAGAGGGGATCTGTGCCCAGCATAAGACGCTCTGAATGAGCTCTTTCTGCATTGATACGATCCATAGCAGCTTCAGAAACGGGTACATTAGGTGGGATGCCCAGTCTTTCACGCTCAGCAGGAGAATACAGACCAAATGGTCCATGGTTCATTCCTGCATGGGCTGGTGCCAGTCCGACAGCAGGGCCCCCTTGCATCGCGTAACGGCGCTGAAGTTCAATCCAATGAGGATCATAAGCTCCTGCTGGTAAACGAGTTTTCATTTCGTATTCAGCTTTTAGTTTGTCATGAAGATCTCTCTCGCGCTTTTCTCTCTCCATCTCTATTTCTAACCTGTAACTTGAAAGAATAAAAAGACCTGTAATTTTAGAATTTATTTAACAAATTCACATTCTCAAGTAAGTTATAAAGAAATACAAGTGAATTACAATTTTAAAACAATTTTTTTAA---ATGAATTCA-----ATAGCATTGGAATTTAAGT
Ncooperi_NantRiverGorge_N682 -------------------------------------------------------------------------------------------------------------------------------------------------------------------------------------------------ATATATATAAAGCATGGAGAAGGTGAGAGAATCATTTTGAATTTACCTGATGTGCAAATTGTTCATCATATGGAGGTCTTAGCATCCCAGAACCTGGATGAAGAAGCTCTGCACGTGGAACGATTCCTGGCCGTGGACCTCCGCCAGCATATCCGGTGGGAGGCAAGAGAGGATGAGAACCCGAAGATGGATGCACTCCTTGTTCCATTCCTGGATGGGGAGGCACACCCATTGCTGCAGCCGCAGCAGCTGCTGCAGATACGGCATCATGAGGATGCAAATGTAGGTGTGTGTGAGCATGGGCATGTGTGTGAGCATGAGTATGAAGTTCGGGTGCTAAGCCAGCCATCTGAAGACGCAAGAGGGGATCTGTGCCCAGCATAAGACGCTCTGAATGAGCTCTTTCTGCATTGATACGATCCATAGCAGCTTCAGAAACGGGTACATTAGGTGGGATGCCCAGTCTTTCACGCTCAGCTGGAGAATACAGACCAAATGGTCCATGGTTCATTCCTGCATGGGCTGGTGCCAGTCCGACAGCAGGGCCCCCTTGCATCGCGTAACGGCGCTGAAGTTCAATCCAATGAGGATCATAAGATCCTGCTGGTAAACGAGTTTTCATTTCGTATTCAGCTTTTAGTTTGTCATGAAGATCTCTCTCGCGCTTTTCTCTCTCCATCTCTATTTCTAACCTGTAACTTGAAAGAATAAAAAGACCTGTAATTTTAGAATTTATTTAACAAATTCATATTCTCAAGTAAGTTATAAAGAAATACAAGTGAATTACAATTTTAAAACAATTTTTTTAACAGATGGGTTCATCCCTACAGTATCAAGAATAAAGT
Ncoylei_TiptonCreek_N837 -----------------------------------------AATAATAAAAAATGACCTTCAAGTGCAAACCAGTAAAATCCATAAAAATAAAGCAAATTTGAGGGGTAATGCATATAAGTTAACAGGTTGATTTGAAACAGCATAACCAGACATCATGAGTTAATTTATAGCAACGGTAATAGTATTTATATATATATATAAAGCATGGAGAAGGTGAGAGAATCATTTTGAATTTACCTGATGTGCAAATTGTTCATCATATGGAGGTCTTAGCATCCCAGAACCTGGATGAAGAAGCTCTGCACGTGGAACGATTCCTGGCCGCGGACCTCCGCCAGCATATCCGGTCGGAGGCAAGAGAGGATGAGAACCCGAAGATGGATGCACTCCTTGTTCCATTCCTGGATGGGGTGGCACACCCATTGCTGCAGCCGCAGCAGCAGCTGCAGACACGGCATCATGAGGATGCAAATGTAGGTGTGTGTGAGCATGGGCATGTGTGTGAGCATGAGTGTGAAGTTCGGGTGCTAAGCCAGCCATCTGAAGACGCAAGAGGGGATCTGTGCCTAGCATGAGACGCTCTGAATGAGCTCTTTCTGCATTGATACGATCCATAGCAGCTTCAGAAACAGGTACATTAGGTGGGATGCCCAGTCTTTCACGCTCGGCAGGAGAATACAGACCAAACGGTCCATGGTTCATTCCTGCATGAGCTGGTGCCAGTCCGACAGCAGGGCCCCCTTGCATCGCATAACGGCGCTGAAGTTCAATCCAATGAGGATCATAAGCTCCTGCTGGTAAACGAGTTTTCATTTCGTATTCAGCTTTTAGTTTGTCATGAAGATCTCTCTCGCGCTTTTCTCTCTCCATCTCTATTTCTAACCTGTAACTTGAAAGAATAAAAAGACC-------------------------------------------------------------------------------------------------------------------------------
Ncressleri_AndersonSpringCave_G2075 ---------------------------------------------------------------------------------------------------------------------------------------------------------------------------------------------------ATAT--AAAGAATGGAGAGTATAAGAGAATCATTTTGAATTTACCTGATGTGCAAATTGTTCATCATATGGAGGTCTTAGCATCCCAGAACCTGGATGAAGAAGCTCTGCACGTGGAACGATTCCTGGCCGTGGACCTCCGCCAGCATATCCGGTTGGAGGCAAGAGAGGATGAGAACCCGAAGATGGATGAACTCCTTGTTCCATTCCAGGATGGGGAGGCACACCCATTGCTGCAGCCGCAGCAGCGGCTGCAGACACGGCATCGTGAGGATGCAAATGTAGGTGTGTGTGAGCATGGGCATGTGTGTGAGCATGAGTATGAAGTTCGGGTGCTAAGCCAGCCATCTGAAGACGCAAGAGGGGATCTGTGCCTAGCATAAGACGCTCTGAATGAGCCCTTTCTGCATTGATACGATCCATAGCAGCCTCAGAAACAGGTACATTAGGTGGGATGCCCAATCTTTCACGCTCGGCAGGAGAATACAGACCAAACGGTCCGTGGTTCATTCCTGCATGGGCTGGTGCTAGTCCGACAGCAGGGCCCCCTTGCATTGCATAACGGCGCTGAAGTTCAATCCAATGAGGATCATAAGCTCCAGCTGGTAAACGAGTTTTCATTTCGTATTCAGCTTTTAGTTTGTCATGGAGGTCTCTCTCGCGCTTTTCTCTCTCCATCTCTATTTCTAACCTGTAACTTGAAAGAATAAAAAGACCTGTAATTTTAGGATTTATTCAACAAATGCATATTCTCAAATAAGTTAA-----------------------TTTTAAAACAATCTTTTTGCCAGATGCGTTCATCTCTACAGTCTCAAGAATAAAGT
Ncressleri_PigeonCave_G2077 -----------------------------------------------------------------------------------------------------------------------------------------------------------------------------------------------------------AGAATGGAGAGTATAAGAGAATCATTTTGAATTTACCTGATGTGCAAATTGTTCATCATATGGAGGTCTTAGCATCCCAGAACCTGGATGAAGAAGCTCTGCACGTGGAACGATTCCTGGCCGTGGACCTCCGCCAGCATATCCGGTTGGAGGCAAGAGAGGATGAGAACCCGAAGATGGATGAACTCCTTGTTCCATTCCAGGATGGGGAGGCACACCCATTGCTGCAGCCGCAGCAGCGGCTGCAGACACGGCATCGTGAGGATGCAAATGTAGGTGTGTGTGAGCATGGGCATGTGTGTGAGCATGAGTATGAAGTTCGGGTGCTAAGCCAGCCATCTGAAGACGCAAGAGGGGATCTGTGCCTAGCATAAGACGCTCTGAATGAGCCCTTTCTGCATTGATACGATCCATAGCAGCCTCAGAAACAGGTACATTAGGTGGGATGCCCAATCTTTCACGCTCGGCAGGAGAATACAGACCAAACGGTCCGTGGTTCATTCCTGCATGGGCTGGTGCTAGTCCGACAGCAGGGCCCCCTTGCATTGCATAACGGCGCTGAAGTTCAATCCAATGAGGATCATAAGCTCCAGCTGGTAAACGAGTTTTCATTTCGTATTCAGCTTTTAGTTTGTCATGGAGGTCTCTCTCGCGCTTTTCTCTCTCCATCTCTATTTCTAACCTGTAACTTGAAAGAATAAAAAGACCTGTAATTTTAGGATTTATTCAACAAATGCTTATTCTCAAATAAGTTAA-----------------------TTTTAAAACAATCTTTTTGCCAGATGCGTTCATCTC--------------------
Ncrosbyi_MtMitchell_N210 ATAAATTTAATATTTGCATAGAGAAAGGAAAATTCAAAATAAATAATAAAAAACGACTTTCAAGTGCAAATCAGTAAAATCCATAAAAATAAAGCACATTTGAGGAGTAATGCATATTAACAAG---ATTGATTTAAAACAGCATAACCAGATACCATGAGTTAATTTACAGCAACGGTAATAGTGTTTATATATCTTT--AAAGCATGGAGAGGACAAGAGGATCGTTTTGAATTTACCTGATGTGCAAATTGTTCATCATATGGAGGTCTTAGCATCCCAGAACCTGGATGAAGAAGCTCTGCACGTGGAACGATTCCCGGCCGTGGACCTCCGCCAGCATATCCGGTTGGAGGCAAGAGGGGATGAGAACCTGAAGATGGATGCACTCCTTGTTCCATTCCCGGATGAGGAGGCACACCCATTGCTGCAGCCGCCGCAGCAGCTGCAGACACGGCATCATGAGGATGCAAATGTAGGTGTGTGTGAGCATGGGCATGTGTGTGAGCATGAGTATGAAGTTCGGGTGCTAAGCCAGCCATCTGAAGACGCAAGAGGGGATCTGTGCCCAGCATGAGACGCTCTGAATGAGCTCTTTCTGCATTGATACGATCCATAGCAGCTTCAGAAACAGGTACATTAGGTGGGATGCCCAATCTTTCACGCTCAGCAGGAGAATAGAGACCAAACGGTCCATGGTTCATTCCTGCATGGGCTGGTGCCAGTCCGACAGCAGGGCCCCCTTGCATCGCATAACGGCGCTGAAGTTCAATCCAATGAGGATCATAAGCTCCTGCTGGTAAACGAGTTTTCATTTCGTATTCAGCTTTTAGTTTGTCATGAAGATCTCTCTCGCGCTTTTCTCTCTCCATCTCTATTTCTAACCTGTAACTAGAAAGAATAAAAAGACCTGTAATTTTAGAATTTATTCAGCAAATGCATATTCTCAAATAAGTTATAAA----------------------------------------------------------------------------
Ncrosbyi_PricesCrk_N1143 ATAAATTAAATATTTGCATAGAAAAAGGAAAATTCAAAATAAATAATAAAAAACGACTTTCAAGTGCAAATCAGTAAAATCGATAAAAATAAAGCACATTTGAGGAGTAATGCATATTAACAAG---GTTGATTTAAAACAGCATAACCAGATACCACGAGTTAATTTACAGCAACGGTAATAGTGTTTATATATCAAT--AAAGCATGGAGAGGATAAGAGGATCGTTTTGAATTTACCTGATGTGCAAATTGTTCATCATATGGAGGTCTTAGCATCCCAGAACCTGGATGAAGAAGCTCTGCACGTGGAACGATTCCCGGCCGTGGACCTCCGCCAGCATATCCGGTTGGAGGCAAGAGGGGATGAGAGCCTGAAGATGGATGCACTCCTTGTTCCATTCCCGGATGAGGAGGCACACCCATTGCTGCAGCCGCCGCAGCAGCTGCAGACACGGCATCATGAGGATGCAAATGTAGGTGTGTGTGAGCATGGGCATGTGTGTGAGCATGAGTATGAAGTTCGGGTGCTAAGCCAGCCATCTGAAGACGCAAGAGGGGATCTGTGCCCAGCATGAGACGCTCTGAATGAGCTCTTTCTGCATTGATACGATCCATAGCTGCTTCAGAAACAGGTACATTAGGTGGGATGCCCAATCTTTCACGCTCAGCAGGAGAATAGAGACCAAACGGTCCATGGTTCATTCCTGCATGGGCTGGTGCCAGTCCGACAGCAGGGCCCCCTTGCATCGCATAACGGCGCTGAAGTTCAATCCAATGAGGATCATAAGCTCCTGCTGGTAAACGAGTTTTCATTTCGTATTCAGCTTTTAGTTTGTCATGAAGATCTCTCTCGCGCTTTTCTCTCTCCATCTCTATTTCTAACCTGTAACTAGAAAGAATAAAAAGACCTGTAATTTTAGAATTTATTCAGCAAATGCATATTCTCAAATAAGTTATAAAAAAATACACGAGAATTACAATTTTAAAACAATTTTTTTTACAGATGGGTTCATCTCTACAGTATCAAGAATAAAGT
Ncrosbyi_ShufordCrk_N1148 ATAAATTTAATATTTGCATAGAGAAAGGAAAATTCAAAATAAATAATAAAAAACGACTTTCAAGTGCAAATCAGTAAAATCCATAAAAATAAAGCACATTTGAGGAGTAATGCATATTAACAAG---ATTGATTTAAAACAGCATAACCAGATACAATGAGTTAATTTACAGCAACGGTAATAGTGTTTATATATCTTT--AAAGCATGGAGAGGACAAGAGGATCGTTTTGAATTTACCTGATGTGCAAATTGTTCATCATATGGAGGTCTTAGCATCCCAGAACCTGGATGAAGAAGCTCTGCACGTGGAACGATTCCCGGCCGTGGACCTCCGCCAGCATATCCGGTTGGAGGCAAGAGGGGATGAGAACCTGAAGATGGATGTACTCCTTGTTCCATTCCCGGATGAGGAGGCACACCCATTGCTGCAGCCGCCGCAGCAGCTGCAGACACGGCATCATGAGGATGCAAATGTAGGTGTGTGTGAGCATGGGCATGTGTGTGAGCATGAGTATGAAGTTCGGGTGCTAAGCCAGCCATCTGAAGACGCAAGAGGGGATCTGTGCCCAGCATGAGACGCTCTGAATGAGCTCTTTCTGCATTGATACGATCCATAGCAGCTTCAGAAACAGGTACATTAGGTGGGATGCCCAATCTTTCACGCTCAGCAGGAGAATAGAGACCAAACGGTCCATGGTTCATTCCTGCATGGGCTGGTGCCAGTCCGACAGCAGGGCCCCCTTGCATCGCATAACGGCGCTGAAGTTCAATCCAATGAGGATCATAAGCTCCTGCTGGTAAACGAGTTTTCATTTCGTATTCAGCTTTTAGTTTGTCATGAAGATCTCTCTCGCGCTTTTCTCTCTCCATTTCTATTTCTAACCTGTAACTAGAAAGAATAAAAAAACCTGTAATTTTAGAATTTATTCAGCAAATGCATATTCTCAAATAAGTTATAAAAAAATACACGAGAATTACAATTTTAAAACAATTTTTTTAACAGATGGGTTCATCTCTACAGTATCAAGAATAAAGT
Ndellingeri_WhitewFalls_N887 ATAAATTAAATATTTGCATAGAAAAAGGAAAATTCAAAATAAATAATAAAAAATGACTTTCAAGTGCAAACCAGTAAAATCCATAAAAATAAAGCAAATTTGAGGAGTAATGCATATAAGTTAACAGGTTGATTTGAAACAGCATAACCAGACATCATGAGTTAATTTATAGCAACGGTAATAGTATTTATATATAT----GAAGCACGGAGAAGACGAGAGAATCATTTTGAATTTACCTGATGGGCAAATTGCTCATCATACGGAGGTCTTAGCATCCCAGAACCTGGATGAAGAAGCTCTGCACGTGGAACGATTCCTGGCCGTGGACCTCCGCCAGCATATCCGGTTGGAGGCAAGAGAGGATGAGAACCCGAAGATGGATGCACTCCTTGTTCCATTCCTGGATGAGGAGGCACACCCATTGCTGCAGCCGCAGCAGCAGCTGCAGACACGGCATCATGGGGATGCAAATGTAGGTGTGTGTGAGCATGGGCATGTGTGTGAGCATGAGTATGAAGTTCGGGTGCTAAGCCAGCCATCTGAAGACGCAAGAGGGGATCTGTACCCAGCATAAGACGCTCTGAATGAGCCCTTTCTGCATTGATACGATCCATAGCAGCTTCAGAAACGGGTACATTAGGTGGGATGCCCAGTCTTTCACGCTCAGCAGGAGAATACAGACCAAATGGTCCATGGTTCATTCCCGCATGGGCTGGTGCCAGCCCGACAGCAGGGCCCCCCTGCATCGCGTAACGGCGCTGAAGTTCAATCCAATGAGGATCATAAGCTCCTGCTGGTAAACGAGTTTTCATTTCGTATTCAGCTTTTAGTTTATCATGAAGATCTCTCTCGCGCTTTTCTCTCTCCATCTCTATTTCTAACCTGTAACTTGAAAGAATAAAAAGACCTGTAATTTTAGAATTTACTTAACAAATTCATATTCTCAAATAAGTTATA------------------------------------------------------------------------------
Ndilutus_GrassyCreek_N670 -----------------------------------------------------------------------------------------------------------------------------------------------------------------------------------------------------------------------------------------------------------------------------------------------------------------------------------------------------------------------------ATGAGAACCCGAAGATGGATGCACTCCCTGTTCCATTCCTGGATGGGGAGGCACACCCATTGCTGCGGCTGCCGCCGCAGCTGCAGACACGGCATCATGAGGATGCAAATGTAGGTGTGTGTGAGCATGGGCATGTGTGTGAGCATGAGTATGAAGTTCGGGTGCTAAGCCAGCCATCTGAAGACGCAAGAGGGGATCTGTGCCTAGCATAAGACGTTCTGAATGAGCTCTTTCTGCATTGATACGATCCATAGCAGCTTCAGAAACAGGTACATTAGGTGGGATGCCCAGTCTTTCACGCTCGGCAGGAGAATACAGACCAAA-------------------------------------------------------------------------------------------------------------------------------------------------------------------------------------------------------------------------------------------------------------------------------------------------------------------------------------------------------------
Ndilutus_StarveRockCave_G3174 ATAAATTAAATATTTGCATAG-AAAAGGAAAATTCAAAAT-AATAATAAAAAATGACTTTCAAGTGCAAAGCAGTAAAATCCATAAAAATAAAGCAAATTTGAGTGGTAATGCATATAAGTTAACAGGTTGATTTGAAACAGCATAACCAGACACCATGTGTTAATTTATAGCAACGGTAATAGTATTTATACACAC--AAAAAGCATGGAGAAGACGAGAGAATCATTTTAAATTTACCTGATGTGCAAATTGTTCATCATATGGAGGTCTTAGCATCCCAGAACCTGGATGAAGAAGCTCTGCACGTGGAACGATTCCTGGCCGTGGACCTCCGCCAGCATATCCGGTTGGAGGCAAGAGAGGATGAGAACCCGAAGATGGATGCACTCCCTGTTCCATTCCTGGATGGGGAGGCACACCCATTGCTGCGGCTGCCGCCGCAGCTGCAGACACGGCATCATGAGGATGCAAATGTAGGTGTGTGTGAGCATGGGCATGTGTGTGAGCATGAGTATGAAGTTCGGGTGCTAAGCCAGCCATCTGAAGACGCAAGAGGGGATCTGTGCCTAGCATAAGACGTTCTGAATGAGCTCTTTCTGCATTGATACGATCCATAGCAGCTTCAGAAACAGGTACATTAGGTGGGATGCCCAGTCTTTCACGCTCGGCAGGAGAATACAGACCAAACGGTCCATGGTTCATTCCTGCATGAGCTGGTGCCAGTCCGACAGCAGGGCCCCCTTGCATCGCATAACGGCGCTGAAGTTCAATCCAATGAGGATCATAAGCTCCTGCTGGTAAACGAGTTTTCATTTCGTATTCAGCTTTTAGTTTGTCATGAAGATCTCTCTCGCGCTTTTCTCTCTCCATCTCTATTTCTAACCTGTAACTTGAAAGAATAAAAAGGCCTGTAATTTTAGAATTTATTAAGCAAATTCATATTCTCAAATAAGTTATAAAAAAATACAAGAGAATTATAATTTTAAAACAATTTTTTTAACAGATTGCCTCATCTCTACAGTATCAAGAATAAAGT
Nesticus_nahaunus_Mexico_G2881 ATATATTAAATATTTGCATAAAAAAAGGAAAATTCAAAATAAATAATAAAAAATGACTTTC------AAACCAGTAAAATTCATTAAAAAATACAACATTTGGGGAGTAATGCATATAAGTTAACAGGTTGATTTGAAACAGCATAACAAGACACCATAAGTTAATTTATACCAAAGGTAATAGTATTTATATATATAA--AAAGCATGGAGAGGATAAGAAAATCATTTTGAATTTACCTGATGTGCAAATTGTTCATCATATGGAGGTCTCAGCATCCCAGAACCTGGATGAAGAAGCTCTGCACGTGGAACGATTCCTGGCCGTGGACCTCCGCCGGCATATCCGGTTGGAGGTAATAGAGGATGCGAACCCGAAGATGGATGCACTCCTTGTTCCATTCCTGGATGAGGAGGCACACCCATTGCTGCAGCCGCCGCAGCAGCTGCAGACACAGCATCATGCGGATGCAGATGTAGGTGTGTGTGAGCATGGGCATGTGTGTGAGCATGAGTATGAAGTTCAGGCGCTAAGCCAGCCATCTGAAGACGCAAGAGGGGATCTGTGCCCAGCATAAGACGCTCTGAATGAGCCCTTTCTGCATTGATACGATCCATAGCAGCTTCAGAAACAGGTACATTAGGTGGAATGCCCAATCTTTCACGCTCGGCAGGAGAGTACAGACCAAATGGTCCATGGTTCATTCCTGCATGGGCTGGTGCCAGCCCGACAGCAGGGCCCCCTTGCATTGCATAACGGCGCTGAAGTTCAATCCAATGAGGATCATAAGCTCCTGCTGGTAAACGAGTTTTCATTTCGTATTCAGCTTTTAGTTTGTCATGGAGGTCTCTCTCGCGCTTTTCTCTCTCCATCTCTATTTCTAACCTGTAACTTGAATGAA-TAAAAGACCTGTAATTTTAGAATTTATTCAGCACATGCATATTCTTAAATAAGTTATAAAAATATACATGAGGATTACGATTTTCAAAATATTTTTTTGCTAGATGGTTTCATCTCTATAGTATCAAGAACAAAGT
Nfridelli_LittlePigeon_N262 ATAAATTAAATATTTGCATAGAAAAAGGAAAATTCAAAATAAATAATAAAAAATGACTTTCAAGTGCAAACCAGTAAAATCCATAAAAATAAAGCAAATTTGAGGAGTAATGCATATAAGTTAACAGGTTGATTTGAAACAGCATAACCAGACATCATGAGTTAATTTATAGCAACAGTAATAGTATTTATATATAT--ATAAAGCATGGAGAAGGTGAGAGAATCATTTTGAATTTACCTGATGTGCAAATTGTTCATCATATGGAGGTCTTAGCATCCCAGAACCTGGATGAAGAAGCTCTGCACGTGGAACGATTCCTGGCCGTGGACCTCCGCCCGCATATCCGGTTGGAGGCAAGAGAGGATGAGAACCCGAAGATGGATGGACTCCTTGTTCCATTCCTGGATGGGGAGGCACACCCATTGCTGCAGCCGCAGCAGCAGCTGCAGACACGGCATCATGAGGATGCAAATGTAGGTGTGTGTGAGCATGGGCATGTGTGTGAGCATGAGTATGAAGTTCGGGTGCTAAGCCAGCCATCTGAAGACGCAAGAGGGGATCTGTGCCCAGCATAAGACGCTCTGAATGAGCTCTTTCTGCATTGATACGATCCATAGCAGCTTCAGAAACAGGTACATTAGGGGGGATGCCCAGTCTTTCACGCTCAGCAGGAGAATACAGACCAAATGGTCCATGGTTCATTCCTGCATGGGCTGGTGCCAGTCCGACAGCAGGGCCCCCTTGCATCGCGTAACGGCGCTGAAGTTCAATCCAATGAGGATCATAAGCTCCTGCTGGTAAACGAGTTTTCATTTCGTATTCAGCTTTTAGTTTGTCATGAAGATCTCTCTCGCGCTTTTCTCTCTCCATCTCTATTTCTAACCTGTAACTTGAAAGAATAAAAAGACCTGTAATTTTAGAATTTATTTAACAAATTCATATTCTCAAATAAGTTATAAAGAAATGCAAGTGAATTACAATTTTAAAACAATTTTTTTAACAGATGGGTTCATCCCTACAGTATCAAGAATAAAGT
Nfurtivus_HugdenBranch_G3175 ATAAATTAAATATTTGCATAGAAAAAGCAAAATTCAAAATAAATAATAAAAAATGACTTTCAAGTGCAAACCAGTAAAATCCATAAAAATAAAGCAAATTTGAGGAGTAATGCATATAAGTTAACAGGTTGATTTGAAACAGCATAACCAGACAGCATGTGTTAATTTATAGCAACGGTAATAGTGTATATATATATATATAAAGCATGGAGAAGACGAGAGAATCATTTTGAATTTACCTGATGTGCAAATTGTTCATCATATGGAGGTCTTAGCATCCCAGAACCTGGATGAAGAAGCTCTGCACGTGGAACGATTCCCGGCCGTGGACCTCCGCCAGCATATCCGGTTGGAGGCAAGAGAGGATGAGAACCCGAAGATGGATGCACTCCTTGTTCCATTCCTGGATGGGGAGGCACACCCATTGCTGCAGCCGCAGCAGCAGCTGCAGACACGGCATCATGAGGATGCAAATGTAGGTGTGTGTGAGCATGGGCATGTGTGTGAGCATGAGTATGAAGTTCGGGTGCTAAGCCAGCCATCTGAAGACGCAAGAGGGGATCTGTGCCCAGCATAAGACGCTCTGAATGAGCTCTTTCTGCATTGATACGATCCATAGCAGCTTCAGAAACGGGTACATTAGGTGGGATGCCCAGTCTTTCACGCTCAGCAGGAGAATACAGACCAAATGGTCCATGGTTCATTCCTGCATGGGCTGGTGCCAGTCCGACAGCAGGGCCCCCTTGCATCGCGTAACGGCGCTGAAGTTCAATCCAATGAGGATCATAAGCTCCTGCTGGTAAACGAGTTTTCATTTCGTATTCAGCTTTTAGTTTGTCATGAAGATCTCTCTCGCGCTTTTCTCTCTCCATCTCTATTTCTAACCTGTAACTTGAAAGAATAAAAAGACCTGTAATTTTAGAATTTATTTAACAAATTCATATTCTCAAATAAATTATAAAGAAATACAAGTGAATTACAATTTTAAAACAATTTTTTTAACAGATGGGTTCATCCCTACAGTATCAAGAATAAAGT
Nfurtivus_RaccoonMtn_N1026 ATAAATTAAATATTTGCATAGAAAAAGCAAAATTCAAAATAAATAATAAAAAATGACTTTCAAGTGCAAACCAGTAAAATCCATAAAAATAAAGCAAATTTGAGGAGTAATGCATATAAGTTAACAGGTTGATTTGAAACAGCATAACCAGACAGCATGTGTTAATTTATAGCAACGGTAATAGTGTATATATATATATATAAAGCATGGAGAAGACGAGAGAATCATTTTGAATTTACCTGATGTGCAAATTGTTCATCATATGGAGGTCTTAGCATCCCAGAACCTGGATGAAGAAGCTCTGCACGTGGAACGATTCCCGGCCGTGGACCTCCGCCAGCATATCCGGTTGGAGGCAAGAGAGGATGAGAACCCGAAGATGGATGCACTCCTTGTTCCATTCCTGGATGGGGAGGCACACCCATTGCTGCAGCCGCAGCAGCAGCTGCAGACACGGCATCATGAGGATGCAAATGTAGGTGTGTGTGAGCATGGGCATGTGTGTGAGCATGAGTATGAAGTTCGGGTGCTAAGCCAGCCATCTGAAGACGCAAGAGGGGATCTGTGCCCAGCATAAGACGCTCTGAATGAGCTCTTTCTGCATTGATACGATCCATAGCAGCTTCAGAAACGGGTACATTAGGTGGGATGCCCAGTCTTTCACGCTCAGCAGGAGAATACAGACCAAATGGTCCATGGTTCATTCCTGCATGGGCTGGTGCCAGTCCGACAGCAGGGCCCCCTTGCATCGCGTAACGGCGCTGAAGTTCAATCCAATGAGGATCATAAGCTCCTGCTGGTAAACGAGTTTTCATTTCGTATTCAGCTTTTAGTTTGTCATGAAGATCTCTCTCGCGCTTTTCTCTCTCCATCTCTATTTCTAACCTGTAACTTGAAAGAATAAAAAGACCTGTAATTTTAGAATTTATTTAACAAATTCATATTCTCAAATAAATTATAAAGAAATACAAGTGAATTACAATTTTAAAACAATTTTTTTAACAGATGGGTTCATCCC--------------------
Ngertschi_CedarCreek_N351 ATGAATTAAATATTTGCATAGAAAAAGGAAAATTCAAAATAAATAATAAAAAATGACTTTCAAGTGCAAATCAGTAAAATCGATAAAAATAAAGCACATTTGAGGAGTAATGCATATTAACAAG---GTTGATTTAAAACAGCATAACCAGATACCATGAGTTAATTTACAGCAACGGTAATAGTGTTTATATATCAAT--AAAGCCTGGAGAGGATAAGAGGATCGTTTTGAATTTACCTGATGTGCAAATTGTTCATCATATGGAGGTCTTAGCATCCCAGAACCTGGATGAAGAAGCTCTGCACGTGGAACGATTCCCGGCCGTGGACCTCCGCCAGCATATCCGGTTGGAGGCAAGAGGGGATGAGAACCTGAAGATGGATGCACTCCTTGTTCCATTCCCGGATGAGGAGGCACACCCATTGCTGCAGCCGCCGCAGCAGCTGCAGACACGGCATCATGAGGATGCAAATGTAGGTGTGTGTGAGCATGGGCATGTGTGTGAGCATGAGTATGAAGTTCGGGTGCTAAGCCAGCCATCTGAAGACGCAAGAGGGGATCTGTGCCCAGCATGAGACGCTCTGAATGAGCTCTTTCTGCATTGATACGATCCATAGCAGCTTCAGAAACAGGTACATTAGGTGGGATGCCCAATCTTTCACGCTCAGCAGGAGAATAGAGACCAAACGGTCCATGGTTCATTCCTGCATGGGCTGGTGCCAGTCCGACAGCAGGGCCCCCTTGCATCGCATAACGGCGCTGAAGTTCAATCCAATGAGGATCATAAGCTCCTGCTGGTAAACGAGTTTTCATTTCGTATTCAGCTTTTAGTTTGTCATGAAGATCTCTCTCGCGCTTTTCTCTCTCCATCTCTATTTCTAACCTGTAACTAGAAAGAATAAAAAGACCTGTAATTTTAGAATTTATTCAGCAAATGCATATTCTCAAATAAGTTATAAAAAAATACACGAGAATTACAATTTTTTTAAATTTTTTTTAACAGATGGGTTCATCTCTACAGTATCAAGAATAAAGT
Ngertschi_FrenchBroad_N968 ATGAATTAAATATTTGCATAGAAAAAGGAAAATTCAAAATAAATAATAAAAAATGACTTTCAAGTGCAAATCAGTAAAATCGATAAAAATAAAGCACATTTGAGGAGTAATGCATATTAACAAG---GTTGATTTAAAACAGCATAACCAGATACCATGAGTTAATTTACAGCAACGGTAATAGTGTTTATATATCAAT--AAAGCCTGGAGAGGATAAGAGGATCGTTTTGAATTTACCTGATGTGCAAATTGTTCATCATATGGAGGTCTTAGCATCCCAGAACCTGGATGAAGAAGCTCTGCACGTGGAACGATTCCCGGCCGTGGACCTCCGCCAGCATATCCGGTTGGAGGCAAGAGGGGATGAGAACCTGAAGATGGATGCACTCCTTGTTCCATTCCCGGATGAGGAGGCACACCCATTGCTGCAGCCGCCGCAGCAGCTGCAGACACGGCATCATGAGGATGCAAATGTAGGTGTGTGTGAGCATGGGCATGTGTGTGAGCATGAGTATGAAGTTCGGGTGCTAAGCCAGCCATCTGAAGACGCAAGAGGGGATCTGTGCCCAGCATGAGACGCTCTGAATGAGCTCTTTCTGCATTGATACGATCCATAGCAGCTTCAGAAACAGGTACATTAGGTGGGATGCCCAATCTTTCACGCTCAGCAGGAGAATAGAGACCAAACGGTCCATGGTTCATTCCTGCATGGGCTGGTGCCAGTCCGACAGCAGGGCCCCCTTGCATCGCATAACGGCGCTGAAGTTCAATCCAATGAGGATCATAAGCTCCTGCTGGTAAACGAGTTTTCATTTCGTATTCAGCTTTTAGTTTGTCATGAAGATCTCTCTCGCGCTTTTCTCTCTCCATCTCTATTTCTAACCTGTAACTAGAAAGAATAAAAAGACCTGTAATTTTAGAATTTATTCAGCAAATGCATATTCTCAAATAAGTTATAAAAAAATACACGAGAATTACAATTTTTTTAAATTTTTTTTAACAGATGGGTTCATC----------------------
Nholsingeri_BrumleyCrk_N916 ATAAATTCAATATTTGCATAGAAAAAGGAAAATTCAAAATAAATAAT-AAAAATGACTTTCAAGTGCAAACCAGTAAAATCCATAAAAATAAAGCAAATTTGAGTGGTAATGCATACAAGTTAACAGGTTGATTTGAAACAGCATAACCAGACACCATGTGTTAATTTATAGCAACGGTAATAGTATTTATACACAT--AAAAAGCATGGAGAAGACGAGAGAATTATTTTAAATTTACCTGATGTGCAAATTGTTCATCATATGGAGGTCTTAGCATCCCAGAACCTGGATGAAGAAGCTCTGCACGTGGAACGATTCCTGGCCGTGGACCTCCGCCAGCATATCCGGTTGGAGGCAAGAGAGGATGAGAACCCGAAGATGGATGCACTCCCTGTTCCATTCCTGGATGGGGAGGCACACCCATTGCTGCAGCTGCCGCAGCAGCTGCAGACACGGCATCATGAGGATGCAAATGTAGGTGTGTGTGAGCATGGGCATGTGTGTGAGCATGAGTATGAAGTTCGGGTGCTAAGCCAGCCATCTGAAGACGCAAGAGGGGATCTGTGCCTAGCATAAGACGTTCTGAATGAGCTCTTTCTGCATTGATACGATCCATAGCAGCTTCAGAAACAGGTACATTAGGTGGGATGCCCAGTCTTTCACGCTCGGCAGGAGAATACAGACCAAACGGTCCATGGTTCATTCCTGCATGGGCTGGTGCCAGTCCGACAGCAGGGCCCCCTTGCATCGCATAACGGCGCTGAAGTTCAATCCAATGAGGATCATAAGCTCCTGCTGGTAAACGAGTTTTCATTTCGTATTCAGCTTTTAGTTTGTCATGAAGATCTCTCTCGCGCTTTTCTCTCTCCATCTCTATTTCTAACCTGTAACTTGAAAGAATAAAAAAGCCTGTAATTTTAGAATTTATTCAGCAAATTTATATTCTCAAATAAGTTATAAAAAAATACAAGAGAATTACAATTTTAAAACAATTTTTTTAACAGATGGCTTCATCTCTACAGTATCAAGAATAAAGT
Nholsingeri_PondCave_N541 ATAAATTAAATATTTGCATAGAAAAAGGAAAATTCAAAATAAATAATAAAAAATGACTTTCAAATGCAAACCAGAAAAATCCATAAAAATAAAGCAAATTTGAGTGGTAATGCATATAAGTTAACAGGTTGATTTGAAACAGCATAACCAGACACCATGTGTTAATTTATAGCAACGGTAATAGTATTTATACACAT--AAAAAGCACGGAGAAGACGAGAGAATCATTTTAAATTTACCTGATGTGCAAATTGTTCATCATATGGAGGTCTTAGCATCCCAGAACCTGGATGAAGAAGCTCTGCACGTGGAACGATTCCTGGCCGTGGACCTCCGCCAGCATATCCGGTTGGAGGCAAGAGAGGATGAGAACCCGAAGATGGATGCACTCCCTGTTCCATTCCTGGATGGGGAGGCACACCCATTGCTGCAGCCGCCGCAGCAGCTGCAGACACGGCATCATGAGGATGCAAATGTAGGTGTGTGTGAGCATGGGCATGTGTGTGAGCATGAGTATGAAGTTCGGGTGCTAAGCCAGCCATCTGAAGACGCAAGAGGGGATCTGTGCCTAGCATAAGACGTTCTGAATGAGCTCTTTCTGCATTGATACGATCCATAGCAGCTTCAGAAACAGGTACATTAGGTGGGATGCCCAGTCTTTCACGCTCGGCAGGAGAATACAGACCAAACGGTCCATGGTTCATTCCTGCATGGGCTGGTGCCAGTCCGACAGCAGGGCCCCCTTGCATCGCATAACGGCGCTGAAGTTCAATCCAATGAGGATCATAAGCTCCTGCTGGTAAACGAGTTTTCATTTCGTATTCAGCTTTTAGTTTGTCATGAAGATCTCTCTCGCGCTTTTCTCTCTCCATCTCTATTTCTAACCTGTAACTTGAAAGAATAAAAAGGCCTGTAATTTTAGAATTTATTCAGCAAATTCATATTCTCAAAATAGTTATAAAAAAATACAAGAGAATTACAATTTTAAAACAATTTTTTTAACAGATGGCTTCATCTCTACAGTATCAAGAATAAAGT
Njonesi_CaveSpringCave_N390 -----------------------------------------------------------------------------------------TAAAGCAAATTTGAGGAGTAATGAATATAAGTTAATAGGTTGATTTGAAACAGCATAACCAGACATCATGAGTTCATTTATAGCAACGATAATAGTATTTATATATATATATAAAGCATGGAGAAGGTGAGAGAATCATTTTGAATTTACCTGATGTGCAAATTGTTCATCATATGGAGGTCTTAGCATCCCAGAACCTGGATGAAGAAGCTCTGCACGTGGAACGATTCCAGGCCGTGGACCTCCGCCAGCATATCCGGTTGGAGGCAAGAGAGGATGAGAACCCGAAGATGGATGCACTCCTTGTTCCATTCCTGGATGGGGAGGCACACCCATTGCTGCAGCCGCAGCAGCAGCTGCAGACACGGCATCATGAGGATGCAAATGTAGGTGTGTGTGAGCATGGGCATGTGTGTGAGCATGAGTATGAAGTTCGGGTGCTAAGCCAGCCATCTGAAGACGCAAGAGGGGGTCTGTGCCCAGCATAAGACGCTCTGAATGAGCTCTTTCTGCATTGATACGATCCATAGCAGCTTCAGAAACGGGTACATTAGGTGGGATACCCAGTCTTTCACGCTCAGCAGGAGAATACAGACCAAATGGTCCATGGTTCATTCCTGCATGGGCTGGTGCCAGTCCGACAGCAGGGCCCCCTTGCATCGCGTAACGGCGCTGAAGTTCAATCCAATGAGGATCATAAGCTCCTGCTGGTAAACGAGTTTTCATTTCGTATTCAGCTTTTAGTTTGTCATGAAGATCTCTCTCGCGCTTTTCTCTCTCCATCTCTATTTCTAACCTGTAACTTGAAAGAATAAAAAGACCTGTAATTTTATAATTTATTTAACAAATTCATATTCTCAAAT--------------------------------------------------------------------------------------
Nlowderi_ChestnutBranch_N731 --AAATTAAATATTTGCATAGAAAAAGGAAAATTCAAAATAAATAATAAAAAATGACCTTCAAGTGCAAACCAGTAAAATCCATAAAAATAAAGCAAATTTGAGGGGTTATGCATATAAGTTAACAGGTTGATTTGAAACAGCATAACCAGACACCATGAGTTAATTTATAGCAACAGTAATAGTATTTATATATATATAAAAAGAACGGAGAAG---AGAGAATCATTTTGAATTTACCTGATGTGCAAATTGTTCATCATATGGAGGTCTTAGCATCCCAGAACCTGGATGAAGAAGCTCTGCACGTGGAACGATTCCTGGCCGCGGACCTCCACCGGCATATCCAGTTGGAGGCAAGAGAGGATGAGAACCCGAAGATGGATGCACTCCTTGTTCCATTCCTGGATGGGGTGGCACACCCATTGCTGCAGCCGCAGCAGCAGCTGCAGACACGGCATCATGAGGATGCAAATGTAGGTGTGTGTGAGCATGGGCATGTGTGTGAGCATGAGTATGAAGTTCGGGTGCTAAGCCAGCCATCTGAAGACGCAAGAGGGGATCTGTGCCTAGCATAAGACGCTCTGAATGAGCTCTTTCTGCATTGATACGATCCATAGCAGCTTCAGAAACAGGTACATTAGGTGGGATGCCCAGTCTTTCACGCTCAGCAGGAGAATACAGACCAAACGGTCCATGGTTCATTCCTGCATGAGCTGGCGCCAGTCCGACAGCAGGGCCCCCTTGCATCGCATAACGGCGCTGAAGTTCAATCCAATGAGGATCATAAGCTCCTGCTGGTAAACGAGTTTTCATTTCGTATTCAGCTTTTAGTTTGTCATGAAGATCTCTCTCGCGCTTTTCTCTCTCCATCTCTATTTCTAACCTGTAACTTGAAAGAATAAAAAGACCTGTAATTTTAGAATTTATTCAGCAAATTCATATTCTCAAATAAGTTATAAAGAAATACAAGAGAATTACAATTTTAAAACAT-TTTTTTAACAGATGGGTTCATCTCTACAGTATCAAGAATAAAGT
Ngeorgia_Sittons_N073 ------------------------------------------------------------------------------------------------------------------------------------------------------------------------------------------------------T--AAAGCATGGAGAAGGTGAGAGAATCATTTTGAATTTACCTGATGTGCAAATTGTTCATCATACGGAGGTCTTAGCATCCCAGAACCTGGATGAAGAAGCTCTGCACGTGGAACGATTCCCGGCCGTGGACCTCCGCCAGCATATCCGGTTGGAGGCAAGAGAGGATGAGAACCCGAAGATGGATGCACTCCTTGTTCCATTCCTGGATGGGGAGGCACACCCATTGCTGCAGCCGCAGCAGCAGCTGCAGACACGGCATCATGAGGATGCAAATGTAGGTGTGTGTGAGCATGGGCATGTGTGTGAGCATGAGTATGAAGTTCGGGTGCTAAGCCAGCCATCTGAAGACGCAAGAGGGGATCTGTGCCTAGCATAAGACGCTCTGAATGAGCTCTTTCTGCATTGATACGATCCATAGCAGCTTCAGAAACAGGTACATTAGGTGGGATGCCCAGTCTTTCACGCTCAGCAGGAGAATACAGACCAAATGGTCCATGGTTCATTCCTGCATGAGCTGGTGCCAGTCCGACAGCAGGGCCCCCTTGCATCGCGTAACGGCGCTGAAGTTCAATCCAATGAGGATCATAAGCTCCTGCTGGTAAACGAGTTTTCATTTCGTATTCAGCTTTTAGTTTGTCATGGAGGTCTCTCTCACGCTTCTCTCTCTCCATCTCTATTTCTAACCTGTAACTTGAAAGAATAAAAAGACCTGTAATTTTAGAATTTATTCAGCAAATTCATATTCTCAAATAAGTTCT-AAAAAATACAAGGGAATTGCAATTTTTTAAT--TTTTTTTAACGGATGGGTTCATCTCTACAGTATCAAGAATAAAGT
Ngertschi_HickoryNutGap_N810 -------------------------------------------------------------------------------------------------------------------------------------------------------------------------------------------------------ATAAAGCATGGAG--------AGGATCGTTTTGAATTTACCTGATGTGCAAATTGTTCATCATATGGAGGTCTTAGCATCCCAGAACCTGGATGAAGAAGCTCTGCACGTGGAACGATTCCCGGCCGTGGACCTCCGCCAGCATATCCGGTTGGAGGCAAGAGGGGATGAGAACCTGAAGATGGATGCACTCCTTGTTCCATTCCCGGATGAGGAGGCACACCCATTGCTGCAGCCGCCGCAGCAGCTGCAGACACGGCATCATGAGGATGCAAATGTAGGTGTGTGTGAGCATGGGCATGTGTGTGGGCATGAGTATGAAGTTCGGGTGCTAAGCCAGCCATCTGAAGACGCAAGAGGGGATCTGTGCCCAGCATGAGACGCTCTGAATGAGCTCTTTCTGCATTGATACGATCCATAGCAGCTTCAGAAACAGGTACATTAGGTGGGATGCCCAATCTTTCACGCTCAGCAGGAGAATAGAGACCAAACGGTCCATGGTTCATTCCTGCATGGGCTGGTGCCAGTCCGACAGCAGGGCCCCCTTGCATCGCATAACGGCGCTGAAGTTCAATCCAATGAGGATCATAAGCTCCTGCTGGTAAACGAGTTTTCATTTCGTATTCAGCTTTTAGTTTGTCATGAAGATCTCTCTCGCGCTTTTCTCTCTCCATCTCTATTTCTAACCTGTAACTAGAAAGAATAAAAAGACCTGTAATTTTAGAATTTATTCAGCAAATGCATATTCTCAAATAAGTTATAAAAAAATACACGAGAATTACAATTTTTAAACAATTTTTTTAACAGATGGGTTCATCTCTACAGTATCAAGAATAAAGT
Nlula_BeeRockCave_G2091 ------------------------------------------------------------------------------------------------------------------------------------------------------------------------------------------------------TATAAAGCATGGAGAAGGTGAGAGAATCATTTTGAATTTACCTGATGTGCAAATTGTTCATCATACGGAGGTCTTAGCATCCCAGAACCTGGATGAAGAAGCTCTGCACGTGGAACGATTCCCGGCCGTGGACCTCCGCCAGCATATCCGGTTGGAGGCAAGAGAGGATGAGAACCCGAAGATGGATGCACTCCTTGTTCCATTCCTGGATGGGGAGGCACACCCATTGCTGCAGCCGCAGCAGCAGCTGCAGACACGGCATCATGAGGATGCAAATGTAGGTGTGTGTGAGCATGGGCATGTGTGTGAGCATGAGTATGAAGTTCGGGTGCTAAGCCAGCCATCTGAAGACGCAAGAGGGGATCTGTGCCTAGCATAAGACGCTCTGAATGAGCTCTTTCTGCATTGATACGATCCATAGCAGCTTCAGAAACAGGTACATTAGGTGGGATGCCCAGTCTTTCACGCTCAGCAGGAGAATACAGACCAAATGGTCCATGGTTCATTCCTGCATGAGCTGGTGCCAGTCCGACAGCAGGGCCCCCTTGCATCGCGTAACGGCGCTGAAGTTCAATCCAATGAGGATCATAAGCTCCTGCTGGTAAACGAGTTTTCATTTCGTATTCAGCTTTTAGTTTGTCATGGAGGTCTCTCTCACGCTTCTCTCTCTCCATCTCTATTTCTAACCTGTAACTTGAAAGAATAAAAAGACCTGTAATTTTAGAATTTATTCAGCAAATTCATATTCTCAAATAAGTTAT-AAAAAGTGCAAGGGAATTAAAATTTTTTAA---TTTTTTTAACAGTTGGGTTCATCTCTACAGTATCAAGAATAAAGT
Nlula_LulaFallsCave_G2084 --------------------------------------------------------------------------------------------------------------------------------------------------------------------------------------------------TATATATAAAGCATGGAGAAGGTGAGAGAATCATTTTGAATTTACCTGATGTGCAAATTGTTCATCATACGGAGGTCTTAGCATCCCAGAACCTGGATGAAGAAGCTCTGCACGTGGAACGATTCCCGGCCGTGGACCTCCGCCAGCATATCCGGTTGGAGGCAAGAGAGGATGAGAACCCGAAGATGGATGCACTCCTTGTTCCATTCCTGGATGGGGAGGCACACCCATTGCTGCAGCCGCAGCAGCAGCTGCAGACACGGCATCATGAGGATGCAAATGTAGGTGTGTGTGAGCATGGGCATGTGTGTGAGCATGAGTATGAAGTTCGGGTGCTAAGCCAGCCATCTGAAGACGCAAGAGGGGATCTGTGCCTAGCATAAGACGCTCTGAATGAGCTCTTTCTGCATTGATACGATCCATAGCAGCTTCAGAAACAGGTACATTAGGTGGGATGCCCAGTCTTTCACGCTCAGCAGGAGAATACAGACCAAATGGTCCATGGTTCATTCCTGCATGAGCTGGTGCTAGTCCGACAGCAGGGCCCCCTTGCATCGCGTAACGGCGCTGAAGTTCAATCCAATGAGGATCATAAGCTCCTGCTGGTAAACGAGTTTTCATTTCGTATTCAGCTTTTAGTTTGTCATGGAGGTCTCTCTCACGCTTCTCTCTCTCCATCTCTATTTCTAACCTGTAACTTGAAAGAAAAAAAAGACCTGTAATTTTAGAATTTATTCAGCAAATTCATATTCTCAAATAAGTTAT-AAAAAGTGCAAGGGAATTAAAATTTTTTAA---TTTTTTTAACAGATGGGTTCATCTCTACAGTATCAAGAATAAAGT
Nmimus_NealsSink_N329 -----------ATTTGCATAGAAAAAGGAAAATTCAAAATAAATAATAAAAAATGACTTTCAAGTGCAAACCAGTAAAATCCATAAAAATAAAGCAAATTTGAGTGGTAATGCATATAAGTTAACAGGTTGATTTGAAACAGCATAACCAGACACCATGTGTTAATTTATAGCAACGGTAATAGTATTTATACACAT--AAAAAGAATGGAGAAGACGAGAGAATCATTTTAAATTTACCTGATGTGCAAATTGTTCATCATATGGAGGTCTTAGCATCCCAGAACCTGGATGAAGAAGCTCTGCACGTGGAACGATTCCTGGCCGTGGACCTCCGCCAGCATATCCGGTTGGAGGCAAGAGAGGATGGGAACCCGAAGATGGATGCACTCCCTGTTCCATTCCTGGATGGGGAGGCACACCCATTGCTGCAGCCGCCGCAGCAGCTGCAGACACGGCATCATGAGGATGCAAATGTAGGTGTGTGTGAGCATGGGCATGTGTGTGAGCATGAGTATGAAGTTCGGGTGCTAAGCCAGCCATCTGAAGACGCAAGAGGGGATCTGTGCCTAGCATAAGACGTTCTGAATGAGCTCGTTCTGCATTGATACGATCCATAGCAGCTTCAGAAACAGGTACATTAGGTGGGATGCCCAGTCTTTCACGCTCAGCAGGAGAATACAGACCAAACGGTCCATGGTTCATTCCTGCATGGGCTGGTGCCAGTCCGACAGCAGGGCCCCCTTGCATCGCATAACGGCGCTGAAGTTCAATCCAATGAGGATCATAAGCTCCTGCTGGTAAACGAGTTTTCATTTCGTATTCAGCTTTTAGTTTGTCATGAAGATCTCTCTCACGCTTTTCTCTCTCCATCTCTATTTCTAACCTGTAACTTGAAAGAATAAAAAGGCCTGTAATTTTAGAATTTATTCAGCAAATTCATATTCTCAAATAAGTTATAAAAAAATACAAGAGAATTACAATTTTAAAACAATTTTTTTAACAGATGGCTTCATCTCTACAGTATCAAGAATAAAGT
Nmimus_Straleys_N625 ATAAATTAAATATTTGCATAGAAAAAGGAAAATACAAAATAAATAATAAAAAATGACTTTCAAGTGCAAACCAGTAAAATCCATAAAAATAAAGCAAATTTGAGTGGTAATGCATATAAGTTAACAGGTTGATTTGAAACAGCATAAGCAGACACCATGTGTTAATTTATAGCAACGGTAATAGTATTTATACACAC--AAAAAGCATGGAGAAGATGAGAGAATCATTTTAAATTTACCTGATGTGCAAATTGTTCATCATATGGAGGTCTTAGCATCCCAGAACCTGGATGAAGAAGCTCTGCACGTGGAACGATTCCTGGCCGTGGACCTCCGCCAGCATATCCGGTTGGAGGCAAGAGAGGATGAGAACCCGAAGATGGATGCACTCCCTGTTCCATTCCTGGATGGGGAGGCACACCCATTGCTGCAGCCGCCGCAGCAGCTGCAGACACGGCATCATGAGGATGCAAATGTAGGTGTGTGTGAGCATGGGCATGTGTGTGAGCATGAGTATGAAGTTCGGGTGCTAAGCCAGCCATCTGAAGACGCAAGAGGGGATCTGTGCCTAGCATAAGACGTTCTGAATGAGCTCTTTCTGCATTGATACGATCCATAGCAGCTTCAGAAACAGGTACATTAGGTGGGATGCCCAGTCTTTCACGCTCAGCAGGAGAATACAGACCAAACGGTCCATGGTTCATTCCTGCATGGGCTGGTGCCAGTCCGACAGCAGGGCCCCCTTGCATCGCATAACGGCGCTGAAGTTCAATCCAATGAGGATCATAAGCTCCTGCTGGTAAACGAGTTTTCATTTCGTATTCAGCTTTTAGTTTGTCATGAAGATCTCTCTCACGCTTTTCTCTCTCCATCTCTATTTCTAACCTGTAACTTGAAAGAATAAAAAGGCCTGTAATTTTAGAATTTATTCAGCAAATTCATATTCTCAAATAAGTTATAAAAAAATACAAGAGAATTACAATTTTAAAACAATTTTTTAAACAGATGGCTTCATCTCTACAGTATCAAGAATAAAGT
Nnasicus_CaneyFork_N171 ATAAATTAAATATTTGCATAAAAAAAGGAAAATTCAAAACAAATAATAAAAAATGACTTTCAAGTGCAAACCAGTAAAATCCATAAAAATAAAGCACATTTGAGGAGTAATGCATATTAACAA------TGATTTAAAACAGCATAACCAGATACCATGAGTTAATTTATAGCAACGGTAATAGTATTTATATATCTTT--AAAGCATGGAGAGGATAAGAGAACCATTTTGAATTTACCTGATGTGCAAATTGTTCATCATATGGAGGTCTTAGCATCCCAGAACCTGGATGAAGAAGCTCTGCACGTGGAACAATTCCTGGCCGTGGACCTCCGCCAGCATATCCGGTTGGAGGCAAGAGAGGATGAGAACCCGAAGATGGATGCACTCCTTGTTCCATTCCCGGATGAGGAGGCACACCCATTGCTGCAGCCGCCGCAGCAGCTGCAGACACGGCATCATGAGGATGCAAATGTAGGTGTGTGTGAGCATGGGCATGTGTGTGAGCATGAGTATGAAGTTCAGGTGCTAAGCCAGCCATCTGAAGACGCAAGAGGGGATCTGTGCCTAGCATAAGACGCTCTGAATGAGCTCTTTCTGCATTGATACGATCCATAGCAGCTTCAGAAACAGGTACATTAGGTGGGATACCCAATCTTTCACGCTCAGCAGGAGAATAGAGACCAAACGGTCCATGGTTCATTCCTGCATGGGCTGGTGCCAGTCCGACAGCAGGGCCCCCTTGCATTGCATAACGGCGCTGAAGTTCAATCCAATGAGGATCATAAGCTCCTGCTGGTAAACGAGTTTTCATTTCGTATTCAGCTTTTAGTTTGTCATGAAGATCTCTCTCGCGCTTTTCTCTCTCCATCTCTATTTCTAACCTGTAACTTGAAAGAATAAAAAGACCTGTAATTTTAGAATTTATTCAGCAGATTCATATTCTCAAATAAGTTATAAAAAAATACATGAGAATTACAATTTTAAAACAATTTTTTTAACAGATGGGTTCATCTCTACAGTATCAAGAATAAAGT
Nnasicus_ConnosteeFalls_N696 --------------------------------------------------AAATGACTTTCAAGTGCAAACCAGTAAAATCCATAAAAATAAAGCACATTTGAGGAGTAATGCATATTAACAA------TGATTTAAAACAGCATAACCAGATACCATGAGTAAATTTATAGCAACAGTAATAGTATTTATATATCTTT--AAAGTATGGAGAGGATAAGAGAACCATTTTGAATTTACCTGATGTGCAAATTGTTCATCATATGGAGGTCTTAGCATCCCAGAACCTGGATGAAGAAGCTCTGCACGTGGAACAATTCCTGGCCGTGGACCTCCGCCAGCATATCCGGTTGGAGGCAAGAGAGGATGAGAACCCGAAGATGGATGCACTCCTTGTTCCATTCCTGGATGAGGAGGCACACCCATTGCTGCAGCCGCCGCAGCAGCTGCAGACACAGCATCATGAGGATGCAAATGTAGGTGTGTGTGAGCATGGGCATGTGTGTGAGCATGAGTATGAAGTTCGGGTGCTAAGCCAGCCATCTGAAGACGCAAGAGGGGATCTGTGCCTAGCATAAGACGCTCTGAATGAGCTCTTTCTGCATTGATACGATCCATAGCAGCTTCAGAAACAGGTACATTAGGTGGGATACCCAATCTTTCACGCTCAGCAGGAGAATAGAGACCAAACGGTCCATGGTTCATTCCTGCATGGGCTGGTGCCAGTCCGACAGCAGGGCCCCCTTGCATCGCATAACGGCGCTGAAGTTCAATCCAATGAGGATCATAAGCTCCTGCTGGTAAACGAGTTTTCATTTCGTATTCAGCTTTTAGTTTGTCATGAAGATCTCTCTCGCGCTTTTCTCTCTCCATCTCTATTTCTAACCTGTAACTTGAAAGAATAAAAAGACCTGTAATTTTAGAATTTATTCAGC--------------------------------------------------------------------------------------------------------
Nnasicus_CoweeTrain_N189 ATAAATTAAATATTTGCATAGAAAAAGGAAAATTCAAAACAAATAATAAAAAATGACTTTCAAGTGCAAACCAGTAAAATCCATAAAAATAAAGCATATTTGAGGAGTAATGCATATTAACAA------TGATTTAAAACAGCATAACCAGATACCATGAGTTAATTTATAGCAACGGTAATAGTATTTATATATCTTT--AAAGCATTGAGAGGATAAGAGAATCATTTTGAATTTACCTGATGTGCAAATTGTTCATCATATGGAGGTCTTAGCATCCCAGAACCTGGATGAAGAAGCTCTGCACGTGGAACAATTCCTGGCCGTGGACCTCCGCCAGCATATCCGGTTGGAGGCAAGAGAGGATGAGAACCCGAAGATGGATGCACTCCTTGTTCCATTCCTGGATGAGGAGGCACACCCATTGCTGCAGCCGCCGCAGCAGCTGCAGACACGGCATCATGAGGATGCAAATGTAGGTGTGTGTGAGCATGGGCATGTGTGTGAGCATGAGTATGAAGTTCGGGTGCTAAGCCAGCCATCTGAAGACGCAAGAGGGGATCTGTGCCTAGCATAAGACGCTCTGAATGAGCTCTTTCTGCATTGATACGATCCATAGCAGCTTCAGAAACAGGTACATTAGGTGGGATACCCAATCTTTCACGCTCAGCAGGAGAATAGAGACCAAACGGTCCATGGTTCATTCCTGCATGGGCTGGTGCCAGTCCAACAGCAGGGCCCCCTTGCATCGCATAACGGCGCTGAAGTTCAATCCAATGAGGATCATAAGCTCCTGCTGGTAAACGAGTTTTCATTTCGTATTCAGCTTTTAGTTTGTCATGAAGATCTCTCTCGCGCTTTTCTCTCTCCATCTCTATTTCTAACCTGTAACTTGAAAGAATAAAAAGACCTGTAATTTTAGA-------------------------------------------------------------------------------------------------------------------
Npaynei_Grindstaff_N646 AATGATTAAATATTTGCATAGAAAAAGGAAAATTCAAAATAAATAATAAAAAATGACTTTCAAGTGCAAACCAGTAAAATCGATAAAAATAAAGCAAATTTGAGTGGTAATGCATATAAGTTAACAGGTTGATTTGAAACAGCATAACCAGACGCCATGTGTTAATTTATAGCAACGGTAATAGTATTCATACACAT--AAAAAGCATGGAGAAGACGAGAGAATCATTTTAAATTTACCTGATGTGCAAATTGTTCATCATATGGAGGTCTTAGCATCCCAGAACCTGGATGAAGAAGCTCTGCACGTGGAACGATTCCTGGCCGTGGACCTCCGCCAGCATATCCGGTTGGAGGCAAGAGAGGATGAGAACCCGAAGATGGATGCACTCCCTGTTCCATTCCTGGATGGGGAGGCACACCCATTGCTGCAGCCGCCGCAGCAGCTGCAGACACGGCATCATGAGGATGCAAATGTAGGTGTGTGTGAGCATGGGCATGTGTGTGAGCGTGAGTATGAAGTTCGGGTGCTAAGCCAGCCATCTGAAGACGCAAGAGGGGATCTGTGCCTAGCATAAGACGTTCTGAATGAGCTCTTTCTGCATTGATACGATCCATAGCAGCTTCAGAAACAGGTACATTGGGTGGGATGCCCAGTCTTTCACGCTCGGCAGGAGAATACAGACCAAACGGTCCATGGTTCATTCCTGCATGGGCCGGTGCCAGTCCGACAGCAGGGCCCCCTTGCATCGCATAACGGCGCTGAAGTTCAATCCAATGAGGATCATAAGCTCCTGCTGGTAAACGAGTTTTCATTTCGTATTCAGCTTTTAGTTTGTCATGAAGATCTCTCTCGCGCTTTTCTCTCTCCATCTCTATTTCTAACCTGTAACTTGAAAGAATAAAAAGGCCTGTAATTTTAGAATTTATTCAGCAAATTCATATTCTCAAATAAGTTATAAAAAAATACAGGAGAATTACAATTTTAAAACAATTTTTTTAACAGATGGCTTCATCTCTACAGTATCAAGAATAAAGT
Npaynei_NorrisDamCave_N348 ATAAATTAAATATTTGCATAAAAAAAGAAAAATTCAAAATAAATAATAAAAAATGACTTTCAAGTGCAAACCAGTAAAATCGATAAAAATAAAGCACATTTGAGTGGTAATGCATATAAGTTATCAGGTTGATTTGAAACAGCATAACCAGACACCATGTGTTAATTTATAGCAACGGTAATAGTATTTATACACAT--AAAAAGCATGGAGAAGACGAGAGAATCATTTTAAATTTACCTGATGTGCAAATTGTTCATCATATGGAGGTCTTAGCATCCCAGAACCTGGATGAAGAAGCTCTGCACGTGGAACGATTCCTGGCCGTGGACCTCCGCCAGCATATCCGGTTGGAGGCAAGAGAGGATGAGAACCCGAAGATGGATGCACTCCCTGTTCCATTCCTGGATGAGGAGGCACGCCCATTGCTGCAGCCGCCGCAGCAGCTGCAGACACGGCATCATGAGGATGCAAATGTAGGTGTGTGTGAGCATGGGCATGTGTGTGAGCGTGAGTATGAAGTTCGGGTGCTAAGCCAGCCATCTGAAGACGCAAGAGGGGATCTGTGCCTAGCATAAGACGTTCTGAATGAGCCCTTTCTGCATTGATACGATCCATAGCAGCTTCAGAAACAGGTACATTGGGTGGGATGCCCAGTCTTTCACGCTCGGCAGGAGAATACAGACCAAACGGTCCATGGTTCATTCCTGCATGGGCTGGTGCCAGTCCGACAGCAGGGCCCCCTTGCATCGCATAACGGCGCTGAAGTTCAATCCAATGAGGATCATAAGCTCCTGCTGGTAAACGAGTTTTCATTTCGTATTCAGCTTTTAGTTTGTCATGAAGATCTCTCTCGCGCTTTTCTCTCTCCATCTCTATTTCTAACCTGTAACTTGAAAGAATAAAAAGGCCTGTAATTTTAGAATTTATTCAGCAAATTCATATTATCAAATAAGTTATAAAAAAATACAAGAGAATTACAATTTTAAAACAATTTTTTTAACAGATGGCTTCATCTCTACAGT--------------
Npecki_HaskellSims_G3697 ATAAATTAAATATTCACATAGAAAAAGGAAACTTCAAAATAAGTAATAAAAAACGACTTTCAAGAGCAAACCAGTAAAAAACACAAAAATAA---------------------------------------------------------------------------------------------------ATATATAT--TAAGAATGGAGAGAATAAGATAATCATTTTGAATTTACCTGATGTGCAAATTGTTCATCATATGGAGGTCTCAGCATTCCAGAACCTGGATGAAGAAGCTCTGCTCGTGGAACGATTCCTGGCCGTGGACCTCCGCCAGCATATCCGGTTGGAGGCAAGAGAGGATGAGAACCCGAAGATGGATGCACTCCTTGTTCCATTCCTGGATGGGGAGGCACACCCATTGCTGCAGCCGCCGCAGCAGCTGCAGACACGGCATCGTGAGGATGCAAATGTAGGTGTGTGTGAGCATGGGCATGTGTGTGAGCATGAGTATGGAGTTCAGGTGCTAAGCCAGCCATCTGAAGACGCAAGAGGGGATCTGTGCCAAGCATAAGACGCTCTGAATGAGCCCTCTCTGCATTGATACGATCCATAGCAGCCTCAGAAACAGGTACATTAGGTGGGATGCCCAATCTTTCACGCTCGGCAGGAGAATACAGACCAAATGGTCCGTGGTTCATTCCTGCATGGGCTGGCGCCAGTCCGACAGCAGGCCCCCCTTGCATTGCATAACGACGCTGAAGTTCAATCCAATGAGGATCATAAGCTCCTGCTGGTAAACGAGTTTTCATTTCGTATTCAGCTTTTAGTTTGTCGTGGAGGTCTCTCTCGCGCTTTTCTCTCTCCATCTCTATTTCTAACCTGTAACTTGAAAGGA-AAAAAGATCTGTAATTTTAGAATTTATTCAGCAAATGAGTAT-----AATAAGTTAA-----------------------TTTCAAAACAACCTTTTTGCCAGATGTGTTCATCTGTACAGTATTAAAAATAAAGT
Npecki_Monteagle_N062 ATAAATTAAATATTCACATAGAAAATGGAAATTTCAAAATAAGTAATAAAAAAAGACTTTCAAGAGCAAACCAGTAAAATCCACAAAAATAAGGCAAATTTAAGGAGCAATGCATATAAGTTAACAGGTTGATTTGAAACAGCATAACTAAATACCATATAT---------------------ATATATATATATATAT--TAAGAATGTGAAGAATAAGATAATCATTTTAAATTTACCTGATGTGCAAATTGTTCATCATATGGAGGTCTTAGCATTCCAGAACCTGGATGAAGAAGCTCTGCACGTGGAACGATTCCTGGCCGTGGACCTCCGCCAGCATATCCGGTTGGAGGCAAGAGAGGATGAGAACCCGAAGATGGATGCACTCCTTGTTCCATTCCAGGATGGGGAGGCACACCCATTGCTGCAGCCGCCGCAGCAGCTGCAGACACGGCATCGTGAGGATGCAAATGTAGGTGTGTGTGAGCATGGGCATGTGTGTGAGCATGAGTATGAAGTTCAGGTGCTAAGCCAGCCATCTGAAGACGCAAGAGGGGATCTGTGCCAAGCATAAGACGCTCTGAATGAGCCCTCTCTGCATTGATACGATCCATAGCAGCCTCAGAAACAGGTACATTAGGTGGGATGCCCAATCTTTCACGCTCGGCAGGAGAATACAGACCAAATGGTCCGTGGTTCATTCCTGCATGGGCTGGCGCCAGTCCGACAGCTGGCCCCCCTTGCATTGCATAACGACGCTGAAGTTCAATCCAATGAGGATCATAAGCTCCTGCTGGTAAACGAGTTTTCATTTCGTATTCAGCTTTTAGTTTGTCGTGGAGGTCTCTCTCGCGCTTTTCTCTCTCCATCTCTATTTCTAACCTGTAACTTGAAAGGA-AAAAAGACCTGTAATTTTAGAATTTATTCAGCAAATGAGTAT-----AATAAGTTAA-----------------------TTTCAAAACAATCTCTTTGCCAGATGTGTTCATCTGTACAGTATTAAAAATAAAGT
Nperlakyi_SChimneys_N1079 ATAAATTAAATATTTGCATAGAAAAAGGAAAATTCAAAATAAATAA-AAAAAATGACTTTCGAGTGCAAACCAGTAAAATCCATAAAAATAAAGCAAATTTGAGGAATAATGCATATAAGTTAACAGGTTGATTTGAAACAGCATAACCATACATCATGAGTTCATTTATAGCAACGGTAATAGTATTTATATATAT----AAAGCATGGAGAAGGTGAGAGAATCATTTTGAATTTACCTGATGTGCAAATTGTTCATCATATGGAGGTCTTAGCATCCCAGAACCGGGATGAAGAAGCTCTGCACGTGGAACGATTCCTGGCCGTGGACCTCCGCCAGCATATCCGGTTGGAGGCAAGAGAGGATGAGAACCCGAAGATGGATGCACTCCTTGTTCCATTCCTGGATGGGGAGGCACACCCATTGCTGCAGCCGCAGCAGCAGCTGCAGACACGGCATCATGAGGATGCAAATGTAGGTGTGTGTGAGCATGGGCATGTGTGTGAGCATGAGTATGAAGTTCGGGTGCTAAGCCAGCCATCTGAAGACGCAAGAGGGGATCTGTGCCCAGCATAAGACGCTCTGAATGAGCTCTTTCTGCATTGATACGATCCATAGCAGCTTCAGAAACGGGTACATTAGGTGGGATGCCCAGTCTTTCACGCTCAGCAGGAGAATACAGACCAAATGGTCCATGGTTCATTCCTGCATGGGCTGGTGCCAGTCCGACAGCAGGGCCCCCTTGCATCGCGTAACGGCGCTGAAGTTCAATCCAATGAGGATCATAAGCTCCTGCTGGTAAACGAGTTTTCATTTCGTATTCAGCTTTTAGTTTGTCATGAAGATCTCTCTCGCGCTTTTCTCTCTCCATCTCTATTTCTAACCTGTAACTTGAAAGAATAAAAAGACCTGTAATTTTAGAATTTATTTAACAAATTCATATTCTCAAATAAGTT--AAAGAAATACAAGTGAATTACAATTTTAAAACAATTTTTTTAACAGATGGGTTCATCCCTACAGTATCAAGAATAAAGT
Nperlakyi_SChimneys_N1080 ATAAATTAAATATTTGCATAGAAAAAGGAAAATTCAAAATAAATTTAAAAAA-TGACTTTCGAGTGCAAACCAGTAAAATCCATAAAAATAAAGCAAATTTGAGGAATAATGCATATAAGTTAACAGGTTGATTTGAAACAGCATAACCAGACATCATGAGTTCATTTATAGCAACGGTAATAGTATTTATATATAT----AAAGCATGGAGAAGGTGAGAGAATCATTTTGAATTTACCTGATGTGCAAATTGTTCATCATATGGAGGTCTTAGCATCCCAGAACCTGGATGAAGAAGCTCTGCACGTGGAACGATTCCTGGCCGTGGACCTCCGCCAGCATATCCGGTTGGAGGCAAGAGAGGATGAGAACCCGAAGATGGATGCACTCCTTGTTCCATTCCTGGATGGGGAGGCACACCCATTGCTGCAGCCGCAGCAGCAGCTGCAGACACGGCATCATGAGGATGCAAATGTAGGTGTGTGTGAGCATGGGCATGTGTGTGAGCATGAGTATGAAGTTCGGGTGCTAAGCCAGCCATCTGAAGACGCAAGAGGGGATCTGTGCCCAGCATAAGACGCTCTGAATGAGCTCTTTCTGCATTGATACGATCCATAGCAGCTTCAGAAACGGGTACATTAGGTGGGATGCCCAGTCTTTCACGCTCAGCAGGAGAATACAGACCAAATGGTCCATGGTTCATTCCTGCATGGGCTGGTGCCAGTCCGACAGCAGGGCCCCCTTGCATCGCGTAACGGCGCTGAAGTTCAATCCAATGAGGATCATAAGCTCCTGCTGGTAAACGAGTTTTCATTTCGTATTCAGCTTTTAGTTTGTCATGAAGATCTCTCTCGCGCTTTTCTCTCTCCATCTCTATTTCTAACCTGTAACTTGAAAGAATAAAAAGACCTGTAAT-------------------------------------------------------------------------------------------------------------------------
Nreclusus_Clingmans_N252 ATAAATTAAATATTTGCATAGAAAAAGGAAAATTCAAAATAAATAATAAAAAATGACTTTCAAGTGCGAACCAGTAAAATCCATAAAAATAAAGCAAATTTGAGGAGTAATGCATATAAGTTAACAGGTTGATTTGAAACAGCATAACCAGACATCATGAGTTAATTTATAGCAACGGTAATAGTATTTATATATATATAAAAAGCATGGAGAAGCTGAGAGAATCATTTTGAATTTACCTGATGTGCAAATTGTTCATCATATGGAGGTCTTAGCATCCCAGAACCTGGATGAAGAAGCTCTGCACGTGGAACGATTCCTGGCCGTGGACCTCCGCCAGCATATCCGGTTGGAGGCAAGAGAGGATGAGAACCTGAAGATGGATGCACTCCTTGTTCCATTCCTGGATGGGGAGGCACACCCATTGCTGCAGCCGCAGCAGCAGCTGCAGACACGGCATCATGAGGATGCAAATGTAGGTGTGTGTGAGCATGGGCATGTGTGTGAGCATGAGTATGAAGTTCGGGTGCTAAGCCAGCCATCTGAAGACGCAAGAGGGGATCTGTGCCCAGCATAAGACGCTCTGAATGAGCTCTTTCTGCATTGATACGATCCATAGCAGCTTCAGAAACGGGTACATTCTGTGGGATGCCCAGTCTTTCACGCTCAGCAGGAGAATACAGACCAAATGGTCCATGGTTCATTCCTGCATGGGCTGGTGCCAGTCCGACAGCAGGGCCCCCTTGCATCGCGTAACGGCGCTGAAGTTCAATCCAATGAGGATCATAAGCTCCTGCTGGTAAACGAGTTTTCATTTCGTATTCAGCTTTTAGTTTGTCATGAAGATCTCTCTCGCGCTTTTCTCTCTCCATCTCTATTTCTAACCTGTAACTTAAAAGAATAAAAAGACCTGTAATTTTAGAATTT----AACAAATTCATATTCTCAAGTAAGTTATAAAGAAATACAAGTGAATTACAATTTTAAAACAATTTTTTTAACAGATGGGTTCATCCCTACAGTATCAAGAATAAAGT
Nreclusus_Newfound_N259 -------------------------------------AATAAATAATAAAAAAAGACTTTCAAGTGCAAACCAATAAAATCCATAAAAATAAAGCAAATTTGAGGAGTAATGCATATAAGTTGACAGTTTGATTTGAAACAGCATAACCAGACATCATGAGTTCATTTATAGCAACAGTAATAGTATTTAGATATAT----GAAGCATGGAGAAGGTGAGAGAATCATTTTGAATTTACCTGATGTGCAAATTGTTCATCATATGGAGGTCTTAGCATCCCAGAACCTGGATGAAGAAGCTCTGCACGTGGAACGATTCCTGGCCGTGGACCTCCACCAGCGTATCCGGTTGGAGGCAAGAGAGGATGAGAACCCGAAGATGGATGCACTCCTTGTTCCATTCCTGGATGGGGAGGCACACCCATTGCTGCAGCCGCAGCAGCAGCTGCAGACACGGCATCATGAGGATGCAAATGTAGGTGTGTGTGAGCATGGGCATGTGTGTGAGCATGAGTATGAAGTTCGGGTGCTAAGCCAGCCATCTGAAGACGCAAGAGGGGATCTGTGCCCAGCATAAGACGCTCTGAATGAGCTCTTTCTGCATTGATACGATCCATAGCAGCTTCAGAAACGGGTACATTAGGTGGGATGCCCAGTCTTTCACGCTCAGCAGGAGAATACAGACCAAATGGTCCATGGTTCATTCCTGCATGGGCTGGTGCCAGTCCGACAGCAGGGCCCCCTTGCATCGCGTAACGGCGCTGAAGTTCAATCCAATGAGGATCATAAGCTCCTGCTGGTAAACGAGTTTTCATTTCGTATTCAGCTTTTAGTTTGTCATGAAGATCTCTCTCGCGCTTTTCTCTCTCCATCTCTATTTCTAACCTGTAACTTGAAAGAATAAAAAGACCTGTAATTTTAGAATTTATTTAACAAATTCATATTCTCAAATAAGTTATAAAGAAATACAAGTGAATTATAATTTTAAAACAATTTTTTTAACAGATGGGTTCATCCCTACAGTATCAAGAATAAAGT
Nreclusus_Noland_N1051 ------------------------------------------------AAAAATGACTTTCAAGTGCGAACCAGTAAAATCCATAAAAATAAAGCAAATTTGAGGAGTAATGCATATAAGTTAACAGGTTGATTTGAAACAGCATAACCAGACATCATGAGTTAATTTATAGCAACGGTAATAGTATATATATATATATAAAAAGCATGGAGAAGGTGAGAGAATCATTTTGAATTTACCTGATGTGCAAATTGTTCATCATATGGAGGTCTTAGCATCCCAGAACCTGGATGAAGAAGCTCTGCACGTGGAACGATTCCTGGCCGTGGACCTCCGCCAGCATATCCGGTTGGAGGCAAGAGAGGATGAGAACCCGAAGATGGATGCACTCCTTGTTCCATTCCTGGATGGGGAGGTACACCCATTGCTGCAGCCGCAGCAGCAGCTGCAGACACGGCATCATGAGGATGCAAATGTAGGTGTGTGTGAGCATGGGCATGTGTGTGAGCATGAGTATGAAGTTCGGGTGCTAAGCCAGCCATCTGAAGACGCAAGAGGGGATCTGTGCCCAGCATAAGACGCTCTGAATGAGCTCTTTCTGCATTGATACGATCCATAGCAGCTTCAGAAACGGGTACATTCTGTGGGATGCCCAGTCTTTCACGCTCAGCAGGAGAATACAGACCAAATGGTCCATGGTTCATTCCTGCATGGGCTGGTGCCAGTCCGACAGCAGGGCCCCCTTGCATCGCGTAACGGCGCTGAAGTTCAATCCAATGAGGATCATAAGCTCCTGCTGGTAAACGAGTTTTCATTTCGTATTCAGCTTTTAGTTTGTCATGAAGATCTCTCTCGCGCTTTTCTCTCTCCATCTCTATTTCTAACCTGTAACTTAAAAGAATAAAAAGACCTGTAATTTTAGAATTT----AACAAATTCATATTCTCAAGTAAGTTATAAAGAAATACAAGTGAATTACAATTTTAAAACAATTTTTTTAACAGATGGGTTCATCCCTACAGTATCAAGAAT-----
Nreclusus_Smokemont_N1020 ATAAATTAAATATTTGCATAGAAAAAGGAAAATTCAAAATAAATAATAAAAAATGACTTTCAAGTGCGAACCAGTAAAATCCATAAAAATAAAGCAAATTTGAGGAGTAATGCATATAAGTTAACAGGTTGATTTGAAACAGCATAACCAGACATCATGAGTTAATTTATAGCAACGGTAATAGTATTTATATATATATAAAAAGCATGGAGAAGCTGAGAGAATCATTTTGAATTTACCTGATGTGCAAATTGTTCATCATATGGAGGTCTTAGCATCCCAGAACCTGGATGAAGAAGCTCTGCACGTGGAACGATTCCTGGCCGTGGACCTCCGCCAGCATATCCGGTTGGAGGCAAGAGAGGATGAGAACCCGAAGATGGATGCACTCCTTGTTCCATTCCTGGATGGGGAGGCACACCCATTGCTGCAGCCGCAGCAGCAGCTGCAGACACGGCATCATGAGGATGCAAATGTAGGTGTGTGTGAGCATGGGCATGTGTGTGAGCATGAGTATGAAGTTCGGGTGCTAAGCCAGCCATCTGAAGACGCAAGAGGGGATCTGTGCCCAGCATAAGACGCTCTGAATGAGCTCTTTCTGCATTGATACGATCCATAGCAGCTTCAGAAACGGGTACATTCTGTGGGATGCCCAGTCTTTCACGCTCAGCAGGAGAATACAGACCAAATGGTCCATGGTTCATTCCTGCATGGGCTGGTGCCAGTCCGACAGCAGGGCCCCCTTGCATCGCGTAACGGCGCTGAAGTTCAATCCAATGAGGATCATAAGCTCCTGCTGGTAAACGAGTTTTCATTTCGTATTCAGCTTTTAGTTTGTCATGAAGATCTCTCTCGCGCTTTTCTCTCTCCATCTCTATTTCTAACCTGTAACTTAAAAGAATAAAAAGACCTGTAATTTTAGAATTT----AACAAATTCATATTCTCAAGTAAGTTATAAAG---------------------------------------------------------------------------
Nroanensis_IngramBranch_N926 -----------------------------------------------------------------------------------------------------------------ATATAAGTTATCAGGTGGATTTGAAACAGCATAACCAGACACCATGTGTTAATTTATAGCAACGGTAATAGTATTTATACACAT--AAAAAGCATGGAGAAGACGAGAGAATCATTTTAAATTTACCTGATGTGCAAATTGTTCATCATATGGAGGTCTTAACATCCCAGAACCTGGATGAAGAAGCTCTGCACGTGGAACGATTCCTGGCCGTGGACCTCCGCCAGCATATCCGGTTGGAGGCAAGAGAGGATGAGAACCCGAAGATGGATGCACTCCCTGTTCCATTCCTGGATGAGGAGGCACACCCATTGCTGCAGCCGCCGCAGCAGCTGCAGACACGGCATCATGAGGATGCAAATGTAGGTGTGTGTGAGCATGGGCATGTGTGTGAGCGTGAGTATGAAGTTCGGGTGCTAAGCCAGCCATCTGAAGACGCAAGAGGGGATCTGTGCCTAGCATAAGACGTTCTGAATGAGCCCTTTCTGCATTGATACGATCCATAGCAGCTTCAGAAACAGGTACATTGGGTGGGATGCCCAGTCTTTCACGCTCGGCAGGAGAATACAGACCAAACGGTCCATGGTTCATTCCTGCATGGGCTGGTGCCAGTCCGACAGCAGGGCCCCCTTGCATCGCATAACGGCGCTGAAGTTCAATCCAATGAGGATCATAAGCTCCTGCTGGTAAACGAGTTTTCATTTCGTATTCAGCTTTTAGTTTGTCATGAAGATCTCTCTCGCGCTTTTCTC-----------------------------------------------------------------------------------------------------------------------------------------------------------------------------
Nroanensis_N_CarversGap_N928 -------------------------------------------------------------------------------------AAAATAAAGCAAATTTGAGTGGTAATGCATATAAGTTATCAGGTGGATTTGAAACAGCATAACCAGACACCATGTGTTAATTTATAGCAACGGTAATAGTATTTATACACAT--AAAAAGCATGGAGAAGACGAGAGAATCATTTTAAATTTACCTGATGTGCAAATTGTTCATCATATGGAGGTCTTAGCATCCCAGAACCTGGATGAAGAAGCTCTGCACGTGGAACGATTCCTGGCCGTGGACCTCCGCCAGCATATCCGGTTGGAGGCAAGAGAGGATGAGAACCCGAAGATGGATGCACTCCCTGTTCCATTCCTGGATGAGGAGGCACACCCATTGCTGCAGCCGCCGCAGCAGCTGCAGACACGGCATCATGAGGATGCAAATGTAGGTGTGTGTGAGCATGGGCATGTGTGTGAGCGTGAGTATGAAGTTCGGGTGCTAAGCCAGCCATCTGAAGACGCAAGAGGGGATCTGTGCCTAGCATAAGACGTTCTGAATGAGCTCTTTCTGCATTGATACGATCCATAGCAGCTTCAGAAACAGGTACATTAGGTGGGATGCCCAGTCTTTCACGCTCGGCAGGAGAATACAGACCAAACGGTCCATGGTTCATTCCTGCATGGGCTGGTGCCAGTCCGACAGCAGGGCCCCCTTGCATCGCATAACGGCGCTGAAGTTCAATCCAATGAGGATCATAAGCTCCTGCTGGTAAACGAGTTTTCATTTCGTATTCAGCTTTTAGTTTGTCATGAAGATCTCTCTCGCGCTTTTCTCTCTCCATCTCTATTTCTAACCTGTAACTTGAAAGAATAAAAAGGCCTGTAATTTTAGAATTTATTCAGCAAATTCATATTCTCAAATAAGTTATAAAAAAAAATACAAGAG--------------------------------------------------------------
Nsheari_BaldRiver_N1168 --------------------------------------------------------------------------TAAAATCCATAAAAATAAAGCAAATTTGAGGAGTAATGCATATAAGTTAACAGGTTGAATTGAAACAGCATAACCAGACATCATGAGTTATTTTATAGCAACGGTAATAGTATATATATATATATATATAGCATGGAGAAGGTGAGAGAATCATTTTGAATTTACCTGATGTGCAAATTGTTCATCATATGGAGGTCTTAGCATCCCAGAACCTGGATGAAGAAGCTCTGCACGTGGAACGATTCCTGGCCGTGGACCTCCGCCAGCATATCCGGTTGGGGGCAAGAGAGGATGAGAACCCGAAGATGGATGCACTCCTTGTTCCATTCCTGGATGGGGAGGCACACCCATTGCTGCAGCCGCGGCAGCAGCTGCAGACACGGCATCATGAGGATGCAAATGTAGGTGTGTGTGAGCATGGGCATGTGTGTGAGCATGAGTATGAAGTTCGGGTGCTAAGCCAGCCATCTGAAGACGCAAGAGGGGATCTGTGCCCAGCATAAGACGTTCTGAATGAGCTCTTTCTGCATTGATACGATCCATAGCAGCTTCAGAAACGGGTACATTCTGTGGGATGCCCAGTCTTTCACGCTCAGCAGGAGAATACAGACCAAATGGTCCATGGTTCATTCCTGCATGGGCTGGTGCCAGTCCGACAGCAGGGCCCCCTTGCATCGCGTAACGGCGCTGCAGTTCAATCCAATGAGGATCATAAGCTCCTGCTGGTAAACGAGTTTTCATTTCGTATTCAGCTTTTAGTTTGTCATGAAGATCTCTCTCGCGCTTTTCTCTCTCCATCTCTATTTCTAACCTGTAACTTGAAAGAATAAAAAGACCTGTAATTTTAGAATTTATTTAACAAATTCATATTCTCAAAT--------------------------------------------------------------------------------------
Nsheari_Cohutta_N826 ---------------------AAAAAGGAAACTTCAAAATAAATAATAAAAA-TGACTTTCAAGTGCAAACCAGTAAAATCCATAAAAATAAAGCAAATTTGAGGAGTAATGCATATAAGTTAACAGGTTGATTTGAAACAGCATAACCAGACATCATGAGTTATTTTATAGCAACGGCAATAGTATATATATATATAT----AGCATAGAGAAGGTGAGAGAATCATTTTGAATTTACCTGATGTGCAAATTGTTCATCATATGGAGGTCTTAGCATCCCAGAACCTGGATGAAGAAGCTCTGCACGTGGAACGATTCCTGGCCGTGGACCTCCGCCAGCATATCCGGTTGGGGGCAAGAGAGGATGAGAACCCGAAGATGGATGTACTCCTTGTTCCATTCCTGGATGGGGAGGCACACCCATTGCTGCAGCCGCGGCAGCAGCTGCAGACACGGCATCATGAGGATGCAAATGTAGGTGTGTGTGAGCATGGGCATGTGTGTGAGCATGAGTATGAAGTTCGGGTGCTAAGCCAGCCATCTGAAGACGCAAGAGGGGATCTGTGCCCAGCATAAGACGCTCTGAATGAGCTCTTTCTGCATTGATACGATCCATAGCAGCTTCAGAAACGGGTACATTCTGTGGGATGCCCAGTCTTTCTCGCTCAGCGGGAGAATACAGACCAAATGGTCCATGGTTCATTCCTGCATGGGCTGGTGCCAGTCCGACAGCAGGGCCCCCTTGCATCGCGTAACGTCGCTGAAGTTCAATCCAATGAGGATCATAAGCTCCTGCTGGTAAACGAGTTTTCATTTCGTATTCAGCTTTTAGTTTGTCATGAAGATCTCTCTCGCGCTTTTCTCTCTCCATCTCTATTTCTAAC---------------------------------------------------------------------------------------------------------------------------------------------------------
Nsheari_JoyceKilmer_N092 -------------------------------------------------------------------------------------------AAGCAAATTTGAGGAGTAATGCATATAAGTTAACAGGTTGATTTGAAACAGCATAACCAGACATCATGAGTTATTTTATAGCAACGGTAATAGTATATGTATATATAT----AGCATGGAGAAGGTGAGAGAATCATTTTGAATTTACCTGATGTGCAAATTGTTCATCATATGGAGGTCTTAGCATCCCAGAACCTGGATGAAGAAGCTCTGCACGTGGAACGATTCCTGGCCGTGGACCTCCGCCAGCATATCCGGTTGGGGGCAAGAGAGGATGAGAACCCGAAGATGGATGTACTCCTTGTTCCATTCCTGGATGGGGAGGCACACCCATTGCTGCAGCCGCGGCAGCAGCTGCAGACACAGCATCATGAGGATGCAAATGTAGGTGTGTGTGAGCATGGGCATGTGTGTGAGCATGAGTATGAAGTTCGGGTGCTAAGCCAGCCATCTGAAGACGCAAGAGGGGATCTGTGCCCAGCATAAGACGCTCTGAATGAGCTCTTTCTGCATTGATACGATCCATAGCAGCTTCAGAAACGGGTACATTCTGTGGGATGCCCAGTCTTTCACGCTCAGCAGGAGAATACAGACCAAATGGTCCATGGTTCATTCCTGCATGGGCTGGTGCCAGTCCGACAGCAGGGCCCCCTTGCATCGCGTAACGGCGCTGAAGTTCAATCCAATGAGGATCATAAGCTCCTGCTGGTAAACGAGTTTTCATTTCGTATTCAGCTTTTAGTTTGTCATGAAGATCTCTCTCGCGCTTTTCTCTCTCCATCTCTATTTCTAACCTGTAACTTGAAAGAATAAAAAGACCTGTAATTTTAGAATTTATTTAACAAATTCATATTCTCAAATAAGTTATAAAGAAATACAAGTGAATTATAATTTTAAAACAATTTT-----------------------------------------
Nsilvanus_Elijay_N395 ATAAATTAAATATTTGCATAGAAAAAGGAAAATTCGAAATAAATAATAAAAAATGACTTTCCAGTGCAAACCAGTAAAATCCACAAAAATAAAGCAAATTTGAGTGGTAATGCATATAAGTTAACAGGTTGATTTGAAACAGCATAACCAGACACCATGTGTTAATTTATAGCAACAGTAATAGTATTTATACATATA-AAAAAGCATGGAGAAGACGAGAGAATCATTTTAAATTTACCTGATGTGCAAATTGTTCATCATATGGAGGTCTTAGCATCCCAGAACCTGGATGAAGAAGCTCTGCACGTGGAACGATTCCTGGCCGTGGACCTCCACCAGCATATCCGGTTGGAGGCAAGAGAGGATGAGAACCCGAAGATGGATGCACTCCCTGTTCCATTCCTGGATGGGGAGGCACACCCATTGCTGCAGCCGCCGCAGCAGCTGCAGACACGGCATCATGAGGATGCAAATGTAGGTGTGTGTGAGCATGGGCATGTGTGTGAGCATGAGTATGAAGTTCGGGTGCTAAGCCAGCCATCTGAAGACGCAAGAGGGGATCTGTGCCTAGCATAAGACGCTCTGAATGAGCTCTTTCTGCATTGATACGATCCATAGCAGCTTCAGAAACAGGTACATTAGGTGGGATGCCCAGTCTTTCACGCTCGGCAGGAGAATACAGACCAAACGGTCCATGGTTCATTCCTGCATGGGCTGGTGCCAGTCCGACAGCAGGGCCCCCTTGCATCGAATAACGGCGCTGAAGTTCAATCCAATGAGGATCATAAGCTCCTGCTGGTAAACGAGTTTTCATTTCGTATTCAGCTTTTAGTTTGTCATGAAGATCTCTCTCGCGCTTTTCTCTCTCCATCTCTATTTCTAACCTGTAACTTGAAAGAATAAAAAGACCTGTAATTTTAGAATTTATTCAGAAAATTCATATTCTCAAATAAGTTATAAAAAAATATAAGAGAATTACAATTTTAAAACAATT-------------------------------------------
Nsilvanus_GermanyCove_N1017 ---------------------------------------------------------------------------------------------------------------------------------------------------------------------------------------------------------------------AGACAAGAGAATCATTTTGAATTTACCTGATGTGCAAATTGTTCATCATATGGAGGTCTTAGCATCCCAGAACCTGGATGAAGAAGCTCTGCACGTGGAACGATTCCTGGCCGTGGACCTCCGCCAGCATATCCGGTAGGAGGCAAGAGAGGATGAGAACCCGAAGATGGATGCACTCCCTGTTCCATTCCTGGATGGGGAGGCACACCCATTGCTGCAGCCGCCGCAGCAGCTGCAGACACGGCATCATGAGGATGCAAATGTAGGTGTGTGTGAGCATGGGCATGTGTGTGAGCATGAGTATGAAGTTCGGGTGCTAAGCCAGCCATCTGAAGACGCAAGAGGGGATCTGTGCCTAGCATAAGACGCTCTGAATGAGCTCTTTCTGCATTGATACGATCCATAGCAGCTTCAGAAACAGGTACATTAGGTGGGATGCCCAGTCTTTCACGCTCGGCAGGAGAATACAGACCAAACGGTCCATGGTTCATTCCTGCATGGGCTGGTGCCAGTCCGACAGCAGGGCCCCCTTGCATCGCATAACGGCGCTGAAGTTCAATCCAATGAGGATCATAAGCTCCTGCTGGTAAACGAGTTTTCATTTCGTATTCAGCTTTTAGTTTGTCATGAAGATCTCTCTCGCGCTTTTCTCTCTCCATCTCTATTTCTAACCTGTAACTTGAAAGAATAAGAAGACCTGTAATTTTAGAA------------------------------------------------------------------------------------------------------------------
Nsilvanus_HeboMtn_N1029 ATAAATTAAATATTTGCATAGAAAAAGGAAAATTCGAAATAAATAATAAAAAATGACTTTCAAGTGCAAACCAGTAAAATCCATAAAAATAAAGCGAATTTGAGTGGTAATGCATATAAGTTAACAGGTTGATTTGAAACAGCATAACCAGACACCATGTGTTAATTTATAGCAACAGTAATAGTATATATATATATATATAAAGCATGGAGAAGACAAGAGAATCATTTTGAATTTACCTGATGTGCAAATTGTTCATCATATGGAGGTCTTAGCATCCCAGAACCTGGATGAAGAAGCTCTGCACGTGGAACGATTCCTGGCCGTGGACCTCCGCCAGCATATCCGGTTGGAGGCAAGAGAGGATGAGAACCCGAAGATGGATGCACTCCTTGTTCCATTCCTGGATGGGGAGGCACACCCATTGCTGCAGCCGCCGCAGCAGCTGCAGACACGGCATCATGAGGATGCAAATGTAGGTGTGTGTGAGCATGGGCATGTGTGTGAGCATGAGTATGAAGTTCGGGTGCTAAGCCAGCCATCTGAAGACGCAAGAGGGGATCTGTGCCTAGCATAAGACGCTCTGAATGAGCTCTTTCTGCATTGATACGATCCATAGCAGCTTCAGAAACGGGTACATTAGGTGGGATGCCCAGTCTTTCACGCTCGGCAGGAGAATACAGACCAAACGGTCCATGGTTCATTCCTGCATGGGCTGGTGCCAGTCCGACAGCAGGGCCCCCTTGCATCGCATAACGGCGCTGAAGTTCAATCCAATGAGGATCATAAGCTCCTGCTGGTAAACGAGTTTTCATTTCGTATTCAGCTTTTAGTTTGTCATGAAGATCTCTCTCGCGCTTTTCTCTCTCCATCTCTATTTCTAACCTGTAACTTGAAAGAATAAAAAGACCTGTAATTTTAGAATTTATTCAGAAAATTCATATTCTCAAATAAGTTATAAAAAAATATAAGAG----------------------------------------------------------------
Nstupkai_BlowholeWOS_N285 ATAAATTAAATATTTGCATAGAAAAGGGAAAATTCAAAATAAATAATAAAAAATGACTTTCAAGTGCAAACCATTAAAATCCATAAAAATAAAGCAAATTTGAGGAGTAATGCATATAAGTTAACAGGTTGATTTGAAACAGCATAACCAGACATCATGAGTTAATTTATAGCAACGGTAATAGTATTTAGATATAT----GAAGCATGGAGAAGGTGAGAGAATCATTTTGAATTTACCTGATGTGCAAATTGTTCATCATATGGAGGTCTTAGCATCCCAGAACCTGGATGAAGAAGCTCTGCACGTGGAACGATTCCTGGCCGTGGACCTCCGCCAGCATATCCGGTTGGAGGCAAGAGAGGATGAGAACCCGAAGATGGATGCACTCCTTGTTCCATTCCTGGATGGGGAGGTACACCCATTGCTGCAGCCGCAGCAGCAGCTGCAGACACGGCATCATGAGGATGCAAATGTAGGTGTGTGTGAGCATGGGCATGTGTGTGAGCATGAGTATGAAGTTCGGGTGCTAAGCCAGCCATCTGAAGACGCAAGAGGGGATCTGTGCCCAGCATAAGACGCTCTGAATGAGCTCTTTCTGCATTGATACGATCCATAGCAGCTTCAGAAACGGGTACATTAGGTGGGATGCCCAGTCTTTCACGCTCAGCAGGAGAATACAGACCAAATGGTCCATGGTTCATTCCTGCATGGGCTGGTGCCAGTCCGACAGCAGGGCCCCCTTGCATCGCGTAACGGCGCTGAAGTTCAATCCAATGAGGATCATAAGCTCCTGCTGGTAAACGAGTTTTCATTTCGTATTCAGCTTTTAGTTTGTCATGAAGATCTCTCTCGCGCTTTTCTCTCTCCATCTCTATTTCTAACCTGTAACTTGAAAGAATAAAAAGACCTGTAATTTTAGAATTTATTTAACAAATTCATATTCTCAAATAAGTT--AAAGAAATACAAGTGAATTACAATTTTAAAACAA---------------------------------------------
Nstupkai_Blowing_N356 ATAAATTAAATATTTGCATAGAAAAAGGAAAATTCAAAATAAATAATAAAAAATGACTTTCAAGTGCGAACCAGTAAAATCCATAAAAATAAAGCAAATTTGAGGAGTAATGCATATAAGTTAACAGGTTGATTTGCAACAGCATAACCAGACATCATGAGTTAATTTATAGCAACGGTAATAGTATTTATATATATATAAAAAGCATGGAGAAGCTGAGAGAATCATTTTGAATTTACCTGATGTGCAAATTGTTCATCATATGGAGGTCTTAGCATCCCAGAACCTGGATGAAGAAGCTCTGCACGTGGAACGATTCCTGGCCGTGGACCTCCGCCAGCATATCCGGTTGGAGGCAAGAGAGGATGAGAACCCGAAGATGGATGCACTCCTTGTTCCATTCCTGGATGGGGAGGCACACCCATTGCTGCAGCCGCAGCAGCAGCTGCAGACACGGCATCATGAGGATGCAAATGTAGGTGTGTGTGAGCATGGGCATGTGTGTGAGCATGAGTATGAAGTTCGGGTGCTAAGCCAGCCATCTGAAGACGCAAGAGGGGATCTGTGCCCAGCATAAGACGCTCTGAATGAGCTCTTTCTGCATTGATACGATCCATAGCAGCTTCAGAAACGGGTACATTCTGTGGGATGCCCAGTCTTTCACGCTCAGCAGGAGAATACAGACCAAATGGTCCATGGTTCATTCCTGCATGGGCTGGTGCCAGTCCGACAGCAGGGCCCCCTTGCATCGCGTAACGGCGCTGAAGTTCAATCCAATGAGGATCATAAGCTCCTGCTGGTAAACGAGTTTTCATTTCGTATTCAGCTTTTAGTTTGTCATGAAGATCTCTCTCGCGCTTTTCTCTCTCCATCTCTATTTCTAACCTGTAACTTAAAAGAATAAAAAGACCTGTAATTTTAGAATTT----AACAAATTCATATTCTCAAGTAAGTTATAAAGAAATACAAGTGAATTACAATTTTAAAACAATTTTTTTAACAGATGGGTTCATCCCTACAGTATCAAGAATAAAGT
Nstupkai_LittleRiver_N293 ATAAATTAAATATTTGCATAGAAAAGGGAAAATTCAAAATAAATAATAAAACATGACTTTCAAGTGCAAACCAGTAAAATCCATAAAAATAAAGCAAATTTGAGGAGTAATGCATATAAGTTAACAGGTTGATTTGAAACAGCATAACCAGACATCATGAGTTAATTTATAGCAACGGTAATAGTATTTATATATATGTAAAAAGCATGGAGAAGGTGAGAGAATCATT--------ACCTGATGTGCAAATTGTTCATCATATGGAGGTCTTAGCATCCCAGAACCTGGATGAAGAAGCTCTGCACGTGGAACGATTCCTGGCCGTGGACCTCCGCCAGCATATCCGGTTGGAGGCAAGAGAGGATGAGAACCCGAAGATGGATGCACTCCTTGTTCCATTCCTGGATGGGGAGGCACACCCATTGCTGCAGCCGCAGCAGCAGCTGCAGACACGGCATCATGAGGATGCAAATGTAGGTGTGTGTGAGCATGGGCATGTGTGTGAGCATGAGTATGAAGTTCGGGTGCTAAGCCAGCCATCTGAAGACGCAAGAGGGGATCTGTGCCCAGCATAAGACGCTCTGAATGAGCTCTTTCTGCATTGATACGATCCATAGCAGCTTCAGAAACGGGTACATTAGGTGGGATGCCCAGTCTTTCACGCTCAGCAGGAGAATACAGACCAAATGGTCCATGGTTCATTCCTGCATGGGCTGGTGCTAGTCCGACAGCAGGGCCTCCTTGCATCGCGTAACGGCGCTGAAGTTCAATCCAATGAGGATCATAAGCTCCTGCTGGTAAACGAGTTTTCATTTCGTATTCAGCTTTTAGTTTGTCATGAAGATCTCTCTCGCGCTTTTCTCTCTCCATCTCTATTTCTAACCTGTAACTTAAAAGAATAAAAAGACCTGTAATTTTAGAATTTATTTAACAAATTCATATTCTCAAGTAAGTTATAAAGAAATACAAGTGA---------------------------------------------------------------
Nstygius_ObeLee_N0656 ATAAATTAAATATTTGCATAGAAAAAGGAAACTTCAAAAGAAATAATAAAAAATGACTTTCAAGGGCAAACCAGTAAAATTCACAAAAATAAAGAAAATTTGAGGAGTATTGCATATAAATTAACAGTTTGATTTGAAACAGCATAACCAGACACTATGACATAATTTATAGCAATGGTAATAGTATTTATATATATAT-AAAAGAATGGAGAGGATAAGAGAATCATTTTGAATTTACCTGATGTGCAAATTGTTCATCATATGGAGGTCTTAGCATCCCAGAACCTGGATGAAGAAGCTCTGCACGTGGAACAATTCCTGGCCGTGGACCTCCGCCAGCATATCCGGTTGGAGGCAAAAGAGGATGAGAACCTGAAGATGGATGCACTCCTTGTTCCATTCCTGGATGGGGAGGCACACCCATTGCTGCAGCCGCCGCAGCAGCTGCAGACACGGCATCATGAGGATGCAAATGTAGGTGTGTATGAGCATGGGCATGTGTGTGAGCATGAGTATGAAGTTCGGGTGCTAAGCCAGCCATCTGAAGACGCAAGAGGGGATCTGTGCCTAGCATAAGACGCTCTGAATGAGCCCTTTCTGCATTGATACGATCCATAGCAGCCTCAGAAACAGGTACATTAGGTGGGATGCCCAATCTTTCACGCTCGGCAGGAGAATACAGACCAAATGGTCCGTGGTTCATTCCTGCATGGGCTGGTGCCAGTCCGACAGCAGGGCCCCCTTGCATTGCATAACGGCGCTGAAGTTCAATCCAATGAGGATCATAAGCTCCTGCTGGTAAACGAGTTTTCATTTCGTATTCAGCTTTTAGTTTGTCATGGAGGTCTCTCTCACGCTTTTCTCTCTCCATCTCTATTTCTAACCTGTAACTTGAAAGAATAAAAAAACCTGTAATTTTAGAATTTGTTCAGAAAATGCATATTCTCAAATAAGTTAA-----------------------TTTTAAAACAATCTTTTTGCCAGATGCGTTCATCTCTACAGTATTAAGAATAAAGT
Nstygius_RavenB_N1022 ---------------------------------------------------------------------------------------------------------------------------------------------------------ACTATGACATAATTTATAGCAATGGTAATAGTATTTATATATATATTAAAAGAATGGAGAGGATAAGAGAATCATTTTGAATTTACCTGATGTGCAAATTGTTCATCATATGGAGGTCTTAGCATCCCAGAACCTGGATGAAGAAGCTCTGCACGTGGAACAATTCCTGGCCGTGGACCTCCGCCAGCATATCCGGTTGGAGGCAAAAGAGGATGAGAACCTGAAGATGGATGCACTCCTTGTTCCATTCCTGGATGGGGAGGCACACCCATTGCTGCAGCCGCCGCAGCAGCTGCAGACACGGCATCATGAGGATGCAAATGTAGGTGTGTATGAGCATGGGCATGTGTGTGAGCATGAGTATGAAGTTCGGGTGCTAAGCCAGCCATCTGAAGACGCAAGAGGGGATCTGTGCCTAGCATAAGACGCTCTGAATGAGCCCTTTCTGCATTGATACGATCCATAGCAGCCTCAGAAACAGGTACATTAGGTGGGATGCCCAATCTTTCACGCTCGGCAGGAGAATACAGACCAAATGGTCCGTGGTTCATTCCTGCATGGGCTGGTGCCAGTCCGACAGCAGGGCCCCCTTGCATTGCATAACGGCGCTGAAGTTCAATCCAATGAGGATCATAAGCTCCTGCTGGTAAACGAGTTTTCATTTCGTATTCAGCTTTTAGTTTGTCATGGAGGTCTCTCTCACGCTTTTCTCTCTCCATCTCTATTTCTAACCTGTAACTTGAAAGAATAAAAAAACCTGTAATTTTAGAATTTGTTCAGAAAATGCATATTCTCAAATAAGTTAA-----------------------TTTTAAAACAATCTTTTTGCCAGATGCGTTCATCTCTACAGTATTAAGAATAAAGT
Ntempletoni_BaldMtns_N950 --------------------------------------------------------------------------------------------------------------------------------------------------ACCAGATACCACGAGTTAATTTACAGCAACGGTAATAGTGTTTATATATCTTT--AAAGCATGGAGAGGATAAGAGGATCATTTTGAATTTACCTGATGTGCAAATTGTTCATCATATGGAGGTCTTAGCATCCCAGAACCTGGATGAAGAAGCTCTGCACGTGGAACGATTCCCGGCCGTGGACCTCCGCCAGCATATCCGGTTGGAGGCAAGAGGGGATGAGAACCCGAAGATGGATGCACTCCCTGTTCCATTCCCGGATGAGGAGGCACACCCATTGCTGCAGCAGCCGCAGCAGCTGCAGACACGGCATCATGAGGATGCAAATGTAGGTGTGTGTGAGCATGGGCATGTGTGTGAGCATGAGTATGAAGTTCGGGGGCTAAGCCAGCCATCTGAAGACGCAAGAGGGGATCTGTGCCCAGCATGAGACGCTCTGAATGAGCTCTTTCTGCATTGATACGATCCATAGCAGCTTCAGAAACAGGTACATTAGGTGGGATGCCCAATCTTTCACGCTCAGCAGGAGAATAGAGACCAAATGGTCCATGGTTCATTCCTGCATGGGCTGGTGCCAGTCCGACAGCAGGGCCCCCTTGCATCGCATAACGGCGCTGAAGTTCAATCCAATGAGGATCATAAGCTCCTGCTGGTAAACGAGTTTTCATTTCGTATTCAGCTTTTAGTTTGTCATGAAGATCTCTCTCGCGCTTTTCTCTCTCCATCTCTATTTCTAACCTGTAACTAGAAAGAATACAAAGACCTGTAATTTTAGAATTTATTCAGAAAATGCCTATTCTCAAATAAGTTATAAAAAAATACACGAGAATTACAATTTTCAAACAATTTTTTTAACAGATGGGTTCATCTCTACAGTATCAAGAATAAAGT
Ntempletoni_ClarksCreek_N945 ATAAATTAAATATTTGCATAGAGAAAGGAAAATTCAAAATAAATAATAAAAAATGACTTTCAAGTGCAAACCAGTAAAATCCATAAATGTAAAGCACATTTGAGGAGTAATGCATATAAGTTAACAGGTTGATTTAAAACAGCATAACTAAATACAATGAGTTAATTTACAGCAACGGTAATAGTGTTTATATATCTTT--AAAGCATGGAGAGGATAAGAGGATCGTTTTGAATTTACCTGATGTGCAAATTGTTCATCATATGGAGGTCTTAGCATCCCAGAACCTGGATGAAGAAGCTCTGCACGTGGAACGATTCCTGGCCGTGGACCTCCGCCAGCATATCCGGTTGGAGGCAAGAGAGGATGAGAACCTGAAGATGGATGCACTCCTTGTTCCATTCCCGGATGAGGAGGCACACCCATTGCTGCAGCCGCCGCAGCAGCTGCAGACACGGCATCATGAGGATGCAAATGTAGGTGTGTGTGAGCATGGGCATGTGTGTGAGCATGAGTATGAAGTTCGGGTGCTAAGCCAGCCATCTGAAGACGCAAGAGGGGATCTGTGCCTAGCATGAGACGCTCTGAATGAGCTCTTTCTGCATTGATACGATCCATAGCAGCTTCAGAAACAGGTACATTAGGTGGGATACCCAATCTTTCACGCTCTGCAGGAGAATAGAGACCAAACGGTCCATGGTTCATTCCTGCATGGGCTGGTGCCAGTCCGACAGCAGGGCCCCCTTGCATCGCATAACGGCGCTGAAGTTCAATCCAATGAGGATCATAAGCTCCTGCTGGTAAACGAGTTTTCATTTCGTATTCAGCTTTTAGTTTGTCATGAAGATCTCTCTCGCGCTTTTCTCTCTCCATCTCTATTTCTAACCTATAACTTGAAAGAATAAAAAGACCTGTAATTTTAGAATTTATTCAGCAAATGCATATTCTCAAATAAGTTATAAAAAAATACACGAGAATTACAA---TAATTTTTTTTTTTTAACACATGGGTTCATCTCTACAGTATCAAGAATAAAGT
Ntempletoni_ScronceCreekRd_N1223 ATAAATTAAATATATGCATACAGAAAGGAAAATTCAAAATAAATAATAAAAAATGACTTTCAAGTGCAAACCAGTAAAATTCATAAATGTAAAGCACATTTGAGGAGTAATGCATATAAGTTAACAGGTTGATTTAAAACAGCATAACTAAATACCATGAGTTAATTTACAGCAACAGTAATAGTGTTTATATATCTTT--AAAGCATGGAGAGGATAAGAGAATCATTTTGAATTTACCTGATGTGCAAATTGTTCATCATATGGAGGTCTTAGCATCCCAGAACCTGGATGAAGAAGCTCTGCACGTGGAACGATTCCTGGCCGTGGACCTCCGCCAGCATATCCGGTTGGAGGCAAGAGAGGATGAGAACCTGAAGATGGATGCACTCCTTGTTCCATTCCCGGATGAGGAGGCACACCCATTGCTGCAGCCGCCGCAGCAGCTGCAGACACGGCATCATGAGGATGCAAATGTAGGTGTGTGTGAGCATGGGCATGTGTGTGAGCATGAGTATGAAGTTCGGGTGCCAAGCCAGCCATCTGAAGACGCAAGAGGGGATCTGTGCCTAGCATGAGACGCTCTGAATGAGCTCTTTCTGCATTGATACGATCCATAGCAGCTTCAGAAACAGGTACATTAGGTGGGATACCCAATCTTTCACGCTCTGCAGGAGAATAGAGACCAAACGGTCCATGGTTCATTCCTGCATGGGCTGGTGCCAGTCCGACAGCAGGGCCCCCTTGCATCGCATAACGGCGCTGAAGTTCAATCCAATGAGGATCATAAGCTCCTGCTGGTAAACGAGTTTTCATTTCGTATTCAGCTTTTAGTTTGTCATGAAGATCTCTCTCGCGCTTTTCTCTCTCCATCTCTATTTCTAACCTATAACTTGAAAGAATAAAAAGACCTGTAATTTTAGAATTTATTCAGCAAATGCATATTCTCAAATAAGTTATAAAAAAATACACGAGAATTACAA---TAATTTTTTTTTTTTAACACATGGGTTCATCTCTACAGTATCAAGAATAAAGT
Ntennessensis_IndianCave_N052 ATAAATTAAATATTTGCATAG-AAAAGGAAAATTCAAAATAAATAATAAAAAATGACTTTCAATTGCAAACCAGTAAAATCCATAAAAATAAAGCAAATTTGAGTGGTAATGCATATAAGTTAACAGGTTGATTTGAAACAGCATAACCAGACACCATGTGTTAATTTATAGCAACGGTAATAGTATTTATACACAC--AAAAAGCATGGAGAAGACGAGAGAATCATTTTAAACTTACCTGATGTGCAAATTGTTCATCATATGGAGGTCTTAGCATCCCAGAACCTGGATGAAGAAGCTCTGCACGTGGAACGATTCCTGGCCGTGGACCTCCACCAGCATATCCGGTTGGAGGCAAGAGAGGATGAGAACCCGAAGATGGATGCACTCCCTGTTCCATTCCTGGATGGGGAGGCACACCCATTGCTGCAGCCGCCGCAGCAGCTGCAGACACGGCATCATGAGGATGCAAATGTAGGTGTGTGTGAGCATGGGCATGTGTGTGAGCATGAGTATGAAGTTCGGGTGCTAAGCCAGCCATCTGAAGACGCAAGAGGGGATCTGTGCCTAGCATAAGACGTTCTGAATGAGCTCTTTCTGCATTGATACGATCCATAGCAGCTTCAGAAACAGGTACATTAGGTGGGATGCCCAGTCTTTCACGCTCGGCAGGAGAATACAGACCAAACGGTCCATGGTTCATTCCTGCATGGGCTGGTGCCAGTCCGACAGCAGGGCCCCCTTGCATCGCATAACGGCGCTGAAGTTCAATCCAATGAGGATCATAAGCTCCTGCTGGTAAACGAGTTTTCATTTCGTATTCAGCTTTTAGTTTGTCATGAAGATCTCTCTCACGCTTTTCTCTCTCCATCTCTATTTCTAACCTGTAACTTGAAAGAATAAAAAGACCTGTAATTTTAGAATTTATTCAGCAAATTCAT------------------------------------------------------------------------------------------------
Ntennessensis_LittleStony_N645 ATAAATTAAATATTTGCATAG-AAAAGGAAAATTCAAAATAAATAATAAAAAATGACTTTCAAGTGCAAAGCAGTAAAATCCATAAAAATAAAGCAAATTTGAGTGGTAATGCATATAAGTTAACAGGTTGATTTGAAACAGCATAACCAGACACCATGTGTTAATTTATAGCAACGGTAATAGTATTTATACACAC--AAAAAGCATGGAGAAGACGAGAGAATCATTTTAAATTTACCTGATGTGCAAATTGTTCATCATATGGAGGTCTTAGCATCCCAGAACCTGGATGAAGAAGCTCTGCACGTGGAACAATTCCTGGCCGTGGACCTCCACCAGCATATCCGGTTGGAGGCAAGAGAGGATGGGAACCCGAAGATGGATGCACTCCCTGTTCCATTCCTGGATGGGGAGGCACACCCATTGCTGCAGCCGCCGCAGCAGCTGCAGACACGGCATCATGAGGATGCAAATGTAGGTGTGTGTGAGCATGGGCATGTGTGTGAGCATGAGTATGAAGTTCGGGTGCTAAGCCAGCCATCTGAAGACGCAAGAGGGGATCTGTGCCTAGCATAAGACGTTCTGAATGAGCTCTTTCTGCATTGATACGATCCATAGCAGCTTCAGAAACAGGTACATTAGGTGGGATGCCCAGTCTTTCACGCTCGGCAGGAGAATACAGACCAAACGGTCCATGGTTCATTCCTGCATGGGCTGGTGCCAGTCCGACAGCAGGGCCCCCTTGCATCGCATAACGGCGCTGAAGTTCAATCCAATGAGGATCATAAGCTCCTGCTGGTAAACGAGTTTTCATTTCGTATTCAGCTTTTAGTTTGTCATGAAGATCTCTCTCGCGCTTTTCTCTCTCCATCTCTATTTCTAACCTGTAACTTGAAAGAATAAAAAGGCCTGTAATTTTAGAATTTATTCAGCAAATTCATATTCTCAAATAAGTTATAAAAAAATACAAGATAATTACAATTTTAAAACAATTTTTTTAACAAATGGCTTCATCTCTACAGTATCAAGAATAAAGT
Ntennessensis_Watauga_N1046 ATAAATTAAATATTTGCATAG-AAAAGGAAAATTCAAAATAAATAATAAAAAATGACTTTCAAGTGCAAACCAGTAAAATCCATAAAAATAAAGCAAATTTGAGTGGTAATGCTTATAAGTTAACAGGTTGATTTGAAACAGCATAACCAGACACCATGTGTTAATTTATAACAACGGTAATAGTATTTATACACAC--AAAAAGCATGGAGAAGATGAGAGAATCATTTTAAATTTACCTGATGTGCAAATTGTTCATCATATGGAGGTCTTAGCATCCCAGAACCTGGATGAAGAAGCTCTGCACGTGGAACGATTCCTGGCCGTGGACCTCCGCCAGCATATCCGGTTGGAGGCAAGAGAGGATGAGAACCCGAAGATGGATGCACTCCCTGTTCCATTCCTGGATGGGGAGGCACACCCATTGCTGCAGCCGCCGCAGCAGCTGCAGACACGGCATCATGAGGATGCAAATGTAGGTGTGTGTGAGCATGGGCATGTGTGTGAGCATGAGTATGAAGTTCGGGTGCTAAACCAGCCATCTGAAGACGCAAGAGGGGATCTGTGCCTAGCATAAGACGTTCTGAATGAGCTCTTTCTGCATTGATACGATCCATAGCAGCTTCAGAAACAGGTACATTAGGTGGGATGCCCAGTCTTTCACGCTCGGCAGGAGAATACAGACCAAACGGTCCATGGTTCATTCCTGCATGGGCTGGTGCCAGTCCGACAGCAGGGCCCCCTTGCATCGCATAACGGCGCTGAAGTTCAATCCAATGAGGATCATAAGCTCCTGCTGGTAAACGAGTTTTCATTTCGTATTCAGCTTTTAGTTTGTCATGAAGATCTCTCTCGCGCTTTTCTCTCTCCATCTCTATTTCTAACCTGTAACTTGAAAGAATAAAAAGGCCTGTAATTTTAGAATTTATTCAGCAAATTCATATTCTCAAATAAGTTATAAAAAAATACAAGATAATTACAATTTTAAAACAATTTTTTTAACAGATGGCTTCATCTCTACAGTATCAAGAATAAAGT
