# Supplementary material for: ﻿New species in old mountains: integrative taxonomy reveals ten new species and extensive short-range endemism in Nesticus spiders (Araneae, Nesticidae) from the southern Appalachian Mountains
Source: Zookeys. 2023 Feb 3;1145:1–130. doi: 10.3897/zookeys.1145.96724 (PMC10208238; doi:10.3897/zookeys.1145.96724)
Supplement: Supplementary material 4 — Input alignments, analysis log files, and output tree files [file zookeys-1145-001_article-96724__-s004.zip › uce-200231 (modified).phy]

 80 1459
Nesticus_Japan_G2153 TAATGTACTTTTTTTTCCCTGTGTCCTCTACCATCTTGTGTAAAAATCCTTTTGAAATCTGGAATTTTGCAGCTCTGTTGCAATTTAAATATTTTAACTTTGAGAAATTTATTTTTCTTTGTGCTCACATTATTTTTTTCGT----------TTTTTATACATTATTA-------------------------TTATTTATTTATTTTCACATTA------GATATATATAATCAGCTGTACCTGTCATTCACCTTTATGGCACCAGTTTCAAAACCCGTGCGCCATGCATTCTTATATTTTTTTAGAATTCAAAGT---------GATAAACAGTTTGGTTACATAAATTTTGCATTTATATATTAGATGAGTTAAAATAAACATATTAAGAAAAGCAAAAGAACT---TCTGAATAAATAAGAATCACACTTGTGTTGTGGCTGCCAGCAAAATGCAGTATATAT-CTTTGCATTTTAAAATTTGATATTCTAAATTAGATATACACTTTCGGTATA----CTATTTCCCTCTTAAAGCAAAAATTATGAAATGGAAGTTTTTTTTAATAAAATGCAAAAAA----GAGTGCATTTTTTGGCAGCCTCAACATGGACTCGGT----------TGACTCCATTTTCCCCCTAGCATACATAGCTGTCGTTCTGTCTTTCTTTGACACCCTCAGGTATCGTTTTGCTGAGATCTACTACCGCCGGGGAGAGTCGTCGAGCCACAAAGGCCGCGGCATGCGCGTCGAAACTGTGGTTCTTTTCGTGCCAGATGTTTGGAGCTGCCTACCCACACGTGTAGAGTGGGATGGCATGGTTGCTACTGGAGGTTGCAAAAAACCGCTTCAGCGGAAACTCCCTGAGGAGACCTCGGACCCTGAAGCCCAGGCACTGATACATTATATGGTTTCTTTTCTTTTTACACTTTCTTTTTTTGCTCTAGAGACTGTGCATCTGAGCACCAACCTCCATTGACTAGCCACGTTTAAAACAAG-------AAAAAAAATTGACTAAGTTCATA---------CTTTTAATTCTGTTAAAAAAAATATTAAGTTTAAAGAACCTTCATACCATCACCTTACAATGTACGGTGGTTAAGTGAATATTTCTTT--------TACATAAAACTTATAATAATTTATTATAGTGTATGAGTTTTTTGCCTTATTTCTAGTCCTGAATTTGTGCTGATACTGCCTTCTAAGTATATATTTAAAAT----ATTTGGTA-ACTCTAAGTAGAGTCTTTGAAACTGTTTGATGAAATTTGTATTCTGAAAGTTT-------------------------------------------------------------------------------------------------------------------------------------------------
Nsilvestrii_Hellgate_N1108 ----------------------------------------AGCTGGTTTTCTCGAAACGTG---------------------------------------------ATAACAGTTACCAGATAGTTATTGCA--------------AAATGTTGTTTGTAGTATACGGTTGAATTAAAGTGGGTCAGAACGGAGATTTTGA-----------TAATATTAAGCAAAGGATAGCTAATCACCATCACATT---------AAGCAGCACCTACTATATATATGTGGCTAAAAAA---TTTTCATATCGAAATTCAAATGATATATA----------GATCCATTGTGTGAGTTTGTAGTTTAATTAGTATTTGAAT-AAAATCTACATATTAAAAAAAGCAAGAGAACTCGGTGTAACAAAATAAGAATCGCACTTGAGTTGAGGCTGCCAGCAGGATCTGAGAATTAT-TTTTGCATTTTGTAAGTATATATTTTA--TTTAAAATGTGTGCCTGTGGTGATGGATATTTCCTCC---------TGAAACAATAATTATAATCACTTACAATAAGATGCAAAAATTTTCATGTTCAGTTGTTGGCAGCCTCAACATGGACTCGGTGGGAGGCTCTTGCCTCCATTTTCTCTCTAGCATACATAGCTGTCGTTCTGTCTTTCTTTGACACCCTCAGGTATCGTTTTGCTGAGATCTACTACCGCCGGGGAGAGTCGTCGAGCCACAAAGGCCGCGGCATGCGCGTCGAAACTGTGGTTCTTTTCGTGCCAGATGTTTGGAGCTGCCTACCCACACGTGTAGAGTGGGATGGCATGGTTGCTACTGGAGGTTGCAAAAAACCGCTTCAGCGGAAACTCCCTGAAGAGACTTCGGACCCTGAAGCCCAGGCACTGATACATTATATGGTTTCTTTTCTTTTTACAATTCC--TTTTTGCTCTAGAGACTGTGCATCAGAGCACCAACCTCCAACGACTAGCCACATTCAAGATACA---CTTCAAATTATTTAAATTCCTTTGATATTTCTTAAGCTCTTAAGTTCGTTTCCCAGGTAACCTAAT----------TTTGGTCCAGCCATGATCTCCATGTAACGACGAATCCAGGGGTTGCGTTCCTAAAT-----------TTCCAA-----------------------------CCATTTCAGGCTCCGTAAC------------ACTCCTCAGATACA---------------------------AAAGCAAAGCAGGCAGCACTTTTAAAAGCAATCTCCGTTCCAGGTGGTGCATCCTCGTCTGACA---------ACCCTGTGTCTCACGATCGTGCTGGTCCCTACAGAACGCTCTCCGTGACGTTAGGGTAAACCGGACCAATTCGAGTATATCTTCTCTAAGAGCGCTTGTCACTGCGGT-------------
Nesticus_nahaunus_Mexico_G2881 -----------------------------------------------------------------------------------ATTTCATCCTGTGCCTTTGCCATATAATTCTTATCTTGTTCTCATTGCATTTTCTTAATATGTAAAAGATTATATTACAAAACCATTTAGTTAAATTTAATGAAAAAACA----TTTGTTATTACCTTATTATATTAGGAAAGGTGCAAT----------------ATTTTTCTAATGAAACATTATAAAAATGAATGTGCTTAAAATGTTTTTTTTATTTTAAAATTCAAAATATTTGTATTGATTTGCAGATTCATTGCATAGGCTTGATATTTTTTTAGTACCTAAATGAAAATCTACATATTGAAGAATGCAAGAGAACTTGATGTAATTAAATGAGAATCACACTTGAGTTGAGGCTGCCAGCAAGACTTGATATGTATATTTTGCATTTTGAAAGCC------TTAATTTTAATGTTCATCCCCTGGAAC------ATTTTCCCT---------AAAAAATATAATTAAAATTTGCTTTAATAAAATGCAAAATATTTGATGTTCAATTGTTGGCAGCCTCAACATGGACTCGGTGGGAGGCTCTTGCCTCCATTTTCCCTCTAGCATACATAGCTGTCGTTCTGTCTTTCTTTGACACCCTCAGGTATCGTTTTGCTGAGATCTACTACCGCCGGGGAGAGTCGTCGAGCCACAAAGGCCGCGGCATGCGCGTCGAAACTGTGGTTCTTTTCGTGCCAGATGTTTGGAGCTGCCTACCCACACGTGTAGAGTGGGATGGCATGGTTGCTACTGGATGTTGCAAAAAACCGCTTCAGCGGAAACTCCCTGAAGAGACCTCGGACCCTGAAGCCCAGGCACTGATACATTATATGGTTTCTTTTCTTTTTACAATTTCTTTTTTTGCTCTAGAGACTGTGCATCAGAGCACCAACCTCCATTGATTAACCACGTTTAAAACAGA--TCATTGAAATAAATATGCTTTTTTGATATTTATTAAATTTTTTAATTAACAACACAGGTAACAAAATTAGCAGGAAATTTTTCT-CCCTGTGT-------ACAGAGATGAAGCTAATGATTTCTTTCTTTAATTTTAAGCAAACTTTAATAGTTTGTTATAGTGCTTGTGTTTTCTGGTTTATTTCTAGTCCTGTACTTATGCTGACACTGCTTGTTAAACATATATTTTTC--TAAAAAATGGTTCACTCTACACAAGGTCTTTGAAACTGTTTGATGGAATTTGTATTCTGAAAGTTTTTTACATATCTGGTGTTGTGATATACTTTAAATAAAAATTTTATGTCAATTATTACAAATCCTTAATCT---TTTTAAAAAAACATATTTTTAGATAAATTTGGTTTTTA-ATAATCATGAATCTCAAAGCTGAACTTTAATT--
Narcheri_Cheaha_N023 --------------------------------------------------------TTCTGCATTTATGTGTGAATTTAGCAGATTTCATCCTGTGCCTTTACCATATAATTTCCACCTTGTTCTCATTGCATTTTCTTAATATGTAAAAGAAATTCTTACAAAACCATTTTGTTAAATTCAATAAGAAAACGTTCTTTAATTATTACCTTGTCATAATAGGATAGGTGTAATTATATATA-ATATATAATTTTTCTAATGAAACATTAAAAAAATGTATGTGCCTAAAATG-TTTTTTTATCGTGAAATTCAAAATATCCGTATGAGTTTACAGATTCATAGCATGGGTTAGATATTTTATTAGTACCTGATTGAAAATCTACATATTAAAGAATGCAAGAGAACTTGATGTAATTAAATGAGAAACACACTTGAGTTGAGGCTGCCAGCAAGATTTCATATATTTATTTTGCATTTTGAAAGCCTAAACA-TAATTTTGATGTTTATTCTCTGGAAAAGGAACATTTTCCCTAAATAAAATTAAAGATATAATTAAAATATTCTTTAATAAAATGCAAAAAATTTGATGTTCATTTGTTGGCAGTCCCAACATGGACTCGGTGGGAGGCCCTTGCCTCCATTTTCCCTCTAGCATACATAGCTGTCGTTCTGTCTTTCTTTGACACCCTCAGGTATCGTTTTGCTGAGATCTACTACCGCCGGGGAGAGTCGTCGAGCCACAAAGGCCGCGGCATGCGCGTCGAAACTGTGGTTCTTTTCGTGCCAGATGTTTGGAGCTGCCTACCCACCCGTGTAGAGTGGGATGGCATGGTTGCTACTGGATGTTGCAAAAAACCGCTTCAGCGGAAACTCCCTGAAGAGACCTCGGACCCTGAAGCCCAGGCACTGATACATTATATGGTTTCTTTTCTTTTTACAATTTCTTTTTTTGCTCTAGAGACTGTGCATCAGAGCACCAACCTCCATCGACTAGCTACGTTCAAAACAGAGATCACTGAAATAAATAAACTATTTCGATATTTGTTAAATTTTTAATTTAATAACGCATGTAACCAAACTATTAAATCATTTTTCC-CTCTGTGTACAACATACAGAGATGAAGTTAATGTTTTTTTCTTTTAACTTTAAGAAAACTTGAATTGTTTGTTATAGTGCATGTGTTTTCTGGTTTATTTCTAGTCCTGTACTTATGCTGACACTGCTTGCTAAATATATATTTAAAATAAAAATTTGATGTACTTAAAACAGGGTCTTTGAAACTGTTTGATGGAATTTGTATTCTAAAAGTTTTTTGCACATCTGGTGGTGTGATATACTCGAAGTAAAATGTCCATGTCAATTGTTACAAATCCTTTAT--ATATTTTTAAAGAAATCATTTTTAGACAAATGTGATTTTAATATAAA-----------------------------
Ncarteri_div__RainbowCave_G2089 TATTGGACTGATTCCAGTCCGTAGTATTCACAACTTTGCATACAATTTATTTCGAGTTCTGCATTTATGTGTGAATTTAGCAGATTTCATCCTGTGCCTTTGCCATATCATTTTCACCTTGTTCTCATTGCATTTTCTTAATATGTAAAAGAATTTCTTACAAAACCATTTAGTTAAATTCAATAAGGAAACGTTTTTTAATTATTACCTTGTCATACTGGGATATGTGTAAT----TATATATATATCTTTTCTCTGTTGAAACATTAAAAAAATGTATGTGCCTAGCATGTTTTTTTTATCGTAAAATTCCAAATATTTGTATGGGTTTACAGATTCATTGCATGGGTTCGATATTTTATTAGTGCCCGAATGAAAATCTACATATTGAAAAATGCAAGAGAACTTGATGTAATTAAATGAGAATCACACTTGAGTTGAGGCTGCCAACAAGACTTGATATATTTATTTTGCATTTTAAAAGCCTAAACATTAGCTTTAATGCTCATTCTCTGGAAAGGGAACATTTTCCCTAAAAAAATTAAAAAATATAAATAAAATATTCTCTAATAAAATGCAAAAAAATTGATGTTCATTTGTCGTCAGCCTCAACATGGACTCGGTGGGAGGCTCTTGCCTCCACTTTCCCTCTAGCATACATAGCTGTCGTTCTGTCTTTCTTTGACACCCTCAGGTATCGTTTTGCTGAGATCTACTACCGTCGGGGAGAGTCGTCGATCCACAAAGGCCGCTGCATGCGCGTCGAAACTGTGGTTCTTTTCGTGCCAGATGTTTGGAGCTGCCTACCCACCCGTGTAGAGTGGGATGGCATGGTTGCTACTGGATGTTGCAAAAAACCGCTTCAGCGGAAACTCCCTGAAGAGACCTCGGACCCTGAAGCCCAGGCACTGATACATTATATGGTTTCTTTTCTTTTTACAATTTCTTTTTTTGCTCTAGAGACTGTGCATCAGAGCACCCGCCTCCATTGACTAGCCACGTTCAAAACAGAGA-GATCGAAATAAATGAATTATTTTGATACTTATTACATTTTTAATTTAATAACACAGGTAGCCAAACTACTTCATCATTTTTTCCCTCTGTGTACAACATATAGAGATTAAGTTCGTGATTTCTTCCTTTAACTTTTAGAAAACTTGAATTGTTTGTTATAGTGCATGTGTTTTCTGGTTTATTTCTAGTCCTGTACGTATGCTGACACTGCTTGCTAAATATATATTTAAAATAAAAATTTGATGTACTTAAAACAGGGTCTTTGAAACAGTTTGATGGAATTTGTATTCTAAAAGTTTTTTGCACATCTGGTGTTGTGACGTACTTTAAGTAAAATGTTCATGTCAATTGTTACAAATCCTTTATTTATATTTTTAAAGAAAACATTTTTAGACA--TATGATTTTAATATAAACATTAATCCCAAAAGTAAATTTTAATTTT
Ncressleri_PigeonCave_G2077 TAATAGACAGATTCCATCCCGTAGTATTCACAACTTCGCATACAATTTATTTCGAGTTCTGCATTTATGTGTGGATTTAGCAGATTTCATCCTGTGCCTTTGCCATATAATTTTCACCTCGTTCTCATTGCATTTTCTCAATATGTAAAAGAATTTCTTACAAAACCATTTAGTTAAATTCAATAAGAAAATATTCTTTAATTATTACCTTGTCATAATAGGATAGGCGAAATTATATATATATATATAATTTTTCTAATGAAACATAAAAAAAATGTGTGTGCCTAAAATGTTTTATTTATCATAAAATTCAAAATATTTGTATGGGTTTACAGATTCATAGCATGGGTTAGATATTTTATTAGTACCTGAATGAAAATCTACATATTGAAGGATGCAAGAGAACTTGATGTAATTAAATGAGAATCACACTTGAGTTGAGGCTGCCCGCAAGGCTTGATATATTTCTTTTGCATTTTGAAAGCTTAAAGATTAGTTTTAAGGTTCATTCTCTGGAAAAGGAACATTTTCCCTAAAAATATTTAAAAACATAATTAAAATATTCTCTAATAAAATGCAAAAAATTTGATGTTCATTTGTTGGCAGCCTCAACATGGACTCGGTGGGAGGCCCTTGCCTCCATTTTCCCTCTAGCATACATAGCTGTCGTTCTGTCTTTCTTTGACACCCTCAGGTATCGTTTTGCTGAGATCTACTACCGCCGGGGAGAGTCGTCGAGCCACAAAGGCCGCTGCATGCGCGTCGAAACTGTGGTTCTTTTCGTGCCAGATGTTTGGAGCTGCCTACCCACCCGTGTAGAGTGGGATGGCATGGTTGCTACTGGATGTTGCAAAAAACCGCTTCAGCGGAAACTCCCTGAAGAGACCTCGGACCCTGAAGCCCAGGCACTGATACATTATATGGTTTCTTTTTTTTTTACAATTTCTTTTTTTGCTCTAGAGACTGTGCATCAGAGCACCAACCTCCATTGACTAGCCACGTTCAAAACAGAGATCATTGAAATAAATAAACTATTTTGATATTTGTTAAATTTTTAATTTAATAACACATGTAACCAAACTACTAAATCATTTTTCT-CTCTGTGTACAACATACAGAGATGAAGTTAATGATTTTTCCCTTTAACTTTAAGAAAACTTGAATTGTTTGTTATAGCGCATGTGTTTTCTGGTTTATTTCTAGTCCTGTACTTATGCTGACACTGCTTGCTAAATATATATTTAAAATAAAAATTTGATGTACTTAAAACAGGGTCTTTGAAACTGTTTGATGGAATTTGTATTCTAAAAGTTTTTTGCACATCTGGTGTTGTGATATACTGTAAGTAAAATGTTCATGTCAATTGTTACTAATCCTTTATTTATATTTTTAAAGAAAACATTTTTAGACAAATATGATTTTAATATAAACATTAATCCCAAAATTGAACTTTAATTTT
Npecki_HaskellSims_G3697 TAAAAAACTGATTCCATCCCATAGTATTAACAACTTCGCATACAATTTATTTCGAGTTCTGCATTTATGTGTGAATTTAGCAGATTTCATCCTGTGCCTTTACCATATAATTTTTACCTTGTTCTCATTGCATTTTCTTAATATGTAAAAGAATTTCTTGCAAAACCATTTAATTAAATTCAATAAGAAAGCATTCTTTAATTATTATTTTGTCATAATAGGATAGGTGTAATT-TATATA-ATATATAATTTTTCTAATGAAACATTGAAAAAATATATGTGTCTAAAATGTTTTTTTAATCGTAAAATTCAAAATATTCATATGGGTTTACAGATTCATAGCATGGATTAGATATTTTATTAGTACCTCAAAGAAAATCTACATATTGAAGAATGCAAGAGAACTTGATGTAATTAAATGAGAAACACACTTGAGTTGAGGCTGCCAGCAAGACTTGATATATTTATTTTGCATTTGAAAAGCCTAAACATTATTTTTGATGTTTATTCTCTGGAAACGAGACATTTTCCCTAAAAAATTTGAAAAATATAATTTAAATATGCTTTAATAAAATGCAAAAAAATGGATGTTCATTTGTTGGCAGTCTCAACATGGACTCGGTAGGAGGCCCATGCCTCCATTTTCCCTCTAGCATACATAGCTGTCGTTCTGTCTTTCTTTGACACCCTCAGGTATCGTTTTGCTGAGATCTACTACCGCCGGGGAGAGTCGTCGAGCCACAAAGGCCGCTGCATGCGCGTCGAAACTGTGGTTCTTTTCGTGCCAGATGTTTGGAGCTGCCTACCCACCCGTGTAGAGTGGGATGGCATGGTTGCTACTGGATGTTGCAAAAAACCGCTTCAGCGGAAACTCCCTGAAGAGACCTCGGACCCTGAAGCCCAGGCACTGATACATTATATGGTTTCTTTTCTTTTTACAATTTCTTTTTTTGCTCTAGAGACTGTGCATCAGAGCACCAACCTCCATTGACTAGCCACGTTCAAAACAGAGATCATTGAAATAAATAAACTATTTGGATATTTGTTAAAATTTTAATTTGATAACACATGTAACCAAGCTTCTAAATCATTTTTCT-CTCTGTGTGCAACATACAGTGATGAAGTTAATGTTTTCCCCCTTTAACTTTAAAAAAACTTGAATTGTTTGTTATAGTGCATGTGTTTTCTGGTTTATTTCTGGTCCTGTACTTATGCTGACACTGCTTGCTAAATATATATTTAAAATAAAAATTTGATGTACTTAAAACAGGGTCTTTGAAACTGTTTGATGGAATTTGTATTCTAAAAGTTTTTTGCACATCTGATGTTGTGATATACTCTAAGTGAAATGTACATGTCAATTGTT-TAAATCCTTTATTTATATTTTTAAAGAAAACATTTTTAGACAAATATGATTTTAATATAAACATTACTCAAAAAATTTAACTTTAATTTT
Npecki_HurricaneMazeCave_G2100 TAATAGACTGATTTCATCCCGTAGTATTGACAACTTTGCATACAATTTATTTCAAGTTCTGCATTTATGTGTGAATTTAGCAGATTTCATCCTGTGCCTTTACCATATAATTTTTACCTTGTTCTCATTGCATTTTCTTAGTATGTAGAAAAAATTCTTACAAAACCATTTAGTTAAATTCAATGAGAAAACATTCTTTAATTATTATCTTGTCATAATAGGATAGGTGTAATTATATATA-ATATATAATTTTTCTAATGAAACATTGAAAAAATATATGTGCCTAAAATGTTTTTTTAATCGTAAAATTCAAAATATTCGTATGGGTTTACAGATTCATAGCATGGATTAGATATTTTATTAGTACCTCAATGAAAATCTACATATTAAAGAATGCAAGAGAACTTGATGTAATTAAATGAGAAACACACTTGAGTTGAGGCTGCCAGCAAGACTTGATATATTTATTTTGCATTTTGAAAGCCTAAACATTATTTTTGATGTTTATTCTCTGGAAAAGGAACATTTTCCCTAAAAAATTTAAAAGATATAATTAAAATATTCTTTAATGAAATGCGAAAAAATGGATGTTCACTTGTTGGCAGTCTCAACATGGACTCGGTGGGAGGCCCTTGCCTCCATTTTTCCTCTAGCATACATAGCTGTCGTTCTGTCTTTCTTTGACACCCTCAGGTATCGTTTTGCTGAGATCTACTACCGCCGGGGAGAGTCGTCGAGCCACAAAGGCCGCGGCATGCGCGTCGAAACTGTGGTTCTTTTCGTGCCAGATGTTTGGAGCTGCCTACCCACCCGTGTAGAGTGGGATGGCATGGTTGCTACTGGATGTTGCAAAAAACCGCTTCAGCGGAAACTCCCTGAAGAGACCTCGGACCCTGAAGCCCAGGCACTGATACATTATATGGTTTCTTTTCTTTTTACAATTTCTTTTTTTGCTCTAGAGACTGTGCATCAGAGCACCAACCTCCATTGACTAGCCACGTTCAAAACAGAGATCATTGAAATAAATAAACTATTTCGATATTTGTTAAATTTTTAATTTAATAACGCATGTAACCAAACTACTAAATCATTTTTCT-CTCTGTGTGCAACATACAGAGATGAAGTTAATGGTTTTTTCCTTTAACTTTAAGAAAACTTGAATTGTTTGTTATAGTGCACGTGTTTTCTGGTTTATTTCTGGTCCTGTACTTATGCTGACACTGCTTGCTAAATATATATTTAAAATAAAAATTTGATGTACTTAAAACAGGGTCTTTGAAACTGTTTGATGGAATTTGTATTCTAAAAGTTTTTCGCACATCTGGTGTTGTGATATACTCTAAGTGAAATGTACATGTCAATTGTTACAAATCCTTTATTTATATTTTTAAAGAAAACATTTTTAGACAAATATGATTTTAACATAAACATTACTCAAAAAATTT------------
Npecki_Monteagle_N062 TAAAAGACTGATTCCATCCCGTAGTATTAACAACTTCGCATACAATTTATTTCGAGTTCTGTATTTATGTGTGAATTTAGCAGATTTCATCCTGTGCCTTTACCATATAATTTTTACCTTGTTCTCATTGCATTTTCTTAATATGTAAAAGAATTTCTTATAAAACCATTTAGTTAAATTCAATAAGAAAACATTCTTTAATTATTATCTTGTCATAATAGGATAGGTGTAATTATATATA-ATATATAATTTTTCTAATGAAACATTGAAAAAATATATGTGCCTAAAATGTTTTTTTAATCGTAAAATTCAAAATATTCGTATGAGTTTACAGATTCATAGCATGGGTTAGATATTTTATTAGTACCTCAATGAAAATCTACATATTAAAGAATGCAAGAGAACTTGATGTAATTAAATGAGAAACACACTTGAGTTGAGGCTGCCAGCAAGACTTGATATATTTATTTTGCATTTTGAAAGCCTAAACATTATTTTTGATGTTTATTCTCTGGAAAAGGAACATTTTCCCTAAAAAATTAAAAAGATGTAATTAAAATATTCTTTAATAAAATGCAAAAGAATTGATGTTCATTTGTTGGCAGTCTCAACATGGACTCGGTGGGAGGCCCTTGCCTCCATTTTCCCTCTAGCATACATAGCTGTCGTTCTGTCTTTCTTTGACACCCTCAGGTATCGTTTTGCTGAGATCTACTACCGCCGGGGAGAGTCGTCGAGCCACAAAGGCCGCGGCATGCGCGTCGAAACTGTGGTTCTTTTCGTGCCAGATGTTTGGAGCTGCCTACCCACCCGTGTAGAGTGGGATGGCATGGTTGCTACTGGATGTTGCAAAAAACCGCTTCAGCGGAAACTCCCTGAAGAGACCTCGGACCCTGAAGCCCAGGCACTGATACATTATATGGTTTCTTTTCTTTTTACAATTTCTTTTTTTGCTCTAGAGACTGTGCATCACAGCACCAACCTCCATTGACTAGCCACGTTTGAAACAGAGATCATTGAAATAAATAAACTATTTGGATATTTGTTAAATTTTTAATTTAATAACACA---AACCAAACTACTAAATCATTTTTCT-CTCTGTGTGCAACATACAGAGATGAAGTTAATGGTTTTTCCCTTTAACTTTAAGAAAACTTGAATTGTTTGTTATAGTGCACGTGTTTTCTGGTTTATTTCTGGTCCTGTACTTATGCTGACACTGCTTGCTAAATATATATTTAAAATAAAAATTTGATGTACTTAAAACAGGGTCTTTGAAACTGTTTGATGGAATTTGTATTCTAAAAGTTTTTTGCACATCTGGTGTTGTGATATACTCTAAGTGAAATGTACATGTCAATTGTTACAAATCCTTTATTTATATTTTTA---AAAACATTTTTAGACAAATATGATTTTAACATAAACATTACTCAAAAAATTTAATTTTAATTTT
Nstygius_ObeLee_N0656 ---------------------------------------------------------------------------------------------------------------------------------------------------------------------------------------------------------------------------------------------------------------CTAATGAAACATTAAAAAAATGTATGTGCCTAAAATGTTTTTTTTATCGTAAAATTCAAAATAATTGTATGGGTTTACAGATTCGTTGCATGGGTTTGATATTCTATTAGTACCTGAATGAAAATCTACATATTGAAGAATGCAAGAGAACTTGATGTAATTAAATGAGAATCACACTTGAGTTGAGGCTGCCAGCA---TTTTTTACATTTATTTTGCATTTTGAAAGCCTAAACATTAGTTTTAATGTTCATTCTCTGGAAACGGAACATTTTCCTT---------AAAAAAATTTATTAAAATTTTCTTTAATAAAAGGCAAAAAATGTGATGTTCATTTGTTGGCAGCCTCAACATGGACTCGGTGGGAGGCCCTCGCCTCCATTTTCCCTCTAGCATACATAGCTGTCGTTCTGTCTTTCTTTGACACCCTCAGGTATCGTTTTGCTGAGATCTACTACCGCCGGGGAGAGTCGTCGAGCCACAAAGGCCGCGGCATGCGCGTCGAAACTGTGGTTCTTTTCGTGCCAGATGTTTGGAGCTGCCTACCCACCCGTGTAGAGTGGGATGGCATGGTTGCTACTGGATGTTGCAAAAAACCGCTTCAGCGGAAACTCCCTGAAGAGACCTCGGACCCCGAAGCCCAGGCACTGATGCATTATATGGTTTCTTTTCTTTTTACAATTTCTTTTTTTGCTCTAGAGACTGTGCATCAGAGCACCAACCTCCATTGACTAGCCACGTTCAGAACAGAGATCATTGAAATAAATAAATTATTTTGAAATTTATAAA--------------AACACAGGTTACCAA--------------------CTCTGTGTACAATATACAGAGATGAAGTTAATGATTTCTTCCTTTAACTTTAAGAAAACTTGAATTATTTGTTATAGTGCATGTGTTTTCTGGTTTATTTCTAGTCATGTACTTATGCTGACACTGCTTGCTAAATATATATTTAACATTAAAAATTGATGTACTTAAAATAGGGTCTTTGAAACTGTTTGATAGAATTTGTATTCTAAAAGTTTTTTGCATATCTGGTGATGTGATGTACTTTAAGTAAAATGTTCATGTCAATTGTTACAAATCCTTTATTTATATTTTT-AAGAAAACATTTTTAGACAAATATGATTTTAATATAAACATTAATCCCAAAATTGAACTTTAATTTT
Nstygius_RavenB_N1022 -----------------------------------------------------------------------------------------------------------------------------------------------------------------------------------------------------------------------------------------TATATATATATATATAATTTTTCTAATGAAACATTAAAAAAATGTATGTGCCTAAAATGTATC--------------------CAATTGTATGGGTTTACAGATTCGTTGCATGGGTTTGATATTCTATTAGTACCTGAATGAAAATCTACATATTGAAGAATGCAAGAGAACTTGATGTAATTAAATGAGAATCACACTTGAGTTGAGGCTGCCAGCA--TTTTTTTACATTTATTTTGCATTTTGAAAGCCTAAACATTAGTTTTAATGTTCATTCTCTGGAAACGGAACATTTTCCTT---------AAAAAAATTTATTAAAATTTTCTTTAATAAAAGGCAAAAAATGTGATGTTCATTTGTTGGCAGCCTCAACATGGACTCGGTGGGAGGCCCTCGCCTCCATTTTTCCTCTAGCATACATAGCTGTCGTTCTGTCTTTCTTTGACACCCTCAGGTATCGTTTTGCTGAGATCTACTACCGCCGGGGAGAGTCGTCGAGCCACAAAGGCCGCGGCATGCGCGTCGAAACTGTGGTTCTTTTCGTGCCAGATGTTTGGAGCTGCCTACCCACCCGTGTAGAGTGGGATGGCATGGTTGCTACTGGATGTTGCAAAAAACCGCTTCAGCGGAAACTCCCTGAAGAGACCTCGGACCCTGAAGCCCAGGCACTGATGCATTATATGGTTTCTTTTCTTTTTACAATTTCTTTTTTTGCTCTAGAGACTGTGCATCAGAGCACCAACCTCCATTGACTAGCCACGTTCAAAACAGAGATCATTGAAATAAATAAATTATTTTGAAATTTATAAAA---------T--TAACACAGGTTACCAA--------------------CTCTGTGTACAATATACAGAGATGAAGTTAATGATTTCTTCCTTTAACTTTAAGAAAACTTGAATTATTTGTTATAGTGCATGTGTTTTCTGGTTTATTTCTAGTCATGTACTTATGCTGACACTGCTTGCTAAATATATATTTAACATTAAAAATTGATGTACTTAAAACAGGGTCTTTGAAACTGTTTGATAGAATTTGTATTCTAAAAGTTTTTTGCATATCTGGTGATGTGATGTACTTTAAGTAAAATGTTCATGTCAATTGTTACAAATCCTTTATTTATATTTTTAAAGAAAACATTTTTAGACAAATATGATTTTAATATAAACATTAATCCCAAAATTGAACTTTAATTTT
Nbarri_Bishop_N1072 TAATAGACTGATTCCATCCCAAAGTATTCACAACTTTGCATACAATTTATTTCGAGTTCTGCATTTATGTGTAAATTTAACAGATTTCATCCTGTGCCTTTGCCATATAATTTTCACCTTGTTCTCATTGCATTTTCTTAATATGTAAAAGATTTTCTTACAAAACCATTTAATTAAATTCAATAAGAAAACATTCTTTAATTATTACCTTGTTATATTAAGATAGGTGTAATTATATATATTTATATAATTTTTCTAATGAAACATTAAAAAAATGTATGTGCCTAAAATG-TTTTTTTATCTTAAAATTAAAAATATGTGTATGGGTTTACAGATTCATTGCATGGGTTTGATATTTTATTAGTACTTGAATGAAAATCTACATATTGAAGAATGCAAGAGAACTTGATGTAATTTAATGAGAATCACACTTGAGTTGAGGTTGCCAGCAAGACTTGATATATTTATTTTGCATTTTGAAAGCCTAAACATTAGTTTTAATGTTCATTCTCTGAAAACGGGGCATTTTCCCTAAAAAAATTTAAAAATATAATTTAAATGTGCTTTAATAAATTGCAAAAAATGCGATGTTCATTTGTTGGCAGCCTCAACATGGACTCGGTGGGAGGCTCTTGCCTCCATTTTCCCTCTAGCATACATAGCTGTCGTTCTGTCTTTCTTTGACACCCTCAGGTATCGTTTTGCTGAGATCTACTACCGCCGGGGAGAGTCGTCGAGCCACAAAGGCCGCGGCATGCGCGTCGAAACTGTGGTTCTTTTCGTGCCAGATGTTTGGAGCTGCCTACCCACCCGTGTAGAGTGGGATGGCATGGTCGCTACTGGATGTTGCAAAAAACCGCTTCAGCGGAAACTCCCTGAAGAGACCTCGGACCCTGAAGCCCAGGCACTGATACATTATATGGTTTCTTTTCTTTTTACAATTTCTTTTTTTGCTCTAGAGACTGTGCATCAGAGCACCAACCTCCATTGACTAGCCACGTTCAAAACAGAGATCATTTG-----ACAAACAATTTTGAAATTTATTAAATTTTTAATTTAATAACACAGGTTACCAATTTACTAAATCATTTTTTTTTTCTCTGTACAACATGCAGAGATGAAGTTAATGATTTCTTCCTTTAACTTTAAGAAAACTTAAATAGTTTGTTATAGTGCATGTGTTTTCTGGTTTATTTCTAGTCCTGTACTTATGTTGACACTGCTTGCTAAATATATATTTAAAATAAAAATTTGATGTACTTTAAACAGGGTCTTTGAAACTGTTTAATGGAATTTGTATTCTAAAAGTTTTTTACACATCTGGTGTTGTGATATACTTTAAGTAAAATGTTCATGTCAATTGTTACAAATCCTTTATTTATATTTTTGATGAAAATATTTTTAGGCAAATATGATTTTAATAAAAACATTAATCCCAAAATTTAACTTCAATTTT
Nbarri_LostCoveCave_N0065 ----AGACTGATTCCATCCCAAAGTATTCACAACTTTGCATACAATTTATTTCGAGTTCTGCATGTATGTGTAAATTTAACAGATTTCATCCTGTGCCTTTGCCATATAATTTTCACCTTGTTCTCATTGCATTTTCTTAATATGTAAAAGATTTTCTTACAAAACCATTTAATTAAATTCAATAAGAAAACATTCTTTAATTATTACCTTGTTATATTAAGATAGGTGTAATTATATATATTTATATAATTTTTCTAATGAAACATTAAAAAAATGTATGTGCCTAAAATA-TTTTTTTATCTTAAAATTAAAAATATGTGTATGGGTTTACAGATTCATTGCATGGGTTTGATATTTTATTAGTACTTGAATGAAAATCTACATATTGAAGAATGCAAGAGAACTTGATGTAATTTAATGAGAATCACACTTGAGTTGAGGTTGCCAGCAAGACTTGATATATTTATTTTGCATTTTGAAAGCCTAAACATTAGTTTTAATGTTCATTCTCTGAAAACGGGGCATTTTCCCTAAAAAAATTTAAAAATATAATTTAAATGTGCTTTAATAAATTGCAAAAAATGCGATGTTCATTTGTTGGCAGCCTCAACATGGACTCGGTGGGAGGCTCTTGCCTCCATTTTCCCTCTAGCATACATAGCTGTCGTTCTGTCTTTCTTTGACACCCTCAGGTATCGTTTTGCTGAGATCTACTACCGCCGGGGAGAGTCGTCGAGCCACAAAGGCCGCGGCATGCGCGTCGAAACTGTGGTTCTTTTCGTGCCAGATGTTTGGAGCTGCCTACCCACCCGTGTAGAGTGGGATGGCATGGTCGCTACTGGATGTTGCAAAAAACCGCTTCAGCGGAAACTCCCTGAAGAGACCTCGGACCCTGAAGCCCAGGCACTGATACATTATATGGTTTCTTTTCTTTTTACAATTTCTTTTTTTGCTCTAGAGACTGTGCATCAGAGCACCAACCTCCATTGACTAGCCACGTTCAAAACAGAGATCATTTG-----ACAAACAATTTTGAAATTTATTAAATTTTTAATTTAATAACACAGGTTACCAATTTACTAAATCATTTTTTTTTTCTCTGTACAACATGCAGAGATGAAGTTAATGATTTCTTCCTTTAACTTTAAGAAAACTTAAATAGTTTGTTATAGTGCATGTGTTTTCTGCTTTATTTCTAGTCCTGTACTTATGTTGACACTGCTTGCTAAATATATATTTAAAATAAAAATTTGATGTACTTTAAACAGGGTCTTTGAAACTGTTTAATGGAATTTGTATTCTAAAAGTTTTTTACACATCTGGTGTTGTGATATACTTTAAGTAAAATGTTCATGTCAATTGTTACAAATCCTTTATTTATATTTTTGATGAAAATATTTTTAGGCAAATATGATTTTAATAAAAACATTAATCCCAAAATTTAACTTCAATTTT
Nbarri_eyed_ClayCave_G2082 TAATAGACTGATTCCTTCCCATAGTATTCACAACTTTGCATACAATTTATTTCGAGTTCTGCATTTATGTGTAAATTTAACAGATTTCATCCTGTGCCTTTGCCATATAATTTTCACCTTGTTCTCATTGCATTTTCTTAATATGTAAAAGATTTTCTTACAAATCCATTTAGTTAAATTCAATAAGAAAACATTCTTTAATTATTACCTTGTTATATT-AGATAGGTGTAAT------TATATATATAA-------------------------TATATGTGCCTAAAATG--TTTTTTATCTTAAA----AAAATATGTGTATGGGTTTACAGATTCATTGCATGGGTTCGATATTTTATTAGTACCTGAATGAAAATCTACATATTGAAAAATGCAAGAGAACTTGATGTAATTAAATGAGAATCACACTTGAGTTGAGGCTGCCAGCAAGACTTGATATATTTATTTTGCATTTTGAAAGCCTAAATATTAGTTTTAATGTTCATTCTCTGGAAACGAGACATTTTCCCTAAAAAAATTGAAAAATATAATTTAAATATGCTTTAATAAATTGCAAAAAATGTGATGTTCAATTGTTGGCAGCCTCAACATGGACTCGGTGGGAGGCTCTTGCCTCCATTTTCCCTCTAGCATACATAGCTGTCGTTCTGTCTTTCTTTGACACCCTCAGGTATCGTTTTGCTGAGATCTACTACCGCCGGGGAGAGTCGTCGAGCCACAAAGGCCGCGGCATGCGCGTCGAAACTGTGGTTCTTTTCGTGCCAGATGTTTGGAGCTGCCTACCCACCCGTGTAGAGTGGGATGGCATGGTCGCTACTGGATGTTGCAAAAAACCGCTTCAGCGGAAACTCCCTGAAGAGACCTCGGACCCTGAAGCCCAGGCACTGATACATTATATGGTTTCTTTTCTTTTTACAATTTCTTTTTTTGCTCTAGAGACTGTGCATCAGAGCACCAACCTCCATTGACTAGCCACGTTCAAAACAGAGATCATTGAAATAAATAAACTATTTTGAAATTTGTTAAATTTTTAATTTAATAACACAGGTTACCAAATTACTAAATCATTTTTTTCCTCTCTGTACAACATACAGAGATAAAGTTAATGATTTCTTCCTTTAACTTTAAGAAAACTTGAATAGTTTGTTATAGTGCATGTGTTTTCTGGTTTATTTCTAGTCCTGTACTTATGTTGACACTGCTTGCTAAATATATATTTAAAATAAAAATTTGATGTGCTTTAAACAGGGTCTTTGAAACTGTTTGGTGGAATTTGTATTCTAAAAGTTTTTTACACATCTGGTGTTGTGATATACTTTAAATAAAATGTTCATGTCAATTGTTACAAATCCTTTATTTATATTTTTGAAGAAAACAATTTTAGACAAATATGATTTTAATAAAAACACTAATCCCAAAATTTAACTTTAATTTT
Nbarrowsi_Gregorys_N270 TAATAGACTGATTCCATCCCATAGTATTCACAACTTTGCATACAATTTATTTCGAGTTCTGCATTTATGTGTAAATTTAACAGATTTCATCCTGTGCCTTTGCCATATAATTTTCACCTTGTTCTCATTGCATTTTCTTAATATGTAAAAGATTTTCTTACAAAACCAATAAGTTAAATTCAATAAGAAAACATTCTTTAATTATTACCTTGTTATATTAAGATAGGTGTAATTATATATATATGTA--ATTTTTCTAATGAAACATTAAAAAAATGTATGTGCCTAAAATGCTTTTTTTATCTTAAAATTCAAAATATGTGTATGAGTTTACAGATTCATTGCATGGGTTTGATATTTTATTAGTACCTGAATGAAAATCTACATATTGAAGAATGCAAGAGAACTTGATGTAATTAAATGAGAATCACACTTGAGTTGAGGCTGCCGGCAAGACTTGATATATTTATTTTGCATTTTGAAAGCCTAAACATTAGTTTTAATGTTCATTCTCTGGAAACGGGGCATTTTCCCTAAAAAAATTGAAAAATATAATTTAAATGTGCTTTAATAAATTGCAAAAAATGTGATGTTCATTTGTTGGCAGCCTGAACATGGACTCGGTGGGAGGCTCTTGCCTCCATTTTCCCTCTAGCATACATAGCTGTCGTTCTGTCTTTCTTTGACACCCTCAGGTATCGTTTTGCTGAGATCTACTACCGCCGGGGAGAGTCGTCGAGCCACAAAGGCCGCGGCATGCGCGTCGAAACTGTGGTTCTTTTCGTGCCAGATGTTTGGAGCTGCCTACCCACCCGTGTAGAGTGGGATGGCATGGTCGCTACTGGATGTTGCAAAAAACCGCTTCAGCGGAAACTCCCTGAAGAGACCTCGGACCCTGAAGCCCAGGCACTGATACATTATATGGTTTCTTTTCTTTTTACAATTTCTTTTTTTGCTCTAGAGACTGTGCATCAGAGCACCAACCTCCATTGACTAGCCACGTTCAAAACAGAGATCATTGAAATAAATAAACTATTTTGAAATTTGTTAATTTTTTAATTTAATAACACAGGTTACCAAATTACTAAATCATTTTTT--TTCTCTGTACGACATACAGAGATGAAGTTAATGATTTCTCCCTTTAACTTTAAGAAAACTTAAATAGTTTGTTATAGTGCATGTGTTTTTTAGTTTATTTCTAGTCCTGTACTTATGTTGACACTGCTTGCTAAATATATATTTAAAATAAAAATTTGATGTACTTTAAACAGGGTCTTTGAAGCTGTTTGATGGAATTTGTATTCTAAAAGTTTTTTACACATCTGG------------------------------------------------------------------------------------------------------------------------------------
Nbarrowsi_Tuckaleechee_N360 -------------------------------------------------------GTTCTGCATTTATGTGTAAATTTAACAGATTTCATCCTGTGCCTTTGCCATATAATTTTCACCTTGTTCTCATTGCATTTTCTTAATATGTAAAAGATTTTCTTACAAAACCAATAAGTTAAATTCAATAAGAAAACATTCTTTAATTATTACCTTGTTATATTAAGACAGGTGTAATTATATATATATGTA--ATTTTTCTAATGAAACATTAAAAAAATGTATGTGCCTAAAATGTTTTTTTAATCTTAAAATTCAAAATATGTGTATGAGTTTACAGATTCATTGCATGGGTTTGATATTTTATTAGTACCTGAATGAAAATCTACATATTGAAGAATGCAATAGAACTTGATGTAATTAAATGAGAATCACACTTGAGTTGAGGCTGCCGGCAAGACTTGATATATTTATTTTGCATTTTGAAAGCCTAAACATTAGTTTTAATGTTCATTCTCTGGAAACGGGGCATTTTCCCTAAAAAAATTGAAAAATATAATTTAAATGTGCTTTAATAAATTGCAAAAAATGTGATGTTCATTTGTTGGTAGCCTCAACATGGACTCGGTGGGAGGCTCTTGCCTCCATTTTCCCTCTAGCATACATAGCTGTCGTTCTGTCTTTCTTTGACACCCTCAGGTATCGTTTTGCTGAGATCTACTACCGCCGGGGAGAGTCGTCGAGCCACAAAGGCCGCGGCATGCGCGTCGAAACTGTGGTTCTTTTCGTGCCAGATGTTTGGAGCTGCCTACCCACCCGTGTAGAGTGGGATGGCATGGTCGCTACTGGATGTTGCAAAAAACCGCTTCAGCGGAAACTCCCTGAAGAGACCTCGGACCCTGAAGCCCAGGCACTGATACATTATATGGTTTCTTTTCTTTTTACAATTTCTTTTTTTGCTCTAGAGACTGTGCATCAGAGCACCAACCTCCATTGACTAGCCACGTTCAAAACAGAGATCATTGAAATAAATAAACTATTTTGAAATTTGTTAATTTTTTAATTTAATAACACAGGTTACCAAATTACTAAATCATTTTTT--TTCTCTGTACGACATACAGAGATGAAGTTAATGATTTCTCCCTTTAACTTTAAGAAAACTTAAATAGTTTGTTATAGTGCATGTGTTTTTTAGTTTATTTCTAGTCCTGTACTTATGTTGACACTGCTTGCTAAATATATATTTAAAATAAAAATTTGATGTACTTTAAACAGGGTCTTTGAAGCTGTTTGATGAAATTTGTATTCTAAAAGTTTTTTACACATCTGGTGTTGTGATATACTTTAAGTAAAATGTTCATGTCAATTGTTACAAATCCTTTATTTATATTTTTGAAGAAAACATTTTTAGACAAATATGATTTTAATAAAAACATTAATCCCA------------------
Nbishopi_DryFalls_N150 ---------------------------------------ATACAATTTATTTCGAGTTCTGCATTTATGTGTAAATTTAACAGATTTCATCCTGTGCCTTTGCCATATAATTTTCACCTTGTTCTCATTGCATTTTCTTAATATGTAAAAGAGTTTCTTACAAAACCATTTAGTTAAATTCAATAAGAAAACATTCTTTAATTATTACCTTGTTATATTAAGATAGATGTAATTATATATGTATGTA--ATTTTTCTAATGAAACATTAAAAAAATGTATGTGCCTAAAATGTTTTTTTTATCTTAAAATTCAAAATATGTGTATGGGTTTACAGATTCATTGCATGGGTTTGAATTTTTATTAGTA----------------CATATTGAAGAATGCAAGAGAACTTGATGTAATTAAATGAGAATCACACTTGAGTTGAGGCTGCCAGCAAGATTTGATATATTTATTTTGCATTTTGAAAGCCTAAACATTAGTTTTAATGTTCATTCTCTGGAAACGGGGCATTTTCCCTAATAAAATTGAAAAATATAATTTAAATGTGCTTTAATGAATTGCAAAAAATGTGATGTTCATTTGTTGGCAGCCTCAACATGGACTCGGTGGGAGGCTTTTGCCTCCATTTTCCCTCTAGCATACATAGCTGTCGTTCTGTCTTTCTTTGACACCCTCAGGTATCGTTTTGCTGAGATCTACTACCGCCGGGGAGAGTCGTCGAGCTACAAAGGCCGCGGCATGCGCGTCGAAACTGTGGTTCTTTTCGTGCCAGATGTTTGGAGCTGCCTACCCACCCGTGTAGAGTGGGATGGCATGGTCGCTACTGGATGTTGCAAAAAACCGCTTCAGCGGAAACTCCCTGAAGAGACCTCGGACCCTGAAGCCCAGGCACTGATACATTATATGGTTTCTTTTCTTTTTACAATTTCTTTTTTTGCTCTAGAGACTGTGCATCAGAGCACCAACCTCCATTGACTAGCCACGTTCAAAACAGAGATCATTGAAATAAATAAACTATTTTAAAATTTGTTAAATTTTTAATTTAATAACACAGGTTACCAAATTACTAAATCATTTTTTTCCTCTCTGTACAGCATACAGAGATAAAGTTAATGATTTCTTCCTTTAACTTTAAGAAAAC--GAATAGTTTGTTATAGTGCATGTGTTTTCTGGTTTATTTCTAGTCCTGTACTTATGTTGACACTGCTTGCTAAATATATATTTAAAATAAAAATTTGATGTACTTTAAACAGGGTCTTTGAAACTGTTTGATGGAATTTGTATTCTAAAAGTTTTTTACACATCTGGTGTTGTGATATACTTTAAGTAAAATGTTCATGTCAATTGTTACA----------------------------------------------------------------------------------------
Nbishopi_PoleCr_Chattooga_N885 -------------------------------------------------------------------------------------------------------------------------------------TTTCTTA--------------------CAAAACCATTTAGTTAAATTCAATAAGAAAACATTCTTTAATTATTACCTTGTTATATTAAGATAGGTGTAATTATATATGTATGTA--ATTTTTCTAATGAAACATTAAAAAAATGTATGTGCCTAAAATGTTTTTTTTATCTTAAAATTCAAAATATGTGTATGGGTTTACAGATTCATTGCATGGGTTTGAATTTTTATTAGTA----------------CATATTGAAGAATGCAAGAGAACTTGATGTAATTAAATGAGAATCACACTTGAGTTGAGGCTGCCAGCAAGATTTGATATATTTATTTTGCATTTTGAAAGCCTAAACATGAGTTTTAATGTTCATTCTCTGGAAACGGGACATTTTCCCTAAAAAAATTGAAAAATATAATTTAAATGTGCTTTAATAAATTGCAAAAAATGTGATGTTCATTTGTTGGCAGCCTCAACATGGACTCGGTGGGAGGCTTTTGCCTCCATTTTCCCTCTAGCATACATAGCTGTCGTTCTGTCTTTCTTTGACACCCTCAGGTATCGTTTTGCTGAGATCTACTACCGCCGGGGAGAGTCGTCGAGCCACAAAGGCCGCGGCATGCGCGTCGAAACTGTGGTTCTTTTCGTGCCAGATGTTTGGAGCTGCCTACCCACCCGTGTAGAGTGGGATGGCATGGTCGCTACTGGATGTTGCAAAAAACCGCTTCAGCGGAAACTCCCTGAAGAGACCTCGGACCCTGAAGCCCAGGCACTGATACATTATATGGTTTCTTTTCTTTTTACAATTTCTTTTTTTGCTCTAGAGACTGTGCATCAGAGCACCAACCTCCATTGACTAGCCACGTTCAAAACAGAGATCATTGAAATAAATAAACTATTTTAAAATTTGTTAAATTTTTAATTTAATAACACAGGTTACCAAATTACTAAATCATTTTTTTCCTCTCTGTACAGCATACAGAGATAAAGTTAATGATTTCTTCCTATAACTTTAAGAAAAC--GAATAGTTTGTTATAGTGCATGTGTTTTCTGGTTTATTTCTAGTCCTGTACTTATGTTGACACTGCTTGCTAAATATATATTTAAAATAAAAATTTGATGTACTTTAAACAGGGTCTTTGAAACTGTTTGATGGAATTTGTATTCTAAAAGTTTTTTACACATCTGGTGTTGTGATATACTTTAAGTAAAATGTTCATGTCAATT----------------------------------------------------------------------------------------------
Nbishopi_StandingIndian_N131 ---------------------------------------------------------------------------------------------------------------------CTTGTTCTCATTGCATTTTCTTAATATGTAAAAGAGTTTCTTACAAAACCATTTAGTTAAATTCAATAAGAAAACATTCTTTAATTATTACCTTGTTATATTAAGATAGGTGTAATTATATATGTATGTA--ATTTTTCTAATGAAACATTAAAAAAATGTATGTGCCTAAAATGTTTTTTTTATCTTAAAATTCAAAATATGTGTATGGGTTTACAGATTCATTGCATGGGTTTGAATTTTTATTAGTA----------------CATATTGAAGAATGCAAGAGAACTTGATGTAATTAAATGAGAATCACACTTGAGTTGAGGCTGCCAGCAAGATTTGATATATTTATTTTGCATTTTGAAAGCCTAAACATTAGTTTTAATGTTCATTCTCTGGAAACGGGGCATTTTCCCTAATAAAATTGAAAAATATAATTTAAATGTGCTTTAATGAATTGCAAAAAATGTGATGTTCATTTGTTGGCAGCCTCAACATGGACTCGGTGGGAGGCTTTTGCCTCCATTTTCCCTCTAGCATACATAGCTGTCGTTCTGTCTTTCTTTGACACCCTCAGGTATCGTTTTGCTGAGATCTACTACCGCCGGGGAGAGTCGTCGAGCCACAAAGGCCGCTGCATGCGCGTCGAAACTGTGGTTCTTTTCGTGCCAGATGTTTGGAGCTGCCTACCCACCCGTGTAGAGTGGGATGGCATGGTCGCTACTGGATGTTGCAAAAAACCGCTTCAGCGGAAACTCCCTGAAGAGACCTCGGACCCTGAAGCCCAGGCACTGATACATTATATGGTTTCTTTTCTTTTTACAATTTCTTTTTTTGCTCTAGAGACTGTGCATCAGAGCACCAACCTCCATTGACTAGCCACGTTCAAAACAGAGATCATTGAAATAAATAAACTATTTTAAAATTTGTTAAATTTTTAATTTAATAACACAGGTTACCAAATTACTAAATCATTTTTTTCCTCTCTGTACAGCATACAGAGATAAAGTTAATGATTTCTTCCTTTAACTTTAAGAAAAC--GAATAGTTTGTTATAGTGCATGTGTTTTCTGGTTTATTTCTAGTCCTGTACTTATGTTGACACTGCTTGCTAAATATATATTTAAAATAAAAATTTGATGTACTTTAAACAGGGTCTTTGAAACTGTTTGATGGAATTTGTATTCTAAAAGTTTTTTACACATCTGGTGTTGTGATATACTTTAAGTAAAATGTTCATGTCAATTGTTACAAATCCTTTATTTATATTTTTGAAGAAAACTTTTTTAGACAAATATGATTTTAATAAAAACATTAATCCAAAAATTTAACTTTAATTTT
Nbrimleyi_NewberryCr_N984 -----------------------------------------------TATTTCGAGTTCTGCATTTATGTGTAAATTTAACAGATTTCATCCTGTGCCTTTGCCATATAATGATCACCTTGTTCTCATTGCATTTTCTTAATATGTAAAAGATTTTTTTGCAAAATCATTTAGTTAAATTCAATAAGAAAACATTTTTTAATTATTACCTTGTTATATTAGGATAGGTGTAATTATATATATTTATATAATTTTTCTGATGAAACATTAAAAAAATGTATGCGTCTAAAATGTTTTTTTAATCTTAAAATTCAAAATATGTGTACGGGTTTACAGATTCATTGCGTGGGTTTGATATTTTATTAGTACCTAAATGAAAATCTACATATTGAAGAATGCAAGAGAACTTGATGTAATTAAATGAGAATCACACTTGAGTTGAGGCTGCCAGCAAGACTTGATATATTTATTTTGCATTTTGAAAGCCTAAACATTGGTTTTAATGTTCATTCTCTGGAAACGGAAAATTTTTCCTAAAAAAATTGAAAAATATAATTTAAATATGCTTTGATAAATTGCAAAAAATTTGATGTTCATTTGTTGGCAGCCTCAACATGGACTCGGTGGGAGGCTCTTGCCTCCATTTTCCCTCTAGCATACATAGCTGTCGTTCTGTCTTTCTTTGACACCCTCAGGTATCGTTTTGCTGAGATCTACTACCGCCGGGGAGAGTCGTCGAGCCACAAAGGCCGCGGCATGCGCGTCGAAACTGTGGTTCTTTTCGTGCCAGATGTTTGGAGCTGCCTACCCACCCGTGTAGAGTGGGATGGCATGGTCGCTACTGGATGTTGCAAAAAACCGCTTCAGCGGAAACTCCCTGAAGAGACCTCGGACCCTGAAGCCCAGGCACTGATACATTATATGGTTTCTTTTCTTTTTACAATTTCTTTTTTTGCTCTAGAGACTGTGCATCAGAGCACCAACCTCCATTGACTAGCCACGTTCAAAACAGAGATCATTGAAATAAATAAACTATTTTGAAATTTGTTAAATTTTTAATTTAATAACACAGGTTACCAAATTACTAAATCATTTTTTTCCTCTCTGTACAACATACAGAAATAAAGTTAATGATTTCTTCCTTTAACTTTAAGAAAACTTGAATAGTTTGTTATAGTGCATGTGTTTTCTGGTTTATTTCTAGTCCTGTACTTATGTTGACACTGCTTGCTAGATATATATTTAAAATAAAAATTTGATGTACTTTAAACAGGGTCTTTGAAACTGTTTGATGGAATTTGTATTCTAAAAGTTTTTTACACATCTGGTGTTGTGATATACTTTAAGTAAAATGTTCATGTCAATTGTTACAAATCCTTTATTTATATTTTTGAAGAAAACATTTTTAGACAAATATGATTTTAATAAAAACATTAATCCCAAAA---------------
Nbrimleyi_RumblingBald_N241 -------------------------------------------AGTTTATGACGAGTTCTGCATTTATGTGAAAAGAAATCAGATATCATCCTGTGCCTTTGCCATATAATGATCACCTTGTTCTCATTGCATTTTCTTAATATGTAAAAGATTTTTTTACAAAATCATTTAGTTAAATTCAATAAGAAAACATTTTTTAATTATTACCTTGTTATATTAGGATAGGTGTAATTATATATATTTATATAATTTTTCTGATGAAACATTAAAAAAATGTATGCGCCTAAAATGTTTTTTTAATCTTAAAATTCAAAATATGTGTACGGGTTTACAGATTCATTGCGTGGGTTTGATATTTTATTAGTATCTAAATGAAAATCTACATATTGAAGAATGCAAGAGAACTTGATGTAATTAAATGAGAATCACACTTGAGTTGAGGCTGCCAGCAAGACTTGATATATTTCTTTTGCATTTTCAAAGCCTAAACATTGGTTTTAATGTTCATTCTCTGGAAACGGAAAATTTTGTCCAAAAAAATTGAAAAATATAATTTAAATATGCTTTGATAAATTGCAAAAAATGTGATGTTCATTTGTTGGCAGCCTCAACATGGACTCGGTGGGAGGCTCTTGCCTCCATTTTCCCTCTAGCATACATAGCTGTCGTTCTGTCTTTCTTTGACACCCTCAGGTATCGTTTTGCTGAGATCTACTACCGCCGGGGAGAGTCGTCGAGCCACAAAGGCCGCGGCATGCGCGTCGAAACTGTGGTTCTTTTCGTGCCAGATGTTTGGAGCTGCCTACCCACCCGTGTAGAGTGGGATGGCATGGTCGCTACTGGATGTTGCAAAAAACCGCTTCAGCGGAAACTCCCTGAAGAGACCTCGGACCCTGAAGCCCAGGCACTGATACATTATATGGTTTCTTTTCTTTTTACAATTTCTTTTTTTGCTCTAGAGACTGTGCATCAGAGCACCAACCTCCATTGACTAGCCACGTTCAAAACAGAGATCATTGAAATAAATAAACTATTTTGAAATTTGTTAAATTTTTAATTTAATAACTCAAGTTACTAAAT--------CATTTTTTCCCTCTCTGTAGAACATACAGAGATAAAGTTAATGATTTCTTCCTTTAACTTTAAGAAATCTTGAATAGTTTGTTATAGTGCATGTGTTTTCTGGTTTATTTCTAGTCCTGTACTTATGTTGACACTGCTTGCTAAATATATATTTAAAATAAAAATTTGATGTACTTTAAACAGGGTCTTTGAAACTGTTTGATGGAATTTGTATTCTAAAAGTTTTTTACACATCTGGTGTTGTGATATACTTTAAGTAAAATGTTCATGACAATTGTTACAAATCCTTTATTTATATTTTTGAAGAAAACATTTTTAGACAAATATGATTTTAATAAAAA-----------------------------
Ncanei_Egypt_N958 TTATAGACTGATTCCATCCTGTAGTATTCACAACTTTGCATACAGTTTATTTCGAGTTCTGCATTTATGTGTAAATTTAACAGATTTCATCCTGTGCCTTTGCCATATAATGATCACCTTGTTCTCATTGCATTTTCTTAATATGTAAAAGATTTTTTTACAAAATCATTTAGTTAAATTCAATAAGAAAACATTTTTTAATTATTACCTTGTTATATTAGGATAGGTGTAATTATATATATTTATATAATTTTTCTGATGAAACATTAAAAAAATGTATGCGCCTAAAATGTTCTTTTAATCTTAAAATTCAAAATATGTGTACGGGTTTACAGATTCATTGCGTGGGTTTGATATTTTATTAGTACCTAAATGAAAATCTACATATTGAAGAATGCAAGAGAACTTGATGTAATTAAATGAGAATCACACTTGAGTTGAGGCTGCCAGCAAGACTTGATATATTTATTTTGCATTTTGAAAGCCTAAACATTGGTTTTAATGTTCATTCTCTGGAAACGGAAAATTTTTCCTAAAAAAATTGAAAAATATAATTTAAATATGCTTTGATAAATTGCAAAAAATT---TGTTCATTTGTTGGCAGCCTCAACATGGACTCGGTGGGAGGCTCTTGCCTCCATTTTCCCTCTAGCATACATAGCTGTCGTTCTGTCTTTCTTTGACACCCTCAGGTATCGTTTTGCTGAGATCTACTACCGCCGGGGAGAGTCGTCGAGCCACAAAGGCCGCGGCATGCGCGTCGAAACTGTGGTTCTTTTCGTGCCAGATGTTTGGAGCTGCCTACCCACCCGTGTAGAGTGGGATGGCATGGTCGCTACTGGATGTTGCAAAAAACCGCTTCAGCGGAAACTCCCTGAAGAGACCTCGGACCCTGAAGCCCAGGCACTGATACATTATATGGTTTCTTTTCTTTTTACAATTTCTTTTTTTGCTCTAGAGACTGTGCATCAGAGCACCAACCTCCATTGACTAGCCACGTTCAAAACAGAGATCATTGAAATAAATAAAC--TTTTGAAATTTGTTAAATTTTTAATTTAATAACACAGGTTACCAAATTACTAAATCATTTTTTTCCTCTCTGTACAACATACAGAGATAAAGTTAATGATTTCTTCCTTTAACTTTAAGAAAACTTGAATGGTTTGTTATAGTGCATGTGTTTTCTGGTTTATTTCTAGTCCTGTACTTATGTTGACACTGCTTGCTAAATATATATTTAAAATAAAAATTTGATGTACTTTAAACAGGGTCTTTGAAACTGTTTGATGGAATTTGTATTCTAAAAGTTTTTTACACATCTGGTGTTGTGATATACTTTAAGTAAAATGTTCATGTCAATTGTTACAAATCCTTTATTTATATTTTTGAAGAAAACATTTTTAGACAAATATGATTTTAATAAAACCATTAATCCCTAAATTTAACCTTACTTTT
Ncarolinensis_Grandfather_N218 ----------------------AGTATTCACAACTTTGCATACAATTTATTTCAAGTTCTGCATTTATATGTAAATTTAACAGATTTCATCCTGTGCTTTTGCCATATAATTTTCACCTTGTTCTCATTGCATTTTCTTAATATGTAAAAGATTTTCTTACAAATCCATTTAGTTAAATTCAATAAGAAAACATTCTTTAATTATTACCTTGTTATATTAAGATAGGTGTAATTATACATATATATATA--------------------------TATATGTGCCTAACATG--TTTTTTATCTTAAAATTCGAAATATGTGTATGGGTTTACAGATTCATTGCATGGGTTCGATATTTTATTAGTACCTGAATGAAAATCTACATATTGAAAAATGCAAGAGAACTTGATGTAATTAAATGAGAATCACACTTAAGTTGAGGCTGCCAGCAAGACTTGATATATTTATTTTGCATTTTGAAAGCCTAAACATTAGTTTTAATGTTCATTCTCTGGAAATGGGGCATTTTCCCTAAAAAAATTGAAAAATATAATTTAAATGTGCTTTAATAAATTGCAAAAAATGTGATGTTCATTTGTTGGCAGCCTCAACATGGACTCGGTGGGAGGCTCTTGCCTCCATTTTCCCTCTAGCATACATAGCTGTCGTTCTGTCTTTCTTTGACACCCTCAGGTATCGTTTTGCTGAGATCTACTACCGACGGGGAGAGTCGTCGAGCCACAAAGGCCGCGGCATGCGCGTCGAAACTGTGGTTCTTTTCGTGCCAGATGTTTGGAGCTGCCTACCCACCCGTGTAGAGTGGGATGGCATGGTCGCTACTGGATGTTGCAAAAAACCGCTTCAGCGGAAACTCCCTGAAGAGACCTCGGACCCTGAAGCCCAGGCACTGATACATTATATGGTTTCTTTTCTTTTTACAATTTCTTTTTTTGCTCTAGAGAC--TGCATCAGAGCACCAACCTCCATTGACTAGCCACGTTCAAAACAGAGATCATTGAAATAAATAAACTATTTTGAAATTTGTTAAATTTTTAATTTAATAACACAGGTTTCCAAATTACTAAATCATTTTTTTCCTCTCTGTACAACATACAGATATAAAGTTAATGATTTCTTCCTTTAACTTTAAGAAAACTTGAATAGTTTGTTATAGTGCATGTGTTTTCTGGTTTATTTCTAGTCCTGTACTTATGTTGACACTGCTTGCTAAATATATATTTAAAATAAAAATTTGATGTACTTTAAACAGGGTCTTTGAAACTGTTTGATGGAATTTGTATTCTAAAAGTTTTTTACACATCTGGTGTTGTGATATACTTTAAGTAAAATGTTCATGTCAATTGTTACAAATCCTTTATTTATATTTTTGAAGAAAACATTTTTAGACAAATATGATTTTAATAAAAACATTAATCCCAAAATTTAACTTCAATTTT
Ncarolinensis_LinvilleCaverns_N227 ------------------------------------------------------------------------------------------------------------------------------------------------------------------------------------------------------------------------------------------------------------------------------------------------------------------------------------TGGGTTTACAGATTCATTGCATGGGTTCGATATTTTATTAGTACCTGAATGAAAATCTACATATTGAAAAATGCAAGAGAACTTGATGTAATTAAATGAGAATCACACTTGAGTTGAGACTGCCAGCAAGACTTGATATATTTATTTTGCATTTTGAAAGCCTAAACATTAGTTTTAATGTTCATTCTCTGGAAATGGGGCATTTTCCCTAAAAAAATTGAAAAATATAATTTAAATGTGCTTTAATAAATTGCAAGAAATGAGATGTTCATTTGTTGGCAGCCTCAACATGGACTCGGTGGGAGGCTCTTGCCTCCATTTTCTCTCTAGCATACATAGCTGTCGTTCTGTCTTTCTTTGACACCCTCAGGTATCGTTTTGCTGAGATCTACTACCGCCGGGGAGAGACGTCGAGCCACAAAGGCCGCGGCATGCGCGTCGAAACTGTGGTTCTTTTCGTGCCAGATGTTTGGAGCTGCCTACCCACCCGTGTAGAGTGGGATGGCATGGTCGCTACTGGATGTTGCAAAAAACCGCTTCAGCGGAAACTCCCTGAAGAGACCTCGGACCCTGAAGCCCAGGCACTGATACATTATATGGTTTCTTTTCTTTTTACAATTTCTTTTTTTGCTCTAGAGACTGTGCATCAGAGCACCAACCTCCATTGATTAGCCACGTTCAAAACAGAGATCATTGAAATAAATAAACTATTTTGAAATTTGTTAAATTTTTAATTTAATAACACAGGTTACCAAATTACTAAATCATTTTTTTCCTCTCTGTACAACATACAGAGATAAAGTTAATGATTTCTTCCTTTAACTTTAAGAAAACTTGAATAGTTTGTTATAGTGCATGTGCTTTCTGGTTTATTTCTAGTCCTGTACT-------------------------------------------------------------------------------------------------------------------------------------------------------------------------------------------------------------------------------------------------------
Ncarteri_English_N031 TTATAGACTGATTCCATCCTGTAGTATTCACAACTTTGCATACAATTTATTTCGAGTTCTGCATTTATGTGTAAATTTAACAGATTTCATCCTGTGCCTTTGCCATATAATTTTCACCTTGTTCTCATTGCATTTTTTTAATATGTAAAAGATTTTTTTACAAAATCATTTAGTTAATATCAATAAGAAAACATTTTTTAATTATTACCTTGTTATATTAAGATAGTTGTAATTATATATATTTATATATTTTTTCTAATGAAACATTAAAAAAATGTATGTGCTTAAAATGTTTTTTTTATCTTAAAATTCAAAATATGTGTATGGGTTTACAGATTCATTGCATGAATTTGATATTTTATTAGTACCTGAATGAAAATCTACATATTGAAGAATGCAAGAGAACTTGATGTAATTAAATGAGAATCACACTTGAGTTGAGGCTGCCAGCAAGACTTGATATATTTATTTTGCATTTTGAAAGCCTAA-----AGTTTTAATGTTCATTCTCTGGAAACGGGACATTTTCCTTAAAAAAATTGAAAAATATAATTTAAATATGCCTTAATAAATTGCAAAAAATCAGATGTTCATTTGTTGGCAGCCTCAACATGGACTCGGTGGGAGGCTCCTGCCTCCATTTTCCCTCTAGCATACATAGCTGTCGTTCTGTCTTTCTTTGACACCCTCAGGTATCGTTTTGCTGAGATCTACTACCGCCGGGGAGAGTCGTCGAGCCACAAAGGCCGCGGCATGCGCGTCGAAACTGTGGTTCTTTTCGTGCCAGATGTTTGGAGCTGCCTACCCACCCGTGTAGAGTGGGATGGCATGGTCGCTACTGGATGTTGCAAAAAACCGCTTCAGCGGAAACTCCCTGAAGAGACCTCGGACCCTGAAGCCCAGGCACTGATACATTATATGGTTTCTTTTCTTTTTACAATTTCTTTTTTTGCTCTAGAGACTGTGCATCAGAGCACCAACCTCCATTGATTAGCCACGTTCAAAACAGAGATCATTGAAATAAATAAACTATTTTGAAATTTGTTAAATTTTTAATTTAATAACACAGGTTACCAAATTACTAAATCATTTTTTCCTTCTCTGTACAGCATACAGAGATAAAGTTAATGATTTCTTCCTTTTACTTTAAGAAAATTTGAATAGTTTGTTATAGTGCATGTGTTTTCTGGATTATTTCTAGTCCTGTACTTATGTTGACACTGCTTGCTAAATATATATTTAAAATAAAAATTTGATGTACTTTAAACAGGGTCTTTGAAACTGTTTGATGGAATTTGTATTCTAAAAGTTTTTTACACATCTGGTGTTGTGATATACTTTAATTAAAACATTCATGTCAATTGTTACAAATCCTTTATTTATATTTTTGAAGAAAACAC-TTTAGGCAAATATGATTTTAATAAAAACATTAATCCCAAAATTTAACTTTAATTTT
Ncarteri_LaurelCave_nearTYPE_N0296 --------------------------------------------------------------------------ATTTAACAGATTTCATCCTGTGCCTTTGCCATATAATTTTCACCTTGTTCTCATTGCATTTTCTTAATATGTAAAAGATTTTTTTACAAAATCATTTAGTTAATATCAATAAGAAAACATTTTTTAATTATTACCTTGTTATATTAAGATAGTTGTAATTATATATATTTATATATTTTTTCTAATGAAACATTAAAAAAATGTATGTGCCTAAAATGTTTTTTTTATCTTAAAATTCAAAATATGTGTATGGGTTTACAGATTCATTGCATGAATTTGATATTTTATTAGTACCTGAATGAAAATCTACATATTGAAGAATGCAAGAGAACTTGATGTAATTAAATGAGAATCACACTTGAGTTGAGGCTGCCAGCAAGACTTGATATATTTATTTTGCATTTTGAAAGCCTAA-----AGTTTTAATGTTCATTCTCTTGAAATGGGACATTTTCCCTAAAAAAATTGAAAAATATAATTTAAATATGCTTTAATAAATTGCAAAAAATCAGATGTTCATTTGATGGCAGTCTCAACATGGACTCGGTGGGAGGCTCTTGCCTCCATTTTCCCTCTAGCATACATAGCTGTCGTTCTGTCTTTCTTTGACACCCCCAGGTATCGTTTTGCTGAGATCTACTACCGCCGGGGAGAGTCGTCGAGCCACAAAGGCCGCGGCATGCGCGTCGAAACTGTGGTTCTTTTCGTGCCAGATGTTTGGAGCTGCCTACCCACCCGTGTAGAGTGGGATGGCATGGTCGCTACTGGATGTTGCAAAAAACCGCTTCAGCGGAAACTCCCTGAAGAGACCTCGGACCCTGAAGCCCAGGCACTGATACATTATATGGTTTCTTTTCTTTTTACAATTTCTTTTTTTGCTCTAGAGACTGTGCATCAGAGCACCAACCTCCATTGATTAGCCACGTTCAAAACAGAGATCATTGAAATAAATAAACTATTTTGAAATTTGTTAAATTTTTAATTTAATAACACAGGTTACCAAATTACTAAATCATTTTTTCCTTCTCTGTGCAGCATACAGAGATAAAGTTAATGATTTCTTCCTTTTACTTTAAGAAAACTTGAATAGTTTGTTATGGTGCATGCGTTTTCTGGTTTATTTCTAGTTCTGTACTTATGTTGACACTGCTTGCTAAATATATATTTAAAATAAAAATTTGATGTACTTTAAACAGGGTCTTTGAAACTGTTTGATGGAATTTGTATTCTAAAAGTTTTTTACACATCTGGTGTTGTGATATACTTTAATTAAAGCATTCATGTCAATTGTTACAAATCCTTTATTTATATTTTTGAAGAAAACAC-TTTAGGCA------------------------------------------------
Ncarteri_PilotMtn_G2185 ----------------------------CAGAAGTTTGCATACAATTTATTTCGAGTTCTGCATTTATGTGTAAATTTAACAGATTTCATCCTGTGCCTTTGCCATATAATTTTCACCTTGTTCTCATTGCATTTTCTTAATATGTAAAGGATTTTTTTACAAAATCATTTAGTTAATATCAATAAGAAAACATTGTTTAATTATTACCTTGTTATATTAAGATAGTTGTAATTATACATATTTATATATTTTTTCTAATGAAACATTAAAAAAATGTATGTGCCTAAAATGTTTTTTTTATCTTAATATTCAAAATATGTGTATGGGTTTACAGATTCATTGCATGAATTTGATATTTTATTAGTACCTGAATGAAAATCTACGTATTGAAGAATGCAAGAGAACTTGATGTAATTAAATGAGAATCACACTTGAGTTGAGGCTGCCAGCAAGACTTGATATATTTATTTTGCATTTTGAAAGCCTAA-----AGTTTTAATGTTCATTCTCTGGAAACGGGACATTTTCCCTAAAAAAATTGAAAAATATAATTTAAATATGCTTTAATAAATTGCAAAAAAACAGATGTTCATTTGTTGGCGGCCTCAACATGGACTCGGTGGGAGGCTCTTGCCTCCATTTTCCCTCTAGCATACATAGCTGTCGTTCTGTCTTTCTTTGACACCCCCAGGTATCGTTTTGCTGAGATCTACTACCGCCGGGGAGAGTCGTCGAGCCACAAAGGCCGCGGCATGCGCGTCGAAACTGTGGTTCTTTTCGTGCCAGATGTTTGGAGCTGCCTACCCACCCGTGTAGAGTGGGATGGCATGGTCGCTACTGGATGTTGCAAAAAACCGCTTCAGCGGAAACTCCCTGAAGAGACCTCGGACCCTGAAGCCCAGGCACTGATACATTATATGGTTTCTTTTCTTTTTACAATTTCTTTTTTTGCTCTAGAGACTGTGCATCAGAGCACCAACCTCCATTGATTAGCCACGTTCAAAACAGAGATCATTGAAATAAATAAACTATTTTGAAATTTGTTAAATTTTTAATTTAATAACACAGGTTACCAAATTACTAAATCATTTCTTCCTTCTCTGTGCAGCATACAGAGATAAAGTTAATGATTTCTTCCTTTTACTTTAAGAAAACTTGAATAGTTTGTTATGGTGCATGTGTTTTCTGGTTTATTTCTAGTTCTGTACTTATGTTGACACTGCTTGCTAAATATATATTTAAAATAAAAATTTGATGTACTTTAAACAGGGTCTTTGAAACTGTTTGATGGAATTTGTATTCTAAAAGTTTTTTACACATCTGGTGTTGTGATATACTTTAATTAAAACATTCATGTCAATTGTTACAAATCCTTTATTTATATTTTTGAATAAAACAC-TTTAGGCAAATATGATTTTAATAAAAACATTAATCCCAAAATTTAACTATAATTTT
Ncarteri_Pitchfork_N363 TTATAGACTGATTCCATCCTGTAGTATTCACAACTTTGCATACAATTTATTTCGAATTCTGCATTTATGTGTAAATTTAGCAGATTTCATCCTGTGCCTTTGCCATATAATTTTCACCTTGTTCTCATTGCATTTTCTTAATATGTAAAAGATTTTTTTACAAAATCATTTAGTTAATATCAATAAGAAAACATTTTTTAATTATTACCTTGTCATATTAAGATAGTTGTAATTATATATATTTATATATTTTTTCTAATGAAACATT--AAAAATGTATGTGCCTAAAATGTTTTTTTTATCTTAAAATTCAAAATATGTGTATGGGTTTACAGATTCATTGCATGGGTTTGATATTTTATTAGTACCTGAATGAAAATCTACATATTGAAGAATGCAAGAGAACTTGATGTAATTAAATGAGAATCACACTTGAGTTGTGGTTGCCAGCAAGACTTGATATATTTATTTTGCATTTTGAAAGCCTAA-----AGTTTTAATGTTCATTCTCTGGGAACGGGACATTTTCCCTCAAAAAATTGAAAAATATAATTTAAATATGCTTTAATAAATTGCAAAAAATCAGATGTTCATTTGTTGGCAGCCTCAACATGGACTCGGTGGGAGGCTCTTGCCTCCATTTTCCCTCTAGCATACATAGCTGTCGTTCTGTCTTTCTTTGACACCCTCAGGTATCGTTTTGCTGAGATCTACTACCGCCGGGGAGAGTCGTCGAGCCACAAAGGCCGCGGCATGCGCGTCGAAACTGTGGTTCTTTTCGTGCCAGATGTTTGGAGCTGCCTACCCACCCGTGTAGAGTGGGATGGCATGGTCGCTACTGGATGTTGCAAAAAACCGCTTCAGCGGAAACTCCCTGAAGAGACCTCGGACCCTGAAGCCCAGGCACTGATACATTATATGGTTTCTTTTCTTTTTACAATTTCTTTTTTTGCTCTAGAGACTGTGCATCAGAGCACCAACCTCCATTGATTAGCCACGTTCAAAACAGAGATCATTGAAATAAATAAACTATTTTGAAATTTGTTAAATTTTTAATTTAATAACACAAGCTACCAAATTACTAAATCATTTTTTCCCTCTTTGTACAACATACAGAGATAAAGTTAATGATTTCTTCCTTTAACTTTAAGAAAACTTGAATAGTTTGTTATAGTGCATGTGTTTTCTGGTTTATTTCTAGTCCTGTACTTATGTTGACACTGCTTGATAAATATATATTTAAAATAAAAATTTTATGTACTTTAAACAGGGTCTTTGAAACTGTTTGATGGAATTTGTATTCTAAAAGTTTTTTAGACATCTGGTGTTGTGATATACTTTAAG-----------------------------------------------------------------------------------------------------------------
Ncarteri_WeberCty_N1044 -TATAAACTGATTCCATCCTGTAGTATTCACAACTTTGCATACAATTTATTTCGAGTTCTGCATTTATGTGTAAATTTAACAGATTTCATCCTGTGCCTTTGCCATATAATTTTCACCTTGTTCTCATTGCATTTTCTTAATATGTAAAAGATTTTTTTACAAAATCATTTAGTTAATATCAATAAGAAAACATTTTTTAATTATTACCTTGTTATATTAAGATAGTTGTAATTATATATATTTATATATTTTTTCTAATGAAACATTACAAAAATGTATGTGCCTAAAATGTTTTTTTTATCTTAAAATTCAAAATATGTGTATGGGTTTACAGATTCATTGCATGAATTTGATATTTTATTAGTACCTGAATGAAAATCTACATATTGAAGAATGCAAGAGAACTTGATGTAATTAAATGAGAATCACACTTGAGTTGAGGCTGCCAGCAAGACTTGATATATTTATTTTGCATTTTGAAAGT------------TTTAATGTTCATTCTCTGGAAATGGGACATTTTCCCTAAAAAAATTGAAAAATATAATTTAAATATGCTTTAATAAATTGCAAAAAATCAGATGTTCATTTGTTGGCGGCCTCAACATGGACTCGGTGGGAGGCTCTTGCCTCCATTTTCCCTCTAGCATACATAGCTGTCGTTCTGTCTTTCTTTGACACCCCCAGGTATCGTTTTGCTGAGATCTACTACCGCCGGGGAGAGTCGTCGAGCCACAAAGGCCGCGGCATGCGCGTCGAAACTGTGGTTCTTTTCGTGCCAGATGTTTGGAGCTGCCTACCCACCCGTGTAGAGTGGGATGGCATGGTCGCTACTGGATGTTGCAAAAAACCGCTTCAGCGGAAACTCCCTGAAGAGACCTCGGACCCTGAAGCCCAGGCACTGATACATTATATGGTTTCTTTTCTTTTTACAATTTCTTTTTTTGCTCTAGAGACTGTGCATCAGAGCACCAACCTCCATTGATTAGCCACGTTCAAAACAGAGATCATTGAAATAAATAAACTATTTTGAAATTTGTTAAATTTTTAATTTAATAACACAGGTTACCAAATTACTAAATAATTTTTTCCTTCTCTGTGCAGCATACAGAGATAAAGTTAATGATTTCTTCCTTTTACTTTAAGAAAACTTGAATAGTTTGTTATGGTGCATGTGTTTTCTGGTTTATTTCTAGTCCTGTACTTATGTTGACACTGCTTGCTAAATATATATTTAAAATAAAAATTTGATGTACTTTAAACAGGGTCTTTGAAACTGTTTGATGGAATTTGTATTCTAAAAGTTTTTTACACATCTGGTGTTGTGATATACTTTAATTAAAACATTCATATCAATTGTTACAAATCCTTTATTTATATTTTTGAAGAAAACAC-TTTAGGCAAATATGAT----------------------------------------
Ncherokee_BalsamMtn_N891 ------------------------------------------------------------------------------------------------------------------------------------------------------------------------------------------------------------------------------------------------------------------------------------------------------------------------------------------------------------------------------------------------------------------------------------TGAGAATCACACTTGAGTTGAGGCTGCCAGCAAGACTTGATATATTTATTTTGCATTTTGAACATTTAAACATTAGTTTTAATGTTCATTCTCTGGAAACGGGGCATTTTCCCTAAAAAAATTGAAAAATACAATTTAAATGTGCTTTAATAAATTGCAAAAAATGTGATGTTCATTTGTTGGCAGCCTCAACATGGACTCGGTGGGAGGCTCTTGCCTCCATTTTCCCTCTAGCATACATAGCTGTCGTTCTGTCTTTCTTTGACACCCTCAGGTATCGTTTTGCTGAGATCTACTACCGCCGGGGAGAGTCGTCGAGCCACAAAGGCCGCGGCATGCGCGTCGAAACTGTGGTTCTTTTCGTGCCAGATGTTTGGAGCTGCCTACCCACCCGTGTAGAGTGGGATGGCATGGTCGCTACTGGATGTTGCAAAAAACCGCTTCAGCGGAAACTCCCTGAAGAGACCTCGGACCCTGAAGCCCAGGCACTGATACATTATATGGTTTCTTTTCTTTTTACAATTTCTTTTTTTGCTCTAGAGACTGTGCATCAGAGCACCAACCTCCATTGACTAGCCACGTTCAAAACAGAGATCATTTAAATAAATAAACTATTTTGAAATTTGTTAATTTTTTAATTTAATAACACAGGTTACCAAATTACTAAATCATTTTTTTTTTCTCTGTACAACATACAGAGAGGAAGTTAATGATTTCTTCCTTTAACTTTAAGAAAACTTAAATAGTTTGTTACAGTGCATGTGTTTTTTAGTTTATTTCTAGTCCTGTACTTATGTTGACACTGCTTGCTAAATATATATTTAAAATAAAAATTTGATGTACTTTAAACAGGGTCTTTGAAACTGTTTGATGGAATTTGTATTCTAAAAGTTCTTTACACATCTGGTGTTGTGATATACTTTAAGTAAAATGTTCATGTCAAATGTTACAAATTCTTTATTTATATTTTTGAAGAAAACTTTTTTAGACAAATATGATTTTAATAAAAACATTAATCCCAAAATTTAACTTCAATTTT
Ncooperi_BeaverCrk_N1002 -----------------CCCATAGTATTCACAACTTTGCATACAATTTATTTTGAGTTCTGCATTTATGTGTAAATTTAACAGATTTCATCCTGTGCCTTTGCCATATAATTTTCACCTTGTTCTCATTGCATTTTCTTAATATGTAAAAGATTTTCTTACAAAACCATTTAGTTAAATTCAATAAGAAAACATTCTTTAATTATTACCTTGTTATATTAAGATAGGTGTAATTATATATGTATGTA--ATTTTTCTAATGAAACATTAAAAAAATGTATGTGCCTAAAATGTTTTTTTTATCTTAAAATTCAAAATATGTGTATGGGTTTACAGATTCATTGCATGGGTTTGAATTTTTATTAGTA----------------CATATTGAAGAATGCAAGAGAACTTGATGTAATTAAATGAGAATCACACTTGAGTTGAGGCTGCCAGCAAGATTTGATATATTTATTTTGCATTTTGAAAGCCTAAACATGAGTTTTAATGTTCATTCTCTGGAAACGGGGCATTTTCCCTAAAAAAATTGAAAAATATAATTTAAATGTGCTTTAATAAATTGCAAAAAATGTGATGTTCATTTGTTGTCAGCCTCAACATGGACTCGGTGGGAGGCTTTTGCCTCCATTTTCCCTCTAGCATACATAGCTGTCGTTCTGTCTTTCTTTGACACCCTCAGGTATCGTTTTGCTGAGATCTACTACCGCCGGGGAGAGTCGTCGAGCCACAAAGGCCGCGGCATGCGCGTCGAAACTGTGGTTCTTTTCGTGCCAGATGTTTGGAGCTGCCTACCCACCCGTGTAGAGTGGGATGGCATGGTCGCTACTGGATGTTGCAAAAAACCGCTTCAGCGGAAACTCCCTGAAGAGACCTCGGACCCTGAAGCCCAGGCACTGATACATTATATGGTTTCTTTTCTTTTTACAATTTCTTTTTTTGCTCTAGAGACTGTGCATCAGAGCACCAACCTCCATTGACTAGCCACGTTCAAAAC--TGATCATTGAAATAAATAAACTATTTTAAAATTTGTTAAATTTTTAATTTAATAACACAGGTTACCAAATTACTAAATCATTTTTTTCCTCTCTGTACAGCATACAGAGATAAAGTTAATGATTTCTTCCTTTAACTTTAAGAAAAC--GAATATTTTGTTATAGTGCATGTGTTTTCTGGTTTATTTCTAGTCCTGTACTTATGTTGACACTGCTTGCTAAATATATATTTAAAATAAAAATTTGATGTACTTTAAACAGGGTCTTTGAAACTGTTTGATGGAATTTGTATTCTAAAAGTTTTTTACACATCTGG---TGTGATATACTTTAAGTAAAATGTTCATGTCAATTGTTACAAATCCTTTATTTATATTTTTGAAGAAAAC-----------------------------------------------------------
Ncooperi_RockCrRoad_N1160 TAATAGACTGATTCCATCCCATAGTATTCACAACTTTGCATACAATTTATTTCGAGTTCTGCATTTATGTGTAAATTTAACAGATTTCATCCTGTGCCTTTGCCATATGATTTTCACCTAGTTCTCATTGCATTTTCTTAATATGTAAAAGATTTTCTTACAAAACCATTTAGTTAAATTCAATAAGAAAACATTCTTTAATTATTACTTTGTTATATTAAGATAGGTGTAATTATATATGTATGTA--ATTTTTCTAATGAAACATTAAAAAAATGTTTGTGCCTAAAATGTTTTTTATATCTTAAATTTCAAAATATGTGTATGGGTTTACAGATTCATTGCATGGGTTTGAATTTTTATTAGTA----------------CATATTGAAGAATGCAAGAGAACTTGATGTAATTAAATGAGAATCACACTTGAGTTGAGGCTGCCAGCAAGATTTGATATATTTATTTTGCATTTTGAAAGCCTAAACATTAGTATTAATGTTCATTCTCTGGAAACGGGGCATTTTCCCTAGAAAAATTGAAAAATATAATTTAAATGTGCTTTAATAAATTGCAAAAAATGTGATGTTCATTTGTTGGCAGCCTCAACATGGACTCGGTGGGAGGCTTTTGTCTCCATTTTCCCTCTAGCATACATAGCTGTCGTTCTGTCTTTCTTTGACACCCTCAGGTATCGTTTTGCTGAGATCTACTACCGCCGGGGAGAGTCGTCGAGCCACAAAGGCCGCGGCATGCGCGTCGAAACTGTGGTTCTTTTCGTGCCAGATGTTTGGAGCTGCCTACCCACCCGTGTAGAGTGGGATGGCATGGTCGCTACTGGATGTTGCAAAAAACCGCTTCAGCGGAAACTCCCTGAAGAGACCTCGGACCCTGAAGCCCAGGCACTGATACATTATATGGTTTCTTTTCTTTTTACAATTTCTTTTTTTGCTCTAGAGACTGTGCATCAGAGCACCAACCTCCATTGACTAGCCACGTTCAAAACAGAGATCATTGAAATAAATAAACTATTTTAAAATTTGTTAAATTTTTAATTTAATAACACAGGTTACCAAATTACTAAATCATTTTTTTCCTCTCTGTACAGCATACAGAGATAAAATTAATGATTTCTTCCTTTAACTTTAAGAAAAC--GAATAGTTTGTTATAGTGCATGTGTTTTCTGGTTTATTTCTAGTCCTGTACTTATGTTGACACTGCTTGCTAAATATATATTTAAAATAAAAATTTGATGTACTTTAAACAGGGTCTTTGAAACTGTTTGATGGAATTTGTATTCTAAAAGTTTTTTACACATCTGGTGTTGTGATATACTTTAAGTAAAATGTTCATGTCAATTGTTACAAATCCTTTATTTATATTTTTGAAGAAAACATTTTTAGACATATATGATTTTAATAAAAACATTAATCCCAAAATTTAACTTCAATTTT
Ncoylei_Apalachia_N1195 TAATAGACTGATTCCATCTCATAGTATTCACAACTTTGCATACAATTTATTTCGAGTTCTGCATTTATGTGTAAATTTAACAGATTTCATCCTGTGCCTTTGCCATATAATTTTCACCTTGTTCTCATTGCATTTTCTTAATATGTAAAACATTTTCTTACAAAACCAATAAGTTAAATTCAATAAGAATACATTCTTTAATTATT-CCTTGTTATATTAAGATAGGTGTAATTATATATATGTA----ATTTTTCTAATGAAACATTAAAAAAA------------------------------------------ATTTGTATGGGTTTACAGATTCATTGCATGGGTTTGATATTTTATTAGTACCTGAATGAAAATCTACATATTGAAGAATGCAAGAGGACTTGATGTAATTAAATGAGAATCACACTTGAGTTGAGGCTGCCAGCAAGACTTGATATATTTATTTTGCATTTTGAAAGCCTAAACATTAGTTTTAATGTTCATTCTCTGGAAACAGAGCATTTTCCTTAAAAAAATTGAAAAATATAATTTAAATGTGCTTTAATAAATTGCAAAAAATGTGATGTTCATTTGTTGGCAGCCTCAACATGGACTCGGTGGGAGGCTCTTGCCTCCATTTTCCCTCTAGCATACATAGCTGTCGTTCTGTCTTTCTTTGACACCCTCAGGTATCGTTTTGCTGAGATCTACTACCGCCGGGGAGAGTCGTCGAGCCACAAAGGCCGCGGCATGCGCGTCGAAACTGTGGTTCTTTTCGTGCCAGATGTTTGGAGCTGCCTACCCACCCGTGTAGAGTGGGATGGCATGGTCGCTACTGGATGTTGCAAAAAACCGCTTCAGCGGAAACTCCCTGAAGAGACCTCGGACCCTGAAGCCCAGGCACTGATACATTATATGGTTTCTTTTCTTTTTACAATTTCTTTTTTTGCTCTAGAGACTGTGCATCAGAGCACCAACCTCCATTGACTAGCCACGTTCAAAACAGAGATCATTTG-----ACAAACAATTTTGAAATTTATTAAATTTTTAATTTAATAACATTGGTTACCAAATTACTAAATCA-TTTTTTTTTCTCTGTACAACATACAGAGATGAAGTTAATGATTTCTTCCTTTAACTTTAAGAAAACTTAAATAGTTTGTTATAGTGCATGTGTTTTTTAGTTTATTTCTAGTCCTGTACTTATGTTGACACTGCTTGCTAAATATATATTTAAAATAAAAATTTGATGTACTTTAAACAGGGTCTTTGAAACTGTTTGATGGAATTTGTATTCTAAAAGTTTTTTACACATCTGGTGTTGTGATATACTTTAAGTAAAATGTTCATGGCAATTGTTACAAATCCTTTATTTATATTTTTGAAGAAAACATTTTTAGACAAATATGATTTTAATAAAAACATTAATCCCAAAATTTAACTTCA-----
Ncoylei_DinkinCove_N1118 TAATAGACTGATTCCATCTCATAGTATTCACAACTTTGCATACAATTTATTTCGAGTTCTGCATTTATGTGTAAATTTAACAGATTTCATCCTGTGCCTTTGCCATATAATTTTCACCTTGTTCTCATTGCATTTTCTTAATATGTAAAACATTTTCTTACAAAACCAATAAGTTAAATTCAATAAGAATACATTCTTTAATTATT-CCTTGTTATATTAAGATAGGTGTAATTATATATATGTA----ATTTTTCTAATGAAACATTAAAAAAA------------------------------------------ATTTGTATGGGTTTACAGATTCATTGCATGGGTTTGATATTTTATTAGTACCTGAATGAAAATCTACATATTGAAGAATGCAAGAGGACTTGATGTAATTAAATGAGAATCACACTTGAGTTGAGGCTGCCAGCAAGACTTGATATATTTATTTTGCATTTTGAAAGCCTAAACATTAGTTTTAATGTTCATTCTCTGGAAACAGAGCATTTTCCTTAAAAAAATTGAAAAATATAATTTAAATGTGCTTTAATAAATTGCAAAAAATGTGATGTTCATTTGTTGGCAGCCTCAACATGGACTCGGTGGGAGGCTCTTGCCTCCATTTTCCCTCTAGCATACATAGCTGTCGTTCTGTCTTTCTTTGACACCCTCAGGTATCGTTTTGCTGAGATCTACTACCGCCGGGGAGAGTCGTCGAGCCACAAAGGCCGCGGCATGCGCGTCGAAACTGTGGTTCTTTTCGTGCCAGATGTTTGGAGCTGCCTACCCACCCGTGTAGAGTGGGATGGCATGGTCGCTACTGGATGTTGCAAAAAACCGCTTCAGCGGAAACTCCCTGAAGAGACCTCGGACCCTGAAGCCCAGGCACTGATACATTATATGGTTTCTTTTCTTTTTACAATTTCTTTTTTTGCTCTAGAGACTGTGCATCAGAGCACCAACCTCCATTGACTAGCCACGTTCAAAACAGAGATCATTTG-----ACAAACAATTTTGAAATTTATTAAATTTTTAATTTAATAACATTGGTTACCAAATTACTAAATCA--TTTTTTTTCTCTGTACAACATACAGAGATGAAGTTAATGATTTCTTCCTTTAACTTTAAGAAAACTTAAATAGTTTGTTATAGTGCATGTGTTTTTTAGTTTATTTCTAGTCCTGTACTTATGTTGACACTGCTTGCTAAATATATATTTAAAATAAAAATTTGATGTACTTTAAACAGGGTCTTTGAAACTGTTTGATGGAATTTGTATTCTAAAAGTTTTTTACACATCTGGTGTTGTGATATACTTTAAGTAAAATGTTCATGGCAATTGTTACAAATCCTTTATTTATATTTTTGAAGAAAACATTTTTAGACAAATATGATTTTAATAAAAACATTAATCCCAAAATTTAACTTCAATTTT
Ncoylei_TiptonCreek_N837 TAATAGACTGATTCCATCTCATAGTATTCACAACTTTGCATACAATTTATTTCGAGTTCTGCATTTATGTGTAAATTTAACAGATTTCATCCTGTGCCTTTGCCATATAATTTTCACCTTGTTCTCATTGCATTTTCTTAATATGTAAAACATTTTCTTACAAAACCAATAAGTTAAATTCAATAAGAATACATTCTTTAATTATT-CCTTGTTATATTAAGATAGGTGTAATTATATATATGTA----ATTTTTCTAATGAAACATTAAAAAAA------------------------------------------ATTTGTATGGGTTTACAGATTCATTGCATGGGTTTGATATTTTATTAGTACCTGAATGAAAATCTACATATTGAAGAATGCAAGAGGACTTGATGTAATTAAATGAGAATCACACTTGAGTTGAGGCTGCCAGCAAGACTTGATATATTTATTTTGCATTTTGAAAGCCTAAACATTAGTTTTAATGTTCATTCTCTGGAAACAGAGCATTTTCCTTAAAAAAATTGAAAAATATAATTTAAATGTGCTTTAATAAATTGCAAAAAATGTGATGTTCATTTGTTGGCAGCCTCAACATGGACTCGGTGGGAGGCTCTTGCCTCCATTTTCCCTCTAGCATACATAGCTGTCGTTCTGTCTTTCTTTGACACCCTCAGGTATCGTTTTGCTGAGATCTACTACCGCCGGGGAGAGTCGTCGAGCCACAAAGGCCGCGGCATGCGCGTCGAAACTGTGGTTCTTTTCGTGCCAGATGTTTGGAGCTGCCTACCCACCCGTGTAGAGTGGGATGGCATGGTCGCTACTGGATGTTGCAAAAAACCGCTTCAGCGGAAACTCCCTGAAGAGACCTCGGACCCTGAAGCCCAGGCACTGATACATTATATGGTTTCTTTTCTTTTTACAATTTCTTTTTTTGCTCTAGAGACTGTGCATCAGAGCACCAACCTCCATTGACTAGCCACGTTCAAAACAGAGATCATTTG-----ACAAACAATTTTGAAATTTATTAAATTTTTAATTTAATAACATTGGTTACCAAATTACTAAATCA--TTTTTTTTCTCTGTACAACATACAGAGATGAAGTTAATGATTTCTTCCTTTAACTTTAAGAAAACTTAAATAGTTTGTTATAGTGCATGTGTTTTTTAGTTTATTTCTAGTCCTGTACTTATGTTGACACTGCTTGCTAAATATATATTTAAAATAAAAATTTGATGTACTTTAAACAGGGTCTTTGAAACTGTTTGATGGAATTTGTATTCTAAAAGTTTTTTACACATCTGGTGTTGTGATATACTTTAAGTAAAATGTTCATGGCAATTGTTACAAATCCTTTATTTATATTTTTGAAGAAAACATTTTTAGACAAATATGATTTTAATAAAAACATTAATCCCAAAATTTAACTTCAATTTT
Ncrosbyi_MtMitchell_N210 -----------------------------------------------------------------------------TAACAGATTTCATCCTGTGCCTTTGCCATATACTTTTCACCTTGTTCTCATTGCATTTTCTTAATATGTAGAAGATTTTTACACAAAATCATTTAGTTAAATTCAATAAGAAAACATTTTTAAATTATTACCTTGTTATAGTGGGATAGGTGTAATTATATATATTTATATAATTTTTCTAATGAAACATTAAAAAAATGTATGTGCCTAAAATGTTTTTTTTATCTTAAAATTCAAAATATGTGCATGGGTTTACAGATTCATTGCATGGGTTTGATATTTTATTAGTACCTGAATGAAAATCTACATATTGAAGGATGCAAGAGAACTTGATGTAATTAAATGAGAATCACACTTGAGTTGAGGCTGCCAGCAAGACTTGATATTTA--TTTTGCATTTTGAAAGCCTAAACATTAGTTTTAATGTTCATTCTCTGGAAACGGGACATTTTTCCTAAAAAAATTGAAAAATTTAATTTAAATATGCTTTAATAAATTGCAAAAAATGTGATGTTCATTTGTTGGCAGCCTCAACATGGACTCGGTGGGAGGCTCTTGCCTCCATTTTTCCTCTAGCATACATAGCTGTCGTTCTGTCTTTCTTTGACACCCTCAGGTATCGTTTTGCTGAGATCTACTACCGCCGGGGAGAGTCGTCGAGCCACAAAGGCCGCGGCATGCGCGTCGAAACTGTGGTTCTTTTCGTGCCAGATGTTTGGAGCTGCCTACCCACCCGTGTAGAGTGGGATGGCATGGTCGCTACTGGATGTTGCAAAAAACCGCTTCAGCGGAAACTCCCTGAAGAGACCTCGGACCCTGAAGCCCAGGCACTGATACATTATATGGTTTCTTTTCTTTTTACAATTTCTTTTTTTGCTCTAGAGACTGTGCATCAGAGCACCAACCTCCATTGACTAGCCACGTTCAAAACAGAGATCATTGAAATAAATAAACTATTTTGAAATTTGTTAAATTTTTAATTTAATAACTCAGGTTACCAAATTACTAAATCATTTTTTT-CCCTCTGTACAACATACAGAGATAAAGTTAATGATTTCTTCCTTTAACTTTAAGAAAACTTGAATAGTTTGTTATAGTGCATGTGTTTTCTGGTTTATTTCTAGTCCTGTACTTATGTTGACACTGCTTGCTAAATATATATTTAAAATAAAAATTTGATGTACTTTAAACAGGGTCTTTGAAACTGTTTGATGGAATTTGTATTCTAAAAGTTTTTTACACATCTGGTGTTGTGATATACTTTAAGTAAAATGTTCATGTCAATT----------------------------------------------------------------------------------------------
Ncrosbyi_PricesCrk_N1143 TTATAGACTGATTCCATCCTGTAGTGTTCACAACTTTGCATACAATTTATTTCGAGTTCTGCATTTATGTGTGAATTTAACAGATTTCATCCTGTGCCTTTGCCATATACTTTTCACCTTGTTCTCATTGCATTTTCTTAATATGTAGAAGATTTTTACACAAAATCATTTAGTTAAATTCAATAAGAATTTTTTTTAAAATTATTACCTTGTTATATTGGGATAGGTGTAATTATATATATTTATATAATTTTTCTAATGAAACATTAAAAAAATGTATGTGCCTAAAATGTTTTTTTTATCTTAAAATTCAAAATATGTGCATGGGTTTACAGATTCATTGCATGGGTTTGATATTTTATTAGTACCTGAATGAAAATCTACATATTGAAGGATGCAAGAGAACTTGATGTAATTAAATGAGAATCACACTTGAGTTGAGGCTGCCAGCAAGACTTGATATTTA--TTTTGCATTTTGAAAGCCTAAACATTAGTTTTAATGTTCATTCTCTGGAAACGGGACATTTTTCCTAAAAAAATTGAAAAATATAATTTAAATATGCTTTAATAAATTGCAAAAAGTGTGATGTTCATTTGTTGGCAGCCTCAACATGGACTCGGTGGGAGGCTCTTGCCTCCATTTTTCCTCTAGCATACATAGCTGTCGTTCTGTCTTTCTTTGACACCCTCAGGTATCGTTTTGCTGAGATCTACTACCGCCGGGGAGAGTCGTCGAGCCACAAAGGCCGCGGCATGCGCGTCGAAACTGTGGTTCTTTTCGTGCCAGATGTTTGGAGCTGCCTACCCACCCGTGTAGAGTGGGATGGCATGGTCGCTACTGGATGTTGCAAAAAACCGCTTCAGCGGAAACTCCCTGAAGAGACCTCGGACCCTGAAGCCCAGGCACTGATACATTATATGGTTTCTTTTCTTTTTACAATTTCTTTTTTTGCTCTAGAGACTGTGCATCAGAGCACCAACCTCCATTGACTAGCCACGTTCAAAACAGAGATCATTGAAATAAATAAACTATTTTGAAATTTGTTAAATTTTTAATTTAATAATTCAGGTTACCAAATTACTAAATCATTTTTTC-CCCTCTGTACAACATACAGAGATAAAGTTAATGATTTCTTCCTTTAACTTTAAGAAATCTTGAATAGTTTGTTATAGTGCATGTGTTTTCTGGTTTATTTCTAGTCCTGTACTTATGTTGACACTGCTTGCTAAATATATATTTAAAATAAAAATTTGATGTACTTTAAACAGGGTCTTTGAAACTGTTTGATGGAATTTGTATTCTAAAAGTTTTTTACACATCTGGTGTTGTGATATACTTTAAGTAAAATTTTCATGTCAATTGTTACAAATCCTTTATTTATATTTTTGATGAAAAATTTTTTAGACAAATATGATTTTAATAAAAACA---ATCCCAAAATTTAACTTTAATTTT
Ncrosbyi_ShufordCrk_N1148 TTATAGACTGATGCCATCCTGTAGTGTTCACAACTTTGCATACAATTTATTTCGAGTTCTGCATTTATGTGTAAATTTAACAGATTTCATCCTGTGCCTTTGCCATATAATGATCACCTTGTTCTCATTGCATTTTCTTAATATGTAAAAGATTTTTTTACAAAATCATTTAGTTAAATTCAATAAGAAAACATTTTTTAATTATTACCTTGTTATATTAGGATAGGTGTAATTATATATATTTATATAATTTTTCTGATGAAACATTAAAAAAATGTATGCGCCTAAAATGTTTTTTAAATCTTAAAATTCAAAATATGTGCATGGGTTTACAGATTCATTGCGTGGGTTTGATATTTTATTAGTACCTAAATGAAAATCTACATATTGAAGAATGCAAGAGAACTTGATGTAATTAAATGAGAATCACACTTGAGTTGAGGCTGCCAGCAAGACTTGATATATTTATTTTGCATTTTGAAAGCCTAAACATTGGTTTTAATGTTCATTCTCTGGAAACGGAAAATTTTTCCTAAAGAAATTGAAAAATATAAATTAAATATGCTTTGATAAATTAAAAAAAATTTGATGTTCATTTGTTGGCAGCCTCAACATGGACTCGGTGGGAGGCTCTTGCCTCCATTTTCCCTCTAGCATACATAGCTGTCGTTCTGTCTTTCTTTGACACCCTCAGGTATCGTTTTGCTGAGATCTACTACCGCCGGGGAGAGTCGTCGAGCCACAAAGGCCGCGGCATGCGCGTCGAAACTGTGGTTCTTTTCGTGCCAGATGTTTGGAGCTGCCTACCCACCCGTGTAGAGTGGGATGGCATGGTCGCTACTGGATGTTGCAAAAAACCGCTTCAGCGGAAACTCCCTGAAGAGACCTCGGACCCTGAAGCCCAGGCACTGATACATTATATGGTTTCTTTTCTTTTTACAATTTCTTTTTTTGCTCTAGAGACTGTGCATCAGAGCACCAACCTCCATTGACTAGCCACGTTCAAAACAGAGATCATTGGAATAAATAAACTATTTTGAAATTTGTTAAATTTTTAATTTAATAACTCAGGTTACCAAATTACTAAATCATTTTTTT-CCCTCTGTACAACATACAGAGATAAAGTTAATGATTTCTTCCTTTAACTTTAAGAAAACTTGAATAGTTTGTTATAGTGCATGTGTTTTCTGGTTTATTTCTAGTCCTGTA----TGTTGACACTGCTTGCTAAATATATATTTAAAATAAAAATTTGATGTACTTTAAACAGGGTCTTTGAAACTGTTTGATGGAATTTGTATTCTAAAAGTTTTTTACACATCTGGTGTTGTGATATACTTTAAGTAAAATGTTCATGTCAATTGTTACAAATCCTTTATTTATATTTTTGAAGAAAACATTTTTAGACAAATATGATTTTAATAAAAA-----------------------------
Ndellingeri_WhitewFalls_N887 TAATAGACTGATTCCATCCCATAGTATTCACAACTTTGCATACAATTTATTTCGAGTTCTGCATTTATGTGTAAATTTAACAGATTTCATCCTGTGCCTTTGCCATATAATTTTCACCTTGTTCTCATTGCATTTTCTTAATATGTAAAAGATTTTCTTACAAAACCATTTAGTTAAATTCAATAAAAAAGCATTCTTTAATTATTACCTTGTTATATTAAGATAGGTGTAATTATATATGTATGTA--ATTTTTCTAATGAAACATT-AAGAAATGTATGTGCCTAAAATG-------TATCTTAAAATTCAAAATATGTGTATGGGTTTACAGATTCATTGCATGGGTTTGAATTTTTATTAGTA----------------CATATTGAAGAATGCAAGAGAACTTGATGTAATTAAATGAGAATCACACTTGAGTTGAGGCTGCCAGCAAGATTTGATATATTTATTTTGCATTTTGAAAGCCTGAACATTAGTTTTAATGTTCATTCTCTGGAAACGGGACATTTTCCCTAAAAAAATTGAAAAATATAATTTGAATGTGCTTTAATAAATTGCAAAAAATGTGATGTTCATTTGTTGGCAGCCTCAACATGGACTCGGTGGGAGGCTTTTGCCTCCATTTTCCCTCTAGCATACATAGCTGTCGTTCTGTCTTTCTTTGACACCCTCAGGTATCGTTTTGCTGAGATCTACTACCGCCGGGGAGAGTCGTCGAGCCACAAAGGCCGCGGCATGCGCGTCGAAACTGTGGTTCTTTTCGTGCCAGATGTTTGGAGCTGCCTACCCACCCGTGTAGAGTGGGATGGCATGGTCGCTACTGGATGTTGCAAAAAACCGCTTCAGCGGAAACTCCCTGAAGAGACCTCGGACCCTGAAGCCCAGGCACTGATACATTATATGGTTTCTTTTCTTTTTACAATTTCTTTTTTTGCTCTAGAGACTGTGCATCAGAGCACCAACCTCCATTGACTAGCCACGTTCAAAACAGAGATCATTGAAATAAATAAACTATTTTAAAATTTGTTAATTTTTTAATTTAATAACACAGGTTACCAAATTACTAAATCATTTTTTTCCTCTCTGTACAGCATACAGAGATAAAGTTAATGATTTCTTCCTTTAACTTTAAGAAAAC--GAATAGTTTGTTATAGTGCATGTGTTTACTGGTTTATTTCTAGTCCTGTACTTATGTTGACACTGCTTGCTAAATATATATTTAAAATAAAAATTTGATGTACTTTAAACAGGGTCTTTGAAACTGTTTGATGGAATTTGTATTCTAAAAGTTTTTTACACATCTGGTGTTGTGATATACTTTAAGTAAAATGTTCATGTCAATTGTTACAAATCCTTTATTTATATTTTTGAAGAAAACTTTTTTAGACAAATATGATTTTAATAAAAACATTAATCCCAAAATTTAACTTTAATTTT
Ndilutus_GrassyCreek_N670 ------------------------------------------------------------------------------------------------------------------------------------------------------------------------------------------------------------------------------------------------------------------------------------------------------------------------------------------------------------------------------------------------------------------------------------------------------------TGCCAGCAAGACTTGATATATTTATTTTGCATTTTGAAAGCCTAAATATTAGTTTTAATGTTCATTCTCTGGAAACGAGACATTTTCCCTAAAAAAATTGAAAAATATTATTTAAATATGCTTTAATAAATTGCAAAAAATGTGATGTTCATTTGTTGGCAGCCTCAACATGGACTCGGTGGGAGGCTCTTGCCTCCATTTTCCCTCTAGCATACATAGCTGTCGTTCTGTCTTTCTTTGACACCCTCAGGTATCGTTTTGCTGAGATCTACTACCGCCGGGGAGAGTCGTCGAGCCACAAAGGCCGCGGCATGCGCGTCGAAACTGTGGTTCTTTTCGTGCCAGATGTTTGGAGCTGCCTACCCACCCGTGTAGAGTGGGATGGCATGGTCGCTACTGGATGTTGCAAAAAACCGCTTCAGCGGAAACTCCCTGAAGAGACCTCGGACCCTGAAGCCCAGGCACTGATACATTATATGGTTTCTTTTCTTTTTACAATTTCTTTTTTTGCTCTAGAGACTGTGCATCAGAGCACCAACCTCCATTGACTAGCCACGTTCAAAACAGAGATCATTGAAATAAATAAACTATTTTGAAAATTGTTAAATTTTAAATTTAATAACACAGGTTACCAAATTACTAAA-----------------------------------------------------------------------------------------------------------------------------------------------------------------------------------------------------------------------------------------------------------------------------------------------------------------------------------------------------------------------------------
Ndilutus_StarveRockCave_G3174 ---------------------------------CTTTGCATACAATTTATTTCGAGTTCTGCATTTATGTGTAAATTTAACAGATTTCATCCTGTGCCTTTGCCATATAATTTTCACCTTGTTCTCATTGCATTTTCTTAATATGTAAAAGATTTTCTTACAAATCCATTTCGTTAAATTCAATAAGAAAACATTCTTTAATTATTACCTTGTTATATTAAGATAGGTGTAATTATATATATATATATAA-------------------------TATATGTGCCTAAAATG-TTTTTTTATCTTAAAATTCAAAATATGTGTATGGGTTTACAGATTCATTGCATGGGTTCGATATTTTATTAGTACCTGAAGGAAAATCTACATATTGAAAAATGCAAGAGAACTTGATGTAATTAAATGAGAATCACACTTGAGTTGAGGCTGCCAGCAAGACTTGATATATTTATTTTGCATTTTGAAAGCCTAAATATTAGTTTTAATGTTCATTCTCTGGAAACGAGACATTTTCCCTAAAAAAATTGAAAAATATTATTTAAATATGCTTTAATAAATTGCAAAAAATGTGATGTTCATTTGTTGGCAGCCTCAACATGGACTCGGTGGGAGGCTCTTGCCTCCATTTTCCCTCTAGCATACATAGCTGTCGTTCTGTCTTTCTTTGACACCCTCAGGTATCGTTTTGCTGAGATCTACTACCGCCGGGGAGAGTCGTCGAGCCACAAAGGCCGCGGCATGCGCGTCGAAACTGTGGTTCTTTTCGTGCCAGATGTTTGGAGCTGCCTACCCACCCGTGTAGAGTGGGATGGCATGGTCGCTACTGGATGTTGCAAAAAACCGCTTCAGCGGAAACTCCCTGAAGAGACCTCGGACCCTGAAGCCCAGGCACTGATACATTATATGGTTTCTTTTCTTTTTACAATTTCTTTTTTTGCTCTAGAGACTGTGCATCAGAGCACCAACCTCCATTGACTAGCCACGTTCAAAACAGAGATCATTGAAATAAATAAACTATTTTGAAAATTGTTAAATTTTAAATTTAATAACACAGGTTACCAAATTACTAAATCATTTTTTCCCTCTCTGTACAACATACAGAGATAAAATTAATGATTTCTTTCTTTAACTTTAAGAAAATTTGAATAGTTTGTTATAGTGCATGTGTTTTCTGGTTTATTTCTAGTCCTGTACTTATGTTGACACTGCTTGCTAAATATATATTTAAAATAAAAATTTGATGTACTTTAAACAGGGTCTTTGAAACTGTTTGATGGAATTTGTATTCTAAAAGTTTTTTACACATCTGGTGTTGTAATATACTTTAAGTAAAATGTTCATATCAATTGTTACAAATCCTTTATTTATATTTTTGAAGAAAACATTTTTAGACAAATATGATTTTAATAAAAACATTAATCCCAAAATTTAACTTTAATTTT
Nesticus_gertschi_N806_gr_nasicus -----------------------------------------------------------------TATGTGTAAATTTAACAGATTTCATCCTGTGCCTTTGCCATATACTTTTCACCTTGTTCTCATTGCATTTTCTTAATATGTAGAAGATTTTTACACAAAATCATTTAGTTAAATTCAATAAGAAAACATTTTTAAATTATTACCTTGTTATAGTGGGATAGGTGTAATTATATATATTTATATAATTTTTCTAATGAAACATTAAAAAAATGTATGTGCCTAAAATGTTTTTTTTATCTTAAAATTTAAAATATGTGCATGGGTTTACAGATTCATTGCATGGGTTTGATATTTTATTAGTACCTGAATGAAAATCTACATATTGAAGGATGCAAGAGAACTTGATGTAATTAAATGAGAATCACACTTGAGTTGAGGCTGCCAGCAAGACTTGATATTTA--TTTTGCATTTTGAAAGCTTAAACATTAGTTTTAATGTTCATTCTCTGGAAACGGGACATTTTTCCTAAAAAAATTGAAAAATATAATTTAAATATGCTTTAATAAATTGCAAAAAATGTGATGTTCATTTGTTGGCAGCCTCAACATGGACTCGGTGGGAGGCTCTTGCCTCCATTTTTCCTCTAGCATACATAGCTGTCGTTCTGTCTTTCTTTGACACCCTCAGGTATCGTTTTGCTGAGATCTACTACCGCCGGGGAGAGTCGTCGAGCCACAAAGGCCGCGGCATGCGCGTCGAAACTGTGGTTCTTTTCGTGCCAGATGTTTGGAGCTGCCTACCCACCCGTGTAGAGTGGGATGGCATGGTCGCTACTGGATGTTGCAAAAAACCGCTTCAGCGGAAACTCCCTGAAGAGACCTCGGACCCTGAAGCCCAGGCACTGATACATTATATGGTTTCTTTTCTTTTTACAATTTCTTTTTTTGCTCTAGAGACTGTGCATCAGAGCACCAACCTCCATTGACTAGCCACGTTCAAAACAGAGATCATTGAAATAAATAAACTATTTTTAAATTTTTAAAATTTTTAATTTAATAGCTCAGGTTACCAAATTACTAAAGCATTTTCTTCCTCTCTGTACAACATACAGAGATAAAGTTAATGATTTCTTCCTTTAACTTTAAGAAAACTTGAATAGTTTGTTATAGTGCATGTGTTTTCTGGTTTATTTCTAGTCCTGTACTTATGTTGACACTGCTTGCTAAATATATATTTAAAATAAAAATTTGATGTACTTTAACCAGGGTCTTTGAAACTGTTTGATGGAATTTGTATTCTAAAAGTTTTTTACACATCTGGTGTTGTGATATACTTTAAGTAAAATGCTCATGTCAAT-----------------------------------------------------------------------------------------------
Nfridelli_LittlePigeon_N262 TAATAGACTGATTCCATCCCATAGTATTCACAACTTTGCATACAATTTATTTCGAGTTCTGCATTTATGTGTAAATTTAACAGATTTCATCCTGTGCCTTTGCCATATAATTTTCACCTTGTTCTCATTGCATTTTCTTAATATGTAAAAGATTTTCTTACAAAACCATTTAGTTAAATTCAATAAGAAAACATTCTTTAATTATTACCTTGTTATATTAAGATAGGTGTAATTATATATGTATGTA--ATTTTTCTAATGAAACATTTAAAAAATGTATGTGCCTAAAATGTTTTTTTTATCTTAAAATTCAAAATATATGTATGGGTTTACAGATTCATTGCATGGGTTTGAATTTTTATTAGTA----------------CATATTGAAGAATGCAAGAGAACTTGATGTAATTAAATGAGAATCACACTTGAGTTGAGGCTGCCAGCAAGATTTGATATATTTATTTTGCATTTTGAAAGCCTAAACATTAGTTCTAATGTTCATTCTCTGGAAACGGGGCATTTTCCCTAAAAAAATTGAAAAATATAATTTAAATGTGCTTTAATAAATTGCAAAAAATGTGATGTTCATTTGTTGGCAGCCTCAACATGGACTCGGTGGGAGGCTTTTGCCTCCATTTTCCCTCTAGCATACATAGCTGTCGTTCTGTCTTTCTTTGACACCCTCAGGTATCGTTTTGCTGAGATCTACTACCGCCGGGGAGAGTCGTCGAGCCACAAAGGCCGCGGCATGCGCGTCGAAACTGTGGTTCTTTTCGTGCCAGATGTTTGGAGCTGCCTACCCACCCGTGTAGAGTGGGATGGCATGGTCGCTACTGGATGTTGCAAAAAACCGCTTCAGCGGAAACTCCCTGAAGAGACCTCGGACCCTGAAGCCCAGGCACTGATACATTATATGGTTTCTTTTCTTTTTACAATTTCTTTTTTTGCTCTAGAGACTGTGCATCAGAGCACCAACCTCCATTGACTAGCCACGTTCAAAACAGAGATCATTGAAATAAATAAACTATTTTAAAATTTGTTAAATTTTTAATTTAATAACACAGGTTACCAAATTACTAAATCATTTTTTTCCTCTCTGTACAGCATACAGAGATAAAGTTAATGATTTCTTCCTTTAACTTTAAGAAAAC--GAATAGTTTGTTATAGTGCATGTGTTTTCTGGTTTATTTCTAGTCCTGTACTTATGTTGACACTGCTTGCTAAATATATATTTAAAATAAAAATTTGATGTACTTTAAACAGAGTCTTTGAAACTGTTTGATGGAATTTGTATTCTAAAAGTTTTTTACACATCTGGTGTTGTGATATACTTTAAGTAAAATGTTCATGTCAATTGTTACAAATCCTTTATTTATATTTTTGTAGAAAACTTTTTTAGACAAATATGATTTTAATAAAAACATTAATCCCAAAATTT------------
Nfurtivus_HugdenBranch_G3175 TAATAGACTGATTCCATCCCATAGTATTCACAACTTTGCATACAATTTATTTCGAGTTCTGCATTTATGTGTAAATTTAACAGATTTCATCCTGTGCCTTTGCCATATAATTTTCACCTTGTTCTCATTGCATTTTCTTAATATGTAAAAGATGTTCTTACAAAACCATTTAATTAAATTCAATATGAAAACATTCTTTAATTATTACCTTGTTATATTAAGATAGGTGTAATTATATATATTTATATAATTTTTCTAATGAAACATTAAAAAAATGTGTGTGCCAAAAATG-TTTTTTTATCTTAAAATTCAAAATATGTGTATGGGTTTACAGATTCATTGCATGGGTTTGATATTTTATTAGTACTTGAATGAAAATCTACATATTGAAGAATGCAAGAGAACTTGATGTAATTAAATGAGAATCACACTTGAGTTGAGGTTGCCAACAAGACTTGATATATTTATTTTGCATTTTGAAAGCCTAAACATTAGTTTTAATGTTCATTCTCTGGAAATGGGACATTTCCCCTAAAACAATTGAGAAATATAATTTAAATATGCTTTAATAAATTGCAAAAAATATGATGTTAATTTGTTGGCAGCCTCAACATGGACTCGGTGGGAGGCTCTTGCCTCCATTTTCCCTCTAGCATACATAGCTGTCGTTCTGTCTTTCTTTGACACCCTCAGGTATCGTTTTGCTGAGATCTACTACCGCCGGGGAGAGTCGTCGAGCCACAAAGGCCGCGGCATGCGCGTCGAAACTGTGGTTCTTTTCGTGCCAGATGTTTGGAGCTGCCTACCCACCCGTGTAGAGTGGGATGGCATGGTCGCTACTGGATGTTGCAAAAAACCGCTTCAGCGGAAACTCCCTGAAGAGACCTCGGACCCTGAAGCCCAGGCACTGATACATTATATGGTTTCTTTTCTTTTTACAATTTCTTTTTTTGCTCTAGAGACTGTGCATCAGAGCACCAACCTCCATTGACTAGCCACGTTCAAAACAGAGGTCATTTG-----ACAAACAATTTTGAAATTTATTAAATTTTTAATTTAATAACACAGGTTACCAAATTACTAAATCATTTTTTTTTTCTCTGTACAACATACAGAGATGAAGTTAATGATTTCTTCCTTTAACTTTAAGAAAACTTAAATAGTTTGTTATAGTGCATGTGTTTTCTGGTTTATTTCTAGTCCTGTACTTATGTTGACACTGCTTGCTAAATATATATTTAAAATAAAAATTTGATGTACTTTAAACAGGGTCTTCGAAACTGTTTGATGGAATTTGTATTCTAAAAGTTTTTTACACATCTGGTGTTGTGATATACTTTAAGTAAAATGTTCATGTCAATTGTTACAAATCCTTTATTTATATTTTTGAAGAAAACATTTTTAGGCAAATATGATTTTAATAAAAACATTAATCCCAAAATTTAACTTCAATTTT
Nfurtivus_RaccoonMtn_N1026 -AATAGACTGATTCCATCCCATAGTATTCACAACTTTGCATACAATTTATTTCGAGTTCTGCATTTATGTGTAAATTTAACAGATTTCATCCTGTGCCTTTGCCATATAATTTTCACCTTGTTCTCATTGCATTTTCTTAATATGTAAAAGATGTTCTTACAAAACCATTTAATTAAATTCAATATGAAAACATTCTTTAATTATTACCTTGTTATATTAAGATAGGTGTAATTATATATATTTATATAATTTTTCTAATGAAACATTAAAAAAATGTGTGTGCCAAAAATG-TTTTTTTATCTTAAAATTCAAAATATGTGTATGGGTTTACAGATTCATTGCATGGGTTTGATATTTTATTAGTACTTGAATGAAAATCTACATATTGAAGAATGCAAGAGAACTTGATGTAATTAAATGAGAATCACACTTGAGTTGAGGTTGCCAACAAGACTTGATATATTTATTTTGCATTTTGAAAGCCTAAACATTAGTTTTAATGTTCATTCTCTGGAAGTGGGACATTTCCCCTAAAACAATTGAGAAATATAATTTAAATATGCTTTAATAAATTGCAAAAAATATGATGTTAATTTGTTGGCAGCCTCAACATGGACTCGGTGGGAGGCTCTTGCCTCCATTTTCCCTCTAGCATACATAGCTGTCGTTCTGTCTTTCTTTGACACCCTCAGGTATCGTTTTGCTGAGATCTACTACCGCCGGGGAGAGTCGTCGAGCCACAAAGGCCGCGGCATGCGCGTCGAAACTGTGGTTCTTTTCGTGCCAGATGTTTGGAGCTGCCTACCCACCCGTGTAGAGTGGGATGGCATGGTCGCTACTGGATGTTGCAAAAAACCGCTTCAGCGGAAACTCCCTGAAGAGACCTCGGACCCTGAAGCCCAGGCACTGATACATTATATGGTTTCTTTTCTTTTTACAATTTCTTTTTTTGCTCTAGAGACTGTGCATCAGAGCACCAACCTCCATTGACTAGCCACGTTCAAAACAGAGGTCATTTG-----ACAAACAATTTTGAAATTTATTAAATTTTTAATTTAATAACACAGGTTACCAAATTACTAAATCATTTTTTTTTTCTCTGTACAACATACAGAGATGAAGTTAATGATTTCTTCCTTTAACTTTAAGAAAACTTAAATAGTTTGTTATAGTGCATGTGTTTTCTGGTTTATTTCTAGTCCTGTACTTATGTTGACACTGCTTGCTAAATATATATTTAAAATAAAAATTTGATGTACTTTAAACAGGGTCTTTGAAACTGTTTGATGGAATTTGTATTCTAAAAGTTTTTTACACATCTGGTGTTGTGATATACTTTAAGTAAAATGTTCATGTCAATTGTTACAAATCCTTTATTTATATTTTTGAAGAAAACATTTTTAGGCAAATATGATTTTAATAAAAACATTAATCCCAAAATTTAACTTCAATTTT
Ngeorgia_Sittons_N073 --ATCGACTGATTCCATCCTGTAGTATTCACAACTTTGCATACAATTTATTTCGAGTTCTGCATTTATGTGTAAATTTAACAGATTTCATCCTGTGCCTTTGCCATATAATTTTCACCTTGTTCTCATTGCATTTTCTTAATATGTAAAAGATTTTTTTACAAAATCATTTAGTTAATATCAATAAGAAAACATTTTTTAATTATTACCTTGTTATATTAAGATAGTTGTAATTATATATATTCATATATTTTTTCTAATGAAACATT-AAAAAATGTATGCGCCTAAAATG--TTTTTTATCTTAAAATTCAAAATATGTGTATGGGTTTACAGATTCATTGCATGGGTTTGATATTTTATTAGTACCTGAATGAAAATCTACATATTGAAGAATGCAAGAGAACTTGATGTAATTAAATGAGAATCACACTTGAGTTGAGGCTGCCAGCAAGACCTGATATATTTATTTTGCATTTTGAAAGCCTAA-----AGTTTTACTGTTCATTCTTTGGAAACAGGACATTTTTCCTAAAAAAATTGAAAAATGTAATTTAAATGTGCTTTAATAAATTGCAAAAAATGTGATGTTCATTTGTTGGCAGCCTCAACATGGACTCGGTGGGAGGCTCTTGCCTCCATTTTCCCTCTAGCATACATAGCTGTCGTTCTGTCTTTCTTTGACACCCTCAGGTATCGTTTTGCTGAGATCTACTACCGCCGGGGAGAGTCGTCGAGCCACAAAGGCCGCGGCATGCGCGTCGAAACTGTGGTTCTTTTCGTGCCAGATGTTTGGAGCTGCCTACCCACCCGTGTAGAGTGGGATGGCATGGTCGCTACTGGATGTTGCAAAAAACCGCTTCAGCGGAAACTCCCTGAAGAGACCTCGGACCCTGAAGCCCAGGCACTGATACAATATATGGTTTCTTTTCTTTTTACAATTTCTTTTTTTGCTCTAGAGACTGTGCATCAGAGCACCAACCTCCATTGACTAGCCACGTTCAAAACAGAGATCATTGAAATAAATAAACTATTTTGAAATTTGTTAAATTTTTAATTTAATAATGCAGGTTACCAAATTACTAAATCATTTTTTCCCTCTCTGTACAACATACAGAGATAAAGTTAATGATTTCTTCCTTTAACTTTAAGAAAACTTGAATAGTTTGTTATAGTGCATGTGTTTTCTGGTTTATTTCTAGTCCTGTACTTATGTTGACACTGCTTGCTAAATATATATTTAAAATAAAAATTTGATGTACTTTAAACAGGGTCTTTGAAACTGGTTGATGGAATTTGTATTCTAAAAGTTTTTTAGACATCTGGTGTTGTGATATACTTTAAGTAAAATGTTCATGTCAATTGTTACAAATCCTTTATTTATATTTTTGAAGAAAACATTTTTAGACAAATATGATTTTAATAAAAACATTAATCCCAAAATTTAACT--------
Ngertschi_CedarCreek_N351 TTATAGACTGATTCCATCCTGTAGTATTCACAACTTTGCATACAATTTATTTCGAGTTCTGCATTTATGTGTAAATTTAACAGATTTCATCCTGTGCCTTTGCCATATACTTTTCACCTTGTTCTCATTGCATTTTCTTAATATGTAGAAGATTTTTACACAAAATCATTTAGTTAAATTCAATAAGAAAACATTTTTAAATTATTACCTT-TTATAGTGGGATAGGTGTAATTATATATATTTATATAATTTTTCTAATGAAACATTAAAAAAATGTATGTGCCTAAAATGTTTTTTTTATCTTAAAATTCAAAATATGTGCATGGATTTACAGATTCATTGCATGGGTTTGATATTTTATTAGTACCTGAATGAAAATCTACATATTGAAGGATGCAAGAGAACTTGATGTAATTAAATGAGAATCACACTTGAGTTGAGGCTGCCAGCAAGACTTGATATTTA--TTTTGCATTTTGAGAGCCTAAACATTAGTTTTAATGTTCATTCTCTGGAAACGGGACATTTTTCCTAAAAAAATTGAAAAATGTAATTTAAATATGCTTTAATAAATTGCAAAAAATGTGATGTTCATTTGTTGGCAGCCTCAACATGGACTCGGTGGGAGGCTCTTGCCTCCATTTTTCCTCTAGCATACATAGCTGTCGTTCTGTCTTTCTTTGACACCCTCAGGTATCGTTTTGCTGAGATCTACTACCGCCGGGGAGAGTCGTCGAGCCACAAAGGCCGCGGCATGCGCGTCGAAACTGTGGTTCTTTTCGTGCCAGATGTTTGGAGCTGCCTACCCACCCGTGTAGAGTGGGATGGCATGGTCGCTACTGGATGTTGCAAAAAACCGCTTCAGCGGAAACTCCCTGAAGAGACCTCGGACCCTGAAGCCCAGGCACTGATACATTATATGGTTTCTTTTCTTTTTACAATTTCTTTTTTTGCTCTAGAGACTGTGCATCAGAGCACCAACCTCCATTGACTAGCCACGTTCAAAACAGAGATCATTGAAATAAATAAACTATTTTGAAATTTTTTAAATTTTTAATTTAATAACTCAGGTTACCAAATTACTAAAGCATTTTTTTCCCCTCTGTACAACATACAGAGATAAAGTTAATGATTTCTTCCTTTAACTTTAAGAAAACTTGAATAGTTTGTTATAGTGCATGTGTTTTCTGGTTTATTTCTAGTCCTGTACTTATGTTGACACTGCTTGCTAAATATATATTTAAAATAAAAATTTGATGTACTTTAAACAGGGTCTTTGAAACTGTTTGATGGAATTTGTATTCTAAAAGTTTTTTACACATCTGGTGTTGTGATATACTTTAAGTAAAATGTTCATGTCAATTGTTACAAATCCTTTATTTATATTTTTGATGAAAAAATTTTTAGACAAATATGATTTTAATAAAAACATTAATCCCAAAA---------------
Ngertschi_FrenchBroad_N968 TTATAGACTGATTCCATCCTGTAGTATTCACAACTTTGCATACAATTTATTTCGAGTTCTGCATTTATGTGTAAATTTAACAGATTTCATCCTGTGCCTTTGCCATATACTTTTCACCTTGTTCTCATTGCATTTTCTTAATATGTAGAAGATTTTTACACAAAATCATTTAGTTAAATTCAATAAGAAAACATTTTTAAATTATTACCTT-TTATAGTGGGATAGGTGTAATTATATATATTTATATAATTTTTCTAATGAAACATTAAAAAAATGTATGTGCCTAAAATGTTTTTTTTATCTTAAAATTCAAAATATGTGCATGGATTTACAGATTCATTGCATGGGTTTGATATTTTATTAGTACCTGAATGAAAATCTACATATTGAAGGATGCAAGAGAACTTGATGTAATTAAATGAGAATCACACTTGAGTTGAGGCTGCCAGCAAGACTTGATATTTA--TTTTGCATTTTGAGAGCCTAAACATTAGTTTTAATGTTCATTCTCTGGAAACGGGACATTTTTCCTAAAAAAATTGAAAAATGTAATTTAAATATGCTTTAATAAATTGCAAAAAATGTGATGTTCATTTGTTGGCAGCCTCAACATGGACTCGGTGGGAGGCTCTTGCCTCCATTTTTCCTCTAGCATACATAGCTGTCGTTCTGTCTTTCTTTGACACCCTCAGGTATCGTTTTGCTGAGATCTACTACCGCCGGGGAGAGTCGTCGAGCCACAAAGGCCGCGGCATGCGCGTCGAAACTGTGGTTCTTTTCGTGCCAGATGTTTGGAGCTGCCTACCCACCCGTGTAGAGTGGGATGGCATGGTCGCTACTGGATGTTGCAAAAAACCGCTTCAGCGGAAACTCCCTGAAGAGACCTCGGACCCTGAAGCCCAGGCACTGATACATTATATGGTTTCTTTTCTTTTTACAATTTCTTTTTTTGCTCTAGAGACTGTGCATCAGAGCACCAACCTCCATTGACTAGCCACGTTCAAAACAGAGATCATTGAAATAAATAAACTATTTTGAAATTTTTTAAATTTTTAATTTAATAACTCAGGTTACCAAATTACTAAAGCATTTTTTTCCCCTCTGTACAACATACAGAGATAAAGTTAATGATTTCTTCCTCTAACTTTAAGAAAACTTGAATAGTTTGTTATAGTGCATGTGTTTTCTGGTTTATTTCTAGTCCTGTACTTATGTTGACACTGCTTGCTAAATATATATTTAAAATAAAAATTTGATGTACTTTAAACAGGGTCTTTGAAACTGTTTGATGGAATTTGTATTCTAAAAGTTTTTTACACATCTGGTGTTGTGATATACTTTAAGTAAAATGTTCATGTCAATTGTTACAAATCCTTTATTTATATTTTTGATGAAAAAATTTTTAGACAAATATGATTTTAATAAAAACATTAATCCCAAAATTTAACTTTAATTTT
Ngertschi_HickoryNutGap_N810 ----------------TCCTGTAGTATTCACAACTTTGCATACAATTTATTTCGAGTTCTGCATTTATGTGTAAATTTAACAGATTTCATCCTGTGCCTTTGCCATATACTTTTCACCTTGTTCTCATTGCATTTTCTTAATATGTAGAAGATTTTTACACAAAATCATTTAGTTAAATTCAATAAGAAAACATTTTTAAATTATTACCTT-TTATAGTGGGATAGGTGTAATTATATATATTTATATAATTTTTCTAATGAAACATTAAAAAAATGTATGTGCCTAAAATGTTTTTTTTATCTTAAAATTCAAAGTATGTGCATGGGTTTACAGATTCATTGCATGGGTTTGATATTTTATTAGTACCTGAATGAAAATCTACATATTGAAGGATGCAAGAGAACTTGATGTAATTAAATGAGAATCACACTTGAGTTGAGGCTGCCAGCAAGACTTGATATTTAT-TTTTGCATTTTGAAAGCCTAAACATTAGTTTTAATGTTCATTCTCTGGAAACGGGACATTTTTCCTAAAAAAATTGAAAAAT---ATTTAAATATGCTTTAATAAATTGCAAAAAATGTGATGTTCATTTGTTGGCAGCCTCAACATGGACTCGGTGGGAGGCTCTTGCCTCCATTTTTCCTCTAGCATACATAGCTGTCGTTCTGTCTTTCTTTGACACCCTCAGGTATCGTTTTGCTGAGATCTACTACCGCCGGGGAGAGTCGTCGAGCCACAAAGGCCGCGGCATGCGCGTCGAAACTGTGGTTCTTTTCGTGCCAGATGTTTGGAGCTGCCTACCCACCCGTGTAGAGTGGGATGGCATGGTCGCTACTGGATGTTGCAAAAAACCGCTTCAGCGGAAACTCCCTGAAGAGACCTCGGACCCTGAAGCCCAGGCACTGATACATTATATGGTTTCTTTTCTTTTTACAATTTCTTTTTTTGCTCTAGAGACTGTGCATCAGAGCACCAACCTCCATTGACTAGCCACGTTCAAAACAGAGATCATTGAAATAAATAAACTATTTTGAAATTTTTTAAATTTTTAATTTAATAACTCAGGTTACCAAATTACTAAAGCATTTTTTTCCTCTCTGTACAACATACAGAGATAAAGTTAATGATTTCTTCCTTTAACTTTAAGAAAACTTGAATAGTTTGTTATAGTGCATGTGTTTTCTGGTTTATTTCTAGTCCTGTACTTATGTTGACACTGCTTGCTAAATATATATTTAAAATAAAAATTTGATGTACTTTAAACAGGGTCTTTGAAACTGTTTGATGGAATTTGTATTCTAAAAGTTTTTTACACATCTGGTGTTGTGATATACTTTAAGTAAAATGCTCATGTCAATTGTTACAAATCCTTTATTTATATTTTTGAGGAAAACATTTTTAGACAAATATGATTTTAATAATACCATTAATCCCTAAATTTAACTTTAATTTT
Nholsingeri_BrumleyCrk_N916 ---------GATTCCTTCCCATAGTATTCTCAACTTTGCATACAATTTATTTCGAGTTCTGCATTTATGTGTAAATTCAACAGATTTCATCCTGTGCCTTTGCCATATAATTTTCACCTTGTTCTCATTGCATTTTCTTAATATGTAAAAGATTTTCTTAGAAATCAATTTCGTTAAATTCAATAAGAAAACATTCTTTAATTATTACCTTGTTATATTAAGATAGGTGTAATTATATATATATATATAA-------------------------TATATGTGCCTAAAATGTTTTTTTTATCTTAAAATTCAAAATATGTGTATGGGTTTACTGATTCATTGCATGGGTTCGATATTTTATTAGTACCTGAATGAAAATCTACATATTGAAAAATGCAAGAGAACTTGATGTAATTAAATGAGAATCACACTTGAGTTGAGGCTGCCAGCAAGACTTGATATATTCATTTTGCATTTTAAAAGCCTAAATATTAGTTTTAATGTTCATTCTCTGGAAACGAGACATTTTCCCTAAAAAAATTGAAAAATATAATTTAAATATGCTTTAATAAATTGCAAAAAATGTGATGTTCATTTGTTGGCGGCCTCAACATGGACTCGGTGGGAGGCTCTTGCCTCCATTTTCCCTCTAGCATACATAGCTGTCGTTCTGTCTTTCTTTGACACCCTCAGGTATCGTTTTGCTGAGATCTACTACCGCCGGGGAGAGTCGTCGAGCCACAAAGGCCGCGGCATGCGCGTCGAAACTGTGGTTCTTTTCGTGCCAGATGTTTGGAGCTGCCTACCCACCCGTGTAGAGTGGGATGGCATGGTCGCTACTGGATGTTGCAAAAAACCGCTTCAGCGGAAACTCCCTGAAGAGACCTCGGACCCTGAAGCCCAGGCACTGATACATTATATGGTTTCTTTTCTTTTTACAATTTCTTTTTTTGCTCTAGAGACTGTGCATCAGAGCACCAACCTCCATTGACTAGCCACGTTCAAAACAGAGATTGTTGAAATAAATAAACTATTTTGAAATTTGTTAAATTTTTAATTTAATAACACAGGTTACCAAATTACTAAATCATTTTTTTCCTCTCTGTACAACATACAGAGATAAAGTTAATGATTTCTTCCTTTAACTTTAAGAAAGCTTGAATAGTTTGTTATAGTGCATGTGTTTTCTGGTTTATTTCTAGTCCTGTACTTATGTTGACACTGCTTGCTAAATATTTATTTAAAATAAAAATTTGATGTACTTTAAACAGGGTCTTTGAAACTGTTTGATGGAATTTGTA-------------------------------------------------------------------------------------------------------------------------------------------------------------
Nholsingeri_PondCave_N541 TAATAGACTGATTCCTTCCCATAGTATTCACAACTTTGCATACAATTTATTTCGAGTTCTGCATTTATGTGTAAATTTAACAGATTTCATCCTGTGCCTTTGCCATATAATTTTCACCTTGTTCTCATTGCATTTTCTTAATATGTAAAAGATTTTCTTAGAAATCCATTTCGTTAAATTCAATAAGAAAACATTCTTTAATTATTACCTTGTTATATTAAGATAGGTGTAATTATATATATATATATAA-------------------------TATATGTGCCTAAAATG-TTTTTTTATCTTAAAATTCAAAATATGTGTATGGGTTTACTGATTCATTGCATGGGTTCGATATTTTATTAGTACCTGAATGAAAATCTTCATATTGAAAAATGCAAGAGAACTTGATGTAATTAAATGAGAATCACACTTGAGTTGAGGCTGCCAGCAAGACTTGATATATTCATTTTGCATTTTAAAAGCCTAAATATTAGTTTTAATGTTCATTCTCTGGAAACGAGACATTTTCCCTAAAAAAATTGAAAAATATAATTTAAATATGCTTTAATAAATTGCAAAAAATGTGATGTTCATTTGTTGGCAGCCTCAACATGGACTCGGTGGGAGGCTCTTGCCTCCATTTTCCCTCTAGCATACATAGCTGTCGTTCTGTCTTTCTTTGACACCCTCAGGTATCGTTTTGCTGAGATCTACTACCGCCGGGGAGAGTCGTCGAGCCACAAAGGCCGCGGCATGCGCGTCGAAACTGTGGTTCTTTTCGTGCCAGATGTTTGGAGCTGCCTACCCACCCGTGTAGAGTGGGATGGCATGGTCGCTACTGGATGTTGCAAAAAAACGCTTCAGCGGAAACTCCCTGAAGAGACCTCGGACCCTGAAGCCCAGGCACTGATACATTATATGGTTTCTTTTCTTTTTACAATTTCTTTTTTTGCTCTAGAGACTGTGCATCAGAGCACCAACCTCCATTGACTAGCCACGTTCAAAACAGAGATTTTTGAAATAAATAAACTATTTTGAAATTTGTTAAATTTTTAATTTAATAACACAGGTTACCAAATTACTAAATAATTTTTTTCCTCTCTGTACAACATACAGAGATAAAGTTAATGATTTCTTCCTTTAACTTTAAGAAAGCTTGAATAGTTTGTTATAGTCCATGTGTTTTCTGGTTTATTTCTAGTCCTGTACTTATGTTGACACTGCTTGCTAAATATTTATTTAAAATAAAAATTTGATGTACTTTAAACAGGGTCTTTGAAACTGTTTGATGGAATTTGTATTCTAAAAGTTTTTTACACATCTGGTGTTGTGATATACTTTAAGTAAAATGTTCATGTCAATTGTTACAAATCCTTTATTTATATTTTTGAAGCAAACATTTTTAGACAGATATGATTTTAATACAAACATTAATCCCAAAATTTAACTTTAATTTT
Nlowderi_ChestnutBranch_N731 -----------------------------------------------------------------------------------------------------------------------------------------------------------------------------------------------------------------------------------------TATATATATATATGTAATTTTTCTAATGAAACATTAAAAAAA------------------------------------------ATTTGTATAGGTTTACAGATTCATTGCATGGGTTTGATATTTTATTAATACCTGAATGAAAATCTACATATTGAAGAATGCAAGAGGACTTGATGTAATTAAATGAGAATCACACTTGAGTTGAGGCTGCCAGCAAGACTTGATATATTTATTTTGCATTTTGAAAGCCTAAACATTAGTTTTAATATTCATTCTCTGTAAACGGGGCATTTTCCCTAAAAAAATTGAAAAATATAATTTAAATGTTCTTGTGGAAATTGCAAAAAATGTGATGTTCATTTGTTGGCAGCCTCAACATGGACTCGGTGGGAGGCTCTTGCCTCCATTTTCCCTCTAGCATACATAGCTGTCGTTCTGTCTTTCTTTGACACCCTCAGGTATCGTTTTGCTGAGATCTACTACCGCCGGGGAGAGTCGTCGAGCCACAAAGGCCGCGGCATGCGCGTCGAAACTGTGGTTCTTTTCGTGCCAGATGTTTGGAGCTGCCTACCCACCCGTGTAGAGTGGGATGGCATGGTCGCTACTGGATGTTGCAAAAAACCGCTTCAGCGGAAACTCCCTGAAGAGACCTCGGACCCTGAAGCCCAGGCACTGATACATTATATGGTTTCTTTTCTTTTTACAATTTCTTTTTTTGCTCTAGAGACTGTGCATCAGAGCACCAACCTCCATTGACTAGCCACGTTCAAAACAGAGATCATTTG-----ACAAACAATTTTGAAATTTATTAAATTTTTAATTTAATAACATAGGTTACCAAATTACTAAATAA--TTTTTTTTCTCTGTACAACATACAGAGATGAAGTTAATGATTTCTTCCTTTAACTTTAAGAAAATTTAAATAGTTTGTTATAGTGCATGTGTTTTTTAGTTTATTTCTAGTCCTGTACTTATGTTGACACTGCTTGCTAAATATATATTTAAAATAAAAATTTGATGTAC--TAAACAGGGTCTTTGAAACTGTTTGATGGAATTTGTATTCTAAAAGTTTTTTACACATCTGGTGTTGTGATATACTTTAAGTAAAATGTTCATGGCAATTGTTACAAATCCTTTATTTATATTTTTGAAGAAAACATTTTTAGACAAATATGATTTTAATAAAAACATTAATCCCAAAATTTAACTTCAATTTT
Nlowderi_upperFiresCreek_N820 TAATAGACTGATTCCATCTCATAGTATTCACAACTTTGCATACAATTTATTTCGAGTTCTTCATTTATGTGTAAATTTAACAGATTTCATCCTGTGCCTTTGCCATATAATTTTCACCTTGTTCTCATTGCATTTTCTTAATATGTAAAAGATTTTCTTACAAAACCAATAAGTTAAATTCAATAAGAAAACATTCTTTAATTATTACCTTGTTATATTAAGATAGGTGTAATTATATATATATGTA--ATTTTTCTAATGAAACATCAAAAAAA------------------------------------------ATTTGTATGGGTTTACAGATTCATTGCATGGGTTTGATATTTTATTAATACCTGAATGAAAATCTACATATTGAAGAATGCAAGAGGACTTGATGTAATTAAATGAGAATCACACTTGAGTTGAGGCTGCCAGCAAGACTTGATATATTTATTTTGCATTTTGAAAGCCTAAACATTAGTTTTAATATTCATTCTCTGTAAACGGGGCATTTTCCCTAAAAAAATTGGAAAATATAATTTAAATGTTCTTTAGGAAATTGCAAAAAATGTGATGTTCATTTGTTGGCAGCCTCAACATGGACTCGGTGGGAGGCTCTTGCCTCCATTTTCCCTCTAGCATACATAGCTGTCGTTCTGTCTTTCTTTGACACCCTCAGGTATCGTTTTGCTGAGATCTACTACCGCCGGGGAGAGTCGTCGAGCCACAAAGGCCGCGGCATGCGCGTCGAAACTGTGGTTCTTTTCGTGCCAGATGTTTGGAGCTGCCTACCCACCCGTGTAGAGTGGGATGGCATGGTCGCTACTGGATGTTGCAAAAAACCGCTTCAGCGGAAACTCCCTGAAGAGACCTCGGACCCTGAAGCCCAGGCACTGATACATTATATGGTTTCTTTTCTTTTTACAATTTCTTTTTTTGCTCTAGAGACTGTGCATCAGAGCACCAACCTCCATTGACTAGCCACGTTCAAAACAGAGATCATTTG-----ACAAACAATTTTGAAATTTATTAAATTTTTAATTTAATAACATAGGTTACCAAATTACTAAATAA--TTTTTTTTCTCTGTACAACATACAGAGATGAAGTTAATGATTTCTTCCTTTAACTTTAAGAAAACTTAAATAGTTTGTTATAGTGCATGTGTTTTTTAGTTTATTTCTAGTCCTGTACTTATGTTGACACTGCTTGCTAAATATATATTTAAAATAAAAATTTGATGTACTTTAAACAGGGTCTTTGAAACTGTTTGATGGAATTTGTATTCTAAAAGTTTTTTACACATCTGGTGTTGTGATATACTTTAAGTAAAATGTTCATGGCAATTGTTACAAATCCTTTATTTATATTTTTGAAGAAAACATTTTTAGACAAATATGATTTTAATAAAAACATTAATCCCAAAATTTAACTTCAATTTT
Nlula_LulaFallsCave_G2084 TTATAGACTGATTCCATCCTGTAGTATTCACAACTTTGCATACAATTTATTTCGAGTTCTGCATTTATGTGTAAATTGAACAGATTTCATCCTGTGCCTTTGCCATATAATTTTCACCTTGTTCTCATTGCATTTTCTTAATATGTAAAAGATTTTTTTACAAAATCATTTTATTAATATCAATAAGAAAACATTTTTTAATTATTACCTTGTTATATTAAGATAGTTGTAATTATATATATTTATATATTTTTTCTAATGAAACATTAAAAAAATGTATGCGCCTAAAATGTTTTTTTTATCTTAAAATTCAAAATATGTGTATGGGTTTACAGATTCATTGCATGGGTTTGATATTTTATTAGTACCTGAATGAAAATCTACATATTGAAGAATGCAAGAGAACTTGATGTAATTAAATGAGAATCACACTTGAGTTGAGGCTGCCAGCAAGACTTGATATATTTATTTTGCATTTTGAAAGCCTAA-----AGTCTTAATGTTCATTCTCTGGAAACGGGGCATTTTCCCTAAAAAAATTGAAAAATATAATTTAAATGTGCTTTAATAAATTGCAAAAAATGTGATGTTCATTTGTTGGCAGCCTCAACATGGACTCGGTGGGAGGCTCTTGCCTCCATTTTCCCTCTAGCATACATAGCTGTCGTTCTGTCTTTCTTTGACACCCTCAGGTATCGTTTTGCTGAGATCTACTACCGCCGGGGAGAGTCGTCGAGCCACAAAGGCCGCGGCATGCGCGTCGAAACTGTGGTTCTTTTCGTGCCAGATGTTTGGAGCTGCCTACCCACCCGTGTAGAGTGGGATGGCATGGTCGCTACTGGATGTTGCAAAAAACCGCTTCAGCGGAAACTCCCTGAAGAGACCTCGGACCCTGAAGCCCAGGCACTGATACAATATATGGTTTCTTTTCTTTTTACAATTTCTTTTTTTGCTCTAGAGACTGTGCATCAGAGCACCAACCTCCATTGACTAGCCACGTTCAAAACAGAGATCATTGAAATAAATAAACTATTTTGAAATTTGTTAACTTTTTAATTTAATAACGCAGGTTGCCAAATTACTAAACCATTTTTTCCCTCTCTGTATAACATACACAGATAAAGTTAATGATTTCTTCCTTTAACTTTAAGAAAACTTGAATAGTTTGTTATAGTGCATGTGTTTTCTGGTTTATTTCTAGTCCTGTACTTATGTTGACACTGCTTGCTAAATATATATTTAAAATAAAAATTTGATGTACTTTAAACAGGGTCTTTGAAACTGTTTGATGGAATTTGTATTCTAAAAGTTTTTTAGACATCTGGTGTTGTGATATACTTTAAGTAAAATGTTCATGTCAATTGTTACAAATCCTTTATTTATATTTTTGAAGAAAACATTTTTAGACAAATATGATTTTAATAAAAACATTAATCCCAAAATTTAACTTTAATTTT
Nmimus_Straleys_N625 ----------------------------------------------------------------------------------------------------------------------------------------------------------------------------------------------------------------------------AGATAGGTGTAATTATATATATATATATAA-------------------------TATATGTGCCTAAAATG-TTTTTTTATCTTAAAATTCAAAATATGTGTATGGGTTTACAGATGCATTGCATGGGTTCAATATTTTATTAGTACCTGAATGAAAATCTACATATTGAAAAATGCAAGAGAACTTGATGTAATTAAATGAGAATCACACTTGAGTTGAGGCTGCCAGCAAGACTTGATATATTTATTTTGCATTTTGAAAGCCTAAATATTAGTTTCAATGTTCATTCTCTGGAAACGAGACATTTTCCCTAAAAAAATAGAAAAATATAATTTAAATATGCTTTAATAAATTGCAAAAAATGTGATGTTCATTTGTTGGCAGCCTCAACATGGACTCGGTGGGAGGCTCTTGCCTCCATTTTCCCTCTAGCATACATAGCTGTCGTTCTGTCTTTCTTTGACACCCTCAGGTATCGTTTTGCTGAGATCTACTACCGCCGGGGAGAGTCGTCGAGCCACAAAGGCCGCGGCATGCGCGTCGAAACTGTGGTTCTTTTCGTGCCAGATGTTTGGAGCTGCCTACCCACCCGTGTAGAGTGGGATGGCATGGTCGCTACTGGATGTTGCAAAAAACCGCTTCAGCGGAAACTCCCTGAAGAGACCTCGGACCCTGAAGCCCAGGCACTGATACATTATATGGTTTCTTTTCTTTTTACAATTTCTTTTTTTGCTCTAGAGACTGTGCATCAGAGCACCAACCTCCATTGACTACCCACGTTCAAAACAGAGATCATTGAAATAAATAAACTATTTTGAAATTTGTTAAATTTTTAATTTAATAACACAGGTTACCAAGTTACTAAATCATTTTTTTCTCCTCTGTACAACATACAGAGATAAAGTTAATGATTTCTTCCTTTAACTTTAAGAAAACTTGAATAGTTTGTTATAGTGCATGTGTTTTCTGGTTTATTTCTAGTCCTGTACTTATGTTGACACTGCTTGTTAAATATATATTTAAAATAAAAATTTGATGTACTTTAAACAGGGTCTTTGAAACTGTTTGATGGAATTTGTATTCTAAAAGTTTTTTACACATCTGGTGTTGTGATATACTTTAAGTAAAATGTTCATGTCAATTGTCACAAATCCTTTATTTATATTTTTGAAGAAAACAT---------------------------------------------------------
Nnasicus_CaneyFork_N171 ---------------------------------------------------------------------------------------------------------------------------------------------------------------------------------------------------------------------------------------------------------------------------------------------------------------------------------------------------------------------------------------------------------AATGCAAGAGAACTTGATGTAATTAAATGAGAATCACACTTGAGTTGAGGCTGCCAGCAAGACTTGATATATTTATTTTGCATTTTGAAAGCCTAAACATTAGTTTTAATGTTCATTCTCTGGAAATGGGACATTTTTCCTAAAAAAATTGAAAAATATAATTTAAATATGCTTTAATAAATTGCAAAAAATGGGATGTTCATTTGCTGGCAGCCTCAACATGGACTCGGTGGGAGGCTCTTGCCTCCATTTTCCCTCTAGCATACATAGCTGTCGTTCTGTCTTTCTTTGACACCCTCAGGTATCGTTTTGCTGAGATCTACTACCGCCGGGGAGAGTCGTCGAGCCACAAAGGCCGCGGCATGCGCGTCGAAACTGTGGTTCTTTTCGTGCCAGATGTTTGGAGCTGCCTACCCACCCGTGTAGAGTGGGATGGCATGGTCGCTACTGGATGTTGCAAAAAACCGCTTCAGCGGAAACTCCCTGAAGAGACCTCGGACCCTGAAGCCCAGGCACTGATACATTATATGGTTTCTTTTCTTTTTACAATTTCTTTTTTTGCTCTAGAGACTGTGCATCAGAGCACCAACATCCATTGACTAGCCACGTTCAAAACAGAGATCATCGAAATAAA----CTATTTTGAAATTTGTTAAATTTTTAATTTAATAACACAGGTTACCAAATTACTAAATCATTTTTTCCCTCTCTGTACAACATACAGAGATAAAGTGAATGATTTCTTCCTTTAACTTTAAGAAAACTTGAATTGTTTGTTACAGTGCATGTGTTTTCTGGTTTATTTCTAGTCCTGTACTTATGTTGACACTGCTTGTTCAATATATATTTAAAATAAAATTTTGATGTACTTTAAACAGGGTCTTTGAAACTGTTTGATGGAATTTGTATTCTAAAAGTTTTTTACACATCTGGTGTTGTGATATACTTTAAGTAAAATGTTCATGTCAATTGTTACAAATCCTTTATTTATATTT----------------------------------------------------------------------
Nnasicus_ConnosteeFalls_N696 ------------------------TATTCACAACTTTGCATACAATTTATTTCGAGTTCTGCATTTATGTGTAAATTTAACAGATTTCATCCTGTGCCTTTGCCATATAATTTTCACCTTGTTCTCATTGCATTTTCTTAATATGTAAAATATTTTTTTACAAAATCATTTAGTTAAATTCAATAAGAAAACATTTTTTAATTATTACCTTGTTATATTAGGATAGGTGTAAT---ATATATTTATATAATTTTTCTAATGAAACATTAAAAAAATGTATTTGCCTAAAATG-TTTTTTTATCTTAAAATTCAAAATATGTGTATGGGTTTACAGATTCATCGCATGGGTTTGATATTTTTTTAGTACCTGAATGAAAATCTACATATTGAAGAATGCAAGAGAACTTGATGTAATTAAATGAGAATCACACTTGAGTTGAGGCTGCCAGCAAGACTTGATATATTTATTTTGCATTTTGAAAGCCTAAACATTAGTCTGAATGTTTATTCTCTGGAAACGGGACATTTTTCCTAAAAAAATTGAAAAATATAATTTAAATATGCTTTAATAAATTGCAAAAAATGTGATGTTCATTTGTTGGCAGCCTCAACATGGACTCGGTGGGAGGCTCTTGCCTCCATTTTCCCTCTAGCATACATAGCTGTCGTTCTGTCTTTCTTTGACACCCTCAGGTATCGTTTTGCTGAGATCTACTACCGCCGGGGAGAGTCGTCGAGCCACAAAGGCCGCGGCATGCGCGTCGAAACTGTGGTTCTTTTCGTGCCAGATGTTTGGAGCTGCCTACCCACCCGTGTAGAGTGGGATGGCATGGTCGCTACTGGATGTTGCAAAAAACCGCTTCAGCGGAAACTCCCTGAAGAGACCTCGGACCCTGAAGCCCAGGCACTGATACATTATATGGTTTCTTTTCTTTTTACAATTTCTTTTTTTGCTCTAGAGACTGTGCATCAGAGCACCAACCTCCATTGACTAGCCACGTTCAAAACAGAGATCATTGAAATAAA----CTATTTTGAAATTTGTTAAATTTTTAATTTAATAACACAGGTTACCAAATTACTAAATCATTTTTTTCCTCTCTGTACAACATACAGAGATAAAGTTAATGATTTCTTCCTTTAACTTTCAGAAAACTTGAATTGTTTGTTACAGTGCATGTGTTTTCTGGTTTATTTCTAGTCCTGTACTTATGTTGACACTGCTTGCTAAATATATATTTAAAATAAAAATTTGATGTACTTTAAACAGGGTCTTTGAAACTGTTTGATGGAATTTGTATTCTAAAAGTTTTTTACACCTCTGGTGTTGTGATATACTTTAAGTAAAATGTTCATGTCAATTGTTACAAATCCTTTATTTATATTTTTGAAGAAAACATTTTTAGACAAAT---------------------------------------------
Nnasicus_CoweeTrain_N189 TTATAGGTTGATTCCATCCTGTATTATTCACAACTTTGCATACAATTTATTTCGAGTTCTGCATTTATGTGTAAATTTAACAGATTTCATCCTGTGCCTTTGCCATATAATTTTCACCTTGTTCTCAATGCATTTTCTTAATATGTAAAATCTTTTTTCACAAAATCATTTAGTTAAATTCAATAAGAAAA-ATTTTTTAATTATTACCTTGTTATATTAGGATAGGTGTAATTATATATATTTATATAATTTTTC------------------------------------------TTATCTTAAAATTCAAAATATGTGTATGGGTTTACAGATTCATTGCATGGGTTTGATATTTTATTAGTACCTGAATGAAAATCTACATATTGAAGAATGCAAGAGAACTTGATGTAATTAAATGAGAATCACACTTGAGTTGAGGCTGCCAGCAAGACCTGATATATTTATTTTGCATTTTGAAAGCCTAAACATTAGTTTTAATGTTCATTCTCTGGAAATGGGACATTTTTCCTAAAAAAATTGAAAAATATAATTTAAATATGCTTTAATAAATTGCAAAAAATGGGATGTTCATTTGCTGGCAGCCTGAACATGGACTCGGTGGGAGGCTCTTGCCTCCATTTTCCCTCTAGCATACATAGCTGTCGTTCTGTCTTTCTTTGACACCCTCAGGTATCGTTTTGCTGAGATCTACTACCGCCGGGGAGAGTCGTCGAGCCACAAAGGCCGCGGCATGCGCGTCGAAACTGTGGTTCTTTTCGTGCCAGATGTTTGGAGCTGCCTACCCACCCGTGTAGAGTGGGATGGCATGGTCGCTACTGGATGTTGCAAAAAACCGCTTCAGCGGAAACTCCCTGAAGAGACCTCGGACCCTGAAGCCCAGGCACTGATACATTATATGGTTTCTTTTCTTTTTACAATTTCTTTTTTTGCTCTAGAGACTGTGCATCAGAGCACCAACATCCATTGACTAGCCACGTTCAAAACAGAGATCATTGAAATAAA----CTATTTTGAAATTTGTTAAATTTTTAATTTAATAACACAGGTTACCAAATTACTAAATCATTTTTTCCCTCTCTGTACAACATACGGAGATAAAGTTAATGATTTCTTCCTCTAACTTTAAGAAAACTTGAATTGTTTGTTACAGTGCATGTGTTTTCTGGTTTATTTCTAGTCCTGTACTTATGTTGACACTGCTTGTTAAATATATATTTAAAATAAAAATTTGATGTACTTTAAACAGGGTCTTTGAAACTGTTTGATGGAATTTGTATTCTAAAAGTTTTTTACACATCTGGTGTTGTGATATACTTTAAGTAAAATGTTCATGTCAATTGTTACAAATCCTTTATTTATATTTTTGAAGAAAACATTTTTAGACAAATATGATTTTAATAAAAACATTAATCCCCAAAATTAACTTTAATTTT
Npaynei_NorrisDamCave_N348 TAATAGACTGATTCCTTCCCATAGTATTCACAACTTTGCATAAAATTTATTTCGAGTTCTGCATTTATGTGTAAATTTAACAGATTTCATCCTGTGCCTTTGCCATATAATTTTCACCTTGTTCTCATTGCATTTTCTTAATATGTAAAAGATTTTCTTACAAATCCATTTAGTTAAATTCAATAAGAAAACATTCTTTAATTATTACCTTGTTATATTAAGATAGGTGTAATTATATATATATATATAA-------------------------TATATGTGCCTAAAATG--TTTTTTATCTTAAA----AAAATATGTGTATGGGTTTACAGATTCATTGCATGGGTTCGATATTTTATTAGTACCTGAATGAAAATCTACATATTGAAAAATGCAAGAGAACTTGATGTAATTAAATGAGAATCACACTTGAGTTGAGGCTGCCAGCAAGACTTGATATATTTATTTTGCATTTTGAAAGCCTAAATATTAGTTTTAATGTTCATTCTCTGGAAACGAGACATTTTCCTTAAAAAAATTGAAAAATATAATTTAAATATGCTTTAATAAATTGCAAAAAATGTGATGTTCAATTGTTGGCAGCCTCAACATGGACTCGGTGGGAGGCTCTTGCCTCCATTTTCCCTCTAGCATACATAGCTGTCGTTCTGTCTTTCTTTGACACCCTCAGGTATCGTTTTGCTGAGATCTACTACCGCCGGGGAGAGTCGTCGAGCCACAAAGGCCGCGGCATGCGCGTCGAAACTGTGGTTCTTTTCGTGCCAGATGTTTGGAGCTGCCTACCCACCCGTGTAGAGTGGGATGGCATGGTCGCTACTGGATGTTGCAAAAAACCGCTTCAGCGGAAACTCCCTGAAGAGACCTCGGACCCTGAAGCCCAGGCACTGATACATTATATGGTTTCTTTTCTTTTTACAATTTCTTTTTTTGCTCTAGAGACTGTGCATCAGAGCACCAACCTCCATTGACTAGCCACGTTCAAAACAGAGATCATTGAAATAAATAAACTATTTTGAAATTTGTTAAATTTTTAATTTAATAACACAGGTTACCAAATTACTAAATCATTTTTTTCCTCTCTGTACAACATACAGAGATAAAGTTAATGATTTCTTCCTTTAACTTTAAGAAAACTTGAATAGTTTGTTATAGTGCATGTGTTTTCTGGTTTATTTCTAGTCCTGTACTTATGTTGACACTGCTTGCTAAATATATATTTAAAATAAAAATTTGATGTGCTTTAAACAGGGTCTTTGAAACTGTTTGGTGGAATTTGTATTCTAAAAGTTTTTTACACATC---------------------------------------------------------------------------------------------------------------------------------------
Npaynei_UnakaMtns_N943 ------------------------TATTCACAACTTTGCATACAATTTATTTTGAGTTCTGCATTTATGTGTAAATTTAACAGATTTCATCCTGTGCCTTTGCCATATAATTTTCACCTTGTTCTCATTGCATTTTCTTAATATGTAAAAGATTTTCTTACAAATCCATTTAGTTAAATTCAATAAGAAAACATTCTTTAATTATTAC--TGTTATATTAAGATAGGTGTAAT--TATATATATATATAA-------------------------TATATGTGCCTGAAATG--TTTTTTATCTTAAAATTCAAAATATGTGTATAGGTTTACAGATTCATTGCATGGGTTCGATATTTTATTAGTACCTGAATGAAAATCTACATATTGAAAAATGCAAGAGAACTTGATGTAATTAAATGAGAATCACACTTGAGTTGAGGCTGCCAGCAAGACTTGATATATTTATTTTGCATTTTGAAAGCCTAAATATTAGTTTTAATGTTCATTCTCTGGAAACGAGACAGTTTCCCTAAAAAAATTGAAAAATATAATTTAAATATGCTTTAATAAATTGCAAAAAATGTGATGTTCATTTGTTGGCAGCCTCAACATGGACTCGGTGGGAGGCTCTTGCCTCCATTTTCCCTCTAGCATACATAGCTGTCGTTCTGTCTTTCTTTGACACCCTCAGGTATCGTTTTGCTGAGATCTACTACCGCCGGGGAGAGTCGTCGAGCCACAAAGGCCGCGGCATGCGCGTCGAAACTGTGGTTCTTTTCGTGCCAGATGTTTGGAGCTGCCTACCCACCCGTGTAGAGTGGGATGGCATGGTCGCTACTGGATGTTGCAAAAAACCGCTTCAGCGGAAACTCCCTGAAGAGACCTCGGACCCTGAAGCCCAGGCACTGATACATTATATGGTTTCTTTTCTTTTTACAATTTCTTTTTTTGCTCTAGAGACTGTGCATCAGAGCACCAACCTCCATTGACTAGCCACGTTCAAAACAGAGATCATTGAAATAAATAAACTATTTTGAAATTTGTTAAATTTTTAATTTAATAACACAGGTTACCAAATTACTAAATCATTTTTTCCCTCTCTGTACAACATACAGAGATAAAGTTAATGATTTCTTCCTTTAACTTTAAGAAAACTTGAATAGTTTGTTATAGTGCATGTGTTTTCTGGTTTATTTCTAGTCCTGAACTTATGTTGACACTGCTTGCTAAATATATATTTAAAATAAAAATTTGATGTACT---------------------------------------------------------------------------------------------------------------------------------------------------------------------------------------------------
Nperlakyi_SChimneys_N1079 --------------------------------------------------------------------------------------------------------------TTTTCACCTTGTTCTCATTGCATTTTCTTAATATGTAAAAGATTTTCTTACAAAACCATTTAGTTAAATTCAATAAGAAAACATTCTTTAATTATTACCTTGTTATATTAAGATAGGTGTAATTATATATGTATGTA--ATTTTTCTAATGAAACATTTAAAAAATGTATGTGCCTAAAATGTTTTTTTTATCTTAAAATTCAAAATATATGTATGGGTTTACAGATTCATTGCATGGGTTTGAATTTTTATTAGTA----------------CATATTGAAGAATGCAAGAGAACTTGATGTAATTAAATGAGAATCACACTTGAGTTGAGGCTGCCAGCAAGATTTGATATATTTATTTTGCATTTTGAAAGCCTAAACATTAGTTTTAATGTTCATTCTCTGGAAACGGGGCATTTTCCCTAAAAAAATTGAAAAATATAATTTAAATGTGCTTTAATAAATTGCAAAAAATGTGATGTTCGTTTGTTGGCAGCCTCAACATGGACTCGGTGGGAGGCTTTTGCCTCCATTTTCCCTCTAGCATACATAGCTGTCGTTCTGTCTTTCTTTGACACCCTCAGGTATCGTTTTGCTGAGATCTACTACCGCCGGGGAGAGTCGTCGAGCCACAAAGGCCGCGGCATGCGCGTCGAAACTGTGGTTCTTTTCGTGCCAGATGTTTGGAGCTGCCTACCCACCCGTGTAGAGTGGGATGGCATGGTCGCTACTGGATGTTGCAAAAAACCGCTTCAGCGGAAACTCCCTGAAGAGACCTCGGACCCTGAAGCCCAGGCACTGATACATTATATGGTTTCTTTTCTTTTTACAATTTCTTTTTTTGCTCTAGAGACTGTGCATCAGAGCACCAACCTCCATTGACTAGCCACGTTCAAAACAGAGATCATTCAAATAAATAAACTATTTTAAAATTTGTTAAATTTTTAATTTAATAACACAGGTTACCAAATTACTAAATAATTTTTTTCCTCTCTGTACAGCATACAGAGATAAAGTTAATGATTTCTTCCTTTAACTTTAAGAAAAC--AAATAGTTTGTTATAGTGCATGTGTTTTCTGGTTTATTTCTAGTCCTGTACTTATGTTGACACTGCTTGCTAAATATATATTTAAAATAAAAATTTGATGTACTTTAAACAGGGTCTTTGAAACTGTTTGATGGAATTTGTATTCTAAAAGTTTTTTACACATCTGGTGTTGTGATATACTTTAAGTAAAATGTTCATGTCAATTGTTACAAATCCTTTATTTATATTTTTGAAGAAAACTTTTTTAGACAAATATGATTTTAATAAAAACATTAATCCCAACATTTAACTTTAATTTT
Nperlakyi_SChimneys_N1080 TAATAGACTGTTTCCATCCCATAGTATTCACAACTTTGCATACAATTTATTTCGAGTTCTGCATTTATGTGTAAATTTAACAGATTTCATCCTGTGCCTTTGCCATATAATTTTCACCTTGTTCTCATTGCATTTTCTTAATATGTAAAAGATTTTCTTACAAAACCAATTAGTTAAATTCAATAAGAAAACATTCTTTAATTATTACCTTGTTATATTAAGATAGGTGTAATTATATATGTATGTA--ATTTTTCTAATGAAACATTTAAAAAATGTATGTGCCTAAAATGTTTTTTTTATCTTAAAATTCAAAATATATGTATGGGTTTACAGATTCATTGCATGGGTTTGTATTTTTATTAGTA----------------CATATTGAAGAATGCAAGAGAACTTGATGTAATTAAATGAGAATCACACTTGAGTTGAGGCTGCCAGCAAGATTTGATATATTTATTTTGCATTTTGAAAGCCTAAACATTAGTTTTAATGTTCATTCTCTGGAAACGGGGCATTTTCCCTAAAAAAATTGAAAAATATAATTTAAATGTGCTTTAATAAATTGCAAAAAATGTGATGTTCGTTTGTTGGCAGCCTCAACATGGACTCGGTGGGAGGCTTTTGCCTCCATTTTCCCTCTAGCATACATAGCTGTCGTTCTGTCTTTCTTTGACACCCTCAGGTATCGTTTTGCTGAGATCTACTACCGCCGGGGAGAGTCGTCGAGCCACAAAGGCCGCGGCATGCGCGTCGAAACTGTGGTTCTTTTCGTGCCAGATGTTTGGAGCTGCCTACCCACCCGTGTAGAGTGGGATGGCATGGTCGCTACTGGATGTTGCAAAAAACCGCTTCAGCGGAAACTCCCTGAAGAGACCTCGGACCCTGAAGCCCAGGCACTGATACATTATATGGTTTCTTTTCTTTTTACAATTTCTTTTTTTGCTCTAGAGACTGTGCATCAGAGCACCAACCTCCATTGACTAGCCACGTTCAAAACAGAGATCATTGAAATAAATAAACTATTTTAAAATTTTTTAAATTTTTAATTTAATAACACAGGTTACCAAATTACTAAATAATTTTTTTCCTCTCTGTACAGCATACAGAGATAAAGTTAATGATTTCTTCCTTTAACTTTAAGAAAAC--GAATAGTTTGTTATAGTGCATGTGTTTTCTGGTTTATTTCTAGTCCTGTACTTATGTTGACACTGCTTGCTAAATATATATTTAAAATAAAAATTTGATGTACTTTAAACAGGGTCTTTGAAACTGTTTGATGGAATTTGTATTCTAAAAGTTTTTTACACATCTGGTGTTGTGATATACTTTAAGTAAAATGTTCATGTCAATTGTTACAAATCCTTTATTTATATTTTTGAAGAAAACTTTTTTAGACAAATATGATTTTAATAAAAACATTAATCCCAACATTTAACTTTAATTTT
Nreclusus_Clingmans_N252 TAATAGACTGATTCCATCCCATAGTATTCAAAACTTTGCATACAATTTATTTGGAGTTCTGCATTTATGTGTAAATTTAACAGATTTCATCCTGTGCCTTTGCCATATAATTTTCACCTTGTTCTCATTGCATTTTCTTAATATGTAAAAGATTTTCTTACAAAACCATTTAGTTAAATTCAATAAGAAAACATTCTTTAATTATTACCTTGTTATATTAAGATAGGTGTAATTATATATGTATGTA--ATTTTTCTAATGAAACATT-AAAAAATGTATGTGCCTAAAATGTTTTTTTTATCTTAAAATTCAAAATATGTGTATGGGTTTACAGATTCATTGCATGGGTTTGAATTTTTATTAGTA----------------CATATTGAAGAATGCAAGAGAACTTGATGTAATTAAATGAGAATCACACTTGAGTTGAGGCTGCCAGCAAGATTTGATATATTTATTTTGCATTTTGAAAGCCTAAACATGAGTTTTAATGTTCATTCTCTGGAAACGGGGCATTTTCCCTAAAAAAATTGAAAAATATAATTTAAATGTGCTTTAATAAATTGCAAAAAATGTGATGTTCATTTGTTGGCAGCCTCAACATGGACTCGGTGGGAGGCTTTTGCCTCCATTTTCCCTCTAGCATACATAGCTGTCGTTCTGTCTTTCTTTGACACCCTCAGGTATCGTTTTGCTGAGATCTACTACCGCCGGGGAGAGTCGTCGAGCCACAAAGGCCGCGGCATGCGCGTCGAAACTGTGGTTCTTTTCGTGCCAGATGTTTGGAGCTGCCTACCCACCCGTGTAGAGTGGGATGGCATGGTCGCTACTGGATGTTGCAAAAAACCGCTTCAGCGGAAACTCCCTGAAGAGACCTCGGACCCTGAAGCCCAGGCACTGATACATTATATGGTTTCTTTTCTTTTTACAATTTCTTTTTTTGCTCTAGAGACTGTGCATCAGAGCACCAACCTCCATTGACTAGCCACGTTCAAAACAGAGATCATTGAAATAAATGAACTATTTTAAAATTTGTTAAATTTTTAATTTAATAACACAGGTTACCAAATTACTAAATCATTTTTTTCCTCTCTGTACAGCATACAGAGATAAAGTTAATGATTTCTTCCTTTAACTTTAAGAAAAC--GAATAGTTTGTTATAGTGCATGTGTTTTCTGGTTTATTTCTAGTCCTGTACTTATGTTGACACTGCTTGCTAAATATATATTTAAAATAAAAATTTGATGTACTTTAAACAGGGTCTTTGAAACTGTTTGATGGAATTTGTATTCTAAAAGTTTTTTACACATCTGGTGTTGTGATATACTTTAAGTAAA-------------------------------------------------------------------------------------------------------------
Nreclusus_Newfound_N259 TTATAGACTGATTCCATCCCATAGTATTCAAAACTTTGCATACAATTTATTTCGAGTTCTGCATTTATGTGTAAATTTAACAGATTTCATCCTGTGCCTTTGCCATATAATTTTCACCTTGTTCTCATTGCATTTTCTTAATATGTAATAGATTTTCTTACAAAATCATTTAGTTAAATTCAATAAGAAAACATTCTTTAATTATTACCTTGTTATATTAAGATAGGTGTAATTATATATGTATGTA--ATTTTTCTAATGAAACATTTAAAAAATGTATGTACCTAAAATGTTTTTTTTATCTTAAAATTCAAAATATGTGTATGGGTTTACAGATTCATTGCATGGGTTTGAATTTTTATTAGTA----------------CATATTGAAGAATGCAAGAGAACTTGATGTAATTAAATGAGAATCACACTTGAGTTGAGGCTGCCAGCAAGATTTGATATATTTATTTTGCATTTTGAAAGCCTAAACATTAGTTTTAATGTTCATTCTCTGGAAACGGGGCATTTTCCCTAAAAAAATTGAAAAATATAATTTAAATGTGCTTTAATAAATTGCAAAAAATGTGATGTTCATTTGTTGGCAGCCTCAACATGGACTCGGTGGGAGGCTTTTGCCTCCATTTTTCCTCTAGCATACATAGCTGTCGTTCTGTCTTTCTTTGACACCCTCAGGTATCGTTTTGCTGAGATCTACTACCGCCGGGGAGAGTCGTCGAGCCACAAAGGCCGCGGCATGCGCGTCGAAACTGTGGTTCTTTTCGTGCCAGATGTTTGGAGCTGCCTACCCACCCGTGTAGAGTGGGATGGCATGGTCGCTACTGGATGTTGCAAAAAACCGCTTCAGCGGAAACTCCCTGAAGAGACCTCGGACCCTGAAGCCCAGGCACTGATACATTATATGGTTTCTTTTCTTTTTACAATTTCTTTTTTTGCTCTAGAGACTGTGCATCAGAGCACCAACCTCCATTGACTAGCCACGTTCAAAACAGAGATCATTGAAATAAATAAACTATTTTAAAATTTGTTAAATTTTTAATTTAATAACACAGGTTACCAAATTACTAAATCATTTTTTTCCTCTCTGTACAGCATACAGAGATAAAGTTAATGATTTCTTCCTTTAACTTTAAGAAAAC--GAATAGTTTGTTATAGTGCATGTGTTTTCTGGTTTATTTCTAGTCCTGTACTTATGTTGACACTGCTTGCTAAATATATATTTAAAATAAAAATTTGATGTACTTTAAACAGGGTCTTTGAAACTGTTTGATGGAATTTATATTCTAAAAGTTTTTTACACATCTGGTGTTGTGATATACTTTAAGTAAAATGTCCATGTCAATTGTTACAAATCCTTTATTTATATTTTTGAAGAAAACTTTTTTAGACA------------------------------------------------
Nreclusus_Noland_N1051 TAATAGACTGATTCCATCCCATAGTATTCACAACTTTGCATACAATTTATTTCGAGTTCTGCATTTATGTGTAAATTTAACAGATTTCATCCTGTGCCTTTGCCATATAATTTTCACCTTGTTCTCATTGCATTTTCTTAATATGTAAAAGATTTTCTTACAAAACCATTTAGTTAAATTCAATAAGAAAACATTCTCTAATTATTACCTTGTTATATTAAGATAGGTGTAATTATATATGTATGTA--ATTTTTCTAATGAAACATTAAAAAAATGTGTGTGCCTAAAATGTTTTTTTTATCTTAAAATTCAAAATATGTGTATGGGTTTACAGATTCATTGCATGGGTTTGAATTTTTATTAGTA----------------CATATTGAAGAATGCAAGAGAACTTGATGTAATTAAATGAGAATCACACTTGAGTTGAGGCTGCCAGCAAGATTTGATATATTTATTTTGCATTTTGAAAGCCTAAACATTAGTTTTAATGTTCATTCTCTGGAAACGGGGCATTTTCCCTAAAAAAATTGGAAAATATAATTTAAATGTGCTTTAATAAATTGCAAAAAATGTGATGTTCATTTGTTGGCAGCCTCAACATGGACTCGGTGGGAGGCTTTTGCCTCCATTTTCCCTCTAGCATACATAGCTGTCGTTCTGTCTTTCTTTGACACCCTCAGGTATCGTTTTGCTGAGATCTACTACCGCCGGGGAGAGTCGTCGAGCCACAAAGGCCGCGGCATGCGCGTCGAAACTGTGGTTCTTTTCGTGCCAGATGTTTGGAGCTGCCTACCCACCCGTGTAGAGTGGGATGGCATGGTCGCTACTGGATGTTGCAAAAAACCGCTTCAGCGGAAACTCCCTGAAGAGACCTCGGACCCTGAAGCCCAGGCACTGATACATTATATGGTTTCTTTTCTTTTTACAATTTCTTTTTTTGCTCTAGAGACTGTGCATCAGAGCACCAACCTCCATTGACTAGCCACGTTCAAAAC--AGATCATTGAAATAAATAAACTATTTTAAAATTTGTTAAATTTTTAATTTAATAACACAGGTTACCAAATTACTAAATCATTTTTTTCCTCTCTGTACAGCATACAGAGATAAAGTTAATGATTTCTTCCTTTAACTTTAAGAAAAC--GAATATTTTGTTATAGTGCATGTGTTTTCTGGTTTATTTCTAGTCCTGTACTTATGTTGACACTGCTTGCTAAATATATATTTAAAATAAAAATTTGATGTACTTTAAACAGGGTCTTTGAAACTGTTTGATGGAATTTGTATTCTAAAAGTTTTTTACACATCTGGTGTTGTGATATACTTTAAGTAAAATGTTCATGTCAATTGTTACAAATCCTTTATTTATATTTTTGAAGAAAACTTTTTTAGACAAATATGATTTTAATAAAAACATTAATCCCAAAATTTAACTTTAATGTT
Nreclusus_Smokemont_N1020 TAATGGACTGATTCCATCCCATAGTATTCACAACTTTGCATACAATTTATTTCGAGTTCTGCATTTATGTGTAAATTTAACAGATTTCATCCTGTGCCTTTGCCATATAATTTTCACCTAGTTCTCATTGCATTTTCTTAATATGTAAAAGATTTTCTTACAAAACCATTTAGTTAAATTCAATAAGAAAACATTCTTCAATTATTACCTTGTTATATTAAGATAGGTGTAATTATATATGTATGTA--ATTTTTCTAATGAAACATTAAAAAAATGTATACGTCTAAAATGTGTTTTTTATCTTAAAATTCAAAATATGTGTATGGGTTTACAGATTCATTGCATGGGTTTGAATTTTTATTAGTA----------------CATATTGAAGAATGCAAGAGAACTTGATGTAATTAAATGAGAATCACACTTGAGTTGAGGCTGCCAGCAAGATTTGATATATTTATTTTGCATTTTGAAAGCCTAAACATTAGTTTTAATGTTCATTCTCTGGAAACGGGGCATTTTCCCTAAAAAAATTGAAAAATATAATTTAAATGTGCTTTAATAAATTGCAAAAAATGTGATGTTCATTTGTTGGCAGCCTCAACATGGACTCGGTGGGAGGCTTTTGCCTCCATTTTCCCTCTAGCATACATAGCTGTCGTTCTGTCTTTCTTTGACACCCTCAGGTATCGTTTTGCTGAGATCTACTACCGCCGGGGAGAGTCGTCGAGCCACAAAGGCCGCGGCATGCGCGTCGAAACTGTGGTTCTTTTCGTGCCAGATGTTTGGAGCTGCCTACCCACCCGTGTAGAGTGGGATGGCATGGTCGCTACTGGATGTTGCAAAAAACCGCTTCAGCGGAAACTCCCTGAAGAGACCTCGGACCCTGAAGCCCAGGCACTGATACATTATATGGTTTCTTTTCTTTTTACAATTTCTTTTTTTGCTCTAGAGACTGTGCATCAGAGCACCAACCTCCATTGACTAGCCACGTTCAAAACAGAGATCATTGAAATAAATAAACTATTTTAAAATTTGTTAAATTTTTAATTTAATAACACAGGTTACCAAATTACTAAATCATTTTTTTCCTCTCTGTACAGCATACAGAGATAAAGTTAATGATTTCTTCCTTTAACTTTAAGAAAAC--GAATAGTTTGTTATAGTGCATGTGTTTTCTGGTTTATTTCTAGTCCTGTACTTATGTTGACACTGCTTGCTAAATATATATTTAAAATAAAAATTTGATGTACTTTAAACAGGGTCTTTGAAACTGTTTGATGGAATTTGTATTCTAAAAGTTTTTTACACATCTGGTGTTGTGATATACTTTAAGTAAAATGTCCATGTCAATTGTTACAAATCCTTTATTTATATTTTTGAAGAAAACTTTTTTAGACAAATATGATTTTAATAAAAACATTAATCCCAAAA---------------
Nroanensis_IngramBranch_N926 TAATAGACTGATTCCTTCCCATAGTATTCACAACTTTGCATACAATTTATTTCGAGTTCTGCATTTATGTGTAAATTTAACATATTTCATCCTGTGCCTTTGCCATATAATTTTCACCTTGTTCTCATTGCATTTTCTTAATATGTAAAAGATTTTCTTACAAATCCATTTAGTTAAATTCAATAAGAAAACATTCTTTAATTATTACCTTGTTATATTAAGATAGGTGTAAT--------TATATATAA-------------------------TATATGTGCCTAAAATG--TTTTTTATCTTAAAATTCAAAATATGTGTATGGGTTTACAGATTCATTGCATGGGTTCGATATTTTATTAGTACCTGAATGAAAATCTACATATTGAAAAATGCAAGAGAACTTGATGTAATTAAATGAGAATCACACTTGAGTTGAGGCTGCCAGCAAGACTTGATATATTTATTTTGCATTTTGAAAGCCTAAATATTAGTTTTAATGTTCATTCTCTGGAAACGAGACATTTTCCCTAAAAAAATTGAAAAATATAATTTAAATATGCTTTAATAAATTGCAAAAAATGTGATGTTCAATTGTTGGCAGCCTCAACATGGACTCGGTGGGAGGCTCTTGCCTCCATTTTCCCTCTAGCATACATAGCTGTCGTTCTGTCTTTCTTTGACACCCTCAGGTATCGTTTTGCTGAGATCTACTACCGCCGGGGAGAGTCGTCGAGCCACAAAGGCCGCGGCATGCGCGTCGAAACTGTGGTTCTTTTCGTGCCAGATGTTTGGAGCTGCCTACCCACCCGTGTAGAGTGGGATGGCATGGTCGCTACTGGATGTTGCAAAAAACCGCTTCAGCGGAAACTCCCTGAAGAGACCTCGGACCCTGAAGCCCAGGCACTGATACATTATATGGTTTCTTTTCTTTTTACAATTTCTTTTTTTGCTCTAGAGACTGTGCATCAGAGCACCAACCTCCATTGACTAGCCACGTTCAAAACAGAGATCATTGAAATAAATAAACTATTTTGAAATTTGTTAAATTTTTAATTTAATAACACAGGTTACCAAATTACTAAATCATTTTTTTCCTCTCTGTACAACATACAGAGATAAAGTTAATGATTTCTTCCTTTAACTTTAAGAAAACTTGAATAGTTTGTTATAGTGCATGTGTTTTCTGGTTTATTTCTAGTCCTGTACTTATGTTGACACTGCTTGCTAAATATATATTTAAAATAAAAATTTGATGTGCTTTAAACAGGGTCTTTGAAACTGTTTGGTGGAATTTGTATTCTAAAAGTTTTTTACACATCTGGTGTTGTGATATACTTTAAAAAAAATGTTCATGTCAATTGTTACAAATCCTTTATTTATATTTTTGAAGAAAACAATTTTAGACAAATATGATTTTAATAAAAACACTAATCCCAAAATTTAACTTTAATTTT
Nroanensis_RoanHighBluff_N762 TAATAGACTGATTCCTTCCCATAGTATTCACAACTTTGCATACAATTTATTTCGAGTTCTGCATTTATGTGTAAATTTAACAGATTTCATCCTGTGCCTTTGCCATATAATTTTCACCTTGTTCTCATTGCATTTTCTTAATATGTAAAAGATTTTCTTACAAATCCATTTAGTTAAATTCAATAAGAAAACATTCTTTAATTATTACCTTGTTATATTAAGATAGGTGTAATTATATATATATATATAA-------------------------TATATGTGCCTAAAATG--TTTTTTATCTTAAAATTCAAAATATGTGTATGGGTTTACAGATTCATTGCATGGGTTCGATATTTTATTAGTACCTGAATGAAAATCTACATATTGAAAAATGCAAGAGAACTTGATGTAATTAAATGAGAATCACACTTGAGTTGAGGCTGCCAGCAAGACTTGATATATTTATTTTGCATTTTGAAAGCCTAAATATTAGTTTTAATGTTCATTCTCTGGAAACGAGACATTTTCCCTAAAAAAATTGAAAAATATAATTTAAATATGCTTTAATAAATTGCAAAAAATGTGATGTTCAATTGTTGGCAGCCTCAACATGGACTCGGTGGGAGGCTCTTGCCTCCATTTTCCCTCTAGCATACATAGCTGTCGTTCTGTCTTTCTTTGACACCCTCAGGTATCGTTTTGCTGAGATCTACTACCGCCGGGGAGAGTCGTCGAGCCACAAAGGCCGCGGCATGCGCGTCGAAACTGTGGTTCTTTTCGTGCCAGATGTTTGGAGCTGCCTACCCACCCGTGTAGAGTGGGATGGCATGGTCGCTACTGGATGTTGCAAAAAACCGCTTCAGCGGAAACTCCCTGAAGAGACCTCGGACCCTGAAGCCCAGGCACTGATACATTATATGGTTTCTTTTCTTTTTACAATTTCTTTTTTTGCTCTAGAGACTGTGCATCAGAGCACCAACCTCCATTGACTAGCCACGTTCAAAACAGAGATCATTGAAATAAATAAACTATTTTGAAATTTGTTAAATTTTTAATTTAATAACACAGGTTACCAAATTACTAAATCATTTTTTTCCTCTCTGTACAACATACAGAGATAAAGTTAATGATTTCTTCCTTTAACTTTAAGAAAACTTGAATAGTTTGTTATAGTGCATGTGTTTTCTGGTTTATTTCTAGTCCTGTACTTATGTTGACACTGCTTGCTAAATATATATTTAAAATAAAAATTTGATGTGCTTTAAACAGGGTCTTTGAAACTGTTTGATGGAATTTGTATTCTAAAAGTTTTTTACACATCTGGTGTTGTGATATACTTTAAAAAAAATGTTCATGTCAATTGTTACAAATCCTTTATTTATATTTTTGAAGAAAACAATTTTAGACAAATATGATTTTAATAAAAACACTAATCCCAAAATTTAACTTTAATTTT
Nsheari_BaldRiver_N1168 TTATAGACTGATTCCATCCTGTAGTATTCACAACTTTGCATACAATTTATTTCGAGTTCTGCATTTATGTGTAAATTTAACAGATTTCATCCTGTGCCTTTGCCATATAATTTTCACCTTGTTCTCATTGCATTTTCTTAATATGTAAAAG-TTTTTTTACAAAATCATTTAGTTAATATGAATAAGAAAACATTTTTTAATTATTACCTTGTTATATTAAGAGAGTTGTAATTATATATATTTATATAATTTTTCTAATGAAACATTAAAAAATTGTATATGCCTAAAATGTTTTTTTTCTCTTAAAATTCAAAATATGTGTATAGGTTTACAGATTCATTGCATGGGTTTGATATTTTATTAGTACCTGAATGAAAATCTACATATTGAAGAATGCAAGAGAACTTGATGTAATTAAATGAGAATCACACTTGAGTTGAGGCTGCCAGCAAGACTTGATATGTTGATTTTGCATTTTGAAAGCCTAA-----AGTTTTAATGTTCATTCTCTGGAAACGGGACATTTTCCCTAAAAAAATTGAAAAATGTAATTTAAATATGCTTTAATAAATTGCAAAAAATCAGATGTTCATTTGTTGGCAGCCTCAACATGGACTCGGTGGGAGGCTCATGCCTCCATTTTCCCTCTAGCATACATAGCTGTCGTTCTGTCTTTCTTTGACACCCTCAGGTATCGTTTTGCTGAGATCTACTACCGCCGGGGAGAGTCGTCGAGCCACAAAGGCCGCGGCATGCGCGTCGAAACTGTGGTTCTTTTCGTGCCAGATGTTTGGAGCTGCCTACCCACCCGTGTAGAGTGGGATGGCATGGTCGCTACTGGATGTTGCAAAAAACCGCTTCAGCGGAAACTCCCTGAAGAGACCTCGGACCCTGAAGCCCAGGCACTGATACATTATATGGTTTCTTTTCTTTTTACAATTTCTTTTTTTGCTCTAGAGACTGTGCATCAGAGCACCAACCTCCATTGACTAGCCACGTTCAAAACAGAGATCATTGAAAGAAATAAACTATTTTGAAATTTGTTAAATTTTTAATTTAATAACACAGGTTACCAAATTATTAAATCATTTTTTTCCTCTCTGTACAGCATACAGAGATAAAGTTAATGATTTCTTCCTTTAACTTTAAGAAAACTTGAATAGTTTGTTATAGTGCATGTGTTTTCTGGTTTATTTCTAGTCCTGTACTTATGTTGACACTGCTTGCTAAATATATATTTAAAATAAAAATTTGATGTACTTTAAACAGGGTCTTTGAAACTGTTTGATGGAATTTGTATTCTAAAAGTTTTTTACACATCTGGTGTTGTGATATACTTTAATTAAAATGTTCATGTCAATTGTTACAAATCCTTTATTTATATTTTTGAAGGAAACATTTTTAGACAAATATGATTTTAATAAATACATTAAACCCAAAATTTAACCTCAATTTT
Nsheari_Cohutta_N826 TTATAGACTGATTCCATCCTGTAGTATTCACAACTTTGCATACAATTTATTTCGAGTTCTGCATTTATGTGTAAATTTAACAGATTTCATCCTGTGCTTTTGCCATATAATTTTCACCTTGTTCTCATTGCATTTTCTTAATATGTAAAAGATTTTTTTACAAAATCATTTAGTTAATATGAATATGAAAACATTTTTTAATTATTACCTTGTTATATTAAGAGAGTTGTAATTATATATATTTATATAATTTTTCTAATGAAACATTAAAAAATTGTATATGCCTAAAATGTTTTTTTTATCTTTAAATTCAAAATATGTGTATAGGTTTACAGATTCATTGCATGGATTTGATATTTTATTAGTACCTGAATGAAAATCTACATATTGAAGAATGCAAGAGAACTTGATGTAATTAAATGAGAATCACACTTGAGTTGAGGCTGCCAGCAAGACTTGATATGTTTATTTTGCATTTTGAAAGCCTAA-----AGTTTTAATGTTCATTCTCTGGAAACGGGACATTTTCCCT----AAATTGAAAAATGAAATTTAAATATGCTTTAATAAATTACAAAAAATCAGATGTTCATTTGTTGGCAGCCTCAACATGGACTCGGTGGGAGGCTCATGCCTCCATTTTCCCTCTAGCATACATAGCTGTCGTTCTGTCTTTCTTTGACACCCTCAGGTATCGTTTTGCTGAGATCTACTACCGCCGGGGAGAGTCGTCGAGCCACAAAGGCCGCGGCATGCGCGTCGAAACTGTGGTTCTTTTCGTGCCAGATGTTTGGAGCTGCCTACCCACCCGTGTAGAGTGGGATGGCATGGTCGCTACTGGATGTTGCAAAAAACCGCTTCAGCGGAAACTCCCTGAAGAGACCTCGGACCCTGAAGCCCAGGCACTGATACATTATATGGTTTCTTTTCTTTTTACAATTTCTTTTTTTGCTCTAGAGACTGTGCATCAGAGCACCAACCTCCATTGACTAGCCACGTTCAAAACAGAGATCATTGAAATAAATAAACTATTTTGAAATTTGTTAAATTTTTAATTTAATAACACAGGTTACCAAATTATTAAATCATTTTTTTCCTCTCTGTACAGCATACAGAGATAAAGTTAATGATTTCTTCCTTTAACTTTAAGAAAACTTGAATAGTTTGTTATAGTGCATGTGTTTTCTGGTTTATTTCTAGTCCTGTACTTATGTTGACACTGCTTGCTAAATATATATTTAAAATAAAAATTTGATGTACTTGAAACAGGGTCTTTGAAACTGTTTGATGGAATTTGTATTCTAAAAGTTTTTTACACATCTGGTGTTGTGATATACTTTAATCAAAATGTTCATGTCAATTGTTACTAATCCTTTATTTATATTTTTGAAGGAAACATTTTTAGACAAATATGATTTTAATAAAAACATTAATCCCAAAATTTAACCTCAATTTT
Nsheari_JoyceKilmer_N092 ----------------------------------------TACAATTTATTTCGAGTTCTGCATTTATGTGTAAATTTAACAGATTTCATCCTGTGCCTTTGCCATATAATTTTCACCTTGTTCTCATTGCATTTTCTTAATATGTAAAAG-TTTTTTTACAAAATCATTTAGTTAATATGAATAAGAAAACATTTTTTAATTATTACCTTGTTATATTAAGAGAGTTGTAATTATATATATTTATATAATTTTTCTAATGAAACATTAAAAAATTGTATATGCCTAAAATGTTTTTTTTCTCTTAAAATTCAAAATATGTGTATAGGTTTACAGATTCATTGCATGGGTTTGATATTTTATTAGTACCTGAATGAAAATCTACATATTGAAGAATGCAAGAGAACTTGATGTAATTAAATGAGAATCACACTTGAGTTGAGGCTGCCAGCAAGACTTGATATGTTGATTTTGCATTTTGAAAGCCTAA-----AGTTTTAATGTTCATTCTCTGGAAACGGGACATTTTCCCTAAAAAAATTGAAAAATGTAATTTAAATATGCTTTAATAAATTGCAAAAAATCAGATGTTCATTTGTTGGCAGCCTCAACATGGACTCGGTGGGAGGCTCATGCCTCCATTTTCCCTCTAGCATACATAGCTGTCGTTCTGTCTTTCTTTGACACCCTCAGGTATCGTTTTGCTGAGATCTACTACCGCCGGGGAGAGTCGTCGAGCCACAAAGGCCGCGGCATGCGCGTCGAAACTGTGGTTCTTTTCGTGCCAGATGTTTGGAGCTGCCTACCCACCCGTGTAGAGTGGGATGGCATGGTCGCTACTGGATGTTGCAAAAAACCGCTTCAGCGGAAACTCCCTGAAGAGACCTCGGACCCTGAAGCCCAGGCACTGATACATTATATGGTTTCTTTTCTTTTTACAATTTCTTTTTTTGCTCTAGAGACTGTGCATCAGAGCACCAACCTCCATTGACTAGCCACGTTCAAAACAGAGATCATTGAAAGAAATAAACTATTTTGAAATTTGTTAAATTTTTAATTTAATAACACAGGTTACCAAATTATTAAATCATTTTTTTCCTCTCTGTACAGCATACAGAGATAAAGTTAATGATTTCTTCCTTTAACTTTAAGAAAACTTGAATAGTTTGTTATAGTGCATGTGTTTTCTGGTTTATTTCTAGTCCTGTACTTATGTTGACACTGCTTGCTAAATATATATTTAAAATAAAAATTTGATGTACTTTAAACAGGGTCTTTGAAACTGTTTGATGGAATTTGTATTCTAAAAGTTTTTTACACATCTGGTGTTGTGATATACTTTAATTAAAATGTTCATGTCAATTGTTACAAATCCTTTATTTATATTTTTGAAGGAAACATTTTT-----------------------------------------------------
Nsilvanus_GermanyCove_N1017 TCATAGACTGATTCCATCCCATATTATTCACGACTTTGCATACAATTTATTTCGAGTTCTGCATTTATGTGTAAATTTAACAGATTTCATCCTGTGCCTTTGCCATATAATTTTCACCTTGTTCTCATTGCATTTTCTTAATATGTAAAAGATTTTCTTACAAAACCATTCAATTAAATTCAATAAGAAAACATTCTTTAATTATTACCTTGTTATATTAAGATAGGTGTAATTATATATATTTATATAATTTTTCTAATGAAACATTAAAAAAATGTTTGTACCTAAAATGTTTTTTTTATCTTAAAATTCAAAATATGTGTATGGGTTTACAGATTCACTGCATGGGTTTGATATTTTATTAGTACTTGAATGAAAATCTACATATTGAAGAATGCAAGAGAACTTGATGTAATTAAATGAGAATCACACTTGAGTTGAGGTTGCCAGCAATACTGGATATATTTATTTTGCATTTTGAAAGCCTAAACATTAGTTTTAATGTTCATTCTCTGGAAACGGGACATTTTCCCTAAAACAATTGAGAAATATAATTTAAATATGCTTTAATAAATTGCAAAAAATGTGATGTTCATTTGTTGGCAGCCTCAACATGGACTCGGTGGGAGGCTCTTGCCTCCATTTTCCCTCTAGCATACATAGCTGTCGTTCTGTCTTTCTTTGACACCCTCAGGTATCGTTTTGCTGAGATCTACTACCGCCGGGGAGAGTCGTCGAGCCACAAAGGCCGCGGCATGCGCGTCGAAACTGTGGTTCTTTTCGTGCCAGATGTTTGGAGCTGCCTACCCACCCGTGTAGAGTGGGATGGCATGGTCGCTACTGGATGTTGCAAAAAACCGCTTCAGCGGAAACTCCCTGAAGAGACCTCGGACCCTGAAGCCCAGGCACTGATACATTATATGGTTTCTTTTCTTTTTACAATTTCTTTTTTTGCTCTAGAGACTGTGCATCAGAGCACCAACCTCCATTGACTAGCCACGTTCAAAACAGAGATCATTTG-----ACAAACAATTTTGAAATTTATTAAATTTTTAAATTAATAACACAGGTTACCAAATTACTAAATCATTTTTTTTCTCTCTGTACAACATAGAGAGATGAAGTTAATGATTTCTTCCTTTAACTTTAAGAAAACTTAAATAGTTTGTTAAAGTGCATGTGTTTTTTAGTTTATTTCTAGTCCTGTACTTATGTTGACACTGCTTGCTAAATATATATTTAAAATAAAAATTTGATGTACTTTAAACAGGGTCTTTGAAACTGTTTGATGGAATTTGTATTCTAAAAGTTTTTTACACATCTGGTGTTGTGATATACTTTAAGTAAAATGTTCATGTCAATTGTTACAAATCCTTTATTTATATTTTTGAAGAAAACATTTTTAGACAAATATGATTTTAATAAAAACATTAATCCCAAAATTTAACTTCAAGTTT
Nstupkai_BlowholeWOS_N285 --------------------------------------------------------------------------------------------------------------------------------------------------------------------------------------------------------------------------------------------------------------------------------------------------------------------------------------------------------------------------------------------------------GAATGCAAGAGAACTTGATGTAATTAAATGAGAATCACACTTGAGTTGAGGCTGCCAGCAAGATTTGATATATTTATTTTGCATTTTGAAAGCCTAAACATTAGTTTTAATGTTCATTCTCTGGAAACGGGGCATTTTCCCTAAAAAAATTGAAAAATATAATTTAAATGTGCTTTAATAAATTGCAAAAAATGTGATGTACATTTGTTGGCAGTCTCAACATGGACTCGGTGGGAGGCTTTTGCCTCCATTTTCCCTCTAGCATACATAGCTGTCGTTCTGTCTTTCTTTGACACCCTCAGGTATCGTTTTGCTGAGATCTACTACCGCCGGGGAGAGTCGTCGAGCCACAAAGGCCGCGGCATGCGCGTCGAAACTGTGGTTCTTTTCGTGCCAGATGTTTGGAGCTGCCTACCCACCCGTGTAGAGTGGGATGGCATGGTCGCTACTGGATGTTGCAAAAAACCGCTTCAGCGGAAACTCCCTGAAGAGACCTCGGACCCTGAAGCCCAGGCACTGATACATTATATGGTTTCTTTTCTTTTTACAATTTCTTTTTTTGCTCTAGAGACTGTGCATCAGAGCACCAACCTCCATTGACTAGCCACGTTCAAAACAGAGATCATTGAAATAAATAAACTATTTTAAAATTTGTTAAATTTTTAATTTAATAACACAGGTTACCAAATTACTAAATCATTTTTTTCCTCTCTGTACAGCATACAGAGATAAAGTTAATGATTTCTTCCTTTAACTTTAAGAAAAC--GAATAGTTTGTTATAGTGCATGTGTTTTCTGGTTTATTTCTAGTCCTGTACTTATGTTGACACTGCTTGCTAAATATATATTTAAAATAAAAATTTGATGTACTTTAAACAGGGTCTTTGAAACTGTTTGATGGAATTTGTATTCTAAAAGTTTTTTACACATCTGGTGTTGTGATATACTTTAAGTAAAATGTTCATGTCAATTGTTACAAATCCTTTATTTATATTTTTGAAGAAAACTTTTTTAGACAAATATGATTTTAATAAAAACATTAATCCAAAAATTTAACTTTAATTTT
Nstupkai_Blowing_N356 ------------------------------------------------------------------------------AACAGATTTCATCCTGTGCCTTTGCCATATAATTTTCACCTTGTTCTCATTGCATTTTCTTAATATGTAAAAGAGTTTCTTACAAAACCATTTAGTTAAATTCAATAAGAAAACATTCTTTAATTATTACCTTGTTATATTAAGATAGGTGTAATTATATATGTATGTA--ATTTTTCTAATGAAACATTAAAAAAATGTACGTGCCTAAAATGTTTTTTTTATCTTAAAATTCAAAATATGTGTATGGGTTTACAGATTCATTGCATGGGTTTGAATTTTTATTAGTA----------------CATATTGAAGAATGCAAGAGAACTTGATGTAATTAAATGAGAATCACACTTGAGTTGAGGCTGCCAGCAAGATTTGATATATTTATTTTGCATTTTGAAAGCCTAAACATTAGTTTTAATGTTCATTCTCTGGAAACGGGGCATTTTCCCTAAAAAAATTGAAAAATATAATTTAAATGTGCTTTAATGAATTGCAAAAAATGTGATGTTCATTTGTTGGCAGCCTCAACATGGACTCGGTGGGAGGCTTTTGCCTCCATTTTCCCTCTAGCATACATAGCTGTCGTTCTGTCTTTCTTTGACACCCTCAGGTATCGTTTTGCTGAGATCTACTACCGCCGGGGAGAGTCGTCGAGCCACAAAGGCCGCGGCATGCGCGTCGAAACTGTGGTTCTTTTCGTGCCAGATGTTTGGAGCTGCCTACCCACCCGTGTAGAGTGGGATGGCATGGTCGCTACTGGATGTTGCAAAAAACCGCTTCAGCGGAAACTCCCTGAAGAGACCTCGGACCCTGAAGCCCAGGCACTGATACATTATATGGTTTCTTTTCTTTTTACAATTTCTTTTTTTGCTCTAGAGACTGTGCATCAGAGCACCAACCTCCATTGACTAGCCACGTTCAAAACAGAGATCATTGAAATAAATAAACTATTTTAAAATTTGTTAAATTTTTAATTTAATAACACAGGTTACCAAATTACTAAATCATTTTTTTCCTCTCTGTACAGCATACAGAGATAAAGTTAATGATTTCTTCCTTTAACTTTAAGAAAAC--GAATAGTTTGTTATAGTGCATGTGTTTTCTGGTTTATTTCTAGTCCTGTACTTATGTTGACACTGCTTGCTAAATATATATTTAAAATAAAAATTTGATGTACTTTAAACAGGGTCTTTGAAACTGTTTGATGGAATTTGTATTCTAAAAGTTTTTTACACATCTGGTGTTGTGATATACTTTAAGTAAAATGTTCATGTCAATTGTTACAAATCCTTTATTTATATTTTTGAAGAAAACTTTTTTAGACAAATATGATTTTAATAAAAACATTAA-----------------------
Ntempletoni_BaldMtns_N950 TTATAGACTGATTCCATCCTGTAGTATTCACAACTTTGCATACAGTTTATTTCGAGTTCTGCATTTATGTGTAAATTTAACAGATTTCATCCTGTGCCTTTGCCATATAATGATCACCTTGTTCTCATTGCATTTTCTTAATATGTAAAAGATTTTTTTACAAAATCATTTAGTTAAATGCAATAAGAAAACATTTTTTAATTATTACCTTGTTATATTAGGATAGGTGTAGTTATATATATTTATATAATTTTTCTGATGAAACATTAAAAAAATGTATGCACCTAAAATGTTTTTTAAATCTTAAAATTCAAAATATGTGTACGGGTTTACAGATTCATTGCGTGGGTTTGATATTTTATTAGTACCTAAATGAAAATCTACATATTGAAGAATGCAAGAGAACTTGATGTAATTAAATGAGAATCACACTTGAGTTGAGGCTGCCAGCAAGACTTGATATATTTATTTTGCATTTTGAAAGCCTAAACATTGGTTTTAATGTTCATTCTCTGGAAACGGAAAATTTTTCCTAAAAAAATTGAAAAATATAATTTAAATATGCTTTGATAAATTGCAAAAAATTTGATGTTCATTTGTTGGCAGCCTCAACATGGACTCGGTGGGAGGCTCTTGCCTCCATTTTCCCTCTAGCATACATAGCTGTCGTTCTGTCTTTCTTTGACACCCTCAGGTATCGTTTTGCTGAGATCTACTACCGCCGGGGAGAGTCGTCGAGCCACAAAGGCCGCGGCATGCGCGTCGAAACTGTGGTTCTTTTCGTGCCAGATGTTTGGAGCTGCCTACCCACCCGTGTAGAGTGGGATGGCATGGTCGCTACTGGATGTTGCAAAAAACCGCTTCAGCGGAAACTCCCTGAAGAGACCTCGGACCCTGAAGCCCAGGCACTGATACATTATATGGTTTCTTTTCTTTTTACAATTTCTTTTTTTGCTCTAGAGACTGTGCATCAGAGCACCAACCTCCATTGACTAGCCACGTTCAAAACAGAGATCATTGAAATAAATAAACTATTTTGAAATTTGTTAAATTTTTAATTTAATAACACAGGTTACCAAATTACTAAATCATTTTTTTCCTCTCTGTACAACATACAGAGATAAAGTTAATGATTTCTTCCTTTAACTTTAAGAAAACTTGAATAGTTTGTTATAGTGCATGTATTTTCTGGTTTATTTCTAGTCCTGTACTTATGTTGACACTGCTTGCTAAATATATATTTAAAATAAAAATTTGATGTACTTTAAACAGGGTCTTTGAAACTGTTTGATGGAATTTGTATTCTAAAAGTTTTTTACACATCTGGTGTTGTGATATACTTTAAGTAAAATGTTCATATCAATTGTTACAAATCCTTTATTTATATTTTTGAAGAAAACATTTTTAGACAAATATGATTTTAATAAAAACATTAATCCCTAAATTTAATTTTAATTTT
Ntempletoni_ClarksCreek_N945 TTATAGACTGATTCCATCCTGTAGTATTCACAACTTTGCATACAGTTTATTTCGAGTTCTGCATTTATGTGTAAATTTAACAGATTTCATCCTGTGCCTTTGCCATATAATGATCACCTTGTTCTCATTGCATTTTCTTAATATGTAAAAGATTTTTTTACAAAATCATTTAGTTAAATTCAATAAGAAAACATTTTTTAATTATTACCTTGTTATATTCGGATAGGTGTAATTATATATATTTATATAATTTTTCTGATGAAGCATTAAAAAAATGTATGCGCCTAAAATGTTTTTTTAATCTTAAAATTCAAAATATGTGTACGGGTTTACAGATTCATTGCGTGGGTTTGATATTTTATTAGTACCTAAATGAAAATCTACATATTGAAGAATGCAAGAGAACTTGATGTAATTAAATGAGAATCACACTTGAGTTGAGGCTGCCAGCAAGATTTGATATATTTATTTTGCATTTTGAAAGCCTAAACATTGGTTTTAATGTTCATTCTCTGGAAACGGAAAATTTTTCCTAAAAAAATTGAAAAATATAATTTAAATATGCTTTGATAAATTGCAAAAAATTTGATGTTCATTTGTTGGCAGCCTCAACATGGACTCGGTGGGAGGCTCTTGCCTCCATTTTCCCTCTAGCTTACATAGCTGTCGTTCTGTCTTTCTTTGACACCCTCAGGTATCGTTTTGCTGAGATCTACTACCGCCGGGGAGAGTCGTCGAGCCACAAAGGCCGCGGCATGCGCGTCGAAACTGTGGTTCTTTTCGTGCCAGATGTTTGGAGCTGCCTACCCACCCGTGTAGAGTGGGATGGCATGGTCGCTACTGGATGTTGCAAAAAACCGCTTCAGCGGAAACTCCCTGAAGAGACCTCGGACCCTGAAGCCCAGGCACTGATACATTATATGGTTTCTTTTCTTTTTACAATTTCTTTTTTTGCTCTAGAGACTGTGCATCAGAGCACCAACCTCCATTGACTAGCCACGTTCAAAACAGAGATCATTGAAATAAATAAACTATTTTGAAATTTGTTAAATTTTTAATTTAATAACACAGGTTACCAAATTACTAAATCATTTTTTTCCTCTCTGTACAACATACAGAGATAAAGTTAATGATTTCTTCCTTTAACTTTAAGAAAACTTGAATAGTTTGTTATAGTGCATGTGTTTTCTGGTTTATTTCTAGTCCTGTACTTATGTTGATACTGCTTGCTAAATATATATTTAAAATAAAAATTTGATGTACTTTAAACAGGGTCTTTGAAACTGTTTGATGGAATTTGTATTCTAAAAGTTTTTTACACATCTGGTGTTGTGATATACTTTAAGTAAAATGTTCATGTCAATTGTTACAAATCCTTTATTTATATTTTTGAAGAAAACATTTTTAGACAAATATGATTTTAATAAAACCATTAATCCCTAAATTTAACTTTAATTTT
Ntempletoni_ScronceCreekRd_N1223 ------------------------------------------------ATTTCGAGTTCTGCATTTATGTGTAAATTTAACAGATTTCATCCTGTGCCTTTGCCATATAATGATCACCTCGTTCTCATTGCATTTTCTTAATATGTAAAAGATTTTTTTGCAAAATCATTTCGTTAAATTCAATAAGAAAACATTTTTTAATTATTACCTTGTTATATTAGGATAGGTGTAATTATATATATTTATATAATTTTTCTGATGAAACATTACAAAAATGTATGCGCCTAAAACGTTTTTTTAATCTTAAAATTCAAAATATGTGTACGGGTTTACAGATTCATTGCGTGGGTTTGATATTTTATTAGTACCTAAATGAAAATCTACATATTGAAGAATGCAAGAGAACTTGATGTAATTAAATGAGAATCACACTTGAGTTGAGGCTGCCAGCAAGACTTGATATATTTATTTTGCATTTTGAAAGCCTAAACATTGGTTTTAATGTTCATTCTCTGGAAACGGAAAAAATTTCCTAAAAAAATTGAAAAATATAATTTAAATATGCTTTGATAAATTGCAAAAAATTTGATGTTCATTTGTTGGCAGCCTCAACATGGACTCGGTGGGAGGCTCTTGCCTCCATTTTCCCTCTAGCATACATAGCTGTCGTTCTGTCTTTCTTTGACACCCTCAGGTATCGTTTTGCTGAGATCTACTACCGCCGGGGAGAGTCGTCGAGCCACAAAGGCCGCGGCATGCGCGTCGAAACTGTGGTTCTTTTCGTGCCAGATGTTTGGAGCTGCCTACCCACCCGTGTAGAGTGGGATGGCATGGTCGCTACTGGATGTTGCAAAAAACCGCTTCAGCGGAAACTCCCTGAAGAGACCTCGGACCCTGAAGCCCAGGCACTGATACATTATATGGTTTCTTTTCTTTTTACAATTTCTTTTTTTGCTCTAGAGACTGTGCATCAGAGCACCAACCTCCATTGACTAGCCACGTTCAAAACAGAGATCATTGAAATAAATAAACTATTTTGAAATTTGTTAAATTTTTAATTTAATAACACAGGTTACCAAATTACTAAATCATTTTTTTCCTCTCTGTACAACATACAGAGATAAAGTTAATGATTTCTTCCTTTAACTTTAAGAAAACTTGAATAGTTTGTTATAGTGCATGTGTTTTCTGGTTTATTTCTAGTCCTGTACTTATGTTGACACTGCTTGCTAAATATATATTTAAAATAAAAATTTGATGTACTTTAAACAGGGTCTTTGAAACTGTTTGATGGAATTTGTATTCTAAAAGTTTTTTACACATCTGGTGTTGTGATATACTTTAAGTAAAATGTTCATGTCAATTGTTACAAATCCTTTATTTATATTTTTGAAGAAAACATTTTTAGACAAATATGATTTTAATAAAAACATTAATCCCTAAATTTAACTTTAATTTT
Ntennessensis_IndianCave_N052 TAATAGACTGATTCCTTCCCATAGTATTCACAACTTTGCATACAATTTATTTCGAGTTCTGCATTTATGTGTAAATTTAACAGATTTCATCCTGTGCCTTTGCCATATAATTTTCACCTTGTTCTCATTGCATTTTCTTAATATGTAAAAGATTTTCTTACAAATCCATTTCGTTAAATTCAATAAGAAAACATTCTTTAATTATTACCTTGTTATATTAAGATAGGTGTAATTATATATATATATATAA-------------------------TATATGTGCCTAAAATG-TTTTTTTATCTTAAAATTCAAAATATGTGTATGGGTTTACAGATTCATTGCATGGGTTCGATATTTTATTAGTACCTGAAGGAAAATCTACATATTGAAAAATGCAAGAGAACTTGATGTAATTAAATGAGAATCACACTTGAGTTGAGGCTGCCAGCAAGACTTGATATATTTATTTTGCATTTTGAAAGCCTAAATATTAGTTTTAATGTTCATTCTCTGGAAACGAGACATTTTCCCTAAAAAAATTGAAAAATATGATTTAAATATGCTTTAAAAAATTGCAAAAAATGTGATGTTCATTTGTTGGCAGCCTCAACATGGACTCGGTGGGAGGCTCTTGCCTCCATTTTCCCTCTAGCATACATAGCTGTCGTTCTGTCTTTCTTTGACACCCTCAGGTATCGTTTTGCTGAGATCTACTACCGCCGGGGAGAGTCGTCGAGCCACAAAGGCCGCGGCATGCGCGTCGAAACTGTGGTTCTTTTCGTGCCAGATGTTTGGAGCTGCCTACCCACCCGTGTAGAGTGGGATGGCATGGTCGCTACTGGATGTTGCAAAAAACCGCTTCAGCGGAAACTCCCTGAAGAGACCTCGGACCCTGAAGCCCAGGCACTGATACATTATATGGTTTCTTTTCTTTTTACAATTTCTTTTTTTGCTCTAGAGACTGTGCATCAGAGCACCAACCTCCATTGACTAGCCACGTTCAAAACAGAGATCATGGAAATAAATAAGCTATTTTGAAATTTGTTAAATTTTTAATTTAATAACACAGGTTACCAAATTACTAAATCATTTTTTTCCTCTCTGTACAACATACAGAGATAAAGTTAATGATTTCTTCCTTTAACTTTAAGAAAACTTGAATAGTTTGTTATAGTGCATGTGTTTTCTGGTTTATTTCTAGTCCTGTACTTATGTTGACACTGCTTGCTAAATATATATTTAAAATAAAAATTTGATGTACTTTAAACAGGGTCTTTGAAACTGTTTGATGGAATTTGTATTCTAAAAGTTTTTTACACATCTGGTGTTGTGATATACTTTAAGTAAAATGTGCATGTCAATTGTTTCAAATCCTTTATTTATATTTTT--------------------------------------------------------------------
Ntennessensis_LittleStony_N645 ----------------------------------------------------------------------------------------------------------------------------------------------------------------------------------------------------------------------------------------------ATATATATATAA-------------------------TATATGTGCCTAAAATG---TTTTTATCTTAAAATTCAAAATATGTGTATGGGTTTACAGATTCATTGCATGGGTTCGATATTTTATTAGTACCTGAATGAAAATCTACATATTGAAAAATGCAAGAGAACTTGATGTAATTAAATGAGAATCACACTTGAGTTGAGGCTGCCAGCAAGACTTGATATATTTATTTTGCATTTTAAAAGCCTAAATATTAGTTTTAATGTTCATTCTCTGGAAACGAGATATTTTCCCTAAAAAATTTGAAAAATATAATTTAAATATGCTTTAATAAATTGCAAAAAATGTGATGTTCATTTGTTGGCAGCCTCAACATGGACTCGGTGGGAGGCTCTTGCCTCCATTTTCCCTCTAGCATACATAGCTGTCGTTCTGTCTTTCTTTGACACCCTCAGGTATCGTTTTGCTGAGATCTACTACCGCCGGGGAGAGTCGTCGAGCCACAAAGGCCGCGGCATGCGCGTCGAAACTGTGGTTCTTTTCGTGCCAGATGTTTGGAGCTGCCTACCCACCCGTGTAGAGTGGGATGGCATGGTCGCTACTGGATGTTGCAAAAAACCGCTTCAGCGGAAACTCCCTGAAGAGACCTCGGACCCTGAAGCCCAGGCACTGATACATTATATGGTTTCTTTTCTTTTTACAATTTCTTTTTTTGCTCTAGAGACTGTGCATCAGAGCACCAACCTCCATTGACTAGCCACGTTCAAAACAGAGATCATTGAAATAAATAAACTATTTTGAAATTTGTTAAATTTTTAATTTAATAACACAGGTTACCAAATTACTAAATCATTTTTTTCCTCTCTGTACGACATACAGAGATAAAGTTCATGATTTCTTCCTTTAACTTTAAGAAAACTTGAATAGTTTGTTATAGTGCATGTGTTTTCTGGTTTATTTCTAGTCCTGTACTTATGTTGACACTGCTTGCTAAATATATATTTAAAATAAAAATTTGATGT------------------------------------------------------------------------------------------------------------------------------------------------------------------------------------------------------
Ntennessensis_Watauga_N1046 TAATAGACTGATTCCTTCCCATAGTATTCACAACTTTGCATACAATTTATTTCGAGTTCTGCATTTATGTGTAAATTTAACAGATTTCATCCTGTGCCTTTGCCATATAATTTTCACCTTGTTCTCATTGCATTTTCTTAATATGTAAAAGATTTTCTTACAAATCCATTTCATTAAATTCAATAAGAAAACATTCTTTAATTATTACCTTGTTATATTAAGATAGGTGTAATTATATATATATATATAA-------------------------TATATGTGCCTAAAATGTTTTTTTTATCTTAAAATTCAAAATATGTGTATGGGTTTACAGATTCATAGCCTGGGTTCGATATTTTATTAGTACCTGAATGAAAATCTACATATTGAAAAATGCAAGAGAACTTGATGTAATTAAATGAGAATCACACTTGAGTTGAGGCTGCCAGCAAGACTTGATATATTTATTTTGCATTTTGAAAGCCGAAATATTAGTTTTAATGTTCATTCTCTGGAAACGAAACATTTTCCCTAAAAAAATTGAAAAATATGATTTAAATATGCTTTAATAAATTGCAAAAAATGTGATGTTCATTTGTTGGCAGCCTCAACATGGACTCGGTGGGAGGCTCTTGCCTCCATTTTCCCTCTAGCATACATAGCTGTCGTTCTGTCTTTCTTTGACACCCTCAGGTATCGTTTTGCTGAGATCTACTACCGCCGGGGAGAGTCGTCGAGCCACAAAGGCCGCGGCATGCGCGTCGAAACTGTGGTTCTTTTCGTGCCAGATGTTTGGAGCTGCCTACCCACCCGTGTAGAGTGGGATGGCATGGTCGCTACTGGATGTTGCAAAAAACCGCTTCAGCGGAAACTCCCTGAAGAGACCTCGGACCCTGAAGCCCAGGCACTGATACATTATATGGTTTCTTTTCTTTTTACAATTTCTTTTTTTGCTCTAGAGACTGTGCATCAGAGCACCAACCTCCATTGACTAGCCACGTTCAAAACAGAGATCATTGAAATAAATAAACTATTTTGAAAATTGTTAAATTTTAAATTTAATAACACAGGTTACCAAATTACTAAATCATTTTTTTCCTCTCTGTACAACATACAGAGATAAAATTAATGATTTCTTTCTTTAACTTTAAGAAAATTTGAATAGTTTGTTATAGTGCATGTGTTTTCTGGTTTATTTCTAGTCCTGTACTTATGTTGACACTGCTTGCTAAATATATATTTAAAATAAAAATTTGATGTGTTTTAAACAGGGTCTTTGAAACTGTTTGATGGAATTTGTATTCTAAAAGTTTTTTACACATCTGGTGTTGTAATATACTTTAAGTAAAATGTTCATCTCAATTGTTACAAATCCTTTATTTATATTTTTGAAGAAAACATTTTTAGACAAATATGATTTTAATAAAAACATTAATCCCAAAATTTAACTTTAATTTT
