# Supplementary material for: ﻿New species in old mountains: integrative taxonomy reveals ten new species and extensive short-range endemism in Nesticus spiders (Araneae, Nesticidae) from the southern Appalachian Mountains
Source: Zookeys. 2023 Feb 3;1145:1–130. doi: 10.3897/zookeys.1145.96724 (PMC10208238; doi:10.3897/zookeys.1145.96724)
Supplement: Supplementary material 4 — Input alignments, analysis log files, and output tree files [file zookeys-1145-001_article-96724__-s004.zip › uce-200258 (modified).phy]

 94 1220
Nesticella_sp_GH1210 --------------------------------------------------------------------------------------------------------------------------------------------------------------------------------------------------------------------------------------------------------------------------------------------------------------------------------------------------------------------------------------------------------------------------------------------------------GTGTATCCATAGCAACATACATAAGTTATATGGGAGGGGGGGTGGGAAAGGGGGGGCCAAATAGGATTAAGTGATACAGGGTTTAATGAAGGCAGGCGAGCGCTGGTCATTAGGGATTCTCCGTGTCAACAGCGAGCCCTCTGTTTTGACAGTATACTAAAGAGGAGTAATCCATTTAAATCTGTAACGACATCAGAGAAGGTGTCAGAAATCAGTTGAAGGCAGAAACGCTCTCAATGACAAACACGCCGGAGCCACCGCATGCCTCGGAGTCATTGGAGCATCCATTGATCCGACCGCTTAATTCGATTTGGGGCTCTCAACGCCTCGCGCCAAACTAATCGAGAGGCCTGACTGACAACAGTGGCGGTGAAAAGGGCTCAGGGCGCCCC----------------------------------------------------------------------------------------------------------------------------------------------------------------------------------------------------------------------------------------------------------------------------------------------------------------------------------------------------------------------------------------------------
Nesticus_Japan_G2153 --------------------------------------------------AAATAATCGAAATAAAAATAA--AAATAAACCCCGTTAAAATAAGAGTAACAGAGATGAAAATGTTTCAATCGACTTGAAAAGAGAAAAATGGTTGAACAAATATACGGCTTTCTCCGATTGATCTTTCCCTACATAAATTAAGAAAACT---------CCGGACTATCGCCATTTTCTTCTGTTTCGCTACGCATATCCGATACTCGATTATCAGGGC-CCGGTTTTCGTAATGGGCATTGTTTTCAAAAGCGGGAGGAAGGGGGGTGGGGTGAAAAAAAGGGCAGAATCCAGTAAAAGCGCGAACCTCCCCGGGGCGTCAAGAAGTTGTGAAGGCGCAAACAAAAGACGCCCTAATTCGGCGCCTTTTCCCAAAAGGCGAAGATGATTGTGTATCCATAGCAACATACATAAGTTATATAAGGGGGGGGCTGGGGAAGGGGGGGCCAAATAGGATTAAGTGATACAGGGTTTAATGAAGGCAGGCGAGCGGCGGTCATTAGGGATTCTCCGTGTCAACAGCGGGCCCTCTGTTTTGACAGTATACTAAAGAGGAGTAATCCATTTAAATCTGTAACGACATCAGAGAAGGTGTCAGAAATCAGTTGAAGGCAGAAACTCTCTCAATGACAAACACG----AGCCACCGCATGCCTCGGAGTCATTGGAGCATCCATTGATCCGACCGCTTAATTCGATTTGGGGCTCTCAACGCCTCGCGCCAAACTAATCGAGAGGCCTGACTGACAACAGTGGCTGTGAAAAGGGCTCAGGGCGCCCCTTTTTTTACGCCTCTCCAGAGCTACCCTAATCTCATAGAGACTTGAATGCAAAAACTCCAACCGCATAGCAAGCCGAATATCACATATTCCGCTACACACTCACCAGCCCTTCCATAAATATACATAGACGTTACTTCCTTCAATGCTTTTTCCTTCTTTTCTCCCATTCCTCCCACTGTTATTCTTCACTCCCAGATTTCGATCGCTCCGGGAGATATCTCTTCAACTGTAGCATAACGATTCATAAGTAAGTTCGCCCCTTTTTTT-------------GCTTTTTTACCAATGGATGTCTTCGACTCATTCGGCGAAACATAACACCCGTATATTAACATTTTACCACCGCTTATTCTTTGTTTGCATTATAGGTCCTTGGCGTG
Narcheri_Cheaha_N023 CATTGTTCTTTTAAAACAAAAATACACATATATGCCTATTGTTCTGCAGTAAGAGCTGGAAGT---AATAAATAAATAAACTCTGCTTGAAGAAGAGTCATAGAGATAGAAATGTTACAACGGAACTGAAAAGAGAAAAATCCTTGAACAAATATACCGCTTTTACCACTTGATCTTTTCCTCCATAAATTAAGAAAACTCCCTTGTATTCGGTCTATCGCCATTTTCTTCTGTTTCGAGACGAATATCCGATACTCGATTATCAGAGCACCAGTTTTCGTAATGGGCATTGTTTTCAAATGCAAGGGAGAAAGGAGGGAGGTTAAAAAAAACGCCAATTCAACTAAAGGCGCAATCCTCCCTGGGGCGTCAAGAAGTTGTGAAGCCGCAAACAAAAGACGCCCTAATTCGGCGCCTTTTCCAGCAAAGGCGAGATGATTGTGTATCCATAGCAACATACATAAGTTATAT--GGGGGGGGGTAAGAAAAGGCGGGCCAAATAGGATTAAGTGATACAGGGTTTAATGAAGGCAGGCGAGCCTTGGTCATTAGGGATTCTCCGTGTCAACAGCGGACCCTCTGTTTTGACAGTATACTAAAGAGGCGTAATCCATTTAAATCTGTAACGACATCAGAGAAGGTGTCAGAAATCAGTTGAAGGCAGAGCCTCTCTCAATGACAAACACGCCGGAGCCACCGCATGCCTTGGAGTCATTGGAGCATCCATTGATCCAACCGCTTAATTCGATTTGGGGCTCTCAACGCCTCGCGCCAAACTAATCGAGAGGCCTGACTGACAACATTGGCGGTGAAAAGGGCTCTGGGCGCCCCTTTTTTTACTCTTCTCCAGACCTACCCT-ATCTCATAGAGAGCTGAATGCAAAAACTCCAACCGCATAGCAAGCCGACTATCACATATTCCGCTACACACTCGCCGGCCCTTCCATAAATATACATAGACGTTACTTCCTTCAATGCTTCCTCCTCCCCCCAT------CCTCCCACTGTTATTCTTCACTCCCGGATTTCGATCGCTCCGGGAGATTTCTCTTCAACTGTAGCATAACGATTCATAAGTAAGTTCGCCATTTTTTCCACCGAAAGTCTTTTTTTTTTTACCAATGGATGTCTTTACTTCATTCGACGAGACATAACGCCCGTATA----------------------------------------------------
Narcheri_MillShoalCreek_N727 -------------------------------------------------------------------------------------------------------------------------------------------------------------------------------------------------------------------------------------------------------------------------------------------------------------------------------------------------------CTAAAGGCGCAATCCTCCCTGGGGCGTCAAGAAGTTGTGAAGCCGCAAACAAAAGACGCCCTAATTCGGCGCCTTTTCCAGCAAAGGCGAGATGATTGTGTATCCATAGCAACATACATAAGTTATATGGGGGGGGGGGTAAGAAAAGGCGGGCCAAATAGGATTAAGTGATACAGGGTTTAATGAAGGCAGGCGAGCCTTGGTCATTAGGGATTCTCCGTGTCAACAGCGGACCCTCTGTTTTGACAGTATACTAAAGAGGCGTAATCCATTTAAATCTGTAACGACATCAGAGAAGGTGTCAGAAATCAGTTGAAGGCAGAGCCTCTCTCAATGACAAACACGCCGGAGCCACCGCATGCCTTGGAGTCATTGGAGCATCCATTGATCCAACCGCTTAATTCGATTTGGGGCTCTCAACGCCTCGCGCCAAACTAATCGAGAGGCCTGACTGACAACATTGGCGGTGAAAAGGGCTCTGGGCGCCCCTTTTTTTACTCTTCTCCAGACCTACCCTAATCTCATAGAGAG----------------------------------------------------------------------------------------------------------------------------------------------------------------------------------------------------------------------------------------------------------------------------------------------------------------------------------------------------------
Nbarri_Bishop_N1072 CATTGTTCTTTTAAAACAAAAATACATATATATGCCTATTGTTCGGCAGTAAGTGCTGGAAGTAAAAATAAATAAATAAACTCTACTTAAAGAAGAGTCATAGAGATATAAATGTTACAACGGAACTGAAAAGAGAAAAATCGTTGAACAAATATACCTCTTTCCCCAATTGATCTTTTCCTCCATAAATTAAGAAAACTCCCTTTTACTCGGTCTATCGCCATTTTCTTCTGTTTCGAGACGAATATCCGATACTCGATTATCAGAGCACCAGTTTTCGTAATGGGCATTGTTTTCAAATGCAAGGAAGAAGGGATG-----TAAAAAAAACGCGAATTCAACTAAAGGCGCAACCCTCCCTGGGGCGTCAAGAAGTTGTGAAGCCGCAAACAAAAGACGCCCTAATTCGGCGCCTTTTCCAGCAAAGGCGAGATGATTGTGTATCCATAGCAACATACATAAGTTATATGGGGGGGGGAGTAAGAAAAGGCGGGCCAAATAGGATTAAGTGATACAGGGTTTAATGAAGGCAGGCGAGCCGTGGTCATTAGGGATTCTCCGTGTCAACAGCGGGCCCTCTGTTTTGACAGTATACTAAAGAGGCGTAATCCATTTAAATCTGTAACGACATCAGAGAAGGTGTCAGAAATCAGTTGAAGGCAGTGCCTCTCTCAATGACAAACACGCCGGAGCCACCGCATGCCTTGGAGTCATTGGAGCATTCATTGATCCAACCACTTAATTCGATTTGGGGCTCTCAACGCCTCGCGCCAAACTAATCGAGAGGCCTGACTGACAACATTGGCGGTGAAAAGGGCTCTGGGCGCCCCTTTTTTTACTCCTCTCCAGACCTATCCTAATCTCATAGAGGGCTGAATGCAAAAACTCCAACCGCATAGCAAGCCGACTATCACATATTCCGCTACACACTCGCCGGCCCTTCCATAAATATACATAGACGTTACTTCCTTCAATGCTTCTTCCTCCCCCTCCCCCATTCCCCCCACTGTTATTCTTCACTCCCGGATTTCGATCGCTCCGGGAGATTTTTCTTCAACTGTAGCATAACGATTCATAAGTAAGTTCGCCATTTTTTCCAC----------------------------------------------------------------------------------------------------------------------
Nbarri_LostCoveCave_N0065 CATTGTTCTTTTAAAACAAAAATACATATATATGCCTATTGTTCGGCAGTAAGTGCTGGAAGTAAAAATAAATAAATAAACTCTACTTAAAGAAGAGTCATAGAGATATAAATGTTACAACGGAACTGAAAAGAGAAAAATCGTTGAACAAATATACCTCTTTCCCCAATTGATCTTTTCCTCCATAAATTAAGAAAACTCCC-TTTACTCGGTCTATCGCCATTTTCTTCTGTTTCGAGACGAATATCCGATACTCGATTATCAGAGCACCAGTTTTCGTAATGGGCATTGTTTTCAAATGCAAGGAAGAAGGGATG-----TAAAAAAAACGCGAATTCAACTAAAGGCGCAACCCTCCCTGGGGCGTCAAGAAGTTGTGAAGCCGCAAACAAAAGACGCCCTAATTCGGCGCCTTTTCCAGCAAAGGCGAGATGATTGTGTATCCATAGCAACATACATAAGTTATAT-GGGGGGGGAGTAAGAAAAGGCGGGCCAAATAGGATTAAGTGATACAGGGTTTAATGAAGGCAGGCGAGCCGTGGTCATTAGGGATTCTCCGTGTCAACAGCGGGCCCTCTGTTTTGACAGTATACTAAAGAGGCGTAATCCATTTAAATCTGTAACGACATCAGAGAAGGTGTCAGAAATCAGTTGAAGGCAGAGCCTCTCTCAATGACAAACACGCCGGAGCCACCGCATGCCTTGGAGTCATTGGAGCATTCATTGATCCAACCACTTAATTCGATTTGGGGCTCTCAACGCCTCGCGCCAAACTAATCGAGAGGCCTGACTGACAACATTGGCGGTGAAAAGGGCTCTGGGCGCCCCTTTTTTTACTCCTCTCCAGACCTATCCTAATCTCATAGAGGGCTGAATGCAAAAACTCCAACCGCATAGCAAGCCGACTATCACATATTCCGCTACACACTCGCCGGCCCTTCCATAAATATACATAGACGTTACTTCCTTCAATGCTTCTTCCTCCCCCCTCCCCATTCCCCCCACTGTTATTCTTCACTCCCGGATTTCGATCGCTCCGGGAGATTTTTCTTCAACTGTAGCATAACGATTCATAAGTAAGTTCGCCATTTTTTCCACCGAAAGCCTTCTTTTTTTTACCAATGGATGTCTTTACTGCATTCGACGAGACATAACGCCCGTATATTAACCTTTTACCACCGCTTATTCTTTT------------------------
Nbarri_eyed_ClayCave_G2082 CATTGTTCTTTTAAAACAAAAATACACATATATGCCTATTGTTCCGCAGTAAGTGCTGAAAGTAAAAATAAATAAATAAACCCTGCTTAAAGAAGAGTCATAGAGATATAAATGTTACAACGGAACTGAAAAGAGAAAAATCGTTGAACAAATATACCGCTTTCCTCAATTGATCTTTTCCTCCATAAATTAAGAAAACTCCCTTTTACTCGGTCTATCGCCATTTTCTTCTGTTTCGAGACGAATATCCGATACTCGATTATCATAGCACCGGTTTTCGTAATGGGCATTGTTTTCAAATGCAAGGAAGAAGGGAGGAAGGTTAAAAAAAACGCGAATTCAACTAAAGGCGCAACCCTCCCTGGGGCGTCAAGAAGTTGTGAAGCCGCAAACAAAAGACGCCCTAATTCGGCGCCTTTTCCAGCAAAGGCGAGATGATTGTGTATCCATAGCAACATACATAAGTTATAT-GGGGGGGGGGTAAGAAAAGGCGGGCCAAATAGGATTAAGTGATACAGGGTTTAATGAAGGCAGGCGAGCCGTGGTCATTAGGGATTCTCCGTGTCAACAGCGGCCCCTCTGTTTTGACAGTATACTAAAGAGGCGTAATCCATTTAAATCTGTAACGACATCAGAGAAGGTGTCAGAAATCAGTTGAAGGCAGAGCCTCTCTCAATGACAAACACGCCGGAGCCACCGCATGCCTTGGAGTCATTGGAGCATTCATTGATCCAACCACTTAATTCGATTTGCGGCTCTCAACGCCTCGCGCCAAACTAATCGAGAGGCCTGACTGACAACATTGGCGGTGAAAAGGGCTCTGGGCGCCCCTTTTTTTACTCCTCTCCAGACCTACCCTAATCTCATAGAG-GCTGAATGCAAAAACTCCAACCGCATAGCAAGCCGACTATCACATATTCCGCTACACACTCGCCGGCCCTTCCATAAATATACATAGACGTTACTTCCTTCAATGCTTCTCCCCCCC-----CCCATTCCTCCCACTGTTATTCTTCACTCCCGGATTTCGATCGCTCCGGGAGATTTCTCTTCAACTGTAGCATAACGATTCATAAGTAAGTTCGCCATTTTTTCCACCGAAAGCCTTCTTTTTTTTACCAATGGATGTCTTTACTTCATTCGACGAGACATAACGCCCGTATATTAACATTTTACCACCGCTTATTCTTTGTTTGCATTATAGGGCTTTCTCGCG
Nbarrowsi_Gregorys_N270 --------------------------------------------------------------------------------------------AAGAGAGATAGAGATAGAAATGTTACAACGGAACTGAAAAGCGAAAAATCGTTGAACAAATATACCGCTTTCCCCAATTGATCTTTTCCTCCATAAATTAAGAAAACTCCCTTTTACTCGGTCTATCGCCATTTTCTTCTGTTTCGAGACGAATATCCGATACTCGATTATCAGAGCACCAGTTTTCGTAATGGGCATTGTTTTCAAATGCAAGGAAGAAGGGAGGGAGGTTAAAAAAAACGCGAATTCAACTAAAGGCGCAATCCTCCCTGGGGCGTCAAGAAGTTGTGAAGCCGCAAACAAAAGACGCCCTAATTCGGCGCCTTTTCCAGCAAAGGCGAGATGATTGTGTATCCATAGCAACATACATAAGTTATATGGGGGGGGGGTTAAGAAAAGGCGGGCCAAATAGGATTAAGTGATACAGGGTTTAATGAAGGCAGGCGAGCCGTGGTCATTAGGGATTCTCCGTGTCAACAGCGGGCCCTCTGTTTTGACAGTATACTAAAGAGGCGTAATCCATTTAAATCTGTAACGACATCAGAGAAGGTGTCAGAAATCAGTTGAAGGCAGAGCCTCTCTCAATGACAAACACGCCGGAGCCACCGCATGCCTTGGAGTCATTGGAGCATTCATTGATCCCACCACTTAATTCGATTTGGGGCTCTCAACGCCTCGCGCCAAACTAATCGAGAGGCCTGACTGACAACATTGGCGGTGAAAAGGGCTCTGGGCGCCCCTTTTTTTACTCCTCTCCAGACCTACCCTAATCTCATAGAGCGCTGAATGCAAAAACTCCAACCGCATAGCAAGCCGACTATCACATATTCCGCTACACACTCGCCGGCCCTTCCATAAATATACATAGACGTTACTTCCTTCAATGCTTCTTCCTCCCCCTCCCCCATTCCCCCCACTGTTATTCTTCACTCCCGGATTTCGATCGCTCCGGGAGATTTCTCTTCAACTGTAGCATAACGATTCATAAGTAAGTTCGCCATTTTTTCCACCGAAAGCCT--TTTTTTTTACCAATGGATGTCTTTACTTCATTCGACGAGACATAACGCCCGTATATTAACATTTTACCACCGCTTATTCTTTGTTTGCATTATAGGTCTTTCTCGCG
Nbarrowsi_Tuckaleechee_N360 CATTGTTCTTTTAAAACAAAAGTACACATATATGCCTATTGTTCTGCAGTAAGTGCTGGAAGTAAAAATAAATAAATAAACTCTGCTTAAAGAAGAGAGATAGAGATAGAAATGTTACAACGGAACTGAAAAGCGAAAAATCGTTGAACAAATATACCGCTTTCCCCAATTGATCTTTTCCTCCATAAATTAAGAAAACTCCCTTTTACTCGGTCTATCGCCATTTTCTTCTGTTTCGAGACGAATATCCGATACTCGATTATCAGAGCACCAGTTTTCGTAATGGGCATTGTTTTCAAATGCAAGGAAGAAGGGAGGGAGGTTAAAAAAAACGCGAATTCAACTAAAGGCGCAATCCTCCCTGGGGCGTCAAGAAGTTGTGAAGCCGCAAACAAAAGACGCCCTAATTCGGCGCCTTTTCCAGCAAAGGCGAGATGATTGTGTATCCATAGCAACATACATAAGTTATATGGGGGGGGGGTTAAGAAAAGGCGGGCCAAATAGGATTAAGTGATACAGGGTTTAATGAAGGCAGGCGAGCCGTGGTCATTAGGGATTCTCCGTGTCAACAGCGGGCCCTCTGTTTTGACAGTATACTAAAGAGGCGTAATCCATTTAAATCTGTAACGACATCAGAGAAGGTGTCAGAAATCAGTTGAAGGCAGAGCCTCTCTCAATGACAAACACGCCGGAGCCACCGCATGCCTTGGAGTCATTGGAGCATTCATTGATCCCACCACTTAATTCGATTTGGGGCTCTCAACGCCTCGCGCCAAACTAATCGAGAGGCCTGACTGACAACATTGGCGGTGAAAAGGGCTCTGGGCGCCCCTTTTTTTACTCCTCTCCAGACCTACCCTAATCTCATAGAGCGCTGAATGCAAAAACTCCAACCGCATAGCAAGCCGACTATCACATATTCCGCTACACACTCGCCGGCCCTTCCATAAATATACATAGACGTTACTTCCTTCAATGCTTCTTCCTCCCCCTCCCCCATTCCCCCCACTGTTATTCTTCACTCCCGGATTTCGATCGCTCCGGGAGATTTCTCTTCAACTGTAGCATAACGATTCATAAGTAAGTTCGCCATTTTTTCCACCGAAAGCCTT-TTTTTTTTACCAATGGATGTCTTTACTTCATTCGACGAGACATAACGCCCGTATATTAACATTTTACCACCGCTTATTCTTTGTTTGCATTATAGGTCTTTCTCGCG
Nbishopi_DryFalls_N150 CATTGTTCTTTTAAAACAAAAATACACATATATGCCTATTGTTCTGCAGTAAGTGCTGGAAGTAAAAATAAATAAATAAACCCTTCTTAAGAAAGAGTCATAGAGATATAAATGTTACAACGGAACTGAAAAGAGAAAAATCGTTGAACAAATATACCGCTTTCCCCAATTGATCTTTTCCTCCATAAATTAAGAAAACTCCCTTTTACTCGGTCTATCGCCATTTTCTTCTGTTTCGAGACGAATATCCGATACTCGATTATCAGAGCACCAGTTTTCGTAATGGGCATTGTTTTCAAATGCAAGGAAGAAGAGAGGGAGGTTAAAAAAAACGCGAATTCAACTAAAGGCGCAACCCTCCCTGGGGCGTCAAGAAGTTGTGAAGCCGCAAACAAAAGACGCCCTAATTCGGCGCCTTTTCCAGCAAAGGCGAGATGATTGTGTATCCATAGCAACATACATAAGTTATATGGGGGGGGGAGTAAGAAAAGGCGGGCCAAATAGGATTAAGTGATACAGGGTTTAATGAAGGCAGGCGAGCCGTGGTCATTAGGGATTCTCCGTGTCAACAGCGGGCCCTCTGTTTTGACAGTATACTAAAGAGGCGTAATCCATTTAAATCTGTAACGACATCAGAGAAGGTGTCAGAAATCAGTTGAAGGCAGAGGCTCTCTCAATGACAAACACGCCGGAGCCACCGCATGCCTTGGAGTCATTGGAGCATCCATTGATCCAACCACTTAATTCGATTTGCGGCTCTCAACGCCTCGCGCCAAACTAATCGAGAGGCCTGACTGACAACATTGGCGGTGAAAAGGGCTCTGGGCGCCCCTTTTTTTACTCCTCTCCAGACCTACCCTAATCTCATAGAGGGCTGAATGCAAAAACTCCAACCGCATAGCAAGCCGACTATCACATATTCCGCTACACACTCGCCGGCCCTTCCATAAATATACATAGACGTTACTTCCTTCAATGCTTCTTCCTCCCCCCTCCCCATTCCCCCCACTGTTATTCTTCACTCCCGGATTTCGATCGCTCCGGGAGATATCTCTTCAACTGTAGCATAACGATTCATAAGTAAGTTCGCCATTTTTTCCACCG--------------------------------------------------------------------------------------------------------------------
Nbishopi_PoleCr_Chattooga_N885 --------------------------------------------------------------------------------------------------------------------------------AAAAGAGAAAAATCGTTGAACAAATATACCGTTTTCCCCAATTGATCTTTTCCTCCATAAATTAAGAAAACTCCCTTTTACTCGGTCTATCGCCATTTTCTTCTGTTTCGAGACGAATATCCGATACTCGATTATCAGAGCACCAGTTTTCGTAATGGGCATTGTTTTCAAATGCAAGGAAGAAGAGAGGGAGGTTAAAAAAAACGCGAATTCAACTAAAGGCGCAACCCTCCCTGGGGCGTCAAGAAGTTGTGAAGCCGCAAACAAAAGACGCCCTAATTCGGCGCCTTTTCCAGCAAAGGCGAGATGATTGTGTATCCATAGCAACATACATAAGTTATAT-GGGGGGGGAGTAAGAAAAGGCGGGCCAAATAGGATTAAGTGATACAGGGTTTAATGAAGGCAGGCGAGCCGTGGTCATTAGGGATTCTCCGTGTCAACAGCGGGCCCTCTGTTTTGACAGTATACTAAAGAGGCGTAATCCATTTAAATCTGTAACGACATCAGAGAAGGTGTCAGAAATCAGTTGAAGGCAGAGGCTCTCTCAATGACAAACACGCCGGAGCCACCGCATGCCTTGGAGTCATTGGAGCATCCATTGATCCAACCACTTAATTCGATTTGCGGCTCTCAACGCCTCGCGCCAAACTAATCGAGAGGCCTGACTGACAACATTGGCGGTGAAAAGGGCTCTGGGCGCCCCTTTTTTTACTCCTCTCCAGACCTACCCTAATCTCATAGAGGGCTGAATGCAAAAACTCCAACCGCATAGCAAGCCGACTATCACATATTCCGCTACACACTCGCCGGCCCTTCCATAAATATACATAGACGTTACTTCCTTCAATGCTTCTTCCTCCCCCCTCCCCATTCCCCCCACTGTTATTCTTCACTCCCGGATTTCGATCGCTCCGGGAGATATCTCTTCAACTGTAGCATAACGATTCATAAGTAAGTTCGCCATTTTT---------------------------------------------------------------------------------------------------------------------------
Nbishopi_StandingIndian_N131 CATTGTTCTTTTAAAACAAAAATACACATATATGCCTATTGTTCTGCAGTAAGTGCTGGAAGTAAAAATAAATAAATGAACCCTTCTTAAGAAAGAGTGATAGAGATATAAATGTTACAACGGAACTGAAAAGAGAAAAATCGTTGAACAAATATACCGCTTTCCCCAATTGATCTTTTCCTCCATAAATTAAGAAAACTCCCTTTTACTCGGTCTATCGCCATTTTCTTCTGTTTCGAGACGAATATCCGATACTCGATTATCAGAGCACCAGTTTTCGTAATGGGCATTGTTTTCAAATGCAAGGAAGAAGAGAGGGAGGTTAAAAAAAACGCGAATTCAACTAAAGGCGCAACCCTCCCTGGGGCGTCAAGAAGTTGTGAAGCCGCAAACAAAAGACGCCCTAATTCGGCGCCTTTTCCAGCAAAGGCGAGATGATTGTGTATCCATAGCAACATACATAAGTTATATGGGGGGGGGAGTAAGAAAAGGCGGGCCAAATAGGATTAAGTGATACAGGGTTTAATGAAGGCAGGCGAGCCGTGGTCATTAGGGATTCTCCGTGTCAACAGCGGGCCCTCTGTTTTGACAGTATACTAAAGAGGCGTAATCCATTTAAATCTGTAACGACATCAGAGAAGGTGTCAGAAATCAGTTGAAGGCAGAGGCTCTCTCAATGACAAACACGCCGGAGCCACCGCATGCCTTGGAGTCATTGGAGCATCCATTGATCCAACCACTTAATTCGATTTGCGGCTCTCAACGCCTCGCGCCAAACTAATCGAGAGGCCTGACTGACAACATTGGCGGTGAAAAGGGCTCTGGGCGCCCCTTTTTTTACTCCTCTCCAGACCTACCCTAATCTCATAGAGGGCTGAATGCAAAAACTCCAACCGCATAGCAAGCCGACTATCACATATTCCGCTACACACTCGCCGGCCCTTCCATAAATATACATAGACGTTACTTCCTTCAATGCTTCTTCCTCCCCCCTCCCCATTCCCCCCACTGTTATTCTTCACTCCCGGATTTCGATCGCTCCGGGAGATATCTCTTCAACTGTAGCATAACGATTCATAAGTAAGTTCGCCATTTTTTCCACCGAAAGCCTTCTTTTTTTTACCAATGGATGTCTTTACTTCATTCGACGAGACATAACGCCCGTATATTAACATT--------------------------------------------
Nbrimleyi_NewberryCr_N984 ------------------------------------TATTGTTCTGCAGTAAGTGCTGGAAGTAAAAATAAATAAATAAACCCCTCTTAAAGAAGAGTCATAGAGATATAAATGTTACAACGGAACTGAAAAGAGAAAAATCGTTGAACAAATATTCCGCTTTCCCCAATTGATCTTTTCCTCCATAAATTAAGAAAACTCCCTTTTACTCGGTCTATCGCCATTTTCTTCTGTTTCGAGACGAATATCCGATACTCGATTATCAGAGCACCAGTTTTCGTAATGGGCATTGTTTTCAAATGCAAGGAAGAAGGGGGGGAGGTTAAAAAAAACGCGAATTCAACTAAAGGCGCAACCCTCCCTGGGGCGTCAAGAAGTTGTGAAGCCGCAAACAAAAGACGCCCTAATTCGGCGCCTTTTCCAGCAAAGGCGAGATGATTGTGTATCCATAGCAACATACATAAGTTATATGGGGGGGGGGGTAAGAAAAGGCGGGCCAAATAGGATTAAGTGATACAGGGTTTAATGAAGGCAGGCGAGCCGTGGTCATTAGGGATTCTCCGTGTCAACAGCGGGCCCTCTGTTTTGACAGTATACTAAAGAGGCGTAATCCATTTAAATCTGTAACGACATCAGAGAAGGTGTCAGAAATCAGTTGAAGGCAGAGCCTCTCTCAATGACAAACACGCCGGAGCCACCGCATGCCTTGGAGTCATTGGAGCATTCATTGATCCGGCCACTTAATTCGATTTGCGGCTCTCAACGCCTCGCGCCAAACTAATCGAGAGGCCTGACTGACAACATTGGCGGTGAAAAGGGCTCTGGGCGCCCCTTTTTTTACTCCTCTCCAGACCTACCCTAATCTCATAGAGGGCTGAATGCAAAAACTCCAACCGCATAGCAAGCCGACTATCACATATTCCGCTACACACTCGCCGGCCCTTCCATAAATATACATAGACGTTACTTCCTTCAATGCTTC-TCCCCTCCCCCCCCCATTTCCCCTACTGTTATTCTTCACTGCCGGATTTCGATCGCTCCGGGAGATTTCTCTTCAACTGTAGCATAACGATTCATAAGTAAGTTCGCCATTTTTTCCACCGAAAGCCTTCTTTTTTTTACCAATGGATGTCTTTACTTCATTCGACGAGACATAACGCCCGAATATTAACATTTTACCACCGCTTATTCTTTGTTTGCATTATAGGTCTTTCTCGCG
Nbrimleyi_RumblingBald_N241 CATTGTACTTTTAAAACAAAAATACACATATATGCCAATTGTTCCGCAGTAAGTGCTGGAAGTAAAAATAAATAAATAAACCCTGCTTAAAGAAGAGTCATAGAGATATAAATGTTACAACGGAACTGAAAAGAGAAAAATCGTTGAACAAATATACCGCTTTCCCCAATTGATCTTTTCCTCCATAAATTAAGAAAACTCCCTTTTACTCGGTCTATCGCCATTTTCTTCTGTTTCGAGACGAATATCCGATACTCGATTATCAGAGCACCAGTTTTCGTAATGGGCATTGTTTTCAAATGCAAGGAAGAAGGGGGGGAGGTTAAAAAAAACGCGAATTCAACTAAAGGCGCAACCCTCCCTGGGGCGTCAAGAAGTTGTGAAGCCGCAAACAAAAGACGCCCTAATTCGGCGCCTTTTCCAGCAAAGGCGAGATGATTGTGTATCCATAGCAACATACATAAGTTATATGGGGGGGGGGGTAAGAAAAGGCGGGCCAAATAGGATTAAGTGATACAGAGTTTAATGAAGGCAGGCGAGCCGTGGTCATTAGGGATTCTCCGTGTCAACAGCGGGCCCTCTGTTTTGACAGTATACTAAAGAGGCGTAATCCATTTAAATCTGTAACGACATCAGAGAAGGTGTCAGAAATCAGTTGAAGGCAGAGCCTCTCTCAATGACAAACACGCCGGAGCCACCGCATGCCTTGGAGTCATTGGAGCATCCATTGATCCAACCACTTAATTCGATTTGCGGCTCTCAACGCCTCGCGCCAAACTAATCGAGAGGCCTGACTGACAACATTGGCGGTGAAAAGGGCTCTGGGCGCCCCTTTTTTTACTCCTCTCCAGACCTACCCTAATCTCATAGAGGGCTGAATGCAAAAACTCCAACCGCATAGCAAGCCGACTATCACATATTCCGCTACACACTCGCCGGCCCTTCCATAAATATACATAGACGTTACTTCCTTCAATGCTTCTCCCCCCCCCCCCCCCATTTCCCCTACTGTTATTCTTCACTCCCGGATTTCGATCGCTCCGGGAGATTTCTCTTCAACTGTAGCATAACGATTCATAAGTAAGTTCGCCATTTTTTCCACCGAAAGCCTTCTTTTTTTTACCAATGGATGT---------------------------------------------------------------------------------------
Ncanei_Egypt_N958 -----------------------------------------------------------------------------------------------------------------------------------AGAGAAAAATCGTTGAACAAATATTCCGCTTTCCCCAATTGATCTTTTCCTCCATAAATTAAGAAAACTCCCTTTTACTCGGTCTATCGCCATTTTCTTCTGTTTCGAGACGAATATCCGATACTCGATTATCAGAGCACCAGTTTTCGTAATGGGCATTGTTTTCAAATGCAAGGAAGAAGGGGGGGAGGTTAAAAAAAACGCGAATTCAACTAAAGGCGCAACCCTCCCTGGGGCGTCAAGAAGTTGTGAAGCCGCAAACAAAAGACGCCCTAATTCGGCGCCTTTTCCAGCAAAGGCGAGATGATTGTGTATCCATAGCAACATACATAAGTTATAT---GGGGGGGGTAAGAAAAGGCGGGCCAAATAGGATTAAGTGATACAGAGTTTAATGAAGGCAGGCGAGCCGTGGTCATTAGGGATTCTCCGTGTCAACAGCGGGCCCTCTGTTTTGACAGTATACTAAAGAGGCGTAATCCATTTAAATCTGTAACGACATCAGAGAAGGTGTCAGAAATCAGTTGAAGGCAGAGCCTCTCTCAATGACAAACACGCCGGAGCCACCGCATGCCTTGGAGTCATTGGAGCATTCATTGATCCAGCCACTTAATTCGATTTGCGGCTCTCAACGCCTCGCGCCAAACTAATCGAGAGGCCTGACTGACAACATTGGCGGTGAAAAGGGCTCTGGGCGCCCCTTTTTTTACTCCTCTCCAGACCTACCCTAATCTCATAGAGGGCTGAATGCAAAAACTCCAACCGCATAGCAAGCCGACTATCACATATTCCGCTACACACTCGCCGGCCCTTCCATAAATATACATAGACGTTACTTCCTTCAATGCTTC-TCCCCTCCCCCCCCCATTTCCCCTACTGTTATTCTTCACTCCCGGATTTCGATCGCTCCGGGAGATTTCTCTTCAACTGTAGCATAACGATTCATAAGTAAG---------------------------------------------------------------------------------------------------------------------------------------
Ncarolinensis_Grandfather_N218 CATTGTTCTTTTAAAACAAAAATACACATATATGCCTATTGTTCTGCAGTAAGTGCTGGAAGTAAAAATAAATAAATAAACCCTGCTCAAAGAAGAGTCACAGAGATATAAATGTTACAACGGAACTGAGAAGAGAAAAATCGTTGAACAAATATACCGCTTTCCTCAATTGATCTTTTCCTCCATAAATTAAGAAAACTCCCTTTTACTCGGTCTATCGCCATTTTCTTCTGTTTCGAGACGAATATCCGATACTCGATTATCAGAGCACCAGTTTTCGTAATGGGCATTGTTTTCAAATGCAAGGAAGAAGGGGGGGGGGTTAAAAAAAACGCGAATTCAACTAAAGGCGCAACCCTCCCTGGGGCGTCAAGAAGTTGTGAAGCCGCAAACAAAAGACGCCCTAATTCGGCGCCTTTTCCAGCAAAGGCGAGATGATTGTGTATCCATAGCAACATACATAAGTTATATGGGGGGGGGAGTAAGAAAAGGCGGGCCAAATAGGATTAAGTGATACAGGCTTTAATGAAGGCAGGCGAGCCGTGGTCATTAGGGATTCTCCGTGTCAACAGCGAGCCCTCTGTTTTGACAGTATACTAAAGAGGCGTAATCCATTTAAATCTGTAACGACATCAGAGAAGGTGTCAGAAATCAGTTGAAGGCAGAGCCTCTCTCAATGACAAACACGCCGGAGCCACCGCATGCCTCGGAGTCATTGGAGCATTCATTGATCCAACCACTTAATTCGATTTGCGGCTCTCAACGCCTCGCGCCAAACTAATCGAGAGGCCTGACTGACAACATTGGCGGTGAAAAGGGCTCTGGGCGCCCCTTTTTTTACTCCTCTCCAGACCTACCCTAATCTCATAGAG-GCTGAATGCAAAAACTCCAACCGCATAGCAAGCCGACTATCACATATTCCGCTACACACTCGCCGGCCCGTCCATAAATATACATAGACGTTACTTCCTTCAATGCTTCTTCCTCCCCCCCTCCCATTCCTCCCACTGTTATTCTTCACTCCCGGATTTCGATCGCTCCGGGAGATTTCTCTTCAACTGTAGCATAACGATTCATAAGTAAGTTCGCCATTTTTTCCACCGAAAGCCTTCTTTTTTTTACCAATGGATGTCTTTACTTCATTCGACGAGACATAACGCCCGTATATTAACATTTTACCACCGCTTATTCTTTGTTTGCATTATAGGGCTTTCTCGCG
Ncarolinensis_LinvilleCaverns_N227 ------------------------------------------------------------------------------------------------------------------------------------------------------------CCGTTTTCCTCAATTGATCTTTTCCTCCATAAATTAAGAAAACTCCCTTTTACTCGGTCTATCGCCATTTTCTTCTGTTTCGGGACGAATATCCGATACTCGATTATCAGAGCACCAGGTTTCGTAATGGGCATTGTTTTCAAATGCAAGGAAGAAGGGAGGGAGGTTAAAAAAAACGCGAATTCAACTAAAGGCGCAACCCTCCCTGGGGCGTCAAGAAGTTGTGAAGCCGCAAACAAAAGACGCCCTAATTCGGCGCCTTTTCCAGCAAAGGCGAGATGATTGTGTATCCATAGCAACATACATAAGTTATATAGGGGGGGGGATAAGAAAAGGCGGGCCAAATAGGATTAAGTGATACAGGGTTTAATGAAGGCAGGCGAGCCGTGGTCATTAGGGATTCTCCGTGTCAACAGCGAGCCCTCTGTTTTGACAGTATACTAAAGAGGCGTAATCCATTTAAATCTGTAACGACATCAGAGAAGGTGTCAGAAATCAGTTGAAGGCAGAGCCTCTCTCAATGACAAACACGCCGGAGCCACCGCATGCCTCGGAGTCATTGGAGCATTCATTGATCCAACCACTTAATTCGATTTGCGGCTCTCAACGCCTCGCGCCAAACTAATCGAGAGGCCTGACTGACAACATTGGCGGTGAAAAGGGCTCTGGGCGCCCCTTTTTTTACTCTTCTCCAGACCTACCCTAATCTCATAGAG-GCTGAATGCAAAAACTCCAACCGCATAGCAAGCCGACTATCACATATTCCGCTACACACTCGCCGGCCCTTCCATAAATATACATAGACGTTACTTCCTTCAATGCTTCTTCC------------------------------------------------------------------------------------------------------------------------------------------------------------------------------------------------------------------------------------------
Ncarteri_English_N031 ------------------------------------------------------------------------------------GCTTAAAGAAGAGTCATAGAGATATAAATGTTACAACGGAACTGAAAAGAGAAAAATCGTTGAACAAATATACCTCTTTCTCCAATTGATCTTTTCCTCCATAAATTAAGAAAACTCCCTTTTACTCGGTCTATCGCCATTTTCTTCTGTTTCGAGACGAATATCCGATACTCGATTATCAGAGCACCAGTTTTCGTAATGGGCATTGTTTTCGAATGCAAGGAAGAAGGGGGGGAGGTTAAAAAAAACGCGAATTCAACTAAAGGCGCAACCCTCCCTGGGGCGTCAAGAAGTTGTGAAGCCGCAAACAAAAGACGCCCTAATTCGGCGCCTTTTCCAGCAAAGGCGAGATGATTGTGTATCCATAGCAACATACATAAGTTATATGGGGGGGGGAGTAAGAAAAGGCGGGCCAAATAGGATTAAGTGATACAGGGTTTAATGAAGGCAGGCGAGCCGTGGTCATTAGGGATTCTCCGTGTCAACAGCGGGCCCTCTGTTTTGACAGTATACTAAAGAGGCGTAATCCATTTAAATCTGTAACGACATCAGAGAAGGTGTCAGAAATCAGTTGAAGCCAGAGCCTCTCTCAATGACAAACACGCCGGAGCCACCGCATGCCTTGGAGTCATTGGAGCATTCATTGATCCAACCACTTAATTCGATTTGGGGCTCTCAACGCCTCGCGCCAAACTAATCGAGAGGCCTGACTGACAACATTGGCGGTGAAAAGGGCTCTGGGCGCCCCTTTTTTTACTCCTCTCCAGACCTACCCTAATCTCATAGAGGGCTGAATGCAAAAACTCCAACCGCATAGCAAGCCGACTATCACATATTCCGCTACACACTCGCCGGCCCTTCCATAAATATACATAGACGTTACTTCCTTCAATGCTTCTTCCTCCCCCTCCCCCCCCCCCCCCACTGTTATTCTTCACTCCCGGATTTCGATCGCTCCGGGAGATTTTTCTTCAACTGTAGCATAACGATTCATAAGTAAGTTCGCCATTTTTTCCACCGAAAGCCTTCTTTTTTTTACCAATGGATGTCCTTACTTCATTCGACGAGATATAACGCCCGTATATTAACATTTTACCACCGTTTATTCTTTGTTTGCATTATAGGTCTTTCTCGCG
Ncarteri_LaurelCave_nearTYPE_N0296 CATTGTTCTTTTAAAACAAAAATACACGTATATGCCTATTGTTCGGCAGTAAGTGCTGGAAGTAAAAATAAATAAATAAACCCTACTTAAAGAAGAGTCATAGAGATATAAATGTTACAACGGAAGTGAAAAGAGAAAAATCGTTGAACAAATAT-CCTCTTTCTCCAATTGATCTTTTCCTCCATAAATTAAGAAAACTCCCTTTTACTCGGTCTATCGCCATTTTCTTCTGTTTCGAGACGAATATCCGATACTCGATTATCAGAGCACCAGTTTTCGTAATGGGCATTGTTTTCGAATGCAAGGAAGAAGGGAGGGAGGTTAAAAAAAACGCGAATTCAACTAAAGGCGCAACCCTCCCTGGGGCGTCAAGAAGTTGTGAAGCCGCAAACAAAAGACGCCCTAATTCGGCGCCTTTTCCAGCAAAGGCGAGATGATTGTGTATCCATAGCAACATACATAAGTTATATGGGGGGGGGAGTAAGAAAAGGCGGGCCAAATAGGATTAAGTGATACAGGGTTTAATGAAGGCAGGCGAGCCGTGGTCATTAGGGATTCTCCGTGTCAACAGCGGGCCCTCTGTTTTGACAGTATACTAAAGAGGCGTAATCCATTTAAATCTGTAACGACATCAGAGAAGGTGTCAGAAATCAGTTGAAGCCAGAGCCTCTCTCAATGACAAACACGCCGGAGCCACCGCATGCCTTGGAGTCATTGGAGCATTCATTGATCCAACCACTTAATTCGATTTGGGGCTCTCAACGCCTCGCGCCAAACTAATCGAGAGGCCTGACTGACAACATTGGCGGTGAAAAGGGCTCTGGGCGCCCCTTTTTTTACTCCTCTCCAGACCTACCCTAATCTCATAGAGGGCTGAATGCAAAAACTCCAACCGCATAGCAAGCCGACTATCACATATTCCGCTACACACTCGCCGGCCCTTCCATAAATATACATAGACGTTACTTCCTTCAATGCTTCTTCCTCCCCCCTCCCCATTCCCCCCACTGTTATTCTTCACTCCCGGATTTCGATCGCTCCGGGAGATTTTTCTTCAACTGTAGCATAACGATTCATAAGTAAGTTCGCCATTTTTTCCACCGAAAGCCTTCTTTTTTTTACCAATGGATGTCTTTACTTCATTCGACGAGACGTAACGCCCGTATATTAAC-----------------------------------------------
Ncarteri_PilotMtn_G2185 CATTGTTCTTTTAAAACAAAAATACACGTATATGCCTATTGTTCGGCAGTAAGTGCTGGAAGTAAAAATAAATAAATAAACCCTGCTTAAAGAAGAGTCATAGAGATATAAATGTTACAACGGAACTGAAAAGAGAAAAATCGTTGAACAAATATACCGCTTTCTCCAATTGATCTTTTCCTCCATAAATTAAGAAAACTCCCTTTTACTCGGTCTATCGCCATTTTCTTCTGTTTCGAGACGAATATCCGATACTCGATTATCAGAGCACCAGTTTTCGTAATGGGCATTGTTTTCGAATGCAAGGAAGAAGGGGGGGAGGTTAAAAAAAACGCGAATTCAACTAAAGGCGCAACCCTCCCTGGGGCGTCAAGAAGTTGTGAAGCCGCAAACAAAAGACGCCCTAATTCGGCGCCTTTTCCAGCAAAGGCGAGATGATTGTGTATCCATAGCAACATACATAAGTTATATGGGGGGGGGAGTAAGAAAAGGCGGGCCAAATAGGATTAAGTGATACAGGGTTTAATGAAGGCAGGCGAGCCGTGGTCATTAGGGATTCTCCGTGTCAACAGCGGGCCCTCTGTTTTGACAGTATACTAAAGAGGCGTAATCCATTTAAATCTGTAACGACATCAGAGAAGGTGTCAGAAATCAGTTGAAGCCAGAGCCTCTCTCAATGACAAACACGCCGGAGCCACCGCATGCCTTGGAGTCATTGGAGCATTCATTGATCCAACCACTTAATTCGATTTGGGGCTCTCAACGCCTCGCGCCAAACTAATCGAGAGGCCTGACTGACAACATTGGCGGTGAAAAGGGCTCTGGGCGCCCCTTTTTTTACTCCTCTCCAGACCTACCCTAATCTCATAGAGGGCTGAATGCAAAAACTCCAACCGCATAGCAAGCCGACTATCACATATTCCGCTACACACTCGCCGGCCCTTCCATAAATATACATAGACGTTACTTCCTTCAATGCTTCTTCCTCCCCCTCCCCCATTCCCCCCACTGTTATTCTTCACTCCCGGATTTCGATCGCTCCAGGAGATTTTTCTTCAACTGTAGCATAACGATTCATAAGTAAGTTCGCCATTTTTTCCACCGAAAGCCTTCTTTTTTTTACCAATGGATGTCTTTACTTCATTCGACGAGATATAACGCCCGTATATTAACATTTTACCACCGTTTATTCTTTGTTTGCATTATAGGTCTTTCTCGCG
Ncarteri_Pitchfork_N363 ----------------------------------------------------------------AAAATAAATAAATAAACCCTACTTAAAGAAGAGTCATAGAGATATAAATGTTACAACGGAACTGAAAAGAGAAAAATCGTTGAACAAATATACCTCTTTCTCCAATTGATCTTTTCCTCCATAAATTAAGAAAACTCCCTTTTACTCGGTCTATCGCCATTTTCTTCTGTTTCGAGACGAATATCCGATACTCGATTATCAGAGCACCAGTTTTCGTAATGGGCATTGTTTTCGAATGCAAGGAAGAAGGGAGGGAGGTTAAAAAAAACGCGAATTCAACTAAAGGCGCAACCCTCCCTGGGGCGTCAAGAAGTTGTGAAGCCGCAAACAAAAGACGCCCTAATTCGGCGCCTTTTCCAGCAAAGGCGAGATGATTGTGTATCCATAGCAACATACATAAGTTATATGGGGGGGAGAGTAAGAAAAGGCGGGCCAAATAGGATTAAGTGATACAGGGTTTAATGAAGGCAGGCGAGCCGTGGTCATTAGGGATTCTCCGTGTCAACAGCGGGCCCTCTGTTTTGACAGTATACTAAAGAGGCGTAATCCATTTAAATCTGTAACGACATCAGAGAAGGTGTCAGAAATCAGTTGAAGCCAGAGCCTCTCTCAATGACAAACACGCCGGAGCCACCGCATGCCTTGGAGTCATTGGAGCATTCATTGATCCAACCACTTAATTCGATTTGGGGCTCTCAACGCCTCGCGCCAAACTAATCGAGAGGCCTGACTGACAACATTGGCGGTGAAAAGGGCTCTGGGCGCCCCTTTTTTTACTCCTCTCCAGACCTACCCTAATCTCATAGAGGGCTGAATGCAAAAACTCCAACCGCATAGCAAGCCGACTATCACATATTCCGCTACACACTCGCCGGCCCTTCCATAAATATACATAGACGTTACTTCCTTCAATGCTTCTTCCTCCCCCCTCCCCATTCCCCCCACTGTTATTCTTCACTCCCGGATTTCGATCGCTCCGGGAGATTTCGCTTCAACTGTAGCATAACGATTCATAAGTAAGTTCGCCATTTTTTCCACCGAAAGCCTTC-TTTTTTTACCAATGGATGTCTTTACTTCATTCGACGAGACATGACGCCCGTATATTAACATTTT------------------------------------------
Ncarteri_WeberCty_N1044 CATTGTTCTTTTAAAACAAAAATACACGTATATGCCTATTGTTCGGCAGTAAGTGCTGGAAGTAAAAATAAATAAATAAACCCTGCTTAAAGAAGAGTCATAGAGATATAAATGTTACAACGGAACAGAAAAGAGAAAAATCGTTGAACAAATATACCTCTTTCTCCAATTGATCTTTTCCTCCATAAATTAAGAAAACTCCCTTTTACTCGGTCTATCGCCATTTTCTTCTGTTTCGAGACGAATATCCGATACTCGATTATCAGAGCACCAGTTTTCGTAATGGGCATTGTTTTCGAATGCAAGGAAGAAGGGAGGGAGGTTAAAAAAAACGCGAATTCAACTAAAGGCGCAACCCTCCCTGGGGCGTCAAGAAGTTGTGAAGCCGCAAACAAAAGACGCCCTAATTCGGCGCCTTTTCCAGCAAAGGCGAGATGATTGTGTATCCATAGCAACATACATAAGTTATAT-GGGGGGGGAGTAAGAAAAGGCGGGCCAAATAGGATTAAGTGATACAGGGTTTAATGAAGGCAGGCGAGCCGTGGTCATTAGGGATTCTCCGTGTCAACAGCGGGCCCTCTGTTTTGACAGTATACTAAAGAGGCGTAATCCATTTAAATCTGTAACGACATCAGAGAAGGTGTCAGAAATCAGTTGAAGCCAGAGCCTCTCTCAATGACAAACACGCCGGAGCCACCGCATGCCTTGGAGTCATTGGAGCATTCATTGATCCAACCACTTAATTCGATTTGGGGCTCTCAACGCCTCGCGCCAAACTAATCGAGAGGCCTGACTGACAACATTGGCGGTGAAAAGGGCTCTGGGCGCCCCTTTTTTTACTCCTCTCCAGACCTACCCTAATCTCATAGAGGGCTGAATGCAAAAACTCCAACCGCATAGCAAGCCGACTATCACATATTCCGCTACACACTCGCCGGCCCTTCCATAAATATACATAGACGTTACTTCCTTCAATGCTTCTTCCTCCCCCTCCCCCATTCCCCCCACTGTTATTCTTCACTCCCGGATTTCGATCGCTCCAGGAGATTTTTCTTCAACTGTAGCATAACGATTCATAAGTAAGTTCGCCATTTTTTCCACCGAAAGCCTTCTTTTTTTTACCAATGGATGTCTTTACTTCATTCGACGAGATATAACGCCCGTATATTAACATTTTGCCACCGTTTATTCTTTGTTTGCATTATAGGTCTTTCTCGCG
Ncarteri_div__RainbowCave_G2089 CACTGTTATTTAAAAACAAAAATACACATATATGCCTATTGTTCTGCAGTAAGTGCTGAAAGTAGAAATAAATAAATAAACTCTGCTTAAAGAAGAGTCATAGAGATAGAAATGTTACAACAGAACTGAAAAGAGAAAAATCGTTGAACAAATATACCGCTTTCCACAATTGATCTTCTCCTCCATAAATTAAGAAAACTCCCTTTGATTCGGTCTATCGTCATTTTCTTCTGTTTCGAGACGAATATCCGATACTCGATTATCAGAGCAGCAGTTTTCGTAATGGGCATTGTTTTCAAATGCAAGGAAGAAAAGAGGGAGGTTAAAAAAAACGCGAATTCAACTAAAGGCGCAACCCTCCCTAGGGCGTCAAGAAGTTGTGAAGCCGCAAACAAAAGACGCCCTAATTCGGCGCCTTTTCCAGCAAAGGCGAGATGATTGTGTATCCATAGCAACATACATAAGTTATAT--GGGGGGGGGTAAGAAAAGGCGGGCCAAATAGGATTAAGTGATACAGGGTTTAATGAAGGCAGGCGAGCCTTGGTCATTAGGGATTCTCCGTGTCAACAGCGGCCCCTCTGTTTTGACAGTATACTAAAGAGGCGTAATCCATTTAAATCTGTAACGACATCAGAGAAGGTGTCAGAAATCAGTTGAAGGCAGAGCCTCTCTCAATGACAAACACGCCGGAGCCACCGCATGCCTTGGAGTCATTGGAGCATCCATTGATCCAACCGCTTAATTCGATTTGGGGCTCTCAACGCCTCGCGCCAAACTAATCGAGAGGCCTGACTGACAACATTGGCGGTGAAAAGGGCTCTGGGCGCCCCTTTTTTCACTCCTCTTCAGACCTACCCTAATCTCATAGAGGGCTGAATGCAAAAACTCCAACCGCATAGCAAGCCGACTATCACATATTCCGCTACACACTCGCCGGCCCTTCCATAAATATACATAGACGTTACTTCCTTCAATGCTCC----CCCCCCCTCCCCATTCCTCCCACTGTTATTCTTCACTCCCGGATTTCGATCGCTCCGGGAGATTTCTCTTCAACTGTAGCATAACGATTCATAAGTAAGTTCGCCATTTTTTCCACCGAAAGCCTTCTTTTTCTTACCAATGTATGTCTTTACTTCATTCGACGAGACATAACGCTCGCGTATTAACATTTTACCACCGCTCATTCTTTGTTTGCATTATAGGTCTTTCTGGCG
Ncherokee_BallhootScar_N193 -------------------------ACATATATGCCTATTGTTCTGCAGTAAGTGCTGGAAGTAAAAATAAATAAATAAACCCTGCTTAAAGAAGAGTCATAGAGATATAAATGTTACAACGGAACAGAAAAGAGAAAAATCGTTGAACAAATATACCGCTTTCCCCAATTGATCTTTTCCTCCATAAATTAAGAAAACTCCCTTTTACTCGGTCTATCGCCATTTTCTTCTGTTTCGAGACGAATATCCGATACTCGATTATCAGAGCACCAGTTTTCGTAATGGGCATTGTTTTCAAATGCAAGGAAGAAGGGAGGGAAGTTAAAAAAAACGCGAATTCAACTAAAGGCGCAACCCTCCCTGGGGCGTCAAGAAGTTGTGAAGCCGCAAACAAAAGACGCCCTAATTCGGCGCCTTTTCCAGCAAAGGCGAGATGATTGTGTATCCATAGCAACATACATAAGTTATATGGGGGGGGGAGTAAGAAAAGGCGGGCCAAATAGGATTAAGTGATACAGGGTTTAATGAAGGCAGGCGAGCCGTGGTCATTAGGGATTCTCCGTGTCAACAGCGGGCCCTCTGTTTTGACAGTATACTAAAGAGGCGTAATCCATTTAAATCTGTAACGACATCAGAGAAGGTGTCAGAAATCAGTTGAAGGCAGAGCCTCTCTCAATGACAAACACGCCGGAGCCACCGCATGCCTTGGAGTCATTGGAGCATTCATTGATCCAACCACTTAATTCGATTTGCGGCTCTCAACGCCTCGCGCCAAACTAATCGAGAGGCCTGACTGACAACATTGGCGGTGAAAAGGGCTCTGGGCGCCCCTTTTTTTACTCCTCTCCAGACCTACCCTAATCTCATAGAG-GCTGAATGCAAAAACTCCAACCGCATAGCAAGCCGACTATCACATATTCCGCTACACACTCGCCGGCCCTTCCATAAATATACATAGACGTTACTTCCTTCAATGCTTCTTCCTCCCCCCT-CCCCATCCCCCCACTGTTATTCTTCACTCCCGGATTTCGATCGCTCCGGGAGATTTCTCTTCAACTGTAGCATAACGATTCATAAGTAAGTTCGCCATTTTTTCCACCGAAAGCCTTCTTTTTTTTACCAATGGATGTCTTTACTTCATTCGACG----------------------------------------------------------------------
Ncherokee_BalsamMtn_N891 CATTGTTCTTTTAAAACAAAAATACACATATATGCCTATTGTTCTGCAGTAAGTGCTGGAAGTAAAAATAAATAAATAAACCCTGCTTAATGAAGAGTCATAGAGATATAAATGTTACAACGGAACAGAAAAGAGAAAAATCGTTGAACAAATATACCGCTTTCCCCAATTGATCTTTTCCTCCATAAATTAAGAAAACTCCCTTTTACTCGGTCTATCGCCATTTTCTTCTGTTTCGAGACGAATATCCGATACTCGATTATCAGAGCACCAGTTTTCGTAATGGGCATTGTTTTCAAATGCAAAGAAGAAGGGAGGGAGGTTTAAAAAAACGCGAATTCAACTAAAGGCGCAACCCTCCCTGGGGCGTCAAGAAGTTGTGAAGCCGCAAACAAAAGACGCCCTAATTCGGCGCCTTTTCCAGCAAAGGCGAGATGATTGTGTATCCATAGCAACATACATAAGTTATATGGGGGGGGGAGTAAGAAAAGGCGGGCCAAATAGGATTAAGTGATACAGGGTTTAATGAAGGCAGGCGAGCCGTGGTCATTAGGGATTCTCCGTGTCAACAGCGGGCCCTCTGTTTTGACAGTATACTAAAGAGGCGTAATCCATTTAAATCTGTAACGACATCAGAGAAGGTGTCAGAAATCAGTTGAAGGCAGAGCCTCTCTCAATGACAAACACGCCGGAGCCACCGCATGCCTTGGAGTCATTGGAGCATTCATTGATCCAACCACTTAATTCGATTTGCGGCTCTCAACGCCTCGCGCCAAACTAATCGAGAGGCCTGACTGACAACATTGGCGGTGAAAAGGGCTCTGGGCGCCCTTTTTTTTACTCCTCTCCAGACCTACCCTAATCTCATAGAG-GCTGAATGCAAAAACTCCAACCGCATAGCAAGCCGACTATCACATATTCCGCTACACACTCGCCGGCCCTTCCATAAATATACATAGACGTTACTTCCTTCAATGCTTCTTCCTCCCCCTCCCCC---CCCCCCACTGTTATTCTTCACTCCCGGATTTCGATCGCTCCGGGAGATTTCTCTTCAACTGTAGCATAACGATTCATAAGTAAGTTCGCCATTTTTTCCACCGAAAGCCTTCTTTTTTTTACCAATGGATGTCTTTACTTCATTCGACGAGACATAACGCCCGTATATTAACATTTTACCACCGCTTACT-----------------------------
Ncherokee_SIndianCrk_N681 -----------------------------------------------------------------------------------------------------------------------------------------------------------------------------------------------------------------------------------------------------------------------------------------------------------------------------GGAGGTT-AAAAAAACGCGAATTCAACTAAAGGCGCAACCCTCCCTGGGGCGTCAAGAAGTTGTGAAGCCGCAAACAAAAGACGCCCTAATTCGGCGCCTTTTCCAGCAAAGGCGAGATGATTGTGTATCCATAGCAACATACATAAGTTATATGGGGGGGGGAGTAAGAAAAGGCGGGCCAAATAGGATTAAGTGATACAGGGTTTAATGAAGGCAGGCGAGCCGTGGTCATTAGGGATTCTCCGTGTCAACAGCGGGCCCTCTGTTTTGACAGTATACTAAAGAGGCGTAATCCATTTAAATCTGTAACGACATCAGAGAAGGTGTCAGAAATCAGTTGAAGGCAGAGCCTCTCTCAATGACAAACACGCCGGAGCCACCGCATGCCTTGGAGTCATTGGAGCATTCATTGATCCAACCACTTAATTCGATTTGCGGCTCTCAACGCCTCGCGCCAAACTAATCGAGAGGCCTGACTGACAACATTGGCGGTGAAAAGGGCTCTGGGCGCCCCTTTTTTTACTCCTCTCCAGACCTACCCTAATCTCATAGAG-GCTGAATGCAAAAACTCCAACCGCATAGCAAGCCGACTATCACATATTCCGCTACACACTCGCCGGCCCTTCCATAAATATACATAGACGTTACTTCCTTCAATGCTTCTTCCTCCCCCCTCCCCATTCCCCCCACTGTTATTCTTCACTCCCGGATTTCGATCGCTCCGGGAGATTTCTCTTCAACTGTAGCATAACGATTCATAAGTAAG---------------------------------------------------------------------------------------------------------------------------------------
Ncooperi_BeaverCrk_N1002 --------------------------------------------------AAGTGCTGGAAGTAAAAATAAATAAATAAACCCTTCTTAAGAAAGAGTCATAGAGATATAAATGTTACAACGGAACTGAAAAGAGAAAAATCGTTGAACAAATATACCGTTTTCCCCAATTGATCTTTTCCTCCATAAATTAAGAAAACTCCCTTTTACTCGGTCTATCGCCATTTTCTTCTGTTTCGAGACGAATATCCGATACTCGATTATCAGAGCACCAGTTTTCGTAATGGGCATTGTTTTCAAATGCAAGGGAGAGGAGAGGGAGGTTAAAAAAAATGCGAATTCAACTAAAGGCGCAACCCTCCCTGGGGCGTCAAGAAGTTGTGAAGCCGCAAACAAAAGACGCCCTAATTCGGCGCCTTTTCCAGCAAAGGCGAGATGATTGTGTATCCATAGCAACATACATAAGTTATAT-GGGGGGGGAGTAAGAAAAGGCGGGCCAAATAGGATTAAGTGATACAGGGTTTAATGAAGGCAGGCGAGCCGTGGTCATTAGGGATTCTCCGTGTCAACAGCGGGCCCTCTGTTTTGACAGTATACTAAAGAGGCGTAATCCATTTAAATCTGTAACGACATCAGAGAAGGTGTCAGAAATCAGTTGAAGGCAGAGGCTCTCTCAATGACAAACACGCCGGAGCCACCGCATGCCTTGGAGTCATTGGAGCATCCATTGATCCAACCACTTAATTCGATTTGGGGCTCTCAACGCCTCGCGCCAAACTAATCGAGAGGCCTGACTGACAACATTGGCGGTGAAAAGGGCTCTGGGCGCCCCTTTTTTTACTCCTCTCCAGACCTACCCTAATCTCATAGAGGGCTGAATGCAAAAACTCCAACCGCATAGCAAGCCGACTATCACATATTCCGCTACACACTCGCCGGCCCTTCCATAAATATACATAGACGTTACTTCCTTCAATGCTTCTTCCTCCCCCCCCCCC---CCCCCCACTGTTATTCTTCACTCCCGGATTTCGATCGCTCCGGGTGATATCTCTTCAACTGTAGCATAACGATTCATAAGTAAGTTCGCCAATTTTCC-------------------------------------------------------------------------------------------------------------------------
Ncooperi_BrasstBald_N824 -----------------------------------------------------------------------------------------------------------------------------CTGAAAAGAGAAAAATCGTTGAACAAATATACCGCTTTCCCCAATTGATCTTTTCTTCCATAAATTAAGAAAACTCCCTTTTACTCGGTCTATCGCCATTTTCTTCTGTTTCGAGACGAATATCCGATACTCGATTATCAGAGCACCAGTTTTCGTAATGGGCATTGTTTTCAAATGCAAGGAAGAAGAGAGGGAGGTTAAAAAAAACGCGAATTCAACGAAAGGCGCAACCCTCCCTGGGGCGTCAAGAAGTTGTGAAGCCGCAAACAAAAGACGCCCTAATTCGGCGCCTTTTCCAGCAAAGGCGAGATGATTGTGTATCCATAGCAACATACATAAGTTATATGGGGGGGGGAGTAAGAAAAGGCGGGCCAAATAGGATTAAGTGATACAGGGTTTAATGAAGGCAGGCGAGCCGTGGTCATTAGGGATTCTCCGTGTCAACAGCGGGCCCTCTGTTTTGACAGTATACTAAAGAGGCGTAATCCATTTAAATCTGTAACGACATCAGAGAAGGTGTCAGAAATCAGTTGAAGGCAGAGGCTCTCTCAATGACAAACACGCCGGAGCTACCGCATGCCTTGGAGTCATTGGAGCATTCATTGATCCAACCACTTAATTCGATTTGGGGCTCTCAACGCCTCGCGCCAAACTAATCGAGAGGCCTGACTGACAACATTGGCGGTGAAAAGGGCTCTGGGCGCCCCTTTTTTTACTCCTCTCCAGACCTACCCTAATCTCATAGAGGGCTGAATGCAAAAACTCCAACCGCATAGCAAGCCGACTATCACATATTCCGCTACACACTCGCCGGCCCTTCCATAAATATACATAGACGTTACTTCCTTCAATGCTTCTTCCTCCCCCC-----------------------------------------------------------------------------------------------------------------------------------------------------------------------------------------------------------------------------------
Ncooperi_CheoahDam_N1122 ---------------------------------------------------------------------------------------------------------------------------AACTGAGAAGTGAATAATCGTTGAACAAATATACCGCTTTCCCCAATTGATCTTTTCCTCCATAAATTAAGAAAACTCCCTTTTACTCGGTCTATCGCCATTTTCTTCTGTTTCGAGACGAATATCCGATACTCGATTATCAGAGCACCAGTTTTCGTAATGGGCATTGTTTTCAAATGCAAGGAAGAAGAGAGGGAGGTTAAAAAAAACGCGAATTCAACTAAAGGCGCAACCCTCCCTGGGGCGTCAAGAAGTTGTGAAGCCGCAAACAAAAGACGCCCTAATTCGGCGCCTTTTCCAGCAAAGGCGAGATGATTGTGTATCCATAGCAACATACATAAGTTATATGGGGGGGGGAGTAAGAAAAGGCGGGCCAAATAGGATTAAGTGATACAGGGTTTAATGAAGGCAGGCGAGCCGTGGTCATTAGGGATTCTCCGTGTCAACAGCGGGCCCTCTGTTTTGACAGTATACTAAAGAGGCGTAATCCATTTAAATCTGTAACGACATCAGAGAAGGTGTCAGAAATCAGTTGAAGGCAGAGGCTCTTTCAATGACAAACACGCCGGAGCTACCGCATGCCTTGGAGTCATTGGAGCATTCATTGATCCAACCACTTAATTCGATTTGGAGCTCTCAACGCCTCGCGCCAAACTAATCGAGAGGCCTGACTGACAACATTGGCGGTGAAAAGGGCTCTGGGCGCCCCTTTTTTTACTCCTCTCCAGACCTACCCTAATCTCATAGAGGGCTGAATGCAAAAACTCCAACCGCATAGCAAGCCGACTATCACATATTCCGCTACACACTCGCCGGCCCTTCCATAAATATACATAGACGTTACTTCCTTCAATGCTTCTTCCTCCCCCCCCCCC---ACCCCCACTGTTATTCTTCACTCCCGGATTTCGATCGCTCCGGGAGATATCTCTTCAACTGTAGCATAACGATTCATAAGTAAGTTCGCCATTTTTTCCATCGAAAGCCTTCTTTTTTTTACCAATGGAT-----------------------------------------------------------------------------------------
Ncooperi_NantRiverGorge_N682 -------------------------------------------------------------------ATAAATAAATAAACCCTTCTTAAGAAAGAGTCATAGAGATATAAATGTTACAACGGAACTGAAAAGAGAAAAATCGTTGAACAAATATACCGTTTTCCCCAATTGATCTTTTCCTCCATAAATTAAGAAAACTCCCTTTTACTCGGTCTATCGCCATTTTCTTCTGTTTCGAGACGAATATCCGATACTCGATTATCAGAGCACCAGTTTTCGTAATGGGCATTGTTTTCAAATGCAAGGAAGAAGAGAGGGAGGTTAAAAAAAACGCGAATTCAACTAAAGGCGCAACCCTCCCTGGGGCGTCAAGAAGTTGTGAAGCCGCAAACAAAAGACGCCCTAATTCGGCGCCTTATCCAGCAAAGGCGAGATGATTGTGTATCCATAGCAACATACATAAGTTATATGAGGGGGGGAGTAAGAAAAGGCGGGCCAAATAGGATTAAGTGATACAGGGTTTAATGAAGGCAGGCGAGCCGTGGTCATTAGGAATTCTCCGTGTCAACAGCGGGCCCTCTGTTTTGACAGTATACTAAAGAGGCGTAATCCATTTAAATCTGTAACGACATCAGAGAAGGTGTCAGAAATCAGTTGAAGGCAGAGGCTCTCTCAATGACAAACACGCCGGAGCCACCGCATGCCTTGGAGTCATTGGAGCATCCATTGATCCAACCACTTAATTCGATTTGGGGCTCTCAACGCCTCGCGCCAAACTAATCGAGAGGCCTGACTGACAACATTGGCGGTGAAAAGGGCTCTGGGCGCCCCTTTTTTTACTCCTCTCCAGACCTACCCTAATCTCATAGAGGGCTGAATGCAAAAACTCCAACCGCATAGCAAGCCGACTATCACATATTCCGCTACACACTCGCCGGCCCTTCCATAAATATACATAGACGTTACTTCCTTCAATGCTTCTTCCTCCCCCCTCCCCATTCCCCCCACTGTTATTCTTCACTCCCGGATTTCGATCGCTCCGGGAGATATCTCTTCAACTGTAGCATAACGATTCATAAGTAAGTTCGCCATTTTTTCCACCGAAAGCCTTCTTTTTTTTACCAATGGATGTCCTTACTTCAATCGACGAGACATAACGCCCGTATATTAACATTTTACCACCGTTTA-------------------------------
Ncooperi_RockCrRoad_N1160 CATTGTTATTTTAAAACAAAAATACACATATATGCCTATTGTTCTGCAGTAAGTGCTGTAAGTAAAAATAAATAAATAAACCCTGCTTAAAGAAGAGTCATAGAGATAAAAATGTTACAACGGAACTGAAAAGAGAAAAATCGTTGAACAAATATACCGCTTTCCCCAATTGATCTTTTCCTCCATAAATTAAGAAAACTCCCTTTTACTCGGTCTATCGCCATTTTCTTCTGTTTCGAGACGAATATCCGATACTCGATTATCAGAGCACCAGTTTTCGTAATGGGCATTGTTTTCAAATGCAAGGGAGAAGGGAAGGAGGTTAAAAAAAACGTGAATTCAACTAAAGGCGCAACCCTCCCTGGGGCGTCAAGAAGTTGTGAAGCCGCAAACAAAAGACGCCCTAATTCGGCGCCTTTTCCAGCAAAGGCGAGATGATTGTGTATCCATAGCAACATACATAAGTTATATGGGGGGGGGAGTAAGAAAAGGCGGGCCAAATAGGATTAAGTGATACAGGGTTTAATGAAGGCAGGCGAGCCGTGGTCATTAGGGATTCTCCGTGTCAACAGCGGGCCCTCTGTTTTGACAGTATACTAAAGAGGCGTAATCCATTTAAATCTGTAACGACATCAGAGAAGGTGTCAGAAATCAGTTGAAGGCAGAGGCTCCCTCAATGACAAACACGCCGGAGCCACCGCATGCCTCGGAGTCATTGGAGCATTCATTGATCCAACCACTTAATTCGATTTGCGGCTCTCAACGCCTCGCGCCAAACTAATCGAGAGGCCTGACTGACAACATTGGCGGTGAAAAGGGCTCTGGGCGCCCCTTTTTTTACTCCTCTCCAGACCTACCCTAATCTCATAGAGGGCTGAATGCAAAAACTCCAACCGCATAGCAAGCCGACTATCACATATTCCGCTACACACTCGCCGGCCCTTCCATAAATATACATAGACGTTACTTCCTTCAATGCTTCTTCCTCCCCCTCCCCCATTCCTCCCACTGTTATTCTTCACTCCCGGATTTCGATCGCTCCGGGAGATTTCTCTTGAACTGTAGCATAACGATTCATAAGTAAGTTCGCCATTTTTTCCACCGAAAGCCTTCTTTTTTTTACCAATGGATGTCTTTACT-CATTCGACGAGACATAACGCCCGTATATTAACATTTTAACACCGTTTATTCTTTGTTTGCATTATAGGTCTTTCTCGCG
Ncoylei_Apalachia_N1195 ------------------------------------------------------------------AATAAATAAATAAACTCTGCTTAAAGAAGAGTCATAGAGATAGAAATGTTACAACGGAACTGAAAAGAGAAAAATCGTTGAACAAATATACCGCTTTCCCCAATTGATCTTTTCCTCCATAAATTAAGAAAACTCCCTTTTACTCGGTCTATCGCCATTTTCTTCTGTTTCGAGACGAATATCCGATACTCGATTATCAGAGCACCAGTTTTCGTAATGGGCATTGTTTTCAAATGCAGGGAAGAAGGGAGGGAGGTTAAAAAAAACGCGAATTCAACTAAAGGCGCAATCCTCCCTGGGGCGTCAAGAAGTTGTGAAGCCGCAAACAAAAGACGCCCTAATTCGGCGCCTTTTCCAGCAAAGGCGAGATGATTGTGTATCCATAGCAACATACATAAGTTATATGGGGGGGGGAGTAAGAAAAGGCGGGCCAAATAGGATTAAGTGATACAGGGTTTAATGAAGGCAGGCGAGCCGTGGTCATTAGGGATTCTCCGTGTCAACAGCGGGCCCTCTGTTTTGACAGTATACTAAAGAGGCGTAATCCATTTAAATCTGTAACGACATCAGAGAAGGTGTCAGAAATCAGTTGAAGGCAGAGCCTCTCTCAATGACAAACACGCCGGAGCCACCGCATGCCTCGGAGTCATTGGAGCATTCATTGATCCAACCACTTAATTCGATTTGGGGCTCTCAACGCCTCGCGCCAAACTAATCGAGAGGCCTGACTGACAACATTGGCGGTGAAAAGGGCTCTGGGCGCCCCTTTTTTTACTCCTCTCCAGACCTACCCTAATCTCATAGAGCGCTGAATGCAAAAACTCCAACCGCATAGCAAGCCGACTATCACATATTCCGCTACACACTCGCCGGCCCTTCCATAAATATACATAGACGTTACTTCCTTCAATGCTTCTTCACCCCCCCCCACCCCCCATCCCACTGTTATTCTTCACTCCCGGATTTCGATCGCTCCGGGAGATCTCTCTTCAACTGTAGCATAACGATTCATAAGTAAGTTCGCCATTTTTTCCACCGAAAGCCTTCTTTTTTT----------------------------------------------------------------------------------------------------
Ncoylei_DinkinCove_N1118 CAGTGTTCTTTTAAAACAAAAATACACATATATGCCCATTGTTCTGCGGTAAGTGCTGGAAGTAAAAATAAATAAATAAACTCTGCTTAAAGAAGAGTCATAGAGATAGAAATGTTACAACGGAACTGAAAAGAGAAAAATCGTTGAACAAATATACCGCTTTCCCCAATTGATCTTTTCCTCCATAAATTAAGAAAACTCCCTTTTACTCGGTCTATCGCCATTTTCTTCTGTTTCGAGACGAATATCCGATACTCGATTATCAGAGCACCCGTTTTCGTAATGGGCATTGTTTTCAAATGCAGGGAAGAAGGGAGGGAGGTTAAAAAAAACGCGAATTCAACTAAAGGCGCAATCCTCCCTGGGGCGTCAAGAAGTTGTGAAGCCGCAAACAAAAGACGCCCTAATTCGGCGCCTTTTCCAGCAAAGGCGAGATGATTGTGTATCCATAGCAACATACATAAGTTATATGGGGGGGGGAGTAAGAAAAGGCGGGCCAAATAGGATTAAGTGATACAGGGTTTAATGAAGGCAGGCGAGCCGTGGTCATTAGGGATTCTCCGTGTCAACAGCGGGCCCTCTGTTTTGACAGTATACTAAAGAGGCGTAATCCATTTAAATCTGTAACGACATCAGAGAAGGTGTCAGAAATCAGTTGAAGGCAGAGCCTCTCTCAATGACAAACACGCCGGAGCCACCGCATGCCTCGGAGTCATTGGAGCATTCATTGATCCAACCACTTAATTCGATTTGGGGCTCTCAACGCCTCGCGCCAAACTAATCGAGAGGCCTGACTGACAACATTGGCGGTGAAAAGGGCTCTGGGCGCCCCTTTTTTTACTCCTCTCCAGACCTACCCTAATCTCATAGAGCGCTGAATGCAAAAACTCCAACCGCATAGCAAGCCGACTATCACATATTCCGCTACACACTCGCCGGCCCTTCCATAAATATACATAGACGTTACTTCCTTCAATGCTTCTTCACCCCCCCCCACCCCCCAACCCACTGTTATTCTTCACTCCCGGATTTCGATCGCTCCGGGAGATCTCTCTTCAACTGTAGCATAACGATTCATAAGTAAGTTCGCCATTTTTTCCACCGAAAGCCTTTTTTTTTTTACCAATGGATGTCTTTACTTCATTCGACGAGACATAACGCCCGTATATTAACATTTTACCATCGCTTATTCTTTGTTTGCATTATAGGTCTTTCTCGCG
Ncoylei_TiptonCreek_N837 CATTGTTCTTTTAAAACAAAAATACACGTATATGCCCATTGTTCTGCGGTAAGTGCTGGAAGTAAAAATAAATAAATAAACTCTGCTTAAAGAAGAGTCATAGAGATAGAAATGTTACAACGGAACTGAAAAGAGAAAAATCGTTGAACAAATATACCGCTTTCCCCAATTGATCTTTTCCTCCATAAATTAAGAAAACTCCCTTTTACTCGGTCTATCGCCATTTTCTTCTGTTTCGAGACGAATATCCGATACTCGATTATCAGAGCACCAGTTTTCGTAATGGGCATTGTTTTCAAATGCAGGGAAGAAGGGAGGGAGGTTAAAAAAAACGCGAATTCAACTAAAGGCGCAATCCT-CCTGGGGCGTCAAGAAGTTGTGAAGCCGCAAACAAAAGACGCCCTAATTCGGCGCCTTTTCCAGCAAAGGCGAGATGATTGTGTATCCATAGCAACATACATAAGTTATATGGGGGGGGGAGTAAGATAAGGCGGGCCAAATAGGATTAAGTGATACAGGGTTTAATGAAGGCAGGCGAGCCGTGGTCATTAGGGATTCTCCGTGTCAACAGCGGGCCCTCTGTTTTGACAGTATACTAAAGAGGCGTAATCCATTTAAATCTGTAACGACATCAGAGAAGGTGTCAGAAATCAGTTGAAGGCAGAGCCTCTCTCAATGACAAACACGCCGGAGCCACCGCATGCCTCGGAGTCATTGGAGCATTCATTGATCCAACCACTTAATTCGATTTGGGGCTCTCAACGCCTCGCGCCAAACTAATCGAGAGGCCTGACTGACAACATTGGCGGTGAAAAGGGCTCTGGGCGCCCCTTTTTTTACTCCTCTCCAGACCTACCCTAATCTCATAGAGCGCTGAATGCAAAAACTCCAACCGCATAGCAAGCCGACTATCACATATTCCGCTACACACTCGCCGGCCCTTCCATAAATATACATAGACGTTACTTCCTTCAATGCTTCTTCACCCCCCCCCACCCCCCACCCCACTGTTATTCTTCACTCCCGGATTTCGATCGCTCCGGGAGATCTCTCTTCAACTGTAGCATAACGATTCATAAGTAAGTTCGCCATTTTTTCCACCGAAAGCCTTCTTTTTTTTACCAATGGATGTCTTTACTTCATTCGACGAGACATAACGCCCGTATATTAACATTTTACCATCGCTTATTCTTTGTTTGCATTATAGGTCTTTCCCGCG
Ncressleri_AndersonSpringCave_G2075 CATTGTTCTTTTAAAACAAAAATACACATATATGCCTATTGTTATGCAGTAAGTGCTGGAGGTAAAAATAAATAAATAAGCTCTGCTTAAAGAAGAGTCATAGAGATAAAAATGTTACAACGGAACTGAAGAGAGAAAAATCGTTGAATAAATATACCGCTTTCACCATTTGATCTTTTCCTCCATAAATTAAGAAAACTCCCTTTTACTCGGTCTATCGCCATTTTCTTCTGTTTCGAGACGAATATCCGATACTCGATTATCAGAGCACCAGTTTTCGTAATGGGCATTGTTTTCAAATGCAAGGAAGAAAGGAGGGAGG-TAAAAA-AACGCGAATTCAACTAAAGGCGCAACCCTCCCTGGGGCGTCAAGAAGTTGTGAAGCCGCAAACAAAAGACGCCCTAATTCGGCGCCTTTTCCAGCAAAGGCGAGATGATTGTGTATCCATAGCAACATACATAAGTTATATGGGGGGGGGGGTAAGAAAAGGCGGGCCAAATAGGATTAAGTGATACAGGGTTTAATGAAGGCAGGCGAGCCATGGTCATTAGGGATTCTCCGTGTCAACAGCGGGCCCTCTGTTTTGACAGTATACTAAAGAGGCGTAATCCATTTAAATCTGTAACGACATCAGAGAAGGTGTCAGAAATCAGTTGAAGGCAGAGCCTCTCTCAATGACAAACACGCCAGAGCCACCGCATGCCTTGGAGTCATTGGAGCATCCATTGATCCAACCGCTTAATTCGATTTGGGGCTCTCAACGCCTCGCGCCAAACTAATCGAGAGGCCTGACTGACAACATTGGCGGTGAAAAGGGCTCTGGGCGCCCCTTTTTTTACTCCTCTCTAGACCTACCCTAATCTCATAGAGAGCTGAATGCAAAAACTCCAACCGCATAGCAAGCCGACTATCACATATTCCGCTACACACTCGCCGGCCCTTCCATAAATATACATAGACGTTACTTCCTTCAATGCTTCTC--CCCCCCCCCCCCATTCCTCCCACTGTTATTCTTCACTCCCGGATTTCGATCGCTCCGGGAGATTTCTCTTCAACTGTAGCATAACGATTCATAAGTAAGTTCGCCATTTTTTCCACCGAAAGTCT--TTTTTTTTACCAATGGATGTCTTTACTTCATTCGACGAGACATAACGCCCGTATATTAACATTTTACCACCGCTTATTCTTTGTTTGTATTATAGGTCTTTCTCCCG
Ncressleri_PigeonCave_G2077 CATTGTTCTTTTAAAACAAAAATACACATATATGCCTATTGTTATGCAGTAAGTGCTGGAGGTAAAAATAAATAAATAAGCTCTGCTTAAAGAAGAGTCATAGAGATAAAAATGTTACAACGGAACTGAAGAGAGAAAAATCGTTGAATAAATATACCGCTTTCACCATTTGATCTTTTCCTCCATAAATTAAGAAAACTCCCTTTTACTCGGTCTATCGCCATTTTCTTCTGTTTCGAGACGAATATCCGATACTCGATTATCAGAGCACCAGTTTTCGTAATGGGCATTGTTTTCAAATGCAAGGAAGAAAGGAGGGAGG-TAAAAA-AACGCGAATTCAACTAAAGGCGCAACCCTCCCTGGGGCGTCAAGAAGTTGTGAAGCCGCAAACAAAAGACGCCCTAATTCGGCGCCTTTTCCAGCAAAGGCGAGATGATTGTGTATCCATAGCAACATACATAAGTTATATGGGGGGGGGGGTAAGAAAAGGCGGGCCAAATAGGATTAAGTGATACAGGGTTTAATGAAGGCAGGCGAGCCATGGTCATTAGGGATTCTCCGTGTCAACAGCGGGCCCTCTGTTTTGACAGTATACTAAAGAGGCGTAATCCATTTAAATCTGTAACGACATCAGAGAAGGTGTCAGAAATCAGTTGAAGGCAGAGCCTCTCTCAATGACAAACACGCCAGAGCCACCGCATGCCTTGGAGTCATTGGAGCATCCATTGATCCAACCGCTTAATTCGATTTGGGGCTCTCAACGCCTCGCGCCAAACTAATCGAGAGGCCTGACTGACAACATTGGCGGTGAAAAGGGCTCTGGGCGCCCCTTTTTTTACTCCTCTCTAGACCTACCCTAATCTCATAGAGAGCTGAATGCAAAAACTCCAACCGCATAGCAAGCCGACTATCACATATTCCGCTACACACTCGCCGGCCCTTCCATAAATATACATAGACGTTACTTCCTTCAATGCTTCT---CCCCCCCCCCCCATTCCTCCCACTGTTATTCTTCACTCCCGGATTTCGATCGCTCCGGGAGATTTCTCTTCAACTGTAGCATAACGATTCATAAGTAAGTTCGCCATTTTTTCCACCGAAAGTCT--TTTTTTTTACCAATGGATGTCTTTACTTCATTCGACGAGACATAACGCCCGTATATTAACATTTTACCACCGCTTATTCTTTGT-----------------------
Ncrosbyi_MtMitchell_N210 CATTGTTCTTTTAAAACAAAAATACACATATATGCCTATTGTTCTGCAGTAAGTGCTGGAAGTAAAAATAAATAAATAAACCCTGCTTAAAGAAGAGTCATAGAGATATAAATGTTACAACGGAACTGAAAAGAGAAAAATCGTTGAACAAATATTCCGCTTTCCCCAATTGATCTTTTCCTCCATAAATTAAGAAAACTCCCTTTTACTCGGTCTATCGCCATTTTCTTCTGTTTCGAGACGAATATCCGATACTCGATTATCAGAGCACCAGTTTTCGTAATGGGCATTGTTTTCAAATGCAAGGAAGAAGGGGGGGAGGTTAAAAAAAACGCGAATTCAACTAAAGGCGCAACCCTCCCTGGGGCGTCAAGAAGTTGTGAAGCCGCAAACAAAAGACGCCCTAATTCGGCGCCTTTTCCAGCAAAGGCGAGATGATTGTGTATCCATAGCAACATACATAAGTTATAT-GGGGGGGGGGTAAGAAAAGGCGGGCCAAATAGGATTAAGTGATACAGAGTTTAATGAAGGCAGGCGAGCCGTGGTCATTAGGGATTCTCCGTGTCAACAGCGGGCCCTCTGTTTTGACAGTATACTAAAGAGGCGTAATCCATTTAAATCTGTAACGACATCAGAGAAGGTGTCAGAAATCAGTTGAAGGCAGAGCCTCTCTCAATGACAAACACGCCGGAGCCACCGCATGCCTTGGAGTCATTGGAGCATTCATTGATCCAACCACTTAATTCGATTTGCGGCTCTCAACGCCTCGCGCCAAACTAATCGAGAGGCCTGACTGACAACATTGGCGGTGAAAAGGGCTCTGGGCGCCCCTTTTTTTACTCCTCTCCAGACCTACCCTAATCTCATAGAGGGCTGAATGCAAAAACTCCAACCGCATAGCAAGCCGACTATCACATATTCCGCTACACACTCGCCGGCCCTTCCATAAATATACATAGACGTTACTTCCTTCAATGCTTC-TCCCCTCTCCCCCCCATTTCCCCTACTGTTATTCTTCACTCCCGGATTTCGATCGCTCCGGGAGATTTCTCTTCAACTGTAGCATAACGATTCATAAGTAAGTTCGCCATTTTTTCCACCGAAAGCCTTCTTTTTTTTACCAATGGATGTCTTTACTTCATTCGACGAGACATAACGCCCGTATATTAACATTTTACCACCGCTTATTCTTTGTTTGCATTATAGGTCTTTCTCGCG
Ncrosbyi_PricesCrk_N1143 ------------------------------TATGCCTATTGTTCTGCAGTAAGTGCTGGAAGTAAAAATAAATAAATAAACCCTGCTTAAAGAAGAGTCATAGAGATATAAATGTTACAACGGAACTGAAAAGAGAAAAATCGTTGAACAAATATTCCGCTTTCCCCAATTGATCTTTTCCTCCATAAATTAAGAAAACTCCCTTTTACTCGG-CTATCGCCATTTTCTTCTGTTTCGAGACGAATATCCGATACTCGATTATCAGAGCACCAGTTTTCGTAATGGGCATTGTTTTCAAATGCAAGGAAGAAGGGGGGGAGGTTAAAAAAAACGCGAATTCAACTAAAGGCGCAACCCTCCCTGGGGCGTCAAGAAGTTGTGAAGCCGCAAACAAAAGACGCCCTAATTCGGCGCCTTTTCCAGCAAAGGCGAGATGATTGTGTATCCATAGCAACATACATAAGTTATATGGGGGGGGGGGTAAGAAAAGGCGGGCCAAATAGGATTAAGTGATACAGAGTTTAATGAAGGCAGGCGAGCCGTGGTCATTAGGGATTCTCCGTGTCAACAGCGGGCCCTCTGTTTTGACAGTATACTAAAGAGGCGTAATCCATTTAAATCTGTAACGACATCAGAGAAGGTGTCAGAAATCAGTTGAAGGCAGAGCCTCTCTCAATGACAAACACGCTGGAGCCACCGCATGCCTTGGAGTCATTGGAGCATTCATTGATCCAGCCACTTAATTCGATTTGCGGCTCTCAACGCCTCGCGCCAAACTAATCGAGAGGCCTGACTGACAACATTGGCGGTGAAAAGGGCTCTGGGCGCCCCTTTTTTTACTCCTCTCCAGACCTACCCTAATCTCATAGAGGGCTGAATGCAAAAACTCCAACCGCATAGCAAGCCGACTATCACATATTCCGCTACACACTCGCCGGCCCTTCCATAAATATACATAGACGTTACTTCCTTCAATGCCTCTTCCTCCCCCTCCCCCCCTCCCCCCACTGTTATTCTTCACTCCCGGATTTCGATCGCTCCGGGAGATTTCTCTTCAACTGTAGCATAACGATTCATAAGTAAGTTCGCCATTTTTTCCACCGAAAGCCTTCTTTTTTTTACCAATGGATGTCTTTACTTCATTCGACGAGACATAACGCCCGTATATTAACATTTTACCACCGCTTATTCTTTGTTTGCATTATAGGTCTTTCTCGCG
Ncrosbyi_ShufordCrk_N1148 CATTGTACTTTTAAAACAAAAATACAAATATATGCCTATTGTTCTGCAGTAAGTGCTGGAAGTAAAAATAAATAAATAAACCCTGCTTAAAGAAGAGTCATAGAGATATAAATGTTACAACGGAACTGAAAAGAGAAAAATCGTTGAACAAATATTCCGCTTTCCCCAATTGATCTTTTCCTCCATAAATTAAGAAAACTCCCTTTTACTCGGTCTATCGCCATTTTCTTCTGTTTCGAGACGAATATCCGATACTCGATTATCAGAGCACCAGTTTTCGTAATGGGCATTGTTTTCAAATGCAAGGAAGAAGGGGGGGAGGTTAAAAAAAACGCGAATTCAACTAAAGGCGCAACCCTCCCTGGGGCGTCAAGAAGTTGTGAAGCCGCAAACAAAAGACGCCCTAATTCGGCGCCTTTTCCAGCAAAGGCGAGATGATTGTGTATCCATAGCAACATACATAAGTTATATGGGGGGGGGGGTAAGAAAAGGCGGGCCAAATAGGATTAAGTGATACAGGGTTTAATGAAGGCAGGCGAGCCGTGGTCATTAGGGATTCTCCGTGTCAACAGCGGGCCCTCTGTTTTGACAGTATACTAAAGAGGCGTAATCCATTTAAATCTGTAACGACATCAGAGAAGGTGTCAGAAATCAGTTGAAGGCAGAGCCTCTCTCAATGACAAACACGCCGGAGCCACCGCATGCCTTGGAGTCATTGGAGCATTCATTGATCCAACCACTTAATTCGATTTGCGGCTCTCAACGCCTCGCGCCAAACTAATCGAGAGGCCTGACTGACAACATTGGCGGTGAAAAGGGCTCTGGGCGCCCCTTTTTTTACTCCTCTCCAGACCTACCCTAATCTCATAGAGGGCTGAATGCAAAAACTCCAACCGCATAGCAAGCCGACTATCACATATTCCGCTACACACTCGCCGGCCCTTCCATAAATATACATAGACGTTACTTCCTTCAATGCTTC-TCCCCTCCCCCCCCCATTTCCCCTACTGTTATTCTTCACTCCCGGATTTCGATCGCTCCGGGAGATTTCTCTTCAACTGTAGCATAACGATTCATAAGTAAGTTCGCCATTTTTTCCACC---------------------------------------------------------------------------------------------------------------------
Ndellingeri_BullpenBridge_N109 CATTGTTCTTTTAAAACAAAAATACACATATATGCCTATTGTTCTGCAGTAAGTGCTGGAAGTAAAAATAAATAAATAAACCCTGCTTAAAGAAGAGTCATAGAGATATAAATGTTACAACTGAACTGAAAAGAGAAAAATCGTTGAACAAATATACCGCTTTCTCCAATTGATCTTTTCCTCCATAAATTAAGAAAACTCCCTTTTACTCGGTCTATCGCCATTTTCTTCTGTTTCGAGACGAATATCCGATACTCGATTATCAGAGCACCAGTTTTCGTAATGGGCATTGTTTTCAAATGCAAGGAAGAAGGGAGGGAGGTTAAAAAAAACGCGAATTCAACTAAAGGCGCAACCCTCCCTGGGGCGTCAAGAAGTTGTGAAGCCGCAAACAAAAGACGCCCTAATTCGGCGCCTTTTCCAGCAAAGGCGAGATGATTGTGTATCCATAGCAACATACATAAGTTATATGGGGGGGGGAGTAAGAAAAGGCGGGCCAAATAGGATTAAGTGATACAGGGTTTAATGAAGGCAGGCGAGCCGTGGTCATTAGGGATTCTCCGTGTCAACAGCGGGCCCTCTGTTTTGACAGTATACTAAAGAGGCGTAATCCATTTAAATCTGTAACGACATCAGAGAAGGTGTCAGAAATCAGTTGAAGGCAGAGCCTCTCTCAATGACAAACACGCCGGAGCCACCGCATGCCTTGGAGTCATTGGAGCATTCATTGATCCAACCACTTAATTCGATTTGGGGCTCTCAACGCCTCGCGCCAAACTAATCGAGAGGCCTGACTGACAACATTGGCGGTGAAAAGGGCTCTGGGCGCCCCTTTTTTTACTCCTCTCCAGACCTACCCTAATCTCATAGAGGGCTGAATGCAAAAACTCCAACCGCATAGCAAGCCGACTATCACATATTCCGCTACACACTCGCCGGCCCTTCCATAAATATACATAGACGTTACTTCCTTCAATGCTTCTTCCTCCCCCCTCCC----TCCCCCACTGTTATTCTTCACTCCCGGATTTCGATCGCTCCGGGAGATATCTCTTCAACTGTAGCATAACGATTCATAAGTAAGTTCGCCATTTTTTCCACCGAAAGCCTTCTTTTTTTTACCAATGGATGTCTTTACTTCATTCGATGAGACATAACGCCCGTATAT---------------------------------------------------
Ndellingeri_WhitewFalls_N887 CATTGTTCTTTTAAAACAAAAATACACATATATGCCTATTGTTCTGCAGTAAGTGCTGGAAGTAAAAATAAATAAATAAACCCTGCTTAAAGAAGAGTCATAGAGATATAAATGTTACAACTGAACTGAAAAGAGAAAAATCGTTGAACAAATATACCGCTTTCTCCAATTGATCTTTTCCTCCATAAATTAAGAAAACTCCCTTTTACTCGGTCTATCGCCATTTTCTTCTGTTTCGAGACGAATATCCGATACTCGATTATCAGAGCACCAGTTTTCGTAATGGGCATTGTTTTCAAATGCAAGGAAGAAGGGAGGGAGGTTAAAAAAAACGCGAATTCAACTAAAGGCGCAACCCTCCCTGGGGCGTCAAGAAGTTGTGAAGCCGCAAACAAAAGACGCCCTAATTCGGCGCCTTTTCCAGCAAAGGCGAGATGATTGTGTATCCATAGCAACATACATAAGTTATAT-GGGGGGGGAGTAAGAAAAGGCGGGCCAAATAGGATTAAGTGATACAGGGTTTAATGAAGGCAGGCGAGCCGTGGTCATTAGGGATTCTCCGTGTCAACAGCGGGCCCTCTGTTTTGACAGTATACTAAAGAGGCGTAATCCATTTAAATCTGTAACGACATCAGAGAAGGTGTCAGAAATCAGTTGAAGGCAGAGCCTCTCTCAATGACAAACACGCCGGAGCCACCGCATGCCTTGGAGTCATTGGAGCATTCATTGATCCAACCACTTAATTCGATTTGGGGCTCTCAACGCCTCGCGCCAAACTAATCGAGAGGCCTGACTGACAACATTGGCGGTGAAAAGGGCTCTGGGCGCCCCTTTTTTTACTCCTCTCCAGACCTACCCTAATCTCATAGAGGGCTGAATGCAAAAACTCCAACCGCATAGCAAGCCGACTATCACATATTCCGCTACACACTCGCCGGCCCTTCCATAAATATACATAGACGTTACTTCCTTCAATGCTTCTTCCTCCCCCCTCCC----TCCCCCACTGTTATTCTTCACTCCCGGATTTCGATCGCTCCGGGAGATATCTCTTCAACTGTAGCATAACGATTCATAAGTAAGTTCGCCATTTTTTCCACCGAAAGCCTTCTTTTTTTTACCAATGGATGTCTTTACTTCATTCGATGAGACATAACGCCCGTATATTAACATTTT------------------------------------------
Ndilutus_GrassyCreek_N670 ------------------------------------------------------------------------------------------------------------------------------------------------------------------------------------------------------------------------------------------------------------------------------------------------------------------------------------AAAAAAAACGCGAATTCAACTAAAGGCGCAACCCTCCCTGGGGCGTCAAGAAGTTGTGAAGCCGCAAACAAAAGACGCCCTAATTCGGCGCCTTTTCCAGCAAAGGCGAGATGATTGTGTATCCATAGCAACATACATAAGTTATAT-GGGGGGGGGGTAAGAAAAGGCGGGCCAAATAGGATTAAGTGATACAGGGTTTAATGAAGGCAGGCGAGCCGTGGTCATTAGGGATTCTCCGTGTCAACAGCGGGCCCTCTGTTTTGACAGTATACTAAAGAGGCGTAATCCATTTAAATCTGTAACGACATCAGAGAAGGTGTCAGAAATCAGTTGAAGGCAGAGCCTCTCTCAATGACAAACACGCCGGAGCCACCGCATGCCTTGGAGTCATTGGAGCATTCATTGATCCAACCACTTAATTCGATTTGCGGCTCTCAACGCCTCGCGCCAAACTAATCGAGAGGCCTGACTGACAACATTGGCGGTGAAAAGGGCTCTGGGCGCCCCTTTTTTTACTCCTCTCCAGACCTACCCTAATCTCATAGAG-GCTGAATGCAAAAACTCCAACCGCATAGCAAGC--------------------------------------------------------------------------------------------------------------------------------------------------------------------------------------------------------------------------------------------------------------------------------------------------------------------------
Ndilutus_StarveRockCave_G3174 -------------------------------------ATTGTTCTGCAGTAAGTGCTGGAAGTAAAAATAAATAAATAAACCTTGCTTAAAGAAGAGTCATAGAGATATAAAAGTTACAACGGAACTGAAAAGAGAAAAATCGTTGAACAAATATACCGCTTTCCTCAATTGATCTTTTCCTCCATAAATTAAGAAAACTCCCTTTTACTCGGTCTATCGCCATTTTCTTCTGTTTCGAGACGAATATCCGATACTCGATTATCAGAGCACCAGTTTTCGTAATGGGCATTGTTTTCAAATGCAAGGAAGAAGGGAGGGAGGTTAAAAAAAACGCGAATTCAACTAAAGGCGCAACCCTCCCTGGGGCGTCAAGAAGTTGTGAAGCCGCAAACAAAAGACGCCCTAATTCGGCGCCTTTTCCAGCAAAGGCGAGATGATTGTGTATCCATAGCAACATACATAAGTTATAT-GGGGGGGGGGTAAGAAAAGGCGGGCCAAATAGGATTAAGTGATACAGGGTTTAATGAAGGCAGGCGAGCCGTGGTCATTAGGGATTCTCCGTGTCAACAGCGGGCCCTCTGTTTTGACAGTATACTAAAGAGGCGTAATCCATTTAAATCTGTAACGACATCAGAGAAGGTGTCAGAAATCAGTTGAAGGCAGAGCCTCTCTCAATGACAAACACGCCGGAGCCACCGCATGCCTTGGAGTCATTGGAGCATTCATTGATCCAACCACTTAATTCGATTTGCGGCTCTCAACGCCTCGCGCCAAACTAATCGAGAGGCCTGACTGACAACATTGGCGGTGAAAAGGGCTCTGGGCGCCCCTTTTTTTACTCCTCTCCAGACCTACCCTAATCTCATAGAG-GCTGAATGCAAAAACTCCAACCGCATAGCAAGCCGACTATCACATATTCCGCTACACACTCGCCGGCCCTTCCATAAATATACATAGACGTTACTTCCTTCAATGCTTCTTCCTCCCCCCTCCCCATTCCTCCCACTGTTATTCTTCACTCCCGGATTTCGATCGCTCCGGGAGATTTCTCTTCAACTGTAGCATAACGATTCATAAGTAAGTTCGCCATTTTTTCCACCGAAAGCCTTCTTTTTTTTACCAATGGATGTCTTTACTTCATTCGACGAGACATAACGCCCGTATATTAACATTTTACCACCGCTTATTCTTTGTTTGCATTATAGGGCTTTCTCGCG
Nesticus_nahaunus_Mexico_G2881 CTGTGTTCTTTTGAAACAA--ATCCACATATATGTCTATTGTTCTGTAGAAAGTGCTGGAAGTATAAATAAATAAATAAACTCTGCTTAAAGAAGAGTGATAAAGATAGAAATGTTACAACGGAACTGAAAAGAGAAAAATCGTTGAACAAATATACCGCTTTCACCAATTGAACTTTCCCTCCATAAATTAAGAAAACTCCCTTTTACACGGTCTATCGCCATTTTCTTCTGTTTCGCGACGGATATCCGATACTCGATTATCAGAGC-CTAGTTTTCGTAATGGGCATTGTTTTCAAATGCAAGGAATAAGGGGGGGAGGTTAAAAAAAAGGGGAATTCATCTAAAGGCGCAACCTTCCCTGGGGCGTCAAGAAGTTGTGAAGCCGCAAACAAAAGACGCCCTAATTCGGCGCCTTTTCCAGCAAAGGCGAGATGATTGTGTATCCATAGCAACATACATAAGTTATAT-GGGGGGGGAGTAAGAAAAGGCGGGCCAAATAGGATTAAGTGATACAGGGTTTAATGAAGGCAGGCGAGCCTTGGTCATTAGGGATTCTCCGTGTCAACATAGGGCCCTCTGTTTTGACAGTATACTAAAGAGGCGTAATCCATTTAAATCTGTAACGACATCGGGGAAGGTGTCAGAAATCAGTTGAAGGCAGAGCCTCTCTCAATGACAAACACGCCGGAGCCACCGCATGCCTTGGAGTCATTGGAGCATTCATTGATCCAACCACTTAATTCGATTTGGGGCTCTCAACGCCTCGCGCCAAACTAATCGAGAGGCCTGACTGACAACATTGGCGGTGAAAAGGGCTCTGGGCGCCCCTTTTTTTACGCCTCTCCAGACCTACCCTAATCTCATAGAGGGCTGAATGCAAAAACTCCAACCGCATAGCAAGCCGACTATCACATATTCCGCTACACACTCGCCGGGCCTTCCATAAATATACATAGACGTTACTTCCTTCAATACTTCTTTCCCCCCC------ATTCCCCCCATTGTTATTCTTCACTCCCGGATTTCGATCGCTCCGGGAGATTTCTCTTCAACTGTAGCATAACGATTCATAAGTAAGTTCTCCATTTTTTCCACCGAAAG-----CTTTTTTTACCAACGGATGTCTT--ACTCATTCGACGAGACATAACGCCCGTATATTAACATTTTACCACC------------------------------------
Nfridelli_LittlePigeon_N262 CATTGTTCTTTTAAAACAAAAATACACATATATGCCTATTGTTCTGCAGTAAGTGCTGGAAGTAAAAATAAATAAATAAACCCTGCTTAAGGAAGAGTCATAGAGATATAAATGTTACAACTGAACTGAAAAGAGAAAAATCGTTGAACAAATATACCGCTTTCCCCAATTGATCTTTTCCTCCATAAATTAAGAAAACTCCCTTTTACTCGGTCTATCGCCATTTTCTTCTGTTTCGAGACGAATATCCGATACTCGATTATCAGAGCACCAGTTTTCGTAATGGGCATTGTTTTCAAATGCAAGGAAGAAGGGAGGGAGGTTAAAAAAAACGCGAATTCAACTAAAGGCGCAACCCTCCCTGGGGCGTCAAGAAGTTGTGAAGCCGCAAACAAAAGACGCCCTAATTCGGCGCCTTTTCCAGCAAAGGCGAGATGATTGTGTATCCATAGCAACATACATAAGTTATAT-GGGGGGGGAGTAAGAAAAGGCGGGCCAAATAGGATTAAGTGATACAGGGTTTAATGAAGGCAGGCGAGCCGTGGTCATTAGGGATTCTCCGTGTCAACAGCGGGCCCTCTGTTTTGACAGTATACTAAAGAGGCGTAATCCATTTAAATCTGTAACGACATCAGAGAAGGTGTCAGAAATCAGTTGAAGACAGAGCCTCTCTCAATGACAAACACGCCGGAGCCACCGCATGCCTTGGAGTCATTGGAGCATTCATTGATCCAACCACTTAATTCGATTTGGGGCTCTCAACGCCTCGCGCCAAACTAATCGAGAGGCCTGACTGACAACATTGGCGGTGAAAAGGGCTCTGGGCGCCCCTTTTTTTACTCCTCTCCAGACCTACCCTAATCTCATAGAGGGCTGAATGCAAAAACTCCAACCGCATAGCAAGCCGACTATCACATATTCCGCTACACACTCGCCGGCCCTTCCATAAATATACATAGACGTTACTTCCTTCAATGCTTCTTCCTCCCCCCT-------CCCCCCACTGTTATTCTTCACTCCCGGATTTCGATCGCTCCGGGAGATATCTCTTCAACTGTAGCATAACGATTCATAAGTAAGTTCGCCATTTTTTCCACCGAAAGCCTTCTTTTTTTTACCAATGGATGTCTTTACTTCATTCGACGAGACGTAACGCCTGTATATTAACATTTTACCATCGCTTATTCTTT-------------------------
Nfurtivus_HugdenBranch_G3175 CATTGTTCTTTTAAAACAAAAATACATATATATGCCTATTGTTCGGCAGTAAGTGCTGGAAGTAAAAATAAATAAATAAACTCTACTTAAGGAAGAGTCATAGAGATAGAAATGTTACAACGGAACTGAAAAGAGAAAAATCGTTGAACAAATACACCGCTTTCCCCAATTGATCTTTTCCTCCATAAATTAAGAAAACTCCCTTTTACTCGGTCTATCGCCATTTTGTTCTGTTTCGAGACGAATATCCGATACTCGATTATCAAAGCACCAGTTTTCGTAATGGGCATTGTTTTCAAATGCAAGGAAGAAGCGAGGGAGGTTAAAAAAAACGCGAATTCAACTAAAGGCGCAACCCTCCCTGGGGCGTCAAGAAGTTGTGAAGCCGCAAACAAAAGACGCCCTAATTCGGCGCCTTTTCCAGCAAAGGCAAGATGATTGTGTATCCATAGCAACATACATAAGTTATATGGGGGGGGGAGTAAGAAAAGGCGGGCCAAATAGGATTAAGTGATACAGGGTTTAATGAAGGCAGGCGAGCCGTGGTCATTAGGGATTCTCCGTGTCAACAGCGGGCCCTCTGTTTTGACAGTATACTAAAGAGGCGTAATCCATTTAAATCTGTAACGACATCAGAGAAGGTGTCAGAAATCAGTTGAAGGCAGAGCCTCTCTCAATGACAAACACGCCGGAGCCACCGCATGCCTTGGAGTCATTGGAGCATTCATTGATCCAACCACTTAATTCGATTTGGGGCTCTCAACGCCTCGCGCCAAACTAATCGAGAGGTCTGACTGACAACATTGGCGGTGAAAAGGGCTCTGGGCGCCCCTTTTTTTACTCCTCTCCAGACCTACCCTAATCTCATAGAGGGCTGAATGCAAAAACTCCAACCGCATAGCAAGCCGACTATCACATATTCCGCTACACACTCGCCGGCCCTTCCATAAATATACATAGACGTTACTTCCTTCAATGCTTCTTCCTCCCCCCTCCCCATTCCCCCCACTGTTATTCTTCACTCCCGGATTTCGATCGCTCCGGGAGATTTCTCTTCAACTGTAGCATAACGATTCATAAGTAAGTTCGCCATTTTTTCCACCGAAAGCCTTCTTTTTTTTACCAATGGATGTCTTTACTTCATTCGACGAGACATAACGCCCGT-------------------------------------------------------
Nfurtivus_RaccoonMtn_N1026 -------------------------------------------------------------GTAAAAATAAATAAATAAACTCTACTTAAGGAAGAGTCATAGAGATAGAAATGTTACAACGGAACTGAAAAGAGAAAAATCGTTGAACAAATACACCGCTTTCCCCAATTGATCTTTTCCTCCATAAATTAAGAAAACTCCCTTTTACTCGGTCTATCGCCATTTTGTTCTGTTTCGAGACGAATATCCGATACTCGATTATCAAAGCACCAGTTTTCGTAATGGGCATTGTTTTCAAATGCAAGGAAGAAGCGAGGGAGGTTAAAAAAAATGCGAATTCAACTAAAGGCGCAACCCTCCCTGGGGCGTCAAGAAGTTGTGAAGCCGCAAACAAAAGACGCCCTAATTCGGCGCCTTTTCCAGCAAAGGCAAGATGATTGTGTATCCATAGCAACATACATAAGTTATATGGGGGGGGGAGTAAGAAAAGGCGGGCCAAATAGGATTAAGTGATACAGGGTTTAATGAAGGCAGGCGAGCCGTGGTCATTAGGGATTCTCCGTGTCAACAGCGGGCCCTCTGTTTTGACAGTATACTAAAGAGGCGTAATCCATTTAAATCTGTAACGACATCAGAGAAGGTGTCAGAAATCAGTTGAAGGCAGAGCCTCTCTCAATGACAAACACGCCGGAGCCACCGCATGCCTTGGAGTCATTGGAGCATTCATTGATCCAACCACTTAATTCGATTTGGGGCTCTCAACGCCTCGCGCCAAACTAATCGAGAGGTCTGACTGACAACATTGGCGGTGAAAAGGGCTCTGGGCGCCCCTTTTTTTACTCCTCTCCAGACCTACCCTAATCTCATAGAGGGCTGAATGCAAAAACTCCAACCGCATAGCAAGCCGACTATCACATATTCCGCTACACACTCGCCGGCCCTTCCATAAATATACATAGACGTTACTTCCTTCAATGCTTCTTCCTCCCCCCTCCCCATTCCCCCCACTGTTATTCTTCACTCCCGGATTTCGATCGCTCCGGGAGATTTCTCTTCAACTGTAGCATAACGATTCATAAGTAAGTTCGCCATTTTTTCCACCGAAAGCCTTCTTTTTTTTACCAATGGATGTCTTTACTTCATTCGACGAGACATAACGCCCGTATATTAACATTTTGCCACCGCTTATTCTTTGTTTGCATTATAGGTCTTTCTCGCG
Ngeorgia_Sittons_N073 CATTGTTCTTTTAAAACAAAAATACACATATATGCCTATTGTTCGGCAGTAAGTGCTGGAAGTAAAAATAAATAAATAAACCCTGCTTAAAGAAGAGTCATAGAGATATAAATGTTACAACGGAACTGAAAAGAGAAAAATCGTTGAACAAATATACCTCTTTCCCCAATTGATCTTTTCCTCCATAAATTAAGAAAACTTCCTTTTACTCGGTCTATCGCCATTTTCTTCTGTTTCGAGACGAATATCCGATACTCGATTATCAGAGCACCAGTTTTCGTAATGGGCATTGTTTTCAAATGCAAGGAAGAAAGGAGGGAGGTTAAAAAAGACGCGAATTCAACTAAAGGCGCAACCCTCCCTGGGGCATCAAGAAGTTGTGAAGCCGCAAACAAAAGACGCCCTAATTCGGCGCCTTTTCCAGCAAAGGCGAGATGATTGTGTATCCATAGCAACATACATAAGTTATATAGGGGGGGGAGTAAGAAAAGGCGGGCCAAATAGGATTAAGTGATACAGAGTTTAATGAAGGCAGGCGAGCCGTGGTCATTAGGGATTCTCCGTGTCAACAGCGGGCCCTCTGTTTTGACAGTATACTAAAGAGGCGTAATCCATTTAAATCTGTAACGACATCAGAGAAGGTGTCAGAAATCAGTTGAAGGCAGAGCCTCTCTCAATGACAAACACGCCGGAGCCACCGCATGCCTTGGAGTCATTGGAGCATTCATTGATCCAACCACTTAATTCGATTTGGGGCTCTCAACGCCTCGCGCCAAACTAATCGAGAGGCCTGACTGACAACATTGGCGGTGAAAAGGGCTCTGGGCGCCCCTTTTTTTACTCCTCTCCAGACCTACCCTAATCTCATAGAGGGCTGAATGCAAAAACTCCAACCGCATAGCAAGCCGACTATCACATATTCCGCTACACACTCGCCGGCCCTTCCATAAATATACATAGACGTTACTTCCTTCAATGCTTCTTC-CCCT-----------CCCCCCACTGTTATTCTTCACTCCCGGATTTCGATCGCTCCGGGAGATTTCTCTTCATCTGTAGCATAACGATTCATAAGTAAGTTCGCCATTTTTTCCACCGAAAGCCTTCTTTTTTTTACCAATGGATGTCTTTACTTCATTCGACGAGACATAACGCCCGTATATTAACATTTTACCACCGCTTATTCTTTGTTTGCATTATAGGGCTTTCTCGCG
Ngertschi_CedarCreek_N351 --TTGTTCTTTTAAAACAAAAATACACATATATGCCTATTGTTCTGCAGTAAGTGCTGGAAGTAAAAATAAATAAATAAACCCTGCTTAAAGAAGAGTCATAGAGATATAAATGTTACAACGGAACTGAAAAGAGAAAAATCGTTGAACAAATATTCCGCTTTCCCCAATTGATCTTTTCCTCCATAAATTAAGAAAACTCCCTTTTACTCGGTCTATCGCCATTTTCTTCTGTTTCGAGACGAATATCCGATACTCGATTATCAGAGCACCAGTTTTCGTAATGGGCATTGTTTTCAAATGCAAGGAAGAAAGGGGGGAGGTTAAAAAAAACGCGAATTCAACTAAAGGCGCAACCCTCCCTGGGGCGCCAAGAAGTTGTGAAGCCGCAAACAAAAGACGCCCTAATTCGGCGCCTTTTCCAGCAAAGGCGAGATGATTGTGTATCCATAGCAACATACATAAGTTATAT-GGGGGGGGAGTAAGAGAAGGCGGGCCAAATAGGATTAAGTGATACAGAGTTTAATGAAGGCAGGCGAGCCGTGGTCATTAGGGATTCTCCGTGTCAACAGCGGGCCCTCTGTTTTGACAGTATACTAAAGAGGCGTAATCCATTTAAATCTGTAACGACATCAGAGAAGGTGTCAGAAATCAGTTGAAGGCAGAGCCTCTCTCAATGACAAACACGCCGGAGCCACCGCATGCCTTGGAGTCATTGGAG----CATTGATCCAACCACTTAATTCGATTTGCGGCTCTCAACGCCTCGCGCCAAACTAATCGAGAGGCCTGACTGACAACATTGGCGGTGAAAAGGGCTCTGGGCGCCCCTTTTTTTACTCCTCTCCAGACCTACCCTAATCTCATAGAGGGCTGAATGCAAAAACTCCAACCGCATAGCAAGCCGACTATCACATATTCCGCTACACACTCGCCGGCCCTTCCATAAATATACATAGACGTTACTTCCTTCAATGCCTC----TCCCCCCTCCCCATTTCCCCCACTGTTATTCTTCACTCCCGGATTTCGATCGCTCCGGGAGATTTCTCTTCAACTGTAGCATAACGATTCATAAGTAAGTTCGCCATTTTTTCCACCGAAAGCCTTCTTTTTTTTACCAATGGATGTCTTTACTTCATTCGACGAGACATAACGCCCGTATATTAACATTTTACCACCGCTTATTCTTTGTTTGCATTATAGGTCTTTCTCGCG
Ngertschi_FrenchBroad_N968 -------------------------------------------------------------------------------ACCCTGCTTAAAGAAGAGTCATAGAGATATAAATGTTACAACGGAACTGAAAAGAGAAAAATCGTTGAACAAATATTCCGCTTTCCCCAATTGATCTTTTCCTCCATAAATTAAGAAAACTCCCTTTTACTCGGTCTATCGCCATTTTCTTCTGTTTCGAGACGAATATCCGATACTCGATTATCAGAGCACCAGTTTTCGTAATGGGCATTGTTTTCAAATGCAAGGAAGAAAGGGGGGAGGTTAAAAAAAACGCGAATTCAACTAAAGGCGCAACCCTCCCTGGGGCGCCAAGAAGTTGTGAAGCCGCAAACAAAAGACGCCCTAATTCGGCGCCTTTTCCAGCAAAGGCGAGATGATTGTGTATCCATAGCAACATACATAAGTTATATGGGGGGGGGAGTAAGAGAAGGCGGGCCAAATAGGATTAAGTGATACAGAGTTTAATGAAGGCAGGCGAGCCGTGGTCATTAGGGATTCTCCGTGTCAACAGCGGGCCCTCTGTTTTGACAGTATACTAAAGAGGCGTAATCCATTTAAATCTGTAACGACATCAGAGAAGGTGTCAGAAATCAGTTGAAGGCAGAGCCTCTCTCAATGACAAACACGCCGGAGCCACCGCATGCCTTGGAGTCATTGGAG----CATTGATCCAACCACTTAATTCGATTTGCGGCTCTCAACGCCTCGCGCCAAACTAATCGAGAGGCCTGACTGACAACATTGGCGGTGAAAAGGGCTCTGGGCGCCCCTTTTTTTACTCCTCTCCAGACCTACCCTAATCTCATAGAGGGCTGAATGCAAAAACTCCAACCGCATAGCAAGCCGACTATCACATATTCCGCTACACACTCGCCGGCCCTTCCATAAATATACATAGACGTTACTTCCTTCAATGCCTC----TTCCCCCCCCCCATTTCCCCCACTGTTATTCTTCACTCCCGGATTTCGATCGCTCCGGGAGATTTCTCTTCAACTGTAGCATAACGATTCATAAGTAAGTTCGCCATTTTTTCCACCGAAAGCCTTCTTTTTTTTACCAATG--------------------------------------------------------------------------------------------
Ngertschi_HickoryNutGap_N810 ----GTTCTTTTAAAACAAAAATACACATATATGCCTATTGTTCCGCAGTAAGTGCTGGAAGTAAAAATAAATAAATAAACCCTGCTTAAAGAAGAGTCATAGAGATATAAATGTTACAACGGAACTGAAAAGAGAAAAATCGTTGAACAAATATTCCGCTTTCCCCAATTGATCTTTTCCTCCATAAATTAAGAAAACTCCCTTTTACTCGGTCTATCGCCATTTTCTTCTGTTTCGAGACGAATATCCGATACTCGATTATCAGAGCACCAGTTTTCGTAATGGGCATTGTTTTCAAATGCAAGGAAGAAGGGGGGGAGGTTAAAAAAAACGCGAATTCAACTAAAGGCGCAACCCTCCCTGGGGCGTCAAGAAGTTGTGAAGCCGCAAACAAAAGACGCCCTAATTCGGCGCCTTTTCCAGCAAAGGCGAGATGATTGTGTATCCATAGCAACATACATAAGTTATATGGGGGGGGGAGTAAGAAAAGGCGGGCCAAATAGGATTAAGTGATACAGAGTTTAATGAAGGCAGGCGAGCCGTGGTCATTAGGGATTCTCCGTGTCAACAGCGGGCCCTCTGTTTTGACAGTATACTAAAGAGGCGTAATCCATTTAAATCTGTAACGACATCAGAGAAGGTGTCAGAAATCAGTTGAAGGCAGAGCCTCTCTCAATGACAAACACGCCGGAGCCACCGCATGCCTTGGAGTCATTGGAGCAGTCATTGATCCAACCACTTAATTCGATTTGCGGCTCTCAACGCCTCGCGCCAAACTAATCGAGAGGCCTGACTGACAACATTGGCGGTGAAAAGGGCTCTGGGCGCCCCTTTTTTTACTCCTCTCCAGACCTACCCTAATCTCATAGAGACCTGAATGCAAAAACTCCAACCGCATAGCAAGCCGACTATCACATATTCCGCTACACACTCGCCGGCCCTTCCATAAATATACATAGACGTTACTTCCTTCAATGCCTC----TTCCTCCCCCCCAATTCCCCCACTGTTATTCTTCACTCCCGGATTTCGATCGCTCCGGGAGATTTCTCTTCAACTGTAGCATAACGATTCATAAGTAAGTTCGCCATTTTTTCCACCGAAAGCCTTCTTTTTTTTACCAATGGATGTCTTTACTTCATTCGACGAGACATAACGCC----------------------------------------------------------
Nholsingeri_BrumleyCrk_N916 -------------AAACAAAAAAACACATATATGCCTATTGTTCTGCAGTAAGTGCTGTAAGTAAAAATAAATAAATAAACCCTGCTTAAAGAAGAGTCATAGAGATATAAATGTTACAACGGAACTGAAAAGAGAAAAATCGTTGAACAAATATACCGCTTTCCTCAATTGATCTTTTCCTCCATAAATTAAGAAAACTCCCTTTTACTCGGTCTATCGCCATTTTCTTCTGTTTCGAGACGAATATCCGATACTCGATTATCAGAGCACCAGTTTTCGTAATGGGCATTGTTTTCAAATGCAAGGAAGAAGGGAGG---GTTAAAAAAAACGCGAATTCAACTAAAGGCGCAACCCTCCCTGGGGCGTCAAGAAGTTGTGAAGCCGCAAACAAAAGACGTCCTAATTCGGCGCCTTTTCCAGCAAAGGCGAGATGATTGTGTATCCATAGCAACATACATAAGTTATATGGGGGGGGGAGTAAGAAAAGGCGGGCCAAATAGGATTAAGTGATACAGGGTTTAATGAAGGCAGGCGAGCCGTGGTCATTAGGGATTCTCCGTGTCAACAGCGGGCCCTCTGTTTTGACAGTATACTAAAGAGGCGTAATCCATTTAAATCTGTAACGACATCAGAGAAGGTGTCAGAAATCAGTTGAAGGCAGAGCCTCTCTCAATGACAAACACGCCGGAGCCACCGCATGCCTTGGAGTCATTGGAGCATTCATTGATCCAACCACTTAATTCGATTTGCGGCTCTCAACGCCTCGCGCCAAACTAATCGAGAGGCCTGACTGACAACATTGGCGGTGAAAAGGGCTCTGGGCGCCCCTTTTTTTACTCCTCTCCAGACCTACCCTAATCTCATAGAG-GCTGAATGCAAAAACTCCAACCGCATAGCAAGCCGACTATCACATATTCCGCTACACACTCGCCGGCCCTTCCATAAATATACATAGACGTTACTTCCTTCAATGCTTCTTCCCACCCCTCCCCTATTCCTCCCACTGTTATTCTTCACTCCCGGATTTCGATCGCTCCGGGAGATTTCTCTTCAACTGTAGCATAACGATTCATAAGTAAGTTCGCCATTTTTTCCACCGAAAGCCTTCTTTTTTTTACCAATGGATGTCTTTACTTCATTCGACGAGACATAACGCACGTATATTAACATTTTACCACCGCTTATT-----------------------------
Nholsingeri_PondCave_N541 -------------------------------------------------------------------------------ACCCTGCTTAAAGAAGAGTCATAGAGATATAAATGTTACAACGGAACTGAAAAGAGAAAAATCGTTGAACAAATATACCGCTTTCCTCAATTGATCTTTTCCTCCATAAATTAAGAAAACTCCCTTTTACTCGGTCTATCGCCATTTTCTTCTGTTTCGAGACGAATATCCGATACTCGATTATCAGAGCACCAGTTTTCGTAATGGGCATTGTTTTCAAATGCAAGGAAGAAGGGAGGGAGGTTAAAAAAAACGCGAATTCAACTAAAGGCGCAACCCTCCCTGGGGCGTCAAGAAGTTGTGAAGCCGCAAACAAAAGACGTCCTAATTCGGCGCCTTTTCCAGCAAAGGCGAGATGATTGTGTATCCATAGCAACATACATAAGTTATATGGGGGGGGGAGTAAGAAAAGGCGGGCCAAATAGGATTAAGTGATACAGGGTTTAATGAAGGCAGGCGAGCCGTGGTCATTAGGGATTCTCCGTGTCAACAGCGGGCCCTCTGTTTTGACAGTATACTAAAGAGGCGTAATCCATTTAAATCTGTAACGACATCAGAGAAGGTGTCAGAAATCAGTTGAAGGCAGAGCCTCTCTCAATGACAAACACGCCGGAGCCACCGCATGCCTTGGAGTCATTGGAGCATTCATTGATCCAACCACTTAATTCGATTTGCGGCTCTCAACGCCTCGCGCCAAACTAATCGAGAGGCCTGACTGACAACATTGGCGGTGAAAAGGGCTCTGGGCGCCCCTTTTTTTACTCCTCTCCAGACCTACCCTAATCTCATAGAG-GCTGAATGCAAAAACTCCAACCGCATAGCAAGCCGACTATCACATATTCCGCTACACACTCGCCGGCCCTTCCATAAATATACATAGACGTTACTTCCTTCAATGCTTCTTCCCACCCCTCCCCTATTCCTCCCACTGTTATTCTACACTCCCGGATTTCGATCGCTCCGGGAGATTTCTCTTCAACTGTAGCATAACGATTCATAAGTAAGTTCGCCATTTTTTCCACCGAAAGCCTTCTTTTTTTTACCAATGGATGTCTTTACTTCATTCGACGAGACATAACGCAAGTATATTAACATTTTACCACCGCTTATTCTTTGTTTGCATTATAGGGCTTTCTCGCG
Njonesi_CaveSpringCave_N390 CATTGTTCTTTTAAAACAAAAATACACATATATGCCTATTGTTCTGCAGTAAGTGCTGGAAGTAAAAATAAATAAATAAACCCTGCTTAAGGAAGAGTCATAGAGATATAAATGTTACAACTGAACTGAAAAGAGAAAAATCGTTGAACAAATATACCGCTTTCTCCAATTGATCTTTTCCTCCATAAATTAAGAAAACTCCCTTTTACTCGGTCTATCGCCATTTTCTTCTGTTTCGAGACGAATATCCGATACTCGATTATCAGAGCACCAGTTTTCGTAATGGGCATTGTTTTCAAATGCAAGGAAGAAGGGAGGGAGGTTAAAAAAAACGCGAATTCAACTAAAGGCGCAACCCTCCCTGGGGCGCCAAGAAGTTGTGAAGCCGCAAACAAAAGACGCCCTAATTCGGCGCCTTTTCCAGCAAAGGCGAGATGATTGTGTATCCATAGCAACATACATAAGTTATATGGGGGAGGGGGTAAGAAAAGGCGGGCCAAATAGGATTAAGTGATACAGGGTTTAATGAAGGCAGGCGAGCCGTGGTCATTAGGGATTCCCCGTGTCAACAGCGGGCCCTCTGTTTTGACAGTATACTAAAGAGGCGTAATCCATTTAAATCTGTAACGACATCAGAGAAGGTGTCAGAAATCAGTTGAAGGCAGAGCTCTTCTCAATGACAAACACGCCGGAGCCACCGCATGCCTTGGAGTCATTGGAGCATTCATTGATCCAACCACTTAATTCGATTTGGGGCTCTCAACGCCTCGCGCCAAACTAATCGAGAGGCCTGACTGACAACATTGGCGGTGAAAAGGGCTCTGGGCGCCCCTTTTTTTACTCCTCTCCAGACCTACCCTAATCTCATAGAGGGCTGAATGCAAAAACTCCAACCGCATAGCAAGCCGACTATCACATATTCCGCTACACACTCGCCGGCCCTTCCATAAATATACATAGACGTTACTTCCTTCAATGCTTCTTCCCCCTCCCCC------CCCCCCACTGTTATTCTTCACTCCCGGATTTCGATCGCTCCGGGAGATATCTCTTCAACTGTAGCATAACGATTCATAAGTAAGTTCGCCATTTTTTCCACCGAAAGCCTTCTTTTTTTTACCAATGGATGTCTTTACTTCATTCGACGAGACATAACGCCCGTACATTAACATTTTACCATCGCTTATTCTTTGTTTGTATTATAGGTCTTTCTCGCG
Nlowderi_ChestnutBranch_N731 CATTGTTCTTTTAAAACAAAAATACATATATATGCCTATTGTTCTGCAGTAAGTGCTGGAAGTAAAAATAAATAAATAAACTCTGCTTAAAGAAGAGTCATAGAGATAGAAATGTTACAACGGAACTGAAAAGAGAAAAATCGTTGAACAAATATACCGCTTTCCCCAATTGATCTTTTCCTCCATAAATTAAGAAAACTCCCTTTTACTCGGTCTATCGCCATTTTCTTCTGTTTCGAGACGAATATCCGATACTCGATTATCAGAGCACCAGTTTTCGTAATGGGCATTGTTTTCAAATGCAAGGAAGAAAGGAGGGAGGTTTAAAAAAACGCGAATTCAACTAAAGGCGCAACCCTCCCTGGGGCGTCAAGAAGTTGTGAAGCCGCAAACAAAAGACGCCCTAATTCGGCGCCTTTTCCAGCAAAGGCGAGATGATTGTGTATCCATAGCAACATACATAAGTTATATGGGGGGGGGAGTAAGAAAAGGCGGGCCAAATAGGATTAAGTGATACAGGGTTTAATGAAGGCAGGCGAGCCGTGGTCATTAGGGATTCTCCGTGTCAACAGCGGGCCCTCTGTTTTGACAGTATACTAAAGAGGCGTAATCCATTTAAATCTGTAACGACATCAGAGAAGGTGTCAGAAATCAGTTGAAGGCAGAGCCTCTCTCAATGACAAACACGCCGGAGCCACCACATGCCTTGGAGTCATTGGAGCATTCATTGATCCAACCACTTAATTCGATTTGGGGCTCTCAACGCCTCGCGCCAAACTAATCGAGAGGCCTGACTGACAACATTGGCGGTGAAAAGGGCTCTGGGCGCCCC-TTTTTTACTCCTCTCCAGACCTACCCTAATCTCATAGAGGGCTGAATGCAAAAACTCCAACCGCATAGCAAGCCGACTATCACATATTCCGCTACACACTCGCCGGCCCTTCCATAAATATACATAGACGTTACTTCCTTCAATGCTTCTTCCTCCCCCCTCCCCATTCCCCCCACTGTTATTCTTCACTCCCGGATTTCGATCGCTCCGGGAGATTTCTCTTCAACTGTAGCATAACGATTCATAAGTAAGTTCGCCATTTTTTCCACCGAAAGCCTTCTTTTTTTTACCAATGGATGTCTTTACTTCATTCGACGAGACATAACGCCGG--------------------------------------------------------
Nlowderi_upperFiresCreek_N820 CATTGTTCTTTTAAAACAAAAATACATATATATGCCTATTGTTCCGCAGTAACTGCTGTAAGTAAAAATAAATAAATAAACTCTGCTTAAAGAAGAGTCATAGAGATAGAAATGTTACAACGGAACTGAAAAGAGAAAAATCGTTGAACAAATATACCGCTTTCCCCAATTGATCTTTTCCTCCATAAATTAAGAAAACTCCCTTTTACTCGGTCTATCGCCATTTTCTTCTGTTTCGAGACGAATATCCGATACTCGATTATCAGAGCACCAGTTTTCGTAATGGGCATTGTTTTCAAATGCAAGGAAGAAGGGAGGGAGGTTTAAAAAAACGCGAATTCAACTAAAGGCGCAACCCTCCCTGGGGCGTCAAGAAGTTGTGAAGCCGCAAACAAAAGACGCCCTAATTCGGCGCCTTTTCCAGCAAAGGCGAGATGATTGTGTATCCATAGCAACATACATAAGTTATATGGGGGGGGGAGTAAGAAAAGGCGGGCCAAATAGGATTAAGTGATACAGGGTTTAATGAAGGCAGGCGAGCCGTGGTCATTAGGGATTCTCCGTGTCAACAGCGGGCCCTCTGTTTTGACAGTATACTAAAGAGGCGTAATCCATTTAAATCTGTAACGACATCAGAGAAGGTGTCAGAAATCAGTTGAAGGCAGAGCCTCTCTCAATGACAAACACGCCGGAGCCACCACATGCCTTGGAGTCATTGGAGCATTCATTGATCCAACCACTTAATTCGATTTGGGGCTCTCAACGCCTCGCGCCAAACTAATCGAGAGGCCTGACTGACAACATTGGCGGTGAAAAGGGCTCTGGGCGCCCC-TTTTTTACTCCTCTCCAGACCTACCCTAATCTCATAGAGGGCTGAATGCAAAAACTCCAACCGCATAGCAAGCCGACTATCACATATTCCGCTACACACTCGCCGGCCCTTCCATAAATATACATAGACGTTACTTCCTTCAATGCTTCTTCCTCCCCCCCCCCCATTCCCCCCACTGTTATTCTTCACTCCCGGATTTCGATCGCTCCGGGAGATTTCTCTTCAACTGTAGCATAACGATTCATAAGTAAGTTCGCCATTTTTTCCACCGAAAGCCTTC-TTTTTTTACCAATGGATGTCTTTACTTCATTCGACGAGACATAACGCCGGTATATTAACATTTTACCACCGCTTATTCTT--------------------------
Nlula_BeeRockCave_G2091 CATTGTTCTTTTAAAACAAAAATACACATATTTGCCTATTGTTCGGCAGTAAGTGCTGGAAGTAAAAATAAATAAATAAACCTTGCTTAAAGAAGAGTCATAGAGATATAAATGTTACAACGGAACTGAAAAGAGAAAAATCGTTGAACAAATATACCTCTTTCCCCAATTGATCTTTTTCTCCATAAATTAAGAAAACTTCCTTTTACTCGGTCTATCGCCATTTTCTTCTGTTTCGAGACGAATATCCGATACTCGATTATCAGAGCACCAGTTTTCGTAATGGGCATTGTTTTCAAATGCAAGGAAGAAGGGAGGGAGGTTAAAAAAGACGCGAATTCAACTAAAGGCGCAACCCTCCCTGGGGCGTCAAGAAGTTGTGAAGCCGCAAACAAAAGACGCCCTAATTCAGCGCCTTTTCCAGCAAAGGCGAGATGATTGTGTATCCATAGCAACATACATAAGTTATATAGGGGGGGGAGTAAGAAAAGGCGGGCCAAATAGGATTAAGTGATACAGAGTTTAATGAAGGCAGGCGAGCCGTGGTCATTAGGGATTCTCCGTGTCAACAGCGGGCCCTCTGTTTTGACAGTATACTAAAGAGGCGTAATCCATTTAAATCTGTAACGACATCAGAGAAGGTGTCAGAAATCAGTTGAAGGCAGAGCCTCTCTCAATGACAAACACGCCGGTGCCACTGCATGCCTTGGAGTCATTGGAGCATTCATTGATCCAACCACTTAATTCGATTTGGGGCTCTCAACGCCTCGCGCCAAACTAATCGAGAGGCCTGACTGACAACATTGGCGGTGAAAAGGGCTCTGGGCGCCCCTTTTTTTACTCCTCTCCAGACCAACCCTAATCTCATAGAGGGCTGAATGCAAAAACTCCAACCGCATAGCAAGCCGACTATCACATATTCCGCTACACACTCGCCGGCCCTTCCATAAATATACATAGACGTTACTTCCTTCAATGCTTCTTC-CCCCCCCCC------CCCCCCACTGTTATTCTTCACTCCCGGATTTCGATCGCTCCGGGAGATTTCTCTTCATCTGTAGCATAACGATTCATAAGTAAGTTCGCCATTTTTTCCACCGAAAGCCTTCTTTTTTTTACCATTGGATGTCTTTACTTCATTCGACGAGACATAACGCCCGTATATTAACATTTTACCACCGCTTATTCTTTGTTTGCATTATAGGGCTTTCTCGCG
Nlula_LulaFallsCave_G2084 CATTGTTCTTTTAAAACAAAAATAAACATATAAGCCTATTGTTCGGCAGTAAGTGCTGGAAGTAAAAATAAATAAATAAACCTTGCTTAAAGAAGAGTCATAGAGATATAAATGTTACAACGGAACTGAAAAGAGAAAAATCGTTGAACAAATATACCTCTTTCCCCAATTGATCTTTTTCTCCATAAATTAAGAAAACTTCCTTTTACTCGGTCTATCGCCATTTTCTTCTGTTTCGAGACGAATATCCGATACTCGATTATCAGAGCACGAGTTTTCGTAATGGGCATTGTTTTCAAATGCTAGGAAGAAGGGAAGGAGGTTAAAAAAGACGCGAATTCAACTAAAGGCGCAACCCTCCCTGGGGCGTCAAGAAGTTGTGAAGCCGCAAACAAAAGACGCCCTAATTCAGCGCCTTTTCCAGCAAAGGCGAGATGATTGTGTATCCATAGCAACATACATAAGTTATATGGGGGGGGGAGTAAGAAAAGGCGGGCCAAATAGGATTAAGTGATACAGAGTTTAATGAAGGCAGGCGAGCCGTGGTCATTAGGGATTCTCCGTGTCAACAGCGGGCCCTCTGTTTTGACAGTATACTAAAGAGGCGTAATCCATTTAAATCTGTAACGACATCAGAGAAGGTGTCAGAAATCAGTTGAAGGCAGAGCCTCTCTCAATGACAAACACGCCGGAGCCACCGCATGCCTTGGAGTCATTGGAGCATTCATTGATCCAACCACTTAATTCGATTTGGGGCTCTCAACGCCTCGCGCCAAACTAATCGAGAGGCCTGACTGACAACATTGGCGGTGAAAAGGGCTCTGGGCGCCCCTTTTTTTACTCCTCTCCAGACCTACCCTAATCTCATAGAGGGCTGAATGCAAAAACTCCAACCGCATAGCAAGCCGACTATCACATATTCCGCTACACACTCGCCGGCCCTTCCATAAATATACATAGACGTTACTTCCTTCAATGCTTCTTCCTCCCCCCTC---CCCCCTCCCACTGTTATTCTTCACTCCCGGATTTCGATCGCTCCGGGAGATTTCTCTTCATCTGTAGCATAACGATTCATAAGTAAGTTCGCCATTTTTTCCACCGAAAGCCTTCTTTTTTTTACCAATGGATGTCTTTACTTCATTCGACGAGACATAACGCCCGTATATTAACATTTTACCACCGCTTATTCTTTGTTTGCATTATAGGGCTTTCTCGCG
Nmimus_Straleys_N625 CATTGTTCTTTTAAAACAAAAATACACATATATGCCTATTGTTCTGCAGTAAGTGCTGGAAGTAAAAATAAATAAATAAACCCTGCTTAAAGAAGAGTCATAGAGATATAAATGTTACAACGGAACTGAAAAGAGAAAAATCGTTGAACAAATATACCGCTTTCCTCAATTGATCTTTTCCTCCATAAATTAAGAAAACTCCCTTTTACTCGGTCTATCGCCATTTTCTTCTGTTTCGAGACGAATATCCGATACTCGATTATCAGAGCACCAGTTTTCGTAATGGGCATTGTTTTCAAATGCAAGGAAGAAGGGAGGGAGGTTAAAAAAAACGCGAATTCAACTAAAGGCGCAACCCTCCCTGGGGCGTCAAGAAGTTGTGAAGCCGCAAACAAAAGACGCCCTAATTCGGCGCCTTTTCCAGCAAAGGCGAGATGATTGTGTATCCATAGCAACATACATAAGTTATATGGGGGGGGGAGTAAGAAAAGGCGGGCCAAATAGGATTAAGTGATACAGGGTTTAATGAAGGCAGGCGAGCCGTGGTCATTAGGGATTCTCCGTGTCAACAGCAGGCCCTCTGTTTTGACAGTATACTAAAGAGGCGTAATCCATTTAAATCTGTAACGACATCAGAGAAGGTGTCAGAAATCAGTTGAAGGCAGAGCCTCTCTCAATGACAAACACGCCGGAGCCACCGCATGCCTTGGAGTCATTGGAGCATTCATTGATCCAACCACTTAATTCGATTTGCGGCTCTCAACGCCTCGCGCCAAACTAATCGAGAGGCCTGACTGACAACATTGGCGGTGAAAAGGGCTCTGGGCGCCCCTTTTTTTACTCCTCTCCAGACCTACCCTAATCTCATAGAG-GCTGAATGCAAAAACTCCAACCGCATAGCAAGCCGACTATCACATATTCCGCTACACACTCGCCGGCCCTTCCATAAATATACATAGACGTTACTTCCTTCAATGCTTCTTCCTCCCCCCTCCCCATTCCTCCCACTGTTATTCTTCACTCCCGGATTTCGATCGCTCCGGGAGATTTCTCTTCAACTGTAGCATAACGATTCATAAGTAAGTTCGCCATTTTTTCCACCGAAAGCCTTTTTTTTTTTACCAATGGATGTCTTTACTTCATTCGACGAGACATAACGCCCGTATATTAACATTTTACCACCGCTTATTCTTTGTTTGCATTATAGGGCTTTCTCGCG
Nnasicus_CaneyFork_N171 CTTTGTTCTTTTAAAACAAAAATACACATATATGCCTATTGTTCTGCAGTAAGTGCTGGAAGTAAAAATAAATAAATAAACCCTGCTTAAAGAAGAGTCATAGAGATATAAATGTTACAACGGAACTGAAAAGAGAAAAATTGTTGAACAAACATACCGCTTTCCCCAATTGATCTTTTCCTCCATAAATTAAGAAAACTCCCTTTTACTCGGTCTATCGTCATTTTCTTCTGTTTCGAGACGAATATCCGATACTCGATTATCAGAGCACCAGTTTTCGTAATGGGCATTGTTTTCAAATGCAAGGAAGAAGGGAGGGGGGTTAAAAAAAACGCGAATTCAACTAAAGGCGCAACCCTCCCTGGGGCGTCAAGAAGTTGTGAAGCCGCAAACAAAAGACGCCCTAATTCGGCGCCTTTTCCAGCAAAGGCGAGATGATTGTGTATCCATAGCAACATACATAAGTTATATGGGGGGGGGAGTAAGAAAAGGCGGGCCAAATAGGATTAAGTGATACAGGGTTTAATGAAGGCAGGCGAGCCGTGGTCATTAGGGATTCTCCGTGTCAACAGCGGGCCCTCTGTTTTGACAGTATACTAAAGAGGCGTAATCCATTTAAATCTGTAACGACATCAGAGAAGGTGTCAGAAATCAGTTGAAGGCAGAGCCTCTCTCAATGACAAACACGCCGGAGCCACCGCATGCCTTGGAGTCATTGGAGCATTCATTGATCCATCCACTTAATTCGATTTGCGGCTCTCAACGCCTCGCGCCAAACTAATCGAGAGGCCTGACTGACAACATTGGCGGTGAAAAGGGCTCTGGGCGCCCCTTTTTTTACTCCTCTCCAGACCTACCCTAATCTCATAGAAACCTGAATGCAAAAACTCCAACCGCATAGCAAGCCGACTATCACATATTCCGCTACACACTCGCCGGCCCTTCCATAAATATACATAGACGTTACTTCCTTCAATGCTTCTTCTCCCCCCCCCCCCATTTCCCCCACTGTTATTCTTCACTCCCGGATTTCGATCGCTCCGGGAGATTTCTCTTCAACTGTAGCATAACGATTCATAAGTAAGTTCGCCATTTTTTCCACCGAAAGCCT--TTTTTTTTACCAATGGATGTCTTTACTTCATTCGACGAGACATAACGCCCGTATATTAACATTTTACCACCGCTTATTCTTTGTTTGCATTATAGGTCTTTCTCGCG
Nnasicus_ConnosteeFalls_N696 ------------------------------------------------------------------------------------------------------------------------------------GAGAAAAATTGTTGAACAAACATACCGCTTTCCCCAATTGATCTTTTCCTCCATAAATTAAGAAAACTCCCTTTTACTAGGTCTATCGCCATTTTCTTCTGTTTCTAGACGAATATCCGATACTCGATTATCAGAGCACCAGTTTTCGTAATGGGCATTGTTTTCAAATGCAAGGAAGAAGGGAGGGGGGTT--AAAAAACGCGAATTCAACTGAAGGCGCAACCCTCCCTGGGGCGTCAAGAAGTTGTGAAGCCGCAAACAAAAGACGCCCTAATTCGGCGCCTTTTCCAGCAAAGGCGAGATGATTGTGTATCCATAGCAACATACATAAGTTATAT-GGGGGGGGAGTAAGAAAAGGCGGGCCAAATAGGATTAAGTGATACAGGGTTTAATGAAGGCAGGCGAGCTGTGGTCATTAGGGATTCTCCGTGTCAACAGCGGGCCCTCTGTTTTGACAGTATACTAAAGAGGCGTAATCCATTTAAATCTGTAACGACATCAGAGAAGGTGTCAGAAATCAGTTGAAGGCAGAGCCTCTCTCAATGACAAACACGCCGGAGCCACCGCATGCCTTGGAGTCATTGGAGCATTCATTGATCCAACCACTTAATTCGATTTGCGGCTCTCAACGCCTCGCGCCAAACTAATCGAGAGGCCTGACTGACAACATTGGCGGTGAAAAGGGCTCTGGGCGCCCCTTTTTTTACTCCTCTCCAGACCTACCCTAATCTCATAGAGACCTGAATGCAAAAACTCCAACCGCATAGCAAGCCGACTATCACATATTCCGCTACACACTCGCCGGCCCTTCCATAAATATACATAGACGTTACTTCCTTCAATGCTTCTTCCTCCCCCCTCCCCATTTCCCCCACTGTTATTCTTCACTCCCGGATTTCGATCGCTCCGGGAGATTTCTCTTCAACTGTAGCATAACGATTCATAAGTAAGTTCGCCATTTTTTCCACCGAAAGCCCTT---TTTTTACCAATGGATGTCTTTACTTCATTCGACGAGACATAACGCCCGTATATTAACATTTTACCACCGCTTATTCTTTGTTTGCATTATAGGTCTTTCTCGCG
Nnasicus_CoweeTrain_N189 -----------------------------ATATGCCTATTGTTCTGCAGTAAGTGCTGGAAGTAAAAATAAATAAATAAACCCTGCTTAAAGAAGAGTCATAGAGATATAAATGTTACAACGGAACTGAAAAGAGAAAAATTGTTGAACAAACATACCGCTTTCCCCAATTGATCTTTTCCTCCATAAATTAAGAAAACTCCCTTTT-------CTATCGCCATTTTCTTCTGTTTCGAGACGAATATCCGATACTCGATTATCAGAGCACCAGTTTTCGTAATGGGCATTGTTTTCAAATGCAAGGAAGAA----GGGAGGTTAAAAAAAACGCGAATTCAACTAAAGGCGCAACCCTCCCTGGGGCGTCAAGAAGTTGTGAAGCCGCAAACAAAAGACGCCCTAATTCGGCGCCTTTTCCAGCAAAGGCGAGATGATTGTGTATCCATAGCAACATACATAAGTTATATGGGGGGGGGAGTAAGAAAAGGCGGGCCAAATAGGATTAAGTGATACAGGGTTTAATGAAGGCAGGCGAGCCGTGGTCATTAGGGATTCTCCGTGTCAACAGCGGGCCCTCTGTTTTGACAGTATACTAAAGAGGCGTAATCCATTTAAATCTGTAACGACATCAGAGAAGGTGTCAGAAATCAGTTGAAGGCAGAGCCTCTCTCAATGACAAACACGCCGGAGCCACCGCATGCCTTGGAGTCATTGGAGCATTCATTGATCCATCCACTTAATTCGATTTGCGGCTCTCAACGCCTCGCGCCAAACTAATCGAGAGGCCTGACTGACAACATTGGCGGTGAAAAGGGCTCTGGGCGCCCCTTTTTTTACTCCTCTCCAGACCTACCCTAATCTCATAGAGACCTGAATGCAAAAACTCCAACCGCATAGCAAGCCGACTATCACATATTCCGCTACACACTCGCCGGCCCTTCCATAAATATACATAGACGTTACTTCCTTCAATGCTTCTTCCTCCCCCCCTCCCATTTCCCCCACTGTTATTCTTCACTCCCGGATTTCGATCGCTCCGGGAGATTTCTCTTCAACTGTAGCATAACGATTCATAAGTAAGTTCGCCATTTTTTCCACCGAAAGCCTTCTTTTTTTTACCAATGGATGTCTTTACTTCATTCGACGAGACATAACGCCCGTATATTAACATTTTACCACCGCTTATTCTTTGTTTGCATTATAGGTCTTTCTCGCG
Npaynei_Grindstaff_N646 CATTGTTCTTTTAAAACAAAAATACACATATATGCCTATTGTTCCGCAGTAAGTGCTGGAAGTAAAAATAAATAAATAAACCCTGCTTAAAGAAGAGTCATAGAGATATAAATGTTACAACGGAACTGAAAAGAGAAAAATCGTTGAACAAATATACCGCTTTCCTCAATTGATCTTTTCCTCCATAAATTAAGAAAACTCCCTTTTACTCGGTCTATCGCCATTTTCTTCTGTTTCGAGACGAATATCCGATACTCGATTATCAGAGCACCAGTTTTCGTAATGGGCATTGTTTTCGAATGCAAGGAAGAAGGGAGGGAGGTTAAAAAAAACGCGAATTCAACTAAAGGCGCAACCCTCCCTGGGGCGTCAAGAAGTTGTGAAGCCGCAAACAAAAGACGCCCTAATTCGGCGCCTTTTTCAGCAAAGGCGAGATGATTGTGTATCCATAGCAACATACATAAGTTATATGGGGGGGGGAGTAAGAAAAGGCGGGCCAAATAGGATTAAGTGATACAGGGTTTAATGAAGGCAGGCGAGCCGTGGTCATTAGGGATTCTCCGTGTCAACAGCGGCCCCTCTGTTTTGACAGTATACTAAAGAGGCGTAATCCATTTAAATCTGTAACGACATCAGAGAAGGTGTCAGAAATCAGTTGAAGGCAGAGCCTCTCTCAATGACAAACACGCCGGAGCCACCGCATGCCTTGGAGTCATTGGAGCATTCATTGATCCAACCACTTAATTCGATTTGCGGCTCTCAACGCCTCGCGCCAAACTAATCGAGAGGCCTGACTGACAACATTGGCGGTGAAAAGGGCTCTGGGCGCCCTTTTTTTTACTCCTCTCCAGACCTACCCTAATCTCATAGAG-GCTGAATGCAAAAACTCCAACCGCATAGCAAGCCGACTATCACATATTCCGCTACACACTCGCCGGCCCTTCCATAAATATACATAGACGTTACTTCCTTCAATGCTTCTTCCTCCCCCCGCCCCAGTCCTCCCACTGTTATTCTTCACTCCCGGATTTCGATCGCTCCGGGAGATTTCTCTTCAACTGTAGCATAACGATTCATAAGTAAGTTCGCCATTTTTTCCACCGAAAGCCTTTTTTTTTTT---------------------------------------------------------------------------------------------------
Npaynei_NorrisDamCave_N348 CATTGTTCTTTTAAAACAAAAATACACATATATGCCTATTGTTCTGCGGTAAGTGCTGGAAGTAAAAATAAATAAATAAACCCTGCTTAAAGAAGAGTCATAGAGATATAAATGTTACAACGGAACTGAAAAGAGAAAAATCGTTGAACAAATATACCGCTTTCCTCAATTGATCTTTTCCTCCATAAATTAAGAAAACTCCCTTTTACTCGGTCTATCGCCATTTTCTTCTGTTTCGAGACGAATATCCGATACTCGATTATCAGAGCACCAGTTTTCGTAATGGGCATTGTTTTCAAATGCAAGGAAGAAGGGAGGGAGGTTAAAAAAAACGCGAATTCAACTAAAGGCGCAACCCTCCCTGGGGCGTCAAGAAGTTGTGAAGCCGCAAACAAAAGACGCCCTAATTCGGCGCCTTTTCCAGCAAAGGCGAGATGATTGTGTATCCATAGCAACATACATAAGTTATATGGGGGGGGGGGTAAGAAAAGGCGGGCCAAATAGGATTAAGTGATACAGGGTTTAATGAAGGCAGGCGAGCCGTGGTCATTAGGGATTCTCCGTGTCAACAGCGGCCCCTCTGTTTTGACAGTATACTAAAGAGGCGTAATCCATTTAAATCTGTAACGACATCAGAGAAGGTGTCAGAAATCAGTTGAAGGCAGAGCCTCTCTCAATGACAAACACGCCGGAGCCACCGCATGCCTTGGAGTCATTGGAGCATTCATTGATCCAACCACTTAATTCGATTTGCGGCTCTCAACGCCTCGCGCCAAACTAATCGAGAGGCCTGACTGACAACATTGGCGGTGAAAAGGGCTCTGGGCGCCCCTTTTTTTACTCCTCTCCAGACCTACCCTAATCTCATAGAG-GCTGAATGCAAAAACTCCAACCGCATAGCAAACCGACTATCACATATTCCGCTACACACTCGCCGGCCCTTCCATAAATATACATAGACGTTACTTCCTTCAATGCTTCTTCCTCCCCCC--CCCATTCCTCCCACTGTTATTCTTCACTCCCGGATTTCGATCGCTCCGGGAGATTTCTCTTCAACTGTAGCATAACGATTCATAAGTAAGTTCGCCATTTTTTCCACCGAAAGCCTTCTTTTTTTTACCAATGGATGTCTTTACTTCATTCGACGAGACATAACGCCCGTATATTAACATTTTACCACCGCTTATTCTTTGTTTGCATTATAGGGCTTTCTCGCG
Npaynei_UnakaMtns_N943 ------------------------------------TATTGTTCCGCAGTAAGTGCTCGAAGTAAAAATAAATAAATAAACCCTGCTTAAAGAAGAGTCATAGAGATATAAATGTTACAACGGAACTGAAAAGAGAAAAATCGTTGAACAAATATACCGCTTTCCTCAATTGATCTTTTCCTCCATAAATTAAGAAAACTCCCTTTTACTCGGTCTATCGTCATTTTCTTCTGTTTCGAGACGAATATCCGATACTCGATTATCAGAGCGCCAGTTTTCGTAATGGGCATTGTTTTCAAATGCAAGGAAGAAGGGAGGGAGGTTAAAAAAAACGCGAATTCAACTAAAGGCGCAACCCTCCCTGGGGCGTCAAGAAGTTGTGAAGCCGCAAACAAAAGACGCCCTAATTCGGCGCCTTTTCCAGCAAAGGCGAGATGATTGTGTATCCATAGCAACATACATAAGTTATATGGGGGGGGGAGTAAGAAAAGGCGGGCCAAATAGGATTAAGTGATACAGGGTTTAATGAAGGCAGGCGAGCCGTGGTCATTAGGGATTCTCCGTGTCAACAGCGGCCCCTCTGTTTTGACAGTATACTAAAGAGGCGTAATCCATTTAAATCTGTAACGACATCAGAGAAGGTGTCAGAAATCAGTTGAAGGCAGAGCCTCTCTCAATGACAAACACGCCGGAGCCACCGCATGCCTTGGAGTCATTGGAGCATTCATTGATCCAACCACTTAATTCGATTTGCGGCTCTCAACGCCTCGCGCCAAACTAATCGAGAGGCCTGACTGACAACATTGGCGGTGAAAAGGGCTCTGGGCGCCCCTTTTTTTACTCCTCTCCAGACCTACCCTAATCTCATAGAG-GCTGAATGCAAAAACTCCAACCGCATAGCAAGCCGACTATCACATATTCCGCTACACACTCGCCGGCCCTTCCATAAATATACATAGACGTTACTTCCTTCAATGCTTCT---CCCCCCC--CCCATTCCTCCCACTGTTATTCTTCACTCCCG-------------------------------------------------------------------------------------------------------------------------------------------------------------------------------------------------
Npecki_HaskellSims_G3697 -----------------AAAAATACACATATATCCCCATTGTTCCGCAGTAAATGCTGGAAGTATAAATAAGTAAATAAGCTCTGCTTAAAGAAGAGTCATAGAGATAGAAATGTTTCAACGGAACTGAAAAGAGAAAAATCGTTGAACAAATATACCGCTTTCACCGCTTGATCTTTTCCTCCATAAATTAAGAAAACTCCCTTTTATTTGGCCCATCGCCATTTTCTTCTGTTTCGAGACGAATATCCGATACTCGATTATCAGGGCACCAGTTTTCGTAATGGGCATTGTTTTCAAATGCAAGGAAGAAAAGAGGGAGGTTAAAAAAAACGTGAATTCAACTAAAGGCGCAATCCTCCCTGGGGCGTCAAGAAGTTGTGAAGCCGCAAACAAAAGACGCCCTAATTCGGCGCCTTTTCCAGCAAAGGCGAGATGATTGTGTATCCATAGCAACATACATAAGTTATAT-GGGGGGGGGGTAAGAAAAGGCGGGCCAAATAGGATTAAGTGATACAGGGTTTAATGAAGGCAGGCGAGCCGTGGTCATTAGGGATTCTCCGTGTCAACAGCGAGCCCTCTGTTTTGACAGTATACTAAAGAGGCGTAATCCATTTAAATCTGTAACGACATCAGAGAAGGTGTCAGAAATCAGTTGAAGGCAGAGCCTCTCTCAATGACAAACACGCCGAAGCCACCGCATGCCTTGGAGTCATTGGAGCATCCATTGATCCAACCGCTTAATTCGATTTGGGGCTCTCAACGCCTCGCGCCAAACTAATCGAGAGGCCTGACTGACAACATTGGCGGTGAAAAGGGCTCTGGGCGCCCCTTTTTTTACTCCTCTCCAGACCTACCCTAATCTCATAGAGAGCTGAATGCAAAAACTCCAACCGCATAGCAAGCCGACTATCACATATTCCGCTACACACTCGCCGGCCCTTCCATAAATATACATAGACGTTACTTCCTTCAATGCTTCTTCCTCTCCCCCCCCCATTCCTCCCACTGTTATTCTTCACTCCCGGATTTCGATCGCTCCGGGAGATTTCTCTTCAACTGTAGCATAACGATTCATAAGTAAGTTCGCCATTTTTTCCACCGAAAGTCTTCTTTTTTTTACCAATGGATGTCTTTACTTCATTCGACGAGACATAACGCCCGTATATTAACATTTTACCACCGCTTATTCTTTGTTTGTATTATAGGTCTTTCTCGCG
Npecki_HurricaneMazeCave_G2100 ----------TTAAAACAAAAATACACATATATCCCCATTGTTCCGCAGTAAATGCTGGATGTATAAATAAATAAATAAGCCCTGCTTAAGGAAGAGTCATAGAGATGGAAATGTTTCAATGGAACTGAAAAGAGAAAAATCGTCGAACAAATATACCGCTTTCACCGCTTGATCTTTTCCTCCATAAATTAAGAGAACTCCCTTTTATTTGGCCCATCGCCATTTTCTTCTGTTTCGAGACGAATATCCGATACTCGATTATCAGGGCACCAGTTTTCGTAATGGGCATTGTTTTCAAATGCAAGGAAGAAAAGAGGGAGGTTAAAAAAAACGCGAATTCAACTAAAGGCGCAATCCTCCCTGGGGCGTCAAGAAGTTGTGAAGCCGCAAACAAAAGACGCCCTAATTCGGCGCCTTTTCCAGCAAAGGCGAGATGATTGTGTATCCATAGCAACATACATAAGTTATAT-GGGGGGGGGATAAGAAAAGGCGGGCCAAATAGGATTAAGTGATACAGGGTTTAATGAAGGCAGGCGAGCCGTGGTCATTAGGGATTCTCCGTGTCAACAGCGAGCCCTCTGTTTTGACAGTATACTAAAGAGGCGTAATCCATTTAAATCTGTAACGACATCAGAGAAGGTGTCAGAAATCAGTTGAAGGCAGAGCCTCTCTCAATGACAAACACGCCGGAGCCACCGCATGCCTTGGAGTCATTGGAGCATCCATTGATCCAACCGCTTAATTCGATTTGGGGCTCTCAACGCCTCGCGCCAAACTAATCGAGAGGCCTGACTGACAACATTGGCGGTGAAAAGGGCTCTGGGCGCCCCTTTTTTTACTCCTCTCCAGACCTACCCTAATCTCATAGAGAGCTGAATGCAAAAACTCCAACCGCATAGCAAGCCGACTATCACATATTCCGCTACACACTCGCCGGCCCTTCCATAAATATACATAGACGTTACTTCCTTCAATGCTTCTTCCTCCCCCTCCCCCATTCCTCCCACTGTTATTCTTCACTCCCGGATTTCGATCGCTTCGGGAGATTTCTCTTCAACTGTAGCATAACGATTCATAAGTAAGTTCGCCATTTTTTCCACCGAAAGTCTTCTTTTTTTCTCCAATGGATGTCTTTACTTCATTCGACGAGACATAACGCCCGTATATTAACATTTTACCACCGCTTATTCTTTGTTTGTATTATAGGTCTTTCTCGCG
Npecki_Monteagle_N062 CATTGTTCCTTTAAAACAAAAATACACATATATTCCCATTGTTCCGCAGTAAATGCTGGAAGTATAAATAAATAAATAAGCTCTGCTTAAAGAAGAGTCATAGAGATAGAAATGTTTCAACGGAACTGAAAAGAGAAAAATCGTTGAACAAATATACAGCTTTCACCGCTTGATCTTTTCCTCCATAAATTAAGAAAACTCCCTTTTATTTGGCCCATCGCCATTTCCTTCTGTTTCGAGACGAATATCCGATACTCGATTATCAGGGCACCAGTTTTCGTAATGGGCATTGTTTTCAAATGCAAGGAAGAAAAGAGGAAGGTTAAAAAAAACGCGAATTCAACTAAAGGCGCAATCCTCCCTGGGGCGTCAAGAAGTTGTGAAGCCGCAAACAAAAGACGCCCTAATTCGGCGCCTTTTCCAGCAAAGGCGAGATGATTGTGTATCCATAGCAACATACATAAGTTATAT-GGGGGGGGGGTAAGAAAAGGCGGGCCAAATAGGATTAAGTGATACAGGGTTTAATGAAGGCAGGCGAGCCGTGGTCATTAGGGATTCTCCGTGTCAACAGCGAGCCCTCTGTTTTGACAGTATACTAAAGAGGCGTAATCCATTTAAATCTGTAACGACATCAGAGAAGGTGTCAGAAATCAGTTGAAGGCAGAGCCTCTCTCAATGACAAACACGCCGGAGCCACCGCATGCCTTGGAGTCATTGGAGCATCCATTGATCCAACCGCTTAATTCGATTTGGGGCTCTCAACGCCTCGCGCCAAACTAATCGAGAGGCCTGACTGACAACATTGGCGGTGAAAAGGGCTCTGGGCGCCCCTTTTTTTACTCCTCTCCAGACCTACCCTAATCTCATAGAGAGCTGAATGCAAAAACTCCAACCGCATAGCAAGCCGACTATCACATATTCCGCTACACACTCGCCGGCCCTTCCATAAATATACATAGACGTTACTTCCTTCAATGCTTCTTCCTCCCCCTCCCCCATTCCTCCCACTGTTATTCTTCACTCCCGGATTTCGATCGCTCCGGGAGATTTCTCTTCAACTGTAGCATAACGATTCATAAGTAAGTTCGCCATTTTTTCCACCGAAAGTCTTCTTTTTTTTACCAATGGATGTCTTTACTTCAGTCGACGAGACATAACGCCCGTATATTAACATTTTACCACCGCTTATTCTTTGTTTGTATTATAGGTCTTTCTCGCG
Nperlakyi_SChimneys_N1079 CATTGTTCTTTTAAAACAAATATACACATTTATGCCTATTGTTCTGCAGTCAGTGCTGGAAGTAAAAATAAATAAATAAACCCTGTTTAAAGAAGAGTCATAGAGATATAAATGTTACAACTGAACTGAAAAGAGAAAAATCGTTGAACAAATATACCGCTTTCCCCAATTGATCTTTTCCTCCATAAATTAAGAAAACTCCCTTTTACTCGGTCCATCGCCATTTTCTTCTGTTTCGAGACGAATATCCGATACTCGATTATCAGAGCACCAGTTTTCGTAATGGGCATTGTTTTCAAATGCAAGGAAGAAGGGAGGGAGGTTAAAAAAAACGCGAATTCAACTAAAGGCGCAACCCTCCCTGGGGCGTCAAGAAGTTGTGAAGCCGCAAACAAAAGACGCCCTAATTCGGCGCCTTTTCCAGCAAAGGCGAGATGATTGTGTATCCATAGCAACATACATAAGTTATATGGGGGGGGGAGTAAGAAAAGGCGGGCCAAATAGGATTAAGTGATACAGGGTTTAATGAAGGCAGGCGAGCCGTGGTCATTAGGGATTCTCCGTGTCAACAGCGGGCCCTCTGTTTTGACAGTATACTAAAGAGGCGTAATCCATTTAAATCTGTAACGACATCAGAGAAGGTGTCAGAAATCAGTTGAAGGCAGAGGCTCTCTCAATGACAAACACGCCGGAGCCACCGCATGCCTTGGAGTCATTGGAGCATTCATTGATCCAACCACTTAATTCGATTTGGGGCTCTCAACGCCTCGCGCCAAACTAATCGAGAGGCCTGACTGACAACATTGGCGGTGAAAAGGGCTCTGGGCGCCCCTTTTTTTACTCCTCTCCAGACCTACCCTAATCTCATAGAGGGCTGAATGCAAAAACTCCAACCGCATAGCAAGCCGACTATCACATATTCCGCTACACACTCGCCGGCCCTTCCATAAATATACATAGACGTTACTTCCTTCAATGCTTCTTCCTCCCCCCTCCCCTCTCCCCCCACTGTTATTCTTCACTCCCGGATTTCGATCGCTCCGGGAGATATCTCTTCAACTGTAGCATAACGATTCATAAGTAAGTTCGCCATTTTTTCCACCGAAAGCCTTCTTTTTTTTACCAATGGATGTCTTTACTTCATTCGACGAGACATAACGCCCGTATATTAACATTTTACCATCGCTTATTCT---------------------------
Nperlakyi_SChimneys_N1080 CATTGTTCTTTTAAAACAAATATACACATTTATGCCTATTGTTCTGCAGTAAGTGCTGGAAGTAAAAATAAATAAATAAACCCTGTTTAAAGAAGAGTCATAGAGATATAAATGTTACAACTGAACTGAAAAGAGAAAAATCGTTGAACAAATATACCGCTTTCCCCAATTGATCTTTTCCTCCATAAATTAAGAAAACTCCCTTTTACTCGGTCCATCGCCATTTTCTTCTGTTTCGAGACGAATATCCGATACTCGATTATCAGAGCACCAGTTTTCGTAATGGGCATTGTTTTCAAATGCAAGGAAGAAGGGAGGGAGGTTAAAAAAAACGCGAATTCAACTAAAGGCGCAACCCTCCCTGGGGCGTCAAGAAGTTGTGAAGCCGCAAACAAAAGACGCCCTAATTCGGCGCCTTTTCCAGCAAAGGCGAGATGATTGTGTATCCATAGCAACATACATAAGTTATATGGGGGGGGGAGTAAGAAAAGGCGGGCCAAATAGGATTAAGTGATACAGGGTTTAATGAAGGCAGGCGAGCCGTGGTCATTAGGGATTCTCCGTGTCAACAGCGGGCCCTCTGTTTTGACAGTATACTAAAGAGGCGTAATCCATTTAAATCTGTAACGACATCAGAGAAGGTGTCAGAAATCAGTTGAAGGCAGAGGCTCTCTCAATGACAAACACGCCGGAGCCACCGCATGCCTTGGAGTCATTGGAGCATTCATTGATCCAACCACTTAATTCGATTTGGGGCTCTCAACGCCTCGCGCCAAACTAATCGAGAGGCCTGACTGACAACATTGGCGGTGAAAAGGGCTCTGGGCGCCCCTTTTTTTACTCCTCTCCAGACCTACCCTAATCTCATAGAGGGCTGAATGCAAAAACTCCAACCGCATAGCAAGCCGACTATCACATATTCCGCTACACACTCGCCGGCCCTTCCATAAATATACATAGACGTTACTTCCTTCAATGCTTCTTCCTCCCCCCTCCCCTCTCCCCCCACTGTTATTCTTCACTCCCGGATTTCGATCGCTCCGGGAGATATCTCTTCAACTGTAGCATAACGATTCATAAGTAAGTTCGCCATTTTTTCCACCGAAAGCCTTCTTTTTTTTACCAATGGATGTCTTTACTTCATTCGACGAGACATAACGCCCGTATATTAACATTTTACCATCGCTTATTCTTTGTTTGTATTATAGGTCTTTCTCGCG
Nreclusus_Clingmans_N252 -------------------------------------------------------------------------------------------------------------------------------------------------------------------------------------------------------------TTACTCGGTCTATCGCCATTTTCTTCTGTTTCGAGACGAATATCCGATACTCGATTATCAGAGCAGCAGTTTTCGTAATGGGCATTGTTTTCAAATGCAAGGAAGAAGGGAGGGAGGATAAAAAAAACGCGAATTCAACTAAAGGCGCAACCCTCCCTGGGGCGTCAAGAAGTTGTGAAGCCGCAAACAAAAGACGCCCTAATTCGGCGCCTTTTCCAGCAAAGGCGAGATGATTGTGTATCCATAGCAACATACATAAGTTATATGGGGGGGGGAGTAAGAAAAGGCGGGCCAAATAGGATTAAGTGATACAGGGCTTAATGAAGGCAGGCAAGCCGTGGTCATTAGGGATTCTCCGTGTCAACAGCGGGCCCTCTGTTTTGACAGTATACTAAAGAGGCGTAATCCATTTAAATCTGTAACGACATCAGAGAAGGTGTCAGAAATCAGTTGAAGGCAGAGACGCTCTCAATGACAAACACGCCGGAGCCACCGCATGCCTCGGAGTCATTGGAGCATCCATTGATCCAACCACTTAATTCGATTTGCGGCTCTCAACGCCTCGCGCCAAACTAATCGAGAGGCCTGACTGACAACATTGGCGGTGAAAAGGGCTCTGGGCGCCCCTTTTTTTACTCCTCTCCAGACCTACCCTAATCTCATAGAGGGCTGAATGCAAAAACTCCAACCGCATAGCAAGTCGACTATCACATATTCCGCTACACACTCGCCGGCCCTTCCATAAATATACATAGACGTTACTTCCTTCAATGCTTCTCCCCCCCCCCTCCCCATTCCCCCCACTGTTATTCTTCACTCCCGGATTTCGATCGCTCCGGGAGATATCTCTTCAACTGTAGCATAACGATTCATAAGTAAGTTCGCCATTTTTTCCACCGAAAGCCTTCTTTTTTTTACCAATGGATGTCTTTACTTCATTCGACGAGACATAACGCCCGTATATTAACATTTTACCACCGTTTATTCTTTGTTTGCATTATAGGTCTTTCTCGCG
Nreclusus_Newfound_N259 ------------------------CACATATATGCCTATTGTTCTGCAGTAAGTGCTGGAAGTAAAAATAAATAAATAAACCCTTCTTAAGAAAGAGTCATAGAGATATAAATGTTACAACGGAACTGAAAAGAGAAAAATCGTTGAACAAATATACCGCTTTCCCCAATTGATCTTTTCCTCCATAAATTAAGAAAACTCCCTTTTACTCGGTCTATCGCCATTTTCTTCTGTTTCGAGACGAATATCCGATACTCGATTATCAGAGCACCAGTTTTCGTAATGGGCATTGTTTTCAAATGCAAGGAAGAAGAGAGGGAGGTTAAAAAAAACGCGTATTCAACTAAAGGCGCAACCCTCCCTGGGGCGTCAAGAAGTTGTGAAGCCGCAAACAAAAGACGCCCTAATTCGGCGCCTTTTCCAGCAAAGGCGAGATGATTGTGTATCCATAGCAACATACATAAGTTATATGGGGGGGGGGGTAAGAAAAGGCGGGCCAAATAGGATTAAGTGATACAGGGTTTAATGAAGGCAGGCGAGCCGTGGTCATTAGGGATTCTCCGTGTCAACAGCGGGCCCTCTGTTTTGACAGTATACTAAAGAGGCGTAATCCATTTAAATCTGTAACGACATCAGAGAAGGTGTCAGAAATCAGTTGAAGGCAGAGGCTCTCTCAATGACAAACACGCCGGAGCCACCGCATGCCTTGGAGTCATTGGAGCATCCATTGATCCAACCACTTAATTCGATTTGTGGCTCTCAACGCCTCGCGCCAAACTAATCGAGAGGCCTGACTGACAACATTGGCGGTGAAAAGGGCTCTGGGCGCCCCTTTTTTTACTCCTCTCCAGACCTACCCTAATCTCATAGAGGGCTGAATGCAAAAACTCCAACCGCATAGCAAGCCGACTATCACATATTCCGCTACACACTCGCCGGCCCTTCCATAAATATACATAGACGTTACTTCCTTCAATGCTTCTCCTCCCCCCCTCCCCATTCCCCCCACTGTTATTCTTCACTCCCGGATTTCGATCGCTCCGGGAGATATCTCTTCAACTGTAGCATAACGATTCATAAGTAAGTTCGCCATTTTTTCCACCGAAAGCCTTCTTTTTTTTACCAATGGATGTCTTTACTTCATTCGACGAGACATAACGCCCGTATATTAACATTTTACCACCGTTTATTCTTTGTTTGCATTATAGGTCTTTCTCGCG
Nreclusus_Noland_N1051 ---------------------------------------------------------------------------ATAAACCCTTCTTAAGAAAGAGTCATAGAGATATAAATGTTACAACGGAACTGAAAAGAGAAAAATCGTTGAACAAATATACCGTTTTCCCCAATTGATCTTTTCCTCCATAAATTAAGAAAACTCCCTTTTACTCGGTCTATCGCCATTTTCTTCTGTTTCGAGACGAATATCCGATACTCGATTATCAGAGCACCAGTTTTCGTAATGGGCATTGTTTTCAAATGCAAGGAAGAAGAGAGGGAGGTTAAAAAAAACGCGAATTCAACTAAAGGCGCAACCCTCCCTGGGGCGTCAAGAAGTTGTGAAGCCGCAAACAAAAGACGCCCTAATTCGGCGCCTTTTCCAGCAAAGGCGAGATGATTGTGTATCCATAGCAACATACATAAGTTATATGGGGGGGGGAGTAAGAAAAGGCGGGCCAAATAGGATTAAGTGATACAGGGTTTAATGAAGGAAGGCGAGCCGTGGTCATTAGGGATTCTCCGTGTCAACAGCGGGCCCTCTGTTTTGACAGTATACTAAAGAGGCGTAATCCATTTAAATCTGTAACGACATCAGAGAAGGTGTCAGAAATCAGTTGAAGGCAGAGACGTTCTCAATGACAAACACGCCGGAGCCACCGCATGCCTTGGAGTCATTGGAGCATCCATTGATCCAACCACTTAATTCGATTTGCGGCTCTCAACGCCTCGCGCCAAACTAATCGAGAGGCCTGACTGACAACATTGGCGGTGAAAAGGGCTCTGGGCGCCCCTTTTTTTACTCCTCTCCAGACCTACCCTAATCTCATAGAGGGCTGAATGCAAAAACTCCAACCGCATAGCAAGCCGACTATCACATATTCCGCTACACACTCGCCGGCCCTTCCATAAATATACATAGACGTTACTTCCTTCAATGCTTC-CCCCCCCCCCTCCCCATTCCCCCCACTGTTATTCTTCACTCCCGGATTTCGATCGCTCCGGGAGATATCTCTTCAACTGTAGCATAACGATTCATAAGTAAGTTCGCCATTTTTTCCACCG--------------------------------------------------------------------------------------------------------------------
Nreclusus_Smokemont_N1020 ---------TTTAAAACAAAAATACACATATATGCCTATTGTTCTGCAGTAAGTGCTGGAAGTAAAAATAAATAAATAAACCCTTCTTAAGAAAGAGTCATAGAGATATAAATGTTACAACGGAACTGAAAAGAGAAAAATCGTTGAACAAATATACCGTTTTCCCCAATTGATCTTTTCCTCCATAAATTAAGAAAACTCCCTTTTACTCGGTCTATCGCCATTTTCTTCTGTTTCGAGACGAATATCCGATACTCGATTATCAGAGCAGCAGTTTTCGTAATGGGCATTGTTTTCAAATGCAAGGAAGAAGAGAGGGAGGTTAAAAAAAACGCGAATTCAACTAAAGGCGCAACCCTCCCTGGGGCGTCAAGAAGTTGTGAAGCCGCAAACAAAAGACGCCCTAATTCGGCGCCTTTTCCAGCAAAGGCGAGATGATTGTGTATCCATAGCAACATACATAAGTTATATGGGGGGGGGAGTAAGAAAAGGCGGGCCAAATAGGATTAAGTGATACAGGCTTTAATGAAGGCAGGCGAGCCGTGGTCATTAGGGATTCTCCGTGTCAACAGCGGGCCCTCTGTTTTGACAGTATACTAAAGAGGCGTAATCCATTTAAATCTGTAACGACATCAGAGAAGGTGTCAGAAATCAGTTGAAGGCAGAGACGCTCTCAATGACAAACACGCCGGAGCCACCGCATGCCTTGGAGTCATTGGAGCATCCATTGATCCAACCACTTAATTCGATTTGTGGCTCTCAACGCCTCGCGCCAAACTAATCGAGAGGCCTGACTGACAACATTGGCGGTGAAAAGGGCTCTGGGCGCCCCTTTTTTTACTCCTCTCCAGACCTACCCTAATCTCATAGAGGGCTGAATGCAAAAACTCCAACCGCATAGCAAGCCGACTATCACATATTCCGCTACACACTCGCCGGCCCTTCCATAAATATACATAGACGTTACTTCCTTCAATGCTTCTTCCTCCCCCCTCCCCATTCCCCCCACTGTTATTCTTCACTCCCGGATTTCGATCGCTCCGGGAGATATCTCTTCAACTGTAGCATAACGATTCATAAGTAAGTTCGCCATTTTTTCCACCGAAAGCCTTCTTTTTTTTACCAATGGATGTCTTTACTTCATTCGACGAGACATAACGCCCGTATATTAACATTTTACCACCGTTTATTCTTTGTTTGCATTATAGGTCTTTCTCGCG
Nroanensis_IngramBranch_N926 CATTGTTCTTTTAAAACAAAAATACACATATATGCCTATTGTTCCGCAGTAAGTGCTGGAAGTAAAAATAAATAAATAAACCCTGCTTAAAGAAGAGTCATAGAGATATAAATGTTACAACGGAACTGAAAAGAGAAAAATCGTTGAACAAATATACCGCTTTCCTCAATTGATCTTTTCCTCCATAAATTAAGAAAACTCCCTTTTACTCGGTCTATCGCCATTTTCTTCTGTTTTGAGACGAATATCCGATACTCGATTATCAGAGCACCAGTTTTCGTAATGGGCATTGTTTTCAAATGCAAGGAAGAAGGGAGGGAGGTTAAAAAAAACGCGAATTCAACTAAAGGCGCAACCCTCCCTGGGGCGTCAAGAAGTTGTGAAGCCGCAAACAAAAGACGCCCTAATTCGGCGCCTTTTCCAGCAAAGGCGAGATGATTGTGTATCCATAGCAACATACATAAGTTATAT-GGGGGGGGAGTAAGAAAAGGCGGGCCAAATAGGATTAAGTGATACAGGGTTTAATGAAGGCAGGCGAGCCGTGGTCATTAGGGATTCTCCGTGTCAACAGCGGCCCCTCTGTTTTGACAGTATACTAAAGAGGCGTAATCCATTTAAATCTGTAACGACATCAGAGAAGGTGTCAGAAATCAGTTGAAGGCAGAGCCTCTCTCAATGACAAACACGCCGGAGCCACCGCATGCCTTGGAGTCATTGGAGCATTCATTGATCCAACCACTTAATTCGATTTGCGGCTCTCAACGCCTCGCGCCAAACTAATCGAGAGGCCTGACTGACAACATTGGCGGTGAAAAGGGCTCTGGGCGCCCCTTTTTTTACTCCTCTCCAGACCTACCCTAATCTCATAGAG-GCTGAATGCAAAAACTCCAACCGCATAGCAAGCCGACTATCACATATTCCGCTACACACTCGCCGGCCCTTCCATAAATATACATAGACGTTACTTCCTTCAATGCTTCTCCCCCCCCCCT-------CCTCCCACTGTTATTCTTCACTCCCGGATTTCGATCGCTCCGGGAGATTTCTCTTCAACTGTAGCATAACGATTCATAAGTAAGTTCGCCATTTTTTCCACCGAAAGCCTTCTTTTTTTTACCAATGGATGTCTTTACTTCATTCGACGAGACATAACGCCCGTATATTAACATTTTACCACCGCTTATTCTTTGTTTGCATTATAGGGCTTTCTCGCG
Nroanensis_N_CarversGap_N928 CATTGTTCTTTAAAAACAAAAATACACATATATGCCTATTGTTCTGCAGTAAGTGCTGGAAGTAAAAATAAATAAATAAACCCTGCTTAAAGAAGAGTAATAGAGATATAAATGTTACAACGGAACTGAAAAGAGAAAAATCGTTGAACAAATATACCGCTTTCCTCAATTGATCTTTTCCTCCATAAATTAAGAAAACTCCCTTTTACTCGGTCTATCGCCATTTTCTTCTGTTTCCAGACGAATATCCGATACTCGATTATCAGAGCACCAGTTTTCGTAATGGGCATTGTTTTCGAATGCAAGGAAGAAGGGAGGGAGGTTAAAAAAAACGCGAATTCAACTAAAGGCGCAACCCTCCCTGGGGCGTCAAGAAGTTGTGAAGCCGCAAACAAAAGACGCCCTAATTCGGCGCCTTTTCCAGCAAAGGCGAGATGATTGTGTATCCATAGCAACATACATAAGTTATATGGGGGGGGGAGTAAGAAAAGGCGGGCCAAATAGGATTAAGTGATACAGGGTTTAATGAAGGCTGGCGAGCCGTGGTCATTAGGGATTCTCCGTGTCAACAGCGGCCCCTCTGTTTTGACAGTATACTAAAGAGGCGTAATCCATTTAAATCTGTAACGACATCAGAGAAGGTGTCAGAAATCAGTTGAAGGCAGAGCCTCTCTCAATGACAAACACGCCGGAGCCACCGCATGCCTTGGAGTCATTGGAGCATTCATTGATCCAACCACTTAATTCGATTTGCGGCTCTCAACGCCTCGCGCCAAACTAATCGAGAGGCCTGACTGACAACATTGGCGGTGAAAAGGGCTCTGGGCGCCCCTTTTTTTACTCCTCTCCAGACCTACCCTAATCTCATAGAG-GCTGAATGCAAAAACTCCAACCGCATAGCAAGCCGACTATCACATATTCCGCTACACACTCGCCGGCCCTTCCATAAATATACATAGACGTTACTTCCTTCAATGCTTCTCCCCCCCCCC-----ATTCCACCCACTGTTATTCTTCACTCCCGGATTTCGATCGCTCCGGGAGATTTCTCTTCAACTGTAGCATAACGATTCATAAGTAAGTTCGCCATTTTTTCCACCGAAAGCCTTCTTTTTTTTACCAATGGATGTCTTTACTTCATTCGACGAGACATAACGCCCGTATATTAACATTTTACCACCGCTTATTCTTTGTTTGCATTATAGGGCTTTCTCGCG
Nroanensis_RoanHighBluff_N762 CATTGTTCTTTTAAAACAAAAATACACATATATGCCTATTGTTCTGCGGTAAGTGCTGGAAGTAAAAATAAATAAATAAACCCTGCTTAAAGAAGAGTCATAGAGATATAAATGTTACAACGGAACTGAAAAGAGAAAAATCGTTGAACAAATATACCGCTTTCCTCAATTGATCTTTTCCTCCATAAATTAAGAAAACTCCCTTTTACTCGGTCTATCGCCATTTTCTTCTGTTTCGAGACGAATATCCGATACTCGATTATCAGAGCAGCAGTTTTCGTAATGGGCATTGTTTTCAAATGCAAGGAAGAAGGGAGGGAGGTTAAAAAAAACGCGAATTCAACTAAAGGCGCAACCCTCCCTGGGGCGTCAAGAAGTTGTGAAGCCGCAAACAAAAGACGCCCTAATTCGGCGCCTTTTCCAGCAAAGGCGAGATGATTGTGTATCCATAGCAACATACATAAGTTATATGGGGGGGGGGGTAAGAAAAGGCGGGCCAAATAGGATTAAGTGATACAGGGTTTAATGAAGGCAGGCGAGCCGTGGTCATTAGGGATTCTCCGTGTCAACAGCGGCCCCTCTGTTTTGACAGTATACTAAAGAGGCGTAATCCATTTAAATCTGTAACGACATCAGAGAAGGTGTCAGAAATCAGTTGAAGGCAGAGCCTCTCTCAATGACAAACACGCCGGAGCCACCGCATGCCTTGGAGTCATTGGAGCATTCATTGATCCAACCACTTAATTCGATTTGCGGCTCTCAACGCCTCGCGCCAAACTAATCGAGAGGCCTGACTGACAACATTGGCGGTGAAAAGGGCTCTGGGCGCCCCTTTTTTTACTCCTCTCCAGACCTACCCTAATCTCATAGAG-GCTGAATGCAAAAACTCCAACCGCATAGCAAGCCGACTATCACATATTCCGCTACACACTCGCCGGCCCTTCCATAAATATACATAGACGTTACTTCCTTCAATGCTTCTCCCCCCCCCCC-CCCATTCCTCCCACTGTTATTCTTCACTCCCGGATTTCGATCGCTCCGGGAGATTTCTCTTCAACTGTAGCAT--------------------------------------------------------------------------------------------------------------------------------------------------------
Nsheari_BaldRiver_N1168 CATTGTTCTTTTAAAACAAAAATACATATATATGCCTATTGTTCAGCAGTAAGTGCTGGAAGTAAAAATAAATAAATAAACCCTTCTTAAAGGAGAGTCATAGAGATATAAATGTTACAACGGAACTGAAGAGAGAAAAATCGTTGAACAAATATACCGCTTTCCCCAATTGATCTTTTCCTCCATAAATTAAGAAAACTCCCTTTTACTGGGTCTATCGCCATTTTCTTCTGTTTCGAGACGAATATCCGATACTTGATTATCAGAACACCATTTTTCGTAATGGGCATTGTTTTCAAATGCAAGGAAGAAAAGAGGGAGGTTAAAAAAAACGCGAATTCAACTAAAGGCGCAACCCTCCCTGGGGCGTCAAGAAGTTGTGAAGCCGCAAACAAAAGACGCCCTAATTCGGCGCCTTTTCCAGCAAAGGCGAGATGATTGTGTATCCATAGCAACATACATAAGTTATATGGGGGGGGGAGTAAGAAAAGGCGGACCAAATAGGATTAAGTGATACAGGGTTTAATGAAGGCAGGCGAGCCGTGGTCATTAGGGATTCTCCGTGTCAACAGCGAGCCCTCTGTTTTGACAGTATACTAAAGAGGCGTAATCCATTTAAATCTGTAACGACATCAGAGAAGGTGTCAGAAATCAGTTGAAGGCAGAGCCTCTCTCAATGACAAACACGCCGGAGCCACTGCATGCCTCGGAGTCATTGGAGCATTCATTGATCCAACCACTTAATTCGATTTGGGGCTCTCAACGCCTCGCGCCAAACTAATCGAGAGGCCTGACTGACAACATTGGCGGTGAAAAGGGCTCTGGGCGCCCCTTTTTTTACTCCTCTCCAGACCTACCCTAATCTCATAGAGGGCTGAATGCAAAAACTCCAACCGCATAGCAAGCCGACTATCACATATTCCGCTACACACTCGCCGGCCCTTCCATAAATATACATAGACGTTACTTCCTTCAATGCTTCTTTCTCCCCCCCC------CCCCCCACTGTTATTCTTCACTCCCGGATTTCGATCGCTCCGGGAGATATCTCTCCAACTGTAGCATAACGATTCATAAGTAAGTTCGCCATTTTTTCCACCGAAAGCCTCCTTTTTTTTACCAATGGATGTCTTTACTTCATTCGACGAGACATAACGCCCGTATATTAACATTTTACCACCGTTTATTCTTTGTTTGCATTATAGGT----------
Nsheari_Cohutta_N826 CATTGTTCTTTTAAAACAAAAATACATATATATGCCTATTGTTCAGCAGTAAGTGCTGGAAGTAAAAATAAATAAATAAACCCTTCTTAAAGAAGAGTCATAGAGATATAAATGTTACAACGGAACTGAAAAGAGAAAAACCGTTGAACAAATATACCGCTTTCCCCAATTGATCTTTTCCTCCATAAATTAAGAAAACTCCCTTTTACTGGGTCTATCGCCATTTTCTTCTGTTTCGAGACGAATATCCGATACTCGATTATCAGAGCACCAGTTTTCGTAATGGGCATTGTTTTCAAATGCAAGGAAGAAAAGAGGGAGGTTAAAAAAAACGCGAATTCAACTAAAGGCGCAACCCTCCCTGGGGCGTCAAGAAGTTGTGAAGCCGCAAACAAAAGACGCCCTAATTCGGCGCCTTTTCCAGCAAAGGCGAGATGATTGTGTATCCATAGCAACATACATAAGTTATAT--GGGGGGGAGTAAGAAAAGGCGGGCCAAATAGGATTAAGTGATACAGGGTTTAATGAAGGCAGGCGAGCCGTGGTCATTAGGGATTCTCCGTGTCAACAGCGAGCCCTCTGTTTTGACAGTATACTAAAGAGGCGTAATCCATTTAAATCTGTAACGACATCAGAGAAGGTGTCAGAAATCAGTTGAAGGCAGAGCCTCTCTCAATGACAAACACGCCGGAGCCACCGCATGCCTTGGAGTCATTGGAGCATTCATTGATCCAACCACTTAATTCGATTTGGGGCTCTCAACGCCTCGCGCCAAACTAATCGAGAGGCCTGACTGACAACATTGGCGGTGAAAAGGGCTCTGGGCGCCCCTTTTTTTACTCCTCTCCAGACCTACCCTAATCTCATAGAGGGCTGAATGCAAAAACTCCAACCGCATAGCAAGCCGACTATCACATATTCCGCTACACACTCGCCGGCCCTTCCATAAATATACATAGACGTTACTTCCTTCAATGCTTCTTTCTCCCCCCTCCCCATCCTCCCCACTGTTATTCTTCACTCCCGGATTTCGATCGCTCCGGGAGATATCTCTCCAACTGTAGCATAACGATTCATAAGTAAGTTCGCCATTTTTTCCACCGAAAGCCTCCTTTATTTTACCAATGGATGTCTTTACTTCATTCGACGAGACATAACGCCCGTA-ATTAACATTTTACCACCGTTTATTCTTTGTTTGCATTATAGGTCTTTCTCGCG
Nsheari_JoyceKilmer_N092 ---------------------------------GCCTATTGTTCTGCAGTAAGTGCTGGAAGTAAAAATAAATAAATAAACCCTGCTCAAAGAAGAGTCACAGAGATATAAATGTTACAACGGAACTGAAAAGAGAAAAATCGTTGAACAAATATACCGCTTTCCCCAATTGATCTTTTCCTCCATAAATTAAGAAAACTCCCTTTTACTGGGTCTATCGCCATTTTCTTCTGTTTCGAGACGAATATCCGATACTCGATTATCAGAGCACCAGTTTTCGTAATGGGCATTGTTTTCAAATGCAAGGAAGAAGGGGGGGAGGTTAAAAAAAACGCGAATTCAACTAAAGGAGCAACCCTCCCTGGGGCGTCAAGAAGTTGTGAAGCCGCAAACAAAAGACGCCCTAATTCGGCGCCTTTTCCAGCAAAGGCGAGATGATTGTGTATCCATAGCAACATACATAAGTTATATGGGGGGGGGAGTAAGAAAAGGCGGGCCAAATAGGATTAAGTGATACAGGGTTTAATGAAGGCAGGCGAGCCGTGGTCATTAGGGATTCTCCGTGTCAACAGCGAGCCCTCTGTTTTGACAGTATACTAAAGAGGCGTAATCCATTTAAATCTGTAACGACATCAGAGAAGGTGTCAGAAATCAGTTGAAGGCAGAGCCTCTCTCAATGACAAACACGCCGGAGCCACCGCATGCCTTGGAGTCATTGGAGCATTCATTGATCCAACCACTTAATTCGATTTGGGGCTCTCAACGCCTCGCGCCAAACTAATCGAGAGGCCTGACTGACAACATTGGCGGTGAAAAGGGCTCTGGGCGCCCC-TTTTTTACTCCTCTCCAGACCTACCCTAATCTCATAGAGGGCTGAATGCAAAAACTCCAACCGCATAGCAAGCCGACTATCACATATTCCGCTACACACTCGCCGGCCCTTCCATAAATATACATAGACGTTACTTCCTTCAATGCTTCTTT-CTCCCCCAT------CTCCCCACTGTTATTCTTCACTCCCGGATTTCGATCGCTCCGGGAGATATCTCTCCAACTGTAGCATAACGATTCATAAGTAAGTTCGCCATTTTTTCCACCGAAAGCCTTCTTTATTTTACCAATGGATGTCTTTACTTCATTCGACGAGACATAACGCCCGTATATTAACATTTTACCACCGTTTATTCTTTGTTTGCATTATAGGTCTTTCTCGCG
Nsilvanus_Elijay_N395 --------------------------------------------------------------------------------------------------------------------------------------------------AACAAATATACCGCTTTCCCCAATTGATCTTTTCCTCCATAAATTAAGAAAACTCCCTTTTACTCGGTCTATCGCCATTTTCTTCTGTTTCGAGACGAATATCCGATACTCGATTATCAGAGCACCAGTTTTCGTAATGGGCATTGTTTTCAAATGCAAGGAAGAAGGGAGGGAGGTTAAAAAAAACGCGAATTCAACTAAAGGCGCAACCCTCCCTGGGGCGTCAAGAAGTTGTGAAGCCGCAAACAAAAGACGCCCTAATTCGGCGCCTTTTCCAGCAAAGGCGAGATGATTGTGTATCCATAGCAACATACATAAGTTATAT-GGGGGGGGAGTAAGAAAAGGCGGGCCAAATAGGATTAAGTGATACAGGGTTTAATGAAGGCAGGCGAGCCGTGGTCATTAGGGATTCTCCGTGTCAACAGCGGGCCCTCTGTTTTGACAGTATACTAAAGAGGCGTAATCCATTTAAATCTGTAACGACATCAGAGAAGGTGTCAGAAATCAGTTGAAGGCAGAGCCTCTCTCAATGACAAACACGCCGGAGCCACCGCATGCCTTGGAGTCATTGGAGCATTCATTGATCCAACCACTTAATTCGATTTGCGGCTCTCAACGCCTCGCGCCAAACTAATCGAGAGGCCTGACTGACAACATTGGCGGTGAAAAGGGCTCTGGGCGCCCCTTTTTTTACTCCTCTCCAGACCTACCCTAATCTCATAGAG-GCTGAATGCAAAAACTCCAACCGCATAGCAAGCCGACTATCACATATTCCGCTACACACTCGCCGGCCCTTCCATAAATATACATAGACGTTACTTCCTTCAATGCTTCTTCCTCCCCCCCTCCCATTCCTCCCACTGTTATTCTTCACTCCCGGATTTCGATCGCTCCGGGAGATTTCTCTTCAACTGTAGCATAACGATTCATAAGTAAGTTCGCCATTTTTTCCACCGAAAGCCTTCTTTTTTTTACCAATGGATGTCTTTACTTCATTCGACGAGACATAACGCCCGTATGTTAACATTTTACCACCGCTT-TTCTTTGTTTGCATTATAGGTCTTTTTCGCG
Nsilvanus_GermanyCove_N1017 --------------------------------TGCCTATTGTTCGACAGTAAGTGCTGGAAGTAAAAATAAATAAATAAACCCTGCTTAAAGAAGAGTCATGGAGATATAAATGTTACAACGGAACTGAAAAGAGAAAAATCGTTGAACAAATATACCGCTTTCCCCAATTGATCTTTTCCTCCATAAATTAAGAAAACTCCCTTTTACTCGGTCTATCGCCATTTTCTTCTGTTTCGAGACGAATATCCGATACTCGATTATCAGAGCACCAGTTTTCGTAATGGGCATTGTTTTCAAATGCAAGGAAGAAGGGAGGGAGGTTAAAAAAAACGCGAATTCAACTAAAGGCGCAACCCTCCCTGGGGCGTCAAGAAGTTGTGAAGCTGCAAACAAAAGACGCCCTAATTCGGCGCCTTTTCCAGCAAAGGCGAGATGATTGTGTATCCATAGCAACATACATAAGTTATATGGGGGGGGGAGTAAGAAAAGGCGGGCCAAATAGGATTAAGTGATACAGGGTTTAATGAAGGCAGGCGAGCCGTGGTCATTAGGGATTCTCCGTGTCAACAGCGGGCCCTCTGTTTTGACAGTATACTAAAGAGGCGTAATCCATTTAAATCTGTAACGACATCAGAGAAGGTGTCAGAAATCAGTTGAAGGCAGAGCCTCTCTCAATGACAAACACGCCGGAGCCACCGCATGCCTTGGAGTCATTGGAGCATTCATTGATCCAACCACTTAATTCGATTTGCGGCTCTCAACGCCTCGCGCCAAACTAATCGAGAGGCCTGACTGACAACATTGGCGGTGAAAAGGGCTCTGGGCGCCCCTTTTTTTACTCCTCTCCAGACCTACCCTAATCTCATAGAG-GCTGAATGCAAAAACTCCAACCGCATAGCAAGCCGACTATCACATATTCCGCTACACACTCGCCGGCCCTTCCATAAATATACATAGACGTTACTTCCTTCAATGCTTCTTCCTCCCCCTTCCCCATTCCTCTCACTGTTATTCTTCACTCCCGGATTTCGATCGCTCCGGGAGATTTCTCTTCAACTGTAGCATAACGATTCATAAGTAAGTTCGCCATTTTTTCCACCGAAAGCCTTCTTTTTTTTACCAATGGATGTCTTTACTTCATTCGACGAGACATAACGCCCGTATATTAACATTTTAACACCGTTTATTCTTTGTTTGCATTATAGGGCTTTCTCGCG
Nsilvanus_HeboMtn_N1029 CATTGTTCTTTTAAAACAAAAATACACATATATGCCTATTGTTCGGCAGTAAGTGCTGGAAGTAAAAATAAATAAATAAACCCTGCTTAAAGAAGAGTCATAGAGATATAAATGTTACAACGGAACTGAAAAGAGAAAAATCGTTGAACAAATATACCGCTTTTCCCAATTGATCTTTTCCTCCATAAATTAAGAAAACTCCCTTTTACTCGGTCTATCGCCATTTTCTTCTGTTTCGAGACGAATATCCGATACTCGATTATCAGAGCACCAGTTTTCGTAATGGGCATTGTTTTCAAATGCAAGGAAGAAGGGAGGGAGGTTAAAAAAAACGCGAATTCAACTAAAGGCGCAACCCTCCCTGGGGCGTCAAGAAGTTGTGAATCCGCAAACAAAAGACGCCCTAATTCGGCGCCTTTTCCAGCAAAGGCGAGATGATTGTGTATCCATAGCAACATACATAAGTTATATGGGGGGGGGAGTAAGAAAAGGCGGGCCAAATAGGATTAAGTGATACAGGGTTTAATGAAGGCAGGCGAGCCGTGGTCATTAGGGATTCTCCGTGTCAACAGCGGGCCCTCTGTTTTGACAGTATACTAAAGAGGCGTAATCCATTTAAATCTGTAACGACATCAGAGAAGGTGTCAGAAATCAGTTGAAGGCAGAGCCTCTCTCAATGACAAACACGCCGGAGCCACCGCATGCCTTGGAGTCATTGGAGCATTCATTGATCCAACCACTTAATTCGATTTGCGGCTCTCAACGCCTCGCGCCAAACTAATCGAGAGGCCTGACTGACAACATTGGCGGTGAAAAGGGCTCTGGGCGCCCCTTTTTTTACTCCTCTCCAGACCTACCCTAATCTCATAGAG-GCTGAATGCAAAAACTCCAACCGCATAGCAAGCCGACTATCACATATTCCGCTACACACTCGCCGGCCCTTCCATAAATATACATAGACGTTACTTCCTTCAATGCTTCTTCCTCCCCCCTCCCCATTCCTCCCACTGTTATTCTTCACTCCCGGATTTCGATCGCTCCGGGAGATTTCTCTTCAACTGTAGCATAACGATTCATAAGTAAGTTCGCCATTTTTTCCACCGAAAGCCTTCTTTTTTTTACCAATGGATGTCTTTACTTCATTCGACGAGACATAACGCCCGTATATTAACATTTTACCACCGTTTATTCTTTGTTTGCATTATAGGGCTTTCTCGCG
Nstupkai_BlowholeWOS_N285 CATTGTTCTTTTAAAACAAAAATACACATATATGCCTATTGTTCTGCAGTAAGTGCTGGAAGTAAAAATAAATAAATAAACCCCTCTTAAGAAAGAGTCATAGAGATATAAATGTTACAACGGAACTGAAAAGAGAAAAATCGTTGAACAAATATACCGCTTTCCCCAATTGATCTTTTCCTCCATAAATTAAGAAAACTCCCTTTTACTCGGTCTATCGCCATTTTCTTCTGTTTCGAGACGAATATCCGATACTCGATTATCAGAGCACCAGTTTTCGTAATGGGCATTGTTTTCAAATGCAAGGAAGAAGGGAGGGAGGTTAAAAAAAACGCGAATTCAACTAAAGGCGCAACCCTCCCTGGGGCGTCAAGAAGTTGTGAAGCCGCAAACAAAAGACGCCCTAATTCGGCGCCTTTTCCAGCAAAGGCGAGATGATTGTGTATCCATAGCAACATACATAAGTTATATGGGGGGGGGAGTAAGAAAAGGCGGGCCAAATAGGATTAAGTGATACAGGGTTTAATGAAGGCAGGCGAGCCGTGGTCATTAGGGATTCTCCGTGTCAACAGCGGGCCCTCTGTTTTGACAGTATACTAAAGAGGCGTAATCCATTTAAATCTGTAACGACATCAGAGAAGGTGTCAGAAATCAGTTGAAGGCAGAGGCTCTCTCAATGACAAACACGCCGGAGCCACCGCATGCCTTGGAGTCATTGGAGCATCCATTGATCCAACCACTTAATTCGATTTGGGGCTCTCAACGCCTCGCGCCAAACTAATCGAGAGGCCTGACTGACAACATTGGCGGTGAAAAGGGCTCTGGGCGCCCCTTTTTTTACTCCTCTCCAGACCTACCCTAATCTCATAGAGGGCTGAATGCAAAAACTCCAACCGCATAGCAAGCCGACTATCACATATTCCGCTACACACTCGCCGGCCCTTCCATAAATATACATAGACGTTACTTCCTTCAATGCTTCTTCCTCCCCCCTACCCATTCCCCCCACTGTTATTCTTCACTCCCGGATTTCGATCGCTCCGGGAGATATCTCTGCAACTGAAGCATAACGATTCATAACTAAGTTCGCCATATTTTCC------------------------------------------------------------------------------------------------------------------------
Nstupkai_Blowing_N356 -------------------------------------------------------------GTAAAAATAAATAAATAAACCCTTCTTAAGAAAGAGTCATAGAGATATAAATGTTACAACGGAACTGAAAAGAGAAAAATCGTTGAACAAATATACCGTTTTCCCCAATTGATCTTTTCCTCCATAAATTAAGAAAACTCCCTTTTACTCGGTCTATCGCCATTTTCTTCTGTTTCGAGACGAATATCCGATACTCGATTATCAGAGCACCGGTTTTCGTAATGGGCATTGTTTTCAAATGCAAGGAAGAAGGGAGGGAGGTTAAAAAAAACGCGAATTCAACTAAAGGCGCAACCCTCCCTGGGGCGTCAAGAAGTTGTGAAGCCGCAAACAAAAGACGCCCTAATTCGGCGCCTTTTCCAGCAAAGGCGAGATGATTGTGTATCCATAGCAACATACATAAGTTATAT--GGGGGGGAGTAAGAAAAGGCGGGCCAAATAGGATTAAGTGATACAGGGTTTAATGAAGGCAGGCGAGCCGTGGTCATTAGGGATTCTCCGTGTCAACAGCGGGCCCTCTGTTTTGACAGTATACTAAAGAGGCGTAATCCATTTAAATCTGTAACGACATCAGAGAAGGTGTCAGAAATCAGTTGAAGGCAGAGACGCTCTCAATGACAAACACGCCGGAGCCACCGCATGCCTTGGAGTCATTGGAGCATCCATTGATCCAACCACTTAATTCGATTTGGGGCTCTCAACGCCTCGCGCCAAACTAATCGAGAGGCCTGACTGACAACATTGGCGGTGAAAAGGGCTCTGGGCGCCCCTTTTTTTACTCCTCTCCAGACCTACCCTAATCTCATAGAGGGCTGAATGCAAAAACTCCAACCGCATAGCAAGCCGACTATCACATATTCCGCTACACACTCGCCGGCCCTTCCATAAATATACATAGACGTTACTTCCTTCAATGCTTCTTCCACCCCCTCCCCCATTCCCCCCACTGTTATTCTTCACTCCCGGATTTCGATCGCTCCGGGAGATATCTCTTCAACTGTAGCATAACGATTCATAAGTAAGTTCGCCATTTTTTCCACCGAAAGCCTTCTTTTTTTTACCAATGGATGTCTTTACTTCATTCGACGAGACATAACGCCCGTATATTAACATTTTACCACCGTTTATTCTTTGTTTGCATTATAGGTCTTTCTCGCG
Nstupkai_LittleRiver_N293 ------------------------------------------------------------------------------------------------------------------------------------------------------------CCGCTTTCCCCAATTGATCTTTTCCTCCATAAATTAAGAAAATTCCCTTTTACTCGGTCTATCGCCATTTTCTTCTGTTTCGAGACGAATATCCGATACTCGATTATCAGAGCACCAGTTTTCGTAATGGGCATTGTTTTCAAATGCAAGGAAGAAGAGAGGGAGGTTAAAAAAAACGCGAATTCAACTAAAGGCGCAACCCTCCCTGGGGCGTCAAGAAGTTGTGAAGCCGCAAACAAAAGACGCCCTAATTCGGCGCCTTTTCCAGCAAAGGCGAGATGATTGTGTATCCATAGCAACATACATAAGTTATATGGGGGGGGGAGTAAGAAAAGGCGGGCCAAATAGGATTAAGTGATACAGGGTTTAATGAAGGCAGGCGAGCCGTGGTCATTAGGGATTCTCCGTGTCAACAGCGGGCCCTCTGTTTTGACAGTATACTAAAGAGGCGTAATCCATTTAAATCTGTAACGACATCAGAGAAGGTGTCAGAAATCAGTTGAAGGCAGAGGCTCTCTCAATGACAAACACGCCGGAGCCACCGCATGCCTTGGAGTCATTGGAGCATTCATTGATCCAACCACTTAATTCGATTTGGGGCTCTCAACGCCTCGCGCCAAACTAATCGAGAGGCCTGACTGACAACATTGGCGGTGAAAAGGGCTCTGGGCGCCCCTTTTTTTACTCCTCTCCAGACCTACCCTAATCTCATAGAGGGCTGAATGCAAAAACTCCAGCCGCATAGCAAGCCGACTATCACATATTCCGCTACACACTCGCCGGCCCTTCCATAAATATACATAGACGTTACTTCCTTCAATGCTTCTCCTCCCCCCCTCCCCATTCCCCCCACTGTTATTCTTCACTCCTGGATTTCGATCGCTCCGGGAGATATCTCTTCAACTGTAGCATAACGATTCATAAGTAAGTTCGCCATTTTTTCCACCGAAAGCCTTCTTTTTTTTACCAATGGATGTCTTTACTTCATTCGACGAGACATAACGCCCGTATATTAACATTTTACCACCGTTTATTCTTTGTTTGCATTATAGGTCTTTCTCGCG
Nstygius_ObeLee_N0656 CATTGTTCTTTTAAAACAAAAATACACATATATACCTATTGTTCTGCGGTAAGTGCTGGAAGTAAAAATAAATAAATAAACTCTGCTTAAAGAAGAGTCATAGAGATAGAAATGTTACAACGGTACTGAAAAGAGAAAAATCGTTGAACAAATATACCGCTTTCCCCAATTGATCTTTTCCTCCATAAATTAAGAAAACTCCCTTTTATTCGGTCTAACGCCATTTTCTTCTGTTTCGAGACGAATATCCGATACTCGATTATGAGAGCACCAGTTTTCGTAATGGGCATTGTTTTCAAATGCATGGAAGAAAGGAGGGAGGTTAAAAAAAACGCGAATTCAACTAAAGGCACAGCCCTCCCTGGGGCGTCAAGAAGTTGTGAAGCCGCAAACAAAAGACGCCCTAATTCGGCGCCTTTTCCAGCAAAGGCGAGATGATTGTGTATCCATAGCAACATACATAAGTTATA---GGGGGGGAGTAAGAAAAGGCGGGCCAAATAGGATTAAGTGATACAGGGTTTAATGAAGGCAGGCGAGCCATGGTCATTAGGGATTCTCCGTGTCAACAGCGGGCCCTCTGTTTTGACAGTATACTAAAGAGGCGTAATCCATTTAAATCTGTAACGACATCAGAGAAGGTGTCAGAAATCAGTTGAAGGCAGAGCCTCTCTCAATGACAAACACGCCGGAGCCACCGCATGCCTTGGAGTCATTGGAGCATCCATTGATCCAACCACTTAATTCGATTTGGGGCTCTCAACGCCTCGCGCCAAACTAATCGAGAGGCCTGACTGACAACATTGGCGGTGAAAAGGGCTCTGGGCGCCCCTTTTTTTACTCCTCTCCAGACCTACCCTAATCTCATAGAGGGTTGAATGCAAAAACTCCAACCGCATAGCAAACCGACTATCACATATTCCGCTACACACTCGCCGGCCCTTCCATAAATATACATAGACGTTACTTCCTTCAATGCTTCTTCTTCCCCCCCCACCATTCCTCCCACTGTTATTCTTCACTCCCGGATTTCGATCGCTCCGGGAGATTTCTCTTGAACTGTAGCATAACGATTCATAAGTAAGTTCGCCATTTTTTCCACCGAAAGCCTTCTTTTTTTCACCAATGGATGTCTTTACTTCATTCGACGAGACATAACGCCCGTATATTAACATTTTACCAACGCTTATTCTTTGTTTGTATTATAGGTCTTTCTCGCG
Nstygius_RavenB_N1022 -------------------------------------------------------------------------------------------------------------------------------GAAAAGAGAAAAATCGTTGAACAAATATACCGCTTTCCCCAATTGATCTTTTCCTCCATAAATTAAGAAAACTCCCTTTTATTCGGTCTAACGCCATTTTCTTCTGTTTCGAGACGAATATCCGATACTCGATTATGAGAGCACCAGTTTTCGTAATGGGCATTGTTTTCAAATGCATGGAAGAAAGGAGGGAGGTTAAAAAAAACGCGAATTCAACTAAAGGCACAGCCCTCCCTGGGGCGTCAAGAAGTTGTGAAGCCGCAAACAAAAGACGCCCTAATTCGGCGCCTTTTCCAGCGAAGGCGAGATGATTGTGTATCCATAGCAACATACATAAGTTATAGGGGGGGGGGAGTAAGAAAAGGCGGGCCAAATAGGATTAAGTGATACAGGGTTTAATGAAGGCAGGCGAGCCATGGTCATTAGGGATTCTCCGTGTCAACAGCGGGCCCTCTGTTTTGACAGTATACTAAAGAGGCGTAATCCATTTAAATCTGTAACGACATCAGAGAAGGTGTCAGAAATCAGTTGAAGGCAGAGCCTCTCTCAATGACAAACACGCCGGAGCCACCGCATGCCTTGGAGTCATTGGAGCATCCATTGATCCAACCACTTAATTCGATTTGGAGCTCTCAACGCCTCGCGCCAAACTAATCGAGAGGCCTGACTGACAACATTGGCGGTGAAAAGGGCTCTGGGCGCCCCTTTTTTTACTCCTCTCCAGACCTACCCTAATCTTATAGAGGGTTGAATGCAAAAACTCCAACCGCATAGCAAACCGACTATCACATATTCCGCTACACACTCGCCGGCCCTTCCATAAATATACATAGACGTTACTTCCTTCAATGCTTCT--TTCCCCCCCCACCATTCCTCCCACTGTTATTCTTCACTCCCGGATTTCGATCGCTCCGGGAGATTTCTCTTGAACTGTAGCATAACGATTCATAAGTAAGTTCGCCATTTTTTCCACCGAAAGCCTTCTTTTTTTCACCAATGAATGTCTTTACTTCATTCGACGAGACATAACGCCCGTATATTAACATTTTACAACCGCTTATTCTTTGTTTGTATTATAGGTCTTTCTCGCG
Ntempletoni_BaldMtns_N950 CATTGTTCTTTTAAAACAAAAATACACATATATGCCAATTGTTCTGCAGTAAGTGCTGGAAGTAAAAATAAATAAATAAACCCTGCTTAAAGAAGAGTCATAGAGATATAAATGTTACAACGGAACTGAAAAGAGAAAAATCGTTGAACAAATATTCCGCTTTCCCCAATTGATCTTTTCCTCCATAAATTAAGAAAACTCCCTTTTACTCGGTCTATCGCCATTTTCTTCTGTTTCGAGACGAATATCCGATACTCGATTATCAGAGCACCAGTTTTCGTAATGGGCATTGTTTTCAAATGCAAGGAAGAAGGGAGGGAGGTTAAAAAAAACGCGAATTCAACTAAAGGCGCAACCCTCCCTGGGGCGTCAAGAAGTTGTGAAGCCGCAAACAAAAGACGCCCTAATTCGGCGCCTTTTCCAGCAAAGGCGAGATGATTGTGTATCCATAGCAACATACATAAGTTATAT-GGGGGGGGGGTAAGAAAAGGCGGGCCAAATAGGATTAAGTGATACAGGGTTTAATGAAGGCAGGCGAGCCGTGGTCATTAGGGATTCTCCATGTCAACAGCGGGCCCTCTGTTTTGACAGTATACTAAAGAGGCGTAATCCATTTAAATCTGTAACGACATCAGAGAAGGTGTCAGAAATCAGTTGAAGGCAGAGCCTCTCTCAATGACAAACACGCCGGAGCCACCGCATGCCTTGGAGTCATTGGAGCATGCATTGATCCAACCACTTAATTCGATTTGCGGCTCTCAACGCCTCGCGCCAAACTAATCGAGAGGCCTGACTGACAACATTGGCGGTGAAAAGGGCTCTGGGCGCCCCTTTTTTTACTCCTCTCCAGACCTACCCTAATCTCATAGAGAGCTGAATGCAAAAACTCCAACCGCATAGCAAGCCGACTATCACATATTCCGCTACACACTCGCCGGCCCTTCCATAAATATACATAGACGTTACTTCCTTCAATGCTTCTTCCCCTCCCCCCCCCATTTCCCCTACTGTTATTCTTCACTCCCGGATTTCGATCGCTCCGGGAGATTTCTCTTCAACTGTAGCATAACGATTCATAAGTAAGTTCGCCATTTTTTCCACCGAAAGCCTTCTTCTTTTTACCAATGGATGTCTTTAC---------------------------------------------------------------------------------
Ntempletoni_ClarksCreek_N945 ---------------------------------------------------------------------------------------------------------------------------------------AAAAATCGTTGAACAAATATTCCGCTTTCCCCGATTGATCTTTTCCTCCATAAATTAAGAAAACTCCCTTTTACTCGGTCTATCGCCATTTTCTTCTGTTTCGAGACGAATATCCGATACTCGATTATCAGAGCACCAGTTTTCGTAATGGGCATTGTTTTCAAATGCAAGGAAGAAGGGGGGGAGGTTAAAAAAAACGCGAATTCAACTAAAGGCGCAACCCTCCCTGGGGCGTCAAGAAGTTGTGAAGCCGCAAACAAAAGACGCCCTAATTCGGCGCCTTTTCCAGCAAAGGCGAGATGATTGTGTATCCATAGCAACATACATAAGTTATAT---GGGGGGGGTAAGAAAAGGCGGGCCAAATAGGATTAAGTGATACAGGGTTTAATGAAGGCAGGCGAGCCGTGGTCATTAGGGATTCTCCGTGTCAACAGCGGGCCCTCTGTTTTGACAGTATACTAAAGAGGCGTAATCCATTTAAATCTGTAACGACATCAGAGAAGGTGTCAGAAATCAGTTGAAGGCAGAGCCTCTCTCAATGACAAACACGCCGGAGCCACCGCATGCCTTGGAGTCATTGCAGCGTTCATTGATCCATCCACTTAATTCGATTTGCGGCTCTCAACGCCTCGCGCCAAACTAATCGAGAGGCCTGACTGACAACATTGGCGGTGAAAAGGGCTCTGGGCGCCCCTTTTTTTACTCCTCTCCAGACCTACCCTAATCTCATAGAGGGCTGAATGCAAAAACTCCAACCGCATAGCAAGCCGACTATCACATATTCCGCTACACACTCGCCGGCCCTTCCATAAATATACATAGACGTTACTTCCTTCAATGCTTC-TCCCCTCCCCCCCCCATTTCCCCTACTGTTATTCTTCACTCCCGGATTTCGATCGCTCCGGGAGATTTCTCTTCAACTGTAGCATAACGATTCATAATTAT----------------------------------------------------------------------------------------------------------------------------------------
Ntempletoni_ScronceCreekRd_N1223 CATTGTTCTTTTAAAACAAAAATACACATATATGCCAATTGTTCTGCAGTAAGTGCTGGAAGTAAAAATAAATAAATAAACCCTGCTTAAAGAAGAGTCATAGAGATATAAATGTTACAACGGAACTGAAAAGAGAAAAATCGTTGAACAAATATACCGCTTTCCCCAATTGATCTTTTCCTCCATAAATTAAGAAAACTCCCTTTTACTCGGTCTATCGCCATTTTCTTCTGTTTCGAGACGAATATCCGATACTCGATTATCAGAGCACCAGTTTTCGTAATGGGCATTGTTTTCAAATGCAAGGAAGAAGGGGGGGAGGTTAAAAAAAACGCGAATTCAACTAAAGGCGCAACCCTCCCTGGGGCGTCAAGAAGTTGTGAAGCCGCAAACAAAAGACGCCCTAATTCGGCGCCTTTTCCAGCAAAGGCGAGATGATTGTGTATCCATAGCAACATACATAAGTTATATGGGGGGGGGGGTAAGAAAAGGCGGGCCAAATAGGATTAAGTGATACAGGGTTTAATGAAGGCAGGCGAGCCGTGGTCATTAGGGATTCTCCGTGTCAACATCGGGCCCTCTGTTTTGACAGTATACTAAAGAGGCGTAATCCATTTAAATCTGTAACGACATCAGAGAAGGTGTCAGAAATCAGTTGAAGGCAGAGCCTCTCTCAATGACAAACACGCCGGAGCCACCGCATGCCTTGGAGTCATTGGAGCGTTCATTGATCCAAGCACTTAATTCGATTTGCGGCTCTCAACGCCTCGCGCCAAACTAATCGAGAGGCCTGACTGACAACATTGGCGGTGAAAAGGGCTCTGGGCGCCCCTTTTTTTACTCCTCTCCAGACCTACCCTAATCTCATAGAGGGCTGAATGCAAAAACTCCAACCGCATAGCAAGCCGACTATCACATATTCCGCTACACACTCGCCGGCCCTTCCATAAATATACATAGACGTTACTTCCTTCAATGCTTC-TCCCCACCCCCCCCCATTTCCCCTACTGTTATTCTTCACTCCCGGATTTCGATCGCTCCGGGAGATTTCTCTTCAACTGTAGCATAACGATTCATAAGTAAGTTCGCCATTTTTTCCACCGAAAGCCTT------------------------------------------------------------------------------------------------------------
Ntennessensis_IndianCave_N052 -------------------------------------------------------------------------------------------------------------------------------------AGAAAAATCGTTGAACAAATATACCGCTTTCCTCAATTGATCTTTTCCTCCATAAATTAAGAAAACTCCCTTTTACTCGGTCTATCGCCATTTTCTTCTGTTTCGAGACGAATATCCGATACTCGATTATCAGAGCACCAGTTTTCGTAATGGGCATTGTTTTCAAATGCAAGGAAGAAGGGAGGGAGGTTAAAAAAAACGTGAATTCAACTAAAGGCGCAACCCTCCCTGGGGCGTCAAGAAGTTGTGAAGCCGCAAACAAAAGACGCCCTAATTCGGCGCCTTTTCCAGCAAAGGCGAGATGATTGTGTATCCATAGCAACATACATAAGTTATATGGGGGGGGGAGTAAGAAAAGGCGGGCCAAATAGGATTAAGTGATACAGGGTTTAATGAAGGCAGGCGAGCCGTGGTCATTAGGGATTCTCCGTGTCAACAGCGGGCCCTCTGTTTTGACAGTATACTAAAGAGGCGTAATCCATTTAAATCTGTAACGACATCAGAGAAGGTGTCAGAAATCAGTTGAAGGCAGAGCCTCTCTCAATGACAAACACGCCGGAGCCACCGCATGCCTTGGAGTCATTGGAGCATTCATTGATCCAACCACTTAATTCGATTTGCGGCTCTCAACGCCTCGCGCCAAACTAATCGAGAGGCCTGACTGACAACATTGGCGGTGAAAAGGGCTCTGGGCGCCCCTTTTTTTACTCCTCTCCAGACCTACCCTAATCTCATAGAG-GCTGAATGCAAAAACTCCAACCGCATAGCAAGCCGACTATCACATATTCCGCTACACACTCGCCGGCCCTTCCATAAATATACATAGACGTTACTTCCTTCAATGCTTCTTCCTCCCCCGCCCCCATTCCTCCCACTGTTATTCTTCACTCCCGGATTTCGATCGCTCCGGGAGATTTCTCTTCAACTGTAGCATAACGATTCATAAGTAAGTTCGCCATTTTTTCCACCGAAAGCCTTCTTTTTTTTACCAATGGATGTCTTTACT--------------------------------------------------------------------------------
Ntennessensis_LittleStony_N645 ---TGTTCTTTTAAAACAAAAATACCCATATATGCCCATTGTTCTGCAGTAAGTGCTGGAAGTGAAAATAAATAAATAAACCCTGCTTAAAGAAGAGCCATAGAGATATAAATGTTACAACGGAAATGAAAAGAGAAAAATCGTTGAACAAATATACCGCTTTCCAGAATTGATCTTTACCTCCATAAATTAAGAAAACTCCCTTTTACTCGGTCTATCGCCATTTTCTTCTGTTTCGAGACGAATATACGATACTCGATTATCAGAGCACCAGTTTTCGTAATGGGCATTGTTTTCAAATGCAAGGAAGAAGGGAGGGAGGTTAAAAAAAACGCGAATTCAACTAAAGGCGCAACCCTCCCTGGGGCGTCAAGAAGTTGTGAAGCCGCAAACAAAAGACGCCCTAATTCGGCGCCTTTTCCAGCAAAGGCGAGATGATTGTGTATCCATAGCAACATACATAAGTTATATGGGGGGGGGAGTAAGAAAAGGCGGGCCAAATAGGATTAAGTGATACAGGGTTTAATGAAGGCAGGCGAGCCGTGGTCATTAGGGATTCTCCGTGTCAACAGCGGGCCCTCTGTTTTGACAGTATACTAAAGAGGCGTAATCCATTTAAATCTGTAACGACATCAGAGAAGGTGTCAGAAATCAGTTGAAGGCAGAGCCTCTCTCAATGACAAACACGCCGGAGCCACCGCATGCCTTGGAGTCATTGGAGCATTCATTGATCCAACCACTTAATTCGATTTGCGGCTCTCAACGCCTCGCGCCAAACTAATCGAGAGGCCTGACTGACAACATTGGCGGTGAAAAGGGCTCTGGGCGCCCCTTTTTTTACTCCTCTCCAGACCTACCCTAATCTCATAGAG-GCTGAATGCAAAAACTCCAACCGCATAGCAAGCCGACTATCACATATTCCGCTACACACTCGCCGGCCCTTCCATAAATATACATAGACGTTACTTCCTTCAATGCTTCTTCCTCCCCCCTCCCCATTCCTCCCACTGTTATTCTTCACTCCCGGATTTCGATCGCTCCGGGAGATTTCTCTTCAACTGTAGCATAACGATTCATAAGTAAGTTCGC----------------------------------------------------------------------------------------------------------------------------------
Ntennessensis_Watauga_N1046 ---------------------------------------TGTTCTGCAGTAAGTGCTGGAAGTAAAAATAAATAAATAAACCCTGCTTAAAGAAGAGTCATAGAGATATAAATGTTACAACGGAACTGAAAAGAGAAAAATCGTTGAACAAATATACCGCTTTCCTCAATTGATCTTTACCTCCATAAATTAAGAAAACTCCCTTTTACTCGGTCTATCGCCATTTTCTTCTGTTTCGAGACGAATATCCGATACTCGATTATCAGAGCACCAGTTTTCGTAATGGGCATTGTTTTCAAATGCAAGGAAGAAGGGAGGGAGGTTAAAAAAAACGCGAATTCAACTAAAGGCGCAACCCTCCCTGGGGCGTCAAGAAGTTGTGAAGCCGCAAACAAAAGACGCCCTAATTCGGCGCCTTTTCCAGCAAAGGCGAGATGATTGTGTATCCATAGCAACATACATAAGTTATATGGGGGGGGGAGTAAGAAAAGGCGGGCCAAATAGGATTAAGTGATACAGGGTTTAATGAAGGCAGGCGAGCCGTGGTCATTAGGGATTCTCCGTGTCAACAGCGGGCCCTCTGTTTTGACAGTATACTAAAGAGGCGTAATCCATTTAAATCTGTAACGACATCAGAGAAGGTGTCAGAAATCAGTTGAAGGCAGAGCCTCTCTCAATGACAAACACGCCGGAGCCACCGCATGCCTTGGAGTCATTGGAGCATTCATTGATCCAACCACTTAATTCGATTTGCGGCTCTCAACGCCTCGCGCCAAACTAATCGAGAGGCCTGACTGACAACATTGGCGGTGAAAAGGGCTCTGGGCGCCCCTTTTTTTACTCCTCTCCAGACCTATCCTAATCTCATAGAG-GCTGAATGCAAAAACTCCAACCGCATAGCAAGCCGACTATCACATATTCCGCTACACACTCGCCGGCCCTTCCATAAATATACATAGACGCTACTTCCTTCAATGCTTCTTCCCCCCCCCC-CCCATTCCTCCCACTGTTATTCTTCACTCCCGGATTTCGATCGCTCCGGGAGATTTCTCTTCAACTGTAGCATAACGATTCATAAGTAAGTTCGCCATTTTTTCCACCGAAAGCCTTCTTTTTTTTACCAATGGATGTCTTTACTTCATTCGACGAGACATAACGCCCGTATATTAACATTTTACCACCGCTTATTCTTTGTTTGCATTATAGGGCTTTCTCGCG
