# Supplementary material for: ﻿New species in old mountains: integrative taxonomy reveals ten new species and extensive short-range endemism in Nesticus spiders (Araneae, Nesticidae) from the southern Appalachian Mountains
Source: Zookeys. 2023 Feb 3;1145:1–130. doi: 10.3897/zookeys.1145.96724 (PMC10208238; doi:10.3897/zookeys.1145.96724)
Supplement: Supplementary material 4 — Input alignments, analysis log files, and output tree files [file zookeys-1145-001_article-96724__-s004.zip › uce-200329 (modified).phy]

 79 1126
Nesticus_nahaunus_Mexico_G2881 GTTATTGATATAAAATAG----TAT-------TACTGTTAAACTTTTTACCAACTATTCAGTATTTGGTGCATCTC---------------------AGTTTTGACGAATATTTGAAAATTATTATTGGCACAACATTAAAGTTCCGATATAATTTATTTATGGTCACTATGCAGAAAGCAACCATGATTTGCTGGTTTTTAGTCTTCTTA---CTAAAAAATGT---------AACTCCATTTTAAACCCCTGTTATAATTCAAATGATTCCAAAATCTAATTATCTCTTTCCACAATGGATACCA-AGCTATGTGTAAGATTGCTAAGCTCTCTGATAATTTGTCTGGAAAATGGATTTTTCCTACAGGAATATTCC------------CTCATTTTTCACATCCAAAATCTAATCATCCCCTCTCACTGTGGCACTATAATAGAAAAAAAGGTACATAACTGTAAATGAATGAGTACACAAGAGACATCCTTACCTTGTCTCCAGCCAGAATCCTGAAAGAATCGATGATTTGTTCGGCAGTGTCAGAATCCGTACTCTCTCTCGTCATGAAGTCCAAGAAAGCATCAAAGTGGACATAGCCTGTGTTATTTGGATCCACGACACTCATTATCCTACGGAAGTCTGCCTCTCCCTGGAAGAATACATTTCTTAAAGATAAACACACTTTTTCAAACAAGTTTT--------------------------------------------TTTCAATGCA----CTTTTATTTAAAATTTGTATTACACTCAGAAAATAGAATAGAAGAAAACTTTTTTTTTTTTGTATGAAAATAATTTTTTTTCAAATTCGAATCTTGATCGGCACTAGTTTAAA----------TTTCCCTTTTATTTTATGCCCTTTGTAGATCAGATTCCGATTTTCTTATCGAAAGAGGAATCGTGAACTTCCGATTGAAATTCGATCGCAGCCTTCGAAGTACAGTGAAGACTATACAACATTCAATTTTTCAGATATTAATCTAATGTTAATCTCCTCACAATATAAATATTCTCAATAAAAAAAAACCAAAGACTCAATTTACAACAATAGATGACAGCAAATC-------------
Nsilvestrii_Hellgate_N1108 ATCA----------------------ATTAAAAATAG---------------------------TTCATTCAAATTAAAGGATTAAGTAACTGGTGTGATTAAAATGATTATTTAAAAATTC-----------------------------AATTTCTGTATAAT----------GAAGGAAGGCAAATTTTTTTACATAAAGGCATTTTTTATTTATGTACCCTACTGTATTTATCCTCATTTCGA--------------------G---------------------------------ATACTG-------------GACTTCTAAACATACTAATATAATTTAATGTTAAAGGGAATTCCCGAGGGGGGGATTCAGATTCTGATCTCATTATTTTCTGTGCGCAGAATG-------CACCATACAAAATAATACCACAGAAGAGAAAATGGTATTTAAATGCAAATATGTGTATTGGTGACATGCAGTCTTACCTTGTCTCCAGCCAAAATCCTGAAAGAATCGATAATTTGTTCAGCCGTGTCAGAGTCGGTACTTTCCCTTGTCATGAAGTCTAAGAAAGCATCAAAGTGGACATAGCCTGTGTTATTTGGATCCACGACACTCATTATCCTTCGGAAGTCTGCCTCTCCCTGCAAAA-----------AAAAACACGCACATTTTCTTGTACAAAGTTTC-------------------------------------------TTTTAGACAAT---TTGCTATACAAA--------------TGGCGCACCAAAGGGG------GGTGTTTT-----------------------------------------------------TAAA------------------------------------------------CACC--------------AAAATATGAGATATTAAAAAAAAAGACTGATGTAT-------------------------------------------AAATTTGTTTCATCTTAGTGTGTGTGT--------------GTGTG-----------------------------------------------------------
Narcheri_Cheaha_N023 --CATCAACTGGCAC------------------ACAGTTAACTCTTTGAAAAAAGTTATGTAAATTGATTCATACCAAGTTTATAAATAATTTTTAATACTTTGATGAATATTTGAAAATTCTTTTTGGAAGATCATCAAAATTCTGATATCATTTATTTATGCTCACTACATAGAAAGGAAACATAATCTGCTGGTTTTTAGTCTTTTTT--ACTATAAAATTGGTTGGATTTAACCTCATTTTGAACTCTTGTTCTAATTTAAATTATTCCAAAATCTAATTATCCCTTTCCAGAATGGATATCA-AGCTATGCAAAAGATTGCTAAACTTTCTGATAATCTGTTTGGACAATGGATTTTTCTTATGGGAATACTCAGATTACCCCCTCCCTTCTTTTTGTATCTAAAATACAATCATCTTGTCCCACCATTATACTGTGATAAAGAAAAATTTACATAACTATAAATGAATTAGTGCACAAAAAGCATCCTTACCTTGTCTCCAGCCAGAATCCTGAAAGAATCGATGATTTGTTCAGCTGTGTCAGAATCCGTACTCTCTCTTGTCATGAAGTCTAAGAAAGCATCAAAATGGACATAGCCTGTGTTATTCGGATCCACGACACTCATTATCCTTCTGAAGTCTGCCTCTCCCTGGAAGGATACATTTTTTAAAGATAAACACACTTTTTCACACAAGTTTT--------------------------------------------TTCTAATACA----CTTTTATTTAAGATTTGTAGTATTTCCAATAAATTAAATGAGAAAAA-AATATCATCCTACATATATAACTACGTTAGGGTAA----------------------GGATTGAA--------------CTATTAAAATAATTCTCTCTGTATAAGAAAATTTTATCTTGTTGAAGATGGAAATATGATAGAT--CGGAACAAAAGAAATTTCTAATTTTAAAAAATTAGTTACTGTA------TAAACAGA-TTAGGGAA--TT---------TAACTTGTGTATAAATTATATATTCTATATACAAGGTGACCAAATTGTTGGATTACAAAGTTCAATAAAAATAAATGTAAAGTTTAAATG
Narcheri_MillShoalCreek_N727 ----------------------------------------------------------------------------------------------------------------------------------------------------------------------------------------------------------------------------------------------------------------------------------------------------------------------------AAAAGATTGCTAAACTTTCTGATAATCTGTTTGGACAATGGATTTTTCCTATGGGAATACTCAGATTACCCCCTCTCTTCTTTTTGTATCTAAAATACAATCATCTTGTCCCACCATTATACTGTGATAAAGAAAAATTTACATAACTATAAATGAATTAGTGCACAAAAAGCATCCTTACCTTGTCTCCAGCCAGAATCCTGAAAGAATCGATGATTTGTTCAGCTGTGTCAGAATCCGTACTCTCTCTTGTCATAAAGTCTAAGAAAGCATCAAAATGGACATAGCCTGTGTTATTCGGATCCACGACACTCATTATCCTTCGGAAGTCTGCCTCTCCCTGGAAGGATACATTTTTTAAAGATAAACACACTTTTTCAAACAAGTTTT--------------------------------------------TTTTAATACA----CTTTTATTTAAGATTTGTAGTATTTCCAATAAATTAAACG----------------------------------------------------------------------------------------------------------------------------------------------------------------------------------------------------------------------------------------------------------------------------------------------------------------------------------
Ncarteri_div__RainbowCave_G2089 --TATCAACTAGCATACA---------------------AACTCTTCGGACAAAGGCATTTAATTTGATTCGCTCCAAGTATCTAAATAGTTTTTATTGTTTTGATGAATATTTGAAAATTCTTTTTGGACAG--ATCAGAGTTCTCATATAATTTATTTATGG-CACTACATAGAAAGGAACTACAATTTGCTGATTTTTAGTCTTTTTT--ACTACAAAATTGGTTGGATTTAACCTCATTTTGAACTCTTGTTCTAATTCAAATGACTCTAAAATCTAATTATCTCTTTCCACAATGGATACCA-AGCTATGCAAAAGAGTGCTAAACTTTCTGATAATCAGTTTGGACAATGGATTTATCCTATGGGA--ACTCAGATTTTTGTTCCTTTATTTTTTGTATTCAAAATACAATCACTCCCTCCTAACATTATACTGTGATAAAGAAAAATTTCCACAACTGTAAATGAATGGGTGCAGAAGAAACATCCTTACCTTGTCCCCAGCCAGAATCCTGAAAGAATCGATGATTTGTTCAGCCGTGTCAGAATCCGTACTCTCTCTCGTCATGAAGTCTAAGAAAGCATCAAAATGGACATAACCCGTGTTATTTGGATCCACGACACTCATTATCCTTCGGAAATCTGCCTCCCCCTGGAAGAATACATTTTTTAAAGATAAACACACCTTGTCAAACAAGTCTT--------------------------------------------TTTTAATACA----TTTTTATTTAAGATTTGTATTACTTCCAATAAATTAAATGAGAAAAA-AAT---ATCCTACATATATAACTATGTTGGGATAA----------------------TGATTGAA--------------TTATTAAAATAA-TCTCTCTGTACAAGAAAATTTTAACTTGTTGAAGATAGGAATATAATAGAT--TGGAACAAAAAATATTTGTAATTTTAAAAAACCAGTTAATGTA------TAAACAGA-TTATGAAT--TTTTTTTTTAATAATTTGTGTACAAATTATATATTTTATAAACAAGGTGGTCAATTTGTTGGACTACAAAATTCAATA--AAAAAATGTAAAATTAAAATG
Ncressleri_AndersonSpringCave_G2075 --CATCAACTAGCATACAT---AGC------ACACAGTTAACTCTTCGGACAGAGACATGTAATTTGATTCGATCCAAGTATCTAAATAACTTTTAATGTTTTGATGAATATTTGAAAATTCTTTTTGACAGATCATCAAAGTTCTGATATAATTTATTTATGG-CACTACATAGAGAGAAACCACAATTTCTTGGTTTTTATTCTTTTCT--ACTACAAAATTGGTTGGATTTAACCTCATTTTGAACTCTTGTTCTAATTCAAATGATTCCAAAATCTAATTATCCCTTTCCACAATGGATACCA-AGCATTGCACAAGATTGCTAAGCTTTCTGATAATCTGTTCGAAAAATGGATTTTTCCTATGGGAATACTCAGATTTTTGTTCACTTATTTTTCATATTCAAAATACAATCACCCCCTCCCACCATTA-GGTGTGATAAAGAGAAATTTACATAACTGTAAATGAATGAGTGCACAAGAAGAATACTTACCTTGTCTCCAGCCAGAATCCTGAAAGAATCGATGATTTGTTCGGCCGTGTCAGAATCCGTACTCTCTCTCGTCATGAAGTCTAGGAAAGCATCAAAGTGGACATAGCCCGTGTTATTTGGATCCACGACACTCATTATCCTTCGGAAGTCTGCCTCTCCCTGGAAGAATACATTTTTTAAAGCTAAACACACTTTTTCAAACAAGTCTT--------------------------------------------TTTTAATACA----CTTTTATTTAAGATTTGTAGTACTTCCAATAAATTAAATGAGAAAAA-AATATCATCCTACATATATAACTATGTTAGGATAA----------------------TGATTGAA--------------TTATTAAAATAATTCTCTCTGTATAAGAAAATTTTATCTTGTTGAAGATGGAAATATAATAGAT--TGGAACAAAAGATATTTGTAATTTTTTAAAACCAGTTACTGTA------TAGTCAGA-TTAGGGAT--TTT-TTTTTAATAATTTGTGTATAAATTATATATTCTATAT-------------ATTGTTGGATTCCAAAGTTCAATAAAAAAAAATGTAAAGTTTAAATG
Ncressleri_PigeonCave_G2077 --CATCAACTAGCATACAT---AGC------ACACAGTTAACTCTTCGGACAGAGACATGTAATTTGATTCGATCCAAGTATCTAAATAACTTTTAATGTTTTGATGAATATTTGAAAATTCTTTTTGACAGATCATCAAAGTTCTGATATAATTTATTTATGG-CACTACATAGAGAGAAACCACAATTTCTTGGTTTTTATTCTTTTCT--ACTACAAAATTGGTTGGATTTAACCTCATTTTGAACTCTTGTTCTAATTCAAATGATTCCAAAATCTAATTATCCCTTTCCACAATGGATACCA-AGCATTGCACAAGATTGCTAAGCTTTCTGATAATCTGTTCGAAAAATGGATTTTTCCTATGGGAATACTCAGATTTTTGTTCACTTATTTTTCATATTCAAAATACAATCACCCCCTCCCACCATTA-GGTGTGATAAAGAGAAATTTACATAACTGTAAATGAATGAGTGCACAAGAAGAATACTTACCTTGTCTCCAGCCAGAATCCTGAAAGAATCGATGATTTGTTCGGCCGTGTCAGAATCCGTACTCTCTCTCGTCATGAAGTCTAGGAAAGCATCAAAGTGGACATAGCCCGTGTTATTTGGATCCACGACACTCATTATCCTTCGGAAGTCTGCCTCTCCCTGGAAGAATACATTTTTTAAAGCTAAACACACTTTTTCAAACAAGTTTT--------------------------------------------TTTTAATACA----CTTTTATTTAAGATTTGTAGTACTTCCAATAAATTAAATGAGAAAAA-AATATCATCCTACATATATAACTATGTTAGGATAA----------------------TGATTGAA--------------TTATTAAAATAATTCTCTCTGTATAAGAAAATTTTATCTTGTTGAAGATGGAAATATAATAGAT--TGGAACAAAAGATATTTGTAATTTTTTAAAACCAGTTACTGTA------TAGTCAGA-TTAGGGAT--TTT-TTTTTAATAATTTGTGTATAAATTATATATTCTATAT-------------ATTGTTGGATTCCAAAGTTCAATAAAAAAAAATGTAAAGTTTAAATG
Npecki_HaskellSims_G3697 --CATCAACTAGCAT------------------ACAGTTAACTCATTGAAAAAAGATATGTAAATTGATTCACATCAAGTTTATAAATAATTTTTAATACTTTGATGAATATTTGAAAATTCTTTTTGGAAGATCATCAAAATTCTGA---TATTTATTTATGGTCACTACATAGAAAGGAACCATAATCCACTGGTTTTTAGTCTTTTTT--ACTATAAAATTGGTTGGATTTAACCTCATTTTGAACTCTTGTTCTAATTCAAATGATTCCAAAATCTAATTATCCCTTTCCACAATGGATACCA-AGCTACGCAAAAGATTGCTAAACTTTCTGATAATCTGTTTGAACAATGGATTTTTCCTATGGGAATACTCAGATCACCCCCTCCCCCTTTTTTGTATCCAAAATACAATCATCCTGTCCCAGCATTATACTGTGATAAAGGAAAATTTACAGAACTGTAAATGAATTAGTGCACAAGAAGCATCCTTACCTTGTCTCCAGCCAGAATCCTGAAAGAATCGATGATTTGTTCGGCCGTGTCAGAATCCGTACTCTCTCTCGTCATGAAGTCTAAGAAAGCATCGAAGTGGACGTAGCCCGTGTTATTCGGATCCACGACACTCATTATCCTTCGGAAGTCTGCCTCTCCCTGGAAGGATAAATTTTTTAAAGATAAACACACTTTCCCAAACAAGTTTT--------------------------------------------TTTCAATACA----CTTTTATTTAAGATTTGAAGTACTTTCAATAAATTAAATGAGAAAAA-AATATCATCCTACATATATAACTATGTTAGGATAA----------------------TGATTGAA--------------CTATTAAAATAATTCTCTCTGTATAAGAAAATTGTATCTTGTTGAAGATGGAAATATAATAGAT--AGGAACAAAAGATATTTCTAATTTTAAAAAACCAATTACTGTA------TAAACATA-TTAGGGAA--TT---------TAACTTGTGTATAAATTATATATACTATACACAAGGTAGTCAAATTGTTGGATTACAAAGTTCAATAAAAAAAAATGCAAAGTTTAAATG
Npecki_HurricaneMazeCave_G2100 ---------------------------------------AACTCACTGAAAAAAGATATGTAAATTGATTCACATCAAGTTTATAAATAATTTTTAATACTTTGATGAATATTTGAAAATTCTTTTTAGAAGATCATCAAAATTTCGA---TATTTATTTATGGTCACTACATAGAAAGGAATCATAATCTGCTGGTTTTCAGTCTTTTTT--ACTATAAAATTGGTTGGATTTAACCTCATTTTGAACTCTTGTTCTAATTCAAATGATTCCAAAATCTAATTATCCCTTTCCACAATGG-TACCA-AGCTATGGAAAAGATTGTTAAACTTTCTGATAATCTGTTTGGACAATGGATTTTTCCTATGGGAATACTCAGATCCCCCCCCTCTTATTTTTTGTATCCAAAATACAATCAACCTGTCCCACCATTATACTGTGATAAAGGAAAATTTACAGAACTGTAAATGAATTAGTGCACAAGAAGCATCCTTACCTTGTCTCCAGCCAGAATCCTGAAAGAATCGATGATTTGTTCGGCCGTGTCAGAATCCGTACTCTCTCTCGTCATGAAGTCTAAGAAAGCATCGAAGTGGACGTAGCCCGTGTTATTCGGATCCACGACACTCATTATCCTTCGGAAGTCTGCCTCTCCCTGGAAGGATACATTTTTTAAAGATAAACACACTTTCCCGAACAAGTTTT--------------------------------------------TTTCAATACA----CTTTTATTTAAGACCTGAAGTACTTTCAATAAATTAAACGGAAAAAA-AATATCATTCTACATATATAATCCGGGTGGATCCT----------------------TGAATGAA--------------ATGCTGAATTAGCTGAGTTTTTCTTAAAAAAGTTGACATTTTTGGAGATGAAGAGATGCCAAATTCCACCACAACTGTTATTTATGTTTTTGGTGGATGAGATGCTCAATAAAGTTAGCCACAGTTATTAAT--CT---------CATGTTGTTACGTGCTTAAAAATTTT-------GGGCAGTTTCATCATTAAATTGCTGCCATCATTG--GAATAATGCAATCTTGGAATG
Npecki_Monteagle_N062 --CATCAACTAGCAT------------------ACAGTTAACTCACTGAAAAAAGATATGTAAATTGATTCACATCAAGTTTATAAATAATTTTTAATACTTTGATGAATATTTGAAAATTCTTTTTGGAAGATCATCAAAAGTTTGATATTATTTATTTATGGTCACTACATAGAAAGGAACCATAATCTGCTGGTTTTTAGTCTTTTTT--ACTATAAAACTGGTTGGATTTAACCTCATTTTGAACTCTTGTTCTAATTCAAATGATTCCAAAATCTAATTATCCCTTTCCACAATGAATACCA-AGCTATGCAAAAGATTGCTAAACTTTCTGATAATCTGTTTGGACTATGGATTTTTTCTATGGAAATACTCAGATTCCCCTCCCCCCTTTTTTTGTATCCAAAATACAATCATCCTGTCCCAGCATTATACTGTGATAAAGGAAAATTTACAGAACTGTAAATGAATTAGTGCACAAGAAGCATCCTTACCTTGTCTCCAGCCAGAATCCTGAAAGAATCGATGATTTGTTCGGCCGTGTCAGAATCCGTACTCTCTCTCGTCATGAAGTCTAAGAAAGCATCGAAGTGGACGTAGCCCGTGTTATTCGGATCCACGACACTCATTATCCTTCGGAAGTCTGCCTCTCCCTGGAAGGATACATTTTTTAAAGATAAACACACTTTCCCAAACAAGTTTT--------------------------------------------TTTCAATACA----CTTTCATTTAAGATTTGAAGTATAGTCAATAAATTAAATGAGAAAAA-AAT---ATCCTACATATATAACTATGTTAGGATAA----------------------TGATTGAA--------------CTATTAAAATAATTCTCTCTGTATAAGAAAATTGTATCTTGTTGAAGATGAAAATATAATAGAT--AGGAACAAAAGATATTTCTAATTTTAAAAAACCAATTACTGTA------TAAACATA-TTAGGGAA--TT---------TAACTTGTGTATAAATTATAT---------------------------------------------------------------------
Nstygius_ObeLee_N0656 ATCATTGACAAAAACCAA----AATATTCAGATACAGTAAACTTTTCGGACAAAGACGTGTAATTTGATTCGGTCCAAGTATCTAAATAATTTTTAATG--------AATATTTGAAAATTCTTTTTGACAGATCATCGAAGTTCTGATATAATTTATTTATGGTCACTACATAGAAAGGAACCACAATTTGCTGATTTTTAGTCCTTTTT--ACTACAAAATTAGTTGGATTTAAACTCACTTGGAACCCTTGCTCTAATTCAAATGATTCCAAAATCTAATTATCCCTTTCCGCAATGGATACCA-ATTTATGCATAAGATTGCTAAGCTTTCTGATAATCTGTTTGGACAATGGATTTTTCCTATGGGAATACTCAAATTTTTGTTCCCTTATTTTTTGTATTCAAAATAGAATCATCTCTCCCCACCATTACACTGTGATAAAGAAAAATTTACATAACTGTAGATGAATGAGTGCATGAGAAGCATCCTTACCTTGTCTCCAGCCAGAATCCTGAAAGAATCGATGATTTGTTCGGCCGTGTCAGAATCCGTACTCTCTCTCGTCATGAAGTCTAAGAAAGCATCAAAGTGAACATAGCCAGTGTTATTTGGATCCACGACACTCATTATCCTTCGGAAGTCTGCCTCCCCCTGGAAGAATACATTTTTAAAAGATAAACACACTTTTTCAAGCAAGTTTT--------------------------------------------TTTCAATACA----CTTTTATTTAAGCTTTGTATTACTTCCAATAAATTAAAAGGAAAAAA-ATTATCATCCAACATATGTAACTATTTGGTGACTA----------------------AAATAAAA--------------GTATAAAAAAAAATATTCTTAAATATCGAAAATCGGCA-------AAGTGGATACGTGGAAATT--GATTTTCAAAGTTATTTCTAGTTTTTTTGGAATCAAAATTGTATTCCGTAAAACAAC-TTCGGGAAA-TTCTTCTCTTGTTTTCTATATTCAAGATAAATATTATATTTG------GATCAATTTTTCGGATTAAAAATTTTAATTCTAATAATTTTATATGTTAGAGG
Nstygius_RavenB_N1022 ATCATTGACAAAAACAAA----AATATTCAGATACAGTAAACTTTTCGGACAAAGACGTGTAATTTGATTCGGTCCAAGTATCTAAATAATTTTTAATG--------AATATTTGAAAATTCTTTTTGACAGATCATCGAAGTTCTGATATAATTTATTTATGGTCACTACATAGAAAGGAACCACAATTTGCTGATTTTTAGTCCTTTTT--ACTACAAAATTAGTTGGATTTAAACTCACTTGGAACCCTTGTTCTAATTCAAATGATTCCAAAATCTAATTATCCCTTTCCGCAATGGATACCA-ATTTATGCATAAGATTGCTAAGCTTTCTGATAATCTGTTTGGACAATGGATTTTTCCTATGGGAATACTCAAATTGTTGTTCCCTTATTTTTTGTATTCAAAATACAATCATCTCCCCCCACCATTACACTGTGATAAAGAAAAATTTACATAACTGTAGATGAATGAGTGCATGAGAAGCATCCTTACCTTGTCTCCAGCCAGAATCCTGAAAGAATCGATGATTTGTTCGGCCGTGTCAGAATCCGTACTCTCTCTCGTCATGAAGTCTAAGAAAGCATCAAAGTGAACATAGCCAGTGTTATTTGGATCCACGACACTCATTATCCTTCGGAAGTCTGCCTCCCCCTGGAAGAATACATTTTTAAAAGATAAACACACTTTTTCAAGCAAGTTTT--------------------------------------------TTTCAATACA----CTTTTATTTAAGCTTTGTATTACTTCCAAGAAATTGAAAGGAAAAAA-ATTATCATCCAACATATGTAACTATTTGGTGACTA----------------------AAATAAAA--------------GTATAAAAAAAAATATTCTTAAATATCGAAAATCGGCA-------AAGTGGATACGTGGAAATT--GATTTTCAAAGTTATTTCTAGCTTTTTTGGAATCAAAATTGTATTCCGTAAAACAAC-TTCGGGAAA-TTCTTCTCTTGTTTTCTATATTCAAGATAAATATTATATTTG------GATCAATTTTTCGGATTAAAAATTTTAATTCTAATAATTTTATATGTTAGAGG
Nbarri_Bishop_N1072 ATCACTGACAAAAACACATTTTAATATTCAGATACAGTAAACTTTTTGAACAAAGACACGTAATTTTATTCATTTCAGGTATCTAAATAATTTTTAATGTTTTGACGAATA--TGAAAGTTCTAACTGGCAGAACACCCAAGTTCCGATATAATTTATTTATAGTCACTACACAGAAAGGAACAATAGTTTGCTGGTTTTTAGTCTTTTTCCTCCTACAAAATTGGTTGGATTTAATCTCATTTTAAACCCTTGTTTTAATTCAAATGTTTCCAAAATCTAATTA------TCCACAATGGATACCAAAGCTATGCATAAGATTGCCAAGCTTTCTGATAATCTGTTTGGGCAATAGATTTTTCCTATGGGAATATTCAGATTTTTGTCCCCTTATTTTTTGTATCCAAAATACAATCATCCCCTCCCACCATTGTACTGTGATAAAGAAAAATATATACAACTGTAAATGAACGAGTGCAGACGAGGCATCCTTACCTTGTCTCCAGCCAGAATCCTGAAAGAATCGATGATTTGTTCGGCTGTATCAGAATCCGTACTCTCTCTCGTCATGAAGTCTAAGAAAGCATCAAAGTGGACATAGCCCGTGTTATTGGGATCCACGACACTCATTATCCTTCGGAAGTCTGCCTCTCCCTGGAAGAATACATTTTTTAAAGATAAACACACTTTTTCAAATAAGTCATCTACCCAGATTAGGTCAAGTGTTACAAATAAAAATAAATAAAAGTTTTACAA-------------------------------------------------------------------------------------------------------------CCAGACTAAAAGGTGGTGAGCTCTTCATTAGATTAGAGTTCTTTATATAAGTGCACCAGACTTTTATTTATATAGAATAACAGCGAATTTTGAAATAAAATTCATTTGTACCTTTTACAGTACAACCCCGCTTATCCAGCATTCAGTTTCCCGGACATTTTCGCAAAATTAGTTTAGGTATAAAAAATACTAGTTATGTGAATCGGTAACAAAAAATCAGATCGGAAAAGTTAACTAAAAAAAGTGTACGGCTTCACTG
Nbarri_LostCoveCave_N0065 ---------------------------------------------------------------------------------------------------------------------------------------------------------------------------------------------------------------------------------------------------------------------------------AAAATCTAATTATCCCTTTCCACAATGGATACCAAAGCTATGCATAAGATTGCC--------------------------------------------------------------------------------------------------------------------------------------ACTTCATATGAACGAGTGCAGACGAGGCATCCTTACCTTGTCTCCAGCCAGAATCCTGAAAGAATCGATGATTTGTTCGGCTGTATCAGAATCCGTACTCTCTCTCGTCATGAAGTCTAAGAAAGCATCAAAGTGGACATAGCCCGTGTTATTGGGATCCACGACACTCATTATCCTTCGGAAGTCTGCCTCTCCCTGGAAGAATACATTTTTTAAAGATAAACACACTTTTTCAAACAAGTCATCTACCTAGATTAGGTCAAGTGTTGCAAATAAAAATAAATAAAAGTTTTACAAAATATGTTTTTATTTAAAGTGTATAAAATATTTAATGAACTAAAAAGAAGAAATAGTTTCATAAAAGATATATAATTATTTTATTTCAAAATTCGTCTGCTATTCTGCACCAGACAAAAGGGTGGTGAGCTCTTCGTTAGATTAGAGTCCTTTATATAAGTGCACCAGACTTTTATTCATATAGAATAACAGCGAATTTTGAAATAAAATTCATTTGTACCTTTTACAGTACAACCCCGCTCATCCGGCATTCAGTTTCCCGGACATTTTCGCAAAATTAGTTTAGGTATAAAAAATATTAGTTATGTGAATCGGCAACAAAAAATCGGATCGGAAAAGTTAACTAAAAAAAGTGTACGGCTTCGCTG
Nbarri_eyed_ClayCave_G2082 ATCATTGACAAAAACACATTTTAATATTTAGATACAGTAAACGTTTCGAACAAAGATATGCAATTTTATTCATTTCAGGTATTTTGATGATGTGTGATGTTTTGACGAATATTTGAAAGTTCTAACTGGCAGAACACCCAAGTTCCAATATAATTTATTTAAAATCACTACACAGAAAGGAACAATAGTTTGCTGGTTTTTAGTCTTTTTCCTCCTACAAAATTGGTTGGATTTAATCTAATTTTAAACCCTTGTTTTAATTC-ATTGATTCCAAAATC--------CCTTTCCACAATGGATACCAAAGCTATGCATAAGATTGCCAAGCTTTCTGATAATCTGTTTGGGCAATAGATTTTTCCTATGGGAATATTCAGATTTTTGTCCCCTTATTTTTTGTATCCAAAATACAATCCTCCCCTCCCACCATTGTAATGTGATAAAGAAAAATATATACAACTGTAAATGAATGAGTGCACAAGCGGCATCCTTACCTTGTCTCCAGCCAGAATCCTGAAAGAATCGATGATTTGTTCGGCTGTATCAGAATCCGTACTCTCTCTCGTCATGAAGTCCAAGAAAGCATCAAAGTGGACATAGCCCGTGTTATTGGGATCCACGACACTCATTATCCTTCGGAAGTCTGCCTCTCCCTGGAAGAATACATTTTTTAAAGATAAACACACTTTTTCAAACAAGTCATCTACCTAGATTAGGTCAAGTGTTACAAATAAAAATAAATAAAAGTTTCAAAAAATATGTTTTTATTTAAAATGTATAAAATATTTAATGAACTAAAAAGAAGAAATAGTTTCATAAAAAATATATAATTATTTTATTTCAAAATTCGTCTGCTATTCTACACCAGACTAAAAGGTGGTGAGCTCTTCATTAGATTAGAGTTCTTTATATAAATGCACTAGACTTTTATTTATATAGAATAACAGTGAATTTTGAAATAAAATTCATTTGTACCTTTTACAGTACAACCCCGCTTATCCGGCATTCAGTTTTCCGGACATTTTCGGAAAATTAGTTTAGGTATAAAAAATACTAGTTATGCGGATCGGCACTAAAAAATCGGATCGGAAAAGTTAACTAAAAAAAGTGTACGGCTTCGCTG
Nbarrowsi_Gregorys_N270 ATCATTGACAAAAACAAATTTTAATATTCAGATACAGTAAACTTTTCAAACAAAGACATGTCATTTTATCTATTTCAGGTATCTAAATAATTTTTAATG-TTTGACGAATATTTGAAAATTCTTATTGGCAGAACATCCAAGTTCCGATATAATTTATTTATGGTCACTACACAGAAAGGAATAATAATTTGCTGGTTTTTAGTC-TTTTTTACCTACAAAATTCGTTCAATTTAACCTAATTTTAAACCCTTGTTCTAATTCAAATGATTCCAAAATCTAATTATCCCTTTACACAATGGATACCA-AGCTATGCAAAAGATTGCTAAGCTTTCTGATAATCTGTTTGGGCAATAGATTTTTCCTATGGGAATATTCCGATTTTTGTCCCCTTATTTTTTGTATCCAAAATACTATCATCCCCTCCCACCATTGTACTGTAATAAAGAAAAATATATGCAACTGTAAATGAATGTGTGCACAAGACGCATCCTTACCTTGTCGCCAGCCAGAATCCTGAAAGAATCGATGATTTGTTCGGCTGTATCAGAATCTGTACTCTCTCTCGTCATGAAGTCTAAGAAAGCATCAAAATGGACATAGCCCGTATTATTTGGATCCACGACGCTCATTATCCTTCGGAAGTCTGCCTCTCCCTGGAAGAATACATTTTTTAAAGATAAACACACTTTTTCAAACAAGTTTT--------------------------------------------TTTCAATACA----GTTTTATTTAAAATTTGTATTACTTCTAATAATTTAAAGGAGAAAAA-TATATCATCCTAAATATATAACTATGTTGGGATAATGTTCGTCTGCTGATCTAA---TGATTGAA--------------ATATTAAAATAATTCTCTTTGTATAAGAAAATTTTATCTTGTTGCAGATGGAAATATAATAGAT--TGGAACAAAAGATATTTGCAATTTTTTTAAAGCAGTTACTGTA------TAAACAAT-TTTGGGAT--TTTTTAAAAAATAATTTGTGTATAAATTACAGATGCTATATACAAGGTGGTCAAATTATTGGATTAAAAAGTTCAATAAAAAAAAGTG-------------
Nbarrowsi_Tuckaleechee_N360 ATTATTGACAAAAACAAATTTTAATATTCAGATACAGTAAACTTTTCAAACAAAGACATGTAATTTTATTTATTTCAGGTATCTAAATAATTTTTAATG-TTTGACGAATATTTGAAAATTCTTA-GAACAGAACATCCAAGTTCCGATATAATTTATTTATGGTCACTACACAGAAAGGAATAATAATTTGCTGGTTTTTAGTCTTTTTTTCCCTACAAAATTCGTTCAATTTAACCTCATTTTAAACCCTTGTTCTAATTCAAATGATTCCAAAATCTAATTATCCCTTTACACAATGGATACCA-AGCTATGCATACGATTGCTAAGCTTTCTGATAATCTGTTTGGGCAATAGATTTTTCCTATGGGAATATTCCGATTTCTGTCCCCTTATTTTTTGTATCCAAAATACAATCATCCCCTCCCACCATTGTACTATGATAAAGAAAAATATATGCAACTGTAAATGAATGAGTGCACAAGACGCATCCTTACCTTGTCTCCAGCCAGAATCCTGAAAGAATCGATGATTTGTTCGGCTGTATCAGAATCTGTACTCTCTCTCGTCATGAAGTCTAAGAAAGCATCAAAGTGGACATAGCCCGTATTATTTGGATCCACGACGCTCATTATCCTTCGGAAGTCTGCCTCTCCCTGGAAGAATACATTTTTTAAAGATAAACACACTTTTTCAAACAAGTTTT--------------------------------------------TTTCAATACA----GTTTTATTTAAAATTTGTATTACTTCTAATAATTTAAAGGAGAAAAA-TATATCATCCTAAATATATAACTATGTTGGGATAATGTTCGTCTGCTAATCTAA---TGATTGAA--------------ATATTAAAATAATTCTCTTTGTATAAGAAAATTTTATCTTGTTGCAGACGGAAATATAATAGAT--TGGAACAAAAGATATTTGCAATTTTTTTAAAGCAGTTACTATA------TATACAAT-TTTGGGAT--TTTTTAAAAAATAATTTGTGTATAAATTATAGATGCTATATACAGGGTGGTCAAATTGTTGGATTACAAAGTTCAATAAAAAAAAGTGTGTAGTTTAAATG
Nbishopi_DryFalls_N150 --------------------------TTCAGATACAGTAAACGTTTCGAACAAAGATATGTAATTTTATTCATTTCAGGTATCTGAATAATTTTTAATGTTTTGACGAATATTTGAAAGTTCTAACTGGCAGAACACCCAAGTTCCGATATAATTTATTTATAGTCACTACACAGAAAGGAACAATAGTTTGCTGGTTTTTAGTCTTTTTCCTCCTACAAAATTGGTTGGATTTAACCTCATTTTAAACCCTTGTTTTAATTCAAATGATTCCAAAATCTAATTATCCCTTTCCACAATGGATACCAAAGCTATGCATAAGATTGCCAAGCTTTCTGATGATCTGTTTGGGCAATAGATTTTTCCTATGGGAATATTCAGATTTTTGTCCCCTTATTTTTTGTATCCAAAATACAATCATCCCCTCCCACCATTGTACTGTGATAAAGAAAAATATACACAACTGTAAATGAATGAGTGTACAAGAAGCATCCTTACCTTGTCTCCAGCCAGAATCCTGAAAGAATCGATGATTTGTTCGGCTGTATCAGAATCCGTACTCTCTCTCGTCATGAAGTCTAAGAAAGCATCAAAGTGGACATAGCCCGTGTTATTGGGATCCACGACACTCATTATCCTTCGGAAGTCTGCCTCTCCCTGGAAGAATACATTTTTTAAAGATAAACACACTTTTTCAAACAAGTCATCTACCTAGATTAGGTCAAGTGTTACAAATAAAAATAAATGAAAGTTTTAAAAACTATGTTTTTATTTAAAATGTATAAAATATTTAATGAACTAAAAAGAAGAAATAGTTTCATAAAAAATATATAATTATTTTATTTCAAAATTCGTCTGCTATTCTACACCAGACTAAAAGGTGGTGAGCTCTTCATTAGATTAGAGTTCTTTATATAAGTGCACCAGACTTTTATTTATATAGAATAACAGTGAATTTTGAAATAAAATTCAGTTGTACCTTTTACAGTACAACCCCGCTTATCCGGCATTCAGTTTTCCGG---------------------------------------------------------------------------------------------------------
Nbishopi_StandingIndian_N131 --------------------------TTCAGATACAGTAAACGTTTCGAACAAAGATATGTAATTTTATTCATTTCAGGTATCTGAATAATTTTTAATGTTTTGACGAATATTTGAAAGTTCTAACTGGCAGAACACCCAAGTTCCGATATAATTTATTTATAGTCACTACACAGAAAGGAACAATAGTTTGCTGGTTTTTAGTCTTTTTCCTCCTACAAAATTGGTTGGATTTAACCTCATTTTAAACCCTTGTTTTAATTCAAATGATTCCAAAATCTAATTATCCCTTTCCACAATGGATACCAAAGCTATGCATAAGATTGCCAAGCTTTCTGATGATCTGTTTGGGCAATAGATTTTTCCTATGGGAATATTCAGATTTTTGTCCCCTTATTTTTTGTATCCAAAATACAATCATCCCCTCCCACCATTGTACTGTGATAAAGAAAAATATACACAACTGTAAATGAATGAGTGTACAAGAGGCATCCTTACCTTGTCTCCAGCCAGAATCCTGAAAGAATCGATGATTTGTTCGGCTGTATCAGAATCCGTACTCTCTCTCGTCATGAAGTCTAAGAAAGCATCAAAGTGGACATAGCCCGTGTTATTGGGATCCACGACACTCATTATCCTTCGGAAGTCTGCCTCTCCCTGGAAGAATACATTTTTTAAAGATAAACACACTTTTTCAAACAAGTCATCTACCTAGATTAGGTCAAGTGTTACAAATAAAAATAAATGAAAGTTTTAAAAACTATGTTTTTATTTAAAATGTATAAAATATTTAATGAACTAAAAAGAAGAAATAGTTTCATAAAAAATATATAATTATTTTATTTCAAAATTCGTCTGCTATTCTACACCAGACTAAAAGGTGGTGAGCTCTTCATTAGATTAGAGTTCTTTATATAAGTGCACCAGACTTTTATTTATATAGAATAACAGTGAATTTTGAAATAAAATTCAGTTGTACCTTTTACAGTACAACCCCGCTTATCCGGCATTCAGTTTTCCGGACATTTTTGGAAAATTAGTTTAGGTATAAAAAATACTAGTTATGTGAATC-GTACCAAAAAATCGGATCGGAAAAGTTAACTAAAAAAAGTGCACGGCTTCGCTG
Nbrimleyi_NewberryCr_N984 ATCATTGACAAAAACAAATTTTAATATTCAGACACAGTAAACTTTTCGAACAAAGATATGTGATTTTATTCATTTCAGGTATCTAATTAATTTTTAATGTTTTTACGAATATTTGAAAATTCTTATTGGCAGAACATCCAAGTTCCGATATAATTTATTTATAGTCACTACACAGAAAGGAACAATAGTTTGCTGGTTTTTAGTTTTTTTTCTTCTACAAAATTGGTTGGATTTAACCTTATTTTAAACCCTTGTTCTAATTCAAATGATTCCAAAATCAAACTATCCCTTTCCACAATGGATACCA-AGCTACACATAAGATTGCTAAGCTCTCTGATAATCTGTTTGGGCAATAAATTCTTCTTATGGGCATATTCAGATTTTTGTCCCCTTATTCTTTGTATCCAAAATACAATAATCTCCTTTCATCATTGTACTGTGATAAAGAAAAATATATACAACTGTAAATGAATGAGTGCACAAGAGGCATCCTTACCTTGTCTCCAGCCAGAATCCTGAAAGAATCGATGATTTGTTCGGCTGTATCAGAATCTGTACTCTCTCTCGTCATGAAGTCTAAGAAAGCATCAAAGTGGACATAGCCCGTGTTATTTGGATCCACGACACTCATTATCCTTCGGAAGTCTGCCTCTCCCTAGAAGAATACATTTTTTAAAGATAAACACACTTTTTCAAACAAATTTT--------------------------------------------TTTCAATACA----GTTTTATTTAAAATTTGTATTACTTTTAATAGTTTAAAAGGGAAAAA-TGTATCATCCTAAATATACACCTATGTTGGGATAA----------------------TGAT--------------------ATTAAAAAAAATCTCTTTGTATAAGAAAATTTTTTTTCGTTGCAGATGGAAATATAATAGAT--TGGAACAAAAGATATTTGCAATTTTTTTAAAGCAGTTACTGAA------CAAACAAT-TTTGGGAT--TTTT--TAAAATAATTTGTGTATAAATTATACATGCTATATACAAGGTGGTCAAATTGTTGGATTACAAAGTTCAATAAAAAAAAGTGTATAGTTTAAATG
Nbrimleyi_RumblingBald_N241 ATCATTGACAAAAACAAATTTTAATATTCAGACACAGTAAACTTTTCGAACAAAGATATGTGATTTTATTCATTTCAGGTATCTAATTAATTTTTAATGTTTTTACGAATATTTGAAAATTCTTATTGGCAGAACATCCAAGTTCCGATATAATTTATTTATAGTCACTACACAGAAAGGAACAATAGTTTGCTGGTTTTTAGTTTTTTTTCTTCTACAAAATTGGTTGGATTTAACCTTATTTTAAACCCTTGTTCTAATTCAAATGATTCCAAAATCAAACTATCCCTTTCCACAATGGATACCA-AGCTACGCATAAGATTGCTAAGCTCTCTGATAATCTGTTTGGGCAATAGATTTTTTTTATGGGAATATTCAGATTTTTGTCCCCTTATTCTTTGTATCCAAAATACAATAATCTCCTTTCACCATTGTACTGTGATAAAGAAAAATATATACAACTGTAAATGAATGAGTGCACAAGAGGCATTCTTACCTTGTCTCCAGCCAGAATCCTGAAAGAATCGATGATTTGTTCGGCTGTATCAGAATCTGTACTCTCTCTCGTCATGAAGTCTAAGAAAGCATCAAAGTGGACATAGCCCGTGTTATTTGGATCCACGACACTCATTATCCTTCGGAAGTCTGCCTCTCCCTGGAAGAATACATTTTTTAAAGATAAACACACTTTTTCAAACAAATTTT--------------------------------------------TTTCAATACA----GTTTTATTTAAAATTTGTATTACTTTTAATAGTTTAAAGGGGAAAAA-TGTATCATCCTAAATATATACCTATGTTGGGATAA----------------------TGAT--------------------ATTAAAAAAAATCTCTTTGTATAAGAAAATTTTTTTTCGTTGCAGATGGAAATATAATAGAT--TGGAACAAAAGATATTTGTAATTTTTTTAAAGCAGTTACTGAA------CAAACAAT-TTTGGGAT--TTTT--TAAAATAATTTGTGTATAAATTATACATGCTATATACAAGGTGGTCAAATTGTTGGATTACAAAGTTCAATAAAAAAAAGTGTATAGTTTAAATG
Ncarolinensis_Grandfather_N218 ATCATTGACAAAAACACATTTTAATATTCAGATACAGTAAACTTTTCGAACAAAGATATGTAATTTTATTCATTTCAGG--TCTAAATAATTTTTAATGTTTTGACGAATATTTGAAAGTTCTAACTGGCAGAACACCCAAGTTCCGATTTAATTTATTTATAGTCACTACACAGAAAGGGACAATGGTTTGCTGGTTTTTAGTCTTTTTCCTCCTACAAAATTGGTTGGATTTAATCTAATTTTAAACCCTTGTTTTAATTCAAATGATTCCAAAATC--------CCTTTCCACAATGGATACCAAAGCTATGCATAAGATTGCCAAGCTTTCTGATAATCTGTTTGGGCAATAGATTTTTCCTATGGGAATATTCAGATTTTTGTCCCCTTATTTTTTGTATCCAAAATACAATCATCCCCTCCCACCATTATACTGTGATACAGAAAAATATATACAACTGTAAATGAATGAGTGCACAAGAGGCATCCTTACCTTGTCTCCAGCCAGAATCCTGAAAGAATCGATGATTTGTTCGGCTGTATCAGAATCCGTACTCTCTCTCGTCATGAAGTCCAAGAAAGCATCAAAGTGGACATAGCCAGTGTTATTGGGATCCACGACACTCATTATCCTTCGGAAGTCTGCCTCTCCCTGGAAGAATACATTTTTTAAAGATAAACACACTTTTTCAAACAAGTCATCTACCTAGATTAGGTCAAGTGTTACAAATAAAAATAAATAAAAGTTTTAAAAAATATGTTTTTATTTAAAATTTATAAAATATTTAATGAACTAAAAAGAAGAAATAGTTTCATAAAACATATATAATTATTTTATTTCAAAATTCGTCTGCTATTCTACACCAGACTAAAAGGTGGTGAGCTCTTCATTAGATTAGAGTTCTTTATATAAGTGCACCAGACTTTTATTTATATAGAACAACAGTGAATTTTGAAATAAAATTCATTTGTACCTTTTACAGTACAACCCCACTTATCCGGCATTCAGTTTTCCGGACATTTTCGTAAAATTAGTTTAGGTATAAAAAATACTAGTTATGTGGATCGGCATCAAAAAATCGGATCGGAAATGTTAACTAAAAAAAGTGTACTTCTTCGCTG
Ncarolinensis_LinvilleCaverns_N227 -----------------------------------------------------------------------------------------------------------------------------------------------------------------------------------------------------------------------------------------------------------------------------------------------------------------------TATGCATAAGATTGCCAAGCTTTCTGATAATCTGTTTGGGCGATAGATTTTTCCTATGGGAATATTCAGATTTTTGTCCCCTTATTTTTTGTATCCAAAATACAATCATCCCCTCCCACCATTGTACTGTGATAAAGAAAAATATATACAACTGTAAATGAATGAGTGCACAAGAGGCATCCTTACCTTGTCTCCAGCCAGAATCCTGAAAGAATCGATGATTTGTTCGGCTGTATCAGAATCCGTACTCTCTCTCGTCATGAAGTCCAAGAAAGCATCAAAGTGGACATAGCCCGTGTTATTGGGATCCACGACACTCATTATCCTTCGGAAGTCTGCCTCTCCCTGGAAGAATACATTTTTTAAA----------------------------------------------------------------------------------------------------------------------------------------------------------------------------------------------------------------------------------------------------------------------------------------------------------------------------------------------------------------------------------------------------------------------------------------------------------------
Ncarteri_English_N031 ATCATTGACAAAAACACATTTTAATATTCAGATACAGTAAATGTTTCGAACAAAGATATGTAATTTTATTCATTTCAGGTATTTAAATAATTTTTAATGTTTTGACGAATATTTGAAAGTTCTAACTGGCAGAACACCCAAGTTCCGATATAATTTATTTATAGTCACTACACAGAAAGGAACAATAGTTTGCTGGTTTTTAGTCCTTTTCCTCCTACAAAATTGGTTGGATTTAACCTCATTTTAAACCCTTGTTTTAATTCAAATGATTCCAAAATCGAATTATCCCTTTCCACAATGGATACCAAAGCTATGCATAAGATTGCCAAGCTTTCCGATAATCTGTTTGGGTAATAGATTTTTCCTATGGGAATATTCAGATTTTTGTCCCCTTATGTTTTGTATCCAAAATACAATCATCCCCTCCCACCATTGTACTGTGATAAAGAAAAATATATGCAACTGTAAATGAATGAGTGCACAAGAGGCATCCTTACCTTGTCTCCAGCCAGAATCCTGAAAGAATCGATGATTTGTTCGGCTGTATCAGAATCCGTACTCTCTCTCGTCATGAAGTCTAAGAAAGCATCAAAGTGGACATAGCCCGTGTTATTGGGATCCACGACACTCATTATCCTTCGGAAGTCTGCCTCTCCCTGGAAGAATACATTTTTTAAAGATAATCATACTTTTTCAAACAAGTCATCTACCTAGATTAGGTCAAGTGTTACAAATAAAAATAAATAAAAGTTTTAAAAACTATG---TTATTTAAAATGTATAAAATATTTAATGAACTAAAAAGAAGAAATAGTTTCATAAAAAATATATAATTATTTTATTTCAAAATTCGTCTGCTATTCTACACCAGACTAAAAGGTGGTGAGCTCTTCATTAGATTAGAGTTCTTTACATAAGTGTAACA------TATTTATATAGAATAACAGTGAATTTTGAAATAAAATTCATTTGTACCTTTTACAGTACAACCCCGCTTATCTGGCATTCAGTTTTCCGGACATTTTCGGAAAATTAGTTTAGGTATAAAAAATACTAGTTATGTGAATCGGTACCAAAAAATCGGATCGG------------------------------GCTG
Ncarteri_PilotMtn_G2185 --------------------------TTCAGATACAGTAAATGTTTCGAACAAAGATATGTAATTTTATTCATTTCAGGTATTTAAATAATTTTTAATGTTTTGACGAATATTTGAAAGTTCTAACAGGCAGTACACCCAAGTTCCGATATAATTTATTTATAGTCACTACACAGAAAGGAACAATAGTTTGCTGGTTTTTAGTCCTTTTCCTCCTACAAAATTGGTTGGATTTAACCTCATTTTAAACCCTTGTTTTAATTCAAATGATTCCAAAATCTAATTATCCCTCTCCACAATGGATACCAAAGCTATGCATAAGATTGCCAAGCTTTCTGATAATCTGTTTGGGCAATAGATTTTTCCTATGGGAATATTCAGATTTTCGTCCCCTTATTTTTTGTATCCAAAATACAATCATCCCCTCCCACCATTGTACTGTGATAAAGAAAAATATATACAACTGTAAATGAATGAGTGCTCATGAGGCACCCTTACCTTGTCTCCAGCCAGAATCCTGAAAGAATCGATGATTTGTTCGGCTGTATCAGAATCCGTACTCTCTCTCGTCATGAAGTCTAAGAAAGCATCAAAGTGGACATAGCCCGTGTTATTGGGATCCACGACACTCATTATCCTTCGGAAGTCTGCCTCTCCCTGGAAGAATACATTTTTTAAAGATAAACACACTTTTTCAAACAAGTCATCTACCTAAATTAGGTCAAGAGTTACAAATAAAAATAAATAAAAGTTTTGAAAAATATGTTTTTATTTAAA-TGTATAAAATACTTAATGAACTAAAGAGAAGATATAGTTTCATAAAAAATATATAATTCTTTTATTTCAAAGTTCGTCTGCTATTCTACACGAGACTAAAAGGTGGTGG---CTTCATTAGATTAGAGTTCTTTATATAAGTGTACCACATTTTTATTTATATAGGATAACAGTGAATTTTGAAATAAAATTCATTTGTACCTTTTACAGTACAACCCCGCTAATCTGGCATTCAGTTTTCTGGACATTTTTGGAAAATTAGTTTAGGTGTAAGAAATACTAGTTATGCGAATCGGTACCAAAAAATCGGATCGCAAAAATTAACTAAAAAAAGTGTACAGCTCCTCTG
Ncarteri_Pitchfork_N363 ---------------------------------------------------------------------------------------------------------------------------------CAGAACACCCAAGTTCCGATATAATTTATTTACAGTCACTACACAGAAAGGAACAACAATTTGCTGGTTTTTAGTC-TTTTCCTCCTACAAAATTGGTTGGATTTAACCTCATTTTAAACCCTTGTTTTAATTCAAATGATTCCAAAATCTAATTATCCCTTTTTACAATGGATACCAAAGCTATGCATAAGATTGCCAAGCTTTCTGATAATCTGTTTGGAAAACAGATTTTTCCTATGGAAATATTCAGATTTTTGTCCCCTTATGTTTTGTATCCAAAATACAATCATCCCCTCCCACCATTGCACTGTGATAAAGAAAAATATATACAACTGTAAATGAATGAGTGCAGAAGAGGCATCCTTACCTTGTCTCCAGCCAGAATCCTGAAAGAATCTATGATTTGTTCGGCTGTATCAGAATCCGTACTCTCTCTCGTCATGAAGTCTAAGAAAGCATCAAAGTGGACATAGCCCGTGTTATTGGGATCCACGACACTCATTATCCTTCGGAAGTCTGCCTCTCCCTGGAAGAATACATATTTTAAAGATAAACACACTTTTTCAAACAAGTCATCTACCTAGATTAGGTCAAGTGTTACAAATAAAAATAAATAAAAGTTTTAAAAAATATGTTTTTATTTAAAATGTATAAAATATTTAATGAACTCAAAAGAAGAAATAGTTTCATAAAAAATATATAATTCTTTTATTTCAAAATTCGTCTGCCATTCTACACCAGACTAAAAGGTGGTGAGCTCTTCATTAGATTAGAGTTCTTTATATAAGTGCACCACACTTTTATTTATATAGAATAACAGTGAATTTTGAAATAAAATTCATTTGTACCTTTTACAGTACAACCTCACTTATCTGGCATTCAGTTTTCCGGTCATTTTCAGAAAATTAGGTTAGATATAAAAAATACTAGTTATG----ACGGTACCAAAAAATCGGATCGGAAAAGTTAACTAAAAAAAGTGTACGGCTTCGCAG
Ncarteri_WeberCty_N1044 --------------------------TTCAGATACAGTAAATGTTTCGAACAAAGACATGTAATTTTATCCATTTCAGCTATTTAAATAACTTTTAATGTTTTGACGAATATTTGAAAGTTCTAACTGGCAGAACACCCAAGTTCCGATATAATTTATTTATAGTCACTACACAGAAAGGAACAATAGTTTGCTGGTTTTTAGTCCTTTTCCTCCTACAAAATTGGTTGGATTTAACCTCATTTTAAACCCTTGTTTTAATTCAAATGATTCCAAAATCTAATTATCCCTTTCCACAATGGATACCAAAGCTATGCATAAGTTTGCCAAACTTTCTGATAATCTGTTTGGACAATAGATTTTTCCTATGGGAATATTCAGATTTTTGTCCCCTTATGTTTTGTATCCAAAATACAATCATCCCCTCCCACCATTGTACTGTGATAAAGAAAAATATATACAACTGTAAATGAATGAGGG-----------CCCTTACCTTGTCTCCAGCCAGAATCCTGAAAGAATCTATGATTTGTTCGGCTGTATCAGAATCCGTACTCTCTCTCGTCATGAAGTCTAAGAAAGCATCAAAGTGGACATAGCCCGTGTTATTGGGATCCACGACACTCATTATCCTTCGGAAGTCTGCCTCTCCCTGGAAGAATACATTTTTTAAAGATAAACACTCTTTTTCAAACAAGTCATCTACCTAGATTAGGTCAACTGTTACAAATAAAAATAAATAAAAGTTTTTAAA------------ATTAAAATGTATAAAATATTTAATGAACTAAAAAGAAGAAGTAGTTTCATAAAAAATATATAATTCTTTTATTTCAAAATTCGTCTTCTATTCTACACCAGACAAAAAGGTGGTGAGCTCTTCATTAGATTAGAGTTCTTTATATAAGTGCACCACACTTTTATTTATATAGAATAACAGTGAATTTTGAAATAAAATTCATTTGTACCTTTTACAGTACAACCCCGCTTATCTGGCATTCAGTTTTCCGGACAATTTTGGAAAATTAGTTTAGGTATAAAAAATACTAGTTATGCGAATCGGTACCAAAAAATCGGATTGCAAAAGTTAACTAAAAAAAGTGTACAGCTTCTCTG
Ncherokee_BallhootScar_N193 --------------------------TTCAGATACAGTAAACGTTTCGAACAAAGATATGTATTTTTATTCATTTCAGGTATCTAAATAATTTTTAATGTTTTGACGAATATTTGAAAGTTCTAACTGGCAGAACACCCAAGTTCCGATATAATTTATTTATAGTCACTACACAGAAAGGAACAATAGTTTGCTGGTTTTTAGTCTTTTTCCTCCTACAAAATTGGTTGGATTTAATCTCATTTTAAACCCTTGTTTTAATTCAAATGATTCCAAAATC--------CCTATCCACAATGGATACCAAAGCTATGCATAATATTGCCAAGCTTTCTGATAATCTGTTTGGGCAATAGATTTTTCTTATGGGAATATTCAGATTTTTGTCCCCTTATTTTTTGTATCCAAAATACAATCATCCCCTCCCACCATTGTACTGCGATAAAGAAAAATATATACAACTGTAAATGAATGAGTATACAAGAGGAATCCTTACCTTGTCTCCAGCCAGAATCCTGAAAGAATCGATGATTTGTTCGGCTGTATCAGAATCCGTACTCTCTCTCGTCATGAAGTCCAAGAAAGCATCAAAGTGGACATAACCCGTGTTATTGGGATCCACGACGCTCATTATCCTTCGGAAGTCTGCCTCTCCCTGGAAGAATACATTTTTTAAAGATAAACACACTTTTTCAAACAAGTCATCTACCTAGATTAGGTCAAGTGTTACAAATAAAAATAAATAAAAGTTTTAAAAAATATGTTTTTATTTAAAATGTATAAAATATTTAATGAACTAAAAAGAAGAAATAGTTTCATAAAAAATATATAATTATTTTATTTCAAAATTTGTCTGCTATTCTACACCAGACTAAAAGGTGGTGAGCTCTTCATTAGATTAGAGTTCTTTATATAAGTGCACCAGACTTTTATTTA---------------------------------------------------------------------------------------------------------------------------------------------------------------------------------------------
Ncherokee_BalsamMtn_N891 ATCATTGACAAAAACACATTTTAATATTCAGATACAGTAAACGTTTCGAACAAAGATATGTAATTTTATTCATTTCAGGTATCTAAATAATTTTTAATGTTTTGACGAATATTTGAAAGTTCTAACTGGCAGAACACCCAAGTTCCGATATAATTTATTTATAGTCACTACACAGAAAGGAACAATAGTTTGCTGGTTTTTAGTC--TTTCCTCCTACAAAATTGGTTGGATTTAATCTCATTTTAAACCCTTGTTTTAATTCAAATGATTCCAAAATC--------CCTATCCACAATGGATACCAAAGCTATGCATAAGATTGCCAAGCTTTCTGATAATCTGTTTGGGCAATAGATTTTTCCTATGGGAATAATCAGATTTTTGTCCCCTTATTTTTTGTATCCAAAATACAATCATCCCCTCCCACCATTGTACTGCGATAAAGAAAAATATATACAACTGTAAATGAATGAGTACACAAGAGGCATCCTTACCTTGTCTCCAGCCAGAATCCTGAAAGAATCAATGATTTGTTCAGCTGTATCAGAATCCGTACTCTCTCTCGTCATGAAGTCCAAGAAAGCATCAAAGTGGACATAACCCGTGTTATTGGGATCCACGACGCTCATTATCCTTCGGAAGTCTGCCTCTCCCTGGAAGAATACATTTTTTAAAGATAAACACACTTTTTCAAACAAGTCATCTACCTAGATTAGGTCAAGTGTTACAAATAAAAATAAATAAAAGTTTAAAAAAATATGTTTTTATTTAAAATGTATAAAATATTTAATGAACTAAAAAGAAAAAATAGTTTCATGAAAAATATATAATTATTTTATTTCAAAATTCGTCTGCTATTCTACACCAGACTAAAAGGTGGTGAGCTCTTCATTAGATTAGAGTTATTTATATAAGTGCACCAGACTTTTATTTATATAGAATAACAGTGAATTTTGAAATAAAATTAATTTGTAACTTTTACAGTACAACCCCGCTTATCCGGCATTCAGTTTTCCGGACATTTT--------------------------------------------------------------------------------------------------
Ncooperi_BeaverCrk_N1002 --------------------------------------------------------------------TTCATTTCAGGTATCTAAATAATTTTTAATGTTTTGATGAATATTTGAAAGTTCTGACTGGCAGAACACCCAAGTTCCGATATAATTTATTTATAGTCACTACACAGAAAGGAACAATAGTTTGCTGGTTTTTAGTCTTTTTCCTCCTACAAAATTGGTTGGATTTAACCTCATTTTAAACCCTTGTTTTAATTCAAATGATTCCAAAATCTAATTATCCCTTTCCACAATGGATACCAAAGCTATGCATAAGATTGCCAAGCCTTCTGATAATCTGTTTGGGCAATAGATTTTTCCTATAGGAATATTCAGATTTTTGTCCCCTTATTTTTTGTATCCAAAATACAATCATCCCCCCCCACCATTGTACTGTGATAAAGAAAAATATACACAACTGTAAATGAATGAGTGCACAAGAGACATCCTTACCTTGTCCCCAGCCAGAATCCTGAAAGAATCGATGATTTGTTCGGCTGTATCAGAATCCGTACTCTCTCTCGTCATGAAGTCTAAGAAAGCATCAAAGTGGACATAGCCTGTGTTATTGGGATCCACGACACTCATTATCCTTCGGAAGTCTGCCTCTCCCTGGAAGAATACATTTTTTAAAGATAAACACACTTTTTCAAACAAGTCACCTACCTAGATTAGGTCAAGTGTTACAAATAAAAATAAATAAAAGTTTTAAAAAATATGTCTTTATTTAAAATGTATAAAATATTTAATGAACTAACAAGAAGAAATAGTTTCATAAAAAATATATAATTATTTTATTTCAAAATTCGTCTGCTATTCTACACCAGACTAAAAGGTGGTGAGGTCTTCATTAGATTAGAGTTCTTTATATAAGTGCACCAGAATTTTATTTATATAGAATAACAGTGAATTTTGAAATAAAATTCATTTGTACCTTTTACAGTACAACCCCGCTTATCCGGCATTCAGTTTTCCAGACATTTTCGGAAAATTAGTTCAGGTATAAAAAATACTAGTTATGCAAATCAGTACCAAAAAATTGGATCGGAAAAGTTAACTAAAAAAAGTGTACGGCTTCGCTG
Ncooperi_BrasstBald_N824 ATCATTGACAAAAACACATTTTAATATTCTGATACAGTAAACGTTTCGAACAAAGACATGTAATTTTATTCATTTCAGGTACCTAAATAATTTTTAATGTTTTGATGAATATTTGAAAGTTCTGACTGGCAGAACACCCAAGTTCCGATATAATTTATTTATAGTCACTACACAGAAAGGAACAATAGTTTGCTGGTTTTTAGTCTTTTTCCTCCTACAAAATTGGTTGGATTTAACCTCATTTTAAACCCTTGTTTTAATTCAAATGATTCCAAAATCTAATTATCCCTTTCCACAATGGATACCAAAGCTATGCATAAGATTGCCAAGCCTTCTGATAATCTGTTTGGGCAATAGATTTTTCCTATAGGAATATTCAGATTTTTGTCCCCTTATTTTTTGTATCCAAAATACAATCATCCCCCCCCACCATTGTACTGTGATAAAGAAAAATATACACAACTGTAAATGAATGAGTGCACAAGAGACATCCTTACCTTGTCCCCAGCCAGAATCCTGAAAGAATCGATGATTTGTTCGGCTGTATCAGAATCCGTACTCTCTCTCGTCATGAAGTCTAAGAAAGCATCAAAGTGGACATAGCCTGTGTTATTGGGATCCACGACACTCATTATCCTTCGGAAGTCTGCCTCTCCCTGGAAGAATACATTTTTTAAAGATAAACACACTTTTTCAAACAAGTCACCTACCTAGATTAGGTCAAGTGTTACAAATAAAAATAAATAAAAGTTTTAAAAAATATGTCTTTATTTAAAATGTATAAAATATTTAATGAACTAACAAGAAGAAATAGTTTCATAAAAAATATATAATTATTTTATTTCAAAATTCGTCTGCTATTCTACACCAGACTAAAAGGTGGTGAGGTCTTCATTAGATTAGAGTTCTTTATATAAGTGCACCAGAATTTTATTTATATAGAATAACAGTGAATTTTGAAATAAAATTCATTTGTACCTTTTACAGTACAACCCCGCTTATCCGGCATTCAGTTTTCCAGACATTTTCGGAAAATTAGTTCAGGTATAAAAAATACTAGTTATGCAAATCAGTACCAAAAAATTGGATCGGAAAAGTTAACTAAAAAAAGTG-------------
Ncooperi_CheoahDam_N1122 --------------------------TTCAGATACAGTAAACGTTTCAAACAAAGATATGTAATTTTATTCATTTCAGGTATCTAAATAATTTTTAATGTTTTGACGAATATTTGAAAGTTCTAACTGGCAGAACATCCAAGTTCCGATATAATTTATTTATAGTCACTACACAGAAAGGAACAATAGTTTGCTGGTTTTTAGTCTTTTTCCTCCTACAAAATTGGTTGGATTTAACCTCATTTTAAACCCTTGTTTTAATTCCAATGATTCCAAAATCTAATTATCCCTTTCCACAATGGATACCAAAGCTATGCATAAGATTGCCAAGCTTTCTGATAATCTGTTTGGGCAATACATTTTTCCTATGGGAATATTCAGATTTTTGTCCCCTTATTTTTTGTATCCAAAATACAATCAACCCCCCCC--CATTGTACTGTGATAAAGAAAAATATACACAACTGTAAATGAATGAGTGCACAAGAGACATCCTTACCTTGTCCCCAGCCAGAATCCTGAAAGAATCGATGATTTGTTCGGCTGTATCAGAATCCGTACTCTCTCTCGTCATGAAGTCTAAGAAAGCATCAAAGTGGACATAGCCTGTGTTATTGGGATCCACGACACTCATTATCCTTCGGAAGTCTGCCTCTCCCTGGAAGAATACATTTTTTAATGATAAACACACTCTTTCAAACAAGTCATCTACCTAGATTAGGTCAAGTGTTACAAATAAAAATAAATAAAAGTTTTGAAAAATATGTTTTTATTTAAAATGTATAAAATATTTAATGAACTAAAAAGAAGAAATAGTTTCATAAAAAATATATAATTATTTTATTTCAAAATTCGTCAGCTATTCTACACCAGATTAAAAGGTGGTGAGCTTTTCATTAGATTAGAGTTCTTTATATAAGTGCACCAGACTTTTATTTATATAGAATAACAGTGAATTTTGAAATAAAATTCATTTGTACCTTTTACAGTAAAACCCCGCTTATCTGTCATTCAGTTAACCGGACATTTTCGGAAAATTAGTTTAGGTATAAAAAATA----------------------------------------------------------------------
Ncooperi_NantRiverGorge_N682 ------------------------------GATACAGTAAACGTTTCGAACAAAGATATGTAATTTTATTCATTTCAGGTATCTAAATAATTTTTAATGTTTTGATGAATATTTGAAAGTTCTGACTGGCAGAACACCCAAGTTCCGATATAATTTATTTATAGTCACTACACAGAAAGGAACAATAGTTTGCTGGTTTTTAGTCTTTTTCCTCCTACAAAATTGGTTGGATTTTATCTCATTTTAAACCCTTGTTTTAATTCAAATGATTCCAAAATCTAATTATCCCTTTCCACAATGGATACCAAAGCTATGCATAAGATTGCCAAGCCTTCTGATAATCTGTTTGGGCAATAGATTTTTCCTATAGGAATATTCAGATTTTTGTCCCCTTATTTTTTGTATCCAAAATACAATCATCCCCCCCCACCATTGTACTGTGATAAAGAAAAATATACACAACTGTAAATGAATGAGTGCACAAGAGACATCCTTACCTTGTCCCCAGCCAGAATCCTGAAAGAATCGATGATTTGTTCGGCTGTATCAGAATCCGTACTCTCTCTCGTCATGAAGTCTAAGAAAGCATCAAAGTGGACATAGCCTGTGTTATTGGGATCCACGACACTCATTATCCTTCGGAAGTCTGCCTCTCCCTGGAAGAATACATTTTTTAAAGATAAACACACTTTTTCAAACAAGTCACCTACCTAGATTAGGTCAAGTGTTACAAATAAAAATAAATAAAAGTTTTAAAAAATATGTCTTTATTTAAAATGTATAAAATATTTAATAAACTAACAAGAAGAAATAGTTTCATAAAAAATATATAATTATTTTATTTCAAAATTCGTCTGCTATTCTACACCAGACTAAAAGGTGGTGAGGTCTTCATTAGATTAGAGTTCTTTATATAAGTGCACCAGAATTTTATTTATATAGAATAACAGTGAATTTTGAAATAAAATTCATTTGTACCTTTTACAGTACAACCCCGCTTATCCGGCATTCAGTTTTCCAGACATTTTCGGAAAATTAGTTCAGGTATAAAAAATACTAGTTATGCAAATCAGTACCAAAAAATTGGATCGGAAAAGTTAACTAAAAAAAGTGTACGGCTTCGCTG
Ncooperi_RockCrRoad_N1160 ATCATTGACAAAAACACATTTTAATATTCAGATACAGTAAACGTTTCGAACAAAGATATGTAATTTTATTCATTTCAGGTATCTAAATAATTTTTAATGTTTTGACAAATATTTGAAAGTTCTAACTGGCAGAACACCCAAGTTCCGATATAATTTATTTATAGTCACTACACAGAAAGGAACAATAGTTTGCTGGTTTTTAGTCTTTTTCCTCCTACAAAATTGGTTGGATTTAACCTCATTTTAAACCCTTGTTTTAAGTCAAATGATTCCAAAATCTAATTATTCCTTTCCACAATGGATCTCAAAGCTATGCATAAGATTGCCAAGCTTTCTGATAATCTGTTTGGGCAATAGATTTTTCCTATGGAAATATTCAGATTTTTGTCCTCTTATTTTTTGTATCCAAAATACAATCATCCCCTCCCACCATTGTACTGTGATAAAGAAAAATATATACAACCGTAAATGAATGAGTGCACAAGAGGCATCCTTACCTTGTCTCCAGCCAGAATCCTGAAAGAATCGATGATTTGTTCGGCTGTATCAGAATCCGTACTCTCTCTCGTCATGAAGTCTAAGAAAGCATCAAAGTGGACATAGCCCGTGTTATTGGGATCCACGACACTCATTATCCTTCGGAAGTCTGCCTCTCCCTGGAAGAATACATTTTTTAAAGATAAACACACTCTTTCAAACAAGTCATCTACCTAGATTAGGTCAAGTGTTACAAATAAAAATAAATAAAAGTTTTAAAAAATATGTTTTTACTTAAAATGTATAAAATATTTAATGAACTAAAAAGAAGAAATAGTTTCATAAAAAATATATAATTATTTTATTTCAAAATTCGTCTGCTATTCTACACCAGACTAAAAGGTGGTGAGCTTTTCATTAGATTAGAGTTCTTCATATAAGTGCACCAGACTTTTATTTATATAGAATAACAGTGAATTTTGAAATAAAATTCATTTGTACCTTTTACAGTACAACCCCGCTTATCCGGCATTCAGTTTTCCGGACATTTTTGGGAAATTAGTTTAGGTATAAAAAATACTAGTTATGCGGATCGGTACCAAAAAATCGGATCGGAAAAGTTAACTAAAAAAAGTGTACGGCTTCGCTG
Ncoylei_Apalachia_N1195 ATCATTAACAAAAACAAATTTTAATATTCAGACACAGTAAACTTTTCAGACAAAGACATGTAATTTTATTTATTTCAGGTATCTAAATAATTTTTAATG-TTTGACGAATATTTGAAAATTCTTATTGGCAGAACATCCAAGTTCCGATATAATTTATTTATGGTCACTACACCGAAAGGAATAATAATTTGCTGGTTTTTAGTC-TTTTTTTCCTACGAAATTCGTTCAATTTAACCTCATTTTAAACCTTTGTTATAATTCAAATGATTCCAAAATCTAATTATCCCTTTCCACAATGGATACCA-AGCTATACATAAGATTGCTAAGCTTTATGATAATCTGTTTGGGCAATAGATTTTTGCTATGGGAGTATTCAGATTTTTGTCCCCTTATTTTTTGTATCCAAAATACAATCATCCCCTCCCACCATTGTACTGTGATAAAGAAAAATATATGCAACTGTAGATGAAGGAGTGCACAAGAGGCATCCTTACCTTGTCTCCAGCCAGAATCCTAAAAGAATCGATGATTTGTTCGGCTGTATCAGAATCCGTACTCTCTCTCGTCATGAAGTCTAAGAAAGCATCAAAGTGGACATAGCCCGTATTATTTGGATCCACGACGCTCATTATCCTTCGGAAGTCTGCCTCTCCCTGGAAGAATACATTTTTTAAAGATAAACACACTTTTTCAAACAAGTTCT--------------------------------------------CTTCAATACA----GTTTTATTTAAAATTTGTATTACTTCTAATAATTTAAAGGAGAAAAA-AATATCATCCTAAATATATAACTA--------------------------------------------------------------------------------------------------------------------------------------------------------------------------------------------------------------------------------------------------------------------------------------------------
Ncoylei_DinkinCove_N1118 ATCATTGACAAAAACAAATTTTAATATTCAGACACAGTAAACTTTTCAAACAAAGACATGTAATTTTATTTATTTCAGGTATCTAAATAATTTTTAATG-TTTGACGAATATTTGAAAATTCTTATTGGCAGAACATCCAAGTTCCGATATTATTTATATATGGTCACTACACCGAAAGGAATAATAATTTGCTGGTTTTTAGTC-TTTTTTTCCTACGAAATTCGTTCAATTTAACCTCATTTTAAACCTTTGTTATAATTCAAATGATTCCAAAATCTAATTATCCCTTTCCACAATGGATACCA-AGCTATGCATAAGATTGCTAAGCTTTATGATAATCTGTTTGAGCAATATATTTTTCCTATGGGAATATTCAGATTTTTGTCCCCTTATTTTTTGTATCCAAAATACAATCATCCCCTCCCACCATTGTACTGTGATAAAGAAAAATATATGCAACTGTAGATGAAGGAGTGCACAAGAGGCATCCTTACCTTGTCTCCAGCCAGAATCCTGAAAGAATCGATGATTTGTTCAGCTGTATCAGAATCCGTACTCTCTCTCGTCATGAAGTCTAAGAAAGCATCAAAGTGGACATAGCCCGTATTATTTGGATCCACGACGCTCATTATCCTTCGGAAGTCTGCCTCTCCCTGGAAGAATACATTTTTTAAAGATAAACACACTTTTTCAAACAAGTTCT--------------------------------------------CTTCAATACA----GTTTTATTTAAAATTTGTATTACTTCTAATAATTTAAAGGAGAAAAA--ATATCATTCTAAATATATAACTA--------------------------------------------------------------------------------------------------------------------------------------------------------------------------------------------------------------------------------------------------------------------------------------------------
Ncoylei_TiptonCreek_N837 ATCATTGACAAAAACAAATTTTAATATTCAGACACAGTAAACTTTTCAAACAAAGACATGTAATTTTATTTATTTCAGGTATCTAAATAATTTTTAATG-TTTGACGAATATTTGAAATTTTTTATTGGCAGAACATCCAAGTTCCGATATAATTTATTTATGGTCACTACACCGAAAGGAATAATAATTTGCTGGTTTTTAGTC-TTTTTTTCCTACGAAATTCGTTCAATTTAACCTCATTTTAAACCTTTGTTATAATTCAAATGATTCCAAAATCTAATTATCCCTTTCCACAATGGATACCA-AGCTATGCATAAGATTGCTAAGCTTTATGATAATCTGTTTGGGCAATATATTTTTCCTATGGGAATATTCAGATTTTTGTCCCCTTATTCTTTGTATCCAAAATACAATCATCCCCTCCCACCATTGTACTGTGATAAAGAAAAATATATGCAACTGTAGATGAAGGAGTGCACAAGAGGCATCCTTACCTTGTCTCCAGCCAGAATCCTGAAAGAATCGATGATTTGTTCGGCTGTATCAGAATCCGTACTCTCTCTCGTCATGAAGTCTAAGAAAGCATCAAAGTGGACATAGCCCGTATTATTTGGATCCACGACGCTCATTATCCTTCGGAAGTCTGCCTCTCCCTGGAAGAATACATTTTTTAAAGATAAACACACTTTTTCAAACAAGTTCT--------------------------------------------CTTCAATACA----GTTTTATTTAAAATTTGTATTACTTCTAATAATTTAAAGGAGAAAAA--ATATCATCCTAAATATATAACTA--------------------------------------------------------------------------------------------------------------------------------------------------------------------------------------------------------------------------------------------------------------------------------------------------
Ncrosbyi_ShufordCrk_N1148 ATCATTGACAAAAACAAATTTTAATATTCAGACACAGTAAACTTTTCGAACAAAGATATGTAATTTTATTCATTTCAGGTATCTAAATAATTTTTAATGTTTTGACGAATATTTGAAAATTCTTATTGGCAGAACATCCAAGTTCCGATATAATTTATTTATAGTCACTACACAGAAAGGAACAATAGTTTGCTGG------GTTTTTTTTCTTCTACAAAATTGGTTGGATTTAACCTTATTTTAAACCCTTGTTCTAATTCAAATGATTCCAAAATCAAATTATCCCTTTGCACAATGGATACCA-AGCTACGCATAAGATTGCTAAGCTTTCTGATAATCTGTTTGGGCAATAGATTTTTCTTATGGGAATATTCAGATTTTTGTCCCCTTATTTTTTGTATCCAAAATACAATAATCTCCTTTCACCATTGTACTGTGATAAAGAAAAACATACACAACTGTAAATGAATGAGTGCACAAGAGGCATCCTTACCTTGTCTCCAGCCAGAATCCTGAAAGAATCGATGATTTGTTCGGCTGTATCAGAATCTGTACTCTCTCTCGTCATGAAGTCTAAGAAAGCATCAAAGTGGACATAGCCCGTGTTATTTGGATCCACGACGCTCATTATCCTTCGGAAGTCTGCCTCTCCCTGGAAGAATACATTTTTAAAAGATAAACACACTTTTTCAAACAAATTTT--------------------------------------------TTTTAATACA----GTTTTATTTAAAATTTGTATTACTTTTAATAATTTAAAGGGGAAAAA-TGTATCATCCTAAATATATACCTATGTTGGGATAA----------------------TGAT--------------------ATTAAAATAAATCTCTTTGTATAAGAAAATTTTTTTTTGTTACAGATGGAAATATAATAGAT--TGGAACAAAAGATATTTGCAATTTTTGTAAAGCAGTTACTGTA------CAAACAAT-TTTGGGAT--TTTT--TTAAATAATTTGTGTATAAATTATACATGCTATATACCAGGTGGTCAAATTGTTGGATTACAAAGTTCAATAAAAAAAAGTGTATAGTTTAAATG
Ndellingeri_BullpenBridge_N109 ------------------------------------------------------GATATGTAATTTTATTCATTTCAGGTATCTAAATAATTTTTAATGTTTTGACGAATATTTGAAAGTTCTAACTGGCAGAACACCCAAGTTCCAATATAATTTATTTATAGTCACTACACAGAAAGGAACAATAGTTTGCTGGTTTTTAGTCTTTTTCCTCCTACAAAATTGGTTGGATTTAACCTCATTTTAAACCCTTGTTTTAATTC-AATGATTCCAAAATCTAATTATCTCTTTCCACAATGGATACCAAAGCTGTGGATAAGATTGCCAAACTTTCCGATAATCTGTTTGGGCAATAGATTTTTCCTATGGGAATATTCAGATTTTTGTCCCCTTATTTTTTGTATCCAAAATACAATCC-CCCCTCCCACCATTGTACTGTGATAAAGAAAAACATATACAACTGTAAATGAATGAGTGCACAAGAGGCATCCTTACCTTGTCTCCAGCCAGAATCCTGAAAGAATCAATGATTTGTTCGGCTGTATCAGAATCCGTACTCTCTCTCGTCATGAAGTCTAAGAAAGCATCAAAGTGGACATAGCCCGTGTTATTGGGATCCACGACACTCATTATCCTTCGGAAGTCTGCCTCTCCCTGGAAGAATACATTTTTTAAAGATAAACACACTTTTTCAAACAAGTCATCTACCTAGATTAGGTCAAGTGTTACAAATAAAAATAAATGAAAGTTTTAAAAACTATGTTTTTATTTAAAATGTATAAAATATTTAATGAACTAAAAAGAAGAAATAGTTTCATAAAAAATATATAATTATTTTATTTCAAAATTCGCCTGCTATTCTACACCAGACTAAAAGGTGGTGAGCTCTTCATTAGATTAGAGTTCTTTATATAAGTGCACCAGACTTTTATTTATATAGAATAACAGTGAATTTTGAAATAAAATCCATTTGTACCTTTTACAGTACAACCCCGTTTATCCGGCATTCAGTTTTCCGGACATTTTCGGAAAATTAGTTTAGCTATAAAAAATACTAGTTATGTGAATCGCTGCTAAAAAATCGGATCGGAAAAGTGAACTAAAAAAAGTGTACGG--------
Ndellingeri_WhitewFalls_N887 ATCATTGACAAAAACACATTTTAATATTCAGATACAGTAAACGTTTCGAACAAAGATATGTAATTTTATTCATTTCAGGTATCTAAATAATTTTTAATGTTTTGACGAATATTTGAAAGTTCTAACTGGCAGAACACCCAAGTTCCAATATAATTTATTTATAGTCACTACACAGAAAGGAACAATAGTTTGCTGGTTTTTAGTCTTTTTCCTCCTACAAAATTGGTTGGATTTAACCTCATTTTAAACCCTTGTTTTAATTC-AATGATTCCAAAATCTAATTATCTCTTTCCACAATGGATACCAAAGCTGTGGATAAGATTGCCAAGCTTTCCGATAATCTGTTTGGGCAATAGATTTTTCCTATGGAAATATTCAGATTTTTGTCCCCTTATTTTTTGTATCCAAAATACAATCC-CCCCTCCCACCATTGTACTGTGATAAAGAAAAACATATACAACTGTAAATGAATGAGTGCACAAGAGGCATCCTTACCTTGTCTCCAGCCAGAATCCTGAAAGAATCAATGATTTGTTCGGCTGTATCAGAATCCGTACTCTCTCTCGTCATGAAGTCTAAGAAAGCATCAAAGTGGACATAGCCCGTGTTATTGGGATCCACGACACTCATTATCCTTCGGAAGTCTGCCTCTCCCTGGAAGAATACATTTTTTAAAGATAAACACACTTTTTCAAACAAGTCATCTACCTAGATTAGGTCAAGTGTTACAAATAAAAATAAATGAAAGTTTTAAAAACTATTTTTTTATTTAAAATGTATAAAATATTTAATGAACTAAAAAGAAGAAATAGTTTCATAAAAAATATATAATTATTTTATTTCAAAATTCGTCTGCTATTCTACACCAGACTAAAAGGTGGTGAGCTCTTCATTAGATTAGAGTTCTTTATATAAGTGCACCAGACTTTTATTTATATAGAATAACAGTGAATTTTGAAATAAAATTCATTTGTACCTTTTACAGTACAACCCCGTTTATCCGGCATTCAGTTTTCTGGACATTTTCGGAAAATTAGTTTAGCTATAAAAAATACTAGTTATGTGAATCGGTGCCAAAAAATCGGATCGGAAAAGTGAACTAAAAAAAGTGTATGGCTTCGCTG
Ndilutus_GrassyCreek_N670 --------------------------------------------------------------------------------------------------------------------------------------------------------------------------------------------------------------------------------------------------------------------------------------------------------------------GGCTATGCATAAGATTGCCAAGCTTTCTGATAATCTGTTTGGACAATAGATTTTTCCTATGGGGATATTCAGATTTTTGTCCCCTTATTTTTTGTATCCGAAATACAATCATCCCCCCCCACCATTGTACTGTGATAAAGAAAAATATATACAACTGTAAATGAATGAGTGCACAAGAGGCATCCTTACCTTGTCTCCAGCCAGAATCCTGAAAGAATCGATGATTTGTTCGGCTGTATCAGAATCTGTACTCTCTCTCGTCATGAAGTCTAAGAAAGCATCAAAGTGGACATAGCCCGTGTTATTGGGATCCACGACACTCATTATCCTTCGGAAGTCCGCCTCTCCCTGGAAGAATACATTTTTTAAAGATAAACACACTTTTTCAAACAAGTCATCTACCTAGATTAGGTCAAGTGTTACAAATAAAAATAAATAAAAGTTTTAAAAAATATGTTTTTATTTAAAATGT----------------------------------------------------------------------------------------------------------------------------------------------------------------------------------------------------------------------------------------------------------------------------------------------------------------------------------------------------------
Ndilutus_StarveRockCave_G3174 ATCATTGACAAAAACACATTTTAATATTCAGATACAGTAAACTTTTCGAACAAAGACATGTAATTTAATTCATTTCAGGTATCTAAATAATTTTTAATGCTTTGACGAATATTTGAAAGTTCTAACTGGCAGAACACCCAAGTTCCGATATAATTTATTTATAGTCACTACACAGAAAGGAACAATAGTTTGCCGGTTTTTAATCTTTTTCCTCCTACAAAATTGGTTGCATTTAACCTCATTTTAAAGCCTTGTTTTAATTCAAATGATTCCAAAATCTAATTATCCCCTTCCACAATGGATACCAAGGCTATGCATAAGATTGCCAAGCTTTCTGATAATCTGTTTGGACAATAGATTTTTCCTATGGGGATATTCAGATTTTTGTCCCCTTATTTTTTGTATCCGAAATACAATCATCCCCCCCCACCATTGTACTGTGATAAAGAAAAATATATACAACTGTAAATGAATGAGTGCACAAGAGGCATCCTTACCTTGTCTCCAGCCAGAATCCTGAAAGAATCGATGATTTGTTCGGCTGTATCAGAATCTGTACTCTCTCTCGTCATGAAGTCTAAGAAAGCATCAAAGTGGACATAGCCCGTGTTATTGGGATCCACGACACTCATTATCCTTCGGAAGTCCGCCTCTCCCTGGAAGAATACATTTTTTAAAGATAAACACACTTTTTCAAACAAGTCATCTACCTAGATTAGGTCAAGTGTTACAAATAAAAATAAATAAAAGTTTTAAAAAATATGTTTTTATTTAAAATGTATAAAATATTTAATGAACTAAAAAG-AGAAATAGTTTCAT-AAAAATATATAATTATTTTATTTCAAAATTCGTCTGCTATTTCAAGCTACACTTGTAGAAATCAAATTGTTTTGAAAAATAAACAATCCTAAGTCAAAGCAACAAATTACTATCATTACAATATTGCAGT---TTTTGTTATTAAATTAAATTGCATCTTTTAGAG--------------TTCAAAATTCATTTCACTTGATGGTTACAGCCCGTTATCTTACGTATTAATAGTATAAGTTGTGTGGATTGTTTTTTAAAAGTAGGGGTAGCAAACCCAGATAAGAAATGAGTGCTGCACCGGTT
Nfridelli_LittlePigeon_N262 ACCATTGACAAAATTAAATTTTTTTATTCAGATACAGTAAACGTTTCGAACAAAGATATGTAATTTTATTCATTTCAGGTATCTAAATAATTTTTAATGTTTTGACGAATATTTGAAAGTTCTAACTGGCAGAACACCCAAGTTCCAATATAATTTATTTATAGTCACTACACAGAAAGGAACAATAGTTTGCTGGTTTTTAGTCTTTTCCCTCCTACAAAATTGGTTGGATTTAACCTCATTTTAAACCCTTGTTTTAATTCAAATGATTCCAAAATCTAATTATCCCTTTCCACAATGGATACCAAAGCTATGGATAAGATTGCCAAGCTTTCCGATAATCTGTTTGGGCAATAGATTTTTCCTATGGGAATATTCAGATTTTTGTCCCCTTATTTTTTGTATCCAAAATACAACC--CCCCCCCCACCATTGTACTGTGATAAAAAAAAACATATACAACTGTAAATGAATGAGTGCACAAGAGGCATCCTTACCTTGTCTCCAGCCAGAATCCTGAAAGAATCGATGATTTGTTCGGCTGTATCAGAATCCGTACTCTCTCTCGTCATGAAGTCTAAGAAAGCATCAAAGTGGACATAGCCCGTGTTATTGGGATCCACGACACTCATTATCCTTCGGAAGTCTGCCTCTCCCTGAAAGAATACATTTTTTAAAGATAAAGACACTTT-TCAAACAAGTCATCTACCTAGATTAGGTCAAGTGTTACAAATAAAAATAAATGAAAGTTTTAAAAACTATGTTTTTATTTAAAATGTATAAAATATTTAATGAACTAAAAAGAAAAAATAGTTTCATAAAAAATATATAATTATTTTATTTCAAAATTCGTCTGCTATTCTACACCAGACTAAAAGGTGGTGAGCTCTTCATTAGATTAGAGTTCTTTATATAAGTGCACCAGACTTTTATTTATATAGAATAACAGTGAATTTTGAAATAAAATTCATTTGTACCTTTTACAGTACAACCCCGCTTATCCGGCATTCAGTTTTCCGGACATTTTCGGAAAATTAGTTTAGGTATAAAAAATACTAGTTATGCGGTTCGGTATCAAAAAATCGGATCAGAAAAGTTAACTAAAAAAAGTGTACGGTTTCGCTG
Nfurtivus_HugdenBranch_G3175 ATCATTGACAAAAACACATTTTAATATTCAGATACAGTAAACTTTTCGAACAAAGACATGTAATTTTATTCATTTCAGGTATCTAAATAATTTTTAATGTTTTGACGAATATTTGAAAGTTCTAACTGGCAGAACACCCAAGTTCCGATATAATTTATTTATAGTCACTACACAGAAAGGAACAATAGTTTGCTGGTTTTTAGTCTTTTTCCTCCTACAAAATTGGTTGGATTTAACCTCATTTTAAACCCTTGTTTTAATTCAAATGATTCTAAAAGCTAATTATCCTTTTCCACAATGGATACCAAAGCTATGCATAAGATTGCCAAGCTTTCTGATCATCTGTTTGGGCAATAGATTTTTCCTATGGGAATATTCAGATTTTTGTCCCCTTATTTTTTGTATCCAAAATACAATCATCCCCTCCCACCATTGTACTGTGATAAAGAAAAATATATACAACTGTAAATGAATGAGTGCACAGGAGGCACCCTTACCTTGTCTCCAGCCAGAATCCTGAAAGAATCGATGATTTGTTCGGCTGTATCAGAATCCGTACTCTCTCTTGTCATGAAGTCTAAGAAAGCATCAAAGTGGACATAGCCAGTGTTATTGGGATCCACGACACTCATTATCCTTCGGAAGTCTGCCTCTCCCTGGAAGAATACATTTTTTAAAGATAAACACACTTTTTCAAACAAGTCATCTACCTAGATTAGGTCAAGTGTTACA------AATAAATAAAAGTTTAAAAAAATATGTTTTTATTTAAAATGTATAAAATATTTAATGAACTAAAAAGAAGAAATAGGTTCATAAAAAATATATAATTATTTTATTTCAAAATTCGTCTGCTATTCTACACCAGACTAAAAGGTGGTGAGCTCTTCA-TAGATTAGAGTTCTTTATATAAGTGCACCAGACTTTTATTTATATAGAATAACAGTGAATTTTGAAATAAAATTCATTTGTACCTTTTACAGTACAACCCCGCTTATCCGGCATTCAGTTTTCAGGACATTTTCGGAAAATTAGTTTAGGTATAAAAAATACTAGTTATGCGAATCGGTACCAAAAAATCGGATCGGAAAAGTTATCTAAAAAAAGTGTTCGAAACAATTG
Nfurtivus_RaccoonMtn_N1026 ATCATTGACAAAAACACATTTTAATATTCAGATACAGTAAACTTTTCGAACAAAGACATGTAATTTTATTCATTTCAGGTATCTAAATAATTTTTAATGTTTTGACGAATATTTGAAAGTTCTAACTGGCAGAACACCCAAGTTCCGATATAATTTATTTATAGTCACTACACAGAAAGGAACAATAGTTTGCTGGTTTTTAGTCTTTTTCCTCCTACAAAATTGGTTGGATTTAACCTCATTTTAAACCCTTGTTTTAATTCAAATGATTCTAAAAGCTAATTATCCTTTTCCACAATGGATACCAAAGCTATGCATAAGATTGCCAAGCTTTCTGATCATCTGTTTGGGCAATAGATTTTTCCTATGGGAATATTCAGATTTTTGTCCCCTTATTTTTTGTATCCAAAATACAATCATCCCCTCCCACCATTGTACTGTGATAAAGAAAAATATATACAACTGTAAATGAATGAGTGCACAGGAGGCACCCTTACCTTGTCTCCAGCCAGAATCCTGAAAGAATCGATGATTTGTTCGGCTGTATCAGAATCCGTACTCTCTCTTGTCATGAAGTCTAAGAAAGCATCAAAGTGGACATAGCCAGTGTTATTGGGATCCACGACACTCATTATCCTTCGGAAGTCTGCCTCTCCCTGGAAGAATACATTTTTTAAAGATAAACACACTTTTTCAAACAAGTCATCTACCTAGATTAGGTCAAGTGTTACA------AATAAATAAAAGTTTAAAAAAATATGTTTTTATTTAAAATGTATAAAATATTTAATGAACTAAAAAGAAGAAATAGGTTCATAAAAAATATATAATTATTTTATTTCAAAATTCGTCTGCTATTCTACACCAGACTAAAAGGTGGTGAGCTCTTCA-TAGATTAGAGTTCTTTATATAAGTGCACCAGACTTTTATTTATATAGAATAACAGTGAATTTTGAAATAAAATTCATTTGTACCTTTTACAGTACAACCCCGCTTATCCGGCATTCAGTTTTCAGGACATTTTCGGAAAATTAGTTTAGGTATAAAAAATACTAGTTATGCGAATCGGTACCAAAAAATCGGATCGGAAAAGTTATCTAAAAAAAGTGTTCGAAACAATTG
Ngeorgia_Sittons_N073 ---------------------------------------------------------------------------------------------------------------------------------------------------------------------------------------------------------------------------------------------------------------------------------------------------------------------------------------------------------------------------------------------------------------------------------------------CCATTGTACTGTGATAAAGAAAAATATATACAACTGTAAATGAATGAGTGCACAAGAGGCATCCTTACCTTGTCTCCAGCCAGAATCCTGAAAGAATCGATGATTTGTTCGGCTGTATCAGAATCCGTACTCTCTCTCGTCATGAAGTCTAAGAAAGCATCAAAGTGGACATAACCCGTGTTATTGGGATCCACAACACTCATTATCCTTCGGAAGTCTGCCTCTCCCTGGAAGAATACATTTTTTAAAGATAAACACACTTTTTCAAACAAGTCATCTACCTAGATTAGGTCAAGTGTTACAAATAAAAATAAATAAAAGTTTTAAAAAATATGTTTTTATTTAAAATGTATAAAATATTTAATGAACTAAAAAGAAGAAATAGTTTCATAAAAAATATATAATTATTTTATTTCAAAATTTGTCTGCTATTCTACACCAGACTAAA---------GCTCTTTATTAGATTAGAGTTCTTTATATAAGTGCACCAGACTTTTATTTATATCAAATAACAGCGAATTTTGAAATAAAATTCATTTGTACCTTTTACAGTACAACCCCACTTATCCGGCATGCAGTTTTCTGG---------------------------AACTTGT-----------------------------------------------------------------------
Ngertschi_CedarCreek_N351 ATCATTGACAAAAACAAATTTTAATATTCAGACACAGTAAACTTTTCGAACAAAGATATGTAATTTTATTCATTTCAGGTATCTAAATAATTTTTAATGTTTTGATGAATATTTGAAAATTCTTATTGGCAGAACATCCAAGTTCCGATATAATTTATTTATAGTCACTACACAGAAAGGAACAATAGTTTGCTGGTTTTTAGTTTTTTTTCTTCTACAAAATTGGTCGGATTTAACCTTA-TTTAAACCCTTGTTCTAATTCAAATGATTCCAAAATAAAATTATCCCTTTCCACAATGGATACCA-AGCTACGTATAAGATTGCTAAGCTTTCTGATAATCTGTTTGGGCAATAGATTTTTCTTATGGGAATATTCAGATTTTTGTCCCCTTATTTTTTGTATCCAAAATACAATAATCTCCTTTCACCATTGTACTGTGATAAAGAAAAATATATACAACTGTGAATGAATGAGTGCACAAGAGGCATCCTTACCTTGTCTCCAGCCAGAATCCTGAAAGAATCGATGATTTGTTCGGCTGTATCAGAATCTGTACTCTCTCTCGTCATGAAGTCTAAGAAAGCATCAAAGTGGACATAGCCCGTGTTATTTGGATCCACGACGCTCATTATTCTTCGGAAGTCTGCCTCTCCCTGGAAGAAGACATTTTTGAAAGATAAACACACTTTTTCAAACAAATTTT--------------------------------------------TTTCAATATA----GTTTTATTTAAAATTTGTATTACTTTTAATAATTTAAAGGGGAAAAA-TGTATCATCCTAAATATATACCTATGTTGGGATAA----------------------TGAT--------------------ATTAAAATAAATCTCTTTGTATAAGAAAATTTTTTTTTGTAACAGATGGAAATATAATAGAT--TGGAACAAAAGATATTTGCAATTTTTTTAAAGCAGTTACTGTA------CAAACAAT-TTTGGGAT--TTTT--TAAAATAATTTGTGTATAAATTATACATGCTATATACAAGGTGGTCAAATTGTTGGATTACAAAGTTCAATAAAAAAAAGTGTATAGTTTAAATG
Ngertschi_FrenchBroad_N968 ---------------------------------------------------------------------------------------------------------------------------------------------------------TTTATTTATAGTCACTACACAGAAAGGAACAATAGTTTGCTGGTTTTTAGTTTTTCTTCTTCTACAAAATTGGTTGGATTTAACCTTATTTTAAACCCTTGTTCTAATTCAAATGATTCCAAAATCAAATTATCCCTTTCCACAATGGATACCA-AGCTACGCATAAGATTGCTAAGCTCTCTGATAATCTGTTTGGGCAATAGATTTTTCTTATGGGAATATTCAGATTTTTATCCCCTTATTTTTTGTATCCAAAATACAATAATCTCCTTTCACCATTGTACTGTGATAAAGAAAAATATATGCAACTGTAAATGAATGAGTGCACAAGAGGCATCCTTACCTTGTCTCCAGCCAGAATCCTGAAAGAATCGATGATTTGTTCGGCTGTATCAGAATCTGTACTCTCTCTCGTCATGAAGTCTAAGAAAGCATCAAAGTGAACATAGCCCGTGTTATTTGGATCCACGACGCTCATTATTCTTCGGAAGTCTGCCTCTCCCTGGAAGAATACATTTTTGAAAGATAAACACACTTTTTCAAACAAATTTT--------------------------------------------TTTCAATACA----GTTTTATTTAAAATTTGTATTACTTTTAATAATTTAAGGGGGAAAAA-TGTATCATCCTAAATATATACCTATGTTGGGATAA----------------------TGAT--------------------ATTAAAATAAATCTCTTTGAATAAGAAAATTTTTTTTTATTACAGATGGAAATATAATAGAT--TGGAACAAAAGATATTTGCAATTTTTTTAAAGCAGTTACTGTA------CAAACAAT-TTTGGGAT--TTTTT-AAAAATAATTTGTGTATAAATTATACATGCTATATACAAGGTGGTCAAATTGTTGGATTACAAAGTTCAATAAAAAAAAGTGTATAGTTTAAATG
Ngertschi_HickoryNutGap_N810 ATCATTGACAAAAACAAATTTTAATATTCAGACACAGTAAACTTTTCGAACAAAGATATGTAATTTTATTCATTTCAGGTATCTAAATAATTTTTAATGTTTTGACGAATATTTGAAAATTCTTATTGGCAGAACATCCAAGTTCCGATATAATTTATTTATAGTCACTACACAGAAAGGAACAATAGTTTGCTGGTTTTTAGTTTTTTTTCTTCTACAAAATTGGTCGGATTTAACCTTA-TTTAAACCCTTGTTCTAATTCAAATGATTCCAAAATCAAATTATCCCTTTCCACAATGGATACCA-AGCTACGCATAAGATTGCTAAGCTTTCTGATAATCTGTTTGGGCAATAGATTTTTCTTATGGGAATATTCAGATTTTTGTCCCCTTATTTTTTGTATCCAAAATACAATAATCTCCTTTCACCATTGTACTGTGATAAAGAAAAATATATACAACTGTGAATGAATGAGTGCACAAGAGGCATCCTTACCTTGTCTCCAGCCAGAATCCTGAAAGAATCGATGATTTGTTCGGCTGTATCAGAATCTGTACTCTCTCTCGTCATGAAGTCTAAGAAAGCATCAAAGTGGACATAGCCCGTGTTATTTGGATCCACGACGCTCATTATTCTTCGGAAGTCTGCCTCTCCCTGGAAGAATACATTTTTGAAAGATAAACACACTTTTTCAAACAAATTTT--------------------------------------------TTTCAATATA----GTTTTATTTAAAATTTGTATTACTTTTAATAATTTAAAGGGGAAAAA-TGTATAATCCTAAATATATACCTATGTTGGGATAA----------------------TGAT--------------------ATTAAAATAAATCTCTTTGTATAAGAAAATTTTTTTTTGTTACAGATGGAAATATAATAGAT--TGGAACAAAAGATATTTGCAATTTTTTTAAAGCAGTTACTCTA------CAAACAAT-TTTGGGAT--TTTTA-AAAAATAATTTGTGTATAAATTATACATGCTATATACAAGGTGGTCAAATTGTTG----------------------------------------
Nholsingeri_BrumleyCrk_N916 ------------------------------------------------------GATATGTAATTTTATTCATTTCAGGTATCTAAATAATTTTTAATGTTTTGACGAATATTTGAAAGTTCTAACTGGCAGAACACCCAAGTTCCGATATAATTTATTTATAGTCATTACACAGAAAGGAACAATAGTTTGCCGGTTATTAGTCTTTTTCCTCCTACAAAATTGGTTGGATTTAATCTCATTTTAAACCCTTGTTTTAATTCAAATGATTCCAAAATCTAATTATCCCTTTCCACAATGGATACCAATGCTATGCATAAGATTGCCAAGCTGTCTGATAATCTGTTTGGGCAATAGATTTTTCCTATGGGAATATTCAGATTTTTGTCCCCTTATTTTTTGTATCCAAAATACAATCATCCCCTCCCACCATTGTACTGCGATAAAGAAAAATATATACAACTGTAAATGAATGAGTGCACAAGAGGCATCCTTACCTTGTCTCCAGCCAGAATCCTGAAAGAATCGATGATTTGTTCAGCAGTATCAGAATCTGTACTCTCTCTCGTCATGAAGTCTAAGAAAGCATCAAAGTGGACATAGCCCGTGTTATTGGGATCCACGACACTCATTATCCTTCGGAAGTCTGCCTCTCCCTGGAAGAATACATTTTTTAAAGATAAACACACTTTTTCAAACAAGCCATCTACCTAGATTAGGTCAAGTGTTACAAATAAAAATAAATAAAAGTTTTAAAAAATATGTTTTTATTTAAAATGTATAAAATATTTAATGAACTAAAAAG-AGAAATAGTTCCATAAAAAATATATAATTATTTTATTTCAAAATTCGTCTAATATTCTACACCAGACTAAAAGGTGGTGAGCTCTTCATTAGATTAGAGTTCTTTATCTAAGTGCACCAGACTTTTATTTATATAGAATAACAGAGAATTTTGAAATAAAATTCATTTGTACCTTTTACAGTACAACCCCGCTTATCCGGCATTCAGTTTTCCGGACATTTTCGGAAAATTAGTTTAGGTATAAAAAATACTAGTTATGCGAATCGGTACCAAAAAATCGGATCGGAAAAGTTAACTAAAAAAAGTGTATCGCTTCGCTG
Nholsingeri_PondCave_N541 --------------------TTAATATTCAGATACAGTAAACTTTTCGAACAAAGACATGTAATTTAATTCATTTCAGGTATCTAAATAATTTTTAATGTTTTGACGAATATTTGAAAGTTCTAACTGGCAGAACACCCAAGTTCCGATATAATTTATTTATAGTCATTACACAGAAAGGAACAATAGTTTGCCGGTTATTAGTCTTTTTCCTCCTACAAAATTGGTTGGATTTAACCTCATTTTAAACCCTTGTTTTAATTCAAATGATTCCAAAATCTAATTATCCCTTTCCACAATGGATACCAAAGCTATGCATAAGATTGCCAAGCTGTCTGATAATCTGTTTGGGCAATAGATTTTTCCTATGGGAATATTCAGATTTTTGTCCTCTTATTTTTTGTATCCAAAATACAATCATCCCCTCCCACCATTGTACTGCGATAAAGAAAAATATATACAACTGTAAATGAATGAGTGCACAAGAGGCATCCTTACCTTGTCTCCAGCCAGAATCCTGAAAGAATCGATGATTTGTTCAGCAGTATCAGAATCTGTACTCTCTCTCGTCATGAAGTCTAAGAAAGCATCAAAGTGGACATAGCCCGTGTTATTGGGATCCACGACACTCATTATCCTTCGGAAGTCTGCCTCTCCCTGGAAGAATACATTTTTTAAAGATAAACACACTTTTTCAAACAAGCCATCTACCTAGATTAGGTCAAGTGTTACAAATAAAAATAAATAAAAGTTTTAAAAAATATGTTTTTATTTAAAATGTATAAAATATTTAATGAACTAAAAAG-AGAAATAGTTCCATAAAAAATATATAATTATTTTATTTCAAAATTCGTCTGCTATTCTACACCAGACTAAAAGGTGGTGAGCTCTTCATTAGATTAGAGTTCTTTATCTAAGTGCACCAGACTTTTATTTATATAGAATAACAGAGAATTTTGAAATAAAATTCATTTGTACCTTTTACAGTACAACCCCGCTTATCCGGCATTCAGTTTTCCGGACATTTTCAGAAAATTAGTTTAGGTATAAAAAATACTAGTTATGCGAATCGGTACCAAAAAATCGGATCGGAAAAGTTAACTAAAAAAAGTGTATCGCTTCGCTG
Njonesi_CaveSpringCave_N390 --------------------------TTCAGATACAGTAAACGTTTTGAACAAATATATGTAATTTTATTCATTTCAGGTATCTAAATAATGTTTAATGTTTTGACGAATATTTGAAAGTTCTAACTGGCAGAACACCCAAGTTCCAATATAATTTATTTATAGTCACTACACAGAAAGGAACAATAGTTTCCTGGTTTTTAGTCTTTTTCCTCCTACAAAATTGGTTGGATTTAACCTCATTTTAAACCCTTGTTTTAATTCAAATGATTCCAAAATT-----ATCCCTTTCCACAATGGATACCAAAGCTATGGATAAGATTGCCAAGCTTTCCGATAATCTGTTTGGGCAATAGATTTTTCCTATGGGAATATTCAGATTTTTGTCCTCTTATTTTTTGTATCCAAAATACAATC--CCCCCCCCACCATTGTACTGTGATAAAG-AAAACATATACAACTGTAAATGAATGAGTGCACAAGAGGCATCCTTACCTTGTCTCCAGCCAGAATCCTGAAAGAATCGATGATTTGTTCGGCTGTATCAGAATCCGTACTCTCTCTCGTCATGAAGTCTAAGAAAGCATCAAAGTGGACATAGCCCGTGTTATTGGGATCAACAACACTCATTATCCTTCGGAAGTCTGCCTCCCCCTGGAAGAATACATTTTTTAAAGATAAACACACTTTTTCAAACAAGTCATCTACCTAGATTAGGTCAAGTGTTACAAATAAAAATAAATGAAAGTTTTAAAAACTATGTTTTTATTTAAAATGTATAAAATATTTAATGAACTAAAAAGAAGAAATAGTTTCATAAAAAATATATAATTATTTTATTTCAAAATTCGTCTGCTATTCTACACCAGACTAAAAGGTGGTGAGCTCTTCATTAGATTAGAGTTCTTTATATAAGTCCACCAGACTTTTATTTATATAGAATAACAGTGAATTTTGAAATAAAATTCATTTGTACCTTTTACAGTACAACCCCGCTTATCCGGCATTCAGTTTTCCGGACATTTTCGGAAAATTAGTTTAGGTATAAAAAATACTAGTTATGCGAATCGGTACCAAAAAATCGGATTGGAAAAGTTAACTAAAAAAAGTGTACAGTTTCGCTG
Nlowderi_ChestnutBranch_N731 ATCATTGACAAAAACAAATTTTAATATTCAGATACAGTAAACTTTTCAAACAAAGACATGTAATTTTATTTATTTCAGGTATCTAAATAATTTTTAATA-TTTGACGAATATTTGAAAATTCTTATTAGCAGAACATCCAAGTTCCGATATAATTTATTTATGGTCACTACACAGAAAGGAATAATAATTTGCTAGTTTTTAGTC-TTTTTTCGCTACAAAATTCGT-----------TCATTTTAAACCCTTGTTCTAATTCAAATGATTCCAAAATCTAATTATCCCTTTATACAATGGATACCA-AGCTATGCATAAGATTGCTAAGCTTTCTGATAATCTGTTTGGGCAATAGATTTTTCCTATGGGAATATTCAGATTTTTGTCCCCTTATTTTTTGTATCCAAAATACAATTATCCTCTCCCACCATTCTACTGTGATAAAGAAAAATATATGCGACTGTAAATGAATGAGTGCACAAGAGACATCCTTACCTTGTCTCCAGCCAGAATCCTGAAAGAATCGATGATTTGTTCGGCTGTATCAGAATCCGTACTCTCTCTCGTCATGAAGTCTAAGAAAGCATCAAAGTGGACATAGCCCGTATTATTTGGATCCACGACGCTCATTATCCTTCGGAAGTCTGCCTCTCCCTGGAAGAATACATTTTTTAAAGATAAGCACACTTTTTCAAACGAGTTTT--------------------------------------------TTTCAATACA----GTTTTATTTAAAATTTGTATTACTTCTAATAATTTAAAGGAGAAAAAATATATCATCCTAAATATATAACTATGTTGGGATAA----------------------TGATTGAA--------------ATATTAAAATAATTATCTCTGTATAAGAAAATTTTATCTTGTTGTAGATGGAAATATATTAGAT--TGGAATGAAAGATACTTGCAATTTTTTTAAAGCAGTTACTGTA------TAAACAAT-TTTGGGATATTTTTT-TTATATAATTTGTGTATGAATTATACATGCTATATACAAGGTGGTCAAATTGCTGGATTACAAAGTCCAATAAAAAAAAATGTATAGTTTAAATG
Nlowderi_upperFiresCreek_N820 ATCATTGACAAAAACAAATTTTAATATTCTGATACAGTAAACTTTTCAAACAAAGACATGTAATTTTATTTATTACAGGTATCTAAATAATTTTTAATG-TTTGACGAATATTTGAAAATTCTTATTAGCAGAACATCCAAGTTCCGATATAATTTATTTACGGTCACTACACAGAAAGGAATAATAATTTGCTAGTTTTTAGTCTTTTTTTCCCTACAAAATTCGTTCAATTTAACCTCATTTTAAACCCTTGTTCTAATTCAAATGATTCCAAAATCTAATTATCCCTTTATACAATGGATACCA-AGCTATGCATAAGATTGCTAAGCTTTCTGATAATCTGTTTGGGCAATAGATTTTTCCTATGGGAATATTCAGATTTTTGTCCCCTTATTTTTTGTGTCCAAAATACAATTATCCTCTCCCACCATTCTGCAGTGATAAAGAAAAATATATGCGACTGTAAATGAATGAGTGCACAAGAGACATCCTTACCTTGTCTCCAGCCAGAATCCTGAAAGAATCGATGATTTGTTCAGCTGTATCAGAATCCGTACTCTCTCTCGTCATGAAGTCTAAGAAAGCATCAAAGTGGACATAGCCCGTATTATTTGGATCCACGACGCTCATTATCCTTCGGAAGTCTGCCTCTCCCTGGAAGAATACATTTTTTAAAGATAAGCACACTTTTTCAAACAAGTTTT--------------------------------------------TTTCAATACA----GTTTTATTTAAAATTTGTATTACTTCTAATAATTTAAAGGAGAAAAAATATATCATCCTAAATATATAACTATGTTGGGATAA----------------------TGATTGAA--------------ATATTAAAATAATTATCTCTGTATAAGAAAATTTTATCTTGTTGTAGATGGATTTTTTTTTGAT--TGGAATGAAAGATACTTGCAATTTTTTTAAAGCAGTTACTGTA------TAAACAAT-TTTGGGATATTTTTT-TTATATAATTTGTGTATGAATTATACATGCTATATACAAGGTGGTCAAATTGTTGGATTACAAAGTCCAATAAAAAAAAATGTATAGTTTAAATG
Nlula_BeeRockCave_G2091 ATCATTGACAAAAACACATTTTAATTTTCAGATACAGTAAACGTTTCGAACAAAGATATGTAATTTTATTCATTTCAGGTATCTAAATAATTTTTAA--------TGAATATTTGAAAGTTCTAACTGGCAGAACACCCAAGTTCCGATATAATTTATTTATAGTCACTACACAGAAAGGAACAATAGTTTGCTGGTTTTTAGTCTTTTTCCTCCTACAAAATTGGTTGGATTT-ACCTCATTTCAAACCCTTGTTTTAATTCAAATGATTCCAAAATCTAATTATCCCTTTCCACAATGGATACCAAAGCTATGCATAAGATTGCCAAGCTTTCTGATAATCTGTTTGGGCAATAGATTTTTCCTATGGGAATATTCAGATTTTTGTCCCCTTATTTTTCGTATCCAAAATACAATCATCCCCTCCCACCATTGTACTGTGATAAAGAAAAATATATACAACTGTAAATGAATAAGTGCACAAGCGGCATTCTTACCTTGTCTCCAGCCAGAATCCTGAAAGAATCGATGATTTGTTCGGCTGTATCAGAATCTGTACTCTCTCTCGTCATGAAGTCTAAGAAAGCATCAAAGTGGACATAGCCCGTGTTATTGGGATCCACGACACTCATTATCCTTCGGAAGTCTGCCTCTCCCTGGAAGAATACATTTTTTAAACATAAACACACTTTTTCAAACAAGTCATCTACCTAGATTAGGCCAAGTGTTACAAATAAAAATAAATAAAAGTTTTAAAAAATAGGTTTCATTTAAAAATGTATAAAATATTTAATGAACTAAAAAGAAGAAATAGTTTCAT--AAAAAATATAATTATTTTATTTCAAAATTCGTCTGCTATTCTACACCAGACTAAAAGGTGGTGAGCTTTTCATTAGATTAGAGTTCTTTATATAAGTGCACCAGACTTTTATTTAAATCGAATAACAGCGAATTTTGAAATAAAATTCGTTTGTACCTTTTACAGTACAACCCCGCTTATCTGGCATTCAGTTTTCCGGACATTTTTGGAAAATTAGTTTAGGTATAAAAAATACTAGTTATGTGAATCAGTAGC--AAAATCGGGATGTGAAT---------AAAAAG---------------
Nlula_LulaFallsCave_G2084 --------------------------TTCAGATACAGTAAACGTTTCGAACAAAGATATGTAATTTTATTCATTTCAGGTATCTAAATAATTTTTAA--------TGAATATTTGAAAGTTCTAACTGGCAGAACACCCAAGTTCCGATATAATTTATTTATAGTCACTACACAGAAAGGAACAATAGTTTGCTGGTTTTTAGTCTTTTTCCTCCTACAAAATTGGTTGGATTT-ACCTCATTTTAAACCCTTGTTTTAATTCAAATGATTCCAAAATCTAATTATCCCTTTCCACAATGGATACCAAAGCTATGCATAAGATTGCCAAGCTTTCTGATAATCTGTTTGGGCAATAGATTTTTCCTATGGGAATATTCAGATTTTTGTCCCCTTATTTTTCGTATCCAAAATACAATCATCCCCTCCCACCATTGTACTGTGATAAAGAAAAATATATACAACTGTAAATGAATAAGTGCACAAGCGGCATCCTTACCTTGTCTCCAGCCAGAATCCTGAAAGAATCGATGATTTGTTCGGCTGTATCAGAATCTGTACTCTCTCTCGTCATGAAGTCTAAGAAAGCATCAAAGTGGACATAGCCCGTGTTATTGGGATCCACGACACTCATTATCCTTCGGAAGTCTGCCTCTCCCTGGAAGAATACATTTTTTAAACATAAACACACTTTTTCAAACAAGTCATCTACCTAGATTAGGCCAAGTGTTACAAATAAAAATAAATAAAAGTTTTAAAAAATAGGTTTCATTTAAAAATGTATAAAATATTTAATGAACTAAAAAGAAGAAATAGTTTCAT--AAAAAATATAATTATTTTATTTCAAAATTCGTCTGCTATTCTACACCAGACTAAAAGGTGGTGAGCTTTTCATTAGATTAGAGTTCTTTATATAAGTGCACCAGACTTTTATTTAAATCGAATAACAGCAAATTTTGAAATAAAATTCGTTTGTACCTTTTACAGTACAACCCCGCTTATCTGGCATTCAGTTTTCCGGACATTTTTGGAAAATTAGTTTAGGTATAAAAAATACTAGTTATGTGAATCAGTAGC--AAAATCGGGATGTGAAT---------AAAAAG---------------
Nmimus_NealsSink_N329 ATCATTGACAAAAACACATTTTAATATTCAGATACAGTAAACGTTTCAAACAAAGATATGTAATTTTATTCATTTCAGGTATCTAAATAATTTTTAATGTTTTGACGAATATTTGAAAGTTCTAACTGGCGGAACACCCAAGTTCCGATATAATTTATTTATAGTCACTACACAGAAAGGAACAATAGTTTGCCGGTTTTTAGTCTTTTTCCTCCCACAAAATTGGTTGGATTTAACCTCATTTTAAACCCTTGTTTTAATTCAAATGATTCCAAAACCTAATTATCCCTTTCCACAATGGATACCAAAGCTATGCATAAGATTGCCAAGCTTTCTGATAATCTGTTTGGGCAATAGATTTTTCCTCTGGGAATATTCAGATTTTTGTCCCCTTATTTTTTGTATCC--------ATCATCCCCTCCCACCATTGTACTGCGATAAATAAAAATATATACAACTGTAAATGAATGAGTGCA-------CATCCTTACCTTGTCTCCAGCCAGAATCCTGAAAGAATCGATGATTTGTTCGGCTGTATCGGAATCTGTACTCTCTCTCGTCATGAAGTCCAAGAAAGCATCAAAGTGGACATAGCCTGTGTTATTGGGATCCACGACACTCATTATCCTTCGGAAGTCTGCCTCTCCCTGGAAGAATACATTTTTTAAAGATAAACACACTTTTTCAAACAAGTCATCTACCTAGATTAGGTCAAGTGTTAAAAATAAGAATAAATAAAAGTTTTAAAAAATATGCTTTTATTTAAAATGTATAAAATATTTAATGAACTAAAAAG-AGAAATAGTTTCATAAAAAATATATAATTATTTTATTTCAAAATTTGTCTGCTATTCTACACCAGACTAAAAGGTGGTGAGCTCTTCACTAGATTAGAGTTCTTTATATAGGTGCACCAGACTTTTATTTATATAGAATAACAGTGAATTTTGAAATAAAATTCATTTGTACCTTTTACAGTACAACCCCGCTTATCCGGCATTCAGTTTTCCGGACATTTTCGGAAAAT------------------------------------------------------------------------------------------
Nmimus_Straleys_N625 ATCATTGACAAAAACACATTTTAATATTCAGATACAGTAAACTTTTCGAACAAAGACATGTAATTTAATTCATTTCAGGTATCTAAATAATTTTTAATGTTTTGACGAATATTTGAAAGTTCTAACTGGCTGAACACCCAAGTTCCGATATAATTTATTTATAGTCACTACACAGAAAGGAACAATAGTTTGCCGGTTTTTAGTCTTTTTCCTCCTACAAAATTGGTTGGATTTAACCTCATTTTAAACCCTTGTTTTAGTTCAAATGATTCTAA-------TTATCCCTTTCCACAACGGATACCAAAGCTATGCATGAGATTGCCAAGCTTTCTGATAATCTGTTTGGGCAATAGATTTTTCCTATGGGAATATTTAGATTTTTGTCTCCTTATTTTTTGTATCCAAAATACAATCACCCCCTCCCACCATTGTACTGTGATAAATAAAAATATATACAACTGTAAATGAATGAGTGCACAAGAGGCATCCTTACCTTGTCTCCAGCCAGAATCCTGAAAGAATCGATGATTTGTTCGGCTGTATCAGAATCTGTACTCTCTCTCGTCATGAAGTCTAAGAAAGCATCAAAGTGGACATAGCCCGTGTTATTGGGATCCACGACACTCATTATCCTTCGGAAGTCTGCCTCTCCCTGGAGGAATACCATTTTTAAAGATAAACACACTTTTTCAAACAAGTCATCTACC------AAGTCAAGTGTTACAAATAAAAATAAATAAAAGTTTCAAAAAATATATTTTTATTTAAAATGTATAAAATATTTAATGAACTAAAAAG-AGAAATAGTTTCCTAAAAAATATATAATTATTTTATTTCAAAATTCGTCTGCTATTCTACACCAGACTAAAAGGTGGTGAGCTCTTCATTAGATTAGAGTTCTTTATATAAGTGCACCAGACTTTTATTTATATAGAATAACAGTGAATTTTGAAATAAAATTCATTTGTACCTTTTACAGTACAACCCCGCTTATCCGGCATTCAGTTTTCCGGACATTTTTGGAAAATTAGTTTAGGTATAAAAAATACTAGTTATGCGAATCGGTACCAAAAAATCGGATCGGAAAAGTTTACTAA--GAAGTGTACGGCTTCACTG
Nnasicus_CaneyFork_N171 -------------------------------------------------------------------------------------------------------------------------------------------------------------------------------------------------------------------------------------GATTTAACCTTATTTTAAACCCTTGTTCTAATTCAAATGATTCCAAAACCAAATTATCCCTTTCCACAATAGATACCA-AGCTACGCATAAGATTGCTAAGCTTTCTGATAATCTGTTTGGGCAATAGATTTTTCCTATGGGAATATTCAGATTTTTGTCCCCTTATGTTTTGTATCCAAAATACAATCATCTCCTCTCACCATTGTACTGTGATAAAAATATATATATACAACTGTCAATGAATGAGTGTACAAGAGGCACCCTTACCTTGTCTCCAGCCAGAATCCTGAAAGAATCGATGATTTGTTCGGCTGTGTCAGAATCTGTACTCTCTCTCGTCATGAAGTCTAAGAAAGCATCAAAGTGGACATAGCCCGTGTTATTTGGATCCACGACGCTCATTATCCTTCGGAAGTCTGCCTCTCCCTGGAAGAATACATTTTTTAAGGATAAACACAGTTTTTCAAACAAGTTTT--------------------------------------------TTTCAATACA----ATTTTATTGAAAATTTTTATTACTCCTAATAATTTAATGGAGAAAAA-TGTATCAAACTAAATATATAACTATGTTGGGATAA----------------------TGATTGAA--------------ATATTAAAAT---------------------------------------------------------------------------------------------------------------------------------------------------------------------------------------------------------------------------------
Nnasicus_ConnosteeFalls_N696 ----------AAAACAAATTTTAATATTCAGATACAGTAAACTTTTCGAACAAAGATATGTAATTTTATTCATTTCAGGTATCTAAATAATTTTTAATGTTTTGACGAATATTTGAAAATTCTTATTGGCAGAACATCCAAGTTCCGATATAATTTATTTATAGTCACTACACAAAAAGGAACAATAGTTTGCTGGTTTTTAGTTTTCTTTCTTCTACAAAATTGGTTGGATTTAACCTTATTTTAAACCCTTGTTCTAATTCAAATGATTCCAAAACCAAATTATCCCTTTCCACAATAGATACCA-AGCTACGCATAAGATTGCTAAGCTTTCTGATCATTTGTTTGGGCAATAGATTTTTCCAATGGGAATATTCAGATTTTTGTCCCCTCATGTTTTGTATCCAAAATACAATCATCTCCTCTCACCATTGTACTCTGATAAAAATAAATAAATACAACTGTCAATGAATGAGTGCACGGGAGGCATCCTTACCTTGTCTCCAGCCAGAATCCTGAAAGAATCGATGATTTGTTCGGCTGTATCAGAATCCGTACTCTCTCTCGTCATGAAGTCTAAGAAAGCATCAAAGTGGACATAGCCCGTGTTATTTGGATCCACAACGCTCATTATCCTTCGGAAGTCTGCCTCTCCCTGGAAGAATACATTTTTTAAAGATAAACACAGTTTTTCAAACAAGTTTT--------------------------------------------TTTCCATAAA----ATTTAATTTAAAATGTGTATTACTCCTAATAATTTAATGGAGAAAAA-TGTATCATCCTAAATATATAACTATGTTGGGATAA----------------------TGATTGAA--------------ATATTAAAATA-ATTTTTTTGCATAAGAAAATGTTATCTTGTTGCAGATGAAAATATAATAGAT--TAGAACAAAAGATATTTGCAATTTTTTTAAAGCAGTTACTGCA------TAAACAAT-TTTGAGAA--TTTTT-TGAAATAATTTGTGTATAAATTATACATGCTATATACAAGGTGGTCAAATTGTTGGATTACAAAGTTCAATAAAAAAAAGTGTATAGTTTAAATG
Npaynei_Grindstaff_N646 ATCATTGACAAAAACACATTTTAATATTCAGATACAGTAAACGTTTCGAACAAAGATATGTAATTTTATTCATTTCAGGTATTTAAATAATTTTTAATGTTTTGACGAATATTTGAAAGTTCTAACTGGCGGAACACCCAAGTTCCGATATAATTTATTTATAGTCACTACACAGAAAGGAACAATAGTTTGCTGGTTTTTAGTCTTTTTCCTCCTACAAAATTGGTTGGATTCAATCTCATTTTAAACCCTTGTTTTAATTCAAATGATTCCAAAATC--------CCTTTCCACAATGGATATCA-----------AAGATTGCCAAGCTTTCTGTTGG-------GGGCAATAGATTTTTCCTATGGGAATATTCAGATTTTTGTCCCCTTATTTTTTGTATCCAAAATACAATCATCCCCTCCCACCATTGTACTGGGATAAAGAAAAATATATACAACTGTAAATGAATGAGTGCACAAGAGGCATCCTTACCTTGTCTCCAGCCAGAATCCTGAAAGAATCGATGATTTGTTCGGCTGTATCAGAATCCGTACTCTCTCTTGTCATGAAGTCCAAGAAAGCATCAAAGTGGACATAGCCCGTGTTATTGGGATCCACGACACTCATTATCCTTCGGAAGTCTGCCTCTCCCTGGAAGAATACATTTTTTAAAGATAAACACACTTTTTCAAACAAGTCATCTACCTAGATTAGGTCAAGTGTTAGAAATACAAATAAATAAAAGTTTCAAAAAATATGTTTTTATTTAAAATGTATAAAATATTTAATGAACTAAAAAGAAGAAATAGTTTCATAAAAAATATATAATTATTTTATTTCAAAATTCGTCTGCTATTCTACACCAGACTAAAAGGTGGTGAGCTCTTCATTAGATTAGAGTTCTTTATATAAGTGCACCAGACTTTTATTTATATAGAATAACAGTGAATTTTGAAATAAAATTCATTTGTACCTTTTACAGTACAACCCCGCTTATCCGGCATTCAGTTTTCCGGACATTTTCGGAAAAT------------------------------------------------------------------------------------------
Npaynei_NorrisDamCave_N348 ATCATTGACAAAAACACATTTTAATATTCAGATACAGTAAACTTTTCGAACAAAGACATGTAATTTTATTCATTTCAGGTATTTTGATGATGTGTGATGTTTTGACGAATATTTGAAAGTTCTAACTGGCAGAACACCCAAGTTCTGATATAATTTATTTAAAATCACTACACAGAAAGGAACAATAGTTTGCTGGTTTTTAGTCTTTTTCCTCCTACAAAATTGGTTGGATTTAATCTAATTTTAAACCCTTGTTTTAATTC-ATTGATTCCAAAATC--------CCTTTCCACAATGGATACCAAAGCTATGCATAAGATTGCCAAGCTTTCTGATAATCTGTTTGGGCAATAGATTTTTCCTATGGGAATATTCAGATTTTTGTCCCCTTATTTTTTGTATCCAAAATACAATCCTCCCCTCCCACCATTGTAATGTGATAAAGAAAAATATATACAACTGTAAATGAATGAGTGCACAAGAGGCATCCTTACCTTGTCTCCAGCCAGAATCCTGAAAGAATCGATGATTTGTTCGGCTGTATCAGAATCCGTACTCTCTCTCGTCATGAAGTCCAAGAAAGCATCAAAGTGGACATAGCCCGTGTTATTGGGATCCACGACACTCATTATCCTTCGGAAGTCTGCCTCTCCCTGGAAGAATACATTTTTTAAAGATAAACACACTTTTTCAAACAAGTCATCTACCTAGATTAGGTCAAGTGTTACAAATAAAAATAAATAAAAGTTTCAAAAAATATGTTTTTATTTAAAATGTATAAAATATTTAATGAACTAAAAAGAAGAAAT-----------------------------------AATTCGTCTGCTATTCTACACCAGACTAAAAGGTGGTGAGCTCTTCATTAGATTAGAGTTCTTTATATAAATGCACTAGACTTTTATTTATATAGAATAACAGTGAATTTTGAAATAAAATTCATTTGTACCTTTTACAGTACAACCCCGCTTATCCGGCATTCAGTTTTCCGGACATTTTCGGAAAATT-----------------------------------------------------------------------------------------
Nperlakyi_SChimneys_N1079 ------------------------------------------------------GACATGTAATTTTATTCATTTCAGGTATCTAAATAATTTTTAATGTTTTGACGAATATTTGAAAGTTCAAACTCTCAGAACACCCAAGTTCCAATATAATTTATTTATAGCCACTACACAGAAAGGAACAATAGTTTCCTGGTTTTTAGTCTTTTTCCTCCTACAAAATTGGTTGGATTTAACCTCATTTTAAACCCTTGTTTTAATTCAAATGATTCCAAAATCTAATTATCCCTTTCCACAATGGATACCAAAGCTATGGATAAGATTGACAAGCTTTCCGATAATCTGTTTGGGCAATAGATTTTTCCTATGGGAATATTCAGATTTTTGTCCCCTTATTTTTTGTATCCAAAATACAAT---CCCCCCCCACCATTGTACTGTGATAAAGAAAAACATATACAACTGTAAATGAATGAGTGCACAAGAGGCATCCTTACCTTGTCTCCAGCCAGAATCCTGAAAGAATCGATGATTTGTTCGGCTGTATCAGAATCCGTACTCTCTCTCGTCATGAAGTCTAAGAAAGCATCAAAGTGGACATAGCCCGTGTTATTGGGATCCACGACACTCATTATCCTTCGGAAGTCTGCCTCTCCCTGGAAGAATACATTTTTTAAAGATAAACACACTTTTTCAAACAAGTCATCTACCTAGATTAGGTCAAGTGTTATAAATAAAAATAAATGAAAGTTTTAAAAACTATGTTTTTATTTAAAATGTATAAAATATTTAATGAACTAAAAAGAAGAAATAGTTTCATAAAAAATAGATAATTATTTTATTTCAAAATTCGTCTGCTATTCTACACCAGACTAAAAGGTGGTGAGCTCTTCATTAGATTAGAGTTCTTTATATTA----------------------------------------------AAAATTCATTTGTACCTTTTACAGTACAACCCCGCTTATCCGGCATTCAGTTTTCCGGACATTTTCGGAAAATTAGTTTAGGTATAAAAAATACTAG------------------------------------------------------------------
Nreclusus_Noland_N1051 --------------------------TTCAGATACAGTAAACGTTTCGAACAAAGATATGTAATTTTATTCATTTCAGGTATCTAAATAATTTTTAATGTTTTGACGAATATTTGAAAGTTCTAACTGGCAGAACACCCAAGTTCCGATATAATTTATTTATAGTCACTACACAGAAAGGAACAATAGTTTGCTGGTTTTTAGTCTTTTTCCTCCTACAAAATTGGTTGGATTTAACCTCATTTTAAACCCTTGTTTTAATTCCAATGATTCCAAAATCTAATTATCCCTTTCCACAATGGATACCAAAGCTATGCATAAGATTGCCAAGCCTTCTGATAATCTGTTTGGGCAATAGATTTTTCCTATGGGAATATTCAGATTTTTGTCCCCTTATTTTTTGTATCCAAAATACAATCAACCCCCCCCCCCATTGTACTGTGATAAAGAAAAATATACACAACTGTAAATGAATGAGTGCACAAGAGACATCCTTACCTTGTCCCCAGCCAGAATCCTGAAAGAATCGATGATTTGTTCGGCTGTATCAGAATCCGTACTCTCTCTCGTCATGAAGTCTAAGAAAGCATCAAAGTGGACATAGCCTGTGTTATTGGGATCCACGACACTCATTATCCTTCGGAAGTCTGCCTCTCCCTGGAAGAATACATTTTTTAAAGATAAACACACTTTTTCAAACAAGTCACCTACCTAGATTAGGTCAAGTGTTACAAATAAAAATAAATAAAAGTTTTAAAAAATATGTCTTTATTTAAAATGTATAAAATATTTAATGAACTAAAAAGAAGAAATAGTTTCATAAAAAATATATAATTATTTTATTTCAAAATTCGTCTGCTATTCTACACCAGACTAAAAGGTGGTGAGGTCTTCATTAGATTAGAGTTCTTTATATAAGTGCACCAGACTTTTATTTATATAGAATAACAGTGAATTTTGAAATAAAATTCATTTGTACCTTTTACAGTACAACCCCGCTTATCTGGCATTCAGTTTTCCAGACATTTTCGGAAAATTAGTTTAGGTATAAAAAATA----------------------------------------------------------------------
Nreclusus_Smokemont_N1020 --------------------------TTCAGATACAGTAAACGTTTCAAACA--GACATGTAATTTTATTCATTTCAGGTATTTAAATAATTTTTAATGTTTTGACGAATATTTGAAAGTTCTAACTGGCTGAACACCCAAGTTCTGATATACTTTATTTATAGTCACTACACAGAAAGAAACAATGGTTTGCTGGTTTTTAATCTTTTTCCTGTTACAAAATTGGTTGGATTTAACCTCATTTAAAACCCTTGTTTTAATTCCAATGATTCCAAAATCTAATTATCCCTTTCCACAATGGATACCAAAGCTATGCATAAGATTGCCAAGCCTTCTGATAATCTGTTTGGGCAATAGATTTTTCCTATGGGAATATTCAGATTTTTGTCCCCTTATTTTTTGTATCCAAAATACAATCATCCCCTCCCGCCATTGTACTGTGATAAAGAAAAATATACACAACTGTAAATGAATGAGTGCACAAGAGACATCCTTACCTTGTCTCCAGCCAGAATCCTGAAAGAATCGATGATTTGTTCGGCTGTATCAGAATCCGTACTCTCTCTCGTCATGAAGTCTAAGAAAGCATCAAAGTGGACATAGCCCGTGTTATTGGGATCCACGACACTCATTATCCTTCGGAAGTCTGCCTCTCCCTGGAAGAATACATTTTTTAAAGATAAACACACTTTTTCAAACAAGTCATCTACCTAGATTAGGTCAAGTGTTACAAATAAAAATAAATAAAAGTTTTGAAAAATATGTTTTTATTTAAAATGTATAAAATATTTAATGAACTAAAAAGAAGAAATAGTTTCATAAAACATATATAATTATTTTATTTCAAAATTCGTCTGCTATTCTACACCAGACTAAAAGGTGGTGAGCTCTTCATTAGATTAGAGTTCTTTATATAAGTGCACCAGACTTTTATTTATATAGAATAACAGTGAATTTTGAAATAAAATTCATTTGTACCTTTTACAGTACAACCCCGCTTATCCGGCATTCAGTTTTCCGGACATTTTTGGAAAATTAGTTTAGGTATAAAAAATACTAGTT----------------------------------------------------------------
Nroanensis_IngramBranch_N926 --------------------------TTTAGATACAGTAAACGTTTCAAACAAAGATATGTAATTTTATTCATTTCAGGTATTTTGATGATGTGTGATGTTGTGACGAATATTTGAAAGTTCTAACTGGCAGAACACCCAAGTTCCGATATAATTTATTTAAAATCACTACACAGAAAGGAACAATAGTTTGCTGGTTTTTAGTCTTTTTCCTCCTACAAAATTGGTTGGATTTAATCTAATTTTAAACCCTTGTTTTAATTCAAATGATTCCAAAATC--------CCTTTCCACAATGGATACCAAAGCTATGCATAAGATTGCCAAGCTTTCTGATAATCTGTTTGGGCAATAGATTTTTCCTATGGGAATATTCAGATTTTTGTCCCCTTATTTTTTGTATCCAAAATACAATCATCCCCTCCCACCATTGTAATGTGATAAAGAAAAATATATACAACTGTAAATGAATGAGTGCACAAGAGGCATCCTTACCTTGTCTCCAGCCAGAATCCTGAAAGAATCGATGATTTGTTCGGCTGTATCAGAATCCGTACTCTCTCTCGTCATGAAGTCCAAGAAAGCATCAAAGTGGACATAGCCCGTGTTATTGGGATCCACGACACTCATTATCCTTCGGAAGTCTGCCTCTCCCTGGAAGAATACATTTTTTAAAGATAAACACACATTTTCAAACAAGTCATCTACCTAGATTAGGTCAAGTGTTACAAATAAAAATAAATAAAAGTTTCAAAAAATATGTTTTTATTTAAAATGTATAAAATATTTAATGAACTAAAAAGAAGAAATAGTTTCATAAAAAATATATAATTATTTTATTTCAAAATTCGTCTGCTATTCTACACCAGACTAAAAGGTGGTGAGCTCTTCATTAGATTAGAGTTCTTTATATAAATGCACTAGACTTTTATTTATATAGAATAACAGTGAATTTTGAAATAAAATTCATTTGTACCTTTTACAGTACAACCCCGCTTATCCGGCATCCAGTTTTCCAGACATTTTCGGAAAATTAGTTTAGGTATAAAAAATACTAGTTATGCGAATCGGTACCAAAAAATCGGATAGGAAAAGTTAACTAAAAAAAGTGTACGTCTTCGCTG
Nroanensis_N_CarversGap_N928 --------------------------------------------------------------------T------------TTTAAATAATTTTTAATGTTTTGACGAATATTTGAAAGTTCTAACTGGCAGAACACCCAAGTTCCGATATAATTTATTTATAGTCACTACACAGAAAGGAACAATAGTTTGCTGGTTTTTAGTCTTTTTCCTCCTACAAAATTGGTTGGATTTAATCTCATTTTAAACCCTTGTTTTAATTCAAATGATTCCAAAATC--------CCTTTCCACAATGGATACCAAAGCTATGCATAAGATTGCCAAGCTTTCTGATAATCTGTTTGGGCAATTGATTTTTCCTATGGGAATATTCAGATTTTCGTCCCCTTATTTTTTGTATCCAAAATACAATCATCCCCTCCCACCATTGTACTGTGATAAAGAAAAATATATACAACTGTAAATGAATGAGTGCACAACAGGCATCCTTACCTTGTCTCCAGCCAGAATCCTGAAAGAATCGATGATTTGTTCGGCTGTATCAGAATCCGTACTCTCTCTCGTCATGAAGTCCAAGAAAGCATCAAAGTGGACATAGCCGGTGTTATTGGGATCCACGACACTCATTATCCTTCGGAAGTCTGCCTCTCCCTGGAAGAATACATTTTTTAAAGATAAACATACTTTTTCAAACAAGTCATCTACCTAGATTAGGTCAAGTGTTACAAATAAAAATAAATAAAAGTTTTAAAAAATATGTTTTTATTTAAAATGTATAAAACATTTAATGAACTAAAAAGAAGAAATAGTTTCATAAAAAATATATAATTATTTTATTTCAAAATTCGTCTGCTATTCTACACCAGACTAAAAGGTAGTGAGCTCTTCATTAGATTAGAGTTCTTTATATAAGTGCACCAGACTTTTATTTATATAGAATGACAGTGAATTTTGAAATAAAATTCATTTGTACCTTTTACAGTACAACCCCGCTTATCCGGCAGTCAGTTTTCCGGACATTTTCGGAAAATTAGTTTAGGTATAAAAAATACTAGTTATGCG-----------------------------------------------------------
Nroanensis_RoanHighBluff_N762 ATCATTGACAAAAACACATTTTAATATTCAGATACAGTAAACGTTTCGAACAAAGATATGTAATTTTATTCATTTCAGGTATTTAAATAATTTTTAATGTTTTGACGAATATTTGAAAGTTCTAACTGGCAGAACACCCAAGTTCCGATATAATTTATTTATAGTCACTACACAGAAAGGAACAATAGTTTGCTGGTTTTTAGTCTTTTTCCTCCTACAAAATTGGTTGGATTTAATCTCATTTTAAACCCTTGTTTTAATTCAAATGATTCCAAAATC--------CCTTTCCACAATGGATACCAAAGCTATGCATAAGATTGCCAAGCTTTCTGATAATCTGTTTGGGCAATAGATTTTTCCTATGGGAATATTCAGATTTTTGTCCCCTTATTTTTTGTATCCAAAATACAATCATCCCCTCCCACCATTGTAATGTGATAAAGAAAAATATATACAACTGTAAATGAATGAGTGCACAAGAGGCATCCTTACCTTGTCTCCAGCCAGAATCCTGAAAGAATCGATGATTTGTTCGGCTGTATCAGAATCCGTACTCTCTCTCGTCATGAAGTCCAAGAAAGCATCAAAGTGGACATAGCCCGTGTTATTGGGATCCACGACACTCATTATCCTTCGGAAGTCTGCCTCTCCCTGGAAGAATACATTTTTTAAAGATAAACACACTTTTTCAAACAAGTCATCTACCTAGATTAGGTCAAGTGTTACAAATAAAAATAAATAAAAGTTTTAAAAAATATGTTTTTATTAAAAATGTATAAAATATTTAATGAACTAAAAAGAAGAAATAGTTTCATAAAAAATATATAATTATTTTATTTCAAAATTCGTCTGCTATTCTACACCAGACTAAAAGGTGTTGAGCTCTTCATTAGATTAGAGTTCTTTATATAAGTGCACCAGACTTTTATTTATATAGAATAACAGTGAATTTTGAAATAAAATTCATTTGTACCTTTTACAGTACAACCCCGCTTATACGGCATTCAGTTTTCCAGACATTTTTGGAAAATTAGTTTAGGTATAAAAAATACTAG------------------------------------------------------------------
Nsheari_Cohutta_N826 ATCATTGAAAAAAACA-ATTTTAATATTCTGATATGGTAAACTTTTCGAACAAAGACATGTAATTTTATTCATTTCAGGTATCTAAATAATTTTTAATGTTTAGACGAATATTTGAAAGTCCGAACTGGCAGAACACCCAAGTTCCGATATAATTTATTTCTAGTCACTACACAGAAAGGAACAATAGTTTGCTGGTTTTTAGTCTTTTTCCTCCTACAAAATTGGTTGGATTTAACCTCATTTTAAACCCTTGTTTTAATTCAAATGATTCCAAAATTTAATTATCCTTTTCCACAATGGATACCAAAGCTATGCATAAGATTGCCAAGCTTTCTGATAATCTGTTTGGGCAATAGATTTTTCCTATGGGAATATTCAG---TTTGTCCCCTTATTCTTTGTATCCAAAATACAATCATCCCCTCCCACCATTGTACTGTGATAAAGAAAAATATATACAACTGTAAATGAATGAGTGCACAAGAGGCATCCTTACCTTGTCTCCAGCCAGAATCCTGAAAGAATCGATGATTTGTTCGGCTGTATCAGAATCCGTACTCTCTCTCGTCATGAAGTCTAAGAAAGCATCAAAGTGGACATAGCCCGTGTTATTGGGATCCACAACACTCATTATCCTTCGGAAGTCTGCCTCTCCCTGGAAGAATACATTTAAAAAAGATAAACACACTTTTTCAAACAAGTTATCTACCTAGATTAGGTCAAGTGTTACAAATAAAAATAAATGAAAGTTTTAAAAACTATGTTTTTATTTAAAATGTATAAAATATTTAATGAACTAAAAAGAAGAAATAGTTTCATAAAAAATATATAATTATTTTATTTCGAAATTCGTCTGCTATTCTACACCAGACTAAAAGGTGGTGAGCTCTTCATTAGATTAGAGTTCTTTATATAAGTGCACCAGATTTTTATTTATATAGAATAACAGTGAATTTTGAAATAAAATTCATTTGTACCTTTTACAGTACAACCCCGCTTATCCGGCATTTAGTTTTCCGCACATTTTCGGGAAATTAGTTTAGGTATAAAAAATACTAGTTATGCGAATCTGTACCAAAAAATCGGATCGGAAAAGTTAACTAAAAAAAGTGTACGGTTTCGCTG
Nsilvanus_Elijay_N395 ATCATTGACAAAAACACATTTTAATATTCAGATACAGTAAACGTTTCGAACAAAGATATGTAATTTTATTCATTTCAGGTATCTAAATAGTTTTTAATGTTTTGATGAATATTTGAGAGTTCTAACTGGCAGAACACCCAAGTTCCGATATAATTTATTTAAAGTCACTACACAGAAAGGAACAATAGTTTGCCGGTTTTTAGTCTTTTTCCTCCTACAAAATTGGTTGGATTTAACCTCATTTTAAACCCTTGTTTTAATTCAAATGATTCCAAAATCTAATTATCCCTTTCCACAATGGATACCAAAGCTATGCGTAAGATTGCCAAGCTTTCTGATAATCTGTTTGG-CAATAGATTTTTCCTATGGGAATATTCAGATTTTTGTCCCCTTATTTTTTGTATCCAAAATACAATCATCCCCTCCCACCATTGTACTGTGATAAAGAAAAATATATACAACTGTAAATGAATGAGTGCACAAGAGGCATCCTTACCTTATCTCCAGCCAGAATCCTGAAAGAATCGATGATTTGTTCGGCTGTATCAGAATCTGTACTCTCTCTCGTCATGAAGTCTAAGAAAGCATCAAAGTGGACATAGCCCGTGTTATTGGGATCCACGACACTCATTATCCTTCGGAAGTCTGCCTCTCCCTGGAAGAATACATTTTTTAAAGATAAACACACTTTTTCAAACAAGTCATCTACCTAGATTAGGTCAAGTGTTACAAATAAAAATAAATAAAAGTTTTAAAAAATATGTTTTTATTTAAAATGTATAAAATATTTAATGAACTAAAAAGAAGAAATAGTTTCAAAAAATATATATAATTATTTTATTTCAAAATTTGTCTGCTATTCTACACCAGACTAAAAGGTGGTGAGCTCTTCATTAGATTAGAGTTCTTTATATAAGTGCACCAGACTTTTATTTATATAGAATAACAGTGAATTTTGAAATAAAATTCATTTGTACCTTTTACGGTACAACCCCGCATATCCGGCATTCAGTTTTCCGGACATTTTCGGAAAATTAGTTTAGGTATAAAAAATACTAGTTATGCAAATCGGTATCAAAAAATCGTATCGGAAAAGTTAACTAAAAAAAGTGTACGGCTTTGCCG
Nsilvanus_HeboMtn_N1029 ATCATTGACAAAAACACATTTTAATATTCAGATACAGTAAACGTTTCGAACAAAGATATGTAATTTTATTCATTTCAGGTATCTAAATAGTTTTTAATGTTTTGATGAATATTTGAGAGTTCTAACTGGCAGAACACCCAAGTTCCGATATAATTTATTTAAAGTCACTACACAGAAAGGAACAATAGTTTGCCGGTTTTTAGTCTTTTTCCTCCTACAAAATTGGTTGGATTTAACCTCATTTTAAACCCTTGTTTTAATTCAAATGATTCCAAAATCTAATTATCCCTTTCCACAATGGATACCAAAGCTATGCGTAAGATTGCCAAGCTTTCTGATAATCTGTTTGGGCAATAGATTTTTCCTATGGGAATATTCAGATTTTTGTCCCCTTATTTTTTGTATCCAAAATACAATCATCCCCTCCCACCATTGTACTGTGATAAAGAAAAATATATACAACTGTAAATGAATGAGTGCACAAGAGGCATCCCTACCTTATCTCCAGCCAGAATCCTGAAAGAATCGATGATTTGTTCGGCTGTATCAGAATCTGTACTCTCTCTCGTCATGAAGTCTAAGAAAGCATCAAAGTGGACATAGCCCGTGTTATTGGGATCCACGACACTCATTATCCTTCGGAAGTCTGCCTCTCCCTGGAAGAATACATTTTTTAAAGATAAACACACTTTTTCAAACAAGTCATCTACCTAGATTAGGTCAAGTGTTACAAATAAAAATAAATAAAAGTTTTAAAAAATATGTTTTTATTTAAAATGTATAAAATATTTAATGAACTAAAAAGAAGAAATAGTTTCAAAAAATATATATAATTATTTTATTTCAAAATTTGTCTGCTATTCTACACCAGACTAAAAGGTGGTGAGCTCTTCATTAGATTAGAGTTCTTTATATAAGTGCACCAGACTTTTATTTATATAGAATAACAGTGAATTTTGAAATAAAATTCATTTGTACCTTTTACGGTACAACCCTGCATATCCGGCATTCAGTTTTCCGGACATTTTCGGAAAATTAGTTTAGGTATAAAAAATACTAGTTATGCGAATCGGTATCAAAAAATCGGATCGGAAAAGTTAACTAAAAAAAATGTACGGCTTCGCTG
Nstupkai_BlowholeWOS_N285 --------------------------TTCAGATACAGTAAACGTTTCGAACAAAGATATGTAATTTTATTCATTTCAGGTATCTGAATAATTTTTAATGTTTTGACGAATATTTGAAAGTTCTAACTGGCAGAACACCCAAGTTCCGATATAATTTATTTATAGTCACTACACAGAAAGGAACAATAGTTTGCTGGTTTTTAGTCTTTTTCCTCCTACAAAATTGGTTGGATTTAACCTCATTTTAAACCCTTGTTTTAATTCAAATGATTCCAAAATCTAATTATCCCTTTCCACAATGGATACCAAAGCTATGCATAAGATTGCCAAGCTTTCTGATGATCTGTTTGGGCAATAGATTTTTCCTATGGGAATATTCAGATTTTTGTCCCCTTATTTTTTGTATCCAAAATACAATCATCCCCTCCCACCATTGTACTGTGATAAAGAAAAATATACACAACTGTAAATGAATGAGTGTACAAGAGGCATCCTTACCTTGTCTCCAGCCAGAATCCTGAAAGAATCGATGATTTGTTCGGCTGTATCAGAATCCGTACTCTCTCTCGTCATGAAGTCTAAGAAAGCATCAAAGTGGACATAGCCCGTGTTATTGGGATCCACGACACTCATTATCCTTCGGAAGTCTGCCTCTCCCTGGAAGAATACATTTTTTAAAGATAAACACACTTTTTCAAACAAGTCATCTACCTAGATTAGGTCAAGTGTTACAAATAAAAATAAATGAAAGTTTTAAAAACTATGTTTTTATTTAAAATGTATAAAATATTTAATGAACTAAAAAGAAGAAATAGTTTCATAAAAAATATATAATTATTTTATTTCAAAATTCGTCTGCTATTCTACACCAGACTAAAAGGTGGTGAGCTCTTCATTAGATTAGAGTTCTTTATATAAGTGCACCAGACTTTTATTTATATAGAATAACAGTGAATTTTGAAATAAAATTAAGTTGTACCTTTTACAGTACAACCCTGCTTATCCGGCATTCAGTTTTCCGGACATTTTCGGAAAATTAGTTTAGGTATAAAAAATACTAGTTATGCGGTTCGGTATCAAAAAATCGGATCAGAAAAGTTAACTAAAAAAAGTGTATGGTTTCGCTG
Nstupkai_Blowing_N356 ATCATTGACAAAAACACATTTTAATATTCAGATACAGTAAACGTTTCGAACAAGGATATGTAATTTTATTCATTTCAGGTATCTAAATAATTTTTAATGTTTTGATGAATATTTGAAAGTTCTGACTGGCAGAACACCCAAGTTCCGATATAATTTATTTATAGTCACTACACAGAAAGGAACAATAGTTTGCTGGTTTTTAGTCTTTTTCCTCCTACAAAATTGGTTGGATTTAACCTCATTTTAAACCCTTGTTTTAATTCAAATGATTCCAAAATCTAATTATCCCTTTCCACAATGGATACCAAAGCTATGCATAAGATTGCCAAGCTTTCTGATAATCTGTTTGGGCAATAGATTTTTCCTATGGGAATATTCAGATTTTTGTCCCCTTATTTTTTGTATCCAAAATACAATCATCCCCCCCCACCATTGTACTGTGATAAAGAAAAATATACACAACTGTAAATGAATGAGTGTACAAGAGGCATCCTTACCTTGTCTCCAGCCAGAATCCTGAAAGAATCGATGATTTGTTCGGCTGTATCAGAATCCGTACTCTCTCTCGTCATGAAGTCTAAGAAAGCATCAAAGTGGACATAGCCTGTGTTATTGGGATCCACGACACTCATTATCCTTCGGAAGTCTGCCTCTCCCTGGAAGAATACATTTTTTAAAGATAAACACACTTTTTCAAACAAGTCACCTACCTAGATTAGGTCAAGTGTTACAAATAAAAATAAATAAAAGTTTTAAAAAATATGTCTTTATTTAAAATGTATAAAATATTTAATGAACTAACAAGAAGAAATAGTTTCATAAAAAATATATAATTATTTTATTTCAAAATTCGTCTGCTATTCTACACCAGACTAAAAGGTGGTGAGGTCTTCATTAGATTAGAGTTCTTTATATAAGTGCACCAGAATTTTATTTATATAGAATAACAGTGAATTTTGAAATAAAATTCATTTGTACCTTTTACAGTACAACCCCGCTTATCCGGCATTCAGTTTTCCGGACATTTT--------------------------------------------------------------------------------------------------
Nstupkai_LittleRiver_N293 ATCATTGACAAAAACACATTTTAATATTCAGATACAGTAAACGTTTCGAACAAGGATATGTAATTTTATTCATTTCAGGTATCTAAATAATTTTTAATGTTTTGATGAATATTTGAAAGTTCTGACTGGCAGAACACCCAAGTTCCGATATAATTTATTTATAGTCACTACACAGAAAGGAACAATAGTTTGCTGGTTTTTAGTCTTTTTCCTCCTACAAAATTGGTTGGATTTAACCTCATTTTAAACCCTTGTTTTAATTCAAATGATTCCAAAATCTAATTATCCCTTTCCACAATGGATACCAAAGCTATGCATAAGATTGCCAAGCCTTCCGATAATCTGTTTGGGCAATAGATTTTTCCTATGGGAATATTCAGATTTTTGTCCCCTTATTTTTTGTATCCAAAATACAATCATCCCCCCCCACCATTGTACTGTGATAAAGAAAAATATACACAACTGTAAATGAATGAGTGCACAAGAGACATCCTTACCTTGTCCCCAGCCAGAATCCTGAAAGAATCGATGATTTGTTCGGCTGTATCAGAATCCGTACTCTCTCTCGTCATGAAGTCTAAGAAAGCATCAAAGTGGACATAGCCTGTGTTATTGGGATCCACGACACTCATTATCCTTCGGAAGTCTGCCTCTCCCTGGAAGAATACATTTTTTAAAGATAAACACACTTTTTCAAACAAGTCACCTACCTAGATTAGGTCAAGTGTTACAAATAAAAATAAATAAAAGTTTTAAAAAATATGTCTTTATTTAAAATGTATAAAGTATTTAATGAACTAACAAGAAGAAATAGTTTCATAAAAAATATATAATTATTTTATTTCAAAATTCGTCTGCTATTCTACACCAGACTAAAAGGTGGTGAGGTCTTCATTAGATTAGAGTTCTTTATATAAGTGCACCAGAATTTTATTTATATAGAATAACAGTGAATTTTGAAATAAAATTCATTTGTACCTTTTACAGTACAACCCCGCTTATCCGGCATTCAGTTTTCCAGACATTTTCAGAAAATTAGTTTAGGTATAAAAAATACTAGTTATGCAAATCGGTACCAAAAAATCGGATCGGAAAAGTTAACTAAAAAAAGTGTACGGCTTCGCTG
Ntempletoni_BaldMtns_N950 ATCATTGACAAAAACAAATTTTCATATTCAGACACAGTAAACTTTTCTAACAAAGATATGTGATTTTATTCATTTCAGGTATTTAATTAATTTTTAATGTTTTGACGAATATTTGAAAATTCTTATTGGCAGAACATACAAGTTCCTTTATAATTTATTTATAGTCACTACACAGAAAGGAACAATAGTTTGCTGGTTTTTAGTTTTTTTTCTTCTACAAAATTGGTTGGATTTAAACTTATTTTAAACCCTTGTTCTAATTCAAATGATTCCAAAATCAAACTATCCCTTTCCACAATGAATACCA-AGCTACGCATAAGATTGCTAAGCTCTCTGATAATCTGTTTGGGCAATAGATTTTTCTTATGGGTATATTCAGATTTTTGTCCCCTTATTCTTTGTATCCAAAATACAATAATCTCCTTTCACCATTGTACTGTGATAAAGAAAAATATATACAACTGTAAATGAATGAGTGCACAAGAGGCATCCTTACCTTGTCTCCAGCCAGAATCCTGAAAGAATCGATGATTTGTTCGGCTGTATCAGAATCTGTACTCTCTCTCGTCATGAAGTCTAAGAAAGCATCAAAGTGGACATAGCCCGTGTTATTTGGATCCACGACACTCATTATCCTTCGGAAGTCTGCCTCTCCCTGGAAGAATAAATTTTTTAAAGATAAACACACTTTTTCAAACAAATTTT--------------------------------------------TTTCAATACA----GTTTTATTTAAAATTTGTATTACTTTTAATAGTTTAAAGGGGAAAAA-TGTATCATCCTAAATATATACCTATGTTGGGATAA----------------------TGAT--------------------ATTAAAAAAAATCTCTTTGTATAAGAAAATTTTTTTTTGTTGCAGATGGAAATATAATAGAT--TGGAACAAAAGATATTTGTAATTTTTTTAAAGAAGTTACTGTA------CAAACAAT-TTGGGGAT--TTTT--TTAAATAATTTGTGTATAAATTATACATGCTATATACAAGATGGTCAAATTGTTGGATTACAAAGTTCAATAAAAAAAAGTGTATAGTTTAAATG
Ntempletoni_ClarksCreek_N945 ATCATTGACAAAAACAAATTTTAATATTCAGACATAGTAAACTTTTCGAACAAAGATATGTGATTTTATTCATTTCAGGTATTTAATTAATTTTTAATGTTTTGACGAATATTTGAAAATTCTTATTGGCAGAACATCCAAGTTCCTTTATAATTTATTTATAGTCACTACACAGAAAGGAACAATTGTTTGCTGGTTTTTAGTTTTTTTTCTTCTACAAAATTGGTTGGATTTAAACTTATTTTAAACCCTTGTTCTAATTCAAATGATTCCAAAATCAAACTATCCCTTTCCACAATGAATACCA-AGCTACGCATAAGATTGCTAAGCTCTCTGATAATCTGTTTGGGCAATAGATTTTTCTTATGGGTATATTCAGATTTTTGTCCCCTTATTCTTTGTATCCAAAATACAATAATCTCCTTTCACCATTGTACTGTGATAAAGAAAAATATATACAACTGTAAATGAATGAGTGCACAAGAGGCATCCTTACCTTGTCTCCAGCCAGAATCCTGAAAGAATCGATGATTTGTTCGGCTGTATCAGAATCTGTACTCTCTCTCGTCATGAAGTCTAAGAAAGCATCAAAGTGGACATAGCCCGTGTTATTTGGGTCCACGACACTCATTATCCTTCGGAAGTCTGCCTCTCCCTGGAAGAATACATTTTTAAAAGATAAACACACTTTTTCAAACAAATTTT--------------------------------------------TTTCAATACA----GTTTTATTTAACATTTGTATTACTTTTAATAGTTTAAAGGGGAAAAA-TGTATCATCCTAAATATATACCTATGTTGGGATAA----------------------TGAT--------------------ATTAAAAAAAATCTCTTTGTATAAGAAAATTTTTTTTTGTTGCAGATGGAAATATAATAGAT--TGGAACAAAAGATATTTGCAATTTTTTTAAAGCAGTTACTGTA------CAAACAAT-TTGGGGAT--TTTT--TTAAATAATTTGTGTATAAATTATACATGCTATATACAAGATGGTCAAATTGTTGGATTACAAAGTTCAATAAAAAAAAGTGTATAGTTTAAATG
Ntempletoni_ScronceCreekRd_N1223 ATCATTGACAAAAACAAATTTTAATATTCAGACACAGTAAACTTTTCGAACAAAGATATGTGATTTTATTCATTTCAGGTATCTAATTAATTTTTAATGTTTTGACGAATATTTGAAAATTCTTATTGGCAGAACATCCAAGTTCCTTTATAATTTATTTATAGTCACTACACAGAAAGGAACAATTGTTTGCTGGTTTTTAGTTTTTTTTCTTCAACAAAATTGGTTGGATTTAAACTTA---TAAACCCTTGTTCTAATTCAAATGATTCCAAAATCAAACTATCCCTTTCCACAATGAATACCA-AGCTACGCATAAGATTGCTAAGCTCTCTGATAATCTGTTTGGGCAATAGATTTTTCTTATGGGTATATTCAGATTTTTGTCCCCTTATTCTTTGTATCCAAAATACAATAATCTCCTTTCACCATTGTACTGTGATAAAGAAAAATATATACAACTGTAAATGAATGAGTGCACAAGAGGCATCCTTACCTTGTCTCCAGCCAGAATCCTGAAAGAATCGATGATTTGTTCGGCTGTATCAGAATCTGTACTCTCTCTCGTCATGAAGTCTAAGAAAGCATCAAAGTGGACATAGCCCGTGTTATTTGGGTCCACGACACTCATTATCCTTCGGAAGTCTGCCTCTCCCTGGAAGAATACATTTTTAAAAGATAAACACACTTTTTCAAACAAATTTT--------------------------------------------TTTCAATACA----GTTTTATTTAAAATTTGTATTACTTTTAATAGTTTAAAGGGGAAAAA-TGTATCATCCTAAATATATACCTATGTTGGGATAA----------------------TGAT--------------------ATTAAAAAAAATCTCTTTGTATAAGAAAATTTTTTTTTGTTGCAGATGGAAATATAATAGAT--TGGAACAAAAGATATTTGCAATTTTTTTAAAGCAGTTACTGTA------CAAACAAT-TTGGGGAT--TTTT--TTAAATAATTTGTGTATAAATTATACATGCTATATACAAGATGGTCAAATTGTTGGATTACAAAGTTCAATAAAAAAAAGTGTATAGTTTAAATG
Ntennessensis_IndianCave_N052 --------------------------TTCAGATACAGTAAACGTTTCGAACAGAGATATGTAATTTTATTCATTTCAGGTATCTAAATAATTTTTAATGTTTTGATGAATATTTGAAAGTTCTAACTGGCAGATCACCCAAGTTCCGATATAATTTATTTATAGTCACTACACAGAAAGGAACAATAGTTTGCCGGTTTTTAGACTTTTTCCTCCTACAAAATTGGTTAGATTTAACCTCATTTTAAACCCTTGTTTTAATTCAAATGATTCCAAAATCTAATTATCCCTTTCCACAATGGATACCAAAGCTATGCATAAGATTGCCAAGCTTTCTGATAATCTGTTTGGGCAATAGATTTTTCCTATGGGAATATTCAGATTTTATTCCCTTTACTTTTTGTATCCAAAATACAATCAT-----CCCACCATTGTACTGTGATAAAGAAAAATATATACAACTGTAAATGAATGAGTGCACAAGAGGCATCCTTACCTTGTCTCCAGCCAGAATCCTGAAAGAATCGATGATTTGTTCGGCTGTATCAGAATCTGTACTCTCTCTCGTCATGAAGTCTAAGAAAGCATCAAAGTGGACATAGCCCGTGTTATTGGGATCCACGACACTCATTATCCTTCGGAAGTCTGCCTCTCCCTGGAAGAATACATTTTTTAAAGATAAACACACTTTTTCAAACAAGTCATCTACCTAGATTAGGTCAAGTGTTACAAATAAAAATAAATAAAAGTTT-----------------TTTAAAATGTATAAAATATTTAATGAACTAAAAAG-AGAAATAGTTTCATAAAAAATATATAATTATTTTATTTCAAAATTCGTCTGCTACTCTACACCAGACTAAAAGGTGGTGAGCTCTTCATTAGATTAGAGTTCTTTATATAAGTGCACCAGACTTTTATTTATATAGAATAACAGTGAATTTTGAAATAAAATTCATTTGTACCTTTTAC-----AACCCCGCTTATCCGGCATTCAGTTTTCCGGACATTTTCGGAAAATTAGTTT------------------------------------------------------------------------------------
Ntennessensis_Watauga_N1046 ATCATTGACAAAAACACATTTTAATATTCAGATACAGTAAACGTTTCGAACAGAGATATGTAATTTTATTCATTTCAGGTATCTAAATAATTTTTAATGTTTTGATGAATATTTGAAAGTTCTAACTGGCAGATCACCCAAGTTCCGATATAATTTATTTATAGTCACTACACAGAAAGGAACAATAGTTTGCCGGTTTTTAGTCTTTTTCCTCCTACAAAATTGGTTAGATTTAACCTCATTTTAAACCCTTGTTTTAATTCAAATGATTCCAAAATCTAATTATCCCTTTCCACAATGGATACCAAAGCTATGCATAAGATTGCCAAGCTTTCTGATAATCTGTTTGGGCAATA------TCCTATGGGAATATTCAGATTTTATTCCCTTTACTTTTTGTATCCAAAATACAATCAT-----CCCACCATTGTACTGTGAGAAAGAAAACTATATACAACTGTAAATGAATGAGTGCACAAGAGGCATCCTTACCTTGTCTCCAGCCAGAATCCTGAAAGAATCGATGATTTGTTCGGCTGTATCAGAATCTGTACTCTCTCTCGTCATGAAGTCTAAGAAAGCATCAAAGTGGACATAGCCCGTGTTATTGGGATCCACGACGCTCATTATCCTTCGGAAGTCTGCCTCTCCCTGGAAGAATACATTTTTTAAAGATAAACACACTTTTTCAAACAAGTCATCTACCTAGATTAGGTCAAGTGTTACAAATAAAAATAAATAAAAGTTT-----------------TTTAAAATGTATAAAATATTTAATGAACTAAAAAG-AGAAATAGTTTCATAAAAAATATATAATTATTTTATTTCAAAATTCGTCTGCTACTCTACACCAGACTAAAAGGTGGTGAGCTCTTCATTAGATTAGAGTTCTTTATATAAGTGCACCAGACTTTTATTTATATAGAATAACAGTGAATTTTGAAATAAAATTCATTTGTACCTTTTAC-----AACCCCGCTTATCCGGCATTCAGTTTTCCGGACATTTTCGGAAAATTAGTTTAGGTATAAAAAATAC---------------------------------------------------------------------
