# Supplementary material for: ﻿New species in old mountains: integrative taxonomy reveals ten new species and extensive short-range endemism in Nesticus spiders (Araneae, Nesticidae) from the southern Appalachian Mountains
Source: Zookeys. 2023 Feb 3;1145:1–130. doi: 10.3897/zookeys.1145.96724 (PMC10208238; doi:10.3897/zookeys.1145.96724)
Supplement: Supplementary material 4 — Input alignments, analysis log files, and output tree files [file zookeys-1145-001_article-96724__-s004.zip › uce-200331 (modified).phy]

 81 1396
Nesticus_Japan_G2153 -----------------ACAATCAAGTACATGCTTTCAACCACAACTCTCCAGAGGCAATACAAAATGATGGGTTTTTGAAATAAAAATGACAGCCTTTTCCTTTTTTTTAATAGATAGCTCTACATACCGAGTGCTAGCCTATATACAGTGATTGAGCGACGGCAACTGCACACTGGATGCCGGCCGCCC--CGAACACAGAGGATAAACTATGGTGTGCTAGAATAATCTGTATTCAACTAAACTTGGAACCTGTACATAAACTGGAAGTCATTGTAAGTTATGAACCATACTTTTTTTTAAAATACACTACCCCCGAAAGAACAAGGACCACAGGATAGAGCCTTCTTC-----------------------------AAAGACAGTGGCGGCTATAATTCCAAATAGGAGCACAAATAAATAAAGAGCGTAGATCTCCA---------TACAGTGCACACCTTTCTCCTGCTCTGGCGCTCCGCTCCGGATCTCTCCTCCTGCTCCACGCAGTCAGTCGTA------------------------------------CTTACAGTTTGAGGTCATTCGCTATTTTAGACGCAATATTTTTGAAGCCTATAGAAGTACCGGATATGCGCTTGAAGCGCACGCCGTTCAGAGACAAGCGGGGAAGCTTACAAACTTCTATCTCCCACTGAACTAAAGAGTCTGTGTTGGGATCGCCGTGAACACAAAGCAATAGAAACTTCTCCCGCTGCTCGTAATCACAGTTGTTTTTGTCTAATACTTTGCGTATCTCCTGCATTATCTCATTGGGATCACGTGACGACGTGGTCTTCATGCTCCAGGTGAACCTTAGAGATCGCGGCTTCACCTGGTCGTCGTTCATTGTCCTACA------ACAGAAATAAGATATCTGACTCATCAAAAATGCACTTCA----ACATATCATTCAACTATT--GTGACAAGTCTCAGGCTACATTATTCTAACACAAAGAAAAAAGGTTCACAAAAATGGCAAAAAAATTAAAAGTCTGAACTTAACAATTCTAATAAAATTTTTATGAGGCATTCCACTCTGTCAAAACACTTTAAATTTAAGCTGCAAGTGAC--TCTTGCAATATTGCTTAATGTAAGGTTTGTAGACA---------T---------TTTCTGAAATGAAATTTGAGGCCTTTTCATGGCAAAAGAGATGTTTACATGT-----------CCAAAATTTATTAACAAATTTTTGGCAGTATTGAGGTAATT-------------AAAAATTTCATCTTAA------------------------------------------------------------------TATTAAATATAGGTAAGCAAAAAATTAT
Nesticus_nahaunus_Mexico_G2881 CACAATTTACAATTTTTACAATCAATTACACACTTTCAACCTCAACTCTCCAGAGGCAATACAAAATAATGGGTTTTTGAAATAAAAATGACAGCATTTTTTCTTTTTTAAATAGATAACTCTAAATAACGAGTGCTAGTCTATATACAGTGATTGGGCACCGGCACCTGCACACGGAGTGCCGGCTGCCCGACAAACATAGAGGGTAAACTACGGTGTGCTAGAATAATCTGTATTCAACTAAACGTAGAACCTGTACATAAATTGGAAGTCATTGTCAGTTATGAACCATATTCTCTTTTTAAATACACTACCCCCGAAAGAACAAGGACCACAGGATAGAGCGTGTTTCCTCTTTGAAGGCTTTTCCTCTTTAAAAAAAAAGACAGTGGCAGCTATAACTTCCAATATGAGCACAAATAAATAAGAGTATAAGATCTCAATACTAGATTTACAGTGCACACCCCTGCCAAGTCTTGGCGCTCCTACTCGGCTCTGCGACATTTCTCCGAATAAAAAGTCCTGTCCTCCGACG--CCCTTGTCCACCGACAGTTGTTACTTTACAGCTTGAGGTCATTAGCTATTTTAGACGCAATATTTTTGAAGCCTATAGAAGTACCGGATATGCGCTTGAAGCGCACGCCATTCAGGGACAAGCGGGGAAGCTTACAAACTTCTATCTCCCACTGGACTAAAGAGTCTGTGTTGGGGTCTCCGTGAACACACAGCAGCAAGAACTTCTCCCGCTGTTCGTAATCACAGTTGTTTTTGTCCAATACTTTGCGTATCTCTTGCATTATCTCGTTCGGATCCCGCGACGACGTGGTCTTCATGCTCCAGGTGAACCTGAGAGATCGTGGCTTCACCTGGTCGTCGTTCATTGTCCTACAAACGACAAGAAAATAAGATATCTGAC----------------TCAACTGAAGTGTCATACAAGCATTAGATT-CAAAACAAACAGTACACTACTGTATCAGC-----AAAAAAATTACAAACAGGGTAAGAATTATACAGATTTCATCGAAACGGTTTCAATGTATATTAGAAAAGGTACGCAATTGTGTAAAAATAGAGTAAAAGTCTCCGACAAGTAAACATGCTGGCAGCCTATTGGATATAT---------GCAATGGGATTGTGA-------CTTTATCAAGCATACAAATGTTTTGCTCACA-CACCATAATTGTTTATACGCTAACCACACATTCGTAATCCACCAATGCAGTATTGCACGTAAAGGATCAATGCTTTTTATATGCCAAAGAGCATCTT-------------------CGAATTGTCACGAAAATCATTTACTCACGCTATTAGAACAGTGGAATATATTTTTAAAATTACAGAAATAGCACACTCA
Nsilvestrii_Hellgate_N1108 -----------------------------------------------------------------------------------------------------------------------------------------GGTCTATATACAGTGATTGGGTGTCGGCATCTGCACACGGGATGCCGACGGGCCCGACAACGTAGAGGGTAAACTATGGTGTGCTAGAATAATTTGTATTCAACTAAACGTAGAACCTGTACATAAACTGGAAGTCATTGTAAGTTATGAACCATACTT------TAAATACACTACCCCCGAAAGAACAAGGACCACAGGATAGGGAGTGTCTCCTTTTTGAAGCCTTTT--------------AAGACAGTGGCAGCTATAACTTCCAATATGAGCACAAATAAATAAGAGTATAAGATCTCAATACTAGATTTACAGTGCACTCCCCTTGGCGCTCTCGGCTCACACACCTCCATCTGCAATATTTCTCCGAATAAAA------GTCGCATCAAGTCCCGACATCTGTTTATAGTCGT--ACTTACAGTTTGAGGTCATTAGCTATTTTAGACGCAATATTTTTGAAGCCTATAGAAGTACCGGATATGCGCTTGAAGCGCACCCCGTTCAGGGACAAGCGGGGAAGCTTACAAACTTCAATTTCCCATTGAACTAAAGAGTCTGTGTTGGGGTCCCCGTGCACACACAGCAGTAAGAACTTCTCCCGCTGTTCGTAATCACAGTTGTTTTTGTCTAATACTTTGCGTATCTCTTGCATTATCTCGTTCGGATCCCGCGACGACGTTGTCTTCATGCTCCAGGTGAACCTGAGAGATCGTGGCTTCACCTGGTCATCGTTCATTGTCCTACAAATGATAA-AAAATAAGATATCTAACTCATCAACAATAAGCATCAACTGAAGTCGCAAACAACAAATAGATCATACAATCAAAAAAGCACAAATGTATCAGT-----AAACAAACTGT--ATAAATGATGTATTAGATAGGCTTTATTCGAAAGGCTGCAAGATGTGT----------AAACAACTGTA-------------------TCTGACAAGCCGAAACGACCACCAGT------------ACTGTCTGCAAAGTCCACCCAAAGACGACAGTTTTTCCAGACAAAGCACTCTTTTTTTTAATACATAATATAAATAAACATTATTAGTAAACAAATGAACTGTGCTAGGTTC-----------AGTGAATTGATTGCTAGAATACTTTAAAATCTATACC-------------------AAGAATCTTATAAAAAAAACCCACCCAGATTTCTGAGCTGCTTTAACATATGTGCCGGT-----AAAGCAGATGGCCGA
Narcheri_Cheaha_N023 -------------------------------------------------------------------------------------CA----------TTTTTCTTTTTTAAATAGATAACTCTACATACCGAGTGCTAGTCTATATACAGTGATTGGGCACCAGCACCTGCACACGGGGTGCCGGTTGCCCGACAAACATAGAGGGTAAACTATGGTGTGCTAGAATAATCTGTTTTCAACTAAATGTAGAACCTGTACATAAACTGGAAGTCATTGTAAGTTATGAACCATACTC-TTTTTTAAATACACTACTCCCGAAAGAACAAGGACCACAGGATAGAGCGTGTCTCCTTTTAGAAGCCTTTTTTTTTTTTTAAAAAAAGACAGTGGCAGCTATAACTTCCAATATGAGCACAAATAAATAAGAGTATAAGATCTCAATACTAGATTTACAGTGCACACCCCTGCCAAGTCTTGGCGCTCCTACTCGGCTCTGCGACATTTCTCTGAATAAAAAGTCCTGTC---------ACTCTTGTCCACCCACAGTTGTTACTTTACAGCTTGAGGTCGTTAGCTATTTTAGATGCAATATTTTTGAAGCCTATAGAAGTACCGGATATGCGCTTGAAGCGCACGCCATTCAGGGACAAGCGGGGAAGCTTACAAACTTCTATCTCCCACTGAACTAAAGAGTCTGTGTTGGGGTCTCCGTGAACACACAGCAGTAAGAACTTCTCCCGCTGTTCGTAATCACAGTTGTTTTTGTCTAATACTTTGCGTATTTCTTGCATTATCTCGTTCGGATCCCGCGACGACGTGGTCTTCATACTCCAGGTGAACCTGAGAGACCGTGGCTTCACCTGGTCGTCGTTCATTGTCCTACAAACGACAAGAAAATAAGATATCTGACTCATCAAAAATGCACATCAACTGAAGTATCATACAAGAATTAGATTTCAAAACAAACAATGCACTACTGTAACACC-AAAACAAAAAGTTACAAACATGGTAAGAATTGAACAGATTTCATTGAAACAGGTTTAATATATATCGAAAAAGGCATGCAATGGAGTAAAAATATTGTATAAGTCTCTGACAAGTGAACATGTTGGCAGTCTGTTAAACATACACTCCGTATGCAATGTGTTTATGGCAAATGATTTTATCAAGGATACAAAAGTTCTGCCCACACCTAAGTAGCAATCAATGTCGCCACATCTTCAGAGAAACTCACAAAATAA---TTTTTACAGCTGATTT-------TATACACACTAAAAGTTATATTTTATTGACTGGAGATTTTCCTATACATTGCAAACATGACCCAGTGGAATTCTACTGTCGATAG--------------TCTAGATAAGCAAATAACTCA
Narcheri_MillShoalCreek_N727 -------------------------------------------------------------------------------------------------------------------------------------------------------------------------------------------------------------------------------------------------------------------------------------------------------------------------CTCCCGAAAGAACAAGGACCACAGGATAGAGCGTGTCTCCTTTTAGAAGCCTTTTTTTTATTAAAAAAAAAGACAGTGGCAGCTATAACTTCCAATATGAGCACAAATAAATAAGAGTATAAGATCTCAATACTAGATTTACAGTGCACACCCCTGCCAAGTCTTGGCGCTCCTACTCGGCTCTGCGACATTTCTCTGAATAAAAAGTCCTGTC---------ACTCTTGTCCACCCACAGTTGTTACTTTACAGCTTGAGGTCGTTAGCTATTTTAGATGCAATATTTTTGAAGCCTATAGAAGTACCGGATATGCGCTTGAAGCGCACGCCATTCAGGGACAAGCGGGGAAGCTTACAAACTTCTATCTCCCACTGAACTAAAGAGTCTGTGTTGGGGTCTCCGTGAACACACAGCAGTAAGAACTTCTCCCGCTGTTCGTAATCACAGTTGTTTTTGTCTAATACTTTGCGTATTTCTTGCATTATCTCGTTCGGATCCCGCGACGACGTGGTCTTCATACTCCAGGTGAACCTGAGAGACCGTGGCTTCACCTGGTCGTCGTTCATTGTCCTACAAACGACAAGAAAATAAGATATCTGACTCATCAAAAATGCACATCAACTGAAGTATCATACAAGAATTAGATTTCAAAACAAACAATGCAC------------------------------------------------------------------------------------------------------------------------------------------------------------------------------------------------------------------------------------------------------------------------------------------------------------------------------------------------------------------------------------------------------------------------------
Ncarteri_div__RainbowCave_G2089 CACAATTTACAATTTTTACAGTCAAGTACACGCTTTCAACCTCAACTCTCCAGAGGCAATACAAAATAATGGATTTTCGAAATAAAAGTGACAACATTTTTTCTTTTTTAAATAGATAACTCTACATACCGAGTGCTAGTCTATATACAGTGATTGGGTACCGGCACCTGCACACGGGGTGCCGGTTGCCCGACAAACATAGAGGGTAAACTATGGTGTGCTAGAATAATCTGTATTCAACTAAATGTAGAACCTGTACATAAACTGGAAGTCATTGTAAGTTATGAACCATACTC--TTTTTAAATACACTACCCCCGAAAGAACAAGGACCACAGGATAGAGCATGTCTCTTTTTAGAAGCCTTTTTTTTTATAAAAAAAAAGACAGTGGCAGCTATAACTTCCAATATGAGCACAAATAAATAAGAGTATAAGATCTCGATACTAGATTTACAGTGCA--CCCCTGCCAAATCTTGGCGCTCCTACTCGGCTCTGCGACATTTCTCCGAATAAAAAGTCCCGTCCTCCGACG--CTCTTGTCCACCAACAGTTGTTACTTTACAGCTTGAGGTCGTTAGCTATTTTAGATGCAATATTTTTGAAGCCTATAGAAGTACCGGATATGCGCTTGAAGCGCACGCCATTCAGGGACAAGCGGGGAAGCTTACAAACTTCTATCTCCCACTGAACTAAAGAGTCTGTGTTGGGGTCTCCGTGAACACACAGCAGTAAGAACTTCTCTCGCTGTTCGTAATCACAGTTGTTTTTGTCTAATACTTTGCGTATTTCTTGCATTATCTCGTTCGGATCCCGCGACGACGTGGTCTTCATACTCCAGGTGAACCTGAGAGACCGTGGCTTCACCTGGTCGTCGTTCATTGTCCTACAAACGACAAGAAAATAAGATATCTGACTCATCAAAAATGCACATCAACTGAAGTATCATACAAGAATTATATTTCAGAACAAACAATGCACTACTGTATCACC-AAAAAAAAAGGTTACAAACACAGTAAGAATTATACAGATTTCATTGAAACAGGTTTAATATATACAGAAAAAGGCATGCGATTGCGTAAGAATATTTTAAAAGTTACTGACAAGTGAGCATGTTGGTAATCTGTTGAACATACACTCTGTACGCAATATGTTTATGGCAAATGATTTTATCAAGGATACAAAAGTTCTGCTCACACCGCAATAG-----------------------AGCAAACC----------CCTCAGTCAATGGTGAAGTGGTGGCAAAAACCCTCAAAAAATCACAGAATTATAAATAAAAA-----TAATATCTTGAGAAATTGACCACATAAAATGCTCCCAGCCATATAAAATAGTTTCTAGTTTAGAAAAGCAGAGAATTTA
Ncressleri_AndersonSpringCave_G2075 CACAATTTACAATTTTTACAGTCAAGTACACACTTTCAACCTCAACACTCCAGAGGCAATAAAAAATAATGGATTTTCGAAATAAAAGTGACAACATTTTTCATTTTATAAATAGATAACTCTACATACCGAGTGCTAGTCTATATACAGTGATTGGGCACCAGCACCTGCACACAGGGTGACAGTTGCCCGACAAACATAGAAGGTAAACTATGGTGTGCTAGAATAATCTGTATTCAACTAAATGTAGAACCTGTACATAAACTGGAAGTCATTGTAAGTTATGAACCATACTCTTTTTTTAAATACACTACCCCCGAAAGAACAAGGACCACAGGATAGAGCATGTCTCCTTTTAGAAGCCTTTTTTTCTTAAAAAAAAAAGACAGTGGCAGCTATAACTTCCAATATGAGCACAAATAAATAAGAGTATAGGATCTCAATACTAGATTTACAGTGCACACCCCTGCCAAGTCTTGGCGCTCCTACTCGGCTCTGCGACATTCCTCCGAATAAAAAGTCCTGTCCTCCGATG--CTCTTGTTCACCCACAGTTGTTACTTTATAGCTTGAGGTCGTTAGCTATTTTAGATGCAATATTTTTGAAGCCTATAGAAGTACCGGATATGCGCTTGAAGCGCACGCCATTCAGGGACAAGCGGGGAAGCTTACAAACTTCTATCTCCCACTGAACTAAAGAGTCTGTGTTGGGGTCTCCGTGAACACACAGCAGTAAGAACTTCTCCCGCTGTTCGTAATCACAGTTGTTTTTGTCTAATACTTTGCGTATTTCTTGCATTATCTCGTTCGGATCCCGCGACGACGTGGTCTTCATACTCCAGGTGAACCTGAGAGACCGTGGCTTCACCTGGTCGTCGTTCATCGTCCTACAAACAACAAGAAAATAAGATATCTGACTCATCAAAAATGCACATCAACTGAAGTATCATACGAGAATT------CAAAACAAACAATGCACTACTGTATCACCAAGAAAAATAAGTTACAAACACAGTAAGAATTATACAGATTTCATTGAAACGGTTTTAATATATATTGGAAAAGGCATGCAATTGCGTAAAAATATTGTAAAAGTCTCTGACAAGTGAACATGTTGGCAGTCTGTTGAACATACACTCTGTATGGAATGCGTTTATGGCAGATGACTTTATCAAGGCTGCAAAAGTTCTGCTCACACCACAATAG-----------------------GACAAACC----------TGGACATCAACATGGACGTGGTGCGCAAAACACCCCGAAAATCGCAGAATTATAAATTAAAA-----ATATCTTGAGAGAAATTGATCAAGTAAAATGCTCCCAGCCATATGAAATAGTTTCTAGTTTAGGAAAGCAGGGAATTTA
Ncressleri_PigeonCave_G2077 CACAATTTACAATTTTTACAGTCAAGTACACACTTTCAACCTCAACACTCCAGAGGCAATAAAAAATAATGGATTTTCGAAATAAAAGTGACAACATTTTTCATTTTATAAATAGATAACTCTACATACCGAGTGCTAGTCTATATACAGTGATTGGGCACCAGCACCTGCACACAGGGTGACAGTTGCCCGACAAACATAGAAGGTAAACTATGGTGTGCTAGAATAATCTGTATTCAACTAAATGTAGAACCTGTACATAAACTGGAAGTCATTGTAAGTTATGAACCATACTCTTTTTTTAAATACACTACCCCCGAAAGAACAAGGACCACAGGATAGAGCATGTCTCCTTTTAGAAGCCTTTTTTTCTTAAAAAAAAAAGACAGTGGCAGCTATAACTTCCAATATGAGCACAAATAAATAAGAGTATAGGATCTCAATACTAGATTTACAGTGCACACCCCTGCCAAGTCTTGGCGCTCCTACTCGGCTCTGCGACATTCCTCCGAATAAAAAGTCCTGTCCTCCGATG--CTCTTGTTCACCCACAGTTGTTACTTTATAGCTTGAGGTCGTTAGCTATTTTAGATGCAATATTTTTGAAGCCTATAGAAGTACCGGATATGCGCTTGAAGCGCACGCCATTCAGGGACAAGCGGGGAAGCTTACAAACTTCTATCTCCCACTGAACTAAAGAGTCTGTGTTGGGGTCTCCGTGAACACACAGCAGTAAGAACTTCTCCCGCTGTTCGTAATCACAGTTGTTTTTGTCTAATACTTTGCGTATTTCTTGCATTATCTCGTTCGGATCCCGCGACGACGTGGTCTTCATACTCCAGGTGAACCTGAGAGACCGTGGCTTCACCTGGTCGTCGTTCATCGTCCTACAAACAACAAGAAAATAAGATATCTGACTCATCAAAAATGCACATCAACTGAAGTATCATACGAGAATT------CAAAACAAACAATGCACTACTGTATCACCAAGAAAAATAAGTTACAAACACAGTAAGAATTATACAGATTTCATTGAAACGGTTTTAATATATATTGGAAAAGGCATGCAATTGCGTAAAAATATTGTAAAAGTCTCTGACAAGTGAACATGTTGGCAGTCTGTTGAACATACACTCTGTATGGAATGCGTTTATGGCAGATGACTTTATCAAGGCTGCAAAAGTTCTGCTCACACCACAATAG-----------------------GACAAACC----------TGGACATCAACATGGACGTGGTGCGCAAAACACCCCGAAAATCGCAGAATTATAAATTAAAA-----ATATCTTGAGAGAAATTGATCAAGTAAAATGCTCCCAGCCATATGAAATAGTTTCTAGTTTAGG---------------
Npecki_HurricaneMazeCave_G2100 CACAATTTACAATTTTTACAGTCAAGTACACGCTTTCAACCTCAACTCTCCAGAGGCAATACAAAATAATGGATTTTCGAAATAAAAGTGAAA----TTTTTCTTTTTTAAATAGATAACTCTACATACCGAGTGCTAGTCTATATACAGTGATTGGGCACCGGCACCTGCACACGGGGTGCCGGTCGCCCGACAAACATAGAGGGTAAACTATGGTGTGCTAGAATAATCTGTATTCAACTAAATGTAGAACCTGTACATAAACTGGAAGTCATTGTAAGTTATGAACCACTC--TTTTTTTAAATACACTACCCCCGAAAGAACAAGGACCACAGGAAAGAGCATGTCTCCTTTTAGAAGCCTTTTTTTTTTAAAAAAAAAAGACAGTGGCAGCTATAACTTCCAATATGAGCACAAATAAATAAGAGTATAAGATCTCAATACTAGATTTACAGTGCACACTCCTGCCAAGTCCTGGCGCTCCTACTCGGCTCTGCGACATTTCTCCGAATAAAAAGTCCTGTCCTCCGCCGCTTTGTTGTCCACCCACAGTTGTTACTTTACAGCTTGAGGTCGTTAGCTATTTTAGATGCAATATTTTTGAAGCCTATAGAAGTACCGGATATGCGCTTGAAGCGCACGCCATTCAGGGACAAGCGGGGAAGCTTACAAACTTCTATCTCCCACTGAACTAAAGAGTCTGTGTTGGGGTCTCCATGAACACACAGCAGTAAGAACTTCTCCCGCTGTTCGTAATCACAGTTGTTTTTGTCTAATACTTTGCGTATTTCTTGCATTATCTCGTTCGGATCCCGCGACGACGTGGTCTTCATACTCCAGGTGAACCTGAGAGACCGTGGCTTCACCTGGTCGTCGTTCATTGTCCTACAAACGACAAGAAAATAAGATATCTGACTCATCAAAAAAGCACATCAACTGAAGTATCATACAAGAATTAGATTTTAAAACAAACAATGCACTACTGTAACACC-AAAACAAAAAGTTACAAACACAGTAAGAATTATACAGATTTCATTGAAACAGGTTTAATATATATCGCAAAAGGCATGCAATTGAGTAAAAATATTGTATAAGT----AACAAGTGAGCATGTTGGCAGTCTGTTGAACATACACTCTGTATGCAATGTGTTTATGGCAAATGATTTTATCAAGGATACAAAAGTTCCGCTCACACCACAATAG-----------------------AGCAAACC----------TCAATGTCAGTATGGAGGTGGTGG------------AAAAAC-------------------------CCACATCTAGAGAAACTGATCACATAAAATGCTCCCAGCCACGTCAAATAATTCCTAGTTTAAAAAAGCAGAGAATTTA
Nstygius_ObeLee_N0656 ---------------------------------TTTCAACCTCAACTCTCCAGAGGCAATACAAAAGAATGGATTTTCGAAATAAAAATGACAACATTTTCCCTTTTTTAAATAGATAACTCTACATACCGAGTGCTAGTCTATATACAGTGATTGGGCACCGGTACCTGCACACGGGGTGCCGGTTGCCCGACAAACATAGAGGGTAAACTATGGTTTGCTAGAATAATCTGTATTCAACTAAATGTAGAACCTGTACATAAACTGGAAGTCATTGTAAGTTATGAACCATACTCTTTTTTTAAATACACTAACCCCGAAAGAACAAGGACCACAGGATAGAGCATGTCTCCTTTTAGAAGCCTTTTTTTTTTAAAAAAAAAAGACAGTGGCAGCTATAACTTCCAATATGAGCACAAATAAATAAGAGTATAAGATCTCAATACTAGATTTACGGTGCACACCCCTGCCAGGTCTCGGCGCTCCCGCTCGGCTCCGCGACGTTTCTCCGAATAAAGAGTCCCGTCCTCCGACG--CTCACGTCCACCCACAGTTGTTACTTTACAGCTTGAGGTCGTTAGCTATTTTAGATGCAATATTTTTGAAGCCTATAGAAGTACCGGATATGCGCTTGAAGCGCACGCCATTCAGGGACAAGCGGGGAAGCTTACAAACTTCTATCTCCCACTGAACTAAAGAGTCTGTGTTGGGGTCTCCGTGAACACACAGCAGTAAGAACTTCTCCCGCTGTTCGTAATCACAGTTGTTTTTGTCCAATACTTTGCGTATTTCTTGCATTATCTCGTTCGGATCCCGCGACGACGTGGTCTTCATACTCCAGGTGAACCTGAGAGACCGTGGCTTCACCTGGTCGTCGTTCATCGTCCTACAAACGACAAGAAAATAAGATATCTGACTCATCAAAAATGCACATCAACTGAAGTGTCATACGAGAATTAGATTTCAAAACAAACAATGCATTACTGTATCACCAAAAAAAAAAAGTTACAAACACAGTAAGAATTATACAAATTTCATTGAAACAGATTTAAT---TATTGAAAAAGGCATGCAATTGCGTAAAAATAGTGC--AAGCCTCCGACAAGCGAACATGTTGGCAGTCTGTTGAACATACACTCTGTATGGAATGTGTTTGTGGCATATGACTTTATCAAGGATACAAAAGTTCTGCTCACACCACAACGG-----------------------GGCAAACCTAGTCGGTCA-----------ATGGAGGTGGTGGGCAAAAAACCCCAAAAATTGCAGAATTATAAATAAAAA-----ATATCTCGAGAGAAACCGATCACGTAAAATGTTCTCGGCCACACGAAATAGTTTCTAGTAGAGAAAAGCAGGGAATTTA
Nstygius_RavenB_N1022 CACAATTTACAATTTTTACAGTCAAGTACACACTTTCAACCTCAACTCTCCAGAGGCAATACAAAATAATGGATTTTCGAAATAAAAATGACAACATTTTCCCTTTTTTAAATAGATAACTCTACATACCGAGTGCTAGTCTATATACAGTGATTGGGCACCGGTACCTGCACACGGGGTGCGGGTTGCCCGACAAACATGGAGGGTAAACTATGGTTTGCTAGAATAATCTGTATTCAACTAAATGTAGAACCTGTACATAAACTGGAAGTCATTGTAAGTTATGAACCATACTCTTTTTTTAAATACACTAACCCCGAAAGAACAAGGACCACAGGATAGAGCATGTCTCCTTTTAGAAGCCTTTTTTTTTTTAAAAAAAAAGACAGTGGCAGCTATAACTTCCAATATGAGCACAAATAAATAAGAGTATAAGATCTCAATACTAGATTTACAGTGCACACCCCTGCCAGGTCTCGGCGCTCCCGCTCGGCTCTGCGACGTTTCTCCGAATGAAAGGTCCCGTCCTCCGACG--CTCTCGTCCACCCACAGTTGTTACTTTACAGCTTGAGGTCGTTAGCTATTTTAGATGCAATATTTTTGAAGCCTATAGAAGTACCGGATATGCGCTTGAAGCGCACGCCATTCAGGGACAAGCGGGGAAGCTTACAAACTTCTATCTCCCACTGAACTAAAGAGTCTGTGTTGGGGTCTCCGTGAACACACAGCAGTAAGAACTTCTCCCGCTGTTCGTAATCACAGTTGTTTTTGTCCAATACTTTGCGTATTTCTTGCATTATCTCGTTCGGATCCCGCGACGACGTGGTCTTCATACTCCAGGTGAACCTGAGAGACCGTGGCTTCACCTGGTCGTCGTTCATTGTCCTACAAACGACAAGAAAATAAGATATCTGACTCATCAAAAATGCACATCAACTGAAGTGTCATACAAGAATTAGATTTCAAAACAAACAATGCATTACTGTATCACCAAAAAAAAAAAGTTACAAACACAGTAAGAATTATACAAATTTCATTGAAAC----T----------------------------------------------------------------------------------------------------------------------------------------------------------------------------------------------------------------------------------------------------------------------------------------------------------------------------------------------------------
Nbarri_Bishop_N1072 CACAATTTACAATTTTTACAGTCAAGTACACACTTTCAACCTCAACTCTCCAGAGGCAATACAAAATAATGGATTTTCGAAATAAAAATGACAGCATTTTTTCTTTTTTAAATAGATAACTCTACATACCGAGTGCTAGTCTATATACAGTGATTGGGCACCAGCACCTGCACACGGGGTGCCGGTTGCCCGACAAACATAGAGGGTAAACTATGGTGTGCTAGAATAATCTGTATTCAACTAAATGTAGAACCTGTACATAAACTGGAAGTCATT-TAAGTTATGAACCATACTCTTTTTTTAAATACACTACCCCCGAAAGAACAAGGACCACAGGATAGAGCATGTCTCCTTTTAGAAGCC-TTTTTTTGTTAAAAAAAAAGACAGTGGCAGCTATAACTTCCAATATGAGCACAAATAAATAAGAGTATAAGATCTCAATACTAGATTTACAGTGCACACCCCTGCCAAGTCTTGGCGCTCCTACTCGGCTCTGCGACATTTCTCCGAATAAAAAGTCCTGTCCTCCGACATTCTCTTGTCCACCAACAGTTGTTACTTTACAGCTTGAGGTCGTTAGCTATTTTAGATGCAATATTTTTGAAGCCTATAGAAGTACCGGATATGCGCTTAAAGCGCACGCCATTCAGGGACAAGCGGGGAAGCTTACAAACTTCTATCTCCCACTGAACTAAAGAGTCTGTGTTGGGGTCTCCGTGAACACACAGCAGTAAGAACTTCTCCCGCTGTTCGTAATCACAGTTGTTTTTGTCTAATACTTTGCGTATTTCTTGCATTATCTCGTTCGGATCCCGCGATGACGTGGTCTTCATACTCCAGGTGAACCTGAGAGACCGTGGCTTCACCTGGTCGTCGTTCATTGTCCTACAAACGACAAGAAAATAAGATATCTGACTCATCAAAAATGCACATCAACTGAAGTGTCATACATTAATTAGATTTCAAAACCAAAAATACACTACTGTATCGCCAAAAAAAAGAAATTACAAACACATGAAGAATTATACAGATTTCATTGAAACAGGTTTAATATATATTGGAAAAAGCATGCAATTGTGTAAAAATATTATAAAAG--TCTGACAAGTGAACATGTTGGCGGTCTGTCGAACATACACTCTGTATGCAATGTGTTTATGGCAGATGACTTCATCAAGGATACTAAAGTTCTTCTCACACCACAATAATTGTTTATATCGTCGCTTTACAAGTGAAATCCACTAAGTAA-TTTTTGCAGTGTTGAGTTGTTTGCTTATATACACTAAAAATTATATTCTATCGACTGGAGATCGTCCTATGCATTGCAAACATGATCTAGTGGAATTCTCCAGTCGATAGAATATAATTTCTAGTCTGGATAAGCAAATAACTCA
Nbarri_LostCoveCave_N0065 CACAATTTACAATTTTTACAGTCAAGTACACACTTTCAACCTCAACTCTCCAGAGGCAATACAAAATAATGGATTTTCGAAATAAAAATGACAGCATTTTTTCTTTTTTAAATAGATAACTCTACATACCGAGTGCTAGTCTATATACAGTGATTGGGCACCGGCACCTGCACACGGGGTGCCGGTTGCCCGACAAACATAGAGGGTAAACTATGGTGTGCTAGAATAATCTGTATTCAACTAAATGTAGAACCTGTACATAAACTGGAAGTCATT-TAAGTTATGAACCATACTCTTTTTTTAAATACACTACCCCCGAAAGAACAAGGACCACAGGATAGAGCATGTCTCCTTTTAGAAGCCTTTTTTTTGTTAAAAAAAAAGACAGTGGCAGCCATAACTTCCAATATGAGCACAAATAAATAAGAGTATAAGATCTCAATACTAGATTTACAGTGCACACCCCTGCCAAGTCTAGGCGCTCCTACTCGGCTCTGCGACATTTCTCCGAATAAAAAGTCCTGTCCTACGACATTCTCTTGTCCACCAACAGTTGTTACTTTACAGCTTGAGGTCGTTAGCTATTTTAGATGCAATATTTTTGAAGCCTATAGAAGTACCGGATATGCGCTTAAAGCGCACGCCATTCAGGGACAAGCGGGGAAGCTTACAAACTTCTATCTCCCACTGAACTAAAGAGTCTGTGTTGGGGTCTCCGTGAACACACAGCAGTAAGAACTTCTCCCGCTGTTCGTAATCACAGTTGTTTTTGTCTAATACTTTGCGTATTTCTTGCATTATCTCGTTCGGATCCCGCGATGACGTGGTCTTCATACTCCAGGTGAACCTGAGAGACCGTGGCTTCACCTGGTCGTCGTTCATTGTCCTACAAACGACAAGAAAATAAGATATCTGACTCATCAAAAATGCACATCAACTGAAGTGTCATACATTAATTAGATTTCAAAACCAAAAATACACTACTGTACCCCC-AAAAAAAGAAATTACAAACACATGAAGAATTATACAGATTTCATTGAAACAGGTTTAATATATATTGGAAAAAGCATGCAATTGTGTAAAAATATTATAAAAG--TCTGACAAGTGAACATGTTGGCAGTCTGTCGAACATACACTCTGTATGCAATGTGTTTATGGCAGATGACTTCATCAAGGATACTAAAGTTCTTCTCACACCACAATAATTGTTTATATCGTCGCTTTACAAGTGAAATCCACTAAGTAA-TTTTTGCAGTGTTGAGTTGTTTGCTTATATACACTAAAAATTATATTCTATCGACTGGAGATCGTCCTATATATTGAAAACATGACCTAGTGGAATTCTCCAGTCGATAGAATATAATTTCTAGTCT------------------
Nbarri_eyed_ClayCave_G2082 CACAATTTACAATTTTTACAGTCAAGTACACACTTTCAACCTCAACTCTCCAGAGGCAATACAAAATAATGGATTTTCGAAATAAAAATGACAGCATTTTTTCTTTTTTAAATAGATAACTCTACATACCGAGTGCTAGTCTATATACAGTGATTGGGCACCGGCACCTGCACACGGGGCGCCGGTTGCCCGACGAACATAGAGGGTAAACTATGGTGTGCTAGAATAATCTGTATTCAACTAAATGTAGAACCTGTACATAAACTGGAAGTCATTGTAAGTTATGAACCATACTCTTTTTTTAAATACACTACCCCCGAAAGAACAAGGACCACAGGATAGAGCATGTCTCCTTTTAGAAGCCTTTTTTTTGTTAAAAAAAAAGACAGTGGCAGCTATAATTTCCAATATGAGCACAAATAAATAAGAGTATAAGATCTCAATACTAGATTTACAGTGCACTCCCCTGCCAAGTCTTGGCGTTCCTACTCGGCTCTGCGACATTTCTCCGAATAAAAAGTCCTGTCCTCCGACGTTCTCTTGTCCACCAACAGTCGTTACTTTACAGCTTGAGGTCGTTAGCTATTTTAGATGCAATATTTTTGAAGCCTATAGAAGTACCGGATATGCGCTTGAAGCGCACGCCATTCAGGGACAAGCGGGGAAGCTTACAAACTTCTATCTCCCACTGAACTAAAGAGTCTGTGTTGGGGTCTCCGTGAACACACAGCAGTAAGAACTTCTCCCGCTGTTCGTAATCACAGTTGTTTTTGTCTAATACTTTGCGTATTTCTTGCATTATCTCGTTCGGATCCCGCGACGACGTGGTCTTCATACTCCAGGTGAACCTGAGAGACCGTGGCTTCACCTGGTCGTCGTTCATTGTCCTACAAACGACAAGAAAATAAGATATCTGACTCATCAAAAATGCACATCAACTGAAGTGTCATACAAGAATTAGATTACAAAACCAAAAATGCACTACAGTATCGCC-AAAAAAAATATTTACAAAGACATGAAGAATTATACAGATTTCATTGAAACAGGTTTAATATATATTGGAAAAGGCATGCAATTGTGTAAAAATATTATAAAAGTCTCTGACAAGTGAACATGTTGACAGTCTGTTGAACATACACTCTGTATGCAATGTGTTTATGGCAGATGACTCTATCAAGGATATTAAAGTTCTTCTCACACCACAATAATTGTTTATATTGTCGCTTTACAAGTGAAATCCACTAAGTAATTTTTTTCAGTGTTGAGTTGTTTGCTTATATACACTAAAAATTATATTCTAGCGACCAGAGATCGTCCTATACATTGCAAACATGACCTAGTGGAATTCTCCAGTCGATAGAATATAATTTCTAGTCTAGATAAGCAAAAAACTCA
Nbarrowsi_Gregorys_N270 ---------------------------------------------------AGAGGCAATACAAAATAATGGATTTTCGAAATAAAAATGACAGCATTTTTTCTTTTTTAAATAGATAACTCTACATACCGAGTGCTAGTCTATATACAGTGATTGGGCACCGGCACCTGCACACGGAGTGCCGGTTGCCCGACAAACATAGAGGGTAAACTATGGTGTGCTAGAATAATCTGTATTCAACTAAATGTAGAACCTGTACATAAACTGGAAGTCATTGTAAGTTATGAACCATACTCTTTTTTTAAATACACTACCCCCGAAAGAACAAGGACCACAGGATAGAGCATGTCTCCTTTTAGAAGCCTTTTTTTTGTTAAAAAAAAAGACAGTGGCAGCTATAACTTCCAATATGAGCACAAATAAATAAGAGTATAAGATCTCAATACTAGATTTACAGTGCACACCCCTGCCAAGTCTTGGCGCTCCTACTCGGCTCTGCGACATTTCTCCGAATAAAAAGTCCTGTCCTCCGACGTTCTCCTGTCCACCAACAGTTGTTACTTTACAGCTTGAGGTCGTTAGCTATTTTAGATGCAATATTTTTGAAGCCTATAGAAGTACCGGATATGCGCTTGAAGCGCACGCCATTCAGGGACAAACGGGGAAGCTTACAAACTTCTATCTCCCACTGAACTAAAGAGTCTGTGTTGGGGTCTCCGTGAACACACAGCAGTAAGAACTTCTCCCGCTGTTCGTAATCACAGTTGTTTTTGTCTAATACTTTGCGTATTTCTTGCATTATCTCGTTCGGATCCCGCGACGACGTGGTCTTCATACTCCAGGTGAACCTGAGAGACCGTGGCTTCACCTGGTCGTCGTTCATTGTCCTACAAACGACAAGAAAATAAGATATCTGACTCATCAAAAATGCACATCAACTGAAGTGTCATACATTAATTAGATTTCAAAACCAAAAATGCACTACTGTAACGCCAAAAAAAAGAAATTACAAACACATGAAGAATTATACAGATTTCATTGAAACAGGTTTAATATATAT----------GAATTGCTTCGGAGAGCCGCTCCGCGACTCTCAAGCTCGCTAGGGGGATGGCTGCTGCCCTAGCATAGAGTTAACAGATA---------TATCAAACTGTAATCTAAAAAATATTT-------------------ATAA------------AAATTTCAAAAATAGAACTAATTGGAGAAACGTTGCCTGAACTTAATCATCTACTGTTACATACGAAATACCACAAACT----------GATCTCCTTCCTTACAATACACTTAA-----TTAAAAATTC---------------------------------------------
Nbarrowsi_Tuckaleechee_N360 ------------------------------------------------------------------------------------AAAATGACAGCATTTTTTCTTTTTTAAATAGATAACTCTACATACCGAGTGCTAGTCTATATACAGTGATTGGGCACCGGCACCTGCACACGGAGTGCCGGTTGCCCGACAAACATAGAGGGTAAACTATGGTGTGCTAGAATAATCTGTATTCAACTAAATGTAGAACCTGTACATAAACTGGAAGTCATTGTAAGTTATGAACCATACTCTTTTTTTAAATACACTACCCCCGAAAGAACAAGGACCACAGGATAGAGCATGTCTCCTTTTAGAAGCCTTTTTTTTGTT--AAAAAAAGACAGTGGCAGCTATAACTTCCAATATGAGCACAAATAAATAAGAGTATAAGATCTCAATACTAGATTTACAGTGCACACCCCTGCCAAGTCTTGGCGCTCCTACTCGGCTCTGCGACATTTCTCCGAATAAAAAGTCCTGTCCTCCGACGTTCTCCTGTCCACCAACAGTTGTTACTTTACAGCTTGAGGTCGTTAGCTATTTTAGATGCAATATTTTTGAAGCCTATAGAAGTACCGGATATGCGCTTGAAGCGCACGCCATTCAGGGACAAGCGGGGAAGCTTACAAACTTCTATCTCCCACTGAACTAAAGAGTCTGTGTTGGGGTCTCCGTGAACACACAGCAGTAAGAACTTCTCCCGCTGTTCGTAATCACAGTTGTTTTTGTCTAATACTTTGCGTATTTCTTGCATTATCTCGTTCGGATCCCGCGACGACGTGGTCTTCATACTCCAGGTGAACCTGAGAGACCGTGGCTTCACCTGGTCGTCGTTCATTGTCCTACAAACGACAAGAAAATAAGATATCTGACTCATCAAAAATGCACATCAACTGAAGTGTCATACATTAATTAGATTTCAAAACCAAAAATG---TACTGTAACGCCAAAAAAAAGAAATTACAAACACATGAAGAATTATACAGATTTCATTGAAACAGGTTTAATATATAT----------GAATTGCTTCGGAGAGCCGCTCCGCGACTCTCAAGCTCGCTAGGGGGATGGCTGCTGCCCTAGCATAGAGTTAACAGATA---------TATCAAACTGTAATCTAAAAAATATTTAAA---------------AATAA------------AAATTTCAAAAGTAGAACTAATTAGAGAAATGTTGCCTGAACTTAAT-----ATAGTCAAACAAATAACA--------------------------TTCCTCATGGCAGATGGAG-----CAAAAATTTAAAATTCATAAAAAATTTTTTTTTGTCGATATCGGCAATCAATCAA
Nbishopi_DryFalls_N150 -------------------------------------------------------------------------------------------------------TTTTTTAAATAGATAACTCTACATACCGAGTGCTAGTCTATATACAGTGATTGGGCACCGGCACCTGCACACGGAGTGCCGGTTGCCCGACAAACATAGAGGGTAAACTATGGTGTGCTAGAATAATCTGTATTCAACTAAATGTAGAACCTGTACATAAACTGGAAGTCATTGTAAGTTATGAACCATACTCTTTTTTTAAATACACTACCCCCGAAAGAACAAGGACCACAGGATAGAGCATGTCTCCCTTTAGAAGCCTTTTTTTTGTTAAAAAAAAAGACAGTGGCAGCTATAACTTCCAATATGAGCACAAATAAATAAGAGTATAAGATCTCAATACTAGATTTACAGTGCACACCCCTGCCAAGTCTTGGCGCTCCTACTCGGCTCTGCGACATTTCTCCGAATAAAAAGTCCTGTCCTCCAACGTTCTCTTGTCCACCAACAGTTGTTACTTTACAGCTTGAGGTCGTTAGCTATTTTAGATGCAATATTTTTGAAGCCTATAGAAGTACCGGATATGCGCTTGAAGCGCACGCCATTCAGGGACAAGCGGGGAAGCTTACAAACTTCTATCTCCCACTGAACTAAAGAGTCTGTGTTGGGGTCTCCGTGAACACACAGCAGTAAGAACTTCTCCCGCTGTTCGTAATCACAGTTGTTTTTGTCTAATACTTTGCGTATTTCTTGCATTATCTCGTTCGGATCCCGCGACGACGTGGTCTTCATACTCCAGGTGAACCTGAGAGACCGTGGCTTCACCTGGTCGTCGTTCATTGTCCTACAAATGACAAGAAAATAAGATATCTGACTCATCAAAAATGCACATCAACTGAAGTGTCATACATTAATTAGATTTCAAAACCAAAAATGCACTACTGTATCGCCAAAAAAAAGACATTACAAACACATGAAGAATTATACAGATTTCATTGAAACAGGTTTAATATATATTGGAAAAGGCATGCAATTGTGTAAAAATATTATAAAAG--TCTGACAAGTGAACATGTTGGCAGTCTGTTGAACATACACTCTGTATGCAATGTGTTTATTGCAGATGACTTTATCAAGGATACTAAAG---TTCTCACACCACAAGAATTGTTTATATCGTCGCGTTACAAGTGAAATCCACTAAGTAATATTTTTCAGTGTTGGGTTGTTTGCTTATATACACTAAAATTTATATTCTATCGACTGGAGATCGTCCTATACATTCCAAACATGACCCAGTGGAACTCTCCAGTCGATAGAATATAATTTCTAGTCTAG----------------
Nbishopi_PoleCr_Chattooga_N885 ------------------------------------------------------------------------------------------------------------------------------------------------------------------------------------------------------------------------------------------------------------------------------------------------------------------------------------------------------------------------------------------------------------------------------------------------------------------------------------------------CGCTCCTACTCGGCTCTGCGACATTTCTCCGAATAAAAAGTCCTGTCCTCCAACGGTCTCTTGTCCACCAGCAGTTGTTACTTTACAGCTTGAGGTCGTTAGCTATTTTAGATGCAATATTTTTGAAGCCTATAGAAGTACCGGATATGCGCTTGAAGCGCACGCCATTCAGGGACAAGCGGGGAAGCTTACAAACTTCTATCTCCCACTGAACTAAAGAGTCTGTGTTGGGGTCTCCGTGAACACACAGCAGTAAGAACTTCTCCCGCTGTTCGTAATCACAGTTGTTTTTGTCTAATACTTTGCGTATTTCTTGCATTATCTCGTTCGGATCCCGCGACGACGTGGTCTTCATACTCCAGGTGAACCTGAGAGACCGTGGCTTCACCTGGTCGTCGTTCATTGTCCTACAAACGACAAGAAAATAAGATATCTGACTCATCAAAAATGCACATCAACTGAAGTGTCATACATTAATTAGATTTCAAAACCAAAAATGCACTACTGTATCGCCAAAAAAAAGACATTACAAACACATGAAGAATTATACAGATTTCATTGAAACAGGTTTAATATATATTGGAAAAGGCATGCAATTGTGTAAAAATATTATAAAAG--TCTGACAAGTGAACATGTTGGCAGTCTGTTGAACATACACTCTGTATGCAATGTGTTTATTGCAGATGACTTTATCAAGGATACTAAAG---TTCTCACACCACAAGAATTGTTTATATCGTCGC---------------------------------------------------------------------------------------------------------------------------------------------------------------------------
Nbishopi_StandingIndian_N131 ----------------------CAAGTACACACTTTCAACCTCAACTCTCCAGAGGCAATACAAAATAATGGATTTTCGAAATAAAAATGACAGCATTTTTTCTTTTTTAAATAGATAACTCTACATACCGAGTGCTAGTCTATATACAGTGATTGGGCACCGGCACCTGCACACGGAGTGCCGGTTGCCCGACAAACATAGAGGGTAAACTATGGTGTGCTAGAATAATCTGTATTCAACTAAATGTAGAACCTGTACATAAACTGGAAGTCATTGTAAGTTATGAACCATACTCTTTTTTTAAATACACTAC-CCCGAAAGAACAAGGACCACAGGATAGAGCATGTCTCCTTTTAGAAGCCTTTTTTTTGTTAAAAAAAAAGACAGTGGCAGCTATAACTTCCAATATGAGCACAAATAAATAAGAGTATAAGATCTCAATACTAGATTTACAGTGCACACCCCTGCCAAGTCTTGGCGCTCCTACTCGGCTCTGCGACATTTCTCCGAATAAAAAGTCCTGTCCTCCAACGTTCTCTTGTCCACCAACAGTTGTTACTTTACAGCTTGAGGTCGTTAGCTATTTTAGATGCAATATTTTTGAAGCCTATAGAAGTACCGGATATGCGCTTGAAGCGCACGCCATTCAGGGACAAGCGGGGAAGCTTACAAACTTCTATCTCCCACTGAACTAAAGAGTCTGTGTTGGGGTCTCCGTGAACACACAGCAGTAAGAACTTCTCCCGCTGTTCGTAATCACAGTTGTTTTTGTCTAATACTTTGCGTATTTCTTGCATTATCTCGTTCGGATCCCGCGACGACGTGGTCTTCATACTCCAGGTGAACCTGAGAGACCGTGGCTTCACCTGGTCGTCGTTCATTGTCCTACAAACGACAAGAAAATAAGATATCTGACTCATCAAAAATGCACATCAACTGAAGTGTCATACATTAATTAGATTTCAAAACCAAAAATGCACTACTGTATCGCCAAAAAAAAGACATTACAAACACATGAAGAATTATACAGATTTCATTGAAACAGGTTTAATATATATTGGAAAAGGCATGCAATTGTGTAAAAATATTATAAAAG--TCTGACAAGTGAACATGTTGGCAGTCTGTTGAACATACACTCTGTATGCAATGTGTTTATTGCAGATGACTTTATCAAGGATACTAAAG---TTCTCACACCACAAGAATTGTTTATATCGTCGCGTTACAAGTGAAATCCACTAAGTAATTTTTTTCAGTGTTGGGTTGTTTGCTTATATACACTAAAATTTATATTCTATCGACTGGAGATCGTCCTATACATTCCAAACATGACCCAGTGGAACTCTCCAGTCGATAGAATATAATTTCTAGTCTAGATA-------------
Nbrimleyi_NewberryCr_N984 -------TACAATTTTTACAGTCAAGTACACACTTTCAACCTCAACTCTCCAGAGGCAATACAAAATAATGGATTTTCGAAATAAAAATGACAGCATTTTTTCTTTTTTAAATAGATAACTCTACATACCGAGTGCTAGTCTATATACAGTGATTGGGCACCGGCACCTGCACACGGGGCGCCGGTTGCCCGACAAACATAGAGGGTAAACTATGGTGTGCTAGAATAATCTGTATTCAACTAAATGTAGAACCTGTACATAAACTGGAAGTCATTGTAAGTTATGAACCATACTCTTTTTTTAAATACACTACCCCCGAAAGAACAAGGACCACAGGATAGAGCATGTCTCCTTTTAGAAGCCTTTTTTTTGTT-AAAAAAAAGACAGTGGCAGCTATAATTTCCAATATGAGCACAAATAAATAAGAGTATAAGATCTCAATACTAGATTTACAGTGCACACCCCTGCCAAGTCTTGGCGTTCCTACTCGGCTCTGCGACATTTCTCCGAATAAAAAGTCCTGTCCTCCGACGTTCTCTTGTCCACCAACAGTTGTTACTTTACAGCTTGAGGTCGTTAGCTATTTTAGATGCAATATTTTTGAAGCCTATAGAAGTACCGGATATGCGCTTGAAGCGCACGCCATTCAGGGACAAGCGGGGAAGCTTACAAACTTCTATCTCCCACTGAACTAAAGAGTCTGTGTTGGGGTCTCCGTGAACACACAGCAGTAAGAACTTCTCCCGCTGTTCGTAATCACAGTTGTTTTTGTCTAATACTTTGCGTATTTCTTGCATTATCTCGTTCGGATCCCGCGACGACGTGGTCTTCATACTCCAGGTGAACCTGAGAGACCGTGGCTTCACCTGGTCGTCGTTCATTGTCCTACAAACGACAAGAAAATAAGATATCTGACTCATCAAAAATGCACATCAACTGAAGTGTCATACAAGAATTAGATTGTAAAACCAAAAATGCACTACTGTATCGCCAAAAAAAAAAAATTACAAACACATGAAGAATTATACAGATTTCATTGAAACAGGTTTAACATATATTGGAAAAGGCATGCAATTGTGTAAAAATATTATAAAAATCTCTGACAAGTGAACATATTGGCAGTCTATTGAACATGA----TGAATGTGATGTGTTTATGGCAGATGACTTTATCAA---TACTAAAGTTCTTCACACACCACAATAATTGTTTATATCATCGCTTTACAAGTGAAATCCACAAAGTAAATTTTTTCAGTGTTGAGTTGTTTGCTTATATACACTAAAAATTATATTCTATC-------GATCGTCCTATACATTGCAAACATGACCCAGTGGAATTCTCCAGTCGATAGAATATAATTTCTAGTCTAGATAAGCAAATAACTCC
Nbrimleyi_RumblingBald_N241 CACAATTTACAATTTTTACAGTCAAGTACACACTTTCAACCTCAACTCTCCAGAGGCAATACAAAATAATGGATTTTCGAAATAAAAATGACAGCATTTTTTCTTTTTTAAATAGATAACTCTACATACCGAGTGCTAGTCTATATACAGTGATTGGGCACCGGCACCTGCACACGGGGCGCCGGTTGCCCGACAAACATAGAGGGTAAACTATGGTGTGCTAGAATAATCTGTATTCAACTAAATGTAGAACCTGTACATAAACTGGAAGTCATTGTAAGTTATGAACCATACTCTTTTTTTAAATACACTACCCCCGAAAGAACAAGGACCACAGGATAGAGCATGTCTCCTTTTAGAAGCCTTTTTTTTGTT-AAAAAAAAGACAGTGGCAGCTATAATTTCCAATATGAGCACAAATAAATAAGAGTATAAGATCTCAATACTAGATTTACAGTGCACACCCCTGCCAAGTCTTGGCGTTCCTACTCGGCTCTGCGACATTTCTCCGAATAAAAAGTCCTGTCCTCCGACGTTCTCTTGTCCACCAACAGTTGTTACTTTACAGCTTGAGGTCGTTAGCTATTTTAGATGCAATATTTTTGAAGCCTATAGAAGTACCGGATATGCGCTTGAAGCGCACGCCATTCAGGGACAAGCGGGGAAGCTTACAAACTTCTATCTCCCACTGAACTAAAGAGTCTGTGTTGGGGTCTCCGTGAACACACAGCAGTAAGAACTTCTCCCGCTGTTCGTAATCACAGTTGTTTTTGTCTAATACTTTGCGTATTTCTTGCATTATCTCGTTCGGATCCCGCGACGACGTGGTCTTCATACTCCAGGTGAACCTGAGAGACCGTGGCTTCACCTGGTCGTCGTTCATTGTCCTACAAACGACAAGAAAATAAGATATCTGACTCATCAAAAATGCACATCAACTGAAGTGTCATACAAGAATTAGATTGTAAAACCAAAAATGCACTACTGTATCGCCAAAAAAAATAAATTACAAACACATGAAGAATTATACAGATTTCATTGAAACAGGTTTAACATATATTGGAAAAGGCATGCAATTGTGTAAAAATATTATAAAAATCTCTGACAAGTGAACATATTGGCAGTCTATTGAACATGA----TGAATGTGATGTGTTTATGGCAGATGACTTTATCAA---TACTAAAGTTCTTCACACACCACAATAATTGTTTATATCATCGCTTTACAAGTGAAATCCACTAAGTAATTTTTTTCAGTGTTGAGTTGTTTGCTTATATACACTAAAAATTATATTCTATC-------GATCGTCCTATACATTGCAAACATGACCCAGTGGAATTCTCCAGTCGATAGAATATAATTTCTATTTTAGATAAGCAAAAAACTCA
Ncanei_Egypt_N958 ------------------------------------------------------------ACAAAATAATGGATTTTCGAAATAAAAATGACAGCATTTTTTCTTTTTTAAATAGATAACTCTACATACCGAGTGCTAGTCTATATACAGTGATTGGGCACCGGCACCTGCACACGGGGCGCCGGTTGCCCGACAAACATAGAGGGTAAACTATGGTGTGCTAGAATAATCTGTATTCAACTAAATGTAGAACCTGTACATAAACTGGAAGTCATTGTAAGTTATGAACCATACTCTTTTTTTAAATACACTACCCCCGAAAGAACAAGGACCACAGGATAGAGCATGTCTCCTTTTAGAAGCCTTTTTTTTGTTAAAAAAAAAGACAGTGGCAGCTATAATTTCCAATATGAGCACAAATAAATAAGAGTATAAGATCTCAATACTAGATTTACAGTGCACACCCCCGCCAAGTCTTGGCGTTCCTACTCGGCTCTGCGACATTTCTCCGAATAAAAAGTCCTGTCCTCCGACGTTCTCTTGTCCACCAACAGTTGTTACTTTACAGCTTGAGGTCGTTAGCTATTTTAGATGCAATATTTTTGAAGCCTATAGAAGTACCGGATATGCGCTTGAAGCGCACGCCATTCAGGGACAAGCGGGGAAGCTTACAAACTTCTATCTCCCACTGAACTAAAGAGTCTGTGTTGGGGTCTCCGTGAACACACAGCAGTAAGAACTTCTCCCGCTGTTCGTAATCACAGTTGTTTTTGTCTAATACTTTGCGTATTTCTTGCATTATCTCGTTCGGATCCCGCGACGACGTGGTCTTCATACTCCAGGTGAACCTGAGAGACCGTGGCTTCACCTGGTCGTCGTTCATTGTCCTACAAACGACAAGAAAATAAGATATCTGACTCATCAAAAATGCACATCAACTGAAGTGTCATACAAGAATTAGATTTTAAAACCAAAAATTCACTACTGTATTGCC-AAAAAAATAAATTACAAACACATGAAGAATTATACAGATTTCATTGAAACAGGTTTAATATATATTGGAAAAGGCATGCAATTGTGTAAAAATATTATAAAAATCTCTGACAAGTGAACATGTTGGCAGTCTGTTGAACATGAATGATGAATGTGATGTGTTTATGGCAGATTACTTTATCAA---TACTAAAGTTCTTCTCACACCACAATAATTGTTTATATCGTCGCTTTAAAAGTGAAATGCACTAAGTAATTTTTTTCAGTGTCGAGTTGTTTGCTTATATACACTAAAAATTATATTCTATCGACTGTAGATCGTCCTATACATTGCAAACATGACCCAGTGAAATTCTCCAGTCGATAGAATATAATTTCTAGTCTAGATAAGCAAAAAACT--
Ncarolinensis_LinvilleCaverns_N227 -----------------------------------------------------------------------------------------------------------------------------------------------------------------------------------------------------------------------------------------------------------------------------------------------------------------------------------------------------------GTCTCCTTTTAGAAGCCTTTTTTTTGTTAAAAAAAAAGACAGTGGCAGCTATAATTTCCAATATGAGCACAAATAAATAAGAGTATAAGATCTCAATACTAGATTTACAGTGCACACCCCTGCCAAGTCTTGGCGTTCCTACTCGGCTCTGCGACATTTCTCCGAATAAAAAGTCCTGTCCTCCGACGTTCTCTTGTCCACCGACAGTTGTTACTTTACAGCTTGAGGTCGTTAGCTATTTTAGATGCAATATTTTTGAAGCCTATAGAAGTACCGGATATGCGCTTGAAACGCACGCCATTCAGGGACAAGCGGGGAAGCTTACAAACTTCTATCTCCCACTGAACTAAAGAGTCTGTGTTGGGGTCTCCGTGAACACACAGCAGTAAGAACTTCTCCCGCTGTTCGTAATCACAGTTGTTTTTGTCTAATACTTTGCGTATTTCTTGCATTATCTCGTTCGGATCCCGCGACGACGTGGTCTTCATACTCCAGGTGAACCTGAGAGACCGTGGCTTCACCTGGTCGTCGTTCATTGTCCTACAAACGACAAGAAAATAAGATATCTGACTCATCAAAAATGCACATCAACTGAAGTGTCATACAAGAATTAGATTTCAAAACCAAAAATGCACTAC---------------------------------------------------------------------------------------------------------------------------------------------------------------------------------------------------------------------------------------------------------------------------------------------------------------------------------------------------------------------------------------------------------------------------
Ncarteri_LaurelCave_nearTYPE_N0296 -------------------AGTCAAGTACACACTTTCAACCTCAACTCTCCAGAGGCAATACAAAATAATGGATTTTCGAAATAAAAATGACAGCATTTTTTCTTTTTTAAATAGATAACTCTACATACCGAGTGCTAGTCTATATACAGTGATTGGGCACCGGCACCTGCACACGGGGTGCCGGTTGCCCGACAAACATAGAGGGTAAACTATGGTGTGCTAGAATAATCTGTATTCAACTAAATGTAGAACCTGTACATAAACTGGAAGTCATTGTAAGTTATGAACCATACTCTTTTTTTAAATACACTACCCCCGAAAGAACAAGGACCACAGGATAGAGCATGTCTCCTTTTAGAAGCCTTTTTTTTGTTAAAAAAAAAGACAGTGGCAGCTATAACTTCCAATATGAGCACAAATAAATAAGAGTATAAGATCTCAATACTAGATTTACAGTGCACACCCCTGCCAAGTCTTGGCGCTCCTACTCGGCTCTGCGACATTTCTCCGAATAAGAAGTCCTGTCCTCCGACGTTCTCTTGTCCACCAACAGTTGTTACTTTACAGCTTGAGGTCGTTAGCTATTTTAGATGCAATATTTTTGAAGCCTATAGAAGTACCAGATATGCGCTTGAAGCGCACGCCATTCAGGGACAAGCGGGGAAGCTTACAAACTTCTATCTCCCACTGAACTAAAGAGTCTGTGTTGGGGTCTCCGTGAACACACAGCAGTAAGAACTTCTCCCGCTGTTCGTAATCACAGTTGTTTTTGTCTAATACTTTGCGTATTTCTTGCATTATCTCGTTCGGATCCCGCGACGACGTGGTCTTCATACTCCAGGTGAACCTGAGAGACCGTGGCTTCACCTGGTCGTCGTTCATTGTCCTACAAACGACAAGAAAATAAGATATCTGACTCATCAAAAATGCACATCAACTGAAGTGTCATACATTAATTAGATTTCAAAACCAAAAATGCACTACTGTATCGCCAAAAAAATGAAATTACAAACACATGAAGAATTATACAGATTTCATTGAAACAGATTTAATATATATTGGAAAAGGCATGCAATTGTGTAAAAATATTATAGAAGTCTCTGACAAGTGAACATTTTGGCAGTCTGTTGAACA--GTCTCTGTATACAATGCGTTTATGGCAGATGACTCTATCAAGGATACTAAAGTTCTTCTCACACCACAATAATTGTTTATATTGTCACTTTAGAAGTGAAATCCCCTAAGTAATTTTTTTCAGCGTTGAGTTGTTTCCTTATATACACTAAAAATTATATTCTTTCGACTGGAGATCGTCCTATACATTGCAAACATGACCTAGTGGAATTCTCCAGTCGATAGAATATAATTTCTAGTCTAGATAAGCAAATAACTCA
Ncarteri_PilotMtn_G2185 CACAATTTACAATTTTTACAGTCAAGTACACACTTTCAACCTCAACTCTCCAGAGGCAATACAAAATAATGGATTTTCGAAATAAAAACGACAGCATTTTTTCTTTTTTAAATAGATAACTCTACATACCGAGTGCTAGTCTATATACAGTGATTGGGCACCGGCACCTGCACACGGGGTGCCGGTTGCCCGACAAACATAGAGGGTAAACTATGGTGTGCTAGAATAATCTGTATTCCACTAAATGTAGAACCTGTACATAAACTGGAAGTCATTGTAAGTTATGAACCATACTCTTTTTTTAAATACACTACCCCCGAAAGAACAAGGACCACAGGATAGAGCATGTCTCCTTTTAGAAGCCCTTTTTTTGTTAAAAAAAAAGACAGTGGCAGCTATAACTTCCAATATGAGCACAAATAAATAAGAGTATAAGATCTCAATACTAGATTTACAGTGCACACCCCTGCCAAGTCTTGGCGCTCCTACTCGGCTCTGCGACATTTCTCTGAATGAAAAGTCCTGCTCTCCGACGTTCTCTTGTCCACCAACAGTTGTTACTTTACAGCTTGAGGTCGTTAGCTATTTTAGATGCAATATTTTTGAAGCCTATAGAAGTACCGGATATGCGCTTGAAGCGCACGCCATTCAGGGACAAGCGGGGAAGCTTACAAACTTCTATCTCCCACTGAACTAAAGAGTCTGTGTTGGGGTCTCCGTGAACACACAGCAGTAAGAACTTCTCCCGCTGTTCGTAATCACAGTTGTTTTTGTCTAATACTTTGCGTATTTCTTGCATTATCTCGTTCGGATCCCGCGACGACGTGGTCTTCATACTCCAGGTGAACCTGAGAGACCGTGGCTTCACCTGGTCGTCGTTCATTGTCCTACAAACGACAAGAAAATAAGATATCTGACTCATCAAAAATGCACATCAACTGAAGTGTCATACATTAATTAGATTTCAAAACCAAAAATGCACTACTGTATAGCCAAAAAAAAGAAATTACAAACACATGAAGAATTATACAGATTTCATTGAAACAGATTTAATATATATTGAAAAAGGCATGCAATTGTGTAAAAATATCATAGAAGTCTCTGACAAGTGAACATTTTGGCAGTCTGTTGAACA--GTCTCTGTATACAATGTGTTTATGGCAGATGACTCTATCAAGGATACTAAAGTTCTTCTCGCACCACAATAATTGTTTACATCGTCGCTTTACAAGTGAAATCCACTAAGTAA-TTTTTTCAGTGTTGAGTTGTTTCCTTATATACACTAAAAATTATATTCTTTCGACTGGAGATCGTCCTATACAGTGCAAACATGACCCAGTGGAATTCTCCAGTCGATAGAATATAATTTTTAGTCTAGATAAGCAAATAAGTCA
Ncarteri_Pitchfork_N363 ---------------------------------------------------------------------------------------------------------TTTTAAATAGATAACTCTACATACCGAGTGCTAGTCTATATACAGTGATTGGGCACCAGCACCTGCACACGGGGTGCCGGTTGCCCGACAAACATAGAGGGTAAACTATGGTGTGCTAGAATAATCTGTATTCAACTAAATGTAGAACCTGTACATAAACTGGAAGTCATTGTAAGTTATGAACCATACTCTTTTTTTAAATACACTACCCCCGAAAGAACAAGGACCACAGGATAGAGCATGTCTCCTTTTAGAAGCCTTTTTTTTGTTAAAAAAAAAGACAGTGGCAGCTATAACTTCCAATATGAGCACAAATAAATAAGAGTATAAGATCTCAATACTAGATTTACAGTGCACACCCCTGCCAAGTCTTGGCGCTCCTACTCGGCTCTGCGACATTTCTCCAAATAAAAAGTCCTGTCCTCCGACGTTCTC--GTCCACCAACAGTTGTTACTTTACAGCTTGAGGTCGTTAGCTATTTTAGATGCAATATTTTTGAAGCCTATAGAAGTACCGGATATGCGCTTGAAGCGCACACCATTCAGGGACAAGCGGGGAAGCTTACAAACTTCTATCTCCCACTGAACTAAAGAGTCTGTGTTGGGGTCTCCGTGAACACACAGCAGTAAGAACTTCTCCCGCTGTTCGTAATCACAGTTGTTTTTGTCTAATACTTTGCGTATTTCTTGCATTATCTCGTTCGGATCCCGCGACGACGTGGTCTTCATACTCCAGGTGAACCTGAGAGATCGTGGCTTCACCTGGTCGTCGTTCATTGTCCTACAAACGACAAGAAAATAAGATATCTGACTCATCAAAAATGCACATCAACTGTAGTGTCATACATTAATTAGATTTCAAAACCAAAAATGCACTACTGTATCGCCAAAAAAAAAAAATTACAAACACATGAAGAATTATACAGATTTCATTGAAACAGGTTTAATATATATTGGAAAAGGTATGCAATTGTGTAAAAATATTATAGAAGTCTCTGACAAGTGAACATTTTGGCAGTCTGTTGAACA--GTCTCTGTATACAATGTGTTTATGGCAGATGACTCTATCAAGGATACTAAAGTTCTTCTCACATCACAATAATTGTTTATATCGTCGCTTTACAAGTGAAATCCACTAAGTAA-TTTTTTCAGTGTTGAGTTGTTTCCTTATATACACTAAAACGTATATTCTTTCGACTGGAGATCGTC-------------------------------------------------------------------------------
Ncarteri_WeberCty_N1044 CACAATTTACAATTTTTACAGTCAAGTACACACTTTCAACCTCAACTCTCCAGAGGCAATACAAAATAATGGATTTTCGAAATAAAAATGACAGCATTTTTTCTTTTTTAAATAGATAACTCTACATACCGAGTGCTAGTCTATATACAGTGATTGGGCACCGGCACCTGCACACGGGGTGCCGGTTGCCCGACAAACATAGAGGGTAAACTATGGTGTGCTAGAATAATCTGTATTCAACTAAATGTAGAACCTGTACATAAACTGGAAGTCATTGTAAGTTATGAACCATACTCTTTTTTTAAATACACTACCCCCGAAAGAACAAGGACCACAGGATAGAGCATGTCTCCTTTTAGAAGCCTTTTTTTTGTTAAAAAAAAAGACAGTGGCAGCTATAACTTCCAATATGAGCACAAATAAATAAGAGTATAAGATCTCAATACTAGATTTACAGTGCACACCCCTGCCAAGTCTTGGCGCTCCTACTCGGCTCTGCGACATTTCTCCGAATAAAAAGTCCTGTCCTCCGACGTTCTCTTGTCCACCAACAGTTGTTACTTTACAGCTTGAGGTCGTTAGCTATTTTAGATGCAATATTTTTGAAGCCTATAGAAGTACCAGATATGCGCTTGAAGCGCACGCCATTCAGGGACAAGCGGGGAAGCTTACAAACTTCTATCTCCCACTGAACTAAAGAGTCTGTGTTGGGGTCTCCGTGAACACACAGCAGTAAGAACTTCTCCCGCTGTTCGTAATCACAGTTGTTTTTGTCTAATACTTTGCGTATTTCTTGCATTATCTCGTTCGGATCCCGCGACGACGTGGTCTTCATACTCCAGGTGAACCTGAGAGACCGTGGCTTCACCTGGTCGTCGTTCATTGTCCTACAAACGACAAGAAAATAAGATATCTGACTCATCAAAAATGCACATCAACTGAAGTGTCATACATTAATTAGATTTCAAAACCAAAAATGCACTACTGTATCGCC-----AAAAAAAATACAAACACATGAAGAATAATACAGATTTCATTGAAACAGATTTAATACATATTGG-AAAGGCACGCAATTGTGTAAAAATATTATAGAAGTCTCTGACAAGTGAACATTTTAGCAGTCTGTTGAACA--GTCTCTGTATACAATGTGTTTATGGCAGATGACTCTATCAAGGATACTAAAGTTCTTCTCACACCACAATAATTGTTTATATCG-------------------------------------------------------------------------------------------------------------------------------------------------------------------------------
Ncherokee_BallhootScar_N193 CACAATTTACAATTTTTACAGTCAAGTACACACTTTCAACCTCAACTCTCCAGAGGCAATACAAAATAATGGATTTTCGAAATAAAAATGACAGCATTTTTTTTTTTTTAAATAGATAACTCTACATACCGAGTGCTAGTCTATATACAGTGATTGGGCATCGGCACCTGCACACGGGGCGCCGGTTGCCCGACAAACATAGAGGGTAAACTATGGTGTGCTAGAATAATCTGTATTCAACTAAATGTAGAACCTGTACATAAACTGGAAGTCATTGTAAGTTATGAACCATACTCTTTTTTTAAATACACTACCCCCGAAAGAACAAGGACCACAGGATAGAGCATGTCTCCTTTTAGAAGCCTTTTTTTTGTTAAAAAAAAAGACAGTGGCAGCTATAATTTCCAATATGAGCACAAATAAATAAGAGTATAAGATCTCAATACTAGATTTACAGTGCACACCCCTGCCAAGTCTTGGCGTTCCTACTCGGCTCTGCGACATTTCTCCGAATAAAAAGTCCT-------------CCGACGTCCACCGACAGTTGTTACTTTACAGCTTGAGGTCGTTAGCTATTTTAGATGCAATATTTTTGAAGCCTATAGAAGTACCGGATATGCGCTTGAAGCGCACGCCATTCAGGGACAAGCGGGGAAGCTTACAAACTTCTATCTCCCACTGAACCAAAGAGTCTGTGTTGGGGTCACCGTGAACACACAGCAGTAAGAACTTCTCCCGCTGTTCGTAATCACAGTTGTTTTTGTCTAATACTTTGCGTATTTCTTGCATTATCTCGTTCGGATCCCGCGACGACGTGGTCTTCATACTCCAGGTGAACCTGAGAGACCGTGGCTTCACCTGGTCGTCGTTCATTGTCCTACAAACGACAAGAAAATAAGATATCTGACTCATCAAAAATGCACATCAACTGAAGTGTCATACAAGAATTAGATTTCAAAACCAAAAATGCACTACTGTATCGCC-----AAAAAATTAACAAACACACGAAGAATTACACAGATTTCATTGAAACAGGTTTAATATATAT-------GGCATGCAATTGTGTAAAAATATTATAAAAGTCTCCGACAAGTGAACATGTTGGCAGTCTGTTGAACATACACTCTGTATGCAATGTGTTTAGGGCAGATGACTTTATC---------AAGGTTCTTTTCACACCACAATAATTGTTTATATTGTCGCTTTACAAGTGAAATCCACCAAGTAATTTTTTTCAGTGTTGAGTTGTTTGCTTATAGACACTAAAAATTATATTCTAGCGACTGGAGATCGTCCTATACATTGCAAACATGACCCAGAG-----CTCCAGTCGATAGAATATAATTTCTAGTCCAGATAAGCAAAAAACTCA
Ncherokee_BalsamMtn_N891 CACAATTTACAATTTTTACAGTCAAGTACACACTTTCAACCTCAACTCTCCAGAGGCAATACAAAATAATGGATTTTCGAAATAAAAATGACAGCATTTTCTCTTTTTTAAATAGATAACTCTACATACCGAGTGCTAGTCTATATACAGTGATTGGGCACCGGCACCTGCACACGGGGCGCCGGTTGCCCGACAAACATAGAGGGTAAACTATGGTGTGCTAGAATAATCTGTATTCAACTAAATGTAGAACCTGTACATAAACTGGAAGTCATTGTAAGTTATGAACCATACTCTTTTTTTAAATACACTACCCCCGAAAGAACAAGGACCACAGGATCGAGCATGTCTCCTTTTAGAAGCCTCTTTTTTGTTAAAAAAAAAGACAGTGGCAGCTATAATTTCCAATATGAGCACAAATAAATAA--------GATCTCAATACTAGATTTACAGTGCACACCCCTGCCAAGTCTTGGCGTTCCTACTCGGCTCT--------TCTCCGAATAAAAAGTCCTGTCCTCCGACGTC--------CACCAACAGTTGTTACTTTACAGCTTGAGGTCGTTAGCTATTTTAGATGCAATATTTTTGAAGCCTATAGAAGTACCGGATATGCGCTTGAAGCGCACGCCATTCAGGGACAAGCGGGGAAGCTTACAAACTTCTATCTCCCACTGAACTAAAGAGTCTGTGTTGGGGTCTCCGTGAACACACAGCAGTAAGAACTTCTCCCGCTGTTCGTAATCACAGTTGTTTTTGTCTAATACTTTGCGTATTTCTTGCATTATCTCGTTCGGATCCCGCGACGACGTGGTCTTCATACTCCAGGTGAACCTGAGAGACCGTGGCTTCACCTGGTCGTCGTTCATTGTCCTACAAACGACAAGAAAATAAGATATCTGACTCATCAA------AAATCAACTGAAGTGTCATACAAGAATTAGATTTCAAAACCAAAAATGCACTACTGTAGCGCC-----AAACAATTAACAAACACATGAAGAATTACACAGATTTCATTGAAACAGGTTTAATATATAT-------GGCATGCAATTGTGTAAAAATATTATAAAAGTCTCTGACAAGTGAACATAC--------------------ACTCTGTATGCAATGTGTTTATGGCAGATGA-----------------------------TACCACAATAATTGTTTATATTGTCGCTTTACAAGTGAAATCCACTAAGTCATTTTTTTCAGTGTTGAGTTGTTTGCTTATATGCACTGAAAATTATATTCTAGCGACTGGAGATCGTCCCATACATTGCAAACATGACCCAGTGGAATTCTCCAGTCGATAGAATATAATTTCTAGTCTAGATAAGCAAAAAACTCA
Ncherokee_SIndianCrk_N681 ------------------------------------------------------------------------------------------------------------------------------------------------------------------------------------------------------------GGTAAACTATGGTGTGCTAGAATAATCTGTATTCAACTAAATGTAGAACCTGTACACAAACTGGAAGTCATTGTAAGTTATGAACCATACTCTTTTTTTAAATACACTACCCCCGAAAGAACAAGGACCACAGGATAGAGCATGTCTCCTTTTAGAAGCCTTTTTTTTGTTAAAAAAAAAGACAGTGGCAGCTATAATTTCCAATATGAGCACAAATAAATAAGAGTATAAGATCTCAATACTAGATTTACAGTGCACACCCCTGCCAAGTCTTGGCGTTCCTACTCGGCTCTGCGACATTTCTCCGAATAAAAAGTCCTGTCCTCCGAC--------GTCCACCGACAGTTGTTACTTTACAGCTTGAGGTCGTTAGCTATTTTAGATGCAATATTTTTGAAGCCTATAGAAGTACCGGATATGCGCTTGAAGCGCACGCCATTCAGGGACAAGCGGGGAAGCTTACAAACTTCTATCTCCCACTGAACTAAAGAGTCTGTGTTGGGGTCTCCGTGAACACACAGCAGTAAGAACTTCTCCCGCTGTTCGTAATCACAGTTGTTTTTGTCTAATACTTTGCGTATTTCTTGCATTATCTCGTTCGGATCCCGCGACGACGTGGTCTTCATACTCCAGGTGAACCTGAGAGACCGTGGCTTCACCTGGTCGTCGTTCATTGTCCTACAAACGACAAGAAAATAAGATATCTGACTCATCAAAAATGCACATCAACTGAAGTGTCATACAAGAATTAGATTTCAAAACCAAAAATGCACTACTGTATCGGC-AAAAAAAATATTTACAAACACATGAAGAATTCTACAGATTTCATTGAAACAGGTTTAATATATATTGGAAAAGGCATGCAATTGTGTAAAAATATTATAAAAG--TCTGACAAGTGAACATGTTGGCAGTCTGTTGAACATACACTCTGTATGCAATGTGTTTATGGCAGATGACTTTATCAAGAATATTAAAG---------------------------------------------------------------------------------------------------------------------------------------------------------------------------------------------------------------
Ncooperi_BeaverCrk_N1002 -----------------------------------------------------------------------------------------------------------------------------------AGTGCTAGTCTATATACAGTGATTGGGCACCGGCACCTGCACACGGAGTGCCGGTTGCCCGACAAACATAGAGGGTAAACTATGGTGTGCTAGAATAATCTGTATTCAACTAAATGTAGAACCTGTACATAAACTGGAAGTCATTGTAAGTTATGAACCATACTCTTTTTTTAAATACACTACCCCCGAAAGAACAAGGACCACAGGATAGAGCATGTCTCCTTTTAGAAGCCTTTTTTTTGTT--AAAAAAAGACAGTGGCAGCTATAACTTCCAATATGAGCACAAATAAATAAGAGTATAAGATCTCAATACTAGATTTACAGTGCACACCCCTGCCAAGTCTTGGCGCTCCTACTCGGCTCTGCGACATTTCTCCGAATAAAAAGTCCTGTCCTCCGACGTCCTCTTGTCCACCAACAGTTGTTACTTTACAGCTTGAGGTCGTTAGCTATTTTAGATGCAATATTTTTGAAGCCTATAGAAGTACCGGATATGCGCTTGAAGCGCACGCCATTCAGGGACAAGCGGGGAAGCTTACAAACTTCTATCTCCCACTGAACTAAAGAGTCTGTGTTGGGGTCTCCGTGAACACACAGCAGTAAGAACTTCTCCCGCTGTTCGTAATCACAGTTGTTTTTGTCTAATACTTTGCGTATTTCTTGCATTATCTCGTTCGGATCCCGCGACGACGTGGTCTTCATACTCCAGGTGAACCTGAGAGACCGTGGCTTCACCTGGTCGTCGTTCATTGTCCTACAAACGACAAGAAAATAAGATATCTGACTCATCAAAAATGCACATCAACTGAAGTGGCATACATTAATTAGATTTCAAAACCAAAAATGCACTACTGTATCGCCAAAAAAAAGACATTACAAACACATGAAGAATTATACAGATTTCATTGAAACAGGTTTAATATATATTGGAAAAGGCATGCAATTGTGTAAAAATATTATAAAAGTCTCTGACAAGTGAACATGTTGGCAGTCTGTTGAACATACACTCTGTATGCAATGTGTTTATGGCAGATGACTTTATCAAGGATACTAAAG---TTCTCACACCACAATAATTGTTTATATCGTCGCTTTACAAGTGAAATCCACTAAGTAATTTTTTTCAGTGTTGAGTTGTTTGCTTATATACACTAAAAATTATATTCTATCGACTGGAGATCGTCCT-----------------------------------------------------------------------------
Ncooperi_BrasstBald_N824 ----------------------------CACACTTTCAACCTCAACTCTCCAGAGGCAATACAAAATAATGGATTTTCGAAATAAAAATGACAGCATTTTTTCTTTTTTAAATAGATAACTCTACATACCGAGTGCTAGTCTATATACAGTGATTGGGCACCGGCACCTGCACACGGAGTGCCGGTTGCCCGACAAACATAGAGGGTAAACTATGGTGTGCTAGAATAATCTGTATTCAACTAAATGTAGAACCTGTACATAAACTGGAAGTCATTGTAAGTTATGAACCATACTCTTTTTTTAAATACACTACCCCCGAAAGAACAAGGACCACAGGATAGAGCATGTCTCCTTTTAGAAGCCTTTTTTTTGTTAAAAAAAAAGACAGTGGCAGCTATAACTTCCAATATGAGCACAAATAAATAAGAGTATAAGATCTCAATACTAGATTTACAGTGCACACCCCTGCCAAGTCTTGGCGCTCCTACTCGGCTCTGCGACATTTCTCCGAATAAAAAGTCCTGTCCTCCGCCGTCCTCTTGTCCACCAACAGTTGTTACTTTACAGCTTGAGGTCGTTAGCTATTTTAGATGCAATATTTTTGAAGCCTATAGAAGTACCGGATATGCGCTTGAAGCGCACGCCATTCAGGGACAAGCGGGGAAGCTTACAAACTTCTATCTCCCACTGAACTAAAGAGTCTGTGTTGGGGTCTCCGTGAACACACAGCAGTAAGAACTTCTCCCGCTGTTCGTAATCACAGTTGTTTTTGTCTAATACTTTGCGTATTTCTTGCATTATCTCGTTCGGATCCCGCGACGACGTGGTCTTCATACTCCAGGTGAACCTGAGAGACCGTGGCTTCACCTGGTCGTCGTTCATTGTCCTACAAACGACAAGAAAATAAGATATCTGACTCATCAAAAATGCACATCAACTGAAGTGGCATACATTAATTAGATTTCAAAACCAAAAATGCACTACTGTATCGCCAAAAAAAAGACATTACAAACACATGAAGAATTATACAGATTTCATTGAAACAGGTTTAATATATATTGGAAAAGGCATGCAATTGTGTAAAAATATTATAAAAGTCTCTGACAAGTG---------GCAGTCTGTTGAACATACACTCTGTATGCAATGTGTTTATGGCAGATGACTTTATCAAGGATACTAAAG---TTCTCACACCACAATAATTGTTTATATCGTCGCTTTACAAGTGAAATCCACTAAGTAATTTTTTTCAGTGTTGAGTTGTTTGCTTATATACACTAAAAATTATATTCTATCGACTGGAGATCGTCCTATACATTGCAAACATGAC-----------------------------------------------------------
Ncooperi_CheoahDam_N1122 -------------------------------ACTGTCAACCTCAACTCTCCAGAGGCAATACAAAATAATGGATTTTCGAAATAAGAATGACACATTTTTTCCTTTTTTAAATAGATAACTCTACATACCGAGTGCTAGTCTATATACAGTGATTGGGCACCGGCACCTGCACACGGAGTGCCGGTTGCCCGACAAACATAGAGGGTAAACTATGGTGTGCTAGAATAATCTGTATTCAACTAAATGTAGAACCTGTACATAAACTGGAAGTCATTGTAAGTTATGAACCATACTCTTTTTTTAAATACACTACCCCCGAAAGAACAAGGACCACAGGATAGAGCATGTCTCCTTTTAGAAGCCTTTTTTTTGTTAAAAAAAAAGACAGTGGCAGCTATAACTTCCAATATGAGCACAAATAAATAAGAGTATAAGATCTCAATACTAGATTTACAGTGCACACCCCTGCCAAGTCTTGGCGCTCCTACTCGGCTCTGCGACATTTCTCCGAATAAAAAGTCCTGTCCTCCGACGTCCTCTTGTCCACCAACAGTTGTTACTTTACAGCTTGAGGTCGTTAGCTATTTTAGATGCAATATTTTTGAAGCCTATAGAAGTACCGGATATGCGCTTGAAGCGCACGCCATTCAGGGACAAGCGGGGAAGCTTACAAACTTCTATCTCCCACTGAACTAAAGAGTCTGTGTTGGGGTCTCCGTGAACACACAGCAGTAAGAACTTCTCCCGCTGTTCGTAATCACAGTTGTTTTTGTCTAATACTTTGCGTATTTCTTGCATTATCTCGTTCGGATCCCGCGACGACGTGGTCTTCATACTCCAGGTGAACCTGAGAGACCGTGGCTTCACCTGGTCGTCGTTCATTGTCCTACAAACGACAAGAAAATAAGATATCTGACTCATCAAAAATGCACATCAACTGAAGTGTCATACATTAATTAGATTTCAAAACCAAAAATGCACTACTGTATCGCCAAAAAAAAGACATTACAAACACATGAAGAATTATACAGATTTCATTGAAACAGGTTTAATATATATTGGAAAAGGCATGCAATTGTGTAAAAATATTATAAAAGTCTCTGACAAGTGAACATGTTGGCAGTCTGTTGAACATACACTCTGTATGCAATGTGTTTATGGCAGATGACTTTATCAAGGATACTAAAG---TTCTCACACCACAATAATTGTTTATATCGTCGCTTTACAAGTGAAATCCACTAAGTAATTTTTTTCAGTGTTGAGTTGTTTGCTTATATACACTAAAAATTATATTCTATCGACTGGAGATCGTCCTATACATTGCAAACATGACCTAGTGGAATTCTTCAGTCGATAGAATATAATTTCTAGTCTAGATAAGCAAATAACTCA
Ncooperi_NantRiverGorge_N682 CACAATTTACAATTTTTACAGTCAAGTACACACTTTCAACCTCAACTCTCCAGAGGCAATACAAAATAATGGATTTTCGAAATAAAAATGACAGCATTTTTTCTTTTTTAAATAGATAACTCTACATACCGAGTGCTAGTCTATATACAGTGATTGGGCACCGGCACCTGCACACGGAGTGCCGGTTGCCCGACAAACATAGAGGGTAAACTATGGTGTGCTAGAATAATCTGTATTCAACTAAATGTAGAACCTGTACATAAACTGGAAGTCATTGTAAGTTATGAACCATACTCTTTTTTTAAATACACTACCCCCGAAAGAACAAGGACCACAGGATAGAGCATGTCTCCTTTTAGAAGCCTTTTTTTTGTTAAAAAAAAAGACAGTGGCAGCTATAACTTCCAATATGAGCACAAATAAATAAGAGTATAAGATCTCAATACTAGATTTACAGTGCACACCCCTGCCAAGTCTTGGCGCTCCTACTCGGCTCTGCGACATTTCTCCGAATAAAAAGTCCTGTCCTCCGACGTCCTCTTGTCCACCAACAGTTGTTACTTTACAGCTTGAGGTCGTTAGCTATTTTAGATGCAATATTTTTGAAGCCTATAGAAGTACCGGATATGCGCTTGAAGCGCACGCCATTCAGGGACAAGCGGGGAAGCTTACAAACTTCTATCTCCCACTGAACTAAAGAGTCTGTGTTGGGGTCTCCGTGAACACACAGCAGTAAGAACTTCTCCCGCTGTTCGTAATCACAGTTGTTTTTGTCTAATACTTTGCGTATTTCTTGCATTATCTCGTTCGGATCCCGCGACGACGTGGTCTTCATACTCCAGGTGAACCTGAGAGACCGTGGCTTCACCTGGTCGTCGTTCATTGTCCTACAAACGACAAGAAAATAAGATATCTGACTCATCAAAAATGCACATCAACTGAAGTGGCATACATTAATTAGATTTCAAAACCAAAAATGCACTACTGTATCGCCAAAAAAAAGACATTACAAACACATGAAGAATTATACAGATTTCATTGAAACAGGTTTAATATATATTGGAAAAGGCATGCTATTGTGTAAAAATATTATAAAAGTCTCTGACAAGTGAACATGTTGGCAGTCTGTTGAACATACACTCTGTATGCAATGTGTTTATGGCAGATGACTTTATCAAGGATACTAAAG---TTCTCACACCACAATAATTGTTTATATTGTCGCTTTACAAGTGAAATCCACTAAGTAATTTTTTTCAGTGTTGAGTTGTTTGC-------------------------------------------------------------------------------------------------------------------------
Ncooperi_RockCrRoad_N1160 CACAATTTACAATTTTTACAGTCAAGTACACACTTTCAACCTCAACTCTCCAGAGGCAATACAAAATAATGGATTTTCGAAATAAAAATGACAGCATTTTTTCTTTTTTAAATAGATAACTCTACATACCGAGTGCTAGTCTATATACAGTGATTGGGCACCGGCACCTGCACACGGAGTGCCGGTTGCCCGACAAACATAGAGGGTAAACTATGGTGTGCTAGAATAATCTGTATTCAACTAAATGTAGAACCTGTACATAAACTGGAAGTCATTGTAAGTTATGAACCATACTCTTTTTTTAAATACACTACCCCCGAAAGAACAAGGACCACAGGATAGAGCATGTCTCCTTTTAGAAGCCTTTTTTTTGTTAAAAAAAAAGACAGTGGCAGCTATAACTTCCAATATGAGCACAAATAAATAAGAGTATAAGATCTCAATACTAGATTTACAGTGCACACCCCTGCCAAGTCTTGGCGCTCCTACTCGGCTCTGCGACATTTCTCCGAATAAAAAGTCCTGTCCTCCGACGTTCTCTTGTCCACCAACAGTTGTTACTTTACAGCTTGAGGTCGTTAGCTATTTTAGATGCAATATTTTTGAAGCCTATAGAAGTACCGGATATGCGCTTGAAGCGCACGCCATTCAGGGACAAGCGGGGAAGCTTACAAACTTCTATCTCCCACTGAACTAAAGAGTCTGTGTTGGGGTCTCCGTGAACACACAGCAGTAAGAACTTCTCCCGCTGTTCGTAATCACAGTTGTTTTTGTCTAATACTTTGCGTATTTCTTGCATTATCTCGTTCGGATCCCGCGATGACGTGGTCTTCATACTCCAGGTGAACCTGAGAGACCGTGGCTTCACCTGGTCGTCGTTCATTGTCCTACAAACGACAAGAAAATAAGATATCTGACTCATCAAAAATGCACATCAACTGAAGTGTCATACATTAATTAGATTTCAAAACCAAAAATGCACTACTGTATCGCCAAAAAAAAGACATTACAAACACATGAAGAATTATACAGATTTCATTGAAACAGGTTTAATATATATTGGAAAAGGCATGCAATTGTGTAAAAATATTATAAAAGTCTCTGACAAGTGAACATGTTGGCAGTCTGTTGAACATACACTCTGTATGCAATGTGTTTATGGCAGATGACTTTATCAAGGATACTAAAG---ATCTCACACCATACTAATTGTTTATATCGTCGCTTTACAAGTGAAATCCACTAAGTAATTTTTTTCAGTGTTGAGTTGTTTGCTTATATACACAAAAAATTATATTCTATCGACTGGAGATCGTCCTATACATTGCAAACATGACCTAGTGGAATTCTCCAGTCGATAGAATATAATTTCTAGTCTAGATAAGCAAATAACTCA
Ncoylei_Apalachia_N1195 CACAATTTACAATTTTTACAGTCAAGTACACACTTTCAACCTCAACTCTCCAGAGGCAATACAAAATAATGGATTTTCGAAATAAAAATGACAGCATTTTTTCTTTTTTAAATAGATAACTCTACATACCGAGTGCTAGTCTATATACAGTGATTGGGCACCGGCACCTGCACACGGAGCGCCGGTTACCCGACAAACATAGAGGGTAAACTATGGTGTGCTAGAATAATCTGTATTCAACTAAATGTAGAACCTGTACATAAACTGGAAGTCATTGTAAGTTATGAACCATACTCTTTTTTTAAATACACTACCCCCGAAAGAACAAGGACCACAGGATAGAGCATGTCTCCTTTTAGAAGCCTTTTTTTTGTTAAAAAAAAAGACAGTGGCAGCTATAACTTCCAATATGAGCACAAATAAATAAGAGTATAAGATCTCAATACTAGATTTACAGTGCACACCCCTGCCAAGTCTTGGCGCTCCTACTCGGCTCTGCGACATTTCTCCGAATAAAAAGTCCTGTCCTCCGACGTTCTCTTGTCCACCAACAGTTGTTACTTTACAGCTTGAGGTCGTTAGCTATTTTAGATGCAATATTTTTGAAGCCTATAGAAGTACCGGATATGCGCTTGAAGCGCACGCCATTCAGGGACAAGCGGGGAAGCTTACAAACTTCTATCTCCCACTGAACTAAAGAGTCTGTGTTGGGGTCTCCGTGAACACACAGCAGTAAGAACTTCTCCCGCTGTTCGTAATCACAGTTGTTTTTGTCTAATACTTTGCGTATTTCTTGCATTATCTCGTTCGGATCCCGCGACGACGTGGTCTTCATACTCCAGGTGAACCTGAGAGACCGTGGCTTCACCTGGTCGTCGTTCATTGTCCTACAAACGACAAGAAAATAAGATATCTGACTCATCAAAAATGCACATCAACTGAAGTGTTATACATTAATTAGATTTCAAAACCAAAAATGCACTACTGTATCGCCAAAAAAAAGAAATTACAAACACATGAAGAATTATACAAATTTCATTGAAACGGTTTTAATATATATTAGAAAAGGCATGCAATTGTGTAAACATATTATAAAAGTCTCTGACAAGTGAACATGTTTGCAGTCTGTTGAACATGCACTCTGTATGCAATGTGTTTATGGCAGATGACTTTATCAAGGATACTAAAGTTCTTCTCACACCACAATAATTGTTCATATCGTCGCTTTACGAGTGAAATCCACTAAGTAA-TTTTTTCAGTGTCGAGTTGTTTGCTCATATACACTAAAAATCATATTCTATCGACTGGAGATCGTCTTATACATTGCAAACACAACCCAGTGGAATTCTCCAGTCGATAGAATATAATTTCTAGTCTAGATAAGCAAATAACTCA
Ncoylei_DinkinCove_N1118 CACAATTTACAATTTTTACAGTCAAGTACACACTTTCAACCTCAACTCTCCAGAGGCAATACAAAATAATGGATTTTCGAAATAAAAATGACAGCATTTTTTCTTTTTTAAATAGATAACTCTACATACCGAGTGCTAGTCTATATACAGTGATTGGGCACCGGCACCTGCACACGGAGCGCCGGTTACCCGACAAACATAGAGGGTAAACTATGGTGTGCTAGAATAATCTGTATTCAACTAAATGTAGAACCTGTACATAAACTGGAAGTCATTGTAAGTTATGAACCATACTCTTTTTTTAAATACACTACCCCCGAAAGAACAAGGACCACAGGATAGAGCATGTCTCCTTTTAGAAGCCTTTTTTTTGTTAAAAAAAAAGACAGTGGCAGCTATAACTTCCAATATGAGCACAAATAAATAAGAGTATAAGATCTCAATACTAGATTTACAGTGCACACCCCTGCCAAGTCTTGGCGCTCCTACTCGGCTCTGCGACATTTCTCCGAATAAAAAGTCCTGTCTTCCGACGTTCTCTTGTCCACCAACAGTTGTTACTTTACAGCTTGAGGTCGTTAGCTATTTTAGATGCAATATTTTTGAAGCCTATAGAAGTACCGGATATGCGCTTGAAGCGCACGCCATTCAGGGACAAGCGGGGAAGCTTACAAACTTCTATCTCCCACTGAACTAAAGAGTCTGTGTTGGGGTCTCCGTGAACACACAGCAGTAAGAACTTCTCCCGCTGTTCGTAATCACAGTTGTTTTTGTCTAATACTTTGCGTATTTCTTGCATTATCTCGTTCGGATCCCGCGACGACGTGGTCTTCATACTCCAGGTGAACCTGAGAGACCGTGGCTTCACCTGGTCGTCGTTCATTGTCCTACAAACGACAAGAAAATAAGATATCTGACTCATCAAAAATGCACATCAACTGAAGTGTTATACATTAATTAGATTTCAAAACCAAAAATGCACTACTGTATCGCCCAAAAAAAGAAATTACAAACACATGAAGAATTATACAAATTTCATTGAAACGGTTTTAATATATATTGGAAAAGGCATGCAATTGTGTAAACATATTATAAAAGTCTCTGACAAGTGAACATGTTTGCAGTCTGTTGAACATACACTCTGTATGCAATGTGTTTATGGCAGATGACTTTATCAAGGATACTAAAGTTCTTCTCACACCACAATAATTGTTCATATCGTCGCTTTACGAGTGAAATCCACTAAGTAATTTTTTTCAGTGTCGAGTTGTTTGCTCATATACACTAAAAATCATATTCTATCGACTGGAGATCGTCTTATACATTGCAAACACAACCCAGTGGAATTCTCCAGTCGAAAGAATATAATTTCTAGTCTAGATAAGCAAATAACTCA
Ncoylei_TiptonCreek_N837 ---------------------------------TTTCAACCTCAACTCTCCAGAGGCAATACAAAATAATGGATTTTCGAAATAAAAATGACAGCATTTTTTCTTTTTTAAATAGATAACTCTACATACCGAGTGCTAGTCTATATACAGTGATTGGGCACCGGCACCTGCACACGGAGCGCCGGTTACCCGACAAACATAGAGGGTAAACTATGGTGTGCTAGAATAATCTGTATTCAACTAAATGTAGAACCTGTACATAAACTGGAAGTCATTGTAAGTTATGAACCATACTCTTTTTTTAAATACACTACCCCCGAAAGAACAAGGACCACAGGATAGAGCATGTCTCCTTTTAGAAGCCTTTTTTTTGTTAAAAAAAAAGACAGTGGCAGCTATAACTTCCAATATGAGCACAAATAAATAAGAGTATAAGATCTCAATACTAGATTTACAGTGCACACCCCTGCCAAGTCTTGGCGCTCCTACTCGGCTCTGCGACATTTCTCCGAATAAAAAGTCCTGTCCTCCGACGTTCTCTTGTCCACCAACAGTTGTTACTTTACAGCTTGAGGTCGTTAGCTATTTTAGATGCAATATTTTTGAAGCCTATAGAAGTACCGGATATGCGCTTGAAGCGCACGCCATTCAGGGACAAGCGGGGAAGCTTACAAACTTCTATCTCCCACTGAACTAAAGAGTCTGTGTTGGGGTCTCCGTGAACACACAGCAGTAAGAACTTCTCCCGCTGTTCGTAATCACAGTTGTTTTTGTCTAATACTTTGCGTATTTCTTGCATTATCTCGTTCGGATCCCGCGACGACGTGGTCTTCATACTCCAGGTGAACCTGAGAGACCGTGGCTTCACCTGGTCGTCGTTCATTGTCCTACAAACGACAAGAAAATAAGATATCTGACTCATCAAAAATGCACATCAACTGAAGTGTTATACATTAATTAGATTTCAAAACCAAAAATGCACTACTGTATCGCTAAAAAAA-----TTACAAACACATGAAGAATTATACAGATTTCATTGAAACAGGTTTAATATATATTGGAAAAGGCATGCAATTGTGTAAACATATTATAAAAGCCTCTGACAAGTGAACATGTTTGCAGTCTGTTGAACATACACTCTGTATGCAATGTGTTTATGGCAGATGACTTTATCAAGGATACTAAAGTTCTTCTCACACCACAATAATTGTTTATATCGTCGCTTTACGAGTGAAATCCACTAAGCAATTTTTGTCAGTGTCGAATTGTTTGCTCAAATACACTAAAAATCATATTCTATCGACTGTAGATCGTCTTATACATTGCAAACATGACCTAGTGGAATTCTCCAGTCGATAGAATATAATTTCTAGTCTAGATAAGCAAATAACTCA
Ncrosbyi_MtMitchell_N210 ---------------------------------------------------AGAGGCAATACAAAATAATGGATTTTCGAAATAAAAATGACAGCATTTTTTCTTTTTTAAATAGATAACTCTACATACCGAGTGCTAGTCTATATACAGTGATTGGGCACCGGCACCTGCACACAGGGCGCCGGTTGCCCGACAAACATAGAGGGTAAACTATGGTGTGCTAGAATAATCTGTATTCAACTAAATGTAGAACCTGTACATAAACTGGAAGTCATTGTAAGTTATGAACCATACTCTTTTTTTAAATACACTACCCCCGAAAGAACAAGGACCACAGGATAGAGCATGTCTCCTTTTAGAAGCCTTTTTTTTGTTAAAAAAAAAGACAGTGGCAGCTATAATTTCCAATATGAGCACAAATAAATAAGAGTATAAGATCTCAATACTAGATTTACAGTGCACACCCCTGCCAAGTCTTGGCGTTCCTACTCGGCTCTGCGACATTTCTCCGAATAAAAAGTCCTGTCCTCCGACGTTCTCTTGTCCACCAACAGTTGTTACTTTACAGCTTGAGGTCGTTAGCTATTTTAGATGCAATATTTTTGAAGCCTATAGAAGTACCGGATATGCGCTTGAAGCGCACGCCATTCAGGGACAAGCGGGGAAGCTTACAAACTTCTATCTCCCACTGAACTAAAGAGTCTGTGTTGGGGTCTCCGTGAACACACAGCAGTAAGAACTTCTCCCGCTGTTCGTAATCACAGTTGTTTTTGTCTAATACTTTGCGTATTTCTTGCATTATCTCGTTTGGATCCCGCGACGACGTGGTCTTCATACTCCAGGTGAACCTGAGAGACCGTGGCTTCACCTGGTCGTCGTTCATTGTCCTACAAACGACAAGAAAATAAGATATCTGACTCATCAAAAATGCACATCAACTGAAGTGTCATACAAGAATTAGATTGTAAAACCAAAAATGCACTACTGTATCGCCAAAATAAATAAATTACAAACACATGAAGAATTATACAGATTTCATTGAAACAGGTTTAACATGTATTGGAAAAGGCATGCAATTGTGTAAAAATATTATAAAAATCTCTGACAAGTGAACATATTGGCAGTCTATTGAACATGA----TGAATGTGATGTGTTTATGGCAGA-----TTATCAA---TACTAAAGTTCTTCACACACCACAATAATTGTTTATATCATCGCTTTACAAGTGATATCCACTAAGTCAGTTTTTTCAGTGTTGAGTTGTTTGCTTATATACACTAAAAATTATATTCTATC-------GATCGTCCTATACATTGCTAACATAACCTAGTGGAATTCTCCAGTCGATAGAATATAATTTCTAGTCTAGATAAGCAAATAACTCA
Ncrosbyi_PricesCrk_N1143 CACAATTTACAATTTTTACAGTCAAGTACACACTTTCAACCTCAACTCTCCAGAGGCAATACAAAATAATGGATTTTCGAAATAAAAATGACAGCATTTTTTCTTTTTTAAATAGATAACTCTACATACCGAGTGCTAGTCTATATACAGTGATTGGGCACCGGCACCTGCACACGGGGCGCCGGTTGCCCGACAAACATAGAGGGTAAACTATGGTGTGCTAGAATAATCTGTATTCAACTAAATGTAGAACCTGTACATAAACTGGAAGTCATTGTAAGTTATGAACCATACTCTTTTTTTAAATACACTACCCCCGAAAGAACAAGGACCACAGGATAGAGCATGTCTCCTTTTAGAAGCCTTTTTTTTGTT-AAAAAAAAGACAGTGGCAGCTATAATTTCCAATATGAGCACAAATAAATAAGAGTATAAGATCTCAATACTAGATTTACAGTGCACACCCCTGCCAAGTCTTGGCGTTCCTACTCGGCTCTGCGACATTTCTCCGAATAAAAAGTCCTGTCCTCCGACGTTCTCTTGTCCACCAACAGTTGTTACTTTACAGCTTGAGGTCGTTAGCTATTTTAGATGCAATATTTTTGAAGCCTATAGAAGTACCGGATATGCGCTTGAAGCGCACGCCATTCAGGGACAAGCGGGGAAGCTTACAAACTTCTATCTCCCACTGAACTAAAGAGTCTGTGTTGGGGTCTCCGTGAACACACAGCAGTAAGAACTTCTCCCGCTGTTCGTAATCACAGTTGTTTTTGTCTAATACTTTGCGTATTTCTTGCATTATCTCGTTCGGATCCCGCGACGACGTGGTCTTCATACTCCAGGTGAACCTGAGAGACCGTGGCTTCACCTGGTCGTCGTTCATTGTCCTACAAACGACAAGAAAATAAGATATCTGACTCATCAAAAATGCACATCAACTGAAGTGTCATACAAGAATTAGATTTTAAAACCAAAAATTCACTACTGTATCGCCAAAAAAAAAAAATTACAAACACATGAAGAATTATACAGATTTCATTGAAACAGGTTTAACATATATTGGAAAAGGCATGCAATTGTGTAAAAATATTATAAAAATCTCTGACAAGTGAACATATTGGCAGTCTATTGAACATGA-------ATGTGATGTGTTTATGGCAGATGACTTTATCAA---TACTAAAGTTCTTCACACACCACAATAATTGTTTATATCATCGCTTTACAAGTGAAATCCACTAAGTAATTTTTTTCAGTGTTGAGTTGTTTGCTTATATACACTAAAAATTATATTCTATC-------GATCGTCCTATACATTGCAAACATGACCCAGTGAAATTCTCCAGTCGATAAAATATAATTTCTAGTCTAGATAAGCAAAAAACTCA
Ncrosbyi_ShufordCrk_N1148 CACAATTTACAATTTTTACAGTCAAGTACACACTTTCAACCTCAACTCTCCAGAGGCAATACAAAATAATGGATTTTCGAAATAAAAATGACAGCATTTTTTCTTTTTTAAATAGATAACTCTACATACCGAGTGCTAGTCTATATACAGTGATTGGGCACCGGCACCTGCACACGGGGCGCCGGTTGCCCGACAAACATAGAGGGTAAACTATGGTGTGCTAGAATAATCTGTATTCAACTAAATGTAGAACCTGTACATAAACTGGAAGTCATTGTAAGTTATGAACCATACTCTTTTTTTAAATACACTACCCCCGAAAGAACAAGGACCACAGGATAGAGCATGTCTCCTTTTAGAAGCCTTTTTTTTGTTAAAAAAAAAGACAGTGGCAGCTATAATTTCCAATATGAGCACAAATAAATAAGAGTATAAGATCTCAATACTAGATTTACAGTGCACACCCCTGCCAAGTCTTGGCGTTCCTACTCGGCTCTGCGACATTTCTCCGAATAAAAAGTCCTGTCCTCTGACGTTCTCTTGTCCACCAACAGTTGTTACTTTACAGCTTGAGGTCGTTAGCTATTTTAGATGCAATATTTTTGAAGCCTATAGAAGTACCGGATATGCGCTTGAAGCGCACGCCATTCAGGGACAAGCGGGGAAGCTTACAAACTTCTATCTCCCACTGAACTAAAGAGTCTGTGTTGGGGTCTCCGTGAACACACAGCAGTAAGAACTTCTCCCGCTGTTCGTAATCACAGTTGTTTTTGTCTAATACTTTGCGTATTTCTTGCATTATCTCGTTTGGATCCCGCGACGACGTGGTCTTCATACTCCAGGTGAACCTGAGAGACCGTGGCTTCACCTGGTCGTCGTTCATTGTCCTACAAACGACAAGAAAATAAGATATCTGACTCATCAAAAATGCACATCAACTGAAGTGTCATACAAGAATTAGATTGTAAAACCAAAAATGCACTACTGTATCGCCAAAAAAAAAAAATTACAAACACATGAAGAATTATACAGATTTCATTGAAACAGGTTTAACATGTATTGGAAAAGGCATGCAATTGTGTAAAAATATTATAAAAATCTCTGACAAGTGAACATATTGGCAGTCTATTGAACATGA----TGAATGTGATGTGTTTATGGCAGA-----TTATCAA---TACTAAAGTTCTTCACACACCACAATAATTGTTTATATCATCGCTTTACAAGTGAAATCCACTAAGTAATTTTTTTCAGTGTTGAGTTGTTTGCTTATATACACTAAAAATTATATTCTATC-------GATCGTCCTATACATTGCAAACATGACCCAGTGGAATTCTCCAGTCGATAGAATATAATTTCTAGTCTAGATAAGCAAATAACTCA
Ndilutus_StarveRockCave_G3174 --------------------------------------------------------CAATACAAAATAATGGATTTTCGAAATAAAAATGACAGCATTTTTTCTTTTTTAAATAGATAACTCTACATACCGAGTGCTAGTCTATATACAGTGATTGGGCACCGGCACCTGCACACGGGGCGCCGATTGCCCGACAAACATAGAGGGTAAACTATGGTGTGCTAGAATAATCTGTATTCAACTAAATGTAGAACCTGTACATAAACTGGAAGTCATTGTAAGTTATGAACCATACTCTTTTTTTAAATACACTACCCCCGAAAGAACAAGGACCACAGGATAGAGCATGTCTCCTTTTAGAAGCCTTTTTTTTGTTAAAAAAAAAGACAGTGGCAGCTATAATTTCCAATATGAGCACAAATAAATAAGAGTATAAGATCTCAATACTAGATTTACAGTGCACACCCCTGCCAAGTCTTGGCGTTCCTACTCGGCTCTGCGACATTTCTCCGAATAAAAAGTCCTGTCCTTTGACGTTCTCTTGTCCACCAACAGTTGTTACTTTACAGCTTGAGGTCGTTAGCTATTTTAGATGCAATATTTTTGAAGCCTATAGAAGTACCGGATATGCGCTTGAAGCGCACGCCATTCAGGGACAAGCGGGGAAGCTTACAAACTTCTATCTCCCACTGAACTAAAGAGTCTGTGTTGGGGTCTCCGTGAACACACAGCAGTAAGAACTTCTCCCGCTGTTCGTAATCACAGTTGTTTTTGTCTAATACTTTGCGTATTTCTTGCATTATCTCGTTCGGATCCCGCGACGACGTGGTCTTCATACTCCAGGTGAACCTGAGAGACCGTGGCTTCACCTGGTCGTCGTTCATTGTCCTACAAACGACAAGAAAATAAGATATCTGACTCATCAAAAATGCACATCAACTGAAGTGTCATACAAGAATTAGATTTCAAAACCAAAAATGCACTACTGTATCGCCAATAATAATAATTTACAAACACATGAAGAATTATACAGATTTCATTGAGACAGGTTTAATATACATTGGAAAAGGCATGCAATTGTGTAAAAATATTATAAAAGTCTCTGACAAGTGAACATGTTTGCAGTCTGTTGAACATACACTCTGTATGCAATGTGTTTATGGCAGATGACTATATTAAAGATACTAAAGTTCTTCTCACACCACAATAATTGTTTCTATTGTCGCTTTACAAGTGAAATCCACTAAGTAATTTTTTTCAGTGTTGAGTTGTTTGCT--TATACACTAAAAATTATATTCTAGCGACCGGAGATCGTCCTATACATTGCAAACATGACCCAGTGGAATTCTCCAGTCGATAGAATATAATTTCTAG---------------------
Nfurtivus_HugdenBranch_G3175 ------------------------------------------------------GGCAATACAAAATAATGGATTTTCGAAATAAAAATGACAGCATCTTTTCTTTTTTAAATAGATAACTCTACATACCGAGTGCTAGTCTATATACAGTGATTGGGCACCGGCACCCGCACACGGAGTGCCGGTTGCCCGACAAACATAGAGGGTAAACTATGGTGTGCTAGAATAATCTGTATTCAACTAAACGTAGAACCTGTACATAAACTGGAAGTCATTGTAAGTTATGAACCATACTCTTTTTTTAAATACACTACCCCCGAAAGAACAAGGACCACAGGATAGAGCATGTCTCCTTTTAGAAGCCTTTTTTTCGTTAAAAAAAAAGACAGTGGCAGCTATAACTTCCAATATGAGCACAAATAAATAAGAGTATAAGATCTCAATACTAGATTTACAGTGCACACCCCTGCCAAGTCTTGGCGCTCCTACTCGGCTCTGCGACATTTCTCCGAATAAAAAGTCCTGTCCTCCGAGGTTCTCTTGTCCACCAACAGTTGTTACTTTACAGCTTGAGGTCGTTAGCTATTTTAGATGCAATATTTTTGAAGCCTATAGAAGTACCGGATATGCGCTTGAAGCGCACGCCATTCAGGGACAAGCGGGGAAGCTTACAAACTTCTATCTCCCACTGAACTAAAGAGTCCGTGTTGGGGTCTCCGTGAACACACAGCAGTAAGAACTTCTCCCGCTGTTCATAATCACAGTTGTTTTTGTCTAATACTTTGCGTATTTCTTGCATTATCTCGTTCGGATCCCGCGACGACGTGGTCTTCATACTCCAGGTGAACCTGAGAGACCGTGGCTTAACCTGGTCGTCGTTCATTGTCCTACAAACGACAAGAAAATAAGATATCTGACTCATCAAAAATGAACATCAACTGAAGTGTCATACATTAATTAGATTTCAAAACCAAAAATGCAATACTGTATCGCC-----AAAGAAATTACAAACAC--GAAGAATTATACAGATTTCATTGAAACGGTTTTGATATATGTTGGGAAAGGCATGCAATTGCGTAAAAATACTATAAAAGTATCTGACAAGTGAACATGTTGGCAGTCTGTCGAACATACACTCTGTATGCAATGTCTTTGTGGCAGATGACTTCATCAAGGATACTAAAGTTCTTCTCACACCACAATAATTGTTTATATCGTCGCTTTACGAGTGAAATCCACCAAA---TTTTTTTCAGCATTGAGTCGTTTGCTTATATACACTAAAAATCTTAG---------TGGATTTCGCTTTACACGATGGATAGAT--CTACGTGGCAATTTATGGCAAAAAAACAACATTTGTAAATCTTGACCAGCAGAAAAATGG
Ngeorgia_Sittons_N073 CACAATTTACAATTTTTACAGTCAAGTACACACTTTCAACCCCAACTCTCCAGAGGCAATACAAAATAATGGATTTTCGAAATAAAAATGACAGCATTTTTTCTTTTTTAAATAGGTAACTCTACATACCGAGTGCTAGTCTATATACAGTGATTGGGCACCGGCACCTGCACACGGGGTGCCGGTTGCCCGACAAACATAGAGGGTAAACTATGGTGTGCTAGAATAATCTGTATTCAACTAAATGTAGAACCTGTACATAAACTGGAAGTCATTGTAAGTTATGAACCATACTCTTTTTTTAAATACACTACCCCCGAAAGAACAAGGACCACAGGAAAGAGCATGTCTCCTCTTAGAAGCCTTTTTTTTGTTAAAAAAAAAGACAGTGGCAGCTATAACTTCCAATATGAGCACAAATAAATAAGAGTATAAGATCTCAATACTAGATTTACAGTGCACACCCCTGCCAAGTCTTGGCGCTCCTACTCGGCTCTGCGACATTTCTCTGAATATAAAGTCCTGTCCTCCGACGTTCTCTTGTCCACCAACAATTGTTACTTTACAGCTTGAGGTCGTTAGCTATTTTAGATGCAATATTTTTGAAGCCTATAGAAGTACCGGATATGCGCTTGAAGCGCACGCCATTCAGGGACAAGCGGGGAAGCTTACAAACTTCTATCTCCCACTGAACTAAAGAGTCTGTGTTGGGGTCTCCGTGAACACACAGCAGTAAGAACTTCTCCCGCTGTTCGTAATCACAGTTGTTTTTGTCTAATACTTTGCGTATTTCTTGCATTATCTCGTTCGGATCCCGCGACGACGTGGTCTTCATACTCCAGGTGAACCTGAGAGACCGTGGCTTCACCTGGTCGTCGTTCATTGTCCTACAAACGACAAGAAAATAAGATATCTGACTCATCAAAAATGCACATCAACTGAAGTGTCATACATTAATTAGATTTCAAAACCAAAAATGCACTACTGTATCGCCAAAAAAAAGAAATTACAAACACATGAAAAATTATACAGATTTCATTGAAACAGGTTTAATATACATTGGAAAAGGCATGCAATTGTGTAAAAATATTAT--AAGTCTCTGACAAGTTACCATGTTGGCAGTCTGCCGAACATACACCCTGTG-------------------------------------------------------------------TTATATCGTCGCTTTACAAGTGAAATCCACTAAGTAATTTTTTTCAATGTTGAGTCGTTTGCTTATATACACTAAAAATTATATTCTATCGACTGGAGATCGTCCTATACATTGCAAACATGACCTAGTGGAATTCTCCAATCGATAAAATATAATTTCTAGTTTAGAAAAGCAAATAACTCA
Ngertschi_CedarCreek_N351 -------------------AGTCAAGTACACACTTTCAACCTCAACTCTCCAGAGGCAATACAAAATAATGGATTTTCGAAATAAAAATGACAGCATTTTTTCTTTTTTAAATAGATAACTCTACATACCGAGTGCTAGTCTATATACAGTGATTGGGCACCGGCACCTGCACACGGGGCGCCGGTTGCCCGACAAACATAGAGGGTAAACTATGGTGTGCTAGAATAATCTGTATTCAACTAAATGTAGAACCTGTACATAAACTGGAAGTCATTGTAAGTTATGAACCATACTCTTTTTTTAAATACACTACCCCCGAAAGAACAAGGACCACAGGATAGAGCATGTCTCCTTTTAGAAGCCTTTTTTTTGTTAAAAAAAAAGACAGTGGCAGCTATAATTTCCAATATGAGCACAAATAAATAAGAGTATAAGATCTCAATACTAGATTTACAGTGCACACCCCTGCCAAGTCTTGGCGTTCCTACTCGGCTCTGCGACATTTCTCCGAATAAAAAGTCCTGTCCTCCGACGTTCTCTTGTCCACCAACAGTTGTTACTTTACAGCTTGAGGTCGTTAGCTATTTTAGATGCAATATTTTTGAAGCCTATAGAAGTACCGGATATGCGCTTGAAGCGCACGCCATTCAGGGACAAGCGGGGAAGCTTACAAACTTCTATCTCCCACTGAACTAAAGAGTCTGTGTTGGGGTCTCCGTGAACACACAGCAGTAAGAACTTCTCCCGCTGTTCGTAATCACAGTTGTTTTTGTCTAATACTTTGCGTATTTCTTGCATTATCTCGTTCGGATCCCGCGACGACGTGGTCTTCATACTCCAGGTGAACCTGAGAGACCGTGGCTTCACCTGGTCGTCGTTCATTGTCCTACAAACGACAAGAAAATAAGATATCTGACTCATCAAAAATGCACATCAACTGAAGTGTCATACAAGAATTAGATTTTAAAACCAAAAATTCACTACTGTATCGCCAAAAAAAAAAAATTACAAACACATG---AATTATACAGATTTCATTGAAACAGGTTTAATATATATTGGAAAAGGCATGCAATTGTGTAAAAATATTATAAAAATCTCTGACAAGTGAACATGTTGGCAGTCTGTTGAACATGAAATGTGAATGTGATGTGTTTATGGCAGATTACTTTATCAA---TACTAAAGTTCTTCTCACACCACAATAATTGTTTATATCGTCGCTTTAAAAGTGAAATGCACTAAGTAATTTTTTTCAGGGTCGAGTTGTTTGCTTATATACACTAAAAATTATATTCTATCGACTGTAGATCATCCTATACATTGCAAACATGACCCAGTGGAATTCTCCGGTCGATAGAATATAATTTCTAGTCTAGATAAGCAAATAACTCA
Ngertschi_FrenchBroad_N968 -------------------------GTACACACTTTCAACCTCAACTCTCCAGAGGCAATACAAAATAATGGATTTTCGAAATAAAAATGACAGCATTTTTTCTTTTTTAAATAGATAACTCTACATACCGAGTGCTAGTCTATATACAGTGATTGGGCACCGGCACCTGCACACGGGGCGCCGGTTGCCCGACAAACATAGAGGGTAAACTATGGTGTGCTAGAATAATCTGTATTCAACTAAATGTAGAACCTGTACATAAACTGGAAGTCATTGTAAGTTATGAACCATACTCTTTTTTTAAATACACTACCCCCGAAAGAACAAGGACCACAGGATAGAGCATGTCTCCTTTTAGAAGCCTTTTTTTTGTTAAAAAAAAAGACAGTGGCAGCTATAATTTCCAATATGAGCACAAATAAATAAGAGTATAAGATCTCAATACTAGATTTACAGTGCACACCCCTGCCAAGTCTTGGCGTTCCTACTCGGCTCTGCGACATTTCTCCGAATAAAAAGTCCTGTCCTCCGACGTTCTCTTGTCCACCAACAGTTGTTACTTTACAGCTTGAGGTCGTTAGCTATTTTAGATGCAATATTTTTGAAGCCTATAGAAGTACCGGATATGCGCTTGAAGCGCACGCCATTCAGGGACAAGCGGGGAAGCTTACAAACTTCTATCTCCCACTGAACTAAAGAGTCTGTGTTGGGGTCTCCGTGAACACACAGCAGTAAGAACTTCTCCCGCTGTTCGTAATCACAGTTGTTTTTGTCTAATACTTTGCGTATTTCTTGCATTATCTCGTTCGGATCCCGCGACGACGTGGTCTTCATACTCCAGGTGAACCTGAGAGACCGTGGCTTCACCTGGTCGTCGTTCATTGTCCTACAAACGACAAGAAAATAAGATATCTGACTCATCAAAAATGCACATCAACTGAAGTGTCATACAAGAATTAGATTTTAAAACCAAAAATTCACTACTGTATCGCC-AAAAAAAAAAATTACAAACACATG---AATTATACAGATTTCATTGAAACAGGTTTAATATATATTGGAAAAGGCATGCAATTGTGTAAAAATATTATAAAAATCTCTGACAAGTGAACATGTTGGCAGTCTGTTGAACATGAAATGTGAATGTGATGTGTTTATGGCAGATTACTTTATCAA---TACTAAAGTTCTTCTCACACCACAATAATTGTTTATATCGTCGCTTTAAAAGTGAAATGCACTAAGTAATTTTTTTCAGGGTCGAGTTGTTTGCTTATATACACTAAAAATTATATTCTATCGACTGTAGATCGTCCTATACATTGCAAACATGACAAAGTGGAATTCTCCAGTCGATAGAATATAATTTCTAGTCTAGATAAGCAAAAAACTAA
Ngertschi_HickoryNutGap_N810 -------------------------------------------------------------------------------------AAATGACAGCATTTTTTCTTTTTTAAATAGATAACTCTACATACCGAGTGCTAGTCTATATACAGTGATTGGGCACCGGCACCTGCACACGGGGCGCCGGTTGCCCGACAAACATAGAGGGTAAACTATGGTGTGCTAGAATAATCTGTATTCAACTAAATGTAGAACCTGTACATAAACTGGAAGTCATTGTAAGTTATGAACCATACTCTTTTTTTAAATACACTACCCCCGAAAGAACAAGGACCACAGGATAGAGCATGTCTCCTTTTAGAAGCCTTTTTTTTGTTAAAAAAAAAGACAGTGGCAGCTATAATTTCCAATATGAGCACAAATAAATAAGAGTATAAGATCTCAATACTAGATTTACAGTGCACACCCCTGCCAAGTCTTGGCGTTCCTACTCGGCTCTGCGACATTTCTCCGAATAAAAAGTCCTGTCCTCCGACGTTCTCTTGTCCACCAACAGTTGTTACTTTACAGCTTGAGGTCGTTAGCTATTTTAGATGCAATATTTTTGAAGCCTATAGAAGTACCGGATATGCGCTTGAAGCGCACGCCATTCAGGGACAAGCGGGGAAGCTTACAAACTTCTATCTCCCACTGAACTAAAGAGTCTGTGTTGGGGTCTCCGTGAACACACAGCAGTAAGAACTTCTCCCGCTGTTCGTAATCACAGTTGTTTTTGTCTAATACTTTGCGTATTTCTTGCATTATCTCGTTCGGATCCCGCGACGACGTGGTCTTCATACTCCAGGTGAACCTGAGAGACCGTGGCTTCACCTGGTCGTCGTTCATTGTCCTACAAACGACAAGAAAATAAGATATCTGACTCATCAAAAATGCACATCAACTGAAGTGTCATACAAGAATTAGATTTTAAAACCAAAAATTCACTACTGTATCGCC--AAAAAAAAAATTACAAACACATG---AATTATACAGATTTCATTGAAACAGGTTTAATATATATTGGAAAAGGCATGCAATTGTGTAAAAATATTATAAAAATCTCTGACAAGTGAACATGTTGGCAGTCTGTTGAACATGAAATGTGAATGTGATGTGTTTATGGCAGATTACTTTATCAA---TACTAAAGTTCTTCTCACACCACAATAATTGTTTATATCGTCGCTTTAAAAGTGAAATGCACTAAGTAATTTTTTTCAGGGTCGAGTTGTTTGCTTATATACACTAAAAATTATATTCTATCGACTGTAGATCGTCCTATACATTGCAAACATGACCCAGTTGAATTCTCCAGTCGATAGAATATAATTTCTAGTCTAGATAAGCAAAAAACAAA
Nholsingeri_BrumleyCrk_N916 CACAATTTACAATTTTTACAGTCAAGTACACACTTTCAACCTCAACTCTCCAGAGGCAATACAAAATAATGGATTTTCGAAATAAAAATGACAGCATTTTTTCTTTTTTAAATAGATAACTCTACATACCGAGTGCTAGTCTATATACAGTGATTGGGCACCGGCACCTGCACACGGGGCGCCGGTTGCCCGACAAACATAGAGGGTAAACTATGGTGTGCTAGAATAATCTGTATTCAACTAAATGTAGAACCTGTACATAAACTGGAAGTCATTGTAAGTTATGAACCATACTCTTTTTTTAAATACACTACCCCCGAAAGAACAAGGACCACAGGATAGAGCATGTCTCCTTTTAGAAGCCTTTTTTTTGTTAAAAAAAAAGACAGTGGCAGCTATAATTTCCAATATGAGCACAAATAAATAAGAGTATAAGATCTCAATACTAGATTTACAGTGCACACCCCTGCCAAGTCTTGGCGTTCCTACTCGGCTCTGCGACATTTCTCTGAATAAAAAGTCCTGTCCTCCGACGTTCTCTTGTCCACCAACAGTTGTTACTTTACAGCTTGAGGTCGTTAGCTATTTTAGATGCAATATTTTTGAAGCCTATAGAAGTACCGGATATGCGCTTGAAGCGCACGCCATTCAGGGACAAGCGGGGAAGCTTACAAACTTCTATCTCCCACTGAACTAAAGAGTCTGTGTTGGGGTCTCCGTGAACACACAGCAGTAAGAACTTCTCCCGCTGTTCGTAATCACAGTTGTTTTTGTCTAATACTTTGCGTATTTCTTGCATTATCTCGTTCGGATCCCGCGATGACGTGGTCTTCATACTCCAGGTGAACCTGAGAGACCGTGGCTTCACCTGGTCGTCGTTCATTGTCCTACAAACGACAAGAAAATAAGATATCTGACTCATCAAAAATGCACATCAACTGAAGTGTCATACAATAATTAGATTTCAAAACCAAAAATGCACTACTGTATCGCCAAAAAAAAAAAATTACAAACACATGAAGAATTATACAGATTTCATTGAAACAGGTTTAATATATATTGGAAAAGGCATGCAATTGTGTAAAAATATTATAAAAGTATCTGACAAGTTAACATGTTGGCAGTCTGTTGAACATACACACTGTATGCAATGTGTTTATGGCAGATGACTTTATCAAGGATACTAAAGTTCTTCTCACACCACAATAATTGTTTATATTGTCGCTTTACAAGTGAAATCCACTAAGTAATTTTTTTCAGTGTTGAGTTGTTTGCTTATATACACTAAAAATTATATTCTAGCGACTGGAGATCGTCCTATACATTGCAAACATGATCCAGCGGAATTCTCCAGTCGATAAAATACAATTTCTAGTCTAGATAGACAAA-AACTCA
Nholsingeri_PondCave_N541 CACAATTTACAATTTTTACAGTCAAGTACACACTTTCAACCTCAACTCTCCAGAGGCAATACAAAATAATGGATTTTCGAAATAAAAATGACAGCATTTTTTCTTTTTTAAATAGATAACTCTACATACCGAGTGAAAGTCTATATACAGTGATTGGGCACCGGCACCTGCACACGGGGCGCCGGTTGCCCGACAAACATAGAGGGTAAACTATGATGTGCTAGAATAATCTGTATTCAACTAAATGTAGAACCTGTACATAAACTGGAAGTCATTGTAAGTTATGAACCATACTCTTTTTTTAAATACACTACCCCCGAAAGAACAAGGACCACAGGATAGAGCATGTCTCCTTTTAGAAGCCTTTTTTTTGTTAAAAAAAAAGACAGTGGCAGCTATAATTTCCAATATGAGCACAAATAAATAAGAGTATAAGATCTCAATACTAGATTTACAGTGCACACCCCTGCCAAGTCTTGGCGTTCCTACTCGGCTCTGCGACATTTCTCCGAATAAAAAGTCCTGTCCTCAGACGTTCTCTTGTCCACCAACAGTTGTTACTTTACAGCTTGAGGTCGTTAGCTATTTTAGATGCAATATTTTTGAAGCCTATAGAAGTACCGGATATGCGCTTGAAGCGCACGCCATTCAGGGACAAGCGGGGAAGCTTACAAACTTCTATCTCCCACTGAACTAAAGAGTCTGTGTTGGGGTCTCCGTGAACACACAGCAGTAAGAACTTCTCCCGCTGTTCGTAATCACAGTTGTTTTTGTCTAATACTTTGCGTATTTCTTGCATTATCTCGTTCGGATCCCGCGACGACGTGGTCTTCATACTCCAGGTGAACCTGAGAGACCGTGGCTTCACCTGGTCGTCGTTCATCGTCCTACAAACGACAAGAAAATAAGATATCCGACTCATCAAAAATGCACATCAACCGAAGTGTCACACAATAATCAGATTTCAAAACCAAAAATGCACTACTGTATCGCCGAAAAAAAAAAATTACAAACACATGAAGAATTATGCAGATTTCATTGAAACAGGTTTAATACATACTGGAAAAGGCATGCAATTGTGTAAAAATGTTATAAAAGTATCCGACAAGTGAACACGTTGGCAGTCTGTTGAACACACACTCTGTATGCAACGTGTTTATGGCAGATGACTTTATCAAGGATACTAAAGTTCTTCCCGCACCACAATAATTGTTTATATTGTCGCTTTACAAGCGAAATCCACCGAGTCGTTTTTTTCAGTGTCGAGTTGTTTGCTTATTTACACT-------GTATGCTAGCGACTGGAGATCGTCCTATACATTGCAAACGTGATCCGGCGGAATTCTCCAGTCGATAGAATACAATTTCTAGTCTAGACAAGCAAATAACTCG
Nlowderi_ChestnutBranch_N731 CACAATTTACAATTTTTACAGTCAAGTACACACTTTCAACCTCAACTCTCCAGAGGCAATACAAAATAATGGATTTTCGAAATAAAAATGACAGCATTTTTTCTTTTTTAAATAGATAACTCTACATACCGAGTGCTAGTCTATATACAGTGATTGGGCACCGGCACCTGCACACGGAGTGCCGGTTGCCCGACAAACATAGAGGGTAAACTATGGTGTGCTAGAATAATCTGTATTCAACTAAATGTAGAACCTGTACATAAACTGGAAGTCATTGTAAGTTATGAACCATACTCTTTTTTTAAATACACTACCCCCGAAAGAACAAGGACCACAGGATAGAGCATGTCTCCGTTTAGAAGCCTTTTTTTTGTTAAAAAAAAAGACAGTGGCAGCTATAACTTCCAATATGAGCACAAATAAATAAGAGTATAAGATCTCAATACTAGATTTACAGTGCACACCCCTGCCAAGTCTTGGCGCTCCTACTCGGCTCTGTGACATTTCTCCGAATAAAAAGTCCTGTCCTCCGACGTTCTCTTGTCCACCAACAGTTGTTACTTTACAGCTTGAGGTCGTTAGCTATTTTAGATGCAATATTTTTGAAGCCTATAGAAGTACCGGATATGCGCTTGAAGCGCACGCCATTCAGGGACAAGCGGGGAAGCTTACAAACTTCTATCTCCCACTGAACTAAAGAGTCTGTGTTGGGGTCTCCGTGAACACACAGCAGTAAGAACTTCTCCCGCTGTTCGTAATCACAGTTGTTTTTGTCTAATACTTTGCGTATTTCTTGCATTATCTCGTTCGGATCCCGTGACGACGTGGTCTTCATACTCCAGGTGAACCTGAGAGACCGTGGCTTCACCTGGTCGTCGTTCATTGTCCTACAAACGACAAGAAAATAAGATATCTGACTCATCAAAAATGCACATCAACTGAAGTGTCATACATTAATTAGATTTCAAAACCAAAAATGCACTACTGTATCGCCAAAAAAAAGAAATTACAAACACATGAAGAATTATA-AGATTTCATTGAAACAGGTTTAATATATATTGGAAAAGGCATGCAATTGTGTAAAAATATTATAAAAATCTCTGACAAGTGAACATGTTGGCAGTCTGATGAACATACACTCTGTATGCAATGTGTTTATGGCAGATGACTTTATCAAGGATACTAAAGTTATTATCATCCCACAATAATTGTTTATATCGTCACTTTACAAGTGAAATCCACTAAGTAATTTTTTTCAGTGTCGAGTTGTTTGCTTATATACACTAAAAATTATATCCTATCGATTGGAGATCGTCCTATACATTGTAAACATGACCTAGTAGAATTCTCCCGTCAATAGAATATAATTTCTAGTTTCCAAAAGCAAATAACTCA
Nlowderi_upperFiresCreek_N820 ---------------------------------------CCTCAACTCTCCAGAGGCAATACAAAATAATGGATTTTCGAAATAAAAATGACAGCATTTTTTCTTTTTTAAATAGATAACTCTACATACCGAGTGCTAGTCTATATACAGTGATTGGGCACCGGCACCTGCACACGGAGTGCCGGTTGCCCGACAAACATAGAGGGTAAACTATGGTGTGCTAGAATAATCTGTATTCAACTAAATGTAGAACCTGTACATAAACTGGAAGTCATTGTAAGTTATGAACCTTACTCTTTTTTTAAATACACTACCCCCGAAAGAACAAGGACCACAGGATAGAGCATGTCTCCGTTTAGAAGCCTTTTTTTTGTTAAAAAAAAAGACAGTGGCAGCTATAACTTCCAATATGAGCACAAATAAATAAGAGTATAAGATCTCAATACTAGATTTACAGTGCACACCCCTGCCAAGTCTTGGCGCTCCTACTCGGCTCTGTGACATTTCTCCGAATAAAAAGTCCTGTCCTCCGACGTTCTCTTGTCCACCAACAGTTGTTACTTTACAGCTTGAGGTCGTTAGCTATTTTAGATGCAATATTTTTGAAGCCTATAGAAGTACCGGATATGCGCTTGAAGCGCACGCCATTCAGGGACAAGCGGGGAAGCTTACAAACTTCTATCTCCCACTGAACTAAAGAGTCTGTGTTGGGGTCTCCGTGAACACACAGCAGTAAGAACTTCTCCCGCTGTTCGTAATCACAGTTGTTTTTGTCTAATACTTTGCGTATTTCTTGCATTATCTCGTTCGGATCCCGTGACGACGTGGTCTTCATACTCCAGGTGAACCTGAGAGACCGTGGCTTCACCTGGTCGTCGTTCATTGTCCTACAAACGACAAGAAAATAAGATATCTGACTCATCAAAAATGCACATCAACTGAAGTGTCATACATTAATTAGATTTCAAAACCAAAAATGCACTACTGTATCGCCAAAAAAAAGAAATTACAAACACATGAAGAATTATA-AGATTTCATTGAAACAGGTTTAATATATATTGGAAAAGGCATGCAATTGTGTAAAAATATTATAAAAATCTCTGACAAGTGAACATGTTGGCAGTCTGATGAACATACACTCTGTATGCAATGTGTTTATGGCAGATGACTTTATCAAGGATACTAAAGTTCTTATCATCCCACAATAATTGTTTATATCGTCACTTTACAAGTGAAATCCACTAAGTAATTTTTTTCAGTGTCGAGTTGTTTGCTTATATACACTAAAAATTATATCCTATCGATTGGAGATCGTCCTATACAGTGCAAACATGACCCAGTGGAATTCCCCAGTCGATAGAATATAATTTCTAGTCTGGATAAGCAAATAACCCA
Nlula_BeeRockCave_G2091 CACAATTTACAATTTTTACAGTCAAGTACACACTTTCAACCTCAACTCTCCAGAGGCAATACAAAATAATGGATTTTCGAAATAAAAATGACAGCATTTTTTCTTTTTTAAATAGGTAACTCTACATACCGAGTGCTAGTCTATATACAGTGATTGGGCACCGGCACCTGCACACGGGGTGCCGGTTGCCCGACAAACATAGAGGGTAAACTATGGTGTGCTAGAATAATCTGTATTCAACTAAATGTAGAACCTGTACATAAACTGGAAGTCATTGTAAGTTATGAACCATACTCTTTTTTTAAATACACTACCCCCGAAAGAACAAGGACCACAGGAAAGAGCATGTCTCCTCTTAGAAGCCTTTTTTTTGTTAAAAAAAAAGACAGTGGCAGCTATAACTTTCAATATGAGCACAAATAAATAAGAGTATAAGATCTCAATACTAGATTTACAGTGCACACCCCTGCCAAGTCTTGGCGCTCCTACTCGGCTCTGCGACATTTCTCCGAATAAAAAGTCCTGTCCTCCGACGTTCTCTTGTCCACCAACAGTTGTTACTTTACAGCTTGAGGTCGTTAGCTATTTTAGATGCAATATTTTTGAAGCCTATAGAAGTACCAGATATGCGCTTGAAGCGCACGCCATTCAGGGACAAGCGGGGAAGCTTACAAACTTCTATCTCCCACTGAACTAAAGAGTCTGTGTTGGGGTCTCCGTGAACACACAGCAGTAAGAACTTCTCCCGCTGTTCGTAATCACAGTTGTTTTTGTCTAATACTTTGCGTATTTCTTGCATTATCTCGTTCGGATCCCGCGATGACGTGGTCTTCATACTCCAGGTGAACCTGAGAGACCGTGGCTTCACCTGGTCGTCGTTCATTGTCCTACAAACGACAAGAAAATAAGATATCTGACTCATCAAAAATGCACATCAACTGAAGTGTCATAC----ATTAGATTTCAAAACCAAAAATGCACTACTGTATTGCCAAAAAAAAGAAATTACAAACACATGTAGAATTATACAGATTTCATTGAAACAGGTTTAATATATATTGGAAAAGGCATGCAATTGTGTAAAAATATTATAAAAGTCTCTGACAAGTTAACATGTTGGCAGTCTGCCGAACATACACTCTGT-------------------------------------------------------------------GTTATATCGTCGCTGTACAAGTGAAATCCACTAAGTAA-TTTTTTCAATGTTGAGTTGTTAGCTTATATACACTAAAAATTATATTCTATCGACTGGAGATCGTCCTATACATTGCAAACATGACCCAGTGGAATTCTCCAGTCGATAGAATATAATTTCTAGTCTAGATAAGCAAATAACTCA
Nlula_LulaFallsCave_G2084 CACAATTTACAATTTTTACAGTCAAGTACACACTTTCAACCTCAACTCTCCAGAGGCAATACAAAATAATGGATTTTCGAAATAAAAATGACAGCATTTTTTCTTTTTTAAATAGGTAACTCTACATACCGAGTGCTAGTCTATATACAGTGATTGGGCACCGGCACCTGCACACGGGGTGCCGGTTGCCCGACAAACATAGAGGGTAAACTATGGTGTGCTAGAATAATCTGTATTCAACTAAATGTAGAACCTGTACATAAACTGGAAGTCATTGTAAGTTATGAACCATACTCTTTTTTTAAATACACTACCCCCGAAAGAACAAGGACCACAGGAAAGAGCATGTCTCCTCTTAGAAGCCTTTTTTTTGTTAAAAAAAAAGACAGTGGCAGCTATAACTTCCAATATGAGCACAAATAAATAAGAGTATAAGATCTCAATACTAGATTTACAGTGCACACCCCTGCCAAGTCTTGGCGCTCCTACTCGGCTCTGCGACATTTCTCCGAATAAAAAGTCCTGTCCTCCGACGTTCTCTTGTCCACCAACAGTTGTTACTCTACAGCTTGAGGTCGTTAGCTATTTTAGATGCAATATTTTTGAAGCCTATAGAAGTACCGGATATGCGCTTGAAGCGCACGCCATTCAGGGACAAGCGGGGAAGCTTACAAACTTCTATCTCCCACTGAACTAAAGAGTCTGTGTTGGGGTCTCCGTGAACACACAGCAGTAAGAACTTCTCCCGCTGTTCGTAATCACAGTTGTTTTTGTCTAATACTTTGCGTATTTCTTGCATTATCTCGTTCGGATCCCGCGATGACGTGGTCTTCATACTCCAGGTGAACCTGAGAGACCGTGGCTTCACCTGGTCGTCGTTCATTGTCCTACAAACGACAAGAAAATAAGATATCTGACTCATCAAAAATGCACATCAACTGAAGTGTCATAC----ATTAGATTTCAAAACCAAAAATGCACTACTGTATTGCCAAAAAAAAAAAATTACAAACACATGAAGAATTATACAGATTTCATTGAAACGGCTTTAATATATATTAGAAAAGGCATGCAATTGTGTAAAAATATTATAAAAGTCTCTGACAAGTTAACATGTTGGCAGTCTGCCGAACATACACTCTGT-------------------------------------------------------------------GTTATATCGTCGCTTTACAAGTGAAATCCACTAAGTAATTTTTTTCAATGTTGAGTTGTTTGCTTATATTCACTAAAAATTATATTCTATCGACTGGAGATCGTCCTATACATTGCAAACATGACCCAGTGGAATTCTCCAGTCGATAGAATATAATTTCTAATCTAGATAAGCAAATAACTCA
Nmimus_NealsSink_N329 -----------ATTTTTACAGTCAAGTACACACTTTCAACCTCAACTCTCCAGAGGCAATACAAAATAATGGATTTTCGAAATAAAAATGACAGCATTTTTTCTTTTTTAAATAGATAACTCTACATACCGAGTGCTAGTCTATATACAGTGATTGGGCACCGGCACCTGCACACGGGGCGCCGGTTGCCCGACAAACATAGAGGGTAAACTATGGTGTGCTAGAATAATCTGTATTCAACTAAATGTAGAACCTGTACATAAACTGGAAGTCATTGTAAGTTATGAACCATACTCTTTTTTTAAATACACTACCCCCGAAAGAACAAGGACCACAGGATAGAGCATGTCTCCTTTTAGAAGCCTTTTTTTAGTT-AAAAAAAAGACAGTGGCAGCTATAATTTCCAATATGAGCACAAATAAATAAGAGTATAAGATCTCAATACTAGATTTACAGTGCACACCCCTGCCAAGTCTTGGCGTTCCTACTCGGCTCTGTGACATTTCTCCGAATAAAAAGTCCTGTCCTCCGACGTTCTCTTGTCCACCAACAGTTGTTACTTTACAGCTTGAGGTCGTTAGCTATTTTAGATGCAATATTTTTGAAGCCTATAGAAGTACCAGATATGCGCTTGAAGCGCACGCCATTCAGGGACAAGCGGGGAAGCTTACAAACTTCTATCTCCCACTGAACTAAAGAGTCTGTGTTGGGGTCTCCGTGAACACACAGCAGTAAGAACTTCTCCCGCTGTTCGTAATCACAGTTGTTTTTGTCTAATACTTTGCGTATTTCTTGCATTATCTCGTTTGGATCCCGCGACGACGTGGTCTTCATACTCCAGGTGAACCTGAGAGACCGTGGCTTCACCTGGTCGTCGTTCATTGTCCTACAAACGACAAGAAAATAAGATATCTGACTCATCAAAAATGCACATCAACTGAAGTGTCATACAAGAATTAGATTTCAAAACCAAAAATGCACTACTGTATCGCA-AAAAAAAAAAATTACAAACACATGAAGAATTATACAGATTTCATTGAAACAGGTTTAATATATATTGGAAAAGGCATGCAATTGTGTAAAAATATTATAAAAGTCTCTGACAAATGAACATGTTGGCAGTCTGTTGAACATACACTCTGTATGCAATGTGTTTATGGCAGATGACTTTATCAAAGATACTAAAGTTCTTCTCACACCACAATAATTGTTTATATTGTCGCTTTACAAGTGAAATCCACTAAGTAATTTTTTTCAGTGTTGAGTTGTTTGCTT------ACTAAAAATTATATTCTAGCGACCGGAGATCATCCTATACATTGCAAACATGACCCAGCAGAATTCTCCAGTCGATAGAATATAATTTCTAGTCTAGATAAGCAAATAACTCA
Nmimus_Straleys_N625 CACAATTTACAATTTTTACAGTCAAGTACACACTTTCAACCTCAACTCTCCAGAGGCAATACAAAATAATGGATTTTCGAAATAAAAATGACAGCATTTTTTCTTTTTTAAATAGATAACTCTACATACCGAGTGCTAGTCTATATACAGTGATTGGGCACCGGCACCTGCACACGGGGCGCCGGTTGCCCGACAAACATAGAGGGTAAACTATGGTGTGCTAGAATAATCTGTATTCAACTAAATGTAGAACCTGTACATAAACTGGAAGTCATTGTAAGTTATGAACCATACTCTTTTTTTAAATACACTACCCCCGAAAGAACAAGGACCACAGGATAGAGCATGTCTCCTTTTAGAAGCCTTTTTTTTGTT-AAAAAAAAGACAGTGGCAGCTATAATTTCCAATATGAGCACAAATAAATAAGAGTATAAGATCTCAATACTAGATTTACAGTGCACACCCCTGCCAAGTCTTGGCGTTCCTACTCGGCTCTGTGACATTTCTCCGAATAAAAAGTCCTGTCCTCCGACGTTCTCTTGTCCACCAACAGTTGTTACTTTACAGCTTGAGGTCGTTAGCTATTTTAGATGCAATATTTTTGAAGCCTATAGAAGTACCAGATATGCGCTTGAAGCGCACGCCATTCAGGGACAAGCGGGGAAGCTTACAAACTTCTATCTCCCACTGAACTAAAGAGTCTGTGTTGGGGTCTCCGTGAACACACAGCAGTAAGAACTTCTCCCGCTGTTCGTAATCACAGTTGTTTTTGTCTAATACTTTGCGTATTTCTTGCATTATCTCGTTCGGATCCCGCGACGACGTGGTCTTCATACTCCAGGTGAACCTGAGAGACCGTGGCTTCACCTGGTCGTCGTTCATTGTCCTACAAACGACAAGAAAATAAGATATCTGACTCATCAAAAATGCACATCAACTGAAGTGTCATACAAGAATTAGATTTCAAAACCAAAAATGCACTACTGTATCGCCAGAAAAAAAAAATTACAAACGCATGAAGAATTATACAGATTTCATTGAAACAGGTTTAATATATATTGGAAAAGGCATGCAATTGTGTAAAAATATTATAAAAGTCTCTGACAAGTGAACATGTTGGCAGTCTGTTGAACATACACTCTGTATGCAATGTGTTTATGGCAGATGACTTTATCAAGGATATTAAAGTTCTTCTCACACCACAATAATTGTTTATATTGTCGCTTTACAAGTGAAATCCACTAAGTAATTTTTTTCAGTGTTGAGTTGTTTGCTTATATACACTAAAAATTATATTCTAGCGACCGGAGATCGTCCTATACATTGCAAACATGACCCAGCGGAATTCTCCAGTCGATAGAATATAATTTCTAGTCTAGATAAGCAAAAAACT--
Nnasicus_CaneyFork_N171 CACAATTTACAATTTTTACAGTCAAGTACACACTTTCAACCTCAACTCTCCAGAGGCAATACAAAATAATGGATTTTCGAAATAAAAATGACAGCATTTTTTCTTTTTTAAATAGATAACTCTACATACCGAGTGCTAGTCTATATACAGTGATTGGGCACCGGCACCTGCACACGGGGCGCCGGTTGCCCGACAAACATAGAGGGTAAACTATGGTGTGCTAGAATAATCTGTATTCAACTAAATGTAGAACCTGTACATAAACTGGAAGTCATTGTAAGTTATGAACCATACTCTTTTTTTAAATACACTACCCCCGAAAGAACAAGGACCACAGGATAGAGCATGTCTCCTTTTAGAAGCCTTTTTTTTGTTAAAAAAAAAGACAGTGGCAGCTATAATTTCCAATATGAGCACAAATAAATAAGAGTATAAGATCTCAATACTAGATTTACAGTGCACACCCCTGCCAAGTCTTGGCGTTCCTACTCGGCTCTGCGACATTTCTCCGAATAAAAAGTCCTGTCCTCCGACGTTCTCTTGTCCACCAACAGTTGTTACTTTACAGCTTGAGGTCGTTAGCTATTTTAGATGCAATATTTTTGAAGCCTATAGAAGTACCGGATATGCGCTTGAAGCGCACGCCATTCAGGGACAAGCGGGGAAGCTTACAAACTTCTATCTCCCACTGAACTAAAGAGTCTGTGTTGGGGTCTCCGTGAACACACAGCAGTAAGAACTTCTCCCGCTGTTCGTAATCACAGTTGTTTTTGTCTAATACTTTGCGTATTTCTTGCATTATCTCGTTCGGATCCCGCGACGACGTGGTCTTCATACTCCAGGTGAACCTGAGAGACCGTGGCTTCACCTGGTCGTCGTTCATTGTCCTACAAACGACAAGAAAATAAGATATCTGACTCATCAAAAATGCACATCAACTGAAGTGTCATACAAGAATTAGATTTCAAAACCAAAAATACACTACTGTATCGTG-AAAAAAATAAATTACAAACACATGAAGAATTATACAGATTTCATTGAAACAGGTTTAATATATATTGGAAAAGGCATGCAATTGTGTAAAAATATTATAAAAGTCTCTGACAAGTGAACATGATGAATGTGTATGGAATGTGAATGATGAATGTGATGTGTTTATGGCAGATGACTTTATCAAGAATACTAA---CCTTCTCACACCACAATAATTGTTTATATCGTCGCTTTACAAGTGAAATCCACTAAGTAATTTTTTTCGGTGTTGAGTTGTTTGCTTATATACACTAAAAATTATATTCTATCAACTGGAGATCATCCTATACATTG---------------------------------------------------------------------
Nnasicus_ConnosteeFalls_N696 --------ACAATTTTTACAGTCAAGTACACACTTTCAACCTCAACTCTCCAGAGGCAATACAAAATAATGGATTTTCGAAATAAAAATGACAGCATTTTTTCTTTTTTAAATAGATAACTCTACATACCGAGTGCTAGTCTATATACAGTGATTGGGCACCGGCACCTGCACACGGGGCGCCGGTTGCCCGACAAACATAGAGGGTAAACTATGGTGTGCTAGAATAATCTGTATTCAACTAAATGTAGAACCTGTACATAAACTGGAAGTCATTGTAAGTTATGAACCATACTCTTTTTTTAAATACACTACCCCCGAAAGAACAAGGACCACAGGATAGAGCATGTCTCCTTTTAGAAGCCTCTTTTTTGTTAAAAAAAAAGACAGTGGCAGCTATAATTTCCAATATGAGCACAAATAAATAAGAGTATAAGATCTCAATACTAGATTTACAGTGCACACCCCTGCCAAGTCTTGGCGTTCCTACTCGGCTCTGCGACATTTCTCCGAATAAAAAGTCCTGTCCTCCGACGTTCTCTTGTCCACCAACAGTTGTTACTTTACAGCTTGAGGTCGTTAGCTATTTTAGATGCAATATTTTTGAAGCCTATAGAAGTACCGGATATGCGCTTGAAGCGCACGCCATTCAGGGACAAGCGGGGAAGCTTACAAACTTCTATCTCCCACTGAACTAAAGAGTCTGTGTTGGGGTCTCCGTGAACACACAGCAGTAAGAACTTCTCCCGCTGTTCGTAATCACAGTTGTTTTTGTCTAATACTTTGCGTATTTCTTGCATTATCTCGTTCGGATCCCGTGACGACGTGGTCTTCATACTCCAGGTGAACCTGAGAGACCGTGGCTTCACCTGGTCGTCGTTCATTGTCCTACAAACGACAAGAAAATAAGATATCTGACTCATCAAAAATGTACATCAACTGAAGTGTCATACAAGAATTAGATTTGAAAACCAAAAATACACTACTGTATCGCC-AAAAAAATAATT---AAACACATGAAGAATTATACAGATTTCATTGAAACAGGTTTAATATACATTGGAAAAGGCATGCAATTGTGTAAAAATATTATAAAAGTCTCTGACAAGTGAACATGTTGGCAGTCTGTTGAACATGAATGATGAATGTGATGTGTTTATGGCAGATGACTTTATCAAGAATACTAAAG---TTCTCACACCACAATAATTGTTTATATCGTCACTTTACAAGTGAAATCCACTAGGCAATTTTTTTCGGTGTTGAGTTGTTTGCTTATATACACTAAAAATTATATTCTATCGACTGGAGATCGTCCTATACATTGCAAA-----------------------------------------------------------------
Nnasicus_CoweeTrain_N189 CACAATTTACAATTTTTACAGTCAAGTACACACTGTCCACCTCAACTCTCCAGAGGCAATACAAAAGAATGGATTTTCGAAATAAAAATGACAGCATTTTTTCTTTTTTAAATAGATAACTCTACATACCGAGTGCTAGTCTATATACAGTGATTGGGCACCGGCACCTGCACACGGGGCGCCGGTTGCCCGACAAACATAGAGGGTAAACTATGGTGTGCTAGAATAATCTGTATTCAACTAAATGTTGAACCTGTACATAAACTGGAAGTCATTGTAAGTTATGAACCATACTCTTTTTTTAAATACACTACCCCCGAAAGAACAAGGACCACAGGATAGAGCATGTCTCCTTTTAGAAGCCTTTTTTTTGTTAAAAAAAAAGACAGTGGCAGCTATAATTTCCAATATGAGCACAAATAAATAAGAGTATAAGATCTCAATACTAGATTTACAGTGCACACCCCTGCCAAGTCTTGGCGTTCCTACTCGGCTCTGCGACATTTCTCCGAATAAAAAGTCCTGTCCTCCGACGTTTTCTTGTCCACCAACAGTTGTTACTTTACAGCTTGAGGTCGTTAGCTATTTTAGATGCAATATTTTTGAAGCCTATAGAAGTACCGGATATGCGCTTGAAGCGCACGCCATTCAGGGACAAGCGGGGAAGCTTACAAACTTCTATCTCCCACTGAACTAAAGAGTCTGTGTTGGGGTCTCCGTGAACACACAGCAGTAAGAACTTCTCCCGCTGTTCGTAATCACAGTTGTTTTTGTCTAATACTTTGCGTATTTCTTGCATTATCTCGTTCGGATCCCGCGATGACGTGGTCTTCATACTCCAGGTGAACCTGAGAGACCGTGGCTTCACCTGGTCGTCGTTCATTGTCCTACAAACGACAAGAAAATAAGATATCTGACTCATCAAAAATGCACATCAACTGAAGTGTCATACAAGAATTAGATTTCAAAACCAAAAATACACTACTGTATCGCC-AAAAAAATAAATTACAAACACATGAATAATTATACAGATTTCATTGAAACAGGTTTAATATATATTGGAAAAGGCATGCAATTGTGTAAAAATATTATAAAAGTCTCTGACAAGTGAACATGATGAATGTGTATGGAATGTGAATGATGAATGTGATGTGTTTATGGCAGATGACTTTATCAAGAATACTAAAGTTCTCCTCACACCACAATAATTGTTTATATCGTCGCTTTACAAGTGAAATCCACTAAGTAATTTTTTTCGGTGTTGAGTTGTTTGCTTATATACACTAAAAATTATATTCCATCGACTGGAGATCATCCTATACATTGCAAACATGACCTAGTGGAATTCTCCAGTCGATAGAATATAATTTCTAGTCCAGATAA------------
Npaynei_NorrisDamCave_N348 CACAATTTACAATTTTTACAGTCAAGTACACACTTTCAACCTCAACTCTCCAGAGGCAATACAAAATAATGGATTTTCGAAATAAAAATGACAGCATTTTTTCTTTTTTAAATAGATAACTCTACATACCGAGTGCTAGTCTATATACAGTGATTGGGCACCGGCACCTGCACACGGGGCGCCGATTGCCCGACGAACATAGAGGGTAAACTATGGTGTGCTAGAATAATCTGTATTCAACTAAATGTAGAACCTGTACATAAACTGGAAGTCATTGTAAGTTATGAACCATACTCTTTTTTTAAATACACTACCCCCGAAAGAACAAGGACCACAGGATAGAGCATGTCTCCTTTTAGAAGCCTTTTTTTTGTTAAAAAAAAAGACAGTGGCAGCTATAATTTCCAATATGAGCACAAATAAATAAGAGTATAAGATCTCAATACTAGATTTACAGTGCACTCCCCTGCCAAGTCTTGGCGTTCCTACTCGGCTCTGCGACATTTCTCCGAATAAAAAGTCCTGTCATCCGACGTTCTCTTGTCCACCAACAGTCGTTACTTTACAGCTTGAGGTCGTTAGCTATTTTAGATGCAATATTTTTGAAGCCTATAGAAGTACCGGATATGCGCTTGAAGCGCACGCCATTCAGGGACAAGCGGGGAAGCTTACAAACTTCTATCTCCCACTGAACTAAAGAGTCTGTGTTGGGGTCTCCGTGAACACACAGCAGTAAGAACTTCTCCCGCTGTTCGTAATCACAGTTGTTTTTGTCTAATACTTTGCGTATTTCTTGCATTATCTCGTTCGGATCCCGCGACGACGTGGTCTTCATACTCCAGGTGAACCTGAGAGACCGTGGCTTCACCTGGTCGTCGTTCATTGTCCTACAAACGACAAGAAAATAAGATATCTGACTCATCAAAAATGCACATCAACTGAAGTGTCATACAAGAATTAGATTACAAAACCAAAAATGCACTACTGTATCGCC-AAAAAAAATATTTACAAAGACATGAAGAATTATACAGATTTCATTGAAACAGGTTTAATATATATTGGAAAAGGCATGCAATTGTGTAAAAATATTATAAAAG--TCTGACAAGTGAACATGTTGACAGTCTGTTGAACATACACTCTGTATGCAATGTGTTTATGGCGGATGACTCTATCAAGGATATTAAAGTTCTTCTCACACCACAATAATTGTTTATATTGTCGCTTTACAAGTGAAATCCACTAAGTAATTTTTTTCAGTGTTGAGTTGTTTGCTTATATACACTAAAAATTATATTCTAGCGACCGGAGATCGTCCTATACATTGCAAACATGACCCAGTGGAATTCTCCAGTCGATAGAATATAATTTCTAGTCTAGATAAGCAAATAACTCA
Npaynei_UnakaMtns_N943 CACAATTTACAATTTTTACAGTCAAGTACACACTTTCAACCTCAACTCTCCAGAGGCAATACAAAATAATGGATTTTCGAAATAAAAATGACAGCATTTTTTCTTTTTTAAATAGATAACTCTACATACCGAGTGCTAGTCTATATACAGTGATTGGGCACCGGCACCTGCACACGGGGCGCCGGTTGCCCGACGAACATAGAGGGTAAACTATGGTGTGCTAGAATAATCTGTATTCAACTAAATGTAGAACCTGTACATAAACTGGAAGTCATTGTAAGTTATGAACCATACTCTTTTTTTAAATACACTACCCCCGAAAGAACAAGGACCACAGGATAGAGCATGTCTCCTTTTAGAAGCCTTTTTTTTGTTAAAAAAAAAGACAGTGGCAGCTATAATTTCCAATATGAGCACAAATAAATAAGAGTATAAGATCTCAATACTAGATTTACAGTGCACACTCCTGCCAAGTCTTGGCGTTCCTACTCGGCTCTGCGACATTTCTCCGAATAAAAAGTCCTGTCCTCCGACGTTCTCTTGTCCACCAACAGTTGTTACTTTACAGCTTGAGGTCATTAGCTATTTTAGATGCAATATTTTTGAAGCCTATAGAAGTACCGGATATGCGCTTGAAGCGCACGCCATTCAGGGACAAGCGGGGAAGCTTACAAACTTCTATCTCCCACTGAACTAAAGAGTCTGTGTTGGGGTCTCCGTGAACACACAGCAGTAAGAACTTCTCCCGCTGTTCGTAATCACAGTTGTTTTTGTCTAATACTTTGCGTATTTCTTGCATTATCTCGTTCGGATCCCGCGACGACGTGGTCTTCATACTCCAGGTGAACCTGAGAGACCGTGGCTTCACCTGGTCGTCGTTCATTGTCCTACAAACGACAAGAAAATAAGATATCTGACTCATCAAAAATGCACATCAACTGAAGTGTCATACAAGAATTAGATTTCAAAACCAAAAATGCACTACTGTATCGCC-AAAAAAAATATTTACAAAGACATGAAGAATTATACAGATTTCATTGAAACAGGTTTAATATATATTGGAAAAGGCATGCAATTGTGTAAAAATATTATAAAAGTCTCTGACAAGTGAACATGTTGGCAGTCTGTTGAACATACACTCTGTATGCAATGTGTTTATGGCAGATGACTCTATCAAGGATACTAAAGTTCTTCTCACACCACAATAATTGTTTATATTGTCGCTTTACAAGTGAAATCCACTAAGTAATTTTTTTCAGTAATGAGTTGTTTGCTTATATACACTAAAAATTGTATTCTAGCGACCGGAGATCGTCCTATACATTGCAAACATGACCCAGTGGAATTCTCCAGTCGATAGAATATAATTTCTAGTCTAGATAAGCAAAAAACTCA
Nperlakyi_SChimneys_N1079 CACAATTTACAATTTTTACAGTCAAGTACACACTTTCAACCTCAACTCTCCAGAGGCAATACAAAATAATGGATTTTCGAAATAAAAATGACAGCATTTTTTCTTTTTTAAATAGATAACTCTACATACCGAGTGCTAGTCTATATACAGTGATTGGGCACCGGCACCTGCACACGGAGTGCCAGTTGCCCGACAAACATAGAGGGTAAACTATGGTGTGCTAGAATAATCTGTATTCAACTAAATGTAGAACCTGTACATAAACTGGAAGTCATTGTAAGTTATGAACCATACTTTTTTTTTAAATACACTACCCCCGAAAGAACAAGGACCACAGGATAGAGCATGTCTCCTTTTAGAAGCCTTTTTTTTGTTAAAAAAAAAGACAGTGGCAGCTATAACTTCCAATATGAGCACAAATAAATAAGAGTATAAGATCTCAATACTAGATTTACAGTGCACACCCCTGCCAAGTCTTGGCGCTCCTACTCGGCTCTGCGACATTTCTCCGAATAAAAAGTCCTGTCCTCCGACGTTCTCTTGTCCACCAACAGTTGTTACTTTACAGCTTGAGGTCGTTAGCTATTTTAGATGCAATATTTTTGAAGCCTATAGAAGTACCGGATATGCGCTTGAAGCGCACGCCATTCAGGGACAAGCGGGGAAGCTTACAAACTTCTATCTCCCACTGAACTAAAGAGTCTGTGTTGGGGTCTCCGTGAACACACAGCAGTAAGAACTTCTCCCGCTGTTCGTAATCACAGTTGTTTTTGTCTAATACTTTGCGTATTTCTTGCATTATCTCGTTCGGATCCCGCGACGACGTGGTCTTCATACTCCAGGTGAACCTGAGAGACCGTGGCTTCACCTGGTCGTCGTTCATTGTCCTACAAACGACAAGAAAATAAGATATCTGACTCATCAAAAATGCACATCAACTGAAGTGTCATACATTAATTAGATTTCAAAACCAAAAATGCACTACTGTATCGCCAAAAAAAAGAAATTACAAACACACGAAGAATTATACAGATTTCATTGAAACAGGTTTAATATATATTGGAAAAGGCATGCAATTGTGTAAAAATATTATAAAAGTCTCTGACAAGTGAACATGTTGGCAGTCTGTTGAACATACACTCTGTATGCAAAGTGTTTATGGCAGATGACTTTATCAAGGATACTAAAG---TTCTCACACCACAATAATTGTTTATATCGTCGCTTTACAAGTGAAATCCACTACGTAATTTTTTTCAGTGTTGAGTTATTTGCTTATATACACTGAAAATTATATTCTATCGACTGGAGATCGTCCTATACATTGCAAACATGACCTAGTGGAATTCTCCAGTCGATAAAATAAAATTTCTAGTCTAGATAAGCAAATAACT--
Nperlakyi_SChimneys_N1080 CACAATTTACAATTTTTACAGTCAAGTACACACTTTCAACCTCAACTCTCCAGAGGCAATACAAAATAATGGATTTTCGAAATAAAAATGACAGCATTTTTTCTTTTTTAAATAGATAACTCTACATACCGAGTGCTAGTCTATATACAGTGATTGGGCACCGGCACCTGCACACGGAGTGCCAGTTGCCCGACAAACATAGAGGGTAAACTATGGTGTGCTAGAATAATCTGTATTCAACTAAATGTAGAACCTGTACATAAACTGGAAGTCATTGTAAGTTATGAACCATACTTTTTTTTTAAATACACTACCCCCGAAAGAACAAGGACCACAGGATAGAGCATGTCTCCTTTTAGAAGCCTTTTTTTTGTTAAAAAAAAAGACAGTGGCAGCTATAACTTCCAATATGAGCACAAATAAATAAGAGTATAAGATCTCAATACTAGATTTACAGTGCACACCCCTGCCAAGTCTTGGCGCTCCTACTCGGCTCTGCGACATTTCTCCGAATAAAAAGTCCTGTCCTCCGACGTTCTCTTGTCCACCAACAGTTGTTACTTTACAGCTTGAGGTCGTTAGCTATTTTAGATGCAATATTTTTGAAGCCTATAGAAGTACCGGATATGCGCTTGAAGCGCACGCCATTCAGGGACAAGCGGGGAAGCTTACAAACTTCTATCTCCCACTGAACTAAAGAGTCTGTGTTGGGGTCTCCGTGAACACACAGCAGTAAGAACTTCTCCCGCTGTTCGTAATCACAGTTGTTTTTGTCTAATACTTTGCGTATTTCTTGCATTATCTCGTTCGGATCCCGCGACGACGTGGTCTTCATACTCCAGGTGAACCTGAGAGACCGTGGCTTCACCTGGTCGTCGTTCATTGTCCTACAAACGACAAGAAAATAAGATATCTGACTCATCAAAAATGCACATCAACTGAAGTGTCATACATTAATTAGATTTCAAAACCAAAAATGCACTACTGTATCGCCAAAAAAAAGAAATTACAAACACACGAAGAATTATACAGATTTCATTGAAACAGGTTTAATATATATTGGAAAAGGCATGCAATTGTGTAAAAATATTATAAAAGTCTCTGACAAGTGAACATGTTGGCAGTCTGTTGAACATACACTCTGTATGCAAAGTGTTTATGGCAGATGACTTTATCAAGGATACTAAAG---TTCTCACACCACAATAATTGTTTATATCGTCGCTTTACAAGTGAAATCCACTACGTAATTTTTTTCAGTGTTGAGTTGTTTGCTTATATACACTAAAAATTATACTCTATCGACTGGAGATCGTCCTATACATTGCAAACATGACCCAGTGGAATTCTCCAGTCGATAGAATATAATTTCTAGTCTAGATAAGCAAATAACTCA
Nreclusus_Clingmans_N252 ----ATTTACAATTTTTACAGTCAAGTACACACTTTCAACCTCAACTCTCCAGAGGCAATACAAAATAATGGATTTTCGAAATAAAAATGACAGCATTTTTTCTTTTTTAAATAGATAACTCTACATACCGAGTGCTAGTCTATATACAGTGATTGGGCACCGGCACCTGCACACGGAGTGCCGGTTGCCCGACAAACATAGAGGGTAAACTATGGTGTGCTAGAATAATCTGTATTCAACTAAATGTAGAACCTGTACATAAACTGGAAGTCATTGTAAGTTATGAACCATACTCTTTTTTTAAATACACTACCCCCGAAAGAACAAGGACCACAGGATAGAGCATGTCTCCTTTTAGAAGCCTTTTTTTTGTTAAAAAAAAAGACAGTGGCAGCTATAACTTCCAATATGAGCACAAATAAATAAGAGTATAAGATCTCAATACTAGATTTACAGTGCACACCCCTGCCAAGTCTTGGCGCTCCTACTCGGCTCTGCGACATTTCTCCGAATAAAAAGTCCTGTCCTCCGACGTCCTCTTGTCCACCAACAGTTGTTACTTTACAGCTTGAGGTCGTTAGCTATTTTAGATGCAATATTTTTGAAGCCTATAGAAGTACCGGATATGCGCTTGAAGCGCACGCCATTCAGGGACAAGCGGGGAAGCTTACAAACTTCTATCTCCCACTGAACTAAAGAGTCTGTGTTGGGGTCTCCGTGAACACACAGCAGTAAGAACTTCTCCCGCTGTTCGTAATCACAGTTGTTTTTGTCTAATACTTTGCGTATTTCTTGCATTATCTCGTTCGGATCCCGCGACGACGTGGTCTTCATACTCCAGGTGAACCTGAGAGACCGTGGCTTCACCTGGTCGTCGTTCATTGTCCTACAAACGACAAGAAAATAAGATATCTGACTCATCAAAAATGCACATCAACTGAAGTGTCATACATTAATTAGATTTCAAAACCAAAAATGCACTACTGTATCGCC-AAAAAAAGACATTACAAACACATGAAGAATTATACAGATTTCATTGAAACAGGTTTAATATATATTGGAAAAGGCATGCAATTGTGTAAAAATATTATAAAAGTCTCTGACAAGTGAACATGTTGGCAGTCTGTTGAACATACACTCTGTATGCAATGTGTTTATGGCAGATGACTTTATCAAGGATACTAAAG---TTCTCACACCACAATAATTGTTTATATCGTCGCTTTACAAGTGAAATCCACTAAGTAATTTTTTTCAGTGTTGAGTTGTTTGCTTATATACACTAAAAATTATATTCTATCGACTGGAGATCGTCCTATACATTGCAAACATGACCCAGTGGAACTCTCCAGT-----------------------------------------
Nreclusus_Newfound_N259 CACAATTTACAATTTTTACAGTCAAGTACACACTTTCAACCTCAACTCTCCAGAGGCAATACAAAATAATGGATTTTCGAAATAAAAATGACAGCATTTTTTCTTTTTTAAATAGATAACTCTACATACCGAGTGCTAGTCTATATACAGTGATTGGGCACCGGCACCTGCACACGGAGTGCCGGTTGCCCGACAAACATAGAGGGTAAACTATGGTGTGCTAGAATAATCTGTATTCAACTAAATGTAGAACCTGTACATAAACTGGAAGTCATTGTAAGTTATGAACCATACTCTTTTTTTAAATACACTACCCCCGAAAGAACAAGGACCACAGGATAGAGCATGTCTCCTTTTAGAAGCCTTTTTTTTGTTAAAAAAAAAGACAGTGGCAGCTATAACTTCCAATATGAGCACAAATAAATAAGAGTATAAGATCTCAATACTAGATTTACAGTGCACACCCCTGCCAAGTCTTGGCGCTCCTACTCGGCTCTGCGGCATTTCTCCGAATAAAAAGTCCTGTCCTCCGACGTTCTCTTGTCCACCAACAGTTGTTACTTTACAGCTTGAGGTCGTTAGCTATTTTAGATGCAATATTTTTGAAGCCTATAGAAGTACCGGATATGCGCTTGAAGCGCACGCCATTCAGGGACAAGCGGGGAAGCTTACAAACTTCTATCTCCCACTGAACTAAAGAGTCTGTGTTGGGGTCTCCGTGAACACACAGCAGTAAGAACTTCTCCCGCTGTTCGTAATCACAGTTGTTTTTGTCTAATACTTTGCGTATTTCTTGCATTATCTCGTTCGGATCCCGCGACGACGTGGTCTTCATACTCCAGGTGAACCTGAGAGACCGTGGCTTCACCTGGTCGTCGTTCATTGTCCTACAAACGACAAGAAAATAAGATATCTGACTCATCAAAAATGCACATCAACTGAAGTGTCATACATTAATTAGATTTCAAAACCAAAAATGCACTACTGTATCGCCAAAAAAAAGACATTACAAACACATGAAGAATTATACAGATTTCATTGAAACAGGTTTAATATATATTGGAAAAGGCATGCAATTGTGTAAAAATATTATAAAAGTCTCTGACAAGTGAACATGTTGGCAGTCTGTTGAACATACACTCTGTATGCAATGTGTTTATGGCAGATGACTTTATCAAGGATACTAAAG---TTCTCACACCACAATAATTGTTTATATCGTCGCTTTACAAGTGAAATCCACTAAGTAATTTTTTTCAGTGTTGAGTTGTTTGCTTATCTACACTGAAAATTATATTCTATCGACTGGAGATCGTCCTATACATTGCAAACATGACCC---------------------------------------------------------
Nreclusus_Noland_N1051 -------------------------------------------------------------CAAAATATTGGATTTTTGAAATAAAAATGACAGCATTTTTTCTTTTTTAAATAGATAACTCTACATACCGAGTGCTAGTCTATATACAGTGATTGGGCACCGGCACCTGCACACGGAGTGCCGGTTGCCCGACAAACATAGAGGGTAAACTATGGTGTGCTAGAATAATCTGTATTCAACTAAATGTAGAACCTGTACATAAACTGGAAATCATTGTAAGTTATGAACCATACTCTTTTTTTAAATACACTACCCCCGAAAGAACAAGGACCACAGGATAGAGCATGTCTCCTTTTAGAAGCCTTTTTTTTGTTAAAAAAAAAGACAGTGGCAGCTATAACTTCCAATATGAGCACAAATAAATAAGAGTATAAGATCTCAATACTAGATTTACAGTGCACACCCCTGCCAAGTCTTGGCGCTCCTACTCGGCTCTGCGACATTTCTCCGAATAAAAAGTCCTGTCCTCCGACGTCCTCTTGTCCACCAACAGTTGTTACTTTACAGCTTGAGGTCGTTAGCTATTTTAGATGCAATATTTTTGAAGCCTATAGAAGTACCGGATATGCGCTTGAAGCGCACGCCATTCAGGGACAAGCGGGGAAGCTTACAAACTTCTATCTCCCACTGAACTAAAGAGTCTGTGTTGGGGTCTCCGTGAACACACAGCAGTAAGAACTTCTCCCGCTGTTCGTAATCACAGTTGTTTTTGTCTAATACTTTGCGTATTTCTTGCATTATCTCGTTCGGATCCCGCGACGACGTGGTCTTCATACTCCAGGTGAACCTGAGAGACCGTGGCTTCACCTGGTCGTCGTTCATTGTCCTACAAACGACAAGAAAATAAGATATCTGACTCATCAAAAATGCACATCAACTGAAGTGTCATACATTAATTAGATTTCAAAACCAAAAATGCACTACTGTATCGCCCAAAAAAAGACATTACAAACACATGAAGAATTATACAGATTTCATTGAAACAGGTTTAATATATATTGGAAAAGGCATGCAATTGTGTAAAAATATTATAAAAGTCTCTGACAAGTGAACATGTTGGCAGTCTGTTGAACATACACTCTGTATGCAATGTGTTTATGGCAGATGACTTTATCAAGGATACTAAAG---TTCTCACACCACAATAATTGTTTATATCGTCGCTTTACAAGTGAAATCCACTAAGTAATTTTTTTCAATGTTGAGTTGTTTGCTTATATACACTAAAAATTATATTCTATCGACTGGAGATCGTCCTATACATTGCAAACATGACCCAGTGGAACTCTCCAGTTGATAGAATATAATTTCTAGTCTAGATAAGCAAATAACTCA
Nreclusus_Smokemont_N1020 -------------------------------------------------CCAGAGGCAATACAAAATAATGGATTTTCGAAATAAAAATGACAGCATTTTTTCTTTTTTAAATAGATAACTCTACATACCGAGTGCTAGTCTATATACAGTGATTGGGCACCGGCACCTGCACACGGAGTGCCGGTTGCCCGACAAACATAGAGGGTAAACTATGGTGTGCTAGAATAATCTGTATTCAACTAAATGTAGAACCTGTACATAAACTGGAAGTCATTGTAAGTTATGAACCATACTCTTTTTTTAAATACACTACCCCCGAAAGAACAAGGACCACAGGATAGAGCATGTCTCCTTTTAGAAGCCTTTTTTTTGTTAAAAAAAAAGACAGTGGCAGCTATAACTTCCAATATGAGCACAAATAAATAAGAGTATAAGATCTCAATACTAGATTTACAGTGCACACCCCTGCCAAGTCTTGGCGCTCCTACTCGGCTCTGCGACATTTCTCCGAATAAAAAGTCCTGTCCTCCGACGTTCTCTTGTCCACCAACAGTTGTTACTTTACAGCTTGAGGTCGTTAGCTATTTTAGATGCAATATTTTTGAAGCCTATAGAAGTACCGGATATGCGCTTGAAGCGCACGCCATTCAGGGACAAGCGGGGAAGCTTACAAACTTCTATCTCCCACTGAACTAAAGAGTCTGTGTTGGGGTCTCCGTGAACACACAGCAGTAAGAACTTCTCCCGCTGTTCGTAATCACAGTTGTTTTTGTCTAATACTTTGCGTATTTCTTGCATTATCTCGTTCGGATCCCGCGACGACGTGGTCTTCATACTCCAGGTGAACCTGAGAGACCGTGGCTTCACCTGGTCGTCGTTCATTGTCCTACAAACGACAAGAAAATAAGATATCTGACTCATCAAAAATGCACATCAACTGAAGTGTCATACATTAATTAGATTTCAAAACCAAAAATGCACTACTGTATCGCCAAAAAAAAGACATTACAAACACATGAAGAATTATACAGATTTCATTGAAACAGGTTTAATATATATTGGAAAAGGCATGCAATTGTGTAAAAATATTATAAAAGTCTCTGACAAGTGAACATGTTGGCAGTCTGTTGAACATACACTCTGTATGCAATGTGTTTATGGCAGATGACTTTATCAAGGATACTAAAG---TTCTCACACCACAATAATTGTTTATATCGTCGCTTTACAAGTGAAATCCACTAAGTAATTTTTTTCAGTGTTGAGTTGTTTGCTTATATACACTAAAAATTATATTCTATCGACTGGAGATCGTCCTATACATTGCAAACATGACCCAGTGGAACTCTCCAGTCGAT-------------------------------------
Nroanensis_IngramBranch_N926 --------------------------------------------------------------------------TTTCGAAATAAAAATGACAGCATTTTTTCTTTTTTAAATAGATAACTCTACATACCGAGTGCTAGTCTATATACAGTGATTGGGCACCGGCACCTGCACACGGGGCGCCGGCTGCCCGACGAACATAGAGGGTAAACTATGGTGTGCTAGAATAATCTGTATTCAACTAAATGTAGAACCTGTACATAAACTGGAAGTCATTGTAAGTTATGAACCATACTCTTTTTTTAAATACACTACCCCCGAAAGAACAAGGACCACAGGATAGAGCATGTCTCCTTTTAGAAGCCTTTTTTTGGTTAAAAAAAAAGACAGTGGCAGCTATAATTTCCAATATGAGCACAAATAAATAAGAGTATAAGATCTCAATACTAGATTTACAGTGCACTCCCCTGCCAAGTCTTGGCGTTCCTACTCGGCTCTGCGACATTTCTCCGAATAAAAAGTCCTGTCCTCCGACGTTCTCTTGTCCACCAACAGTCGTTACTTTACAGCTTGAGGTCGTTAGCTATTTTAGATGCAATATTTTTGAAGCCTATAGAAGTACCGGATATGCGCTTGAAGCGCACGCCATTCAGGGACAAGCGGGGAAGCTTACAAACTTCTATCTCCCACTGAACTAAAGAGTCTGTGTTGGGGTCTCCGTGAACACACAGCAGTAAGAACTTCTCCCGCTGTTCGTAATCACAGTTGTTTTTGTCTAATACTTTGCGTATTTCTTGCATTATCTCGTTCGGATCCCGCGACGACGTGGTCTTCATACTCCAGGTGAACCTGAGAGACCGTGGCTTCACCTGGTCGTCGTTCATTGTCCTACAAACGACAAGAAAATAAGATATCTGACTCATCAAAAATGCACATCAACTGAAGTGTCATACAAGAATTAGATTACAAAACCAAAAATGCACTACTGTATCGCC-AAAAAAAATATTTACAAAGACATGAAGAATTATACAGATTTCATTGAAACAGGTTTAATATATATTGGAAAAGGCATGCAATTGTGTAAAAATATTATAAAAGTCTCTGACAAGTGAACATGTTGACAGTCTGTTGAACATACACTCTGTATGCTATGTGTTTATGGCAGATGACTCTATCAAGGATATTAAAGTTCTTCTCACACCACAATAATTGTTTATATTGTCGCTTTACAAGTGAAATCCACTAAGTAATTTTTTTCAGTGTTGAGTTGTTTGCTTATATACACTAAAAGTTATATTCTAGCGACCGGAGATCGTCCTATACATTGCAAACATGACCTAGTGGAATTCTCCAGTCGATAGAATATAATTTCTAGTCTAGATAAGCAAATAACTCA
Nroanensis_N_CarversGap_N928 CACAATTTACAATTTTTACAGTCAAGTACACACTTTCAACCTCAACTCTCCAGAGGCAATACAAAATAATGGATTTTCGAAATAAAAATGACAGCATTTTTTCTTTTTTAAATAGATAACTCTACATACCGAGTGCTAGTCTATATACAGTGATTGGGCACCGGCACCTGCACACGGGGCGCCGTTTGCCCGACGAACATAGAGGGTAAACTATGGTGTGCTAGAATAATCTGTATTCAACTAAATGTAGAACCTGTACATAAACTGGAAGTCATTGTAAGTTATGAACCATACTCTTTTTTTAAATACACTACCCCCGAAAGAACAAGGACCACAGGATAGAGCATGTCTCCTTTTAGAAGCCTTTTTTTTGTTAAAAAAAAAGACAGTGGCAGCTATAATTTCCAATATGAGCACAAATAAATAAGAGTATAAGATCTCAATACTAGATTTACAGTGCACACCCCTGCCAAGTCTTGGCGTTCCTACTCGGCTCTGCGACATTTCTCCGAATAAAAAGTCCTGTCCTCCGACGTTCTCTTGTCCACCAACAGTTGTTACTTTACAGCTTGAGGTCGTTAGCTATTTTAGATGCAATATTTTTGAAGCCTATAGAAGTACCGGATATGCGCTTGAAGCGCACGCCATTCAGGGACAAGCGGGGAAGCTTACAAACTTCTATCTCCCACTGAACTAAAGAGTCTGTGTTGGGGTCTCCGTGAACACACAGCAGTAAGAACTTCTCCCGCTGTTCGTAATCACAGTTGTTTTTGTCTAATACTTTGCGTATTTCTTGCATTATCTCGTTCGGATCCCGCGACGACGTGGTCTTCATACTCCAGGTGAACCTGAGAGACCGTGGCTTCACCTGGTCGTCGTTCATTGTCCTACAAACGACAAGAAAATAAGATATCTGACTCATCAAAAATGCACATCAACTGAAGTGTCATACAAGAATTAGATTTCAAAACCAAAAATGCACTACTGTTTCGCC-AAAAAAAATATTTACAAAGACATGAAGAATTATACAGATTTCATTGAAACAGGTTTAATATATATTGGAAAAGGCATGCAATTGTGTAAAAATATTATAAAAGTCTCTGACAAGTGAACATGTTGGCAGTCTGTTGAACATGCACTCTGTATGCAATGTGTTGATGGCAGATGACTCTATCAAGGATACTAAAGTTCTTCTCACACCACAATAATTGTTTATATTGTCGCTTTACAAGTGAAATCCACTAAGTAATTTTTTTCAGTGATGAGTTGTTTGCTTATATACACTAAAAATTGTATTCTAGCGACCGGAGATCGTCCTATACATTGCAAACATGACCCAGTGGAATTCTCCAGTCGATAGAATACAATTTCTAGTCTAGATAAGCAAAAAACTCA
Nroanensis_RoanHighBluff_N762 CACAATTTACAATTTTTACAGTCAAGTACACACTTTCAACCTCAACTCTCCAGAGGCAATACAAAATAATGGATTTTCGAAATAAAAATGACAGCATTTTTTCTTTTTTAAATAGATAACTCTACATACCGAGTGCTAGTCTATATACAGTGATTGGGCACCGGCACCTGCACACGGGGCGCCGTTTGCCCGACGAACATAGAGGGTAAACTATGGTGTGCTAGAATAATCTGTATTCAACTAAATGTAGAACCTGTACATAAACTGGAAGTCATTGTAAGTTATGAACCATACTCTTTTTTTAAATACACTACCCCCGAAAGAACAAGGACCACAGGATAGAGCATGTCTCCTTTTAGAAGCCTTTTTTTTGTT-AAAAAAAAGACAGTGGCAGCTATAATTTCCAATATGAGCACAAATAAATAAGAGTATAAGATCTCAATACTAGATTTACAGTGCACACCCCTGCCAAGTCTTGGCGTTCCTACTCGGCTCTGCGACATTTCTCCGAATAAAAAGTCCTGTCCTCCGACGTTCTCTTGTCCACCAACAGTTGTTACTTTACAGCTTGAGGTCGTTAGCTATTTTAGATGCAATATTTTTGAAGCCTATAGAAGTACCGGATATGCGCTTGAAGCGCACGCCATTCAGGGACAAGCGGGGAAGCTTACAAACTTCTATCTCCCACTGAACTAAAGAGTCTGTGTTGGGGTCTCCGTGAACACACAGCAGTAAGAACTTCTCCCGCTGTTCGTAATCACAGTTGTTTTTGTCTAATACTTTGCGTATTTCTTGCATTATCTCGTTCGGATCCCGCGACGACGTGGTCTTCATACTCCAGGTGAACCTGAGAGACCGTGGCTTCACCTGGTCGTCGTTCATTGTCCTACAAACGACAAGAAAATAAGATATCTGACTCATCAAAAATGCACATCAACTGAAGTGTCATACAAGAATTAGATTTCAAAACCAAAAATGCACTACTGTATCGCC-AAAAAAAATATTTACAAAGACATGAAGAATTATACAGATCTCATTGAAACAGGTTTAATATATATTGGAAAAGGCATGCAATTGTGTAAAAATATTATAAATGTCTCTGACAAGTGAACATGTTGGCAGTCTGTTGAACATACACTTTGTATGCAATGTGTTTATGGCAGATGACTTTATCAAAAATACTAAAG---TTCTCACACCACAATAATTGTTTATATTGTCGCTTTACAAGTGAAATCCACTAAGTAATTTTTTTCAGTGATGAGTTGTTTGCTTATATACACTAAAAATTGTATTCTAGCGACCGGAGATCGCCCTATACATTGCAAACATGCCCCAGTAGAATTCTCCAGTCGATAGAATATAATTTCTAGTCTAGATAAGCAAAAAACTCA
Nsheari_Cohutta_N826 CACAATTTACAATTTTTACAGTCAAGTACACACTTTCAACCTCAACTCTCCAGAGGCAATACAAAATAATGGATTTTCGAAATAAAAATGACAGCATTTTTTCTTTTTTAAATAGATAACTCTACATACCGAGTGCTAGTCTATATACAGTGATTGGGCACCGGCACCTGCACACGGAGTGCCGGTTGCCCGACAAACATAGAGGGTAAACTATGGTGTGCTAGAATAATCTGTATTCAACTAAATGTAGAACCTGTACATAAACTGGAAGTCATTGTAAGTTATGAACCATACTCTTTTTTTAAATACACTACCCCCGAAAGAACAAGGACCACAGGATAGAGCATGTCTCCTTTTAGAAGCCTTTTTTTTGTTAAAAAAAAAGACAGTGGCAGCTATAACTTCCAATATGAGCACAAATAAATAAGAGTATAAGATCTCAATACTAGATTTACAGTGCACACCCCTGCCAAGTCTTGGCGCTCCTACTCGGCTCTGCGACATTTCTCAGAATAAAAAGTCCTGTCCTCCGACGTTCTCTTGTCCACCAACAGTTGTTACTTTACAGCTTGAGGTCGTTAGCTATTTTAGATGCAATATTTTTGAAGCCTATAGAAGTACCGGATATGCGCTTGAAGCGCACGCCATTCAGGGACAAGCGGGGAAGCTTACAAACTTCTATCTCCCACTGAACTAAAGAGTCTGTGTTGGGGTCTCCGTGAACACACAGCAGTAAGAACTTCTCCCGCTGTTCGTAATCACAGTTGTTTTTGTCTAATACTTTGCGTATTTCTTGCATTATCTCGTTCGGATCCCGCGACGACGTGGTCTTCATACTCCAGGTGAACCTGAGAGACCGTGGCTTCACCTGGTCGTCGTTCATTGTCCTACAAACGACAAGAAAATAAGATATCTGACTCATCAAAAATGCACATCAACTGAAGTGTCATACATTAATTAGATTTCAAAACCAAAAATGCACTACTGTATCGCCAAAAAAAAGAAATTACAAACACAGGAAGAATTATACAGATTTCATCGGAACAGTTTTAATATATATTGGAAAAGGCATGCAATTGTGTAAAAATATTATAAAAGTCTCTGACAAGTGAACATGTTGGCAGTCTGTTGAACATACACTCTGTATGCAATGTGTTTACGGCAGATGACTTTATCAAGGATACTAAAGTTCTTCTCACACCACAATAATTGTTTATATCGTCGCTTTACAAGTGAAATCCACTAAGTAATTTTTTTCAGTGTTG--------GCTTATATACACTAAAAGTTATATTTCATCGGCTGAAGATCATCCTATATATTGCAAACATGACTCAGTGGAATTTTCCAGTCGATAGAATATAATTTCTAGTCTAGATAAGCAAATAACTCA
Nsheari_JoyceKilmer_N092 ---------------------------ACACACTTTCAACCTCAACTCTCCAGAGGCAATACAAAATAATGGATTTTCGAAATAAAAATGACAGCATTTTTTCTTTTTTAAATAGATAACTCTACATACCGAGTGCTAGTCTATATACAGTGATTGGGCACCGGCACCTGCACACGGAGTGCCGGTTGCCCGACAAACATAGAGGGTAAACTATGGTGTGCTAGAATAATCTGTATTCAACTAAATGTAGAACCTGTACATAAACTGGAAGTCATTGTAAGTTATGAACCATACTCTTTTTTTAAATACACTACCCCCGAAAGAACAAGGACCACAGGATAGAGCATGTCTCCTTTTAGAAGCCTTTTTTTTGTTAAAAAAAAAGACAGTGGCAGCTATAACTTCCAATATGAGCACAAATAAATAAGAGTATAAGATCTCAATACTAGATTTACAGTGCACACCCCTGCCAAGTCTTGGCGCTCCTACTCGGCTCTGCGACATTTCTCAGAATAAAAAGTCCTGTCCTCCGACGTTCTCTTGTCCACCAACAGTTGTTACTTTACAGCTTGAGGTCGTTAGCTATTTTAGATGCAATATTTTTGAAGCCTATAGAAGTACCGGATATGCGCTTGAAGCGCACGCCATTCAGGGACAAGCGGGGAAGCTTACAAACTTCTATCTCCCACTGAACTAAAGAGTCTGTGTTGGGGTCTCCGTGAACACACAGCAGTAAGAACTTCTCCCGCTGTTCGTAATCACAGTTGTTTTTGTCTAATACTTTGCGTATTTCTTGCATTATCTCGTTCGGATCCCGCGACGACGTGGTCTTCATACTCCAGGTGAACCTGAGAGACCGTGGCTTCACCTGGTCGTCGTTCATTGTCCTACAAACGACAAGAAAATAAGATATCTGACTCATCAAAAATGCACATCAACTGAAGTGTCATACATTAATTAGATTTCAAAACCAAAAATGCACTACTGTATCGTCCAAAAAAAGAAATTACAAACACAGGAATAATTATACAGATTTCATCTGAACAGTTTTAATATATATTGGAAAAGGCATGCAATTGTGTAAAAACATTATAAAAGTCAAAGACAAGTGAACATGTTGGCAGTCTGTTGAACATACACTCTGCATGCAATGTGTTTATGGCAGATGACTTTATCAAGGATACTCAAGTTCTTCTCACACCACAATAATTGTTTATATCGTCGC---------------------------------------------------------------------------------------------------------------------------------------------------------------------------
Nsilvanus_Elijay_N395 ----------------------------------------------------------------------------------------------------------------------------------------------------------TGGGCACCGGCACCTGCACACGGGGCGCCGGTTGCCCGACAAACATAGAGGGTAAACTATGATGTGCTAGAATAATCTGTATTCAACTAAATGTAGAACCTGTACATAAACTGGAAGTCATTGTAAGTTATGAACCATACTCTTTTTTTAAATACACTACCCCCGAAAGAACAAGGACCACAGGATAGAGCATGTCTCCTTTTAGAAGCCTTTCTTTTGTTAAAAAAAAAGACAGTGGCAGCTATAATTTCCAATATGAGCACAAATAAATAAGAGTATAAGATCTCAATACTAGATTTACAGTGCACACCCCTGCCAAGTCTTGGCGTTCCTACTCGGCTCTGCGACATTTCTCCGAATAAAAAGTCCTGTCCTCCGACGTTCTCTTGTCCACCAACAGTTGTTACTTTACAGCTTGAGGTCGTTAGCTATTTTAGATGCAATATTTTTGAAGCCTATAGAAGTACCGGATATGCGCTTGAAGCGCACGCCATTCAGGGACAAGCGGGGAAGCTTACAAACTTCTATCTCCCACTGAACTAAAGAGTCTGTGTTGGGGTCTCCGTGAACACACAGCAGTAAGAACTTCTCCCGCTGTTCGTAATCACAGTTGTTTTTGTCTAATACTTTGCGTATTTCTTGCATTATCTCGTTCGGATCCCGCGACGACGTGGTCTTCATACTCCAGGTGAACCTGAGAGACCGTGGCTTCACCTGGTCGTCGTTCATTGTCCTACAAACGACAAGAAAATAAGATATCTGACTCATCAAAAATGCACATCAACTGAAGTGTCATACAAGAATTAGATTTCAAAACCAAAAATGCACTACTGTATCGCCAAAATATATAACTTACAAACACATGAAGAATTATACAGATTTCATTGAAACAGGTTTAATATATATAGGAAAAGGCATGCAATTGTGTAAAAATATTATAAAAGTCTCTGACAAGTGAACATGTTGGCAGTCTGTTGAACATACACTCTGTATGCAATGTGTTTATGGCAGATGACTTTATCAAGGATACTAAAGTTCTTCTCACACCACAATAATTGTTTATATTGTCGCT--------------------------------------------------------------------------------------------------------------------------------------------------------------------------
Nsilvanus_HeboMtn_N1029 -ACAATTTACAATTTTTACAGTCAAGTACACACTTTCAACCTCAACTCTCCAGAGGCAATACAAAATAATGGATTTTCGAAATAAAAATGACAGCATTTTTCCTTTTTTAAATAGATAACTCTACATACCGAGTGCTAGTCTATATACAGTGATTGGGCACCGGCACCTGCACACGGGGCGCCGGTTGCCCGACAAACATAGAGGGTAAACTATGGTGTGCTAGAATAATCTGTATTCAACTAAATGTAGAACCTGTACATAAACTGGAAGTCATTGTAAGTTATGAACCATACTCTTTTTTTAAATACACTACCCCCGAAAGAACAAGGACCACAGGATAGAGCATGTCTCCTTTTAGAAGCCTTTTTTTCATTAAAAAAAAAGACAGTGGCAGCTATAATTTCCAATATGAGCACAAATAAATAAGAGTATAAGATCTCAATACTAGATTTACAGTGCGCACCCCTGCCAAGTCTTGGCGTTCCTACTCGGCTCTGCGACATTTCTCCGAATAAAAAGTCCTGTCCTCCGACGTTCTCTTGTCCACCAACAGTTGTTACTTTACAGCTTGAGGTCGTTAGCTATTTTAGATGCAATATTTTTGAAGCCTATAGAAGTACCGGATATGCGCTTGAAGCGCACGCCATTCAGGGACAAGCGGGGAAGCTTACAAACTTCTATCTCCCACTGAACTAAAGAGTCTGTGTTGGGGTCTCCGTGAACACACAGCAGTAAGAACTTCTCCCGCTGTTCGTAATCACAGTTGTTTTTGTCTAATACTTTGCGTATTTCTTGCATTATCTCGTTCGGATCCCGCGACGACGTGGTCTTCATACTCCAGGTGAACCTGAGAGACCGTGGCTTCACCTGGTCGTCGTTCATTGTCCTACAAACGACAAGAAAATAAGATATCTGACTCATCAAAAATGCACATCAACTGAAGTGTCATACAAGAATTAGATTTCAAAACCAAAAATGCACTACTGTATCGCCAAAAAATATAATTTACAAACACATGAAGAATTATACAGATTTCATAGAAACAGGTTTAATATATATAGGAAAAGGCATGCAATTGTGTAAAAATATTATAAAAGTCTCTGACAAGGTAATATGTTGGCAGTCTGTTGAACATACACTCTGTATGCAATGTGTTTATGGCAGATGACTTTATCAAGGATACTAAAGTTCTTCTCACACCACAATAATTGTTTATATCGTCGCTTTACAAGTGAAATCCACCAAGTAATTTTTTTCAG----------------------------------------------------------------------------------------------------------------------------------------
Nstupkai_Blowing_N356 CACAATTTACAATTTTTACAGTCAAGTACACACTTTCAACCTCAACTCTCCAGAGGCAATACAAAATAATGGATTTTCGAAATAAAAATGACAGCATTTTTTCTTTTTTAAATAGATAACTCTACATACCGAGTGCTAGTCTATATACAGTGATTGGGCACCGGCACCTGCACACGGAGTGCCGGTTGCCCGACAAACATAGAGGGTAAACTATGGTGTGCTAGAATAATCTGTATTCAACTAAATGTAGAACCTGTACATAAACTGGAAGTCATTGTAAGTTATGAACCATACTCTTTTTTTAAATACACTACCCCCGAAAGAACAAGGACCACAGGATAGAGCATGTCTCCTTTTAGAAGCC-TTTTTTTGTTAAAAAAAAAGACAGTGGCAGCTATAACTTCCAATATGAGCACAAATAAATAAGAGTATAAGATCTCAATACTAGATTTACAGTGCACACCCCTGCCAAGTCTTGGCGCTCCTACTCGGCTCTGCGACATTTCTCCGAATAAAAAGTCCTGTCCTCCGATGTTCTCTTGTCCACCAACAGTTGTTACTTTACAGCTTGAGGTCGTTAGCTATTTTAGATGCAATATTTTTGAAGCCTATAGAAGTACCGGATATGCGCTTGAAGCGCACGCCATTCAGGGACAAGCGGGGAAGCTTACAAACTTCTATCTCCCACTGAACTAAAGAGTCTGTGTTGGGGTCTCCGTGAACACACAGCAGTAAGAACTTCTCCCGCTGTTCGTAATCACAGTTGTTTTTGTCTAATACTTTGCGTATTTCTTGCATTATCTCGTTCGGATCCCGCGACGACGTGGTCTTCATACTCCAGGTGAACCTGAGAGACCGTGGCTTCACCTGGTCGTCGTTCATTGTCCTACAAACGACAAGAAAATAAGATATCTGACTCATCAAAAATGCACATCAACTGAAGTGTCATACATTAATTAGATTTCAAAACCAAAAATGCACTACTGTATCGCCAAAAAAAAGACATTACATACACATGAAGAATTATACAGATTTCATTGAAACAGGTTTAATATATATTGGAAAAGGCATGCAATTGTGTAAAAATATTATAAAAGTCTCTGACAAGTGAACATGTTGGCAGTCTGTTGAACATACACTCTGTATGCAATGTGTTTATGGCAGATGACTTTATCAAGGATACTAAAG---TTCTCACACCACAATAATTGTTTATATCGTCGCTTTACAAATGAAATCCACTAAGTAATTTTTTTCAGTGTTGAGTTGTTTGCTTATATACACTAAAAATTATATTCTATCGACTGGAGATCGTCCTATACATTGCAAACATGACCTAGTGGAACTCTCCAGTCGATAGAATATAATTT-------------------------
Nstupkai_LittleRiver_N293 CACAATTTACAATTTTTACAGTCAAGTACACACTTTCAACCTCAACTCTCCAGAGGCAATACAAAATAATGGATTTTCGAAATAAAAATGACAGCATTTTTTCTTTTTTAAATAGATAACTCTACATACCGAGTGCTAGTCTATATACAGTGATTGGGCACCGGCACCTGCACACGGAGTGCCGGTTGCCCGACAAACATAGAGGGTAAACTATGGTGTGCTAGAATAATCTGTATTCAACTAAATGTAGAACCTGTACATAAACTGGAAGTCATTGTAAGTTATGAACCATACTCTTTCTTTAAATACACTACCCCCGAAAGAACAAGGACCACAGGATAGAGCATGTCTCCTTTTAGAAGCCTTTTTTTTGTTAAAAAAAAAGACAGTGGCAGCTATAACTTCCAATATGAGCACAAATAAATAAGAGTATAAGATCTCAATACTAGATTTACAGTGCACACCCCTGCCAAGTCTTGGCGCTCCTACTCGGCTCTGCGACATTTCTCCGAATAAAAAGTCCTGTCCTCCGACGTCCTCTTGTCCACCAACAGTTGTTACTTTACAGCTTGAGGTCGTTAGCTATTTTAGATGCAATATTTTTGAAGCCTATAGAAGTACCGGATATGCGCTTGAAGCGCACGCCATTCAGGGACAAGCGGGGAAGCTTACAAACTTCTATCTCCCACTGAACTAAAGAGTCTGTGTTGGGGTCTCCGTGAACACACAGCAGTAAGAACTTCTCCCGCTGTTCGTAATCACAGTTGTTTTTGTCTAATACTTTGCGTATTTCTTGCATTATCTCGTTCGGATCCCGCGACGACGTGGTCTTCATACTCCAGGTGAACCTGAGAGACCGTGGCTTCACCTGGTCGTCGTTCATTGTCCTACAAACGACAAGAAAATAAGATATCTGACTCATCAAAAATGCACATCAACTGAAGTGTCATACATTAATTAGATTTCAAAACCAAAAATGCACTACTGTATCGCCAAAAAAAAGACATTACAAACACATGAAGAATTATACAGATTTCATTGAAACAGGTTTAATATATATTGGAAAAGGCATGCAATTGTGTAAAAATATTATAAAAGTCTCTGACAAGTGAACATGTTGGCAGTCTGTTGAAAATACACTCTGTATGCAATGTGTTTATGGCAGATGACTTTATCAAGGATACTAAAG---TTCTCACACCACAATAATTGTTTATATCGTCGCTTTACAAGTGAAATCCACTAAGTAATTTTTTTCAGTGTTGAGTTGTTTGCTTATATACACTAAAAATTATATTCTATCGACTGGAGATCGTCCTATACATTGCAAACATGACCTAGTGGAATTCTCCAGTCGATAGAATATAATTTCTAGTCTAGATAAGCGAATAA----
Ntempletoni_BaldMtns_N950 CACAATTTACAATTTTTACAGTCAAGTACACACTTTCAACCTCAACTCTCCAGAGGCAATACAAAATAATGGATTTTCGAAATAAAAATGACAGCATTTTTTCTTTTTTAAATAGATAACTCTACATACCGAGTGCTAGTCTATATACAGTGATTGGGCACCGGCACCTGCACACGGGACGCCGGTTGCCCGACAAACATAGAGGGTAAACTATGGTGTGCTAGAATAATCTGTATTCAACTAAATGTAGAACCTGTACATAAACTGGAAGTCATTGTAAGTTATGAACCATACTCTTTTTTTAAATACACTACCCCCGAAAGAACAAGGACCACAGGATAGAGCATGTCTCCTTTTAGAAGCCTTTTTTTGTTAAAAAAAAAAGACAGTGGCAGCTATAATTTCCAATATGAGCACAAATAAATAAGAGTATAAGATCTCAATACTAGATTTACAGTGCACACCCCTGCCAAGTCTTGGCGTTCCTACTCGGCTCTGCGACATTTCTCCGAATAAAAAGTCCTGTCCTCCGACGTTCTCTTGTCCACCAACAGTTGTTACTTTACAGCTTGAGGTCGTTAGCTATTTTAGATGCAATATTTTTGAAGCCTATAGAAGTACCGGATATGCGCTTGAAGCGCACGCCATTCAGGGACAAGCGGGGAAGCTTACAAACTTCTATCTCCCACTGAACTAAAGAGTCTGTGTTGGGGTCTCCGTGAACACACAGCAGTAAGAACTTCTCCCGCTGTTCATAATCACAGTTGTTTTTGTCTAATACTTTGCGTATTTCTTGCATTATCTCGTTCGGATCCCGCGACGACGTGGTCTTCATACTCCAGGTGAACCTGAGAGACCGTGGCTTCACCTGGTCGTCGTTCATTGTCCTACAAACGACAAGAAAATAAGATATCTGACTCATCAAAAATGCACATCAACTGAAGTGTCATACAAGAATTAGATTTTAAAACCAAAAATGCACTACTGTATCGCCAAAAAAAAAAAATTACAAACACACGAAGAATTATACAGATTTCATTGAAACAGGTTTAACATATATTGGAAAAGGCATGCAATTGTGTAAAAATATTATAAAAATCTCTGACAAGTGAACATATTGGCAGTCTGTTGAACATGA----TGAATGTGATGTGTTTATGGCAGATGGCTTTATCAA---TACTAAAGTTCTTCACACACCACAATAATTGTTTATATCATCGCTTTACAAGTGAAATCCACTAAGTAATTTTTTTCAGTGTTGAGTTGTTTGCTTATATACACTAAAAGTTATATTCTATC-------GATCGTCCTATACATTGCAAACATGACCTAGTGGAACTCTCCAGTCGATGGAATATAATTTCTAGTCTAGATAAGCAAAAAACTCA
Ntempletoni_ClarksCreek_N945 CACAATTTACAATTTTTACAGTCAAGTACACACTTTCAACCTCAACTCTCCAGAGGCAATACAAAATAATGGATTTTCGAAATAAAAATGACAGCATTTTTTCTTTTTTAAATAGATAACTCTACATACCGAGTGCTAGTCTATATACAGTGATTGGGCACCGGCACCTGCACACGGGACGCCGGTTGCCCGACAAACATAGAGGGTAAACTATGGTGTGCTAGAATAATCTGTATTCAACTAAATGTAGAACCTGTACATAAACTGGAAGTCATTGTAAGTTATGAACCATACTCTTTTTTTAAATACACTACCCCCGAAAGAACAAGGACCACAGGATAGAGCATGTCTCCTTTTAGAAGCC-TTTTTTTGTTAAAAAAAAAGACAGTGGCAGCTATAATTTCCAATATGAGCACAAATAAATAAGAGTATAAGATCTCAATACTAGATTTACAGTGCACACCCCTGCCAAGTCTTGGCGTTCCTACTCGGCTCTG--ACATTTCTCCGAATAAAAAGTCCTGTCCTCCGACGTTCTCTTGTCCACCAACAGTTGTTACTTTACAGCTTGAGGTCGTTAGCTATTTTAGATGCAATATTTTTGAAGCCTATAGAAGTACCGGATATGCGCTTGAAGCGCACGCCATTCAGGGACAAGCGGGGAAGCTTACAAACTTCTATCTCCCACTGAACTAAAGAGTCTGTGTTGGGGTCTCCGTGAACACACAGCAGTAAGAACTTCTCCCGCTGTTCGTAATCACAGTTGTTTTTGTCTAATACTTTGCGTATTTCTTGCATTATCTCGTTCGGATCCCGCGACGACGTGGTCTTCATACTCCAGGTGAACCTGAGAGACCGTGGCTTCACCTGGTCGTCGTTCATTGTCCTACAAACGACAAGAAAATAAGATATCTGACTCATCAAAAATGCACATCAACTGAAGTGTCATACAAGAATTAGATTTTAAAACCAAAAATGCACTACTGTATTGCCAAAAAAAATAAATTACAAACACATGAAGAATTATACAGATTTCATTGAAACAGGTTTAACATATATTGGAACAGGCATGCAATTGTGTAAAAATATTATAAAAATCTCTGACAAGTGAACATATTGGCAGTCTGTTGAACATGA----TGAATGTGATGTGTTTATGGCAGATGGCTTTATCAA---TACTAAAGTTCTTCACACACCACAATAATTGTTTATATCATCGCTTTACAAGTGAAATCCACTAAGTAATTTTTTTCAGTGTTGAGTTGTTTGCTTATACACACTAAAAATTATATTCTATC-------GATCGTCATATACATTTCAAACATGACTTAGTAGAATTCTCGAGTCAATAAAATATAATTTCTAGTCTAAATAAGCAAATAACTCA
Ntempletoni_ScronceCreekRd_N1223 CACAATTTACAATTTTTACAGTCAAGTACACACTTTCAACCTCAACTCTCCAGAGGCAATACAAAATAATGGATTTTCGAAATAAAAATGACAGCATTTTTTCTTTTTTAAATAGATAACTCTACATACCGAGTGCTAGTCTATATACAGTGATTGGGCACCGGCACCTGCACACGGGACGCCGGTTGCCCGACAAACATAGAGGGTAAACTATGGTGTGCTAGAATAATCTGTATTCAACTAAATGTAGAACCTGTACATAAACTGGAAGTCATTGTAAGTTATGAACCATACTCTTTTTTTAAATACACTACCCCCGAAAGAACAAGGACCACAGGATAGAGCATGTCTCCTTTTAGAAGCCTTTTTTTGTTAAAAAAAAAAGACAGTGGCAGCTATAATTTCCAATATGAGCACAAATAAATAAGAGTATAAGATCTCAATACTAGATTTACAGTGCACACCCCTGCCAAGTCTTGGCGTTCCTACTCGG--CTGTGACATTTCTCCGAATAAAAAGTCCTGTCCTCCGACGTTCTCTTGTCCACCAACAGTTGTTACTTTACAGCTTGAGGTCGTTAGCTATTTTAGATGCAATATTTTTGAAGCCTATAGAAGTACCGGATATGCGCTTGAAGCGCACGCCATTCAGGGACAAGCGGGGAAGCTTACAAACTTCTATCTCCCACTGAACTAAAGAGTCTGTGTTGGGGTCTCCGTGAACACACAGCAGTAAGAACTTCTCCCGCTGTTCGTAATCACAGTTGTTTTTGTCTAATACTTTGCGTATTTCTTGCATTATCTCGTTCGGATCCCGCGACGACGTGGTCTTCATACTCCAGGTGAACCTGAGAGACCGTGGCTTCACCTGGTCGTCGTTCATTGTCCTACAAACGACAAGAAAATAAGATATCTGACTCATCAAAAATGCACATCAACTGAAGTGTCATACAAGAATTAGATTTTAAAACCAAAAATGCACTACTCTATCGCCAAAAAAAAAAAATTACAAACACATGAAGAATTATACAGATTTCATTGAAACAGGTTTAACATATATTGGAACAGGCATGCAATTGTGTAAAAATATTATAAAAATCTCTGACAAGTGAACATATTGGCAGTCTGTTGAACATGA----TGAATGTGATGTGTTTATGGCAGATGGCTTTATCAA---TACTAAAGTTCTTCACACACCACAATAATTGTTTATATCATCGCTTTACAAGTGAAATCCACTAAGTAATTTTTTTCAGTGTTGAGTTGTTTGCTTATATACACTAAAAATTATATTCTATC-------GATCGTCATATACATTGCAAACATGACCCAGTGGAATTCTCCAGTCGATAGAATATAATTTCTAGTCTAGATAAGCAAAAAACTCA
Ntennessensis_IndianCave_N052 -------------------------------------------------------------------------TTTTCGAAATAAAAATGACAGCATTTTTTCTTTTTTAAATAGATAACTCTACATACCGAGTGCTAGTCTATATACAGTGATTGGGCACCGGCACCTGCACACGGGGCGCCGGTTGCCCGACAAACATAGAGGGTAAACTATGGTGTGCTAGAATAATCTGTATTCAACTAAATGTAGAACCTGTACATAAACTGGAAGTCATTGTAAGTTATGAACCATACTCTTTTTTTAAATACACTACCCCCGAAAGAACAAGGACCACAGGATAGAGCATGTCTCCTTTTAGAAGCCTTTTTTTTGTTAAAAAAAAAGACAGTGGCAGCTATAATTTCCAATATGAGCACAAATAAATAAGAGTATAAGATCTCAATACTAGATTTACAGTGCACACCCCTGCCAAGTCTTGGCGTTCCTACTCGGCTCTGCGACATTTCTCCGAATAAAAAGTCCTGTCCTTCGACGTTCTCTTGTCCACCAACAGTTGTTACTTTACAGCTTGAGGTCGTTAGCTATTTTAGATGCAATATTTTTGAAGCCTATAGAAGTACCGGATATGCGCTTGAAGCGCACGCCATTCAGGGACAAGCGGGGAAGCTTACAAACTTCTATCTCCCACTGAACTAAAGAGTCTGTGTTGGGGTCTCCGTGAACACACAGCAGTAAGAACTTCTCCCGCTGTTCGTAATCACAGTTGTTTTTGTCTAATACTTTGCGTATTTCTTGCATTATCTCGTTCGGATCCCGCGACGACGTGGTCTTCATACTCCAGGTGAACCTGAGAGACCGTGGCTTCACCTGGTCGTCGTTCATTGTCCTACAAACGACAAGAAAATAAGATATCTGACTCATCAAAAATGCACATCAACTGAAGTGTCATACAAGAATTAGATTTCAAAACCAAAAATGCACTACTGTATCGCCAATAATAATAATTTACAAACACATGAAGAATTATACAGATTTCATTGAGACAGGTTTAATATACATTGGAAAAGGCATGCAATTGTGTAAAAATATTATAAAAGTCTCTGACAAGTGAACATGTTTGCAGTCTGTTGAACATACACTCTGTATGCAATGTGTTTATGGCAGATGACTATATCGAAGATACTAAAGTTCTTCTCACACCACAATAATTGTTTCTATTGTCGCTTTACAAGTGAAATCCACTAAGTAATTTTTTTCAGTGTTGAGTTGTTTGCTTATATACACTAAAAATTATATTCTAGCGACCGGAGATCGTCCTATACATTGCAAACATGACCTAGTGGAATTCTCCAGTCGATAGAATATAATTTCTA----------------------
Ntennessensis_LittleStony_N645 ---------------------------------------CCTCAACTCTCCAGAGGCAATACAAAATAATGGATTTTCGAAATAAAAATGACAGCATTTTTTCTTTTTTAAATAGATAACTCTACATACCGAGTGCTAGTCTATATACAGTGATTGGGCACCGGCACCTGCACACGGGGCGCCGGTTGCCCGACAAACATAGAGGGTAAACTATGGTGTGCTAGAATAATCTGTATTCAACTAAATGTAGAACCTGTACATAAACTGGAAGTCATTGTAAGTTATGAACCATACTCTTTTTTTAAATACACTACCCCCGAAAGAACAAGGACCACAGGATAGAGCATGTCTCCTTTTAGAAGCCTTTTTTTTGTTAAAAAAAAAGACAGTGGCAGCTATAATTTCCAATATGAGCACAAATAAATAAGAGTATAAGATCTCAATACTAGATTTACAGTGCACACCCCTGCCAAGTCTTGGCGTTCCTACTCGGCTCTGCGACATTTCTCCGAATAAAAAGTCCTGTCCTTCGACGTTCTCTTGTCCACCAACAGTTGTTACTTTACAGCTTGAGGTCGTTAGCTATTTTAGATGCAATATTTTTGAAGCCTATAGAAGTACCGGATATGCGCTTGAAGCGCACGCCATTCAGGGACAAGCGGGGAAGCTTACAAACTTCTATCTCCCACTGAACTAAAGAGTCTGTGTTGGGGTCTCCGTGAACACACAGCAGTAAGAACTTCTCCCGCTGTTCGTAATCACAGTTGTTTTTGTCTAATACTTTGCGTATTTCTTGCATTATCTCGTTCGGATCCCGCGACGACGTGGTCTTCATACTCCAGGTGAACCTGAGAGACCGTGGCTTCACCTGGTCGTCGTTCATTGTCCTACAAACGACAAGAAAATAAGATATCTGACTCATCAAAAATGCACATCAACTGAAGTGTCATACAAGAATTAGATTTCAAAACCAAAAATGCACTACTGTATCGCCAATAATAATAATTTACAAACACATGAAGAATTATACAGATTTCATTGAGACAGGTTTAATATACATTGGAAAAGGCATGCAATTGTGTAAAAATATTATAAAAGTCTCTGACAAGTGAACATGTTTGCAGTCTGTTGAACATACACTCTGTATGCAATGTGTTTATGGCAGATGCCTATATCGAAGATACTAAAGTTCTTCTCACACCACAATAATTGTTTCTATTGTCGCTTTACAAGTGAAATCCACTAAGTAATTTTTTTCAGTGTTGAGTTGTTTGCTTATATACACTAAAAATTATATTCTAGCGACCGGAGATCGTCCTATACATTGCAAACATGACCCAGTGGAATTCTCCAGTTGATAGAATATATTTTCTGGTCTAGAAATGCAAATAACTGA
Ntennessensis_Watauga_N1046 --CAATTTACAATTTTTACAGTCAAGTACACACTTTCAACCTCAACTCTCCAGAGGCAATACAAAATAATGGATTTTCGAAATAAAAATGACAGCATTTTTTCTTTTTTAAATAGATAACTCTACATACCGAGTGCTAGTCTATATACAGTGATTGGGCACCGGCACCTGCACACGGGGCGCCGGTTGCCCGACAAACATAGAGGGTAAACTATGGTGTGCTAGAATAATCTGTATTCAACTAAATGTAGAACCTGTACATAAACTGGAAGTCATTGTAAGTTATGAACCATACTCTTTTTTTAAATACACTACCCCCGAAAGAACAAGGACCACAGGATAGAGCATGTCTCCTTTTAGAAGCCTTTTTTTTGTTAAAAAAAAAGACAGTGGCAGCTATAATTTCCAATATGAGCACAAATAAATAAGAGTATAAGATCTCAATACTAGATTTACAGTGCACACCCCTGCCAAGTCTTGGCGTTCCTACTCGGCTCTGTGACATTTCTCAGAATAAAAAGTCCTGTCCTTCGACGTTCTCTTGTCCACCAACAGTTGTTACTTTACAGCTTGAGGTCGTTAGCTATTTTAGATGCAATATTTTTGAAGCCTATAGAAGTACCGGATATGCGCTTGAAGCGCACGCCATTCAGGGACAAGCGGGGAAGCTTACAAACTTCTATCTCCCACTGAACTAAAGAGTCTGTGTTGGGGTCTCCGTGAACACACAGCAGTAAGAACTTCTCCCGCTGTTCGTAATCACAGTTGTTTTTGTCTAATACTTTGCGTATTTCTTGCATTATCTCGTTCGGATCCCGCGACGACGTGGTCTTCATACTCCAGGTGAACCTGAGAGACCGTGGCTTCACCTGGTCGTCGTTCATTGTCCTACAAACGACAAGAAAATAAGATATCTGACTCATCAAAAATGCACATCAACTGAAGTGTCATACAAGAATTAGATTTCAAAACCAAAAATGCACTACTGTATCGCCAATAATAATAATTTACAAACACATGAAGAATTATACAGATTTCATTGAGACAGGTTTAATATACATCGAAAAAGGCAAGCAATTGTGTAAAAATATTATAAAAGTCTCTGACAAGTGAACATGTTTGCAGTCTGTTGAACATACACTCTGTATGCAATGTGTTTATGGCAGATGCCTATATCGAAGATACTAAAGTTCTTCTCACACCACAATAATTGTTTTTATTGTCGCTTTACAAGTGAAATCCACTAAGTCATTTTTTTCAGTGTTGAGTTACTTGCTTATTTACACTAAAAATTATATTCTAGCGACCGGAGATCGTCCTATACATTGCAAACATGACCCAGTGGAATTCTCCAGTCGATAGAATATAA----------------------------
