# Supplementary material for: ﻿New species in old mountains: integrative taxonomy reveals ten new species and extensive short-range endemism in Nesticus spiders (Araneae, Nesticidae) from the southern Appalachian Mountains
Source: Zookeys. 2023 Feb 3;1145:1–130. doi: 10.3897/zookeys.1145.96724 (PMC10208238; doi:10.3897/zookeys.1145.96724)
Supplement: Supplementary material 4 — Input alignments, analysis log files, and output tree files [file zookeys-1145-001_article-96724__-s004.zip › uce-200332 (modified).phy]

 89 1319
Nesticus_Japan_G2153 --------AATTTTATT-ATAAAAAGT------------AAATTGTACAGCTTCATCAATGTCTCTGCTGTATGATATCTTGCATTTGTATTATTTAGCATCAAACTTTTTTTCTGCTTCAAA------------AATTTATCATGAGTTAAGTTAAATTAATGTTGATC----------AACCTGTGTTAA-----------TGTAGTTAAAATAATGATGATTA--CAAATAA---CTATTAAATTATTATCTGCATTACCAGACGAAAACATTTGAGACTTAATTTTGCAGGGAACTGGGTTGTACGAAAATTTGCCAATTTTGCAATAATATATTTTTCTCCCTCCTCTCACATGGCTAGGTGGCACCTATCACAGAACTGAAATTGCCATTAACGGCGA--CACCAAGCTG--------GTTAAAGGCATGGCAGTAGAGACAA---------------AGAATGTGACTAGATATTATTTTTTTTACCTTTTACTAAATTTGAAGGAAAGCTTGCTAAAAAAGGACTGCCTCCCAGCATGGTTCATGGACATGTCCTGCGAGTTGAGTGGCACCATGCCCTGGGGTCCATTGCAGGTGTTGACGGGACGTCGTGTCTGCCCACTGTGAAACGTGCTTCTGTTAGCAGTGCCTCGTGGAAATGCTCTGCTGACAGCTGGCAATGGAGACAGTGCAGCAGGCTGTTTTGCAATAGCCGCAGTGCTGGACAAGACACAATT--TTTAAAAATACACATATATACTCAAATTCAAGCCTTTTCAAGGTAGAAATTAAGTTTTTTTCAAGCTTTTCAAGATTTTCATAACAGAATTCAGGGTTCCCACTCTATTTTTAAAATAAAATTCCCCGCAGAGGATTTTT------CATAAAATTCCAGACTTATCTTACAATTCAAGACATATT------TTTCAGAAAACAGCTCAAGCATGAGCAAAAAACAAATGGCTTTCACATGATCGTGAATCTGGGTAATTT-----------GATTTCCGCCGAA----------------AACTTTTCAGAATTTTCAGTGAC---------AAAAAGCGTTTTTCACTAGAATT---GAAAATTTTCCAGG-----------------TTATCTCGAAATTGGTTTTCAGCAAAAAAA-GCACTATTCCCTGACATTTTTAAATTC-----CCTGACCCGTGAGAACCCTGACAACATAGGTTTAAGAAAGAAAACTATGCCTAATAACATGCACTGTAATATAT--------GAGCTACTT------------------------------
Nesticus_nahaunus_Mexico_G2881 TCATTTACAATACTATTTGCACTGAATTACATTTATTACCAACTGTGTAAATA----------ACAACAAGGCATTGAAATTTCAAGAGACAAGTCCAAATAGTAGTCTGTTCCGGAAACAAACGATAGGAATCCAAATGGTGGT-----GGCGAAAAGTGCCCCTTTGGTGTATGTCATGGCGATTGCA-------------TGGGTCGATCGTTACGGTGATCG--------CGAGAGATCGGATTAATTTCG-------TTTCGTAGACCTTTTATCGATTTCCTCGAGAAGGAAGCCCATATAATGGAAAAGTACCACTTTTACTGTAAAAGATGCATTTGGTTATTTTAACACAGAAACTCTGATC---TTTTAAAAGATAACTCGTCCGAAAAGATGCACCGCCACGTTA----------AAAAAATATGGCACTCTCAACAACGAACATTCGGAAGCCGTATGGGACTAGGAATTGTTTCTTTTACCTTTTACTAAATTTGAAAGAAAGCTTGCTAAAAAAGGACTGCCTCCCGGCATGATTCATGGACATGTCTTGTGAGTTGAGTGGCACCATGCCCTGGGGTCCATTGCAGGTGTTGACGGGACGTCGCGTCTGCCCACTGTGAAACGTGCTTCTGTTAGCAGTGCCTCGTGGAAATGCTCTGCTGACAGCTGGCAATGGAGACAGTGCAGCAGGCTGTTTTGCAATAGCCGCAGTGCTAC-GGAGAAACAAA---------------CGTCCCGATTAAATGTCACGTCGAGAAAAAAAACAATGCAAGTTGTATTGATTTTAATCAACAGAGGCACTACAGAATCCAGGGTTGATACTTTTTTTCTAAAACCAA--TCCAAGCGAGCGTTGTTTAAGAA-TAGAAAAATGCAACCAACCTGAAATTCCTAACTGAAACTGTAAAATTCCGGGTAATTATGAAATATTTCAAAGAGTTTTGCTAGAATATGCACGAATAAATACCAAATTTTATT--TACAAATATTTTTCAAGATGGATTGAGAGAGAGATCATAATTTTAATTATAACAAAATGAGTTCACGAAGACAATTTTTGTGTATTTCAACTTGTTGGTACTCTATCCTGTGGAAGTTGGGACAATGTTTCATCTAAAGT-----------------------ATGGCCTAACATGTCGAGATAC------------------------------------------------------------------------------------------------------------------------------
Nsilvestrii_Hellgate_N1108 ------------TTATCCAGAACAAACAAGCTCTA----GAACCATACAAATTTACTGATGTTC-------ATTTTTCTATTTAATAAAAAAAAATT---------TCTG---------------ACATATATTT--------------------------------------------TAAATTTTCTCATCTT--------TGCGGTTA------------------------GAGATAATAAATTTTAGATGATGGTGTGTATGTCGGGAATTCAACAAT-------TTAAAAAAGCCTGCACAGT------------CTTTTATTT----------------TTTCACCAACATACAAACCCCGAAT-TTTTAAAGAAGAT------------AAGATGCACAGCTATGTTA--------AAATATGGCACTTTCGTCTCAACAACAATAGTTCATTGGAAGGATAAGACTAGA---------TTTTACCTTTTACTAAATTTGAAGGAAAGCTTGCTAAAAAAGGACTGCCGCCCGGCATGATTCATCGACATGTCCTGCGAGTTGAGTGGAACCATGCCCTGGGGTCCATTGCAGGTGTTGACGGGACGTCGCGTCTGCCCACTGTGAAACGTGCTTCTGTTAGCAGTGCCTCGTGGAAATGCTCTGCTGACAGCTGGCAATGGAGACAGTGCTGCAGGCTGTTTTGCAATAGCCGCAGTGCTAGGGGGGGCAAAAAGAACTTTAATAAACAAATTTTTGCTATAGGCAATTTGTGACGCAGAAACTCTTGTGGCTCCGTCTATGTGATTGAATGGAGATATTA----ACTCAGCGTTGTGATTTTGACTCGAAAACTGATTTAAAGGTAAACAATTTACAATAAATATAAAAAACTAGGCTTACTACCCGGCTTGCTGTATGTT-CATAGTGCAAGATAACAACGTTGAGATTTAAAAAAATCTGCCATAGATTAAATAAATAATTATTTAGATGTTCCCGTGTCCAAAATCCTTCTCGTTGGACTGGAGACTCATGCCAAATTTGGCCGCTCTACGTTTATCCCGGAATTGAGTTTTATATATAAGATAATAAGCAAGTATACTGCAATGTTTGTTTTGAATTAACATTTTTTTTAAATA---TTACAGCAACAAAAGGTAAAATTTTATTGAGTTTCAGAATACTACAGTTAAATATGCAAGACAAAAGGAAAGTAAGATTT----CTGAAATTATTTCCATGAGTTATCTTTATTATTATATACAGTTTGGACATTTTTCGTGACTGGTAA------------------
Narcheri_Cheaha_N023 ATATGTTTAATTTTATTTATAAGAAATAACATTTACTGTAAATTATATTACTTTTTTGTTGTTACTAT---GTTTTATTAGCTAATTAAACAAGACCAAATTGGAGTTTGTTTCTGAATTGAGCACTACAATTTTAAGTCATAATTAATGAATTAAAAGTACTTTTCAGCCACAATTCATAACTTTTGCCAATTTTTAAAACTTATACTTAATATGGCAGAAATGAGCCAAATAAGAAAAATTCAATCATTTCTGAAGTGAATTATGTAAAACATTTAGGGATTCCTCATTGAAGGAAACAGACATAACGGAAAAGTACCGCTTTTTCTATAAAAGGAGTATTTGGTTATTTCAACACAGAAACCCTGAAC-TTTTTAAAGAGATAACTTGCCTGAAAAGATGCACAACCATGTTAAAAATAAAAAAAATAGTATGGCACTCTCAACAACGAACATCCGGAAGCAGTATAGGACTAGGAATTGTTTCTTTTACCTTTTACTAAATTTGAAAGAAAGCTTGCTAAAAAAGGACTGCCTCCCGGCATGATTCATGGACATGTCCTGTGAGTTGAGTGGCACCATGCCCTGGGGTCCATTGCAGGTGTTGACGGGACGTCGTGTCTGCCCACTGTGAAACGTGCTTCTGTTAGCAGTGCCTCGTGGAAATGCTCTGCTGACAGCTGGCAATGGAGACAGTGCAGCAGGCTGTTTTGCAATAGCCGCAGTGCTACGGGGGAAACAAAAGATTTGAGCATACA-AACCAGATTGAATGTCATGCGTGACAATAAAACAATCTAACCTCTATTGATTCTAATTAACAGAAGCACTATAGAATCCAGAGTTCATACTCATTTTCTAAAATGAATTTCCAGGCAAGCAATGTTTAAAATATAGGAAAATGCAGGGTGGTCATACATTGTTGGACACATTACAAAGTTTAATAAAACAACCA--------AGAAATCACTGCCATAGTTTAAATGAGTAAGCATTCTAGTTTTTT------TATTTCTTTTACGATTAGTCAAGGATGTGAAGGTAATTTTTCTGAGTACACAATGACCCAACAGTGAAAAGTTGTATGTATCTCGACATGCTAGAGTTCTTCCATACCCAAGCTGAAATACCGTCATTCCCAAGCTTACTTGCAACAAGAAAGGGTACCATCACATAACATGTTAAAACAGTGAACTTTTATGTGTGCGGTTGTACATGGAATG------------GGGCAAATTGATAAAAATATCTGGCTGAATTCATAAACCTAAAA---------------ATATCCTTTACTTAAAAATGTA
Nbarri_Bishop_N1072 ATACGTTTAATTTTATTTATAAGAAATAACATTTATTGTAAACTATGTTACTTTTTTGTTGTTACTACTATGTTTTATTAGCTAATTAAACAAGTCTGAATTAGAGTTTGTTTCTAACTTGAACA-----ATTTTAAGTCATAATTAATGACTTAAAATTACTTTTCAGCCACAATTCATAACTTTTGCCGTCTCTTTAC-----------------------------------------------------------------TATAAAA----------------------------------------------CCGTCTTTACTATAAAATGAGTATTTGGTTATTTCAACACAGAAACCCTGAACTTTTTTAAAAAGATAACTTGTCTGAAAAGATGCACAGCCATGTTAAAAAAAA-TAAAATAGTATGGCACTCTCAACAACGAAAATTCCGAAGCAGGATAGGACTAGGAATTGTTTCTTTTACCTTTTACTAAATTTGAAAGAAAGCTTGCTAAAAAAGGACTGCCTCCCGGCATGATTCATGGACATGTCCTGTGAGTTGAGTGGCACCATGCCCTGGGGTCCATTGCAGGTGTTGACGGGACGTCGTGTCTGCCCACTGTGAAACGTGCTTCTGTTAGCAGTGCCTCGTGGAAATGCTCTGCTGACAGCTGGCAATGGAGACAGTGCAGCAGGCTGTTTTGCAATAGCCGCAGTGCTACAGAGGAAACAAACGAATTAAGCACACACATCATGATTGAATGTCATGTATGACAATAAAACAATTTAAGCTGTATTGATTCCACTTAACAGAGGCACTACAGAATCAAGGGTTCCTACTCTTTTTTTAAAACGAATTTCCAGGCAAGCAATGTTTAAAAAATAGGAAAATGCAGGGTGGTCATAAATTGTTGGACACATTACAAAGTTCAATAAAACAACCAAGAAATGTAGAAATCGCTGCTATAGTTTAAATGAATACACACGAG--TTTTTTAGTATATATT-TCCCCCCGATTGGTCAAGGATTTTAAGGTAATTTTTCTCAGTACACAATGATCCCACAGTGAAAAATTGTATGTATCTTGACATGTTAGACTTCTTCCATACCTAAAATGAAACATCGTCATTCCCAAGTTTATTTCCAACAAG---GGGTACCATTGCATAACACGTCAAGACACACAAATTTTCACTGTGGGGTCATTGAAGACACAGACCTATCACCAAGGCCATTCTCAAAAAAAAATTATACTAATATATAAAATTGAGAATTAGTTTGTGTGTGG---------------------
Nbarri_LostCoveCave_N0065 ------------------------------------------------------------GTTACTACTATGTTTTATTAGCTAATTAAACAAGTCTGAATTAGAGTTTGTTTCTAACTTGAACA----------AAGTCATAATTAATAACTTAAAATTACTTTTCAGCCATAATTCATTTCTTTTGCCAATTTTTAAGTATTAAACATACTATGACAGAAATTAGCCAAATAAGAAAAATTCAATCATTTCTGAAATTATTTATATAAAACATTTAGGGATTCCTTGGCCAAGGAAACCGGCATAACGAAAAAGTACCGTCTTTACTATAAAAGGAGTATTTGGTTATTTCAACACAGAAACCCTGAACTTTTTTAAAAAGATAACTTGTCTGAAAAGATGCACAGCCATGTTAAAAAAAA-TAAAATAGTATGGCACTCTCAACAACGAAAATTCCGAAGCAGGATAGGACTAGGAATTGTTTCTTTTACCTTTTACTAAATTTGAAAGAAAGCTTGCTAAAAAAGGACTGCCTCCCGGCATGATTCATGGACATGTCCTGTGAGTTGAGTGGCACCATGCCCTGGGGTCCATTGCAGGTGTTGACGGGACGTCGTGTCTGCCCACTGTGAAACGTGCTTCTGTTAGCAGTGCCTCGTGGAAATGCTCTGCTGACAGCTGGCAATGGAGACAGTGCAGCAGGCTGTTTTGCAATAGCCGCAGTGCTACGGAGGAAACAAACGAATTAAGCACACACATCATGATTGAATGTCATGTATGACAATAAAACAATTTAAGCTGTATTGAT-----TCATAAGAGGCACTACAGAATCAAGGGTTCCTACTCTTTTTTTAAAATGAATTTCCAGGCAAGCAATGTTTAAAAAATAGGAAAATGCAGGGTGGTCATAAATTGTTGGACACATTACAAAGTTCAATAAAACAACCAAGAAATGTAGAAATCGCTGCTATAGTTTAAATGAATACACACGAG--TTTTTTAGCATATATTTCCCCCCCGATTGGTCAAGGATTTTAAGGTAATTTTTCTCAGTACACAATGATCCCACAGTGAAAAATTGTATGTATCTTGACATGTTCGACTTCTTCCATACCTAAAATGAAACATCGTCATTCCCAAGTTTATTTCCAACAAGAAGGGGTACCATTGCATAACACGTCAAGACACACAAATTTTCACTGTGGGGTCATTGAAGACACAGACCTATCACCAAGGCCATTCTCAAAAAAAAATTATACTAATATATAAAATTGAGAATTAGTTTGTGTGTGGTAACATGTAGCGAAAAGGATA
Nbarri_eyed_ClayCave_G2082 ATATGTTTAATTTTATTTATAAGAAATAAAATTTGCTGTAAACTATATTACTTTTTTGTTGGTACTACTATGTC---TCAGCTAATTAAACAAGTCCGAATTGGAGTTAA--AATAACTTGAACAGTACAATTTTAAGTCATAATTAATGACTTAAAATTACTTTTCAGCCACAATTCATAACTTTTGCCAACTTTTAAAAGTTATACCTACTATGACAGAAATTAGCCAAGTAAGAAAAATTCAATCATTTCTGAAATGATTTATGTAAAACATTTAGGGATTCCTTGGCGAAGGAGACCGGCATAACGAAAAAGTACCATTTTTACTATAAAAGAAGTATTTGGTTATTTCAACACAGAAACCCTGAACTTTTTTAAAAAGATAACTTGTCTGAAAAGATGCACAGCCATGTTAAAATAAAAAAAAATAGTATGGCACTCTCAACAACGAAAATTCCGAAGCAGGATAGGACTAGGAATTGTTTCTTTTACCTTTTACTAAATTTGAAAGAAAGCTTGCTAAAAAAGGACTGCCTTCCGGCATGATTCATGGACATGTCCTGTGAGTTGAGTGGCACCATGCCCTGGGGTCCATTGCAGGTGTTGACGGGACGTCGTGTCTGCCCACTGTGAAACGTGCTTCTGTTAGCAGTGCCTCGTGGAAATGCTCTGCTGACAGCTGGCAATGGAGACAGTGCAGCAGGCTGTTTTGCAATAGCCGCAGTGCTACGGGGGAAACAAATGATTTGAGCATACACATTCTGACTGAATGTCATGTAAGACAATAAAACAATTTTAGCTGTATTGATTCTAATCAACAGAGACACTACAGAATCCAGGGTTCATACTCTTTTTCTAAAACAAATTTCCAGGCAAGCAATGTTTTTAAAATAGGAAAATGCAGGCTGGTCATAAATTGTTGGACACAGTACAAAGTTCAATAAAACAACCAAGAAATGTAGAAATCGCTGCTATAGTTTAAATGAATACACATTTGAGTTTTTTTAAGTATA-TTCTTTCAGGATTGGTCAAGGATGTTAAGGTAATTTTTCTCACTACACACTGATCACACAGTGAAAAGTTGTATGTATCTCAACATGTTAGAGTTCTTCCATACTTAAGATGAAACATCGTCATTCTCAATTTTACTTCCTACAAGAAAGGGTACCATTGCGTAACACATCGAGATACACAAATTTTCACTGCAGGCTCATTGAAGACACA------------AGGCCACTCAC-AAAAAAATCTATACCAATATATAAAATTGAAAATTCATTTGTGTGTGGGAATATGTA------------
Nbarrowsi_Gregorys_N270 ATATGTTTAAATTTAATTATAAGAAATAACATTTACTGTATACTATATTACTTTTTTGTTGTTACTACTATGTTTTATCAGTTAATTAAACAAGTCTGAATTGGAGTTTGTTTCCAACTTGAACAGTACAATTTTAAGCCAT-------GACTTAAAATTACTTTTCAGCCACAATTCATAACTTTTGCCAATTT--------TATACCTACTATGACAGAAATTAGCCAAATAAGAAAAATTCAATCATTTCTGAAATGATTTATGTAAAACATTTAGGGATTCCTTGGCAAAGGAAACCGGCATAACGAAAAAGTACCGTTTTTACTATTAAAGGAGTATTTGGTTATTTCAACACAGAAACCCTGAACTTTTTTAAAAAGATAACTTGTCTGAAAAGATGCACAGCCATGTTAAAAAAA--TAAAATAGTATGGCACTCTCAACAACGAAAATTCCGAAGCAGGATAGGACTAGGAATTGTTTCTTTTACCTTTTACTAAATTTGAAAGAAAGCTTGCTAAAAAAGGACTGCCTCCCGGCATGATTCATGGACATGTCCTGTGAGTTGAGTGGCACCATGCCCTGGGGTCCATTGCAGGTGTTGACGGGACGTCGTGTCTGCCCACTGTGAAACGTGCTTCTGTTAGCAGTGCCTCGTGGAAATGCTCTGCTGACAGCTGGCAATGGAGACAGTGCAGCAGGCTGTTTTGCAATAGCCGCAGTGCTACGGACGAAACAAACGAATTAAGCATACACATCCTGATTGAATGTCATGTATAAC-ATAAAACAATTTAAGCTGTATTGATTCTAATCAACAGAGGCACTACAGAATCCAGGGTTCATAGTCTTTTTCTAAAACGAATTTCCAGGCAAGCAAAGTTTAAAAAATAGGAAAATGCAGGGTGGTCATAAATTGTTTTACACATTACAAGGTTCAATAAAACAACCAAGAAATGTAGAAATTGCTGCTATAGTTTAAATGAGTACACATTTGAGTTTTTTAGTATATATATTTTTAATGATTGGTCAAGGATGATAAGGTAATTTTTCTCAGTACACACTGATCCCACAGTGAAAAGTTGTATGTATCTCGACATGTTAGAGTTCTTCCATACCTAAGATGAAACATCGCCATTCTCAAGTTTACTTCCAACAAGAACGGG-ACCATTGAGTAACATGCCGAGATACACAAATTTTCACTGTGGGCTCATTGAAGACACAGGTCTATCACCAAGGCCATTTGCAAAAAAAATCTATACTAATATATAAAATTGAGAAATCGTTTGTGTGTGGTAACGTGTAACGAAA---ATA
Nbarrowsi_Tuckaleechee_N360 ATATGTTTAATTTTATTTATAAGAAATAACATTTACTGTAAACTATGTTACTTTTTTGTTGTTACTACTATGTTTTATCAGTTAATTAAACAAGTCTGAATTGGAGTTTGTTTCTAACTTGAACAGTACAATTTTAAGCCAT-------GACTTAAAATTACTTTTCAGCCACAATTCATAACTTTTGCCAATTT--------TATACCTACTATGACAGAAATTAGCCAAATAAGAAAAATTCAATCATTTCTGAAATGATTTATGTAAAACATTTAGGGATTCCTTGGCAAAGGAAACCGGCATAACGAAAAAGTACCGTTTTTACCATTAAAGGAGTATTTGGTTATTTCAACACAGAAACCCTGAACTTTTTTAAAAAGATAACTTGTCTGAAAAGATGCACAGCCATGTTAAAAAAA--TAAAATAGTATGGCACTCTCAACAACGAAAATTCCGAAGCAGGATAGGACTAGGAATTGTTTCTTTTACCTTTTACTAAATTTGAAAGAAAGCTTGCTAAAAAAGGACTGCCTCCCGGCATGATTCATGGACATGTCCTGTGAGTTGAGTGGCACCATGCCCTGGGGTCCATTGCAGGTGTTGACGGGACGTCGTGTCTGCCCACTGTGAAACGTGCTTCTGTTAGCAGTGCCTCGTGGAAATGCTCTGCTGACAGCTGGCAATGGAGACAGTGCAGCAGGCTGTTTTGCAATAGCCGCAGTGCTACGGACGAAACAAATGAATTAAGCATACACATCCTGATTGAATGTCATGTATAACAATAAAACAATTTAAGCTGTATTGATTCTAATCAACAGAGGCACTACAGAATCCAGGGTTCATAGTCTTTTTCTAAAACGAATTTCCAGGCAAGCAAAGTTTAAAAAATAGGAAAATGCAGGGTGGTCATAAATTGTTTTACACATTACAAAGTTCAATAAAACAACCAAGAAATGTAGAAATTGCTGCTATAGTTTAAATGAGTACACATTTGAGTTTTTTTATATATATATTTTTAATGATTGGTCAAGGATGTTAAGGTAATTTTTCTCAGTACACACTGATCCCACAGTGAAAAGTTGTATGTATCTCGACATGTTAGAGTTCTTCCATACCCAAGATGAAACATCGCCATTCTCAAGTTTACTTCCAACAAGAAAGGG-ACCATTGCGTAAC------------------------------------------------------------------------------------------------------------------------------------------
Nbishopi_DryFalls_N150 -------------------------------------------------------------------------------------------------GAATTGGAGTGTGTCTCTAACTTGAACAGTACAATTTTAAGTCATAATTAATGACTTAAAATTACTTTTCAGCCACAATTCATAACTTTTACCAATTTTTAAGTCTTATACCTACTATGACAGAAATTGGCCAAATAAGAAAAATTCAATCATTTCTGAAATTATTTATGTAAAACATTTAGGGATTCCTTGATTAAGGAAACCGGCATAACGAAAATGTACCG----TAAAGTAAAAGGAGTATTTGGTTATTTCAACACAGAAACCCTGAACTTTTTAAAAAAGATAACTTGTCTGAAAAGATGCACAGCCATGATAAAAATAAATAAAATAGTATGGCACTCTCAACAACAAAAATTCCGAAGCAGGATAGGACTAGGAATTGTTTCTTTTACCTTTTACTAAATTTGAAAGAAAGCTTGCTAAAAAAGGACTGCCTCCCGGCATGATTCATGGACATGTCCTGTGAGTTGAGTGGCACCATGCCCTGGGGTCCATTGCAGGTGTTGACGGGACGTCGTGTCTGCCCACTGTGAAACGTGCTTCTGTTAGCAGTGCCTCGTGGAAATGCTCTGCTGACAGCTGGCAATGGAGACAGTGCAGCAGGCTGTTTTGCAATAGCCGCAGTGCTATAGAGGAAACAAACAAATTAAGCATACACATCCTGATTGAATGTCATGTATGACAATAAAACAATTTAAGCTGTATTGATTCTAATCAACAGAGGCACTACAGAATCAAGAGTTCCTACTCTTTTTCTAAAACGAATTTCCAGGCAAGCAATGTTTAAAAAATAGGAAAATGCAGG-TGGTCATAAATTGTTGGACACATTACAAAGTTCAATAAAACAACCAAGAAATGTAGAAATCGCTGCTATAGTTTAAATGAATACATACGAGAGTTTTTTAGTATATATTT-CCCCCCGATTGGTCAAGGATTTTAAGGTAATTTTTCTCAGTACACAATGATCCCACAGTGAAAAATTGTATGTATCTCGACATGTTAGAGTTCTTCCATTCCTAAAATGAAACATCGTCATTCTCAAGTTTATTTCCAACAAGAAAGGGTATCATTGCATAACACGTCGAGAGACATAAATTTTCACTGTGGGCTCATTGAAGACACAGGCCCATCACCAAGGCCATTCACAAAAAAAATCTATACTAATATATAAAATTGAGAATTCATTTGTGTGTGGTAACGTGTAGCGAAAAGGATA
Nbishopi_PoleCr_Chattooga_N885 --------------------------------------------------------------------------------------------------------------------------------------------------------------------------------T------------------TTAAGTCTTATACCTACTATGACAGAAATTGGCCAAATAAGAAAAATTCAATCATTTCTGAAATTATTTATGTAAAACATTTAGGGATTCCTTGATTAAGGAAACCGGCATAACGAAAATGTACCG----TAAAGTAAAAGGAGTATTTGGTTATTTCAACACAGAAACCCTGAACTTTTTAAAAAAGATAACTTGTCTGAAAAGATGCACAGCCATGATAAAAATAAATAAAATAGTATGGCACTCTCAACAACAAAAATTCCGAAGCAGGATAGGACTAGGAATTGTTTCTTTTACCTTTTACTAAATTTGAAAGAAAGCTTGCTAAAAAAGGACTGCCTCCCGGCATGATTCATGGACATGTCCTGTGAGTTGAGTGGCACCATGCCCTGGGGTCCATTGCAGGTGTTGACGGGACGTCGTGTCTGCCCACTGTGAAACGTGCTTCTGTTAGCAGTGCCTCGTGGAAATGCTCTGCTGACAGCTGGCAATGGAGACAGTGCAGCAGGCTGTTTTGCAATAGCCGCAGTGCTATAGAGGAAACAAACAAATTAAGCATACACATCCTGATTGAATGTCATGTATGACAATAAAACAATTTAAGCTGTATTGATTCTAATCAACAGAGGCACTACAGAATCAAGAGTTCCTACTCTTTTTCTAAAACGAATTTCCAGGCAAGCAATGTTTAAAAAATAGGAAAATGCAGG-TGGTCATAAATTGTTGGACACATTACAAAGTTCAATAAAACAACCAAGAAATGTAGAAATCGCTGCTATAGTTTAAATGAATACATACGAGAGTTTTTTAGTATATATTT-CCCCCCGATTGGTCAAGGATTTTAAGGTAATTTTTCTCAGTACACAATGATCCCACAGTGAAAAATTGTATGTATCTCGACATGTTAGAGTTCTTCCATTCCTAAAATGAAACATCGTCATTCTCAAGTTTATTTCCAACAAGAAAGGGTATCATTGCATAACACGTCGAGAGACATAAATTTTCACTGTGGGCTCATTGAAGACACAG--------------------------------------------------------------------------------------------
Nbishopi_StandingIndian_N131 ATATGTTTAATTTTATTTATAAGAAATAACATTTATTGTAAACTATGTTACTTTTTTGTTGTTACTACTATGTTTTATTAGCTAATTAAACAAGTCCGAATTGGAGTGTGTCTCTAACTTGAACAGTACAATTTTAAGTCATAATTAATGACTTAAAATTACTTTTCAGCCACAATTCATAACTTTTACCAATTTTTAAGTCTTATACCTACTATGACAGAAATTGGCCAAATAAGAAAAATTCAATCATTTCTGAAATTATTTATGTAAAACATTTAGGGATTCCTTGATTAAGGAAACCGGCATAACGAAAATGTACCG----TAAAGTAAAAGGAGTATTTGGTTATTTCAACACAGAAACCCTGAACTTTTTAAAAAAGATAACTTGTCTGAAAAGATGCACAGCCATGATAAAAATAAATAAAATAGTATGGCACTCTCAACAACAAAAATTCCGAAGCAGGATAGGACTAGGAATTGTTTCTTTTACCTTTTACTAAATTTGAAAGAAAGCTTGCTAAAAAAGGACTGCCTCCCGGCATGATTCATGGACATGTCCTGTGAGTTGAGTGGCACCATGCCCTGGGGTCCATTGCAGGTGTTGACGGGACGTCGTGTCTGCCCACTGTGAAACGTGCTTCTGTTAGCAGTGCCTCGTGGAAATGCTCTGCTGACAGCTGGCAATGGAGACAGTGCAGCAGGCTGTTTTGCAATAGCCGCAGTGCTATAGAGGAAACAAACAAATTAAGCATACACATCCTGATTGAATGTCATGTATGACAATAAAACAATTTAAGCTGTATTGATTCTAATCAACAGAGGCACTACAGAATCAAGAGTTCCTACTCTTTTTCTAAAACGAATTTCCAGGCAAGCAATGTTTAAAAAATAGGAAAATGCAGG-TGGTCATAAATTGTTGGACACATTACAAAGTTCAATAAAACAACCAAGAAATGTAGAAATCGCTGCTATAGTTTAAATGAATACATACGAGAGTTTTTTAGTATATATTT-CCCCCCGATTGGTCAAGGATTTTAAGGTAATTTTTCTCAGTACACAATGATCCCACAGTGAAAAATTGTATGTATCTCGACATGTTAGAGTTCTTCCATTCCTAAAATGAAACATCGTCATTCTCAAGTTTATTTCCAACAAGAAAGGGTATCATTGCATAACACGTCGAGAGACATAAATTTTCACTGTGGGCTCATTGAAGACACAGGCCCATCACCAAGGCCATTCACAAAAAAAATCTATACTAATATATAAAATTGAGAATTAGTTTGTGTGTGGTAACATGTAGCAAAAAGGATA
Ncanei_Egypt_N958 ATATGTTTAATTTTATTTATAAGA---AATATTTACTGTAAACTATGTT------TTGTTGTTAGTACTTAGTTTTATTAGCTAATTAAACAAGTCCGAATTGGAGTTTGTTTCTAACTTGAACAGTATAATTTTAAGTCATAATTAATGACTTCAAATTACTTTTCAGCCACAATTCATAACTTTTGCCAATTTTTAAAAGTTATACCTACTACGACAGAAATTAGCCAAATATGAAAAATTCAATCATTTCTGAAATAATTTATGTAAAACATTTAGGGATTCCTTGGCGACGGAAACCGGCATAACGAAAAAGTACCGTTTTTACTATGAAAGGAGTATTTGATTATTACAACACAGAAACCCTTAAACTTTTTAAAAAGATAGCTTGTCTGAAAAGATGCACAGCCATGTTAAAAAAAA-AAAAATAGTATGGCACTCTCAACAACGAAAATTCCGAAGCAGGATAGGACTAGGAATTGTTTCTTTTACCTTTTACTAAATTTGAAAGAAAGCTTGCTAAAAAAGGACTGCCTCCCGGCATGATTCATGGACATGTCCTGTGAGTTGAGTGGCACCATGCCCTGGGGTCCATTGCAGGTGTTGACGGGACGTCGTGTCTGCCCACTGTGAAACGTGCTTCTGTTAGCAGTGCCTCGTGGAAATGCTCTGCTGACAGCTGGCAATGGAGACAGTGCAGCAGGCTGTTTTGCAATAGCCGCAGTGCTAA-GGGGAAACAAACAGATTAGGCATACACATCCTGATTGAATGTCATGTATGACAATAAAACAATTTAAGCTGTATTGATTCTAATCAACAGAGGCACTACAGAATCCAGGGTTCATAGTCTTTTTCTAAAACGAATTTCCAGGCAAGCAATGTTTAAAAAATAGGAAAATACAGGGTGGTCATAAATTGTTTTACACATTACAAAGTTCAATA----AACCA--------AGAAATCGCTGCTATAGTTTAAATGAGTACGCATTTGAGTTTTTTAGTATATATATTTTTTACGATTGGTCAAGAATGTTAAGGTAATTTGTCTCAGTTCACAATGATCCCACAGTGAAAACTTGTATGTATCTCGACATGTTAGAGTTCTTCCATACCTAAGATGAAACATCGTCATTCGTAAGTTTACTTCCAACAAGGG-----ACCATTGCATAACATGTCAAGATACACAAATTTTCACTGTGGGTTCATTGAAGACACAGGTCTATCACCAAGGCCATTTGC---AAAAATCTATACTAATATATACAATTGAGAATTTGTTTGTGTGTGGTAACATGTAGCAAAAAGGATA
Ncarolinensis_Grandfather_N218 --------------------AAGAAATAAAATTTACTGTAAACTATATTACTTTTTTGTTGTTACTACTATGTTTTATTAGCTAATTAAACAAGTCCGAATTGGAGTTTGTTTCTAACTTGAACAGTACAATTTTAAGTCATAATTAATGACTTAAAATTACTTTTCAGCCACAATTCATAACTTTTGCCAACTTTTAAAAGTTATACCTACTATGACAGAAATTAGCCAAGTAAGAAAAATGCAATCATTTCCGAAATGATTTATGTAAAACATTTAGGGATTCCTTGGCGAAGGAGACCGGCATAACGAAAAAGTACCATTTTTACTATAAAAGGAGTATTTGGTTATTTCAACACAGAAACCCTGAACTTTTTTAAAAAGATAACTTGTCTGAAAAGATGCACAGCCATGTTAAAAAAAT-AAAAATAGTATGGCACTCTCAACAACGAAAATTCCGAAGCAGGATAGGACTAGGAATTGTTTCTTTTACCTTTTACTAAATTTGAAAGAAAGCTTGCTAAAAAAGGACTGCCTCCCGGCATGATTCATGGACATGTCCTGTGAGTTGAGTGGCACCATGCCCTGGGGTCCATTGCAGGTGTTGACGGGACGTCGTGTCTGCCCACTGTGAAACGTGCTTCTGTTAGCAGTGCCTCGTGGAAATGCTCTGCTGACAGCTGGCAATGGAGACAGTGCAGCAGGCTGTTTTGCAATAGCCGCAGTGCTACGGGAGAAACAAATGATTTGAGCATACACATCCTGATTGAATGTCATGTATGACAATAAAACAATTTTAGCTGTATTGATTCTAATCAACAGAGGCACTACAGAATCCAGGGTTCATACTCTTTTTCTAAAACAAATTTCCAGGCAAGCAATGTTTTAAAAATAGGAAAATGCAGGGTGGTCATAAATTGTTGGACACATTACGAAGTTCAATAAAACAACCAAGAAATGTAGAAATCGCTGCTATAGTTTAAATGAAGACACATTTGAGTTTTTTTAAGTATA-TTTTTTCACGATTGGTCAAGGATGTTAAGGTAATTTTTCTCAGTACACACTGATCACACAGTGAAAAGTTGTATGTATCTCGACATGTTAGAGTTCTTCCATACCTAAGATGAAACATCGTCATTCTCAAGTTTACTTCCAACAAGAAAGGGTACCATTGCGTAACACATCGAGATACACAAATTTTCACTGCAGGTTCATTGAAGACACG------------AGGCCACTCACAAAAAAAATCTATACTA-----------------------------------------------------
Ncarolinensis_LinvilleCaverns_N227 ---------------------------------------------------------------------------------------------------------------------------------------------------------------------------------------------------------------------------------------------------------------------------------------------------------------------------------------CTATAAAAGGAGTATTTGGTTATTTCAACACAGAAACCCTGAACTTTTTTAAAAAGATAACTTGTCTGAAAAGATGCACAGCCATGTTAAAAAAAA-AAAAATAGTATGGCACTCTCAACAACGAAAATTCCGAAGCAGGATAGGACTAGGAATTGTTTCTTTTACCTTTTACTAAATTTGAAAGAAAGCTTGCTAAAAAAGGACTGCCTCCCGGCATGATTCATGGACATGTCCTGTGAGTTGAGTGGCACCATGCCCTGGGGTCCATTGCAGGTGTTGACGGGACGTCGTGTCTGCCCACTGTGAAACGTGCTTCTGTTAGCAGTGCCTCGTGGAAATGCTCTGCTGACAGCTGGCAATGGAGACAGTGCAGCAGGCTGTTTTGCAATAGCCGCAGTGCTACAGGGGAAACAAATGATTTGAGCATACACATCCTGATTGAATGTCATGTATGACAATAAAACAATTTTAGCTGTATTGATTCTAATCAACAGAGGCATTACAGAATCCAGGGTTCATACTCTTTTTCTAAAACAAATTTC-----------------------------------------------------------------------------------------------------------------------------------------------------------------------------------------------------------------------------------------------------------------------------------------------------------------------------------------------------------------------------------------------------------------------------------------------------------------
Ncarteri_English_N031 -CATTTGTACTTTGGTTCATCAAAAATGTCACCAATTG--------GGTGTTTATTTTATGATGCCTCTATGCCTCTTGAACTCTTTGAAC----TCTAACTTGAATTTGTCTCTAACTTGAACAGTACAATTTTAAGTCATAATTAATGACTTAAAATTACTTTTCAGCCACAATTCATAACTTTTGCCAATTTTTAAGTCTTATACCTACTATGACAGAAATTAGCCAAATAAGAAAAATTCAATCACGTCCGAAATTATTTATGTAAAAGATTTAGGGATTCCTTGGCCAAGGAAACCGGCATGACGAAAAAGTACCATTTTTACTATAAAAGGAGTACTCGGTTATTGCAACACAGAAACCCTGAACTTTTTTAAAAAGATAACTTGTCTGAAAAGATGCACAGCCATGTTAAAAAAAA-TAAAATAGTATGGCACTCTCAACAACGAAAATTCCGAAGCAGGATAGGACTAGGAATTGTTTCTTTTACCTTTTACTAAATTTGAAAGAAAGCTTGCTAAAAAAGGACTGCCTCCCGGCATGATTCATGGACATGTCCTGTGAGTTGAGTGGCACCATGCCCTGGGGTCCATTGCAGGTGTTGACGGGACGTCGTGTCTGCCCACTGTGAAACGTGCTTCTGTTAGCAGTGCCTCGTGGAAATGCTCTGCTGACAGCTGGCAATGGAGACAGTGCAGCAGGCTGTTTTGCAATAGCCGCAGTGCTACGGAGGAAACAAACGAATTAAGCATACACATCCTGATTGAATGTCATGTATGACAATAAAACAATTTAAGCTGTATTGATTCTAATCAACAGAGGCACTCCAGAATCAAGGGTTCCTACTCTTTTTTTAAAACAAATTTCCAGGCAAGCAATGTTTAAAAAATAGGAAAATGCAGGGTGGTCATAAATTGTTGGACACATTACAAAGTTCAATAAAACAACCAAGAAATGTAGAAATTGCTGCTATAGTTTAAATGAATACACACGAGAGTTTTTTAGTATATATT-TCCCCCCGATTGGTCAAGGATTTTAAGGTAATTTTTCTCAGTACACAATGATCCCATAGTGAAAAATTGTATGTATCTTGACATT--AGAGTTCTTCCATACCTAAAATGAAACATAGTCATTTCCAAGTTTATTTCCAATAAGAAAGGGTACCATTGCATAACACGCCGAGACAC--AAATTTTCACTGTAGGGTCATTGAAGACACAGGCCTATCACCAAGGCCATTCTCAAAAAAAATTTATACTAATATATAAAATTGAGAATTAGTTTGTGTGTGGTAACATGCAGCAAAAAGGATA
Ncarteri_LaurelCave_nearTYPE_N0296 -------------------------------------------------ACTTTTTTGTTGTTACTACTATGTTTCATTAGCTAATTAAACAAGACCAAAATGGA----GTCTCTAACTTGAACAGTACAATTTTAAGTCATAATTAATGACTTAAAATTACTTTTCAGCCACAATTCATAACTTTTGCCAATTTTTAAATCTTATACCTACTATGACAGAAATTAGCCAAATAAGAAAAATTCAATCACGTCCGAAATTATTTATGTAAAAGATTTAGGGATTCCTTGGCCAAGGAAACCGGCATGACGAAAAAGTACCGTTTTTACTATAAAAGGAGTATTCGGTTATTTCAACACAGAAACCCTGAACTTTTTTAAAAATATAACTTGTCTGAAAAGATGCACAGCCATGTTAAAAAAAAAAAAAATAGTATGGCACTCTCAACAACGAAAATTCCGAAGCAGGATAGGACTAGGAATTGTTTCTTTTACCTTTTACTAAATTTGAAAGAAAGCTTGCTAAAAAAGGACTGCCTCCCGGCATGATTCATGGACATGTCCTGTGAGTTGAGTGGCACCATGCCCTGGGGTCCATTGCAGGTGTTGACGGGACGTCGTGTCTGCCCACTGTGAAACGTGCTTCTGTTAGCAGTGCCTCGTGGAAATGCTCTGCTGACAGCTGGCAATGGAGACAGTGCAGCAGGCTGTTTTGCAATAGCCGCAGTGCTACAGAGGAAACAAACGAATTAAGCATACACATCCTGATTGAATGTCATGTATGACAATAAAACAATTTAAGCTGTATTGATTCTAATCAACAGAAGCACTACAGAATCAAGGGTTCCTACTCTTTTTTTTAAACGAATTTCCAGGCAAGCAATGTTTAAAAAATAGGAAAATGCAGGGTGGTCATAAATTGTTGGACACATTACGAAGTTCAATAAAACAACCAAGAAATGCAGAAATCTCTGCTATAGTTTAA-------CACACAAGAGTTTTTTAGTATATATT-TCCCCCCGATTGGTCAAGGATTTTAAGATAATTTTTCTCAGTACACAATGATCCCATAGTAAAAAATTGTATGTATCTTGACATGTTAGAGTTCTTCCATACCTAAAATGAAACATCGTCATTCTCAAGTTTATTTCCAACAAGAAAGGGTACCATTGCATAACATGCCGAGACAC--AGATTTTCACTGTTGGGTCATTGAAGGCACAGGCCTATCACCAAGGCCATTCTCAAAAAAAAATTATACC------------------------------------------------------
Ncarteri_PilotMtn_G2185 ATGTATCAACTACTACCTTGTATAACTAAACTAACTTGTAAACTATGTTACTTTTTTGTTGTTACTACTATGTTTCATTAGCTAATTAAACAAGACCGAATTGGAGTTTGTCTCTAACTTGAACAGTACAATTTTAAGTCATAATTAATGACTTAAAATTACTTTTCAGCCACAATTCATAACTTTTGCCAATTTTTAAGTCTTATACCTACTATGACAGAAATTAGCCAAATAAGAAAAATTCAATCACATCCGAAATTATTTATGTAAAAGATTTAGGGATTCCTTGGCCAAGGAAACCGGCATGACGAAAAAGTACCGTTTTTACTATAAAAGGAGTATTCGGTTATTTCGACACAGAAACCCTGAACTTTTTAAAAAAGATAACTTGTCTGAAAAGATGCACAGCCATGTTAAAAAAAAATAAAATAGTATGGCACTCTCAACAACGAATATTCCGAAGCAGGATAGGACTAGGAATTGTTTCTTTTACCTTTTACTAAATTTGAAAGAAAGCTTGCTAAAAAAGGACTGCCTCCCGGCATGATTCATGGACATGTCCTGTGAGTTGAGTGGCACCATGCCCTGGGGTCCATTGCAGGTGTTGACGGGACGTCGTGTCTGCCCACTGTGAAACGTGCTTCTGTTAGCAGTGCCTCGTGGAAATGCTCTGCTGACAGCTGGCAATGGAGACAGTGCAGCAGGCTGTTTTGCAATAGCCGCAGTGCTACGGAGGAAACAAACGAATTAAGCATACACATCCTGATTGAATGTCATGTATGACAATAAAACAATTTAAGCTGTATTGATTCTAATCAACAGAGGCACTACAGAATCAAGGGTTCCTACTCTTTTTTTAAAACGAATTTCCAGGCAAGCAATGTTT-AAAAATAGGAAAATGCAGGGTGGTCATAAATTGTTGGACACATTACAAAGTTCAATAAAACAACCAAGAAATGCAGAAATCTCTGCTATAGTTTAAATGAATACACACGAGAGTTTCTTAGTATATATT-TCCCCCCGATTGGTCAAGGATTTTAAGGTAATTTTTCTCAGTACACAATGATCCCAAAGTGAAAAATTGTATGTATCTTGACATGTTAGAGTTCTTCAATACCTAAAATGAAACATCGTCATTCTCAAGTTTATTTCCAACAAGAAAGGGTACCATTGCATAACACGCCGAGACAC--AAATTTTCACTGTTGGGTCATTGAAGACACAGGCCTATCACCAAGGCCATTCTCAAAAAAAAATTATACTAATATATAAAATTGAGAATTAGTTTGTGTGTGGTAACATGTAGCGAAAAGGATA
Ncarteri_Pitchfork_N363 -TATGTTTATTTTTATTTATAAAAAATAACATTTATTGTAAACTATGTTACTTTTTCGTTGTTACTACTATGTTTCATTAGCTAATTAAACAAGACCGAATTGGAGTTTGTCTCTATCTTGAACA----------AAGTCATAATTAATGACTTAAAATTACTTTTCAGCCACAATTCATAACTTTTGCCAATTTTTAAGTCTTATACCTACTATGACAGAAATTAGCCAAATAAGAAAAATTCAATCACGTCCGAAATTATTTATGTAAAAGATTTAGGGATTCCTTGGCCAAGGAAACCGGCATGACGAAAAAGTACCATTTTTACTATAAAAGGAGTATTCGGTTATTTCAACACAGAAACCCTGAACTTTTTTAAAAAGATAACTTGTCTGAAAAGATGCACAGCCATGTTAAAAAAAA-TAAAATAGTATGGCACTCTCAACAACGAAAATTCCGAAGCAGGATAGGACTAGGAATTGTTTCTTTTACCTTTTACTAAATTTGAAAGAAAGCTTGCTAAAAAAGGATTGCCTCCCGGCATGATTCATGGACATGTCCTGTGAGTTGAGTGGCACCATGCCCTGGGGTCCATTGCAGGTGTTGACGGGACGTCGTGTCTGCCCACTGTGAAACGTGCTTCTGTTAGCAGTGCCTCGTGGAAATGCTCTGCTGACAGCTGGCAATGGAGACAGTGCAGCAGGCTGTTTTGCAATAGCCGCAGTGCTACGGAGGAAACAAACGAATCAAGCATACACATCCTGATTGAATGTCATGTATAACAATAAAACAATTTAAGCTGTATTGATTCTAATCAACAGAGGCACTACAGAATCAAGGGTTCCTACTCTTTTTTTAAAGCGAATTTCCAGGCAAGCAATGTTTAAAAAATAGGAAAATGCAGGGTGGTCATAAATTGTTGGACACATTACAAAGTTCAATAAAACAACCAAGAAATGTAGAAGTCGCTGCTATAGTTTAAATGAATACACACGAGAGTTTTTTAGTGTATATTCTCCCCCCGATTGGTCAAGGATTTTAAGATAATTTTTCTCAGTACACAATGATCCCATAGTGAAAAATTGTATGTATCTTGACATGTTAGAGTTCTTCCATACCTAAAAGGAAACATCGTCATTCTCAAGTTTATTTCCAATAAGAAAGGGTACCATTGCATAACACGCCGAGACAC--AAATTTTCACTGTAGGGTCATTGAAGACACAGGTC-ATCAACAAGGCCATTCTCAAAAAAAAATTATACTAATATATAAAATTGAGAATTAGTTTGTGTG------------------------
Ncarteri_WeberCty_N1044 ATATGTTTA---TTATTTATAAAAAATAACATTTATTGTAAACTATGTTACTTTTTTGTTGTTACTACT--GTTTCATTAGCTAATTAAACAAGATCGAATTGGAGTTTGTCTCTAACTTGAAAAGTACAATTTTAAGTCATAATTAATGACTTAAAATTACTTTTCAGCCACAATTCATAACTTTTGCCAATTTTTAAGTCTTATACCTACTATGACAGAAATTAGCCAAATAAGAAAAATTCAATCACGTCCGAAATTATTTATGTAAAAGATTTAGGGATTCCTTGGCCAAGGAAACCGGCATGACGAAAAAGTACCGTTTTTACTATAAAAGGAGTATTCGGTTATTTCAACACAGAAACCCTGAACTTTTTTAAAAAGATAACCTGTCTGAAAAGATGCACAGCCATGTTAAAAAAAA-TAAAATAGTATGGCACTCTCAACAACGAAAATTCCGAAGCAGGATAGGACTAGGAATTGTTTCTTTTACCTTTTACTAAATTTGAAAGAAAGCTTGCTAAAAAAGGACTGCCTCCCGGCATGATTCATGGACATGTCCTGTGAGTTGAGTGGCACCATGCCCTGGGGTCCATTGCAGGTGTTGACGGGACGTCGTGTCTGCCCACTGTGAAACGTGCTTCTGTTAGCAGTGCCTCGTGGAAATGCTCTGCTGACAGCTGGCAATGGAGACAGTGCAGCAGGCTGTTTTGCAATAGCCGCAGTGCTACGGAGGAAAAAAACGAATTAAGCATACACATTCTGATTGAATGGCATGTATGACAATAAAACAATTTAAGATGTATT-------TTTAACAGATTCACTACAGAATCAAGGGTTCCTACTCTTTTTTTAAAACGAATTTCCAGGCAAGCAATGTTTAAAAAATAGGAAAATGCAGGGTGAATAGGAATAGGCAGGGGAATAGGAAAATGCAATAAAACAACCAAGAAATGCAGAAATCTCTGCTATAGTTTAAATGAATACACACAAGAGTTTTTTAGTATATATCCCCACCCCGATTGGTCAAGGATTTTAAGGCAATTTTTCTCAGTACACAATGATCCCATAGTGAAAAATTGTATGCATCTTGACATGTTAGAGTTCTTCCATACCTAAAATGAAACATCGTCATTCACAAGTTTATTTCCAACAAGAAAGGGTACCATTGCATAACACGCCGAG----ACAAATTTTCACTGTTGGGTCATTGAAGACACAGGCCTATCACCAAGGCCATTCTCAAAAAAAATT------------------------------------------------------------
Ncarteri_div__RainbowCave_G2089 --------------------------------------------------------------------------------------------AATTCGAGTTGGAG----TTCCTGAATTGACCACTACAATGTTAGGTCATACTTAATGACTTAAAATTACTTTTCAGCCACAATTCACAACTTTTGCCAAATTTTAAAAGTTATACTTACTATGACAAAAATTAGCCAAATAAGAAAAATTCCACCATTGCCAAAATGAATTATGTAAAACACTTAGGGATTCCTTGCCGAAGGAAACGAGCAAAACGGAAAAGTACTGTTTTTACTATAAAAGGAGTATTTGGTTATTTCAACACAGAAACCCTGAACTTTTTTAAAAGATTACCTTGTCTGAAAAGATGCACAGCCATGTTAAAAATAAAAAAAATAGTATGGCACTCTCAACAACAAACGTCCGGAAGCAGTATAGGACTAGGAATTGTTTCTTTTACCTTTTACTAAATTTGAAAGAAAGCTTGCTAAAAAAGGACTGCCTCCCGGCATGATTCATGGACATGTCCTGTGAGTTGAGTGGCACCATGCCCTGGGGTCCATTGCAGGTGTTGACGGGACGTCGTGTCTGCCCACTGTGAAACGTGCTTCTGTTAGCAGTGCCTCGTGGAAATGCTCTGCTGACAGCTGGCAATGGAGACAGTGCAGCAGGCTGTTTTGCAATAGCCGCAGTGCTGCGGAGGAAACAAAAGA------------CATCCTGATTGAATGTCATGCGTGACAATAAAACAATTTAAGCTCTATTGATACTAATCAACACAGGCATTACAGATTCCAGGGTTCATACTCTTTTTCTAAAAAGAATTTCCAGGCAAGCAATGTTTAAAAAATAGGAAAATGCAGGTCGGTCATAAATTG-TTGGCACATTGCAAAATTCAATGAAACACCCAAGAAATGTAGAAATCACTGCTATGGTTTAAATGAATAAGCATTTTTGGTTTTT-----------TTTTTAGGATTGGTCATGGATGTTAAGGTAATTTTTCTTGGTACAC---GAGCCCACGACGAAAAATTTTATGTATCTTGACATGTTAGAGTTCTTCCATACCTAGGGCGAAACATCGTCATTCACAAGTTTACTTCCAACAGGAAAGGGTATTATTGCATAACATGTCGAGATACACAAATTTTCATTGTGGGTTGATTGAAGACACAGGGCTTACTCCATGGTCGTTCACAATAATGATCTGTACCAGTATACAAAATTGAAA--TCGTTTGTGTGTGGTAATATTTA------------
Ncherokee_BallhootScar_N193 --------------------------------------------------------------------------------------TAAACAAGTCCAAATTGGAGTTTGTTTCTAACTTGAACAGAACAATTTTAAGTCATAATTAATGACTTAAAATTACTTTTCAGCCACAATTCATAACTTTTGCCAACTTTTAAAAGTTATACCTACTATGACAGAAATTAGCCAAGTAAGAAAAATTCAATAATTTCTGAAATGATTTATGTAAAACATTTAGGGATTCCTCGGCGAAGGAGACCGGCATAACGAAAAAGTACCATTTTTTCTATAAAAGGAGTATTTGGTTATTTCAACACAGAAACCCTGAACTTTTTTAAAAAGATAACTTGTCTGAAAAGATGCACAGCCATGTTAAAAAAAT-AAAAATAGTATGGCACTCTCAACAACGAAAATTCCGAAGCAGGATAGGACTAGGAATTGTTTCTTTTACCTTTTACTAAATTTGAAAGAAAGCTTGCTAAAAAAGGACTGCCTCCCGGCATGATTCATGGACATGTCCTGTGAGTTGAGTGGCACCATGCCCTGGGGTCCATTGCAGGTGTTGACGGGACGTCGTGTCTGCCCACTGTGAAACGTGCTTCTGTTAGCAGTGCCTCGTGGAAATGCTCTGCTGACAGCTGGCAATGGAGACAGTGCAGCAGGCTGTTTTGCAATAGCCGCAGTGCTACGGGGGAAACAAATGATTTGAGCATACACATCCTGATTGAATGTCATGTATGACAATAAAACAATTTTAGCTGTATTGATTCTAATCAACAGAGGCACTACAGAATCCAGGGTTCATACTCTTTTTCTAAAACAAATTTCCAGGCAAGCAATGTTTTAAAAATAGGAAAATGCAGGGTGGTCATAAATTGTTGGACACATTACAAAGTTCAATAAAACAACCAAGAAAAGTAGAAATCACTGCTATAGTTTAAATGAATACACATTTGAATTTTTTTAAGTATA-TTTTTTCACGATTGGTCAAGGGTGTTAAGGTAATTTTTCTCAGTACACACTGATCCCACAGTGAAAAGTTGTATGTATCTCGACATGTTAGAGTTCTTCCATACCCAAGATGAAACATCGTCATTCTCAAGTTTACTTCCAACAAGAAAGGGTACCATTGCGTAACATGTCGAGAT--ACAAATTTTCACTGC---------------------------------------------------------------------------------------------------------------
Ncherokee_BalsamMtn_N891 ATAGGTTTAATTTTATTTATAAGAAATAAAATTTACTGTAAACTATATTACTTTTTTGTTGTTACTACTATGTTTTATTAGCTAATTAAACAAGCCCGAATTGAAGTTTGTTTCTAACTTGAACAGAACAATTTTAAATCATAATTAATGACTTAAAATTACTTTTCAGCCACAATTCATAACTTTTGCCAACTTTTAAAAGTTATACCTACTATGACAGAAATTAGCCAAGTAAGAAAAATTCAATTATTTCTGAAATGATTTATGTAAAACATTTAGGGATTCCTCGGCGAAGGAGACCGGCACAACGAAAAAGTACCATTTTTACTATAAAAAGAGTATTTGGTTATTTCAACACAGAAACCCTGAACTTTTTTAAAAAGATAACTTGTCTGAAAAGATGCACAGCCATGTTAAAAAAAA-AAAAATAGTATGGCACTCTCAACAACGAAAATTCCGAAGCAGGATAGGACTAGGAATTGTTTCTTTTACCTTTTACTAAATTTGAAAGAAAGCTTGCTAAAAAAGGACTGCCTCCCGGCATGATTCATGGACATGTCCTGTGAGTTGAGTGGCACCATGCCCTGGGGTCCATTGCAGGTGTTGACGGGACGTCGTGTCTGCCCACTGTGAAACGTGCTTCTGTTAGCAGTGCCTCGTGGAAATGCTCTGCTGACAGCTGGCAATGGAGACAGTGCAGCAGGCTGTTTTGCAATAGCCGCAGTGCTACGGGGGAAACAAATGATTTGAGCATACACATCCTGATTGAATGTCATGTACAACAATAAAACAATTTTAGCTGTATTGATTCTAATCAACAGAGGCACTACAGAATCCAGGGTTCATACTCTTTTTCTAAAACAAATTTCCAGGCAAGCAATGTTTTAAAAATAGGAAAATGCAGGGTGGTCATAAATTGTTGGACACATTACAAAGTTTAATAAAACAACCAAGAAAAGTAGAAATCGCTGCTATAGTTTAAATGAATACACATTTGAGTTTTTTTAAGTATA-TTTTTTCACGATTGGTCAAGGGTGTTAAGGTAATTTTTATCAGTACACACTGATCCCACAGTGAAAAGTTGTATGTATCTTGACATGTTAGAGTTCTTCCATACCTAAGATGAAACATCGTCATTCTCAAGTTTACTTCCAACAAGAAAGGATACCATTGTGTAACACGTCGAGATACACAAATTTTCACTGCGGGCTCATTGAATACACA------------AGGCCATTCACAAAAAAAATCTATACAAATATATAAAATTGAGAATTCGTTTGTGTGTGGTAACATGTAGCGAAAAGGATA
Ncherokee_SIndianCrk_N681 ----------------------------------------------------------------------------------TAATTAAACAAGTCTGAATTGGATTTGTTTAATTAGATGGAC-------------------------------AAATTACTTTTCAGCCACAATTCGTAACTTTTGCGAATTTTTAAAAGTTATACCTACTATGACAGAAATTAGCCAAATAAGAAAAATTTAATCATTTCTGAAATGATTTATGTAAAACATTTAGGGATTCCTTGGTGAAGGAAACCGGCATAACGAAAAAGTACCATTTTTACTATAAAAGGAGTATTTGGTTATTTCAACACAGAAACCCTGA--------AAAAAGATAACTTGTCTGAAAAGATGCACAGCCATGTTAAAAAAAA-TAAAATAGTATGGCACTCTCAACAACGAAAATTCCGAAGCAGGATAGGACTAGGAATTGTTTCTTTTACCTTTTACTAAATTTGAAAGAAAGCTTGCTAAAAAAGGACTGCCTCCCGGCATGATTCATGGACATGTCCTGTGAGTTGAGTGGCACCATGCCCTGGGGTCCATTGCAGGTGTTGACGGGACGTCGTGTCTGCCCACTGTGAAACGTGCTTCTGTTAGCAGTGCCTCGTGGAAATGCTCTGCTGACAGCTGGCAATGGAGACAGTGCAGCAGGCTGTTTTGCAATAGCCGCAGTGCTAC-GGGGAAACAAACAAATTAAGCATACACATCCTGATTGAATGTCATGTATGACAATAAAACAATTGAAGCTGAAT------TAAAAAACAGAGGCACAACAGAATCCAGGGTTCATAGTCTTTTTCTAAAACGAATTTCCAGGCAAGCAATGTTTAAAAAATAGGAAAATGCAGGGTGGTCATAAATTGTTTTACACATTACAAAGTCCCATAAAACAACCAAGAAATGTAGAAATCGCTGCTATAGTTTAAATGAGTACACATTTGACTTTTTTAGTACATATTATTTTTACGATTGGTCAAGGATGTTAAGGTAATTTTCCTCAGTACACAC--------------------------------------------------------------------------------------------------------------------------------------------------------------------------------------------------------------------------------------------------------------
Ncooperi_BeaverCrk_N1002 ----------------------------------------------------------------------------ATTAGCTAATTAAACAAGTCCAAATTGGAGTGCGTCTCTAACTTGAACAGTACAATTTTATGTCATAATTAATGACTTAAAATTACTTTTCAGCCACAATTCATAACTTTTACCAATTTTTAAGTCTTATACCTACTATGACAGAAATTGGCCAAATAAGAAAAATTCAATCATTTCTGAAATTATTTATGTAAAACATTTAGGGATTCCTTGGTTAAGGAAACCGGCATAACGAAAAAGTACCG----TAAAGTAAAAGGAGTATTTGGTTATTTCAACACAGAAACCCTGAACTTTTTAAAAAAGATAACTTGTCTGAAAAGATGCACAGCCATGTTA-----AAATAAAATAGTATGGCACTCTCAACAACGAAAATTCCGAAGCAGGATAGGACTAGGAATTGTTTCTTTTACCTTTTACTAAATTTGAAAGAAAGCTTGCTAAAAAAGGACTGCCTCCCGGCATGATTCATGGACATGTCCTGTGAGTTGAGTGGCACCATGCCCTGGGGTCCATTGCAGGTGTTGACGGGACGTCGTGTCTGCCCACTGTGAAACGTGCTTCTGTTAGCAGTGCCTCGTGGAAATGCTCTGCTGACAGCTGGCAATGGAGACAGTGCAGCAGGCTGTTTTGCAATAGCCGCAGTGCTATGGAGGAAACAAACAAATTAAGCATACACATCCTGATTGAATGTCATGTATGACAATAAAACAATTTAAGCTGTATTGATTCTAATCAACAGAGGCACTACAGAATCAAGAGTTCCTACTCTTTTTCTAAAACGAATTTGCAGGCAAGCAATGTTTAAAAAATAGGAAAATGCAGG-TGGTCATAAATTGTTGGACACATTACAAAGTTCAATAAAACAACCAAGAAATGTAGAAATCGCTGCTATAGTTTAAATGAATACATACGAGAGTTTTTTAGTATATATTT-CCCCCCGATTGGTCAAGGATTTTAAGGTAATTTTTCTCAGTACACAATGATCCCACAGTGAAAAATTGTATGTATCTCGACATGTTAGAGTTCTTCCATTCCTAAAATGAAACATCATCATTCTCAAGTTCATTTCCAACAAGAAAGGGTATCATTGCATAACACGTCGAGAGACATAAATTTTCACTGTGGGCTCATTGAAGACACAGGCCTATCACCAAGGCCATTCACAAAAAAAATCTATACTAATATATAAAATTGAGAATTAGTTTGTGTGTGGTAACATGTAGCGAAAAGGATA
Ncooperi_BrasstBald_N824 --------------------------------------------------------------------------------------TAAACAAGTCCAAATTGGAGTGTGTCTCTAACTTGAACAGTACAATTTTAAGTCATAATTAATGACTTAAAATTACTTTTCAGCCACAATTCATAACTTTTACCAATTTTTAAGTCTTATACCTACTATGACAGAAATTGGCCAAATAAGAAAAATTCAATCATTTCTGAAATTATTTATGTAAAACATTTAGGGATTCCTTGGTTAAGGAAACCGGCATAACGAAAAAGTACCG----TAAAGTAAAAGGAGTATTTGGTTATTTCAACACAGAAACCCTGAACTTTTTAAAAAAGATAACTTGTCTGAAAAGATGCACAGCCATGTTA-----AAATAAAATAGTATGGCACTCTCAACAACGAAAATTCCGAAGCAGGATAGGACTAGGAATTGTTTCTTTTACCTTTTACTAAATTTGAAAGAAAGCTTGCTAAAAAAGGACTGCCTCCCGGCATGATTCATGGACATGTCCTGTGAGTTGAGTGGCACCATGCCCTGGGGTCCATTGCAGGTGTTGACGGGACGTCGTGTCTGCCCACTGTGAAACGTGCTTCTGTTAGCAGTGCCTCGTGGAAATGCTCTGCTGACAGCTGGCAATGGAGACAGTGCAGCAGGCTGTTTTGCAATAGCCGCAGTGCTATGGAGGAAACAAACAAATTAAGCATACACATCCTGATTGAATGTCATGTATGACAATAAAACAATTTAAGCTGTATTGATTCTAATCAACAGAGGCACTACAGAATCAAGAGTTCCTACTCTTTTTCTAAAACGAATTTCCAGGCAAACAATGTTTAAAAAATAGGAAAATGCAGG-TGGTCATAAATTGTTGGACACATTACAAAGTTCAATAAAACAACCAAGAAATGTAGAAATCGCTGCTATAGTTTAAATGAATACATACGAGAGTTTTTTAGTATATATTT-CCCCCCGATTGGTCAAGGATTTTAAGGTAATTTTTCTCAGTACACAATGATCCCACAGTGAAAAATTGTATGTATCTCGACATGTTAGAGTTCTTCCATTCCTAAAATGAAACATCATCATTCTCAAGTTCATTTCCAACAAGAAAGGGTATCATTGCATAACACGTCGAGAGACATAAATTTTCACTGTGGGCTCATTGAAGACACAGGCCTATCACCAAGGCCATTCACAAAAAAAATCTATACTAATATATAAAATTGAGAATTAGTTTGTGTGTGGTAACATGTAGCGAAAAGGATA
Ncooperi_CheoahDam_N1122 ------------------------------------------------------------------------------------------------------------------TAACTTGAACAGTACAATTTTAAGTCATAATTAATGACTTAAAATTACTTTTCAGCCACAATTCATAACTTTTACCAATTTTTAAGTCTTATACCTACTATGACAGAAATTGGCCAAATAAGAAAAATTCAATCATTTCTGAAATTATTTATGTAAAACATTTAGGGATTCCTTGGTTAAGGAAACCGGCATAACGAAAAAGTACCG----TAAAGTAAAAGGAGTATTTGGTTATTTCAACACAGAAACCCTGAACTTTTAAAAAAAGATAATTTGTCTGAAAAGATGCACAGCCATGTTAAAAATAAATAAAATAGTATGGCACTCTCAACAACGAAAATTCCGAAGCAGGATAGGACTAGGAATTGTTTCTTTTACCTTTTACTAAATTTGAAAGAAAGCTTGCTAAAAAAGGACTGCCTCCCGGCATGATTCATGGACATGTCCTGTGAGTTGAGTGGCACCATGCCCTGGGGTCCATTGCAGGTGTTGACGGGACGTCGTGTCTGCCCACTGTGAAACGTGCTTCTGTTAGCAGTGCCTCGTGGAAATGCTCTGCTGACAGCTGGCAATGGAGACAGTGCAGCAGGCTGTTTTGCAATAGCCGCAGTGCTATGGAGGAAACAAACAAATTAAGCATACACATCCTGATTGAATGTCATGTATGACAATAAAACAATTTAAGCTGTATTGATTCTAATCAACAGAAGCACTACAGAATCAAGAGTTCCTACTCTTTTTCTAAAACGAATTTCCAGGCAAGCAATGTTTAAAAAATAGGAAAATGCAGG-TGGTCATAAATTGTTGGACACATTACAAAGTTCAATAAAACAACCAAGAAATGTAGAAATCGCTGCTATAGTTTAAATGAATACATACGAGAGTTTTTTAGTATATATTT-TCCCCCGATTGGTCAAGGATTTTAAGGTAATTTTTCTCAGTACACAATGATCCCACAGTGAAAAATTGTATGTATCTCGACATGTTAGAGTTCTTCCATTCCTAAAATGAAACATCGTCATTCTCAAGTTTATTTCCAACAAGAAAGGGTATCATTGCATAACACGTCGAGAGACATAAATTTTCACTGTGGGCTCATTGAAGACACAGGCCTATCACCAAGGCCATTCACAAAAAAAATCTATAC-------------------------------------------------------
Ncooperi_NantRiverGorge_N682 ------TTAATTTTATTTATAAGAAATAACATTTTTTGTAAACTATGTTACTTTTTTGTTGTTACTACTATGTTTTATTAGCTAATTAAACAAGTCCAAATTGGAGTGTGTCTCTAACTTGAACAGTACAATTTTAAGTCATAATTAATGACTTAAAATTACTTTTCAGCCACAATTCATAACTTTTACCAATTTTTAAGTCTTATACCTACTAAGACAGAAATTGGCCAAATAAGAAAAATTCAATCATTTCTGAAATTATTTATGTAAAACATTTAGGGATTCCTTGGTTAAGGAAACCGGCATAACGAAAAAGTACCA----TAAAGTAAAAGGAGTATTTGGTTATTTCAACACAGAAACCCTGAACTTTTTAAAAAAGATAACTTGTCTGAAAAGATGCACAGCCATGTTA-----AAATAAAATAGTATGGCACTCTCAACAACGAAAATTCCGAAGCAGGATAGGACTAGGAATTGTTTCTTTTACCTTTTACTAAATTTGAAAGAAAGCTTGCTAAAAAAGGACTGCCTCCCGGCATGATTCATGGACATGTCCTGTGAGTTGAGTGGCACCATGCCCTGGGGTCCATTGCAGGTGTTGACGGGACGTCGTGTCTGCCCACTGTGAAACGTGCTTCTGTTAGCAGTGCCTCGTGGAAATGCTCTGCTGACAGCTGGCAATGGAGACAGTGCAGCAGGCTGTTTTGCAATAGCCGCAGTGCTATGGAGGAAACAAACAAATTAAGCATACACATCCTGATTGAATGTCATGTATGACAATAAAACAATTTAAGCTGTATTGATTCTAATCAACAGAGGCACTACACAATCAAGAGTTCCTACTCTTTTTCTAAAACGAATTTCCAGGCAAGCAATGTTTAAAAAATAGGAAAATGCAGG-TGGTCATAAATTGTTGGACACATTACGAAGTTCAATAAAACAACCAAGAAATGTAGAAATCACTGCTATAGTTTAAATGAATACATACGAGAGTTTTTTAGTATATATTTCCCCCCCGATTGGTCAAGGATTTTAAGGTAATTTTTCTCAGTACACAATGATCCCACAGTGAAAAATTGTATGTATCTCGACATGTTAGAGTTCTTCCATTCCTAAAATGAAACATCATCATTCTCAAGTTCATTTCCAACAAGAAAGGGTATCATTGCATAACACGTCGAGAGACATAAATTTTCACTGTGGGCTCATTGAAGACACAGGCCTATCACCAAGGCCATTCACAAAAAAAATCTATACTAATATATAAAATTGAGAATTAGTTTGTGTGTG----------------------
Ncooperi_RockCrRoad_N1160 ------------------------------ATTTATTGTAAACTATGTTACTTTTTTGTTGTTACTACTATGTTTTATTAGCTAATTAAACAAGTCCGAATTGGAGTGTGTCTCTAACTTGAACA----------AAGTCATAATTAATGACTTAAAATTACTTTTCAGCCACAATTCATAACTTTTGCCAATTTTTAAGTCTTATACCTACTATGACAGAAATTGGCCAAATAAGAAAAATTAAATCATTTCTGAAATTATTTATGTAAAACATTTAGGGATTCCTTGGCCAAGGAAACCGGCATAACGAAAAAGTACCG----TAAAGTAAAAGGAGTATTTGGTTATTTCAACACAGAAACCCTGAACTTTTTAAAAAAGATAACTTGTCTGAAAAGATGCACAGCCATGTTAAAAATAAATAAAATAGTATGGCACTCTCAACAACGAAAATTCCGAAGCAGGATAGGACTAGGAATTGTTTCTTTTACCTTTTACTAAATTTGAAAGAAAGCTTGCTAAAAAAGGACTGCCTCCCGGCATGATTCATGGACATGTCCTGTGAGTTGAGTGGCACCATGCCCTGGGGTCCATTGCAGGTGTTGACGGGACGTCGTGTCTGCCCACTGTGAAACGTGCTTCTGTTAGCAGTGCCTCGTGGAAATGCTCTGCTGACAGCTGGCAATGGAGACAGTGCAGCAGGCTGTTTTGCAATAGCCGCAGTGCTACGGAGGAAACAAACAAATTAAGCATACACATCCTGATTGAATGTCATGTATGACAATAAAACAATTTAAGCTGTATTGATTCTAATCAACAGAGGCACTACAGAATCAAGAGTTCCTACTCTTTTTTTAAAATGAATATCCAGGCAAGCAATGTTTAAAAAATAGGAAAATGCAGGGTGGTCATAAATTGTTGGACACATTACAAAGTTCAATAAAACAACCAAGAAATGTAGAAATCGCTGGTATAGTTTAAATGAATACACACGAGAGTTTTTTAGTATATATTT-TTCACCGATTGGTCAAGGATTTTAAGGTAAGTTTTCTCAGTACACAATGATCCCACAGTGAAAAATTATATGTATCTCGACATGTTAGAGTTCTTCCATTCCTAAAATGAAACATCGTCATTCTCAAGTTTATTTCCAACAAGAAAGGGTACCATTGCATAACACGTCGAGAGACATAAATTTTCACTGTGGGCTCA-CGAAGACACAGGCCTATCACCAAGGCCATTCACAAAAAAAATCTATACTAATATATAAAAATGAGAATTAGTTTGTGTGTGGTAACATGTAGCGAAAAGGATA
Ncoylei_Apalachia_N1195 ATATGTTTAATTTTATTTATAAGAAATAACATTTACTGTAAACTA-GTTACTTTTTTGTTGTTACTACTATGTTTTATCAGTTAATTAAACAAGTCTGAATTGGAGTTTG----------------------------------------------------------------------------------------------------------ACAGAAATTAGCCAAATAAGAAAAATTCAATCATTTCTGAAATTATTTATGTAAAACATTTAGGGATTCCTTGGCCAAGGAAACCGGCAAAACGAAAAAGTACCGTTTTTACTATAAAAGGAGGATTTGGTTATTTCAACGCAGAAACCCTGAACTTTTAAAAAAAGACAACTTCTCTGAAAAGATGCACAGCCATGTTAAAAAAAA-GAAAATAGTATGGCACTCTCAACAACGAAAATTCCGAAGCAGGATAGGACTAGGAATTGTTTCTTTTACCTTTTACTAAATTTGAAAGAAAGCTTGCTAAAAAAGGACTGCCTCCCGGCATGATTCATGGACATGTCCTGTGAGTTGAGTGGCACCATGCCCTGGGGTCCATTGCAGGTGTTGACGGGACGTCGTGTCTGCCCACTGTGAAACGTGCTTCTGTTAGCAGTGCCTCGTGGAAATGCTCTGCTGACAGCTGGCAATGGAGACAGTGCAGCAGGCTGTTTTGCAATAGCCGCAGTGCTATGGAGGAAACATACGAATTAAGCATACACATCCTGATTGAATGTCATGTATGACAATAAAACAATTTAAGCTGTATTGATTCTAATCAACAGAGGCACTACAGAATCAAGGGTTCCTACTCTTTTTCTAAAACGAATTTCCAGGCAAGCAAAGTTTAAAAAATAGGAAAATGCAGGGTGGTCATAAATTGTTTTACACATTACAAAGTTCAATAAAACCACCAAGAAATGTAGAAATTGCTGCTATAGTTTAAATGAGTACACATTTGAGTTTTTTAGTATATATATTTTTAATGATTGATCAAGGATGTTAAGGTAATTTTTCTCAGTACACATTGATCCCACAGTGAAAAGTTGTATGTATCTCGACATGTTAGAGTTCTTCTATACCTAAGATGAAACATTGTCATTATTAAGTTTACTTCCAACAAGAAAGGG-ACCATTGTGTAACATGCTGAGATACACAAATTTTCACTGTGGGCTCATTGAAGACACAGGCCTATCACCATGGCCATTTGCAGAAAAAATCTATACCAATATCTAAAATTGCGAATTC---------------------------------
Ncoylei_DinkinCove_N1118 ATATGTTTAATTTTATTTATAAGAAATAACATTTACTGTAAACTATGTTACTTTTTTGTTGTTACTACTATGTTTTATCAGTTAATTAAACAAGTCTGAATTGGAGTTTG----------------------------------------------------------------------------------------------------------ACAGAAATTAGCCAAATAAGAAAAATTCAATCATTTCTGAAATTATTTATGTAAAACATTTAGGGATTCCTTGGCCAAGGAAACCGGCAAAACGAAAAAGTACCGTTTTTACTATAAAAGGAGGATTTGGTTATTTCAACGCAGAAACCCTGAACTTTTTTAAAAAGACAACTTCTCTGAAAAGATGCACAGCCATGTTAAAAAAAA-TAAAATAGTATGGCACTCTCAACAACGAAAATTCCGAAGCAGGATAGGACTAGGAATTGTTTCTTTTACCTTTTACTAAATTTGAAAGAAAGCTTGCTAAAAAAGGACTGCCTCCCGGCATGATTCATGGACATGTCCTGTGAGTTGAGTGGCACCATGCCCTGGGGTCCATTGCAGGTGTTGACGGGACGTCGTGTCTGCCCACTGTGAAACGTGCTTCTGTTAGCAGTGCCTCGTGGAAATGCTCTGCTGACAGCTGGCAATGGAGACAGTGCAGCAGGCTGTTTTGCAATAGCCGCAGTGCTATGGAGGAAACAAACGAATTAAGCATACACATCCTGATTGAATGTCATGTATGACAATAAAACAATTTAAGCTGTATTGATTCTAATCAACAGAGGCACTACAGAATCAAGGGTTCCTACTCTTTTTCTAAAACGAATTTCCAGGCAAGCAAAGTTTAAAAAATAGGAAAATGCAGGGTGGTCATAAATTGTTTTACACATTACAAAGTTCAATAAAACCACCAAGAAATGTAGAAATTGCTGCTATAGTTTAAATGAGTACACATTTGAGTTTTTTAGTATATATATTTTTAATGATTGATCAAGGATGTTAAGGTAATTTTTCTCAGTACACATTGATCCCACAGTGAAAAGTTGTATGTATCTCGACATGTTAGAGTTCTTCTATACCTAAGATGAAACATTGTCATTATTAAGTTTACTTCCAACAAGAAAGGG-ACCATTGTGTAACATGCTGAGATACACAAATTTTCACTGTGGGCTCATTGAAGACACAGGCCTATCACCAAGGCCATTTGCAGAAAAAATCTATACCAATATATAAAATTGAGAATCCGTTTGTGTGTGGTAACGTGTAGCGAAA---ATA
Ncoylei_TiptonCreek_N837 --------------ATTTATAAGAAATAACATTTACTGTAAACTA-GTTACTTTTTTGTTGTTACTGCTATGTTTTATCAGTTAATTAAACAAGTCTGAATTGGAGTTTG----------------------------------------------------------------------------------------------------------ACAGAAATTAGCCAAATAAGAAAAATTCAATCATTTCTGAAATTATTTATGTAAAACATTTAGGGATTCCTTGGCCAAGGAAACCAGCATAACGAAAAAGTACCGTTTTTACTATAAAAGGAGTATTTGGTTATTTCAACACAGAAACCCTGAACTTTTAAAAAAAGACAACTTCTCTGAAAAGATGCACAGCCATGTTAAAAAAAA-TAAAATAGTATGGCACTCTCAACAACGAAAATTCCGAAGCAGGATAGGACTAGGAATTGTTTCTTTTACCTTTTACTAAATTTGAAAGAAAGCTTGCTAAAAAAGGACTGCCTCCCGGCATGATTCATGGACATGTCCTGTGAGTTGAGTGGCACCATGCCCTGGGGTCCATTGCAGGTGTTGACGGGACGTCGTGTCTGCCCACTGTGAAACGTGCTTCTGTTAGCAGTGCCTCGTGGAAATGCTCTGCTGACAGCTGGCAATGGAGACAGTGCAGCAGGCTGTTTTGCAATAGCCGCAGTGCTATGGAGGAAACAAACGAATTAAGCATACACATCCTGATTGAATGTCATGTATGACAATAAAACAATTTAAGCTGTATTGATTCTAATCAACAGAGGCACTACAGAATCAAGGGTTCCTACTCTTTTTCTAAAACGAATTTCCAGGCAAGCAAAGTTTAAAAAATAGGAAAATGCAGGGTGGTCATAAATTGTTTTACACATTACAAAGTTCAATAAAATCACCAAGAAATGTAGAAATTGCTGCTATAGTTTAAATGAGTACACATTTGAGTTTTTTAGTATATATATTTTTAATGATTGATCAAGGATGTTAAGGTAATTTTTCTCAGTACACACTGATCCCACAGTGAAAAGTTGTATGTATCTCGACATGTTAGAGTTCTTCTATACCTA-----------------------------------------------------------------------------------------------------------------------------------------------------------------------------------------------------
Ncressleri_PigeonCave_G2077 ATATGTTTAATTTTATTTATAAGAAATAACATTTACTGAAAACTATGTTACTTTTTCTTTTTTGTTACTATGTTTTATTAGCTAATTAAACAAGTCCGAATTGGAGTTTGTTTCTGAATTGAACACTACAATTTTAAGTCA--ATTAATGACTTAAAATTACTTTTCAGCCACAATTCATACCTATTGTCAATGTTTAAAAGTTATACTTAATATGACAGAAATTAGCCAAATAAGAAAAATTCAATCATTTCTGAAATGAATTATGTAAAACACTTAGGGATTCCTTGCCGAAGGAGACGGGCATAACAGAAAAGTATCATTTTTACTATAAAAGGAATATTTGGTTATTTCAACACAGAAACCCTGAAC-TTTTTAAAAATATAACTTGTCTGAAAAGATGCACAGCCATGTTAAAAATAAAAAAAATAGTATGGCACTCTCAACAA---ACATCCGGAAGCAGTATAGGACTAGGAATTGTTTCTTTTACCTTTTACTAAATTTGAAAGAAAGCTTGCTAAAAAAGGACTGCCTCCCGGCATGATTCATGGACATGTCCTGTGAGTTGAGTGGCACCATGCCCTGGGGTCCATTGCAGGTGTTGACGGGACGTCGTGTCTGCCCACTGTGAAACGTGCTTCTGTTAGCAGTGCCTCGTGGAAATGCTCTGCTGACAGCTGGCAATGGAGACAGTGCAGCAGGCTGTTTTGCAATAGCCGCAGTGCTACGGGAGAAACAAAAGATTTGAA-ACACACACCCCGATTCAACGTCATGTGCGACAATAAAACAATTTAAGCTCTATTGATTCTAATCAACACAGGCACTACAGAATCCAGGGTTCACATTCTTTTTCTAAAACCAATTTCCAGGCAAGCAATGTTTATAAAATAGAAAAATGCAG--TGGTCA--------TGTACACATTACTAAGTTCAATAAAACAACCAAGAAATGTAGAAATCACTGATATGGTTTAAATGAGTAAGCATTTTTGTTTTTTAGTTTTTTTTCTTTTTACTATTGGTCAAGGATTTTAAGGTAATTTTTCTCAGTACACAATGATCCCACAGTGAAAAGTTGTATGT-------------------TTTCTATG----------AACATGGTCATTTACAAGTTTACTTCCAACAAGAAAGAGTACCATTGTGTAACATGTCGAGATACACAAATTTTCATTGTGGGCCGATTGAAGACACAGGTCTATCACCATGGTCATTCGGAATAATAATCTGTACTAATATATAAAATTGAAAATTCATTTGTGTGTGGTAATGTGTAGAAAAAAGGATA
Ncrosbyi_PricesCrk_N1143 ATATCTTTAATTTTATTTATAAGAAATAATATTTACTGTAAACTATGTTACTTTTTTGTTGTTAGTACTTAGTTTTATTAGCTAATTAAACAAGTCCGAATTGGAGTTTGTTTCTAACTTGAACAGTATAATTTTAAGTCATAATTAATGACCCAAAATTACTTTTCAGCCACAATTCATAACTTTTGCCAATTTTTAAAAGTTATACCTACTACGACAGAAATTAGCCAAATATGAAAAATTCAATCATTTCTGAAATGATTTATGTAAAACATTTAGGGATTCCTTGGCGACGGAAACTGGCATAACGAAAAAGTACCGTTTTTACTATAAAAGGAGTATTTGGTTATTTCAACACAGAAACCCTTAAACTTTTTAAAAAGATAACTTGTCTGAAAAGATGCACAGCCATGTTAAAAAAAAAAAAAATAGTATGGCACTCTCAACAACGAAAATTCCGAAGCAGGATAGGACTAGGAATTGTTTCTTTTACCTTTTACTAAATTTGAAAGAAAGCTTGCTAAAAAAGGACTGCCTCCCGGCATGATTCATGGACATGTCCTGTGAGTTGAGTGGTACCATGCCCTGGGGTCCATTGCAGGTGTTGACGGGACGTCGTGTCTGCCCACTGTGAAACGTGCTTCTGTTAGCAGTGCCTCGTGGAAATGCTCTGCTGACAGCTGGCAATGGAGACAGTGCAGCAGGCTGTTTTGCAATAGCCGCAGTGCTAA-GGGGAAACAAAT------GGCATACACATCCTGATTCAATGTCATGTATGACAATAAAACAATTTAAGCTGTATTGATTCTAATCAACAGAGGCACTACAGAATCCAGGGTTCATTGTCTTTTTCTAAAACGAATTTCTAGGTAAGCAATGTTTAAAAAATAGGAAAATGCAGGGTGGTCATAAATTGTTTTACACATTACAAAGTTCAATAAAACAACCA--------AGAAATCGCTGCTATAGTTTAAACGAGTACGCATTTGAGTTGTTTAGTATATATATTTTTTACGATTGGTCAAGAATGTTAAGGTAATTTTACTCAGTTCACAATGATCCCACAGTGAAAAGTTGTATGTATCTCGGCATGTTAGAGTTCTTCCATACCCAAGATGAAACACCGTCATTCGTAAGTTTACTTCCAACAAGGG-----ACCATTGCATAACATATCAAGATACAGAAATTTTCACTGTGGGTTCATTGAAGACACAGGCCTATCACCAAGGCCATTTGC---AAAAATCTATACTAATATATACAATTGAGAATTTGTTTGTGTGTGGCAACATGTAGCGAAAAGGATA
Ncrosbyi_ShufordCrk_N1148 ATATCTTTAATTTTATTTATAAGAAATAATATTTACTGTAAACTATGTTACTTTTTTGTTGTTAGTACTTAGTTTTATTAGCTAATTAAACAAGTCCGAATTGGAGTTTGTTTCTAACTTGAACAGTATAATTTTAAGTCATAATTAATGACTTAAAATTACTTTTCAGCCACAATTCATAACTTTTGCCAATTTTTAAAAGTTATACCTACTATGACAGAAATTAGCCAAATATGAAAAATTCAATCATTTCTGAAATGATTTATGTAAAACATTTAGGGATTCCTTGGCGACGGAAACCGGCATAACGAAAAAGTACCGTTTTTACTATAAAAGGAGTATTTGGTTATTTCAACACAGAAACCCTTAAACTTTTTAAAAAGATAACTTGTCTGAAAAGATGCACAGCCATGTTAAAAAAAAAAAAAATAGTATGGCACTCTCAACAACGAAAATTCCGAAGCAGGATAGGACTAGGAATTGTTTCTTTTACCTTTTACTAAATTTGAAAGAAAGCTTGCTAAAAAAGGACTGCCTCCCGGCATGATTCATGGACATGTCCTGTGAGTTGAGTGGCACCATGCCCTGGGGTCCATTGCAGGTGTTGACGGGACGTCGTGTCTGCCCACTGTGAAACGTGCTTCTGTTAGCAGTGCCTCGTGGAAATGCTCTGCTGACAGCTGGCAATGGAGACAGTGCAGCAGGCTGTTTTGCAATAGCCGCAGTGCTAA-GGGGAAACAAAC------GGCATTCACATCCCGATTCAATGCCATGTATGACAATAAAACAATTTAAGCTGTATTGATTCTAATCAACAGAGGCACTACAGAATCCAGGGTTCATTGTCTTTTTCTAAAACGAATTTCTAGGCAAGCAATGTTTAAAAAATAGGAAAATGCAGGGTGGTCATAAATTGTTTTACACATTACAAAGTTCAATAAAACAACCA--------AGAAATCGCTGCCATAGTTTAAACGAGTACGCATTTGAGTTTTTTAGTATACATATTTTTTACGATTGGTCAAGAATGTTAAGGTAATTTTTCTCAGTTCACAATGATCCCACAGTGAAAAGTTGTATGTATCTCGACATGTTAGAGTTCTTCCATACCCAAGATGAAACACCGTCATTCGTAAGTTTACTTCCAACAAGGG-----ACCATTGCATAACATATCAAGATACAGAAATTTTCACTGTGGGTTCATTGAAGACACAGGCCTATCGCCAAGGCCATTTGC---AAAAATCTGTACTAATATGTACAATTGAGAATTTGTT----TGTGGCAACATGTAGCGAAAAGGACA
Ndellingeri_BullpenBridge_N109 ----------------------------------------------------------------------------------------------------------------------------------------------------------------------------------------------------------------------------------------------------------------------------------------------------------------------------------------------AGGAATATTTGGTTATTTCAACACAGAAACCCTGAACTTTTTCAAAAAGATAACTTGCCTGAAAAGATGCACAGCCATGTTAAAAAAATATAAAATAGTATGGCACTCTCAACAACGAAAATTCCGAAGCAGGATAGGACTAGGAATTGTTTCTTTTACCTTTTACTAAATTTGAAAGAAAGCTTGCTAAAAAAGGACTGCCTCCCGGCATGATTCATGGACATGTCCTGTGAGTTGAGTGGCACCATGCCCTGGGGTCCATTGCAGGTGTTGACGGGACGTCGTGTCTGCCCACTGTGAAACGTGCTTCTGTTAGCAGTGCCTCGTGGAAATGCTCTGCTGACAGCTGGCAATGGAGACAGTGCAGCAGGCTGTTTTGCAATAGCCGCAGTGCTACGGAGGAAACAAAATAATTAAGCATACACATCCTGGTTGAATGTCATGTATGACAATAAAACAATTTAAGCTGTATTGATTCTAATCAACAGAGGCACTACAGAATCAAGAGTTCCTACTCTTTTTCTAAAACAAATTTCCAGGCAAGCAATGTTTAAAAAATAGGAAAATGCAGGGTTGT------------G-------------------------------------------------------------------------------TTATATATATATT-TCCCCCCGATTGGTCAAGGATTTTAAGGTAATTTTTCTCAGTGCACAATGATCCCACAGTGAAAAATTGTATGTATCTCGACATGTTAGAGTTCTTCCATTCCTAAAATAAAACATCGTCATTCTCAAGTTTATTTCCAACAAGAAAGGGTACCATTGCATAAAACGTCGAGACACACAAATTTTCACTGTGGGGTCATTGAGGACACAGGCCTATCACCAAGGCCATTCTCAAAAAAAATTTATACTAATATATAAAATTGAGAATTAGTTTGTGTGTGGTAACATGTAGCGAAAAGGATA
Ndellingeri_WhitewFalls_N887 --------------------------------------------------------------------------GTCTTAGCTAATTAAACTAGTCCTAATTGAAGTTTGTTTCTAACTTGAACAGTTTAATTTTAAGTCATAAATAATGACTTAAAATTACTTCTCAGCCACAATTCATAACTTTTGCAAATTTTTAAGCCTGATACCTACTATGACAGAAATTAGCCAAATAAGAAAAATTCAATCATTTCTGAAATTATTTATGTAAAACATTTAGTGATTC-----CCAAGGAAACCGGCGCAACGAAAAAGTACCGTTTTTACTATAAAAGGAATATTTGGTTATTTCAACACAGAAACCCTGAACTTTTTCAAAAAGATAACTTGCCTGAAAAGATGCACAGCCATGTTAAAAAAGAATGAAATAGTATGGCACTCTCAACAACGAAAATTCCGAAGCAGGATAGGACTAGGAATTGTTTCTTTTACCTTTTACTAAATTTGAAAGAAAGCTTGCTAAAAAAGGACTGCCTCCCGGCATGATTCATGGACATGTCCTGTGAGTTGAGTGGCACCATGCCCTGGGGTCCATTGCAGGTGTTGACGGGACGTCGTGTCTGCCCACTGTGAAACGTGCTTCTGTTAGCAGTGCCTCGTGGAAATGCTCTGCTGACAGCTGGCAATGGAGACAGTGCAGCAGGCTGTTTTGCAATAGCCGCAGTGCTACGGAGGAAACAAAATAATTAAGCATACACATCCTGATTGAATGTCATGTATGACAATAAAACAATTTAAGCTGTATGGATTCTAATCAACAGAGGCACTACAGAATCAAGAGTTCCTACTCTTTTTCTAAAACGAATTTCCAGGCAAGCAATGTTTAAAAAATAGGAAAATGCAGGGTGGT------------G-------------------------------------------------------------------------------TTATATATATATT-TTTCCCCGATTGGTCAAGGATTTTAAGGTAATTTTTCTCAGTGCACAATGATCCCACAGTGAAAAATTGTATGTATCTCGACATGTTAGAGTTCTTCCATTCCTAAAATAAAACATCGTCATTCTCAAGTTTATTTCCAACAAGAAAGGGTACCATTGCATAACACGTCGAGACACACAAATTTTCACTGTGGGGTCATTGAAGACACAGGCCTATCACCAAGGCCATTCTCAAAAAAAATTTATACTAATATATAAAATTGAGAATTAGTTTGTGTGTGGTAACATGTAGCGAAAAGGATA
Ndilutus_GrassyCreek_N670 ---------------------------------------------------------------------------------------------------------------------------------------------------------------------------------------------------------------------------------------------------------------------------------------------------------------------------------------CTATAAAAGGAGTATTTTGTTATTTCAACACAGAAACCCTGAACTTTTTAAAAAAGATAACTTGTCTGAAAAGATGCACAGCCATGTTAAAAAAA------ATAGTATGGCACTCTCGACAACGAAAATTCCGAAGCAGGATAGGACTAGGAATTGTTTCTTTTACCTTTTACTAAATTTGAAAGAAAGCTTGCTAAAAAAGGACTGCCTCCCGGCATGATTCATGGACATGTCCTGTGAGTTGAGTGGCACCATGCCCTGGGGTCCATTGCAGGTGTTGACGGGACGTCGTGTCTGCCCACTGTGAAACGTGCTTCTGTTAGCAGTGCCTCGTGGAAATGCTCTGCTGACAGCTGGCAATGGAGACAGTGCAGCAGGCTGTTTTGCAATAGCCGCAGTGCTACGGGGGAAACAAATGATTTGAGCATACACATCCTGATTGAATGTCATGTATGACAATAAAACAATTTTAGCTGTATTGATTCTAATCAACAGAGGCACTACAGAATCCAGGGTTCATACTCTTTTTCTAAAACAAATTTCCAGGCAAGCAATGTTTTAAAAATAGGAAAATGCAGGGTGGTCATAAATTGTTGGACACATTACAAAGTTCAATAAAACAACCAAGAAGTGTAGAAATTGCTGCTATAGTTTAAATGAATACACATTTGAGTTTTTTTAAGTATA-TTTTTTCACGATTGGTCAAGGATGTTAAGGTAATTTTTCTCAGTACACACTGATCACACA--------------G-------------------------------------------------------------------------------------------------------------------------------------------------------------------------------------------------------------------------------------
Ndilutus_StarveRockCave_G3174 --------------------------------------TAAACTATATTACTTTTTTGTTGTTACTACTATGTTTTATTAGCTAATTAAACAAGTCCGAATTGGAGTTTGTTTCTAACTTGAACAGTACAATTTTAAGTCATAATTAATGCCTTAAAATTACTTTTCGGCCACAATTCATAACTTTTGCCAACTTTTAAAAGTTATACCTACTATGACAGAAATTAGCCAAGTAAGAAAAATTCAATCATTTCTGAAATGATTTATGTAAAACATTTA-GGATTCCTTGGCGAAGGAGACCGGCATAACGAAAAAGTACCACTTTTACTATAAAAGGAGTATTTTGTTATTTCAACACAGAAACCCTGAACTTTTTAAAAAAGATAACTTGTCTGAAAAGATGCACAGCCATGTTAAAAAAA------ATAGTATGGCACTCTCGACAACGAAAATTCCGAAGCAGGATAGGACTAGGAATTGTTTCTTTTACCTTTTACTAAATTTGAAAGAAAGCTTGCTAAAAAAGGACTGCCTCCCGGCATGATTCATGGACATGTCCTGTGAGTTGAGTGGCACCATGCCCTGGGGTCCATTGCAGGTGTTGACGGGACGTCGTGTCTGCCCACTGTGAAACGTGCTTCTGTTAGCAGTGCCTCGTGGAAATGCTCTGCTGACAGCTGGCAATGGAGACAGTGCAGCAGGCTGTTTTGCAATAGCCGCAGTGCTACGGGGGAAACAAATGATTTGAGCATACACATCCTGATTGAATGTCATGTATGACAATAAAACAATTTTAGCTGTATTGATTCTAATCAACAGAGGCACTACAGAATCCAGGGTTCATACTCTTTTTCTAAAACAAATTTCCAGGCAAGCAATGTTTTAAAAATAGGAAAATGCAGGGTGGTCATAAATTGTTGGACACATTAGAAAGTTCAATAAAACAACCAAGAAATGTAGAAATTGCTGCTATAGTTTAAATGAATACACATTTGAGTTTTTTTAAGTATA-TTTTTTCACGATTGGTCAAGGATGTTAAGGTAATTTTTCTCAGTACACACTGATCACACAGT-------TGTATGTATCTT-------------------------------------------------------------------------------------------------------------------------------------------------------------------------------------------------------------------------------
Nfridelli_LittlePigeon_N262 -------------TATTTATAAGAAAT-------------AACTATGTTACTTTTTTGTTGTTACTACTATGTTGTATTAGCTAATTAAACAAGTCCGAATTGGAGTTTGTTTCTAACTTGAACAGTTTAATTTTAAGTCATAAATAATGACTTAAAATTACTTTTCAGCCACAATTCATAACTTTTGCAAATTTTTAAGCCTTATACCTACTATGACAGAAATTAGCCAAATAAGAAAAATTCAATCATTTCTGAAATTATTTATGTAAAACATTTAGGGATTCCCTGGCCAAGGAAACCGGCATAACGAAAAAGTACCGTTTTTACTATAAAAGGAGTATTTGGTTATTTCAACACAGAAACCCTGAACTTTTTTAAAAAGATAACTTGTCTGAAAAGATGCACAGCCATGTTAAAAAAA--TAAAATAGTATGGCACTCTCAACAACGAAAATTCCGAAGCAGGATAGGACTAGGAATTGTTTCTTTTACCTTTTACTAAATTTGAAAGAAAGCTTGCTAAAAAAGGACTGCCTCCCGGCATGATTCATGGACATGTCCTGTGAGTTGAGTGGCACCATGCCCTGGGGTCCATTGCAGGTGTTGACGGGACGTCGTGTCTGCCCACTGTGAAACGTGCTTCTGTTAGCAGTGCCTCGTGGAAATGCTCTGCTGACAGCTGGCAATGGAGACAGTGCAGCAGGCTGTTTTGCAATAGCCGCAGTGCTACGGAGGAAACAAACGAATTAAGCATACACATCCTGATTGAATGTCATGTATGACAATAAAACAATTTAAGCTGTATTGATTCTAATCA-----------ACAGAATCAAGAGTTCCTACTCTTTTTCTAAAACGAATTTCC---------------AAAAAATAGGAAAATGCAGGGTGGTCATAAATTGTTGAACACATTACAAAGTTCAATAAAACAACCAAGAAATGTAGAAATCGCTGCTATAGTTTCAATGAATACACACGAGAGTTTTTTAGTATATATT-TCCCCCCGATTGGTCAAGGATTTTAAGGTAATTTTTCTCAGTACACAATGATCCCACAGTGAAAAATTGTATGT------------------------------------------------------------------------------------------------------------------------------------------------------------------------------------------------------------------------------------
Nfurtivus_HugdenBranch_G3175 -------------TATTTATAAGAAATAACATTTATTGTAACCTATGTTACTTTTTTGTTGTTACTAC---GTTTTATTAGCTAATTAAACAAGTCCGAATTGGAGTTTGTCTCTAACTTGAACAGTACAATTTTAAGTCATAATTAATAACTTAAAATTACTTTTCAGCCACAATTCATAACTTCTGCCAATTTTTAAGTCTTATACCTACTATGACAGAAATTAGCCAAATAAGAAAAAGTCAATAATTTCTGAAATTATTTATGTAAAAATTATAGGGATTCCTTGGCCGAGGAAACCGGCATAACGAAAAAGTACCGTTTTTGCTATAAAAGGAGTATTTGGTTATTTCAACACAGAAACCCTGAACTTTTTTAAAAGGATAACTTGTCTGAAAAGATGCACAGCCATGTTAAAAAAAA-TAAAATAGTATGGCACTCTCAACAACAAAAATTCCGAAGCAGGATAGGACTAGGAATTGTTTCTTTTACCTTTTACTAAATTTGAAAGAAAGCTTGCTAAAAAAGGACTGCCTCCCGGCATGATTCATGGACATGTCCTGTGAGTTGAGTGGCACCATGCCCTGAGGTCCATTGCAGGTGTTGACGGGACGTCGTGTCTGCCCACTGTGAAACGTGCTTCTGTTAGCAGTGCCTCGTGGAAATGCTCTGCTGACAGCTGGCAATGGAGACAGTGCAGCAGGCTGTTTTGCAATAGCCGCAGTGCTACGGAGGAAACAAATGAATTAAGCATACACATCCTGATTGAATGTCATGTATGACAAAAAAA-AATTTAAGCTGTATTGATTCTAATCAACAGAGGCACTACGGAATCAAGGGTTCCTACTCTTTTTCTAAAACGAATTTCCAGGCAAGCAGTGTTTAAAAAATAGGAAAATGCAGGGTGGTCATAAATTGTTGGACACATTACAAAGTTCAATAAAATAACCAAGAAATGTAGAAATCACTGCTATAGTTTAAATGAATGCACATGAGAGTTATTTAGTATATATT-TCCCCCCGATTGGTCAAGGATTTTAAGGTAATTCTTCTCAGTACACAATGATCCCACACTGAAAAATTGTATGTATCTTGACATGTTAGAGTTCTTCCATG------------------------------------------------------------------------------------------------------------GGCCTATCACCAAGGCCATTTGCAAAAAAAATCTATACTAATATATAAAATTGAGAATTAGTTTGTGTGTGGTAACATGTAGCGAAAAGGAGA
Nfurtivus_RaccoonMtn_N1026 ATATATTTAATTTTATTTATAAGAAATAACATTTATTGTAACCTATGTTACTTTTTTGTTGTTACTACTATGTTTTATTAGCTAATTAAACAAGTCCGAATTGGAGTTTGTCTCTAACTTGAACAGTACAATTTTAAGTCATAATTAATAACTTAAAATTACTTTTCAGCCACAATTCATAACTTCTGCCAATTTTTAAGTCTTATACCTACTATGACAGAAATTAGCCAAATAAGAAAAAGTCAATAATTTATGAAATTATTTATGTAAAAATTTTAGGGATTCCTTGGCCGAGGAAACCGGCATAACGAAAAAGTACCGTTTTTGCTATAAAAGGAGTATTTGGTTATTTCAACACAGAAACCCTGAACTTTTTTAAAAGGATAACTTGTCTGAAAAGATGCACAGCCATGTTAAAAAAAA-TAAAATAGTATGGCACTCTCAACAACAAAAATTCCGAAGCAGGATAGGACTAGGAATTGTTTCTTTTACCTTTTACTAAATTTGAAAGAAAGCTTGCTAAAAAAGGACTGCCTCCCGGCATGATTCATGGACATGTCCTGTGAGTTGAGTGGCACCATGCCCTGAGGTCCATTGCAGGTGTTGACGGGACGTCGTGTCTGCCCACTGTGAAACGTGCTTCTGTTAGCAGTGCCTCGTGGAAATGCTCTGCTGACAGCTGGCAATGGAGACAGTGCAGCAGGCTGTTTTGCAATAGCCGCAGTGCTACGGAGGAAACAAATGAATTAAGCATACACATCCTGATTGAATGTCATGTATGACAAAAAAA-AATTTAAGCTGTATTGATTCTAATCAACAGAGGCACTACGGAATCAAGGGTTCCTACTCTTTTTCTAAAACGAATTTCCAGGCAAGCAGTGTTTAAAAAATAGGAAAATGCAGGGTGGTCATAAATTGTTGGACACATTACAAAGTTCAATAAAATAACCAAGAAATGTAGAAATCGCTGCTATAGTTTAAATGAATGCACATGAGAGTTATTTAGTATATATT-TCCCCCCGATTGGTCAAGGATTTTAAGGTAATTCTTCTCAGTACACAATGATCCCACACTGAAAAATTGTATGTATCTTGACATGTTAGAGTTCTTCCATG------------------------------------------------------------------------------------------------------------GGCCTATCACCAAGGCCATTTGCAAAAAAAATCTATACTAATA--------------------------------------------------
Ngeorgia_Sittons_N073 ATATGTTTAATTTTATTTATAAGAAATAACATTTATTGTAAACTATGTTACTT-----------------------------------------------------------------TTGAACAGCACAATTTTAAGTCATAATTAATGACTTAAAATTACTTTTCAGCCACAATTCATAACTTTTGCCAATTTTTAAGTCTTATACCTACTATGACAGAAATTAGCCCAATAAGAAAAATTCAATCATTTCTGAAAT-ATTTATGTAAAACATTTAGGGATTCCCTGGCCAAGGAAACCGGCATAACGAAAAAGTACCGTTTTTACTATAAAAGGAGTATTTGGTTATATCAACACAGAAACCCTGAACTTTTTTGAAAAGATAACTTGTCTGAAAAGATGCACAGCCATGTTAAAAAAAAA--AAATAGTATGGCACTCTCAACAACGAAAATTCTGAAGCAGGATAGGACTAGGAATTGTTTCTTTTACCTTTTACTAAATTTGAAAGAAAGCTTGCTAAAAAAGGACTGCCTCCCGGCATGATTCATGGACATGTCCTGTGAGTTGAGTGGCACCATGCCCTGGGGTCCATTGCAGGTGTTGACGGGACGTCGTGTCTGCCCACTGTGAAACGTGCTTCTGTTAGCAGTGCCTCGTGGAAATGCTCTGCTGACAGCTGGCAATGGAGACAGTGCAGCAGGCTGTTTTGCAATAGCCGCAGTGCTACGGAGAAAACAAACGAATTAAGCATACACATCCTGATTGAATGTTATGTATGACAATAAAACAATTTAAGCTGTATTGATTCTAATCAACAGAGGCACTACAGAATCAAGAGTTCCTACTCTTTTTCTAAAACGAATTTCCAGGCAAGCAATGTTTAAAAAATAGGAAAATGCAGGGTGGTCATAAATTGCTGGACACATTACGAAGTTCAATAAAACAACCAAGAAATGTAGAAATCGCTGCTATAGTTTAAATGAATACACACGAG--TTTTTTCGTATATATTTCTCCTCTGATTGGTCAAGGATTTTAAGATAATTTTTCTCAGTACACAATGATTCCACAGTGAAAAATTGTATGTATCTCGACATGTTAGAGTTCTTCCATTCCTAAAATGAAACATCGTCATTCTCAAGTTTATTTCCAACAAGAAAGGGTACCATTGCATAAGACGTCGAGAGACATAAATTTTCACTGTGGGCTCATTG-----------------------------------------------------------------------------------------------------
Ngertschi_CedarCreek_N351 ATATGTTTAATTTTATTTATAAGA---AATATTTACTGTAAACTATGTT------TTGTTGTTAGTACTTAGTTTTATTAGCTAATTA-ACAAGTCCGAATTGGAGTTTGTTTCTAACCTGAACAGTATAATTTTAAGTCATAATTAATGACTTAAAATTACTTTTCAGCCACAATTCATAACTTTTGCCAATTTTTAAAAGTTATACCTACTACGACAGAAATTAGCCAAATATGAAAAATTCAATAATTTCTGAAATGATTTATGTAAAACATTTAGGGATTCCTTGGCGACGGAAACCGGCATAACGAAAAAGTACCGTTTTTACTATGAAAGGAGTATTTGATTATTACAACACAGAAACCCTTAAACTTTTTAAAAAGATAGCTTGTCTGAAAAGATGCACAGCCATGTTAAAAAAAA-TAAAATAGTATGGCACTCTCAACAACGAAAATTCCGAAGCAGGATAGGACTAGGAATTGTTTCTTTTACCTTTTACTAAATTTGAAAGAAAGCTTGCTAAAAAAGGACTGCCTCCCGGCATGATTCATGGACATGTCCTGTGAGTTGAGTGGCACCATGCCCTGGGGTCCATTGCAGGTGTTGACGGGACGTCGTGTCTGCCCACTGTGAAACGTGCTTCTGTTAGCAGTGCCTCGTGGAAATGCTCTGCTGACAGCTGGCAATGGAGACAGTGCAGCAGGCTGTTTTGCAATAGCCGCAGTGCTAA-GGGGAAACAAACAGCTTAGGCATACACATCCT-------TGTCATGTATGACAATAAAA-AATTTAAGCTGTATTGATTTTAATCAACAGAGGCACTACAGAATCCAGGGTTCATAGTCTTTTTCTAAAACGAATTTCCAGGCAAGCAATGTTTAAAAAATAGGAAAATACAGGGTGGTCATAAATTGTTTTATACATCACAAAGTTCAATAAAACAACCA--------AGAAATTGCTGCTATAGTTTAAATGAGTACGCATTTGAGTTTTTTAGTATATATATTTTTTACGATTGGTCAAGAATGTTAAGGTAATTTGTCTCAATTCACAATGATCCCACAGTGAAAACTTGTATGTATCTCGACATGTTAGAGTTCTTCCATAACTAAGATGAAACATCGTCATTCGTAAGTTTACTTCCAACAAGGG-----ACCATTGCATAACATGTCAAGATACACAAATTTTCACTGTGGGTTCATTGAAGACACAGACCTATCACCCAGGCCATTTGC---AAAAATCTATACTAATATATACAATTGAGAATT----TGTGTGTGGTAACATGTAGCAAAAAGGATA
Ngertschi_FrenchBroad_N968 ATATATCGTGTTTTATTTATAAGA---AATATTTACTGTAAACTATGTT------TTGTTGTTAGTACTTAGTTTTATTAGCTAATTAAACAAGTCCGAATTGGAGTTTGTTTCTAACCTGAACAGTATAATTTTAAGTCATAATTAATGACTTAAAATTACTTTTCAGCCACAATTCATAACTTTTGCCAATTTTTAAAAGTTATACCTACTACGACAGAAATTAGCCAAATATGAAAAATTCAATAATTTCTGAAATGATTTATGTAAAACATTTAGGGATTCCTTGGCGACGGAAACCGGCATAACGAAAAAGTACCGTTTTTACTATGAAAGGAGTATTTGATTATTACAACACAGAAACCCTTAAACTTTTTAAAAAGATAGCTTGTCTGAAAAGATGCACAGCCATGTTAAAAAAAA-TAAAATAGTATGGCACTCTCAACAACGAAAATTCCGAAGCAGGATAGGACTAGGAATTGTTTCTTTTACCTTTTACTAAATTTGAAAGAAAGCTTGCTAAAAAAGGACTGCCTCCCGGCATGATTCATGGACATGTCCTGTGAGTTGAGTGGCACCATGCCCTGGGGTCCATTGCAGGTGTTGACGGGACGTCGTGTCTGCCCACTGTGAAACGTGCTTCTGTTAGCAGTGCCTCGTGGAAATGCTCTGCTGACAGCTGGCAATGGAGACAGTGCAGCAGGCTGTTTTGCAATAGCCGCAGTGCTAA-GGGGAAACAAACAGCTTAGGCATACACATCCT-------TGTCATGTATGACAATAAAA-AATTTAAGCTGTATTGATTTTAATCAACAGAGGCACTACAGAATCCAGGGTTCATAGTCTTTTTCTAAAACGAATTTCCAGGCAAGCAATGTTTAAAAAATAGGAAAATACAGGGTGGTCATAAATTGTTTTATACATCACAAAGTTCAATAAAACAACCA--------AGAAATTGCTGCTATAGTTTAAATGAGTACGCATTTGAGTTTTTTAGTATATATATTTTTTACGATTGGTCAAGAATGTTAAGGTAATTTGTCTCAATTCACAATGATCCCACAGTGAAAACTTGTATGTATCTCGACATGTTAGAGTTCTTCCATAACTAAGATGAAACATCGTCATTCGTAAGTTTACTTCCAACAAGGG-----ACCATTGCATAACATGTCAAGATACACAAATTTTCACTGTGGGTTCATTGAAGACACAGACCTATCACCCAGGCCATTTGC---AAAAATCTATACTAATATATACAATTGAGAATTTGTTTGTGTGTGGTAACATGTAGCAAAAAGGATA
Ngertschi_HickoryNutGap_N810 ATATGTTTAATTTTATTTATAAGA---AATATTTACTGTAAACTATGTT------TTGTTGTTAGTACTTAGTTTTATTAGCTAATTAAACAAGTCCGAATTGGAGTTTGTTTCTAACCTGAACAGTATAATTTTAAGTCATAATTAATGACTTAAAATTACTTTTCAGCCACAATTCATAACTTTTGCCAATTTTTAAAAGTTATACCTACTACGACAGAAATTAGCCAAATATGAAAAATTCAATAATTTCTGAAATGATTTATGTAAAACATTTAGGGATTCCTTGGCGACGGAAACCGGCATAACGAAAAAGTACCGTTTTTACTATGAAAGGAGTATTTGATTATTACAACACAGAAACCCTTAAACTTTTTAAAAAGATAGCTTGTCTGAAAAGATGCACAGCCATGTTAAAAAAAA-TAAAATAGTATGGCACTCTCAACAACGAAAATTCCGAAGCAGGATAGGACTAGGAATTGTTTCTTTTACCTTTTACTAAATTTGAAAGAAAGCTTGCTAAAAAAGGACTGCCTCCCGGCATGATTCATGGACATGTCCTGTGAGTTGAGTGGCACCATGCCCTGGGGTCCATTGCAGGTGTTGACGGGACGTCGTGTCTGCCCACTGTGAAACGTGCTTCTGTTAGCAGTGCCTCGTGGAAATGCTCTGCTGACAGCTGGCAATGGAGACAGTGCAGCAGGCTGTTTTGCAATAGCCGCAGTGCTAA-GGGGAAACAAACAGATTAGGCATACACATCCT-------TGTCATGTATGACAATAAAACAATTTAAGCTGTATTGATTCTAATCAACAGAGGCACTACAGAATCCAGGGTTCATAGTCTTTTTCTAAAACGAATTTCCAGGCAAGCAATGTTTAAAAAATAGGAAAATACAGGGTGGTCATAAATTGTTTTACACATTACAAAGTTCAATAAAACAACCA--------AGAAATTGCTGCTATAGTTTAAATGAGTACGCATTTGAGTTTTTTAGTATATATATTTTTTACGATTGGTCAAGAATGTTAAGGTAATTTGTCTCAGTTCACAATGATCCCACAGTGAAAACTTGTATGTATCTCGACATGTTAGAGTTCTTCCATACCTAAGATGAAACATCGTCATTCGTAAGTTTACTTCCAACAA---------------------------------------------------------------------------------------------------------------------------------------------------------------
Nholsingeri_BrumleyCrk_N916 --ATGTTTAATTTTATTTATAAGAAATAAAATTTACTGCAAACTATATTACTTTTTTGTTGTTACTACCATGTTTTATTAGCTAATTAAACAAGTCCGAATTGGAGTTTGTTTCTAACTTGAACAGTACAATTTTAAGTCATAATTACTGACTTAAAATTACTTTTCAGCCACAATTCATAACTTTTGCCAACTTTTAAAAGTTATACCTACTATGACAGAAATTAGCCAAGTAAGAAAAATTCAATCATTTCTGAAATGATTTATGTAAAACATTTAGGGATTCCTTGGCGAAGGAGACCGGCACAACGAAAAAGTACCATTTTTACTATAAAAGGAGTATTTGGTTATTTCAACACATAAACCCTGAACTTTTTAAAAAAGATAACTTGTCTGAAAAGATGCACAGCCATGTTAAAAATAA-TAAAATAGTATGGCACTCGCAACAACGAAAATTCCGAAGCAGGATAGGACTAGGAATTGTTTCTTTTACCTTTTACTAAATTTGAAAGAAAGCTTGCTAAAAAAGGACTGCCTCCCGGCATGATTCATGGACATGTCCTGTGAGTTGAGTGGCACCATGCCCTGGGGTCCATTGCAGGTGTTGACGGGACGTCGTGTCTGCCCACTGTGAAACGTGCTTCTGTTAGCAGTGCCTCGTGGAAATGCTCTGCTGACAGCTGGCAATGGAGACAGTGCAGCAGGCTGTTTTGCAATAGCCGCAGTGCTAC-GGGGAAACACACAAATTAAGCATACACAACCTGATTGAAGTTCATGAATGACAATAAAACAATTTTAGCTGTATTGATTCTAATCAATAGAGGCACTACAGAACCCAGGGTTCATACTC--TTTCTAAAACAAATTTCCAGGCAAGCAATGTTTTAAAATTAGGAAAATGCAAG---GTCATAAATTGTTGGACACATCACAAAGTTCAATAAAACAACCAAGAACAGTAGAAATCACTGCTATAGTTTAAATGAATTCACATTTGAGTTTTTTTAAGTATATTTTTTTCACGATTGGTCAAGGATGTTAAGGTAATTTTTCTCAGTACACACTGATCCCACAGTGAAAAGTTATATGTATCTCGACATGTTAGAGTTCTTCCATACCTAAGATGAAACATCGTCATTCTCAAGTTTACTTCCAACAAGAAAGGGTACCATTGCGTAACACGTCGAGATACACAAATTTTCACTGCGGGCTCATTGAAGACACA------------AGGCCATTCACAAAAAAAATCTATACAAATATATAAAATTGAGAATTTGTTTGTGTGTGGTAACACGTAGCGAAAAGGATA
Nholsingeri_PondCave_N541 ATATGTTTAATTTTATTTATAAGAAATAAAATTTACTGTAAACTATATTACTTTTTTGTTGTTACTACTATATTTTATTAGCTAATTAAACAAGTCCGAATTGGAGTTTGTTTCTAACTTGAACAGTACAATTTTAAGTCATAATTAATGACTTAAAATTACTTTTCAGACACAATTCATAACTT----------TTAAAAGTTATACCTACTATGACAGAAATTAGCCAAGTAAGAAAAATTCAATCATTTCTGAAATGATTTATGTAAAACATTTAGGGATTCCTTGGCGAAGGAGACCGGCATAACGAAAAAGTACCATTTTTACTATAAAAGGAGTATTTGGTTATTTCAACACATAAACCCTGAACTTTTAAAAAAAGATAACTTGTCTGAAAAGATGCACAGCCATGTTAAAAAAAA-TAAAATAGTATGGCACTCTCAACAACGAAAATTCCGAAGCAGGATAGGACTAGGAATTGTTTCTTTTACCTTTTACTAAATTTGAAAGAAAGCTTGCTAAAAAAAGACTGCCTCCCGGCATGATTCATGGACATGTCCTGTGAGTTGAGTGGCACCATGCCCTGGGGTCCATTGCAGGTGTTGACGGGACGTCGTGTCTGCCCACTGTGAAACGTGCTTCTGTTAGCAGTGCCTCGTGGAAATGCTCTGCTGACAGCTGGCAATGGAGACAGTGCAGCAGGCTGTTTTGCAATAGCCGCAGTGCTAC-GGGGAAACAAACAAATTAAGCATACACAACCTGATTGAAGTTCATGAATGACAATAAAACAATTTTAGCTGTATTGATTCTAATCAACAGAGGCACTACAGAACCCAGGGTTCATACTCTTTTTCTAAAACAAATTTCCAGGCAAGCAATGTTTTAAAATTAGGAAAATGCAAGGTGGTCATAAATTGTTGGACACATCACGAAGTTCAATAAAACAACCAAGAAAAGTAGAAATCGCTGCTATAGTTTAAATGAATACACAT---GATTTTTTTAAGTATATTTTTTTCACGATTGGTCAAGGATGTTAAGGTAATTTTTCTCAGTACACACTGATCCCACAGTGAAAAGTTGTATGTATCTCGACATGTTAGAGTTCTTCCATACCTAAGATGAAACATCGTCATTCTCAAGTTTACTTCCAACAAGAAAGGGTACCATTGCATAACACGTCGAGATACACAAATTTTCACTGTGGGCTCATTGAAGACACA------------AGGCCATTCACAAAAAAAATCTATACAAATATATAAAATTGAGAATTCGTTTGTGTGTG----------------------
Nlowderi_ChestnutBranch_N731 ATATGTTTAATTTTATTTATAAGAAATAACATTTATTGTAAACTATGTTACTTTTTTGTTGTTACTACTATGTTTTATTAGCTAATTAAACAAGTCCGAATTGGAGTTTG-----------------------------------------------------------------TTTCTAATTTTTGCCAATTTTTAAGTTTTATACCTACTATGACAGAAATTAGCCAAATAAGAAAAATTCAATAATTTCTGAAATTATTTATGTAAAACATTTAGGGATTCCTTGGCCAAGGAAACCGGCATAATGAAAAAGTACCCTTTTTACTATAAAAGGAGTATTTGGTTAATTCAACACAGAAACCCTGAACTTTTAAAAAAAGATAACTTGTCTGAAAAGATGCACAGCCATGTTAAAAAAAAAAAAAATAGTATGGCACTCTCAACAACGAAAATTCCGAAGCAGGATAGGACTAGGAATTGTTTCTTTTACCTTTTACTAAATTTGAAAGAAAGCTTGCTAAAAAAGGACTGCCTCCCGGCATGATTCATGGACATGTCCTGTGAGTTGAGTGGCACCATGCCCTGGGGTCCATTGCAGGTGTTGACGGGACGTCGTGTCTGCCCACTGTGAAACGTGCTTCTGTTAGCAGTGCCTCGTGGAAATGCTCTGCTGACAGCTGGCAATGGAGACAGTGCAGCAGGCTGTTTTGCAATAGCCGCAGTGCTACGGAGGAAACAAATGAATTAAGCATACACATCCTGATTGAATGCCATGTCGGACGATAAAACAATTTAAGCTGTATTGATTCTAATCACCAGAGGCACTACATAATCAAAGGTTCCTACTCTTTTTCTAAAACGAATTTCCAGGTAAGCAATGTTTAAAAAATAGGAAAATGCAGGGTGGTCATAAATTGTTGGACACATTACAAAGTTCAATAAAACAACAAAGAAATGTAGAAATCGCTGCTATAGT------------------------------ATATATTTCCCCCCCGATTAGTCAAGGATTTTAAGGTAATTTTTCTCAGTACACAATGATCCCACAGTGAAAAATGGTATTTATCTCGACATGTTAGAGTTCTTCCATACCTAAAATGAAACATCGTCATTCTCAAGTTTATTTCCAACAAGAAAAGGTACCATTGCATAACACGTCGAGACACACAAATTTTCACCGTGGGCTCATTGAAGACACC-----------AAGGCCATTCGCAAAAAAAATCTATACTAATATATAAAATTGAGAATTAGTTTGTGTGTGGTAACATGTAGTGAAAAGGATA
Nlowderi_upperFiresCreek_N820 ATATGTTTAATTTTATTTATAAGAAATAACATTTATTGTAAACTATGTTACTTTTTTGTTGTTACTACTATGTTTTATTAGCTAATTAAACAAGTCCGAATTGGAGTTTG-----------------------------------------------------------------TTTCTAATTTTTGCCAATTTTTAAGTTTTATACCTACTATGACAGAAATTAGCCAAATAAGAAAAATTCAATAATTTCTGAAATTATTTATGTAAAACATTTAGGGATTCCTTGGCCAAGGAAACCGGCATAATGAAAAAGTACCCTTTTTACTATAAAAGGAGTATTTGGTTAATTCAACACAGAAACCCTGAACTTTTAAAAAAAGATAACTTGTCTGAAAAGATGCACAGCCATGTTAAAAAAAAAAAAAATAGTATGGCACTCTCAACAACGAAAATTCCGAAGCAGGATAGGACTAGGAATTGTTTCTTTTACCTTTTACTAAATTTGAAAGAAAGCTTGCTAAAAAAGGACTGCCTCCCGGCATGATTCATGGACATGTCCTGTGAGTTGAGTGGCACCATGCCCTGGGGTCCATTGCAGGTGTTGACGGGACGTCGTGTCTGCCCACTGTGAAACGTGCTTCTGTTAGCAGTGCCTCGTGGAAATGCTCTGCTGACAGCTGGCAATGGAGACAGTGCAGCAGGCTGTTTTGCAATAGCCGCAGTGCTACGGAGGAAACAAATGAATTAAGCATACACATCCTGATTGAATGCCATGTCGGACGATAAAACAATTTAAGCTGTATTGATTCTAATCACCAGAGGCACTACATAATCAAAGGTTCCTACTCTTTTTCTAAAACGAATTTCCAGGTAAGAAATGTTTAAAAAATAGGAAAATGCAGGGTGGTCATAAATTGTTGGACACATTACAAAGTTCAATAAAACAACAAAGAAATGTAGAAATCGCTGCTATAGT------------------------------ATATATTTCCCCCCCGATTAGTCAAGGATTTTAAGGTAATTTTTCTCAGTACACAATGATCCCACAGTGAAAAATGGTATTTATCTCGACATGTTAGAGTTCTTCCATACCTAAAATGAAACATCGTCATTCTCAAGTTTATTTCCAACAAGAAAAGGTACCATTGCATAACACGTCGAGACACACAAATTTTCACCGTGGGCTCATTGAAGACACG--CCTATCACCAAGGCCATTCGCAAAAAAAATCTATACTAATATATAAAATTGAGAATTAGTTTGTGTGTGGTAACATGTAGTGAAAAGGATA
Nlula_BeeRockCave_G2091 ATATGTTTAATTTCATTTATAAGAAATTACATTTACTGTAAACTATTTTGCTT-----------------------------------------------------------------TTGAACAGTACAATTTTAAGTCATAATTAATGACTTAAAATTACTTTTCAGCCACAATTCATAACTTTTGCCAATTTTTAAGTCTTATACCTACTATGACAGAAATTAGCCAAATAAGAAAAATTCAATCATTTCTGAAATTATTTATGTAAAACATTTAGGGATTCCCTGGCCAAGGAAACCGGCATAACGAAAAAGTACCGTTTTTACTAGAAAAGGAATATTTGGTTATTTCAACACAGAAACCCTGAACTTTTTTAAAAAGATAACTTGTCTGAAAAGATGCACAGCCATGTTAAAAAAAA------TAGTATGGCACTCTCAACAACGAAAATTCCGAAGCAGGATAGGACTAGGAATTGTTTCTTTTACCTTTTACTAAATTTGAAAGAAAGCTTGCTAAAAAAGGACTGCCTCCCGGCATGATTCATGGACATGTCCTGTGAGTTGAGTGGCACCATGCCCTGGGGTCCATTGCAGGTGTTGACGGGACGTCGTGTCTGCCCACTGTGAAACGTGCTTCTGTTAGCAGTGCCTCGTGGAAATGCTCTGCTGACAGCTGGCAATGGAGACAGTGCAGCAGGCTGTTTTGCAATAGCCGCAGTGCTACGGAGGAAACAAACGAATTAAGCATACACATCCTGATTGAATGTCATGCATGACAATAAAACAATTTAAGCTGTATTGATTCTAATCAACAGAGGCATCACAGAATCAAGAGTTCCTACTCTTTTTCTAAAACGAATTTCCAGGCAAGCAATGTTTAAAAAATAGGAAAATGCAGGGTGGTCATAAATTGCTGGACACATTACAAAGTTCAATAAAACAACCAAGAAATGTAGAAATCGCTGCTATAGTTTAAATGAATACACACGAGAGTTTTTTCGTATATATTTCCCCCCCGATTGGTCAAGGATTTTAAGGTAATTTTTCTCAGTACACAATGATCCCACAGTGAAAAATTGTATGTATCTCGACATGTTAGAGTTCTTCCATTCCTAAAATGAAACA--GTCATTCTCAAGTTTATTTCCAACAAGAAAGGGTACCATTGCATAAGACGTCGAGACAT--AAATTATCACTGTGGGCTCATTGTAGACACAGGCCTATCAACAAGGCCAATCAC-AAGAAAATCTATACTAATATATAAAATTGAGAATTAGTTTGAGTGTG---GCACGTAGCGAAGAGGATA
Nlula_LulaFallsCave_G2084 ATATGTTTAATTTCATTTATAAGAAATTAGATTTATTGTAAACTATGTTGCTT-----------------------------------------------------------------TTGAACAGTACAATTTTAAGTCATAATTAATGACTTAAAATTACTTTTCAGCCACAATTCATAACTTTTGCCAATTTTTAAGTCTTATACCTACTATGACAGAAATTAGCCAAATAAGAAAAATTCAATCATTTCTGAAATTATTTATGTAAAACATTTAGGGATTCCCTGGCCAAGGAAACCGGCATAACGAAAAAGTACCGTTTTTACTATAAAAGGAATATTTGGTTATTTCAACACAGAAACCCTGAACTTTTTTAAAAAGATAACTTGTCTGAAAAGATGCACAGCCATGTTAAAAAAAAA-----TAGTATGGCACTCTCAACAACGAAAATTCCGAAGCAGGATAGGACTAGGAATTGTTTCTTTTACCTTTTACTAAATTTGAAAGAAAGCTTGCTAAAAAAGGACTGCCTCCCGGCATGATTCATGGACATGTCCTGTGAGTTGAGTGGCACCATGCCCTGGGGTCCATTGCAGGTGTTGACGGGACGTCGTGTCTGCCCACTGTGAAACGTGCTTCTGTTAGCAGTGCCTCGTGGAAATGCTCTGCTGACAGCTGGCAATGGAGACAGTGCAGCAGGCTGTTTTGCAATAGCCGCAGTGCTACGGAGGAAACAAACGAATTAAGCATACACATCCCGATTGAATGTCATGCATGACAATAAAACAATTTAAGCTGTATTGATTCTAATCAACAGAGGCATTACAGAATCAAGAGTTCCTACTCTTTTTCTAAAACGAATTTCCAGGCAAGCAATGTTCAAAAAATAGGAAAATGCAGGGTGGTCATAAATTGCTGGACACATTACAAAGTTCAATAAAACAACCAAGAAATGTAGAAATCGCTGCTATAGTTTAAATGAATACACACGAGAGTTTTTTCCCGTAT----------------------------------ATATTTCCCAGTACACAATGATCCCACAGTGAAAAATTGTATGTATCTCGACATGTTAGAGTTCTTCCATTCCTAAAATGAAACA--GTCATTCTCAAGCTTATTTCCAACAAGAAAGGGTACCATTGCATAAGACGTCGAGACAT--AAATTTTCACTGTGGGCTCATTGTAGACACAGGCCTATCAACAAGGCCATTCAC-AAGAAAATCTATACTAATATATAAAAGTGAGAATTAGTTTGAGTGTG---GCACGTAGCGAAGAGGTTA
Nmimus_NealsSink_N329 ------------------------------------------------------------------------TTTTATTAGCTAATTAAACAAGTCCGAATTGGATCTTGTTTCTAATTTGAATACTACAATTTTAAGTCATAATAAATGACTTAAAATTACTTTTCAGCCACAATTCATAACTTTTGCCAACTTTTAAAAGTTATACCTACTATGACAGAAATTAGCCAAGTAAGAAAAATTCAATCATTTCTGAAATGATTTATGTAAAACATTTAGGGATTCCTTGGCGAAGGAGACCGGCATAACGAAAAAGTACCATTTTTACTATAAAAGGAGTATTTGGTTATTTCAACACATAAACCCTGAACTTTTTAAAAAAGATAATTTGTCTGAAAAGATGCACAGCCATGTTAAAAAAAAATAAAATAGTATGGCACTCTCAACAACGAAAATTCCGAAGCAGGATAGGACTAGGAATTGTTTCTTTTACCTTTTACTAAATTTGAAAGAAAGCTTGCTAAAAAAGGACTGCCTCCCGGCATGATTCATGGACATGTCCTGTGAGTTGAGTGGCACCATGCCCTGGGGTCCATTGCAGGTGTTGACGGGACGTCGTGTCTGCCCACTGTGAAACGTGCTTCTGTTAGCAGTGCCTCGTGGAAATGCTCTGCTGACAGCTGGCAATGGAGACAGTGCAGCAGGCTGTTTTGCAATAGCCGCAGTGCTAC-GGGGAAACAAACAAATTAAGCATACACATCCTGATTGAATGTCATGTATGACAATAAAATAATTTTAGCTGTATTGATTCTAATCAACAGAGGCACTACAGAATCCAGGGTTCATACTCTTTTTCTAAAACAAATTTCCAGGCAAGCAATGTTTTAAAATTAGGAAAATGCAAGGTGGTCATAAATTGTTGGACACATCACAAAGTTCAATAAAACAACCAAGAAAAGTAGAAATCGCTGCTATAGTTTAAATGAATACACATTTGAG--TTTT-----------TTTTCACAATTGGTCAAGGATGTTAAGGTAATTTTTCTCAGTACACACTGATCCCACAGTGAAAAGTTGTATGTATCTCGACATGTTAGAGTTCTTCCATACCCAAGATGAAAAATCGTCATTCTC------ACTTCCAACAAGAAAGGGTACCATTGCGTAACGCGTCGAGATA--CAAATTTTCACTGCGGGCTCATTGAAGACACA------------AGGCCATTCGCAAAAAAAATCTATACAAATGTATAAAATTGAGAATTCGTTTGTGTGTG----------------------
Nmimus_Straleys_N625 ATATGTTTAATTTTATTTATAAGAAATAAAATTTACAGTAAACTATATTACTTTTTTGTTGTTACTACTATGTTTTATTAGCTAATTAAACAAGTCCGAATTGGAGTTTGTTTCTAACTTGAACAGTACAATTTTAAGTCATAAT----------AAATGACTTTTCAGCCACAATTCATAACTTTTGCCAACTTTTAAAAGTTATACCTACTATGACAGAAATTAGCCAAGTAAGAAAAATTCAATCATTTCTGAAATGATTTATGTAAAACATTTAGGGATTCCTTGGCGAAGGAGACCGGCATAACGAAAAAGTACCATTTTTACTATAAAAGGAGTATTTGGTTATTTCAACACATAAACCCTGAACTTTTTAAAAAAGATAATTTGTCTGAAAAGATGCACAGCCATGTTAAAAAAAAAAAAAATAGTATGGCACTCTCAACAACGAAAATTCCGAAGCAGGATAGGACTAGGAATTGTTTCTTTTACCTTTTACTAAATTTGAAAGAAAGCTTGCTAAAAAAGGACTGCCTCCCGGCATGATTCATGGACATGTCCTGTGAGTTGAGTGGCACCATGCCCTGGGGTCCATTGCAGGTGTTGACGGGACGTCGTGTCTGCCCACTGTGAAACGTGCTTCTGTTAGCAGTGCCTCGTGGAAATGCTCTGCTGACAGCTGGCAATGGAGACAGTGCAGCAGGCTGTTTTGCAATAGCCGCAGTGCTAC-GGGGAAACAAACAAATTAAGCATACACATCCTGATTGAATGTCATGTATGACAATAAAACAATTTTAGCTGTATTGATTCTAATCAACAGAGGCACTACAGAATCCAGGGTTCATACTCTTTTTCTAAAAC---TTTCCAGGCAAGCAATGTTTTAAAATTAGGAAAATGCAAGGTGGTCATAAATTGTTGGACACATCACAAAGTTCAATAAAACAACCAAGAAAAGTAGAAATCGCTGCTATAGTTTAAATGAATACACATTTGAGTTTTTTTAAGTATA-TTTTTTCACGATTGGTCGAGGATGTTAAGGTAATTTTTCTCAGTACACACTGATCCCACAGTGAAAAGTTGTATGTATCTCGACATGTTAGAGTTCTTCCATACCCAAGATGAAACATCGTCATTCTCAAGTTTACTTCCAACAAGAAAGGGTACCATTGCGTAACACGTCGAGATA--CAAATTTTCACTGCGGGCTCATTGAAGACACA------------AGGCCATTCGCAAAAAAAATCTATACAAATATATAAAATTGAGAATTTGTTTG----------------------------
Nnasicus_CaneyFork_N171 ATATGTTTAATTTTATTTATAAGAAATAATATTTACTGTAAGCTATGTTACTTTTTTGTTGTTAGTACTAGGTTTTATTAGCTAATTAAACAAGTCCGAATTGGAGTTTGTTTCCAACTTGAACAGTATAATTTTAAGTCAAAATTACTGACTTAAAATTACTTTTCAGCCACAATTCATAACTTTTGCCAATTTTTAAAAGTTATACCTACTACGACAGAAATTAGCCAAATATGAAAAATTCAATCATTTCTGAAATGATTTATGTAAAACATTTAGCGATTCCTTGGCGACGGAAACCGGCATAAAGAAAAAGTACCGTTTATACCATAAAAGGAGTATTTGGTTATTTCAACACAGAAACCCTTAAACTTTTTAAAAAGATAACTTGTCTGAAAAGATGCACAGCCATGTTAAAAAAAAAAAAAATAGTATGGCACTCTCAACAACGAAAATTCCGAAGCAGGATAGGACTAGGAATTGTTTCTTTTACCTTTTACTAAATTTGAAAGAAAGCTTGCTAAAAAAGGACTGCCTCCCGGCATGATTCATGGACATGTCCTGTGAGTTGAGTGGCACCATGCCCTGGGGTCCATTGCAGGTGTTGACGGGACGTCGTGTCTGCCCACTGTGAAACGTGCTTCTGTTAGCAGTGCCTCGTGGAAATGCTCTGCTGACAGCTGGCAATGGAGACAGTGCAGCAGGCTGTTTTGCAATAGCCGCAGTGCTAA-GGGGAAACAAACAGTTTAAGCATACACATCCTGATTAAATGTCATGTATGACAATAAAACAGTTTAAGCTGTATTGATTCTAATCAACAGAGGCACTACAGAATCCAGGGTTCATATTCTTTTTCTAAAACGAATTTCCAGGCAAGCAATGTTTAAAAAATAGGAAAATGCAGGGTGGTCATAAATTGTTTTACACATTACAAAGTTCAATAAAACAACCAAGAAATGCAGAAATCGCTGCTATAGTTTAAATGAGTATGCATTTGAGTTTTTTAGTATATATATTTTATACGATTGGTCAAGAATGTTAAGGTAATTTTTCTCAGTTCACAATGATCCCACAGTGAAAAGTTGTATGTATCTCGACATGTTAGAAATCTTCCATACCTAAGATGAAACATTGTCATTCGTAAGTTTACTTCCAACAAGGG-----ACCATTGCATAACATATCAAGATACACAAATTTTCACTGTGGGTTCATTGAAGACACAGGCCTATCATCAAGGCCATTTGC---AAAAATCTATACTAATATATAAAATTGAGAATTTGTTCGCGTGTGGTAACATGTAGCAAAAAGGATA
Nnasicus_ConnosteeFalls_N696 --------------------------------------------------------------TAGTATTATGTTTTATTAGCTAATTAAACAAGTCCGAATTGGAGTTTGTTTCTAACTTGAACAGTATAATTTCAAGTCATAATTAATGACTTAAAATTACTTTTCAGCCACAATTCATAACTTTTGCCAATTTTTAAAAGTTATACCTACTACGACAGAAATTAGCCAAATATGAAAAATTCAATCATTTCTGAAATGATTTATGTAAAACATTTAGGGATTCCTTGGCGACGGAAACCGGCATAACGAAAAAGTACCGTTTTTACTATAAAAGGAGTATTTGGTTATTTCAACACTGAAACCCTTAAACTTTTTTAAAAGATAACTTGTCTGAAAAGATGCACAGCCATGTTAAAAAAAA-TAAAATAGTATGGCACTCTCAACAACGAAAATTCCGAAGCAGGATAGGACTAGGAATTGTTTCTTTTACCTTTTACTAAATTTGAAAGAAAGCTTGCTAAAAAAGGACTGCCTCCCGGCATGATTCATGGACATGTCCTGTGAGTTGAGTGGCACCATGCCCTGGGGTCCATTGCAGGTGTTGACGGGACGTCGTGTCTGCCCACTGTGAAACGTGCTTCTGTTAGCAGTGCCTCGTGGAAATGCTCTGCTGACAGCTGGCAATGGAGACAGTGCAGCAGGCTGTTTTGCAATAGCCGCAGTGCTAA-GGGGAAACAAACAGATTAAG------CATCCTGATTGAATGTCATGCATGACAATAAAACAATTTAAGCTGTATGGATTCTAATCA-----------ACAGAATCCAGGGTTCATAGTCTTTTTCTAAAACAAATTTCCAGGCAAGCAATGTTTAAAAAATACGAAAATGCAGGGTGGTCATAAATTGTTTTACACATTACAAAGTTCAATAGAGCAACCAAGAAATGCAGAAATCGCTGCTATAGTTTAAATGAGTACGCATTTGAGTTTTTTAGTATATATATTTTTTACGATTGGTCAAGAATGTTAGGGTAATTTTTCTCAGTTCACAATGATCCCACAGTGAAAAGTTGTATGTATCTCGACATGTTAGAGTTCTTCCATACCTAAGATGAAACATCGTCATTCGTAAGTTTATTTCCAACAAGGG-----ACCATTGCATAACATATCAAGATACACAAATTTTCACTGTGGGCTCATTGAAGACACAGGCCTATCACCATGGCCA---------------------------------------------------------------------------
Npaynei_Grindstaff_N646 ------------TTATTTATAAGAAATAAAATTTGCTGTAAACTATATTACTTTTTTGTTGTTACTACTATGTC---TCAGCTAATTAAACAAGTCCGAATTGGAGTTAA--AATAACTTGAACAGTACAATTTTAAGTCATAATTAATGACTTAAAATTACTTTTCAGCCACAATTCATAACTTTTGCCAACTTTTAAAAGTTATACCTACTATGACAGAAATTAGCCAAGTAAGAAAAATTCAATCATTTCTGAAATGATTTATGTAAAACATTTAGGGATTCCTTGGCGAAGGAGACCGGCATAACGAAAAAGTACCATTTTTACTATAAAAGAAGTATTTGGTTATTTCAACACAGAAACCCTGAACTTTTTTAAAAAGATAACTTGTCTGAAAAGATGCACAGCCATGTTAAAAAAAAAAAAAATAGTATGGCACTCTCAACAACGAAAATTCCGAAGCAGGATAGGACTAGGAATTGTTTCTTTTACCTTTTACTAAATTTGAAAGAAAGCTTGCTAAAAAAGGACTGCCTTCCGGCATGATTCATGGACATGTCCTGTGAGTTGAGTGGCACCATGCCCTGGGGTCCATTGCAGGTGTTGACGGGACGTCGTGTCTGCCCACTGTGAAACGTGCTTCTGTTAGCAGTGCCTCGTGGAAATGCTCTGCTGACAGCTGGCAATGGAGACAGTGCAGCAGGCTGTTTTGCAATAGCCGCAGTGCTACGGGGGAAACAAATGATTTGAGCATACACATCCTGACTGAATGTCATGTAAGACAATAAAACAATTTTAGCTGTATTGATTCTAATCAACAGAGGCACTACAGAATCCAGGGTTCATACTCTTTTTCTAAAACAAATTTCCAGGCAAGCAATGTTTTTAAAATAGGAAAATGCAGGGTGGTCATAAATTGTTGGACACAGTACAAAGTTCAATAAAACAACCAAGAAATGTAGAAATCGCTGCTATAGTTTAAATGAATACAGATTTGAGTTTTTTTAAGTATA-TTTTTTCACGATTGGTCAAGGATGTTAAGGTAATTTTTCTCACTACACACTGATCACACAGTGAAAAGTTGTATGTATCTCGACATGTTAGAGTTCTTCCATACTTATGAT-AAACATCGTCATTCTCAATTTTACTTCCTACAAGAAAGGGTACCACTGCGTAACACATCGAGATACACAAATTTTCACTGCAGGCTCATTGAAGACACA------------AGGCCACTCACAAAAAAAATCTATACTAATATATAAAATTGAAAATTCATTTGTGTGTG-GAATATGTAGCAAAAAGGATA
Npaynei_NorrisDamCave_N348 -------------------------------------------------ACTTTTTTGTTGTTACTACTCTGTC---TCAGCTAATTAAACAAGTCCGAATTGGAGTTAA--AATAACTTGAACAGTACAATTTTAAGTCATAATTAATGACTTAAAATTACTTTTCAGCCACAATTCATAACTTTTGCCAACTTTTAAAAGTTATACCTACTATGACAGAAATTAGCCAAGTAAGAAAAATTCAATCATTTCTGAAATGATTTATGTAAAACATTTAGGGATTCCTTGGCGAAGGAGACCGGCATAACGAAAAAGTACCATTTTTACTATAAAAGAAGTATTTGGTTATTTCAACACAGAAACCCTGAACTTTTTTAAAAAGATAACTTGTCTGAAAAGATGCACAGCCATGTTAAAAAAAAAAAAAATAGTATGGCACTCTCAACAACGAAAATTCCGAAGCAGGATAGGACTAGGAATTGTTTCTTTTACCTTTTACTAAATTTGAAAGAAAGCTTGCTAAAAAAGGACTGCCTTCCGGCATGATTCATGGACATGTCCTGTGAGTTGAGTGGCACCATGCCCTGGGGTCCATTGCAGGTGTTGACGGGACGTCGTGTCTGCCCACTGTGAAACGTGCTTCTGTTAGCAGTGCCTCGTGGAAATGCTCTGCTGACAGCTGGCAATGGAGACAGTGCAGCAGGCTGTTTTGCAATAGCCGCAGTGCTACGGGGGAAACAAATGATTTGAGCATACACATCCTGACTGAATGTCATGTAAGACAATAAAACAATTTTAGCTGTATTGATTCTAATCAACAGAGGCACTACAGAATCCAGGGTTCATACTCTTTTTCTAAAACAAATTTCCAGGCAAGCAATGTTTTTAAAATAGGAAAATGCAGGCTGGTCATAAATTGTTGGACACAGTACAAAGTTCAATAAAACAACCAAGAAATGTAGAAATCGCTGCTATAGTTTAAATGAATACACATTTCAGTTTTTTTAAGCATA-TTTTTTCACGATTGGTCAAGGATGTTAAGGTAATTTTTCTCACTACACACTGATCACACAGTGAAAAGTTGTATGTATCTCGACATGTTAGAGTTCTTCCATACCCAAGATGAAACATCGTCATTCTCAATTTTACTTCCAACAAGAAAGGGTACCACTGCGTAACACATCGAGATACACAAATTTTCACTGCAGGCTCATTGAAGACACA------------AGGCCACTCACAAAAAAAATCTATACTAATATATAAAATTGAAAATTCATTTGTGTGTGAGAATATGTAGCAAAAAGGATA
Npaynei_UnakaMtns_N943 ATATGTTTAATTTTATTTATAAGAAATAAAATTTACTGTAAACTATATTACTTTTTTGTTGTTACTACTAAGTT---TCAGCTAATTAAACAAGTCCGAATTGGAGTTTGTTTCTAACTTGAACAGTACAATTTTAGGTCATAATTAATGACTTAAAATTACTTTTCATCCACAATTCATAACTTTTGCCAACTTTTAAAAGTTATACCTACTATGACAGAAATTAGCCAAGTAAGAAAAATTCAATCATTTCTGAAATGATTTATGTAAAACATTTAGGGATTCCTTGGCGAAGGAGACCGGCATAACGAAAAAGTACCATTTTTACTATAAAAGAAGTATTTGGTTATTTCAACACAGAAACCCTGAACTTTTTAAAAAAGATAACTTGTCTGAAAAGATGCACAGCCATGTTAAAAAAAAAAAAAATAGTATGGCACTCTCAACAATGAAAATTCCGAAGCAGGATAGGACTAGGAATTGTTTCTTTTACCTTTTACTAAATTTGAAAGAAAGCTTGCTAAAAAAGGATTGCCTCCCGGCATGATTCATGGACATGTCCTGTGAGTTGAGTGGCACCATGCCCTGGGGTCCATTGCAGGTGTTGACGGGACGTCGTGTCTGCCCACTGTGAAACGTGCTTCTGTTAGCAGTGCCTCGTGGAAATGCTCTGCTGACAGCTGGCAATGGAGACAGTGCAGCAGGCTGTTTTGCAATAGCCGCAGTGCTACGGGAGAAACAAATGATTTGAGCATACACATCCTGATTGAATGTCATGTATGACAATAAAACAATTTTAGCTGTATTGATTCTAATCAACAGAGGCACTACAGAATCCAGGGTTCATACTCTTTTTCTAAAACAAATTTCCAGGCAAGCAATGTTTTTAAAATAGGAAAATGCAGGGTGGTCATAAATTGTTGGACACAGTACAAAGTTCAATAAAACAACCAAGAAATGTAGAAATCGCTGCTATAGTTTAAATGAATACACATTTGAGTTTTTTTAAGTATATTTTTTTCACGATTGGTCAAGGATGTTAAGGTAATTTTTCTCACTACACACTGATCACACAGTGAAAAGTTGTATGTATCTCGACATGTTAGAGTTCTTCCATACCCAAGATGAAACATAGTCATTCTCAATTTTACTTCCTACAAGAAAGGGTACCACTGCGTAACACATCGAGATACACAAATTTTCACTGCAGGCTCATTAAAGACACA------------AGGCCATTCACAAAAAAAATCTATACTAATATATAAAATTGAAAATTCATTTGTGTGTGGGAATATGTAGCAAAAAGGATA
Npecki_HaskellSims_G3697 ATATATTTAATTTTATTTATAAGAAATAACATTTACTGTAAACTATGTTGCTTTTTTGTTGTTACTAC---GTTTCATTAGCTAATTAAACAAATCGGAATTGGAGTTCGTTTCTAAATTAAACACTACAATTTTAAGTCATAATTAATGACTTAAAATTACTTTTCAGCCACAATTCATAACTTTTGCCAATTTTTAGAAGTTATACTTAATATGGCAGAAATGAGCCAAATAGGAAAAATTCAATCATTTCTGAAATGAATTGTGCATAACATTCAGGGATTCCTTGTTGAAGGAAAAAGGCATAACGGAAAAGTACCGTTTTTACTATAAAGGGAGTATTTGGTTATTTCAACACAGAAACCCTGAAC-TTTTTAAAAAGGTAACTTGTCTGAAAAGATGCACAGCCATGTTAAAAATAAAAAAAATAGTATGGCACTCTCAACAACGAACATCCGGAAGCAGTTTAGGACTAGGAATTGTTTCTTTTACCTTTTACTAAATTTGAAAGAAAGCTTGCTAAAAAAGGACTGCCTCCCGGCATGATTCATGGACATGTCCTGTGAGTTGAGTGGCACCATGCCCTGGGGTCCATTGCAGGTGTTGACGGGACGTCGTGTCTGCCCACTGTGAAACGTGCTTCTGTTAGCAGTGCCTCGTGGAAATGCTCTGCTGACAGCTGGCAATGGAGACAGTGCAGCAGGCTGTTTTGCAATAGCCGCAGTGCTACGGGGAAAACAAAAGATTTGAGCATACACAACCAGATTGAATGTCATGGGTGACAATAATCTAAGCTAAGCTCCATTGATTTTAATCAACAGAAGCACTACAGAATCCAGGGTTCATACTCATTTTCTAAAATGAATTTCCAAGCAAGCAATGTTTAAGAAAAAGGATAATGCAGGGTGGTCATAAATTGTTGGACACATTACAAAATTTAATAAAACAACCAAGAAATATAGAAATCACTGCTATAGTTTAAATGAGTAAGCATTTGAGTTTTTTAATATAG----CTTTTTAGTATAGTTTTGGGAATTCAGAGAACTGATAAGAGAACTCCAAGGTCACTAA-----------------------------------CTTTCATGCCCAGCTTAAAATTCAAGCAAGTGCTATTTGGCAATCCACGAAAGAAATCAAAACTGCGAAATGTGGTGGAGTGC----------GTTGCAAAATCACGGGAGGAAAGAAGTTTTAATCGCAATTTCTCGTTAATAAAATTTTCGTCCTCATATAATTCCATGACATTGTTTGTTCCCA----------------------
Npecki_HurricaneMazeCave_G2100 --------------------ACGAAATAACATTTACAGTAAACTATGTTGCTTTTTTGTTGTTACTAC---GTTTCATTAGCTAATTAAACAAATCGGAATTGGAGTTTGTTTCTAAATTAAACACTACAATTTT--GTCATAATTAATGATTTAAAATTACTTTTCAGCCACAATTCCTAACTTTTGTCAATTTTTAAAAGTTATACTTCATATGGCAGAAATGAGCCAAATAAGAAAAATTCAATCATTTCTGAAATGAATTATGCGTAATATTCAGGGATTCCTTGTTGAAGGAAATAGGCATAACGGAAAAGTACCATTTTTACTATAAAGGGAGTATTTGGTTATTTCAACACAGAAACCCTGAAC-TTTTTAAAAAGGTAACTTGTCTGAAAAGATGCACAGCCATGTTAAAACTAAAAAAAATAGTATGGCACTCTCAACAACGAACATCCGGAAGCAGTTTAGGACTAGGAATTGTTTCTTTTACCTTTTACTAAATTTGAAAGAAAGCTTGCTAAAAAAGGACTGCCTCCCGGCATGATTCATGGACATGTCCTGTGAGTTGAGTGGCACCATGCCCTGGGGTCCATTGCAGGTGTTGACGGGACGTCGTGTCTGCCCACTGTGAAACGTGCTTCTGTTAGCAGTGCCTCGTGGAAATGCTCTGCTGACAGCTGGCAATGGAGACAGTGCAGCAGGCTGTTTTGCAATAGCCGCAGTGCTACGGGAGAAACAAAACATTTGAGCATACACAACCAGATTGAATGTCAGGGGTGACAATA--------TAAGCTCTATTGTTTCTAATCA-----------ACAGAATCCAGGGTTCATACTCATTTTCTAAAA-----T-----GCAAGCAATGTTTAAGAAATAAGATAATGCAGGGTGGTCATAAATTGTTGGACACATTACAAAATTTAATAAAACAACCAAGAAATGTGGAAATCACTGCTATAGTTTAAATGAGTAAGCATTTGAGTTTTTTAGCATAG----CTTTTTAGTATAGTTTTGGGAATTCAGGGAACTGATAAGAGAACTCCAAGGTCACTAA-----------------------------------CTTTCATGCCCAGCTTAAAATTCAAGCAACTGCTATTTGGCAATCCACGAAAGAAATCAAAACTGCGAAATGTGGTGGAGTGC----------GTTGCAAAATCACGGGAGGAAAGAAGTTTTAATCGCAATTTCTCGTTAATAAAATTTTCGTCCTCATATAATT-------------------------------------------
Npecki_Monteagle_N062 -------------------------------------------------------------------C---GTTTCATTAGCTAATTAAACAAATCGGAATTGGAGTTTGTTTCTAAATAAAACACTGCAATTTTAAGTCAGAATTAATGACTTAAAATTACTTTTCAGCCACAATTCATAACTTTTGCCAATTTTTAAAAGTTATACTTAATATGGCAGAAATGAGCCAAATAAGAAAAATTCAATCATTTCTGAAATGAATTATGCATAACATTCAGGGATTCCTTGTTGAAGGAAATAGGCATAACGGAAAAGTACCGTTTTTACTATAAAGGGAGTATTTGGTTATTTCAACACAGAAACCCTGAAC-TTTTTAAAAAGGTAACTTGTCTGAAAAGATGCACAGCCATGTTAAAAATAAAAAAAATAGTATGGCACTCTCAACAACGAACATCCGGAAGCAGTTTAGGACTAGGAATTGTTTCTTTTACCTTTTACTAAATTTGAAAGAAAGCTTGCTAAAAAAGGACTGCCTCCCGGCATGATTCATGGACATGTCCTGTGAGTTGAGTGGCACCATGCCCTGGGGTCCATTGCAGGTGTTGACGGGACGTCGTGTCTGCCCACTGTGAAACGTGCTTCTGTTAGCAGTGCCTCGTGGAAATGCTCTGCTGACAGCTGGCAATGGAGACAGTGCAGCAGGCTGTTTTGCAATAGCCGCAGTGCTACGGGGGAAACAAAAGATTTGAGCATACACAACCAGATTGAATGTCATGGGTGACAATAAAACAATGTAAGCTCTATTGATTCTAATCAACAGAAGCACTACAGAATCCAGGGTTCATACTCATTTTCTAAAATGAATTTCCAAGCAAACAATGTTTAAGAAATAGGATAATGCAGGGTGGTCATAAATTGTTGGACACATTACAAAA---AATAAAACAACCAAGAAATATAGAAATCACTGCTATAGTTTAAATGAGTAAGCATTTGAGTTTTTTTGTATAG----CTTTTTAGTATAGTTTTGGGAATTCAGGGAACTGATAAGAGAACTCCAAGGTCACTAA-----------------------------------CTTTCATGCCCAGCTTAAAATTCAAGCAAGTGCTATTTGGCAATCCACGAAAGAAATCAAAACTGCGAAATGTGGTGGAGTGC----------GTTGCAAAATCACGGGAGGAAAGAAGTTTTAATCGCAATTTCTCGTTAATAAAATTTTCGTCCTCATATAATTCCATGACATTGTTTGTTCCCA----------------------
Nperlakyi_SChimneys_N1079 ATATGTTTAATTTTATTTATAAGAAAT-------------AACTATGTTACTTTTTTGTTGTTACTACTATGTTGTATTAGCTAATTAAACAAGTCTGAATTGGAGTTTGTTTCTAACTTGAACA----------AAGTCATAATTAATGACTGAAAATTACTTTTCAGCCACAATTCATAACTTTTGCAAATTTTTAA-------------CATGACAGAAATTAGCCAAATAAGAAAAATTCAATCATTTCTGAAATTATTTATGTAAAACATTTAGGGATTCCCTGGCCAAGGAAACCGGCATAATGAAAAAGTACCGTTTTTACTATAAAAGGAGTATTTGGTTATTTCAACACAGAAACCCTGAACTTTTTTAAAAAGATAACTTGTCTGAAAAGATGCACAGCCATGTTAAAAATAAATAAAATAGTATGGCACTCTCAACAACGAAAATTCCGAAGCAGGATAGGACTAGGAATTGTTTCTTTTACCTTTTACTAAATTTGAAAGAAAGCTTGCTAAAAAAGGACTGCCTCCCGGCATGATTCATGGACATGTCCTGTGAGTTGAGTGGCACCATGCCCTGGGGTCCATTGCAGGTGTTGACGGGACGTCGTGTCTGCCCACTGTGAAACGTGCTTCTGTTAGCAGTGCCTCGTGGAAATGCTCTGCTGACAGCTGGCAATGGAGACAGTGCAGCAGGCTGTTTTGCAATAGCCGCAGTGCTACGGAGGAAACAAACGAATTAAGCATACACATCCTGATTGAATGTTATGTATGACAATAAAACAATTTAAGCTGTATTGATTCTAATCAACAGAGGCACTACAGAATCAAGAGTTCCTACTCTTTTTCTAAAACGAATTTCCAGGCAAGCAATGTTTAAAAAATAGAAAAATGCAGGGTGGTCATAAATTGTTGGACACATTACAAAGTTCAATAAAACAACCAAGAAATGTAGAAATCGCTGCTTTAGTTTAAATGAATACACACGCGAGTTCTTTAGTATATATT-TCCCCCCGATTGGTCAAGGATTTTAAGGTAATTTTTCTCAGTACACAATGATCCCACAGTGAAAAATTGTATGTATCTCGACATGTTAGAGTTCTTCCATTCCTAAAATGAAACA---TCATTCTCAAATTTATTTCCAACAAGAAAGGGTACCATTGCATAACACGTCGAGAGACATAAATTTTCACTGTGGGCTCATTGAAGACACAGGCATATCACCAAGGCCATTCACAAAAAAAATCTATACTAATATATAAAATTGAGAATTAGTTTGTGTGTGGTAACATGTAGCGAAAAGGATA
Nperlakyi_SChimneys_N1080 ATATGTTTAATTTTATTTATAAGAAAT-------------AACTATGTTACTTTTTTGTTGTTACTACTATGTTGTATTAGCTAATTAAACAAGTCTGAATTGGAGTTTGTTTCTAACTTGAACA----------AAGTCATAATTAATGACTGAAAATTACTTTTCAGCCACAATTCATAACTTTTGCAAATTTTTAA-------------CATGACAGAAATTAGCCAAATAAGAAAAATTCAATCATTTCTGAAATTATTTATGTAAAACATTTAGGGATTCCCTGGCCAAGGAAACCGGCATAATGAAAAAGTACCGTTTTTACTATAAAAGGAGTATTTGGTTATTTCAACACAGAAACCCTGAACTTTTTTAAAAAGATAACTTGTCTGAAAAGATGCACAGCCATGTTAAAAATAAATAAAATAGTATGGCACTCTCAACAACGAAAATTCCGAAGCAGGATAGGACTAGGAATTGTTTCTTTTACCTTTTACTAAATTTGAAAGAAAGCTTGCTAAAAAAGGACTGCCTCCCGGCATGATTCATGGACATGTCCTGTGAGTTGAGTGGCACCATGCCCTGGGGTCCATTGCAGGTGTTGACGGGACGTCGTGTCTGCCCACTGTGAAACGTGCTTCTGTTAGCAGTGCCTCGTGGAAATGCTCTGCTGACAGCTGGCAATGGAGACAGTGCAGCAGGCTGTTTTGCAATAGCCGCAGTGCTACGGAGGAAACAAACGAATTAAGCATACACATCCTGATTGAATGTTATGTATGACAATAAAACAATTTAAGCTGTATTGATTCTAATCAACAGAGGCACTACAGAATCAAGAGTTCCTACTCTTTTTCTAAAACGAATTTCCAGGCAAGCAATGTTTAAAAAATAGAAAAATGCAGGGTGGTCATAAATTGTTGGACACATTACAAAGTTCAATAAAACAACCAAGAAATGTAGAAATCGCTGCTTTAGTTTAAATGAATACACACGCGAGTTCTTTAGTATATATT-TCCCCCCGATTGGTCAAGGATTTTAAGGTAATTTTTCTCAGTACACAATGATCCCACAGTGAAAAATTGTATGTATCTCGACATGTTAGAGTTCTTCCATTCCTAAAATGAAACA---TCATTCTCAAATTTATTTCCAACAAGAAAGGGTACCATTGCATAACACGTCGAGAGACATAAATTTTCACTGTGGGCTCATTGAAGACACAGGCATATCACCAAGGCCATTCACAAAAAAAATCTATACTAATATATAAAATTGAGAATTAGTTTGTGTGTGGTAACATGTAGCGAAAAGG---
Nreclusus_Clingmans_N252 ATATGTTTAATTTTATTTATAAGAAATAACATTTATTGTAAACTATGTTACTTTTTTGTTGTTACTACTATGTTTTATTAGCTAATTAAACAAGTCTGAATTGGAGTGTGTCTCTAACTTGAACAGTACAATTTTAAGTCATAATTAATGACTTAAAATTACTTTTCAGCCACAATTCATAACTTTTACCAATTTTTAAGTCTTATACCTACTATGACAGAAATTGGCCAAATAAGAAAAATTCAATCATTTCTGAAATTATTTATGTAAAACATTTAGGGATTCCTTGGTTAAGGAAACCGGCATAACGAAAAAGTACCG----TAAAGTAAAAGGAGTATTTGGTTATTTCAACACAGAAACCCTGAACTTTTTAAAAAAGATAACTTGTCTGAAAAGATGCACAGCCATGTTAAAAATAAATAAAATAGTATGGCACTCTCAACAACGAAAATTCCGAAGCAGGATAGGACTAGGAATTGTTTCTTTTACCTTTTACTAAATTTGAAAGAAAGCTTGCTAAAAAAGGACTGCCTCCCGGCATGATTCATGGACATGTCCTGTGAGTTGAGTGGCACCATGCCCTGGGGTCCATTGCAGGTGTTGACGGGACGTCGTGTCTGCCCACTGTGAAACGTGCTTCTGTTAGCAGTGCCTCGTGGAAATGCTCTGCTGACAGCTGGCAATGGAGACAGTGCAGCAGGCTGTTTTGCAATAGCCGCAGTGCTATGGAGGAAACAAACAAATTAAGCATACACATCCTGATTGAATGTCATGTATGAC---AAAACAATTTAAGCTGTATTGATTCTAATCAACAGAGGCACTACAGAATCAAGAGTTCCTACTCTTTTTCTACAACGAATTTCCAGGCAAGCAATGTTTAAAAAATAGGAAAATGCAGG-TGGTCATAAATTGTTGGACACATTACAAAGTTCAATAAAACAACCAAGAAATGTAGAAATCGCCGCTATAGTTTAAATGAATACATACGAGAGTTTTTTAGTATATATTT-TCCCCCGATTGGTCAAGGATTTTAAGGTAATTTTTTTCAGTACACAATGATCCCACAGTGAAAAATTTTATGTATCTCGACATGTTAGAGTTCTTCCATTCCTAAAATGAAACATCGTCATTCTCAAGTTTATTTCCAACAAGAAAGGGTATCATTGCATAACACGTCGAGAGACATAAATTTTCACTGTGGGCTCATTGAAGACACAGTCCTATCACCAAGGCCATTCACAAAAAAAATCTATACTAATATATAAAATTGAGAATTAGTTTGTG--------------------------
Nreclusus_Newfound_N259 ------------------------------------------------------------------------TTTTATTAGCTAATTAAACAAGTCCGAATTGGAGTGTGTCTCTAACTTGAACAGTACAATTTTAAGTCATAATTAATGACTTAAAATTACTTTTCAGCCACAATTCATAACTTTTACCAATTTTTAAGTCTTATACCTACTATGACAGAAATTGGCCAAATAAGAAAAATTCAATCATTTCTGAAATTATTTATGTAAAACATTTAGGGATTCCTTGGTTAAGGAAACCGGCATAACGAAAAAGTACCG----TAAAGTAAAAGGAGTATTTGGTTATTTCAACACAGAAACCCTGAACTTTTTAAAAAAGATAACTTGTCTGAAAAGATGCACAGCCATGTTAAAAATAAATAAAATAGTATGGCACTCTCAACAACGAAAATTCCGAAGCAGGATAGGACTAGGAATTGTTTCTTTTACCTTTTACTAAATTTGAAAGAAAGCTTGCTAAAAAAGGACTGCCTCCCGGCATGATTCATGGACATGTCCTGTGAGTTGAGTGGCACCATGCCCTGGGGTCCATTGCAGGTGTTGACGGGACGTCGTGTCTGCCCACTGTGAAACGTGCTTCTGTTAGCAGTGCCTCGTGGAAATGCTCTGCTGACAGCTGGCAATGGAGACAGTGCAGCAGGCTGTTTTGCAATAGCCGCAGTGCTATGGAGGAAACAAACAAATTAAGCATACACATCCTGATTGAATGTCATGTATGACAATAAAACAATTTAAGCTGTATTGATTCTAATCAACAGAGGCACTACAGA-------GTTCCTACTCTTTTTCTAAAACGAATTTCCAGGCAAGCAATGTTTAAAAAATAGGAAAATGCAGG-TGGTCATAAATTGTTGGACACATTACAAAGTTCAATAAAACAACCA--------AGAAATCGCTGCTATAGTTTAAATGAATACATACGAGAGTTTTTTAGTATATATTT-CCCCCCGATTGGTCAAGGATTTTAAGGTGATTTTTCTCAGTACACAATGATCCCACAGTGAAAAATTGTATGTATCTCGACATGTTAGAGTTCTTCCATTCCTAAAATGAAACATCGTCATTCTCAAGTTTATTTCCAACAAGAAAGGGTATCATTGCATAACACGTCGAGAGACATGAATTTTCACTGTGGGCTCATTGAAGACACAGGCCTATCACCAAGGCCATTCACAAAAAAAATCTATACTAATATATAAAATTGAGAATTAGTTTGTGTGTGGTAACATGTAGCGAAAAGGATA
Nreclusus_Noland_N1051 ATATGTTTAATTTTATTTATAAGAAATAACATTTATTGTAAACTATGTTACTTTTTTGTTGTTACTACTATGTTTTATTAGCTAATTAAACAAGTCCGAATTGGAGTGTGTCTCTAACTTGAACAGTACAATTTTAAGTCATAATTAATGACTTAAAATTACTTTTCAGCCACAATTCATAACTTTTACCAATTTTTAAGTCTTATACCTACTATGACAGAATATGGCCAAATAAGAAAAATTCAATCATTTCTGAAATTATTTATGTAAAACATTTAGGGATTCCTTGGTTAAGGAAACCGGCATAACGAAAAAGTACCG----TAAAGTAAAAGGAGTATTTGGTTATTTCAACACAGAAACCCTGAACTTTTAAAAAAAGATAACTTGTCTGAAAAGATGCACAGCCATGTTAAAAATAAATAAAATAGTATGGCACTCTCAACAACGAAAATTCCGAAGCAGGATAGGACTAGGAATTGTTTCTTTTACCTTTTACTAAATTTGAAAGAAAGCTTGCTAAAAAAGGACTGCCTCCCGGCATGATTCATGGACATGTCCTGTGAGTTGAGTGGCACCATGCCCTGGGGTCCATTGCAGGTGTTGACGGGACGTCGTGTCTGCCCACTGTGAAACGTGCTTCTGTTAGCAGTGCCTCGTGGAAATGCTCTGCTGACAGCTGGCAATGGAGACAGTGCAGCAGGCTGTTTTGCAATAGCCGCAGTGCTATGGAGGA--CAAACAAATTAAGCATACACATCCTGATTGAATGTCATGTATGACAATAAAACAATTTAAGCTGTATTGATTCTAATCAACAGAGGCACTACAGAATCAAGAGTTCCTACTCTTTTTCTAAAACGAATTTCCAGGCAAGCAATGTTTAAAAAATAGGAAAATGCAGG-TGGTCATAAATTGTTGGACACATTACAAAGTTCAATAAAACAACCAAGAAATGTAGAAATCGCTGCTATAGTTTAAATGAATACATACGAGATTTTTTTAGTATATATTT-CCCCCCGATTGGTCAAGGATTTTAAGGTGATTTTTCTCAGTACACAATGATCCCACAGTGAAAAATTGTATGTATCTCGACATGTTAGAGTTCTTCCATTCCTAAAATGAAACATCGTCATTCTCAAGTTTATTTCCAACAAGAAAGGGTATCATTGCATAACACGTCGAGAGAC--AAATTTTCACTGTGGGCTCATTGAAGACACAGGCC-ATCACCAAGGCCATTCACAAAAAAAATCTATACTAATATATAAAATTGAGAATTAGTTTGTGTGTGGTAACATGTAGCGAAAAG----
Nreclusus_Smokemont_N1020 ATATGTTTA---TTATTTATAAGAAAT-------------AACTACGTTACTTTTTTGTTGTTACTACTATGTTGTATTAGCTAATTAAACAAGTCCGAATTGGAGTTTGTTTCTAACTTGAACA----------CAGCCATAATTAATGACTGAAAATTACTTTTCAGCCACAATTCATAACTTTTGCAAATTTTTAAGTCTTATACCCACCATGACAGAAATTAGCCAAATAAGAAAAATTCAATCATTTCTGAAATTTATTATGTAAAACATTTAGGGATTCCCTGGCCAAGGAAACCGGCATAACGAAAAAGTACCGTTTTTACTATAAAAGGAGTATTTGGTTATTTCAACACAGAAACCCTGAACTTTTTTAAAAAGATAACTTGTCTGAAAAGATGCACAGCCATGTTAAAAAAAA-TAAAATAGTATGGCACTCTCAACAACGAAAATTCCGAAGCAGGATAGGACTAGGAATTGTTTCTTTTACCTTTTACTAAATTTGAAAGAAAGCTTGCTAAAAAAGGACTGCCTCCCGGCATGATTCATGGACATGTCCTGTGAGTTGAGTGGCACCATGCCCTGGGGTCCATTGCAGGTGTTGACGGGACGTCGTGTCTGCCCACTGTGAAACGTGCTTCTGTTAGCAGTGCCTCGTGGAAATGCTCTGCTGACAGCTGGCAATGGAGACAGTGCAGCAGGCTGTTTTGCAATAGCCGCAGTGCTACGGAGGAAACAAACGAATTAAGCATACACATCCTGATTGAATGTTATGTATGACAATAAAACAATTTAAGCTGTATTGATTCTAATCAACAGAGGCACTACAGAATCAAGAGTTCCTACACTTTTTCTAAAACGAATTTCCAGGCAAGCAATGTTTAAAAAATAAGAAAATGCAGGGTGGTCATAAATTGTTGGACACATT---------------ACAACCAAGAAATGTAGAAATCACTGCTATAGTTTAAATGAATACACACAAGAGTTTTTTAGTATATATT-TCCCCCCGATTGGTCAAGGATTTTAAGGTAATTTTTTTCAGTACACAATGATCCCACAGTGAAAAATTGTATGTATCTCGACATGTTAGAGTTCTTCCATTCCTAAAATGTAACATCGTCATTCTCAAG--TATTTCCAACAAGAAAGGGTACCATTGCATAACACGTCGAGAGACATAAATTTTCACTGTGGGCTCATTGAAGACACAGGCCTATCACCAAGGCCATTTACAAAAATAATCTATACTAATATATAAAATTGAGAATTCATTTGTGTGTGGT--------------------
Nroanensis_IngramBranch_N926 ATATGTTTAATTTTATTTATAAGAAATAAAATTTGCTGTAAACTATATTACTTTTTTGTTGTTACTACTATGTC---TCAGCTAATTAAACAAGTCCGAATTGGAGTTAA--AATAACTTGAACAGTACAATTTTAAGTCATAATTAATGACTTAAAATTACTTTTCAGCCATAATTCATAACTTTTGCCAACTTTTAAAAGTTATACCTACTATGACAGAAATTAGCCAAGTAAGAAAAATTCAATCATTTCTGAAATGATTTATGTAAAACATTTAGGGATTCCTTGGCGAAGGAGACCGGCATAACGAAAAAGTACCATTTTTACTATAAAAGAAGTATTTGGTTATTTCAACACAGAAACCCTGAACTTTTTTAAAAAGATAACTTGTCTGAAAAGATGCACAGCCATGTTAAAAAAAA-AAAAATAGTATGGCACTCTCAACAACGAAAATTCCGAAGCAGGATAGGACTAGGAATTGTTTCTTTTACCTTTTACTAAATTTGAAAGAAAGCTTGCTAAAAAAGGACTGCCTTCCGGCATGATTCATGGACATGTCCTGTGAGTTGAGTGGCACCATGCCCTGGGGTCCATTGCAGGTGTTGACGGGACGTCGTGTCTGCCCACTGTGAAACGTGCTTCTGTTAGCAGTGCCTCGTGGAAATGCTCTGCTGACAGCTGGCAATGGAGACAGTGCAGCAGGCTGTTTTGCAATAGCCGCAGTGCTACGGGGGAAACAAATGATTTGAGCATACACATCCTGACTGAATGTCATGTAAGACAATAAAACAATTTTAGCTGTATTGATTCTAATCAACAGAGGCACTACAGAATCCAGGGTTCATACTCTTTTTCTAAAACAAATTTCCAGGCAAGCAATGTTTTTAAAATAGGAAAATGTAGGCTGGTCATAAATTGTTGGACACAGTACAAAGTTAAATAAAACAACCAAGAAATGTAGAAATCGCTGCTATAGTTTAAATGAATACACATTTGAGTTTTTTTAAGTATA-TTTTTTCACGATTGGTCAAGGATGTTAAGGTAATTTTTCTCACTACACACTGATCACACACTGAAAAGTTGTATGTATCTCGACATGTTAGAGTTCTTCCATACCCAAGATGAAACATCGTCATTCTCAATTTTACTTCCAACAAGAAAGGGTACCACTGCGTAACACATCGAGAT--ACAAATTTTCACTGCAGGCTCATTGAAGACACA------------AGGCCACTCACAAAAAAAATCTATACTAATATATAAAATTGAAAATTCATTTGTGTGTGGGAATATGTAGCAAAAAGGATA
Nroanensis_N_CarversGap_N928 ATATGTCTAATTTTATTTATAAGAAATAAAATTTACTGTAAACTATATTACTTTTTTGTTGTTACTACTATGTT---TTAGCTAATTAAACAAGTCCGAATTGGAGTTTGTTTCTAACTTGAACAGTACAATTTTAAGTCATAATTAATGACTTAAAATTACTTTTCAGCCACAATTCATAACTTTTGCCAACTTTTAAAAGTTATACCTACTATGACAGAAATTAGCCAAGTAAGAAAAATTCAACCATTTCTGAAATGATTTATGTAAAACATTTAGGGATTCCTTGGCGAAGGAGACCGGCATAACGAAAAAGTACCATTTTTACTATAAAAGAAGTATTTGGTTATTTCAACACAGAAACCCTGAATTTTTTTAAAAAGATAACTTGTCTGAAAAGATGCACAGCCATGTTAAAAAAAAATAAAATAGTATGGCACTCTCAACAACGAAAATTCCGAAGCAGGATAGGACTAGGAATTGTTTCTTTTACCTTTTACTAAATTTGAAAGAAAGCTTGCTAAAAAAGGACTGCCTCCCGGCATGATTCATGGACATGTCCTGTGAGTTGAGTGGCACCATGCCCTGGGGTCCATTGCAGGTGTTGACGGGACGTCGTGTCTGCCCACTGTGAAACGTGCTTCTGTTAGCAGTGCCTCGTGGAAATGCTCTGCTGACAGCTGGCAATGGAGACAGTGCAGCAGGCTGTTTTGCAATAGCCGCAGTGCTATGGGGGAAACAAATGATTTGAGCATACACATCCTGATTGAATGTCATGTATGACAATAAAACAATTTTAGCTGTATTGATTCTAATCAACAGAGGCATTACAGAATCCAGGGTTCATACTCTTTTTCTAAAACAAATTTCCAGGCAAGCAATGTTTTTAAAATAGGAAAATGCAGGGTGGTCTTAAATTGTTGGACACATTACGAAGTTCAATAAAACAACCAAGAAATGTAGAAATCGCTGCTATAGTTTAAATGAATACACATTTGAGTTTTTTTAAGTATA-TTTTTTCACGATTGGTCAAGGATGTTAAGGTAATTTTTCTCACTACACACTTACCACACAGTGAAAAGTTGTATGTATCTCGACATGTTAGAGTTCTTCCATACCCAAGATGAAACATCGACATTCTCAATTTTACTTCCAACAAGAAAGGGTACCATTGCGTAACACATCGA-----------TTTCACTGCAGGCTCATTGAAGACACA------------AGGCCACTCACAAAAAAAATCTATACTAATATATAAAATTGAAAATTCATTTGTGTGTGGGAATATGTAGCAAAAAGGATA
Nroanensis_RoanHighBluff_N762 ATATGTTTAATTTTATTTATAAGAAATAAAATTTACTGTAAACTATATTACTTTTTTGTTGTTACTACTATGTT---TTAGCTAATTAAACAAGTCCGAATTGGAGTTTGTTTCTAACTTGAACAGTACAATTTTAAGTCATAATTAATGACTTAAAATTACTTTTCAGCCACAATTCATAACTTTTGCCAACTTTTAAAAGTTATACCTACTATGACAGAAATTAGCCAAGTAAGAAAAATTCAATCATTTCTGAAATGATTTATGTAAGACATTTAGGGATTCCTTGGCGAAGGAGACCGGCATAACGAAAAAGTACCATTTTTACTATAAAAGAAGTATTTGGTTATTTCAACACAGAAACCCTGAACTTTTTTAAAAAGATAACTTGTCTGAAAAGATGCACAGCCATGTTAAAAAAAAAAAAAATAGTATGGCACTCTCAACAACGAAAATTCCGAAGCAGGATAGGACTAGGAATTGTTTCTTTTACCTTTTACTAAATTTGAAAGAAAGCTTGCTAAAAAAGGACTGCCTCCCGGCATGATTCATGGACATGTCCTGTGAGTTGAGTGGCACCATGCCCTGGGGTCCATTGCAGGTGTTGACGGGACGTCGTGTCTGCCCACTGTGAAACGTGCTTCTGTTAGCAGTGCCTCGTGGAAATGCTCTGCTGACAGCTGGCAATGGAGACAGTGCAGCAGGCTGTTTTGCAATAGCCGCAGTGCTACGGGGGAAACAAATGATTTGAGCATACACATCCTGATTGAATGTCATGTATGACAATAAAACAATTTTAGCTGTATTGATTCTAATCAACAGAGGCACTACAGAATCCAGGGTTCATACTCTTTTTCTAAAACAAATTTCCAGGCAAGCAATGTTTTAAAAATAGGAAAATGCAGGGTGGTCATAAATTGTTGGACACATTACGAAGTTCAATAAAACAACCAAGGAATGTAGAAATCGCTGCTATAGTTTAAATGAATACACATTTGAGTTTTTTCAAGTATA-TTTTTTCACGATTGGTCAAGGATGTTAAGGTAATTTTTCTCACTACA-----------------------------------------------------------------------------------------------------------------------------------------------------------------------------------------------------------------------------------------------------------------
Nsheari_BaldRiver_N1168 -----------------------------------------------------------------------------------------------------------------------------------------------------------------------------------------------------------------------------------------------------------------------------------------------------------------------------------------------------------------------------------------AAAAAGATAACTTGTCTGAAAAGATGCACAGCCATGTTAAAAATAAATAAAATAGTATGGCACTCTCAACAACGAAAATTCCGAAGCAGGATAGGACTAGGAATTGTTTCTTTTACCTTTTACTAAATTTGAAAGAAAGCTTGCTAAAAAAGGACTGCCTCCCGGCATGATTCATGGACATGTCCTGTGAGTTGAGTGGCACCATGCCCTGGGGTCCATTGCAGGTGTTGACGGGACGTCGTGTCTGCCCACTGTGAAACGTGCTTCTGTTAGCAGTGCCTCGTGGAAATGCTCTGCTGACAGCTGGCAATGGAGACAGTGCAGCAGGCTGTTTTGCAATAGCCGCAGTGCTACGGAGGAAACAAACAAATTAAG------CATCCCGATTGAAT---------GACAATAAAGCAATTTAAGCTGTATTGATTCTAATCAACAGAGGCACTACAGAATCAAGAGTTCCTACTCTTTTTCTAAAACGAATTTCCAGGCAAGCAATGTTAAAAAAATAGGAAAATGCAGGGCGGTCATAAATTGTTGGACACATTACAAAGTTCAATAGAACAACCAAGAAATGTAGAAATCGCTGCTATAGTTTAAATGAATACACACAAGAGTTTTTTAGTATATATTCCCCCCCCGATTGGTCAAGGATTTTAAGGTAATTTTTCTCAGTACACAATGATCCCACAGTGAAAAATTGTATGTAT-TCGACATGTTAGAGTTCTTTCATTCCTAAAATGAAACATCGTCATCCTCAAGTTTATTTCCAACAAGAAAGGATACCATTGCATAACACGTCGAGAGACATAAATTTTCACTGTGGGCTCATTGAAGACACAGGCCTATCACCAAGGCCATTCATAAAAAAAATTATTACTAATATATAAAATTGAGAATTAGTTTGTGTGTGGTAACATGTAGCGAAAAGGATA
Nsheari_Cohutta_N826 ATATGTTTAATTTTATTTATAAGAAATAACATTTATTGTAAACTATGTTACTTTTTTGTTGTTACTACTATGTTTTATTAGCTAATTAAACAAGTCCGAATTGGAGTGT--CTCTAACTTGAACAGTACAATTTCAAGTCATAATTAATGACTTAAAATTACTTTTCAGTCACAATTCATAACTTTTGATAATTTTTAAGTCTTATACCTACTATGACAGAAATTGGCCAAATAAGAAAAATTCAATCATTTCTGAAATTATTTATGTAAAACATTTAGGGATTCCTTGGACAAGGAAACCGGCATAACGAAAAAGTACCG----TAAAGTAAAAGGAGTATTTGGTTATTTCAACACAGAAACCCTGAACTTTTTAAAAAAGATAACTTGTCTGAAAAGATGCACAGCCATGTTAAAAATAAATAAAATAGTATGGCACTCTCAACAACGAAAATTCCGAAGCAGGATAGGACTAGGAATTGTTTCTTTTACCTTTTACTAAATTTGAAAGAAAGCTTGCTAAAAAAGGACTGCCTCCCGGCATGATTCATGGACATGTCCTGTGAGTTGAGTGGCACCATGCCCTGGGGTCCATTGCAGGTGTTGACGGGACGTCGTGTCTGCCCACTGTGAAACGTGCTTCTGTTAGCAGTGCCTCGTGGAAATGCTCTGCTGACAGCTGGCAATGGAGACAGTGCAGCAGGCTGTTTTGCAATAGCCGCAGTGCTACGGAGGAAGCAAACA-------------CATCCTGATTGAATGTCATGTACGACAATAAAACAATTTAAGCTGTATTGATTCTAATCAACAGAGGCACTACAGAATCAAGAGTTCGTACTCTTTTTCTAAAACGAATTTCCAGGCAAGCAATGTTTAAAAAATAGGAAAATGCAGGGCGGTCATAAATTGTTGGACACATTACAAAGTTCAATAGAACAACCAAGAAATGTAGAAATCGCTGCTATAGTTTAAATGAATACACACGAGAGTTTTTTAGTATATATTCCCCCCCCGATTGGTCAAGGATTTTAAGGTAATTTTTCTCAGTACACAATGATCCCACAGTGAAAAATTGTATGCATCTCGACATGTTAGAGTTCTTTCATTCCTAAAATGAAACATCGTCATTCTCAAGTTTATTTCCAACAAGAAAGGATACCATTGCATAACACGTCGAGAGAC--AAATTTTCACTGTGGGCTCATTGAAGACACAGGCCTATCACCAAGGCCATTCACAAAAAAAATCTATACTAATATATAAAATTGAGAATTAGTTTGTGTGTGGAAACATGTAGCGAAAAGGATA
Nsheari_JoyceKilmer_N092 ATATGTTTAATTTTATTTATAAGAAATAACATTTATTGTAAACTATGTTACTTTTTTGTTGTCACTACTATGTTTTATTAGCTAATTAAACAAGTCCGAATTGGAGTGTGTCTCTAACTTGAACAGTACAATTTTAAGTCATAATTAATGACTTAAAATTACTTTTCAGTCACAATTCATAACTTTTGATAATTTTTAAGTCTTATACCTACTATGACAGAAATTG---------GAAAAATTCAATCATTTCTGAAATTATTTATGTAAAACATTTAGGGATTCCTTGGAAAAGGAAACCGGCATAACGAAAAAGTACCG----TAAAGTAAAAGGA-------GTTATTTCAACACAGAAACCCTGAACTTTTAAAAAAAGATAACTTGTCTGAAAAGATGCACAGCCATGTTAAAAA----TAAAATAGTATGGCACTCTCAACAACAAAAATTCCGAAGCAGGATAGGACTAGGAATTGTTTCTTTTACCTTTTACTAAATTTGAAAGAAAGCTTGCTAAAAAAGGACTGCCTCCCGGCATGATTCATGGACATGTCCTGTGAGTTGAGTGGCACCATGCCCTGGGGTCCATTGCAGGTGTTGACGGGACGTCGTGTCTGCCCACTGTGAAACGTGCTTCTGTTAGCAGTGCCTCGTGGAAATGCTCTGCTGACAGCTGGCAATGGAGACAGTGCAGCAGGCTGTTTTGCAATAGCCGCAGTGCTACGGAGGAAACAAACAAATTAAGCATACACATCCTGATTGAATGTCATGTATGACAATAAAACAAATTAAGCTGTATTGATTCTAATCAACAGAGGCACTACAGAATCAAGAGTTCCTACTCTTTTTCTAAAACGAATTTCCAGGCAAGCAATGTTTAAAAAATAGGAAAATGCAGGGTGGTCATAAATTGTTGGACACATTACAAAGTTCAATAGAACAACCAAGAAATGTAGAAATCGCTGCTATAGTTTAAATGAATACACACGAGAGTTTTTTAGTATATATCCCCCCCCCAATTGGTCAAGGATTTTAAGGTAATTTTTCTCAGTACACAATGATCCCACAGTGAAAAATTGTATGTATCTCGACATGTTAGAGTTCTTCCATTCCTAAAATGAAACATCGTCATTCTCAAGTTTACTTCCAACAAGAAAGTATACCATTGCATAACACGTCGAGAGACATAAATTTTCACTGTGGGCTCATTGAAGACACAGGCCTATCACCAAGGCCATTCACAAAAAAAATCTATACTAATATATAAAATTGAGAATTAGTTTGTGTGTGGTAACAT---------------
Nsilvanus_Elijay_N395 -----------------------------------------------------TTTTGGTGTTACTACTATGATTTATTAGCTAATTAAACAAGTCCGAATTGGAGTTTGTTTCTAACTTGAACAGTACAATTTTAAGTCATAATTAATGACTTAAAATTACTTTTCAGCCACAATTCATAACTTTTGCCAACTTTTAAAACATATAC---CTATGACAGAAATTAGCCAAGTAAGAAAAATTCAATCATTTCTGAAATGATTTATGTAAAACATTTAGGGATTCCTTGGCGAAGGAGACCGGCATAACGAAAAAGTATTATTTTTACGATAAAAGGAGTATTTGGTTATTTCAACACAGAAACCCTGAACTTTTTTAAAAAGATAACTTGTCTGAAAAGATGCACAGCCATGTTAAAAAAAAAAAAAATAGTATGGCACTCTCAACAACGAAAATTCCGAAGCAGGATAGGACTAGGAATTGTTTCTTTTACCTTTTACTAAATTTGAAAGAAAGCTTGCTAAAAAAGGACTGCCTCCCGGCATGATTCATGGACATGTCCTGTGAGTTGAGTGGCACCATGCCCTGGGGTCCATTGCAGGTGTTGACGGGACGTCGTGTCTGCCCACTGTGAAACGTGCTTCTGTTAGCAGTGCCTCGTGGAAATGCTCTGCTGACAGCTGGCAATGGAGACAGTGCAGCAGGCTGTTTTGCAATAGCCGCAGTGCTACGGGGGAAACAAATGATTTGAGCATACACATCCTGATTGAATATCATGTATGACAATAAAACAATTTTAGCTGTATTGATTCTAATCAACAGAGGCACTACAGAATCCAGGGTTCATACTCTTTTTCTAAAACAAATTTCCAGGCAAGCAATGTTTTAAAAATAGGAAAATGCAGGGTGGTCATAAATTGTTGGGCACATTACAAAGTTCAATAAAACAACCAAGAAATGTAGAAATTGCTGCTATAGTTTAAATGAATACACATTTGAGTTCTTTTAAGTATA-TTTTTTCACGATTGGTCAAGGATGTTAAGGCAATTTTTCTCAGTACACACTGATCCCACAGTGAAAAGTTGTATGTATCTCGACATGTTAAATTTCTTCCATACCCAAGATGAAACA--GTCATTCTCAAGTTTAATTCCAACAAGAAAGGGTACCATTGCGGAACACATCGAGATA--CAAATTTTCACTGCAGGCTCATTGAAGACACA------------AGGCCACTCACAAAAAAAATCTATGCTAATATATAAAATTGAGAATTCATTTGTGTGTGGGAATATGTAGTGAAAAGGATA
Nsilvanus_GermanyCove_N1017 -----------------------------------------------------------------TACTATGTTTTATTAGCTAATTAAACAAGTCCGAATAAGAGTTTGTTTCTAATTTGAACAGTACAATTTTAAGTCATAATTAATGACTTAAAATTACTTTTCAGCCACAATTTATAACTTTTGCCAATTTTTAAAAGTTATACCTACTATGACAGAAATTAGGCAAGTAAGAAAAATTCAATCATTTCTGAAATGATTTAT-------ATTTAGGGATTCCTTGGCGAAGGAGACCGGCATAACGAAAAAGTACCATTTTTACTATAAAAGGAGTATTTGGTTATTTCAACACAGAAACCCTGAACTTTTTTAAAAAGATAACTTGTCTGAAAAGATGCACAGCCATGTTAAAAAAAA-AAAAATAGTATGGCACTCTCAACAACGAAAATTCCGAAGCAGGATAGGACTAGGAATTGTTTCTTTTACCTTTTACTAAATTTGAAAGAAAGCTTGCTAAAAAAGGACTGCCTCCCGGCATGATTCATGGACATGTCCTGTGAGTTGAGTGGCACCATGCCCTGGGGTCCATTGCAGGTGTTGACGGGACGTCGTGTCTGCCCACTGTGAAACGTGCTTCTGTTAGCAGTGCCTCGTGGAAATGCTCTGCTGACAGCTGGCAATGGAGACAGTGCAGCAGGCTGTTTTGCAATAGCCGCAGTGCTACGGGGGAAACAAATGATTTGAGCATACACATCCTGATTGAATGTCATGTATGACAATAAAACAATTTTAGTTGTATTGATTCTAATCAACAGAGGCACTACAGAATCCAGGGTTCATACTCTTTTTCTAAAACAAATTTCCAGGCAAGCAATGTTTTAAAAATAGGAAAATGCAGGGTGGTCATAAATTGTTAGACACATTACAAAGTTCAATAAAACAACCAAGAAATGTAGAAATCGCTGCTATAGAGTAAATGAATACACATTTGAGTTCTTTTAAGTATA-TTTTTTCACGATTGGTCAAGGATGTTAAGGTAATTTTTCTCAGTACACACTGATCCTACAGTAAAAAGTTGTATGTATCTCGACATGTTAGATTTCTTCCATACCTAAGATGAAACATAGTCATTCTCAAGTTTAATTCCAACAAGAAAGGGTACCATTGCGGAACACATCGAGATACACAAATTTTCACTGCAGGCTCATTGAAGACACA------------AGGCCACTCACAAAAAAAATCTATACTAATATATAAAATTGAGAATTCATTTGTGTGTGGGAATATGTAGTGAAAAGGATA
Nsilvanus_HeboMtn_N1029 ATATGTTTAATTTTATTTATAAGAAATAAAATTTACTGTAAACTATATTACTTTTTTGTTGTTACTACTATGATTTATTAGCTAATTAAACAAGTCCGAATTGGAGTTTGTTTCTAACTTGAACAGTACAATTTTAAGTCATAATTAATGACTTAAAATTACTTTTCAGCCACAATTCATAACTTTTGCCAACTTTTAAAACTTATAC---CTATGACAGAAATCAGCCAAGTAAGAAAAATTCAAACATTTCTGAAATGATTTATGTAAAACATTTAGGGATTCCTTGGCGAAGGAGACCGGCATAACGAAAAAGTATTATTTTTACTATAAAAGGAGTATTTGGTTATTTCAACACAGAAACCCTGAACTTTTTTAAAAAGATAACTTGTCTGAAAAGATGCACAGCCATGTTAAAAAAAA-TAAAATAGTATGGCACTCTCAACAACGAAAATTCCGAAGCAGGATAGGACTAGGAATTGTTTCTTTTACCTTTTACTAAATTTGAAAGAAAGCTTGCTAAAAAAGGACTGCCTCCCGGCATGATTCATGGACATGTCCTGTGAGTTGAGTGGCACCATGCCCTGGGGTCCATTGCAGGTGTTGACGGGACGTCGTGTCTGCCCACTGTGAAACGTGCTTCTGTTAGCAGTGCCTCGTGGAAATGCTCTGCTGACAGCTGGCAATGGAGACAGTGCAGCAGGCTGTTTTGCAATAGCCGCAGTGCTACGGGGGAAACAAATGATTTGAGCATACACATCCTGATTGAATGTCATGTATGACAATAAAACAATTTTAGCTGTATTGATTCTAATAAACAGAGGCACTATAGAATCCAGGGTTCATACTCTTTTTCTAAAACAAATTTCCAGGCAAGCAATGTTTTAAAAATAGGAAAATGCAGGGTGGTCATAAATTGTTGGACACATCACAAAGTTCAATAAAACAACCAAGAAATGTAGAAATCGCTGCTATAGTTTAAATGAATACACATTTGAGTTCTTTTAAGTATA-TTTTTTCACGATTGGTCAAGGATGTTAAGGCAATTTTTCTCAGTACACACTGATCCCACAGTGAAAAGTTGTATGTATCTCGACATGTTAGATTTCTTCCATACCTAAGATGAAACATAGTCATTCTCAAGTTTAATTCCAACAAGAAAGGGTACCATTGCGGAATACATCGAGATACACAAATTTTCA-------------------------------------------------------------------------------------------------------------------
Nstupkai_BlowholeWOS_N285 --------------------------------------------------------------------------------------------------------------------ATTTGAACAGTACAATTTTAAGTCATAATTAATGACTTAAAATTACTTTTCAGCCACAATTCATAACTTTTACCAATTTTTAAGTCTTATACCTACTATGACAGAAATTGGCCAAATAAGAAAAATTCAATCATTTCTGAAATTATTTATGTAAAACATTTAGGGATTCCTTGATTAAGGAAACCAGCATAACGAAAAAGTACCG----TAAAGTAAAAGGAGTATTTGGTTATTTCAACACAGAAACCCTGAACTTTTTAAAAAAGATAACTTGTCTGAAAAGATGCACAGCCATGTTAAAAATAAATAAAATAGTATGGCACTCTCAACAACGAAAATTCCGAAGCAGGATAGGACTAGGAATTGTTTCTTTTACCTTTTACTAAATTTGAAAGAAAGCTTGCTAAAAAAGGACTGCCTCCCGGCATGATTCATGGACATGTCCTGTGAGTTGAGTGGCACCATGCCCTGGGGTCCATTGCAGGTGTTGACGGGACGTCGTGTCTGCCCACTGTGAAACGTGCTTCTGTTAGCAGTGCCTCGTGGAAATGCTCTGCTGACAGCTGGCAATGGAGACAGTGCAGCAGGCTGTTTTGCAATAGCCGCAGTGCTATGGAGGAAACAAACAAATTAAGCATACACATCCTGATTGAATGTCATGTATGACAATAAAACAATTTAAGCTGTATTGATTCTAATCAACAGAGGCACTACAGAATCAAGAGTTCCTACTCTTTTTCTAAAACGAATTTCCAGGCAAGCAATGTTTAAAAAATAGGAAAATGCAGG-TGGTCATAAATTGTTGGACACATTACAAAGTTCAATAAAACAACCAAGAAATGTAGAAATCGCTGCTATAGTTTAAATGAATACATACGAGAGTTTTTTAGTATATATTT-TCCCCCGATTGGTCAAGGATTTTAAGGTAATTTTTCTCAGTACACAATGATCCCACAGTGAAAAATTGTATGTATCTCGACATGTTAGAGTTCTTCCATTCCTAAAATGAAACATCGTCATTCTCAAGTTTATTTCCAACAAGAAAGGGTATCATTGCATAACACGTCGAAAGACATAAATTTTCACTGTGGGCTCATTGAAGACACAGGCCTATCACCAAGGCCATTCACAAAAAAAATCTATACTAATATATAAAATTGAGAATTAGTTTGTGTGTG----------------------
Nstupkai_Blowing_N356 ATATGTTTAATTTTATTTATAAGAAATAACATTTATTGTAAACTATGTTACTTTTTTGTTGTTACTACTATGTTTTATTAGCTAATTAAACAAGTCCGAATTGGAGTGTG--TCTAACTTGAACAGTACAATTTTAAGTCATAATTAATGACTTAAAATTACTTTTCAGCCACAATTCATAACTTTTACCAATTTTTAAGTCTTATACCTGCTATGACAGAAATTGGCCAAATAAGAAAAATTCAATCATTTCTGAAATTATTTATGTAAAACATTTAGGGATTTCTTGGTTAAGGAAACCGGCATAACGAAAAAGTACCG----TAAAGTAAAAGGAGTATTTGGTTATTTCAACACAGAAACCCTGAACTTTTAAAAAAAGATAACTTGTCTGAAAAGATGCACAGCCATGTTAAAAATAAATAAAATAGTATGGCACTCTCAACAACGAAAATTCCGAAGCAGGATAGGACTAGGAATTGTTTCTTTTACCTTTTACTAAATTTGAAAGAAAGCTTGCTAAAAAAGGACTGCCTCCCGGCATGATTCATGGACATGTCCTGTGAGTTGAGTGGCACCATGCCCTGGGGTCCATTGCAGGTGTTGACGGGACGTCGTGTCTGCCCACTGTGAAACGTGCTTCTGTTAGCAGTGCCTCGTGGAAATGCTCTGCTGACAGCTGGCAATGGAGACAGTGCAGCAGGCTGTTTTGCAATAGCCGCAGTGCTATGGAGGAAACAAACAAATTAAGCATACACATCCTGATTGAATGTCATGTATGACAATAAAACAATTTAAGCTGTATTGATTCTAATCAACAGAGGCACTACAGAATCAAGAGTTCCTACTCTTTTTCTAAAACGAATTTCCAGGCAAGCAATGTTTAAAAAATAGGAAAATGCAGG-TGGTCATAAATTGTTGGACACATTACAAAGTTCAATAAAACAACCAAGAAATGTAGAAATCGCTGCTATAGTTTAAATGAATACATACGAGAGTTTTTTAGTATATATTT-TCCCCCGATTGGTCAAGGATTTTAAGGTAATTTTTCTCAGTACACAATGATCCCACAGTGAAAAATTGTATGTATCTCGACATGTTAGAGTTCTTCCATTCCTAAAATGAAACATCGTCATTCTCAAGTTTATTTCCAACAAGAAAGGGTATCATTGCATAACACGTCGAGAGACATAAATTTTCACTGTGGGCTCATTGAAGACACAGGCCTATCACCAAGGCCATTCACAAAAAAAATCTATACTAATATATAAAATTGAGAATTAGTTTGTGTGTGGTAACATGTAGCGAAAAGGATA
Nstupkai_LittleRiver_N293 ATATGTTTAATTTTATTTATAAGAAATAACATTTATTGTAAACTATGTTACTTTTTTGTTGTTACTACTATGTTTTATTAGCTAATTAAACAAGTCCGAATTGGAATGTGTCTCTAACTTGAACA----------AAGTCATAATTAATGACTTAAAATTACTTTTCAGCCACAATTCATAACTTTTACCAATTTTTAAGTCTTATACCTACTATGACAGAAATTGGCCAAATAAGAAAAATTCAATCATTTCTGAAATTATTTATGTAAAACATTTAGGGATTCCTTGATTAAGGAAACCGGCATAACGAAAAAGTACCG----TAAAGTAAAAGGAGTATTTGGTTATTTCAACACAGAAACCCTGAACTTTTTAAAAAAGATAACTTGTCTGAAAAGATGCACAGCCATGTTAAAAATAAATAAAATAGTATGGCACTCTCAACAACGAAAATTCCGAAGCAGGATAGGACTAGGAATTGTTTCTTTTACCTTTTACTAAATTTGAAAGAAAGCTTGCTAAAAAAGGACTGCCTCCCGGCATGATTCATGGACATGTCCTGTGAGTTGAGTGGCACCATGCCCTGGGGTCCATTGCAGGTGTTGACGGGACGTCGTGTCTGCCCACTGTGAAACGTGCTTCTGTTAGCAGTGCCTCGTGGAAATGCTCTGCTGACAGCTGGCAATGGAGACAGTGCAGCAGGCTGTTTTGCAATAGCCGCAGTGCTATGGAGGAAACAAACAAATTAAGCATACACATCCTGATTGAATGTCATGTATGACAATAAAACAATTTAAGCTGTATTGATTCTAATCAACAGAGGCACTACAGAATCAAGAGTTCCTACTCTTTTTCTAAAACGAATTTTCAGGCAAGCAATGTTTAAAAAATAGGAAAATGCAGG-TGGTCATAAATTGTTGGACACATTACAAAGTTCAATAAAACAACCAAGAAATGTAGAAATCGCTGCTATAGTTTAAATGAATACATACGAGAGTTTTTTAGTATATATTT-TCCCCCGATTGGTCAAGGATTTTAAGGTAATTTTTCTCAGTACACAATGATCCCACAGTGAAAAATTGTATGTATCTCGACATGTTAGAGTTCTTCCATTCCTAAAATGAAACATCGTCATTCTCAAGTTTATTTCCAACAAGAAAGGGTATCATTGCATAACACATTGAGAGACATAAATTTTCACTGTGGGCTCATTGAAGACACAGGCCTATCACCAAGGCCATTCACAAAAAAAATCTATACTAATATATAAAATTGAGAATTAGTTT-----------------------------
Nstygius_ObeLee_N0656 GTATGTTTAATTTTATTTATAAGAAATAACATTTACTGTAAACTATGTTACTTTTTTTTTATTACTACCATGTTTTATTAGCTAATTAAACAAGTCCGATTTGGAATTTGTTTCTGAATTGAACACTACAATTTTAAGTCATAATTAATGACTTAAAATTACTTCTCAGCCCCAATTCATAACTTTTGCCAATGTTTAAAAGTTATACTTAACATGACTGAAATTAGCCAAATATGA-AAATTCAATCATTTCTGAAATGAATTATGTAAAACATTTAGGGATTCCTTAGCGAAGGAAACAGGCATAATGGAAAAGTACCGTTTTTACTATAAAAGGAGTATTTGGTTATTTCAACACAGAAACCCTGAACTGTTTAAAAAGATAAACTTGTCTGAAAAGATGCACAGCCATGTTAAAAATAAAAAAAATAGTATGGCACTCTCAACAACGAACATTCGGAAGCAGTATAGGACTAGGAATTGTTTCTTTTACCTTTTACTAAATTTGAAAGAAAGCTTGCTAAAAAAGGACTGCCTCCCGGCATGATTCATGGACATGTCCTGTGAATTGAGTGGCACCATGCCCTGGGGTCCATTGCAGGTGTTGACGGGACGTCGTGTCTGCCCACTGTGAAACGTGCTTCTGTTAGCAGTGCCTCGTGGAAATGCTCTGCTGACAGCTGGCAATGGAGACAGTGCAGCAGGCTGTTTTGCAATAGCCGCAGTGCTACGGGGGAAACAAAAGATTTGAGCATACACATCCTCATTGGATGTCATGTGTGGCAATAAAACAATTTAAGCTCTATTGATTTTAATCAACAGAGGCACTACAGAATCCAGGGTTCATACTCTTTTTCTAAAACAAATTTA-AGGCAAGCAATGTTTAAAAAATAGGAAAATGCAGGG----GTCAAATTGTTGGACACATTACAAAGTTCAATAAAACAACCAAGATGTGTAAAAATCACTGCTATGGTTTAAATGAGTAAGCGTTTTTGTTTTTTAGTTTAGTTTTTTCTTAAGATTGGTCAAGGATGTTAAGGTAATTTTTGTCAGTACACAATGATCCCACAGTGAAAAGTTGTATGTATCTCGACATGTTAGAGTTCTTACATACCTAAGATGAAACATCGTCATTCGCAAGTTTTCTTCCAGCAAGAAAGGGTACCATTTGCAAAAATAA----------------------------------------------------------------ATAAATAATCTGTACCAATATATAAGATTGAAAATTCGTTTGTGTG--GTAATGTGTAGCGAAAAGGATA
Nstygius_RavenB_N1022 ATATGTTTAATTTTATTTATAAGAAATAACATTTACTGTAAACTATGTTACTTTTTTTTTATTACTACCATGTTTTATTAGCTAATTAAACAAGTCCGATTTGGAATTTGTTTCTGAATTGAACACTACAATTTTAAGTCATAATTAATGACTTAAAATTATTTCTCAGCCCCAATTCATAACTTTTGCCAAATTTTAAAAGTTATATTTAACATGACTGAAATTAGCCAAATAAGAAAAATTGAATCATTTCTGAAATGAATTATGTAAAACATTTAGGGATTCCTTAGCGAAGGAAACAGGCATAATGGAAAAGTACCGTTTTTACTATAAAAGGAGTATTTGGTTATTTCAACACAGAAACCCTGAACTGTTTAAAAAGATAAACTTGTCTGAAAAGATGCACAGCCATGTTAAAAATAAAAAAAATAGTATGGCACTCTCAACAACGAACATTCGGAAGCAGTATAGGATTAGGAATTGTTTCTTTTACCTTTTACTAAATTTGAAAGAAAGCTTGCTAAAAAAGGACTGCCTCCCGGCATGATTCATGGACATGTCCTGTGAATTGAGTGGCACCATGCCCTGGGGTCCATTGCAGGTGTTGACGGGACGTCGTGTCTGCCCACTGTGAAACGTGCTTCTGTTAGCAGTGCCTCGTGGAAATGCTCTGCTGACAGCTGGCAATGGAGACAGTGCAGCAGGCTGTTTTGCAATAGCCGCAGTGCTACGGGGGAAACAAAAGATTTGAGCATACACATCCTCATTGGATGTCATGTGTGGCAATAAAACAATTTAAGCTCTATTGATTTTAATCAACAGAGGCACTACAGAATCCAGGGTTCATACTCTTTTTCTAAAACAAATTTA-AGGCAAGCAATGTTTAAAAAATAGGAAAATGCAGGG----GTCAAATTGTTGGACACATTACAAAGTTCAATAAAACAACCAAGATGTGTAGAAATCACTGCTATGGTTTAAATGAGTAAGCATTTTTGTTTTTTAGTTTAGTTTTTTCTTAAGATTGGTCAAGGATGTTAAGGTAATTTTTGTCAGTACACAATGATCCCACAGTGAAAAGTTGTATGTATCTCAACATGTTAGAGTTATTCCATACCTTAGATGAAACATCGTCATTCTCAAGTTTTCTTCCAGCAAGAAAGGGTACCATTTGCAAAAATAA----------------------------------------------------------------ATAAATAATCTGTACCAATATATAAGATTGAAAATTCGTTTGTGTG--GTAATGTGTAGCGAAAAGGATA
Nbrimleyi_RumblingBald_N241 ------------GTGTTTGAAGGAAAAAAAACAGAGAATAAATTATTTTAATAAATTCACACTCCTATTTTATTTTTTAAAATTTTTGAAGAAATCCAAATTCAATTTTACTGTTTATTTCAATCGTACAGCCTC---------------ATGAAAAAAATATGTGCAGCCACAATTCATAACTTTTGCCAATTTTTAAAAGTTATACCTACTACGACAGAAATTAGCCAAATATGAAAAATTCAATCATTTCTGAAATGATTTATGTAGAACATTTAGGGATTCCTTGGTGACGGAAACCGGCATAACGAAAAAGTACCGTTTTTACTGTAAAAGGAGTATTTGGTTATTTCAACACAGAAACCCTTAAACTTTTTAAAAAGATAACTTGTCTGAAAAGATGCACAGCCATGTTAAAAAAAA-TAAAATAGTATGGCACTCCCAACAACGAAAATTCCGAAGCAGGATAGGACTAGGAATTGTTTCTTTTACCTTTTACTAAATTTGAAAGAAAGCTTGCTAAAAAAGGACTGCCTCCCGGCATGATTCATGGACATGTCCTGTGAGTTGAGTGGCACCATGCCCTGGGGTCCATTGCAGGTGTTGACGGGACGTCGTGTCTGCCCACTGTGAAACGTGCTTCTGTTAGCAGTGCCTCGTGGAAATGCTCTGCTGACAGCTGGCAATGGAGACAGTGCAGCAGGCTGTTTTGCAATAGCCGCAGTGCTAAGGGGGAAACAAACGGATTAGG------CATCCTGATTGAATGTCATGTATGA--------CAATTTAAGCTGTATTGATTCTAATCAACAGAGGCACTACAGAATCCAGGGTTCAATGTCTTTTTCTAAAACGAATTTCTAGGCAAGCAATGTTTAAAAAATAGGAAAATGCAGGGTGGTCATAAATTGTTTTACACATTACAAAGTTCAATAAAACAACCA--------AGAAATCGCTGCTATAGTTTAAACGAGTACGCATTTGAGTTTTTTAGTA-ATATATTTTTTACGATGGGTCAAGAATGTTAAGGTAATTTTTCTCAGTTCACAATGATCCCACAGTGAAAAGTTGTATGTATCTCCACATGTTAGAGTTCTTCCATACCTAAGATGAAACACCGTCATTCGTAAGTTTACTTCCAACAAGGG-----ACCATTGCATAACATATCAAGATACAGAAATTTTCACTGTGGGTTCATTGAAGGCACAGGCCTATCACCAAGGCCATTTGC---AAAAATCTATACTAATATATACAATTGAGAA--------TTTGTGGCAACATGTAGCGAAAAGGATA
Ntempletoni_BaldMtns_N950 ACCTTTAAAAAAGTGTTTGAAGGAAAGAAAACAGAGAATAAATTATTTTAATAAATTCACACTCCTATTTTATTTTTTAAAATTTTTGAAGAAATCCAAATTCAATCCTACTGTTTATTTCAATCGTTCAGTCTC---------------ATGAAAAAAATATGTGCAGCCACAATTCATAACTTTTGCCAATTTTTAAAAGTTATACCTACTACGACAGAAATTAGCCAAATATAAAAAATTCAATCATTTCTGAAATGATTTATGTAAAACATTTAGGGATTCCTTGGCGACGGAAACCGGCATAACGAAAAAGTACCGTTTTTACTATAAAAGGAGTATTTGGTTATTTCAACACAGAAACCCTTAAACTTTTTAAAAAGATAACTTGTCTGAAAAGATGCACAGCCATGTTAAAAAAAA-TAAAATAGTATGGCACTCTCAACAACGAAAATTCCGAAGCAGGATAGGACTAGGAATTGTTTCTTTTACCTTTTACTAAATTTGAAAGAAAGCTTGCTAAAAAAGGACTGCCTCCCGGCATGATTCATGGACATGTCCTGTGAGTTGAGTGGCACCATGCCCTGGGGTCCATTGCAGGTGTTGACGGGACGTCGTGTCTGCCCACTGTGAAACGTGCTTCTGTTAGCAGTGCCTCGTGGAAATGCTCTGCTGACAGCCGGCAATGGAGACAGTGCAGCAGGCTGTTTTGCAATAGCCGCAGTGCTAAGGGGGAAACAAACAG------------CATCCCGACTGAATGTCATGTATAA---------------------AACAATTCTAATCA--------ACTACAGAA--------TCCATGTCTTTTTCTAAAACGAATTTCTAGGCAAGCAATCTTTAAAAAATAGGAAAATGCAGGGTGGTCATAAATTGTTTTACACATTACAAAGTTCAATAAAACAACCAAGAAATGCAGAAATCGCTGCTATAGTTTAAACGAGTACGCATTTGAGTTTTTTAGTATATATATTTTTTAGGATGGGTCAAGAATGTTAAGGTAATTTTTCTCAGTTCACAATGATCCCACAGTGAAAAGTTGTATGTATCTCGACATGTTAGAGATCTTCCATACCTAAGATGAAACACCGTCATTCGTAAGTTTACTTCCAACAAGGA-----ACCATTGCATAACATATCAAGATACAGAAATTTTCACTGTGGGTTCATTGAAGACACAGGCCTATTGC----------------AAAAATCTATACTAATATATACAATTGAGAATTTGTTTGTGTGTGGCAACATGTAGCGAAAAGGATG
Ntempletoni_ClarksCreek_N945 -----------------------------------------------------AATTCGCACTCCTATTTTATTTTTTAAAATTTTTGAAGAAATCCAAATTCAATCCTACTGTTTATTTCAATCGTACAGTCTC---------------ATGAAAAAAATATGTGCAGCCACAATTCATAACTTTTGCCAATTTTTAAAAGTTATACCTAC---GACAGAAATTAGCCAAATATGAAAAATTCAATCATTTCCGAAATGATTTATGTAAGACATTTAGGGATTCCTTGGCGATGGAAACCGGCATAACAAAAAAGTACCGTTTTTACTATAAAAGGAGTATTTGGTTATTTCAACACAGAAACCCTTAAACTTTTTAAAAAGATAACTTGTCTGAAAAGATGCACAGCCATGTTAAAAAAAA-TAAAATAGTATGGCACTCTCAACAACGAAAATTCCGAAGCAGGATAGGACTAGGAATTGTTTCTTTTACCTTTTACTAAATTTGAAAGAAAGCTTGCTAAAAAAGGACTGCCTCCCGGCATGATTCATGGACATGTCCTGTGAGTTGAGTGGCACCATGCCCTGGGGTCCATTGCAGGTGTTGACGGGACGTCGTGTCTGCCCACTGTGAAACGTGCTTCTGTTAGCAGTGCCTCGTGGAAATGCTCTGCTGACAGCTGGCAATGGAGACAGTGCAGCAGGCTGTTTTGCAATAGCCGCAGTGCTGA-GGGGAAACAAACGGATTAGG------CATACACATTAGATGTCACGTATGACAATAAAACAATTTAAGCCGTATTGATTCTAATCAACAGAGGCACTACAGAA--------TCAATGTCTTTTTCTAAAACGAATTTCTAGGCAAGCAATGT------------------------------------------------------------------------------------------------------------------------------TATATATTTTTTACGATTGGTCAAGAATGTTAAGGTAATTTTTCTCAGTTCACA---------------------------------------------------------------------------------------------------------------------------------------------------------------------------------------------------------------------------------------------------------------
Ntempletoni_ScronceCreekRd_N1223 AACCTTTAAAAAGTGTTTGAAGGAAAAAAAACAGAGAATAAATTATTTTAATAAATTCACACTCCTATTTTATTTTTTAAATTTTTTGAAGAAATCCAAATTCAATCCTACTGTTTATTTCAATCGTACAGTCTC---------------ATGAAAAAAACATGTGCAGCCACAATTCATAACTTTTGCCAATTTTTAAAAGTTATACCTACTACGACAGAAATTAGCCAAATATGAAAAATTCAATCATTTCTGAAATGATTTATGTAAAACATTTAGGGATTCCTTGGCGACGGAAACCGGCATAACGAAAAAGTACCGTTTTTACTATAAAAGGAGTATTTGGTTATTTCAACACAGAAACCCTTAAACTTTTTAAAAAGATAACTTGTCTGAAAAGATGCACAGCCATGTTAAAAAAAA-TAAAATAGTATGGCACTCTCAACAACGAAAATTCCGAAGCAGGATAGGACTAGGAATTGTTTCTTTTACCTTTTACTAAATTTGAAAGAAAGCTTGCTAAAAAAGGACTGCCTCCCGGCATGATTCATGGACATGTCCTGTGAGTTGAGTGGCACCATGCCCTGGGGTCCATTGCAGGTGTTGACGGGACGTCGTGTCTGCCCACTGTGAAACGTGCTTCTGTTAGCAGTGCCTCGTGGAAATGCTCTGCTGACAGCTGGCAATGGAGACAGTGCAGCAGGCTGTTTTGCAATAGCCGCAGTGCTGA-GGGGAAACAA---------------------ACATTAGATGTCATGTATGGCAATAAAACAATTTAAGCTGTATTGATTCTAATCAACAGAGGCACTACAGAA--------TCCATGTCTTTTTCTAAAACGAATTTCTAGGCAAGCAATGTTTAAAAAATAGGAAAATGCAGGGTGGTCATAAATTGTTTTACACATTACAAAGTTCAATAAAACAACCAAGAAATGCAGAAATCGCAGCTATAGTTTAAACGAGTACGCATTTGAGTTTTTTAGTATATATATTATTTACGATTGGTCAAGAATGTTAAGGTAATTTTTCTCAGTTCACAATGATCCCACAGTGAAAAGTTGTATGTATCTCGACATGTTAGAGTTCTTCCATACCTAAGATGAAACACCGTCATTCGTAAGTTTACTTCCAACAAGGG-----ACCATTGCATAACATATCAAGATACAGAAATTTTCACTGTGGGTTCATTGAAGACACAGGCCTATCACCAAGGCCATTTGC---AAAAATCTATACTAATATATACAATTGAGAAATTGTTTGTGTGTGGCA-------GCGAAAAGGATA
Ntennessensis_IndianCave_N052 --------------------------------------------------------------------------------------------------AATTCGAGTTTGTTTCTAACTTGAACAGTACAATTTTAAGTCATAATTAATGACTTAAAATTACTTTTCGGCCACAATTCATAACTTTTGCCAACTTTTAAAAGTTATACCTACTATGACAGAAATTAGCCAAGTAAGAAAAATTCAATCATTTCTGAAATGATTTATGTAAAACATTTAGGGATTCCTTGGCGAAGGAGACCGGCATAACGAAAAAGTACCACTTTTACTATAAAAGGAGTATTTGGTTATTTCAACACAGAAACCCTGAACTTTTTTAAAAAGATAACTTGTCTGAAAAGATGCACAGCCATGTTAAAAAAA------ATAGTATGGCACTCTCAACAACGAAAATTCCGAAGCAGGATAGGACTAGGAATTGTTTCTTTTACCTTTTACTAAATTTGAAAGAAAGCTTGCTAAAAAAGGACTGCCTCCCGGCATGATTCATGGACATGTCCTGTGAGTTGAGTGGCACCATGCCCTGGGGTCCATTGCAGGTGTTGATGGGACGTCGTGTCTGCCCACTGTGAAACGTGCTTCTGTTAGCAGTGCCTCGTGGAAATGCTCTGCTGACAGCTGGCAATGGAGACAGTGCAGCAGGCTGTTTTGCAATAGCCGCAGTGCTACGGGGGAAACAAATGATTTGAGCATACACATCCTGATTGAATGTCATGTATGACAATAAAACAATTTTAGCTGTATTGATTCTAATCA-----------ACAGAATCCAGGGCTCATACTCTTTTTCTAAAACAAATTTCCAGGCAAGCAATGTTTTAAAAATAGGAAAATGCAGGATGGTAATAAAAGGTTGAACACATTACAAAGTTCAATAAAACAACCAAGAAATGTAGAAATTGCTGCTATAGTTTAAATGAATACACATTTGAGTTTTTTTAAGTATA-TTTTTTCACGATTGGTCAAGGATGTTAAGGTAATTTTTCTCAGTACACACTGATCACACAGT-------TGTATGTATCTTGACATGTTAGAGTTCTTCCATATCTAAGATGAAACATCGTCATTCTCAAGTTTACTTCCAACAAGAAAGGGTACCATTGTGTAACACATCAAGATA--CAAATTTTCACTGCAGGCTCATTGAAGACACA------------AGGCCACTC--AAAAAAAATCTATACTAATATATAAAATTGAAAATTCATTTGTGTGTGAGAATATGTAGCGAAAAGGATA
Ntennessensis_LittleStony_N645 ---------------------------------TACTGTAAACTATATTACTTTTTTGTTGTTACTACTATGTTTTATTAGCTAATTAAACAAGTCCGAATTGGAGTTTGTTTCTAACTTGAACAGTACAATTTTAAGTCATAATTAATGACTTAAAATTACTTTTCGGCCACAATTCATAACTTTTGCCAACTTTTAAAAGTTATACCTACTATGACAGAAATTAGCCAAGTAAGAAAAATTCAATCATTTCTGAAATGATTTATGTAAAACATTTAGGGATTCCTTGGCGAAGGAGACCGGCATAACGAAAAAGTACCACTTTTACTATAAAAGGAGTATTTGGTTATTTCAACACAGAAACCCTGAACTTTTTAAAAAAGATAATTTGTCTGAAAAGATGCACAGCCATGTTAAAAAAA------ATAGTATGGCACTCTCAACAACGAAAATTCCGAAGCAGGATAGGACTAGGAATTGTTTCTTTTACCTTTTACTAAATTTGAAAGAAAGCTTGCTAAAAAAGGACTGCCTCCCGGCATGATTCATGGACATGTCCTGTGAGTTGAGTGGCACCATGCCCTGGGGTCCATTGCAGGTGTTGACGGGACGTCGTGTCTGCCCACTGTGAAACGTGCTTCTGTTAGCAGTGCCTCGTGGAAATGCTCTGCTGACAGCTGGCAATGGAGACAGTGCAGCAGGCTGTTTTGCAATAGCCGCAGTGCTACGGGGGAAACAAATGATTTGAGCATACACACCCTGATTGAATGTCATGTATGACAATAAAACAATTTTAGCTGTATTGATTCTAATGAACGGAGACACTACAGAATCCAGGGTTCATACTCTTTTTCTAAAACAAATTTCCAGGCAAGCAATGTTTTAAAAATAGGAAAATGCAGGGTGGTCATAACAGGTTGTACACATTACAAAGTTCAATAAAACAACCAAGAAATGTAGAAATTGCTGCTATAGTTTAAATGAATACACATTTGAGTTTTTTTAAGTATA-TTTTCTCACGATTGGTCAAGGATGTTAAGGTAATTTTTCTCAGTACACACTGATCACACAGT-------TGTATGTATTTCGACATGTTAGAGTTCTTCCATATCTAAGATGAAACATCGTCATTCTCAAGTTTACTTCCAACAAGAAAGGGTACCATTGTGCAACACATCGAGATACGCAAATTTTCACTGCAGGCTCATTGAAGACACA------------AGGCCACTCACAAAAAAAATCTATACTAATATATAAAATTGAAAATTCAATTGTGTGTGGGAATATGTAGCGAAAAGGATA
Ntennessensis_Watauga_N1046 ATGT--TTAATTTTATTTATAAGAAATAAAATTTACTGTAAACTATATTACTTTTTTGTTGTTACTACTATGTTTTATTAGCCAATTAAACAAGTCCGAATTGGAGTTTGTTTCTAACTTGAACAGTACAATTTTAAGTCATAATTAATGACTTAAAATTACTTTTCGGCCACAATTCATAACTTTTGCCAACTTTTAAAAGTTATACCTACTATGACAGAAATTAGCCAAGTAAGAAAAATTCAATCATTTCTGAAATGATTTATGTAAAACATTTAGGGATTCCTTGGCGAAGGAGACCGGCATAACGAAAAAGTACCACTTTTACTATAAAAGGAGTATTTGGTTATTTCAACACAGAAACCCTGAACTTTTTAAAAAAGATAACTTGTCTGAAAAGATGCACAGCCATGTTAAAAAAA------ATAGTATGGCACTCTCAACAACGAAAATTCCGAAGCAGGATAGGACTAGGAATTGTTTCTTTTACCTTTTACTAAATTTGAAAGAAAGCTTGCTAAAAAAGGACTGCCTCCCGGCATGATTCATGGACATGTCCTGTGAGTTGAGTGGCACCATGCCCTGGGGTCCATTGCAGGTGTTGACGGGACGTCGTGTCTGCCCACTGTGAAACGTGCTTCTGTTAGCAGTGCCTCGTGGAAATGCTCTGCTGACAGCTGGCAATGGAGACAGTGCAGCAGGCTGTTTTGCAATAGCCGCAGTGCTACGGGGGAAACAAATGATTTGAGCATACACATCCTGATTGAATGTCATGTATGACAATAAAACAATTTTAGCTGTATTGATTCTAATCA-----------ACAGAATCCAGGGTTCATACTCTTTTTCTAAAACAAATTTCCAGGCAAGCAATGTTTTAAAAATAGGAAAATGCAGGGTGGTCATAAATTGTTGGACACATTACAAAGTTCAATAAAACAACCAAGAAATGTAGAAATTGCTGCTATAGTTTAAATGAATACACATTTGAGTTTTTTTAAGTATA-TTTTTTCACGATTGGTCAAGGATGTTAAGGTAATTTTTCTCAGTACACACTGATCACACAGT-------TGTATGTATCTTGACATGTTAGAGTTCTTCCATATCTAAGATGAAACATCGTCATTCTCAAGTTTACTTCCAACAAGAAAGGGTACCATTGCGTAACACATCGAGATA--CAAATTTTCACTGCAGGCTCATTGAAGACACA------------AGGCCACTCACAAAAAAAATCTATACTAATATATAAAATTGAAAATTCATTTGTGTGTGAGAATATGTAGCGAAAAGGATA
