# Supplementary material for: ﻿New species in old mountains: integrative taxonomy reveals ten new species and extensive short-range endemism in Nesticus spiders (Araneae, Nesticidae) from the southern Appalachian Mountains
Source: Zookeys. 2023 Feb 3;1145:1–130. doi: 10.3897/zookeys.1145.96724 (PMC10208238; doi:10.3897/zookeys.1145.96724)
Supplement: Supplementary material 4 — Input alignments, analysis log files, and output tree files [file zookeys-1145-001_article-96724__-s004.zip › uce-200340 (modified).phy]

 91 1583
Nesticella_sp_GH1210 ------------------------------------------------------------------------------------------------------------------------------------------------------------------------------------------------------------------------------------------------------------------------------------------------------------------------------------------------------------------------------------------------------------------------------------------------------------------------------------------------------------------------TCTTTTAATTTCTGGAAAAGAATTGCGTAAATTGGCATTATGCAGACCAGGAAGTAGTCCATGTACTGATAACTATATTAGTAAGTTATTTATCGCTTTCTAATCATATTTCTTTGACGTTTTTTCGAATTGTGAATTTTATTTTACCTCTAAGATATTGTATACGCGACTTGTGCCATTTCCCATAGCGCATGAACATTTTCACCGTGAAGAACCCCCTGTGTAAGTAGAAAGAGCGCCATATTGTCACATGTTCATTTTTGCGACTCACATGACCTGTTGTTTGGCCCCGTGATCAACACCACATTACTTCCTGGCAAATTCAAAATATTTACCTATGATCACATGGATTTACTCGATGGAGAATTAGACGGAAGGTAATAAATCTACATAGTCACTGTAACGACCCTTAAAGACGTCTTTGAAAACACCCCTCTTGCTTTTGAAGCTATCGTGGCAAAAAATGTGGCTTTACTCGATTCCTACACTAAGCAGGAAGTAGTGGCTGCTTTGACCTTATGTG----------------------------------------------------------------------------------------------------------------------------------------------------------------------------------------------------------------------------------------------------------------------------------------------------------------------------------------------------------------------------------------------------------------------------------------------------------------------------------------------------------------------------------------------------------------------------
Nesticus_Japan_G2153 -----------------TCTTAACACAT------------------AGAGCCA-----AATCCTCACAGCGGCCCGTTATGACCACTTCAGAGTTCCTCGACAAATAAGTAAAAATTAGATTTAACTGAAATAGTAAAAATGTACTAGTTTTTACTAGCCAATAAAATAATAATAGTTTTGATGT-CAATTTTAATGACTTTATCTTTATAGTGTAAACAATAG-TAATTTATCCTAAATAATAATAAAGATTAATATTCTTCATTAATTTCAAACTGAATTAGTTTCGTTTGCTGTTTTTTGTTGAATTTAAATATAAGCAAAACTTCTTTAAACTATAATAAACTCTGTTATATAAATGTATGCATATTTTTTAACCAT---------AATTCTCATTTCGATTTTGTTTTTCGATTTGATGCAATAATTTAAAAAATAATAGTGTCTGCCTACATTCATCTTTTAATGCATGATACCTCTACAATTGTCTACATAGTA---TCTTTTAATTTCTGGAAAAGAATTGCGTAAATTGGCATTATGCAGACCAGGAAGTAGTCCATGTACTGATAACTATATTAGTAAGTTATTAATCGCTTTCTAATCCTATTTCTTTGACGTTTTTTTGAATTGTGAATTTTATTTTACCTCTGAGATATTGTGTGCGCGACTTGTGCCATTTCCCCTAGCGCATGAACATTTTCTCCGTGAAGAAACCCCTGTGTAAGTGGAAAGAGCGCCATATTGTCACATGTTCATTTTTGCGACTCACATGACCTGTTGTTTGGCCCCGTGATCAACACCACATTACTTCCTGGCAAATTCAAAATATTTACCTATGATCACATGGATTTGCTCGATGAAGAATTAGACGGAAGGTAAGAAATCTACATAGTCATTGAAACGACCCTTAAAGACGTCTTGGAAAACACCCTTCTTGCTTTTGAAGCTATCGTGGCAAAAAATTTGGCTTTAGTCGATTCCTGCACTAAGCAGGAAGTAGTGGTTGCTAAGGCCTTATATGTTTAAATATGTTTGATATATTCTCTTACTTATGTTATTTTTTTTCTCATTTATAATTAATTTTATGTGGTTTTCGAGTTTTACCAATAGTGCAAA-TTTTATTAATTTAAACTACCTTCGCACACA-----GTGTTATGCCATATTTAAAGTTATCTGAATTATTGATTTAATGCATTTTG-----AATCTAAATAAAAAAAACAACAACCTATGAACTTATATAAAAATAACTGAATTTTATAATTAGATTTTGTGTAATTTTTTTATCCCTATAT-----------AAAAATAT----------------AGGGGATATATATTAATTCAACACACCTCAAGTAATGAATTTATTTAATCTGAAATCACCAATATATATGCCAAA---------------TTCAGAATATTT------TCAAATTTTTGAACAAGTTG--------------------------GTGCAATTTGATCAGTCTTACA-----AGGGTATTCTAACATTATGTCCGGTTGCCTTATCAAG-----------AATTCTGAA------
Nesticus_nahaunus_Mexico_G2881 TATATGGTTGCCGGTAATCGTTAACCATTGGCTTAGAATTTGGCGAAAAACCAAAGCAACTCCTAG-----------TGTGTCTACCAAAT--------------------------GGGTCTGACTACTGTGCTAAAAAAGGGCGTTGTTTTTGTTGTCAGTGTGAAACGCCCCATATTGAAATCCTCTTCCCCCAACAGTACATTCATAAAACAAAGTATTGTTTTTCTTTTCCATATGAAACGAAAATATAGCATTTTTTTGAAATTTATCTA--------TTTTATTAGTATGTATTTATTAAATTACTGCATAACCATACTTGCTTTAATGCATATTTGTGCTTTTTGTATAAATGAATAATTACTTTGAAATTGCGTCTAATTCAATATTCATTTTAAAGTTTATTTGCCATCTATTT-----------AAATTT--TTTTTTTACTTGGGCTCATCTTTCAATAAATGGTTTCTCTACATGTGTCTGCATATAATCTTCTTTTAATTTTCCGAAAAGAATTGCGTAAATTGGCAATATCCAAAGAAGGAAGTAGTCCATGTACTGATAAATATAATAGTAAGTTAATAATCACTTTATAATCATATTTCTTCGACTGTTTTTTGATTTTTAAGTTTAGTTTTACCTGTAAGCTATTGCATACCCGACTTCTCTCATCTTTGACTCTGGAAGAACATTTCCTCCGTGAAGA--TCTCGCCGTAAGTGGAAAGAGCGCCATATTGTCACATGTTCATTTTCGCGACTCACATGACCTGTTGTTTGGCCCCGTGATCACCACCACATTACTTCCTGGCAAATTCAAAATATTTACCTATGATCACATGGATTTACTCGATGAAGAATTAGACGGAAGGTAAGAAACCTATATAGCCATTGAAACGACTAAGAAAGACTACTTGGAAAGCAGCCCTCTTGCTTTTGAAGCTATCGTGGCAAAAAATTGGGCTTTACT-GATTCCACTGCAGAGCAGGAAGTTGTGGTTGCCAAGGCCTTATATGCTTAAATATTACTGATAAATTGCCTTAGGTATTTTTCCTAATTTCTGATATTTTATATATTTTATTTGGTTTCGGATTTTTATAAGTAATTCAAA-TTTTTAAAAATTTAATCACATTTGTATGCATCATAATTCTTTACTACATTAAAAGTTATTCACTCTATTGATTTACTTAATTTGAATAAAAATCGAATATAGAAGAAATTCATGTTTTAAAATTGAATGATTTTGTATGCAATTCCTAGTTATTTTTAATATGGCCTAGTTATCTACACAG----AGTTTTTAAAAATATTTCTTAACATTGCTGCAGATGGTACATATAGAGAAAACTCTCTCCA------------ATTTCTCTTATAATTACATGCACATATATTATTAAAGCATATTATATTATTAAAACATTACTTTCATAAAATCCTGTAATGAATTTACCGCTTTAGATTATATAAGGCAGAGGTTTAATCCTGTAAGTTTTGCTGACAAAAAATACTATTAGTGGGTT-----------------------------TATCTTAAGA-----
Nsilvestrii_Hellgate_N1108 TATTTGGGGACGTATTGTCTTTACGTATGGGTGAGGTTTTCAGTGTAATAACAA----ACTTTTCTTAAGCATGTACTTTTTTCTTCTGATTAGGGTAAAACGATTAAAAAGCAATAAAATCTGGCTTTCGGCTTATAGGGCCGACGTGACACGTTTGCGAACGA----------AAGTCGAAATTCTGAATCCTGGAAAAAACCTCCATAGAATTAA-CATTATTTGACGTCATCTTGTTATATTCATACGTAACAATCTAATCTGGCTTAGATGCTATTAAAATTGAGTAGCCCCTCTGTATTAAGTTTTACGATAAATAAGACTGCTTAGATTTTTAAA-----------------------------CCTCAAATGTGTTGACTTCAATATTACTTTTAAATTACAGTTA--AACCTATTTTTAAAGTTGGAAAATTCTTTTATTTATATATATTCATATTTTACTACTGTGTTTCTCTACATGTA-CTGATTATAATCTTCTTTTAATTTTTCGAAAAGAATTGCGTAAATTGGCATTATACGGAAAAGGAAGTAGTCCATGTACTGATGATTATACTAGTAAGTTAAAGATAGCTTTATAAGCATATTTCTTAGAAGTTTTTCTGTTTTATAAGTTATGTTTTACCTGCTAGATATTGGGTTCCCGACTTCATCCATTTTTGATTGCGTATGAACATTTTCACCGTGAAGAT--CTCGCTGTAAGTGGAAAGAGCGCCATATTGTCACATGTTCATTTTCGCGACTCACATGACCTGTTGTTTGGCCCCGTGATCACTACCACATTACTTCCTGGCAAATTCAAAATATTTACCTATGATCACATGGATTTACTCGATGAAGAAATAGACGGCAGGTAAGAAACCTATATAGTCATTGATATGACCATAAGAGACACCTCGGAAAGCACCTCTCTTGCTTTTGAAGGTATCGTGGCAAAAAATTTGCCTTTACGCGATTCCACTGCCGAGCAGGAAGTAGTGGTTGCCGTGGCTTTATATGTTTAAATACTGTTGATAAGTCGTTT--GGTATTTTTTCTGATTTCAGGCATTTTAAATATTTTATATGATTTCATATTTTAATAGGTACTGTTAAGTTTTATTAATTTAAACCTCTTTC--ATGTATCTTAATAATTAACCAGCCTGAGAGTTATGCACACTATTGATTCATTCAATTTTAAATCTAATCCAATGCAAAATAAAATTGTC---CTAATTTTTAATAATTT-TGTAGGTTTTTCATTAATTTTAATTGTTA--------TTTATCGAT----ATTTTTTAAAAATATTTCTTGATAATATTATGCAGAGTGTA------------------CAGTTCG-------ATTCTACTTATACATACATGCACAAGCATTATAAGAAAAATTTATAC-ATTAAAAAAAAATGAAGCTCTCATTTCTTTGTGGTCTG------------TAAATAAACTGGAATGTTATTATTTGTTATTGCGCTAGTTA---------------TGTTCACATTTTCTCTGTGAAATCCGTTATCTTTAATGTGTACCAAGA
Narcheri_MillShoalCreek_N727 -------------------------------------------------------------------------------------------------------------------------------------------------------------------------------------------------------------------------------------------------------------------------------------------------------------------------------------------------------------------------------------------------------------------------ATTTGCCTTCTATTTTTGAAAATTAGAAAATTACTTTTCTTACTTGCGCTCATCATTCAATAAATGGTCTCTCTACATGTGTCTGCATATAATCTTCTTTTAGTTTTCCGAAAAGAATTGCATAAATTGGCAATATCCAAAGAAGGAAGTAGTCCATCTACTGATAGTTATAATAGTAAGTTAATAATCCTTTTATAAGCATATTTCTTTGGCTGCTCTATGATTTTTAAGTTTAGTTTTACCTGTAAGATATTGCATACCAGACTTCTTTCATCTTTGACTCTGTAAGAACGTTTCCTCCGTGAAGAGATCTCACCGTAAGTGGAAAGAGCGCCATATTGTCACATGTTCATTTTTGCGACTCACATGACCTGTTGTTTGGCCCCGTGATCACCACCACATTACTTCCTGGCAAATTCAAAATATTTACCTATGATCACATGGATTTACTCGATGAAGAATTAGATGGAAGGTAAGAAACCTATATAGCCATTGATACGACCAAGAAAGACTACTTGGAAAGCAGCCCTCTTGCTTTTGAAGCTATCGTGGCAAGAAATTTGGCTTTACTTGATTCCACTGCTGAGCAGGAAGTTGTGGTTGCTATGGCCTTATATGCTTAAATATTACTGATAAATTGCCTTTGG-----------------------------------------------------------------------------------------------------------------------------------------------------------------------------------------------------------------------------------------------------------------------------------------------------------------------------------------------------------------------------------------------------------------------------------------------------------------------------------------------------------------------------------------------
Nbarri_Bishop_N1072 TTTATGGTTGCCGGCAATCTTGAACCATTGGCCAAGAATTTGGCGAAAAACCAAAGCAACTCCTCGGAATGGAACGTAGTGTTCGCCAAGTTAAAGGTAGGCAAAAGGCGATAAATTTGATTTAGCTACCACGTTC-AAAAAAGCTTTGTTTTAGTTGTCAGTGAAGCACTTACCATATTGAAGTCCCCCTCCCCCAACAGTACATTCATAAAACAAAGTATTGTTTTTCTTTTCTATATTAAATTAAAAGATAGTAGTTTTGTTAAATTTATCCATTAGTAGATTTCATTAGTATGTATTTATTAATTTTCTGCAGAAACATAATTGTTTTGATGTATATTTGTGCCTTTTATGTAAATAAAAGACTGCTTCCAAAGTGTGTCTAATTCAATATTCATTTTAAATTTTATTTGCCATCTAATTTTAAAAATTAGAAAATTACTTTTTTTACTTGCACCCATCTTTCAATAAATGGTTTCTCTACATGTGTCTGCATATAATCTTCTTTTAATTTTCCGAAAAGAATTGCGTAAATTGGCAATATCCAAAGAAGGAAGTAGTCCATCAACTGATAAATATAATAGTAAGTTAATAATCGTTTTATAAGCATATTTCTTTGGATGTTTTTT-------AAGTTTAGTTTTACCTGTAAGATATTACATACCAAACTTCTCTCATCTTTGATTCTGTGAGAACATTTCCTCCGTGAGGAGATCTCACCGTAAGTGGAAAGAGCGCCATATTGTCACATGTTCATTTTCGCGACTCACATGACCTGTTGTTTGGCCCCGTGATCACCACCACATTACTTCCTGGCAAATTCAAAATATTTACCTATGATCACATGGAATTACTCGATGAAGAATTAGACGGAAGGTAAGAAACCTATATAGCCATTGTTACGACCAAGAAAGACTACTTGGAAAGCAGCCCTCTTGCTTTTGAAGCTATCGTGGCAAGAAA-TTGGCTTTACTCGATTCCGCTGCCGAGCAGGAAGTTGTGGTTGCTATGGCCTTATATGCTTAAATATTACTGATAAATTGCCTTAGGTATTTTTTCTATTTTCTGACTTTTTATATATTATATTTGGTTTTGGATTTTTATAAGTAGTGCTAATTTTTAAAATTTAAAAGCACATTTGTACGCATCTTAATACTTTACTACATTAAAAGTTATTAACTCTATTGATTTACTTAATTTCAGTAACAATCGAATGTAGAAGAAATTCATTTTCTAAAATTTTAATAATTTGTGTGCATTTCCTATTTATTTTTAATATTGCCTAGTTATCTACACATATCTAGTTTTTAAAAATATTTCTTACCATTGCTGCAGATAGTACATATAGAGAAAACAATCCGCAAGTCATAAAATCATTTCCCCTATAGTTACATGCACATATATTATTAAAGCATATTATATTATTAAAACATTGCGGGCATTAAATTTTGTAATGAATTTACTGTTTTGGATTATAAAAGGCAGAGGTTTAATCCTTTAAA-CTTGCCGACAGAAAATGCTATAGCAGGGTTCCCACTCTTCTTGAAAAGGTCTTGAATTTTATTTTGAAAACCAA
Nbarri_LostCoveCave_N0065 -----GGTTGCCGGCAATCTTGAACCATTGGCCAAGAATTTGGCGAAAAACCAAAGGAACTCCTCGGAATGGAACGTAGTGTTCGCCAAGTTAAAGGTAGGCAAAAGGCGATAAATTTGATTTAGCTACCACGTTC-AAAAAAGCTTTGTTTTAGTTGTCAGTGAAGCACTTACCATATTGAAGTTCCCCTCCCCCAACAGTACATTCATAAAACAAAGTATTGTTTTTCTTTTCTATATTAAATTAAAAGATAGTAGTTTTGTTAAATTTATCTATTAGTAGATTTCATTAGTATGTATTTATTAATTTTCTGCATAAACATAATTGTTTTGATGTATATTTGTGCCTTTTATGTAAATAAATGACTGCTTCCAAATTGTGTCTAATTCAATATTCATTTTAAATTTTATTTGCCATCTAATTTTAAAAATTAGAAAATTACTTTTTTTACTTGCACCCATCTTTCAATAAATGGTTTCTCTACATGTGTCTGCATATAATCTTCTTTTAATTTTCCGAAAAGAATTGCGTAAATTGGCAATATCCAAAGAAGGAAGTAGTCCATCAACTGATAAATATAATAGTAAGTTAATAATCGTTTTATAAGCATATTTCTTTGGATGTTTTTT-------AAGTTTAGTTTTACCTGTAAGATATTACATACCAAACTTCTCTCATCTTTGATTCTGTGAGAACATTTCCTCCGTGAGGAGATCTCACCGTAAGTGGAAAGAGCGCCATATTGTCACATGTTCATTTTCGCGACTCACATGACCTGTTGTTTGGCCCCGTGATCACCACCACATTACTTCCTGGCAAATTCAAAATATTTACCTATGATCACATGGAATTACTCGATGAAGAATTAGACGGAAGGTAAGAAACCTATATAGCCATTGTTACGACCAAGAAAGACTACTTGGAAAGCAGCCCTCTTGCTTTTGAAGCTATCGTGGCAAGAAATTTGGCTTTACTCGATTCCGCTGCCGAGCAGGAAGTTGTGGTTGCTATGGCCTTATATGCTTAAATATTACTGATAAATTGCCTTAGGTATTTTTTCTATTTTCTGACTTTTTATATATTATATTTGGTTTTGGATTTTTATAAGTAGTGCTAATTTTTAAAATTTAAAAGCACATTTGTAGGCATCTTAATACTTTACTACATTAAAAGTTATTAACTCTATTGATTTACTTAATTTCAGTAACAATCGAATGTAGAAGAAATTCATTTTCTAAAATTTTAATAATTTGTGTGCATTTCCTATTTATTTTTAATATTGCCTAGTTATCTACACATATCTAGTTTTTAAAAATATTTCTTACCATTGCTGCAGATAGTACATATAGAGAAAACAATCCGCAAGTCATAAAATCATTTCCCCTATAGTTACATGCACATATATTATTAAAGCATATTATATTATTAAAACATTGCGGGCATTAAATTTTGTAATGAATTTACTGTTTTGGATTATAAAAGGCAGAGGTTTAATCCTGTAAA-CTTGCCGACAGAAAATGCTATAGCAGGGTTCCCTCTCTTCTTGAAAAGGTCTTGAATTTTATTTTGAAAATCAA
Nbarri_eyed_ClayCave_G2082 TTTATGGTTGCCGGCAATCTTGTATCATTGGCCTCGAATTTGGCGAAAAACCAAAGCAACTCCTCGGAATGGAACGTTGTGTTCGCCAAGTTAAAGGTAGGCAAAAGGCGATAAATTTGATTTAGCTATCACGTTCAAAAAAGACTTTGTTTTAGTTGTCAGTGAAGCACTTCCCATATTGAAGTCCCCCTCCCCCAACAGTACATTCATAAAACAAAGTATTGTTTTTCTTTTCTATATTAAATTAAAAGATAGTAGTTTTGTTAAATTTATCTATTAGCAGATTTCATTAGTATGTATTTATTATTTTTCTACATAAACATAATTGCTTTGATGTATATTTGTGTCTTTTGTATAAATAAATGACTGCTTCCAAATTGTGTCTAATTCAATATTCATTTTAAATTTTATTTGCCATCTGATTTTAAAAATCAGAAAATTACTTTTTTTACTTGTGCCCATCTTTCAATAAATGGGGTCTCTACATGTGTCTGCATATAATCTTCTTTTAATTTTCCGAAAAGAATTGCGTAAATTGGCAATATCCAAAGAAGGAAGTAGTCCATCAACTGATAAATATAATAGTAAGTTAATAATCGTTTTATAAGCATATTTCTTTGGATGTTTTTTAATTTTTAAGTTTAGTTTTACCTGTAAGATATTGCATACCAAACTTCTCTCATCTTTGACTCTGTAAGAACATTTCCTCCGTGAAGAGTTCTCACCGTAAGTGGAAAGAGCGCCATATTGTCACATGTTCATTTTCGCGACTCACATGACCTGTTGTTTGGCCCCGTGATCACCACCACATTACTTCCTGGCAAATTCAAAATATTTACCTATGATCACATGGAATTACTCGATGAAGAATTAGACGGAAGGTAAGAAACCTATATAGCCATTGATACGACCAAGAAAGACTACTTGGAAAGCAGCCCTCTTGCTTTTGAAGCTATCGTGGCAAGAAATTTGGCTTTACTCGATTCCACTGCTGAGCAGGAAGTTGTGGTTGCTATGGCCTTATATGCTTAAATATTACTGATAAATTGACTTAGGTATTTTTTCTATTTTCTGACTTTTTATATATTTTATTTGGTTTCGGATTTTTATAAGTAGTGCAAATTTTTTAAAATTTAAATCACATTTGTACGCATCTTAATACTTTACTACATTAAAAGTTATTCATT--ATTGATTTACTTAATTTCAATAAAAATCGAATGCAGAAGAAATTCATTTTCTAAAATTTTAATAATTTGTGTGCATTTCCTATTTATTTTTAATATAACCTAGTTATCTACACATATGTAGTTTTTAAAAATATTTCTTACCATTGCTGCAAATAGTACATATAGAGAAAACTCTCCTGAAGTCATAAAAAAAATTCCCCTATAGTTACATGCACATATATTATTAAAGCATATTATATTATTAAAACATTGCAGGCATTAAATTTTTTAATGAATTTACTGCTTTGGATTATACAAGGCAGAGGTTTAACCCTGTAAATCTTGCCAACAAAAAATGCTATAGCAGGG-TCCCACTCTTCTTGAAAAGGTCTTGAATTTTATTTTGACA-----
Nbarrowsi_Gregorys_N270 -------------------------------------------------------------------AATGGTACGTTGTGTTCGCCAAGTTAAAGGTAGGCAAAAGGCTACAAATTTGATTTAGCTACCACGTTCAAAAAAGGCTTTGTTTTAGTTGTCAGTGAAGCACTTCCCATATTGAAGTTCCCCTCCCCCAACAATACA-TCATAAAACAAAGTATTGTTTTTCTTTTCTATATGAAATTAAAAGATAGTAGTTTTGTTAAATTTATCTATTAGCAGATTTCATTAGTATGTATTTATTAATTTTCTGCATAAACATAATTGCTTTGATGTATTTTTGTGCCTTTTGTATAAATAAATGACTGCTTCCAAATTGTGTCTAATTCAATATTCATTTTAAATTTTATTTGCCATCTAATTTTAAAAATTAGAAAATTACTTTTTTTACTTGTACCCATCTTTCAATAAATGGTTTCTCTACATGTGTCTGCATATAATCTTCTTTTAATTTTCCGAAAAGAATTGCGTAAATTGGCAATATCCAAAGAAGGAAGTAGTCCATCAACTGATAAATATCATAGTAAGTTAATAATCGTTTTATAAGCATATTTCTTTGGATGTTTTTTAATTTTTAAGTTTAGTTTTACCTGTAAGATATTACATACCAAACTTCTCTCATCTTTGATTCTGTAAGAACATTTCCTCCGTGAGGAGATCTCGCCGTAAGTGGAAAGAGCGCCATATTGTCACATGTTCATTTTCGCGACTCACATGACCTGTTGTTTGGCCCCGTGATCACCACCACATTACTTCCTGGCAAATTCAAAATATTTACCTATGATCACATGGAATTACTCGATGAAGAATTAGACGGAAGGTAGGAAACCTATATAGCCATTGATACGACCAAGAAAGACTACTTGGAAAGCAGCCCTCTTGCTTTTGAAGCTATCGTGGCAAGAAATTTGGCTTTACTCGATTCCACTGCTGAGCAGGAAGTTGTGGTTGCTATGGCCTTATATGCTTAAATATTACTGATAAATTGCCTTAGGTATTTTTTCTATTTTCTGACTTTTTATATATTATATTTGGTTTTGGATTTTTATAAGTAGTGCTAATTTTTTAAAATTTAAAGCACATTTGTACGCATCTTAATACTTTACTACATTAAAAGTTATTCACTCTACTGATTTACTTAATTTCAATAACAATCGAATGCAGAAGAAATTCATTTTCTAAAATTTTAATAATTTGTGTGCATTTCCTATTTATTTTTAATATAGCCTAGTTATCTACACATATCTAGTTTTTAAAAATATTTCTTACCATTGCTGCAGATAGTACATATAGAGAAAACACTCCTCAAGTCATAAAAACATTTCCCCTATAGTTACATGCACA------------------TATATTATTAAAACATTGTGGGCTTTAAATTTTGTAATGAATTTACTGCTTTGAATTATACAAGGCAGAGGTTTAATCCTGTAAATCTTGCCGGCAGAAAATGCTATAGCAGGGTTCCCACTCTTCTTGAAAAGGTCTTGAATTTTATTTTGAATACCAA
Nbarrowsi_Tuckaleechee_N360 TTTATGGTTGCCCGCAATCTTGAACCATTGGCCTAGAATTTGGCGAAAAACCAAAGAAACTCCTCGGAATGGAACGCTGTGTTCGCCAAGTTAAAGGTAGGCAAAAGGCTACAAATTTGATTTAGCTACCACGTTCAAAAAAGGCTTTGTTTTAGTTGTCAGTGAAGCACTTCCCATATTGAAGTTCCCCTCCCCCAACAGTACA-TCATAAAACAAAGTATTGTTTTTCTTTTCTATATGAAATTAAAAGATAGTAGTTTTGTTAAATTTATCTATTAGCAGATTTCATTAGTATGTATTTATTAATTTTCTGCATAAACATAATTGCTTTGATGTATTTTTGTGCCTTTTGTATAAATAAATGACTGCTTCCAAATTGTGTCTAATTCAATATTCATTTTAAATTTTATTTGCCATCTAATTTTAAAAATTAGAAAATTACTTTTTTTACTTGTACCCATCTTTCAATAAATGGTTTCTCTACATGTGTCTGCATATAATCTTCTTTTAATTTTCCGAAAAGAATTGCGTAAATTGGCAATATCCAAAGAAGGAAGTAGTCCATCAACTGATAAATATCATAGTAAGTTAATAATCGTTTTATAAGCATATTTCTTTGGATGTTTTTT-------AAGTTTAGTTTTACCTGTAAGATATTACATACCAAACTTCTCTCATCTTTGATTCTGTAAGAACATTTCCTCCGTGAGGAGATCTCGCCGTAAGTGGAAAGAGCGCCATATTGTCACATGTTCATTTTCGCGACTCACATGACCTGTTGTTTGGCCCCGTGATCACCACCACATTACTTCCTGGCAAATTCAAAATATTTACCTATGATCACATGGAATTACTCGATGAAGAATTAGACGGAAGGTAAGAAACCTATATTGCCATTGATACGACCAAGAAAGACTACTTGGAAAGCAGCCCTCTTGCTTTTGAAGCTATCGTGGCAAGAAATTTGGCTTTACTCGATTCCACTGCTGAGCAGGAAGTTGTGGTTGCTATGGCCTTATATGCTTAAATATTACTGATTAATTGCCTTAGGTATTTTTTCTATTTTCTGACTTTTTATATATTATATTTGGTTTTGGATTTTTATAAGTAGTGCTAATTTTTTAAAATTTAAAGCACATTTGTACGCATCTTAATACTTTACTACATTAAAAGTTATTCACTCTACTGATTTCATTAATTTCAATAACAATCGAATGCAGAAGAAATTCATTTTCTAAAATTTTAATAATTTGTGTGCATTTCCTATTTATTTTTAATATAGCCTAGTTATCTACACATATCTAGTTTTTAAAAATATTTCTTACCATTGCTGCAGATAGTACATATAGAGAAAACACTCCTCAAGTCATAAAAACATTTCCCCTATAGTTACATGCACA------------------TATATTATTAAAACATTGTGGGCTTTAAATTTTGTAATGAATTTACTGCTTTGAATTATACAAGGCAGAGGTTTAATCCTGTAAATCTTGCCGGCAGAAAATGCTATAGCAGGGTTCCGACTCTTCTTGAAAAGGTCTTGAATTTTATTTTG--------
Nbishopi_DryFalls_N150 ----------------------------------------------------------ACTCCTCGGAATGGAACGTTGTGTTCGCCAAGTTAAAGGTAGGCAAAAGGCGATAAATTTGATTTAGCTACCACGTTCAAAAAAGGGTTTGTTTTAGTTGTCAATGAAGCACTTCCCATATTGAAGTCCACCTCCCCCAACAGTACATTCATAAAACAAAGTATTGTTTTTCTTTTCTATATTAAATTAAAAGATAGTAGTTTTGTTAAATTTATCTATTAGCAGATTTCATTAGTATGTATTTATTAATTTTCTGCATAAACATAATTGCTTTGATGTATATTTGTG-TGTTTGTATAAATAAATGACTGCTTCCAAATTGTGTTTAATTCAATATTCATTTTAAATTTTATTTGCCATCTAATTTTAAAAACTAG---ATTACTTTTTTTACTTGCACCCATCTTTCAATAAATGGTTTCTCTACATGTGTCTGCATACAATCTTCTTTTAATTTTCCGAAAAGAATTGCGTAAATTGGCAATATCCAAAGAAGGAAGTAGTCTATCAACTGATAAATATAATAGTAAGTTAATAATCGTTTTATAAGTATATTTCTTTGGATGTTTTTTAATTTTTAAGTTTAGTTTTACCTGTAAGATATTACATACCAAACTTCTCTCATTTTTGATTCTGTAAGAACATTTCCTCCGTGAGGAGATCTCACCGTAAGTGGAAAGAGCGCCATATTGTCACATGTTCATTTTCGCGACTCACATGACCTGTTGTTTGGCCCCGTGATCACCACCACATTACTTCCTGGCAAATTCAAAATATTTACTTATGATCACATGGAATTACACGATGAAGAATTAGACGGAAGGTAAGAAACCTATATAGCCATTGATACGACCAAGAAAGACTACTTAGAAAGCAGCCCTCTTGCTTTTGAAGCTATCGTGGCAAGAAATTTGGCTTTACTCGATTCCACTGCTGAGCAGGAAGTTGTGGTTGCTATGGCCTTATATGCTTAAATATTACTGATAAATTGCCTTAGGTATTTTTTCTATTTTTTGACTTTTTATATATTATATTTGGTTTTGGATTTTTATAAGTAGTGCTAATTTTTTAAAATTTAAAGCATATTTCTACGCATCTTAAT------CTACATTAAAAGTTATTCACTCTATTGATTTACTTAATTTCAATAACAATCGAATGCAGAAGAAATTCATTTTCTAAAATTTTAATAATTTGTGTGCATTTCCTATTTATTTTTAATATAGCCTAGTTTTCTACACATATATGGTTTTTAAAAATATTTCTTAGCATTGCTGCAGATAGTACATATAGAGAAAACACTCCTCAAGTCATAAAAACATTTCCCCTATAGTTACATGCACATATATTATTAAAGCATATTATATTATTAAAACATTGCGGGCATTAAATTTTGTAATGAATTTACTACTTTGGATTATACAAGGCAGAGGTTTAATCCTGTAAATCTTGCCGACAGAAAATGCTATAGCAGGGTTCCCACTTTTCTT--------------------------------
Nbishopi_PoleCr_Chattooga_N885 ----------------------------------------------------------------------------------------------------------------------------------------------------------------------------------------------------------------------------------------------ATTAAATTAAAAGATAGTAGTTTTGTTAAATTTATCTATTAGCAGATTTCATTAGTATGTATTTATTAATTTTCTGCATAAACATAATTGCTTTGATGTATATTTGTG-TGTTTGTATAAATAAATGACTGCTTCCAAATTGTGTTTAATTCAATATTCATTTTAAATTTTATTTGCCATCTAATTTTAAAAACTAG---ATTACTTTTTTTACTTGCACCCATCTTTCAATAAATGGTTTCTCTACATGTGTCTGCATACAATCTTCTTTTAATTTTCCGAAAAGAATTGCGTAAATTGGCAATATCCAAAGAAGGAAGTAGTCTATCAACTGATAAATATAATAGTAAGTTAATAATCGTTTTATAAGCATATTTCTTTGGATGTTTTTTAATTTTTAAGTTTAGTTTTACCTGTAAGATATTACATACCAAACTTCTCACATTTTTGATTCTGTAAGAACATTTCCTCCGTGAGGAGATCTCACCGTAAGTGGAAAGAGCGCCATATTGTCACATGTTCATTTTCGCGACTCACATGACCTGTTGTTTGGCCCCGTGATCACCACCACATTACTTCCTGGCAAATTCAAAATATTTACTTATGATCACATGGAATTACTCGATGAAGAATTAGACGGAAGGTAAGAAACCTATATAGCCATTGATACGACCAAGAAAGACTACTTAGAAAGCAGCCCTCTTGCTTTTGAAGCTATCGTGGCAAGAAATTTGGCTTTACTCGATTCCACTGCTGAGCAGGAAGTTGTGGTTGCTATGGCCTTATATGCTTAAATATTACTGATAAATTGCCTTAGGTATTTTTTCTATTTTCTGACTTTTTATATATTATATTTGGTTTTGGATTTTTATAAGTAGTGCTAATTTTTTAAGATTTAAAGCACATTTCTACGCATCTTAAT------CTACATTAAAAGTTATTCACTCTATTGATTTACTTAATTTCAATAACAATCGAATGCAGAAGAAATTCATTTTCTAAAATTTTAATAATTTGTGTGCATTTCCTATTTATTTTTAATATAGCCTAGTTTTCTACACATA--------------------------------------------------------------------------------------------------------------------------------------------------------------------------------------------------------------------------------------------------------------------------------------
Nbishopi_StandingIndian_N131 ----------------------------------------------------------------------GGAACGTTGTGTTCGCCAAGTTAAAGGTAGGCAAAAGGCGATAAATTTGATTTAGCTACCACGTTCAAAAAAGGGTTTGTTTTAGTTGTCAATGAAGCACTTCCCATATTGAAGTCCACCTCCCCCAACAGTACATTCATAAAACAAAGTATTGTTTTTCTTTTCTATATTAAATTAAAAGATAGTAGTTTTGTTAAATTTATCTATTAGCAGATTTCATTAGTATGTATTTATTAATTTTCTGCATAAACATAATTGCTTTGATGTATATTTGTG-TGTTTGTATAAATAAATGACTGCTTCCAAATTGTGTTTAATTCAATATTCATTTTAAATTTTATTTGCCATCTAATTTTAAAAACTAG---ATTACTTTTTTTACTTGCACCCATCTTTCAATAAATGGTTTCTCTACATGTGTCTGCATACAATCTTCTTTTAATTTTCCGAAAAGAATTGCGTAAATTGGCAATATCCAAAGAAGGAAGTAGTCTATCAACTGATAAATATAATAGTAAGTTAATAATCGTTTTATAAGCATATTTCTTTGGATGTTTTTTAATTTTTAAGTTTAGTTTTACCTGTAAGATATTACATACCAAACTTCTCACATTTTTGATTCTGTAAGAACATTTCCTCCGTGAGGAGATCTCACCGTAAGTGGAAAGAGCGCCATATTGTCACATGTTCATTTTCGCGACTCACATGACCTGTTGTTTGGCCCCGTGATCACCACCACATTACTTCCTGGCAAATTCAAAATATTTACTTATGATCACATGGAATTACTCGATGAAGAATTAGACGGAAGGTAAGAAACCTATATAGCCATTGATACGACCAAGAAAGACTACTTAGAAAGCAGCCCTCTTGCTTTTGAAGCTATCGTGGCAAGAAATTTGGCTTTACTCGATTCCACTGCTGAGCAGGAAGTTGTGGTTGCTATGGCCTTATATGCTTAAATATTACTGATAAATTGCCTTAGGTATTTTTTCTATTTTCTGACTTTTTATATATTATATTTGGTTTTGGATTTTTATAAGTAGTGCTAATTTTTTAAGATTTAAAGCACATTTCTACGCATCTTAAT------CTACATTAAAAGTTATTCACTCTATTGATTTACTTAATTTCAATAACAATCGAATGCAGAAGAAATTCATTTTCTAAAATTTTAATAATTTGTGTGCATTTCCTATTTATTTTTAATATAGCCTAGTTTTCTACACATATCTGGTTTTTAAAAATATTTCTTAGCATTGCTGCAGATAGTACATATAGAGAAAACACTCCTCAAGTCATAAAAACATTTCCCCTATAGTTACATGCACATATATTATTAAAGCATATTATATTATTAAAACATTGCGGGCATTAAATTTTGTAATGAATTTACTACTTTGGATTATACAAGGCAGAGGTTTAATCCTGTAAATCTTGCCGACAGAAAATGCTATAGCAGGGTTCCCACTTTTCTTGAAAAGGTCTTGAATTTTATTTTGAAAACCAA
Nbrimleyi_NewberryCr_N984 --------------------------------------------------------------------------------------------------------------------------------------------AAGGCTTTGTTTTAGTTGTCAGTGAAGCACTTCCCATATTGAAATCCCTCTCCCCCAACAGTACATTCATAAAACAAAGTATTGTTTTTCTTGTCTATATTAAATTAAAAGATAGTAGTTTTGTTAAATTTATCTATTAGCAGATTTCATTAGTATGTATTTCTTATTTTTCTGCATAAATATAATTGCTTTGATGTATATTTGTGTCTTTTGTATAAATAAATGACTGCTTCCAAATTGTGTCTAATTCAATATTCATTTTAAATTTTATTTGCCATCTAATTTTAAAAATTAGAAAATTACTTTTTTTACTTGCGCCCATCTTTCAATAAATGGTTTCTCTACATGTGTCTGCATATAATCTTCTTTTAATTTTCCGAAAAGAATTGCGCAAATTGGCAATATCCAAAGAAGGAAGTAGTCCATCAACTGATAAATATAATAGTAAGTTAATAATCGTTTCATAAGCATATTTCTTTGG--------TGTTTTTTAAGTTTAGTTTTACCTGTAAGATATTGCATACCAAACTTCTCTCATCTTTGACTTTGTAAGAACATTTCCTCCGTGTAGAGATCTCACCGTAAGTGGAAAGAGCGCCATATTGTCACATGTTCATTTTCGCGACTCACATGACCTGTTGTTTGGCCCCGTGATCACCACCACATTACTTCCTGGCAAATTCAAAATATTTACCTATGATCACATGGAATTACTCGATGAAGAATTAGACGGAAGGTAAGAAACCTATATAGCCATTGATACGACCAAGAAAGACTACTTGGAAAGCAGCCCTCTTGCTTTTGAAGCTATCGTGGCAAGAAATTTGGCTTTACTCGATTCCACTGCTGAGCAGGAAGTTGTGGTTGCTATGGCCTTATATGCTTAAATATTACTGATAAATTGCCTTAGGTATTTTTTCTATTTTCTGACTTTTTATATATTATATTTGGGTTCGGATTTTTATAAGTAGTGCTATTTTTTTAAAAATTAAATCACATTTGTACGCATTTTAATACTTTACTACATTAAAAGTTATTCACTCTATTGATTTACTTAATTTCAATAAAAATCGAATGCAGAAGAAATTCATTTTCTAAAATTTTAATAATTTGTGTGCATTTTCTATTTATTTTTAATATAGCCTAGTTATCTACACATATCTAGTTTTTAAAAATATTTCTTACCATTGCTGCAGATAGTACATATAGAGAAAACACTCCTCAAGTCATAAAAAAAATTCCCCTATAGTTACATGCACA------------------TATATTATTAAAACATTGTGGGCATTAAATTTTGTAATGAATTTACTGCTTTGGATTATACAAGGCAGAGGTTTAATCCTGTAAATCCTGCTGACAGAAAATGCTATAGCAGGGTTCCCACTCTCCTTGAAAAGGTCTTGAATTTTATTTTGAAAATCAA
Nbrimleyi_RumblingBald_N241 TTTGTGGTTGCCGGCAAACTTGAACCACTGGCCTAGAATTTGGCGAGAAACCAAAGCAACTCCTCGGAATGGAACGTTGTGTTCGCCAAGTTAAAGGTAGGCAAAAGGCGATAATTTTGATTCTGCTATCACGTTCAAAAAAGGCTTTGTTTTAGTTGTCAGTGAAGCACTTCCCATATTGAAATCCCTCTCCCCCAACAGTACATTCATAAAACAAAGTATTGTTTTTCTTTTCTATATTAAATTAAAAGATAGTAGTTTTGTTAAATTTATCTATTAGCAGATTTCATTAGTATGTATTTCTTATTTTTCTGCATAAATATAATTGCTTGGATGTATATTTGTGTCTTTTGTATAAATAAATGACTGCTTCCAAATTATGTCTAATTCAATATTCATTTTAAATTTTATTTGCCATCTAATTTTAAAAATTAGAAAATTACTTTTTCTACTTGCGCCCATCTTTCAATAAATGGTTTCTCTACATGTGTCTGCATATAATCTTCTTTTAATTTTCCGAAAAGAATTGCGCAAATTGGCAATATCCAAAGAAGGAAGTAGTCCATCAACTGATAAATATAATAGTAAGTTAATAATCGTTTTATAAGCATATTTCTTTGG--------TGTTTTTTAAGTTTAGTTTTACCTGTAAGATATTACATACCAAACTTCTCTCATCTTTGACTCTGTAAGAACATTTCCTCCGTGAAGAGATCTCACCGTAAGTGGAAAGAGCGCCATATTGTCACATGTTCATTTTCGCGACTCACATGACCTGTTGTTTGGCCCCGTGATCACCACCACATTACTTCCTGGCAAATTCAAAATATTTACCTATGATCACATGGAATTACTCGATGAAGAATTAGACGGAAGGTAAGAAACCTATATAGCCATTGATACGACCAAGAAAGACTACTTGGAAAGCAGCCCTCTTGCTTTTGAAGCTATCGTGGCAAGAAATTTGGCTTTACTCGATTCCACTGCTGAGCAGGAAGTTGTGGTTGCTATGGCCTTATATGCTTAAATATTACTGATAAAGTGCCTTAGGTATTTTTTCTATTTTCTGACTTTTTATATATTTTATTTGGATTCCGATTTTTATAAGTAATGCTAATTTTTTAAAATTTAAATCACATTTGTACGCATCTTAATACTTTACTACATTAAAAGTTATTCACTCTATTGATTTACTTAATTTCAATGAAAATCGAATGCAGAAGAAATTCATTTTCTAAAATTTTAATAATTTGTGTGCATTTCCTATTTATTTTTAATATGGCCTAGTTATCTACACATATCTAGTTTTTAAAAATATTTCTTACCATTGCTGCAGATAGTACATATAGAGAAAACACTCCTCAAGTCATAAAAAAAATTTTTTTTTTTTGACATGCACA------------------TATATTATTAAAACATTGCGGGCATTAAATTTTGTAATGAATTTACTGCTTTGGATTATACAAGGCAGAGGTTTAATCCTGT------------------------------------------------------------------------------
Ncanei_Egypt_N958 TTTATGGTTGCCGGCAATCTTGAACCATTGGCCTAGAATTTGGCGAAAAACAAAAGCAACGCCTCACAATGGAACGTTGTGTTCGCCAAGTTAAAGGTAGGCAAAAGACGATAAATTTGATTTAGCTATCACGTTCAAAAAATGCTTTGTTTTAGTTGTCAGTGAAGCCCTTTCCATACTGAAATCCCTCTTCCCCAACAGTACATACATAAAACAAAGTTTTGTTTTTCTTTTCTATATTAAATTAAAAGGTAGTAGTTTTGTTAAATTTATCTATTAGCAGATTTCATTAGTATAAATAAATGACTTTTTTGTATAAATAAATGACTTTTGTCTTGAATGAATGTCTTTTGTATAAATAAATGACTGCTTCCAAATTGTGTCTAATTCAATATTCATTTTAAATTTTATTTGCCATCTAATTTTAAAAATTAGAAAATTACTTTTTTTACTTGCGCCCATCTTTCAATAAATGGTTTCTCTACATGTGTCTGCATATAATCTTCTTTTAATTTTCCGAAAAGAATTGCGTAAATTGGCAATATCCAAAGAAGGAAGTAGTCCATCAACTGATAAATATAATAGTAAGTTAATAATCGTTTTATAAGCATATTTCATTGGT--------GTTTTTTAAGTTTAGTTTTACCTGTAAGATATTGCATACCAAACTTCTCTCA--TTCGACTCTGTAAGAACATTTCCTCCGTGAAGAGATCTCACCGTAAGTGGAAAGAGCGCCATATTGTCACATGTTCATTTTCGCGACTCACATGACCTGTTGTTTGGCCCCGTGATCACCACCACATTACTTCCTGGCAAATTCAAAATATTTACCTATGATCACATGGAATTATTCGATGAAGAATTAGACGGAAGGTAAGAAACCCATATAGCCATTGATACGACCAAGAAAGACTACTTGGAAAGCAGCCCTCTTGCTTTTGAAGCTATCGTGGCAAGAAATTTAGCTTAACTCGATTCCACTGCTGAGCAGGAAGTTGTGGTTGCTATGGCCTTATATGCTTAAATATTACTGATAAATTGCCTTAGGTATTTTTTCTATTTTCTGACT-------TTTTATATTTGGTTTCGAATTTT-ATAAGTAGTGCTAATTTTATAAAATTTAAATCACATTTGTACGCATCTTAATACTTTACTACATTAAAAGTTATTCACTC-ATTGATTTACTTAATTTTAATAAAAATCGAATGCAGAAGAAATTCATTTTCTAAAATTTTAATAATTTGTGTGCATTTCCTATTTATTTTTAATATAGCCTAGTTATCTACACATATCTAGTTTTTAAAAATATTTCTTACCATTGCTGCAGATAGTACATATAGAGAAAACACTCCTCAAGTCATAAAAAAATTTCCCCTATAGTTACATGCACATATATTATTAAAGCATATTATATTATTAAAACATTGCGGGCATTAAATTTTGTAATGAATTTACTGCTTTGGATTATACAAGGCAGAGGTTTAATCCTGTAAATCTTGCTGAGAGAAAATGCTATAGCAGGGTTCCCACTCTTCTTGAAAAGGTCTTGAAACT---------------
Ncarolinensis_Grandfather_N218 ----------------------------------------------------------ACTCCTCGGAATGGAACGTTGTGTTCGCCAAGTTAAAGGTAGGCAAAAGGCGATAAATTTGATTTTGCTATCACGTTCAAAAAAGACTTTGTTTTAGTTGTCAGTGAAGCACTTCCCATATTGAAGTCCCCCCCCCCCAACAGTACATTCATAAAACAAAGTATTGTTTTTCTTTTCTATATTAAATTAAAAGATAGTAGTTTTGTTAAATTTATCTATTAGCAGATTTCATTAGTATGTATTTATTATTTTTCTACATAAACATAATTGCTTTGATGTATATTTGTGTCTTTTGTATAAATAAATGACTGCTTCCAAATTGTGTCTAATTCAATATTCATTTTAAATTTTATTTGCCATCTGATTTTAAAAATCAGAAAATTACTTTTTTTACTTGCGCCCATCTTTCAATAAATGGGGTCTCTACATGTGTCTGCATATAATCTTCTTTTAATTTTCCGAAAAGAATTGCGTAAATTGGCAATATCCAAAGAAGGAAGTAGTCCATCAACTGATAAATATAATAGTAAGTTAATAATCGTTTTATAAGCATATTTCTTTGGATGT-------TTTTTAAGTTTAGTTTTACCTGTAAGATATTGCATACCAAACTTCTCTCATCTTTGACTCTGTAAGAACATTTCCTCCGTGAAGAGTTCTCACCGTAAGTGGAAAGAGCGCCATATTGTCACATGTTCATTTTCGCGACTCACATGACCTGTTGTTTGGCCCCGTGATCACCACCACATTACTTCCTGGCAAATTCAAAATATTTACCTATGATCACATGGAATTACTCGATGAAGAATTAGACGGAAGGTAAGAAACCTATATAGCCATTGATACGACCAAGAAAGACTACTTGGAAAGCAGCCCTCTTGCTTTTGAAGCTATCGTGGCAAGAAATTTGGCTTTACTCGATTCCACTGCTGAGCAGGAAGTTGTGGTTGCTATGGCCTTATATGCTTAAATATTACTGATAAATTGCCTTAGGTATTTTTTCTATTTTCTGACTTTTTATATATTTTATTTGGTTTCGGATTTTTATAAGTAGTGCAAATTTTTTAAAATTTTAATCACATTTGTACGCATCTTAATACTTTACTACATTAAAAGTTGTTCATT--ATTGATTTACTTAATTTCAATAAAAATCGAATGCAGAAGAAATTCATTTTATAAAATTTTAATAATTTGTCTGCATTTCCTATTTATTTTTAATATAACCTAGTTATCTACAC--ATGTAGTTTTTAAAAATATTTCTTACCATTGCTGCAAATAGTACATATAGAGAAAACTCTCCTCAAGTCATAAAAAAATTTCCCCTATAGTTAAATGCACATATATTATTAATGCATATTATATTATTAAAACATTGCAGGCATTAAATTTTGTAATGAATTTACTGCTTTGGATTATACAAGGCAGAGGTTTAATCCTGTAAATCTTGCCAACAAAAAATGCTATGGCAGGG-TGCCACTCTTCTTGAAAAGGTCTTGTATTTTATTTTGATAACCAA
Ncarolinensis_LinvilleCaverns_N227 ----------------------------------------------------------------------------------------------------------------------------------------------------------------------------------------------------------------------------------------------------------------------------------------------------------------------------------------------------------------------------------------------------------------------------------------------------------------------------------------------------------------------------------------------TTGCGTAAATTGGCAATATCCAAAGAAGGAAGTAGTCCATCAACTGATAAATATAATAGTAAGTTAATAATCGTTTTATAAGCATATTTCTTTGGATGTTTTTTAATTTTTAAGTTTAGTTTTACCTGTAAGATATTGCATACCAAACTTCCCTCATCTTTGACTCTGTAAGAACATTTCCTCCGTGAAGAGTTCTCACCGTAAGTGGAAAGAGCGCCATATTGTCACATGTTCATTTTCGCGACTCACATGACCTGTTGTTTGGCCCCGTGATCACCACCACATTACTTCCTGGCAAATTCAAAATATTTACCTATGATCACATGGAATTACTCGATGAAGAATTAGACGGAAGGTAAGAAACCTATATAGCCATTGATACGACCAAGAAAGACTACTTGGAAAGCAGCCCTCTTGCTTTTGAAGCTATCGTGGCAAGAAATTTGGCTTTACTCGATTCCACTGCTGAGCAGGAAGTTGTGGTTGCTATGGCCTTATATGCTTAAATATTACTGATAAATTGACTTAGGTATTTTTTCTATTTTCTGACTTTTTATATATTTTATTTGGTTTCG--------------------------------------------------------------------------------------------------------------------------------------------------------------------------------------------------------------------------------------------------------------------------------------------------------------------------------------------------------------------------------------------------------------------------------------------------------------------------------------------------
Ncarteri_LaurelCave_nearTYPE_N0296 --------------------------------------------------------------------------------------------------------------------------------------------------------------------------------------------------------------------------------------------------------------------------------------------------------------------------------------------------------------------------------------------------------------------------------------------------------------------------------------------------------------------------------------------------------------------------------------------------ATAATAGTAAGTTAATAATCGTTTTATAAGCATATTTTTTTGGATGTTTTTT-------AAGTTTAGTTTTACCTTTAAGATATTACATACCAAACTTCTCTCATCTTTGATTCTATAAGAACATTTCCTCCGTGAGGAGATCCCACCGTAAGTGGAAAGAGCGCCATATTGTCACATGTTCATTTTCGCGACTCACATGACCTGTTGTTTGGCCCCGTGATCACCACCACATTACTTCCTGGCAAATTCAAAATATTTACCTATGATCACATGGAATTACTCGATGAAGAATTAGACGGAAGGTAAGAAACCTATATAGCCATTGATACGACCAAGAAAGACTACTTAGAAAGCAGCCCTCTTGCTTTTGAAGCTATCGTGGCAAGAAATTTGGCTTTACTCGATTCCACTGCTGAGCAGGAAGTTGTGGTTGCTATGGCCTTATATGCTTAAATATTACTGATAAATTGCCTTAGGTATTTTTTCTATTTTCTGACTTCTTATATATTATATTTGGTTTTGGATTTTTATAAGTAGTGCTAATTTTTTTAAATTTAAAGCGCATTTCTACGCATGTTAATACTTTACTACATTAAAAGTTATTCACTCTATTGATTTACTTAATTTCAATAATAATCGAATGCAGAAGAAATTCATTTTCTAAAATTTTAATAATTTGTGTGCATTTCCTATTTATTTTTAATATAGCCTAGTTATCTACACATATCTGGTTTTTAAAAATATTTCTTAGCATTGCTGCAGATAGTACATATAGAGAAAACACTCTTCAAGTCATAAAAACATTTCCTCTATAGTTACATGCACA------------------TATATTATTAAAACATTGTGGGTATTAAATTTTGTAGTGAATTTACTGCTTTGGATTATACAAGGCAGAGGTTTAATCCTGTAAATCTTGCTGACAGAAAATGCTATAGCAGGGTTCTCACTCTCCTTGAAAAGTTCTTGAATTTTATTTTGAAAACCAA
Ncarteri_PilotMtn_G2185 --------------------------------CTAGAATTTGGCGAAAAATCAAAGCGACTCCTCGGAATGGAACGTTGTGTTCGCCAAGTTAAAGTTACGCAAAAGGCGATAAAATTGATTTCGCTACCACGTTC--AAAAGGCTTTGTTTTAGTTGTCAGTGAAGCTCTTCCCATATTGAAGTCCCCCTCTCCCAACAGTACATTCATAAAACAAAGTATTGTTTTTCTTTTCTATATTAAATTAAAAGATAGTAGTTTTGTTAAATTTATCTATTATCAGATTTCATTAGTAGATATTTATTAATTTTCTGCATAAACATAATTGCTTTGATGTATATTTGTGCTTTTTGTATAAATAAATGACTGCTTCCAAATTGTGTCTAATTCAATATTCATTTTAAATTTTATTTGCCATCTAATTTTAAAAATTAGAAAATTGCTTTTTTTACTTGCACCCATCTTTCAATAAATGGTTTCTCTACATGTGTCTGCATATAATCTTCTTTTAATTTTCCGAAAAGAATTGCGTAAATTGGCAATATCCAAAGAAGGAAGTAGTCCATCAACTGATAAATATAATAGTAAGTTAATAATCGTTTTATAAGCATATTTCTTTGGATGTTTTTTAATTTTTAAGATTAGTTTTACCTGTAAGATATTACATGCCGAACTTCTCTCATCTTTGATTCTGTAAGAACATTTCCTCCGTGAGGAGATCTCACCGTAAGTGGAAAGAGCGCCATATTGTCACATGTTCATTTTCGCGACTCACATGACCTGTTGTTTGGCCCCGTGATCACCACCACATTACTTCCTGGCAAATTCAAAATATTTACCTATGATCACATGGAATTACTCGATGAAGAATTAGACGGAAGGTAAGAAACCTATATAGCCATTGATACGACCAAGAAAGACTACTTAGAAAGCAGCCCTCTTGCTTTTGAAGCTATCGTGGCAAGAAATTTGGCTTTACTCGATTCCACTGCTGAGCAGGAAGTTGTGGTTGCTATGGCCTTATATGCTTAAATATTACTGATAAATTGCCTTAGGTATTTTTTCTATTTTCTGACTTTTTATATATTATATTTGGTTTTGGATTTTTATAAGTAGTGCTAATTTTTAAAAATTTAAAGCACATTTCTACGCATGTTAATACTTTACTACATTAAAAGTTATTCACTCTATTGATTTACTTAATTTCAATAATAATCGAATGCAGAAAAAATTCATTTTCTAAAATTTTAATAATTTGTGTGCATTTCCTATTTATTTTTAATATAGCCTAGTTATTTACACATATCTGGTTTATAAAAATATTTCTTAGCATTGCTGCAGATAGTACATATAGAGAAAACACTCCTCAAGTCATAAAAACATTTCCCCTATAGTTACATGCACATATATTATTAAAGCATATTATATTATTAAAACATTGCGGGCATTAAATTTTGTAATGAATTTACTGCTTTGGATTATACAAGGCAGAGGTTTAATCCTGTAAATCTTGCTGACAGAAAATGCTATAGCAGGGTTCCCACTCTCCTTGAAAAGGTCTTGAATTTTATTTTGAAAATCAA
Ncarteri_Pitchfork_N363 ----------------------------------------------------------------------------------------------------------------------------------------------------GTTTTAGTTGTCAGTGAAGCACTTCCCGTATTGAAGTCCCCCTCCCACAACAGTACATTCATAAAACAAAGCATTGTTTTTCTTTTCTATATTAAATTAAAAG-----AATTTTGTTAAATTTATCTATTAGCAGATTGCATTAGTATGTATTTATTAATTTTCTGCATAAACATAATTGCTTTGATGTATATTTGTGCTTTTTGTATAAATAAATGACTGAACCCAAATTGTGTGTAATTCAATATTCATTTTAAATTTTATTTGCCATCTAATTTTAAAAATTAGAAAATTGCTTTTTTTACTTGCACCCACCTTTCAATAAATGGTTTCTCTACATGTGTCTGCATATAATCTTCTTTTAATTTTCCGAAAAGAATTGCGTAAATTGGCAATATCCAAAGAAGGAAGTAGTCCATCAACTGATAAATATAATAGTAAGTTAATAATCGTTTTATAAGCATATTTCTTTGGATGTTTTTTAATTTTTAAGTTTAGTTTTACCTGTAAGATATTACATACCAAACTTCTCTCATCTTTGATTCTGTAAGAACATTTCCTCCGTGAGGAGATCTCACCGTAAGTGGAAAGAGCGCCATATTGTCACATGTTCATTTTCGCGACTCACATGACCTGTTGTTTGGCCCCGTGATCACCACCACATTACTTCCTGGCAAATTCAAAATATTTACCTATGATCACATGGAATTACTCGATGAAGAATTAGACGGAAGGTAAGAAACCTATATAGCCATTGATACGATCAAGAAAGACTACTTAGAAAGCAGCCCTCTTGCTTTTGAAGCTATCGTGGCAAGAAATTTGGCTTTACTCGATTCCACTGCTGAGCAGGAAGTTGTGGTTGCTATGGCCTTATATGCTTAAATATTACTGATAAATTGCCTTAGGTATTTTTTCTATTTTCTGACTTTTTATACATTATATTTGGTTTTGGATTTTTATAAGTAGTGCTAATTTTTTAAAATTTAAAGCACATTTCTACGCATCTTAATACTTAACTGCATTAAAAGTTATTCACTCTATTGATTTACTTAATTTCAATAATAATCGAATGCAGAAGAAATTCATTTTCTAAAATTTTAATAATTTGTGTGCATTTCCTATTTTTTTTTAATATAGCCTAGTTATCTACACATATCTGGTTTTTAAAAATATTTCTTAGCATTGCTGCAGATAGTACATATAGAGAAAACACTCCTCAAGTCATAAAAATATTTCCCCTATAATTACATGCACA------------------TATATTATTAAAGCATTGCAGGCATTAAATTTTGTAATGAATTTACTGCTTTGGATTATACAAGGCAGAGGTTTAATCCTGTAAATCTGGCTGACAGAAAATGCTATAGCAGGGTTCCCACTCTTCTTGAAAAGGTCTTGAATTTTATTTTGAAAACCAA
Ncarteri_WeberCty_N1044 TTTATGGTTGGCGGCAATCTTGAACTATTGGCCTAGAATTTGGCGAAAAATCAAAGCGACTCCTCGGAATGGAACGTTGTGTTCACCAAGTTAAAGGTAGGCAAAAGGCGATAAAATTGATTTAGCTACCACGTTC--AAAAGGCTTTGTTTTAGTTGTCAGTGAAGCACTTCCCATATTGAAGTCCCCCTCCCCCAACAGTACATTCATAAAACAAAGTATTGTTGTTTTTTTCTATATTAAATTAAAATATAGTAGTTTTGTTAAATTTATCTATTATCATATTTCATTAGTATGTATTTATTAATTTTCTGCATAAACATAATTGCTTTGATGTATATTTGTGCTTTTTGTATAAATAAATGACTGCTTCCAAATTGTGTCTAATTCAATATTCATTTTAAATTTTATTTGCCATCTAATTTTAAAAATTAGAAAATTGCTTTTTTTACTTGCACCCATCTTTAAATAAATTGTTTCTCTACATGTGTCTGCATATAATCTTCTTTTAATTTTCCGAAAAGAATTGCGTAAATTGGCAATATCCAAAGAAGGAAGTAGTCCATCAACTGATAAATATAATAGTAAGTTAATAATCGTTTTATAAGCATATTTCTTTGGACGTTTTTTAATTTTCAAGATTAGTTTTACTTGTAAGATATTACATACCAAACTTCTCTCATCTTTGATTCTGTAAAAACATTTCCTCCGTGAGGAGATCTCACCGTAAGTGGAAAGAGCGCCATATTGTCACATGTTCATTTTCGCGACTCACATGACCTGTTGTTTGGCCCCGTGATCACCACCACATTACTTCCTGGCAAATTCAAAATATTTACCTATGATCACATGGAATTACTCGATGAAGAATTAGACGGAAGGTAAGAAACCTATATAGCCATTGATACGACCAAGAAAGACTACTTAGAAAGCAGCCCTCTTGCTTTTGAAGCTATCGTGGCAAGAAATTTGGCTTTACTAGATTCCACTGCTGAGCAGGAAGTTGTGGTTGCTATGGCCTTATATGCTTAAATATTACTGATAAATTGCCTTAGGTATTTTTTCTATTTTCTGACTTTTTATATATTATATTTAGTTTTGGATTTTTATAAGTAGTGCTAATTTTTTAAAATTTAAAGCTCATTTCTACGCATGTTAATACTTTACTACATTAAAAGTTATTCACTCTATTAATTTACTTAATTTCAATAATAATCGAATGCAGAAGAAATTCATTTTCTAAAATTTTAATAATTTGTGTGCATTTCCTATTTACTTTTAATATAGCCTAGTTATCTACACATATCTGGTTTTTAAAAATATTTCTTAGCATTGCTGCAGATAGTACATATAGAAAAAACACTCCTCAAGTCATAAAAACATTTCCCCTATAGTTACATGCACATATATTATTAAAGCATATTATATTATTAAAACATTGCGGGCATTAAATTTTGTAATGAATTTACTGCTTTGGATTATACAAGGCAGAGGTTTAATCGTGTAAATCTTGCTGACAGAAAATGCTATAGCAGGGTTCCCACACTCCTTGAAAAGGTCTTGAATTTTATTT----------
Ncarteri_div__RainbowCave_G2089 CTTGAGCTTGTGTATAATCTTG------------------------AAGACTTACCTA-------------GGTAAGTGTGCCACCCAAAT--------------------------TGCCTTAGCTTCCACGCTCAATGGAGGCTTTGTTTTAGTTGTCAGTGAAACACATCCCATATTGAAGTCCCCCTCCTCCAACAGTATATTCACGATACAAACTATTGCTTTCCTTTTCCGTATTAAATTAAAAGATAGTATTTTTGTGAAATTTATCTATTAGTAGGTTTCATTAATAAGTATTTATTAAATTTCTGCATAAACATAATTGATTTGATGTATATTTGTGCCTTTTGTATAAATAAATGACTGCCTTTAAATTGTGTTTAATTCAATATTCATTTTATATTTTAGTTGCCATTTCTTTTTAAAAATTAGAAAATTACTTTTTTTTTTCTCTCTCATCCTTCAATGAATGGTTTCTCTACATGTGTCTGCATATAA---TCTTTTAATTTTCCGAAAAGAATTGCGTAAATTGGCAATATCCGAAGAAGGAAGTAGTCCATCTACTGATAAATATAA-AGTAAGTTAATAATCGTTTTATAAGCATATTTCTTCGGCTGTTTTTTGATTTTTAAGTTTAGTTTTACCTGTAAGATATTGCATACCACACTTTTCTCATCTTTGACTCTGTAAGAACATTTCCTCCCTGAAGAGATCTCACCGTAAGTGGAAAGAGCGCCATATTGTCACATGTTCATTTTCGCGACTCACATGACCTGTTGTTTGGCCCCGTGATCACCACCACATTACTTCCTGGCAAATTCAAAATATTTACCTATGATCACATGGATTTACTCGATGAAGAATTAGACGGAAGGTAAGAAACCTATATAGCCATTGATATGACCAAGAAAGACTACTTGGAAAGCAGCCCTCTTGCTTT--------TCGTGGCAAGAAATTTGGCTTTACTCGATTCCACTGCTGAGCAGGAAGTTGTGGTTGCTATGGCCTTATATGCTTAAATATTACTGATAAATTGCCTTAGGTATTTTTACTAATTTTTGACATTTTATATATTTCATTTGGTTTCGAATTTTTATAAGTAATGCAAATTTTTAAAAATTTAAATCCCATTTGTATGCATCTTAATACTTTACTGCCTGAAAAGTTATTCACTA-ATTAATTTACTTAATTTCAATCAAAATCAAATGCAGAAGAAATTCATTTTTTAAAATTTTAATAATTTGTGTGCAT--CCTACTTATTTTTAATATAGTCTAGTTATCTACACATATCTAGTTTTTAAAAATATTTCTTACCATTCCTGC----AGTACATATAGAGATAACTCTCCTC--CTCATAAAAAAATTCCCCCTATACTTACATGCACATATATTATTAAAGCCTATTATATTATTAAAATATCGTGGGTATAAAATTCTGTAATGAATTTACTGCTTTAGATTATACAAGCCAGAGCTTTAGTCCTGTAAACCTTGCTGTCAGAAAATGCTATA---------------------------TAGTGGATTT---------------
Ncherokee_BallhootScar_N193 TATATGGATTACGGCAATCTAGAACCATTTGCTTAGATTTTGGCGAAAAACAAAAGCAACTGCCCGGAATGGAACGTTGTGTTCGCCAAGTCAAAGGTAGGCAAAAGGCGATAAATTTGATTTAGCTACCACGTTCAAAAAAGGCTTTGTTTTAGTTGTCAGTGAAGAACTTCCCATATTGAAATCCCCCTCCCCCAACAGTACATTCATAAAACAAAATATTGTTTCTCTTTTCTATATTAAATTAAAAGATAGTAGTTTTGTTAAATTTATCTATTAGCAGATTTCATTAGTATGTATTTATTAATTTTCTGCATACACATAATTGATTTGATGTATGC------CTTTTGCATAAATAAATGACTGCTTCCAAATTGTGTCTAATTCAATATTCATTTTAAATTTTATTTGCCATGTAATTTTAAAAATTAGAAAATTACTTTTTTTACTTGCACCCATCTTTCAATAAATGGTTTCTCTACATGTGTCTGCATATAATCTTCTTTTAATTTTCCGAAAAGAATTGCGTAAATTGGCAATATCCAAAGAAGGAAGTAGTCCATCAACTGATAAATATAATAGTAAGTTAATAATCGTTTTATAAGCATATTTCTTTGGATGTTTTTTAATTTTTAAGTTTAGTTTTGCCTGTAAGATATTACATACCAAACTTCTCTCATCTTTGATTCTGTAAGAACATTTCCTCCGTGAGGAGATCTCACCGTAAGTGGAAAGAGCGCCATATTGTCACATGTTCATTTTCGCGACTCACATGACCTGTTGTTTGGCCCCGTGATCACCACCACATTACTTCCTGGCAAATTCAAAATATTTACCTATGATCACATGGAATTACTCGATGAAGAATTAGACGGAAGGTAAGAAACCTATATAGCCATTGATACGACCAAGAAAGACTACTTGGAAAGCAGCCCTCTTGCTTTTGAAGCTATCGTGGCAAGAAATTTGGCTTTACTCGATTCCTTTGCTGAGCAGGAAGTTGTGGTTGCTATGGCCTTATATGCTTAAATATTACTGATAAATTGCCTTAGGTATTTTTTCTATTTTCTGACTTTTTATATATTATATTTGGTTCTGGATTTTTATAAGTAGTGCTAATTTTTTAAAATTTAAAGCACATTTGTACGCATCTTAATACTTTACTACATTAAAAGTTATTCACTCTATTGATTTACTTAATTTCAATAACAATCGAATGCAGAAGAAATTCATTTTCTAAAATTTTAATAATTTGTGTGCATTTCCTATTTATTTTTAATATAGCCTAGTTATCTACACATATCTAGTTTTTAAAAATATTTCTTACCATTGCTGCAAATAGTACATATAGTGAAAACACTCCTCAAGTCATAAAAACATTCCCCCTATAGTTACATGCACATATATTATTAAAGCATATTACATTATTAAAACATTGTGGGCATTAAATTTTGTAATGAATTTACTGCTTTAGATTATACAAGGCAGAGGTTTAATCCTGTAAGTCTTGCAGACAGAAAATGCTATAGCAGTGTTCCCACTCTTCTTGAAAAGGTCTTGAATTTTATTTTGAAAAC---
Ncherokee_BalsamMtn_N891 TTTATGCTTGCCGGCAATCTGGAATCATTGGCTTAGAATTTGGCGAAAGACAAAAACAACTCCTCGGAATGGAACGTTGTGTTCGCCAAGTTAAAGGTAGGCAAAAGGCGATAAATTTGATTTAGCTATCACGTTCGAAAAAGACTTTGTTTTAGTTGTCAGTGAAGC---TCCCATATTGAAGTCCCCCTCCCCCAACAGTACATTCATAAAACAAAGTATTGTTTTTCTTTTCTATATTAAATTAAAAGATAATAGTTTTGTTAAATTTATCTATTAGCAGATTTCATTAGTATGTATTTATTATTTTTCTACATAAACATAATTGCTTTGATGTATATTTGCGTCTTTTGTATAAATAAATGACTGCTTCCAAATTGTGTCTAATTCAATATTCATTTTAAATTTTATTTGCCATCTGATTTTAAAAATCAGAAAATTAATTTTTTTACTTGCGCCCATCTTTCAATAAATGGTTTCTCTACATGTGTCTGCATATAATCTTCTTTTAATTTTCCGAAAAGAATTGCGTAAATTGGCAATATCCAAAGAAGGAAGTAGTCCATCAACTGATAAATATAATAGTAAGTTAATAATCGTTTTATAAGCATATTTCTTTTGGTGTTTTTTAATTTTTAAGTTTAGTTTTACCTGTAAGATATTGCATACCAAACTTCTCTCATCTTTGACTCTGTAAGAACATTTCCTCCGTGAAGAGTTCTCACCGTAAGTGGAAAGAGCGCCATATTGTCACATGTTCATTTTCGCGACTCACATGACCTGTTGTTTGGCCCCGTGATCACCACCACATTACTTCCTGGCAAATTCAAAATATTTACCTATGATCACATGGAATTACTCGATGAAGAATTAGACGGAAGGTAAGAAACCTATATAGCCATTGATACGACCAAGAAAGACTACTTGGAAAGCAGCCCTCTTGCTTTTGAAGCTATCGTGGCAAGAAATTTGGCTTTACTCGATTCCACTGCTGAGCAGGAAGTTGTGGTTGCTATGGCCTTATATGCTTAAATATTACTGATAAATTGCCTTAGGTATTTTTTCTATTTTCTGACTTTTTATATATTTTATTTGTTTTCGGATTTTTATAAGTAGTGCAAATTTTTAAAAATTTAAATCACATTTGTACGCATCTTAATACTTTACTGCATTAAAAGTTATTCATT--ATTGATTTATTTAATTTCAATAAAAATCGAATGCAGAAGAAATTCATTTTCTAAAATTTTAATAATTTGTGTGCATTTCCTATTTATTTTTAATATAACCTAGTTATCTACACATATGTAGTTTTGAAAAATATTTCTTACCATTGCTGCAAATAGTACACATAGAGAAAACACTCCTCAAGTCATAAAAAAATTTCCCCTATAGTTACATGCACATATATTATTAAAGCATGTTATATTATTAAAACATTGCAAGCATTAAATTTTGTAATGAATTTACTGCTTTGGATTATACAAGGCAGAGGTTTAATCCTGTAAATCTTGCCAACAGAAAATGCAATAGCAGGGTTCCCACTCTTCTTGAAAAGGTCTTGAATTTTATTTTGAAAACCAA
Ncooperi_BeaverCrk_N1002 -----------------------------------------------------------------------------------------------------------------------------------------------------------------------------------------------------------------------------------------------------------------------------------------------------------------------------------------------------------------------------------------------------------------------------------------------------------------------------------------------------------------------------------------------------------------------------------------------------------------------------------------------------------------------------------------------AACTTCTCTCATTTTTGATTCTGTAAGAACATTTCCTCCGTGAGGAGATCTCACCGTAAGTGGAAAGAGCGCCATATTGTCACATGTTCATTTTCGCGACTCACATGACCTGTTGTTTGGCCCCGTGATCACCACCACATTACTTCCTGGCAAATTCAAAATATTTACTTATGATCACATGGAATTACTCGATGAAGAATTAGACGGAAGGTAAGAAACCTATATAGCCATTGATACGACCAAGAAAGACTACTTAGAAAGCAGCCCTCTTGCTTTTGAAGCTATCGTGGCAAGAAATTTGGCTTTACTCGATTCCACTGCTGAGCAGGAAGTTGTGGTTGCTATGGCCTTATATGCTTAAATATTACTGATAAATTGCCTTAGGTATTTTTTCTATTTTCTGACTTTTTATATATTATATTTGGTTTTGGATTTTTATAAGTAGTGCTAATTTTTTAAAATTTAAAGCACATTTCTACGCATCTTAAT---------------------------------------------------------------------------------------------------------------------------------------------------------------------------------------------------------------------------------------------------------------------------------------------------------------------------------------------------------------------------------------------------------------------------------------
Ncooperi_BrasstBald_N824 ----------------------------------------------------------ACTCCTCGGAATGGAACGTTGTGTTCGCCAAGTTAAATGTAGGCAAAAGGCGATAAATTTGATTTAGGTACCACGTTCAAAAAAGGGTTTGTTTTAGTTGTCAGTGAAGCACTTCCCATATTGAAGTCCACCTCCCCCAACAGTACATTCATAAAACAAAGTATTGTTTTTCTTTTCTATATTAAATTAAAAGATAGTAGTTTTGTTAAATTTATCTATTAGCAGATTTCATTAGTATGTATTTATTAATTTTCTGCATAAACATAATTGCTTTGATGTATATTTGTG-TGTTTGTATAAATAAATGACTGCTTTCAAATTGTGTCTAATTCAATATTCATTTTTAATTTTATTTGCCATCTAATTTTAAAAACTAG---ATTACTTTTTTTACTTGCACCCATCTTTCAATAAATGGTTTCTCTACATGTGTCTGCATACAATCTTCTTTTAATTTTCCGAAAAGAATTGCGTAAATTGGCAATATCCAAAGAAGGAAGTAGTCCATCAACTGATAAATATAATAGTAAGTTAATAATCGTTTTATAAGCATATTTCTTTGGATG-TTTTTAATTTTTAAGTTTAGTTTTACCTGTAAGATATTACATACCCAACTTCTCTCATTTTTGATTCTGTAAGAACATTTCCTCCGTGAGGAGATCTCACCGTAAGTGGAAAGAGCGCCATATTGTCACATGTTCATTTTCGCGACTCACATGACCTGTTGTTTGGCCCCGTGATCACCACCACATTACTTCCTGGCAAATTCAAAATATTTACTTATGATCACATGGAATTACTCGATGAAGAATTAGACGGAAGGTAAGAAACCTATATAGCCATTGATACGACCAAGAAAGACTACTTAGAAAGCAGCCCTCTTGCTTTTGAAGCTATCGTGGCAAGAAATTTGGCTTTACTCGATTCCACTGCTGAGCAGGAAGTTGTGGTTGCTATGGCCTTATATGCTTAAATATTACTGATAAATTGCCTTAGGTATTTTTTCTATTTTCTGACTTTTTATATATTATATTTGGTTTTGGATTTTTATAAGTAGTGCTAATTTTTTAAAATTTAAAGCACATTTCTACGCATCTTAATACTTTAGTACATTAAAAGTTATTCACTCTATTGATTTACTTAATTTCAATAACAATCGAATGCAGAAGAAATTCATTTTCTAAAATTTTAATAATTTGTGTGCATTTCCTATTTATTTTTAATATAGCCTAGTTATCTACACATATCTGGTTTTTAAAAATATTTCTTAGCATTGCTGCAGGTAGTACATATAGAGAAAACACTCCTCAAGTCATAAAAACATTTCCCCTATAGTTACATGCACATATATTATTAAAGCATATTATATTATTAAAACATTGCAGGCATTAAATTTTGTAATGAATTTACTACTTTGGATTATACAAGGCAGAGGTTTAATCCTGTAAATCTTGCCGACAGAAAATGATATAGCAGGGTTCCCA----------------------------------------
Ncooperi_CheoahDam_N1122 ------------------------------GCCTAGAATTTGGCGAAAAACCAAAGCAACTCCTCGGAATGGAACGTTGTGTTCGCCAAGTTAAAGGTAGGCAAAAGGCGATAAATTTGATTTAGCTACCACGTTC-AAAAAGGGTTTGTTTTAGTTGTCAGTGAAGCACTTCCCATATTGAAGTCCACCTCCCCCAACAGTACATTCATAAAACAAAGTATTGTTTTTCTTTTCTATATTAAATTAAAAGATAGTAGTTTTGTTAAATTTATCTATTAGCAGATTTCATTAGTATGTATTTATTAATTTTCTGCATAAACATAATTGCTTTGATGTATATTTGTG-TGTTTGTATAAATAAATGACTGCTTTCAAATTGTGTCTAATTCAATATTCATTTTAAATTTTATTTGCCATCTAATTTTAAAAACTAG---ATTACTTTTTTTACTTGCACCCATCTTTCAATAAATGGTTTCTCTACATGTGTCTGCATACAATCTTCTTTTAATTTTCCGAAAAGAATTGCGTAAATTGGCAATATCCAAAGAAGGAAGTAGTCCATCAACTGATAAATATAATAGTAAGTTAATAATCGTTTTATAAGCATATTTCTTTGGATGTTTTTTAATTTTTAAGTTTAGTTTTACCTGTAAGATATTACATACCAAACTTCTCTCATTTTTGATTCTGTAAGAACATTTCCTCCGTGAGGAGATCTCACCGTAAGTGGAAAGAGCGCCATATTGTCACATGTTCATTTTCGCGACTCACATGACCTGTTGTTTGGCCCCGTGATCACCACCACATTACTTCCTGGCAAATTCAAAATATTTACTTATGATCACATGGAATTACTCGATGAAGAATTAGACGGAAGGTAAGAAACCTATATAGCCATTGATACGACCAAGAAAGACTACTTAGAAAGCAGCCCTCTTGCTTTTGAAGCTATCGTGGCAAGAAATTTGGCTTTACTCGATTCCACTGCTGAGCAGGAAGTTGTGGTTGCTATGGCCTTATATGCTTAAATATTACTGATAAATTGCCTTAGGTATTTTTTCTATTTTCTGACTTTTTATATATTATATTTGGTTTTGGATTTTTATAAGTAGTGCTAATTTTTTAAAATTTAAAGCACATTTCTACGCATCTTAATACTTTAGTACATTAAAAGTTATTCACTCTATTGATTTACTTAATTTCAATAACAATCGAATGCAGAAGAAATTCATTTTCTAAAATTTTAATAATTTGTGTGCATTTCCTATTTATTTTTAATATAGCCTAGTTATCTACACATATCTGGTTTTTAAAAATATTTCTTAGCATTGCTGCAGGTAGTACATATAGAGAAAACACTCCTCAAGTCATAAAAACATTTCCCCTATAGTTACATGCACATATATTATTAAAGCATATTATATTACTAAAACATTGCAGGCATTAAATTTTGTAATGAATTTACTACTTTGGATTATACAAGGCAGAGGTTTAATCCTATAAATCTTGCCGACAGAAAATGCTATAGCAGGGTTCCCACTTTTCTAGAAAAGGTCTTGAATTTTATTTTGAAAACCAA
Ncooperi_NantRiverGorge_N682 ---------------------------------------------------------------------------------------------------------------------------AGCTACCACGTTCAAAAAAGG-TTTGTTTTAGTTGTCAGTGAAGCACTTCCCATATTGAAGTCCACCTCCCCCAACAGTACATTCATAAAACAAAGTATTGTTTTTCTTTTCTATATTAAATTAAAAGATAGTAGTTTTGATAAATTTATCTATTAGCAGATTTCATTAGTATGTATTTATTAATTTTCTGCATAAACATAATTGCTTTGATGTATATTTGTG-TGTTTGTATAAATAAATGACTGCTTTCAAATTGTGTCTAATTCAATATTCATTTTAAATTTTATTTGCCATCTAATTTTAAAAACTAG---ATTACTTTTTTTACTTGCACCCATCTTTCAATAAATGGTTTCTCTACATGTGTCTGCATACAATCTTCTTTTAATTTTCCGAAAAGAATTGCGTAAATTGGCAATATCCAAAGAAGGAAGTAGTCCATCAACTGATAAATATAATAGTAAGTTAATAATCGTTTTATAAGCATATTTCTTTGGATG-TTTTTAATTTTTAAGTTTAGTTTTACCTGTAAGATATTACATACCCAACTTCTCTCATTTTTGATTCTGTAAGAACATTTCCTCCGTGAGGAGATCTCACCGTAAGTGGAAAGAGCGCCATATTGTCACATGTTCATTTTCGCGACTCACATGACCTGTTGTTTGGCCCCGTGATCACCACCACATTACTTCCTGGCAAATTCAAAATATTTACTTATGATCACATGGAATTACTCGATGAAGAATTAGACGGAAGGTAAGAAACCTATATAGCCATTGATACGACCAAGAAAGACTACTTAGAAAGCAGCCCTCTTGCTTTTGAAGCTATCGTGGCAAGAAATTTGGCTTTACTCGATTCCACTGCTGAGCAGGAAGTTGTGGTTGCTATGGCCTTATATGCTTAAATATTACTGATAAATTGCCTTAGGTATTTTTTCTATTTTCTGACTTTTTATATATTATATTTGGTTTTGGATTTTTATAAGTAGTGCTAATTTTTTAAAATTTAAAGCACATTTCTACGCATCTTAATACTTTAGTACATTAAAAGTTATTCACTCTATTGATTTACTTAATTTCAATAACAATCGAATGCAGAAGAAATTTATTTTCTAAAATTTTAATAATTTGTGTGCATTTCCTATTTATTTTTAATATAGCCTAGTTATCTACACATATCTGGTTTTTAAAAATATTTCTTAGCATTGCTGCAGGTAGTACATATAGAGAAAACACTCCTCAAGTCATAAAAACATTTCCCCTATAGTTACATGCACATATATTATTAAAGCATATTATATTATTAAAACATTGCGGGCATTAAATTTTGTAATGAATTTACTACTTTGGATTATACAAGGCAGAGGTTTAATCCTGTAAATCTTGCTGACAGAAAA-----------------------------------------------------------
Ncooperi_RockCrRoad_N1160 --------------------------------------------------------------------------CGTTGTGTTCGCCAAGTTAAAGGTAGGCAAAAGTCGATAAATTTGATTTAGCTACCACGTTCAAAAAAGGGTTTGTTTTAGTTGTCAGTGAAGCACTTCTCAT---GAAGTCCACCTCTCCCAACAGTACATTCATAAAACAAAGTATTGTTTTTCTTTTCTATATTAAATTAAAAGATGGTAGTTTTGTTAAATTTATCTATTAGCAGATTTCATTAGTATGTATTTATTAATTTTCTGCATAAACATAATTGCTATGATGTATATTTGTG-TGTTTGTATAAATAAATGACTGCTTCCAAATTGTGTCTAATTCAATATTCATTTTAAATTTTATTTGCCATCTAATTTTAAAAACTAGATAATTACTTTTTTTACTTG-----------CAATAAATGGTTTCTCTACATGTGTCTGCATATAATCTTCTTTTAATTTTCCGAAAAGAATTGCGTAAATTGGCAATATCCAAAGAAGGAAGTAGTCCATCAACTGATAAATATAATAGTAAGTTAATAATCGTTTTATAAACATATTTCTTTGGATGTTTTTTAATTTTTAAGTTTAGTTTTACCTGTAAGATATTACATACCAAACTTCTCTCATTTTTGATTCTGTAAGAACATTTCCTCCGTGAGGAGATCTCACCGTAAGTGGAAAGAGCGCCATATTGTCACATGTTCATTTTCGCGACTCACATGACCTGTTGTTTGGCCCCGTGATCACCACCACATTACTTCCTGGCAAATTCAAAATATTTACCTATGATCACATGGAATTATTCGATGAAGAATTAGACGGAAGGTAAGAAACCTATATAGCCATTGATACGACCAAGAAAGACTACTTAGAAAGCAGCCCTCTTGCTTTTGAAGCTATCGTGGCAAGAAATTTGGCTTTACTCGATTCCACTGCTGAGCAGGAAGTTGTGGTTGCTATGGCCTTATATGTTTAAATATTACTGATAAATTGCCTTAGGTATTTTTTCTATTTTCTGACTTTTTATATATTATATTTGGTTTTGGATTTTTATAAGTAGTGCTAATTTTTTAAAATTTAAAGCACATTTCTACGCATCTTAATACTTTACTACATTAAAAGTTATTCATTCTATTGATTTACTTAATTTCAATAACAATCGAATGCAGAAGAAATTCATTTTCTAAAATTTTAATAATTTGTGTGCATTTCCTATTTATTTTTAATATAGCCTAGTTATCTACACATATCTGGTTTTTAAAAATATTTCTTAGCATTGCTGCAGGTAGTACATATAGAGAAAACACTCCTCAAGTCATAAAAACATTTCCCCTATAGTTACATGCACATATATTATTAAAGCATATTATATTATTAAAACATTGCGGGCATTAAATTTTGTAATGAATTTACTGCTTTGGATTATACAAGGCAGAGATTTAATCCCGTAAATCTTGCCGACAGAAAATGCTATAGCAGGGTTCCCACTCTTCTTGAAAAGATCTTGAATTTTATTTTGAAAACCAA
Ncoylei_Apalachia_N1195 ------------------------------------------------------------------------------------------------------------------------------------------------------------------------------------------------------------------------------------------------------------------------------------------------------------------------------------------------------------------------------------------------------------------------------------------------------------------------------------------------------------------------------------------------------------------------------------ATCAACTGATAAATATAATAGTAAGTTAATAATCGTTTTATAAGCATATTTTTTTTGATGTTTTTTAATTTTTAAGTTTAGTTTTACCTGTAAGATATTACATACCAAACTTCTCTCATCTTTGATTTTGTAAGAACATTTCCTCCGTGAGGAGATCTCACCGTAAGTGGAAAGAGCGCCATATTGTCACATGTTCATTTTCGCGACTCACATGACCTGTTGTTTGGCCCCGTGATCACCACCACATTACTTCCTGGCAAATTCAAAATATTTACCTATGATCACATGGAATTACTCGATGAAGAATTAGACGGAAGGTAAGAAATCTATATAGCCATTGATACGACCAAGAAAAACTACTTAGAAAGCAGCCCTCTTGCTTTTGAAGCTATCGTGGCAAGAAATTTGGCTTTACTCGATTCCACTGCTGAGCAGGAAGTTGTGGTTGCTATGGCCTTATATGCTTAAATATTACTGATAAATTGCCTTAGGTATTTTTTCTATTTTCTGACTTTTTATATATTATATTTGGTTTTGGATTTTTATAAGTAGTGCTAATTTTTTAAAATTTAAAGCACATTTGTACGCATCTTAATACTTTACTACATTAAAAGTTATTCACTCTATTGATTTACTTAATTTCAATAACAATCGAATGCAGAAGAAACTCATTTTTTGAAATTTTAATAATTTGTGTGCATTTCCTATTTATTTTTAATGTAGCCTAATTATCTACACATATCTAGTTTTTAAAAATATTTCTTACCATTGCTGCAGATAGTACATATAGAGAAAACACTCCTCAAGTCATAAAAACATTTCCTCTATAGTTACATGCACATATATTATTAAAGCATATTATATTATTAAAACATTGCAGTCATTAAATTTTGTAATGAATTTACTACTTTGGATTATACAAGGCAGAGGTTTAATCCTGTAAATCTTGCCGACATAAAATGCTATAGCAGAGTCCCCACCCTCCTTGAAAAGGTCTTGAATTTTATTTTGAAAATCAA
Ncoylei_DinkinCove_N1118 TTTATGGTTGCCAGCAATCTTGAACCATTGGCCTAGAATTTGGCGAGAAACCAAAGCAACTCCTCGGAATGGAACGTTGCGTTCGCCAAGTTAAAGGTAGGCAAAAGGCGATAAATTTGATTTAGCTACCACGTTCAAAAAAGGCTTTGTTTTAGTTGTCAGTGAAGCACTTCCCATATTGAAGTCCCCCTCTTCCAGCAGTACATTCATAAAACAAACTATTGTTTTTCTTTTCTATATTAAATTAAAAGATAGTAGTTTTGTTAAATTTATCTATTAGCAGATTTCATTAGTATGTATTTATTAATTTTCTGCATAAACATAATTGCTTTGATGTATTTTTGTGCCTTTTGTATAAATAAATGACTGCTTCCAAATTGTTTCTGATTCAATATTCATTTTAAATTTTATTTGCCATCTAATTTTAAAAATTAGAAAATTACTTTTTTTACTTGCACCCATCTTTCAATAAATGGTTTCTCTACATGTGTCTGCATATAATCTTCTTTTAATTTTCCGAAAAGAATTGCGTAAATTGGCAATATCCAAAGAAGGAAGTAGTCCATCAACTGATAAATATAATAGTAAGTTAATAATCGTTTTATAAGCATATTTTTTTGGATGTTTTTTAATTTTTAAGTTTAGTTTTACCTGTAAGATATTACATACCAAACTTCTCTCATCTTTGATTTTGTAAGAACATTTCCTCCGTGAGGAGATCTCACCGTAAGTGGAAAGAGCGCCATATTGTCACATGTTCATTTTCGCGACTCACATGACCTGTTGTTTGGCCCCGTGATCACCACCACATTACTTCCTGGCAAATTCAAAATATTTACCTATGATCACATGGAATTACTCGATGAAGAATTAGACGGAAGGTAAGAAATCTATATAGCCATTGATACGACCAAGAAAAACTACTTAGAAAGCAGCCCTCTTGCTTTTGAAGCTATCGTGGCAAGAAATTTGGCTTTACTCGATTCCACTGCTGAGCAGGAAGTTGTGGTTGCTATGGCCTTATATGCTTAAATATTACTGATAAATTGCCTTAGGTATTTTTTCTATTTTCTGACTTTTTATATATTATATTTGGTTTTGGATTTTTATAAGTAGTGCTAATGTTTTAAAATTTAAAGCACATTTGTACGCATCTTAATACTTTACTACATTAAAAGTTATTCACTCTATTGATTTACTTAATTTCAATAACAATCGAATGCAGAAGAAACTCATTTTTTAAAATTTTAATAATTTGTGTGCATTTCCTATTTATTTTTAATGTAGCCTAATTATCTACACATATCTAGTTTTTAAAAATATTTCTTACCATTGCTGCAGATAGTACATATAGAGAAAACACTCCTCAAGTCATAAAAACATTTCCTCTATAGTTACATGCACATATATTATTAAAGCATATTATATTATTAAAACATTGCAGTCATTAAATTTTGTAATGAATTTACTATTTTGGATTATACAAGGCAGAGGTTTAATCCTGTAAATCTTGCCGACATAAAATGCTATAGCAGAGTCCCCACTCTTCTTGAAAAGGTCTTGAATTTTATTTTGAAAACCAA
Ncoylei_TiptonCreek_N837 TTTATGGTTGCCAGCAATCTTGAACCATTGGCCTAGAATTTGGCGAGAAACCAAAGCAACTCCTCGGAATGGAACGTTGCGTTCGCCAAGTTAAAGGTAGGCAAAAGGCGATAAATTTGATTTAGCTACCACGTTCAAAAAAGGCTTTGTTTTAGTTGTCAGTGAAGCACTTCCCATATTGAAGTCCCCCTCTTCCAACAGTACATTCATAAAACAAAGTATTGTTTTTCTTTTCTATATTAAATTAAAAGATAGTAGTTTTGTTAAATTTATCTATTAGCAGATTTCATTAGTATGTATTTATTAATTTTCTGCATAAACATAATTGCTTTGATGTATTTTTGTGCCTTTTGTATAAATAAATGACTGCTTCCAAATTGTGTCTGATTCAATATTCATTTTAAATTTTATTTGCCATCTAATTTTAAAAATTAGAAAATTACTTTTTTTACTTGCACCCATCTTTCAATAAATGGTTTCTCTACATGTGTCTGCATATAATCTTCTTTTAATTTTCCGAAAAGAATTGCGTAAATTGGCAATATCCAAAGAAGGAAGTAGTCCATCAACTGATAAATATAATAGTAAGTTAATAATCGTTTTATAAGCATATTTTTTTGGATGTTTTTT-------AAGTTTAGTTTTACCTGTAAGATATTACATACCAAACTTCTCTCATCTTTGATTTTGTAAGAACATTTCCTCCGTGAGGAGATCTCACCGTAAGTGGAAAGAGCGCCATATTGTCACATGTTCATTTTCGCGACTCACATGACCTGTTGTTTGGCCCCGTGATCACCACCACATTACTTCCTGGCAAATTCAAAATATTTACCTATGATCACATGGAATTACTCGATGAAGAATTAGACGGAAGGTAAGAAATCTATATAGCCATTGATACGACCAAGAAAAACTACTTAGAAAGCAGCCCTCTTGCTTTTGAAGCTATCGTGGCAAGAAATTTGGCTTTACTCGATTCCACTGCTGAGCAGGAAGTTGTGGTTGCTATGGCCTTATATGCTTAAATATTACTGATAAATTGCCTTAGGTATTTTTTCTATTTTCTGACTTTTTATATATTATATTTGGTTTTGGATTTTTATAAGTAGTGCTAATTTTTTAAGATTTAAAGCACATTTGTACGCATCTTAATACTTTACTACATTAAAAGTTATTCACTCTATTGATTTACTTAATTTCAATAACAATCGAATGCAGAAGAAACTCATTTTTTAAAATTTTAATAATTTGTGTGCATTTCCTATTTATTTTTAACGTAGCCTAATTATCTACACATATCTAGTTTTTAAAAATATTTCTTACCATTGCTGCAGATAGTACATATAGAGAAAACACTCCTCAAGTCATAAAAACATTTCCTCTATAGTTACATGCACATATATTATTAAAGCATATTATATTATTAAAACATTGCAGTCATTACATTTTGTAATGAATTTACTACTTTGGATTATACAAGGCAGAGGTTTA-------------------------------------------------------------------------------------
Ncressleri_AndersonSpringCave_G2075 TTTATGGTTGCGGGCAATCTTGGACTATTGGCCTAAAATTGGGCGAAAAACCAAAGCAACTCCTGGGAATGGAACGTTGTGTCCGCCAAGTTAAAGGTAGGGAAAAGGCGATAAATTTGATTTAGCTACCACAACCAAAAAATGTTTTGTTTTTGTTGTCAATGAAGCACTTCCCATATTAAAGTTCCCCTCCACCAACAGTATATTCACAATACAAAGTATTGTTTTCCTTTTCCATATTAAATTAAAAGACAACACTTTTGTGAAATTTATTTATTAGCAGGTTTCATTAGTATGTATCTATTAAATTTCTGCATAAACATAATTGCTTTGATGTATATTTGTGCCTTTTGTATAAATAAATGACTGTTTTCAAATTGTAT-------AATATTGATTTTATATTTTATTTGCCATCTATTTTTAAAAATTATAAT-----TTTTTGTACTTACGCTCTTCAT-CAATAAATGGTTTCTCTACATGTGTCTGCATATAATCTTCTTTTAATTTTCCGAAAAGAATTGCGTAAATTGGCAATATCCAAAGAAGGAAGTAGTCCATCTACTGATAACTATAA-AGTAAGTTACTAATTGTTTTATAAGCATATTTCTTTGGCTGTTTTTTGATTTTTAAGTTTAGTTTTACCTGTAAGATATTGCATACCAGACTTCTCCCATCTTTGACTCTGTAAGAACAGTTCCTCCGTGAAGAGATCTCTCCGTAAGTGGAAAGAGCGCCATATTGTCACATGTTCATTTTTGCGACTCACATGACCTGTTGTTTGGCCCCGTGATCACCACCACATTACTTCCTGGCAAATTCAAAATATTTACCTATGATCACATGGATTTACTCGATGAAGAATTAGACGGAAGGTAAGAAACCTATATAGCCATTGATACGACCAAGAAAGACTACTTGGAAAGCAGCCCTCTTGCTTTTGAAGCTATCGTGGCAAGATATTTGGTTTTACTCGATTCCACTGCCGAGCAGGAAGTTGTGGTTGCTATGGCCTTATATGCTTAAATATTACTGATAAATTGCCTTAGGTATTTTTTCTAATTTATGACATTGTATATATTTTATTTGGTTTCGGATTTTTATAAGTAATGTAAATTTTTAAAAATTAAAATCCCATTTGTATGCACCTTAATACTTTGCCGCATGAAAAATTATTCACTC-ATTTATTTACTTAATTTCAATCAAAATCGAATGCGGAGGACATTCATTTTTTAAAATTTTAATAATCTGTGTGCATTTCCTTTTTATTTTTAATATAT---AGTTAGCTACTCATATTTAGTTGTTAAAAATATTTCTTACCAATGCTGCAGATAGTACATATAGAGAAAACTC------------GAAAAAATTTCCCCTATAGTTGCAAGCACATATATTATTAAAGCATATTATATTATTAAAATATTGCGGGCATAAAATTTTGCAATGAATTTACTGCTTTAGATTATACAAAGCAGAGGTTTAATCCTGTAAATCTTGCTGACAGAAAATGCAG------GGTTTCTACTCTTCTTAAAAAGGTCTTGGATTCTTTTTCGAAAACCAA
Ncressleri_PigeonCave_G2077 TTTATGGTTGCGGGCAATCTTGGACTATTGGCCTAAAATTGGGCGAAAAACCAAAGCAACTCCTGGGAATGGAACGTTGTGTCCGCCAAGTTAAAGGTAGGGAAAAGGCGATAAATTTGATTTAGCTACCACAACCAAAAAATGTTTTGTTTTTGTTGTCAATGAAGCACTTCCCATATTAAAGTTCCCCTCCACCAACAGTATATTCACAATACAAAGTATTGTTTTCCTTTTCCATATTAAATTAAAAGACAACACTTTTGTGAAATTTATTTATTAGCAGGTTTCATTAGTATGTATCTATTAAATTTCTGCATAAACATAATTGCTTTGATGTATATTTGTGCCTTTTGTATAAATAAATGACTGTTTTCAAATTGTAT-------AATATTGATTTTATATTTTATTTGCCATCTATTTTTAAAAATTATAAT-----TTTTTGTACTTACGCTCTTCAT-CAATAAATGGTTTCTCTACATGTGTCTGCATATAATCTTCTTTTAATTTTCCGAAAAGAATTGCGTAAATTGGCAATATCCAAAGAAGGAAGTAGTCCATCTACTGATAACTATAA-AGTAAGTTACTAATTGTTTTATAAGCATATTTCTTTGGCTGTTTTTTGATTTTTAAGTTTAGTTTTACCTGTAAGATATTGCATACCAGACTTCTCCCATCTTTGACTCTGTAAGAACAGTTCCTCCGTGAAGAGATCTCTCCGTAAGTGGAAAGAGCGCCATATTGTCACATGTTCATTTTTGCGACTCACATGACCTGTTGTTTGGCCCCGTGATCACCACCACATTACTTCCTGGCAAATTCAAAATATTTACCTATGATCACATGGATTTACTCGATGAAGAATTAGACGGAAGGTAAGAAACCTATATAGCCATTGATACGACCAAGAAAGACTACTTGGAAAGCAGCCCTCTTGCTTTTGAAGCTATCGTGGCAAGATATTTGGTTTTACTCGATTCCACTGCCGAGCAGGAAGTTGTGGTTGCTATGGCCTTATATGCTTAAATATTACTGATAAATTGCCTTAGGTATTTTTTCTAATTTATGACATTGTATATATTTTATTTGGTTTCGGATTTTTATAAGTAATGTAAATTTTTAAAAATTAAAATCCCATTTGTATGCACCTTAATACTTTGCCGCATGAAAAATTATTCACTC-ATTTATTTACTTAATTTCAATCAAAATCGAATGCGGAGGACATTCATTTTTTAAAATTTTAATAATCTGTGTGCATTTCCTTTTTATTTTTAATATAT---AGTTAGCTACTCATATTTAGTTGTTAAAAATATTTCTTACCAATGCTGCAGATAGTACATATAGAGAAAACTC------------GAAAAAATTTCCCCTATAGTTGCAAGCACATATATTATTAAAGCATATTATATTATTAAAATATTGCGGGCATAAAATTTTGCAATGAATTTACTGCTTTAGATTATACAAAGCAGAGGTTTAATCCTGTAAATCTTGCTGACAGAAAATGCAG------GGTTTCTACTCTTCTTAAAAAGGTCTTGGATTCTTTTTCGAAAACCAA
Ncrosbyi_MtMitchell_N210 ---------------------------------------------------------------------------------------------------------AGACGATAAATTTGATTTAGCTATCACGTTCAAAAAATGCTTTGTTTTAGTTGTCAGTGAAGCACTTCCCATATTGAAATCCCTCTTCCCCAACAGTACATTCATAAAACAAAGTATTGTTTTTCTTTTCTATATTAAATTAAAAGATAGTAGTTTTGTTAAATTTATCTATTAGCAGATTTCATTAGTATAAATAAATGACTTTTTTGTATAAATAAATGACCTTTGTCTTGAATGAATGTCTTTTGTATAAATAAATGACTGCTTCCAAATTGTGTCTAATTCAATATTCATTTTAAATTTTATTTGCCATCTAATTTTAAAAATTAGAAAATTACTTTTTTTACTTGCGCCCATCTTTCAATAAATGGTTTCTCTACATGTGTCTGCATATAATCTTCTTTTAATTTTCCGAAAAGAATTGCGTAAATTGGCAATATCCAAAGAAGGAAGTAGTCAATCAACTGATAAATATAATAGTAAGTTAATAATCGTTTTATAAGCATATTTCTTTGGT--------GTTTTTTAAGTTTAGTTTTACCTGTAAGATATTGCATACCAAACTTTTCTCA--TTCGACTCTGTAAGAACATTTCCTCCGTGAAGAGATCTCACCGTAAGTGGAAAGAGCGCCATATTGTCACATGTTCATTTTCGCGACTCACATGACCTGTTGTTTGGCCCCGTGATCACCACCACATTACTTCCTGGCAAATTCAAAATATTTACCTATGATCACATGGAATTATTCGATGAAGAATTAGACGGAAGGTAAGAAACCCATATAGCCATTGATACGACCAAGAAAGACTACTTGGAAAGCAGCCCTCTTGCTTTTGAAGCTATCGTGGCAAGAAATTTGGCTTTACTCGATTCCACTGCTGAGCAGGAAGTTGTGGTTGCTATGGCCTTATATGCTTAAATATTACTGATAAATTGCTTTAGGTATTTTTTCTATTTTCTGACTTTTTATATTTTATATTTGGTTTCGAATTTT-ATAAGTAGTGCTAATTTTTTAAAATTTAAATCGCATTTGTATGCATCTTAATACTTTACTACATTAAAAGTTATTCACTCTATTGATTTACTTAATTTTAATAAAAATCGAATGCAGAAGAAATTCATTTTCTAAAATTTTAATAATTTGTGTGCATTTCCTATTTATTTTTAATATAGCCTAGTTATCTACACATATCTAGTTTTTAAAAATATTTCTTACCATTGCTGCAGATAGTACATATAGAGAAAACACTATT----------ACATATTTCCCCTATAGTTACATGCACATATATTATTAAAGCA---TATATTATTAAAACATTGCGGGCATTAAATTTTGTAATGAATTTACTGCTTTGGATTATACAAGGCAGAGGTTTGATCCTGTAAATCTTGCTGACAAAAAATGCTATAGCAGGGTT--------------------------------------------
Ncrosbyi_PricesCrk_N1143 TTTATGGTTGCCGGCAATCTTGAACCATTGGCCTAGAATTTGGCAAAAAACCAAAGCAACTCCTCGGAATGGAACGTTGTGTTCGCCAAGTTAAAGGTAGGCAAAAGACGATAAATTTGATTTAGCTATCACGTTCAAAGAATGCTTTGTTTTAGTTGTCAGTGAAGCCCTTCCCATACTGAAATCCCTCTTCCCCAACAGTACATACATAAAACAAAGTATTGTTTTTCTTTTCTATATTAAATTAAAAGGTAGTAGTTTTGTTAAATTTATCTATTAGCAGATTTCATTAGTATAAATAAATGACTTTTTTGTATAAATAAATGACTTTTGTCTTGAATGAATGTCTTTTGTATAAATAAATGACTGCTTCCAAATTGTGTCTAATTCAATATTCATTTTAAATTTTATTTGCCATCTAATTTTAAAAATTAGAAAATTACTTTTTTTACTTGCGCCCATCTTTCAATAAATGGTTTCTCTACATGTGTCTGCATATAATCTTCTTTTAATTTTCCGAAAAGAATTGCGTAAATTGGCAATATCCAAAGAAGGAAGTAGTCCATCAACTGATAAATATAATAGTAAGTTAATAATCGTTTTATAAGCATATTTCATTGGT--------GTTTTTTAAGTTTAGTTTTACCTGTAAGATATTGCATACCAAACTTCTCTCATCTTCGACTCTGTAAGAACATTTCCTCCGTGAAGAGATCTCACCGTAAGTGGAAAGAGCGCCATATTGTCACATGTTCATTTTCGCGACTCACATGACCTGTTGTTTGGCCCCGTGATCACCACCACATTACTTCCTGGCAAATTCAAAATATTTACCTATGATCACATGGAATTACTCGATGAAGAATTAGACGGAAGGTAAGAAACCCATATAGCCATTGATACGACCAAGAAAGACTACTTGGAAAGCAGCCCTCTTGCTTTTGAAGCTATCGTGGCAAGAAATTTGGCTTTACTCGATTCCACTGCTGAGCAGGAAGTTGTGGTTGCTATGGCCTTACATGCTTAAATATTACTGATAAATTGCCTTAGGTATTTTTTCTATTTTCTGACT-------TTTTATATTTGGTTTCGAATTTT-ATAAGTAGTGCTAATTTTATAAAATTTAAATCACATTTGTACGCATCTTAATACTTTACTACATTAAAAGTTATTCACAC-ATTGATTTACTTAATTTTAATAAAAATCGAATGCAGAAGAAATTCATTTTCTAAAATTTTAATAATTTGTGTGCATTTCCTATTTATTTTTAATATAGCCTAGTTATCTACACATATCTAGTTTTTAAAAATATTTCTTACCATTGCTGCAGATAGTACATATAGAGAAAACACTC--------------------------------------------------------------------------------------------------------------------------------------------------------------------------------------------------------------------------
Ncrosbyi_ShufordCrk_N1148 TTTATGGTTGCCGGCAATCTTGAACCATTGGCTTAGAATTTGGCGAAAAACCAAAGCAACTCCTCGGAATGGAACGTTGTGTTCGCCAAGTTAAAGGTAGGCAAAAGACGATAAATTTGATTTAGCTATCACGTTCAAAAAATGCTTTGTTTTAGTTGTCAGTGAAGCACTTCCCATATTGAAATCCCTCTTCCCCAACAGTACATTCATAAAACAAAGTATTGCTTTTCTTTTCTATATTAAATTAAAAGATAGTAGTTTTGTTAAATTTATCTATTAGCAGATTTCATTAGTATAAATAAATGACTTTTTTGTATAAATAAATGACCTTTGTCTTGAATGAATGTCTTTTGTATAAATAAATGACTGCTTCCAAATTGTGTCTATTTCAATATTCATTTTAAATTTTATTTGCCATCTAATTTTAAAAATTAGAAAATTACTTTTTTTACTTGCGCCCATCTTTCAATAAATGGTTTCTCTACATGTGTCTGCATATGATCTTCTTTTAATTTTCCGAAAAGAATTGCGTAAATTGGCAATATCCAAAGAAGGAAGTAGTCCATCAACTGATAAATATAATAGTAAGTTAATAATCGTTTTATAAGCATATTTCTTTGGT--------GTTTTTTAAGTTTAGTTTTACCTGTAAGATATTGCATACCAAACTTCTCTCA--TTCGACTCTGTAAGAACATTTCCTCCGTGAAGAGATCTCACCGTAAGTGGAAAGAGCGCCATATTGTCACATGTTCATTTTCGCGACTCACATGACCTGTTGTTTGGCCCCGTGATCACCACCACATTACTTCCTGGCAAATTCAAAATATTTACCTATGATCACATGGAATTATTCGATGAAGAATTAGACGGAAGGTAAGAAACCCATATAGCCATTGATACGACCAAGAAAGACTACTTGGAAAGCAGCCCTCTTGCTTTTGAAGCTATCGTGGCAAGAAATTTGGCTTTACTCGATTCCACTGCTGAGCAGGAAGTTGTGGTTGCTATGGCCTTATATGCTTAAATATTACTGATAAATTGCTTTAGGTATTTTTTCTATTTTCTGACTTTTTATATTTTATATTTGGTTTCGAATTTT-ATAAGTAGTGCTAATTTTTTAAAATTTAAATCGCATTTGTACGCATCTTAATACTTTACTACATTAAAAGTTATTCACTCTATTGATTTACTTAATTTTAATAAAAATCGAATGCAGAAGAAATTCATTTTCTAAAATTTTAATAATTTGTGTGCATTTCCTATTTATTTTTAATATAGCCTAGT--------------------------------------------------------------------------------------------------------------------------------------------------------------------------------------------------------------------------------------------------------------------------------------------------
Ndellingeri_BullpenBridge_N109 ------------------------------------------------------------------------AACGTTGTGTTCGCCAAGTTAAAGGTAGGCAAAAGGCGATATTTTTGATTTAGCTATCACGTTCAAAAAAGACTTTGTTTTAGTTGCCAGTGAAGCACTTCCC-TATTGAAGTCCCCCTCCCCCAACTGTACATTCATAAAACAAAGTATTGTTTTTCTTTTCTATATTAAATTAAAAGATAGTAATTTTGTTAAATTTATCTATTAGCAGATTTCATTAGTATGTATTTATTATTTTTCTACATGAACATAATTGCTTTGATGTATATTTGTGTCTTTTGTATAAATAAATGACTGCTTCCAAATTGTGTCTAATTCAATATTCATTTTAAATTTCATTTGCCATCTGATTTTAAAAATCAGAAAATTAATTTTTTCACTTGCGCCCATCTTTCAATAAATGGTTTCTCTACATGTGTCTGCATATAATCTTCTTTTAATTTTCCGAAAAGAATTGCGCAAATTGGCAATATCCAAAGAAGGAAGTAGTCCATCAACTGATAAATATAATAGTAAGTTAATAATCGTTTTATAAGCATATTTCTTTGGATGTTTTTTAATTTTTAAGTTTAGTTTTACCTGTAAGATATAGCATACCAAACTTCTCTGATCTATGATTTTGTAAGAATATTTCCTCTGTGAAGAGTTCTCACCGTAAGTGGAAAGAGCGCCATATTGTCACATGTTCATTTTCGCGACTCACATGACCTGTTGTTTGGCCCCGTGATCACCACCACATTACTTCCTGGCAAATTCAAAATATTTACCTATGATCACATGGAATTACTCGATGAAGAATTAGACGGAAGGTAAGAAACCTATATAGCCATTGATACGACCAAGAAATACTACTTGGAAAGCAGCCCTCTTGCTTTTGAAGCTATCGTGGCAAGAAATTTGGCTTTACTCGATTCCACTGCTGAGCAGGAAGTTGTGGTTGCTATGGCCTTATATGCTTAAATATTACTGATAAATTGCCTTAGGTATTTTTTCTATTTTCTGACTTTTTATATATTTTATTTGGTTTCGGATTTTTATAAGTAGTGCAAATTTTTTAAAATTTAAATCACATTTGTACGCATCTTAATAATTTGCTACATTAAAAGTTATTCATT--ATTGATTTACTTAATTTCAATAAAAATCGAATGCAGAAGAAATTCATTTTCCAAAATTTTAATAATTTATGTGCATTTTCTATTTATTTTTAATATAACTTAGTTATCTACACATATGTAGTTTTTAAAAATATTTCTTACCATTGCTGCAAATAGTACATATAGAGAAAACACTCCTCAAGTCATAAAAAAAATTCCCCTATAGTTACATGCACATATATTATTAAAGCATATTATATTATTAAAACATTGCAGGCATTAAATTTTGTAATGAATTTACTGCTTTGGATTATACAAGGCAGAGGTTTAATCCTGTAAATCTTGCCAACAGAAAATGCTATAGCAAGGTTCCCACTCTTCTTCAAAAAGTCTTGAATTTTATTTTGAAAACCAA
Ndellingeri_WhitewFalls_N887 ------------------------------------------------------AGCAACTCCTCGTAATGGAACGCTGTGTTCGCCAAGTTAAAGGTAGGCAAAAGGCGATAAATTTGATTTAGCTATCACGTTCAAAAAATACTTTGTTTTAGTTGTCAGTGAAGCACTTCCC-TATTGAAGTCCCCCTCCCCCAACTGTACATTCATAAAACAAAGTATTGCTTTTCTTTTCTATATTAAATTAAAAGATAGTAATTTTGTTAAATTTAACTATTAGCAGATTTCATTAGTATGTATTTATTATTTTTCTACATAAACATAATTGCTTTGATGTATATATGTGTCTTTTGTATAAATAAATGACTGCTTCCAAATTGTGTCTAATTCAATATTCATTTTAAATTTCATTTGCCATCTGATTTTAAAAATCAGAAAATTACTTTTTTCACTTGTGCCCATCTTTCAATAAATGGTTTCTCTACATGTGTCTGCATATAATCTTCTTTAAATTTTCCGAACAGAATTGCGTAAATTGGCAATATCCAAAGAAGGAAGTAGTCCATCAACTGATAAATATAATAGTAAGTTAATAATCGTTTTATAAGCATATTTCTTTGCATGTTTTTTAATTTTTAAGTTTAGTTTTACCTGTAAGATATTGCATACCAAACTTCTCTGATCTATGACTCTGTAAGAACATTTACTCCGTGAAGAGTTCTCGCCGTAAGTGGAAAGAGCGCCATATTGTCACATGTTCATTTTCGCGACTCACATGACCTGTTGTTTGGCCCCGTGATCACCACCACATTACTTCCTGGCAAATTCAAAATATTTACCTATGATCACATGGAATTACTCGATGAAGAATTAGACGGAAGGTAAGAAACCTATATAGCCATTGATACGACCAAGAAAGACTACTTGGAAAGCAGCCCTCTTGCTTTTGAAGCTATCGTGGCAAGAAATTTGGCTTTACTCGATTCCACTGCTGAGCAGGAAGTTGTGGTTGCTATGGCCTTATATGCTTAAATATTACTGATAAATTGCCTTAGGTATTTTTTCTATTTTCTGACTTTTTATATATTTTATTTGGTTTCGGATTTTTATAAGTAGTGCAAATTTTTTAAAATTTAAATCACATTTGTACGCATCTTAATACTTTACTACATTAAAAGTTATTCATT--ATTGATTTACTTAATTTCAATAAAAATCGAATGCAGAAGAAATTCATTTTCCAAAATTTTAATCATTTATGTGCATTTTCTATTTATTTTTAATATAACCTAGTTATCTACACATATGTAGTTTTTAAACATATTTCTTACCATTGCTGCAAATAGTACATATAGAGAAAACACTCCTCAAGTCATAAAAAAATTTCCCCTATAGTTACATGCACATATATTATTAAAGCATATTATATTATTAAAACATTGCAGGCATCAAATTTTGTAATGAATTTACTGCTTTGGATTATACAAGGCAGAGGTTTAATCCTGTAAATCTTGTCAACAGAAAATGCTATAGCAGGGTTCCCACTCTTCTTGAAACGGTCTTGAATTTTATTTTGAAAACCAA
Ndilutus_GrassyCreek_N670 -------------------------------------------------------------------------------------------------------------------------------------------------------------------------------------------------------------------------------------------------------------------------------------------------------------------------------------------------------------------------------------------------------------------------------------------------------------------------------------------------------------------------------------------------------------------------------------------------TATAATAGTAAGTTAATAATCGTTTTATAAGCATATTTCTTTGGATGT-------TTTTTAAGTTTAGTTTTACCTGTAAGATATTGCATACCAAATTTCTCTCATCTTTGACTCTGTAAGAACATTTCCTCCGGGAAGAGTTCTCACCGTAAGTGGAAAGAGCGCCATATTGTCACATGTTCATTTTCGCGACTCACATGACCTGTTGTTTGGCCCCGTGATCACCACCACATTACTTCCTGGCAAATTCAAAATATTTACCTATGATCACATGGAATTACTCGATGAAGAATTAGACGGAAGGTAAGAAACCTATATAGCCATTGATACGACCAAGAAAGACTACTTGGAAAGCAGCCCTCTTGCTTTTGAAGCTATCGTGGCAAGAAATTTGGCTTTACTCGATTCCACTGCTGAGCAGGAAGTTGGGGTTGCTATGGCCTTATATGCTTAAATA--------------------------------------------------------------------------------------------------------------------------------------------------------------------------------------------------------------------------------------------------------------------------------------------------------------------------------------------------------------------------------------------------------------------------------------------------------------------------------------------------------------------------------------------------------------------
Ndilutus_StarveRockCave_G3174 TTTATGGTTGCCGGCAATCTTGAACCATTGGCCTCGAACTTGGCGAAAAACCAAAGCAACTCCTCGGAATGGAACGTTGTGTTCGCCAAGTTAAAGGTAGGCAAAAGGCGATAAATGTGATTTAGCTGTCACGTTC-AAAAAGACTTTGTTTTAGTTGTCAGTGAAGCACTTCCCATATTGAAGTCCCCCTCCCCCAACACTACATTCATAAAACAAAGTATTGTTTTTCTTTTCTATATTAAATTAAAAGATAGTAGTTTTGTTAAATTTATCTATTAGCAGATTTCATTAGTATGTATTTATTATTTTTCTACATAAACATAATTGCTTTGATGTATATTTGTGTCTTTTGTATAAATAAATGACTGCTTCCAAATTGTGTCTAATTCAATATTCATTTTAAATTTTATTTGCCATCTGATTTTAAAAATCAGAAAATTACTTTTTTTACTTTCGCCCATCTTTCAATAAATGGGGTCTCTACATGTGTCTGCATATAATCTTCTTTTAATTTTCCGAAAAGAATTGCGTAAATTGGCAATATCCAAAGAAGGAAGTAGTCCATCAACTGATAAATATAATAGTAAGTTAATAATCGTTTTATAAGCATATTTCTTTGGATGTTTTTTAATTTTTAAGTTTAGTTTTACCTGTAAGATATTGCATACCAAATTTCTCTCATCTTTGACTCTGTAAGAACATTTCCTCCGGGAAGAGTTCTCACCGTAAGTGGAAAGAGCGCCATATTGTCACATGTTCATTTTCGCGACTCACATGACCTGTTGTTTGGCCCCGTGATCACCACCACATTACTTCCTGGCAAATTCAAAATATTTACCTATGATCACATGGAATTACTCGATGAAGAATTAGACGGAAGGTAAGAAACCTATATAGCCATTGATACGACCAAGAAAGACTACTTGGAAAGCAGCCCTCTTGCTTTTGAAGCTATCGTGGCAAGAAATTTGGCTTTACTCGATTCCACTGCTGAGCAGGAAGTTGGGGTTGCTATGGCCTTATATGCTTAAATATTACTGATAAATTGCCTTGGGTATTTTTTCTATTTTCTGACTTTTTATATATTTTATTTGGTTTCGGATTTTTATAAGTAGTGCAAATTTTTTAAAATTTAAATCACATTTGTACGCATTTTAATACTTTACTACATTAAAAGTTATTCATT--ATTGATTTACTTAATTTCAATAAAAATCGAATGCAGAAGAAATTCATTTTCTAAAATTTTAATAATTTGTGTGCATTTCCCATTTATTTTTAATATAACCTAGTTATCTACACATATATAGTTTTTAAAAATATTTCTTACCATTGCTGCAAATAGTACATATAGAGAAAACACTCCTCAAGTCATAAAAAAATTTCCCCTATAGTTACATGCACACATATTATTAAAGCATATTATATTATTAAAACATTGCAGGCATTAAATTTTGTAATGAATTTACTGCTTTGGATTATACAAGGCAGAGGTTTAATCCTGTAAATCTTGCCAACAGAAAATGCTATAGCAGGGTTCCCACTCTTCTTGAAAAGGTCTTGAATTTAATTTTGAAAATCAA
Nfridelli_LittlePigeon_N262 TTTATGGTTGCCGGCAAGCTTGAACCATTGGCCTAGAATTTGGCGAAAAACCAAAGCAACTCCTCGGAATGGAACGTTGTGTTCGCCAAGTTAAAGGTAGGCAAAAGGCGATAAATTTGATTTAGCTACCACGTTCAAAAAAGGGTTTGTTTTAGTTGTCAGTGAAGCACTTCCCATATTGAAGTCCACCTCCCCCAACAGTACATTCATAAAACAAAGTATTGTTTTTCTTTTCTATATTAAATTAAAAGATAGTAGTTTTGTTAAATTTATCTATTAGCAGATTTCATTAGTATGTATTTATTAATTTTCTGCATAAACATAATTGCTTTGATGTATATTTGTG-TGTTTGTATAAATAAATGACTGCTTCCAAATTGTGTTTAATTCAATATTCATTTTAAATTTTATTTGCCATCTAATTTTAAAAACTAG---ATTACTTTTTTTACTTGCACCCATCTTTCAATAAATGGTTTCTCTACATGTGTCTGCATACAATCTTCTTTTAATTTTCCGAAAAGAATTGCGTAAATTGGCAATATCCAAAGAAGGAAGTAGTCTATCAACTGATAAATATAATAGTAAGTTAATAATCGTTTTATAAGCATATTTCTTTGGATGTTTTTTAATTTTTAAGTTTAGTTTTACCTGTAAGATATTACATACCAAACTTCTCTCATTTTTGATTCTGTAAGAACATTTCCTCCGTGAGGAGATCTCACCGTAAGTGGAAAGAGCGCCATATTGTCACATGTTCATTTTCGCGACTCACATGACCTGTTGTTTGGCCCCGTGATCACCACCACATTACTTCCTGGCAAATTCAAAATATTTACTTATGATCACATGGAATTACTCGATGAAGAATTAGACGGAAGGTAAGAAACCTATATAGCCATTGATACGACCAAGAAAGACTACTTAGAAAGCAGCCCTCTTGCTTTTGAAGCTATCGTGGCAAGAAATTTGGCTTTACTCGATTCCACTGCTGAGCAGGAAGTTGTGGTTGCTATGGCCTTATATGCTTAAATATTACTGATAAATTGCCTTAGGTATTTTTTCTATTTTCTGACTTTTTATATATTATATTTGGTTTTGGATTTTTATAAGTAGTGCTAATTTTTTAAAATTTAAAGCACATTTCTACGCATCTTAAT------CTACATTAAAAGTTATTCACTCTATTGATTTACTTAATTTCAATAACAATCGAATGCAGAAGAAATTCATTTTCTAAAATTTTAATAATTTGGGTGCATTTCCTATTTATTTTTAATATAGCCTAGTTTTCTACACATATCTGGTTTTTAAAAATATTTCTTAGCATTGCTGCAGATAGTACATATAGAGAAAACACTCCTCAAGTCATAAAAACATTTCCCCTATAGTTACATGCACATATATTATTAAAGCATATTATATTATTAAAACATTGCGGGCATTAAATTTTGTAATGAATTTACTACTTTGGATTATACAAGGCAGAGGTTTAATCCTGTAAATCTTGCCGACAGAAAATGCTATAGCAGGGTTCCCACTTTTCTTGAAAAGGTCTTGAATTTTATTTTGAAAATCAA
Nfurtivus_HugdenBranch_G3175 -------------------------------------------------------------------------------------------------------------------------------------------------------------------------------------------------------AGTACATTCATAAAACAAAGTATTGTTTTTCTTTTCTATATTAAATTAAAAGGCAGTAGTTTTGTTAAATTTATCTATTAGCAGATTTCATTAGTACGTATTTATTATTTTTCTGCATAAACATAATTGCTTTGATGTATATTTGTGTCTTTTGTATAAATAAATGACTGCTTCCAAATTGTGTCTAATTCAAAATTCATTTTAAATTTCATTTGCCATCTAATTTTAAAAATTAGAAAATTAC-TTTTTTACTTGCACCCATCTTTCAATAAATGGTTCCTCTACATGTGTCTGCATATAATCTTCTTTTAATTTTCCGAAAAGAATTGCGTAAATTGGCAATATCCAAAGAAGGAAGTAGTCCATCAACTGATAAATATAATAGTAAGTTAATAATCGTTTTATAAGCATATTTCTTTGGATGTTTTTTAATTTTTAAGTTTACTTTTACCTGTAAAATATTGCATACCAAATTTCTCTCATCTTTGACTCTGTAAGAACATTTCCCCCGTCAAGAGATCTCACCGTAAGTGGAAAGAGCGCCATATTGTCACATGTTCATTTTCGCGACTCACATGACCTGTTGTTTGGCCCCGTGATCACCACCACATTACTTCCTGGCAAATTCAAAATATTTACCTATGATCACATGGAATTACTCGATGAAGAATTAGACGGAAGGTAAGAAACCTATATAGCCATTGATACGACCAAGAAAGACTACTTGAAAAGCAGCCCTCTTGCTTTTGAAGCTATCGTGGCAAGAAATTTGGCTTTACTCGATTCCACTGCTGAGCAGGAAGTTGTGGTTGCTATGGCCTTATATGCTTAAATATTACTGATAAATTGCCTTAGGTATTTTTTCTATTTTCTGACTTTTTATATATCATATTTGGTTTTGGATTTTTATAAGTAGTGCTAATTTTTTAAAATTTAAATCACATTTGTACGCATCTTAATACTTTACTACATTAAAAGTTATTCACTCTATTGATTTACTTAA-TTCAATAAAAATTGAATGAAGAAGAAATTCATTTTCTAAAATTTTAATAATTTGTGTGCATTTCCTATTTATTTTTAATATAGCCTAGTTATCTACACATATCCAGTTTTTAAAAATATTTCTTACCATTGCTGCAGATAGTACATATAGGGAAAACACTCCTCAAGTCAT-AAAAAATTTGCCCTATAGTTACATGCACATATATTATTAAAGCATATTACATTATTAAAACATAGTGGGCATTAAATTTTGTAATGAATTTACTGCTTTGGATTATACAAGGCAGAGGTTTAATCCTGTAAATCTTGCCGACAG-------------------------------------------AATTTTATTTTGTAAACCAA
Nfurtivus_RaccoonMtn_N1026 -----------------------------------------------------------------------------------------------------------------------------------------------------------------------------------------CCCCCTCCCCCAACAGTACATTCATAAAACAAAGTATTGTTTTTCTTTTCTATATTAAATTAAAAGGCAGTAGTTTTGTTAAATTTATCTATTAGCAGATTTCATTAGTACGTATTTATTATTTTTCTGCATAAACATAATTGCTTTGATGTATATTTGTGTCTTTTGTATAAATAAATGACTGCTTCCAAATTGTGTCTAATTCAAAATTCATTTTAAATTTCATTTGCCATCTAATTTTAAAAATTAGAAAATTAC-TTTTTTACTTGCACCCATCTTTCAATAAATGGTTCCTCTACATGTGTCTGCATATAATCTTCTTTTAATTTTCCGAAAAGAATTGCGTAAATTGGCAATATCCAAAGAAGGAAGTAGTCCATCAACTGATAAATATAATAGTAAGTTAATAATCGTTTTATAAGCATATTTCTTTGGATGTTTTTTAATTTTTAAGTTTACTTTTACCTGTAAAATATTGCATACCAAATTTCTCTCATCTTTGACTCTGTAAGAACATTTCCCCCGTCAAGAGATCTCACCGTAAGTGGAAAGAGCGCCATATTGTCACATGTTCATTTTCGCGACTCACATGACCTGTTGTTTGGCCCCGTGATCACCACCACATTACTTCCTGGCAAATTCAAAATATTTACCTATGATCACATGGAATTACTCGATGAAGAATTAGACGGAAGGTAAGAAACCTATATAGCCATTGATACGACCAAGAAAGACTACTTGAAAAGCAGCCCTCTTGCTTTTGAAGCTATCGTGGCAAGAAATTTGGCTTTACTCGATTCCACTGCTGAGCAGGAAGTTGTGGTTGCTATGGCCTTATATGCTTAAATATTACTGATAAATTGCCTTAGGTATTTTTTCTATTTTCTGACTTTTTATATATCATATTTGGTTTTGGATTTTTATAAGTAGTGCTAATTTTTTAAAATTTAAATCACATTTGTACGCATCTTAATACTTTACTACATTAAAAGTTATTCACTCTATTGATTTACTTAA-TTCAATAAAAATTGAATGAAGAAGAAATTCATTTTCTAAAATTTTAATAATTTGTGTGCATTTCCTATTTATTTTTAATATAGCCTAGTTATCTACACATATCCAGTTTTTAAAAATATTTCTTACCATTGCTGCAGATAGTACATATAGGGAAAACACTCCTCAAGTCAT-AAAAAATTTGCCCTATAGTTACATGCACATATATTATTAAAGCATATTACATTATTAAAACATAGTGGGCATTAAATTTTGTAATGAATTTACTGCTTTGGATTATACAAGGCAGAGGTTTAATCCTGTAAATCTTGCCGACAG-------------------------------------------AATTTTATTTTGTAAACCAA
Ngeorgia_Sittons_N073 TTTATGGTTGCCGGCAATCTTGAACTATTGGCCTTGAATTTGGCGAAAAACGAAAGCGACTCCTCGGAATGGAACGTTGTATTCGCCAAGTTAAAGGTAGGCAAAAGGCGATAAATTTAATTTAGCTACCACGTTC--AAAAGGCTTTGTTTTAGTTGTTAGTGAAGCACTTCCCATATTGAAGTCCCCCTCCCCCAACAGTACATTCATAAAACAAAGTATTGTTTTTCTTTTCTATATTAAATTAAAAGATAGTAGTTTTGTTAAATTTATCTATTAGCAGATTTCATTAGTATGTATTTATTAATTTTCTGCATAAACATAATTGCTTTGATGTATATTTGTGCCTTTTGTATAAATAAATGACTGCTTCCAAATTGTGTCTAATTCAATATTCATTTTAAATTTTATTTGCCATCTAATTTTAAAAATTAGAAAATTACTTTTTTTACATGCACCCATCTTTCAATAAATGGTTTCTCTACATGTGTCTGCATATAATCTTCTTTTAATTTTCCGAAAAGAATTGCGTAAATTGGCAATATCCAAAGAAGGAAGTAGTCCATCAACTGATAAATATAATAGTAAGTTAATAATCATTTTATAAGCATATTTCTTTGGATGTTTTGTAATTTTTAAGTTTAGTTTTACCTGTAAGATATTACATACCAAACTTCTCTCATCTTTGATTCTGTAAGAACATTTCCTTCGTGAGGAGATCTCACCGTAAGTGGAAAGAGCGCCATATTGTCACATGTTCATTTTCTCGACTCACATGACCTGTTGTTTGGCCCCGTGATCACCACCACATTACTTCCTGGCAAATTCAAAATATTTACCTATGATCACATGGAATTACTCGATGAAGGATTAGACGGAAGGTAAGAAACCTATATAGCCATTGATACGACCAAGAAAGACTACTTAGAAAGCAGCCCTCTTGCTTTTGAAGTTATCGTGGCAAGAAATTTGGCTTTACTCGATTCCACTGCTGAGCAGGAAGTTGTGGTTGCTATGGCCCCATATACTTAAATATTACTGATAAATTGTCTTAGGTATTTTTTCTATTTTCTGACTTTTTATATATTATATTTGGTTTTGGATTTTTATAAGTAGTGCTAATTTTTTAAAATTTAAAGCACATTTCTACGCATCTTAATACTTAACTACATTAAAAGTTATTCACTCTATTGATTTACTTAATTTCAATAATAATCGAATGCAGAAGAAATTCATTTTCTAAAATTTTAATAATTTGTGTGCATTTCCTATTTATTTTTAATATAGCCTAGTTATCTACACATATCTGGTTTTTAATAATATTTCTTATCATTGCGGCAGATAGTACATATAGAGAAAACACTCCTCAAGTCATAAAAACATTTCCCCTATAGTTACATGCACATATATTATTAAAGCATATTGTATTATTAAAACATTGCGGGCATTAAATTTTGTAATGAATTTACTGCTTTGGATTATATAAGGCAGAGGTTTAATCCTGTAAATTTTGCCGGCAGAAAATGCTATAGCAGGGTTCCCACTCTTCTTGAAAAGGTCTTGAATTTTATTT-GAAAACCAA
Ngertschi_CedarCreek_N351 TGTATGGTTGCCGGCAATCTTGAACCATTGGCCTAGAATTTGGCAAAAAACAAAAGCAACTCCTCGGAATGGAACGTTGTGTTCGCCAAGTTAAAGGTAGGCAAAAGACGATAAATTTGATTTAGCTATCACGTTCAAAAAATGCTTTGTTTTAGTTGTCAGTGAAGCCCTTCCCATACTGAAATCCCTCTTCCCCAACAGTACATACATAAAACAAAGTATTGTTTTTCTTTTCTATATTAAATTAAAAGGTAGTAGTTTTGTTAAATTTATCTATTAGCAGATTTCATTAGTATAAATAAATGACTTTTTTGTATAAATAAATGACTTTTGTCTTGAATGAATGTCTTTTGTATAAATAAATGACTGCTTCCAAATTGTGTCTAATTCAATATTCATTTTAAATTTTATTTGCCATCTAATTTTAAAAATTAGAAAATTACTTTTTTTACTTGCGCCCATCTTTCAATAAATGGTTTCTCTACATGTGTCTGCATATAATCTTCTTTTAATTTTCCGAAAAGAATTGCGTAAATTGGCAATATCCAAAGAAGGAAGTAGTCCATCAACTGATAAATATAATAGTAAGTTAATAATCGTTTTATAAGCATATTTCATTGGT--------GTTTTTTAAGTTTAGTTTTACCTGTAAGATATTGCATACCAAACTTCTCTCA--TTCGACTCTGTAAGAACATTTCCTCCGTGAAGAGATCTCACCGTAAGTGGAAAGAGCGCCATATTGTCACATGTTCATTTTCGCGACTCACATGACCTGTTGTTTGGCCCCGTGATCACCACCACATTACTTCCTGGCAAATTCAAAATATTTACCTATGATCACATGGAATTATTCGATGAAGAATTAGACGGAAGGTAAGAAACCCATATAGCCATTGATACGACCAAGAAAGACTACTTGGAAAACAGCCCTCTTGCTTTTGAAGCTATCGTGGCAAGAAATTTAGCTTAACTCGATTCCACTGCTGAGCAGGAAGTTGTGGTTGTTATGGCCTTATATGCTTAAATATTACTGATAAATTGCCTTAGGTATTTTTTCTATTTTCTGACT-------TTTTATATTTGGTTTCGAATTTT-ATAAGTAGTGCTAATTTTATAAAATTTAAATCACATTTGTACGCATCTTAATACTTTACTACATTAAAAGTTATTCACTC-ATTGATTTACTTAATTTCAATAAAAATCGAATGCAGAAGAAATTTATTTTCTAAAATTTTAATAATTTGTGTCCATTTCCTATTTATTTTTAATATAGCCTAGTTATCTACACATATCTAGTTTTTAAAAATATTTCTTACCATTGCTGCAGATAGTACATATAGAGAAAACACTCCTCAAGTCATAAAAAAATTTCCCCTATAGTTACATGCACATATATTATTAAAGCATATTATATTATTAAAACATTGCAGGCATTAAATTTTGTAATGAATTTACTGCTTTGGATTATACAAGGCAGAGGTTTGATCCTGTAAATCTTGCTGACAAAAAATGCTATAGCAGGGTTCCCACTCTTCTTGAAAAGGTCTTGAATTTTATTTTGAAAA----
Ngertschi_FrenchBroad_N968 TTTATGGTTGCCGGCAATCTTGAACCATTGGCCTAGAATTTGGCAAAAAACCAAAGCAACTCCTCGGAATGGAACGTTGTGTTCGCCAAGTTAAAGGTAGGCAAAAGACGATAAATTTGATTTAGCTATCACGTTCAAAAAATGCTTTGTTTTAGTTGTCAGTGAAGCCCTTCCCATACTGAAATCCCTCTTCCCCAACAGTACATACATAAAACAAAGTATTGTTTTTCTTTTCTATATTAAATTAAAAGGTAGTAGTTTTGTTAAATTTATCTATTAGCAGATTTCATTAGTATAAATAAATGACTTTTTTGTATAAATAAATGACTTTTGTCTTGAATGAATGTCTTTTGTATAAATAAATGACTGCTTCCAAATTGTGTCTAATTCAATATTCATTTTAAATTTTATTTGCCATCTAATTTTAAAAATTAGAAAATTACTTTTTTTACTTGCGCCCATCTTTCAATAAATGGTTTCTCTACATGTGTCTGCATATAATCTTCTTTTAATTTTCCGAAAAGAATTGCGTAAATTGGCAATATCCAAAGAAGGAAGTAGTCCATCAACTGATAAATATAATAGTAAGTTAATAATCGTTTTATAAGCATATTTCATTGGT--------GTTTTTTAAGTTTAGTTTTACCTGTAAGATATTGCATACCAAACTTCTCTCA--TTCGACTCTGTAAGAACATTTCCTCCGTGAAGAGATCTCACCGTAAGTGGAAAGAGCGCCATATTGTCACATGTTCATTTTCGCGACTCACATGACCTGTTGTTTGGCCCCGTGATCACCACCACATTACTTCCTGGCAAATTCAAAATATTTACCTATGATCACATGGAATTATTCGATGAAGAATTAGACGGAAGGTAAGAAACCCATATAGCCATTGATACGACCAAGAAAGACTACTTGGAAAGCAGCCCTCTTGCTTTTGAAGCTATCGTGGCAAGAAATTTAGCTTAACTCGATCCCACTGCTGAGCAGGAAGTTGTGGTTGTTATGGCCTTATATGCTTAAATATTACTGATAAATTGCCTTAGGTATTTTTTCTATTTTCTGACT-------TTTTATATTTGGTTTCGAATTTT-ATAAGTAGTGCTAATTTTATAAAATTTAAATCACATTTGTACGCATCTTAATACTTTACTACATTAAAAGTTATTCACTC-ATTGATTTACTTAATTTCAATAAAAATCGAATGCAGAAGAAATTTATTTTCTAAAATTTTAATAATTTGTGTCCATTTCCTATTTATTTTTAATATAGCCTAGTTATCTACACATATCTAGTTTTTAAAAATATTTCTTACCATTGCTGCAGATAGTACATATAGAGAAAACACTCCTCAAGTCATAAAAAAATTTCCCCTATAGTTACATGCACATATATTATTAAAGCATATTATATTATTAAAACATTGCAGGCATTAAATTTTGTAATGAATTTACTGCTTTGGATTATACAAGGCAGAGGTTTGATCCTGTAAATCTTGCTGACAAAAAATGCTATAGCAGGGTTCCCACT--------------------------------------
Ngertschi_HickoryNutGap_N810 TTTATGGTTGCCGGCAATCTTGAACCATTGGCCTAGAATTTGGCGAAAAACCAAAGCAACTCCTCGGAATGGAACATTGTGTTCGCCAAGTTAAAGGTAAGCAAAAGGCCATACATTTGATTTAGCTATCACGTTCAAAGAAGGCTTTGTTTTAGTTGTCAGTGAAGCACTTCCCATATTGAAGTCCCCCTCCCCCAACAGTACATTCATAAAACAAAGTATTGTTTTTCTTTTCTATATTAAATTAAAAGATAGTAGTTTTGTTAAATTTATCTATTAGCAGATTTCATTAGTATGTATTTCTTATTTTTCTGCATAAACATAATTGCTTTGATGTATATTTGTGTCTTTTGTATAAATAAATGACTGCTTCCAAATTGTGTCTAATTCAATATTCATTTTAAATTTTATTTGCCATCTAATTTTAAAAATTAGAAAATTACTTTTTTTACTTGCGCCCATCTTTCAATAAATGGTTTCTCTACATGTGTCTGCATATAATCTTCTTTTAATTTTCCGAAAAGAATTGCGTAAATTGGCAATATCCAAAGAAGGAAGTAGTCCATCAACTGATAAATATAATAGTAAGTTAATAATCGTTTTATAAGCATATTTCTTTGG--------TGTTTTTTAAGTTTAGTTTTACCTGTAAGATATCGCATACCAAACTTCTCTCATCTTTGACTCTGTAAGAATATTTCCTCCGTGAAGAGATCTCACCGTAAGTGGAAAGAGCGCCATATTGTCACATGTTCATTTTCGCGACTCACATGACCTGTTGTTTGGCCCCGTGATCACCACCACATTACTTCCTGGCAAATTCAAAATATTTACCTATGATCACATGGAATTACTCGATGAAGAATTAGACGGAAGGTAAGAAACCTATATAGCCATTGATACGACCAAGAAAGACTACTTGGAAAGCAGCCCTCTTGCTTTTGAAGCTATCGTGGCAAGAAATTTGGCTTTACTCGATTCCACTAGTGAGCAGGAAGTTGTGGTTGCTATGGCCTTATATGCTTAAATATTACTGATAAATTGCCTTAGGTATTTTTTCTATTTTCTGACTTTTTATATATTATATTTGGTTTCGGATTTTTATAAGTAGTGCTAATTTTTTAAAATTTAAATCACATTTGTACGCATCTTAATACTTTACTACATTAAAAGTTATTCACTC-ATTGATTTACTTAATTTCAATAAAAATCGAATGCAGAAGAAATTTATTTTCTAAAATTTTAATAATTTGTGTCCATTTCCTATTTATTTTTAATATAGCCTAGTTATCTACACATATCTAGTTTTTAAAAATATTTCTTACCATTGCTGCAGATAGTACATATAGAGAAAACACTCCTCAAGTCATAAAAAAATTTCCCCTATAGTTACATGCACATATATTATTAAAGCATATTATATTATTAAAACATTGCAGGCATTAAATTTTGTAATGAATTTACTGCTTTGGATTATACAAGGCAGAGGTTTGATCCTGTAAATCTTGCTGACAAAAAATGCTATAGCAGGGTTCCCACTCTTCTTGAAAAGGTC-----------------------
Nholsingeri_BrumleyCrk_N916 -----GGTTGCCGGTAATCTTGAACCATTGGCCTCGAATTTGGTGAAAAACCAAAGCAACTCCTCGGAATGGAACGTTGTGTTCGCCAAGTTAAAGGTAGGCAAAAGGCGATAAATTTGATTTAGCTATCACGTTCAAAAAAGACTTTGTTTTAGTTGTCAGTGAAGTACTTCCCATATTGAAGTCCCCCTCCCCCAACAGTACATTCATAAAACAAAGTATTGTTTTTCTTTTCTATATTAAATTAAAAGATAGTAGTTTTGTTAAATTTATCTATTAGCAGATTTCATTAGTATGTATTTATTATTTTTCTACATAAACATAATTGCTTTGATGTATATTTGTGTCTTTTGTATAAATAAATGACTGCTTCTAAATTGTGTCTAATTCAATATTCATTTTAAATTTTATTTGCCATCTGATTTTAAAAATCAGAAAATTACTTTTTTTACTTGCGCCCATCTTTCAATAAATGGGGTCTCTACATATGTCTGCATATAATCTTCTTTTAATTTTCCGAAAAGAATTGCGTAAATTGGCAATATCCGAAGAAGGAAGTAGTCCATCAACTGATAAATATAATAGTAAGTTAATAATCGTTTTATAAGCATATTTCTTTGAATGTTTTTTAATTTTTAAGTTTAGTTTTACCTGTAAAATATTGCATACCAAACTTCTCTCATCTTTGACTCTGTAAGAACATTTCCTCCGTGAAGAGTTCTCACCGTAAGTGGAAAGAGCGCCATATTGTCACATGTTCATTTTCGCGACTCACATGACCTGTTGTTTGGCCCCGTGATCACCACCACATTACTTCCTGGCAAATTCAAAATATTTACCTATGATCACATGGAATTACTCGATGAAGAATTAGACGGAAGGTAAGAAACCTATATAGCCATTGATACGACCAAGAAAGACTACTTGGAAAGTAGCCCTCTTGCTTTTGAAGCTATCGTGGCAAGAAATTTGGCTTTACTCGATTCCACTGCTGAGCAGGAAGTTGTGGTTGCTATGGCCTTATATGCTTAAATATTACTGATAAATTGCCTTAGGTATTTTTTCTATTTTCTGACTTTTTATATATTTTATTTGGTTTCGGATTTTTATAAGTAGTGCAATTTTTTTAAAATTTCAATCACATTTGAACGCATCTTAATACTTTACTACATTAA-A-TTATTCATT--ATTGATTTACTTAATTTCAATAAAAATCGAATGCAGAAGAAATTCATTTTCTAAAATTTTAATAATTTGTGTGCATTTCCTATTTATTTTTAATATAACCTAGTTATCTACACATATGTAGTTTTTAAAAATATTTCTTACCATTGCTGCAAATAGTGCATATAGAGAAAACACTCCTCAAGTCATAAAAAAATTTCCCCTATGGTTACATGCACATATATTATTAAAGCATATTATATTGTTAAAACATTGCAGGCATTAAATTTTGTAATGAATTTACTGCTTTGGATTATACAAGGCAGAGGTTTAATCCTGTAAATCTTGCCAACAAAAAATGCTATAGCAGGGTTCCCACTCTTCTTGAAAAGGTCTTGAATTTTATTTTGAAAACCAA
Nholsingeri_PondCave_N541 -------------------------------------------CGAACAACCAAAGCAACTCCTCAGAATGGAACGTTGTGTTCGCCAAGTTAAAGGTAGGCAAAAGGCGATAAATTTGATTTAGCTATCACGTTCAAAAAAGACTTTGTTTTAGTTGTCAGTGAAGCACTTCCCATATTGAAGTCCCCCTCCCCCAACAGTACATTCATAAAACAAAGTATTGTTTTTCCTTTCTATATTAAATTAAAAGATAGTAGTTTTGTTAAATTTATCTATTAGCAGATTTCATTAGTATGTATTTATTATTTTTCTACATGAACATAATTGCTTTGATGTATATTTGTGTCTTTTGTATAAATAAATGACTGCTTCTAAATTGTGTCTAATTCAATATTCATTTTAAATTTTATTTGCCATCTGATTTTAAAAATCAGAAAATTACTTTTTTTACTTGCGCCCATCTTTCAATAAATGGGGTCTCTACATATGTCTGCATATAATCTTCTTTTAATTTTCCGAAAAGAATTGCGTAAATTGGCAATATCCAAAGAAGGAAGTAGTCCATCAACTGATAAATATAATAGTAAGTTAATAATCGTTTTATAAGCATATTTCTTTGGATGTTTTTTAATTTTTAAGTTTAGTTTTACCTGTAAGATATTGCATACCAAACTTCTCTCATCTTTGACTCTGTAAGAACATTTCCTCCGTGAAGAGTTCTCACCGTAAGTGGAAAGAGCGCCATATTGTCACATGTTCATTTTCGCGACTCACATGACCTGTTGTTTGGCCCCGTGATCACCACCACATTACTTCCTGGCAAATTCAAAATATTTACCTATGATCACATGGAATTACTCGATGAAGAATTAGACGGAAGGTAAGAAACCTATATAGCCATTGATACGACCAAGAAAGACTACTTGGAAAGTAGCCCTCTTGCTTTTGAAGCTATCGTGGCAAGAAATTTGGCTTTACTCGATTCCACTGCTGAGCAGGAAGTTGTGGTTGCTATGGCCTTATATGCTTAAATATTACTGATAAATTGCCTTAGGTATTTTTTCTATTTTCTGACTTTTTATATATTTTATTTGGTTTCGGATTTTTATAAGTAGTGCAAATTTTTTAAAATTGCAATCACATTTGTACGCATCTTAATACTTTACTACATTA--AGTTATTCATT--ATTGATTTACTTAATTTCAATAAAAATCGAATGCAGAAGAAATTCATTTTCTAAAATTTTAATAATTTGTGTGCATTTCCTATTTATTTTTAATATAACCTAGTTATCTACACATATGTAGTTTTTAAAAATATTTCTTACCATTGCTGCAAATAGTACATATAGAGAAAACACTCCTCAAGTCATAAAAAAATTTCCCCTATGGTTACATGCACATATATTATTAAAGCATATTATATTGTTAAAACATTGCAGGCATTAAATTTTGTAATGAATTTACTGCTTTGGATTATACAAGGCAGAGGTTTAATCCTGTAAATCTTGCCAACAAAAAAAGCTATAGCAGGGTTCCCACTCTCCTTGAAAAGGTCTTGAATTTTATTTTGAAAATCAA
Njonesi_CaveSpringCave_N390 TTTATGG------------TTGAACCATTGACCTAGAATTTGGCGAAAAACCAAAGCAACTCCTCGGAATGGAACGTTGTGTTCGCCAAGTTAAAGGTAGGCAAAAGGCGATAAATTTGATTTAGCTACCACGTTCAAAAAAGGGTTTGTTTTAGTTGTCAGTGAAGCCTTTCTCATATTGAAGTCCACCTCCCCCAACAGTACATTCATAAAACAAAGTATTGTTTTTCTTTTCTATATTAAATTAAAAGATAGTAGTTTTGTTAAATTTATCTATTAGCAGATTTCATTAGTATGTATTTATTAATTTTCTGCATAAACATAATTGCTTTGATGTATATTTGTG-TGTTTGTATAAATAAATGACTGCTTCCAAATTGTGTCTAATTCAATATTCATTTTAAATTTTATTTGCCATCTAATTTTAAAAACTAGATAATTACTTTTTTTACTTGCACCCAACTTTCAATAAATGGTTTCTCTACATGTGTCTGCATATAATCTTCTTTTAATTTTCCGAAAAGAATTGCGTAAATTGGCAATATCCAAAGAAGGAAGTAGTCCATCAACTGATAAATATAATAGTAAGTTAATAATCGTTTTATAAGCATATTTCTTTGGATGTTTTTTAATTTTTAAGTTTAGTTTTACCTGTAAGATATTACATACCAAACTTCTCTCATTTTTGATTCTGTAAGAACATTTCCTCCGTGAGGAGATCTCACCGTAAGTGGAAAGAGCGCCATATTGTCACATGTTCATTTTCGCGACTCACATGACCTGTTGTTTGGCCCCGTGATCACCACCACATTACTTCCTGGCAAATTCAAAATATTTACCTATGATCACATGGAATTACTCGATGAAGAATTAGACGGAAGGTAAGAAACCTATATAGCCATTGATACGACCAAGAAAGACTACTTAGAAAGCAGCCCTCTTGCTTTTGAAGCTATCGTGGCAAGAAATTTGGCTTTACTCGATTCCACTGCTGAGCAGGAAGTTGTGGTTGCTATGGCCTTATATGCTTAAATATTACTGATAAATTGCCTTAGGTATTTTTTCTATTTTCTGACTTTTTATATATTATATTTGGTTTTGGATTTTTATAAGCAGTGCTAATTTTTTAAAATTTAAAGCACATTTCTACGCATCTTAATACTTTACTACATTAAAAGTTATTCATTCTATTCATTTACTTAATTTCAATAACAATCGAATGCAGAAAAAATTCATTTTCTAAAATTTTAATAATTTGTGTGCATTTCCTATTTATTTTTAATATAGCCTAGTTATCTACACATATCTGGTTTTTAAAAATATTTCTTAGCATTGCTGCAGATAGTACACATAGAGAAAACACTCCTCAAGTCATAAAAACATTTCCCCTATCATTACATGCACATATATTATTAAAGCATATTATATTATTAAAACATTGCGGGCATTAAATTTTGTAATGAATTTACTGCTTTGGATTATACAAGGCAGAGATTTAATCCTGTAAATCTTGCCGACAGAAAATGCTATAGCAGGGTTCCCACTCTTCTTGAAAAGGTCTTGAATTTTATTTTGAAAACCAA
Nlowderi_ChestnutBranch_N731 TATATGGTTGCCGGCAATCTTGAACCATCG-TCTAGAATTTGGCGAAAAAC-------AACTCGCTCGCTGGAACGTTATGTTCGCCAAGTTAAAGGTAGGCAAAAAGCGATAAATTGGATTTCGCTATCAAGTTCAAAAAAGGCTTTGTTTTAGTTGTCAGTGAAGC--TACCCATATTGAAGACCCCCTCCCCCAACAGTACATTCATAAAACAAAGTATTGTTTTTCTTTTCTATATTAAATTAAAAGATAGTAGTTTTGTTAAATTTATCGAATAGCAAATTTCATTAGTATGTATTTATTATTTTTCTGCATAAACATAATTGCTTTGATGTATATTTGTGTCTTTTGTATAAATAAATGACTGCTTCCAAATTGTGTCTAATTCAATATTCATTTTAAATTTTATTTGCCATCTAATTTTAAAAATTAGAAAATTAACTTTTTTACTTGCGCCCATATTTCAATACATGGTTTCTCTACATGTGTCTGCATATAATCTTCTTTTAATTTTCCGAAAAGAATTGCGTAAATTGGCAATATCCAAAGAAGGAAGTAGTCCAACAACTGATAAATATAATAGTAAGTTAATAATCGTTTTATAAGCATATTT-TTTGGATGTTTTTTAATTCTTAAGTTTAGTTTTACCTGTAAGATATTGCATACCAAACTTCTCTCATCTTTGACTATGTAAGAACATTTCCTCCGTGAAGAGATCTCACCGTAAGTGGAAAGAGCGCCATATTGTCACATGTTCATTTTCGCGACTCACATGACCTGTTGTTTGGCCCCGTGATCACCACCACATTACTTCCTGGCAAATTCAAAATATTTACCTATGATCACATGGAATTACTCGATGAAGAATTAGACGGAAGGTAAGAAACCTATATAGCCATTGATACGATCAAGAAAGACTACTTGGAAAGCAGCCCTCTTGCTTTTGAAGCTATCGTGGCAAGAAATTTGGCTTTACTCGATTCCACTGCTGAGCAGGAAGTTGTGGTTGCTATGGCCTTATATGCTTAAATATTACTGATAAATTGCCTTAGGTATTTTTTCTATTTTCTGACTTTTTATATATTATATTTGGTTTCGGATTTTTATAAGTAGTGCTAATTTTTTAAAATTTAAATCACGTTTGTACGCATTTTAATACTTTACTACATTAAAACTTATTAACATTATTGATTTACTTAATTTCAATACAAATCGAATGCAGAAAAAATTCATTTTCTAAAATTTTAATAATTTGTGTGCATTTTCTATTTATTTTTAATATAGCCTAGTTATCTACACATATCTAGTTTTTAAAAATATTTCTTACCATTGCTGCAGATAGTACATATAGAGAAAACACTCCTCAACTCATAAAAAAGTTTCCCCTATAGTTACATGCACA------------------TATATTATTAAAACATTGCGGGCATTAAATTTTGTAATGAATTTACTGCTTTGGATTATACAAGGCAGAGGTTTAATCCTGTAAATCTTGCCGACAGGAAGTGCTGTAGCAGGGTTCCCACTCTTCTTGAAAAGGTCTTGAATTTTATTTTAAAAACCAA
Nlowderi_upperFiresCreek_N820 TATATGGTTGCCGGCAATCTTGAACCATTGGCCTAGAATTTGGCGAAAAACA------ACTCCTCGGAATGGAACGTTATGTTCGCCAAGTTAAAGGTAGGCAAAAAGCGATAAATTTGATTTCGCTATCACGTTCAAAAAAGGCTTTGTTTTAGTTGTCAGTGAAGC--TACCCATACTGAAGACCCCCTCCCCCAACAGTACATTCATAAAACAAAGTATTGTTTTTCTTTTCTATATTAAATTAAAAGATAGTAGTTTTGTTAAATTTATCGAATAGCAAATTTCATTAGTATGTATTTATTATTTTTCTGCATAAACATAATTGCTTTGATGTATATTTGTGTCTTTTGAATAAATAAATGACTGCTTCCAAATTGTGTCTAATTTAATATTCATTTTAAATTTTATTTGCCATCTAATTTTAAAAATTAGAAAATTAACTTTTTTACTTGCGCCCATATTTCAATACATGTTTTCTCTACATGTGTCTGCATATAATCTTCTTTTAATTTTCCGAAAAGAATTGCGTAAATTGGCAATATCCAAAGAAGGAAGTAGTCCAACAACTGATATATATAATAGTAAGTTAATAATCGTTTTATAAGCATATTTCTTTGGATGTTTTTTAATTCTTAAGTTTAGTTTTACCTGTAAGATATTGCATACCAAACTTCTCTCATCTTTGACTATGTAAGAACATTTCCTCCGTGAAGAGATCTCACCGTAAGTGGAAAGAGCGCCATATTGTCACATGTTCATTTTCGCGACTCACATGACCTGTTGTTTGGCCCCGTGATCACCACCACATTACTTCCTGGCAAATTCAAAATATTTACCTATGATCACATGGAATTACTCGATGAAGAATTAGACGGAAGGTAAGAAACCTATATAGCCATTGATACGACCAAGAAAGACTACTTGGAAAGCAGCCCTCTTGCTTTTGAAGCTATCGTGGCAAGAAATTTGGCTTTACTCGATTCCACTGCTGAGCAGGAAGTTGTGGTTGCTATGGCCTTATATGCTTAAATATTACTGATAAATTGCCATAGGTATTTTTTCTATTTTCTGACTTTTTATATATTATATTTGGTTTCGGATTTTTATAAGTAGTGCTAATTTTTTAAAATTTAAATCACGTTTGTACGCATTTTAATACTTTACTACATTAAAACTTATTAACACTATTGATTTACTTAATTTCAATACAAATCGAATGCAGAAGAAATTCATTTTCTAAAATTTTAATAATTTGTGTGCATTTTCTATTTATTTTTAATATAGCCTAGTTATCTACACATATCTAGTTTTTAAAAATATTTCTTACCATTGCTGCAGATAGTATATATAGAGAAAACACTCCTCAACTCATAAAAAAGTTTCCCCTATAGTTACATGCACA------------------TATATTATTAAAACATTGCAGGCATTAAATTTTGTAATGAATTTACTGCTTTGGATTATACAAGGCAGAGGTTTAATCCTGTAAATCTTGCCGACAGGAAATACTATAGCAGGGTTCCCACTCTTCTTGAAAAGGTCTTGAATTTTATTTTGAAAACCAA
Nlula_LulaFallsCave_G2084 TTTATGGTTGCCGGCAATCTTGAACTATTGGCCTTGAATTTGGCGAAAAACCAAAGCGACTCCTCGGAATGGAACGTTGTGTTCGCCAAGTTAAAGGTTGGCAAAAGGCGATAAATTTGATTTAGCTACCACGTTC--AAAAGGCTTTGTTTTAGTTGTCAGTGAAGCACTTCCCATATTGAAGTCCCCCTCCCCCAACAGTACATTCATAAAACAAAGTATTGTTTTTCTTTTCTACATTAAATTAAAAGATAGCAGTTTTGTTAAATTTATCTATTAGCAGATTTCATTAGTATATATTTATTAATTTTCTAAATAAACATAATTGCTTTGATGTATATTTGTGCCTTTTGTATAAATAAATGACTGCTTCCAAATTGTGTCTAATTCAATATTCATTTTAAATTTTATTTACCATCAAATTTTAAAAATTAGAAAATTACTTTTTTTACTTGCACCCATCTTTCAATAAATGGTTTCTCTACATGTGTCTGCATATAATCTTCTTTTAATTTTCCGAAAAGAATTGCGTAAATTGGCAATATCCAAAGAAGGAAGTAGTCCATCAACTGATAAATATAATAGTAAGTTAATAATCGTTTTATAAGCATATTTCTTTGGATGTTTTTTAATTTTTAAGTTTAGTTTTACCTGTAAGATATTACATACCAAACTTCTCTCATCTTTGATTCTGTAAGAACATTTCCTTCGTGAGGAGATCTCACCGTAAGTGGAAAGAGCGCCATATTGTCACATGTTCATTTTCTCGACTCACATGACCTGTTGTTTGGCCCCGTGATCACCACCACATTACTTCCTGGCAAATTCAAAATATTTACCTATGATCACATGGAATTACTCGATGAAGGATTAGACGGAAGGTAAGAAACCTATATAGCCATTGATACGACCAAGAAAGACTACTTAGAAAGCAGCCCTCTTGCTTTTGAAGTTATCGTGGCAAGAAATTTGGCTTTACTCGATTCCATTGCTGAGCAGGAAGTTGTGGTTGCTATAGCCCTATATGCTTAAATATTACTGATAAATTGCCTTAGGTATTTTTTCTATTTTCTGACTTTTTATATATTATATTTGGTTTTGGATTTTTATAAGTAGTGCTAATTTTTTAAAATTTAAAGCACATTTCTACGCATCTTAATACTTAAGTACATTAAAAGTTATTCCCTCTGTTGATTTACTTAATTTTTATAACAATCGAATGCAGAAGAAATTCATTTTCTAAAATTTTAATAATTTGTGTGCATTTCCTATTTATTTTTAATATGGCCTAGTTATCTACACATATCTGGTTTTTAATAATATTTCTTATCATTGCTGCAGATAGTACATATAGAGAAAACCCTCCTCAAGTCATAAAAACATTTCCCTTATAGTTACATGCACATATATTATTAAAGCATATTATATTATTAAAACATTGCGGGCATTAAATTTTCTAATCAATTTACTGCTTTGGATTATACAAGGCAGAGGTTTAATCCTGTAAATCTTGCCAACAGAAAATGCTATAGC---------ACTCTTCTTGAAAAGGTCTTGAATTTTATTTTGAAAACCAA
Nmimus_NealsSink_N329 TTTATGGTTGCCGGCAATCTTGAACCATTGGCCTCGAATTTGGCGAAAAACCAAAGCAACTCCTCGGAATGGAACGTTGTGTTCGCCAAGTTAAAGGGAGGCAAAAGGCGATAAATTTGATTTAGCTATCACGTTCAAAAAAGACTTTGTTTTAGTTGTCAGTGAAGCACTTCCCATATTGAAGT-CCCCTCCCCCAACAGTACATTCATAAAACAAAGTATTGTTTTTCTTTTCTATATTAAATTAAAAGATAGTAGTTTTGTTAAATTTATCTATTAGCTGATTTCATTAGTATGTATTTATTATTTTTCTACATAAACATAATTGCTTTGATGTATATTTGTGTATTTTGTATAAATAAATGACTGCTTCCAAATTGTGTCTAATTCAATATTCATTTTAAATTTTATTTGCCATCTGATTTTAAAAATCAGAAAATTACTTTTTTTACTTGCGCCCATCTTTCAATAAATGGGGTCTCTACATGTGTCTGCATATAATCTTCTTTTAATTTTCCGAAAAGAATTGCGTAAATTGGCAATATCCAAAGAAGGAAGTAGTCCATCAACTGATAAATACAATAGTAAGTTAATAATGGTTTTATAAGCATATTTCTTTGGATGTTTTTTAATTTTTAAGTTTAGTTTTACCTGTAAAATATTTCATACCAAACTTCTCTCATCTTTGACTCTGTAAGAACATTTCCTCCGTGAAGAGTTCTCGCCGTAAGTGGAAAGAGCGCCATATTGTCACATGTTCATTTTCGCGACTCACATGACCTGTTGTTTGGCCCCGTGATCACCACCACATTACTTCCTGGCAAATTCAAAATATTTACCTATGATCACATGGAATTACTCGATGAAGAATTAGACGGAAGGTAAGAAACCTATATAGCCATTGATACGACCAAGAAAGACTACTTGGAAAGCAGCCCTCTTGCTTTTGAAGCTATCGTGGCAAGAAATTTCGCTTTACTCGATTCCACTGCTGAGCAGGAAGTTGTGGTTGCTATGGCCTTATATGCTTAAATATTACTGATAAATTGCCTTAGGTATTTTTTCTATTTTCTGACTTTTTATATATTTTATTACGTTTCGGATTTTTATAAGTAGTGCAAATTTTTAAAAATTTAAATCACATTTGTACGCATCTTAATACTTTACTACATTAAAAGTTATTCATT--ATTGATTTACTTAATTTCAATAAAAATCGAATGCAGAAGAAATTCATTTTCTAAAATTTTAATAATTTGTGTGCATTTCCTATTTATTTTTAATATAACCTAGTTATCTACACATATGTAGTTTTTAAAAATATTTCTTACCATTGCTGCAAATAGTACATATAGAGAAAACACTCCTCAAGTCATAAAAAAAATTCCCCTATAGTTACATGCACATATATTATTAAAGCATATTATATTATTAAAACATTGCAGGCATTAAATTTTGTAATGAATTTACTGCTTCGGATTATACAAGGTAGAGGTTTAATCCTGTAAATCTTGCCAACAAAAAATGCTATAGCAGGGTTCCCACTCTTCTTGAAAAGGTCTTGAATTT---------------
Nmimus_Straleys_N625 TTTATGGTTGCCGGCAATCTTGAACCATTGGCCTCGAATTTTTCGAAAAACCAAAGCAACTCCTCGGAATGGAACGTTGTGTTCGCCAAGTTAAAGGTAGGCAAAAGGCGATAAATTTGATTTAGCTATCACGTTCAAAAAAGACTTTGTTTTAGTTGTCAGTGAAGCACTTCCCATATTGAAGTCCCCCTCCCCCAACAGTACATTCATAAAACAAAGTATTGTTTTTCTTTTCTATATTAAATTAAAAGATAGTAGTTTTGTTAAATTTATCTATTAGCAGATTTCATTAGTATGTATTTATTATTTTTCTACATAAACATAATTGCTTTGATGTATATTTGTGTATTTTGTATAAATAAATGACTGCTTCCAAATTGTGTCTAATTCAATATTCATTTTAAATTTTATTTGCCATCTGATTTTAAAAATCAGAAAATTACTTTTTTTACTTGCGCCCATCTTTCAATAAATGGGGTCTCTACATGTGTCTGCATATAATCTTCTTTTAATTTTCCGAAAAGAATTGCGTAAATTGGCAATATCCAAAGAAGGAAGTAGTCCATCAACTGATAAATACAATAGTAAGTTAATAATGGTTTTATAAGCATATTTCTTTGGATGTTTTTTAATTTTTAAGTTTAGTTTTACCTGTAAAATATTTCATACCAAACTTCTCTCATCTTTGACTCTGTAAGAACATTTCCTCCGTGAAGAGTTCTCGCCGTAAGTGGAAAGAGCGCCATATTGTCACATGTTCATTTTCGCGACTCACATGACCTGTTGTTTGGCCCCGTGATCACCACCACATTACTTCCTGGCAAATTCAAAATATTTACCTATGATCACATGGAATTACTCGATGAAGAATTAGACGGAAGGTAAGAAACCTATATAGCCATTGATACGACCAAGAAAGACTACTTGGAAAGCAGCCCTCTTGCTTTTGAAGCTATCGTGGCAAGAAATTTCGCTTTACTCGATTCCACTGGTGAGCAGGAAGTTGTGGTTGCTATGGCCTTATATGCTTAAATATTACTGATAAATTGCCTTAGGTATTTTTTCTATTTTCTGACTTTTTATATATTTTATTACGTTTCGGATTTTTATAAGTAGTGCAAATTTTTTAAAATTTAAATCACATCTGTACGCATCTTAATACTTTACTACATTAAAAGTTATTCATT--ATTGATTTACTTAATTTCAATAAAAATCGAATGCAGAAGAAATTCATTTTCTAAAATTTTAATAATTTGTGTGCATTTCCTATTTATTTTTAATATAACCTAGTTATCTACACATATGTAGTTTTTAAAAATATTTCTTACCATTGCTGCAAATAGTACATATAGAGAAAACACTCCTCAAGTCATAAAAAAAATTCCCCTATAGTTACATGCACATATATTATTAAAGCATATTATATTATTAAAACATTGCAGGCATTAAATTTTGTAATGAATTTACTGCTTCGGATTATACAAGGT----GTTTAATTCTGTAAATCTTGCCAACAAAAAATGCTACAGCTGGGTTCTCACTCTTCTTAAAAAGGTCTTGAATTTTATTTTGAAAACCAA
Nnasicus_CaneyFork_N171 -----------------------------GGACTAGAATTTGGCAAAAAACCAAAGCAACTCCTCGGAATGGAACGTTGTGTTCGCCAAGTTAAAGGTAGGCAAACGGCGATAAATTTGATTTAATTATCACGTTC-AAAAAGGCTTTGTTTTAGTTGTCAGTGAAGCACTTCTCATATTGAAGTCCCCCTCCCCCAACAGTACATTCATAAAACAAAGTATTGTTTTTCTTTTCTATATTAAATTAAAAGATAGTAGTTTTGTTAAATTTATCTTTTAGCAGATTTCATTAGTATGTATTTCTTATTTTTCTGCATAAACATAATTGCTTTGATGTATATTTGTGTCTTTTGTATAAATAAATGACTGCTTCCAAATTGTGTCTAATTCAATATTCATTTGAAATTTTATTTGC-ATCTAATTTTAAAAATTAGAAAATTACTTCTTTTACTTGCGCCCATCTTTCAATAAATTGTTTCTCTACATGTGTCTGCATATAATCTTCTTTTAATTTTCCGAAAAGAATTGCGTAAATTGGCAATATCCAAAGAAGGAAGTAGTCCATCAACTGATAAATATAATAGTAAGTTAATAATCGTTTTTTAAGCATATTTCTTTGG-TGTTTTGTAATTTTTAAGTTTAGTTTTACCAGTAAGATATTGCATACCAAACTTTTCTCATCTTTGACTCTGTAAGAACATTTCCTCCGTGAAGAGATCTCACCGTAAGTGGAAAGAGCGCCATATTGTCACATGTTCATTTTCGCGACTCACATGACCTGTTGTTTGGCCCCGTGATCACCACCACATTACTTCCTGGCAAATTCAAAATATTTACCTATGATCACATGGAATTTCTCGATGAAGAATTAGACGGAAGGTAAGAAACCTATATAGCCATTGATACGACCAAGAAAGACTACTTGGAAAGCAGCCCTCTTGCTTTTGAAGCTATCGTGGCAAGAAATTTGGCTTTACTCGATTCCACTGCTGAGCAGGAAGTTGTGGTTGCTATGGCCATATATGCTTAAATATTACTGATAAATTGCCTTAGGTATTTTTTCTATTTTCTGACTTTTTATATACTATATTTGGTTTCGGATTTTTATAAGTAGTGCTAATTTTTTAAAATTTAAATCACATTTGTATGCATCTTAATACTTTACTATGTCAATAATTGTT-----------TTTATTTCGATTAATTAATAAT------------------ATTTCTTGCTGTTCTACCCAGGGATGTAAGCTACATACC--TTTCTTGTGTAGATTAGTTA---------ATAGTTTTGCCAATAAGGCTTCTGAATTTTAAAGTGAATGACACATGCAAAATGCACATATTTCAGTTAATAGAGGTATGTTTTAATTAGTTTCAGGTAAATAATTTTTTTTATTATGCAATATCAGTTCAATATTGTGTGCATTTAGTT------TGAATTT--TAATTTGAATTGTCCACTACTGGTATAGGATATTCCTCA------------AAAATTCAGTAGTGA----------------------------AATTTTGTTTCAGTAGTAAA
Nnasicus_ConnosteeFalls_N696 TTTATGGTTGCCGGCAATCTTGAACCATTGGACTAGAATTTGGCAAAAAACCAAAGAAACTCCTCGGAATGGAAAGTTGTGTTCGCCAAGTTAAAGGTAGGCAAACGGCGATAAATTTGATTTAGTTATCACGTTC-AAAAAGGCTTTGTTTTAGTTGTCAGTGAAGCACTTCTCATATTGAAGTCCCCCTCCCCCAACAGTACATTCATAAAACAAAGTATTGTTTTTCTTTTCTATATTAAATTAAAAGATAGTAGTTTTGTTAAATTTATCTTTTAGCAGATTTCTTTAGTATGTATTTCTTATTTTTCTGCATAAACATAATTGCTTTGATGTATATTTGTGTCTTTTGCATAAATAAATGACTGCTTCCAAATTGTGTCTAATTCAATATTCATTTTAAATTTTATTTGC-ATCTAATTTTAAAAATTAGAAAATTACTTCTTTTACTTGCGCCCATCTTTCAATAAATTGTTTCTCTACATGTGTCTGCATATAATCTTCTTTTAATTTTCCGAAAAGAATTGCGTAAATTGGCAATATCCAAAGAAGGAAGTAGTCCATCAACTGATAAATATAATAGTAAGTTAATAATCGTTTTTTAAGCATATTTCTTTGG-TGTTTTGTAATTTTTAAGTTTAGTTTTACCAGTAAGATATTGCATACCAAACTTTTCTCATCTTTGACTCTGTAAGAACATTTCCTCCGTGAAGAGATCTCACCGTAAGTGGAAAGAGCGCCATATTGTCACATGTTCATTTTCGCGACTCACATGACCTGTTGTTTGGCCCCGTGATCACCACCACATTACTTCCTGGCAAATTCAAAATATTTACCTATGATCACATGGAATTTCTCGATGAAGAATTAGACGGAAGGTAAGAAACCTATATAGCCATTGATACGACCAAGAAAGACTACTTGGAAAGCAGCCCTCTTGCTTTTGAAGCTATCGTGGCAAGAAATTTGGCTTTACTCGATTCCACTGCTGAGCAGGAAGTTGTGGTTGCTATGGCCATATATGCTTAAATATTACTGATAAATTGCCTTAGGTATTTTTTCTATTTTCTGACTTTTTATATACTATATTTGGTTTCGGATTTTTATAAGTAGTGCTAATTTTTTAAAATTTAAATCACATTTGTATGCATCTTAATACTTTACTATGTCAATAATTGTT-----------TTTATTTCGATTAATTAATAAT------------------ATTTCTTGCTGTTCTACCCAGGGATGTAAGCTACATACC--TTTCTTGTGTAGATTAGTTA---------ATAGTTTTGCCAATAAGGCTTCTGAATTTTAAAGTGAATGACACATACAAAATGCACATATTTCAGTTAATAGAGGTATGTTTTAATTAGTTTCAGGTAAATATTTTTTTTTATTATGCAATATTAGTTCAATATTGTGTGCATTTAGTT------TGAATTT--TAATTTGAATTGTCCACTACTGGTATAAGGTTTTCCTCA------------AAAATTCAGTAGTGGGGTATGCACTGC--------------TGAATTTTGTTTCTGTAGTGAA
Nnasicus_CoweeTrain_N189 ---------------------------------------------------------AACTCCTCGGAATGGAACGTTGTGTTCGCCAAGTTAAAGGTAGGCAAACGGCGATAAATTTGATTTAGTTATCACGTTC-AAAAAGGCTTTGTTTTAGTTGTCAGTGAAGCACTTCTCATATTGAAGTCCCCCTCCCCCAACAGTACATTCATAAAACAAAGTATTGTTTTTCTTTTCTATATTAAATTAAAAGATAGTAGTTTTGTTAAATTTATCTTTTAGCAGATTTCATTAGTATGTATTTCTTATTTTTCTGCATAAACATAATTGCTTTGATGTATATTTGTGTCTTTTGTATAAATAAATGACTGCTTCCAAATTGTGTCTAATTCAATATTCATTTTAAATTTTATTTGC-ATCTAATTTTAAAAATTAGAAAATTACTTCTTTTACTTGCGCCCATCTTTCAATAAATTGTTTCTCTACATGTGTCTGCATATAATCTTCTTTTAATTTTCCGAAAAGAATTGCGTAAATTGGCAATATCCAAAGAAGGAAGTAGTCCATCAACTGATAAATATAATAGTAAGTTAATAATCGTTTTTTAAGCATATTTCTTTGG-TGTTTTGTAATTTTTAAGTTTAGTTTTACCAGTAAGATATTGCATACCAAACTTTTCTCATCTTTGACTCTGTAAGAACATTTCCTCCGTGAAGAGATCTCACCGTAAGTGGAAAGAGCGCCATATTGTCACATGTTCATTTTCGCGACTCACATGACCTGTTGTTTGGCCCCGTGATCACCACCACATTACTTCCTGGCAAATTCAAAATATTTACCTATGATCACATGGAATTTCTCGATGAAGAATTAGACAGAAGGTAAGAAACCTATATAGCCATTGATACGACCAAGAAAGACTACTTGGAAAGCAGCCCTCTTGCTTTTGAAGCTATCGTGGCAAGAAATTTGGCTTTACTCGATTCCACTGCTGAGCAGGAAGTTGTGGTTGCTATGGCCATATATGCTTAAATATTACTGATAAATTGCCTTAGGTATTTTTTCTATTTTCTGACTTTTTATATACTATATTTGGTTTCGGATTTTTATAAGTAGTGCTAATTTTTTAAAATTTAAATCACATTTGTATGCATCTTAATACTTTACTATGTCAATAATTGTT-----------TTTATTTCGATTAATTAATAAT------------------ATTTCTTGCTGTTCTACCCAGGGATGTAAGCTACATACC--TTTCTTGTGTAGATTAGTTA---------ATAGTTTTGGCAATAAGGCTTCTGAATTTTAAAGTGAATGACACATACAAAATGCACATATTTCAGTTAATAGAGGCATGTTTTAATTAGTTTCAGGTAAATAATTTTTTTTATTATGCAATATCATTTCAATATTG----------------------------------------------------------------------------------------------------------------------------------------------
Npaynei_Grindstaff_N646 TTTATGGTTGCCGGCAATCTTGAACCATTGGCCTCGAATTTGGCGAAAAACCAAAGCAACTCCTCGGAATGGAACGTTGTGTTCGCCAAGTTAAAGGTAGGCAAAAGGCGATAAATTTGATTTAGCTATCACGTTCAAAAAAGACTTTGTTTTAGTTGTCAGTGAAGCACTTCCCATATTGAAGTCCCCCTCCCCCAACAGTACATTCATAAAACAAAGTATTGTTTTTCTTTTCTATATTAAATTAAAAGATAGTAGTTTTGTTAAATTTATCTATTAGCAGATTTCATTAGTATGTATTTATTATTTTTCTACATAAACATAATTGCTTTGATGTATATTTGTGTCTTTTGTATAAATAAATGACTGCTTCCAAATTGTGTCTAATTCAATATTCATTTTAAATTTTATTTGCCATCTGATT-TAAAAATCAGAAAATTACTTTTTTTACTTGTGCCCATCTTTCAATAAATGGGGTCTCTACATGTGTCTGCATATAATCTTCTTTTAATTTTCCGAAAAGAATTGCGTAAATTGGCAATATCCAAAGAAGGAAGTAGTCCATCAACTGATAAATATAATAGTAAGTTAATAATCGTTTTATAAGCATATTTCTTTGGATGTTTTTTAATTTTTAAGTTTAGTTTTACCTGTAAGATATTGCATACCAAACTTCTCTCATCTTTGACTCTGTAAGAACATTTCCTCCGTGAAGAGTTCTCACCGTAAGTGGAAAGAGCGCCATATTGTCACATGTTCATTTTCGCGACTCACATGACCTGTTGTTTGGCCCCGTGATCACCACCACATTACTTCCTGGCAAATTCAAAATATTTACCTATGATCACATGGAATTACTCGATGAAGAATTAGACGGAAGGTAAGAAACCTTTATAGCCATTGATACGACCAAGAAAGACTACTTGGAAAGCAGCCCTCTTGCTTTTGAAGCTATCGTGGCAAGAAATTTGGCTTTACTCGATTCCACTGCTGAGCAGGAAGTTGTGGTTGCTATGGCCTTATATGCTTAAATATTACTGATAAATTGCCTTAGGTATTTTTTCTATTTTCTGACTTTTTATATATTTTATTTGGTTTCGGATTTTTATAAGTAGTGCAAATTTTTTAAAATTTAAATCACATTTGTACGCATCTTAATACTTTACTACATTAAAAGTTATTCATT--ATTGATTTACTTAATTTCAATAAAAATCGAATGCAGAAGAAATTCATTTTCTAAAATTTTAATAATTTGTGTGCATTTCCTATTTATTTTTAATATAACCTAGTTATCTACACATATGTAGTTTTTAAAAATATTTCTTACCATTGCTGCAAATAGTACATATAGAGAAAACTCTCCTGAAGTCATAAAAAAAATTCCCCTATAGTTACATGCACATATATTATTAAAGCATATTATATTATTAAAACATTGCAGGCATTA-------------------------------------------------------------------------------------------------------------------------------------
Npaynei_NorrisDamCave_N348 TTTATGGTTGCCGGCAATCTTGAATCATTGGCCTCGAATTTGGCGAAAAACCAAAGCAACTCCTCGGAATGGAACGTTGTGTTCGCCAAGATAAAGGTAGGCAAAAGGCGATAAATTTGATTTAGCTATCACGTTCAAAAAAGACTTTGTTTTAGTTGTCAGTGAAGCACTTCCCATATTGAAGTCCCCCTCCCCCAACAGTACATTCATAAAACAAAGTATTGTTTTTCTTTTCTATATTAAATTAAAAGATAGTAGTTTTGTTAAATTTATCTATTAGCAGATTTCATTAGTATGTATTTATTATTTTTCTACATAAACATAATTGCTTTGATGTATATTTGTGTCTTTTGTATAAATAAATGACTGCTTCCAAATTGTGTCTAATTCAATATTCATTTTAAATTTTATTTGCCATCTGATTTTAAAAATCAGAAAATTACTTTTTTTACTTGTGCCCATCTTTCAATAAATGGGGTCTCTACATGTGTCTGCATATAATCTTCTTTTAATTTTCCGAAAAGAATTGCGTAAATTGGCAATATCCAAAGAAGGAAGTAGTCCATCAACTGATAAATATAATAGTAAGTTAATAATCGTTTTATAAGCATATTTCTTTGGATGTTTTTTAATTTTTAAGTTTAGTTTTACCTGTAAGATATTGCATACCAAACTTCTCTCATCTTTGACTCTGTAAGAACATTTCCTCCGTGAAGAGTTCTCACCGTAAGTGGAAAGAGCGCCATATTGTCACATGTTCATTTTCGCGACTCACATGACCTGTTGTTTGGCCCCGTGATCACCACCACATTACTTCCTGGCAAATTCAAAATATTTACCTATGATCACATGGAATTACTCGATGAAGAATTAGACGGAAGGTAAGAAACCTATATAGCCATTGATACGACCAAGAAAGACTACTTGGAAAGCAGCCCTCTTGCTTTTGAAGCTATCGTGGCAAGAAATTTGGCTTTACTCGATTCCACTGCTGAGCAGGAAGTTGTGGTTGCTATGGCCTTATATGCTTAAATATTACTGATAAATTGACTTAGGTATTTTTTCTATTTTCTGACTTTTTATATATTTTATTTGGTTTCGGATTTTTATAAGTAGTGCAAATTTTTTAAAATTTAAATCACATTTGTACGCATCTTAATACTTTACTACATTAAAAGTTATTCATT--ATTGATTTACTTAATTTCAATAAAAATCGAATGCAGAAGAAATTCATTTTCTAAAATTTTAATAATTTGTGTGCATTTCCTATTTATTTTTAATATAACCTAGTTATCTACACATATGTAGTTTTTAAAAATATTTCTTACCATTGCTGCAAATAGTACATATAGAGAAAACTCTCCTGAAGTCATAAAAAAAATTCCCCTATAGTTACATGCACATATATTATTAAAGCATATTATATTATTAAAACATTGCAGGCATTAAATTTTTTAATGAATTTACTGCTTTGGATTATACAAGGCAGAGGTTTAACCC---------------------------------------------------------------------------------
Npaynei_UnakaMtns_N943 TTTATGGTTGCCGGCAATCTTGAACCATTGGCCTCGAATTTGGCGAAAAACCAAAGCAACTCCTCGGAATGGAACGTTGTGTTCGCCAAGTTAAAGGTAGGCACAAGGCGATAAATTTGATTTAGCTATCACGTTCAAAAAAGATTTTGTTTTAGTTGTCAGTGAAGCACTACCCATATTGAAGTCCCTCTCCCCCAACAATACATTCCTAAAACAAAGTATTGTTTTTCTTTTCTATATTAAATTAAAAGATAGTAGTTTTGTTAAATTTATCTATTAACAAATTTCATTAGTATGTATTTATTATTTTTCTACATAAACATAATTGCTTTGATGTATATTTGTGTCTTTTGTATAAATAAATGACTGCTTCCAAATTGTGTCTAATTCAATATTCATTTTAAATTTTATTTGCCATCTGATTTTAAAAATCAGATAATTACTTTTTTTACTTGCGCCCATCTTTCAATAAATGGGGCCTCTACATGTGTCTGCATATAATCTTCTTTTAATTTTCCGAAAAGAATTGCGTAAATTGGCAATATCCAAAGAAGGAAGTAGTCCATCAACTGATAAATATAATAGTAAGTTAATAATCGTTTTATAAGCATATTTCTTTGGATGTTTTTTAATTTTTAAGTTTAGTTTTACCTGTAAGATATTGCATACCAAACTTCTCTCATCTTTGACTCTGTAAGAACATTTCCTCCGTGAAGAGTTCTCACCGTAAGTGGAAAGAGCGCCATATTGTCACATGTTCATTTTCGCGACTCACATGACCTGTTGTTTGGCCCCGTGATCACCACCACATTACTTCCTGGCAAATTCAAAATATTTACCTATGATCACATGGAATTACTCGATGAAGAATTAGACGGAAGGTAAGAAACCTATATAGCCATTGATACGACCAAGAAAGACTACTTGGAAAGCAGCCCTCTTGCTTTTGAAGCTATCGTGGCAAGAAATTTGGCTTTACTCGATTCCACTGCTGAGCAGGAAGTTGTGGTTGCTATGGCCTTATATGCTTAAATATTACTGATAAATTGCCTTAGGTATTTTTTCTATTTTCTGACTTTTTATATATTTTATTTGGTTTCGGATTTTTATAAGTAGTGCAAATTTTTTAAAATTTAAATCACATTTGTACGCATCTTAATACTTTACTACATTAAAAGTTATTCATT--ATTGATTTACTTAATTTCAATAAAAATCGAATGCAGAAGAAATTCATTTTCTAAAATTTTAATAATTTGTGTGCATTTCCTATTTATTTTTAATATAACCTAGTTATCT-CACATATGTAGTTTTTAAAAATATTTCTTACCATTGCTGCAAATAGTACATATAGAGAAAACACTCCTCAAGTCATAAAAAAAATTCCCCTATAGTTACATGCACATATATTATTAAAGCATATTATATTATTAAAACATTGCATGCACTAAATTTTGTAATGAATTTACTGCTTTGGATTATACAAGGCAGAGGTTTAATCCTGTAAATCTTGCCAACAAAAATTGTTATAGCAGGGTTCCCACTCTTCTTGAAAAGGTGTTGAATTT---------------
Npecki_HaskellSims_G3697 ---GCAAAAGCTACCCATACTAACTCTATGGGTCACGTGATCTTGTAAGTTTATAAGA----CTCCGTCTTGGTAAGTGTGTCTACCAAAT--------------------------GGCTTTAGCTACCACTTTCAAAAAAGGGTTTGTTTTAGTTGACAGTGAAGCACTTCCCACATTGAAGTTCCCCTCCTCCAACAGTATATTCACAATGCAAAGTATTGTTTTTCTTTTCCGTATTGAATTAAAAGATAGCATTTTTGTAAAATTTATGTACTAGCAGGTTTCATTAGTATGTATTTATTAAATTTTTGCATAAACATAATTGCTTTGATGCATACTTGTGCGTTTTGTATAAATAAATGACTGCTTTCAAATTGTGTCTAATTCAACATTCATTTTATATTTTATTTGCCATCTATTTTTAAAAATTAGAAAATTACTTTTCTTACTTGCGCTCATCATTCAATAAATGGTCTCTCTACATGTGTCTGCATATAATCTTCTTTTAATTTTCCGAAAAGAATTGCGTAAATTGGCAATATCCAAAGAAGGAAGTAGTCCATCTACTGATAGTTATAATAGTAAGTTAATAATCATTTTATAAGCATATTTCTTTGGTTGTTTTTCGATTTTTAAGTTTAGTTTTACCTGTAAGATATTGCATACCAGACTTCTGTCATCTTTGACTCTGTAAGAACATTTCCTCCGTGAAGAGATCTCACCGTAAGTGGAAAGAGCGCCATATTGTCACATGTTCATTTTCGCGACTCACATGACCTGTTGTTTGGCCCCGTGATCACCACCACATAACTTCCTGGCAAATTCAAAATATTTACCTATGATCACATGGATTTACTCGATGAAGAATTAGATGGAAGGTAAGAAACCTATATAGCCATTGATACGACCAAGAAAGACTACTTGGAAAGCAGTCCTCTTGCTTTTGAAGCTATCGTGGCAAGAAATTTGGCTTTACTCGATTCCACAGCTGAGCAGGAAGTTGTGGTTGCTATGGCCTTATATGCTTAAATATTACCGATAAATTGCCTTAGGTATTTTTTTAAATTTTTGACATTCTATATATTTTATTTGATTTCGGATTTTTATAAGTAATGCAAATTTTTTAAAATTTAAATCTCATTTGTATGCATCTTAATAGTTTGCTGCATGAAAAATTATTCACCC-ATTTATTCACTTAATTTCAATCAAAATCGAATGCAGAAGAAAATCATTTTTTTAAATTTTAATAATTTGTGTGCATTTTCTATTTATTTTTCATATAGCCTAGTTATCTACTCATATTTAGTTGTTAAAAATATTTCTCATCAATGCTGCAGATAGTACATATACAGAAAACTCTCCTCAACTCATGAAAACATTTCCCCTATAGTTATAAGCACATATATTATTAAAGCATGTTATATTATTAAAACTTTGCGGGCATAAAATTCTGTAATGAATTTACTGCCTTAATT--------------------------------------------------------------------------------------------------------
Npecki_HurricaneMazeCave_G2100 --------AGCTACCTATACTAACTCTATGGGTCACGTGATCTTGTAAGTTTATAAGA----CTCCGTCTTGGTAAGTGTGTCTACCAAAT--------------------------GGCTTTAGCTACCACTTTCAAAAAAGGGTTTGTTTTAGTTGACAGTGAAGCATTTCCCACATTGAAGTTCCCCTCCTCCAACAGTATATTCACAATACAAAGTATTGTTTTTCTTTTCCGTATTGAATTAAAAGATAGCATTTTTGTAAAATTTATGTACTAGCAGGTTTCATTAGTATGTATTTATTAAATTTTTGCATAAACATAATTGCTTTGATGCATACTTGTGCGTTTTGTATAAATAAATGACTGCTTTCGAATTGTGTCTAATTCAACATTCATTTTATATTTTATTTGCCATCTATTTTTAAAAATTAGAAAATTACTTTTCTTACTTGCGCTCATCATTCAATAAATGGTCTGTCTACATGTGTCTGCATATAATCTTCTTTTAATTTTCCGAAAAGAATTGCGTAAATTGGCAATATCCAAAGAAGGAAGTAGTCCATCTACTGATAGTTATAATAGTAAGTTAATAATCGTTTTATAAGCATATTTCTTTGGTTGTTTTTTGATTTTTAAGTTTAGTTTTACCTGTAAGATATTGCATACCAGACTTCTTTCATCTTTGACTCTGTAAAAACATTTCCTCCGTGAAGAGATCTCACCGTAAGTGGAAAGAGCGCCATATTGTCACATGTTCATTTTCGCGACTCACATGACCTGTTGTTTGGCCCCGTGATCACCACCACATAACTTCCTGGCAAATTCAAAATATTTACCTATGATCACATGGATTTACTCGATGAAGAATTAGATGGAAGGTAAGAAACCTATATAGCCATTGATACGACCAAGAAAGACTACTTGGAAAGCAGTCCTCTTGCTTTTGAAGCTATCGTGGCAAGAAATTTGGCTTTACTCGATTCCACTGCTGAGCAGGAAGTTGCGGTTGCTATGGCCTTATATGCTTAAATATTACTGATAAATTGCCTTAGGTATTTTTTAAAATTTTTGACATTTTAATTATTTTATTTGGTTTCAGATTTTTATAAGTAATGTAATTTTTTTAAAATTTAAATGTCATTTGTATGCATCTTAATACTTTGCTGCATGAAAAATTATTCACCC-ATTTATTTGCTTAATTTCAATCAAAATCGAATGCAGAAGAAATTCATTTTTTAAAATTTTAATAATTTGTGTGCATTTTCTATTTATGTTTCATATAGCCTACTTATCTACTCATATTTAGTTGTTAAAAATATTTCTCATCAATGCTGCAGATAGTACATATATAGAAAACTCTCCTCAACTCATGAAAACATTTCCCCTATAGTTATAAGCACATATATTATTAAAGCATGTTATATTATTAAAACTTTGCGGGCATAAAATTCTGT-----------------------------------------------------------------------------------------------------------------------------
Npecki_Monteagle_N062 ---GCAAAGGCTACCCATACTAACTCTATGGGTCACGTGATCCTGTAAGTTTATAAGA----CTCCGTCTTGGTAAGTGTGTCTACCGAAT--------------------------GGCTTTAGCTACCACTTTCAAAAAAGGGTTTGTTTTAGTTGACAGTGAAGCATTTCCCACATTGAAGTTCCCCTCCTCCAACAGTATATTCACAATACAAAGTATTGTTTTTCTTTTCCGTATTGAATTAAAAGATAGCATTTTTGTAAAATTTATGTACTAGCAGGTTTCATTAGTATGTATCTATTAAATTTTTGCATAAACATAATTGCTTTGATGCATACTTGTGCGTTTTGTATAAATAAATGACTGCTTTCAAATTGTGTCTAATTCAACATTCATTTTATATTTTATTTGCCATCTATTTTTAAAAATTAGAAAATTACTTTTCTTACTTGCGCTCATCATTCAATAAATGGTCTCTCTACATGTGTCTGCATATAATCTTCTTTTAATTTTCCGAAAAGAATTGCGTAAATTGGCAATATCCAAAGAAGGAAGTAGTCCATCTACTGATAGTTATAATAGTAAGTTAATAATCGTTTTATAAGCATATTTGTTTGGTTGTTTTTTGATTTTTATGTTTAGTTTTACCTGTAAGATATTGCATACCAGACTTCTTTCATCTTTGACTCTGTAAGAACATTTCCTCCGTGAAGAGATCTCACCGTAAGTGGAAAGAGCGCCATATTGTCACATGTTCATTTTCGCGACTCACATGACCTGTTGTTTGGCCCCGTGATCACCACCACATAACTTCCTGGCAAATTCAAAATATTTACCTATGATCACATGGATTTACTCGATGAAGAATTAGATGGAAGGTAAGAAACCTATATAGCCATTGATACGACCAAGAAAGACTACTTGGAAAGCAGTCCTCTTGCTTTTGAAGCTATCGTGGCAAGAAATTTGGCTTTACTCGATTCCACTGCTGAGCAGGAAGTTGTGGTTGCTATGGCCTTATATGCTTAAATATTACTGATAAATTGCCTTAGGTATTTTTTAAAATTTTTGACATTTTATATATTTTATTTGGTTTCGGATTTTTATAAGTAATGCAAATTTTTTAAAATTTAAATCTCATTTGTATGCATCTTAATACTTTGCAGCATGAAAAATTATTCACCC-ATTTATTCACTTAATTTCAATCAAAATCGAATGAAGAAGAAATTCATT--------TTTTAATAATTTGTGTGCATTTTCTATTTATTTTTCATATAGCCTACTTATCTACTCATATTTAGTTGTTAAAAATATTTCTCATCAATGCTGCAGATAGTACATATACAGAAAACTCTACTCAACTCATGAAAACATTTCCCCTATAGTTATAAGCACATATATTATTAAAGCATGTTATATTATTAAAACTTTGCGGGCATAATATTCTGTAATGAATTTACTGCTTTAATTTATACAGGGCAGAGGTTAAATCCTGTAAATCTTGCTGACAGAAAATGCTATAGCAGGGTTCCCACT---CTTGAAAAGGTCTTGGATTCTATTTTGAAAAC---
Nperlakyi_SChimneys_N1079 TTTAAGGTTGGCGGCAATCTTGAACCATTGGCCTAGAATTTGGCGAAAAACCAAAGCAACTCCTCGGAATGGAACGTTGTGTTCGCCAAGTTAAAGGTAGGCAAAAGGCGATAAATTTGATTTAGCTAGCACGTTCAAAAAAGGCTTTGTTTTAGTTGTCAGTGAAGCACTTCCCATATTGAAGTCCATCTCCTTCAACAGTACATTCATAAAACAAAGTATTGTTTTTCTTTTCTACATTAAATTAAAAGATAGTAGTTTTGTTAAATTTATCTATTAGCAGATTTCATTAGTATGTATTTATTAATTTTCTGCATAAACATAATTGCTTTGATGTATATTTGTG-TGTTTGTATAAATAAATGACTGCTTCCAAATTGTGTCTAATTCAATATTCATTTTAAATTTTATTTGCCATCTAATTTTAAACACTAGATAATTACTTTTTTTACTTGCACCCATCTTTCAATAAATGGTTTCTCTACATGTGTCTGCATATAATCTTCTTTTAATTTTCCGAAAAGAATTGCGTAAATTGGCAATATCCAAAGAAGGAAGTAGTCCATCAACTGATAAATATAATAGTAAGTTAATAATCGTTTTATAAGCATATTTCTTCAGATGTTTTTTAATTTTTAAGTTTAGTTTTACCTGTAAGATATTACATACCAAACTTCTCTCATTTTTGATTCTGTAAGAACATTTCCTCCGTGAGGAGATCTCACCGTAAGTGGAAAGAGCGCCATATTGTCACATGTTCATTTTCGCGACTCACATGACCTGTTGTTTGGCCCCGTGATCACCACCACATTACTTCCTGGCAAATTCAAAATATTTACCTATGATCACATGGAATTACTCGATGAAGAATTAGACGGAAGGTAAGAAACCTATATAGCCATTGATACGACCAAGAAAGACTACTTAGAAAGCATCCCTCTTGCTTTTGAAGCTATCGTGGCAAGAAATTTGGCTTTACTCGATTCCACTGCTGAGCAGGAAGTTGTGGTTGCTATGGCCTTATATGCTTAAATATTACTGATAAATTGCCTTAGGTATTTTTTCTATTTTCTGTCTTTTTATATATTATATTTCGTTTTGAATTTTTATAAGTAGTGCTAATTTTTTAAAATTTAAAGCACATTTCTACGCATCTTAATACTTTACTACATTAAAAGTTATTCATTCTATTGATTTACTTAATTTCAATAACAATCGAATGCAGAAGAAATTCATTTTCTAAAATTTTAATAATTTGTGTGCATTTCCTATTTATTTTTAATATAGCCTAGTTATCTACACATATCTGGTTTTTAAAAATATTTCTTAACATTGCTGCAGATAGTACATATAGAGAAAACACTCCTCAAGTCATAAAAACATTTCCCCTATAGTTACATGCACA------------------TATATTATTAAAACATTGCGGGCATTAAATTTTGTATTGAATTTACTGCTTTGGATTATACAAGGCAGAGATTTAATCCTGTAAATCTTGCCGACAGAAAATGCTATAGCAGGGTTCCCACTCTTCTTGAAAAGGTCTTGAATTTTATTTTGAAAACCAA
Nperlakyi_SChimneys_N1080 TTTAAGGTTGGCGGCAATCTTGAACCATTGGCCTAGAATTTGGCGAAAAACCAAAGCAACTCCTCGGAATGGAACGTTGTGTTCGCCAAGTTAAAGGTAGGCAAAAGGCGATAAATTTGATTTAGCTAGCACGTTCAAAAAAGGCTTTGTTTTAGTTGTCAGTGAAGCACTTCCCATATTGAAGTCCATCTCCTTCAACAGTACATTCATAAAACAAAGTATTGTTTTTCTTTTCTACATTAAATTAAAAGATAGTAGTTTTGTTAAATTTATCTATTAGCAGATTTCATTAGTATGTATTTATTAATTTTCTGCATAAACATAATTGCTTTGATGTATATTTGTG-TGTTTGTATAAATAAATGACTGCTTCCAAATTGTGTCTAATTCAATATTCATTTTAAATTTTATTTGCCATCTAATTTTAAACACTAGATAATTACTTTTTTTACTTGCACCCATCTTTCAATAAATGGTTTCTCTACATGTGTCTGCATATAATCTTCTTTTAATTTTCCGAAAAGAATTGCGTAAATTGGCAATATCCAAAGAAGGAAGTAGTCCATCAACTGATAAATATAATAGTAAGTTAATAATCGTTTTATAAGCATATTTCTTCAGATGTTTTTTAATTTTTAAGTTTAGTTTTACCTGTAAGATATTACATACCAAACTTCTCTCATTTTTGATTCTGTAAGAACATTTCCTCCGTGAGGAGATCTCACCGTAAGTGGAAAGAGCGCCATATTGTCACATGTTCATTTTCGCGACTCACATGACCTGTTGTTTGGCCCCGTGATCACCACCACATTACTTCCTGGCAAATTCAAAATATTTACCTATGATCACATGGAATTACTCGATGAAGAATTAGACGGAAGGTAAGAAACCTATATAGCCATTGATACGACCAAGAAAGACTACTTAGAAAGCATCCCTCTTGCTTTTGAAGCTATCGTGGCAAGAAATTTGGCTTTACTCGATTCCACTGCTGAGCAGGAAGTTGTGGTTGCTATGGCCTTATATGCTTAAATATTACTGATAAATTGCCTTAGGTATTTTTTCTATTTTCTGTCTTTTTATATATTATATTTCGTTTTGAATTTTTATAAGTAGTGCTAATTTTTTAAAATTTAAAGCACATTTCTACGCATCTTAATACTTTACTACATTAAAAGTTATTCATTCTATTGATTTACTTAATTTCAATAACAATCGAATGCAGAAGAAATTCATTTTCTAAAATTTTAATAATTTGTGTGCATTTCCTATTTATTTTTAATATAGCCTAGTTATCTACACATATCTGGTTTTTAAAAATATTTCTTAACATTGCTGCAGATAGTACATATAGAGAAAACACTCCTCAAGTCATAAAAACATTTCCCCTATAGTTACATGCACA------------------TATATTATTAAAACATTGCGGGCATTAAATTTTGTATTGAATTTACTGCTTTGGATTATACAAGGCAGAGATTTAATCCTGTAAATCTTGCCGACAGAAAATGCTATAGCAGGGTTCCCACTCTTCTTGAAAAGGTCTTGAATTTTATTTTGAAAACCAA
Nreclusus_Clingmans_N252 ---------------------------------TAGAATTTGGCGAAAAACCAAAGCAACTCCTCAGAATGGAACGTTGTGGCCGCCAAGTTAAAGGTAGGCAAAAGTCGATAAATTTGATTTAGCTACCACGTTCAAAAAAGGGTTTGTTTTAGTTGTCAGTGAAGCATTTCCCATATTGAAGTCCACCTCCCCCAACAGTACATTCATAAAACAAAGTATTGTTTTTCTTTTCTATATTAAATTAAAAGATAGTAGTTTTGTTAAATTTATCTATTAGCAGATTTCATTAGTATGTATTTATTAATTTTCTGCATAAACATAATTGCTTTGATGTATATTTGTG-TGTTTGTATAAATAAATGACTGCTTTCAAATTGTGTCTA-------ATTCATTTTAAATTTTATTTGCCATCTAATTTTAAAAACTAG---ATTACTTTTTTTACTTGCACCCATCTTTCAATAAATGGTTTCTCTACATGTGTCTGCATACAATCTTCTTTTAATTTTCCGAAAAGAATTGCGTAAATTGGCAATATCCAAAGAAGGAAGTAGTCTATCAACTGATAAATATAATAGTAAGTTAATAATCGTTTTATAAGCATATTTCTTTGGATGTTTTTTAATTTTTAAGTTTAGTTTTACCTGTAAGATATTACATACCAAACTTCTCTCATTTTTGATTCTGTAAGAACATTTCCTCCGTGAGGAGATCTCACCGTAAGTGGAAAGAGCGCCATATTGTCACATGTTCATTTTCGCGACTCACATGACCTGTTGTTTGGCCCCGTGATCACCACCACATTACTTCCTGGCAAATTCAAAATATTTACTTATGATCACATGGAATTACTCGATGAAGAATTAGACGGAAGGTAAGAAACCTATATAGCCATTGATACGACCAAGAAAGACTACTTAGAAAGCAGCCCTCTTGCTTTTGAAGCTATCGTGGCAAGAAATTTGGCTTTACTCGATTCCACTGCTGAGCAGGAAGTTGTGGTTGCTATGGCCTTATATGCTTAAATATTACCGATAAATTGCCTTAGGTATTTTTTCTATTTTTTGACTTTTTATATATTATATTTGGTTTTGGATTTTTATAAGTAGTGCTAATTTTTTAAAATTTAAAGCACATTTCTACGCATCTTAAT------GTACATTAAAAGTTATTCACTCTATTGATTTACTTAATTTCAATAACAATCGAATGCAGAAGAAATTCATTTTCTAAAATTTTAATAATTTGTGTGCATTTCCTATTTATTTTTAATATAGCCTCGTTTTCTACACATATATGGTTTTTAAAAATATTTCTTAGCATTGCTGCAGATAGTACATATAGAGAAAACACTCCTCAAGTCATAAAAACATTTCCCCTATAGTTACATGCACA------------------TATATTATTAAAGCATTGCGGGCATTAAATTTTGTAATGAATTTACTACTTTGGATTATACAAGGCAGAGGTTTAATCCTATAAAACTTGTCGACAGAAAATGCTATAGCAGGGTTCCCACTTTTCTAGAAAAGGTCTTGAATTTTATTTTGAAAACCAA
Nreclusus_Newfound_N259 TTTATGGTTGCCGGCTAGCTTGAACCATTGGTCTAGAATTTGGCGAAAAACCAAAGCAACTCCTCGGAATGGAACGTTGTGTTCGCCAAGTTAAAGGTAGGCAAAAGGCGATAAATTTGATTTAGCTACCACGTTCAAAAAAGGGTTTGTTTTAGTTGTCAGTGAAGCACTTCCCATATTGAAGTCCACCTCCCCCAACAGTACATTCATAAAACAAAGTATTGTTTTTCTTTTCTATATTAAATTAAAAGATAGTAGTTTTGTTAAATTTATCTATTAGCAGATTTCATTAGTATGTATTTATTAATTTTCTGCATAAACATAATTGCTTTGATGTATATTTGTG-TGTTTGTATAAATAAATGACTGCTTCCAAATTGTGTCTAATTCAATATTCATTTTAAATTTTATTTGCCATCTAATTTTAAAAACTAG---ATTACTTTTTTTACTTGCACCCATCTTTCAATAAATGGTTTCTCTACATGTGTCTGCATACAATCTTCTTTTAATTTTCCGAAAAGAATTGCGTAAATTGGCAATATCCAAAGAAGGAAGTAGTCCATCAACTGATAAATATAATAGTAAGTTAATAATCGTTTTATAAGCATATTTCTTTGGATGTTTTTTAATTTTTAAGTTTAGTTTTACCTGTAAGATATTACATACCAAACTTCTCTCATTTTTGATTCTGTAAGAACATTTCCTCCGTGAGGAGATCTCACCGTAAGTGGAAAGAGCGCCATATTGTCACATGTTCATTTTCGCGACTCACATGACCTGTTGTTTGGCCCCGTGATCACCACCACATTACTTCCTGGCAAATTCAAAATATTTACTTATGATCACATGGAATTACTCGATGAAGAATTAGACTGAAGGTAAGAAACCTATATAGCCATTGATACGACCAAGAAAGACTACTTAGAAAGCAGCCCTCTTGCTTTTGAAGCTATCGTGGCAAGAAATTTGGCTTTACTCGATTCCACTGCTGAGCAGGAAGTTGTGGTTGCTATGGCCTTATATGCTTAAATATTACTGATAAATTGCCTTAGGTATTTTTTCTATTTTCTGACTTTTTATATATTATATTTGGTTTTGGATTTTTATAAGTAGTGCTAATTTTTTAAAATTTAAAGCACATTTCTACGCATCTTAAT------CTACATTAAAAGTTATTCACTCTATTGATTTACTTAATTTCAATAACAATCGAATGCAGAAGAAATTCATTTTCTAAAATTTTAATAATTTGGGTGCATTTCCTATTGTTTTTTAATATAGCCTAGTTTTCTACACATATCTGGTTTTTAAAAATATTTCTTAGCATTGCTGCAGATAGTACATATAGAGAAAACACTCCTCAAGTCATAAAAACATTTCCCCTATAGTTACATGCACATATATTATTAAAGCATATTATATTATTAAAACATTGCGGGCATTAAATTTTGTAATGAATTTACTACTTTGGATTATACAAGGCAGAGGTTTAATCCTGTAAATCTTGCCGACAGAAAAT----------------------------------------------------------
Nreclusus_Noland_N1051 ---ATGGTTGCCGGCAAGCTTGAACCATTGGCCTAGAATTTGGCGAAAAACCAAAGCAACTCCTCGGAATGGAACGTTGTGTTCGCCAAGTTAAAGGTAGGCAAAAGGCGATAAATTTGATTTAGCTACCACGTTC-AAAAAGGGTTTGTTTTAGTTGTCAGTGAAGCACTTCCCATATTGAAGTCCACCTCCCCCAACAGTACATTCATAAAACAAAGTATTGTTTTTCTTTTCTATATTAAATTAAAAGATAGTAGTTTTGTTAAATTTATCTATTAGCAGATTTCATTAGTATGTATTTATTAATTTTCTGCATAAACATAATTGCTTTGATGTATATTTGTG-TGTTTGTATAAATAAATGACTGCTTTCAAATTGTGTCTAATTCAATATTCATTTTAAATTTTATTTGCCATCTAATTTTAAAAACTAG---ATTACTTTTTTTACTTGCACCCATCTTTCAATAAATGGTTTCTCTACATGTGTCTGCATACAATCTTCTTTTAATTTTCCGAAAAGAATTGCGTAAATTGGCAATATCCAAAGAAGGAAGTAGTCCATCAACTGATAAATATAATAGTAAGTTAATAATCGTTTTATAAGCATATTTCTTTGGATGTTTTTTAATTTTTAAGTTTAGTTTTACCTGTAAGATATTACATACCAAACTTCTCTCATTTTTGATTCTGTAAGAACATTTCCTCCGTGAGGAGATCTCACCGTAAGTGGAAAGAGCGCCATATTGTCACATGTTCATTTTCGCGACTCACATGACCTGTTGTTTGGCCCCGTGATCACCACCACATTACTTCCTGGCAAATTCAAAATATTTACTTATGATCACATGGAATTACTCGATGAAGAATTAGACGGAAGGTAAGAAACCTATATAGCCATTGATACGACCAAGAAAGACTACTTAGAAAGCAGCCCTCTTGCTTTTGAAGCTATCGTGGCAAGAAATTTGGCTTTACTCGATTCCACTGCTGAGCAGGAAGTTGTGGTTGCTATGGCCTTATATGCTTAAATATTACTGATAAATTGCCTTAGGTATTTTTTCTATTTTCTGACTTTTTATATATTATATTTGGTTTTGGATTTTTATAAGTAGTGCTAA-TTTTTAAAATTTAAAGCACATTTCTACGCATCTTAATACTTTAGTACATTAAAAGTTATTCACTCTATTGATTTACTTAATTTCAATAACAATCGAATGCAGAAGAAATTCATTTTCTAAAATTTTAATAATTTGTGTGCATTTCCTATTTATTTTTAATATAGCCTAGTTATCTACACATATCTGGCTTTTAAAAATATTTCTTAGCATTGCTGCAGGTAGTACATATAGAGAAAACACTCCTCAAGTCATAAAAACATTTCCCCTATAGTTACATGCACA------------------TATATTATTAAAGCATAGCGGGCATTAAATTTTGTAATGAATTTACTACTTTGGATTATACAAGGCAGAGGTTTAATCCTGTAAATCTTGCCGACAGAAAATGCTATAGCAGGGTTCCCACTTTTCTAGAAAAGGTCTTGAATTTTATTTTGAAAACCAA
Nreclusus_Smokemont_N1020 TTTATGGTTGCCGGCAAGCTTGAACCATTGGCCTAGAATTTGGCGAAAAACCAAAGCAACTCCTCGTAATGGAACGTTGTGTTCGCCAAGTTAAAGGTAGGCAAAAGGCGATAAATTTGATTTAGCTACCACGTTCAAAAAAGGGTTTGTTTTAGTTGTCAGTGAAGCACTTCCCATATTGAAGTCCACCTCCCCCAACAGTACATTCATGAAACAAAGTATTGTTTTTCTTTTCTATATTAAATTAAAAGATAGTAGTTTTGTTAAATTTATCTATTAGCAGATTTCATTAGTATGTATTTATTAATTTTCTGCATAAACATAATTGCTTTGATGTATATTTGTG-TGTTTGTATAAATAAATGACTGCTTCCAAATTGTGTTTAATTCAATATTCATTTTAAATTTTATTTGCCATCTAATTTTAAAAACTAG---ATTACTTTTTTTACTTGCACCCATCTTTCAATAAATGGTTTCTCTACATGTGTCTGCATACAATCTTCTTTTAATTTTCCGAAAAGAATTGCGTAAATTGGCAATATCCAAAGAAGGAAGTAGTCTATCAACTGATAAATATAATAGTAAGTTAATAATCGTTTTATAAGCATATTTCTTTGGATGTTTTTTAATTTTTAAGTTTAGTTTTACCTGTAAGATATTACATACCAAACTTCTCTCATTTTTGATTCTGTAAGAACATTTCCTCCGTGAGGAGATCTCACCGTAAGTGGAAAGAGCGCCATATTGTCACATGTTCATTTTCGCGACTCACATGACCTGTTGTTTGGCCCCGTGATCACCACCACATTACTTCCTGGCAAATTCAAAATATTTACTTATGATCACATGGAATTACTCGATGAAGAATTAGACGGAAGGTAAGAAACCTATATAGCCATTGATACGACCAAGAAAGACTACTTAGAAAGCAGCCCTCTTGCTTTTGAAGCTATCGTGGCAAGAAATTTGGCTTTACTCGATTCCACTGCTGAGCAGGAAGTTGTGGTTGCTATGGCCTTATATGCTTAAATATTACTGATAAATTGCCTTAGGTATTTTTTCTATTTTCTGACTTTTTATATATTATATTTGGTTTTGGATTTTTATAAGTAGTGCTAATTTTTTAAAATTTAAAGCACATTTCTACGCATCTTAAT------CTACATTAAAAGTTATTCACTCTATTGATTTACTTAATTTCAATAACAATCGAATGCAGAAGAAATTCATTTTCTAAAATTTTAATAATTTGGGTGCATTTCCTATTTATTTTTAATATAGCCTAGTTTTCTACACATATCTGGTTTTTAAGAATATTTCTTAGCATTGCTGCAGATAGTACATATAGAGAAAACACTCCTCAAGTCATAAAAACATTTCCCCTATAGTTACATGCACATATATTATTAAAGCATATTATATTATTAAAACATTGCGGGCATTAAATTTTGTAATGAATTTACTACTTTGGATTATACAAGGCAGAGGTTTAATCCTGTAAATCTTGCCGACAGAAAATGCTATAGCAGGGTTCCCACTCTTCTTGAAAAGGTCTTGAATTTTATATTGAAA-----
Nroanensis_IngramBranch_N926 TTTATGGTTGCCGGCAATCTTGAATCATTGGCCTCGAATTTGGCGAAAAACCAAAGCAACTCCTCGGAATGGAACATTGTGTTCGCCAAGTTAAAGGTAGGCAAAAGGCGATAAATTTGATTTAGCTATCACGTTCAAAAAAGACTTTGTTTTAGTTGTCAGTGAAGCACTTCCCATATTGAAGTCCCCCTCCCCCAACAGTACATTCATAAAACAAAGTATTGTTTTTCTTTTCTATATTAAATTAAAATATAGTAGTTTTGTTAAATTTATCTATTAGCATATTTCATTAGTATGCATTTATTATTTTTCTACATAAACATAATTACTTTGATGTATATTTGTGTCTTTTGTATAAATAAATGACTGCTTCCAAATTGTGTCTAATTCAATATTCATTTTAAATTTTATTTGCCATCTGATTTTAAAAATCAGAAAATTACTTTTTTTACTTGTGCCCATCTTTCAATAAATGGGGTCTCTACATGTGTCTGCATATAATCTTCTTTTAATTTTCCGAAAAGAATTGCGTAAATTGGCAATATCCAAAGAAGGAAGTAGTCCATCAACTGATAAATATAATAGTAAGTTAATAATCGTTTTATAAGCATATTTCTTTGGATGTTTTTTAATTTTTAAGTTTAGTTTTACCTGTAAGATATTGCATACCAAACTTCTCTCATCTTTGACTCTGTAAGAACATTTCCTCCGTGAAGAGTTCTCACCGTAAGTGGAAAGAGCGCCATATTGTCACATGTTCATTTTCGCGACTCACATGACCTGTTGTTTGGCCCCGTGATCACCACCACATTACTTCCTGGCAAATTCAAAATATTTACCTATGATCACATGGAATTACTCGATGAAGAATTAGACGGAAGGTAAGAAACCTATATAGCCATTGATACGACCAAGAAAGACTACTTGGAAAGCAGCCCTCTTGCTTTTGAAGCTATCGTGGCAAGAAATTTGGCTTTACTCGATTCCACTGCTGAGCAGGAAGTTGTGGTTGCTATGGCCTTATATGCTTAAATATTACTGATAAATTGCCTTAGGTATTTTTCCTATTTTCTGACTTTTTATATATTTTATTTGGTTTCGGATTTTTATAAGTAGTGCAAATTTTTTAAAATTTAAATCACATTTGTACGCATCTTAATACTTTACTACATTAAAAGTTATTCATT--ATTGATTTACTTAATTTCAATAAAAATCGAATGTAGAAGAAATTCATTTTCTAAAATTTTAATAATTTGTGTGCATTTCCTATTTATTTTTAATATAACCTAGTTATCTACAAATATGTAGTGTTTAAAAAT--------------------------------------------------------------TTCCCCTATAGTTACATGCACATATATTATTAAAGCATATTATATTATTAAAACATTGCAGGCATTAAATTTTGTAATGAATTTACTGCTTTGGATTATACAAGGCAGAGGTTTAATCCTGTAAATCTTGCCAACAAAAAATGCTATAGCAGGGTTCCCACTCTTCTTGAAAAGGTCTTGAATTTTATTTTGAAAACCAA
Nroanensis_N_CarversGap_N928 ----------------ATCTTGAACCATTGGCCTCGAATTTGGCGAAAAACCAAAGCAACTCCTCGGAATGGAACGTTGTGTTCGCCAAGTTAAAGGTAGGCAAAAGGCGATAAATTTGATTTAGCTATCACGTTCAAAAAAGACTTTGTTTTAGTTGTCAGTGAAGCACTTCCCATATTGAAGTCCCCCTCCTCCAACAGTACATTCCTAAAACAAAGTATTGTTTTTCTTTTCTATATTAAATTAAAAGATAGTAGTTTTGTTAAATTTATCTACTAACAAATTTCATTAGTATGTATTTATTATTTATCTACATAAACATAATTGCTTTGATTTATATTTGTGTCTTTTGTATAAATAAATGACTGCTTCCAAATTGTATCTAATTCAATATTCATTTTAAATTTTATTTGCCATCTGATTTTAAAAATCAGAAAATTATTTTTTTTACTTGAGCCCATCTTTCAATAAATGGGGTCTCTACATGTGTCTGCATATAATCTTCTTTTAATTTTCCGAAAAGAATTGCGTAAATTGGCAATATCCAAAGAAGGAAGTAGTCCATCAACTGATAAATATAATAGTAAGTTAATAATCGTTTTATAAGCATATTTCTTTGGATGTTTTTTAATTTTTAAGTTTAGTTTTACCTGTAAGTTATTGCATACCAAACTTCTCTCATCTTTGTCTCTGTAAGAACATTTCCTCCGTGAAGAGTTCTCACCGTAAGTGGAAAGAGCGCCATATTGTCACATGTTCATTTTCGCGACTCACATGACCTGTTGTTTGGCCCCGTGATCACCACCACATTACTTCCTGGCAAATTCAAAATATTTACCTATGATCACATGGAATTACTCGATGAAGAATTAGACGGAAGGTAAGAAACCTTTATAGCCATTGATACGACCAAGAAAGACTACTTGGAAAGCAGCCCTCTTGCTTTTGAAGCTATCGTGGCAAGAAATTTGGCTTTACTCGATTCCACTGCTGAGCAGGAAGTTGTGGTTGCTATGGCCTTATATGCTTAAATATTACTGATAAATTGCCTTAGGTATTTTTCCTATTTTCTGACTTTTTATATATTTTATTTGGTTTCAGATTTTTATAAGTAGTGCAAATTTTGTAAAATTTAAATCACATTTGTACGCATCTTAATACTTTACTACATTAAAAGTTATTCATT--ATTGATTTACTTAATTTCAATAAAAATCGAATGCAGACGAAATTCATTTTCTAAAATTTTAATAATTTGTGTGCATTTCCTATTTATTTTTAATATAACCTAGTTATCTACACATATGTAGTTTTTAAAAATATTTCTTACCATTGCTGCAAATAGTACATATAGAGAAAACACTCCTCAAGTCATAAAAAAAATTCCCCTATAGTTACATGCACATATATTATTAAAGCATATTATATTATTAAAACATTGCAGGCACTAAATTTTGTAATGAATTTACTGCTTTGGATTATACAAGGCAGAGGTTTAATCCTGTAAATCTGGCCAACAAAAAATGTTATAGCAGGGGTCCCACTCCTCTTGAAAAGGTATTGAATTT---------------
Nroanensis_RoanHighBluff_N762 TTTATGGTTGCCGGCAATCTTGAACCATTGGCCTCGAATTTGGCGAGAAACCAAAGCAACTCCTCGGAATGGAACGTTGTGTTCGCCAAGTTAAAGGTAGGCAAAAGGCGATAAATTTGATTTAGCTATCACGTTCAAAAAATACTTTGTTTTAGTTGTCAGTGAAGCACTTCCCATATTGAAGTCCCCCTCCCCCAACAGTGCATTCCTAAAACAAAGTATTGTTTTTCTTTTCTATATTAAATTAAAAGATAGTAGTTTTGTTAAATTTATCTATTAACAAATTTCATTAGTATGTATTTATTATTTTTCTACATAAACATAATTGCTTTGATGTATATTTGTGTCTTTTGTATAAATAAATGACTGCTTCGAAATTGTGTCTAATTCAATATTCATTTTAAATTTTATTTGCCATCTGATTTTAAAAATCAGAAAATTACTTTTTTTACTTGCGCCCATCTTTCAATAAATGGGGTCTCTACATGTGTCTGCATATAATCTTCTTTTAATTTTCCGAAAAGAATTGCGTAAATTGGCAATATCCAAAGAAGGAAGTAGTCCATCAACTGATAAATATAATAGTAAGTTAATAATCGTTTTATAAGCATATTTCTTTGGATGTTTTTTAATTTTTAAGTTTAGTTTTACCTGTAAGTTATTGCATACCAAACTTCTCTCATCTTTGTCTCTGTAAGAACATTTCCTCCGTGAAGAGTTCTCACCGTAAGTGGAAAGAGCGCCATATTGTCACATGTTCATTTTCGCGACTCACATGACCTGTTGTTTGGCCCCGTGATCACCACCACATTACTTCCTGGCAAATTCAAAATATTTACCTATGATCACATGGAATTACTCGATGAAGAATTAGACGGAAGGTAAGAAACCTTTATAGCCATTGATACGACCAAGAAAGACTACTTGGAAAGCAGCCCTCTTGCTTTTGAAGCTATCGTGGCAAGAAATTTGGCTTTACTCGATTCCACTGCTGAGCAGGAAGTTGTGGTTGCTATGGCCTTATATGCTTAAATATTACTGATAAATTGCCTTAGGTATTTTTCCTATTTTCTGACTTTTTATATATTTTATTTGGTTTCAGATTTTTATAAGTAGTGCAAATTTTTTAAAATTTAAATCACATTTGTACGCATCTTAATACTTTACTACATTAAAAGTTATTCATT--ATTGATTTACTTAATTTCAATAAAAATCGAATGCAGAAGAAATTCATTTTCTAAAATTTTAATAATTTGTGTGCATTTCCTATTTATTTTTAATATAACCTAGTTATCTACAAATATGTAGTTTTTAAAAATATCTCTTACCATTGCTGCAAATAGTACATATAGAGAAAACACTCCTCGAGTCATAAAAAAAATTCCCCTATAGTTACATGCACATATATTATTAAAGCATATTATATTATTAAAACATTGCAGGCATTAAATTTTGTAATGAATTTACTGCTTTGGATTATACAAGGCAGAGGTTTAATCCTGTAAATCTTGCCAACAAAAAATGCTATAGCAGGGTTCCCACTCTTCTTGAAAAGGTCTTGAATTTTATTTTGAAAACCAA
Nsheari_BaldRiver_N1168 TATATGGTTGCCGGCAATCTTGAACCATTGGCCTAGAATTTGGCGAAAAACCAAAGCAACTCCTCGGAATGGAACGTTGTGTTCGCCAAGTTAAAGGTAGGCAAAAGGCGATAAATTTGATTTTGCTACCACGTTCAAAAAAGGCTTTGTTTTAGTTGTCAGTGAAGCACTTCCCATATTGAAGTCCACCTCCCCCGACAGTACATTCATAAAACAAAGTATTGTTTTTCTTTTCTATATTAAATTAAAAGATAGTAGTTTTGTTAAATTTATCTATTAGCAGATTTCATTAGTATGTATTTATTAATTTTCTGCATACACATAATTGCTTTGATGTATATTTGTG-TGTTTGTATAAATAAATGACTGCTTCCTAATT-TGTCTAATTCAATATTCATTTTAAATTTTATTTGCAATCTAATTTTAAAAAGTAAATAATTACTATTTTTACTTGCACCCATCTTTCAATAAATGGTTTCTCTACATGTGTCTGCATATAATCTTCTTTTAATTTTCCGAAAAGAATTGCGTAAATTGGCAATATCCAAAGAAGGAAGTAGTCCATCAACTGATAAATATAATAGTAAGTTAATAATCGTTTTATTAGCATATTTCTTTGGATGTTTTTTAATTTTTAAGTTTAGTTTTACCTGTAAGATATTACATACCAAACTTCTCTCATTTTTGATTCTGTAAGAGCATTTCCTCCGTGAGGAGATCTCACCGTAAGTGGAAAGAGCGCCATATTGTCACATGTTCATTTTCGCGACTCACATGACCTGTTGTTTGGCCCCGTGATCACCACCACATTACTTCCTGGCAAATTCAAAATATTTACCTATGATCACATGGAATTACTCGATGAAGAATTAGACGGAAGGTAAGAAACCTATATAGCCATTGATACGGCCAAGAAAGACTACTTAGAAAGCAGCCCTCTTGCTTTTGAAGCTATCGTGGCAAGAAATTTGGCTTTACTCGATTCCACTGCTGAGCAGGAAGTTGTGGTTGCTATGGCCTTATATTCTTAAATATTACTGATAAATTGCCTTAGGTATTTTTTCTATTTTCTGACTTTTTATATATTATATTTGGTTTTGGATTTTTATAAGTAGTGCTAATTTTTTAAAATTTTAAGCATATTTCTACGCATCTTAATACTTTACTACATTAAAAGTTATTCACTCTATTGATTTACTTAATTTCAATAACAATCGAATGCAGAAAAAATTCATTTTCTAAAATTTTAATAATTTGTGTGCATTTCCTATTTATTTTTAATATAGCCTAGTTTTCTACACATATATGGTTTTTAAAAATATTTCTTAGCATTGCTGCAGATAGTACATATAGAGAAAACACTCCTCAAGTCATAAAAACATTTCCCCTATAGTTACATGCACATATATT----------------------------------------------------------------------------------------------------------------------------------------------------------------------------
Nsheari_Cohutta_N826 TTTATGGTTGCCGGCAATCTTGAACCATTGGCCTAGAATTTGGCGAAAAACCAAAGGAACTCCTCGGAATGGAACGTTGTGTTCGCCAAGTTAAAGGTAGGCAAAAGGCGATAAATTTGATTTTGCTACCACGTTCAAAAAAGGCTTTGTTTTAGTTGTCAGTGAAGCACTTCCCATATTGAAGTCCACCTCCCCCGACAGTACATTCATAAAACAAAGTATTGTTTTTCTTTTCTATATTAAATTAAAAGATAGTAGTTTTGTTAAATTTATCTATTAGCAGATTTCATTAGTATGTATTTATTAATTTTCTGCGTACACATAATTGCTTTGGTGTATATTTGTG-TGTTTGTATAAATAAATGACTGCTTCCTAATT-TGTCTAATTCAATATTCATTTTAAATTTTATTTGCCATCTAATTTTAAAAAGTAAATAATTACTTTTTTTACTTGCACCCATCTTTCAATAAATGGTTTCTCTACATGTGTCTGCATATAATCTTCTTTTAATTTTCCGAAAAGAATTGCGTAAATTGGCAATATCCAAAGAAGGAAGTAGTCCATCAACTGATAAATATAATAGTAAGTTAATAATCGTTTTATAAGCATATTTCTTTGGATGTTTTTTAATTTTTAAGTTTAGTTTTACCTGTAAGATATTACATACCAAACTTCTCTCATTTTTGATTCTGTAAGAGCATTTCCTCCGTGAGGAGATCTCACCGTAAGTGGAAAGAGCGCCATATTGTCACATGTTCATTTTCGCGACTCACATGACCTGTTGTTTGGCCCCGTGATCACCACCACATTACTTCCTGGCAAATTCAAAATATTTACCTATGATCACATGGAATTACTCGATGAAGAATTAGACGGAAGGTAAGAAACCTATATAGCCATTGATACGGCCAAGAAAGACTACTTAGAAAGCAGCCCTCTTGCTTTTGAAGCTATCGTGGCAAGAAATTTGGCTTTACTCGATTCCACTGCTGAGCAGGAAGTTGTGGTTGCTATGGCCTTATATGCTTAAATATTACTGATAAATTGCCTTAGGTATTTTTTCTATTTTCTGACTTTTTATATATTATATTTGGTTTTGGATTTTTATAAGTAGTGCTAATTTTTTAAAATTTAAAGCACATTTCTACGCATCTTAATACTTTACTACATTAAAAGTTATTCACTCTATTGATTTACTTAATTTCAATAACAATCGAATGCTGAAGAAATTCATTTTCTAAAATTTTAATAATTTGTGTGCATTTCCTATTTATTTTTAATATAGCCTAGTTATCTATACATTTCTGGTTTTTAAAAATATTTCTTAGCATTGCTGCAGATAGTACATATAGAAAAAACACTCCTCAAGTCATAAAAACATTTCCCCTATAGTTACATGCACATATATTATTAAAGCATATTATATTATTAAAACATTGCGGGCATAAAATTTTGTAATGAATTTACTGCTTTGGATTATACAAGGCAGAGGTTTAATCCTGTAAATCTTGCCGACAGAAAATGCTATAGCAGGGTTCCCACTCTTCTTAAAAAAGTCTTGAATTTTATTTTGAAAACCAA
Nsilvanus_Elijay_N395 ---------------------------------------------------------------------------------------------------------------------------------------------------------------------------------------------------------------------------------------------------------------------------------------------------------------------------------------------------------------------------------------------------------------------------------------------------------------------------------------------------------------------------------------------------------------------------------------------------TAATAGTAAGTTAATAATCGTTTTATAAGCATATTTCTTTGGATGTTTTTTAATTTTTAAGTTTATTTTTACCTGTAAGATATTGCATACCAAACTTCTCTCATCTTTGACTCTGTAAGAACATTTCCTCCGTGAAGAGTTCTCACCGTAAGTGGAAAGAGCGCCATATTGTCACATGTTCATTTTCGCGACTCACATGACCTGTTGTTTGGCCCCGTGATCACCACCACATTACTTCCTGGCAAATTCAAAATATTTACCTATGATCACATGGAATTACTCGATGAAGAATTAGACGGAAGGTAAGAAACCTATATAGCCATTGATACGACCAAGAAAGACTACTTGGAAAGCAGCCCACTTGCTTTTGAAGCTATCGTGGCAAGAAATTTGGCTTTACTCGATTCCACTGCTGAGCAGGAAGTTGTGGTTGCTATCCCCTTATATGCTTAAATATTACTGATAAATTGCCTTAGGTATTTTTTCTATTTTCTGACTTTTTATATGTTTTATTTAATTTCGGATTTTTATAAGTAGTGCAAATTTTTTAAAATTTAAATCACATTTGTACGCATCTTAATACTTTACTACATTAAAAGTTATTCATT--ATTGGTTTACTTAATTTCAATAAAAATCGAATGCAGAAGAAATTCATTTTCTAAAATTTTAATAATTTGTGTGCATTTCCTATTTATTTTTAATATAACCTAGTTATCTACACATATGTAGTTTTTAAAAATATTTCTTACCATTGCTGCAAATAGTACATATAGAGAAAACACTCCTCAAGTCATAAAAAAAATTCCCCTATAGTTACATGCACATCTATTATTAAAGCGTATTGTATTATTAAAACATTGCAGGCATTAAATTTTGTAATGAATTTACTGCTTTGAATTATGCAAGGCAGAGTTTTAATCCTGTAAATCTTGCAAACAGAAAATGCTATAGCAGGGTTCCCACTCTTCTTGAAAAGGTCTTGAATTTTATTTTGAAAACCAA
Nsilvanus_GermanyCove_N1017 TTTATAGTTGCCGGCAATCTTGAACCATTGGCCTAGAATTTGGCGAAAAACCAAAGCAACTCCTCGGGATGGAACGTTGTGTTCGCCAAGTTAAAGGTAGGCAAAAGATGATAAATTTGATTTAGCTATCACGTTCAAAAAAGTCTTTGTTTTAGTTGTCAGTGAAGTACTTCCCATATTGAAGTCCCCCTCCCCCAACAGTACATTCATAAAACAAAGTATTGTTTTTCTCTTCTATATTAAATTAAAAGATAGTAGTTTTGTTAAATTTATCTATTAGCAGATTTCATTAGTATGTATTTATTATTTTTCTACATAAACATAATTGCTTTGATGTATATTTGTGTCTTTTGTATAAATAAATGACTGCTTCCAAATTGTGTCTAATTCAATATTCATTTTAAATTTTATTTGTCATCTGATTTTAAAAATCAGAAAATTACTTTTTTTACTTGCGCCCATCTTTCAATAAATGGTTTCTCTACATGTGTCTGCATATAATCTTCTTTTAATTTACCGAAAAGAATTGCGTAAATTGGCAATATCCACAGAAGGAAGTAGTCCATCAACTGATAAATATAATAGTAAGTTAATAATCGTTTTATAAGCATATTTCTTTGGATGTTTTTTAATTTTTAAGTTTATTTTTACCTGTAAGATATTGCATACCAAACTTCTCTCATCTTTGACTCCGTAAGAAAATTTCCTCCGTGAAGAGTTCTCACCGTAAGTGGAAAGAGCGCCATATTGTCACATGTTCATTTTCGCGACTCACATGACCTGTTGTTTGGCCCCGTGATCACCACCACATTACTTCCTGGCAAATTCAAAATATTTACCTATGATCACATGGAATTACTCGATGAAGAATTAGACGGAAGGTAAGAAACCTATATAGCCATTGATACGACCAAGAAAGACTACTTGGAAAGCAGCCCACTTGCTTTTGAAGCTATCGTGGCAAGAAATTTGGCTTTACTCGATTCCACTGCTGAGCAGGAAGTTGTGGTTGCTATCCCCTTATATGCTTAAATATTACTGATAAATTGCCTTAGGTATTTTTTCTATTTTCTGACTTTTTATATGTTTTATTTAATTTCGGATTTTTATAAGTAGTGCAAATTTTTTAAAATTTAAATCACATTTGTACGCATCTTAATACTTTACTACATTAAAAGTTATTCATT--ATTGGTTTACTTAATTTCAATAAAAATCGAATGCAGAAGAAATTCATTTTCTAAAATTTTAATAATTTGTGTGCATTTCCTATTTATTTTTAATATAACCTAGTTATCTACACATATGTAGTTTTTAAAAATATTTCTTACCATTACTGCAAATAGTACA--TAGAGAAAACACTCCTCAAGTCATAAAAAAAATTCCCCTATAGTTACATGCACATCTATTATTAAAGCATATTATATTATTAAAACATTGCAGGCATTAAATTTTGTAATGAATTTACTGCTTTGAATTATGCAAGGCAGAGTTTTAATCCTGTAAATCTTGCAAACAGAAAATGCTATAGCAGGGTTCCCACTCTCCTTGAAAAGGTCTTGAATTTTATTTTGAAAATCAA
Nsilvanus_HeboMtn_N1029 TTTATAGTTGCCGGCAATCTTGAACCATTGGCCTAGAATTTGGCGAAAAACCAAAGCAACTCCTCGGGATGGAACGTTGTGTTCGCCAAGTTAAAGGTAGGCAAAAGGTGATAAATTTGATTTAGCTATCACGTTCAAAAAAGTAATTGTTTTAGTTGTCAGTGAAGTACTTCCCATATTAAAGTCCCCCTTCCCCAACAGTACATTCATAAAACAAAGTATTGTTTTTCTTTTCTATATTAAATTAAAAGATAGTAGTTTTGTTAAATTTATCTATTAGCAGATTTCATTAGTATGTATTTATTATTTTTCTACATAAACATAATTGCTTTGATGTATATTTGTGTCTTTTGTATAAATAAATGACTGCTTCCAAATTGTGTCTAATTCAATATTCATTTTAAATTTTATTTGTCATCTGATTTTAAAAATCAGAAAATTACTTTTTTTACTTGCGCCCATCTTTCAATAAATGGTTTCTCTACATGTGTCTGCATATAATCTTCTTTTAATTTTCCGAAAAGAATTGCGTAAATTGGCAATATCCAAAGAAGGAAGTAGTCCATCAACTGATAAATATAATAGTAAGTTAATAATCGTTTTATAAGCATATTTATTTGGATGT-------TTTTTAAGTTTATTTTTACCTGTAAGATATTGCATACCAAACTTCTCTCATCTTTGACTCTGTAAGAACATTTCCTCCGTGAAGAGTTCTCACCGTAAGTGGAAAGAGCGCCATATTGTCACATGTTCATTTTCGCGACTCACATGACCTGTTGTTTGGCCCCGTGATCACCACCACATTACTTCCTGGCAAATTCAAAATATTTACCTATGATCACATGGAATTACTCGATGAAGAATTAGACGGAAGGTAAGAAACCTATATAGCCATTGATACGACCAAGAAAGACTACTTGGAAAGCAGCCCACTTGCTTTTGAAGCTATCGTGGCAAGAAATTTGGCTTTACTCGATTCCACTGCTGAGCAGGAAGTTGTGGTTGCTATCCCCTTATATGCTTAAATATTACTGATAAATTGCCTTAGGTATTTTTTCTATTTTCTGACTTTTTATATGTTTTATTTAATTTCGGATTTTTATAAGTAGTGCAAATTTTTTAAAATTTAAATCACATTTGTACGCATCTTAATACTTTACTACATTAAAAGTTATTCATT--ATTGGTTTACTTAATTTCAATAAAAATCGAATGCAGAAGAAATTCATTTTCTAAAATTTTAATAATTTGTGTGCATTTCCTATTTATTTTTAATATAACCTAGTTATCTACACATATGTAGTTTTTAAAAATATTTCTTACCATTGCTGCAAATAGTACATATAGAGAAAACACTCCTCAAGTCATAAAAAAAATTCCCCTATAGTTACATGCACATCTATTATTAAAGCATATTATATTATTAAAACATTGCAGGCATTAAATTTTGTAATGAATTTACTGCTTTGAATTATGCAAGGCAGAGTTTTAATCCTGTAAATCTTGCAAACAGAAAATGCTATTGCAGGGTTCCCACTCTTCTTGAAAATGTCTTGAATTTTATTTTGAAAATCAA
Nstupkai_BlowholeWOS_N285 TTTATGGTTGCCGGCAAGCTTGAACCATTGGCCTAGAATTTGGCGAAAAACCAAAGCAACTCCTCGGAATGGAACGTTGTGTTCGCCAAGTTAAAGGTAGGCAAAAGGCGATAAATTTGATTTAGCTACCACGTTCAAAAAAGGGTTTGTTTTAGTTGTCAATGAAGCACTTCCCATATTGAAGTCCACCTCCCCCAACAGTACATTCATAAAACAAAGTATTGTTTTTCTTTTCTATATTAAATTAAAAGATAGTAGTTTTGTTAAATTTATCTATTAGCAGATTTCATTAGTATGTATTTATTAATTTTCTGCATAAACATAATTGCTTTGATGTATATTTGTG-TGTTTGTATAAATAAATGACTGCTTCCAAATTGTGTTTAATTCAATATTCATTTTAAATTTTATTTGCCATCTAATTTTAAAAACTAG---ATTACTTTTTTTACTTGCACCCATCTTTCAATAAATGGTTTCTCTACATGTGTCTGCATACAATCTTCTTTTAATTTTCCGAAAAGAATTGCGTAAATTGGCAATATCCAAAGAAGGAAGTAGTCTATCAACTGATAAATATAATAGTAAGTTAATAATCGTTTTATAAGCATATTTCTTTGGATGTTTTTTAATTTTTAAGTTTAGTTTTACCTGTAAGATATTACATACCAAACTTCTCACATTTTTGATTCTGTAAGAACATTTCCTCCGTGAGGAGATCTCACCGTAAGTGGAAAGAGCGCCATATTGTCACATGTTCATTTTCGCGACTCACATGACCTGTTGTTTGGCCCCGTGATCACCACCACATTACTTCCTGGCAAATTCAAAATATTTACTTATGATCACATGGAATTACTCGATGAAGAATTAGACGGAAGGTAAGAAACCTATATAGCCATTGATACGACCAAGAAAGACTACTTAGAAAGCAGCCCTCTTGCTTTTGAAGCTATCGTGGCAAGAAATTTGGCTTTACTCGATTCCACTGCTGAGCAGGAAGTTGTGGTTGCTATGGCCTTATATGCTTAAATATTACTGATAAATTGCCTTAGGTATTTTTTCTATTTTCTGACTTTTTATATATTATATTTGGTTTTGGATTTTTATAAGTAGTGCTAATTTTTTAAGATTTAAAGCACATTTCTACGCATCTTAAT------CTACATTAAAAGTTATTCACTCTATTGATTTACTTAATTTCAATAACAATCGAATGCAGAAGAAATTCATTTTCTAAAATTTTAATAATTTGTGTGCATTTCCTATTTATTTTTAATATAGCCTAGTTTTCTACACATATCTGGTTTTTAAAAATATTTCTTAGCATTGCTGCAGATAGTACATATAGAGAAAACACTCCTCAAGTCATAAAAACATTTCCCCTATAGTTGCATGCACATATATTATTAAAGCATATTATATTATTAAAACATTGCGGGCATTAAATTTTGTAATGAATTTACTACTTTGGATTATACAAGGCAGAGGTTTAATCCTGTAAATCTTGCCGACAGAAAATG---------------------------------------------------------
Nstupkai_Blowing_N356 -------------------------------CCTAGAATTTGGCGAAAAACCAAAGCAACTCCTCGGAATGGAACGTTGTGTTCGCCAAGTTAAAGGTAGGCAAAAGGCGATAAATTTGATTTAGCTACCACGTTCAAAAAAGGGTTTGTTTTAGTTGTCAGTGAAGCACTTCCCATATTGAAGTCCACCTCCCCCAACAGTACATTCATAAAACAAAGTATTGTTTTTCTTTTCTATATTAAATTAAAAGATAGTAGTTTTGTTAAATTTATCTATTAGCAGATTTCATTAGTATGTATTTATTAATTTTCTGCATAAACATAATTGCTTTGATGTATATTTGTG-TGTTTGTATAAATAAATGACTGCTTCCAAATTGTGTCTAATTCAATATTCATTTTAAATTTTATTTGCCATCTAATTTTAAAAACTAG---ATTACTTTTTTTACTTGCACCCATCTTTCAATAAATGGTTTGTCTACATGTGTCTGCATACAATCTTCTTTTAATTTTCCGAAAAGAATTGCGTAAATTGGCAATATCCAAAGAAGGAAGTAGTCCATCAACTGATAAATATAATAGTAAGTTAATAATCGTTTTATAAGCATATTTCTTTGGATGTTTTTTAATTTTTAAGTTTAGTTTTACCTGTAAGATATTACATACCAAACTTCTCTCATTTTTGATTCTGTAAGAACATTTCCTCCGTGAGGAGATCTCACCGTAAGTGGAAAGAGCGCCATATTGTCACATGTTCATTTTCGCGACTCACATGACCTGTTGTTTGGCCCCGTGATCACCACCACATTACTTCCTGGCAAATTCAAAATATTTACTTATGATCACATGGAATTACTCGATGAAGAATTAGACGGAAGGTAAGAAACCTATATAGCCATTGATACGACCAAGAAAGACTACTTAGAAAGCAGCCCTCTTGCTTTTGAAGCTATCGTGGCAAGAAATTTGGCTTTACTCGATTCCACTGCTGAGCAGGAAGTTGTGGTTGCTATGGCCTTATATGCTTAAATATTACTGATAAATTGCCTTAGGTATTTTTTCTATTTTCTGACTTTTTATATATTATATTTGGTTTTGGATTTTTATAAGTAGTGCTAATTTTTTAAAATTTAAAGCACATTTCTACGCATCTTAATACTTTACTACATTAAAAGTTATTCACTCT----ATTTACTTAATTTCAATAACAATCGAATGCAGAAGAAATTCATTTTCTAAAATTTTAATAATTTGTGTGCATTTCCTATTTATTTTTAATATAGCCTAGTTTTCTACACATATCTGGTTTTTAAAAATATTTCTTAGCATTGCTGCAGATAGTACATATAGAGAAAACACTCCTCAAGTCATAAAAACATTTCCCCTATAGTTACATGCACATA----------------TATATTATTAAAACATTGCGGGCATTAAATTTTGTAATGAATTTACTACTTTGGATTATACAAGGCAGAGGTT---------------------------------------------------------------------------------------
Nstupkai_LittleRiver_N293 -----------------------------------------------------------------------------------------------------------------------------------CGTTCGAAAAAGGGTTTGTTTTAGTTGTCAGTGAAGCACTTCCCATATTGAAGTTCACCTCCCCCAACAGTACATTCATAGAACAAAGTATTGTTTTTCTTTTCTATATTAAATTAAAAGATAGTAGTTTTGTTAAATTTATCTATTAGCAGATTTCATTAGTATGTATTTATTAATTTTCTGCATAAACATAATTGCTTTGATGTATATTTGTG-TGTTTGTATAAATAAATGACTGCTTCCAAATTGTGTCTAATTCAATATTCATTTTAAATTTTATTTGCCATCTAATTTTAAAAACTAG---ATTACTTTTTTTACTTGCACCCATCTTTCAATAAATGGTTTCTCTACATGTGTCTGCATACAATCTTCTTTTAATTTTCCGAAAAGAATTGCGTAAATTGGCAATATCCAAAGAAGGAAGTAGTCCATCAACTGATAAATATAATAGTAAGTTAATAATCGTTTTATAAGCATATTTCTTTGGATGTTTTTTAATTTTTAAGTTTAGTTTTACCTGTAAGATATTACATACCAAACTTCTCTCATTTTTGATTCTGTAAGAACATTTCCTCCGTGAGGAGATCTCACCGTAAGTGGAAAGAGCGCCATATTGTCACATGTTCATTTTCGCGACTCACATGACCTGTTGTTTGGCCCCGTGATCACCACCACATTACTTCCTGGCAAATTCAAAATATTTACTTATGATCACATGGAATTACTCGATGAAGAATTAGACGGAAGGTAAGAAACCTATATAGCCATTGATACGACCAAGAAAGACTACTTAGAAAGCAGCCCTCTTGCTTTTGAAGCTATCGTGGCAAGAAATTTGGCTTTACTCGATTCCACTGCTGAGCAGGAAGTTGTGGTTGCTATGGCCTTATATGCTTAAATATTACTGATAAATTGCCTTAGGTATTTTTTCTATTTTCTGACTTTTTATATATTATATTTGGTTTTGGATTTTTATAAGTAATGCTAATTTTTTAAAATTTAAAGCACATTTCTACGCATCTTAAT------CTACATTAAAAGTTATTCACTCTATTGATTTACTTAATTTCAATAACAATCGAATGCAGAAGAAATTCATTTTCTAAAATTTTAATAATTTGTGTGCATTTCCTATTTTTTTATAATATAGCCTAGTTTTCTACACATATCTGGTTTTTAAAAATATTTCTTAGCATTGCTGCAGATAGTACATATAGAGAAAACACTCCTCAAGTCATAAAAACATTTCCCCTATAGTTACATGCACATATATTATTAAAGCATATTATATTATTAAAACATTGCGGGCATTAAATTTTGTAATGAATTTACTACTTTGGATTATACAAGGCAGAGGTTTAATCCTGTAAATCTTGCCGACAGAAAATGCTATAGCAGGGTTCCCACTTTTCTTGAAAAGGTCTTGAATTTTATTTTGAAATCCAA
Nstygius_ObeLee_N0656 GTTATGGTTGCCGACAATCTTGAACCATTGGCCTAAAATTTGGCGAAAAACCAAAA--CCTCCTGGGAATGGAGCGTTGTGTTCGCCAAATTAAAGGTAGGCAAAAGGCGATAAATTCGATTTAGCT---------------------GTTTTAGTTGTCAGTGAAGCACTCCCCCC--------CCTCCTCCTCCAACAGTATATTCACAATAAAAAGTATTGTTTTTCTTTTCCATATTAAATTAAAAGACAGTATTTTTGTGAAATTTATGTATCAGCAGGTTTCATTAGTATGTATTTATTAAATTTCTGCATTAACATAATTGCTTTGATGTATATTTGTGCCTTTTGTATAAATAAATGACCGCTTTCAAATCGTGTCTAATTCAATATTCATTTTATATTTTATTTGCCATCTATTTTTAAAAATTAGAATTTTTTCCTTCTTACTTGCGCTCATCATTCAATAAATGGTCTCTCTACATGTGTCTGCATATAATCTTCTTTTAATTTTCCGTAAAGAATTGCGTAAATTGGCAATATCCAAAGAAGGAAGTAGTTCATCTACTGATAAATGTAATAGTAAGTTAATAATCGTTTTATAAGTATATTTCTTTGGCTGTTTTTTTATTTTTAAGTTTAGTTTTACTTGTAAGATATTGCATATCAGACTTCTCTCATCTTTGACTCTGTAACAACATTTCCTCCGTGAAGAGATCTCACCGTAAGTGGAAAGAGCGCCATATTGTCACATGTTCATTTTTGCGACTCACATGACCTGTTGTTTGGCCCCGTGATCACCACCACATTACTTCCTGGCAAATTCAAAATATTTACCTATGATCACATGGATTTACTCGATGAAGAATTAGACGGAAGGTAAGAAACCTATATAGCCATTGATACGACCAAGAAAGACTACTTGGAAAGCAGCCCTCTTGCTTTTGAAGCTATCGTGGCAAGAAATTTGGCTTTACTCGATTCCACTGCTGAGCAGGAAGTTGTGGTTGCTATGGCCCTATATACTTAAATATTACTGATAATTTGCCTTAGGTATTTTTACCAATTCCTGACATTTTATATATTTTATTTGGTTTCGGATTTTTATAAGTAATGCAAATTTTTTAAATTTTTAATCACATTTGTATGCATCTTAATACTTTACTGCATGAGAAGTTATTCACTC-ATTGATTTACTTAATTTCAATCAAAATCGAATGAAGAAGAAATTCATTTTTTAAAATTTTAATAATTTGTGTGCATTTCCTATTTATTTTTAATATAGCCTAGTTATCTACACTTATCTAGTTTTTAAAAATATTTCTTACCATTGCTGCAGATAGTACATATAGAGATAACTCTCCTCAAGTCACAAAAAAATTCCCCCTATACTTACATGCACATATATTATTAAAGCCTATTATATTATTAAAACATCGCGGGCATAAAATTCTGTAATGAATTTACTGCTTTAGATTATGTAAGGCGCCAGTATGG------AGGACAAGCTGAGATGAAAAATTATCTTGGGGTTTCAGTTTGGTTTGAAATTTCCGTGCTATTTCACTTGAGAACAGG
Nstygius_RavenB_N1022 GTTATGGTTGCCGACAATCTTGAACCATTGGCCTAAAATTTGGCGAAAAACCAAAT--CCTCCTGGGAATGGAGCGTTGTGTTCGCCAAATTAAAGGTAGGAAAAAGGCGATAAATTCGATTTAGCT---------------------GTTTTAGTTGTCAGTGAAGCACTCCCCCC--------CCTCCTCCTCCAACAGTATATTCACAATAAAAAGTATTGTTTTTCTTTTCCATATTAAATTAAAAGACAGTATTTTTGTGAAATTTATGTATCAGCAGGTTTCATTAGTATGTATTTATTAAATTTCTGCATTAACATAATTGCTTTGATGTATATTTGTGCCTTTTGTATAAATAAATGACCGCTTTCAAATCGTGTCTAATTCAATATTCATTTTACATTTTATTTGCCATCTATTTTTAAAAATTAGAATTTTTTCCTTCTTACTTGCGCTCATCATTCAATAAATGGTCTCTCTACATGTGTCTGCATATAATCTTCTTTTAATTTTCCGTAAAGAATTGCGTAAATTGGCAATATCCAAAGAAGGAAGTAGTCCATCTACTGATAAATGTAATAGTAAGTTAATAATCGTTTTATAAGTATATTTCTTTGGCTGTTTTTTTATTTTTAAGTTTAGTTTTACTTGTAAGATATTGCATACCAGACTTCTCTCATCTTTGACTCTGTAACAACATTTCCTCCGTGAAGAGATCTCACCGTAAGTGGAAAGAGCGCCATATTGTCACATGTTCATTTTTGCGACTCACATGACCTGTTGTTTGGCCCCGTGATCACCACCACATTACTTCCTGGCAAATTCAAAATATTTACCTATGATCACATGGATTTACTCGATGAAGAATTAGACGGAAGGTAAGAAACCTATATAGCCATTGATACGACCAAGAAAGACTACTTGGAAAGCAGCCCTCTTGCTTCTGAAGCTATCGTGGCAAGAAATTTGGCTTTACTCGATTCCACTGCTGAGCAGGAAGTTGTGGTTGCTATGGCCCTATATACTTAAATATTACTGATAATTTGCCTTAGGTATTTTTACCAATTCCTGACATTTTATATATTTTATTTGGTTTCGGATTTTTGTAAGTAATGCAAATTTTTT--------AATCACATTTGTATGCATCTTAATACTTTACTGCATGAGAAGTTATTCACTC-ATTGATTTACTTAATTTCAATCAAAATCGAATGCAGAAGAAATTCATTTTTTAAAATTTTAATAATTTGTGTGCATTTCCTATTTATTTTTAATATAGCCTAGTTATCTACACTTATCTAGTTTTTAAAAATATTTCTTACCATTGCTGCAGATAGTACATATAGAGATAACTCTCCTCAAGTCACAAAAAAATTCCCCCTATACTTACATGCACATATATTATTAAAGCCTATTATATTATTAAAACATCGCGGGCATAAAATTCTGTAATGAATTTACTACTTTAGATTATGTAAGGCGCCAGTATGG------AGGACAAGCTGAGATGAAAAATTATCTTGGGGTTTCAGTTTTGTTTGAAATTTCCGTGCTATTTCACTTGAGAACAGG
Ntempletoni_BaldMtns_N950 TTTGTGGTTGCCGGCAAACTTGAACCACTGGCCTAGAATTTGGCGAGAAACCAAAGCAACTCCTCGGAGTGGAACGTTGTGTTCGCCAAATTAAAGGTAGGCAAAAGGCGATAAATTTGATTCAGCTATCACGTTCAAAAAAGGCTTTGTTTTAGTTGTCAGTGAAGCACTTCCCATATTGAAATCCCTCTCCCCCAACTGTACATTCATAAAACAAAGTATTGTTTTTCTTTTCTATATTAAATTAAAAGATAGTAGTTTTGTTAAATTTATCTATTAGCAGATTTCATTAGTATGTATTTCTTATTTTTCTGCATAAATATAATTGCTTTGATGTATATTTGTGTCTTTTGTATAAATAAATGACTGCTTCCAAATTGTGTCTAATTCAATATTCATTTTAAATTTTATTTGCCATCTAATTTTAAAAATTAGAAAATTACTTTTTTTACTTGCGCCCATCTTTCAATAAATGGTTTCTCTACATGTGTCTGCATATAATCTTCTTTTAATTTTCCGAAAAGAATTGCGCAAATTGGCAATATCCAAAGAAGGAAGTAGTCCATCAACTGATAAATATAATAGTAAGTTAATAATCGTTTTATAAGCATATTTCTTTGG--------TGTTTTTTAAGTTTAGTTTTACCTGTAAGATATTACATACCAAACTTCTCTCATCTTTGACTCTGTAAGAACATTTCCTCCGTGAAGAGATCTCACCGTAAGTGGAAAGAGCGCCATATTGTCACATGTTCATTTTCGCGACTCACATGACCTGTTGTTTGGCCCCGTGATCACCACCACATTACTTCCTGGCAAATTCAAAATATTTACCTATGATCACATGGAATTACTCGATGAAGAATTAGACGGAAGGTAAGAAACCTATATAGCCATTGATACGACCAAGAAAGACTACTTGGAAAGCAGCCCTCTTGCTTTTGAAGCTATCGTGGCAAGAAATTTGGCTTTACTCGATTCCACTGCTGAGCAGGAAGTTGTGGTTGCTATGGCCTTATATGCTTAAATATTACTGATAAATTGCCTTAGGTATTTTTTCTATTTTCTGACTTTTTATATATTATATTTGGGTTCGGATTTTTATAAGTAGTGCTAATTTTTTAAAATTTAAATCACATTTGTACGCATCTTAATACTTTACAACATTAAAAGTTATTCACTCTATTGATTTACTTAATTTCAATAAAAATCGAATGCAGAAGAAATTCATTTTCTAAAATTTTAATAATTTGTGTGCATTTTCTATTTATTTTTAATATAGCCTAGTTATCTACACATATCTAGTTTTTAAAAATATTTCTTACCACTGCTGCAGATAGTACATATAGAGAAAACACTCCTCAAGTCATAAAAAAATTTCCCCTATAGTTACATGCACA------------------TATATTATTAAAACATTGCGGGCATTAAATTTTGTAATGAATTTACTGCTTTGGATTATACAAGGCAGAGGTTTAATCCTGTAAATCTTGCTGACAGAAAATGCTATAGCAGGGTTCCCACTCTCCTTGAAAAAGTCTTAAATTTTATTTTGAAAATCAA
Ntempletoni_ClarksCreek_N945 TTTGTGGTTGCCGGCAAACTTGAACCACTGGCCTATAATTTGGCGAGAAACCAAAGCAACTCCTCGGAATGGAACGTTGTGTTCGCCAAATTAAAGGTAGGCAAAAGGCGATAAATTTGATTCAGCTATCACGTTCAAAAAAGGCTTTGTTTTAGTTGTCAGTGAAGCACTTCCCATATTGAAATCTCTCTCACCCAACAGTACATTCATAAAACAAAGTATTGTTTTTCTTTTCTATATTAAATTAAAAGATAGTAGTTTTGTTAAATTAATCTATTAGCAGATTTCATTAGTATGTATTTCTTATTTTTCTGCATAAATATAATTGCTTTGATGTATATTTGGGTCTTTTGTATAAATAAATGACTGCTTCCAAATTGTGTCTAATTCAATATTCATTTTAAATTTTATTTGCCATCTAATTTTAAAAATTAAAAAATTACTTTTTTTACTTGCGCCCATCTTTCAATAAATGGTTTCTCTACATGTGTCTGCATATAATCTTCTTTTAATTTTCCGAAAAGAATTGCGCAAATTGGCAATATCCAAAGAAGGAAGTAGTCCATCAACTGATAAATATAATAGTAAGTTAATAATCGTTTTATAAGCATATTTCTTTGG--------TGTTTTTTAAGTTTAGTTTTACCTGTAAGATATTACATACCAAACTTCTCTCATCTTTGACTCTGTAAGAACATTTCCGCCGTGAAGAGATCTCACCGTAAGTGGAAAGAGCGCCATATTGTCACATGTTCATTTTCGCGACTCACATGACCTGTTGTTTGGCCCCGTGATCACCACCACATTACTTCCTGGCAAATTCAAAATATTTACCTATGATCACATGGAATTACTCGATGAAGAATTAGACGGAAGGTAAGAAACCTATATAGCCATTGATACGACCAAGAAAGACTACTTGGAAAGCAGCCCTCTTGCTTTTGAAGCTATCGTGGCAAGAAATTTGGCTTTACTCTATTCCACTGCTGAGCAGGAAGTTGTGGTTGCTATGGCCTTATATGCTTAAATATTACTGATAAATTGCCTTAGGTATTTTTTCTATTTTCTGACTTTTTATATATTATATTTGGGTTCGGATTTTTATAAGTAGTGCTAATTTTTTAAAATTTAAATCACATTTGTACGCATCTTAATACTTTACAACATTAAAAGTTATTCACTCTATTGATTTACTTAATTTCAATAAAAATCGAATGCAGAAGAAATTCATTTTTTAAAATTTTAATAATTTGTGTGCATTTTCTATTTATTTTTAATATAGCCTAGTTATCTACACATATCTAGTTTTTAAAAATATTTCTTACCATTGCTGCAGATAGTACATATAGAGAAAACACTCCTCAAGTCATAAAAAAATTTCCCCTATAGTTACATGCACA------------------TATATTATTAAAACATTGCGGGCATTAAATTTTGTAATGAATTTATTGCTTTGGATTATACAAGGCAGAGGTTTAATCCTGTAAATCTTGCTGACAGAAAATGCTATAGCAGGGTTCCCACTCTTCTTGAAAAGGTCTTGAATTTTATTTTGGAAACCAA
Ntempletoni_ScronceCreekRd_N1223 TTTGTGGTTGCCGGCAAACTTGAACCACTGGCCTAGAATTTGGCGAGAAACCAAAGCAACTCCTCGGAATGGAACGTTGTGTTCGCCAAATTAAAGGTAGGCAAAAGGCGATAAATTTGATTCAGCTATCACGTTCAAAAAAGGCTTTGTTTTAGTTGTCAGTGAAGCACTTCCCATATTGAAATCTCTCTCCCCCAACAGTACATTCATAAAACAAAGTATTGTTTTTCTTTTCTATATTAAATTAAAAGATAGTAGTTTTGTTAAATTAATCTATTAGCAGATTTCATTAGTATGTATTTCTTATTTTTCTGCATAAATATAATTGCTTTGATGTATATTTGTGTCTTTTGTATAAATAAATGACTGCTTCCAAATTGTGTCTAATTCAATATTCATTTTAAATTTTATTTGCCATCTAATTTTAAAAATTAAAAAATTACTTTTTTTACTTGCGCCCATCTTTCAATAAATGGTTTCTCTACATGTGTCTGCATATAATCTTCTTTTAATTTTCCGAAAAGAATTGCGCAAATTGGCAATATCCAAAGAAGGAAGTAGTCCATCAACTGATAAATATAATAGTAAGTTAATAATCGTTTTATAAGCATATTTCTTTGG--------TGTTTTTTAAGTTTAGTTTTACCTGTAAGATATTACATACCAAACTTCTCTCATCTTTGACTCTGTAAGAACATTTCCGCCGTGAAGAGATCTCACCGTAAGTGGAAAGAGCGCCATATTGTCACATGTTCATTTTCGCGACTCACATGACCTGTTGTTTGGCCCCGTGATCACCACCACATTACTTCCTGGCAAATTCAAAATATTTACCTATGATCACATGGAATTACTCGATGAAGAATTAGACGGAAGGTAAGAAACCTATATAGCCATTGATACGACCAAGAAAGACTACTTGGAAAGCAGCCCTCTTGCTTTTGAAGCTATCGTGGCAAGAAATTTGGCTTTACTCTATTCCACTGCTGAGCAGGAAGTTGTGGTTGCTATGGCCTTATATGCTTAAATATTACTGATAAATTGCCTTAGGTATTTTTTCTATTTTCTGACTTTTTATATATTATATTTGGGTTCGGATTTTTATAAGTAGTGCTAATTTTTTTAAATTTAAATCACATTTGTACGCATCTTAATACTTTACAACATTAAAAGTTATTCACTCTATTGATTTACTTAATTTCAATAAAAATCGAATGCAGAAGAAATTCATTTTTTAAAATTTTAATAATTTGTGTGCATTTTCTATTTATTTTTAATATAGCCTAGTTATCTACACATATCTAGTTTTTAAAAATATTTCTTACCATTGCTGCAGATAGTACATATAGAGAAAACACTCCTCAAGTCATAAAAAAATTTCCCCTATAGTTACATGCACA------------------TATATTATTAAAACATTGCGGGCATTAAATTTTGTAATGAATTTACTGCTTTGGATTATACAAGGCAGAGGTTTAATCCTGTAAATCTTGCTGACAGAAAATGCTATAGCAGGGTTCCCACTCTCCTTGAAAAGGTCTTGAATTTTATTTTGAAAATCAA
Ntennessensis_IndianCave_N052 -------------------------------------------------------------------------------------CCAAGTTAAAGGTAGGCAAAAGGCGATAAATATGATTTAGCTGTCACGTTC-AAAAAGACTTTGTTTTAGTTGTCAGTGAAGCACTTCCCATATTGAAGTCCCCCTCCCTCAACAGTACATTCATAAAGCAAAGTATTGTTTTTCTTTTCTATATTAAATTAAAAGATATTAGTTTTATTAAATTTATCTATTAGCAGATTTCATTAGTATGTATTTATTATTTTTCTACATAAACATAATTGCTTTGATGTATATTTGTGTCTTTTGTATAAATAAATGACTGCTTCCAAATTGTGTCTAATTCTATATTCATTTTAAATTTTTTTTGCCATCTGATTTTAAAAATCAGAAAATTACTTTTTTTACATTCGCCCATCTTTCAATAAATGGGGTCTCTACATGTGTCTGCATATAATCTTCTTTTAATTTTCCGAAAAGAATTGCGTAAATTGGCAATATCCAAAGAAGGAAGTAGTCCATCAACTGATAAATATAATAGTAAGTTAATAATCGTTTTATATGCATATTTCTTTGGATGT-------TTTTTAAGTTTAGTTTTACCTGTAAGATATTGCATACCAAACTTCTCTCATCTTTGACTCTGTAAGAACATTTCCTCCGTGAAGAGTTCTCACCGTAAGTGGAAAGAGCGCCATATTGTCACATGTTCATTTTCGCGACTCACATGACCTGTTGTTTGGCCCCGTGATCACCACCACATTACTTCCTGGCAAATTCAAAATATTTACCTATGATCACATGGAATTACTCGATGAAGAATTAGACGGAAGGTAAGAAACCTATATAGCCATTGATACGACCAAGAAAGACTACTTGGAAAGCAGCCCTCTTGCTTTTGAAGCTATCGTGGCAAGAAATTTGGCTTTACTCGATTCCACTGCTGAGCAGGAAGTTGGGGTTGCTATGGCCTTATATGCTTAAATATTACTGATAAATTGCCTTAGGTATTTTTTCTATTTTCTGACTTTTTATATATTTTATTTGGTTTCGGATTTTTATAAGTAGTGCAAATTTTTTAAAATTTAAATCACATTTGTACGCATCTTAATACTTTACTACATTAAATGTTATTCATT--ATTGATTTACTTAATTTCAATAGAAATCGAATGCAGAAGAAATTCATTTTCTAAAATTTTAATAATTTGTGTGCATTTTCTATTTATTTTTAATATAACCTAGTTATCTACACATATGTAGTTTTTAAAAATATTTCTTACCATTGCTGCAAATAGTACATATAGAGAAAACACTCCTCAAGTCATAAAAAAATTTCCCCTATAGTTACATGCACATATATTATTAAAGCATATTATATTATTAAAACATTGCAGGCATTAAATTTTGTAATGAATTTACTGCGTTGGATTATACAAGGCAGAGGTTTAATCCTGTAAATCTTGCCAACAAAGAATGCTATAGCAGGGTTCCCACTCTTCTTGAAAAGGTCTTGAATTTTATTTTGGAAACCAA
Ntennessensis_LittleStony_N645 --------------------------------------------------------------------------------------------------AGGCAAAAGGCGATACATATGATTTAGCTGTCACGTTC-AAAAAGACTTTGTTTTAGTTGTCAGTGAAGCACTTCCCATATTGAAGTCCCCCTCCCCCAACAGTACATTCATAAAGCAAAGTATTGTTTTTCTTTTCTATATTAAATTAAAAGATAGTAGTTTTATTAAATTTATCTATTAGCAGATTTCATTAGTATGTATTTATTATTTTTCTACATAAACATAATTGCTTTGATGTATATTTGTGTCTTTTGTATAAATAAATGACTGCTTCCAAATTGTGTCTAATTCTATATTCATTTTAAATTTTTTTTGCCATCTGATTTTAAAAATCAGAAAATTACTTTTTTTACATTCGCCCATCTTTCAATAAATGGGGTCTCTACATGTGTCTGCATATAATCTTCTTTTAATTTTCCGAAAAGAATTGCGTAAATTGGCAATATCCAAAGAAGGAAGTAGTCCATCAACTGATAAATATAATAGTAAGTTAATAATCGTTTTATATGCATATTTCTTTGGATGTTTTTTAATTTTTAAGTTTAGTTTTACCTGTAAGATATTGCATACCAAACTTCTCTCGTCTTTGACTCTGTAAGAACATTTCCTCCGTGAAGAGTTCTCACCGTAAGTGGAAAGAGCGCCATATTGTCACATGTTCATTTTCGCGACTCACATGACCTGTTGTTTGGCCCCGTGATCACCACCACATTACTTCCTGGCAAATTCAAAATATTTACCTATGATCACATGGAATTACTCGATGAAGAATTAGACGGAAGGTAAGAAACCTATATAGCCATTGATACGACCAAGAAAGACTACTTGGAAAGCAGCCCTCTTGCTTTTGAAGCTATCGTGGCAAGAAATTTGGCTTTACTCGATTCCACTGCTGAGCAGGAAGTTGGGGTTGCTATGGCCTTATATGCTTAAATATTACTGATAAATTGCCTTAGGTATTTTTTCTATTTTCTCACTTTTTATATATTTTATTTGGTTTCGGATTTTTATAAGTAGTGCAAATTTTTTAAAATTTAAATCACATTTGTACGCATCTTAATACTTTACTACATTAAATGTTATTCATT--ATTGATTTACTTAATTTCAATAGAAATCGAATGCAGAAGAAATTCATTTTCTAAAATTTTAATAATTTGTGTGTATTTCCTATTTATTTTTAATATAACCTAGTTATCTACACATATGTAGTTTTTAAAAATATTTCTTACCATTGCTGCAAATAGTACATATAGAGAAAACACTCCTCAAGTCATAAAAAAATTTCCCCTATAGTTACATGCACATATATTATTAAAGCATATTATATTATTAAAACATTGCGGGCATTAAATTTTGTAATGAATTTACTGCGTTGGATTATACA--------------------------------------------------------------------------------------------------
Ntennessensis_Watauga_N1046 TTTATGGTTGCCGGTAATCTTGAACCATTGGCCTCGAACTTGGCTAAAAACCAAAGCAAATCCTCGGAATGGAACGTTGTGTTCGCCAAGTTAAAGGTAGGCAAAAGGCGATAAATATGATTTAGCTGTCACGTTC-AAAAAGACTTTGTTTTAGTTGTCAGTGAAGCACTTCCCATATTGAAGTCCCCCTCCCCCAACAGTACATTCATAAAGCAAAGTATTGTTTTTCTTTTCTATATTAAATTAAAAGATAGTAGTTTTATTAAATTTATCTATTAGCAGATTTCATTAGTATGTATTTATTATTTTTCTACATAAACATAATTGCTTTGATGTATATTTGTGTCTTTTGTATAAATAAATGACTGCTTCCAAATTGTGTCTAATTCTATATTCATTTTAAATTTTTTTTGCCATCTGATTTTAAAAATCAGAAAATTACTTTTTTTACATTCGCCCATCTTTCAATAAATGGGGTCTCTACATGTGTCTGCATATAATCTTCTTTTAATTTTCCGAAAAGAATTGCGTAAATTGGCAATATCCAAAGAAGGAAGTAGTCCATCAACTGATAAATATAATAGTAAGTTAATAATCGTTTTATATGCATATTTCTTTGGATGTTTTTTAATTTTTAAGTTTAGTTTTACCTGTAAGATATTGCATACCAAACTTCTCTCATCTTTGACTCTGTAAGAACATTTCCTCCGTGAAGAGTTCTCACCGTAAGTGGAAAGAGCGCCATATTGTCACATGTTCATTTTCGCGACTCACATGACCTGTTGTTTGGCCCCGTGATCACCACCACATTACTTCCTGGCAAATTCAAAATATTTACCTATGATCACATGGAATTACTCGATGAAGAATTAGACGGAAGGTAAGAAACCTATATAGCCATTGATACGACCAAGAAAGACTACTTGGAAAGCAGCCCTCTTGCTTTTGAAGCTATCGTGGCAAGAAATTTGGCTTTACTCGATTCCACTGCTGAGCAGGAAGTTGGGGTTGCTATGGCCTTATATGCTTAAATATTACTGATAAATTGCCTTAGGTATTTTTTCTATTTTATGACTTTTTATATATTTTATTTGGTTTCGGATTTTTATAAGTAGTGCAAATTTTTTAAAATTTAAATCACATTTGTACGCATCTTAATACTTTACTACATTAAATGTTATTCATT--ATTGATTTACTTAATTTCAATAGAAATCGAATGCAGAAGAAATTCATTTTCTAAAATTTTAATAATTTGTGTGCATTTTCTATTTATTTTTAATATAACCTGGTTATCTACACATATGTAGTTTTTAAAAATATTTCTTACCATTGCTGCAAATAGTACATATAGAGAAAACACTCCTCAAGTCATAAAAAAATTTCCCCTATAGTTACATGCACATATATTATTAAAGCATATTATATTATTAAAACATTGCAGGCATTAAATTTTGTAATGAATTTACTGCGTTGGATTATACAAGGCAGAGGTTTAATCCTGTAAATCTTGCCAACAAAGAATGCTATAGCAGGGTTCCCACTCTTCTTGAAAAGGTCTTGAATTTTATTTTGGAAACCAA
