# Supplementary material for: ﻿New species in old mountains: integrative taxonomy reveals ten new species and extensive short-range endemism in Nesticus spiders (Araneae, Nesticidae) from the southern Appalachian Mountains
Source: Zookeys. 2023 Feb 3;1145:1–130. doi: 10.3897/zookeys.1145.96724 (PMC10208238; doi:10.3897/zookeys.1145.96724)
Supplement: Supplementary material 4 — Input alignments, analysis log files, and output tree files [file zookeys-1145-001_article-96724__-s004.zip › uce-200361 (modified).phy]

 71 1441
Nesticus_Japan_G2153 ------CAATATTTTT------------CATGTTATTCATATTCTTTTCAAGACATCTTTGCACCTTTTTGTAGCGAGTACATCAAAATGGTAATCCAGTGAATTGGAGGACC-------ACAGAGTTTAAATAATAACTTTTCTCCCTTCTTACTTGTGA----AGTATAAT---TAATTAATTCTACAATTATTTTCTAATTCATTGATATCAACCACGCATA------------CTAATAAATAATTAT------------------------------------TAAAGCATAAAGGTGTTAATGCAGA----------------ATGAAGAAATACTTGTTGCTCAATTAACAT-AAGTGTGCCCATAAACCAGCAGCATAAGTGCGCCGTTAAGACCAAATAGATGCCATAAGGGCTAATATAAGATGAAGTAAAACCGTTTCTTTTGAAACATTAGTCGAATAATATTAATCTACGGTGTTAGCTCGAGGGTTTCTTGCAACGGTAAACTTCGTTCCCAAACAAGAAGGGGGTGAAATAAGTCTTTTTTTTCCCTCGGAACATCACGGAGAAAAGGGCTTTTATTTCGAGGTTAAGACTGTCTGTCTGTCCGACCTGCCGCTTGGGATACAGGGTTAATGCTCTTTATTTGGCCGGCCCAGGTTTATTAAGGTTAAAAGTGCGTTGTTTTACGATGATTTTACGCCCTCCGATGCCCGGGCAAGCGGGAACGTAAAACTTGCTTTATTACTGAACAGAAGGAGCTAAAGGCACTCACGACAACGCCATTCGATTCGAAAGACTTCTACTGCACCTACAAAACTGAAACGTTCCTCTCTTCCCCAGCAAACTACAGTGATTCATTTCAGTTCCTTTCATGAGATCTGTAACAATTACGACGAGGAAAGGATTTTTGCTTGTTGGTGGGATTCCTTTTTTTCTTATCCTCTTTGTTTTTGCCTTCTTTAATTTACTCGCTTCTGTTGGTAGTAAAAGAGTCGTGAAGTCTGAGGGTTGTTTTGGAAAAACAATCAAATCGAACACATCCGGGCCAATTAAATGGCAAACGATCCAGAATCGTTAAAAACGGAAATGGAGTTGGGCTGTTCGTCGACTGGATGCGGAGATTTCGGATTTTATCTACGGCGATATTGCCGCCTAACCC--------TTGCCATATGGGAATAAAAGAA--CGAAAA---------CGAAGGAAGGGAAAAAGATTAAGTTTGTAAAAACTCCCC-AAATAAGAATACTTCACTTTGATATCTAGCAATTTATTTTCTTATGCTGGACTCGAGGTTTAGACTACATTTCTTTATCACAGTAATTTAAGAGCAGTATTTCTTTTTTGTTCAAAGTCTTC-------------------------------------------------------------
Nesticus_nahaunus_Mexico_G2881 ----------ATTTTAATGCGTGAAATGTTAGTTATAGGTATTCTTTTTTTAAAACTTTTAGGATTTTATAAATTTACTCTCTCG---------------------TTAAATTTACTCTTAAATAACTCGTATATCAGC---CCAATAGTATCACATAATG------------TCATCACCAGTGTTAAAATGAAAC--------GTAGTTTCCAACCTTTAAGGAAATTCAAAAAATTGTCAAGTAATTCCGATAATTAAATTAAACCAGAAT--AATATTTATCACCAATGCATAAAATTATTGACATACAATAGCTA-AAAAAGGTGGATAGCAATACCTGTTGCTCAATTAACAT-AAATGTGTCAATAAAACAACAGGATAAGTACGCCGTTAAGACCAAAAAGGTGCCATAAGGGCTGATATAGGATGAAGTAAAACAATTTCTTT-GGAACATTAGTTGAATAATATTAATCTACAGACTTGGTTCGAGGGTTTCTTGTAACGGTAAACCTCGTTCCCATACACGATGGGGGTGAAATAAGTCCTTTCTTTCCCTCGAAACACGAAGGGAGAAAAGGCTTTTATTTCGAGGTTAAGACTGTCTGTCTGTCGGACCTGCCGCTTGGGATACAGGGTTAATGCTCTTTATTTGGCCGGCCCAGGTTTATTAAGGTTAAAAGTGCGTTGTTTTACGATGATTTTACGCCCTCCGATGCCCGGGCAAGCGGGAACGTAAAACTTGCTTTATTACTGAACAGAAGGAGCTAAAGGCACTCACGACAACGCCATTCGATTCCAAAGACTTCTACTGCACCTACAAAACTGAAACGTTCTTCTTCTTCCCTGCAAACTACAGTGATTCATTTCAGTTCCTTTCATGAGATCTGTAACAATTACGACGGGGAAAGGATTTTTGCTTGTTGGTGGGATTCCTTTTTTTC----CTTCTTTGTTTTTGCCTTCTTTAATTTACTCGCTTCTGTTGGTAGTAAAAGAGTCGTGAAGTCTGAGGGTTGTTTTGGAAAAACAATCAAATCGAACACATCCGGGCCAATTAAATGGCAAACGATCCAGAATCGTTAAAAACGGAAATGGAGTTGAGCTGTTCGTCGACTGGATGCGGAGATTTCAGGTTTTATCTTCGATGGTATTGCCACCTAACCCCCTTCAGTTTGCCATATGGGAACGGAAGAATGTGAAATGGCGACGACAGGAAGAAGTAAAAAAAATTAAGTCTGGAAAAACTCCCACAAATAAGAATACTTCACTTTAATATCCTACAATTTACTTTGTTTTGCTGGACTATATTTCTAAACTATATTTCTTTATCGCAGTACTTTAAAAGCGATATTTGTTTGTTGCTACGATTTTCTCTACTTAAAGGAAAAAAAATGATATACATGTTTCTGATATTTTT-----------------
Nsilvestrii_Hellgate_N1108 ----------GTTCTACTGTGTATAAGATGAGTGATACACTTACACCCTGGTAAAGTATTAATCTGATTTATTTTTTTTCTATGAAAACGATACCTGAAT--------------------AAAAAATACAAACGTGGCCGGTTTTGGAACATATGATGGAG-------TTTAATAAGTCTTAGTATTAAGATGAAACTAAAACATAACAAATTAAATAATAGGTT---TTCAAGGAAATGTCAACTTATTCCGAAAATTTATTTGAATCATACT--GGTATTTGCAAATTATACAAAGTTGCATTTTTCTACAATAACTGGAATAAGATTCAAAAAAATACCTGTTGCCCAATTAACAT-AAGTGTATCCATAAAACAACAGGTTAAGTATGCCGTTACGACAAAAAAAGATGCAGAAGTGCTAATAAATGATGAAGTAAAAC-ATTTCTGTAGAAGCATTAGTTGAATAATATTAATCTATAGCCTGGGGTCGAGGGTTTCTTGTAACGGTAAGCCTCGTTCCCAAACACCGAAGGGGTGAAATAAGACTTTTCTTATCCTCCAAGCACGGT-GAGAGAAAGGCTTTTATTTCGAGGTTAAGACTGTCTGTCTGTCGGACCTGCCGCTTGGGATACAGGGTTAATGCTCTTTATTTGGCCGGC-CAGGTTTATTAAGGTTAAAAGTGCGTTGTTTTACGATGATTTTACGCCCTTCGATGCCCGGGCAAGCGGGAACGTAAAACTTGCTTTATTACTGAACAGAAGGAGCTAAAGGCACTCACGACAACGCCATTCGATTCCAAAGACTTCTACTGCACCTACAAAACTGAAACGTTCCTCTTCTTCCTGGCAAACTACAGTGATTCATTTC-GTTCCTTTCATGAGATCTGTTACAATTACGACGGCAAGAAGGATTTTTGCTGTTGGTGGGATTCCTTTTTTTT----CTTCTTTGTTTTTGCCTTCTTTAATTTACTCGCTTCTGTTGGTAGTAAAAGAGTCGTGAAGTCTGAGGGTTGTTTTGGAAAAACAATCAAATCGAA-ACATCCGGGCCAATTAAATGGCAAACGATCCAGAATCGTTAAAAACGGAAATGGAGTTGGGCTGTTCGTCGACTGGATGCGGAGATTTCGGGTTTTATCTTCGATGGTATTGCCACCTAACCCCC-TCAGTTTGCCATATGGGAACAGGAGAA--TGGAACGGCGACAACAGAAGAAGAAAAAAAAGATTAAGTTTGGAAAAACACTGGCAAATAAGAATACTTCAATTTGATATCCTGCAATTTATTCTGTT-------------CTGTTCGACCATATTTCTTTATCACAGTGCTTTGAAAGCGGAGTTCGTTTGTTGATTCAAATACTTTTGACTTAAATAAAATAATTAATCTGCATGTTGTTTGTTTTCCACGTATAGGTATTGATT-
Narcheri_Cheaha_N023 CCCTTTCAAGGTTTTTCTGGTTACGTTACTGGTTATAGGTATGCTTTGTATCAAATTTTTAGGCTTTTTTGAATTTATTCCATCAAAGTTGTAAATTAATTTATCTTTAAATTTATTCTTAAATAACTTGCATACTAACTTTTCAACAGGAGCACATAGAA----AACACTAGTCATCATCATTGTTAAAATGAAATAATAAACCGAAGTTTTCAACAATTAAGGAAATTCAAAGAATTGTCAAGTAATTCCGATAATTAAATTATCCCAGATTTCGATATTTATC-CTGATACATAAAAATATTGATATGCAGTAGCTAGAAAAAGGTGGATAACAATACCTGTTGCTCAATTAACAT-AAATGTGTCCATAAAACAACAGGATAAGTGCGCCGTTAAGATCAAAAAGGTGCCATAAGTACTAATATAGGATGAAGTAAAACAATTTCTTTTGGAACATTAGTTGAATAATATTAATCTACAGACTTGGCTCGAGGGTTTCTTGTAACGGTAAACCTCGTTCCCAAACACGAAGGGGGTGAAATAAGTCTTTTCTTTCCCTCGAAAGGCGGAGGGAGAAAAGGCTTTTATTTCGAGGTTAAGACTGTCTGTCTGTCGGACCTGCCGCTTGGGATACTGGGTTAATGCTCTTTATTTGGCCGGCCCAGGTTTATTAAGGTTAAAAGTGCGTTGTTTTACGATGATTTTACGCCCTCCGATGCCCGGGCAAGCGGGAACGTAAAACTTGCTTTATTACTGAACAGAAGGAGCTAAAGGCACTCACGACAACGCCATTCGATTCC--AGACTTCTACTGCACCTACAAAACTGAAACGTTCCTCTTCTTCCCAGCAAACTACAGTGATTCATTTCAGTTCCTTTCATGAGATCTGTAACAATTACGACGGGGAAAGGATTTTTGCTTGTTGGTGGGAGTCCTTTTTTTT--ACTTTCTTTGTTTTTGCCTTCTTTAATTTACTCGCTTCTGTTGGTAGTAAAAGAGTCGTGAAGTCTGAGGGTTGTTTTGGAAAAACAATCAAATCGAACACATCCGGGCCAATTAAATGGCAAACGATCCAGAATCGTTAAAAACGGAAATGGAGTTGAGCTGTTCGTCGACTGGATGTGGAGATTTCAGGTTTTATCTTCGATGGTATTGCCACCTAACCCCCTTCAGTTTGCCATATGGGAACAGAAGAATGCGAAATGGTGACGACAGAAAGAAGTAAAAAAAATTAAGCCTTGGAAAATTCCCACAAATAAGAATACTTCACTTTAATACCCTACAATTTACTTTGTTTTGCTGGCTTGTATTTCTAAACTATATTTCTTTATCACAGTACTTTAAGAGCGACATTCGTTCGTTTCGACGAATTCTTCTATTAAAAGGAT-----AAAAAAATCTCGTTTCTAATTTTTCTCGTTTGAATTTTTATTT
Narcheri_MillShoalCreek_N727 --------------------------------------------------------------------------------------------------------------------------------------------------------------------------------------------------------------------------------------------------------------------------------------------------------------------------------------------------------------------CAT-AAATGTGTCCATAAAACAACAGGATAAGTGCGCCGTTAAGATCAAAAAGGTGCCATAAGTACTAATATAGGATGAAGTAAAACAATTTCTTTTGGAACATTAGTTGAATAATATTAATCTACAGACTTGGCTCGAGGGTTTCTTGTAACGGTAAACCTCGTTCCCAAACACGAAGGGGGTGAAATAAGTCTTTTCTTTCCCTCGAAAGGCGGAGGGAGAAAAGGCTTTTATTTCGAGGTTAAGACTGTCTGTCTGTCGGACCTGCCGCTTGGGATACTGGGTTAATGCTCTTTATTTGGCCGGCCCAGGTTTATTAAGGTTAAAAGTGCGTTGTTTTACGATGATTTTACGCCCTCCGATGCCCGGGCAAGCGGGAACGTAAAACTTGCTTTATTACTGAACAGAAGGAGCTAAAGGCACTCACGACAACGCCATTCGATTCC--AGACTTCTACTGCACCTACAAAACTGAAACGTTCCTCTTCTTCCCAGCAAACTACAGTGATTCATTTCAGTTCCTTTCATGAGATCTGTAACAATTACGACGGGGAAAGGATTTTTGCTTGTTGGTGGGAGTCCTTTTTTTT--ACTTTCTTTGTTTTTGCCTTCTTTAATTTACTCGCTTCTGTTGGTAGTAAAAGAGTC---------------------------------------------------------------------------------------------------------------------------------------------------------------------------------------------------------------------------------------------------------------------------------------------------------------------------------------------------------------------------------------------------------------------------------------------------
Nbarri_Bishop_N1072 CCCCCTTAAGATTTTTCTGGGTACGCTACTGGTTGTAGGTATACCTTGTGTCAAACTTTTAGGCATTTTTGAATTTCCTTTATCAGAATTTTAAATTAATTTATCTTTAAATTTACTCTTAAATAACTCGCATATTAACTTTTCAACAGTATCACATAGAG----AACACTAGTCGTCATCAGCGTTAAAATGAAATAATAAACGAAAGTTTTCAACAATGAAGGAAATTCAAAGAATTGTCAAGTAATTCCGATAATTAAATTAACCCAGATTTTGATATTTCTCTCTGCAACATAAAAATATTGATATGCAGTAGCTAGAAAAAGGTGGATAGTAGTACCTGTTGCTCAATTAACATAAAATGTGTCCATAAAACAACAGGATAAGTGCGCCGTTAAGACCAAAAAGGTTCCATAAGGAGTAATATAGGATGAAGTAAAACAATTTCTTTTGCAACATTAGTTGAATAATATTAATCTACAGACTTGGCTCGAGGGTTTCTTGTAACGGTAAACCTCGTTCCCAAACACGAAGGGGGTGAAATAAGTCTTTTCTTTCCCTCGAAGCACGGAGGGAGAAAAGGCTTTTATTTCGAGGTTAAGACTGTCTGTCTGTCGGACCTGCCGCTTGGGATACAGGGTTAATGCTCTTTATTTGGCCGGCCCAGGTTTATTAAGGTTAAAAGTGCGTTGTTTTACGATGATTTTACGCCCTCCGATGCCCGGGCAAGCGGGAACGTAAAACTTGCTTTATTACTGAACAGAAGGAGCTAAAGGCACTCACGACAACGCCATTCGATTCCAAAGACTTCTACTGCACCTACAAAACTGAAACGTTCCTCTTCTTCTCAGCAAACTACAGTGATTCATTTCAGTTCCTTTCATGAGATCTGTAACAATTACGACGGGGAAAGGATTTTTGCTTGTTGGTGGGATTCCTTTTTCTCCTCCTTTCTTTGTTTTTGCCTTCTTTAATTTACTCGCTTCTGTTGGTAGTAAAAGAGTCGTGAAGTCTGAGGGTTGTTTTGGAAAAACAATCAAATCGAACACATCCGGGCCAATTAAATGGCAAACGATCCAGAATCGTTAAAAACGGAAATGGAGTTGAGCTGTTCGTCGACTGGATGTGGAGATTTCAGGTTTTATCTTCGATGGTATTGCCACCTAACCCCCTTCAGTTTGCCATATGGGAACAGAAGAATGCGAAATGGCGACGACAGAAAGAAGTAAAAAAAAGTAAGCTTTGGAAAACTCCCACAAATAAGAATACTTCACTTTAATATCCTACAATTTACTTTGTTTTGGTGGCTTCTATTTCTAAACTATATTTCTTTATCACAATACTTTAAAAGCGATATTCGTTTGTTTCTTC-TATTCTTCTATTAAAGGAAAAAAAAATTATATACATGTTTTTAATCTTTCTCGTTTGAATTTTGATTT
Nbarri_LostCoveCave_N0065 CCCCCTTAAGATTTTTCTGGGTACGCTACTGGTTGTAGGTACACCTTGTGTCAAACTTTTAGGCTTTTTTGAATTTCCTTTATCAGAATTTTAAATTAATTTATCTTTAAATTTACTCTTAAATAACTCGCATATTAACTTTTCAACAGTATCACATAGAG----AACACTAGTCGTCATCAGCGTTAAAATGAAATAATAAACGAAAGTTTTCAACAATGAAGGAAATTCAAAGAATTGTCAAGTAATTCCGATAATTAAATTAACCCAGATTTTGATATTTCTCTCTGCAACATAAAAATATTGATATGCAGTAGCTAGAAAAAGGTGGATAGTAGTACCTGTTGCTCAATTAACATAAAATGTGTCCATAAAACAACAGGATAAGTGCGCCGTTAAGACCAAAAAGGTTCCATAAGGAGTAATATAGGATGAAGTAAAACAATTTCTTTTGGAACATTAGTTGAATAATATTAATCTACAGACTTGGCTCGAGGGTTTCTTGTAACGGTAAACCTCGTTCCCAAACACGAAGGGGGTGAAATAAGTCTTTTCTTTCCCTCGAAGCACGGAGGGAGAAAAGGCTTTTATTTCGAGGTTAAGACTGTCTGTCTGTCGGACCTGCCGCTTGGGATACAGGGTTAATGCTCTTTATTTGGCCGGCCCAGGTTTATTAAGGTTAAAAGTGCGTTGTTTTACGATGATTTTACGCCCTCCGATGCCCGGGCAAGCGGGAACGTAAAACTTGCTTTATTACTGAACAGAAGGAGCTAAAGGCACTCACGACAACGCCATTCGATTCCAAAGACTTCTACTGCACCTACAAAACTGAAACGTTCCTCTTCTTCTCAGCAAACTACAGTGATTCATTTCAGTTCCTTTCATGAGATCTGTAACAATTACGACGGGGAAAGGATTTTTGCTTGTTGGTGGGATTCCTTTTTCTCCTCCTTTCTTTGTTTTTGCCTTCTTTAATTTACTCGCTTCTGTTGGTAGTAAAAGAGTCGTGAAGTCTGAGGGTTGTTTTGGAAAAACAATCAAATCGAACACATCCGGGCCAATTAAATGGCAAACGATCCAGAATCGTTAAAAACGGAAATGGAGTTGAGCTGTTCGTCGACTGGATGTGGAGATTTCAGGTTTTATCTTCGATGGTATTGCCACCTAACCCCCTTCAGTTTGCCATATGGGAACAGAAGAATGCGAAATGGCGACGACAGAAGGAAGTAAAAAAAAGTAAGCTTTGGAATACTCCCACAAATAAGAATACTTCACTTTAATATCCTACAATTTACTTTGTTTTGGTGGCTTCTATTTCTAAACTATATTTCTTTATC--------------------------------------------------------------------------------------------------------
Nbarri_eyed_ClayCave_G2082 CCCCCATAAGATTTTTCTGGGTACACTACTGGCTGTAGGTATACCTTGTATCAAACTTTTAGGCTTTTTTGAATTTACTCTATCAAAATTTTAAATTAATTTATTTTTAAATTTAC-----------TCGCATATTAACTTTTCAACAGTATCACCTAGAGAAAGAACACTAGTCGTCATCAGTGTTTAGATGAAATAATAAACCAAAGTTTTCAACAATGATGGAAATTTAAAGAATTGTCAAGTAATTCCGATAATTAAATTAACCCTGATTCTGATATTTATCTCATATACATAAAAATATCGATATGCAGTAGCTAGAAAAAGGTGGATAGCAGTACCTGTTGCTCAATTAACATAAAATGTGTCCATAAAACAACAGGATAAGTGCGCCGTTAAGACCAAAAAGGTGCCATAAGGAGTAATATAGGATAAAGTAAAACAATTTCTTTTGGAACATTAGTTGAATAATATTAATCTACAGACTTGGCTCGAGGGTTTCTTGTAACGGTAAACCTCGTTCCCAAACACGAAGGGGGTGAAATAAGTCTTTTCTTTCCCTCGAAGCACGGAGGGAGAAAAGGCTTTTATTTCGAGGTTAAGACTGTCTGTCTGTCGGACCTGCCGCTTGGGATACAGGGTTAATGCTCTTTATTTGGCCGGCCCAGGTTTATTAAGGTTAAAAGTGCGTTGTTTTACGATGATTTTACGCCCTCCGATGCCCGGGCAAGCGGGAACGTAAAACTTGCTTTATTACTGAACAGAAGGAGCTAAAGGCACTCACGACAACGCCATTCGATTCCAAAGACTTCTACTGCACCTACAAAACTGAAACGTTCCTCTTCTTCTCAGCAAACTACAGTGATTCATTTCAGTTCCTTTCATGAGATCTGTAACAATTACGACGGGGAAAGGATTTTTGCTTGTTGGTGGGATTCCTTTTTTTTCTCCTTTCTTTGTTTTTGCCTTCTTTAATTTACTCGCTTCTGTTGGTAGTAAAAGAGTCGTGAAGTCTGAGGGTTGTTTTGGAAAAACAATCAAATCGAACACATCCGGGCCAATTAAATGGCAAACGATCCAGAATCGTTAAAAACGGAAATGGAGTTGAGCTGTTCGTCGACTGGATGCGGAGATTTCAGGTTTTATCTTCGATGGTATTGCCACCTAACCCCCTTCAGTTTGCCATATGGGAACAGAAGAATGCGAAATGGCGACGACAGAAGGAAGTAAAAAAAAGTAAGCTTTGGAAAACTCCCACAAATAAGAATACTTCACTTTAATATCCTACAATTTACTTTATTTTGCTGGCTTCTATTTCTAAACTATATTTCTTTATCACAATACTTTAAAAGCGATATTCGTTTGTTTCTGCTAATTCTTCCTTT--------------------------------------------------------
Nbarrowsi_Gregorys_N270 CCCCCTTAAGAATTTTCTGGGTACGCTACTGGTTGTAGGTATACTTTGTATCAAACTTTTAGGCTTTTTTGAATTTCCTCTATCAAAATTTTAAGTGAATTTATCTTTAAATTTACTCTTAAATAACTCGCATATTAACTTTTCAACAGTATCACATAGAG----AACACTAATCGTCATCAGCGTTAAAATGAAATAATAAACCAAAGTTTTCAACAATGAAGGAAATTCAAAGAATTGTCAAGTAATTCCGATAATTAAATTAACTCAGATTTTGATATTTATCTCTGATACATAAAAATATTGATATGCAGTAGCTAGAAAAAGGTGGATAGCAGTACCTGTTGGTCAATTAACATAAAATGTGTCCATAAAACAACAGGCTAAGTGCGCCGTTAAGACCAAAAAGATGCCATAAGGACTAATATAGGATAAAGTAAAACAATTTCTTTTGGAACATTAGTTGAATAATATTAATCTACAGACTTGGCTCGAGGGTTTCTTGTAACGGTAAACCTCGTTCCCAAACACGAAGGGGGTGAAATAAGTCTTTTCTTTCCCTCGAAGCACGAAGGGAGAAAAGGCTTTTATTCCGAGGTTAAGACTGTCTGTCTGTCGGACCTGCCGCTTGGGATACAGGGTTAATGCTCTTTATTTGGCCGGCGCAGGTTTATTAAGGTTAAAAGTGCGTTGTTTTACGATGATTTTACGCCCTCCGATGCCCGGGCAAGCGGGAACGTAAAACTTGCTTTATTACTGAACAGAAGGAGCTAAAGGCACTCACGACAACGCCATTCGATTCCAAAGACTTCTACTGCACCTACAAAACTGAAACGTTCCTCTTCTTCTCAGCAAACTACAGTGATTCATTTCAGTTCCTTTCATGAGATCTGTAACAATTACGACGGGGAAAGGATTTTTGCTTGTTGGTGGGATTCCTTTTTTTTCTCCTTTCTTTGTTTTTGCCTTCTTTAATTTACTCGCTTCTGTTGGTAGTAAAAGAGTCGTGAAGTCTGAGGGTTGTTTTGGAAAAACAATCAAATCGAACACATCCGGGCCAATTAAATGGCAAACGATCCAGAATCGTTAAAAACGGAAATGGAGTTGAGCTGTTCGTCGACTGGATGTGGAGATTTCAGGTTTTATCTTCGATGGTATTGCCACCTAACCCCTTTCAGATTGCCATATGGGAACAGAAGAATGCGAAATGGCGACGACAGAAAGAAATAAAAAATAGTAAGCTTTGGAAAACTCCCACAAAAAAGAATACTTCACTTTAATATCCTACAATTTTCTTTGTTTTGCTGGTTTCTATTTCTTAACTATATTTCTTTATCTCTATACTTTAAAA------------------------------------------------------------------------------------------
Nbarrowsi_Tuckaleechee_N360 CCCTCTTACGATTTTTCTGGGTACGCTACTGGTTGTAGGTATACCTTGTATCAAACTTTTAGGCTTTTTTGAATTTCCTCTATCAAAATTTTAAATGAATTTATCTTTAAATTTACTCTTAAATAACTCGCATATTAACTTTTCAACAGTATCACATAGAG----AACACTAATCGTCATCAGCGTTAAAATGAAATAATAAACCAAAGTTTTCAACAATGAAGGAAATTCAAAGAATTGTCAAGTAATTCCGATAATTAAATTAACTCAGATTTTGATATTTATCTCTGATACATAAAAATATTGATATGCAGTAGCTAGAAAAAGGTGGATAGCAGTACCTGTTGGTCAATTAACATAAAATGTGTCCATAAAACAACAGGCTAAGTGCGCCGTTAAGACCAAAAAGATGCCATAAGGACTAATATAGGATAAAGTAAAACAATTTCTTTTGGAACATTAGTTGAATAATATTAATCTACAGACTTGGCTCGAGGGTTTCTTGTAACGGTAAACCTCGTTCCCAAACACGAAGGGGGTGAAATAAGTCTTTTCTTTCCCTCGAAGCACGAAGGGAGAAAAGGCTTTTATTCCGAGGTTAAGACTGTCTGTCTGTCGGACCTGCCGCTTGGGATACAGGGTTAATGCTCTTTATTTGGCCGGCGCAGGTTTATTAAGGTTAAAAGTGCGTTGTTTTACGATGATTTTACGCCCTCCGATGCCCGGGCAAGCGGGAACGTAAAACTTGCTTTATTACTGAACAGAAGGAGCTAAAGGCACTCACGACAACGCCATTCGATTCCAAAGACTTCTACTGCACCTACAAAACTGAAACGTTCCTCTTCTTCTCAGCAAACTACAGTGATTCATTTCAGTTCCTTTCATGAGATCTGTAACAATTACGACGGGGAAAGGATTTTTGCTTGTTGGTGGGATTCCTTTTTTTTCTCCTTTCTTTGTTTTTGCCTTCTTTAATTTACTCGCTTCTGTTGGTAGTAAAAGAGTCGTGAAGTCTGAGGGTTGTTTTGGAAAAACAATCAAATCGAACACATCCGGGCCAATTAAATGGCAAACGATCCAGAATCGTTAAAAACGGAAATGGAGTTGAGCTGTTCGTCGACTGGATGTGGAGATTTCAGGTTTTATCTTCGATGGTATTGCCACCTAACCCCTTTCAGATTGCCATATGGGAACAGAAGAATGCGAAATGGCGACGACAGAAAGAAATAAAAAATAGTAAGCTTTGGAAAACTCCCACAAAAAAGAATACTTCACTTTAATATCCTACAATTTTCTTTGTTTTGCTGGTTTCTATTTCTAAACTATATTTCTTTATCACAATACTTTAAAAGCG---------------------------------------------------------------------------------------
Nbishopi_DryFalls_N150 ---CCATAAGATTTTTCTGGGTACACTACTGGCTGTAGGTATACCTTGTATCAAACTTTTAGGCTTTTTTGAATTT----TATCAAAATTTTAAATTAATTTATTTTTAAATTTAC-----------TCGCATATTAACTTTTCAACAGTATCCCATAGAGAAAGAACACTAGTCGTCATCAGTGTTAAGATGAAATAATAAACCAAAGTTTTCAACAATGAAGGAAATTCAAAGAATTGTCAAGTAATTCCGATAATTAAATTAACCCAGATTTTGATATTTCTCTCTGGAACATGAAAATATTGATATGCAGTATCTAGAAAAAGGTGGATAGTAGTACCTGTTGCTCAATTAACATAAAATGTGTCCATAAAGCAACAGGATAAGTGCGCCGTTAAGACCAAAAAGGTGCCATAAGGAGTAATATAGGATGAAGTAAAACAATTTCTTTTGGAACATTAGTTGAATAATATTAATCTACAGACTTGGCTCGAGGGTTTCTTGTAACGGTAAACCTCGTTCCCAAACACGAAGGGGGTGAAATAAGTCTTTTCTTTCCCTCGAAGCACGGAGGGAGAAAAGGCTTTTATTTCGAGGTTAAGACTGTCTGTCTGTCGGACCTGCCGCTTGGGATACAGGGTTAATGCTCTTTATTTGGCCGGCCCAGGTTTATTAAGGTTAAAAGTGCGTTGTTTTACGATGATTTTACGCCCTCCGATGCCCGGGCAAGCGGGAACGTAAAACTTGCTTTATTACTGAACAGAAGGAGCTAAAGGCACTCACGACAACGCCATTCGATTCCAAAGACTTCTACTGCACCTACAAAACTGAAACGTTCCTCTTCTTCTCAGCAAACTACAGTGATTCATTTCAGTTCCTTTCATGAGATCTGTAACAATTACGACGGGGAAAGGATTTTTGCTTGTTGGTGGGATTCCTTTTTTTTCTCCTTTCTTTGTTTTTGCCTTCTTTAATTTACTCGCTTCTGTTGGTAGTAAAAGAGTCGTGAAGTCTGAGGGTTGTTTTGGAAAAACAATCAAATCGAACACATCCGGGCCAATTAAATGGCAAACGATCCAGAATCGTTAAAAACGGAAATGGAGTTGAGCTGTTCGTCGACTGGATGTGGAGATTTCAGGTTTTATCTTCGATGGTATTGCCACCTAACCCCCTTCAGTTTGCCATATGGGAACAGAAGAATGCGAAATGGCGACGACAGAAAGAAGTAAAAAAAAGTAAGCTTTGGAAAACTCCCACAAATAAGAATACTTCACTTTAATATCCTACAATTTACTTTGTTTTGGTGGC------------------------------------------------------------------------------------------------------------------------------------
Nbishopi_PoleCr_Chattooga_N885 --------------------------------------------------------------------------------------------------ATTTATTTTTAAATTTAC-----------TCGCATATTAACTTTTCAACAGTATCCCATAGAGAAAGAACACTAGTCGTCATCAGTGTTAAGATGAAATAATAAACCAAAGTTTTCAACAATGAAGGAAATTCAAAGAATTGTCAAGTAATTCCGATAATTAAATTAACCCAGATTTTGATATTTCTCTCTGGAACATGAAAATATTGATATGCAGTATCTAGAAAAAGGTGGATAGTAGTACCTGTTGCTCAATTAACATAAAATGTGTCCATAAAGCAACAGGATAAGTGCGCCGTTAAGACCAAAAAGGTGCCATAAGGAGTAATATAGGATGAAGTAAAACAATTTCTTTTGGAACATTAGTTGAATAATATTAATCTACAGACTTGGCTCGAGGGTTTCTTGTAACGGTAAACCTCGTTCCCAAACACGAAGGGGGTGAAATAAGTCTTTTCTTTCCCTCGAAGCACGGAGGGAGAAAAGGCTTTTATTTCGAGGTTAAGACTGTCTGTCTGTCGGACCTGCCGCTTGGGATACAGGGTTAATGCTCTTTATTTGGCCGGCCCAGGTTTATTAAGGTTAAAAGTGCGTTGTTTTACGATGATTTTACGCCCTCCGATGCCCGGGCAAGCGGGAACGTAAAACTTGCTTTATTACTGAACAGAAGGAGCTAAAGGCACTCACGACAACGCCATTCGATTCCAAAGACTTCTACTGCACCTACAAAACTGAAACGTTCCTCTTCTTCTCAGCAAACTACAGTGATTCATTTCAGTTCCTTTCATGAGATCTGTAACAATTACGACGGGGAAAGGATTTTTGCTTGTTGGTGGGATTCCTTTTTTTTCTCCTTTCTTTGTTTTTGCCTTCTTTAATTTACTCGCTTCTGTTGGTAGTAAAAGAGTCGTGAAGTCTGAGGGTTGTTTTGGAAAAACAATCAAATCGAACACATCCGGGCCAATTAAATGGCAAACGATCCAGAATCGTTAAAAACGGAAATGGAGTTGAGCTGTTCGTCGACTGGATGTGGAGATTTCAGGTTTTATCTTCGATGGTATTGCCACCTAACCCCCTTCAGTTTGCCATATGGGAACAGAAGAATGCGAAATGGCGACGACAGAAAGAAGTAAAAAAAAGTAAGCTTTGGAAAACTCCCACAAATAAGAATACTTCACTTTAATATCCTACAATTTACTTTGTTTTGCTGGCTTCTATTTCTAAACTATATTTCTTTATCACAATACTTTAAAAGGGATATTC---------------------------------------------------------------------------------
Nbishopi_StandingIndian_N131 CTCCCATAAGATTTTTCTGGGTACACTACTGGCTGTAGGTATACCTTGTATCAAACTTTTAGGCTTTTTTGAATTTACTCAATCAAAATTTTAAATTAATTTATTTTTAAATTTAC-----------TCGCATATTAACTTTTCAACAGTATCCCATAGAGAAAGAACACTAGTCGTCATCAGTGTTAAGATGAAATAATAAACCAAAGTTTTCAACAATGAAGGAAATTCAAAGAATTGTCAAGTAATTCCGATAATTAAATTAACCCAGATTTTGATATTTCTCTCTGGAACATAAAAATATTGATATGCAGTATCTAGAAAAAGGTGGATAGTAGTACCTGTTGCTCAATTAACATAAAATGTGTCCATAAAGCAACAGGATAAGTGCGCCGTTAAGACCAAAAAGGTGCCATAAGGAGTAATATAGGATGAAGTAAAACAATTTCTTTTGGAACATTAGTTGAATAATATTAATCTACAGACTTGGCTCGAGGGTTTCTTGTAACGGTAAACCTCGTTCCCAAACACGAAGGGGGTGAAATAAGTCTTTTCTTTCCCTCGAAGCACGGAAGGAGAAAAGGCTTTTATTTCGAGGTTAAGACTGTCTGTCTGTCGGACCTGCCGCTTGGGATACAGGGTTAATGCTCTTTATTTGGCCGGCCCAGGTTTATTAAGGTTAAAAGTGCGTTGTTTTACGATGATTTTACGCCCTCCGATGCCCGGGCAAGCGGGAACGTAAAACTTGCTTTATTACTGAACAGAAGGAGCTAAAGGCACTCACGACAACGCCATTCGATTCCAAAGACTTCTACTGCACCTACAAAACTGAAACGTTCCTCTTCTTCTCAGCAAACTACAGTGATTCATTTCAGTTCCTTTCATGAGATCTGTAACAATTACGACGGGGAAAGGATTTTTGCTTGTTGGTGGGATTCCTTTTTTTTCTCCTTTCTTTGTTTTTTCCTTCTTTAATTTACTCGCTTCTGTTGGTAGTAAAAGAGTCGTGAAGTCTGAGGGTTGTTTTGGAAAAACAATCAAATCGAACACATCCGGGCCAATTAAATGGCAAACGATCCAGAATCGTTAAAAACGGAAATGGAGTTGAGCTGTTCGTCGACTGGATGTGGAGATTTCAGGTTTTATCTTCGATGGTATTGCCACCTAACCCCCTTCAGTTTGCCATATGGGAACAGAAGAATGCGAAATGGCGACGACAGAAAGAAGTAAAAAAAAGTAAGCTTTGGAAAACTCCCACAAATAAGAATACTTCACTTTAATATCCTACAATTTACTTTGTTTTGGTGGCTTCTATTTCTAAACTATATTTCTTTATCACAATACTTTAAAAGCGATATTCGTTTGTTTCTTC-TATTCTTCTATTGAAGGAAAAAAAAATTATATACATGTTTTTAATCTTTCTCGTTTGAATTTTGATTT
Nbrimleyi_NewberryCr_N984 -------------------GGTACGCTACTGGGTGAAGGTATACCTTGTATCAATCTTTTATGCTTTTTTGAATTTACTCTATCAAAATTTTAAATTAATTTATCTTTAAATTTACTCTTAAATAACTCGCATATTAACTTTTCAACAGTCACACATAGAGAGAGAACACTGGTTGTCATCAGCGTTAAAATCAAATAATAAACCAAAGTTTTCAACAATGAAGGAAATTCAAAGAATTGTCAAGTAATTCCAATAATTAAATTAACCCAGATTTTGATATTTCTCTCTGAAACATAAAAATATTGATATGCAGTAGCTAGAAAAAGGTGGATAGCAGTACCTGTTGCTCAATTAACATAAAATGTGTCCATAAAACAACAGGATAAGTGCGCCGTTAAGATCAAAAAGGTGCCATAAGGAGTAATATAGGATGAAGTAAAACAATTTCTTTTGGAACATTAGTTGAATAATATTAATCTACAGACTTGGCTCGAGGGTTTCTTGTAACGGTAAACCTCGTTCCCAAACACGAAGGGGGTGAAATAAGTCTTTTCTTTCCCTCGAAGCACGGAGAGAGAAAAGGCTTTTATTTCGAGGTTAAGACTGTCTGTCTGTCGGACCTGCCGCTTGGGATACAGGGTTAATGCTCTTTATTTGGCCGGCCCAGGTTTATTAAGGTTAAAAGTGCGTTGTTTTACGATGATTTTACGCCCTCCGATGCCCGGGCAAGCGGGAACGTAAAACTTGCTTTATTACTGAACAGAAGGAGCTAAAGGCACTCACGACAACGCCATTCGATTCCAAAGACTTCTACTGCACCTACAAAACTGAAACGTTCCTCTTCTTCTCAGCAAACTACAGTGATTCATTTCAGTTCCTTTCATGAGATCTGTAACAATTACGACGGGGAAAGGATTTTTGCTTGTTGGTGGGATTCCTTTTTTTCCTCCTTTCTTTGTTTTTGCCTTCTTTAATTTACTCGCTTCTGTTGGTAGTAAAAGAGTCGTGAAGTCTGAGGGTTGTTTTGGAAAAACAATCAAATCGAACACATCCGGGCCAATTAAATGGCAAACGATCCAGAATCGTTAAAAACGGAAATGGAGTTGAGCTGTTCGTCGACTGGATGTGGAGATTTCAGGTTTTATCTTCGATGGTATTGCCACCTAACCCCCTTCAGTTTGCCATATGGGAACAGAAGAATGCGAAATGGCGACGACAGAAAGAAGTAAAAAAAAGTAAGCTTTGGAAAACTCCAACAAATAAGAATACTTCACTTTAATATCCTACAATTTACTTTGTTTTGTTGGCTTCTATTTCTAAACTATATTTCTTTATCACAATACTTTAAAAGCAATATTCGTCTGTTTCTGCGAATTCTTCTATTAAAAGGAA------------------------------------------------
Nbrimleyi_RumblingBald_N241 --------------------------------------------------------------------------------------------------------------------------------------------------------------------------------------------------------------------------------------------------------------------------------TTTTGATATTTCTCTCTGAAACATAAAAATATTGATATGCAGTAGCTAGAAAAAGGTGGATAGCAGTACCTGTTGCTCAATTAACATAAAATGTGTCCATAAAACAACAGGATAAGTGCGCCGTTAAGATCAAAAAGGTGCCATGAGGAGTAATATAGGATGAAGTAAAACAATTTCTTTTGGAACATTAGTTGAATAATATTAATCTACAGACTTGGCTCGAGGGTTTCTTGTAACGGTAAACCTCGTTCCCAAGCACGAAGGGGGTGAAATAAGTCTTTTCTTTCCCTCGAAGCACGGAGGGAGAAAAGGCTTTTATTTCGAGGTTAAGACTGTCTGTCTGTCGGACCTGCCGCTTGGGATACAGGGTTAATGCTCTTTATTTGGCCGGCCCAGGTTTATTAAGGTTAAAAGTGCGTTGTTTTACGATGATTTTACGCCCTCCGATGCCCGGGCAAGCGGGAACGTAAAACTTGCTTTATTACTGAACAGAAGGAGCTAAAGGCACTCACGACAACGCCATTCGATTCCAAAGACTTCTACTGCACCTACAAAACTGAAACGTTCCTCTTCTTCTCAGCAAACTACAGTGATTCATTTCAGTTCCTTTCATGAGATCTGTAACAATTACGACGGGGAAAGGATTTTTGCTTGTTGGTGGGATTCCTTTTTTTCCTCCTTTCTTTGTTTTTGCTTTCTTTAATTTACTCGCTTCTGTTGGTAGTAAAAGAGTCGTGAAGTCTGAGGGTTGTTTTGGAAAAACAATCAAATCGAACACATCCGGGCCAATTAAATGGCAAACGATCCAGAATCGTTAAAAACGGAAATGGAGTTGAGCTGTTCGTCGACTGGATGTGGAGATTTCAGGTTTTATCTTCGATGGTATTGCCACCTAACCCCCTTCAGTTTGCCATATGGGAACAGAAGAATGCGAAATGGCGACGACAGAAAGAAGTAAAAAAAAGTAAGCTTTGGAAAACTCCCACAAATAAGAATACTTCACTTTAATATCCTACAATTTACTTTGTTTTGCTGGCTTCTATTTCTAAACTATATTTCTTTATCACAATACTTTAAAAGCAATATTCGTTTGTTTCTGCGCATTCTTCTATTAAAAGGAAAAAAAATGATATACATGTTTTTAATCTTTCTCGTTTGAATTTTGATTT
Ncarolinensis_LinvilleCaverns_N227 -------------------------------------------------------------------------------------------------------------------------------------------------------------------------------------------------------------------------------GGAAATTCAAAGAATTGTCAAGTAATTCCGATAATTAAATTAACCCAGATTTTGATATTTATCTCTTATACATAAAAATATTGATATGCAGTAGCTAGAAAAAGGTGGATAGCAGTACCTGTTGCTCAATTAACATAAAATGTGTCCATAAAACAACAGGATAAGTACGCCTTTAAGACCAAAAAGGTGCCATAAGGAGTAATATAGGATGAAGTAAAACAATTTCTTTTGGAACATTAGTTGAATAATATTAATCTACAGACTTGGCTCGAGGGTTTCTTGTAACGGTAAACCTCGTTCCCAAACACGAAGGGGGTGAAATAAGTCTTTTCTTTCCCTCGAAGCACGGAGGGGGAAAAGGCTTTTATTTCGAGGTTAAGACTGTCTGTCTGTCGGACCTGCCGCTTGGGATACAGGGTTAATGCTCTTTATTCGGCCGGCCCAGGTTTATTAAGGTTAAAAGTGCGTTGTTTTACGATGATTTTACGCCCTCCGATGCCCGGGCAAGCGGGAACGTAAAACTTGCTTTATTACTGAACAGAAGGAGCTAAAGGCACTCACGACAACGCCATTCGATTCCAAAGACTTCTACTGCACCTACAAAACTGAAACGTTCCTCTTCTTCTCAGCAAACTACAGTGATTCATTTCAGTTCCTTTCATGAGATCTGTAACAATTACGACGGGGAAAGGATTTTTGCTTGTTGGTGGGATTCCTTTTTTTTCTCCTTTCTTTGTTTTTGCCTTCTTTAATTTACTCGCTTCTGTTGGTAGTAAAAGAGTCGTGAAGTCTG-----------------------------------------------------------------------------------------------------------------------------------------------------------------------------------------------------------------------------------------------------------------------------------------------------------------------------------------------------------------------------------------------------------------------------------------
Ncarteri_WeberCty_N1044 CCCCCTTAAGATTTTTCTGGGTACGCTACTGGTTGTAGGTATACCTTGTGTCAAACTTTTAGGCTTTTTTGAATTTCCTTTATCAGAATTTTAAATTAATTTATCTTTAAATTTAGTCTTAAATAACTCGCATATTAACTTTTCAACAATATCACATAGAG----AACACTAGTCGTCATCAGCGTTAAAATGAAATAATAAACCAAAGTTTTTAACAATGAAGGAAATTCAAAGAATTGTCAAGTAATTCCGATAATTAAATTAACTCAGATTTTGATATTTATCTCTGATACATAAAAATATTGATATGCAGTAGCTAGAAAAAGGTGGATAGTAGTACCTGTTGCTCAATTAACATGAAATGTGTCCATAAAACAACAGGATAAGTGCGCCGTTAAGACCAAAAAGATGCCATAAGGACTAATATAGGATGAAGTAAAACAATTTCTTTTGGAACATTAGTTGAATAATATTAATCTACAGACTTGGCTCGAGGGTTTCTTGTAACGGTAAACCTCGTTCCCAAACACGAAGGGGGTGAAATAAGTCTTTTCTTTCCCTCGAAGCACGGAGGGAGAAAAGGCTTTTATTTCGAGGTTAAGACTGTCTGTCTGTCGGACCTGCCGCTTGGGATACAGGGTTAATGCTCTTTATTTGGCCGGCCCAGGTTTATTAAGGTTAAAAGTGCGTTGTTTTACGATGATTTTACGCCCTCCGATGCCCGGGCAAGCGGGAACGTAAAACTTGCTTTATTACTGAACAGAAGGAGCTAAAGGCACTCACGACAACGCCATTCGATTCCAAAGACTTCTACTGCACCTACAAAACTGAAACGTTCCTCTTCTTCTCAGCAAACTACAGTGATTCATTTCAGTTCCTTTCATGAGATCTGTAACAATTACGACGGGGAAAGGATTTTTGCTTGTTGGTGGGATTCCTTTTTTTTCTCCTTTCTTTGTTTTTGCCTTCTTTAATTTACTCGCTTCTGTTGGTAGTAAAAGAGTCGTGAAGTCTGAGGGTTGTTTTGGAAAAACAATCAAATCGAACACATCCGGGCCAATTAAATGGCAAACGATCCAGAATCGTTAAAAACGGAAATGGAGTTGAGCTGTTCGTTGACTGGATGTGGAGATTTCAGGTTTTATCTTCGATGGTATTGCCACCTAACCCCCTTCAGTTTGCCATATGGGAACAGAAGAATGCGAAATGGCGACGACAGAAAGAAGT-AAAAAAAGTAAGCTTTGGAAAACTCCCACAAATAAGAATACTTCACTTTAATATCCTACAATTTACTTTGTTTTGCTGGCTTCTATTTCTAAACTATATTTCTTTATCACAATACTTTAAAAGCGATATTCGTTTGTTTCTGCGAATTCTTCTATTAAAGGAAAAAAAAATTATATACATGTTCTTAATCTCTCTCGTTTGAATTTTGATTT
Ncarteri_div__RainbowCave_G2089 ACCCCCCAAGATTTTACTGGGTACGTTACTGGTTGTAGGTATACCTTGTATGAAATTTTTCTTTTTTTTTTAATTACTTCTATCTAAATTTTTAATTTATTTACCTATAAATTTTCTCTTAAATAACTCCCATATTAACTTTTCAATGGT--------------------------TCATCAGTGTTAAAATGAAATAATAAACCAAAGTTTTCAATAATTAAGGAAATTCAAAGAATTATCAAGTAATTCTGCTAATTAAAATAAACTAAAATGTGATATTTATCTCGGATACAT-AACATATTGATATGCAATAGCTAGAAAAAGGTGGAAAGCCATACCTGTTGCTCAATTAACAT-AAATGTGTCCATAA---AACAGGATAAGTGCGCCGTTAAGACCAAAAAGATGCCATAAGGACTAATATAGGATGAAGTAAAACAATTTCTTTTGGAACATTAGTTGAATAATATTAATCTACAGACTTGGCTCGAGGGTTTTTTGTAACAGTAAACCTCGTTCCCAAACACGAAGGGAGTGAAATAAGTCTTTTCTTTCTCTCGAAACACGGAGGGAGAAAAGGCTTTTATTTCGAGGTTAAGACTGTCTGTCTGTCGGACCTGCCGCTTGGGATACTGGGTTAATGCTCTTTATTTGGCCGGCCCAGGTTTATTAAGGTTAAAAGTGCGTTGTTTTACGATGATTTTACGCCCTCCGATGCCCGGGCAAGCGGGAACGTAAAACTTGCTTTATTACTGAACAGAAGGAGCTAAAGGCACTCACGACAACGCCATTCGATTCCAAAGACTTCTACTGCACCTACAAAACTGAAACGTTCCTCTTCTTCCTGGCAAACTACAGTGATTCATTTCAGTTCCTTTCATGAGATCTGTAACAATTACGACGGGGAAAGGATTTTTGCTTGTTGGTGGGATTCCTTTTTTTC---CTTTCTTTGTTTTTGCCTTCTTTAATTTACTCGCTTCTGTTGATAATAAAAGAGTCGTGAAGTCTGAGGGTTGTTTTGGAAAAACAATCAAATCGAACACATCCGGGCCAATTAAATGGCAAACGATCCAGAATCGTTAAAAACGGAAATGGAGTTGAGCTGTTCGTCGACTGGATGTGGAGATTTCAGGTTTTATCTTCGATGGTATTGCCACCTAACCCCTTTCAGTTTGCCATATGAGAACAGAAGAATGCGAAATGGTGACGACAAAAAGAAGTAAAAAAAACTAAGCCTTGGAAAAGTCCCACAAATAAGAATACTTCACTTTAATATCCTACAATTTACTTTGTTTTTCTGGCTGGTATTTCTAAACTATATTTCTTTATCACAGTACTTTGAGAGCGATATTCGTTCTTTTTGACGAATTATTCTATTAAAAGGAAGCAAAAT------CTCGTTTCTAATCTTT-------------------
Ncherokee_BallhootScar_N193 ----------------------------------------ATACCTTGTATCAATCTTTTGGCTTTCTTTGAATTTACTCTATCAAAATTTTAAATTAATTTATCTTTAAATTTACTCTTAAATAACTCGCATATTAACTTTTCAACAGCATCACACAGAGAAAGAACACTGGTCGTCATCAGCGTTAAAATCAAATAATAAACCAAAGTTTTCAACACTGAAGGAAAGTCAAAGAATTGTCAAGTAATTCCGATAATTAAATTAACCCAGATTTTGATATTTATCTCTTATACATAAAAATATTGATATGCAGTAGTTAGAAAAAGGTGGATAGCAGTACCTGTTGCTCAATTAACATAAAATGTGTCCATAAAACAACAGGATAAGTGCGCCGTTAAGACCAAAAAGGTGCCATAAGGAGTAATATAGGATGAAGTAAAACAATTTCTTTTGGAACATTAGTTGAATAATATTAATCTACAGACTTGGCTCGAGGGTTTCTTGTAACGGTAAACCTCGTTCCCAAACACGAAGGGGGTGAAATAAGTCTTTTCTTTCCCTCGAAGCACGGAGGGGGAAAAGGCTTTTATTTCGAGGTTAAGACTGTCTGTCTGTCGGACCTGCCGCTTGGGATACAGGGTTAATGCTCTTTATTCGGCCGGCCCAGGTTTATTAAGGTTAAAAGTGCGTTGTTTTACGATGATTTTACGCCCTCCGATGCCCGGGCAAGCGGGAACGTAAAACTTGCTTTATTACTGAACAGAAGGAGCTAAAGGCACTCACGACAACGCCATTCGATTCCAAAGACTTCTACTGCACCTACAAAACTGAAACGTTCCTCTTCTTCTCAGCAAACTACAGTGATTCATTTCAGTTCCTTTCATGAGATCTGTAACAATTACGACGGGGAAAGGATTTTTGCTTGTTGGTGGGATTCCTTTTTTTTCTCCTTTCTTTGTTTTTGCCTTCTTTAATTTACTCGCTTCTGTTGGTAGTAAAAGAGTCGTGAAGTCTGAGGGTTGTTTTGGAAAAACAATCAAATCGAACACATCCGGGCCAATTAAATGGCAAACGATCCAGAATCGTTAAAAACGGAAATGGAGTTGAGCTGTTCGTCGACTGGATGTGGAGATTTCAGGTTTTATCTTCGATGGTATTGCCACCTAACCCCCTTCAGTTTGCCATATGGGAACAGAAGAATGCGAAATGGCGACGACAGAAAGAAGTAAAAAAAAGTAAGCTTTGGAAAACTCCCACAAATAAGAATACTTCACTTTAATATCCTACAATTTACTTTGTTTTGCTGGCTTCTATTTCTAAACTATATTTCTTTATCACAATACTTTAAAAGAGATATTCGTTTGTTTCTGCGAATTCTTCCATTAAAAAGAAAAAAAATGATATACATGTTTTTAATCTTTCTCGTTTGAATTTTGATTT
Ncherokee_BalsamMtn_N891 CCCCCTTAAGATTTTTCTGGGTACGTTACTGGGTGTAGGTATACCTTGTATCAATCTTTTAGGCTTTTTTAAATTTACTCTATCAAAATTTTAAATTAATTTATCTTTAAATTTACTCTTAAATAACTCGCATACTAACTTTTCAACAGTATCACATAGAGAAAGAACAGTGGTCGTCATCAGCGTTAAAATCAAATAATGAAACAAAGTTTTCAACAATGAAGGAAATTCAAAGAATTGTCAAGTAATTCCGATAATTAAATTAACCCAGATTTTGATATTTATCTCTTATACATAAAAATATTGATATGCAGTAGCTAGAAAAAGGTGGATAGCAGTACCTGTTGCTCAATTAACATAAAATGTGTCCATAAAACAACAGGATAAGTGCGCCGTTAAGACCAAAAAGGTGCCATAAGGAGTAATATAGGATGAAGTAAAACAATTTCTTTTGTAACATTAGTTGAATAATATTAATCTACAGACTTGGCTCGAGGGTTTCTTGTAACGGTAAACCTCGTTCCCAAACACGAAGGGGGTGAAATAAGTCTTTTCTTTCCCTCGAAGCACGGAGGGGGAAAAGGCTTTTATTTCGAGGTTAAGACTGTCTGTCTGTCGGACCTGCCGCTTGGGATACAGGGTTAATGCTCTTTATTCGGCCGGCCCAGGTTTATTAAGGTTAAAAGTGCGTTGTTTTACGATGATTTTACGCCCTCCGATGCCCGGGCAAGCGGGAACGTAAAACTTGCTTTATTACTGAACAGAAGGAGCTAAAGGCACTCACGACAACGCCATTCGATTCCAAAGACTTCTACTGCACCTACAAAACTGAAACGTTCCTCTTCTTCTCAGCAAACTACAGTGATTCATTTCAGTTCCTTTCATGAGATCTGTAACAATTACGACGGGGAAAGGATTTTTGCTTGTTGGTGGGATTCCTTTTTTTTCTCCTTTCTTTGTTTTTGCCTTCTTTAATTTACTCGCTTCTGTTGGTAGTAAAAGAGTCGTGAAGTCTGAGGGTTGTTTTGGAAAAACAATCAAATCGAACACATCCGGGCCAATTAAATGGCAAACGATCCAGAATCGTTAAAAACGGAAATGGAGTTGAGCTGTTCGTCGACTGGATGTGGAGATTTCAGGTTTTATCTTCGATGGTATTGCCACCTAACCCCCTTCAGTTTGCCATATGGGAACAGAAGAATGCGAAATGGCGACGACAGAAAGAAGTAAAAAAAAGTAAGCTTTGGAAAACTCCCACAAATAAGAATACTTCACTTTAATATCCTACAATTTACTTTGTTTTGCTGGCTTCTATTTCTAAACTATATTTCTTTATCACAATACTTTAAAAGAGATATTCGTTTGTTTCTGCGAATTCTTCCATTAAAAAGAAAAAAAATGATATACATGTTTTTAATCTTTCTCGTTTGAATTTTGATTT
Ncherokee_SIndianCrk_N681 ---------------------------------------------------------------------------------------------------------------------------------------------------------------------------------CATCAGCGTTAAAATCAAATAATAAACCAAAGTTTTCAACAATGAAGGAAAGTCAAAGAATTGTCAAGTAATTCCGATAATTAAAGTAACCCAGATTTTGATATTTATCTCTTATACATAAAAATATTGATATGCAGTACCTAGAAAAAGGTGGATAGCAGTACCTGTTGCTCAATTAACATAAAATGTGTCCATAAAACAACAGGATAAGTGCGCCGTTATGACCAAAAAGGTGCCATAAGGAGTAATATAGGATGAAGTAAAACAATTTCTTTTGGAACATTAGTTGAATAATATTAATCTACAGACTTGGCTCGAGGGTTTCTTGTAACGGTAAACCTCGTTCCCAAACACGAAGGGGGTGAAATAAGTCTTTTCTTTCCCTCGAAGCACGGAGGGAGAAAAGGCTTTTATTTCGAGGTTAAGACTGTCTGTCTGTCGGACCTGCCGCTTGGGATACAGGGTTAATGCTCTTTATTTGGCCGGCCCAGGTTTATTAAGGTTAAAAGTGCGTTGTTTTACGATGATTTTACGCCCTCCGATGCCCGGGCAAGCGGGAACGTAAAACTTGCTTTATTACTGAACAGAAGGAGCTAAAGGCACTCACGACAACGCCATTCGATTCCAAAGACTTCTACTGCACCTACAAAACTGAAACGTTCCTCTTCTTCTCAGCAAACTACAGTGATTCATTTCAGTTCCTTTCATGAGATCTGTAACAATTACGACGGGGAAAGGATTTTTGCTTGTTGGTGGGATTCCTTTTTTTTCTCCTTTCTTTGTTTTTGCCTTCTTTAATTTACTCGCTTCTGTTGGTAGTAAAAGAGTCGTGAAGTCTGAGGGTTGTTTTGGAAAAACAATCAAATCGAACACATCCGGGCCAATTAAATGGCAAACGATCCAGAATCGTTAAAAACGGAAATGGAGTTGAGCTGTTCGTCGACTGGATGTGGAGATTTCAGGTTTTATCTTCGATGGTATTGCCACCTAACCCCCTTCAGTTTGCCATATGGGAACAGAAGAATGCGAAATGGCGACGACAGAAAGAAGTAAAAAAAAGTAAGCTTTGGAAAACTCCCACAAATAAGAATACT--------------------------------------------------------------------------------------------------------------------------------------------------------------------------
Ncooperi_BeaverCrk_N1002 ------------------------------------------ACCTTGTATCAAACTTTTAGGCTTTTTTGAATTTACTCTACCAAAATTTTAAATTAATTTATTTTTAAATTTAC-----------TCGCATATTAACTTTTCAACAGTATCCCATAGAGAAAGAACACTAGTCGTCATCAGTGTTAAGATGAAATAATAAACCAAAGTTTTCAACAATGAAGGAAATTCAAAGAATCGTCAAGTAATTCCGATAATTAAATTAACCCAGATTTTGATATTTCTCTCTGGAACATAAAAATATTGATATGCAGTATCTAGAAAAAGGTGGATAGTAGTACCTGTTGCTCAATTAACATAAAATGTGTCCATAAAACAACAGGATAAGTGCGCCGTTAAGACCAAAAAGGTGCCATAAGGAGTAATATAGGATGAAGTAAAAGAATTTCTTTTGGAACATTAGTTGAATAATATTAATCTACAGACTTGGCTCGAGGGTTTCTTGTAACGGTAAACCTCGTTCCCAAACACGAAGGGGGTGAAATAAGTCTTTTCTTTCCCTCGAAGCACGGAGGGAGAAAAGGCTTTTATTTCGAGGTTAAGACTGTCTGTCTGTCGGACCTGCCGCTTGGGATACAGGGTTAATGCTCTTTATTTGGCCGGCCCAGGTTTATTAAGGTTAAAAGTGCGTTGTTTTACGATGATTTTACGCCCTCCGATGCCCGGGCAAGCGGGAACGTAAAACTTGCTTTATTACTGAACAGAAGGAGCTAAAGGCACTCACGACAACGCCATTCGATTCCAAAGACTTCTACTGCACCTACAAAACTGAAACGTTCCTCTTCTTCTCAGCAAACTACAGTGATTCATTTCAGTTCCTTTCATGAGATCTGTAACAATTACGACGGGGAAAGGATTTTTGCTTGTTGGTGGGATTCCTTTTTTTTCTCCTTTCTTTGTTTTTGCCTTCTTTAATTTACTCGCTTCTGTTGGTAGTAAAAGAGTCGTGAAGTCTGGGGGTTGTTTTGGAAAAACAATCAAATCGAACACATCCGGGCCAATTAAACGGCAAACGATCCAGAATCGTTAAAAACGGAAATGGAGTTGAGCTGTTCGTCGACTGGATGTGGAGATTTCAGGTTTTATCTTCGATGGTATTGCCACCTAACCCCCTTCAGTTTGCCATATGGGAACAGAAGAATGCGAAATGGCGACGACAGAAAGAAGTAAAAAAAAGTAAGCTTTGGAAAAC-CCCACAAATAAGAATACTTCACTTTAATATCCTACAATTTACTTTGTTTTGGTGGCTTCTATTTCTAAACTATATTTCTTTATCACAATACTTTAAAAGCGATATTAATTTG----------------------------------------------------------------------------
Ncooperi_CheoahDam_N1122 CCTCCATAAGATTTTTCTGGGTACACTACTGGCTGTAGGTATACCTTATATCAAACTTTTAGG-TTTTTTGAATTTACTCTATCAAAATTTTAAATTAATTTATTTTTAAATTTAC-----------TCGCATATTAACTTTTCAACAGTATCACATAGAGAAAGAACACTAGTCGTCATCAGTGTTAAGATGAAATAATAAACCAAAGTTTTCAACTATGAAGGAAATTCAAAGAATTGTCAAGTAATTCCGATAATTAAATTAACCCAGATTTTGATATTTCTCTCTGGAACATAAAAATATTGATATGCAGTATCTAGAAAAAGGTGGATAGTAGTACCTGTTGCTCAATTAACATAAAATGTGTCCATAAAACAACAGGATAAGTGCACCGTTAAGACCAAAAAGGTGCCATAAGGAGTAATATAGGATGAAGTAAAACAATTTCTTTTGGAACATTAGTTGAATAATATTAATCTACAGACTTGGCTCGAGGGTTTCTTGTAACGGTAAACCTCGTTCCCAAACACGAAGGGGGTGAAATAAGTCTTTTCTTTCCCTCGAAGCACGGAGGGAGAAAAGGCTTTTATTTCGAGGTTAAGACTGTCTGTCTGTCGGACCTGCCGCTTGGGATACAGGGTTAATGCTCTTTATTTGGCCGGCCCAGGTTTATTAAGGTTAAAAGTGCGTTGTTTTACGATGATTTTACGCCCTCCGATGCCCGGGCAAGCGGGAACGTAAAACTTGCTTTATTACTGAACAGAAGGAGCTAAAGGCACTCACGACAACGCCATTCGATTCCAAAGACTTCTACTGCACCTACAAAACTGAAACGTTCCTCTTCTTCTCAGCAAACTACAGTGATTCATTTCAGTTCCTTTCATGAGATCTGTAACAATTACGACGGGGAAAGGATTTTTGCTTGTTGGTGGGATTCCTTTTTTTTCTCCTTTCTTTGTTTTTGCCTTCTTTAATTTACTCGCTTCTGTTGGTAGTAAAAGAGTCGTGAAGTCTGAGGGTTGTTTTGGAAAAACAATCAAATCGAACACATCCGGGCCAATTAAATGGCAAACGATCCAGAATCGTTAAAAACGGAAATGGAGTTGAGCTGTTCGTCGACTAGATGTGGAGATTTCAGGTTTTATCTTCGATGGTATTGCCACCTAACCCCCTTCAGTTTGCCATATGGGAACAGAAGAATGCGAAATGGCGACGACAGAAAGAAGTAAAAAAAAGTAAGCTTTGGAAAACTCCCACAAATAAGAATACTTCACTTTAATATCCTACAATTTACTTTGTTTTGGTGGCTTCTATTTCTAAACTATATTTCTTTATCACAATACTTTAAAAGCGATATTAGTTTGTTTCTTC-TATTCTTCTATTAAAGGAAAAAAAAATTATATACATGTTTTTAATCTTTCTCGTTTGAATTTTGATTT
Ncooperi_NantRiverGorge_N682 ------------------------------------------------TATCAAACTTTTAGGCTTTTTTGAATTTACTCTACCAAAATTTTAAATTAATTTATTTTTAAATTTAC-----------TCGCATATTAACTTTTCAACAGTATCCCATAGAGAAAGAACACTAGTCGTCATCAGTGTTAAGATGAAATAATAAACCAAAGTTTTCAACAATGAAGGAAATTCAAAGAATCGTCAAGTAATTCCGATAATTAAATTAACCCAGATTTTGATATTTCTCTCTGGAACATAAAAATATTGATATGCAGTATCTAGAAAAAGGTGGATAGTAGTACCTGTTGCTCAATTAACATAAAATGTGTCCATAAAACAACAGGATAAGTGCGCCGTTAAGACCAAAAAGGTGCCATAAGGAGTAATATAGGATGAAGTAAAACAATTTCTTTTGGAACATTAGTTGAATAATATTAATCTACAGACTTGGCTCGAGGGTTTCTTGTAACGGTAAACCTCGTTCCCAAACACGAAGGGGGTGAAATAAGTCTTTTCTTTCCCTCGAAGCACGGAGGGAGAAAAGGCTTTTATTTCGAGGTTAAGACTGTCTGTCTGTCGGACCTGCCGCTTGGGATACAGGGTTAATGCTCTTTATTTGGCCGGCCCAGGTTTATTAAGGTTAAAAGTGCGTTGTTTTACGATGATTTTACGCCCTCCGATGCCCGGGCAAGCGGGAACGTAAAACTTGCTTTATTACTGAACAGAAGGAGCTAAAGGCACTCACGACAACGCCATTCGATTCCAAAGACTTCTACTGCACCTACAAAACTGAAACGTTCCTCTTCTTCTCAGCAAACTACAGTGATTCATTTCAGTTCCTTTCATGAGATCTGTAACAATTACGACGGGGAAAGGATTTTTGCTTGTTGGTGGGATTCCTTTTTTTTCTCCTTTCTTTGTTTTTGCCTTCTTTAATTTACTCGCTTCTGTTGGTAGTAAAAGAGTCGTGAAGTCTGAGGGTTGTTTTGGAAAAACAATCAAATCGAACACATCCGGGCCAATTAAATGGCAAACGATCCAGAATCGTTAAAAACGGAAATGGAGTTGAGCTGTTCGTCGACTGGATGTGGAGATTTCAGGTTTTATCTTCGATGGTATTGCCACCTAACCCCCTTCAGTTTGCCATATGGGAACAGAAGAATGCGAAATGGCGACGACAGAAAGAAGTAAAAAAAAGTAAGCTTTGGAAAACTCCCACAAATAAGAATACTTCACTTTAATATCCTACAATTTACTTTGTTTTGGTGGCTTCTATTTCTAAACTATATTTCTTTATCACAATACTTTAAAAGCGATATTAATTTGTTTCTGC-TATTCTTCTATTCTCGCAAAAAAAAATTATATACATGTTTTTAATCTTTCTCGTTTGAATTTTGATTT
Ncooperi_RockCrRoad_N1160 CCTCCATAAGATTTTTCTGGGTACACTACTGGTTGTAGGTATACCTTGTATCAAATTTTTTGGCTTTTTTGAATTTACTCCATCAAAATTTTAAATTAATTTATTTTTAAATTTAC-----------TCGCATATTAACTTTTCAACAGTATCACATAGAGAAAGAACACTAGTCGTCATCAGTGTTAAGATGAAATAATAAACCAAAGTTTTCAACAATGAAGGAAATTCAAAGAATTGTCAAGTAATTCCGATAATTAAATTAACCCAGATTTTGATATTTCTCTCTGGAACACAAAAATATTGATATGCAGTATCTAGAAAAAGGTGGATAGTAGTACCTGTTGCTCAATTAACATAAAATGTGTCCATAAAACAACAGGATAAGTGCGCCGTTAAGACCAAAAAGGTGCCATAAGGAGTAATATAGGATGAAGTAAAACAATTTCTTTTGGAACATTAGTTGAATAATATTAATCTACAGACTTGGCTCGAGGGTTTCTTGTAACGGTAAACCTCGTTCCCAAACACGAAGGGGGTGAAATAAGTCTTTTCTTTCCCTCGAAGCACGGAGGGAGAAAAGGCTTTTATTTCGAGGTTAAGACTGTCTGTCTGTCGGACCTGCCGCTTGGGATACAGGGTTAATGCTCTTTATTTGGCCGGCCCAGGTTTATTAAGGTTAAAAGTGCGTTGTTTTACGATGATTTTACGCCCTCCGATGCCCGGGAAAGCGGGAACGTAAAACTTGCTTTATTACTGAACAGAAGGAGCTAAAGGCACTCACGACAACGCCATTCGATTCCAAAGACTTCTACTGCACCTACAAAACTGAAACGTTCCTCTTCTTCTCAGCAAACTACAGTGATTCATTTCAGTTCCTTTCATGAGATCTGTAACAATTACGACGGGGAAAGGATTTTTGCTTGTTGGTGGGATTCCTTTTTTTTCTCCTTTCTTTGTTTTTGCCTTCTTTAATTTACTCGCTTCTGTTGGTAGTAAAAGAGTCGTGAAGTCTGAGGGTTGTTTTGGAAAAACAATCAAATCGAACACATCCGGGCCAATTAAATGGCAAACGATCCAGAATCGTTAAAAACGGAAATGGAGTTGAGCTGTTCGTCGACTGGATGTGGAGATTTCAGGTTTTATCTTCGATGGTATTGCCACCTAACCCCCTTCAGTTTGCCATATGGGAACAGAAGAATGCGAAATGGCGACGACAGAAAGAAGTAAAAAAAAGTAAGCTTTGGAAAACTCCCACAAATAAGAATACTTCACTTTAATATCCTACAATTTACTTTGTTTTGGCGGCTTCTATTTCTAAACTATATTTCTTTATCACAATACTTTAAAAGCGATATTAGTTTGTTTCTTC-TATTCTTCTATTAAAGGAAAAAAAAACTATATACATGTTTTTAATCTTTCTCGTTTGAATTTTGATTT
Ncoylei_Apalachia_N1195 -------------------------CTACTGGTTGTAGGTATACTTTGTATCAAACTTTTAGACTTTTTTGAATTTACTTTATGAGAATTTTAAATTAATTTATCTTTAAATTTACTCTTAAATAACTCGCATATTAAC-TTTCAGCAGTATCACATAGAG----AACACAAGTCTTCATCAGCGTTAAAATGAAATAATCAACCAAAGGTTTCAACAATGAAGAAAATTCAAAGAATTCTCGAGTAATTCCGATAATTAAATTAAACCAGATTTTGATATTTATCTCTGATACATAAAAATATTGATATGCAGGTGCTAGGAAAAGGTGGATAGCAGTACCTGTTGCTCAATTAACATAAAATGTGTCCATAAAACAACAGGATAAGTGCGCCGTTAAGACCAAAAAGATGCCATAAGGAGTAATATAGGATGAAGTAAAACAATTTCTTTTGGAACATTAGTTGAATAATATTAATCTACAGACTTGGCTCGAGGGTTTCTTGTAACGGTAAACCTCGTTCCCAAACACGAAGGGGGTGAAATAAGTCTTTTCTTTCCCTCGAAGCACGGAGGGAGAAAAGGCTTTTATTTCGAGGTTAAGACTGTCTGTCTGTCGGACCTGCCGCTTGGGATACAGGGTTAATGCTCTTTATTTGGCCGGCCCAGGTTTATTAAGGTTAAAAGTGCGTTGTTTTACGATGATTTTACGCCCTCCGATGCCCGGGCAAGCGGGAACGTAAAACTTGCTTTATTACTGAACAGAAGGAGCTAAAGGCACTCACGACAACGCCATTCGATTCCAAAGACTTCTACTGCACCTACAAAACTGAAACGTTCCTCTTCTTCTCAGCAAACTACAGTGATTCATTTCAGTTCCTTTCATGAGATCTGTAACAATTACGACGGGGAAAGGATTTTTGCTTGTTGGTGGGATTCCTTTTTTTTCTCCTTTCTTTGTTTTTGCCTTCTTTAATTTACTCGCTTCTGTTGGTAGTAAAAGAGTCGTGAAGTCTGAGGGTTGTTTTGGAAAAACAATCAAATCGAACACATCCGGGCCAATTAAATGGCAAACGATCCAGAATCGTTAAAAACGGAAATGGAGTTGAGCTGTTCGTCGACTGGATGTGGAGATTTCGGGTTTTATCTTCGATGGTATTGCCATCTAACCCCCTTCAGTTTGCCATATGGGAGCAGAAGAATGCGAAATGGCGACGACAGAAAGAAATAAAAAAAGGTAAGCTTTGGAAAACTCCCACAAATAAGAATACTTCACTTTAATATCCTACAATTTACTTTGTTTTGGTGGCTTCTATTTCTAAACTATATTTCTTTATCACAATACTTTAAAAGCGATATTCGTTAGTTTCTGAGAATTCTTCTATTAAAAAGAAAAAAAATGATATACATGTCTTTAATCTTTCTCGTTTGAATTTTGATTT
Ncoylei_DinkinCove_N1118 ------------------------GCTACTGGTTGTATGTATACTT-----CAAACTTTTAGACTTTTTTGAATTTACTTTATGAGAATTTTAAATTAATTTATCTTTAAATTTACTCTTAAATAACTCGCATATTAAG-TATCAGCAGTATCACATAGAA----AACACAAGTCTTCATCAGCGTTAAAATGAAATAATAAACCAAAGGTTTCAACAATGAAGAAAATTCAAAGAATTCTCGAGTAATTCCGATAATTAAATTAAACCAGACTTTGATATTTATCTCTGATACATAAAAATATTGATATGCAGGTGCTAGAAAAAGGTGGATAGCAGTACCTGTTGCTCAATTAACATAAAATGTGTCCATAAAACAACAGGATAAGTGCGCCGTTAAGACCAAAAAGATGCCATAAGGAGTAATATAGGATGAAGTAAAACAATTTCTTTTGGAACATTAGTTGAATAATATTAATCTACAGACTTGGCTCGAGGGTTTCTTGTAACGGTAAACCTCGTTCCCAAACACGAAGGGGGTGAAATAAGTCTTTTCTTTCCCTCGAAGCACGGAGGGAGAAAAGGCTTTTATTTCGAGGTTAAGACTGTCTGTCTGTCGGACCTGCCGCTTGGGATACAGGGTTAATGCTCTTTATTTGGCCGGCCCAGGTTTATTAAGGTTAAAAGTGCGTTGTTTTACGATGATTTTACGCCCTCCGATGCCCGGGCAAGCGGGAACGTAAAACTTGCTTTATTACTGAACAGAAGGAGCTAAAGGCACTCACGACAACGCCATTCGATTCCAAAGACTTCTACTGCACCTACAAAACTGAAACGTTCCTCTTCTTCTCAGCAAACTACAGTGATTCATTTCAGTTCCTTTCATGAGATCTGTAACAATTACGACGGGGAAAGGATTTTTGCTTGTTGGTGGGATTCCTTTTTTTTCTCCTTTCTTTGTTTTTGCCTTCTTTAATTTACTCGCTTCTGTTGGTAGTAAAAGAGTCGTGAAGTCTGAGGGTTGTTTTGGAAAAACAATCAAATCGAACACATCCGGGCCAATTAAATGGCAAACGATCCAGAATCGTTAAAAACGGAAATGGAGTTGAGCTGTTCGTCGACTGGATGTGGAGATTTCGGGTTTTATCTTCGATGGTATTGCCACCTAACCCCCTTCAGTTTGCCATATGGGAGCAGAAGAATGCGAAATGGCGACGACAGAAAGAAGTAAAAAAAAGTAAGCTTTGGAAAACTCCCACAAATAAGAATACTTCACTTTAATATCCTACAATTTACTTTGTTTTGGTGGCTTCTATTTCTAAACTATATTTCTTTATCACAATACTTTAAAAGCGATATTCGTTAGTTTCTGAGAATTCTTCTATTAAAAAGAAAAAAAATGATATACATGTCTTTAATCTTTCTCGTTTGAATTTTGATTT
Ncoylei_TiptonCreek_N837 GAACCTTAAGATTTTTCTGGGTACGCTACTGGTTGTAGGTATACTTTGTATCAAACTTTTAGACTTTTTTGAATTTACTTTATGAGAATTTTAAATTAATTTATCTTTAAATTTACTCTTAAATAACTCGCATATTAAC-TTTCAGCAGTATCACATAGAG----AACACAAGTCTTCATCAGCGTTAAAATGAAATAATAAACCAAAGGTTTCAACAATGAAGAAAATTCAAAGAATTCTCGAGTAATTCCGATAATTAAATTAAACCAGATTTTGATATTTATCTCTGATACATAAAAATATTGATATGCAGGTGCTAGAAAAAGGTGGATAGCAGTACCTGTTGCTCAATTAACATAAAATGTGTCCATAAAACAACAGGATAAGTGCGCCGTTAAGACCAAAAAGATGCCATAAGGAGTAATATAGGATGAAGTAAAACAATTTCTTTTGGAACATTAGTTGAATAATATTAATCTACAGACTTGGCTCGAGGGTTTCTTGTAACGGTAAACCTCGTTCCCAAACACGAAGGGGGTGAAATAAGTCTTTTCTTTCCCTCGAAGCACGGAGGGAGAAAAGGCTTTTATTTCGAGGTTAAGACTGTCTGTCTGTCGGACCTGCCGCTTGGGATACAGGGTTAATGCTCTTTATTTGGCCGGCCCAGGTTTATTAAGGTTAAAAGTGCGTTGTTTTACGATGATTTTACGCCCTCCGATGCCCGGGCAAGCGGGAACGTAAAACTTGCTTTATTACTGAACAGAAGGAGCTAAAGGCACTCACGACAACGCCATTCGATTCCAAAGACTTCTACTGCACCTACAAAACTGAAACGTTCCTCTTCTTCTCAGCAAACTACAGTGATTCATTTCAGTTCCTTTCATGAGATCTGTAACAATTACGACGGGGAAAGGATTTTTGCTTGTTGGTGGGATTCCTTTTTTTTCTCCTTTCTTTGTTTTTGCCTTCTTTAATTTACTCGCTTCTGTTGGTAGTAAAAGAGTCGTGAAGTCTGAGGGTTGTTTTGGAAAAACAATCAAATCGAACACATCCGGGCCAATTAAATGGCAAACGATCCAGAATCGTTAAAAACGGAAATGGAGTTGAGCTGTTCGTCGACTGGATGTGGAGATTTCGGGTTTTATCTTCGATGGTATTGCCACCTAACCCCCTTCAGTTTGCCATATGGGAGCAGAAGAATGCGAAATGGCGACGACAGAAAGAAGTAAAAAAAAGTAAGCTTTGGAAAACTCCCACAAATAAGAATACTTCACTTTAATATCCTACAATTTACTTTGTTTTGGTGGCTTCTATTTCTAAACTATATTTCTTTATCACAATACTTTAAAAGCGATATTCGTTAGTTTCTGAGAATTCTTCTATTAAAGGAAAAAAAAATTATATACATGTTTTTAATCTTTCTCGTTT------------
Ncressleri_AndersonSpringCave_G2075 CCCTCCCAAGATTTTTCTGTGTACGTTACCTGTTGTAGGTATACTTTGTATCAAATTTTTAGGCCTTTTTGAATTTACTCTATCAAAATTTTAAATTAATTTATTTTTAAATTTACTCTTAAATAACGCGC---TTAACTTTTCAACAGTA-CACATAGAG----AACACTAGTCATCATCAGTGTTAAAATGAAATAATAAACCGAAA---CCAACAATTAAGGAAATTTAAAGAATTGTCAAGTAATTCCAATAATTAAATTATCCCAGATTTTGATATTTATCTCTGATACATAAAAATATTGATATGCAGTAGCTAGAAAAAGGTGGATAGCAGTACCTGTTGCTCAATTAACAT-AAATGTGTCCATAAAACAACAGGATAAGTGCGCCGTTAAGACCAAAAAGGTGCCATAAGTACTAATATAGGATGAAGTAAAACAATTTCTTTTGGAACATTAGTTGAATAATATTAATCTACAGGCTTCGCTCGAGGGTTTCCTGTAACGGTAAACCTCGTTCCCAAACACGAAGGGGGTGAAATAAGTCTTTTCTTTCCCTCGAAACACGGAGGAAGAAAAGGCTTTTATTTCGAGGTTAAGACTGTCTGTCTGTCGGACCTGCCGCTTGGGATACTGGGTTAATGCTCTTTATTTGGCCGGCCTAGGTTTATTAAGGTTAAAAGTGCGTTGTTTTACGATGATTTTACGCCCTCCGATGCCGGGGCAAGCGGGAACGTAAAACTTGCTTTATTACTGAACAGAAGGAGCTAAAGGCACTCACGACAACGCCATTCGATTCCAAAGACTTCTACTGCACCTACAAAACTGAAACGTTCCTCTTCTTCCCAGCAAACTACAGTGATTCATTTCAGTTCCTTTCATGAGATCTGTAACAATTACGACGGGGAAAGGATTTTTGCTTGTTGGTGGGATTCC--TTCCCCCCCCCTTCTTTGTTTTTGCCTTCTTTAATTTACTCGCTTCTGTTGGTAGTAAAAGAGTCGTGAAGTCTGAGGGTTGTTTTGGAAAAACAATCAAATCGAACACATCCGGGCCAATTAAATGGCAAACGATCCAGAATCGTTAAAAACGGAAATGGAGTTGAGCTGTTCGTCGACTGGATGTGGAGATTTCAGGTTTTATCTTCGATGGTATTGCCACCTAACCCTCTTCAGTTTGCCATATGGGAACAGAAGAATGCGAAATGGTGACGACAGAAAGAGGTAAAAAAAATTAAGCCTTGGAAAACTCCCACAAATAAGAATACTTCACTTTAATATCCGACAATTTTTTTTGTTTTGTTGGCTTGTATTTCTAAACTACATTTCTTTATCACAGTACTTTAAGAGCAATATTCGTTCGTTTCGACGAATTCTTCTATTA-------------------------------------------------------
Ncressleri_PigeonCave_G2077 CCCTCCCAAGATTTTTCTGTGTACGTTACCTGTTGTAGGTATACTTTGTATCAAATTTTTAGGCCTTTTTGAATTTACTCTATCAAAATTTTAAATTAATTTATTTTTAAATTTACTCTTAAATAACGCGC---TTAACTTTTCAACAGTA-CACATAGAG----AACACTAGTCATCATCAGTGTTAAAATGAAATAATAAACCGAAA---CCAACAATTAAGGAAATTTAAAGAATTGTCAAGTAATTCCAATAATTAAATTATCCCAGATTTTGATATTTATCTCTGATACATAAAAATATTGATATGCAGTAGCTAGAAAAAGGTGGATAGCAGTACCTGTTGCTCAATTAACAT-AAATGTGTCCATAAAACAACAGGATAAGTGCGCCGTTAAGACCAAAAAGGTGCCATAAGTACTAATATAGGATGAAGTAAAACAATTTCTTTTGGAACATTAGTTGAATAATATTAATCTACAGGCTTCGCTCGAGGGTTTCCTGTAACGGTAAACCTCGTTCCCAAACACGAAGGGGGTGAAATAAGTCTTTTCTTTCCCTCGAAACACGGAGGAAGAAAAGGCTTTTATTTCGAGGTTAAGACTGTCTGTCTGTCGGACCTGCCGCTTGGGATACTGGGTTAATGCTCTTTATTTGGCCGGCCTAGGTTTATTAAGGTTAAAAGTGCGTTGTTTTACGATGATTTTACGCCCTCCGATGCCGGGGCAAGCGGGAACGTAAAACTTGCTTTATTACTGAACAGAAGGAGCTAAAGGCACTCACGACAACGCCATTCGATTCCAAAGACTTCTACTGCACCTACAAAACTGAAACGTTCCTCTTCTTCCCAGCAAACTACAGTGATTCATTTCAGTTCCTTTCATGAGATCTGTAACAATTACGACGGGGAAAGGATTTTTGCTTGTTGGTGGGATTCC--TTCCCCCCCCCTTCTTTGTTTTTGCCTTCTTTAATTTACTCGCTTCTGTTGGTAGTAAAAGAGTCGTGAAGTCTGAGGGTTGTTTTGGAAAAACAATCAAATCGAACACATCCGGGCCAATTAAATGGCAAACGATCCAGAATCGTTAAAAACGGAAATGGAGTTGAGCTGTTCGTCGACTGGATGTGGAGATTTCAGGTTTTATCTTCGATGGTATTGCCACCTAACCCTCTTCAGTTTGCCATATGGGAACAGAAGAATGCGAAATGGTGACGACAGAAAGAGGTAAAAAAAATTAAGCCTTGGAAAACTCCCACAAATAAGAATACTTCACTTTAATATCCGACAATTTTTTTTGTTTTGTTGGCTTGTATTTCTAAACTACATTTCTTTATCACAGTACTTTAAGAGCAATATTCGTTCGTTTCGACGAATTCTTCTATTAAAAGGAAGGTGAATGATATACATGTTTCTAATCTTTCTGGTTTGAATTTTGATTT
Ncrosbyi_MtMitchell_N210 TCCCTTAAGAATTTTTCTGGGTACGCTACTGGGTGAAGGTATACCTTGTATCAATCTTTTAGGCTTTAATGAATTTACTCTATCCAAATTTTAAATTTATTTATCTTTAAATTTACTCTTAAATTACTCGCATATTAACTTTTCAACAATATCACATAGAGAGAGAACACTGGTTGTCATCAGCGTTAAAATCAAATAATAAACCAAAGTTTTCAACAATGAAGGAAATTCAAAGAATTGTCAAGTAATTCCGATAATTAAATTAACCCAGATTTTGATATTTCTCTCTGAAACATAAAAATATTGATATGCAGTAGCTAGAAAAAGGTGGACAGCAGTACCTGTTGCTCAATTAACATAAAATGTGTCCATAAAACAACAGGATAAGTGCGCCGTTAAGACCAAAAAGGTGCCATAAGGAGTAATATAGGATGAAGTAAAACAATTTCTTTTGGAACATTAGTTGAATAATATTAATCTACAGACTTGGCTCGAGGGTTTCTTGTAACGGTAAACCTCGTTCCCAAACACGAAGGGGGTGAAATAAGTCTTTTCTTTCCCTCGAAGCACGGAGGGAGAAAAGGCTTTTATTTCGAGGTTAAGACTGTCTGTCTGTCGGACCTGCCGCTTGGGATACAGGGTTAATGCTCTTTATTTGGCCGGCCCAGGTTTATTAAGGTTAAAAGTGCGTTGTTTTACGATGATTTTACGCCCTCCGATGCCCGGGCAAGCGGGAACGTAAAACTTGCTTTATTACTGAACAGAAGGAGCTAAAGGCACTCACGACAACGCCATTCGATTCCAAAGACTTCTACTGCACCTACAAAAGTGAAACGTTCCTCTTCTTCTCGGCAAACTACAGTGATTCATTTCAGTTCCTTTCATGAGATCTGTAACAATTACGACGGGGAAAGGATTTTTGCTTGTTGGTGGGATTCCTTTTTTTCCTCCTTTCTTTGTTTTTGCCTTCTTTAATTTACTCGCTTCTGTTGGTAGTAAAAGAGTCGTGAAGTCTGAGGGTTGTTTTGGAAAAACAATCAAATCGAACACATCCGGGCCAATTAAATGGCAAACGATCCAGAATCGTTAAAAACGGAAATGGAGTTGAGCTGTTCGTCGACTGGATGTGGAGATTTCAGGTTTTATCTTCGATGGTATTGCCACCTAACCCCCTTCAGTTTGCCATATGGGAACAGAAGAATGCGAAATGGCGACGACAGAAAGAAGTAAAAAAAAGTAAGCTTTGGAAAACTCCCACAAATAAGAATACTTCACTTTAATATCCTACAATTTACTTTGTTTTGCTGGCTTCTATTTCTAAACTATATTTCTTTATCACAATACTTTAAAAGCAATATTCGTTTGTTTCTGCGAATTATTCTATTAAAAGGAAAAAAAATGATATACATGTTTTTAATCTTTCTCGTTTGAATTTTGATTT
Ncrosbyi_PricesCrk_N1143 CCCCATTAAGATTTTCCTGGGTACGCTACTGGGTGAAGGTATACCTTGTATCAATCTTTTAGGCTTTTTTGAATTTACGTTATCAAAATTTTAAATTAATTTATCTTTAAATTTACTCTTAAATAACTCGCATATTAACTTTTCAACAGTATCACACATAGAG---------GTCGTCATCAGCGTTAAAATCAAATAATAAACCAAAGTTTTCAACAATGAAGGAAATTCAAAGAATTGTCAAGTAATTCCGATAATTAAATTAACCCAGATTTTGATATTTCTCTCTGAAACATAAAAATATTGATATGCAGTAGCTAGAAAAAGGTGGACAGCAGTACCTGTTGCTCAATTAACATAAAATGTGTCCATAAAACAACAGGATAAGTGCGCCGTTAAGACCAAAAAGGTGCCATAAGGAGTAATATAGGATGAAGTAAAACAATTTCTTTTGGAACATTAGTTGAATAATATTAATCTACAGACTTGGCTCGAGGGTTTCTTGTAACGGTAAACCTCGTTCCCAAACACGAAGGGGGTGAAATAAGTCTTTTCTTTCCCTCGAAGCACGGAGGGAGAAAAGGCTTTTATTTCGAGGTTAAGACTGTCTGTCTGTCGGACCTGCCGCTTGGGATACAGGGTTAATGCTCTTTATTTGGCCGGCCCAGGTTTATTAAGGTTAAAAGTGCGTTGTTTTACGATGATTTTACGCCCTCCGATGCCCGGGCAAGCGGGAACGTAAAACTTGCTTTATTACTGAACAGAAGGAGCTAAAGGCACTCACGACAACGCCATTCGATTCCAAAGACTTCTACTGCACCTACAAAAGTGAAACGTTCCTCTTCTTCTCGGCAAACTACAGTGATTCATTTCAGTTCCTTTCATGAGATCTGTAACAATTACGACGGGGAAAGGATTTTTGCTTGTTGGTGGGATTCCTTTTTTTCCTCCTTTCTTTGTTTTTGCCTTCTTTAATTTACTCGCTTCTGTTGGTAGTAAAAGAGTCGTGAAGTCTGAGGGTTGTTTTGGAAAAACAATCAAATCGAACACATCCGGGCCAATTAAATGGCAAACGATCCAGAATCGTTAAAAACGGAAATGGAGTTGAGCTGTTCGTCGACTGGATGTGGAGATTTCAGGTTTTATCTTCGATGGTATTGCCACCTAACCCCCTTCAGTTTGCCATATGGGAACAGAAGAATGCGAAATGGCGACGACAGAAAGAAGTAAAAAAAAGTAAGCTTTGGAAAACTCCCACAAATAAGAATACTTCACTTTAATATCCTACAATTTACTTTGTTTTGCTGGCTTCTATTTCTAAACTATATTTCTTTATCACAATACTTTAAAAGCAATATTAGTTTGTTTCTGCGAATTCTTCCATTAAAAGGAAAAAAAATGATATACATGTTTTTAATCTTTCTCGTTTGAATTTTGATTT
Ndellingeri_WhitewFalls_N887 CCCTCCATAAGTTTTTCTGGGTACACTACTGGCTGTAGGTATACCTTGTATCAAACTTTTAGGCTTTTTTGAATTTACTCTATCAAAATTTTAAATTAATTTATTTTTAAATTTAC-----------TCGCATATTAATTTTTCAACAGTATCACATAGAGAAAGAACACTAGCCGTCATCAGTGTTAAGATGAAATATTAAACCAAAGTTTTCAACAATGAAAGAAATTCAAAGAATTGTCAAGTAATTACGATAATTAAATTAACCCAGATTTTGATATTTCTCTCTGGAGCATAAAAATATTGATATGCAGTATGTAGAAAAAGGTGGATAGTAGTACCTGTTGCTCAATTAACATAAAATGTGTCCATAAAACAACAGGATAAGTGCGCCGTTAAGACCAAAAAGGTGCCATAAGGAGTAATATAGGATGAAGTAAAACAATTTCTTTTGGAACATTAGTTGAATAATATTAATCTACAAACTTGGCTCGAGGGTTTCTTGTAACGGTAAACCTCGTTCCCAAACACGAAGGGGGTGAAATAAGTCTTTTCTTTCCCTCGAAGCACGAAGGGAGAAAAGGCTTTTATTTCGAGGTTAAGACTGTCTGTCTGTCGGACCTGCCGCTTGGGATACAGGGTTAATGCTCTTTATTTGGCCGGCCCAGGTTTATTAAGGTTAAAAGTGCGTTGTTTTACGATGATTTTACGCCCTCCGATGCTCGGGCAAGCGGGAACGTAAAACTTGCTTTATTACTGAACAGAAGGAGCTAAAGGCACTCACGACAACGCCATTCGATTCCAAAGACTTCTACTGCACCTACAAAACTGAAACGTTCCTCTTCTTCTCAGCAAACTACAGTGATTCATTTCAGTTCCTTTCATGAGATCTGTAACAATTACGACGGGGAAAGGATTTTTGCTTGTTGGTGGGATTCCTTTTTTTCCTCCTTTCTTTGTTTTTGCCTTCTTTAATTTACTCGCTTCTGTTGGTAGTAAAAGAGTCGTGAAGTCTGAGGGTTGTTTTGGAAAAACAATCAAATCGAACACATCCGGGCCAATTAAATGGCAAACGATCCAGAATCGTTAAAAACGGAAATGGAGTTGAGCTGTTCGTCGACTGGATGTGGAGATTTCAGGTTTTATCTTCGATGGTATTGCCACCTAA-CCCCTTCAGTTTGCCATATGGGAACAGAAGAATGCGAAATGGCGACGACAGAAAGAAGTAAAAAAAAGTAAGCTTTGGAAAACTCCCACAAATAAGAATACTTCACTTTAATATCCTACAATTTACTTTGTTTTGCTGGCTTCTA-------------------------------------------------------------------------------------------------------------------------------
Ndilutus_GrassyCreek_N670 ----------------------------------------------------------------------------------------------------------------------------------------------------------------------------------------------------------------------------------------------------GTAATTCCGATAATTAAATTAACCCGGATTTTGATATTTATCTCATATACATAAAAATATTGATATGCAGTAGCTAGAAAAAGGTGGATAGCAGTACCTGTTGCTCAATTAACATAAAATGTGTCCATAAAACAACAGGATAAGTGCGCCGTTAAGACCAAAAAGGTGCCATAAGGAGTAATATAGGATGAAGTAAAACAATTTCTTTTGGAACATTAGTTGAATAATATTAATCTACAGACTTGGCTCGAGGGTTTCTTGTAACGGTAAACCTCGTTCCCAAACACGAAGGGGGTGAAATAAGTCTTTTCTTTCCCTCGAAGCACGGAGGGAGAAAAGGCTTTTATTTCGAGGTTAAGACTGTCTGTCTGTCGGACCTGCCGCTTGGGATACAGGGTTAATGCTCTTTATTTGGCCGGCCCAGGTTTATTAAGGTTAAAAGTGCGTTGTTTTACGATGATTTTACGCCCTCCGATGCCCGGGCAAGCGGGAACGTAAAACTTGCTTTATTACTGAACAGAAGGAGCTAAAGGCACTCACGACAACGCCATTCGATTCCAAAGACTTCTACTGCACCTACAAAACTGAAACGTTCCTCTTCTTCTCAGCAAACTACAGTGATTCATTTCAGTTCCTTTCATGAGATCTGTAACAATTACGACGGGGAAAGGATTTTTGCTTGTTGGTGGGATTCCTTTTTTTTCTCCTTTCTTTGTTTTTGCCTTCTTTAATTTACTCGCTTCTGTTGGTAGTAAAAGAGTCGTGAAGTCTGAGGGTTGTTTTGGAAAAACAATCAAAT--------------------------------------------------------------------------------------------------------------------------------------------------------------------------------------------------------------------------------------------------------------------------------------------------------------------------------------------------------------------------------------------------------------
Ndilutus_StarveRockCave_G3174 CCCCCATAAGATTTTTCTGGGTACACTACTGGCTGTAGGTATACCTTGTATCAAACTTTTAGACTTTTTTGAATTTACTCTATCAAAATTTTAAATTAATTTATTTTTAAATTTAT-----------TCGCATATTAACTTTTCAACAGTATCACCTAGAGAAAGAACACTAGTTGTCATCAGTGTTTAGATGAAATAATAAACCAAAGTTTTCAGCAATGAAGGAAATTCAAAGAATTGTCAAGTAATTCCGATAATTAAATTAACCCGGATTTTGATATTTATCTCATATACATAAAAATATTGATATGCAGTAGCTAGAAAAAGGTGGATAGCAGTACCTGTTGCTCAATTAACATAAAATGTGTCCATAAAACAACAGGATAAGTGCGCCGTTAAGACCAAAAAGGTGCCATAAGGAGTAATATAGGATGAAGTAAAACAATTTCTTTTGGAACATTAGTTGAATAATATTAATCTACAGACTTGGCTCGAGGGTTTCTTGTAACGGTAAACCTCGTTCCCAAACACGAAGGGGGTGAAATAAGTCTTTTCTTTCCCTCGAAGCACGGAGGGAGAAAAGGCTTTTATTTCGAGGTTAAGACTGTCTGTCTGTCGGACCTGCCGCTTGGGATACAGGGTTAATGCTCTTTATTTGGCCGGCCCAGGTTTATTAAGGTTAAAAGTGCGTTGTTTTACGATGATTTTACGCCCTCCGATGCCCGGGCAAGCGGGAACGTAAAACTTGCTTTATTACTGAACAGAAGGAGCTAAAGGCACTCACGACAACGCCATTCGATTCCAAAGACTTCTACTGCACCTACAAAACTGAAACGTTCCTCTTCTTCTCAGCAAACTACAGTGATTCATTTCAGTTCCTTTCATGAGATCTGTAACAATTACGACGGGGAAAGGATTTTTGCTTGTTGGTGGGATTCCTTTTTTTTCTCCTTTCTTTGTTTTTGCCTTCTTTAATTTACTCGCTTCTGTTGGTAGTAAAAGAGTCGTGAAGTCTGAGGGTTGTTTTGGAAAAACAATCAAATCGAACACATCCGGGCCAATTAAATGGCAAACGATCCAGAATCGTTAAAAACGGAAATGGAGTTGAGCTGTTCGTCGACTGGATGCGGAGATTTCAGGTTTTATCTTCGATGGTATTGCCACCTAACCCCCTTCAGTTTGCCATATGGGAACAGAAGAATGCGAAATGGCGACGACAGAAAGAAGTAAAAAAAAGTAAGCTTTGGAAAACTCCCACAAATAAGAATACTTCACTTTAATATCCTACAATTTACTTTGTTTTGCTGGCTTCTATTTCTAAACTATATTTCTTTATCACAATACTTTAAAAGCGATATTCGTTGGTATCTGCGAATTCTTCCTTTAAAAGGAAAAAAAATGATATACATGTTTTTAATCTTTCTCGTTTGAATTTTGATTT
Nfridelli_LittlePigeon_N262 CCCTCCATAAGTTTTTCTGGGTACACTACTGGCTGTAGGTATACCTTGTATCAAACTTTTAGGCTTTTTTGAATTTACTCTATAAAAATTTTAAATTAAATTATTTTTAAATTTAC-----------TCGCATATTAACTTTTCAACAGTATCACATAGAGAAAGAACACTAGTCGTCATCAGTGTTAAGATGAAATAATAAACCAAAGTTTTCAACAATGAAGGAAATTCAAAGAATTGTCAAGTAATTTCGTAAATTAAATTAACCCAGATTTTGATATTTCTCTCTGGAACATAAAAATATTGATATGCAGTATCTAGAAAAAGGTGGATAGTAGTACCTGTTGCTCAATTAACATAAAATGTGTCCATAAAACAACAGGATAAGTGCGCCGTTAAGACCAAAAAGGTGCCATAAGGAGTAATATAGGATGAAGTAAAACAATTTCTTTTGGAACATTAGTTGAATAATATTAATCTACAGACTTGGCTCGAGGGTTTCTTGTAACGGTAAACCTCGTTCCCAAACACGAAGGGGGTGAAATAAGTCTTTTCTTTCCCTCGAAGCACGGAGGGAGAAAAGGCTTTTATTTCGAGGTTAAGACTGTCTGTCTGTCGGACCTGCCGCTTGGGATACAGGGTTAATGCTCTTTATTTGGCCGGCCCAGGTTTATTAAGGTTAAAAGTGCGTTGTTTTACGATGATTTTACGCCCTCCGATGCCCGGGCAAGCGGGAACGTAAAACTTGCTTTATTACTGAACAGAAGGAGCTAAAGGCACTCACGACAACGCCATTCGATTCCAAAGACTTCTACTGCACCTACAAAACTGAAACGTTCCTCTTCTTCTCAGCAAACTACAGTGATTCATTTCAGTTCCTTTCATGAGATCTGTAACAATTACGACGGGGAAAGGATTTTTGCTTGTTGGTGGGATTTCTTTTTTTTCTCCTTTCTTTGTTTTTGCCTTCTTTAATTTACTCGCTTCTGTTGGTAGTAAAAGAGTCGTGAAGTCTGAGGGTTGTTTTGGAAAAACAATCAAATCGAACACATCCGGGCCAATTAAATGGCAAACGATCCAGAATCGTTAAAAACGGAAATGGAGTTGAGCTGTTCGTCGACTGGATGTGGAGATTTCAGGTTTTATCTTCGATGGTATTGCCACCTAA-CCCCTTCAGTTTGCCATATGGGAACAGAAGAATGCGAAATGGCGACGACAGAAAGAAGTAAAAAAAAGTAAGCTTTGG-AAACTCCCACAAATAAGAATACTTCACTTTAATATCCCACAATTTACTTTGTTTTGCTGGTTTCTATTTCTAAACTATATTTCTTTATCACAATACTTTAAAAGGGATATTCGTTTGTTTCTGCGAATTCTTTTATTAAAGGAAAAAAAAATTATATACATGTTTTTAATCTTTCTCGTTTGAATTTTGATTT
Nfurtivus_HugdenBranch_G3175 CCCCCTTAAGATTTTTCTGGGTACGCTACTGGTTGTAGGTATACCTTGTATCAAACTTTTAGGCTTTTTTGAATTTCCTTTATCAGAATTTTAAATTAATTTATCTTTAAATTTACTCTTAAAAAGCTCGCATATTAACTTTTCAACAGCATCGCATAGAG----AACACTAGTCGTCATCAGCGTTAAAATGAAATAATAAACCAAAGTTTTTAACAATGCAGGAAATTCAAAGAATTGTCAAGTAATTCCGATAATTAAATTAACCCAGACTTTGATATTTCTCTCTGGAGCATAAAAATATTGATATGTAGTATCTAGAAAAAGGTGGATAGTAGTACCTGTTGCTCAATTAACATAAAATGTGTCCATAAAACAACAGGATAAGTGCGCCGTTAAGACCAAAAAGATGCCTTAAGGACTAATATAGGATGAAGTAAAACAATTTCTTTTGGAACATTAGTTGAATAATATTAATCTACAGACTTGGCTCGAGGGTTTCTTGTAACGGTAAACCTCGTTCCCAAACACGAAGGGGGTGAAATAAGTCTTTTCTTTCCCTCGAAGCACGGAGGGAGAAAAGGCTTTTATTTCGAGGTTAAGACTGTCTGTCTGTCGGACCTGCCGCTTGGGATACAGGGTTAATGCTCTTTATTTGGCCGGCCCAGGTTTATTAAGGTTAAAAGTGCGTTGTTTTACGATGATTTTACGCCCTCCGATGCCCGGGCAAGCGGGAACGTAAAACTTGCTTTATTACTGAACAGAAGGAGCTAAAGGCACTCACGACAACGCCATTCGATTCCAAAGACTTCTACTGCACCTACAAAACTGAAACGTTCCTCTTCTTCTCAGCAAACTACAGTGATTCATTTCAGTTCCTTTCATGAGATCTGTAACAATTACGACGGGGAAAGGATTTTTGCTTGTTGGTGGGATTCCTTTTTTTTCTCCTTTCTTTGTTTTTGCCTTCTTTAATTTACTCGCTTCTGTTGGTAGTAAAAGAGTCGTGAAGTCTGAGGGTTGTTTTAGAAAAACAATCAAATCGAACACATCCGGGCCAATTAAATGGCAAACGATCCAGAATCGTTAAAAACGGAAATGGAGTTGAGCTGTTCGTCGACTGGATGTGGAGATTTCAGGTTTTATCTTCGATGGTATTGCCACCTAACCCCCTTCAGTTTGCCATATGGGAACAGAAGAATGCGAAATGGCGACGACAGAAAGAAGTAAAAAAAAGTAAGCTTTGGAAAACTCCCACAAATAAGAATACTTCACTTTAATATCCTACAATTTACTTTGTTTTGGTGGCTTCTATTTCTAAACTATATTTCTTTATCACGATACTTTAAAAGCGATATTCGTTTGTTTC---------TTCTATTAAAGGAAA------------------------------------------------
Nfurtivus_RaccoonMtn_N1026 CCCCCTTAAGATTTTTCTGGGTACGCTACTGGTTGTAGGTATACCTTGTATCAAACTTTTAGGCTTTTTTGAATTTCCTTTATCAGAATTTTAAATTAATTTATCTTTAAATTTACTCTTAAAAAGCTCGCATATTAACTTTTCAACAGCATCGCATAGAG----AACACTAGTCGTCATCAGCGTTAAAATGAAATAATAAACCAAAGTTTTTAACAATGCAGGAAATTCAAAGAATTGTCAAGTAATTCCGATAATTAAATTAACCCAGACTTTGATATTTCTCTCTGGAGCATAAAAATATTGATATGTAGTATCTAGAAAAAGGTGGATAGTAGTACCTGTTGCTCAATTAACATAAAATGTGTCCATAAAACAACAGGATAAGTGCGCCGTTAAGACCAAAAAGATGCCTTAAGGACTAATATAGGATGAAGTAAAACAATTTCTTTTGGAACATTAGTTGAATAATATTAATCTACAGACTTGGCTCGAGGGTTTCTTGTAACGGTAAACCTCGTTCCCAAACACGAAGGGGGTGAAATAAGTCTTTTCTTTCCCTCGAAGCACGGAGGGAGAAAAGGCTTTTATTTCGAGGTTAAGACTGTCTGTCTGTCGGACCTGCCGCTTGGGATACAGGGTTAATGCTCTTTATTTGGCCGGCCCAGGTTTATTAAGGTTAAAAGTGCGTTGTTTTACGATGATTTTACGCCCTCCGATGCCCGGGCAAGCGGGAACGTAAAACTTGCTTTATTACTGAACAGAAGGAGCTAAAGGCACTCACGACAACGCCATTCGATTCCAAAGACTTCTACTGCACCTACAAAACTGAAACGTTCCTCTTCTTCTCAGCAAACTACAGTGATTCATTTCAGTTCCTTTCATGAGATCTGTAACAATTACGACGGGGAAAGGATTTTTGCTTGTTGGTGGGATTCCTTTTTTTTCTCCTTTCTTTGTTTTTGCCTTCTTTAATTTACTCGCTTCTGTTGGTAGTAAAAGAGTCGTGAAGTCTGAGGGTTGTTTTAGAAAAACAATCAAATCGAACACATCCGGGCCAATTAAATGGCAAACGATCCAGAATCGTTAAAAACGGAAATGGAGTTGAGCTGTTCGTCGACTGGATGTGGAGATTTCAGGTTTTATCTTCGATGGTATTGCCACCTAACCCCCTTCAGTTTGCCATATGGGAACAGAAGAATGCGAAATGGCGACGACAGAAAGAAGTAAAAAAAAGTAAGCTTTGGAAAACTCCCACAAATAAGAATACTTCACTTTAATATCCTACAATTTACTTTGTTTTGGTGGCTTCTATTTCTAAACTATATTTCTTTATCACGATACTTTAAAAGCGATATTCGTTTGTTTC---------TTCTATTAAAGGAAAAAAAAATTATATACATGTTTTTAATCTTTCTCGTTTGAATTTTGATTT
Ngeorgia_Sittons_N073 ---------------TCTGGGTACGTTACTGGTTGTAGGTATACCTTGTGTCAAACTTTTAGGCTTTTTTGAATTTCCTTTATCAGAATTTTAAATTAATTTATCTTTAAATTTACTCTTAAATAACTCGCATATTAACTTTTTAACAGTATCACAGAGAG----AACACTAGTCGTCATCAGCGTTAAAATGAAATAATAAACTAAAGTTTTCAACAATGAAGGAAATTCAAAGAATTGTCAAGTAATTCCGATAATTAAATTAACTCAGATTTTGATATTTATCTCTGATACATAAAAATATTGATATGCAGTAGCTAGAAAAAGGTGGATAGTAGTACCTGTTGCTCAATTAACATAAAATGTGTCCATAAAACAACAGGATAAGTGCGCCGTTAAGACCAAAAAGATGCCATAAGGACTAATATAGGTTGAAGTAAAACAATTTCTTTTGGAACATTAGTTGAATAATATTAATCTACAGACTTGGCTCGAGAGTTTCTTGTAACGGTAAACCTCGTTCCCAAACACGAAGGGGGTGAAATAAGTCTTTTCTTTCCCTCGAAGCACGGAGGGAGAAAAGGCTTTTATTTCGAGGTTAAGACTGTCTGTCTGTCGGACCTGCCGCTTGGGATACAGGGTTAATGCTCTTTATTTGGCCGGCCCAGGTTTATTAAGGTTAAAAGTGCGTTGTTTTACGATGATTTTACGCCCTCCGATGCCCGGGCAAGCGGGAACGTAAAACTTGCTTTATTACTGAACAGAAGGAGCTAAAGGCACTCACGACAACGCCATTCGATTCCAAAGACTTCTACTGCACCTACAAAACTGAAACGTTCCTCTTCTTCTCAGCAAACTACAGTGATTCATTTCAGTTCCTTTCATGAGATCTGTAACAATTACGACGGGGAAAGGATTTTTGCTTGTTGGTGGGATTCCTTTTTTTTCTCCTTTCTTTGTTTTTGCCTTCTTTAATTTACTCGCTTCTGTTGGTAGTAAAAGAGTCGTGAAGTCTGAGGGTTGTTTTGGAAAAACAATCAAATCGAACACATCCGGGCCAATTAAATGGCAAACGATCCAGAATCGTTAAAAACGGAAATGGAGTTGAGCTGTTCGTCGACTGGATGTGGAGATTTCAGGTTTTATCTTCGATGGTATTGCCACCTAACCCCCTTCAGTTTGCCATATGGGAACAGAAGAATGCGAAATGGCGACGACAGAAAGAAGTAAAAAAAAGTAAGCTTCGGAAAACTCCCACAAATAAGAATACTTCACTTTAATATCCTACAATTTACTTTGTTTTGCTGGCTTCTATTTCTAAACTATATTTCTTTATCACAATACTTTAAAAGCGATATTCGTTTGTTTCTGAGAATTCTTCTATTAAAGGAAAAAAAAATTATATACATGTTTTTAATCTTTCTCGTTTGAATTTTGATTT
Ngertschi_HickoryNutGap_N810 ----------------------------CTGGGTGAAGGTATACCTTGTATCAATCTTTTAGGCTTTAATGAATTTACTCTATCCAAATTTTAAATTTATTTATCTTTAAATTTACTCTTAAATTACTCGCATATTAACTTTTCAACAATATCACATAGAGAAAGAACACTGGTCGTCATCAGCGTTAAAATCAAATAATAAACCAAAGTTTTCAACAATGAAGGAAATTCAAAGAATTGTCAAGTAATTCCGATAATTAAATTAACCCAGATTTTGATATTTCTCTCTGAAACATAAAAATATTGAAATGCAGTAGCTAGAAAAAGGTGGACAGCAGTACCTGTTGCTCAATTAACATAAAATGTGTCCATAAAACAACAGGATAAGTGCGCCGTTAAGACCAAAAAGGTGCCATAAGGAGTAATATAGGATGAAGTAAAACAATTTCTTTTGGAACATTAGTTGAATAATATTAATCTACTGACTTGGCTCGAGGGTTTCTTGTAACGGTAAACCTCGTTCCCAAACACGAAGGGGGTGAAATAAGTCTTTTCTTTCCCTCGAAGCACGGAGGGAGAAAAGGCTTTTATTTCGAGGTTAAGACTGTCTGTCTGTCGGACCTGCCGCTTGGGATACAGGGTTAATGCTCTTTATTTGGCCGGCCCAGGTTTATTAAGGTTAAAAGTGCGTTGTTTTACGATGATTTTACGCCCTCCGATGCCCGGGCAAGCGGGAACGTAAAACTTGCTTTATTACTGAACAGAAGGAGCTAAAGGCACTCACGACAACGCCATTCGATTCCAAAGACTTCTACTGCACCTACAAAACTGAAACGTTCCTCTTCTTCTCGGCAAACTACAGTGATTCATTTCAGTTCCTTTCATGAGATCTGTAACAATTACGACGGGGAAAGGATTTTTGCTTGTTGGTGGGATTCCTTTTTTTCCTCCTTTCTTTGTTTTTGCCTTCTTTAATTTACTCGCTTCTGTTGGTAGTAAAAGAGTCGTGAAGTCTGAGGGTTGTTTTGGAAAAACAATCAAATCGAACACATCCGGGCCAATTAAATGGCAAACGATCCAGAATCGTTAAAAACGGAAATGGAGTTGAGCTGTTCGTCGACTGGATGTGGAGATTTCAGGTTTTATCTTCGATGGTATTGCCACCTAACCCCCTTCAGTTTGCCATATGGGAACAGAAGAATGCGAAATGGCGACGACAGAAAGAAGGAAAAAAAAGTAAGCTTTGGAAAACTCCCACAAATAAGAATACTTCACTTTAATATCCTACAATTTACTTTGTTTTGCTGGCTTCTATTTCTAAACTATATTTCTTTATCACAATACTTTAAAAGCAATATTCGTTTGTTTCTGCGAATTCTTCTATTAAAAGGAAAA----------------------------------------------
Nholsingeri_PondCave_N541 CCCCCATAAGATTTTTCTGGGTACACAACTGGCTGTAGGTATACCTTGTATCAAACTTTTAGGCTTTTTTGAATTTATTCTATCAAAATTTTAAATTAATTTATTTTTAAATTTAC-----------TCGCATATTAACTTTTCAACAGTATCACCTAGAGAAAGAACGCTAGTCGTCATCAGTGTTTAGATGAAATAATAAACCAAAGTTTTCAACAATGAAGGAAATTCAAAGAATTGTCAAGTAATTCCGATAATTAAATTAATCCAGATTTTGATATTTATCTCATATACATAAAAATATTGATATGCAGTAGCTAGAAAAAGGTGGATAGCAGTACCTGTTGCTCAATTAACATAAAATGTGTCCATAAAACAACAGGATAAGTGCGCCGTTAAGACCAAAAAGGTGCCATAAGGAGTAATATAGGATGAAGTAAAACAATTTCTTTTGGAACATTAGTTGAATAATATTAATCTACAGACTTGGCTCGAGGGTTTCTTGTAACGGTAAACCTCGTTCCCAAACACGAAGAGGGTGAAATAAGTCTTTTCTTTCCCTCGAAGCACGGAGGAAGAAAAGGCTTTTATTTCGAGGTTAAGACTGTCTGTCTGTCGGACCTGCCGCTTGGGATACAGGGTTAATGCTCTTTATTTGGCCGGCCCAGGTTTATTAAGGTTAAAAGTGCGTTGTTTTACGATGATTTTACGCCCTCCGATGCCCGGGCAAGCGGGAACGTAAAACTTGCTTTATTACTGAACAGAAGGAGCTAAAGGCACTCACGACAACGCCATTCGATTCCAAAGACTTCTACTGCACCTACAAAACTGAAACGTTCCTCTTCTTCTCAGCAAACTACAGTGATTCATTTCAGTTCCTTTCATGAGATCTGTAACAATTACGACGGGGAAAGGATTTTTGCTTGTTGGTGGGATTCCTTTTTTTTCTCCTTTCTTTGTTTTTGCCTTCTTTAATTTACTCGCTTCTGTTGGTAGTAAAAGAGTCGTGAAGTCTGAGGGTTGTTTTGGAAAAACAATCAAATCGAACACATCCGGGCCAATTAAATGGCAAACGATCCAGAATCGTTAAAAACGGAAATGGAGTTGAGCTGTTCGTCGACTGGATGCGGAGATTTCAGGTTTTATCTTCGATGGTATTGCCACCTAACCCCCTTCAGTTTGCCATATGGGAACAGAAGAATGCGAAATGGCGACGACAGAAAGAAGTAAAAAAAAGTAAGCTTTGGAAAACTCCCACAAATAAGAATACTTCACTTTAATATCCTACAATTTACTTTGTTTTGCTGGCTTCTATTTCTAAACTATATTTCTTTATCACAATACTTTAAAAGCGATATTTGTTTGTTTCTGCGAATTCTTCCATTAAAAGGAAAAAAAATTATGTACATGTTTTTAATCTTTCTCGTTTGAATTTTGATTT
Nlowderi_ChestnutBranch_N731 CCCCCCTAAGATTTTTCCGAGTACCCTACTGGTTGTAGGTATACCTTGTATCTAACTTTTAGGCTTTTTTGAATTTACTTTATCAGACTTTTAAATTAATTTATCTTTAAATTTACTCTTAAATAACTCGCATATTAAC-TTTCAGCAGTATCACATAGAG----AACACAAGTCTTCATCAGCGTTAAAATGAAATAATAAACCAAAGGTTTCGACAATGAAGAAAATTCAAAGAATTCTCAAGTAATTCCGATAATTAAATTAAACCAGATTTTGATATTTATCTCTGATACATAAAAATATTGATATGCAGTAGCTAGAAAAAGGTGGATAGTAGTACCTGTTGCTCAATTAACATAAAATGTGTCCATAAAACAACAGGATAAGTGCGCCGTTAAGACCAAAAAGATGCCATTAGGAGTAATATAGGATGAAGTAAAACAATTTCTTTTGGAACATTAGTTGAATAATATTAATCTACAGACTTGGCTCGAGGGTTTCTTATAACGGTAAACCTCGTTTCCAAACACGAAGGGGGTGAAATAAGTCTTTTCTTTCCCTCGAAGCACGGAGGGAGAAAAGGCTTTTATTTCGAGGTTAAGACTGTCTGTCTGTCGGACCTGCCGCTTGGGATACAGGGTTAATGCTCTTTATTTGGCCGGCGCAGGTTTATTAAGGTTAAAAGTGCGTTGTTTTACGATGATTTTACGCCCTCCGATGCCCGGGCAAGCGGGAACGTAAAACTTGCTTTATTACTGAACAGAAGGAGCTAAAGGCACTCACGACAACGCCATTCGATTCCAAAGACTTCTACTGCACCTACAAAACTGAAACGTTCCTCTTCTTCTCGGCAAACTACAGTGATTCATTTCAGTTCCTTTCATGAGATCTGTAACAATTACGACGGGGAAAGGATTTTTGCTTGTTGGTGGGATTCCTTTTTTCC----TTTCTTTGTTTTTGCCTTCTTTAATTTACTCGCTTCTGTTGGTAGTAAAAGAGTCGTGAAGTCTGAGGGTTGTTTTGGAAAAACAATCAAATCGAACACATCCGGGCCAATTAAATGGCAAACGATCCAGAATCGTTAAAAACGGAAATGGAGTTGAGCTGTTCGTCGACTGGATGTGGAGATTTCAGGTTTTATCTTCGATGGTATTGCCACCTAACCCCTTTCAGTTTGCCATATGGGAACAGAAGAATGCGAAATGGCGACGACAGAAAGAAGTAAAAAAAAGTAAGCTTTGGAAAACTCCCACAAATAAGAATACTTCACTTTAATATCCTACAATTTACTTTGTTTTGCTGCCTTCTATTTCTAAACTATATTTCTTTATCACAATACATTAAAAACGATATTCGTTTGTTTCTGCGAATTCTTCGATTAAAAAGAAAAAAAATGATATTCATGCTTTTGATCTTTCTCGTTTGAATTTTGATTT
Nlowderi_upperFiresCreek_N820 CCCCCCTAAGATTTTTCCGAGTACTCTACTGGTTGTAGGTATACCTTGTATCTAACTTTTAGGCTTTTTTGAATTTACTTTATCAGACTTTTAAATTAATTTATCTTTGGATTTACTCTTAAATAACTCGCATATTAAC-TTTCAGCAGTATCACATAGAG----AACACAAGTCTTCATCAGCGTTAATATGAAATAATAAACCAAAGGTTTCGACAATGAAGAAAATTCAAAGAATTCTCAAGTAATTCCGATAATTAAATTAAACCAGATTTTGATATTTATCTCTGATACATAAAAATATTGATATGCAGTAGCTAGAAAAAGGTGGATAGTAGTACCTGTTGCTCAATTAACATAAAATGTGTCCATAAAACAACAGGATAAGTGCGCCGTTAAGACCAAAAAGATGCCATAAGGAGTAATATAGGATGAAGTAAAACAATTTCTTTTGGAACATTAGTTGAATAATATTAATCTACAGACTTGGCTCGAGGGTTTCTTGTAACGGTAAACCTCGTTTCCAAACACGAAGGGGGTGAAATAAGTCTTTTCTTTCCCTCGAAGCACGGAGGGAGAAAAGGCTTTTATTTCGAGGTTAAGACTGTCTGTCTGTCGGACCTGCCGCTTGGGATACAGGGTTAATGCTCTTTATTTGGCCGGCGCAGGTTTATTAAGGTTAAAAGTGCGTTGTTTTACGATGATTTTACGCCCTCCGATGCCCGGGCAAGCGGGAACGTAAAACTTGCTTTATTACTGAACAGAAGGAGCTAAAGGCACTCACGACAACGCCATTCGATTCCAAAGACTTCTACTGCACCTACAAAACTGAAACGTTCCTCTTCTTCTCGGCAAACTACAGTGATTCATTTCAGTTCCTTTCATGAGATCTGTAACAATTACGACGGGGAAAGGATTTTTGCTTGTTGGTGGGATTCCTTTTTTTC---CTTTCTTTGTTTTTGCCTTCTTTAATTTACTCGCTTCTGTTGGTAGTAAAAGAGTCGTGAAGTCTGAGGGTTGTTTTGGAAAAACAATCAAATCGAACACATCCGGGCCAATTAAATGGCAAACGATCCAGAATCGTTAAAAACGGAAATGGAGTTGAGCTGTTCGTCGACTGGATGTGGAGATTTCAGGTTTTATCTTCGATGGTATTGCCACCTAACCCCTTTCAGTTTGCCATATGGGAACAGAAGAATGCGAAATGGCGACGACAGAAAGAAGTAAAAAAAAGTAAGCTTTGGAAAACTCCCACAAATAAGAATACTTCACTTTAATATCCTACAATTTACTTTGTTTTGCTGCCTTCAATTTCTAAACTATATTTCTTTATCACAATACTTTAAAAGCGATATTCGTTTGTTTCTGCGAATTCTTCGATTAAAAAGAAAAAAAATGATATTCATGCTTTTAATCTTTCTCGTTTGAATTTTGATTT
Nlula_LulaFallsCave_G2084 CCCCTTTAAGATTTTTCTGGGTACGTTACTGGTTGTAGGTATAGCTTGTGTCAAACTTTTAGGCTTTTTTGAATTTCCTTTATCAGAATTTTAAATTAATTTATCTTTAAATTTACTCTTAAATAACTCGCATATTAACTTTTCAACAGTATCACAGAGAG----AACACTAGTCGTCATCAGCGTTAAAATGAAAGAATAAACCAAAGTTTCCAACAATGAAGGAAATTCAAAGAATTGTCAAGTAATTCCGATAATTAAATTAACTCAGATTTTGATATTTATCTCTGATACATAAAAATATTGATTTGCAGTAGCTAGAAAAAGGTGGATAGTAGTACCTGTTGCTCAATTAACATAAAATGTGTCCATAAAACAACAGGATAAGTGCGCCGTTAAGACCAAAAAGATGCCATAAGGACTAATATAGGTTGAAGTAAAACAATTTCTTTTGGAACATTAGTTGAATAATATTAATCTACAGACTTGGCTCGAGGGTTTCTTGTAACGGTAAACCTCGTTCCCAAACACGAAGGGGGTGAAATAAGTCTTTTCTTTCCCTCGAAGCACGGAGGGAGAAAGGGCTTTTATTTCGAGGTTAAGACTGTCTGTCTGTCGGACCTGCCGCTTGGGATACAGGGTTAATGCTCTTTATTTGGCCGGCCCAGGTTTATTAAGGTTAAAAGTGCGTTGTTTTACGATGATTTTACGCCCTCCGATGCCCGGGCAAGCGGGAACGTAAAACTTGCTTTATTACTGAACAGAAGGAGCTAAAGGCACTCACGACAACGCCATTCGATTCCAAAGACTTCTACTGTACCTACAAAACTGAAACGTTCCTCTTCTTCTCAGCAAACTACAGTGATTCATTTCAGTTCCTTTCATGAGATCTGTAACAATTACGACGGGGAAAGGATTTTTGCTTGTTGGTGGGATTCCTTTTTTTCCTCCTTTCTTTGTTTTTGCCTTCTTTAATTTACTCGCTTCTGTTGGTAGTAAAAGAGTCGTGAAGTCTGAGGGTTGTTTTGGAAAAACAATCAAATCGAACACATCCGGGCCAATTAAATGGCAAACGATCCAGAATCGTTAAAAACGGAAATGGAGTTGAGCTGTTCGTCGACTGGATGTGGAGATTTCAGGTTTTATCTTCGATGGTATTGCCACCTAACCCCCTTCAGTTTGCCATATGGGAACAGAAGAATGCGAAATGGCGACGACAGAAAGAAGTAAAAAAAAGTAAGCTTTGGAAAACTCCCACAAATAAGAATACTTCACTTTAATATCCTACAATTTACTTTGTTTTGCTGGCTTCTATTTCTAAACTATATTTCTTTATCACAATACTTTAAAAGCGATATTCGTTTGTTTCTGAGAATTCTTCTATTAAAGGAAAAAAAAATTATATACCTGTTTTTAATCTTTCTCGTTTGAATTTTGATTT
Nnasicus_CaneyFork_N171 --CCCTTAATATTTTTCTGGGTACGCTACTGGTTGTAGGTATACCTTGTATCAAACTTTTAGGCTTTTTAGAATTTACTCTATCAAAATTTTAAATTAATTTATCTTTAAATTTACTCTTAAATAAATCGCATATTAACTTTTCAACAGTATCACATAGAGAAAGAACACTTGTCGTCATCAGTGTTAAAATGAAATAATAAACCAAAGTTTTCAACAATGAAGGAAATTCAAAGAATTGTCAAGTAATTCCGATAATTAAATTAACCCAGATTTTGATATTTCATTCTGAAACATAAAAATATTGATATGCAGTAACTAGAAAAAGGTGGATAGCAGTACCTGTTGCTCAATTAACATAAAATGTGTCCATAAAACAACAGGATAAGTGCGCCGTTAAGACCAAAAAGGTGCCATAAGGAGTAATATAGGATGAAGTAAAACAATTTCTTTTGGAACATTAGTTGAATAATATTAATCTACAGACTTGGCTCGAGGGTTTCTTGTAACGGTAAACCTCGTTCCCAAACACGAAGGGGGTGAAATAAGTCTTTTCTTTCCCTCGAAGCACGGAGGGAGAAAAGGCTTTTATTTCGAGGTTAAGACTGTCTGTCTGTCGGACCTGCCGCTTGGGATACAGGGTTAATGCTCTTTATTTGGCCGGCCCAGGTTTATTAAGGTTAAAAGTGCGTTGTTTTACGATGATTTTACGCCCTCCGATGCCCGGGCAAGCGGGAACGTAAAACTTGCTTTATTACTGAACAGAAGGAGCTAAAGGCACTCACGACAACGCCATTCGATTCCAAAGACTTCTACTGCACCTACAAAACTGAAACGTTCCTCTTCTTCTCAGCAAACTACAGTGATTCATTTCAGTTCCTTTCATGAGATCTGTAACAATTACGACGGGGAAAGGATTTTTGCTTGTTGGTGGGATTCCTTTTTTTTCTCCTTTCTTTGTTTTTGCCTTCTTTAATTTACTCGCTTCTGTTGGTAGTAAAAGAGTCGTGAAGTCTGAGGGTTGTTTTGGAAAAACAATCAAATCGAACACATCCGGGCCAATTAAATGGCAAACGATCCAGAATCGTTAAAAACGGAAATGGAGTTGAGCTGTTCGTCGACTGGATGTGGATATTTCAGGTTTTATCTTCGATGGTATTGCCACCTAACCCCCTTCAGTTTGCCATATGGGAACAGAAGAATGTGAAATGGCGACGACAGAAAGAAGTAAAAAAAAGTAAGCTCTGGGAAACTCCCACAAATAAGAATACTTCACTTTAATATCCTACAATTTACTTTGTTTTGCTGGCTTCTATTTCTAAACTATATTTCTTTATCACAATACTTTAAAAACAATATTCGTTTGTTTCTGCGAATTCTTCTATTAAAAGGAAAAAAAATGATAGACATGTTTTT--------------------------
Nnasicus_ConnosteeFalls_N696 ---------------------TACGCTACTGGTTGTAGGTATACCTTGTATCAAACTTTTAGGCTTTTTTGAATTTACTCTATCAAAATTTTAAATTAATTTATCTTTAAATTTACTCTTAAATAACTCTCATATTAACTTTTCAACAGTATCATATAGAGAAAGAACACTTGTCGTCATCAGCGTTAAAATGAAATAATAAACCAAAGTTTTCAACAATGAAGGAAATTCAAAGAATTGTCAAGTAATTCCGATAATTAAATTAACCCAGATTTTGATATTTCACTCTGAAACATAAAAATATTGATATGCAGTAGCTAGAAAAAGGTGGATAGCAGTACCTGTTGCTCAATTAACATAAAATGTGTCCATAAAACAACAGGATAAGTGCGCCGTTAAGACCAAAAAGGTGCCATAAGGAGTAATATAGGATGAAGTAAAACAATTTCTTTTGGAACATTAGTTGAATAATATTAATCTACAGACTTGGCTCGAGGGTTTCTTGTAACGGTAAACCTCGTTCCCAAACACGAAGGGGGTGAAATAAGTCTTTTCTTTCCCTCGAAGCACGGAGGGAGAAAAGGCTTTTATTTCGAGGTTAAGACTGTCTGTCTGTCGGACCTGCCGCTTGGGATACAGGGTTAATGCTCTTTATTTGGCCGGCCCAGGTTTATTAAGGTTAAAAGTGCGTTGTTTTACGATGATTTTACGCCCTCCGATGCCCGGGCAAGCGGGAACGTAAAACTTGCTTTATTACTGAACAGAAGGAGCTAAAGGCACTCACGACAACGCCATTCGATTCCAAAGACTTCTACTGCACCTACAAAACTGAAACGTTCCTCTTCTTCTCAGCAAACTACAGTGATTCATTTCAGTTCCTTTCATGAGATCTGTAACAATTACGACGGGGAAAGGATTTTTGCTTGTTGGTGGGATTCCTTTTTTTC-TCCTTTCGTTGTTTTTGCCTTCTTTAATTTACTCGCTTCTGTTGGTAGTAAAAGAGTCGTGAAGTCTGAGGGTTGTTTTGGAAAAACAATCAAATCGAACACATCCGGGCCAATTAAATGGCAAACGATCCAGAATCGTTAAAAACGGAAATGGAGTTGAGCTGTTCGTCGACTGGATGTGGAGATTTCAGGTTTTATCTACGATGGTATTGCCACCTAACCCCCTTCAGTTTGCCATATGGGAACAGAAGAATGCGAAATGGCGACGACAGAAAGAAGTAAAAAAAAGTAAGCTTTGGAAAACTCCCACAAATAAGAATACTTCACTTTAATATCCTACAATTTACTTTGTTTTGCTGGCTTCTATTTCTAAACTATATTTCTTTATCACAATACTTTAAAAGCAATATTCGTTTGTTTCTGCGAATTCTTCTATTAAAAGAAAAAAAAATGATAGACATGTTTTTAATCTTTCTCG---------------
Nnasicus_CoweeTrain_N189 ----------------------------------------------------------------------------------------------------T-------------------AAATAAATCGCATATTAACTTTTCAACAGTATCACATAGAGAAAGAACACTTGTCGTCATCAGCGTTAAAATGAAATAATAAACCAAAGTTTTCAACAATGAAGGAAAGTCAAAGAATTGTCAAGTAATTCCGATAATTAAATTAACCCAGATTTTGATATTTCACTCTGAAACATAAAAATATTGATATGCAGTAGCTAGAAAAAGGTGGATAGCAGTACCTGTTGCTCAATTAACATAAAATGTGTCCATAAAACAACAGGATAAGTGCGCCGTTAAGACCAAAAAGGTGCCATAAGGAGTAATATAGGATGAAGTAAAACAATTTCTTTTGGAACATTAGTTGAATAATATTAATCTACAGACTTGGCTCGAGGGTTTCTTGTAACGGTAAACCTCGTTCCCAAACACGAAGGGGGTGAAATAAGTCTTTTCTTTCCCTCGAAGCACGGAGGGAGAAAAGGCTTTTATTTCGAGGTTAAGACTGTCTGTCTGTCGGACCTGCCGCTTGGGATACAGGGTTAATGCTCTTTATTTGGCCGGCCCAGGTTTATTAAGGTTAAAAGTGCGTTGTTTTACGATGATTTTACGCCCTCCGATGCCCGGGCAAGCGGGAACGTAAAACTTGCTTTATTACTGAACAGAAGGAGCTAAAGGCACTCACGACAACGCCATTCGATTCCAAAGACTTCTACTGCACCTACAAAACTGAAACGTTCCTCTTCTTCTCAGCAAACTACAGTGATTCATTTCAGTTCCTTTCATGAGATCTGTAACAATTACGACGGGGAAAGGATTTTTGCTTGTTGGTGGGATTCCTTTTTTTTCTCCTTTCTTTGTTTTTGCCTTCTTTAATTTACTCGCTTCTGTTGGTAGTAAAAGAGTCGTGAAGTCTGAGGGTTGTTTTGGAAAAACAATCAAATCGAACACATCCGGGCCAATTAAATGGCAAACGATCCAGAATCGTTAAAAACGGAAATGGAGTTGAGCTGTTCGTCGACTGGATGTGGAGATTTCAGGTTTTATCTTCGATGGTATTGCCACCTAACCCCCTTCAGTTTGCCATATGGGAACAGAAGAATGCGAAATGGCGACGACAGAAAGAAGTAAAAAAAAGTAAGCTTTGGGAAACTCCCACAAATAAGAATACTTCACTTTAATATCCTACAATTTACTT------------------------------------------------------------------------------------------------------------------------------------------------
Npaynei_NorrisDamCave_N348 CCCCCATAAGATTTTTCTGGGTACACTACTGGCTGTAGGTATACCTTGTATCAAACTTTTAGGCTTTTTTGAATTTACTCTATCAAAACTTTAAATTAATTTATTTTTAAATTTAC-----------TCGCATTTTAACTTTTCAACAGTATCACCTAGAGAAAGAACACTAGTCGTCATCAGTGTTTAGATGAAATAATAAACCAAAGTTTTCAACAATGATGGAAATTCAAAGAATTGTTAAGTAATTCCGATAATTAAATTAACCCAGATTTTGATATTTATCTCATATACATAAAAATATTGATATGCAGTAGCTAGAAAAAGGTGGATAGCAGTACCTGTTGCTCAATTAACATAAAATGTGTCCATAAAACAACAGGATAAGTGCGCCGTTAAGACCAAAAAGGTGCCATAAGGAGTAATATAGGATGAAGTAAAACAATTTCTTTTGAAACATTAGTTGAATAATATTAATCTACAGACTTGGCTCGAGGGTTTCTTGTAACGGTAAACCTCGTTCCCAAACACGAAGGGGGTGAAATAAGTCTTTTCTTTCCCTCGAAGCACGGAGGGAGAAAAGGCTTTTATTTCGAGGTTAAGACTGTCTGTCTGTCGGACCTGCCGCTTGGGATACAGGGTTAATGCTCTTTATTTGGCCGGCCCAGGTTTATTAAGGTTAAAAGTGCGTTGTTTTACGATGATTTTACGCCCTCCGATGCCCGGGCAAGCGGGAACGTAAAACTTGCTTTATTACTGAACAGAAGGAGCTAAAGGCACTCACGACAACGCCATTCGATTCCAAAGACTTCTACTGCACCTACAAAACTGAAACGTTCCTCTTCTTCCCAGCAAACTACAGTGATTCATTTCAGTTCCTTTCATGAGATCTGTAACAATTACGACGGGGAAAGGATTTTTGCTTGTTGGTGGGATTCCTTTTTTTTCTCCTTTCTTTGTTTTTGCCTTCTTTAATTTACTCGCTTCTGTTGGTAGTAAAAGAGTCGTGAAGTCTGAGGGTTGTTTTGGAAAAACAATCAAATCGAACACATCCGGGCCAATTAAATGGCAAACGATCCAGAATCGTTAAAAACGGAAATGGAGTTGAGCTGTTCGTCGACTGGATGCGGAGATTTCAGGTTTTATCTTCGATGGTATTGCCACCTAACCCCCTTCAGTTTGCCATATGGGAACAGAAGAATGCGAAATGGCGACGACAGAAAGAAGTAAAAAAAAGTAAGCTTTGGAAAACTCCCACAAATAAGAATACTTCACTTTAATATCCTACAATTTACTTTGTTTTGCTGGCTTCTATTTCTAAACTATATTTCTTTATCACAATACTTTAAAAGCGATATTCGTTTGTTTCTGCGAATTCTTCCA----------------------------------------------------------
Npaynei_UnakaMtns_N943 CCCCCATAAGATTTTTCTGGGTACACTACTGGCTGTAGGTATACCTTGTATCAAACTTTTAGGCTTTTTTGAATTTACTCTATCAAAATTTTAAATTAATTTATTTTTAAATTTAC-----------TCGCATATTAACTTTTCAACAGTATCACCTAGAGAAAGAACACTAGCCGTCATCAGTGTTTAGATGAAATAATAAACCAAAGTTTTCAACAATGATAGAAATTCAAAGAATTGTTAAGTAATTCCGATAATTAAATTAACCCAGATTTTGATATTTATCTCATATACATAAAAATATTGATATGCAGTAGCTAGAAAAAGGTGGATAGCAGTACCTGTTGCTCAATTAACATAAAATGTGTCCATAAAACAACAGGATAAGTGCGCCGTTAAGACCAAAAAGGTGCCATAAGGAGTAATATAGGATGAAGTAAAACAATTTCTTTTGGAACATTAGTTGAATAATATTAATCTACAGACTTGGCTCGAGGGTTTCTTGTAACGGTAAACCTCGTTCCCAAACGCGAAGGGGGTGAAATAAGTCTTTTCTTTCCCTCGAAGCACGGAGGGAGAAAAGGCTTTTATTTCGAGGTTAAGACTGTCTGTCTGTCGGACCTGCCGCTTGGGATACAGGGTTAATGCTCTTTATTTGGCCGGCCCAGGTTTATTAAGGTTAAAAGTGCGTTGTTTTACGATGATTTTACGCCCTCCGATGCCCGGGCAAGCGGGAACGTAAAACTTGCTTTATTACTGAACAGAAGGAGCTAAAGGCACTCACGACAACGCCATTCGATTCCAAAGACTTCTACTGCACCTACAAAACTGAAACGTTCCTCTTCTTCTCAGCAAACTACAGTGATTCATTTCAGTTCCTTTCATGAGATCTGTAACAATTACGACGGGGAAAGGATTTTTGCTTGTTGGTGGGATTCCTTTTTTTTCTCCTTTCTTTGTTTTTGCCTTCTTTAATTTACTCGCTTCTGTTGGTAGTAAAAGAGTCGTGAAGTCTGAGGGTTGTTTTGGAAAAACAATCAAATCGAACACATCCGGGCCAATTAAATGGCAAACGATCCAGAATCGTTAAAAACGGAAATGGAGTTGAGCTGTTCGTCGACTGGATGAGGAGATTTCAGGTTTTATCTTCGATGGTATTGCCACCTAACCCCCTTCAGTTTGCCATATGGGAACAGAAGAATGCGAAATGGCGACGACAGAAAGAAGTAAAAAAAAGTAAGCTTTGGAAAACTCCCACAAATAAGAATACTTCACTTTAATATCCTACAATTTACTTTGTTTTGCTGGCTTCTATTTGTAAACTATATTTCTTTATCACAATACTTTAAAAGCGACATTCGTTTGTTTCTGCGAATTCTTCCATTAAAAGGAAAAAAAATGATATACATGTTTTTAATCTTTCTCGTTTGAATTTTGAGTT
Npecki_HurricaneMazeCave_G2100 CCTCCCCAAGATTTTTCTGGATACGTTAATGGTAGTAGATATACTTTGTATCAAATTTTTAGGCTTTTTTTAATTTACTCTATCAAAATTTTAAATTAATTTATCCTTAAATTTGCTCTTAAATAACTTGCATATTAACTTTTCA--------ACATAGGG----AACACTAATCATCATCAGTGTTAAAATGAAATAATAAACCGAAA---CCAACAATTAGCGAAATTTAAGGGATTGTCAAGTAATTCCGATAATCAAATTATCCCATATTTCGATATTTATCTTTGATACATAAAAATATTGATATGCAGTAGCTAGAAAAAGGTGAACAGCAGTACCTGTTGCTCAATTAACAT-AAATGTGTCCATAAAACAACAGGATAAGTGCGCCGTTAAGACCAAAAAGGTGCCATAAGTACTAATATAGGATGAAGTAAAACAATTTCTTTTGGAACATTAGTTGAATAATATTAATCTACAGACTTGGCTCGAGGGTTTCTTGTAACGGTAAACCTCGTTCCCAAACACGAAGGGGGTGAAATAAGTCTTTTCTTTCCCTCGAAACGCGGAGGGAAAAAAGGCTTTTATTTCGAGGTTAAGACTGTCTGTCTGTCCGACCTGCCGCTTGGGATACTGGGTTAATGCTCTTTATTTGGCCGGCCCAGGTTTATTAAGGTTAAAAGTGCGTTGTTTTACGATGATTTTACGCCCTCCGATGCCCGGGCAAGCGGGAACGTAAAACTTGCTTTATTACTGAACAGAAGGAGCTAAAGGCACTCACGACAACGCCATTCGATTCCAAAGACTTCTACTGCACCTACAAAACTGAAACGTTCCTCTTCTTCCCAGCAAACTACAGTGATTCATTTCAGTTCCTTTCATGAGATCTGTAACAATTACGACGGGGAAAGGATTTTTGCTTGTTGGTGGGATTCCTTTTTTTT-TCCTTTCTTTGTTTTTGTCTTCTTTAATTTACTCGCTTCTGTTGGTAGTAAAATAGTCGTGAAGTCTGAGGGTTGTTTTGGAAAAACAATCAAATCGAACACATCCGGGCCAATTAAATGGCAAACGATCCAGAATCGTTAAAAACGGAAATGGAGTTGAGCTGTTCGTCGACTGGATGTGGAGATTTCAGGTTTTATCTTCGATGGTATTGCCACCTAACCCCCTTCAGTTTGCCATATGGGAACAGAAGAATGCGAAATGGTGACGACAGAAAGAAGTAAAAAAAATTAAGCCTTAGAAAACTCCCACAAATAAGAATACTTCACTTTAATATCCTACAATTTACTTTGTTTTGCTTGCTTGTATTTCTAAACTATATTTCTTTATCACAGTACTTTAAGAGCGATATTCGTTCGTTTCGACGAATTTTTCTATTAAAAGGAA---AAAAAAAAATCTCGTTTCTAATCTTTCTCGTTTGAATTTTGATTT
Npecki_Monteagle_N062 CCACCCCAAGATTTTTCTGGGTACGTTAATGGTAGTAGGTATACTTTGTATTAAATTTTTAAGTTTTTTTTAATTTACTCTATCAAAATTTTAAGTTAATTTATTTTTAAATTTACTCCTAAATAACTTGCATGTTAACTTTTCAGCAGTATCACATAGAG----AACACTAATCATCATCATTGTTAAAGTGAAATAGTAAACCGATA---CCAACAATTAGAGAAATTTAAAGAATTGTCAAGTAATTCCAATAATCAAATTATCCCAGATTTCGATATTTATCTTTGATACATAAAAATGTTGATATGCATTAGCTAGAAAAAGGTGGATATAAGTACCTGTTGCTCAATTAACAT-AAATGTGTCCATAAAACAACAGAATAAGTGCGCCGTTAAGACCAAAAAGGTGCCATAAGTACTAATATAGTATGAAGTAAAACAATTTCTTTTGGAACATTAGTTGAATAATATTAATCTACAGACTTGGCTCGAGGGTTTCTTGTAACGGTAAACCTCGTTCCCAAACACGAAGGGGGTGAAATAAGTCTTTTCTTTCCCTCGAAACGCGGAGGGAGAAAAGGCTTTTATTTCGAGGTTAAGACTGTCTGTCTGTCCGACCTGCCGCTTGGGATACTGGGTTAATGCTCTTTATTTGGCCGGCCCAGGTTTATTAAGGTTAAAAGTGCGTTGTTTTACGATGATTTTACGCCCTCCGATGCCCGGGCAAGCGGGAACGTAAAACTTGCTTTATTACTGAACAGAAGGAGCTAAAGGCACTCACGACAACGCCATTCGATTCCAAAGACTTCTACTGCACCTACAAAACTGAAACGTTCCTCTTCTTCCCAGCAAACTACAGTGATTCATTTCAGTTCCTTTCATGAGATCTGTAACAATTACGACGGGGAAAGGATTTTTGCTTGTTGGTGGGATTCCTTTTTTTT--CCTTTCTTTGTTTTTGCCTTCTTTAATTTACTCGCTTCTGTTGGTAGTAAAATAGTCGTGAAGTCTGAGGGTTGTTTTGGAAAAACAATCAAATCGAACACATCCGGGCCAATTAAATGGCAAACGATCCAGAATCGTTAAAAACGGAAATGGAGTTGAGCTGTTCGTCGACTGGATGTGGAGATTTCAGGTTTTATCTTCGCTGGTATTGCCACCTAACCCCCTTCAGTTTGCCATATGGGAACAGAAGAATGCGAAATGGTGACGACAGAAAGAAGTAAAAAAAATTAAGTCTTAGAAAACTCCCACAAATAAGAATACTTCACTTTAATATCCTACAATTTACTTTGTTTTGCTGCCTTGTATTTCTAAACTATATTTCTTTATCACAGTACTTTAAGAGCGATATTCGTTCGTTTCGACGAATTCTTCTATTAAAAGGAA-----AAAAAAATCTCGTTTCTAATCTTTC------------------
Nperlakyi_SChimneys_N1080 CCCCCATAAGATTTTTCTGGGTACACTACTGGCTGTAGGTATACCTTGTATCAAACTTTTAGGCTTTTTTGAATTTACTCTATCAAAATTTTAAATTAATTTATTTTTAAATTTAC-----------TCGCATATTAACTTTTCAACAGTATCACATAGAGAAAGAACACTAGCCGTCATCAGTGTTAAGATGAAATAATAAACCAAAGTTTTCAACAATGAAGGAAATTCAAAGAATTGTCAAGTAATTCCGATAATTAAATTAACCCAGATTTTGATATTTCTCTCTGGAGCATAAAAATATTGATATGCAGTATGTAGAAAAAGGTGGATAGTAGTACCTGTTGCTCAATTAACATAAAATGTGTCCATAAAACAACAGGATAAGTGCGCCGTTAAGACCAAAAAGGTGCCATAAGGAGTAATATAGGATGAAGTAAAACAATTTCTTTTGGAACATTAGTTGAATAATATTAATCTACAGACTTGGCTCGAGGGTTTCTTGTAACGGTAAACCTCGTTCCCAAACACGAAGGGGGTGAAATAAGTCTTTTCTTTCCCTCGAAGCACGGAGGGAGAAAAGGCTTTTATTTCGAGGTTAAGACTGTCTGTCTGTCGGACCTGCCGCTTGGGATACAGGGTTAATGCTCTTTATTTGGCCGGCCCAGGTTTATTAAGGTTAAAAGTGCGTTGTTTTACGATGATTTTACGCCCTCCGATGCCCGGGCAAGCGGGAACGTAAAACTTGCTTTATTACTGAACAGAAGGAGCTAAAGGCACTCACGACAACGCCATTCGATTCCAAAGACTTCTACTGCACCTACAAAACTGAAACGTTCCTCTTCTTCTCAGCAAACTACAGTGATTCATTTCAGTTCCTTTCATGAGATCTGTAACAATTACGACGGGGAAAGGATTTTTGCTTGTTGGTGGGATTCCTTTTTTTTCTCCTTTCTTTGTTTTTGCCTTCTTTAATTTACTCGCTTCTGTTGGTAGTAAAAGAGTCGTGAAGTCTGAGGGTTGTTTTGGAAAAACAATCAAATCGAACACATCCGGGCCAATTAAATGGCAAACGATCCAGAATCGTTAAAAACGGAAATGGAGTTGAGCTGTTCGTCGACTGGATGTGGAGATTTCAGGTTTTATCTTCGATGGTATTGCCACCTAA-CCCCTTCAGTTTGCCATATGGGAACAGAAGAATGCGAAATGGCGACGACAGAAAGAAGTAAAAAAAAGTAAGCTTTGGAAAACTCCCACAAATAAGAATACTTCACTTTAATATCCTACAATTTACTTTGTTTTGCTGGTTTCTATTTCTAAACTATATTTCTTTATCACAATACTTTAAAAGGGATATTCGTTTGTTTCTGCGAATTATTCTATTAAAGGAAAAAAAAATTATATACATGTTTTTAATCTTTCTCGTTTGAATTTTGATTT
Nreclusus_Clingmans_N252 ----------------------------------------------------------------------------------------------------------------------------------------------------------CATAGAGAAAGAACACTAGTCGTCATCAGTGTTAAGATGAAATAATAAACCAAAGTTTTCAACAATGAAGGAAATTCAAAGAATTGTCAAGTAATTCCGATAATTAAATTAACCCAGATTTTGATATTTCTCTCTGGAACATAAAAATATTGATATGCAGTATCTAGAAAAAGGTGGATAGTAGTACCTGTTGCTCAATTAACATAAAATGTGTCCATAAAGCAACAGGATAAGTGCGCCGTTAAGACCAAAAAGGTGCCATAAGGAGTAATATAGGATGAAGTAAAACAATTTCTTTTGGAACATTAGTTGAATAATATTAATCTACAGACTTGGCTCGAGGGTTTCTTGTAACGGTAAACCTCGTTCCCAAACACGAAGGGGGTGAAATAAGTCTTTTCTTTCCCTCGAAGCACGGAGGGAGAAAAGGCTTTTATTTCGAGGTTAAGACTGTCTGTCTGTCGGACCTGCCGCTTGGGATACAGGGTTAATGCTCTTTATTTGGCCGGCCCAGGTTTATTAAGGTTAAAAGTGCGTTGTTTTACGATGATTTTACGCCCTCCGATGCCCGGGCAAGCGGGAACGTAAAACTTGCTTTATTACTGAACAGAAGGAGCTAAAGGCACTCACGACAACGCCATTCGATTCCAAAGACTTCTACTGCACCTACAAAACTGAAACGTTCCTCTTCTTCTCAGCAAACTACAGTGATTCATTTCAGTTCCTTTCATGAGATCTGTAACAATTACGACGGGGAAAGGATTTTTGCTTGTTGGTGGGATTCCTTTTTTTTCTCCTTTCTTTGTTTTTGCCTTCTTTAATTTACTCGCTTCTGTTGGTAGTAAAAGAGTCGTGAAGTCTGAGGGTTGTTTTGGAAAAACAATCAAATCGAACACATCCGGGCCAATTAAATGGCAAACGATCCAGAATCGTTAAAAACGGAAATGGAGTTGAGCTGTTCGTCGACTGGATGTGGAGATTTCAGGTTTTATCTTCGATGGTATTGCCACCTAACCCCCTTCAGTTTGCCATATGGGAACAGAAGAATGCGAAATGGCAACGACAGAAAGAAGTAAAAAAAAGTAAGCTTTGGAAAACTCCCACAAATAAGAATACTTCACTTTAATATCCTACAATTTACTTTGTTTTGGTGGCTTCTATTTCTAAACTATATTTCTTTATCACAATACTTTAAAAGCGATATTAGTTTGTTTCTTC-T-------------------------------------------------------------------
Nreclusus_Noland_N1051 ----------------CAAGGTATACCA--------GGGTATACCTTGTATCAAACTTTTAGGCTTTTTTGAATTTACTCTATCAAAATTTTAAATTAATTTATTTTCAAATTTAC-----------TCGCATATTAACTTTTCAACAGTATCACATAGAGAAAAAACAATAGTCGTCATCAGTGTTAAGATGAAATAATAAACCAAAGTTTTCAACAATGAAGGAAATTCAAAGAATCGTCAAGTAATTCCGATAATTAAATTAACCCAGATTTTGATATTTCTCTCTGGAACATGAAAATATTGATATGCAGTATCTAGAAAAAGGTGGATAGTAGTACCTGTTGCTCAATTAACATAAAATGTGTCCATAAAACAACAGGATAAGTGCGCCGTTAAGACCAAAAAGGTGCCATAAGGAGTAATATAGGATGAAGTAAAACAATTTCTTTTGGAACATTAGTTGAATAATATTAATCTACAGACTTGGCTCGAGGGTTTCTTGTAACGGTAAACCTCGTTCCCAAACACGAAGGGGGTGAAATAAGTCTTTTCTTTCCCTCGAAGCACGGAGGGAGAAAAGGCTTTTATTTCGAGGTTAAGACTGTCTGTCTGTCGGACCTGCCGCTTGGGATACAGGGTTAATGCTCTTTATTTGGCCGGCCCAGGTTTATTAAGGTTAAAAGTGCGTTGTTTTACGATGATTTTACGCCCTCCGATGCCCGGGCAAGCGGGAACGTAAAACTTGCTTTATTACTGAACAGAAGGAGCTAAAGGCACTCACGACAACGCCATTCGATTCCAAAGACTTCTACTGCACCTACAAAACTGAAACGTTCCTCTTCTTCTCAGCAAACTACAGTGATTCATTTCAGTTCCTTTCATGAGATCTGTAACAATTACGACGGGGAAAGGATTTTTGCTTGTTGGTGGGATTCCTTTTTTTTCTCCTTTCTTTGTTTTTGCCTTCTTTAATTTACTCGCTTCTGTTGGTAGTAAAAGAGTCGTGAAGTCTGAGGGTTGTTTTGGAAAAACAATCAAATCGAACACATCCGGGCCAATTAAATGGCAAACGATCCAGAATCGTTAAAAACGGAAATGGAGTTGAGCTGTTCGTCGACTGGATGTGGAGATTTCAGGTTTTATCTTCGATGGTATTGCCACCTAACCCCCTTCAGTTTGCCATATGGGAACAGAAGAATGCGAAATGGCCACGACAGAAAGAAGTAAAAAAAAGTAAGCTTTGGAAAACTCCCACAAATAAGAATACTTCACTTTAATATCCTACAATTTACTTTGTTTTGGTGGCTTCTATTTCTAAACTATATTTCTTTATCACAATACTTTAAAAGCGATATTCGTTTGTTTCTTC-TATTCTTCTATTAAAGGAAAAAAAAATTATATACATGTTTTTAATCTTTCTCGTTTGAATTTTGATTT
Nreclusus_Smokemont_N1020 ----------ATTTTTCTGGGTACACTACTGGCTGTAAGTATACCTTGTATCAAACTTTTAGGCTTTTTTGAATTTACTCTATCAAAATTTTAAATTAATTTATTTTCAAATTTAC-----------TCGCATATTAACTTTTCAAGAGTATCACATAGAGAAAAAACACTAGTCGTCATCAGTGTTAAGATGAAATAATAAACCAAAGTTTTCAACAATGAGGGAAATTCAAAGAATCGTCAAGTAATTCCGATAATTAAATTAACCCAGATTTTGATATTTCTCTCTGGAACATAAAAATATTGATATGCAGTATCTAGAAAAAGGTGGATAGTAGTACCTGTTGCTCAATTAACATAAAATGTGTCCATAAAGCAACAGGATAAGTGCGCCGTTAAGACCAAAAAGGTGCCATAAGGAGTAATATAGGATGAAGTAAAACAATTTCTTTTGGAACATTAGTTGAATAATATTAATCTACAGACTTGGCTCGAGGGTTTCTTGTAACGGTAAACCTCGTTCCCAAACACGAAGGGGGTGAAATAAGTCTTTTCTTTCCCTCGAAGCACGGAGGGAGAAAAGGCTTTTATTTCGAGGTTAAGACTGTCTGTCTGTCGGACCTGCCGCTTGGGATACAGGGTTAATGCTCTTTATTTGGCCGGCCCAGGTTTATTAAGGTTAAAAGTGCGTTGTTTTACGATGATTTTACGCCCTCCGATGCCCGGGCAAGCGGGAACGTAAAACTTGCTTTATTACTGAACAGAAGGAGCTAAAGGCACTCACGACAACGCCATTCGATTCCAAAGACTTCTACTGCACCTACAAAACTGAAACGTTCCTCTTCTTCTCAGCAAACTACAGTGATTCATTTCAGTTCCTTTCATGAGATCTGTAACAATTACGACGGGGAAAGGATTTTTGCTTGTTGGTGGGATTCCTTTTTTTTCTCCTTTCTTTGTTTTTGCCTTCTTTAATTTACTCGCTTCTGTTGGTAGTAAAAGAGTCGTGAAGTCTGAGGGTTGTTTTGGAAAAACAATCAAATCGAACACATCCGGGCCAATTAAATGGCAAACGATCCAGAATCGTTAAAAACGGAAATGGAGTTGAGCTGTTCGTCGACTGGATGTGGAGATTTCAGGTTTTATCTTCGATGGTATTGCCACCTAACCCCCTTCAGTTTGCCATATGGGAACAGAAGAATGCGAAATGGCAACGACAGAAAGAAGTAAAAAAAAGTAAGCTTTGGAAAACTCCCACAAATAAGAATACTTCACTTTAATATCCTACAATTTACTTTGTTTTGGTGGCTTCTATTTCTAAACTATATTTCTTTATCACAATACTTTAAAAGCGATATTAATTCGTTTCTTC-T-------------------------------------------------------------------
Nroanensis_IngramBranch_N926 ---------GATTTTTCTGGGTACACTACTGGCTGTAGGTA----------------TTTAGGATTTTTTGAATTTACTCTATCAAAACTTTAAATTAATTTATTTTTAAATTTAC-----------TCGCATATTAACTTTTCAACAGTATCACCTAGAGAAAGAACACTAGTCGTCATCAGTGTTTAGATGAAATAATAAACCAAAGTTTTCAACAATGATGGAAATTCAAAGAATTGTTAAGTAATTCCAATAATTAAATTAACCCAGATTTTGATATTTATCTCATATACATAAAAATATTGATATGCAGTAGCTAGAAAAAGGTGGATAGCAGTACCTGTTGCTCAATTAACATAAAATGTGTCCATAAAACAACAGGATAAGTGCGCCGTTAAGACCAAAAAGGTGCCATAAGGAGTAATATAGGATGAAGTAAAACAATTTCTTTTGGAACATTAGTTGAATAATATTAATCTACAGACTTGGCTCGAGGGTTTCTTGTAACGGTAAACCTCGTTCCCAAACACGAAGGGGGTGAAATAGGTCTTTTCTTTCCCTCGAAGCACGGAGGGAGAAAAGGCTTTTATTTCGAGGTTAAGACTGTCTGTCTGTCGGACCTGCCGCTTGGGATACAGGGTTAATGCTCTTTATTTGGCCGGCCCAGGTTTATTAAGGTTAAAAGTGCGTTGTTTTACGATGATTTTACGCCCTCCGATGCCCGGGCAAGCGGGAACGTAAAACTTGCTTTATTACTGAACAGAAGGAGCTAAAGGCACTCACGACAACGCCATTCGATTCCAAAGACTTCTACTGCACCTACAAAACTGAAACGTTCCTCTTCTTCTCAGCAAACTACAGTGATTCATTTCAGTTCCTTTCATGAGATCTGTAACAATTACGACGGGGAAAGGATTTTTGCTTGTTGGTGGGATTCCTTTTTTTTCTCCTTTCTTTGTTTTTGCCTTCTTTAATTTACTCGCTTCTGTTGGTAGTAAAAGAGTCGTGAAGTCTGAGGGTTGTTTTGGAAAAACAATCAAATCGAACACATCCGGGCCAATTAAACGGCAAACGATCCAGAATCGTTAAAAACGGAAATGGAGTTGAGCTGTTCGTCGACTGGATGCGGAGATTTCAGGTTTTATCTTCGATGGTATTGCCACCTAACCCCCTTCAGTTTGCCATATGGGAACAGAAGAATGCGAAATGGCGACGACAGAAAGAAGTAAAAAAAAGTAAGCTTTGGAAAACTCCCACAAATAAGAATACTTCACTTTAATATCCTACAATTTACTTTGTTTTGCTGGCTTCTATTTCTAAACTATATTTCTTTATCACAATACTTTAAAAGCGATATTCGTTTGTTTCTGCGAATTCTTCCATTAAAAGA--------------------------------------------------
Nroanensis_RoanHighBluff_N762 CCCCCATAAGATTTTTCTGGGTACACTACTGGCTGTAGGTATACCTTGTATCAAACTTTTAGGCTTTTTTGAATTTACTCTATCAAAATTTTAAATTAATTTATTTTTAAATTTAC-----------TCGCATATTAACTTTTCAACAGTATCACCTAGAGAAAGAACACTAGTCGTCATCAGTGTTTAGATGAAATAATAAACCAAAGTTTTCAACAATGATGGAAATTCAAAGAATTGTTAAGTAATTCCGATAATTAAATTAACCCAGATTTTGATATTTATCTCATATACATAAAAATATTGATATGCAGTAGCTAGAAAAAGGTGGATAGCAGTACCTGTTGCTCAATTAACATAAAATGTGTCCATAAAACAACAGGATAAGTGCGCCGTTAAGACCAAAAAGGTGCCATAAGGAGTAATATAGGATGAAGTAAAACAATTTCTTTTGGAACATTAGTTGAATAATATTAATCTACAGACTTGGCTCGAGGGTTTCTTGTAACGGTAAACCTCGTTCCCAAACACGAAGGGGGTGAAATAAGTCTTTTCTTTCCCTCGAAGCACGGAGGGAGAAAAGGCTTTTATTTCGAGGTTAAGACTGTCTGTCTGTCGGACCTGCCGCTTGGGATACAGGGTTAATGCTCTTTATTTGGCCGGCCCAGGTTTATTAAGGTTAAAAGTGCGTTGTTTTACGATGATTTTACGCCCTCCGATGCCCGGGCAAGCGGGAACGTAAAACTTGCTTTATTACTGAACAGAAGGAGCTAAAGGCACTCACGACAACGCCATTCGATTCCAAAGACTTCTACTGCACCTACAAAACTGAAACGTTCCTCTTCTTCTCAGCAAACTACAGTGATTCATTTCAGTTCCTTTCATGAGATCTGTAACAATTACGACGGGGAAAGGATTTTTGCTTGTTGGTGGGATTCCTTTTTTTTCTCCTTTCTTTGTTTTTGCCTTCTTTAATTTACTCGCTTCTGTTGGTAGTAAAAGAGTCGTGAAGTCTGAGGGTTGTTTTGGAAAAACAATCAAATCGAACACATCCGGGCCAATTAAATGGCAAACGATCCAGAATCGTTAAAAACGGAAATGGAGTTGAGCTGTTCGTCGACTGGATGCGGAGATTTCAGGTTTTATCTTCGATGGTATTGCCACCTAACCCCCTTCAGTTTGCCATATGGGAACAGAAGAATGCGAAATGGCGACGACAGAAAGAAGTAAAAAAAAGTAAGCTTTGGAAAACTCCCACAAATAAGAATACTTCACTTTAATATCCTACAATTTACTTTGTTTTGCTGGCTTCTATTTCTAAACTATATTTCTTTATCACAATACTTTAAAAGCGACATTCGTTTGTTTCTGCGAATTCTTCCATTAAAAGGAAAAAAAATGATATACATGTTTTTAATCTTTCTCGTTTGAATTTTGAGTT
Nsheari_Cohutta_N826 ----------------------ACCCTACCGGTTGTAGATATACCTTATATCAAACTTTTAGGCTTTTTTGAATTTCCTCTATCAAAATTTTACGTGAATTTATCTTTAAATTTACTCTTAAATAACTCACATATTAACTTTTCAACAATATCACATAGAG----AACACTAGTCGTCAACAGCGTTAAAATGAAATAATAAACCAAAGTTTTCAACAATCAAGGAAATTCAAAGATGTGTCAAGTAATTCTGATAATTAAATTAACCCAGATTTTGATATTTATCTCTTATACATAAAAATATTAATATGAAGTAGGTAGAAAAAGGTGGATAGCAGTACCTGTTGCTCAATTAACATAAAATGTGTCCATAAAACAACAGGATAAGTGCGCCGTTAAGACCAAAAAGGTGCCATAAGGAGTAATATAGGATGAAGTAAAACAATTTCTTTTGGAACATTAGTTGAATAATATTAATCTACAGACTTGGCTCGAGGGTTTCTTGTAACGGTAAACCTCGTTCCCAAACACGAAGGGAGTGAAATAAGTCTTTTCTTTCCCTCGAAGCACGGAGGGAGAAAAGGCTTTTATTTCGAGGTTAAGACTGTCTGTCTGTCGGACCTGCCGCTTGGGATACAGGGTTAATGCTCTTTATTTGGCCGGCCCAGGTTTATTAAGGTTAAAAGTGCGTTGTTTTACGATGATTTTACGCCCTCCGATGCCCGGGCAAGCGGGAACGTAAAACTTGCTTTATTACTGAACAGAAGGAGCTAAAGGCACTCACGACAACGCCATTCGATTCCAAAGACTTCTACTGCACCTACAAAACTGAAACGTTCCTCTTCTTCTCAGCAAACTACAGTGATTCATTTCAGTTCCTTTCATGAGATCTGTAACAATTACGACGGGGAAAGGATTTTTGCTTGTTGGTGGGATTCCTTTTTTTTCTCCTTTCTTTGTTTTTGCCTTCTTTAATTTACTCGCTTCTGTTGGTAGTAAAAGAGTCGTGAAGTCTGAGGGTTGTTTTGGAAAAACAATCAAATCGAACACATCCGGGCCAATTAAATGGCAAACGATCCAGAATCGTTAAAAACGGAAATGGAGTTGAGCTGTTCGTCGACTGGATGTGGAGATTTCAGGTTTTATCTTCGATGGTATTGCCACCTAACCCCCTTCAGTTTGCCATATGGGAACAGAAGAATGCGAAATGGCGACGACAGAAAGAAGTAAAAAAAAGTAAGCTTTGGAAAACTCCCACAAATAAGAATACTTCACTTTAATATCCTACAATTTACTTTGTTTTGGTGGCTTCTATTTCTAAACTATATTTCTTTATCACAATACTTTAAAAGCGATATTCGTTTGTTTCTTC-TATTCTTCTATTAAAGGAAAAAAAAATTATATACATGTTTTTAACCTTTCTCGTTTGAATTTTGATTT
Nsheari_JoyceKilmer_N092 ---------GATTTTTCTGGGTACCCTACTGGTTGTAGGTATACCTTATATCAAACTTTTAGGCTTTTTTGAATTTCCTCTATCAAAATTTTACGTGAATTTATCTTTAAATTTACTCTTAAATAACTCGCATATTAACTTTTCAACAATATCACATAGAG----AACACTAGTCGTCAACAGCGTTAAAATGAAATAATAAACCAAAGTTTTCAACAATCAAGGAAATTCAAAAAATTGTCAAGTAATTCCGATAATTAAATTAACCCAGATTTTGATATTTATCTCTTATACATAAAAATATTGATATGAAGTAGGTAGAAAAAGGTGGATAGCAGTACCTGTTGCTCAATTAACATAAAATGTGTCCATAAAACAACAGGATAAGTGCGCCGTTAAGACCAAAAAGGTGCCATAAGGAGTAATATAGGATGAAGTAAAACAATTTCTTTTGGAACATTAGTTGAATAATATTAATCTACAGACTTGGCTCGAGGGTTTCTTGTAACGGTAAACCTCGTTCCCAAACACGAAGGGAGTGAAATAAGTCTTTTCTTTCCCTCGAAGCACGGAGGGAGAAAAGGCTTTTATTCCGAGGTTAAGACTGTCTGTCTGTCGGACCTGCCGCTTGGGATACAGGGTTAATGCTCTTTATTTGGCCGGCCCAGGTTTATTAAGGTTAAAAGTGCGTTGTTTTACGATGATTTTACGCCCTCCGATGCCCGGGCAAGCGGGAACGTAAAACTTGCTTTATTACTGAACAGAAGGAGCTAAAGGCACTCACGACAACGCCATTCGATTCCAAAGACTTCTACTGCACCTACAAAACTGAAACGTTCCTCTTCTTCTCAGCAAACTACAGTGATTCATTTCAGTTCCTTTCATGAGATCTGTAACAATTACGACGGGGAAAGGATTTTTGCTTGTTGGTGGGATTCCTTTTTTTTCTCCTTTCTTTGTTTTTGCCTTCTTTAATTTACTCGCTTCTGTTGGTAGTAAAAGAGTCGTGAAGTCTGAGGGTTGTTTTGGAAAAACAATCAAATCGAACACATCCGGGCCAATTAAATGGCAAACGATCCAGAATCGTTAAAAACGGAAATGGAGTTGAGCTGTTCGTCGACTGGATGTGGAGATTTCAGGTTTTATCTTCGATGGTATTGCCACCTAACCCCCTTCAGTTTGCCATATGGGAACAGAAGAATGCGAAATGGCGACGACAGAAAGAAGTAAAAAAAAGTAAGCTTTGGAAAACTCCCACAAATAAGAATACTTCACTTTAATATCCTACAATTTACTTTGTTTTGGTGGCTTCTATTTCTAAACTATATTTCTTTATCACAATACTTTAAAAGCGATATTCGTTTGTTTCTTC-TATTCTTC------------------------------------------------------------
Nsilvanus_Elijay_N395 ---------------------TACGTTACTGGGTGTAGGTATACCTTGTATCAATCTTTTAGGCTTTTTTGAATTTATTCTATCAAAATTTTAAATTCATTTATCTTTAAATTTACTCTTAAATAACTCGCATATTAACTTTTCAACAGTATCACATAGAGAAAGAACACTGGTCGCCATCAGCGTTAAAATCAAATAATAAACCAAACTTTTCAACAATGAAGGAAATTCAAAGAATTGTGAAGTAATTCCAATAATTAAATTAACCCAGATTTTGATATTTCTTTCTGCAACATAAAAATATTGATATGCGGTATCTAGAGAAAGGTAGATAGCGGTACCTGTTGCTCAATTAACATAAAATGTGTCCATAAAACAACAGGATAAGTGCGCCGTTAAGACCAAAAAGGTGCCATAAGGAGTAATATAGGATGAAGTAAAACAATTTCTTTTGGAACATTAGTTGAATAATATTAATCTACAGACTTGGCTCGAGGGTTTCTTGTAACGGTAAACCTCGTTCCCAAACACGAAGGGGGTGAAATAAGTCTTTTCTTTCCCTCGAAGCACGGAGGGAGAAAAGGCTTTTATTTCGAGGTTAAGACTGTCTGTCTGTCGGACCTGCCGCTTGGGATACAGGGTTAATGCTCTTTATTTGGCCGGCCCAGGTTTATTAAGGTTAAAAGTGCGTTGTTTTACGATGATTTTACGCCCTCCGATGCCCGGGCAAGCGGGAACGTAAAACTTGCTTTATTACTGAACAGAAGGAGCTAAAGGCACTCACGACAACGCCATTCGATTCCAAAGACTTCTACTGCACCTACAAAACTGAAACGTTCCTCTTCTTCTCAGCAAACTACAGTGATTCATTTCAGTTCCTTTCATGAGATCTGTAACAATTACGACGGGGAAAGGATTTTTGCTTGTTGGTGGGATTCCTTTTTTTCCTCCTTTCTTTGTTTTTGCCTTCTTTAATTTACTCGCTTCTGTTGGTAGTAAAAGAGTCGTGAAGTCTGAGGGTTGTTTTGGAAAAACAATCAAATCGAACACATCCGGGCCAATTAAATGGCAAACGATCCAGAATCGTTAAAAACGGAAATGGAGTTGAGCTGTTCGTCGACTGGATGTGGAGATTTCAGGTTTTATCTTCGATGGTATTGCCACCTAACCCCCTTCAGTTTGCCATATGGGAACAGAAGAATGCGAAATGGCGACGACAGAAAGAAGTAAAAAAAAGTAAGCTTTGGAAAACTCCCACAAATAAGAATACTTCACTTTAATATCCTTCAATTTACTTTGTTTTGCTGGCTTCTATTTCTAAACTATATTTCTTTATCACAATACTTTAAAAGCGATATTCGTTTGTTTCTGCGAATTCTTCCATTGAAAAGAAAAAAAATGATATACATGTTTTTAATCTTTCTCGTTTGAATTTTGATTT
Nsilvanus_GermanyCove_N1017 CCCCCTTAAGATTTTTTTGGGTACGTTACTGGGTGTAGGTATACCTTGTATCAATCTTTTAGGCTTTTTTGAATTTACTCTATCAAAGTTTTAAATTAATTTATCTTTAAATTTATTCTTAAATAACTCGCATATTAATTTTTCCACAGTATCACATAGAGAAAGAACACTGGTCGTCATCAGCGTTAAAATCGAATAATAAACCAAAGTTTTCAACAATGAAGGAAATTCAAAGAATTGTCAAGTAATTCCAATAATTAAATTAACCCAGATTTTGATATTTCTCTCTGCAACATAAAAATATTGATATGCAGTATCTAGAAAAAGGTAGATAGCAGTACCTGTTGCTCAATTAACATAAAATGTGTCCATAAAACAACAGGATAAGTGCGCCGTTAAGACCAAAAAGGTGGCATAAGGAGTAATATAGGATGAAGTAAAACAATTTCTTTTGGAACATTAGTTGAATAATATTAATCTACAGACTTGGCTCGAGGGTTTCTTGTAACGGTAAACCTCGTTCCCAAACACGAAGGGGGTGAAATAAGTCTTTTCTTTCCCTCGAAGCACGGAGGGAGAAAAGGCTTTTATTTCGAGGTTAAGACTGTCTGTCTGTCGGACCTGCCGCTTGGGATACAGGGTTAATGCTCTTTATTTGGCCGGCCCAGGTTTATTAAGGTTAAAAGTGCGTTGTTTTACGATGATTTTACGCCCTCCGATGCCCGGGCAAGCGGGAACGTAAAACTTGCTTTATTACTGAACAGAAGGAGCTAAAGGCACTCACGACAACGCCATTCGATTCCAAAGACTTCTACTGCACCTACAAAACTGAAACGTTCCTCTTCTTCTCAGCAAACTACAGTGATTCATTTCAGTTCCTTTCATGAGATCTGTAACAATTACGACGGGGAAAGGATTTTTGCTTGTTGGTGGGATTCCTTTTTTTCCTCCTTTCTTTGTTTTTGCCTTCTTTAATTTACTCGCTTCTGTTGGTAGTAAAAGAGTCGTGAAGTCTGAGGGTTGTTTTGGAAAAACAATCAAATCGAACACATCCGGGCCAATTAAATGGCAAACGATCCAGAATCGTTAAAAACGGAAATGGAGTTGAGCTGTTCGTCGACTGGATGTGGAGATTTCAGGTTTTATCTCCGATGGTATTGCCACCTAACCCCCTTCAGTTTGCCATATGGGAACAGAAGAATGCGAAATGGCGACGACAGAAAGAAGTAAAAAAAAGTAAGCCTTGGAAAACTCCCACAAATAAGAATACTTCACTTTAATATCCTACAATTTACTTTGTTTTGCTGGCTTCTATTTCTAAACTATATTTCTTTATCACAATACTTTAAAAGCGATATTCGTTTGTTTCTGCGAATTCTTCCATTGAAAAGAAAAAAAATGATATACATGTTTTTAATCTTTCTCGTTT------------
Nsilvanus_HeboMtn_N1029 -----------------------------------------------------------------------------------------TTTAAATTCATTTATCTTTAAATTTACTCTTAAATAACTCGCATATTAACTTTTCAACAGTATCACATAGAGAAAGAACACTGGTCGCCATCAGCGTTAAAATCAAATAATAAACCAAACTTTTCAACAATGAAGGAAATTCAAAGAATTGTGAAGTAATTCCAATAATTAAATTAACCCAGATTTTGATATTTCTCTCTGCAACATAAAAATATTGATATGCAGTATCTAGAAAAAGGTAGATAGCAGTACCTGTTGCTCAATTAACATAAAATGTGTCCATAAAACAACAGGATAAGTGCGCCGTTAAGACCAAAAAGGTGCCATAAGGAGTAATATAGGATGAAGTAAAACAATTTCTTTTGGAACATTAGTTGAATAATATTAATCTACAGACTTGGCTCGAGGGTTTCTTGTAACGGTAAACCTCGTTCCCAAACACGAAGGGGGTGAAATAAGTCTTTTCTTTCCCTCGAAGCACGGAGGGAGAAAAGGCTTTTATTTCGAGGTTAAGACTGTCTGTCTGTCGGACCTGCCGCTTGGGATACAGGGTTAATGCTCTTTATTTGGCCGGCCCAGGTTTATTAAGGTTAAAAGTGCGTTGTTTTACGATGATTTTACGCCCTCCGATGCCCGGGCAAGCGGGAACGTAAAACTTGCTTTATTACTGAACAGAAGGAGCTAAAGGCACTCACGACAACGCCATTCGATTCCAAAGACTTCTACTGCACCTACAAAACTGAAACGTTCCTCTTCTTCTCAGCAAACTACAGTGATTCATTTCAGTTCCTTTCATGAGATCTGTAACAATTACGACGGGGAAAGGATTTTTGCTTGTTGGTGGGATTCCTTTTTTTTCTCCTTTCTTTGTTTTTGCCTTCTTTAATTTACTCGCTTCTGTTGGTAGTAAAAGAGTCGTGAAGTCTGAGGGTTGTTTTGGAAAAACAATCAAATCGAACACATCCGGGCCAATTAAATGGCAAACGATCCAGAATCGTTAAAAACGGAAATGGAGTTGAGCTGTTCGTCGACTGGATGTGGAGATTTCAGGTTTTATCTTCGATGGTATTGCCACCTAACCCCCTTCAGTTTGCCATATGGGAACAGAAGAATGCGAAATGGCGACGACAGAAAGAAGTAAAAAAAAGTAAGCTTTGGAAAACTCCCACAAATAAGAATACTTCACTTTAATATCCTTCAATTTACTTTGTTTTGCTGGCTTCTATTTCTAAACTATATTTCTTTATCACAATACTTTAAAAGCGATATTCGTTTGTTTCTGCGAATTCTTCCATTGAAA----------------------------------------------------
Nstupkai_BlowholeWOS_N285 CTCCCATAAGATTTTTCTGGGTACACTACTGGCTGTAGGTATACCTTGTATCACACTTTTAGGCTTTTTTGAATTTACTCTATCAAAATTTTAAATTAATTTATTTTCAAATTTAC-----------TCGCATATTAACTTTTCAACAGTATCACATAGAGAAAGAACACTAGTCGTCATCAGTGTTAAGATGAAATAATAAACCAAAGTTTTCAGCAATGAAGGAAATTCAAAGAATTGTCAAGTAATTCCGATAATTAAATTAACCCAGATTTTGATATTTCTCTCTGGAACATAAAAATATTGATATGCAGTATCTAGAAAAAGGTGGATAGTAGTACCTGTTGCTCAATTAACATAAAATGTGTCCATAAAACAACAGGATAAGTGCGCCGTTAAGACCAAAAAGGTGCCATAAGGAGTAATATAGGATGAAGTAAAACAATTTCTTTTGGAACATTAGTTGAATAATATTAATCTACAGACTTGGCTCGAGGGTTTCTTGTAACGGTAAACCTCGTTCCCAAACACGAAGGGGGTGAAATAAGTCTTTTCTTTCCCTCGAAGCACGGAGGGAGAAAAGGCTTTTATTTCGAGGTTAAGACTGTCTGTCTGTCGGACCTGCCGCTTGGGATACAGGGTTAATGCTCTTTATTTGGCCGGCCCAGGTTTATTAAGGTTAAAAGTGCGTTGTTTTACGATGATTTTACGCCCTCCGATGCCCGGGCAAGCGGGAACGTAAAACTTGCTTTATTACTGAACAGAAGGAGCTAAAGGCACTCACGACAACGCCATTCGATTCCAAAGACTTCTACTGCACCTACAAAACTGAAACGTTCCTCTTCTTCTCAGCAAACTACAGTGATTCATTTCAGTTCCTTTCATGAGATCTGTAACAATTACGACGGGGAAAGGATTTTTGCTTGTTGGTGGGATTCCTTTTTTTTCTCCTTTCTTTGTTTTTGCCTTCTTTAATTTACTCGCTTCTGTTGGTAGTAAAAGAGTCGTGAAGTCTGAGGGTTGTTTTGGAAAAACAATCAAATCGAACACATCCGGGCCAATTAAATGGCAAACGATCCAGAATCGTTAAAAACGGAAATGGAGTTGAGCTGTTCGTCGACTGGATGTGGAGATTTCAGGTTTTATCTTCGATGGTATTGCCACCTAACCCCCTTCAGTTTGCCATATGGGAACAGAAGAATGCGAAATGGCGACGACAGAAAGAAGTAAAAAAAAGTAAGCTTTGGAAAACTCCCACAAATAAGAATACTTCACTTTAATATCCTACAATTTACTTTGTTTTGCTGGCTTCTATTTCTAAACTATATTTCTTTATCACAATACTTTAAAAGGGATATTCGTTTGTTTCTGCGAATTCTTCTATTAAAGAAAAAAAAAATTATATACATGTTTTTAATCTTTCTCGTTTGAATTTTGATTT
Nstupkai_Blowing_N356 CCCCCATAAGATTTTTCTGGGTACACTACTGGCTGCAAGTATACCTTGTATCAAACTTTTAGGCTTTTTTGAATTTACTCTATCAAAATTTTAAATTAATTTATTTTCAAATTTAC----AAAT----------TTAACTTTTCAACAGTATCACATAGAGAAAGAACACTAGTCGTCATCAGTGTAAAGATGAAATAATAAACAAAAGTTTTCAACAATGAAGGAAATTCAAAGAATTGTCAAGTAATTCCGATAATTAAATTAACCCAGATTTTGATATTTCTCTCTGGAACATGAAAATATTGATATGCAGTATCTAGAAAAAGGTGGATAGTAGTACCTGTTGCTCAATTAACATAAAATGTGTCCATAAAACAACAGGATAAGTGCGCCGTTAAGACCAAAAAGGTGCCATAAGGAGTAATATAGGATGAAGTAAAACAATTTCTTTTGGAACATTAGTTGAATAATATTAATCTACAGACTTGGCTCGAGGGTTTCTTGTAACGGTAAACCTCGTTCCCAAACACGAAGGGGGTGAAATAAGTCTTTTCTTTCCCTCGAAGCACGGAGGGAGAAAAGGCTTTTATTTCGAGGTTAAGACTGTCTGTCTGTCGGACCTGCCGCTTGGGATACAGGGTTAATGCTCTTTATTTGGCCGGCCCAGGTTTATTAAGGTTAAAAGTGCGTTGTTTTACGATGATTTTACGCCCTCCGATGCCCGGGCAAGCGGGAACGTAAAACTTGCTTTATTACTGAACAGAAGGAGCTAAAGGCACTCACGACAACGCCATTCGATTCCAAAGACTTCTACTGCACCTACAAAACTGAAACGTTCCTCTTCTTCTCAGCAAACTACAGTGATTCATTTCAGTTCCTTTCATGAGATCTGTAACAATTACGACGGGGAAAGGATTTTTGCTTGTTGGTGGGATTCCTTTTTTTTCTCCTTTCTTTGTTTTTGCCTTCTTTAATTTACTCGCTTCTGTTGGTAGTAAAAGAGTCGTGAAGTCTGAGGGTTGTTTTGGAAAAACAATCAAATCGAACACATCCGGGCCAATTAAATGGCAAACGATCCAGAATCGTTAAAAACGGAAATGGAGTTGAGCTGTTCGTCGACTGGATGTGGAGATTTCAGGTTTTATCTTCGATGGTATTGCCACCTAACCCCCTTCAGTTTGCCATATGGGAACAGAAGAATGCGAAATGGCGACGACAGAAAGAAGTAAAAAAAAGTAAGCTTTGGAAAACTCCCACAAATAAGAATACTTCACTTTAATATCCTACAATTTACTTTGTTTTGGTGGCTTCTATTTCTAAACTATATTTCTTTATCACAATACTTTAAAAGCGATATTAATTTGTTTCTTC---------TATTGAAGGAAAAAAAAATTATATACATGTTTTTAATCTTTCTCGTTTGAATTTTAATTT
Nstupkai_LittleRiver_N293 CCCCCATAAGATTTTTCTGGGTACACTACTGGCTGCAAGTATACCTTGTATCAAACTTTTAGGCTTTTTGGAATTTACTCTATCAAAATTTTAAATTAATTTATTTTTAAATTTAC-----------TCGCATATTAACTTTTCAACAGTATCACATAGAGAAAGAACACTAGTCGTCATCAGTGTTAAGATGAAATAATAAACCAAAGTTTTCAACAATGAAGGAAATTCAAAGAATTGTCAAGTAATTCCGATAATTAAATTAACCCAGATTTTGATATTTCTCTCTGGAACATAAAAATATTGATATGCAGTATCTAGAAAAAGGTGGATAGTAGTACCTGTTGCTCAATTAACATAAAATGTGTCCATAAAACAACAGGATAAGTGCGCCGTTAAGACCAAAAAGGTGCCATAAGGAGTAATATAGGATGAAGTAAAACAATTTCTTTTGGAACATTAGTTGAATAATATTAATCTACAGACTTGGCTCGAGGGTTTCTTGTAACGGTAAACCTCGTTCCCAAACACGAAGGGGGTGAAATAAGTCTTTTCTTTCCCTCGAAGCACGGAGGGAGAAAAGGCTTTTATTTCGAGGTTAAGACTGTCTGTCTGTCGGACCTGCCGCTTGGGATACAGGGTTAATGCTCTTTATTTGGCCGGCCCAGGTTTATTAAGGTTAAAAGTGCGTTGTTTTACGATGATTTTACGCCCTCCGATGCCCGGGCAAGCGGGAACGTAAAACTTGCTTTATTACTGAACAGAAGGAGCTAAAGGCACTCACGACAACGCCATTCGATTCCAAAGACTTCTACTGCACCTACAAAACTGAAACGTTCCTCTTCTTCTCAGCAAACTACAGTGATTCATTTCAGTTCCTTTCATGAGATCTGTAACAATTACGACGGGGAAAGGATTTTTGCTTGTTGGTGGGATTCCTTTTTTTTCTCCTTTCTTTGTTTTTGCCTTCTTTAATTTACTCGCTTCTGTTGGTAGTAAAAGAGTCGTGAAGTCTGAGGGTTGTTTTGGAAAAACAATCAAATCGAACACATCCGGGCCAATTAAATGGCAAACGATCCAGAATCGTTAAAAACGGAAATGGAGTTGAGCTGTTCGTCGACTGGATGTGGAGATTTCAGGTTTTATCTTCGATGGTATTGCCACCTAACCCCCTTCAGTTTGCCATATGGGAACAGAAGAATGCGAAATGGCCACGACAGAAAGAAGTAAAAAAAAGTAAGCTTTGGAAAACTCCCACAAATAAGAATACTTCACTTTAATATCCTACAATTTACTTTGTTTTGGTGGCTTCTATTTCTAAACTATATTTCTTTATCACAATACTTTAAAAGCGATATTAGTTTGTTTCTTC-TATTCTTCTATTAAAGGAAAAAAAAATTATATACATGTTTTTAATCTTTCTCGTTTGAATTTTGATTT
Nstygius_ObeLee_N0656 -----------------------------TGGTTATAGGTACACCTTGTATCAAGTTTTTAGGCTTTTTTGAATTTATTCTATCAAAATTTTAAATTAATTTATCTTTAAATTTACTCTTAAACAACTCGCATATTAACTTTTCAACAGTATCACATAGAG----AACACTAGTCGTCATCAGTGTTAAAATGGAATAATAAACCGAAGTTTTCAACAATTAAGGAAAATCAAAGAATTGTCAAGTAATTCCGATAATTAAATTATCCCAGATTTCGATATTTATCTCTGATGCATAAAAATATTGATATGCAGTAGCTAGAGAAAGG-GGATGGCAGTACCTGTTGCTCAATTAACAT-AAATGTGTCTATAAAACAACAGGATAAGTGCGCCGTTAAGACCAAAAAGGTGCCATAAGGAGTAATATAGGATGAAGTAAAACAATTTCTTTTGGAACATTAGTTGAATAATATTAATCTACAGACTTGGCTCGAGGGTTTCTTCTAACGGTAAACCTCGTTCCCAAACACGAAGGGGGTGAAATAAGTCTTTTCTTTCCCTCGAAGCTCGGAGGGAGAAAAGGCTTTTATTTCGAGGTTAAGACTGTCTGTCTGTCGGACCTGCCGCTTGGGATACAGGGTTAATGCTCTTTATTTGGCCGGCCCAGGTTTATTAAGGTTAAAAGTGCGTTGTTTTACGATGATTTTACGCTCTCCGATGCCCGGGCAAGCGGGAACGTAAAACTTGCTTTATTACTGAACAGAAGGAGCTAAAGGCACTCACGACAACGCCATTCGATTCCAAAGACTTCTACTGCACCTACAAAACTGAAACGTTCCTCTTCTTCCCGGCAAACTACAGTGATTCATTTCAGTTCCTTTCATGAGATCTGTAACAATTACGACGGGGAAAGGATTTTTGCTTGTTGGTGGGATTCCTTTTTTTT-TCCTTTCTTTGTTTTTGCCTTCTTTAATTTACTCGCTTCTGTTGGTAGTAAAAGAGTCGTGAAGTCTGAGGGTTGTTTTGGAAAAACAATCAAATCGAACACATCCGGGCCAATTAAATGGCAAACGATCCAGAATCGTTAAAAACGGAAATGGAGTTGAGCTGTTCGTCGACTGGTTGTGGAGATTTCAGGTTTTATCTTCGATGGTATTGCCACCTAACCCCCTTCAGTTTGCCATATGGGAACAGAAGAATGCGAAATGGTGACGACAGAAAGAAGTAAAAAAAATTAAGCCTTGGAAAACTCCCACAAATAAGAATACTTCACTTTAATATCCTACAATTTACTTTGTTTTGCTGCCTTGTATTTCCAAACTATATTTCTTTATCACAGTACTTTAAGAGCTATATTCGTTCGTTTCGACGAATTCTTCTATTAAAAGGAAAAAAAATGATATACTTGTTTTTAATCTTTCTCGTTTGAATTTTGATTT
Ntempletoni_BaldMtns_N950 ---------GATTTTTCTGGGTACGCTACTGGATGAAGGTATACCTTGTTTTAATCTTTTAGGCTTTTTTGAATTTACTCTGTCAAAATTTTAAATTAATTTATCTTTAAATTTACTCTTAAATAACTCGCATATTAACTTTTCAACAGTCACACATAGAGAGAGAACACTGGTTGTCATCAGCGTTAAAATCAAATAATAAACCAAAGTTTTCAACAATGAAGGAAATTCAAAGAATTGTCAAGTAATTCCGATAATTAAATTAAGCCAGATTTTGATATTTCTCTCTGAAACATATTAATATTGATATGCAGTAGCTAGAAAAAGGTGGATAGCAGTACCTGTTGCTCAATTAACATAAAATGTGTCCATAAAACAACAGGATAAGTGCGCCGTTAAGACCAAAAAGGTGCCATAAGGAGTAATATAGGATGAAGTAAAACAATTTCTTTTGGAACATTAGTTGAATAATATTAATCTACAGACTTGGCTCGAGGGTTTCTTGTAACGGTAAACCTCGTTCCCAAACACGAAGGGGGTGAAATAAGTCTTTGCTTTCCCTCGAAGCACGGAGGGAGAAAAGGCTTTTATTTCGAGGTTAAGACTGTCTGTCTGTCGGACCTGCCGCTTGGGATACAGGGTTAATGCTCTTTATTTGGCCGGCCCAGGTTTATTAAGGTTAAAAGTGCGTTGTTTTACGATGATTTTACGCCCTCCGATGCCCGGGCAAGCGGGAACGTAAAACTTGCTTTATTACTGAACAGAAGGAGCTAAAGGCACTCACGACAACGCCATTCGATTCCAAAGACTTCTACTGCACCTACAAAACTGAAACGTTCCTCTTCTTCTCAGCAAACTACAGTGATTCATTTCAGTTCCTTTCATGAGATCTGTAACAATTACGACGGGGAAAGGATTTTTGCTTGTTGGTGGGATTCCTTTTTTTCCTCCTTTCTTTGTTTTTGCCTTCTTTAATTTACTCGCTTCTGTTGGTAGTAAAAGAGTCGTGAAGTCTGAGGGTTGTTTTGGAAAAACAATCAAATCGAACACATCCGGGCCAATTAAATGGCAAACGATCCAGAATCGTTAAAAACGGAAATGGAGTTGAGCTGTTCGTCGACTGGATGTGGAGATTTCAGGTTTTATCTTCGATGGTATTGCCACCTAACCCCCTTCAGTTTGCCATATGGGAACAGAAGAATGCGAAATGGCGACGACAGAAAGAAGTAAAAAAAAGTAAGCTTTGGAAAACTCCCACAAATAAGAATACTTCACTTTAATATCCTACAATTTACTTTGTTTTGCTGGCTTCTATTTCTAAACTATATTTCTTTATCACAATACTTTAAAAGCCATATCCGTTTGTTTCTGCGAATTCTTCTATTAAAAGGAAAAAAAATGATATACATGTTTTTAATCTTTCTCGTTTGAATTTTGATTT
Ntempletoni_ClarksCreek_N945 CCCCATTAAAATTTTTCTGGGTACGCTACTGGATGAAGGTATACCTTGTTTTAATCTTTTAGGCTTTTTTGAATTTACTCTGTCAAAATTTTAAATTAATTTATCTTTAAATTTACTCTTAAATAACTCGCATATTAACTTTTCAACAGTCACACATAGAGAGAGAACACTGGTTGTCCTCAGCGTTAAAATCAAATAATAAACCAAAGTTTTCAACAATGAAGGAAATTCAAAGAATTGTCAAGTAATTCCGATAATTAAATTAAGCCAGATTTTGATATTTCTCTCTGAAACATAAAAATATTGATATGCAGTAGCTAGAAAAAGGTGGATAGCAGTACCTGTTGCTCAATTAACATAAAATGTGTCCATAAAACAACAGGATAAGTGCGCCGTTAAGACCAAAAAGGTGCCATAAGGAGTAATATAGGATGAAGTAAAACAATTTCTTTTGGAACATTAGTTGAATAATATTAATCTACAGACTTGGCTCGAGGGTTTCTTGTAACGGTAAACCTCGTTCCCAAACACGAAGGGGGTGAAATAAGTCTTTTCTTTCCCTCGAAGCACGGAGGGAGAAAAGGCTTTTATTTCGAGGTTAAGACTGTCTGTCTGTCGGACCTGCCGCTTGGGATACAGGGTTAATGCTCTTTATTTGGCCGGCCCAGGTTTATTAAGGTTAAAAGTGCGTTGTTTTACGATGATTTTACGCCCTCCGATGCCCGGGCAAGCGGGAACGTAAAACTTGCTTTATTACTGAACAGAAGGAGCTAAAGGCACTCACGACAACGCCATTCGATTCCAAAGACTTCTACTGCACCTACAAAACTGAAACGTTCCTCTTCTTCTCAGCAAACTACAGTGATTCATTTCAGTTCCTTTCATGAGATCTGTAACAATTACGACGGGGAAAGGATTTTTGCTTGTTGGTGGGATTCCTTTTTTCC-TCCTTTCTTTGTTTTTGCCTTCTTTAATTTACTCGCTTCTGTTGGTAGTAAAAGAGTCGTGAAGTCTGAGGGTTGTTTTGGAAAAACAATCAAATCGAACACATCCGGGCCAATTAAATGGCAAACGATCCAGAATCGTTAAAAACGGAAATGGAGTTGAGCTGTTCGTCGACTGGATGTGGAGATTTCAGGTTTTATCTTCGATGGTATTGCCACCTAACCCCCTTCAGTTTGCCATATGGAAACAGAAGAATGCGAAATGGCGACGACAGAAAGAAGTAAAAAAAAGTAAGCTTTGGAAAACTCCCACAAATACGAATACTTCACTTTAATATCCTACAATTTACTTTGTTTTGCTGGCTTCTATTTCTAAACTATATTTCTTTATCACAATACTTTAAAAGCAATATTCGTTTGTTTCTGCGAATTCTTCTATTAAAAGGAAAAAAAATGATATACATGTTTTTAATCTTTCTCGTTTGAATTTTGATTT
Ntennessensis_IndianCave_N052 ----------------------------CTGGCTGTAGGTATACCTTGTATCAAACTTTTAGGCTTTTTTGAATTTACTCTATCAAAATTTTAAATTAATTTATTTTTAAATTTAC-----------TCGCATATTAACTTTTCAACAGTATCACCTAGAGAAAGAACACCAGTCGTCATCAGTGTTTAGATGAAATAATAAACCAAAGTTTTCAACAATGAAGGAAATTCAAAGAATTGTCAAGTAATTCCGATAATTAAATTAACCCAGATTTTGATATTTATCTCATATACATAAAAATATTGATATGCAGTAGCTAGAAAAAGGTGGATAGCAGTACCTGTTGCTCAATTAACATAAAATGTGTCCATAAAACAACAGGATAAGTGCGCCGTTAAGACCAAAAAGGTGCCACAAGGAGTAATATAGGATGAAGTAAAACAATTTCTTTTGGAACATTAGTTGAATAATATTAATCTAAAGACTTGGCTGGAGGGTTTCTTGTAACGGTAAACCTCGTTCCCAAACACGAAGGGGGTGAAATAAGTCTTTTCTTTCCCTCGAAGCACGGAGGGAGAAAAGGCTTTTATTTCGAGGTTAAGACTGTCTGTCTGTCGGACCTGCCGCTTGGGATACAGGGTTAATGCTCTTTATTTGGCCGGCCCAGGTTTATTAAGGTTAAAAGTGCGTTGTTTTACGATGATTTTACGCCCTCCGATGCCCGGGCAAGCGGGAACGTAAAACTTGCTTTATTACTGAACAGAAGGAGCTAAAGGCACTCACGACAACGCCATTCGATTCCAAAGACTTCTACTGCACCTACAAAACTGAAACGTTCCTCTTCTTCTCAGCAAACTACAGTGATTCATTTCAGTTCCTTTCATGAGATCTGTAACAATTACGACGGGGAAAGGATTTTTGCTTGTTGGTGGGATTCCTTTTTTTTCTCCTTTCTTTGTTTTTGCCTTCTTTAATTTACTCGCTTCTGTTGGTAGTAAAAGAGTCGTGAAGTCTGAGGGTTGTTTTGGAAAAACAATCAAATCGAACACATCCGGGCCAATTAAATGGCAAACGATCCAGAATCGTTAAAAACGGAAATGGAGTTGAGCTGTTCGTCGACTGGATGCGGAGATTTCAGGTTTTATCTTCGATGGTATTGCCACCTAACCCCCTTCAGTTTGCCATATGGGAACAGAAGAATGCGAAATGGCGACGACAGAAAGAAGTAAAAAAAAGTAAGCTTTGGAAAACTCCCACAAATAAGAATACTTCACTTTAATATCCTACAATTTACTTTGTTTTGCTGGCTTCTATTTCTAAACTATATTTATTTATCACAATACTTTAAAAGCGATATTCGTTTGTTTCTGCGAATTCTTCCATTAAAAGAAAAAAAAATGATATACATGTTTTTAATC----------------------
Ntennessensis_LittleStony_N645 CCCCCATAAGATTTTTCTGGGTACACTACTGGCTGTAGGTATAGCTTGTATCAAACTTTTAAGCTTTTTTGAATTTACTCTATCAAAATTTTAAATTAATTTATTTTTAAATTTAC-----------TCGCATATTAACTTTTCAACAGTATCACCTAGAGAAAGAACACTAGTCGTCATCAGTGTTTAGATAAAATAATAAACCGAAGTTTTCAACAATGAAGGAAATTCAAAGAATTGTCAAGTAATTCCGATAATTAAATTAACCCAGATTTTGATATTTATCTCATATACATAAAAATATTGATATGCAGTAGCTAGAAAAAGGTGGATAGCAGTACCTGTTGCTCAATTAACATAAAATGTGTCCATAAAACAACAGGATAAGTGCGCCGTTAAGACCAAAAAGGTGCCATAAGGAGTAATATAGGATGAAGTAAAACAATTTCTTTTGGAACATTAGTTGAATAATATTAATCTACAGACTTGGCTCGAGGGTTTCTTGTAACGGTAAACCTCGTTCCCAAACACGAAGGGGGTGAAATAAGTCTTTTCTTTCCGTCGAAGCACGGAGGGAGAAAAGGCTTTTATTTCGAGGTTAAGACTGTCTGTCTGTCGGACCTGCCGCTTGGGATACAGGGTTAATGCTCTTTATTTGGCCGGCCCAGGTTTATTAAGGTTAAAAGTGCGTTGTTTTACGATGATTTTACGCCCTCCGATGCCCGGGCAAGCGGGAACGTAAAACTTGCTTTATTACTGAACAGAAGGAGCTAAAGGCACTCACGACAACGCCATTCGATTCCAAAGACTTCTACTGCACCTACAAAACTGAAACGTTCCTCTTCTTCTCTGCAAACTACAGTGATTCATTTCAGTTCCTTTCATGAGATCTGTAACAATTACGACGGGGAAAGGATTTTTGCTTGTTGGTGGGATTCCTTTTTTTTCTCCTTTCTTTGTTTTTGCCTTCTTTAATTTACTCGCTTCTGTTGGTAGTAAAAGAGTCGTGAAGTCTGAGGGTTGTTTTGGAAAAACAATCAAATCGAACACATCCGGGCCAATTAAATGGCAAACGATCCAGAATCGTTAAAAACGGAAATGGAGTTGAGCTGTTCGTCGACTGGATGCGGAGATTTCAGGTTTTATCTTCGATGGTATTGCCACCTAACCCCCTTCAGTTTGCCATATGGGAACAGAGGAATGCGAAATGGCGACGACAGAAAGAAGTAAAAAAAAGTAAGCTTTGGAAAACTTCCACAAATAAGAATACTTCACTTTGATATCCTACAATTTACTTTGTTTTGCTGGCTTTTATTTCTAAACTATATTTCTTTATCACAATACTTTAAAAGCGATATTCGTTTGTTTCTGCGAATTCTT-------------------------------------------------------------
Ntennessensis_Watauga_N1046 CCCCCATAAGATTTTTCTGGGTACACTACTGGCTGTAGGTATACCTTGTATCAAACTTTTAGGCTTTTTTGGATTTACTCTATCAAAATTTTAAATTAATTTATTTTTAAATTTAC-----------TCGCATATTAACTTTTCAACAGTATCACCTAGAGAAAGAACACCAGTCGTCATCAGTGTTTAGATGAAATAATAAACCAAAGTTTTCAACAATGAAGAAAATTCAAAGAATTGTCAAGTAATTCCGATAATTAAATTAACCCAGATTTTGATATTTATCTCATATACATAAAAATATTGATATGCAGTAGCTAGAAAAAGGTGGATAGCAGTACCTGTTGCTCAATTAACATAAAATGTGTCCATAAAACAACAGGATAAGTGCGCCGTTAAGACCAAAAAGGTGCCATAAGGAGTAATATAGGATGAAGTAAAACAATTTCTTTTGGAACATTAGTTGAATAATATTAATCTAAAGACTTGGCTGGAGGGTTTCTTGTAACGGTAAACCTCGTTCCCAAACACGAAGGGGGTGAAATAAGTCTTTTCTTTCCCTCGAAGCACGGAGGGAGAAAAGGCTTTTATTTCGAGGTTAAGACTGTCTGTCTGTCGGACCTGCCGCTTGGGATACAGGGTTAATGCTCTTTATTTGGCCGGCCCAGGTTTATTAAGGTTAAAAGTGCGTTGTTTTACGATGATTTTACGCCCTCCGATGCCCGGGCAAGCGGGAACGTAAAACTTGCTTTATTACTGAACAGAAGGAGCTAAAGGCACTCACGACAACGCCATTCGATTCCAAAGACTTCTACTGCACCTACAAAACTGAAACGTTCCTCTTCTTCTCAGCAAACTACAGTGATTCATTTCAGTTCCTTTCATGAGATCTGTAACAATTACGACGGGGAAAGGATTTTTGCTTGTTGGTGGGATTCCTTTTTTTTCTCCTTTCTTTGTTTTTGCCTTCTTTAATTTACTCGCTTCTGTTGGTAGTAAAAGAGTCGTGAAGTCTGAGGGTTGTTTTGGAAAAACAATCAAATCGAACACATCCGGGCCAATTAAATGGCAAACGATCCAGAATCGTTAAAAACGGAAATGGAGTTGAGCTGTTCGTCGACTGGATGCGGAGATTTCAGGTTTTATCTTCGATGGTATTGCCACCTAACCCCCTTCAGTTTGCCATATGGGAACAGAAGAATGCGAAATGGCGACGACAGAAAGAAGTAAAAAAAAGTAAGCTTTGGAAAACTCCCACAAATAAGAATACTTCACTTTAATATCCTACAATTTACTTTGTTTTGCTGGCTTCTATTTCTAAACTATATTTATTTATCACAATACTTTAAAAGCGATATTCGTTTGTTTCTGCGAATTCTTCCATTAAAAGGAAAAAAAATGATATACGTGTTTTTAATCTTTCTAGTTTGAATTTTGATTT
