# Supplementary material for: ﻿New species in old mountains: integrative taxonomy reveals ten new species and extensive short-range endemism in Nesticus spiders (Araneae, Nesticidae) from the southern Appalachian Mountains
Source: Zookeys. 2023 Feb 3;1145:1–130. doi: 10.3897/zookeys.1145.96724 (PMC10208238; doi:10.3897/zookeys.1145.96724)
Supplement: Supplementary material 4 — Input alignments, analysis log files, and output tree files [file zookeys-1145-001_article-96724__-s004.zip › uce-200387 (modified).phy]

 76 1551
Nesticus_Japan_G2153 TCTGGCTATAGCTCCTGCTCCAAAAAGAACTTCATGATAAGTTACCATTTTCGATTTAGGCGGGT-CGCAAGTTTAAGTTGAAACTTTACCACAAAGTCCGTATGAATGAAAGTTCTCAGAAAGACCAAATTAAAAATTATATTATCCGCCGACATACGGCGAAAGACTTATGTATCTTGAAACCAGTTAACTCTTGCAAATTGTTTCTTTCGTTTTATTAATATAAATTAGATTTAATTAAATT--TCCCTTCGTAAC----TCCATTGCACAGTACTAACCGGTAAAATAGAACAGAAAAACAGAATTGTGCCAGAA--------------------AA--------------ACAGAACTCAACGAGACAGATT-------------TTT----------------------------------TTTCAAATATGACCAATGAAGGTAAGAATTGATTTTTAAATATTTTTTCTCTTGTATTACT------------AGGCAATATTAGAAAACCGTTTTAAGATATGCAGTCATCCATCAGT-TTTCCCAGTGAATTTCCAATTTCATTTTAATTTTTTGTGGAAAAAAATAGAAAAAAGTGTTGCTTTGCTTGTTTTTTTTTTTTGTGCTGGCACCTCACAATTTTCCACGTTGAAATGCGCGTT-CTAGTGTGTGCGTGTGCGCGTGCGTGTGGTTGTTTTGCACATCCTGTTATCACTTCTGGCCCCTTTCTCCTGTTTCTTTCCAGCCCGCTGGCTAACACAACGCACGGCGCCAGGACAGACGACACATTTGCTGGCTTACACCTAGCCTATGAAGTGAAAAAACTCATGTATGCCTCTACTTTCTATTTCTACTATCTACATTTTTTTCTCATGCTCTGGCTTTATTTGCCTCTATTTATTTTCTCTTTGATATGTTTAGAATATTAGACCTCTTATACCAACTGGCACTAATATTATCTTTCACAATCACTAT---TATAGTCATATGTACTATTACCATTCTTTATAACTCTAATATAGAAGACATAGGCTCTTCACTCTAGTTCTAAATCTAGAGAGTGTACTCTAGTTTGAAATTAGTCTCATCTCAGTTT-----------------TAAATAATCTCTCTAATGTAA--ATATACGCGGGAAAACTATTTCCATTTGATAT----AGAAAAGCAATATTTTGAAGGATAAGAACT---------------------------------CTCTCC----ATATTACTCTGAATACAGAAAATTTCATTATACTGAAGATATG------------------AAAAACATTCCCCATTATTCTGAATGTTGATACCAGCTTATCCTCAGCTGCAAAAGACCAGAAGAAAATAAATTTAAGAAAATTGTAATTCGAACAAAGGTGTACAAACTTACAGTTGACCCACACGGCTTTTTAAATTAGATCTATATGTGTTCAATGTGATAA--------------AGCAAAGCTACTAAACAACAAAAAAATTATGAAAGATTTTCTAAAATTTTCACACGA
Nsilvestrii_Hellgate_N1108 -------------------------------------------------------------------------------------------------------------------------------------------------------------------------------------------------------------------------------------------------------------------------------------------------------------------------------------------------------------------------------------------------------------------------------------------------------------------------------------------------------------------------------------------------------------------------CGTGAAATTCCAATTTCATTCTCATATGTTGTGAAAAAAAAAAAAAAAAAGTGTTGCTTTGCTTGTTTTTGTTTCTTGTGCTGGCACCTCACAA-TTTCCACGTTGAAATGCGCGTT-CTAGTGTG------TGCGCGTGCGTGTGGTTGTTTTGCACATCCTGTTATCACTTCTGGCCCCTTTCTCCTGTTTCTTTCCAGCCCACTGGCAAACACAACGCACGGCGCCAGGACAGACGACACATTCGCTGGCTTACACCTAGCCTATGAAGTGAAAAAACTCATGTATGCCTCTACTTTTTACTTCTACTATCTACATTTTTTTCCCATGCTCTGGCTTTGTTTGCCTCTTTTTCCCTCTTCTTTGATATGTTTAGAATAATAGCCCTCTTACACCGATTGGTACCACCACTACTCTTTACAATAAATATATGCATACAGTGGCGGATTCACC---------ATAGGCTAAGTAGGATGCA-----------------------AAGCCTACGGATGCAAAACTTTTGCG---GTGCCTAATTTATGCCAT------------ACATTCGAGAAATCCGATACAACGAA----------------------------------TCTC------------------------AGAAATA-------------------------------------------------------------------------------------------------------------TATTTTACTTATCAAATATGTCATGATAATTCGATACATATTTAGTAAAAATAGACAAAAGGCGTGGCAACAGGAATTCCCGGGGGGGGGGGGACCCACATATTTACAAACAAAA-----------CTAAAAGTTATT-----------TTAAATATAA------CATATTTAAAAAAAGACGGCCAAC--------------------------ACAG-----------
Narcheri_Cheaha_N023 TGTTACTATTACATGTACTCAAGCAACATAATCTTCTTTTGTTTTTCTTTTGTGTTTTATTGAGTGTGAAAGTTGTGAAGAAAATCATCA------------TTCTATAACTATTCTTAATAAATTCCTATTGACAACACTTTTATAGTATACTACGTGCCGATCTCATCACTTGATTTGAAAACAGTGCAATTTATCAAATTATTTCTTATCAACTTTGATAAGAAATCAGATTTATCAGAATTAGTTGCTTGTAGACAAAATCTGTGGTACGTAATTAAACAAATTAACAAAAAGGAAATAAACACTTGTATTTATATTTTTTATTGGGATCGTCAAAATATAAGAAATGGCAGCTAAAATGAAAGAGGTAAATTAAAAAAGATGTTTCCTTGTGTTTACTTCTCAAGTTTATCGTTATTTATAATTTAATATATAATCAAAT--AGAGGGGATTCGTTCTCAACTGTCTGTCGACTTATATCGGTAGGGGAGAGAATAGGTAAAATTTAATATGCAGCTTAATATATGCAGTAATTAATCCTTGTTTCCCCGTGAAATTCCAATTTCATTCTCATATTTGGTGAAAAGAACCAAAAAAAAGTGTTGCTTTGCTTGTTTTTGTTTCTTGTGCTGGCACCTCACAATTTTCCACGTTGAAATGCGCGTTTCTAGTGTGTGCGTGTGCGCGTGCGTGTGGTTGTTTTGCACATCCTGTTATCACTTCTGGCCCCTTTCTCCTGTTTCTTTCCAGCCCGCTGGCTAACACAACGCACGGCGCCAGGACAGACGACACATTTGCTGGCTTACACCTAGCCTATGAAGTGAAAAAACTCATGTATGCCTCTACTTTCTACTTCTACTATCTACA-TTTTTTTTCATGCTCTGGCTTTGTTTGCCTCTTTCTTCCTCTTCTTTGGTATGTTTAGAATAATAGCCCTCTTATACCAACTGGTACCACTATTATCTTTCAC---------ATACTTATTCAAATGGAATAACCCGTTCATTTACATCCTAAGCCAAAGTCATACGAGGTTTTCGTCGCA-CTTCAAAACTGCAGGCG-AATTTCGTCGCAACGGTGGTCACTTTTTGCCATAAAAATCAACCAATGATTGATTAATCCCACTCAATTAAGCATATAGGTTAGAAAGATAGCCAAATTAATTATTCTTAAAAAAAAGAACTTTTAAAACTAAGGAGTTGGTATATAGCACGCAGTTTTACGATTTCAAAAACTCACTCGCGGCTTCATTTTTGATTAAATCAATTTTAATTTTGCGAAAGAACAATTCACGATTTTATGAATAGAAGCTTTTCTGATTATTTTAA-TTTTAGAAAAACTCTTTCGATAGCTGTTACTAATAAATAAAATGTAATTGTAAATAAATTTTAAAAAAATATTCGATACATATATTTAAAAACAATAATAGCTATATTTTAGAAGTAATCACTACATAAAT----AAATAATTGCTATCTAATTAAAAAAAACCACTCCATAAAAGAGTAATTACTACATATTTTTTATAGTGATCGTTAGA
Narcheri_MillShoalCreek_N727 --------------------------------------------------------------------------------------------------------------------------------------------------------------------------------------------------------------------------------------------------------------------------------------------------------------------------------------------------------------------------------------------------------------------------------------------------------------------GGATTCGTTCTCAACTGTCTGTCGACTTATATCGGTAGGGGAGAGAATAGGTAAAATTTAATATGCAGCTTAATATATGCAGTAATTTATCCTTGTTTCCCCGTGAAATTCCAATTTCATTCTCATATTTGGTGAAAAGAACCAAAAAAAAGTGTTGCTTTGCTTGTTTTTGTTTCTTGTGCTGGCACCTCACAATTTTCCACGTTGAAATGCGCGTTTCTAGTGTGTGCGTGTGCGCGTGCGTGTGGTTGTTTTGCACATCCTGTTATCACTTCTGGCCCCTTTCTCCTGTTTCTTTCCAGCCCGCTGGCTAACACAACGCACGGCGCCAGGACAGACGACACATTTGCTGGCTTACACCTAGCCTATGAAGTGAAAAAACTCATGTATGCCTCTACTTTCTACTTCTACTATCTACA-ATTTTTTTCATGCTCTGGCTTTGTTTGCCTCTTTCTTCCTCTTCTTTGGTATGTTTAGAATAATAGCCCTCTTATACCAACTGGTACCACTATTATCTTTCAC---------CTACTTATTCAAATGGAATAACCCGTTCATTTACATCCTAAGCCAAAGTCATACGAGGTTTTCGTCGCA-CTTCAAAACTGCAGGCG-AATTTCGTCGCAACGGTGGTCACTTTTTGCCATAAAAATCAACCAA-------------------------------------------------------------------------------------------------------------------------------------------------------------------------------------------------------------------------------------------------------------------------------------------------------------------------------------------------------------------------------------------------------------------------------------------------
Nbarri_Bishop_N1072 TGTTGCTATTACACGTACGCAAGCAACATAATTTTCCTTTCTTTTTCTTTCGTGTTTTATTGAGTGTGAAAGTTGTAGAGAAAATTCTCAGATATACTGTATTTCTATAAATA-----------TTCTTATTGACAACACTTTTATTGTATTCTAAGTGCCGAACTCATCACTTGATTTGAAAACAGTGCAATTTACCAAATTATTTTTTACGGACTTTGATAAGAAATTAGATTTATCTAAATTAGTCGCTTCTTGACAAAATCTGTGGTACGTAATTAAACAAACTAACGGAAAGAAAATAAACACCTGTATTTATATTTTTTATTGGTATTGTCAAAATGTAAGAAATGACAGCTAATATGAAAGAGG------TAAAGAGACGTTTCTTTCTGTTTCCTTCTTATTTTTATCATCATTTCTATTTCAATATATAATCGGA-GGGGGGGGGATTCGTTCTTAACTGTCTGTCGACTTATGTCGATGGGCAAAAAAACAGATAAAATCTGAGGATCGCTTTAATATATGCAGTAATTAATCATTGTTTCCCCGTGAAATTCCAATTTCATTCTCATATTTTGTGAAAAGAACCAAAAAAAAGTGTTGCTTTGCTTGTTTTTGTTTCTTGTGCTGGCACCTCACAATTTTCCACGTTGAAATGCGCGTTTCTAGTGTG------TGCGCGTGCGTGTGGTTGTTTTGCACATCCTGTTATCACTTCTGGCCCCTTTCTCCTGTTTCTTTCCAGCCCGCTGGCTAACACAACGCACGGCGCCAGGACAGACGACACATTTGCTGGCTTACACCTAGCCTATGAAGTGAAAAAACTCATGTATGCTTCTACTTTCTACTTCTACTATCTACATTTTTTTTTCATGCTCTGGCTTTGTTTGCCTCTTTCTTCCTCTTCTTTGGTATGTTTAGAATAATAGCCCTCTTATACCAACTGGTACCACTATTATCTTTCACAATGACTAGATACTTATTAAAATGGAATAACCCGTTTATTTACATCCTAAGCCAAAGTCACACGAGGTTTTCGTCGTAACTTCGACATGGAAGATGGAATTTTGTCGCAAAAGTGATCGCTTTTTGCCACAAGAATCAACCAATGATCGATTAATCCCACTCAATTAGGCATATATGTCAGAAAGATAGCCAAATTAATTATTTTTAAAAAAAAGAACTTTTAAAGCAAAAGAATTGGTATATAACATACAGTTTCGCGATTTCAAAATCTCACTCGCGGTTTCTTTTTTGATTAAATTAATTTTAACTTCATGAAATAACAATTTACGATTTTATGAATAGAAGCTTTTGTGTTTATTTTAA-TTTTATAAAACCTCTTTCGATAGCTATTACTAATAAATAAAAAGTATCTCTACATAATTTTTTAAAAAATAATCGATATATAAATTTAAAAACAATGATCGCTACATTTTAAAAGTAATCACTACATAAATAAAAAAGTAATTGCTTCCTAATTAAAAAAAATCGCTCCAT-----------------------------------------
Nbarri_LostCoveCave_N0065 TGTTGCTATTACACGTACGCAAGCAACATAATTTTCCTTTCTTTTTCTTTCGTGTTTTATTGAGTGTGAAAGTTGTAGAGAAAATTCTCAGATATACTGTATTTCTATAAATA-----------TTCTTATTGACAACACTTTTATTGTATTCTAAGTGCCGAACTCATCACTTGATTTGAAAACAGTGCAATTTACCAAATTATTTTTTACGGACTTTGATAAGAAATTAGATTTATCTAAATTAGTCGCTTCTTGACAAAATCTGTGGTACGTAATTAAACAAACTAACGGAAAGAAAATAAACACCTGTATTTATATTTTTTATTGGAATTGTCAAAATGTAAGAAATGACAGCTAATATGAAAGAGG------TAAAGAGACGTTTCTTTCTGTTTCCTTCTTATTTTTATCATCATTTCTATTTCAATATATAATCGGA-GGGGGGGGGATTCGTTCTTAACTGTCTGTCGACTTATGTCGATGGGCAAAAAAACAGATAAAATCTGAGGATCGCTTTAATATATGCAGTAATTAATCATTGTTTCCCCATGAAATTCCAATTTCATTCTCATATTTTGTGAAAAGAACCAAAAAAAAGTGTTGCTTTGCTTGTTTTTGTTTCTTGTGCTGGCACCTCACAATTTTCCACGTTGAAATGCGCGTTTCTAGTGTG------TGCGCGTGCGTGTGGTTGTTTTGCACATCCTGTTATCACTTCTGGCCCCTTTCTCCTGTTTCTTTCCAGCCCGCTGGCTAACACAACGCACGGCGCCAGGACAGACGACACATTTGCTGGCTTACACCTAGCCTATGAAGTGAAAAAACTCATGTATGCTTCTACTTTCTACTTCTACTATCTACATTTTTTTTTCATGCTCTGGCTTTGTTTGCCTCTTTCTTCCTCTTCTTTGGTATGTTTAGAATAATAGCCCTCTTATACCAACTGGTACCACTATTATCTTTCACAATGACTAGATACTTATTAAAATGGAATAACCCGTTTATTTACATCCTAAGCCAAAGTCACACGAGTTTTTCGTCGTAACTTCGACATGGCAGATGGAATTTTGTCGCAAAAGTGATCGCTTTTTGCCACAAGAATCAACCAATGATCGATTAATCCCACTCAATTAGGCATATATGTCAGAAAGATAGCCAAATTAATTATTTTTAAAAAAAAGAACTTTTAAAGCAAAAGAGTTGGTATATAACATACAGTTTCGCGATTTCAAAATCTCACTCGCGGTTTCTTTTTTGATTAAATTAATTTTAACTTCATGAAATAACAATTTACGATTTTATGAATAGAAGCTTTTGTGTTTATTTTAA-TTTTATAAAACCTCTTTCGATAGCTATTACTAATAAATAAAAAGTATCTCTACATAATTTTTTAAAAAATAATCGATATATAAATTTAAAAACAATGATCGCTACATTTTAAAAGTAATCACTACATAAATAAAAAAGTAATTGCTTCCTAATTAAAAAAAATAGCTCCATAAAAAAGTAATTACTACATATTTTTTAAAGTGATCATTAGA
Nbarri_eyed_ClayCave_G2082 --------------------AAGCAAGATAATTTTCCTTTCTTTTTATTTCGTGTTTTATTGAGTGTGAAAGTTGTAGTGAAAATTCTCAGATATACCGTATTTCTATAAATATTCTTAATAAGTTCTTATTGACAACACTTTTATTGTATACTACGTGCCGATCTCATCACTTGATTTGAGAACAGTGCAATTTACCTAATTATTTATTATGGACTTTGATAACAGATTAGATTTATCTAAATTAGTCGCTTGTTGACAAAGTCTGTGGGACGTAATTAAACAAACTAACAGAAAGAAAATAAACACTTGTATTTAGATTTTTTATTGGAATTGTCGAAATGTAAGAAATGACAGTTAAAATGAAAAAGGCGAATTAAAAAAGACGTTTCCTTGTGTTTATTTCTTTTTTTTATCGTCATTTCTAATTTAATATATAATCAAATGGGGGGGGGATTCGTTCTTAACTGTCTGTCGACTTATGTCGATCAAAAATAAAACAGATAAAATCTGAGAATCGCTTTAATATATGCAGTAATTAATCATTGTTTCCCCGTGAAATTCCAATTTCATTCTCATATTTTGTGAAAAGAACC-AAAAAAAGTGTTGCTTTGCTTGTTTTTGTTTCTTGTGCTGGCACCTCACAATTTTCCACGTCGAAATGCGCGTTTCTAGTGTG------TGCGCGTGCGTGTGGTTGTTTTGCACATCCTGTTATCACTTCTGGCCCCTTTCTCCTGTTTCTTTCCAGCCCGCTGGCTAACACAACGCACGGCGCCAGGACAGACGACACATTTGCTGGCTTACACCTAGCCTATGAAGTGAAAAAACTCATGTATGCCTCTACTTTCTACTTCTACTATCTACATTTTTTTTTCATGCTCTGGCTTTGTTTGCCTCTTTCTTCCTCTTCTTTGGTATGTTTAGAATAATAGCCCTCTTATACCAACTGGTACC------ATCTTTCACAATGACTATATACTTATTAAAATGGAATAACCCGTTTATTTACATCCCAAACCAAAGTCGCACGAGATTTTCGTCGCAGCTTCGACACTGCAGACGGAATTTCGTCGCAAA-GTAGTCGCTTTCTGCCGTAAGAATCAACCGATGATCAATTAATCCCACTCAATTAAGCA----------------------------------------------------CAAAAAAAAAGTTGGTATATAACATACAGTTTCGCGATTTCAGAATCTCCCTCGCGGTTTCTTCTTTGATTAAATCAATTTAAACTTCATGAAATAACAATTTACGATTTTATGAATAGAAGCTTTTGTGTTTATTTTAAGTTTTATAAACACACTTTCGATAGCTATTATTAATAAATAAAAAGTATCTCTACATAAATTTTTAAAAAATAATCGATACATAAATTTAAAAACAATAATCGCTGCATTTTAAAAGTAATCGGTACATAAATAAAAAACCAATTGCTTCCTGATTTAAAAAAATCGCTCCATAAAAAAGTAATTACTACATATTTTTTTGAGTGATCATTAGA
Nbarrowsi_Gregorys_N270 TGTTGCTATTACACGTACGCAAGCAACATAATTTTAATTTCCTTTTCTTTCGTGTTTTATTGAGTGTGAAAGTTGTAGAGAAAATTCTCAGATATACTGTATTTCTATAAATATTCTTAATAAATTATTATGGACAACACTTTTATTGTATACTACGTGCCGATCTCATCACTTGATTTGAAAACAGTGCAATTTACCAAATTATTTTTTATGGACTTTGATAACAAATTAGATTTATCTAAATTAGTCGCTGGTTGACAAAGTCTGTGGTACGTAAATAAACAAACTAACAGAAAGAAAATAAACACTTGTATTTATAATTATTATTGAAATTGTCAAAATGTAAGAAGTGACAGTTAAAATGAAAGAGGCAAATTAAAAAAGACGTTTCCTTGTGTTTACTTCTTATTTTTTTTG----------------------------GGGGGGG--ATTCGTTCTTAACTGTCTGTCGACCTATGTCGGTGGGGGGGGGGTCAGATAAAATCTGGGGATCGCTTTAATATATGCAGTAATTAATCATCGTTTCCCCGTGAAATTCCAATTTCATTCTCATATTTTGTGAAAAGAACCAAAAAAAAGTGTTGCTTTGCTTGTTTTTGTTTCTTGTGCTGGCACCTCACAATTTTCCACGTTGAAATGCGCGTTTCTAGTGTGTGCGTGTGCGCGTGCGTGTGGTTGTTTTGCACATCCTGTTATCACTTCTGGCCCCTTTCTCCTGTTTCTTTCCAGCCCGCTGGCTAACACAACGCACGGCGCCAGGACAGACGACACATTTGCTGGCTTACACCTAGCCTATGAAGTGAAAAAACTCATGTATGCCTCTACTTTCTACTTCTACTATCTACATTTTTTTTTCATGCTCTGGCTTTGTTTGCCTCTTTCTTCCTCTTCTTTGGTATGTTTAGAATAATAGCCCTCTTATACCAACTGGTACCACTATTATCTTTCACAATGACTAGATACTTATTAAAATGGAATAACCCGTTTATTTACATCCTAAGCCAAAGTCACACGAGGTTTTCGTCGTAACTTCAACACTGCAGACGGAATTTCGTCGCAAAAGTGGTCGCTTTTTGCCATGAAAATCAACCAATGATCGATTAATCCCACTCAATTAGGCATATATGTCAGAAAGATAGCCAAATTAATTATTTTTAAAAACTAAAACTTTTAAAGCAAAAGAATTGGTAAATAACACACAGTTTTGCGATTTCAAAATATGACTCGCGGTTTCATTTTCGATTAAATCAATTTTAATTTCATGAAATAACAATTTACGATTTTATAAATAGAAGCTTTTGTGTTTATTTTGATTTTTATAAAAACACTTTCGATGGCTATTACTAATAAATAAAAAGTGTCTCGTCATAAATTTTAAAAAAATAATCGATCCATAAATTTAAAAACAATAATCGCTACATTTTAAAAGTAATCACTACATAAAT-AAAAAATAATTGCTTCCTAATTAAAAAAAATCGCTCCAT-----------------------------------------
Nbarrowsi_Tuckaleechee_N360 -------------------------------------------TTTCTTTCGTGTTTTATTGAGTGTGAAAGTTGTAGAGAAAATTCTCAGATATACTGTATTTCTATAAATATTCTTAATAAATTCTTATGGACAACATTTTTATTGTATACTACGTGCCGATCTCATCACTTGATTTGAAAACAGTGCAATTTACCAAATTATTTTTTATGGACTTTGATAACAAATTAGATTTATCTAAATTAGTCGCTTGTTGACAAAGTCTGTGGTACGTAAATAAACAAACTAACAGAAAGAAAATAAACACTTGTATTTATATTTATTATTGAAATTGGCAAAATGTAAGAAGTGACAGTTAAAATGAAAGAGGCAAATTAAAAAAGACGTTTCCTTGTGTTTACTTCTTATTTTTTTTG----------------------------GGGGGGGGGATTCGTTCTTAACTGTCTGTCGACCTATGTCGGTGGGGGGGGGGTCAGATAAAATCTGGGGATCGCTTTAATATATGCAGTAATTAATCATCGTTTCCCCGTGAAATTCCAATTTCATTCTCATATTTTGTGAAAAGAACCAAAAAAAAGTGTTGCTTTGCTTGTTTTTGTTTCTTGTGCTGGCACCTCACAATTTTCCACGTTGAAATGCGCGTTTCTAGTGTGTGCGTGTGCGCGTGCGTGTGGTTGTTTTGCACATCCTGTTATCACTTCTGGCCCCTTTCTCCTGTTTCTTTCCAGCCCGCTGGCTAACACAACGCACGGCGCCAGGACAGACGACACATTTGCTGGCTTACACCTAGCCTATGAAGTGAAAAAACTCATGTATGCCTCTACTTTCTACTTCTACTATCTACATTTTTTTTTCATGCTCTGGCTTTGTTTGCCTCTTTCTTCCTCTTCTTTGGTATGTTTAGAATAATAGCCCTCTTATACCAACTGGTACCACTATTATCTTTCACAATGACTAGATACTTATTAAAATGGAATAACCCGTTTATTTACATCCTAAGCCAAAGTCACACGAGTTTTTCGTCGTAACTTCAACACTGCAGACGGAATTTCGTCGCAAAAGTGGTCGCTTTTTGCCATGAAAATCAACCAATGATCGATTAATCCCACTCAATTAGGCATATATGTCAGAAAGCTAGCCAAATTAATTATTTTTAAAAACTAAAACTTTTAAAGCAAAAGAATTGGTAAATAACACGCAGTTTTGCGATTTCAAAATATGACTCGCGGTTTCATTTTCGATTAAATCAATTTTAATTTCATGAAATAACAATTTACGATTTTATAAATAGAAGCTTTTGTGTTTATTTTGATTTTTATAAAAACACTTTCGATGGCTATTACTAATAAATAAAAAGTATCTCGTCATAAATTTTAAAAAAATAATCGATCCATAAATTTAAAAACAATAATCGCTACATTTTAAAAGTAATCACTACATAAATAAAAAAATAATTGCTTCCTAAT-----------------------------------------------------------
Nbishopi_DryFalls_N150 TGTTGCTATTACACGTACGTAAGCAACATAATTTTCCTTTCTTTTTCTTTCGAATTTTATTGAGTGTGAAAGTGGTAGAGAAAATTCTCAAATATACTGTATTTCTATAAATATTCTTAATAAATTATTATTGACACCATTTTTATTGTATACTACGTGCCGATCTCATCACTTGATTTGAAAACAGGGCAATTTATCAAATTATTTCTTATGGACTTTGATAATAAATTAGATTTATCTAAATGGGTCGTTTGTTGACAAAGTCTGTGGTACGTAACTAAACAAACTAACAGAAAGAAAATGGACACTTGTATTTATATTTTTTATTGGAATTGTCAAAATGTAAGAAATGAGAGTTTAAATGAAAGAGGCAAATTAAAAAAGACGTTTCCTTGCGATTACTTCTTATTT------------CTAATTTAATATATAATCAAATGGGGGGGGGCTTCGTTCTCAACTGTCTGTTGACTTATGTCGGT-GGGGGGGGAATAAATAAAATCTGAGGATCGCTTTAATATATGCAGTAATTAATCATTGTTTCCCCGTGAAATTCCAATTTCATTCTCATATTTTGTGAAAAGAACC-AAAAAAAGTGTTGCTTTGCTTGTTTTTGTTTCTTGTGCTGGCACCTCACAATTTTCCACGTTGAAATGCGCGTTTCTAGTGTGTGCGTGTGCGCGTGCGTGTGGTTGTTTTGCACATCCTGTTATCACTTCTGGCCCCTTTCTCCTGTTTCTTTCCAGCCCGCTGGCTAACACAACGCACGGCGCCAGGACAGACGACACATTTGCTGGCTTACACCTAGCCTATGAAGTGAAAAAACTCATGTATGCCTCTACTTTCTACTTCTACTATCTACATTTTTTTTTCATGCTCTGGCTTTGTCTGCCTCTTTCTTCCTCTTCTTTGGTATGTTTAGAATAATAGCCCTCTTATACCAACTGGTACCACTATTATCTTTCACAATGACTAGATACTTATTAAAATGGAATAACCCGTTTATTTACATCCTAAGCCAAAGTCACACGAGGTTTTCGTCGTAACTTCAACACTGCAGACGGAATTTCGTCGCAAAAGTGGTCGCTTTTTGCCATAAAAATCAACCAATGATCGATTAATCCCACTCAATTAGGCATATATGTCAGAAAGATAGCCAATTAATTTTTTCTTAAAAACAAGAACTTTTAAAGCAAAAGAATTGGTATATAACACACAGTTTTGCGATTTCAAAATCTCACTCGCGGTTTCATTTTCGATTAAATCAATTTTAATTTCATGAAATAACAATTTACGATTTTATAAATAGAAGCTTTTGTGTTTATTTTGATTTTTATAAAAACACTTTCGATGGCTATTACTAATAAATAAAAAGTATTTCTACATAAATTTAAAAAAAATAATCGATTCATAAATTTAAAAACAATAATCGCTACATTTTAAAAGTAATCACTACATA-----AAAAATAATTGCTTCCTAATTAAAAAAAATCGCTCCATAAAAAAGTAATTACTACATATTTTTTAAAGTGACCATTAGA
Nbishopi_PoleCr_Chattooga_N885 -----------------------------------------------------------------------------------------------------------------------------------------------------------------------------------------------ATTTATCAAATTATTTCTTATGGACTTTGATAATAAATTAGATTTATCTAAATGGGTCGTTTGTTGACAAAGTCTGTGGTACGTAACTAAACAAACTAACAGAAAGAAAATGGACACTTGTATTTATATTTTTTATTGGAATTGTCAAAATGTAAGAAATGAGAGTTTAAATGAAAGAGGCAAATTAAAAAAGACGTTTCCTTGCGATTACTTCTTATTT------------CTAATTTAATATATAATCAAAT-GGGGGGGGCTTCGTTCTCAACTGTCTGTTGACTTATGTCGGTGGGGGGGGGAATAAATAAAATCTGAGGATCGCTTTAATATATGCAGTAATTAATCATTGTTTCCCCGTGAAATTCCAATTTCATTCTCATATTTTGTGAAAAGAACC-AAAAAAAGTGTTGCTTTGCTTGTTTTTGTTTCTTGTGCTGGCACCTCACAATTTTCCACGTTGAAATGCGCGTTTCTAGTGTGTGCGTGTGCGCGTGCGTGTGGTTGTTTTGCACATCCTGTTATCACTTCTGGCCCCTTTCTCCTGTTTCTTTCCAGCCCGCTGGCTAACACAACGCACGGCGCCAGGACAGACGACACATTTGCTGGCTTACACCTAGCCTATGAAGTGAAAAAACTCATGTATGCCTCTACTTTCTACTTCTACTATCTACATTTTTTTTTCATGCTCTGGCTTTGTCTGCCTCTTTCTTCCTCTTCTTTGGTATGTTTAGAATAATAGCCCTCTTATACCAACTGGTACCACTATTATCTTTCACAATGACTAGATACTTATTAAAATGGAATAACCCGTTTATTTACATCCTAAGCCAAAGTCACACGAGGTTTTCGTCGTAACTTCAACACTGCAGACGGAATTTCGTCGCAAAAGTGGTCGCTTTTTGCCATAAAAATCAACCAATGATCGATTAATCCCACTCAATTAGGCATATATGTCAGAAAGATAGCCAATTAATTTTTTCTTAAAAACAAGAACTTTTAAAGCAAAAGAATTGGTATATAACACACAGTTTTGCGATTTCAAAATCTCACTCGCGGTTTCATTTTCGATTAAATCAATTTTAATTTCATGAAATAACAATTTACGATTTTATAAATAGAAGCTTTTGTGTTTATTTTGATTTTTATAAAAACACTTTCGATGGCTATTACT-------------------------------------------------------------------------------------------------------------------------------------------------------------------------------------
Nbishopi_StandingIndian_N131 TGTTGCTATTACACGTACGTAAGCAACATAATTTTCCTTTCTTTTTCTTTCGAATTTTATTGAGTGTGAAAGTGGTAGAGAAAATTCTCAAATATACTGTATTTCTATAAATATTCTTAATAAATTATTATTGACACCATTTTTATTGTATACTACGTGCCGATCTCATCACTTGATTTGAAAACAGGGCAATTTATCAAATTATTTCTTATGGACTTTGATAATAAATTAGATTTATCTAAATGGGTCGTTTGTTGACAAAGTCTGTGGTACGTAACTAAACAAACTAACAGAAAGAAAATGGACACTTGTATTTATATTTTTTATTGGAATTGTCAAAATGTAAGAAATGAGAGTTTAAATGAAAGAGGCAAATTAAAAAAGACGTTTCCTTGCGATTACTTCTTATTT------------CTAATTTAATATATAATCAAATGGGGGGGGGCTTCGTTCTCAACTGTCTGTTGACTTATGTCGGTGGGGGGGGGAATAAATAAAATCTGAGGATCGCTTTAATATATGCAGTAATTAATCATTGTTTCCCCGTGAAATTCCAATTTCATTCTCATATTTTGTGAAAAGAACC-AAAAAAAGTGTTGCTTTGCTTGTTTTTGTTTCTTGTGCTGGCACCTCACAATTTTCCACGTTGAAATGCGCGTTTCTAGTGTGTGCGTGTGCGCGTGCGTGTGGTTGTTTTGCACATCCTGTTATCACTTCTGGCCCCTTTCTCCTGTTTCTTTCCAGCCCGCTGGCTAACACAACGCACGGCGCCAGGACAGACGACACATTTGCTGGCTTACACCTAGCCTATGAAGTGAAAAAACTCATGTATGCCTCTACTTTCTACTTCTACTATCTACATTTTTTTTTCATGCTCTGGCTTTGTCTGCCTCTTTCTTCCTCTTCTTTGGTATGTTTAGAATAATAGCCCTCTTATACCAACTGGTACCACTATTATCTTTCACAATGACTAGATACTTATTAAAATGGAATAACCCGTTTATTTACATCCTAAGCCAAAGTCACACGAGGTTTTCGTCGTAACTTCAACACTGCAGACGGAATTTCGTCGCAAAAGTGGTCGCTTTTTGCCATAAAAATCAACCAATGATCGATTAATCCCACTCAATTAGGCATATATGTCAGAAAGATAGCCAATTAATTTTTTCTTAAAAACAAGAACTTTTAAAGCAAAAGAATTGGTATATAACACACAGTTTTGCGATTTCAAAATCTCACTCGCGGTTTCATTTTCGATTAAATCAATTTTAATTTCATGAAATAACAATTTACGATTTTATAAATAGAAGCTTTTGTGTTTATTTTGATTTTTATAAAAACACTTTCGATGGCTATTACTAATAAATAAAAAGTATTTCTACATAAATTTAAAAAAAATAATCGATTCATAAATTTAAAAACAATAATCGCTACATTTTAAAAGTAATCACTACATA-----AAAAATAATTGCTTCCTAATTAAAAAAAATCGCTCCATAAAAAAGTAATTACTACATATTTTTTAAAGTGACCATTAGA
Nbrimleyi_NewberryCr_N984 TGTTGCTATTACACGTACCCAAGCAACATAATTTCAATTTCTTTTTATTTCGTGTTTTATTGAGTGTGATAGTTGCAGAGAAAATTCTCATATATACTGTATTTCTATAAATATTCTTAATAAATTCTTATTGACAACACTTTTATTGTATACTACGTGCCGATCTCATCACTTGATTTGAAAACAGCGCAATTTACCAAATTATTTCTTATGGAC--------CAAATTATTTTTATCTCAATTAGTCGCTTGTTGACAAAGTCTGTCGTACGTAATTAAACAAACTAACAGAAAGAAAATAAACACTTGTATTTATA-TTTTTATTGGAATTGTCAAAACG----------------------AAGAGGCAAATTAAAAAAGACGTTTCCTTGTGTTTATTTCTTTTTTTAATCATCATTTCTAATTTAATATATAATCAAATGGGGGGGGGATTCGTTCTTAACTGTCTGTCGACCTATGTCGGT-GGGGGGGGGACAGGTAAAATCTGAGGATCGCTTTAATATATGCAGTAATTAATCATTGCTT-CCCGTGAAATTCCAATTTCATTCTCATATTTTGTGAAAAGAACC-AAAAAAAGTGTTGCTTTGCTTGTTTTTGTTTCTTGTGCTGGCACCTCACAATTTTCCACGTTGAAATGCGCGTTTCTAGTGT------------GTGCGTGTGGTTGTTTTGCACATCCTGTTATCACTTCTGGCCCCTTTCTCCTGTTTCTTTCCAGCCCGCTGGCTAACACAACGCACGGCGCCAGGACAGACGACACATTTGCTGGCTTACACCTAGCCTATGAAGTGAAAAAACTCATGTATGCCTCTACTTTCTACTTCTACTATCTACATTTTTTTTTCATGCTCTGGCTTTGTTTGCCTCTTTCTTCCTCTTCTTTGGTATGTTTAGAATAATAGCCCTCTTATACCAACTGGTACCACTATTATCTTTCACAATGACTATATACTTATTAAAAAGGAATAACCCGTTCATTTACATCCTAAGCCAAAGTCACACGAGATTTTCGTCGTA------ACACTGCAGACGGAATTTCGTCGCAAAAGTGGTCGATTTTTGCCATAAGAATCAACCAATGATAAATTAATCCCACTCAATTAAGCATATATGTCAGAAAGGTAGCCAAATTAATTATTCTTAAAAAAAAGAACTTTTAATGCAAAAGAGTTTGTATTTAACACACAGTTTCGCGATTTCAAAATCTCACTCGCGGTTTCTTTTTTGATTAAATCAATTTTAACTTCATGAAATAACAATTTACGATTTTATGAATAGAACCTTTTGTGATTATTTTAAGTTTTATAAAAACACTTTCGATAGTTATTACTAATAAATAAAAAGTATCTCTGCGTAAATTTTTTTAAAATAATCGATACATAAATTTAAAAACAATAATCGCTACATTTTAAAAGTAATCACTACATAAATAAAA-----------------------------------------------------------------------------
Ncanei_Egypt_N958 ----------------------GCAACATAATTTCAATTTCTTTATATTTCGTGTTTTATTGAGTGTGAAAGTTGCAGAGAAAATTCTCATATATACTGTATTTCTATAAATATTCTTAATAAATTCTTATTGACAACACTTTTATTGTATACTACGTGCCGATCTCATCACTTGATTTGAAAACAGTGCA-TTTGCCAAATTATTTCTTATGGACTTTGATAGCAAATTAGATTTATCTCAATTAGTCGCTTGTTGACAAAGTCTGTGGTACGTAATTAAACAAACTAACAGAAAGAAAATAAACACTTGTATTTATATTTTTTATTGGAATTGTCGAAATGTAAGAAATGACAGCTAAAATGAAAGAGACAAATTAAAAAAGACGTTTCCTTGTGTTTATTTCTTTTTTTTATCATCATTTCTAATTTAATATATAATCAAATGGGGGGAAGATTCGTTCTTAACTGTCTGTCGATCTATGTCGGTGGGGGGGGGGACAGGTAAAATCTGACGATCGCTTTAATATATGCAGTAATTAATCATTGTTT-CCCGTGAAATTCCAATTTCATTCTCATATTTTGTGAAAAGAACC-AAAAAAAGTGTTGCTTTGCTTGTTTTTGTTTCTTGTGCTGGCACCTCACAATTTTCCACGTTGAAATGCGCGTTTCTAGTG------TGTGCGCGTGCGTGTGGTTGTTTTGCACATCCTGTTATCACTTCTGGCCCCTTTCTCCTGTTTCTTTCCAGCCCGCTGGCTAACACAACGCACGGCGCCAGGACAGACGACACATTTGCTGGCTTACACCTAGCCTATGAAGTGAAAAAACTCATGTATGCCTCTACTTTCTACTTCTACTATCTACATTTTTTTTTCATGCTCTGGCTTTGTTTGCCTCTTTCTTCCTCTTCTTTGGTATGTTTAGAATAATAGCCCTCTTATACCAACTGGTACCACTATTATCTTTCACAATGACTATATACTTATTAAAATGGAATAAGCCGTTTATTTACATCCTAAGCCAAAGTCACACGAGATTTTCGTCGTAACTTCAACAATGCAGACGGAATTTCGTCGCAAAAGTGGTCGTTTTATGCCATAAGAATCAACCAATGATCAATTAATCCCACTCAATTAAGCATATATGTCAGAAAGATAGCCAAATTAATTATTCTTAAAAAAAAGAACTTTTAATGAAAAAGAGTTAGTATATAACACACAGTTTCGCGATTTCAAAATCTCACTCGCGGTTTCTTTTTTGATTAAATCAATTTTAACTTCATGAAATAACAATTAACGATTTTATGAATAGAACCTTTTGTGATTATTTTAAGTTTTATAAAAACACTTTCGATAGCTATTACTAATAAATAAAAAGTATCTCTACGTGAATTTTTTAAAAATAATCGATACATAAATTTAAAAACAATAATCGCTACATTTTAAAAATAATCACTACATAAATAAAAAAGTAATTGCTTCCTAATTAAAAAAAATCGCTCCATAAAAAAGTAATTACTACATATTTCTTAAAGTGATCACTAGA
Ncarolinensis_Grandfather_N218 TGTTGCTATTACACGTACGCAAGCGAGATAATTTTCCTTTCTTTTTATTTCGTGTTTTATTGAGTGTGAAAGTTGTAGTGAAAATTCTCAGATATACTGTATTTATATAAATATTCTTAATAAGTTCTTATTGACAACACTTTTAGTGTATACTACGTGCCGATCTCATCACTCGATTTGAGAACAGTGCAATTTACCAAATTATTTCTTATGGACTTTGATAACAGATTAAATTTATCTAAATTAGTCGCTTGTTGA-AAAGTCTGTGGGACGTAATTAAACAAACTAACAGAAAGAAAATAAACACTTGTATTTATATTTTTTATTGGAATTGTCGAAATGTAAGAAATGGCAGTTAAAATGAAAGAGGTAAATTAAAAAAGACGTTTCCTTGTGTTTATTTCTTTTTTTTATCGTCATTTCTAATTTAATATATAATCAAAT-GGGGGGGGATTCGTTCTTAACTGTCTGTCGACTTATGTCGATCAAAAAAAACCCAGATAAAATAAGAGAATCGCTTTAATATATGCAGTAATTAATCATTGTTTCCCCGTGAAATTCCAATTTCATTCTCATATTTTGTGAAAAGAACCAAAAAAAAGTGTTGCTTTGCTTGTTTTTGTTTCTTGTGCTGGCACCTCACAATTTTC------------CGCGTTTCTAGTGTG------TGCGCGTGCGCGTGGTTGTTTTGCACATCCTGTTATCACTTCTGGCCCCTTTCTCCTGTTTCTTTCCAGCCCGCTGGCTAACACAACGCACGGCGCCAGGACAGACGACACATTTGCTGGCTTACACCTAGCCTATGAAGTGAAAAAACTCATGTATGCCTCTACTTTCTACTTCTACTATCTACATTTTTTTTTCATGCTCTGGCTTTGTTTGCCTCTTTCTTCCTCTTCTTTGGTATGTTTAGAATAATAGCCCTCTTATACCAACTGGTACCACTATTATCTTTCACAATGACTATATACTTATTGAAATGGAATAACCCGTTTATTTGCATCCTAAACCAAAGTCACACGAGATTTTCGTCGTAACTTCAACACTGCAGACGGAATTTCGTCGCAAAAGTGGTCGCTTTCTGCCATAAGAATCAACCAATGATCAATTAATCCCACTCAATTAAGCATATATGTTAGAAAG---------------------------------------------------------------------------TTTCAGAATCTCACTCGCGGTTTCTTTTTTGATTAAATCAATTTTAACTTCATGAAATAACAATTTACGATTTTATGAGAAGAAGCTTTTGTGTTTATTTTAAGTTTTATAAAAACACTTTCGATAGCTATTACTAATAAATAAAAAGTATCTCTACATAAATTTTTAAAAAATAATCGATACATAAATTTAAAAACAATAATCGCTGCATTTTAAAAGTAATCAGTACATAAATAAAAAACTAATTGCTTCCTAATTAAAAAAAATCGCTCCATAAAAAAGTAATTACTACATATTTTTTAAAGTGATCATTAGA
Ncarolinensis_LinvilleCaverns_N227 ----------------------------------------------------------------------------------------------------------------------------------------------------------------------------------------------------------------------------------------------------------------------------------------------------------------------------------------------------------------------------------------------------------GTGTTCATTTCTTTTTTTTATCGTCATTTCCAATTTAATATATAATCAAAAGGGGGGGGGATTCGTTCTTAACTGTCTGTCGACTTATGTCGATCAAAAAAAACACAGATAAAATCTGAGAATCGCTTTAATATATGCAGTAATTAATCATTGTTTCCCCGTGAAATTCCAATTTCATTCTCATATTTTGTGAAAAGAACCAAAAAAAAGTGTTGCTTTGCTTGTTTTTGTTTCTTGTGCTGGCACCTCACAATTTTC------------CGCGTTTCTAGTGTG------TGCGCGTGCGCGTGGTTGTTTTGCACATCCTGTTATCACTTCTGGCCCCTTTCTCCTGTTTCTTTCCAGCCCGCTGGCTAACACAACGCACGGCGCCAGGACAGACGACACATTTGCTGGCTTACACCTAGCCTATGAAGTGAAAA------------------------------------------------------------------------------------------------------------------------------------------------------------------------------------------------------------------------------------------------------------------------------------------------------------------------------------------------------------------------------------------------------------------------------------------------------------------------------------------------------------------------------------------------------------------------------------------------------------------------------------------------------------------------------------------------------------------------------------------------
Ncarteri_English_N031 ------------------------------------------------------------------------------------------------------------------------------------------------------------------------------------------------------------------------------------------------------------------------------------------------------------------------------------------------------------------------------------------------------------------------------------------------------------------------------------------------------------------------------TGAGGATCGCTTTAATATATGCAGTAATTAATCATTGTTTCCCCGTGAAATTCCAATTTCATTCTCATATTTTGTGAAAAGAACCAAAAAAAAGTGTTGCTTTGCTTGTTTTTGTTTCTTGTGCTGGCACCTCACAATTTTCCACGTTGAAATGCGCGTTTCTAGTGTGTGCGTGTGCGCGTGCGTGTGGTTGTTTTGCACATCCTGTTATCACTTCTGGCCCCTTTCTCCTGTTTCTTTCCAGCCCGCTGGCTAACACAACGCACGGCGCCAGGACAGACGACACATTTGCTGGCTTACACCTAGCCTATGAAGTGAAAAAACTCATGTATGCCTCTACTTTCTACTTCTACTATCTACATTTTTTT-------------------------------------------------------------------------------------------------------------------------------------------------------------------------------------------------------------------------------------------------------------------------------------------------------------------------------------------------------------------------------------------------------------------------------------------------------------------------------------------------------------------------------------------------------------------------------------------------------------------------------------------------------------------------------------------------
Ncarteri_LaurelCave_nearTYPE_N0296 TGTTGCTATTACACGTACGCAAGCAACATAATTTTCCTTTCTTTTTCTTTCGTGTTTTATTGAGTGTGAAAGTTGTAAAGAAAATTCTCAGATATACTGTATTTCTATAAATA-----------TTCTTATTGACAACACTTTTATTGTATACTACGTGCCGATCTCATCACTTGATTTGAAAACAGTGCAATTTGCCAAAATATTTCTTATGGACTTGGATAACACATTAGATTTATCTAAATTAGTCGCTTCTTGACAAAATTTGTGGTACGTAATTAAACAAACTAACGGAAAGAAAAGAAACATCTGTATTTATATTTTTTATTGGAATTGTCAGAATGTAAGAAATGACAGCTAAAATGAAAGAGG------TAAAGAGACGTTTCTTTCTGTTTGCTTCTTATTTTTATCGTCATTTCTATTTCAATATATGATCAAATGAGGGAGGG-TTCGTTCTTAACTGTCTGTCGACTTATGTCGATGGGCAAAAAAACAGATAAAATCTGAGGATCGCTCTAATATATGCAGTAATTAATCATTGTTTCCCCGTGAAATTCCAATTTCATTCTCATATTTTGTGAAAAGAACCAAAAAAAAGTGTTGCTTTGCTTGTTTTTGTTTCTTGTGCTGGCACCTCACAATTTTCCACGTTGAAATGCGCGTTTCTAGTGTGTGCGTGTGCGCGTGCGTGTGGTTGTTTTGCACATCCTGTTATCACTTCTGGCCCCTTTCTCCTGTTTCTTTCCAGCCCGCTGGCTAACACAACGCACGGCGCCAGGACAGACGACACATTTGCTGGCTTACACCTAGCCTATGAAGTGAAAAAACTCATGTATGCCTCTACTTTCTAC------TATCTACATTTTTTCTTCATGCTCTGGCTTTGTTTGCCTCTTTCTTCCTCTTCTTTGGTATGTTTAGAATAATAGCCCTCTTATACCAACTGGTACCACTATTATCTTTCACAATGACTATATACTTATTAAAATGGAATAACCCGTTTATTTACATTCTAAGCCAAACTCACACGACGTTTTCGTCGTAACTTCAACACTGCAGACGGAATTTTGTCGCAAAAGTGATCGCTTTTTGCCACAAGAATCAACCAATGATCGATTAATCCCACTCAATTAGGCATATATGTCAGAAAGATAGCCAAATTAATTATTTTTAAAAAAAAGAACTTTTAAAGGAAAAGAGTTGGTATATAACATACAGTTTCGTGATTTCAAAATCTCACTCGCGGTTTCCTTTTTGATTAAATCAATTTTAACTTCATGAAATAACAATTTACGATTTTATGAATAGAAGCTTTTGTGTTTATTTAAA-TTTTATAAAACCTCTTTCGATAGCTATTACTAATAAATAAAAAGTATCTCTACATATTTTTTAAAAAAATAATCGATATATAAATTTAAAAACAATAATCGCTACATTTTAAAAGTAATCACTACATAAATAAAAAAGTAATTGCTTCCTAACTAAAAAAAATTGCTCCATAAAAAAGTAATTACTATATATTTTTTAAAGTGATCATTA--
Ncarteri_PilotMtn_G2185 TGTTGCTATTACACGTACGCAAGCAACATAATTTTCCTTTCTTTTTCTTTCGTGTTTTATTGAGTGTGAAAGTTGTAAAGAAAATTCTCAGATATACTGTATTTCTATAAATA-----------TTCTTATTGACAACGCTTTTATTGTATACTACGTGCCGATCTCATCACTTGATTTGAAAACAGTGCAATTTGCCAAAATATTTCTTATGGACTCGGATAACAAATTAGATTTATCTAAATTAGTCGCTTCTTGACAAAATCTGTGGTACGTAATGAAACAAACTAACGGAAAGAAAAGAAACACCTGTATTTATATTTTTTATTGGAATTGTCAGAATGTAAGAAATAACAGCTAAAATGAAAGAGG------TAAAGAGACGTTTCTTTCTGTTTCCTTCTTATTTTTATCGTCATTTCTATTTCAATATATAATCAAATGGGGGGGGGGTTCGTTCTTAACTGTCTGTCGACTTATGTCGATGGGC-------------AAATCTGAGGATCGCTTTAATATATGCAGTAATTAATCATTGTTTCCCCGTGAAATTCCAATTTCATTCTCATATTTTGTGAAAAGAACCAAAAAAAAGTGTTGCTTTGCTTGTTTTTGTTTCTTGTGCTGGCACCTCACAATTTTCCACGTTGAAATGCGCGTTTCTAGTGTGT----------GTGCGTGTGGTTGTTTTGCACATCCTGTTATCACTTCTGGCCCCTTTCTCCTGTTTCTTTCCAGCCCGCTGGCTAACACAACGCACGGCGCCAGGACAGACGACACATTTGCTGGCTTACACCTAGCCTATGAAGTGAAAAAACTCATGTATGCCTCTACTTTCTACTTCTATTATCTACATTTTTTCTTCATGCTCTGG----------CTCTTTCTTCCTCTTCTTTGGTATGTTTAGAATAATAGCCCTCTTATACCAACTGGTACCACTATTATCCTTCACAGTGACTATATACTTACTAAAATGGAATAACCCGTTTATTTACATTCTAAGCCAAAGTCACACGACGTTTTCGTCGTAACTTCAACACTACAGACGGAATTTTGTCGCAAAAGCGATCGCTTTTTGCCACAAGAATCAACCAATGATCGATTCATCCCTCTCAATGAGGCATATATGTCAGAAAGATAGCCAAATTAATTATTTTTAAAAAAAAGAACTTTTAAAGGAAAAGAGTTGGTATATAACATACAGTTTCGCGATTTCAAAATCTCACTCGCGGTTTCTTTTTTGATTAAATCAATTTTAACTTCATGAAATAACAATTTACGATTTTATGAATAGAAACTTTTGTGTTTATTTTAA-TTTTATAAAACCTCTTTCGATAGCTATTACTAATAAATAAAAAGTATCTCTACATATTTTTTTAAAAAATAATCGATATATAAATTTAAAAACAATAATCGCTACATTTTAAAAGTAATCACTACATAAATAAAAAAGTAATTGCTTCCTAACTAAAAAAAATTGCTCCATAAAAAAGTAATTACTATATATTTTTTAAAGTGATCATTAGA
Ncarteri_Pitchfork_N363 -------------------------------------------------------------------------------------------------------------AATA-----------TTCTTATTGACAACACTTTTATTGTATACTACGTGCCGATCTCATCACTTGATTTGAAAACAGTGCAATTTACCAAATTATTTCTTATGGACTTTGATAACAAATTAGATTTATCTAAATTAGTCGCTTCTTGACAAAATCTGTGGTACGTAATTAAACAAACTAATGGAAAGAAAATAAACACCTGCATTTATATTTTTTATTGGAATTGTCAGAATGTAAGAAATGACAGCTAAAATGAAAGAGG------TAAAGAGAAGTTTCTTTCTTTTTCCTTCTTATTTTTATCGTCATTTCTATTTCAATATATAATCAAATGGGGGGGGAATTCGCTCTTAACTGTCTGTCGACTTACGTCGATGGGTAAAAAAACAGATAAAATCTGAGGATCGCTTTAATATATGCAGTAATTAATCATTGTTTCCCCGTGAAATTCCAATTTCATTCTCATATTTTGTGAAAAGAACCAAAAAAAAGTGTTGCTTTGCTTGTTTTTGTTTCTTGTGCTGGCACCTCACAATTTTCCACGTTGAAATGCGCGTTTCTAGTGTATGCGTGTGCGCGTGCGTGTGGTTGTTTTGCACATCCTGTTATCACTTCTGGCCCCTTTCTCCTGTTTCTTTCCAGCCCGCTGGCTAACACAACGCACGGCGCCAGGACAGACGACACATTTGCTGGCTTACACCTAGCCTATGAAGTGAAAAAACTCATGTATGCCTCTACTTTCTACTTCTACTATCTACA--TTTTTTTCATGCTCTGGCTTTGTTTGCCTCTTTCTTCCTCTTCTTTGGTATGTTTAGAATAATAGCCCTCTTATACCAACTGGTACCACTATTATCTTTCACAATGACTATATACTTATTAAAATGGAATAACCCGTTTATTTACATCCTAAGCCAAAGTCACACGACGTTTTCGTCGTAACTTCAACACTGCAGACGGAATTTTGTCGCTAAAGCGGTCGCTTTTTGCCGCTAGAATCAACCAATGATCGATTAATCCCACTCAATTAGGCATATATGTCAGAAAGATAGCCAAATTAATTATTTTTGAAAAAAAGAACTTTTAAAGCAAAAGTGTTAGTATATAACATACAGTTTCGCGATTTCAAAATCTCACTCGCGGTTTCTTTTTTGATTAAATCAATTTTAACTTCATGAAATAACAATTTACGATTCTATGAATAGAAGCTTTTGTGTTTATTTTAA-TTTTATGAAACCTCTTTCGATAGCTATTTCTAATAAATAAAAAGTATCTCTTCATAATTTTTTAATAAATAATCGATATATAAATTTAAAAACAATAATCGCTACATTTTAAAAGTAATCACTGCATAAAT---------------------------------------------------------------------------------
Ncarteri_WeberCty_N1044 ---------------------------------------------------------------------------------------------------------------------------------------------------------------------------------------------------------------------------------------------------------------------------------------------------------------------------------------------------------------------------------------------------------------------------------------------------------------------------------------------------------------------------------------------------------------------TCCCCGTGAAATTCCAATTTCATTCTCATATTTTGTGAAAAGAACCAAAAAAAAGTGTTGCTTTGCTTGTTTTTGTTTCTTGTGCTGGCACCTCACAATTTTCCACGTTGAAATGCGCGTTTCTAGTGT------------GTGCGTGTGGTTGTTTTGCACATCCTGTTATCACTTCTGGCCCCTTTCTCCTGTTTCTTTCCAGCCCGCTGGCTAACACAACGCACGGCGCCAGGACAGACGACACATTTGCTGGCTTACACCTAGCCTATGAAGTGAAAAAACTCATGTATGCCTCTACTTTCTACTTCTATTATCTACATTTTTTCTTCATGCTCTGGCTTTGTTTGCCTCTTTCTTCCTCTTCTTTGGTATGTTTAGAATAATAGCCCTCTTATACCAACTGGTACCACTATTATCTTTCACAATGACTATATACTTATTAAAATGGAATAACCCGTTTATTTACATTCTAAGCCAAAGTCACACGACGTTTTCGTCGTAACTTCAACACTGCAGACGGAATTTTGTCACAAAAGTGATCGCTTTTTGCCACAAGAATCAACCAATGATCGATTAATCCCACTCAATTAGGCATATGTGTCAAAAAGATAGCCAAATTAATTATTTTTAAAAAAAAGAACTTTTAAAGGAAAAAAGTTAATATATAACATACAGTTTCGCGATTTCAAAATCTCACTCGCGGTTTCTTTTTTGATTAAATCAATTTTAACTTCATGAAATAACAATTTACGATTTTATGAATAGAAGCTTTTGTGTTTATTTTAA-TTTTATAAAACCTCTTTCGATAGCTATTACTAATAAATAAAAAGTATCTCTACATATTTTTTTAAAAAATAATCGATATATAAATTTAAAAACAATAATCGCTTCATTTTAAAAGTAATCACTACATAAATAAAAAAGTAATTGCTTCCTAACTAAAAAAAATTGCTCCATAAAAAAGTAATTACTATATAATTTTTAAAGTGATCATTAGA
Ncarteri_div__RainbowCave_G2089 -----------------------------------------------------------------------------GATAAAATTCTCAGATATACTGTATTTCTATAAATATTCTAAATAAATTCTTATGGACAACACTTCTATTGTATACTACATGCCGATCTCATCACTTCATTTGAAAACAAATTACTTTACCAAATTATTTCTCATCGATTTTGATCAGAAATTAGATTTATTTAAATTAGTTGCTTATTGACAATATCTGTGGTACGTAATTAAACTAACTAACAGAAAGAAAATAAACACTGGTATTTATATTTTTTATTGAAATTATCAAAATGTAAGAAACGGCAGCTAAAATGAAAGAGGTAAATTAAAAAAGACGTTTCCTTGTGTTTACTTCTCATGTTTATCGTCATTTCTAATTTAATGTATAATCAAAT-GGGGGGGG--TCGTTCTCAACTGTCTGTTGACTTATATCGGT-GGGGGGGGGATAGATAAAGTCTGAGGATCGCTTTAATATATGCAGTAATTAATCCTTGTTTCCCCGTGAAATTCCAATTTCATTCTCATATTTTGTGAAAAGAACC-AAAAAAAGTGTTGCTTTGCTTGTTTTTGTTTCTTGTGCTGGCACCTCACAATTTTCCACGTTGAAATGCGCGTTTCTAGTGTGTGCGTGTGCGCGTGCGTGTGGTTGTTTTGCACATCCTGTTATCACTTCTGGCCCCTTTCTCCTGTTTCTTTCCAGCCCGCTGGCTAACACAACGCACGGCGCCAGGACAGACGACACATTTGCTGGCTTACACCTAGCCTATGAAGTGAAAAAACTCATGTATGCCTCTACTTTCTACTTCTACTATCTACATTTTTTTTTCATGCTCTGGCTTTGTTTGCCTCTTTCTTCCTCTTCTTTGGTATGTTTAGAATAATAGCCCTCTTATACCAACTGGTACCACTATTATCTTTCACTGAGACTATATACTTATTAGGATGGAACAACCCGTCTATTTACATCCCAAGCCAAAGTCACACGAGGGTTTCGTCGCAACTTCAACACTGCTGATGGAATTTCATGGCAAGAGTG-TCGCTTTTTGCCATAAGAAGCAACCAATAATCGATTAATCCCACTCAATTAAGCATATAGGTCAGAAAGATAGCCAAATTAATTATTCTTAAAAAAAAGAACTTTATAAGCGAAAGAGTTGGTATATAGCACATAGTTTTACGTTTTGAGAATGTCATCCGCGGTTTCATTTTTGATTAAATCAATTTTAACTTTACGAAATAACAATTTACGATTT-ATGAATAGAAGCTTTTGTGTTTATTTTAT-TTTTAGAAAAACTCTTTCGATAACTATTGCTAATAAATAAAATGTATCTCTACATACATTTTTAAAAAATATTCAATACATAAATTTAAAAACAACAATAGCTATATTTTAGAAGTAATCACTACATAAATAAAAAAGTAATTGCTATCTAATTAAAAAAAATCGGTACACAAAAAACTAATTACTTCTTATTTTTTAAACTGATCGCTAGA
Ncherokee_BallhootScar_N193 TGTTGCTATTACACGTACGCAAGCAAGATAATTTTCCTTTCTTTTTATTTCGTGTTTTATTGAGTGTGAAAGTTGTAGTGAAAATTTTCAGATATA-------------AATATTCTTAATAAGTTCTTATTGACAACACTTTTATTGTATACTACGTGCCGATCTCATCACTTGATTTGAGAACAGTGCAATT---------------------------TAACAAATTAGATTTATCTAAATTAGTCGCTTGTTGACAAAGTCTGTGGGACGTAATTAAACAAACTAACAGAAAGAAAATAAACACTGGTATTTATAATTTTTATTGGAATTGTCGAAATGTAAGAAATGACAGTCAAAATGAAAGAGGTAAATTAAAAAAGACGTTTCCTTGTGTTTCTTTCTTTTTTTTATCGTCATTTCTAATTTAATATATAATCAAATGGGGGGGGGGTTCGTTCTTAACTGTCTGTCGACTTATGTCGAT----AAAAAAACAGATAAAATCTGAGAATCGCTTTAATATATGCAGTAATTAATCATTGTTTCCCCGTGAAATTCCAATTTCATTCTCATATTTTGTGAAAAGAACCAAACAAAAGTGTTGCTTTGCTTGTTTTTGTTTCTTGTGCTGGCACCTCACAATTTTCCACGTTGAAATGCGCGTTTCTAGTGT------------GTGCGTGTGGTTGTTTTGCACATCCTGTTATCACTTCTGGCCCCTTTCTCCTGTTTCTTTCCAGCCCGCTGGCTAACACAACGCACGGCGCCAGGACAGACGACACATTTGCTGGCTTACACCTAGCCTATGAAGTGAAAAAACTCATGTATGCCTCTACTTTCTACTTCTACTATCTACATTTTTTTTTCATGCTCTGGCTTTGTTTGCCTCTTTCTTCCTCTTCTTTGGTATGTTTAGAATAATAGCCCTCTTATACCAACTGGTACCACTATTATCTTTCACAATGACTATATACTTATTAAAATGGAATAACCCGTTTATTTACATCCTAAACCAAAGTCACACGAGATTTTCGTCGTAACTTCAACACTGCAGACGGAATTTCGTCGCAAAAGTGGTCGCTTTCTGCTATAAGAATCAACCAATGATCATTTAATCCCACTCAATTAAGCATATATGTCAGAAAGATAGCCAAATTAATTATTCTTGAAAAAAAGAACTTTTAAAGCATAGGAGTTGGTATATAACATACAGTTTCGCGATTTCAAAATCTCACTCGCGGTTTCTTTTTTGATTAAATCAATTTTAACTTCATGAAATAACAATTTACGATTTTATGAATAGAAGCTTTTGTGTTTATTTTAAGTTTTATAAAAACACTTTCGATAGCTATTACTAATAAATAAAAAGTATCTCTAGATAAATTTTTAAAAAATAATCGATACATAAATTTAAAAACAATAATCGCTGCAGTTTAAAAGTAATCAGTACATAAATAAAAAT----CTGCTTCCTAATTAAAAAAATTCGCTCCATAAAAAAGTAATTACTACATATTTTTTAATGTGATCATTAGA
Ncherokee_BalsamMtn_N891 TGTTGCTATTACACGTACGCAAGCAAGATAATGTTATTTTCTTTTTATTTCGTGTTTTATTGAGTGTGAAAGTTGTAGTGAAAATTCTCACATATA-------------AATATTCTTAATAAGTTTTTATTGACAACACTTTTATTGTATACTACGTGCCGATCTCATCACTTGATTTGAGAACAGTGC-------------------------------------ATTAGATTTATCTAAATTAGTCGCTTGTTGACAAAGTCTGTGGGACGTAATTAAACAAAATAACAGAAAGAAAATAGACACTGGTATTTATAATTTTTATTGGAATTGTCGAAATGTAAGAAATGACAGTTAAAATGAAAGAGGTAAATTAAAAAAGACGTTTCCTTGTGTTTATTTCTTTTTATTATCGTCATTTCTAATTTAATATATAATCAAATGGGGGGGAG-------------TGTCTGTCGACTTATGTCGAT---AAAAAAAACAGATAAAATCTGAGAATCGCTTTAATATATGCAGTAATTAATCATTGTTTCCCCGTGAAATTCCAATTTCATTCTCATATTTTGTGAAAAGAACCAAACAAAAGTGTTGCTTTGCTTGTTTTTGTTTCTTGTGCTGGCACCTCACAATTTTCCACGTTGAAATGCGCGTTTCTAGTGT------------GTGCGTGTGGTTGTTTTGCACATCCTGTTATCACTTCTGGCCCCTTTCTCCTGTTTCTTTCCAGCCCGCTGGCTAACACAACGCACGGCGCCAGGACAGACGACACATTTGCTGGCTTACACCTAGCCTATGAAGTGAAAAAACTCATGTATGCCTCTACTTTCTACTTCTACTATCTACA-TTTTTTTTCATGCTCTGGCTTTGTTTGCCTCTTTCTTCCTCTTCTTTGGTATGTTTAGAATAATAGCCCTCTTATACCAACTGGTACCACTATTATCTTTCACAATGACTATATA------------------------------------------------------------------------------------------------------------------------------------------------------------------------------------------------------------------------------------------------------------------------------------------------------------------------------------------------------------------------------------------------------------------------------------------------------------------------------------------------------------------------------------------------------------------------------------
Ncherokee_SIndianCrk_N681 -----------------------------------------------------------------------------------------------------------------------------------------------------------------------------------------------------------------------------------------------------------------------------------------------------------------------------------------------------------------------------AAGAGGTAAATTAAAAAAGACGTTTCCTTGTGTTTATTTC-TTTTTTTATCGTCATTTCTAATTTAATATATAATCAAAT-----GGGGGGTCGTTCTTAACTGTCTGTCGACTTATGTCGAT---AAAAAAAACAGATAAAATCTGAGAATCGCTTTAATATATGCAGTAATTAATCATTGTTTCCCCGTGAAATTCCAATTTCATTCTCATATTTTGTGAAAAGAACCAAACAAAAGTGTTGCTTTGCTTGTTTTTGTTTCTTGTGCTGGCACCTCACAATTTTCCACGTTGAAATGCGCGTTTCTAGTGT------------GTGCGTGTGGTTGTTTTGCACATCCTGTTATCACTTCTGGCCCCTTTCTCCTGTTTCTTTCCAGCCCGCTGGCTAACACAACGCACGGCGCCAGGACAGACGACACATTTGCTGGCTTACACCTAGCCTATGAAGTGAAAAAACTCATGTATGCCTCTACTTTCTACTTCTACTATCTACATTTTTTTTTCATGCTCTGGCTTTGTTTGCCTCTTTCTTCCTCTTCTTTGGTATGTTTAGAATAATAGCCCTCTTATACCAACTGGTACCACTATTATCTTTCACAATGACTATATACTTATTAAAATGGAATAAATCGTTTATTTACATCCTAAACCAAAGTCACACGAGATTTTCGTCGTAACTTCAACACTGCAGACGGAATTTCGTCGCAAAAATGGTCGCTTTCTGCCATAAGAATCAACCAATGATCAATTAATCCCACTCAATTAAGCATATATGTCAGAAAGATAGCGAAATTAATTATTCCTAAAAAAAAGAACTTTTAAAGCAAAGGAGTTGGTATATAACATACAGTTTCGCGATTTCAAAATCTCACTCGCGGTTTCTTTTTTGATTAAATCAATTTTAACTTCA------------------------------------------------------------------------------------------------------------------------------------------------------------------------------------------------------------------------------------------------------------------------
Ncooperi_BeaverCrk_N1002 -----------------------------------------------------ATTTTATTGAGTGTGAAAGTTGTAGAGAAAATTCTCAAATATACTGTATTTCTATAAATATTCTTAATAAATTATTATTGACACCATTTTTATTGTATACTACGTGCCGATCTCATCACTTGATTTGAAAACAGGGCAATTTATCAAATTATTTCTTATGAACTTTGATAATAAATTAGATTTATCTAAATGGGTCGTTTGTTGACAAAGTCTGTGGTACGTAACTAAACAAACTAACAGAAAGAAAATGGACACTTGTATTTACATTTTTTATTGGAATTTTCAAAATGTAAGAAATGACAGTTAAAATGAAAGGAGCAAATTAAAAAAGACGTTTCCTTGTGATTACTTCTTATTTTTATCGTTATTTCTAATTTAATATATAATCAAAT--GGGGGGGCTTCGTTCTCAACTGTCTGTTGACTTATGTCGGTGGGGGGGGGGATAAATAAAATCTGAGGATCTCTTTAATATATGCAGTAATTAATCATTGTTTCCCCGTGAAATTCCAATTTCATTCTCATATTTTGTGAAAAGAACC-AAAAAAAGTGTTGCTTTGCTTGTTTTTGTTTCTTGTGCTGGCACCTCACAATTTTCCACGTTGAAATGCGCGTTTCTAGT------GTGTGCGCGTGCGTGTGGTTGTTTTGCACATCCTGTTATCACTTCTGGCCCCTTTCTCCTGTTTCTTTCCAGCCCGCTGGCTAACACAACGCACGGCGCCAGGACAGACGACACATTTGCTGGCTTACACCTAGCCTATGAAGTGAAAAAACTCATGTATGCCTCTACTTTCTACTTCTACTATCTACATTTTTTTTTCATGCTCTGGCTTTGTTTGCCTCTTTCTTCCTCTTCTTTGGTATGTTTAGAATAATAGCCCTCTTATACCAACTGGTACCACTATTATCTTTCACAATGACTAGATACTTATTAAAATGGAATAACCCGTTTATTTACATCTTAAGCCAAAGTCACACGAGGTTTTCGTCGTAACTTCAACACTGCAGACGGAATTTCGTCGCAAAAGTGGTCGCTTTT-GCCATAAATATCAACCAATGATCGATTAATCCCACTCAATTAGGCATATATGTCAGAAAGATAGCCAATTAATTTTTTCTTAAAAACAAGAACTTTTAAAGCAAAAGAATTGATATATAACACACAGTTTTTCGATTTCAAAATCTCACTCGCGGTTTCATTTTCGATTAAATCAATTTTAATTTCATGAAATAACAATTTACGATTTTATGAATAGAAGCTTTTGTGTTTATTTTGATTTTTATAAAAACACTTTCGATGGCTATTACTAATAAATAAAAAGTATTTCTACATAAATTTTTAAAAAATAATCGATTCATAAATTTAAAAACAATAATCGCTACATTTTAAAAGTAATCACTACATA-------AAAAAATTGTTTCC---------------------------------------------------------------
Ncooperi_BrasstBald_N824 ---------------------------------------------------------------GTGTAAAAATTGTAGAGAAAATTCTCAAATATACTGTATTTCTATAAATATTCTTAATAAATTATTATTGACACCATTTTTATTGTATACTACGTGCCGATCTCATCACTTGATTTGAAAACAGGGCAATTTATCAAATTATTTCTTATGGACTTTGATAACAAATTAGATTTATCTAAATGGGTCGTTTGTTGACAAAGTCTGTGGTACGTAACTAACCAAACTAACAGAAAGAAAATGGACACTTGTATTTATATTTTTTATTGGAATTGTCAAAATGTAAGAAATGACAGTTAAAATGAAAGAGGCAAATTAAAAAAGACGTTTCCTTGTGATTGCTTCTTATTTTTATCGTTATTTCTAATTTAATATATAATCAAATGGGGGGGGGCTTCGTTCTCAACTGTCTGTTGACTTATGTTGGT-GGGGGAGGGATAAATAAAATCTGAGGATCGCTTTAATATATGCAGTAATTAATCATTGTTTCCCCGTGAAATTCCAATTTCATTCTCATATTTTGTGAAAAGAACC-AAAAAAAGTGTTGCTTTGCTTGTTTTTGTTTCTTGTGCTGGCACCTCACAATTTTCCACGTTGAAATGCGCGTTTCTAGTGTGTGCGTGTGCGCGTGCGTGTGGTTGTTTTGCACATCCTGTTATCACTTCTGGCCCCTTTCTCCTGTTTCTTTCCAGCCCGCTGGCTAACACAACGCACGGCGCCAGGACAGACGACACATTTGCTGGCTTACACCTAGCCTATGAAGTGAAAAAACTCATGTATGCCTCTACTTTCTACTTCTACTATCTACATTTTTTTTTCATGCTCTGGCTTTGTCTGCCTCTTTCTTCCTCTTCTTTGGTATGTTTAGAATAATAGCCCTCTTATACCAACTGGTACCACTATTATCTTTCACAATGACTAGATACTTATTAAAATGGAATAACCCGTTTATTTACATCCTAAGCCAAAGTCACACGAGGTTTTCGTCGTAACTTCAACACTGCAGACGGAATTTCGTCGCAAAAGTGGTCGCTTTTTGCCATAAAAATCAACCAATGATCGATTAATCCCACTCAATTAGGCATATATGTCAGAAAGATAGCCAATTAATTTTTTCTTGAAAACAAGAACTTTTAAAGCAAAAGAATTGATATATAACACACAGTTTTGCGATTTCAAAATCTCACTCGCGGTTTCATTTTCGATTAAATCAATTTTAATTTCATGAAATAACAATTTACGATTTTATAAATAGAAGCTTTTGTGTTTATTTTGATTTTTATAAAAACACTTTCGATGGCTAGTACTAATAAATAAAAAGTATTTCTACATAAATTTTAAAAAAATAATCGATTCATAAATTTAAAAACAATAATCGCTACATTTTAAAAG-------------------------------------------------------------------------------------------------
Ncooperi_CheoahDam_N1122 TGTTGCTATTACACGTACGCAAGCAACATAATTTTCCTTTCTTTTTCTTTCGAATTTTATTGAGTGTGAAAGTGGTAGAGAAAATTCTCAAATATACTGTATTTCTATAAATATTCTTAATAAATTATTATTGACACCATTTTTATTGTATACTACGTGCCGATCTCATCACTTGATTTGAAAACAGGGCAATTTATCAAATTATTTCTTATGGACTTTGATAATAAATTAGATTTATCTAAACGGGTCGTTTGTTGGCAAAGTCTGTGGTACGTAACTAAACAAACTAACAGAAAGAAAATGGACACTTGTATTTATATTTTTTATTGGAATTGTCAAAATGTAAGAAATGAGAGTTTAAATGAAAGAGGCAAATTAAAAAAGACGTTTCCTTGCGATTACTTCTTATTT------------TTAATTTAATATATAATCAAAT--GGGGGGGCTTCGTTCTCAACTGTCTGTTGACTTATGTCGGTGGGGGGGGGGATAAATAAAATCTGAGGATTGCTTTAATATATGCAGTAATTAATCATTGTTTCCCCGTGAAATTCCAATTTCATTCTCATATTTTGTGAAAAGAACC-AAAAAAAATGTTGCTTTGCTTGTTTTTGTTTCTTGTGCTGGCACCTCACAATTTTCCACGTTGAAATGCGCGTTTCTAGTGTGTGCGTGTGCGCGTGCGTGTGGTTGTTTTGCACATCCTGTTATCACTTCTGGCCCCTTTCTCCTGTTTCTTTCCAGCCCGCTGGCTAACACAACGCACGGCGCCAGGACAGACGACACATTTGCTGGCTTACACCTAGCCTATGAAGTGAAAAAACTCATGTATGCCTCTACTTTCTACTTCTACTATCTACATTTTTTTTTCATGCTCTGGCTTTGTCTGCCTCTTTCTTCCTCTTCTTTGGTATGTTTAGAATAATAGCCCTCTTATACCAACTGGTACCACTATTATCTTTCACAATGACTAGATACTTATTAAAATGGAATAACCCGTTTATTTACAACCTAAGCCAAAGTCACACGAGGTTTTCGTCGTAACTTCAACACTGCAGACGGAATTTCGTCGCAAAAGTGGTCGCTTTTTGCCATAAAAATCAACCAATGATCGATTAATCCCACTCAATTAGGCATATATGTCAGAAAGATAGCCAATTAATTTTTTCTTAAAAACAAGAACTTTTAAAGCAAAAGAATTGGTATATAACACACAGTTTTGCGATTTCAAAATCTCACTCGCGGTTTCATTTTCGATTAAATCAATTTTAATTTCATGAAATAACAATTTACGATTTTATAAATAGAAGCTTTTGTGTTTATTTTGATTTTTCTAAAAACACTTTCGATGGCTATTGCTAATAAATAAAAAGTATTTCTACATAAATTTTAAAAAAATAATCGATTCATAAATTTAAAAACAATAATCGCTACATTTTAAAAGTAATCACTACAT----AAAAAAATATTTGCTTCCTAATTTAAAAAAATCGCTGCATACAAAAGTAATTACTACATATTTTTTAAAGTGACCATTAGA
Ncooperi_NantRiverGorge_N682 TGTTGCTATTACACGTACGCAAGCAACATAATTTTCCTTTATTTTTCTTTCGTATTTTATTGAGTGTAAAAATTGTAGAGAAAATTCTCAAATATACTGTATTTCTATAAATATTCTTAATAAATTATTATTGACACCATTTTTATTGTATACTACGTGCCGATCTCATCACTTGATTTGAAAACAGGGCAATTTATCAAATTATTTCTTATGGACTTTGATAACAAATTAGATTTATCTAAATGGGTCGTTTGTTGACAAAGTCTGTGGTACGTAACTAACCAAACTAACAGAAAGAAAATGGACACTTGTATTTATATTTTTTATTGGAATTGTCAAAATGTAAGAAATGACAGTTAAAATGAAAGAGGCAAATTAAAAAAGACGTTTCCTTGTGATTGCTTCTTATTTTTATCGTTATTTCTAATTTAATATATAATCAAATGGGGGGGGGCTTCGTTCTCAACTGTCTGTTGACTTATGTTGGTGGGGGGGGGGATAAATAAAATCTGAGGATCGCTTTAATATATGCAGTAATTAATCATTGTTTCCCCGTGAAATTCCAATTTCATTCTCATATTTTGTGAAAAGAACC-AAAAAAAGTGTTGCTTTGCTTGTTTTTGTTTCTTGTGCTGGCACCTCACAATTTTCCACGTTGAAATGCGCGTTTCTAGTGTGTGCGTGTGCGCGTGCGTGTGGTTGTTTTGCACATCCTGTTATCACTTCTGGCCCCTTTCTCCTGTTTCTTTCCAGCCCGCTGGCTAACACAACGCACGGCGCCAGGACAGACGACACATTTGCTGGCTTACACCTAGCCTATGAAGTGAAAAAACTCATGTATGCCTCTACTTTCTACTTCTACTATCTACATTTTTTTTTCATGCTCTGGCTTTGTCTGCCTCTTTCTTCCTCTTCTTTGGTATGTTTAGAATAATAGCCCTCTTATACCAACTGGTACCACTATTATCTTTCACAATGACTAGATACTTATTAAAATGGAATAACCCGTTTATTTACATCCTAAGCCAAAGTCACACGAGGTTTTCGTCGTAACTTCAACACTGCAGACGGAATTTCGTCGCAAAAGTGGTCGCTTTTTGCCATAAAAATCAACCAATGATCGATTAATCCCACTCAATTAGGCATATATGTCGGAAAGATAGCCAATTAATTTTTTCTTGAAAACAAGAACTTTTAAAGCAAAAGAATTGGTATATAACACACAGTTTTGCGATTTCAAAATCTCACTCGCTGTTTCATTTTCGATTAAATCAATTTTAATTTCATGAAATAACAATTTACGATTTTATAAATAGAAGCTTTTGTGTTTATTTTGATTTTTATAAAAACACTTTCGATGGCTAGTACTAATAAATAAAAAGTATTTCTACATAAATTTTAAAAAAATAATCGATTCATAAATTTAAAAACAATAATCGCTACATTTTAAAAGTAATCACTACAT----AAAAAAATAATTGCTTCCTAATT-AAAAAAATCGCTCCATAAAA-------------------------------------
Ncoylei_Apalachia_N1195 -------------------------------------------------------------GAGTGTGAAAGTTGTAGAGAAAATTCTCAGATATACTATATTTCTATAAATATTTTTAATAAATTCTTATGGGCAACACTTGTATTGTATACCACGTGCCGATCTCATCGCTTGATTTGAAAACAGTGTAATTTACCAAATTATTTCTTATGGACTTTGATAACAAATTAGATTTATCTAAATTAGTCGCTTGTTAACAAAGTCTGTGGTACGTAATTAAACAAACTAACAGAAA-AAAATAAACACTTGTATTTTTATTTATTATTGAAATTGTCAAAATGTAAGAAGTGACAGTTAAATTGAAAGAGGCAAATTAAAAAAGACGTTTCCTTGTGTTTACTTCTTATTT----------------------------------GGGGGGGGGGTTCGTTCTTAACTGTCTGTCGACCTATGTCGGGGGGGGGGAGGACAGATAAAATCTGAGGATCGCTGTAATATATGCAGTAATTAATCATTGTTTCCCCGTGAAATTCCAATTTCATTCTCATATTTTGTGAAAAGAACCAAAAAAAAGTGTTGCTTTGCTTGTTTTTGTTTCTTGTGCTGGCACCTCACAATTTTCCACGTTGAAATGCGCGTTTCTAGTGTGTGCGTGTGCGCGTGCGTGTGGTTGTTTTGCACATCCTGTTATCACTTCTGGCCCCTTTCTCCTGTTTCTTTCCAGCCCGCTGGCTAACACAACGCACGGCGCCAGGACAGACGACACATTTGCTGGCTTACACCTAGCCTATGAAGTGAAAAAACTCATGTATGCCTCTACTTTCTACTTCTACTATCTACATTTTTTTTTCATGCTCTGGCTTTGTTTGCCTCTTTCTTCCTCTTCTTTGGTATGTTTAGAATAATAGCCCTCTTATACCAACTGGTACCACTATTATCTTTCACAATGACTAGATACTTATTAAAATGGAATAACCCGTTTATT--------------------------------------------------------------------------------------------------------------------------------------------------------------------------------------------------------------------------------------------------------------------------------------------------------------------------------------------------------------------------------------------------------------------------------------------------------------------------------------------------------------------------------------------------------
Ncoylei_DinkinCove_N1118 TGTTGCTATTACACGCACGCAAGCAACATAATTTTAATTTCCTTTTCTTTCGTGTTTTATGGAGTGTGAAAGTTGTAGAGAAAATTATCAGATATACTATATTTCTATAAATATTTTTAATAAATTCTTATGGGCAACACTTGTATTGTATACCACGTGCCGATCTCATCGCTTGATTTGAAAACAGTGCAATTTACCAAATTATTTCTTATGGACTTTGATAACAAATTAGATGTATCTAAATTAGTCGCTTGTTAACAAAGTCTGTGGTACGTAATTAAACAAACTAACAGAAA-AAAATAAACACTTGTATTTATATTTATTATTGAAATTGTCAAAATGTAAGAAGTGACAGTTAAATTGAAAGAGGCAAATTAAAAAAGACGTTTCCTTGTGTTTACTTCTTATTT----------------------------------GGGGGGGGGATTCGTTCTAAACTGTCTGTCGACCTATGTCGGT-GGGGGGAAGACAGATAAAATCTGAGGATCGCTGTAATATATGCAGTAATTAATCATTGTTTCCCCGTGAAATTCCAATTTCATTCTCATATTTTGTGAAAAGAACCAAAAAAAAGTGTTGCTTTGCTTGTTTTTGTTTCTTGTGCTGGCACCTCACAATTTTCCACGTTGAAATGCGCGTTTCTAGTGTGTGCGTGTGCGCGTGCGTGTGGTTGTTTTGCACATCCTGTTATCACTTCTGGCCCCTTTCTCCTGTTTCTTTCCAGCCCGCTGGCTAACACAACGCACGGCGCCAGGACAGACGACACATTTGCTGGCTTACACCTAGCCTATGAAGTGAAAAAACTCATGTATGCCTCTACTTTCTACTTCTACTATCTACATTTTTTTTTCATGCTCTGGCTTTGTTTGCCTCTTTCTTCCTCTTCTTTGGTATGTTTAGAATAATAGCCCTCTTATACCAACTGGTACCACTATTATCTTTCACAATGACTAGATACTAATTAAAATGGAATAACCCGTTTATTGACATCCTAAGCCAAAGTCACACGAGGTTTTCGTCGTAACTTCGACACTGCAGACGGAATTTCGTCGCAAAAGTGGTCGCTTTTTTCCATAAAAATCAGCCAATGATCGATTAATCCCACTCAATTAGGCATATATGTCAGAGAGATAGCCAAATTAATT--TTTTAAAAACTAAAACTTTTAAAGCAAAAGAATTGGTATATAACACACAGTTTTGCGATTTCAAAATCTCACTCGCGGTTTCATTTTCGATTAAATCAATTT-AATTTCATGAAATAACAATTTACGATTTTATAAATAGAAGCTTTTGTGTTTATTTTAATTTTTATAAAAACACTTTCGATATCTATTACTAATAAATACAAAGTATCTCTACATAAATTTTTAAAAAATAATCAATCCATAAATTTAAAAATTATAATCGCTACATTTTAAAAGTAATCACTACATAAATTAAAAAATAATTGCTTCCTAATTAAAAAAAATCGCTCCATAAAAAAGTAATTACTACATATTTTTCAAAGTGACCATTAGA
Ncoylei_TiptonCreek_N837 -----------------------------------------------------------------------------------------------------------------------ATAAATTCTTATGGGCAACACTTGTATTGTATACCACGTGCCGATCTCATCGCTTGATTTGAAAACAGTGCAATTTACCAAATTATTTCTTATGGACTTTGATAACAAATTAGATTTATCTAAATTAGTCGCTTGTTAACAAAGTCTGTGGTACGTAATTAAACAAACTAACAGAAA-AAAATAAACACTTGTATTTATATTTATTATTGCAATTGTCAAAATGTAAGAAGTGACAGTTAAATTGAAAGAGGCAAATTAAAAAAGACGTTTCCTTGTGTTTACTTCTTATTTG---------------------------------GGGGGGGGGATTCGTTCTTAACTGTCTGTCAACCTATGTC------GGGGGGGACAGATAAAATCTGAGGATCGCTGTAATATATGCAGTAATTAATCATTGTTTCCCCGTGAAATTCCAATTTCATTTTCATATTTTGTGAAAAGAACCAAAAAAAAGTGTTGCTTTGCTTGTTTTTGTTTCTTGTGCTGGCACCTCACAATTTTCCACGTTGAAATGCGCGTTTCTAGTGTGTGCGTGTGCGCGTGCGTGTGGTTGTTTTGCACATCCTGTTATCACTTCTGGCCCCTTTCTCCTGTTTCTTTCCAGCCCGCTGGCTAACACAACGCACGGCGCCAGGACAGACGACACATTTGCTGGCTTACACCTAGCCTATGAAGTGAAAAAACTCATGTATGCCTCTACTTTCTACTTCTACTATCTACATTTTTTTTTCATGCTCTGGCTTTGTTTGCCTCTTTCTTCCTCTTCTTTGGTATGTTTAGAATAATAGCCCTCTTATACCAACTGGTACCACTATTATCTTTCACAATGACTAGATACTTATTAAAATGGAATAACCCGTTTATTGACATCCTAAGCCAAAGTCACACGAGGTTTTCGTCGTAACTTCGACACTGCAGACGGAATTTCGTCGCAAAAGTGGTCGCTTTTTTCCATAAAAATCAACCAATGATCGATTAATCCCACTCAATTATGCATATATGTCAGAGAGATAGCCAAATTAGTTAATTTTAAAAACTAAAACTTTTAAAGTAAAAGAATTGGTATATAACACACAGTTTTGCGATTTCAAAATCTCACTCGCGGTTTCATTTTCGATTAAATCAATTT-AATTTCATGAAATAACAATTTACGATTTTATAAATAGAAGCTTTTGTGTTTATTTTAATTTTTATAAAAACACTTTCGATATATATTACTAATAAATAAAAAGTATCTCTACATAAATTTTTAAAAAATAATCAATCCATAA---------------------------------------------------------------------------------------------------------------------------------
Ncressleri_AndersonSpringCave_G2075 TGTGGCTATTACACGTACGCAAGCAACATAATTTTCCTTTCTTTTTCTTTTGTGTTTTACTGAGTGTGAAAGTTGTAGAAAAAATTATCAGATATAATGTATTTCTATAAATATTCTTCATAAATTCTTATTGACAACACTTTTATTGTATACTACGTGCCGATCTCATCACTTGATTTGAAAACAGTGCAATTTACCAAATTATTTCTTATCGACTTTGATAACAAATTAGATTTATCTAAATTAGTTGCTTGTTGACAAAGTCTGTGGTACGTAATTAAACAAACTAACAGAAAGAAAATAAACACTTGTATTTATA-TTTTTATTGGAATTGTCAAAATGTAAGAAGTGGCAGCTAAAATGAAAGAGGTAAATTAAAAAAGACGTTTCCTTGTGTTTACTTCTTATTTTTATCGTTATTTCTAATTTAATATATAATCAAAT-GGGGGGGGATTCGTTCTCAACTGTCTGTCGACTTATGTCGGTGGGGAGGGAAATGTATAAAATCTGAGGATCGCTTTAATATATGCAGTAATTAATCCTTGTTTCCCCATGAAATTCCAATTTCATTCTCATATTTTGTGAAAAGAACC-AAAAAAAGTGTTGCTTTGCTTGTTTTTGTTTCTTGTGCTGGCACCTCACAATTTTCCACGTTGAAATGCGCGTTTCTAGTGTGTGCGTGTGCGCGTGCGTGTGTTTGTTTTGCACATCCTGTTATCACTTCTGGCCCCTTTCTCCTGTTTCTTTCCAGCCCGCTGGCTAACACAACGCACGGCGCCAGGACAGACGACACATTTGCTGGCTTACACCTAGCCTATGAAGTGAAAAAACTCATGTATGCCTCTACTTTCTACTTCTACTATCTACATTTTTTTTTCATGCTCTGGCTTTGTTTGCCTCTTTCTTCCTCTTCTTTGGTATGTTTAGAATAATAGCCCTCTTATACCAACTGGTACCACTATTATCTTTCACTGAGACTATATACTTATTAAAATGGAATAACCCGTTTATTTACATCCTAAGCTAAAGTCACACGAGGTTTTCGTCGCAACTGCAACACTGTAGACGGAATTTCTTCACAAAAGTGGTCGCTTTTTGCCATAGATATCAACCAATGACTGATTAATCCCACTCAATTAAGCA---------GAAAGATAGCCAAATTAATTATTTTCAAAAAAAAGAACTTTGAAAGCGAAAGAATTGGTATATGGCACACAGTTTTATGATTCCAAAATTTCACTCGCGGTTTCATTTTTGATTAAATCAATTTTAATTTTACGAAAGAACAATTTACGATTTTATGAATAGAGGCTTTTGTATTTATTTTAA-TTTTATAAAAACTCTTTCGATAGCTATTAGTAATAAATAAAATGTATCTCTGCATAAATTTT-AAAAAATATTCGATACATATATTTAAAAACAATAATAGCTGCATTTTAGAAGTAATCACTACATAAATTAAAAAAATATTGCTATCTAATTT----------------AAAAAAACAATTACTACATATTTTTCAAAGTGATCGTTACA
Ncressleri_PigeonCave_G2077 TGTGGCTATTACACGTACGCAAGCAACATAATTTTCCTTTCTTTTTCTTTTGTGTTTTACTGAGTGTGAAAGTTGTAGAAAAAATTATCAGATATAATGTATTTCTATAAATATTCTTCATAAATTCTTATTGACAACACTTTTATTGTATACTACGTGCCGATCTCATCACTTGATTTGAAAACAGTGCAATTTACCAAATTATTTCTTATCGACTTTGATAACAAATTAGATTTATCTAAATTAGTTGCTTGTTGACAAAGTCTGTGGTACGTAATTAAACAAACTAACAGAAAGAAAATAAACACTTGTATTTATA-TTTTTATTGGAATTGTCAAAATGTAAGAAGTGGCAGCTAAAATGAAAGAGGTAAATTAAAAAAGACGTTTCCTTGTGTTTACTTCTTATTTTTATCGTTATTTCTAATTTAATATATAATCAAAT-GGGGGGGGATTCGTTCTCAACTGTCTGTCGACTTATGTCGGTGGGGAGGGAAATGTATAAAATCTGAGGATCGCTTTAATATATGCAGTAATTAATCCTTGTTTCCCCATGAAATTCCAATTTCATTCTCATATTTTGTGAAAAGAACC-AAAAAAAGTGTTGCTTTGCTTGTTTTTGTTTCTTGTGCTGGCACCTCACAATTTTCCACGTTGAAATGCGCGTTTCTAGTGTGTGCGTGTGCGCGTGCGTGTGTTTGTTTTGCACATCCTGTTATCACTTCTGGCCCCTTTCTCCTGTTTCTTTCCAGCCCGCTGGCTAACACAACGCACGGCGCCAGGACAGACGACACATTTGCTGGCTTACACCTAGCCTATGAAGTGAAAAAACTCATGTATGCCTCTACTTTCTACTTCTACTATCTACATTTTTTTTTCATGCTCTGGCTTTGTTTGCCTCTTTCTTCCTCTTCTTTGGTATGTTTAGAATAATAGCCCTCTTATACCAACTGGTACCACTATTATCTTTCACTGAGACTATATACTTATTAAAATGGAATAACCCGTTTATTTACATCCTAAGCTAAAGTCACACGAGGTTTTCGTCGCAACTGCAACACTGTAGACGGAATTTCTTCACAAAAGTGGTCGCTTTTTGCCATAGATATCAACCAATGACTGATTAATCCCACTCAATTAAGCA---------GAAAGATAGCCAAATTAATTATTTTCAAAAAAAAGAACTTTGAAAGCGAAAGAATTGGTATATGGCACACAGTTTTATGATTCCAAAATTTCACTCGCGGTTTCATTTTTGATTAAATCAATTTTAATTTTACGAAAGAACAATTTACGATTTTATGAATAGAGGCTTTTGTATTTATTTTAA-TTTTATAAAAACTCTTTCGATAGCTATTAGTAATAAATAAAATGTATCTCTGCATAAATTTT-AAAAAATATTCGATACATATATTTAAAAACAATAATAGCTGCATTTTAGAAGTAATCACTACATAAATTAAAAAAATATTGCTATCTAATTT----------------AAAAAAACAATTACTACATATTTTTCAAAGTGATCGTTACA
Ndellingeri_WhitewFalls_N887 --------------------------------------------------------------------------------------------------------------------------------------------TTTTATTGTATACTACGTGCAGGTCTCATCACTTGATTTGAAAAAAGGGCAATTTATCAAATTATTTTTTATGAACTTTGATAACAAATTAGATTTATCTAAATTGGTCGTTTGTTGACAAAGTCTGTGGTACGTAACTAAACAAACTAACAGAAAGAAAATGGTCACTTGTATTTATATTTTTTATTGGAATTGTCAAAATGTAAGAAATGACAGTTAAAATGAAAGAGGCAAATTAAAAAAAACGTTTTCTTGTGATTACTTCTTATTTTTATCGTTATTTCTAATTTAATATATAATCAAATGGGGGGGGGCTTCGTTCTCAACTGTCTGTTGACTTATGTCGGTGGAGGGGGGAATAGATAAAATCTGAGGATCGCTTTAATATATGCAGTAATTACTCATTGTTTCCCCGTGAAATTCCAATTTCATTCTCATATTTTGTGAAAAGAACC--AAAAAAGTGTTGCTTTGCTTGTTTTTGTTTCTTGTGCTGGCACCTCACAATTTTCCACGTTGAAATGCGCGTTTCTAGTGTGTGCGTGTGCGCGTGCGTGTGGTTGTTTTGCACATCCTGTTATCACTTCTGGCCCCTTTCTCCTGTTTCTTTCCAGCCCGCTGGCTAACACAACGCACGGCGCCAGGACAGACGACACATTTGCTGGCTTACACCTAGCCTATGAAGTGAAAAAACTCATGTATGCCTCTACTTTCTACTTCTACTATCTACATTTTTTTTTCATGCTCTGGCTTTGTTTGCCTCTTTCTTCCTCTTCTTTGGTATGTTTAGAATAATAGCCCTCTTATACCAACTGGTACCACTATTATCTTTCACAATGACTATATACTTATTAAAATGAAATAACCCGTTTATTTACATCCTAAGCCAAAGTCACACGAGGTTTTCGTCGTAACTTCAACACTTCAGACGGAATTTCGTCGCAAAAGTAGTCGCTTTCTGCCATAAGAATTAACCAATGATCGATTAATCCCACTCAATTAAGCATATATGTCAGAAAGATAGCCAAATTAATTTTTTTCGAAAAAAATAACTTTTAAAGCAAAAGAGTTGGTATATAACACACAGTTTTGCGTTTTCAAAATATCACTCGCGGTTTCTTTTTTAATTAAATCAATTTTAACTTCATGAAATAACAATTTACGATTTTATGAATAGAAGCTTTTGTGTTTATTTTAA-TTTTATAAAACCTCTTTCGATAGCTATTACTAATGAATAAGAAGTATTTCTACATAAATTTTTAAAAAATAATCGATATATAAATTTAAAAACAATAATCGCTACATTTTAAAAGTAATCACTACATAAATAAAAAAGTAATTGCTTCCTAATTGAAAAAAATCGCTCCATAAAAAAGTAATTACTACATATTTTTTAAAGTGATTATTAGA
Ndilutus_GrassyCreek_N670 -----------------------------------------------------------------------------------------------------------------------------------------------------------------------------------------------------------------------------------------------------------------------------------------------------------------------------------------------------------------------------------------------------------------------------------------------------------------------------CTTAACTGTCTGTCGACTTATGTCGAT--AAAAAAAAACAGATAAAATCTGAGAATCGCTTTAATATATGCAGTAATTAATCATTGTTTCCCCGTGAAATTCCAATTTCATTCTCATATTTTGTGAAAAGAACCAAAAAAAAGTGTTGCTTTGCTTGTTTTTGTTTCTTGTGCTGGCACCTCGCAATTTTCCACGTTGAAATGCGCGTTTCTAGTGT------------GTGCGTGTGGTTGTTTTGCACATCCTGTTATCACTTCTGGCCCCTTTCTCCTGTTTCTTTCCAGCCCGCTGGCTAACACAACGCACGGCGCCAGGACAGACGACACATTTGCTGGCTTACACCTAGCCTATGAAGTGAAAAAACTCATGTATGCCTCTACTTTCTACTTCTACTATCTACATTTTTTTTTCATGCTCTGGCTTTGTTTGCCTCTTTCTTCCTCTTCTTTGGTATGTTTAGAATAATAGCCCTCTTATACCAACTGGTACCACTATTATCTTTCACAATGACTATATACTTATTAAAATGGAATAACCCGTTTATTTACAT------CCAAAGTCACACGAGATTTTCGTCGTAACTTCAACACTGCAGACGGAATTTCGTCGCAAAAGTGGTCGCTTTCTGCCATAAGAATCATCCCATGATCAATTAATCCCACTCAATTAAGCATATATATCAGAAAGATAGCCAAATTAATTATTCTTAAAAAAAAGAACTTTTAAAGCAAAGGAGTCGGTATATAACATACAGTTTCGCGATTTCAGAATCTCACTCGCGGTTTCTTTT------------------------------------------------------------------------------------------------------------------------------------------------------------------------------------------------------------------------------------------------------------------------------------------------
Ndilutus_StarveRockCave_G3174 -----------------------------------------------------------TTGAGTGTGAAAGTTGTAGTGAAAATTCTCAGATATACTGCATTTCTATAAATATTCTTAATAAGTTCTCATTGACAACACTTTTATTGTATACTACGTGCCGATCTCATCACTTGATTTGAGAACAGTGCAATTTACCAAATTATTTCTTATGGACTTTGATAACAGATTAGATTTATCTAAATTAGTCGCTTGTCGACAAAGTCTGTGGGACGTAATTAAACAAACTAACAGAAAGAAAATAAACACTTGTATTTATATTTTTTATTGGAATTGTCGAAATGTAAGAAATGACAGTTAAAATGAAAGAGGTAAATTAAAAAAGACGTTTCCTTGTGTTTATTTC-TTTTTTTATCGTCATTTCTAATTTAATATATAATCAAAT-GGGGGGGGATTCGTTCTTAACTGTCTGTCGACTTATGTCGAT--AAAAAAAAACAGATAAAATCTGAGAATCGCTTTAATATATGCAGTAATTAATCATTGTTTCCCCGTGAAATTCCAATTTCATTCTCATATTTTGTGAAAAGAACCAAAAAAAAGTGTTGCTTTGCTTGTTTTTGTTTCTTGTGCTGGCACCTCGCAATTTTCCACGTTGAAATGCGCGTTTCTAGTGT------------GTGCGTGTGGTTGTTTTGCACATCCTGTTATCACTTCTGGCCCCTTTCTCCTGTTTCTTTCCAGCCCGCTGGCTAACACAACGCACGGCGCCAGGACAGACGACACATTTGCTGGCTTACACCTAGCCTATGAAGTGAAAAAACTCATGTATGCCTCTACTTTCTACTTCTACTATCTACATTTTTTTTTCATGCTCTGGCTTTGTTTGCCTCTTTCTTCCTCTTCTTTGGTATGTTTAGAATAATAGCCCTCTTATACCAACTGGTACCACTATTATCTTTCACAATGACTATATACTTATTAAAATGGAATAACCCGTTTATTTACAT------CCAAAGTCACACGAGATTTTCGTCGTAACTTCAACACTGCAGACGGAATTTCGTCGCAAAAGTGGTCGCTTTCTGCCATAAGAATCATCCCATGATCAATTAATCCCACTCAATTAAGCATATATATCAGAAAGATAGCCAAATTAATTATTCTTAAAAAAAAGAACTTTTAAAGCAAAGGAGTCGGTATATAACATACAGTTTCGCGATTTCAGAATCTCACTCGCGGTTTCTTTTTTGATTAAATCAATTTTAACTTCATGAAATAACAATTTACGATTTTATGAATAGAAGCTTTTGTGTTTATTTTAAGTTTTATAAAAACACTTTCGATAGCTATTACTAATAAATAAAAAGTATCTCTACATAAATTTTTAAAAAATAATCGATACATAAATTTAAAAACAATAATCGCTGCATTTTAAAAGTAATCGGTACATAAATTAAAAACTAATTGCTTCCTAATTAAAAAAAATCGTTCCATAAAAAAGTAATTACTACATATTTTTTAAAGTGATCATTAGA
Nfridelli_LittlePigeon_N262 TGTTGCTATTACACGTACGCAAGCAACATAATTTTCTTTTCTTTTTCTTTCGTATTTTATTGAGTGTAAAAGTGGTAGAGAAAATTCTCAAATATACTGTATTTCTATAAATATTCTTAATAAATTATTATTGACAACATTTTTATTGTATACTACGTGCCGATCTCATCACTTGATTTGAAAACAGGGCAATTTATCAAATTATTTCTTATGGACTTTGATAACAAATTAGATTTATCTAAATTGGTCGTTTGTTGACAAAGTCTGTGGTACGTAACTAAACAAACTAACAGAAAGAAAATGGACACTTGTATTTATATTTTTTATTGGAATTGTCAAAATGTAAGAAATGACAGTTAAAATGAAAGAGGCAAATTAAAAAAAACGTTTCCTTGTGATTACTTCTTATTTTTATCGTTATTTCTAATTTAATATATAATCAAATGGGGGGGGGCTTCGTTCTCAACTGTCTGTTGACTTATGTCGGTGAGGGGGGGAATAGATAAAATCTGAGAATCGCTTTAATATATGCAGTAATTAATCATAGTTTCCCCGTGAAATTCCAATTTCATTCTCATATTTTGTGAAAAGAACC--AAAAAAGTGTTGCTTTGCTTGTTTTTGTTTCTTGTGCTGGCACCTCACAATTTTCCACGTTGAAATGCGCGTTTCTAGTGTGTGCGTGTGCGCGTGCGTGTGGTTGTTTTGCACATCCTGTTATCACTTCTGGCCCCTTTCTCCTGTTTCTTTCCAGCCCGCTGGCTAACACAACGCACGGCGCCAGGACAGACGACACATTTGCTGGCTTACACCTAGCCTATGAAGTGAAAAAACTCATGTATGCCTCTACTTTCTACTTCTACTATCTACATTTTTTTTTCATGCTCTGGCTTTGTTTGCCTCTTTCTTCCTCTTCTTTGGTATGTTTAGAATAATAGCCCTCTTATACCAACTGGTACCACTATTATCTTTCACAATGACTATATACTTATTAAAATGGAATAACCCGTTTATTTACATCCTAAGCCAAAGTCACACGAGGTTTTCGTCGTAACTTCAACACTTCAGACGGAATTTCGTCGCAAAAGTAGTCGCTTTCTGCCATAAGAATCAACCAATGATCGATTAATCCCACTCAATTAAGCATATATGTCAGAAAGATAGCCAAATTAATTATTTCTGAAAAAAATAACTTTTAAACCAAAAGAGTTGGTATATAACACACAGTTTTGCGTTTTCAAAATCTCACTCGCGGTTTCTTTTTTAATTAAATCAATTTTAACTTCATGAAATAACAATTTACGATTTTATGAATAGAAGCTTTTGTGTTTATTTTAA-TTTTATAAAACCTCTTTCGATAGCTATTACTAATAAATAAAAAGTATCTCTACATAAATTTTTAAAAAATAATCGATATATAAATTTAAAAACAATAATCGCTACATTTTAAAAGTAATCACTACATAAATAAAAAAGTAATTGCTTCCTAATTAAAAAAAATCGCTCCATAAAAAAGTAATTACTACATATTTTTTAAAGTGATTATTAAA
Nfurtivus_HugdenBranch_G3175 TGTTGCTGTTACACGTACGCAAGCAACATAATTTTCCTTTCTTTTTTTTTCGTGTTTTATTTAGTGCGAAAGTTGTAGAGAAAATTCCCAGATATACTGTATTTCTATAAATATTCTTAATAAATTCTTGTTGACAACATTTTTATTGTATACTAAGTGCCGATCTCATCACTTGATTTGAAAACAGTGCAATTTACCAAATTATTTCTTATGGACTTTGATTACAAATTAGATTTATCTAAATTAGTCGCTTCTTGACAAAATCTGTGGTACGTAATTAAACAAACTAACGGAAAGAAAATGAACACTTGTATGTATATTTTTTATTGGAAATGTCAAAATGTAAGAAATGACAGTTAAAATGAAAGAGGCAAATCAAAAAAGACGTTTCCTTGTGATTACTTCTTATTTTTATCGTCATTTTTA-------ATATAATCAAATGGGGGGGGGATTCGTTCTTAACTATCCGTCGACCTATGTCGGTGGGGGAAAAAACAGATAAAATCTGAGGATCGCTTTAATATATGCAGTAATGAATCATTGTTTCCCCGTGAAATTCCAATTTCATTCTCATATTTTGTGAAAAGAACCAAAAAAAAGTGTTGCTTTGCTTGTTTTTGTTTCTTGTGCTGGCACCTCACAATTTTCCACGTTGAAATGCGCGTTTCTAGTGTGTGCGTGTGCGCGTGCGTGTGGTTGTTTTGCACATCCTGTTATCACTTCTGGCCCCTTTCTCCTGTTTCTTTCCAGCCCGCTGGCTAACACAACGCACGGCGCCAGGACAGACGACACATTTGCTGGCTTACACCTAGCCTATGAAGTGAAAAAACTCATGTATGCCTCTACTTTCTACTTCTACTATCTACATTTTTTTTTCATGCTCTGGCTTTGTTTGCCTCTTTCTTCCTCTTCTTTGGTATGTTTAGAATAATAGCCCTCTTATACCAACTGGTACCACTATTATCTTTCACAATGACTAGATACTT-TTTAAATGGAATAACCCGTTTATTTACATCCTAAGCCAAAGTCACACGAGGTTTTCGTCGTAACTTCAACACTTCAGACGGAATTTCGTCGCAAAAGTGGTCGCTTTCTGCCATAAGAATCAACCGATGATCGATTAATCCCACTCAATTAAGCATATATGTCAGAAAGATAGCCAAATTAATTATTCTTAAAAAAAAGAACTTTTAAAGCAAAAGAGTTGGTATATAACACACAGTTTTGAGTTTTCAAAATCTCACTCGCGGTTTCTTTTTTAATTAAATCAATTTTAACTTCATGAAATAACAATTTACGATTTTATGAATAGAAGCTTTTGTGTTTATTTTAA-TTTTATAAAACCTCTTTCGATAGCTATTACTAATAAATAAAAAGTATCTCTACATAATTTTTTAAAAAATAATCGATATATAAATTTAAAAACAATAATCGCTTTATTTTAAAAGTAATCACTACATAAATCAAAAAGTAATTGCTTCCTAATTAAAAAGAATCGCTCCATAAAAAAGTAATTACTACATATTTTTTAAAGTGATCATTAGA
Nfurtivus_RaccoonMtn_N1026 TGTTGCTGTTACACGTACGCAAGCAACATAATTTTCCTTTCTTTTTTTTTCGTGTTTTATTTAGTGCGAAAGTTGTAGAGAAAATTCCCAGATATACTGTATTTCTATAAATATTCTTAATAAATTCTTGTTGACAACATTTTTATTGTATACTAAGTGCCGATCTCATCACTTGATTTGAAAACAGTGCAATTTACCAAATTATTTCTTATGGACTTTGATTACAAATTAGATTTATCTAAATTAGTCGCTTCTTGACAAAATCTGTGGTACGTAATTAAACAAACTAACGGAAAGAAAATGAACACTTGTATGTATATTTTTTATTGGAAATGTCAAAATGTAAGAAATGACAGTTAAAATGAAAGAGGCAAATCAAAAAAGACGTTTCCTTGTGATTACTTCTTATTTTTATCGTCATTTTTA-------ATATAATCAAATGGGGGGGGGATTCGTTCTTAACTATCCGTCGACCTATGTCGGTGGGGGAAAAAACAGATAAAATCTGAGGATCGCTTTAATATATGCAGTAATGAATCATTGTTTCCCCGTGAAATTCCAATTTCATTCTCATATTTTGTGAAAAGAACCAAAAAAAAGTGTTGCTTTGCTTGTTTTTGTTTCTTGTGCTGGCACCTCACAATTTTCCACGTTGAAATGCGCGTTTCTAGTGTGTGCGTGTGCGCGTGCGTGTGGTTGTTTTGCACATCCTGTTATCACTTCTGGCCCCTTTCTCCTGTTTCTTTCCAGCCCGCTGGCTAACACAACGCACGGCGCCAGGACAGACGACACATTTGCTGGCTTACACCTAGCCTATGAAGTGAAAAAACTCATGTATGCCTCTACTTTCTACTTCTACTATCTACATTTTTTTTTCATGCTCTGGCTTTGTTTGCCTCTTTCTTCCTCTTCTTTGGTATGTTTAGAATAATAGCCCTCTTATACCAACTGGTACCACTATTATCTTTCACAATGACTAGATACTT-TTTAAATGGAATAACCCGTTTATTTACATCCTAAGCCAAAGTCACACGAGGTTTTCGTCGTAACTTCAACACTTCAGACGGAATTTCGTCGCAAAAGTGGTCGCTTTCTGCCATAAGAATCAACCGATGATCGATTAATCCCACTCAATTAAGCATATATGTCAGAAAGATAGCCAAATTAATTATTCTTAAAAAAAAGAACTTTTAAAGCAAAAGAGTTGGTATATAACACACAGTTTTGAGTTTTCAAAATCTCACTCGCGGTTTCTTTTTTAATTAAATCAATTTTAACTTCATGAAATAACAATTTACGATTTTATGAATAGAAGCTTTTGTGTTTATTTTAA-TTTTATAAAACCTCTTTCGATAGCTATTACTAATAAATAAAAAGTATCTCTACATAATTTTTTAAAAAATAATCGATATATAAATTTAAAAACAATAATCGCTTTATTTTAAAAGTAATCACTACATAAATCAAAAAGTAATTGCTTCCTAATTAAAAAGAATCGCTCCATAAAAAAGTAATTACTACATATTTTTTAAAGTGATCATTAGA
Ngeorgia_Sittons_N073 --------------------------------------------------CGTGTTTTATTGAGTGTGAAAGTTGTAGAGAAAATTCTCAGATATACTGTATTTCTATAAATA-----------TTCTTATCGACAACACTTTTATTGTATACTACGTGTCGATCTCATCACTTGATTTGAAAACAGTGCAATTTACCAAATTATTTCTTATGGACTTTGATAACAAATTAGATTTATCTAAATTAATCGCTTCTTGACAAAATCTGTGGTACGTAATTAAATAAACTAATGGAAAGAAAATAAACACCTGCATTTACATTTTTTATTGGAATTGTCAAAATGTAAGAAATGACAGCTAAAATGAAAGAGG------TAAAGAGAC----------GTTTCCTTCTTATTTTTATCGTCATTTCTATTTCAATATATAATCAAATGGAGGAGGGATTCGTTCTTAACTGTCTGTCGACTTATGTCGATGGGCAAAAAAACAGATAAAATCTGAGGATCGCTTTAATATATGCAGTAATTAATCATTGTTTCCCCGTGAAATTCCAATTTCATTCTCATATTTTGTGAAAAGAACCAAAAAAAAGTGTTGCTTTGCTTGTTTTTGTTTCTTGTGCTGGCACCTCACAATTTTCCACGTTGAAATGCGCGTTTCTAGTGT------------GTGCGTGTGGTTGTTTTGCACATCCTGTTATCACTTCTGGCCCCTTTCTCCTGTTTCTTTCCAGCCCGCTGGCTAACACAACGCACGGCGCCAGGACAGACGACACATTTGCTGGCTTACACCTAGCCTATGAAGTGAAAAAACTCATGTATGCCTCTACTTTCTACTTCTACTATCTACATTTTTTTTTCATGCTCTGGCTTTGTTTGCCTCTTTCTTCCTCTTCTTTGGTATGTTTAGAATAATAGCCCTCTTATACCAACTGGTACCACTATTATCTTTCACAATGACTATATACTTATTAGAATGGAATAACCCGTTTATTTACATCCTAAGCCAAAGTCACACGACGTTTTCGTCGTAACTTCAACACTGCAGACAGAATTTTGTCGCAAAAGTGATCGCTTTTTGCCACAAGAATCAACCAATGATCGATTAATCCCACTCAATTAGGAATATATGTCAGAAAGATAGCCAAATTAATTATTTTTGAAAAAAAGAACTTTTAAAGCGA--GAGTTGGTATATAACATACAGTTTCGCGATATCAAAATCTCACTCTCGGTTTCTTTTTTGATTAAATCAATTTTAACTTCATGAAATAACAATTTACGATTTTATGAAAAGAAGCTTCTGTGTTTATTTTAA-TTTTATAAAACCTCTTTCGATAGCTATTACTAATAAATAAGAAGTATCTCTACATAAATTTTTAAAAAATAATCGATATATAAATTTGAAAACAATAATCGCTATATTTTAAAAGTAATCACTACATAAATAAAAAAGTAATCGCTCCATAATTGAAAAAA---------------------------------------------------
Ngertschi_FrenchBroad_N968 ---------------------------------------TCTTTTTATTTCGTGTTTTATTGAGTGTGAAAGTTGCAGAGAAAATTCTCATATATACTGTATTTCTATAAATATTCTTAATAAATTCTTATTGACAACACTTTTATTGTATACTACGTGCCGATCTCATCACTTGATTTGAAAACAGTGCAATTTGCCAAATTATTTCTTATGGACTTTGATAGCAAATTAGATTTATCTCAATTAGTCGCTTGTTGACAAAGTCTGTGGTACGTAATTAAACAAACTAACAGAAAGAAAATAAACACTTGTATTTATATTTTTTATTGGAATTGTCGAAATGTAAGAAATGACAGCTAAAATGAAAGAGACAAATTAAAAAAGACGTTTCCTTGTGTTTATTTCTTTTTTTTATCATCATTTCTAATTTAATATATAATCAAATGGGGGGAAGATTCGTTCTTAACTGTCTGTCGATCTATGTCGGTGGGGGGGGGAACAGGTAAAATCTGACGATCGCTTTAATATATGCAGTAATTAATCATTGTTT-CCCGTGGAATTCCAATTTCATTCTCATATTTTGTGAAAAGAACC-AAAAAAAGTGTTGCTTTGCTTGTTTTTGTTTCTTGTGCTGGCACCTCACAATTTTCCACGTTGAAATGCGCGTTTCTAGTGTGTGCGTGTGCGCGTGCGTGTGGTTGTTTTGCACATCCTGTTATCACTTCTGGCCCCTTTCTCCTGTTTCTTTCCAGCCCGCTGGCTAACACAACGCACGGCGCCAGGACAGACGACACATTTGCTGGCTTACACCTAGCCTATGAAGTGAAAAAACTCATGTATGCCTCTACTTTCTACTTCTACTATCTACATTTTTTTTTCATGCTCTGGCTTTGTTTGCCTCTTTCTTCCTCTTCTTTGGTATGTTTAGAATAATAGCCCTCTTATACCAGCTGGTACCACTATTATCTTTCACAATGACTATATACTTATTAAAATGGAATAAGCCGTTTATTTACATCCTAAGCCAAAGTCACACGACATTTTCGTCGTAACTTCAACAATGCAGACGGAATTTCGTCGCAAAAGTGGTCGCTTTATGCCATAAGAATCAACCAATGATCAATTAATCCCACTCAATTAAGCATATATGTCAGAAAGATAGCCAAATTAATTATTCTTAAAAAAA---------------------------------------------------------------------------------------------------------------------------------------------------------------------------------------------------------------------------------------------------------------------------------------------------------------------------------------------------------------------------
Ngertschi_HickoryNutGap_N810 -------------------------------------------------------------------------------------------ATATACTGTATTTCTATAAACATTCTTAATAAATTCTTATTGACAACACTTTTATTGTATACTACGTGCCGATCTCATCTCTTGATTTGAAAACAGTGCAATTTGCCAAATTATTTCTTATGGACTTTGATAGCAAATTAGATTTATCTCAATTAGTCGCTTGTTCACAAAGTCTGTGGTACGTAATTAAACAAACTAACAGAAATAAAATAAACACTTGTATTTATATTTTTTATTGGAATTGTCGAAATGTAAGAAATGACAGCTAAAATGAAAGAGGCAAATTAAAAAAGACGTTTCCGTGTGTTTATTTCTTTTTTTTATCATCATTTCTAATTTAATATATAATCAAATGGGGGGAAGATTCGTTCTTAACTGTCTGTCGACCTATGTCGGTGGGGAGGGAAACAGGTAAAATCTGACGATCGCTTTAATATATGCAGTAATTAATCATTGTTT-CCCGTGAAATTCCAATTTCATTCTCATATTTTGTGAAAAGAACC-AAAAGAAGTGTTGCTTTGCTTGTTTTTGTTTCTTGTGCTGGCACCTCACAATTTTCCACGTTGAAATGCGCATTTCTAGTGTGTGCGTGTGCGCGTGCGTGTGGTTGTTTTGCACATCCTGTTATCACTTCTGGCCCCTTTCTCCTGTTTCTTTCCAGCCCGCTGGCTAACACAACGCACGGCGCCAGGACAGACGACACATTTGCTGGCTTACACCTAGCCTATGAAGTGAAAAAACTCATGTATGCCTCTACTTTCTACTTCTACTATCTACA-TTTTTTTTCATGCTCTGGCTTTGTTTGCCTCTTTCTTCCTCTTCTTTGGTATGTTTAGAATAATAGCCCTCTTATACCAACTGGTACCACTATTATCTTTCACAATGACTATATACTTATTAAAATGGAATAAGCCGTTTATTTACATCCTAAGCCAAAGTCACACGAGATTTTCGTCGTAACTTCAACACTGCAGACGGAATTTCGTCGCAAAAGTGGTCGCTTTATGCCATAAGAATCAACCAGTGATCAATTAATCCCACTCAATTAAGCATATATGTCAGAAAGATAGCCAAATTAATTATTCTTTAAAAAAAGAACTTTTAATGGAAAAGAGTTACTATATAACACACAGTTTCGCGATTTCAAAATCTCACTCGCGCTTTCTTTTTTGATTTAATCAATTTTAACTTCATGAAATAACAATTTACGATTTTATGAATAAAACCTTTTGTGATTATTTTAAGTTTTATAAAAACACTTTCGATAGCTATTACTAATAAATAAAAAGTATCTCTACGTAATTTTTTTTTAAATAATCGATACATAAATTTAAAATCAATAATCGCTACATTTTAGAAGGAATCACTAGAGAAATATAAAAGTAATTGCTTCCGACTTAAAAAAAA--------------------------------------------------
Nholsingeri_PondCave_N541 TGTTGCTATTACACGTACGCAAGCAAGATAATTTTCCTTTCTTTTTATTTCGTGTTTTATCGAGTGTGAAAGTTGTAGTGAAAATTCTCAGATATACTGTATTTCTATAAATATTCTTAATAAGTTCTTATTGACAACACTTTTATTGTATACTACGTGCCGATCTCGTCACTTGATTTGAGAACAGTGCAATTTATCAAATTATTTCTTATGGACTTTGATAACAGATTAGATTTGTCTAAATTAGTCGCTTGTCGACAGAGTCTGTGGGACGTAATTAAACAAACTAACAGAAAGAAAATAAACACTCGTATTTATATTTTTTATTGGAATTGTCGAAATGTAAGAAATGACAGTTAAAATGAAAGAGGTAAATTAAAAAAGACGTTTCCTTGTGTTTATTTCTTTTTTTTATCGTCATTTCTAATTTAATATATAATCAAATGGGGGGGGG--TCGTCCTTAAC--------------TGTCGATCAAAAAAAAACCAGATAAAATCTGAGAATCGCTTTAATATATGCAGTAATTAATCACTGTTTCCCCGTGAAATTCCAATTTCATTCTCATATTTTGTGAAAAGAACC-AAAAAAAGTGTTGCTTTGCTTGTTTTTGTTTCTTGTGCTGGCACCTCACAATTTTCCACGTGGAAATGCGCGTTTCTAGTGT------------GTGCGCGTGGTTGTTCTGCACATCCTGTTATCACTTCTGGCCCCTTTCTCATGTTTCTTTCCAGCCCGCTGGCTAACACAACGCACGGCGCCAGGACAGACGACACATTTGCTGGCTTACACCTAGCCTATGAAGTGAAAAAACTCATGTATGCCTCTACTTTCTACTTCTACTATCTACATTTTTTTTTCATGCTCTGG---TGTATGCCTCTTTCTTCCTCTTCTTTGGTATGTTTAGAATAATAGCCCTCTTATACCAACTGGTACCACTATTATCTTTCACAATGACTATATACTTATTAAAATGAAACAACCCGTTTATTTACATCCTAAACCAAAGTCACACGTGATTTTCGTCGTGACTTCAACACTGCAGACGGAATTTCGTCGCAAAAGTGGTCGCTTCCTGCCATAAGAATCTACCAATGATCAATTAATCCCACTCAATTAAGCA-----GTCAGAAAGATAGCCGAATTAATTATTCTTAAAAAAAAGAATTTTTAAAGCAAAGGAGTTGGTATATAACATACAGTTTCGCGATTTCAGAATCTCACTCGCGGTTTCTTTTTTGATTAAATCAATTTTAACTTCGTGAAATAACAATTTACGATTTTATGAATAGAAGCTTTTGTGTTTATTTTAAGTTTTATAAATACACTTTCGATAGCTATTACTAATAAATAGAAAGTATCTCTACATAAATTTTTAAAAAATAATCGATACATAAATTTAAAAACAATAATCGCTGCATTTTAAAAGTAATCAATACATAAATAAAAAACTAATTGCTTCCTAATTAAAAAAAATCGCTCCATAAAAAAGTAATTACTACATATTTTTTTAAGTGATCATTAGA
Nlowderi_ChestnutBranch_N731 TGTTGCTATTACACGTACGCAAGCAACGTAATTTTAATTTCCTTTTCTTTCGTGTTTTATTGAGTGTGAAAGTTGTAGAGAAAATTCTCAGATATACTGTATTTCTATAAATATTCTTAATAAATTCTTATGGACAACACTTTTATTGTATACCACGTGCCGATCTCATCACTTGATTTGAAAACAGTGCAATTTACCAAATTATTTCTTATGGACTTTGATAACAAATTAGATTTATCTAAATTAGTCGCTTGTTGACAAAATCTGTGGTACGTAATTAAACAAACTAACAGAAAAAAAATAAACACTTGTATTTATATTTATTATTGAAATTGTCAAAATGTAAGAAGTGACAGTTCAAATT-------------AAAAAAGACGCTTCCTTGTGTTTACTTCTTATTT----------------------------------GGGGGGGGGATTCGTTCTTAACTGTCTGTCGACCTATGTCGGTGGGGGGGAGGACAGATAAAATCTGAGGATCGCTTTAATATATGCAGTAATTAATCATTGTTTCCCCGTGAAATTCCAATTTCATTCTCATATTTTGTGAAAAGAACCAAAAAAAAGTGTTGCTTTGCTTGTTTTTGTTTCTTGTGCTGGCACCTCACAATTTTCCACGTTGAAATGCG--TTTCTAGTGTGTGCGTGTGCGCGTGCGTGTGGTTGTTTTGCACATCCTGTTATCACTTCTGGCCCCTTTCTCCTGTTTCTTTCCAGCCCGCTGGCTAACACAACGCACGGCGCCAGGACAGACGACACATTTGCTGGCTTACACCTAGCCTATGAAGTGAAAAAACTCATGTATGCCTCTACTTTCTACTTCTACTATCTACATTTTTTTTTCATGCTCTGGCTTTGTTTGCCTCTTTCTTCCTCTTCTTTGGTATGTTTAGAATAATAGCCCTCTTATACCAACTGGTACCACTATTATCTTTCACAATGACTATATACTCATTAAAACAGAATAACCCGTTTATTTACATCTTAAGCCAAAGTCACACGAGGTTTTCGTCGTAACTTCAACACCGCAGGCGGAATTTCGTCGCAAAAGTGGTCGCTTTTTGCCATAAAAATCAACCAATGATCGATTAATCCCACTCAATTAGGCATATATGTCAGAAAGATAGCCAAATTATTATTTTTTAAAAACAAGAACTTTTAAAGCAAAAGAATTGGTATAT-----ACAGTTTTGCGATTTCAAAATCTCACTCGCAGTTTCATTTTCGATTAAATCCATTTTAATTTCATGAAATAACAATTTACGATTTTATAAATAGAAGCTTTTGTGTTTATTTTAATTTTTATAAAAACACTTTCGATAGCTATTACTAATAAATAAAAAGTATCTCTACATAAATTTTTTAAAAATAATCGATCCATAAATTTAAAAACAATAATCGCTACATTTTAAAAGTAATCATCACATAAATAAAAAAATAATTGCTTCCTAATTAAAAAAAATCGCTCCATAAAAAAGTAATTACTAGATATTTTTTAAAGTGACCATTAGA
Nlula_LulaFallsCave_G2084 TGTTGCTATTACACGTACGCAAGCAACATAATTTTCCTTTTTTTTTCTTTCGTGTTTTATTGAGTGTGAAAGTTGTAGAGAAAATTCTCAGATATACTGTATTTCTATAAATA-----------TTCTTATCGACAACACTTTTATTGTATACTACGTGCCGATCTCATCACTTGATTTGAAAACAGTGCAATTTACCAAATTATTTCTTATGGACTTTGATAACAAATTAGATTTATCTAAATTAATCGCTTCTTGACAAAATCTGTGGTACGTAATTAAATAAACTAACGGAAAGAAAATAAACACCTGTATTTACATTTTTTATTGGAATTGTCAAAATGTAAGAAATGACAGCTAAAATGAAAGAGG------TAAAGAGAC----------GTTTCCTTCTTATTTTTATCGTCATTTCTATTTCAATATATAATCAAATGAGGGGGGGATTCGTTCTTAACTGTCTGTCGACTTATGTCGATTGGCAAAAAAACACATAAAATCTGAGGATCGCTTTAATATATGCAGTAATTAATCATTGTTTCCCCGTGAAATTCCAATTTCATTCTCATATTTTGTGAAAAGAACC-AAAAAAAGTGTTGCTTTGCTTGTTTTTGTTTCTTGTGCTGGCACCTCACAATTTTCCACGTTGAAATGCGCGTTTCTAGTGT------------GTGCGTGTGGTTGTTTTGCACATCCTGTTATCACTTCTGGCCCCTTTCTCCTGTTTCTTTCCAGCCCGCTGGCTAACACAACGCACGGCGCCAGGACAGACGACACATTTGCTGGCTTACACCTAGCCTATGAAGTGAAAAAACTCATGTATGCCTCTACTTTCTACTTCTACTATCTACA-TTTTTTTTCATGCTCTGGCTTTGTTTGCCTTTTTCTTCCTCTTCTTTGGTATGTTTAGAATAATAGCCCTCTTATACCAACTGGTACCACTATTATCTTTCACAATGACTATATACTTATTAAAATGGAATAACCCGTTTATTTACATCCTAAGCCAAAGTCACACGATGTTTTCGTCGTAACTTCAACACTGCAGACAGAATTTTGTCGCAAAAGTGATCGCTTTTTGCCACAAGAATCAACCAATGATCGATTAATCCCACTCAATTAGGCATATATGTCAGAAAGATAGCCAAATTAATTATTTTTGAAAAAAAGAACTTTTAAAGCAAAAGAGTTGGTATATAACATACAGTTTCGCGATTTCAAAATCTCACTCGCGGTTTCTTTTTTGATTAAATCAATTTTAACTTCATGAAATAACAATTTACGATTTTATGAAAAGAAGCTTCTGTGTTTATTTTAA-TTTTATAAAACCTCTTTCGATAGCTATTACTAATAAATAAGAAGTATCTCTACATAAATTTTTAAAAAATAATCGATATATAAATTTAAAAACAATAATCGCTATATTTTAAAAGTAATCACTACATAATTAAAAAAGTAATCGCTCCATAATTCAAAAAAATCGCTCCATAAAAAAGTAATTATTACATATTTTTTTAAGTGATCGTTAGA
Nmimus_Straleys_N625 TGTTGCTATTACACGTACGCAAGCAAGATAATTTTCCTTTCTTTTTATTTCGTGTTTTATTGAGTGTGAAAGTTGTAGTGAAAATTCTCAGATATACGGTATTTCTACAAATATTCTTAATAAGTTCTCATTGACAACAGTTTTATTGTATACTACGTGCCGATCTCGTCACTTGATTTGAGAACAGTGCAATTTACCAAATTATTTCTTATGGACTTTGATAACACATTAGATTTATCTAAATTAGTCGCTTGTTGACAAAGTCTGTGGGACGTAATAAAACAAACTAACAGAAAGAAAATAAACACTTATATTTATATTTTTTATTGGAATTGTCGAAATGTAAGAAATGACAGTTAAAATGAAAGAGGTAAATT-AAAAAGACGTTTCCTTGTGTTTATTTCTTTTTTTTATCGCCATTTCTAATTTAATATATAATAAAATGGGGGGGGGATTCGTTCTTAACTGTCTGTCGACTTATGTCGAT--AAAAAAACCCAGATAAAATCGGAGAATCGCTTTAATATATGCAGTAATTAATCACTGTTTCCCCGTGAAATTCCAATTTCATTCTCATATTTTGTGAAAAGAACCAAAAAAAAGTGTTGCTTTGCTTGTTTTTGTTTCTTGTGCTGGCACCTCACAATTTTCCACGTTGAAATGCGCGTTTCTAGTGTG------TGCGCGTGCGCGTGGTTGTTCTGCACATCCTGTTATCACTTCTGGCCCCTTTCTCCTGTTTCTTTCCAGCCCGCTGGCTAACACAACGCACGGCGCCAGGACAGACGACACATTTGCTGGCTTACACCTAGCCTATGAAGTGAAAAAACTCATGTATGCCTCTACTTTCTACTTCTACTATCTACATTTTTTTTTCATGCTCTGGCTTTGTTTGCCTCTTTCTTCCTCTTCTTTGGTATGTTTAGAATAATAGCCCTCTTATACCAACTGGTACCACTATTATCTTTCGCGGTGACTATATACTTATTAAAATGGAATAACCCGTTTATTTACATCCTAAACCAGAGTCACACGAGATTTTCGTCGTGACTTCAACACTGCAGACGGAATTTCGTCGCAAAAGTGGTCGCTTCCTGCCATAAGAATCAACCAATGATCAATTAATCCCACTCAATTAAGCATATATGTCCGAAAGATAGCCAAATTAATTATTCTTAAAAAAAAGAACTTTTAAAGCAAAGGAGTTGGTATATAACATACAGTTTCGCGATTTCAGAATCTCACTCGCGGTTTCTTTTTTGATTAAATCAATTTCAACTTCATGAAATAGCAATTTACGATTTTACGAATAGAAGCTTTTGTGTTTATTTTAAGTTCTATAAAAACACTTTCGATAGCTATTACTAATAAATAAAAAGTATCTCTAAATAAATTTTTAAAAAATAATCGATACATAAATTTAAAAACAATAATCGCTGCATTTTAAAAGTAATCAGTACATAAATAAAAAACTAATTGCTACCTAATTAAAAAAAATCGCTCCATAAAAAAGTAATTACTACATATTTTTTAAAGTGATCATTAGA
Nnasicus_CaneyFork_N171 ---------------------------------------------------------------------------------------------ATATTGTATTTCTATAAATATTCTTAGTAAACTATTATTGACAACATTTTTATTGTATACTACATGCCGATCTCATCACTTGATTTGAAAACAGTGCAATTTACCAAATTATTTTTTATGGACTTTGATAACATATTAGATTTATCTAAATTAGTCGGTTGTTGACAAAATCAATGGTACGTAATTAAACAAACTAACAGAAATAAAATGAACACTTGTATTTATATTTTTTATTGGAATTGTCAAAATGTAAGAAATGACAGTTAAAATGAAAGAGGCAAATTAAAAAAGATGTTTCCTTGTGCTTACTTCTTATTTTTAGCGTCATTTCTAATTTAATATATAATCAAATGGGGGGGGGCTTCGTTCTCAACTGTCTGTCGACTTATGTCGGT---GGGGGAAATAGATACAATCTGAGGATACCTTTAATATATGCAGTAATTAATTATTGTTTCCCCGTGAAATTCCAATTTCATTCTCATATTTTGTGAAAAGAACC-AAAAAAAGTGTTGCTTTGCTTGTTTTTGTTTCTTGTGCTGGCACCTCACAATTTTCCACGTTGAAATGCGCGTTTCTAGTGTGTGCGTGTGCGCGTGCGTGTGGTTGTTTTGCACATCCTGTTATCACTTCTGGCCCCTTTCTCCTGTTTCTTTCCAGCCCGCTGGCTAACACAACGCACGGCGCCAGGACAGACGACACATTTGCTGGCTTACACCTAGCCTATGAAGTGAAAAAACTCATGTATGCCTCTACTTTCTACTTCTACTATCTACATTTTTTTTTCATGCTCTGGCTTTGTTTGCCTCTTTCTTCCTCTTCTTTGGTATGTTTAGAATAATAGCCCTCTTATACCAACTGGTACCACTATTATCTTTCACTATCACTATATACTTATTAAAATGGAATAACCCGTTTATTTACATCCTACGCCAAAGTCACACGAGATTTTCGTCCTAACTTCAACACCGCAGACGGAATTTCGTCGCAAAAGTGGTCGCTTTCTGCCATAAGAATCAACCAATGATCGATTAATCCCACTCAATTAAGCATATATGTCAGAAAGATAGCCAAATTAATTATTTCTGAAAAAAAGAACTTTTAAAGCAAAAGAGTTGGTATATAACATACAGTTTCGCGATTTCAAAATCCCACTCGCGGTTTCTTTTTTGATTAAATCAATTTTAACTTCATGAAACAACAATTTACGATTTTATGAATATAACCTTTTGTGTTTATTTTAAGTTTTATAAAAACACTTTCGATAGCTATTACTAATAAATAAAAAATATCTCTACATAAATTTTTAAAAAATAATCGATACATAAATTTAAAAACAATAATCGGTACATTTTAAAAGTAATCAGTAGATAAATA--------------------------------------------------------------------------------
Nnasicus_ConnosteeFalls_N696 -GTTGCTGTTACACGTACGCAAGCAACATAATTTTCCTTCCTTTTTATTTCGTGTTCTATTGACTGTGAAAGTTGTAGAGAACATTCTCAGATATACTATATTTCTATAAATATTCTTAGTAAATTATTATTGACAACATTTTTATTGTATACTACATGCCGATCTCATCACTTGATTTGAAAACAGTGCAATTTACCAAATTA--TTTTATGGACTTTGATAACAT-TTAGATTTATCTAAATTAGTCGCTTGTTGACAAAATCAATGGTACGTAATTAAACAAACTAACAGAAATAAAATGAACACTTGTATTTATATTTTTTATTGGAATTATCAAAATGTAAGAAATGACAGTTAAAATGAAAGAGGCAAATTAAAAAAGATGTTTCCTTGTGTTTACTTCTTATTTTTAGCGTCATTTCTAATTTAATATATAATCAAATGGGGGGGGGCTTCGTTCTCAACTGTCTGACGACTTATGTCGGT---GGGGGAAATAGATACAATCTGAGGATAGCTTTAATATATGCAGTAATTAATCATTGTTTCCCCGTGAAATTCCAATTTCATTCTCATATTTTGTGAAAAGAACCAAAAAAAAGTGTTGCTTTGCTTGTTTTTGTTTCTTGTGCTGGCACCTCACAATTTTCCACGTTGAAATGCGCGTTTCTAGTGTGTGCGTGTGCGCGTGCGTGTGGTTGTTTTGCACATCCTGTTATCACTTCTGGCCCCTTTCTCCTGTTTCTTTCCAGCCCGCTGGCTAACACAACGCACGGCGCCAGGACAGACGACACATTTGCTGGCTTACACCTAGCCTATGAAGTGAAAAAACTCATGTATGCCTCTACTTTCTACTTCTACTATCTACATTTTTTTTTCATGCTCTGGCTTTGTTTGCCTCTTTCTTCCTCTTCTTTGGTATGTTTAGAATAATAGCCCTCTTATACCAACTGGTACCACTATTATCTCTCACAATCACTATATACTTATTAAAATGGAATAACCCGTTTATTGACATCCTACCCCAGAGTCACACGAGATTTCCGTCCTAACTTCAACACTGCAGACGGAATTTCATCGCAAAAGTGGTCGCTTTCTGCCATAAGAATCAACCAATGATCGATTAATCCCACTCAATTAAGCATATATGTCAGAAAGATAGCCAAATTAATTATTTCTGAAAAAAAGAACTTTTAAAGCAGAAGAGTTGGTATATAACATACAGTTTCGCGATTTCAAAATCCCACTCGCGGTTTCTTTTTTGATTAAATCAATTTTAACTCCATGAAATAACAATTTACGATTTTATGAATAGAACCTTTTGTGTTTATTTTAAGTTTTATAAAAACACTTTCTATAGCTATTACTAATAAATAAAAAATATCTCTACATAAATTTGTAAAAAATAATCGATACATAAATTTAAAAACAATAATCGCTACATTTTAAAAGTAATCACTACGTAAATTAAAAAGTAATTGCTTCATAATTAAAAAAAATCGCTCCATAAAAAAGTAATTACTAAAAA------AAAGTGATCATTAGA
Nnasicus_CoweeTrain_N189 -------------------------------------------------------------------------------------------------------------------------------------------------------------------------------------------------------AATTATTTTTTATGGACTTTGATAACATATTAGATTTATCTAAATTAGTCGCTTGCTGACAAAATCAATGGTACGTAATTAAACAAGCTAACAGAAATAAAATGAACACTTGTATTTATATTTTTTATTGGAATTGTCAAAATGTAAGAAATGACAGTTAAAATGGAAGAGGCAAATTAAAATAGATGTTTCCTTGTGCTTACTTCTTATTTTTAGCGTCATTTCTAATTTAATATATAATCAAATGGGGGAGGGCTTCGTTCTCAACTGTCTGTCGACTTATGTCGGT---GGGGAAAATAGATACAATCTGAGGATAGCTTTAATATATGCAGTAATTAATCATTGTTTCCCCGTGAAATTCCAATTTCATTCTCATATTTTGTGAAAAGAACC-AAAAAAAGTGTTGCTTTGCTTGTTTTTGTTTCTTGTGCTGGCACCTCACAATTTTCCACGTTGAAATGCGCGTTTCTAGTGTGTGCGTGTGCGCGTGCGTGTGGTTGTTTTGCACATCCTGTTATCACTTCTGGCCCCTTTCTCCTGTTTCTTTCCAGCCCGCTGGCTAACACAACGCACGGCGCCAGGACAGACGACACATTTGCTGGCTTACACCTAGCCTATGAAGTGAAAAAACTCATGTATGCCTCTACTTTCTACTTCTACTATCTACATTTTTTTTTCATGCTCTGGCTTTGTTTGCCTCTGTCTTCCTCTTCTTTGGTATGTTTAGAATAATAGCCCTCTTATACCAACTGGTACCACTATTATCTCTCACTATCACTATGTACTTATTAAAATGGAATAACCCGTTTATTTACATCCTACGCCAAAGTCACACGAGATTTTCGTCCTAACTTCAACAGCGCAGACGGAATTTCGTCGCAAAAGTGGTCGCTTTCTGCCATAAGAATCAACCAATGATCGACTAATCCCACTCAATTAAGCATATATGTCAGAAAGATAGCCAAATTAATTATTTCTGAAAAAAAGAACTTTTAAAGCAAAAGAGTTGGTATATAACATACAGTTTCGCGATTTCAAAATCCCACTCGCGGTTTCTTTTTCGATTAAATCAATTTTAACTTCATGAAATAACAATTTACGATTTTATGAATAGAACCTTTTGTGTTTATTTTAAGTTTTATAAAAACACTTTCTATAGCTATTACTAATAAATAAAAAATATCTCTACATAAATTTTTAAAAAATAATCGATATATAAATTTAAAAACAATAATCGCTACATTTTAAAAGTAATCACTACATAAATAAAAAAGTAATTGCTTCATAATTAAAAAAAATCGCTTCATAAAAAAGTAATTACTAAAAA------AAAGTGATCATTATA
Npaynei_Grindstaff_N646 TGTTGCTATTACACGTACGCAAGCAAGATAATTTTCCTTTCTTTTTATTTCGTGTTTTATTGAGTGTGAAAGTTGTAGTGAAAATTCTCAGATATACCGTATTTCTATAAATATTCTTAATAAGTTCTTATTGACAACACTTCTATTGTATACTACGTGCCGATCTCATCACTTGATTTGAGAACAGTGCAATTTACCTAATTATTTATTATGGACTTTGATAACAGATTAGATTTATCTAAATTAGTCGCTTGTTGACAAAGTCTGTGGGACGTAATTAAACAAACTAACAGAAAGAAAATAAACACTTGTATTTAGATTTTTTATTGGAATTGTCGAAATGTAAGAAATGACAGTTAAAATGAAAAAGGCGAATTAAAAAAGACGTTTCCTTGTGTTTATTTCTTTTTTTTATCGTCATTTCTAATTTAATATATAATCAAATGGGGGGGGGATTCGTTCTTAACTGTCTGTCGACTTATGTCGATCAAAAA-AAAACAGATAAAATCTGAGAATCGCTTTAATATATGCAGTAATTAATCGTTGTTTCCCCGTGAAATTCCAATTTCATTCTCATATTTTGTGAAAAGAACC-AAAAAAAGTGTTGCTTTGCTTGTTTTTGTTTCTTGTGCTGGCACCTCACAATTTTCCACGTCGAAATGCGCGTTTCTAGTGTG------TGCGCGTGCGTGTGGTTGTTTTGCACATCCTGTTATCACTTCTGGCCCCTTTCTCCTGTTTCTTTCCAGCCCGCTGGCTAACACAACGCACGGCGCCAGGACAGACGACACATTTGCTGGCTTACACCTAGCCTATGAAGTGAAAAAACTCATGTATGCCTCTACTTTCTACTTCTACTATCTACATTTTTTTTTCATGCTCTGGCTTTGTTTGCCTCTTTCTTCCTCTTCTTTGGTATGTTTAGAATAATAGCCCTCTTATACCAACTGGTACC------ATCTTTCACAATGACTATATACTTATTAAAATGGAATAACCCGTTTATTTACATCCCAAACCAAAGTCGCACGAGATTTTCGTCGCAGCTTCGACACTGCAGACGGAATTTCGTCGCAAA-GTGGTCGCTTTCTGCCGTAAGAATCAACCGATGATCAATTAATCCCACTCAATTAAGCA----------------------------------------------------CAAAAAAAAAGTTGGTATATAACATACAGTTTCGCGATTTCAGAATCTCCCTCGCGGTTTCTTCTTTGATTAAATCAATTTAAACTTCATGAAATAACAATTTACGATTTTATGAATAGAAGCTTTTGTGTTTATTTTAAGTTTTATAAACACACTTTCGATAGCTATTATTAATAAATAAAAAGTATCTCTACATAAATTTTTAAAAAATAATCGATACATAAATTTAAAAACAATAATCGCTGCATTTTAAAAGTAATCGGTACATAAATAAAAAACCAATTGCTTCCTGATTTAAAAAAATCGCTCCATAAAAAAGTAATTACTACATATTTTTTTAAGTGATCATTAGA
Npaynei_NorrisDamCave_N348 ---------------------------------------------------GTGTTTTATTGAGTGTGAAAGTTGTAGTGAAAATTCTCAGATATACTGTATTTCTATAAATATTCTTAATAAGTTCTCATTGACAGCACTTTTATTGTATACTACGTGCCGATCTCATCACTTGATTTGAGAACAGTGCAATTTACCAAATTATTTCTTACGGACTTCGATAACAGATTAGATTTATCTAAATCAGTCGCTTGTTGACAAAGTCTGTGGGACGTAATTAAACAAACTAACAGAAAGAAAATAAACACTTGTATTTATATTTTTTATAGGAATTGTCGAAATGTAAGAAATGACAGTTAAAATGAAAGAGGTAAATTAAAAAAAACGTTTCCTTGTGTTTATTTC-TTTTTTTATCGTCATTTCTAATTTAATATATAATCAAATGGGAGGGGGATTCGTTCTTAACTGTCTGTCGACTTATGTCGATAAAAAAAAAAACAGATAAAATCTGAGAATCGCTTTAATATATGCAGTAATTAATCGTTGTTTCCCCGTGAAATTCCAATTTCATTCTCATATTTTGTGAAAAGAACC-AAAAAAAGTGTTGCTTTGCTTGTTTTTGTTTCTTGTGCTGGCACCTCACAATTTTCCACGTCGAAATGCGCGTTTCTAGTGTG------TGCGCGTGCGTGTGGTTGTTTTGCACATCCTGTTATCACTTCTGGCCCCTTTCTCCTGTTTCTTTCCAGCCCGCTGGCTAACACAACGCACGGCGCCAGGACAGACGACACATTTGCTGGCTTACACCTAGCCTATGAAGTGAAAAAACTCATGTATGCCTCTACTTTCTACTTCTACTATCTACATTTTTCTTTCATGCTCTGGCTTTGTTTGCCTCTTTCTTCCTCTTCTTTGGTATGTTTAGAATAATAGCCCTCTTATACCAACTGGTACC------ATCTTTCACAATGACTATATACTTATTAAAATGGAATAACCCGTTTATTTACATCCCAAACCAAAGTCGCACGAGATTTTCGTCGCAGCTTCGACACTGCAGACGGAATTTCGTCGCAAAAGTGGTCGCTTTCTGCCGTAAGAATCAACCGATGATCAATTAATCCCACTCAATTAAGCACATATATCAGAAAGATAGCCAAATTAATTATTCTCAAAAAAAAGAACTTTTAAAGCAAAGGAGTTGGTATATAACATACAG--------TTTCAGAATCTCACTCGCGGTTTCTTCTTTGATTAAATCAATTTTAACTTCATGAAATAACAATTTACGATTTCATGAATAGAAGCTTTTGTGTTTATTTTAAGTTTTATAAAAAAACTTTCGATAGCTATTACTAGTAAATAAAAAGTATCTCTACATAAATTTTAAAAAAATAATCGATACATAAATTTAAAAACAATAATTGCTGCATTTTAAAATGAATCGCTACATAAATAAAAAAGCAATTGCTTCCTGATTAAAAAAAATCGCTCCTTAAAAAAGT---------------------------------
Npecki_Monteagle_N062 TGTTGCTATTACATGTACTCAAGCAACATAATTTTCCTTTTTTTTTCTTTTGTGTTTTATTGAGTGTGAAAGTTTT---------------TTATATTATA------------TTTTTAATAAATTCTTATTGACAACACTTTTATTGTATATTATTTGCCAATCTCATCACTTGATTTGAAAACAGTGCAATTTACCAAATTATTTCTTATTGACTTTGATAAGAAATTAGATTTATCTAAATTAGTTGCTTGTGGACAAAATCTGTGGTACGTAATTAAACAAACTAGCAGAAAGGAAATAAACACTTGTATTTATATTTTTTATTGGAATCGTCAAAATATAATAAATGGCAACTAAAATGAAAGAGGTAAATTAAAAA------TTCCTTGTGTTTACTTCTAATGTTTATCGTCATTCCTAATTTAATATATAATTAAAT--GGAGGGAATTCGTTCTCAACTTTCTGTCGATTTATATCGGTGGGAGAGAGAATAGATAAAATCTGAGGATCGCTTTAATATATGCAGTAATTAATCCTTGTTTCTCCGTGAAATTCCAATTTCATTCTCATATTTTGTGAAAAGAACCAAAAAAAAGTGTTGCTTTGCTTGTTTTTGTTTCTTGTGCTGGCACCTCACAATTTTCCACGTTGAAATGCGCGTTTCTAGTGTGTGCGTGTGCGCGTGCGTGTGGTTGTTTTGCACATCCTGTTATCACTTCTGGCCCCTTTCTCCTGTTTCTTTCCAGCCCGCTGGCTAACACAACGCACGGCGCCAGGACAGACGACACATTTGCTGGCTTACACCTAGCCTATGAAGTGAAAAAACTCATGTATGCCTCTACTTTCTACTTCTACTATCTACATTTTTTTTTCATGCTCTGGCTTTGTTTGCCTCTTTCT------TCTTTGGTATGTTTAGAATAATAGCCCTCTTATACCAACTGGTACC------ATCTTTCACAATGA------GACTATTCAAATGGAATAACCCGTTTATTTACATCCTAAGCCAAAGTCAAACGAGATTTTCGTCGCC------ACACTGCAGACGAAATTTCGTCGCGAAAGTAGTCGCTTTTTGACATAAGAATCAACCAATGATCGATTAATCCCACTCAATTAAGCATATAGGTCAGAAAGATAGCCAAATTAATTATTCTTAAAAAGAAGTACTTTTAAAGCAAAGGAGTTGGTATATAGCACACAGTTTTACGATTTCAAAATATCACTCGCGGTTTCATTTTTGAGTAAATCAATTTTAACTTTACAAAAGAACAATTTAAGATTTTATAAATAGAAGCGTTTGTGATTATTTTAA-TTTTGAAAAAACTCTTTCGATAGTTATTACTAATAAATAAAATGTATCTTTACATAAAATTTTTAAAAATATTTGATACATATATTTAAAAACAATAATAGCTACATTTTAGAAGTAATCACTACATAAATAAAAAAATAATTGCTATTTAATTAAAAAAAACCGCTCCATAAAAAAGTAATTACTACATATCTTTTATAGTGATCGTTAGA
Nperlakyi_SChimneys_N1079 TGTTGCTATTACACGTACGCAAGCAACATAATTTTCCTTTCTTTTTCTTTCGTATTTTATTGAGTGAAAAAGTGGTAGAGAAAATTCTCAAATATACTGTATTTCTATAAATATTCTTAATAAATTATTATTGACAACATTTTTATTGTATACTACGTGCCAATCTCATCACTTGATTTGAAAACAGGGCAATTTATCAAATTATTTCTTATGGACTTTGATAACAAATTAGATTTATCTAAATTGGTCGTTTGTTGACAAAGTCTGTGGTACGTAACTAAACAAACTAACAGAAAGAAAATGGACACATGTATTTATATTTTTTATTGGAATTGTCAAAATGTAAGAAATGACAGTTAAAACGAAAGAGGCAAATTAAAAAAAACGTTTCCTTGTGATTACTTCTTATTTTTATCGTTATTTCTAATTTAATATATAATCAAATGGGGGAGGGCTTCGTTCTCAACTGTCTGTTGACTTATGTCGGTGGGGGGGGGAATAGATAAAATCTGAGGATCGCTTTAATATATGCAGTAATTAATCATTGTTTCCCCGTGAAATTCCAATTTCATTCTCATATTTTGTGAAAAGAACC--AAAAAAGTGTTGCTTTGCTTGTTTTTGTTTCTTGTGCTGGCACCTCACAATTTTCCACGTTGAAATGCGCGTTTCTAGTGTGTGCGTGTGCGCGTGCGTGTGGTTGTTTTGCACATCCTGTTATCACTTCTGGCCCCTTTCTCCTGTTTCTTTCCAGCCCGCTGGCTAACACAACGCACGGCGCCAGGACAGACGACACATTTGCTGGCTTACACCTAGCCTATGAAGTGAAAAAACTCATGTATGCCTCTACTTTCTACTTCTACTATCTACATTTTTTTTTCATGCTCTGGCTTTGTTTGCCTCTTTCTTCCTCTTCTTTGGTATGTTTAGAATAATAGCCCTCTTATACCAACTGGTACCACTATTATCTTTCACAATGACTAGATACTTATTAAAATGGAATAACCCGTTTATTTACATCCTAAGCCAAAGTCACACGAGGTTTTCGTCGTAACTTCAACACTTCAGACGGAATTTCGTCGCAAAAGTAGTCGCTTTCTGCCATAAGAATCAACCAATGATCGATTAATCCCACTCAATTAAGCATATATGTCAGAAAGATAGCCAAATTAATTATTTCTGAAAAAAATAACTTTTAAAGCAAAAGAGTTGGTATATAACACACAGTTTTGCGTTTTCAAAATCTCACTCGCGGTTTCTTTTTTATTTAAATCAATTTTAACTTCATGAAATAACAATTTACGATTTTATGAATAGAAGCTTTTGTGTTTATTTTAA-TTTTATAAAACCTCTTTCGATAGCTATTACTAATAAATAAAAAGTATCTCTACATAAATTTTTAAAAAATAATCGATATATAAATTTAAAAACAATAATCGCTACATTTTAAAAGTAATCACAACATAAATAAAAAAGTAATTGCTTCCTAATTAAAAAAAATCGCTCTATAAAAAAGTAATTACTACATTTTTTTTAAAGTGATTATTAGA
Nreclusus_Clingmans_N252 TGTTGCTATTACACGTACGCAAGCAACATAATTTTCCTTTCTTTTTCTTTCGTATTTTATTGAGTGTGAAAATTGTAGAGAAAATTCTCAAATATACTGTATTTCTATAAATATTCTTAATAAATTATTATTGACACCATTTTTATTGTATACTACGTGCCGATCTCATCACTTGATTTGAAAACAGGGCAATTTATCAAATTATTTCTTATGGACTTTGATAATAAATTAGATTTATCTAAATTGGTCGTTTGTTGACAAAGTCTGTGGTACGTAACTAAACAAACTAACAGAAAGAAAATGGACACTTGTATTTATATTTTTTATTGGAATTGTCAAAATGTAAGAAATGACAGTTAAAATGAAAGAGGCAAATTAAAAAAGACGTTTCCTTGTGATTGCTTCTTATTTTTATCGTTATTTCTAATTTAATATATAATCAAAT--GGGGGGGCTTCGTTCTCAACTGTCTGTTGACTTATGTCGGTGGGGGGGGGAATAAATAAAAGCTGAGGATCGCTTTAATATATGCAGTAATTAATCATTGTTTCCCCGTGAAATTCCAATTTCATTCTCATATTTTGTGAAAAGAACC-AAAAAAAGTGTTGCTTTGCTTGTTTTTGTTTCTTGTGCTGGCACCTCACAATTTTCCACGTTGAAATGCGCGTTTCTAGT------GTGTGCGCGTGCGTGTGGTTGTTTTGCACATCCTGTTATCACTTCTGGCCCCTTTCTCCTGTTTCTTTCCAGCCCGCTGGCTAACACAACGCACGGCGCCAGGACAGACGACACATTTGCTGGCTTACACCTAGCCTATGAAGTGAAAAAACTCATGTATGCCTCTACTTTCTACTTCTACTATCTACATTTTTTTTTCATGCTCTGGCTTTGTTTGCCTCTTTCTTCCTCTTCTTTGGTATGTTTAGAATAATAGCCCTCTTATACCAACTGGTACCACTATTATCTTTCACAATGACTAGATACTTATTAAAATGGAATAACCCGTTTATTTACATCCTAAGCCAAAGTCACAAGAGGTTTTCGTCGTAACTTCAACACTGCAGACGGAATTTCGTCGCAAAAGTGGTCGCTTTTTGCCATAAAAATCAACCAATGATCGATTAATCCCACTCAATTAGGCATATATGTCAGAAAGATAGCCAATTAATTTTTTCTTGAAAACAAGAACTTTTAAAGCAAAAGAATTGATATATAACACACAGTTTTGCGATTTCAAAATCTCACTCGCGGTTTCATTTTCGATTAAATCAATTTTAATTTCATGAAATAACAATTTACGATTTTATAAATAGAAGCTTTTGTGTTTATTTTGATTTTTATAAAAACACTTTCGATGGCTATTACTAATAAATAAAAAGTATTTCTACATAAATTTTAAAAAAATAATCGATTCATAAATTTGAAAACAATAATCGCTACATTTTAAAAGTAATCACTACATA---AAAAAAATAATTGCTTCCTAATTA---------------------------------------------------------
Nreclusus_Newfound_N259 --------------------------------------------TTCTTTCGTATTTTATTGAGTGTGAAAGTTGTAGAGAAAATTCTCAAATATACTGTATTTCTATAAATATTCTTAATAAATTATTATTGACACCATTTTTATTGTATACTACGTGCCGATCTCATCACTTGATTTGAAAACAGGGCAATTTATCAAATTATTTCTTATGGACTTTGATAATAAATTAGATTTATCTAAATGGGTCGTTTGTTGACAAAGTCTGTGGTACGTAACTAAACAAACTAACAGAAAGAAAATGGACACTTGTATTTATATTTTTTATTGGAATTGTCAAAATGTAAGAAATGACAGTTAAAATGAAAGAGGCAAATTAAAAAAGACGTTTCCTTGTGATTACTTCTTATTTTTATCGTTATTTCTAATTTAATATATAATCAAAT-GGGGGGGGCTTCGTTCTCAACTGTCTGTTGACTTATGTCGGTGGGGGGGGGGATAAATAAAATCTGAGGATCGCTTTAATATATGCAGTAATTAATCATTGTTTCCCCGTGAAATTCCAATTTCATTCTCATATTTTGTGAAAAGAACC-AAAAAAAGTGTTGCTTTGCTTGTTTTTGTTTCTTGTGCTGGCACCTCACAATTTTCCACGTTGAAATGCGCGTTTCTAGT------GTGTGCGCGTGCGTGTGGTTGTTTTGCACATCCTGTTATCACTTCTGGCCCCTTTCTCCTGTTTCTTTCCAGCCCGCTGGCTAACACAACGCACGGCGCCAGGACAGACGACACATTTGCTGGCTTACACCTAGCCTATGAAGTGAAAAAACTCATGTATGCCTCTACTTTCTACTTCTACTATCTACATTTTTTTTTCATGCTCTGGCTTTGTCTGCCTCTTTCTTCCTCTTCTTTGGTATGTTTAGAATAATAGCCCTCTTATACCAACTGGTACCACTATTATCTTTCACAATGACTAGATACTTATTAAAATGGAATAACCCGTTTATTTACATCCTAAGCCAAAGTCACACGAGGTTTTCGTCGTAACTTCAACACTGCAGACGGAATTTCGTCGCAAAAGTGGTCGCTTTTTGCCATAAAAATCAACCAATGATCGATTAATCCCACTCAATTAGGCATATATGTCAGAAAGATAG-CAATTAATTTTTTCTTAAAAACAAGAACTTTTAAAGCAAAAGAATTGATATATAACACACAGTTTTGCGATTTCAAAATCTCACTCGCGGTTTCATTTTCGATTAAATCAATTTTAATTTCATGAAATAACAATTTACGATTTTATAAATAGAAGCTTTTGTGTTTATTTTGATTTTTATAAAAACACTTTCGATGGCTATTACTAATAAATAAAAAGTATTTCTACATAAATTTTAAAAAAATAATCGATTCATAAATTTAAAAACAATAATCGCTACATTTTAAAAGTAATCACTACATA---AAAAAAATAATTGCTTCCTAATTAAAAAAAATCGCTCCATAAAAAAGTAATTACTACATATTTTTTAAAGTGATCAT----
Nreclusus_Noland_N1051 ---------------------------------------------------------------------------------------------------------------------------------------------------------------------------------------------------------------------------------------------------------------------------------------------------------------------------------------------------------AGAAATGACAGTTAAAATGAAAGAGGCAAATTAAAAAAGACGTTTCCTTGTGATTATTTCTTATTT------------CAAATTTAATATATAATCAAAT--GGGGGGGCTTCGTTCTCAACTGTCTGTTGACTTATGTCGGTGGGGGGGGGAATAAATAAAATCTGAGGATCGCTTTAATATATGCAGTAATTAATCATTGTTTCCCCGTGAAATTCCAATTTCATTCTCATATTTTGTGAAAAGAACC-AAAAAAAGTGTTGCTTTGCTTGTTTTTGTTTCTTGTGCTGGCACCTCACAATTTTCCACGTTGAAATGCGCGTTTCTAGTGTGTGCGTGTGCGCGTGCGTGTGGTTGTTTTGCACATCCTGTTATCACTTCTGGCCCCTTTCTCCTGTTTCTTTCCAGCCCGCTGGCTAACACAACGCACGGCGCCAGGACAGACGACACATTTGCTGGCTTACACCTAGCCTATGAAGTGAAAAAACTCATGTATGCCTCTACTTTCTACTTCTACTATCTACATTTTTTTTTCATGCTCTGGCTTTGTCTGCCTCTTTCTTCCTCTTCTTTGGTATGTTTAGAATAATAGCCCTCTTATACCAACTGGTACCACTATTATCTTTCACAATGACTAGATACTTATTAAAATGGAATAACCCGTTTATTTACATCCTAAGCCAAAGTCACACGAGGTTTTCGTCGTAACTTCAACACTGCAGACGGAATTTTGTCGCAAAAGTGGTCGCTTTTTGCCATAAAAATCAACCAATGGTCGATTAATCCCACTCATTTAGGCATATATGTCAGAAAGATAG-CAATTAATTTTTTCTTAAAAACAAGAACTTTTAAAGCAAAAGAATTGATATATAACACACAGTTTTGCGATTTCAAAATCTCACTCGCGGTTTCATTTTCGATTAAATCAATTTTAATTTCATGAAATAACAATTTACGATTTTATAAATAGAAGCTTTTGTGTTTATTTTGATTTTTATAAAAACACTTTCGATGGCTAT-----------------------------------------------------------------------------------------------------------------------------------------------------------------------------------------
Nreclusus_Smokemont_N1020 TGTTGCTATTACACGTACGCAAGCAACATAATTTTCCTTTCTTTTTCTTTCGTATTTTATTGAGTGTGAAAGTTGTAGAGAAAATTCTCAAATTTACTGTATTTCTATAAATATTCTTAATAAATTATTATTGACACCATTTTTATTGTATACTACGTGCCGATCTCATCACTTGATTTGAAAACAGGGCAATTTATCAAATTATTTCTTATGGACTTTGATAATAAATTAGATTTATCTAAATTGGTCGTTTGTTGACAAAGTCTGTGGTACGTAACTAAACAAACTAACAGAAAGAAAATGGACACTTGTATTTATATTTTTTATTGGAATTGTCAAAATGTAAGAAATGACAGTTAAAATGAAAGAGGCAAATTAAAAAAGACGTTTCCTTGTGATTACTTCTTATTTTTATCGTTATTTCTAATTTAATATATAATCAAAT-GGGGGGGGCTTCGTTCTCAACTGTCTGTTGACTTATGTCGGTGGGGGGGGGAATAAATAAAATCTGAGGATCGCTTTAATATATGCAGTAATTAATCATTGTTTCCCCGTGAAATTCCAATTTCATTCTCATATTTTGTGAAAAGAACC-AAAAAAAGTGTTGCTTTGCTTGTTTTTGTTTCTTGTGCTGGCACCTCACAATTTTCCACGTTGAAATGCGCGTTTCTAGT------GTGTGCGCGTGCGTGTGGTTGTTTTGCACATCCTGTTATCACTTCTGGCCCCTTTCTCCTGTTTCTTTCCAGCCCGCTGGCTAACACAACGCACGGCGCCAGGACAGACGACACATTTGCTGGCTTACACCTAGCCTATGAAGTGAAAAAACTCATGTATGCCTCTACTTTCTACTTCTACTATCTACATTTTTTTTTCATGCTCTGGCTTTGTCTGCCTCTTTCTTCCTCTTCTTTGGTATGTTTAGAATAATAGCCCTCTTATACCAACTGGTACCACTATTATCTTTCACAATGACTAGATACTTATTAAAATGGAATAACCCGTTTATTTACATCCTAAGCCAAAGTCACACGAGGTTTTCGTCGTAACTTCAACACTGCAGACGGAATTTCGTCGCAAAAGTGGTCGCTTTTTGCCATAAAAATCAACCAATGGTCGATTAATCCCACTCAATTAGGCATATATGTCAGAAAGATAG-CAATTAATTTTTTCTTAAAAACAAGAACTTTTAAAGCAAAAGAATTGATATATAACACACAGTTTTGCGATTTCAAAATCTCACTCGCGGTTTCATTTTCGATTAAATCAATTTTAATTTCATGAAATAACAATTTACGATTTTATAAATAGAAGCTTTTGTGTTTATTTTGATTTTTATAAAAACACTTTCGATGGCTATTACTAATAAATAAAAAGTATTTCTACATAAATTTTAAAAAAATAATCGATTCATAAATTTAAAAACAATAATCGCTACATTTTAAAAGTAATCACTACATA---AAAAAAATAATTGCTTCCTAATTAATAAAAATCGCTCCATAAAAAAGTAATAACTACATATTTTTTAAAGTGACCATTAGA
Nroanensis_N_CarversGap_N928 TGTTGCTATTACACGTACGCAAGCAAGATAATTTTCCTTTCTTTTTATTTCGTGTTTTATTGAGTGTGAAAGTTGTAGTGAAAATTCTCAGATATACTGTATTTCTATAAATATTCTTAATAAGTTCTCATTGACAGCACTTTTATTGTATACTACGTGCCGATCTCATCACTTGATTTGAGAACAGTGCAATTTACCAAATTATTTCTTACGGACTTCGATAACAGATTAGATTTATCTAAATCAGTCGCGTGTTGACAAAGTCTGTGGGACGTAATTAAACAAACTAACAGAAAGAAAATAAACACTTGCATTTATATTTTTTATTGGAATTGTCGAAATGTAAGAAATGACAGTTAAAGTGAAAGAGGTAAATTAAAAAAGACGTTTCCTTGTGTTTATTTC-TTTTTTTATCGTCATTTCTAATTTAATATATAATCAAATGGGAGGGGGATTCGTTCTTAACTGTCTGTCGACTTATGTCGAT--AAAAAAAAACAGATAAAATCTGAGAATCGCTTTAATATATGCAGTAATTAATCGTTGTTTCCCCGTGAAATTCCAATTTCATTCTCATATTTTGTGAAAAGAACC-AAAAAAAGTGTTGCTTTGCTTGTTTTTGTTTCTTGTGCTGGCACCTCACAATTTTCCACGTCGAAATGCGCGTTTCTAGTGTG------TGCGCGTGCGTGTGGTTGTTTTGCACATCCTGTTATCACTTCTGGCCCCTTTCTCCTGTTTCTTTCCAGCCCGCTGGCTAACACAACGCACGGCGCCAGGACAGACGACACATTTGCTGGCTTACACCTAGCCTATGAAGTGAAAAAACTCATGTATGCCTCTACTTTCTACTTCTACTATCTACATTTTTCTTTCATGCTCTGGCTTTGTTTGCCTCTTTCTTCCTCTTCTTTGGTATGTTTAGAATAATAGCCCTCTTATACCAACTGGTACC------ATCTTTCACAATGACTATATACTTATTAAAATGGAATAACCCGTTTATTTACATCCCAAACCAAAGTCGCACGAGATTTTCGTCGCAGCTTCGACACTGCAGACGGAATTTCGTCGCAAAAGTGGTCGCTTTCTGCCGTAAGAATCAACCGATGATCAATTAATCCCACTCAATTAAGCACATATATCAGAAAGACAGCCAAATTAATTATTCTCAAAAAAAAGAACTTTTAAAGCAAAGGAGTTGGTATATAACATACAGTTTCGCGATTTCAGAATCTCACTCGCGGTTTCTTCTTTGATTAAATCAATTTTAACTTCATGAAATAACAATTTACGATTTCATGAATAGAAGCTTTTGTGTTTATTTTAAGTTTTATAAAAAAACTTTCGATAGCTATTACTAATAAATAAAAAGTATCTCTACATAAAGTTTTAAAAAATAATCGATACATAAATTTAAAAACAATAATCGCTGCATTTTAAAAGGAATCGGTACATAAGT-AAAAACCAATTGCTTCCTGATTAAAAAAAATCGCTCCATAAAAAAGTAATTACTACATATTTTTTAAAGTGATCATTAGA
Nsheari_BaldRiver_N1168 TGTTGCTATTACACGTACGCAAGCAACATAATTTTCCTTTCTTTTTCTTTCGCATTTTATTGAGTGTAAAAGTTGTAGAGAAAATTCTCAAATATACTGTATTTCTATAAATATTCTTAATAAATTATTATTGACAACATTTTTATTGTATACTACGTGCCGATCTCATCACTTGATTTGAAAACACGGCAATTTACCAAATTATTTCTTATGGACTTTGATAACAAATTAGATTTATCTTAATTGGTCGTTTGTTGACAAAGTCAGTGGTACGTAACTAAACAAACTAACAGAAAGAAAATGGACACTTGTATTCATATTTTTGATTGGAATTGTCTAAATGTAAGAAATGACAGCTAAAATGAAAGTGGCAAATTAAAAAAGACGTTTCCTTGTGTTTACTTCTTATTT----------------------------------GGGGGGGGGATTCGTTCTTAATTGTGTGTCGACCTATATCGGTGGGGTTGGAGGCAGATAAAATATGAGGATCGCTTTAATATATGCAGTAATTAATCATTGTTTCCCCGTGAAATTCCAATTTCATTCTCATATTTTGTGAAAAGAACC-AAAAAAAGTGTTGCTTTGCTTGTTTTTGTTTCTTGTGCTGGCACCTCACAATTTTCCACGTTGAAATGCGCGTTTCTAGTGTGTGCGTGTGCGCGTGCGTGTGGTTGTTTTGCACATCCTGTTATCACTTCTGGCCCCTTTCTCCTGTTTCTTTCCAGCCCGCTGGCTAACACAACGCACGGCGCCAGGACAGACGACACATTTGCTGGCTTACACCTAGCCTATGAAGTGAAAAAACTCATGTATGCCTCTACTTTCTACTTCTACTATCTACA-TTTTTTTTTATGCTCTGGCTTTGTTTGCCTCTTTCTTCCTCTTCTTTGGTATGTTTAGAATAATAGCCCTCTTATACCAACTGGTACCACTATTATCTTTCACAATGACTATATACTTATTAAAATGGAATAACCCGTTTATTTACATCCTAAGCCAAAGTCACACGAGGTTTTCGTCGTAACTTCAACACTTCAGGCGGAATTTCGTCGCAAAAGTGGTTGCTTTCTGCCTTAAGAATCAACCATTGATCGAT-----------------------------------------------------------------------------------------------------------------------------------------------------------------------------------------------------------------------------------------------------------------------------------------------------------------------------------------------------------------------------------------------------------------------------------------
Nsheari_Cohutta_N826 TGTTGCTATTACACGTACGCAAGCAACATAATTTTCCTTTCTTTTTCTTTCGCATTTTATTGAGTGTAAAAGTTGTAGAGAAAATTCTCAAATATACTGTATTTCTATAAATATTCTTAATAAATTATTATTGACAACATTTTTATTGTATACTACGTGCCGATCTCATCACTTGATTTGAAAACACGGCAATTTACCAAATTATTTCTTATGGACTTTGATAACAAATTAGATTTATCTAAATGGGTCGTTTGTTGACAAAGTCAGTGGTACGTAACTAAACAAACTAACAAAAAGAAAATGGACACTTGTATTCATATTTTTGATTGGAATTGTCTAAATGTAAGAAATGACAGCTAAAATGAAAGTGGCAAATTAAAAAAGACGTTTCCTTGTGTTTACTTCTTATTT----------------------------------GGGGGGGGGATTCGTTCTTAATTGTGTGTCGACCTATATCGAT---GGGAGGGGCAGATAAAATATGAGGATCGCTTTAATATATGCAGTAATTAATCATTGTTTCCCCGTGAAATTCCAATTTCATTCTCATATTTTGTGAAAAGAACC-AAAAAAAGTGTTGCTTTGCTTGTTTTTGTTTCTTGTGCTGGCACCTCACAATTTTCCACGTTGAAATGCGCGTTTCTAGTGTGTGCGTGTGCGCGTGCGTGTGGTTGTTTTGCACATCCTGTTATCACTTCTGGCCCCTTTCTCCTGTTTCTTTCCAGCCCGCTGGCTAACACAACGCACGGCGCCAGGACAGACGACACATTTGCTGGCTTACACCTAGCCTATGAAGTGAAAAAACTCATGTATGCCTCTACTTTCTACTTCTACTATCTACA---TTTTTTTATGCTCTGGCTTTGTTTGCCTCTTTCTTCCTCTTCTTTGGTATGTTTAGAATAATAGCCCTCTTATACCAACTGGTACCACTATTATCTTTCACAATGACTATATACTTATTAAAATGGAATAACCCGTTTATTTACATCCTAAGCCAAAGTCACACGAGGTTTTCGTCGTAACTTCAACACTTCAGGCGGAATTTCGTCGCAAAAGTGGTTGCTTTCTGCCTTAAGAATCAACCATTGATCGATTAATCCCACTCAATTAAGCATATATGTCAGAAAGATAGCCATATTAATTATTTCTGAAAAAAATAACTTTTAAAGCAAAAGAGTTGGTATATAACACACAGTTTTGCGTTTTCAAAATCTCACTCGCGGTTTCTTTTTTAATTAAATAAATTTTAACTTCATGAAATAACAATTTACGATTTTATGAATAGAAGCTTTTGTGTTTATTTTAA-TTTTATAAAACCTCTTTCGATAGCTATTACTAATAAATGAAAAGTATCTCTGCATAAATTTTTAAAAAATAATCGATATATAAATTTAAAAACAATAATCGCTACATTTTAAAAGTAATCACTATATAAATAAAAAAGTAATTGCTTCCTAATTAAAAAAAATCGCTCCATAAAAAAGTAATTACTACATATTTTTTAAAGTGATCATTAGA
Nsheari_JoyceKilmer_N092 -------------CGTACGCAAGCAACATAATTTTCCTTTCTTTTTCTTTCGCATTTTATTGAGTGTAAAAGTTGTAGAGAAAATTCTCAAATATACTGTATTTCTATAAATATTCTTAATAAATTATTATTGACAACATTTTTATTGTATACTACATGCCGATCTCATCACTTGATTTGAAAACACGGCAATTTACCAAATTATTTCTTATGGACTTTGATAACAAATTAGATTTATCTAAATTGGTCGTTTGTTGACAAAGTCAGTGGTACGTAACTAAACAAACTAACAGAAAGAAAATGGACACTTGTATTCATATTTTTGATTGGAATTGTCTAAATGTAAGAAATGACAGCTAAAATGAAAGTGGCAAATTAAAAAAGACGTTTCCTTGTGTTTACTTCTTATTT----------------------------------GGGGGGGGGATTCGTTCTTAATTGTGTGTCGACCTATGTCGGT-GGGGGGGGGGCAGATAAAATATGAGGATCGCTTTAATATATGCAGTAATTAATCATTGTTTCCCCGTGAAATTCCAATTTCATTCTCATATTTTGTGAAAAGAACC-AAAAAAAGTGTTGCTTTGCTTGTTTTTGTTTCTTGTGCTGGCACCTCACAATTTTCCACGTTGAAATGCGCGTTTCTAGTGTGTGCGTGTGCGCGTGCGTGTGGTTGTTTTGCACATCCTGTTATCACTTCTGGCCCCTTTCTCCTGTTTCTTTCCAGCCCGCTGGCTAACACAACGCACGGCGCCAGGACAGACGACACATTTGCTGGCTTACACCTAGCCTATGAAGTGAAAAAACTCATGTATGCCTCTACTTTCTACTTCTACTATCTACA--TTTTTTTTATGCTCTGGCTTTGTTTGCCTCTTTCTTCCTCTTCTTTGGTATGTTTAGAATAATAGCCCTCTTATACCAACTGGTACCACTATTATCTTTCACAATGACTATATACTTATTAAAATGGAATAACCCGTTTATTTACATCCTAAGCCAAAGTCACACGAGGTTTTCCTCGTAACTTCAACACTTCAGGCGAAATTTCGTTTCAAAAGTGGTTGCTTTCTGCCTTAAGAATCAACCATTAATCGATTAATCCCACTCAATTAAGCATATATGTCAGAAAGATAGCCAAATTAATTATTTCTGAAAAAAAGAACTTTTAAAGCAAAAGAGTTGGTATATAACACACAGTTTTGCGTTTTCAAAATCTCACTCGCGGTTTCTTTTTTAATTAAATAAATTTTAACTTCATGAAATAACAATTTACGATTTTATGAATAGAAGCTTTTGTGTTTATTTTAA-TTTTATAAAACCTCTTTCGATAGCTATTACTGATAAATGAAAAGTATCTCTGCATAAATTTTTAAAAAATAATCGATATATAAATTTAAAAACAATAATCGCTACATTTTAAAAGTAATCACTACATAAATAAAAAAGTAATTGCTTCCTAATTAAAAAAAATCGCTCCATTAAAAAGTAATTACTACATATTTTTTAAAGTGATCATTAGA
Nsilvanus_Elijay_N395 ----------------------GCAACAGAATTTTCCTTTCTTTTTCTTTCGTATTTTATTGAGTGTGAAAGTTGCAGAGAAAATTCTCGAATATACTGTATTTCTATAAATATTCTTAATAAATTCTTATTGACGACACTTTTATTGTATACTACGTGCCGATCTCATCACTTGATTTGAAAACAGTGCAATTTACCAAATTATTTCTTATGAACTTTGATAACAAATTAGATTTATCTAAATTAGTTACTTGTTGACAAAGACTGTGGTACGTAATTAAACAAACTAACAGAAAGAAAATAAACA-TTGTATTTATA-TTTTTATTGGAATTGTCAAAATGTAAGAAATGACAGCTAAAATGAAAGAGGCAAATTAACAAAGACGTTTCCTTGTGTTTATTCTTTTTTTTTATCGTCATTTCTAATTTAATATATAATCAAAT--GGGGGGGATTCGTTCTTAACTGTCTGTCGACCTATGTCGGTGGGGGGGAGAACAGATAAAATCTGAGGATCGCTTTAATATATGCAGTAATTAATCATTGTTTCCCCGCGAAATTCCAATTTCATTCTCATATTTTGTGAAAAGAACCAAAAAAAAATGTTGCTTTGCTTGTTTTTGTTTCTTGTGCTGGCACCTCACAATTTTCCACGTTGAAATGCGCGTTTCTAGTGTG------TGCGCGTGCGTGTGGTTGTTTTGCACATCCTGTTATCACTTCTGGCCCCTTTCTCCTGTTTCTTTCCAGCCCGCTGGCTAACACAACGCACGGCGCCAGGACAGACGACACATTTGCTGGCTTACACCTAGCCTATGAAGTGAAAAAACTCATGTATGCCTCTACTTTCTACTTCTACTATCTACA-TTTTTTTTCATGCTCTGGCTTTGTTTGCCTCTTTCTTCCTCTTCTTTGGTATGTTTAGAATAATAGCCCTCTTATACCAACTGGTACCACTATTATCTTTCACAATGACTATATACTTATTAAAATGGAATAACCCGTTTATTTACATCCTAAACCAAAATCGCTCGAGATTTTCGTCGTAACTTCAACACTGCAGACGGAATTTCGTCGCAAAAGTGGTCGCTTTCTGCCATAAGAATCAACCAATGATCCATTAATTCCACTCAATTAAGCATATATGTCAGAAAGATAGCCAAATTAATTATTCTTAAAAAAAAGAACTTTTTAAGCAAAGGAGTTGGTATATAACATACAGTTTTGCGATTTCAAAGTCTCACTCGCGGTTTCTTTTTTGATTAAATCAATTTTAACTTCATGAAATAACAATTTACGATTTTATGAATAGAAGCTTTTGTGTTTATTTTAAGTTTTATAAA-----------------------------------------------------------------------------------------------------------------------------------------------------------------------------------------------------------
Nsilvanus_GermanyCove_N1017 TGTTGCTATTATACGTACCCAAGCAACATAATTTTCCTTTCT----------TATTTTATTGAGTGTGAAAGTTGCAGAGAAAATTCTCGAATATACTGTATTTCTATAAATATTCTTAATAAATTCTTATTGACGACACTTTTATTGTATACTACGTGCCGATCTCATCACTTGATTTGAAAACAGTGCAATTTACCAAATTATTTCTTATGGACTTTGATGACAAATTAGATTTATCTAAATTAGTTACTTGTTGACAAAGGCTGTGGTACGTAATTAAACAAACTAACAGAAAGAAAATAAACA-TTGTATTTATATTTTTTATTGGAATTGTCAAAATGTAAGAAATGACAGCTAAAATGAAAGAGGCAAATTAACAAAGACGTTTCCTTGTGTTTATTTCTTTTTTTTATCGTCATTTCTAATTTAATATATAATCAAATGGAGGGGGGATTCGTTCTTAACTGTCTGTCGACCTATGTCGGTGGGGGGGAGGACAGATAAAATCTGAGGATCGCTTTAATATATGCAGTAATTAATCATTGTTTCCCCGTGAAATTCCAATTTCATTCTCATATTTTGTGAAAAGAACCAAAAAGAAGTGTTGCTTTGCTTGTTTTTGTTTCTTGTGCTGGCACCTCACAATTTTCCACGTTGAAATGCGCGTTTCTAGTGTG------TGCGCGTGCGTGTGGTTGTTTTGCACATCCTGTTATCACTTCTGGCCCCTTTCTCCTGTTTCTTTCCAGCCCGCTGGCTAACACAACGCACGGCGCCAGGACAGACGACACATTTGCTGGCTTACACCTAGCCTATGAAGTGAAAAAACTCATGTATGCCTCTACTTTCTACTTCTACTATCTACATTTTTTTTTCATGCTCTGGCTTTGTTTGCCTCTTTCTTCCTCTTCTTTGGTATGTTTAGAATAATAGCCCTCTTATACCAACTGGTACCACTATTATCTTTCACAATGACTATATACTTATTAAAATGGAATAACCCGTTTATTTACAT-CTAAACCAAAGTCGCACGAGATTTTCGTCGTAACTTCAACACTGCAGACGGAATTTCGTCGCAAAAGTGGTCGCTTTCTGCCATAAGAATCAACCAATGATCCATTAATTCCACTCAATTAAGCATATATGTCAGAAAGATAGCCAAATTAATTATTCTTAAAAAAAAGAACTTTTAAAGCAAAGGAGTTGGTATATAACATACCGTTTCGCGATTTCAAAATCTCACTCGCGGTCTCTTTTTTGATTAAATCAATTTTAACTTCATGAAATAACAATTTACGATTTTATGAATAGAAGCTTTTGTGTTTATTTTAAGTTTTATAAAAACACTTTCGATAGCTATTACTAATAAATAAAAAGTATCTCTACATAAATTTTTAAAAAATAATCGATACATAAATTTAAAAACAACAATAGCTGCATTTTAAAAGTAATCAGTACATAAATAAAAAACTAATTGCTTCCTAATTAAAAAAAATCACTCCATAAAAAAGTAATTATTACATA-TTTTTAAAGTAAATATTAGA
Nsilvanus_HeboMtn_N1029 TGTTGCTATTATACGTACCCAAGCAACAGAATTTTCCTTTCTTTTTCTTTCGTATTTTATTGAGTGTGAAAGTTGCAGAGAAAATTCTCGAATATACTCTATTTCTATAAATATTCTTAATAAATTCTTATTGACGACACTTTTATTGTATACTACGTGCCGATCTCATCACTTGATTTGAAAACAGTGCAATTTACCAAATTATTTCTTATGAACTTTGATAACAAATTAGATTTATCTAAATTAGTTACTTGTTGACAAAGACTGTGGTACGTAATTAAACAAACTAACAGAAAGAAAATAAACA-TTGTATTTATATTTTTTATTGGAATTGTCAAAATGTAAGAAATGACAGCTAAAATGAAAGAGGGAAATTAACAAAGACGTTTCCTTGTGTTTATTTCTTTTTTTTATCGTCATTTCTAATTTAATATATAATCAAATGGGGGGGGGATTCGTTCTTAACTGTCTGTCGACCTATGTCGGT--GGGGGGGGACAGATAAAATCTGAGGATCGCTTTAATATATGCAGTAAT-AATCATTGTTTCCCCGTGAAATTCCAATTTCATTCTCATATTTTGTGAAAAGAACCAAAAAAAAATGTTGCTTTGCTTGTTTTTGTTTCTTGTGCTGGCACCTCACAATTTTCCACGTTGAAATGCGCGTTTCTAGTGTG------TGCGCGTGCGTGTGGTTGTTTTGCACATCCTGTTATCACTTCTGGCCCCTTTCTCCTGTTTCTTTCCAGCCCGCTGGCTAACACAACGCACGGCGCCAGGACAGACGACACATTTGCTGGCTTACACCTAGCCTATGAAGTGAAAAAACTCATGTATGCCTCTACTTTCTACTTCTACTATCTACATTTTTTTTTCATGCTCTGGCTTTGTTTGCCTCTTTCTTCCTCTTCTTTGGTATGTTTAGAATAATAGCCCTCTTATACCAACTGGTACCACTATTATCTTTCACAATGACTATATACTTATTAAAATGGAATAACCCGTTTATTTACATCCTAAACCAAAATCGCACGAGATTTTCGTCGTAACTTCAACACTGCAGACGGAATTTCGTCGCAAAAGTGGCCGCTTTCTGCCATAAGAATCAACCAATGATCCATTAATTCCACTCAATTAAGCATATATGTCAGAAAGATAGCCAAATTAATTATTCTTAAAAAAAAGAACTTTTTAAGCAAAGGAGTTGGTATATAACATACAGTTTTGCGATTTCAAAATCTCACTCGCGGTTTCTTTTTTGATTAAATCAATTTTAACTTCATGAAATAACAATTTACGATTTTATGAATAGAAGCTTTTGTGTTTATTTTAAGTTTTATAAAAACACT---------TATTACTAATAAATAAAAAGTATCTCTACATAAATTTTTAAAAAATAATCGATACATAAATTTAAAAACAATAATAGCTGCATTTTAAAAGTAATCAGTACATAAATAAAAAACTAATTGATTCCTAATTAAAAAAAATCGCTCCATAAAAAAGTAATTACTACATA---------------------
Nstupkai_BlowholeWOS_N285 --------------------------------------------------------------AGTGTGAAAGTGGTAGAGAAAATTCTCAAATGTACTGTATTTCTATAAATATTCTTAATAAATTATTATTGACACCATTTTTATTGTATACTACGTGCCGATCTCATCACTTGATTTGAAAACAGGGCAATTTATCAAATTATTTCTTATGGACTTTGATAATAAATTAGATTTATCTAAATGGGTCGTTTGTTGACAAAATCTGTGGTACGTAACTAAACAAACTAACAGAAAGAAAATGGACACTTGTATTTATATTTTTTATTGGAATTGTCAAAATGTAAGAAATGAGAGTTTAAATGAAAGAGGCAAATTAAAAAAGACGTTTCCTTGCGATTACTTCTTATTT------------CTAATTTAATATATAATCAAATGGGGGGGGGCTTCGTTCTCAACTGTCTGTTGACTTATGTCGGTGGGGGGGGGAATAAATAAAATCTGAGGATCGCTTTAATATATGCAGTAATTAATCATTGTTTCCCCGTGAAATTCCAATTTCATTCTCATATTTTGTGAAAAGAACC-AAAAAAAGTGTTGCTTTGCTTGTTTTTGTTTCTTGTGCTGGCACCTCACAATTTTCCACGTTGAAATGCGCGTTTCTAGTGTGTGCGTGTGCGCGTGCGTGTGGTTGTTTTGCACATCCTGTTATCACTTCTGGCCCCTTTCTCCTGTTTCTTTCCAGCCCGCTGGCTAACACAACGCACGGCGCCAGGACAGACGACACATTTGCTGGCTTACACCTAGCCTATGAAGTGAAAAAACTCATGTATGCCTCTACTTTCTACTTCTACTATCTACATTTTTTTTTCATGCTCTGGCTTTGTCTGCCTCTTTCTTCCTCTTCTTTGGTATGTTTAGAATAATAGCCCTCTTATACCAACTGGTACCACTATTATCTTTCACAATGACTAGATACTTATTAAAATGGAATAACCCGTTTATTTACATCCTAAGCCAAAGTCACACGAGGTTTTCGTCGTAACTTCAACACTGCAGACGGAATTTCGTCGCAAAAGTGGTCGCTTTTTGCCATAAAAATCAACCAATGATCGATTAATCCCACTCAATTAGGCATATATGTCAGAAAGATAGCCAATTAATTTTTTCTTAAAAACAAGAACTTTTAAAGCAAAATAATTGGTATATAACACACAGTTTTGCGATTTCAAAATCTCACTCGCGGTTTCATTTTCGATTAAATCAATTTTAATTTCATGAAATAACAATTTACGATTTTACAAATAGAAGCTTTTGTGTTTATTTTGATTTTTATAAAAACACTTTCGATGGCTATTACTAATAAATAAAAAGTATTTCTACATAAATTTTAAAAAAATAATCGATTCATAAATTTAAAAACAATAATCGCTACAT---------------------------------------------------------------------------------------------------------
Nstupkai_Blowing_N356 TGTTGCTATTACACGTACGCAAGCAACATAATTTTCCTTTCTTTTTCTTTCGAATTTTATTGAGTGTGAAAGTGGTAGAGAAATTTCTCAAATATACTGTATTTCTATAAATATTCTTAATAAATTATTATTGACACCATTTTTATTGTATACTACGTGCCGATCTCATCACTTGATTTGAAAACAGGGCAATTTATCAAATTATTTCTTATGGACTTTGATAATAAATTAGATTTATCTAAATGGGTCGTTTGTTGACAAAGTCTGTGGTACGTAACTAAACAAACAAACAGAAAAAAAATGGACACTTGTATTTATATTTTTTATTGGAATTGTCAAAATGCAAGAAATGAGAGTTTAAATGAAAGAGGCAAATTAAAAAAGACGTTTCCTTGCGATTACTTCTTATTT------------CTAATTTAATATATAATCAAAT--GGGGGGGCTTCGTTCTCAACTGTCTGTTGACTTATGTCGG-GGGGGGGGGAATAAATAAAATCTGAGGATCGCTTTAATATATGCAGTAATTAATCATTGTTTCCCCGTGAAATTCCAATTTCATTCTCATATTTTGTGAAAAGAACCAAAAAAAAGTGTTGCTTTGCTTGTTTTTGTTTCTTGTGCTGGCACCTCACAATTTTCCACGTTGAAATGCGCGTTTCTAGTGTGTGCGTGTGCGCGTGCGTGTGGTTGTTTTGCACATCCTGTTATCACTTCTGGCCCCTTTCTCCTGTTTCTTTCCAGCCCGCTGGCTAACACAACGCACGGCGCCAGGACAGACGACACATTTGCTGGCTTACACCTAGCCTATGAAGTGAAAAAACTCATGTATGCCTCTACTTTCTACTTCTACTATCTACATTTTTTTTTCATGCTCTGGCTTTGTCTGCCTCTTTCTTCCTCTTCTTTGGTATGTTTAGAATAATAGCCCTCTTATACCAACTGGTACCACTATTATCTTTCACAATGACTAGATACTTATTAAAATGGAATAACCCGTTTATTTACATCCTAAGCCAAAGTCACACGAGGTTTTCGTCGTAACTTCAACACTGCAGACGGAATTTCGTCGCAAAAGTGGTCGCTTTTTGCCATAAAAATCAACCAATGATCGATTAATCCCACTCAATTAGGCATATATGTCAGAAAGATAGCCAATTAATTTTTTCTTAAAAACAAGAACTTTTAAAGCAAAAGAATTGATATATAACACACAGTTTTGCGATTTCAAAATCTCACTCGCGGTTTCATTTTTGATTAAATCAATTTTAATTTCATGAAATAACAATTTACGATTTTATAAATAGAAGCTTTTGTGTTTATTTTGATTTTTATAAAAACACTTTCGATGGCTATTACTAATAAATAAAAAGTATTTCTACATAAATTTTAAAAAAATAATCGATTCATAAATTTAAAAACAATAATCGCTACATTTTAAAAGTAATCACTACATA---AAAAAAATAATTGCTTCCTAATTTAAAAAAATCGCTGCATAAAAAAGTAATTACTACAGATTTTTTAAAGTGACCATTAGA
Nstupkai_LittleRiver_N293 ------------------------------------------------------------------------------------------------------------------------------------------------------------------------------------------------------------------------------------------------------------------------------------------------AACAGAAAAAAAATGGACACTTGTATTTATATTTTTTATTGGAATTGTCAAAATGCAAGAAATGAGAGTTTAAATGAAAGAGGCAAATTAAAAAAGACGTTTCCTTGCAATTACTTCTTATTT------------CTAATTTAATATATAATCAAATGGGGGGGGGCTTCGTTCTCAACTGTCTGTTGACTTATGTCGGTGGGGGGGGGAATAAATAAAATCTGAGGATCGCTTTAATATATGCAGTAATTAATCATTGTTTCCCCGTGAAATTCCAATTTCATTCTCATATTTTGTGAAAAGAACCAAAAAAAAGTGTTGCTTTGCTTGTTTTTGTTTCTTGTGCTGGCACCTCACAATTTTCCACGTTGAAATGCGCGTTTCTAGTGTGTGCGTGTGCGCGTGCGTGTGGTTGTTTTGCACATCCTGTTATCACTTCTGGCCCCTTTCTCCTGTTTCTTTCCAGCCCGCTGGCTAACACAACGCACGGCGCCAGGACAGACGACACATTTGCTGGCTTACACCTAGCCTATGAAGTGAAAAAACTCATGTATGCCTCTACTTTCTACTTCTACTATCTACATTTTTTTTTCATGCTCTGGCTTTGTCTGCCTCTTTCTTCCTCTTCTTTGGTATGTTTAGAATAATAGCCCTCTTATACCAACTGGTACCACTATTATCTTTCACAATGACTAGATACTTATTAAAATGGAATAACCCGTTTATTTACATCCTAAGCCAAAGTCACACGAGGTTTTCGTCGTAACTTCAACACTGCAGACGGAATTTCGTTGCAAAAGTGGTCGCTTTTTGCCATAAAAATCAACCAATGATCGATTAATCCCACTCAATTAGGCATATATGTCAGAAAGATAGCCAATTAATTTTTTCTTAAAAACAAGAACTTTTAAAGCAAAAGAATTGGTATATAACACACAGTTTTGCGATTTCAAAATCTCACTCGCGGTTTCATTTTCGATTAAATCAATTTTAATTTCATGAAATAACAATTTACGATTTTATAAATAGAAGCTTTTGTGTTTATTTTGATTTTTATAAAAACACTTTCGATGGCTATTACTAATAAATAAAAAGTATTTCTACATAAATTTAAAAAAAATAATCGATTCATAAATTTAAAAACAATAATCGCTACATTTTAAAAGTAATCACTACATAA--AAAAAAATAATTGCTTCCTAATTAAAAAAAATCGCTGCATAAAAAAGTAATTACTACATATTTTTTAAAGTGACCATTAGA
Nstygius_ObeLee_N0656 --------------------------------------------------------------------AAAATTGTAGAGAAAATTATCAGATATAATGTATTTCTATAAATATTCTTAATAAATTCCTATTGACAACACTTTTATTGTGTACTACATGCCGATCTCATCACTTGATTTGAAAACAGTGCAATTTACCAAATTATTTCTTATGGATTTGTATAACAAATTAGATTTATCTAAATTAGTTGCTTGTGGACAAAATCTATGGTACGTAATTAAACAAACTAACAGAAAGAAAATAAACACTTGTATTTATATTTTATATTGAAAATGCCAAAATATAAGAAATGACAGCTAAAATGAAAGAGGTAAATTAAAAAAAACGTCTCCTTTTGTTTACTTTTTATTTTTATCGTCATTTCTAATTTAATATATAATCAAATGGGGGAGGGATTCGTTCTCAACTGTCTGTCTACTTATGTCGGCGGGGGGAAAAATAGATAAAATCTGAGGATTGCTTTAATATATGCAGTAATTAATCCTTGTTTCCCCGTGAAATTCCAATTTCATTCTCATATTTTGTGAAAAGAACCAAAAAAAAGTGTTGCTTTGCTTGTTTTTGTTTCTTGTGCTGGCACCTCACAATTTTCCACGTTGAAATGCGCGTTTCTAGTGTG------TGCGCGTGCGTGTGGTTGTTTTGCACATCCTGTTATCACTTCTGGCCCCTTTCTCCTGTTTCTTTCCAGCCCGCTGGCTAACACAACGCACGGCGCCAGGACAGACGACACATTTGCTGGCTTACACCTAGCCTATGAAGTGAAAAAACTCATGTATGCCTCTACTTTCTACTTCTACTATCTACATTTTTTTTTCATGCCCCGGCTTTGTTTGCCTCTTTCTTCCTCTTCTTTGGTATGTTTAGAATAATAGCCCTCTTATACCAACTGGTACCACTATTATCTTTCACAATGACTATATACTACTTAAAATGGTATAACCCGTTTATTTACATCCTAAGCCAAAGGCACACGAGGTTTTCGTCGCAACTTCAGCACTGCAGACGGAATTTCGTCGCAAAAGTGATCGCTTTTTGCCATAAGAA---GCCAATGATCGATTAATCCCACACAATTAAGCATATATGTCAGAAAGATAGCCAAATCTTTCAC--------------------------------------------------------------------------------------------------------------------------------------------------------------------------------------------------------------------------------------------------------------------------------------------------------------------------------------------------------------------------------------
Nstygius_RavenB_N1022 ----------------------------------------------------TGTTTTATTGAGTGTGAAAATTGTAGAGAAAATTATCAGATATAATGTATTTCTATAAATATTCTTAATAAATTCCTATTGACAACACTTTTATTGTGTACTACATGCCGATCTCATCACTTGATTTGAAAACAGTGCAATTTACCAAATTATTTCTTATGGATTTGTATAACAAATTAGATTTATCTAAATTAGTTGCTTGTGGACAAAATCTATGGTACGTAATTAAACAAACTAACAGACAGAAAATAAACACTTGTATTTATATTTTATATTGAAAATGCCAAAATATAAGAAATGACAGCTAAAATGAAAGAGGTAAATTAAAAAAAACGTCTCCTTTTGTTTACTTTTTATTTTTATCGTCATTTCTAATTTAATATATAATCAAATGGGGGAGGGATTCGTTCTCAACTGTCTGTCTACTTATGTCGGCGGGGGAAAAAATAGATAAAATCTGAGGATTGCTTTAATATATGCAGTAATTAATCCTTGTTTCCCCGTGAAATTCCAATTTCATTCTCATATTTTGTGAAAAGAACCAAAAAAAAGTGTTGCTTTGCTTGTTTTTGTTTCTTGTGCTGGCACCTCACAATTTTCCACGTTGAAATGCGCGTTTCTAGTGTG------TGCGCGTGCGTGTGGTTGTTTTGCACATCCTGTTATCACTTCTGGCCCCTTTCTCCTGTTTCTTTCCAGCCCGCTGGCTAACACAACGCACGGCGCCAGGACAGACGACACATTTGCTGGCTTACACCTAGCCTATGAAGTGAAAAAACTCATGTATGCCTCTACTTTCTACTTCTACTATCTGCATTTTTTTTTCATGCCCCGGCTTTGTTTGCCTCTTTCTTCCTCTTCTTTGGTATGTTTAGAATAATAGCCCTCTTATACCAACTGGTACCACTATTATCTTTCACAATGACTATATACTACTTAAAATGGTATAACCCGTTTATTTACATCCTAAGCCAAAGGCACACGAGGTTTTCGTCGCAACTTCAGCACTGCAGACGGAATTTCGTCGCAAAAGTGATCGCTTTTTGCCATAAGAA---GCCAATGATCGATTAATCCCACACAATTAAGCATATATGTCAGAAAGATAGCCAAATCTTTCACTCTTAAAAAAAAGAACTTTTAAAGCAAAAGAATTGGTATATAGCACACAGTTTTACGATTTCAAAATGTCACTCGCGGTTTCATTTTTGATTAAATCAATTTTAACTCTACGAAATAACAATTTACGATTTTATGAATAGAAGCTTTTGTGTTTATTTTAA-TTTCATAAACACTCTTT-GATAGCTATTACTAATAAATAAAATATATCTCTATATAAATTT-------------------------------------------------------------------------------------------------------------------------------------------------------
Ntempletoni_BaldMtns_N950 TGTTGCTATTACACGTACCCAAGCAACATAATTTCAATTTCTTTTTATTTCGTGTTTTATTGAGTGTGAAAGTTGCAGAGAAAATTCTCATATATACTGTATTTCTATAAATATTCTTAATAAATTCTTATTGACAACACTTTTATTGTATACTACGTGCCGATCTCATCACTTGATTAAAAAATAGTGCAATTTACCAAATTATTTCTTATGGAC--------CAAATTATTTTTATCTCAATTAGTCGCTTGTTGACAAAGTCTGTCGTACGTAATTAAACAAACTAACAGAAAGAAAATAAACACTTGTATTTATA-TTTTTATTGGAATTGTCGAAACG----------------------AAGAGGCAAATTAAAAAAGACGTTTCCTTGTGTTTATTTCTTTTTTTTATCATCATTTCTAATTTAATATATAATCAAATGGGGGGGGGATTCGTTCTTAACTGTCTGTCGACCTATGTCGGTGGGGGGGGGGAAGGGTAAAATCTGAGGATCGCTTTAATATATGCAGTAATTAATCATTGCTT-CCCGTGAAATTCCAATTTCATTCTCATATTTTGTGAAAAGAACC-AAAAAAAGTGTTGCTTTGCTTGTTTTTGTTTCTTGTGCTGGCACCTCACAATTTTCCACGTTGAAATGCGCGTTTCTAGTGT------------GTGCGTGTGGTTGTTTTGCACATCCTGTTATCACTTCTGGCCCCTTTCTCCTGTTTCTTTCCAGCCCGCTGGCTAACACAACGCACGGCGCCAGGACAGACGACACATTTGCTGGCTTACACCTAGCCTATGAAGTGAAAAAACTCATGTATGCCTCTACTTTCTACTTCTACTATCTACATTTTTTTTTCATGCTCTGGCTTTGTTTGCCTCTTTCTTCCTCTTCTTTGGTATGTTTAGAATAATAGCCCTCTTATACCAACTGGTACCACTATTATCTTTCACAATGACTATATACTTATTAAAAAGGAATAACCCGTTCATTTACATCCTAAGCCAAAGTCACACGAGATTTTCGTCGTA------ACACTGCAGACGGAATTTCGTCGCAAAAGTGTTCGATTTTTGCCATAAGAATCAACCAATGATCAATTAATCCCACTCAATTAAGCATATATGTCAGAAAGATAGCCAAATTAATTATTCTTAAAAAAAAGAACTTTTAATGCAAAAGAGTTTGTATTTAACACACAGTTTCGCGATTTCAAAATCTCACTCGCGGTTTCTTTTTTGATTAAATCAATTTTAACTTCATGAAATAACAATTTACGATTTTATGAATAGAACCTTTTGTGATTATTTTAAGTTTTATAAAAACACTTTCGATAGTTATTACTAATAAATAAAAAGTATCTCTGCGTAAATTTTTTTAAAATAATCGATACATAAATTTAAAAACAATAATCGCTACATTTTAAAAGTAATCACTACATAAATAAAAAAATAATTTCTTCCTAATTAAAAAAAATCGCTCCATAAAAAAGTGATTACTACATATTTTTTAAAGTGATCATTAGA
Ntempletoni_ClarksCreek_N945 ------------------------------------------------------TTTTATTGAGTGTGAAAGTTGCAGAGAAAATTCTCATATATACTGTATTTCTATAAATATTCTTAATAAATTCTTATTGACAACACTTTTATTGTATACTACGTGCCGATCTCATCACTTGATTTGAAAACAGTGCAATTTACCAAATTATTTCTTATGGAC--------CAAATTAGTTTTATCTCAATTAGTCGCTTGTTGACAAAGTCTGTCGTACGTAATTAAACAAACTAACAGAAAGAAAATAAACACTTGTATTTATA-TTTTTATTGGAATTGTCGAAACG----------------------AAGAGGCAAATTAAAAAAGACGTTTCCTTGTGTTTATTTCTTTTTTTAATCATCATTTCTAATTTAATATATAATCAAATGGGGGGGGGATTCGTTCTTAACTGTCTGTCGACCTATGTCGGT-GGGGGGGGGACAGGTAAAATCTGAGGATCGCTTTAATATATGCAGTAATTAATCATTGCTT-CCCGTGAAATTCCAATTTCATTCTCATATTTTGTGAAAAGAACC-AAAAAAAGTGTTGCTTTGCTTGTTTTTGTTTCTTGTGCTGGCACCTCACAATTTTCCACGTTGAAATGCGCGTTTCTAGTGT------------GTGCGTGTGGTTGTTTTGCACATCCTGTTATCACTTCTGGCCCCTTTCTCCTGTTTCTTTCCAGCCCGCTGGCTAACACAACGCACGGCGCCAGGACAGACGACACATTTGCTGGCTTACACCTAGCCTATGAAGTGAAAAAACTCATGTATGCCTCTACTTTCTACTTCTACTATCTACATTTTTTTTTCATGCTCTGGCTTTGTTTGCCTCTTTCTTCCTCTTCTTTGGTATGTTTAGAATAATAGCCCTCTTATACCAACTGGTACCACTATTATCTTTCACAATGACTATATACTTATTAAAAAGGAATAACCCGTTCATTTACATCCTAAGCCAAAGTCACACGAGATTTTCGTCGTA------ACACTGCAGACGGAATTTCGTCGCAAAAGTGGTCGATTTTTGCCATAAGAATCAACCAATGATCAATTAATCCCACTCAATTAAGCATATATGTCAGAAAGATAGCCAAATTAATTATTCTTAAAAAAAAGAACTTTTAATGCAAAAGAGTTTGTATTTAACACACAGTTTCGCGATTTCAAAATCTCACTCGCGGTTTCTTTTTTGATTAAATCAATTTTAACTTCATGAAATAACAATTTACGATTTTATGAATAGAACCTTTTGTGATTATTTTAAGTTTTATAAAAACACTTTCGATAGTTATTACTAATAAATAAAAAGTATCTCTGCGTAAATTTTTTTAAAATAATCGATACATAAATTTAAAAACAATAATCGCTACATTTTAAAAGTAATCACTACATAAATAAAAAAGTAATTTCTTCCTAATTAAAAAAAATCGCTCCATAAAAAAGTGATTACTACATATTTTTTAAAGTGATCATTAGA
Ntempletoni_ScronceCreekRd_N1223 TGTTGCTATTACACGTACCCAAGCAACATAATTTCAATTTCTTTTTATTTCGTGTTTTATTGAGTGTGAAAGTTGCAGAGAAAATTCTCATATATACTGTATTTCTATAAATATTCTTAATAAATTCTTATTGACAACACTTTTATTGTATACTACGTGCCGATCTCATCACTTGATTTGAAAACAGTGCAATTTACCAAATTATTTCTTATGGAC--------CAAATTATTTTTATCTCAATTAGTCGCTTGTTGACAAAGTCTGTCGTACGTAATTAAACAAACTAACAGAAAGAAAATAAACACTTGTATTTATA-TTTTTATTGGAATTGTCGAAACG----------------------AAGAGGCAAATTAAAAAAGACGTTTCCTTGTGTTTATTTCTTTTTTTAATCATCATTTCTAATTTAATATATAATCAAATGGGGGGGGGATTCGTTTTTAACTGTCTGTCGACCTATGTCGGT-GGGGGGGGGACAGGTAAAATCTGAGGATCGCTTTAATATATGCAGTAATTAATCATTGCTT-CCCGTGAAATTCCAATTTCATTCTCATATTTTGTGAAAAGAACC-AAAAAAAGTGTTGCTTTGCTTGTTTTTGTTTCTTGTGCTGGCACCTCACAATTTTCCACGTTGAAATGCGCGTTTCTAGTGT------------GTGCGTGTGGTTGTTTTGCACATCCTGTTATCACTTCTGGCCCCTTTCTCCTGTTTCTTTCCAGCCCGCTGGCTAACACAACGCACGGCGCCAGGACAGACGACACATTTGCTGGCTTACACCTAGCCTATGAAGTGAAAAAACTCATGTATGCCTCTACTTTCTACTTCTACTATCTACATTTTTTTTTCATGCTCTGGCTTTGTTTGCCTCTTTCTTCCTCTTCTTTGGTATGTTTAGAATAATAGCCCTCTTATACCAACTGGTACCACTATTATCTTTCACAATGACTATATACTTATTAAAAAGGAATAACCCGTTCATTTACATTCTAAGCCAAAGTCACACGAGATTTTCGTCGTA------ACACTGCAGACGGAATTTCGTCGCAAAAGTGGTCGATTTTTGCCATAAGAATCAACCAATGATCAATTAATCCCACTCAATTAAGCATATATGTCAGAAAGATAGCCAAATTAATTATTCTTAAAAAAAAGAACTTTTAATGCAAAAGAGTTTGTATTTAACACACAGTTTCGCGATTTCAAAATCTCACTCGCGGTTTCTTTTTTGATTAAATCAATTTTAACTTCATGAAATAACAATTTACGATTTTATGAATAGAACCTTTTGTGATTATTTTAAGTTTTATAAAAACACTTTCGATAGTTATTACTAATAAATAAAAAGTATCTCTGCGTAAATTTTTTTAAAATAATCGATACATAAATTTAAAAACAATAAAATCTACATTTTAAAAGTAATCACTACATAAATAAAAAAGTAATTTCTTCCTAATTAAAAAAAATCGCTCCATAAAAAAGTGATTACTACATATTTTTTAAAGTGATCATTAGA
Ntennessensis_IndianCave_N052 -----------------------------------------------------------------------------------------------------------------------ATAAGTTCTCATTGACAACACTTTTATTGTATACTACGTGCCGATCTCATCACTTGATTTGAGAACAGTGCAATTTACCAAATTATTTCTTATGGACTTTGATAACAGATTAGATTTATCTAAATTAGTCGCTTGTCGACAAAGTCTGTGGGACGTAATTAAACAAACTAACAGAAAGAAAATAAACACTTGTATTTATATTTTTTATTGGAATTGTCGAAATGTAAGAAATGACAGTTAAAATGAAAGAGGTAAATTAAAAAAGATGTTTCCTTGTGTTTATTTCTTTTTTTTATCGTCATTTCTAATTTAATATATAATCAAATGGGGGGGGGATTCGTTCTTAACTGTCTGTCGACTTATGTCGATAAAAAAAAAAACAGATAAAATCTGAGAATCGCTTTAATATATGCAGTAATTAATCATTGTTTCCCTGTGAAATTCCAATTTCATTCTCATATTTTGTGAAAAGAACCAAAAAAAAGTGTTGCTTTGCTTGTTTTTGTTTCTTGTGCTGGCACCTCGCAATTTTCCACGTTGAAATGCGCGTTTCTAGTGT------------GTGCGTGTGGTTGTTTTGCACATCCTGTTATCACTTCTGGCCCCTTTCTCCTGTTTCTTTCCAGCCCGCTGGCTAACACAACGCACGGCGCCAGGACAGACGACACATTTGCTGGCTTACACCTAGCCTATGAAGTGAAAAAACTCATGTATGCCTCTACTTTCTACTTCTACTATCTACATTTTTTTTTCATGCTCTGGCTTTGTTTGCCTCTTTCTTCCTCTTCTTTGGTATGTTTAGAATAATAGCCCTCTTATACCAACTGGTACCACTATTATCTTTCACAATGACTATATACTTATTAAAATGGAATAACCCGTTTATTTACAT------CCAAAGTCACACGAGATTTTCGTCGTAACTTCAACACTGCAGACTGAATTTCGTCGCAAAAGTGGTAGCTTTCTGCCATAAGAACCATCCCATGATCAATTAATCCCACTCAATTAAGCATATATGTCAGAAAGATAGCCAAATTAATTATTCTTAAAAAAAAGAACTTTTAAAGCAAAGGAGTCGGTATATAACATACAGTTTCGCGATTTCAGAATCTCACTCACGGTTTCTTTTTTGATTAAATCAATTTTAACTTCATGAAATAACAATTTACGATTTTATGAATAGAAGCTTTTGTGTTTATTTTAAGTTTTATAAAAACACTTTCGATAGCTATTACTAATAAATAAAAAGTATCTCTGTATAAATTTTTAAAAAATAATCGATACATAAATTTAAAAACAATAATTGCTGCATTTTAAAAGTAATCAGTACATAAATTAAAAACTAATTGCTTCCTAATTAAAAAAAATCGCTCCATAAAAAAG----------------------------------
Ntennessensis_LittleStony_N645 TGTTGCTATTACACGTACGCAAGCAAGATAATTTTCC--------------------------------------------------------------------------------------TTTCTCATTGACCACACTTTTATTGTATACTACGTGCCGATCTCATCACTTGATTTGAGAACAGTGCAATTTACCAAATTATTTCTTATGGACTTTGATAACAGATTAGATTTATCTAAATTAGTCGCTTGTCGACAAAGTCTGTGGGACGCAATTAAACAAACTAACAGAAAGAAAATAAACACTTGTATTTTTATTTTTTATTGGAATTGTCGAAATGTAAGAAATGACAGTTAAAATGAAAGAGGTAAATTAAAAAAGACGTTTCCTTGTGTTTATTTCTTTTTTTTATCGTCATTTCTAATTTAATATAAAATCAAATGGGGGGGGGATTCGTTCTTAACTGTCTGTCGACTTATGTCGAT--AAAAAAACACAGATAAAATCTGAGAATCGCTTTAATATATGCAGTAATTAATCATTGTTTCCCCGTGAAATTCCAATTTCATTCTCATATTTTGTGAAAAGAACCAAAAAAAAGTGTTGCTTTGCTTGTTTTTGTTTCTTGTGCTGGCACCTCGCAATTTTCCACGTTGAAATGCGCGTTTCTAGTGT------------GTGCGTGTGGTTGTTTTGCACATCCTGTTATCACTTCTGGCCCCTTTCTCCTGTTTCTTTCCAGCCCGCTGGCTAACACAACGCACGGCGCCAGGACAGACGACACATTTGCTGGCTTACACCTAGCCTATGAAGTGAAAAAACTCATGTATGCCTCTACTTTCTACTTCTACTATCTACATTTTTTTTTCATGCTCTGGCTTTGTTTGCCTCTTTCTTCCTCTTCTTTGGTATGTTTAGAATAATAGCCCTCTTATACCAACTGGTACCACTATTATCTTTCACAATGATTATATACTTATTAAAATGGAATAACCCGTTTATTTACAT------CCAAAGTCACACGAGATTTTCGTCGTAACTTCAACACTGCAGACGGAATTTCGTCGCAAAAGTGGTCGCTTTCTGCCATAAGAATCATCCCATGATCAATTAATCCCACTCAATTAAGCATATATATCAGAAAGATAGCCAAATTAAGTATTCTTAAAAAAAAGAACTTTTAAAGCAAAGGAGTCGGTATATAACATACAGTTTCGCGATTTCAGAATCTCACTCACGGTTTCTTTTTTGATTAAATCAATTTTAACTTCATGAAATAACAATTTACGATTTTATGAATAGAAGCTTTTGTGTTTATTTTAAGTTTTATAAAAACACTTTCGATAGCTATTACTAATAAATAAAAAGTATCTCTGCATAAATTTTTAAAAAATAATCGATACATAAATTTAAAAACAATAATTACTGCATTTTAAAAGTAATCGGTACATAAATTAAAAACTAATTGCTTCCTAATTAAAAAAAATCGCTCCATAAAAAAGCAATTACTACATATTTTTTAAAGTGATCATTAG-
Ntennessensis_Watauga_N1046 TGTTGCTATTACACGTACGCAAGCAAGATAATTTTCCTTTCTTTTTATTTCGTGTTTTATTGAGTGTGAAAGTTGTAGTGAAAATTCTCAGATATACTGCATTTCTATAAATATTCTTAATAAGTTCTCATTGACAACACTTTTATTGTATACTACGTGCCGATCTCATCACTTGATTTGAGAACAGTGCAATTTACCAAATTATTTCTTATGGACTTTGATAACAGATTAGATTTATCTAAATTAGTCGCTTGTCGACAAAGTCTGTGGGACGTAATTAAACAAACTAACAGAAAGAAAATAAACACTTGTATTTATATTTTTTATTGGAATTGTCGAAATGTAAGAAATGACAGTTAAAATGAAAGAGGTAAATTAAAAAAGACGTTTCCTTGTGTTTATTTCTTTTTTTTATCGTCATTTCTAATTTAATATATAATCAAATGGGGGGGGGATTCGTTCTTAACTGTCTGTCGACTTATGTCGAT--AAAAAAAAACAGATAAAATCTGAGAATCGCTTTAATATATGCAGTAATTAATCATTGTTTCCCCGTGAAATTCCAATTTCATTCTCATATTTTGTGAAAAGAACCAAAAAAAAGTGTTGCTTTGCTTGTTTTTGTTTCTTGTGCTGGCACCTCGCAATTTTCCACGTTGAAATGCGCGTTTCTAGTGT------------GTGCGTGTGGTTGTTTTGCACATCCTGTTATCACTTCTGGCCCCTTTCTCCTGTTTCTTTCCAGCCCGCTGGCTAACACAACGCACGGCGCCAGGACAGACGACACATTTGCTGGCTTACACCTAGCCTATGAAGTGAAAAAACTCATGTATGCCTCTACTTTCTACTTCTACTATCTACATTTTTTTTTCATGCTCTGGCTTTGTTTGCCTCTTTCTTCC---TCTTTGGTATGTTTAGAATAATAGCCCTCTTATACCAACTGGTACCACTATTATCTTTCACAATGACTATATACTTATTAAAATGGAATAACCCGTTTATTTACAT------CCAAAGTCACACGAGATTTTCGTCGTAACTTCAACACTGCAGACGGAATTTCGTCGCAAAAGTGGTAGCTTTCTGCCATAAGAACCATCCCATGATCAATTAATCCCACTCAATTAAGCATATATGTCAGAAAGATAGCCAAATTAATTATTCTTAAAAAAAAGAACTTTTAAAGCAAAGGAGTCGGTATATAACATACAGTTTCGCGATTTCAGAATCTCACTCACGGTTTCTTTTTTGATTAAATCAATTTTAACTTCATGAAATAACAATTTACGATTTTATGAATAGAAGCTTTTGTGTTTATTTTAAGTTTTATAAAAACACTTTCGATAGCTATTACTAATAAATAAAAAGTATCTCTGCATAAATTTTTAAAAAATAATCGATACATAAATTTAAAAACAATAATTGCTGCATTTTAAAAGTAATCGGTACATAAATTAAAAACTAATTGCTTCCTAATTAAAAAAAATCGCTCCATAAAAAAGCAATTACTACATATTTTTTAAAGTGATCATTAGA
