# Supplementary material for: ﻿New species in old mountains: integrative taxonomy reveals ten new species and extensive short-range endemism in Nesticus spiders (Araneae, Nesticidae) from the southern Appalachian Mountains
Source: Zookeys. 2023 Feb 3;1145:1–130. doi: 10.3897/zookeys.1145.96724 (PMC10208238; doi:10.3897/zookeys.1145.96724)
Supplement: Supplementary material 4 — Input alignments, analysis log files, and output tree files [file zookeys-1145-001_article-96724__-s004.zip › uce-200392 (modified).phy]

 87 1209
Nesticus_nahaunus_Mexico_G2881 AAATG----------------CTTGAATATTAATGTATATATTTGTTATATAGAATGTATGCTTGTTAGTTGCATTTCAGTGTTTACAGTTGCTTAATGAATAATTATAATTATGTTGAATTTATATCTCCATATAAC-----------------ATAAAATCCTA-------GTCCTGAACA----------CACCAATAGCAATGAATTCATCACATGACTGTATTTATCAGTGAATGATTTTCACATGCATTTATTAAACAATATTATTTTATTATTTTATGTATGTGTATTAAT---------CACATCATATATAAAATATTACCGTAATGT---------TTTGTATTCATTGAATTTTGGAAAGGATTTGAATTGTAAATAATTTTAATTTTCTAATTTTTTTTGTAAGGGGGGGGGGGGTTTACTTGTATGTTGTAGTTGTGCTCTAGTAGCATCATAAAATGTGTTAAATTTATAAATTTCCTGAAACTTT---TTTTCCTTTGTAGATATGATGATTTAGAACCTGCTGTAATTCATGAAAACTCCACACAAATGGAAGTTCTTGTTCCAGTTCGTTTAGATATGGAGATCGAAGGTCATAAATTGAGAGATACTTTTACTTGGAACAAAAATGGTACTTTTTAGTAAAAT------TTTAACTTTTAAAATAAAAACTCAACTAGGGGTGTTAATGTAAGCATGTGATTTTTAGGATAGTATAATTAATTTTATGCATATTTATTAGGCAGTCAAACAATATTAATACAAACACATACAAATTTCAGGATTACAACTTTTCAAATCTTTGTTGTATTTAAATCCTGTATTACTGTTAAAACTAATTTTAAGAATTAAAAAAAAATCTTGATAATTCAAACCCTGAAAGTGTGGATAATC--------TGATTTTTTTAATTTCAAAATATATAATGT---ACTATAACGAAATTAATATCAAATAACAAA---------------------------TCATTAAATGTTATTACAAATATAAGATTTAATGATTATCTGGAATGC-----------------------AGTGATGAAAATTTGAAAAATTTAAAAGCATCTTGGGGATTTCTTCAAAATAGAATATTCCTGCAT------TAATTT---------------------------------AGTT---------------
Nsilvestrii_Hellgate_N1108 ATATGTTAATTCGTAATTAATTTTAAAAATTTAACTAAATATTTTGGGCATTTACTATCTTTCATTTCTTGAAATATCAATTTTAGAAATTATGCCTTAAAAACGAATGTTTCCGATAGATTAGTTTTTCAGCAATATATATTGTTAACCGCTTAATAAAAATGTATTTGAG----TTGTTGATAAAAAATAGGCCTTTGAACTATTAA---------TTGTTATATTTTATGTAGATGGCCTCAAGGCAAAATGGTGTAATACACTTTTAAGAACCTTCTATGGTACTTTTATTTTTTC-------CAAGTAGAAGATTAGACATTGTTGTAGTGTACAAAAAAAAATAAAATTATAGATCTTCAGAAAAAACTTAA-TCGAAAATAACTGGAATTTGTTTGT---TTTTATAAAATAGTAAAAGAATTATTTTTATGTTTTAGCAGTGCTCTATAAGTATGACAAAATGTTTTCAAACTATACATTTTCAAATAAATT---TTTGTTTTTATAGGTACGATGATCTAGAACCTGCTGTAATTCATGAAAACTCCACACAAACAGAAGTTCTTGTTCCGGTTCGCTTAGATATGGAGATTGAAGGACATAAGTTGCGAGATACTTTTACTTGGAACAAAAATGGTACTTTTAACCAAAATTCTGTTTTCAGTTTTTAATATAACAGCTTG----------TTAATGAATCCTTTTA-TTCTTAGGGAAGTACAATTGATCACATGCAT-------TAACA--CAAAAGGTAATATTGCAGGGGAAGTAATATTAAAGGATG-----------------TTTAAAATTTGATTCTCACACATCTGCCAGGATCAATT----ATACAACAG--------TTGTAGTTTGAACCCAAAAAATGTTGCGAGTCAAAAAATTTAATTTT------CTAAAGATTTTTTACT----TCTGCTGCATAATTAGCCTTTATTTATGTGCTTTTATAT-----------------------TAATGACAATATGT--------TTTACTGTTTATTTTAACTAGAATTTTTTGAAGTG--------------------TATTAGTGAATTTATAGTATTTTCC------CTTGTGCAC------ATGTTTCATATAAAATAATTTATTACC-----------------ATGTAAAGTGAG-----------------
Narcheri_Cheaha_N023 ---------GATATTTTCTGTTCAAGG--------CAATTAATCATAATATA-------------------ATAATTTAAATTTTTGATATTTGAAGTATGAACCCAGTATTCCAGAACCCCTTCCC------------------------CAGAGCAAAGCGGTTTTACGGGAAGTTGGCGACAGAGAGCAGATCCACTAACAATCCATTAAAATAATCATTGCACTCAATGGAGAGTGTCTTATATTGGAATCCAATAGAACAATTTATATCACTAACTATTATATATGTATTATTTATGATTAACACATAGAATATAGGATATTGAT-GAAAGTGCAAAT-------AATTTTTAGAACTTTGGAAAGTATTTGAATTGTGAATAATTTTAATTTCCTAATTTGTTTTGTAGAGATGGGGGA--ATTATTTGTATGTCATAGTTGTGTCCTAGTAGCATCATAAAATGTGTTAAAATTATAAATTTCTTGGGTTTTT-------TTTTTGCAGGTATGATGATTTAGAACCTGCTGTAATTCATGAAAACTCCACACAAATGGAAGTCCTTGTTCCAGTTCGCTTGGATATGGAGATTGAAGGACATAAATTGCGAGACACTTTTACTTGGAACAAAAATGGTACTTTTTACTGAAATTAAAATTTTAGCTTTTAAAATAAAAACTTAGCTAGGGTTATTTAAGAAAAAGTACTCTTTATAAAATTTTAGAAAAATCAGCATGAAATTATGTTAATTAATCCAACAGCATTTAAAATAATATTTTGAAAG-GAAAAAAGAATGCCTTTCGAGTGGACGGTGCAAAAAATTTGT--------ACAGACATTAAGTATTCGGATTCTCCGACAAT------------AACTCCGTGAATATCACTGACTGGGCAAGTTAATTTTTCGGATTGCAGGACAGTGGAAGGAGCAGCGCGAGAAGGTTACCACACGATAATCCTTTACTAG------------TAAGCATCTCATTGAGCGGAGTTACTT--------TTTGAAAAAATGTGTCACCGAACCACCCTGGATCAGTCCTTCTTAGGCACATTATTTTTTAGAATAATGCAA---------------TTAATAACATG---------CACATTTGTTAAACAATCAAACA--------------------------------------------
Narcheri_MillShoalCreek_N727 ---------------------------------------------------------------------------------------------------------------------------------------------------------------------------------------------------------------------------------------------------------------------------------------------------------------------------------------------------AAAT-------AATTTTTGGAACTTTGGAAAGTATTTGAATTGTGAATAATTTTAATTTCCTAATTTGTTTTGTAGAGAAGGGGGA--ATTATTTGTATGTCATAGTTGTGTCCTAGTAGCATCATAAAATGTGTTAAAATTATAAATTTCTTGGTTTTTTT-----GTTGTTGCAGGTATGATGATTTAGAACCTGCTGTAATTCATGAAAACTCCACACAAATGGAAGTCCTTGTTCCAGTTCGCTTGGATATGGAGATTGAAGGACATAAATTGCGAGACACTTTTACTTGGAACAAAAATGGTACTTTTCACTAAAATTTTAATTTTAGCTTTTCAAATAAAAACATAACTAGGGTTATGTTAAAAAAAGTACTCTTTATAAAATTTTAGAAAAATTAGCA---------------------------------------------------------------------------------------------------------------------------------------------------------------------------------------------------------------------------------------------------------------------------------------------------------------------------------------------------------------------------------------------------------------------------------------------------------------------------------
Nbarri_Bishop_N1072 AATTTTTCGAATACGACGTGCTGTCAAAGTCCATTTCGCTAATTAGTATATTTACCGTTTCACTGTGCTCGGCATATTAATTTTCTCGATCGTTTATTGTGCACCCAGAGTTTTAACAAATTTCCTCTCCATTTTAACACGTTTCCAACGGATAGGTAAAGGCTCTTTCCAGGGGGTTGACGAGCGGGAGCAGCCCCCCTGATAATTCACTATGGTAATAATTGCGGTCAATGGGGAGTGTCTTATATTGGAATGCAAAAAAACAATTTATATCACTAACTATTATGTATGTATTATTTATGACTGACACATAGAATATAGGACACTGATGAAAAGTGCAAATAAAAAGATATTTATAGAACTTTAGAAAGCATTTGAATTGTGGATAATTTTAATTTTTTAAATTTTTTTGTCAAATGGGGGGGGGATTATTTGTTTGTTATAGTTGTGCCCTAGTGGCATCATAAAATGTGTTGAAATTATAAATTTCCTGATTTTTTTTATTTTTTTTTATAGATATGATGATTTGGAACCTGCTGTAATTCATGAAAACTCCACACAAATGGAAGTTCTTGTTCCAGTTCGCTTAGATATGGAAATTGAAGGACATAAATTACGAGATACTTTTACTTGGAACAAAAATGGTACTTTTTACTAAAATTTTAACTTTAACTTTCAAAATAAAAACTTGGTTAAGGGTATTAATGTAAGCATATGATTTTTTTGATAGTAAAATTAATAGCATGCATATGTGTTAAACAATCAAACAGGATTAACAC------ATACAAATTACAGGATGACAACTTTTCAGGTCTTTGTAGTATTCAAATCATGAATTACTGTTAAAACTAATTTTATGAATTACAGAAAAACCCTAGTAATTCCAACCCTGAAAGTGCGGATAATCAGAA-ACCCAATTTTTTAAATTTCAAAATATGTAACGATGTACTACAACAAAATTAACATTCAATAACA--------------AATCATCAAAACAAATAATTAAATGTTAATACATACATAAGATTTAATGATTATCTGGGCTGAAATTTCTTAGATTGACCTCACACAGTGATGTTAATCTGGATGATGGAGCAATAGTATCCCAACTTCTTATAAACATGAC---GTACCATATGTGGTAATTTATTATCCCCTGCTGCATTAGAACATGCTAAGTGAGTTACTCTTTATTTTCTC
Nbarri_eyed_ClayCave_G2082 AATTTTTCGAATACCACGTGCTGTTAAAGTCCATTTCGCCAATTAGTATATTTACCGTTTCACTGTGCTCAACATATTAATTTTCTCGATTGTTTATTGTGCACCCGGAGTTTTAACAAATTTCCTCTCCGTTTTAACACGTTG-------GTAGGTAAAGCTCTTTTCCAGGGGGTTGACGAGCGGGAGCAGCCTCCCTGATAATTCACTAAGGTAATCATTGCGGTCAATGGGGAGTGTCTTATATTGGGATGCAATAAAACAATTTATATCACTAACTATTATGTATGTATTATTTATGACTAACACATAGAATATAGGACATTGATGAAAAGAGCAAATAAAAAGATATTTATAGAACTTTAGAAAGCATTTGAATTGTGAATAATTTTAATTTTTTTAATTTTTTTGTCGAATGGGGGGGGGGTTACTTGTTTGTTATAGTTGTGCCCTAGTGGCATCATAAAATGTGTTGTAATTATAAATTTTGTGA---------TTTTCCTTTATAGGTATGATGATTTGGAACCTGCTGTAATTCATGAAAACTCCACACAAATGGAAGTTCTTGTTCCAGTTCGCTTAGATATGGAAATTGAAGGACATAAATTACGAGATACTTTTACTTGGAACAAAAATGGTACTTTTTACTAAAATTTTAAC--------TTAAAATAAAAACTTAATTAAGGGTGTTAATGTAAGCATATGATTTTTAGGATAGTACAATTAATAGCATGCATATGTGTTAAACAATCAAATAGCATTAATACAAACAGAGACAAATTACAGGATGGCAATTTTTCAAGTCTTTGTTGTATTCAAATCATGAATTACTGTTAAAACTAATTTTATGAATTACAGAAAAAACCTAGTAATTCAAACCCTGAAAGTGCGGATAATCGGAACACCCAATCTTTTAAATTTCAAAATGTATAACGATGTACTATAACAAAATTAACATTCAATAACA--------------AGTCATCAAAACAAATAATTAAATGTTAATACATACACAAGATTTGATGATTATCTGGGTTGAAATTTCTTAGATTGACCTCACACAGTGACGTTAATCTGGATGACGGAGCAATATTATCCCAACTGCTTATAAACATGACATTGTACCATATGTGGTAATTTATTATCCCCTGCTGCATTAGAGCATACTAAGTGAGTTACTCTTTATTTGCAC
Nbarrowsi_Gregorys_N270 AATTTTTAAAATATTCTTCACTTTGAATGTCTATTTAAGTAATTAGTATATTTACCGTTTCACTGTGCTCGGCATATTAATTTTCTCGATTGTTTATTGTTCGCCCAGAGTTTTAACAAATTTCCTCTCCGTTTTAACATGTTTCCAATTGATAGGTAAGGCTCTTTTCCAGGGGGTGGGCGAGCAGGAGCAGCCCCCCCGATAATTCAC----------ATTGCATTCAATGGGGAGTGTCTTATATTGGAATGCAATAAAACAATATATACCACTAACTATTACGTATATATTATTTATGACTAACACATAGAATATAGGACACTGATGAAAAGTGCAAATAAAAAGATATTTATAGGACTTTAGAAAGCATTTGAATTGTGAATAATTTTAATTTTTTAAATTTTTTTGTCAAATGGGGGGGGGGTTATTTGTTTGTTATAGTTGTGCTCTAGTGGCATCATAAAATGTGTTGAAATTATAAATTTTGTGATTTTTTAAATTTTTCTTTATAGGTATGATGATTTGGAACCTGCTGTAATTCATGAAAACTCCACACAAATGGAAGTTCTTGTTCCAGTTCGCTTAGATATGGAAATTGAAGGACATAAATTACGAGATACGTTTACTTGGAACAAAAATGGTACTTTTAACTAAAATTTTAACTTTAACTTTCAAAATAAAAACTTAATTAGGGGTGTTAATGTAAGCATATGATTTTTAGGCTAGTACAATTGATAGCATGCATATGTGTTAAACAATCAAACAGCATTAATACAAACAGATACAAATTACAGGA----AACTTTTCAAGTCTTTGTTGTATTCAAATCATGAATTACTGTTAAAACTAATTTTATGAATTACAG-AAAAACCTGGTAATTCAAACCCTGAAAGTGCAGATAATTCGAATAGCCAATTTTTTAAATTTCAAAATATGCAATGCTGTAATATAACAAAATTAACATTCAATAATGAATCATCAAATGACAACCATCAAAACAAATCATTAAATTTTAATACATACATAAGATTTAATGGTTATCTGTGCTGAAGTTTCTTAGATTGACCTCACACAGTGATGTTAATCTGGATGATGGATCAATATTATCCCAACTTCTTATAAACGTGACATTGTACCATATGTGGTAATTTATTATCCCCTGCTGCATTAGAACACGCTAAGTGAGTTACTCTTTATTTTCTC
Nbarrowsi_Tuckaleechee_N360 AATTTTTAAAATATTCTTCACTTTGAATGTCTATTTAAGTAATTAGTATATTTACCGTTTCACTGTGCTCGGCATATTAATTTTCTCGATTGTTTATTGTGCGCCCAGAGTTTTAACAAATTTCCTCTCCGTTTTAACATGTTTCCAACTGATAGGTAAGGCTCTTTTCCAGGGGGTCGGCGAGCAGGAGCAGCCCCCCCGATAATTCAC----------ATTGCATTCAATGGGGAGTGTCTTATATTGGAATGCAATAAAACAATATATACCACTAACTATTACGTATATATTATTTATGACTAACACATAGAATATAGGACACTGATGAAAAGTGCAAATAAAAAGATATTTATAGAACTTTAGAAAGCATTTGAATTGTGAATAATTTTAATTTTTTAAATTTTTTTGTCAAATGGGGGGGGGGTTATTTGTTTGTTATAGTTGTGCTCCAGTGGCATCATAAAATGTGTTGAAATTATAAATTTTGTGATTTTTAAAATGTTTCTTTATAGGTATGATGATTTGGAACCTGCTGTAATTCATGAAAACTCCACACAAATGGAAGTTCTTGTTCCAGTTCGCTTAGATATGGAAATTGAAGGACATAAATTACGAGATACGTTTACTTGGAACAAAAATGGTACTTTTTACTAAAATTTTAACTTTAACTTTCAAAATAAAAACTTAATTAGGGGTGTTAATGTAAGCATATGATTTTTAGGCTGGTACAATTAATAGCATGCATATGTGTTAAACAATCAAACAGCATTAATACAAACAGATACAAATTACAGGA----AACTTTTCAAGTCTTTGTTGTATTCAAATCATGAATTACTGTTAAAACTAATTTTATGAATTACAG-AAAAACCTGGTAATTCAAACCCTGAAAGTGCAGATAATTCGAATCGCCAATTTTTTAAATTTCAAAATATGCAATGCTGGAATATAACAAAATTAACATTCAATAATGAATCATCAAATGACAACCATCAAAACAAATCATTAAATTGTAATACATACATAAGATTTAATGGTTATCTGTGCTGAAGTTTCTTAGATTGACCTCACACAGTGATGTTAATCTGGATGATGGATCAATATTATCCCAACTTCTTATAAACGTGACATTGTACCATATGTGGTAATTTATTATCCCCTGCTGCATTAGAACACGCTAAGTGAGTTACTCTTTATTTTCTC
Nbishopi_DryFalls_N150 ------------------------------------------------------------------------CATATTAATTTTCTCGATTGTTTATTGTGCACCCAGAGTTTTAACAAATTTCCTCTCCGTTTTAACACGTTTCCAACTGATAGGTAAAACTATTTTCCAGGGGGTTGTCGAGCGGGAGCAGCCCCCCTGATAATTCACTACGGTAATCATTGCGGTCAATGGGTAGTGTCTTATATTGGAATGCAAAAAAACAATTTATATCACTAACTATTATGTATGTATTATTTATGACCAACACGTAGAATATAGGACACTGATGAAAAGTGCAAATAAAAGGATATTTATAGAACTTTAGAAAGCATTTGAATTGTGGATAATTTTAATTTTTTAAATTTTTTTGTCAAATGGGGGGAGGGTTATTTGTTTGTTATAGTTGTGCCCTAGTGGCATCATAAAATGTGTTGAAATTATAAATTTCCTGATTTTTT-AATTTTTTTTTATAGATATGATGATTTGGAACCTGCTGTAATTCATGAAAACTCCACACAAATGGAAGTTCTTGTCCCAGTTCGCTTAGATATGGAAATTGAAGGACATAAATTACGAGATACTTTTACTTGGAACAAAAATGGTACTTTTTACTAAAATTTTAACTTCAACTTTCAAAATAAAAACTTAATTAAGGTTATTAATGTAAGCATATGATTTTTTTGATAGTACAATTAATAGCATGCATATGTGTTAAACAATCAAACAGGATTAACACAAACACATACAAATTACAGGATGACAACTTTTCAAGTCTTTGTAGTATTAAAATCATGAATTACTGTTAAAACTAATTTTATGAATTACAGAAAAACCCTAGTAATTCAAACCCTGAAAGTGCGGATAATCAGAA-ACCCAATTTCTTAAATTTCAAAATATGTAACGATGTACTATAACAAAATTAACATTCAATAACAAATCCTCAAATGACAATCATCAAAACAAATAATTAAATGTTAATACATACAAAAGATTTAATGATTATCTGGGCTGAAATTTCTTAGATTGACCTCACACAGTGACGTTAATCTGGATGACGGAACAATATTATCCCAACTTCTTATAAACATGACATTATACC------------------------------------------------------------------
Nbishopi_StandingIndian_N131 AATTTTTAAAATATTCTTCACTTTGAATGTCTATTTAAGTAATTAGTATATTTACCGTTTCACTGTGCTCTGCATATTAATTTTCTCGATCGTTTATTGTGCACCCAGATTTTTTACAAATTTCCTCTCCGTTTTAACACATTTCTAACTGATAGATAAAACTCCTTTCCAGGGGGTTGGCGAGCAGGAGCAGCCCCCCCCATAATTCACTAAGGTAATCATTGCACTCAATGAGGAGTGTCTTATATTGGAATGCAATAAAACAATTTATATCACTAACTATTATGTATGTATTATTTATGACTAACACATATAATATTGGACATTGATGAAAAATGCAAATAAAAATATATGTATAGAACTTTAGAAAGCATTTGAGATGTGAATAATTTTAAT--------TTTTTTTGTAGAATGGGGGGGGG-GTATTTGTATGTTGTAGTTGTGTCCAAGTAGCATCATAAAATGTGTTGAAATTATAAATTTCCTGATTTTT----TTTTATTTTTTAGATATGATGATTTGGAACCTGCTGTAATTCATGAAAACTCCACACAAATGGAAGTTCTTGTTCCAGTTCGCTTAGATATGGAAATTGAAGGACATAAATTACGAGATACTTTTACTTGGAACAAAAATGGTACTTTTTACTAAAATTTTAACTTCAACTTTCAAAATAAAAACTTAATTAGGGGTGTTAATGTAAGCATATGATTTTTAGGCTAGTACAATTAATAGCATGCATATGTGTTAAACAATCAAACAGGATTAATACAAACAGATACAAATTACAGGATGACAACTTTTCAAGTCTTTGTTGTATTCAAATCATGAATTACTGTTAAAACTAATTTTATGAATTACAGAAAAACCCTAGTAATTCAAACCCTGAAAGTGTGGATAATCAGAA-ACCCAATTTTTTAAATTTCAAAATATGTAACGATGTACTATAACAAAATTAACATTCAATAACAAATCCTCAAATGACAATCGTCAAAACAAATAATTAAATGTTAATACATACAAAAGATTTAATGATTATCTGGGCTGAAATTTCTTAGATTGACCTCACACAGTGACGTTAATCTGGATGACGGAACAATATTATCCCAACTTCTTATAAACATGACATTATACCATATGTGGTAATTTATTATCCCCTGCTGCATTAGAGCATGCTAAGTGAG-----------------
Nbrimleyi_NewberryCr_N984 AATTTTTAAAATATTCTTCGCTTTGAATGTCTATTTAAGTAATTAGTATATTTACCGTTTCACTGTGCTCAGCATATTATTTTTTTCGATTGTTTATTGTGCACCCAGAGTTTTAACAAATTTCCTCCCCGTTTTAACACGTTTCAAACTGATAGGTAAAGCTCTTTTCCAGGGGGTTGACGAGCGGGAGCTGCCCCCCTGATAATTCACTTGGGTAATCATTGCAGTCAGTGGGGAGTGTCTTATATTGGAATGCAATAAAACAATTTATACCACTATCTATTATGTATGTATTATTTATGACTAACACATAGAATATAGGACATTGATCAAAAGTGCAAATAAAAAGATATTTATAGAACTTTAGAAAGCATTTGAATTGTGAATAATTTTAATTTTTTTAATTTTTTTGTCGAATGGGGGGGGGGTTATTTGTTTGTTATAGTTGTGCCCTAGTGGCATCATAAAATGTGTTGAAATTATAAATTTTTGTATTTTTTAAATTTTTCTTTATAGATATGATGATTTGGAACCTGCTGTAATTCATGAAAACTCCACACAAATGGAAGTTCTTGTTCCAGTTCGGTTAGATATGGAAATTGAAGGACATAAATTACGAGATACTTTTACTTGGAACAAAAATGGTACTTTTTACTAAAATTTTAACTTTAACTTTTAAAATAAAAACTTAATTAGGGGTGTTAATGTAAGCATATGATTTTTAGGATAGTACAATTAGTAGCATGCGTATGTGTTAAACAATCAAACAGCATCAATACAAACAGATACAAATTACAGGATGACAACTTTTCAAGTCTTTGTTGTATTCAAATCATGAATTACTGTTAAAACTAATTTTATGAATTACAGAAAAACCCTAGTAATTCAAACCCTGAAAGTGCGGATAATCAGAACACACAATTTTTTAAATTTCAAAATATGTAACAATGTACTATAACAAAATTAACATTCAATAACAAATCATCAAATGACAATCATCAAAACAAATAATTAAATGTTAATACATACATAACATTTAATGATTATCTGGGCTGAAACTTCTTAGATTGACTTCACACAGTGATGTTAATCTGGATGACGGAGCAATATTATCCGAACTTCCCATGTACATGACATTGTACCATATGTGGTAATTTATTATC----------------------------------------------
Nbrimleyi_RumblingBald_N241 --------------------------------------------AGTATATTTACCGTTCCACTGTGCTCAGCATATTAATTTTCTCGATTGTTTATTGTGCACCCAGAGTTTTAACAAATTTCCTTCCCGTTTTAACACGTTTCCAACTGATAGGTAAAGCTCTTTTCCAGGGGGTTGACGAGCGGGAGCGCCCCCCCTGATAATTCACTTAGGTAATCATTGCAGTCAGTGGGGAGTGTCTTATATTGGAATGCAATAAAACAATTTATATCACTATCTATTATGTATGTATTATTTATGACTAACACATAGAATATAGGACATTGATCAAAAGTGCAAATAAAAAGATATTTATAGAACTTTAGAAAGCATTTGAATTGTGAATAATTTTAATTTTTTTAATTTTTTTGTCGAATGGGGGGGGGGTTATTTGTTTGTTATAGTTGTGCCCTAGTGGCATCATAAAATGTGTTGAAATTATAAATTTTTGTATTTTTAAAATTTTTCTTCATAGATATGATGATTTGGAACCTGCTGTAATTCATGAAAACTCCACACAAATGGAAGTTCTTGTTCCAGTTCGGTTAGATATGGAAATTGAAGGACATAAATTACGAGATACTTTTACTTGGAACAAAAATGGTACTTTTTACTAAAATTTTAACTTTAACTTTTAAAATAAAAACTTAATTAGGGGTGTTAATGTAAGCATATGATTTTTAGGATAGTACAATTAGTAGCATGCGTACGTGTTGAACAATCAAACAGCATCAATACAAACAGATACAAATTACAGGATGACAACGTTTCAAGTCTTTGTTGTATTCAAATCATGAATTACTGTTAAAACTAATTTTATGAATTACAGAAAAACCCTAGTAATTCAAACCCTGAAAGTGCGGATAATCAGAACACGCAATTTTTTAAATTTCAAAATATGTAACGATGTACTATAACAAAATTAACATTCAATAACAAATCATCAAATGACAATCATCAAAACAAATAATTAAATGTTAATACATACATAACATTTAATGATTATCTGGGCTGATACTTCTTAGATTGACCTCACACAGTGATGTTAATCTGGATGACGGAGCAATATTATCCGAACTTCCCATGTACATGACATTGTACCATATGTGGTAATTTATTATCCCCTGCTGCATTGGAGCATGCTAAGTGAGTTACTCTCTATTAGCTC
Ncanei_Egypt_N958 -------------------------------------------------------------------------------------------ATTCATTTTCAGTTAAAAGTGTTTATGATTCTGTTCACTAGTTCATCTCTTATTCACCGGAGGA-----------CTTCAGGGGCGCTGCTATCGGGAGTTATTATTTTTATAATTCACTATGCGCACCGTAGCATTCAGTGAAAATCTTGTGGTACTAAAAGACAATTTAACAAATTAAAAAAAAAAATTTTATGTGTGTATTATTTATGACTAACACATAGAATATAAGACACTGATGAAAAGTGCAAATAAAAAGATATTTATAGAACTTTAGTAAGCATTTGAATTGTGAATAATTTTAATTTTTTTAATTTTTTTGTCGAATGGGGGGGGGGTTATTTGTTTGTTATAGTTGTGCCCTAGTGGCATCATAATATGTGTTGAAATTATAAATTTTGTGATTTTAAAAATTTTTCTTTATAGGTATGATGATTTGGAACCTGCTGTAATTCATGAAAACTCCACACAAATGGAAGTTCTTGTTCCAGTTCGGTTAGATATGGAAATTGAAGGACATAAATTACGAGATACTTTTACTTGGAACAAAAATGGTACTTTTTACTAAAATTTTAACTTTAACTTTTAAAATAAAAACTTAATTAGGTGTGTTAATGTAAGCATATGATTTTTAGGATAGTACAATTAGTAGCATGCATATGTGTTAAACAATCAAACAGCATTAATACAAACAGATACAAATTACAGGATGACAACTTTTCAAGTCTTTCTTGTATTCAAATCATGAATTACTGTTAAAACTAATTTTATGAATTACAGAAAACCCCTAGTAATTCAAACTCTGAAAGTGCGGATAATCAGAACACCCAATTTTTTAAATTTCAAAATATGTTACG----------------------------------------------------------------------------------------------------------------------------------------------------------------------------------------------------------------------------------------------------------------------
Ncarolinensis_Grandfather_N218 -----------------------------------------ATTGGTATATTTACCGTTTCACTGTGCTAGGCATATTAATTTTCTCGGTTGTTTATTGTGCACCCAGAGTTTTAACAAATTTCCTCTCTGTTTTAACACGTTTCCAACTGGTAGGTAAAGCTCTTTTCCAGGGGGTTGACGAGCGGGAGCAGCCCCCCTGATAATTCACTAAGGTAATCATT---------GGGGTGTGTCTTATATTGGAATGCAATAAAACAATTTATATCACTAACTATTATGTATGTATTATTTATGACTAACACATAGAATATAGGACATTGATGAAAAGTGCAAATAAAAAGATATTTATAGAACTTTAGAAAGCATTTGAATTGTGAATAATTTTAATTTTTTTAATTTTTTTGTCGAATGGGGGAGG--GTATTTGTTTGTTATAGTTGTGCCCTAGTGGCATCATAAAATGTGTTGTAATTATAAATTTTGTGATTTTTAAAATTTTCCTTTATAGGTATGATGATTTGGAACCTGCTGTAATTCACGAAAACTCCACACAAATGGAAGTTCTTGTTCCAGTTCGCTTAGATATGGAAATTGAAGGACATAAATTACGAGATACTTTTACTTGGAACAAAAATGGTACTTTTAACTAAAATTTTAATTTTAACTTTTAAAATAAAAACTTAATTAGGGGTGTTAATGTAAGCATATGATTTTTAGGATAGTACAATTAATAGCATGCATATGTGTTAAACAATCAAATAGCATTAATACAAACAGAGACAAATTACAGGATGACAACTTTTCAAGTCTTTGTTGTATTCAAATCATGAATTACTGTTAAAACTAATTTTATGAATTACAGAAAAAACCTAGTAATTCAGACCCTGAAAGTGCGGATAATCAGAACACCCAATTTTTTAAATTTCAAAATATGTGACGATGTACTATAACAAAATTAACATTCAATTACA--------------AGTCATCAAAACAAATAATTAAATGTTAATACATACATAAGATTTAATGATTATCTGGACTGAAATTTCTTAGATTGACCTCACACAGTGATGTTAATCTGGATGACGGAGCAATATTATCCCAACTGCTTATAAACATGACATTGTGCCATATGTGGTAATTTATTATCCCCTGCTGCATTAAAGCATGCTAAGTGGGTTACTCTTTATTGGCAC
Ncarolinensis_LinvilleCaverns_N227 ----------------------------------------------------------------------------------------------------------------------------------------------------------------------------------------------CAGCCCCCCTGATAATTCACTAAGGTAATCATTGCGGTCAATGGGGAGTGTCTTATATTGGAATGCAATAAAACAATTTATATCACTAACTATTATGTATGTATTATTTATGACTAACACATAGAATATAGGACATTGATGAAAAGTGCAAATAAAAAGATATTTATAGAACTTTAGAAAGCATTTGAATTGTGAATAATTTTAATTTTTTAAATTTTTTTGTCGAAGGGGGGGGGGGGTATTTGTTTGTTATAGTTGTGCCCTAGTGGCATCATAAAATGTGTTGTAATTATAAATTTTGTGATTTTTAAAATTTTCCTTTATAGGTATGATGATTTGGAACCTGCTGTAATTCATGAAAACTCCACACAAATGGAAGTTCTTGTTCCAGTTCGCTTAGATATGGAAATTGAAGGGCATAAATTACGAGATACTTTTACTTGGAACAAAAATGGTACTTTTTACTAAAATTTTAATTTTAACTTTTAAAATAAAAACTTAATTAGGGGTGTTAATGTAAGCATATGATTTTTAGGATAGTACAATTAATAGCATGCATATGTGTTAAACAATCAAATAGCATTAATACAAACAGAGACAAATT-CAGGATGACAACTTTTCAAGTCTTTTTTGTATTCAAATTATGAATTACTGTTAAAACTAATTTTATGAATTACAGAGG------------------------------------------------------------------------------------------------------------------------------------------------------------------------------------------------------------------------------------------------------------------------------------------------------------------------------------------------
Ncarteri_English_N031 ---------------------------------------TAAAACATATATTTATTTATTT--------------AAAAATTTTCTAGTCTATAAATTTTAAAAAAAAAACAATATGCAATTTCTTTTCTCTTTTGTAACTATTTTAGCTACTAAAGGAGACTATT----------TCGGCTA----------TATTTTTAACACTTAAGGCAACTAAAGATACTGTTTAATGGGGAGTGTCTTATATTGGAATGCAAAAAAACAATTTATATCACTAACTATTATGTATGTATTATTTATGACTAACATATAAAATATAGGACACTGATGAAAAATGCAAATAAAAAGATATTTATAGAACTTTAGAAAGCATTTGAATTGTGGATAATTTTAATTTTTTTAATTTTTTTGTCGAATGGGGGGA---TTATTTGTTTGTTATAGTTGTGCCCTAGTGGCATCATAAAATGTGTTGTAATTATAAATTTTGTGATTTTTTAAATTTTTATTTATAGGTATGATGATTTGGAACCGGCTGTAATTCATGAAAACTCCACACAAATGGAAGTTCTTGTTCCAGTTCGCTTAGATATGGAGATTGAAGGACATAAATTACGAGATACTTTTACTTGGAACAAAAATGGTACTTTTTACTAAAATTTTATCTTTAACTTTTGAAATAAAAACATAATTAGGGGTGTTAATGTAAGCATATGATTTTTAGGCTAGTACAATTAATAACATGCATATGTGTTAAACAATCAAATAGCATTAATACAAACACATACAAATTACGGGATGACAACTTTTCAAGCCTTTGTAGTATTCAAATCATGAATTACTGTTCAAACTAATTCTATGAGTTACAGAAAAACCCTAGTAATTCAAACCCTGAAAGTGTGGATAATCAAAACACCCAATTTTTAAAATTTCAAAATATGTAACGATGTACTATAACAAAATTAACATTCAATAACAAATCATCAAATGACAATCATCAAAACAAATAATGAAATGTTAATACATACATAAGATTTAATGATTATCTGGGCTGAAATTTCTTAGATTGACCTCACACAGTGATGTTAATCTGGATGACGGAGCAATATTATCCCAACTTCTTATAAACATGACATTGTACCATATGTGGTAATTTATTATCCCCTGCTGCATTAGAACATGCTAAGTGAGTTACTCTTTATTTTCTC
Ncarteri_LaurelCave_nearTYPE_N0296 -----TTCGAATACAACGTGCTGTTAAAGTCCATTTCGCTAATTAGTATATTTACCGTTTCACTGTGTTCGGCATATTAATTTTTTCGATTGTTTATTGTGCACCCAGAGTTTTAACATATTTCATCTCCATTTTAACACGTTTCCAACTGATAGGTAAAGCTCTTTTCCAGGAGGTTGACGAGCGGGAGCAG-CCCCCTGATAATTTACTGCGGTAACCATTGCGGTCAATGGGCAGTGTCTTATATTGGAATGCAAA-AAACATTTTATATCACTAACTATTATGTATGTATTATTTATGACTAACACATAGAATATAGGACACTGATGAAAAATGCAAATAAAAAGATATTTATAGAACTTTAGAAAGCATTTGAATTGTGGATAATTTTAATTTTTTAAATTTTTTTTGTCAAAGGGGGGAGGGTTATTTGTTTGTTATAGTTGTGCCCTAGTGGCATCATAAAATGTGTTGAAATTATAAATTTCCTGATTTTTT-ATTTTTTTTTTATAGATATGATGATTTGGAACCTGCTGTAATTCATGAAAACTCCACACAAATGGAAGTTCTTGTTCCAGTTCGTTTAGATATGGAAATTGAAGGACATAAATTACGAGATACTTTTACTTGGAACAAAAATGGTACTTTTTACTAAAATTTTAACTTTAACTTTCAAAATAAAAACTTAATTAAGGGTATTAATATAAGCATATGATTTTTTTGATAGTACAATTAACAGCATGCATATGTGTTAAACAATCAAACAGGATTAACACAACCACATACAAATTACAGGATGATAACTTTTCAAGTCTTTGTAGTATTCAAATCGTGAATTACTGTTAAAACTTATTTTATGAATTACAGAAAAACCCTAGTAATTCAAATCCTGAAAGTGTGGATAATCAGAT-ACCCAATTTTTTAAATTTCAAAATATGTAACGATGTACTATAACAAAGTTAACATTCAATAACAAATCCTCAAATGACAATAATCAAAACAAATAATTAAATGTTAATACATACATAAAATTTAATGATTATCTGGGCTGAAATTTCTTAGATTGACCTCACACAGTGACACTAATCTGGATGACGGAACAATATTATCCCAACTTCTTATAAACATGACATTGTACCATATGTGATAATTTATTATCTCCTGCTGCATTAAAGCATGCTAAGTGAGTTACTCTTTATTTTATC
Ncarteri_PilotMtn_G2185 -----------------------------------TATATAAAAGATATATTTATTTATTTATTTAAATTCATATGTTAAATTTCTAGTCTATAAATTAAAAAAAAATAATAAAATGTAATTTCTTTTCTCTTTTGTAACTATTTTAGCTACTAAAGGAGACTATT----------TCGGCTA----------TATTTTTAACACTTAAGGCAACTAAAGATACTATTT------------TTTAGTCTACAACCCAGTACAGCAATTTATATCACTAACTATAATGTATGCATTATTTATGACTAACATATAGAATATAGGATACTGATGAAAAGTGCAAATAAAAAGATATTTATAGAACTTTAGAAAGCGTTTGAATTGTGGATAATTTTAATTTTCTTAATTTTTTTGTCGAATGGGGGGA---TTATTTGTTTGTTATAGTTGTGCCCTAGTGGCATCATAAAATGTGTTGTAATTATAAATTTTGTGATTTTTTAAATTTTTATTTATAGGTATGATGATTTGGAACCTGCTGTAATTCATGAAAACTCCACACAAATGGAAGTTCTTGTTCCAGTTCGCTTAGATATGGAGATTGAAGGACATAAATTACGAGATACTTTTACTTGGAACAAAAATGGTACTTTTTACTAAAATTTTAACTTTAACTTTTGAAATAAAAACTTAATTAGGGGTGTTAATGTAAGCATATGA-TTTTAGGCCAGTACAATTAATAGCATGCATATGTGTTAAACAATCAAATAGCATTAATACAAACACATACAAATTACAGGATGACAACTTTTCAAGCTTTTGTAGTATTCAAATCATGAATTACTGTTCAAACTAATTTTATGAATTACAGAAAAACCCTAGTAATACAAAACCTGAAAGTGTGGATAATCAAAACACCCAATTTTTAAAATTTCAAAATATGTAACGATGT------------------------------------------------------------------------------------------------------------------------------------------------------------------------------------------------------------------------------------------------------------------
Ncarteri_Pitchfork_N363 --------AAATATTCTTCAGTTTGAATGTCTATTTAAGTAATTAGTATAATGACCGTTTCACTGTGCTCGGCATATTAATTATCTCAATTGTTTATTGTACACCCAGAGTTTTAACAAATTTTCTCTCCATTTTAACATGTTTCCAACTGATAGGTAAAGCTCTTTCCCAGGGGGTTGATGAGCGGGAGCAGCCCCCCTGATAATTCACTAAGGTAATCATTGCATTCAATGGGGAGTGCCTTATATTGAAATGCAATAAAACAATTTATATCACTAACTATTATGTATGTATTATTTATGACTAACACATAGAATATAGGACACTGATGAAAAGTGAAAATAAAAAGATATTTATAGAATTTTAGAAAGCATTTGAATTGTGGATAATTTTAATTTTTTAAATTTTTTTGTCAAATGGGGGGGGGGTTATATGTTTGTTATAGTTGTGCCCTAGAGGCATCATAAAATGTGTTGTAATTGTAAATTTTGTGATTTTTAAAATTTTTCTTTATAGGTATGATGATTTGGAACCTGCTGTAATTCATGAAAACTCCACACAAATGGAAGTTCTTGTTCCAGTTCGCTTAGATATGGAGATTGAAGGACATAAATTACGAGATACTTTTACTTGGAACAAAAATGGTACTTTTTACTAAAAT------TTTAACTTTTAAAATAAAAACTTAATTAGGGGTGTTAATGTAAGCATATGATTTTTAGGCTAGTACAATTAATAGCATGCATATGTGTTAAACAACCAAACAACATTAATACAAACACATACAAATTACAGGATGACAACTTTTCAAGTCTTTGTAGTATTCAAATCATGAATTACTGTTAAAACTAATTTTATGAATTACAGAAAAACCCTGGTAATTCAAACCCTGAAAGTGTGGATAATCAAAACACCCAATTTTTAAAATTTCAAAATGTGTAATGATGTACTATAACAAAATTAACATTCAGTAACAAATTATCAAATGACAATCATCAAAACAAATAATTAAATGTTAATAGATACATAAGATTTAATGATTATTTGGGCTGAAATTTCTTAGATTGACCTCACACAGTGATGTTAATCTGGATGACGGAGCAATATTATCCCAACTTCTTATAAACATGACATTGTACCATATGTGGTAA-------------------------------------------------------
Ncarteri_WeberCty_N1044 ---------------------------------TTTATATAAAAGATATATTTATTTATTTATT-----------AAAAATTTTCTAGTCTATAAATT--AAAAAAAAAACAATATGCAATTTCTTTTCTCTTTTGTAACTATTTTAGCTACTAAAGGAGACTATT----------TTGGCTA----------TATTTTTAACACTTAAGGCAACTAAAGATACTATTTAATGGGGAGTGTCTTATATTGGAATGCAAAAAAACAATTTATATCACTAACTATTATGTATGTATTATTTATGACTAACATATAGAATATAGGACACTGATGAAAAGTGCAAATAAAAAGATATTTATAGAACTTTAGAAAGCATTTGAATTGTGGATAATTTTAATTTTTTTAATTTTTTTGTCGAATGGGGGGA---TTATTTGTTTGTTATAGTTGTGCCCTAGTGGCATCATAAAATGTGTTGTAATTATAAATTTTGTGATTTTTTAATTTTTTATTTATAGGTATGATGATTTGGAACCTGCTGTAATTCATGAAAACTCCACACAAATGGAAGTTCTTGTTCCAGTTCGCTTAGATATGGAGATTGAAGGACATAAATTACGAGATACTTTTACTTGGAACAAAAATGGTACTTTTTACTAAAAT------TTTAACTTTTGAAATAAAAACTTAATTAGGGGTGTTAATGTAAGCATATGATTTTTAGGTTAGTACAATTAATAGCATGCATATGTGTTAAACAATCAAATAGCATTAATACAAACACATACAAATTACAGGAT---AACTTTTCAAGCCTTTGTAGTATTCAAATCATGAATTACTGTTAAAACTAATTTTATGAATTACAGAAAAACCCTAGTAATTCAAACCCTGAAAGTGTGGATAATCAGAA-ACCCAATTTTTTAAATTTCAAAATATGTAACGATGTA-------------AACATTCAATAACAAATCCTCAAATGACAATCATCAAAACAAATAATTAAATGTTAATACATACATAAGATTTAATGATTATCTGGGCTGAAATTTCTTAGATTGATCTCACACTGTGACGCTAATCTGGATGACGGAGCAATATTATCCCAACTCCTTATAAACATGACATTGTACCATATGTGATAATTTATTATCTCCTGCTGCATTAAAGCATGCTAAGTGAGTTACTCTTTATTTTATC
Ncherokee_BallhootScar_N193 AATTTTTAAAATATTCTTCACTTTGAATGTCTATTTAAGTAATTAATATATTTACCGTTTCTCTGTGTTCTGCATATTAATTTTCTCTATTGTTTATTGTGCACCCAGATTTTTAACAAATTTCCTCTCCGTTTTAACACATTTCCAACTGATAGTTAAAGCTCCTATCCAGGGGGTTGGCGAGCAGGAGCAGCTCCCCTAATAATTTACTAACGTAATCATTTCACTCATTGGGGACTGTCTTATATTGGAATGCAATAAAACAATTTATATCACTAACTATTACATATGTA------ATGACTAACACATAGA--ATAGGGCATTGATGAAAAGTGCAAATAAAAAGATATTTATAGAACTTTAGAACACATTTGAATTGTGAATAATTTTAAT---------TTTTTTGTAGAA-GGGGGGGGGGTTATTTGTATGTTGTAGTTGTGCCTTAGTGGCATTATAAAATGTGTTGTAATTATAAATTTTGTGATTTTAAAATTTTTTCTTTATAGGTATGATGATTTGGAACCTGCTGTAATTCATGAAAATTCCACACAAATGGAAGTTCTTGTTCCAGTTCGCTTAGATATGGAAATTGAAGGACATAAATTACGAGATACTTTTACTTGGAACAAAAATGGTACTTTTTACTAAAATTTTAACTTTAACTTTCAAAATAAAAACTTAATTAGGGGTGTTCATGTAAGCATATGATTTTTAGGATAGTACAATTAATAGCATGCATATGTGTTAAACAATCAAACAGCATTAATACAAACAGATACAAATTACAGGATGACAACTTTTCAAGTCTTTGTTGTATTCAAATCATGAATTCCTGTTAAAACTAATTTTATGAATTACAGAAAAAACCTAGTAATTCAAACCCTAAAAGTGTGGATAATCAGAACACCCAATTTTTTAAATTTCAAAATATGTAACGATATATTATAACAAAATTAACATTCAATAACA--------------AGTCATCAAAACAAATAATTAAATGTTAATATATACATAAGATTTAATGATTATCTGGGCTGAAATTTCTTACATTGACCTCACACAGTGCTGTTAATCTGGATGACGGAGCAATAT---------------------------------------------------------------------------------------------------
Ncherokee_BalsamMtn_N891 AATTTTTAAAATATTCTTCATTTTGAATGTCTATTTAAGTAATTAGTATATTTACCGTTTCACTGTGCTCGGCATATTAATTATCTCGATTGTTTATTGTGCACCTTGAGTTTTAACAAATTTCCTCTCCGTTTTAACATGTTTCTAACTGATAGGTAAAGCTCTTTCCCAGGGGGTTGACGAACGGGAGCAG-CCCCCTGATAATGCACTAAGGTAATCGTTGCGGTCACAGGGGAGTGTCTTATATTGGAATGCAATAAAACAATTTATATCACTAACTATTATGTATGTATTATTTACGACTAACACATAGAATAGAGGACATTGATGAAAAGTGCAAATAAAAAGATATTTATAGAACTTTAGAAAGCA-TTGAATTGTGAATAATTTTAATTTTTTTAATTTTTTCGTCGTATGGGGGGGGGGTTATTTGTTTGTTATAGTTGGGCCCTAGTGGCATCATAAAATGTGTTGGAAATGTAAATTTTTTGATTTTTAAAATTTTTCTTCATAGGTATGATGATTTGGAACCTGCTGTAATTCATGAAAACTCCACACAAATGGAAGTTCTTGTTCCAGTTCGCTTAGATATGGAAATTGAAGGGCATAAATTACGAGATACTTTTACTTGGAACAAAAATGGTACTTCTTACAAAAATTTTAATTTTAACTTTCAAAATAAAAACTTAATTAGGGGTGTTAATGTAAGCATATGATTTTTAGAATAGTACAATTAATAGCATGCATATGTGTTAAACAATCAAACCGCATTAATACAAACAGATACAAATTACAGGATGACAATTTTTCAAGTCTTTGTTGTATTCAAATCATGAATTACAGTTAAAACTAATTTTATGAATTACAGAAAAACCCTAGTAATTCAAACCCTGAAAGTGCGGATAATTAGAACACCCAATTTTTTAAAATTCAAAATATGTAACGATGTATTATAACAAAATTAACATTTAATAACA--------------AGTCATCAAAACAAATAATTAAATGTTAATACATACATAAGATTTAATGATAATCTGGGCTGAAATT-------------TCACACAGGGATGTTAATCTGGATAACGGAGCAATATTATCCCAACTTCTTATAAACATGTCATTGTAACATATGTGGTAATTTATTATCCCCTGCTGCATTAGAGCATGCTAAGTGAGTTACTCTTTATTTGCTC
Ncherokee_SIndianCrk_N681 ---------------------------------------------------------------------------------------------------------------------------------------------------------------------------------------------------------------------GGTAATCATTGCGGTCAATGGGGAGTGTCTTATATTGGAATGCAATAAAACAATTTATATCACTAACTATTATGTATGTATTATTTATGACTAACACATAGAATATAGGACATTGATGAAAAGTGCAAATAAAAAGATATTTATAGGACTTCAGAAAGCATTTGAATTGTGAATAATTTTAATTTTTTTAATTTTTTTGTCGAATGGGGGGAGGGTTATTTGTTTGTTATAGTTGGGCCCTAGTGGCATCATAAAATGTGTTGTAATTATAAATTTTGTGATTTTTTAAATTTTTCTTTATAGGTATGATGATTTGGAACCTGCTGTAATTCATGAAAACTCCACACAAATGGAAGTTCTTGTTCCAGTTCGCTTAGATATGGAAATTGAAGGACATAAATTACGGGATACTTTTACTTGGAACAAAAATGGTACTTTTTACTAAAATTTTAATTTTAACTTTTAAAATAAAAACTTAATTAGGGGTGTTAATGTAAGCATATGATTTTTAGGATAGTACAATTAATAGCATGCATATGTGTTAAACAATCATACAGCATTAATACAAACAGAT--------------------------------------------------------------------------------------------------------------------------------------------------------------------------------------------------------------------------------------------------------------------------------------------------------------------------------------------------------------------------------------------------------------------------------------
Ncooperi_BeaverCrk_N1002 -------------------------------------------------------------------------------------------------------------------------------------------------------------------------------------------------------------------------------------------------------------------------------ATCACTAACTATTATGTATGTATTATTTATGACGAACACATATAATATTGGACATTGATGAAAAGTGCAAATAAAAATATATGTATAGAACTTTAGAAAGCATTTGAGATGTGAATAATTTTAAT--------TTTTTTTGTAGAATGGGGGGGGG-CTATTTGTATGTTGCAGTTGTGTCCAAGTAGCATCATAAAATGTGTTGAAATTATAAATTTCCTGATTTTA----ATTTTTTTTTTAGATATGATGATTTGGAACCTGCTGTAATTCATGAAAACTCCACACAAATGGAAGTTCTTGTTCCAGTTCGCTTAGATATGGAAATTGAAGGACATAAATTACGAGATACTTTTACTTGGAACAAAAATGGTACTTTTTACTAAAATTTTAACTTTAACTTTCAAAATAAAAACTTAATTAGGGGTGTTAATGTAAGCATATGATTTTTAGGCTAGTACAATTAATAGCATGCATATGTGTTAAACAATCAAACAGGATTAATACAAACAGATACAAATTACAGGATGACAACTTTTCAAGTCTTTGTTGTATTCAAATCATGAATTACTGTTGAAAATAATTTTATGAATTACAGAAAAACCCTAGTAATTCAAACCCTGAAAGTGTGGATAATCGAAACACCCAATTTTTTAAATTTCAAAATATGTAACGATGTACTATAACAAAATTAACATTCAATAACAAATCCTCAAATGACAATCATCAAAACAAATAATTAAATGTTAATACATACAAAAGATTTAATGATTATCTGGGCTGAAATTTCTTAGATTGACCTCACACAGCGACGTTAATCTGGATGACGGAACAATATTATCCCAACTTTTTATAAACATGACATTATACCATATGTGGTAATTTATTATCCCCTGCTGCATTAGAGCATGCT------------------------
Ncooperi_BrasstBald_N824 -----------TATTCTTCACTTTGAATGTCTATTTAAGTAATTAGTATATTTACCATTTCACTGTGCTCTGCATATTAATTTTCTCGATCGTTTATTGTGCACCCAGATTTTTTACAAATTTCCTCTCCGTTTTAAGACATTTCTAACTGATAG-----------------AG-------------------CCCCTCCCATAATTCACTAAGGTAATCATTGCACTCAATGAGGAGTGTCTTATATTGGAATGCAATAAAACAATTTATATCACTAACTATTATGTATGTATTATTTATGACGAACACATATAATATTGGACATTGATGAAAAGTGCAAATAAAAATATATGTATAGAACTT-AGAAAGCATTTGAGATGTGAATAATTTTAAT--------TTTTTTTGTAGAATGGGGGGGGGTCTATTTGTATGTTGCAGTTGTGTCCAAGTAGCATCATAAAATATGTTGAAATTATAAATTTCCTGATTTT--A--ATTTTTTTTTTAGATATGATGATTTGGAACCTGCTGTAATTCATGAAAACTCCACACAAATGGAAGTTCTTGTTCCAGTTCGCTTAGATATGGAAATTGAAGGACATAAATTACGAGATACTTTTACTTGGAACAAAAATGGTACTTTTTACTAAAATTTTAAC--------------------------------------------------------------------------------------------------------------------------------------------------------------------------------------------------------------------------------------------------------------------------------------------------------------------------------------------------------------------------------------------------------------------------------------------------------------------------------------------------------------------------------------------------------------
Ncooperi_CheoahDam_N1122 AATTTTTAAAATATTCTTCACTTTGAATGTCTATTTAAGTAATTAGTATATTTACCATTTCACTGTGCTCTGCATATTAATTTTCTCGATCGTTTATTGTGCACCCAGATTTTTTACAAATTTCCTCTCCGTTTTAACACATTTCTAACTGATAGATAAAACTCCTTTCCTGGGGGTTGGCGAGCAGGAGCAGCCCCCCCCATAATTCACTAAGGTAATTATTGCACTCAATGAGGAGTGTCTTATATTGGAATGCAAAAAAACAATTTATATCACTAACTATTATGTATGTATTATTTATGACTAACACATATAATATAGGACACTGATGAAAAGTGCAAATAAAAATATATGTATAGAACTTTAGAAAGCATTTGAGATGTGAATAATTTTAAT--------TTTTTTTGTATAATGGGGGGGGGGCTATTTGTATGTTGCAGATGTGTCCAAGTAGCATCATAAAATGTGTTGAAATTATAAATTTCCTGAT--------TTTTTTTTTATAGATATGATGATTTGGAACCTGCTGTAATTCATGAAAACTCCACACAAATGGAAGTTCTTGTTCCAGTTCGCTTAGATATGGAAATTGAAGGACATAAATTACGAGATACTTTTACTTGGAACAAAAATGGTACTTTTTACTAAAATTTTAACTTTAACTTTCAAAATAAAAACTTAATTAGGGGTGTTAATGTAAGCATATGATTTTTAGGCTAGTACAATTAATAGCATGCATATGTGTTAAACAATCAAACAGGATTAATACAAACAGATACAAATTACAGGATGACAACTTTTCAAGTCTTTGTTGTATTCAAATCATGAATTACTGTTAAAACTAATTTTATGAATTACAGAAAAACCCTAGTAATTCAAACCCTGAAAGTGCGGATAATCAGAA-ATCCAATTTCCTTAATTTCAAAATATGTAACGATGTACTATAACAAAATTAACATTCAATAACAAATCCTCAAATGACAATCGTCAAAACAAATAATTAAATGTTAATACATACATAAGATTTAATGATTATCTGGGCTGAAATT--TTAGATTGACCTCACACAGTGATGTTAATCTGGATGCCGTAGCAATATTATCCCAACTTCTTATAAACATGACATTGTACCATATGTGGTAATTTATTATCCCCTGCTGCAATAGAGCATGCTAAGTGAGTTACTCTTTATTTGCTT
Ncooperi_NantRiverGorge_N682 AATTTTTAAAATATTCTTCACTTTGAATGTCTATTTAAGTAATTAGTATATTTACCGTTTCACTGTGCTCTGCATATTAATTTTCTCGATCGTTTATTGTGCACCCAGATTTTTTACAAATTTCCTCTCCGTTTTAACACATTTCTAACTGATAGATAAAACTCCTTTCCTGGGGGTTGGCGAGCAGGAGCAGCCCCCCCCATAATTCACTAAGGTAATCATTGCACTCAATGAGGAGTGTCTTATATTGGAATGCAATAAAACAATTTATATCACTAACTATTATGTATGTATTATTTATGACTAACACATATAATATTGGACATTGATGAAAAGTGCAAATAAAAATATATGTATAGAACTTTAGAAAGCATTTGAGATGTGAATAATTTTAAT--------TTTTTTTGTATAATGGGGGGGGG-CTATTTGTATGTTGCAGATGTGTCCAAGTAGCATCATAAAATGTGTTGAAATTATAAATTTCCTGATTTT-----TTTTATTTTATAGATATGATGATTTGGAACCTGCTGTAATTCATGAAAACTCCACACAAATGGAAGTTCTTGTTCCAGTTCGCTTAGATATGGAAATTGAAGGACATAAATTACGAGATACTTTTACTTGGAACAAAAATGGTACTTTTTACTAAAATTTTAACTTTAACTTTCAAAATAAAAACTTAATTAGGGGTGTTAATGTAAGCATATGATTTTTAGGCTAGTACAATTAATAGCATGCATATGTGTTAAACAATCAAACAGGATTAATACAAACAGATACAAATTACAGGATGACAACTTTTCAAGTCTTTGTTATATTCAAATCATGAATTACTGTTAAAAATAATTTTATGAATTACAGAAAAACCCTAGTAATTCAAACCCTGAAAGTGTGGATAATCGAAACACCCAATTTTTTAAATTTCAAAATATGTAACGATGTACTATAACAAAATTAACATTCAATAACAAATCCTCAAATGACAATCATCAAAACAAATAATTAAATGTTAATACATACAAAAGATTTAATGATTATCTGGGCTGAAATTTCTTAGATTGACCTCACACAGTGACGTTAATCTGGATGACGGAACAATATTATCCCAACTT----------------------------------------------------------------------------------------
Ncooperi_RockCrRoad_N1160 AATTTTTAAAATATTCTTCACTTTGAATGTCTATTTAAGTAATTAGTATATTTACCGTTTCAC--TGCTCTGCATATTAATTTTCTCGATCATTTATTGTGCACCCAGATTGTTTACAAATTTCCTCTCCGTTTTAACACATTTCTAACTGATAGATAAAACTCCTTTCCAGGGGGTTGGCGAGCAGGAGCAGCCCCCCCCATAATTCACTAAGGTAATCATTGCACTCAATGAGGAGTGTCTTATATTGGAATGCAATAAAACAATTTATATCACTAACTATTATGTATGTATTATTTATGACGAACACATATAATATTGGACATTGATGAAAAGTGCAAATAAAAATATATGTATAGAACTTTAGAAAGCATTTGAGATGTGAATAATTTTAAT--------TTTTTTTGTAGAATGGGGGGGGGGCTATTTGTATGTTGTAGTTGTGTCCAAGTAGCATCATAAAATGTGTTGAAATTATAAATTTCCTGATTTTT----AATTTTTTTTTAGATATGATGATTTGGAACCTGCTGTAATTCATGAAAACTCCACACAAATGGAAGTTCTTGTTCCAGTTCGCTTAGATATGGAAATTGAAGGACATAAATTACGAGATACTTTTACTTGGAACAAAAATGGTACTTTTTACTAAAATTTTAACTTTAACTTTCAAAATAAAAACTTATTTAGGGGTGTTAATGTAAGCATATGATTTTTAGGCTGGTACAATTAATAGCATGCATATGTGTTAAACAATCAAACAGGATTAATACAAACAGATACAAATTACAGGATGACAACTTTTCAAGTCTTTGTTGTATTCAAATCATGAATTACTGTTGAAAATAATTTTATGAATTACAGAAAAACCCTAGTAATTCAAACCCTGAAAGTGTGGATAATCGAAACACCCAATTTTTTAAATTTCAAAATATGTAACGATGTACTATAACAAAATTAACATTCAATAACAAATCCTCAAATGACAATCATCAAAACAAATAATTAAATGTTAATACATACAAAAGATTTAATGATTATCTGGGCTGAAATTTCTTAGATTGACCTCACACAGTGACGTTAATCTGTATGACGGAACAATATTATCCCAATTTCTTATAAACATGACATTATACCATATGTGGTAATTTATTATCCCCTGCTGCATTAGAGCATGCTAAGTGAGT----------------
Ncoylei_Apalachia_N1195 AATTTTTAAAATACAACGTGCTGTTAAAGTCCATTTTGCTAATTAGTATATTTACCGTTTCACCGTGCTCGGTATATGAATTTTCTCGATTGTGTATTGTGCACCCAGAGTTTTAACAAATTTCCTCTCTGTTTTAACACGTTTCCAACTGATAAGTAAAGCTCTTTTCCAGGGGGTTGACGAGCGGGAGCAGCCCCCCTGATAATTCACTAAGGTAATGATTGCATTCAATGGGGAGTGTCTTATATTGAAATGCAATAAAACAATTTATATCACTAACTATTATGTATGTATTATTTATGACTAACACATAGAGTATAGGACACTGATGAAAAGTGCAAATAAAAAGATATTTATAGAACTTTAGAAAGCATTTGAATTGTGAATAATTTTAATTTTTTTAATTTTTTTGTCGAATGGGGGGGGGGTTATTTGTTTGTTATAGTTGTGCTCTAGTGGCATCATAAAATGTGTTGAAATTATAAATTTTGTGATTTTTAAAATTTTTCTTTATAGGTATGATGATTTGGAACCTGCTGTAATTCACGAAAACTCCACACAAATGGAAGTTCTTGTTCCAGTTCGCTTAGATATGGAAATTGAAGGACATAAATTACGAGATACGTTTACTTGGAACAAAAATGGTACTTTTTACTAAAATTCTAACTTTAACTTTCAAAATAAAAACTTAATTAGGGGTGTTAATGTAAGCATATGATTTTTAGGCTAGTACAATTAATAGCATGCATATGTGTTAAACAATCAAACAGGATTAATACAAACACATACAAATTACAGGACGACAATTTTTCAAGTCTTTGTAATATTCAAATCATGAATTACTGTTAAAAGTAATTTTATGAATTACAGAAAAACCCTAGTAATTCAAACCCAGAAAGTGTGGATAATCAGAACACCCATTTTTTTAAATTTCAAAATATGTAACGATGTACTATAACAAAATTAACATTCAATAACAAATCATCAAATGACAATCATCAAAACAAATAATTAAATATTAATACATACATATGATTTAATGATTATCTGGGCTGAAATTTCTTAGATTGATCTCACACAGTGATGACGGTCCGGATGACGGAGCAATGTTATCTCAACTTCATATAAACACGACATTGTACCATATGTGGTAATTTATTATCACCTGCTGCATTAGAG------------------------------
Ncoylei_TiptonCreek_N837 AATTTTTCGAATACAACGTGCTGTTAAAAGCCATTTCGCTAATTAGTATATTTACCGTTTCATCGTGCTCAGTATATGAATTTTCTCGATTGTGTATTGTGCACCCAGAGTTTTAACAAATTTCCTCTCTGTTTTAACACGTTTCCAACTGATAAGTAAAGCTCTTTTCCAGGGTGTTGACGAGCGGGAGCAGCCCCCCTGATAATTCACTAAGGTAATGATTGCATTCAATGGGGAGTGTCTTATATTGAAATGCAATAAAACAATTTATATCACTAACTATTATGTATGTATTATTTATGACTAACACATAGAGTATAGGACACTGATGAAAAGTGCAAATAAAAAGATATTTATAGAACTTTAGAAAGCATTTGAATTGTGAATAATTTTAATTTTTTCAATTTTTTTATGGAATGGGGGGGGGGTTATTTGTTTGTTATAATTGTGCCCTAGTGGCATCATAAAATGTGTTGAAATTATAAATTTTGTGATTTTTAAAATTTTTCTTTATAGGTATGATGATTTGGAACCTGCTGTAATTCATGAAAACTCCACACAAATGGAAGTTCTTGTTCCAGTTCGCTTAGATATGGAAATTGAAGGACATAAATTACGAGATACGTTTACTTGGAACAAAAATGGTACTTTTTACTAAAATTCTAACTTTAACTTTCAAAATAAAAACTTAATTAGGGGTGTTAATGTAAGCATATGATTTTTAGGCTAGTACAATTAATAGCATGCATATGTGTTAAACAATCAAACAGGATTAATACAAACACATACAAATTACAGGACGACAATTTTTCAAGTCTTTGTAGTATTCAAATCATGAATTACTGTTAAAAGTAATTTTATGAATTACAGGAAAACCCTAGTAATTCAAACCCTGAAAGTGTGGATAATCAGAACACCCATTTTTTTAAATTTCAAAATATGTAACGATGTACTATAACAAAATTAACATTCAATAACAAATCATCAAATGACAATCATCAAAACAAATAATTAAATATTAATACATACATAAGATTTAATGATTATCTGGGCTGAAATTTCTTAGATTGACCTCACACAGTGATGACGGTCTGGATGACGGAGCAATGTTATCTCAACTTCATATAAACACGACATTGTACCATATGTGGTAATTTATTATCCCCTGCTGCATTAGAGCATGCTAAGTGAGTTACTTTTTATTTGCTC
Ncressleri_AndersonSpringCave_G2075 AATTTTTAAAATATTCTTCACTTTGAATGTCTATTTAAGTAATTAGTATAGTTACCATTTCTTAGTGCTGTGCATATTAATTTTCTCTATTGTTTATTGTGCACCCAGATTTGTAGCAAAATTTTTCTCTGTTTTAACACATTTCCAACTGCGAGGCAAAGCGGTTTTCGGAGGCATTGGCACCAGAGAGCAGGCCCCCTAGTAATCCACTAAAATAACCATTGCACTCAATAGAGAGTATCTTATGTTGGAATCCAATAAAACAATTTATATCTCTAACTATTATGTATGCATTATTTATGACTAACACATAGAATATAAGACATTGAT-GAAAGTGCAAAT-------AATTTTTAGGACTTTGGAAAGCATTTGAATTATGAATAATTTTCATTTTCTAATTTTTTTTGTAGAAAAGGGGGAA-ATTGTTTGTATGTCATAGTTGTGCCCTA------TCATAAAATGTGTTGAAATTATAAATTTCCTGATTTTTTT--TCCTTCTTCGTAGGTATGATGATTTGGAACCTGCTGTAATTCATGAAAACTCGACACAAATGGAAGTTCTTGTTCCAGTTCGCTTAGATATGGAGATTGAAGGACATAAATTGCGAGACACTTTTACTTGGAACAAAAATGGTACTTTTTGCTAAAATTTTAATTTTAGCTTTTAAAATGAAAACTTA-CTAGGGGTATTAATGTAAACATATGATTTTTAGGATGGTATAATTAATAACCTTAACATATGTTAAGCAATCAAAGAGCATTAATAGAAACACATACAAATTACAGGATGACAACTTTTCAAATGTGTTTTGTATTGAAATCATGGA---CTGTTAAAACTAATTTTATAAATTACAGAAAAACGCTGGTAATTCAAACCCGGAAAGTACGGATAATCCGAACCGCCAATTTTTTAAATTTCAAAATATGTAATGCTGTACTATAACAAAATTAACATTCAGCAACATATTATCAAATGACAATCATCAAAACAAATCATTAAATGTTAATACATACATAAGATTTAATGATTATCTGGGCTG-ATATTACTAGATTGACCTCACATAGTGATGTTAATCTGGATGTTGGAGCAATATTATACCAACTTCTTATAA---------------------------------------------------------------------------------
Ncressleri_PigeonCave_G2077 AATTTTTAAAATATTCTTCACTTTGAATGTCTATTTAAGTAATTAGTATAGTTACCATTTCTTAGTGCTGTGCATATTAATTTTCTCTATTGTTTATTGTGCACCCAGATTTGTAGCAAAATTTTTCTCTGTTTTAACACATTTCCAACTGCGAGGCAAAGCGGTTTTCGGAGGCATTGGCACCAGAGAGCAGGTCCCCTAGTAATCCACTAAAATAACCATTGCACTCAATAGAGAGTATCTTATGTTGGAATCCAATAAAACAATTTATATCTCTAACTATTATGTATGCATTATTTATGACTAACACATAGAATATAAGACATTGAT-GAAAGTGCAAAT-------AATTTTTAGGACTTTGGAAAGCATTTGAATTATGAATAATTTTCATTTTCTAATTTTTTTTGTAGAAAAGGGGGAA-ATTGTTTGTATGTCATAGTTGTGCCCTA------TCATAAAATGTGTTGAAATTATAAATTTCCTGATTTTTTT--TCCTTCTTCGTAGGTATGATGATTTGGAACCTGCTGTAATTCATGAAAACTCGACACAAATGGAAGTTCTTGTTCCAGTTCGCTTAGATATGGAGATTGAAGGACATAAATTGCGAGACACTTTTACTTGGAACAAAAATGGTACTTTTTGCTAAAATTTTAATTTTAGCTTTTAAAATGAAAACTTA-CTAGGGGTATTAATGTAAACATATGATTTTTAGGATGGTATAATTAATAACCTTAACATATGTTAAGCAATCAAAGAGCATTAATAGAAACACATACAAATTACAGGATGACAACTTTTCAAATGTGTTTTGTATTGAAATCATGGA---CTGTTAAAACTAATTTTATAAATTACAGAAAAACGCTGGTAATTCAAACCCGGAAAGTACGGATAATCCGAACCGCCAATTTTTTAAATTTCAAAATATGTAATGCTGTACTATAACAAAATTAACATTCAGCAACATATTATCAAATGACAATCATCAAAACAAATCATTAAATGTTAATACATACATAAGATTTAATGATTATCTGGGCTG-ATATTACTAGATTGACCTCACAAAGTGATGTTAATCTGGATGTTGGAGCAATATTATACCAACTTCTTATAAACATGACATTGCACCATATGTGGTAATTTATTA------------------------------------------------
Ncrosbyi_MtMitchell_N210 AAATTTTCCGATATTTTTCTTTATAAATGCCTATTTATCTATTCAAATTATTTTTAATTGTCCTGTATTTTGTATACTAAGTTTCGTAATTGCTTATTTTCAATTGAAAGTG-TTATGATTCTGCTCACTAGTTCATCTCTTATTCACCGGAGGA-----------CTTCAGGGGGGCTGCTATCGGGAGCAATTATTTTTATAATTCACTATGCGCACCGTAGGGTTCAGTGAAAATCTTGTGGTACTAAAAGACAATTTAACAAATTTAAAAAAAAAAAATTATGTGTGTATTATTTATGACTAACACATAGAATATAAGACACTGATGAAAAGTGCAAATAAAAAGATATTTATAGAACTTTAGTAAGCATTTGAATTGTGAATAATTTTAATTTTTTTAATTTTTTTGTCGAATGGGGGGGGGGTTATTTGTTTGTTATAGTTGTGCCCTAGTGGCATCATAAAATGTGTTGAAATTATAAATTTTGTGATTTTTAAAATTTTTCTTTATAGGTATGATGATTTGGAACCTGCTGTAATTCATGAAAACTCCACACAAATGGAAGTTCTTGTTCCAGTTCGGTTAGATATGGAAATTGAAGGACATAAATTACGAGATACTTTTACTTGGAACAAAAATGGTACTTTTTAATAAAATTTTAACTTTAACTTTTAAAATAAAAACTTAATTAGGGGTGTTAATGTTAGCATATGATTTTTAGGATAGTACAATTAGTAGCATGCATATGTGTTAAACAATCAAACAGCATTAATACAAACAGATACAAATTACAGGATGACAACTTTTCAAGTCTTTGTTGTATTCCAATCATGAATTACTGTTAAAACTAATTTCATGAATTACAGAAAACCCCTAGTAATTCAAACCCTGAAAGTGCGGATAATCAGAACACCCAATTTTTTAAATTTCAAAATATGTTACGATGTACTATAACAAAATTAACATTCAATAACA--------------AATCATCAAAACAAATAATTAACTGTTAATACATACATAACATTTAAT------------------------------------------------------------------------------------------------------------------------------------------------------------------------
Ncrosbyi_PricesCrk_N1143 -------------------------------------------------------------------------------------------ACTCATTTTCAGTTAAAAGTGGTTATGATTCTGTTCACTAGTTCATCTCTTATTCACCGGAGGA-----------CTTCAGGGGGGCTGCTATCGGGAGTTATTATTTTTATAATTCACTATGCGCACCGTAGGATTCAGTGAAAATCTTGTGGTACTAAAAGACAATTTAACAAATTTTAAAAATATATTTTATGTGTGTATTATCTATGACTAACACATAGAATATAGGACACTGATGAAAAGTGCAAATAAAAAGATATTTATAAAACTTTAGTAAGCATTTGAATTGTGAATAATTTTAATTTTTTTAATTTTTTTGTCGAATGGGGGGGGGGTTATTTGTTTGTTATAGTTGTGTCCTAGTGGCAGCATAAAACGTATTGAAATTATAAATTTTGTGATTTTTTAAATTTTTCTTTATAGGTATGATGATTTGGAACCTGCTGTAATTCATGAAAACTCCACACAAATGGAAGTTCTTGTTCCAGTTCGGTTAGATATGGAAATTGAAGGACATAAATTACGAGATACTTTTACTTGGAACAAAAATGGTACTTTTTACTAAAATTTTAACTTTAACTTTTAAAATAAAAACTTAATTAAGGGTGTTAATGTAAGCATATGATTTTTAGGATAGTACAATTAGTAGCATGCATATGTGTTAAACAATCAAACAGCATTAATACTAACAGATACAAATTACAGGATGACAACTTTTCAAGTCTTTGTTGTATTCAAATCATGAATTACTGTTAAAACTAATTTTATGAATTACAGAAAAACCCTAATAATTCAAACCCTGAAAGTGCGGATAATCAGAACACCCAATTTTTTAAATTTCAAAATATGTTACGATGTACTATAACAAAATTAACATTCAATAACAAATCATCAAATGACAATCCTCAAAACAAATAATTTGATGTTAATACATACATAAAATTTAATGATTATCAGGGCTGAAACTTCTTAGATTGACCTCACGCAGTGATGTTAATCTGGATGATGGAGCAATATTATCCCAACTTCTTATAAACATGACATTGTACCATATGTGGTAATTTATTATCCCCTGCTGCATTAGAGCATGCTAAGTGAGTTACTCTTTATTTGCTC
Ncrosbyi_ShufordCrk_N1148 ACCCTTATAAATGAAAAATGCCTTCATTGATGGCTTGAAAAAAGGATG-AGAAATTGTCACAATTTTCTCGGCATACGAATTCTCCGGATCGTCTTTTATTCGCTCCCTATTTTAAAATATTTCGTTACGATTATAACGCCCTTCAAGTGGATATATGAAACTCTTTTTTAAGTTTTCAACAAGTTGGTTTTTTCCCCTTCTCAAACTTCTAAAATGCACAC----GCAAGTGGAAAGCACCTTTTAGGGTACTGCAAACACAGGGCTAAGA-----GTTGTTGGTATAGGCATT-TTTGTAATTGAGAAATAAAGTGAACATCACTACTCAAAAGAGATAATCAAGAAATATTCATAAAGTGTTGAAACACTGGTGAACTATG-ATTCTGTTCACTTTTTTAATTTTTTTGTCGAATAGGGGGGGGGTTATTTGTTTGTTATAGTTGTGCCCTAGTGGCATCATAAAATGTGTTGAAATTATAAATTTTGTGATTTTTAAAATTTTTCTTTATAGGTATGATGATTTGGAACCTGCTGTAATTCATGAAAACTCCACACAAATGGAAGTTCTTGTTCCAGTTCGGTTAGATATGGAAATTGAAGGACATAAATTACGAGATACTTTTACTTGGAACAAAAATGGTACTTTTTACTAAAATTTTAACTTTAACTTTTAAAATAAAAACTTAATTAGGGGTGTTAATGTAAGCATATGATTTTTAGGATAGTACAATTAGTAGCATGCATATGTGTTAAACAATCAAACAGCATTAATACAAACAGATACAAATTACAGGATGACAACTTTTCAAGTCTTTGTTGTATTCCAATCATGAATTACTGTTAAAACTAATTTTATGAATTACAGAAAACCCCTAGTAATTCAAACCCTGAAAGTGCGGATAATCAGAACACCCAATTTTTTAAATTTCAAAATGTGTTACGATGTACTATAACAAAATTAATATTCAATAAAA--------------AATCATCAAAACAAATAATTAAATGTTAATACATACATAACATTTAATGATTTTCTGGGTTGAAACTTCTTAGATTGACCTCACACAGTGATGTTAATCTGGATGACGGAGCAATATTATCTCAACTTCTTATAAATATGACATTGTACCATATGTGGTTATTTATTATCCCCTGCTGCATTAGAGGATGCTAAGTGAGTTACTCTTTATTTGCTC
Ndellingeri_BullpenBridge_N109 --------------------------------------------------------------------TCAGCATATTAATTTAATCGATTGTTTATTGTGCACCCAGAGTTTTAACAAATTTCCCCTTCGTTTTAACACTTTTCCGACTGATAAGTAAAGCTCTTTTCCAGGGGGTTGACGAGCGGGAGCAGCCCCCCTGATAATTCACTAAGGTAATCATTGCGGTCAATGGGGAGTGTCTTATATTGAAATGCAATAAAACAATTTATATCGCTAACTATTATGTATGTATTATTTATGACTAACACATAGAATATAGGACATTGATAAAAAGTGCAAATAAAAAGATATTTATAGAACTTTAGAAAGCATTTGAATTGTGAATAATTTTAATTTTTTTAATTTTTTTGTCGAATGGGGGGGGGGTTATTTGTTTGTTATAGTTGTGCCCTAGTGGCATCATAAAATGTGTTGTAATTATAAATTTTGTGATTTTTTAAATTTTTCTTTATAGATATGATGATTTGGAACCTGCTGTAATTCATGAAAACTCCACACAAATGGAAGTTCTTGTTCCAGTTCGCTTAGATATGGAGATTGAAGGACATAAATTACGAGATACTTTTACTTGGAACAAAAATGGTACTTTTTACTAAAATTTTAACTTTAACTTTTAAAATAAAAACTTAATTAGGGGTGTTAAT-TAAGCATATGATTTTTAGGCTAGTACAATTAATAGCATGCATATATGTTAAACAATCAAACAGCATTAATAAAAACATATAAAAATTACAGGATGACAACTTTTCAAGTCTTTGTAGTATTCAAATCATGAATTACTGTTAAAACTAATTTTATGAATTACAGAAAAACCCTAGTAATTCAAACCCTGAAAGTGTGGATAATCAAAACACCCAATTTTTAAAATTTCAAAATATGTAACGATGTACTATAACAAAATTAACATTCAATAACAAATCATCAAATGACAATCATCAAAACAAATAATTAAATGTTAATACATACACAAGATTTAATGATTATCTGGGCTGAAATTTCTTAGATTAACCTCACACAGTGATGTTAATCTGGATGACGGAGCAATATTATCCAAACTTCTTATAAACATGACATTGTACCATATGTGGTAATTTATTATCCCCTGCTGCATTAGAGCATGCTAAGTGAGTTACTTTTT--------
Ndellingeri_WhitewFalls_N887 -----------------------------TCCATTTCACTAATTAGTATATTTACCGTTTCACTGTGCTCGGCATATTAATTTAATCGATTGTTTATTGTGCACCCAGAGTTTTAACAAATTTCCCCTCCGTTTTAACACTTTTCCAACTGATAAGTAAAGCTCTTTTCCAGGGGGTTGACAAGCGGGAGCAG-CCCCCTGATAATTCACTAAGGTAATCATTGCGGTCAATGGGGAGTGTCTTATATTGAAATGCAATAAAACAATTTATATCGCTAACTATTATGTATGTATTATTTATGACTAACACATAGAATATAGGACATTGATAAAAAGTGCAAATAAAAAAATATTTATAGAACTTTAGAAAGCATTTGAATTGTGAATAATTTTAATTTTTTCAATTTTTTTGTCGAATGGGGGGGGGGTTATTTGTTTGTTATAGTTGTGCCCTAGTGGCATCATAAAATGTGTTGTAATTATAAATTTTGTGATTTTTAAAATTTTTCTTTATAGATATGATGATTTGGAACCTGCTGTAATTCATGAAAACTCCACACAAATGGAAGTTCTTGTTCCAGTTCGCTTAGATATGGAGATTGAAGGACATAAATTACGAGATACTTTTACTTGGAACAAAAATGGTACTTTTTACTAAAATTTTAACTTTAACTTTTAAAATAAAAACTTAATTAGGGGTGTTAAT-TAAGCATATGATTTTTAGGCTAGTACAATTAATAGCATGCATATATGTTAAACAATCAAACAGCATTAATACAAACACATAAAAATTACAGGATGACAACTTTTCAAGTCTTTGTAGTATTCAAATCATGAATTACTGTTAAAACTAATTTTATGAATTACAGAAAAACCCTAGTAATTCAAACCCTGAAAGTGTGGATAATCAAAACACCCAATTTTTAAAATTTCAAAATATGTAACGATGTACTATAACAAAATTAACATTCAATAACAAATCATCAAATGACAATCATCAAAACAAATAATTAAATGTTAATACATACACAAGATTTAATGATTATCTGGGCTGAAATTTCTTAGATTGACCTCACACAGTGATGTTAATCTGGATGACGGAGCAATATTATCCAAACTTCTTATAAACATGACATTGTACCATATGTGGTAATTTATTATCCCCTGCTGCATTAGAGCATGCTAATTGATTTACTTTTTATTGGCTC
Ndilutus_GrassyCreek_N670 -------------------------------------------------------------------------------------------------------------------------------------------------------------------------------------------------------------------------------------------------------------------------------------------------TGTATTATTTATGACTAACACATAGAATATAGGACATTGATGAAAAGTGCAAATAAAAAGATATTTATAGAACTTTTGAAAGCATTTGAATTGTG---AATTTTAATTTTTTAAATTTTTTTGTCGAATGGGGGGGGGG-TATTTGTTTGTTATAGTTGTGCCCTAGTGGCATCATAAAATGTGTTGTAATTATAATTTTTGTGATTTTTAAAATTTTCCTTTATAGGTATGATGATTTGGAACCTGCTGTAATTCATGAGAACTCCACACAAATGGAAGTTCTTGTTCCAGTTCGCTTAGATATGGAAATTGAAGGACATAAATTACGAGATACTTTTACTTGGAACAAAAATGGTAGTTTTTACTAAAATTTTAATTTTAACTTTTAAAATAAAAACTTAATTAGGGGTGTTAATGTACACATATGATTTTTAGGATAGT----------------------------------------------------------------------------------------------------------------------------------------------------------------------------------------------------------------------------------------------------------------------------------------------------------------------------------------------------------------------------------------------------------------------------------------------------------------------------------------------
Ndilutus_StarveRockCave_G3174 AATTTTTCGAATACTACGTGCT-------TCCATTTTGCTAATTAGTATATTTACCGTTTCACTGTGCTCAGCATATTAATTTTCTCGATTGTTTATTGTGCACCCAGAGTTTTAACAAATTTCCTCTCCGTTTTAACATGTTTCCAACTGGTAGGTAAAGCTCTTTTCCAGGGGGTTGACAAGCGGGAGCAGCCTCCCTGATAATTCACTAAGGTAATCATTGCGGTCAATGAGGAGTGTCTTATATTGGAATGCAATAAAACAATTTATATCACTAACTATTATGTATGTATTATTTATGACTAACACATAGAATATAGGACATTGATGAAAAGTGCAAATAAAAAGATATTTATAGAACTTTTGAAAGCATTTGAATTGTG---AATTTTAATTTTTTAAATTTTTTTGTCGAATGGGGGGGGGG-TATTTGTTTGTTATAGTTGTGCCCTAGTGGCATCATAAAATGTGTTGTAATTATAATTTTTGTGATTTTTAAAATTTTCCTTTATAGGTATGATGATTTGGAACCTGCTGTAATTCATGAGAACTCCACACAAATGGAAGTTCTTGTTCCAGTTCGCTTAGATATGGAAATTGAAGGACATAAATTACGAGATACTTTTACTTGGAACAAAAATGGTAGTTTTTACTAAAATTTTAATTTTAACTTTTAAAATAAAAACTTAATTAGGGGTGTTAATGTACACATATGATTTTTAGGATAGTACAATTAATAGCATGCATAAGTGTTAAACAATCAAATAGAATTAATACAAACAGAGACAAATTACAGGATGACAACTTTTCAAGTCTTTGTTGTATTCAAATCATGAATTACTGTTAAAACGAATTTTATGAATTACAGAAAAAACCTAGTAATTCAAACCCTGAAAGTGCGGATAATCAGAACACCCAATTTTTTAAATTTCAAAATATGTAACGATGTACTATAACAAAATTAACATTCAATAACA--------------AGTCATCAAAACAAATAATTAAATGTTAATACATACATAAGATTTAATGATTATCTGGGCTGAAATTTCTTAAATTGACCTCACACAGTGATGTTAATCTGGATGATGGAGCAATATTATCCCAACTGCTTATAAACATGACACTGTACCATATGTGGTAATTTATTATCCCCTGCTGCATTAGAGCATGCTAAGTGAGTTACTCTTTATTTGCAC
Nfridelli_LittlePigeon_N262 -----TTCGAATACAACGTGCTGTTAAAGTCCATTTCGCTAATTAGTATATTTACCGTTTCACTGTGCTCAGCATATTAATTTTCTCGATTGTTTATTGTGCACCCAGAGTTTTAACAAATTTCCTCTCCGTTTTGACACGTTTCCAACTGATAGGTAAAGCTCTTTTCCAGGGGGTTGACGAGCGGGAGCAGCCCTCCTGATAATTCACTAAGGTAATCATTGCGGTCAATGGGGAGTGTCTTATATTGAAATGCAATAAAACAATTTATATCGCTAACTACTATGTATGTATTATTTATGACTAACACATAGAATATAGGACATTGATAAAAAGTGCAAATAAAAAGATATTTATAGAACTTTAAAAAGCATTTGAATTGTGGATAATTTTAATTTTTTAAATTTTTTTGTCAAATGGGGGGAGGGTTATTTGTTTGTTATAGTTGTGCCCTAGTGGCATCATAAAATGTGTTGAAATTATAAATTTCCTGATTTTTTAAATTTTTTTTTATAGATATGATGATTTGGAACCTGCTGTAATTCATGAAAACTCCACACAAATGGAAGTTCTTGTTCCAGTTCGCTTAGATATGGAAATTGAAGGACATAAATTACGAGATACTTTTACTTGGAACAAAAATGGTACTTTTTACTAGAATTTTAACTTCAACTTTCAAAATAAAAACTTAATTAAGGTTATTAATGTAAGCATATGATTTTTTAGATAGTACAATTAATAGCATGCATATGTGTTAAACAATCAAACAGGATTAACACAAATACATACAAATTACAGGATCACAACTTTTCAAGTCTTTGTAGTATTCAAATCATGAATTACTGTTAAAACTAATTTTATGAATTACAGAAAAACCCTAGTAATTCAAACCCTAAAAGTGTGGATAATCAAAA-ACCCAATTTTTAAAATTTCAAAATATGTAATGATGTACTATAACAAAATTAACATTCAATAACAAATCATCAAATGACAATCATCAAAACAAATAATTAAATATTAATACATACACAAGATTTAATGATTATCTGGGTTGAAATTTCTTAGATTGACCTCACACAGTGATGTTAATCTGGATGAC--AGCAATATTATCCCAACTTCTTATAAACATGACATTGTACCATATGTGGTAATTTATTATCCCCTGCTGCATTAGAGCATGCTAAGCGAGTTACTCTTTATATGCTC
Nfurtivus_HugdenBranch_G3175 -----------------------------------------GTTAGTATATTTACCGTTTCACTATGCTCGGCATATTAATTTTCTTGATTGTTTATTGTGCACCCAGAGTTTTAACAAATTTCCTCTCCGTTTTAACACGTTTCCAACTGATAGGTAAAGCTCTTTCCTAGGGGGTTGACGAGCGGGAGCAGCCGCTCTGATAATTCACTAAGGTAATCATTGCCGTCAATGGGGAGTGTCTTATATTGAAATGCAATAAAACAATTTATATCACTAACTATTATGTATGTATTATTTATGACTAACATATAGAATATAGGACATTGATGAAAAGTGCAAATAAAAATATACTTATAGAACTTTAGAAAGCATTTGAATTGTGAATAATTTTAAT-TTTTTAATTTTTTTGTCGAATGGGGGGGGGATTATTTGTTTGTTATAGTTGTGTCCTAGTGGCATCATAAAATGTGTTAAAATTATAGATTTTGTGATTTTTAAAATTTTTCTTTATAGGTATGATGATTTGGAACCTGCTGTAATTCATGAAAACTCCACACAAATGGAAGTTCTTGTTCCAGTTCGCTTAGATATGGAAATTGAAGGACATAAATTACGAGATACTTTTACTTGGAACAAAAATGGTGGTTTTTACTAAAATTTTAACTTTAACTTTCAAAATAAAAACTTAATTAGGGGTGTTAATGTAAGCATATGATTTTTAGGCTAGTACAATTAATAGCATGCATATGTGTTAAACAATCAAACAGCATTAATACAAACACATACAAATTACAGGATGATAACTTTTCAAGTCTTTGTAGTATTCAAATCATGAATTACTGTTAAAACTAATTTTATGAATTAAAGAAAAACCCTAGTAATTCAAACCCTGAAAGTGTGGATAATCAGAACACCCAATTTTTTAAATTTCAAAATATGTAACGATGTACTATAACAGAATTAACATTCAATAACA--------------AATCATCAAAACAAATAATTAAATGTGAATACATACATAAGATTTAACGATTATCTGGACTGAAATTTCTTAGATTGACCTCACACAGTGATGTTACTCTGTATGATGGAGCAATATTATCCCAACTTCTTATAAACATGACATTGTACCGTTTGTGGTAATTTATTATCCCCTGCTGCATTAGAGCATGCTAAGGGAGTTACTCTTTATTTGCTC
Nfurtivus_RaccoonMtn_N1026 AATTTTTCGAATACAACGTGCTGTTAAAGTCCATTTCGCTAGTTAGTATATTTACCGTTTCACTATGCTCGGCATATTAATTTTCTTGATTGTTTATTGTGCACCCAGAGTTTTAACAAATTTCCTCTCCGTTTTAACACGTTTCCAACTGATAGGTAAAGCTCTTTCCTAGGGGGTTGACGAGCGGGAGCAGCCGCTCTGATAATTCACTAAGGTAATCATTGCCGTCAATGGGGAGTGTCTTATATTGAAATGCAATAAAACAATTTATATCACTAACTATTATGTATGTATTATTTATGACTAACATATAGAATATAGGACATTGATGAAAAGTGCAAATAAAAATATACTTATAGAACTTTAGAAAGCATTTGAATTGTGAATAATTTTAAT-TTTTTAATTTTTTTGTCGAAT-GGGGGGGGATTATTTGTTTGTTATAGTTGTGTCCTAGTGGCATCATAAAATGTGTTAAAATTATAGATTTTGTGATTTTTAAAATTTTTCTTTATAGGTATGATGATTTGGAACCTGCTGTAATTCATGAAAACTCCACACAAATGGAAGTTCTTGTTCCAGTTCGCTTAGATATGGAAATTGAAGGACATAAATTACGAGATACTTTTACTTGGAACAAAAATGGTGGTTTTTACTAAAATTTTAACTTTAACTTTCAAAATAAAAACTTAATTAGGGGTGTTAATGTAAGCATATGATTTTTAGGCTAGTACAATTAATAGCATGCATATGTGTTAAACAATCAAACAGCATTAATACAAACACATACAAATTACAGGATGATAACTTTTCAAGTCTTTGTAGTATTCAAATCATGAATTACTGTTAAAACTAATTTTATGAATTAAAGAAAAACCCTAGTAATTCAAACCCTGAAAGTGTGGATAATCAGAACACCCAATTTTTTAAATTTCAAAATATGTAACGATGTACTATAACAGAATTAACATTCAATAACA--------------AATCATCAAAACAAATAATTAAATGTGAATACATACATAAGATTTAACGATTATCTGGACTGAAATTTCTTAGATTGACCTCACACAGTGATGTTACTCTGTATGATGGAGCAATATTATCCCAACTTCTTATAAACATGACATTGTACCGTTTGTGGTAATTTATTATCCCCTGCTGCATTAGAGCATGCTAAGGGAGTTACTCTTTATTTGCTC
Ngeorgia_Sittons_N073 AATTTTTCGGATACAACATGCTGTTAAAGTCCATTTCGCTAATTAGTATATTTACCGTTTCACTGTGCTTGGCATATTAATTTTCTCGATTGTTTATTGTGCACCCAGAGTTTTAACATATTTCCTCTCCGTTTTAACACCTTTCCAACTGATAGGTGAAGCTCTTTTCCAGGAGGTGGACGAGCGGGAGCAGCCCCCCTGATAATTCACTAAGGTAATCATTACAGTTAATGGGGAGTGTCTTATATTGAAATGCAATAAAACAATTTATATCACTAACTATTATGTATGTATTATTTATGACTAACACATAGAATATAGGTCATTGATGAAAAGTGCAAATAAAAAGATATTTATAGAACTTTAGAAAGCATTTGAATTGTGAATAATTTTAATTTTTTTAATTTTTTTGTTGAATGGGGTGGGGATTATTTGTTTGTTGTAGTTGTGCCCTAG---CATCATAAAATGTGTGCAAATTATAAATTTTGTGATTTTTTAAATTTTTCTTTATAGGTATGATGATTTGGAACCTGCTGTAATTCATGAAAACTCCACACAAATGGAAGTTCTTGTTCCAGTTCGCTTAGATATGGAGATTGAAGGACATAAATTACGAGATACTTTTACTTGGAACAAAAATGGTACTTTTTACTAAAATTATAACTTTAACTTTTAAAATAAAAACTTAATTAGGGGTGTTAATGTAAGCATATGATTTTTAGGCTAGTACAATTAATAGCACGCATATGTGTTAAACAATCAAACAGCATTAATACAAACACATACAAATTACAGGATGACAACTTTTCAAGTCTTTGTAGTATTCAAATCATGAATTACTGTTAAAACTAATTTTATGAATTACAGAAAAACCCTAGTAATTCAAACCCTGAAAGTGTGGATAATCAAAAAACCCAATTTTTAAAATTTCAAAATACGTAACGATGTACTATAACAAAATTAACATTCAATAACAA---------------------------------AAATGTTAATACATACATAAGATTTAATGATTATCTGGGGTGAAATTTCTTAGATTGACCTCGCACAGTGATGTTGATCTGGATGACAGAGCAATATTATCCCAACTTCTTATAAACATGACATTGTACCATATGTGGTAATTTATTATCCCCTGCTGCATTAGAACAAGCTAAGTGAGTTACTTTTTATTTTCTC
Ngertschi_CedarCreek_N351 AATTTTTAAAATATTCTTCACTTTGAATGTCTATTTAAGTAATTAGTGTATTTACCGTTTCACTGTGCTCGGCATATTAATTTTCTCGATTGTTTATTGTGCACCCAGAGTTTTAACAAATTTCCTCCCCGTTTTAACACGTTTCAAACTGATAGTTAAAGCTCTTTCCCAGGGGGTTGACGAGCGGGAGCAG-CCCCCTGATAATTCACTAAGGTAATCATTGCGGTCGGTGGGGAGTGTCTTATATTGGAATGCAATAAAACAATTTATATCACTAACTATTATGTATGCATTATTTATGACTAACACATAGAATATAGGACATTGATGAAAAGTGCAAATAAAAACATATTTATAGAACTTTTGAAAGCATTTGAATTGTGAAT---------------AATTTTTTTGTCGAAAGGGCGGGGCGTTATTTGTTTGTTATAATTGTGCCCTAGTGGCATCATAAAATGTGTTGGAATTATAAATTTT-------------TTTTTCTTTATAGGTATGATGATTTGGAACCTGCTGTAATTCATGAAAACTCCACACAAATGGAAGTTCTTGTTCCAGTTCGGTTAGATATGGAAATTGAAGGACATAAATTACGAGATACTTTTACTTGGAACAAAAATGGTACTTTTAACTAAAAT------TTTAACTTTTAAAATAAAAACTTAATTAGGGGTATTAATGTAAGCATATGATTTTTAGGATAGTACAATTAGTAGCATGCATATGTGTTAAACAATCAAACAGCATTAATACAAACAGATACAAATTACAGGATGACAACTTTCCAAGTCTTTGTTGTATTCAAATCATGAATTACCGTTAAAACTAATTTTATAAATTACAGAAAAACCCTAATAATTCAAACCCTGAAAGTGTGAATAATCAGGACACCCAATTTTTTAAATTTCAAAATATGTAACGATGTGCTATAACAAAATTAACATTCAATAACAAATCATCAAATGACAATCATCAAAACAAATAATTAAATGTTAATACATACATAACATTTAATGATTATCTGGGCTGAAACTTCTTAGATTGACCTCACACAGTGATGTTAATCTCATC-------CAATCTAATCCCAACTTCTCATAAACATGACATTGTACCATATGTGGTAATTTATTATCCCCTGCTGCATTAGAGCATGCTAAGTGAGTTACTC--TATTTGCTC
Ngertschi_FrenchBroad_N968 -------------------------------------------------------------------------------------------------------------------ATGATTCTGTTCACTAGTTCATCTCTTATTCACCGGAGGA-----------CTTGAGGGGGGCTGCTAGCGGAAGCAATTATTTTTATGATTCACTATGCGCACCGTAGGATTCAGTGAAAATCTTGTGGCACTAAAAGACAACTTAACGAATTTTAAAAAAAAATATTATGTGTGTATTATTTATGACTAACACATAGAATATAGGACACTGATGAAAAGTGCAAATAAAAAGATATTTATAGAACTTTAGTAAGCATTTGAATTGTGAATAATTTTAATTTTTTTAATTTTTTTGTCGAATGGGGGGGGGGTTATTTGTTTGTTATAGTTGTGCCCTAGTGGCAGCATAAAATGTGTTGAAATTATAAATTTTGTGATTTTTTAAATTTTTCTTTATAGGTATGATGATTTGGAACCTGCTGTAATTCATGAAAACTCCACACAAATGGAAGTTCTTGTTCCAGTTCGGTTAGATATGGAAATTGAAGGACATAAATTACGAGATACTTTTACTTGGAACAAAAATGGTACTTTTTACTAAAAT------TTTAACTTTTAAGATAAAAACTTAATTAAGGGTGTTAATGTAAGCATATGATTTTTAGGATAGTACAATTAGTAGCATGCATATGTGTTAAACAATCAAACAGCATTAATACAAACAGATACAAATTACAGGATGACAACTTTTCAAGTCTTTGTTGTATTCAAATCATGAATTACTGTTAAAACTAATTTTATGAATTACAGAAAAACCCTAATAATTCAAACCCTGAAAGTGCGGATAATCAGAACACCCAATTTTTTAAATTTCAAAATATGTTACGATGTACTATAACAAAATTAACATTCAATAACAAATCATCAAATGACAATCCTCAAAACAAATAATTTAATGTTAATACATACATAAAATTTAATGATTATCAGGGCTGAAACTTCTTAGATTGACCTCACACAGTGATGTTAATCTGGATGACGGAGCAATATTATCCCAACTTCTTATAAACATGACATTGTACCATATGTGGTAATTTATTCTCTCCTGCTGCATTAGAGCATGCTAAGTGAGTTACTCTTTATTTGCTC
Ngertschi_HickoryNutGap_N810 -----------------------------------------------------------------------------------------------------------------------------------------------------------------------------------------------------------------------------------------------------------------------------------------------------------------------------------------------------------------------------------------------------------------------------------------------------------------------------------------------------------------------TTTTTCTTTATAGGTATGATGATTTGGAACCTGCTGTAATTCATGAAAACTCCACACAAATGGAAGTTCTTGTTCCAGTTCGGTTAGATATGGAAATTGAAGGACATAAATTACGAGATACTTTTACTTGGAACAAAAATGGTACTTTTTACTAAAATTTTAACTTTAACTTTTAAAATAAAAACTTAATTAGGGGTGTTAATGTAAGCATATGATTTTTAGGATAGTACAATTAGTAGCATGCATATGTGTTAAACAATCAAACAGCATTAATACAAACAGATACAAATTACAGGATGACAACTTTTCAAGTCTTTGTTGTATTCAAATCATGAATTACTGTTAAAACTAATTTTATGAATTACAGAAAAACCCTAATAATTCAAACCCTGAAAGTGCGGATAATCAGAACACCCAATTTTTTAAATTTCAAAATATGTTACGATGTACTATAACAAAATTAACATTCAATAACA--------------ATTCATCAAAACAAATAATTAAATGTTAATACATACATAACATTTAATGATTTTCTGGGCTGAAACTTCTTAGATTGACCTCACACAGTGATGTTAATCTGGATGACGGAG---------------------------------------------------------------------------------------------------------
Nholsingeri_PondCave_N541 AATTTTTCAAATACAATGTGCTGTTAAAGTCCATTTCACTAATTAGTATATTTACCGTTTCACTGTGCTCAGCATATTATTTTTCTCGATTGTTTATCGTACACCCA---------------------CCGTTTTAACACGTTT-CAACTGGTAGGTAAAGCTCTTTTCCAGGGGGTTGACGAGCGGGAGCAGCCCCCCTGATAATTCACTGAGGTAATCATTGCGGTCAATGGGGAGTGTCTTATATTGGAATGTAATAAAACAATTTATATCACTAACTATTATGTATGTATTATTTATGACTAACACATAGAATATAGGACATTGATGAAAAGTGCAAATAAA-AGATATTTATAGAACTTTAGAAAGCATTTGAATTGTGAATAATTTTAATTTTTTTAATTTTTTTGTCGAATGGGGGGGGGGTTATTTGTTTGTTATAGTTGTGCCCTAGTGGCATCATAAAATGTGTTGTAATTATAAATTTTGTGATTTTTAAAATTTTCCTTTATAGGTATGATGATTTGGAACCTGCTGTAATTCATGAAAACTCCACACAAATGGAAGTTCTTGTTCCAGTTCGCTTAGATATGGAAATTGAAGGACATAAATTACGAGATACTTTTACTTGGAACAAAAATGGTACTTTTTACTAAAATTTTAATTTTAACTTTTAAAATAAAAACTTAATTAGGGGTGTTAATGTAAGCATATGATTTTTAGGATAGTACAATTAATAGCATGCATATGTGTTAAACAATCAAATAGCATTAATACAAACAGAGACAAATTACAGGATGACAACTTTTCAAGTCTTTGTTGTATTCAAATCATGAATTACTGTTAAAACTAATTTTATGAATTACAGAAAAAACCTAGTAATTCAAACCCTGAAAGTGCGGATAATCAGAACACCCAATTTTTTAAATTTCAAAATATGTAACGATGTACTTTAACAAAATTAACATTCAATAACA--------------AGTCATCAAAAAAAAAAATTAAATGTTAATACATACATAAGATTTAATGATTATCTGGGCTGAAATTTCTTAGATTGACCTCACACAGTGATGTTAATCTGGATGACGGAGCAATATTATCCCAACTGCTTATAAACGTGACATTGTACCATATGTTGTAATTTATTATCCCCTGCTGCATTAGAGCATGCTAAGTGAGTTACTCTTTATTTGCAC
Njonesi_CaveSpringCave_N390 -----------------------------------------------------------TCACTGTGCTCTGCATATTAATTTTCTCGATCGT-----------CCAGATTTTTTACACATTTCCTCTCCGTTTTAACACATTTCTAACTGATAGATAAAACTCCTTTCCAGGGGGTTGGTGAGCACGAGCAGCCCCCCCCATAATTCACTAAGGTAATCATTGCACTCAATGAGGAGTGTCTTATATTGGAATGCAATAAAACAATTTATATCACTAACTATTATGTATGTATTATTTATGACTAACACATATAATATTGGACATTGATGAAAAGTGCAAATAAAAATATATGTATAGAACTTTAGAAAGCATTTGAGATGTGAATAATTTTAAT--------TTTTTTTGTATAATGGGGGGGGG-CTATTTGTATGTTGTACTTGTGTCCAAGTAGCATCATAAAATGTGTTGAAATTATAAATTTCCTGATTTTT----AATTTTTTTTTAGATATGATGATTTGGAACCTGCTGTAATTCATGAAAACTCCACACAAATGGAAGTTCTTGTTCCAGTTCGCTTAGATATGGAAATTGAAGGACATAAATTACGAGATACTTTTACTTGGAACAAAAATGGTACTTTTTACTAAAATTTTAACTTTAACTTTCAAAATAAAAACTTAATTAGGGGTGTTAATATAAGCATATGATTTTTAGGCTAGTACAATTAATAGCATGCATATGTGTTAAACAATCAAACAGGATTAATACAAACAGATACAAATTACAGGATGACAACTTTTCAAGTCTTTGTTGTATTCAAATCATGAATTACTGTTAAAAATAATTTTATGAATTGCAGAAAAACCCTAGTAATTCAAACCCTGAAAGTGCGGATAATCAAAACACCCAATTTTTTAAATTTCAAAATATGTAACGATGTAGTATAACAAAATTAACATTCAATAACAAATCCTCAAATGACAATCATCAAAACAAATAATTAAATGTTAATACATACAAAAGATTTAATGATTATCTGGGCTGAAATTTCTTAGATTGACCTCACACAGTGACGTTAATCTGGATGACGGAACAATATTATCCCAACTTCTTATAAACATGACATTATACCATATGTGGTAATTTATTATCCCCTGCTGCATTAGAGCATGCTAAGTGAGTTACT------------
Nlowderi_ChestnutBranch_N731 AATTTTTAAAATATTTTTCACTTTGAACGTCTATTTAAGTAATTAGTATATTTACCGTTTCACTGTGCTCGACATATTAATTTTCTCGATTGTTTATTGTTCACCCAGAGTTTTAACAAATTTCCTCTCTGTTTTAACATGTTTCCAACTGATAGGTAAAGCTCTTTTCCAAGGGGTTGGCGAGGAGGAGCAGCCCCCCCCATAATTCACTAAGGTAATCATTGTATTCAATGGGGAGTGTCTTATATTGGAATGCAATAAAACAATTTATATCACTAACTATTATGTATGTATTATTTATGACTAACACATAGAATATAGGACATTGATGAAAAGTGCAAATAAAAAGATATTTATAGAATTTTAG---------------------------------------------TCGAATGGGGGGGGGGTTATTTGTTTGTTGTAGTTGTGTCCTAGTAGCATCATAAAATGCGTTGAAATTATAAATTTCCTGATGTTTTTAATTTTTCTTTATAGGTATGATGATTTGGAACCAGCTGTAATTCATGAAAACTCCACACAAATGGAAGTTCTTGTTCCAGTTCGCTTAGATATGGAAATTGAAGGACATAAATTACGAGATACTTTTACTTGGAACAAAAATGGTACTCTTTACTGAAATTTTAACTTTAACTTTCAAAATAAAAACTTAATTAGAGGTGTTAATGTAGGCGTATGATTTTTAGGATAGAAAAATTAATAACATGCATATGTGTTAAACAATCAAACAGCATTAATACAAACAGATACAAATTACATGATGACAACTTTTTGAGTCTTTGTTGTATTCAAATCATGAATTACTGTTAAAACTAATTTTATGAATTACAGAAAAACCCTAGTAATTCAAACCCTGAAAGTGAGGATAACCGGAACACCCAATTTTTTAAATTTCAAAATATGTAACGATGTACTATAACAAAATTAACACTCAATAACAAATCATCAAATGACAATCATCAAAACAAATAATTAAATGTTCATACATACATAAG-----ATGATTATCTGGGCTGAAATTTCTTAGATTGACCTCACACAGTGATGTTAATCTGGATGACGGAGCGATATTATCCCAACTTCTTATAAACATGACATTGTACCATATGTGGTAATTTATTATCCCCTGCTGCATTAGAGCATGCTAAGATAATTACCCTTTATTTGCTC
Nlowderi_upperFiresCreek_N820 AATTTTTAAAATATTTTTCACTTTGAACGTCCATTTAAGTAATTAGTATATTTACCGTTTCACTGTGCTCGACATATTAATTTTCTCGATTGTTTATTGTGCACCCAGAGTTTGAACAAATTTCCTCTCTGTTTTAACATGTTTCCAACTGATAGGTAAAGCTCTTTTCCAAGGGGTTGACGAGCAGGAGCACCCCCCCTAATAATTCACTAAGGTAATCACTGTATTCAATAGGGCGTGTCTTATATTGGAATGCAATAAAACAATTTATATCACTAACTATTATGTATGTATTATTTATGACTAACACATAGAATATAGGACATTGATGAAAAGTGCAAATAAAAAGATATTTATAGAATTTTAG---------------------------------------------TCGAATGGGGGGGGGGTTATTTGTTTGTTGTAGTTGTGTCCTAGTAGCATCATAAAATGCGTTGAAATTATAAATTTCCTGATGTTTTTAATTTTTCTTTATAGGTATGATGATTTGGAACCAGCTGTAATTCATGAAAACTCCACACAAATGGAAGTTCTTGTTCCAGTTCGCTTAGATATGGAAATTGAAGGACATAAATTACGAGATACTTTTACTTGGAACAAAAATGGTACTCTTTACTGAAATTTTAACTTTAACTTTCAAAATAAAAACTTAATTAGAGGTGTTAATGTAAGCGTATGATTTTTAGGATAGAACAATTAATAACATGCATGTGTGTTAAACAATCAAACAGCATTAATACAGACAGATACAAATTACATGATGACAACTTTTTAAGTCTTTATTGTATTCAAATCATGAATTACTGTTAAACCAAATTTTATGAATTACAGAAAAACTCTAGTAATTCGAACCCTGAAAGTGTGGATAACCGGAACACCCAATTTTTTAAATTTCAAAATATGTAACGATGTACTATAACAAAATTAACATTCAATAACAAATCATCAAATGACAATCATCAAAACAAATAATTAAATGTTCATACATACAAAAGATTTAATGATTATCTGGGCTGAAATTTCTTAGATTGACCTCACACAGTGATGTTAATCTGGATGACGGAGCGATATTATCCCAACTTCTTATAAACATGACATTGTACCATATGTGGTAATTTATTATCCCCTGCTGCATTAGAGCATGCTAAGTGAGTTA-TCTTTATTTGCTC
Nlula_BeeRockCave_G2091 AAATTTTCTAATACAACGTGCTGTTAAAGTCCATTTTGCTAATTAGTATATTTACCGTTTCACTGTGCTTGGCATATTAATTTTCTCGATTGTTTATTGTGCACCCAGAGTTTTAACAAATTTTCTCTCCGTTTTAACACGTTTCCAACTGATAGGTGAAGTTCTTTTCCAGGAGGTGGACGAGTGGGAGCAGCCCCCCTGATAATTCACTAAGGTAATCATTGCGGTCAATGGGGAGTGTCTTATATTGAAATGCAATAAAACAATTTATATCACTAACTATTATGTATGTATTATTTATGACTAACACATAGAATATAGGACATTGATGAAAAGTGCAAATAAAAAGATATTTATAGAACTTTAAAAAGCATTTGAATTGTGAATAATTTTAATTTTTTAAATTTTTTTGTCGAATGGGGTGGGGATTATTTGTTTGTTATAGTTGTGCCCTAG---CATCATAAAATGTGTTGAAATTATAAATTTTGTGATTTTTAAAATTTTTCTTTATAGGTATGATGATTTGGAACCTGCTGTAATTCATGAAAACTCCACACAAATGGAAGTTCTTGTTCCAGTTCGCTTAGATATGGAGATTGAAGGACATAAATTACGAGATACTTTTACTTGGAACAAAAATGGTACTTTTTACTAAAATTTTAACTTTAACTTTTAAAATAAAAACTTAATTAGGGGTGTTAATGCAAGCATATGATGTTTAGGCTAGTACAATTAATGGCACGCATATGCGTTAAACAATCAAACAGCATTAATACGAACACATACAAATTACAAGATGACAACTTTTCAAGTCTTTGTAGTATTCAAATCATGAATTACTGTTAAAACTAATTTTATGAATTACAGAAAAACCCTAGTAATTCAAACCCTGAAAGTGTGGATAATCAAAACACCCAATTTTTAAAATTTCAAAATATGTAACGATGTACTATAACAAAATTAACATTCAATAACAAATCATCAAATGACAATCATCAAAACAAA-AATCAAATGTTAATACATACATAAGATTTAATGATTATCTGGGGTGAAATTTCTTAGATTGACCTCACACAGTGATGTTAATCTGGATGACGGAGCAATATTATCCCAACTTCTTATAAACATGACATTGTACCATATGTGGTAATTTATTATCCCAGGCTGCATTAGAACAAGCTAAGAGAGTTACTCTTTATTTTCTC
Nlula_LulaFallsCave_G2084 AAATTTTCTAGTACAATGTGCTGTTAAAGTCCATTTTGCTAATTAGTATATTTACCGTTTCACTGTGCTTGGCATATTAATTTTCTCGATTGTTTATTGTGCACCCAGAGTTTTAACAAATTTTCTCTCCGTTTTAACACGTTTCCAACTGATAGGTGAAGCTCTTTTCCAGGAGGTGGACGAGCGGGAGCAGCCCCCCTGATAATTCACTAAGGTAATCATTGCGGTCAATGGGGAGTGTCTTATATTGAAATGCAATAAAACAATTTATATCATTAACTATTATGTATGTATTATTTATGACTAACACATAGAATATAGGACATTGATGAAAAGTGCAAATAAAAAGATATTTATAGAACTTTAAAAAGCATTCGAATTGTGAATAATTTTAATTTTTTAAATTTTTTTGTCGAATGGGGTGGGGATTATTTGTTTGTTATAGTTGTGCCCTAG---CATCATAAAATGTGTTGAAATTATAAATTTTGTGATTTTTAAAATTTTTCTTTATAGGTATGATGATTTGGAACCTGCTGTAATTCATGAAAACTCCACACAAATGGAAGTTCTTGTTCCAGTTCGCTTAGATATGGAGATTGAAGGACATAAATTACGAGATACTTTTACTTGGAACAAAAATGGTACTTTTTACTAAAATTTTAACTTTAACTTTTAAAATAAAAACTTAATTAGGGGTGTTAATGTAAGCATATGATGTTTAGGCTAGTACAATTAATGGCACGCATATGTGTTAAACAATCAAACAGCATTAATACAAACACATACAAATTACAAGATGACAACTTTTCAAGTCTTTGTAGTATTCAAATCATGAATTACTGTTAAAACTAATTTTATGAATTACAGAAAAACCCTAGTAATTCAAACCCTGAAAGTGTGGATAATCAAAACACCCAATTTTTAAAATTTCAAAATATGTAACGATGTACTATAACAAAATTAACATTCAATAACAAATCATCAAATGACAATCATCAAAACAAATAATTAAATGTTAATACATACATAAGATTTAATGATTATCTGGGGTGAAATTTCTTAGATTGACCTCACACAGTGATGTTAATCTGGATGACGGAGCAATATTATCCCAACTTCTTATAAACAGGACATTGTACCATATGTGGTAATTTATTATCCCAGGCTGCATTAGAACAAGC-------------------------
Nmimus_NealsSink_N329 AATTTTTCGAATACAACGTGCTGTTAAAGTCCATTTCGCTAATTAGTATATTTACCGTTTCACTGTGCTCAGCATATTAATTTTCTCGATTGTTTACTGTGCACCCAGAGTTTTAACAAATTTCCTCTCCGTTTTAACGCGTTTCCAACTGGTAGGTAAAGCTCTTTTCCAGGGGGTTGA--------------CCCCCTGATAATTCACTGAGGTAATCATTGCGGTCAATGGGGAATGTCTTATATTGGAATGCAATAAAACAATTTATATCACTAACTATTATGTATGTATTATTTATGACTGGCGCATAGAATATAGGACATTGATGAAAAGTGCAAATAAAAAGATATTTATAGAACTTTAGAAAGCATTTGAATTGTGAATAATTTTAATTTTTTAAATTTTTTTGTGGAATGGGGGGGGGGTTATTTGTTTGTTATAGTTGTGCCCTAGTGGCATCATAAAATGTGTTGTAATTATAAATTTTGTGATTTTTAAAATTTTCCTTTATAGGTATGATGATTTGGAACCTGCTGTAATTCATGAAAACTCCACACAAATGGAAGTTCTTGTTCCAGTTCGCTTAGATATGGAAATTGAAGGACATAAATTACGAGATACTTTTACTTGGAACAAAAATGGTACTTTTTACTAAAATTTTAATTTTAACTTTTAAAATAAAAACTTAATTAGGGGTGTTAATGTAAGCATATTATTTTTAGGATAATACAATTAATAGCATGCATATGCGTTAAACAATCAAATAGCATTAATACAAACAGAGACAAATTACAGGATGACAACTTTTCAAGTCTTTGTTGTATTCAAATCATGAATTACTGTTAAAACTAATTTTATGAATTACAGAAAAAACCTAGTAATTCAAACCCTGAAAGTGCGGATAATCAGAACACCCAATTTTTTAAATTTCAAAATATGTAACGATGTTCTATAACAAAATTAACATTCAATAACA--------------AGTCATCAAAACAAATAATTAAATGTTAATACATACATAAGATTTAATGATTATCTGGGCTGAAATTTCTTAGATTGACCTTACACAGTGATGTTAATCTGGATGACAGAGCAATATTATCCCAACTGCTTATAAACATGACATTGTACCATATGTTGTAATTTATTATCCCCTGCTGCAATAGAGCATGCTAAGTGAGTTACTCTTTATTTGCAC
Nmimus_Straleys_N625 ------TCGAATACAACGTGCTGTTAAAGTCCATTTCGCTAATTAGTATATTTACCGTTTCACTGTGCTCAGCATATTAATTTTCTCGATTGTTTACTGTGCACCCAGAGTTTTAACAAATTTCCTCTCCGTTTTAACGCGTTTCCAACTGGTAGGTAAAGCTCTTTTCCAGGGGGTTGA--------------CCCCCTGATAATTCACTGAGGTAATCATTGCGGTCAATGGGGATTGTCTTATATTGGAATGCAATAAAACAATTTATATCACTAACTATTATATATGTATTATTTATGACTGGCGCATAGAATATAGGACATTGATGAAAAGTGCAAATAAAAAAATATTTATAGAACTTTAGAAAGCATTTGAATTGTGAATAATTTTAATTTTTTAAATTTTTTTGTCGAATGGGGGGGGGGTTATTTGTTTGTTATAGTTGTGCCCTAGTGGCATCATAAAATGTGTTGTAATTATAAATTTTGTGATTTTTAAAATTTTCCTTTATAGGTATGATGATTTGGAACCTGCTGTAATTCATGAAAACTCCACACAAATGGAAGTTCTTGTTCCAGTTCGCTTAGATATGGAAATTGAAGGACATAAATTACGAGATACTTTTACTTGGAACAAAAATGGTACTTTTTACTAAAATTTTAATTTTAACTTTTAAAATAAAAACTTAATTAGGGGTGTTAATGTAAGCATATTATTTTTAGGATAATACAATTAATAGCATGCATATGCGTTAAACAATCAAATAGCATTAATACAAACAGAGACAAATTACAGGA-GACAACTTTTCAAGTCTTTGTTGTATTCAAATCATGAATTACTGTTAAAACTAATTATATGAATTACAGAAAAAACCTAGTAATTCAAACCCTGAAAGTGCGGATAATCAGAACACCCAATTTTTTAAATTTCAAAATATGTAACGATGTTCTATAACAAAATTAACATTCAATAACA--------------AGTCATCAAAACAAATAATTAAATGTTAATACATACATAAGATTTAATGATTATCTGGGCTGAAATTTCTTAGATTGACCTTACACAGTGATGTTAATCTGGATGACAGAGCAATATTATCCCAACTGCTTATAAACATGACATTGTACCATATGTGGTAATTTATTATCCCCTGCTGCAATAGAGCATGCTAAGTGAGTTACTCTTTATTTGCAC
Nnasicus_CaneyFork_N171 -----------------------------------------------------------------------------------------------------------------------------------------------------------------------------------------------------------------------------------------------------------------------------------------------------------------------------ATAGAACATTGATGAAAAGTGCAAATAAAAAGATATTTATAGAACTTTAGAAAGCATTTGAATTGTGAGTAATTTTAATTTTGTTAATTTTTTTGTCGAATGGGGGGAGGGTTATTTGTTTGTTATAGTTGTGCCCTAGTGGCATCATAAAATGTGTTGAAATTATAAATTTTGTGA------A--TTTTTTTTTATAGGTATGATGATTTGGAACCTGCTGTAATTCATGAAAACTCCACACAAATGGAAGTTCTTGTTCCAGTTCGGTTAGATATGGAAATTGAAGGACATAAATTACGAGATACTTTTACTTGGAACAAGAATGGTACTTTTTACTCAAATTTTAACTTTAACTTTTAAAATAAAAACTTAACTAGGGGTGTTAATGTAAGCATATGATTTTTAGGATAGTACAATTAATAGCATGCATATGTGTTAAACAATCAAATAACATTAATATAAACAGATACAAATTACAGGATGAAAATCTTGAAAGCCTTTTTAATATTTTCATCTTGAATAGCCTTGAAAAACAATTATTGAAATGAACCAAAAGCCTTGGAATTTTGATTTCGGTTGGCCAAAATTTTCAAAAAAATTAATTTTTTCATTTATGACACGCTTATCAATAGCATGGAGTAAAATAAATATTTAATTACATGCTATTGGAGTACAAAGTCCCAAATTTGGAATTGGATTTTGAGTTATTTACAGAAGGTAAAAAATGTTTAAAATGCAATTTTTTACTTTGATTCCGAGCGCCGATTTCCAATTCAACGCAGAGATGATTTTCTCTTATCCGCCTCTAAACAAAATATTAAAAAATTTGCCGTAACATATTACGCGACAGCGAATTCGAGCGGTCAAAATTATTTACTTTTTTTTCCATC
Nnasicus_ConnosteeFalls_N696 AATTTTTAAAATATTCTTCACTTTGAATGTCTATTTAAGTAATTAGTATATTTACCGTTTCACTGTGCTTGGCATATTAATTTTCTCGATTGTTTATTGTGCACCCAGAGTTTTAACAAATTTCCTCCCCGTTTTAACACGTTTCCAACTGATAGGCAATGCTCTTTT-CAGGGGGTTGACGAGCGGGAGCAGCCCCCCTGATAATTCACTAAGGTAATCATTGTGGTCAGTGGGGAGTGTCTTATATTGGAATGCAATAAAACAATTTATATCACTAACTATTATGTATGTATTATTTATGACTAACACATAGAATATAGGACATTGATGAAAAGTGCATATAAAAAGATATTTATAGAACTTTAGAAAGCATTTGAATTGTGAGTAATTTTAATTTTTTTAATTTTTTTGTCGATTGGGGGGAGGGTTATTTGTTTGTTATAGTTGTGCCCTAGTGGCATCATAAAATGTGTTGAAATTATAAATTTTGTGATTATTTTAATTTTTTCTTATAGGTATGATGATTTGGAACCTGCTGTAATTCATGAAAACTCCACACAAATGGAAGTTCTTGTTCCAGTTCGGTTAGATATGGAAATTGAAGGACATAAATTACGAGATACTTTTACTTGGAACAAAAATGGTACTC-------AAATTTTAACTTTAACTTTTAAAATAAAAACTTAATTAGGGGTGTTAATGTAAGCATATGATTTTTAGGATAGTACAATTAATAGCATGCATATGTGTTAAACAATCAAATAACATTAATATAAACAGATACAAATTACAGGATGACAACTTTTTAAGTCTTTGTTGTATTCAAATCAT-------TGTTGAAACTAATTTTATGAATTACAGAAAAACCCTGGTAATTCAAACCCTAAAAGTGCGGATATTCAGAAAACCCAATTTTTTAAATTTCAAAATATGTAATGATGTACTATAACAAAATTAACATTCAATAACAAATCATCAAATGACAATCATCAAAACATATAATTAAATGTTAACACATACATAAGATTTAATGATTATCTGGGCTGAAATTTGTTAGATTGACCTCACACAGTGATGTTAATCTGGATGACGGAGCAATATTATCCCAACTTCTTATAAACAGGACATTGTACCATATGTGGTAATTTATTATCCCCTGCTGCATTAGAGCATGCTAAGTGAGTTACTCTTTATTTGCTC
Nnasicus_CoweeTrain_N189 AATTTTTAAAATATTCTTCACTTTGAATGTCTATTTAAGTAATTAGTATATTTACCGTTTCACTGTGCTTGGCATATTAATTTTCTCCATTGTTTATTGTGCACCCAGAGTTTTAGCAAATTTCCTCCCCGTTTTAACACGTTTCCAACTGATAGGCAATGCTCTTTTCCAGGGGGTTGACGAGCGGGAGCAGCCCCCCTGATAATTCACTAAGGTAATCATTGTGGTCAGTGGGGAGTGTCTTATATTGGAATGCAATAAAACAATTTATATCACTAACTATTATGTATGTATTATTTATGACTAACACATAGAATATAGGAC----------AGTGCAAATAAAAAGATATTTATAGAACTTTAGAAAGCATTTGAATTGTGAGTAATTTTAATTCTTTTAATTTTTTTATCGAATGGGGGGAGGGTTATTTGTTTGTTATAGTTGTGCCCTAGTGGCATCATAAAATGTGTTGAAATTATAAATTTTGTGATTTT-----TTTTAATATATAGGTATGATGATTTGGAACCTGCTGTAATTCATGAAAACTCCACACAAATGGAAGTTCTTGTTCCAGTTCGGTTAGATATGGAAATTGAAGGACATAAATTACGAGATACTTTTACTTGGAACAAAAATGGTACTTTTTACTAAAATTTTAACTTTAACTTTTAAAATAAAAACTTAATTAGGGGTGTTAATGTAAGCATATGGTTTTTAGGATAGTACAATTAATAGCATGCATATGTGTTAAACAATCAAATAACATTAATATAAACAGATACAAATTATAGGATGACAACTTTTCAAGTCTTTGTTGTATTCAAATCATGAATTACTGTTGAAACTAATTTTATGAATTACAGAAAAACCCTGGTAATTCAAACCCTGAAAGTGTGGATATTCAGAACACCCAATTTTTAAAATTTCAAAATATGTAATGATGTACTATAAAAAAATTAACATTCAATAACAAATCATCAAATGACAATCATCAAAACAAATAATTAAATGTTAATACATACATAAGATTTAATGATTATCTGGGCTGAAATTTCTTAGATTGACCTCACACAGTGATGTTAATCTGGATGGCGGAGCAATATTATCCCAACTTCTTATAAACAGGACATTGTACCATATGTGGTAATTTATTATCCCTTGCTGCATTAGAGCATGCTAAGTGAGTTACTCTTTATTT----
Npaynei_Grindstaff_N646 AATTTTTCGAATACAACGTGCTGTTAAAGTCCATTTCGCTAATTAGTATATTTACCGTTTCACTGTGCTCAGCATATTAGTTTTCTCGATTGTTTATTGTGCACCCGGAGTTTTAACAAATTTCCTCTCCGTTTTAACACGTTTCCAACTGGTAGGTAAAGCTCTTTTCCAGGGGGTTGACGAGCGGGAGCAACCCCACTGATAATTCACTAAGGTAATCATTGCGGTCAATGGGGAGTGTCTTATATTGGAATGCAATAAAACAATTTATATCACTAACTATTATGTATGTATTATTTATGACTAACACATAGAATATAAGACATTGATGAAAAGTGCAAATAAAAAGAT---------------------ATTTGAATTGTGAATAATTTTAATTTTTTTAATTTTTTTGTCGAATGGGGGGGGGGTTATTTGTTTGTTATAGTTGTGCCCTAGTGGCATCATAAAATGTGTTGTAATTATAAATTTTGTGATTTTTAAAATTTTCCTTTATAGGTATGATGATTTGGAACCTGCTGTAATTCATGAAAACTCCACACAAATGGAAGTGCTTGTTCCAGTTCGCTTAGATATGGAAATTGAAGGACATAAATTACGAGATACTTTTACTTGGAACAAAAATGGTACTTTTTACTAAAATTTTAATTTTAACTTCTAAAATAAAAACTTAATTAGGGGTGTTAATGTAAGCATATGATTTTTGGGATAGTACAATTAATAGCATGCATATGTGTTAAACAATCAAATAGCATTAATACAAACAGAGACAAATTACAGGATGGCAACTTTTCAAGTCTTTGTTGTATTCAAATCATGAATTACTGTTAAAACTAATTTTATGAATTACAGAAAAAACCTAGTAATTCAAACCCTGAAAGTGCGGATAATCGGAACACCCAATTTTTTAAATTTCAAAATGTGTAACGATGTACTATGACAAAATTAACATTCAATAACA--------------AGTCATCAAAACAAATAATTAAATGTTAATACATACATAAGATTTGATGATTATCTGGGCTGAAATTTCTTAGATTGACCTCACACAGTGATGTTAATCTGAATGACGGAGCAATATTATCCCAACTGCTTATAAACATGACATTGTACCATATGTGGTAATTTATTATCCCCTGCTGCATTAGAGCATGCTAAGTGAGTTACTCTTTATTTGCAC
Npaynei_NorrisDamCave_N348 -----------------------------TCCATTTCGCCAATTAGTATATTTACCGTTTCACTGTGCTCGACATATTAATTTTCTCGATTGTTTATTGTGCACCCGGAGTTTTAACAAATTTCCTCTCCGTTTTAACACGTTG-------GTAGGTAAAGCTCTTTTCCAGGGGGTTGACGAGCGGGAGCAGCCCCCCTGATAATTCACTAAGGTAATCATTGCGGTCAATGGGGAGTGTCTTATATTGGGATGCAATAAAACAATTTATATCACTAACTATTATGTATGTATTATTTATGACTAACACATAGAATATAGGACATTGATGAAAAGAGCAAATAAAAAGATATTTATAGAACTTTAGAAAGCATTTGAATTGTGAATAATTTTAATTTTTTTAATTTTTTTGTCGAATGGGGGGGGGGTTACTTGTTTGTTATAGTTGTGCCCTAGTGGCATCATAAAATGTGTTGTAATTATAAATTTTGTGA---------TTTTCCTTTATAGGTATGATGATTTGGAACCTGCTGTAATTCATGAAAACTCCACACAAATGGAAGTTCTTGTTCCAGTTCGCTTAGATATGGAAATTGAAGGACATAAATTACGAGATACTTTTACTTGGAACAAAAATGGTACTTTTTACTAAAATTTTAAC--------TTAAAATAAAAACTTAATTAAGGGTGTTAATGTAAGCATATGATTTTTAGGATAGTACAATTAATAGCATGCATATGTGTTAAACAATCAAATAGCATTAATACAAACGGAGACAAATTACAGGATGGCAATTTTTCAAGTCTTTGTTGTATTCAAATCATGAATTACTGTTAAAACTAATTTTATGAATTACAGAAAAAACCTAGTAATTCAAACCCTGAAAGTGCGGATAATCGGAACACCCAATCTTTTAAATTTCAAAATGTATAACGATGTACTATAACAAAATTAACATTCAATAACA--------------AGTCATCAAAACAAATAATTAAATGTTAATACATACACAAGATTTGATGATTATCTGGGTTGAAATTTCTTAGATTGACCTCACACAGTGACGTTAATCTGGATGACGGAGCAATATTATCCCAACTGCTTATAAACATGACATTGTACCATATGTGGTAATTTATTATCCCCTGCTGCATTAGAGCATACTAAGTGAGTTACT------------
Npaynei_UnakaMtns_N943 -------------------------------------------------------------------------------------------------------------------------------------------------------------------------------------------------------------------------------------------------------------------------------------------------------------------CACATAGAATATAGGACAGTGATGAAAAGAGCAAATAAAAAGATATTTATAGAACTTTAGAAAGCATTTGAATTGTGAATAATTTTAATTTTTTTAATTTTTTTGTCGAATGGGGGGGGGGTTACTTGTTTGTTATAGTTGTGCCCTAGTGGCATCATAAAATGTGTTGTAATTATAAATTTTGTGATTTT----ATTTTCCTTTATAGGTATGATGATTTGGAACCTGCTGTAATTCATGAAAACTCCACACAAATGGAAGTTCTTGTTCCAGTTCGCTTAGATATGGAAATTGAAGGACATAAATTACGAGATACTTTTACTTGGAACAAAAATGGTACTTTTTACTAAAAT------TTTAACTTCTAAAATAAAAACTTAATTAGGGGTGTTAATGTAAGCATATGATTTTTAGGATAGAACAATTAATAGCAAGCATATGTGTTAAACAATCAAATAGCATTAATACAAACGGAGACAAATTACAGGATGACAACTTTTCAAGTCTTTGTTGTATTCAAATCATGAATTACTGTTCAAACTAATTTTATGAATTACAGAAAAAACCTAGTAATTCAAACCCTGAAAGTGCGGATAATCGGAACACCCAATTTTTTAAATTTCAAAATGTATAACGATGTACTATAACAAAATTAACATTCAATAACA--------------AGTCATCCAAACAAATAATTAATTGTCAATACATACATAAGATTTGATGATTATCTGGGCTGAAATTTCTTAGATTGACCTCACACAGTGATGTTAATTTGGATGACGGAGCAATATTATCCCAACTGCTTATAAACAT-----------------------------------------------------------------------------
Npecki_HaskellSims_G3697 AATTTTTAAAATATTTTTCACTTTGGATGTGTATTTAAGTAATTAGTATATATACCGTTTCTCAGTGCTGTGCATATTAATTTTCTCTATTGTTTATTGTGCATCCAAATTTTTAACAAAATTTCTCTCTGTTTTAACACATTTCCAACTGCGAGCCAAAGCGGTTTTCGGGAGAGTTGGCGATAGAGAGCAGGACTCCTAGTAATCCACTAAAATAATCATTGCACTCAGTGGGAAGTGTCTTATATTGGAATCCAATAAAACAATTTATATCACTAACTATTATGTATATATTATTTATGACTAACACATAGGATATAGGACATTGAT-GAAAGTGCAAAT-------AATTTTTAGAACTTTGGAAGGTATTTGAATTATGAATAATTTTAATTTTCTAATTTTTTTTGTAGAAAAGGGGAA--ATTGTTTGTATGTCGTAGTTGTGTCCTAGTAGCATCATAAAATGTGTTGAAATTATAAATTTCTTGATTTT---------TTTTTGTAGGTATGATGATTTAGAACCTGCTGTAATTCATGAAAACTCCACACAAATGGAAGTTCTTGTTCCAGTTCGCTTAGATATGGAGATTGAAGGACATAAATTGCGCGACACTTTTACTTGGAACAAAAATGGTACTTTTTACTAAAATTTTAATTTTAGGTTTTAAAATAAAAATTTAACTAGGGTTATTTTTAAAAAAATATTCTTTATCAATTTTTAAAAAAATTAGCATGAAATTATGTTAATCAACCCAACAGCATTCAAAATAATATTTAGAAAGGGAAAAAAAAATGCCTTTTAAGTGGGTGCCGCACAAAATTTGT--------ATAGACATTAAGTATTCAGATTCTTCGCTAAT------------AACCCCGAGATTATCATTGACTGGGCAATTAATTCTTTCAGATTGCAGAACAGTGGAAGGAGCAATGCGAGAAGGTTACCACTCGATAATCCTTTACTAG------------TAAACATATCATTGAGCGGAGTTACTTTTGTAAAATTCGAAAAAATGTGGCACCGAACCGCTCTGGATCAATCCTTCGTAGGCATATTATTTTTTAGAATAATACGA---------------TTAATAACATG---------CATATATGTTAAACAATCAAACACAGACAAATTGCAGGGTGACAACTTTTCAAGT------------
Npecki_HurricaneMazeCave_G2100 ATGTAATTAAATGTAATCCACTTGTTATTTTTAGTTGTCTAATTTATATTTA------------------AAATTGCTAATTTTGTAGGGAATTGAAAATGAAAAGAAGTTCATGGATGCCTACCAT----------------------------GCCAAACAGCTCC-----------ATCATTGGATGCAGTACCCCTGTTAATCGACCACAAGAAAGTTCGCACCTATTGTAAGTTCTGTGGTTTTTAATGCAGGCAAAAAAGGTTTCTGTATTTACTGTTATTTATTTACTGAATATGATTAATAATTAGGACACGGAAAATTAAT-AAAATTGTATGCAAAAAATAATTTGTAGAGCCTTTTAAGACAATTATACAAATAATAATTTAAATTATTTCAAACCCAGTATTGAATAGGGGGAAAATTGTTTGTATGTCGTAGTTGTGTCCTAGTAGC-CCATAAAATGTGTTGAAATTATAAATTTCTTGATTT----------TTTTTGTAGGTATGATGATTTAGAACCTGCTGTAATTCATGAAAACTCCACACAAATGGAAGTTCTTGTTCCAGTTCGCTTAGATATGGAGATTGAAGGACATAAATTGCGCGACACTTTTACTTGGAACAAAAATGGTACTTTTTACTAAAATTTTAATTTTAGCTTTTAAAATAAAAATTTAACTAGGGATCTTTTTAAAAAAGTATTCTTTATCAAATTTTAAAAAAATTAGCATGAAATTATGTTAATCAACCCAACAGCATTCAAAATAATATTTAGAA---AAAAAAAAAATGTCTT--AAGTGGGTTCCGCACAAAATTTGT--------ACAGACATTAAGTATTCAGATTCTCCACCAAT------------AACCCCGAGATTATCATTGACTGGGCAATTTAATCTTTCAGATTGCAGAACAGTGGAAGGAGTAATGCGAGAAGGTTACCACTCGATAATCCTTTACTAG------------TAAACATATCATTGAGTGGAGTTACTTCTGTAAAATTTGAAAAAATGTGGCACCGAACCGCTCTGGATCAATCCTTCGTAGGCATATTATTTTTTAGAATATTGCAA---------------TTAATAACATG---------CATACATGTTAAACAATCAAACACATACAAATTACAGGGTGACAACTTTTCAAGTCTTTGTCTTATT
Nperlakyi_SChimneys_N1079 AATTTTTAAAATATTCTTCACTTTGAATGTCTATTTAAGTAATTAGTATATTTACCGTTTCACTGTGCTCTGCATATTAATTTTCTCGATCGTTTATTGTGCACCCAGATTTTTTACAAATTTCCTCTCCGTTTTAACACATTTCTAACTGATAGATAAAACTCCTTTCCAGGGGGTTGGCGAGCAGGAGCAGCCCCCTCCATAATTCACTAAGGTAATCATTGCACTCAATGAGGAGTGTCTTATATTGGAATGCAATAAAACAATTTATATCACTAACTATTATGTATGTATTATTTATGACTAACACATATAATATTGGACATTGATGAAAAGTGCAAATAAAAATATATGTATAGAACTTTAGAAAGCATTTGAGATGTGAATAATTTTAAT--------TTTTTTTGTAGAATGGGGGGGGGGCTATTTGTATGTTGTAGTTGTGTCCAAGTAGCATCATAAAATGTGTTGAAATTATAAATTTCCTGATTTT-----TAATTTTTTTTAGATATGATGATTTGGAACCTGCTGTAATTCATGAAAACTCCACACAAATGGAAGTTCTTGTTCCAGTTCGCTTAGATATGGAAATTGAAGGACATAAATTACGAGATACTTTTACTTGGAACAAAAATGGTACTTTTTACTAAAATTTTAACTTTAACTTTCAAAATAAAAACTTAATTAGGGGTGTTAATGTAAGCATATGATTTTTAGGCTAGTACAATTAATAGCATGCATATGTGTTAAACAAACAAACAGGATTAATACAAACAGATACAAATTACAGGATGACAACTTTTCAAGTCTTTGTTGTATTCAAATCATGAATTACTGTTAAAAATAATTTTATGAATTACAGAAAAACCCCAGTAATTCAAACCCTGAAAGTGCGGATAATCGAAACACCCAATTTTTTAAATTTCAAAATATGTAACGATGTACTATAACAAAATGAACATTCAATAACAAATCCTCAAATGACAATCATCAAAACAAATAATTAAATGTTAATACATATAAAAGATTTAATGATTATCTGGGCTGAAATTTCTTAGATTGAGCTCACACAGTGACGTTAATCTGGATGACGGAACAATATTATCCCAACTTCTTATAAACATGACATTGTAACATAAGTGATAATGTATTATCACCTGCTGCGTTAAAGCATGTTAAGAGAATTACTCTTTCTCTGCTC
Nperlakyi_SChimneys_N1080 AATTTTTAAAATATTCTTCACTTTGAATGTCTATTTAAGTAATTAGTATATTTACTGTTTCACTGTGCTCTGCATATTAATTTTCTCGATCGTTTATTGTGCACCCAGATTTTTTACAAATTTCCTCTCCGTTTTAACACATTTCTAACTGATAG--------------------------------------GCCCCCCCATAATTCACTGAGGTAATCATTGCACTCAATGAGGAGTGTCTTATATTGGAATGCAATAAAACAATTTATATCACTAACTATTATGTATGTATTATTTATGACTAACACATATAATATTGGACATTGATGAAAAGTGCAAATAAAAATATATGTATAGAACTTTAGAAAGCATTTGAGATGTGAATAATTTTAAT--------TTTTTTTGTAGAATGGGGGGGGG-CTATTTGTATGTTGTAGTTGTGTTCAAGTAGCATCATAAAATGTGTTGAAATTATAAATTTCCTGATTTT-----TAATTTTTTTTAGATATGATGATTTGGAACCTGCTGTAATTCATGAAAACTCCACACAAATGGAAGTTCTTGTTCCAGTTCGCTTAGATATGGAAATTGAAGGACATAAATTACGAGATACTTTTACTTGGAACAAAAATGGTACTTTTTACTAAAATTTTAACTTTAACTTTCAAAATAAAAACTTAATTAGGGGTGTTAATGTAAGCATATGATTTTTAGGCTAGTACAATTAATAGCATGCATATGTGTTAAACAAACAAACAGGATTAATACAAACAGATACAAATTACAGGATGACAACTTTTCAAGTCTTTGTTGTATTCAAATCATGAATTACTGTTAAAAATAATTTTATGAATTACAGAAAAACCCTAGTAATTCAAACCCTGAAAGTGCGGATAATCGAAGCACCCAATTTTTTAAATTTCAAAATATGTAACGATGTACTATAACAAAATGAACATTCAATAACAAATCCTCAAATGACAATCATCAAAACAAATAATTAAATGTTAATACATACAAAAGATTTAATGATTATCTGGGCTGAAATTTCTTAGATTGACCTCACACAGTGACGTTAATCTGGATGACGGAATGATATTATCCCAATTTCTTATAAACATGACATTATACCATATGTGGTAATTTATTATCCCCTGCTGCATTAGAGCATGCTAAGTGAGTTACTCTTTATTTGCTC
Nreclusus_Newfound_N259 AATTTTTAAAATATTCTTCACTTTGAATGTCTAGTTAAGTAATTAGTATATTTACCGTTTCACTGTGCTCTGCATATTAATTTTCTCGATCGTTTATTGTGCACCCAGATTTTTTACAAATTTCCTCTCCGTTTTAACACATTTCTAACTGATAG-----------------------------------CAGCCCCCCCCATAATTCACTAAGGTAATCATTGCACTCAATGAGGAGTGTCTTATATTGGAATGCAATAAAACAATTTATATCACTAACTATTATGTATGTATTATTTATGACTAACACATATAATATTGGACATTGATGAAAAGTGCAAATAAAAATATATGTATAGAACTTTAGAAAGCATTTGAGATGTGAATAATTTTAAT--------TTTTTTTGTAGAATGGGGTGGGGGCTATTTGTATGTTGCAGTTGTGTCCAAGTAGCATCATAGAATGTGTTGAAATTATAAATTTCCTGATTTTTAA--TTTTTCTTTTTAGATATGATGATTTGGAACCTGCTGTAATTCATGAAAACTCCACACAAATGGAAGTTCTTGTTCCAGTTCGCTTAGATATGGAAATTGAAGGACATAAATTACGAGATACTTTTACTTGGAACAAAAATGGTACTTTTTACTAAAATTTTAACTTTAACTTTCAAAATAAAAACTTAATTAGGGGTGTTAATGTAAGCATATGATTTTTGGGCTAGTACAATTAATAGCATGCATATGTGTTAAACAATCAAACAGGATTAATACAAACAGATACAAATTACAGGATGACAACTTTTCAAGTCTTTGTTGTATTCAAATCATGAATTACTGTTAAAAATAATTTTATGAATTACAGAAAAACCCTAGTAATTCAAACCCTG---------------------------------AATTTCAAAATATGTAACGATGTACTATAACAAAATTAACATTCAATAACAAATCCTCAAATGACAATCGTCAAAACAAATAATTAAATGTTAATACATACAAAAGATTTAATGATTATCTGGGCTGAAATTTCTTAGATTGACCTCACACAGTGAGGTTAATCTGGATGGCGGAACAATATTATCCCAACTTCTTATAAACCTGACATTATGCCATATGTGGTAATTTATTATCCCCTGCTGCATTAGAGCATGCTAAGTGAGTTACTTTTTATTTGCTC
Nreclusus_Noland_N1051 AATTTTTAAAATATTCTTCACTTTGAATGTCTATTTAAGTAATTAGTATATTTACCGTTTCACTGTGCTCTGCATATTAATTTTCTCGATCGTTTATTGTGCACCCAGATTTTTTACAAATTTCCTCTCCGTTTTAACACATTTCTAACTGATAG-----------------------------------CAGCCCCCCCCATAATTCACTAAGGTAATCATTGCACTCAATGATGAGTGTCTTATATTGGAATGCAATAAAACAATTTATATCACTAACTATTATGTATGTATTATTTATGACGAACACATATAATATTGGACATTGATGAAAAGTGCAAATAAAAATATATGTATAGAACTTTAGAAAGCATTTGAGATGTGAATAATTTTAAT--------TTTTTTTTTAGAATGGGGGGGGGGCTATTTGTATGTTGTAGTTGTGTCCAAGTAGCATCATAAAATGTGTTGAAATTATAAATTTCCTGATTTTTA---ATTTTTTTTTTAGATATGATGATTTGGAACCTGCTGTAATTCATGAAAACTCCACACAAATGGAAGTTCTTGTTCCAGTTCGCTTAGATATGGAAATTGAAGGACATAAATTACGAGATACTTTTACTTGGAACAAAAATGGTACTTTTTACTAAAATTTTAACTTTAACTTTCAAAATAAAAACTTAATTAGGGGTGTTAATGTAAGCATATGATTTTTAGGCTAGTACAATTAATAGCATGCATATGTGTTAAACAATCAAACAGGATTAATACAAACAGATACAAATTACAGGATGACAACTTTTCAAGTCTT-------TTCAAATCATGAATTACTGTTAAAAATAATTTTATGATTTACAGAAAAACCCTAGTAATTCAAACCCTGAAAGTGCGGATAATCGAAACGCCCAATTTTTTAAATTTCAAAATATGTAACGATGTACTATAACAAAATTAACATTCAATAACAAATCCTCAAATGACAATCATCAAAACAAATAATTAAATGTTAATACATACAAAAGATTTAATGATTATCTGGGCTGAAATTTCTTAGATTGACCTCACACAGTGAGGTTAATCTGGATGACGGAACAATATTATCCCAACTTCTTATAAACATGACATTATACCATATGTGGTAATTTATTATCCCC-------------------------------------------
Nreclusus_Smokemont_N1020 AATTTTTAAAATATTCTTCACTTTGAATGTCTATTTAAGTAATTAGTATATTTACCGTTTCACTGTGCTCTGCATATTAATTTTCTCGATCGTTTATTGGGCACACAGATTTTATACAAATTTCCTCTCCGTTTTAACGCATTTCTAACTGATAG-----------------------------------CAGCCCCCCCCATAATTCACTAAGGTAATCATTGCACTCAATGAGGAGTGTCTTATATTGGAATGCAATAAAACAATTTATATCACTAACTATTATGTATGTATTATTTATGACTAACACATATAATATTGGACATTGATGAAAAGTGCAAATAAAAATATATGTATAGAACTTTAGAAAGCATTTGAGATGTGAATAATTTTATT--------TTTTTTTGTAGAATGGGGGGGGGGCTATTTGTATGTTGCAGTTGTGTCCAAGTAGCATCATAAAATATGTTGAAATTATAAATTTCCTGATTTTTA---ATTTTTTTTTTAGATATGATGATTTGGAACCTGCTGTAATTCATGAAAACTCCACACAAATGGAAGTTCTTGTTCCAGTTCGCTTAGATATGGAAATTGAAGGACATAAATTACGAGATACTTTTACTTGGAACAAAAATGGTACTTTTTACTAAAAT------TTTAACTTTCAAAATAAAAACTTAATTAGGGGTGTTAATGTAAGCATATGATTTTTAGGCTAGTAC-----------------------------------------------------------------------------------------------------------------------------------------------------------AACCCTGAAAGTGCGGATAATCGAAACACCCAATTTTTTAAATTTCAAAATATGTAACGATGTACTATAACAAAATGAACATTCAATAACAAATCCTCAAATGACAATCATCAAAACAAATAATTAAATGTTAATACATACAAAAGATTTAATGATTATCTGGGCCGAAATTTCTTAGATTGACCTCACACAGTGACGTTAATCTGGATGACGGAACAATATTATCCCAACTTCTTATAAACATGGCATTATACCATATGTGGTAATTTATTATCCCCTGCTGCATTAGAGCATGCTAAGTGAGTTATTCTTTATTTGCTC
Nroanensis_IngramBranch_N926 -------------------------------------------------------------------------------------------------------------------------------------------------------------------------------------------------------------------------------------------------------------------------------------------------------------------CACATAGAATATAGGACATTGATGAAAAGTGCAAATAAAAAGATAGTTATAGAACTTTAGAAAGCATTTGAATTGTGAATAATTTTAATTTTTTTAATTTTTTTGTCGAATGGGGGAGGGGGTATTTGTTTGTTATAGTTGTGCCCTAATGGCATCATAAAATGTGTTGTAATTATAAATTTTGTGATTTTTAAAATTTTCCTTTATAGGTATGATGATTTGGAACCTGCTGTAATTCATGAAAACTCCACACAAATGGAAGTTCTTGTTCCAGTTCGCTTAGATATGGAAATTGAAGGACATAAATTAAGAGATACTTTTACTTGGAACAAAAATGGTACTTTTTACTAAAATTTTAATTTTAACTTTTAAAATAAAAACTTAATTAGGGGTGTTAATGTAAGCATATGATTTTTAGGATAGTACAATTAATAGC------ATGTGTTAAACAATCAAATAGCATTAATACAAACGGAGACAAATTACAGGATGATGACTTTTCAAGTCTTTGTTATATTCAAATCATGAATTACTGTTAAAACTAATTCTATGAATTGCAGAAAAAACCTAGTAATTCAAACCCTGAAAGTGCGGATAATCGGAACACCCAATTTTTTAAATTTCAAAATGTGTAACGATGTACAATAACAAAATTAACATTCAATAACAAA---------------------------TAATTCAATGTTAATACATACATAAGATTTGATGATTATCTGGGCTGAAATTTCTTAGATTGACCTCACACAGTGATGTTAATCTGGATGACGGAGCAATATTATCCCAACTGCTTATAAACATGACATTGTACCATATCAGGTAATTTATTTCCGCTTAACGTAAAAAAAATCGAAAAACGAACCATATGTTACTTGCCC
Nroanensis_N_CarversGap_N928 -------------------------------------------------------------------------------------------------------------------------------------------------------------------------------------------------------------------------------------------------------------------------------------------------------------------CACATAGAATATAGGACATTGATGAAAAGTGCAAATAA-AAGATATTTATAGAACTTTAGAAAGCATTTGAATTGTAAATAATTTTAATTTTTTTAATTTTTTTGTTGAATGGGGGGGGGGGTATTTGTTTGTTATAGTTGTGCCCTAGTGGCATCATAAAATGTGTCGTAATTATAAATTTTGTGATTTTTAAAATTTTCCTTTATAGGTATGATGATTTGGAACCCGCTGTAATTCATGAAAACTCCACACAGATGGAAGTTCTTGTTCCAGTTCGCTTAGATATGGAAATTGAAGGACATAAATTACGAGATACTTTTACTTGGAACAAAAATGGTACTTTTTACTAAAATTTTAATTTTAACTTTTAAAATAAAAACTTAATTAGGGGTGTTAATGTAAACATATGATTTTTAGGATAGTACAATTAATAGCATGCATACGTGTTAAACAATCAAATAGCATTAATACAAACGGAGACAAATTACAGGATGACAGGCTTT------TTTATTAAATTTAACCTTCAATTCCCTGTT-----TGATACTACTTATCACATGGAGAGTCTAAATACCGAATTTC----AATGTATGTTACT-----------TTTTTTAACTTTTGAGATATA---------ACTGTCGTAAACTCGTTTTTTGGCACCACT---------------------------TAATTAATTTTCGGAAAAT-------------------TGTGAAACAGTCTTTCTTTTCTGAAATCCACTTATCGATTTTGA--------CCTCTGTAATATTATTTCTTTTTCCTATAAGAACGTTC---------------------ATT-------------------------------------------------
Nroanensis_RoanHighBluff_N762 -------------------------------------------------------------------------------------------------------------------------------------------------------------------------------------------------------------------------------------------GAGTGTCTTATATTGGAATGCAATAAAACAATTTATATCACTAACTATTATGTATGTATTATTTATGACTAACACATCGAATATAGGACATTGATGAAAAGTGCAAATAAAAAGATATTTATAGAACTTTAGAAAGCATTTGAATTGTGAATAATTTTAATTTTTTAAATTTTTTTGTCGAATGGGGGGGGGGGTATTTGTTTGTTATAGTTGTGCCGTAGTGGCATCATAAAATGTGTTGTAATTATAAATTTTGTGATTTTTAAAATTTTCCTCTATAGGTATGATGATTTGGAACCTGCTGTAATTCATGAAAACTCCACACAAATGGAAGTTCTTGTTCCAGTTCGCTTAGATATGGAAATTGAAGGACATAAATTACGAGATACTTTTACTTGGAACAAAAATGGTACTTTTTACTAAAATTTTAATTTTAACTTCTAAAGTAAAAACTTAATTAGGGGTGTTAATGTAAGCATATGATTTTTAGGATAGTACAATTAATAGCATGCATATGTGTTAAACAATCAAATAGCATTAATACAAACGGAGACAAATTACAGGATGACAGCTTTTCAAGTCTTCGTTGTATTCAAATCACGAATTACTGTTGAAACTAATTTTATGAATTACAGAAAAAACCTAGTAATTCAAACCCTGAAAATGCGGATAATCGGAACACCCAATTTTTTAAATTTCAAAATATGTAACGATGTACTATAACAAAATTAACATTCAATAACA--------------AGTCATCAAAACAAATAATTAAATGTTAATACATACATAAGGTTTGATGATTATCTGGGCTGAAATTTCTTAGATTGACCTCGCACAGTGATGTTAATCTGGATGACGGAGCAATATTATCCCAACTGCTTATGAACATGACATTGTACCACATGT------------------------------------------------------------
Nsheari_BaldRiver_N1168 AATTTTTCAGCAATAGAGAGCTGTTACATTCCATTTCGCTAATTAGTATATTTACCATTTCACTGTGCTCAGCATATTAATTTTCTCGATTGTTTATTGTGCACCCAGAGTTTTAACAAATTTCCTCTCCGTTTTAACACTTTTCCAACTGATAGGTAAAGCTCTTTTCCAGTGGGTTGTCGAGCGGGAGCAGCCCCCCTGATAATTCACTACGGTAATCATTGCGGTCAATGGGTAGTGTCTTATATTGGAATGCAAAAAAACAATTTATATCACTAACTATTATGTATGTATTATTTATGACTAACACATAGAATATAGGACACTGATGAAAAGTGCAAATAAAAAGATATTTATAGAACTTTAGAAAGCATTTGAATTGTGGATAATTTTAATTTTTTAAATTTTTTTGTCAAATGGGGGGAGGGTTATTTGTTTGTTATAGTTGTGCCCTAGTGGCATCATAAAATGTGTTGAAATTATAAATTTCCTGATTTTTT-AATTTTTTTTTATAGATATGATGATTTGGAACCTGCTGTAATTCATGAAAACTCCACACAAATGGAAGTTCTTGTTCCAGTTCGCTTAGATATGGAAATTGAAGGACATAAATTACGAGATACTTTTACTTGGAACAAAAATGGTACTTTTTACTAAAATTTTAACTTCAACATTCAAAATAAAAACTTAATTAAGGTTATTAATGTAAGCATATGATTTTTTTGATAGTACAATTAATAGCATGCATATGTGTTAAACAATCAAACAGGATTAACACAAACACATGCAAATTACAGGATGACAACTTTTCAAGTCTTTGTAGTATTCAAATCATGAATTACTGTTAAAACTAATTTTATGAATTACAGAAAAACCCTAGTAATTCAAACCCTGAAAGTGCGGATAATCAGAA-ACCCAATTTCTTAAATTTCAAAATATGTAACGATGTACTATAACAAAATGAACATTCAATAACAAATCATCAAATGACAATCATCAAAACAAATAATTAAATATTAATACATACATAAGATTTAATGATTATCTGGGCTGAAATT--TTAGATTGACCTCACACAGTGATGTTAATCTGGAT----------------------------------------------------------------------------------------------------------------
Nsheari_Cohutta_N826 AAATTTTCAGCAATAGAGAGCTGTTACAGTCCATTTCGCTAATTAGTATATTTACCATTTCACTGTGCTCAGCATATTAATTTTCTCGATTGTTTATTGTGCACCCAGAGTTTTAACAAATTTCCTCTCCGTTTTAACACTTTTCCAACTGATAGGTAAAGCTTTTTTCCAGTGGGTTGTCGAGCGGGAGCAGCCCCCCTGATAATTCACTACGGTAATCATTGCGGTCAATGGGTAGTGTCTTATATTGGAATGCAAAAAAATAAATTATATCGCTAACTATTATGTATGTATTATTTATGACTAACACATAGAATATAGGACACTGATGAAAAGTGCAAATAAAAAGATATTTATAGAACTTTAGAAAGCATTTGAATTGTGGATAATTTTAATTTTTTAAATTTTTTTGTCAAATGGGGGGAGGGTTATTTGTTTGTTATAGTTGTGCCCTAGTGGCATCATAAAATGTGTTGAAATTATAATTTTCCTGATTT--------TTTTTTTATAGATATGATGATTTGGAACCTGCTGTAATTCATGAAAACTCCACACAAATGGAAGTTCTTGTTCCAGTTCGCTTAGATATGGAAATTGAAGGACATAAATTACGAGATACTTTTACTTGGAACAAAAATGGTACTTTTTACTAAAATTTTAACTTCAACATTCAAAATAAAAACTTACTAAAGGTTATTAATGTAAGCATATGATTTTTTTGATAGTACAATTAATAGCATGCATATGTGTTAAACAATCAAACAGGATTAACACAAACACATACAAATTACAGGATGACAACTTTTCAAGTCTTTGTAGTATTCAAATCATGAATTACTGTTAAAACTAATTTTATGAATTACAAAAAAACCCTAGTAATTCAAACCCTGAAAGTGCAGATAATCAGAA-GCCCAATTTCTTAAATTTCAAAATATGTAACGATGTACTATAACAAAATTAACATTCAATAACAAATCATCAAATGACAATCATCAAAACAAATAATTAAATATTAATACATACATAAGATTTAATGATTATCTGGGCTGAAATT--TTAGATTGACCTCACACAGTGATGTTAATCTGGATGCTGTAGCAATATTATCCCAACTTCTTATAAACATGACATTGTACCATATGTGGTAATTTATTATATCCTGCTGCATTAGAGCATGCTAAGTGAGTTACTCTTTATTTGCTT
Nsheari_JoyceKilmer_N092 -----TTCAGCAATAGAGAGCTGTTACAGTCCATTTCGCTAATTAGTATATTTACCATTTCACTGTGCTCAGCATATTAATTTTCTCGATTGTTTATTGTGCACCCAGAGTTTTAACAAATTTCCTATCTGTTTTAACACGTTTCCAACTGATAGGTAAAGCTCTTTTCCAGGGGGTTGTCGAGCGGGAGCAGCCCCCCTGATAATTCACTACGGTAATCATTGCGGTCAATGGGTAGTGTCTTATATTGGAATGCAAAAAAACAATTTATATCACTAACTATTATGTATGTATTATTTATGACTAACACATAGAATATAGGACACTGATGAAAAGTGCAAATAAAAAGATATTTATAGAACTTTAGAAAGCATTTGAATTGTGGATAATTTTAATTTTTTAAATTTTTTTGTCAAATGGGGGGAGGGTTATTTGTTTGTTATAGTTGTGCCCTAGTTTCATCATAAAATGTGTTTAAATTATAAATTTCCTGATTTTTT-TATATTTTTTTATAGATATGATGATTTGGAACCTGCTGTAATTCATGAAAACTCCACACAAATGGAAGTTCTTGTTCCAGTTCGCTTAGATATGGAAATTGAAGGACATAAATTACGAGATACTTTTACTTGGAACAAAAATGGTACTTTTTACTAAAATTTTAACTTCAACATTCAAAATAAAAACTTAATTAAGGTTATTAATGTAAGCATATGATTTTTTTGATAGTACAATTAATAGCATGCATATGTGTTAAACAATCAAACAGGATTAACACAAACACATACAAATTACAGGATGACAACTTTTCAAGTCTTTGTAGTATTCAAATCATGAATTACTGTTAAAACTAATTTTATGAATTACAGAAAAACCCTAGTAATTCAAACCCTGAAAGTGCGGATAATCAGAA-ACCCAATTTCTTAAATTTCAAAATATGTAACGATGTACTATAACAAAATTAACATTCAATAACAAATCATCAAATGACAATCATCAAAACAAATAATTAAATATTAATACATACATAAGATTTAATGATTATCTGGGCTGAAATT--TTAGATTGACCTCACACAGTGAT----------------------------------------------------------------------------------------------------------------------------
Nsilvanus_Elijay_N395 ----------------------------GTCCATTTCTCTAATTAGTATATTTACCGTTTCACTGTGCTCGGCATATTAATTTTCTCCATTGTTTATTGTGCACCCAGAATTTTAACAACTTTCCTCTCCGTTTTAACACGTTTCCAACTGATAGGTAAAGTCGTTTTCCAGGGGGTCGACGAGCGGGAGCAG-CCCCCTGATAATTCAGTAAGGTAATCATTGTGGTCAATGGGGAGTGTCTTATATTGAAATGCAATAAAACAATTTATATCACTAACTATTATGTATGTATTATTTATGACTAACACGTAGAATATAGGACATTGATGAAAAGTGCAAATAAAAAGATATTTATAGAACTTTAGGAAGCATTTGAATTGTGAATAATTTTAATTTTTTTAATTTTTTTGTCGAATGGGGGGA---TTATTTGTTTGTTGTAGTTGTGCCCTAGTGGCATCATAAGATGTGTTGAAATTATAAATTTTGTGATTTTTTAAATTTTTCTTTATAGGTATGATGATTTGGAACCTGCTGTAATTCATGAAAACTCTACACAAATGGAAGTTCTTGTTCCAGTTCGCTTAGATATGGAAATTGAAGGACATAAATTACGAGATACTTTTACTTGGAACAAAAATGGTACTTTT---TGA-------------------------------------------------------------------------------------------------------------------------------------------GGATGACAACTTTTCACGTCTTTGTTGTATTCAAATCATGAATTACTGTTAAAACTAATTTTTTGAATTACAG-AAAAACCTAGTAATTCAAACCCTGAAAGTGCGGATAATCAGAACACCCAATTTCTTAAATTTCAAAATATGTAACGATGTACTATAACAAAATTAGCATTCTATAACAAATCATCAAATGACAATCATCAAAACAAATAATTAAATGTTAATACATACATAAGATTTAATGATTATCTGGGCTGAAATTTCTTAGATTGACCTCACACAGTGATGTTAATCTGGATGACGGAGCAATATTATCCCAACTTCTTATAAACATGACATTGTACCATATGTGGTAATTTATTATCCCCTGCTGAATTAGAGCATGCTAAGGGAGTTACTCCTTATTTGCCC
Nsilvanus_GermanyCove_N1017 AATTTTTAAAATATTCTTCACTTTGAATGTCTATTTAAGTAATTAGTATATTTACCGTTTCTCTGTGTTCTGCATATTAATTTTCTCTATTGTTTATTTTGCACCCAGATTTTTAACAAATTTCCTCTCCGTTTTAACACATTTTCAACTGATAGTTAAAGCTCCTATCCAGGGGGTTGGCGAGCAGGAGCAGCTCCCCCAATAATTCACTAACATAATCATTTCACTCATTGGGGACTGTCTTATATTGGAATGCAATAAAACAATTTATATCACTAACCATTACATATGTA------ATGACTAACACATAGAATATAGGGCGTTGATGAAAAGTGCAAATAAAAAGATATTTATAGAACTTCAGAACACATTTGAATTGTGAATAATTTTAAT--------TTTTTTTGTAGAATGGGGGGGGGGTTATTTGTTTGTTATAGTTGTGCCCTAGTGGCATCATAAAATGTGTTGAAATTATTAATTTTGTGATTTTTTAAATTTTTCTTTATAGGTATGATGATTTGGAACCTGCTGTAATTCATGAAAACTCCACACAAATGGAAGTTCTTGTTCCAGTTCGCTTAGATATGGAAATTGAAGGGCATAAATTACGAGATACTTTTACTTGGAACAAAAATGGTACTTTTTACTAAAATTTTAACTTTAACTTTCAAAATAAAAACTTAATTAGGGGTGTTAATGTAAGCATATGATTTTTAGGATAGTACAATTAATAGCATGCATATGTGTTAAACAATCAAACAGCATTAATACAAACACATACAAATTACAGGATGACAACTTTTCAAGTCTTTGTTGTATTCAAATCATGAATTACTGTTAATACTAATTTTATGAATTACAGAAAAAAACTATTAATTCAAACCCTGAAAGTGTGGATAATCAGAACACCCAATTTTTTAAATTTCAAAATATGTAACGATGTACTATAACAAAATTAACATTCAATAAGA--------------AGTCATCAAAACAAATAATTAAATGTTAATACATACATAAGATTTAATGATTATCTGGGTTGAAATTTCTTAGATTGACCTCACACAGTGATGTTAATCTGGACGACGGAGCAATATTATCCCAACTTCTTATAAACATGACATTGTACCATATGTGGTAATTTATTATCCCCTGCTGAATTAGAGCATGCTAAGGGAATTACTCTTTATTTGCTC
Nsilvanus_HeboMtn_N1029 ---------------------------------------------------------------------------------------------------------------------------------------------------------------------------------------------------------------------------------------------------------------------------------------------------------------------------------------------------------------------------------------------------------------------------------------------------------------------------------------------------------------------------------TAGGTATGATGATTTGGAACCTGCTGTAATTCATGAAAACTCCACACAAATGGAAGTTCTTGTTCCAGTTCGCTTAGATATGGAAATTGAAGGGCATAAATTACGAGATACTTTTACTTGGAACAAAAATGGTACTTTTTACTAAAATTTTAACTTTAACTTTCAAAATAAAAACTTAATTAGGGGTGTTAATGTAAGCGTATGCTTTTTAGGATAATACAATTACTAGCATGCATATGTGTTAAACAATCAAACAGCATTAATACAAACAGATACAAATTACAGGATGAAAACTTTTCAAGTCCTTGTTGTATTCAAATCATGAATTACTGTTAAAACTAATGTTATGAATTACCGAAAAATCCTAGTTATTCAAACCCTGAAAGTGTGGATAATCAGAACATCCATTTTTTAAAATTTCAAAATATGTAACAATGTACTATAACAAAATTAACATTCAATAACAAATCATCAAATGACAATCATCAAAACAAATAATTAAATGTTAATACATA-------------------------------------------------------------------------------------------------------------------------------------------------------------------------------------
Nstupkai_BlowholeWOS_N285 ----------------------------GTCCATTTCGCTAATTAGTATATTTACCATTTCACTGTGCTCAGCATATTAATTTTCTCGATTGTTTATTGTGCACCCAGAGTTTTAACAAATTTCCTCTTCATTTTAACACGTTTCCAACTGATAGGTAAAGCTCTTTTCCAGGGGGTTGTCGAGCGGGAGCAG-CCCCCTGATAATTCACTACGGTAATCATTGCGGTCAACGGGTAGTGTCTTATATTGGAATGCAAAAAAACAATTTATATCACTAACTATTATGTATGTATTATTTATGACTAACACATGGAATATAGGACACTGATGAAAAGTGCAAATAAAAAGATATTTATAGAACTTTAGAAAGCATTTGAATTGTGGATAATTTTAATTTTTTAAATTTCTTTGTCAAATGGGGGGAGGGTTATTTGTTTGTCATAGTTGTGCCCTAGTGGCATCATAAAATGTGTTGAAATTATAAATTTCCAGATTTTTT-TAATTTTTTTTATAGATATGATGATTTGGAACCTGCTGTAATTCATGAAAACTCCACACAAATGGAAGTTCTTGTTCCAGTTCGCTTAGATATGGAAATTGAAGGACATAAATTACGAGATACTTTTACTTGGAACAAAAATGGTACTTTTTACTAAAATTTTAACTTCAACTTTCAAAATAAAAACTTAATTAAGGTTATTAATGTAAGCATATGATTTTTTTGATGGTACAATTAATAGCATGCATATGTGTTAAACAATCAAACAGGATTAACACAAACACATACAAATTACAGGATGACAACTTTTCAAGTCTTTGTAGTATTCAAATCATGAATTACTGTTAAAACTAATTTTATGAATTACAGAAAAACCCTAGTAATTCAAACCCTGAAAGTGCGGATAATCAGAA-ATCCAATTTCCTTAATTTCAAAATATGTAACGATGTACTATAACAAAATTAACATTCAATAACAAATCCTCAAATGACAATCATCAAAACAAATAATTAAATGTTAATGCATACATAAGATTTAATGATTATCTGGGCTGAAATT--TTAGATTGACCTCACACAGTGATGTTAATCTGGATGCCGTAGCAATATTATCCCAACTTCTTATAAACATGACATTGTACCATATGTGGTAATTTATTATCCCCTGCTGCAATAGAGCATGCTAAGTGAGTTACTCTTTATTTGCT-
Nstupkai_Blowing_N356 AATTTTTAAAATATTCTTCACTTTGAATGTCTATTTAAGTAATTAGTATATTTACCGTTTCACTGTGCTCTGCATATTAATTTTCTCGATCGTTTATTGTGCACCCAGATTTTTTACAAATTTCCTCTCCGTTTTAACACATTTCTAACTGATAG-----------------------------------CAGCCCCCCCCATAATTCACTAAGGTAATCATTGCACTCAATGAGGAGTGTCTTATATTGGAATGCAATAAAACAATTTATATCACTAACTGTTATGTATGTATTATTTATGACTAACACATATAATATTGGACATTGATGAAAAGTGCAAATAAAAATATATGTATAGAACTTTAGAAAGCATTTGAGATGTGAATAATTTTAAT--------TTTTTTTGTAGAAGGGGGGGTGG-CTATTTGTATGTTGTAGTTGTGTCCAAGTAGCATCATAAAATGTGTTGAAATTATAAATTTCCTGATTTTA----ATTTTTTTTTTAGATATGATGATTTGGAACCTGCTGTAATTCATGAAAACTCCACACAAATGGAAGTTCTTGTTCCAGTTCGCTTAGATATGGAAATTGAAGGACATAAATTACGAGATACTTTTACTTGGAACAAAAATGGTACTTTTTACGAAAATTTTAGCTTTAACTTTCAAAATAAAAACTTAATTAGGGGTGTTAATGTAA-CATATGATTTTTAGGCTAGTACAATTAATAGCATGCATATGTGTTAAACAATCAAATAGGATTAACACAAACACATACAAATTACAGGATGACAACTTTTCAAGTCTTTGTAGTATTCAAATCATGAATTACTGTTAAAAATAATTTTATGAATTACAGAAAAACCCTAGTAATTCAAACCCTGAAAGTGTGGAAAATCGAAACACCCAATTTTTTAAATTTCAAAATATGTAACGATGTACTATAACAAAATTAACATTCAATAACAAATCCTCAAATGACAATCGTCAAAACAAATAATTAAATGTTAATACATACAAAAGATTTAATGATTATCTGGGCTGAAATTTCTTAGATTGACCTCACACAGTGACGTTAATCTGGATGACGGAACAATATTATCCCAACTTCTTATAAAC-------CATACCATATGTGGTAATTTATTATCCCCTGCTGCAATAGAGCATGCTAAGTGAGTTACTCTTTATTTGCTC
Nstupkai_LittleRiver_N293 AATTTTTAAAATATTCTTCACTTTGAATGTCTATTTAAGTAATTAGTATATTTACCGTTTCACTGTGCTCTGCATATTAATTTTCTCGATCGTTTATTGTGCACCCAGATTTTTTACAAATTTCCTCTCCGTTTTAACACATTTCTAACTGATAGATAAAACTCCTTTCCAGGGGGTTGGCGAGCAGGAGCAGCCCCCCCCATAATTCACTAAGGTAATCATTGCACTCAATGAGGAGTGTCTTATATTGGAATGCAATAAAACAATTTATATCACTAACTATTATGTATGTATTATTTATGACTAACACATATAATATTGGACATTGATGAAAAGTGCAAATAAAAATATATGTATAGAACTTTAGAAAGCATTTGAGATGTGAATAATTTTAAT--------TTTTTTTGTAGAATGGGGGGGGG-CTATTTGTATGTTGTAGTTGTGTCCAAGTAGCATCATAAAATGTGTTGAAATTATAAATTTCCTGATTTTT----TTTTATTTTTTAGATATGATGATTTGGAACCTGCTGTAATTCATGAAAACTCCACACAAATGGAAGTTCTTGTTCCAGTTCGCTTAGATATGGAAATTGAAGGACATAAATTACGAGATACTTTTACTTGGAACAAAAATGGTACTTTTTACTAAAAT------TTTAACTTTCAAAATAAAAACTTAATTAGGGGTGTTAATGTAAGCATATGATTTTTAGGCTAGTACAATTAATAGCATGCATATGTGTTAAACAATCAAACAGGATTAATACAAACAGATACAAATTACAGGATGACAACTTTTCAAGTCTTTGTTGTATTCAAATCATGAATTACTGTTAAAAATAATTTTATGAATTACAGAAAAACCCTAGTAATTCAAACCCTGAAAGTGTGGATAATCGAAACACCCAATTTTTTAAATTTCAAAATATGTAACGATGTACTATAACAAAATTAACATTCAATAACAAATCCTCAAATGACAATCGTCAAAACAAATAATTAAATGTTAATACATACAAAAGATTTAATGATTATCTGGGCTGAAATTTCTTAGATTGACCTCACACAGTGACGTTAATCTGGATGACGGAACAATATTATCCCAACTTCTTATAAACATGACATTATACCATATGTGGTAATTTATTATCCCCTGCTGCATTAGAGAATGCTAAGTGAGTAATTCTTTATTTGCTC
Nstygius_ObeLee_N0656 AATTTTTAAAATATTCTTCACTTTGAATGTTTATTTATGTAATTAGTATATTTACCGTTTCTCAGTGCTGTACATAATAATTTTCTCTATTGTTTATTGTGCATCCAGATTTTTAATAAAATTTTTCTCTGTTTTAACACATTCCCAACTGCGAAGCAAAGCGGTTTTCCGGGGAGTTGGCGACAGAGAGCAGGCCCCCTTGTAATCCACTAAAATAATCATTGCACTCAATGAAGAGTGCCTTATATTGGAATCCAATGAAACAGTTTATATTACTAACCATTATGTATGTATTATTTGTGACTAACACATAGAATATAGGACATTGATAAAAAGTACAAATAAAAAGAAATTCATAAAAATTTGGGAAGCATTTGAATTGTGAATAATTTTAATTTTTTT--TTTTTTTGTGGAATGGGGGAAAGATTGTTTGTATGTTGTAGTTGTGCCTTAGTAACATCATAAAATGTGTTAAAATTATAAATTTCCTGAA--TATA--TATATATTTGTAGGTATGATGATTTGGAACCTGCTGTAATTCATGAAAACTCCACACAAATGGAAGTTCTTGTTCCAGTTCGCTTAGATATGGAGATTGAAGGACATAAATTGCGAGATACTTTTACTTGGAACAAAAATGGTACTTTTTTT----ACTAAAATGTTAACTTTTAAAATAAAAACTTAATTAGGGTG-TTAATGTAAACATATGATTTTTAGGATGGTACAATTAATAACCTGGGTATATGTTAAGCAATCAAACTGCATTAATAGAAACACATACAAATTACAGGATGACAACTCTTCAAATGTGTGTTGTATTCAAGTCACGAAGGACTGTTGAAACTAATTTTATGAATTACAGAAAAATGCTGGTAATTCAAACCCTGAAAGTGTAGATAATCTGAACACCCAATTTTTTTAATTTCAAAATATTCAACGATGTACTGTAACAAAATTAACATTCAAT---------------------------AACGAATCATTAAATGTTATTACATACATAGGATTTAATGATTATCTGTGCTGAATTTTTTTAGATTGATCTTACACAGTGATGTCAATCTGCATGATGGTGCAATATTATGCCAACTTCTTATAAACATGACATTGTGCCATATGTGGTAATTTATCAT-CTCCTGTACATTAGAGCATGCTAAGTCAGTTACTCTTTCTTTGCTC
Nstygius_RavenB_N1022 AATTTTTAAAATATTCTTCACTTTGAATGTTTATTTATGTAATTAGTATATTTACCGTTTCTCAGTGCTGTACATAATAATTTTCTCTATTGTTTATTGTGCATCCAGATTTTTAATAAAATTTTTCTCTGTTTTAACACATTTCCAACTGCGAAGCAAAGCGGTTTTCCGGGGAGTTGGCGACAGAGAGCAGGCCCCCTTGTAATCCACTAAAATAATCATTGCACTCAATGAAGAGTGTCTTATATTGGAATCCAATGAAACAGTTTATATTACTAACTATTATGTATATATTATTTGTGACTAACACATAGAATATAGGACATTGATAAAAAGTACAAATAAAAAGAAATTCATAAAAATTTGGGAAGCATTTGAATTGTGAATAATTTTAATTTTTTT--TTTTTTTGTGGAATGGGGGAAAGATTGTTTGTATGTTGTAGTTGTGCCTTAGTAAC---ATAAAATGTGTTAAAATTATAAATTTCCTGA----ATA--TATATATTTGTAGGTATGATGATTTGGAACCTGCTGTAATTCATGAAAACTCCACACAAATGGAAGTTCTTGTTCCAGTTCGCTTAGATATGGAGATTGAAGGACATAAATTGCGAGATACTTTTACTTGGAACAAAAATGGTACTTTTTTT----ACTAAAATGTTAACTTTTAAAATAAAAACTTAATTAGGGTG-TTAATGTAAACATATGATTTTTAGGATGGTACAATTAATAACCTGGGTATATGTTAAGCAATCAAACTGCATTAATAGAAACACATACAAATTACAGGATGACAACTCTTCAAATGTGTGTTGTATTCAAGTCACGAAGGACTGTTAAAACTAATTTTATGAATTACAGAAAAATGCTGGTAATTCAAACCCTGAAAGTGTAGATAATCTGAACACCCAATTTTTTTAATTTCAAAATATTCAACGATGTACTGTAACAAAATTAACATTCAAT---------------------------AACGAATCATTAAATGTTATTACATACATAAGATGTAATGATTATCTGTGCTGAATTTTTTTAGATTGATCTTACACAGTGATGTCAATCTGCATGATGGTGCAATATTATGCCAACTTCTTATAAACATGACATTGTGCCATATGTGGTAATTTATCAT-CACCTGTACATTAGAGCATGCTAAGTCAGTTAGTCTTTCTTTGCTC
Ntempletoni_BaldMtns_N950 AATTTTTAAAATATTCTTCGCTTTGAATGTCTATTTAAGTAATTAGTATATTTACCGTTTCACTGTGCTCAGCATATTAATTTTCTCGATTGTTTATTGTGTACCCAGAGTTTTAACAAATTTCCTCCCCATTTTAACACGTTTCCAACTGATAGGTAAAGCTCTTTTCCAGGGGGTTGACGAGCAGGAGCAGCCCCCCTGATAATTCACTAAGGTAATCGTTGCGGTCAGTGGGGAGTGTCTTATATTGGAATGCCATAAAACAATTTATATCACTAACTATTATTTATGTATTATTTATGACTAACACATAGAATATAGGACATTGATGAAAAGTGAAAATAAAAAGATATTTATAGAACTTTAGAAAGCATTTGAATTGTGAATAATTTTAAT-TTTTTAATTTTTTTGTCGAATAGG-------ATATTTGTTTGTTATAGTTGTGCTCTAGTGGCAACATAA----------------AAATTTTGTGATTTTTAAAATTTTTCTTTATAGGTATGATGATTTGGAACCTGCTGTAATTCATGAAAACTCCACACAAATGGAAGTTCTTGTTCCAGTTCGGTTAGATATGGAAATTGAAGGACATAAATTACGAGATACTTTTACTTGGAACAAAAATGGTACTTTTTACTTGAATTTTAACTTTAACTTTTAAAATAAAAACTTAATTAGGGGTGTTAATGTAAGCATATGATTTTTAGGATAGTACAATTAGTAGCATGCATATGTGTTAAACAATCAAACAGCATTAATACAAACAGATACAAATTACAGGATGACAACTTTTCAAGTCTTTGTTGTATTCAAATCATGAATTACTGTTAAAACTAATTTTATGAATTACAGAAAAACCCTAGTAATTCAAACCATGAAAGTGTGGATAATTAGAACACCCAATTTTTTAAATTTCAAAATATGTAACGATGTACTATAACAAAATTAACATTCAATAACAAATCATCAAATGACAATCATCAAAACAAATAATTAAATGTTAATACATACATAACATTTAATGATTATCTGGGCTGAAACTTCTTAGATTGACCTCACACAGTGATGTTAATCTGGATGGCGGAGCAATGTTATCCCAACTTCTCATGAACGTGACATTGTACCATATGGGGTAATTTATTATCCCCTGCTGCATTAGAGCATGCTGAGTGAGTTACTCTCTATTTGCTC
Ntempletoni_ClarksCreek_N945 ---------------------------------------------------------------------TGGCATATTAATTTTCTCGATTGTTTATTGTGCACCCAGAGTTTTAACAAATTTCTTCCCCGTTTTAACACGTTTCAAACTGATAGGTAAAGCTCTTTTCCAGGTGGTTGACGAGCGGGAGCAGCCCCCCTGATAATTCACTAAGGTAATCATTGCGGTCGGTGGGGAGTGTCTTATATTGGAATGCAATAAAACAGTTTATATCGCTATCTATTATGTATGCATTATTTATGACTAACACATAGAATATAGGACATTGATGAAAAGTGCAAATAAAAAGATATTTATAGAACTTCAGAAAGCATTTGAATTGTGAATAATTTTAATTTTTTTAATTTTTTTGTCGAATAGGGGGGGGGGTATTTGTTTGTTATAGTTGTGGTCTAGTGGCAACATAA----------------AAATTTTGTGATTTGTAAAATTTTTCTTTATAGGTATGATGATTTGGAACCTGCTGTAATTCATGAAAACTCCACACAAATGGAAGTTCTTGTTCCAGTTCGGTTAGATATGGAAATTGAAGGACATAAATTACGAGATACTTTTACTTGGAACAAAAATGGTACTTTTAACTAAAATTTTAACTTTAACTTTTAAAATAAAAACTTAATTAGGGGTGTTAATGTAAGCATATGATTTTTAGGATAGTACAATTAGTAGCATGCATATGTGTTGAACAATCAAACAGCATCAATACAAACAGATACAAATTACAGGATGACAACTTTTCAAGTCTTTGTTGTATTCAAATCATGAATTACTGTTAAAACTAAATTTATGAATTACAGAAAAACCCTAGTAATTCAAACCCCGAAAGTGCGGATAATCAGAACACCCAATTTTTTAAATTTCAAAATATGTAACGATGTACTATAACAAAATTAACATTCAATAACA--------------AATCATCAAAACAAATAATTAAATGTTAATACATACATAACATTTAATGATTTTCTGGGTTGAAACTTCTTAGATTGACCTCACACACTGATGTTAATCTGGATGACGGATTAATATTATCCCAACTTCTTATGAACGTGACATTGTACCATATGGGGTTATTTATTATCCCCTGCTGCATTAGAGCATGCTAAGTGAGTTACTCTTTATTTGCTC
Ntempletoni_ScronceCreekRd_N1223 AATTTTTAAATTATTCTTCGCTTTGAATGTCTATTTAAGTAATTAGTATATTTACCGTTTCACTGTGCTCGGCATATTAATTTTCTTGATTGTTTATTGTGCACCCAGAGTTTTAACAAATTTCCTCCCCGTTTTAACACGTTTCAAACTGATAGGTAAAGCTCTTTTCCAGGGGGTTGGCGAGCGGGAGCGGCCCCCCTGATAAGTCACTAAGGTAATCATTGCGGTCGGGGGGGAGTGTCTTATATTGGAATGCAATAAAACAATTTATATCACTAACTATTATGTATGTATTATTTATGACTAACACATATAATATAGGACATTGATGAAAAGTGCAAATAAAAAGATATTTATAGAACTTTTGAAAGCATTTGAATTGGGAA---------------TAATTTTTTTGTCGAATAGGGGTGGGGTTATTTGTTTGTTATAGTTGTGCCCTAGTGACATCATAAAATGTGTTGGAATTATAAATTTTGTGATTTTTTAAATTTTTCTTTATAGGTATGATGATTTGGAACCTGCTGTAATTCATGAAAACTCCACACAAATGGAAGTTCTTGTTCCAGTTCGGTTAGATATGGAAATTGAAGGACATAAATTACGAGATACTTTTACTTGGAACAAAAATGGTACTTTTAACTAAAATTTTAAC--TAACTTTTAAAATAAAAACTTAATTAGGAGTGTTAATGTAAGCATATGATTTTTAGGATAGTACAATTAGTAGCATGCATATGTGTTGAACAATCAAACAGCATCAATACAAACAGATACAAATTACAGGATGACAACTTTTCAAGTCTTTGTTGTATTCAAATCATGAATTACTGTTAAAACTAATTTTATTAATTACAGAAAAACCCTAGTAATTCAAACCATGAAAGTGCGGATAATCAGAACACCCAATTTTTTAAATTTCAAAATATGTTACAATGTACTATAACAAAATTAACATTCAATAACA--------------AATCATCAAAACAAATAATTAAATTTTAATACATACATAACATTTAATGATTTTCTGGGCTGAAACTTCTTAGATTGACCTCACACAGTGATGTTAATCTGGATGACGGATTAATATTATCCCAACTTCTTATAAATATGACATTGTACCATATGTGGTTATTTATTATCCCCTGCTGCATTAGAGCATGCTAAGTGAGTTACTCTTTATTTGCTC
Ntennessensis_IndianCave_N052 -----------------------------------------ATTAGTATATTTACCGTTTCACTGTGCTCGGCATATTAATTTTCTCGATTGTTTATTGTGCACCCAGAGTTCTAACAAATTTCCTCTCCGTTTTAATATGTTTCCAACTGGTAGGTAAAGCTCTTTTCCAGGGGGTTGACGAGCGGGAGAAGCCCCCCTGATAATTCACTAAGGTAATCATTGCGGTCAACGGGGAGTGTCTTATATTGGAATGCAATAAAACAATTTATATCACTAACTATTATGTATGTATTATTTATGACTAACACATAGAATATAGGACATTGATGAAAAGTGCAAATAAAAAGATATTTATAGAACTTTAGAAAGCATTTGAATTGTGAATAATTTTAATTTTTTTAATTTTTTTGTCGAATGGGGGGAGGGTTATTTGTTTGTTATAGTTGTGCCCTAGTGGCGTCATAAAATGTGTTGTAATTATAAATTTTGTGATTTTTAAGATTTTCCTTTATAGGTATGATGATTTGGAACCTGCTGTAATTCATGAAAACTCCACACAAATGGAAGTTCTTGTTCCAGTTCGCTTAGATATGGAAATTGAAGGACATAAATTACGAGATACTTTTACTTGGAACAAAAATGGTACTTTTTACTAAAATTTTAATTTTAACTTTTAAAATAAAAACTTAATTAGGGGTTTTAATGTAAGCATATGGTTTTTAGGATGGTACAATTAATAGCATGCATATGTGTTAAACAATCAAATAGCATTAATACAAACAGAGACAAATTACAGGATGACAACTTTTCAAGTCTTTGTTGTATTCAAATCATGAATTACTGTTAAAACTAATTTTATGAATTACAGAAAAAGCCTAGTAATTCAAACCCTGAAAGTGCGAATAATCAGAACACCCAATTTTTTAAATTTCAAAATATGTAATGATGTACTATAACAAAATTAACATTCAATAACA--------------AGTCATCAAAACAAATAAATAAATGTTAATACATACATAAGATTTAATGATTATCTGGGCTGAAATTTCTTAGATTGACCTCACACAGTGATGTTAATCTGGATGACCGAGCAATATTATCCCAACTGCTTATAAACATGACATTGTACCATATGTGGTAATTTATTATCCCCTGCTGCATTAGAGCATGCTAAGTGAGTTACTCTTTATTTGCAC
Ntennessensis_LittleStony_N645 -----------------------------------------ATTAGTATATTTACCGTTTCACTGTGCTCAGCATATTAATTTTCTCGATTCTTTATTGTGCACCCAGAGTTTTAACAAATTTCCTCTCCGTTTTAACATGTTTCCAACTGGTAGGTAAAGCTCTTTTCCAGGGGGTTGACAAGCGGGAGCAGCCTCCCTGATAATTCACTAAGGTAATCATTGCGGTCAATGGGGAGTGTCTTATATTGGAATGCAATAAAACAATTTATATCACTAACTATTATGTATGTATTATTTATGACTAACACATAGAATATAGGACATTGATGAAAAGTGCAAATAAAAAGATATTTATAGAACTTTTGAAAGCATTTGAATTGTGAATAATTTTAATTTTTTTAATTTTTTTGTTGAATGGGGGAGGGGTTATTTGTTTGTTATAGTTGTGCCCTAGTGGCATCATAAAATGTGTTGTAATTATAATTTTTGTGATTTTTAAAATTTTCCTTTATAGGTATGATGATTTGGAACCTGCTGTAATTCATGAAAACTCCACACAAATGGAAGTTCTTGTTCCAGTTCGCTTAGATATGGAAATTGAAGGACATAAATTACGAGATACTTTTACTTGGAACAAAAATGGTAGTTTTTACTAAAATTTTAATTTTAACTTTTAAAATAAAAACTTAATTAGGGGTGTTAATGTACACATATGATTTTTAGGATAGTACAATTAATAGCATGCATAAGTGTTAAACAATCAAATAGAATTAATACAAACAGAGACAAATTACAGGATGACAACTTTTCAAGTCTTTGTTGTATTCAAATCATGAATTACTGTTAAAACGAATTTTATGAATTACAGAAAAAACCTAGTAATTCAAACCCTGAAAGTGTGGATAATCAGAACACCCAATTTTTTAAATTTCAAAATATATAACGATGTATTATAAAAAAAATAACATTCAATAACA--------------AGTCATCAAAACAAATAATTAAATGTTAATACATACATAAGATTTAATGATTATCTGGGCTGAAATTTCTTAAATTGACCTCACACAGTGATGTTAATCTGGATGACGGAGCAATATTATCCCAACTGCTTATAAACATGACATTGTACCATATGTGGTAATTTATT-------------------------------------------------
Ntennessensis_Watauga_N1046 -----TTCGAATACAACGTGCTGTTAAAGTCCATTTCGCTAATTAGTATATTTACCGTTTCACTGTGCTCGGCATATTAATTTTCTCGATTGTCTATTGTGCACCCAGAGTTTTAACAAATTTCCTCTCCGTTTTAACACGTTTCCAACTGGTAGGTAAAGCTCTTTTCCAGGGGGTTGACGAGCGGGAGCAGCGCCCCTGATAATTCACTAAGGTAATCATTGCGGTCAATGGGGAGAGTCTTATATTGGAATGCAATAAAACAATTTATATCACTAACTATTATGTATGCATTATTTATGACTAACACATAGAATATAGGACATTGATGAAAAATGCAAATAAAAAGATATTTATAGAACTTTTGAAAGCATTTGAATTGTGAATAATTTTAATTTTTTTAATTTTTTTGTCGAATGGGGGGGGG-GTATTTGTTTGTTATAGTTGTGTCCTAGTGGCATCATAAAATGTGTTGTAATTATAATTTTTGTGATTTTTAAAATTTTCCTTTATAGGTATGATGATTTGGAACCTGCTGTAATTCATGAAAATTCCACACAAATGGAAGTTCTTGTTCCAGTTCGCTTAGATATGGAAATTGAAGGACATAAGTTACGAGATACTTTTACTTGGAACAAAAATGGTACTCTTTACTAAAATTTTAATTTTAACTTTTAAAATAAAAACTTAATTAGGGGCAGGGTTGTAAAAAAACCCTTTTTTTAAAAAAAAAACCAATGCATTAAATATGAATTAGAAAAGCATATATAATTAAAATAATTGTTTATAAATAAAAAAATGATAACTATT----------ATATAGTCAATTTACAAATTAATGTTAAAATTAATT-------------AAAATATTTATTAATTTTAATAC----------------------------TTTTTAAGATTATGAGGCGCTGTATAATGATCTTTAATAAGAACTACAATCAGTGGCATGCCATTCCTGGGGGGGGGTTAAAATAATCAATT----------------------TTTAAT---------------TACTTGTTTAGTTAATATTAAATAGT--TATTAATTTTAATTATTTAGTTAT-TAATTTCAATTTCCTATTATTTTAACT---------------TAATTTATTATA---------------------------TGTTAATT-----------
