# Supplementary material for: ﻿New species in old mountains: integrative taxonomy reveals ten new species and extensive short-range endemism in Nesticus spiders (Araneae, Nesticidae) from the southern Appalachian Mountains
Source: Zookeys. 2023 Feb 3;1145:1–130. doi: 10.3897/zookeys.1145.96724 (PMC10208238; doi:10.3897/zookeys.1145.96724)
Supplement: Supplementary material 4 — Input alignments, analysis log files, and output tree files [file zookeys-1145-001_article-96724__-s004.zip › uce-200396 (modified).phy]

 88 1170
Nesticus_Japan_G2153 -------------------------------------------------------------------TGCCAATGTTTGGTTTAAGATATGCAGACGAGGAAGAACCGGAATATGTAATGATGGGTGGCCACAAAATGTCTCCAGGTTCTCCAAGAACTAAGAAGTTTCCAGAAGAGGAGGAACATGTATACAATGAGCCATTCTGTCCACCACCAAGTTTCTTGCATGATGTTTATGAGAAACAGAAAACTAAACAATACCAATACCAGATGAAATCAAGTAGCTCTGAAGATTCATTAACTGAAAATATCTATGAAAAACCAATTCATCGATTTCCGTCGGGCTCTGGCAGATTCACCAGGAACGAATACTCTCACAAATCTGTGCAAGAGACAAATTCCGTGCTTATTAGCAGTCTGTCGTGTTCAAATGTCACTTCGGTGGGACGATCGCAGGAATTCAATACACGTAGTAGTCATCGCATGTCAGATAGGAATATATCTTCTAGGAGTGCTTTGCATCATTATGAACAGGCCAACTTGAGTGTGTCTGTGCCTGATTTGCTGCAGCTCCAAGAAGTGAAAGATAGTGATGCATCGGATGCTGACGATGAAGCTAGTAGGGACTTTGACACAGTGGCTGGAGTGCGCTTGCCTTCTTACCAATCCCCAGTACT-------------------------------------------------------------------------------------------------------------------------------------------------------------------------------------------------------------------------------------------------------------------------------------------------------------------------------------------------------------------------------------------------------------------------------------------------------------------------------------------------------------
Nesticus_nahaunus_Mexico_G2881 GTGTCTGAACCTGCAAAATTGTATGAATGTGGACAAAAACCGGGAAATGTTGATGAGGCAGAGTATTTGCCAATGTTTGGTCTAAAATATGCTGAGGAGGAAGAACCTGAATATGTAATGATGGGTGGCCACAAGTTGTCCCCAGGCTCTTCTCAAAATAAGAAATATCCGGAAGAGGAGGAGCATGTATATAATGAGCCTTTCTCTCCACCACCAAGTTTCTTGCATGATGTTTATGAGAAACAAAAGACAAAACAATACCAATACCAGATGAAATCAAGTAGCTCTGAGGATTCATTAACTGAAAACATCTATGAAAAACCAATTCATCGATTTCCGTCCGGCTCGGGCAGAAACATGGGAAATGAGTATACTCACACATCTGTGCAGGAAACGAATTCTGTGCTGATGAGCAGTCTGTCGTGGTCAAATGTGACTTCCGTTGGACGATCACAGGAATTTGACGGACGTAGCAGCTATCGCATGTCTGACAGAAATATTTCTTCTAGAAGTACTTTGCATCATTACGAACAGGCCAACTTGAGTGTATCTGTGCCTGATTTGTTGCAGCTCCAAGAAATAAAGGATAGTGATGCATCGGATGCTGATGATGAAGCTAGTAGAGATTTCGACACAATGGGAGGTGTACGCTTACCTTCCTATCAGTCGTCAGTATTAAAACAATTTAATGATGGCGTTCCTCAAGCAAAACAAGCATGTCCTATCTCAATCGAATTAGAAAATTTGTCATTTAACCCCAATGACACACTAAATCCCAGTGAATCATTTCCTCCCTTTTATTCTCCTAATAATGATAATATTCCTCACATGCAGCCCATCAGAAACATGGTGAAACCCTTGCCAACTTATGAAGCGCTTTATAATGTTAGCACTTTTCCTCATGTGGATCCAAACCTTCCAGATACAAAAAAGGAAGATTCACCAGAAAAGTTTCAGATACAAAAACTTCGAGTGTACACAAAGGGCAAAAAACCTGAAGCACCAAAAATATTTCCAGTACCATTTAATTTGGAAGAATCAGAAATTTGCAAAATTCTGGAACGTAAAGATTCTTCCAGAGTTCTCGGGGCTGAAGATTCAGCACCTGTATCAGGTATCCACAGCTTGGAATCT------------------------------------
Narcheri_Cheaha_N023 GTGTCTGAACCTGCAAAAATGTACGAGTGTGGGCAAAAATTGGGAAATGTTGACGAAGCAGAGTATTTACCAATGTTTGGTCTAAAGTATGCTGAGGAGGAAGAACCTGAATATGTGATGATGGGTGGTCACAAGTTGTCCCCAGGATCTCCTCGAAATAAGAAATTTCCAGAAGAGGAGGAGCATGTGTATAATGAGCCTTTCTCTCCACCACCAAGTTTCTTGCATGATGTTTATGAGAAACAAAAGACAAAACAGTACCAATACCAGATGAAATCAAGTAGCTCAGAAGATTCATTAACTGAAAACATCTACGAAAAGCCGATTCACCGATTTCCATCAGGCTCGGGCAGAAACACGAGGAATGAGTATTCTCACAAATCCGTGCAAGAAACGAATTCTGTGCTGATGAGCAGTCTGTCGTGCTCGAATGTGACTTCCGTTGGTCGATCACAGGAATTTGACGGACGTAGCAGCTATCGCATGTCCGATAGAAATATCTCTTCTAGGAGTACTTTGCATCATTACGAACAGGCCAACTTGAGTGTATCCGTGCCTGATCTGTTGCAGCTCCAAGAATTGAAAGATAGTGATGCATCTGATGCTGATGATGAAGCTAGTAGAGATTTCGACACAATGGGTGGTGTACGCTTACCTTCCTATCAGTCGTCAGTACTAAAACAATTCAATGATGGTGTTCCTCAGGCAAAACAAACCTGTCCTGCCTCGTTTGAATTAGAAAATTTGTCCTTTATCCCCAATGACAGGCTAAATTCCAGTGAATCATTTCCTCACTTTTATTCTTCTAATAATGATAATATTCCTCACATACAGCCTATCAGAAACATGGTGAAACCCTTGCCAACTTATGAAGCGCTTTATAATGTTAGCACTTTTCCTGAAGTGAACACAAACCTTCCGGCTGCAAAAAAGGAAGATTCACCAGAGAAATTTCAGCTACAGAAACTTCGAGTGTATACAAAGGGCAAAAAACCAGAAGCACCAAAAATATTTCCAGTGCCATTTAATTTGGAAGAATCTGAGATTTGTAAAATTCTGGAACGTAAAGATTCTTCCAGGGCTCTCAGGGCCGAAGATTCAGCACCTGTATCAGGTATCCACAGCTTGGAATCTTCCATAACTGTTGATAGTGATTCGTTGTCAGAAAAT
Narcheri_MillShoalCreek_N727 ----------------------------------------------------------------------------------------------------------------------------------------------------------------------------------------------------------------------------------------------------------------------------------------GTAGCTCAGAAGATTCATTAACTGAAAACATCTACGAAAAGCCGATTCACCGATTTCCATCAGGCTCGGGCAGAAACACGAGGAATGAGTATTCTCACAAATCCGTGCAAGAAACGAATTCTGTGCTGATGAGCAGTCTGTCGTGCTCGAATGTGACTTCCGTTGGTCGATCACAGGAATTTGACGGACGTAGCAGCTATCGCATGTCCGATAGAAATATCTCTTCTAGGAGTACTTTGCATCATTACGAACAGGCCAACTTGAGTGTATCCGTGCCTGATCTGTTGCAGCTCCAAGAATTGAAAGATAGTGATGCATCTGATGCTGATGATGAAGCTAGTAGAGATTTCGACACAATGGGTGGTGTACGCTTACCTTCCTATCAGTCGTCAGTACTAAAACAATTCAATGATGGTGTTCCTCAGGCAAAACAAACCTGTCCTGCCTCGTTTGAATTAGAAAATTTGTCCTTTATCCCCAATGACAGGCTAAATTCCAGTGAATCATTTCCTCACTTTTATTCTTCTAATAATGATAATATTCCTCACATACAGCCTATAAGAAACATGGTGAAACCCTTGCCAACTTATGAAGCGCTTTATAATGTTAGCACTTTTCC-------------------------------------------------------------------------------------------------------------------------------------------------------------------------------------------------------------------------------------------------------------------------------
Nbarri_Bishop_N1072 GTGTCTGAACCTGCAAAATTGTATGAATGTGGGCAAAAACTGGGAAATGTTGATGAGGCAGAGTATTTACCAATGTTTGGTCTAAAGTATGCTGAGGAGGAAGAACCTGAATATGTAATGATGGGTAGTCACAAGTTGTCCCCAGGCTCTCCTCGAAATAAGAAATTTCCGGAAGAGGAGGAGCATGTGTATAATGAGCCTTTCTCTCCACCACCAAGTTTCTTGCATGATGTTTATGAGAAACAAAAGACAAAACAGTACCTATACCAAATGAAATCAAGTAGCTCTGAAGATTCATTAACTGAAAATATCTATGAAAAACCGATTCATCGATTTCCATCAGGCTCGGGCAGAAACACGAGAAATGAGTATTCTCACAAATCTGTGCAAGAAACGAATTCTGTGCTGATGAGCAGTCTGTCCTGCTCGAATGTGACTTCCGTTGGACGATCACAGGAATTTGACGGCCATAGCAGCTATCGCATGTCAGACAGAAATATCTCTTCCAGAAGTACTTTGCATCATTACGAACAGGCCAACTTGAGTGTATCTGTGCCTGATTTGTTGCAGCTCCAAGAATTAAAAGATAGTGATGCATCTGATGCTGATGATGAAGCTAGTAGAGATTTCGACACAATGGGTGGTGTACGCTTACCTTCCTATCAGTCGTCAGTACTAAAACAATTCAATGATGGTGTTCCTCAGGCAAAACAAGCCTGTCCTATCTCCTTTGAATTAGAAAATTTGTCATTTATCCCCAATGACAGGCTAAATTCCAGTGAATCATTTCCTCACTTTTATTCTTCTAATAATGATAATATTCCTCACATACAGCCCATCAGAAACATGGTGAAACCCTTGCCAACTTATGAAGCTCTTTATAATGTTAGCACTTTTCCCGAAGTAGACCCAAACCTTCCGGCTACAAAAAAGGAAGATTCCCCAGAGAAGTTTCAGCTACAGAAACTTCGAGTGTACACAAAGGGTAAAAAACCTGAAGCACCAAAAATATTTCCAGTGCCATTTAATTTGGAAGAATCCGAGATTTGTAAAATTCTGGAACGCAAAGTTTCTTCCAGGGCTCTCAGGGCGGAAGATTCAGCACCTGTATTAGGTATCCACAGCTTGGAATCTTCCATAGCTGTTGATAGTGATTCGTTGTCAGAAAAT
Nbarri_LostCoveCave_N0065 GTGTCTGAACCTGCAAAATTGTATGAATGTGGGCAAAAACTGGGAAATGTTGATGAGGCAGAGTATTTACCAATGTTTGGTCTAAAGTATGCTGAGGAGGAAGAACCTGAATATGTAATGATGGGTAGTCACAAGTTGTCCCCAGGCTCTCCTCGAAATAAGAAATTTCCGGAAGAGGAGGAGCACGTGTATAATGAGCCTTTCTCTCCACCACCAAGTTTCTTGCATGATGTTTATGAGAAACAAAAGACAAAACAGTACCTATACCAAATGAAATCAAGTAGCTCTGAAGATTCATTAACTGAAAACATCTATGAAAAACCGATTCATCGATTTCCATCAGGCTCGGGCAGAAACACGAGAAATGAGTATTCTCACAAATCTGTGCAAGAAACGAATTCTGTGCTGATGAGCAGTCTGTCCTGCTCGAATGTGACTTCCGTTGGACGATCACAGGAATTTGACGGCCATAGCAGCTATCGCATGTCAGACAGAAATATCTCTTCCAGAAGTACTTTGCATCATTACGAACAGGCCAACTTGAGTGTATCTGTGCCTGATTTGTTGCAGCTCCAAGAATTAAAAGATAGTGATGCATCTGATGCTGATGATGAAGCTAGTAGAGATTTCGACACAATGGGTGGTGTACGCTTACCTTCCTATCAGTCGTCAGTACTAAAACAATTCAATGATGGTGTTCCTCAGGCAAAACAAGCCTGTCCTATCTCCTTTGAATTAGAAAATTTGTCATTTATCCCCAATGACAGGCTAAATTCCAGTGAATCATTTCCTCACTTTTATTCTTCTAATAATGATAATATTCCTCACATACAGCCCATCAGAAACATGGTGAAACCCTTGCCAACTTATGAAGCTCTTTATAATGTTAGCACTTTTCCCGAAGTAGACCCAAACCTTCCGGCTACAAAAAAGGAAGATTCCCCAGAGAAGTTTCAGCTACAGAAACTTCGAGTGTACACAAAGGGTAAAAAACCTGAAGCACCAAAAATATTTCCAGTGCCATTTAATTTGGAAGAATCCGAGATTTGTAAAATTCTGGAACGCAAAGTTTCTTCCAGGGCTCTCAGGGCGGAAGATTCAGCACCTGTATTAGGTATCCACAGCTTGGAATCTTCCATAGCTGTTGATAGTGATTCGTTGTCAGAAAAT
Nbarri_eyed_ClayCave_G2082 GTGTCTGAACCTGCAAAATTATATGAATGTGGGCAAAAACTGGGAAATGTTGATGAGGCAGAGTATTTACCAATGTTTGGTCTAAAGTATGCTGAGGAGGAAGAACCTGAATATGTAATGATGGGTGGTCACAAGTTGTCCCCAGGCTCTCCTCGAAATAAGAAATTTCCGGAAGAGGAAGAGCATGTGTATAATGAGCCTTTCTCTCCACCACCAAGTTTCTTGCATGACGTTTATGAGAAGCAAAAGACAAAACAGTACCAATACCAGATGAAATCAAGTAGCTCCGAAGATTCATTAACTGAAAACATCTATGAAAAACCGATTCATCGATTTCCATCAGGCTCGGGCAGAAACACAAGAAATGAGTATTCTCACAAATCTGTGCAAGAAACGAATTCTGTGCTGATGAGCAGTCTGTCCTGCTCGAATGTGACTTCCGTTGGACGATCACAGGAATTTGATGGACGTAGCAGCTATCGCATGTCCGACAGAAATATCTCTTCTAGAAGTACTTTGCATCATTACGAACAGGCCAACTTGAGTGTATCTGTGCCTGATTTGTTGCAGCTCCAAGAATTAAAAGATAGTGATGCATCTGATGCTGATGATGAAGCTAGTAGAGATTTCGACACAATGGGTGGTGTACGCTTACCTTCCTATCAGTCGTCAGTACTAAAACAATTCAATGATGGTGTTCCTCAGGCAAAACAAGCCTGTCCTACCTCCTTTGAATTAGAAAATTTGTCATTTATCCCCAATGACAGGCTAAATTCCAGTGAATCATTTCCTCACTTTTATTCTTCAAATAATGATAATATTCCTGACATACAGCCCATCAGAAACATGGTGAAACCCTTGCCAACTTATGAAGCTCTTTATAATGTTAGCACTTTTCCCGAAGTAGACCCAAACCTTCCGGCTACAAAAAAGGAAGATTCACCAGAGAAGTTTCAGCTACAGAAACTTCGCGTATACACAAAGGGCAAAAAACCTGAAGCACCAAAAATATTTCCAGTGCCATTTAATTTGGAAGAATCCGAGATTTGTAAAATTCTGGAACGTAAAGATTCTTCCAGGGCTCTCAGGGCGGAAGATTCAGCACCTGTATCGGGTATCCACAGCTTGGAATCTTCCATAGCTGTTGATAGTGATTCGTTGTCAGAAAAT
Nbarrowsi_Gregorys_N270 ----------------AATTGTATGAATGTGGGCAAAAACTAGGAAATGTTGATGAGGCAGAGTATTTACCAATGTTTGGTCTAAAGTATGCTGAGGAGGAAGAACCTCAATATGTAATGATGGGTGGTCACAAGTTGTCCCCAGGCTCTCCTCGAAATAAGAAATTTCCGGAAGAGGAGGAGCACGTGTATAATGAGCCTTTCTCTCCACCACCAAGTTTCTTGCATGATGTTTATGAGAAGCAAAAGACAAAACAGTACCAATACCAAATGAAATCAAGTAGCTCCGAAGATTCATTAACTGAAAACATCTATGAAAAACCGATTCATCGATTTCCATCAGGCTCGGGCAGAAACATGAGAAATGAGTATTCTCACAAATCTGTGCAAGAAACGAATTCTGTGCTGATGAGCAGTCTGTCTTGCTCGAATGTGACTTCCGTTGGACGATCACAGGAATTTGATGGACGTAGCAGCTATCGTATGTCCGACAGAAATATCTCTTCCAGAAGTACTTTGCATCATTATGAACAGGCCAACTTGAGTGTATCTGTGCCTGATTTGTTGCAGCTCCAGGAATTAAAAGATAGTGATGCATCTGATGCTGATGATGAAGCTAGCAGAGACTTCGACACAATGGGTGGTGTACGCTTACCTTCCTATCAGTCATCAGTACTAAAACAATTCAATGATGGTGTTCCTCAAGCAAAACAAGCCTGTCCTACCTCCTTTGAATCAGAAAATTTGTCATTTATCCCCAATGACAGGCTAAATTCCAGTGAATCATTTCCTCACTTTTATTCTTCTAATAATGATAATATTCCTCACATACAGCCCATCAGAAACATGGTTAAACCCTTGCCAACTTATGAAGCTCTTTATAGTGTTAGCACTTTTCCCGAAGTGGACCCAAACCTTCCGGCTACAAAAAAGGAAGATTCACCAGAGAAGTTTCAGCTACAGAAACTTCGAGTGTACACAAAGGGCAAAAAACCTGAAGCACCAAAAATATTTCCAGTGCCATTTAATTTGGAAGAATCCGAGATTTGTAAAATTCTGGAACGTAAAGATTCTTCCAGGGCTCTCAGGGC-------------------------------------------------------------------------------
Nbarrowsi_Tuckaleechee_N360 ------------------------------------------------------------------------------------------------------------------------------------------------------------------------------------------------------------------CCACCAAGTTTCTTGCATGATGTTTATGAGAAGCAAAAGACAAAACAGTACCAATACCAAATGAAATCAAGTAGCTCCGAAGATTCATTAACTGAAAACATCTATGAAAAACCGATTCATCGATTTCCATCAGGCTCGGGCAGAAACACGAGAAATGAGTATTCTCACAAATCTGTGCAAGAAACGAATTCTGTGCTGATGAGCAGTCTGTCTTGCTCGAATGTGACTTCCGTTGGACGATCACAGGAATTTGACGGACGTAGCAGCTATCATATGTCCGACAGAAATATCTCTTCCAGAAGTACTTTGCATCATTACGAACAGGCCAACTTGAGTGTATCTGTGCCTGATTTGTTGCAGCTCCAGGAATTAAAAGATAGTGATGCATCTGATGCTGATGATGAAGCTAGCAGAGACTTCGACACAATGGGTGGTGTACGCTTACCTTCCTATCAGTCATCAGTACTAAAACAATTCAATGATGGTGTTCCTCAAGCAAAACAAGCCTGTCCTACCTCCTTTGAATCAGAAAATTTGTCATTTATCCCCAATGACAGGCTAAATTCCAGTGAATCATTTCCTCACTTTTATTCTTCTAATAATGATAATATTCCTCACATACAGCCCATCAGAAACATGGTTAAACCCTTGCCAACTTATGAAGCTCTTTATAATGTTAGCACTTTTCCCGAAGTGGACCCAAACCTTCCGGCTACAAAAAAGGAAGATTCACCAGAGAAGTTTCAGCTACAGAAACTTCGAGTGTACACAAAGGGCAAAAAACCTGAAGCACCAAAAATATTTCCAGTGCCATTTAATTTGGAAGAATCCGAGATTTGTA-----------------------------------------------------------------------------------------------------------------------
Nbishopi_DryFalls_N150 GTGTCTGAACCTGCAAAATTGTATGAATGTGGGCAAAAACTGGGAAATGTTGATGAGGCAGAGTATTTACCAATGTTTGGTCTAAAGTATGCTGAGGAGGAAGAACCTGAATATGTAATGATGGGTGGTCACAAGTTGTCCCCAGGCTCTCCTCGAAATAAGAAATTTCCGGAAGAGGAGGAGCACGTGTATAATGAGCCTTTCTCTCCACCACCAAGTTTCTTGCATGATGTTTATGAGAAGCAAAAGACGAAACAGTACCAATACCAGATGAAATCAAGTAGCTCTGAAGATTCATTAACTGAAAACATCTATGAAAAACCGATTCATCGATTTCCATCAGGCTCGGGCAGAAACACGAGAAATGAGTATTCTCACAAATCTGTGCAAGAAACGAATTCTGTGCTGATGAGCAGTCTGTCCTGCTCGAATGTGACTTCCGTTGGACGATCACAGGAATTTGACGGACGTAGCAGCTATCGCATGTCAGACAGAAATATCTCTTCCAGAAGTACATTGCATCATTACGAACAGGCCAACTTGAGTGTATCTGTGCCTGATTTGTTGCAGCTCCAAGAATTAAAAGATAGTGATGCATCTGATGCTGATGATGAAGCTAGTAGAGATTTCGACACAATGGGTGGTGTACGCTTACCTTCCTATCAGTCGTCCGTACTAAAACAATTCAATGATGGTGTTCCTCAGGCAAAACAAGCCTGTCCCATCTCCTTTGAATTAGAAAATTTGGCATTTAGCCCCAATGACAGGCTAAATTCCAGTGAATCATTTCCTCACTTTTATTCTTCTAATAATGATAATATTCCTCACATACAGCCCATCAGAAACATGGTGAAACCCTTGCCAACTTATGAAGCTCTTTATAATGTTAGCACTTTTCCCGAAGTAGACCCAAACCTTCCAGCTACAAAAAAGGAAGATTCACCAGAGAAGTTTCAGCTACAGAAACTTCGAGTGTACACAAAGGGAAAAAAACCTGAAGCACCAAAAATATTCCCAGTGCCATTTAATTTGGAAGAATCCGAAATTTGTAAAATTCTGGAACGTAAAGATTCTTCCAGGGCTCTCAGGGCTGAAGATTCAGCACCTGCATCAGGTATCCACAGCTTGGAATCTTCCATAGCTGTTGATAGTGATTCGTTGTCAGAAAAT
Nbishopi_PoleCr_Chattooga_N885 GTGTCTGAACCTGCAAAATTGTATGAATGTGGGCAAAAACTGGGAAATGTTGATGAGGCAGAGTATTTACCAATGTTTGGTCTAAAGTATGCTGAGGAGGAAGAACCTGAATATGTAATGATGGGTGGTCACAAGTTGTCCCCAGGCTCTCCTCGAAATAAGAAATTTCCGGAAGAGGAGGAGCACGTGTATAATGAGCCTTTCTCTCCACCACCAAGTTTCTTGCATGATGTTTATGAGAAGCAAAAGACGAAACAGTACCAATACCAGATGAAATCAAGTAGCTCTGAAGATTCATTAACTGAAAACATCTATGAAAAACCGATTCATCGATTTCCATCAGGCTCGGGCAGAAACACGAGAAATGAGTATTCTCACAAATCTGTGCAAGAAACGAATTCTGTGCTGATGAGCAGTCTGTCCTGCTCGAATGTGACTTCCGTTGGACGATCACAGGAATTTGACGGACGTAGCAGCTATCGCATGTCAGACAGAAATATCTCTTCCAGAAGTACATTGCATCATTACGAACAGGCCAACTTGAGTGTATCTGTGCCTGATTTGTTGCAGCTCCAAGAATTAAAAGATAGTGATGCATCTGATGCTGATGATGAAGCTAGTAGAGATTTCGACACAATGGGTGGTGTACGCTTACCTTCCTATCAGTCGTCCGTACTAAAACAATTCAATGATGGTGTTCCTCAGGCAAAACAAGCCTGTCCCATCTCCTTTGAATTAGAAAATTTGGCATTTAGCCCCAATGACAGGCTAAATTCCAGTGAATCATTTCCTCACTTTTATTCTTCTAATAATGATAATATTCCTCACATACAGCCCATCAGAAACATGGTGAAACCCTTGCCAACTTATGAAGCTCTTTATAATGTTAGCACTTTTCCCGAAGTAGACCCAAACCTTCCAGCTACAAAAAAGGAAGATTCACCAGAGAAGTTTCAGCTACAGAAACTTCGAGTGTACACAAAGGGAAAAAAACCTGAAGCACCAAAAATATTCCCAGTGCCATTTAATTTGGAAGAATCCGAAATTTGTAAAATTCTGGAACGTAAAGATTCTTCCAGGGCTCTCAGGGCTGAAGATTCAGCACCTGCATCAGGTATCCACAGCTTGGAATCTTCCATAGCTGTTGATAGTGATTC-------------
Nbishopi_StandingIndian_N131 --------------AAAATTGTATGAATGTGGGCAAAAACTGGGAAATGTTGATGAGGCAGAGTATTTACCAATGTTTGGTCTAAAGTATGCTGAGGAGGAAGAACCTGAATATGTAATGATGGGTGGTCACAAGTTGTCCCCAGGCTCTCCTCGAAATAAGAAATTTCCGGAAGAGGAGGAGCACGTGTATAATGAGCCTTTCTCTCCACCACCAAGTTTCTTGCATGATGTTTATGAGAAGCAAAAGACGAAACAGTACCAATACCAGATGAAATCAAGTAGCTCTGAAGATTCATTAACTGAGAACATCTATGAAAAACCGATTCATCGATTTCCATCAGGCTCGGGCAGAAACACGAGAAATGAGTATTCTCACAAATCTGTGCAAGAAACAAATTCTGTGCTGATGAGCAGTCTGTCCTGCTCGAATGTGACTTCCGTTGGACGATCACAGGAATTTGACGGACGTAGCAGCTATCGCATGTCAGACAGAAATATCTCTTCCAGAAGTACATTGCATCATTACGAACAGGCCAACTTGAGTGTATCTGTGCCTGATTTGTTGCAGCTCCAAGAATTAAAAGATAGTGATGCATCTGATGCTGATGATGAAGCTAGTAGAGATTTCGACACAATGGGTGGTGTACGCTTACCTTCCTATCAGTCGTCCGTACTAAAACAATTCAATGATGGTGTTCCTCAGGCAAAACAAGCCTGTCCCATCTCCTTTGAATTAGAAAATTTGGCATTTAGCCCCAATGACAGGCTAAATTCCAGTGAATCATTTCCTCACTTTTATTCTTCTAATAATGATAATATTCCTCACATACAGCCCATCAGAAACATGGTGAAACCCTTGCCAACTTATGAAGCTCTTTATAATGTTAGCACTTTTCCCGAAGTAGACCCAAACCTTCCAGCTACAAAAAAGGAAGATTCACCAGAGAAGTTTCAGCTACAGAAACTTCGAGTGTACACAAAGGGAAAAAAACCTGAAGCACCAAAAATATTCCCAGTGCCATTTAATTTGGAAGAATCCGAAATTTGTAAAATTCTGGAACGTAAAGATTCTTCCAGGGCTCTGAGGGCTGAAGATTCAGCACCTGCATCAGGTATCCACAGCTTGGAATCTTCCATAGCTGTTGATAGTGATTCGTTGTCAGAAAAT
Nbrimleyi_NewberryCr_N984 ----------------------------------------------------ATGAGGCAGAGTATTTACCAATGTTTGGTCTAAAGTATGCTGAGGAGGAAGAACCTGAATATGTAATGATGGGTGGTCACAAATTGTCCCCAGGCTCTCCTCGAAATAAGAAATTTCCGGAAGAGGAGGAGCACGTCTATAATGAGCCTTTTTCTCCACCACCAAGTTTCTTGCATGACGTGTATGAGAAGCAAAAGACAAAACAGTACCAATACCAGATGAAATCAAGTAGCTCTGAAGATTCATTAACTGAAAACATCTATGAGAAACCGATTCACCGATTTCCATCGGGCTCGGGCAGAAGCACGAGAAATGAGTATTCTCACAAATCTGTGCAAGAAACGAATTCCGTGCTGATGAGCAGTCTGTCCTGCTCGAATGTGACTTCCGTTGGACGTTCACAGGAATTTGACGGACGTAGCAGAAATCGCATGTCCGACAGAAATATTTCTTCCAGAAGTACTTTGCATCATTATGAACAGGCCAACTTGAGCGTGTCTGTGCCCGATTTGTTGCAGCTCCAAGAATTAAAAGATAGCGATGCATCTGATGCTGATGATGAAGCTAGTAGAGATTTCGACACAATGGGTGGTGTACGCTTACCTTCCTATCAGTCGTCAGTACTAAAACCATTCAATGATGGTGTTCCTCAGGCAAAACAAGCCTGTCCTACCTCCTTTGAATTAGAAAATTTGTCGTTTATCACCGATGACAGGCTAAATTCCAGTGAATCATTTCCTCAATTTTATTCCTCTAATAATGATAATATTCCTCACATACAGCCCATCAGAAACAGGGTGAAACCCTTGCCAACTTATGAAGCGCTTTATAATGTTAGCACTTTTCCTGAAGTGGACCCGAACCTTCCGGCTACAAAAAAGGAAGATTCGCCAGAGAAGTTTCAGCTGCAGAAACTTCGAGTGTACACAAAGGGCAA-------------------------------------------------------------------------------------------------------------------------------------------------------------------------------------
Nbrimleyi_RumblingBald_N241 GCGTCTGAACCTGCAAAATTGTACGAATGTGGGCAAAAACTGGGAAATGGTGATGAGGCAGAGTATTTACCAATGTTTGGTCTAAAGTATGCTGAGGAGGAAGAACCTGAATATGTAATGATGGGTGGTCACAAATTGTCCCCAGGCTCTCCTCGAAATAAGAAATTTCCGGAAGAGGAGGAGCACGTCTATAATGAGCCTTTCTCTCCACCGCCAAGTTTCTTGCATGACGTGTATGAGAAGCAAAAGACAAAACAGTACCAATACCAGATGAAATCCAGTAGCTCTGAAGATTCATTAACTGAAAACATCTATGAGAAACCGATTCACCGATTTCCATCGGGCTCGGGCAGAAGCACGAGAAATGAGTATTCTCACAAATCTGTGCAAGAAACGAATTCCGTGCTGATGAGCAGTCTGTCCTGCTCGAATGTGACTTCCGTTGGACGTTCACAGGAATTTGACGGACGTAGCAGAAATCGCATGTCCGACAGAAATATTTCTTCCAGAAGTACTTTGCATCATTATGAACAGGCCAACTTGAGCGTATCTGTGCCCGATTTGTTGCAGCTCCAAGAATTAAAAGATAGCGATGCATCTGATGCTGATGATGAAGCTAGTAGAGATTTCGACACAATGGGTGGTGTACGCTTACCTTCCTATCAGTCGTCAGTACTAAAACAATTCAATGATGGTGTTCCTCAGGCAAAACAAGCCTGTCCTACCTCCTTTGAATTAGAAAATTTGCCATTTATCACCAATGACAGGCTGAATTCCAGTGAATCATTTCCTCAATTTTATTCTTCTAATAATGATAATATTCCTCACATACAGCCCATCAGAAACATGGTGAAACCCTTGCCAACTTATGAAGCGCTTTATAATGTTAGCACTTTTCCTGAAGTGGACCCGAACCTTCCGGCTACAAAAAAGGAAGATTCGCCAGAGAAGTTTCAGCTACAGAAACTTCGAGTGTACACAAAGGGCAAAAAACCTGAAGCACCAAAAATATTTCCAGTGCCATTTAATTTGGAAGAATCCGAGATTTGTAAAATTCTGGAACGTAAAGATTCTTCCAGGGCTCTCAGGGCTGAAGATTCAGCATCTGTATCAGGTATCCACAGCTTGGAATCTTCCATGGCTGTTGATAG-------------------
Ncanei_Egypt_N958 GCGTCTGAACCTGCAAAATTGTACGAATGCGGGCAAAAACTGGGAAATGGTGATGAGGCAGAGTATTTACCAATGTTTGGTCTAAAGTATGCTGAGGAGGAAGAACCTGAATATGTAATGATGGGTGGTCACAAGTTGTCCCCAGGCTCTCCTCGAAATAAGAAGTTTCCGGAGGAGGAGGAGCACGTCTATAATGAGCCTTTCTCTCCACCACCAAGTTTCTTGCATGACGTTTATGAGAAGCAAAAGACCAAACAGTACCAATACCAGATGAAATCAAGTAGCTCCGAAGATTCATTAACTGAAAACATCTATGAGAAACCGATTCACCGATTTCCATCGGGCTCGGGCAGAAGCACGAGAAATGAGTATTCTCACAAATCTGTGCAAGAAACGAATTCCGTGCTGATGAGCAGTCTGTCCTGCTCGAATGTGACTTCCGTTGGACGTTCACAGGAATTTGACGGACGTAGCAGCTATCGCATGTCGGACAGAAATATCTCTTCCAGAAGTACTTTGCATCATTATGAACAGGCCAACTTGAGCGTATCTGTGCCCGATTTGTTGCAGCTCCAAGAATTAAAAGATAGCGATGCATCTGATGCTGATGATGAAGCTAGTAGAGATTTCGACACAATGGGTGGTGTACGCTTACCTTCCTATCAGTCGTCAGTACTAAAACAATTCAACGATGGTGTTCCTCCGGCAAAACAAGCCTGTCCTACCTCCTTTGAATTAGAAAATTTGTCATTTATCACCAATGACAGGCTAAATTCCAGTGAATCATTTCCTCACTTTTATTCTTCTAATAATGATAATATTCCTCACATACAGCCCATCAGAAACATGGTGAAACCCTTGCCAACTTATGAAGCGCTCTATAATGTTAGCACTTTTCCTGAAGTGGACCCGAACCTTCCG---------------------------------------------------------------------------------------------------------------------------------------------------------------------------------------------------------------------------------------------------------
Ncarolinensis_Grandfather_N218 GTGTCTGAACCTGCAAAATTGTATGAATGTGGGCAAAAACTGGGAAATGTTGATGAGGCAGAGTATTTACCAATGTTTGGGCTAAAGTATGCTGAGGAGGAAGAACCTGAATATGTAATGATGGGTGGTCACAAGTTGTCCCCAGGCTCTCCTCGAAATAAGAAATTTCCGGAAGAGGAAGAGCATGTGTATAATGAGCCTTTCTCTCCACCACCAAGTTTCTTGCATGACGTTTATGAGAAGCAAAAGACAAAACAGTACCAATACCAGATGAAATCGAGTAGCTCTGAAGATTCATTAACTGAAAACATCTATGAAAAACCGATTCATCGATTTCCATCGGGCTCGGGCAGAAACACGAGAAATGAGTATTCTCACAAATCTGTGCAAGAAACGAATTCTGTGCTGATGAGCAGTCTGTCCTGCTCGAATGTGACTTCCGTTGGACGATCACAGGAATTTGATGGACGTAGCAGCTATCGTATGTCCGACAGAAATATCTCTTCTAGAAGTACTTTGCATCATTACGAACAGGCCAACTTGAGTGTATCTGTGCCTGATTTGTTGCAGCTCCAAGAATTAAAAGATAGTGATGCATCTGATGCTGATGATGAAGCTAGTAGAGATTTCGACACAATGGGTGGTGTACGCTTACCTTCCTATCAGTCATCAGTACTAAAACAATTCAATGATGGTGTTCCTCAGGCAGAACAAGCCTGTCCTACCTCCTTTGAATTAGAAAATTTGTCATTTATCCCCAATGACAGGCTAAATTCCAGTGAATCATTTCCTCACTTTTATTCTTCTAATAATGATAATATTCCTCACATACAGCCCATCAGAAACATGGTGAAACCCTTGCCAACTTATGAAGCTCTTTATAATGTTAGCACTTTTCCCGAAGTAGACCCAAGCCTTTCGGCTACAAAAAAGGAAGATTCACCAGAGAAGTTTCAGCTACAGAAACTTCGCATATACACAAAGGGCAAAAAACCTGAAGCACCAAAAATATTTCCAGTGCCATTTAATTTGGAAGAATCCGAGATTTGTAAAATTCTGGAACGTAAAGATTCTTCCAGGGCTCTCAGGGCGGAAGATTCAGCACCTGTATCGGGTATCCACAGCTTGGAATCTTCCATAGCTGTTGATAGTGATTCGTTGTC-------
Ncarolinensis_LinvilleCaverns_N227 --------------------------------------------------------------------------------------------------------------------------------------------------------------------------------------------------------------------------------------------------------------------------------------AAGTAGCTCCGAAGATTCATTAACTGAAAACATCTATGAAAAACCGATTCATCGATTTCCATCGGGCTCGGGCAGAAACACAAGAAATGAGTATTCTCACAAATCTGTGCAAGAAACGAATTCTGTGCTGATGAGCAGTCTGTCCTGCTCGAATGTGACTTCCGTTGGACGATCACAGGAATTTGATGGACGTAGCAGCTATCGTATGTCCGACAGAAATATCTCTTCTAGAAGTACTTTGCATCATTACGAACAGGCCAACTTGAGTGTATCTGTGCCTGATTTGTTGCAGCTCCAAGAATTAAAAGATAGTGATGCATCTGATGCTGATGATGAAGCTAGTAGAGATTTCGACACAATGGGTGGTGTACGCTTACCTTCCTATCAGTCATCAGTACTAAAACAATTCAATGATGGTGTTCCTCGGGCAAAACAAGCCTGTCCTACCTCCTTTGAATTAGAAAATTTGTCATTTATCCCCAATGACAGGCTAAATTCCAGTGAATCATTTCCTCACTTTTATTCCTCTAATAATGATAATATTCCTCACATACAGCCCATCAGAAACATGGTGAAACCCTTGCCAACTTATGAAGCTCTTTATAATGTTAGCACTTTTCCCGAAGTAGACCCAAGCCTTCCGGCTA-----------------------------------------------------------------------------------------------------------------------------------------------------------------------------------------------------------------------------------------------------
Ncarteri_English_N031 GTGTCTGAACCTGCAAAATTGTATGAACGTGGGCAAAAACTGGGAAACGTTGATGAGGCAGAGTATTTACCAATGTTTGGTCTAAAGTATGCCGAGGAGGAAGAACCTGAATATGTAATGATGGGTGGTCACAAGTTGTCCCCAGGCTCTCCTCGGAATAAGAAATTTCCGGAAGAGGAGGAACATGTGTATAATGAGCCTTTCTCTCCACCACCAAGTTTCTTGCATGATGTTTATGAAAAGCAAAAGACAAAACAGTACCAATACCAGATGAAATCAAGTAGCTCTGAAGATTCATTAACTGAAAACATCTATGAAAAACCGATTCATCGATTTCCATCAGGCTCGGGCAGAAACACGAGAAATGAGTATTCTCACAAATCTGTGCAAGAAACGAATTCTGTGCTGATGAGCAGTCTGTCCTGCTCGAATGTGACTTCCGTTGGACGATCAAAGGAATTTGACGGACGTAGCAGCTATCGCATGTCAGACAGAAATATCTCTTCCAGAAGTACTTTGCATCATTACGAACAGGCCAACTTGAGTGTATCTGTGCCTGATTTGTTGCAGCTCCAAGAATTAAAAGATAGTGATGCATCTGATGCTGATGATGAAGCAAGTAGAGATTTCGACACGATGGGTGGTGTACGCTTACCTTCCTATCAGTCGTCCGTGCTAAAACAATTCAATGATGGTGTTCCTCAGGCAATACAAACCTGTCCTATCTCCTTTGAATTAGAAAATTTGTCATTTATCCCCAATGACAGGCTAAATTCCGGCGAATCATTTCCTCACTTTTATTCTTCTAATAATGATAATATTCCTCACATACAGCCCATCAGAAACATGGTGAAACCCTTGCCAACTTATGAAGCTCTTTATAATGTTAGCACTTTTCCCGAAGTAGACCCAAACCTTCCGGCTACAAAAAAAGAAGATTCACCAGAGAAGTTTCAGCTACAGAAACTTCGAGTGTACACAAAGGGCAAAAAACCTGAAGCACCAAAAATATTTCCAGTGCCATTTAATTTGGAAGAATCCGAGATTTGTAAAATTCTGGAACGTAAAGATTCTTCCAGGGCTCTCAGAGTGGAAGATTCAACACCTGTATCAGGTATCCACAGCTTGGAATCTTCCATAGCTGTTGATAGTGATTCGTTGTCAGAAAAT
Ncarteri_LaurelCave_nearTYPE_N0296 ---------------------------------------------------------------------------------------------------------CCTGAATATGTAATGATGGGTGGTCACAAGTTGTCCCCAGGCTCTCCTCGGAATAAGAAATTTCCGGAAGAGGAGGAACACGTGTATAATGAGCCTTTCTCTCCACCACCAAGTTTCTTGCATGATGTTTATGAAAAGCAAAAGACAAAACAGTACCAATACCAGATGAAATCAAGTAGCTCTGAAGATTCATTAACTGAAAACATCTATGAAAAACCGATTCATCGATTTCCATCAGGCTCGGGAAGAAACACGAGAAATGAGTATTCTCACAAATCTGTGCAAGAAACGAATTCTGTGCTGATGAGCAGTCTATCCTGCTCGAATGTGACTTCCGTTGGACGATCACAGGAATTTGACGGACGTAGTAGCTATCGCATGTCCGACAGAAATATCTCTTCCAGAAGTACTTTGCATCATTACGAACAGGCCAACTTGAGTGTATCTGTGCCTGATTTGTTGCAGCTCCAAGAATTAAAAGATAGTGATGCATCTGATGCTGATGATGAAGCTAGTAGAGATTTCGACACAATGGGTGGTGTACGCTTACCTTCCTATCAGTCGTCCGTGCTAAAACAATTCAATGATGGTGTTCCTCAGGCAAAACAAGCCTGTCCCATCTCCTTTGAATTAGAAAATTTGTCATTTATCCCCAATGACAGGCTAAATTCCAGTGAATCATTTCCTCACTTTTATTCTTCTAATAATGATAATATTCCTCACATACAGCCCATCAGAAACATGGTGAAACCCTTGCCAACTTATGAAGCTCTTTATAATGTTAGCACTTTCCCCGAAGTAGACCCAAACCTTCCGGCTACAAAAAAAGAAGATTCACCAGAGAAGTTTCAGCTACAGAAACTTCGAGTGTACACAAAGGGCAAAAAACCTGAAGCACCAAAAATATTTCCAGTGCCATTTAATTTGGAAGAATCCGAGATTTGTAAAATTCTGGAACGTAAAGATTCTTCCAGGGCTCTCAGGGTGGAAGATTCAGCACCTGTATCAGGTATCCACAGCTTGGAATCTTCCATAGCTGTTGATAGTGATTCGTGGTCAGAAACT
Ncarteri_PilotMtn_G2185 GTGTCTGAACCTGCAAAATTGTATGAATGTGGGCAAAAACTGGGAAACGTTGATGAGGCAGAGTATTTACCAATGTTTGGTCTAAAGTATGCCGAGGAGGAAGAACCTGAATATGTAATGATGGGTGGTAACAAGTTGTCCCCAGGCTCTCCTCGGAATAAGAAATTTCCGGAAGAGGAGGAACACGTGTATAATGAGCCTTTCTCTCCACCACCAAGTTTCTTGCATGATGTTTATGAAAAGCAAAAGACAAAACAGTACCAATACCAGATGAAATCGAGTAGCTCTGAAGATTCATTAACTGAAAACATCTATGAAAAACCGATTCATCGATTTCCATCAGGCTCGGGCAGAAACACAAGAAATGAGTATTCTCACAAATCTGTGCAAGAAACAAATTCTGTGCTGATGAGCAGTCTGTCCTGCTCGAATGTGACTTCCGTTGGACGATCACAGGAATTTGACGGACGTAGTAGCTATCGCATGTCCGACAGAAATATCTCTTCCAGAAGTACTTTGCATCATTACGAACAGGCCAACTTGAGTGTATCTGTGCCTGATTTATTGCAGCTCCAAGAATTAAAAGATAGTGATGCATCTGATGCTGATGATGAAGCTAGTAGAGATTTCGACACAATGGGTGGTGTACGCTTACCTTCCTATCAGTCGTCCGTGCTAAAACAATTCAATGATGGTGTTCCTCAGGCAAAACAAGCCTGTCCTATCTCCTTTGAATTAGAAAATTTGGCATTTATCCCCAATGACAGGCTAAATTCCAGTGAATCATTTCCTCACTTTTATTCTTCTAATAATGATAATATTCCTCACATACAGCCCATCAGAAACATGGTGAAACCCTTGCCAACTTATGAAGCTCTTTATAATGTTAGCACTTTTCCCGAAGTAGACCCAAACCTTCCGGCTACAAAAAAAGAAGATTCACCAGAGAAGTTTCAGCTACAGAAACTTCGAGTGTACACAAAGGGCAAAAAACCTGAAGCACCAAAAATATTTCCAGTGCCATTTAATTTGGAAGAATCCGAGATTTGTAAAATTCTGGAACGTAAAGATTCTTCCAGGGCTCTCAGGGTGGAAGATTCAGCACCTGTATCAGGTATCCACAGCTTGGAATCTTCCATAGCTGTTGATAGTGATTCGTTGTCAGAAAAT
Ncarteri_Pitchfork_N363 GTGTCTGAACCTGCAAAATTGTATGAATGCGGGCAAAAACTGGGAAATGTGGATGAGGCAGAGTACTTACCAATGTTTGGTCTAAAGTATGCTGAGGAGGAAGAACCTGAATATGTAATGATGGGTGGTCACAAGTTGTCCCCAGGCTCTCCTCGGAATAAGAAATTTCCGGAGGAGGAGGAACACGTGTATAATGAGCCTTTCTCTCCACCACCAAGTTTCTTGCATGATGTTTATGAAAAGCAAAAGACAAAACAGTACCAATACCAGATGAAATCAAGTAGCTCTGAAGATTCATTAACTGAAAACATCTATGAAAAACCGATTCATCGATTTCCATCAGGCTCGGGCAGAAACACGAGAAATGAGTATTCTCACAAATCTGTGCAAGAAACGAATTCTGTGCTGATGAGCAGTCTCTCCTGCTCGAATGTGACTTCCGTTGGACGATCACAGGAATTCGACGGACGTAGCAGCTATCGCATGTCCGACAGAAATATCTCTTCCAGAAGTACTTTGCATCATTACGAACAGGCCAACTTGAGTGTATCTGTGCCTGATTTGTTGCAGCTCCAAGAATTAAAAGATAGTGATGCATCTGATGCTGATGATGAAGCTAGTAGAGATTTCGACACAATGGGGGGTGTACGCTTACCTTCCTATCAGTCGTCCGTTCTAAAACAATTCAATGATGGTGTTCCTCAGGCAAAACAAGACTGTCCTATCTCCTTTGAATTAGAAAATTTGTCATTTATCCCCAATGACAGGCTAAATTCCAGTGAATCATTTCCTCACTTTTATTCTTCTAATAATGATAATATTCCTCACATACAGCCCATCAGAAACATGGTGAAACCCTTGCCAACTTATGAAGCTCTTTATAATGTTAGCACTTTTCCCGAAGTAGACCCAAACCTTCCGGCTACAAAAAAAGAAGATTCACCGGAGAAGTTTCAGCTACAGAAACTTCGAGTGTACACAAAGGGCAAAAAACCTGAAGCACCAAAAATATTTCCAGTGCCATTTAATTTGGAAG--------------------------------------------------------------------------------------------------------------------------------------
Ncarteri_WeberCty_N1044 --------------------------------------------------------------------------------------------CGAGGAGGAAGAACCTGAATATGTAATGATGGGTGGTCACAAGTTGTCCCCAGGCTCTCCTCGGAATAAGAAATTTCCGGAAGAGGAGGAACACGTCTATAATGAGCCTTTCTCTCCACCACCAAGTTTCTTGCATGATGTTTATGAAAAGCAAAAGACAAAACAGTACCAATACCAGATGAAATCAAGTAGCTCTGAAGATTCATTAACTGAAAACATCTATGAAAAACCGATTCATCGATTTCCATCAGGCTCGGGCAGAAACACGAGAAATGAGTATTCTCACAAATCTGTGCAAGAAACGAATTCTGTGCTGATGAGCAGTCTGTCCTGCTCGAATGTGACTTCCGTTGGACGATCACAGGAATTTGACGGACGTAGCAGCTATCGCATGTCCGACAGAAATATCTCTTCCAGAAGTACTTTGCATCATTACGAACAGGCCAACTTGAGTGTATCTGTGCCTGATTTATTGCAGCTCCAAGAATTAAAAGATAGTGATGCATCTGATGCTGATGATGAAGCTAGTAGAGATTTCGACACAATGGGTGGTGTACGCTTACCTTCCTATCAGTCGTCCGTGCTAAAACAATTCCGTGATGGTGTTCCTCAGGCAAAACAAGCCTGTCCTATCTCCTTTGAATTAGAAAATTTGGCATTTATCCCCAATGACAGGCTAAATTCCAGTGAATCATTTCCTCACTTTTATTCTTCTAATAATGATAATATTCCTCACATACAGCCGATCAGAAACATGGTGAAACCCTTGCCAACTTATGAAGCTCTTTATAATGTTAGCACTTTTCCCGAAGTAGACCCAAACCTTCCGGCTACAAAAAAAGAAGATTCACCAGAGAAGTTTCAGCTACAGAAACTTCGAGTGTACACAAAGGGCAAAAAACCTGAAGCACCAAAAATATTTCCAGTGCCATTTAATTTGGAAGAATCCGAGATTTGTAAAATTCTGGAACGTAAAGATTCTTCCAGAGCTCTCAGGGTGGAAGATTCAACACCTGTATCAGGTATCCACAGCTTGGAATCTTCCATAGCTGTTGATAGTGATTCGTTGTCGGAAAAT
Ncarteri_div__RainbowCave_G2089 GTGTCTGAACCTGCAAAATTGTATGAATGTGGACAAAAATTGGGAAATGTTGATGAGGCAGAGTATTTACCAATGTTTGGTCTAAAGTATGGTGAGGAGGAAGAACCTGAATATGTAATGATGGGTGGTCACAAGTTGTCGCCAGGATCTCCTCGGAATAAGAAATTTCCGGAAGAGGAGGAGCATGTGTATAATGAGCCTTTCTCTCCACCACCAAGTTTCTTGCATGATGTTTATGAGAAGCAAAAGACAAAACAGTACCAATACCAGATGAAATCAAGTAGCTCCGAAGATTCGTTAACTGAAAACATCTATGAAAAACCGATTCATCGATTTCCATCGGGCTCGGGCAGAAACACGAGAAATGAGTATTCTCACAAATCCGTGCAAGAAACAAATTCTGTGCTGATGAGCAGTCTGTCGTGCTCGAATGTGACTTCCATTGGACGATCGCAGGAATTTGACGGACGTAGCATCTATCGCATGTCGGACAGAAATATTTCTTCCAGAAGTACTTTGCATCATTACGAACAGGCCAACTTGAGTGTATCTGTGCCTGATTTGTTGCAGCTCCAAGAATTAAAAGATAGTGATGCATCTGATGCTGATGATGAAGCTAGTAGAGATTTCGACACAATGGGTGGTGTACGCTTACCTTCCTATCAGTCGTCAGTACTAAAACAATTCAATGATGGTGTTCCTCAGGCAAAACAAGCCTGTCCTACCTCTTTTGAATTAGAAAATTTGCCCTTTATCCCCAATGACAGGCTAAATTCCAGTGAATCATTTCCTCACTTTTATTCTGCCAATAATGATAATATTCCTCACATACAACCCATCAGAAACATGGTGAAACCCTTGCCAACTTATGAAGCGCTTTATAATGTTAGCACTTTTCCCGAAGTGAACCCAAACCTTCCGGCTACAAAAAAGGAAGATTCACCAGAGAAGTTTCAGCTGCAGAAACTTCGTGTGTACACAAAGGGCAAAAAACCTGAAGCACCAAAAATATTTCCAGTCCCATTTAATTTGGAAGAATCTGAGATATGTAAAATTCTGGAACGTAAAGATTCTTCCAGGACTCTCAGGGCTGAAGATTCGGCACCTGTGTCGGGTATCCACAGCTTGGAATCTTCCATAGCTGTTGATAGTGATTCGTTGTCAGAAAAT
Ncherokee_BallhootScar_N193 ------------------TTGTATGAATGTGGGCAAAAACTGGGAAATGTTGATGAGGCAGAGTATTTACCAATGTTTGGTCTAAAGTATGCTGAGGAGGAAGAACCTGAATATGTAATGATGGGTGGTCACAAGTTGTCCCCAGGCTCTCCTCGAAATAAGAAATTTCCGGAAGAGGAGGAGCATGTGTATAATGAGCCTTTCTCTCCACCACCAAGTTTCTTACATGACGTTTATGAGAAGCAAAAGACAAAACAGTACCAATACCAGATGAAATCAAGTAGCTCCGAAGATTCATTAACTGAAAACATCTATGAAAAACCGATTCATCGATTTCCATCAGGCTCGGGCAGAAACACAAGAAATGAGTATTCTCACAAATCTGTGCAAGAAACGAATTCTGTGCTGATGAGCAGTCTGTCCTGCTCGAATGTGACTTCCGTTGGACGATCACAGGAATTTGACGGACGTAGCAGCTATCGCATGTCCGACAGAAATATCTCTTCTAGAAGTACTTTGCATCATTACGAACAGGCCAACTTGAGTGTATCTGTGCCTGATTTGTTGCAGCTACAAGAATTAAAAGATAGTGATGCATCTGATGCTGATGATGAAGCTAGTAGAGATTTTGACACAATGGGTGGTGTACGCTTACCTTCCTATCAGTCGTCAGTACTAAAACAATTCAATGATGGTGTTCCTCAGGCAAAACAAGCCTGTCCTACCTCCTTTGAATTAGAAAATTTGTCATTTATCCCCAATGACAGGCTAAATTCCAGTGAATCATTTCCTCACTTTTATTCTTCTAATAATGATAATATTCCTCACATACAGCCCATCAGAAACATGGTGAAACCCTTGCCAACCTATGAAGCTCTTTATAATGTTAGCACTTTTCCCGAAGTAGACCCAAACCTTCCGGCTACAAAAAAGGAAGATTCACCAGAGAAGTTTCAGCTACAGAAACTTCGCGTGTACACAAAGGGCAAAAAACCTGAAGCACCAAAAATATTTCCAGTGCCATTTAATTTGGAAGAATCCGAGATTTGTAAAATTCTGGAACGTAAAGATTCTTCCAGGGCTCTCAGGGCGGAAGATTCAGCACCTGTAGCAAGTATCCACAGCTTGGAATCTTCCATAGCTGTTGATAGTGATTCGTTGTCAGAAAAT
Ncherokee_BalsamMtn_N891 GTGTCTGAACCTGCAAAATTGTATGAATGTGGGCAAAAACTGGGAAATGTTGATGAGGCAGAGTATTTACCAATGTTTGGTCTAAAGTATGCTGAGGAGGAAGAACCTGAATATGTAATGATGGGTGGTCACAAGTTGTCCCCAGGCTCTCCTCGAAATAAGAAATTTCCGGAAGAGGAAGAGCATGTGTATAATGAGCCTTTCTCTCCACCACCAAGTTTCTTGCATGACGTTTATGAGAAGCAAAAGACAAAACAGTACCAATACCAGATGAAATCAAGTAGCTCCGAAGATTCATTAACTGAAAACATCTATGAAAAACCGATTCATCGATTTCCATCAGGCTCGGGCAGAAACACAAGAAATGAGTATTCTCACAAGTCTGTGCAAGAAACGAATTCTGTGCTGATGAGCAGTCTGTCCTGCTCGAATGTGACTTCCGTTGGACGATCACAGGAATTTGACGGACGTAGCAGCTATCGCATGTCCGACAGAAATATCTCTTCTAGAAGTACTTTGCATCATTACGAACAGGCCAACTTGAGTGTATCTGTGCCTGATTTGTTGCAGCTACAAGAATTAAAAGATAGTGATGCATCTGATGCTGATGATGAAGCTAGTAGAGATTTTGACACAATGGGTGGTGTACGCTTACCTTCCTATCAGTCGTCAGTACTAAAACAATTCAATGATGGTGTTCCTCAGGCAAAACAAGCCTGTCCTACCTCCTTTGAATTAGAAAATTTGTCATTTATCCCCAATGACAGGCTAAATTCTAGTGAATCATTTCCTCACTTTTATTCTTCTAATAATGATAATATTCCTCACATGCAGCCCATCAGAAACATGGTGAAACCCTTGCCAACCTATGAAGCTCTTTATAATGTTAGCACTTTTCCCGAAGTAGACCCAAACCTTCCGGCTACAAAAAAGGAAGATTCACCAGAGAAGTTTCAGCTACAGAAACTTCGCGTGTACACAAAGGGCAAAAAACCTGAAGCACCAAAAATATTTCCAGTGCCATTTAATTTGGAAGAATCCGAGATTTGTAAAATTCTGGAACGTAAAGATTCTTCCAGGGCTCTCAGGGCGGAAGATTCAGCACCTGTATCAAGTATCCACAGCTTGGAATCTTCCATAGCTGTTGATAGTGATTCGTTGTCAGAAAAT
Ncherokee_SIndianCrk_N681 ----------------------------------------------------------------------------------------------------------------------------------------------------------------------------------------------------------------------------------------------------------------------------------------------------------------------------AAAAACCGATTCATCGATTTCCATCAGGCTCGGGCAGAAACACAAGAAATGAGTATTCTCACAAATCTGTGCAAGAAACGAATTCTGTGCTGATGAGCAGTCTGTCCTGCTCGAATGTGACTTCCGTTGGACGATCACAGGAATTTGACGGACGTAGCAGCTATCGCATGTCCGACAGAAATATCTCTTCTAGAAGTACTTTGCATCATTACGAACAGGCCAACTTGAGTGTATCTGTGCCTGATTTGTTGCAGCTACAAGAATTAAAAGATAGTGATGCATCTGATGCTGATGATGAAGCTAGTAGAGATTTTGACACAATGGGTGGTGTACGCTTACCTTCCTATCAGTCGTCAGTACTAAAACAATTCAATGATGGTGTTCCTCAGGCAAAACAAGCCTGTCCTACCTCCTTTGAATTAGAAAATTTATCATTTGTCCCCAATGACAGGCTAAATTCCAGTGAATCATTTCCTCACTTTTATTCTTCTAATAATGATAATATTCCTCACATACAGCCCATCAGAAACATGGTGAAACCCTTGCCAACCTATGAAGCTCTTTATAATGTTAGCACTTTTCCCGAAGTAGACCCAAACCTTCCGGCTACAAAAAAGGAAGATTCACCAGAGAAGTTTCAGCTACAGAAACTTCGCGTGTACACAAAGGGCAAAAAACCTGAAGCACCAAAAATATTTCCAGTGCCATTTAAT---------------------------------------------------------------------------------------------------------------------------------------------
Ncooperi_BeaverCrk_N1002 GTGTCTCAACCTGCAAAATTCTATGAATGTGGGCAAAAACTGGGAAATGTTGAAGAGGCAGAGTATATACCAATGTTTGGTCTAAAGTATGCTGAGGAGGAAGAACCTGAATATGTAATGATGGGTGGTCACAAGTTGTCCCCTGGCTCTCCTCGAAATAAGAAATTTCCAGAAGAGGAGGAGCATGTGTATAATGAGCCTTTCTCTCCACCACCAAGTTTCTTGCATGATGTTTATGAGAAGCAAAAGACAAAACAGTACCAATACCAGATGAAATCAAGTAGCTCTGAAGATTCATTAACTGAAAACATCTATGAAAAACCGATTCATCGATTTCCATCAGGCTCGGGCAGAAACACGAGAAATGAGTATTCTCACAAATCTGTGCAAGAAACGAATTCTGTGCTGATGAGCAGTCTGTCCTGCTCGAATGTGACTTCCGTTGGACGATCACAGGAATTTGACGGACGTAGCAGCTATCGCATGTCAGACAGAAATATCTCTTCCAGAAGTACTTTGCATCATTACGAACAGGCCAACTTGAGTGTATCTGTGCCTGATTTGTTGCAGCTCCAAGAATTAAAAGATAGTGATGCATCTGATGCTGATGATGAAGCTAGTAGAGATTTCGACACAATGGGTGGTGTACGCTTACCTTCCTATCAGTCGTCCGTACTAAAACAATTCAATGATGGTGTTCCTCAGGTAAAACAAGCCTGTCCTATCTCCTTTGAATTAGAAAATTTGGCATTTATCCCCAATGACAGGCTAAATTCCAGTGAATCATTTCCTCACTTTTATTCTTCTAATAATGATAATATTCCTCACATACAGCCCATCAGAAACATGGTGAAACCCTTGCCAACTTATGAAGCTCTGTATAATGTTAGCACTTTTCCCGAAGTAGACCCAAACCTTCCAGCTACAAAAAAGGAAGATTCACCAGAGAAGTTTCAGCTACAGAAACTTCGAGTGTACACAAAGGGCAAAAAACCTGAAGCACCAAAAATATTTCCAGTGCCATTTAATTTGGAAGAATCCGAAATTTGTAAAAT-------------------------------------------------------------------------------------------------------------------
Ncooperi_BrasstBald_N824 -----------------------------------------------------------------------------------------------------------------------------------------GTCCCCTAGCTCTCCTCGAAATAAGAAATTTCCAGAAGAGGAGGAGCATGTGTATAATGAGCCTTTCTCTCCACCACCAAGTTTCTTGCATGATGTTTATGAGAAGCAAAAGACAAAACAGTACCAATACCAGATGAAATCAAGTAGCTCTGAAGATTCATTAACTGAAAACATCTATGAAAAACCGATTCATCGATTTCCATCAGGCTCGGGCAGAAACACGAGAAATGAGTATTCTCACAAATCTGTGCAAGAAACGAATTCTGTGCTGATGAGCAGTCTGTCCTGCTCGAATGTGACTTCCGTTGGACGATCACAGGAATTTGACGGACGTAGCAGCTATCGCATGTCAGACAGAAATATCTCTTCCAGAAGTACTTTGCATCATTACGAACAGGCCAACTTGAGTGTATCTGTGCCTGATTTGTTGCAGCTCCAAGAATTAAAAGATAGTGATGCATCTGATGCTGATGATGAAGCTAGTAGAGATTTCGACACAATGGGTGGTGTACGCTTACCTTCCTATCAGTCGTCCGTACTAAAACAATTCAATGATGGTGTTCCTCAGGTAAAACAAGCCTGTCCTATCTCCTTTGAATTAGAAAATTTGGCATTTATCCCCAATGACAGGCTAAATTCCAGTGAATCATTTCCTCACTTTTATTCTTCTAATAATGATAATATTCCTCACATACAGCCCATCAGAAACATGGTGAAACCCTTGCCAACTTATGAAGCTCTGTATAATGTTAGCACTTTTCCCGAAGTAGACCCAAACCTTCCAGCTACAAAAAAGGAAGATTCACCAGAGAAGTTTCAGCTACAGAAACTTCGAGTGTACACAAAGGGCAAAAAACCTGAAGCACCAAAAATATTTCCAGTGCCATTTAATTTGGAAG--------------------------------------------------------------------------------------------------------------------------------------
Ncooperi_CheoahDam_N1122 GTGTCTGAACCTGCAAAATTGTATGAATGTGGGCAAAAACTGGGAAATGTTGATGAGGCAGAGTATTTACCAATGTTTGGTCTAAAGTATGCTGAGGAGGAAGAACCTGAATATGTAATGATGGGTGGTCACAAGTTGTCCCCAGGCTCTCCTCGAAATAAGAAATTTCCAGAAGAGGAGGAGCATGTGTATAATGAGCCTTTCTCTCCACCACCAAGTTTCTTGCATGATGTTTATGAGAAGCAAAAGACAAAACAGTACCAATACCAGATGAAATCAAGTAGCTCTGAAGATTCATTAACTGAAAACATCTATGAAAAACCGATTCATCGATTTCCATCAGGCTCGGGCAGAAACACGAGAAATGAGTATTCTCACAAATCTGTGCAAGAAACGAATTCTGTGCTGATGAGCAGTCTGTCCTGCTCGAATGTGACTTCCGTTGGACGATCACAGGAATTTGATGGACGTAGCAGCTATCGCATGTCAGACCGAAATATCTCTTCCAGAAGTACTTTGCATCATTACGAACAGGCCAACTTGAGTGTATCTGTGCCTGATTTGTTGCAGCTCCAAGAATTAAAAGATAGTGATGCATCTGATGCTGATGATGAAGCTAGTAGAGATTTCGACACAATGGGTGGTGTACGCTTACCTTCCTATCAGTCGTCCGTACTAAAACAATTCAATGATGGTGTTCCTCAGGTAAAGCAAGCCTGTCCTATCTCCTTTGAATTAGAAAATTTGGCATTTATCCCCAATGACAGGCTAAATTCCAGTGAATCATTTCCTCACTTTTATTCTTCTAATAATGATAATATTCCTCACATACAGCCCATCAGAAACATGGTGAAACCCTTGCCAACTTATGAAGCTCTTTATAATGTTAGCACTTTTCCCGAAGTAGACCCAAACCTTCCAGCTACAAAAAAGGAAGATTCACCAGAGAAGTTTCAGCTACAGAAACTTCGAGTGTACACAAAGGGCAAAAAACCTGAAGCACCA---------------------------------------------------------------------------------------------------------------------------------------------------------------------
Ncooperi_NantRiverGorge_N682 --------------------------------------------AAATGTTGATGAGGCAGAGTATTTACCAATGTTTGGTCTAAAGTATGCTGAGGAGGAAGAACCTGAATATGTAATGATGGGTGGTCACAAGTTGTCCCCTGGCTCTCCTCGAAATAAGAAATTTCCAGAAGAGGAGGAGCATGTGTATAATGAGCCTTTCTCTCCACCACCCAGTTTCTTGCATGATGTTTATGAGAAGCAAAAGACAAAACAGTACCAATACCAGATGAAATCAAGTAGCTCTGAAGATTCATTAACTGAAAACATCTATGAAAAACCGATTCATCGATTTCCATCAGGCTCAGGCAGAAACACGAGAAATGAGTATTCTCACAAATCTGTGCAAGAAACGAATTCTGTGCTGATGAGCAGTCTGTCCTGCTCGAATGTGACTTCCGTTGGAAGATCACAGGAATTTGACGGACGTAGCAGCTATCGCATGTCAGACAGAAATATCTCTTCCAGAAGTACTTTGCATCATTACGAACAGGCCAACTTGAGTTTATCTGTGCCTGATTTGTTGCAGCTCCAAGAATTAAAAGATAGTGATGCATCTGATGCTGATGATGAAGCTAGTAGAGATTTCGACACAATGGGTGGTGTACGCTTACCTTCCTATCAGTCGTCCGTACTAAAACAATTCAATGATGGTGTTCCTCAGGTAAAACAAGCCTGTCCTATCTCCTTTGAATTAGAAAATTTGGCATTTATCCCCAATGACAGGCTAAATTCCAGTGAATCATTTCCTCACTTTTATTCTTCTAATAATGATAATATTCCTCACATACAGCCCATCAGAAACATGGTGAAACCCTTGCCAACTTATGAAGCTCTGTATAATGTTAGCACTTTTCCCGAAGTAGACCCAAACCTTCCAGCTACAAAAAAGGAAGATTCACCAGAGAAGTTTCAGCTACAGAAACTTCGAGTGTACACAAAGGGCAAGAAACCTGAAGCACCAAAAATATTTCCAGTGCCATTTAATTTGGAAGAATCCGAAATTTGTAAAATTCTGGAACGTAAAGATTCTTCCAGGGCTCTCAGGGCTGAAGATTCAGCACCTGTATCAGGTATCCACAGCT--------------------------------------------
Ncooperi_RockCrRoad_N1160 GTGTCTGAACCTGCAAAATTGTATGAATGTGGGCAAAAACTGGGAAATGTTGATGAGGCAGAGTATTTACCAATGTTTGGTATAAAGTATGCTGAGGAGGAAGAACCTGAATATGTAATGATGGGTGGTCACAAGTTGTCCCCAGGCTCTCCTCGAAATAAGAAATTTCCAGAAGAGGAGGAGCATGTGTATAATGAGCCTTTCTCTCCACCACCAAGTTTCTTGCATGATGTTTATGAGAAGCAAAAGACAAAACAGTACCAATACCAGATGAAATCAAGTAGCTCTGAAGATTCATTAACTGAAAACATCTATGAAAAACCGATTCATCGATGTCCATCAGGCTCGGGCAGAAACACGAGAAATGAGTATTCTCACAAATCTGTGCAAGAAACAAATTCTGTGCTGATGAGCAGTCTGTCCTGCTCGAATGTGACTTCCGTTGGACGATCACAGGAATTTGACGGACGTAGCAGCTATCGCATGTCAGACAGAAATATCTCTTCCAGAAGTACTTTGCATCATTACGAACAGGCCAACTTGAGTGTATCTGTGCCTGATTTGTTGCAGCTCCAAGAATTAAAAGATAGTGATGCATCTGATGCTGATGATGAAGCTAGTAGAGATTTCGACACAATGGGTGGTGTACGCTTACCTTCCTATCAGTCGTCCGTACTAAAACAATTCAATGATGGTGTTCCTCAAGTAAAACAAGCCTGTCCTATCTCCTTTGAATTAGAAAATTTGGCATTTATCCCCAATGACAGGCTAAATTCCAGTGAATCATTTCCTCACTTTTATTCTTCTAATAATGATAATATTCCTCACATACAGCCCATCAGAAACATGGTGAAACCCTTGCCAACTTATGAAGCTCTGTATAATGTTAGCACTTTTCCCGAAGTAGACCCAAACCTTCCAGCTACAAAAAAGGAAGATTCACCAGAGAAGTTTCAGCTACAGAAACTTCGAGTGTACACAAAGGGCAAAAAACCTGAAGCACCGAAAATATTTCCAGTGCCATTTAATTTGGAAGAATCTGAAATTTGTAAAATTCTGGAACGTAAAGATTCTTCCAGGGCTCACAGGGCTGAAGATTCAGCATCTGTATCAGGTATCCACAGCTTGGAATCTTCCATAGCTGTTGATAGTGATTCGTTGTCAGAAAAT
Ncoylei_Apalachia_N1195 GTGTCTGAACCTGCAAAATTGTATGAATGTGGGCAAAAACTGGGAAATGTTGATGAGGCAGAGTATTTACCAATGTTTGGTCTAAAGTATGCTGAGGAGGAAGAACCTGAATATGTAATGATGGGTGGTCACAAGTTGTCCCCGGGCTCTCCTCGAAATAAGAAATTTCCGGAAGAGGAGGAGCACGTGTATAATGAGCCTTTCTCTCCACCACCAAGTTTCTTGCATGATGTTTATGAGAAACAAAAGACAAAACAGTACCTATACCAGATGAAATCAAGTAGCTCTGAAGATTCATTAACTGAAAACATCTATGAAAAACCAATTCATCGATTTCCATCGGGCTCGGGCAGAAATACGAGGAATGAGTATTCTCACAAATCTGTGCAAGAAACGAATTCTGTGCTGATGAGCAGTCTGTCCTGCTCGAATGTGACTTCTGTTGGACGATCGCAGGAATTTCACGGACGTAGCAGCCATCGTATGTCCGACAGAAATATCTTTTCTAGAAGCACTTTGCATCATTACGAACAGGCCAACTTGAGTGTATCTGTGCCTGATTTATTGCAGCTCCAAGAATTAAAAGATAGTGATGCATCTGATGCTGATGATGAAGCTAGTAGAGATTTCGACACAATGGGTGGTGTACGCTTACCTTCCTATCAATCGTCAGTACTAAAACAATTCAATGATGGTGTTCCTCAGGCAAAACAAGCCTGTCCTACCTCCTTTGAATTAGAAAATTTGTCATTTATCCCCAATGACAGGCTAAATTCCAGTGAATCATTTCCTCACTTTTATTCTTCTAATAATGATAATATTCCTCACATACAGCCCATCAGAAACATGGTTAAACCCTTGCCAACTTATGAAGCTCTTTATAATGTTAGCACTTTTCCCGAAGTGGACCCAAACCTTCCGGCTACAAAAAAGGAAGATTCGCCAGAGAAGTTTCAGCTACAGAAACTTCGAGTGTACACAAAGGGCAAAAAACCCGAAGCACCAAAAATATTTCCAGTGCCATTTAATTTGGAAGAATCCGAGATTTGTAAAATTCTGGAACGTAAAGATTCTTCCAGGGCTCTCAGGGCTGAAG--------------------------------------------------------------------------
Ncoylei_DinkinCove_N1118 GTGTCTGAACCTGCAAAATTGTATGAATGTGGGCAAAAACTGGGAAATGTTGATGAGGCAGAGTATTTACCAATGTTTGGTCTAAAGTATGCTGAGGAGGAAGAACCTGAATATGTAATGATGGGTGGTCACAAGTTGTCCCCGGGCTCTCCTCGAATTAAGAAATTTCCGGAAGAGGAGGAGCACGTGTATAATGAGCCTTTCTCTCCACCACCCAGTTTCTTGCATGATGTTTATGAGAAACAAAAGACAAAACAGTACCTATACCAGATGAAATCAAGTAGCTCTGAAGATTCGTTAACTGAAAACATCTATGAGAAACCGATTCATCGATTTCCATCGGGCTCGGGCAGAAATACGAGGAATGAGTATTCTCACAAATCTGTGCAAGAAACGAATTCTGTGCTGATGAGCAGTCTGTCCTGCTCGAATGTGACTTCTGTTGGACGATCGCAGGAATTTCACGGACGTAGCAGCCATCGTATGTCCGACAGAAATATCTCTTCTAGAAGCACTTTGCATCATTACGAACAGGCCAACTTGAGTGTATCTGTGCCTGATTTATTGCAGCTCCAAGAATTAAAAGATAGTGATGCATCTGATGCTGATGATGAAGCTAGTAGAGATTTCGACACAATGGGTGGTGTACGCTTACCTTCCTATCAGTCGTCAGTACTAAAACAATTCAATGATGGTGTTCCTCAGGCAAAACAAGCCTGTCCTACCTCCTTTGAATTAGAAAATTTGTCATTTATCCCCAATGACAGGCTAAATTCCAGTGAATCATTTCCTCACTTTTATTCTTCTAATAATGATAATATTCCTCACATACAGCCCATCAGAAACATGGTTAAACCCTTGCCAACTTATGAAGCTCTTTATAATGTTAGCACTTTTCCCGAAGTGGACCCAAACCTTCCGGCTACAAAAAAGGAAGATTTGCCAGAGAAGTTTCAGCTACAGAAACTTCGAGTGTACACAAAGGGCAAAAAACCCGAAGCACCAAAAATATTTCCAGTGCCATTTAATTTGGAAGAATCCGAGATTTGTAAAATTCTGGAACGTAAAGATTCTTCCAGGGCTCTCAGGGCTGAAGATTCAGCACCTGTATCGGGTATCCACAGCTTGGAATCTTCCATAGCTGTTGATAGTGATTCGTTGTCAGAAAAT
Ncoylei_TiptonCreek_N837 ---------------------------------------------------GATGAGGCAGAGTATTTACCAATGTTTGGTCTAAAGTATGCTGAGGAGGAAGAACCTGAATATGTAATGATGGGTGGTCACAAGTTGTCCCCGGGCTCTCCTCGAATTAAGAAATTTCCGGAAGAGGAGGAGCACGTGTATAATGAGCCTTTCTCTCCACCACCCAGTTTCTTGCATGATGTTTATGAGAAACAAAAGACAAAACAGTACCTATACCAGATGAAATCAAGTAGCTCTGAAGATTCGTTAACTGAAAACATCTATGAGAAACCGATTCATCGATTTCCATCGGGCTCGGGCAGAAATACGAGGAATGAGTATTCTCACAAATCTGTGCAAGAAACGAATTCTGTGCTGATGAGCAGTCTGTCCTGCTCGAATGTGACTTCTGTTGGACGATCGCAGGAATTTCACGGACGTAGCAGCCATCGTATGTCCGACAGAAATATCTCTTCTAGAAGCACTTTGCATCATTACGAACAGGCCAACTTGAGTGTATCTGTGCCTGATTTATTGCAGCTCCAAGAATTAAAAGATAGTGATGCATCTGATGCTGATGATGAAGCTAGTAGAGATTTCGACACAATGGGTGGTGTACGCTTACCTTCCTATCAGTCGTCAGTACTAAAACAATTCAATGATGGTGTTCCTCAGGCAAAACAAGCCTGTCCTACCTCCTTTGAATTAGAAAATTTGTCATTTATCCCCAATGACAGGCTAAATTCCAGTGAATCATTTCCTCACTTTTATTCTTCTAATAATGATAATATTCCTCACATACAGCCCATCAGAAACATGGTTAAACCCTTGCCAACTTATGAAGCTCTTTATAATGTTAGCACTTTTCCCGAAGTGGACCCAAACCTTCCGGCTACAAAAAAGGAAGATTTGCCAGAGAAGTTTCAGCTACAGAAACTTCGAGTGTACACAAAGGGCAAAAAACCCGAAGCACCAAAAATATTTCCAGTGCCATTTAATTTGGAAGAATCCGAGATTTGTAAAATTTTGGAACGTAAAGATTCTTCCAGGGCTCTCAGGGCTGAAGATTCAGCACCTGTATCGGGTATCCACAGCTTGGAATCTTCCATAGCTGTTGATAGTGATTCGTTGTCAGAAAAT
Ncressleri_AndersonSpringCave_G2075 GTGTCTGAACCTGCAAAATTGTATGAACGTGGGCAAAAATTGGGAAATGTTGATGAGGCAGAATATTTACCAATGTTTGGTCTGAAGTATGCTGAGGAGGAAGAACCTGAATATGTAATGATGGGTGGACACAAGTTGTCCCCAGGATCTCCTCGGAATAAGAAATTTCCGGGAGAGGACGAGCATGTGTATAATGAGCCTTTCTCTCCACCACCAAGTTTCTTGCATGATGTTTATGAGAAGCAAAAGACAAAACAGTACCAATACCAGATGAAATCAAGTAGCTCCGAAGATTCATTAACTGAAAATATCTATGAAAAACCGATTCATCGATTTCCATCAGGCACGGGCAGAAACACGAGAAATGAGTATTCTCACAAATCTGTGCAAGAAACAAATTCTGTGCTGATGAGCAGTCTGTCGTGCTCGAATGTGACTTCCGTTGGACGATCGCAGGAGTTTGATGGACGTAGCAGCTATCGCATGTCCGATAGAAATATCTCTTCTAGGAGTACTTTGCATCATTACGAACAGGCCAACTTGAGTGTATCTGTGCCTGATTTGTTGCAGCTCCAAGAATTAAAAGATAGTGATGCATCTGACGCTGATGATGAAGCTAGTAGAGATTTCGACACAATGGGTGGTGTACGCTTACCTTCCTATCAGTCGTCAGTACTAAAACAATTCAATGATGGTGTTCCTCAGGCAAAACAAGCCTGTCATACCTCATTTGAATTAGAAAATTTGTCCTTTATCCCCAATGACAGGCTAAATTCCAGTGAATCATTTCCTCACTTTTATTCTTCTAATAATAATAATATTCCTCACATACAGCCCATCAGAAACATGGTGAAACCCTTGCCAACTTATGAAGCACTTTATAATGTTAGCACTTTTCCCGAAGTGAAACCAAACCTTC---CTACAAAAAAGGAAGATTCACCAGAGAAATTTCGGCTACAGAAACTACGAGTGTACACGAAGGGCAAAAAACCTGAAGCACCAAAAATATTTCCAGTGCCATTTAATTTGGAAGAATCTGAGATTTGTAAAATTCTGGAACGTAAAGATTCTTCCAGGGCTCTCAGGGCTGAAGATTCAGCACCTGTATCAGGTATCCACAGCTTGGAATCTTCCATAGCTGTTGATAGTGATTCGTTGTCAGAAAAT
Ncressleri_PigeonCave_G2077 GTGTCTGAACCTGCAAAATTGTATGAACGTGGGCAAAAATTGGGAAATGTTGATGAGGCAGAATATTTACCAATGTTTGGTCTGAAGTATGCTGAGGAGGAAGAACCTGAATATGTAATGATGGGTGGACACAAGTTGTCCCCAGGATCTCCTCGGAATAAGAAATTTCCGGGAGAGGACGAGCATGTGTATAATGAGCCTTTCTCTCCACCACCAAGTTTCTTGCATGATGTTTATGAGAAGCAAAAGACAAAACAGTACCAATACCAGATGAAATCAAGTAGCTCCGAAGATTCATTAACTGAAAATATCTATGAAAAACCGATTCATCGATTTCCATCAGGCACGGGCAGAAACACGAGAAATGAGTATTCTCACAAATCTGTGCAAGAAACAAATTCTGTGCTGATGAGCAGTCTGTCGTGCTCGAATGTGACTTCCGTTGGACGATCGCAGGAGTTTGATGGACGTAGCAGCTATCGCATGTCCGATAGAAATATCTCTTCTAGGAGTACTTTGCATCATTACGAACAGGCCAACTTGAGTGTATCTGTGCCTGATTTGTTGCAGCTCCAAGAATTAAAAGATAGTGATGCATCTGACGCTGATGATGAAGCTAGTAGAGATTTCGACACAATGGGTGGTGTACGCTTACCTTCCTATCAGTCGTCAGTACTAAAACAATTCAATGATGGTGTTCCTCAGGCAAAACAAGCCTGTCATACCTCATTTGAATTAGAAAATTTGTCCTTTATCCCCAATGACAGGCTAAATTCCAGTGAATCATTTCCTCACTTTTATTCTTCTAATAATAATAATATTCCTCACATACAGCCCATCAGAAACATGGTGAAACCCTTGCCAACTTATGAAGCACTTTATAATGTTAGCACTTTTCCCGAAGTGAAACCAAACCTTC---CTACAAAAAAGGAAGATTCACCAGAGAAATTTCGGCTACAGAAACTACGAGTGTACACGAAGGGCAAAAAACCTGAAGCACCAAAAATATTTCCAGTGCCATTTAATTTGGAAGAATCTGAGATTTGTAAAATTCTGGAACGTAAAGATTCTTCCAGGGCTCTCAGGGCTGAAGATTCAGCACCTGTATCAGGTATCCACAGCTTGGA----------------------------------------
Ncrosbyi_MtMitchell_N210 ----------------------------------------TGGGAAATGGTGATGAGGCAGAGTATTTACCAATGTTTGGTCTAAAGTATGCTGAGGAGGAAGAACCTGAATATGTAATGATGGGTGGTCACAAGTTGTCCCCAGGCTCTCCTCGAAATAAGAAATTTCCGGAGGAGGAGGAGCACGTCTATAATGAGCCTTTCTCTCCACCACCAAGTTTCTTGCATGACGTTTATGAGAAGCAAAAGACCAAACAGTACCAATACCAGATGAAATCAAGTAGCTCCGAAGATTCATTAACTGAAAACATCTATGAGAAACCGATTCACCGATTTCCATCAGGCTCGGGCAGAAGCACGAGAAATGAGTATTCTCACAAATCTGTGCAAGAAACGAATTCCGTGCTGATGAGCAGTCTGTCCTGCTCGAATGTGACTTCCGTTGGACGTTCACAGGAATTTGACGGACGTAGCAGAAATCGCATGTCCGACAGAAATATTTCTTCCAGAAGTACTTTGCATCATTATGAACAGGCCAACTTGAGCGTATCTGTGCCCGATTTGTTGCAGCTCCAAGAATTAAAAGATAGTGATGCATCTGATGCTGATGATGAAGCTAGTAGAGATTTCGACACAATGGGTGGTGTACGCTTACCTTCCTATCAGTCGTCAGTACTAAAACAATTCAATGATGGTGTTCCTCAGGCAAAACAAGCCTGTCCTACCTCCTTTGAATTAGAAAATTTGGCATTTATCACCAATGACAGGCTAAATTCCAGTGAATCATTTCCTCAATTTTATTCTTCTAATAATGATAATATTCCTCACATACAGCCCATCAGAAACATGGTGAAACCCTTGCCAACTTATGAAGCGCTTTATAATGTTAGCACTTTTCCTGAAGTGGACCCGAACCTTCCGGCTACAAAAAAGGAAGATTCGCCAGAGAAGTTTCAGCTACAGAAACTTCGAGTGTACACAAAGGGCAAAAAACCTGAAGCACCAAAAATATTTCCAGTGCCATTTAATTTGGAAGAATCCGAGATTTGTAAAATTCTGGAACGTAAAGATTCTTCCAGGGCTCTCAGGACTGAAGATTCAGCATCTGTATCAGGTATC---------------------------------------------------
Ncrosbyi_PricesCrk_N1143 ----------------------------------------------------------------------------------TAAAGTATGCTGAGGAGGAAGAACCTGAATATGTAATGATGGGTGGTCACAAGTTGTCCCCAGGCTCTCCTCGAAATAAGAAGTTTCCGGAAGAGGAGGAGCACGTCTATAATGAGCCTTTCTCTCCACCACCAAGTTTCTTGCATGACGTTTATGAGAAGCAAAAGACAAAACAGTACCAATACCAGATGAAATCAAGTAGCTCCGAAGATTCATTAACTGAAAACATCTATGAGAAACCGATTCACCGATTTCCATCGGGCTCGGGCAGAAGCACGAGAAATGAGTATTCTCACAAATCTGTGCAAGAAACGAATTCCGTGCTGATGAGCAGTCTGTCCTGCTCGAATGTGACTTCCGTTGGACGTTCACAGGAATTTGACGGACGTAGCAGAAATCGCATGTCCGACAGAAATATTTCTTCCAGAAGTACTTTGCATCATTATGAACAGGCCAACTTGAGCGTATCTGTGCCCGATTTGTTGCAGCTCCAAGAATTAAAAGATAGCGATGCATCTGATGCTGATGATGAAGCTAGTAGAGATTTCGACACAATGGGTGGTGTACGCTTACCTTCCTATCAGTCGTCAGTACTAAAACAATTCAATGATGGTGTTCCTCAGGCAAAACAAGCCTGTCCTACCTCCTTTGAATTAGAAAATTTGGCATTTATCACCAATGACAGGCTAAATTCCAGTGAATCATTTCCTCAATTTTATTCTTCTAATAATGATAATATTCCTCACATACAGCCCATCAGAAACATGGTGAAACCCTTGCCAACTTATGAAGCGCTTTATAATGTTAGCACTTTTCCTGAAGTGGACCCGAACCTTCCGGCTACAAAAAAGGAAGATTCGCCAGAGAAGTTTCAGCTACAGAAACTTCGAGTGTACACAAAGGGCAAAAAACCTGAAGCACCAAAAATATTTCCAGTGCCATTTAATTT-------------------------------------------------------------------------------------------------------------------------------------------
Ncrosbyi_ShufordCrk_N1148 GTGTCTGAACCTGCAAAATTGTATGAATGCGGGCAAAAACTGGGAAATGGTGATGAGGCAGAGTATTTACCAATGTTTGGTCTAAAGTATGCTGAGGAGGAAGAACCTGAATATGTAATGATGGGTGGTCACAAGTTGTCCCCAGGCTCTCCTCGAAATAAGAAATTTCCGGAAGAGGAGGAGCACGTCTATAATGAGCCTTTTTCTCCACCACCAAGTTTCTTGCATGACGTTTATGAGAAGCAAAAGACAAAACAGTACCAATACCAGATGAAATCAAGTAGCTCTGAAGACTCATTAACTGAAAACATCTATGAGAAACCGATTCACCGATTTCCATCGGGCTCGGGCAGAAGCACGAGAAATGAGTATTCTCACAAATCTGTGCAAGAAACGAATTCCGTGCTGATGAGCAGTCTGTCCTGCTCGAATGTGACTTCCGTTGGACGATCACAGGAATTTGACGGACGTAGCAGCTATCGCATGTCGGACAGAAATATCTCTTCCAGAAGTACTTTGCATCATTATGAACAGGCCAACTTGAGCGTGTCTGTGCCCGATTTGTTGCAGCTCCAAGAATTAAAAGATAGCGATGCATCTGATGCTGATGATGAAGCTAGTAGAGATTTCGACACAATGGGTGGTGTACGCTTACCTTCCTATCAGTCGTCAGTACTAAAACAATTCAACGATGGTGTTCCTCTGGCAAAACAAGCCTGTCCTACCTCCTTTGAATTAGAAAATTTGTCATTTATCACCAATGACAGGCTAAATTCCAGTGAATCATTTCCTCACTTTTATTCTTCTAATAATGATAATATTCCTCACATACAGCCCATCAGAAACATGGTGAAACCCTTGCCAACTTATGAAGCGCTTTATAATGTTAGCACTTTTCCTGAAGTGGACCCGAACCTTCCGGCTACAAAAAAGGAAGATTCGCCAGAGAAGTTTCAGCTACAGAAACTTCGAGTGTACACAAAGGGCAAAAAACCTGAAGCACCAAAAATATTTCCAGTGCCATTTAATTTGGAAGAATCCGAGATTTGTAAAATTCTGG--------------------------------------------------------------------------------------------------------------
Ndellingeri_BullpenBridge_N109 ------GAACCTGCAAAATTGTATGAATGTGGGCAAAAACTGGGAAATGTTGATGAGGCAGAGTATTTACCAATGTTTGGTCTAAAGTATGCTGAGGAGGAAGAACCTGAATATGTAATGATGGGTGGTCACAAGTTGTCCCCAGGCTCTCCTCGAAATAAGAAATTTCCGGAAGAGGAGGAGCACTTGTATAATGAGCCTTTCTCTCCACCACCAAGTTTCTTGCATGATGTTTATGAGAAGCAAAAGACAAAACAGTACCAATACCAGATGAAATCAAGTAGCTCTGAAGATTCATTAACTGAAAACATCTATGAAAAACCAATTCATCGATTTCCATCAGGTTCGGGCAGAAATACCAGAAATGAGTATTCTCACAAATCTGTGCAAGAAACGAATTCTGTGCTGATGAGCAGTCTGTCCTGCTCGAATGTGACTTCCGTTGGACGATCACAGGAATTTGACGGACGTAGTAGCTATCGCATGTCCGACAGAAATATCTCTTCTAAAAGTACTTTGCATCATTACGAACAGGCCAACTTGAGTGTATCTGTGCCTGATTTATTGCAGCTTCAAGAATTAAAAGATAGTGATGCATCTGATGCTGATGATGAAGCTAGTAGAGATTTCGACACAATGGGTGGTGTACGCTTACCTTCCTATCAGTCATCAGTACTAAAACAATTCAATGATGGTGTTCCTCAGGCAAAACAAGTCTGTCCTACCTCCTTTGAATTAGAAAATTTGTCATTTATCCCCAATGACAGGCTAAATTCCAGTGAATCATTTCCTCACTTTTATTCTTCTAATAATGATAATATTCCTCACATACAGCCCATCAGAAACATGGTGAAACCCTTGCCAACTTATGAAGCGCTTTATAATGTTAGCACTTTTCCCGAAGTGGACCCAAACCTTCCGGCTACAAAAAAGGAAGATTCACCAGAGAAGTTTCAGCTACAGAAACTTCGAGTGTACACAAAGGGCAAAAAACCTGAAGCACCAAAAATATTTCCAGTGCCATTTAATTTGGAAGAATCCGA-------------------------------------------------------------------------------------------------------------------------------
Ndellingeri_WhitewFalls_N887 GTGTCTGAACCTGCAAAATTGTATGAATGTGGGCAAAAACTGGGAAATGTTGATGAGGCAGAGTATTTACCAATGTTTGGTCTAAAGTATGCTGAGGAGGAAGAACCTGAATATGTAATGATGGGTGGTCACAAGTTGTCCCCAGGCTCTCCTCGAAATAAGAAATTTCCGGAAGAGGAGGAGCACTTGTATAATGAGCCTTTCTCTCCACCACCAAGTTTCTTGCATGATGTTTATGAGAAGCAAAAGACAAAACAGTACCAATACCAGATGAAATCAAGTAGCTCTGAAGATTCATTAACTGAAAACATCTATGAAAAACCAATTCATCGATTTCCATCAGGTTCGAGCAGAAATACCAGAAATGAGTATTCTCACAAATCTGTGCAAGAAACGAATTCTGTGCTGATGAGCAGTCTGTCCTGCTCGAATGTGACTTCCGTTGGACGATCACAGGAATTTGACGGACGTAGTAGCTATCGCATGTCCGACAGAAATATCTCTTCTAAAAGTACTTTGCATCATTACGAACAGGCCAACTTGAGTGTATCTGTGCCTGATTTATTGCAGCTTCAAGAATTAAAAGATAGTGATGCATCTGATGCTGATGATGAAGCTAGTAGAGATTTCGACACAATGGGTGGTGTACGCTTACCTTCCTATCAGTCATCAGTACTAAAACAATTCAATGATGGTGTTCCTCAGGCAAAACAAGTCTGTCCTACCTCCTTTGAATTAGAAAATTTGTCATTTATCCCCAATGACAGGCTAAATTCCAGTGAATCATTTCCTCACTTTTATTCTTCTAATAATGATAATATTCCTCACATACAGCCCATCAGAAACATGGTGAAACCCTTGCCAACTTATGAAGCGCTTTATAATGTTAGCACTTTTCCCGAAGTGGACCCAAACCTTCCGGCTACAAAAAAGGAAGATTCACCAGAGAAGTTTCAGCTACAGAAACTTCGAGTGTACACAAAGGGCAAAAAACCTGAAGCACCAAAAATATTTCCAGTGCCATTTAATTTGGAAGAATCCGAGATTTGTAAAATTCTGGAACGTAAAGATTCTTCCAGGGCTCTCAGGGCTGAAGATTCAGCAC-----------------------------------------------------------------
Ndilutus_GrassyCreek_N670 --------------------------------------------------------------------------------------------------------------------------------------------------------------------------------------------------------------------------------------------------------------------------------------------------------------------------------------------------------------------------------------------------------------------------------------------------------------------------------CGGACGTAGCAGCTATCGCATGTCCGACAGAAATATCTCTTCTAGAAGTACTTTGCATCATTACGAACAGGCCAACTTGAGTGTATCTGTGCCTGATTTGTTGCAGCTACAAGAATTAAAAGATAGTGATGCGTCTGATGCTGATGATGAAGCTAGTAGAGATTTTGACACAATGGGTGGTGTACGCTTACCTTCCTATCAGTCATCAGTACTAAAACAATTCAATGATGGTGTTCCTCAGGCAAAACAAGTCTGTCCTACTTCCTTTGAATTAGAAAATTTGTCATTTATCCCCAATGACAGGCTAAATTCCAGTGAATCATTTCCTCACTTTTATTCTTCTAATAATGATAATATTCCTCACATACAGCCCATCAGAAACATGGTGAAACCCTTGCCAAC----------------------------------------------------------------------------------------------------------------------------------------------------------------------------------------------------------------------------------------------------------------------------------------------------------------
Nfridelli_LittlePigeon_N262 --------ACCTGCAAAATTGTATGAATGTGGGCAAAAACTGGGAAATGTTGATGAGGCAGAGTATTTACCAATGTTTGGTCTAAAGTATGCTGAGGAGGAAGAACCTGAATATGTAATGATGGGTGGTCACAAGTTGTCCCCAGGCTCTCCTCGAAATAAGAAATTTCCGGAAGAGGAGGAGCACTTGTATAATGAGCCTTTCTCTCCACCACCAAGTTTCTTGCATGATGTTTATGAGAAGCAAAAGACAAAACAGTACCAATACCAGATGAAATCAAGTAGCTCTGAAGATTCATTAACTGAAAACATCTATGAAAAACCGATTCATCGATTTCCATCAGGTTCGGGCAGAAATACCAGAAATGAGTATTCTCACAAATCTGTGCAAGAAACGAATTCTGTGCTGATGAGCAGTCTGTCCTGCTCGAATGTGACTTCCGTTGGACGATCACAGGAATTTGACGGGCGTAGTAGCTATCGCATGTCCGACAGAAATATCTCTTCTAAAAGTACTTTGCATCATTACGAACAGGCCAACTTGAGTGTATCTGTGCCTGATTTATTGCAGCTCCAAGAATTAAAAGATAGTGATGCATCTGATGCTGATGATGAAGCTAGTAGAGATTTCGACACAATGGGTGGTGTACGCTTACCTTCCTATCAGTCATCAGTACTAAAACAATTCAATGATGGTGTTCCTCAGGCAAAACAAGCCTGTCCTACCTCCTTTGAATTAGAAAATTTGTCATTTATCCCCAATGACAGGCTAAATTCCAATGAATCATTTCCTCACTTTTATTCTTCTAATAATGATAATATTCCTCACATACAGCCCATCAGAAACATGGTGAAACCCTTGCCAACTTATGAAGCGCTTTATAATGTTAGCACTTTTCCCGAAGTGGACCCAAACCTTCCGGCTACAAAAAAGGAAGATTCGCCAGAGAAGTTTCAGCTACAGAAACTTCGAGTGTACACAAAGGGCAAAAAACCTGAAGCACCAAAAATATTCCCAGTGCCATTTAATTTGGAAGAATCCGAGATTTGTAAAATTCTGGAACGTAAAGATTCTTCCAGGGCTCTCAGGGCTGAAGATTCAGCACCTGTATCAGGTATCCACAGCTTGGAATCTTCCATAGCTGTTGATAGTGATTCGTTGTCGGAAAAT
Nfurtivus_HugdenBranch_G3175 GTGTCTGAACGTGGAAAATTGTATGAATGTGGGCAAAAACTGGGAAATGTTGATGAGGCAGAGTATTTACCAATGTTTGGTCTAAAGTATGCTGAGGAGGAAGAACCTGAATATGTAATGATGGGTGGTCACAAGTTGTCCCCAGGCTCTCCTCGGAATAAGAAATTTCCGGAAGAGGAGGAACACGTGTATAATGAGCCTTTCTCTCCACCACCAAGTTTCTTGCATGACGTTTATGAGAAGCAAAAGACAAAACAGTACCAATACCAGATGAAATCAAGTAGCTCTGAAGATTCATTAACTGAAAACATCTATGAAAAACCAATTCATCGATTTCCATCAGGCTCGGGCAGAAACACAAGAAATGAGTATTCTCACAAATCTGTGCAAGAAACGAATTCTGTGCTGATGAGCAGTCTGTCCTGCTCAAATGTGACTTCCGTTGGACGATCACAGGAATTTGACGGACGTAGCAGCTATCGCATGTCAGACAGAATTATCTCTTCCAGAAGTACTTTGCATCATTACGAACAGGCCAACTTGAGTGTATCTGTGCCTGATTTGTTGCAGCTCCAAGAATTAAAAGATAGTGATGCATCTGATGCTGATGATGAAGCTAGTAGAGATTTCGACACAATGGGTGGTGTACGCTTACCTTCCTATCAATCGTCAGTACTAAAACAATTCAATGATGGTGTTCCTCAGGCAAAACAAGCCTGTCCTATCTCCTTTGAATTAGAAAATTTGTCATTTATCCCCAATGACAGGCTAAATTCCAGTGAATCAGTTCCTCACTTTTATTCTTCTAATAATGATAATATTCCTCACATACAGCCCATCAGAAACATGGTAAAACCCTTGCCAACTTATGAAGCTCTTTATAATGTTAGCACTTTTCCCGAAGTAGACCCAAACCTTCCGGCTACAAAAAAGGAAGATTCACCAGAGAAGTTTCAGCTACAGAAACTTCGAGTGTACACAAAGGGCAAAAAACCTGAAGCACCAAAAATATTTCCAGTGCCATTTAATTTGGAAGAATCCGAGATTTGTAAAATTCTGGAACGTAAAGATTCTTCCAGGGCTCTCAGGGCGGAAGATTCAGCACCTGTATCAGGTATCCACAGCTTGGAATCTTCCATAGCTGTTGATAGTGATTCGTTGTCAGAAAAT
Nfurtivus_RaccoonMtn_N1026 ---------------------------------------------------------------------------------------------------------------------------GGTGGTCACAAGTTGTCCCCAGGCTCTCCTCGGAATAAGAAATTTCCGGAAGAGGAGGACCACGTGTATAATGAGCCTTTCTCTCCACCACCAAGTTTCTTGCATGACGTTTATGAGAAGCAAAAGACAAAACAGTACCAATACCAGATGAAATCAAGTAGCTCTGAAGATTCATTAACTGAAAACATCTATGAAAAACCAATTCATCGATTTCCATCAGGCTCGGGCAGAAACACAAGAAATGAGTATTCTCACAAATCTGTGCAAGAAACGAATTCTGTGCTGATGAGCAGTCTGTCCTGCTCAAATGTGACTTCCGTTGGACGATCACAGGAATTTGACGGACGTAGCAGCTATCGCATGTCAGACAGAATTATCTCTTCCAGAAGTACTTTGCATCATTACGAACAGGCCAACTTGAGTGTATCTGTGCCTGATTTGTTGCAGCTCCAAGAATTAAAAGATAGTGATGCATCTGATGCTGATGATGAAGCTAGTAGAGATTTCGACACAATGGGTGGTGTACGCTTACCTTCCTATCAATCGTCAGTACTAAAACAATTCAATGATGGTGTTCCTCAGGCAAAACAAGCCTGTCCTATCTCCTTTGAATTAGAAAATTTGTCATTTATCCCCAATGACAGGCTAAATTCCAGTGAATCAGTTCCTCACTTTTATTCTTCTAATAATGATAATATTCCTCACATACAGCCCATCAGAAACATGGTAAAACCCTTGCCAACTTATGAAGCTCTTTATAATGTTAGCACTTTTCCCGAAGTAGACCCAAACCTTCCGGCTACAAAAAAGGAAGATTCACCAGAGAAGTTTCAGCTACAGAAACTTCGAGTGTACACAAAGGGCAAAAAACCTGAAGCACCAAAAATATTTCCAGTGCCATTTAATTTGGAAGAATCCGAGATTTGTAAAATTCTGGAACGTAAAGATTCTTCCAGGGCTCTCAGGGCGGAAGATTCAGCACCTGTATCAGGTATCCACAGCTTGGAATCTTCCATAGCTGTTGATAGTGATTCGTTGTCAGAAAAT
Ngeorgia_Sittons_N073 ----------------AATTGTATGAATGCGGGCAAAAACTGGGAAATGTTGATGAGGCAGAATATTTACCAATGTTTGGTCTAAAGTATGCTGAGGAGGAAGAACCTGAATATGTAATGATGGGTGGTCACAAGTTGTCCCCAGGCTCTCCTCGAAATAAGAAATTTCTGGAAGAGGAGGAACACGTGTATAATGAGCCTTTCTCTCCACCACCAAGTTTCTTGCATGACGTTTATGAGAAGCAAAAGACAAAACAGTACCAATATCAGATGAAATCAAGTAGCTCTGAAGATTCATTAACTGAAAACATCTATGAAAAACCGATTCATCGATTTCCATCAGGCTCTGGCAGAAATACCAGAAATGAGTATTCTCACAAATCTGTGCAAGAAACGAATTCTGTGCTGATGAGCAGTCTGTCCTGCTCGAATGTGACTTCCGTTGGACGATCACAGGAATTTGACGGACGTAGTAGCTATCGCATGTCCGACAGAAATATCTCTTCTAGAAGTACTTTGCATCATTACGAACAGGCCAACTTGAGTGTATCTGTGCCTGATTTATTGCAGCTCCAAGAATTAAAAGATAGTGATGCATCTGATGCTGATGATGAAGCTAGTAGAGATTTCGACACAATGGGTGGTGTACGCTTACCTTCCTATCAGTCGTCCGTGCTAAAACAATTCAATGATGGTGTTCCTCAGGCAAAACAAACCTGTCCTATCTCCGTTGAATTAGAAAATTTGTCATTTATCCCCAATGACAGGCTAAATTCCAGTGAATCATTTCCTCACTTTTATTCTTCTAATAATGATAATATTCCTCACATACAGCCCATCAGAAACATGGTGAAACCCTTGCCAACTTATGAAGCTCTTTATAATGTTAGCACTTTTCCTGAAGTAGACCCAAACCTTCCGGCTACAAAAAAGGAAGATTCACCAGAGAAGTTTCAGCTACAGAAACTTCGAGTGTACACAAAGGGCAAAAAACCTGAAGCACCAAAAATATTTCCAGTGCCATTTAATTTGGAAGAATCCGAGATTTGTAAAATTCTGGAACGTAAAGATTCTTCCAGGGCCCTCAGGGCGGAAGATTCAGCACCTGTATCAGGTATCCACAG----------------------------------------------
Ngertschi_CedarCreek_N351 --------------------------------------------AAATGGTGATGAGGCAGAGTATTTACCAATGTTTGGTCTAAAGTATGCTGAGGAGGAAGAACCTGAATATGTAATGATGGGTGGTCACAAGTTGTCCCCAGGCTCTCCTCGAAATAAGAAATTTCCGGAGGAGGAGGAGCACGTCTATAATGAGCCTTTCTCTCCACCACCAAGTTTCTTGCATGACGTTTATGAGAAGCAAAAGACCAAACAGTACCAATACCAGATGAAATCAAGTAGCTCCGAAGATTCATTAACTGAAAACATCTATGAGAAACCGATTCACCGATTTCCATCAGGCTCGGGCAGAAGCACGAGAAATGAGTATTCTCACAAATCTGTGCAAGAAACGAATTCCGTGCTGATGAGCAGTCTGTCCTGCTCGAATGTGACTTCCGTTGGACGTTCACAGGAATTTGACGGACGTAGCAGAAATCGCATGTCCGACAGAAATATTTCTTCCAGAAGTACTTTGCATCATTATGAACAGGCCAACTTGAGCGTATCTGTGCCCGATTTGTTGCAGCTCCAAGAATTAAAAGATAGCGATGCATCTGATGCTGATGATGAAGCTAGTAGAGATTTCGACACAATGGGTGGTGTACGCTTACCTTCCTATCAGTCGTCAGTACTAAAACAATTCAATGATGGTGTTCCTCAGGCAAAACAAGCCTGTCCTACCTCCTTTGAATTAGAAAATTTGGCATTTATCACCAATGACAGGCTAAATTCCAGTGAATCATTTCCTCAATTTTATTCTTCTAATAATGATAATATTCCTCACATACAGCCCATCAGAAACATGGTGAAACCCTTGCCAACTTATGAAGCGCTTTATAATGTTAGCACTTTTCCTGAAGTGGACCCGAACCTTCCGGCTACAAAAAAGGAAGATTCGCCAGAGAAGTTTCAGCTACAGAAACTTCGAGTGTACACAAAGGGCAAAAAACCTGAAGCACCAAAAATATTTCCAGTGCCATTTAATTTGGAAGAATCCGAGATTTGTAAAATTCTGGAACGTAAAGATTCTTCCAGGGCTCTCAGGGCTGAAGATTCAGCATCTGTATCAGGTATCCACAGTTTGGAATCTTCCATGGCTGTCGATAGTGATTCGTTGTCAGAAAAT
Ngertschi_FrenchBroad_N968 -------------------------------------------------------------------TACCAATGTTTGGTCTAAAGTATGCTGAGGAGGAAGAACCTGAATATGTAATGATGGGTGGTCACAAGTTGTCTCCAGGCTCTCCTCGAAATAAGAAATTTCCGGAGGAGGAGGAGCACGTCTATAATGAGCCTTTCTCTCCACCACCAAGTTTCTTGCATGACGTTTATGAGAAGCAAAAGACCAAACAGTACCAATACCAGATGAAATCAAGTAGCTCCGAAGATTCATTAACTGAAAACATCTATGAGAAACCGATTCACCGATTTCCATCGGGCTCGGGCAGAAGCACGAGAAATGAGTATTCTCACAAGTCTGTGCAAGAGACGAATTCCGTGCTGATGAGCAGTCTGTCTTGCTCGAATGTGACTTCCGTTGGACGATCACAGGAATTTGACGGACGTAGCAGCTATCGCATGTCGGACAGAAATATCTCTTCCAGAAGTACTTTGCATCATTACGAACAGGCCAACTTGAGTGTATCTGTGCCCGATTTGTTGCAGCTCCAGGAATTAAAAGATAGTGATGCATCTGATGCTGATGATGAAGCTAGTAGAGATTTCGACACAATGGGTGGTGTACGTTTACCTTCCTATCAGTCGTCAGTACTGAAACAATTCAACGATGGTGTTCCTCGGGCAAAACAAGCCTGTCCTACCTCCTTTGAATTAGAAAATTTGTCATTTATCACCAATGACAGGCTAAATTCCAGTGAATCATTTCCTCACTTTTATTCTTCTAATAATGATAATATTCCTCACATACAGCCCATCAGAAACATGGTGAAACCCTTGCCAACTTATGAGGCACTTTATAATGTTAGCACTTTTCCTGAAGTGGACCCGAACCTTCCGGCTACAAAAAAGGAAGATTCGCCAGAGAAGTTTCAGCTACAGAAACTTCGAGTGTACACAAAGGGTAAAAAACCTGAAGCACCAAAAATATTTCCAGTGCCATTTAATTTGGAAGAGTCCGAGATTTGTAAAATTCTGGAACGTAAAGATTCTTCCAGGGCTCTCAGGGCTGAAGATTCAGCATCTGTATCAGGTATCCACAGCTTGGAATCTTCCATGGCTGTTGATAGTGATTCGTTGTCAGAAAAT
Nholsingeri_BrumleyCrk_N916 -------------------------------------------------------------------------------------------------------------------------------------------------------------------------------------------------------------CTCCACCACCAAGTTTCTTGCATGACGTTTATGAGAAGCAAAAGACAAAACAGTACCAATACCAGATGAAATCAAGTAGCTCCGAAGATTCATTAACTGAAAACATCTATGAAAAACCGATTCATCGATTTCCATCAGGCTCGGGCAGAAACACAAGAAATGAGTATTCTCACAAATCTGTGCAAGAAACGAATTCTGTGCTGATGAGCAGTCTGTCCTGCTCGAATGTGACTTCCGTTGGACGATCACAGGAATTTGATGGACGTAGCAGCTATCGCATGTCCGACAGAAATATCTCTTCTAGAAGTACTTTGCATCATTACGAACAGGCCAACTTGAGTGTATCTGTGCCTGATTTGTTGCAGCTCCAAGAATTAAAAGATAGTGATGCATCTGATGCTGATGATGAAGCTAGTAGAGATTTCGACACAATGGGTGGTGTACGCTTACCTTCCTATCAGTCGTCAGTACTAAAACAATTCAATGATGGTGTTCCTCAGGCAAAACAAGTCTGTCCTACCTCCTTTGAATTAGAAAATTTGTCATTTATCCCCAATGACAGGCTAAATTCCAGTGAATCATTTCCACACTTTTATTCTTCTAATAATGATAATATTCCTCACATACAGCCCATCAGAAACATGGTGAAACCCTTGCCAACTTATGAAGCTCTTTATAATGTTAGCACTTTTCCCGAAGTAGACCCAAACCTTCCGGCTACAAAAAAGGAAGATTCACCAGAGAAGTTTCAGCTGCAGAAACTTCGTGTATACACAAAGGGCAAAAAACCTGAAGCACCAAAAATATTTCCAGTGCCATTTAATTTGGAAGAATCCGAGATTTGTAAAATTCTGGAACGTAAAGATTCTTCCAGGGCTCTCAGGGCGGAAGATTCAGCACCTGTATCGGGTATCCACAGCTTGGAATCTTCCATTGCTGTTGATAGTGATTCGTTGTCAGAAAAT
Nholsingeri_PondCave_N541 GTGTCTGAACCTTCAAAATTGTATGAATGTGGGCAAAAACTGGGAAATGTTGATGAGGCAGAGTATTTGCCAATGTTTGGTCTAAAGTATGCTGAGGAGGAAGAACCTGAATATGTAATGATGGGTGGTCACAAGTTGTCCCCAGGCTCTCCTCGAAATAAGAAATTTTCGGAAGAGGAAGAGCATGTGTATAATGAGCCTTTCTCTCCACCACCAAGTTTCTTGCATGACGTTTATGAGAAGCAAAAGACAAAACAGTACCAATACCAGATGAAATCAAGTAGCTCCGAAGATTCATTAACTGAAAACATCTATGAAAAACCGATTCATCGATTTCCATCAGGCTCGGGCAGAAACACAAGAAATGAGTATTCTCACAAATCTGTGCAAGAAACGAATTCTGTGTTGATGAGCAGTCTGTCCTGCTCGAATGTGACTTCCGTTGGACGATCACAGGAATTTGATGGACGTAGCAGCTATCGTATGTCCGACAGAAATATCTCTTCTAGAAGTACTTTGCATCATTACGAACAGGCCAACTTAAGTGTATCTGTGCCTGATTTGTTGCAGCTCCAAGAATTAAAAGATAGTGATGCATCTGATGCTGATGATGAAGCTAGTAGAGATTTCGACACAATGGGTGGTGTACGCTTACCTTCCTATCAGTCGTCAGTACTAAAACAATTCAATGATGGTGTTCCTCAGGCAAAACAAGCCTGTCCTACCTCCTTTGAATTAGAAAATTTGTCATTTATCCCCAATGGCAGGCTAAATTCCAGTGAATCATTTCCACACTTTTATTCTTCTAATAATGATAATATTCCTCACATACAGCCCATCAGAAACATGGTGAAACCCTTGCCAACTTATGAAGCTCTTTATAATGTTAGCACTTTTCCCGAAGTAGACCCAAACCTTCCGGCTACAAAAAAGGAAGATTTACCAGAGAAGTTTCAGCTACAGAAACTTCGTGTATACACAAAGGGCAAAAAACCTGAAGCACCAAAAATATTTCCAGTGCCATTTAATTTGGAAGAATCCGAGATTTGTAAAATTCTGGAACGTAAAGATTCTTCCAGGGCTCTCAGGGCCGAAGATTCAGCACCTGTATCAGGTATCCACAGCTTGGAATCTTCCATTGCTGTTGATAGTGATTCGTTGTCAGAAAAT
Njonesi_CaveSpringCave_N390 GTTTCTGAACCTGCAAAATTGTATGAATGTGGTCAAAAACTGGGAAATGTTGATGAGGCAGAGTATTTACCAATGTTTGGTCTAAAGTATGCTGAGGAGGAAGAACCTGAATATGTAATGATGGGTGGTCACAAGTTGTCCCCAGGCTCTCCACGAAATATTAAATTTCCGGAAGAGGAGGAGCACGTGTATAATGAGCCTTTCTCTCCACCACCAAGTTTCTTGCATGATGTTTATGAGAAGCAAAAGACAAAACAGTACCAATACCAGATGAAATCAAGTAGCTCTGAAGATTCATTAACTGAAAACATCTATGAAAAACCGATTCATCGATTTCCATCAGGTTCGGGCAGAAATACCAGAAATGAGTATTCTCACAAATCTGTGCAAGAAACGAATTCTGTGCTGATGAGCAGTCTGTCCTGCTCAAATGTGACTTCCGTTGGACGATCACAGGAATTTGACGGACGTAGTAGCTATCGCATGTCCGACAGAAATATCTCTTCTAGAAGTACTTTGCATCATTACGAACAGGCCAACTTGAGTGTATCTGTGCCTGATTTATTGCAGCTCCAAGAATTAAAAGATAGTGATGCATCTGATGCTGATGATGAAGCTAGTAGAGATTTCGACACAATGGGTGGTGTACGCTTACCTTCCTATCAGTCATCAGTACTAAAACAATTCAATGATGGTGTTCCTCAGGCAAAACAAGCCTGTCCTACCTCCTTTGAATTAGAAAATTTGTCATTTATCCCCAATGACAGGCTAAATTCCAATGAATCATTTCCTCACTTTTATTCTTCTAATAATGATAATATTCCTCACATACAGCCCATCAGAAACATGGTGAAACCCTTGCCAACTTATGAAGCGCTTTATAATGTTAGCACTTTTCCCGAAGTGGACCCAACCCTTCCGGCTACAAAAAAGGAAGATTCGCCAGAGAAGTTTCAGATACAGAAACTTCGAGTGTACACAAAGGGCAAAAAACCTGAAGCACCAAAAATATTTCCAGTGCCATTTAATTTGGAAGAATCTGAGATTTGTAAAATTCTGGAACGTAAAGATTCTTCCAGGGCTCTCAGGGCTGAAGATCCAGCACCTGTATCAGGTATCCACAGCTTGGAATCTTCCATA------------------------------
Nlowderi_ChestnutBranch_N731 GTGTCTGAACCTGCAAAATTGTATGAATGTGGGCAAAAACTAGGAAATGTTGATGAGGCAGAGTATTTACCAATGTTTGGTCTAAAGTATGCTGAGGAGGAAGAACCTGAATATGTAATGATGGGTGGTCACAAGTTGTCCCCAGGCTCTCCTCGAAATAAAAAATTTCCGGAAGAAGAGGAGCACGTGTATAATGAGCCTTTCTCCCCACCACCAAGTTTCTTGCATGATGTTTATGAGAAGCAAAAGACAAAACAGTACCAATACCAGATGAAATCAAGCAGCTCCGAAGATTCATTAACTGAAAACATCTATGAAAAACCAATTCATCGATTTCCATCAGGCTCGGGCAGAAACACGAGAAATGAGTATTCTCACAAATCTGTGCAAGAAACGAATTCTGTGCTGATGAGCAGTCTGTCCTGCTCGAATGTGACTTCCGTTGGACGATCACAGGAATTTGACGGACGTAGCAGCTATCGTATGTCCGACAGAAATATCTCTTCCAGAAGTACTTTGCATCATTACGAACAGGCCAACTTGAGTGTATCTGTGCCTGATTTGTTGCAGCTCCAAGAATTAAAAGATAGTGATGCATCTGATGCTGATGATGAAGCTAGCAGAGATTTCGACACAATGGGTGGTGTACGCTTACCTTCCTATCAGTCGTCAGTACTAAAACAATTCAATGATGGTGTTCCTCAGGCAAAACAAGCCTGTCCTACCTCCTTTGAATTAGAAAATTTGTCATTTATCCCCAATGACGGGCTAAATTCCAGTGAATCATTTCCTCACTTTTATTCTTCTAATAATGATAATATTCCTCACATACAGCCCATCAGAAACATGGTGAAACCCTTGCCAACTTATGAAGCTCTTTATAATGTTAGCACTTTTCCCGAAGTGGACCCAAACCTTCCGGCTACAAAAAAGGAAGATTCACCAGAGAAGTTTCAGCTACAGAAACTTCGAGTGTACACAAAGGGCAAAAAACCTGAAGCACCAAAAATATTTCCAGTGCCATTTAATTTGGAAGAATCCGAGATTTGTAAAATTCTGGAACGTAAAGATTCTTCCAGGGCTCTCAGGGCTGAAGATTCAGCACCTGTATTGGGTATCCACAGCTTGGAATCTTCCATAGCTGTTGATAGTGATTCGTTGTCAGAAAAT
Nlowderi_upperFiresCreek_N820 GTGTCTGAGCCTGCAAAATTGTATGAATGTGGGCAAAAACTAGGAAATGTTGATGAGGCAGAGTATTTACCAATGTTTGGTCTAAAGTATGCTGAGGAGGAAGAACCTGAATATGTAATGATGGGTGGTCACAAGTTGTCTCCAGGCTCTCCTCGAAATAAGAAATTTCCGGAAGAGGAGGAGCACGTGTATAATGAGCCTTTCTCCCCACCACCAAGTTTCTTGCATGACGTTTATGAGAAGCAAAAGACAAAACAGTACCAATACCAGATGAAATCAAGCAGCTCCGAAGATTCATTAACTGAAAACATCTATGAAAAACCAATTCATCGATTTCCATCAGGCTCGGGCAGAAACACTAGAAATGAGTATTCTCACAAATCTGTGCAAGAAACTAATTCTGTGTTGATGAGCAGTCTGTCCTGCTCGAATGTGACTTCCGTTGGACGATCACAGGAATTTGACGGACGTAGCAGCTATCGTATGTCCGACAGAAATATCTCTTCCAGAAGTACTTTGCATCATTACGAACAGGCCAACTTGAGTGTATCTGTGCCTGATTTGTTGCAGCTCCAAGAATTAAAAGATAGTGATGCATCTGATGCTGATGATGAAGCTAGCAGAGATTTCGACACAATGGGTGGTGTACGCTTACCTTCCTATCAGTCGTCAGTACTAAAACAATTCAATGATGGTGTTCCTCAGGCAAAACAAGTCTGTCCTACCTCCTTTGAATTAGAAAATTTGTCATTTATCCCCAATGACAGGCTAAATTCCAGTGAATCATTTCCTCACTTTTATTCTTCTAATAATGATAATATTCCTCACATACAGCCCATCAGAAACATGGTGAAACCCTTGCCAACTTATGAAGCTCTTTATAATGTTAGCACTTTTCCCGAAGTGGACCCAAACCTTCCGGCTACAAAAAAGGAAGATTCACCAGAGAAGTTTCAGCTACAGAAACTTCGAGTGTACACAAAGGGCAAAAAACCTGAAGCACCAAAAATATTTCCAGTGCCATTTAATTTGGAAGAATCCGAGATTTGTAAAATTCTGGAACGTAAAGATTCTTCCAGGGCTCTCAGGGCTGAAGATTCAGCACCTGTATTGGGTATCCACAGCTTGGAATCTTCCATAGCTGTTGATAGTGATTCGTTGTCAGAAAAT
Nlula_BeeRockCave_G2091 GTGTCTGAACCTGCAAAATTGTATGAATGCGGGCAAAAACTGGGAAATGTTGATGAGGCCGAGTATTTACCAATGTTTGGTCTGAAGTATGCTGAGGAGGAAGAACCTGAATATGTAATGATGGATGGTCACAAGTTGCCCCCAGGCTCTCCCCGAAATAAGAAATTTCCGGAAGAGGAGGAACACGTGTATAATGAGCCTTTCTCTCCACCACCAAGTTTCTTGCATGACGTTTATGAGAAGCAAAAGACAAAACAGTACCAATACCAGATGAAATCAAGTAGCTCTGAAGATTCATTAACTGAAAACATCTATGAAAAACCGATTCATCGATTTCCATCAGGCTCGGGCAGAAATACCAGAAATGAGTATTCTCACAAATCTGTGCAAGAAACGAATTCTGTGCTCATGAGCAGTCTGTCCTGCTCGAATGTGACTTCCGTTGGACGATCGCAGGAATTTGACGGACGTAGTAGCTATCGCATGTCCGACAGAAATATCTCTTCTAGAGGTACTTTGCATCATTACGAACAGGCCAACTTGAGTGTATCCGTGCCTGATTTATTGCAGCTCCAAGAATTAAAAGATAGTGATGCATCTGATGCTGATGATGAAGCTAGTAGAGATTTCGACACAATGGGTGGTGTACGCTTACCTTCCTATCAGTCGTCCGTGCTAAAACAATTCAATGATGGTGTTCCTCAGGCAAAACAAGCCTGTCCTATCTCAGTTGAATTAGAAAATTTGTCATTTATCCCCAATGACAGGCTAAATTCCAGTGAATCATTTCCTCACTTTTATTCTTCTAATAATGATAATATTCCTCACATACAGCCCATCAGAAACATGGTGAAACCCTTGCCAACTTATGAAGCTCTTTATAATGTTAGCACTTTTCCTGAAGTTGACCCAAACCTTCCGGCTACAAAAAAGGAGGATTCACCAGAGAAGTTTCAGCTACAGAAACTTCGAGTGTACACAAAGGGCAAAAAACCTGAAGCACCAAAAATATTTCCAGTGCCATTTAATTTGGAAGAATCCGAGATTTGTAAAATTCTGGAACGTAAAGATTCTTCCAGGGCTCTCAGGGCGGAAGATTCAGCACCTGTATCAGGTATCCACAGCTTGGAATCTTCCATAGCTGTTGATAGTGATTCGTTGTCAGAAAAT
Nlula_LulaFallsCave_G2084 GTGTCTGAACCTGCAAAATTGTATGAATGCGGGCAAAAACTGGGAAATGTTGATGAGGCAGAATATTTACCAATGTTTGGTCTAAAGTATGCTGAGGAGGAAGAACCTGAATATGTAATGATGGGTGGTCACAAGTTGCCCCCAGGCTCTCCTCGAAATAAGAAATTTCTGGAAGAGGAGGAACACGTGTATAATGAGCCTTTCTCTCCACCACCAAGTTTCTTGCATGACGTTTATGAGAAGCAAAAGACAAAACTGTACCAATACCAGATGAAATCAAGTAGCTCTGAAGATTCATTAACTGAAAACATCTATGAAAAACCGATTCATCGATTTCCATCAGGCTCGGGCAGAAATACCAGAAATGAGTATTCTCACAAATCTGTGCAAGAAACGAATTCTGTGCTCATGAGCAGTCTGTCCTGCTCGAATGTGACTTCCGTTGGACGATCGCAGGAATTTGACGGACGTAGTAGCTATCGCATGTCCGACAGAAATATCTCTTCTAGAAGTACTTTGCATCATTACGAACAGGCCAACTTGAGTGTATCCGTGCCTGATTTATTGCAGCTCCAAGAATTAAAAGATAGTGATGCATCTGATGCTGATGATGAAGCTAGTAGAGATTTCGACACAATGGGTGGTGTACGCTTACCTTCCTATCAGTCGTCCGTGCTAAAACAATTCAATGATGGTGTTCCTCAGGCAAAACAAGCCTGTCCTATCTCAGTTGAATTAGAAAATTTGTCATTTATCCCCAATGACAGGCTAAATTCCAGTGAATCATTTCCTCACTTTTATTCTTCTAATAATGATAATATTCCTCACATACAGCCCATCAGAAACATGGTGAAACCCTTGCCAACTTATGAAGCTCTTTATAATGTTAGCACTTCTCCTGAAGTAGACCCAAACCTTCCGGCTACAAAAAAGGAGGATTCACCAGAGAAGTTTCAGCTACAGAAACTTCGAGTGTACACAAAGGGCAAAAAACCTGAAGCACCAAAAATATTTCCAGTGCCATTTAATTTGGAAGAATCCGAGATTTGTAAAATTCTGGAACGTAAAGATTCTTCCAGGGCTCTCAGGGCGGAAGATTCAGCACCTGTATCAGGTATCCACAGCTTGGAATCTTCCATAGCTGTTGATAGTGATTCGTTGTCAGAAAAT
Nmimus_Straleys_N625 -----------------------------------AAAACTGGGAAATGTTGATGAGGCAGAGTATTTACCAATGTTTGGTCTAAAGTATGCTGAGGAGGAAGAACCTGAATATGTAATGATGGGTGGTCACAAGTTGTCCCCAGGCTCTCCTCGAAAAAAGAAATTTCCGGAAGAGGAGGAGCATGTGTATAATGAGCCTTTCTCTCCACCACCAAGTTTCTTGCATGACGTTTATGAGAAGCAAAAGACAAAACAGTACCAATACCAGATGAAATCAAGTAGCTCCGAAGATTCATTAACTGAAAACATCTATGAAAAACCGATTCATCGATTTCCATCAGGCTCGGGCAGAAACACAAGAAATGAGTATTCTCACAAATCTGTGCAAGAAACGAATTCTGTGCTGATGAGCAGTCTGTCCTGCTCGAATGTGACTTCTGTTGGACGATCACAGGAATTTGATGGACGTAGCAGCTATCGCATGTCCGACAGAAATATCTCTTCTAGAAGTACTTTGCATCATTACGAACAGGCCAACTTGAGTGTATCTGTGCCTGATTTGTTGCAGCTCCAAGAATTAAAAGATAGTGATGCATCTGATGCTGATGATGAAGCTAGTAGAGATTTCGACACAATGGGTGGTGTACGCTTACCTTCCTATCAGTCATCAGTGCTAAAACAATTCAATGATGGTGTTCCTCAGGCAAAACAAGCCTGTCCTACCTCCTTCGAAATAGAAAATTTGTCATTTATCCCCAATGACAGGCTAAATTCCAGTGAATCATTTCCTCACTTTTATTCTTCTAATGATGATAATATTCCTCACATACAGCCCATCAGAAACATGGTGAAACCCTTGCCAACTTATGAAGCTCTTTATAATGTTAGCACTTTTCCCGAAGTAGACCCAAACCTTCCGGCTACAAAAAAGGAAGATTCACCAGAGAAGTTTCAGCTACAGAAACTTCGCGTATACACAAAGGGCAAAAAACCTGAAGCACCAAAAATATTTCCAGTGCCATTTAATTTGGAAGAATCCGAGATTTGTAAAATTCTGGAACGTAAAGATTCTTCCAGGGCTCTCAGGGCGGAAGATTCAGCACCTGTATCAGGTATCCACAGCTTGGAAT--------------------------------------
Nnasicus_CaneyFork_N171 -----------------------------------------------------------------------------------AAAGTATACTGAGGAGGAAGAACCTGAATATGTAATGATGGGTGGTCACAAGTTGTCCCCAGGCTCTCCTCGAAATAAGAAATTTCCGGAAGAGGAGGAGCACGTCTATAATGAGCCTTTCTCTCCACCACCAAGTTTCTTGCATGACGTTTACGAGAAGCAAAAGACAAAACAGTACCAATACCAGATGAAATCAAGTAGCTCTGAAGATTCATTAACTGAAAACATCTATGAGAAACCAATTCACCGATTTCCATCAGGCTCGGGCAGAAGCACGAGAAATGAGTATTCTCACAAATCTGTGCAAGAAACAAATTCCGTGCTGATGAGCAGTCTGTCCTGCTCGAATGTGACTTCCGTTGGACGATCACAGGAATTTGACGGACGTAGCAGCTATCGCATGTCGGACAGAAATATCTCTTCCAGAAGTACTTTGCATCATTATGAACAGGCCAACTTGAGTGTATCTGTGCCTGATTTGTTGCAGCTCCAAGAATTAAAAGATAGCGATGCATCTGATGCTGATGATGAAGCTAGTAGAGATTTCGATACAATGGGTGGTGTACGTTTACCTTCCTATCAGTCGTCAGTACTAAAACAATTCAACGATGGTGTTCCTCAGGCAAAACAAGCCTGTCCTACCTCCTTTGAATTAGAAAATTTGTCATTTATCACCAATGACAGGCTAAATTCCAGTGAATCATTTCCTCACTTTTATTCTTCTAATAATGATAATATTCCTCACATACAGCCCATCAGAAACATGGTGAAACCCTTGCCAACTTATGAAGCGCTTTATAATGTTAGCACTTTTCCTGAAGTGGACCCGAACCTTCCGGCTACAAAAAAGGAAGATTCGCCAGAGAAGTTTCAGCTACAGAAACTTCGAGTGTACACAAAGGGCAAAAAACCTGAAGCACCAAAAATATTTCCAGTGCCATTTAATTTGGAAGAATCCGAGATTTGTAAAATTCTGGAACGTAAAGATTCTTCCAGGGCTCTCAGGGCTGAAGATTCAGCATCTGTATCAGGTATCCACAGCTTGGAATCTTCCATGGCTGTTGATAGTGATTCGTTGTCAGAAAAT
Nnasicus_ConnosteeFalls_N696 -----------------------------------------------------------------------------------------------------------------------------------CAAGTTGTCCCCAGGCTCTCCTCGAAATAAGAAATTTCCGGAAGAGGAGGAGCACGTCTATAATGAGCCTTTCTCTCCACCACCAAGTTTCTTGCATGATGTTTATGAGAAGCAAAAGACAAAACAGTACCAATACCAGATTAAGTCAAGTAGCTCTGAAGATTCATTAACTGAAAACATCTATGAGAAACCGATTCACCGATTTCCATCAGGCTCGGGCAGAAGCACGAGAAATGAGTATTCTCACAAATCTGTGCAAGAAACGAATTCCGTGCTGATGAGCAGTCTGTCCTGCTCGAATGTGACTTCCGTTGGACGATCACAGGAATTTAACGGACGTAGCAGCTATCGCATGTCAGACAGAAATATCTCTTCCAGAAGTACTTTGCATCATTATGAGCAGGCCAACTTGAGTGTATCTGTGCCCGATTTGTTGCAGCTCCAAGAATTAAAAGATAGTGATGCATCTGATGCTGATGATGAAGCTAGTAGAGATTTTGACACAATGGGTGGTGTACGCTTACCTTCCTATCAGTCGTCAGTACTAAAACAATTCAACGATGGTGTTCCTCAGGCAAAACAAGCCTGTCCTACATCCTCTGAATTAGAAAATTTGTCATTTATCACCAATGACAGGCTAAATTCCAGTGAATCATTTCCTCACTTTTATTCTTCTAATAATGATAATATTCCTCACATACAGCCCATCAGAAACATGGTGAAACCCTTGCCAACTTATGAAGCGCTTTATAATGTTAGCACTTTTCCTGAAATGGACCCGAACCTTCCGGCTACAAAAAAGGAAGATTCGCCAGAGAAGTTTCAGCTACAGAAACTTCGCGTGTACACAAAGGGCAAAAAACCTGAAGCACCAAAAATATTTCCAGTGCCATTTAATTTGGAAGAATCCGAGATTTGTAAAATTCTGGAACGTAAAGATTCTTCCAGGGTTC--------------------------------------------------------------------------------------
Nnasicus_CoweeTrain_N189 -------------------------------------------------------------------------------------------------------------------------------------------------------------------------------------------------------------------------------TGCATGACGTTTACGAGAAGCAAAAGACAAAACAGTACCAATACCAGATGAAATCAAGTAGCTCTGAAGATTCATTAACTGAAAACATCTATGAGAAACCGATTCACAGATTTCCATCAGGCTCGGGCAGAAGCACGAGAAATGAGTATTCTCACAAATCTGTGCAAGAAACAAATTCTGTGCTGATGAGCAGTCTGTCCTGCTCGAATGTGACTTCCGTTGGACGATCACAGGAATTTGACGGGCGTAGCAGCTATCGCATGTCGGACAGAAATATCTCTTCCAGAAGTACTTTGCATCATTATGAACAGGCCAACTTGAGTGTATCTGTGCCTGATTTGTTGCAACTCCAAGAATTAAAAGATAGCGATGCATCTGATGCTGATGATGAAGCTAGTAGAGATTTCGACACAATGGGTGGTGTACGTTTACCTTCCTATCAGTCGTCAGTACTAAAACAATTCAACGATGGTGTTCCTCAGGCAAAACAAGCCTGTCCTACCTCCTTTGAATTAGAAAATTTGTCATTTATCACCAATGACAGGCTGAATTCCAGTGAATCATTTCCTCACTTTTATTCTTCTAATAATGATAATATTCCTCACATACAGCCCATCAGAAACATGGTGAAACCCTTGCCAACTTATGAAGCGCTTTATAATGTTAGCACTTTTCCTGAAGTGGACCCAAACCTTCCGGCTACAAAAAAGGAAGATTCGCCAGAGAAGTTTCAGCTACAGAAACTTCGAGTGTACACAAAGGGCAAAAAACCTGAAGCACCAAAAATATTTCCAGTGCCATTTAATTTGGAAGAATCCGAGATTTGTAAAATTCTGGAACGTAAAGATTCTTCTAGGGCTCTCAGGGCTGAAGATTCAGCATCTGTATCAGGTATCCACAGCTTGGAATCTTCCATGGCTGTTGATAGTGATTCGTTGTCAGAAAAT
Npaynei_Grindstaff_N646 GTGTCTGAACCTGCAAAATTATATGAATGTGGACAAAAACTGGGAAATGTTGATGAGGCAGAGTATTTACCAATGTTTGGTCTAAAGTATGCTGAGGAGGAAGAACCTGAATATGTAATGATGGGTGGTCACAAGTTGTCCCCAGGCTCTCCTCGAAATAAGAAATTTCCGGAAGAGGAAGAGCATGTGTATAATGAGCCTTTCTCTCCACCACCAAGTTTCTTGCATGACGTTTATGAGAAGCAAAAGACAAAACAGTACCAATACCAGATGAAATCAAGTAGCTCCGAAGATTCATTAACTGAAAACATCTATGAAAAACCGATTCATCGATTTCCATCAGGCTCGGGCAGAAACACAAGAAATGAGTATTCTCACAAATCTGTGCAAGAAACGAATTCTGTGCTGATGAGCAGTCTGTCCTGCTCGAATGTGACTTCCGTTGGACGATCACAGGAATTTGATGGACGTAGCAGCTATCGCATGTCCGACAGAAATATCTCTTCTAGAAGTACTTTGCATCATTACGAACAGGCCAACTTGAGTGTATCTGTGCCTGATTTGTTGCAGCTCCAAGAATTAAAAGATAGTGATGCATCTGATGCTGATGATGAAGCTAGTAGAGATTTCGACACAATGGGTGGTGTACGCTTACCTTCCTATCAGTCGTCAGTACTAAAACAATTCAATGATGGTGTTCCTCAGGCAAAACAAGCCTGTCCGACCTCCTTTGAATTAGAAAATTTGTCATTTATCCCCAATGACAGGCTAAATTCCAGTGAATCATTTCCTCACTTTTATTCTTCAAATAATGATAATATTCCTGACATACAGCCCATCAGAAACATGGTGAAACCCTTGCCAACTTATGAAGCTCTTTATAATGTTAGCACTTTTCCCGAAGTAGACCCTAACCTTCCGGCTACAAAAAAGGAAGATTCACCAGAGAAGTTTCAGCTACAGAAACTTCGCGTATACACAAAGGGCAAAAAACCTGAAGCGCCAAAAATATTTCCAGTGCCATTTAATTTGGAAGAATCCGAGATTTGTAAAATTCTGGAACGTAAAGATTCTTCCAGGGC---------GGAAGATTCAGCACCTGTATCAGGTATCCACAGCTTGGAATCTTCCATAGCTGTTGATAGCGATTCGTTGTC-------
Npaynei_NorrisDamCave_N348 ------------------------------------------------------------------------------------------------------------------GTAATGATGGGTGGTCACAAGTTGTCCCCAGGCTCTCCTCGAAATAAGAAATTTCCGGAAGAGGAAGAGCATGTGTATAATGAGCCTTTCTCTCCACCACCAAGTTTCTTGCATGACGTTTATGAGAAGCAAAAGACAAAACAGTACCAATACCAGATGAAATCAAGTAGCTCCGAAGATTCATTAACTGAAAACATCTATGAAAAACCGATTCATCGATTTCCATCAGGTTCGGGCAGAAACACAAGAAATGAGTATTCTCACAAATCTGTGCAAGAAACGAATTCTGTGCTGATGAGCAGTCTGTCCTGCTCGAATGTGACTTCCGTTGGACGATCACAGGAATTTGATGGACGTAGCAGCTATCGCATGTCCGACAGAAATATCTCTTCTAGAAGTACTTTGCATCATTACGAACAGGCCAACTTAAGTGTATCTGTGCCTGATTTGTTGCAGCTCCAAGAATTAAAAGATAGTGATGCATCTGATGCTGATGATGAAGCTAGTAGAGATTTCGACACAATGGGTGGTGTACGCTTACCTTCCTATCAGTCGTCAGTACTAAAACAATTCAATGATGGTGTTCCTCAGGCAAAACAAGCCTGTCCTACCTCCTTTGAATTAGAAAATTTGTCATTTATCCCCAATGACAGGCTAAATTCCAGTGAATCATTTCCTCACTTTTATTCTTCTAATAATGATAATATTCCTGACATACAGCCCATCAGAAACATGGTGAAACCCTTGCCAACTTATGAAGCTCTTTATAATGTTAGCACTTTTCCCGAAGTAGACCCAAACCTTCCGGCTACAAAAAAGGAAGATTCACCAGAGAAGTTTCAGCTACAGAAACTTCGCGTATACACAAAGGGCAAAAAACCTGAAGCACCAAAAATATTTCCAGTGCCATTTAATTTGGAAGAATCCGAGATTTGTAAAATTCTGGAACGTAAAGATTCTTCCAGGGCTCTCAGGGCGGAAGATTCAGCACCTGTATCGGGTATCCACAGCTTGGAATCTTCCATAGCTGTTGATAGTGATTCGTTGTCAGAAAAT
Npaynei_UnakaMtns_N943 GTGTCTGAACCTGCAAAATTATATGAATGTGGGCAAAAACTGGGAAATGTTGATGAGGCAGAGTATTTACCAATGTTTGGTCTAAAGTATGCTGAGGAGGAAGAACCTGAATATGTAATGATGGGTGGTCACAAGTTGTCCCCAGGCTCTCCTCGAAATAAGAAATTTCCGGAAGAGGAAGAGCATGTGTATAATGAGCCTTTCTCTCCACCACCAAGTTTCTTGCATGACGTTTATGAGAAGCAAAAGACAAAACAGTACCAATACCAGATGAAATCAAGTAGCTCCGAAGATTCATTAACTGAAAACATCTATGAAAAACCGATTCATCGATTTCCATCAGGCTCGGGCAGAAACACAAGAAATGAGTATTCTCACAAATCTGTGCAAGAAACGAATTCTGTGCTGATGAGCAGTCTGTCCTGCTCGAATGTGACTTCCGTTGGACGATCACAGGAATTTGATGGACGTAGCAGCTATCGCATGTCCGACAGAAATATCTCTTCTAGAAGTACTTTGCATCATTATGAGCAGGCCAACTTGAGTGTATCTGTGCCTGATTTGTTGCAGCTCCAAGAATTAAAAGATAGTGATGCATCTGATGCTGATGATGAAGCTAGTAGAGATTTCGACACAATGGGTGGTGTACGCTTACCTTCCTATCAGTCGTCAGTACTAAAACAATTCAATGATGGTGTTCCTCAGGCAAAACAAGCCTGTCCTACCTCCTTTGAATTAGAAAATTTGTCATTTATCCCCAATGACAGACTAAATTCCAGTGAATCATTTCCTCACTTTTATTCTTCAAATAATGATAATATTCCTGACATACAGCCCATCAGAAACATGGTGAAACCCTTGCCAACTTATGAAGCTCTTTATAATGTTAGCACTTTTCCCGAAGTAGACCCAAACCTTCCGGCTACAAAAAAGGAAGATTCACCGGAGAAGTTTCAGCTACAGAAACTTCGCGTATACACAAAGGGCAAAAAACCTGAAGCACCAAAAATATTTCCGGTGCCATTTAATTTGGAAGAATCCGAGATTTGTAAAATTCTGGAACGTAAAGATTCTTCCAGGGCTCTCAGGGCGGAAGATTCAGCACCTGTATCGGGTATCCACAGCTTGGAATCTTCCATAGCTGTTGATAGTGATTCGTTGTCAGAAAAT
Npecki_HaskellSims_G3697 GTGTCTGAACCTGCAAAATTGTATGAATGTGGGCAAAAATTGGGAAATGTTGATGAGGCAGAGTATTTACCAATGTTTGGTCTAAAGTATGCCGAGGAGGAAGAGCCTGAATACGTAATGATGGGTGGCCACAAGTTGTCCCCGGGATCTCCTCGGAATAAGAAATTTCCGGAAGAGGAGGAGCATGTGTATAATGAGCCTTTCTCCCCACCACCAAGTTTCTTGCATGATGTTTACGAGAAACAAAAGACAAAACAGTACCAATACCAGATGAAATCAAGTAGCTCCGAAGATTCGTTAACTGAAAACATCTATGAAAAACCGATTCATCGATTTCCATCAGGCTCGGGCAGAAACACGAGGAATGAGTATTCTCACAAATCTGTGCAAGAAACAAATTCCGTGCTGATGAGCAGTCTGTCGTGCTCGAATGTGACTTCCGTTGGGCGATCGCGGGAATTTGACGGACGTAGCAGCTATCGCATGTCCGACAGAAATATCTCTTCCAGGAGTACTTTGCATCATTACGAACAGGCCAACTTGAGTGTATCTGTGCCTGATTTGTTGCAGCTTCAAGAATTAAAAGATAGTGACGCATCTGACGCTGATGATGAAGCTAGTAGAGATTTTGACACAATGGGTGGTGTACGCTTACCTTCCTATCAGTCTTCAGTACTAAAACAATTCAACGATGGTGTTCCTCAGGCAAAACAAATCTGTCCTACCTCGTTTGAATTAGAAAATATGTCCTTTATCCCCAACGACAGGCTAAATTCCAGTGAATCATTTCCTCACTTTTATTCTTCTAATAGTGATACTATTCCCCACATACAGCCCATCAGAAACATGGTGAAACCCTTGCCAACTTATGAAGCGCTTTATAATGTTAGCACTTTTCCCGAAGTGAACCCAAACCTTCCGGCTACAAAAAAGGAAGATTCGCCAGAGAAATTTCAGCTACAGAAACTTCGAGTGTACACAAAGGGCAAGAAACCTGAAGCACCAAAAATATTTCCAGTGCCATTTAATTTGGAAGAATCTGAGATTTGTAAAATTCTGGAACGTAAAGATTCTTCCAGGGCTCTCAGGGCTGAAGATCCAGCACCTGTATCGGGTATCCACAGCTTGGAATCTGCCATAGCTGTTGATAGTGATTCGTTGTCAGAAAAT
Npecki_HurricaneMazeCave_G2100 -TGTCTGAACCTGCAAAATTGTATGAGTGTGGGCAAAAATTGGGAAATGCTGATGAGGCAGAGTATTTACCAATGTTTGGTCTAAAGTATGCCGAGGAGGAAGAGCCTGAATACGTAATGATGGGTGGTCACAAGTTGTCCCCGGGATCTCCTCGGAATAAGAAATTTCCGGAAGATGAGGAGCATGTGTATAATGAGCCTTTCTCCCCCCCACCAAGTTTCTTGCATGATGTTTACGAGAAACAAAAGACAAAACAGTACCAATACCAGATGAAATCAAGTAGCTCCGAAGATTCGTTAACTGAAAACATCTATGAAAAACCGATTCATCGATTTCCATCGGGCTCGGGCAGAAACACGAGGAATGAGTATTCCCACAAATCTGTGCAGGAAACGAATTCCGTGCTGATGAGCAGTCTGTCGTGCTCGAATGTGACTTCCGTTGGGCGATCGCGGGAATTTGACGGACGGAGCAGCTATCGCATGTCCGACAGAAATATCTCTTCCAGGAGTACTTTGCATCATTACGAACAGGCCAACTTGAGTGTATCTGTGCCTGATTTGTTGCAGCTTCAGGAATTAAAAGATAGTGATGCATCTGACGCTGATGATGAAGCTAGTAGAGATTTCGACACAATGGGTGGTGTACGCTTACCTTCCTATCAGTCTTCAGTACTAAAACAATTCAACGATGGTGTTCCTCGGGCAAAACAAATCTGTCCTACCTCGTTTGAATTAGAAAATTTGTCCTTTATCCCCAACGACAGGTTAAATTCCAGTGAATCATTTCCTCACTTTTATTCTTCTAATAATGATACTATTCCCCACATACAGCCCATCAGAAACATGGTGAAACCCTTGCCAACTTATGAAGCGCTTTATAATGTTAGCACTTTTCCCGAAGTGAACCCAAACCTTCCGGCTACAAAAAAGGAAGATTCGCCAGAGAAATTTCAGCTACCGAAACTTCGAGTGTATACAAAGGGCAAAAAACCTGAAGCACCGAAAATATTTCCAGTGCCATTTAATTTGGAAGAATCTGAGATTTGTAAAATTCTGGAACGTAAAGATTCTTCCAGGGCTCTCAGGGCTGAAGATCCGGCACCTGTATCGGGTATCCACAGCTTGGAATCTGCCATAGCTGTTGATGGTGATTCGTTGTCAGAAAAT
Npecki_Monteagle_N062 GTGTCTGAACCTGCAAAATTATATGAGTGTGGGCAAAAATTGGGAAATGTTGATGAGGCAGAGTATTTACCAATGTTTGGTCTAAAGTATGCCGAGGAGGAAGAGCCTGAATACGTAATGATGGGTGGTCACAAGTTGTCCCCGGGATCTCCTCGGAATAAGAAATTTCCGGAAGAGGAGGAGCACGTGTATAATGAGCCTTTCTCCCCACCACCAAGTTTCTTGCATGATGTTTATGAGAAACAAAAGACAAAACAGTACCAATACCAGATGAAATCAAGTAGCTCCGAAGATTCGTTAACTGAAAACATCTATGAAAAACCGATTCATCGATTTCCATCAGGCTCGGGCAGAAACACTAGGAATGAGTATTCTCACAAATCTGTGCAAGAAACGAATTCTGTGCTGATGAGCAGTCTGTCGTGCTCGAATGTGACTTCCGTTGGACGATCGCGGGAATTTGACGGACGTAGCAGCTATCGCATGTCCGACAGAAATATCTCTTCCAGGAGTACTTTGCATCATTACGAACAGGCCAACTTGAGTGTATCTGTGCCTGATTTGTTGCAACTTCAAGAATTAAAAGATAGTGATGCGTCTGACGCTGATGATGAAGCTAGTAGAGATTTCGACACAATGGGTGGTGTACGCTTACCTTCCTATCAGTCTTCAGTACTAAAACAATTCAACGATGGTGTTCCTCAGGCAAAACAAATCTGTCCTACCTCGTTTGAATTAGAAAATTTGTCCTTTATCCCCAACGACAGGCTAAATTCCAGTGAATCATTTCCTCACTTTTATTCTTCTAATAATGATAATATTCCCCACATACAGCCCATCAGAAGCATGGTGAAACCCTTGCCAACTTATGAAGCGCTTTATAATGTTAGCACTTTTCCCGAAGTGAACCCAAACCTTCCGGCTACGAAAAAGGAAGATTCGCCAGAGAAATTTCAGCTACAGAAACTTCGAGTGTATACAAAGGGCAAAAAACCTGAAGCACCAAAAATATTTCCAGTTCCATTTAATTTGGAAGAATCTGAGATTTGTAAAATTCTGGAACGTAAAGATTCTTCCAGGGCTCTCAGGGCTGAAGATT-----------------------------------------------------------------------
Nperlakyi_SChimneys_N1079 GTGTCTGAACCTGCAAAATTGTATGAATGTGGGCAAAAACTGGGAAATGTTGATGAGGCAGAGTATTTACCAATGTTTGGTCTAAAGTATGCTGAGGAGGAAGAACCTGAATATGTAATGATGGGTGGTCACAAGTTGTCCCCAGGATCTCCTCGAAATAAGAAATTTCCGGAAGAGGAGGAGCACTTGTATAATGAGCCTTTCTCTCCACCACCAAGTTTCTTGCATGATGTTTATGAGAAGCAAAAGACAAAACAGTACCAATACCAGATGAAATCAAGTAGCTCTGAAGATTCATTAACTGAAAACATCTATGAAAAACCAATTCATCGTTTTCCATCAGGTTTGGGCAGAAATACCAGAAATGAGTATTCTCACAAATCTGTGCAAGAAACGAATTCTGTGCTGATGAGCAGTCTGTCTTGCTCGAATGTGACTTCCGTTGGACGATCACAGGAATTTGACGGACGTAGTAGCTATCGCATGTCCGACAGAAATATCTCTTCTAAAAGTACTTTGCATCATTACGAACAGGCCAACTTGAGTGCATCTGTGCCTGATTTATTGCAGCTCCAAGAATTAAAAGATAGTGATGCATCTGATGCTGATGATGAAGCTAGTAGAGATTTCGACACAATGGGTGGTGTACGCTTACCTTCCTATCAGTCATCAGTACTAAAACAATTCAATGATGGTGTTCCTCAGGCAAAACAAGCCTGTCCTACCTCCTTTGAATTAGAAAATTTGTCATTTATCCCCAATGACAGGCTAAATTCCAGTGAATCATTTCCTCACTTTTATTCTTCTAATAATGATAATATTCCTCACATACAGCCCATCAGAAACATGGTGAAACCCTTGCCAACTTATGAAGCGCTTTATAATGTTAGCACTTTTCCCGAAGTGGACCCAAACCTTCCGGCTACAAAAAAGGAAGATTCGCCAGAGAAGTTTCAGCTACAGAAACTTCGAGTGTACACAAAGGGCAAAAAACCTGAAGCGCCAAAAATATTTCCAG--------------------------------------------------------------------------------------------------------------------------------------------------------
Nperlakyi_SChimneys_N1080 -----------------------------------AAAACTGGGAAATGTTGATGAGGCAGAGTATTTACCAATGTTTGGTCTAAAGTATGCTGAGGAGGAAGAACCTGAATATGTAATGATGGGTGGTCACAAGTTGTCCCCAGGCTCTCCTCGAAATAAGAAATTTCCGGAAGAGGAGGAGCACTTGTATAATGAGCCTTTCTCTCCACCACCAAGTTTCTTGCATGATGTTTATGAGAAGCAAAAGACAAAACAGTACCAATACCAGATGAAATCAAGTAGCTCTGAAGATTCATTAACTGAAAACATCTATGAAAAACCAATTCATCGTTTTCCATCAGGTTTGGGCAGAAATACCAGAAATGAGTATTCTCACAAATCTGTGCAAGAAACGAATTCTGTGCTGATGAGCAGTCTGTCTTGCTCGAATGTGACTTCCGTTGGACGATCACAGGAATTTGACGGACGTAGTAGCTATCGCATGTCCGACAGAAATATCTCTTCTAAAAGTACTTTGCATCATTACGAACAGGCCAACTTGAGTGTATCTGTGCCTGATTTATTGCAGCTCCAAGAATTAAAAGATAGTGATGCATCTGATGCTGATGATGAAGCTAGTAGAGATTTCGACACAATGGGTGGTGTACGCTTACCTTCCTATCAGTCATCAGTACTAAAACAATTCAATGATTGTGTTCCTCAGGCAAAACAAGCCTGTCCTACCTCCTTTGAATTAGAAAATTTGTCATTTATTCCCAATGACAGGCTAAATTCCAATGAATCATTTCCTCACTTTTATTCTTCTAATAATGATAATATTTCTCACATACAGCCCATCAGAAACATGGTGAAACCCTTGCCAACTTATGAAGCGCTTTATAATGTTAGCACTTTTCCCGAAGTGGACCCAAACCTTCCGGCTACAAAAAAGGAAGATTCGCCAGAGAAGTTTCAGCTACAGAAACTTCGAGTGTACACAAAGGGCAAAAAACCTGAAGCGCCAAAAATATTTCCAGTGCCATTTAATTTGGAAGAATCCGAGATTTGTAAAATTCTGGAACGTAAAGATTCTTCCAGGGCTCTCAGGGCTGAAGATTCAGCACCTGTATCAGGTATCCACAGCTTGGAATCTTCCATAGCTGTTGATAGTGATTCGTTGTCGGAAAAT
Nreclusus_Clingmans_N252 ------------------------------------------------------------------------------------AAGTATGCTGAGGAGGAAGAACCTGTATATGTAATGATGGGTGGTCACAAGTTGTCCCCAGGCTCTCCTCGAAATAAGAAATTTCTGGAAGAGGAGGAGCACGTGTATAATGAGCCTTTCTCTCCACCACCAAGTTTCTTGCATGATGTTTATGAGAAGCAAAAGACAAAACAGTACCAATACCAGATGAAATCAAGTAGCTCTGAAGATTCATTAACTGAAAACATCTATGAAAAACCGATTCATCGATTTCCATCAAGCTCAGGCAGAAACACGAGAAATGAGTATTCACACAAATCTGTGCAAGAAACAAATTCTGTGCTGATGAGCAGTCTGTCCTGCTCGAATGTGACTTCCGTTGGACGATCACAGGAATTTGACGGACGTAGCAGCTATCGCATGTCAGACAGAAATATCTCTTCCAGAAGCACTTTGCATCATTACGAACAGGCCAACTTGAGTGTATCTGTGCCTGATTTGTTGCAGCTCCAAGAATTAAAAGATAGTGATGCATCTGATGCTGATGATGAAGCTAGTAGAGATTTCGACACAATGGGTGGTGTACGCTTACCTTCCTATCAGTCGTCCGTACTAAAACAATTCAATGATGGTGTTCCTCAGGTAAAACAAGCCTGTCCTATCTCCTTTGAATTAGAAAATTTGGCATTTATCCCCAATGACAGGCTAAATTCCAGTGAATCATTTCCTCACTTTTATTCTTCTAATAATGATAATATTCCTCACATACAGCCCGTCAGAAACATGGTGAAACCCTTGCCAACTTATGAAGCGCTTTATAATGTTAGCACTTTTCCCGAAGTGGACCCAAACCTTCCGGCTACAAAAAAGGAAGATTCACCAGAGAAGTTTCAGCTACAGAAACTTCGAGTGTACACAAAGGGCAAAAAACCTGAAGCACCAAAAATATTTCCAGTGCCATTTAATTTGGAAGAATCCGAGATTTGTAAAATTCTGGAACGTAAAGATTCTTCCAGGGCTCTGAGGGCTGAAGATTCAGCACCTGTATCAGGTATCCACAGCTTGGAATCTTCCATAGCTGTTGATAGTGATTCATTGTCAGAAAAT
Nreclusus_Newfound_N259 ----------------------------------------------------------------------------------------------------------CTGAATATGTAATGATGGGTGGTCACAAGTTGTCCCCAGGCTCTCCTCGAAATAAGAAATTTCCGGAAGAGGAGGAGCACGTCTATAATGAGCCTTTCTCTCCACCACCAAGTTTCTTGCATGACGTTTATGAGAAGCAAAAGACAAAACAGTACCAATACCAGATGAAATCAAGTAGCTCTGAAGATTCATTAACTGAAAACATCTATGAAAAACCGATTCATCGATTTCCATCAAGCTCAGGCAGAAACACGAGAAATGAGTATTCTCACAAATCTGTGCAAGAAACGAATTCTGTGCTGATGAGCAGTCTGTCCTGCTCGAATGTGACTTCCGTTGGACGATCACAGGAATTTGACGGACGTAGCAGCTATCGCATGTCAGACAGAAATATCTCTTCCAGAAGCACTTTGCATCATTACGAACAGGCCAACTTGAGTGTATCTGTGCCTGATTTGTTGCAGCTCCAAGAATTAAAAGATAGTGATGCATCTGATGCTGATGATGAAGCTAGTAGAGATTTCGACACAATGGGTGGTGTACGCTTACCTTCCTATCAGTCGTCCGTACTAAAACAATTCAATGATGATGTTCCTCAGGTAAAACAAGCCTGTCCTATCTCCTTTGAATTAGAAAATTTGGCATTTATCCCCAATGACAGGCTAAATTCCAGTGAATCATTTCCTCACTTTTATTCTTCTAATAATGATAATATTCCTCACATACAGCCCATCAGAAACATGGTGAAACCCTTGCCAACTTATGAAGCTCTTTATAATGTTAGCACTTTTCCCGAAGTGGACCCAAACCTTCCGGCTACAAAAAAGGAAGATTCACCAGAGAAGTTTCAGCTACAGAAACTTCGAGTGTACACAAAGGGCAAAAAACCTGAAGCACCAAAAATATTTCCAGTACCATTTAATTTGGAAGAATCCGAGATTTGTAAAATTCTGGAACGTAAAGATTCTTCCAGGGCTCTCAGGGCTGAAGATTCAGCACCTGTATCAGGTATCCACAGCTTGGAATCTTCCATAGCTGTTGATAGTGATTCGTTGT--------
Nreclusus_Noland_N1051 GTGTCTGAACCTGCAAAATTGTATGAATGTGGGCAAAAACTGGGAAATGTTGATGAGGCAGAGTATTTACCAATGTTTGGTCTAAAGTATGCTGAGGAGGAAGAACCTGTATATGTAATGATGGGTGGTCACAAGTTGTCCCCAGGCTCTCCTCGAAATAAGAAATTTCCGGAAGAGGAGGAGCACGTGTATAATGAGCCTTTCTCTCCACCACCAAGTTTCTTGCATGATGTTTATGAGAAGCAAAAGACAAAACAGTACCAATACCAGATGAAATCAAGTAGCTCTGAAGATTCATTAACTGAAAACATCTATGAAAAACCGATTCATCGATTTCCATCAGGCTCGGGCAGAAACACGAGGAATGAGTATTCTCACAAATCTGTGCAAGAAACGAATTCTGTGCTGATGAGCAGTCTGTCCTGCTCGAATGTGACTTCCGTTGGACGATCACAGGAATTTGACGGACGTAGCAGCTATCGCATGTCAGACAGAAATATCTCTTCCAGAAGTACTTTGCATCATTACGAACAGGCCAACTTGAGTGTATCTGTGCCTGATTTGTTGCAGCTCCAAGAATTAAAAGATAGTGATGCATCTGATGCTGATGATGAAGCTAGTAGAGATTTCGACACAATGGGTGGTGTACGCTTACCTTCCTATCAGTCGTCCGTACTAAAACAATTCAATGATGGTGTTCCTCAGGTAAAACAAGCCTGTCCTATCTCCTTTGAATTAGAAAATTTGGCATTTATCCCCAATGACAGGCTAAATTCCAGTGAATCATTTCCTCACTTTTATTCTTCTAATAATGATAATATTCCTCACATACAGCCCGTCAGAAACATGGTGAAACCCTTGCCAACTTATGAAGCGCTTTATAATGTTAGCACTTTTCCCGAAGTGGACCCAAACCTTGCGGCTACAAAAAAGGAAGATTCACCAGAGAAGTTTCAGCTACAGAAACTTCGAGTGTACACAAAGGGCAAAAAACCTGAAGCACCAAAAATATTTCCAGTGCCATTTAATTTGGAAGAATCCGAGATTTGTAAAATTCTGGAACGTAAAGATTCTTCCAGGGCTCTGAGGGCTGAAGATTCAGCACCTGTATCAGGTATCCACAGCTTGGAATCTTCCATAGCTGTTGATAGTGATTCGTTGTCAGAAAAT
Nreclusus_Smokemont_N1020 ------------------------------------------------------------------------------------------------------------------------------------------------------------------------------------------GTGTATAATGAGCCTTTCTCTCCACCACCAAGTTTCTTGCATGATGTTTATGAGAAGCAAAAGACAAAACAGTACCAATACCAGATGAAATCAAGTAGCTCTGAAGATTCATTAACTGAAAACATCTATGAAAAACCGATTCATCGATTTCCATCAGGCTCGGGCAGAAACACGAGGAATGAGTATTCTCACAAATCTGTGCAAGAAACGAATTCTGTGCTGATGAGCAGTCTGTCCTGCTCGAATGTGACTTCCGTTGGACGATCACAGGAATTTGACGGACGTAGCAGCTATCGCATGTCAGACAGAAATATCTCTTCCAGAAGTACTTTGCATCATTACGAACAGGCCAACTTGAGTGTATCTGTGCCTGATTTGTTGCAGCTCCAAGAATTAAAAGATAGTGATGCATCTGATGCTGATGATGAAGCTAGTAGAGATTTCGACACAATGGGTGGTGTACGCTTACCTTCCTATCAGTCGTCCGTACTAAAACAATTCAATGATGGTGTTCCTCAGGTAAAACAAGCCTGTCCTATCTCCTTTGAATTAGAAAATTTGGCATTTATCCCCAATGACAGGCTAAATTCCAGTGAATCATTTCCTCACTTTTATTCTTCTAATAATGATAATATTCCTCACATACAGCCCGTCAGAAACATGGTGAAACCCTTGCCAACTTATGAAGCGCTTTATAATGTTAGCACTTTTCCCGAAGTGGACCCAAACCTTCCGGCTACCAAAAAGGAAGATTCACCAGAGAAGTTTCAGCTACAGAAACTTCGAGTGTACACAAAGGGCAAAAAACCTGAAGCACCAAAAATATTTCCAGTGCCATTTAATTTGGAAGAATCCGAGATTTGTAAAATTCTGGAACGTAAAGATTCTTCCAGGGCTCTCAGGGCTGAAGATTCAGCAC-----------------------------------------------------------------
Nroanensis_IngramBranch_N926 GTGTCTGAACCTGCAAAATTATATGAATGTGGGCAAAAACTGGGAAATGTTGATGAGGCAGAGTATTTACCAATGTTTGGTCTAAAGTATGCTGAGGAGGAAGAACCTGAATATGTAATGATGGGTGGTCACAAGTTGTCCCCAGGCTCTCCTCGAAATAAGAAATTTCCGGAAGAGGAAGAGCATGTGTATAATGAGCCTTTCTCTCCACCACCAAGTTTCTTGCATGACGTTTATGAGAAGCAAAAGACAAAACAGTACCAATACCAGATGAAATCAAGTAGCTCCGAAGATTCATTAACTGAAAACATCTATGAAAAACCGATTCATCGATTTCCATCAGGCTCGGGCAGAAACACAAGAAATGAGTATTCTCACAAATCTGTGCAAGAAACGAATTCTGTGCTGATGAGCAGTCTGTCCTGCTCGAATGTGACTTCCGTTGGACGATCACAGGAATTTGATGGACGTAGCAGCTATCGCATGTCCGACAGAAATATCTCTTCTAGAAGTACTTTGCATCATTACGAACAGGCCAACTTGAGTGTATCTGTGCCTGATTTGTTGCAGCTCCAAGAATTAAAAGATAGTGATGCATCTGATGCTGATGATGAAGCTAGTAGAGATTTCGACACAATGGGTGGTGTACGCTTACCTTCCTATCAGTCGTCAGTACTAAAACAATTCAATGATGGTGTTCCTCAGGCAAAACAAGCCTGTCCTACCTCCTTTGAATTAGAAAATTTGTCATTTATCCCCAATGACAGGCTAAATTCCAGTGAATCATTTCCTCACTTTTATTCTTCTAATAATGATAATATTCCTGACATACAGCCCATCAGAAACATGGTGAAACCCTTGCCAACTTACGAAGCTCTTTATAATGTTAGCACTTTTCCCGAAGTAGACCCAAACCTTCCGGCTACAAAAAAGGAAGATTCACCAGAGAAGTTTCAGCTACAGAAACTTCGCGTATACACAAAGGGCAAAAAACCTGAAGCACCAAAAATATTTCCAGTGCCATTTAATTTGGAAGAATCCGAGATTTGTAAAATTCTGGAACGTAAAGATTCTTCCAGGGCTCTCAGGGCGGAAGATTCAGCACCTGTATCAGGTATCCACAGCTTGGAATCTTCCATAGCTGTT------------------------
Nroanensis_N_CarversGap_N928 GTGTCTGAACCTGCAAAATTATATGAATGTGGGCAAAAACTGGGAAATGTTGATGAGGCAGAGTATTTACCAATGTTTGGTCTAAAGTATGCTGAGGAGGAAGAACCTGAATATGTAATGATGGGTGGTCACAAGTTGTCCCCAGGCTCTCCTCGAAATAAGAAATTTCCGGAAGAGGAAGAGCATGTGTATAATGAGCCTTTCTCTCCACCACCAAGTTTCTTGCATGACGTTTATGAGAAGCAAAAGACAAAACAGTACCAATACCAGATGAAATCAAGTAGCTCCGAAGATTCATTAACTGAAAACATCTATGAAAAACCGATTCATCGATTTCCATCAGGCTCGGGCAGAAACACAAGAAATGAGTATTCTCACAAATCTGTGCAAGAAACGAATTCTGTGCTGATGAGCAGTCTGTCCTGCTCGAATGTGACTTCCGTTGGACGATCACAGGAATTTGATGGACGTAGCAGCTATCGCATGTCCGACAGAAATATCTCTTCTAGAAGTACTTTGCATCATTACGAACAGGCCAACTTGAGTGTATCTGTGCCTGATTTGTTGCAGCTCCAAGAATTAAAAGATAGTGATGCATCTGATGCTGATGATGAAGCTAGTAGAGATTTCGACACAATGGGTGGTGTACGCTTACCTTCCTATCAGTCGTCAGTACTAAAACAATTCAATGATGGTGTTCCTCAGGCAAAACAAGCCTGTCCAACCTCCTTTGAATTAGAAAATTTGTCATTTATCCCCAATGACAGGCTAAATTCCAGTGAATCATTTCCTCACTTTTATTCTTCTAATAATGATAATATTCCTGACATACAGCCCATCAGAAACATGGTGAAACCCTTGCCAACTTATGAAGCTCTTTATAATGTTAGCACTTTTCCCGAAGTAGACCCAAACCTTCCGGCTACAAAAAAGGAAGATTCACCAGAGAAGTTTCAGCTACAGAAACTTCGCGTATACACAAAGGGCAAAAAACCTGAAGCACCAAAAATATTTCCAGTGCCATTTAATTTGGAAGAATCCGAGATTTGTAAAATTCTGGAACGTAAAGATTCTTCCAGGGCTCTCAGGGCGGAAGATTCAGCACCTGTATCAGGTATCCACAGCTTGGAATCTTCCATAGCTGTTGATAGTGATTCGTTGTCAGAAAAT
Nroanensis_RoanHighBluff_N762 --------------------------------------------------------GGCAGAGTATTTACCAATGTTTGGTCTAAAGTATGCTGAGGAGGAAGAACCTGAATATGTAATGATGGGTGGTCACAAGTTGTCCTCAGGCTCTCCTCAAAATAAGAAATTTCCGGAAGAGGAAGAGCATGTGTATAATGAGCCTTTCTCTCCACCACCAAGTTTCTTGCATGACGTTTATGAGAAGCAAAAGACAAAACAGTACCAATACCAGATGAAATCAAGTAGCTCCGAAGATTCATTAACTGAAAACATCTATGAAAAACCGATTCATCGATTTCCATCAGGCTCGGGCAGAAACACAAGAAATGAGTATTCTCACAAATCTGTGCAAGAAACGAATTCTGTGCTGATGAGCAGTCTGTCCTGCTCGAATGTGACTTCCGTTGGACGATCACAGGAATTTGATGGACGTAGCAGCTATCGCATGTCCGACAGAAATATCTCTTCTAGAAGTACTTTGCATCATTACGAACAGGCCAACTTGAGTGTATCTGTGCCTGATTTGTTGCAGCTCCAAGAATTAAAAGATAGTGATGCATCTGATGCTGATGATGAAGCTAGTAGAGATTTCGACACAATGGGTGGTGTACGCTTACCTTCCTATCAGTCGTCAGTACTAAAACAATTCAATGATGGTGTTCCTCAGGCAAAACAAGCCTGTCCTACCTCCTTTGAATTAGAAAATTTGTCATTTATCCCCAATGACAGGCTAAATTCCAGTGAATCATTTCCTCACTTTTATTCTTCAAATAATGATAATATTCCTGACATACAGCCCATCAGAAACATGGTGAAACCCTTGCCAACTTACGAAGCTCTTTATAATGTTAGCACTTTTCCCGAAGTAGACCCAAACCTTCCGGCTACAAAAAAGGAAGATTCACCAGAGAAGTTTCAGCTACAGAAACTTCGCGTATACACAAAGGGCAAAAAACCTGAAGCACCAAAAATATTTCCAGTGCCATTTAATTTGGAAGAGTCCGAGATTTGTAAAATTCTGGAACGTAAAGATTCTTCCAGGGCTCTCAGGGCGGAAGATTCAGCACCTGTATCAGGTATCCACAGCTTGGAATCTTCCATAGCTGTTGATAGTGATTCGTTGTCAGAAAAT
Nsheari_BaldRiver_N1168 ---------------AAATTGTATGAATGTGGGCAAAAACTAGGAAATGTGGATGAGGCAGAGTATTTACCAATGTTTGGTCTAAAGTATGCTGAGGAGGAAGAACCTGAATATGTAATGATGGGTGGTCACAAGTTGTCCCCAGGCTCTCCTCGGAATAAGAAATTTCCGGAAGAGGAGGAACACGTGTATAATGAGCCTTTCTCTCCACCACCAAGTTTCTTGCATGACGTTTATGAGAAGCAAAAGACAAAACAGTACCAATACCAGATGAAATCAAGTAGCTCTGAAGATTCATTAACTGAAAACATCTATGAAAAACCGATTCATCGATTTCCATCAGGCTCGGGCAGAAACACGAGAAATGAGTATTCTCACAAATCTGTGCAAGAAACGAATTCTGTGCTGATGAGCAGCCTGTCCTGCTCGAATGTGACTTCCGTTGGACGATCACAGGAATTTGACGGACGTAGCAGCTATCGCATGTCAGACAGAAATATATCTTCCAGAAGTACTTTGCATCATTACGAACAGGCTAACTTGAGTGTATCTGTGCCTGATTTGTTGCAGCTCCAAGAATTAAAAGATAGTGATGCATCTGATGCTGATGATGAAGCTAGTAGAGATTTCGACACAATGGGTGGTGTACGCTTACCTTCCTATCAGTCGTCCGTACTAAAACAATTCAATGATGGTGTTCCTCAGGCAAAACAAGCCTGTCCCATCTCCTTTGAATTAGAAAATTTGGCATTTCTCCCCAATGACAGGCTAAATTCCAGTGAATCATTTCCTCACTTTTATTCTTCTAATAATGATAATATTCCTCACATACAGCCCATCAGAAACATGGTGAAACCCTTGCCAACTTATGAAGCTCTTTATAATGTTAGCACTTTTCCCGAAGTAGACCCAAACCTTCCGGCTACAAAAAAGGAAGATTCACCAGAGAAGTTTCAGCTACAGAAACTTCGAGTGTACACAAAGGGCAAAAAACCTGAAGCACCAAAAATATTTCCAGTGCCATTTAATTTGGAAGAATCCGAGATTTGTAAAATTCTGGAACGTAAAGATTCTTCCAGGGCTCTCAGGGCGGAAGATTCAGCTCCTCTATCAGGTATCCACAGCTTGGAATCTTCCATAGCTGTTGATAGTGATTCGTTGTCAGAAAAT
Nsheari_Cohutta_N826 --------------------------------------------------------GGCAGAGTATTTACCAATGTTTGGTCTAAAGTATGCTGAGGAGGAAGAACCTGAATATGTAATGATGGGTGGTCACAAGTTGTCCCCAGGCTCTCCTCGGAATAAGAAATTTCCGGAAGAGGAGGAACACGTGTATAATGAGCCTTTCTCTCCACCACCAAGTTTCTTGCATGACGTTTATGAGAAGCAAAAGACAAAACAGTACCAATACCAGATGAAATCAAGTAGCTCTGAAGATTCATTAACTGAAAACATCTATGAAAAACCGATTCATCGATTTCCATCAGGCTCGGGCAGAAACACGAGAAATGAGTATTCTCACAAATCTGTGCAAGAAACAAATTCTGTGCTGATGAGCAGCCTGTCCTGCTCGAATGTGACTTCCGTTGGACGATCACAGGAATTTGACGGACGTAGCAGCTATCGCATGTCAGACAGAAATATATCTTCCAGAAGTACTTTGCATCATTACGAACAGGCCAACTTGAGTGTATCTGTGCCTGATTTGTTGCAGCTCCAAGAATTAAAAGATAGTGATGCATCTGATGCTGATGATGAAGCTAGTAGAGATTTTGACACAATGGGTGGTGTACGCTTACCTTCCTATCAGTCGTCCGTACTAAAACAATTCAATGATGGTGTTCCTCAGGCAAAACAAGCCTGTCCCATCTCCTTTGAATTAGAAAATTTGGCATTTATCCCCAATGACAGGCTAAATTCCAGTGAATCATTTCCTCACTTTTATTCTTCTAATAATGATAATATTCCTCACATACAGCCCATCAGAAACATGGTGAAACCCTTGCCAACTTATGAAGCTCTTTATAATGTTAGCACTTTTCCCGAAGTAGACCCAAACCTTCCGGCTACAAAAAAGGAAGATTCACCAGAGAAGTTTCAGCTACAGAAACTTCGAGTGTACACAAAGGGCAAAAAACCTGAAGCACCAAAAATATTTCCAGTGCCATTTAATTTGGAAGAATCCGAGATTTGTAAAATTCTGGAACGTAAAGATTCTTCCAGGGCTCTCAGGGTGGAAGATTCAGCACCTCTATCAGGTATCCACAGCTTGGAATCTTCCATAGCTGTTGATAGTGATTCGTTGTCAGAAAAT
Nsheari_JoyceKilmer_N092 GTGTCTGAACCTGCAAAATTGTATGAATGTGGACAAAAACTAGGAAATGTGGATGAGGCAGAGTATTTACCAATGTTTGGTCTAAAGTATGCTGAGGAGGAAGAACCTGAATATGTAATGATGGGTGGTCACAAGTTGTCCCCAGGCTCTCCTCGGAATAAGAAATTTCCGGAAGAGGAGGAACACGTGTATAATGAGCCTTTCTCTCCACCACCAAGTTTCTTGCATGATGTTTATGAGAAGCAAAAGACAAAACAGTACCAATACCAGATGAAATCAAGTAGCTCTGAAGATTCATTAACTGAAAACATCTATGAAAAACCGATTCATCGATTTCCATCAGGCTCGGGCAGAAACACGAGAAATGAGTATTCTCACAAATCTGTGCAAGAAACGAATTCTGTGCTGATGAGCAGCCTGTCCTGCTCAAATGTGACTTCCGTTGGACGATCACAGGAATTTGACGGACGTAGCAGCTATCGCATGTCAGACCGAAATATATCTTCCAGAAGTACTTTGCATCATTACGAACAGGCCAACTTGAGTGTATCTGTGCCTGATTTGTTGCAGCTCCAGGAATTAAAAGATAGTGATGCATCTGATGCTGATGATGAAGCTAGTAGAGATTTCGACACAATGGGTGGTGTACGCTTACCTTCCTATCAGTCGTCCGTACTAAAACAATTCAATGATGGTGTTCCTCAGGCAAAACAAGCCTGTCCCATCTCCTTTGAATTAGAAAATTTGGCATTTATCCCCAATGACAGGCTAAATTCCAGTGAATCATTTCCTCACTTTTATTCTTCTAATAATGATAATATTCCTCACATACAGCCCATCAGAAACATGGTGAAACCCTTGCCAACTTATGAAGCTCTTTATAATGTTAGCACTTTTCCCGAAGTAGACCCAAACCTTCCGGCTACAAAAAAGGAAGATTCACCAGAGAAGTTTCAGCTACAGAAACTTCGAGTGTACACAAAGGGCAAAAAACCTGAAGCACCAAAAATATTTCCAGTGCCATTTAATTTGGAAGAATCCGAGATTTGTAAAATTCTGGAACGTAAAGATTCTTCCAGGGCTCTC------------------------------------------------------------------------------------
Nsilvanus_Elijay_N395 -----------------------------------------------------------------------------------------------------------------------------------------------------------------------------------------------------------------------------------------------------------------------------GATGAAATCAAGTAGCTCCGAAGATTCATTAACTGAAAACATCTATGAAAAACCGATTCATCGATTTCCATCAGGCTCGGGCAGAAACACAAGGAATGAGTATTCCCACAAATCTGTGCAAGAAACGAATTCTGTGCTGATGAGCAGTCTGTCCTGCTCGAATGTGACTTCCGTTGGACGATCACAGGAATTTGACGGACGTAGCAGCTATCGCATGTCCGACAGAAATATCTCTTCTAGAAGTACTTTGCATCATTACGAACAGGCAAACTTGAGTGTATCTGTGCCTGATTTGTTGCAGCTCCAAGAATTAAAAGATAGTGATGCATCTGATGCTGATGATGAGGCTAGTCGAGATTTTGACACAATGGGTGGTGTACGCTTACCTTCCTATCAGTCGTCAGTACTAAAACAATTCAATGATGGTGTTCCTCAGGCAAAACAAGTCTGTCCTACCTCCTTTGAATTAGAAAATTTGTCATTTATCCCCAATGACAGGCTAAATTCCAGTGAATCATTTCCTCACTTTTATTCTTCTAATAATGATAATATTCCTCACATGCAGCCCATCAGAAACATGGTGAAACCCTTGCCAACTTATGAAGCTCTTTATAATGTTAGCACTTTTCCCGAAGTGGACCCAAACCTTCCGGCTACAAAAAAGGAAGATTTACCAGAGAAGTTTCAGCTACAGAAACTTCGAGTGTACACAAAGGGCAAAAAACCTGAAGCACCAAAAATATTTCCAGTGCCATTTAATTTGGAA---------------------------------------------------------------------------------------------------------------------------------------
Nsilvanus_GermanyCove_N1017 GTGTCTGAACCTGCAAAATTGTATGAATGTGGGCAAAAACTGGGAAATATGGATGAGGCAGAGTATTTACCAATGTTTGGTCTAAAGTATGCTGAGGAGGAAGAACCTGAATATGTAATGATGGGTGGTCACAAGTTGTCCCCAGGCTCTCCTCGAAATAAGAAATTTCCCGAAGAGGAAGAGCACGTGTATAATGAGCCTTTCTCTCCACCACCAAGTTTCTTGCATGATGTTTATGAGAAGCAAAAGACAAAACAGTACCAATACCAGATGAAATCAAGTAGCTCCGAAGATTCATTAACTGAAAACATCTATGAAAAACCGATTCATCGATTTCCATCAGGCTCGAGCAGAAACACAAGAAATGAGTATTCTCACAAATCTGTGCAAGAAACGAATTCTGTGCTGATGAGCAGTCTGTCCTGCTCGAATGTGACTTCCGTTGGACGATCACAGGAATTTGACGGACGTAGCAGCTATCGCATGTCCGACAGAAATATCTCTTCTAGGAGTACTTTGCATCATTACGAACAGGCAAACTTGAGTGTATCTGTGCCTGATTTGTTGCAGCTCCAAGAATTAAAAGATAGTGATGCATCTGATGCTGATGATGAAGCTAGTCGAGATTTTGACACAATGGGTGGCGTACGCTTACCTTCCTATCAGTCGTCGGTACTAAAACAATTCAATGATGGTGTTCCTCAGGCAAAACAAGCCTGTCCTGCCTCCTTTGAATTAGAAAATTTGTCATTTATCCCCAATGACAGGCTAAATTCCAGCGAATCATTTCCTCACTTTTATTCTTCTAATAATGATAATATTCCTCACATACAGCCCATCAGAAACATGGTGAAACCCTTGCCAACTTATGAAGCTCTCTATAATGTTAGCACTTTTCCCGAAGTGGACCCAAACCTTCCGGCTACAAAAAAGGAAGATTTACCAGAGAAGTTTCAGCTACAGAAACTTCGAGTGTACACAAAGGGCAAAAAACCTGAAGCACCAAAAATATTTCCAGTGCCATTTAATTTGGAAGAATCCGAGATTTGTAAAATTCTGGAACGTAAAGATTCTTCCAGGGCTCTCAGGGCTGAAGATTCAGCACCTGTATCAGGTATCCACAGCTTGGAATCTTCCATAGCTGTTGATAGTGATTCGTTGTCAGAAAAT
Nsilvanus_HeboMtn_N1029 GTGTCTGAACCTGCAAAATTGTATGAATGTGGGCAAAAACTGGGAAATGTGGATGAGGCAGAGTATTTACCAATGTTTGGTCTAAAGTATGCTGAGGAGGAAGAACCTGAATATGTAATGATGGGTGGTCACAAGTTGTCCCCAGGCTCTCCTCGAAATAAGAAATTTCCCGAAGAGGAAGAGCACGTGTATAATGAGCCTTTCTCTCCACCACCAAGTTTCTTGCATGATGTTTATGAGAAGCAAAAGACAAAACAGTACCAATACCAGATGAAATCAAGTAGCTCCGAAGATTCATTAACTGAAAACATCTATGAAAAACCGATTCATCGATTTCCATCAGGCTCGGGCAGAAACACAAGAAATGAGTATTCTCACAAATCTGTGCAAGAAACGAATTCTGTGCTGATGAGCAGTCTGTCCTGCTCGAATGTGACTTCTGTTGGACGATCACAGGAATTTGACGGCCGTAGCAGCTATCGCATGTCCGACAGAAATATCTCTTCTAGAAGTACTTTGCATCATTACGAACAGGCAAACTTGAGTGTATCTGTGCCTGATTTGTTGCAGCTCCAAGAATTAAAAGATAGTGATGCTTCTGATGCTGATGATGAAGCTAGTCGAGATTTTGACACAATGGGTGGTGTACGCTTACCTTCCTATCAGTCGTCAGTACTAAAACAATTCAATGATGGTGTTCCTCAGGCAAAACAAGCCTGTCCTACCTCCTTTGAATTAGAAAATTTGTCATTTATCCCCAATGACAGGCTAAATTCCAGTGAATCATTTCCTCACTTTTATTCTTCTAATAATGATAATATTCCTCACATACAGCCCATCAGAAACATGGTGAAACCCTTGCCAACTTATGAAGCTCTTTATAATGTTAGCACTTTTCCCGAAGTGGACCCAAACCTTCCGGCTACAAAAAAGGAAGATTTACCAGAGAAGTTTCAGCTACAGAAACTTCGAGTGTACACAAAGGGCAAAAAACCTGAAGCACCAAAAATATTTCCAGTGCCATTTAATTTGGAAGAGTCCGAGATTTGTAAAATTCTGGAACGTAAAGATTCTTCCAGGGCTCTCAGGGCTGAAGATTCAGCACCTGTATCAGGTATCCACAGCTTGGAATCTTCCATAGCTGTTGATAGTGATTCGTTGTCAGAAAAT
Nstupkai_BlowholeWOS_N285 GTGTCTGAACCTGCAAAATTGTATGAATGTGGGCAAAAACTGGGAAATGTTGATGAGGCAGAGTATTTACCAATGTTTGGTCTAAAGTATGCTGAGGAGGAAGAACCTGTATATGTAATGATGGGTGGTCACAAGTTGTCCCCAGGCTCTCCTCGAAATAAGAAATTTCCGGAAGAGGAGGAGCACGTGTATAATGAGCCTTTCTCTCCACCACCAAGTTTCTTGCATGATGTTTATGAGAAGCAAAAAACAAAACAGTACCAATACCAGATGAAATCAAGTAGCTCTGAAGATTCATTAACTGAAAACATCTATGAAAAACCGATTCATCGATTTCCATCGGGCTCGGGCAGAAACACGAGGAATGAGTATTCTCACAAATCTGTGCAAGAAACGAATTCTGTGCTGATGAGCAGTCTGTCCTGCTCGAATGTGACTTCCGTTGGACGATCACAGGAATTTGACGGACGTAGCAGCTATCGCATGTCAGACAGAAATATCTCTTCCAGAAGTACTTTGCATCATTACGAACAGGCCAACTTGAGTGTATCTGTGCCTGATTTGTTGCAGCTCCAAGAATTAAAAGATAGTGATGCATCTGATGCTGATGATGAAGCTAGTAGAGATTTCGACACAATGGGTGGTGTACGCTTACCTTCCTATCAGTCGTCCGTACTAAAACAATTCAATGATGGTGTTCCTCAGGTAAAACAAGCCTGTCCTATCTCCTTTGAATTAGAAAATTTGGCATTTATCCCCAATGACAGGTTAAATTCCAGTGAATCATTTCCTCACTTTTATTCTTCTAATAATGATAATATTCCTCACATACAGCCCATCAGAAACATGGTGAAACCCTTGCCAACTTATGAAGCTCTGTATAATGTTAGCACTTTTCCCGAAGTAGACCCAAACCTTCCAGCTACAAAAAAGGAAGATTCACCAGAGAAGTTTCAGCTACAGAAACTTCGAGTGTACACAAAGGGCAAAAAACCTGAAGCACCAAAAATATTTCCAGTGCCATTTAATTTGGAAGAATCTGAAATTTGTAAAATTCTGGAACGTAAAGATTCTTCCAGGGCTCTCAGGG--------------------------------------------------------------------------------
Nstupkai_Blowing_N356 GTGTCTGAACCTGCAAAATTGTATGAATGTGGGAAAAAACTGGGAAATGTTGATGAGGCAGAGTATTTACCAATGTTTGGTCTAAAGTATGCTGAGGAGGAAGAACCTGAATATGTAATGATGGGTGGTCACAAGTTGTCCCCAGGCTCTCCTCGAAATAAGAAATTTCCGGAAGAGGAGGAGCACGTGTATAATGAGCCTTTCTCTCCACCACCAAGTTTCTTGCATGATGTTTATGAGAAGCAAAAGACGAAACAGTACCAATACCAGATGAAATCAAGTAGCTCTGAAGATTCATTAACTGAAAACATCTATGAAAAACCGATTCATCGATTTCCATCAGGCTCGGGCAGAAACACGAGAAATGAGTATTCTCACAAATCTGTGCAAGAAACGAATTCTGTGCTGATGAGCAGTCTGTCCTGCTCGAATGTGACTTCCGTTGGACGATCACAGGAATTTGACGGACGTAGCAGCTATCGCATGTCAGACAGAAATATCTCTTCCAGAAGTACATTGCATCATTACGAACAGGCCAACTTGAGTGTATCTGTGCCTGATTTGTTGCAGCTCCAAGAATTAAAAGATAGTGATGCATCTGATGCTGATGATGAAGCTAGTAGAGATTTCGACACAATGGGTGGTGTACGCTTACCTTCCTATCAGTCGTCCGTACTAAAACAATTCAATGATGGTGTTCCTCAGGCAAAACAAGCCTGTCCCATCTCCTTTGAATTAGAAAATTTGGCATTTAGCCCCAATGACAGGCTAAATTCCAGTGAATCATTTCCTCACTTTTATTCTTCTAATAATGATAATATTCCTCACATACAGCCCATCAGAAACATGGTGAAACCCTTGCCAACTTATGAAGCTCTTTATAATGTTAGCACTTTTCCCGAAGTAGACCCAAACCTTCCAGCTACAAAAAAGGAAGATTCACCAGAGAAGTTTCAGCTACAGAAACTTCGAGTGTACACAAAGGGGAAAAAACCTGAAGCACCAAAAATATTCCCAGTGCCATTTAATTTGGAAGAATCCGAAATTTGTAAAATTCTGGAACGTAAAGATTCTTCCAGGGCTCTCAGGGCTGAAGATTCAGCACCTGCATCAGGTATCCACAGCTTGGAATCTTCCATAGCTGTTGATAGTGATTCGTTGTCAGAAAAT
Nstupkai_LittleRiver_N293 GTGTCTGAACCTGCAAAATTGTATGAATGTGGGAAAAAACTGGGAAATGTTGATGAGGCAGAGTATTTACCAATGTTTGGTCTAAAGTATGCTGAGGAGGAAGAACCTGAATATGTAATGATGGGTGGTCACAAGTTGTCCCCAGGCTCTCCTCGAAATAAGAAATTTCCGGAAGAGGAGGAGCACGTGTATAATGAGCCTTTCTCTCCACCACCAAGTTTCTTGCATGATGTTTATGAGAAGCAAAAGACGAAACAGTACCAATACCAGATGAAATCAAGTAGCTCTGAAGATTCATTAACTGAAAACATCTATGAAAAACCGATTCATCGATTTCCATCAGGCTCGGGCAGAAACACGAGAAATGAGTATTCTCACAAATCTGTGCAAGAAACGAATTCTGTGCTGATGAGCAGTCTGTCCTGCTCGAATGTGACTTCCGTTGGACGATCACAGGAATTTGACGGACGTAGCAGCTATCGCATGTCAGACAGAAATATCTCTTCCAGAAGTACATTGCATCATTACGAACAGGCCAACTTGAGTGTATCTGTGCCTGATTTGTTGCAGCTCCAAGAATTAAAAGATAGTGATGCATCTGATGCTGATGATGAAGCTAGTAGAGATTTCGACACAATGGGTGGTGTACGCTTACCTTCCTATCAGTCGTCCGTACTAAAACAATTCAATGATGGTGTTCCTCAGGCAAAACAAGCCTGTCCCATCTCCTTTGAATTAGAAAATTTGGCATTTAGCCCCAATGACAGGCTAAATTCCAGTGAATCATTTCCTCACTTTTATTCTTCTAATAATGATAATATTCCTCACATACAGCCCATCAGAAACATGGTGAAACCCTTGCCAACTTATGAAGCTCTTTATAATGTTAGCACTTTTCCCGAAGTAGACCCAAACCTTCCAGCTACAAAAAAGGAAGATTCACCAGAGAAGTTTCAGCTACAGAAACTTCGAGTGTACACAAAGGGAAAAAAACCTGAAGCACCAAAAATATTCCCAGTGCCATTTAATTTGGAAGAATCCGAAATTTGTAAAATTCTGGAACGTAAAGATTCTTCCAGGGCTCTCAGGGCTGAAGATTCAGCACCTGCATCAGGTATCCACAGCTTGGAATCTTCCATAGCTGTTGATAGTGATTCGTTGTCAGAAAAT
Nstygius_ObeLee_N0656 ----------------AATTGTATGAATGTGGGCAAAAATTGGGAAATGTTGATGAGGCAGAATATTTACCAATGTTTGGTCTAAAGTATGCTGAGGAGGAAGAACCTGAATATGTAATGATGGGTGGTCACAAGTTGTCCCCAGGCTCCCCTCGGAATAAGAAATTTCCAGAAGAGGAGGAGCATGTATATAATGAGCCTTTCTCTCCACCACCAAGTTTCTTGCATGATGTTTATGAGAAGCAGAAGACAAAACAGTACCAATACCAGATGAAATCAAGTAGCTCTGAAGATTCATTAACTGAAAACATCTATGAAAAACCGATTCATCGATTTCCATCAGGCTCGGGCAGAAACACGAGGAATGAGTATTCTCACAAATCTGTGCAAGAAACGAATTCTGTGCTGATGAGCAGTCTGTCGTGCTCGAATGTGACTTCCGTTGGACGATCACAGGAATTCAACGGACATAGCAGCTATCACATGTCTGACAGAAATATCTCTTCTAGGAGTACTTTGCATCATTACGAACAGGCCAACTTGAGTGTATCTGTGCCTGATTTGCTGCAGCTCCAAGAATTAAAAGATAGTGATGCATCTGACGCTGACGATGAAGCTAGTAGAGATTTCGACACAATGGGTGGTGTACGCTTACCTTCCTATCAGTCATCAGTACTAAAACAATTCAATGATGGTGTTCCTCTGGCAAAACAAGCCTGTCCTACCTCATTTGAATTAGAAAATTTGTCCTTTACCCCCAATGACAGGCTAAATTCCAGTGAATCATTTCCTCACTTTTATTCTTCTAATAATGATAATATTCCTCACATACAGCCCATCAGAAACATGGTGAAACCCTTGCCAACTTATGAAGCGCTTTATAATGTTAGCACTTTTCCTGAAGTGAACCCAAACCTTCCGGCTACAAAAAAGGAAGATTCACCAGAGAAATTTAAACTACAGAAACTTCGAGTGTACACAAAGGGCAAAAAACCTGAAGCACCAAAAATATTTCCAGTGCCATTTAATTTGGAAGAATCTGAGATTTGTAAAATTCTGGAACGTAAAGATTCTTCCAGGGCTCTCAGGGCTGAAGATTCAGCACCTGTATCAGGTATCCACAGCTTGGAATCTTC----------------------------------
Nstygius_RavenB_N1022 ---------------------------------------------------------------------------------------------------------------------------------------------------------------------------------------------------GAGCCTTTCTCTCCACCACCAAGTTTCTTGCATGATGTTTATGAGAAGCAGAAGACAAAACAGTACCAATACCAGATGAAATCAAGTAGCTCTGAAGATTCATTAACTGAAAACATCTATGAAAAACCGATTCATCGATTTCCATCAGGCTCGGGCAGAAACACGAGGAATGAGTATTCTCACAAATCTGTGCAAGAAACGAATTCTGTGCTGATGAGCAGTCTGTCGTGCTCGAATGTGACTTCCGTTGGACGATCACAGGAATTCAACGGACATAGCAGCTATCGCATGTCTGACAGAAATATCTCTTCTAGGAGTACTTTGCATCATTACGAACAGGCCAACTTGAGTGTATCTGTGCCTGATTTGCTGCAGCTCCAAGAATTAAAAGATAGTGATGCATCTGACGCTGACGATGAAGCTAGTAGAGATTTCGACACAATGGGTGGTGTACGCTTACCTTCCTATCAGTCATCAGTACTAAAACAATTCAATGATGGTGTTCCTCTGGCAAAACAAGCCTGTCCTACCTCATTTGAATTAGAAAATTTGTCCTTTACCCCCAATGACAGGCTAAATTTCAGTGAATCATTTCCTCACTTTTATTCTTCTAATAATGATAATATTCCTCACATACAGCCCATCAGAAACATGGTGAAACCCTTGCCAACTTATGAAGCGCTTTATAATGTTAGCACTTTTCCTGAAGTGAACCCAAACCTTCCGGCTACAAAAAAGGAAGATTCACCAGAGAAATTTAAACTACAGAAACTTCGAGTGTACACAAAGGGCAAAAAACCTGAAGCACCAAAAATATTTCCAGTGCCATTTAATTTGGAAGAATCTGAGATTTGTAAAATTCTGGAACGTAAAGATTCTTCCAGGGCTCTCAGGGCTGAAGATTCAGCACCTGTATCAGGTATCCACAGCTTGGAATCTTCCATAGCTGTTGATAGTG-----------------
Ntennessensis_IndianCave_N052 ----------------------------------------------------------------------------------------------------------------------------------------------------------GAAATAAGAAATTTCCGGAAGAGGAAGAGCATGTGTATAACGAGCCTTTCTCTCCACCACCAAGTTTCTTGCATGACGTTTATGAGAAGCAAAAGACAAAACAGTACCAATACCAGATGAAATCAAGCAGCTCCGAAGATTCATTAACTGAAAACATCTATGAGAAACCGATTCATCGATTTCCATCAGGCTCGGGCAGAAACACAAGAAACGAGTATTCTCACAAATCCGTGCAGGAAACGAATTCTGTGCTGATGAGCAGTCTGTCCTGCTCGAATGTGACTTCCGTTGGACGATCGCAGGAATTTGACGGACGTAGCAGCTATCGCATGTCCGACAGAAATATCTCTTCTAGAAGTTCTTTGCATCATTACGAACAGGCCAACTTGAGTGTGTCCGTGCCTGATTTGTTGCAGCTGCAAGAATTAAAAGATAGTGATGCATCTGACGCTGATGATGAAGCTAGTAGAGATTTTGACACAATGGGTGGTGTACGCTTACCTTCCTATCAGTCGTCAGTACTAAAACAATTCAATGATGGTGTTCCTCAGGCAAAACAAGCCTGTCCTACCTCCTTTGAATTAGAAAATTTGTCATTTATCCCCAATGACAGGCTAAATTCCAGTGAATCATTTTCTCGCTTTTATTCTTCTAATAATGATAATATTCCTCACATACAGCCCATCAGAAACATGGTGAAACCCTTGCCAACTTATGAAGCTCTTTATAATGTTAGCACTTTTCCCGAAGTAGACCCAAACCTTCCGGCTACAAAAAAGGAAGATTCACCAGAGAAGTTTCAGCTACAGAAACTTCGCGTGTACACAAAGGGCAAAAAACCTGAAG--------------------------------------------------------------------------------------------------------------------------------------------------------------------------
Ntennessensis_LittleStony_N645 -------------------------------------------------------------------------------GTCTAAAGTATGCTGAGGAGGAAGAACCTGAATATGTAATGATGGGTGGTCACAAGTTGTCCCCAGGCTCTCCCCGAAATAAGAAATTTCCGGAAGAGGAAGAGCATGTGTATAACGAGCCTTTCTCTCCACCACCAAGTTTCTTGCATGACGTTTATGAGAAGCAAAAGACAAAACAGTACCAATACCAGATGAAATCAAGTAGCTCCGAAGATTCATTAACTGAAAACATCTATGAAAAACCGATTCATCGATTTCCATCAGGCTCGGGCAGAAACACAAGAAACGAGTATTCTCACAAATCTGTGCAGGAAACGAATTCTGTGCTGATGAGCAGTCTGTCCTGCTCGAATGTGACTTCTGTTGGACGATCACAGGAATTTGACGGACGTAGCAGCTATCGCATGTCCGACAGAAATATCTCTTCTAGAAGTACTTTGCATCATTACGAACAGGCCAACTTGAGTGTATCTGTGCCTGATTTGTTGCAGCTACAAGAATTAAAAGATAGTGATGCATCTGATGCTGATGATGAAGCTAGTAGAGATTTTGACACAATGGGTGGTGTACGCTTACCTTCCTATCAGTCGTCAGTACTAAAACAATTCAATGATGGTGTTCCTCAGGCAAAACAAGCCTGTCCTACCTCCTTTGAATTAGAAAATTTGTCATTTATCCCCAATGACAGGCTAAATTCCAGTGAATCATTTCCTCACTTTTATTCTTCTAATAATGATAATATTCCTCACATACAGCCCATCAGAAACATGGTGAAACCCTTGCCCACTTATGAAGCTCTTTATAATGTCAGCACTTTTCCCGAAGTAGACCCAAACCTTCCGGCTACAAAAAAGGAAGATTCACCAGAGAAGTTTCAGCTACAGAAACTTCGCGTGTACACAAAGGGCAAAAAACCTGAAGCACCAAAAATATTTCCAGTGCCATTTAACTTGGAAGAATCCGAGATTTGTAAAATTCTGGAACGTAAAGATTCTTCCCGGGCTCTCAGGGCGGAAGATTCAGCACCTGTATCAAGTATCCACAGCTTGGAATCTTCCATAGCTGTTGATAGTGATTCGTTGTCAGA----
Ntennessensis_Watauga_N1046 GTGTCTGAACCTGCAAAATTGTATGAATGTGGGCAAAAACAGGGAAATTTTGATGAGGCAGAGTATTTACCAATGTTTGGTCTAAAGTATGCTGAGGAGGAAGAACCTGAATATGTAATGATGGGTGGTCACAAGTTGTCCCCAGGCTCTCCCCGAAATAAGAAATTTCCGGAAGAGGAAGAGCATGTGTATAACGAGCCTTTCTCTCCACCACCAAGTTTCTTGCATGACGTTTATGAGAAGCAAAAGACAAAACAGTACCAATACCAGATGAAATCAAGTAGCTCCGAAGATTCATTAACTGAAAACATCTATGAGAAACCGATTCATCGATTTCCATCAGGCTCGGGCAGAAACACAAGAAACGAGTATTCTCACAAATCTGTGCAGGAAACGAATTCTGTGCTGATGAGCAGTCTGTCCTGCTCGAATGTGACTTCTGTTGGACGATCACAAGAATTTGACGGACGTAGCAGCTATCGCATGTCCGACAGAAATATCTCTTCTAGAAGTACTTTGCATCATTACGAACAGGCCAACTTGAGTGTATCTGTGCCTGATTTGTTGCAGCTACAAGAATTAAAAGATAGTGATGCATCTGATGCTGATGATGAAGCTAGTAGAGATTTTGACACAATGGGTGGTGTACGCTTACCTTCCTATCAGTCGTCAGTACTAAAACAATTCAATGACGGTGTTCCTCAGGAAAAACAAGCCTGTCCTACCTCCTTTGAATTAGAAAATTTGTCATTTATCCCCAATGACAGGCTAAATTCCAGTGAATCATTTCCTCACTTTTATTCTTCTAATAATGATAATATTCCTCACATACAGCCCATCAGAAACATGGTGAAACCCTTGCCAACTTATGAAGCTCTTTATAATGTTAGCACTTTTCCCGAAGTAGACCCAAACCTTCCGGCTACAAAAAAGGAAGATTCACCAGAGAAGTTTCAGCTACAGAAACTTCGCGTGTACACAAAGGGCAAAAAACCTGAAGCACCAAAAATATTTCCAGTGCCATTTAACTTGGAAGAATCCGAGATTTGTAAAATTCTGGAACGTAAAGATTCTTCCCGGGCTCTCAGGGCGGAAGATTCAGCACCTGTATCAAGTATCCACAGCTTGGAATCTTCCATAGCTGTTGATAGTGATTCGTTGTCAGAAAAT
