# Supplementary material for: ﻿New species in old mountains: integrative taxonomy reveals ten new species and extensive short-range endemism in Nesticus spiders (Araneae, Nesticidae) from the southern Appalachian Mountains
Source: Zookeys. 2023 Feb 3;1145:1–130. doi: 10.3897/zookeys.1145.96724 (PMC10208238; doi:10.3897/zookeys.1145.96724)
Supplement: Supplementary material 4 — Input alignments, analysis log files, and output tree files [file zookeys-1145-001_article-96724__-s004.zip › uce-200404 (modified).phy]

 73 882
Nesticus_nahaunus_Mexico_G2881 TAGAGTCTTGAACAAAGTCCCATATTATTCGAACAGTCATTCACTCAAGCAGTGACTGAGATATTCAGACTGATATGTGTGTATAAATGTTCAATTGATGTAAGAACTAATAAAGAATAATTGTATATGCAACTTAGTTTTAGCAGTCTGTGTTGCCATAGTAGATTGTGAAAGATCTAGTATTCAAAGATTTATTATTACAATTCCTTGCATTTAGTCTCACATGGTCATTGATGAAATTGTCAGACCT--CTTAGTAAAAATCTCAATTTCCATTTGTTTCAGTTGGTGAATCAGTTAAAACCGGGTGGCAAACTCATTGTTCCAGTCGGCAAAGAAGGTCACAATCAGATGCTTGAGCAAATTGAGAAATTGCCTGATGGAACAGTGCGAAAAACCTCTCTCATGGGTGTTGTTTATGTTCCATTGACAGACAAAGAAGCCCAGTGGCCTGGAAGGTTGTGCCCTTGTTCTATTTTATAAATTCTTTTTC-AAATATCTTATATTT-ATAACCTTCTC-TTCCACTGAGAAGTTAAGTTTTAATTTTTGTTTCATTGTAATGAATGAATGATATTGGGAATTGAGTGATGGAAATATTAAAATAAAAAATCTTTTTATAGATATATATTATGCATATATGGAAGTATAGTTTTTGTGTTGTATATTTTATGTTATGTGTGACAAGCTGACACATTAGCAGAAAATCTGTGTTTCTACAAATTAGTTCTGAATATTTACA---------TTTATTATTACATGTACTTTCAAGTGTTGTTTAAATATCAGTTGTTTTTTTTTAATTTGTCATTTTTTTATATATACTGAGTGCAAAGTAAATTGTTCATTGCCTTATTGTGTAAACTCAAAATTCATTTT
Narcheri_Cheaha_N023 -------------AAATACATATGTGA-----------GCTCGTTTAGCTAGCAATTGAGAATCCAGAAAATTCATCCGGGTTTG-----ACAATCTTTGCAAGAATTGAAGAGTATTTACTGTGTACGTGACATAAGCCTCAAAATTTACACTAACATGATAGCACGGCAATAGGTAGGTGATTAGAGATCAACGATGACAATTACA---------------T--ACCATAAATAATACG-----------GTTACTGATAATCACAATTTCCATTTGTTCCAGTTGGTGAATCAGTTGAAACCGGGCGGCAAACTCATCGTTCCGGTTGGCAGGGAAGGTCACAATCAGATGCTTGAGCAGATTGAGAAGTTACCCGATGGAACAGTGCGGAAAACCTCCCTCATGGGCGTTGTGTATGTCCCGTTGACAGACAAAGAAGCCCAGTGGCCTGGAAGGTTGTGTCCTTGTTCTATTTTATGAATTCTTTTTCAAAATATCTTAGATTTTATGACCCTCTCCTTCCACAGAGAAGTTAGGTTTTAATTTTTGTCTCATTGTAATGAAGGA------------ATTGGATGACGAAATTATTAAAATTAAAAATTTTATCATAGCTGTATATTATGTATATATGAAAATTCAGCCTTTGTGTAATATATTTTATAT--TGTGTGACAAGCTGACACATTAGCAAAAATTCTA--------CAAATTAGTTCTGAATATCTACA---------ATTATTACCACATGTGCTTTGAAGTATTGTTTAATTATCAGTATTATTTTTT--------------TATATCTACACAA-------AGGTAAGTGTTCACCACTTTATTGCATAAGCTCATAATTCATATT
Narcheri_MillShoalCreek_N727 --------------------------------------------------------------------------------------------------------------------------------------------------------------------------------------------------------------------------------------------------------------------------------------------GTTGGTGAATCAGTTAAAACCGGGCGGCAAACTCATCGTTCCGGTTGGAAGGGAAGGTCACAATCAGATGCTTGAGCAGATTGAGAAGTTACCCGATGGAACAGTGCGGAAAACCTCCCTCATGGGCGTTGTGTATGTCCCGTTGACAGACAAAGAAGCCCAGTGGCCTGGAAGGTTGTGTCCTTGTTCTATTTTATGAATTCTTTTTCGAAATATCTTAGATTTTATGACCTTCTCCTTCCA-------------------------------------------------------------------------------------------------------------------------------------------------------------------------------------------------------------------------------------------------------------------------------------------------------------------------------------------------------------------
Nbarri_Bishop_N1072 TGGAGTCATAAACAAAGTCATATATTATTCCAATGGTCATTCACTCAAGTAGTAACTGAGACGTCAAGGTTTTCATGTGTGCATAAATGTTCAATTGATGTAAGAACTGACAAAGAATAATTGTATATGTAATTTAATTCTAATGGTTTGTGTTGTCATAACAGATTATGAAAGATCCGGTGGTCAAAGATCTGTTATTACATTTTCTCACTTCTATTCTCACAGGGTCATTGATGAGATTGCCAGAACTCGCTTACTAATAATCACAATCTCCCTTTGTTCCAGTTGGTGAATCAGTTGAAACCGGGCGGCAAACTCATTGTTCCGGTTGGCAGAGAAGGTCACAATCAGATGCTTGAGCAGATTGAGAAGTTGCCCGATGGAACAGTGCGGAAAACCTCCCTCATGGGTGTTGTTTATGTCCCGTTGACAGACAAAGAAGCCCAGTGGCCTGGAAGGTTGTGTCCTTGTTCTATTTTATAAATTCTTTTTCCAAATTTCTTAGGTTTTACAACCTTCTCTTTCCAATGAGAAGTTAGGTTTTAAGTTTTGTCTCATTGTAAGGAATGAATGGTGTTAGGAATTGGATGATGAAATTATAAAAATTAAAAATTTTTTTACAGATGTATATTATGTATATATGAAAATTCAGTCTTTGTGTAGTATATTTAATGTTATGTGTGACAAGCTGACACATTAGCAAATATTGTA--------CAAATTAGTTCTGAATATCTACAGTTTCTTTTATTATTATTACATGTGCTTTGAAGTGTTGTTCAAGTATCAGTATTATTTTTCCAATTTGTCATTTTTATATATACACAGTGTGTAAAGGAACGTGTTCATCACTTTATTGCACAAGCTCAAACTTCATTTT
Nbarri_LostCoveCave_N0065 TGGAGTCATAAACAAAGTCATATATTATTCCAATGGTCATTCACTCAAGTAGTAACTGAGACGTCAAGGTTTTCATGTGTGCATAAATGTTCAATTGATGTAAGAACTGACAAAGAATAATTGTATATGTAATTTAATTCTAATGGTTTGTGTTGTCATAACAGATTATGAAAGATCCGGTGGTCAAAGATCTGTTATTACATTTTCTCACTTCTATTCTCACAGGGTCATTGATGAGATTGCCAGAACTCGCTTACTAATAATCACAATCTCCCTTTGTTCCAGTTGGTGAATCAGTTGAAACCAGGCGGCAAACTCATTGTTCCGGTTGGCAGAGAAGGTCACAATCAGATGCTTGAGCAGATTGAGAAGTTGCCCGATGGAACAGTGCGGAAAACCTCCCTCATGGGTGTTGTTTATGTCCCGTTGACAGACAAAGAAGCCCAGTGGCCTGGAAGGTTGTGTCCTTGTTCTATTTTATAAATTCTTTTTCCAAATTTCTTAGGTTTTACAACC------TTCCAATGAGAAGTTAGGTTTTAAGTTTTGTCTCATTGTAAGGAATGAATGGTGTTAGGAATTGGATGATGAAATTATAAAAATTAAAAATTTTTTTACAGATGTATATTATGTATATATGAAAATTCAGTCTTTGTGTAGTATATTTAATGTTATGTGTGACAAGCTGACACATTAGCAAATATTGTA--------CAAATTAGTTCTGAATATCTACAGTTTCTTTTATTATTATTACATGTGCTTTGAAGTGTTGTTCAAGTATCAGTATTATTTTTCCAATTTGTCATTTTTATATATACACAGTGTGTAAAGGAAAGTGTTCATCACTTTATTGCACAAGCTCAAACTTCGTTTT
Nbarri_eyed_ClayCave_G2082 TGAAAACCTTGACA--------------TCTCAAGGTTTTCACATTGTTTCAAGGTTGGATCGTCAAGGTTTTCATGTGTATATAAGCGTTCAATTGGTGTAAGAACTAACAAAGAATAATTGTATATGTAATTTAATTCTAAGGGTTTGTGCTGTCATGACAGATTATGAAAGATCTGGTGGTCAAAGATCTGTTATTACATTTTCTCACTTCTATTCTCACAGGGTCATTGATGAGATTGCCAGAACTCGCTCACTAATAATCACAATTTTCCTTTGTTCCAGTTGGTGAATCAGTTGAAACCGGGTGGCAAACTCATTGTTCCGGTTGGCAGAGAAGGTCACAATCAGATGCTCGAGCAGATTGAGAAGTTGCCCGATGGAACAGTGCGGAAAACCTCCCTCATGGGCGTTGTTTATGTCCCGTTGACGGACAAAGAAGCCCAGTGGCCTGGAAGGTTGTGCCCTTGTTCTATTTTAT-AATTTTTTCCCCTAATATCTTAGGTTTTAAGACCTTCTCTTTCCACTGAGAAGTTAGGTTTTAATCTTTGTCTCACTGTAAGGAATGAATGGTGTTAGGAATTGGATGATGAAATTATAAAAATTTTAAA----TTTACAGATATATATTATGTATATATGAAAATTTAGTCTTTGTGTAGTATATTTTATGTTATGTGTGACAAACTGACACATTAGCAAAAATTCTACATTTCTACAAATAAGTTCTGAATATCTACAG--TTTTTTATTATTATTATATGTGCTTTGAAGT-TTGTTCAAGTATCAGTATTACATTTCCAATTTGTCAGTTTTATATCCATGCAGAGTTTAAAGGAAAGTGTTCACCACTTTATTGCATAAGCTCAACATTCATTTT
Nbarrowsi_Gregorys_N270 TGGAGTCATAAACAAAGTCATATATTATTCCAATGATCTTTCACTCAAGTCGCACATGAGACGTCAAGGTGTTCATGTGTGTATAAATGTTAAATTTGTGTAAGAACTAACAAAGAATTATTGTATATGTAACTTAATTGTAATGGTTTGTGTTGTCACAACAGCTTATGAAAGATCCGGTGGTCAAAGATCTGTTATTACATTTCCTCCCTTCTATTGTCAC--------TGGTGAGATTGCCGGAACTCGCCTGCTAATAATCACAATCTTCATTCGTTCCAGTTGGTGAATCAGTTGAAACCGGGCGGCAAACTCATCGTTCCGGTTGGCAGAGAAGGTCACAATCAGATGCTTGAGCAGATCGAGAAGTTGCCCGATGGAACCGTGCGGAAGACCTCCCTCATGGGCGTTGTTTATGTCCCGTTGACAGACAAAGAAGCCCAGTGGCCTGGAAGGTTGTGTCCTTGTTCCATTTTATAAATTCTTTTTCCAAATATCTTAGGTTTTACAACCTTCTCTTTCCACTGAGAAGTTAGGTTTTAATTTTTGTCTCATTTTGATGAATGGATGGTTTTAGGAATTGGATGATGAAATTATAAAAATTAAAAATTTTTTTACTGATGTATATTATGTATATATGAAAATTCAGTCTTTGTGTAGTATATTTTATGTTATGTGTGACAAGCTGACACATTAGCAAATATTGTA--------CAAATTAGTTCTGAATATCTACAGTTTCTTTTATTATTATTACATGTGCTTTGAAGTGTTGTTCAAGTATCAGTATTATTTTTCCAATTTGTCATTTTTATATATATACAGAGTGTAAAGGAAAGTGTTCATCACTTTATTGCACAAGC--------------
Nbarrowsi_Tuckaleechee_N360 TAGAATAGTAAAAAAAATAATA----------------ATAGAATAGAATAATAATAAAAAAAATAGAAT-----TTCATATTTAAATTTTCAACT-------ATAATATTAAAATAGGTTTGTTTATGGAAAATCATTTTATTATTTGGTATCATGAATAAATATCGTGATATATATCGCGAT-ATATATCAAGTGATATATATCGAAACCCTGATTCTCGCAGGGTCACTGGTGAGATTGCCGGAACTCGCCTGCTAATAATCACAATCTTCATTCGTTCCAGTTGGTGAATCAGTTGAAACCGGGCGGAAAACTCATCGTTCCGGTTGGCAGAGAAGGTCATAATCAGATGCTTGAGCAGATTGAGAAGTTGCCCGATGGAACAGTGCGGAAGACCTCCCTCATGGGCGTTGTTTATGTCCCGTTGACAGACAAAGAAGCCCAGTGGCCTGGAAGGTTGTGTCCTTGTTCTATTTTATAAATCCCTTTTCCAAATATCTTAGGTTTTACAACCTTCTCTTTCCACTGAGAAGTTAGGTTTTAATTTTTGTCTCATTTTAATGAATGGATGGTTTTGGGAATTGGATGATGAAATTATAAAAATTAAAAATTTCTTTACAGATGTATATTATGTATATATGAAAATTCAGTCTTTGTGTAGTATATTTTATGTTACGAGTGACAAGCTGACACATTAGCAAATATTGTA--------CAAGTTAGTTCTGGATATCTACAGTTTCTTTTATTATTATTACATGTGCTTTGAAGTGTTGTTCAAGTATCAGTATTATTTTTCCAATTTGTCATTTATATATA-----------------------------------------------------------
Nbrimleyi_NewberryCr_N984 TGGAGTCATAAACAAA-TCATATATTATTCCAATGGTCATTCACTCAAGTAGTAACTGAGACGTCAAGGTTTTCATGTGTGCATAAATGTTCAATTGATGTAAGAGCTAACAAAGAATATTTGTATATGTAACTTAATTCTAATGGTTTGTGTTGTAATAACAGATTATGAAAGATCTGGTGGTCAGAGATCTATTGTTACA-TTTCTTGCTTCTATTCTCGCGGGGTCAATGATGAGATTGCCGAAACTCGCTTACTAATAATCACAATCTCTATTTGTTCCAGTTGGTGAATCAGTTGAAACCGGGCGGCAAACTCATTATTCCGGTTGGTAGGGAAGGTCACAATCAGATGCTTGAGCAGATTGAGAAGTTGCCCGATGGAACAGTGCGGAAGACCTCCCTCATGGGCGTTGTTTATGTCCCGTTGACAGACAAAGAAGCCCAGTGGCCTGGAAGGTTGTGCCCTTGTTCTATTTTATAAATTCTTTTTCCAAATATCTTAGGTTTTACGACCTTCTCTTTCCACTGAGAAGTTAGGTTTTAATTTTTGTCTCATTGTAATGAATGAATGGTGTTAGGAATTGGATGATGAAATTATTAAAATTAAAAAGTTTTTTATAGATATGTATTATGTATATATGAAAATTCAGTCTC--TGTAATATATTTTATGTTATGTGTGACAAGCTGACACATTAGCTAAAAATGTGGATTTCTACAAATTAGTTCTGAATATCTACAGAATTTTTT--TATTATTATATGTGCTTTGAAGT---GTTTAAGTATCTGTA---TTTTTTTTTTATTTCATTTTTATATCTATACAGAGTGTTAAGGAAAGAGTTCCCACTCTCCTTGAAAAGGCTTGAATTTCACTTT
Nbrimleyi_RumblingBald_N241 TGGAGTCATAAACAAAATCATATATTATTCCAATGGTCATTCGCTCAAGTAGTAACTGAGACGTCAAGGTTTTCAAGTGTGCATAAATGTTCAATTGATGTAAGAGCTAACAAAGAATATTTGTATATGTAACTTAATTCTAATGGTCTGTGCTGTAATAACATATTATGAAAGATCTGGTGGTCAGAGATCTATTGTTACA-TTTCTCGCTTCTATTCTCGCGGGGTCAATGACGAGATTGCCGAAACTCGCTTACTAATAATCACAATCTCTATTTGTTCCAGTTGGTGAATCAGTTGAAACCGGGCGGCAAACTCATTGTTCCGGTTGGTAGGGAAGGTCACAATCAGATGCTTGAGCAGATTGAGAAGTTGCCCGATGGAACAGTGCGGAAGACCTCCCTCATGGGCGTTGTTTATGTCCCGTTGACAGACAAAGAAGCCCAGTGGCCTGGAAGGTTGTGTCCTTGTTCTATTTTATAAATTCTTTTTCCAAATATCTTAGGTTTTACGACCTTCTCTTTCCACTGGGAAGTTAGGTTTTAATTTTTGTCTCATTGTAATGAATGAATGGTGTTAGGAATTGGATGATGAAATTATTAAAATTAAAAAGTTTTTTATAAATATATATTATGTATATATGAAAATTCAGTCTTTGTGTAATATATTTTATGTTATGTGTGACAAGCTGACACATTAGCAAAAAATGTGGATTTCTACAAATTAGTTCTGAATATCTACAGTTTTTTTT---ATTATTATATGTGCTTTGAAGTGTTGTTTAAGTTTCAGTA-----TTTTTTTTATTTCATATTTATATCTA---------------------------------------------------------
Ncarolinensis_Grandfather_N218 ---------------------------------------------------------------------------------------CGTTCAATTGGTGTAAGAACTAACAAAGAATAATTGTATATGTAATTTAATTCTAATGGTTTGTGTTGTGATAATATATTATGAAAGATCTGGTGGTAAAAGATCTGTTATTACATTTTCTCACTTCTATTCTCGCAGGGCCATTGACGAGATTGCCGGAACTCGCTTACTAATAATCGCAATCTCCTTTTGTTCCAGTTGGTGAATCAGTTGAAACCGTTCGGCAAACTCATTGTTCCGGTTGGCAGAGAGGGTCACAATCAGATGCTCGAGCAGATTGAGAAGTTGCCCGATGGAACAGTGCGGAAAACCTCCCTCATGGGCGTTGTTTATGTCCCGTTGACAGACAAAGAAGCCCAGTGGCCTGGAAGGTTGTGCCCTTGTTCTATTTTATAAATTTTTTCCCCAAATATCTTAGGTTTTATGACCTTCTCTTTCCACTGAGAAGTTAGGTTTTAATCTTTGTCTCATTGCAAGGAATGAATGGTGTTAGGAATTGGATGATGAAATTATAAAAATTAAAAA----TTTACAGATATATATTATGTATATATGAAAATTTAGTCTTTGTGTAGTATATTTTATGTTATGTGTGACAAACTGACACATTAGCAAAAATTCTACATTTCTACAAATAAGTTCTGAATATCGACAGTTTTTTTTATTATTATTATATGTGCTTTGAAGT-TTGTTCAAGTATCAGTATTACGTTTCCAATTTGTCAGTTTTAAATATTTATATTGGGTAAAGGAAAGTGTTCACCACTTTATTGCATAAGCTCAAAATTCATTTT
Ncarteri_English_N031 TGGTATCTTGCAGATGCTCA--TATTACAGTAAA-----------------------TAGCCGTT----------CGTGAGCTCG-----TTAAGTAGTGATTCGGATAATCTGGAA-------------AATTCAGATCCATTAATCTGCGCCACGGTGCCGGATTATCGAGGTTTTACTCCAC------------TTACATTTTCTCACTTCTATTCTCATAGGGTCATTGATGAGATTGCCAGAACTCGCTTACTAATAATCACAATTTCCATTTGTTCCAGTTGGTGAATCAGTTGAAACCGGGCGGAAAACTCATTGTTCCGGTTGGCAGAGAAGGTCACAATCAGATGCTTGAGCAGATTGAGAAGTTGCCCGATGGAACTGTGCGGAAGACCTCCCTCATGGGTGTTGTTTATGTCCCGTTGACAGACAAAGAAGCCCAGTGGCCTGGAAGGTTGTGTCCTTGTTCTGTTTTATAAATTCTTTCTCCAAATATCTTAGGTTTTACAACCTTCTCTTTCCACTGAGAAGTTAGGTTTTAATTTTTGTCTCATTTTAATAAATGAATAGTTTTAGGAATTGGATGATGAAATTATGAAAATAAAAAATTTTTTTACCGATGTATATTATGTACATATGAAAATTCAGTCTTTTTGTAGTATATTTTATGTTATGTGTGACAAGCTGACACATTAGCAAAAATTCTGCA----TTCAAATTAGTTCTGAATATCTACA---------ATTATTATTATATGTGCTTTGAACT---GTTCAAGTATCAGTATTTTCCCCCCAAATTGTCATTCATATATCTATATAGAGTGTAGAGGAAAGTGTTCACCACTTTATTGCATAACCTCAAAATTCATTTT
Ncarteri_PilotMtn_G2185 TGGTATCTTGCTGATGCTCA--TATTACAGTAAA-----------------------TAGCCGTC----------CGTGAGCTCG-----TTAAGTAGTGATTCGGATAATCCGGAA-------------AATTCAGATCCATTAATCTGCGCCACGATGCCGGATTATCGAGGTTTTACTCCAC------------TTACATTTTCTCACTTCTATTCTCACAGGGTCATTGATGAGATTGCCAGAACTCGCTTACTAATAATCACAATTTCCATTTGTTCCAGTTGGTGAATCAGTTGAAACCGGGCGGAAAACTCATCGTTCCGGTTGGCAGAGAAGGTCACAACCAGATGCTCGAGCAGATTGAGAAGTTGCCCGATGGAACTGTGCGGAAGACCTCCCTCATGGGCGTTGTTTATGTCCCGTTGACAGACAAAGAAGCCCAGTGGCCTGGAAGGTTGTGTCCTTGTTCTGTTTTATAAATTCTTTCTCCAAATATCTTAGGTTTTACAACCTTCTCTTTCCGCTAAGAAGTTAGGTTTTAATTTTTGTCTCATTTTAATGAATGAATAGTTTTAGGAATTGGATGTTGAAATTATGAAAATAAAAAATTTTTTTACAGATGTATATTATGTATATATGAAAATTCAGTCTTTTTGTAGTATATTTTATGTTATGTGTGACAAGCTGACACATTAGCAAAAATTCTGCA----TTCAAATTAGTTCTGAATATCTACA---------ATTATTATTACATGTGCTTTGAACT---GTTTAAGTATTAGTATTTTTTCCCCAAATTGTCATTCATATATCTATATAG------------AGTGTTCACCGCTTTATTGCATAACCTCAAAATTCATTTT
Ncarteri_Pitchfork_N363 ---------------------------------------------CAAGTAATAACTGAGACTTCAAGGTTTTCATGTGTGTACAAATGTTCAATTGATGTGAGAACTAACAAAGAATAATTGTATATGTAACTTAATTCTAACGATTTGTGTAGTCGTAACAGATTATGAAAGATCCGGTGGTCAAAGATCTGTTATTCCATTTTCTTACTTCTATTCTCACGGGGTTATTGATGAGATTGCCAGAACTCACTTACTAATAATCACAATTTTCATTTGTTCCAGTTGGTGAATCAGTTGAAACCGGGCGGAAAACTCATTGTTCCGGTTGGCAGGGAAGGTCACAATCAGATGCTTGAGCAGATTGAGAAGTTGCCTGATGGAACTGTGCGGAAGACCTCCCTCATGGGCGTTGTTTATGTCCCGTTGACAGACAAAGAAGCCCAGTGGCCTGGAAGGTTGTGTCCTTGTTCTGTTTTATAAATTCTTCCCCCAAATATCTTAGGTTTTACAATCTTCTCTTTCCACT---AAGTTAGGTTTTAATTTTTGTCTCATTTTAATGAATGAATAGTTTTAGGAATTGGATGATGAAATTATAAAAATTAAAAATTTTTTTACAGATGTATATTATGTACATATGAAAATTCAGTCTTTGTGCAGTATATTTTATGTAATGTGTGACAAGCTGGCACATTAGCAAAAATTCTACATTTCTACAAATTAGTTCTGAATATCTACAGTTT-----ATTATTATTACATGTGCTTTGAAGTATTTTTCAAGTATCAGTATTTTTGTTCCTATTTGTCATTCTTATATCTATGTAGAGTGTAAAGGAAAGTGTTCACTGCTTTATTG------CTCATAATT------
Ncarteri_div__RainbowCave_G2089 --GAATTATCGAAATTTTTATACACCTGCGAACTGTTAAGAGAATGAGGCAATGAGTGAAGGGTGTGTGTGTGTGTGTGTGTGCAAATTTTCAATTGATGTAAGAACTAACAAAAAT------------GAACTTAATTCTAACGGATTGTGTTGTCATAACATATTGTG---------------AAAGATCTATTATTACATTTTCTCACTTTTATTATCACACAATCATTGATGAGATTGTCTGAACTCGTTTACTAATAATCGCAATTCCCATTTGTTCCAGTTGGTGAATCAGTTGAAACCTGGCGGCAAACTCATTGTTCCGGTGGGCAGAGAAGGTCACAATCAGATGCTTGAGCAGATTGAGAAGTTGCCCGACGGAACGGTGCGGAAAACCTCTCTCATGGGCGTTGTTTATGTCCCGCTGACAGACAAAGAAGCCCAGTGGCCTGGAAGGTTGTGTCCTTGTTCTATTTTATAAATTCTTTTTCCGAATATCTTAGTATTTACTACCTCCTCTTTCCACAGTGAAGTTAGGTTTTAATTTTTGTCTCATTGTAATGAATGAATGGCATTAGGAATTGGATGACGGAATTATTAAAATTAAAA-TTTTTTTATAGATATATATTATGTATATATAACAATTCAGTCTTTGTGTAGTATATTTTATGTTATGTGTGGTGG--TGACACATTAGCAAAAATTCTACATTTATACGGATTAGTTCTGAATATCTGCA---------TTTATTATTACATGTGCTTTGAAGTGTTGTTCAAGTATCAGTATTATTTTTTCAATTTGCGATTTTTATATCTATGCAGAGTGTAAAGGAAAGTGTTCTCCACTTTATTGCATGAGCTCATAATT------
Ncherokee_BallhootScar_N193 TGGAGTCCTAAACAAAGTCATATACTATTCCAATGGTCATTCACTCAAGTAGTAACTGAGACGTCAAGGTTTTCAT---------GATGTTCAATTGATGTAAGAACTGACAAAGAATAATTGTATATGTAACTTAATTCTAATGGTTTGCGTTGTCATAACAGATTATGAAAGATCCGGTGGTCAAAGATCTGTTATTACATTTTCTCACTTCTATTCTCACGGGGTCATTGATGAGATTGCCTGAACTCGCTTACTAATAATCACAATCTCCCTTTGTTCCAGTTGGTGAATCAGTTGAAGCCGGGCGGCAAACTCATTGTTCCGGTTGGCAGAGAAGGTCACAATCAGATGCTTGAGCAGATTGAGAAGTTGCCCGATGGAACAGTGCGGAAAACCTCCCTCATGGGCGTTGTTTATGTCCCGTTGACAGACAAAGAAGCCCAGTGGCCTGGAAGGTTGTGCCCTTGTTCTATTTTATAATTTTTTTCCCCAAATATCTTGGGTTTTATGACCTTCTCTTTCCACTGAGAAGTTAGGTTTTAATCTTTGTCTCATTGTAAGGAATGAATGGTGTTAGGAATTGGATGATGAAATTATAAAAATTAAAAATTTTTTTACAGATATATATTATGTATATATAAAAATTTAGTCTTTGTGTAGTATATTTTATGTTATGTTTGACAAACTGACACATTAGCGAAAATTCTACATTTCTACAAATAAGTTCTGAATATCTACAGTTTT---------------------------------------------------------------------------------------------------------------------------------------
Ncherokee_BalsamMtn_N891 TGGAGTCATAAACAAAGTCATATATTATTCCAATGGTCATTCACTCAAGTAGTAACTGAGACGTCAAGGTTTTCAT---------GATGTTCAATTGATGTAAGAACTGACAAAGAATAATTGTATATGTAACTTAATTCTAATGGTTTGTGTTGTCATAACAGATTATGAAAGATCCAGTGGTCAAAGATCTGTTATTACATTTTCTCACTTCTATTCTCACAGGGTCATTGATGAGATTGGCAGAACTCACTTACTAATAATCACAATCTCCCTTTTTTCCAGTTGGTGAATCAGTTGAAACCGGGCGGCAAACTCATTGTTCCGGTTGGCAGAGAAGGTCACAATCAGATGCTTGAGCAGATCGAGAAGTTGCCCGATGGAACAGTGCGGAAAACCTCCCTCATGGGCGTTGTTTATGTCCCGTTGACAGACAAAGAAGCCCAGTGGCCTGGAAGGTTGTGCCCTTGTTCTATTTTAT-AATTATTTTTCCAAATATCTTAGGTTTTATGACCTTCTCTTTCCACTGAGAAGTTAGGTTTTAATCTTTGTCTCATTGTAAGGAGTGAATGGTGTTAGGAATTGGATGATGAAATTATAAAAATTAAAAATTTTTTTACAGATATATATTATGTATATATGAAAATTTAGTCTTTGTGTAGTATATTTCATGTTATGTGTGACAAACTGACACGTTAGCAAAAATTCTACATTTCTACAAATAAGTTCTGAATATCTACAGTTTTTTTTATTATTATTATATGTGCTTTGAAGTGTTGTTCAAGTATCAGTATTATGTTTCCAATTTGTCAGTTTTATATCTATGCAGTGTGTAAAGGAAAGTGTTCACCACTTTATTGCATAAGCTCAAAA--------
Ncherokee_SIndianCrk_N681 ------------------------------------------------------------------------------------------------------------------------------------------------------------------------------------------------------------------------------------CATTGATGAGATTACCGGAACTCACCTACTAATAATCACAATCTCCCTTTGTTCCAGTTGGTGAATCAGTTGAAACCGGGCGGCAAACTCATTGTTCCGGTTGGCAGAGAAGGCCACAATCAGATGCTTGAGCAGATTGAGAAGTTGCCCGATGGAACAGTGCGGAAGACCTCCCTCATGGGCGTTGTTTATGTCCCGTTGACAGACAAAGAAGCCCAGTGGCCTGGAAGGTTGTGCCCTTGTTCTATTTTATAAATTTTTTTCCCAAATATCTCAGGTTTTATGACCTTCTCTTTCCACTGAGAAGTTAGGTTTTAATCTTTGTCTCATTGTAAGGAATGAATGGTGTTAGGAATTGGATGATGAAATTATAAAAATTAAAAATTTTTTTACAGGTATATATTATGTATATATGAAAATTTAGTCTTTGTGTAGTATATTTTATGTTATGTGTGACAA---------------------------------------------------------------------------------------------------------------------------------------------------------------------------------------------------
Ncooperi_CheoahDam_N1122 TGGTATCTTGCAGACGCTCA--TATTACAGTAAA-----------------------TAACCGTC----------TGTGAGCTCG-----TTAAGTAGCAATTCGGACAATCCAAAA-----------------------CAATAATCCGCACTGCTATGCCAGATTATCGAGGTTTTACTG-------------TGTTACATTTTCTCACTTCTATTCTCACAGGGTCAATGATGAGATTGCCAGAACTCGCTTACTAATAATCACTATCTCCCTTTGTTCCAGTTGGTGAATCAGTTGAAACCAGGCGGCAAACTCATTGTTCCGGTTGGCAGAGAAGGTCACAATCAGATGCTTGAGCAGATTGAGAAGTTGCCCGATGGAACAGTGCGGAAAACCTCCCTCATGGGCGTTGTTTATGTCCCGTTGACAGACAAAGAAGCCCAGTGGCCTGGAAGGTTGTGTCCTTGTTCTATTTTATAAATTCTTTTTCAAAATATCTTAGGTTTTACGACCTTCTCTTTCCACTGAGAAGTTAGGTTTTAATTTTTATCTCATTGGAATGAGTGAATGGTGTTAGGAATTGGGTGATGGAATTATTAAAATTAAAA-TTTTTTTATAGATGTATATTATGTATATATGAAAATTCAGTGTTTGGGTAGTATATTTTATGTTATGTGTGATGTGTTGACACATCAAAAAAAAATGTGG--------------------------------------------------------------------------------------------------------------------------------------------------------------------------
Ncooperi_RockCrRoad_N1160 TGGTATCTTGCAGACGCTCA--TATTACAGTAAA-----------------------TAGCCGTC----------CGTGAGCTCG-----TTAAGTAGTGATTCGGATAATCCGGAA-----------------------CGATAAACCGCGCCGCGGTGCCGGATTATCGAGGTTTCACTG-------------TGTTACATTTTCTCGCCTCTATTCTCACAGGGTCATTGATGAGATTTCTAGAACTCGCTTACTAATAATAACAATCTCCCTTTGTTCTAGTTGGTGAATCAGTTGAAACCGGGCGGCAAACTCATTGTTCCGGTTGGCAGAGAAGGTCACAATCAGATGCTTGAGCAGATTGAGAAGTTGCCTGATGGAACAGTGCGGAAAACCTCCCTCATGGGCGTTGTTTATGTCCCGTTGACAGACAAAGAAGCCCAGTGGCCTGGAAGGTTGTGTCCTTGTTCTATTTTATAAATTCTTTTTCCAAATATCTTAGGTTTTATGACGACCTCTTTCCACCGAGAAGATAGGTTTTAATTTTTATCTCATTTTAACGAATGAATGGTGTTAGGAATTGGGTGATGAAATTATTAAAATTAAAA-TTTTTTTATAG---------ATGTATATATGAAAATTCAGTCTTTGTGTAGTATATTTTATGTTATGTGTGACAAATTGACACATTATTAAAAAAAGTGGATTTCTACAAATTAGTTCTGAATATCTATG---------TTTATTATTATATGTGCTTTGAAGTGTTGTTTAAGTATCAGTA-TTTTTTTTTAATTCGTCATTTTTATATCTATACAGAGTGTGAAGGAAAGGGTTCCCACTCACCCTGAAAAGGCTTAAATTTCACTTT
Ncoylei_Apalachia_N1195 TGGAATCATAAACAAAGTCATATATTATTCCAATGATCATTTACTCAAGTAGTAACTGAGATGTCAAGTTTTTCATGTGTGCATAAATGTTCAATTGATGTAAGAACTAACAAAGAATAATTGCATACGTAACTTAATTCTAATGGTTTGTGTTGTCATAACAGATCATGAAAGATCCGGTAGTCAAAGATCTGTCATTACATTTTCTCCCTTCTATTCTCACAGGGTCATTGATGAGATTGTCGGAACTCATTTACTAA-------AATCTTCATTTGTTCCAGTTGGTGAATCAGTTGAAACCGGGCGGCAAACTCATTGTTCCGGTTGGCAGGGAAGGTCACAATCAGATGCTCGAGCAGATTGAGAAGTTGCCAGATGGAACAGTGCGGAAGACCTCCCTCATGGGTGTTGTTTATGTCCCGTTGACAGACAAAGAAGCCCAGTGGCCTGGAAGGTTGTGCCCTTGTTCTGTTTTATAATTTCTTTTTCCAAATAGCTTAGGTTTTGCAACCTTCTCTTTCCACTGAGAAGTTAGGTTTTAATTTTTATCTTATTGTAAGGAATGACTGGTGTTACGAATGGGATGATGAAATTATAAAAATTAAAAATTTTTATATAGATATATATTATGTATATATGAAAATTCAGTCTTTGTGCAGCATATTCTCTGTAATGTGTGACAGGCTGAGACATTAGCAAAAATTCTACATTTCTACAAATTAGTTCTAAATATCTACGGTTT-----ATTATTATTACATGTGCTTCGAAGTGTTGTTCAAGTATCCGTATTATTTTTCCAATTTGTCATTTTTATATCTGTACAGAGTGTAAAGGAAAGTGTTTACCGCTTTATTGCATAAGCTCAAAATTCATTTT
Ncoylei_DinkinCove_N1118 ----------------------------------------------------------------------------------------------------------------------------------------------------------------------------------------------------------------------------------------------------------------------------------ATTTGTTCCAGTTGGTGAATCAGTTGAAACCGGGCGGCAAACTCATTGTTCCGGTTGGCAGGGAAGGTCACAATCAGATGCTCGAGCAGATTGAGAAGTTGCCCGATGGAACTGTGCGGAAGACCTCCCTCATGGGCGTTGTTTATGTCCCGTTGACAGACAAAGAAGCCCAGTGGCCTGGAAGGTTGTGCCCTTGTTCTGTTTTATAAATTCTTTTCCCAAATATCTTAGGTTTTGCAACCTTCTCTTTCCACTGAGAAGTTAGGTTTTAATTTTTATCTTATTGTAAGGAATGATTGGTGTTACGAATGGGATGATGAAATTATAAAAATTAAAAATTTTTATATAGATATATATTATGTATATATGAAAATTCAGTCTTTGTGCAGCATATTCTCTGTAATGTGTGACAAGCTGACACATTAGCAAAAATTCTACATTTCTACAAATTAGTTCTAAATATCTGCGGTTT-----ATTATTATTACATGTGCTTCGAAGTGTTGTTCAAGTATCAGTATTATTTTTCCAATTTCTCATTTTTATATC-----------------------------------------------------------
Ncoylei_TiptonCreek_N837 -------ATAAACAAAGTCATATATTATTCCAATGGTCATTCACTCAAGTAGTAACTGAGA--CCATATCTTTCATACGTATGCAATTATTCAATTGAAAATAGAACTAACAAAGATTAATTGCATATGTAACTTAATTCTAACGGTTTGTGTTGTCGTAACAGATCATGAAAGATCCGGTAGTCAAAGATCTGTCGTTACATTTTCTCCCTCCTATTCTCACAGGGTCATTGATGAGATTGTCGGAACGC-TTTACTAATAACCACAATCTTCATTTGTTCCAGTTGGTGAATCAGTTGAAACCGGGCGGCAAACTCATTGTTCCGGTTGGCAGGGAAGGTCACAATCAGATGCTCGAGCAGATTGAGAAGTTGCCCGATGGAACAGTGCGGAAGACCTCCCTCATGGGTGTTGTTTATGTCCCGTTGACAGACAAAGAAGCCCAGTGGCCTGGAAGGTTGTGTCCTTGTTCTGTTTTATAAATTCTTTTTCCAAATATCTTAGGTTTTACAACCTTCTCTTTCCACTGAGAAGTTAGGTTTTAATTTTTATCTTATTGTAAGGAATGATTGGTGTTACGAATGGGATGATGAAATTATAAAAATTAAAAATTTTTATATAGATATATATTATGTATATATGAAAATTCAGTCTTTGTGCAGCATATTCTCTGTAATGTGTGACAAGCTGACACATTAGCAAAAATTCTACATTTCTACAAATTAGTTCTAAATATCTACGGTTT-----ATTATTATTACATGTGCTTCGAAGTGTTGTTCAAGCATCAGTATTATTTTTCCAATTTGTCATTTTTATATCTATACAGAGTGTAAAGGAAAGTGTTTACCGCTTTATTGCATAAGCTCAAAATTCATTTT
Ncressleri_AndersonSpringCave_G2075 TGGAGTC--AAACAAAGTCATATATTATTCTAATGGTCATTCACTCAAGTAGTAACTGAGACATCAAAGTTTTCATGTGTGTATAAATGTTCAATTGATGCAAGAACTAATAAAGAATAATTGTATATGTAACTCAATTCTAATGGTTTGTGATGTCATAACGGATTATGAAAGATCTAGTGGTCAAAGATCTATTATTACATTTTCTTACTTCTATTCTCGCAGGGTCATTGATGATATTATTGGAACTCGCTTACTAATAATCACAATCTCCATTTGTTCCAGTTGGTGAATCAGTTGAAACCTGGTGGCAAACTCATTGTTCCCGTTGGCAGGGAAGGTCACAATCAGATGCTTGAGCAGATTGAGAAGTTGCCCGATGGGACAGTGCGGAAAACCTCCCTCATGGGCGTTGTTTATGTCCCGTTGACAGACAAAGAAGCCCAGTGGCCTGGAAGGTTGTGTCCTTGTTCTATTTTATAAATTCTTTTTTAAAATATCTTAGGTTTTACGACCTCCTCTTTCCACGGAGAAGTTAGGTTTTAATTTTTGTTTCATTGTAATGAATGAATGACTTTAGGAATTGGATGACGGAATTATTAAAATTAAAAATTTTTTTATTAATATATATCATGTATATATGAAAATTCAGTCTTTGTGTAATATATTTTATGTTATGTGTGACAAGCTGACACATTAGCAAAAGTTCTACATTTCTACAAATTAGTTCAGAATATCTACAGTTTTATTAATTATTATTACATGTGCTTTGAAGTGTTGTTCAAGTATCAGTATTATTTTTCCAATTTCTCATTTTTATATCTATACAGAGTGTAAAGGAAAGTGTTCACCACTTTATTGCATAAGC--------------
Ncressleri_PigeonCave_G2077 TGGAGTC--AAACAAAGTCATATATTATTCTAATGGTCATTCACTCAAGTAGTAACTGAGACATCAAAGTTTTCATGTGTGTATAAATGTTCAATTGATGCAAGAACTAATAAAGAATAATTGTATATGTAACTCAATTCTAATGGTTTGTGATGTCATAACGGATTATGAAAGATCTAGTGGTCAAAGATCTATTATTACATTTTCTTACTTCTATTCTCGCAGGGTCATTGATGATATTATTGGAACTCGCTTACTAATAATCACAATCTCCATTTGTTCCAGTTGGTGAATCAGTTGAAACCTGGTGGCAAACTCATTGTTCCCGTTGGCAGGGAAGGTCACAATCAGATGCTTGAGCAGATTGAGAAGTTGCCCGATGGGACAGTGCGGAAAACCTCCCTCATGGGCGTTGTTTATGTCCCGTTGACAGACAAAGAAGCCCAGTGGCCTGGAAGGTTGTGTCCTTGTTCTATTTTATAAATTCTTTTTTAAAATATCTTAGGTTTTACGACCTCCTCTTTCCACGGAGAAGTTAGGTTTTAATTTTTGTTTCATTGTAATGAATGAATGACTTTAGGAATTGGATGACGGAATTATTAAAATTAAAAATTTTTTTATTAATATATATCATGTATATATGAAAATTCAGTCTTTGTGTAATATATTTTATGTTATGTGTGACAAGCTGACACATTAGCAAAAGTTCTACATTTCTACAAATTAGTTCAGAATATCTACAGTTTTATTAATTATTATTACATGTGCTTTGAAGTGTTGTTCAAGTATCAGTATTATTTTTCCAATTTCTCATTTTTATATCTATACAGAGTGTAAAGGAAAGTGTTCACCACTTTATTGCATAAGCTCATAATGCATTTT
Ncrosbyi_ShufordCrk_N1148 TGGAGTCATAAACAAAGTCATATATTATTCCAATGGTCATTCACTCAAGTAGTAACTGAGACGTCAAGGTTTTCATGTGTGCATAAATGTTCAATTGATGTAAGAGCTAACAAAGAATATTTGTATATGTAACTTAATTCTAATGGTCTGTGTTGTAATAACAGATTATGAGAGGTCTGGTGGTCAGAGATCTATTGTTACA-TTTCTCGCTTCTATTCTCGCGGGGTCAATGATGAGATTGCCGAAACTCTCTTACTAATAATCACAATCTCCATTTGTTCCAGTTGGTGAATCAGTTGAAACCGGGCGGCAAACTCATTGTTCCAGTTGGTAGGGAAGGTCACAATCAGATGCTTGAGCAGATTGAGAAGTTGCCCGATGGAACAGTGCGGAAGACCTCCCTCATGGGCGTTGTTTATGTCCCTTTGACTGACAAAGAAGCCCAGTGGCCTGGAAGGTTGTGTCCTTGTTCTATTTTATAAATTCTTTTTCCAAATATCTTAGGTTTTACGATCTTCTCTTTCCACTGAGAAGTTAGGTTTTAATTTTTGTCTCATTGTAATGAATGAATGGTGTTAGGAATTGGATGATGAAATTATTAAAATTAAGAATTTTTTTATAAATATATATTGTGTATATATGAAAATTCCGTCTTTGTGTAATATATTTTATGTTATGTGTGACAAGCTGACACATTAGCAAAAAATGTGGATTTCTACGAATTAGTTCTGAATATCTA--GTTTTTTTT--TATTGTTATATGTGCTTTGAAGTGTTGTTTAAGTATCAGTA----TTTTTTTTTATTTCATTTTTATATCTGTACAGAGTGTGAAGGAAAGAGTTCCCACTCTCCTTGAAAAGGCTTGAATTTCACTCT
Ndellingeri_BullpenBridge_N109 TGGAATCATAAACAAAATCATATATTATTCCAATGGTCATTCACTCAAGTAGTAACTGAGATGTCAAGGTTTTCATATGTGTATAAATGTTCAATTGATGTAAGAAATAACAAAGAATAATTGTATCTGTAACTTAATTCTAATGGTTTGTGTAGTCATAACAGATTATGAAAGATCCGGTGGTCAAAGATCTGTTATTCCATTTTCTCACTTCTATTCTCACAGGGTTATTGATGAGATTGCCAGAACTCGCTTACTAATAATCGCATTTTTCATTTGTTCCAGTTGGTGAATCAGTTGAAACCGGGCGGAAAACTCATTGTTCCGGTTGGCAGAGAAGGTCACAATCAGATGCTTGAGCAGATTGAGAAGTTGCCCGATGGAACAGTGCGGAAAACTTCCCTCATGGGCGTTGTTTATGTCCCGTTGACAGACAAAGAAGCCCAGTGGCCTGGAAGGTTGTGTCCTTGTTCTATTTTATAAATTCTTTTTCCAAATATCTTAGGCTTTACAACCTTCTCTTTCTACTGAGAAGTTAGGTTTTAATTTTTGTCTCATTTTAATGAATGAATGATTTTAGGAATTGGATGATGAAATTATAAAATTTAAAAGTTTTTTTACATATGTATATTATGTATATATGAAAATTCAGTCTTTGTGTAGTATATTGTATGTTATGTGTGACAAGCTGACACATTAGCAAATATTGTA--------CAAATTAATTCTGAATATCTACAGTTTCTTTTATTATTATTACATGTGCTTTGAAGTGTTGTTCAAGTATCAGTATTATTTTTCCAATTTGTCATTTTTATATATACATAGAGTGTAAAGGAAAGTGTTCATCACTTTATTGCACAAGCTCAAACTTTGTTTT
Ndellingeri_WhitewFalls_N887 TGGAATCATAAACAAAGTCATATATTATTCCAATGGTCATTCACTCAAGTAGTAACTGAGACGTCAAAGTTTTCATGTGTATATAAATGTTCAATTGATGTAAGAACTAACAAAGAATAATTGTATATGTAACTTAATTCTAATGGTTTGTGTAGTCGTAACAGATTATGAAAGATCCGGTGGTCAAAGATCTGTTATTCCATTTTCTCACTTCTATTCTCACAGGGTTATTGATGAGATTGCCAGAACTCGCTTACTAATAATCACAATTTTCATTTGTTCCAGTTGGTGAATCAGTTGAAACCGGGCGGAAAACTCATTGTTCCGGTTGGCAGAGAAGGTCACAATCAGATGCTTGAGCAGATTGAGAAGTTGCCCGATGGAACAGTGCGGAAAACTTCCCTCATGGGCGTTGTTTATGTCCCGTTGACAGACAAAGAAGCCCAGTGGCCTGGAAGGTTGTGTCCTTGTTCTATTTTATAAATTCTTTTTCCAAATATCTTAGGCTTTACAACCTTCTCTTTCCACTGAGAAGTTAGGTTTTAATTTTTGTCTCATTTTAATGAATGAATGGTTTTAGGAATTGGATGATGAAATTATAAAATTTAAAAGTTTTT---CAGATGTATATTATGTATATATGAAAATTCAGTCTTTGTGTAGTATATTGTATGTTATGTGTGACAAGCTGACACATTAGCAAATATTGTA--------CAAATTAATTCTGAATATCTACAGTTTCTTTTATTATTATTACATGTGCTTTGAAGTGTTGTTCAAGTATCAGTATTATTTTTCCAATTTGTCATTTTTATATATACATAGAGTGTAAAGGAAAGTGTTCATCACTTTATTGCACAAGCTCAAACTTCATTTT
Ndilutus_GrassyCreek_N670 -----------------------------------------------------------------------------------------------------------------------------------------------------------------------------------------------------------------------------------------------------------------------------------------------------------------------------------------------------------------GCTTGAGCAGATTGAGAAGTTGCCCGATGGAACAGTGCGGAAAACCTCCCTCATGGGCGTTGTTTATGTCCCGTTGACAGACAAAGAAGCCCAGTGGCCTGGAAGGTTGTGCCCTTGTTCTATTTTATAAATTCTTTTTCCAAATATCTTAGGTTTTACAACCTTCTCTTTCCACTGAGAAGTTAGATTTTAATTTTCGTCTCATTGTAAGGACTGAAT----------------------------------------------------------------------------------------------------------------------------------------------------------------------------------------------------------------------------------------------------------------------------------------------------------------------
Ndilutus_StarveRockCave_G3174 ----------------------------TCCAATGGTCATTCACTCAAGTAGTGACTGAGACGTCAAGGTTTTCATGTGTATATAGGCGTTCAATTGGTGTTAGAACTAACGAAGAATAATTGTATACGTAATTTAATTCTAATGGTTTGTGTTGTCATAACCGATCATGAAAGATCCGGTGGTCAAAGATCTGTTATTACATTTTCTCACTTCTATTCTCACAGGGTCGTTGATGAGATTGCCGGAACTCGCTTACTAATAATCACAATCTCCCTTTGTTCCAGTTGGTGAATCAGTTGAAACCAGGCGGCAAACTCATTGTTCCGGTTGGCAGAGAAGGTCACAATCAGATGCTTGAGCAGATTGAGAAGTTGCCCGATGGAACAGTGCGGAAAACCTCCCTCATGGGCGTTGTTTATGTCCCGTTGACAGACAAAGAAGCCCAGTGGCCTGGAAGGTTGTGCCCTTGTTCTATTTTATAAATTCTTTTTCCAAATATCTTAGGTTTTACAACCTTCTCTTTCCACTGAGAAGTTAGATTTTAATTTTCGTCTCATTGTAAGGACTGAATGGTGTTAGGAATTGGATGATGAAATTATAAAAATTATAAA-TTTTTTACAGATATATATTATGCATATATCAAAATTTAGTCTTTGTGTAGTATATTTTATGTTACGTGTGACAAACTGACACATTAGCAAAAATTCTACATTTCTACAAATAAGTTCTGAATATCTACAGTTTTTTTTATTATTATTATATG---------------------------------------------------------------------------------------------------------------------
Nfridelli_LittlePigeon_N262 ------------------------------------------------GTAGTAACTGAGATGTCAAGGTATTCATGTGTGTATAAATGTTCAATTGATGTAAGAACTAACAAAGAATAATTGTATATGTAACTTAATTCTAATGGTTTGTGTAGTCATAACAGATTATGAAAGATCTGGTGGTCAAAGATCTGTTATTCCATTTTCTCACTTCTATTCTCACAGGGTTATTGATGAGATTGCCAGAACTCGCTTATTAATAATCACAATTTTCATTTGTTCCAGTTGGTGAATCAGTTGAAACCGGGCGGAAAACTCATTGTTCCGGTTGGCAGAGAAGGTCACAATCAGATGCTTGAGCAGATTGAGAAGTTACCTGATGGAACAGTGCGGAAAACCTCCCTCATGGGCGTTGTTTATGTCCCGTTGACAGACAAAGAAGCCCAGTGGCCTGGAAGGTTGTGTCCTTGTTCTATTTTATAAATTCTTTTTCCAAATATCTTAGGTTTTACAACCTTCTCTTTCCACTGAGAAGTTAGATTTTAATTTTTGTCTCATTTTAATGAATGAATGATTTTAGGAATTGGATGATGAAATTATAAAATTTAAAAATTTTTTTACAGATGTATATTATGTATATATGAAAATTTAGTCTTTGTGTAGTATATTTTATGTTATGTGTGACAAGCTGACACATTAGCAAATATTGTA--------CAAATTATTTCTGAATATCTACAGTTTCTTTTATTATTATTACATGTGCTTTGAAGTGTTGTTCAAGTATCAGTATTATTTTTCCAATTTGTCATTTTTATATATACACAGAGTGTAAAGGAAAGTGTTCATCACTTTATTGCACACGCTCAAACTTCGTTTT
Nfurtivus_HugdenBranch_G3175 --------------AAGTCATATATTATTCCAATGGTCATTCACTCAAGTAGTAACTGAGACGTCAAGGTTTTCAGGTGTGTATAAATATTCAATTGATGCAAGAACTAACAAAGAATAATTGTATATGTAACTTAATTCTAATGGTTTGTGTAGTCATAACAGATTATGAAAGATCCGCTGGTCAAAGATATGTTATTCCATTTTCTCACTTCTATTCTCACAGGGTTATTGATGAGATTGCCAGAACTCACTTACTAATAATCACAATTTTAATTTGTTCCAGTTGGTGAATCAGTTGAAACCGGGCGGAAAACTCATTGTTCCGGTTGGCAGAGAAGGTCACAATCAGATGCTTGAGCAGATTGAGAAGTTGCCCGATGGAACAGTGCGGAAAACCTCCCTCATGGGCGTTGTTTATGTCCCGTTGACAGACAAAGAAGCCCAGTGGCCTGGAAGGTTGTGCCCTTGTTCTATTTTATAAATT-TTTTTCCAAATATCTTAGTTTTTATGACCTTTTTTTCCCACTGAGAAGTTAGGTTTTAATTTTTATCTCATTGTAATGAATGAATGGTGTTAGGAATTGGGTGATGAAATTATTAAAATTAAAAATTTTTTTATAG---------ATGTATACATGAAAATTCAGTCTTTGTGTAGTATATTTTATGTTATGTGTGACAAGTTGACACATTATCAAAAAATGTGGATTTCTACAAATTAGTTCTGAATATCTACG---------ATTATTATTATATGTGCTTTGAAGTGTTGTTTAAGTATCAGTA---TTCTTTTAAAATATGACATTTATATCTGTACAGAGTGTAAAGGAAAGGGTTCCCACTCACCTTGAAAAGGCTTAAATTTCACTTT
Nfurtivus_RaccoonMtn_N1026 TGGAATCGTAAACAAAGTCATATATTATTCCAATGGTCATTCACTCAAGTAGTAACTGAGACGTCAAGGTTTTCAGGTGTGTATAAATATTCAATTGATGCAAGAACTAACAAAGAATAATTGTATATGTAACTTAATTCTAATGGTTTGTGTAGTCATAACAGATTATGAAAGATCCGCCGGTCAAAGATATGTTATTCCATTTTCTCACTTCTATTCTCACAGGGTTATTGATGAGATTGCCAGAACTCACTTACTAATAATCACAATTTTAATTTGTTCCAGTTGGTGAATCAGTTGAAACCGGGCGGAAAACTCATTGTTCCGGTTGGCAGAGAAGGTCACAATCAGATGCTTGAGCAGATTGAGAAGTTGCCCGATGGAACAGTGCGGAAAACCTCCCTCATGGGCGTTGTTTATGTCCCGTTGACAGACAAAGAAGCCCAGTGGCCTGGAAGGTTGTGCCCTTGTTCTATTTTATAATTT-TTTTTCCAAATATCTTAGTTTTTATGACCTTTTTTTTCCACTGAGAAGTTAGGTTTTAATTTTTATCTCATTGTAATGAATGAATGGTGTTAGGAATTGGGTGATGAAATTATTAAAATTAAAAATTTTTTTATAG---------ATGTATACATGAAAATTCAGTCTTTGTGTAGTATATTTTATGTTATGTCTGACAAGTTGACACATTATCAAAAAATGTGGATTTCTACAAATTAGTTCTGAATATCTACG---------ATTATTATTATATGTGCTTTGAAGTGTTGTTTAAGTATCAGTA---TTCTTTTAAAATATGACATTTATATCTGTACAGAGTGTAAAGGAAAGGGTTCCCACTCACCTTGAAAAGGCTTAAATTTCACTTT
Ngeorgia_Sittons_N073 TGGAATCATAAACAAAGTCATATATTATTCCAATGGTCATTCACTCAAGTAGTAACTGAGACATCAAGGTTTTCATGTGTGTTTAAATGTTCAATTGATGTAAGAACTAACAAAAAATAATTGTATATGTAACTTAATTTTAATGGTTTGTGTAGTCATAACAGATTATGAAAGATCCGGTGGTCAAAGATCTGTTATTCCATTTTCTTACTTCTATTCTCATTGGGTTATTGATGAGATTGCCAGAACTCGCTTACTAATAATCACAATTTTCATTTGTTCCAGTTGGTGAATCAGTTGAAACCAGGCGGAAAACTCATTGTTCCGGTTGGCAGAGAAGGTCACAATCAGATGCTTGAGCAGATTGAGAAGTTGCCCGATGGAACAGTGCGGAAAACCTCTCTCATGGGCGTTGTTTATGTCCCGTTGACAGACAAAGAAGCCCAGTGGCCTGGAAGGTTGTGTCCTTGTTCTGTTTTATAAATTCTTTCCCCAAATATCTTAGGTTTTCCAACCTTCTCTTTCCACTGAGAAGTTAGGTTTTAATTTTTGTCTCATTTTAATGAATGAGTGGTTTTAGGAATTGGATGATGAAATTATAAAAATTAAAAATTTTTTTACAGATGTATATTATGTATATATGAAAATTGAGTGTTTGTGTAGTATATTTTATGTTATGTGTGACAAGCTGACACATTAGCAAAAATTCTACATTTCTACAAATTAGTTCTGAGTATCTACAGTTT-----ATTATTATTACATGTGCTTTGAAGTGTTGTTCAAGTATCAGTATTTTTTTTCCAATTTGTCATTCTTATATCTATATAGAGTGTAAAGGAAAGTGTTTACCGCTTTATTGCATAACCTCAAAATTCATTTT
Ngertschi_CedarCreek_N351 TGGAGTCATAAACAAAGTCGTATATTATTCCAATGGTCATTCACTCAAGTAGTAACTGAGACGTCAAGGTTTTCATGTGTGCATAAATGTTCAATTGATGTAAGAGCTAACAAAGAATATTTGTATATGTAACTTAATTCTAATGGTTTGTGTTATAATAACAGATTATGAAAGATCTGGTGGTCAAAGATC---TATTACA-TTTCTCACTTCTATTCTCACAGGTTCAATGATGAGATTACCTAAACCCGCTTACTAATAATCACAATCTCCATTTGTTCCAGTTGGTGAATCAGTTGAAACCGGGCGGCAAACTCATTGTTCCGGTTGGTAGGGAAGGTCACAATCAGATGCTTGAGCAGATCGAGAAGTTGCCCGATGGAACAGTGCGGAAGACCTCCCTCATGGGCGTTGTTTATGTCCCGTTGACAGACAAAGAAGCCCAGTGGCCTGGAAGGTTGTGTCCTTGTTCTATTTTATAAATTCTTTTTCCAAATATCTTAGGTTTTACGACCTTCTCTTTCCACTGAGAAGTTAGGTTTTAATTTTTGTCTCATTGTAATGAATGAATGGTGTTAGGAATTGGATGATGAAATTATTAAAATTAAAAATTTTTTTATAAATATATATTATGAATATATTAAAATTCAGTCTTTGTGTAATATATTTTATGTTATGTGTGACAAGCTGACACATTAGCAAAAAATGTGGATTTCTACAAATTAGTTCTGAATATCTACAGGTTTTTTT--TATTATTATATGTGCTTTGAAGTGTTGTTTAAGTATCAGTA----TTTTTTTTTATTTCATTTTTATAT------------------------------------------------------------
Ngertschi_FrenchBroad_N968 TGGAGTCATAAACAAAGTCGTATATTATTCCAATGGTCATTCACTCAAGTAGTAACTGAGACGTCAAGGTTTTCATGTGTGCATAAATGTTCAATTGATGTAAGAGCTAACAAAGAATATTTGTATATGTAACTTAATTCTAATGGTTTGTGTTATAATAACAGATTATGAAAGATCTGGTGGTCAAAGATC---TATTACA-TTTCTCACTTCTATTCTCACAGGTTCAATGATGAGATTACCTAAACCCGCTTACTAATAATCACAATCTCCATTTGTTCCAGTTGGTGAATCAGTTGAAACCGGGCGGCAAACTCATTGTTCCGGTTGGTAGGGAAGGTCACAATCAGATGCTTGAGCAGATCGAGAAGTTGCCCGATGGAACAGTGCGGAAGACCTCCCTCATGGGCGTTGTTTATGTCCCGTTGACAGACAAAGAAGCCCAGTGGCCTGGAAGGTTGTGTCCTTGTTCTATTTTATAAATTCTTTTTCCAAATATCTTAGGTTTTACGACCTTCTCTTTCCACTGAGAAGTTAGGTTTTAATTTTTGTCTCATTGTAATGAATGAATGGTGTTAGGAATTGGATGATGAAATTATTAAAATTAAAAATTTTTTTATAAATATATATTATGAATATATTAAAATTCAGTCTTTGTGTAATATATTTTATGTTATGTGTGACAAGCTGACACATTAGCAAAAAATGTGGATTTCTACAAATTAGTTCTGAATATCTACAGTTTTTTTT--TATTATTATATGTGCTTTGAAGTGTTGTTTAAGTATCAGTA-----TTTTTTTTATTTCATTTTTATATCTATAAAGAGTGTGAAGGAAAGAGTTCCCACTCTCTTT----------------------
Ngertschi_HickoryNutGap_N810 --------------------------------------------------------------------------------------------------------------------------------------------------------------------------------------GTCAAAGATCTATTATTACA-TTTTTCACTTCTATTCTCACAGGGTCAATGTTGAGATTGCCGAAACTCGCTTACTAATAATCACAATCTCCATTTGTTCCAGTTGGTGAATCAGTTGAAACCGGGCGGAAAACTCATTGTTCCGGTCGGTAGGGAAGGTCACAATCAGATGCTTGAGCAGATCGAGAAGTTGCCCGACGGAACAGTGCGGAAGACCTCCCTCATGGGCGTTGTTTATGTCCCGTTGACAGACAAAGAAGCCCAGTGGCCTGGAAGGTTGTGCCCTTGTTCTATTTTATAAATTCTTTTTCCAAATATCTTAGGATTTACGACCTTCTCTTTCCACTGAGAAGTTAGGTTTTAATTTTTGTCTCATTGTAATGAATGAATGGTGTTAGGAATTGGATGATGAAATTATTAAAACTAAAAATTTATTTATAAATATATATTATGTATATATGGGAATTCAGTCTTTGTGTAATATATGTTATGTTATGTGTGACAAGCTGACACATTAGTAAAAAATGTGGATTTCTACGAATTAGTTCTGAATATCTACAGGATTTTTT--TATTATTATATGTGCTTTGAAGTGTTGTTTAAGTATCAGTA----TTTTTTTTAATTTCATTTTTATATCTGTACAGAGTGTGAAGGAAAGAGTTTCCACTCTCCTTGAAAAGGCTTGAATTTCACTTT
Nholsingeri_BrumleyCrk_N916 ----------------------------------------------------------------------------------------------------------------------------------------------ATGGTTTGTGTTGTCATAACAGATTATGAAAGATCCGGTGGTCAAAGATTTGTTATTACATTTTCTCTCTTCTATTCTCACAAGGTCATTGATGACATTGTCAGAACTTGCTTACTAATAATCACAATCTCCCTTTGTTCCAGTTGGTGAATCAGTTGAAACCGGGCGGCAAACTCATTGTTCCGGTTGGCAGAGAAGGTCACAATCAGATGCTTGAGCAGATCGAGAAGTTGCCCGATGGAACAGTGAGGAAAACCTCCCTCATGGGCGTTGTTTATGTCCCATTGACAGACAAAGAAGCCCAGTGGCCTGGAAGGTTGTGCCCTTGTTCTATTTTATAAATTCTCTTTCCAAATATCTTAGGTTTTACGACCTTCTCTTTCCACTGAGAAGTTAGGTTTTAATCTTTGTCTCATTGTAAGGAATGAATGGTGTTAGGAATTGGATGATGAAATTATAAAAATTAAAAA-----TTACAGATATATATTATGTATATATGAAAATTTAGTCTTTGTGTAGTATATTTTATGTTATGTGTGACAAACTGACACATTAGCAAAAATTCTACATTTCTACAAATAAGTTCTGAATATCTACAG-TTTTTTTATTATTATTATATGTGCTTTGAAGTGTTGTTCAAGTATCAGTATTACGTTTCTAATTTGT------------------------AAAGGAAAGTGTTCACCACTTTATTGCTTAAGCTAAAAATTCATTTT
Nholsingeri_PondCave_N541 --------------------------------------------------------------------------------------------------------------------------------GTAATTTAATTCTAATGGTTTGTGTTGTCATAACAGATTATGAAAGATCCGGTGGTCAAAGATTTTTTATTACATTTTCTCTCTTCTATTCTCACAAGGTCATTGATGAGATTGCCAGAACTCGCTTACTAATAATCACAATCTCCCTTTGTTCCAGTTGGTGAATCAGTTGAAACCGGGCGGCAAACTCATTGTTCCGGTTGGCAGAGAAGGTCACAATCAGATGCTTGAGCAGATTGAGAAGTTGCCCGATGGAACAGTGAGGAAAACCTCCCTCATGGGCGTTGTTTATGTCCCATTGACAGACAAAGAAGCCCAGTGGCCTGGAAGGTTGTGCCCTTGTTCTATTTTATAAATTCTTTTTCCAAATATCTTAGGTTTTACGACCTTCTCTTTCCACTGAGAAGTTAGGTTTTAATCTTTGTCTCATTGTAAGGAATGAATGGTGTTAGGAATTGGATGATGAAATTATAAAAATTAAAAA----AATACAGATATATATTATGTATGTATGAAAATTTAGTCTTTGTGTAGTATATTTTATGTTATGTGTGACAAACTGACACATTAGCAAAAATTCTACATTTCTACAAATAAGTTCTGAATATCTACAG--TTTTTTATTATTATTATATGTGCTTTGAAGTGTTGTTCAAGTATCAGTATTACGTTTCTAATTTGT------------------------AAAGGAAAGTGTTCACCACTTTATTGCATAAGCTCAAAATTCATTTT
Njonesi_CaveSpringCave_N390 TGGAATCATAAACAAAGTCATATATTATTCCAATGGTCATTCACTCAAGTAGTAACTGAGATGTCAAGGTATTCATGTGTGAATAAATGTTCAATTGATGTAAGAACTAACAAAGAATAATTGTATATGTAACTTAATTCTAATGGTTTGTGTAGTCATAACAGATTATGAAAGATCCGGTGGTCAAAGATCTGTTATTCCATTTTCTCACTTCTATTCTCACGGGGTTATTGATGAGATTGCCAGAACTCGCTTACTAATAATCACAATTTTCATTTGTTCCAGTTGGTGAATCAGTTGAAACCGGGCGGAAAACTCATTGTTCCGGTTGGCAGAGAAGGTCATAATCAGATGCTTGAGCAGATTGAGAAGTTGCCCGATGGAACAGTGCAGAAAACCTCCCTCATGGGCGTTGTTTATGTCCCGTTGACAGACAAAGAAGCCCAGTGGCCTGGAAGGTTGTGTCCTTGTTCTATTTTATAAATTCTTTTTCCAAATATCTTAGGCTTTACAACCTTCTCTTTCCACTGAGAAGTTGGGTTTTAATTTTTGTCTCATTTTAATGAATGAATGGTTTTAAGAATTGGATGATGAAATTATAAAAATTAAAAATTTTTTTACAGATGTATATTATGTATATATGAAAATTCAGTCTCTGTGTAGTATATTTTATGTTATGTATGACAAGCTGACACATTAGCAAATATTGTA--------CAAATTAGTTCTGAATATCTACAGTTTCTTTTATTATTATTACATGTGCTTTGAAGTGTTGTTCAAGTATCAGTATTATTTTTCCGATTTGTCATTTTTATATATACACAGAGTGTAGAGGAAAGTGTTCATCACTTTATTGCACAAGCTCAAAATTCATTTT
Nlowderi_ChestnutBranch_N731 TGGAGTCATAAACGAAGTCAGATATTATTATAATGGTCATTCACTCAAGTCGTACATAAGACGTCAGGGTGTTCATGTGTGTATAAATGTTAAATTTGTGTAAGAACTAACAAAGAATAATTGTATATGTAACTTAATTCTAATGGTTTTTGTTGTCATAACAGCTTATGACAGATCCGGTGGTCAAAAATCTGTTATTACATTTTCT--CTCCTATTGTCACAGGGTCATTCATGAGATTGTCTGAACTCGCCTACTAATAATCACAATCTTCATTTGTTCCAGTTGGTGAATCAGTTGAAACCGGGCGGCAAACTCATTGTTCCAGTTGGCAGGGAAGGTCACAATCAGATGCTTGAGCAGATTGAGAAGTTGCCCGATGGAACTGTGCGGAAGACCTCCCTCATGGGCGTTGTTTATGTCCCGTTGACAGACAAAGAAGCCCAGTGGCCTGGAAGGTTGTGTCCTTGTTCTATTTTATAAATTCTTTTTCCAAATATCTTAGGTTTTACAACCTTCTCTTTCCACTGAGAAGTTAGGTTTTAATTTTTGTCTCATTTTAATGAATGAATGGTTTTAGGAATTGGATGATGAAATTATAATAATTAAAAATTTTTTTACAGATGTATATTATGTATATATGAAAATTCAGTCTTTGTGTAGTGCATTTTATGTTATGTGTGACAAGCTGACACATTAGGAAATATTGTA--------CAAATTAATTTTGAATATCTACAGTTCCTTTTATTATTATTACATGTGCTTTGAAGTGTTGTTCAAGTATCAGTATTATTT----------------------------------------------------------------------------------
Nlowderi_upperFiresCreek_N820 TAGAGTCATAAACAAAGTCATATATTATTACAATGGTCATTCACTCAAGTCGTACAGGAGACGTCAGGGTGTTCATGTGTGTATAAATGTTAAATTTGTGTAAGAACTAACAAAGAACAATTGTATATGTAACTTAATTCTAATGGTTTTTGTTGTCATAACAGCTTATGACAGATCCGGTGGTCATAGATCTGTTATTACATTTTCTCCCTTCTATTGTCACAGGGTCATTGATGAGATTGTCGGAACTCGCCTACTAATAATCACAATCTTCGTTTGTTCCAGTTGGTGAATCAGTTGAAACCGGGCGGCAAACTCATTGTTCCGGTTGGCAGGGAAGGTCACAATCAGATGCTTGAGCAGATTGAGAAGTTGCCCGATGGAACTGTGCGGAAGACCTCCCTCATGGGCGTTGTTTATGTCCCGTTGACAGACAAAGAAGCCCAGTGGCCTGGAAGGTTGTGTCCTTGTTCTATTTTATAAATTCTTTTTCCAAATATCTTAGGTTTTACAACCTTCTCTTTCCACTGAGAAGTTAGGTTTTAATTTTTGTCTCATTTTAATGAATGAATGGTTTTAGGAATTGGATGATGAAATTATAATAATTAAAAATTTTTTTACAGATGTATATTATGTATATATGAAAATTCAGTCTTTGTGTAGTATATTTTATGTTATGTGTGACAAGCTAACAC---AGCAAATATTGTA--------CAAATTAGTTTTGAATATCTACAGTTTCTTTTATTATTATTACATGTGCTTTGAAGTGTTGTTCAAGTATCAGTATTATTTTTCCAATTTGTCATTTTTATATATATACAGAGTGTAAAGGAAAGTGTTCATCACTTTATTGCACAAGCTCAAACTTCATTTT
Nlula_BeeRockCave_G2091 TGGAATCATAAACAGAGTCATATATTATTCCAATGGTCATTCACTCAAGTAGTAACTGAGACGTCAAGGTTTTCATGTGTGTTTAAATGTTCAATTGATGTAAGAACTAACAAAAAATAATTGTATATGTAACTTAATTTTAATGGTTTGTGTAGTCATAACAGATTATGAAAGATCCGGTGGTCAAAGATCTGTTATTCCATTTTCTTACTTCTATTCTCACGGGGTTATTGATGAGATTGCCGGAACTTGCTTACTAATAATCACAATTTTCATTTGTTCCAGTTGGTGAATCAGTTGAAACCAGGCGGAAAACTCATTGTTCCGGTTGGCAGAGAAGGTCACAATCAGATGCTTGAGCAGATTGAGAAGTTGCCCGATGGAACAGTGCGGAAAACCTCTCTCATGGGCGTTGTTTATGTCCCATTGACAGACAAAGAAGCCCAGTGGCCTGGAAGGTTGTGTCCTTGTTCTGTTTTATAAATTCTTTCCCCAAATATCTTAGGTTTTCCAACCTTCTCTTTCCACTGAGAAGTTAGGTTTTAATTTTTGTCTCATTTTAATGAATGAGTGGTTTTAGGAATTGGATGATGAAATTATAAAAATTAAAAATTTTTTTACAGATGTATATTATGTATGTATGAAAATTCAGTCTTTGTGTAGTATATTTTATGTTATGTGTGACAAGCTGACACATTAGCAAAAATTCTACATTTCTACAAATTAGTTCTGAGTATCTACAGT--------TTATTATTACATGTGCTTTGAAGTGTTGTTCAAGTATCAGTATTTTTTTTCCAATTTGTCATTCTTATATCTATATAGAGTGTAAAGGAAAGTGTTCACCGCTTTATTGCATAACCTCAAAATTCATTTT
Nlula_LulaFallsCave_G2084 TGGAATCATAAACAAAGTCATATATTATTCCAATGGTCATTCACTCAAGTAGTAACTGAGACATCAAGGTTTTCATGTGTGTTTAAATGTTCAATTGATGTAAGAACTAACAAAAAATAATTGTATATGTAACTTAATTTTAATGGTTTGTGTAGTCATAACAGATTATGAAAGATCCGGTGGTCAAAGATCTGTTATTCCATTTTCTTACTTCTATTCTCACGGGGTTATTGATGAGATTGCCGGAACTTGCTTACTAATAATCACAATTTTCATTTGTTCCAGTTGGTGAATCAGTTGAAACCAGGCGGAAAACTCATTGTTCCGGTTGGCAGAGAAGGTCACAATCAGATGCTTGAGCAGATTGAGAAGTTGCCCGATGGAACAGTGCGGAAAACCTCTCTCATGGGCGTTGTTTATGTCCCGTTGACAGACAAAGAAGCCCAGTGGCCTGGAAGGTTGTGTCCTTGTTCTGTTTTATAAATTCTTTCCCCAAATATCTTAGGTTTTCCAACCTTCTCTTTCCACTGAGAAGTTAGGTTTTAATTTTTGTCTCATTTTAATGAATGAGTGGTTTTAGGAATTGGATGATGAAATTATAAAAATTAAAAATTTTTTTACAGATGTATATTATGTATGTATGAAAATTCAGTCTTTGTGTAGTATATTTTATGTTATGTGTGACAAGCTGACACATTAGCAAAAATTCTACATTTCTACAAATTAGTTCTGAGTATCTACAGT--------TTATTATTACATGTGCTTTGAAGTGTTGTTCAAGTATCAGTATTTTTTTTCCAATTTGTCATTCTTATATCTATATAGAGTGTAAAGGAA-------------CCATTGCATAACCTCAAAAT-------
Nmimus_Straleys_N625 -------------------------------------------------------------------------------------AGCGTTCAATTGGTGTAAGAACTAACGAAGAATAATTGTATATGTAATTTAATTCTAATGGTTTGTGTTGTCATAACAGATTATGAAAGATCCGGTGGTCAAAGATCTGTTATTACATTTTCTCACTTCTATTCTCACAGGGTCATTGATGAGATTGCCAGAACTCGCTTACTAATAATCACAATCTCCCTTTGTTCCAGTTGGTGAATCAGTTGAAACCGGGCGGCAAACTCATTGTTCCGGTCGGCAGAGAAGGTCACAATCAGATGCTTGAGCAGATTGAGAAGTTGCCCGATGGAACAGTGCGGAAAACCTCCCTCATGGGTGTTGTTTATGTCCCGTTGACAGACAAAGACGCCCAGTGGCCTGGAAGGTTGTGCCCTTGTTCTATTTTATAAATTCTTTTTCCAAATATCTTAGGTTTTACGACCTTCTCTTTCCACTGAGAAGTTAGGTTTTAATTTTCGTCTCATTGTAAGGACTGAATGGTGTTAGGAATTGGATGATGAAATTATAAAAATTAAACATTTTTTTACAAATATATATTCTGTATATATGAAAATTTAGTCTTTGTGTAGTATATTTTATGTTATGTGTGACAAACTGACACATTAGCAAAAATTCTACATTTCTGCAAATAAGTTTTGAATATCTACAGTTTTTTTTTTTATTATTATA-----------------------------------------------------------------------------------------------------------------------
Npaynei_Grindstaff_N646 ----------------------------------------CACATGGTTTCAAGGTTGGATCATCAAGGTTTTCATGTGTATTAAAGCGTTCAATTGGCGTAAGAACCAACAAAGAATAATTGTATATGTAATTTAATTCTAACGGTTTGTGCTGTCATGACAGATTATGAAAGATCTGGTGGTCAAAGATCTGTTATTACATTTTCTCACTTCTATTCTCACAGGGTCATTGATGAGATTGCCAGAACTCGCTCACTAATAATCACAATTTCCCTTTGTTCCAGTTGGTGAATCAGTTGAAACCGGGCGGCAAACTCATTGTTCCGGTTGGCAGAGAAGGTCACAATCAGATGCTCGAGCAGATTGAGAAGTTGCCCGATGGAACAGTGCGGAAAACCTCCCTCATGGGCGTTGTTTATGTCCCGTTGACGGACAAAGAAGCCCAGTGGCCTGGAAGGTTGTGCCCTTGTTCTATTTTAT-AATTTTTTTCCCTAATATCTTAGGTTTTATGACCTTCTCTTTCCACTGAGAAGTTAGGTTTTAATCTTTGTCTCACTGTAAGGAATGAATGGTGTTAGGAATTGGATGATGAAATTATAAAAATTAAAAA----TTTACAGATATATATTATGTATATATGAAAATTTAGTCTTTGTGTAGTATATTTTATGTTATGTGTGATAAACTGACACATTAGCAAAAATTCTACATTTCTACAAATAAGTTCTGAATATCTACAG--TTTTTTATTATTATTATATGTGCTTTGAAGT-TTGTTCAAGTATCAGTATTACGTTTCCAATATGTCAGTTTTATATCCATGCAGAGTTTAAAGGAAAGTGTTCACCACTTTATTGCATAAGCTCAACATTCATTTT
Npaynei_NorrisDamCave_N348 --AAAACCTTGACA--------------TCTCAAGGTTTTCACATTGTTTCAAGGTTGGATCGTCAAGGTTTTCATGTGTATTAAAGCGTTCAATTGGCGTAAGAACTAACGAAGAATAATTGTATATGTAATTTAATTCTAACGGTTTGTGTTGTCATGACAGATTATGAAAGATCTGGTGGTCAAAGATCTGTTATTACATTTTCTCACTTCTATTCTCACAGGGTCATTGATGAGATTGCCAGAACTCGCTCACTAATAATCACAATTTCCCTTTGTTCCAGTTGGTGAATCAGTTGAAACCGGGCGGCAAACTCATTGTTCCGGTTGGCAGAGAAGGTCACAATCAGATGCTCGAGCAGATTGAGAAGTTGCCCGATGGAACAGTGCGGAAAACCTCCCTCATGGGCGTTGTTTATGTCCCGTTGACGGACAAAGAAGCCCAGTGGCCTGGAAGGTTGTGCCCTTGTTCTATTTTAT-AATTTTTTTCCCTAATATCTTAGGTTTTATGACCTTCTCTTTCCACTGAGAAGTTAGGTTTTAATCTTTCTCTCACTGTAAGGAATGAATGGTGTTAGGAATTGGATGATGAAATTATAAAAATTTTTAA----TTTACAGATATATATTATGTATATATGAAAATTTAGTCTTTGTGTAGTATATTTTATGTTATGTGTGACAAACTGACACATTAGCAAAAATTCTACATTTCTACAAATAAGTTCTGAATATCTACAG--TTTTTTATTATTATTATATGTGCTTTGAAGT-TTGTTCAAGTATCAGTATTACGTTTCCAATTTGTCAGTTTTATATCCAT--------------------------------------------------------
Npaynei_UnakaMtns_N943 ------------------------------------------------------------------------------------AAGCGTTCAATTGGCGTAAGAACTAACAAAGAATAATTGTATATGTAATTTAATTCTAACGGTTTGTGTTGTCATAACAGATTATGAAAGATCTGGTGGTCAAAGATCTGTTATTACATTTTCTCACTTCTATTCTCACAGGGTCATTGATGAGATTGCCAGAACTCGCTCACTAATAATCACAATCTCCCTTTGTTCCAGTTGGTGAATCAGTTGAAACCGGGCGGCAAACTCATCGTTCCGGTTGGCAGAGAAGGTCACAACCAGATGCTCGAGCAGATTGAGAAGTTGCCCGATGGAACAGTGCGGAAAACCTCCCTCATGGGCGTTGTTTATGTCCCGTTGACGGACAAAGAAGCCCAGTGGCCTGGAAGGTTGTGCCCTTGTTCTATTTTAT-AATTTTTTCCCCTAATATCTTAGGTTTTATGACCTTCTCTTTCCACTGAGAAGTTAGGTTTTAATCTTTGTCTCATTGTAAGGAATGAATGGTGTTAGGAATTGGATGATGAAATTATAAAAATTAAAAA----ATTACAGATATATATTATGTATATATGAAAATTTAGTCTTTGTGTAGTATATTTTATGTTATGTGTGACAAACTGACACATTAGCAAAAATTCTACATTTCTACAAATAAGTTCTGAATATCTGCAG--TTTTTT-----------------------------------------------------------------------------------------------------------------------------------
Npecki_HaskellSims_G3697 TGGAGTCATAAACAAAATCATATATTATTCTAATGGTCATTCACTCAAGTAGTAACTGAGAGGTC------CTCATGTGTATATAAATGTTCAATTGATGTAATAACTAATAAGGAATAATTGTATACGTAACTTAAATCTAACGGTTTGTGTTGCCGTAACAGATTATGGAAGATCTAGTAGCCAGAGATCTATTATTACGTATTCTCGCTTCTATTCTGACAGGATCATTGCTGAGATCGTCGGAACTCGCTTACTAATAATGACAATCTCCATTTGTTCCAGTTGGTGAATCAGTTGAAACCGGGCGGCAAGCTGATCGTTCCGGTCGGCAGGGAAGGTCACAATCAGATGCTGGAGCAGATTGAGAAGTTACCAGATGGAACAGTGCGGAAAACCTCCCTCATGGGCGTTGTTTATGTCCCGTTGACGGACAAAGAAGCCCAGTGGCCTGGAAGGTTGTGTCCTTGTTCTATTTTATAAATTCTTTTTCGAAATACCTTAGATTTTATGACCTTCTCCTCCCACGGAGAAGTTAGGTTTTAATTTTTGTCTCTCTGTAATGAATGAATGGTGTTAAAAATTGGATGATGAAATTATTAAAATTAAGAATTTTTTTATAGATATATATTATGTATATATGAAAATTCAGTCTTTGTATTGTATATTTTATGTTATGTGT--------------------------------------------------------------------------------------------------------------------------------------------------------------------------------------------------------
Npecki_Monteagle_N062 TGGAGTCATAAACAAAATCATATATTATTCTAATGGTCATTCACTCAATTAGTAACTGAGAGGTC------CTCATGTGTATATAAATATTCAATTGATGTAATAACTAATAAGGAATAATTGTATACGTAACTTAAATCTAACGGTTTGTGTTGCCATAACAGATTATGAAAGATCAAGTAGTCAGAGGTCTATTATTACATATTCTCCCTTCTATTCTCACAGGATCATTGCTGAGATCGTCGGAACTCGCTTACTAATAATCGCAATCTCCATTTGTTCCAGTTGGTGAATCAGTTGAAACCGGGCGGCAAGCTGATCGTTCCGGTCGGCAGAGAAGGTCACAATCAGATGCTGGAGCAGATTGAGAAGTTGCCGGATGGAACAGTACGGAAAACCTCCCTCATGGGTGTTGTTTATGTCCCGTTGACAGACAAAGAAGCCCAGTGGCCTGGAAGGTTGTGTCATTGTTCTATTTTATAAATTCTCTTTCGAAATACCTTAGATTTTATGACCTTATCCTCCCACGGAGAAGTTAGGTTTGAATTTTTGCCTCATTGTAATGAATGAATGGTGTTAAGAATTGGATGATGAAATTATTAAAATTAAGAATTTTTCTATAGATATATATTATGTATATATGAAAATTCAGTCTTTGTGTAGTATATTTTAGGTTATGTGTGACAAGCTGACACATTAGCAAAAATTCTGCATTTCTACAAATTAATTCTGAATAATTAGT---------ATTATTATTGCATGTCCTTTGAAGTGTTGTTCACGTATCAGTATTATTTTTCAAATTTGTCATTTTTATATCTATACAGAGTGTAAAGGAAGGTGTTCACCACTTTATTACGTAAGCTCATAATTCATTTT
Nperlakyi_SChimneys_N1079 TGGAATCATAAACAGAGTCATATATTATTCCAATGGTCATTCACTCAAGTAGTAACTGAGATGTCAAGGTATTCATGTGTGTATAAATGTTCAATTGATGTAAGAACTGACAAAGAATAATTGTATATGTAACTTAATTCTAACGGTTTGTGTAGTCGTAACAGATTATGAAAGATCCGGTGGTCAAAGACCTGTTATTCCATTTTCTCACTTCTATTCTCACAGGGTTATTGATGAGATTGCCAGAACTCGCTTACTAATAATCACAATTTTCATTTGTTCCAGTTGGTGAATCAGTTGAAACCGGGCGGAAAACTCATTGTTCCGGTTGGCAGAGAAGGTCACAATCAGATGCTTGAGCAGATTGAGAAGTTGCCCGATGGAACAGTGCGGAAAACCTCCCTCATGGGCGTTGTTTATGTCCCGTTGACAGACAAAGAAGCCCAGTGGCCTGGAAGGTTGTGTCCTTGTTCTATTTTATAAATTCTTTTTCCAAATATCTTAGGCTTTACAACCTTCTCTTTCCACTGAGAAGTTAGGTTTTAATTTTTGTCTCATTTTAATGAATGAATGATTTTAGGAATTGGATGATGAAATTACAAAATTTAAAAATTTTTTTACAGATGTATATTATGTATATATGAAAATTCAGTCTCTGTGTAGTATATTTTATGTTATGTGTGACAAGCTGACACATTAGCAAATATTGTA--------CAAATTAGTTCTGAATATCTACAGTTTCTTTTATTATTATTACATGTGCTTTGAAGTGTTGTTCAAGTATCAGTATTATTTTTCCAATTTGTCATTTTTATTTATACACAGAGTGTAAAGGAAAGTCTTCATCACTTTATTGCACAAGCTCAAACTTCGTTTT
Nperlakyi_SChimneys_N1080 TGGAATCATAAACAGAGTCATATATTATTCCAATGGTCATTCACTCAAGTAGTAACTGAGATGTCAAGGTATTCATGTGTGTATAAATGTTCAATTGATGTAAGAATTGACGAAGAATAATTGTATATGTAACTTAATTCTAACGGTTTGTGTAGTCGTAACAGATTATGAAAGATCCGGTGGTCAAAGACCTGTTATTCCATTTTCTCACTTCTATTCTCACAGGGTTATTGATGAGATTGCCAGAACTCGCTTACTAATAATCACAATTTTCATTTGTTCCAGTTGGTGAATCAGTTGAAACCGGGCGGAAAACTCATTGTTCCGGTTGGCAGAGAAGGTCACAATCAGATGCTTGAGCAGATTGAGAAGTTGCCCGATGGAACAGTGCGGAAAACCTCCCTCATGGGCGTTGTTTATGTCCCGTTGACAGACAAAGAAGCCCAGTGGCCTGGAAGGTTGTGTCCTTGTTCTATTTTATAAATTCTTTTTCCAAATATCTTAGGCTTTACAACCTTCTCTTTCCACTGAGAAGTTAGGTTTTAATTTTTGTCTCATTTTAATGAATGAATGATTTTAGGAATTGGATGATGAAATTACAAAATTTAAAAATTTTTTTACAGATGTATATTATGTATATATGAAAATTCAGTCTCTGTGTAGTATATTTTATGTTATGTGTGACAAGCTGACACATTAGCAAATATTGTA--------CAAATTAGTTCTGAATATCTACAGTTTCTTTTATTATTATTACATGTGCTTTGAAGTGTTGTTCAAGTATCAGTATTATTTTTCCAATTTGTCATTTTTATTTATACACAGAGTGTAAAGGAAAGTCTTCATCACTTTATTGCACAAGCTCAAACTTCGTTTT
Nreclusus_Clingmans_N252 TGGTATCTTGCAGACGCTCA--TATTACAGTAAA-----------------------TAACCGTC----------TGTGAGCTCG-----TTAAGTAGCAATTCGAACAATCCGGAA-----------------------CAATAATCCGCACTGCGATGCCAGATTATCGAGGTTTTACTG-------------TATTACATTTTCTCACTTCTATTCTCACAGGGTCATTGATGAGATTGCCGGAACTCGCTTACTAATAATCACAATCTCCCTTTGTTCCAGTTGGTGAATCAGTTGAAACCGGGCGGCAAACTCATTGTTCCGGTTGGCAGAGAAGGCCATAATCAGATGCTTGAGCAGATTGAGAAGTTGCCCGATGGAACAGTGCGGAAAACCTCCCTCATGGGCGTTGTTTATGTCCCGTTGACGGACAAAGAAGCCCAGTGGCCTGGAAGGTTGTGCCCTTGTTCTATTTTATAAATTCTTTTTCCCAATATCTTAGGTTTTACGACCTTCTCTTTCCACTGAGAAGATAGGTTTTAATTTTTATCTCATTGCAATGAGTGAATGGTGTTAGGAATTGGGTGATGAAATTATTAAAATTAAAA-TTTTCTTACAGATGTATATTGTGTATATATGAAAATTCAGTCTTTGTGTAGTATATTTTATGTTATGTGTGACAAGTTGACACATTATCAAAAAATGTGGATTTCTTCAAATTAGTTCTGAATATCTACG--------------------------------------------------------------------------------------------------------------------------------------------
Nreclusus_Newfound_N259 --------------------------------------------------------------------------------------------------------------------------------------------CAATAATCCG----GCGATGCCAGATTATTGAGGTTTTACTG-------------TATTACATTTTCTCACTTCTATTCTCACAGGGTCATTGATGAGATTGCCCGAACTCGCTTACTAATAATCACAATCTCCCTTTGTTCCAGTTGGTGAATCAGTTGAAACCGGGCGGCAAACTCATTGTTCCGGTTGGCAGAGAAGGCCACAATCAGATGCTTGAGCAGATTGAGAAGTTGCCCGATGGAACAGTGCGAAAAACCTCCCTCATGGGCGTTGTTTATGTCCCGTTGACAGACAAAGAAGCCCAGTGGCCTGGAAGGTTGTGCCCTTGTTCTATTTTATAAATTCTTTTTCCAAATATCTTAGGTTTTATGACATTCTCTTTCCACTGAGAAGATAGGTTTTTATTTTTATCTCATTGCAATGAGTGAATGGTGTTAGGAATTGGGTGTTGAAATTATTAAAATTAAAC-TTTTTTTATAG---------ATGTGTATATGAAAATTCAGTTTTTGTGTAGTATATTTTATGTTATGTGTGACAAGTTGACACATTATCAAAAAATGTGGATTTCTACAAATTAGTTCTGAATATCTACG---------TTTATTATTATATGTGCTTTGAAGTGTTGTTTAAGTATCAGTA-TTTTTTTTTAATTTGTCATTTTTATATCTATACAGAGTGTAAACAGA-----TCCCACTCACCTTGAAAAGGCTTGAATTTCACTTT
Nreclusus_Smokemont_N1020 TGGTATCCTGCAGACGCTCA--TATTACAGTAAA-----------------------TACGGGTC----------CATGAGCTCG-----TTAAGTAGCAATTCGGACAATCCGGGG-----------------------CAATAATCCGCACTGCAATGCCAGATTATTGAGGTTTTACTG-------------TATTACATTTTCTCACTTCTATTCTCACAGGGTCATTGATGAGATTGCCGGAACTCGCTTACTAATAATCACAATCTCCCTTTGTTCCAGTTGGTGAATCAGTTGAAACCGGGTGGCAAACTCATTGTTCCGGTTGGCAGAGAAGGCCACAATCAGATGCTTGAGCAGATTGAGAAGTTGCCCGATGGAACAGTGCGGAAAACCTCCCTCATGGGCGTTGTTTATGTCCCGTTGACAGACAAAGAAGCCCAGTGGCCTGGAAGGTTGTGCCCTTGTTCTATTTTATAAATTCTTTTTCCAAATATCTTAGGTTTTATGACATTCTCTTTCCACTGAGAAGATAGGTTTTTATTTTTATCTCATTGCAATGAGTGAATGGTGTTAGGAATTGGGTGTTGAAATTATTAAAATTAAA--TTTTTTTATAG---------ATGTATATATGAAAATTCAGTTTTTGTGTAGTATATTTTATGTTATGTGTGACAAGTTGACACATTATCAAAAAATGTGGATTTCTACAAATTAGTTCTGAATATCTA----------------------------------------------------------------------------------------------------------------------------------------------
Nroanensis_IngramBranch_N926 TGAAAACCTTGACA--------------TCTCAAGGTTTTCACATTGTTTCAAGGTTGGATCGTCATGGTTTTCATGTGTATATAAGCGTTCAATTGGCGTAAGAACTAACAAAGAATAATTGTATATGTAATTTAATTCTAACGGTTTGTGTTGTCATGACAGATTATGAAAGATCTGGTGGTCAAAGATCTGTTATTACATTTTCTCACTTCTATTCTCACAGGGTCATTGATGAGATTGCCAGAACTCGCTCACTAATAATCACAATTTCCCTTTGTTCCAGTTGGTGAATCAGTTGAAACCGGGCGGCAAACTCATTGTTCCGGTTGGCAGAGAAGGTCACAATCAGATGCTCGAGCAGATTGAGAAGTTGCCCGATGGAACAGTGCGGAAAACCTCCCTTATGGGCGTTGTTTATGTCCCGTTGACGGACAAAGAAGCCCAGTGGCCTGGAAGGTTGTGCCCTTGTTCTATTTTAT-AATTTTTTTCCCTAATATCTTAGGTTTTATGACCTTCTCTTTCCACTGAGAAGTTAGGTTTTAATCTTTGTCTCACTGTAAGGAATGAATGGTGTTAGGAATTGGATGATGAAATTATAAAAATTTAAAA----TTTACAGATATATATTATGTATATATGAAAATTTAGTCTTTGTGTAGTATATTTTATGTTATGTGTGACAAACTGACACATTAGCAAAAATTCTACATTTCTACAAATAAGTTCTGAATATCTACAGGTTTTTTTATTATTATTATATGTGCTTTGAAGT-TTGTTCAAGTATCAGTATTACGTTTCCAATTTGTCAGTTTTATATCCATGCAGAGTTT-----------------------------------------------
Nroanensis_N_CarversGap_N928 -----------------------------------------------------AACTGAGATGTCAAGGTTTTCATGTGTATATAAGCGTTCAATTGGTGTAAGAACTAACAAAGAATAATTGTGTATGTAATTTAATTCTAATGGTTTGTGTTGTCATAACAGATTATGAAAGATCTGGTGGTCAAAGATCTGTTATTACATTTTCTCACTTCCATTCTCACAGGGTCATTGATGAGATTGCCAGAACTCACTTACTAATAATCACAATCTCCCTTTGTTCCAGTTGGTGAATCAGTTGAAACCGGGCGGCAAACTCATTGTTCCGGTTGGCAGAGAAGGTCACAATCAGATGCTTGAGCAGATTGAGAAGTTGCCCGATGGAACAGTGCGGAAAACCTCCCTCATGGGCGTTGTTTATGTCCCGTTGACAGACAAAGAAGCCCAGTGGCCTGGAAGGTTGTGCCCTTGTTCTATTTTAT-AATTTTTTTTCCAAATATCTTAGGTTTTATGACCTTCTCTTTCCATTGAGAAGTTAGGTTTTAATCTTTGTCTCATTGTAAGGAATGAATGGTGTCAGGAATTGGATGGTGAAATTATAAAAATTTAAAA----TTTACAGATATATATTATGTATATATGAAAATTTAGTCTTTGTGTAGTATATTTTATGTTATGTGTGACAAACTGACACATTAGCAAAAATTCTACATTTCTACAAATAAGTTCTGAATATCTGCAG--TTTTTTATTATTATTATATGTGCTTTGAAGT-TTGTTCAAGTATCAGTATTACGTTTCCAATTTGTCAGTTTTATATCTATGCAGATTGTAAAGGAAAGTGTTCACCACTTTATTGCATAAGCTCAACATTCATTTT
Nroanensis_RoanHighBluff_N762 ---------------------------------------------------CAACTTCTGATGTGGTGGCGTTAATGTAAGTACTGCGGTTTAAT--ACGTAAGAACC------------------------TTTAACTCTAATGGTTTGTGTTGTCATAACAGATTATGAAATATCTGGTGGTCAAAGATCTGTTATTGCATTTTCTCACTTCCATTCTCACAGGGTCATTGATGAGATTGCCAGAACTCGCTCACTAATAATCACAATCTTCCTTTGTTCCAGTTGGTGAATCAGTTGAAACCGGGCGGCAAACTCATTGTTCCGGTTGGCAGAGAAGGTCACAATCAGATGCTCGAGCAGATTGAGAAGTTGCCCGATGGAACAGTGCGGAAAACCTCCCTTATGGGCGTTGTTTATGTCCCGTTGACAGACAAAGAAGCCCAGTGGCCTGGAAGGTTGTGCCCTTGTTCTATTTTAT-AATTTTTTTCCCAAATATCTTAGGTTTTATGACC---TCTTTCCACTGAGAAGTTAGGTTTTAATCTTTGTCTCATTGTAAGGAATGAATGGTGTTAGGAATTGGATGATGAAATTA-------------------------------------------------------------------------------------------------------------------------------------------------------------------------------------------------------------------------------------------------------------------------------------------
Nsheari_BaldRiver_N1168 -----------------------------------------ACAGTAAATAGCTGTC------------------TGTGAGCTCG-----TTAAGTAGTGATTCAGTTAATCCGGAA-----------------------CAATAATCTGCGCCACGCTGACAGATTATCAAGGTTTTACTG-------------TATTACATTTTCTCACTTCTATTCTCACAGGGTTATTGATGAGATTGCCAGAACTCGCTTACTAATAATCGCAATCTCCCTTTGTTCCAGTTGGTGAATCAGTTGAAACCGGGCGGAAAACTCATTGTTCCAGTTGGCAGAGAAGGTCACAATCAGATGCTTGAGCAGATTGAGAAGTTGCCCGATGGAACTGTGCGGAAAACCTCCCTCATGGGCGTTGTTTATGTCCCGTTGACAGACAAAGAAGCCCAGTGGCCTGGAAGGTTGTGTCCTTGTTCTGTTTTATAAATTCTTTTTCCAAATATCTTAGGTTTTACAACCTTCTCTTTCCACTGAGAAGTTAGGTTTTAATCTTTGTCTCATTGTAAAGAATGAATGGTGTTAGGAATTGGATGATGAAATTATAAAAATT-AAATTTTTTTTACAGATATATATTATGTATATATGAAAATTCAGTCTTTGTGCAGTATATTTTATGTAATGTGTGCCAAGCTGACACATTAACAAAAATTCTACATTTCTACAAATTAGTTCTGAATATCTACAGTTT-----ATTATTATTACATGTGCTTTGAAGTGTTGTTCAAGTATCAGTATTTTTTTCCCAATTTGTCATTCTTATATCTATATAGAGTGTAAAGGAAAGTGTTCACCGCTTTATTGCATAAGCTCAAAATTCATTTT
Nsheari_Cohutta_N826 TGGTATCTTGCAGACACTTGTA-----------------TTACAGTAAATAGCCGTC------------------CATGAGCTCG-----TTAAGTAGTGATTCAGTTAATCCGGAA-----------------------CAATAATCCGCGTCACGCTGTCGGATTATCAAGGTTTTACTG-------------TATTACATTTTCTCACTTCTATTCTCACAGGGTTATTGATGAGATTGCCAGAACTCGCTTACTAATAATCGCAATTTCCCTTTGTTCCAGTTGGTGAATCAGTTGAAACCGGGCGGAAAACTCATTGTCCCGGTTGGCAGAGAAGGTCACAATCAGATGCTTGAGCAGATTGAGAAGTTGCCCGATGGAACTGTGCGGAAAACCTCCCTCATGGGTGTTGTTTATGTCCCGTTGACAGACAAAGAAGCCCAGTGGCCTGGAAGGTTGTGTCCTTGTTCTGTTTTATAAATTCTTTTTCCAAATATCTTAGGTTTTACAACCTTCTCTTTCCACTGAGAAGTTAGGTTTTAATCTTTGTCTCATTGTAAAGAATGAATGGTGTTAGGAATTGGATGATGAAATTATAAAAATTAAAAATTTTTTTACAGATATATATTATGTATATATGAAAATTCAGTCTTTGTGCAGTATATTTTATGTAATGTGTGACAAGCTGACACATTAGCAAAAATTCTACATTTCTACAAATTAGTTCTGAATATCTACAGTTT-----ATTATTATTACATGTGCTTTGAAGTGTTGTTCAAGTATCAGTATTTTTTCCCCAATTTGTCATTCTTATATCTATATAGAGTGTAAAGGAAAGTGTTCACCGCTTTATTGCATAAGCTCAAAATTCATTTT
Nsheari_JoyceKilmer_N092 TGGTATCTTGCAGACGCTTGTA-----------------TTACAGTAAATAGCCGTT------------------CGTGAGCTCG-----TTAAGTAGTGATTCAGTTAATCCGGAA-----------------------CAATAATCCGCGCCACGCTGTCGGATTATCAAGGTTTTACTG-------------TATTACATTTTCTCACTTCTATTCTCACAGGGTTATTGATGAGATTGCCAGAACTCGCTTACTAATAATCGCAATCTCCCTTTGTTCCAGTTGGTGAATCAGTTGAAACCGGGCGGAAAACTCATTGTTCCGGTTGGCAGAGAAGGTCACAATCAGATGCTTGAGCAGATTGAGAAGTTGCCCGATGGAACTGTGCGGAAAACCTCCCTCATGGGCGTTGTTTATGTCCCGTTGACAGACAAAGAAGCCCAGTGGCCTGGAAGGTTGTGTCCTTGTTCTGTTTTATAAATTCTTTTTCCAAATATCTTAGGTTTTACAACCTTCTCTTTCTACTGAGAAGTTAGGTTTTAATCTTTGTCTCATTGTAAAGAATGAATGGTGTTAGGAATTGGATGATGAAATTATAAAAATTAAAAATTTTTTTACAGATATATATTATGTATATATGAAAATTCAGTCTTTGTGCAGTATATTTTATGTAATGTGTGACAAGCTGACACATTAGCAAAAATTCTACATTTCTACAAATTAGTTCTGAATATCTACAGTTT-----ATTATTATTACATGTGCTTTGAAGTGTTGTTCAAGTATCAGTATTTTTCCCCCAATTTGTCATTCTTATATCTATATAGAGTGTAAAGGAAAGTGTTCACCGCTTTATTGCATAAGCTCAAAATTCATTTT
Nsilvanus_Elijay_N395 ---------------------------------------------TAAATAACCGCC------------------CGAGAGCTCG-----TGAACTAGCAATTCGGATAATCCGGAA-----------------------CAGTAATCCGCGCCGCGATGCCGGATTATCGAGGTTTTACTG-------------TATTACATTTTTTCACTTCTATTCTCACAGGGTCATTGATGAGATTGCCTGAACTCGCTTACTAATAATCACAATCTCCCTTTGTTCCAGTTGGTGAATCAGTTGAAACCGGGCGGCAAACTCATTGTTCCGGTTGGCAGGGAAGGTCACAATCAGATGCTTGAGCAGATAGAGAAGTTGCCCGATGGAACAGTGCGGAAAACCTCCCTCATGGGCGTTGTTTATGTCCCATTGACAGACAAAGAAGCCCAGTGGCCTGGAAGGTTGTGCCCTTGTTCTATTTTAT-AATTTTTTTTCCAAATATCTTGGGTTTTATGACCTTCTCTTTCCACTGAGAAGTTAGGTTTTAATCTTTGTCTCATTGTAAGGAATGAATGATGTTAGGAATTGCATGATGAAATTATAAAAATTAAAAATTTCTTTACAGATATATATTATGTATATATGAAAATTTAGTCTTTGTGTAGTATATTTTATGTTATGTGTGACAAACTGACGCATTAGCAAAAATTCTACATTTCTACAAATAAGTTCTGAATATCTACAGTTTTTTTTATTATTATTATATGTGCTTTGAAGTGTTGTTCAAGTATCAGTATTATGTTTTCAATTTGTCAGTTTTATATCTATACAGAGTGTAAGGGAAAGTGTTCACCTCTTTATTGCATAAGCTCAAAATTCATTTT
Nsilvanus_GermanyCove_N1017 ----------------------------------------------------------------------------------------------------------------------------------------------------------------------------------------------------------------------------------------------------------------------------ATCTCCCTTTGTTCCAGTTGGTAAACCAGTTGAAACCGGGCGGCAAACTCATTGTTCCGGTTGGCAGGGAAGGTCACAATCAGATGCTTGAGCAGATTGAGAAGTTGCCCGATGGAACAGTGCGGAAAACCTCCCTCATGGGCGTTGTTTATGTCCCGTTGACAGACAAAGATGCCCAGTGGCCTGGAAGGTTGTGCCCTTGTTCTATTTTAT-AATTTTTTCTCCAAATATCTTAGG----------------------------------------------------------------------------------------------------------------------------------------------------------------------------------------------------------------------------------------------------------------------------------------------------------------------------------------------------------------------------------------
Nsilvanus_HeboMtn_N1029 ------------------------------------------ACTAAAGTAGTAACTGAAACGTCAAGGTTTTCATGTGTGTATAAGCGTTCAATTGGTGTAAGAACTAACGAAGATTAATTGTATATGTAATTTAATTCTAATGGTTTATGTTGTCATAAGTGATTATGAAAGATCCGGTGGTCAAAGATCTGTTATTACATTTTCTCACTTCTGTTCTCATGGGGTCATTGATGAGATTGCCAGAACTCGCTTACTAATAATCACAATCTCCCTTTGTTCTAGTTGGTGAACCAGTTGAAACCGGGCGGCAAACTCATTGTTCCGGTTGGCAGGGAAGGTCACAATCAGATGCTCGAGCAGATCGAGAAGTTGCCCGATGGAACAGTGCGGAAAACCTCCCTCATGGGCGTTGTTTATGTCCCGTTGACAGACAAAGAAGCCCAGTGGCCTGGAAGGTTGTGCCCTTGTTCTATTTTATAATTTTTTTTTCCAAATATCTTAGGTTTTATGACC---TCTCTCCACTGAGAAGTTAGGTTTTAATCTTTGTCTCATTGTAAGGAATGAATAGTATTAGGAATTGGATGATGAAATTAAAAAAATTAAAATTTTTTTTACAGATATATGTTATGTATATATGTAAATTTAGTCTTTGTGTAGTATATTTTATGTTATGTGTGACAAACTGACACATTGGCAAATATTCTACATTTCTACAAATAAGTTCTGAATATCTACAGTTTTTTTTATTATTATTATATGTGCTTTGAAGTGTTGTTCAAGTATCAGTAT---------------------------------------------------------------------------------------
Nstupkai_BlowholeWOS_N285 TGGAGTCATAAACAAAGTCGTATATTATGTGAAAA--------------------CCTTGACGTC----------TCAGCGTGTT-----TCAATTGGTGTAAGAACTAACAAAAAATAATTGTATATGTAACTTAATTCTAATGGTTTGTGTTGTCGTAACAGAGTATGAAAGATCCGGTGGTCAAAGATCTGTTATTACACTTTCTCACTTCTATTCTCACAGGGTCATTGATGAGATTGCCGGAACTCGCTTACTAATAACCACAATCTCCTTTTGTTCCAGTTGGTGAATCAGTTGAAACCGGGCGGCAAACTCATTGTTCCGGTTGGCAGAGAAGGTCACAATCAGATGCTTGAGCAGATTGAGAAGTTGCCCGATGGAACAGTGCGGAAAACCTCCCTCATGGGCGTTGTTTATGTCCCGTTGACAGACAAAGAAGCCCAGTGGCCTGGAAGGTTGTGTCCTTGTTCTATTTTATAAATTCTTTTTCCCAATATCTTAGGTTTTATGACCTTCTCTTTCCACTGAGAAGATAGGTTTTAATTTTTATCTCATTATAATGAGTGAATGGTGTTAGGAATTGGGTGGTGAAATTATTAAAATTAAAA-TTTTTTTATAGATGTATATTATGTATATATGAAAATTCAGTCTTTGTGTAGTATATTTTATGTTATGTGTGACAAGTTGACACATTATCAAAAAATGTGGATTTCTACAAATTAGTTCTGAATATCTACG---------TTTATTATTATATGTGCTTTGAAGTGTTGTTTAAGTATCAGTA---TTTTTTAAAATTTGAGATTTTATATCTATACAGAGTGTAAAGAAAAGGGTTCCCACTCACTTTGAAAAGGCTTAAATTTCACTTT
Nstupkai_Blowing_N356 TGGAGTCATAAACAAAGTCATATATTATTCCAATGGTCATTCACTCAAGTAGTAACTGAGACGTCAAGGTTTTCATGCGTATATAAGCGTTCAATTGGTGTAAGAACTAACAAAAAATAATTGTATATGTAACTTAATTCTAATGGTTTGTGTTGTCGTAACAGATTATGAAAGATCCGGTGGTCAAAGATCTGCTATTACATTTTCTCACTTCTATTCTCACAGGGTCATTGATGAGATTGCCGGAACTCGCTTACTAATAATCACAATCTCCCTTTGTTCCAGTTGGTGAATCAGTTGAAACCGGGCGGCAAACTCATTGTTCCGGTTGGCAGAGAAGGTCACAATCAGATGCTTGAGCAGATTGAGAAGTTGCCCGATGGAACAGTGCGGAAAACCTCTCTCATGGGTGTTGTTTATGTCCCGTTGACAGACAAAGAAGCCCAGTGGCCTGGAAGGTTGTGTCCTTGTTCTATTTTATAAATTCTTTTTCCAAATATCTTAGGTTTTACAACTTTCTCTTTCCACTGAGAAGTTAGGTTTTAATTTTTGTCTCATTTTAATGAATGAATGGTTTTAGGAATTGGATGATGAAATTATAAAATTTAAAAATTTTTTTACAGATGTATATTATGTATATATGAAAATTCAGTCTTTGTGTAGTATATTTTATGTTATGTGTGACAAGCTGACACATTAGCAAATATTGTA--------CAAATTAGTTCTGAATATCTACAGTTTCTTTTATTATTATTACATGTGCTTTGAAGTGTTGTTCAAGTATCAGTATTATTTTCCCAATTTGTCA-TTTTATATA-----------------------------------------------------------
Nstupkai_LittleRiver_N293 TGGTATCTTGCAGACGCTCA--TATTACAGTAAA-----------------------TAGCCGTA----------CGTGAGCTCG-----TTAAGTAGTGATTCGGATAATCCGGAA-----------------------CAATAATCCGCGCCATCATGCCGGATTATCGAGGTTTTACTG-------------TATTACATTTTCTCACTTCTATTCTCACAGGGTCATTGATGAGATTGTCGACACTCGCTTACTAATAATCACAATCTCCCTTTGTTCCAGTTGGTGAATCAGTTGAAACCGGGCGGCAAACTCATTGTTCCGGTTGGCAGAGAAGGTCACAATCAGATGCTTGAGCAGATTGAGAAGTTGCCCGATGGAACAGTGCGGAAAACCTCCCTCATGGGCGTTGTTTATGTCCCGTTGACAGACAAAGAAGCCCAGTGGCCTGGAAGGTTGTGCCCTTGTTCTATTTTATAATTTTTTTCCCCCGATATCTTAGGTTTTACAACCTTCTCTTTCCACTGAGAAGTTAGGGTTTAATTTTTGTCTCATTTTAATGAATGAATGGTTTTAGGAATTGGATGATGAAATTATAAAAATTAAAAATTTTTTTACAGATGTATATTATGTATATATGAAAATTCAGTCTTTGTGTAGTATATTTTATGTTATGTGTGACAAGCTGACACATTAGCAAATATTGTA--------CAAATTAGTTCTGAATATCTACAGTTTCTTTTATTATTATTACATGTGCTTTGAAGTG---------------------------------------------------------------------------------------------------------
Nstygius_RavenB_N1022 TGAAGTCACGAATAAAGTCGTATATTATTCTAATGATTTTTCACTTAAACTG----TGAGACGTTAAGATTCAGATGTGTGCATAAAAGTTCAATTAATAGAGGAGCTAACAAAGATTAATTGCACGTGTAACTTAATTCTAACGTTTTGTGTTGTCATAATAGATCATGAAAGATCTAGTGGTCAAAGATATATTATTACATTTTCTCACTTCTATTCTCTCAGGGTCATTGATAAAGTTGTCGGAACTTCCTTACTGTTAATCACAATTTCCGTTTGTTCCAGTTGGTGAATCAGTTGAAAACGGGCGGCAAACTCATTGTTCCCGTTGGCAGAGAAGGTCACAATCAGATGCTTGAGCAGATTGAGAAGTTGCCAGATGGAACAGTGCGGAAAACCTCCCTCATGGGCGTTGTTTATGTTCCGTTGACAGACAAAGAAGCCCAGTGGCCTGGAAGGTTGTGTCCTTGTTCTATTTTATAAATTCTTTTCCCAAATATCTTAGGTTTTACGACCTCCTCTTTCCACGGAGAAGTTAGGTTTTAATTTTTGTCTCGCTGTAATGAATGAATGGCGTTAGGAATTGAATGACGAAATTATTAGTTTT-----TTTTTTTATAGATATATATTATGTAT--ATGAAAATTCAGTCTTTGTGTAATATATTTTATGTTATGTGTGACAAGCTGACACATTAGCAAAAATTCTA--------CAAATTAGTTCTGAATATCTACA---------ATTATTATTACATGTGATTTGAAGTGTTGTTCAAGTATCAGTATTATTTTTCCAATTTGTCAGTTTTATATCTGTACAGAGTGTAAATGAAAGTATTCACCACTTTATTGCATAAGCTCAAAATTCATTTT
Ntempletoni_BaldMtns_N950 TGGAGTCATAAACAAAGTCATATATTATTCCAATGGTCATTCACTCAAGTAGTAACCGAGACGTCGAGGTTTTCATGTGTGCATAAATGTTCAATTGATGTAAGAACTAACAAAGATTATTTGTATATGTAACTTAATTCTAATGGTTTGTGTTGTAATAACAGATTATGAAAGATCTGGTGGTCAAAGATCTATTATTACA-TTTCTCACTTCTATTCTCACGGGGTCGATGATGAGATTGCCCAAACTCGCTTACTAATAATCACAATCTCTATTTGTTCCAGTTGGTGAATCAGTTGAAACCGGGCGGCAAACTCATTGTTCCGGTTGGTAGGGAAGGTCACAATCAGATGCTTGAGCAGATTGAGAAGTTGCCCGATGGAACAGTGCGGAAGACCTCCCTCATGGGCGTTGTTTATGTTCCGTTGACAGACAAAGAAGCCCAGTGGCCTGGAAGGTTGTGCCCTTGTTCTATTTTATAAATTCTTTTTCCAAATATCTTAGGTTTTACGACCTTCTCTTTCCACTGAGAAGTTAGGTTTTAATTTTTGTCTCATTGTAATGAATGAATGGTGTTAGGAATTGGATGATGAAATTATTAAAATTAAAAAGTTTTTTATAAATATGTATTATGTATATATGAAAATTCAGTCTTTGTGTGATATATTTTATGTTATGTGTGACAAGCTGACGCATAAGC-------------------------------------------------------------------------------------------------------------------------------------------------------------------------------------
Ntempletoni_ClarksCreek_N945 -----------------------------------------------------------------------------TGTGAATAAATGTTCAATTGATGTAAGAACTAACAAAGAATATTTGTATGTGTAACTTAATTCTAATGGTTTGTGTTGTAAT---AGATTATGAAAGATCTGGTGGTCAGAGATCTATTGTTACA-TTTCTCGCTTCTATTCTCGCGGGGTCAATGATGAGATTGCCCAAACTCGCTTACTAATAATCACAATCTCCATTTGTTCCAGTTGGTGAATCAGTTGAAACCGGGCGGCAAACTCATTGTTCCGGTTGGTAGGGAAGGTCACAATCAGATGCTTGAGCAGATTGAGAAGTTGCCCGATGGAACAGTGCGGAAGACCTCCCTCATGGGCGTTGTTTATGTCCCGTTGACAGACAAAGAAGCCCAGTGGCCTGGAAGGTTGTGCCCTTGTTCTATTTTATAAATTCTTTTTCCAAATATCTTAGGTTTTACGACCTTCTCTTTCCACTGAGAAGTTAGGTTTTAATTTTTGTCTCATTGTAATGAATGAATGGTGTTAGGAATTGGATGATGAAATTATTAAAATTAAAAAGTTTTTTATAAATATGTATTATGTATATATGACAATTCAGTCTTTGTGTGATATATTTTATGTTATGTGTGACAAGCTGACGCATTAGCAAAAAATGTGGATTTCTACAAATTAGTTCTGAATATCTAAAGTTTTTTTT--TATTATTATATGTGCTTTGAAGTGTTGTTTAAGTATCAGTA----TTTTTTTTTATTTCACATTTATATCTATACAGAGTGTGAAGGAAAGAGTTCCCACTCTCCTTGAAAGGGCTTGAATTTCACTCT
Ntempletoni_ScronceCreekRd_N1223 ------------------------------CAATGGCCATTCACTCAAGTAGTAACTGAGATGTCAAGGTTTTCATGTGTACATAAATGTTCAATTGATGTAAGAACTAACAAAGAATATTTGTATATGTAACTTAATTCTAATGGCTTGTGTTGTAATAACAGATTATGAAAGATCTGGTGGTCAAAGATCTATTATTACA-TTTCTCACTTCTATTCTCGCGGGGTCGATGATGAGATTGCCAAAACTCGCTTACTAATAATCACAATCTCCATTTGTTCCAGTTGGTGAATCAGTTGAAACCGGGCGGCAAACTCATTGTTCCGGTTGGTAGGGAAGGTCACAATCAGATGCTTGAGCAGATTGAGAAGTTGCCCGATGGAACAGTGCGGAAGACCTCCCTCATGGGTGTTGTTTATGTCCCGTTGACAGACAAAGAAGCCCAGTGGCCTGGAAGGTTGTGCCCTTGTTCTATTTTATAAATTCTTTTTCCAAATATCTTAGGTTTTACGACCTTCTCTTTCCACTGAGAAGTTAGGTTTTAATTTTTGTCTCATTGTAATGAATGAATGGTGTTAGGAATTGGATGATGAAATTATTAAATTTAAAAAGTTTTTTATAAATATATATTATGTATATATGAAAATTCAGTCTTTGTGTAATATATTTTATGTTATGTGTGACAAGCTGACACATTAGCAAAAAATGTGGATTTCTACAAATTAGTTCTGAATATCTACAGTTTTTTTT---ATTATTATATGTGCTTTGAAATGTTGTTCAAGTATCGGTA-----TTTTTTTTATTTCATTTTTATATCTATACAGAGTGTGAAGGAA----------------------------------------
Ntennessensis_IndianCave_N052 ---------------------------------------------------------------------------------------------------------------------------------------------------------------------------------------------------------------------CTATTCTCACAGGGTCGTTGATGAGATTGCCAGAACTCGCTTACTAATAATCACAATCTTCCTTTGTTCCAGTTGGTGAATCAGTTGAAACCGGGCGGCAAACTCATTGTTCCGGTCGGCAGAGAAGGTCACAATCAGATGCTTGAGCAGATTGAGAAGTTGCCCGATGGAACAGTGCAGAAAACCTCCCTCATGGGCGTTGTTTATGTCCCGTTGACAGACAAAGAAGCCCAGTGGCCTGGAAGGTTGTGCCCTTGTTCTATTTTATAAATTCTTTTCCCAAATATCTTAGGTTTTACGACCTTCTCTTTCCACTGAGAAGTTAGGTTTTTAATTCCGTCTCATTGTAAGGACTGAATGGTGTTGGGAATTGGATGATGAAATTATAAAAATTAAACATTTTTTCACAGATATATATTATGTATATATGAAAATTTAGTCTTTGTGTAGTATATTTTATGTTATGTGTGACAAACTGACACATTAGCAAAAATTCTACATTTCTGCAAATAAGTTCTGAATATCTACAGTTTTTTTTATTATTATTATATGTGCT-----------------------------------------------------------------------------------------------------------------
Ntennessensis_LittleStony_N645 ----------------------------------------------------------------------------------------------------------------------------------------------------------------------------------------------------ATTACATTTTCTCACTTCTATTCTCACAGGGTCGTTGATGAGATTGCCAGAACTCGCTTACTAATAATCACAATCTCCCTTTGTTCCAGTTGGTGAATCAGTTGAAACCGGGCGGCAAACTCATTGTTCCGGTTGGCAGAGAAGGTCACAATCAGATGCTTGAGCAGATTGAGAAGTTGCCCGATGGAACAGTGCGGAAAACCTCCCTCATGGGCGTTGTTTATGTCCCGTTGACAGACAAAGATGCCCAGTGGCCTGGAAGGTTGTGCCCTTGTTCTATTTTATAAATTCTTTTTCCAAATATCTTAGGTTTTACGACCTTCTCTTTCCACCGAGAAGTTAGGTTTTAATCTTTGTCTCATTGTAAGGAATGAATGGTGTTAGGAATTGGATGATGAAATTATAAAAATTAAAAA----TTTACAGATATATATTATGTATATATGAAAATTTAGTCTTTGTGTAGTATATTTTATGTTAT------------------------------------------------------------------------------------------------------------------------------------------------------------------------------------------------------------
