# Supplementary material for: ﻿New species in old mountains: integrative taxonomy reveals ten new species and extensive short-range endemism in Nesticus spiders (Araneae, Nesticidae) from the southern Appalachian Mountains
Source: Zookeys. 2023 Feb 3;1145:1–130. doi: 10.3897/zookeys.1145.96724 (PMC10208238; doi:10.3897/zookeys.1145.96724)
Supplement: Supplementary material 4 — Input alignments, analysis log files, and output tree files [file zookeys-1145-001_article-96724__-s004.zip › uce-200439 (modified).phy]

 89 1064
Nsilvestrii_Hellgate_N1108 ------------------------------------------------------------------------------------------------------------------------------------------------------------------------------------------------------------------------------------------------------------------------------------------------------------------GGAACAGAATAAGAAAGTTTAGTGCTCACCATTTATATAAATTGCGAGAAAATTATAAAGTACAACAGCAACATCTAAATAAGATACTTGAAAATTTAAACATAGAAAGTTGTAGGAATGTTTGTCATAGAACAGATTCTGTAGTATTTGAGCCCGACATTACTTTAGAAAATGTATTGGTGCCAAAAATTTGCCTTCAGACATTACCTAAAGAAACGAGTGATTCTAATGACAATTCTAGTCAGCTCTCGGCATACTTCACTCCTGATGAAGCAGGTTCTGAAGTTTCAGGGCATGAAAGTGATGAATGTGAGAGTTTTGAAAATACACCCAAACTAAAAATACCCCAAGCTGATGTCACTATAACCATAGCAAACACGGCTCCCTGTACTTCCAACATTCCTCATCACTGTGAAAATACTAGTTTGAAACCAGA------TGTTCATGAGAGTAATGAAATCTTTTCTAATGAAACTATAGTTTAATATCAGTGTTGAAAACTTTTAT--------------------------------------------------------------------------------------------------------------------------------------------------------------------------------------------------------------------------------------------------------
Nesticus_nahaunus_Mexico_G2881 CATCCCCTAGAACTCAGCAAATTAAAAAAATACTTGAGAGTATGGAGCACTATAAGAAACAACAACTAGATAGACTTAGAGATAACTACAATGTGCAAGTGCAAAGAATAAAAGATAACTGCATGCAACAGATGGAACGCCTTAGAGAAAGTTATTCTTCTCAGGCAGAACGTCTGCGAGATATTAAGGAGTATGGAACACTTCAGATTGATCGTATTAGAGAGAACTATTATTTTCAAGTTCAAAGAGTTCGCGATTATAGTGCAAGTCAAATTGTAAGACTGCGTGAGAATTATATTTCTCAAAGAAATAGAATAAGGAAGTTTAGCGCTCACCATTTATATAAATTGCGAGAAAATTATAAAGTGCAACAGCAACATTTAAACAAGATACTCGAAAATCTAAACATAGAAAGTTGTAGGAATGTTTGTCATAGAACAGATTCTGTAATATTTGAGCCCGACATTACTTTAGAAAATGTATTGGTGCCAAAAATTTGCCTTCAGACATTACCTAAAGAAACTAGTGATTCTAATGACAATTCTAGTCAGCTCTCAGCGTACTTCACTCCTGATGAAGCAGGTTCTGAAGTTTCAGGGCATGAAAGTGACGAAAGTGAGAGTTTTGAAAATAGACCTAAAATTAAAAAACCGCAAGCTGATGTTACTATAACCGTAGAAAACATGGTTCCCTGTACTTCCAACATTCCTCAGCACTGTGAAAATACTAGTTTGAAACAAGA------TGTTCATGAGAATAATGAAATCTTTTCTAATGAAACTATAGTTTAATATCAGTGTTAAAAGCTTTTATAGTACCTGACTGA-TTTTTTTTAATACAGTGAATGCCATTTTATGTCATATACTCTTTATCAAACACCACACAATATTTCCACTAAGAACACCATTGTGTGAGGTGATGTTGCTTGAGCAATGGGTTGTTTAAAACATATTTGCAACATTTGTATTGCAGTCTATTGTTTTAGTTTGAAATACT---GATATGTTGAAAAGGTGCCTTATTTTGTTTGAAAATACTCTGTCTGGTTGAATATGTGACT
Narcheri_Cheaha_N023 ------------------------------------------------ACTATAAGAAACAGCAACTAGATAGACTTAGAGATAACTACAATGTACAAGTGCAAAGAATAAAAGATAACTGCATGCAACAGATGGAACGCCTTAGAGAAAGTTATTCTTCTCAGGCTGAACGTCTGCGAGATATTAAGGAGTATGGAACACTGCAGATTGATCGCATTAGAGAGAACTATTATTTTCAAGTTCAAAGAGTTCGCGATTATAGTGCAAGTCAAATTGTAAGACTGCGTGAGAATTATATTTCTCAAAGAAACAGAATAAGGAAGTTTAGTGCTCACCATTTATATAAATTGCGAGAAAATTATAAAGTGCAACAGCAACATTTAAACAAGATACTCGAAAATCTAAACATAGAAAGTTGTAGGAATGTTTGTCATAGAACAGATTCTGTAATATTTGAGCCCGACATTACTTTAGAAAATGTATTGGTGCCAAAAATTTGCCTTCAGACATTACCTAAAGAAACTAGTGATTCTAATGACAATTCTAGTCAGCTCTCAGCATACTTCACCCCTGATGAAGCAGGTTCTGAAGTTTCAGGGCATGAAAGTGACGAAAGTGAGAGTTTTGAAAATACACCTAAAATAAAAATACCGCAAGCTGATGTTACTATAATTGTAGAAAACATGGCTCCCAGTACTTCCAACATTCCTCGGCATTGTGAAAATACTAGTTTGAAACAAGAGAGAGATGTTCATGAGAATGATGAAATCTTTTCTAATGAAACTATAGTTTAATATCAGTGTTAAAAGCTTTTATAGTACCTGACTGATTTTTTTTTAATACAGTGAATGCCATTTTATGTCATATATTCTTTATCAAACACCACACAATATTTCCACTAAGAACACCATTGTGTGAGGTGATGTTGCTTGAGCAATGGGTTGTTTAAAACATATTTGCAACATTTACATTGCAATCTATTGTTTTAGTTTGAAATACTCTGAATATGTTGAAAAGGTGCCTTATTTTATTTGAAAATA------------------------
Narcheri_MillShoalCreek_N727 -------------------------------------------------------------------------------------------------------------------------------------------------------------------------------------------------------------------------------------------------------------------------------------------------------------------------------------------------------------------------------------------------CAAGATACTCGAAAATCTAAACATAGAAAGTTGTAGGAATGTTTGTCATAGAACAGATTCTGTAATATTTGAGCCCGACATTACTTTAGAAAATGTATTGGTGCCAAAAATTTGCCTTCAGACATTACCTAAAGAAACTAGTGATTCTAATGACAATTCTAGTCAGCTCTCAGCATACTTCACCCCTGATGAAGCAGGTTCTGAAGTTTCAGGGCATGAAAGTGACGAAAGTGAGAGTTTTGAAAATACACCTAAAATAAAAATACCGCAAGC----------------------------------------------------------------------------------------------------------------------------------------------------------------------------------------------------------------------------------------------------------------------------------------------------------------------------------------------------------------------------------------------------------------------
Nbarri_Bishop_N1072 --------------------------------------------------------------------------------------------------------------------------------------------------------------------------------------------------------------------------------------------------CAAAGAGTTCGCGATTATAGTGCAAGTCAAATTGTAAGACTGCGTGAGAATTATATTTCTCAAAGAAACAGAATAAGGAAGTTTAGTGCTCACCATTTATATAAATTGCGAGAAAATTATAAAGTGCAACAGCAACATTTAAACAAGATACTCGAAAATCTAAACATAGAAAGTTGTAGGAATGTTTGTCATAGAACAGATTCTGTAATATTTGAGCCCGACATTACTTTAGAAAATGTATTGGTGCCAAAAATTTGCCTTCAGACATTACCTAAAGAAACTAGTGATTCTAATGACAATTCTAGTCAGCTCTCAGCATACTTCACTCCTGATGAAGCAGGTTCTGAAGTTTCAGGGCATGAAAGTGACGAGAGTGAGAGTTTTGAAATTACACCTAAAATAAAAATACCGCAAGCTGATGTTACTATAACTGTAGAAAACATGGCTTCCAGTACTTCCAACATTCCTCAGCATTGTGAAAATACTAGTTTGAAACAAGAGAGAGATGTTCATGAGAATGATGAAATCTTTTCTAATGAAACTATAGTTTAATATCAGTGTTAAAAGCTTTTATAGTACCTGACTGATTTTTTTTAAATACAGTGAATGCCATTTTATGTCATATACTCTTTATCAAACACCACACAATATTTCCACTAAGAACACCACTGTGTGAAGTGATGTTGCTTGAACAATGGGTTGTTTAAAACATATTTGCAACATTTACATTGCAATCTATTGTTTTAGTTTGAAATACTCTGAATATGTTGAAAAGGTGCCTTATTTTATTTGAAAATACTCTGTCTGGTTGAATATGTGACT
Nbarri_LostCoveCave_N0065 ----------------------------------------------------------------------------------------------------GCAAAGAATAAAAGATAACTGCATGCAACAGATGGAACGCCTTAGAGAAAGTTATTCTTCTCAGGCAGAACGTCTGCGAGATATTAAGGAGTATGGAACACTGCAGATTGATCGCATTAGAGAGAACTATTATTTTCAAGTTCAAAGAGTTCGCGATTATAGTGCAAGTCAAATTGTAAGACTGCGTGAGAATTATATTTCTCAAAGAAACAGAATAAGGAAGTTTAGTGCTCACCATTTATATAAATTGCGAGAAAATTATAAAGTGCAACAGCAACATTTAAACAAGATACTCGAAAATCTAAACATAGAAAGTTGTAGGAATGTTTGTCATAGAACAGATTCTGTAATATTTGAGCCCGACATTACTTTAGAAAATGTATTGGTGCCAAAAATTTGCCTTCAGACATTACCTAAAGAAACTAGTGATTCTAATGACAATTCTAGTCAGCTCTCAGCATACTTCACTCCTGATGAAGCAGGTTCTGAAGTTTCAGGGCATGAAAGTGACGAGAGTGAGAGTTTTGAAATTACACCTAAAATAAAAATACCGCAAGCTGATGTTACTATAACTGTAGAAAACATGGCTTCCAGTACTTCCAACATTCCTCAGCATTGTGAAAATACTAGTTTGAAACAAGAGAGAGATGTTCATGAGAATGATGAAATCTTTTCTAATGAAACTATAGTTTAATATCAGTGTTAAAAGCTTTTATAGTACCTGACTGATTTTTTTTTAATACAGTGAATGCCATTTTATGTCATATACTCTTTATCAAACACCACACAATATTTCCACTAAGAACACCACTGTGTGAAGTGATGTTGCTTGAACAATGGGTTGTTTAAAACATATTTG---------------------------------------------------------------------------------------------------------
Nbarri_eyed_ClayCave_G2082 CATCCCCTAGAACTCAGCAAATTAAAAAAATACTTGAGAGTATGGAGCACTATAAGAAACAGCAACTAGATAGACTTAGAGATAACTACAATGTGCAAGTGCAAAGAATAAAAGATAACTGCATGCAACAGATGGAACGCCTTAGAGAAAGTTATTCTTCTCAGGCAGAACGTCTGCGAGATATTAAAGAGTATGGAACACTGCAGATTGATCGCATTAGAGAGAACTATTATTTTCAAGTTCAAAGAGTTCGCGATTATAGTGCAAGTCAAATTGTAAGACTGCGTGAGAATTATATTTCTCAAAGAAACAGAATAAGGAAGTTTAGTGCTCACCATTTATATAAATTGCGAGAAAATTATAAAGTGCAACAGCAACATTTAAACAAGATACTCGAAAATCTAAACATAGAAAGTTGTAGGAATGTTTGTCATAGAACAGATTCTGTAATATTTGAGCCCGACATTACTTTAGAAAATGTATTGGTGCCAAAAATTTGCCTTCAGACATTACCTAAAGAAACTAGTGATTCTAATGACAATTCTAGTCAGCTCTCAGCATACTTCACTCCTGATGAAGCAGGTTCTGAAGTTTCAGGGCATGAAAGTGACGAAAGTGAGAGTTTTGAAAATACACCTAAAATAAAAATACCGCAAGCTGATGTTACTATAACTGTAGAAAACATGGCTCCCAGTACTTCCAACATTCCTCAGCATTGTGAAAATACTAGTTTGAAACAAGAGAGAGATGTTCATGAGAATGATGAAATCTTTTCTAATGAAACTATAGTTTAATATCAGTGTTAAAAGCTTTTATAGTACCTGACTGATTTTTTTTTAATACAGTGAATGCCATTTTATGTCATATACTCTTTATCAAACACCATACAATATTTCCACTAAGAACACCACTGTGTGAGGTGATGTTGCTTGAACAATGGGTTGTTTAAAACATATTTGCAACATTTACATTGCAATCTATTGTTTTAGTTTGAAATACTCTGAATATGTTGAAAAGGTGCCTTATTTTATTTGAAAATACTCTGTCTGGTTGAATATGTGACT
Nbarrowsi_Gregorys_N270 CATCCCCTAGAACTCAGCAAATTAAAAAAATACTTGAGAGTATGGAACACTATAAGAAACAGCAACTAGATAGACTTAGAGATAACTACAATGTGCAAGTGCAAAGAATAAAAGATAACTGCATGCAACAGATGGAACGCCTTAGAGAAAGTTATTCTTCTCAGGCAGAACGTCTGCGAGATATTAAGGAGTATGGAACACTGCAGATTGATCGCATTAGAGAGAACTATTATTTTCAAGTTCAAAGAGTTCGCGATTATAGTGCAAGTCAAATTGTAAGACTGCGTGAGAATTATATTTCTCAAAGAAACAGAATAAGGAAGTTTAGTGCTCACCATTTATATAAATTGCGAGAAAATTATAAAGTGCAACAGCAACATTTAAACAAGATACTCGAAAATCTAAACATAGAAAGTTGTAGGAATGTTTGTCATAGAACAGATTCTGTAATATTTGAGCCCGACATTACTTTAGAAAATGTATTGGTGCCAAAAATTTGCCTTCAGACATTACCTAAAGAAACTAGTGATTCTAATGACAATTCTAGTCAGCTCTCAGCATACTTCACTCCTGATGAAGCAGGTTCTGAAGTTTCAGGGCATGAAAGTGACGAGAGTGAGAGTTTTGAAAATACACCTAAAATAAAAATACCGCAAGCTGATGTTACTATAACTGTAGAAAACATGGCTCCCAGTACTTCCAACATTCCTCAGCATTGTGAAAATACTAGTTTGAAACAAGAGAGAGATGTTCATGAGAATGATGAAATCTTTTCTAATGAAACTATAGTTTAATATCAGTGTTAAAAGCTTTTATAGTACCTGACTGA-TTTTTTTTAATACAGTGAATGCCATTTTATGTCATATACTCTTTATCAAACACCACACAATATTTCCACTAAGAACACCACTGTGTGAGGTGATGTTGCTT-------------------------------------------------------------------------------------------------------------------------------------
Nbarrowsi_Tuckaleechee_N360 -------------------------------------------------------------------------------AGATAACTACAATGTGCAAGTGCAAAGAATAAAAGATAACTGCATGCAACAGATGGAACGCCTTAGAGAAAGTTATTCTTCTCAGGCAGAACGTCTGCGAGATATTAAGGAGTATGGAACACTGCAGATTGATCGCATTAGAGAGAACTATTATTTTCAAGTTCAAAGAGTTCGCGATTATAGTGCAAGTCAAATTGTAAGACTGCGTGAGAATTATATTTCTCAAAGAAACAGAATAAGGAAGTTTAGTGCTCACCATTTATATAAATTGCGAGAAAATTATAAAGTGCAACAGCAACATTTAAACAAGATACTCGAAAATCTAAACATAGAAAGTTGTAGGAATGTTTGTCATAGAACAGATTCTGTAATATTTGAGCCCGACATTACTTTAGAAAATGTATTGGTGCCAAAAATTTGCCTTCAGACATTACCTAAAGAAACTAGTGATTCTAATGACAATTCTAGTCAGCTCTCAGCATACTTCACTCCTGATGAAGCAGGTTCTGAAGTTTCAGGGCATGAAAGTGACGAGAGTGAGAGTTTTGAAAATACACCTAAAATAAAAATACCGCAAGCTGATGTTACTATAACTGTAGAAAACATGGCTCCCAGTACTTCCAACATTCCTCAGCATTGTGAAAATACTAGTTTGAAACAAGAGAGAGATGTTCATGAGAATGATGAAATCTTTTCTAATGAAACTATAGTTTAATATCAGTGTTAAAAGCTTTTATAGTACCTGACTGA-TTTTTTTTAATACAGTGAATGCCATTTTATGTCATATACTCTTTATCAAACACCACACAATATTTCCACTAAGAACACCACTGTGTGAGGTGATGTTGCTTGAACAATGGGTTGTTTAAAACATATTTGCAACATTTACATTGCAATCTATTGTTTTAGTTTGAAATACTCTGAATATGTTGAAAAGGTGCCTTATTTTATTTGAAAATACTCTGTCTGGTTGAATATGTGACT
Nbishopi_DryFalls_N150 ------------------------------------AGAGTATGGAGCACTATAAGAAACAGCAACTAGATAGACTTAGAGATAACTACAATGTGCAAGTGCAAAGAATAAAAGATAACTGCATGCAACAGATGGAACGCCTTAGAGAAAGTTATTCTTCTCAGGCAGAACGTCTGCGAGATATTAAGGAGTATGGAACACTGCAGATTGATCGCATTAGAGAGAACTATTATTTTCAAGTTCAAAGAGTTCGCGATTATAGTGCAAGTCAAATTGTAAGACTGCGTGAGAATTATATTTCTCAAAGAAACAGAATAAGGAAGTTTAGTGCTCACCATTTATATAAATTGCGAGAAAATTATAAAGTGCAACAGCAACATTTAAACAAGATACTCGAAAATCTAAATATAGAAAGTTGTAGGAATGTTTGTCATAGAACAGATTCTGTAATATTTGAGCCCGACATTACTTTAGAAAATGTATTGGTGCCAAAAATTTGCCTTCAGACATTACCTAAAGAAACTAGTGATTCTAATGACAATTCTAGTCAGCTCTCAGCATACTTCACTCCTGATGAAGCAGGTTCTGAAGTTTCAGGGCATGAAAGTGACGAGAGTGAGAGTTTTGAAAATACACCTAAAATAAAAATACCGCAAGCTGATGTTACTATAACTGTAGAAAACATGGCTCCCAGTACTTCCAACATTCCTCAGCATTGTGAAAATACTAGTTTGAAACAAGAGAGAGATGTTCATGAGAATGATGAAATCTTTTCTAATGAAACTATAGTTTAATATCAGTGTTAAAAGCTTTTATAGTACCTGACTGA-TTTTTTTTAATACAGTGAATGCCATTTTATGTCATATACTCTTTATCAAACACCACACAATATTTCCACTAAGAACACCACTGTGTGAGGTGATGTTGCTTGAACAATGGGTTGTTTAAAACATATTTGCAACATTTACATTGCAATCTATTGTTTTAGTTTGAAATACTCTGAATATGATGAAAAGGTGCCTTATTTTATTTGAAAATACTCTGTCTGGTTGAATATGTGACT
Nbishopi_PoleCr_Chattooga_N885 --------------------------------------------------------------------------------------------------------------------------------------------------------------------------------------------------------------------------AGAGAGAACTATTATTTTCAAGTTCAAAGAGTTCGCGATTATAGTGCAAGTCAAATTGTAAGACTGCGTGAGAATTATATTTCTCAAAGAAACAGAATAAGGAAGTTTAGTGCTCACCATTTATATAAATTGCGAGAAAATTATAAAGTGCAACAGCAACATTTAAACAAGATACTCGAAAATCTAAATATAGAAAGTTGTAGGAATGTTTGTCATAGAACAGATTCTGTAATATTTGAGCCCGACATTACTTTAGAAAATGTATTGGTGCCAAAAATTTGCCTTCAGACATTACCTAAAGAAACTAGTGATTCTAATGACAATTCTAGTCAGCTCTCAGCATACTTCACTCCTGATGAAGCAGGTTCTGAAGTTTCAGGGCATGAAAGTGACGAGAGTGAGAGTTTTGAAAATACACCTAAAATAAAAATACCGCAAGCTGATGTTACTATAACTGTAGAAAACATGGCTCCCAGTACTTCCAACATTCCTCAGCATTGTGAAAATACTAGTTTGAAACAAGAGAGAGATGTTCATGAGAATGATGAAATCTTTTCTAATGAAACTATAGTTTAATATCAGTGTTAAAAGCTTTTATAGTACCTGACTGA-TTTTTTTTAATACAGTGAATGCCATTTTATGTCATATACTCTTTATCAAACACCACACAATATTTCCACTAAGAACACCACTGTGTGAGGTGATGTTGCTTGAACAATGGGTTGTTTAAAACATATTTGCAACATTTACATTGCAATCTATTGTTTTAGTTTGAAATACTCTGAATATGATGAAAAGGTG--------------------------------------------
Nbishopi_StandingIndian_N131 --------------------------------------------------------------------------------------------------------------------------------------------------------------TCTCAGGCAGAACGTCTGCGAGATATTAAGGAGTATGGAACACTGCAGATTGATCGCATTAGAGAGAACTATTATTTTCAAGTTCAAAGAGTTCGCGATTATAGTGCAAGTCAAATTGTAAGACTGCGTGAGAATTATATTTCTCAAAGAAACAGAATAAGGAAGTTTAGTGCTCACCATTTATATAAATTGCGAGAAAATTATAAAGTGCAACAGCAACATTTAAACAAGATACTCGAAAATCTAAATATAGAAAGTTGTAGGAATGTTTGTCATAGAACAGATTCTGTAATATTTGAGCCCGACATTACTTTAGAAAATGTATTGGTGCCAAAAATTTGCCTTCAGACATTACCTAAAGAAACTAGTGATTCTAATGACAATTCTAGTCAGCTCTCAGCATACTTCACTCCTGATGAAGCAGGTTCTGAAGTTTCAGGGCATGAAAGTGACGAGAGTGAGAGTTTTGAAAATACACCTAAAATAAAAATACCGCAAGCTGATGTTACTATAACTGTAGAAAACATGGCTCCCAGTACTTCCAACATTCCTCAGCATTGTGAAAATACTAGTTTGAAACAAGAGAGAGATGTTCATGAGAATGATGAAATCTTTTCTAATGAAACTATAGTTTAATATCAGTGTTAAAAGCTTTTATAGTACCTGACTGA-TTTTTTTTAATACAGTGAATGCCATTTTATGTCATATACTCTTTATCAAACACCACACAATATTTCCACTAAGAACACCACTGTGTGAGGTGATGTTGCTTGAACAATGGGTT-------------------------------------------------------------------------------------------------------------------------
Nbrimleyi_NewberryCr_N984 CATCCCCTAGAACTCAGCAAATTAAAAAAATACTTGAGAGTATGGAGCACTATAAGAAACAGCAACTAGATAGACTTAGAGATAACTACAATGTGCAAGTGCAAAGAATAAAAGATAACTGCATGCAACAGATGGAACGCCTTAGAGAAAGTTATTCTTCTCAGGCAGAACGTCTGCGAGATATTAAGGAGTATGGAACACTGCAGATTGATCGCATTAGAGAGAACTATTATTTTCAAGTTCAAAGAGTTCGCGATTATAGTGCAAGTCAAATTGTAAGACTGCGTGAGAATTATATTTCTCAAAGAAACAGAATAAGGAAGTTTAGTGCTCACCATTTATATAAATTGCGAGAAAATTATAAAGTGCAACAGCAACATTTAAACAAGATACTCGAAAATCTAAACATAGAAAGTTGTAGGAATGTTTGTCATAGAACAGATTCTGTAATATTTGAGCCCGACATTACTTTAGAAAATGTATTGGTGCCAAAAATTTGCCTTCAGACATTACCTAAAGAAACTAGTGATTCTAATGACAATTCTAGTCAGCTCTCAGCATACTTCACTCCTGATGAAGCAGGTTCTGAAGTTTCAGGGCATGAAAGTGACGAAAGTGAGAGTTTTGAAAATACACCTAAAATAAAAATACCGCAAGCTGATGTTACTATAACTGTAGAAAACATGGCTCCCAGTACTTCCAACATTCCTCAGCATTGTGAAAATACTAGTTTGAAACAAGAGAGAGATGTTCATGAGAATGATGAAATCTTTTCTAATGAAACTATAGTTTAATATCAGTGTTAAAAGCTTTTATAGTACCTGACTGATTTTTTTTTAATACAGTGAATGCCATTTTATGTCATATACTCTTTATCAAACACCACACAATATTTCCACTAAGAACACCGCTGTGTGAGGTGATGTTGCTTGAACAATGGGTTGTTTAAAACATATTTGCAACATTTACATTGCAATCTATTGTTTTAGTTTGAAATACTCTGAATATGTTGAAAAGGTGCCTTATTTTATTTGAAAATACTCTGTCTGGTT------------
Nbrimleyi_RumblingBald_N241 CATCCCCTAGAACTCAGCAAATTAAAAAAATACTTGAGAGTATGGAGCACTATAAGAAACAGCAACTAGATAGACTTAGAGATAACTACAATGTGCAAGTGCAAAGAATAAAAGATAACTGCATGCAACAGATGGAACGCCTTAGAGAAAGTTATTCTTCTCAGGCAGAACGTCTGCGAGATATTAAGGAGTATGGAACACTGCAGATTGATCGCATTAGAGAGAACTATTATTTTCAAGTTCAAAGAGTTCGCGATTATAGTGCAAGTCAAATTGTAAGACTGCGTGAGAATTATATTTCTCAAAGAAACAGAATAAGGAAGTTTAGTGCTCACCATTTATATAAATTGCGAGAAAATTATAAAGTGCAACAGCAACATTTAAACAAGATACTCGAAAATCTAAACATAGAAAGTTGTAGGAATGTTTGTCATAGAACAGATTCTGTAATATTTGAGCCCGACATTACTTTAGAAAATGTATTGGTGCCAAAAATTTGCCTTCAGACATTACCTAAAGAAACTAGTGATTCTAATGACAATTCTAGTCAGCTCTCAGCATACTTCACTCCTGATGAAGCAGGTTCTGAAGTTTCAGGGCATGAAAGTGACGAAAGTGAGAGTTTTGAAAATACACCTAAAATAAAAATACCGCAAGCTGATGTTACTATAACTGTAGAAAACATGGCTCCCAGTACTTCCAACATTCCTCAGCATTGTGAAAATACTAGTTTGAAACAAGAGAGAGATGTTCATGAGAATGATGAAATCTTTTCTAATGAAACTATAGTTTAATATCAGTGTTAAAAGCTTTTATAGTACCTGACTGATTTTTTTTTAATACAGTGAATGCCATTTTATGTCATATACTCTTTATCAAACACCACACAATATTTCCACTAAGAACACCGCTGTGTGAGGTGATGTTGCTTGAACAATGGGTTGTTTAAAACATATTTGCAACATTTACATT--------------------------------------------------------------------------------------------
Ncanei_Egypt_N958 ------------------------------------------------------------------------GACTTAGAGATAACTACAATGTGCAAGTGCAAAGAATAAAAGATAACTGCATGCAACAGATGGAACGCCTTAGAGAAAGTTATTCTTCTCAGGCAGAACGTCTGCGAGATATTAAGGAGTATGGAACACTGCAGATTGATCGCATTAGAGAGAACTATTATTTTCAAGTTCAAAGAGTTCGCGATTATAGTGCAAGTCAAATTGTAAGACTGCGTGAGAATTATATTTCTCAAAGAAACAGAATAAGGAAGTTTAGTGCTCACCATTTATATAAATTGCGAGAAAATTATAAAGTGCAACAGCAACATTTAAACAAGATACTCGAAAATCTAAACATAGAAAGTTGTAGGAATGTTTGTCATAGAACAGATTCTGTAATATTTGAGCCCGACATTACTTTAGAAAATGTATTGGTGCCAAAAATTTGCCTTCAGACATTACCTAAAGAAACTAGTGATTCTAATGACAATTCTAGTCAGCTCTCAGCATACTTCACTCCTGATGAAGCAGGTTCTGAAGTTTCAGGGCATGAAAGTGACGAAAGTGAGAGTTTTGAAAATACACCTAAAATAAAAATACCACAAGCTGATGTTACTATAACTGTAGAAAACATGGCTCCCAGTACTTCCAACATTCCTCAGCATTGTGAAAATACTAGTTTGAAACAAGAGAGAGATGTTCATGAAAATGATGAAATCTTTTCTAATGAAACTATAGTTTAATATCAGTGTTAAAAGCTTTTATAGTACCTGACTGATTTTTTTTTAATACAGTGAATGCCATTTTATGTCATATACTCTTT----------------------------------------------------------------------------------------------------------------------------------------------------------------------------------------------
Ncarolinensis_Grandfather_N218 -------------------------------ACTTGAGAGTATGGAGCACTATAAGAAACAGCAACTAGATAGACTTAGAGATAACTACAATGTGCAAGTGCAAAGAATAAAAGATAACTGCATGCAACAGATGGAACGCCTTAGAGAAAGTTATTCTTCTCAGGCAGAACGTCTGCGAGATATTAAGGAATATGGAACACTGCAGATTGATCGCATTAGAGAGAACTATTATTTTCAAGTTCAAAGAGTTCGCGATTATAGTGCAAGTCAAATTGTAAGACTACGTGAGAATTATATTTCTCAAAGAAACAGAATAAGGAAGTTTAGTGCCCACCATTTATATAAATTGCGAGAAAATTATAAAGTGCAACAGCAACATTTAAACAAGATACTCGAAAATCTAAACATAGAAAGTTGTAGGAATGTTTGTCATAGAACAGATTCTGTAATATTTGAGCCCGACATTACTTTAGAAAATGTATTGGTGCCAAAAATTTGCCTTCAGACATTACCTAAAGAAACTAGTGATTCTAATGACAATTCTAGTCAGCTCTCAGCATACTTCACTCCTGATGAAGCAGGTTCTGAAGTTTCAGGGCATGAAAGTGACGAAAGTGAGAGTTTTGAAAATACACCTAAAATAAAAATACCGCAAGCTGATGTTACTATAACTGTAGAAAACATGGCTCCCAGTACTTCCAACATTCCTCAGCATTGTGAAAATATTAGTTTGAAACAAGAGAGAGATGTTCATGAGAATGATGAAATCTTTTCTAATGAAACTATAGTTTAATATCAGTGTTAAAAGCTTTTATAGTACCTGACTGATTTTTTTTTAATACAGTGAATGCCATTTTATGTCATATACTCTTTATCAAACACCACACAATATTTCCACTAAGAACACCACTGTGTGAGGTGATGTTGCTTGAACAATGGGTTGTTTAAAACATATTTGCAACATTTACATTGCAATCTATTGTTTTAGTTTGAAATACTCTGAATATGTTGAAAAGGTGCCTTATTTTATTTGAAAATACTCTGTCTGGTTGAATATGTGACT
Ncarteri_English_N031 CATCCCCTAGAACTCAGCAAATTAAAAAAATACTTGAGAGTATGGAGCACTATAAAAAACAGCAACTAGATAGACTTAGAGATAACTACAATGTGCAAGTGCAAAGAATAAAAGATAACTGCATGCAACAGATGGAACGCCTTAGAGAAAGTTATTCTTCTCAGGCAGAACGTCTGCGAGATATTAAAGAGTATGGAACACTGCAGATTGATCGCATTAGAGAGAACTATTATTTTCAAGTTCAAAGAGTTCGCGATTATAGTGCAAGTCAAATTGTAAGACTGCGTGAGAATTATATTTCTCAAAGAAACAGAATAAGGAAGTTTAGTGCTCACCATTTATATAAATTGCGAGAAAATTATAAAGTGCAACAGCAACATTTAAACAAGATACTCGAAAATCTAAACATAGAAAGTTGTAGGAATGTTTGTCATAGAACAGATTCTGTAATATTTGAGCCCGACATTACTTTAGAAAATGTATTGGTGCCAAAAATTTGCCTTCAGACATTACCTAAAGAAACTAGTGATTCTAATGACAATTCTAGTCAGCTCTCAGCATACTTCACTCCTGATGAAGCAGGTTCTGAAGTTTCAGGGCATGAAAGTGACGAGAGTGAGAGTTTTGAAAATACACCTAAAATAAAAATACCGCAAGCTGATGTTACTATAACTGTAGAAAACATGGCTCCCAGTACTTCCAACATTCCTCAGCATTGTGAAAATACTAGTTTGAAACAAGAGAGAGATGTTCATGAGAATGATGAAATCTTTTCTAATGAAACTATAGTTTAATATCAGTGTTAAAAGCTTTTATAGTACCTGACTGA-TTTTTTTTAATACAGTGAATGCCATTTTATGTCATATACTCTTTATCAAACACCACACAATATTTTCACTAAGAACACCACTGTGTGAGGTGATGTTGCTTGAACAATGGGTTGTTTAAAACATATTTGCAACATTTACATTGCAATCTATTGTTTTAGTTTGAAATACTCTGAATATGTTGAAAAGGTGCCTTATTTTATTTGAAAATACTCTATCTGGTTGAATATGTGACT
Ncarteri_PilotMtn_G2185 ----------------------------------------------------------------------------------TAACTACAATGTGCAAGTGCAAAGAATAAAAGATAACTGCATGCAACAGATGGAACGCCTTAGAGAAAGTTATTCTTCTCAGGCAGAACGTCTGCGAGATATTAAAGAGTATGGAACACTGCAGATTGATCGCATTAGAGAGAACTATTATTTTCAAGTTCAAAGAGTTCGCGATTATAGTGCAAGTCAAATTGTAAGACTGCGTGAGAATTATATTTCTCAAAGAAACAGAATAAGGAAGTTTAGTGCTCACCATTTATATAAATTGCGAGAAAATTATAAAGTGCAACAGCAACATTTAAACAAGATACTCGAAAATCTAAACATAGAAAGTTGTAGGAATGTTTGTCATAGAACAGATTCTGTAATATTTGAGCCCGACATTACTTTAGAAAATGTATTGGTGCCAAAAATTTGCCTTCAGACATTACCTAAAGAAACTAGTGATTCTAATGACAATTCTAGTCAGCTCTCAGCATACTTCACTCCTGACGAAGCAGGTTCTGAAGTTTCAGGGCATGAAAGTGACGAGAGTGAGAGTTTTGAAAATACACCTAAAATAAAAATACCGCAAGCTGATGTTACTATAACTGTAGAAAACATGGCTCCCAGTACTTCCAACATTCCTCAGCATTGTGAAAATACTAGTTTGAAACAAGAGAGAGATGTTCATGAGAATGATGAAATCTTTTCTAATGAAACTATAGTTTAATATCAGTGTTAAAAGCTTTTATAGTACCTGACTGA-TTTTTTTTAATACAGTGAATGCCATTTTATGTCATATACTCTTTATCAAACACCACACAATATTTCCACTAAGAACACCACTGTGTGAGGTGATGTTGCTTGAACAATGGGTTGTTTAAAACATATTTGCAACATTTACATTGCAATCTATTGTTTTAGTTTGAAATACTCTGAATATGCTGAAAAGGTGCCTTATTTTATTTGAAAATAC-----------------------
Ncarteri_Pitchfork_N363 -----------------------------------------------------------------------------------------------------------------GATAACTGCATGCAACAGATGGAACGCCTTAGAGAAAGTTATTCTTCTCAGGCAGAACGTCTGCGAGATATTAAAGAGTATGGAACACTGCAGATTGATCGCATTAGAGAGAACTATTATTTTCAAGTTCAAAGAGTTCGCGATTATAGTGCAAGTCAAATTGTAAGACTGCGTGAGAATTATATTTCTCAAAGAAACAGAATAAGGAAGTTTAGTGCTCACCATTTATATAAATTGCGAGAAAATTATAAAGTGCAACAGCAACATTTAAACAAGATACTCGAAAATCTAAACATAGAAAGTTGTAGGAATGTTTGTCATAGAACAGATTCTGTAATATTTGAGCCCGACATTACTTTAGAAAATGTATTGGTGCCAAAAATTTGCCTTCAGACATTACCTAAAGAAACTAGTGATTCTAATGACAATTCTAGTCAGCTCTCAGCATACTTCACTCCTGATGAAGCAGGTTCTGAAGTTTCAGGGCATGAAAGTGACGAGAGTGAGAGTTTTGAAAATACACCTAAAATAAAAATACCGCAAGCTGATGTTACTATAACTGTAGAAAACATGGCTCCCAGTACTTCCAACATTCCTCAGCATTGTGAAAATACTAGTTTGAAACAAGAGAGAGATGTTCATGAGAATGATGAAATCTTTTCTAATGAAACTATAGTTTAATATCAGTGTTAAAAGCTTTTATAGTACCTGACTGA-TTTTTTTTAATACAGTGAATGCCATTTTATGTCATATACTCTTTATCAAATACCACACAATATTTCTACTAAGAACACCACTGTGTGAGGTGATGTTGCTTGAACAATGGGTTGTTTAAAACATATTTGCAACATTTACATTGCAATCTATTGTTTTAGTTTGAAATACTCTGAATATGTTGAAAAGGTG--------------------------------------------
Ncarteri_WeberCty_N1044 CATCCCCTAGAACTCAGCAAATTAAAAAAATACTTGAGAGTATGGAGCACTATAAGAAACAGCAACTAGATAGACTTAGAGATAACTACAATGTGCAAGTGCAAAGAATAAAAGATAACTGCATGCAACAGATGGAACGCCTTAGAGAAAGTTATTCTTCTCAGGCAGAACGTCTGCGAGATATTAAAGAGTATGGAACACTGCAGATTGATCGCATTAGAGAGAACTATTATTTTCAAGTTCAAAGAGTTCGCGATTATAGTGCAAGTCAAATTGTAAGACTGCGTGAGAATTATATTTCTCAAAGAAACAGAATAAGGAAGTTTAGTGCTCACCATTTATATAAATTGCGAGAAAATTATAAAGTGCAACAGCAACATTTAAACAAGATACTCGAAAATCTAAACATAGAAAGTTGTAGGAATGTTTGTCATAGAACAGATTCTGTAATATTTGAGCCCGACATTACTTTAGAAAATGTATTGGTGCCAAAAATTTGCCTTCAGACATTACCTAAAGAAACTAGTGATTCTAATGACAATTCTAGTCAGCTCTCAGCATACTTCACTCCTGACGAAGCAGGTTCTGAAGTTTCAGGGCATGAAAGTGACGAGAGTGAGAGTTTTGAAAATACACCTAAAATAAAAATACCGCAAGCTGATGTTACTATAACTGTAGAAAACATGGCTCCCAGTACTTCCAACATTCCTCAGCATTGTGAAAATACTAGTTTGAAACAAGAGAGAGATGTTCATGAGAATGATGAAATCTTTTCTAATGAAACTATAGTTTAATATCAGTGTTAAAAGCTTTTATAGTACCTGACTGA-TTTTTTTTAATACAGTGAATGCCATTTTATGTCATATACTCTTTATCAAACACCACACAATATTTCCACTAAGAACACCACTGTGTGAGGTGATGTTGCTTGAACAATGGGTTGTTTAAAACATATTTGCAACATTTACATTGCAATCTATTGTTTTAGTTTGAAATACTCTGAATATGTTGAAAAGGTGCCTTATTTTATTTGAAAATACTCTGTCTGGTTGAATATGTGACT
Ncarteri_div__RainbowCave_G2089 CATCCCCTAGAACTCAGCAAATTAAAAAAATACTTGAGAGTATGGAGCACTATAAGAAACAGCAACTAGATAGACTTAGAGATAACTACAATGTGCAAGTGCAAAGAATAAAAGATAACTGCATGCAACAGATGGAACGCCTTAGAGAAAGTTATTCTTCTCAGGCTGAACGTCTGCGAGATATTAAGGAGTATGGAACACTGCAGATTGATCGCATTAGAGAGAACTATTATTTTCAAGTTCAAAGAGTTCGCGATTATAGTGCAAGTCAAATTGTAAGACTGCGTGAGAATTATATTTCTCAAAGAAACAGAATAAGGAAGTTCAGTGCTCACCATTTATATAAATTGCGAGAAAATTATAAAGTGCAACAGCAACATTTAAACAAGATACTCGAAAATCTAAACATAGAAAGTTGTAGGAATGTTTGTCATAGAACAGATTCTGTAATATTTGAGCCCGACATTACTTTAGAAAATGTATTGGTGCCAAAAATTTGCCTTCAGACATTACCTAAAGAAACTAGTGATTCTAATGACAATTCTAGTCAGCTCTCAGCATACTTCACTCCTGATGAAGCAGGTTCTGAAGTTTCAGGGCATGAAAGTGACGAAAGTGAGAGTTTTGAAAATACACCTAAAATAAAAATACCGCAAGCTGATGTTACTATAACTGTAGAAAACATGGCTCCCAGTACTTCCAACATTCCTCAGCATTGTGAAAATACTAGTTTGAAACAAGAGAGAGATGTTCGTGAGAATGATGAAATCTTTTCTAATGAAACTATAGTTTAATATCAGTGTTAAAAGCTTTTATAGTACCTGACTGATTTTTTTTTAATACAGTGAATGCCATTTTATGTCATATACTCTTTATCAAATACCACACATTATTTCCACCAAGAACACCATTATGTGAGATGATGTTGCTTAAGCAATGGGTTGTTTAAAACATATTTGCAACATTTACATTGCAATCTATTGTTTTAGGTTGAAATACTCTAAATATGTTGAAAAGGTGCCTTATTTTATTTGAAAATACTCTGTCTGGTTGAATATGTGACT
Ncherokee_BallhootScar_N193 ------------------------------------------------------------------------------------------------------------------------------------------------------GTTATTCTTCTCAGGCAGAACGTCTGCGAGATATTAAGGAGTATGGAACACTGCAAATTGATCGCATTAGAGAGAACTATTATTTTCAAGTTCAAAGAGTTCGCGATTATAGTGCAAGTCAAATTGTAAGACTGCGTGAGAATTACATTTCTCAAAGAAACAGAATAAGGAAGTTTAGTGCTCACCATTTATATAAATTGCGAGAAAATTATAAAGTGCAACAGCAACATTTAAACAAGATACTCGAAAATCTAAACATAGAAAGTTGTAGGAATGTTTGTCATAGAACAGATTCTGTAATATTTGAGCCCGACATTACTTTAGAAAATGTATTGGTGCCAAAAATTTGCCTTCAGACATTACCTAAAGAAACTAGTGATTCTAATGACAATTCTAGTCAGCTCTCAGCATACTTCACTCCTGATGAAGCAGGTTCTGAAGTTTCAGGGCATGAAAGTGACGAAAGTGAGAGTTTTGAAAATACACCTAAAATAAAAATACCGCAAGCTGATGTTACTATAACTGTAGAAAACATGGCTCCCAGTACTTCCAACATTCCTCAGCATTGTGAAAATACTAGTTTGAAACAAGAGAGAGATGTTCATGAGAATGATGAAATCTTTTCTAATGAAACTATAGTTTAATATCAGTGTTAAAAGCTTTTATAGTACCTGACTGATTTTTTTTTAATACAGTGAATGCCATTTTATGTCATATACTCTTTATCAAACACCACACAATATTTCCACTAAGAACACCACTGTGTGAGGTGATGTTGCTTGAACAATGGGTTGTTTAAAACATGTTTGCAACATTTACATTGCAATCTATTGTTTTAGTTTGAAATACTCTGAATATGTTGAAAAGGTGCCTTATTTTATTTGAAAATACTCTGTCTGGTT------------
Ncherokee_BalsamMtn_N891 -------------------------------------------------------------------------------------CTACAATGTGCAAGTGCAAAGAATAAAAGATAACTGCATGCAACAGATGGAACGCCTTAGAGAAAGTTATTCTTCTCAGGCAGAACGTCTGCGAGATATTAAGGAGTATGGAACACTGCAGATTGATCGCATTAGAGAGAACTATTATTTTCAAGTTCAAAGAGTTCGCGATTATAGTGCAAGTCAAATTGTAAGACTGCGTGAGAATTATATTTCTCAAAGAAACAGAATAAGGAAGTTTAGTGCTCACCATTTATATAAATTGCGAGAAAATTATAAAGTGCAACAGCAACATTTAAACAAGATACTCGAAAATCTAAACATAGAAAGTTGTAGGAATGTTTGTCATAGAACAGATTCTGTAATATTTGAGCCCGACATTACTTTAGAAAATGTATTGGTGCCAAAAATTTGCCTTCAGACATTACCTAAAGAAACTAGTGATTCTAATGACAATTCTAGTCAGCTCTCAGCATACTTCACTCCTGATGAAGCAGGTTCTGAAGTTTCAGGGCATGAAAGTGACGAAAGTGAGAGTTTTGAAAATACACCTAAAATAAAAATACCGCAAGCTGATGTTACTATAACTGTAGAAAACATGGCTCCCAGTACTTCCAACATTCCTCAGCATTGTGAAAATACTAGTTTGAAACAAGAGAGAGATGTTCATGAGAATGATGAAATCTTTTCTAATGAAACTATAGTTTAATATCAGTGTTAAAAGCTTTTATAGTACCTGACTGATTTTTTTTTAATACAGTGAATGCCATTTTATGTCATATACTCTTTATCAAACACCACACAATATTTCCACTAACAACACCACTGTGTGAGGTGATGTTGCTTGAACAATGGGTTGTTTAAAACATATTTGCAACATTTACATTGCAATCTATTGTTTTAGTTTGAAATACTCTGAATATGTTGAAAAGGTGCCTTATTTTATTTGAAAATACTCTGTCTGGTTGAATATGTGACT
Ncherokee_SIndianCrk_N681 -------------------------------------------------------------------------------------------------------------------------------------------------------------------------------------------------------------------------------------------------------------------------------------------------GAATTATATTTCTCAAAGAAACAGAATAAGGAAGTTTAGTGCTCACCATTTATATAAATTGCGAGAAAATTATAAAGTGCAACAGCAACATTTAAACAAGATACTCGAAAATCTAAACATAGAAAGTTGTAGGAATGTTTGTCATAGAACAGATTCTGTAATATTTGAGCCCGACATTACTTTAGAAAATGTATTGGTGCCAAAAATTTGCCTTCAGACATTACCTAAAGAAACTAGTGATTCTAATGACAATTCTAGTCAGCTCTCAGCATACTTCACTCCTGATGAAGCAGGTTCTGAAGTTTCAGGGCATGAAAGTGACGAAAGTGAGAGTTTTGAAAATACACCTAAAATAAAAATACCGCAAGCTGATGTTACTATAACTGTAGAAAACATGGCTCCCAGTACTTCCAACATTCCTCAGCATTGTGAAAATACTAGTTTGAAACAAGAGAGAGATGTTCATGAGAATGATGAAATCTTTTCTAATGAAACTAT-------------------------------------------------------------------------------------------------------------------------------------------------------------------------------------------------------------------------------------------------------------------------------------
Ncooperi_BeaverCrk_N1002 -------------------------------------------------------------------------------------------------------------------------------------------------------------------------------------------------------------------------------GAACTATTATTTTCAAGTTCAAAGAGTTCGCGATTATAGTGCAAGTCAAATTGTAAGACTGCGTGAGAATTATATTTCTCAAAGAAACAGAATAAGGAAGTTTAGTGCTCACCATTTATATAAATTGCGAGAAAATTATAAAGTGCAACAGCAACATTTAAACAAGATACTCGAAAATCTAAATATAGAAAGTTGTAGGAATGTTTGTCATAGAACAGATTCTGTAATATTTGAGCCCAACATTACTTTAGAAAATGTATTGGTGCCAAAAATTTGCCTTCAGACATTACCTAAAGAAACTAGTGATTCTAATGACAATTCTAGTCAGCTCTCAGCATACTTCACTCCTGATGAAGCAGGTTCTGAAGTTTCAGGGCATGAAAGTGACGAGAGTGAGAGTTTTGAAAATACACCTAAAATAAAAATACCGCAAGCTGATGTTACTATAACTGTAGAAAACATGGCTCCCAGTACTTCCAACATTCCTCAGCATTGTGAAAATACTAGTTTGAAACAAGAGAGAGATGTTCATGAGAATGATGAAATCTTT---------------------------------------------------------------------------------------------------------------------------------------------------------------------------------------------------------------------------------------------------------------------------------------------------
Ncooperi_BrasstBald_N824 ---------------------------------------------------------------------------------------------------------------------------------------------------------------------CAGAACGTCTGCGAGATATTAAGGAGTATGGAACACTGCAGATTGATCGCATTAGAGAGAACTATTATTTTCAAGTTCAAAGAGTTCGCGATTATAGTGCAAGTCAAATTGTAAGACTGCGTGAGAATTATATTTCTCAAAGAAACAGAATAAGGAAGTTTAGTGCTCACCATTTATATAAATTGCGAGAAAATTATAAAGTGCAACAGCAACATTTAAACAAGATACTCGAAAATCTAAATATAGAAAGTTGTAGGAATGTTTGTCATAGAACAGATTCTGTAATATTTGAGCCCAACATTACTTTAGAAAATGTATTGGTGCCAAAAATTTGCCTTCAGACATTACCTAAAGAAACTAGTGATTCTAATGACAATTCTAGTCAGCTCTCAGCATACTTCACTCCTGATGAAGCAGGTTCTGAAGTTTCAGGGCATGAAAGTGACGAGAGTGAGAGTTTTGAAAATACACCTAAAATAAAAATACCGCAAGCTGATGTTACTATAACTGTAGAAAACATGGCTCCCAGTACTTCCAACATTCCTCAGCATTGTGAAAATACTAGTTTGAAACAAGAGAGAGATGTTCATGAGAATGATGAAATCTTTTCTAATGAAACTATAGTTTAATATCAGTGTTAAAAGCTTTTATAGTACCTGACTGA-TTTTTTTTAATACAGTGAATGCCATTTTATGTCATATACTCTTTATCAAACACCACACAATATT--------------------------------------------------------------------------------------------------------------------------------------------------------------------------
Ncooperi_CheoahDam_N1122 CATCCCCTAGAACTCAGCAAATTAAAAAAATACTTGAGAGTATGGAGCACTATAAAAAACAGCAACTAGATAGACTTAGAGATAACTACAATGTGCAAGTGCAAAGAATAAAAGATAACTGCATGCAACAGATGGAACGCCTTAGAGAAAGTTATTCTTCTCAGGCAGAACGTCTGCGAGATATTAAGGAGTATGGAACACTGCAGATTGATCGCATTAGAGAGAACTATTATTTTCAAGTTCAAAGAGTTCGCGATTATAGTGCAAGTCAAATTGTAAGACTGCGTGAGAATTATATTTCTCAAAGAAACAGAATAAGGAAGTTTAGTGCTCACCATTTATATAAATTGCGAGAAAATTATAAAGTGCAACAGCAACATTTAAACAAGATACTCGAAAATCTAAATATAGAAAGTTGTAGGAATGTTTGTCATAGAACAGATTCTGTAATATTTGAGCCCGACATTACTTTAGAAAATGTATTGGTGCCAAAAATTTGCCTTCAGACATTACCTAAAGAAACTAGTGATTCTAATGACAATTCTAGTCAGCTCTCAGCATACTTCACTCCTGATGAAGCAGGTTCTGAAGTTTCAGGGCATGAAAGTGACGAGAGTGAGAGTTTTGAAAATACACCTAAAATAAAAATACCGCAAGCTGATGTTACTATAACTGTAGAAAACATGGCTCCCAGTACTTCCAACATTCCTCAGCATTGTGAAAATACTAGTTTGAAACAAGAGAGAGATGTTCATGAGAATGATGAAATCTTTTCTAATGAAACTATAGTTTAATATCAGTGTTAAAAGCTTTTATAGTACCTGACTGA-TTTTTTTTAATACAGTGAATGCCATTTTATGTCATATACTCTTTATCAAACACCACACAATATTTCCACTAAGAACACCACTGTGTGAGGTGATGTTGCTTGAACAATGGGTTGTTTAAAACATATTTGCAACATTTACATTGCAATCTATTGTTTTAGTTTGAAATACTCTGAATATGATGAAAAGGTGCCTTATTTTATTTGAAAATACTCTGTCTGGTTGAATATGTGACT
Ncooperi_NantRiverGorge_N682 CATCCCCTAGAACTCAGCAAATTAAAAAAATACTTGAGAGTATGGAGCACTATAAGAAACAGCAACTAGATAGACTTAGAGATAACTACAATGTGCAAGTGCAAAGAATAAAAGATAACTGCATGCAACAGATGGAACGCCTTAGAGAAAGTTATTCTTCTCAGGCAGAACGTCTGCGAGATATTAAGGAGTATGGAACACTGCAGATTGATCGCATTAGAGAGAACTATTATTTTCAAGTTCAAAGAGTTCGCGATTATAGTGCAAGTCAAATTGTAAGACTGCGTGAGAATTATATTTCTCAAAGAAACAGAATAAGGAAGTTTAGTGCTCACCATTTATATAAATTGCGAGAAAATTATAAAGTGCAACAGCAACATTTAAACAAGATACTCGAAAATCTAAATATAGAAAGTTGTAGGAATGTTTGTCATAGAACAGATTCTGTAATATTTGAGCCCAACATTACTTTAGAAAATGTATTGGTGCCAAAAATTTGCCTTCAGACATTACCTAAAGAAACTAGTGATTCTAATGACAATTCTAGTCAGCTCTCAGCATACTTCACTCCTGATGAAGCAGGTTCTGAAGTTTCAGGGCATGAAAGTGACGAGAGTGAGAGTTTTGAAAATACACCTAAAATAAAAATACCGCAAGCTGATGTTACTATAACTGTAGAAAACATGGCTCCCAGTACTTCCAACATTCCTCAGCATTGTGAAAATACTAGTTTGAAACAAGAGAGAGATGTTCATGAGAATGATGAAATCTTTTCTAATGAAACTATAGTTTAATATCAGTGTTAAAAGCTTTTATAGTACCTGACTGA-TTTTTTTTAATACAGTGAATGCCATTTTATGTCATATACTCTTTATCAAACACCACACAATATTTCCACTAAGAACACCACTGTGTGAGGTGATGTTGCTTGAACAATGGGTTGTTTAAAACATATTTGCAACATTTACATTGCAATCTATTGTTTTAGTTTGAAATACTCTGAATATGATGAAAAGGTGCCTTATTTTATTTGAAAATACTCTGTCTGGTTGAATATGTGACT
Ncooperi_RockCrRoad_N1160 CATCCCCTAGAACTCAGCAAATTAAAAAAATACTTGAGAGTATGGAGCACTATAAGAAACAGCAACTAGATAGACTTAGAGATAACTACAATGTGCAAGTGCAAAGAATAAAAGATAACTGCATGCAACAGATGGAACGCCTTAGAGAAAGTTATTCTTCTCAGGCAGAACGTCTGCGAGATATTAAGGAGTATGGAACACTGCAGATTGATCGCATTAGAGAGAACTATTATTTTCAAGTTCAAAGAGTTCGCGATTATAGTGCAAGTCAAATTGTAAGACTGCGTGAGAATTATATTTCTCAAAGAAACAGAATAAGGAAGTTTAGTGCTCACCATTTATATAAATTGCGAGAAAATTATAAAGTGCAACAGCAACATTTAAACAAGATACTCGAAAATCTAAATATAGAAAGTTGTAGGAATGTTTGTCATAGAACAGATTCTGTAATATTTGAGCCCGACATTACTTTAGAAAATGTATTGGTGCCAAAAATTTGCCTTCAGACATTACCTAAAGAAACTAGTGATTCTAATGACAATTCTAGTCAGCTCTCAGCATACTTCACTCCTGATGAAGCAGGTTCTGAAGTTTCAGGGCATGAAAGTGACGAGAGTGAGAGTTTTGAAAATACACCTAAAATAAAAATACCGCAAGCTGATGTTACTATAACTGTAGAAAACATGGCTCCCAGTACTTCCAACATTCCTCAGCATTGTGAAAATACTAGTTTGAAACAAGAGAGAGATGTTCATGAGAATGATGAAATCTTTTCTAATGAAACTATAGTTTAATATCAGTGTTAAAAGCTTTTATAGTACCTGACTGA-TTTTTTTTAATACAGTGAATGCCATTTTATGTCATATACTCTTTATCAAACACCACACAATATTTCCACTAAGAACACCACTGTGTGAGGTGATGTTGCTTGAACAATGGGTTGTTTAAAACATATTTGCAACATTTACATTGCAATCTATTGTTTTAGTTTGAAATACTCTGAATATGATGAAAAGGTGCCTTATTTTATTTGAAAATACTCTGTCTGGTTGAATATGTGACT
Ncoylei_Apalachia_N1195 ------------------------------------------------------------------TAGATAGGCTTAGAGATAACTACAATGTGCAAGTGCAAAGAATAAAAGATAACTGCATGCAACAGATGGAACGCCTTAGAGAAAGTTATTCTTCTCAGGCAGAACGTCTGCGAGATATTAAGGAGTATGGAACACTGCAGATTGATCGCATTAGAGAGAACTATTATTTTCAAGTTCAAAGAGTTCGCGATTATAGTGCAAGTCAAATTGTAAGACTGCGTGAGAATTATATTTCTCAAAGAAACAGAATAAGGAAGTTTAGTGCTCACCATTTATATAAATTGCGAGAAAATTATAAAGTGCAACAGCAACATTTAAACAAGATACTCGAAAATCTAAACATAGAAAGTTGTAGGAATGTTTGTCATAGAACAGATTCTGTAATATTTGAGCCCGACATTACTTTAGAAAATGTATTGGTGCCAAAAATTTGCCTTCAGACATTACCTAAAGAAACTAGTGATTCTAATGACAATTCTAGTCAGCTCTCAGCATACTTCACTCCTGATGAAGCAGGTTCTGAAGTTTCAGGGCATGAAAGTGACGAGAGTGAGAGTTTTGAAAATACACCTAAAATAAAAATACCGCAAGCTGATGTTACTATAACTGTAGAAAACATGGCTCCCAGTACTTCCAACATTCCTCAGCATTGTGAAAATACTAGTTTGAAACAAGAGAGAGATGTTCATGAGAATGATGAAATCTTTTCTAATGAAACTATAGTTTAATATCAGTGTTAAAAGCTTTTATAGTACCTGACTGATTTTTTTTTAATACAGTGAATGCCATTTTATGTCATATACTCTTTATCAAACACCACACAATATTTCCACTAAGAACACCACTGTGTGAGGTGATGTTGCTTGAACAATGGGTTGTTTAAAACATATTTGCAACATTTACATTGCAATCTATTGTTTTAGTTTGAAATACTCTGAATATGTTGAAAAGGTGCCTTATTTTATTTGAAAAT-------------------------
Ncoylei_DinkinCove_N1118 CATCCCCTAGAACTCAGCAAATTAAAAAAATACTTGAGAGTATGGAACACTATAAGAAACAGCAACTAGATAGGCTTAGAGATAACTACAATGTGCAAGTGCAAAGAATAAAAGATAACTGCATGCAACAGATGGAACGCCTTAGAGAAAGTTATTCTTCTCAGGCAGAACGTCTGCGAGATATTAAGGAGTATGGAACACTGCAGATTGATCGCATTAGAGAGAACTATTATTTTCAAGTTCAAAGAGTTCGCGATTATAGTGCAAGTCAAATTGTAAGACTGCGTGAGAATTATATTTCTCAAAGAAACAGAATAAGGAAGTTTAGTGCTCACCATTTATATAAATTGCGAGAAAATTATAAAGTGCAACAGCAACATTTAAACAAGATACTCGAAAATCTAAACATAGAAAGTTGTAGGAATGTTTGTCATAGAACAGATTCTGTAATATTTGAGCCCGACATTACTTTAGAAAATGTATTGGTGCCAAAAATTTGCCTTCAGACATTACCTAAAGAAACTAGTGATTCTAATGACAATTCTAGTCAGCTCTCAGCATACTTCACTCCTGATGAAGCAGGTTCTGAAGTTTCAGGGCATGAAAGTGACGAGAGTGAGAGTTTTGAAAATACACCTAAAATAAAAATACCGCAAGCTGATGTTACTATAACTGTAGAAAACATGGCTCCCAGTACTTCCAACATTCCTCAGCATTGTGAAAATACTAGTTTGAAACAAGAGAGAGATGTTCATGAGAATGATGAAATCTTTTCTAATGAAACTATAGTTTAATATCAGTGTTAAAAGCTTTTATAGTACCTGACTGATTTTTTTTTAATACAGTGAATGCCATTTTATGTCATATACTCTTTATCAAACACCACACAATATTTCCACTAAGAACACCACTGTGTGAGGTGATGTTGCTTGAACAATGGGTTGTTTAAAACATATTTGCAACATTTACATTGCAATCTATTGTTTTAGTTTGAAATACTCTGAATATGTTGAAAAGGTGCCTTATTTTATTTGAAAATACTCTGTCTGGTTGAATATGTGACT
Ncoylei_TiptonCreek_N837 --------------CAGCAAATTAAAAAAATACTTGAGAGTATGGAACACTATAAGAAACAGCAACTAGATAGACTTAGAGATAACTACAATGTGCAAGTGCAAAGAATAAAAGATAACTGCATGCAACAGATGGAACGCCTTAGAGAAAGTTATTCTTCTCAGGCAGAACGTCTGCGAGATATTAAGGAGTATGGAACACTGCAGATTGATCGCATTAGAGAGAACTATTATTTTCAAGTTCAAAGAGTTCGCGATTATAGTGCAAGTCAAATTGTAAGACTGCGTGAGAATTATATTTCTCAAAGAAACAGAATAAGGAAGTTTAGTGCTCACCATTTATATAAATTGCGAGAAAATTATAAAGTGCAACAGCAACATTTAAACAAGATACTCGAAAATCTAAACATAGAAAGTTGTAGGAATGTTTGTCATAGAACAGATTCTGTAATATTTGAGCCCGACATTACTTTAGAAAATGTATTGGTGCCAAAAATTTGCCTTCAGACATTACCTAAAGAAACTAGTGATTCTAATGACAATTCTAGTCAGCTCTCAGCATACTTCACTCCTGATGAAGCAGGTTCTGAAGTTTCAGGGCATGAAAGTGACGAGAGTGAGAGTTTTGAAAATACACCTAAAATAAAAATACCGCAAGCTGATGTTACTATAACTGTAGAAAACATGGCTCCCAGTACTTCCAACATTCCTCAGCATTGTGAAAATACTAGTTTGAAACAAGAGAGAGATGTTCATGAGAATGATGAAATCTTTTCTAATGAAACTATAGTTTAATATCAGTGTTAAAAGCTTTTATAGTACCTGACTGATTTTTTTTTAATACAGTGAATGCCATTTTATGTCATATACTCTTTATCAAACACCACACAATATTTCCACTAAGAACACCACTGTGTGAGGTGATGTTGCTTGAACAATGGGTTGTTTAAAACATATTTGCAACATTTACATTGCAATCTATTGTTTTAGTTTGAAATACTCTGAATATGTTGAAAAGGTGCCTTATTTTATTTGAAAATACTCTGTCTGGTTGAATATGTGACT
Ncressleri_AndersonSpringCave_G2075 CATCCCCTAGAACTCAGCAAATTAAAAAAATACTTGAGAGTATGGAGCACTATAAGAAACAACAACTAGATAGACTTAGAGATAACTACAATGTGCAAGTGCAAAGAATAAAAGATAACTGCATGCAACAGATGGAACGCCTTAGAGAAAGTTATTCTTCTCAGGCAGAACGTCTGCGAGATATTAAGGAGTATGGTACGCTGCAGATTGATCGCATTAGAGAGAACTATTATTTTCAAGTTCAAAGAGTTCGCGATTATAGTGCAAGTCAAATTGTAAGACTGCGTGAGAATTATATTTCTCAAAGAAACAGAATAAGGAAGTTTAGTGCTCACCATTTATATAAATTGCGAGAAAATTATAAAGTGCAACAGCAACATTTAAACAAGATACTCGAAAATCTAAACATAGAAAGTTGTAGGAATGTTTGTCATAGAACAGATTCTGTAATATTTGAGCCCGACATTACTTTAGAAAATGTATTGGTGCCAAAAATTTGCCTTCAGACATTACCTAAAGAAACTAGTGATTCTAATGACAATTCTAGTCAGCTGTCAGCATACTTCACTCCTGATGAAGCAGGTTCTGAAGTTTCAGGGCATGAAAGTGACGACAGTGAGAGTTTTGAAAATACACCTAAAATAAAAATACCGCAAGCTGATGTTACTATAACTGTAGAAAACATGGCTCCCAGTACTTCCAACATTCCTCAGCATTGTGAAAATACTAGTTTGAAACAAGAGAGAGATGTTCATGAGAATGATGAAATCTTTTCTAATGAAACTATAGTTTAATATCAGTGTTAAAAGCTTTTATAGTACCTGACTGATTTTTTTTTAATACAGTGAATGCCATTTTATGTCATATACTCTTTATCAAACACCACACAATATTTCCACTAAGAACACCATTGTGTGAGATGATGTTGCTTGAACAATGGGTTGTTTAAAACATATTTGCAACATTTACATTGCAATCTATTGTTTTAGTTTGAAATACTCTGAATATGTTGAAAAGGTGCCTTATTTTATTTGAAAATACTCTGTCTGGTTGAAAATGTGACT
Ncressleri_PigeonCave_G2077 CATCCCCTAGAACTCAGCAAATTAAAAAAATACTTGAGAGTATGGAGCACTATAAGAAACAACAACTAGATAGACTTAGAGATAACTACAATGTGCAAGTGCAAAGAATAAAAGATAACTGCATGCAACAGATGGAACGCCTTAGAGAAAGTTATTCTTCTCAGGCAGAACGTCTGCGAGATATTAAGGAGTATGGTACGCTGCAGATTGATCGCATTAGAGAGAACTATTATTTTCAAGTTCAAAGAGTTCGCGATTATAGTGCAAGTCAAATTGTAAGACTGCGTGAGAATTATATTTCTCAAAGAAACAGAATAAGGAAGTTTAGTGCTCACCATTTATATAAATTGCGAGAAAATTATAAAGTGCAACAGCAACATTTAAACAAGATACTCGAAAATCTAAACATAGAAAGTTGTAGGAATGTTTGTCATAGAACAGATTCTGTAATATTTGAGCCCGACATTACTTTAGAAAATGTATTGGTGCCAAAAATTTGCCTTCAGACATTACCTAAAGAAACTAGTGATTCTAATGACAATTCTAGTCAGCTGTCAGCATACTTCACTCCTGATGAAGCAGGTTCTGAAGTTTCAGGGCATGAAAGTGACGACAGTGAGAGTTTTGAAAATACACCTAAAATAAAAATACCGCAAGCTGATGTTACTATAACTGTAGAAAACATGGCTCCCAGTACTTCCAACATTCCTCAGCATTGTGAAAATACTAGTTTGAAACAAGAGAGAGATGTTCATGAGAATGATGAAATCTTTTCTAATGAAACTATAGTTTAATATCAGTGTTAAAAGCTTTTATAGTACCTGACTGATTTTTTTTTAATACAGTGAATGCCATTTTATGTCATATACTCTTTATCAAACACCACACAATATTTCCACTAAGAACACCATTGTGTGAGATGATGTTGCTTGAACAATGGGTTGTTTAAAACATATTTGCAACATTTACATTGCAATCTATTGTTTTAGTTTGAAATACTCTGAATATGTTGAAAAGGTGCCTTATTTTATTTGAAAATACTCTGTCTGGTTGAAAATGTGACT
Ncrosbyi_MtMitchell_N210 ----------------------------------------------------------------------------------------------------------------------------------GATGGAACGCCTTAGAGAAAGTTATTCTTCTCAGGCAGAACGTCTGCGAGATATTAAAGAGTATGGAACACTGCAGATTGATCGCATTAGAGAGAACTATTATTTTCAAGTTCAAAGAGTTCGCGATTATAGTGCAAGTCAAATTGTAAGACTGCGTGAGAATTATATTTCTCAAAGAAACAGAATAAGGAAGTTTAGTGCTCACCATTTATATAAATTGCGAGAAAATTATAAAGTGCAACAGCAACATTTAAACAAGATACTCGAAAATCTAAACATAGAAAGTTGTAGGAATGTTTGTCATAGAACAGATTCTGTAATATTTGAGCCCGACATTACTTTAGAAAATGTATTGGTGCCAAAAATTTGCCTTCAGACATTACCTAAAGAAACTAGTGATTCTAATGACAATTCTAGTCAGCTCTCAGCATACTTCACTCCTGATGAAGCAGGTTCTGAAGTTTCAGGGCATGAAAGTGACGAAAGTGAGAGTTTTGAAAATACACCTAAAATAAAAATACCGCAAGCTGATGTTACTATAACTGTAGAAAACATGGCTCCCAGTACTTCCAACATTCCTCAGCATTGTGAAAATACTAGTTTGAAACAAGAGAGAGATGTTCATGAGAATGATGAAATCTTTTCTAATGAAACTATAGTTTAATATCAGTGTTAAAAGCTTTTATAGTACCTGACTGATTTTTTTTTAATACAGTGAATGCCATTTTATGTCATATACTCTTTATCAAACACTACACAATATTTCCACTAAGAACACCGCTGTGTGAAGTGATGTTGCTTGAACAATGGGTTGTTTAAAACATATTTGCAACATTTACATTGCAATCTATTGTTTTAGTTTGAAATACTCTGAATATGTTGAAAAGGTGCCTTATTTTATTTGAAAATACTCTGTCTGGTTGAATATGTGAC-
Ncrosbyi_PricesCrk_N1143 CATCCCCTAGAACTCAGCAAATTAAAAAAATACTTGAGAGTATGGAGCACTATAAAAAACAGCAACTAGATAGACTTAGAGATAACTACAATGTGCAAGTGCAAAGAATAAAAGATAACTGCATGCAACAGATGGAACGCCTTAGAGAAAGTTATTCTTCTCAGGCAGAACGTCTGCGAGATATTAAAGAGTATGGAACACTGCAGATTGATCGCATTAGAGAGAACTATTATTTTCAAGTTCAAAGAGTTCGCGATTATAGTGCAAGTCAAATTGTAAGACTGCGTGAGAATTATATTTCTCAAAGAAACAGAATAAGGAAGTTTAGTGCTCACCATTTATATAAATTGCGAGAAAATTATAAAGTGCAACAGCAACATTTAAACAAGATACTCGAAAATCTAAACATAGAAAGTTGTAGGAATGTTTGTCATAGAACAGATTCTGTAATATTTGAGCCCGACATTACTTTAGAAAATGTATTGGTGCCAAAAATTTGCCTTCAGACATTACCTAAAGAAACTAGTGATTCTAATGACAATTCTAGTCAGCTCTCAGCATACTTCACTCCTGATGAAGCAGGTTCTGAAGTTTCAGGGCATGAAAGTGACGAAAGTGAGAGTTTTGAAAATACACCTAAAATAAAAATACCGCAAGCTGATGTTACTATAACTGTAGAAAACATGGCTCCCAGTACTTCCAACATTCCTCAGCATTGTGAAAATACTAGTTTGAAACAAGAGAGAGATGTTCATGAGAATGATGAAATCTTTTCTAATGAAACTATAGTTTAATATCAGTGTTAAAAGCTTTTATAGTACCTGACTGATTTTTTTTTAATACAGTGAATGCCATTTTATGTCATATACTCTTTATCAAACACTACACAATATTTCCACTAAGAACACCGCTGTGTGAAGTGATGTTGCTTGAACAATGGGTTGTTTAAAACATATTTGCAACATTTACATTGCAATCTATTGTTTTAGTTTGAAATACTCTGAATATGTTGAAAAGGTGCCTTATTTTATTTGAAAATACTCTGTCTGGTTGAATATGTGACT
Ncrosbyi_ShufordCrk_N1148 ---------------------------------------------------------AACAGCAACTAGATAGACTTAGAGATAACTACAATGTGCAAGTGCAAAGAATAAAAGATAACTGCATGCAACAGATGGAACGCCTTAGAGAAAGTTATTCTTCTCAGGCAGAACGTCTGCGAGATATTAAAGAGTATGGAACACTGCAGATTGATCGCATTAGAGAGAACTATTATTTTCAAGTTCAAAGAGTTCGCGATTATAGTGCAAGTCAAATTGTAAGACTGCGTGAGAATTATATTTCTCAAAGAAACAGAATAAGGAAGTTTAGTGCTCACCATTTATATAAATTGCGAGAAAATTATAAAGTGCAACAGCAACATTTAAACAAGATACTCGAAAATCTAAACATAGAAAGTTGTAGGAATGTTTGTCATAGAACAGATTCTGTAATATTTGAGCCCGACATTACTTTAGAAAATGTATTGGTGCCAAAAATTTGCCTTCAGACATTACCTAAAGAAACTAGTGATTCTAATGACAATTCTAGTCAGCTCTCAGCATACTTCACTCCTGATGAAGCAGGTTCTGAAGTTTCAGGGCATGAAAGTGACGAAAGTGAGAGTTTTGAAAATACACCTAAAATAAAAATACCGCAAGCTGATGTTACTATAACTGTAGAAAACATGGCTCCCAGTACTTCCAACATTCCTCAGCATTGTGAAAATACTAGTTTGAAACAAGAGAGAGATGTTCATGAGAATGATGAAATCTTTTCTAATGAAACTATAGTTTAATATCAGTGTTAAAAGCTTTTATAGTACCTGACTGATTTTTTTTTAATACAGTGAATGCCATTTTATGTCATATACTCTTTATCAAACACTACACAATATTTCCACTAAGAACACCGCTGTGTGAAGTGATGTTGCTTGAACAATGGGTTGTTTAAAACATATTTGCAACATT--------------------------------------------------------------------------------------------------
Ndellingeri_BullpenBridge_N109 -------------------------------------------------------------------------------------------------------------------------------ACAGATGGAACGCCTTAGAGAAAGTTATTCTTCTCAGGCAGAACGTCTGCGAGATATTAAGGAGTATGGAACACTGCAGATTGATCGCATTAGAGAGAACTATTATTTTCAAGTTCAAAGAGTTCGCGATTATAGTGCAAGTCAAATTGTAAGACTGCGTGAGAATTATATTTCTCAAAGAAACAGAATAAGGAAGTTTAGTGCTCACCATTTATATAAATTGCGAGAAAATTATAAAGTGCAACAGCAACATTTAAACAAGATACTCGAAAATCTAAATATAGAAAGTTGTAGGAATGTTTGTCATAGAACAGATTCTGTAATATTTGAGCCCGACATTACTTTAGAAAATGTATTGGTGCCAAAAATTTGCCTTCAGACATTACCTAAAGAAACTAGTGATTCTAATGACAATTCTAGTCAGCTCTCAGCATACTTCACTCCTGATGAAGCAGGTTCTGAAGTTTCAGGGCATGAAAGTGACGAGAGTGAGAGTTTTGAAAATACACCTAAAATAAAAATACCGCAAGCTGATGTTACTATAACTGTAGAAAACATGGCTCCCAGTACTTCCAACATTCCTCAGCATTGTGAAAATACTAGTTTGAAACAAGAGAGAGATGTTCATGAGAATGATGAAATCTTTTCTAATGAAACTATAGTTTAATATCAGTGTTAAAAGCTTTTATAGTACCTGACTGATTTTTTTAAAAAACAGTGAATGCCATTTTATGTCATATACTCTTTATCAAACACCACACAATATTTCCACTAAGAACACCACTGTGTGAGGTGATGTTGCTTGAACAATGGGTTGTTTAAAACATATTTGCAACATTTACATTGCAATCTATTGTTTTAGTTTGAAATACTCTGAATATGTTGAAAAGGTGCCTTATTTTATTTGAAAATA------------------------
Ndellingeri_WhitewFalls_N887 CATCCCCTAGAACTCAGCAAATTAAAAAAATACTTGAGAGTATGGAGCACTATAAGAAACAGCAACTAGATAGACTTAGAGATAACTACAATGTGCAAGTGCAAAGAATAAAGGATAACTGCATGCAACAGATGGAACGCCTTAGAGAAAGTTATTCTTCTCAGGCAGAACGTCTGCGAGATATTAAGGAGTATGGAACACTGCAGATTGATCGCATTAGAGAGAACTATTATTTTCAAGTTCAAAGAGTTCGCGATTATAGTGCAAGTCAAATTGTAAGACTGCGTGAGAATTATATTTCTCAAAGAAACAGAATAAGGAAGTTTAGTGCTCACCATTTATATAAATTGCGAGAAAATTATAAAGTGCAACAGCAACATTTAAACAAGATACTCGAAAATCTAAATATAGAAAGTTGTAGGAATGTTTGTCATAGAACAGATTCTGTAATATTTGAGCCCGACATTACTTTAGAAAATGTATTGGTGCCAAAAATTTGCCTTCAGACATTACCTAAAGAAACTAGTGATTCTAATGACAATTCTAGTCAGCTCTCAGCATACTTCACTCCTGATGAAGCAGGTTCTGAAGTTTCAGGGCATGAAAGTGACGAGAGTGAGAGTTTTGAAAATACACCTAAAATAAAAATACCGCAAGCTGATGTTACTATAACTGTAGAAAACATGGCTCCCAGTACTTCCAACATTCCTCAGCATTGTGAAAATACTAGTTTGAAACAAGAGAGAGATGTTCATGAGAATGATGAAATCTTTTCTAATGAAACTATAGTTTAATATCAGTGTTAAAAGCTTTTATAGTACCTGACTGATTTTTTTTTAAAACAGTGAATGC--------------------------------------------------------------------------------------------------------------------------------------------------------------------------------------------------------------------
Ndilutus_GrassyCreek_N670 ----------------------------------------------------------------------------------------------------------------------------------------------------------------------------------------------------------------------------------------------------------------------------------------------------------------------------------------------------------------------------------------------------GATACTCGAAAATCTAAACATAGAAAGTTGTAGGAATGTTTGTCATAGAACAGATTCTGTAATATTTGAGCCCGACATTACTTTAGAAAATGTATTGGTGCCAAAAATTTGCCTTCAGACATTACCTAAAGAAACTAGTGATTCTAATGACAATTCTAGTCAGCTCTCAGCATACTTCACTCCTGATGAAGCAGGTTCTGAAGTTTCGGGGCATGAAAGTGACGAAAGTGAGAGTTTTGAAAATACACCTAAAATAAAAATACCGCAAGCTGATGTTACTATAACTGT----------------------------------------------------------------------------------------------------------------------------------------------------------------------------------------------------------------------------------------------------------------------------------------------------------------------------------------------------------------------------------------------------
Ndilutus_StarveRockCave_G3174 CATCCCCTAGAACTCAGCAAATTAAAAAAATACTTGAGAGTATGGAGCACTATAAGAAACAGCAACTAGATAGACTTAGAGATAACTACAATGTGCAAGTGCAAAGAATAAAAGATAACTGCATGCAACAGATGGAACGCCTTAGAGAAAGTTATTCTTCTCAGGCAGAACGTCTGCGAGATATTAAGGAGTATGGAACACTGCAGATTGATCGCATTAGAGAGAATTATTATTTTCAAGTTCAAAGAGTTCGCGATTATAGTGCAAGTCAAATTGTAAGACTGCGTGAGAATTATATTTCTCAAAGAAACAGAATAAGGAAGTTCAGTGCCCACCATTTATATAAATTGCGAGAAAATTATAAAGTGCAACAGCAACATTTAAACAAGATACTCGAAAATCTAAACATAGAAAGTTGTAGGAATGTTTGTCATAGAACAGATTCTGTAATATTTGAGCCCGACATTACTTTAGAAAATGTATTGGTGCCAAAAATTTGCCTTCAGACATTACCTAAAGAAACTAGTGATTCTAATGACAATTCTAGTCAGCTCTCAGCATACTTCACTCCTGATGAAGCAGGTTCTGAAGTTTCGGGGCATGAAAGTGACGAAAGTGAGAGTTTTGAAAATACACCTAAAATAAAAATACCGCAAGCTGATGTTACTATAACTGTAGAAAACATGGCTCCCAGTACTTCCAACATTCCTCAGCATTGTGAAAATACTAGTTTGAAACAAGAGAGAGATGTTCATGAGAATGATGAAATCTTTTCTAATGAAACTATAGTTTAATACCAGTGTTAAAAGCTTTTATAGTACCTGACTGATTTTTTTTTAATACAGTGAATGCCATTTTATGTCATATACTCTTTATCAAACACCACACAATATTTCCACTAAGAACACCACTGTGTGAGGTGATGTTGCTTGAACAATGGGTTGTTTAAAACATATTTGCAACATTTACATTGCAATCTATTGTTTTAGTGTGAAATACTCTGAATATATTGAAAAGGTGCCTTATTTTATTTGAAAATACTCTGTCTGGTTGAATATGTGACT
Nfridelli_LittlePigeon_N262 CATCCCCTAGAACTCAGCAAATTAAAAAAATACTTGAGAGTATGGAGCACTATAAGAAACAGCAACTAGATAGACTTAGAGATAACTACAATGTGCAAGTGCAAAGAATAAAAGATAACTGCATGCAACAGATGGAACGCCTTAGAGAAAGTTATTCTTCTCAGGCAGAACGTCTGCGAGATATTAAGGAGTATGGAACACTGCAGATTGATCGCATTAGAGAGAACTATTATTTTCAAGTTCAAAGAGTTCGCGATTATAGTGCAAGTCAAATTGTAAGACTGCGTGAGAATTATATTTCTCAAAGAAACAGAATAAGGAAGTTTAGTGCTCACCATTTATATAAATTGCGAGAAAATTATAAAGTGCAACAGCAACATTTAAACAAGATACTCGAAAATCTAAATATAGAAAGTTGTAGGAATGTTTGTCATAGAACAGATTCTGTAATATTTGAGCCCGACATTACTTTAGAAAATGTATTGGTGCCAAAAATTTGCCTTCAGACATTACCTAAAGAAACTAGTGATTCTAATGACAATTCTAGTCAGCTCTCAGCATACTTCACTCCTGATGAAGCAGGTTCTGAAGTTTCAGGGCATGAAAGTGACGAGAGTGAGAGTTTTGAAAATACACCTAAAATAAAAATACCGCAAGCTGATGTTACTATAACTGTAGAAAACATGGCTCCCAGTACTTCCAACATTCCTCAGCATTGTGAAAATACTAGTTTGAAACAAGAGAGAGATGTTCATGAGAATGATGAAATCTTTTCTAATGAAACTATAGTTTAATATCAGTGTTAAAAGCTTTTATAGTACCTGACTGA-TTTTTTTTAATACAGTGAATGCCATTTTATGTCATATACTCTTTATCAAACACCACACAATATTTCCACTAAGAACACCACTGTGTGAGGTGATGTTGCTTGAACAATGGGTTGTTTAAAACATATTTGCAACATTTACATTGCAATCTATTGTTTTAGTTTGAAATACTCTGAATATGTTGAAAAGGTGCCTTATTTTATTTGAAAATA------------------------
Nfurtivus_HugdenBranch_G3175 CATCCCCTAGAACTCAGCAAATTAAAAAAATACTTGAGAGTATGGAGCACTATAAGAAACAGCAACTAGATAGACTTAGAGATAACTACAATGTGCAAGTGCAAAGAATAAAAGATAACTGCATGCAACAGATGGAACGCCTTAGAGAAAGTTATTCTTCTCAGGCAGAACGTCTGCGAGATATTAAGGAGTATGGAACACTGCAGATTGATCGCATTAGAGAGAACTATTATTTTCAAGTTCAAAGAGTTCGCGATTATAGTGCAAGTCAAATTGTAAGACTGCGTGAGAATTATATTTCTCAAAGAAACAGAATAAGGAAGTTTAGTGCTCACCATTTATATAAATTGCGAGAAAATTATAAAGTGCAACAGCAACATTTAAACAAGATACTCGAAAATCTAAACATAGAAAGTTGTAGGAATGTTTGTCATAGAACAGATTCTGTAATATTTGAGCCCGACATTACTTTAGAAAATGTATTGGTGCCAAAAATTTGCCTTCAGACATTACCTAAAGAAACTAGTGATTCTAATGACAATTCTAGTCAGCTCTCAGCGTACTTCACTCCTGATGAAGCAGGTTCTGAAGTTTCAGGGCATGAAAGTGACGAGAGTGAGAGTTTTGAAAATACACCTAAAATAAAAATACCGCAAGCTGATGTTACTATAACTGTAGAAAACATGGCTCCCAGTACTTCCAACATTCCTCAGCATTGTGAAAATACTAGTTTGAAACAAGAGAGAGATGTTCATGAGAATGATGAAATCTTTTCTAATGAAACTATAGTTTAATATCAGTGTTAAAAGCTTTTATAGTACCTGACTGATTTTTTTTTAATACAGTGAATGCCATTTTATGTCATAT--TCTTTATCAAACACCACACAATATTTCCACTAAGAACACCACTGTGTGAGGTGATGTTGCTTGAACAATGGGTTGTTTAAAACATATTTGCAACATTTACATTGCAATCTATTGTTTTAGTTTGAAATACTCTGAATATGTTGAAAAGGTGCCTTATTTTATTTGAAAATACTCTGTCTGGTTGAATATGTGACT
Nfurtivus_RaccoonMtn_N1026 CATCCCCTAGAACTCAGCAAATTAAAAAAATACTTGAGAGTATGGAGCACTATAAGAAACAGCAACTAGATAGACTTAGAGATAACTACAATGTGCAAGTGCAAAGAATAAAAGATAACTGCATGCAACAGATGGAACGCCTTAGAGAAAGTTATTCTTCTCAGGCAGAACGTCTGCGAGATATTAAGGAGTATGGAACACTGCAGATTGATCGCATTAGAGAGAACTATTATTTTCAAGTTCAAAGAGTTCGCGATTATAGTGCAAGTCAAATTGTAAGACTGCGTGAGAATTATATTTCTCAAAGAAACAGAATAAGGAAGTTTAGTGCTCACCATTTATATAAATTGCGAGAAAATTATAAAGTGCAACAGCAACATTTAAACAAGATACTCGAAAATCTAAACATAGAAAGTTGTAGGAATGTTTGTCATAGAACAGATTCTGTAATATTTGAGCCCGACATTACTTTAGAAAATGTATTGGTGCCAAAAATTTGCCTTCAGACATTACCTAAAGAAACTAGTGATTCTAATGACAATTCTAGTCAGCTCTCAGCATACTTCACTCCTGATGAAGCAGGTTCTGAAGTTTCAGGGCATGAAAGTGACGAGAGTGAGAGTTTTGAAAATACACCTAAAATAAAAATACCGCAAGCTGATGTTACTATAACTGTAGAAAACATGGCTCCCAGTACTTCCAACATTCCTCAGCATTGTGAAAATACTAGTTTGAAACAAGAGAGAGATGTTCATGAGAATGATGAAATCTTTTCTAATGAAACTATAGTTTAATATCAGTGTTAAAAGCTTTTATAGTACCTGACTGA-TTTTTTTTAATACAGTGAATGCCATTTTATGTCATAT--TCTTTATCAAACACCACACAATATTTCCACTAAGAACACCACTGTGTGAGGTGATGTTGCTTGAACAATGGGTTGTTTAAAACATATTTGCAACATTTACATTGCAATCTATTGTTTTAGTTTGAAATACTCTGAATATGTTGAAAAGGTGCCTTATTTTATTTGAAAATACTCTGTCTGGTTGAATATGTGACT
Ngeorgia_Sittons_N073 CATCCCCTAGAACTCAGCAAATTAAAAAAATACTTGAGAGTATGGAGCACTATAAGAAACAGAAACTAGATAGACTTAGAGATAACTACAATGTGCAAGTGCAAAGAATAAAAGATAACTGCATGCAACAGATGGAACGCCTTAGAGAAAGTTATTCTTCTCAGGCAGAACGTCTGCGAGATATTAAGGAGTATGGAACACTGCAGATTGATCGCATTAGAGAGAACTATTATTTTCAAGTTCAAAGAGTTCGCGATTATAGTGCAAGTCAAATTGTAAGACTGCGTGAGAATTATATTTCTCAAAGAAACAGAATAAGGAAGTTTAGTGCTCACCATTTATATAAATTGCGAGAAAATTATAAAGTGCAACAGCAACATTTAAACAAGATACTCGAAAATCTAAACATAGAAAGTTGTAGGAATGTTTGTCATAGAACAGATTCTGTAATATTTGAGCCCGACATTACTTTAGAAAATGTATTGGTGCCAAAAATTTGCCTTCAGACATTACCTAAAGAAACTAGTGATTCTAATGACAATTCTAGTCAGCTCTCAGCGTACTTCACTCCTGATGAAGCAGGTTCTGAAGTTTCAGGGCATGAAAGTGACGAGAGTGAGCGTTTTGAAAATACACCTAAAATAAAAATACCGCAAGCTGATGTTACTATAACTGTAGAAAACATGGCTCCCAGTACTTCCAACATTCCTCAGCATTGTGAAAATACTAGTTTGAAACAAGAGAGAGATGTTCATGAGAAAGATGAAATCTTTTCTAATGAAACTATAGTTTAATATCAGTGTTAAAAGCTTTTATAGTACCTGACTGA-TTTTTTTTAATACAGTGAATGCCATTTTATGTCATATACTCTTTATCAAACATCACACAATATTTCCACTAAGAACACCACTGTGTGAGGTGATGTTGCTTGAACAATGGGTTGTTTAAAACATATTTGCAACATTTACATTGCAATCTATTGTTTTAGTTTGAAATACTCTGAATATGTTGAAAAGGTGCCTTATTTT-----------------------------------
Ngertschi_CedarCreek_N351 CATCCCCTAGAACTCAGCAAATTAAAAAAATACTTGAGAGTATGGAGCACTATAAGAAACTGCAACTAGATAGACTTAGAGATAACTACAATGTGCAAGTGCAAAGAATAAAAGATAACTGCATGCAACAGATGGAACGCCTTAGAGAAAGTTATTCTTCTCAGGCAGAACGTCTGCGAGATATTAAGGAGTATGGAACACTGCAGATTGATCGCATTAGAGAGAACTATTATTTTCAAGTTCAAAGAGTTCGCGATTATAGTGCAAGTCAAATTGTAAGACTGCGTGAGAATTATATTTCTCAAAGAAACAGAATAAGGAAGTTTAGTGCTCACCATTTATATAAATTGCGAGAAAATTATAAAGTGCAACAGCAACATTTAAACAAGATACTCGAAAATCTAAACATAGAAAGTTGTAGGAATGTTTGTCATAGAACAGATTCTGTAATATTTGAGCCCGACATTACTTTAGAAAATGTATTGGTGCCAAAAATTTGCCTTCAGACATTACCTAAAGAAACTAGTGATTCTAATGACAATTCTAGTCAGCTCTCAGCATACTTCACTCCTGATGAAGCAGGTTCTGAAGTTTCAGGGCATGAAAGTGACGAAAGTGAGAGTTTTGAAAATACACCTAAAATAAAAATACCGCAAGCTGATGTTACTATAACTCTAGAAAACATGGCTCCCAGTACTTCCAACATTCCTCAGCATTGTGAAAATACTAGTTTGAAACAAGAGAGAGATGTTCATGAGAATGATGAAATCTTTTCTAATGAAACTATAGTTTAATATCAGTGTTAAAAGCTTTTATAGTACCTGACTGATTTTTTTTTAATACAGTGAATGCCATTTTATGTCATATACTCTTTATCAAACACCACACAATATTTCCACTAAGAACACCACTGTGTGAGGTGATGTTGCTTGAACAATGGGTTGTTTAAAACATATTTGCAACATTTACATTGCAATCTATTGTTTTAGTTTGAAATACTCTGAATATGTTGAAAAGGTGCCTTATTTTATTTGAAAATACTCTGTCTGGTTGAATATGTGACT
Ngertschi_FrenchBroad_N968 ---------------------------------------------------------------------------------------------------------------------------------------------------------------------------------------------------------------------------------------------------AAAGAGTTCGCGATTATAGTGCAAGTCAAATTGTAAGACTGCGTGAGAATTATATTTCTCAAAGAAACAGAATAAGGAAGTTTAGTGCTCACCATTTATATAAATTGCGAGAAAATTATAAAGTGCAACAGCAACATTTAAACAAGATACTCGAAAATCTAAACATAGAAAGTTGTAGGAATGTTTGTCATAGAACAGATTCTGTAATATTTGAGCCCGACATTACTTTAGAAAATGTATTGGTGCCAAAAATTTGCCTTCAGACATTACCTAAAGAAACTAGTGATTCTAATGACAATTCTAGTCAGCTCTCAGCATACTTCACTCCTGATGAAGCAGGTTCTGAAGTTTCAGGGCATGAAAGTGACGAAAGTGAGAGTTTTGAAAATACACCTAAAATAAAAATACCGCAAGCTGATGTTACTATAACTCTAGAAAACATGGCTCCCAGTACTTCCAACATTCCTCAGCATTGTGAAAATACTAGTTTGAAACAAGAGAGAGATGTTCATGAGAATGATGAAATCTTTTCTAATGAAACTATAGTTTAATATCAGTGTTAAAAGCTTTTATAGTACCTGACTGATTTTTTTTTAATACAGTGAATGCCATTTTATGTCATATACTCTTTATCAAACACCACACAATATTTCCACTAAGAACACCACTGTGTGAGGTGATGTTGCTTGAACAATGGGTTGTTTAAAACATATTTGCAACATTTACATTGCAATCTATTGTTTTAGTTTGAAATACTCTGAATATGTTG----------------------------------------------------
Ngertschi_HickoryNutGap_N810 --------------------------------------------------------------------------------------------------------------------------------------------------------------------------CGTCTGCGAGATATTAAGGAGTATGGAACACTGCAGATTGATCGCATTAGAGAGAACTATTATTTTCAAGTTCAAAGAGTTCGCGATTATAGTGCAAGTCAAATTGTAAGACTGCGTGAGAATTATATTTCTCAAAGAAACAGAATAAGGAAGTTTAGTGCTCACCATTTATATAAATTACGAGAAAATTATAAAGTGCAACAGCAACATTTAAACAAGATACTCGAAAATCTAAACATAGAAAGTTGTAGGAATGTTTGTCATAGAACAGATTCTGTAATATTTGAGCCCGACATTACTTTAGAAAATGTATTGGTGCCAAAAATTTGCCTTCAGACATTACCTAAAGAAACTAGTGATTCTAATGACAATTCTAGTCAGCTCTCAGCATACTTCACTCCTGATGAAGCAGGTTCTGAAGTTTCAGGGCATGAAAGTGACGAAAGTGAGAGTTTTGAAAATACACCTAAAATAAAAATACCGCAAGCTGATGTTACTATAACTCTAGAAAACATGGCTCCCAGTACTTCCAACATTCCTCAGCATTGTGAAAATACTAGTTTGAAACAAGAGAGAGATGTTCATGAGAATGATGAAATCTTTTCTAATGAAACTATAGTTTAATATCAGTGTTAAAAGCTTTTATAGTACCTGACTGA-------------------------------------------------------------------------------------------------------------------------------------------------------------------------------------------------------------------------------------------
Nholsingeri_BrumleyCrk_N916 CATCCCCTAGAACTCAGCAAATTAAAAAAATACTTGAGAGTATGGAGCACTATAAGAAACAGCAACTAGATAGACTTAGAGATAACTACAATGTGCAAGTGCAAAGAATAAAAGATAACTGCATGCAACAGATGGAACGCCTTAGAGAAAGTTATTCTTCTCAGGCAGAACGTCTGCGAGATATTAAGGAGTATGGAACACTGCAGATTGATCGCATTAGAGAGAACTATTATTTTCAAGTTCAAAGAGTTCGCGATTATAGTGCAAGTCAAATTGTAAGACTGCGTGAGAATTATATTTCTCAAAGAAACAGAATAAGGAAGTTTAGTGCTCACCATTTATATAAATTGCGAGAAAATTATAAAGTGCAACAGCAACATTTAAACAAGATACTCGAAAATCTAAACATAGAAAGTTGTAGGAATGTTTGTCATAGAACAGATTCTGTAATATTTGAGCCCGACATTACTTTAGAAAATGTATTGGTGCCAAAAATTTGCCTTCAGACATTACCTAAAGAAACTAGTGATTCTAATGACAATTCTAGTCAGCTCTCAGCATACTTCACTCCTGATGAAGCAGGTTCTGAAGTTTCAGGGCATGAAAGTGACGAAAGTGAGAGTTTTGAAAATACACCTAAAATAAAATTACCGCAAGCTGATGTTACTATAACTGTAGAAAACATGGCTCCCAGTACTTCCAACATTCCTCAGCATTGTGAAAATACTAGTTCGAAACAAGAGAGAGATGTTCATGAGAATGATGAAATCTTTTCTAATGAAACTATAGTTTAATATCAGTGTTAAAAGCTTTTATAGTACCTGACTGATTTTTTTTTAATACAGTGAATGCCATTTTATGTCATATACTCTTTATCAAACATC--ACAATATTTCCACTAAGAACACCACTGTGTGAGGTGATGTTGCTTGAACAATGGGTTGTTTAAAACATATTTGCAACATTTACATTGCAATCTATTGTTTTAGTTTGAAATACTCTGAATATGTTGAAAAGGTGCCTT----------------------------------------
Nholsingeri_PondCave_N541 CATCCCCTAGAACTCAGCAAATTAAAAAAATACTTGAGAGTATGGAGCACTATAAGAAACAGCAACTAGATAGACTTAGAGATAACTACAATGTGCAAGTGCAAAGAATAAAAGATAACTGCATGCAACAGATGGAACGCCTTAGAGAAAGTTATTCTTCTCAGGCAGAACGTCTGCGAGATATTAAGGAGTATGGAACACTGCAGATTGATCGCATTAGAGAGAACTATTATTTTCAAGTTCAAAGAGTTCGCGATTATAGTGCAAGTCAAATTGTAAGACTGCGTGAGAATTATATTTCTCAAAGAAACAGAATAAGGAAGTTTAGTGCTCACCATTTATATAAATTGCGAGAAAATTATAAAGTGCAACAGCAACATTTAAACAAGATACTCGAAAATCTAAACATAGAAAGTTGTAGGAATGTTTGTCATAGAACAGATTCTGTAATATTTGAGCCCGACATTACTTTAGAAAATGTATTGGTGCCAAAAATTTGCCTTCAGACATTACCTAAAGAAACTAGTGATTCTAATGACAATTCTAGTCAGCTCTCAGCATACTTCACTCCTGATGAAGCAGGTTCTGAAGTTTCAGGGCATGAAAGTGACGAAAGTGAGAGTTTTGAAAATACACCTAAAATAAAATTACCGCAAGCTGATGTTACTATAACTGTAGAAAGCATGGCTCCCAGTACTTCCAACATTCCTCAGCATTGTGAAAATACTAGTTTGAAACAAGAGAGAGATGTTCATGAGAATGATGAAATCTTTTCTAATGAAACTATAGTTTAATATCAGTGTTAAAAGCTTTTATAGTACCTGACTGATTTTTTTTTAATACAGTGAATACCATTTTATGTCATATACTCTTTATCAAACACC--ACAATATTTCCACTAAGAACACCACTGTGTGAGGTGATGTTGCTTGAACAATGGGTTGTTTAAAACATATTTGCAACATTTACATTGCAATCTATTGTTTTAGTTTGAAATACTCTGAATATGTTGAGAAGGTGCCTTATTTTATTTGAAAATACTCTGTCTGGTTGAATATGTGACT
Njonesi_CaveSpringCave_N390 CATCCCCTAGAACTCAGCAAATTAAAAAAATACTTGAGAGTATGGAGCACTATAAGAAACAGCAACTAGATAGACTTAGAGATAACTACAATGTGCAAGTGCAAAGAATAAAAGATAACTGCATGCAACAGATGGAACGCCTTAGAGAAAGTTATTCTTCTCAGGCAGAACGTCTGCGAGATATTAAGGAGTATGGAACACTGCAGATTGATCGCATTAGAGAGAACTATTATTTTCAAGTTCAAAGAGTTCGCGATTATAGTGCAAGTCAAATTGTAAGACTGCGTGAGAATTATATTTCTCAAAGAAACAGAATAAGGAAGTTTAGTGCTCACCATTTATATAAATTGCGAGAAAATTATAAAGTGCAACAGCAACATTTAAACAAGATACTCGAAAATCTAAATATAGAAAGTTGTAGGAATGTTTGTCATAGAACAGATTCTGTAATATTTGAGCCCAACATTACTTTAGAAAATGTATTGGTGCCAAAAATTTGCCTTCAGACATTACCTAAAGAAACTAGTGATTCTAATGACAATTCTAGTCAGCTCTCAGCATACTTCACTCCTGATGAAGCAGGTTCTGAAGTTTCAGGGCATGAAAGTGACGAGAGTGAGAGTTTTGAAAATACACCTAAAATAAAAATACCGCAAGCTGATGTTACTATAACTGTAGAAAACATGGCTCCCAGTACTTCCAACATTCCTCAGCATTGTGAAAATACTAGTTTGAAACAAGAGAGAGATGTTCATGAGAATGATGAAATCTTTTCTAATGAAACTATAGTTTAATATCAGTGTTAAAAGCTTTTATAGTACCTGACTGATTTTTTTTTAATACAGTGAATGCCATTTTATGTCATATACTCTTTATCAAACACCACACAATATTTCCACTAAGAACACCACTGTGTGAGGTGATGTTGCTTGAACAATGGGTTGTTTAAAACATATTTGCAACATTTACATTGCAATCTATTGTTTTAGTTTGAAATACTCTGAATATGTTGAAAAGGTGCCTTATTTTATTTGAAAATACTCTGTCTGGTTGAATATGTGACT
Nlowderi_upperFiresCreek_N820 CATCCCCTAGAACTCAGCAAATTAAAAAAATACTTGAGAGTATGGAACACTATAAGAAACAGCAACTAGATAGACTTAGAGATAACTACAATGTGCAAGTGCAAAGAATAAAAGATAACTGCATGCAACAGATGGAACGCCTTAGAGAAAGTTATTCTTCTCAGGCAGAACGTCTGCGAGATATTAAGGAGTATGGAACACTGCAGATTGATCGCATTAGAGAGAACTATTATTTTCAAGTTCAAAGAGTTCGCGATTATAGTGCAAGTCAAATTGTAAGACTGCGTGAGAATTATATTTCTCAAAGAAACAGAATAAGGAAGTTTAGTGCTCACCATTTATATAAATTGCGAGAAAATTATAAAGTGCAACAGCAACATTTAAACAAGATACTCGAAAATCTAAACATAGAAAGTTGTAGGAATGTTTGTCATAGAACAGATTCTGTAATATTTGAGCCCGACATTACTTTAGAAAATGTATTGGTGCCAAAAATTTGCCTTCAGACATTACCTAAAGAAACTAGTGATTCTAATGACAATTCTAGTCAGCTCTCAGCATACTTCACTCCTGATGAAGCAGGTTCTGAAGTTTCAGGGCATGAAAGTGACGAGAGTGAGAGTTTTGAAAATACACCTAAAATAAAAATACCGCAAGCTGATGTTACTATAACTGTAGAAAACATGGCTCCCAGTACTTCCAACATTCCTCAGCATTGTGAAAATACTAGTTTGAAACAAGAGAGAGATGTTCATGAGAATGATGAAATCTTTTCTAATGAAACTATAGTTTAATATCAGTGTTAAAAGCTTTTATAGTACCTGACTGATTTTTTTTTAATACAGTGAATGCCATTTTATGTCATATACTCTTTATCAAACACCACACAATATTTCCACTAAAAACACCACTGTGCGAGGTGATGTTGCTTGAACAATGGGTTGTTTAAAACATATTTGCAACATTTACATTGCAATCTATTGTTTTAGTTTGAAATACTCTGAATATGTTGAAAAGGTGCCTTA---------------------------------------
Nlula_BeeRockCave_G2091 CATCCCCTAGAACTCAGCAAATTAAAAAAATACTTGAGAGTATGGAGCACTATAAGAAACAGCAACTAGATAGACTTAGAGATAACTACAATGTGCAAGTGCAAAGAATAAAAGATAACTGCATGCAACAGATGGAACGCCTTAGAGAAAGTTATTCTTCTCAGGCAGAACGTCTGCGAGATATTAAGGAGTATGGAACACTGCAGATTGATCGCATTAGAGAGAACTATTATTTTCAAGTTCAAAGAGTTCGCGATTATAGTGCAAGTCAAATTGTAAGACTGCGTGAGAATTATATTTCTCAAAGAAACAGAATAAGGAAATTTAGTGCTCACCATTTATATAAATTGCGAGAAAATTATAAAGTGCAACAGCAACATTTAAACAAGATACTCGAAAATCTAAACATAGAAAGTTGTAGGAATGTTTGTCATAGAACAGATTCTGTAATATTTGAGCCCGACATTACTTTAGAAAATGTATTGGTGCCAAAAATTTGCCTTCAGACATTACCTAAAGAAACTAGTGATTCTAATGACAATTCTAGTCAGGTCTCAGCATACTTCACTCCTGATGAAGCAGGTTCTGAAGTTTCAGGGCATGAAAGTGACGAGAGTGAGCGTTTTGAAAATACACCTAAAATAAAAATACCGCAAGCTGATGTTACTATAACTGTAGAAAACATGGCTCCCAGTACTTCCAACATTCCTCAGCATTGTGAAAATACTAGTTTGAAACAAGAGAGAGATGTTCATGAGAATGATGAAATCTTTTCTAATGAAACTATAGTTTAATATCAGTGTTAAAAGCTTTTATAGTACCTGACTGA-TTTTTTTTAATACAGTGAATGCCATTTTATGTCATATACTCTTTATCAAACACCACACAATATTTCCACTAAGAACACCACTGTGTGAGGTGATGTTGCTTGAACAATGGGTTGTTTAAAACA--TTTGCAACATTTACATTGCAATCTATTGTTTTAGTTTGAAATACTCTGAATATGTTGAAAAGGTGCCTTATTTTATTTGAAAATACTCTGTCTGGTTGAATATGTGACT
Nlula_LulaFallsCave_G2084 ---------------------------------------------------------------------ATAGACTTAGAGATAACTACAATGTGCAAGTGCAAAGAATAAAAGATAACTGCATGCAACAGATGGAACGCCTTAGAGAAAGTTATTCTTCTCAGGCAGAACGTCTGCGAGATATTAAGGAGTATGGAACACTGCAGATTGATCGCATTAGAGAGAACTATTATTTTCAAGTTCAAAGAGTTCGCGATTATAGTGCAAGTCAAATTGTAAGACTGCGTGAGAATTATATTTCTCAAAGAAACAGAATAAGGAAATTTAGTGCTCACCATTTATATAAATTGCGAGAAAATTATAAAGTGCAACAGCAACATTTAAACAAGATACTCGAAAATCTAAACATAGAAAGTTGTAGGAATGTTTGTCATAGAACAGATTCTGTAATATTTGAGCCCGACATTACTTTAGAAAATGTATTGGTGCCAAAAATTTGCCTTCAGACATTACCTAAAGAAACTAGTGATTCTAATGACAATTCTAGTCAGGTCTCAGCATACTTCACTCCTGATGAAGCAGGTTCTGAAGTTTCAGGGCATGAAAGTGACGAGAGTGAGCGTTTTGAAAATACACCTAAAATAAAAATACCGCAAGCTGATGTTACTATAACTGTAGAAAACATGGCTCCCAGTACTTCCAACATTCCTCAGCATTGTGAAAATACTAGTTTGAAACAAGAGAGAGATGTTCATGAGAATGATGAAATCTTTTCTAATGAAACTATAGTTTAATATCAGTGTTAAAAGCTTTTATAGTACCTGACTGA-TTTTTTTTAATACAGTGAATGCCATTTTATGTCATATACTCTTTATCAAACACCACACAATATTTCCACTAAGAACACCACTGTGTGAGGTGATGTTGCTTGAACAATGGGTTGTTTAAAACATATTTGCAACATTTACATTGCAATCTATTGTTTTAGTTTGAAATACTCTGAATATGTTGAAAAGGTGCCTTATTTTATTTGAAAATACTCTGTCTGGTTGAATATGTGACT
Nnasicus_CaneyFork_N171 CATCCCCTAGAACTCAGCAAATTAAAAAAATACTTGAGAGTATGGAGCACTATAAGAAACAGCAACTAGATAGACTTAGAGATAACTACAATGTGCAAGTGCAAAGAATAAAAGATAACTGCATGCAACAGATGGAACGCCTTAGAGAAAGTTATTCTTCTCAGGCAGAACGTCTGCGAGATATTAAGGAGTATGGAACACTGCAGATTGATCGCATTAGAGAGAACTATTATTTTCAAGTTCAAAGAGTTCGCGATTATAGTGCAAGTCAAATTGTAAGACTGCGTGAGAATTATATTTCTCAAAGAAACAGAATAAGGAAGTTTAGTGCTCACCATTTATATAAATTGCGAGAAAATTATAAAGTGCAACAGCAACATTTAAACAAGATACTCGAAAATCTAAACATAGAAAGTTGTAGGAATGTTTGTCATAGAACAGATTCTGTAATATTTGAGCCCGACATTACTTTAGAAAATGTATTGGTGCCAAAAATTTGCCTTCAGACATTACCTAAAGAAACTAGTGATTCTAATGACAATTCTAGTCAGCTCTCAGCATACTTCACTCCTGATGAAGCAGGTTCTGAAGTTTCAGGGCATGAAAGTGACGAAAGTGAGAGTTTTGAAAATACACCTAAAATAAAAATACCGCAAGCTGATGTTACTATAACTGTAGAAAACATGGCTCCCAGTACTTCCAACATTCCTCAGCATTGTGAAAATACTAGTTTGAAACAAGAGAGAGATGTTCATGAGAATGATGAAATCTTTTCTAATGAAACTATAGTTTAATATCAGTGTTAAAAGCTTTTATAGTACCTGACTGATTTTTTTTTAATACAGTGAATGCCATTTTATGTCATATACTCTTTATCAAACACCACACAATATTTCCACTAAGAACACCACTGTGTGAGGTGATGTTGCTTGAACAATG-----------------------------------------------------------------------------------------------------------------------------
Nnasicus_ConnosteeFalls_N696 CATCCCCTAGAACTCAGCAAATTAAAAAAATACTTGAGAGTATGGAGCACTATAAGAAACAGCAACTAGATAGACTTAGAGATAACTACAATGTGCAAGTGCAAAGAATAAAAGATAACTGCATGCAACAGATGGAACGCCTTAGAGAAAGTTATTCTTCTCAGGCAGAACGTCTGCGAGATATTAAGGAGTATGGAACACTGCAGATTGATCGCATTAGAGAGAACTATTATTTTCAAGTTCAAAGAGTTCGCGATTATAGTGCAAGTCAAATTGTAAGACTGCGTGAGAATTATATTTCTCAAAGAAACAGAATAAGGAAGTTTAGTGCTCACCATTTATATAAATTGCGAGAAAATTATAAAGTGCAACAGCAACATTTAAACAAGATACTCGAAAATCTAAACATAGAAAGTTGTAGGAATGTTTGTCATAGAACAGATTCTGTAATATTTGAGCCCGACATTACTTTAGAAAATGTATTGGTGCCAAAAATTTGCCTTCAGACATTACCTAAAGAAACTAGTGATTCTAATGACAATTCTAGTCAGCTCTCAGCATACTTCACTCCTGATGAAGCAGGTTCTGAAGTTTCAGGGCATGAAAGTGACGAAAGTGAGAGTTTTGAAAATACACCTAAAATAAAAATACCGCAAGCTGATGTTACTATAACTGTAGAAAACATGGCTCCCAGTACTTCCAACATTCCTCAGCATTGTGAAAATACTAGTTTGAAACAAGAGAGAGATGTTCATGAGAATGATGAAATCTTTTCTAATGAAACTATAGTTTAATATCAGTGTTAAAAGCTTTTATAGTACCTGACTGATTTTTTTTTAATACAGTGAATGCCATTTTATGTCATATACTCTTTATCAAACACCACACAATATTTCCACTAAGAACACCACTGTGTGAGGTGATGTTGCTTGAACAATGGGTTGTTTAAAACATATTTGCAACATTTACATTGCAATCTATTGTTTTAGTTTGAAATACTCTGAATATGTTGAAAAGGTG--------------------------------------------
Nnasicus_CoweeTrain_N189 ---------------------------------------------------------------------------------------------------TGCAAAGAATAAAAGATAACTGCATGCAACAGATGGAACGCCTTAGAGAAAGTTATTCTTCTCAGGCAGAACGTCTGCGAGATATTAAGGAGTATGGAACACTGCAGATTGATCGCATTAGAGAGAACTATTATTTTCAAGTTCAAAGAGTTCGCGATTATAGTGCAAGTCAAATTGTAAGACTGCGTGAGAATTATATTTCTCAAAGAAACAGAATAAGGAAGTTTAGTGCTCACCATTTATATAAATTGCGAGAAAATTATAAAGTGCAACAGCAACATTTAAACAAGATACTCGAAAATCTAAACATAGAAAGTTGTAGGAATGTTTGTCATAGAACAGATTCTGTAATATTTGAGCCCGACATTACTTTAGAAAATGTATTGGTGCCAAAAATTTGCCTTCAGACATTACCTAAAGAAACTAGTGATTCTAATGACAATTCTAGTCAGCTCTCAGCATACTTCACTCCTGATGAAGCAGGTTCTGAAGTTTCAGGGCATGAAAGTGACGAAAGTGAGAGTTTTGAAAATACACCTAAAATAAAAATACCGCAAGCTGATGTTACTATAACTGTAGAAAACATGGCTCCCAGTACTTCCAACATTCCTCAGCATTGTGAAAATACTAGTTTGAAACAAGAGAGAGATGTTCATGAGAATGATGAAATCTTTTCTAATGAAACTATAGTTTAATATCAGTGTTAAAAGCTTTTATAGTACCTGACTGATTTTTTTTTAATACAGTGAATGCCATTTTATGTCATATACTCTTTATCAAACACCACACAATATTTCCACTAAGAACACCACTGTGTGAGGTGATGTTGCTTGAACAATGGGTTGTTTAAAACATATTTGCAACATTTACATTGCAATCTATTGTTTTAGTTTGAAATACTCTGAATATGTTGAAAAGGTGCCTTATTTTATTTGAAAATACTCTGTCTGGTTGAATATGTGACT
Npaynei_Grindstaff_N646 ------------------------------------------------------------------------------------------------------------------ATAACTGCATGCAACAGATGGAACGCCTTAGAGAAAGTTATTCTTCTCAGGCAGAACGTCTGCGAGATATTAAGGAGTATGGAACACTGCAGATTGATCGCATTAGAGAGAACTATTATTTTCAAGTTCAAAGAGTTCGCGATTATAGTGCAAGTCAAATTGTAAGACTGCGTGAGAATTATATTTCTCAAAGAAACAGAATAAGGAAGTTTAGTGCTCACCATTTATATAAATTGCGAGAAAATTATAAAGTGCAACAGCAACATTTAAACAAGATACTCGAAAATCTAAACATAGAAAGTTGTAGGAATGTTTGTCATAGAACAGATTCTGTAATATTTGAGCCCGACATTACTTTAGAAAATGTATTGGTGCCAAAAATTTGCCTTCAGACATTACCTAAAGAAACTAGTGATTCTAATGACAATTCTAGTCAGCTCTCAGCATACTTCACTCCTGATGAAGCAGGTTCTGAAGTTTCAGGGCATGAAAGTGACGAAAGTGAGAGTTTTGAAAATACACCTAAAATAAAAATACCGCAAGCTGATGTTACCATAACTGTAGAAAACGTGGCTCCCAGTACTTCCAACATTCCTCAGCATTGTGAAAATACTAGTTTGAAACAAGAGAGAGATGTTCATGAGAATGATGAAATCTTTTCTAATGAAACTATAGTTTAATATCAGTGTTAAAAGCTTTTATAGTACCTGACTGATTTTTTTTTAATACAGTGAATGCCATTTTATGTCATATACTCTTTATCAAACACCATACAATATTTCCACTAAGAACACCACTGTGTGAGGTGATGTTGCTTGAACAATGGGTTGTTTAAAACATATTTGCAACATTTACATTGCAATCTATTGTTTTAGTTTGAAATACTCTGAATCTGTTGAAAAGGTGCCTTATTTTATTTGAAAATACTCTGTCTGGTTGAATATGTGACT
Npaynei_NorrisDamCave_N348 CATCCCCTAGAACTCAGCAAATTAAAAAAATACTTGAGAGTATGGAGCACTATAAGAAACAGCAACTAGATAGACTTAGAGATAACTACAATGTGCAAGTGCAAAGAATAAAAGATAACTGCATGCAACAGATGGAACGCCTTAGAGAAAGTTATTCTTCTCAGGCAGAACGTCTGCGAGATATTAAGGAGTATGGAACACTGCAGATTGATCGCATTAGAGAGAACTATTATTTTCAAGTTCAAAGAGTTCGCGATTATAGTGCAAGTCAAATTGTAAGACTGCGTGAGAATTATATTTCTCAAAGAAACAGAATAAGGAAGTTTAGTGCTCACCATTTATATAAATTGCGAGAAAATTATAAAGTGCAACAGCAACATTTAAACAAGATACTCGAAAATCTAAACATAGAAAGTTGTAGGAATGTTTGTCATAGAACAGATTCTGTAATATTTGAGCCCGACATTACTTTAGAAAATGTATTGGTGCCAAAAATTTGCCTTCAGACATTACCTAAAGAAACTAGTGATTCTAATGACAATTCTAGTCAGCTCTCAGCATACTTCACTCCTGATGAAGCAGGTTCTGAAGTTTCAGGGCATGAAAGTGACGAAAGTGAGAGTTTTGAAAATACACCTAAAATAAAAATACCGCAAGCTGATGTTACTATAACTGTAGAAAACATGGCTCCCAGTACTTCCAACATTCCTCAGCATTGTGAAAATACTAGTTTGAAACAAGAGAGAGATGTTCATGAGAATGATGAAATCTTTTCTAATGAAACTATAGTTTAATATCAGTGTTAAAAGCTTTTATAGTACCTGACTGA-TTTTTTTTAATACAGTGAATGCCATTTTATGTCATATACTCTTTATCAAACACCATACAATATTTCCACTAAGAACACCACTGTGTGAGGTGATGTTGCTTGAACAATGGGTTGTTTAAAACATATTTGCAACATTTACATTGCAATCTATTGTTTTAGTTTGAAATACTCTGAATATGTTGAAAAGGTGCCTTATTTTATTTGAAAATACTCTGTCTGGTTGAATATGTGACT
Npaynei_UnakaMtns_N943 ------------------------------------------------------AGAAACAGCAACTAGATAGACTTAGAGATAACTACAATGTGCAAGTGCAAAGAATAAAAGATAACTGCATGCAACAGATGGAACGCCTTAGAGAAAGTTATTCTTCTCAGGCAGAACGTCTGCGAGATATTAAGGAGTATGGAACACTGCAGATTGATCGCATTAGAGAGAACTATTATTTTCAAGTTCAAAGAGTTCGCGATTATAGTGCAAGTCAAATTGTAAGACTGCGTGAGAATTATATTTCTCAAAGAAACAGAATAAGAAAGTTTAGTGCTCACCATTTATATAAATTGCGAGAAAATTATAAAGTGCAACAGCAACATTTAAACAAGATACTCGAAAATCTAAACATAGAAAGTTGTAGGAATGTTTGTCATAGAACAGATTCTGTAATATTTGAGCCCGACATTACTTTAGAAAATGTATTGGTGCCAAAAATTTGCCTTCAGACATTACCTAAAGAAACTAGTGATTCTAATGACAATTCTAGTCAGCTCTCAGCATACTTCACTCCTGATGAAGCAGGTTCTGAAGTTTCAGGGCATGAAAGTGACGAAAGTGAGAGTTTTGAAAATACACCTAAAATAAAAATACCGCAAGCTGATGTTACTATAACTGTAGAAAACATGGCTCCCAGTACTTCCAACATTCCTCAGCATTGTGAAAATACTAGTTTGAAACAAGAGAGAGATGTTCATGAGAATGATGAAATCTTTTCTAATGAAACTATAGTTTAATATCAGTGTTAAAAGCTTTTATAGTACCTGACTGATTTTTTTTTAATACAGTGAATGCCATTTTATGTCATATACTCTTTATCAAGCACCATACAATATTTCCACTAAGAACACCACTGTGTGAGGTGATGTTGCTTGAACAATGGGTTGTTTAAAACATATTTGCAACATTTACATTGCAATCTATTGTTTTAGTTTGAAATACTCTGAATATGTTGAAAAGGTGCCTTATTTTATTTGAAAATACTCTGTCTGGTTGAATATGTGACT
Npecki_HaskellSims_G3697 -------------------------------------------------CTATAAGAAACAGCAACTAGATAGACTTAGAGATAACTACAATGTGCAAGTGCAAAGAATAAAAGATAACTGCATGCAACAGATGGAACGCCTTAGAGAAAGTTATTCTTCTCAGGCTGAACGTCTGCGAGATATTAAGGAGTATGGAACACTGCAGATTGATCGCATTAGAGAGAACTATTATTTTCAAGTTCAAAGAGTTCGCGATTATAGTGCAAGTCAAATTGTAAGACTGCGTGAGAATTATATTTCTCAAAGAAACAGAATAAGAAAGTTTAGTGCTCACCATTTATATAAATTGCGAGAAAATTATAAAGTGCAACAGCAACATTTAAACAAGATACTCGAAAATTTAAACATAGAAAGTTGTAGGAATGTTTGTCATAGAACAGATTCTGTAATATTTGAGCCCGACATTACTTTAGAAAATGTATTGGTGCCAAAAATTTGCCTTCAGACATTACCTAAAGAAACTAGTGATTCTAATGACAATTCTAGTCAGCTCTCAGCATACTTCACTCCTGATGAAGCAGGTTCTGAAGTTTCAGGGCATGAAAGTGACGAAAGTGAGAGTTTTGAAAATACACCTAAAATAAAAATACCGCAAGCTGATGTTACTATAACTGTAGAAAACATGGCTCCCAGTACTTCCAACATTCCTCAGCATTGTGAAAATACTAGTTTGAAACGAGAGAGAGATGTTCATGAGAATGATGAAATCTTTTCTAATGAAACTATAGTTTAATATCAGTGTTAAAAGCTTTTATAGTACCTGACTGATTTTTTTTTAATACAGTGAATGCCATTTTATGTCATA--CTCTTTATCAAACACCACACAATATTTCCACTAAGAACACCATTGTGTGAGATGATGTTGCTTTAGCAATGGGTTGTTTAAGACATATTTGCAACATTTACATTGCAATCTATTGTTTTAGTTTGAAATACTCTGAATATGTTGAAAAGGTGCCTTATTTTATTTGAAAATACTCTGTCTGGTTGAATATGTGACT
Npecki_HurricaneMazeCave_G2100 CATCCCCTAGAACTCAGCAAATTAAAAAAATACTTGAGAGTATGGAGCACTATAAGAAACAGCAACTAGATAGACTTAGAGATAACTACAATGTGCAAGTGCAAAGAATAAAAGATAACTGCATGCAACAGATGGAACGCCTTAGAGAAAGTTATTCTTCTCAGGCTGAACGTCTGCGAGATATTAAGGAGTATGGAACACTGCAGATTGATCGCATTAGAGAGAACTATTATTTTCAAGTTCAAAGAGTTCGCGATTATAGTGCAAGTCAAATTGTAAGACTGCGTGAGAATTATATTTCTCAAAGAAACAGAATAAGAAAGTTTAGTGCTCACCATTTATATAAATTGCGAGAAAATTATAAAGTGCAACAGCAACATTTAAACAAGATACTCGAAAATCTAAACATAGAAAGTTGTAGGAATGTTTGTCATAGAACAGATTCTGTAATATTTGAGCCCGACATTACTTTAGAAAATGTATTGGTGCCAAAAATTTGCCTTCAGACATTACCTAAAGAAACTAGTGATTCTAATGACAATTCTAGTCAGCTCTCAGCATACTTCACTCCTGATGAAGCAGGTTCTGAAGTTTCAGGGCATGAAAGTGACGAAAGTGAGAGTTTTGAAAATACACCTAAAATAAAAATACCGCAAGCTGATGTTACTATAACTGTAGAAAACATGGCTCCCAGTACTTCCAACATTCCTCAGCATTGTGAAAATACTAGTTTGAAACGAGAGAGAGATGTTCATGAGAATGATGAAATCTTTTCTAATGAAACTATAGTTTAATATCAGTGTTAAAAGCTTTTATAGTACCTGACTGATTTTTTTTTAATACAGTGAATGCCATTTTATGTCATA--CTCTTTATCAAACACCACACAATATTTCCACTAAGAACACCATTGTGTGAGATGATGTTGCTTTAGCAATGGGTTGTTTAAGACATATTTGCAACATTTACATTGCAATCTATTGTTTTAGTTTAAAATACTCTGAATATGTTGAAAAGGTGCCTTATTTTATTTGAAAATACTCTGTCTGGTTGAATATGTGACT
Npecki_Monteagle_N062 ---------------------------------------------------------------------ATAGACTTAGAGATAACTACAATGTGCAAGTGCAAAGAATAAAAGATAACTGCATGCAACAGATGGAACGCCTTAGAGAAAGTTATTCTTCTCAGGCTGAACGTCTGCGAGATATTAAGGAGTATGGAACACTGCAGATTGATCGCATTAGAGAGAACTATTATTTTCAAGTTCAAAGAGTTCGCGATTATAGTGCAAGTCAAATTGTAAGACTGCGTGAGAATTATATTTCTCAAAGAAACAGAATAAGAAAGTTTAGTGCTCACCATTTATATAAATTGCGAGAAAATTATAAAGTGCAACAGCAACATTTAAACAAGATACTCGAAAATCTAAACATAGAAAGTTGTAGGAATGTTTGTCATAGAACAGATTCTGTAATATTTGAGCCCGACATTACTTTAGAAAATGTATTGGTGCCAAAAATTTGCCTTCAGACATTACCTAAAGAAACTAGTGATTCTAATGACAATTCTAGTCAGCTCTCAGCATACTTCACTCCTGATGAAGCAGGTTCTGAAGTTTCAGGGCATGAAAGTGACGAAAGTGAGAGTTTTGAAAATACACCTAAAATAAAAATACCGCAAGCTGATGTTACTATAACTGTAGAAAACATGGCTCCCAGTACTTCCAACATTCCTCAGCATTGTGAAAATACTAGTTTGAAACGAGAGAGAGATGTTCATGAGAATGATGAAATCTTTTCTAATGAAACTATAGTTTAATATCAGTGTTAAAAGCTTTTATAGTACCTGACTGATTTTTTTTTAATACAGTGAATGCCATTTTATGTCATA--CTCTTTATCAAACACCACACAATATTTCCACTAAGAACACCATTGTGTGAGATGATGTTGCTTGAGCAATGGGTTGTTTAAAACATATTTGCAACATTTACATTGCAATCTATTGTTTTAGTTTGAAATACTCTGAATATGTTGAAAAGGTGCCTTATTTTATTTG------------------------------
Nperlakyi_SChimneys_N1079 ----------------------------------------------------------------------------------------------GCAAGTGCAAAGAATAAAAGATAACTGCATGCAACAGATGGAACGCCTTAGAGAAAGTTATTCTTCTCAGGCAGAACGTCTGCGAGATATTAAGGAGTATGGAACACTGCAGATTGATCGCATTAGAGAGAACTATTATTTTCAAGTTCAAAGAGTTCGCGATTATAGTGCAAGTCAAATTGTAAGACTGCGTGAGAATTATATTTCTCAAAGAAACAGAATAAGGAAGTTTAGTGCTCACCATTTATATAAATTGCGAGAAAATTATAAAGTGCAACAGCAACATTTAAACAAGATACTCGAAAATCTAAATATAGAAAGTTGTAGGAATGTTTGTCATAGAACAGATTCTGTAATATTTGAGCCCGACATTACCTTAGAAAATGTATTGGTGCCAAAAATTTGCCTTCAGACATTACCTAAAGAAACTAGTGATTCTAATGACAATTCTAGTCAGCTCTCAGCATACTTCACTCCTGATGAAGCAGGTTCTGAAGTTTCAGGGCATGAAAGTGACGAGAGTGAGAGTTTTGAAAATACACCTAAAATAAAAATACCGCAAGCTGATGTTACTATAACTGTAGAAAACATGGCTCCCAGTACTTCCAACATTCCTCAGCATTGTGAAAATACTAGTTTGAAACAAGAGAGAGATGTTCATGAGAATGATGAAATCTTTTCTAATGAAACTATAGTTTAATATCAGTGTTAAAAGCTTTTATAGTACCTGACTGA-TTTTTTTTAATACAGTGAATGCCATTTTATGTCATATACTCTTTATCAAACACCACACAATATTTCCACTAAGAACACCACTGTGTGAGGTGATGTTGCTTGAACAATGGGTTGTTTAAAACATATTTGCAACATTTACATTGCAATCTATTGTTTTAGTTTGAAATACTCTGAATATGTTGAAAAGGTGCCTTATTT------------------------------------
Nperlakyi_SChimneys_N1080 CATCCCCTAGAACTCAGCAAATTAAAAAAATACTTGAGAGTATGGAGCACTATAAGAAACAGCAACTAGATAGACTTAGAGATAACTACAATGTGCAAGTGCAAAGAATAAAAGATAACTGCATGCAACAGATGGAACGCCTTAGAGAAAGTTATTCTTCTCAGGCAGAACGTCTGCGAGATATTAAGGAGTATGGAACACTGCAGATTGATCGCATTAGAGAGAACTATTATTTTCAAGTTCAAAGAGTTCGCGATTATAGTGCAAGTCAAATTGTAAGACTGCGTGAGAATTATATTTCTCAAAGAAACAGAATAAGGAAGTTTAGTGCTCACCATTTATATAAATTGCGAGAAAATTATAAAGTGCAACAGCAACATTTAAACAAGATACTCGAAAATCTAAATATAGAAAGTTGTAGGAATGTTTGTCATAGAACAGATTCTGTAATATTTGAGCCCGACATTACCTTAGAAAATGTATTGGTGCCAAAAATTTGCCTTCAGACATTACCTAAAGAAACTAGTGATTCTAATGACAATTCTAGTCAGCTCTCAGCATACTTCACTCCTGATGAAGCAGGTTCTGAAGTTTCAGGGCATGAAAGTGACGAGAGTGAGAGTTTTGAAAATACACCTAAAATAAAAATACCGCAAGCTGATGTTACTATAACTGTAGAAAACATGGCTCCCAGTACTTCCAACATTCCTCAGCATTGTGAAAATACTAGTTTGAAACAAGAGAGAGATGTTCATGAGAATGATGAAATCTTTTCTAATGAAACTATAGTTTAATATCAGTGTTAAAAGCTTTTATAGTACCTGACTGA-TTTTTTTTAATACAGTGAATGCCATTTTATGTCATATACTCTTTATCAAACACCACACAATATTTCCACTAAGAACACCACTGTGTGAGGTGATGTTGCTTGAACAATGGGTTGTTTAAAACATATTTGCAACATTTACATTGCAATCTATTGTTTTAGTTTGAAATACTCTGAATATGTTGAAAAGGTGCCTTATTTTAT---------------------------------
Nreclusus_Clingmans_N252 -------------------------------------------------------------------AGATAGACTTAGAGATAACTACAATGTGCAAGTGCAAAGAATAAAAGATAACTGCATGCAACAGATGGAACGCCTTAGAGAAAGTTATTCTTCTCAGGCAGAACGTCTGCGAGATATTAAGGAGTATGGAACACTGCAGATTGATCGCATTAGAGAGAACTATTATTTTCAAGTTCAAAGAGTTCGCGATTATAGTGCAAGTCAAATTGTAAGACTGCGTGAGAATTATATTTCTCAAAGAAACAGAATAAGGAAGTTTAGTGCTCACCATTTATATAAATTGCGAGAAAATTATAAAGTGCAACAGCAACATTTAAACAAGATACTCGAAAATCTAAATATAGAAAGTTGTAGGAATGTTTGTCATAGAACAGATTCTGTAATATTTGAGCCCAACATTACTTTAGAAAATGTATTGGTGCCAAAAATTTGCCTTCAGACATTACCTAAAGAAACTAGTGATTCTAATGACAATTCTAGTCAGCTCTCAGCATACTTCACTCCTGATGAAGCAGGTTCTGAAGTTTCAGGGCATGAAAGTGACGAGAGTGAGAGTTTTGAAAATACACCTAAAATAAAAATACCGCAAGCTGATGTTACTATAACTGTAGAAAACATGGCTCCCAGTACTTCCAACATTCCTCAGCATTGTGAAAATACTAGTTTGAAACAAGAGAGAGATGTTCATGAGAATGATGAAATCTTTTCTAATGAAACTATAGTTTAATATCAGTGTTAAAAGCTTTTATAGTACCTGACTGATTTTTTTTTAATACAGTGAATGCCATTTTATGTCATATACTCTTTATCAAACACCACACAATATTTCCACTAAGAACACCACTGTGTGAGGTGATGTTGCTTGAACAATGGGTTGTTTAAAACATATTTGCAACATTTACATT--------------------------------------------------------------------------------------------
Nreclusus_Newfound_N259 CATCCCCTAGAACTCAGCAAATTAAAAAAATACTTGAGAGTATGGAGCACTATAAGAAACAGCAACTAGATAGACTTAGAGATAACTACAATGTGCAAGTGCAAAGAATAAAAGATAACTGCATGCAACAGATGGAACGCCTTAGAGAAAGTTATTCTTCTCAGGCAGAACGTCTGCGAGATATTAAGGAGTATGGAACACTGCAGATTGATCGCATTAGAGAGAACTATTATTTTCAAGTTCAAAGAGTTCGCGATTATAGTGCAAGTCAAATTGTAAGACTGCGTGAGAATTATATTTCTCAAAGAAACAGAATAAGGAAGTTTAGTGCTCACCATTTATATAAATTGCGAGAAAATTATAAAGTGCAACAGCAACATTTAAACAAGATACTCGAAAATCTAAATATAGAAAGTTGTAGGAATGTTTGTCATAGAACAGATTCTGTAATATTTGAGCCCAACATTACTTTAGAAAATGTATTGGTGCCAAAAATTTGCCTTCAGACATTACCTAAAGAAACTAGTGATTCTAATGACAATTCTAGTCAGCTCTCAGCATACTTCACTCCTGATGAAGCAGGTTCTGAAGTTTCAGGGCATGAAAGTGACGAGAGTGAGAGTTTTGAAAATACACCTAAAATAAAAATACCGCAAGCTGATGTTACTATAACTGTAGAAAACATGGCTCCCAGTACTTCCAACATTCCTCAGCATTGTGAAAATACTAGTTTGAAACAAGAGAGAGATGTTCATGAGAATGATGAAATCTTTTCTAATGAAACTATAGTTTAATATCAGTGTTAAAAGCTTTTATAGTACCTGACTGA-TTTTTTTTAATACAGTGAATGCCATTTTATGTCATATACTCTTTATCAAACACCACACAATATTTCCACTAAGAACACCACTGTGTGAGGTGATGTTGCTTGAACAATGGGTTGTTTAAAACATATTTGCAACATTTACATTGCAATCTATTGTTTTAGTTTGAAATACTCTGAATATGATGAAAAGGTGCCTTATTTTATTTGAAAATACTCTGTCTGGTTG-----------
Nreclusus_Noland_N1051 CATCCCCTAGAACTCAGCAAATTAAAAAAATACTTGAGAGTATGGAGCACTATAAGAAACAGCAACTAGATAGACTTAGAGATAACTACAATGTGCAAGTGCAAAGAATAAAAGATAACTGCATGCAACAGATGGAACGCCTTAGAGAAAGTTATTCTTCTCAGGCAGAACGTCTGCGAGATATTAAGGAGTATGGAACACTGCAGATTGATCGCATTAGAGAGAACTATTATTTTCAAGTTCAAAGAGTTCGCGATTATAGTGCAAGTCAAATTGTAAGACTGCGTGAGAATTATATTTCTCAAAGAAACAGAATAAGGAAGTTTAGTGCTCACCATTTATATAAATTGCGAGAAAATTATAAAGTGCAACAGCAACATTTAAACAAGATACTCGAAAATCTAAATATAGAAAGTTGTAGGAATGTTTGTCATAGAACAGATTCTGTAATATTTGAGCCCAACATTACTTTAGAAAATGTATTGGTGCCAAAAATTTGCCTTCAGACATTACCTAAAGAAACTAGTGATTCTAATGACAATTCTAGTCAGCTCTCAGCATACTTCACTCCTGATGAAGCAGGTTCTGAAGTTTCAGGGCATGAAAGTGACGAGAGTGAGAGTTTTGAAAATACACCTAAAATAAAAATACCGCAAGCTGATGTTACTATAACTGTAGAAAACATGGCTCCCAGTACTTCCAACATTCCTCAGCATTGTGAAAATACTAGTTTGAAACAAGAGAGAGATGTTCATGAGAATGATGAAATCTTTTCTAATGAAACTATAGTTTAATATCAGTGTTAAAAGCTTTTATAGTACCTGACTGA-TTTTTTTTAATACAGTGAATGCCATTTTATGTCATATACTCTTTATCAAACACCACACAATATTTCCACTAAGAACACCACTGTGTGAGGTGATGTTGCTTGAACAATGGGTTGTTTAAAACATATTTGCAACATTTACATTGCAATCTATTGTTTTAGTTTGAAATACTCTGAATATGATGAAAAGGTGCCTTATTTTATTTGAAAATACTCTGTCTGGTTGAATATGTGACT
Nreclusus_Smokemont_N1020 --------------------------------------------------------------------------------------------GTGCAAGTGCAAAGAATAAAAGATAACTGCATGCAACAGATGGAACGCCTTAGAGAAAGTTATTCTTCTCAGGCAGAACGTCTGCGAGATATTAAGGAGTATGGAACACTGCAGATTGATCGCATTAGAGAGAACTATTATTTTCAAGTTCAAAGAGTTCGCGATTATAGTGCAAGTCAAATTGTAAGACTGCGTGAGAATTATATTTCTCAAAGAAACAGAATAAGGAAGTTTAGTGCTCACCATTTATATAAATTGCGAGAAAATTATAAAGTGCAACAGCAACATTTAAACAAGATACTCGAAAATCTAAATATAGAAAGTTGTAGGAATGTTTGTCATAGAACAGATTCTGTAATATTTGAGCCCAACATTACTTTAGAAAATGTATTGGTGCCAAAAATTTGCCTTCAGACATTACCTAAAGAAACTAGTGATTCTAATGACAATTCTAGTCAGCTCTCAGCATACTTCACTCCTGATGAAGCAGGTTCTGAAGTTTCAGGGCATGAAAGTGACGAGAGTGAGAGTTTTGAAAATACACCTAAAATAAAAATACCGCAAGCTGATGTTACTATAACTGTAGAAAACATGGCTCCCAGTACTTCCAACATTCCTCAGCATTGTGAAAATACTAGTTTGAAACAAGAGAGAGATGTTCATGAGAATGATGAAATCTTTTCTAATGAAACTATAGTTTAATATCAGTGTTAAAAGCTTTTATAGTACCTGACTGA-TTTTTTTTAATACAGTGAATGCCATTTTATGTCATATACTCTTTATCAAACACCACACAATATTTCCACTAAGAACACCACTGTGTGAGGTGATGTTGCTTGAACAATGGGTTGTTTAAAACATATTTGCAACATTTACATTGCAATCTATTGTTTTAGTTTGAAATACTCTGAATATGATGAAAAGGTGCCTTATTTTATTTGAAAATACTCTGTCTGGTTGAATATGTGACT
Nroanensis_IngramBranch_N926 CATCCCCTAGAACTCAGCAAATTAAAAAAATACTTGAGAGTATGGAGCACTATAAGAAACAGCAACTAGATAGACTTAGAGATAATTACAATGTGCAAGTGCAAAGAATAAAAGATAACTGCATGCAACAGATGGAACGCCTTAGAGAAAGTTATTCTTCTCAGGCAGAACGTCTGCGAGATATTAAGGAGTATGGAACACTGCAGATTGATCGCATTAGAGAGAACTATTATTTTCAAGTTCAAAGAGTTCGTGATTATAGTGCAAGTCAAATTGTAAGACTGCGTGAGAATTATATTTCTCAAAGAAACAGAATAAGGAAGTTTAGTGCTCACCATTTATATAAATTGCGAGAAAATTATAAAGTGCAACAGCAACATTTAAACAAGATACTCGAAAATCTAAACATAGAAAGTTGTAGGAATGTTTGTCATAGAACAGATTCTGTAATATTTGAGCCCGACATTACTTTAGAAAATGTATTGGTGCCAAAAATTTGCCTTCAGACATTACCTAAAGAAACTAGTGATTCTAATGACAATTCTAGTCAGCTCTCAGCATACTTCACTCCTGATGAAGCAGGTTCTGAAGTTTCAGGGCATGAAAGTGACGAAAGTGAGAGTTTTGAAAATACACCTAAAATAAAAATACAGCAAGCTAATGTTACTATAACTGTAGAAAACATGGCTCCCAGTACTTCCAACATTCCTCAGCATTGTGAAAATACTAGTTTGAAACAAGAGAGAGATGTTCATGAGAATGATGAAATCTTTTCTAATGAAACTATAGTTTAATATCAGTGTTAAAAGCTTTTATAGTACCTGACTGATTTTTTTTTAATACAGTGAATGCCATTTTATGTCATATACTCTTTATCAAACACCATACAATATTTCCACTAAGAACACCACTGTGTGAGGTGATGTTGCTTGAACAATGGGTTGTTTAAAACATATTTGCAACATTTACATTGCAATCTATTGTTTTAGTTTGAAATACTCTGAATATGTTGAAAAGGTGCCTTATTTTATTTGAAAATACTCTGTCTGGTTGAATATGTGACT
Nroanensis_N_CarversGap_N928 CATCCCCTAGAACTCAGCAAATTAAAAAAATACTTGAGAGTATGGAGCACTATAAGAAACAGCAACTAGATAGACTGAGAGATAACTACAATGTGCAAGTGCAAAGAATAAAAGATAACTGCATGCAACAGATGGAACGCCTTAGAGAAAGTTATTCTTCTCAGGCAGAACGTCTGCGAGATATTAAGGAGTATGGAACACTGCAGATTGATCGCATTAGAGAGAACTATTATTTTCAAGTTCAAAGAGTTCGCGATTATAGTGCAAGTCAAATTGTAAGACTGCGTGAGAATTATATTTCTCAAAGAAACAGAATAAGGAAGTTTAGTGCTCACCATTTATATAAATTGCGAGAAAATTATAAAGTGCAACAGCAACATTTAAACAAGATACTCGAAAATCTAAACATAGAAAGTTGTAGGAATGTTTGTCATAGAACAGATTCTGTAATATTTGAGCCCGACATTACTTTAGAAAATGTATTGGTGCCAAAAATTTGCCTTCAGACATTACCTAAAGAAACTAGTGATTCTAATGACAATTCTAGTCAGCTCTCAGCATACTTCACTCCTGATGAAGCAGGTTCTGAAGTTTCAGGGCATGAAAGTGACGAAAGTGAGAGTTTTGAAAATACACCTAAAATAAAAATACCGCAAGCTGATGTTACTATAACTGTAGAAAACATGGCTCCCAGTACTTCCAACATTCCTCAGCATTGTGAAAATACTAGTTTGAAACAAGAGAGAGATGTTCATGAGAATGATGAAATCTTTTCTAATGAAACTATAGTTTAATATCAGTGTTAAAAGCTTTTATAGTACCTGACTGATTTTTTTTTAATACAGTGAATGCCATTTTATGTCATATACTCTTTATCAAACACCATACAATATTTCCACTAAGAACACCACTGTGTGAGGTGATGTTGCTTGAACAATGGGTTGTTTAAAACATATTTGCAACATTTACATTGCAATCTATTGTTTTAGTTTGAAATACTCTGAATATGTTGAAAAGGTGCCTTATTTTATTTGAAAATACTCTGTCTGGTTGAATATGTGACT
Nroanensis_RoanHighBluff_N762 CATCCCCTAGAACTCAGCAAATTAAAAAAATACTTGAGAGTATGGAGCACTATAAGAAACAGCAACTAGATAGACTTAGAGATAACTACAATGTGCAAGTGCAAAGAATAAAAGATAACTGCATGCAACAGATGGAACGCCTTAGAGAAAGTTATTCTTCTCAGGCAGAACGTCTGCGAGATATTAAGGAGTATGGAACACTGCAGATTGATCGCATTAGAGAGAACTATTATTTTCAAGTTCAAAGAGTTCGCGATTATAGTGCAAGTCAAATTGTAAGACTGCGTGAGAATTATATTTCTCAAAGAAACAGAATAAGGAAGTTTAGTGCTCACCATTTATATAAATTGCGAGAAAATTATAAAGTGCAACAGCAACATTTAAACAAGATACTCGAAAATCTAAACATAGAAAGTTGTAGGAATGTTTGTCATAGAACAGATTCTGTAATATTTGAGCCCGACATTACTTTAGAAAATGTATTGGTGCCAAAAATTTGCCTTCAGACATTACCTAAAGAAACTAGTGATTCTAATGACAATTCTAGTCAGCTCTCAGCATACTTCACTCCTGATGAAGCAGGTTCTGAAGTTTCAGGGCATGAAAGTGACGAAAGTGAGAGTTTTGAAAATACACCTAAAATAAAAATACCGCAAGCTGATGTTACTATAACTGTAGAAAACATGGCTCCCAGTACTTCCAACATTCCTCAGCATTGTGAAAATACTAGTTTGAAACAAGAGAGAGATGTTCATGAGAATGATGAAATCTTTTCTAATGAAACTATAGTTTAATATCAGTGTTAAAAGCTTTTATAGTACCTGACTGATTTTTTTTTAATACAGTGAATGCCATTTTATGTCATATACTCTTTATCAAACACCATACAATATTTCCACTAAGAACACCACTGTGTG---------------------------------------------------------------------------------------------------------------------------------------------------
Nsheari_BaldRiver_N1168 CATCCCCTAGAACTCAGCAAATTAAAAAAATACTTGAGAGTATGGAGCACTATAAGAAACAGCAACTAGATAGACTTAGAGATAACTACAATGTGCAAGTGCAAAGAATAAAAGATAACTGCATGCAACAGATGGAACGCCTTAGAGAAAGTTATTCTTCTCAGGCAGAACGTCTGCGAGATATTAAGGAGTATGGAACACTGCAGATTGATCGCATTAGAGAGAACTATTATTTTCAAGTTCAAAGAGTTCGCGATTATAGTGCAAGTCAAATTGTAAGACTGCGTGAGAATTATATTTCTCAAAGAAACAGAATAAGAAAGTTTAGTGCTCACCATTTATATAAATTGCGAGAAAATTATAAAGTGCAACAGCAACATTTAAACAAGATACTCGAAAATCTAAACATAGAAAGTTGTAGGAATGTTTGTCATAGAACAGATTCTGTAATATTTGAGCCCGACATTACTTTAGAAAATGTATTGGTGCCAAAAATTTGCCTTCAGACATTACCTAAAGAAACTAGTGATTCTAATGACAATTCTAGTCAGCTCTCAGCATACTTCACTCCTGATGAAGCAGGTTCTGAAGTTTCAGGGCATGAAAGTGACGAGAGTGAGAGTTTTGAAAATACACCTAAAATAAAAATACCGCAAGCTGATGTTACTATAACTGTAGAAAACATGGCTCCCAGTACTTCCAACATTCCTCAGCATTGTGAAAATACTAGTTTGAAACAAGAGAGAGATGTTCATGAGAATGATGAAATCTTTTCTAATGAAACTATAGTTTAATATCAGTGTTAAAAGCTTTTATAGTACCTGACTGA-TTTTTTTTAATACAGTGAATGCCATTTTATGTCATATACTCTTTATCAAACACCACACAATATTTCCACTAAGAACACCACTGTGTGAGGTGATGTTGCTTGAACAATGGGTTGTTTAAAACATATTTGCAACATTTACATTGCAATCTATTGTTTTAGTTTGAAATACTCTGAATATGTTGAAAAGGTGCCTTATTTTATTTGAAAATACTCTGTCTGGTTGAATATGTGACT
Nsheari_Cohutta_N826 CATCCCCTAGAACTCAGCAAATTAAAAAAATACTTGAGAGTATGGAGCACTATAAGAAACAGCAACTAGATAGACTTAGAGATAACTACAATGTGCAAGTGCAAAGGATAAAAGATAACTGCATGCAACAGATGGAACGCCTTAGAGAAAGTTATTCTTCTCAGGCAGAACGTCTGCGAGATATTAAGGAGTATGGAACACTGCAGATTGATCGCATTAGAGAGAACTATTATTTTCAAGTTCAAAGAGTTCGCGATTATAGTGCAAGTCAAATTGTAAGACTGCGTGAGAATTATATTTCTCAAAGAAACAGAATAAGAAAGTTTAGTGCTCACCATTTATATAAATTGCGAGAAAATTATAAAGTGCAACAGCAACATTTAAACAAGATACTCGAAAATCTAAACATAGAAAGTTGTAGGAATGTTTGTCATAGAACAGATTCTGTAATATTTGAGCCCGACATTACTTTAGAAAATGTATTGGTGCCAAAAATTTGCCTTCAGACATTACCTAAAGAAACTAGTGATTCTAATGACAATTCTAGTCAGCTCTCAGCATACTTCACTCCTGATGAAGCAGGTTCTGAAGTTTCAGGGCATGAAAGTGACGAGAGTGAGAGTTTTGAAAATACACCTAAAATAAAAATACCGCAAGCTGATGTTACTATAACTGTAGAAAACATGGCTCCCAGTACTTCCAACATTCCTCAGCATTGTGAAAATACTAGTTTGAAACAAGAGAGAGATGTTCATGAGAATGATGAAATCTTTTCTAATGAAACTATAGTTTAATATCAGTGTTAAAAGC-TTTATAGTACCTGACTGA-TTTTTTTTAATACAGTGAATGCCATTTTATGTAATATACTCTTTATCAAACACCACACAATATTTCCACTAAGAACACCACTGTGTGGGGTGATGTTGCTTGAACAATGGGTTGTTTAAAACATATTTGCAACATTTACATTGCAATCTATTGTTTTAGTTTGAAATACTCTGAATATGTTGAAAAGGTGCCTTATTTTATTTGAAAATACTCTGTCTGGTTGAATATGTGACT
Nsheari_JoyceKilmer_N092 ----------------------------------------------------------------------------------------------------------------AGATAACTGCATGCAACAGATGGAACGCCTTAGAGAAAGTTATTCTTCTCAGGCAGAACGTCTGCGAGATATTAAGGAGTATGGAACACTGCAGATTGATCGCATTAGAGAGAACTATTATTTTCAAGTTCAAAGAGTTCGCGATTATAGTGCAAGTCAAATTGTAAGACTGCGTGAGAATTATATTTCTCAAAGAAACAGAATAAGAAAGTTTAGTGCTCACCATTTATATAAATTGCGAGAAAATTATAAAGTGCAACAGCAACATTTAAACAAGATACTCGAAAATCTAAACATAGAAAGTTGTAGGAATGTTTGTCATAGAACAGATTCTGTAATATTTGAGCCCGACATTACTTTAGAAAATGTATTGGTGCCAAAAATTTGCCTTCAGACATTACCTAAAGAAACTAGTGATTCTAATGACAATTCTAGTCAGCTCTCAGCATACTTCACTCCTGATGAAGCAGGTTCTGAAGTTTCAGGGCATGAAAGTGACGAGAGTGAGAGTTTTGAAAATACACCTAAAATAAAAATACCGCAAGCTGATGTTACTATAACTGTAGAAAACATGGCTCCCAGTACTTCCAACATTCCTCAGCATTGTGAAAATACTAGTTTGAAACAAGAGAGAGATGTTCATGAGAATGATGAAATCTTTTCTAATGAAACTATAGTTTAATATCAGTGTTAAAAGCTTTTATAGTACCTGACT---------------------------------------------------------------------------------------------------------------------------------------------------------------------------------------------------------------------------------------------
Nsilvanus_Elijay_N395 CATCCCCTAGAACTCAGCAAATTAAAAAAATACTTGAGAGTATGGAGCACTATAAGAAACAGCAACTCGATAGACTTAGAGATAACTACAATGTGCAAGTGCAAAGAATAAAAGATAACTGCATGCAACAGATGGAACGCCTTAGAGAAAGTTATTCTTCTCAGGCAGAACGTCTGCGAGATATTAAGGAATATGGAACACTGCAGATTGATCGCATTAGAGAGAACTATTATTTTCAAGTTCAAAGAGTTCGCGATTATAGTGCAAGTCAAATTGTAAGACTGCGTGAGAATTATATTTCTCAAAGAAACAGAATAAGGAAGTTTAGTGCCCACCATTTATATAAATTGCGAGAAAATTATAAAGTGCAACAGCAACATTTAAACAAGATACTCGAAAATCTAAACATAGAAAGTTGTAGGAATGTTTGTCATAGAACAGATTCTGTAATATTTGAGCCCGACATTACTTTAGAAAATGTATTGGTGCCAAAAATTTGCCTTCAGACATTACCTAAAGAAACTAGTGATTCTAATGACAATTCTAGTCAGCTCTCAGCATACTTCACTCCTGATGAAGCAGGTTCTGAAGTTTCAGGGCATGAAAGTGACGAAAGTGAGAGTTTTGAAAATACACCTAAAATAAAAATACCGCAAGCTGATGTTACTATAACTGTAGAAAACATGGCTCCCAGTACTTCCAACATTCCTCAGCATTGTGAAAATACTAGTTTGAAACAAGAGAGAGGTGTTCATGAGAATGATGAAATCTTTTCTAATGAAACTATAGTTTAATATCAGTGTTAAAAGCTTTTATAGTACCTGACTGATTTTTTTTTAATACAGTGAATGCCATTTTATGTCATATACTCTTTATCAAACACCACACAATATTTCCACTAAGAACACCACTGTGTGAGGTGATGTTGCTTGAACAATGGGTTGTTTAAAACATATTTGCAACATTTACATTGCAATCTATTGTTTTAGTTTGAAATACTCTGAATATGTTGAAAAGGTGCCTTATTTTATTTGAAAATACTCTGTCTGGTTGACTATGTGACT
Nsilvanus_GermanyCove_N1017 CATCCCCTAGAACTCAGCAAATTAAAAAAATACTTGAGAGTATGGAGCACTATAAGAAACAGCAACTAGATAGACTTAGAGATAACTACAATGTGCAAGTGCAAAGAATAAAAGATAACTGCATGCAACAGATGGAACGCCTTAGAGAAAGTTATTCTTCTCAGGCAGAACGTCTGCGAGATATTAAGGAATATGGAACACTGCAGATTGATCGCATTAGAGAGAACTATTATTTTCAAGTTCAAAGAGTTCGCGATTATAGTGCAAGTCAAATTGTAAGACTGCGTGAGAATTATATTTCTCAAAGAAACAGAATAAGGAAGTTTAGTGCCCACCATTTATATAAATTGCGAGAAAATTATAAAGTGCAACAGCAACATTTAAACAAGATACTCGAAAATCTAAACATAGAAAGTTGTAGGAATGTTTGTCATAGAACAGATTCTGTAATATTTGAGCCCGACATTACTTTAGAAAATGTATTGGTGCCAAAAATTTGCCTTCAGACATTACCTAAAGAAACTAGTGATTCTAATGACAATTCTAGTCAGCTCTCAGCATACTTCACTCCTGATGAAGCAGGTTCTGAAGTTTCAGGGCATGAAAGTGACGAAAGTGAGAGTTTTGAAAATACACCTAAAATAAAAATACCGCAAGCTGATGTTACTATAACTGTAGAAAACATGGCTCCCAGTACTTCCAACATTCCTCAGCATTGTGAAAATACTAGTTTGAAACAAGAGAGAGATGTTCATGAGAATGATGAAATCTTTTCTAATGAAACTATAGTTTAATATCAGTGTTAAAAGCTTTTATAGTACCTGACTGATTTTTTTTTAATACAGTGAATGCCATTTTATGTCATATACTCTTTATCAAACACCACACAATATTTCCACTAAGAACACCACTGTGTGAGGTGATGTTGCTTGAACAATGGGTTGTTTAAAACATATTTGCAACATTTACATTGCAATCTATTGTTTTAGTTTGAAATACTCTGAATATGTTGAAAAGGTGCCTTATTTTATTTGAAAATACTCTGTCTGGTTGAATATGTGACT
Nsilvanus_HeboMtn_N1029 CATCCCCTAGAACTCAGCAAATTAAAAAAATACTTGAGAGTATGGAGCACTATAAGAAACAGCAACTAGATAGACTTAGAGATAACTACAATGTGCAAGTGCAAAGGATAAAAGATAACTGCATGCAACAGATGGAACGCCTTAGAGAAAGTTATTCTTCTCAGGCAGAACGTCTGCGAGATATTAAGGAATATGGAACACTGCAGATTGATCGCATTAGAGAGAACTATTATTTTCAAGTTCAAAGAGTTCGCGATTATAGTGCAAGTCAAATTGTAAGACTGCGTGAGAATTATATTTCTCAAAGAAACAGAATAAGGAAGTTTAGTGCCCACCATTTATATAAATTGCGAGAAAATTATAAAGTGCAACAGCAACATTTAAACAAGATACTCGAAAATCTAAACATAGAAAGTTGTAGGAATGTTTGTCATAGAACAGATTCTGTAATATTTGAGCCCGACATTACTTTAGAAAATGTATTGGTGCCAAAAATTTGCCTTCAGACATTACCTAAAGAAACTAGTGATTCTAATGACAATTCTAGTCAGCTCTCAGCATACTTCACTCCTGATGAAGCAGGTTCTGAAGTTTCAGGGCATGAAAGTGACGAAAGTGAGAGTTTTGAAAATACACCTAAAATAAAAATACCGCAAGCTGATGTTACTATAACTGTAGAAAACATGGCTCCCAGTACTTCCAACATTCCTCAGCATTGTGAAAATACTAGTTTGAAACAAGAGAGAGATGTTCATGAGAATGATGAAATCTTTTCTAATGAAACTATAGTTTAATATCAGTGTTAAAAGCTTTTATAGTACCTGACTGATTTTTTTTTAATACAGTGAATGCCATTTTATGTCATATACTCTTTATCAAACACCACACAATATTTCCACTAAGAACACCACTGTGTGAGGTGATGTTGCTTGAGCAATGGGTTGTTTAAAACATATTTGCAACATTTACATTGCAATCTATTGTTTTAGTTTGAAATACTCTGAATATGTTGAAAAGGTGCCTTATTTTATTTGAAAATACTCTGTCTGGTTGAATATGTGACT
Nstupkai_BlowholeWOS_N285 ----------------------------------------------------------------------------TAGAGATAACTACAATGTGCAAGTGCAAAGAATAAAAGATAACTGCATGCAACAGATGGAACGCCTTAGAGAAAGTTATTCTTCTCAGGCAGAACGTCTGCGAGATATTAAGGAGTATGGAACACTGCAGATTGATCGCATTAGAGAGAACTATTATTTTCAAGTTCAAAGAGTTCGCGATTATAGTGCAAGTCAAATTGTAAGACTGCGTGAGAATTATATTTCTCAAAGAAACAGAATAAGGAAGTTTAGTGCTCACCATTTATATAAATTGCGAGAAAATTATAAAGTGCAACAGCAACATTTAAACAAGATACTCGAAAATCTAAATATAGAAAGTTGTAGGAATGTTTGTCATAGAACAGATTCTGTAATATTTGAGCCCGACATTACTTTAGAAAATGTATTGGTGCCAAAAATTTGCCTTCAGACATTACCTAAAGAAACTAGTGATTCTAATGACAATTCTAGTCAGCTCTCAGCATACTTCACTCCTGATGAAGCAGGTTCTGAAGTTTCAGGGCATGAAAGTGACGAGAGTGAGAGTTTTGAAAATACACCTAAAATAAAAATACCGCAAGCTGATGTTACTATAACTGTAGAAAACATGGCTCCCAGTACTTCCAACATTCCTCAGCATTGTGAAAATACTAGTTTGAAACAAGAGAGAGATGTTCATGAGAATGATGAAATCTTTTCTAATGAAACTATAGTTTAAT---AGTGTTAAAAGCTTTTATAGTACCTGACTGA-TTTTTTTTAATACAGTGAATGCCATTTTATGTCATATACTCTTTATCAAACACCACACAATATTTCCACTAAGAACACC-----------------------------------------------------------------------------------------------------------------------------------------------------------
Nstupkai_Blowing_N356 ------------------------------------------------------------------------------------------------------------------------------------------------------------------AGGCAGAACGTCTGCGAGATATTAAGGAGTATGGAACACTGCAGATTGATCGCATTAGAGAGAACTATTATTTTCAAGTTCAAAGAGTTCGCGATTATAGTGCAAGTCAAATTGTAAGACTGCGTGAGAATTATATTTCTCAAAGAAACAGAATAAGGAAGTTTAGTGCTCACCATTTATATAAATTGCGAGAAAATTATAAAGTGCAACAGCAACATTTAAACAAGATACTCGAAAATCTAAATATAGAAAGTTGTAGGAATGTTTGTCATAGAACAGATTCTGTAATATTTGAGCCCGACATTACTTTAGAAAATGTATTGGTGCCAAAAATTTGCCTTCAGACATTACCTAAAGAAACTAGTGATTCTAATGACAATTCTAGTCAGCTCTCAGCATACTTCACTCCTGATGAAGCAGGTTCTGAAGTTTCAGGGCATGAAAGTGACGAGAGTGAGAGTTTTGAAAATACACCTAAAATAAAAATACCGCAAGCTGATGTTACTATAACTGTAGAAAACATGGCTCCCAGTACTTCCAACATTCCTCAGCATTGTGAAAATACTAGTTTGAAACAAGAGAGAGATGTTCATGAGAATGATGAAATCTTTTCTAATGAAACTATAGTTTAATATCAGTGTTAAAAGCTTTTATAGTACCTGACTGA-TTTTTTTTAATACAGTGAATGCCATTTTATGTCATATACTCTTTATCAAACACCACACAATATTTCCACTAAGAACACCACTGTGTGAGGTGATGTTGCTTGAACAATGGGTTGTTTAAAACATATTTGCAACATTTACATTGCAATCTATTGTTTTAGTTTGAAATACTCTGAATATGATGAAAAGGTGCCTTATTTTATTTGAAAATACTCTGTCTGGTTGAATATGTGACT
Nstupkai_LittleRiver_N293 CATCCCCTAGAACTCAGCAAATTAAAAAAATACTTGAGAGTATGGAGCACTATAAGAAACAGCAACTAGATAGACTTAGAGATAACTACAATGTGCAAGTGCAAAGAATAAAAGATAACTGCATGCAACAGATGGAACGCCTTAGAGAAAGTTATTCTTCTCAGGCAGAACGTCTGCGAGATATTAAGGAGTATGGAACACTGCAGATTGATCGCATTAGAGAGAACTATTATTTTCAAGTTCAAAGAGTTCGCGATTATAGTGCAAGTCAAATTGTAAGACTGCGTGAGAATTATATTTCTCAAAGAAACAGAATAAGGAAGTTTAGTGCTCACCATTTATATAAATTGCGAGAAAATTATAAAGTGCAACAGCAACATTTAAACAAGATACTCGAAAATCTAAATATAGAAAGTTGTAGGAATGTTTGTCATAGAACAGATTCTGTAATATTTGAGCCCGACATTACTTTAGAAAATGTATTGGTGCCAAAAATTTGCCTTCAGACATTACCTAAAGAAACTAGTGATTCTAATGACAATTCTAGTCAGCTCTCAGCATACTTCACTCCTGATGAAGCAGGTTCTGAAGTTTCAGGGCATGAAAGTGACGAGAGTGAGAGTTTTGAAAATACACCTAAAATAAAAATACCGCAAGCTGATGTTACTATAACTGTAGAAAACATGGCTCCCAGTACTTCCAACATTCCTCAGCATTGTGAAAATACTAGTTTGAAACAAGAGAGAGATGTTCATGAGAATGATGAAATCTTTTCTAATGAAACTATAGTTTAATATCAGTGTTAAAAGCTTTTATAGTACCTGACTGA-TTTTTTTTAATACAGTGAATGCCATTTTATGTCATATACTCTTTATCAAACACCACACAATATTTCCACTAAGAACACCACTGTGTGAGGTGATGTTGCTTGAACAATGGGTTGTTT---------------------------------------------------------------------------------------------------------------------
Nstygius_ObeLee_N0656 CATCCCCTAGAACTCAGCAAATTAAAAAAATACTTGAGAGTATGGAGCACTATAAGAAACAGCAACTAGATAGACTTAGAGATAACTACAATGTGCAAGTGCAAAGAATAAAAGATAACTGCATGCAACAGATGGAACGCCTTAGAGAAAGTTATTCTTCTCAGGCCGAACGTCTGCGAGATATTAAGGAGTATGGAACACTGCAGATTGATCGCATTAGAGAGAACTATTATTTTCAAGTTCAAAGAGTTCGCGATTATAGTGCAAGTCAAATTGTAAGACTGCGAGAGAATTATATTTCTCAAAGAAACAGAATAAGGAAGTTTAGTGCCCACCATTTATATAAATTGCGAGAAAATTATAAAGTGCAACAGCAACATTTAAACAAGATACTCGAAAATCTAAACATAGAAAGTTGTAGGAATGTTTGTCATAGAACAGATTCTGTAATATTTGAGCCCGACATTACTTTAGAAAATGTATTGGTGCCAAAAATTTGCCTTCAGACATTACCTAAAGAAACTAGTGATTCTAATGACAATTCTAGTCAGCTCTCAGCATACTTCACTCCTGATGAAGCAGGTTCTGAAGTTTCAGGGCATGAAAGTGACGAAAGTGAGAGTTTTGAAAATACACCCAAAATAAAAATACCACAAGCTGATGTTACTATAACTGTAGAAAACATGGCTCCCAGTACTTCCAACATTCCTCAGCATTGTGAAAATACTAGTTTGAAACAAGAGAGAGATGTTCATGAGAATGATGAAATCTTTTCTAATGAAACTATAGTTTAATATCAGTGTTAAAAGCTTTTATAGTACCTGACTGATTTTTTTTTAATACAGTGAATGCCATTTTATGTCATATACTCTTTATCAAACACCACACAATATTTCCACTAAGAACACCATTGTGTGAGGTGATGTTGCTTGAGCAATGGGTTGTTTAAAACATATTTGCAACATTTACATTGCAATCTATTGTTTTAGTTTGAAATACTCTGAATATGTTGAAAAGGTGCCTTATTTTATTTGAAAATAATCTGTCTGGTTGAATATGTGACT
Nstygius_RavenB_N1022 -----------------------------------------------------------------------------AGAGATAACTACAATGTGCAAGTGCAAAGAATAAAAGATAACTGCATGCAACAGATGGAACGCCTTAGAGAAAGTTATTCTTCTCAGGCCGAACGTCTGCGAGATATTAAGGAGTATGGAACACTTCAGATTGATCGCATTAGAGAGAACTATTATTTTCAAGTTCAAAGAGTTCGCGATTATAGTGCAAGTCAAATTGTAAGACTGCGAGAGAATTATATTTCTCAAAGAAACAGAATAAGGAAGTTTAGTGCCCACCATTTATATAAATTGCGAGAAAATTATAAAGTGCAACAGCAACATTTAAACAAGATACTCGAAAATCTAAACATAGAAAGTTGTAGGAATGTTTGTCATAGAACAGATTCTGTAATATTTGAGCCCGACATTACTTTAGAAAATGTATTGGTGCCAAAAATTTGCCTTCAGACATTACCTAAAGAAACTAGTGATTCTAATGACAATTCTAGTCAGCTCTCAGCATACTTCACTCCTGATGAAGCAGGTTCTGAAGTTTCAGGGCATGAAAGTGACGAAAGTGAGAGTTTTGAAAATACACCCAAAATAAAAATACCACAAGCTGATGTTACTATAACTGTAGAAAACATGGCTCCCAGTACTTCCAACATTCCTCAGCATTGTGAAAATACTAGTTTGAAACAAGAGAGAGATGTTCATGAGAATGATGAAATCTTTTCTAATGAAACTATAGTTTAATATCAGTGTTAAAAGCTTTTATAGTACCTGACTGATTTTTTTTTAATACAGTGAATGCCATTTTATGTCATATACTCTTTATCAAACACCACACAATATTTCCACTAAGAACACCATTGTGTGAGGTGATGTTGCTTGAGCAATGGGTTGTTTAAAACATATTTGCAACATTTACATTGCAATCTATTGTTTTAGTTTGAAATACTCTGAATATGTTGAAAAGGTGCCTTATTTTATTTGA-----------------------------
Ntempletoni_BaldMtns_N950 ----------------------------------------------------------------------------------------------------------AATAAAAGATAACTGCATGCAACAGATGGAACGCCTTAGAGAAAGTTATTCTTCTCAGGCAGAACGTCTGCGAGATATTAAGGAGTATGGAACACTGCAGATTGATCGCATTAGAGAGAACTATTATTTTCAAGTTCAAAGAGTTCGCGATTATAGTGCAAGTCAAATTGTAAGACTGCGTGAGAACTATATTTCGCAAAGAAACAGAATAAGGAAGTTTAGTGCTCACCATTTATATAAATTGCGAGAAAATTATAAAGTGCAACAGCAACATTTAAACAAGATACTCGAAAATCTAAACATAGAAAGTTGTAGGAATGTTTGTCATAGAACAGATTCTGTAATATTTGAGCCCGACATTACTTTAGAAAATGTATTGGTGCCAAAAATTTGCCTTCAGACATTACCTAAAGAAACTAGTGATTCTAATGACAATTCTAGTCAGCTCTCAGCATACTTCACTCCTGATGAAGCAGGTTCTGAAGTTTCAGGGCATGAAAGTGACGAAAGTGAGAGTTTTGAAAATACACCTAAAATAAAAATACCGCAAGCTGATGTTACTATAACTGTAGAAAACATGGCTCCCAGTACTTCCAACATTCCTCAGCATTGTGAAAATACTAGTTTGAAACAAGAGAGAGATGTTCATGAGAATGATGAAATCTTTTCTAATGAAACTATAGTTTAATATCAGTGTTAAAAGCTTTTATAGTACCTGACTGATTTTTTTTTAATACAGTGAATGCCATTTTATGTCATATACTCTTTATCAAACACCACACAATATTTCCACTAAGAACACCGCTGTGTGAGGTGATGTTGCTTGAACAATGGGTTGTTTAAAACATATTTGCAACATTTACATTGCAATCTATTGTTTTAGTTTGAAATACTCTGAATATGTTGAAAAGGTGCCTTATTTTATTTGAAAATACTCTGTATGGTTGAATATGTGACT
Ntempletoni_ClarksCreek_N945 -----------------------------------------------CACTATAAGAAACAGCAACTAGATAGACTTAGAGATAACTACAATGTGCAAGTGCAAAGAATAAAAGATAACTGCATGCAACAGATGGAACGCCTTAGAGAAAGTTATTCTTCTCAGGCAGAACGTCTGCGAGATATTAAGGAGTATGGAACACTGCAGATTGATCGCATTAGAGAGAACTATTATTTTCAAGTTCAAAGAGTTCGCGATTATAGTGCAAGTCAAATTGTAAGACTGCGTGAGAATTATATTTCTCAAAGAAACAGAATAAGGAAGTTTAGTGCTCACCATTTATATAAATTGCGAGAAAATTATAAAGTGCAGCAGCAACATTTAAACAAGATACTCGAAAATCTAAACATAGAAAGTTGTAGGAATGTTTGTCATAGAACAGATTCTGTAATATTTGAGCCCGACATTACTTTAGAAAATGTATTGGTGCCAAAAATTTGCCTTCAGACATTACCTAAAGAAACTAGTGATTCTAATGACAATTCTAGTCAGCTCTCAGCATACTTCACTCCTGATGAAGCAGGTTCTGAAGTTTCAGGGCATGAAAGTGACGAAAGTGAGAGTTTTGAAAATACACCTAAAATAAAAATACCGCAAGCTGATGTTACTATAACTGTAGAAAACATGGCTCCCAGTACTTCCAACATTCCTCAGCATTGTGAAAATACTAGTTTGAAACAAGAGAGAGATGTTCATGAGAATGATGAAATCTTTTCTAATGAAACTATAGTTTAATATCAGTGTTAAAAGCTTTTATAGTACCTGACTGATTTTTTTTTAATACAGTGAATGCCATTTTATGTCATATACTCTTTATCAAACACCACACAATATTTCCACTAAGAACACCGCTGTGTGAGGTGATGTTGCTTGAACAATGGGTTGTTTAAAACATATTTGCAACATTTACATTGCAATCTATTGTTTTAGTTTGAAATACTCTGAATATGTT-----------------------------------------------------
Ntempletoni_ScronceCreekRd_N1223 CATCCCCTAGAACTCAGCAAATTAAAAAAATACTTGAGAGTATGGAGCACTATAAGAAACAGCAACTAGATAGACTTAGAGATAACTACAATGTGCAAGTGCAAAGAATAAAAGATAACTGCATGCAACAGATGGAACGCCTTAGAGAAAGTTATTCTTCTCAGGCAGAACGTCTGCGAGATATTAAGGAGTATGGAACACTGCAGATTGATCGCATTAGAGAGAACTATTATTTTCAAGTTCAAAGAGTTCGCGATTATAGTGCAAGTCAAATTGTAAGACTGCGTGAGAATTATATTTCTCAAAGAAACAGAATAAGGAAGTTTAGTGCTCACCATTTATATAAATTGCGAGAAAATTATAAAGTGCAGCAGCAACATTTAAACAAGATACTCGAAAATCTAAACATAGAAAGTTGTAGGAATGTTTGTCATAGAACAGATTCTGTAATATTTGAGCCCGACATTACTTTAGAAAATGTATTGGTGCCAAAAATTTGCCTTCAGACATTACCTAAAGAAACTAGTGATTCTAATGACAATTCTAGTCAGCTCTCAGCATACTTCACTCCTGATGAAGCAGGTTCTGAAGTTTCAGGGCATGAAAGTGACGAAAGTGAGAGTTTTGAAAATACACCTAAAATAAAAATACCGCAAGCTGATGTTACTATAACTGTAGAAAACTTGGCTCCCAGTACTTCCAACATTCCTCAGCATTGTGAAAATACTAGTTTGAAACAAGAGAGAGATGTTCATGAGAATGATGAAATCTTTTCTAATGAAACTATAGTTTAATATCAGTGTTAAAAGCTTTTATAGTACCTGACTGATTTTTTTTTAATACAGTGAATGCCATTTTATGTCATATACTCTTTATCAAACACCACACAATATTTCCACTAAGAACACCGCTGTGTGAGGTGATGTTGCTTGAACAATGGGTTGTTTAAAACATATTTGCAACATTTACATTGCAATCTATTGTTTTAGTTTGAAATACTCTGAATATGTTGAAAAGGTGCCTTATTTTATTTGAAAATACTCTGTCTGGTTGAATATGTGACT
Ntennessensis_IndianCave_N052 -----------------------------------------------------------------------------------------------------------------------------CAACAGATGGAACGCCTTAGAGAAAGTTATTCTTCTCAGGCAGAACGTCTGCGAGATATTAAGGAGTATGGAACACTGCAGATTGATCGCATTAGAGAGAATTATTATTTCCAAGTTCAAAGAGTTCGCGATTATAGTGCAAGTCAAATTGTAAGACTGCGTGAGAATTATATTTCTCAAAGAAACAGAATAAGGAAGTTTAGTGCCCACCATTTATATAAATTGCGAGAAAATTATAAAGTGCAACAGCAACATTTAAACAAGATACTCGAAAATCTAAACATAGAAAGTTGTAGGAATGTTTGTCATAGAACAGATTCTGTAATATTTGAGCCCGACATTACTTTAGAAAATGTATTGGTGCCAAAAATTTGCCTTCAGACATTACCTAAAGAAACTAGTGATTCTAATGACAATTCTAGTCAGCTCTCAGCATACTTCACTCCTGATGAAGCAGGTTCTGAAGTTTCAGGGCATGAAAGTGACGAAAGTGAGAGTTTTGAAAATACACCTAAAATAAAAATACCGCAAGCTGATGTTACTATAACTGTAGAAAACATGGCTCCCAGTACTTCCAACATTCCTCAGCATTGTGAAAATACTAGTTTGAAACAAGAGAGAGATGTTCATGAGAATGATGAAATCTTTTCTAATGAAACTATAGTTTAATACCAGTGTTAAAAGCTTTTATAGTACCTGACTGATTTTTTTTTAATACAGTGAATGCCATTTTATGTCATATACTCTTTATCAAACACCACACA-------------------------------------------------------------------------------------------------------------------------------------------------------------------------------
Ntennessensis_LittleStony_N645 -------------------------------------------------------------------------------------------------------------------------------------------------------------------------------------------------------ACTGCAGATTGATCGCATTAGAGAGAATTATTATTTTCAAGTTCAAAGAGTTCGCGATTATAGTGCAAGTCAAATTGTAAGACTGCGTGAGAATTATATTTCTCAAAGAAACAGAATAAGGAAGTTTAGTGCCCACCATTTATATAAATTGCGAGAAAATTATAAAGTGCAACAGCAACATTTAAACAAGATACTCGAAAATCTAAACATAGAAAGTTGTAGGAATGTTTGTCATAGAACAGATTCTGTAATATTTGAGCCCGACATTACTTTAGAAAATGTATTGGTGCCAAAAATTTGCCTTCAGACATTACCTAAAGAAACTAGTGATTCTAATGACAATTCTAGTCAGCTCTCAGCATACTTCACTCCTGATGAAGCAGGTTCTGAAGTTTCAGGGCATGAAAGTGACGAAAGTGAGAGTTTTGAAAATACACCTAAAATAAAAATACCGCAAGCTGATGTTACTATAACTGTAGAAAACATGGCTCCCAGTACTTCCAACATTCCTCAGCATTGTGAAAATACTAGTTTGAAACAAGAGAGAGATGTTCATGAAAATGATGAAATCTTTTCTAATGAAACTATAGTTTAATACCAGTGTTAAAAGCTTTTATAGTACCTGACTGATTTTTTTTTAATACAGTGAATGCCATTTTATGTCATATACTCTTTATCAAACACCACACAATATTTCCACTAAGAACACCACTGTGTGAGGTGATGTTGCTTGAACAATGGGTTGTTTAAAACATATTTGCAACAT---------------------------------------------------------------------------------------------------
Ntennessensis_Watauga_N1046 CATCCCCTAGAACTCAGCAAATTAAAAAAATACTTGAGAGTATGGAGCACTATAAGAAACAGCAACTAGATAGACTTAGAGATAACTACAATGTGCAAGTGCAAAGAATAAAAGATAACTGCATGCAACAGATGGAACGCCTTAGAGAAAGTTATTCTTCTCAGGCAGAACGTCTGCGAGATATTAAGGAGTATGGAACACTGCAGATTGATCGCATTAGAGAGAATTATTATTTTCAAGTTCAAAGAGTTCGCGATTATAGTGCAAGTCAAATTGTAAGACTGCGTGAGAATTATATTTCTCAAAGAAACAGAATAAGGAAGTTTAGTGCCCACCATTTATATAAATTGCGAGAAAATTATAAAGTGCAACAGCAACATTTAAACAAGATACTCGAAAATCTAAACATAGAAAGTTGTAGGAATGTTTGTCATAGAACAGATTCTGTAATATTTGAGCCCGACATTACTTTAGAAAATGTATTGGTGCCAAAAATTTGCCTTCAGACATTACCTAAAGAAACTAGTGATTCTAATGACAATTCTAGTCAGCTCTCAGCATACTTCACTCCTGATGAAGCAGGTTCTGAAGTTTCAGGGCATGAAAGTGACGAAAGTGAGAGTTTTGAAAATACACCTAAAATAAAAATACCGCAAGCTGATGTTACTATAACTGTAGAAAACATGGCTCCCAGTACTTCCAACATTCCTCAGCATTGTGAAAATACTAGTTTGAAACAAGAGAGAGATGTTCATGAGAATGATGAAATCTTTTCTAATGAAACTATAGTTTAATACCAGTGTTAAAAGTTTTTATAGTACCTGACTGATTTTTTTTTAATACAGTGAATGCCATTTTATGTCATATACTCTTTATCAAACACCACACAATATTTCCACTAAGAACACCACTGTGTGAGGTGATGTTGCTTGAACAATGGGTTGTTTAAAACATATTTGCAACATTTACATTGCAATCTATTGTTTTAGTTTGAAATACTCTGAATATGTTGAAAAGGTGCCTTATTTTATTTGAAAATACTCTGTCTGGTTGAATATGTGACT
