# Supplementary material for: ﻿New species in old mountains: integrative taxonomy reveals ten new species and extensive short-range endemism in Nesticus spiders (Araneae, Nesticidae) from the southern Appalachian Mountains
Source: Zookeys. 2023 Feb 3;1145:1–130. doi: 10.3897/zookeys.1145.96724 (PMC10208238; doi:10.3897/zookeys.1145.96724)
Supplement: Supplementary material 4 — Input alignments, analysis log files, and output tree files [file zookeys-1145-001_article-96724__-s004.zip › uce-200463 (modified).phy]

 95 1419
Nesticus_Japan_G2153 AGCAGATTTTCAGATTTAAGTACAAATGTTGATAATTATGAACACTAAGTAGATACATCAACACAGAAGACACAATGCCAAGATTGTCACCCTACAAAATAACTTTGTTTAATCTTCAAATAACAATCTGAAAAATGTTAAAAGGTGAAATTTAAATGAATATTGTGAGCAATTGTGTTGTAAATTTTAGGTGTTATATATGTATATATGTATATATATCACAGGCTACTTCACAGATGTGTAAATATAATTCTCTCAACTCACTTTGCTACGACGAAGTGTAAAACAACACTACACTAGAGGACTACATGATGTATATAC-TTTTATCTAAGGTTGTAGACTGGTACAAAAGGCAGCTCAGTCCACTCATCATATGTAGCTGCTATGGGTAATTCCTAGACAGAATTAACTACAAAATGCTATACTACACATTTTATGAGATCAACTATTACATAGCAACCTTCTAAATATCAATGCATTGGCATACGTGACAGTAAGATATGGCTTTTATAAATCCTATTATCCAGTAACTACAATCTGGCCTTAAAAGAAACATTGAGTCTAAATGCTCGTAATAAGTAACACTACCTAAGCAAGAGCTAAAGGTAGTCTATGGAAGAGGCCACATCTTTTACATAATATATAATGTATTTAAAACTAAAACATGGTGATTATTTTTGGCTAATGTAACCACATAACCTTCTGAAGTTATTTTTAACCCACAACACCTACTGACTTTTACATAAGGACACTCAAATTCTGATAACAAATTACCTTGCCTTGAAAATACAACTATATGAAAGCGATTCCCATGGCTATCCCCCACTAAAACATCACCAGCATCACTAATATCTATTCCATTAGGAAAATTAGTGACAGTTTCGCAGCCAATTCTTCTTAGAAATTTCCCCTTCTCTGAAAAGACAATAACACAATGACCTTTAAAATCGCAAATGTAAAATTCTTTAGCACAAACAGCTATGTCAGATGGCTCTCTCATATATTCGCTGCAGTCAAACCAGTGCAATAGATCTCCAGCTTCCGATATAATAAATACTGTTGGAGCAACGCTATCCACTGCAACAATGGTACCTTCGCTAGTAATGGCTAATCCAGCTACAATATCTATATAACGTATTGCGATCTTCTTTAAAAAGTGACCAGTTTTTGTGAATATCTGCATTCTTGATCTCTCACTCCCCCTGTCACATACTACAAACTTACCCGAGCTACGAATAACAGCAACCTGCAA---ATTAAAAAGATTAGACATAGAAATA-------A----------------------------------------------------------------------------------------------------------------------------------
Nesticus_nahaunus_Mexico_G2881 AGCAGAGTTTCAGATTTAAGTACAAATGTTGATAATTATGAACACTAAGTAGATACATCAACACAGAAGACACAATGCCAAGATTGTCATCCTACAAAATAACTTTGTTTAATCGTCAAATAACAATCTGAAAAATGTTAAAATGTGAATTTTAAATGAATAGTGTGAGCAATTGTGTTGTAAATTTTAGGTGTTATATATGTATATATGTATATATATCACAGGCTACTTCACAGATGTGTAAATATAATTCTCTCAACTCACTCTGCTACGACGAAGTGTAAAACAACGCTACACTAGAGGACTACATGATGTATATACTTTTTATCTAAGGTTGTAGACTGGTACAAAAGGCAGCTCAGTCCACTCATCATATGTAGCTGCTATGGGTAATTCCTAGACAGAATTAACTACAAAACGCTATACTACACATTTTATGAGATCAACTATTACATAGCAACCTTCTAAATATCAATGCATTGGCATACTTGACAGTAAGATATGGCTTTTATAAATCCTATGATCCAGTAACTACAATCTGGCCTTAAAAGAAACATTGAGTCTAAATGCTCATAATAAGTAATGCTACCTAAGCAAGAGCTAAAGGTAGTCTATGGAAGAGGCCACATCTTTTACATAATATATAATGTATTTAAAACTAAAACATGGTGATTATTTTTGGCTAATGTAACCACATAACCTTCTGAAGTTATTTTAAGCCCACAACATCTACTGACTTTTACATAAGGACACTCAAACTCTGATAACAAACTACCTTGCCTTGAAAATACAACAATGTGAAAACGATTCCCATGGCTATCCCCCACTAAAACATCACCAGCATCACTAATATCTATTCCATTGGGGAAATTAGTGACAGTTTCACAGCCAATTCTTCTTAGAAATTTCCCTTTTTCTGAAAAAACTATAACACAATGACCTTTAAAATCACATATGTAAAATTCTTTAGCACAAACAGCTATGTCAGATGGCTCTCTCATATATTCGCTGCAGTCAAACCAGTGTAAGAGATCTCCGGCTTCTGATATAATAAATACTGTTGGAGCGACGCTATCCACTGCAACAATGGTGCCTTCACTAGTTATGGCTAATCCAGCTACAATATCTATGTAGCGTATTGCAATCTTCTTTAAAAAGTGGCCAGTTTTGGTAAATATCTGCATTCTAGATCTCTCGCTCCCCCTGTCACATACTACGAACTTACCTGAGCTGCGGATCACAGCAACCTGCAAAG------AAAACTCACATGTAAACTAAATTAAATAGGAAGTCAATGTTCTTATTTAAACTATCTTTTCATTATTTCAATCTTTACAAAAATAAACA-------------------AAAATTTTATGCTTGAAAAGTGTTTCATGTGAGGCATTTATTGAAATCCA
Nsilvestrii_Hellgate_N1108 -------------------------------------------------------------------------------AAGATTGTCATCCTACAAAATAACTTTGTTTAATCTTCAAATAACAATCTGAAAAATGTTAAAAGGTGAATTTTAAATGAATATTGTGAGCAATTGTGTTGTAAATTTTAGGTGTTATATATGTATATATGTATATATATCACAGGCTACTTCACAGATGTGTAAATATAATTCTCTCAACTCACTCTGCTACGACGAAGTGTAAAACAACGCTACACTAGAGGACTACATGATGTATATACTTTTTATCTAAGGTTGTAGACTGGTACAAAAGGCAGCTCAGTCCACTCATCATATGTAGCTGCTATGGGTAATTCCTAGACAGAATTAACTACAAAATGCTATACTACACATTTTATGAGATCAACTATTACATAGCAACCTTCTAAATATCAATGCGTTGGCATACTTGACAGTAAGATATGGCTTTTATAAATCCTATGATCCAGTAACTACAATCTGGCCTTAAAAGAAACATTGAGTCTAAATGCTCGTTATAAGTAATACTACCTAAGCAAGAGCTAAAGGTAGTCTATGGAAGAGGCCACATATTTTACATAATATATAATGTATTTAAAACTAAAACATGGTGATTATTTTTGGCTAATGTAACCACATAACCTTCTGAAGTTATTTTAAGCCCACAACACCTACTGACTTTTACATAAGGACACTCAAACTCGGATAACAAATTACCTTGCCTTGAAAATACAACAATGTGAAATCGATTCCCATGGCTGTCCCCCACTAAAACATCACCAGCATCACTAATATCTATTCCATTAGGAAAATTAGTGACAGTTTCACAGCCAATCCTTCTTAGAAATTTCCCCTTTTCTGAAAAAACTATAACACAATGACCTTTAAAATCACATATGTAAAATTCTTTAGCACAAACAGCTATGTCAGACGGCTCTCTCATGTATTCACTGCAGTCAAACCAATGTAAGAGATCTCCAGCTTCAGATATAATAAATACGGTTGGAGCAACGCTATCCACTGCAACAATGGTGCCTTCACTAGTTATGGCTAATCCAGCTACAATATCTATGTAGCGTATTGCAATCTTCTTTAAAAAGTGCCCAGTTTTTGTGAATATCTGCATTCTAGACCTTTCGCTCCCCCTGTCACATACGACGAACTTACCTGAGCTGCGGATAACAGCAACCTGCAAA-------AGACAATAAATACAAAATAA-------A-------------------------------------------TAACTACAAAATAGAAAT-------ATGTAGAACTTTAATGCTTCAAATTTAAAATCAACTTTATACA-------------------
Narcheri_Cheaha_N023 AGCAGAGTTTCAGATTTAAGTACAAATGTTGATAATTATGAACACTAAGTAGATACATCAACACAGAAGACACAATGCCAAGATTGTCATCCTACAAAATAACTTTGTTTAATCTTCAAATAACAATCTGGAAAATGTTAAAAGGTGAATTTTAAATGAATATTGTGAGCAATTGTGTTGTAAATTTTAGGTGTTATATATGTATATATGTATATATATCACAGGCTACTTCACAGATGTGTAAATATAATTCTCTCAACTCACTCTGCTACGACGAAGTGTAAAACAACGCTACACTAGAGGACTACATGATGTATATACTTTTTATCTAAGGTTGTAGACTGGTACAAAAGGCAGCTCAGTCCACTCATCATATGTAGCTGCTATGGGTAATTCCTAGACAGAATTAACTACAAAATGCTATACTACACATTTTATGAGATCAACTATTACATAGCAACCTTCTAAATATCAATGCATTGGCATACTTGACAGTAAGATATGGCTTTTATAAATCCTATGATCCAGTAACTACAATCTGGCCTTAAAAGAAACATTGAGTCTAAATGCTCATAATAAGTAATGCTACCTAAGCAAGAGCTAAAGGTAGTCTATGGAAGAGGCCACATTTTTTACATAATATATAATGTATTTAAAACTAAAACATGGTGATTATTTTTGGCTAATGTAACCACATAACCTTCTGAAGTTATTTTAAGCCCACAACACCTACTGACTTTTACATAAGGGCACTCAAACTCTGATAACAAACTACCTTGCCTTGAAAATACAACAATGTGAAAACGATTCCCATGGCTATCCCCCACTAAAACATCACCAGCATCACTAATATCTATTCCATTAGGAAAATTAGTGACCGTTTCACAGCCAATTCTCCTTAGGAATTTCCCCTTTTCTGAAAAAACAATAACACAATGACCTTTAAAATCACATATGTAAAATTCTTTAGCACAAACAGCTATGTCAGATGGCTCTCTCATATATTCGCTGCAGTCAAACCAGTGTAAGAGATCTCCAGCTTCTGATATAATAAATACTGTTGGAGCAACGCTATCCACTGCAACAATGGTACCTTCACTAGTTATGGCTAATCCAGCTACAATATCTATGTAGCGTATTGCAATCTTCTTTAAAAAGTGGCCAGTTTTTGTGAATATCTGCATTCTAGACCTTTCACTTCCCCTGTCACATACTACAAACTTACCTGAGCTGCGAATGACAGCAACCTGCAAAGAATTACAAAAATCAAATTTAAAATAAATTAAATAGGAAGTCGATGTTCTTATTCAAACTATCTTTTCATTATTTCAAGCTTTACAAAAAGAAAATAATA---AAATATAAACATGCAACTTTATGCATGAATGATAGATGGAATGCAGTATGAATCAAAAATCA
Narcheri_MillShoalCreek_N727 ---------------------------------------------------------------------------------------------------------------------------------------------------------------------------------------------------------------------------------------------------------------------------------------------------------------------------------------TCTAAGGTTGTAGACTGGTACAAAAGGCAGCTCAGTCCACTCATCATATGTAGCTGCTATGGGTAATTCCTAGACAGAATTAACTACAAAATGCTATACTACACATTTTATGAGATCAACTATTACATAGCAACCTTCTAAATATCAATGCATTGGCATACTTGACAGTAAGATATGGCTTTTATAAATCCTATGATCCAGTAACTACAATCTGGCCTTAAAAGAAACATTGAGTCTAAATGCTCATAATAAGTAATGCTACCTAAGCAAGAGCTAAAGGTAGTCTATGGAAGAGGCCACATTTTTTACATAATATATAATGTATTTAAAACTAAAACATGGTGATTATTTTTGGCTAATGTAACCACATAACCTTCTGAAGTTATTTTAAGCCCACAACACCTACTGACTTTTACATAAGGGCACTCAAACTCTGATAACAAACTACCTTGCCTTGAAAATACAACAATGTGAAAACGATTCCCATGGCTATCCCCCACTAAAACATCACCAGCATCACTAATATCTATTCCATTAGGAAAATTAGTGACCGTTTCACAGCCAATTCTCCTTAGGAATTTCCCCTTTTCTGAAAAAACAATAACACAATGACCTTTAAAATCACATATGTAAAATTCTTTAGCACAAACAG--------------------------------------------------------------------------------------------------------------------------------------------------------------------------------------------------------------------------------------------------------------------------------------------------------------------------------------------------------------------------------------------------------------------------------------------------------
Nbarri_Bishop_N1072 AGCAGAGTTCCAGATTTAAGTACAAATGTTGATAATTATGAACACTAAGTAGATACATCAACACAGAAGACACAATGCCAAGATTGTCATCCTACAAAATAACTTTGTTTAATCTTCAAATAACAATCTGAAAAATGTTAAAAGGTGAATTTTAAATGAATATTGTGAGCAATTGTGTTGTAAATTTTAGGTGTTATATATGTATATATGTATATATATCACAGGCTACTTCACAGATGTGTAAATATAATTCTCTCAACTCACTCTGCTACGACGAAGTGTAAAACAACGCTACACTAGAGGACTACATGATGTATATACTTTTTATCTAAGGTTGTAGACTGGTACAAAAGGCAGCTCAGTCCACTCATCATATGTAGCTGCTATGGGTAATTCCTAGACAGAATTAACTACAAAATGCTATACTACACATTTTATGAGATCAACTATTACATAGCAACCTTCTAAATATCAATGCATTGGCATACTTGACAGTAAGATATGGCTTTTATAAATCCTATGATCCAGTAACTACAATCTGGCCTTAAAAGAAACATTGAGTCTAAATGCTCATAATAAGTAATGCTACCTAAGCAAGAGCTAAAGGTAGTCTATGGAAGAGGCCACATTTTTTACATAATATATAATGTATTTAAAACTAAAACATGGTGATTATTTTTGGCTAATGTAACCACATAACCTTCTGAAGTTATTTTAAGCCCACAACACCTACTGACTTTTACATAAGGACACTCAAACTCTGATAACAAACTACCTTGCCTTGAAAATACAACAATGTGAAAACGATTCCCATGGCTATCCCCCACTAAAACATCACCAGCATCACTAATATCTATTCCATTAGGAAAATTAGTGACCGTTTCGCAGCCAATTCTCCTTAGAAATTTCCCCTTTTCTGAAAAAACAATAACACAATGACCTTTAAAATCACATATGTAAAATTCTTTAGCACAAACAGCTATGTCAGATGGCTCTCTCATATATTCGCTGCAGTCAAACCAGTGTAAAAGATCTCCAGCTTCTGATATAATAAATACTGTTGGAGCAACGCTATCCACTGCAACAATGGTACCTTCACTAGTTATGGCTAATCCAGCTACAATATCTATGTAGCGTATTGCAATCTTCTTTAAAAAGTGGCCAGTTTTTGTGAATATCTGCATTCTAGACCTCTCGCTTCCCCTGTCACATACTACAAACTTACCTGAGCTGCGGATGACAGCAACCTACAAAGAATTACAAAAATCAAATTTAAAATAAATTTAATAGGAAGGCAATGTTCTTATTCGACCTATCTTTTCATTATTTCAATCTCTACAAAAAGAAAATGATAATAAAATATGAACATAAAACTTTATACTTGAGAAATATTTCATGTGAGGCATTTATTGAAAACCA
Nbarri_LostCoveCave_N0065 AGCAGAGTTCCAGATTTAAGTACAAATGTTGATAATTATGAACACTAAGTAGATACATCAACACAGAAGACACAATGCCAAGATTGTCATCCTACAAAATAACTTTGTTTAATCTTCAAATAACAATCTGAAAAATGTTAAAAGGTGAATTTTAAATGAATATTGTGAGCAATTGTGTTGTAAATTTTAGGTGTTATATATGTATATATGTATATATATCACAGGCTACTTCACAGATGTGTAAATATAATTCTCTCAACTCACTCTGCTACGACGAAGTGTAAAACAACGCTACACTAGAGGACTACATGATGTATATACTTTTTATCTAAGGTTGTAGACTGGTACAAAAGGCAGCTCAGTCCACTCATCATATGTAGCTGCTATGGGTAATTCCTAGACAGAATTAACTACAAAATGCTATACTACACATTTTATGAGATCAACTATTACATAGCAACCTTCTAAATATCAATGCATTGGCATACTTGACAGTAAGATATGGCTTTTATAAATCCTATGATCCAGTAACTACAATCTGGCCTTAAAAGAAACATTGAGTCTAAATGCTCATAATAAGTAATGCTACCTAAGCAAGAGCTAAAGGTAGTCTATGGAAGAGGCCACATTTTTTACATAATATATAATGTATTTAAAACTAAAACATGGTGATTATTTTTGGCTAATGTAACCACATAACCTTCTGAAGTTATTTTAAGCCCACAACACCTACTGACTTTTACATAAGGACACTCAAACTCTGATAACAAACTACCTTGCCTTGAAAATACAACAATGTGAAAACGATTCCCATGGCTATCCCCCACTAAAACATCACCAGCATCACTAATATCTATTCCATTAGGAAAATTAGTGACCGTTTCGCAGCCAATTCTCCTTAGAAATTTCCCCTTTTCTGAAAAAACAATAACACAATGACCTTTAAAATCACATATGTAAAATTCTTTAGCACAAACAGCTATGTCAGATGGCTCTCTCATATATTCGCTGCAGTCAAACCAGTGTAAAAGATCTCCAGCTTCTGATATAATAAATACTGTTGGAGCAACGCTATCCACTGCAACAATGGTACCTTCACTAGTTATGGCTAATCCAGCTACAATATCTATGTAGCGTATTGCAATCTTCTTTAAAAAGTGGCCAGTTTTTGTGAATATCTGCATTCTAGACCTCTCGCTTCCCCTGTCACATACTACAAACTTACCTGAGCTGCGGATGACAGCAACCTACAAAGAATTACAAAAATCAAATTCAAAATAAATTT--------------------------------------------------------------------------------------------------------------------------------------
Nbarri_eyed_ClayCave_G2082 AGCAGAGTTCCAGATTTAAGTACAAATGTTGATAATTATGAACACTAAGTAGATACATCAACACAGAAGACACAATGCCAAGATTGTCATCCTACAAAATAACTTTGTTTAATCTTCAAATAACAATCTGAAAAATGTTAAAAGGTGAATTTTAAATGAATATTGTGAGCAATTGTGTTGTAAATTTTAGGTGTTATATATGTATATATGTATATATATCACAGGCTACTTCACAGATGTGTAAATATAATTCTCTCAACTCACTCTGCTACGACGAAGTGTAAAACAACGCTACACTAGAGGACTACATGATGTATATACTTTTTATCTAAGGTTGTAGACTGGTACAAAAGGCAGCTCAGTCCACTCATCATATGTAGCTGCTATGGGTAATTCCTAGACAGAATTAACTACAAAATGCTATACTACACATTTTATGAGATCAACTATTACATAGCAACCTTCTAAATATCAATGCATTGGCATACTTGACAGTAAGATATGGCTTTTATAAATCCTATGATCCAGTAACTACAATCTGGCCTTAAAAGAAACATTGAGTCTAAATGCTCATAATAAGTAATGCTACCTAAGCAAGAGCTAAAGGTAGTCTATGGAAGAGGCCACATTTTTTACATAATATATAATGTATTTAAAACTAAAACATGGTGATTATTTTTGGCTAATGTAACCACATAACCTTCTGAAGTTATTTTAAGCCCACAACACCTACTGACTTTTACATAAGGACACTCAAACTCTGATAACAAACTACCTTGCCTTGAAAATACAACAATGTGAAAACGATTCCCATGGCTATCCCCCACTAAAACATCACCAGCATCACTAATATCTATTCCATTAGGAAAATTAGTGACCGTTTCGCAGCCAATTCTCCTTAGAAATTTCCCCTTTTCTGAAAAAACAATAACACAATGACCTTTAAAATCACATATGTAAAATTCTTTAGCACAAACAGCTATGTCAGATGGCTCTCTCATATATTCGCTGCAGTCAAACCAGTGTAAAAGATCTCCAGCTTCTGATATAATAAATACTGTTGGAGCAACGCTATCCACTGCAACAATGGTACCTTCACTAGTTATGGCTAATCCAGCTACAATATCTATGTAGCGTATTGCAATCTTCTTTAAAAAGTGGCCAGTTTTTGTGAATATCTGCATTCTAGACCTCTCGCTTCCCCTGTCACATACTACAAACTTACCTGAGCTGCGGATGACGGCAACCTACAAAGAATTACAAAAATCAAATTTAAAATAAATTTAATAGGAAGGCAATGTTCTTACTTGAACAATCTTTTCATTATTTCAATCTTTACAAAAAGAAAATAATAATAAAATATAAACATAAAACTTTATACTTGAGAAATATTTCATGTGAGGCATTTATTGAAATCCA
Nbarrowsi_Gregorys_N270 ----------------------------------------------------------------------------------------------------------------------------------------------------------------------GAGCAATTGTGTTGTAAATTTTAGGTGTTATATATGTATATATGTATATATATCACAGGCTACTTCACAGATGTGTAAATATAATTCTCTCAACTCACTCTGCTACGACGAAGTGTAAAACAACGCTACACTAGAGGACTACATGATGTATATACTTTTTATCTAAGGTTGTAGACTGGTACAAAAGGCAGCTCAGTCCACTCATCATATGTAGCTGCTATGGGTAATTCCTAGACAGAATTAACTACAAAATGCTATACTACACATTTTATGAGATCAACTATTACATAGCAACCTTCTAAATATCAATGCATTGGCATACTTGACAGTAAGATATGGCTTTTATAAATCCTATGATCCAGTAACTACAATCTGGCCTTAAAAGAAACATTGAGTCTAAATGCTCATAATAAGTAATGCTACCTAAGCAAGAGCTAAAGGTAGTCTATGGAAGAGGCCACATTTTTTACATAATATATAATGTATTTAAAACTAAAACATGGTGATTATTTTTGGCTAATGTAACCACATAACCTTCTGAAGTTATTTTAAGCCCACAACACCTACTGACTTTTACATAAGGACACTCAAACTCTGATAACAAACTACCTTGCCTTGAAAATACAACAATGTGAAAACGATTCCCATGGCTATCCCCCACTAAAACATCACCAGCATCACTAATATCTATTCCATTAGGAAAATTAGTGACCGTTTCGCAGCCAATTCTCCTTAGAAATTTCCCCTTTTCTGAAAAAACAATAACACAATGACCTTTAAAATCACATATGTAAAATTCTTTAGCACAAACAGCTATGTCAGATGGCTCTCTCATATATTCGCTGCAGTCAAACCAGTGTAAAAGATCCCCAGCTTCTGATATAATAAATACTGTTGGAGCAACGCTATCCACTGCAACAATGGTACCTTCACTAGTTATGGCTAATCCAGCTACAATATCTATGTAGCGTATTGCAATCTTCTTTAAAAAGTGGCCAGTTTTTGTGAATATCTGCATTCTAGACCTCTCGCTTCCCCTGTCACATACTACGAACTTACCTGAGCTGCGGATGACAGCAACCTACAAAGGATTACAAAAATCAAA----------------------------------------------------------------------------------------------------------------------------------------------------
Nbarrowsi_Tuckaleechee_N360 ---------------------------------------------------------------------------------------------------------------------------------GAAAAATGTTAAAAGGTGAATTTTAAATGAATATTGTGAGCAATTGTGTTGTAAATTTTAGGTGTTATATATGTATATATGTATATATATCACAGGCTACTTCACAGATGTGTAAATATAATTCTCTCAACTCACTCTGCTACGACGAAGTGTAAAACAACGCTACACTAGAGGACTACATGATGTATATACTTTTTATCTAAGGTTGTAGACTGGTACAAAAGGCAGCTCAGTCCACTCATCATATGTAGCTGCTATGGGTAATTCCTAGACAGAATTAACTACAAAATGCTATACTACACATTTTATGAGATCAACTATTACATAGCAACCTTCTAAATATCAATGCATTGGCATACTTGACAGTAAGATATGGCTTTTATAAATCCTATGATCCAGTAACTACAATCTGGCCTTAAAAGAAACATTGAGTCTAAATGCTCATAATAAGTAATGCTACCTAAGCAAGAGCTAAAGGTAGTCTATGGAAGAGGCCACATTTTTTACATAATATATAATGTATTTAAAACTAAAACATGGTGATTATTTTTGGCTAATGTAACCACATAACCTTCTGAAGTTATTTTAAGCCCACAACACCTACTGACTTTTACATAAGGACACTCAAACTCTGATAACAAACTACCTTGCCTTGAAAATACAACAATGTGAAAACGATTCCCATGGCTATCCCCCACTAAAACATCACCAGCATCACTAATATCTATTCCATTAGGAAAATTAGTGACCGTTTCGCAGCCAATTCTCCTTAGAAATTTCCCCTTTTCTGAAAAAACAATAACACAATGACCTTTAAAATCACATATGTAAAATTCTTTAGCACAAACAGCTATGTCAGATGGCTCTCTCATATATTCACTGCAGTCAAACCAGTGTAAAAGATCTCCAGCTTCTGATATAATAAATACTGTTGGAGCAACGCTATCCACTGCAACAATGGTACCTTCACTAGTTATGGCTAATCCAGCTACAATATCTATGTAGCGTATTGCAATCTTCTTTAAAAAGTGGCCAGTTTTTGTGAATATCTGCATTCTAGACCTCTCGCTTCCCCTGTCACATACTACGAACTTACCTGAGCTGCGGATGACAGCAACCTA-------------------------------------------------------------------------------------------------------------------------------------------------------------------------
Nbishopi_DryFalls_N150 ----------------------------------------------------------------------------------------------------------GTTTAATCTTCAAATAACAATCTGAAAAATGTTAAAAGGTGAATTTTAAATGAATATTGTGAGCAATTGTGTTGTAAATTTTAGGTGTTATATATGTATATATGTATATATATCACAGGCTACTTCACAGATGTGTAAATATAATTCTCTCAACTCACTCTGCTACGACGAAGTGTAAAACAACGCTACACTAGAGGACTACATGATGTATATACTTTTTATCTAAGGTTGTAGACTGGTACAAAAGGCAGCTCAGTCCACTCATCATATGTAGCTGCTATGGGTAATTCCTAGACAGAATTAACTACAAAATGCTATACTACACATTTTATGAGATCAACTATTACATAGCAACCTTCTAAATATCAATGCATTGGCATACTTGACAGTAAGATATGGCTTTTATAAATCCTATGATCCAGTAACTACAATCTGGCCTTAAAAGAAACATTGAGTCTAAATGCTCATAATAAGTAATGCTACCTAAGCAAGAGCTAAAGGTAGTCTATGGAAGAGGCCACATTTTTTACATAATATATAATGTATTTAAAACTAAAACATGGTGATTATTTTTGGCTAATGTAACCACATAACCTTCTGAAGTTATTTTAAGCCCACAACACCTACTGACTTTTACATAAGGACACTCAAACTCTGATAACAAACTACCTTGCCTTGAAAATACAACAATGTGAAAACGATTCCCATGGCTATCCCCCACTAAAACATCACCAGCATCACTAATATCTATTCCATTAGGAAAATTAGTGACCGTTTCGCAGCCAATTCTCCTTAGAAATTTCCCCTTTTCTGAAAAAACAATAACACAATGACCTTTAAAATCACATATGTAAAATTCTTTAGCACAAACAGCTATGTCAGATGGCTCTCTCATATATTCGCTGCAGTCAAACCAGTGTAAAAGATCTCCAGCTTCTGATATAATAAATACTGTTGGAGCAACGCTATCCACTGCAACAATGGTACCTTCACTAGTTATGGCTAATCCAGCTACAATATCTATGTAGCGTATTGCAATCTTCTTTAAAAAGTGGCCAGTTTTTGTGAATATCTGCATTCTAGATCTCTCGCTTCCCCTGTCACATACTACAAACTTACCTGAGCTGCGGATGACAGCAACCTACAAAGAATTACAAAAATCAAATTTAAAATAAATTTAATAGGAAGGCAATGTTCTTATTCGAACTATCTTTTCATTATTTCAATC-------------------------------------------------------------------------------------
Nbishopi_PoleCr_Chattooga_N885 -------------------------------------------------------------------------------------------------------------------------------------------------------------------------------------------TAGGTGTTATATATGTATATATGTATATATATCACAGGCTACTTCACAGATGTGTAAATATAATTCTCTCAACTCACTCTGCTACGACGAAGTGTAAAACAACGCTACACTAGAGGACTACATGATGTATATACTTTTTATCTAAGGTTGTAGACTGGTACAAAAGGCAGCTCAGTCCACTCATCATATGTAGCTGCTATGGGTAATTCCTAGACAGAATTAACTACAAAATGCTATACTACACATTTTATGAGATCAACTATTACATAGCAACCTTCTAAATATCAATGCATTGGCATACTTGACAGTAAGATATGGCTTTTATAAATCCTATGATCCAGTAACTACAATCTGGCCTTAAAAGAAACATTGAGTCTAAATGCTCATAATAAGTAATGCTACCTAAGCAAGAGCTAAAGGTAGTCTATGGAAGAGGCCACATTTTTTACATAATATATAATGTATTTAAAACTAAAACATGGTGATTATTTTTGGCTAATGTAACCACATAACCTTCTGAAGTTATTTTAAGCCCACAACACCTACTGACTTTTACATAAGGACACTCAAACTCTGATAACAAACTACCTTGCCTTGAAAATACAACAATGTGAAAACGATTCCCATGGCTATCCCCCACTAAAACATCACCAGCATCACTAATATCTATTCCATTAGGAAAATTAGTGACCGTTTCGCAGCCAATTCTCCTTAGAAATTTCCCCTTTTCTGAAAAAACAATAACACAATGACCTTTAAAATCACATATGTAAAATTCTTTAGCACAAACAGCTATGTCAGATGGCTCTCTCATATATTCGCTGCAGTCAAACCAGTGTAAAAGATCTCCAGCTTCTGATATAATAAATACTGTTGGAGCAACGCTATCCACTGCAACAATGGTACCTTCACTAGTTATGGCTAATCCAGCTACAATATCTATGTAGCGTATTGCAATCTTCTTTAAAAAGTGGCCAGTTTTTGTGAATATCTGCATTCTAGATCTCTCGCTTCCCCTGTCACATACTACAAACT-----------------------------------------------------------------------------------------------------------------------------------------------------------------------------------------------------
Nbishopi_StandingIndian_N131 -----------------------------------------------------------------------------------TTGTCATCCTACAAAATAACTTTGTTTAATCTTCAAATAACAATCTGAAAAATGTTAAAAGGTGAATTTTAAATGAATATTGTGAGCAATTGTGTTGTAAATTTTAGGTGTTATATATGTATATATGTATATATATCACAGGCTACTTCACAGATGTGTAAATATAATTCTCTCAACTCACTCTGCTACGACGAAGTGTAAAACAACGCTACACTAGAGGACTACATGATGTATATACTTTTTATCTAAGGTTGTAGACTGGTACAAAAGGCAGCTCAGTCCACTCATCATATGTAGCTGCTATGGGTAATTCCTAGACAGAATTAACTACAAAATGCTATACTACACATTTTATGAGATCAACTATTACATAGCAACCTTCTAAATATCAATGCATTGGCATACTTGACAGTAAGATATGGCTTTTATAAATCCTATGATCCAGTAACTACAATCTGGCCTTAAAAGAAACATTGAGTCTAAATGCTCATAATAAGTAATGCTACCTAAGCAAGAGCTAAAGGTAGTCTATGGAAGAGGCCACATTTTTTACATAATATATAATGTATTTAAAACTAAAACATGGTGATTATTTTTGGCTAATGTAACCACATAACCTTCTGAAGTTATTTTAAGCCCACAACACCTACTGACTTTTACATAAGGACACTCAAACTCTGATAACAAACTACCTTGCCTTGAAAATACAACAATGTGAAAACGATTCCCATGGCTATCCCCCACTAAAACATCACCAGCATCACTAATATCTATTCCATTAGGAAAATTAGTGACCGTTTCGCAGCCAATTCTCCTTAGAAATTTCCCCTTTTCTGAAAAAACAATAACACAATGACCTTTAAAATCACATATGTAAAATTCTTTAGCACAAACAGCTATGTCAGATGGCTCTCTCATATATTCGCTGCAGTCAAACCAGTGTAAAAGATCTCCAGCTTCTGATATAATAAATACTGTTGGAGCAACGCTATCCACTGCAACAATGGTACCTTCACTAGTTATGGCTAATCCAGCTACAATATCTATGTAGCGTATTGCAATCTTCTTTAAAAAGTGGCCAGTTTTTGTGAATATCTGCATTCTAGATCTCTCGCTTCCCCTGTCACATACTACAAACTTACCTGAGCTGCGGATGACAGCAACCTACAAAGAATTAAAAAAATCAAATTTAAAATAAATTTAATAGGAAGGCAATGTTCTTATTCGAACTATCTTTTCATTATTTCAATCTTTACAAAAAGAAAATAATAAAAAAACATGAACATAAAACTTTATACTTGAGAAATATTTCATGTGAGGCATTTATTG-------
Ncarolinensis_Grandfather_N218 ---------------------------------------------------------------------------------------------ACAAAATAACTTTGTTTAATCTTCAAATAACAATCTGAAAAATGTTAAAAGGTGAATTTTAAATGAATATTGTGAGCAATTGTGTTGTAAATTTTAGGTGTTATATATGTATATATGTATATATATCACAGGCTACTTCACAGATGTGTAAATATAATTCTCTCAACTCACTCTGCTACGACGAAGTGTAAAACAACGCTACACTAGAGGACTACATGATGTATATACTTTTTATCTAAGGTTGTAGACTGGTACAAAAGGCAGCTCAGTCCACTCATCATATGTAGCTGCTATGGGTAATTCCTAGACAGAATTAACTACAAAATGCTATACTACACATTTTATGAGATCAACTATTACATAGCAACCTTCTAAATATCAATGCATTGGCATACTTGACAGTAAGATATGGCTTTTATAAATCCTATGATCCAGTAACTACAATCTGGCCTTAAAAGAAACATTGAGTCTAAATGCTCATAATAAGTAATGCTACCTAAGCAAGAGCTAAAGGTAGTCTATGGAAGAGGCCACATTTTTTACATAATATATAATGTATTTAAAACTAAAACATGGTGATTATTTTTGGCTAATGTAACCACATAACCTTCTGAAGTTATTTTAAGCCCACAACACCTACTGACTTTTACATAAGGACACTCAAACTCTGATAACAAACTACCTTGCCTTGAAAATACAACAATGTGAAAACGATTCCCATGGCTATCCCCCACTAAAACATCACCAGCATCACTAATATCTATTCCATTAGGAAAATTAGTGACTGTTTCGCAGCCAATTCTCCTTAGAAATTTCCCCTTTTCTGAAAAAACAATAACACAATGACCTTTAAAATCACATATGTAAAATTCTTTAGCACAAACAGCTATGTCAGATGGCTCTCTCATATATTCGCTGCAGTCAAACCAGTGTAAAAGATCTCCAGCTTCTGATATAATAAATACTGTTGGAGCAACGCTATCCACTGCAACAATGGTACCTTCACTAGTTATGGCTAATCCAGCTACAATATCTATGTAGCGTATTGCAATCTTCTTTAAAAAGTGGCCAGTTTTTGTGAATATCTGCATTCTAGACCTCTCGCTTCCCCTGTCACATACTACGAACTTACCTGAGCTGCGGATGACGGCAACCTACAAAGAATTACAAAAATCAAATTTGAAATAAATTTAATAGGAAGGCAATGTTCTTATTCGAACAATCTTTTCATTATTTCAATCTTTACAAAAAGAAAATGGTAATAAAATATAAACATAAAACTTTATACTTGAGAAATATTTCATGTGAGGCATTTATTGAAATCCA
Ncarolinensis_LinvilleCaverns_N227 -------------------------------------------------------------------------------------------------------------------------------------------------------------------------------------------------------------------------------------------------------------------------------------------------------------------------GTATATACTTTTTATCTAAGGTTGTAGACTGGTACAAAAGGCAGCTCAGTCCACTCATCATATGTAGCTGCTATGGGTAATTCCTAGACAGAATTAACTACAAAATGCTATACTACACATTTTATGAGATCAACTATTACATAGCAACCTTCTAAATATCAATGCATTGGCATACTTGACAGTAAGATATGGCTTTTATAAATCCTATGATCCAGTAACTACAATCTGGCCTTAAAAGAAACATTGAGTCTAAATGCTCATAATAAGTAATGCTACCTAAGCAAGAGCTAAAGGTAGTCTATGGAAGAGGCCACATTTTTTACATAATATATAATGTATTTAAAACTAAAACATGGTGATTATTTTTGGCTAATGTAACCACATAACCTTCTGAAGTTATTTTAAGCCCACAACACCTACTGACTTTTACATAAGGACACTCAAACTCTGATAACAAACTACCTTGCCTTGAAAATACAACAATGTGAAAACGATTCCCATGGCTATCCCCCACTAAAACATCACCAGCATCACTAATATCTATTCCATTAGGAAAATTAGTGACCGTTTCGCAGCCAATTCTCCTTAGAAATTTCCCCTTTTCTGAAAAAACAATAACACAATGACCTTTAAAATCACATATGT-----------------------------------------------------------------------------------------------------------------------------------------------------------------------------------------------------------------------------------------------------------------------------------------------------------------------------------------------------------------------------------------------------------------------------------------------------------------------------
Ncarteri_English_N031 AGCAGAGTTCCAGATTTAAGTACAAATGTTGATAATTATGAACACTAAGTAGATACATCAACACAGAAGACACAATGCCAAGATTGTCATCCTACAAAATAACTTTGTTTAATCTTCAAATAACAATCTGAAAAATGTTAAAAGGTGAATTTTAAATGAATATTGTGAGCAATTGTGTTGTAAATTTTAGGTGTTATATATGTATATATGTATATATATCACAGGCTACTTCACAGATGTGTAAATATAATTCTCTCAACTCACTCTGCTACGACGAAGTGTAAAACAACGCTACACTAGAGGACTACATGATGTATATACTTTTTATCTAAGGTTGTAGACTGGTACAAAAGGCAGCTCAGTCCACTCATCATATGTAGCTGCTATGGGTAATTCCTAGACAGAATTAACTACAAAATGCTATACTACACATTTTATGAGATCAACTATTACATAGCAACCTTCTAAATATCAATGCATTGGCATACTTGACAGTAAGATATGGCTTTTATAAATCCTATGATCCAGTAACTACAATCTGGCCTTAAAAGAAACATTGAGTCTAAATGCTCATAATAAGTAATACTACCTAAGCAAGAGCTAAAGGTAGTCTATGGAAGAGGCCACATTTTTTACATAATATATAATGTATTTAAAACTAAAACATGGTGATTATTTTTGGCTAATGTAACCACATAACCTTCTGAAGTTATTTTAAGCCCACAACACCTACTGACTTTTACATAAGGACACTCAAACTCTGATAACAAACTACCTTGCCTTGAAAATACAACAATGTGAAAACGATTCCCATGGCTATCCCCCACTAAAACATCACCAGCATCACTAATATCTATTCCATTAGGAAAATTAGTGACCGTTTCGCAGCCAATTCTCCTTAGAAATTTCCCCTTTTCTGAAAAAACAATAACACAATGACCTTTAAAATCACATATGTAAAATTCTTTAGCACAAACAGCTATGTCAGATGGCTCTCTCATATATTCACTGCAGTCAAACCAGTGTAAAAGATCTCCAGCTTCTGATATAATAAATACTGTTGGAGCAACGCTATCCACTGCAACAATGGTACCTTCACTAGTTATGGCTAATCCAGCTACAATATCTATGTAGCGTATTGCAATCTTCTTTAAAAAGTGGCCAGTTTTTGTGAATATCTGCATTCTAGACCTCTCGCTTCCCCTGTCACATACTACGAACTTACCTGAGCTGCGGATGACAGCAACCTACAAAGAATTACAAAAAACAAATTTAAAATAAATTTAATAGGAAGGCAATGTTCTTATTCGAACTATCTTTTCATTATTTCAATCTTTAC--------------------------------------------------------------------------------
Ncarteri_LaurelCave_nearTYPE_N0296 AGCAGAGTTCCAGATTTAAGTACAAATGTTGATAATTATGAACACTAAGTAGATACATCAACACAGAAGACACAATGCCAAGATTGTCATCCTACAAAATAACTTTGTTTAATCTTCAAATAACAATCTGAAAAATGTTAAAAGGTGAATTTTAAATGAATATTGTGAGCAATTGTGTTGTAAATTTTAGGTGTTATATATGTATATATGTATATATATCACAGGCTACTTCACAGATGTGTAAATATAATTCTCTCAACTCACTCTGCTACGACGAAGTGTAAAACAACGCTACACTAGAGGACTACATGATGTATATACTTTTTATCTAAGGTTGTAGACTGGTACAAAAGGCAGCTCAGTCCACTCATCATATGTAGCTGCTATGGGTAATTCCTAGACAGAATTAACTACAAAATGCTATACTACACATTTTATGAGATCAACTATTACATAGCAACCTTCTAAATATCAATGCATTGGCATACTTGACAGTAAGATATGGCTTTTATAAATCCTATGATCCAGTAACTACAATCTGGCCTTAAAAGAAACATTGAGTCTAAATGCTCATAATAAGTAATACTACCTAAGCAAGAGCTAAAGGTAGTCTATGGAAGAGGCCACATTTTTTACATAATATATAATGTATTTAAAACTAAAACATGGTGATTATTTTTGGCTAATGTAACCACATAACCTTCTGAAGTTATTTTAAGCCCACAACACCTACTGACTTTTACATAAGGACACTCAAACTCTGATAACAAACTACCTTGCCTTGAAAATACAACAATGTGAAAACGATTCCCATGGCTATCCCCCACTAAAACATCACCAGCATCACTAATATCTATTCCATTAGGAAAATTAGTGACCGTTTCGCAGCCAATTCTCCTTAGAAATTTCCCCTTTTCTGAAAAAACAATAACACAATGACCTTTAAAATCACATATGTAAAATTCTTTAGCACAAACAGCTATGTCAGATGGCTCTCTCATATATTCACTGCAGTCAAACCAGTGTAAAAGATCTCCAGCTTCTGATATAATAAATACTGTTGGAGCAACGCTATCCACTGCAACAATGGTACCTTCACTAGTTATGGCTAATCCAGCTACAATATCTATGTAGCGTATTGCAATCTTCTTTAAAAAGTGGCCAGTTTTTGTGAATATCTGCATTCTAGACCTCTCACTTCCCCTGTCACATACTACGAACTTACCTGAGCTGCGGATGACAGCAACCTACAAAGAATTACAAAAATCAAATTTAAAACAAATTTAATAGGAAGGCAATGTTCTTATTCGAACTATCTTTTCATTATTTCAATTTTTACAAAAAGAAAATGATAATAAAATATAAACATAAAACTTTATACTTGAAAAATATTTCATGTGAGGCATTT-----------
Ncarteri_PilotMtn_G2185 AGCAGAGTTCCAGATTTAAGTACAAATGTTGATAATTATGAACACTAAGTAGATACATCAACACAGAAGACACAATGCCAAGATTGTCATCCTACAAAATAACTTTGTTTAATCTTCAAATAACAATCTGAAAAATGTTAAAAGGTGAATTTTAAATGAATATTGTGAGCAATTGTGTTGTAAATTTTAGGTGTTATATATGTATATATGTATATATATCACAGGCTACTTCACAGATGTGTAAATATAATTCTCTCAACTCACTCTGCTACGACGAAGTGTAAAACAACGCTACACTAGAGGACTACATGATGTATATACTTTTTATCTAAGGTTGTAGACTGGTACAAAAGGCAGCTCAGTCCACTCATCATATGTAGCTGCTATGGGTAATTCCTAGACAGAATTAACTACAAAATGCTATACTACACATTTTATGAGATCAACTATTACATAGCAACCTTCTAAATATCAATGCATTGGCATACTTGACAGTAAGATATGGCTTTTATAAATCCTATGATCCAGTAACTACAATCTGGCCTTAAAAGAAACATTGAGTCTAAATGCTCATAATAAGTAATACTACCTAAGCAAGAGCTAAAGGTAGTCTATGGAAGAGGCCACATTTTTTACATAATATATAATGTATTTAAAACTAAAACATGGTGATTATTTTTGGCTAATGTAACCACATAACCTTCTGAAGTTATTTTAAGCCCACAACACCTACTGACTTTTACATAAGGACACTCAAACTCTGATAACAAACTACCTTGCCTTGAAAATACAACAATGTGAAAACGATTCCCATGGCTATCCCCCACTAAAACATCACCAGCATCACTAATATCTATTCCATTAGGAAAATTAGTGACCGTTTCGCAGCCAATTCTCCTTAGAAATTTCCCCTTTTCTGAAAAAACAATAACACAATGACCTTTAAAATCACATATGTAAAATTCTTTAGCACAAACAGCTATGTCAGATGGCTCTCTCATATATTCACTGCAGTCAAACCAGTGTAAAAGATCTCCAGCTTCTGATATAATAAATACTGTTGGAGCAACGCTATCCACTGCAACAATGGTACCTTCACTAGTTATGGCTAATCCAGCTACAATATCTATGTAGCGTATTGCAATCTTCTTTAAAAAGTGGCCAGTTTTTGTGAATATCTGCATTCTAGACCTCTCGCTTCCCCTGTCACATACTACGAACTTACCTGAGCTGCGGATGACAGCAACCTACAAAGAATTACAAAAATCAAATTTAAAATAAATTTAATAGGAAGGCAATGTTCTTATTCGAACTATCTTTTCATTATTTCAATCTTTACAAAAAGAAAATGATAATAAAATATAAACATAAAACTTTATACTTGAAAAATATTTCATGTGAGGCATTTATTGAAATCCA
Ncarteri_Pitchfork_N363 AGCAGAGTTCCAGATTTAAGTACAAATGTTGATAATTATGAACACTAAGTAGATACATCAACACAGAAGACACAATGCCAAGATTGTCATCCTACAAAATAACTTTGTTTAATCTTCAAATAACAATCTGAAAAATGTTAAAAGGTGAATTTTAAATGAATATTGTGAGCAATTGTGTTGTAAATTTTAGGTGTTATATATGTATATATGTATATATATCACAGGCTACTTCACAGATGTGTAAATATAATTCTCTCAACTCACTCTGCTACGACGAAGTGTAAAACAACGCTACACTAGAGGACTACATGATGTATATACTTTTTATCTAAGGTTGTAGACTGGTACAAAAGGCAGCTCAGTCCACTCATCATATGTAGCTGCTATGGGTAATTCCTAGACAGAATTAACTACAAAATGCTATACTACACATTTTATGAGATCAACTATTACATAGCAACCTTCTAAATATCAATGCATTGGCATACTTGACAGTAAGATATGGCTTTTATAAATCCTATGATCCAGTAACTACAATCTGGCCTTAAAAGAAACATTGAGTCTAAATGCTCATAATAAGTAATACTACCTAAGCAAGAGCTAAAGGTAGTCTATGGAAGAGGCCACATTTTTTACATAATATATAATGTATTTAAAACTAAAACATGGTGATTATTTTTGGCTAATGTAACCACATAACCTTCTGAAGTTATTTTAAGCCCACAACACCTACTGACTTTTACATAAGGACACTCAAACTCTGATAACAAACTACCTTGCCTTGAAAATACAACAATGTGAAAACGATTTCCATGGCTATCCCCCACTAAAACATCACCAGCATCACTAATATCTATTCCATTAGGAAAATTAGTGACCGTTTCACAGCCAATTCTCCTTAGAAATTTCCCCTTTTCTGAAAAAACAATAACACAATGACCTTTAAAATCACATATGTAAAATTCTTTAGCACAAACAGCTATGTCAGATGGCTCTCTCATATATTCACTGCAGTCAAACCAGTGTAAAAGATCTCCAGCTTCTGATATAATAAATACTGTTGGAGCAACGCTATCCACTGCAACAATGGTACCTTCACTAGTTATGGCTAATCCAGCTACAATATCTATGTAGCGTATTGCAATCTTCTTTAAAAAGTGACCAGTTTTTGTGAATATCTGCATTCTAGACCTCTCGCTTCCCCTGTCACATACTACGAACTTACCTGAGCTGCGGATGACAGCAACCTGCAAAGAATTACAAAAATCTAATTTAAAATAAATTTAATAGGAAGGTAATGTTCTTATTCAAACTATCTTTTCATTATTTCAATCTTTACAAAAAGAAAATGATAATAAAATATAAACATAAAACTTTATACTTGAAAAATATTTCATGTG-------------------
Ncarteri_WeberCty_N1044 ATCAGAGTTCCAGATTTAAGTACAAATGTTGATAATTATGAACACTAAGTAGATACATCAACACAGAAGACACAATGCCAAGATTGTCATCCTACAAAATAACTTTGTTTAATCTTCAAATAACAATCTGAAAAATGTTAAAAGGTGAATTTTAAATGAATATTGTGAGCAATTGTGTTGTAAATTTTAGGTGTTATATATGTATATATGTATATATATCACAGGCTACTTCACAGATGTGTAAATATAATTCTCTCAACTCACTCTGCTACGACGAAGTGTAAAACAACGCTACACTAGAGGACTACATGATGTATATACTTTTTATCTAAGGTTGTAGACTGGTACAAAAGGCAGCTCAGTCCACTCATCATATGTAGCTGCTATGGGTAATTCCTAGACAGAATTAACTACAAAATGCTATACTACACATTTTATGAGATCAACTATTACATAGCAACCTTCTAAATATCAATGCATTGGCATACTTGACAGTAAGATATGGCTTTTATAAATCCTATGATCCAGTAACTACAATCTGGCCTTAAAAGAAACATTGAGTCTAAATGCTCATAATAAGTAATACTACCTAAGCAAGAGCTAAAGGTAGTCTATGGAAGAGGCCATATTTTTTACATAATATATAATGTATTTAAAACTAAAACATGGTGATTATTTTTGGCTAATGTAACCACATAACCTTCTGAAGTTATTTTAAGCCCACAACACCTACTGACTTTTACATAAGGACACTCAAACTCTGATAACAAACTACCTTGCCTTGAAAATACAACAATGTGAAAACGATTCCCATGGCTATCCCCCACTAAAACATCACCAGCATCACTAATATCTATTCCATTAGGAAAATTAGTGACCGTTTCGCAGCCAATTCTCCTTAGAAATTTCCCCTTTTCTGAAAAAACAATAACACAATGACCTTTAAAATCACATATGTAAAATTCTTTAGCACAAACAGCTATGTCAGATGGCTCTCTCATATATTCACTGCAGTCAAACCAGTGTAAAAGATCTCCAGCTTCTGATATAATAAATACTGTTGGAGCAACGCTATCCACTGCAACAATGGTACCTTCACTAGTTATGGCTAATCCAGCTACAATATCTATGTAGCGTATTGCAATTTTCTTTAAAAAGTGGCCAGTTTTTGTGAATATCTGCATTCTAGACCTCTCGCTTCCCCTGTCACATACTACGAACTTACCTGAGCTGCGGATGACAGCAACCTACAAAGAATTAAAAAAATCAAATTTAAAATAAATTTAATAGGAAGGCAATGTTCTTATTCGAACTATCTTTTCATTTTTTCATTCTTTACAAAAAGAAAATGATAATAAAATATAAACATAAAACTTTATACTTGA----------------------------------
Ncarteri_div__RainbowCave_G2089 AGCAGAGTTTCAGATTTAAGTACAAATGTTGATAATTATGAACACTAAGTAGATACATCAACACAGAAGACACAATGCCAAGATTGTCATCCTACAAAATAACTTTGCTTAATCTTCAAATAACAATCTGAAAAATGTTAAAAGGTGAATTTTAAATGAATATTGTGAGCAATTGTGTTGTAAATTTTAGGTGTTATATATGTATATATGTATATATATCACAGGCTACTTCACAGATGTGTAAATATAATTCTCTCAACTCACTCTGCTACGACGAAGTGTAAAACAACACTACACTAGAGGACTACATGATGTATATACTTTTTATCTAAGGTTGTAGACTGGTACAAAAGGCAGCTCAGTCCACTCATCATATGTAGCTGCTATGGGTAATTCCTAGACAGAATTAACTACAAAATGCTAGACTACACATTTTATGAGATCAACTATTACATAGCAACCTTCTAAATATCAATGCATTGGCATACTTGACAGTAAGATATGGCTTTTATAAATCCTATGATCCAGTAACTACAATCTGGCCTTAAAAGAAACATTGAGTCTAAATGCTCATAATAAGTAATGCTACCTAAGCAAGAGCTAAAGGTAGTCTATGGAAGAGGCCACATTTTTTACATAATATATAATGTATTTAAAACTAAAACATGGTGATTATTTTTGGCTAATGTAACCACATAACCTTCTGAAGTTATTTTAAGCCCACAACACCTACTGACTTTTACATAAGGACACTCAAACTCTGATAACAAACTACCTTGCCTTGAAAATACAACAATGTGAAAACGATTCCCATGGCTATCCCCCACTAAAACATCACCAGCATCACTAATATCTATTCCATTAGGGAAATTAGTGACCGTTTCACAGCCAATTCTCCTTAGAAATTTCCCTTTTTCTGAAAAAACAATAACACAATGACCTTTAAAATCACATATGTAAAATTCTTTAGCACAAACAGCTATGTCAGATGGCTCTCTCATATATTCGCTGCAGTCAAACCAGTGTAAGAGATCTCCAGCTTCTGATATAATAAATACTGTTGGAGCAACGCTATCTACTGCAACAATGGTACCTTCACTAGTTATGGCTAATCCAGCTACAATATCTATGTAGCGTATTGCAATCTTTTTTAAAAAGTGGCCAGTTTTTGTGAATATCTGCATTCTAGACCTTTCGCTTCCCCTGTCACATACTACGAACTTACCTGAGCTGCGAATGACGGCAACCTGCAAAGAATTACAAAAATCAAATTTAAAATAAATTAAATAGGAAGCCAATGTTCTTAGTTGAACTATCTTTTCATTATTGCAAGATTTACAAAAAGAAAATAATA---AAATATAAACATAAAACTTTATACTTGAGAAGTATTGAATGTGAGGCATTTATTGAAATCCA
Ncherokee_BallhootScar_N193 ---------------------------------AATTATGAACACTAAGTAGATACATCAACACAGAAGACACAATGCCAAGATTGTCATCCTACAAAATAACTTTGTTTAATCTTCAAATAACAATCTGAAAAATGTTAAAAGGTGAATTTTAAATGAATATTGTGAGCAATTGTGTTGTAAATTTTAGGTGTTATATATGTATATATGTATATATATCACAGGCTACTTCACAGATGTGTAAATATAATTCTCTCAACTCACTCTGCTACGACGAAGTGTAAAACAACGCTACACTAGAGGACTACATGATGTATATACTTTTTATCTAAGGTTGTAGACTGGTACAAAAGGCAGCTCAGTCCACTCATCATATGTAGCTGCTATGGGTAATTCCTAGACAGAATTAACTACAAAATGCTATACTACACATTTTATGAGATCAACTATTACATAGCAACCTTCTAAATATCAATGCATTGGCATACTTGACAGTAAGATATGGCTTTTATAAATCCTATGATCCAGTAACTACAATCTGGCCTTAAAAGAAACATTGAGTCTAAATGCTCATAATAAGTAATGCTACCTAAGCAAGAGCTAAAGGTAGTCTATGGAAGAGGCCACATTTTTTACATAATATATAATGTATTTAAAACTAAAACATGGTGATTATTTTTGGCTAATGTAACCACATAACCTTCTGAAGTTATTTTAAGCCCACAACACCTACTGACTTTTACATAAGGACACTCAAACTCTGATAACAAACTACCTTGCCTTGAAAATACAACAATGTGAAAACGATTCCCATGGCTATCCCCCACTAAAACATCACCAGCATCACTAATATCTATTCCATTAGGAAAATTAGTGACCGTTTCGCAGCCAATTCTCCTTAGAAATTTCCCCTTTTCTGAAAAAACAATAACACAATGACCTTTAAAATCACATATGTAAAATTCTTTAGCACAAACAGCTATGTCAGATGGCTCTCTCATATATTCGCTGCAGTCAAACCAGTGTAAAAGATCTCCAGCTTCTGATATAATAAATACTGTTGGAGCAACGCTATCCACTGCAACAATGGTACCTTCACTAGTTATGGCTAATCCAGCTACAATATCTATGTAGCGTATTGCAATCTTCTTTAAAAAGTGGCCAGTTTTTGTGAATATCTGCATTCTAGACCTCTCGCTTCCCCTGTCACATACTACGAACTTACCTGAGCTGCGGATGACGGCAACCTACAAAGAATTACAAAAATCAAATTTAAAATAAATTTAATAGGAAGGCAATGT----------------------------------------------------------------------------------------------------------------------
Ncherokee_BalsamMtn_N891 AGCAGAGTTCCAGATTTAAGTACAAATGTTGATAATTATGAACACTAAGTAGATACATCAACACAGAAGACACAATGCCAAGATTGTCATCCTACAAAATAACTTTGTTTAATCTTCAAATAACAATCTGAAAAATGTTAAAAGGTGAATTTTAAATGAATATTGTGAGCAATTGTGTTGTAAATTTTAGGTGTTATATATGTATATATGTATATATATCACAGGCTACTTCACAGATGTGTAAATATAATTCTCTCAACTCACTCTGCTACGACGAAGTGTAAAACAACGCTACACTAGAGGACTACATGATGTATATACTTTTTATCTAAGGTTGTAGACTGGTACAAAAGGCAGCTCAGTCCACTCATCATATGTAGCTGCTATGGGTAATTCCTAGACAGAATTAACTACAAAATGCTATACTACACATTTTATGAGATCAACTATTACATAGCAACCTTCTAAATATCAATGCATTGGCATACTTGACAGTAAGATATGGCTTTTATAAATCCTATGATCCAGTAACTACAATCTGGCCTTAAAAGAAACATTGAGTCTAAATGCTCATAATAAGTAATGCTACCTAAGCAAGAGCTAAAGGTAGTCTATGGAAGAGGCCACATTTTTTACATAATATATAATGTATTTAAAACTAAAACATGGTGATTATTTTTGGCTAATGTAACCACATAACCTTCTGAAGTTATTTTAAGCCCACAACACCTACTGACTTTTACATAAGGACACTCAAACTCTGATAACAAACTACCTTGCCTTGAAAATACAACAATGTGAAAACGATTCCCATGGCTATCCCCCACTAAAACATCACCAGCATCACTAATATCTATTCCATTAGGAAAATTAGTGACCGTTTCGCAGCCAATTCTCCTTAGAAATTTCCCCTTTTCTGAAAAAACAATAACACAATGACCTTTAAAATCACATATGTAAAATTCTTTAGCACAAACAGCTATGTCAGATGGCTCTCTCATATATTCGCTGCAGTCAAACCAGTGTAAAAGATCTCCAGCTTCTGATATAATAAATACTGTTGGAGCAACGCTATCCACTGCAACAATGGTACCTTCACTAGTTATGGCTAATCCAGCTACAATATCTATGTAGCGTATTGCAATCTTCTTTAAAAAGTGGCCAGTTTTTGTGAATATCTGCATTCTAGACCTCTCGCTTCCCCTGTCACATACTACGAACTTACCTGAGCTGCGGATGACGGCAACCTACAAAGAATTACAAAAATCAAATTTAAAATAAATTTAATAGGAAGGCAATGTTCTTATTCGAACTATCTTTTCATTATTTCAATCTTTACAAAAAGAAAATGATAATAAAATATAAACATAAAACTTTATACTTGAGAAATATTTCATGTGAGGCATTTATTGAAATCCA
Ncherokee_SIndianCrk_N681 ---------------------------------------------------------------------------------------------------------------------------------------------------------------------------------------------------------------------------------------------------------------------------------------------------------------------------------------------------------------------CTCAGTCCACTCATCATATGTAGCTGCTATGGGTAATTCCTAGACAGAATTAACTACAAAATGCTATACTACACATTTTATGAGATCAACTATTACATAGCAACCTTCTAAATATCAATGCATTGGCATACTTGACAGTAAGATATGGCTTTTATAAATCCTATGATCCAGTAACTACAATCTGGCCTTAAAAGAAACATTGAGTCTAAATGCTCATAATAAGTAATGCTACCTAAGCAAGAGCTAAAGGTAGTCTATGGAAGAGGCCACATTTTTTACATAATATATAATGTATTTAAAACTAAAACATGGTGATTATTTTTGGCTAATGTAACCACATAACCTTCTGAAGTTATTTTAAGCCCACAACACCTACTGACTTTTACATAAGGACACTCAAACTCTGATAACAAACTACCTTGCCTTGAAAATACAACAATGTGAAAACGATTCCCATGGCTATCCCCCACTAAAACATCACCAGCATCACTAATATCTATTCCATTAGGAAAATTAGTGACCGTTTCGCAGCCAATTCTCCTTAGAAATTTCCCCTTTTCTGAAAAAACAATAACACAATGACCTTTAAAATCACATATGTAAAATTCTTTAGCACAAACAGCTATGTCAGATGGCTCTCTCATATATTCGCTGCAGTCAAACCAGTGTAAAAGATCTCCAGCTTCTGATATAATAAATACTGTTGGAGCAACGCTATCCACTGCAACAATGGTACCTTCACTAGTTATGGCTAATCCAGCTACAATATCTATGTAGCGTATTGCAATCTTCTTTAAAAAGTGGCCAGTTTTTGTGAATATC------------------------------------------------------------------------------------------------------------------------------------------------------------------------------------------------------------------------------------------------
Ncooperi_BeaverCrk_N1002 --------------------------------------------------------------------------------------------------------------------------------------------------------------------------------------------------------------------------------------------------------AATTCTCTCAACTCACTCTGCTACGACGAAGTGTAAAACAACGCTACACTAGAGGACTACATGATGTATATACTTTTTATCTAAGGTTGTAGACTGGTACAAAAGGCAGCTCAGTCCACTCATCATATGTAGCTGCTATGGGTAATTCCTAGACAGAATTAACTACAAAATGCTATACTACACATTTTATGAGATCAACTATTACATAGCAACCTTCTAAATATCAATGCATTGGCATACTTGACAGTAAGATATGGCTTTTATAAATCCTATGATCCAGTAACTACAATCTGGCCTTAAAAGAAACATTGAGTCTAAATGCTCATAATAAGTAATGCTACCTAAGCAAGAGCTAAAGGTAGTCTATGGAAGAGGCCACATTTTTTACATAATATATAATGTATTTAAAACTAAAACATGGTGATTATTTTTGGCTAATGTAACCACATAACCTTCTGAAGTTATTTTAAGCCCACAACACCTACTGACTTTTACATAAGGACACTCAAACTCTGATAACAAACTACCTTGCCTTGAAAATACAACAATGTGAAAACGATTCCCATGGCTATCCCCCACTAAAACATCACCAGCATCACTAATATCTATTCCATTAGGAAAATTAGTGACTGTTTCGCAGCCAATTCTCCTTAGAAATTTCCCCTTTTCTGAAAAAACAATAACACAATGACCTTTAAAATCACATATGTAAAATTCTTTAGCACAAACAGCTATGTCAGATGGCTCTCTCATATATTCGCTGCAGTCAAACCAGTGTAAAAGATCTCCAGCTTCTGATATAATAAATACTGTTGGAGCAACGCTATCCACAGCAACAATGGTACCTTCACTAGTTATGGCTAATCCAGCTACAATATCTATGTAGCGTATTGCAATCTTCTTTAAAAAGTGGCCAGTTTTTGTGAATATC------------------------------------------------------------------------------------------------------------------------------------------------------------------------------------------------------------------------------------------------
Ncooperi_BrasstBald_N824 AGCAGAGTTCCAGATTTAAGTACAAATGTTGATAATTATGTACACTCAGTAGATACATCAACACAGAAGACACAATGCCAAGATTGTCATCCTACAAAATAACTTTGTTTAATCTTCAAATAACAATCTGAAAAATGTTAAAAGGTGAATTTTAAATGAATATTGTGAGCAATTGTGTTGTAAATTTTAGGTGTTATATATGTATATATGTATATATATCACAGGCTACTTCACAGATGTGTAAATATAATTCTCTCAACTCACTCTGCTACGACGAAGTGTAAAACAACGCTACACTAGAGGACTACATGATGTATATACTTTTTATCTAAGGTTGTAGACTGGTACAAAAGGCAGCTCAGTCCACTCATCATATGTAGCTGCTATGGGTAATTCCTAGACAGAATTAACTACAAAATGCTATACTACACATTTTATGAGATCAACTATTACATAGCAACCTTCTAAATATCAATGCATTGGCATACTTGACAGTAAGATATGGCTTTTATAAATCCTATGATCCAGTAACTACAATCTGGCCTTAAAAGAAACATTGAGTCTAAATGCTCATAATAAGTAATGCTACCTAAGCAAGAGCTAAAGGTAGTCTATGGAAGAGGCCACATTTTTTACATAATATATAATGTATTTAAAACTAAAACATGGTGATTATTTTTGGCTAATGTAACCACATAACCTTCTGAAGTTATTTTAAGCCCACAACACCTACTGACTTTTACATAAGGACACTCAAACTCTGATAACAAACTACCTTGCCTTGAAAATACAACAATGTGAAAACGATTCCCATGGCTATCCCCCACTAAAACATCACCAGCATCACTAATATCTATTCCATTAGGAAAATTAGTGACCGTTTCGCAGCCAATTCTCCTTAGAAATTTCCCCTTTTCTGAAAAAACAATAACACAATGACCTTTAAAATCACATATGTAAAATTCTTTAGCACAAACAGCTATGTCAGATGGCTCTCTCATATATTCGCTGCAGTCAAACCAGTGTAAAAGATCTCCAGCTTCTGATATAATAAATACTGTTGGAGCAACGCTATCCACTGCAACAATGGTACCTTCACTAGTTATGGCTAATCCAGCTACAATATCTATGTAGCGTATTGCAATCTTCTTTAAAAAGTGGCCAGTTTTTGTGAATATCTGCATTCTAGATCTCTCGCTTCCCCTGTCACATACTACAAACTTACCTGAGCTGCGGATGACAGCAACCTACAAAGAATTACAAAAATCAAATTTAAAATAAATTTAATAGGAAGGCAATGTTCTTATTTGAACTATCGTTTCATTATTTCAATCTTTACAAAA----------------------------------------------------------------------------
Ncooperi_CheoahDam_N1122 AGCAGAGTTCCAGATTTAAGTACAAATGTTGATAATTATGAACACTAAGTAGATACATCAACACAGAAGACACAATGCCAAGATTGTCATCCTACAAAATAACTTTGTTTAATCTTCAAATAACAATCTGAAAAATGTTAAAAGGTGAATTTTAAATGAATATTGTGAGCAATTGTGTTGTAAATTTTAGGTGTTATATATGTATATATGTATATATATCACAGGCTACTTCACAGATGTGTAAATATAATTCTCTCAACTCACTCTGCTACGACGAAGTGTAAAACAACGCTACACTAGAGGACTACATGATGTATATACTTTTTATCTAAGGTTGTAGACTGGTACAAAAGGCAGCTCAGTCCACTCATCATATGTAGCTGCTATGGGTAATTCCTAGACAGAATTAACTACAAAATGCTATACTACACATTTTATGAGATCAACTATTACATAGCAACCTTCTAAATATCAATGCATTGGCATACTTGACAGTAAGATATGGCTTTTATAAATCCTATGATCCAGTAACTACAATCTGGCCTTAAAAGAAACATTGAGTCTAAATGCTCATAATAAGTAATGCTACCTAAGCAAGAGCTAAAGGTAGTCTATGGAAGAGGCCACATTTTTTACATAATATATAATGTATTTAAAACTAAAACATGGTGATTATTTTTGGCTAATGTAACCACATAACCTTCTGAAGTTATTTTAAGCCCACAACACCTACTGACTTTTACATAAGGACACTCAAACTCTGATAACAAACTACCTTGCCTTGAAAATACAACAATGTGAAAACGATTCCCATGGCTATCCCCCACTAAAACATCACCAGCATCACTAATATCTATTCCATTAGGAAAATTAGTGACTGTTTCGCAGCCAATTCTCCTTAGAAATTTCCCCTTTTCTGAAAAAACAATAACACAATGACCTTTAAAATCACATATGTAAAATTCTTTAGCACAAACAGCTATGTCAGATGGCTCTCTCATATATTCGCTGCAGTCAAACCAGTGTAAAAGATCTCCAGCTTCTGATATAATAAATACTGTTGGAGCAACGCTATCCACTGCAACAATGGTACCTTCACTAGTTATGGCTAATCCAGCTACAATATCTATGTAGCGTATTGCAATCTTCTTTAAAAAGTGGCCAGTTTTTGTGAATATCTGCATTCTAGATCTCTCGCTTCCCCTGTCACATACTACAAACTTACCTGAGCTGCGGATGACAGCAACCTACAAAGAATTACAAAAATCAAATTTAAAATAAATTTAATAGGAAGGCAATGTTCTTATTCGAACTATCTTTTCATTATTTCAATCTTTACAAAAAGAAAATAATAAAAAAATATGAACATAAAACTTTATACTTGAGAAATATTTCATGTGAGGCATTTATTGAAATCCA
Ncooperi_NantRiverGorge_N682 AGCAGAGTTCCAGATTTAAGTACAAATGTTGATAATTATGAACACTAAGTAGATACATCAACACAGAAGACACAATGCCAAGATTGTCATCCTACAAAATAACTTTGTTTAATCTTCAAATAACAATCTGAAAAATGTTAAAAGGTGAATTTTAAATGAATATTGTGAGCAATTGTGTTGTAAATTTTAGGTGTTATATATGTATATATGTATATATATCACAGGCTACTTCACAGATGTGTAAATATAATTCTCTCAACTCACTCTGCTACGACGAAGTGTAAAACAACGCTACACTAGAGGACTACATGATGTATATACTTTTTATCTAAGGTTGTAGACTGGTACAAAAGGCAGCTCAGTCCACTCATCATATGTAGCTGCTATGGGTAATTCCTAGACAGAATTAACTACAAAATGCTATACTACACATTTTATGAGATCAACTATTACATAGCAACCTTCTAAATATCAATGCATTGGCATACTTGACAGTAAGATATGGCTTTTATAAATCCTATGATCCAGTAACTACAATCTGGCCTTAAAAGAAACATTGAGTCTAAATGCTCATAATAAGTAATGCTACCTAAGCAAGAGCTAAAGGTAGTCTATGGAAGAGGCCACATTTTTTACATAATATATAATGTATTTAAAACTAAAACATGGTGATTATTTTTGGCTAATGTAACCACATAACCTTCTGAAGTTATTTTAAGCCCACAACACCTACTGACTTTTACATAAGGACACTCAAACTCTGATAACAAACTACCTTGCCTTGAAAATACAACAATGTGAAAACGATTCCCATGGCTATCCCCCACTAAAACATCACCAGCATCACTAATATCTATTCCATTAGGAAAATTAGTGACTGTTTCGCAGCCAATTCTCCTTAGAAATTTCCCCTTTTCTGAAAAAACAATAACACAATGACCTTTAAAATCACATATGTAAAATTCTTTAGCACAAACAGCTATGTCAGATGGCTCTCTCATATATTCGCTGCAGTCAAACCAGTGTAAAAGATCTCCAGCTTCTGATATAATAAATACTGTTGGAGCAACGCTATCCACAGCAACAATGGTACCTTCACTAGTTATGGCTAATCCAGCTACAATATCTATGTAGCGTATTGCAATCTTCTTTAAAAAGTGGCCAGTTTTTGTGAATATCTGCATTCTAGATCTCTCGCTTCCCCTGTCACATACTACAAACTTACCTGAGCTGCGGATGACAGCAACCTACAAAGAATTACAAAAATCAAATTTAAAATAAATTTAATAGGAAGGCAATGTTCTTATTCGAACTATCTTTTCATTATTTCAATCTTTACAAAAAGAAAATAATAAAAAAATATGAACATAAAACTTTATACTTGAGAAATATTTCATGTGAGGCATTTATTGAAATCCA
Ncooperi_RockCrRoad_N1160 AGCAGAGTTCCAGATTTAAGTACAAATGTTGATAATTATGAACACTAAGTAGATACATCAACACAGAAGACACAATGCCAAGATTGTCATCCTACAAAATAACTTTGTTTAATCTTCAAATAACAATCTGAAAAATGTTAAAAGGTGAATTTTAAATGAATATTGTGAGCAATTGTGTTGTAAATTTTAGGTGTTATATATGTATATATGTATATATATCACAGGCTACTTCACAGATGTGTAAATATAATTCTCTCAACTCACTCTGCTACGACGAAGTGTAAAACAACGCTACACTAGAGGACTACATGATGTATATACTTTTTATCTAAGGTTGTAGACTGGTACAAAAGGCAGCTCAGTCCACTCATCATATGTAGCTGCTATGGGTAATTCCTAGACAGAATTAACTACAAAATGCTATACTACACATTTTATGAGATCAACTATTACATAGCAACCTTCTAAATATCAATGCATTGGCATACTTGACAGTAAGATATGGCTTTTATAAATCCTATGATCCAGTAACTACAATCTGGCCTTAAAAGAAACATTGAGTCTAAATGCTCATAATAAGTAATGCTACCTAAGCAAGAGCTAAAGGTAGTCTATGGAAGAGGCCACATTTTTTACATAATATATAATGTATTTAAAACTAAAACATGGTGATTATTTTTGGCTAATGTAACCACATAACCTTCTGAAGTTATTTTAAGCCCACAACACCTACTGACTTTTACATAAGGACACTCAAACTCTGATAACAAACTACCTTGCCTTGAAAATACAACAATGTGAAAACGATTCCCATGGCTATCCCCCACTAAAACATCACCAGCATCACTAATATCTATTCCATTAGGAAAATTAGTGACCGTTTCGCAGCCAATTCTCCTTAGAAATTTCCCCTTTTCTGAAAAAACAATAACACAATGACCTTTAAAATCACATATGTAAAATTCTTTAGCACAAACAGCTATGTCAGATGGCTCTCTCATATATTCGCTGCAGTCAAACCAGTGTAAAAGATCTCCAGCTTCTGATATAATAAATACTGTTGGAGCAACGCTATCCACTGCAACAATGGTACCTTCACTAGTTATGGCTAATCCAGCTACAATATCTATGTAGCGTATTGCAATCTTCTTTAAAAAGTGGCCAGTTTTTGTGAATATCTGCATTCTAGATCTCTCGCTTCCCCTGTCACATACTACAAACTTACCTGAGCTGCGGATGACAGCAACCTACAAAGAATTACAAAAATCAAATTTAAAATAAATTTAATAGGAAGGCAATGTTCCTATTCGAACTATCTTTTCATTATTTCAATCTTTACAAAAAGAAAATAATAAAAAAATATGAACATAAAACTTTATACTTGAGAAATATTTCATGTGAGGCATTTATTGAAATCCA
Ncoylei_DinkinCove_N1118 AGCAGAGTTCCAGATTTAAGTACAAATGTTGATAATTATGAACACTAAGTAGATACATCAACACAGAAGACACAATGCCAAGATTGTCATCCTACAAAATAACTTTGTTTAATCTTCAAATAACAATCTGAAAAATGTTAAAAGGTGAATTTTAAATGAATATTGTGAGCAATTGTGTTGTAAATTTTAGGTGTTATATATGTATATATGTATATATATCACAGGCTACTTCACAGATGTGTAAATATAATTCTCTCAACTCACTCTGCTACGACGAAGTGTAAAACAACGCTACACTAGAGGACTACATGATGTATATACTTTTTATCTAAGGTTGTAGACTGGTACAAAAGGCAGCTCAGTCCACTCATCATATGTAGCTGCTATGGGTAATTCCTAGACAGAATTAACTACAAAATGCTATACTACACATTTTATGAGATCAACTATTACATAGCAACCTTCTAAATATCAATGCATTGGCATACTTGACAGTAAGATATGGCTTTTATAAATCCTATGATCCAGTAACTACAATCTGGCCTTAAAAGAAACATTGAGTCTAAATGCTCATAATAAGTAATGCTACCTAAGCAAGAGCTAAAGGTAGTCTATGGAAGAGGCCACATTTTTTACATAATATATAATGTATTTAAAACTAAAACATGGTGATTATTTTTGGCTAATGTAACCACATAACCTTCTGAAGTTATTTTAAGCCCACAACACCTACTGACTTTTACATAAGGACACTCAAACTCTGATAACAAACTACCTTGCCTTGAAAATACAACAATGTGAAAACGATTCCCATGGCTATCCCCCACTAAAACATCACCAGCATCACTAATATCTATTCCATTAGGAAAATTAGTGACCGTTTCGCAGCCAATTCTCCTTAGAAATTTCCCCTTTTCTGAAAAAACAATAACACAATGACCTTTAAAATCACATATGTAAAATTCTTTAGCACAAACAGCTATGTCAGATGGCTCTCTCATATATTCGCTGCAGTCAAACCAGTGTAAAAGATCTCCAGCTTCTGATATAATAAATACTGTTGGAGCAACGCTATCCACTGCAACAATGGTACCTTCACTAGTTATGGCTAATCCAGCTACAATATCTATGTAGCGTATTGCAATCTTCTTTAAAAAGTGGCCAGTTTTTGTGAATATCTGCATTCTAGACCTCTCGCTTCCCCTGTCACATACTACGAACTTACCTGAGCTGCGGATGACAGCAACCTATAAAGAATTACAAAAACCAAATTTAAAATAAATTTAATAGGAAGGCAATGTTCTTATTCGAACTATCTTTTCATTATTTCAATCTTTACAAAAAGAAAATGATAATAAAATATGAACATAAAACTTTATACTTGAGAAATATTTCATGTGAGGCATTTATTGAAATCCA
Ncoylei_TiptonCreek_N837 AGCAGAGTTCCAGATTTAAGTACAAATGTTGATAATTATGAACACTAAGTAGATACATCAACACAGAAGACACAATGCCAAGATTGTCATCCTACAAAATAACTTTGTTTAATCTTCAAATAACAATCTGAAAAATGTTAAAAGGTGAATTTTAAATGAATATTGTGAGCAATTGTGTTGTAAATTTTAGGTGTTATATATGTATATATGTATATATATCACAGGCTACTTCACAGATGTGTAAATATAATTCTCTCAACTCACTCTGCTACGACGAAGTGTAAAACAACGCTACACTAGAGGACTACATGATGTATATACTTTTTATCTAAGGTTGTAGACTGGTACAAAAGGCAGCTCAGTCCACTCATCATATGTAGCTGCTATGGGTAATTCCTAGACAGAATTAACTACAAAATGCTATACTACACATTTTATGAGATCAACTATTACATAGCAACCTTCTAAATATCAATGCATTGGCATACTTGACAGTAAGATATGGCTTTTATAAATCCTATGATCCAGTAACTACAATCTGGCCTTAAAAGAAACATTGAGTCTAAATGCTCATAATAAGTAATGCTACCTAAGCAAGAGCTAAAGGTAGTCTATGGAAGAGGCCACATTTTTTACATAATATATAATGTATTTAAAACTAAAACATGGTGATTATTTTTGGCTAATGTAACCACATAACCTTCTGAAGTTATTTTAAGCCCACAACACCTACTGACTTTTACATAAGGACACTCAAACTCTGATAACAAACTACCTTGCCTTGAAAATACAACAATGTGAAAACGATTCCCATGGCTATCCCCCACTAAAACATCACCAGCATCACTAATATCTATTCCATTAGGAAAATTAGTGACCGTTTCGCAGCCAATTCTCCTTAGAAATTTCCCCTTTTCTGAAAAAACAATAACACAATGACCTTTAAAATCACATATGTAAAATTCTTTAGCACAAACAGCTATGTCAGATGGCTCTCTCATATATTCGCTGCAGTCAAACCAGTGTAAAAGATCTCCAGCTTCTGATATAATAAATACTGTTGGAGCAACGCTATCCACTGCAACAATGGTACCTTCACTAGTTATGGCTAATCCAGCTACAATATCTATGTAGCGTATTGCAATCTTCTTTAAAAAGTGGCCAGTTTTTGTGAATATCTGCATTCTAGACCTCTCGCTTCCCCTGTCACATACTACGAACTTACCTGAGCTGCGGATGACAGCAACCTATAAAGAATTACAAAAAACAAATTTAAAATAAATTTAATAGGAAGGCAATGTTCTTATTCGAACTATCTTTTCATTATTTCAATCTTTACAAAAAGAAAATGATAATAAAATATGAACATAAAACTTTATACTTGAGAAATATTTCATGTGAGGCATTTATTGAAATCCA
Ncressleri_AndersonSpringCave_G2075 -----------------------------------GTATGAACACTAAGTAGATACATCAACACAGAAGACACAATGCCAAGATTGTCATCCTACAAAATAACTTTGTTTAATCTTCAAATAACAATCTGAAAAATGTTAAAAGGTGAATTTTAAATGAATATTGTGAGCAATTGTGTTGTAAATTTTAGGTGTTATATATGTATATATGTATATATATCACAGGCTACTTCACAGATGTGTAAATATAATTCTCTCAACTCACTCTGCTACGACAAAGTGTAAAACAACGCTACACTAGAGGACTACATGATGTATATACTTTTTATCTAAGGTTGTAGACTGGTACAAAAGGCAGCTCAGTCCACTCATCATATGTAGCTGCTATGGGTAATTCCTAGACAGAATTAACTACAAAATGCTATACTACACATTTTATGAGATCAACTATTACATAGCAACCTTCTAAATATCAATGCATTGGCATACTTGACAGTAAGATATGGCTTTTATAAATCCTATGATCCAGTAACTACAATCTGGCCTTAAAAGAAACATTGAGTCTAAATGCTCATAATAAGTAATGCTACCTAAGCAAGAGCTAAAGGTAGTCTATGGAAGAGGCCACATTTTTTACATAATATATAATGTATTTAAAACTAAAACATGGTGATTATTTTTGGCTAATGTAACCACATAACCTTCTGAAGTTATTTTAAGCCCACAACACCTACTGACTTTTACATAAGGACACTCAAACTCTGATAACAAACTACCTTGCCTTGAAAATACAACAATGTGAAAACGATTCCCATGGCTATCGCCCACTAAAACATCACCAGCATCACTAATATCTATTCCATTAGGAAAATTAGTGACAGTTTCACAGCCAATTCTCCTTAGAAATTTCCCTTTTTCTGAAAAAACAATAACACAATGACCTTTAAAATCACATATGTAAAATTCTTTAGCACAAACAGCTATGTCAGATGGCTCTCTCATATATTCGCTGCAGTCAAACCAGTGTAAGAGATCTCCAGCTTCTGATATAATAAATACTGTTGGAGCAACGCTATCCACTGCAACAATGGTACCTTCACTAGTAATGGCTAATCCAGCTACAATATCTATGTAGCGTATTGCAATCTTCTTTAAAAAGTGGCCAGTTTTTGTGAATATCTGCATTCTAGACCTCTCGCTTCCCCTGTCACATACTACGAACTTACCTGAGCTGCGAATGACAGCAACCTGCAAAGAATTAC-AAAATCAAATTTAAAATAAATTAAATAGGAAGTCAATATTCTTATTCGAACTATCTTTTCATTATTTTAAGCTTTACAAAAAGAAATTAATA---AAATATAAACATAAAACTTTATACTTGAGAAGTATTTCATGTGAGGCATTTATTGAAATCCA
Ncressleri_PigeonCave_G2077 AGCAGAGTTTCAGATTTAAGTACAAATGTTGATAATTATGAACACTAAGTAGATACATCAACACAGAAGACACAATGCCAAGATTGTCATCCTACAAAATAACTTTGTTTAATCTTCAAATAACAATCTGAAAAATGTTAAAAGGTGAATTTTAAATGAATATTGTGAGCAATTGTGTTGTAAATTTTAGGTGTTATATATGTATATATGTATATATATCACAGGCTACTTCACAGATGTGTAAATATAATTCTCTCAACTCACTCTGCTACGACAAAGTGTAAAACAACGCTACACTAGAGGACTACATGATGTATATACTTTTTATCTAAGGTTGTAGACTGGTACAAAAGGCAGCTCAGTCCACTCATCATATGTAGCTGCTATGGGTAATTCCTAGACAGAATTAACTACAAAATGCTATACTACACATTTTATGAGATCAACTATTACATAGCAACCTTCTAAATATCAATGCATTGGCATACTTGACAGTAAGATATGGCTTTTATAAATCCTATGATCCAGTAACTACAATCTGGCCTTAAAAGAAACATTGAGTCTAAATGCTCATAATAAGTAATGCTACCTAAGCAAGAGCTAAAGGTAGTCTATGGAAGAGGCCACATTTTTTACATAATATATAATGTATTTAAAACTAAAACATGGTGATTATTTTTGGCTAATGTAACCACATAACCTTCTGAAGTTATTTTAAGCCCACAACACCTACTGACTTTTACATAAGGACACTCAAACTCTGATAACAAACTACCTTGCCTTGAAAATACAACAATGTGAAAACGATTCCCATGGCTATCGCCCACTAAAACATCACCAGCATCACTAATATCTATTCCATTAGGAAAATTAGTGACAGTTTCACAGCCAATTCTCCTTAGAAATTTCCCTTTTTCTGAAAAAACAATAACACAATGACCTTTAAAATCACATATGTAAAATTCTTTAGCACAAACAGCTATGTCAGATGGCTCTCTCATATATTCGCTGCAGTCAAACCAGTGTAAGAGATCTCCAGCTTCTGATATAATAAATACTGTTGGAGCAACGCTATCCACTGCAACAATGGTACCTTCACTAGTAATGGCTAATCCAGCTACAATATCTATGTAGCGTATTGCAATCTTCTTTAAAAAGTGGCCAGTTTTTGTGAATATCTGCATTCTAGACCTCTCGCTTCCCCTGTCACATACTACGAACTTACCTGAGCTGCGAATGACAGCAACCTGCAAAGAATTAC-AAAATCAAATTTAAAATAAATTAAATAGGAAGTCAATATTCTTATTCGAACTATCTTTTCATTATTTTAAGCTTTACAAAAAGAAATTAATA---AAATATAAACATAAAACTTTATACTTGAGAAGTATTTCATGTGAGGCATTTATTGAAATCCA
Ndellingeri_BullpenBridge_N109 ---------------------------------------------------------------------------------------------------------------------------------------------------------AAATGAATATTGTGAGCAATTGTGTTGTAAATTTTAGGTGTTATATATGTATATATGTATATATATCACAGGCTACTTCACAGATGTGTAAATATAATTCTCTCAACTCACTCTGCTACGACGAAGTGTAAAACAACGCTACACTAGAGGACTACATGATGTATATACTTTTTATCTAAGGTTGTAGACTGGTACAAAAGGCAGCTCAGTCCACTCATCATATGTAGCTGCTATGGGTAATTCCTAGACAGAATTAACTACAAAATGCTATACTACACATTTTATGAGATCAACTATTACATAGCAACCTTCTAAATATCAATGCATTGGCATACTTGACAGTAAGATATGGCTTTTATAAATCCTATGATCCAGTAACTACAATCTGGCCTTAAAAGAAACATTGAGTCTAAATGCTCATAATAAGTAATGCTACCTAAGCAAGAGCTAAAGGTAGTCTATGGAAGAGGCCACATTTTTTACATAATATATAATGTATTTAAAACTAAAACATGGTGATTATTTTTGGCTAATGTAACCACATAACCTTCTGAAGTTATTTTAAGCCCACAACACCTACTGACTTTTACATAAGGACACTCAAACTCTGATAACAAACTGCCTTGCCTTGAAAATACAACAATGTGAAAACGATTCCCATGGCTATCCCCCACTAAAACATCACCAGCATCACTAATATCTATTCCATTAGGAAAATTAGTGACCGTTTCGCAGCCAATTCTCCTTAGAAATTTCCCCTTTTCTGAAAAAACAATAACACAATGACCTTTAAAATCACATATGTAAAATTCTTTAGCACAAACAGCTATGTCAGATGGCTCTCTCATATATTCGCTGCAGTCAAACCAGTGTAAAAGATCTCCAGCTTCTGATATAATAAATACTGTTGGAGCAACGCTATCCACTGCAACAATGGTACCTTCACTAGTTATGGCTAATCCAGCTACAATATCTATGTAGCGTATTGCAATCTTCTTTAAAAAGTGGCCAGTTTTTGTGAATATCTGCATTCTAGACCTTTCGCTTCCCCTGTCACATACTACAAACTTACCTGAGCTGCGGATGACAGCAACCTACAAAGAATTACAAAAATCAAATTTAAAATTAATTTAATAGGAAGGCAATGTTCTAATTCGAACTATCTTTTCATTATTTCAATCTTTACAAAAAGAAAATAATAAAAAAATATGAATATAAAACTTTATACTTGAGAAATATTTCATGTGAGGCATTTATTGAAATCCA
Ndellingeri_WhitewFalls_N887 -----------------------------------------------------------------------------------------------------------------------------------------TTAAAAGGTGAATTTTAAATGAATATTGTGAGCAATTGTGTTGTAAATTTTAGGTGTTATATATGTATATATGTATATATATCACAGGCTACTTCACAGATGTGTAAATATAATTCTCTCAACTCACTCTGCTACGACGAAGTGTAAAACAACGCTACACTAGAGGACTACATGATGTATATACTTTTTATCTAAGGTTGTAGACTGGTACAAAAGGCAGCTCAGTCCACTCATCATATGTAGCTGCTATGGGTAATTCCTAGACAGAATTAACTACAAAATGCTATACTACACATTTTATGAGATCAACTATTACATAGCAACCTTCTAAATATCAATGCATTGGCATACTTGACAGTAAGATATGGCTTTTATAAATCCTATGATCCAGTAACTACAATCTGGCCTTAAAAGAAACATTGAGTCTAAATGCTCATAATAAGTAATGCTACCTAAGCAAGAGCTAAAGGTAGTCTATGGAAGAGGCCACATTTTTTACATAATATATAATGTATTTAAAACTAAAACATGGTGATTATTTTTGGCTAATGTAACCACATAACCTTCTGAAGTTATTTTAAGCCCACAACACCTACTGACTTTTACATAAGGACACTCAAACTCTGATAACAAACTGCCTTGCCTTGAAAATACAACAATGTGAAAACGATTCCCATGGCTATCCCCCACTAAAACATCACCAGCATCACTAATATCTATTCCATTAGGAAAATTAGTGACCGTTTCGCAGCCAATTCTCCTTAGAAATTTCCCCTTTTCTGAAAAAACAATAACACAATGACCTTTAAAATCACATATGTAAAATTCTTTAGCACAAACAGCTATGTCAGATGGCTCTCTCATATATTCGCTGCAGTCAAACCAGTGTAAAAGATCTCCAGCTTCTGATATAATAAATACTGTTGGAGCAACGCTATCCACTGCAACAATGGTACCTTCACTAGTTATGGCTAATCCAGCTACAATATCTATGTAGCGTATTGCAATCTTCTTTAAAAAGTGGCCAGTTTTTGTGAATATCTGCATTCTAGACCTTTCGCTTCCCCTGTCACATACTACAAACTTACCTGAGCTGCGGATGACAGCAACCTACAAAGAATTACAAAAATCAAATTTAAAATTAATTTAATAGGAAGGCAATGTTCTTATTCGAACTATCTTTTCATTATTTCAATCTTTACAAAAAGAAAATAATAAAAAAATATGAATATAAAACTTTAT----------------------------------------
Ndilutus_GrassyCreek_N670 ---------------------------------------------------------------------------------------------------------------------------------------------------------------------------------------------------------------------------------------------------------------------------------------------------------------------------------------------------------------------------------------------------------------GACAGAATTAACTACAAAATGCTATACTACACATTTTATGAGATCAACTATTACATAGCAACCTTCTAAATATCAATGCATTGGCATACTTGACAGTAAGATATGGCTTTTATAAATCCTATGATCCAGTAACTACAATCTGGCCTTAAAAGAAACATTGAGTCTAAATGCTCATAATAAGTAATGCTACCTAAGCAAGAGCTAAAGGTAGTCTATGGAAGAGGCCACATTTTTTACATAATATATAATGTATTTAAAACTAAAACATGGTGATTATTTTTGGCTAATGTAACCACATAACCTTCTGAAGTTATTTTAAGCCCACAACACCTACTGACTTTTACATAAGGACACTCAAACTCTGATAACAAACTACCTTGCCTTGAAAATACAACAATGTGAAAACGATTCCCATGGCTATCCCCCACTAAAACATCACCAGCATCACTAATATCTATTCCATTAGGAAAATTAGTGACCGTTTCGCAGCCAATTCTCCTTAGAAATTTCCCCTTTTCTGAAAAAACAATAACACAATGACCTTTAAAATCACATATGTAAAATTCTTTAGCACAAACAGCTATGTCAGATGGCTCTCTCATATATTCGCTGCAGTCAAACCAGTGTAAAAGATCTCCAGCTTCTGATATAATAAATACTGTTGG-------------------------------------------------------------------------------------------------------------------------------------------------------------------------------------------------------------------------------------------------------------------------------------------------------------------------------------------------------------------
Ndilutus_StarveRockCave_G3174 AGCAGAGTTCCAGATTTAAGTACAAATGTTGATAATTATGAACACTAAGTAGATACATCAACACAGAAGACACAATGCCAAGATTGTCATCCTACAAAATAACTTTGTTTAATCTTCAAATAACAATCGGAAAAATGTTAAAAGGTGAATTTTCAATGAATATTGTGAGCAATTGTGTTGTAAATTTTAGGTGTTATATATGTATATATGTATATATATCACAGGCTACTTCACAGATGTGTAAATATAATTCTCTCAACTCACTCTGCTACGACGAAGTGTAAAACAACGCTACACTAGAGGACTACATGATGTATATACTTTTTATCTAAGGTTGTAGACTGGTACAAAAGGCAGCTCAGTCCACTCATCATATGTAGCTGCTATGGGTAATTCCTAGACAGAATTAACTACAAAATGCTATACTACACATTTTATGAGATCAACTATTACATAGCAACCTTCTAAATATCAATGCATTGGCATACTTGACAGTAAGATATGGCTTTTATAAATCCTATGATCCAGTAACTACAATCTGGCCTTAAAAGAAACATTGAGTCTAAATGCTCATAATAAGTAATGCTACCTAAGCAAGAGCTAAAGGTAGTCTATGGAAGAGGCCACATTTTTTACATAATATATAATGTATTTAAAACTAAAACATGGTGATTATTTTTGGCTAATGTAACCACATAACCTTCTGAAGTTATTTTAAGCCCACAACACCTACTGACTTTTACATAAGGACACTCAAACTCTGATAACAAACTACCTTGCCTTGAAAATACAACAATGTGAAAACGATTCCCATGGCTATCCCCCACTAAAACATCACCAGCATCACTAATATCTATTCCATTAGGAAAATTAGTGACCGTTTCGCAGCCAATTCTCCTTAGAAATTTCCCCTTTTCTGAAAAAACAATAACACAATGACCTTTAAAATCACATATGTAAAATTCTTTAGCACAAACAGCTATGTCAGATGGCTCTCTCATATATTCGCTGCAGTCAAACCAGTGTAAAAGATCTCCAGCTTCTGATATAATAAATACTGTTGGAGCAACGCTATCCACTGCAACAATGGTACCTTCACTAGTTATGGCTAATCCAGCTACAATATCTATGTAGCGTATTGCAATCTTCTTTAAAAAGTGGCCAGTTTTTGTGAATATCTGCATTCTAGACCTCTCGCTTCCCCTGTCACATACTACGAACTTACCTGAGCTGCGGATGACGGCAACCTACAAAGAATTACAAAAATCAAATTTAAAATAAATTTAATAGAAAGGCAATATTCTTATTCGAACAATCTTTTCATTATTTCAATCTTTACAAAAAGAAAATGGTAATAAAATATAAACATAAAACTTTATACTTGAGAAAT-----------------------------
Nfridelli_LittlePigeon_N262 ------------------------------------------------GTAGATACATCAACACAGAAGACACAATGCCAAGATTGTCATCCTACAAAATAACTTTGTTTAATCTTCAAATAACAATCTGAAAAATGTTAAAAGGTGAATTTTAAATGAATATTGTGAGCAATTGTGTTGTAAATTTTAGGTGTTATATATGTATATATGTATATATATCACAGGCTACTTCACAGATGTGTAAATATAATTCTCTCAACTCACTCTGCTACGACGAAGTGTAAAACAACGCTACACTAGAGGACTACATGATGTATATACTTTTTATCTAAGGTTGTAGACTGGTACAAAAGGCAGCTCAGTCCACTCATCATATGTAGCTGCTATGGGTAATTCCTAGACAGAATTAACTACAAAATGCTATACTACACATTTTATGAGATCAACTATTACATAGCAACCTTCTAAATATCAATGCATTGGCATACTTGACAGTAAGATATGGCTTTTATAAATCCTATGATCCAGTAACTACAATCTGGCCTTAAAAGAAACATTGAGTCTAAATGCTCATAATAAGTAATGCTACCTAAGCAAGAGCTAAAGGTAGTCTATGGAAGAGGCCACATTTTTTACATAATATATAATGTATTTAAAACTAAAACATGGTGATTATTTTTGGCTAATGTAACCACATAACCTTCTGAAGTTATTTTAAGCCCACAACACCTACTGACTTTTACATAAGGACACTCAAACTCTGATAACAAACTACCTTGCCTTGAAAATACAACAATGTGAAAACGATTCCCATGGCTATCCCCCACTAAAACATCACCAGCATCACTAATATCTATTCCATTAGGAAAATTAGTGACCGTTTCGCAGCCAATTCTCCTTAGAAATTTCCCCTTTTCTGAAAAAACAATAACACAATGACCTTTAAAATCACATATGTAAAATTCTTTAGCACAAACAGCTATGTCAGATGGCTCTCTCATATATTCGCTGCAGTCAAACCAGTGTAAAAGATCTCCAGCTTCTGATATAATAAATACTGTTGGAGCAACGCTATCCACCGCAACAATGGTACCTTCACTAGTTATGGCTAATCCAGCTACAATATCTATGTAGCGTATTGCAATCTTCTTTAAAAAGTGGCCAGTTTTTGTGAATATCTGCATTCTAGACCTCTCGCTTCCCCTGTCACATACTACAAACTTACCTGAGCTGCGGATGACAGCAACCTACAAAGAATTACAAAAATCAAATTTAAAATAAATTTAATAGGAAGGCAATGTTCTTATTCGAACTATCTTTTCATTATTTCAATCTTTACAAAAAGAAAATAATAAAAAAATATGAACATAAAACTTTATACTTGAGAAATATTTCATGTGAGGCATTTATTGAAATCCA
Nfurtivus_HugdenBranch_G3175 AGCAGAGTTCCAGATTTAAGTACAAATGTTGATAATTATGAACACTAAGTAGATACATCAACACAGAAGACACAATGCCAAGATTGTCATCCTACAAAATAACTTTGTTTAATCTTCAAATAACAATCTGAAAAATGTTAAAAGGTGAATTTTAAATGAATATTGTGAGCAATTGTGTTGTAAATTTTAGGTGTTATATATGTATATATGTATATATATCACAGGCTACTTCACAGATGTGTAAATATAATTCTCTCAACTCACTCTGCTACGACGAAGTGTAAAACAACGCTACACTAGAGGACTACATGATGTATATACTTTTTATCTAAGGTTGTAGACTGGTACAAAAGGCAGCTCAGTCCACTCATCATATGTAGCTGCTATGGGTAATTCCTAGACAGAATTAACTACAAAATGCTATACTACACATTTTATGAGATCAACTATTACATAGCAACCTTCTAAATATCAATGCATTGGCATACTTGACAGTAAGATATGGCTTTTATAAATCCTATGATCCAGTAACTACAATCTGGCCTTAAAAGAAACATTGAGTCTAAATGCTCATAATAAGTAATGCTACCTAAGCAAGAGCTAAAGGTAGTCTATGGAAGAGGCCATATTTTTTACATAATATATAATGTATTTAAAACTAAAACATGGTGATTATTTTTGGCTAATGTAACCACATAACCTTCTGAAGTTATTTTAAGCCCACAACACCTACTGACTTTTACATAAGGACACTCAAACTCTGATAACAAACTACCTTGCCTTGAAAATACAACAATGTGAAAACGATTCCCATGGCTATCCCCCACTAAAACATCACCAGCATCACTAATATCTATTCCATTAGGAAAATTAGTGACCGTTTCGCAGCCAATTCTCCTTAGAAATTTCCCCTTTTCTGAAAAAACAATAACACAATGACCTTTAAAATCACATATGTAAAATTCTTTAGCACAAACAGCTATGTCAGATGGCTCTCTCATATATTCACTGCAGTCAAACCAGTGTAAAAGATCTCCAGCTTCTGATATAATAAATACTGTTGGAGCAACGCTATCCACTGCAACAATGGTACCTTCACTAGTTATGGCTAATCCAGCTACAATATCTATGTAGCGTATTGCAATCTTCTTTAAAAAGTGGCCAGTTTTTGTGAATATCTGCATTCTAGACCTCTCGCTTCCCCTGTCACATACTACGAACTTACCTGAGCTGCGGATGACAGCAACCTACAAAGAATTACAAAAATCAAATTTAAAATAAATTTAATAGGAAGGCAATGTTCTTATTCGAACTATCTTTTCATTATTTCAATCTTTACAAAAAGAAAATGATAATAAAATATAAACATAAAACTTTATACTTGAGAAATATTTCATGTGAGGCGTTTATTGAAATCCA
Nfurtivus_RaccoonMtn_N1026 AGCAGAGTTCCAGATTTAAGTACAAATGTTGATAATTATGAACACTAAGTAGATACATCAACACAGAAGACACAATGCCAAGATTGTCATCCTACAAAATAACTTTGTTTAATCTTCAAATAACAATCTGAAAAATGTTAAAAGGTGAATTTTAAATGAATATTGTGAGCAATTGTGTTGTAAATTTTAGGTGTTATATATGTATATATGTATATATATCACAGGCTACTTCACAGATGTGTAAATATAATTCTCTCAACTCACTCTGCTACGACGAAGTGTAAAACAACGCTACACTAGAGGACTACATGATGTATATACTTTTTATCTAAGGTTGTAGACTGGTACAAAAGGCAGCTCAGTCCACTCATCATATGTAGCTGCTATGGGTAATTCCTAGACAGAATTAACTACAAAATGCTATACTACACATTTTATGAGATCAACTATTACATAGCAACCTTCTAAATATCAATGCATTGGCATACTTGACAGTAAGATATGGCTTTTATAAATCCTATGATCCAGTAACTACAATCTGGCCTTAAAAGAAACATTGAGTCTAAATGCTCATAATAAGTAATGCTACCTAAGCAAGAGCTAAAGGTAGTCTATGGAAGAGGCCATATTTTTTACATAATATATAATGTATTTAAAACTAAAACATGGTGATTATTTTTGGCTAATGTAACCACATAACCTTCTGAAGTTATTTTAAGCCCACAACACCTACTGACTTTTACATAAGGACACTCAAACTCTGATAACAAACTACCTTGCCTTGAAAATACAACAATGTGAAAACGATTCCCATGGCTATCCCCCACTAAAACATCACCAGCATCACTAATATCTATTCCATTAGGAAAATTAGTGACCGTTTCGCAGCCAATTCTCCTTAGAAATTTCCCCTTTTCTGAAAAAACAATAACACAATGACCTTTAAAATCACATATGTAAAATTCTTTAGCACAAACAGCTATGTCAGATGGCTCTCTCATATATTCACTGCAGTCAAACCAGTGTAAAAGATCTCCAGCTTCTGATATAATAAATACTGTTGGAGCAACGCTATCCACTGCAACAATGGTACCTTCACTAGTTATGGCTAATCCAGCTACAATATCTATGTAGCGTATTGCAATCTTCTTTAAAAAGTGGCCAGTTTTTGTGAATATCTGCATTCTAGACCTCTCGCTTCCCCTGTCACATACTACGAACTTACCTGAGCTGCGGATGACAGCAACCTACAAAGAATTACAAAAATCAAATTTAAAATAAATTTAATAGGAAGGCAATGTTCTTATTCGAACTATCTTTTCATTATTTCAATCTTTACAAAAAGAAAATGATAATAAAATATAAACATAAAACTTTATACTTGAGAAATATTTCATGTGAG-----------------
Ngeorgia_Sittons_N073 ---------------------------GTTGATAATTATGAACACTAAGTAGATACATCAACACAGAAGACACAATGCCAAGATTGTCATCCTACAAAATAACTTTGTTTAATCTTCAAATAACAATCTGAAAAATGTTAAAAGGTGAATTTTAAATGAATATTGTGAGCAATTGTGTTGTAAATTTTAGGTGTTATATATGTATATATGTATATATATCACAGGCTACTTCACAGATGTGTAAATATAATTCTCTCAACTCACTCTGCTACGACGAAGTGTAAAACAACGCTACACTAGAGGACTACATGATGTATATACTTTTTATCTAAGGTTGTAGACTGGTACAAAAGGCAGCTCAGTCCACTCATCATATGTAGCTGCTATGGGTAATTCCTAGACAGAATTAACTACAAAATGCTATACTACACATTTTATGAGATCAACTATTACATAGCAACCTTCTAAATATCAATGCATTGGCATACTTGACAGTAAGATATGGCTTTTATAAATCCTATGATCCAGTAACTACAATCTGGCCTTAAAAGAAACATTGAGTCTAAATGCTCATAATAAGTAATACTACCTAAGCAAGAGCTAAAGGTAGTCTATGGAAGAGGCCACATTTTTTACATAATATATAATGTATTTAAAACTAAAACATGGTGATTATTTTTGGCTAATGTAACCACATAACCTTCTGAAGTTATTTTAAGCCCACAACACCTACTGACTTTTACATAAGGACACTCAAACTCTGATAACAAACTACCTTGCCTTGAAAATACAACAATGTGAAAACGATTCCCATGGCTATCCCCCACTAAAACATCACCAGCATCACTAATATCTATTCCATTAGGAAAATTAGTGACCGTTTCGCAGCCAATTCTCCTTAGAAATTTCCCCTTTTCTGAAAAAACAATAACACAATGACCTTTAAAATCACATATGTAAAATTCTTTAGCACAAACAGCTATGTCAGATGGCTCTCTCATATATTCACTGCAGTCAAACCAGTGTAAAAGATCTCCAGCTTCTGATATAATAAATACTGTTGGAGCAACGCTATCCACTGCAACAATGGTACCTTCACTAGTTATGGCTAATCCAGCTACAATATCTATGTAGCGTATTGCAATCTTCTTTAAAAAGTGGCCAGTTTTTGTGAATATCTGCATTCTAGACCTCTCGCTTCCCCTGTCACATACTACGAACTTACCTGAGCTGCGGATGACAGCAACCTACAAAGAATTACAAAAA--------AAAAAAATTTTAATAGGAAGGCAATGTTCTTATTCGAACTATCTTTTCACTATTTCAATCTTTACAAAAAGAAAATGATAATAAAATATAAACATAAAACTTTATACCTCAGAAATATTTCATGTGAGGCATTTATTGAAATCCA
Nholsingeri_BrumleyCrk_N916 --------------------------TGTTGATAATTATGAACACTAAGTAGATACATCAACACAGAAGACACAATGCCAAGATTGTCATTCTACAAAATAACTTTGTTTAATCTTCAAATAACAATCTGAAAAATGTTAAAAGGTGAATTTTAAATGAATATTGTGAGCAATTGTGTTGTAAATTTTAGGTGTTATATATGTATATATGTATATATATCACAGGCTACTTCACAGATGTGTAAATATAATTCTCTCAACTCACTCTGCTACGACGAAGTGTAAAACAACGCTACACTAGAGGACTACATGATGTATATACTTTTTATCTAAGGTTGTAGACTGGTACAAAAGGCAGCTCAGTCCACTCATCATATGTAGCTGCTATGGGTAATTCCTAGACAGAATTAACTACAAAATGCTATACTACACATTTTATGAGATCAACTATTACATAGCAACCTTCTAAATATCAATGCATTGGCATACTTGACAGTAAGATATGGCTTTTATAAATCCTATGATCCAGTAACTACAATCTGGCCTTAAAAGAAACATTGAGTCTAAATGCTC---ATAAGTAATGCTACCTAAGCAAGAGCTAAAGGTAGTCTATGGAAGAGGCCACATTTTTTACATAATATATAATGTATTTAAAACTAAAACATGGTGATTATTTTTGGCTAATGTAACCACATAACCTTCTGAAGTTATTTTAAGCCCACAACACCTACTGACTTTTACATAAGGACACTCAAACTCTGATAACAAACTACCTTGCCTTGAAAATACAACAATGTGAAAACGATTCCCATGGCTATCCCCCACTAAAACATCACCAGCATCACTAATATCTATTCCATTAGGAAAATTAGTGACCGTTTCGCAGCCAATTCTCCTTAGAAATTTCCCCTTTTCTGAAAAAACAATAACACAATGACCTTTAAAATCACATATGTAAAATTCTTTAGCACAAACAGCTATGTCAGATGGCTCTCTCATATATTCGCTGCAGTCAAACCAGTGTAAAAGATCTCCAGCTTCTGATATAATAAATACTGTTGGAGCAACGCTATCCACTGCAACAATGGTACCTTCACTAGTTATGGCTAATCCAGCTACAATATCTATGTAGCGTATTGCAATCTTCTTTAAAAAGTGGCCAGTTTTTGTGAATATCTGCATTCTAGACCTCTCGCTTCCCCTGTCACATACTACAAACTTACCTGAGCTGCGGATGACGGCAACCTACAAAGAATTACAAAAATCAAATTTAAAATAAATTTAATAGGAAGGCAATGTTCGTATTCTAACAATCTTTTCATTGTTTCAATCTTTACAAAAAGAAAATGGTAATAAAATATAAACATAAAACTTTATACTTGAGAAATATTTCATGTGAGGCATTTATAAAAATTCA
Nholsingeri_PondCave_N541 AGCAGAGTTCCAGATTTAAGTACAAATGTTGATAATTATGAACACTAAGTAGATACATCAACACAGAAGACACAATGCCAAGATTGTCATCCTACAAAATAACTTTGTTTAATCTTCAAATAACAATCTGAAAAATGTTAAAAGGTGAATTTTAAATGAATATTGTGAGCAATTGTGTTGTAAATTTTAGGTGTTATATATGTATATATGTATATATATCACAGGCTACTTCACAGATGTGTAAATATAATTCTCTCAACTCACTCTGCTACGACGAAGTGTAAAACAACGCTACACTAGAGGACTACATGATGTATATACTTTTTATCTAAGGTTGTAGACTGGTACAAAAGGCAGCTCAGTCCACTCATCATATGTAGCTGCTATGGGTAATTCCTAGACAGAATTAACTACAAAATGCTATACTACACATTTTATGAGATCAACTATTACATAGCAACCTTCTAAATATCAATGCATTGGCATACTTGACAGTAAGATATGGCTTTTATAAATCCTATGATCCAGTAACTACAATCTGGCCTTAAAAGAAACATTGAGTCTAAATGCTC---ATAAGTAATGCTACCTAAGCAAGAGCTAAAGGTAGTCTATGGAAGAGGCCACATTTTTTACATAATATATAATGTATTTAAAACTAAAACATGGTGATTATTTTTGGCTAATGTAACCACATAACCTTCTGAAGTTATTTTAAGCCCACAACACCTACTGACTTTTACATAAGGACACTCAAACTCTGATAACAAACTACCTTGCCTTGAAAATACAACAATGTGAAAACGATTCCCATGGCTATCCCCCACTAAAACATCACCAGCATCACTAATATCTATTCCATTAGGAAAATTAGTGACCGTTTCGCAGCCAATTCTCCTTAGAAATTTCCCCTGTTCTGAAAAAACAATAACACAATGACCTTTAAAATCACATATGTAAAATTCTTTAGCACAAACAGCTATGTCAGATGGCTCTCTCATATATTCGCTGCAGTCAAACCAGTGTAAAAGATCTCCAGCTTCTGATATAATAAATACTGTTGGAGCAACGCTATCCACTGCAACAATGGTACCTTCACTAGTTATGGCTAATCCAGCTACAATATCTATGTAGCGTATTGCAATCTTCTTTAAAAAGTGGCCAGTTTTTGTGAATATCTGCATTCTAGACCTCTCGCTTCCCCTGTCACATACTACAAACTTACCTGAGCTGCGGATGACGGCAACCTACAAAGAATTACAAAAATCAAATTTAAAATAAATTTAATAGGAAGGCAAT-TTCGTATTCGAACAATCTTTTCATTATTTCAATCTTTACAAAAAGAAAATGGTAATAAAATATAAACATAAAACTTTATACTTGAGAAATATTTCATGTGAGGCATTTATTGAAATTCA
Njonesi_CaveSpringCave_N390 ------------------------------------------------------ACATCAACACAGAAGACACAATGCCAAGATTGTCATCCTACAAAATAACTTTGTTTAATCTTCAAATAACAATCTGAAAAATGTTAAAAGGTGAATTTTAAATGAATATTGTGAGCAATTGTGTTGTAAATTTTAGGTGTTATATATGTATATATGTATATATATCACAGGCTACTTCACAGATGTGTAAATATAATTCTCTCAACTCACTCTGCTACGACGAAGTGTAAAACAACGCTACACTAGAGGACTACATGATGTATATACTTTTTATCTAAGGTTGTAGACTGGTACAAAAGGCAGCTCAGTCCACTCATCATATGTAGCTGCTATGGGTAATTCCTAGACAGAATTAACTACAAAATGCTATACTACACATTTTATGAGATCAACTATTACATAGCAACCTTCTAAATATCAATGCATTGGCATACTTGACAGTAAGATATGGCTTTTATAAATCCTATGATCCAGTAACTACAATCTGGCCTTAAAAGAAACATTGAGTCTAAATGCTCATAATAAGTAATGCTACCTAAGCAAGAGCTAAAGGTAGTCTATGGAAGAGGCCACATTTTTTACATAATATATAATGTATTTAAAACTAAAACATGGTGATTATTTTTGGCTAATGTAACCACATAACCTTCTGAAGTTATTTTAAGCCCACAACACCTACTGACTTTTACATAAGGACACTCAAACTCGGATAACAAACTACCTTGCCTTGAAAATACAACAATGTGAAAACGATTCCCATGGCTATCCCCCACTAAAACATCACCAGCATCACTAATATCTATTCCATTAGGAAAATTAGTGACCGTTTCGCAGCCAATTCTCCTTAGAAATTTCCCCTTTTCTGAAAAAACAATAACACAATGACCTTTAAAATCACATATGTAAAATTCTTTAGCACAAACAGCTATGTCAGATGGCTCTCTCATATATTCGCTGCAGTCAAACCAGTGTAAAAGATCTCCAGCTTCTGATATAATAAATACTGTTGGAGCAACGCTATCCACTGCAACAATGGTACCTTCACTAGTTATGGCTAATCCAGCTACAATATCTATGTAGCGTATTGCAATCTTCTTTAAAAAGTGGCCAGTTTTTGTGAATATCTGCATTCTAGACCTCTCGCTTCCCCTGTCACATACTACAAACTTACCTGAGCTGCGAATGACAGCAACCTACAAAGAATTACAAAAATCAAATTTAAAATAAATTTAATAGGAAGGCAATGTTCTTATTCGAACTATCTTTTCATTATTTCAATCTTTACAAAAAGAAAATAATAAAAAAATATGAAC----------------------------------------------------
Nlowderi_ChestnutBranch_N731 AGCAGAGTTCCAGATTTAAGTACAAATGTTGATAATTATGAACACTAAGTAGATACATCAACACAGAAGACACAATGCCAAGATTGTCATCCTACAAAATAACTTTGTTTAATCTTCAAATAACAATCTGAAAAATGTTAAAAGGTGAATTTTAAATGAATATTGTGAGCAATTGTGTTGTAAATTTTAGGTGTTATATATGTATATATGTATATATATCACAGGCTACTTCACAGATGTGTAAATATAATTCTCTCAACTCACTCTGCTACGACGAAGTGTAAAACAACGCTACACTAGAGGACTACATGATGTATATACTTTTTATCTAAGGTTGTAGACTGGTACAAAAGGCAGCTCAGTCCACTCATCATATGTAGCTGCTATGGGTAATTCCTAGACAGAATTAACTACAAAATGCTATACTACACATTTTATGAGATCAACTATTACATAGCAACCTTCTAAATATCAATGCATTGGCATACTTGACAGTAAGATATGGCTTTTATAAATCCTATGATCCAGTAACTACAATCTGGCCTTAAAAGAAACATTGAGTCTAAATGCTCATAATAAGTAATGCTACCTAAGCAAGAGCTAAAGGTAGTCTATGGAAGAGGCCACATTTTTTACATAATATATAATGTATTTAAAACTAAAACATGGTGATTATTTTTGGCTAATGTAACCACATAACCTTCTGAAGTTATTTTAAGCCCACAACACCTACTGACTTTTACATAAGGACACTCAAACTCTGATAACAAACTACCTTGCCTTGAAAATACAACAATGTGAAAACGATTCCCATGGCTATCCCCCACTAAAACATCACCAGCATCACTAATATCTATTCCATTAGGAAAATTAGTGACCGTTTCGCAGCCAATTCTCCTTAGAAATTTCCCCTTTTCTGAAAAAACAATAACACAATGACCTTTAAAATCACATATGTAAAATTCTTTAGCACAAACAGCTATGTCGGATGGCTCTCTCATATATTCGCTGCAGTCAAACCAGTGTAAAAGATCTCCAGCTTCTGATATAATAAATACTGTTGGAGCAACGCTATCCACTGCAACAATGGTACCTTCACTAGTTATGGCTAATCCAGCTACAATATCTATGTAGCGTATTGCAATCTTCTTTAAAAAGTGGCCAGTTTTTGTGAATATCTGCATTCTAGACCTCTCGCTTCCCCTGTCACATACTACGAACTTACCTGAGCTGCGGATGACAGCAACCTACAAAGAATTACAAAAATCAAATTTAAAATAAATTTAATAGGAAGGCAATGTTCTTATTCAAACTATCTTTTCATTATTTCAATCTTTACAAAAAGGAAATGATAATAAAATATGAACATAAAACTTTATACTTGAGAAATATTTCATGTAAGGCATTTATTGAAATCCA
Nlowderi_upperFiresCreek_N820 --------------------------------------------------------ATCAACACAGAAGACACAATGCCAAGATTGTCATCCTACAAAATAACTTTGTTTAATCTTCAAATAACAATCTGAAAAATGTTAAAAGGTGAATTTTAAATGAATATTGTGAGCAATTGTGTTGTAAATTTTAGGTGTTATATATGTATATATGTATATATATCACAGGCTACTTCACAGATGTGTAAATATAATTCTCTCAACTCACTCTGCTACGACGAAGTGTAAAACAACGCTACACTAGAGGACTACATGATGTATATACTTTTTATCTAAGGTTGTAGACTGGTACAAAAGGCAGCTCAGTCCACTCATCATATGTAGCTGCTATGGGTAATTCCTAGACAGAATTAACTACAAAATGCTATACTACACATTTTATGAGATCAACTATTACATAGCAACCTTCTAAATATCAATGCATTGGCATACTTGACAGTAAGATATGGCTTTTATAAATCCTATGATCCAGTAACTACAATCTGGCCTTAAAAGAAACATTGAGTCTAAATGCTCATAATAAGTAATGCTACCTAAGCAAGAGCTAAAGGTAGTCTATGGAAGAGGCCACATTTTTTACATAATATATAATGTATTTAAAACTAAAACATGGTGATTATTTTTGGCTAATGTAACCACATAACCTTCTGAAGTTATTTTAAGCCCACAACACCTACTGACTTTTACATAAGGACACTCAAACTCTGATAACAAACTACCTTGCCTTGAAAATACAACAATGTGAAAACGATTCCCATGGCTATCCCCCACTAAAACATCACCAGCATCACTAATATCTATTCCATTAGGAAAATTAGTGACCGTTTCGCAGCCAATTCTCCTTAGAAATTTCCCCTTTTCTGAAAAAACAATAACACAATGACCTTTAAAATCACATATGTAAAATTCTTTAGCACAAACAGCTATGTCGGATGGCTCTCTCATATATTCGCTGCAGTCAAACCAGTGTAAAAGATCTCCAGCTTCTGATATAATAAATACTGTTGGAGCAACGCTATCCACTGCAACAATGGTACCTTCACTAGTTATGGCTAATCCAGCTACAATATCTATGTAGCGTATTGCAATCTTCTTTAAAAAGTGGCCAGTTTTTGTGAATATCTGCATTCTAGACCTCTCGCTTCCCCTGTCACATACTACGAACTTACCTGAGCTGCGGATGACAGCAACCTACAAAGAATTACAAAAATCAAATTTAAAATAAATTTAATAGGAAGGCAATGTTCTTATTCAAACTATCTTTTCATTATTTCAATCTTTACAAAAAGGAAATGATAATAAAATATGAACATAAAACTTTATACTTGAGAAATATTTCATGTAAGGCATTTATTGAAATCCA
Nlula_BeeRockCave_G2091 AGCAGAGTTCCAGATTTAAGTACAAATGTTGATAATTATGAACACTAAGTAGATACATCAACACAGAAGACACAATGCCAAGATTGTCATCCTACAAAATAACTTTGTTTAATCTTCAAATAACAATCTGAAAAATGTTAAAAGGTGAATTTTAAATGAATATTGTGAGCAATTGTGTTGTAAATTTTAGGTGTTATATATGTATATATGTATATATATCACAGGCTACTTCACAGATGTGTAAATATAATTCTCTCAACTCACTCTGCTACGACGAAGTGTAAAACAACGCTACACTAGAGGACTACATGATGTATATACTTTTTATCTAAGGTTGTAGACTGGTACAAAAGGCAGCTCAGTCCACTCATCATATGTAGCTGCTATGGGTAATTCCTAGACAGAATTAACTACAAAATGCTATACTACACATTTTATGAGATCAACTATTACATAGCAACCTTCTAAATATCAATGCATTGGCATACTTGACAGTAAGATATGGCTTTTATAAATCCTATGATCCAGTAACTACAATCTGGCCTTAAAAGAAACATTGAGTCTAAATGCTCATAATAAGTAATACTACCTAAGCAAGAGCTAAAGGTAGTCTATGGAAGAGGCCACATTTTTTACATAATATATAATGTATTTAAAACTAAAACATGGTGATTATTTTTGGCTAATGTAACCACATAACCTTCTGAAGTTATTTTAAGCCCACAACACCTACTGACTTTTACATAAGGACACTCAAACTCTGATAACAAACTACCTTGCCTTGAAAATACAACAATGTGAAAACGATTCCCATGGCTATCCCCCACTAAAACATCACCAGCATCACTAATATCTATTCCATTAGGAAAATTAGTGACCGTTTCGCAGCCAATTCTCCTTAGAAATTTCCCCTTTTCTGAAAAAACAATAACACAATGACCTTTAAAATCACATATGTAAAATTCTTTAGCACAAACAGCTATGTCAGATGGCTCTCTCATATATTCACTGCAGTCAAACCAGTGTAAAAGATCTCCAGCTTCTGATATAATAAATACTGTTGGAGCAACGCTATCCACTGCAACAATGGTACCTTCACTAGTTATGGCCAATCCAGCTACAATATCTATGTAGCGTATTGCAATCTTCTTTAAAAAGTGGCCAGTTTTTGTGAATATCTGCATTCTAGACCTCTCGCTTCCCCTGTCACATACTACGAACTTACCTGAGCTGCGGATGACAGCAACCAACAAACAATTACAAAAATCAAATTTAAAATAAATTTAATAGGAAGGCAATGTTCTTATTCGAACTATCTTTTCATTATTTCAATCTTTACAAAAAGAAAATGATAATAAAATATAAACATAAAACTTTATACTTCAGAAATATTTCATGTGAGGCATTTATTGAAATCCA
Nlula_LulaFallsCave_G2084 AGCAGAGTTCCAGATTTAAGTACAAATGTTGATAATTATGAACACTAAGTAGATACATCAACACAGAAGACACAATGCCAAGATTGTCATCCTACAAAATAACTTTGTTTAATCTTCAAATAACAATCTGAAAAATGTTAAAAGGTGTATATTAAATGAATATTGTGAGCAATTGTGTTGTAAATTTTAGGTGTTATATATGTATATATGTATATATATCACAGGCTACTTCACAGATGTGTAAATATAATTCTCTCAACTCACTCTGCTACGACGAAGTGTAAAACAACGCTACACTAGAGGACTACATGATGTATATACTTTTTATCTAAGGTTGTAGACTGGTACAAAAGGCAGCTCAGTCCACTCATCATATGTAGCTGCTATGGGTAATTCCTAGACAGAATTAACTACAAAATGCTATACTACACATTTTATGAGATCAACTATTACATAGCAACCTTCTAAATATCAATGCATTGGCATACTTGACAGTAAGATATGGCTTTTATAAATCCTATGATCCAGTAACTACAATCTGGCCTTAAAAGAAACATTGAGTCTAAATGCTCATAATAAGTAATACTACCTAAGCAAGAGCTAAAGGTAGTCTATGGAAGAGGCCACATTTTTTACATAATATATAATGTATTTAAAACTAAAACATGGTGATTATTTTTGGCTAATGTAACCACATAACCTTCTGAAGTTATTTTAAGCCCACAACACCTACTGACTTTTACATAAGGACACTCAAACTCTGATAACAAACTACCTTGCCTTGAAAATACAACAATGTGAAAACGATTCCCATGGCTATCCCCCACTAAAACATCACCAGCATCACTAATATCTATTCCATTAGGAAAATTAGTGACCGTTTCGCAGCCAATTCTCCTTAGAAATTTCCCCTTTTCTGAAAAAACAATAACACAATGACCTTTAAAATCACATATGTAAAATTCTTTAGCACAAACAGCTATGTCAGATGGCTCTCTCATATATTCACTGCAGTCAAACCAGTGTAAAAGATCTCCAGCTTCTGATATAATAAATACTGTTGGAGCAACGCTATCCACTGCAACAATGGTACCTTCACTAGTTATGGCCAATCCAGCTACAATATCTATGTAGCGTATTGCAATCTTCTTTAAAAAGTGGCCAGTTTTTGTGAATATCTGCATTCTAGACCTCTCGCTTCCCCTGTCACATACTACGAACTTACCTGAGCTGCGGATGACAGCAACCTACAAAGAATTACAAAAATCAAATTTAAAATAAATTTAATAGGAAGGCAATGTTCTTATTCGAACTATCTTTTCATTATTTCAATCTTTACAAAAAGAAAATGATAATAAAATATAAACATAAAACTTTATACTTCAGAAATATTTCATGTGAGGCATTTATTGAAATCCA
Nmimus_NealsSink_N329 -------------------------------------------------------------------------------------------------------------------------------------------AAAAGGTGAATTTTAAATGAATATTGTGAGCAATTGTGTTGTAAATTTTAGGTGTTATATATGTATATATGTATATATATCACAGGCTACTTCACAGATGTGTAAATATAATTCTCTCAACTCACTCTGCTACGACGAAGTGTAAAACAACGCTACACTAGAGGACTACATGATGTATATACTTTTTATCTAAGGTTGTAGACTGGTACAAAAGGCAGCTCAGTCCACTCATCATATGTAGCTGCTATGGGTAATTCCTAGACAGAATTAACTACAAAATGCTATACTACACATTTTATGAGATCAACTATTACATAGCAACCTTCTAAATATCAATGCATTGGCATACTTGACAGTAAGATATGGCTTTTATAAATCCTATGATCCAGTAACTACAATCTGGCCTTAAAAGAAACATTGAGTCTAAATGCTCATAATAAGTAATGCTACCTAAGCAAGAGCTAAAGGTAGTCTATGGAAGAGGCCACATTTTTTACATAATATATAATGTATTTAAAACTAAAACATGGTGATTATTTTTGGCTAATGTAACCACATAACCTTCTGAAGTTATTTTAAGCCCACAACACCTACTGACTTTTACATAAGGACACTCAAACTCTGATAACAAACTACCTTGCCTTGAAAATACAACAATGTGAAAACGATTCCCATGGCTATCCCCCACTAAAACATCACCAGCATCACTAATATCTATTCCATTAGGAAAATTAGTGACCGTTTCGCAGCCAATTCTCCTTAGAAATTTCCCCTTTTCTGAAAAAACAATAACACAATGACCTTTAAAATCACATATGTAAAATTCTTTAGCACAAACAGCTATGTCAGATGGCTCTCTCATATATTCGCTGCAGTCAAACCAGTGTAAAAGATCTCCAGCTTCTGATATAATAAATACTGTTGGAGCTACGCTATCCACTGCAACAATGGTACCTTCACTAGTTATGGCTAATCCAGCTACAATATCTATGTAGCGTATTGCAATCTTCTTTAAAAAGTGGCCAGTTTTTGTGAATATCTGCATTCTAGACCTCTCGCTTCCCCTGTCACATACTACGAACTTACCTGAGCTGCGGATGACGGCAACCTACAAAGAATTACAAAAATCAAATTTAAAATAAATTTAATAGGAAGGCAATGTTCTTATTCGAACAATCTTTTCATTATTTCAATTTTTACAAAAAGAAAATGGTAATAAAATATAAACATAAAACTTTATACTTGAGAAATATTTCATGTGAGGCATTTAT---------
Nmimus_Straleys_N625 --------------------------------------------------------------------------------------------------------------------------------------------------------------------------------GTTGTAAATTTTAGGTGTTATATATGTATATATGTATATATATCACAGGCTACTTCACAGATGTGTAAATATAATTCTCTCAACTCACTCTGCTACGACGAAGTGTAAAACAACGCTACACTAGAGGACTACATGATGTATATACTTTTTATCTAAGGTTGTAGACTGGTACAAAAGGCAGCTCAGTCCACTCATCATATGTAGCTGCTATGGGTAATTCCTAGACAGAATTAACTACAAAATGCTATACTACACATTTTATGAGATCAACTATTACATAGCAACCTTCTAAATATCAATGCATTGGCATACTTGACAGTAAGATATGGCTTTTATAAATCCTATGATCCAGTAACTACAATCTGGCCTTAAAAGAAACATTGAGTCTAAATGCTCATAATAAGTAATGCTACCTAAGCAAGAGCTAAAGGTAGTCTATGGAAGAGGCCACATTTTTTACATAATATATAATGTATTTAAAACTAAAACATGGTGATTATTTTTGGCTAATGTAACCACATAACCTTCTGAAGTTATTTTAAGCCCACAACACCTACTGACTTTTACATAAGGACACTCAAACTCTGATAACAAACTACCTTGCCTTGAAAATACAACAATGTGAAAACGATTCCCATGGCTATCCCCCACTAAAACATCACCAGCATCACTAATATCTATTCCATTAGGAAAATTAGTGACCGTTTCGCAGCCAATTCTCCTTAGAAATTTCCCCTTTTCTGAAAAAACAATAACACAATGACCTTTAAAATCACATATGTAAAATTCTTTAGCACAAACAGCTATGTCAGATGGCTCTCTCATATATTCGCTGCAGTCAAACCAGTGTAAAAGATCTCCAGCTTCTGATATAATAAATACTGTTGGAGCTACGCTATCCACTGCAACAATGGTACCTTCACTAGTTATGGCTAATCCAGCTACAATATCTATGTAGCGTATTGCAATCTTCTTTAAAAAGTGGCCAGTTTTTGTGAATATCTGCATTCTAGACCTCTCGCTTCCCCTGTCACATACTACGAACTTACCTGAGCTGCGGATGACGGCAACCTACAAAGAATTACAAAAATCAAATTTAAAATAAATTTAATAGGAAGGCAATGTTCTTATTCGAACAATCTTTTCATTATTTCAATTTTTACAAAAAGAAAATGGTAATAAAATATAAACATAAAACTTTATACTTGAGAAATATTTCATGTGAGGCATTTATTGAAATCCA
Npaynei_Grindstaff_N646 -------------------------------------------------------------------------------------------------------------------------------CTGAAAAATGTTAAAAGGTGAATTTTAAATGAATATTGTGAGCAATTGTGTTGTAAATTTTAGGTGTTATATATGTATATATGTATATATATCACAGGCTACTTCACAGATGTGTAAATATAATTCTCTCAACTCACTCTGCTACGACGAAGTGTAAAACAACGCTACACTAGAGGACTACATGATGTATATACTTTTTATCTAAGGTTGTAGACTGGTACAAAAGGCAGCTCAGTCCACTCATCATATGTAGCTGCTATGGGTAATTCCTAGACAGAATTAACTACAAAATGCTATACTACACATTTTATGAGATCAACTATTACATAGCAACCTTCTAAATATCAATGCATTGGCATACTTGACAGTAAGATATGGCTTTTATAAATCCTATGATCCAGTAACTACAATCTGGCCTTAAAAGAAACATTGAGTCTAAATGCTCATAATAAGTAATGCTACCTAAGCAAGAGCTAAAGGTAGTCTATGGAAGAGGCCACATTTTTTACATAATATATAATGTATTTAAAACTAAAACATGGTGATTATTTTTGGCTAATGTAACCACATAACCTTCTGAAGTTATTTTAAGCCCACAACACCTACTGACTTTTACATAAGGACACTCAAACTCTGATAACAAACTACCTTGCCTTGAAAATACAACAATGTGAAAACGATTCCCATGGCTATCCCCCACTAAAACATCACCAGCATCACTAATATCTATTCCATTAGGAAAATTAGTGACCGTTTCGCAGCCAATTCTCCTTAGAAATTTCCCCTTTTCTGAAAAAACAATAACACAATGACCTTTAAAATCACATATGTAAAATTCTTTAGCACAAACAGCTATGTCAGATGGCTCTCTCATATATTCGCTGCAGTCAAACCAGTGTAAAAGATCTCCAGCTTCTGATATAATAAATACTGTTGGAGCAACGCTATCCACTGCAACAATGGTACCTTCACTAGTTATGGCTAATCCAGCTACAATATCTATGTAGCGTATTGCAATCTTCTTTAAAAAGTGGCCAGTTTTTGTGAATATCTGCATTCTAGACCTCTCGCTTCCCCTGTCACATACTACGAACTTACCTGAGCTGCGGATGACGGCAACCTACAAAGAATTACAAAAATCAAATTTAAAATAAATTTAATAGGAAGGCAATGTTCTTACTTGAACAATCTTTTCATTATTTCAATCTTTACAAAAAGAAAATGATAATAAAATATAAACATAAAACTTTATACTTGAGAAATATTTCATGTGAGGCATTTATTGAAATCCA
Npaynei_NorrisDamCave_N348 AGCAGAGTTCCAGATTTAAGTACAAATGTTGATAATTATGAACACTAAGTAGATACATCAACACAGAAGACACAATGCCAAGATTGTCATCCTACAAAATAACTTTGTTTAATCTTCAAATAACAATCTGAAAAATGTTAAAAGGTGAATTTTAAATGAATATTGTGAGCAATTGTGTTGTAAATTTTAGGTGTTATATATGTATATATGTATATATATCACAGGCTACTTCACAGATGTGTAAATATAATTCTCTCAACTCACTCTGCTACGACGAAGTGTAAAACAACGCTACACTAGAGGACTACATGATGTATATACTTTTTATCTAAGGTTGTAGACTGGTACAAAAGGCAGCTCAGTCCACTCATCATATGTAGCTGCTATGGGTAATTCCTAGACAGAATTAACTACAAAATGCTATACTACACATTTTATGAGATCAACTATTACATAGCAACCTTCTAAATATCAATGCATTGGCATACTTGACAGTAAGATATGGCTTTTATAAATCCTATGATCCAGTAACTACAATCTGGCCTTAAAAGAAACATTGAGTCTAAATGCTCATAATAAGTAATGCTACCTAAGCAAGAGCTAAAGGTAGTCTATGGAAGAGGCCACATTTTTTACATAATATATAATGTATTTAAAACTAAAACATGGTGATTATTTTTGGCTAATGTAACCACATAACCTTCTGAAGTTATTTTAAGCCCACAACACCTACTGACTTTTACATAAGGACACTCAAACTCTGATAACAAACTACCTTGCCTTGAAAATACAACAATGTGAAAACGATTCCCATGGCTATCCCCCACTAAAACATCACCAGCATCACTAATATCTATTCCATTAGGAAAATTAGTGACCGTTTCGCAGCCAATTCTCCTTAGAAATTTCCCCTTTTCTGAAAAAACAATAACACAATGACCTTTAAAATCACATATGTAAAATTCTTTAGCACAAACAGCTATGTCAGATGGCTCTCTCATATATTCGCTGCAGTCAAACCAGTGTAAAAGATCTCCAGCTTCTGATATAATAAATACTGTTGGAGCAACGCTATCCACTGCAACAATGGTACCTTCACTAGTTATGGCTAATCCAGCTACAATATCTATGTAGCGTATGGCAATCTTCTTTAAAAAGTGGCCAGTTTTTGTGAATATCTGCATTCTAGACCTCTCGCTTCCCCTGTCACATACTACAAACTTACCTGAGCTGCGGATGACGGCAACCTACAAATAATTACAAAAATCAAATTTACAATAAATTTAATAGGAAGGCAATGTTCTTACTTGAACAATCTTTTCATTATTTCAATCTTTACAAAAAGAAAATAATAATAAAATATAAACATAA------------------------------------------------
Npaynei_UnakaMtns_N943 AGCAGAGTTCCAGATTTAAGTACAAATGTTGATAATTATGAACACTAAGTAGATACATCAACACAGAAGACACAATGCCAAGATTGTCATCCTACAAAATAACTTTGTTTAATCTTCAAATAACAATCTGAAAAATGTTAAAAGGTGAATTTTAAATGAATATTGTGAGCAATTGTGTTGTAAATTTTAGGTGTTATATATGTATATATGTATATATATCACAGGCTACTTCACAGATGTGTAAATATAATTCTCTCAACTCACTCTGCTACGACGAAGTGTAAAACAACGCTACACTAGAGGACTACATGATGTATATACTTTTTATCTAAGGTTGTAGACTGGTACAAAAGGCAGCTCAGTCCACTCATCATATGTAGCTGCTATGGGTAATTCCTAGACAGAATTAACTACAAAATGCTATACTACACATTTTATGAGATCAACTATTACATAGCAACCTTCTAAATATCAATGCATTGGCATACTTGACAGTAAGATATGGCTTTTATAAATCCTATGATCCAGTAACTACAATCTGGCCTTAAAAGAAACATTGAGTCTAAATGCTCATAATAAGTAATGCTACCTAAGCAAGAGCTAAAGGTAGTCTATGGAAGAGGCCACATTTTTTACATAATATATAATGTATTTAAAACTAAAACATGGTGATTATTTTTGGCTAATGTAACCACATAACCTTCTGAAGTTATTTTAAGCCCACAACACCTACTGACTTTTACATAAGGACACTCAAACTCTGATAACAAACTACCTTGCCTTGAAAATACAACAATGTGAAAACGATTCCCATGGCTATCCCCCACTAAAACATCACCAGCATCACTAATATCTATTCCATTAGGAAAATTAGTGACCGTTTCGCAGCCAATTCTCCTTAGAAATTTCCCCTTTTCTGAAAAAACAATAACACAATGACCTTTAAAATCACATATGTAAAATTCTTTAGCACAAACAGCTATGTCAGATGGCTCTCTCATATATTCGCTGCAGTCAAACCAGTGTAAAAGATCTCCAGCTTCTGATATAATAAATACTGTTGGAGCAACGCTATCCACTGCAACAATGGTACCTTCACTAGTTATGGCTAATCCAGCTACAATATCTATGTAGCGTATTGCAATCTTCTTTAAAAAGTGGCCAGTTTTTGTGAATATCTGCATTCTAGACCTCTCGCTTCCCCTGTCACATACTACGAACTTACCTGAGCTGCGGATGACGGCAACCTACAAAGAATTACAAAAATCAAATTTAGAATAAATTTAATAGGAAGGCAATGTTCTTACTCGAACAATCTTTTCATTATTTCAATTTTTACAAAAAGAAAATGATAATAAAATATAAACATAAAACTTTATACTTGAG---------------------------------
Npecki_HurricaneMazeCave_G2100 AGCAGAGTTTCAAATTTAAGTACAAATGTTGATAATTATGAACACTAAGTAGATACATCAACACAGAAGACACAATGCCAAGATTGTCATCCTACAAAATAACTTTGTTTAATCTTTAAATAACAATCTGAAAAATGTTAAAAGGTGAATTTTAAATGAATATTGTGAGCAATTGTGTTGTAAATTTTAGGTGTTATATATGTATATATGTATATATATCACAGGCTACTTCACAGATGTGTAAATATAATTCTCTCGACTCACTCTGCTACGACGAAGTGTAAAACAACGCTACACTAGAGGACTACATGATGTATATACTTTTTATCTAAGGTTGTAGACTGGTACAAAAGGCAGCTCAGTCCACTCATCATATGTAGCTGCTATGGGTAATTCCTAGACAGAATTAACTACAAAATGCTATACTACACATTTTATGAGATCAACTATTACATAGCAACCTTCTAAATATCAATGCATTGGCATACTTGACAGTAAGATATGGCTTTTATAAATCCTATGATCCAGTAACTACAATCTGGCCTTAAAAGAAACATTGAGTCTAAATGCTCATAATAAGTAATGCTACCTAAGCAAGAGCTAAAGGTAGTCTATGGAAGAGGCCACATTTTTTACATAATATATAATGTATTTAAAACTAAAACATGGTGATTATTTTTGGCTAATGTAACCACATAACCTTCTGAAGTTATTTTAAGCCCACAACACCTACTGACTTTTACATAAGGACACTCAAACTCTGATAACAAACTACCTTGCCTTGAAAATACAACAATGTGAAAACGATTCCCATGGCTATCCCCCACTAAAACATCACCAGCATCACTAATATCTATTCCATTAGGAAAATTAGTGACCGTTTCACAGCCAATTCTTCTTAGAAATGTCCCTTTTTCTGAAAAAACAATAACACAATGACCTTTAAAATCACATATGTAAAATTCTTTAGCACAAACAGCTATGTCAGATGGCTCTCTCATATATTCGCTGCAGTCAAACCAGTGTAAGAGATCTCCAGCTTCTGATATAATAAATACTGTTGGAGCAACGCTATCCACTGCAACAATGGTACCTTCACTAGTTATGGCTAATCCAGCTACAATATCTATGTAGCGTATTGCAATCTTCTTTAAAAAGTGGCCAGTTTTTGTGAATATCTGCATTCTAGACCTCTCGCTTCCTCTGTCACATACTACAAACTTACCTGAGCTGCGAATAACGGCAACCTGCGAAGAATTACAAAAATCAAATTTAAAATTAATTAAATAGGAAGTTGATGTTCTTATTCGAACTATCTTTTCATTATTTCAAGCTTTACAAAAAGAAAGTAATAATAAAATGTAAACATAAAACTTTATGCATGAATGATAGATGGAATGCAGTATGAATTACGAATGA
Npecki_HaskellSims_G3697 AGCAGAGTTTCAAATTTAAGTACAAATGTTGATAATTATGAACACTAAGTAGATACATCAACACAGAAGACACAATGCCAAGATTGTCATCCTACAAAATAACTTTGTTTAATCTTTAAATAACAATCTGAAAAATGTTAAAAGGTGAATTTTAAATGAATATTGTGAGCAATTGTGTTGTAAATTTTAGGTGTTATATATGTATATATGTATATATATCACAGGCTACTTCACAGATGTGTAAATATAATTCTCTCGACTCACTCTGCTACGACGAAGTGTAAAACAACGCTACACTAGAGGACTACATGATGTATATACTTTTTATCTAAGGTTGTAGACTGGTACAAAAGGCAGCTCAGTCCACTCATCATATGTAGCTGCTATGGGTAATTCCTAGACAGAATTAACTACAAAATGCTATACTACACATTTTATGAGATCAACTATTACATAGCAACCTTCTAAATATCAATGCATTGGCATACTTGACAGTAAGATATGGCTTTTATAAATCCTATGATCCAGTAACTACAATCTGGCCTTAAAAGAAACATTGAGTCTAAATGCTCATAATAAGTAAAGCTACCTAAGCAAGAGCTAAAGGTAGTCTCTGGAAGAGGCCACATTTTTTACATAATATATAATGTATTTAAAACTAAAACATGGTGATTATTTTTGGCTAATGTAACCACATAACCTTCTGAAGTTATTTTAAGCCCACAACACCTACTGACTTTTACATAAGGACACTCAAACTCTGATAACAAACTACCTTGCCTTGAAAATACAACAATGTGAAAACGATTCCCATGGCTATCCCCCACTAAAACATCACCAGCATCACTAATATCTATTCCATTAGGAAAATTAGTGATCGTTTCACAGCCAATTCTTCTTAGAAATTTCCCTTTTTCTGAAAAAACAATAACACAATGACCTTTAAAATCACATATGTAAAATTCTTTAGCACAAACAGCTATGTCAGATGGCTCTCTCATATATTCGCTGCAGTCAAACCAGTGTAAGAGATCTCCAGCTTCTGATATAATAAATACTGTTGGAGCAACGCTATCCACTGCAACAATGGTACCTTCACTAGTTATGGCTAATCCAGCTACAATATCTATGTAGCGTATTGCAATCTTCTTTAAAAAGTGGCCAGTTTTTGTGAATATCTGCATTCTAGACCTCTCGCTTCCCCTGTCACATACTACAAACTTACCTGAGCTGCGAATAACGGCAACCTGCGAAGAATTACAAAAATCAAATTTAAAATTAATTAAATAGGAAGTTGATGTTCTTATTCGAACTATCTTTTCATTATTTCAAGCTTTACAAAAAGAAAGTAATAATAGAATGTAAACATAAAACTTTACGCATGAATGATAGATGGAATGCAGTATGAATTACGAATGA
Npecki_Monteagle_N062 AGCAGAGTTTCAAATTTAAGTACAAATGTTGATAATTATGAACACTAAGTAGATACATCAACACAGAAGACACAATGCCAAGATTGTCATCCTACAAAATAACTTTGTTTAATCTTTAAATAACAATCTGAAAAATGTTAAAAGGTGAATTTTAAATGAATATTGTGAGCAATTGTGTTGTAAATTTTAGGTGTTATATATGTATATATGTATATATATCACAGGCTACTTCACAGATGTGTAAATATAATTCTCTCGACTCACTCTGCTACGACGAAGTGTAAAACAACGCTACACTAGAGGACTACATGATGTATATACTTTTTATCTAAGGTTGTAGACTGGTACAAAAGGCAGCTCAGTCCACTCATCATATGTAGCTGCTATGGGTAATTCCTAGACAGAATTAACTACAAAATGCTATACTACACATTTTATGAGATCAACTATTACATAGCAACCTTCTAAATATCAATGCATTGGCATACTTGACAGTAAGATATGGCTTTTATAAATCCTATGATCCAGTAACTACAATCTGGCCTTAAAAGAAACATTGAGTCTAAATGCTCATAATAAGTAAAGCTACCTAAGCAAGAGCTAAAGGTAGTCTATGGAAGAGGCCACATTTTTTACATAATATATAATGTATTTAAAACTAAAACATGGTGATTATTTTTGGCTAATGTAACCACATAACCCTCTGAAGTTATTTTAAGCCCACAACACCTACTGACTTTTACATAAGGACACTCAAACTCTGATAACAAACTACCTTGCCTTGAAAATACAACAATGTGAAAACGATTCCCATGGCTATCCCCCACTAAAACATCACCAGCATCACTAATATCTATTCCATTAGGAAAATTAGTGACCGTTTCACAGCCAATTCTTCTTAGAAATGTCCCTTTTTCTGAAAAAACAATAACACAATGACCTTTAAAATCACATATGTAAAATTCTTTAGCACAAACAGCTATGTCAGATGGCTCTCTCATATATTCGCTGCAGTCAAACCAGTGTAAGAGATCTCCAGCTTCTGATATAATAAATACTGTTGGAGCAACGCTATCCACTGCAACAATGGTACCTTCACTAGTTATGGCTAATCCAGCTACAATATCTATGTAGCGTATTGCAATCTTCTTTAAAAAGTGGCCAGTTTTTGTGAATATCTGCATTCTAGACCTCTCGCTTCCCCTGTCACATACTACAAACTTACCTGAGCTGCGAATGACGGCAACCTGCGAAGAATTACAAAAATCAAATTTAAAATTAATTAAATAGGAAGTTGATGTTCTTATTCGAACTATCTTTTCATTATTTCAAGCTTTACAAAAAGAAAATAATAATAAAATGTAAACATAAAACTTTATGCATTAATGATAGATGGAATGCAGTATGAATTATGAACGA
Nperlakyi_SChimneys_N1079 ------------------------------------------------GTAGATACATCAACACAGAAGACACAATGCCAAGATTGTCATCCTACAAAATAACTTTGTTTAATCTTCAAATAACAATCTGAAAAATGTTAAAAGGTGAATTTTAAATGAATATTGTGAGCAATTGTGTTGTAAATTTTAGGTGTTATATATGTATATATGTATATATATCACAGGCTACTTCACAGATGTGTAAATATAATTCTCTCAACTCACTCTGCTACGACGAAGTGTAAAACAACGCTACACTAGAGGACTACATGATGTATATACTTTTTATCTAAGGTTGTAGACTGGTACAAAAGGCAGCTCAGTCCACTCATCATATGTAGCTGCTATGGGTAATTCCTAGACAGAATTAACTACAAAATGCTATACTACACATTTTATGAGATCAACTATTACATAGCAACCTTCTAAATATCAATGCATTGGCATACTTGACAGTAAGATATGGCTTTTATAAATCCTATGATCCAGTAACTACAATCTGGCCTTAAAAGAAACATTGAGTCTAAATGCTCATAATAAGTAATGCTACCTAAGCAAGAGCTAAAGGTAGTCTATGGAAGAGGCCACATTTTTTACATAATATATAATGTATTTAAAACTAAAACATGGTGATTATTTTTGGCTAATGTAACCACATAACCTTCTGAAGTTATTTTAAGCCCACAACACCTACTGACTTTTACATAAGGACACTCAAACTCTGATAACAAACTACCTTGCCTTGAAAATACAACAATGTGAAAACGATTCCCATGGCTATCCCCCACTAAAACATCACCAGCATCACTAATATCTATTCCATTAGGAAAATTAGTGACCGTTTCGCAGCCAATTCTCCTTAGAAATTTCCCCTTTTCTGAAAAAACAATAACACAATGACCTTTAAAATCACATATGTAAAATTCTTTAGCACAAACAGCTATGTCAGATGGCTCTCTCATATATTCGCTGCAGTCAAACCAGTGTAAAAGATCTCCAGCTTCTGATATAATAAATACTGTTGGAGCAACGCTATCCACTGCAACAATGGTACCTTCACTAGTTATGGCTAATCCAGCTACAATATCTATGTAGCGTATTGCAATCTTCTTTAAAAAGTGGCCAGTTTTTGTGAATATCTGCATTCTAGACCTCTCGCTTCCCCTGTCACATACTACAAACTTACCTGAGCTGCGGATGACAGCAACCTACAAAGAATTACAAAAATCAAATTTAAAATAAATTTAATAGGAAGGCAATGTTCTTATTCGAACTATCTTTTCATTATTTCAATCTTTACAAAAAGAAAATAATAAAAAAATATGAACATAAAACTTTA-----------------------------------------
Nperlakyi_SChimneys_N1080 AGCAGAGTTCCAGATTTAAGTACAAATGTTGATAATTATGAACACTAAGTAGATACATCAACACAGAAGACACAATGCCAAGATTGTCATCCTACAAAATAACTTTGTTTAATCTTCAAATAACAATCTGAAAAATGTTAAAAGGTGAATTTTAAATGAATATTGTGAGCAATTGTGTTGTAAATTTTAGGTGTTATATATGTATATATGTATATATATCACAGGCTACTTCACAGATGTGTAAATATAATTCTCTCAACTCACTCTGCTACGACGAAGTGTAAAACAACGCTACACTAGAGGACTACATGATGTATATACTTTTTATCTAAGGTTGTAGACTGGTACAAAAGGCAGCTCAGTCCACTCATCATATGTAGCTGCTATGGGTAATTCCTAGACAGAATTAACTACAAAATGCTATACTACACATTTTATGAGATCAACTATTACATAGCAACCTTCTAAATATCAATGCATTGGCATACTTGACAGTAAGATATGGCTTTTATAAATCCTATGATCCAGTAACTACAATCTGGCCTTAAAAGAAACATTGAGTCTAAATGCTCATAATAAGTAATGCTACCTAAGCAAGAGCTAAAGGTAGTCTATGGAAGAGGCCACATTTTTTACATAATATATAATGTATTTAAAACTAAAACATGGTGATTATTTTTGGCTAATGTAACCACATAACCTTCTGAAGTTATTTTAAGCCCACAACACCTACTGACTTTTACATAAGGACACTCAAACTCTGATAACAAACTACCTTGCCTTGAAAATACAACAATGTGAAAACGATTCCCATGGCTATCCCCCACTAAAACATCACCAGCATCACTAATATCTATTCCATTAGGAAAATTAGTGACCGTTTCGCAGCCAATTCTCCTTAGAAATTTCCCCTTTTCTGAAAAAACAATAACACAATGACCTTTAAAATCACATATGTAAAATTCTTTAGCACAAACAGCTATGTCAGATGGCTCTCTCATATATTCGCTGCAGTCAAACCAGTGTAAAAGATCTCCAGCTTCTGATATAATAAATACTGTTGGAGCAACGCTATCCACTGCAACAATGGTACCTTCACTAGTTATGGCTAATCCAGCTACAATATCTATGTAGCGTATTGCAATCTTCTTTAAAAAGTGGCCAGTTTTTGTGAATATCTGCATTCTAGACCTCTCGCTTCCCCTGTCACATACTACAAACTTACCTGAGCTGCGGATGACAGCAACCTACAAAGAATTACAAAAATCAAATTTAAAATAAATTTAATAGGAAGGCAATGTTCTTATTCGAACTATCTTTTCATTATTTCAATCTTTACAAAAAGAAAATAATAAAAAAATATGAACATAAAACTTTATACTTGAGAAATATTTCATGTGAGGCATTTATTGAAATCCA
Nreclusus_Clingmans_N252 ----------------------------------------------------------------------------------ATTGTCATCCTACAAAATAACTTTGTTTAATCTTCAAATAACAATCTGAAAAATGTTAAAAGGTGAATTTTAAATGAATATTGTGAGCAATTGTGTTGTAAATTTTAGGTGTTATATATGTATATATGTATATATATCACAGGCTACTTCACAGATGTGTAAATATAATTCTCTCAACTCACTCTGCTACGACGAAGTGTAAAACAACGCTACACTAGAGGACTACATGATGTATATACTTTTTATCTAAGGTTGTAGACTGGTACAAAAGGCAGCTCAGTCCACTCATCATATGTAGCTGCTATGGGTAATTCCTAGACAGAATTAACTACAAAATGCTATACTACACATTTTATGAGATCAACTATTACATAGCAACCTTCTAAATATCAATGCATTGGCATACTTGACAGTAAGATATGGCTTTTATAAATCCTATGATCCAGTAACTACAATCTGGCCTTAAAAGAAACATTGAGTCTAAATGCTCATAATAAGTAATGCTACCTAAGCAAGAGCTAAAGGTAGTCTATGGAAGAGGCCACATTTTTTACATAATATATAATGTATTTAAAACTAAAACATGGTGATTATTTTTGGCTAATGTAACCACATAACCTTCTGAAGTTATTTTAAGCCCACAACACCTACTGACTTTTACATAAGGACACTCAAACTCTGATAACAAACTACCTTGCCTTGAAAATACAACAATGTGAAAACGATTCCCATGGCTATCCCCCACTAAAACATCACCAGCATCACTAATATCTATTCCATTAGGAAAATTAGTGACCGTTTCGCAGCCAATTCTCCTTAGAAATTTCCCCTTTTCTGAAAAAACAATAACACAATGACCTTTAAAATCACATATGTAAAATTCTTTAGCACAAACAGCTATGTCAGATGGCTCTCTCATATATTCGCTGCAGTCAAACCAGTGTAAAAGATCTCCAGCTTCTGATATAATAAATACTGTTGGAGCAACGCTATCCACTGCAACAATGGTACCTTCACTAGTTATGGCTAATCCAGCTACAATATCTATGTAGCGTATTGCAATCTTCTTTAAAAAGTGGCCAGTTTTTGTGAATATCTGCATTCTAGATCTCTCGCTTCCCCTGTCACATACTACAAACTTACCTGAGCTGCGGATGACAGCAACCTACAAAGAATTACAAAAATCAAATTTAAAATAAATTTAATAGGAAGGCAATGTTCTTATTCGAACTATCTTTTCATTATTTCAATCTTT----------------------------------------------------------------------------------
Nreclusus_Newfound_N259 ----------------------------------------------------------------------------------------------------------------------------------------------AGGTGAATTTTAAATGAATATTGTGAGCAATTGTGTTGTAAATTTTAGGTGTTATATATGTATATATGTATATATATCACAGGCTACTTCACAGATGTGTAAATATAATTCTCTCAACTCACTCTGCTACGACGAAGTGTAAAACAACGCTACACTAGAGGACTACATGATGTATATACTTTTTATCTAAGGTTGTAGACTGGTACAAAAGGCAGCTCAGTCCACTCATCATATGTAGCTGCTATGGGTAATTCCTAGACAGAATTAACTACAAAATGCTATACTACACATTTTATGAGATCAACTATTACATAGCAACCTTCTAAATATCAATGCATTGGCATACTTGACAGTAAGATATGGCTTTTATAAATCCTATGATCCAGTAACTACAATCTGGCCTTAAAAGAAACATTGAGTCTAAATGCTCATAATAAGTAATGCTACCTAAGCAAGAGCTAAAGGTAGTCTATGGAAGAGGCCACATTTTTTACATAATATATAATGTATTTAAAACTAAAACATGGTGATTATTTTTGGCTAATGTAACCACATAACCTTCTGAAGTTATTTTAAGCCCACAACACCTACTGACTTTTACATAAGGACACTCAAACTCTGATAACAAACTACCTTGCCTTGAAAATACAACAATGTGAAAACGATTCCCATGGCTATCCCCCACTAAAACATCACCAGCATCACTAATATCTATTCCATTAGGAAAATTAGTGACCGTTTCGCAGCCAATTCTCCTTAGAAATTTCCCCTTTTCTGAAAAAACAATAACACAATGACCTTTAAAATCACATATGTAAAATTCTTTAGCACAAACAGCTATGTCAGATGGCTCTCTCATATATTCGCTGCAGTCAAACCAGTGTAAAAGATCTCCAGCTTCTGATATAATAAATACTGTTGGAGCAACGCTATCCACTGCAACAATGGTACCTTCACTAGTTATGGCTAATCCAGCTACAATATCTATGTAGCGTATTGCAATCTTCTTTAAAAAGTGGCCAGTTTTTGTGAATATCTGCATTCTAGACCTCTC-------------------------------------------------------------------------------------------------------------------------------------------------------------------------------------------------------------------------------
Nreclusus_Noland_N1051 AGCAGAGTTCCAGATTTAAGTACAAATGTTGATAATTATGAACACTAAGTAGATACATCAACACAGAAGACACAATGCCAAGATTGTCATCCTACAAAATAACTTTGTTTAATCTTCAAATAACAATCTGAAAAATGTTAAAAGGTGAATTTTAAATGAATATTGTGAGCAATTGTGTTGTAAATTTTAGGTGTTATATATGTATATATGTATATATATCACAGGCTACTTCACAGATGTGTAAATATAATTCTCTCAACTCACTCTGCTACGACGAAGTGTAAAACAACGCTACACTAGAGGACTACATGATGTATATACTTTTTATCTAAGGTTGTAGACTGGTACAAAAGGCAGCTCAGTCCACTCATCATATGTAGCTGCTATGGGTAATTCCTAGACAGAATTAACTACAAAATGCTATACTACACATTTTATGAGATCAACTATTACATAGCAACCTTCTAAATATCAATGCATTGGCATACTTGACAGTAAGATATGGCTTTTATAAATCCTATGATCCAGTAACTACAATCTGGCCTTAAAAGAAACATTGAGTCTAAATGCTCATAATAAGTAATGCTACCTAAGCAAGAGCTAAAGGTAGTCTATGGAAGAGGCCACATTTTTTACATAATATATAATGTATTTAAAACTAAAACATGGTGATTATTTTTGGCTAATGTAACCACATAACCTTCTGAAGTTATTTTAAGCCCACAACACCTACTGACTTTTACATAAGGACACTCAAACTCTGATAACAAACTACCTTGCCTTGAAAATACAACAATGTGAAAACGATTCCCATGGCTATCCCCCACTAAAACATCACCAGCATCACTAATATCTATTCCATTAGGAAAATTAGTGACCGTTTCGCAGCCAATTCTCCTTAGAAATTTCCCCTTTTCTGAAAAAACAATAACACAATGACCTTTAAAATCACATATGTAAAATTCTTTAGCACAAACAGCTATGTCAGATGGCTCTCTCATATATTCGCTGCAGTCAAACCAGTGTAAAAGATCTCCAGCTTCTGATATAATAAATACTGTTGGAGCAACGCTATCCACTGCAACAATGGTACCTTCACTAGTTATGGCTAATCCAGCTACAATATCTATGTAGCGTATTGCAATCTTCTTTAAAAAGTGGCCAGTTTTTGTGAATATCTGCATTCTAGATCTCTCGCTTCCCCTGTCACATACTACAAACTTACCTGAGCTGCGGATGACAGCAACCTACAAAGAATTAAAAAAATCAAATTTAAAATAAATTTAATAGGAAGGCAATGTTCTTATTCGAACTATCTTTTCATTATTTCAATCTTTACAAAAAGAAAATAATAAAAAAATATGAACATAAAACTTTATACTTGAGAAATATTTCATGTGAGGCATTTATTGAAATCCA
Nreclusus_Smokemont_N1020 --------------------------------------TGAACACTAAGTAGATACATCAACACAGAAGACACAATGCCAAGATTGTCATCCTACAAAATAACTTTGTTTAATCTTCAAATAACAATCTGAAAAATGTTAAAAGGTGAATTTTAAATGAATATTGTGAGCAATTGTGTTGTAAATTTTAGGTGTTATATATGTATATATGTATATATATCACAGGCTACTTCACAGATGTGTAAATATAATTCTCTCAACTCACTCTGCTACGACGAAGTGTAAAACAACGCTACACTAGAGGACTACATGATGTATATACTTTTTATCTAAGGTTGTAGACTGGTACAAAAGGCAGCTCAGTCCACTCATCATATGTAGCTGCTATGGGTAATTCCTAGACAGAATTAACTACAAAATGCTATACTACACATTTTATGAGATCAACTATTACATAGCAACCTTCTAAATATCAATGCATTGGCATACTTGACAGTAAGATATGGCTTTTATAAATCCTATGATCCAGTAACTACAATCTGGCCTTAAAAGAAACATTGAGTCTAAATGCTCATAATAAGTAATGCTACCTAAGCAAGAGCTAAAGGTAGTCTATGGAAGAGGCCACATTTTTTACATAATATATAATGTATTTAAAACTAAAACATGGTGATTATTTTTGGCTAATGTAACCACATAACCTTCTGAAGTTATTTTAAGCCCACAACACCTACTGACTTTTACATAAGGACACTCAAACTCTGATAACAAACTACCTTGCCTTGAAAATACAACAATGTGAAAACGATTCCCATGGCTATCCCCCACTAAAACATCACCAGCATCACTAATATCTATTCCATTAGGAAAATTAGTGACCGTTTCGCAGCCAATTCTCCTTAGAAATTTCCCCTTTTCTGAAAAAACAATAACACAATGACCTTTAAAATCACATATGTAAAATTCTTTAGCACAAACAGCTATGTCAGATGGCTCTCTCATATATTCGCTGCAGTCAAACCAGTGTAAAAGATCTCCAGCTTCTGATATAATAAATACTGTTGGAGCAACGCTATCCACTGCAACAATGGTACCTTCACTAGTTATGGCTAATCCAGCAACAATATCTATGTAGCGTATTGCAATCTTCTTTAAAAAGTGGCCAGTTTTTGTGAATATCTGCATTCTAGACCTCTCGCTTCCCCTGTCACATACTACAAACTTACCTGAGCTGCGGATGACAGCAACCTACAAAGAATTACAAAAATCAAACTTAAAATAAATTTAATAGGAAGGCAATGTTCTTATTCGAACTATGTTTTCATTATTTCAATCTTTACAAAAAGAAAATAATAAAAAAATATGAACATAAAACTTTATACTTGAGAAATATTTAATGTGAGGCATTTATTGAAATACA
Nroanensis_IngramBranch_N926 ------GTTCCAGATTTAAGTACAAATGTTGATAATTATGAACACTAAGTAGATACATCAACACAGAAGACACAATGCCAAGATTGTCATCCTACAAAATAACTTTGTTTAATCTTCAAATAACAATCTGAAAAATGTTAAAAGGTGAATTTTAAATGAATATTGTGAGCAATTGTGTTGTAAATTTTAGGTGTTATATATGTATATATGTATATATATCACAGGCTACTTCACAGATGTGTAAATATAATTCTCTCAACTCACTCTGCTACGACGAAGTGTAAAACAACGCTACACTAGAGGACTACATGATGTATATACTTTTTATCTAAGGTTGTAGACTGGTACAAAAGGCAGCTCAGTCCACTCATCATATGTAGCTGCTATGGGTAATTCCTAGACAGAATTAACTACAAAATGCTATACTACACATTTTATGAGATCAACTATTACATAGCAACCTTCTAAATATCAATGCATTGGCATACTTGACAGTAAGATATGGCTTTTATAAATCCTATGATCCAGTAACTACAATCTGGCCTTAAAAGAAACATTGAGTCTAAATGCTCATAATAAGTAATGCTACCTAAGCAAGAGCTAAAGGTAGTCTATGGAAGAGGCCACATTTTTTACATAATATATAATGTATTTAAAACTAAAACATGGTGATTATTTTTGGCTAATGTAACCACATAACCTTCTGAAGTTATTTTAAGCCCACAACACCTACTGACTTTTACATAAGGACACTCAAACTCTGATAACAAACTACCTTGCCTTGAAAATACAACAATGTGAAAACGATTCCCATGGCTATCCCCCACTAAAACATCACCAGCATCACTAATATCTATTCCATTAGGAAAATTAGTGACCGTTTCGCAGCCAATTCTCCTTAGAAATTTCCCCTTTTCTGAAAAAACAATAACACAATGACCTTTAAAATCACATATGTAAAATTCTTTAGCACAAACAGCTATGTCAGATGGCTCTCTCATATATTCGCTGCAGTCAAACCAGTGTAAAAGATCTCCAGCTTCTGATATAATAAATACTGTTGGAGCAACGCTATCCACTGCAACAATGGTACCTTCACTAGTTATGGCTAATCCAGCTACAATATCTATGTAGCGTATTGCAATCTTCTTTAAAAAGTGGCCAGTTTTTGTGAATATCTGCATTCTAGACCTCTCGCTTCCCCTGTCACATACTACGAACTTACCTGAGCTGCGGATGACGGCAACCTACAAAGAATTACAAAAATCAAATTTAAAATAAATTTAATAGGAAGGCAATGTTCTTACTTGAACAATCTTTTCATTATTTCAATC-------------------------------------------------------------------------------------
Nroanensis_N_CarversGap_N928 AGCAGAGTTCCAGATTTAAGTACAAATGTTGATAATTATGAACACTAAGTAGATACATCAACACAGAAGACACAATGCCAAGATTGTCATCCTACAAAATAACTTTGTTTAATCTTCAAATAACAATCTGAAAAATGTTAAAAGGTGAATTTTAAATGAATATTGTGAGCAATTGTGTTGTAAATTTTAGGTGTTATATATGTATATATGTATATATATCACAGGCTACTTCACAGATGTGTAAATATAATTCTCTCAACTCACTCTGCTACGACGAAGTGTAAAACAACGCTACACTAGAGGACTACATGATGTATATACTTTTTATCTAAGGTTGTAGACTGGTACAAAAGGCAGCTCAGTCCACTCATCATATGTAGCTGCTATGGGTAATTCCTAGACAGAATTAACTACAAAATGCTATACTACACATTTTATGAGATCAACTATTACATAGCAACCTTCTAAATATCAATGCATTGGCATACTTGACAGTAAGATATGGCTTTTATAAATCCTATGATCCAGTAACTACAATCTGGCCTTAAAAGAAACATTGAGTCTAAATGCTCATAATAAGTAATGCTACCTAAGCAAGAGCTAAAGGTAGTCTATGGAAGAGGCCACATTTTTTACATAATATATAATGTATTTAAAACTAAAACATGGTGATTATTTTTGGCTAATGTAACCACATAACCTTCTGAAGTTATTTTAAGCCCACAACACCTACTGACTTTTACATAAGGACACTCAAACTCTGATAACAAACTACCTTGCCTTGAAAATACAACAATGTGAAAACGATTCCCATGGCTATCCCCCACTAAAACATCACCAGCATCACTAATATCTATTCCATTAGGAAAATTAGTGACCGTTTCGCAGCCAATTCTCCTTAGAAATTTCCCCTTTTCTGAAAAAACAATAACACAATGACCTTTAAAATCACATATGTAAAATTCTTTAGCACAAACAGCTATGTCAGATGGCTCTCTCATATATTCGCTGCAGTCAAACCAGTGTAAAAGATCTCCAGCTTCTGATATAATAAATACTGTTGGAGCAACGCTATCCACTGCAACAATGGTACCTTCACTAGTTATGGCTAATCCAGCTACAATATCTATGTAGCGTATTGCAATTTTCTTTAAAAAGTGGCCAGTTTTTGTGAATATCTGCATTCTAGACCTCTCGCTTCCCCTGTCACATACTACGAACTTACCTGAGCTGCGGATGACGGCAACCTACAAAGAATTACAAAAATCAAATTTAAAATAAATTTAATAGGAAGGCAATGTTCTTACTTGAACAATCTTTTCATTATTTCAATCTTTACAAAAAGAGAATGATAATAAAATATAAACATAAAACTTTATACTTGAGAAATATTTCATGTGAGGCATTTATTGAAATCCA
Nroanensis_RoanHighBluff_N762 AGCAGAGTTCCAGATTTAAGTACAAATGTTGATAATTATGAACACTAAGTAGATACATCAACACAGAAGACACAATGCCAAGATTGTCATCCTACAAAATAACTTTGTTTAATCTTCAAATAACAATCTGAAAAATGTTAAAAGGTGAATTTTAAATGAATATTGTGAGCAATTGTGTTGTAAATTTTAGGTGTTATATATGTATATATGTATATATATCACAGGCTACTTCACAGATGTGTAAATATAATTCTCTCAACTCACTCTGCTACGACGAAGTGTAAAACAACGCTACACTAGAGGACTACATGATGTATATACTTTTTATCTAAGGTTGTAGACTGGTACAAAAGGCAGCTCAGTCCACTCATCATATGTAGCTGCTATGGGTAATTCCTAGACAGAATTAACTACAAAATGCTATACTACACATTTTATGAGATCAACTATTACATAGCAACCTTCTAAATATCAATGCATTGGCATACTTGACAGTAAGATATGGCTTTTATAAATCCTATGATCCAGTAACTACAATCTGGCCTTAAAAGAAACATTGAGTCTAAATGCTCATAATAAGTAATGCTACCTAAGCAAGAGCTAAAGGTAGTCTATGGAAGAGGCCACATTTTTTACATAATATATAATGTATTTAAAACTAAAACATGGTGATTATTTTTGGCTAATGTAACCACATAACCTTCTGAAGTTATTTTAAGCCCACAACACCTACTGACTTTTACATAAGGACACTCAAACTCTGATAACAAACTACCTTGCCTTGAAAATACAACAATGTGAAAACGATTCCCATGGCTATCCCCCACTAAAACATCACCAGCATCACTAATATCTATTCCATTAGGAAAATTAGTGACCGTTTCGCAGCCAATTCTCCTTAGAAATTTCCCCTTTTCTGAAAAAACAATAACACAATGACCTTTAAAATCACATATGTAAAATTCTTTAGCACAAACAGCTATGTCAGATGGCTCTCTCATATATTCGCTGCAGTCAAACCAGTGTAAAAGATCTCCAGCTTCTGATATAATAAATACTGTTGGAGCAACGCTATCCACTGCAACAATGGTACCTTCACTAGTTATGGCTAATCCAGCTACAATATCTATGTAGCGTATTGCAATCTTCTTTAAAAAGTGGCCAGTTTTTGTGAATATCTGCATTCTAGACCTCTCGCTTCCCCTGTCACATACTACGAACTTACCTGAGCTGCGGATGACGGCAACCTACAAAGAATTACAAAAATCAAATTTAAAATAAATTTAATAGGAAGGCAATGTTCTTACTCGAACAATCTTTTCATTATTTCAATCTTTACAAAAAGAGAATGATAATAAAATATAAACATAAAACTTTATACTTGAGAAATATTTCATGTGAGGCATTTATTGAAATCCA
Nsheari_BaldRiver_N1168 AGCAGAGTTCCAGATTTAAGTACAAATGTTGATAATTATGAACACTAAGTAGATACATCAACACAGAAGACACAATGCCAAGATTGTCATCCTACAAAATAACTTTGTTTAATCTTCAAATAACAATCTGAAAAATGTTAAAAGGTGAATTTTAAATGAATATTGTGAGCAATTGTGTTGTAAATTTTAGGTGTTATATATGTATATATGTATATATATCACAGGCTACTTCACAGATGTGTAAATATAATTCTCTCAACTCACTCTGCTACGACGAAGTGTAAAACAACGCTACACTAGAGGACTACATGATGTATATACTTTTTATCTAAGGTTGTAGACTGGTACAAAAGGCAGCTCAGTCCACTCATCATATGTAGCTGCTATGGGTAATTCCTAGACAGAATTAACTACAAAATGCTATACTACACATTTTATGAGATCAACTATTACATAGCAACCTTCTAAATATCAATGCATTGGCATACTTGACAGTAAGATATGGCTTTTATAAATCCTATGATCCAGTAACTACAATCTGGCCTTAAAAGAAACATTGAGTCTAAATGCTCATAATAAGTAATGCTACCTAAGCAAGAGCTAAAGGTAGTCTATGGAAGAGGCCACATTTTTTACATAATATATAATGTATTTAAAACTAAAACATGGTGATTATTTTTGGCTAATGTAACCACATAACCTTCTGAAGTTATTTTAAGCCCACAACACCTACTGACTTTTACATAAGGACACTCAAACTCTGATAACAAACTACCTTGCCTTGAAAATACAACAATGTGAAAACGATTCCCATGGCTATCCCCCACTAAAACATCACCAGCATCACTAATATCTATTCCATTAGGAAAATTAGTGACCGTTTCGCAGCCAATTCTCCTTAGAAATTTCCCCTTCTCTGAAAAAACAATAACACAATGACCTTTAAAATCACATATGTAAAATTCTTTAGCACAAACAGCTATGTCAGATGGCTCTCTCATATATTCGCTGCAGTCAAACCAGTGTAAAAGATCTCCAGCTTCTGATATAATAAATACTGTTGGAGCAACGCTATCCACTGCAACAATGGTACCTTCACTAGTTATGGCTAATCCAGCTACAATATCTATGTAGCGTATTGCAATCTTCTTTAAAAAGTGGCCAGTTTTTGTGAATATCTGCATTCTAGACCTCTCGCTTCCCCTGTCACATACTACAAACTTACCTGAGCTGCGGATGACAGCAACCTACAAAGAATTACAAAAATCAAATTTAAAATAAATTTAATAGGAAGGCAATGTTCTTATTCGAACAACCTTTTCATTATTTCAATTTTTACAAAAAGAAAATAATAAAAAAA-----------------------------------------------------------
Nsheari_Cohutta_N826 AGCAGAGTTCCAGATTTAAGTACAAATGTTGATAATTATGAACACTAAGTAGATACATCAACACAGAAGACACAATGCCAAGATTGTCATCCTACAAAATAACTTTGTTTAATCTTCAAATAACAATCTGAAAAATGTTAAAAGGTGAATTTTAAATGAATATTGTGAGCAATTGTATTGTAAATTTTAGGTGTTATATATGTATATATGTATATATATCACAGGCTACTTCACAGATGTGTAAATATAATTCTCTCAACTCACTCTGCTACGACGAAGTGTAAAACAACGCTACACTAGAGGACTACATGATGTATATACTTTTTATCTAAGGTTGTAGACTGGTACAAAAGGCAGCTCAGTCCACTCATCATATGTAGCTGCTATGGGTAATTCCTAGACAGAATTAACTACAAAATGCTATACTACACATTTTATGAGATCAACTATTACATAGCAACCTTCTAAATATCAATGCATTGGCATACTTGACAGTAAGATATGGCTTTTATAAATCCTATGATCCAGTAACTACAATCTGGCCTTAAAAGAAACATTGAGTCTAAATGCTCATAATAAGTAATGCTACCTAAGCAAGAGCTAAAGGTAGTCTATGGAAGAGGCCACATTTTTTACATAATATATAATGTATTTAAAACTAAAACATGGTGATTATTTTTGGCTAATGTAACCACATAACCTTCTGAAGTTATTTTAAGCCCACAACACCTACTGACTTTTACATAAGGACACTCAAACTCTGATAACAAACTACCTTGCCTTGAAAATACAACAATGTGAAAACGATTCCCATGGCTATCCCCCACTAAAACATCACCAGCATCACTAATATCTATTCCATTAGGAAAATTAGTGACCGTTTCGCAGCCAATTCTCCTTAGAAATTTCCCCTTCTCTGAAAAAACAATAACACAATGACCTTTAAAATCACATATGTAAAATTCTTTAGCACAAACAGCTATGTCAGATGGCTCTCTCATATATTCGCTGCAGTCAAACCAGTGTAAAAGATCTCCAGCTTCTGATATAATAAATACTGTTGGAGCAACGCTATCCACTGCAACAATGGTACCTTCACTAGTTATGGCTAATCCAGCTACAATATCTATGTAGCGTATTGCAATCTTCTTTAAAAAGTGGCCAGTTTTTGTGAATATCTGCATTCTAGACCTCTCGCTTCCCCTGTCACATACTACAAACTTACCTGAGCTGCGGATGACAGCAACCTACAAAGAATTACAAAAATCAAATTTAAAATAAATTTAATAGGAAGGCAATGTTCTTATTCGAACAACCTTTTCATTATTTCAATCTTTACAAAAAGAAAATAATAAAAAAATAAAAACATAAAACTTTATACTCGAGAAATATTTCATGTGAGGCATTTATTGAAATCCA
Nsheari_JoyceKilmer_N092 ----------------------------------------------------------------------------------------------------------------------------AATCTGAAAAATGTTAAAAGGTGAATTTTAAATGAATATTGTGAGCAATTGTGTTGTAAATTTTAGGTGTTATATATGTATATATGTATATATATCACAGGCTACTTCACAGATGTGTAAATATAATTCTCTCAACTCACTCTGCTACGACGAAGTGTAAAACAACGCTACACTAGAGGACTACATGATGTATATACTTTTTATCTAAGGTTGTAGACTGGTACAAAAGGCAGCTCAGTCCACTCATCATATGTAGCTGCTATGGGTAATTCCTAGACAGAATTAACTACAAAATGCTATACTACACATTTTATGAGATCAACTATTACATAGCAACCTTCTAAATATCAATGCATTGGCATACTTGACAGTAAGATATGGCTTTTATAAATCCTATGATCCAGTAACTACAATCTGGCCTTAAAAGAAACATTGAGTCTAAATGCTCATAATAAGTAATGCTACCTAAGCAAGAGCTAAAGGTAGTCTATGGAAGAGGCCACATTTTTTACATAATATATAATGTATTTAAAACTAAAACATGGTGATTATTTTTGGCTAATGTAACCACATAACCTTCTGAAGTTATTTTAAGCCCACAACACCTACTGACTTTTACATAAGGACACTCAAACTCTGATAACAAACTACCTTGCCTTGAAAATACAACAATGTGAAAACGATTCCCATGGCTATCCCCCACTAAAACATCACCAGCATCACTAATATCTATTCCATTAGGAAAATTAGTGACCGTTTCGCAGCCAATTCTCCTTAGAAATTTCCCCTTCTCTGAAAAAACAATAACACAATGACCTTTAAAATCACATATGTAAAATTCTTTAGCACAAACAGCTATGTCAGATGGCTCTCTCATATATTCGCTGCAGTCAAACCAGTGTAAAAGATCTCCAGCTTCTGATATAATAAATACTGTTGGAGCAACGCTATCCACTGCAACAATGGTACCTTCACTAGTTATGGCTAATCCAGCTACAATATCTATGTAGCGTATTGCAATCTTCTTTAAAAAGTGGCCAGTTTTTGTGAATATCTGCATTCTAGACCTCTCGCTTCCCCTGTCACATACTACAAACTTACCTGAGCTGCGGATGACAGCAACCTACAAAGAATTAAAAAAATCAAATTTAAAATAAATTTAATAGGAAGGCAATGTTCTTATTCGAACAACCTTTTCATTATTTCAATCTTTACAAAAAGAAAATAATAAAAAAATATGAACATAAAACTTTATACTTGAGAAATATTTCATGT--------------------
Nsilvanus_Elijay_N395 ---------------------------------------------------------------------------------------------------------------------AAATAACAATCTGAAAAATGTTAAAAGGTGAATTTTAAATGAATATTGTGAGCAATTGTGTTGTAAATTTTAGGTGTTATATATGTATATATGTATATATATCACAGGCTACTTCACAGATGTGTAAATATAATTCTCTCAACTCACTCTGCTACGACGAAGTGTAAAACAACGCTACACTAGAGGACTACATGATGTATATACTTTTTATCTAAGGTTGTAGACTGGTACAAAAGGCAGCTCAGTCCACTCATCATATGTAGCTGCTATGGGTAATTCCTAGACAGAATTAACTACAAAATGCTATACTACACATTTTATGAGATCAACTATTACATAGCAACCTTCTAAATATCAATGCATTGGCATACTTGACAGTAAGATATGGCTTTTATAAATCCTATGATCCAGTAACTACAATCTGGCCTTAAAAGAAACATTGAGTCTAAATGCTCATAATAAGTAATGCTACCTAAGCAAGAGCTAAAGGTAGTCTATGGAAGAGGCCACATTTTTTACATAATATATAATGTATTTAAAACTAAAACATGGTGATTATTTTTGGCTAATGTAACCACGTAACCTTCTGAAGTTATTTTAAGCCCACAACACCTACTGACTTTTACATAAGGACACTCAAACTCTGATAACAAACTACCTTGCCTTGAAAATACAACAATGTGAAAACGATTCCCATGGCTATCCCCCACTAAAACATCACCAGCATCACTAATATCTATTCCATTAGGAAAATTAGTGACCGTTTCGCAGCCAATTCTCCTTAGAAATTTCCCCTTTTCTGAAAAAACAATAACACAATGACCTTTAAAATCACATATGTAAAATTCTTTAGCACAAACAGCTATGTCAGATGGCTCTCTCATATATTCGCTGCAGTCAAACCAGTGTAAAAGATCTCCAGCTTCTGATATAATAAATACTGTTGGAGCAACGCTATCCACTGCAACAATGGTACCTTCACTAGTTATGGCTAATCCAGCTACAATATCTATGTAGCGTATTGCAATCTTCTTTAAAAAGTGGCCAGTTTTTGTGAATATCTGCATTCTAGACCTCTCGCTTCCCCTGTCACATACTACGAACTTACCTGAGCTGCGGATGACGGCAACCTACAAAGAATCACCAAAATCAAATTTAAAATAAATTTAATAGGAAGGCAATGTTCTTATTCGAACAATCTTTTCATTATTTCAATCTTCACAAAAAGAAAATGATAATAAAATATAAACATAAAACTTTATACTTGAGAAATATTTCATGTGAGGCAT-------------
Nsilvanus_GermanyCove_N1017 AGCAGAGTTCCAGATTTAAGTACAAATGTTGATAATTATGAACACTAAGTAGATACATCAACACAGAAGACACAATGCCAAGATTGTCATCCTACAAAATAACTTTGTTTAATCTTCAAATAACAATCTGAAAAATGTTAAAAGGTGAATTTTAAATGAATATTGTGAGCAATTGTGTTGTAAATTTTAGGTGTTATATATGTATATATGTATATATATCACAGGCTACTTCACAGATGTGTAAATATAATTCTCTCAACTCACTCTGCTACGACGAAGTGTAAAACAACGCTACACTAGAGGACTACATGATGTATATACTTTTTATCTAAGGTTGTAGACTGGTACAAAAGGCAGCTCAGTCCACTCATCATATGTAGCTGCTATGGGTAATTCCTAGACAGAATTAACTACAAAATGCTATACTACACATTTTATGAGATCAACTATTACATAGCAACCTTCTAAATATCAATGCATTGGCATACTTGACAGTAAGATATGGCTTTTATAAATCCTATGATCCAGTAACTACAATCTGGCCTTAAAAGAAACATTGAGTCTAAATGCTCATAATAAGTAATGCTACCTAAGCAAGAGCTAAAGGTAGTCTATGGAAGAGGCCACATTTTTTACATAATATATAATGTATTTAAAACTAAAACATGGTGATTATTTTTGGCTAATGTAACCACATAACCTTCTGAAGTTATTTTAAGCCCACAACACCTACTGACTTTTACATAAGGACACTCAAACTCTGATAACAAACTACCTTGCCTTGAAAATACAACAATGTGAAAACGATTCCCATGGCTATCCCCCACTAAAACATCACCAGCATCACTAATATCTATTCCATTAGGAAAATTAGTGACCGTTTCGCAGCCAATTCTCCTTAGAAATTTCCCCTTTTCTGAAAAAACAATAACACAATGACCTTTAAAATCACATATGTAAAATTCTTTAGCACAAACAGCTATGTCAGATGGCTCTCTCATATATTCGCTGCAGTCAAACCAGTGTAAAAGATCTCCAGCTTCTGATATAATAAATACTGTTGGAGCAACGCTATCCACTGCAACAATGGTACCTTCACTAGTTATAGCTAATCCAGCTACAATATCTATGTAGCGTATTGCAATCTTCTTTAAAAAGTGGCCAGTTTTTGTGAATATCTGCATTCTAGACCTCTCGCTTCCCCTGTCACATACTACGAACTTACCTGAGCTGCGGATGACGGCAACCTACAAAGAATCACAAAAATCAAATTTAAAATAAATTTAATAGGAAGGCAATGTTCTTATTCGAACAATCTTTTCATTATTTCAATCTTTACAAAAAGAAAATGGTAACAAAATATAAACATAAAACTTTATACTTGAGAAATATTTCATGTGAGGCATTTATTGAAATCCA
Nsilvanus_HeboMtn_N1029 ------------------------------------TATGAACACTAAGTAGATACATCAACACAGAAGACACAATGCCAAGATTGTCATCCTACAAAATAACTTTGTTTAATCTTCAAATAACAATCTGAAAAATGTTAAAAGGTGAATTTTAAATGAATATTGTGAGCAATTGTGTTGTAAATTTTAGGTGTTATATATGTATATATGTATATATATCACAGGCTACTTCACAGATGTGTAAATATAATTCTCTCAACTCACTCTGCTACGACGAAGTGTAAAACAACGCTACACTAGAGGACTACATGATGTATATACTTTTTATCTAAGGTTGTAGACTGGTACAAAAGGCAGCTCAGTCCACTCATCATATGTAGCTGCTATGGGTAATTCCTAGACAGAATTAACTACAAAATGCTATACTACACATTTTATGAGATCAACTATTACATAGCAACCTTCTAAATATCAATGCATTGGCATACTTGACAGTAAGATATGGCTTTTATAAATCCTATGATCCAGTAACTACAATCTGGCCTTAAAAGAAACATTGAGTCTAAATGCTCATAATAAGTAATGCTACCTAAGCAAGAGCTAAAGGTAGTCTATGGAAGAGGCCACATTTTTTACATAATATATAATGTATTTAAAACTAAAACATGGTGATTATTTTTGGCTAATGTAACCACATAACCTTCTGAAGTTATTTTAAGCCCACAACACCTACTGACTTTTACATAAGGACACTCAAACTCTGATAACAAACTACCTTGCCTTGAAAATACAACAATGTGAAAACGATTCCCATGGCTATCCCCCACTAACACATCACCAGCATCACTAATATCTATTCCATTAGGAAAATTAGTGACCGTTTCGCAGCCAATTCTCCTTAGAAATTTCCCCTTTTCTGAAAAAACAATAACACAATGACCTTTAAAATCACATATGTAAAATTCTTTAGCACAAACAGCTATGTCAGATGGCTCTCTCATATATTCGCTGCAGTCAAACCAGTGTAAAAGATCTCCAGCTTCTGATATAATAAATACTGTTGGAGCAACGCTATCCACTGCAACAATGGTACCTTCACTAGTTATGGCTAATCCAGCTACAATATCTATGTAGCGTATTGCAATCTTCTTTAAAAAGTGGCCAGTTTTTGTGAATATCTGCATTCTAGACCTCTCGCTTCCCCTGTCACATACTACGAACTTACCTGAGCTGCGGATGACGGCAACCTACAAAGAATCACAAAAATCAAATTTAAAATAAATTTAATAGGAAGGCAATGTTCTTATTCGAACAATCTTTTCATTATTTCAATCTTTACAAAAAGAAAATGGTAATAAAATATAAACATAAAACTTTATACTTGAGAAATATTTCATGTGAGGCATTTATTGAAATCCA
Nstupkai_BlowholeWOS_N285 ------------------------------------TATGAACACTAAGTAGATACATCAACACAGAAGACACAATGCCAAGATTGTCATCCTACAAAATAACTTTGTTTAATCTTCAAATAACAATCTGAAAAATGTTAAAAGGTGAATTTTAAATGAATATTGTGAGCAATTGTGTTGTAAATTTTAGGTGTTATATATGTATATATGTATATATATCACAGGCTACTTCACAGATGTGTAAATATAATTCTCTCAACTCACTCTGCTACGACGAAGTGTAAAACAACGCTACACTAGAGGACTACATGATGTATATACTTTTTATCTAAGGTTGTAGACTGGTACAAAAGGCAGCTCAGTCCACTCATCATATGTAGCTGCTATGGGTAATTCCTAGACAGAATTAACTACAAAATGCTATACTACACATTTTATGAGATCAACTATTACATAGCAACCTTCTAAATATCAATGCATTGGCATACTTGACAGTAAGATATGGCTTTTATAAATCCTATGATCCAGTAACTACAATCTGGCCTTAAAAGAAACATTGAGTCTAAATGCTCATAATAAGTAATGCTACCTAAGCAAGAGCTAAAGGTAGTCTATGGAAGAGGCCACATTTTTTACATAATATATAATGTATTTAAAACTAAAACATGGTGATTATTTTTGGCTAATGTAACCACATAACCTTCTGAAGTTATTTTAAGCCCACAACACCTACTGACTTTTACATAAGGACACTCAAACTCTGATAACAAACTACCTTGCCTTGAAAATACAACAATGTGAAAACGATTCCCATGGCTATCCCCCACTAAAACATCACCAGCATCACTAATATCTATTCCATTAGGAAAATTAGTGACCGTTTCGCAGCCAATTCTCCTTAGAAATTTCCCCTTTTCTGAAAAAACAATAACACAATGACCTTTAAAATCACATATGTAAAATTCTTTAGCACAAACAGCTATGTCAGATGGCTCTCTCATATATTCGCTGCAGTCAAACCAGTGTAAAAGATCTCCAGCTTCTGATATAATAAATACTGTTGGAGCAACGCTATCCACTGCAACAATGGTACCTTCACTAGTTATGGCTAATCCAGCTACAATATCTATGTAGCGTATTGCAATCTTCTTTAAAAAGTGGCCAGTTTTTGTGAATATCTGCATTCTAGATCTCTCGCTTCCCCTGTCACATACTACAAACTTACCTGAGCTGCGGATGACAGCAACCTACAAAGAATTACAAAAATCAAATTTAAAATAAATTTAATAGGAAGGCAATGTTCTTATTCGAACTATCTTTTCATTATTTCAATCTTTACAAAAAGAAAATAATAAAAAAACATGAACATAAAACTTTATACTTGAGAACTATTTCATGTGAGGCATTTATTGAAATCCA
Nstupkai_Blowing_N356 AGCAGAGTTCCAGATTTAAGTACAAATGTTGATAATTATGAACACTAAGTAGATACATCAACACAGAAGACACAATGCCAAGATTGTCATCCTACAAAATAACTTTGTTTAATCTTCAAATAACAATCTGAAAAATGTTAAAAGGTGAATTTTAAATGAATATTGTGAGCAATTGTGTTGTAAATTTTAGGTGTTATATATGTATATATGTATATATATCACAGGCTACTTCACAGATGTGTAAATATAATTCTCTCAACTCACTCTGCTACGACGAAGTGTAAAACAACGCTACACTAGAGGACTACATGATGTATATACTTTTTATCTAAGGTTGTAGACTGGTACAAAAGGCAGCTCAGTCCACTCATCATATGTAGCTGCTATGGGTAATTCCTAGACAGAATTAACTACAAAATGCTATACTACACATTTTATGAGATCAACTATTACATAGCAACCTTCTAAATATCAATGCATTGGCATACTTGACAGTAAGATATGGCTTTTATAAATCCTATGATCCAGTAACTACAATCTGGCCTTAAAAGAAACATTGAGTCTAAATGCTCATAATAAGTAATGCTACCTAAGCAAGAGCTAAAGGTAGTCTATGGAAGAGGCCACATTTTTTACATAATATATAATGTATTTAAAACTAAAACATGGTGATTATTTTTGGCTAATGTAACCACATAACCTTCTGAAGTTATTTTAAGCCCACAACACCTACTGACTTTTACATAAGGACACTCAAACTCTGATAACAAACTACCTTGCCTTGAAAATACAACAATGTGAAAACGATTCCCATGGCTATCCCCCACTAAAACATCACCAGCATCACTAATATCTATTCCATTAGGAAAATTAGTGACCGTTTCGCAGCCAATTCTCCTTAGAAATTTCCCCTTTTCTGAAAAAACAATAACACAATGACCTTTAAAATCACATATGTAAAATTCTTTAGCACAAACAGCTATGTCAGATGGCTCTCTCATATATTCGCTGCAGTCAAACCAGTGTAAAAGATCTCCAGCTTCTGATATAATAAATACTGTTGGAGCAACGCTATCCACTGCAACAATGGTACCTTCACTAGTTATGGCTAATCCAGCTACAATATCTATGTAGCGTATTGCAATCTTCTTTAAAAAGTGGCCAGTTTTTGTGAATATCTGCATTCTAGATCTCTCGCTTCCCCTGTCACATACTACAAACTTACCTGAGCTGCGGATGACAGCAACCTACAAAGAATTACAAAAATCAAATTTAAAATAAATTTAATAGGAAGGCAATGTTCTTATTC--------------------------------------------------------------------------------------------------------------
Nstupkai_LittleRiver_N293 -----------------------------------------------------------------------------------------------------------------------------------------------GGTGAATTTTAAATGAATATTGTGAGCAATTGTGTTGTAAATTTTAGGTGTTATATATGTATATATGTATATATATCACAGGCTACTTCACAGATGTGTAAATATAATTCTCTCAACTCACTCTGCTACGACGAAGTGTAAAACAACGCTACACTAGAGGACTACATGATGTATATACTTTTTATCTAAGGTTGTAGACTGGTACAAAAGGCAGCTCAGTCCACTCATCATATGTAGCTGCTATGGGTAATTCCTAGACAGAATTAACTACAAAATGCTATACTACACATTTTATGAGATCAACTATTACATAGCAACCTTCTAAATATCAATGCATTGGCATACTTGACAGTAAGATATGGCTTTTATAAATCCTATGATCCAGTAACTACAATCTGGCCTTAAAAGAAACATTGAGTCTAAATGCTCATAATAAGTAATGCTACCTAAGCAAGAGCTAAAGGTAGTCTATGGAAGAGGCCACATTTTTTACATAATATATAATGTATTTAAAACTAAAACATGGTGATTATTTTTGGCTAATGTAACCACATAACCTTCTGAAGTTATTTTAAGCCCACAACACCTACTGACTTTTACATAAGGACACTCAAACTCTGATAACAAACTACCTTGCCTTGAAAATACAACAATGTGAAAACGATTCCCATGGCTATCCCCCACTAAAACATCACCAGCATCACTAATATCTATTCCATTAGGAAAATTAGTGACCGTTTCGCAGCCAATTCTCCTTAGAAATTTCCCCTTTTCTGAAAAAACAATAACACAATGACCTTTAAAATCACATATGTAAAATTCTTTAGCACAAACAGCTATGTCAGATGGCTCTCTCATATATTCGCTGCAGTCAAACCAGTGTAAAAGATCTCCAGCTTCTGATATAATAAATACTGTTGGAGCAACGCTATCCACTGCAACAATGGTACCTTCACTAGTTATGGCTAATCCAGCTACAATATCTATGTAGCGTATTGCAATCTTCTTTAAAAAGTGGCCAGTTTTTGTGAATATCTGCATTCTAGATCTCTCGCTTCCCCTGTCACATACTACAAACTTACCTGAGCTGCGGATGACAGCAACCTACAAAGAATTACAAAAATCAAATTTAAAATAAATTTAATAGGAAGGCAATGTTCTTATTCGAACTATCTTTTCATTATTTCAATCTTTACAAAAAGAAAATAATAAAAAAATATGAACATAAAACTTTATACTTGAGAAATATTTCATGTGAGGCATTT-----------
Nstygius_ObeLee_N0656 AGCAGAGTTTCAGATTTAAGTACAAATGTTGATAATTATGAACACTAAGTAGATACATCAACACAGAAGACACAATGCCAAGATTGTCATCCTACAAAATAACTTTGTTTAATCTTCAAATAACAATCTGAAAAATGTTAAAAGGTGAATTTTAAATGAATATTGTGAGCAATTGTGTTGTAAATTTTAGGTGTTATATATGTATATATGTATATATATCACAGGCTACTTCACAGATGTGTAAATATAATTCTCTCAACTCACTCTGCTACGACGAAGTGTAAAACAACGCTACACTAGAGGACTACATGATGTATATACTTTTTATCTAAGGTTGTAGACTGGTACAAAAGGCAGCTCAGTCCACTCATCATATGTAGCTGCTATGGGTAATTCCTAGACAGAATTAACTACAAAATGCTATACTACACATTTTATGAGATCAACTATTACATAGCAACCTTCTAAATATCAATGCATTGGCATACTTGACAGTAAGATATGGCTTTTATAAATCCTATGATCCAGTAACTACAATCTGGCCTTAAAAGAAACATTGAGTCTAAATGCTC---ATAAGTAATACTACCTAAGCAAGAGCTAAAGGTAGTCTATGGAAGAGGCCACATTTTTTACATAATATATAATGTATTTAAAACTAAAACATGATGATTATTTTTGGCTAATGTAACCACATAACCTTCTGAAGTTATTTTAAGCCCACAACACCTACTGACTTTTACATAAGGACACTCAAACTCTGATAACAAACTACCTTGCCTTGAAAATACAACAATGTGAAAACGATTCCCATGGCTATCCCCCACTAAAACATCACCAGCATCACTGATATCTATACCATTAGGAAAATTAGTAACCGTTTCGCAGCCAATTCTCCTTAGAAATTTCCCCTTTTCTGAAAACACAATAACACAATGACCTTTAAAATCACATATGTAAAATTCTTTAGCACAAACAGCTATGTCAGATGGCTCTCTCATATATTCGCTGCAGTCAAACCAGTGTAAGAGATCTCCAGCTTCTGATATAATAAATACTGTTGGAGCAACGCTATCCACTGCAACAATGGTACCTTCACTAGTTATGGCTAATCCAGCTACAATATCTATGTAGCGTATTGCAATTTTCTTTAAAAAGTGGCCAGTTTTTGTGAATATCTGCATTCTAGACCTCTCGCTTCCCCTGTCACATACTACGAACTTACCTGAGCTGCGTATGACGGCAACCTGCAAAGAATTACAAAAATCAAATTTAAAATAAATTAAATAGGAAGTCAATGTTCTTATTCGAACTATCTTTTCATTATTTCAAGCTTTACA-AAAGAAAATAATAATAAAATATAAACATAAAACTTTATTCTTGAGCAGTATTTCATGCGAGGCATTTATTGAAATTCA
Nstygius_RavenB_N1022 AGCAGAGTTTCAGATTTAAGTACAAATGTTGATAATTATGAACACTAAGTAGATACATCAACACAGAAGACACAATGCCAAGATTGTCATCCTACAAAATAACTTTGTTTAATCTTCAAATAACAATCTGAAAAATGTTAAAAGGTGAATTTTAAATGAATATTGTGAGCAATTGTGTTGTAAATTTTAGGTGTTATATATGTATATATGTATATATATCACAGGCTACTTCACAGATGTGTAAATATAATTCTCTCAACTCACTCTGCTACGACGAAGTGTAAAACAACGCTACACTAGAGGACTACATGATGTATATACTTTTTATCTAAGGTTGTAGACTGGTACAAAAGGCAGCTCAGTCCACTCATCATATGTAGCTGCTATGGGTAATTCCTAGACAGAATTAACTACAAAATGCTATACTACACATTTTATGAGATCAACTATTACATAGCAACCTTCTAAATATCAATGCATTGGCATACTTGACAGTAAGATATGGCTTTTATAAATCCTATGATCCAGTAACTACAATCTGGCCTTAAAAGAAACATTGAGTCTAAATGCTC---ATAAGTAATACTACCTAAGCAAGAGCTAAAGGTAGTCTATGGAAGAGGCCACATTTTTTACATAATATATAATGTATTTAAAACTAAAACATGATGATTATTTTTGGCTAATGTAACCACATAACCTTCTGAAGTTATTTTAAGCCCACAACACCTACTGACTTTTACATAAGGACACTCAAACTCTGATAACAAACTACCTTGCCTTGAAAATACAACAATGTGAAAACGATTCCCATGGCTATCCCCCACTAAAACATCACCAGCATCACTGATATCTATACCATTAGGAAAATTAGTGACCGTTTCGCAGCCAATTCTCCTTAGAAATTTCCCCTTTTCTGAAAACACAATAACACAATGACCTTTAAAATCACATATGTAAAATTCTTTAGCACAAACAGCTATGTCAGATGGCTCTCTCATATATTCGCTGCAGTCAAACCAGTGTAAGAGATCTCCAGCTTCTGATATAATAAATACTGTTGGAGCAACGCTATCCACTGCAACAATGGTACCTTCACTAGTTATGGCTAATCCAGCTACAATATCTATGTAGCGTATTGCAATCTTCTTTAAAAAGTGGCCAGTTTTTGTGAATATCTGCATTCTAGACCTCTCGCTTCCCCTGTCACATACTACGAACTTACCTGAGCTGCGTATGACGGCAACCTGCAAAGAATTACAAAAATCAAATTTAAAATAAATTAAATAGGAAGTCAATGTTCTTATTCGAACTATCTTTTCATTATTTCAAGCTTTACA-AAAGAAAATAATAATAAAATATAAACATAAAACTTTATTCTTGAGCAGTATTTCATGCGAGGCAT-------------
Nbrimleyi_NewberryCr_N984 AGCAGAGTTCCAGATTTAAGTACAAATGTTGATAATTATGAACACTAAGTAGATACATCAACACAGAAGACACAATGCCAAGATTGTCATCCTACAAAATAACTTTGTTTAATCTTCAAATAACAATCTGAAAAATGTTAAAAGGTGAATTTTAAATGAATATTGTGAGCAATTGTGTTGTAAATTTTAGGTGTTATATATGTATATATGTATATATATCACAGGCTACTTCACAGATGTGTAAATATAATTCTCTCAACTCACTCTGCTACGACGAAGTGTAAAACAACGCTACACTAGAGGACTACATGATGTATATACTTTTTATCTAAGGTTGTAGACTGGTACAAAAGGCAGCTCAGTCCACTCATCATATGTAGCTGCTATGGGTAATTCCTAGACAGAATTAACTACAAAATGCTATACTACACATTTTATGAGATCAACTATTACATAGCAACCTTCTAAATATCAATGCATTGGCATACTTGACAGTAAGATATGGCTTTTATAAATCCTATGATCCAGTAACTACAATCTGGCCTTAAAAGAAACATTGAGTCTAAATGCTCATAATAAGTAATGCTACCTAAGCAAGAGCTAAAGGTAGTCTATGGAAGAGGCCACATTTTTTACATAATATATAATGTATTTAAAACTAAAACATGGTGATTATTTTTGGCTAATGTAACCACATAACCTTCTGAAGTTATTTTAAGCCCACAACACCTACTGACTTTTACATAAGGACACTCAAACTCTGATAACAAACTACCTTGCCTTGAAAATACAACAATGTGAAAACGATTCCCATGGCTATCCCCCACTAAAACATCACCAGCATCACTAATATCTATTCCATTAGGAAAATTAGTGACCGTTTCACAGCCAATTCTCCTTAGAAATTTCCCCTTTTCTGAAAAAACAATAACACAATGACCTTTAAAATCACATATGTAAAATTCTTTAGCACAAACAGCTATGTCAGATGGCTCTCTCATATATTCGCTGCAGTCAAACCAGTGTAAAAGATCTCCAGCTTCTGATATAATAAATACTGTAGGAGCAACGCTATCCACTGCAACAATGGTACCTTCACTAGTTATGGCTAATCCAGCTACAATATCTATGTAGCGTATTGCAATCTTCTTTAAAAAGTGGCCAGTTTTTGTGAATATCTGCATTCTAGACCTCTCGCTTCCCCTGTCACATACTACGAACTTACCTGAGCTGCGGATAACGGCAACCTACAAAAAATTACAAAAATCAAATTTAAAATAAATTTAATAGGAAGGCAATGTTCTTATTCGAACTATCTTTTCATTATTTCAATCTATTCATAGATATTTTTAAAT----------------------------------------------------------------
Nbrimleyi_RumblingBald_N241 ----------------------------------------------AAGTAGATACATCAACACAGAAGACACAATGCCAAGATTGTCATCCTACAAAATAACTTTGTTTAATCTTCAAATAACAATCTGAAAAATGTTAAAAGGTGAATTTTAAATGAATATTGTGAGCAATTGTGTTGTAAATTTTAGGTGTTATATATGTATATATGTATATATATCACAGGCTACTTCACAGATGTGTAAATATAATTCTCTCAACTCACTCTGCTACGACGAAGTGTAAAACAACGCTACACTAGAGGACTACATGATGTATATACTTTTTATCTAAGGTTGTAGACTGGTACAAAAGGCAGCTCAGTCCACTCATCATATGTAGCTGCTATGGGTAATTCCTAGACAGAATTAACTACAAAATGCTATACTACACATTTTATGAGATCAACTATTACATAGCAACCTTCTAAATATCAATGCATTGGCATACTTGACAGTAAGATATGGCTTTTATAAATCCTATGATCCAGTAACTACAATCTGGCCTTAAAAGAAACATTGAGTCTAAATGCTCATAATAAGTAATGCTACCTAAGCAAGAGCTAAAGGTAGTCTATGGAAGAGGCCACATTTTTTACATAATATATAATGTATTTAAAACTAAAACATGGTGATTATTTTTGGCTAATGTAACCACATAACCTTCTGAAGTTATTTTAAGCCCACAACACCTACTGACTTTTACATAAGGACACTCAAACTCTGATAACAAACTACCTTGTCTTGAAAATACAACAATGTGAAAACGATTCCCATGGCTATCCCCCACTAAAACATCACCAGCATCACTAATATCTATTCCATTAGGAAAATTAGTGACCGTTTCACAGCCAATTCTCCTTAGAAATTTCCCCTTTTCTGAAAAAACAATAACACAATGACCTTTAAAATCACATATGTAAAATTCTTTAGCACAAACAGCTATGTCAGATGGCTCTCTCATATATTCGCTGCAGTCAAACCAGTGTAAAAGATCTCCAGCTTCTGATATAATAAATACTGTAGGAGCAACACTATCCACTGCAACAATGGTACCTTCACTAGTTATGGCTAATCCAGCTACAATATCTATGTAGCGTATTGCAATCTTCTTTAAAAAGTGGCCAGTTTTTGTGAATATCTGCATTCTAGACCTCTCGCTTCCCCTGTCACATACTACGAACTTACCTGAGCTGCGGATAACGGCAACCTAC----------AAAAATCAAATTTAAAATAAAATTAATAGGAAGGCAATGTTCTTATTCGAACTATCTTTTCATTATTTCAATCTATTCATAGATA-----------AAATATGGATTGTGCTTTTTAATTTAAAAAAGCTCTTCATTCAAACAAATGCTTAAGAGTAA
Ncanei_Egypt_N958 -----------------------------------------------------------------------------------TTGTCATCCTACAAAATAACTTTGTTTAATCTTCAAATAACAATCTGAAAAATGTTAAAAGGTGAATTTTAAATGAATATTGTGAGCAATTGTGTTGTAAATTTTAGGTGTTATATATGTATATATGTATATATATCACAGGCTACTTCACAGATGTGTAAATATAATTCTCTCAACTCACTCTGCTACGACGAAGTGTAAAACAACGCTACACTAGAGGACTACATGATGTATATACTTTTTATCTAAGGTTGTAGACTGGTACAAAAGGCAGCTCAGTCCACTCATCATATGTAGCTGCTATGGGTAATTCCTAGACAGAATTAACTACAAAATGCTATACTACACATTTTATGAGATCAACTATTACATAGCAACCTTCTAAATATCAATGCATTGGCATACTTGACAGTAAGATATGGCTTTTATAAATCCTATGATCCAGTAACTACAATCTGGCCTTAAAAGAAACATTGAGTCTAAATGCTCATAATAAGTAATGCTACCTAAGCAAGAGCTAAAGGTAGTCTATGGAAGAGGCCACATTTTTTACATAATATATAATGTATTTAAAACTAAAACATGGTGATTATTTTTGGCTAATGTAACCACATAACCTTCTGAAGTTATTTTAAGCCCACAACACCTACTGACTTTTACATAAGGACACTCAAACTCTGATAACAAACTACCTTGCCTTGAAAATACAACAATGTGAAAACGATTCCCATGGCTATCCCCCACTAAAACATCACCAGCATCACTAATATCTATTCCATTAGGAAAATTAGTGACCGTTTCGCAGCCAATTCTCCTTAGAAATTTCCCCTTTTCTGAAAAAACAATAACACAATGACCTTTAAAATCACATATGTAAAATTCTTTAGCACAAACAGCTATGTCAGATGGCTCTCTCATATATTCGCTGCAGTCAAACCAGTGTAAAAGATCTCCAGCTTCTGATATAATAAATACTGTAGGAGCAACGCTATCCACTGCAACAATGGTACCTTCACTAGTTATGGCTAATCCAGCTACAATATCTATGTAGCGTATTGCAATCTTCTTTAAAAAGTGGCCAGTTTTTGTGAATATCTGCATTCTAGACCTCTCGCTTCCCCTGTCACATACTACGAACTTACCTGAGCTGCGGATAACGGCAACCTACAAAGAATTACAAAAATCAAATTTAAAATAAATTTAATAGGAAGGC---------------------------------------------------------------------------------------------------------------------------
Nnasicus_CaneyFork_N171 -------------------------------------------------------------------------------------GTCATCCTACAAAATAACTTTGTTTAATCTTCAAATAACAATCTGAAAAATGTTAAAAGGTGAATTTTAAATGAATATTGTGAGCAATTGTGTTGTAAATTTTAGGTGTTATATATGTATATATGTATATATATCACAGGCTACTTCACAGATGTGTAAATATAATTCTCTCAACTCACTCTGCTACGACGAAGTGTAAAACAACGCTACACTAGAGGACTACATGATGTATATACTTTTTATCTAAGGTTGTAGACTGGTACAAAAGGCAGCTCAGTCCACTCATCATATGTAGCTGCTATGGGTAATTCCTAGACAGAATTAACTACAAAATGCTATACTACACATTTTATGAGATCAACTATTACATAGCAACCTTCTAAATATCAATGCATTGGCATACTTGACAGTAAGATATGGCTTTTATAAATCCTATGATCCAGTAACTACAATCTGGCCTTAAAAGAAACATTGAGTCTAAATGCTCATAATAAGTAATGCTACCTAAGCAAGAGCTAAAGGTAGTCTATGGAAGAGGCCACA-TTTTTACATAATATATAATGTATTTAAAACTAAAACATGGTGATTATTTTTGGCTAATGTAACCACATAACCTTCTGAAGTTATTTTAAGCCCACAACACCTACTGACTTTTACATAAGGACACTCAAACTCTGATAACAAACTACCTTGCCTTGAAAATACAACAATGTGAAAACGATTCCCATGGCTATCCCCTACTAAAACATCACCAGCATCACTAATATCTATTCCATTAGGAAAATTAGTGACCGTTTCGCAGCCAATTCTCCTTAGAAATTTCCCCTTTTCTGAAAAAACAATAACACAATGACCTTTAAAATCACATATGTAAAATTCTTTAGCACAAACAGCTATGTCAGATGGCTCTCTCATATATTCGCTGCAGTCAAACCAGTGTAAAAGATCTCCAGCTTCTGATATAATAAATACTGTAGGAGCAACGCTATCCACTGCAACAATGGTACCTTCACTAGTTATGGCTAATCCAGCTACAATATCTATGTAGCGTATTGCAATCTTCTTTAAAAAGTGGCCAGTTTTTGTGAATATCTGCATTCTAGACCTCTCGCTTCCCCTGTCACATACTACGAACTTACCTGAGCTGCGGATAACGGCAACCTACAAAGAATTACAAAAATCCAATTTAAAATAAATTTAATAGGAAGGCAATGTTCTTATTCGAACTATC-----ATTATTTCAATCTTTAGAAAAAGAAAATGATAATAAAATATAAACATGAAACTTTATACTTGAGAAATATTTCAAGTGAGGCATTTATTGAAATCCA
Nnasicus_ConnosteeFalls_N696 -----------------------------------------------------------------------------------------------------------------------------------------------------------------------------------------TTTAGGTGTTATATATGTATATATGTATATATATCACAGGCTACTTCACAGATGTGTAAATATAATTCTCTCAACTCACTCTGCTACGACGAAGTGTAAAACAACGCTACACTAGAGGACTACATGATGTATATACTTTTTATCTAAGGTTGTAGACTGGTACAAAAGGCAGCTCAGTCCACTCATCATATGTAGCTGCTATGGGTAATTCCTAGACAGAATTAACTACAAAATGCTATACTACACATTTTATGAGATCAACTATTACATAGCAACCTTCTAAATATCAATGCATTGGCATACTTGACAGTAAGATATGGCTTTTATAAATTCTATGATCCAGTAACTACAATCTGGCCTTAAAAGAAACATTGAGTCTAAATGCTCATAATAAGTAATGCTACCTAAGCAAGAGCTAAAGGTAGTCTATGGAAGAGGCCACATTTTTTACATAATATATAATGTATTTAAAACTAAAACATGGTGATTATTTTTGGCTAATGTAACCACATAACCTTCTGAAGTTATTTTAAGCCCACAACACCTACTGACTTTTACATAAGGACACTCAAACTCTGATAACAAACTACCTTGCCTTGAAAATACAACAATGTGAAAACGATTCCCATGGCTATCCCCCACTAAAACATCACCAGCATCACTAATATCTATTCCATTAGGAAAATTAGTGACCGTTTCGCAGCCAATTCTCCTTAGAAATTTCCCCTTTTCTGAAAAAACAATAACACAATGACCTTTAAAATCACATATGTAAAATTCTTTAGCACAAACAGCTATGTCAGATGGCTCTCTCATATATTCGCTGCAGTCAAACCAGTGTAAAAGATCTCCAGCTTCTGATATAATAAATACTGTAGGAGCAACGCTATCCACTGCAACAATGGTACCTTCACTAGTTATGGCTAATCCAGCTACAATATCTATGTAGCGTATTGCAATCTTCTTTAAAAAGTGGCCAGTTTTTGTGAATATCTGCATTCTAGATCTCTCGCTTCCTCTGTCACATACTACGAACTTACCTGAGCTGCGGATAACGGCAACCTACAAAAAATTACAAAAATCCAATTTAAAATAAATTTAATAGGAAGGCAATGTTCTTATTCGAACTATCTT----------------------------------------------------------------------------------------------------
Nnasicus_CoweeTrain_N189 ------------------------------------------------------------------------------------------------------------------------------------------TAATAGGTGAATTTTAAATGAATATTGTGAGCAATTGTGTTGTAAATTTTAGGTGTTATATATGTATATATGTATATATATCACAGGCTACTTCACAGATGTGTAAATATAATTCTCTCGACTCACTCTGCTACGACGAAGTGTAAAACAACGCTACACTAGAGGACTACATGATGTATATACTTTTTATCTAAGGTTGTAGACTGGTACAAAAGGCAGCTCAGTCCACTCATCATATGTAGCTGCTATGGGTAATTCCTAGACAGAATTAACTACAAAATGCTATACTACACATTTTATGAGATCAACTATTACATAGCAACCTTCTAAATATCAATGCATTGGCATACTTGACAGTAAGATATGGCTTTTATAAATCCTATGATCCAGTAACTACAATCTGGCCTTAAAAGAAACATTGAGTCTAAATGCTCATAATAAGTAATGCTACCTAAGCAAGAGCTAAAGGTAGTCTATGGAAGAGGCCACATTTTTTACATAATATATAATGTATTTAAAACTAAAACATGGTGATTATTTTTGGCTAATGTAACCACATAACCTTCTGAAGTTATTTTAAGCCCACAACACCTACTGACTTTTACATAAGGACACTCAAACTCTGATAACAAACTACCTTGCCTTGAAAATACAACAATGTGAAAACGATTCCCATGGCTATCCCCTACTAAAACATCACCAGCATCACTAATATCTATTCCATTAGGAAAATTAGTGACCGTTTCGCAGCCAATTCTCCTTAGAAATTTCCCCTTTTCTGAAAAAACAATAACACAATGACCTTTAAAATCACATATGTAAAATTCTTTAGCACAAACAGCTATGTCAGATGGCTCTCTCATATATTCGCTGCAGTCAAACCAGTGTAAAAGATCTCCAGCTTCTGATATAATAAATACTGTAGGAGCAACGCTATCCACTGCAACAATGGTACCTTCACTAGTTATGGCTAATCCAGCTACAATATCTATGTAGCGTATTGCAATCTTCTTTAAAAAGTGGCCAGTTTTTGTGAATATCTGCATTCTAGACCTCTCGCTTCCCCTGTCACATACTACGAACTTACCTGAGCTGCGGATAACGGCAACCTACAAAGAATTACAAAAATCCAATTTAAAATAAATTTAATAGGAAGGCAATGTTCTTATTCGAACTATC-----ATTATTTCAATCTTTAGAAAAAGAAAATGATA---AAATATAAACGTGAACCTTTATACTTGAGAAATATTTCACGTGAGGCATTTATTGAAATCCA
Ncrosbyi_MtMitchell_N210 AGCAGAGTTCCAGATTTAAGTACAAATGTTGATAATTATGAACACTAAGTAGATACATCAACACAGAAGACACAATGCCAAGATTGTCATCCTACAAAATAACTTTGTTTAATCTTCAAATAACAATCTGAAAAATGTTAAAAGGTGAATTTTAAATGAATATTGTGAGCAATTGTGTTGTAAATTTTAGGTGTTATATATGTATATATGTATATATATCACAGGCTACTTCACAGATGTGTAAATATAATTCTCTCAACTCACTCTGCTACGACGAAGTGTAAAACAACGCTACACTAGAGGACTACATGATGTATATACTTTTTATCTAAGGTTGTAGACTGGTACAAAAGGCAGCTCAGTCCACTCATCATATGTAGCTGCTATGGGTAATTCCTAGACAGAATTAACTACAAAATGCTATACTACACATTTTATGAGATCAACTATTACATAGCAACCTTCTAAATATCAATGCATTGGCATACTTGACAGTAAGATATGGCTTTTATAAATCCTATGATCCAGTAACTACAATCTGGCCTTAAAAGAAACATTGAGTCTAAATGCTCATAATAAGTAATGCTACCTAAGCAAGAGCTAAAGGTAGTCTATGGAAGAGGCCACATTTTTTACATAATATATAATGTATTTAAAACTAAAACATGGTGATTATTTTTGGCTAATGTAACCACATAACCTTCTGAAGTTATTTTAAGCCCACAACACCTACTGACTTTTACATAAGGACACTCAAACTCTGATAACAAACTACCTTGCCTTGAAAATACAACAATGTGAAAACGATTCCCATGGCTATCCCCCACTAAAACATCACCAGCATCACTAATATCTATTCCATTAGGAAAATTAGTGACCGTTTCGCAGCCAATTCTCCTTAGAAATTTCCCCTTTTCTGAAAAAACAATAACACAATGACCTTTAAAATCACATATGTAAAATTCTTTAGCACAAACAGCTATGTCAGATGGCTCTCTCATATATTCGCTGCAGTCAAACCAGTGTAAAAGATCTCCAGCTTCTGATATAATAAATACTGTAGGAGCAACGCTATCCACTGCAACAATGGTACCTTCACTAGTTATGGCTAATCCAGCTACAATATCTATGTAGCGTATTGCAATCTTCTTTAAAAAGTGGCCAGTTTTTGTGAATATCTGCATTCTAGACCTCTCGCTTCCCCTGTCACATACTACGAACTTACCTGAGCTGCGGATAACGGCAACCTACAAAGAATTACAAAAATCAAATTTAAAATAAATTTAATAGGAAGGCAATGTTCTTATTCGAACTATCTTTTCATAATTTCAATCTATCCATAGATATTTTTAAATACGATTGTG-------------------------------------------------------
Ncrosbyi_PricesCrk_N1143 AGCAGAGTTCCAGATTTAAGTACAAATGTTGATAATTATGAACACTAAGTAGATACATCAACACAGAAGACACAATGCCAAGATTGTCATCCTACAAAATAACTTTGTTTAATCTTCAAATAACAATCTGAAAAATGTTAAAAGGTGAATTTTAAATGAATATTGTGAGCAATTGTGTTGTAAATTTTAGGTGTTATATATGTATATATGTATATATATCACAGGCTACTTCACAGATGTGTAAATATAATTCTCTCAACTCACTCTGCTACGACGAAGTGTAAAACAACGCTACACTAGAGGACTACATGATGTATATACTTTTTATCTAAGGTTGTAGACTGGTACAAAAGGCAGCTCAGTCCACTCATCATATGTAGCTGCTATGGGTAATTCCTAGACAGAATTAACTACAAAATGCTATACTACACATTTTATGAGATCAACTATTACATAGCAACCTTCTAAATATCAATGCATTGGCATACTTGACAGTAAGATATGGCTTTTATAAATCCTATGATCCAGTAACTACAATCTGGCCTTAAAAGAAACATTGAGTCTAAATGCTCATAATAAGTAATGCTACCTAAGCAAGAGCTAAAGGTAGTCTATGGAAGAGGCCACATTTTTTACATAATATATAATGTATTTAAAACTAAAACATGGTGATTATTTTTGGCTAATGTAACCACATAACCTTCTGAAGTTATTTTAAGCCCACAACACCTACTGACTTTTACATAAGGACACTCAAACTCTGATAACAAACTACCTTGCCTTGAAAATACAACAATGTGAAAACGATTCCCATGGCTATCCCCCACTAAAACATCACCAGCATCACTAATATCTATTCCATTAGGAAAATTAGTGACCGTTTCGCAGCCAATTCTCCTTAGAAATTTCCCCTTTTCTGAAAAAACAATAACACAATGACCTTTAAAATCACATATGTAAAATTCTTTAGCACAAACAGCTATGTCAGATGGCTCTCTCATATATTCGCTGCAGTCAAACCAGTGTAAAAGATCTCCAGCTTCTGATATAATAAATACTGTAGGAGCAACGCTATCCACTGCAACAATGGTACCTTCACTAGTTATGGCTAATCCAGCTACAATATCTATGTAGCGTATTGCAATCTTCTTTAAAAAGTGGCCAGTTTTTGTGAATATCTGCATTCTAGACCTCTCGCTTCCCCTGTCACATACTACGAACTTACCTGAGCTGCGGATAACGGCAACCTACAAAGAATTATAAAAATCAAATTTAAAATAAATTTAATAGGAAGGCAATGTTCTTATTCGAACTATCTTTTCATTATTTCAATCTATCCATAGATATTTTTAAATACGATTGTGCTTTTTAATTTTTA-----AAAAAGCTCTTCATTCAAACAAATGGTTAAGAGTAA
Ncrosbyi_ShufordCrk_N1148 ---------------------------------------------------GATACATCAACACAGAAGACACAATGCCAAGATTGTCATCCTACAAAATAACTTTGTTTAATCTTCAAATAACAATCTGAAAAATGTTAAAAGGTGAATTTTAAATGAATATTGTGAGCAATTGTGTTGTAAATTTTAGGTGTTATATATGTATATATGTATATATATCACAGGCTACTTCACAGATGTGTAAATATAATTCTCTCAACTCACTCTGCTACGACGAAGTGTAAAACAACGCTACACTAGAGGACTACATGATGTATATACTTTTTATCTAAGGTTGTAGACTGGTACAAAAGGCAGCTCAGTCCACTCATCATATGTAGCTGCTATGGGTAATTCCTAGACAGAATTAACTACAAAATGCTATACTACACATTTTATGAGATCAACTATTACATAGCAACCTTCTAAATATCAATGCATTGGCATACTTGACAGTAAGATATGGCTTTTATAAATCCTATGATCCAGTAACTACAATCTGGCCTTAAAAGAAACATTGAGTCTAAATGCTCATAATAAGTAATGCTACCTAAGCAAGAGCTAAAGGTAGTCTATGGAAGAGGCCACATTTTTTACATAATATATAATGTATTTAAAACTAAAACATGGTGATTATTTTTGGCTAATGTAACCACATAACCTTCTGAAGTTATTTTAAGCCCACAACACCTACTGACTTTTACATAAGGACACTCAAACTCTGATAACAAACTACCTTGCCTTGAAAATACAACAATGTGAAAACGATTCCCATGGCTATCCCCCACTAAAACATCACCAGCATCACTAATATCTATTCCATTAGGAAAATTAGTGACCGTTTCGCAGCCAATTCTCCTTAGAAATTTCCCCTTTTCTGAAAAAACAATAACACAATGACCTTTAAAATCACATATGTAAAATTCTTTAGCACAAACAGCTATGTCAGATGGCTCTCTCATATATTCGCTGCAGTCAAACCAGTGTAAAAGATCTCCAGCTTCTGATATAATAAATACTGTAGGAGCAACGCTATCCACTGCAACAATGGTACCTTCACTAGTTATGGCTAATCCAGCTACAATATCTATGTAGCGTATTGCAATCTTCTTTAAAAAGTGGCCAGTTTTTGTGAATATCTGCATTCTAGACCTCTCGCTTCCCCTGTCACATACTACGAACTTACCTGAGCTGCGGATAACGGCAACCTACAAAGAATTACAAAAATCAAATTTAAAATAAATTTAATAGGAAGGCAATGTTCTTATTCGAACTATCTTTTCATTATTTCAATCTATCCATAGATATTTTTAAATACGATTGTGCTTTTTAATTTTTA-----AAAAAGCTCTTCATTCAAACAAATGGTTAAGAGTAA
Nesticus_gertschi_N806_gr_nasicus -----------------------------------------------------------------------------------------------------------------------------------------------------------------------------------------------------------------GTATATATATCACAGGCTACTTCACAGATGTGTAAATATAATTCTCTCAACTCACTCTGCTACGACGAAGTGTAAAACAACGCTACACTAGAGGACTACATGATGTATATACTTTTTATCTAAGGTTGTAGACTGGTACAAAAGGCAGCTCAGTCCACTCATCATATGTAGCTGCTATGGGTAATTCCTAGACAGAATTAACTACAAAATGCTATACTACACATTTTATGAGATCAACTATTACATAGCAACCTTCTAAATATCAATGCATTGGCATACTTGACAGTAAGATATGGCTTTTATAAATCCTATGATCCAGTAACTACAATCTGGCCTTAAAAGAAACATTGAGTCTAAATGCTCATAATAAGTAATGCTACCTAAGCAAGAGCTAAAGGTAGTCTATGGAAGAGGCCACATTTTTTACATAATATATAATGTATTTAAAACTAAAACATGGTGATTATTTTTGGCTAATGTAACCACATAACCTTCTGAAGTTATTTTAAGCCCACAACACCTACTGACTTTTACATAAGGACACTCAAACTCTGATAACAAACTACCTTGCCTTGAAAATACAACAATGTGAAAACGATTCCCATGGCTATCCCCCACTAAAACATCACCAGCATCACTAATATCTATTCCATTAGGAAAATTAGTGACCGTTTCGCAGCCAATTCTCCTTAGAAATTTCCCCTTTTCTGAAAAAACAATAACACAATGACCTTTAAAATCACATATGTAAAATTCTTTAGCACAAACAGCTATGTCAGATGGCTCTCTCATATATTCGCTGCAGTCAAACCAGTGTAAAAGATCTCCAGCTTCTGATATAATAAATACTGTAGGAGCAACGCTATCCACTGCAACAATGGTACCTTCACTAGTTATGGCTAATCCAGCTACAATATCTATGTAGCGTATTGCAATCTTCTTTAAAAAGTGGCCAGTTTTTGTGAATATCTGCATTCTAGACCTCTCGCTTCCCCTGTCACATACTACGAACTTACCTGAGCTGCGGATAACGGCAACCTACAAAGAATTACAAAAATCAAATTTAAAATAAATTTAATAGGAAGGCAATGTTCTTATTCGAACTATCTTTTCATTATTTCAATCTATTCATAGATA-----------AAATATGGATTGTGCTTTTTAACTTAAAAAAGCTCTTCATTCAAACAAATGGTTAAGAGTAA
Ngertschi_CedarCreek_N351 AGCAGAGTTCCAGATTTAAGTACAAATGTTGATAATTATGAACACTAAGTAGATACATCAACACAGAAGACACAATGCCAAGATTGTCATCCTACAAAATAACTTTGTTTAATCTTCAAATAACAATCTGAAAAATGTTAAAAGGTGAATTTTAAATGAATATTGTGAGCAATTGTGTTGTAAATTTTAGGTGTTATATATGTATATATGTATATATATCACAGGCTACTTCACAGATGTGTAAATATAATTCTCTCAACTCACTCTGCTACGACGAAGTGTAAAACAACGCTACACTAGAGGACTACATGATGTATATACTTTTTATCTAAGGTTGTAGACTGGTACAAAAGGCAGCTCAGTCCACTCATCATATGTAGCTGCTATGGGTAATTCCTAGACAGAATTAACTACAAAATGCTATACTACACATTTTATGAGATCAACTATTACATAGCAACCTTCTAAATATCAATGCATTGGCATACTTGACAGTAAGATATGGCTTTTATAAATCCTATGATCCAGTAACTACAATCTGGCCTTAAAAGAAACATTGAGTCTAAATGCTCATAATAAGTAATGCTACCTAAGCAAGAGCTAAAGGTAGTCTATGGAAGAGGCCACATTTTTTACATAATATATAATGTATTTAAAACTAAAACATGGTGATTATTTTTGGCTAATGTAACCACATAACCTTCTGAAGTTATTTTAAGCCCACAACACCTACTGACTTTTACATAAGGACACTCAAACTCTGATAACAAACTACCTTGCCTTGAAAATACAACAATGTGAAAACGATTCCCATGGCTATCCCCCACTAAAACATCACCAGCATCACTAATATCTATTCCATTAGGAAAATTAGTGACCGTTTCGCAGCCAATTCTCCTTAGAAATTTCCCCTTTTCTGAAAAAACAATAACACAATGACCTTTAAAATCACATATGTAAAATTCTTTAGCACAAACAGCTATGTCAGATGGCTCTCTCATATATTCGCTGCAGTCAAACCAGTGTAAAAGATCTCCAGCTTCTGATATAATAAATACTGTAGGAGCAACGCTATCCACTGCAACAATGGTACCTTCACTAGTTATGGCTAATCCAGCTACAATATCTATGTAGCGTATTGCAATCTTCTTTAAAAAGTGGCCAGTTTTTGTGAATATCTGCATTCTAGACCTCTCGCTTCCCCTGTCACATACTACGAACTTACCTGAGAAGCGGATAACGGCAACCTACAAAGAATTACAAAAATCAAATTTAAAATAAATTTAATAGGAAGGCAATGTTCTTATTCGAACTATCTTTTCATTATTTCAATCTATTCATAGATATTTTTAAATATGATTGTGCTTTTTAACTTTTA-----AAAAAGCTCTTCATTCAAACAAATGGTTAAGAGTAA
Ngertschi_FrenchBroad_N968 ----------------------------------ATTATGAACACTAAGTAGATACATCAACACAGAAGACACAATGCCAAGATTGTCATCCTACAAAATAACTTTGTTTAATCTTCAAATAACAATCTGAAAAATGTTAAAAGGTGAATTTTAAATGAATATTGTGAGCAATTGTGTTGTAAATTTTAGGTGTTATATATGTATATATGTATATATATCACAGGCTACTTCACAGATGTGTAAATATAATTCTCTCAACTCACTCTGCTACGACGAAGTGTAAAACAACGCTACACTAGAGGACTACATGATGTATATACTTTTTATCTAAGGTTGTAGACTGGTACAAAAGGCAGCTCAGTCCACTCATCATATGTAGCTGCTATGGGTAATTCCTAGACAGAATTAACTACAAAATGCTATACTACACATTTTATGAGATCAACTATTACATAGCAACCTTCTAAATATCAATGCATTGGCATACTTGACAGTAAGATATGGCTTTTATAAATCCTATGATCCAGTAACTACAATCTGGCCTTAAAAGAAACATTGAGTCTAAATGCTCATAATAAGTAATGCTACCTAAGCAAGAGCTAAAGGTAGTCTATGGAAGAGGCCACATTTTTTACATAATATATAATGTATTTAAAACTAAAACATGGTGATTATTTTTGGCTAATGTAACCACATAACCTTCTGAAGTTATTTTAAGCCCACAACACCTACTGACTTTTACATAAGGACACTCAAACTCTGATAACAAACTACCTTGCCTTGAAAATACAACAATGTGAAAACGATTCCCATGGCTATCCCCCACTAAAACATCACCAGCATCACTAATATCTATTCCATTAGGAAAATTAGTGACCGTTTCGCAGCCAATTCTCCTTAGAAATTTCCCCTTTTCTGAAAAAACAATAACACAATGACCTTTAAAATCACATATGTAAAATTCTTTAGCACAAACAGCTATGTCAGATGGCTCTCTCATATATTCGCTGCAGTCAAACCAGTGTAAAAGATCTCCAGCTTCTGATATAATAAATACTGTAGGAGCAACGCTATCCACTGCAACAATGGTACCTTCACTAGTTATGGCTAATCCAGCTACAATATCTATGTAGCGTATTGCAATCTTCTTTAAAAAGTGGCCAGTTTTTGTGAATATCTGCATTCTAGACCTCTCGCTTCCCCTGTCACATACTACGAACTTACCTGAGCTGCGGATAACGGCAACCTACAAAGAATTACAAAAATCAAATTTAAAATAAATTTAATAGG--------------------------------------------------------------------------------------------------------------------------------
Ngertschi_HickoryNutGap_N810 --------------------------------------------------------------------------------------------------------------------------------------------AAAGGTGAATTTTAAATGAATATTGTGAGCAATTGTGTTGTAAATTTTAGGTGTTATATATGTATATATGTATATATATCACAGGCTACTTCACAGATGTGTAAATATAATTCTCTCAACTCACTCTGCTACGACGAAGTGTAAAACAACGCTACACTAGAGGACTACATGATGTATATACTTTTTATCTAAGGTTGTAGACTGGTACAAAAGGCAGCTCAGTCCACTCATCATATGTAGCTGCTATGGGTAATTCCTAGACAGAATTAACTACAAAATGCTATACTACACATTTTATGAGATCAACTATTACATAGCAACCTTCTAAATATCAATGCATTGGCATACTTGACAGTAAGATATGGCTTTTATAAATCCTATGATCCAGTAACTACAATCTGGCCTTAAAAGAAACATTGAGTCTAAATGCTCATAATAAGTAATGCTACCTAAGCAAGAGCTAAAGGTAGTCTATGGAAGAGGCCACATTTTTTACATAATATATAATGTATTTAAAACTAAAACATGGTGATTATTTTTGGCTAATGTAACCACATAACCTTCTGAAGTTATTTTAAGCCCACAACACCTACTGACTTTTACATAAGGACACTCAAACTCTGATAACAAACTACCTTGCCTTGAAAATACAACAATGTGAAAACGATTCCCATGGCTATCCCCCACTAAAACATCACCAGCATCACTAATATCTATTCCATTAGGAAAATTAGTGACCGTTTCGCAGCCAATTCTCCTTAGAAATTTCCCCTTTTCTGAAAAAACAATAACACAATGACCTTTAAAATCACATATGTAAAATTCTTTAGCACAAACAGCTATGTCAGATGGCTCTCTCATATATTCGCTGCAGTCAAACCAGTGTAAAAGATCTCCAGCTTCTGATATAATAAATACTGTAGGAGCAACGCTATCCACTGCAACAATGGTACCTTCACTAGTTATGGCTAATCCAGCTACAATATCTATGTAGCGTATTGCAATCTTCTTTAAAAAGTGGCCAGTTTTTGTGAATATCTGCATTCTAGACCTCTCGCTTCCCCTGTCACATACTACGAACTTACCTGAGCTGCGGATAACGGCAACCTACAAAGAATTACAAAAATCAAATTTAAAATAAATTTAATAGGAAGGCAATGTTCTTATTCGAACTATCTTTTCATTATTTCAAACTAT----------------------------------------------------------------------------------
Ntempletoni_BaldMtns_N950 AGCAGAGTTCCAGATTTAAGTACAAATGTTGATAATTATGAACTCTAAGTAGATACATCAACTCAGAAGACACAATGCCAAGATTGTCATCCTACAAAATAACTTTGTTTAATCTTCAAATAACAATCTGAAAAATGTTAAAAGGTGAATTTTAAATGAATATTGTGAGCAATTGTGTTGTAAATTTTAGGTGTTATATATGTATATATGTATATATATCACAGGCTACTTCACAGATGTGTAAATATAATTCTCTCAACTCACTCTGCTACGACGAAGTGTAAAACAACGCTACACTAGAGGACTACATGATGTATATACTTTTTATCTAAGGTTGTAGACTGGTACAAAAGGCAGCTCAGTCCACTCATCATATGTAGCTGCTATGGGTAATTCCTAGACAGAATTAACTACAAAATGCTATACTACACATTTTATGAGATCAACTATTACATAGCAACCTTCTAAATATCAATGCATTGGCATACTTGACAGTAAGATATGGCTTTTATAAATCCTATGATCCAGTAACTACAATCTGGCCTTAAAAGAAACATTGAGTCTAAATGCTCATAATAAGTAATGCTACCTAAGCAAGAGCTAAAGGTAGTCTATGGAAGAGGCCACATTTTTTACATAATATATAATGTATTTAAAACTAAAACATGGTGATTATTTTTGGCTAATGTAACCACATAACCTTCTGAAGTTATTTTAAGCCCACAACACCTACTGACTTTTACATAAGGACACTCAAACTCTGATAACAAACTACCTTGCCTTGAAAATACAACAATGTGAAAACGATTCCCATGGCTATCCCCCACTAAAACATCACCAGCATCACTAATATCTATTCCATTAGGAAAATTAGTGACCGTTTCACAGCCAATTCTCCTTAGAAATTTCCCCTTTTCTGAAAAAACAATAACACAATGACCTTTAAAATCACATATGTAAAATTCTTTAGCACAAACAGCTATGTCAGATGGCTCTCTCATATATTCGCTGCAGTCAAACCAGTGTAAAAGATCTCCAGCTTCTGATATAATAAATACTGTAGGAGCAACGCTATCCACTGCAACAATGGTACCTTCACTAGTTATGGCTAATCCAGCTACAATATCTATGTAGCGTATTGCAATCTTCTTTAAAAAGTGGCCAGTTTTTGTGAATATCTGCATTCTAGACCTCTCGCTTCCCCTGTCACATACTACGAACTTACCTGAGCTGCGGATAACGGCAACCTACAAAAAATTACAAAAATCAAATTTAA-----------TAGGAAGGCAATGTTCTTACTCGAACTATCTTTTCATTATTTCAATCTATTCATAGATA-----------AAATATGGATTGTGCTTTTTAATTTAAAAAAGCTCTTCATTCAAACAAATGCTTAAGAGTAA
Ntempletoni_ClarksCreek_N945 AGCAGAGTTCCAGATTTAAGTACAAATGTTGATAATTATGAACACTAAGTAGATACATCAACACAGAAGACACAATGCCAAGATTGTCATCCTACAAAATAACTTTGTTTAATCTTCAAATAACAATCTGAAAAATGTTAAAAGGTGAATTTTAAATGAATATTGTGAGCAATTGTGTTGTAAATTTTAGGTGTTATATATGTATATATGTATATATATCACAGGCTACTTCACAGATGTGTAAATATAATTCTCTCAACTCACTCTGCTACGACGAAGTGTAAAACAACGCTACACTAGAGGACTACATGATGTATATACTTTTTATCTAAGGTTGTAGACTGGTACAAAAGGCAGCTCAGTCCACTCATCATATGTAGCTGCTATGGGTAATTCCTAGACAGAATTAACTACAAAATGCTATACTACACATTTTATGAGATCAACTATTACATAGCAACCTTCTAAATATCAATGCATTGGCATACTTGACAGTAAGATATGGCTTTTATAAATCCTATGATCCAGTAACTACAATCTGGCCTTAAAAGAAACATTGAGTCTAAATGCTCATAATAAGTAATGCTACCTAAGCAAGAGCTAAAGGTAGTCTATGGAAGAGGCCACATTTTTTACATAATATATAATGTATTTAAAACTAAAACATGGTGATTATTTTTGGCTAATGTAACCACATAACCTTCTGAAGTTATTTTAAGCCCACAACACCTACTGACTTTTACATAAGGACACTCAAACTCTGATAACAAACTACCTTGCCTTGAAAATACAACAATGTGAAAACGATTCCCATGGCTATCCCCCACTAAAACATCACCAGCATCACTAATATCTATTCCATTAGGAAAATTAGTGACCGTTTCACAGCCAATTCTCCTTAGAAATTTCCCCTTTTCTGAAAAAACAATAACACAATGACCTTTAAAATCACATATGTAAAATTCTTTAGCACAAACAGCTATGTCAGATGGCTCTCTCATATATTCGCTGCAGTCAAACCAGTGTAAAAGATCTCCAGCTTCTGATATAATAAATACTGTAGGAGCAACGCTATCCACTGCAACAATGGTACCTTCACTAGTTATGGCTAATCCAGCTACAATATCTATGTAGCGTATTGCAATCTTCTTTAAAAAGTGGCCAGTTTTTGTGAATATCTGCATTCTAGACCTCTCGCTTCCCCTGTCACATACTACGAACTTACCTGAGCTGCGGATAACGGCAACCTACA---------AAAAATCAAATTTAAAATAAATTTAATGGGAAGGCAATGTTCTTATTCGAACTATCTTTTC-------------------------------------------------------------------------------------------------
Ntempletoni_ScronceCreekRd_N1223 AGCAGAGTTCCAGATTTAAGTACAAATGTTGATAATTATGAACACTAAGTAGATACATCAACACAGAAGACACAATGCCAAGATTGTCATCCTACAAAATAACTTTGTTTAATCTTCAAATAACAATCTGAAAAATGTTAAAAGGTGAATTTTAAATGAATATTGTGAGCAATTGTGTTGTAAATTTTAGGTGTTATATATGTATATATGTATATATATCACAGGCTACTTCACAGATGTGTAAATATAATTCTCTCAACTCACTCTGCTACGACGAAGTGTAAAACAACGCTACACTAGAGGACTACATGATGTATATACTTTTTATCTAAGGTTGTAGACTGGTACAAAAGGCAGCTCAGTCCACTCATCATATGTAGCTGCTATGGGTAATTCCTAGACAGAATTAACTACAAAATGCTATACTACACATTTTATGAGATCAACTATTACATAGCAACCTTCTAAATATCAATGCATTGGCATACTTGACAGTAAGATATGGCTTTTATAAATCCTATGATCCAGTAACTACAATCTGGCCTTAAAAGAAACATTGAGTCTAAATGCTCATAATAAGTAATGCTACCTAAGCAAGAGCTAAAGGTAGTCTATGGAAGAGGCCACATTTTTTACATAATATATAATGTATTTAAAACTAAAACATGGTGATTATTTTTGGCTAATGTAACCACATAACCTTCTGAAGTTATTTTAAGCCCACAACACCTACTGACTTTTACATAAGGACACTCAAACTCTGATAACAAACTACCTTGCCTTGAAAATACAACAATGTGAAAACGATTCCCATGGCTATCCCCCACTAAAACATCACCAGCATCACTAATATCTATTCCATTAGGAAAATTAGTGACCGTTTCACAGCCAATTCTCCTTAGAAATTTCCCCTTTTCTGAAAAAACAATAACACAATGACCTTTAAAATCACATATGTAAAATTCTTTAGCACAAACAGCTATGTCAGATGGCTCTCTCATATATTCGCTGCAGTCAAACCAGTGTAAAAGATCTCCAGCTTCTGATATAATAAATACTGTAGGAGCAACGCTATCCACTGCAACAATGGTACCTTCACTAGTTATGGCTAATCCAGCTACAATATCTATGTAGCGTATTGCAATCTTCTTTAAAAAGTGGCCAGTTTTTGTGAATATCTGCATTCTAGACCTCTCGCTTCCCCTGTCACATACTACGAACTTACCTGAGCTGCGGATAACGGCAACCTACAAAAAATTACAAAAATCAAATTTAAAATGAATTTAATAGGAAGGCAATGTTCTTATTCGAACTATCTTTTCATTATTTCAATCTATTCATAGATA-----------AAATATGGATTGTGCTTTTTAATTTAAAAAAGCTCTTCATTCAAACAAATGCTTAAGAGCAA
Ntennessensis_IndianCave_N052 -------------------------------------ATGAACACTAAGTAGATACATCAACACAGAAGACACAATGCCAAGATTGTCATCCTACAAAATAACTTTGTTTAATCTTCAAATAACAATCTGAAAAATGTTAAAAGGTGAATTTTAAATGAATATTGTGAGCAATTGTGTTGTAAATTTTAGGTGTTATATATGTATATATGTATATATATCACAGGCTACTTCACAGATGTGTAAATATAATTCTCTCAACTCACTCTGCTACGACGAAGTGTAAAACAACGCTACACTAGAGGACTACATGATGTATATACTTTTTATCTAAGGTTGTAGACTGGTACAAAAGGCAGCTCAGTCCACTCATCATATGTAGCTGCTATGGGTAATTCCTAGACAGAATTAACTACAAAATGCTATACTACACATTTTATGAGATCAACTATTACATAGCAACCTTCTAAATATCAATGCATTGGCATACTTGACAGTAAGATATGGCTTTTATAAATCCTATGATCCAGTAACTACAATCTGGCCTTAAAAGAAACATTGAGTCTAAATGCTCATAATAAGTAATGCTACCTAAGCAAGAGCTAAAGGTAGTCTATGGAAGAGGCCACATTTTTTACATAATATATAATGTATTTAAAACTAAAACATGGTGATTATTTTTGGCTAATGTAACCACATAACCTTCTGAAGTTATTTTAAGCCCACAACACCTACTGACTTTTACATAAGGACACTCAAACTCTGATAACAAACTACCTTGCCTTGAAAATACAACAATGTGAAAACGATTCCCATGGCTATCCCCCACTAAAACATCACCAGCATCACTAATATCTATTCCATTAGGAAAATTAGTGACCGTTTCGCAGCCAATTCTCCTTAGAAATTTCCCCTTTTCTGAAAAAACAATAACACAATGACCTTTAAAATCACATATGTAAAATTCTTTAGCACAAACAGCTATGTCAGATGGCTCTCTCATATATTCGCTGCAGTCAAACCAGTGTAAAAGATCTCCAGCTTCTGATATAATAAATACTGTTGGAGCAACGCTATCCACTGCAACAATGGTACCTTCACTAGTTATGGCTAATCCAGCTACAATATCTATGTAGCGTATTGCAATCTTCTTTAAAAAGTGGCCAGTTTTTGTGAATATCTGCATTCTAGACCTCTCGCTTCCCCTGTCACATACTACGAACTTACCTGAGCTGCGGATGACGGCAACCTACAAAGAATTACAAAAATCAAATTTAAAATAAATTTAATAGGAAGGCAATATTCTTATTCGAACAATCTTTTTATTATTTCAATCTTTACAAAAAGAAAATGGTAATAAAATATAAACATAAAACTTTATACTTGAGAAATAT---------------------------
Ntennessensis_LittleStony_N645 ------------------------------------------------------------------------------------------------------------------------------------------------------------------------------------TAAATTTTAGGTGTTATATATGTATATATGTATATATATCACAGGCTACTTCACAGATGTGTAAATATAATTCTCTCAACTCACTCTGCTACGACGAAGTGTAAAACAACGCTACACTAGAGGACTACATGATGTATATACTTTTTATCTAAGGTTGTAGACTGGTACAAAAGGCAGCTCAGTCCACTCATCATATGTAGCTGCTATGGGTAATTCCTAGACAGAATTAACTACAAAATGCTATACTACACATTTTATGAGATCAACTATTACATAGCAACCTTCTAAATATCAATGCATTGGCATACTTGACAGTAAGATATGGCTTTTATAAATCCTATGATCCAGTAACTACAATCTGGCCTTAAAAGAAACATTGAGTCTAAATGCTCATAATAAGTAATGCTACCTAAGCAAGAGCTAAAGGTAGTCTATGGAAGAGGCCACATTTTTTACATAATATATAATGTATTTAAAACTAAAACATGGTGATTATTTTTGGCTAATGTAACCACATAACCTTCTGAAGTTATTTTAAGCCCACAACACCTACTGACTTTTACATAAGGACACTCAAACTCTGATAACAAACTACCTTGCCTTGAAAATACAACAATGTGAAAACGATTCCCATGGCTATCCCCCACTAAAACATCACCAGCATCACTAATATCTATTCCATTAGGAAAATTAGTGACCGTTTCGCAGCCAATTCTCCTTAGAAATTTCCCCTTTTCTGAAAAAACAATAACACAATGACCTTTAAAATCACATATGTAAAATTCTTTAGCACAAACAGCTATGTCAGATGGCTCTCTCATATATTCGCTGCAGTCAAACCAGTGTAAAAGATCTCCAGCTTCTGATATAATAAATACTGTTGGAGCAACGCTATCCACTGCAACAATGGTACCTTCACTAGTTATGGCTAATCCAGCTACAATATCTATGTAGCGTATTGCAATCTTCTTTAAAAAGTGGCCAGTTTTTGTGAATATCTGCATTCTAGACCTCTCGCTTCCCCTGTCACATACTAC----------------------------------------------------------------------------------------------------------------------------------------------------------------------------------------------------------
Ntennessensis_Watauga_N1046 ----------------------------TTGATAATTATGAACACTAAGTAGATACATCAACACAGAAGACACAATGCCAAGATTGTCATCCTACAAAATAACTTTGTTTAATCTTCAAATAACAATCTGAAAAATGTTAAAAGGTGAATTTTAAATGAATATTGTGAGCAATTGTGTTGTAAATTTTAGGTGTTATATATGTATATATGTATATATATCACAGGCTACTTCACAGATGTGTAAATATAATTCTCTCAACTCACTCTGCTACGACGAAGTGTAAAACAACGCTACACTAGAGGACTACATGATGTATATACTTTTTATCTAAGGTTGTAGACTGGTACAAAAGGCAGCTCAGTCCACTCATCATATGTAGCTGCTATGGGTAATTCCTAGACAGAATTAACTACAAAATGCTATACTACACATTTTATGAGATCAACTATTACATAGCAACCTTCTAAATATCAATGCATTGGCATACTTGACAGTAAGATATGGCTTTTATAAATCCTATGATCCAGTAACTACAATCTGGCCTTAAAAGAAACATTGAGTCTAAATGCTCATAATAAGTAATGCTACCTAAGCAAGAGCTAAAGGTAGTCTATGGAAGAGGCCACATTTTTTACATAATATATAATGTATTTAAAACTAAAACATGGTGATTATTTTTGGCTAATGTAACCACATAACCTTCTGAAGTTATTTTAAGCCCACAACACCTACTGACTTTTACATAAGGACACTCAAACTCTGATAACAAACTACCTTGCCTTGAAAATACAACAATGTGAAAACGATTCCCATGGCTATCCCCCACTAAAACATCACCAGCATCACTAATATCTATTCCATTAGGAAAATTAGTGACCGTTTCGCAGCCAATTCTCCTTAGAAATTTCCCCTTTTCTGAAAAAACAATAACACAATGACCTTTAAAATCACATATGTAAAATTCTTTAGCACAAACAGCTATGTCAGATGGCTCTCTCATATATTCGCTGCAGTCAAACCAGTGTAAAAGATCTCCAGCTTCTGATATAATAAATACTGTTGGAGCAACGCTATCCACTGCAACAATGGTACCTTCACTAGTTATGGCTAATCCAGCTACAATATCTATGTAGCGTATTGCAATCTTCTTTAAAAAGTGGCCAGTTTTTGTGAATATCTGCATTCTAGACCTCTCGCTTCCCCTGTCACATACTACGAACTTACCTGAGCTGCGGATGACGGCAACCTACAAAGAATTACAAAAATCAAATTTAAAATAAATTTAATAGGAAGGCAATATTCTTATTCGAACAATCTTTTCATTATTTCAATCTTTACAAAAAGAAAATGGTAATAAAATATAAACATAAAACTTTATACTTGAGAAATATTTCACGACAGGCATTTATTGAAATCC-
