# Supplementary material for: ﻿New species in old mountains: integrative taxonomy reveals ten new species and extensive short-range endemism in Nesticus spiders (Araneae, Nesticidae) from the southern Appalachian Mountains
Source: Zookeys. 2023 Feb 3;1145:1–130. doi: 10.3897/zookeys.1145.96724 (PMC10208238; doi:10.3897/zookeys.1145.96724)
Supplement: Supplementary material 4 — Input alignments, analysis log files, and output tree files [file zookeys-1145-001_article-96724__-s004.zip › uce-200465 (modified).phy]

 93 1124
Nesticella_sp_GH1210 -----------------------------------------------------------------------------------------------------------------------------------------------------------------------------------------------------------------------------------------------------------------------------------------------------------------------------------------------------------------------AGTCGCCA-------CC--------------TGTTATTAAATGCATGGGCATTTGCTATTTGGAACTCTCCATTTAACTGTGTGCATTTGTGTTGTTTGTAGTTGGGCTGATGCGTCCGGCAATATCCAACAGATAGCAGCTGGTTTTGATCAGGAAGCCGCAGCGGTTTTGATGGCGAGGCTTGCTTGTTTCAGGGCGGAGGGAGATGACGGTGCTGATGTGCTTCGTTGGCTAGACAGGACCCTCATCAGATTGGTTAGT----------------------------------GAACTCAAAATGACCTTAACGTTTAA-----TATAAATGTAGTGT------TTACCATTCGTCACC-----------------------------GAAAAGAA--------------------TAGTGACAAGACTCAAAAAATACCAAAATGATATTTTTATTTATAATACTTAGAAT-------GCTTT-----TATATGGAATA---------------------------------------------------------------------------------------AAGAC---ACAAATTGTA-------------------------------------------------------------------------------------------------------GATAGCA--------------------------------TCGATAGATGAC---
Nesticus_Japan_G2153 ----------------------------------------------------------------------------CATAAAAAAATATTTTTA-------------------------------------------------TATGACTTGTTGCATAAGATTGCAAGTTCTTCACATATCAAACTTTTTCTTTCTTC------ACATTTTTCACATATGTTGATGCCAATTGGCAATG-----------TAAAACAAAAACGATGTTAAAAATGTATTTCAGTAAT-ATTAAC--------TCATTTACTGAGTAGCATAAATTTAATA--TTGTGTGAATTAGTTAT----AGTTAAATCACTATCAAAATAAAGAGAAATTGTAGTTATTATTAAATGCATGGACATCTCCTATTTGGAATTCTCCACTTAATTATATTCATTTGTGATGTTTGCAGTTGGGCTGATGCATCTGGCAATATCCAACAGATATCGGCTGGTTTTGATCAGGAAGCTGCAGCTGTTTTGATGGCGCGGCTTGCTTGTTTCAGGGCAGAGGGAGATGACGGTGCGGATGTGCTTCGTTGGCTAGACAGAACCCTCATCAGGCTGGTAAGT----------------------------------GAGCTCAAGATTATCTTAACAGTTAA-----CATAATCATAGTGT------TTGCAATC-------------------------------------AAGGGGATTCT----------------TAGTAGCAGGATATATATAGTGTTATTTTTTAGTTTTTATGTACAATATTTAGTATTCAGAAAAGCTTACATTTACATAGAGTGCATTGATTTATTGGCAACTCGGGGAATTT-TATTTTGT--------------------------TTTACGTATAACCCTGTAATAAGAAAAT------GTTTGTAGAATGGGTCAAATTAGAGTGTT---------AATAGCTAAAAATAGATCCAAC------TGGAAG----------AAACTTATGGAAAAG-------------GCCAGGACCCACAA-------------------------TAAATATTT------
Nesticus_nahaunus_Mexico_G2881 ---------------------------------CTCTGTACATATGCTGTAGGCAAAAAAT---------------ATTGGTTTGTCCTTTCAG------------------------------------------------TATTTTTTTATTCCAGTCAA-----------------------------------------------TCACATGCC----------------------TGCATTAGCTAGGGAAGAAAGATATTGTTAAAAAAACTCTTCTATAACTACATATTCTACTAACTATCCAATGAATAATATAAATCTAAAAATTGTTGTCAATGG--GATGATTAGTTAAAGCAACAGGAGAATTTATTTATATTGTACATAATAATGAACATAATTTATTTTGCTACTT---------CACCTTACTCTATGCAATATGATGTTTTGCAGTTGGGCTGATGCCTCTAGCAACATACAGCACGTAGCCGCCGGGTTTGATCAGGAAGCCTCGGCAGTGCTAATGGCACGACTCGCCTGTTTCAGGGCCGAGGGAGATGACGGTGCCGATGTCCTTCGATGGCTGGACAGAACTCTCATCAGGCTGGTAAGTCCGATTAACTTAAATTGTGGTTTTTGAAACCTCAGAATGGAAAATTAACTTAAGACTTTAAGAACCATAATTACTGTGTGTTTAATTGTAGTTTGTTGTTTTA-ATTAAGAGGATTCGGGTGCTTTTTT---AAGAACTTTCCCAAGTTAATTAGGGTAATTGCAGAGTATTAATACTTTAATTGTTGGATTTTTAAACTCAATATTAGGAATGCACCAAGCATTTGGTTTGTATTCGGTAATC-TGCCTATTTTCTAATCAAACCAA--ATATTCTGTTCGGTCAAATAGTTTAACCAAAATC--TTTTTTTTGGCAACAAAATGGTAAAATTTTAAAGTTAAAATATTGAAGGTAAAAGAAATATTGATGGAAACAATGTCTTAAAATTATTGTGATAACATATAAAAGAAAAAGTTAGTGATTTTTAGAAAAGTGATTATATAAAAGACTAGTTGTTTACTTTTATTCTACTTTCATATTGTTGCTTAGCACTTTTAACT
Nsilvestrii_Hellgate_N1108 -------------------TAACTATCACTTTCTTCAAT------------GGTGAAAACTGTCATTTCATAAAATAATAAATCAATATATATACATAGGTCCATTTTAT------------TCAGTTAAAATTTCTTTATATAATTTTTTTTTGTAGGGGGAAAAGATCTAATTTCATTCAGACCAAATTGTTAATTT------TTAATGGAATGCAATATTATTTTTAATTTACTCT------------CAGAATGAAATAT------------------------TATATATTTAAATCTTTTTAAAGTGAGTGGTGTTAATTTAACAAGCTATGC-------------------------------AAACTCAGTTTTAGTTTACTTTGTATGCAATATAAATTATTTTCCTATATT------------TAACTGTATACAATATGCTG-TTTGCAGTTGGGCCGATGCTTCATCAAATATCCAACACATTTCTGCCGGTTTTGATCAGGAAGCCGCAGCAGTCTTGATGGCCCGCCTCGCCTGTTTCAGAGCCGAGGGAGATGATGGTGCTGACGTCCTCCGTTGGCTGGATAGAACCCTCATCCGATTGGTGAGTTTGCTTAACTTTAAGGGTGT---TTTCAACCTTACAGCAAAAATCTCAT-----ACTTTAGGATCTATAATTGCTCTGCATTTACTTAAAGTTTTCCATTAGATTTTTAATTTATTTAATTTACTTTTAGAAAAGAATATTGTTAGGTG----------------------------TTTAAATTATATAACACCAAATCTAAAATTATATACACATCTGATATCTGGTATATCTATTAAATTTTAGCT--------------ATCTATTAAATTTTATGTG-----------------------TGTTTTTAT---------ATAGTAAAGTTTGAGAGTTCAATAAG----------------------------GACGATCCAGCCTCATTTCGCT------CGAAAA--------------TTTTTC--------------------------------CCTCAATTCATGTT---------------CATTTGCGAAG
Narcheri_Cheaha_N023 ACACATACATATGTTATTTTAAATTTTATTTTCATCATTAAATATGCTGAAAATGAAACACTGCCCTGCATCGAAAATTAGAAAGGTGTTTAAATATGTGTACGAGGCAT------------TGCCTTGAGATT-TTAAAGACAGGCTTAAATTGCATGCAAGAATTAGCTATCCCTATATAGGATATTTTGTAGATTTAACTAATTATCCACATGTCATCTGTTTTCAA--------------------------------------------------------------------ATTTGCAATCCAATGAATAGTATAAATCTAAAAATCAATGTCTTTGTGGGGTGATTAGTTAAACTAACGGGAAACTCCCAATGGAGTGTACTTCATGATGAACATCAATTATTTTGCTACTTTTAACTGTTTAGTTAACTGTATGCAATATGATGTTTTATAGTTGGGCTGATGCCTCTAGCAACATCCAACACATAGCTGCCGGGTTTGATGAGGAAGCCTCGGCAGTGCTGATGGCACGACTGGCCTGTTTCAGAGCCGAGGGAGACGATGGTGCCGATGTCCTCCGATGGCTGGACAGAACTCTCATCAGGCTGGTGAGTTTGATTAACTTAAATTGTGTTTTTT--------AGAACAGAAGATTGAGCTAAAACT-----------------TGTTGTATTAACTAAATCTTCTTAATTTAAAAC-AGCAAATTAAATTAATTTCTTAAAAAGAAGTTTCCCAAG----TTAGACTAATTTAAGGGTATTAATATATTAATTCAGTGATTTTTAAATTCAATATTAGGAATGCATCAAGTATTTGATTTGTATTCAGTAGTC-TGCTCATTTGCCAATCAAACCAATTATATTTTACTTGGCAAAATGATGTAACCAAAACCTTTTTTTTTTGTCAACGAAATAGGAAAATTTTGAAGTTCAAAAATTGTGAGTAAAAAAAATATTTATTAAAACAATGTCTTAAAATTATTGTGATAACATAAAAAAGGAAAAGTTAGTGATTTTTAGAAAAATAATTATATAAAGGACAACACTTATATTTTAATTTCATATTAATATTGTTTATAAATATGTAAAACA
Narcheri_MillShoalCreek_N727 -------------------------------------------------------------------------------------------------------------------------------------------------------------------------------------------------------------------------------------------------------------------------------------------------------------------------AATAGTATAAATCTAAAAATCAATGTCGTTGTGTGATGATTAGTTAAAGTAACGGGAAACTCCCAATGGAGTGTACTTCATGATGAACATCAATTATTTTGCTACTTTTAACTGTTTAGTTAACTGTATGCAATATGATGTTTTATAGTTGGGCTGATGCCTCTAGCAACATCCAACACATAGCTGCCGGGTTTGATGAGGAAGCCTCGGCAGTGCTGATGGCACGACTGGCCTGTTTCAGAGCCGAGGGAGACGATGGTGCCGATGTCCTTCGATGGCTGGACAGAACTCTCATCAGGCTGGTAAGTTTGATTAACTTAAATTGTGTTTTTTAAAACTTAAGAACAGAAGATTGAGCTAAAACT-----------------TGTTGTATTAACTAAATCTTCTTAATT------------------------------------------------------------------------------------------------------------------------------------------------------------------------------------------------------------------------------------------------------------------------------------------------------------------------------------------------------------------------------------------------------------------
Ncarteri_div__RainbowCave_G2089 ---------------------------------------AAATCTGCTGAAAAAAGAACATTACACTGCATCAAAAATTAGAAAGGTGTTTAAATATGTGTACATGCCAT------------TGCCTTGCAATTTTTAAAAAAGATCATGAATTGCATGCAAGATATAGATATCCCTATATGGAATATTTTGTAGATTTAACTAATTATCCACATGACATTT-ATTTCAAATTTGTACTTTCCTTTAGCTAGGAAAGAAAGATTTTGTTAAAAAAAC--ATCTATAACAATATATTCTACTCGGCATCCAATGAATAGTATAAATCTAATAATTGATGTCAATGTGTGATG-----------------------CCAGATGGATTGTACTTCATAATGAAGATAAGTTATTTTGCTACTTTTAACTGTTCACTTAACTCTATGCAATATGATGTTTTGTAGTTGGGCCGATGCCTCTAGTAACATCCAACACATAGCCGCCGGGTTTGATCAGGAAGCCTCGGCAGTGCTGATGGCACGACTGGCCTGTTTCAGAGCCGAGGGAGATGATGGTGCAGATGTCCTCCGATGGTTGGACAGAACTCTCATCAGGCTGGTGAGTTCGATTAACTTAAATTGTGTTTTTTAAAACTTGAGAACAAAA---TAACTTAATATTTCAAGATCTATAGTTACTATGTGTTTAATTATAATTTGTTGTTTTAAATTAAGAGGATTTAGTTAATTTTTTAAAAAGAAGTTTCCCAAG----TTAGAATAATTTAAGGATATTAATATTTTAATTCTTTGATTTTTAAATTCAATATTTGGAATATATCAACTATTTGGTTTATATTCAGTATTC-CGTCTACTTGCCAATCAAACCAATTATATTCTGTTTGGCCAAATGGTGTAACCAAAACCTTTTTTCTTTGTCAACGAAATAGGAAAATTTTTTAGTTCAATAATTATGAGTGAAAGAAATATTGATATAAACAATGTCTTA-AATAATTGTGATAATATAAAAAAGAAAAATTTAGAGAATTTTAGAAAAATAATTATATAAAAGGCAGCAC----------------------------------------------
Npecki_HaskellSims_G3697 ACACGCACATATGTTATTTTAAATTTTATTTTCATCATTAAATATGCTGAAAATGAAACATTGCACTGCATCAAAAATTAGAAAGGTGTTTGAATATGTGTACGAGGCAT------------TGCCTTGAGATTTTTAAAGACCATCTTAAATTGCGTGCAAGAATTAGCTATCCCTATATAGGACATTTTGCAGATTTAACTCATTACCCACATGTCATCTGATTTCCAATTTATACTATTCATTAGCTAGGGAAGAAAGATTTTGTTAAGAAAAACCATCTATAACAATATATTATACTCGGCATCCAATGAATAGTATAAATATAAAAATTGATGTGATTGTGTGATGATTAGTTAAAGTAATGTGAAACTCCCGATGGAGTGTACTTCATGATGAACATAAATTATTTTGCTACTTTTAACTGTTTACTTAACTCTATGCAATATGATGTTTTGTAGTTGGGCTGATGCCTCTAGCAACATCCAACACATAGCCGCTGGGTTTGATCAGGAAGCCTCAGCAGTGCTGATGGCACGACTGGCCTGTTTCAGAGCCGAAGGAGACGATGGTGCCGATGTCCTTCGATGGCTGGACAGAACTCTCATCAGGCTGGTGAGTTTGATTAACTTAAATTGTGTTTTTTAAAACTTAACAACAAAAAATTAAG--------------------------------------------------------------------------TTTTTTAAAAAGAAGTTTCCCAAG----TTAGACTAATTTAAGGGTA--------TTAATTCATTGATTTTTAAATTCAATATTAGGAATGTATCAAATATTTGGTTTGTATTCAGTATTC-TGCTTATTTGCCAACCAAACCAATTATATTTTATTTGGCAAAATGGTGTAACCAAAACC-TTTTTTTTTGTCAACAAAATAGGAAAATTTTGAAGTTCAAAAATTGTGAGTAAAAAAAATATTGATATAAACAATGTCTTAAAATTATTGTAATAACATAAAAAAAAAAAAGTTAGTGATTTTTAGAAAAATAACTATATGAAAGACAACACTTATATTTTAATTTCATATTAATATTGTTTATAAATATGTAAAACA
Npecki_HurricaneMazeCave_G2100 ACACACACATATGTTATTTTAAATTTTATTTTCATCATTAAATATGCTGAAAATGAAACATTGCACTGCATCGAAAATTAGAAAGGTGTTTGAATATGTGTACGAGGCAT------------TGCCTTGAGATTTTTAAGGACCATCTTCAATTGCGTGCAAGAATTAGCTATCCCTCTATAGGACATTTTGCAGATTTAACTCATTACCCACATGTCATCTGATTTCAAA---------TTCATTAGCTAGGGAAGAAAGATTTTGTTAAGAAAATCCATCTCTAACAATATATTCTACTCAGCATCCAATGAATAGTATAAATATAAAAATCGATGTGATTGTGTGATGATTAGTTAAAGTAATGGGAAACTCCCGATGGAGTGTACTTCATGATGAACATAAATTATTTTGCTACTTTTAACTATTTACTTAACTCTATGCAATATGATGTTTTGTAGTTGGGCTGATGCCTCTAGCAACATCCAGCACATAGCCGCTGGGTTTGATCAGGAAGCCTCGGCAGTGCTGATGGCACGACTGGCCTGTTTCAGAGCCGAGGGAGACGATGGTGCCGATGTCCTTCGATGGCTGGACAGAACTCTCATCAGGCTGGTGAGTTTGATTAACTTAAATTGTGTTTTTTAAAACTTAAGAACAAAAAATTAAG--------------------------------------------------------------------------TTTTTTAAAAAGAAGTTTCCCAAG----TTAGACTAATTTAAGGGTATTAATATATTAATTTATTGATTTTTAAATTCATTATTAGGAATGCATCAAATATTTGGTTTGTATTCAGTATTC-TGCTTATTTGCCAACCAAACCAATTATATTTTATTTGGCAAAATGGTGTAACCAAAACTTTTTTTTTTTGTCAACAAAATAGGAAAATTTTGAAGTTCAAAAATTGTGAGTAAAAAAAATATTGATATAAACAATGTCTTAAAATTATTGTGATAACATAAAAAAGAAAAAGTTAGTGATTTTTAGAAAAATAATTATATGAAAGACAACACTTATATTTTAATTTCATATTAATATTGTTTATAAATATGTAAAACA
Npecki_Monteagle_N062 ACACATACATATGTTATTTTAAATTTTATTTTCATCATTAAATATGCTGAAAATGAAACATTGCACTGCATTGAAAATTAGAAAGGTGTTTAAATATGTGTACGAGGCAT------------TGCCTTGAGATTTTTAAAGACCATCTTAAATTGCATGCAAGAATTAGCTATCCCTATATAGGACATTTTGCAGATTTAACTCATTACCCACATGTCAT-------CAAATTTATACTATTCATTAGCTAGGGAAGAAAGATTTTGTTAAAAAAAACCATCTATAACAATATATTTTACTCGGCATCCAATGAATAGTATAAATCTAAAAATTGATGTCATTGTGTGATGATTAGTTAAAGTAATGGGAAACTCCCGATGGAGTGTACTTCATGATGAACATAAATTATTTTGCTACTTTTGACTGTTTACTTAACTCTATGCAAAATGATGTTTTGTAGTTGGGCTGATGCCTCTAGCAACATTCAACACATAGCTGCTGGGTTTGATCAGGAAGCCTCAGCTGTGCTGATGGCACGACTGGCCTGTTTCAGAGCCGAGGGAGACGATGGTGCCGATGTCCTTCGATGGCTGGACAGAACTCTCATCAGGCTGGTGAGTTTGATTAACTTAAATTGGGTTTTTTAAAACTTAAGAACAGAAGATTGAGCTAAAACTTTAAGATCTATAATTACTATGTGTTTAATTATAATTTGTTGTTTTAAATTAAGAAGATTTAGTTGTTTTTTTAAAAAGAAGATTCCCAAG----TTAGACTAATTTAAGGGTATTAATATATTAATTCATTGATTTTTAAATTCAATATTAGAAATGCATCAAATATTTGGTTTGTATTCAGTATTC-TGCTTATTTGCCAACCAAACCAATTATATTTTATTTGGCAAAATGGTGTAACCAAAACTTTTTTTTTTTGTCAACAAAATAGGAAAATTTTGAAGTTCAAAAATTGTGAGTAAAAAAAGTATTGATATAAGCAATGTCTTAAAATTATTGTGATAACATAAAAAAGAAAAAGTTCATGATTTTTAGAAAAATAATTATATGAAAGACAACACTTATATTTTAATTTCATATT----------ATAAATATGTAA----
Nstygius_ObeLee_N0656 ACAAACACAAAGGTTATCTTAAATGTTGTTATTGTTGACCAAACTACTGAAATTGATACATGGCACTGCATTGAAAATTAGAAAGGCATTTAAATATGTGTACAAGGCATTGTTAAAAAACCTGCCTTGAGATTTTTAAAAATTGTTTTAAATTACATTCAAGAAGTAGCTACCCCTAGATGGAACATTTTATAGATTTAAGTAATTATCCACATCACATTTGATTTCAAATTTATACTATTCATTAGCTA--GAAGAAAGATTTTGTTAAAAAAAACAGTCTATAACTGTATATTCTACTCGGCATCCAATGAATAATATAAATCTAACAATTGATGTCAATGTGTACTGATTAGTTAAAGCAACAGGAAACTCCAGATGGAGTGTACTTCGCAATGAACATAAGTTATTTTGCTGCTTTTAACTGTTTACTTAACTCTATGCAATATGATGTTTTGTAGTTGGGCTGATGCCTCTAGCAACATCCAACACATAGCCGCTGGGTTTGATCAGGAAGCGGCGGCAGTGCTGATGGCACGACTGGCCTGTTTCAGAGCCGAGGGAGATGATGGTGCCGATGTCCTCCGATGGCTGGACAGAACGCTCATCAGGCTGGTGAGTTTGATTAACTTAAATTGTGTTTTTTAAAACCTGAGAACTGAAGATTAACTTAAGACTTTAAGATCCATAATTACTGTGTGTTTAATTATAATTTGTTGTTTTAAATTAAGAGGATTTAGTTAATTTTTT-AAAAAAAGTTCCCCAAGTTAATTAGAGTAATTTAAGGGTATTAATACTTTAATT---TGATTTTGGAACTCAAGATTAGGAATGCACCAAATATTTGGTTTCTATTCAGTGTTC-TGCCTATTTGCCAATCAAACCAAGTATATTCTGTTTGACCAAATGGTGTAACCAAAACCTTTTTTTTTTGGCAACGAAATAGG---------AAGTTCAAGAATTGGGGGT-AAAAAAATATTGATGGAAACAATGTCTTAAAATTATTGTGATAACATATAAAAGAAAAAGTTAGTGATTTTTAGAAAAGTAATTATATAAAAAACAACACTTAAATTTTAATTTCATGTTAATATTGTCTATAAATACATAAAACA
Nstygius_RavenB_N1022 ACAAACACAAAGGTTATCTTAAATGTTGTTATTGTTGACCAAACTACTGAAATTGATACATGGCACTGCATTGAAAATTAGAAAGGCATTTAAATATGTGTACAAGGCATTGTTAAAAAACCTGCCTTGAGATTTTTAAAAATTGTTTTAAATTACATTCAAGAAGTAGCTACCCCTAGATGGAACATTTTATAGATTTAAGTAATTATCCACATCACATTTGATTTCAAATTTATACTATTCATTAGCTA--GAAGAAAGATTTTGTTAAAAAAAATAGTCTATAACTGTATATTCTACTCAGCATCCAATGAATAATATAAATCTAACAATTGATGTCAATGTGTACTGATTAGTTAAAGCAACAGGAAACTCCAGATGGAGTGTACTTCGCAATGAACATAAGTTATTTTGCTGCTTTTAACTGTTTACTTAACTCTACGCAATATGATGTTTTGTAGTTGGGCTGATGCCTCTAGCAACATCCAACACATAGCCGCTGGGTTTGATCAGGAAGCGGCGGCAGTGCTGATGGCACGACTGGCCTGTTTCAGAGCCGAGGGAGATGATGGTGCCGATGTCCTCCGGTGGCTGGACAGAACGCTCATCAGGCTGGTGAGTTTGATTAACTTAAATTGTGTTTTTTAAAACCTGAGAACTGAAGATTAACTTAAGACTTTAAGATCCATAATTACTGTGTGTTTAATTATAATTTGTTGTTTTAAATTAAGAGGATTTAGTTAATTTTTT-AAAAAAAGTTTCCCAAGTTAATTAGAGTAATTTAAGGGTATTAATACTTTAATT---TGATTTTGGAACTCAAGATTAGGAATGCACCAAATATTTGGTTTCTATTCAGTATTC-TGCCTATTTGCCAATCAAACCAAGTATATTCTGTTTGACCAAATGGTGTAACCAAAACT--TTTTTTTTGGCAACGAAATAGG---------AAGTTCAAGAATTGGAGGT-AAAAAAATATTGATGGTAACAATGTCTTAAAATTATTGTGATAACATATAAAAGAAAAAGTTAGTGATTTTTAGAAAAGTAATTATATAAAAGACAACACTTAAATTTTAATTTCATGTTAATATTGTCTATAAATACATAAAACA
Nbarri_Bishop_N1072 -----------TGTTATTTTAAATTTTATTTTCATCATTAAATATGCTGAAAATAAAATATGGCACTGCATCGAAAATTGGAAAGGCTTTTAAATATGTGTTCAAGGCATCGTTAAAAATTCTGCCTTGAGATTTTTAAAAACGGTCTTAAATTGCATTCAAGAATTAGCTATCCCTATATGGAACGTTTTGTAGATTTAACTAATTATCCACATGACATCTTATTTCAAATTTATACTATTCTTTAGCCAGGTAAGAAAAAATTTGTTAAAAAAACCCGTCTATAACTATATATGCTACTCGGTATGCAATGAATAGTATAAATCTAAAAATTGATGTCAATGTGTGATGATTAGTTAAAGCAACAGGAAACTCCAGGTGAAATGTACTTTTTAATGAACATAAGTTATTTTGCTACTTTTAACTGTTCACTTAACTCTCTGCAATATGATGTTTTGTAGTTGGGCTGACGCCTCTAGCAACATCCAACACATAGCTGCCGGGTTTGATCAGGAAGCCTCGGCAGTGCTGATGGCACGACTGGCCTGTTTCAGAGCCGAGGGAGATGACGGTGCCGATGTCCTCCGATGGTTGGACAGAACTCTCATCAGGCTGGTAAGTTTGATTAACTTAAATTGTGTTTTTTAAAATCTGAGAACAGAAGATTAACTTAAGACTTTAACATCCATAATTATTGTGTATTTAATTATAGTTTGTTGTTTTAAATTAAGAGGATTTAATTAATTTTTTAAAAAGAAGTTTCCCAAGTTAATTGGAGTAATTTAAGGGTATTAATATTTTAATTCTTTGATTTTTAAACTCAATATTAGAAATGCACCAAATATTTGGTTTGTATTCAGCATTCTTGCCTATTTACCAATCAAACCAATTATATTCTGTTTGGCCAAATGGTGTAACCAAAATCTTTTTTTTTTGGCAATGAAATAGGAAAATTTTAAAGTTCAAAAAGTGGGCGTAAAAAAAATATTGATGGAAACAATGGCTTAAAATTATTGTGATAACATATAAAAGAAAAAGTTAGTGAATTTTAGAAAAGTAATTATATAAAAGACAACACTTATATTTTAATTTCATATTAATATTGTGTATAAATACATGAAACA
Nbarri_LostCoveCave_N0065 ---------------------------------------------------------ATATGGCACTGCATCGAAAATTGGAAAGGCTTTTAAATATGTGTTCAAGGCATCGTTAAAAATTCTGCCTTGAGATTTTTAAAAACGGTCTTAAATTGCATTCAAGAATTAGCTATCCCTATATGGAACGTTTTGTAGATTTAACTAAT---CCACATGACATCTTATTTCAAATTTATACTATTCTTTAGCCAGGTAAGAAAAAATTTGTTAAAAAAACCCGTCTATAACTATATATGCTACTCGGCATGCAATGAATAGTATAAATCTAAAAATTGATGTCAATGTGTGATGATTAGTTAAAGCAACAGGAAACTCCAGGTGAAATGTACTTTTTAATGAACATAAGTTATTTTGCTACTTTTAACTGTTCACTTAACTCTCTGCAATATGATGTTTTGTAGTTGGGCTGACGCCTCTAGCAACATCCAACACATAGCTGCCGGGTTTGATCAGGAAGCCTCGGCAGTGCTGATGGCACGACTGGCCTGTTTCAGAGCCGAGGGAGATGACGGTGCCGATGTCCTCCGATGGTTGGACAGAACTCTCATCAGGCTGGTAAGTTTGATTAACTTAAATTGTGTTTTTTAAAATCTGAGAACAGAAGATTAACTTAAGACTTTAACATCCATAATTATTGTGTATTTAATTATAGTTTGTTGTTTTAAATTAAGAGGATTTAATTAATTTTTTAAAAAGAAGTTTCCCAAGTTAATTGGAGTAATTTAAGGATATTAATATTTTAATTCTTTGATTTTTAAACTCAATATTAGAAATGCACCAAATATTTGGTTTGTATTCAGCATTCTTGCCTATTTACCAATCAAACCAATTATATTCTGTTTGGCCAAATGGTGTAACCAAAATCTTTTTTTTTTGGCAATGAAATAGGAAAATTTTAAAGTTCAAAAAGTGGGCGTAAAAAAAATATTGATGGAAACAATGGCTTAAAATTATTGTGATAACATATAAAAGAAAAAGTTAGTGAATTTTAGAAAAGTAATTATATAAAAGACAACACTTATATTTTAATTTCATATTAATATTGTGTATAAATACATGAAACA
Nbarri_eyed_ClayCave_G2082 ACACACACATATGTTATTTTAAATTTTATTTTCATCATTAAATATGCTGAAAATAAAATATGGCACTACATCGAAAATTAGAAAGGCATTTAAATATGTGTTCAAGGCATTGTTAAAAATTCTGCCTTGAGATTTTTTAAAATGGTCTTACATTGCATTTAAGAATTAGCTATCCCTATATGGAACGTTTTGTAGATTTAACTAATTATCCACATGACATCTTATTTCAAATTTATACTATTCTTTAGCCAGGGAAGAAAAATTTTGTTAAAAAACCCGGTCTATAACTATATATCCTACTCGGCATGCAATGAATAATATAAATCTAAAAAT---TGTCAATGTGTGATGATTAGTTAAAGCAACAGGAAACTCCAGATGAAATGTACTTTTTAATGAACATAAGTTATTTTGCTACTTTTAACTGTTCACTTAACTCTCTGCAATATGATGTTTTGTAGTTGGGCTGATGCCTCTAGCAACATCCAACACATAGCCGCCGGGTTTGATCAGGAAGCCTCGGCAGTGCTGATGGCACGACTAGCCTGTTTCAGAGCCGAGGGAGATGACGGTGCCGATGTCCTCCGATGGTTGGACAGAACTCTTATCAGGCTGGTAAGTTTGATTAACTTAAATTGTGTTTTTTAAAACCTGAGAACAGAAGATTAACTTAAGACTTTAACATCCATAATTATTGTGTGTTTAATTATGGTTTGTTGTATTAAATTAAGAGGTTTTAGTTAATGTTTTAAAAAGAAGTTTCCCAAG----TTAGAGTAATTTAAGGGTATTAATACTTTAATTCTTTGATTTTTAAACTCAATATTAGGAATGCACCAAATATTTGGTTTGTATTCAGCATTCTTGCCTATTTGCCAATCAAACCAATTATATTCTGTTTGGCCAA--------------------------------CGAAATAGGAAAATTTTAAAGTTCAAAAAGTGGATGTAAAAAAAATATTGATGGAAACAATGTCTTAAAATTATTGTGATAGCATATAAAAGAAAAAGTTAGTGA-TTTTAGAAAAGTAATTATATAAAAGACAACACTTAGATTCTAGTCTAGTAATAATATTGTCTATAAATGCATAAAATA
Nbarrowsi_Gregorys_N270 ACACACA--CATGTTATTTTAAATTATATTTTCATCATTAAATATGCTGAAAATAAAACATGGCACTGCATTGAAAATTAGAAAGGCATTTAAATATGTGTACAAGGCATCGTTAAAAATTCTGCCTTGAGATTTTTAAAAACTGTCTTAAATTGCTTTCAAGAATTAGCTATCCCTATATGGAATGTTTTGTAGATTTAACTAATTATCCACATGACATCTTATTTCAAATTTATACTATTCTTTAACTAGGGATGAAAAATTTTGTTAAAAAAACCCGTCTATAACTATATATCCTATCCAGCATCCAATGAGTAGTGTAAATCTAAAAATTGATGTCAATGTGTGATAATTAGTTAAAGCAACAGGAAACTCCAGATGCAGTGTATTTCATAATGAACATAAGTTATTTTTCTACTTTTAACTGTTCACTTAACTC--TGCAATATGATGTTTTGTAGTTGGGCTGATGCCTCTAGCAACATCCAACACATAGCCGCTGGGTTTGATCAGGAAGCCTCGGCAGTGCTGATGGCACGACTAGCCTGTTTCAGAGCCGAGGGAGATGATGGTGCCGATGTCCTCCGATGGCTGGACAGAACTCTCATCAGGCTGGTAAGTTTGATTAACTTAAATTGACTTTTTTAAAACCTGAGAACTGAAGATTAACTTAAGACTATAACATCCATAATTATTGTGTATTTAATTATAGTTTGTTCTTTTAAATTAAGAGGATTTAGTTAATTTTTT-AAAAAGAAGTTCCCAAGTTAATTAGAGTAATTTAAGGGTATTGATATTTTAATTCTTTGATTTTTGAACTCAATATTAGGAATGCACTAAATACTTGGTTTGTATTCAGCATTC-TGTCTATTTGCCAATCAAACCAATTATATTCTGTTTGGCCAAATGGTGTAACCAAAATCTTTTTTTTTTGGTAACGAAATAAGAAAATTTTAAAGTTCAAAAAGTGGGGGA---AAAAATATTGATGGAAACAATGTCTTATAATTATTGTGATAAC--ATAAAAGAAAAAGA---------TTAGAAAAGTAATTATATAAAAGACAACACTTTTAA----------------------------------------
Nbarrowsi_Tuckaleechee_N360 ACACACACACATGTTATTTTAAATTATATTTTCATCATTAAATATGCTGAAAATAAAACATGGCACTGCATTGAAAATTAGAAAGGCATTTAAATATGTGTACAAGGCATCGTTAAAAATTCTGCCTTGAGATTTTTAAAAACTGTCTTAAATTGCATTCAAGAATTAGCTATCCCTATATGGAACGTTTTGTAGATTTAACTAATTATCCACATGACATCTTATTTCAAATTTATACTATTCTTTAACTAGGGATGAAAAATTTTGTTAAAAAAAACCGTCTATAACTATATATCCTATCCAGCATCCAATGAGTAGTGTAAATCTAAAAATTGATGTCAATGTGTGATAATTAGTTAAAGCAACAGAAAACTCCAGATGCAGTGTATTTCATAATGAACATAAGTTATTTTTCTACTTTTAACTGTTCACTTAACTC--TGCAATA---TGTTTTGTAGTTGGGCTGATGCCTCTAGCAACATCCAACACATAGCCGCTGGGTTTGATCAGGAAGCCTCGGCAGTGCTGATGGCACGACTAGCCTGTTTCAGAGCCGAGGGAGATGATGGTGCCGATGTCCTCCGATGGCTGGACAGAACTCTCATCAGGCTGGTAAGTTCGATTAACTTAAATTGACTTTTTTAAAACCTGAGAACTGAAGATTAACTTAAGACTATAACATCCATAATTATTGTGTATTTAATTATAGTTTGTTCTTTTAAATTAAGAGGATTTAGTTAATTTTTT-AAAAAGAAGTTCCCAAG----TTAGAGTAATTTAAGGGTATTGATATTTTAATTCTTTGATTTTTGAACTCAGTATTAGGAATGCACTAAATACTTGGTTTGTATTCAGCATTC-TGTCTATTTGCCAATCAAACCAATTATATTCTGTTTGGCCAAATGGTGTAACCAAAATCTTTTTTTTTTGGCAACAAAATAAGAAAATTTTAAAGTTCAAAAAGTGGGGGA---AAAAATATTGATGGAAACAATGTCTTATAATTATTGTGATAAC--ATAAAAGAAAAAGA---------TTAGAAAAGTAATTAT------------------------------------------------------------
Nbishopi_DryFalls_N150 -----------------------------------------------------------------------------------------------------------------------TTCTGCCTTGAGATTTTTCAAAATGGTCTTAAATTGCATTCAAGAATTAGCTATCCCTATATGGAATATTTTGTAGATTTAACTAATTATCCACATGACATCTTATTTCAAATTTATACTATTCTTTAGCCAGGGAAGAAAAAATTTGTTAAAAAAACCCGTCTATAACTATATATGCTACTCGGCATGCAGTGAATAGTATAAATCTAAAAATTGATGTCAATGTGTGATGATTAGTTAAAGCAACAGGACACTCCAGATGAAATGTACTTTTTAATGAACATATGTTATTTTGCTACTTTTAACTGTACACTTAACTCTCTGCAATATGATGTTTTGTAGTTGGGCTGACGCCTCTAGCAACATCCAACACATAGCCGCCGGGTTTGATCAGGAAGCCTCGGCAGTGCTGATGGCACGACTGGCCTGTTTCAGAGCCGAGGGAGATGACGGTGCCGATGTCCTCCGATGGTTGGACAGAACTCTCATCAGGCTGGTAAGTTTGATTAACTTAAATTGTG---TTTAAAACCTGAGAA----------------------------CATAATTATTGTGTATTTAATTATAGTTTGTTGTTTTAAATTAAGAGGATTTAATTAATTTTTTAAAAAGAAGTTTCCCAAGTTAATTAGAGTAATTTAAGGGTATTAATATTTTAATTCTTTGATTTTTAAACTCAATATTAGGAATGCACCAAATATTTGGATTGTATTCAGCATTCTTGCCTATTTACCAATCAAACCAATTATATTTTGTTTGGCCAAATGGTGTAACCAAAATCTTTTTTTTTTGGCAATGAAATAGGAAAATTTTAAAGTTCAAAAAGTGGGCGTAAAAAAAATATTGATGGAAACAATGGCTTAAAATTATTGTGATAACATATAAAAGAAAAAGTTAGTGAATTTTAGAAAAGTAATTATATAAAAGACGACACTTATATTTTAATTTCATATTAATATTGTCTATAAATACATGAAATA
Nbishopi_PoleCr_Chattooga_N885 ---------------------------------------------------------------CACTGCATCGAAAATTGGAAAGGCTTTTAAATATGTGTTCAACGCATCGTTAAAAATTCTGCCTTGAGATTTTTCAAAACGGTCTTAAATTGCATTCAAGAATTAGCTATCCCTATATGGAATATTTTGTAGATTTAACTAATTATCCACATGACATCTTATTTCAAATTTATACTATTCTTTAGCCAGGGAAGAAAAAATTTGTTAAAAAAACCCGTCTATAACTATATATGCTACTCGGCATGCAGTGAATAGTATAAATCTAAAAATTGATGTCAATGTGTGATGATTAGTTAAAGCAACAGGACACTCCAGATGAAATGTACTTTTTAATGAACATATGTTATTTTGCTACTTTTAACTGTACACTTAACTCTCTGCAATATGATGTTTTGTAGTTGGGCTGACGCCTCTAGCAACATCCAACACATAGCCGCCGGGTTTGATCAGGAAGCCTCGGCAGTGCTGATGGCACGACTGGCCTGTTTCAGAGCCGAGGGAGATGACGGTGCCGATGTCCTCCGATGGTTGGACAGAACTCTCATCAGGCTGGTAAGTTTGATTAACTTAAATTGTG---TTTAAAACCTGAGAA----------------------------CATAATTATTGTGTATTTAATTATAGTTTGTTGTTTTAAATTAAGAGGATTTAATTAATTTTTTAAAAAGAAGTTTCCCAAGTTAATTAGAGTAATTTAAGGGTATTAATATTTTAATTCTTTGATTTTTAAACTCAATATTAGGAATGCACCAAATATTTGGATTGTATTCAGCATTCTTGCCTATTTACCAATCAAACCAATTATATTTTGTTTGGCCAAATGGTGTAACCAAAATCTTTTTTTTTTGGCAATGAAATAGGAAAATTTTAAAGTTCAAAAAGTGGGCGT-AAAAAATTAATGATGGAAACAATGGCTTAAAATTATTGTGATAACATATAAAAGAAAAAGTAAGTGAATTTTAGAAAAGTAATTATATAAAAGATAACACTTATATTTTAA-----------------------------------
Nbishopi_StandingIndian_N131 ACACACACATATGTTATTTTAAATTTTATTTTCATCATTAAATATGCTGAAAATAAAATATGGCACTGCATCGAAAATTAGAAAGGCTTTTAAATATGTGTTCAACGCACCGTTAAAAATTCTGCCTTGAGATTTTTCAAAACGGTCTTAAATTGCATTCAAGAATTAGCTATCCCTATATGGAATATTTTGTAGATTTAACTAATTATCCACATGACATCTTATTTCAAATTTATACTATTCTTTAGCCAGGGAAGAAAAAATTTGTTAAAAAAACCCGTCTATAACTATATATGCTACTCGGCATGCAGTGAATAGTATAAATCTAAAAATTGATGTCAATGTGTGATGATTAGTTAAAGCAACAGGACACTCCAGATGAAATGTACTTTTTAATGAACATATGTTATTTTGCTACTTTTAACTGTACACTTAACTCTCTGCAATATGATGTTTTGTAGTTGGGCTGACGCCTCTAGCAACATCCAACACATAGCCGCCGGGTTTGATCAGGAAGCCTCGGCAGTGCTGATGGCACGACTGGCCTGTTTCAGAGCCGAGGGAGATGACGGTGCCGATGTCCTCCGATGGTTGGACAGAACTCTCATCAGGCTGGTAAGTTTGATTAACTTAAATTGTG---TTTAAAACCTGAGAA----------------------------CATAATTATTGTGTATTTAATTATAGTTTGTTGTTTTAAATTAAGAGGATTTAATTAATTTTTTAAAAAGAAGTTTCCCAAGTTAATTAGAGTAATTTAAGGGTATTAATATTTTAATTCTTTGATTTTTAAACTCAATATTAGGAATGCACCAAATATTTGGATTGTATTCAGCATTCTTGCCTATTTACCAATCAAACCAATTATATTTTGTTTGGCCAAATGGTGTAACCAAAATCTTTTTTTTTTGGCAATGAAATAGGAAAATTTTAAAGTTCAAAAAGTGGGCGTAAAAAAAATATTGATGGAAACAATGGCTTAAAATTATTGTGATAACATATAAAAGAAAAAGTTAGTGAATTTTAGAAAAGTAATTATATAAAAGATAACACTTATAT----------------------------------------
Nbrimleyi_NewberryCr_N984 ---------------------------------------------------------------------------------------------------GTTCAAGGTATCGTTAAAAATTCTCCCTTGAGATTTTTAAAAACGGCCTTAAATTGCATTCAAGAATTAGCTATCCCTGTGTGGAATGTTTTGTAGATTTAACTAATTATCCACATGACATCTTATTTCACATTTATACTATTCTTTAGCCAGGGAAGAAAAATTTTGTTAAAAAAACCCATCGATAGCTATATATCCTACTCGTCATCCAATGAATAGTATAAATCTAAAAATTTATGTCAATGTGTGATGATTAGTTAAAGCAACAGGAAACTCCAGATGAAATGTACTTTTTAATGAACATAAGTTATTTTGCTACTTTTAACTGTTCACTTAACTCTCTGCAATATGATGTTTTGTAGTTGGGCTGACGCCTCTAGCAACATCCAACACATAGCTGCCGGGTTTGATCAGGAAGCCTCGGCAGTGCTGATGGCACGGCTAGCCTGTTTCAGAGCCGAGGGAGACGATGGTGCCGATGTCCTCCGTTGGCTGGACAGAACTCTCATCAGGCTGGTAAGTTTGATTAACTTAAATTATGTTTTCTAAAACCTGAGAACAGAG--------TAAGACTTTAA--TCCATAATTATTGTGTGTTTAATTATAGTTTATTGTTTTAAATTAAGAGGATTTAGTTAATTTTTTAAAAAGAAGTTTCCCAAGTTAATTAGAGTAATTTAAGGGTATTAATACTTTAATTCTTTGATTTTTAAACTCAATATTAGAAATGCACCCAATATTTGGTTTGTATTCAGAATTCTTGCCTATTTGCCAATCAAACCAATTATATTCTGTTTGGCCAAATGGTGTAACCAAAACCTTTTTTTTTTGGCAATGAAATAGGAAAATTTTAAAGTTCAAAAAGTGGGCATAAAGAAAATATTGATGGAAACAATGTCTTAAAATTATTGTGATAACATATAAAAGAAAAAGTCAGTGACTT----------------------------------------------------------------------------
Nbrimleyi_RumblingBald_N241 -------------------------TTATTTTCATCATTAAATATGCTGAAAATAAAATATGGCACTACATCAAAAATTAGAAAGGCATTTAAATATGTGTTCAAGGTATCGTTAAAAATTCTCCCTTGAGATTTTTAAAAACGGCCTTAAATTGCATTCAAGAATTAGCTATCCCTGTGTGGAATGTTTTGTAGATTTAACTAATTATCCACATGACATCTTATTTCACATTTATACTATTCTTTAGCCAGGGAAGAAAAATTTTGTTAAAAAAACCCGTCGATAGCTATATATCCTACTCGTCATCCAATGAATAGTATAAATCTAAAAATTGATGTCAATGTGTGATGATTAGTTAAAGCAACAGGAAACTCCAGATGAAATGTACTTTTTAATGAACATAAGTTATTTTGCTACTTTTAACTGTTCACTTAACTCTCTGCAATATGATGTTTTGTAGTTGGGCTGACGCCTCTAGCAACATCCAACACATAGCCGCCGGGTTTGATCAGGAAGCCTCGGCAGTGCTGATGGCACGGCTGGCCTGTTTCAGAGCCGAGGGAGACGATGGTGCCGATGTCCTCCGATGGCTGGACAGAACTCTCATCAGGCTGGTAAGTTTGATTCACTTAAATTATGTTTTTTAAAACCTGAGAACAGAG--------TAAGACTTTAA--TCCATAATTATTGTGTGTTTAATTATAGTTTATTGTTTTAAATTAAGAGGATTTAGTTAATTTTTTAAAAAGAAGTTTCCCAAGTTAATTAGAGTAATTTAAGGGTATTAATACTTTAATTCTTTGATTTTTAAACTCAATATTAGAAATGCACCCAATATTTGGTTTGTATTCAGAATTCTTGCCTATTTGCCAATCAAACCAATTATATTCTGTTTGGCCAAATGGTGTAGCCAAAACCTTTTTTTTTTGGCAATGAAATAGG--------AAAGTTCAAAAAGTGGGCATAAAAAAAATATGGATGGAAAGAATGTCTTAAAATTATTGTGATAACATGTAAAAGAGAAAGTTAGTGACTTTTAGAAAG-------------------TACTTAGA--------TAGTAATAACATTGTCTAAAAATACATAAAACA
Ncanei_Egypt_N958 ACACACACATATGTTATTTTAAATTTTATTTTCATCATTAAATATGCTGAAAATAAAATATGGCACTACATCAAAAATTAGAAAGGCATTTAAATATGTGTTCAAAGCATCGTTAAAAATTTTCCCTTGAGATTTTTAAACACGGTCTTAAATTGCATTCAAGAATTGGCCATCCTTATATGGAATGTTTTGTAGATTTAACTAATTATCCACATGACATCTTATTTCACATTTATACTATTC-TTAGCCAGGGAAGAAAAAATTTGTTAAAAAAACCCGTCTATAACTATATATCCTACTCGGCATCCAATGAATAGTATAAATCTAAAAATTGATGTCAATGTGTGATGATTAGTTAAAGCAACAGGAAACTCCAGATGAAATGTACTTTTTAATGAACATAAGTTATTTTGCTACTTTTAACTGTTCACTTAACTCTCTGCAATATGATGTTTTGTAGTTGGGCTGACGCCTCTAGCAACATCCAACACATAGCCGCTGGGTTTGATCAGGAAGCCTCAGCAGTGCTGATGGCACGACTGGCCTGTTTCAGAGCCGAGGGAGATGATGGTGCCGATGTCCTCCGATGGCTGGACAGAACTCTCATCAGGCTGGTAAGTTTGATTAACTTAAATTGGGTTTTTTAAAACCTGAGAACAGAATATTAACTTAAGACTTTAA--TCCATAATTATTGTGTGTTTAATTATAGTTTGTTGTTTTAAATTAAGAGGATTTAGTTAATTTTTTAAAAAGAAGTTTCCCATGTTAATTAGAGTAATTTAAGGCTATTAATACTTTAATTCTTTGATTTTTAAACTCAATATTAGAAATGCACCCAATATTTGGTTTGTATTCAGAATTCTTGCCTGTTTGCCAATCAAACCAATTATATTCTGTTTGGCCAAATGGTGTAACCAAAACCTTTTTTTTTTGGCAATGAAATAGGAAAATTTTAAAGTTCAAAAAGTGGGTGTAAAAAAAATATTGATGGAAACAATGTCTTAAAATTATTGTGATAACATATAAAAGAAAAAGTTAGTGACTTTTAGAAAAGTAATTATATAAAAGACAACACTTAGATTCTAGTCTAGTAATAATATTGTCTTTAAATACATAAAACA
Ncarolinensis_Grandfather_N218 -------------------------------------------------------------------------------------------AAATATGTGTTCACGGCATCGTTAAAAATTCTGCCTTGAGATTTTTTAAAACGATCTTACATTGCGTTCAAGAATTAGCTATCCCTATATGGAACGTTCTGTAGATTTAACTAATTGTCCACATTACATCTTATTTCAAATTTATACTATTCTTTAGCCGGGGAAGAAAATTTTTGTTGAAAATCCCCGTCTATAACTATATATCCCACTCGGCATGCAATGAATAGTATAAATCTAAAAATTGATGTCAATGTGTGATGATTAGTTAAAGCAACAGGAAACTCCAGATGAAATGTATTTTTTGATGAACATAAGTTATTTTGCTACTTTTAACTGTTCACTTAACTCTCTGCAATATGACGTTTTGTAGTTGGGCCGACGCCTCCAGCAACATCCAACACATAGCCGCCGGGTTTGATCAGGAAGCCTCGGCAGTGCTGATGGCACGACTGGCCTGTTTCAGAGCCGAGGGAGATGACGGTGCCGATGTCCTCCGATGGTTGGATAGAACTCTCATCAGGCTGGTAAGTTTGATTAACTTAAATTGTGTTTTTTAAAACCCGAGAGCAGAAGATTAACTTAAGACTTTAACATCCATAATTATTGTGCATTTAATTATGGTTTGTTGTTTTAAATTAAGAGGTTTTAGTTAATTTTTTAAA---AAGTTTCCCAAG----TTAGAGTAATTTAAGGGTATTAATACTTTAATTCTTTGATTTTTAAACTCAATATTAGGAATGCACCAAATATTTGGTTTGTATTCAGCATTCTTGCCTATTTGCCAATCAAACCAATTATATTCTGTTTGGCCAA--------------------------------CGAAATAGGAAAATTTTAAAGTTCAAAAAGTGGACGTAAAAAAAATATTGATGGAAACAATGTCTTAAAATTATTGTGATAGCATGTAAAAGAAAAAGTTAGTGATTTTTAGAAAAGTAATTATATAAAAGACAACACTCAGATTCTAGTCTAGTAATAATATTGTCTATAAATGCATAAAACA
Ncarolinensis_LinvilleCaverns_N227 ------------------------------------------------------------------------------------------------------------------------------------------------------------------------------------------------------------ATTGTCCACATGACATCTTATTTCAAATTTATACTATTCTTTAGCCGGTGAAGAAAAATTTTGTTGAAAACCCCCATCTATAACTATATATCCCACTCGGCATGCAATGAATAGTATAAATCTAAAAATTGATGTCAATGTGTGATGATTAGTTAAAGCAACTGGAAACTCCAGATGAAATGTACTTTTTGATGAACATAAGTTATTTTGCTGCTTTTAACTGTTCACTTAACTCTCTGCAATATGACGTTTTGTAGTTGGGCCGACGCCTCCAGCAACATCCAACACATAGCCGCAGGGTTTGATCAGGAAGCCTCGGCAGTGCTGATGGCACGACTGGCCTGTTTCAGAGCCGAGGGAGATGACGGTGCCGATGTCCTCCGATGGTTGGACAGAACTCTCATCAGGCTGGTAAGTTTGATTAACTTAAATTGTGTTTTTTAAAACCCGAGAACAGAAGATTAACTTAAGACTTTAACATCCATAATTATTGTGTGTTTAATTATGGTTTGTTGTTTTAAATTAAGAGGTTTTAGTTAATTTTTTAAA---AAGTTTCCCAAG----TTAGAGTAATTTAAGGGTATTAATACTTTAATTCTTTGATTTTTAAAC----------------------------------------------------------------------------------------------------------------------------------------------------------------------------------------------------------------------------------------------------------------------------------------------------------------
Ncarteri_English_N031 ---------------------------------------------------------------------------------------------------------------------------------------------------------------------------------------------------------------------------------------------------------------------------------------------------------------------------------------------TGATGTCAATGTGTGATGATTAGTTAAAGCAACAGGAAACTCCAGATGAAATGTACTTTTTAATGAACATAAGTTATTTTGCTACTTTTAACTGTTCACTTAACTCTCTGCAATATGATGTTTTGTAGTTGGGCTGACGCCTCTAGCAACATCCAACACATAGCCGCCGGGTTTGATCAGGAAGCCTCAGCAGTGCTGATGGCACGACTAGCCTGTTTCAGAGCCGAGGGAGATGACGGTGCTGATGTCCTCCGATGGTTGGACAGAACTCTCATCAGGCTGGTAAGTTTGATTAACTTAAATTGTGTTTTTTAAAACCTGAGAACAGAAGATTAACTTAAGACTTTAACATCCATAATTATTGTGTATTTAATTATAGTTTGTTGTTTTAAATTAAGAGGATTTAATCAATTTTTTAAAAAGAAGTTTCCCAAGTTAATTAGAGTAATTTAAGGGTATTAATATTTTAATTTTTTGATTTTTAAACTCAATATTAGGAATGCACCAAATATTTGGGTTGTATTCAGCATTCTTGCCTATTTACCAATCAAACCGATTATATTCTGTTTGGCCAAACGGTGTAACCAAAATC--TTTTTTTTGGCAATGAAATAGGAAAATTTTAAAGTTCAAAAAGTGGGCGTAAAAAAAATATTGATGGAAACAATGGCTTAAAATTATTGTGATAACATATAAAAGAAAAAGTTAGTGAACTTTAGAAAAGTGATTATATAAAAGATAACACTTATATTTTAATTTCATATTAATATTGTCTATAAATACATGAAACA
Ncarteri_LaurelCave_nearTYPE_N0296 ----------------------------------------------------------------------------------------------------------------------------------------------------------------------------------------------------------------------TGACATTTTATTTCAAATTTATACTATTCTTTAGCCAGGAAAGAAAAAAATTGTTAAAAAAAACCATCTATAACTATATATGCTACTCGGCATGCAATGAATGGTATAAACCTAAAAATTGATGTCAATGTGTGATGATTAGTTAAAGCAACTGGAAACTCCAGATGAAATGTACTTCTTAATGAACATAAGTTATTTTGCTACTTTTAACTGTTCACTTTACTCTCTGCAATATGATGTTTTGTAGTTGGGCTGACGCCTCTAGCAACATCCAACACATAGCCGCCGGGTTTGATCAGGAAGCCTCAGCAGTGCTGATGGCACGACTAGCCTGTTTCAGAGCCGAGGGAGATGACGGTGCTAATGTCCTCCGATGGTTGGACAGAACTCTCATCAGGCTGGTAAGTTTGATTAACTTAAATTGTGTTTTTTAAAACCTGAGAACAGAAGATTAACTTAAGACTTTAACATCTATAATTATTGTGTATTTAATTATAGTTTGTTGTTTTAAATTAAGAGGATTTAATTAATTTTTTAAAAAGAAGTTTCCCAAGTTAATTAGAGTAATTTAAGGGTATTAATATTTTAATTTTTTGATTTTTAAACTCAATATTAGGAATGCACCAAATATTTGGGTTGTATTCAGCATTCTTGCCTATTTACCAATCAAACCGATTATATTCTGTTTGGCCAAATGGTGTAACCAAAATCTTTTTTTTTTGGCAATGAAATAGGAAAATTTTAAAGTTCAAAAAGTGGGCGT-AAAAAAATATTGATGGAAACAATGGCTTAAAATTATTGTGATAACATATAAAA---------------------------------------------------------------------------------------------
Ncarteri_PilotMtn_G2185 ---------------------------------------------------------------------------------------------------------------------------------------------------------------------------------------------------------------------------------TTCAAATTTATACTATTCTTTAGCCAGGGAAGAAAAAAATTGTTAAAAAAACCCATCTATAACTATATATGCTACTCGGCATGCAATGAATGGTATATACCTGAAAATTGATGTCAATGTGTGATTATTAGTTAAAGCAACAGGAAACTCCAAATGAAATGTACTTTTTAATGAACATAAGTTTTTTTGCTACTTTTAACTGTTCACTTAACTCTCTGCAATATAATGTTTTGTAGTTGGGCTGACGCCTCTAGCAACATCCAACACATAGCCGCCGGGTTTGATCAGGAAGCCTCAGCAGTGCTGATGGCACGACTAGCCTGTTTCAGAGCCGAGGGAGATGATGGTGCCGATGTCCTCCGATGGTTGGACAGAACTCTCATCAGGCTGGTAAGTTTGATTAACTTAAATTGTGTTTTTTAAAACCTGAGAACAGAAGATTAACTTAAGACTTTAACATCCATAATTATTGTTTATTTAATTATAGTTTGTTGTTTTAAATTAAGAGGATTTAATTAATTTTTTAAAAAATAGTTTCCCAAGTTAATTAGAGTAATTTAAGGGTA--------TTAATATTTTGATTTTTAAACTCAATATTAGGAATGCACCAAATATTTGGGTTGTATTCAGCATTCTTGCCTATTTACCAATCAAACTGATTATATTCTGTTTGGCCAAATGGTGTAGCCAAAATCTTTTTTTTTTGGCAATGAAATAGGAAAATTTTAAAGTTCAAAAAGTGGGCGTAAAAAAAATATTGATGGAAACAATGGCTTAAAATTATTGTGATAACATATAAAAGAAAAGGTTAGTGAATTTTAGAAAAGTAATTATATAAAAGACAACACTTATATTTTAATTTCATATTAATATTGTCTATAAATACATGAA---
Ncarteri_Pitchfork_N363 --------------------------------------------------------------------------------------------AATATGAGTTCAAGGCATCGTTAAAAATTCTGCCTTTAGATTTTTAAAAACGGTCTTAAATTGCATTCAAGAATTAGCTATCCCTATATGGAACGTTTTGTAGATTTAACTAATTATCCAATTGACATCTTATTTCAAATTTATACTATTCTTTAGCCAGGGAAGAAAAAAATTGCT-AAAACGCCCATCTATAACTATATATGCTACTCGGCATGCAATGAATAGTATAAACCTAAAAATTGATGTCAATGTGTGAT---TAGTTAAAGCAACAGGAAACTCCAGATGAAATGTACTTTTTAATGAGCATAAGTTATTTTGCTACTTTTAACTGTTCACTTAACTCTCTGCAATATGATGTTTTGTAGTTGGGCTGACGCCTCTAGCAACATCCAACACATAGCCGCCGGGTTTGATCAGGAAGCCTCAGCAGTGCTGATGGCACGACTAGCCTGTTTCAGAGCCGAGGGAGATGACGGTGCCGATGTCCTCCGATGGTTGGACAGAACTCTCATCAGGCTGGTAAGTTTGATTAACTTAAATTGTGTTTTTTAAAACCTGAGAACAGAAGATTAACTTAAGACTTTAACATCCATAATTATTGTGTATTTAATTATAGTTTGTTGTTTTAAATTAAGAGGATTTAATTAATTTTTTAAAAAGAAGTTTCCCAAG----TTAGAGTAATTTAAGGGTA--------TTAATTTTTTGATTTTTAAACTCAATATTAGGAATGCACCAAATATTTGGGTTGTATTCAGCATTCTTGCCTATTTACCAATCAAACCGATTATATTCTGTTTGGCCAAACGGTGTAACCAAAATCTTTTTTTTTTGGCAATGAAATAGGAAAATTTTAAAGTTCAAAAAGTGGGCGTAAAAAAAATATTGATGGAAACAATGGCTTAAAATTATTGTGATAACATATAAAAGAAAAAGTTGGTGAATTTTAGAAAAGTAATTATATAAAAGACAACAC----------------------------------------------
Ncarteri_WeberCty_N1044 ACACATACATATGTTATTTTAAATTTTATTTTCATCATTAAATATGCTGAAAATAAAATATGGCACTGGATCGAAAATTAGAAAGGCTTTTAAATATGTGTTCAAGGCATCGTTAAAAATTCTGCCTTGAGATTTTTAAAAACGGTCTTAAATTGCATTCAAGAATTAGCTATCCCTATATGGAACGTTTTGTAGATTTAACTAATTATCCATGTGACATCTTATTTCAAATTTATACTATTCTTTAGCCAGGAGAAAAAAAAATTGTTAAAAAAACCCATCTATAACTATATATGCTACTCAGCATGTAATGAATAGTATAAACCTAAAAATTGATGTCAATGTGTGATGATTAGTTAAAGCAACAGGAAACTCCAGATGAAATGTACTTTTTAATGAACATAAGTTATTTTGCTACTTTTAACTGTTCACTTAATTCTCTGCAATATGATGTTTTGTAGTTGGGCTGACGCCTCTAGCAACATCCAACACATAGCCGCCGGGTTTGATCAGGAAGCCTCAGCAGTGCTGATGGCACGACTAGCCTGTTTCAGAGCCGAGGGAGATGACGGTGCCGATGTCCTCCGATGGTTGGACAGAACTCTCATCAGGCTGGTAAGTTTGATTAATTTAAATTGTATTTTTTAAAACCTGAGAACAGAAGATTAACTTAAGACTTAAACATCCATAATTATTGTGTATTTAATTATAGTTTGTTGTTTTAAATTAAGAGGATTTAATTAATTTTTTAAAAAGAAGTTTCCCAAGTTAATTAGAGTAATTTAAGGGTATTAATATTTTAATTTTTTGATTTTTAAACTCAATATTAGGAATGCACCAAATATTTGGGTTGTATTCAGCATTCTTGTCTATTTACCAATCAAACCGATTATATTCTGTTTGGCCAAATGGTGTAACCAAAATCTTTTTTTTTTGGCAATGAAATAGGAAAGTTTTAAAGTTCAAAAAGTGGGCGTAAAAAAAATATTGATTGAAACAATGGCTTAAAATTATTGTGATAACATATAAAAGAAAAAGTTAGTGAATTTTAGAAAAGTAATTATATAAAAGACAACACTTATAT----------------------------------------
Ncherokee_BallhootScar_N193 ---------------------------------------------------------ATATGGCACTACATCGAAAATTAGAAAGGCATTTAAATATGTGTTCAAGGCATCGTTAAAAATTCTGCCTTGAGATTTTTATAAACGGTCTTAAATTGCATTCAAGAATTAGCTATCTCTATATGGAACATTTTGTAGATTTAACTAATTATCCACATGACATCTTATTTCAAATTTATACTATTCTTTAGCCAGGAAAGAAAAATTTTGTTAACCCCCCCCGTCTATAACTATATATCCTACTCGGCATGCAATGAATAGTATAAATCTAAAAATTGATGTCAATGTGTGAGGATTAGTTAAAGCAACAGGAAACTCCAAATAAAATGTACTGTTTAATGACCATAAGTTATTTTGCTACTTTTAACTGTTCACTTAACTCTCTGCAATATCATGTTTTGTAGTTGGGCTGACGCCTCTAGCAACATCCAACACATAGCCGCTGGGTTTGATCAGGAAGCCTCGGCAGTGCTGATGGCACGACTGGCCTGTTTCAGAGCCGAGGGAGATGACGGTGCCGATGTCCTCCGATGGTTGGACAGAACTCTCATCAGGCTGGTAAGTTTGATTAACTTAAATTGTGTTTTTTAAAACCTGAGAACAGAAGATTAACTTACGACTTTAACATCCATAATTATTGTGTGTTTAATTATGGTTTGTTGTTTTAAATTAAGAGGTTTTAGTTAATTTTTTAAAAAGAAGTTTCCCAAGTTAATTAGAGTAATTTAAGGATATTAATACTTTAATTCTTTGATTTTTAAACTCAATATTAGGAATGCACCAAATATTTGGTTTGTATTCAGCATTCTTGCTTATTTGCCAATCAAACCAATTATATTCTGTTTGGCCAAATGGTGTAACCAAAATCTTTTTTTTTTGGCAACGAAATAGGAAAATTTTAAAGTTCAAAAA-----------------------------------------------------------------------------------------------------------------------------------------------------------
Ncherokee_BalsamMtn_N891 ------------------------------------------------------------------------------------------------------------------------------------------------------------------------------------------------------------------------------------------------------------------------------------------------TATATATCCTACTCGGCATGCAATGAATAGTATAAATCTAAAAATTGATGTCAATGTGTGAGGATTAGTTAAAGCAACAGGAAACTCCAGATGAAATGTACTTTTTAATGACCATAAGTTATTTTGCTACTTTTAACTGTTCACTTAACTCTCTGCAATATCATGTTTTGTAGTTGGGCTGACGCCTCCAGCAACATCCAACACATAGCCGCTGGGTTTGATCAGGAAGCCTCGGCAGTGCTGATGGCACGACTGGCCTGTTTCAGAGCCGAGGGAGATGACGGTGCCGATGTCCTCCGATGGTTGGACAGAACTCTCATCAGGCTGGTAAGTTTGATTAACTTAAATTGTGTTTTTTAAAACCTGAGAACAGAAGATTAACTTAAGACTTTAACATCCATAATTATTGTGTGTTTAATTATGGTTTGTTGTTTTAAATTAAGAGGTTTTAGTTAATTTTTAAAAAAGAAGTTTCCCAAGTTAATTAGAGTAATTTAAGGGTATTAATACTTTAATTCTTTGATTTTTAAACTCAATATTAGGAATGCACCAAATATTTGGTTTGTATTCAGCATTCTTGCCTATTTGCCAATCAAACCAATTATATTCTGTTTGGCCAAATGGTGTAACCAAAATCTTTTTTTTTCGGCAACGAAATAGGAAAATTTTAAAGTTCAAAAAGTAGGGGT-TAAAAAATATTGATGGAAACAATGTCTTAAAATTATTGTGATAACATATAAAAGAAGAAAGA------------------------------------------------------------------------------------
Ncherokee_SIndianCrk_N681 ------------------------------------------------------------------------------------------------------------------------------------------------------------------------------------------------------------------------------------AAATTTATACTATTCTTTAGCCAGGAAAGAAAAATTTTGTTAAAAACCCCCATCTATAACTATATATCCTACTCGGCATGCAATGAATAGTATAAATCTAAAAATTGATGTCAATGTGTGAGGATTAGTTAAAGCAACAGGAAACTCCAGATAAAATGTACTTTTTAATGACCATAAGTTATTTTGCTACTTTTAACTGTTCACTTAACTCTCTGCAATATCGTGTTTTGTAGTTGGGCTGACGCCTCTAGCAACATCCAACACATAGCCGCTGGGTTTGATCAGGAAGCCTCGGCAGTGCTGATGGCACGACTGGCCTGTTTCAGAGCCGAGGGAGATGACGGTGCCGATGTCCTCCGATGGTTGGACAGAACTCTCATCAGGCTGGTGAGTTTGATTAACTTAAATTGTGTTTTTTAAAACCTGAGAACAGAAGATTAACTTAAGAGTTTAACATCCATAATTATTGTGTGTTTAATTATGGTTTGTTGTATTAAATTAAGAGGTTTTAGTTAATTTTTTAAAAAGAAGTTTCCCAAGTTAATTAGAGTAATTTAAGGGTATTAATATTTTAATTTTTTGATTTTTAAACTCAATATTAGG-----------------------------------------------------------------------------------------------------------------------------------------------------------------------------------------------------------------------------------------------------------------------------------------------------
Ncooperi_BeaverCrk_N1002 --------------------------------------------------------------------------------------------------------------------------------------------------------------------------------------GAACGTTTTGTAGATTTAACTAATTATCCACATGACATCTTATTTCAAATTTATACTATTCTTTAGCCAGGGGAGAAAAAAATTGTT-AAAAAACCCGTCTATAACTATATATGCTACTCGGCATGCAATGAATAGTATAAATCTAAAAATTGATGTCAATGTGTGATGATTAGTTAAAGCAACAGGAAACTCCAGATGAAATGTACTTTTTAATGAACATATGTTATTTTGTTACTTTTAACTGTTCACTTAACTCTCTGCAATATGATGTTTTGTAGTTGGGCTGACGCCTCTAGCAACATCCAACACATAGCCGCCGGGTTTGATCAGGAAGCCTCGGCAGTGCTGATGGCACGACTGGCCTGTTTCAGAGCCGAGGGAGATGACGGTGCCGATGTCCTCCGATGGTTGGACAGAACTCTCATCAGGCTGGTAAGTTTGATTAACTTAAATTGTG---TTTAAAACCTGAGAA----------------------------CATAATTATTGTGTATTTAAGTATAGTTTGTTGTTCTAAATTAAGAGGATTTAATTATTTTTAAAAAAAGAAGTTTCCCAAGTTAATTAGAGTAATTTAAGGGTATTAATATTTTAATTCTTTGATTTTTAAACTCAATATTAGGAATGCACCAAATATTTGGATTGTATTCAGCATTCTTGCCTATTTACCAATCAAACCAATTATATTTTGTTTGGCCAAATGGTGTAACCAAAATGTTTTTTTTTTGGCAATGAAATAGGAAAATTTTAAAGTTCAAAAAGTGGGCGTAAAAAAAATATTGATGGAAACAATGGCTTAAAATTATTGAGATAACATATAAAAGAAAAAGTAAGTGAATTTTAGAAAAGTAATTATATAAAAGACAACACTTATATTTTAATTTCATATTAATATTGTCTATAAATACA-------
Ncooperi_BrasstBald_N824 ------------------------------------------TATGCTGAAAATAAAATATGGCACTGCATCGAAAATTAGAAAGGCTTTTAAATATGTGTTCAAGGCATCGTTAAAAATTCTGGCTTGAGATTTTTCAAAACGATCTTAAATTGCATTCAAGAATTAGCTATCCCTATATGGAATATTTTGTAGATTTAACTAATTATCCACATGACATCTTATTTCAAATTTATACTATTCTTTAGCCAGGGAAGAAAAAATTTGTT-AAAAAACCCGTCTATAACTATATATGCTACTCGGCATGCAATGAATAGTATGAATCTAAAAATTGATGTCAATGTGTGATGATTAGTTAAAGCAACAGGAAACTCCAGCTGAAATGTACTTTTTAATGAACATATGTTATTTTGTTACTTTTAACTGTTCACTTAACTCTCTGCAATATGATG-TTTGTAGTTGGGCTGACGCCTCTAGCAACATCCAACACATAGCCGCCGGGTTTGATCAGGAAGCCTCGGCAGTGCTGATGGCACGACTGGCCTGTTTCAGAGCCGAGGGAGATGACGGTGCCGATGTCCTCCGATGGTTGGACAGAACTCTCATCAGGCTGGTAAGTTTGATTAACTTAAATAGTG---TTTAAAACCTGAGAA----------------------------CATAATTATTGTGTATTTAATTATAGTTTGTTGTTCTAAATTAAGAGGATTTAATTATTTTTTAAAAAAGAAATTGCCCAAGTTAATTAGAGTAATTTAAGGGTATTAATATTTTAATTCTTTGATTTTTAAACTCAATATTAGGAATGCACCAAATATTTGGATTGTATTCAGCATTCTTGCCTATTTACCAATCAAACCAATTATATTTTGTTTGGCCAAATGGTGTAACCAAAATGTTTTTTTTTTGGCAATGAAATAGGAAAATTTTAAAGTTCAAAAAGTGGGCGTAAAAAAAATATTGATGGAAACAATGGCTTAAAATTATTGTGATAACATATAAAAGAAAAAGTTAGTGAATTTTAGAAAAGTAATTATATAAAAGACAACACTTATATTTTAATTTCATATTAATATTGTCTATAAATACATGAAACA
Ncooperi_CheoahDam_N1122 ACACACACATATGTTATTTTAAATTTTATTTTCATCATTAAATATGCTGAAAATAAAATATGGCACCGCATCGGAAATTAGAAAGGCGTTTAAATATGTGTTCAACGCATCGTTAAAAATTCTGCCTTCAGATTTTTAAAAACGGTCTTAAATTGCATTCAAGAATTAGCTATCCCTATATGGAACGTTTTGTAGATTTAACTAATTATCCACACGACATCTTATTTCAAATTTATACTATTCTTTAGCCAGGG--AAAAAAAATTGTTAAAAAAACCCGTCTATAACTATATATGCTACTCGGCATGCAATGAATAGTATAAATCTAAAAATTGATGTCAATGTGTGATGATTAGTTAAAGCAACAGGAAACTCCAGATGAAATGTACTTTTTAATGAACATATGTTATTTTGTTACTTTTAACTGTTCACTTAACTCTCTGCAATATGATG-TTTGTAGTTGGGCTGACGCCTCTAGCAACATCCAACACATAGCCGCCGGGTTTGATCAGGAAGCCTCGGCAGTGCTGATGGCACGACTGGCCTGTTTCAGAGCCGAGGGAGATGACGGTGCCGATGTCCTCCGATGGTTGGACAGAACTCTCATCAGGCTGGTAAGTTTGATTAACTTAAATTGTG---TTTAAAACCTGAGAACATAATATTAACTTAAGACTTTAACGTCCATAATTATTGTGTATTTAATTATAGTTTGTTGTTTTAAATTAAGAGGATTTAATTAATTTTTTAAAAAGAAGTTTCCCAAGTTAATTAGAGTAATTTAAGGGTATTAATATTTTAATTCTTTGATTTTTAAACTCAATATTAGGAATGCACCAAATATTTGGTTTGTATTCAGCATTCTTGCCTATTTACCAAACAAACCAATTATATTTTGTTTGGCCAAATGGTGTAACCAAAATATTTTTTTTTTGGCAATGAAATAGGAAAATTTTACAGTTCAAAAAGTGGGCGTAAAAAAAATATTGATGGAAACAATGGCTTAAAATTATTGTGATAACATATAAAAGAAAAAGTTAGTGAATTTTAGAAAAGTAATTATATAAAAGACAACACTTATATTTTAATTTCATATTAATATTGTCTATAAATACATGAAACA
Ncooperi_NantRiverGorge_N682 ACACACACATATGTTACTTTAAATTTTATTTTCCTCATTAAATATGCTGAAAATAAAATATGGCACCGCATCGAAAATTAGAAAGGCTTTTAAATATGTGTTCAACGCATCGTTAAAAATTCAGCCTTCAGATTTTTAAAAACGGTCTTAAATTGCATTCAAGAAATAGCTATCCCTATATGGAACGTTTCGTAGATTTAACTAATTATCCACATGACATCTTATTTCAAATTTATACTATTCTTTAGCCAGGG-AAAAAAAAATTGTTAAAAAAACCCGTCTATAACTATATATGCTACTCGGCATGCAATGAATAGTATAAATCTAAAAATTGATGTCAATGTGTGATGATTAGTTAAAGCAACAGGAAACTCCAGCTGAAATGTACTTTTTAATGAACATATGTTATTTTGTTACTTTTAACTGTTCACTTAACTCTCTGCAATATGATG-TTTGTAGTTGGGCTGACGCCTCTAGCAACATCCAACACATAGCCGCCGGGTTTGATCAGGAAGCCTCGGCAGTGTTGATGGCACGACTAGCCTGTTTCAGAGCCGAGGGAGATGACGGTGCCGATGTCCTCCGATGGTTGGACAGAACTCTCATCAGGCTGGTAAGTTTGATTAACTTAAATTGTG---TTTAAAACCTGAGAACATAATATTAACTTAAGACTTTAACATCCATAATTATTGTGTATTTAATTATAGTTTGTTGTTTTAAATTAAGAGGATTTAATTAATTTTTTAAAAAGAAGTTTCCCAAGTTAATTAGAGTAATTTAAGGGTATTAATATTTTAATTCTTTGATTTTTAAACTCAATATTAGGAATGCACCAAATATTTGGTTTGTATTCAGCATTCTTGCCTATTTACCAATCAAACCAATTATATTTTGTTTGGCCAAATGGTGTAACCAAAAT--------------------------------------------------------------------------------------------------------------------------------------------------------------------------------------------------------
Ncooperi_RockCrRoad_N1160 ----------------------------------TCATTAAATATGCTGAAAATAAAATAT-GCACTGCATCGAAAATTAGAAAGGCTTTTAAATATGTGTTCAAGGCATCGTTAAAAAATCTGCCTTGAGATTTTTCAAAACGGTCTTAAATTGCATTCAAGAATTAGCTATCCCTATATGGAATAATTTGTAGATTTAACTAATTATCCACATGACATCTTATTTCAAATTTATACTATTCTTTAGCCAGGGAAGAAAAAATTTGTTAAAAAAACCGGTCTATAACTATATATGCTACTCGGCATGCAGTGAATAGTATAAATCTAAAAATTGATGCCAATGTGTGATGATTAGTTAAAGCAACAGGAAACTCCAGATGAAATGTACTTTTTAAGGAACAT--GTTATTTTGCTACTTTTAACTGTTCACTTAACTCTCTGCAATATGATGTTTTGTAGTTGGGCTGACGCCTCTAGCAACATCCAACACATAGCCGCCGGGTTTGATCAGGAAGCCTCGGCAGTGCTGATGGCACGACTGGCCTGTTTCAGAGCCGAGGGAGATGACGGTGCCGATGTCCTCCGATGGTTGGACAGAACTCTCATCAGGCTGGTAAGTTTGATTAACTTAAATTGTG---TTTAAAACCTGAGAA----------------------------CATAATTATTGTGTATTTAATTATACTTTGTTGTTTTAAATTAAGAGGATTTAATTA-TTTTTTAAAAAGAAGTCTCCCAAG----TTAGAGTAATTTAAGGGTATTAATATTTTAATTCTTTGATTTTTAAACTCAATATTAGGAATGCACCAAATATTTGGATTGTATTCAGCATTCTTGCCTATTTACCAATCAAACCAATTATATTTTGTTTGGC-AAATGGTGTAACCAAAATCTTTTTTTTTTGACAATGAAATAGGAAAATTTGAAAGTTCAAAAAGTGGGCGTAAAAAAAGTATTGATGGAAACAATGGCTTAAAATTATTGTGATAACATATAAAAGAAAAAGTTAGTGAATTTTAGAAAAGTAATTATATAAAAGACAACACTTATATTTTAATTTCATATTAATATTGTCTATAAATACATGAAACA
Ncoylei_Apalachia_N1195 ACACACACACATGTTATTTTAAATTTTATTTTCATCATTAAATATGCTGAAAATAAAACATGGCACTGCATCGAAAATTAGAAAGGCATTTAAATATGTGTACAAGGCATCGTTAAAAATTCTGCCTTGAGATTTTTAAAAACTGTCTTAAATTGCATTCAAGAATTAGCTATCCCTATATGGAATATTTTGTAGATTTAACTAATTATCCAC--GACATCTTATTTCAAATTTATACTATTCTTTAACTAGGGAAGAAAAATTTTGTTAAAAAAAACCGTCTATAACTATATATCCTATCCAGCATCCAATGAGTAGTGTAAATCTAAAAATTGATGTTGATGTGTGATAATTAG--AAAGCAACAGGAAGCTCCAGATGCAGTGTATTTCATAATGAACATAAGTTATTTTTCTACTTTTAACTGTTCACTTAACTC--TGCAATATGATGTTTTGTAGTTGGGCTGATGCCTCTAGCAACATCCAACACATAGCTGCTGGGTTTGATCAGGAAGCCTCAGCAGTTCTGATGGCCCGACTAGCCTGTTTCAGAGCCGAGGGAGATGATGGTGCCGATGTCCTCCGATGGCTGGACAGAACTCTCATCAGGCTGGTAAGTTTGATTAACTTAAATTATCTTTTTTAAAACCTGAGAGGTGAAGATTAACTTAAGACTATAACATCCATAATTATTGTGTATTTAATTATAGTTTGTTCTTTTAAATTAAGAGGATTTAGTTTATTTTTTAAAAAAGAAGTTCTCAAGTTAATTTGAGTAATTTAAGGGTATTGATATTTTAATTCTTTGATTTTTGAACTCAATATTAGGAATGCACTAAATACTTGGTTTGTATTCAGTATTC-TGCCTATTTGCCAATCAAACCAATTATATTCTGTTTGGCCAAATGGTGTAACCATAATGC-TTTTTTTTGGCAACGAAAT------------AAGTTCAAAAAGTGGGG----------TATTGATGGAAACAATGTCTTATAATTATTGTGATAACATATAAAAGAAAAAGG---------TTAGAAAAGTAATTATATAAAAGACAACACTTCTAATTGAATTTTGTGCTAGTGTTGCCAAAAAAAAGACAGTGTG
Ncoylei_DinkinCove_N1118 ACACACACACATGTTATTTTAAATTTTATTTTCATCATTAAATATGCTGAAAATAAAACATGGCACTGCATCGAAAATTAGAAAGGCATTTAAATATGTGTACAAGGCATCGTTAAAAATTCTGCCTTGAGATTTTTAAAAACTGTCTTAAATTGCATTCAAGAATTAGCTATCCCTATATGGAATATTTTGTAGATTTAACTAATTATCCAC--GACATCTTATTTCAAATTTATACTATTCTTTAACTAGGGAAGAAAAATTTTGTT-AAAAAACCCGTCTATAACTATATATCCTATCCAGCATCCAATGAGTAGTGTAAATCTAAAAATTGATGTTGATGTGTGATAATTAG--AAAGCAACAGGAAGCTCCAGATGCAGTGTATTTCATAATGAACATAAGTTATTTTTCTACTTTTAACTGTTCACTTAACTC--TGCAATATGATGTTTTGTAGTTGGGCTGATGCCTCTAGCAACATCCAACACATAGCTGCTGGGTTTGATCAGGAAGCCTCAGCAGTGCTGATGGCCCGACTAGCCTGTTTCAGAGCCGAGGGAGATGATGGTGCCGATGTCCTCCGATGGCTGGACAGAACTCTCATCAGGCTGGTAAGTTTGATTAACTTAAATTATCTTTTTTAAAACCTGAGAGGTGAAGATTAACTTAAGACTATAACATCCATAATTATTGTGTATTTAATTATAGTTTGTTCTTTTAAATTAAGAGGATTTAGTTAATTTTTTAAAAAAGAAGTTCTCAAGTTAATTTGAGTAATTTAAGGGTATTGATATTTTAATTCTTTGATTTTTGAACTCAATATTAGGAATACACTAAATACTTGGTTTGTATTCAGTATTC-TGCCTATTTGCCAATCAAACCAATTATATTCTGTTTGGCCAAATGGTGTAACCATAATGC-TTTTTTTTGGCAACGAAAT------------AAGTTCAAAAAGTGGGG----------TATTGATGGAAACAATGTCTTATAATTATTGTGATAACATATAAAAGAAAAAGG---------TTAGAAAAGTAATTATATAAAAGACAACACTTCTAATTGAATTTTGTGCTAGT-----------------------
Ncoylei_TiptonCreek_N837 ACACACACACATGTTATTTTAAATTTTATTTTCATCATTAAATATGCTGAAAATAAAACATGGCAGTGCATCGAAAATTAGAAAGGCATTTAAATATGTGTACAAGGCATCGTTAAAAATTCTGCCTTGAGATTTTTAAAAACTGTCTTAAATTGCATTCAAGAATTAGCTATCCCTATATGGAATATTTTGTAGATTTAACTAATTATCCAC--GACATCTTATTTCAAATTTATACTATTCTTTAACTAGGGAAGAAAAATTTTGTT-AAAAAACCTGTCTATAACTATATATCCTATCCAGCATCCAATGAGTAGTGTAAATCTAAAAATTGATGTTGATGTGTGATAATTAG--AAAGCAACAGGAAGCTCCAGATGCAGTGTATTTCATAATGAACATAAGTTATTTTTCTACTTTTAACTGTTCACTTAACTC--TGCAATATGATGTTTTGTAGTTGGGCTGATGCCTCTAGCAACATCCAACACATAGCTGCTGGGTTTGATCAGGAAGCCTCAGCAGTGCTGATGGCCCGACTAGCCTGTTTCAGAGCCGAGGGAGATGATGGTGCCGATGTCCTCCGATGGCTGGACAGAACTCTCATCAGGCTGGTAAGTTTGATTAACTTAAATGATC-TTTTTAAAACCTGAGAGGTGAAGATTAACTTAAGACTATAACATCCATAATTATTGTGTATTTAATTATAGTTTGTTCTTTTAAATTAAGAGGATTTAGTTAATTTTCTAAAAAAGAAGTTCTCAAGTTAATTTGAGTAATTTAAGGGTATTGATATTTTAATTCTTTGATTTTTGAACTCAATATTAGGAATGCACTAAATACTTGGTTTGTATTCAGTATTC-TGCCTATTTGCCAATCAAACCAATTATATTCTGTTTGGCCAAATGGTGTAACCATAATGCTTTTTTTTTGGCAACGAAAT------------AAGTTCAAAAAGTGGGGG-----GGGATATTGATGGAAACAATGTCTTATAATTATTGTGATAACATATAAAAGAAAAAGG---------TTAGAAAAGTAATTATATAAAAGACAACACTTCTAATTGAATTTTGTGCTAGTGTTGCCAAGAAAAAGACAGTGTG
Ncressleri_AndersonSpringCave_G2075 ACACACACACATGTTATTTTAAATTTTATTTTCATCATTAAATATGCTGAAAATAAAACATTGCACTACATCAAAAATTAGGAAGGTGTTTAAATATGTGTACAAGGCAT------------TGGCTCGAGATTTTTAAAGACCTTTTTAAATTGCATGCAAGAATTAGCTATCCCTATAAGGAACATTTTGTAGATTTAACTAATTATCCACATGACATCTGATTTCAAATTTATACTATTCATTAGCTAGGGAAGAAAGATTTTGTTAAACCCTGCCATCTATAACAATATATTCTACTCGTCTTCCAATTAATAGTATAAATCTAAAAATTGATGTTGATGTGTGATGATTAGTTAAAGCAACAGGAAACTCCCGATGAAGTGTACTTCATAATGACTATAAGTTATTTTTCTACTTTTAACTGTTTGCTTAACTCTATGCAATATGATGTTTTGTAGTTGGGCCGATGCCTCTAGCAACATCCAACACATAGCCGCTGGGTTTGATCAGGAAGCCTCGGCAGTGCTGATGGCACGACTGGCCTGTTTCAGAGCCGAGGGAGACGACGGTGCAGACGTCCTTCGATGGCTGGACAGAACTCTCATCAGGCTGGTGAGTTTGATTAACTTAAATTATGTTTTTTAAAAATTAAGAACGGAA---TAACTTAAGACTTTAAGATCTTTAATTACTATATGTTTAATTATAATTTGTTGTTTAAAATTAAGGGGATTTAGTTAATTTTTCTAAAAGGAGCTTCCCAAG----TTAGAGTAATTTAAGGGTATTAATATTTTAATTATTTGATTTTTAAACTAAATATTATGAATGCATCAGATATTCGGTTCGTATTCAGTATTC-GGCCTATTTGCCAATCAAACCAATTATATTCTGTTTGGCCAAATGGTGTAACCAAAACC-TTTTTTTTTGTCAACAAAATAGGAAAATTTTAAAGTTCAAAAATTGTGAGTAAAAGAAATATTGATATAAACAATGTCTTAAAATTATTGTGATAACGTAAAAAAGGAAAAGTTAGTGATTTTTAGAAAAATAATTATATAAAAGACAAAACTTATATTTTAATTTCATATTAATATTGTTTATAAATATGTAAAACA
Ncressleri_PigeonCave_G2077 ACACACACACATGTTATTTTAAATTTTATTTTCATCATTAAATATGCTGAAAATAAAACATTGCACTACATCAAAAATTAGGAAGGTGTTTAAATATGTGTACAAGGCAT------------TGGCTCGAGATTTTTAAAGACCTTTTTAAATTGCATGCAAGAATTAGCTATCCCTATAAGGAACATTTTGTAGATTTAACTAATTATCCACATGACATCTGATTTCAAATTTATACTATTCATTAGCTAGGGAAGAAAGATTTTGTTAAACCCTGCCATCTATAACAATATATTCTACTCGTCTTCCAATTAATAGTATAAATCTAAAAATTGATGTTGATGTGTGATGATTAGTTAAAGCAACAGGAAACTCCCGATGAAGTGTACTTCATAATGACTATAAGTTATTTTTCTACTTTTAACTGTTTGCTTAACTCTATGCAATATGATGTTTTGTAGTTGGGCCGATGCCTCTAGCAACATCCAACACATAGCCGCTGGGTTTGATCAGGAAGCCTCGGCAGTGCTGATGGCACGACTGGCCTGTTTCAGAGCCGAGGGAGACGACGGTGCAGACGTCCTTCGATGGCTGGACAGAACTCTCATCAGGCTGGTGAGTTTGATTAACTTAAATTATGTTTTTTAAAAATTAAGAACGGAA---TAACTTAAGACTTTAAGATCTTTAATTACTATATGTTTAATTATAATTTGTTGTTTAAAATTAAGGGGATTTAGTTAATTTTTCTAAAAGGAGCTTCCCAAG----TTAGAGTAATTTAAGGGTATTAATATTTTAATTATTTGATTTTTAAACTAAATATTATGAATGCATCAGATATTCGGTTCGTATTCAGTATTC-GGCCTATTTGCCAATCAAACCAATTATATTCTGTTTGGCCAAATGGTGTAACCAAAACC-TTTTTTTTTGTCAACAAAATAGGAAAATTTTAAAGTTCAAAAATTGTGAGTAAAAGAAATATTGATATAAACAATGTCTTAAAATTATTGTGATAACGTA--------------------------------------------------------------------------------------------------
Ncrosbyi_PricesCrk_N1143 ACACACACATATGTTATTTTAAATTTTATTTTCATCATTAAATATGCTGAAAATAAAATATGGCACTACATCAAAAATTAGAAAGGCATTTAAATATGTGTTCAAGGCATCGTTAAAAATTCTCCCTTGAGATTTTTAAAAACGGTCTTAAATTGCATTCAAGAATTGGCCATCCCTATATGGAATGTTTTGTAGATTTAACTAATTATCCACATGACATCTTATTTCACATTTATACTATTCTTTAGCCAGGGAAGAAATTTTTTTTAAAAAAAACCCGTCTATAACTATATATCCTACTCGGCATCCAATGAATAGTATAAATCTAAAAATTGATGTCAATGTGTGATGATTAGTTAAAGCAACAGGAAACTCCAGATGAAATGTACTTTTTAATGAACATAAGTTATTTTGCTACTTTTAACTGTTCACTTAACTCTCTGCAATATGATGTTTTGTAGTTGGGCTGACGCCTCTAGCAACATCCAACACATAGCCGCTGGGTTTGATCAGGAAGCCTCGGCAGTGCTGATGGCACGACTGGCCTGTTTCAGAGCCGAGGGAGATGATGGTGCCGATGTCCTCCGATGGCTGGACAGAACTCTCATCAGGCTGGTAAGTTTGATTAACTTAAATTGTGTTTTTTAAAACCTGAGAACAGAATATTAACTTAAGACTTTAA--TCCATAATTATTGTGTGTTTAATTATAGTTTGTTGTTTTAAATTAAGAGGATTTAGTTAATTTTTTAAAAAGAAGTTTCTGTAGTTAATTAGAGTAATTTAAGCGTATTAATACTTTAATTCTTTGATTTTTAAACTCAATATTAGAAATGCACCCAATATTTGGTTTGTATTCAGAATTCTTGCCTATTTGCCAATCAAACCAATTATATTCTGTTTGGCCAAATGGTGTAACCAAAACC-TTTTTTTTTGGCAATGGAATAGGAAAACTTTAAAGTCCAAAAAGTGGGTGTAAAAAAAATATTGATGGAAACAATGTCTTAAAATTATTGTGACAACATATAAAAGAAAAAGTTAGTGACTTTTAGAAAGGTAATTATATAAAAGACAACACTTAGATTCTAGTCTAGTAATAATATTGTCTTTAAATACATAAAACA
Ncrosbyi_ShufordCrk_N1148 ACACACACATATGTTATTTTAAATTTTATTTTCATCATTAAATATGCTGAAAATAAAATATGGCACTACATCAAAAATTAGAAAGGCATTTAAATATGTGTTCAAGGCATCGTTAAAAATTCTCCCTTGAGATTTTTCAAAACGGTCTTAAATTGCATTCAAGAATTGGCCATCCCTATATGGAATGTTTTGTAGATTTAACTAATTATCCACATGACATCTTATTTCACATTTATACTATTGTTTAGCCAGGGAAGAAAAATTTTGTTAAAAAAACCCGTCTATAACTATATATCCTACTCGGCATCCAATGAATAGTATAAATCTTAAAATTGATGTCAATGTGTGATGATTAGTTAAAGCAACAGGAAACTCCAGATGAAATGTACTTTTTAATGAACATAAGTTATTTTGCTACTTTTAACTGTTCACTTAACTCTCTGCAATATGATGTTTTGTAGTTGGGCTGACGCCTCTAGCAACATCCAACACATAGCCGCTGGGTTTGATCAGGAAGCCTCGGCAGTGCTGATGGCACGACTGGCCTGTTTCAGAGCCGAGGGAGATGATGGTGCCGATGTCCTCCGATGGCTGGACAGAACTCTCATCAGGCTGGTAAGTTTGATTAACTTAAATTGTGTTTTTTAAAACCTGAGAACAGAATATTAACTTAAGACTTTAA--TCCATAATTATTGTGTGTTTAATTATAGT---TTGTTTTAAATTAAGAGGATTTAGTTAATTTTTTAAAAAGAAGTTTCCCAAGTTAATTAGAGTAATTTAAGGGTATTAATACTTTAATTCTTTGATTTTTAAACTCAATATTAGAAATGCACCCAATATTTGGTTTGTATTCAGAATTCTTGCCTATTTGCCAATCAAACCAATTATATTCTGTTTGGCCAAATGGTGTAACCAAAACC-TTTTTTTTTGGCAATGAAATAGGAAAATTTTAAAGTTCAAAAAGTGGGTGT-AAAAAAATATTGATGGAAACAATGTCTTAAAATTATTGTGACAACATATAAAAGAAAAAGTTAGTGACTTTTAGAAAAGTAATTATATAAAAGACAGCACTTAGATTCTAGTCTAGTAATAATATTGTCTTTAAATACATAAAACA
Ndellingeri_BullpenBridge_N109 -------------------------------------------------------------------------------------------------------------------------------------------------------------------------------------------------------------------------------------------------------------------------------------------------------------------------------------------------------------------------------------------------------------------------------------------------------TCTGCAATATGATGTTTTGTAGTTGGGCTGACGCCTCTAGCAACATCCAACACATAGCCGCCGGGTTTGATCAGGAAGCCTCGGCAGTGCTGATGGCACGACTGGCCTGTTTCAGAGCCGAGGGAGATGACGGTGCCGATGTCCTCCGATGGTTGGACAGAACTCTCATCAGGCTGGTAAGTTTAATTAACTTAAATTGTGT---TTAAAACCTGAGAACATAATATTAACTTAAGACTTTAACATCCATAATTATTGTGTATTTAATTATAGTTTGTTGTTTTAAATTAAGTGGATTTAATTAATTTTTTAAAAAGAAGTTTCCCAAGTTAATTGGAGTAATTTAAGGGTATTAATATTTTAATTCTTTGATTTTTTATACTCAATTTAGGAATGCACCAAATATTTGGTTTGTATTCAGCATTCTTGCCTATTTACCAATCAAACCAATTATATTTTGTTTGGCCAAATGGTGTAACCAAAATCTTTTTTTTTTGGCAATGAAATAGGAAAATTTTAAAGTTCAA----------------AAATATTGATGGAAACAATAGCTTAAAATTATTGTGATAACATATAAAAGAAAAAGTGAGTGAATTTTAGAAAAGTAATTATATAAAAGACAACACTTATATTTTAATTTCATATTAATATTGTCTATAAATACATGAAACA
Ndellingeri_WhitewFalls_N887 -----------------------------------------------------------------------------------------------------------------------------------------------------------------------------------------------------------------------------------------------------------------------------------------------------------------------------GTATAAATCTAAAAATTGATGTCAATGTGTGATGATTAGTTAAAGCAACAGGAAACTCCAGATGAAATGTACTTTTTAATGAACATATGTTATTTTGTTACTTTTAACTGTTCACTTAACTCTCTGCAATATGATGTTTTGTAGTTGGGCTGACGCCTCTAGCAACATCCAACACATAGCCGCCGGGTTTGATCAGGAAGCCTCGGCAGTGCTGATGGCACGACTGGCCTGTTTCAGAGCCGAGGGAGATGACGGTGCCGATGTCCTCCGATGGTTGGACAGAACTCTCATCAGGCTGGTAAGTTTAATTAACTTAAATTGTGT---TTAAAACCTGAGAACATAATATTAACTTAAAACTTTAACATCCATAATTATTGTGTATTTAATTATAGTTTGTTGTTTTAAATTAAGTGGATTTAATTAATTTTTTTAAAAGAAGTTTCCCAAGTTAATTGGAGTAATTTAAGGGTATTAATATTTTAATTCTTTGATTTTTTAAACTCAATTTAGGAATGCACCAAATATTTGGTTTGTATTCAGCATTCTTGCCTATTTACCAATCAAACCAATTATATTTTGTTTGGCCAAATGGTGTAACCAAAATCTTTTTTTTTTGGCAATGAAATAGGAAAATTTTAAAGTTCAA----------------AAATATTGATGGAAACAATAGCTTAAAATTATTGTGATAACATATAAAAGAAAAAG--------------------------------------------------------------------------------------
Ndilutus_GrassyCreek_N670 --------------------------------------------------------------------------------------------------------------------------------------------------------------------------------------------------------------------------------------------ACTATTCTTCAGCCGGGGAAGAAAATTTTTGTTAAAACCCCCCGTCTATAACTATATATCCTACTCGGCATGCAATGAATAGTATAAATCTAAAAATTGATGTCAATGTGTGATGATTAGTTAAAGCAACAGGAAACTCCAGATGAAATGTACTTTTTAATGAACATAAGTTATTTTGCTACTTTTAACTGTTCACTTGACTCTCTGCAATATGATGTTTTGTAGTTGGGCCGACGCCTCTAGCAACATCCAACACATAGCCGCCGGGTTCGATCAGGAAGCCTCGGCAGTGCTGATGGCACGACTGGCCTGTTTCAGAGCCGAGGGAGACGACGGTGCCGATGTCCTCCGATGGTTGGACAGAACTCTCATCAGGCTGGTAGGTTTGATGAACTTAAATTGTGTTTTTTAA--------------------------------------------------------------------------------------------------------------------------------------------------------------------------------------------------------------------------------------------------------------------------------------------------------------------------------------------------------------------------------------------------------------------------------------------------------------------------------------------
Ndilutus_StarveRockCave_G3174 -----------------------------------------------------------------------------------------------------------------------------------------------------ACATTGCATTCAAAAATTAGCTATCCCTATATGGAACGTTTTGTAGATTTAACTAATTATCCACATGACATCTTATTTCAAATTTATACTATTCTTCAGCCGGGGAAGAAAATTTTTGTTAAAACCCCCCGTCTATAACTATATATCCTACTCGGCATGCAATGAATAGTATAAATCTAAAAATTGATGTCAATGTGTGATGATTAGTTAAAGCAACAGGAAACTCCAGATGAAATGTACTTTTTAATGAACATAAGTTATTTTGCTACTTTTAACTGTTCACTTGACTCTCTGCAATATGATGTTTTGTAGTTGGGCCGACGCCTCTAGCAACATCCAACACATAGCCGCCGGGTTCGATCAGGAAGCCTCGGCAGTGCTGATGGCACGACTGGCCTGTTTCAGAGCCGAGGGAGACGACGGTGCCGATGTCCTCCGATGGTTGGACAGAACTCTCATCAGGCTGGTAGGTTTGATGAACTTAAATTGTGTTTTTTAAAACCCGAGAACAGAAGATTAACTTAAGACTTTAACATCCATAATTATTGTGTGTTTAATTATGGTTTGTTGTTTTAAATTAAGAGGTTTTAGTTAATTTTTTAAAAAGAAGTTTCCCAAG----TTAGAGTAATTTAAGGGTATTAATACTTTAATTCTTTGATTTTTAAACTCAATATTAGGAATGTACCAAATATTTGGTTTGTATTCAGCATTCTTGCCTATTTGCCAATCAAACCAATTATATTCTGTTTGGCCAA--------------------------------CGAAATAGGAAAATTTTAAAGTTCAAAAAGTGGGCGTAAAGAAAATATTGATGGAAACAATGTCTTAAAATTATTGTGATAGCATATAAAAGAAAAAGTTAGTGATTTTTAGAAAAGTAATTATATAAAAGCCACCACTCAGATTCTAGTCTAGTAATAATATTGTCTATAAATGCATAAAACA
Nfridelli_LittlePigeon_N262 ACACACACATATGTTATTTTAAATTTTATTTTCATCATTAAATATGCTGAAAATAAAATATGGCACTGCATCGAAAATTAGAAAGGCTTTTAAATATGTGTTCAAGGCATCGTTAAAAATTCTGCCTTGAGATTTTTAAAAACGGTCTTAAATTGCATTCAAGAATTGGCTATCCCTATATGGAACGTTTTGTAGATTTAACTAATTATCCACATGACATCTTATTTCAAATTTATACTATTCTTTAGCCAGGGAAAAAAAA-TTTGTTAAAAAAACCCGTCTATAACTATATATGCTACTCGGCATGCAATGAATAGTATAAATCTAAAAATTGATGTCAATGTGTGATGATTAGTTAAAGCAACAGGAAACTCCAGCTGAAATGTACTTTTTAATGAACATATGTTATTTTGTTACTTTTAACTGTTCACTTAACTCTCTGCAATATGATG-TTTGTAGTTGGGCTGACGCCTCTAGCAACATCCAACACATAGCCGCCGGGTTTGATCAGGAAGCCTCGGCAGTGCTGATGGCACGACTGGCCTGTTTCAGAGCCGAGGGAGATGACGGTGCCGATGTCCTCCGATGGTTGGACAGAACTCTCATCAGGCTGGTAAGTTTGATTAACTTAAATTGTG---TTTAAAACCTGAGAACATAATATTAACTTAAGACTTTAACATCCATAATTATTGTGTATTTAATTATAGTTTGTTGTTTTAAATTAAGAGGATTTAATTAATTTTTTAAAAAGAAGTTTCCCAAGTTAATTAGAGTAATTTAAGGGTATTAATATTTTAATTCTTTGATTTTTAAACTCAATATTAGGAATGCACCAAATATTTGGTTTGTATTCAGCATTCTTGCCTATTTACCAATCAAACCAATTATAGTTTGTTTGGCCAAATGGTGTAACCAAATTTTTTTTTTTTTTGCAATGAAATAGGAAAATTTTAAAGTTCAAAAAGTTTGCGT-AAAAAAATAATGATGGAAACAATGGCTTAAAATTATTGTGATAACATATAAAAGAAAAAGTAAGTGAATTTTAGAAAAGTAATTATATAAAAGACAGCACTTATATTTTAATTTCATATTAATATTGTCTATAAATACATGAAACA
Nfurtivus_HugdenBranch_G3175 ---------------------------------ATCATTAAATATGCTGAAAATAAAATATGGCACTGCATCGAAAATTAGAAAGGCTTTTAAATATGTGTTCAAGGCATCGTTAAAAATTCTGACTTGAGATTTTTAAAAACGGTCTTAAATTGCATTCAAGAATTAGCTATCCCTATATGGAACTTTTTGTAGATTTAACTAATTATCCACATGACATCTTATTTCAAATTTATACTATTTTTTAGCCAGGGAAGAAAAATTTTGTTAAAAAAAACCGTCTATAACTATATATGCTACTTGGCATGCAATGAATAGTATAAATCTAAAAATTAATGTCAATGTGTGATGATTAGTTAAGGCAACAGGAAACTCCAGATGAAATGTACTTTTTAATGAACCTAAGTTATTTTGCTACTTTTATCTGTTCACTTAACTCTCCGCAATATGATGTTTTGTAGTTGGGCTGATGCCTCTAGCAACATCCAACACATAGCCGCTGGGTTTGATCAGGAAGCCTCGGCAGTGCTGATGGCACGACTAGCCTGTTTCAGAGCCGAGGGAGATGACGGTGCCGATGTCCTCCGATGGTTGGACAGAACCCTCATCAGGCTGGTAAGTTTGATTAACTTATATTGTGTTTTTTAAAACCCGAGAACAGAAGATTAACTTAAGACTTTAACATCCATAATTATTGTGTGTTCAATTATAGTTTGTTGTTTTAAATTAAGAGGATTTAGTTAATTTTTTAAAAAGAAGTTTCCCAAGTTAATTAGAGTAATTTAAGGGTATTAATACTTTAATTCTTTGATTTTTAAACTCAATATTAGAAATGCACCAAATATTTGGTTTGTATTCAGCATTCTTGCCTATTTGCAAATCAAACCAATTATATTCTGTTTGGCCAA--------------------------------CGAAATAGGAAAATTTTAAAGTTCAAAAAGTGGCCGTAAAAAAAATATTGATGGAAACAATGTCTTAAAATTATTGTGATGACATATAACAGAAAAAGTTAGTGATTTTTATAAAAGTAATTATATAAAAGTCAACACTTATATTTTAATTTCATATTAATATTGTCTATAAATACATA-----
Nfurtivus_RaccoonMtn_N1026 ACACACACATATGTTATTTTAAATTTTATTTTCATCATTAAATATGCTGAAAATAAAATATGGCACTGCATCGAAAATTAGAAAGGCTTTTAAATATGTGTTCAAGGCATCGTTAAAAATTCTGCCTTGAGATTTTTAAAAACGGTCTTAAATTGCATTCAAGAATTAGCTATCCCTATATGGAACTTTTTGTAGATTTAACTAATTATCCACATGACATCTTATTTCAAATTTATACTATTTTTTAGCCAGGGAAGAAAAATTTTGTTAAAAAAAACCGTCTATAACTATATATGCTACTTGGCATGCAATGAATAGTATAAATCTAAAAATTAATGTCAATGTGTGATGATTAGTTAAGGCAACAGGAAACTCCAGATGAAATGTACTTTTTAATGAACCTAAGTTATTTTGCTACTTTTATCTGTTCACTTAACTCTCCGCAATATGATGTTTTGTAGTTGGGCTGATGCCTCTAGCAACATCCAACACATAGCCGCTGGGTTTGATCAGGAAGCCTCGGCAGTGCTGATGGCACGACTAGCCTGTTTCAGAGCCGAGGGAGATGACGGTGCCGATGTCCTCCGATGGTTGGACAGAACCCTCATCAGGCTGGTAAGTTTGATTAACTTAAATTGTGTTTTTTAAAACCTGAGAACAGAAGATTAACTTAAGACTTTAACATCCATAATTATTGTGTGTTCAATTATAGTTTGTTGTTTTAAATTAAGAGGATTTAGTTAATTTTTTAAAAAGAAGTTTCCCAAGTTAATTAGAGTAATTTAAGGGTATTAATACTTTAATTCTTTGATTTTTAAACTCAATATTAGAAATGCACCAAATATTTGGTTTGTATTCAGCATTCTTGCCTATTTGCAAATCAAACCAATTATATTCTGTTTGGCCAA--------------------------------CGAAATAGGAAAATTTTAAAGTTCAAAAAGTGGCCGTAAAAAAAATATTGATGGAAACAATGTCTTAAAATTATTGTGATGACATATAACAGAAAAAGTTAGTGATTTTTATAAAAGTAATTATATAAAAGTCAACACTTATATTTTAATTTCATATTAATATTGTCTATAAATACATAAAACA
Ngeorgia_Sittons_N073 -------------------------------------------------------------------------------------------------------------------------------------------------------------------------------------------------------AACTAATTATCCACATGACATCTTATTTCAAATTTATACTATTCTTTAGCTAGGGAAGAAAAAAATTGTTAAAAAAACCAGTCTATAACTATATATGCTACTCGGCATGCAATGAATAGTATAAATCTAAAAATTGATGTCAATGTGTGATGATTAGTTAAAGCAACAGGAAACTCCAGATGAAATGTACTTTTTAATGAACATAAGTTATTTTGCTACTTTTAACTGTTCACCTAACTCTCTGCAATATGATGTTTTGTAGTTGGGCTGACGCCTCTAGCAACATCCAACACATAGCCGCCGGGTTTGATCAGGAAGCCTCGGCAGTGCTGATGGCACGACTAGCCTGTTTCAGAGCCGAGGGAGATGACGGTGCCGATGTCCTCCGATGGTTGGACAGAACTCTCATCAGGCTGGTAAGTTTGATTAACTTAAATTGTGTTTTTTAAAACCTGAGAACAGGAGATTAACTTAAGACTTTAACATCCATAATTATTGTGTATTTAATTATAGTTTGTTGTTTTAAATTAAGAGGATTTAATTAATTTTTAAAAAAGAAGTTTCCCAAG----TTAGAGTAATTTAAGGGTATTAATATTTTAATTCTTTGATTTTTAAACTCAATATTAGGAATGCACCAAATATTTGGTTTGTATTCAGCATTCTTGCCTATTTACCAATCAAACCAATTATATTCTGTTTGGCCAAATGGTGTAACC-------------------------------------------------------------------------------------------------------------------------------------------------------------------------------------------------------------
Ngertschi_CedarCreek_N351 ACACACACATATGTTATTTTAAATTTTATTTTCATCATTAAATATGCTGAAAATAAAATATGGCACTACATCAAAAATTAGAAAGGCATTTAAATATGTGTTCAAGGCATAGTCAAAAATTTTCCCTTGAGATTTTTAAACACGGTCTTAAATTGCATTCAAGAATTGGCCATCCTTATATGGAATGTTTTGTAGATTTAACTAATTATCCACATGACATCTTATTTCACATTTATACTATTCTTTAGCCAGGGAAGAAAAATTTTGTTAAAAAAACCCGTCTATAACTATATATCCTACTCGGCATCCAATGAATAGTATAAATCTAAAAATTGATGTCAATGTGTGATGATTAGTTAAAGCAACAGGAAACTCCAGATGAAATGTACTTTTTAATGAACATAAGTTATTTTGCTACTTTTAACTGTTCACTTAACTCTCTGCAATATGATGTTTTGTAGTTGGGCTGACGCCTCTAGCAACATCCAACACATAGCCGCTGGGTTTGATCAGGAAGCCTCGGCAGTGCTGATGGCACGACTGGCCTGTTTCAGAGCCGAGGGAGATGATGGTGCCGATGTCCTCCGATGGCTGGACAGAACTCTCATCAGGCTGGTAAGTTTGATTAACTTAAATTGGGTTTTTTAAAACCTGAGAACAGAATATTAACTTAAGACTTTAA--TCCATAATTATTGTGTGTTTAATTATAGTTTGTTGTTTTAAATTAAGAGGATTTAGTTAATTTTTTAAAAAGAAGTTTCCCATGTTAATTAGAGTAATTTAAGGCTATTAATACTTTAATTCTTTGATTTTTAAACTCAATATTAGAAATGCACCCAATATTTGGTTTGTATTCAGAATTCTTGCCTGTTTGCCAATCAAACCAATTATATTCTGTTTGGCCAAATGGTGTAACCAAAACCTTTTTTTTTTGGCAATGAAATAGGAAAATTTTAAAGTTCAAAAAGTGGGTGTAAAAAAAATATTGATGGAAACAATGTCTTAAAATTATTGTGATAACATATAAAAGAAAAAGTTATTGACTTTTAGAAAAGTAATTATATAAAAGACAACACT---------------------------------------------
Ngertschi_FrenchBroad_N968 ---------------------------------------------GCTGAAAATAAAATATGGCACTACATCAAAAATTAGAAAGGCATTTAAATATGTGTTCAAAGCATCGTTAAAAATTTTCCCTTGAGATTTTTAAACACGGTCTTAAATTGCATTCAAGAATTGGCCATCCTTATATGGAATGTTTTGTAGATTTAACTAATTATCCACATGACATCTTATTTCACATTTATACTATTCTTTAGCCAGGGAAGAAACATTTTGTTAAAAAAACCCGTCTATAACTATATATCCTACTCGGCATCCAATGAATAGTATAAATCTAAAAATTGATGTCAATGTGTGATGATTAGTTAAAGCAACAGGAAACTCCAGATGAAATGTACTTTTTAATGAACATAAGTTATTTTGCTACTTTTAACTGTTCACTTAACTCTCTGCAATATGATGTTTTGTAGTTGGGCTGACGCCTCTAGCAACATCCAACACATAGCCGCTGGGTTTGATCAGGAAGCCTCGGCAGTGCTGATGGCACGACTGGCCTGTTTCAGAGCCGAGGGAGATGATGGTGCCGATGTCCTCCGATGGCTGGACAGAACTCTCATCAGGCTGGTAAGTTTGATTAACTTAAATTGGGTTTTTTAAAACCTGAGAACAGAATATTAACTTAAGACTTTAA--TCCATAATTATTGTGTGTTTAATTATAGTTTGTTGTTTTAAATTAAGAGGATTTA----------------------------GTTAATTAGAGTAATTTAAGGCTATTAATACTTTA--------ATTTTTAAACTCAATATTAGAAATGCACCCAATATTTGGTTTGTATTCAGAATTCTTGCCTGTTTGCCAATCAAACCAATTATATTCTGTTTGGCCAAATGGTGTAACCAAAACT-TTTTTTTTTGGCAATGAAATAGGAAAATTTTAAAGTTCAAAAAGTGGGTGTAAAAAAAATATTGATGGAAACAATGTCTTAAAATTATTGTGATAATATATAAAAGAAAAAGTTAGTGACTTTTAGAAAAGTAATTATATAAAAGACAACACTTAGATTCTAGTCTAGTAATAATATTGTCTTTAAATACATAAAACA
Ngertschi_HickoryNutGap_N810 --------------------------------------------------AAATAAAATATGGCACTACATCAAAAATTAGAAAGGCATTTAAATATGTGTTCAAAGCATCGTTAAAAATTTTCCCTTGAGATTTTTAAACACGGTCTTAAATTGCATTCAAGAATTGGCCGTCCTTATATGGAATGTTTTGTAGATTTAACTAATTATCCACATGACATCTTATTTCACATTTATACTATTCTTTAGCCAGGGAAGAAAAATTTTGTTAAAAAAACCAGTCTATAACTATATATCCTACTCGGCATCCAATGAATAATATAAATCTAAAAATTGATGTCAATGTGTGATGATTAGTTAAAGCAACAGGAAACTCCAGATGAAATGTACTTTTTAATGAACATAAGTTATTTTGCTACTTTTAACTGTTCACTTAACTCTCTGCAATATGATGTTTTGTAGTTGGGCTGACGCCTCTAGCAACATCCAACACATAGCCGCTGGGTTTGATCAGGAAGCCTCGGCAGTGCTGATGGCACGACTGGCCTGTTTCAGAGCCGAGGGAGATGATGGTGCCGATGTCCTCCGATGGCTGGACAGAACTCTCATCAGGCTGGTAAGTTTGATTAACTTAAATTGGGTTTTTTAAAACCTGAGAACAGAATATTAACTTAAGACTTTAA--TCCATAATTATTGTGTGTTTAATTATAGTTTGTTGTTTTAAATTAAGAGGATTTAGTTAATTTTTTAAAAAGAAGTTTCCCATGTTAATTAGAGTAATTTAAGGCTATTAATACTTTAATTCTTTGATTTTTAAACTCAATATTAGAAATGCACCCAATATTTGGTTTGTATTCAGAATTCTTGCCTGTTTGCCAATCAAACCAATTATATTCTGTTTGGCCAAATGGTGTAACCAAAACC-TTTTTTTTTGGCAATGAAATAGGAAAATTTTAAAGTTCAAAAAGTGGGTGTAAAAAAAATATTGATGGAAACAATGTCTTAAAATTATTGTGATAACATATAAAAGAAAAAGTTAGTGACTTTTAGAAAAGTAATTATATA---------------------------------------------------------
Nholsingeri_BrumleyCrk_N916 ACACACACATATGTTATTTTAAATTTTATTTTCATCATTAAATTTGCTGAAAATAAAATATGGCGCTGCGTCGAAAATTAGAAAGGCATTTAAATATGTGTTCAAGGCATCGTTAAAAATTCTGCCTCGAGATTTTTAAAAACGGTCTTAAATTGCATTCAAGAATTAGCTATCCCTATATGGAATGTTTTGTAGATTTAACTAATTATCCACATGACATCTTATTTCAAATTTATACTATTCTTTAGCCAGGGAAGAAAAATTTTGTTAAATCCCCCCGTCTATAACTATATATCCTACTCGGCATGCAATGAACGGTATAAATCTAAAAATTGATGTCGATGTGTGATGATTAATTAAAGCAACAGGAAACTCCAGATGAAATGTACTTTTTAATGAACATAAGTTATTTTGCTACTTTTAACTGTTCACTTAACTC--TGCAATATGATGTTTTGTAGTTGGGCCGACGCCTCTAGCAACATCCAACACATAGCTGCTGGGTTTGATCAGGAAGCCTCAGCAGTGCTGATGGCACGACTAGCCTGTTTCAGAGCCGAGGGAGATGACGGGGCCGATGTCCTCCGATGGTTGGACAGAACTCTCATCAGGCTGGTAAGTTTGATTAACTTAAATTGTGTTTTTTAAAACCTGGGAACAGAAGATTAACTTAAGACTTTAACATCCATAATTATTGTGTGTTTAATTATAG----TTGTTTTAAATTAAGAGGTATTAGTTAATTTTTTAAAAAGAAGTTTCCCAAGTTAATTAGAGTAATTTAAGGATATTAATACTTTA--------ATTTTTAAACTCAATATTAGGAATGCACCAAATATTTGGTTTGTATTCAGCATTCTTGCCTATTTGCCAATCAAACCAATTATATTATGTTTGGCCAA--------------------------------CGGAATAGGAAAATTTTGAAGTTCAAAAAGTGGGCGTAAAAAATATATTGAGGGAAACAATATCTTAAAATTATTGTGATAACATATAAAAGAAAAAGTTAGTGATTTTTAGAAAAATAATTATATAAAAGACAGCACTTAGAGTCTAGTCTAGTAATAATACTGTCTA---------------
Nholsingeri_PondCave_N541 ACACACACATATGTTATTTTAAATTTTATTTTCATCATTAAATTTGCTGAAAATAAAATATGGCACTGCATCGAAAATTAGAAAGGCATTTAAATATGTGTTCAAGGCATCGTTAAAAATTCTGCCTTGAGATTTTTAAAAACCCTCTTAAATTGCATTCAAGAATTAGCTATCCCTATATGGAACGTTTTGTAGATTTAACTAATTATCCACATGACATCTTATTTCAAATTTATACTATTCTTTAGCCAGGGAAGAAAATTTTTGTTAAAACCCCCCGTCTATAACTATATATCCTACTCGGCATGCAATGAACAGTATAAATCTAAAAATTGATGTCGATGTGTGATGATTAATTAAAGCAACAGGAAACTCCAGATGAAATGTACTTTTTAATGAACATAAGTTATTTTGCTACTTTTAACTGTTCACTTAACTC--TGCAATATGATGTTTTGTAGTTGGGCCGACGCCTCTAGCAACATCCAACACATAGCCGCTGGGTTTGATCAGGAAGCCTCGGCAGTGCTGATGGCACGACTAGCCTGTTTCAGAGCCGAGGGAGATGACGGTGCCGATGTCCTCCGATGGTTGGACAGAACTCTCATCAGGCTGGTAAGTTTGATTAACTTAAATTGTGTTTTTTAAAACCTGAGAACAGAAGATTAACTTAAGACTTTAACATCCATAATTATTGTGTGTTTAATTATAGTTTGTTGTTTTAAATTAAGAGGTATTAGTTAATTTTTTAAAAAGAAGTTTCCCAAGTTAATTAGAGTAATTTAAGGATATGAATACTTTAATTCTTTGATTTTTAAACTCAATATTAGGAATGCACCAAATATTTGGTTTGTATTCAGCATTCTTGCCTATTTGCCAATCAAACCAATTATATTATGTTTGGCCAA--------------------------------CGGAATAGGAAAATTTTAAAGTTCAAAAAGTGGGCGTAAAAAATATATTGATGGAAAAAATGTCTTAAAATTATTGTGATAACATATAAAAGAAAAAGTTAGTGATTTTTAGAAAAGTAATTATATAAAAGACAGCACTTAGAGTCTAGTCTAGTAATAATACTGTCTATAAATGCATAAAACA
Njonesi_CaveSpringCave_N390 ACACACACATATGTTATTTTAAATTTTATTTTCATCATTAAATATGCTGAAAATAAAATATGGCACCGCATCGAAAATTAGAAAGGCTTTTAAATATGTGTTCAACGCATCGTTAAAAATTCTGCCTTGAGATTTTTAAAAACGGTCTTAAATTGCATTCAAGAATTAGCTATCCCTATATGGAACGTTTTGTAGATTTAACTAATTATCCACATGACATCTTATTTCAAATTTATATTATTCTTTAGCCAGGGGAAAAAAAATTTGTTAAAAAAGCCCGTCTATAACTATATATGCTACTCGGCATGCAATGAATAGTATAAATCTAAAAATTGATGTCAATGTGTGATGATTAGTTAAAGCAACAGGAAATTCCAGCTGAAATGTACTTTTTAATGAACATATGTTATTTTGTTACTTTTAACTGTTCACTTAACTCTCTGCAATATGATG-TTTGTAGTTGGGCTGACGCCTCTAGCAACATCCAACACATAGCCGCTGGGTTTGATCAGGAAGCCTCGGCAGTGCTGATGGCACGACTGGCCTGTTTCAGAGCCGAGGGAGATGACGGTGCAGATGTCCTCCGATGGTTGGACAGAACTCTCATCAGGCTGGTAAGTTTGATTAACTTAAATTGTG---TTTAAAACCTGAGAACATAATATTAACTTAAGACTTTAACATCCATAATTATTGTGTATTTAATTATAGTTTGTTGTTTTAAATTAAGAGGATTTAATTTTTTTTTTAAAAAGAAGTTTCCCAAGTTAATTAGAGTAATTTAAGGGTATTAATATTTTAATTCTTTGATTTTTAAACTCAATATTAGGAATGCACCAAATATTTGGTTTGTATTCAGCATTCTTGCCTATTTACCAATCAAACCAATTATATTTTGTTTGGCCGAATGGTGTAACCAAAAATTTTTTTTTTTGGCAATGAAATAGGAAAATTTTAAAGTTCAAAAAGTGGGCGT-AAAAAAATAATGATGGAAACAATGGCTTAAAATTATTGTGATAACATATAAAAGAAAAAGTTAGTGAATTTTAGAAAAGTAATTATATAAAAGACAACACTTATATTTTAATTTCATATTAATATTGTCTATAAATACATGAAACA
Nlowderi_ChestnutBranch_N731 ACACACAC--------------------------------AATATGCTGAAAATAAAATATGCCACTGCATCGAAAATTAGAAAGGCATTTAAA--TGTGTTCAAGGCATCGTTCAGAATTCTGCCTTGAGATTTTTAAAAACGGTCTTAAATTGCATTCAAGAGTTAGCTATCCCTATATGGAACGTTTTGTAGATTTAACTAATTATCCACATGACATCTTATTTCAAATTTATACTATTCTTTAGCCAGGGAAGAAAAATTTTGTTAAAAAAACCCGACTATAACTATATATCCTACTCGGCATGCAGTGAATAGTATAAATTTAAAAATTGATGTCAATGTGTGATGAATAGTTAAAGCAACAGGAAACTCCAGATGAAATGTACTTTTTAATGAACATAAGTTATTTTGCTACTTTTAACTGTTCACTTAACTTTCTGCAATATGATGTTTTGTAGTTGGGCTGACGCCTCTAGCAACATCCAACACATAGCCGCTGGGTTTGATCAGGAAGCCTCGGCAGTGCTGATGGCACGACTAGCCTGTTTCAGAGCCGAGGGAGATGACGGTGCCGATGTCCTCCGATGGTTGGACAGAACTCTCATCAGGCTGGTAAGTTTGATTAACTTAAATTGTGATTTTTAAAACCTGAGAACAGAAGATTAACTTAAGACTTTAACATCCATAATTATTGTGTGTTTAATTATAGTTTGTTGTTTTAAATTAAGAGGATTTAGTTAATTTTTTAAAAAGAAGTTTCCCAAGTTAATTAGAGTAATTTAAGAGTATTAATACTTTAATTCTTTGATTTTTAAACTCAATATTAGGAATGCACCCAATATTTGGTTTGTATTTAGCATTTTTACCTATTTGCCAATCAAACCAATCATATTCTGTTTGGCCAA--------------------------------CGAAATAGGAAAATTTTAATGTTCAAAAAGTGGCCGTAAAAAAAATATTGATTTAAACAATGTCTTAAAGTTATT-TGATGACCTATAAAAGAAAAATTTAGTGTT------------------------------------------------------------------------------
Nlowderi_upperFiresCreek_N820 ACACACACATATGTTATTTTAAATTTTATTTTCATCATTAAATATGCTGAAAATAAAATATGCCACTGCATCGAAAATTAGAAAGGCATTTAAA--TGTGTTCAAGGCATCGTTAAGAATTCTGCCTTGAGATTTTTAAAAACAGTCTTAAATTGCATTCAAGAATTAGCTATCCCTATATGGAACGTTTTGTAGATTTAACTAATTATCCACATGACATCTTATTTCAAATTTATACTATTCTTTAGCCAGGGAAGAAAAATTTTATTAAAAAAACCCGACTATAACTATATATCCTACTCGGCATGCAGTGAATAGTATAAATTTAAAAATTGATGTCAATGTGTGATGAATAGTTAAAGCAACAGGAAACTCCAGATGAAATGTACTTTTTAATGAACATAAGTTATTTTGCTACTTTTAACTGTTCACTTAACTTTCTGCAATATGATGTTTTGTAGTTGGGCTGACGCCTCTAGCAACATCCAACACATAGCCGCTGGGTTTGATCAGGAAGCCTCGGCAGTGCTGATGGCACGACTAGCCTGTTTCAGAGCCGAGGGAGATGACGGTGCCGATGTCCTCCGATGGTTGGACAGAACTCTCATCAGGCTGGTAAGTTTGATTAACTTAAATTGTGTTTTTTAAAACCTGAGAACAGAAGATTAACTTAAGACTTTAACATCCATAATTATTGTGTGTTTAATTATAGTTTGTTGTTTTAAATTAAGAGGATTTAGTTAATTTTTTAAAAAGAAGTTTCCCAAGTTAATTAGAGTAATTTAAGGGTATTAATACTTTA--------ATTTTTAAACTCAATATTAGGAATGCACCCAATATTTGGTTTGTATTCAGCATTTTTACCTATTTGCCAATCAAACCAATCATATTCTGTTTGGCCAA--------------------------------CGAAATAGGAAAATTTTAATGTTCAAAAAGTGGCCGT-AAAAAAATATTGATTTAAACAATGTCTTATAGTTATTGTGATGACCTATAAAAGAAAAATTTAGTGTTTTTTAGAAAAGTAATTTTATAAAAGACAACACTTATATTTTAATTTCATATTAATATTCTTTATAACTACATAAAACA
Nlula_BeeRockCave_G2091 ACACACACATATGTTATTTTAAATTTTATTTTCATCA----------------------------------------------------TTAAATATGTGTTCAAGGCACCGTTAAAAATTTTGCCTTGAGATTTTTAAAAACGGTCTTAAATTGCATTCAAGAATTAGCTATCCCTATATGGAACGTTTTGTAGATTTAACTAATTATCCACATGACATCTTATTTCAAATTTATACTATTGTTTAGCCAGGGAAGAAAAAAATTGTTAAAAAAACCCGTCTATAACTATATATGCTACTCGGCATGCAATGAATAGTATAAATCTAAAAATTGATGTCAATGTGTGATGATTAGTTAAAGCAACAGGAAACTCCACATGAAATGTGCTTTTTAATGAACATAAGTTATTTTGCTACTTTTAACTGTTCACTCTACTCTCTGCAATATGATGTTTTGTAGTTGGGCTGACGCCTCTAGCAACATCCAACACATAGCCGCTGGGTTTGATCAGGAAGCCTCGGCAGTGCTGATGGCACGACTAGCCTGTTTCAGAGCCGAGGGAGATGACGGTGCCGATGTCCTCCGATGGTTGGACAGAACTCTCATCAGGCTGGTAAGTTTGATTAACTTAAATTGTGTTTTTTAAAACCTGAGAACAGAAGATTAACTTAAGACTTTAACATCCATAATTATTGTGTATTTAATTATAGTTTGTTGTTTTAAATTAAGATGATTTAATTAATTTTAAAAAGAAAATTTTCCCAAG----TTAGAGTAATTTAAGGATATTAATATTTTAATTCTTTGATTTTTAAACTCAATATTAGGAATGCACCAAATATTTGGTTTGTATTCAGCATTCTTGCCTATTTACCAATCAAACCAATTATATTCTGTTTGGCCAAATGGTGTAACCAAAATCTTTTTTTTTTGGCAATGAAGGAGGAAAATTTTAAAGTTCAAAAAGTGGGCGT-AAAAAAATATTGATGGAAACAATGGCTTAAAATTATTGTAACAACATATAAAAGAAAAAGTTAGTGAATTTTAGAAAAGTAATTATATAAAAGACAACACTTATATTTTAATTTCATATTAATATTGTCTATACATACATGAAACA
Nlula_LulaFallsCave_G2084 ACACACACATATGTTATTTTAAATTTTATTTTCATCA----------------------------------------------------TTAAATATGTGTTCAAGGCATCGTTAAAAATTTTGCCTTGAGATTTTTAAAAACGGTCTTAAATTGCATTCAAGAATTAGCTATCCCTATATGGAACGTTTTGTAGATTTAACTAATTATCCACATGACATCTTATTTCAAATTTATACTATTGTTTAGCCAGGGAAGAAAAAATTTGTTAAAAAAACCCGTCTATAACTATATATGCTACTCGGCATGCAATGAATAGTATAAATCTAAAAATTGATGTCAATGTGTGATGATTAGTTAAAGCAACAGGAAACTCCACATGAAATGTGCTTTTTAATGAACATAAGTTATTTTGCTACTTTTAACTGTTCACTCTACTCTCTGCAATATGATGTTTTGTAGTTGGGCTGACGCCTCTAGCAACATCCAACACATAGCCGCTGGGTTTGATCAGGAAGCCTCGGCAGTGCTGATGGCACGACTAGCCTGTTTCAGAGCCGAGGGAGATGACGGTGCCGATGTCCTCCGATGGTTGGACAGAACTCTCATCAGGCTGGTAAGTTTGATTAACTTAAAATGTGTTTTTTAAAACCTGAGAACAGAAGATTAACTTAAGTCTTTAACATCCATAATTATTGTGTATTTAATTATAGTTTGTTGTTTTAAATTAAGAGGATTTAATTAATTTTAAAAAGAAAATTTTCCCAAG----TTAGTGTAATTTAAGGATATTAATATTTTAATTCTTTGATTTTTAAACTCAATATTAGGAATGCACCAAATATTTGGTTTGTATTCAGCATTCTTGCCTATTTACCAATCAAACCAATTATATTCTGTTTGGCCAAATGGTGTAACCAAAATCTTTTTTTTTTGGCAATGAAATAGG----------------AAAAGTGGGCGT-AAAAAAATATTGATGGAAACAATGGCTTAAAATTATTGTAACAACATATAAAAGAAAAAGTTAGTGAATTTTAGAAAAGTAATTAAAAAAAAGACAACA-----------------------------------------------
Nmimus_NealsSink_N329 ---------------------------------------------------------------CATTGCATCGAAAATTAGAAAGGCATTTAAATATGTGTTCAAGGCATCGTTAAAAATTCTGCCTTGAGATTTTTAAAAACGGTCTTAAATTGCATTCAAGAATTAGCTATTCTTATATGGAACGTTTTGTAGATTTAACTAATTATCCACATGACATTTTATTTCAAATTTATACTATTCTTTAGCCAGGGAAGAAATATTTTGTTAAAACCCCCCGTCTATAACTATATATCTTACTCGGCATGCAATGAATAGTATAAATCTAAAAATTGATGTCAATGTGTGATGATTAGTTAAAACAACAGGAAACTCCAGATGAAATGTACTTTTTAATGAACATAAGTTATTTTGC----TTTAACTGTTCACTTAACTCTTTGCAATATGATGTTTTGTAGTTGGGCCGACGCCTCTAGCAACATCCAACACATAGCCGCTGGGTTTGATCAGGAAGCCTCGGCAGTGCTGATGGCACGACTAGCCTGTTTCAGAGCCGAGGGAGACGACGGTGCCGATGTCCTCCGATGGTTGGACAGAACTCTCATCAGGCTGGTAAGTTTGATTAACTTAAATTGTGTTTTTTAAAACCTGAGAACAGAAGATTAACTTAATACTTTAACATCCATAATTATTGTGTGTTTAATTATAGT---TTGTTTTAAATTAAGAGGTTTTAGTTAATTTTTTAAAAAGAAGTTTCCCAAGTTAATTAGAGTAATTTAGGGGTATTAATATTTTAATTCTTTGATTTTTAAACTCAATATTAGGAATGCACCAAATATTTGGTTTGTATTCAGCATTCTTGCCTATTTGCCAATCAAACCAATTATATTCTGTTTGGCCAA--------------------------------CAGAATAGGAAAATTTTAAAGTTCAAAAAGTGGGCGTAAAAAATATATTGATGTAAACAATGTCGTAAAGTTATTGTGATAACATATAAAAGAAAAAGTTAGTGATTTTTAGAAAAGTAATTATATAAAAGACAGCACTTAGAGTCTAGTCTAGTAATAATACTGTCTATAAATGCATAAAACA
Nmimus_Straleys_N625 ACACACACATATGTTATT-TAAAATTTAATTTCATCATTAAATATGCTGAAAATAAAATATGGCATTGCATCGAAAATTAGAAAGGCATTTAAATATGTGTTCAAGGCATCGTTAAAAATTCTGCCTTGAGATTTTTAAAAACGGTCTTAAATTGCATTCAAGAATTAGCTATTCTTATATGGAACGTTTTGTAGATTTAACTAATTATCCACATGACATTTTATTTCAAATTTATACTATTCTTTAGCCAGGGAAGAAATATTTTGTTAAAACCCCCCGTCTATAACTATATATCCTACTCGGCATGCAATGAATAGTATAAATCTAAAAATTGATGTCAATGTGTGATGATTAGTTAAAACAACAGGAAACTCCAGATGAAATGTACTTTTTAATGAACATAAGTTATTTTGCTACTTTTAAATGTTCACTTAACTCTCTGCAATATGATGTTTTGTAGTTGGGCCGACGCCTCTAGCAACATCCAACACATAGCCGCTGGGTTTGATCAGGAAGCCTCGGCAGTGCTGATGGCACGACTAGCCTGTTTCAGAGCCGAGGGAGATGACGGTGCCGATGTCCTCCGATGGTTGGACAGAACTCTCATCAGGCTGGTAAGTTTGATTAACTTAAATTGTGTTTTTTAAATCCTGAGAACAGAAGATTAACTTAAAACTTTAACATCCATAATTATTGTGTGTTTAATTATAGTTTGTTGTTTTAAATTAAGAGGTTTTTGTTAATTTTTTTAAAAAAAGTTTCCCAAGTTAATTAGAGTAATTTAAGGGTATTAATACTTTAATTCTTTGATTTTTAAACTCAATATTAGGAATGCACCAAATATTTGGTTTGTATTCAACATTCTTGCCTATTTGCCAATCAAACCAATTATATTCTGTTTGGC---------------------------------AACAGAATAGGAAAATTTTAAAGTTCAAAGAGTGGGTGTAAAAAAAATATTGATGGAAACAATGTCTTA---------------------------------------------------------------------------------------------------------------------
Nnasicus_CaneyFork_N171 ACACACACATATATTATTTTAAATTTTATTTTCATCATTAAATATGCTGAAAATAAAATATGGCACTACATCGAAAATCAGAAAGGCATT---------GTTCAAGTCATCATTAAAAATTCTGCCTTGAGATTTTTAAAAACGGTCTTAAATTGCATTCAAGAATTAGCTATCCCTATATGGAACGTTTTGTAGATTTAACTAATTATCCACATGACATCTTATTTCAAATTTATACTATTCTTTAGCCAGGGAAGAAAAATTTTGTTAAAAAAACCCGTCTATAACTATATATCCTGCTCGGCATCCAATGAATAGTATAAATCTAAAAATTGATGTCAATGTGTGATGATAAATTAAAGCAACAGGAAACTCCAGAATGAACTCTTTTTTTAATGAACATAAGTTATTTTGCTACTTTTAACTGTTCACTTAACTCTCTGCAATATGATGTTTTGTAGTTGGGCTGACGCCTCTAGCAACATCCAACACATAGCCGCTGGGTTTGATCAGGAAGCCTCGGCAGTGCTGATGGCACGACTAGCCTGTTTCAGAGCTGAGGGAGATGATGGTGCCGATGTCCTCCGATGGTTGGACAGAACTCTCATCAGGCTGGTAAGTTTGATTAACTT-AATTGCATTTTTTAAAACCTGAGAACAGAAGTTTAATTTAAGACTTTAACATCCATA---ATTATGTGTTTAATTATAGTTTGTTGTTTTAAATTAAGAGGATTTAGTTAATTTTTTAAAAAGAAGTTTCCCAAGTTAATTAGAGTAATTTAAGGGTATTAATACTTTAATTCTTTGATTTTTAAACTCAATATTAGGAATGCACCCAATATTTGGTTTGTATTCAGCATTCTTGCCTATTTGCCAATCAAACCATTTATATTCTGTTTGGCCAAATGGTGTAACCAAAATCTTTTTTTTTTGGCAATGAAATAAGAAAATTTTAAAGTTCAAAAAGTGGGCGTAAAAAAAATATTGATGGAAGCAATGTCTTAAAATTCTTGTGATAACATATAAAAGAAAAAGTTAGTGAATTTTAGAAAAGTAATTATATAAAAGACAACATTCAGATTCTAGTCTAGTAATAATATTGTCTATAATTACATAAAACA
Nnasicus_ConnosteeFalls_N696 ACACACACATATGTTATTTTAAATTTTATTTTCATCATTAAATATGCTGAAAATAAAATATGGCACTACATCGAAAATCAGAAAGGCATT---------GTTCAAGTCATCGTTAAAAATTCTGCCTTGAGATTTTTAAAAACGATCTTAAATTGCATTCAAGAATTAGCTATCCCTATATGGAACGTTTTGTAGATTTAACTAATTATCCACATGACATCTTATTTCAAATTTATACTATTCTTTAGCCAGGGAAAAATTTTTTTGTTAAAAAAACCCGTCTATAACTATATATTCTGCTCGGCATCCAATGAATAGTATAAATCTAAAAATTGATGTCAATGTGTGATGATTCATTAAAGCAACAGGAAACTCCAGATGAAATGTACTTTTTAATGAACATAAGTTATTTTGCTATTTTTAACTGTTCACTTAACTCTCTGCAATATGATGATTTGTAGTTGGGCTGACGCCTCTAGCAACATCCAACACATAGCCGCTGGGTTTGATCAGGAAGCCTCGGCCGTGCTGATGGCACGACTAGCCTGTTTCAGAGCTGAGGGAGATGATGGTGCCGATGTCCTCCGATGGTTGGACAGAACTCTCATCAGGCTGGTAAGTTTGATTAGCTTAAATTGTGTTTTTTAAAACCTGAGAACAGAAGATTAACTTAAGACTTTAACATCCATAATTATTATGTGTTTAATTATAGTTTGTTGTTTTAAATTAAGAGGATTTAGTTAATTTTTTAAAAAGAAGTTTCCCAAGTTAATTAGAGTAATTTAAGGGTATTAATACTTTAATTCTGTGATTTTTAAACTCAATATTAGGAATGCACCCAATATTTGGTTTGTATTCAGTATTCTTGCCTATTTGCCAATCAAACCATTTATATTCTGTTTGGCCCAATGGTGTAACCAAAATCTTTTTTTTTTTTAAACGAAATAGAAAAATTTTAAAGTTCAAAAAGTGGGCGT-AAAAAAATATTGATGGAAACAATGTCTTAAAATTCTTGTGATAACATATAAAAGAAAAAGTTAGTGAATTTTAGAAAAGTAATTATATAAAAGACAACATTCAGATTCTAGTCTAGTAATAATATTGTCTATAATTACATAAAACA
Nnasicus_CoweeTrain_N189 ACACACACATATGTTATTTTAAATTTTATTTTCATCATTAAATATGCTGAAAATAAAATATGGCACTACATCGAAAATCAGAAAGGCATT---------GTTCAAGTCATCGTTAAAAATTCTGCCTTGAGATTTTTAAAAACGGTCTTAAATTGCATTCAAGAATTAGCTATCCCTATATGGAACGTTTTGTAGATTTAACTAATTATCCACATGACATCTTATTTCAAATTTATACTATTCTTTAGCCAGGGAAGAAAAATTTTGTTAAAAAACCCCGTCTATAACTATATATTCTGCTCGGCATCCAATGAATAGTATAAATCTAAAAATTGATGTCAATGTGTGATGATTCGTTAAAGTAACAGGAAACTCCAGATGAAATGTACTTTTTAATGAACATAAGTTATTTTGCTATTTTTAATTGTTCACTTAACTCTCTGCAATATGATGATTTGTAGTTGGGCTGACGCCTCTAGCAACATCCAACACATAGCCGCTGGGTTTGATCAGGAAGCCTCGGCAGTGCTGATGGCACGACTAGCCTGTTTCAGAGCTGAGGGAGATGATGGTGCCGATGTCCTCCGATGGTTGGACAGAACTCTCATCAGGCTGGTAAGTTTGATTAGCTTAAATTGTGTTTTTTAAAACCTGAGAACAGAAGATTAACTTAAGACTTTAACATCCATAATTATTATGTG-TTAATTATAGTTTGTTGTTTTAAATTAAGAGGATTTAGTTAATTTTTTAAAAAGAAGTTTCCCAAGTTAATTAGAGTAATTTAAGGGTATTAATACTTTAATTCTGTGATTTTTAAACTCAATATTATGAATGCACCCAATATTTGGTTTGTATTCAGTATTCTTGCCTATTTGCCAATCAAACCATTTATATTCTGTTTGGCCAAATGGTGTAACCAAAATCTTTTTTTTTTTTAAACGAAATAGAAAAATTTTAAAGTTCAAAAAGTGGCCGT-AAAAAAATATTGATGGAAACAATGTCTTAAAATTCTTGTGATAACATATAAAAGAAAAAGTTAGTGAATTTTAGAAAAGTAATTATATAAAAGACAACATTCAGATTCTAGTCTAGTAATAATATTGTCTATACTTACATAAAACA
Npaynei_Grindstaff_N646 ACACACACATATGTTATTTTAAATTTTATTT---TCATTAAATATGCTGAAAATAAAATATGGCACTACATCGAAAATTAGAAAGGCATTTAAATATGTGTTCAAGGCATTGTTAAAAATTCTGCCTTGAGATTTTTTAAAATGGTCTTACATTGCATTTAAGAATTAGCTATCCCTATATGGAACGTTTTGTAGATTTAACTAATTATCCACATGACATCTTATTTCAAATTTATACTATTCTTTAGCCAGGGAAGAAAAATTTTGTTAAAAAACCCCGTCTATAACTATATATCCTACTCGGCATGCAATGAATAATATAAATCTAAAAAT---TGTCAATGTGTGATGATTAGTTAAAGCAACAGGAAACTCCAGATGAAATGTACTTTTTAATGAACATAAGTTATTTTGCTACTTTTAACTGTTCACTTAACTCTCTGCAATATGATGTTTTGTAGTTGGGCTGATGCCTCTAGCAACATCCAACACATAGCCGCCGGGTTTGATCAGGAAGCCTCGGCAGTGCTGATGGCACGACTAGCCTGTTTCAGAGCCGAGGGAGATGACGGTGCCGATGTCCTCCGATGGTTGGACAGAACTCTCATCAGGCTGGTAAGTTTGATTAACTTAAATTGTGTTTTTTAAAACCTGAGAACAGAAGATTAACTTAAGACTTTAACATCCATAATTATTGTGTGTTTAATTATGGTTTGTTGTTTTAAATTAAGAGGTTTTAGTTAATGTTTTAAAAAGAAGTTTCCCAAG----TTAGAGTAATTTAAGGGTATTAATACTTTAATTCTTTGATTTTTAAACTCAATATTAGGAATGCACCAAATATTTGGTTTGTATTCAGCATTCTTGCCTATTTGCCAATCAAACCAATTATATTCTGTTTGGCCAA--------------------------------CGAAATAGGAAAATTTTAAAGTTCAAAAAGTGGATGTAAAAAAAATATTGATGGAAACAATGTC-TAAAATTATTGTGATAGCATATAAAAGAAAAAGTTAGTGA-TTTTAGAAAAGTAATTATATAAAAGACAACACTTAGATTCTAGTCTAGTAATAATATTGTCTATAAATGCATAAAATA
Npaynei_NorrisDamCave_N348 -----------------------------------------------------------------------CGAAAATTAGAAAGGCATTTAAATATGTGTTCAAGGCATTGTTAAAAATTCTGCCTTGAGATTTTTTAAAATGGTCTTACATTGCATTTAAGAATTAGCTATCCCTATATGGAACGTTTTGTAGATTTAACTAATTATCCACATGACATCTTATTTCAAATTTATACTATTCTTTAGCCAGGGAAGAAAAATTTTGTTAAAAAACCCGGTCTATAACTATATATCCTACTCGGCATGCAATGAATAATATAAATCTAAAAAT---TGTCAATGTGTGATGATTAGTTAAAGCAACAGGAAACTCCAGATGAAATGTACTTTTTAATGAACATAAGTTATTTTGCTACTTTTAACTGTTCACTTAACTCTCTGCAATATGATGTTTTGTAGTTGGGCTGATGCCTCTAGCAACATCCAACACATAGCCGCCGGGTTTGATCAGGAAGCCTCGGCAGTGCTGATGGCACGACTAGCCTGTTTCAGAGCCGAGGGAGATGACGGTGCCGATGTCCTCCGATGGTTGGACAGAACTCTTATCAGGCTGGTAAGTTTGATTAACTTAAATTGTGTTTTTTAAAACCTGAGAACAGAAGATTAACTTAAGACTTTAACATCCATAATTATTGTGTGTTTAATTATGGTTTGTTGTATTAAATTAAGAGGTTTTAGTTAATGTTTTAAAAAGAAGTTTCCCAAG----TTAGAGTAATTTAAGGGTATTAATACTTTAATTCTTTGATTTTTAAACTCAATATTAGGAATGCACCAAATATTTGGTTTGTATTCAGCATTCTTGCCTATTTGCCAATCAAACCAATTATATTCTGTTTGGCCAA--------------------------------CGAAATAGGAAAATTTTAAAGTTCAAAAAGTGGATGTAAAAAAAATATTGATGGAAACAATGTCTTAAAATTATTGTGATAGCATATAAAAGAAAAAGTTAGTGA-TTTTAGAAAAGTAATTATATAAAAGACAACACTTAGATTCTAGTCTAGTAATAATATTGTCTATAAATGCATAAAATA
Npaynei_UnakaMtns_N943 ------------------------------------------------------------TGGCACTACATCGAAAATTAGAAAGGCATTTAAATATGTGTTCAAGGCATTGTTAAAAATTCTGCCTTGAGATTTTTTAAAATGGTCTTACATTGCATTTAAGAATTAGCTATCCCTATATGGAACGTTTTGTAGATTTAACTAATTATCCACATGACATCTTATTTCAAATTTATACTATTCTTTAGCCAGGGAAGAAAAATTTTGTTAAAAAACCCGGTCTATAACTGTATATCCTACTCGGCATGCAATGAATAATATAAATCTAAAAAT---TGTCAATGTGTGATGATTAGTTAAAGCAACAGGAAACTCCAGATGAAATGTACTTTTTAATGAACATAAGTTATTTTGCTACTTTTAACTGTTCACTTAACTCTCTGCAATATGATGTTTTGTAGTTGGGCTGATGCCTCTAGCAACATCCAACACATAGCCGCCGGGTTTGATCAGGAAGCCTCGGCAGTGCTGATGGCACGACTAGCCTGTTTCAGAGCCGAGGGAGATGACGGTGCCGATGTCCTCCGATGGTTGGACAGAACTCTCATCAGGCTGGTAAGTTTGATTAACTTAAATTGTGTTTTTTAAAACCTGAGAACAGAAGATTAACTTAAGACTTTAACATCCATAATTATTGTGTGTTTAATTATGGTTTGTTGTTTTAAATTAAGAGGTTTTAGTTAATGTTTTAAAAAGAAGTTTCCCAAG----TTAGAGTAATTTAAGGGTATTAATACTTTAATTCTTTGATTTTTAAACTCAATATTAGGAATGCACCAAATATTTGGTTTGTATTCAGCATTCTTGCCTATTTGCCAATCAAACCAATTATATTCTGTTTGGCCAA--------------------------------CGAAATAGGAAAATTTTAAAGTTCAAAAAGTGGATGTAAAAAAAATATTGATGGAAACAATGTCTTAAAATTATTGTGATAGCATATAAAAGAAAAAGTTAGTGA-TTTTAGAAAAGTAATTATATAAAAGACAACACTTAGATTCTAGTCTAGTAATAATATTGTCTATAAATGCATAAAATA
Nperlakyi_SChimneys_N1079 ACACACACATATGTTATTTTAAATTTTATTTTCATCATTAAATATGCTGAAAATAAAATATGGCACCGCATCAAAAATTAGAAAGGCTTTTAAATATGTGTTCAACGTATCGTTAAAAATTCTGCCTTGAGATTTTTAAAAACGGTCTTAAATTGCATTCAAGAATTAGCTATCCCTATATGGAACGTTTTGTAGATTTAACTAATTATCCACATGACATCTTATTTCAAATTTATACTATTCTTTAGCCAGGGAAAAAAAAAATTGTTAAAAAAACCCGTCTATAACTATATATGCTACTCGGCATGCAATGAATAGTATAAATCTAAAAATTGATGTCAATGTGTGATGATTAGTTAAAGCAACAGGAAATTCCAGCTGAAATGTACTTTTTAATGAACATATGTTATTTTGTTACTTTTAACTGTTCACTTAACTCTCTGCAATATGATG-TTTGTAGTTGGGCTGACGCCTCTAGCAACATCCAACACATAGCCGCCGGGTTTGATCAGGAAGCCTCGGCGGTGCTGATGGCACGACTGGCCTGTTTCAGAGCCGAGGGAGACGACGGTGCCGATGTCCTCCGATGGTTGGACAGAACTCTCATCAGGCTGGTGAGTTTGATTAACTTAAATTGTG---TTTAAAACCTGAGAACATAATATTAGCTTAAGACTTTAACATCCATAATTATTGTGTATTTAATTATAGTTTGTTGTTTTAAATTAAGAGGGTTTAATTAATTTTTTAAAAAGAAGTTTCCCAAGTTAATTAGAGTAATTTAAGGGTATTAATATTTTAATTCTTTGATTTTTAAACTCAATATTAGGAATGCACCAAATATTTGGTTTGTATTCAGAATTCTTGCCTATTTACCAATCAAACCAATTATAGTTTGTTTGGCCAAATGGTGTAACCAAATTTTTTTTTTTTTTGCTATGAAATAGGAAAATTTTAAAGTTCAAAAAGTGGGCGT-AAAAAAATAATGATGGAAACAATGGCTAACAATTATTGAGATAACATATAAAAGAAAAAGTAAGTGAATTTTAGAAAAGTAATTATATAAAAGACAACACTTATATTTTAATTTCATATTAATATTGTCTATAAATACATGAAACA
Nperlakyi_SChimneys_N1080 ACACACACATATGTTATTTTAAATTTTATTTTCATCATTAAATATGCTGAAAATAAAATATGGCACCTCATCGAAAATTAGAAAGGCTTTTAAATATGTGTTCAACGCATCGTTAAAAATTCTGCCTTGTGATTTTTAAAAACGGTCTTAAATTGCATTCAAGAATTAGCTATCCCTATATGGAACGTTTTGTAGATTTAACTAATTATCCACATGACATCTTATTTCAAATTTATACTATTCTTTAGCCAGGG--AAAAAAAATTGTTAAAAAAACCCGTCTATAACTATATATGCTACTCGGCATGCAATGAATAGTATAAATCTAAATATTGATGTCAATGTGTGATGATAAGTTAAAGCAACAGGAAATTCCAGCTGAAATGTACTTTTTAATGAACATATGTTATTTTGTTACTTTTAACTGTTCACTTAACTCTCTGCAATATGATG-TTTGTAGTTGGGCTGACGCCTCTAGCAACATCCAACACATAGCCGCCGGGTTTGATCAGGAAGCCTCGGCGGTGCTGATGGCACGACTGGCCTGTTTCAGAGCCGAGGGAGACGACGGTGCCGATGTCCTCCGATGGTTGGACAGAACTCTCATCAGGCTGGTGAGTTTGATTAACTTAAATTGTG---TTTAAAACCTGAGAACATAATATTAGCTTAAGACTTTAACATCCATAATTATTGTGTATTTAATTATAGTTTGTTGTTTTAAATTAAGAGGGTTTAATTAATTTTTTAAAAAGAAGTTTCCCAAGTTAATTAGAGTAATTTAAGGGTATTAATATTTTAATTCTTTGATTTTTAAACTCAATATTAGGAATGCACCAAATATTTGGTTTGTATTCAGAATTCTTGCCTATTTACCAATCAAACCAATTATAGTTTGTTTGGCCAAATGGTGTAACCAAAATCTTTTTTTTTTTGCAATGAAATAGGAAAATTTTAAAGTTCAAAAAGTGGGCGT-AAAAAAATAATGATGGAAACAATGGCTAACAATTATTGAGATAACATATAAAAGAAAAAGTAAGTGAATTTTAGAAAAGTAATTATATAAAAGACAACACTTATATTTTAATTTCATATTAATATTGTCTATAAATACATGAAACA
Nreclusus_Clingmans_N252 ACACACACATATGTTATTTTAAATTTTATTTTCATCATTAAATATGCTGAAAATAAAATATGGCACTGCATCGAAAATTAGAAAGGCTTTTAAATATGTGTTCAAGGCATCGTTAAAAATTCTGCCTTGAGATTTTTCAAAATGGTCTTAAATTGCATTCAAGAATTAGCTATCCCTATATGGAATATTTTGTAGATTTAACTAATTATCCACATGACATCTTATTTCAAATTTATACTATTCTTTAGCCAGGGAAGAAAAAATTTGTT-AAAAAACCCGTCTATAACTATATATGCTACTCGGCATGCAGTGAATAGTATAAATCTAAAAATTGATGTCAATGTGTGATGATTAGTTAAAGCAACAGGAAACTCCAGATGAAATGTACTTTTTAATGAACATATGTTATTTTGCTACTTTTAACTGTTCACTTAACTCTCTGCAATATGATGTTTTGTAGTTGGGCTGACGCCTCTAGCAACATCCAACACATAGCCGCCGGGTTTGATCAGGAAGCCTCGGCAGTGCTGATGGCACGACTGGCCTGTTTCAGAGCCGAGGGAGATGATGGTGCCGATGTCCTCCGATGGTTGGACAGAACTCTCATCAGGCTGGTAAGTTTGATTAACTTAAATAGTG---TTTAAAACCTGAGAA----------------------------CATAATTATTGTGTATTTAATTATAGTTTGTTGTTTTAAATTAAGAGGATTTAATTATTTTTTAAAAAAGAAGTTTCCCAAGTTAATTAGAGTAATTTAAGGGTATTAATATTTTAATTCTTTGATTTTTAAACTCAATATTAGGAATGCACCAAATATTTGGATTGTATTCAGCATTCTTGCCTATTTACCAATCAAACCAATTATATTTTGTTTGGCCAAATGGTGTAACCAAAATCTTTTTTTTTTGGCAATGAAATAGGAAAATTTTAAAGTTCAAAAAGTGGGCGTAAAAAAAATATTGATGGAAACAATGGCTTAAAATTATTGTGATAACATATAAAAGAAAAAGTTAGTGAATTTTAGAAAAGTAATTATATAAAAGACAACACTTATATTTTAATTTCATATTAATATTGTC-----------------
Nreclusus_Newfound_N259 ACACACACATATGTTATTTTAAATTTTATTTTCATCATTAAATATGCTGAAAATAAAATATGGCACCGCATCGAAAATTAGAAAGGCTTTTAAATATGTGTTCAAGGCATCGTTAAAAATTCTGCCTTGAGATTTTTCAAAACGGTCTTAAATTGCATTCAAGAATTAGCTATCCCTATATGGAATATTTTGTAGATTTAACTAATTATCCACATGACATCTTATTTCATATTTATACTATTCTTTAGCCAGGGGAGAAAAAAATTGTT-AAAAAACCCGTCTATAACTATATATGCTACTCGGCATGCAATGAATAGTATAAATCTAAAAATTGATGTCAATGTGTGATGATTAGTTAAAGCAACAGGAAACTCCAGATGAAATGTACTTTTTAATGAACATATGTTATTTTGCTACTTTTAACTGTTCACTTAACTCTCTGCAATATGATGTTTTGTAGTTGGGCTGACGCCTCTAGCAACATCCAACACATAGCCGCCGGGTTTGATCAGGAAGCCTCGGCAGTGCTGATGGCACGACTGGCCTGTTTCAGAGCCGAGGGAGATGACGGTGCCGATGTCCTCCGATGGTTGGACAGAACTCTCATCAGGCTGGTAAGTTTGATTAACTTAAATAGTG---TTTAAAACCTGAGAA----------------------------CATAATTATTGTGTATTTAATTATAGTTTGTTGTTTTAAATTAAGAGGATTTAATTA-TTTTTTAAAAAGAAGTTTCCCAAGTTAATTAGAGTAATTTAAGGGTATTAATATTTTAATTCTTTGATTTTTAAACTCAATATTAGGAATGCACCAAATATTTGGATTGTATTCAGCATTCTTGCCTATTTACCAATGAAACCAATTATATTTTGTTTGGCCAAATGGTGTAACCAAAATCTTTTTTTTTTGGCAATGAAATAGGAAAATTTTAAAGTTCAAAAAGTGGGCGTAAAAAAAATATTGATGGAAACAATGGCTTAAGATTATTGTGATAACATATAAAAGAAAAAGTTAGTGAATTTTAGAAAAGTAATTATATAAAAGACAACACTTATATTTTAATTTCATATTAATATTGTCTATAAATACATGAAACA
Nreclusus_Noland_N1051 ACACACACATATGTTATTTTAAATTTTATTTTCCTCATTAAATATGCTGAAAATAAAATATGGCACCGCATCGAAAATTAGAATGGCTTTTAAATATGTGTTCAACGCATCGTTAAAAATTCTGCCTTGAGATTTTTCAAAACGGTCTTAAATTGCATTCAAAAATTGGCTATCCCTGTATGGAACGTTTTGCAGATTTAACTAATTATCCACA-GACATCTTATTTCATATTTATACTATTCTTTAGCCAGGGAAGAAAAAATTTGTT-AAAAAACCTGTCTATAACTATATATGCTACTCGGCATGCAATGAATAGTATAAATCTAAAAATTGATGTCAATGTGTGATGATTAGTTAAAGCAACAGGAAACTCCAGATGAAATGTACTTTTTAATGAACATATGTTATTTTGTTACTTTTAACTGTTCACTTAACTCTCTGCAATATGATGTTTTGTAGTTGGGCTGACGCCTCTAGCAACATCCAACACATAGCCGCCGGGTTTGATCAGGAAGCCTCGGCAGTGCTGATGGCAAGACTGGCCTGTTTCAGAGCCGAGGGAGATGACGGTGCCGATGTCCTCCGATGGTTGGACAGAACTCTCATCAGGCTGGTAAGTTTGATTAACTTAAATTGTG---TTTAAAACCTGAGAA----------------------------CATAATTATTGTGTATTTAATTATAGTTTGTTGTTTTAAATTTAGAGGATTTAATTATTTTTTAAAAAAGAAGTTTTCCAAGTTAATTAGAGTAATTTAGGGGTATTAATATTTTAATTCTTTGATTTTTAAACTCAATATTAGGAATGCACCAAATATTTGGATTGTATTCAGCATTCTTGCCTATTTACCAATCAAACCAATTATATTTTGTTTGGCCAAATGGTGTAACCAAAATCTTTTTTTTTTGGCAATGAAATAGGAAAATTTTAAAGTTCAAAAAGTGGGCGTAAAAAAAATATTGATGGAAACAATGGCTTAAAATTATTGTGATAACATATAAAAGAAAAAGTTAGTGAATTTTAGAAAAGTAATTATATAAAAGACAACACTTATATTTTAATTTCATATTAATATTGTCTATAAATACATGAAACA
Nreclusus_Smokemont_N1020 ----------------------------------------------------------------------------------------------------------------------------------------------------------------------------------------------------------------------------------------------------------------------------------------------------------------------------------------------------------------------------------------------------------------------------------------------------------------------------------------------------------------------GGTTTGATCAGGAAGCCTCGGCAGTGCTGATGGCACGACTGGCCTGTTTCAGAGCCGAGGGAGATGACGGTGCCGATGTCCTCCGATGGTTGGACAGAACTCTCATCAGGCTGGTAAGTTTGATTAACTTAAAT--------------------------------------------------------------------------------------------------------------------------------------------------------------------------------------------------------------------------------------------------------------------------------------------------------------------------------------------------------------------------------------------------------------------------------------------------------------------------------------------------------
Nroanensis_IngramBranch_N926 ACACACACATATGTTATTTTAAATTTTATTT---TCATTAAATATGCTGAAAATAAAATATGGCACTACATCGAAAATTAGAAAGGCATTTAAATATGTGTTCAAGGCATTGTTAAAAATTCTGCCTTGAGATTTTTTAAAATGGTCTTACATTGCATTTAAGAATTAGCTATCTCTATATGGAACGTTTTGTAGATTTAACTAATTATCCACATGACATCTTATTTCAAATTTATACTATTCTTTAGCCAGGGAAGAAAAATTTTGTTAAAAAACCCCGTCTATAACTATATATCCTACTCGGCATGCAATGAATAATATAAATCTAAAAAT---TGTCAATGTGTGATGATTAGTTAAAGCAACAGGAAACTCCAGATGAAATGTACTTTTTAATGAACATAAGTTATTTTGCTACTTTTAACTGTTCACTTAACTCTCTGCAATATGATGTTTTGTAGTTGGGCTGATGCCTCTAGCAACATCCAACACATAGCCGCCGGGTTTGATCAGGAAGCCTCGGCAGTGCTGATGGCACGACTAGCCTGTTTCAGAGCCGAGGGAGATGACGGTGCCGATGTCCTCCGATGGTTGGACAGAACTCTCATCAGGCTGGTAAGTTTGATTAACTTAAATTGTGTTTTTTAAAACCTGAGAACAGAAGATTAACTTAAGACTTTAACATCCATAATTATTGTGTGTTTAATTATGGTTTGTTGTTTTAAATTAAGAGGTTTTAGTTAATGTTTTAAAAAGAAGTTTCCCAAG----TTAGAGTAATTTAAGGGTATTAATACTTTAATTCTTTGATTTTTAAACTCAATATTAGGAATGCACCAAATATTTGGTTTGTATTCAGCATTCTTGCCTATTTGCCAATCAAACCAATTATATTCTGTTTGGCCAA--------------------------------CGAAATAGGAAAATTTTAAAGTTCAAAAAGTGGATGTAAAAAAAATATTGATGGAAACAATGTCTTAAAATTATTGTGATAGCATATAAAAGAAAAAGTTAGTGA-TTTTAGAAAAGTAATTATATAAAAGACAACACTTAGATTCTAGTCTAGTAATAATATTGTCT----------------
Nroanensis_N_CarversGap_N928 ACGCACACATATGTTATTTTAAATTTTATTTTCATCATTGAATATGCTGAAAATAAAATATGGCACTACATCGAAAATTAGAAAGGCATTTAAATATGTGTTCAAGGCATCGTTAAAAATTCTGCCTTGAGATTTTTTAAAACGGTCTTACATTGCATTCAAGAATTAGCTATCCCTATATGGAACGTTTTGTAGATTTAACTAATTATCCACATGACATCTTATTTCAAATTTATACTATTCTTTAGCCAGGGAAGAAAAATTTTGTTAAAAAACCCCGTCTATAACTATATATCCTACTCGGCATGCAATGAATAGTATAAATCTAAAAATTGATGTCAATGTGTGATGATTAGTTAAAGCAACAGGAAACTCCAGATGAAATGTACTTTTTAATGAACATAAGTTATTTTGCTACTTTTAACTGTTCATTTAACTCTCTGCAATATGATGTTTTGTAGTTGGGCTGACGCCTCTAGCAACATCCAACACATAGCCGCCGGGTTTGATCAGGAAGCCTCGGCAGTGCTGATGGCACGACTAGCCTGTTTCAGAGCCGAGGGAGATGACGGTGCCGATGTCCTCCGATGGTTGGACAGAACTCTCATCAGGCTGGTAAGTTTGATTAACTTAAATTGTGTTTTTTAAAACCTGAGAACAGAAGATTAACTTGAGACTTTAACATTCGTAATTATTGTGTGTTTAATTATGGTTTGTTGTTTTAAATTAAGAGGTTTTAGTTAATTTTTTAAAAAGAAGTTTCCCAAG----TTAGAGTAATTTAAGGGTATTAATACTTTAATTCTTTGATTTTTAAACTCAATATTAGGAATGCACAAAATATTTGGTTTGTATTCAGCATTCTTGCCTATTTGCCAATCAAACCAATTATATTCTGTTTGGCCAA--------------------------------CGAAATAGGAAAATTTTAAAGTTCAGAAAGTGGGCGTAAAAAAAATATTGATGGAAACAATGTCTTAAAATTATTGTGATAGCATATAAAAGAAAAAGTTAGTGATTTTTAGAAAAGTAATTATATAAAAGACAACACTTAGATTCTAGTCTAGTAATAATATTGTCTATAAATGCATAAAACA
Nroanensis_RoanHighBluff_N762 ACACACACATATGTTATTTTAAATTTTATTT---TCATTAAATATGCTGAAAATAAAATATGGCACTACATCGAAAATTAGAAAGGCATTTAAATATGTGTTCAAGGCATTGTTAAAAATTCTGCCTTGAGATTTTTTAAAATGGTCTTACATTGCATTTAAGAATTAGCTATCCCTATATGGAACGTTTTGTAGATTTAACTAATTATCCACATGACATCTTATTTCAAATTTATACTATTCTTTAGCCAGGGAAGAAAAATTTTGTTAAAAAACCCGGTCTATAACTATATATCCTACTCGGCATGCAATGAATAATATAAATCTAAAAAT---TGTCAATGTGTGATGATTAGTTAAAGCAACAGGAAACTCCAGATGAAATGTACTTTTTAATGAACATAAGTTATTTTGCTACTTTTAACTGTTCACTTAACTCTCTGCAATATGATGTTTTGTAGTTGGGCTGATGCCTCTAGCAACATCCAACACATAGCCGCCGGGTTTGATCAGGAAGCCTCGGCAGTGCTGATGGCACGACTAGCCTGTTTCAGAGCCGAGGGAGATGACGGTGCCGATGTCCTCCGATGGTTGGACAGAACTCTCATCAGGCTGGTAAGTTTGATTAACTTAAATTGTGTTTTTTAAAACCTGAGAACAGAAGATTAACTTAAGACTTTAACATCCATAATTATTGTGTGTTTAATTATGGTTTGTTGTTTTAAATTAAGAGGTTTTAGTTAATGTTTTAAAAAGAAGTTTCCCAAG----TTAGAGTAATTTAAGGGTATTAATACTTTAATTCTTTGATTTTTAAACTCAATATTAGGAATGCACCAAATATTTGGTTTGTATTCAGCATTCTTGCCTATTTGCCAATCAAACCAATTATATTCTGTTTGGCCAA--------------------------------CGAAATAGGAAAATTTTAAAGTTCAAAAAGTGGATGTAAAAAAAATATTGATGGAAACAATGTCTTAAAATTATTGTGATAGCATATAAAAGAAAAAGTTAGTGA-TTTTAGAAAAGTAATTATATAAAAGACAATACTTAGATTCTAGTCTAGTAATAATATTGTCTATAAATGCATAAAATA
Nsheari_BaldRiver_N1168 ACACACACATATGTTATTTTAAATTTTATTTTCATCATTAAATATGCTGAAAATAAAATATGGCACCGCATCGAAAATTAGAAAGGCTTTTAAATATGTGTTCAAGGCATCGTTAAAAATTCTGCCTTGAGATTTTTAAAAAGGGTCTTAAATTGCATTCAAGAATTAGCTATCCCTATATGGAACGTTTTGTAAATTTAACTAATTATCCACATGACATTTTATTTCAAATTTTTACTATTCTTTAGCCAGGGAAAAAAAAA-TTGTTAAAAAACCCCGTCTATAACTATATATGCTACTCGGCATGCTGTGAATAGTATAAGTCTAAAAATTGATGTCAATGTGTGATGATTAGTTAAAGCAACAGGAAACTCCAGATGAAATGTACTTTTTAATGAACATATGTTATTTTGCTACTTTTAACTGTTCACTTAACTCTCTGCAATATGATGTTTTGTAGTTGGGATGACACCTCTAGCAACATTCAACACATAGCCGCCGGGTTTGATCAGGAAGCCTCGGCAGTGCTGATGGCACGACTGGCCTGTTTCAGAGCCGAGGGAGATGACGGTGCCGATGTCCTACGATGGTTGGACAGAACTCTCATCAGGCTGGTAAGTTTGATTAACTTAAATTGTG---TTTAAAACCTGAGAA----------------------------CATAATTATTGTGTATTTAATTATAGTTTGTTGTTTTAAATTAAGAGGATTTAATTAATTTTTAAAAAAGAAGTTTCCCAAGTTAATTAGAGTAATTAAAGGGTATTAATATTTTCATTCTTTGATTTTTAAACTCAATATTAGGAATGCACCAAATATTTGGTTTGTATTCAGAATTCTTGCCTATTTACCAATCAAACCAATTATATTTTGTTTGGCCAAATGGTGTAACCAAAATCTTTTTTTTTTGGCAATGAAATAGGAAAATTTTAAAGTTCAAAGAGTGGGCGTAAAAAAAATATCGATGGAAACAATGGTTTAAAATTATTGTGATAACATATAAAAGAAAAAGTTAGTGAATTTTAGAAAAGTAATTATAT-AAAGACAACACTTATATTTTAATTTCATATTAATATTGTCTATAAATACATGAAACA
Nsheari_Cohutta_N826 ACACACACATATGTTATTTTAAATTTTATTTTCATCATTAAATATGCTGAAAATAAAATATGGCACCGCATCGAAAATTAGAAAGGCTTTTAAATATGTGTTCAAGGCATCGTTAAAAATTCTGCCTTGAGATTTTTAAAAAGGGTCTTAAATTGCATTCAAGAATTAGCTATCCCTATATGGAACGTTTTGTAGATTTAACTAATTATCCACATGACATTTTATTTCAAATTTATACTATTCTTTAGCCAGGGGAAAAAAAA-TTGTTAAAAAAACCCGTCTATAACTATATATGCTACTCGGCATGCAGTGAATAGTATAAATCTAAAAATTGATGTCAATGTGTGATGATTAGTTAAAGCAACAGTAAACTCCAGATGAAATGTACTTTTTAATGAACATATGTTATTTTGCTACTTTTAACTGTTCACTTAACTCTCTGCAATATGATGTTTTGTAGTTGGGCTGACGCCTCTAGCAACATCCAACACATAGCCGCCGGGTTTGATCAGGAAGCCTCGGCAGTGCTGATGGCACGACTGGCCTGTTTCAGAGCCGAGGGAGATGACGGTGCCGATGTCCTCCGATGGTTGGACAGAACTCTCATCCGGCTGGTAAGTTTGATTAACTTAAATTGTG---TTTAATACCTGAGAACATAATATTAACTTAAGACTTTAACATCCATAATTATTGTGTATTTAATTATAGTTTGTTGTTTTAAATTAAGAGGATTTAATTAATTTTTTAAAAAGAAGTTTCCCAAGTTAATTAGAGTAATTTAAGGGTATTAATATTTTAATTCTTTGATTTTTAAACTCAATATTAGGAATGCACCAAATATTTGGTTTGTATTCAGAATTCTTGCCTATTTACCAATCAAACCAATTATATTTTGTTTGGCCAAATGGTGTAAACAAAATCTTTTTTTTTTGGCAATGAAATAGG--------AAAGTTTAAAAAGTGGGTGTAAAAAAAATATTGATGGAAACAATGGCTTAAAATTATTGTGATAACATATAAAAGAAAAAGTAAGTGAATTTTAGAAAAGTAATTATATAAAAGACAACACTTATATTTAAATTTCATAT---------------------------
Nsilvanus_Elijay_N395 ----------------------------TTTTCATCATTAAATATGCTGAAAATAAAACATGGCACTGCTTCGAAAATTAGAAAGGCATTTAAATATGTGTGCCAGGCATCGTTAAAAGTTTTGCCTTGAAATTTTTAAAAACTGTCTTAAATTGCATTCAAGAATTAGCTATCCCTATATGGAACGTTTTGTAAATTTTACTAATTATCCACATGACATCTTATTTCAAATGTATACTATTCTTTAGCTAGGTAAGAAAAATTTTGTTAAAAAAAACCGTCTATAACTATATGTCCTACTCGCCATCCTATGAATAGTATAAATCTAAAAATTGATGTCAATGTGTGATAATTAGTTAAAGCAACAGGAAACTCCAGATGAAGTGTACTTTTTAATGAACATAAGTTATTTTGCTACTTTTAGCTGTTCACTTAACTCTCTGCAATATGATGTTTTGTAGTTGGGCTGACGCCTCTAGCAACATCCAACACATAGCCGCTGGGTTTGATGAGGAAGCCTCGGCAGTGCTGATGGCACGACTAGCCTGTTTCAGAGCCGAGGGAGATGATGGTGCCGATGTCCTCCGATGGCTGGACAGAACTCTCATCAGGCTGGTAAGTTTGATTAACTTTAATTGTATTTTTTAAAACCTGAGAACAGGAGATTAACTTAAGACTTTAACATCCATAATTATTGTGTGTTTAATTATAGTTTGTTGTTTTAAATTAAGAGGATTTAGTTAATTTTTTAAAAAGAAGTTTCCCAAGTTAATTAGAGTAATTTAAGGGTATTAATATTTTAATTCTTTGATTTTTGAACTCAATATTAGGAATGCCCCAAATACTTGGTTTGTATTCAGCATTC-TGCCTATTTGCCAATCAAACCAATTATATTCTGTTTGGCCAAGTGGTTTAACCAAAATCTTTTTTTTTTTGCAACAAAATAGGAAAATTTTAAAGTTCAAAAAGTGGGGGT-TAAAAAATATTAATGGAAACAATGTCTTAAAATTATTGTGATAACATATAAAAGAGAAAGA---------TTAGAAAAGTAATTATATAAAAGGCAACACTTCTAATTGAATTTTGTGTGAGTATTGCCAATAAATACACGAAATA
Nsilvanus_HeboMtn_N1029 --------------------------------------------------------------------------------------------------------------------AAGTTTTGCCTTGAAATTTTTAAAAACTGTCTTAAATTGCATTCAAGAATTAGCTATCCCTATATGGAACGTTTTGTAAATTTTACTAATTATCCACATGACATCTTATTTCAAATGTATACTATTCTTTAGCTAGGTAAGAAAAATTTTGTTAAAAAAACCCGTCTATAACTATATGTCCTACTCGCCATCCTATGAATAGTATAAATCTAAAAATTGATGTCAATGTGTGATAATTAGTTAAAGCAACAGGAAACTCCAGATGAAGTGTACTTTTTAATGAACATAAGTTATTTTGCTACTTTTAACTGTTCACTTAACTCTCTGCAATATGATGTTTTGTAGTTGGGCTGACGCCTCTAGCAACATCCAACACATAGCCGCTGGGTTTGATGAGGAAGCCTCGGCAGTGCTGATGGCACGACTAGCCTGTTTCAGAGCCGAGGGAGATGATGGTGCCGATGTCCTCCGATGGCTGGACAGAACTCTCATCAGGCTGGTAAGTTTGATTAACTTTAATTGTATTTTTTAAAACCTGAGAACAGGAGATTAACTTAAGACTTTAACATCCATAATTATTGTGTGTTTAATTATAGTTTGTTGTTTTAAATTAAGAGGATTTAGTTAATTTTTTAAAAAGAAGTTTCCCAAGTTAATTAGAGTAATTTAAGGGTATTAATATTTTAATTCTTTGATTTTTGAACTCAATATTAGGAATGCCCCAAATACTTGGTTTGTATTCAGCATTC-TGCCTATTTGCCAATCAAACCAATTATATTCTGTTTGGCCAAGTGGTTTAACCAAAATCTTTTTTTCTTGGCAACAAAATAGGAAAATTTTAAAGTTCAAAAAGTGGGGGT-TAAAAAATATTAATGGAAACAATGTCTTAAAATTAT--------------------------------------------------------------------------------------------------------------
Nstupkai_BlowholeWOS_N285 ACACACACATATGTTATTTTAAATTTTATTTTCATCATTAAATATGCTGAAAATAAAATATGGCACTGCATCGAAAATTAGAAAGGCTTTTAAATATGTGTTCAAGGCACCGTTAAAAATTCTGCCTTGAGATTTTTCAAAACGGTCTTAAATTGCATTCAAGAATTAGCTATCCCTATATGGAATATTTTGTAGATTTAACTAATTATCCACATGACATCTTATTTCAAATTTATACTATTCTTTAGCCAGGGAAGAAAAAATTTGTTAAAAAAACCCGTCTATAACTATATATGCTACTCGGCATGCAGTGAATAGTATAAATCTAAAAATTGATGTCAATGTGTGATGATTAGTTAAAGCAACAGGAAACTCCAGATGAAATGTACTTTTTAATGAACATATGTTATTTTGTTACTTTTAACTGTTCACTTAACTCTCTGCAATGTGATGTTTTGTAGTTGGGCTGACGCCTCTAGCAACATCCAACACATAGCCGCCGGGTTTGATCAGGAAGCCTCGGCAGTGCTGATGGCACGACTGGCCTGTTTCAGAGCCGAGGGAGATGACGGTGCCGATGTCCTCCGATGGTTGGACAGAACTCTCATCAGACTGGTAAGTTTGATTAACTTAAATTGTG---TTTAAAACCTGAGAA----------------------------CATAATTATTGTGTATTTAATTATAGTTTGTTGTTTTAAATTAAGAGGATTTAATTAATTTTTTAAAAAGAAGTTTCCCAAGTTAATTAGAGTAATTTAAGGGTATTAATATTTTAATTCTTTGATTTTTAAACTCAATATTAGGAATGCACCAAATATTTGGATTGTATTCAGCATTCTTGCCTATTTACCAATCAAACCAATTATATTTTGTTTGGCCAAATGGTGTAACCAAAATCTTTTTTTTTTGGCAATGAAATTGGAAAATTTTAAAGTTCAAAAAGTGGGCGTAAAAAAAATATTGATGGAAACAATGGCTTAAAATTATTGTGATAACATATAAAAGAAAAAGTTAGTGAATTTTAGAAAAGTAATTATATAAAAGACAACACTTATATTTTAAT----------------------------------
Nstupkai_Blowing_N356 -------------------------------------------------------------------------------------------------------------------------------------------------------------------------------------------TTTTGTAGATTTAACTAATTATCCACATGACATCTTATTTCAAATTTATACTATTCTTTAGCCAGGGAAGAAAAAATTTGTTAAAAAAACCCGTCTATAACTATATATGCTACTCGGCATGCAGTGAATAGTATAAATCTAAAAATTGATGTCAATGTGTGATGATTAGTTAAAGCAACAGGAAACTCCAGATGAAATGTACTTTTTAATGAACATATGTTATTTTGCTACTTTTAACTGTACACTTAACTCTCTGCAATATGATGTTTTGTAGTTGGGCTGACGCCTCTAGCAACATCCAACACATAGCGGCCGGGTTCGATCAGGAAGCCTCGGCAGTGCTGATGGCACGACTGGCCTGTTTCAGAGCCGAGGGAGATGACGGTGCCGATGTCCTCCGATGGTTGGACAGAACTCTCATCAGGCTGGTAAGTTTGATTAACTTAAATTGTG---TTTAAAACCTGAGAA----------------------------CATAATTATTGTGTATTTAATTATAGTTTGTTGTTTTAAATTAAGAGGATTTAATTAATTTTTTAAAAAGAAGTTTCCCAAGTTAATTAGAGTAATTTAAGGGTATTAATATTTTAATTCTTTGTTTTTTAAACTCAATATTAGGAATGCACCAAATATTTGGATTGTATTCAGCATTCTTGCCTATTTACCAATCAAACCAATTATATTTTGTTTGGCCAAATGGTGTAACCAAAATCTTTTTTTTTTGGCAATGAAATAGGAAAATTTTAAAGTTCAAAAAGTGGGCGTAAAAAAAATATTG---------ATGGCTTAAAATTATTGTGATAACATATAAAAGAAAAAGTTAGTGAATTTTAGAAAAGTAATTATATAAAAGACAACACTTATAT----------------------------------------
Nstupkai_LittleRiver_N293 ------------------------------------------------------AAAATATGGCACTGCATCGAAAATTAGAAAGGCTTTTAAATATGTGTTCAAGGCATCGTTAAAAATTCTGCCTTCAGATTTTTAAAAACGGTCTTAAATTGCATTCAAGAAATAGCTATCCCTATATGGAACGTTTTG--GATTTAACTAATTATCCACATGACATCTTATTTCAAATTTATACTATTCTTTAGCCAGGGAAGAAAAAATTTGTTAAAAAAACCCGTCTATAACTATATATGCTACTCGGCATGCAGTGAATAGTATAAATCTAAAAATTGATGTCATTGTGTGATGATTAGTTAAAGCAACAGGAAACTCCAGATGAAATGTACTTTTTAATGAACATATGTTATTTTGATACTTTTAACTGTTCACTTAACTCTCTGCAATATGATGTTTTGTAGTTGGGCTGACGCCTCTAGCAACATCCAACACATAGCCGCCGGGTTTGATCAGGAAGCCTCTTCAGTGCTGATGGCACGACTGGCCTGTTTCAGAGCCGAGGGAGATGACGGTGCCGATGTCCTCCGATGGTTGGACAGAACTCTCATCAGGCTGGTAAGTTTGATTAACTTAAATAGTG---TTTAAAACCTGAGAACATAATATTAACTTAAGACTTTAACATCCATAATTATTGTGTATTTAATTATAGTTTGTTGTTTTAAATTACGAGGATTTAATTA-TTTTTTAAAAAGAAGTTTCCCAAGTTAATTAGAGTAATTTAAGGGTATTAATATTTTAATTCTTTGATTTTTAAACTCAATATTAGGAATGCACCAAATATTTGGATTGTATTCAGCATTCTTGCCTATTTACCAATCAAACCAATTATATTTTGTTTGGCCAAATGGTGTAACCAAAATCTTTTTTTTTTGGCAATGAAATAGGAAAATTTTAAAGTTCAAAAAGTGGGCGTAAAAAAAATATTGATGGAAACAATGGCTTAAAATTATTGTGATAACATATAAAAGAAAAAGTTAGTGAATTTTAGAAAAGTAATTATATAAAAGACAACACTTATATTTTAATTTCATATTAATATTGTCTATAAATACATGAAACA
Ntempletoni_BaldMtns_N950 --------------------------------------TAAATATGCTGAAAATAAAATATGGCACTACATCAAAAATTAGAAAGGCATTTAAATATGTGTTCAAGGTATCGTTAAAAATTCTCCCTTGAGATTTTTAAAAACGGCCTTAAATTGTATTCAAGAATTAGCTATCCCTGTGTGGAATGTTTTGTAGATTTAACTAATTATCCACATGACATCTTATTTCACATTTATACTATTCTTTAGCCAGGGAAGAAAAATTTTGTTAAAAAAACCCGTCGATAGCTATATATCCTACTGGGCATCCAATGAATAGTATAAATCTAAAAATTGATGTCAATGTGTGATGATTAGTTAAAGCAACAGGAAACTCCAGGTGAAATGTACTTTTTAATGAACATAAGTTATTTTGCTACTTTTAACTGTTCACTTAACTCTCTGCAATATGATGTATTGTAGTTGGGCTGACGCCTCTAGCAACATCCAACACATAGCCGCTGGGTTTGATCAGGAAGCCTCGGCAGTGCTGATGGCACGGCTGGCCTGTTTCAGAGCCGAGGGAGATGATGGTGCCGATGTCCTCCGATGGCTGGACAGAACTCTCATCAGGCTGGTAAGTTTGATTAACTTAAATTGTGTTTTTTAAAACCTGAGAACAGAG--------TAAGACTTTAA--TCCATAAATATTGTGTGTTTAATTAGAGTTTGTTGTTTAAAATTAAGAGGATTTAGTTAATTTTTTAAAAAGAAGTTTCCCAAG----TTAGAGTAATTTAAGGGTATTAATACTTTAATTCTTTGATTTTTAAACTCAATATTAGAAATGCACCCAATATTTGGTTTGTATTCAGAATTCTTGCCTATTTGCCAATCAAACCAATTATATTCTGTTTGGCCAAATGGTGTAACCAAAACC-TTTTTTTTTGGCAATGAAATAGGAAAATTTTAAAGTTCAAAAAGTGGGCGTAAAAAAAATATTGATGGAAACAATGTCTTAAAATTATTGTGATAACATATAAAAGAAAAAGTTAGTGACTTTTAGAAAGGTAATTATATAAGAGACAACACTTAGATTCTAGTCTAGTAATAATATTGTCTATAAATACATAAAACA
Ntempletoni_ClarksCreek_N945 ACACACACATATGTTATTTTAACTTTTATTTTCATCATTAAATATGCTGAAAATAAAATATGGCACTACATCAAAAATTAGAAAAGCATTTAAATATGTGTTCAAGGTATCGTTAAAAATTCTCCCTTGAGATTTTTAAAAACGGCCTTAAATTGCATTCAAGAATTAGCTATCCCTGTGTGGAATGTTTTGTAGATTTAACTAATTATCCACATGACATCTTATTTCACATTTATACTATTCTTTAGCCAGGGAAGAAAAATTTTGTTAAAAAAACCCGTCGATAGCTATATATCCTACTCGGCATCCAATGAATAGTATAAATCTAAAAATTGATGTCAATGTGTGATGATTAGTTAAAGCAACAGGAAACTCCAGGTGAAATGTACTTTTTAATGAACATAAGTTATTTTGCTACTTTTAACTGTTCGCTTAACTCTCTGCAATATGATGTTTTGTAGTTGGGCTGACGCCTCTAGCAACATCCAACACATAGCCGCTGGGTTTGATCAGGAAGCCTCGGCAGTGCTGATGGCACGGCTGGCCTGTTTCAGAGCCGAGGGAGATGATGGTGCCGATGTCCTCCGATGGCTGGACAGAACTCTCATCAGGCTGGTAAGTTTGATTAACTTAAATTGTGTTTTTTAAAACCTGAGAACAGAG--------TAAGACTTTAA--TCCATAAATATTGTGTGTTTAATTAGAGTTTGTTGTTTTAAATTAAGAGGATTTAGTTAATTTTTTAAAAAGAAGTTTCCCAAGTTAATTAGAGTAATTTAAGGGTATTAATACTTTAATTCTTTGATTTTTAAACTCAATATTAGAAATGCACCCAATATTTGGTTTGTATTCAGAATTCTTGCCTATTTTCCAATCAAACCAATTATATTCTGTTTGGCCAAATGGTGTAACCAAAACCTTTTTTTTTTGGCAATGAAATAGGAAAATTTTAAAGTTCAAAAAGTGGGCGTAAAAAAAATATTGATGGAAACAATGTCTTAAAATTATTGTGATAACATATAAAAGAAAAAGATAGTGACTTTTAGAAAGGTAATTATATAAGAGACAACACTTAGATTCTAGTCTAGTAATAATATTGTCTATAAATACATAAAACA
Ntempletoni_ScronceCreekRd_N1223 ACACACCCATATGTTATTTTAATTTTTATTTTCATCATTAAATATGCTGAAAATAAAATATGGCACTACATCAAAAATTAGAAAGGCATTTAAATATGTGTTCAAGGTATCGTTAAAAATTCTCCCTTGAGATTTTTAAAAACGGCCTTAAATTGCATTCAAGAATTAGCTATCCCTGTGTGGAATGTTTTGTAGATTAAACTAATTATCCACATGACATCTTATTTCACATTTATACTATTCTTTAGCCAGGGAAGAAAAATTTTGTTAAAAAAACCCGTCGATAGCTATATATCCTACTCGGCATCCAATGAATAGTATAAATCTAAAAATTGATGTCAATGTGTGATGATTAGTTAAAGCAACAGGAAACTCCAGGTGAAATGTACTTTTTAATGAACATAAGTTATTTTGCTACTTTTAACTGTTCACTTAACTCTCTGCAATATGATGTTTTGTAGTTGGGCTGACGCCTCTAGCAACATCCAACACATAGCCGCTGGGTTTGATCAGGAAGCCTCGGCAGTGCTGATGGCACGGCTGGCCTGTTTCAGAGCCGAGGGAGATGATGGTGCCGATGTCCTCCGATGGCTGGACAGAACTCTCATCAGGCTGGTAAGTTTGATTAACTTAAATTGTGTTTTTTAAAACCTGAGAACAGAG--------TAAGACTTTAA--TCCATAAATATTGTGTGTTTAATTAGAGTTTGTTGTTTTAAATTAAGAGGATTTAGTTAAGTTTTTAAAAAGAAGTTTCCCAAGTTAATTAGAGTAATTTAAGGGTATTAATACTTTAATTCTTTGATTTTTAAACTCAATATTAGAAATGCACCCAATATTTGGTTTGTATTCAGAATTCTTGCCTATTTGCCAATCAAACCAATTATATTCTGTTTGGCCAAATGGTGTAACCAAAACCTTTTTTTTTTGGCAATGAAATAGGAAAATTTTAAAGTTCAAAAAGTGGGCGTAAAAAAAATATTGATGGAAACAATGTCTTAAAATTATTGTGATAACATATAAAAGAAAAAGTTAGTGACTTTTAGAAAGGTAATTATATAAGAGACAACACTTAGATTCTAGTCTAGTAATAATATTGTCTATAAATACATAAAACA
Ntennessensis_IndianCave_N052 ------------------------------------------------------------------------------------------------------------------------------------------------------------------------------------------------------------------------------------------------------AGCCAGGGAAGAAAATTTTTGTTAAAAAAACCCGTCTATAATTATATATCCTACTCGGCATGCAATGAATAGTATAAATCTAAAAATTGATGTCAATCTGTGATGATTAGTTAAAGCAACAGGAAACTCCAGATGAAATCTACTTTTTAATGAACATAAGTTATTTTGCTACTTTTAACTGTTCACTTAACTCTCTGCAATATGATGTTTTGTAGTTGGGCCGACGCCTCTAGCAACATCCAACACATAGCCGCCGGGTTCGATCAGGAAGCCTCGGCAGTGCTGATGGCACGACTGGCCTGTTTCAGAGCCGAGGGAGACGACGGTGCCGATGTCCTCCGATGGTTGGACAGAACTCTCATCAGGCTGGTAAGTTTGATTAACTTAAATTGTGTTTTTTAAAACCTGAGAACAGAAGATTAACTTAAGACTTTAACACCCATAATTATTGTGTGTTTAATTATGGTTTGTTGTTTTAAATTAAGAGGTTTTAGTTAATTTTTTAAAAAGAAGTTTCCCAAG----TTAGAGTAATTTAAGGGTATTAATACTTTA--------ATTTTTAAACTCAATATTAGGAATGCACCAAATATTTGGTTTGTATTCAGCATTCTTGCCTATTTGCCAATCAAACCAATTATATTCTGTTTGACCAA--------------------------------CGAAATAGGAAAATTTTAAAGTTCAAAAAGTGGGCGTAAAAAAAATATTGATGGAAACAATGTCTTAAAATTATTGTGATAGCATATAAAAGAAAAAGTTAGTGATTTTTAGAAAAGTAATTATATAAAAGACAACACTTAGATTCTAGTCTAGTAATAATATTGTCTATAAATGCATAAAACA
Ntennessensis_LittleStony_N645 --------------------------------------------------------------------CATCGAAAATTAGAAAGGCATTTAAATATGTGTTCAAGGCATCGTTAAAAATTCTGCCTTGAGATTTTTTAAAACGGTCTTACATCGCATTCAAGAATTAGCTATCCCTATATGGAACGTTTTGTAGATTTAACTAATCATCCACACGACATCTTATTTCAAATTTATACTATTCTTCAGCCAGGGAAGAAAAATTTTGTTGAAAAAACCCGTCTATATTTATATATCCTACTCGGCATGCAATGAATAGTATAAATCTAAAAATTGATGTCAATCTGTGATGATTAGTTAAAGCAACAGGAAACTCCAGATGAAATCTACTTTTTAATGAACATAAGTTATTTTGCTACTTTTAACTGTTCACTTAACTCTCTGCAATATGATGTTTTGTAGTTGGGCCGACGCCTCTAGCAACATCCAACACATAGCCGCCGGGTTCGATCAGGAAGCCTCGGCAGTGCTGATGGCACGACTGGCCTGTTTCAGAGCCGAGGGAGACGACGGTGCCGATGTCCTCCGATGGTTGGACAGAACTCTCATCAGGCTGGTAAGTTTGATGAACTTAAATTGTGTTTTTTAAAACCTGAGAACAGAAGATTAACTTAAGACTTTAACATCCATAATTATTGTGTGTTTAATTATGGTTTGTTGTTTTAAATTAAGAGGTTTTAGTTAATTTTTTAAAAAGAAGTTTCCCAAG----TTAGAGTAATTTAAGGGTATTAATACTTTA--------AGTTTTAAACTCAATATTAGGAATGCACCAAATATTTGGTTTGTATTCAGCATTCTTGCCTATTTGCCAATCAAACCAATTATATTCTGTTTGACCAA--------------------------------CGAAATAGGAAAATTTTAAAGTTCAAAAAGTGGGTGTAAAAAAAATATTGATGGAAACAATGTCTTAAAATTATTGTGATAGCATTTAAAAGAAAAAGTTAGTGATTTTTAGAAAAGTAATTATATAAAAGACAACACTTAGATTCTAGTCTAGTAATAATATTGTCTATAAACGCATAAAACA
Ntennessensis_Watauga_N1046 --------------------------------------------------------------------------------------------------------------------------------------------AACGGTCTTACATTGCATTCAAGAATTAGCTATCCCTATATGGAACGTTTTGTAGATTTAACTAATTATCCACACGACATCTTATTTCAAATTTATACTATTCTTCAGCCGGGGAAGAAAATTTTTGTTAAAAAACCCCGTCTATAACTATATATCCTACTCGGCATGCAATGAATAGTATAAATCTAAAAATTGATGTCAATGTGTGATGATTAGTTAAAGCAACAGGAAACTCCAGATGAAATGTACTTTTTAATGAACCTACGTTATTTTGCTACTTTTAACTGTTCACTTGACTCTCTGCAATATGATGTTTTGTAGTTGGGCCGACGCCTCTAGCAACATCCAACACATAGCCGCCGGGTTCGATCAGGAAGCCTCGGCAGTGCTGATGGCACGACTGGCCTGTTTCAGAGCCGAGGGAGACGACGGTGCCGATGTCCTCCGATGGTTGGACAGAACTCTCATCAGGCTGGTAAGTTTGATGAACTTAAATTGTGTTTTTTAAAACCTGAGAACAGAAGATTAACTTAAGACTTTAACATCCATAATTATTGTGTGTTTAATTATGGTTTGTTGTTTTAAATTAAGAGGTTTTAGTTAATTTTTTAAAAAGAAGTTTCCCAAG----TTAGAGTAATTTAAGGGTATTAATACTTTAATTTTTTGATTTTTAAACTCAATATTAGGAATGCACCAAATATTTGGTTTGTATTCAGCATTCTTGCCTATTTGCCAATCAAACCAATTATA--------------------------------------------------------------------------------------------------------------------------------------------------------------------------------------------------------------------------------------
