# Supplementary material for: ﻿New species in old mountains: integrative taxonomy reveals ten new species and extensive short-range endemism in Nesticus spiders (Araneae, Nesticidae) from the southern Appalachian Mountains
Source: Zookeys. 2023 Feb 3;1145:1–130. doi: 10.3897/zookeys.1145.96724 (PMC10208238; doi:10.3897/zookeys.1145.96724)
Supplement: Supplementary material 4 — Input alignments, analysis log files, and output tree files [file zookeys-1145-001_article-96724__-s004.zip › uce-200467 (modified).phy]

 85 682
Nesticella_sp_GH1210 ----------------ATGTAATGTAAATAAGAAATATGAATAACAATTGCTTAA--------------------CCAATGGAATACTTT------TGTTTCATATAAGGAA------CACAAAGCATAACCCATTTACAATTATTTTA-----------TGAAAAATTCAGTCT--------TTAATTGTTTAAAGTGTCT----------------TCTGTTATTATTTTA---------------CCAATATTTATTTCTTTTGCTACTAACATAAAACACTTCCAGTGCACCTATCCTACAACTGGTGCCCGTATCATGCTGTTTGTTGGAGGCCCATGTACTCAGGGTCCAGGTGCAGTAGTTGGGGATGAATTGAAGTCTACAATACGCTCTCATCATGATATTGACAAAGATAATGCAAAACACATGAAGAAAGCAAACAAAGTAAGTG---------AATGAATGAGGGTAATCGGTATACACCATTACTTT---AATTAATACTATAGTAACCATAAAT--------AACTCACAAAAATTA----------TGTTTTT------------------------ATAAAATGCATTATTTTTTT----------------------------------------------------------AAACATGTTTTA
Nesticus_Japan_G2153 ATCTTTATATACAATTATTTTGTATAAATAGGGAATAAGAATATGAATTGCTGCA--------------------GCCATTAAGTACTTAATATTGCGTTCCATATTAGGAA------CACAAAGCATAATCCATTTACAATTATTTTC--------TAGTTAAAAATTCAGCCT--------TTAATGGCTTAAAGTATCTTTGAA-----TCAAGGTCTGTTGTT------------------------ATATTTAAATCTTTTGCTACTGACATGAAATATTTCCAGTGTACTTATCCTACAACGGGTGCCCGGATCATGCTGTTTGTTGGAGGCCCATGTACTCAGGGACCGGGGGCTGTAGTTGGAGATGAATTGAAGTCTACGATACGCTCTCATCATGATATTGAGAAAGATAATGCAAAACACATGAAGAAAGCAAACAAAGTGAGTGTTGTATATATATCAATCAGGGTAATTGGTATACACCATTCCTTTAAGAATTAATAATATAATAAACATAAATCTACGGAGAATTCCTGGACGTTACGGATGTATTTGTTTTTCTCCGTCAGGTCAAAGAGCGACGAACACAGTGTTGCGTTTTTTTTCATTTCGTCCGTGTTGCCGGGACTTTCAAACTAATCGCACAACTTGTCCTTTCCAAGGAACATTTTCAA
Nsilvestrii_Hellgate_N1108 A---------------AAAAAGTTTATCAGAGTTATAAATGGTCCATATTCTGTAAATTGTGAAGAAACTGCTTACCCAGAGAAACTTTA------------ATTCAAGATAAAGATATGCATGGCTAAGTCTTTTAGCCATTAATTATACTCTGTATTTTGTAAAATGAAAGTTCAACACAAT----------------------------------------------------------------TTTATTTTCATTGTTTACTCTCTTCTAGTAGCTTATTTCCAGTGCACTTATCCCACAACAGGAGCCCGTATCATGCTGTTTGTTGGAGGTCCCTGTACCCAGGGCCCAGGAGCTGTGGTTGGAGATGAACTGAAATCTACAATACGTTCTCATCATGATATTGAGAAAGATAATGCAAAACACATGAAAAAAGCAATCAAAGTAAGTG----AGA---TTAAATAGATGTGTTTATTTTACTCCCTTTCTCCTGGAATTAATTAAGAAATTAACAACCTTTAACCGTTGTGAGAAGTATATTGAGAGAATGC-TGATTTAACAATTTA----------------TTATATTTCACACATTCTTCTGAATTCAGAAAGGACAAAATAACTTCAGAAATTAGCATTGCATC-------------------AATCGA
Nesticus_nahaunus_Mexico_G2881 -----------------------------------------------------------------------------------------------------------------------GTTGAGCCGGTTCTACCTGGAGGCAGATTCCTCCAGTCCGTTTCAAAGTGCGACATGAGCCTGACCGATTTGTTGGAGGAGCTGCAGAGGGATCCCTGGCCCGTGACCCAGGGGAAGCGGCCTCTACGCTCCACAGGTGTTGCTCTCTCCATTGCTGTGGGTCTTCTGGAATGCACCTACCCCACGACTGGAGCTCGTATTATGCTGTTTGTGGGTGGCCCTTGCACCCAGGGTCCGGGAGCTGTAGTTGGAGACGAGTTGAAGTCCACGATACGTTCTCATCACGACATTGAGAAGGATAATGCAAAACACATGAAGAAAGCAATAAAAGTGAGTGCTTCAGATGGCGAG-TAAGTAAAGTTG-TATACGCTCCTTCTCCAAGAC-------TGAAATAACCAAAACATAACTGCAACGAGATTT------------------ATTTAAGCATTTATG---------------TAGGTTTCAAAACTTTTTTGAATTGTATGG------GGACAGTTTTTTAAGT-------------------------------------
Narcheri_Cheaha_N023 ATGTCTTCAGAGGAACAAAGGACCTCACAGGGAAACAGATACAGGACATGCTGGGTATTGGGAAGTACTCTCAGCCTCAGGGGGGACCTGTCATGCCCGTACATCCAAGGGAATCACCCGTTCAGCCGGTTCCACCTGCAAGCAGATTTCTCCAGCCTGTTTCAAAGTGTGACATGAGCCTAACCGATCTGTTGGAGGAGCTGCAGAGGGATCCCTGGCCTGTGACTCAGGGGAAGCGACCTCTACGCTCCACAGGCGTTGCTCTCTCCATTGCTGTGGGTCTTCTGGAATGCACCTACCCCACTGCTGGAGCCCGTATCATGCTGTTTGTGGGCGGCCCTTGCACCCAGGGTCCCGGAGCTGTAGTTGGAGATGAGTTGAAGTCGACGATACGTTCTCATCACGACATTGAGAAAGATAATGCAAAACACATGAAGAAAGCAATAAAAGTGAGTGCTTCAAATGATGAGAAAAGTAAACTTGATATAATC---TTCTCCGAGACTTAGTACTGAAATAACCAAAATATAACTGTAGTGAGATATGTATTACAAAAATTCTTGATTTAACCCTCTAAGACACTA-AAAATTACTAAATCGCATAACTTGTTTTCACTGCGTAACAATTTAAAT-------------------------------------------------
Narcheri_MillShoalCreek_N727 --------------------------------------------------------------------------------------------------------------------------------------CCTGCAAGCAGATTTCTCCAGCCTGTTTCAAAGTGTGACATGAGCCTAACCGATCTGTTGGAGGAGCTGCAGAGGGATCCCTGGCCTGTGACTCAGGGGAAGCGACCTCTACGCTCCACAGGTGTTGCTCTCTCCATTGCTGTGGGTCTTCTGGAATGCACCTACCCCACTGCTGGAGCCCGTATCATGCTGTTTGTGGGCGGCCCTTGCACCCAGGGTCCCGGAGCTGTAGTTGGAGATGAGTTGAAGTCGACGATACGTTCTCATCACGACATTGAGAAAGATAATGCAAAACACATGAAGAAAGCAATAAAAGTGAGTGC---------------------------------------------------------------------------------------------------------------------------------------------------------------------------------------------------------------------------------
Nbarri_Bishop_N1072 ------------------------------------------------------------GGAAGTTCTCTCAGCCCCAGGGGGGACTCGTCATGCCTGTACATCCAAGGGAATCACCCGTTCAGCCGGTTCCACCTGCAAGCAGATTTCTCCAGCCTGTTTCAAAGTGCGACATGAGCCTGACCGATCTGTTGGAGGAGCTGCAGAGGGATCCCTGGCCTGTGACTCAGGGGAAGCGGCCCCTACGGTCCACAGGTGTTGCTCTCTCCATTGCTGTGGGTCTTCTGGAATGCACCTATCCCACTGCTGGAGCCCGTATCATGCTGTTTGTGGGCGGCCCTTGCACCCAGGGTCCCGGAGCTGTAGTTGGAGACGAGTTGAAGTCGACTATACGTTCTCATCACGACATTGAGAAGGATAATGCGAAACACATGAAGAAAGCAATAAAAGTAAGTGCTTCAAACGGTGAGATAAGTAAAGTTGGAATACTCTCCTTCTCCAAGACTTAATACTGAAATAACCAAAATATAACTGTAGTGTGATATGTATTACAGAAATGCTTGATTTAACCCTTTAAGACACAGCTAAATTACTAAATTGCATAACTTGTTTTCACTCCATAAACATTTAAATGACTTTTTAAATAAGTTCTAGACTCAGAATATTTAAAAAACGTAATTCA
Nbarri_LostCoveCave_N0065 --------------------------------------------------------------------------------------------------------------------------------------CCTGCAAGCAGATTTCTCCAGCCTGTTTCAAAGTGTGACATGAGCCTGACCGATCTGTTGGAGGAGCTGCAGAGGGATCCCTGGCCTGTGACTCAGGGGAAGCGGCCCCTACGGTCCACAGGTGTTGCTCTCTCCATTGCTGTGGGTCTTCTGGAATGCACCTATCCCACTGCTGGAGCCCGTATCATGCTGTTTGTGGGCGGCCCTTGCACCCAGGGTCCCGGAGCTGTAGTTGGAGACGAGTTGAAGTCGACTATACGTTCTCATCACGACATTGAGAAGGATAATGCGAAACACATGAAGAAAGCAATAAAAGTAAGTGCTTCAAACGGTGAGATAAGT-AAGTTGGAATACTCTCCTTCTCCAAGACTTAATACTGAAATAACCAAAATATAACTGTAGTGTGATATGTATTACAGAAATGCTTGATT--------------------------------------------------------------------------------------------------------------------
Nbarri_eyed_ClayCave_G2082 ATGTCTTCCGAGGAACAAAGGACCTAACCGGGAAGCAGATACAGGACATGCTGGGTATTGGGAAATTCTCTCAGCCCCAGGGAGGGCTCGTCATGCCTGTACATCCAAGAGAATCACCCGTTCAACCGGTTCCACCTGCAAGCAGATTTCTCCAGCCTGTTTCAAAGTGCGACATGAGCCTGACCGATCTGTTGGAGGAGCTGCAGAGGGATCCCTGGCCTGTGACTCAGGGGAAGCGACCCCTACGCTCCACAGGTGTTGCTCTCTCCATTGCTGTGGGTCTTCTGGAATGCACCTACCCCACTGCTGGAGCCCGTATCATGCTGTTTGTGGGTGGCCCTTGCACCCAGGGTCCCGGAGCTGTAGTTGGAGACGAGTTGAAGTCGACTATACGTTCTCATCACGACATTGAGAAGGATAATGCGAAACACATGAAGAAAGCAATAAAAGTGAGTGCTTCAAATGGTGAGATAAGTAAAGTTGGTATACTCTCCTTCTCTAAAACTTAATACTGAAATAACCAAAATATAACTGTAGTGAGATATGTATTACAAAAATGCTTGATTTAATCTTCTAAGACACAGCAAAATTACTAAATTGCATAACTTGTTTTCACTCCATAAAAGTTTAAATGACTTTTTAAATAAGTTCTGGACTCAGAATATTTAAAAAACGTAATTAA
Nbarrowsi_Gregorys_N270 ATGTCTTCCGAGGAACAAAGGACCTAACCGGGAAACAGATACAGGACATGCTGGGTATTGGGAAGTTCTCTCAGCCCCTGGGAGGGCCCGTCATGCCTGTACATCCAAGGGAATCGCCCGTTCAGCCGGTTCCACCTGCAAACAGATTTCTCCAGCCTGTCTCAAAGTGCGACATGAGCCTGACCGATCTGTTGGAGGAACTGCAGAGGGATCCCTGGCCTGTGACTCAGGGGAAGCGACCCCTACGCTCTACAGGTGTTGCTCTCTCCATTGCTGTGGGTCTTCTGGAATGCACCTATCCCACTGCTGGAGCCCGTATCATGCTGTTTGTGGGCGGCCCTTGCACCCAGGGTCCCGGAGCTGTAGTTGGAGACGAGTTGAAGTCGACTATACGGTCTCATCACGACATTGAGAAGGATAATGCGAAACACATGAAGAAAGCAATAAAAGTAAGTGCTTCAAATGGTGAGATAAGTAAAGTTGGTATACTCTCCTTCTCCAAGACTTAATACTGAAATAACCAAAATATAACTGTAGTGTAATATGTATTACAGAAATGCTTGATTTAACCCTTTAAGACACAGCAAAAATA------------------------------------------------------------------------------------------
Nbarrowsi_Tuckaleechee_N360 ATGTCTTCCGAGGAACAAAGGACCTAACCGGGAAACAGATACAGGACATGCTGGGTATTGGGAAGTTCTCTCAGCCCCTGGGAGGGCCCATCATGCCTGTACATCCAAGGGAATCGCCCGTTCAGCCGGTTCCACCTGCAAACAGATTTCTCCAGCCTGTTTCAAAGTGCGACATGAGCCTGACCGATCTGTTGGAGGAACTGCAGAGGGATCCCTGGCCTGTGACTCAGGGGAAGCGACCCCTACGCTCTACAGGTGTTGCTCTCTCCATTGCTGTGGGTCTTCTGGAATGCACCTATCCCACTGCTGGAGCCCGTATCATGCTGTTTGTGGGCGGCCCTTGCACCCAGGGTCCCGGAGCTGTAGTTGGAGACGAGTTGAAGTCGACTATACGGTCTCATCACGACATTGAGAAGGATAATGCGAAACACATGAAGAAAGCAATAAAAGTAAGTGCTTCAAATGGTGAGATAAGTAAAGTTGGTATACTCTCCTTCTCCAAGACTTAATACTGAAATAACCAAAATATAACTGTAGTGTAATATGTATTACAGAAATGCTTGATTTAACCCTTTAAGACACAGCAAAAATACTAAATTACATAACGTGTTTTCACTCCATAAACGTTTAAATGACTTTTTAAATAAGTTCTGGAC--AGAATATTTAAAAAACGTAATTAA
Nbishopi_DryFalls_N150 ATGTCTTCCGAGGAACAAAGGACCTAACCGGGAAACAGATACAGGACATGCTGGGTATTGGGAAGTTCTCTCAGCCCCAGGGAGGACTCGTCATGCCTGTACATCCAAGGGAATCACCCGTTCAACCGGTTCCACCTGCAAGCAGATTTCTCCAGCCTGTTTCAAAGTGCGACATGAGCCTGACCGATCTGTTGGAGGAGCTGCAGAGGGATCCCTGGCCTGTGACTCAGGGGAAGCGGCCCCTACGCTCCACAGGTGTTGCTCTCTCCATTGCTGTGGGTCTTCTGGAATGCACCTATCCCACTGCTGGAGCCCGTATCATGCTGTTTGTGGGCGGCCCTTGCACCCAGGGTCCCGGAGCTGTAGTTGGAGACGAGTTGAAGTCGACTATACGTTCTCATCACGACATTGAGAAGGATAATGCGAAACACATGAAGAAAGCAATAAAAGTAAGTGCTTCAAACGGTGAGATAAGTAAAGTTGGAATACTCTCCTTCTCCAAGACTTAATACTGAAATAACCAAAATATAACTGTAGTGTGATATGTATTACAGAAATGCTTGATTTAACCCTTTAAGACACAGCTAAATTACTAAATTGCATAACTTGTTTTCACGCCATAAACGTTTAAATGACTTTTTAAATAAGTTCTGAACTCAGAATATTTAAAAAACGTAATTAA
Nbishopi_PoleCr_Chattooga_N885 ATGTCTTCCGAGGAACAAAGGACCTAACCGGGAAACAGATACAGGACATGCTGGGTATTGGGAAGTTCTCTCAGCCCCAGGGAGGACTCGTCATGCCTGTACATCCAAGGGAATCACCCGTTCAACCGGTTCCACCTGCAAGCAGATTTCTCCAGCCTGTTTCAAAGTGCGACATGAGCCTGACCGATCTGTTGGAGGAGCTGCAGAGGGATCCCTGGCCTGTGACTCAGGGGAAGCGGCCCCTACGCTCCACAGGTGTTGCTCTCTCCATTGCTGTGGGTCTTCTGGAATGCACCTATCCCACTGCTGGAGCCCGTATCATGCTGTTTGTGGGCGGCCCTTGCACCCAGGGTCCCGGAGCTGTAGTTGGAGACGAGTTGAAGTCGACTATACGTTCTCATCACGACATTGAGAAGGATAATGCAAAACACATGAAGAAAGCAATAAAAGTAAGTGCTTCAAACGGTGAGATAAGTAAAGTTGGAATACTCTCCTTCTCCAAGACTTAATACTGAAATAACCAAAATATAACTGTAGTGTGATATGTATTACAGAAATGCTTGATTTAACCCTTTAAGACACAGCTAAATTACTAAATTGCATAACTTGTTTTCACGCCATAAACGTTTAAATGACTTTTTAAATAAGTTCTGAACTCAGAATATTTAAAAAACGTAATTAA
Nbishopi_StandingIndian_N131 ATGTCTTCCGAGGAACAAAGGACCTAACCGGGAAACAGATACAGGACATGCTGGGTATTGGGAAGTTCTCTCAGCCCCAGGGAGGACTCGTCATGCCTGTACATCCAAGGGAATCACCCGTTCAACCGGTTCCACCTGCAAGCAGATTTCTCCAGCCTGTTTCAAAGTGCGACATGAGCCTGACCGATCTGTTGGAGGAGCTGCAGAGGGATCCCTGGCCTGTGACTCAGGGGAAGCGGCCCCTACGCTCCACAGGTGTTGCTCTCTCCATTGCTGTGGGTCTTCTGGAATGCACCTATCCCACTGCTGGAGCCCGTATCATGCTGTTTGTGGGCGGCCCTTGCACCCAGGGTCCCGGAGCTGTAGTTGGAGACGAGTTGAAGTCGACTATACGTTCTCATCACGACATTGAGAAGGATAATGCGAAACACATGAAGAAAGCAATAAAAGTAAGTGCTTCAAACGGTGAGATAAGTAAAGTTGGAATACTCTCCTTCTCCAAGACTTAATACTGAAATAACCAAAATATAACTGTAGTGTGATATGTATTACAGAAATGCTTGATTTAACCCTTTAAGACACAGCTAAATTACTAAATTGCATAACTTGTTTTCACGCCATAAACGTTTAAATGACTTTTTAAATAAGTTCTGAACTCAGAATATTTAAAAAACGTAATTAA
Nbrimleyi_NewberryCr_N984 ----------AGGAACAAAAGACCTAACCGGGAAACAGATACAAGACATGCTGGGTATTGGGAAGTTCTCTCAGCCCCAGGGAGGGCTCGTCATGCCTGTACATCCAAGGGAATCACCCGTTCAGCCGGTTCCACCTGCAAGCAGATTTCTCCAGCCTGTTTCAAAGTGTGACATGAGCCTGACCGATCTGTTGGAGGAGCTGCAGAGGGATCCCTGGCCTGTGACTCAGGGGAAGCGACCCCTACGCTCCACAGGTGTTGCTCTCTCCATTGCTGTGGGTCTTCTGGAATGCACCTACCCCACTGCTGGAGCCCGTATCATGCTGTTTGTGGGTGGCCCTTGCACCCAGGGTCCCGGAGCTGTAGTTGGAGACGAGTTGAAGTCGACTATACGCTCTCATCACGACATTGAGAAGGATAATGCGAAACACATGAAGAAAGCAATAAAAGTGAGTGCTTCAAATGGTGAGATAAGTAAAGTTGGTATACTCTCCTTCTCTAAGAC------------TTACCAAAATATAACTGTAGTGAGATATGTATTACAGAAATGCCTGATTTAATCCTCTAAGGCACAGCAAAATTACTAAATTGCATAACTTGTTTTCACTGCATAAAAGTTTAAATGACTTTTTAAATAAGTTCTGGACCCAGAATATTTAAAAAACGTAATTAA
Nbrimleyi_RumblingBald_N241 ATGTCTTCCGAGGAACAAAAGACCTAACCGGGAAACAGATACAAGACATGCTGGGTATTGGGAAGTTCTCTCAGCCCCAGGGAGGGCTCGTCATGCCTGTACATCCAAGGGAATCACCCGTTCAGCCGGTTCCACCTGCAAGCAGATTTCTCCAGCCTGTTTCAAAGTGTGACATGAGCCTGACCGATCTGTTGGAGGAGCTGCAGAGGGATCCCTGGCCTGTGACTCAGGGGAAGCGACCCTTACGCTCCACAGGTGTTGCTCTCTCCATTGCTGTGGGTCTTCTGGAATGCACCTATCCCACTGCTGGAGCCCGTATCATGCTGTTTGTGGGTGGCCCTTGCACCCAGGGTCCCGGAGCTGTAGTTGGAGACGAGTTGAAGTCGACTATACGCTCTCATCACGACATTGAGAAGGATAATGCGAAACACATGAAGAAAGCAATAAAAGTGAGTGCTTCAAATGGTGAGATAAGTAAAGTTGGTATACTCTCCTTCTCTAAGAC------------TTACCAAAATATAACTGTAGTGAGATATGTATTACAGAAATGCCTGATATAATCCTCTAAGGCACAGCAAAATCACTAAATTGCATAACTTGTTTTCACTGCATAAACGTTTAAATGACTTTTTAAATAAGTTCGGGACCCAGAATATTTAAAAAACGTAATTAA
Ncarolinensis_Grandfather_N218 ATGTCTTCCGAGGAACAAAAGACCTAACCGGGAAACAGATACAGGACATGCTGGGTATTGGGAAGTTCTCTCAGCCCCAGGGAGGGCTCGCCATGCCTGTACATCCAAGAGAATCACCCGTTCAACCGGTTCCACCTGCAAGCAGATTTCTCCAGCCTGTTTCAAAGTGCGACATGAGCCTGACCGATCTGTTGGAGGAGCTGCAGAGGGATCCCTGGCCTGTGACTCAGGGGAAGCGACCCCTACGCTCCACAGGTGTTGCTCTCTCCATTGCTGTGGGTCTTCTGGAATGCACCTACCCCACTGCTGGAGCCCGTATCATGCTGTTTGTGGGTGGCCCTTGCACCCAGGGTCCCGGAGCTGTAGTTGGAGACGAGTTGAAGTCGACTATACGTTCTCATCACGACATTGAGAAGGATAATGCGAAACACATGAAGAAAGCAATAAAAGTGAGTGCTTCAAATGGTGAGATAAGTAAAGTTGGTATACTCTCCTTCTCTAAGACTTAATACTGAAATAACCGAAATATAACTGTAGTGAGATATGTATTACAAAAATGCTCGATTTAATCTTCTAAGACACAGCAAAATTACTAAATTGCATAACTTGTTTTCACTCCATAAAAGTTTAAATGACTTTTTAAATAAGTTCTGGACTCAGAATATTTAAAAAACGTAATTAA
Ncarolinensis_LinvilleCaverns_N227 -------------------------------------------------------------------------------------------------------------------------------------------------------------------------------------------------------------------------------GACTCAAGGGAAGCGACCCCTACGCTCCACAGGTGTTGCTCTCTCCATTGCTGTGGGTCTTCTGGAATGCACCTACCCCACTGCTGGAGCCCGTATAATGCTGTTTGTGGGTGGCCCTTGCACCCAGGGTCCCGGAGCTGTAGTTGGAGACGAGTTGAAGTCGACTATACGTTCTCATCACGACATTGAGAAGGATAATGCGAAACACATGAAGAAAGCAAT--A------------------------------------------------------------------------------------------------------------------------------------------------------------------------------------------------------------------------------------------
Ncarteri_English_N031 ------------------------------------------------------------GGAAGTTCTCTCAGCCCCAGGGAGGACTCGTCATGCCTGCACATCCAAGGGAATCACCCGTTCAGCCGATTCCACCTGCAAGCAGATTTCTCCAGCCTGTTTCAAAGTGCAACATGAGCCTGACCGATCTGTTGGAGGAGCTGCAGAGGGATCCCTGGCCTGTGACTCAGGGGAAGCGGCCCCTACGCTCCACAGGTGTTGCTCTCTCCATTGCTGTGGGTCTTCTGGAATGCACCTATCCCACTGCTGGAGCCCGTATCATGCTGTTTGTGGGTGGCCCTTGCACCCAGGGTCCCGGAGCTGTAGTTGGAGACGAGTTGAAATCAACTATACGTTCTCATCACAACATTGAGAAGGATAATGCGAAACACATGAAGAAAGCAATAAAAGTAAGTGCTTCAAACGGTGAGATAAGTAAAGTTGGAATACTCTCCTTCTCCAAGACTTAATACTGAAATAACCAAAATATAACTGTAGTGTGATATGTATTACAGAAATGCTTGATTTAACCCTTTAAGACACAGCTAAATTACTAAATTGCATAACTTGTTTTCACTCCATAAACGTTTAAATGACTTTTTAAATAAGTTCTGAACTCAGAATATTTTAAAAACGTAATTAA
Ncarteri_LaurelCave_nearTYPE_N0296 ATGTCTTCCGAGGAACAAAGGACCTAACCGGGAAACAGATACAGGACATGCTGGGTATTGGGAAGTTCTCTCAGCCCCAGGGAGGACTCGTCATGCCTGTACATCCAAGGGAATCACCCGTTCAGCCGGTTCCACCTGCAAGCAGATTTCTCCAGCCTGTTTCAAAATGCGACATGAGCCTGACCGATCTGTTGGAGGATCTGCAGAGGGATCCCTGGCCTGTGACTCAGGGGAAGCGGCCCCTACGCTCCACAGGTGTTGCTCTCTCCATTGCTGTGGGTCTTCTGGAATGCACCTATCCCACTGCTGGAGCCCGTATCATGTTGTTTGTGGGCGGCCCTTGCACCCAGGGTCCTGGAGCTGTAGTTGGAGACGAGTTGAAGTCAACTATACGTTTTCATCACGACATTGAGAAGGATAATGCGAAACACATGAAGAAAGCAATAAAAGTAAGTGCTTCAAACGGTGAGATAAGTGAAGTTGGAATACTCTCCTTCTCCAAGACTTAATACTGAAATAACCCAAATATAACTGTAGTGTGATATGTATTACTGAAATGCTTGATTTAACCCTTTAAGACACAGCTAAATTACTAAATTGCATAACTTGTTTTCACTCCATAAACGTTTAAATGACTTTTTAAATTAGTTCTGAACTCAGAATATTTAAAAAACGTAATTAG
Ncarteri_PilotMtn_G2185 ------------------------------------------AGGACATGCTGGGTATTGGGAAGTTCTCTCAGCCCCAGGGAGGACTCGTCATGCCTGTACATCCAAGGGAATCACCCGTTCAGCCGGTTCCACCTGCAAGCAGATTTCTCCAGCCTGTTTCAAAGTGCGACATGAGCCTGACCGATCTGTTGGAGGAGCTGCAGAGGGATCCCTGGCCTGTGACTCAGGGGAAGCGGCCCCTACGCTCCACAGGTGTTGCTCTCTCCATTGCTGTGGGTCTACTGGAATGCACCTATCCCACTGCTGGAGCCCGTATCATGCTGTTTGTGGGCGGTCCTTGCACCCAGGGTCCCGGAGCTGTAGTTGGAGACGAGTTGAAGTCAACTATACGTTCTCATCACGACATTGAGAAGGATAATGCGAAACACATGAAGAAAGCAATAAAAGTAAGTGCTTCAAACGGTGAGATAAGTAAAGTTGGAATACTCTCCTTCTCCAAGACTTAATACTGAAATAACCAAAATATAACTGTAGTGTGATATGTATTACAGAAATGCTTGATTTAACCCTTTAAGACACAGCTAAATTAC-AAATTGCATAACTTGTTTTCACTCCATAAACGTTTAAATGACTTTTTAAATAAGTTTTGAACTCAGAATATTTAAAAAACGT------
Ncarteri_Pitchfork_N363 ATGTCTTCCGAGGAACAAAGGACCTAACCGGGAAACAGATACAGGACATGCTGGGTATTGGGAAGTTCTCTCAGCCCCAGGGAGGACTCGTCATGCCTGTACATCCAAGGGAATCACCCGTTCAGCCGGTTCCACCTGCAAGCAGATTTCTCCAACCTGTTTCAAAGTGTGACATGAGCCTGACCGATCTGTTGGAGGAGCTGCAGAGGGATCCCTGGCCTGTGACTCAGGGGAAGCGGCCCCTACGCTCCACAGGTGTTGCTCTCTCCATTGCTGTGGGTCTTCTGGAATGCACCTATCCCACTGCTGGAGCCCGTATCATGCTGTTTGTGGGCGGCCCTTGCACCCAGGGTCCCGGAGCTGTAGTTGGAGACGAGTTGAAGTCGACTATACGTTCCCATCACGACATTGAGAAGGATAATGCGAAACACATGAAGAAAGCAATAAAAGTAAGTGCTTCGAACGGTGAGATAAGTAAAGTTGGAATACTCTCCTTCTCCAAGACTTAATACTGAAATAACCAAAACATAACTATAGTTTGATATGTATTACAGAAATGCTTGATTTAACCCTTTAAGACATAGCTAAATTACTAAATTGCAAAACTTGTTTTCACTCCATAAACGTTTAAATGACTTTTTAAATAAGTTCTGAACTCAGAATATTTAAAAAACGTAATTAA
Ncarteri_WeberCty_N1044 ---------------------ACCTAACCGGGAAACAGATACAGGACATGCTGGGTATTGGGAAGTTCTCTCAGCCCCAGGGAGGACTCGTCATGCCTGCACATCCAAGGGAATCACCCGTTCAGCCAGTTCCACCTGCAAGCAGATTTCTCCAGCCTGTTTCAAAGTGCGACATGAGCCTGACCGATCTGTTGGAGGAGCTGCAGAGGGATCCCTGGCCTGTGACTCAGGGGAAGCGACCCCTACGCTCCACAGGTGTTGCTCTCTCCATTGCTGTGGGTCTTTTGGAATGCACCTATCCCACTGCTGGAGCCCGTATCATGCTGTTTGTGGGCGGTCCTTGCACCCAGGGTCCCGGAGCTGTAGTTGGAGACGAGTTGAAGTCAACTATACGTTCTCATCACGACATTGAGAAGGATAATGCGAAACACATGAAGAAAGCAATAAAAGTAAGTGCTTCAAACGGTGAGATAAGTAAAGTTGGAATACTCTCCTTCTCCAAGACTTAATACTGAAATAACCAAAATATAACTGTTGTGTGATATGTATTACAGAAATGCTTGATTTAACCCTTTACGGCACAGCTAAATTACTAAATTGCATAACTTGTTTTCACTCCATAAACATTTAAATGCCTTTTTAAATAAGTTCTGAACTCAGAATATTTAAAAAACGTAATTAA
Ncarteri_div__RainbowCave_G2089 ATGTCTTCAGAGGAACAAAGGACCTTACCGGGAAACAGATACAGGACATGATGGGTATTGGGAAGTACTCTCAGCCCCAGGGGGGACCCGTCATGCCCGTACATCCAAGGGAATCACCTGTTCAGCCGGTCCCACCTGCAAGCAGATTTCTCCAGCCTGTTTCAAAGTGTGACATGAGCCTGACCGATCTGTTGGAGGAGCTGCAGAGGGATCCCTGGCCTGTGACCCAGGGGAAGCGACCTCTACGCTCCACAGGTGTTGCTCTCTCCATTGCTGTGGGTCTTCTGGAATGCACCTACCCCACTGCTGGAGCCCGTATCATGCTGTTTGTGGGCGGCCCTTGCACCCAGGGTCCCGGAGCTGTAGTTGGAGACGAGTTGAAATCGACGATACGTTCTCATCACGACATTGAGAAGGATAATGCGAAACACATGAAGAAAGCAATAAAAGTGAGTGCTTCAAATAATGAGATAAGGAAAGTTGATATACTCTTCTTTTCCAAGACTTAGTACTGAAATAACCAAAATATAACTGTAGTGAGATATGTATTACAGAAATGTTTGATTTTACCCTCTAAGACACAGCAAAATTACTAAATTGCATAACTTGTTTTCATTGCATGAAAATTTAAATGACTTTTTAAATAAGTTCTGGTCTTAGAATATTTAAAAAACATAATTAA
Ncherokee_BallhootScar_N193 ------------------------------------------------------GTATTGGGAAGTTCTCTCAGCCCCAGGGAGGGCTCGTCATGCCTGTACATCCAAGGGAATCACCCGTTCAGCCGGTTCCACCTGCAAGCAGATTTCTCCAGCCTGTTTCAAAGTGCGACATGAGCCTGACTGATCTGTTGGAGGAGCTGCAGAGGGATCCCTGGCCTGTGACTCAGGGGAAGCGGCCCCTACGCTCCACAGGTGTTGCTCTCTCCATTGCTGTGGGTCTTCTGGAATGCACCTACCCCACTGCTGGAGCCCGTATCATGCTGTTTGTGGGCGGCCCTTGCACCCAGGGTCCCGGAGCTGTAGTTGGAGACGAGTTGAAGTCGACTATACGTTCTCATCACGACATTGAGAAGGATAATGCGAAACACATGAAGAAAGCAATAAAAGTAAGTGCTTCAAATGGTGAGATAAGTAAAGTTGGTATACTCTCCTTCTCCAAGATTTAATATTGAAATAACCAAAATATAACT--AGTGAGATATGTATTACAGAAATGCTTGATTTAACCCTTTAAGAC------------------------------------------------------------------------------------------------------
Ncherokee_SIndianCrk_N681 ------------------------------------------------------------------------------------------------------------------------------------------CAAGCAGATTTCTCCAGCCTGTTTCAAAGTGTGACATGAGCCTGACTGATCTGTTGGAGGAGCTGCAGAGGGATCCCTGGCCTGTGACTCAGGGGAAGCGGCCCCTACGCTCCACAGGTGTTGCTCTCTCCATTGCTGTGGGTCTTCTGGAATGCACCTATCCCACTGCTGGAGCCCGTATCATGCTGTTTGTGGGCGGCCCTTGCACCCAGGGTCCCGGAGCTGTAGTTGGAGATGAGTTGAAGTCGACTATACGTTCTCATCACGACATTGAGAAGGATAATGCGAAACACATGAAGAAAGCAATAAAAGTAAGTGCTTCAAATGGTGAGATAAGTAAAGTTGGTATACTCTCCTTCTCCAAGACTTAATACTGAAATAACCAAAATATAAC------------------------------------------------------------------------------------------------------------------------------------------------------
Ncooperi_BeaverCrk_N1002 ATGTCTTCCGAGGAACAAAGGACCAAACCGGGAAACAGATACAGGACATGCTGGGTATTGGGAAGTTCTCTCAGCCCCAGGGAGGACTCGTCATGCCTGTACATCCAAGGGAATCGCCCGTTCAGCCGGTTCCACCTGCAAGCAGATTTCTCCAGCCTGTTTCAAAATGCGACATGAGCCTGACCGATCTGTTGGAGGAGCTGCAGAGGGATCCCTGGCCTGTGACTCAGGGGAAGCGGCCCCTACGCTCCACAGGTGTTGCTCTCTCCATTGCTGTGGGTCTTCTGGAATGCACCTATCCCACTGCTGGAGCCCGTATCATGCTGTTTGTGGGCGGTCCTTGCACCCAGGGTCCCGGAGCTGTAGTTGGAGACGAGTTGAAGTCAACTATACGTTCTCATCGCGACATTGAGAAGGATAATGCGAAACACATGAAGAAAGCAATAAAAGTAAGTGCCTCAAACGGTGAGATAAGTAAAGTTGGAATACTCTCCTTCTCCAAGACTTAATACTGAAATAACCAAAATATAACTGTAGTGTGATATGTATTACAGAAATGCTTGATTTAACCCTTTAAGACACAGCTAAATTACTAAATTGCATAACTTGTTTTCACGCCATAAACGTTTAAATGACTTTTTAAATAAGTTCTGAACT-------------------------
Ncooperi_CheoahDam_N1122 --------------------------------------------------------------------TCTCAGCCCCAGGGAGGACTCGTCATGCCTGCACATCCAAGGGAATCACCCGTTCAGCCGGTTCCCCCTGCAAGCAGATTTCTCCAGCCTGTTTCAAAGTGCGACATGAGCCTGACCGATCTGTTGGAGGAGCTGCAGAGGGATCCCTGGCCTGTGACTCAGGGGAAGCGGCCCCTACGCTCCACAGGTGTTGCTCTCTCCATTGCTGTGGGTCTTCTGGAATGCACCTATCCCACTGCTGGAGCCCGTATCATGCTGTTTGTGGGCGGCCCTTGCACCCAGGGTCCCGGAGCTGTAGTTGGAGATGAGTTGAAGTCGACTATACGTTCTCATCACGACATTGAGAAGGATAATGCGAAACACATGAAGAAAGCAATAAAAGTAAGTGCCTCAAACGGTGAAATAAGTAAAGTTGGAATACTCTCCTTCTCCAAGACTTAATACTGAAATAACCAAAATATAACTGTAGTGTGATATGTATTACAGAAATGCTTGATGTAACCCTTTAAGACACAGCTAAATTACTAAATTGCATAACTTGTTTTCACGCCATAAACGTTTAAATGACTTTTTAAATAAGTTCTGAACTCAGAATATATAAAAAACGTAATTA-
Ncooperi_NantRiverGorge_N682 ---------------------------------------------------------------------------------------------------------------------------------------------------------------------------------------------------------------------------CTGTGACTCAGGGGAAGCGGCCCCTACGCTCCACAGGTGTTGCTCTTTCCATTGCTGTGGGTCTTCTGGAATGCACCTATCCCACTGCTGGAGCCCGTATCATGCTGTTTGTGGGCGGCCCTTGCACCCAGGGTCCCGGAGCTGTAGTTGGAGACGAGTTGAAGTCGACTATACGTTCTCATCACGACATTGAGAAGGATAATGCGAAACACATGAAGAAAGCAATAAAAGTAAGTGCCTCAAACGGTGAGATAAGTAAAGTTGGAATACTCTCCTTCTCCAAGACTTAATACTGAAATAACCAAAATATAACTGTAGTGTGATATGTATTACAGAAATGCTTGATGTAACCCTTTAAGACACAGCTAAATTACTAAATTGCATAACTTGTTTTCACGCCATAAACGTTTAAATGACTTTTTAAATAAGTTCTGAACTCAGAATATATAAAAAACGTAATTAA
Ncooperi_RockCrRoad_N1160 ATGTCTTCCGAGGAACAAAGGACCTAACCGGGAAACAGATACAGGACATGCTGGGTATTGGGAAGTTCTCTCAGCCCCAGGGAGGACTCGTCATGCCTGTACATCCAAGGGAATCACCCGTTCAGCCGGTTCCACCTGCAAGCAGATTTCTCCAGCCTGTTTCAAAGTGCGACATGAGCCTGACCGATCTGTTGGAGGAGCTGCAGAGGGATCCCTGGCCTGTGACTCAGGGGAAGCGGCCCCTACGCTCCACAGGTGTTGCTCTCTCCATTGCTGTGGGTCTTCTGGAATGCACCTATCCCACTGCTGGAGCCCGTATCATGCTGTTTGTGGGCGGCCCTTGCACCCAGGGTCCCGGAGCTGTTGTTGGAGACGAGTTGAAGTCGACTATACGTTCTCATCACGACATTGAGAAGGATAATGCGAAACACATGAAGAAAGCAATAAAAGTAAGTGCTTCAAACGGTGAGATAAGTAAAGTTGGAATACTCTCCTTCTCCAAGACTTAATACTGAAATAACCAAAATATAACTGTAGTGTGATATGTATTACAGAAATGCTTGATTTAACCCTTTAAGACACAGCTAAATTACTAAATTGCATAACTTGTTTTCACGCCATAAACGTTTAAATGACTTTTTAAATAAGTTCTGAACTCAGAATATATAAAAAACGTAATTAA
Ncoylei_Apalachia_N1195 ------------------------------------------------------------------------------------------------------------------------------------------------------------------------------------TGACCGATCTGTTGGAGGAACTGCAGAGGGATCCCTGGCCTGTGACTCAGGGGAAGCGACCCCTGCGCTCCACGGGTGTTGCTCTCTCCATTGCTGTGGGTCTTCTGGAATGCACCTATCCCACTGCTGGAGCCCGTATCATGCTGTTTGTGGGCGGCCCTTGCACCCAGGGTCCCGGAGCTGTAGTTGGAGACGAATTGAAGTCGACTATACGGTCTCATCACGACATTGAGAAGGATAATGCGAAACACATGAAGAAAGCAATAAAAGTAAGTGCTTCAAATGGTGAGATAAGTAAAGTTGGTATACTCTCCTTCTCCAAGACTTAATACTGAAATAACCAAAATATAACTGTAGTGTAATATGTATTACAGAAATGCTTGATTTAACCCTTTAAGACACAGCAGAATTACTAAATTGCATAACTTGTTTTCACTCCATAAACGTTTAAATGAT----------------------------------------------
Ncoylei_DinkinCove_N1118 -------------------------------------------------------------------------------GGGAGGGCCCGTCATGCCTGTACATCCAAGGGAATCACCCGTTCAGCCGGTTCCACCTGCAAGCAGATTTCTCCAGCCTGTTTCAAAGTGCGACATGAGCCTGACCGATCTGTTGGAGGAACTGCAGAGGGATCCCTGGCCTGTGACTCAGGGGAAGCGACCCCTGCGCTCCACGGGTGTTGCTCTCTCCATTGCTGTGGGTCTTCTGGAATGCACCTATCCCACTGCTGGAGCCCGTATCATGCTGTTTGTGGGCGGCCCTTGCACCCAGGGTCCCGGAGCTGTAGTTGGAGACGAATTGAAGTCGACTATACGGTCTCATCACGACATTGAGAAGGATAATGCGAAACACATGAAGAAAGCAATAAAAGTAAGTGCTTCAAATGGTGAGATAAGTAAAGTTGGTATACTCTCCTTCTCCAAGACTTAATACTGAAATAACCAAAATATAACTGTAGTGTAATATGTATTACAGAAATGCTTGATTTAACCCTTTAAGATACAGCAAAATTACTAAATTGC---------------------------------------------------------------------------------
Ncoylei_TiptonCreek_N837 ---TCTTCCGAGGAACAAAGGACCTAACCGGGAAACAGATACAGGACATGCTGGGTATTGGGAAGTTCTCTCAGCCCCAGGGAGGGCCCGTCATGCCTGTACATCCAAGGGAATCACCCGTTCAGCCGGTTCCACCTGCAAGCAGATTTCTCCAGCCTGTTTCAAAGTGCGACATGAGCCTGACCGATCTGTTGGAGGAACTGCAGAGGGATCCCTGGCCTGTGACTCAGGGGAAGCGACCCCTGCGCTCCACGGGTGTTGCTCTCTCCATTGCTGTGGGTCTTCTGGAATGCACCTATCCCACTGCTGGAGCCCGTATCATGCTGTTTGTGGGCGGCCCTTGCACCCAGGGTCCCGGAGCTGTAGTTGGAGACGAGTTGAAGTCGACTATACGGTCTCATCACGACATTGAGAAGGATAATGCGAAACACATGAAGAAAGCAATAAAAGTAAGTGCTTCAAATGGTGAGATAAGTAAAGTTGGTATACTCTCCTTCTCCAAGACTTAATACTGAAATAACCAAAATATAACTGTAGTGTAATATGTATTACAGAAATGCTTGATTTAACCCTTTAAGACACAGCAAAATTACTAAATTGCATAAC----------------------------------------------------------------------------
Ndellingeri_BullpenBridge_N109 ATGTCTTCCGAGGAACAAAGGACCTAACCGGGAAACAGATACAGGACATGCTGGGTATTGGGAAGTTCTCTCAGCCCCAGGGAGGACTCGTCATGCCTGTACATCCAAGGGAATCACCCGTTCAGCCGGTTCCACCTGCAAGCAGATTTCTCCAGCCTGTTTCAAAGTGCGACATGAGCCTGACCGATCTGTTGGAGGAGCTACAGAGGGATCCCTGGCCTGTGACTCAGGGGAAGCGGCCCCTACGCTCCACGGGTGTTGCTCTCTCCATTGCTGTGGGTCTTCTGGAATGCACCTATCCCACTGCCGGAGCCCGTATCATGCTGTTTGTGGGCGGCCCTTGCACCCAGGGTCCCGGAGCTGTAGTTGGAGACGAGTTGAAGTCGACTATACGTTCTCATCACGACATCGAGAAGGATAATGCGAAACACATGAAGAAAGCAATAAAAGTAAGTGCTTCAAACGGTGAGATAAGTAAAGTTGGAATACTCTCCTTCTCCGAGACTTAATACTGAAATAACCCAAATATGACTGTAGTGTGATATGTATTACAGAAATGCTTGATTTAACCCTTTAAGACACAGCTAAATTACTAAATTGCATAACTTGTTTTCACTCCATAAACGTTTAAATGACTGAATGACTAAGTTCTGAACTCAGAATATTTAAAAAACGTAATTAA
Ndellingeri_WhitewFalls_N887 ---------------CAAAGGACCTAACCGGGAAACAGATACAGGACATGCTGGGTATTGGGAAGTTCTCTCAGTCCCAGGGAGGACTCGTCATGCCTGTACATCCAAGGGAATCACCCGTTCAGCCGGTTCCACCTGCAAGCAGATTTCTCCAGCCTGTTTCAAAGTGCGACATGAGCCTGACCGATCTGTTGGAGGAGCTACAGAGGGATCCCTGGCCTGTGACTCAGGGGAAGCGGCCCCTACGCTCCACGGGTGTTGCTCTCTCCATTGCTGTGGGTCTTCTGGAATGCACCTATCCCACTGCCGGAGCCCGTATCATGCTGTTTGTGGGCGGCCCTTGCACCCAGGGTCCCGGAGCTGTAGTTGGAGACGAGTTGAAGTCGACTATACGTTCTCATCACGACATCGAGAAGGATAATGCGAAACACATGAAGAAAGCAATAAAAGTAAGTGCTTCAAACGGTGAGATAAGTAAAGTTGGAATACTCTCCTTCTCCAAGACTTAATACTGAAATAACCCAAATATAACTGTAGTGTGATATGTATTACAGAAATGCTTGATTTAACCCTTTAAGACACAGCTAAATTACTAAATTGCATAACTTGTTTTCACTCC---------------------------------------------------------------
Ndilutus_GrassyCreek_N670 ---------------------------------------------------------------------------------------------------------------------------------------------------------------------------------------------------------------------------------------------------------------GTGTTGCTCTCTCCATTGCTGTAGGTCTTCTGGAATGCACCTACCCCACTGCTGGAGCCCGTATCATGCTGTTTGTGGGTGGCCCTTGCACCCAGGGTCCCGGAGCTGTAGTTGGAGATGAGTTGAAGTCGACTATACGTTCTCATCACGACATTGAGAAGGATAATGCGAAACACATGAAGAAAGCAATAAAAGTGAGTGCTTCAAATGG------------------------------------------------------------------------------------------------------------------------------------------------------------------------------------------------------------------------
Ndilutus_StarveRockCave_G3174 ATGTCTTCCGAGGAACAAAGGACCTAACCGGGAAACAGATACAGGACATGCTGGGTATTGGGAAGTTCTCTCAGCCCCAGGGAGGGCTCGTCATGCCTGTACATCCAAGAGAATCACCCGTTCAACCGGTTCCACCTGCAAGCAGATTTCTCCAACCTGTTTCAAAGTGCGACATGAGCCTGACCGATCTGTTGGAGGAGCTGCAGAGGGATCCCTGGCCTGTGACTCAGGGGAAGCGACCCCTACGCTCCACAGGTGTTGCTCTCTCCATTGCTGTAGGTCTTCTGGAATGCACCTACCCCACTGCTGGAGCCCGTATCATGCTGTTTGTGGGTGGCCCTTGCACCCAGGGTCCCGGAGCTGTAGTTGGAGATGAGTTGAAGTCGACTATACGTTCTCATCACGACATTGAGAAGGATAATGCGAAACACATGAAGAAAGCAATAAAAGTGAGTGCTTCAAATGGTGAGATAAGTAAAGTTGGTATACTCTCCTTCTCTAAGACTTAATACTGAAATAACCAAAATATAACTGTAGTGAGATATGTATTACAAAAATGCTTGATTTAATCTTCTCAGATGCAGCAAAATTACTAAATTGCATAACTTGTTTTCACTCCATAAAAGTTTAAATGACTTTTTAAATAAGTTCTGGACTCAGAATATTTAAAAAACGTAATTAA
Nfurtivus_HugdenBranch_G3175 ----------------AAAGGACCTAACCGGGAAACAGATACAGGACATGCTGGGTATTGGGAAGTTCTCTCAGCCCCAGGGAGGACTCGTCATGCCTGTACATCCAAGGGAATCTCCCGTTCAGCCGGTTCCACCTGCAAGCAGATTTCTCCAGCCTGTTTCAAAGTGCGACATGAGCCTGACTGATCTGTTGGAGGAGCTGCAGAGGGATCCCTGGCCTGTGACTCAGGGGAAGCGGCCCCTACGCTCCACAGGTGTTGCTCTCTCCATTGCTGTGGGTCTTCTGGAATGCACCTATCCCACTGCTGGAGCTCGTATCATGCTGTTTGTGGGCGGCCCTTGCACCCAGGGTCCTGGAGCTGTAGTTGGAGACGAGTTGAAGTCGACTATACGTTCTCATCACGACATTGAGAAGGATAATGCTAAACACATGAAGAAAGCAATAAAAGTAAGTGCTTCAAACTGTGAGATAAGTAAAGTTGGAGTACTCTCCTTCTCCAAGACTTAATACTGAAATAACCAAAATATAACTGTAGTGTGATATGTATTACAGACATGCTTGATTTAACCCTTTAAGACACAGCTAAATTACTAAATTGCATAACTTATTTTCACTCCATAAACGTTTAAATGATTTTTTAAATAAGTTCTGGACTCAGAATATTTAAAAAACATAATTAA
Nfurtivus_RaccoonMtn_N1026 ATGTCTTCCGAGGAACAAAGGACCTAACCGGGAAACAGATACAGGACATGCTGGGTATTGGGAAGTTCTCTCAGCCCCAGGGAGGACTCGTCATGCCTGTACATCCAAGGGAATCTCCCGTTCAGCCGGTTCCACCTGCAAGCAGATTTCTCCAGCCTGTTTCAAAGTGCGACATGAGCCTGACTGATCTGTTGGAGGAGCTGCAGAGGGATCCCTGGCCTGTGACTCAGGGGAAGCGGCCCCTACGCTCCACAGGTGTTGCTCTCTCCATTGCTGTGGGTCTTCTGGAATGCACCTATCCCACTGCTGGAGCTCGTATCATGCTGTTTGTGGGCGGCCCTTGCACCCAGGGTCCTGGAGCTGTAGTTGGAGACGAGTTGAAGTCGACTATACGTTCTCATCACGACATTGAGAAGGATAATGCTAAACACATGAAGAAAGCAATAAAAGTAAGTGCTTCAAACTGTGAGATAAGTAAAGTTGGAGTACTCTCCTTCTCCAAGACTTAATACTGAAATAACCAAAATATAACTGTAGTGTGATATGTATTACAGACATGCTTGATTTAACCCTTTAAGACACAGCTAAATTACTAAATTGCATAACTTATTTTCACTCCATAAACGTTTAAATGACTTTTTAAATAAGTTCTGGACTCAGAATATTTAAAAAACATAAT---
Ncanei_Egypt_N958 ----------------------------------------------------------------------------------------------------------------------------------------------------------------------GTGTGACATGAGCCTGACCGATCTGTTGGAGGAGCTGCAGAGGGATCCCTGGCCTGTGACTCAGGGGAAGCGACCCCTACGCTCCACAGGTGTTGCTCTCTCCATCGCTGTGGGTCTTCTGGAATGCACCTACCCCACTGCTGGAGCCCGTATCATGCTGTTTGTGGGTGGCCCTTGCACCCAGGGTCCCGGAGCTGTAGTTGGAGACGAGTTGAAGTCGACTATACGTTCTCATCACGACATTGAGAAGGATAATGCGAAACACATGAAGAAAGCAATAAAAGTGAGTGCTTCAAATGGTAAGACAAATGA------------------------------------------CCAAAAGATAACTGCAGTGAGATATGTATTACAGAAATGCTTGATTTAATCCTCTAAAGCACAGCATAAT--------TGCATAACTTGTTTTCACTCC---------------------------------------------------------------
Ncrosbyi_PricesCrk_N1143 ATGTCTTCCGAGGAACAAAGGACCTAACTGGGAAACAGATACAGGACATGCTGGGTATTGGGAAGTTCTCTCAGCCCCAGGGAGGGCTCGTCATGCCTGTACATCCAAGGGAATCACCCGTTCAGCCGGTTCCACCCGCAAGCAGATTTCTCCAGCCTGTTTCAAAGTGTGACATGAGCCTGACCGATCTGTTGGAGGAGCTGCAGAGGGATCCCTGGCCTGTGACTCAGGGGAAGCGACCCCTACGCTCCACAGGTGTTGCTCTCTCCATTGCTGTGGGTCTTCTGGAATGCACCTACCCCACTGCTGGAGCCCGTATCATGCTGTTTGTGGGTGGCCCTTGCACCCAGGGTCCCGGAGCTGTAGTTGGAGACGAGTTGAAGTCGACTATACGTTCTCATCACGACATTGAGAAGGATAATGCGAAACACATGAAGAAAGCAATAAAAGTGAGTGCTTCAAATGGTAAGACAAATGA------------------------------------------CCAAAAGATAACTGCAGTGAGATATGTATTACAGAAATGCTTGATTTAATCCTCTAAAGCACAGCATAAT--------TGCATAACTTGTTTTCACTCCATAAAAGTTTAAATGACTTTTTAAATAAGTTCTGGACTCAGAATATTTAAAAAACATAATTAA
Ncrosbyi_MtMitchell_N210 ATGTCTTCCGAGGAACAAAGGACCTAACCGGGAAACAGATACAGGACATGCTGGGTATTGGGAAGTTCTCTCAGCCCCAGGGAGGGCTCGTCATGCCTGTACATCCAAGGGAATCACCCGTTCAGCCGGTTCCACCCGCAAGCAGATTTCTCCAGCCTGTTTCAAAGTGTGACATGAGCCTGACCGATCTGTTGGAGGAGCTGCAGAGGGATCCCTGGCCTGTGACTCAGGGAAAGCGACCCCTACGCTCCACAGGTGTTGCTCTCTCCATTGCTGTGGGTCTTCTGGAATGCACCTACCCCACTGCTGGAGCCCGTATCATGCTGTTTGTGGGTGGCCCTTGCACCCAGGGTCCCGGAGCTGTAGTTGGAGACGAGTTAAAGTCGACTATACGTTCTCATCACGACATTGAGAAGGATAATGCGAAACACATGAAGAAAGCAATAAAAGTGAGTGCTTCAAATGGTAAGACAAATGA------------------------------------------CCAAAAGATAACTGCAGTGAGATATGTATTACAGAAATGCTTGATTTAATCCTCTAAAGCACAGCATAATTGCTAACTTGCATAATTTGTTTTCACTCCATAAAAGTTTAAATGACTTTTTAAATAAGTTCTGGACTCAGAATATTTAAAAAACATAATTAA
Ncrosbyi_ShufordCrk_N1148 ATGTCTTCCGAGGAACAAAGGACCTAACCGGGAAACAGATACAGGACATGCTGGGTATTGGGAAGTTCTCTCAGCCCCAGGGAGGGCTCGTCATGCCTGTACATCCAAGGGAATCACCCGTTCAGCCGGTTCCACCCGCAAGCAGATTTCTCCAGCCTGTTTCAAAGTGTGACATGAGCCTGACCGATCTGTTGGAGGAGCTGCAGAGGGATCCCTGGCCTGTGACTCAGGGGAAGCGACCCCTACGCTCCACAGGTGTTGCTCTCTCCATTGCTGTGGGTCTTCTGGAATGCACTTACCCCACTGCTGGAGCCCGTATCATGCTGTTTGTGGGTGGCCCTTGCACCCAGGGTCCCGGAGCTGTAGTTGGAGACGAGTTGAAGTCGACTATACGTTCTCATCACGACATTGAGAAGGATAATGCGAAACACATGAAGAAAGCAATAAAAGTGAGTGCTTCAAATGGTAAGACAAATGA------------------------------------------CCAAAAGATAACTGCAGTGAGATATGTATTACAGAAATGCTTGATTTAATCCTCTAAAGCACAGCATAATTGCTAACTTGCATAATTTGTTTTCACTCCATAA-----------------------------------------------------------
Ngertschi_CedarCreek_N351 ---------------------------------------------------TGGGTATTGGGAAGTTCTCTCAGCCCCAGGGAGGGCTCGTCATGCCTGTACATCCAAGGGAATCACCCGTTCAGCCGGTTCCACCCGCAAGCAGATTTCTCCAGCCTGTTTCAAAGTGTGACATGAGCCTGACCGATCTGTTGGAGGAGCTGCAGAGGGATCCCTGGCCTGTGACTCAGGGGAAGCGACCCCTACGCTCCACAGGTGTTGCTCTCTCCATCGCTGTGGGTCTTCTGGAATGCACCTACCCCACTGCTGGAGCCCGTATCATGCTGTTTGTGGGTGGCCCTTGCACCCAGGGTCCCGGAGCTGTAGTTGGAGACGAGTTGAAGTCGACTATACGTTCTCATCACGACATTGAGAAGGATAATGCGAAACACATGAAGAAAGCAATAAAAGTGAGTGCTTCAAATGGTAAGACAAATGA------------------------------------------CCAAAAGATAACTGCAGTGAGATATGTATTACAGAAATGCTTGATTTAATCCTCTAAAGCACAGCATAATTGCTAACTTGCATAACTTGTTTTCACTCCATAAAAGTTTAAATGACTTTTTAAATAAGTTTT------------------------------
Ngertschi_FrenchBroad_N968 ATGTCTTCCGAGGAACGAAGGACCTAACCGGGAAACAGATACAGGACATGCTGGGTATTGGGAAGTTCTCTCAGCCCCAGGGAGGGCTCGTCATGCCTGTACATCCAAGGGAATCACCCGTTCAGCCGGTTCCACCCGCAAGCAGATTTCTCCAGCCTGTTTCAAAGTGTGACATGAGCCTGACCGATCTGTTGGAGGAGCTGCAGAGGGATCCCTGGCCTGTGACTCAGGGGAAGCGACCCCTACGCTCCACAGGTGTTGCTCTCTCCATCGCTGTGGGTCTTCTGGAATGCACCTACCCCACTGCTGGAGCCCGTATCATGCTGTTTGTGGGTGGCCCTTGCACCCAGGGTCCCGGAGCTGTAGTTGGAGACGAGTTGAAGTCGACTATACGTTCTCATCACGACATTGAGAAGGATAATGCGAAACACATGAAGAAAGCAATAAAAGTGAGTGCTTCAAATGGTAAGACAAATGA------------------------------------------CCAAAAGATAACTGCAGTGAGATATGTATTACAGAAATGCTTGATTTAATCCTCTAAAGCACAGCATAAT--------TGCATAACTTGTTTTCACTCCATAAAAGTTTAAATGACTTTTTAAATAAGTTTTGGAATCAGAATATTTAAAAAACATAATTAA
Ngertschi_HickoryNutGap_N810 ------------------------------------------------------------GGAAGTTCTCTCAGCCCCAGGGAGGGCTCGTCATGCCTGTACATCCAAGGGAATCACCCGTTCAGCCGGTTCCACCCGCAAGCAGATTTCTCCAGCCTGTTTCAAAGTGTGACATGAGCCTGACCGATCTGTTGGAGGAGCTGCAGAGGGATCCCTGGCCTGTGACTCAGGGGAAGCGACCCCTACGCTCCACAGGTGTTGCTCTCTCCATCGCTGTGGGTCTTCTGGAATGCACCTACCCCACTGCTGGAGCCCGTATCATGCTGTTTGTGGGTGGCCCTTGCACCCAGGGTCCCGGAGCTGTAGTTGGAGACGAGTTGAAGTCGACTATACGTTCTCATCACGACATTGAGAAGGATAATGCGAAACACATGAAGAAAGCAATAAAAGTGAGTGCTTCAAATGGTAAGACAAATGA------------------------------------------CCAAAAGATAACTGCAGTGAGATATGTATTATAGAAATGCTTGATTTAATCCTCTAAAGCACAGCATAAT--------TGCATAACTTGTTTTCACTCCATAAAAGTTTAAATGACTTTTTAAATAAGTTCTGGACTCAGAATATTTAAAAAACATAATTAA
Nholsingeri_BrumleyCrk_N916 ATGTCTTCCGCGGAACGAAGGACCTAACCGGGAAACAGATACAGGACATGCTGGGTATTGGGAAGTTCTCTCAGCCTCAGGGAGGGCTCGTCATGCCTGTACATCCAAGGGAATCACCCGTTCAGCCGGTTCCACCTGCAAGCAGATTTCTCCAGCCTGTTTCAAAGTGCGACATGAGCCTGACTGATCTGTTGGAGGAGCTGCAGAGGGATCCCTGGCCTGTGACTCAGGGGAAACGGCCCCTACGCTCCACAGGTGTTGCTCTCTCCATTGCTGTGGGTCTTCTGGAATGCACCTATCCCACTGCTGGAGCCCGTATCATGCTGTTTGTGGGCGGCCCTTGCACCCAGGGTCCCGGAGCTGTAGTTGGAGACGAGTTGAAGTCGACTATACGTTCTCATCACGACATTGAGAAGGATAATGCGAAACACATGAAGAAAGCAATAAAAGTAAGTGCTTCAAATGGTGAGATAAGTAAAGTTGGTATACTCTCTTTCTCTAAGACGTAATACTGAAATAACC----------------------------------------------------------------------------------------------------------------------------------------------------------------
Nholsingeri_PondCave_N541 ATGTCTTCCGAGGAACGAAGGACCTAACCGGGAAACAGATACAGGACATGCTGGGTATTGGGAAGTTCTCTCAGCCTCAGGGAGGGCTCGTCATGCCTGTACATCCAAGGGAATCACCCGTTCAGCCGGTTCCACCTGCAAGCAGATTTCTCCAGCCTGTTTCAAAGTGCGACATGAGCCTGACTGATCTGTTGGAGGAGCTGCAGAGGGATCCGTGGCCTGTGACTCAGGGGAAACGGCCCCTACGCTCCACAGGTGTTGCTCTCTCCATTGCTGTGGGTCTTCTGGAATGCACCTATCCCACTGCTGGAGCCCGTATCATGCTGTTTGTGGGCGGCCCTTGCACCCAGGGTCCCGGAGCTGTAGTTGGAGACGAGTTGAAGTCGACTATACGTTCTCATCACGACATTGAGAAGGATAATGCGAAACACATGAAGAAAGCAATAAAAGTAAGTGCTACAAATGGTGAGATAAGTAAAGTTGGTATACTCTCTTTCTCCAAGACGTAATACTGAAATAACCAAAATATAACT--AGTGAGATATGTATTACAGAAATGCTTGATTTAACCCTTTAAG--ACAGCAAAATTACTAAATTGCATAACTTGTTTTCACTCCATAAACGTTTAAATGACTTTTTAAATAAGTCCTGGACTCAGAATATTTAAAAAACGTAATTAA
Njonesi_CaveSpringCave_N390 ATGTCTTCCGAGGAACAAAGGACCTAACCGGGAAACAGATACAGGACATGCTGGGTATTGGGAAGTTCTCTCAGCCCCAGGGAGGACTCGTCATGCCTGTACATCCAAGGGAATCACCCGTTCAGCCGGTTCCACCTGCAAGCAGATTTCTCCAGCCTGTTTCAAAGTGCGACATGAGCCTGACCGATCTGTTGGAGGAGCTGCAGAGGGATCCCTGGCCTGTGACTCAGGGGAAGCGGCCCCTACGCTCCACAGGTGTTGCTCTCTCCATTGCTGTGGGTCTTCTGGAATGCACCTATCCCACTGCTGGAGCCCGTATCATGCTGTTTGTGGGTGGTCCTTGCACCCAGGGTCCCGGAGCTGTAGTTGGAGATGAGTTGAAGTCAACTATACGTTCTCATCACGACATTGAGAAGGATAATGCGAAACACATGAAGAAAGCAATAAAAGTAAGTGTCTCAAACGGTGAGATAAGTAAGGTTGGAATACTCTCCTTCTCCAAGACTTAATACTGAAATAACCAAAATATAACTGTAGTGTGATATGTATTACAGAAATGCTTGATTTAACCCTTTAAGACACAGCTAAATTACTAAATTGCATAACTTGTTTTCACTCCATAAACGTTTAAATGACTTTTTAAATAAGTTCTGAACTCAGAATATTTAAAAAATGTAATTAA
Nlula_BeeRockCave_G2091 -----------------------------------------------------------------------------------------------------------------------------------------------------------------------------------------------------------------------------------------------------------------------------------------------------------------------------------------TTGGGTGGCCCTTGCACCCAGGGTCCCGGAGCTGTAGTTGGAGACGAGTTGAAGTCAACTATACGTTCTCATCACGACATTGAGAAGGATAATGCGAAACACATGAAGAAAGCAATAAAAGTAAGTGCTTCAAACGGTGAGATAAGTAAAGTTGGAATACTCCCCTTCTCCAAGACTTAAAACTGAAATAAACAAAATATAACTGTAGTGTGATATGTATTACAGAAATGCTTGATTTAACCCTTTAAGACACAGCTAAATTACTAAATTGCATAACTTGTTTTCACTCCATAA-----------------------------------------------------------
Nlula_LulaFallsCave_G2084 ATGTCTTCCGAGGAACAAAGGACCTAACCGGGAAACAGATACAGGACATGCTGGGTATTGGGAAGTTCTCTCAGCCCCAGGGAGGACTCGTCATGCCTGTACATCCGAGGGAATCACCCGTTGAGCCCGTTCCACCTGCAAGCAGATTTCTACAGCCTGTTTCAAAGTGCGACATGAGCCTGACCGATCTGTTGGAGGAGCTGCAGAGAGATCCCTGGCCTGTGACTCAGGGGAAGCGGCCACTACGCTCCACAGGTGTTGCTCTCTCCATTGCTGTGGGTCTTCTGGAATGCACCTATCCCACTGCTGGAGCCCGTATCATGCTGTTTGTGGGCGGCCCTTGCACCCAGGGTCCCGGAGCTGTAGTTGGAGACGAGTTGAAGTCAACTATACGTTCTCATCACGACATTGAGAAGGATAATGCGAAACACATGAAGAAAGCAATAAAAGTAAGTGCTTCAAACGGTGAGATAAGTAAAGTTGGAATACTCCCCTTCTCCAAGACTTAATACTGAAATAAACAAAATATAACTGTAGTGTGATATGTATTACAGAAATGCTTGATTTAACCCTTTAAGACACAGCTAAATTACTAAATTGCATAACTTGTTTTCACTCCATAAACATTTAAATGACTTTTTAAATAAGTTCTGGACTCAGAATATTTAAAAAACGTAATTAA
Nmimus_NealsSink_N329 -----------------------------------------------------------------------------------------------CCTGTACATCCAAGGGAATCACCCGTTCAGCCGGTTCCACCTGCAAGCAGATTTCTCCAGCCTGTTTCAAAGTGCGACATGAGCCTGACTGATCTGTTGGAGGAGCTGCAGAGGGATCCCTGGCCTGTGACTCAGGGAAAGCGGCCCCTACGCTCCACAGGTGTTGCTCTCTCCATTGCTGTGGGTCTTCTGGAATGCACCTATCCCACTGCTGGAGCCCGTATCATGCTGTTTGTGGGCGGCCCTTGCACCCAGGGTCCCGGAGCTGTAGTTGGAGACGAGTTGAAGTCGACTATACGTTCTCATCACGACATTGAGAAGGATAATGCGAAACACATGAAGAAAGCAATAAAAGTAAGTGCTTCAAATGGTGAGATAAGTAAAGTTGGTATACTCTCTTTCTCCAAGACTTAATACTGCAATAACCAAAATATAACT--AGTGAGATATGTATTACAAAAATGCTTGATTTAACCCTTTAAGACACAGCAAAATTACTAAATTGCATAATTTGTTTTCACTCCATAAACGTTTAAATGACTTTTTAAATAAGTCCTGGACACAGAATATTTAAAAAATGTAATTAA
Nmimus_Straleys_N625 ---------------------------------------------------------------------------------------------------------------------------------------------------------------------------------------------------------------------------------------------------TACGCTCCACGGGTGTTGCTCTCTCCATTGCTGTGGGTCTTCTGGAATGCACCTATCCCACTGCTGGAGCCCGTATCATGCTGTTTGTGGGCGGCCCTTGCACCCAGGGTCCCGGAGCTGTAGTGGGAGACGAGTTGAAGTCGACTATACGTTCTCATCACGACATTGAGAAGGATAATGCGAAACACATGAAGAAAGCAATAAAAGTAAGTGCTTCAAATGGTGAGATAAGTAAAGTTGGTATACTCTCTTTCTCCAAGACTTAATACTGAAATAACCAAAATATAACT--AGTGAGATATGTATTACAGAAATGCTTGAT---------------------------------------------------------------------------------------------------------------------
Nnasicus_CaneyFork_N171 --------------------------------------------------------------------------------------------------------------------------------------------------------------------------------------------------GAGGAGCTGCAGAGGGATCCCTGGCCTGTGACTCAGGGGAAGCGACCCCTACGCTCCACAGGTGTTGCTCTCTCCATTGCTGTGGGTCTTCTGGAATGCACCTACCCCACTGCTGGAGCCCGTATCATGCTGTTTGTGGGTGGCCCTTGCACCCAGGGTCCCGGAGCTGTAGTCGGAGACGAGTTGAAGTCGACTATACGTTCTCATCACGACATTGAGAAGGATAATGCGAAACACATGAAGAAAGCAATAAAAGTGAGTGCTTCAAATGGTGAGATGAGTAAAGTTGCTATATTCTCCTTC-----------------------------------------------------------------------------------------------------------------------------------------------------------------------------------------
Nnasicus_CoweeTrain_N189 ATGTCTTCCGAGGAACAAAGGACCTAACCGGGAAACAGATACAGGACATGCTGGGTATTGGGAAGTTTTCTCAGCCCCAGGGAGGGCTCGTCATGCCTGTACATCCAAGGGAATCACCCGTTCAGCCGGTTCCACCTGCAAGCAGATTTCTCCAGCCTGTTTCAAAGTGCGACATGAGTCTGACCGATCTGTTGGAGGAGCTGCAGAGGGATCCCTGGCCTGTGACTCAGGGGAAGCGACCCCTACGCTCCACAGGTGTTGCTCTCTCCATTGCTGTAGGTCTTCTGGAATGCACCTACCCCACTGCTGGAGCCCGTATCATGCTGTTTGTGGGTGGCCCTTGCACCCAGGGTCCCGGAGCTGTAGTCGGAGACGAGTTGAAGTCGACTATACGTTCTCATCACGACATTGAGAAGGATAATGCGAAACACATGAAGAAAGCAATAAAAGTGAGTGCTTCAAATGGTGAGATGAGTAAAGTTGCTATACTCTCCTTCTCTAAGACTTAATACTGAAATAACCAAAATATAACTCTAGTGAGATATGTATTACAGAAATGCTTGATTTAATCCTCTAAGCCACAGTAAAATTACCAAATTGCATAACTTGTTTTCACTCCATAAAAGTTTAAATGATTTTTTAAATAAGTTCTGCACTCAGAATATTTAAAAAACGTAATTAA
Npaynei_Grindstaff_N646 ATGTCTTCCGAGGAACAAAGGACCTAACCGGGAAGCAGATACAGGACATGCTGGGTATTGGGAAATTCTCTCAGCCCCAGGGAGGGCTCGTCATGCCTGTACATCCAAGAGAATCACCCGTTCAACCGGTTCCACCTGCAAGCAGATTTCTCCAGCCTGTTTCAAAGTGCGACATGAGCCTGACCGATCTGTTGGAGGAGCTGCAGAGAGATCCCTGGCCTGTGACTCAGGGGAAGCGACCCCTACGCTCCACAGGTGTTGCTCTCTCCATTGCTGTGGGTCTTCTGGAATGCACCTACCCCACTGCTGGAGCCCGTATCATGCTGTTTGTGGGTGGCCCTTGCACCCAGGGTCCCGGAGCTGTAGTTGGAGACGAGTTGAAGTCGACTATACGTTCTCATCACGACATTGAGAAGGATAATGCGAAACACATGAAGAAAGCAATAAAAGTGAGTGCTTCAAATGGTGAGATAAGTAAAGTTGGTATACTCTCCTTCTCTAAAACTTAATACTGAAATAACCAAAATATAACTGTAGTGAGATATGTATTACAAAAATGCTTGATTTAATCTTCTAAGACACAGCAAAATTACTAAATTGCATAACTTGTTTTCACTCCATAAAAGTTTAAATGACTTTTTAAATAAGTTCTGGACTCAGAATATTTAAAAAACGTAATTAA
Npaynei_NorrisDamCave_N348 --------------------------------------------------------------------------------------------------------------------CCCGTTCAACCGGTTCCACCTGCAAGCAGATTTCTCCAGCCTGTTTCAAAGTGCGACATGAGCCTGACCGATCTGTTGGAGGAGCTGCAGAGGGATCCCTGGCCTGTGACTCAGGGGAAGCGACCCCTACGCTCCACAGGTGTTGCTCTCTCCATTGCTGTGGGTCTTCTGGAATGCACCTACCCCACTGCTGGAGCCCGTATCATGCTGTTTGTGGGTGGCCCTTGCACCCAGGGTCCCGGAGCTGTAGTTGGAGACGAGTTGAAGTCGACTATACGTTCTCATCACGACATTGAGAAGGATAATGCGAAACACATGAAGAAAGCAATAAAAGTGAGTGCTTCAAATGGTGAGATAAGTAAAGTTGGTATAC-------------------------------------------------------------------------------------------------------------------------------------------------------------------------------------------------
Npaynei_UnakaMtns_N943 ------------------------------------AGATACAGGACATGCTGGGTATTGGGAAATTCTCTCAGCCCCAGGGAGGGCTCGTCATGCCTGTACATCCAAGAGAATCACCCGTTCAACCGGTTCCACCTGCAAGCAGATTTCTCCAGCCTGTTTCAAAGTGCGACATGAGCCTGACCGATCTGTTGGAGGAGCTGCAGAGAGATCCCTGGCCTGTGACTCAGGGGAAGCGACCCCTACGCTCCACAGGTGTTGCTCTCTCCATTGCTGTGGGTCTTCTGGAATGCACCTACCCCACTGCTGGAGCCCGTATCATGCTGTTTGTGGGTGGCCCTTGCACCCAGGGTCCCGGAGCTGTAGTTGGAGACGAGTTGAAGTCGACTATACGTTCTCATCACGACATTGAGAAGGATAATGCGAAACACATGAAGAAAGCAATAAAAGTGAGTGCTTCAAATGGTGAGATAAGTAAAGTTGGTATACTCTCCTTCTCTAAAACTTAATACTGAAATAACCAAAATATAACTGTAGTGAGATATGTATTACAAAAATGCTTGATTTAATCTTCTAAGACACAGCAAAATTACTAAATTGCATAACTTGTTTTCACTCCATAAAAGTTTAAATGACTTTTTAAATAAGTTCTGGACTCAGAATATTTAAAAAACGTAATTAA
Npecki_HurricaneMazeCave_G2100 ATGTCTTCCGAGGAACAAAGGACCTTACAGGGAAACAGATACAGGACATGCTGGGTATTGGGAAGTACTCTCAGCCTCAGGGGGGACCTGTCATGCCCGTACATCCGAGGGAATCACCCGTTCAGCCGGTTCCACCTGCAAGCAGATTTCTCCAGCCTGTTTCAAAGTGTGACATGAGCCTGACCGATCTGTTGGAGGAACTGCAGAGGGATCCCTGGCCTGTGACTCAGGGGAAGCGACCTCTACGCTCCACAGGTGTTGCTCTCTCCATTGCTGTGGGTCTTCTGGAATGCACCTACCCCACTGCTGGAGCCCGTATCATGCTGTTTGTGGGCGGCCCTTGCACCCAGGGTCCCGGAGCTGTAGTTGGAGATGAGTTGAAGTCAACGATACGTTCTCATCACGACATTGAGAAGGATAATGCAAAACACATGAAGAAAGCAATAAAAGTGAGTACTTCAAGTGATGAGATAAGTAAAGTTGATATAATC---TTCTCCGAGACTTAGTACTGAAATAACCAAAATATAACTGTAGTGTGATATGTATTATAAAAATTCTTGATTTAACCCTTTAAGACACCA-AAAATTATTAAATTGCATAACTTGTTTTCACTGCATAAGAATTTAAATCACTTTTTAAATAAGTTTTGGTCTCAAAATATTTAA-AAACATAATTAA
Npecki_Monteagle_N062 ATGTCTTCCGAGGAACAAAGGACCTCACAGGGAAACAGATACAGGACATGCTGGGTATTGGGAAGTACTCTCAGCCTCAGGGGGGACCTGTCATGCCCGTACATCCGAGGGAATCACCCGTTCAGCCGGTTCCACCTGCAAGCAGATTTCTCCAGCCTGTTTCAAAGTGTGACATGAGCCTGACCGATCTGTTGGAGGAGCTGCAGAGGGATCCGTGGCCTGTGACTCAGGGGAAGCGACCTCTACGATCCACAGGTGTTGCTCTCTCCATTGCTGTGGGTCTTCTGGAATGCACCTACCCCACTGCTGGAGCCCGTATCATGCTGTTTGTGGGCGGCCCTTGCACCCAGGGTCCCGGAGCTGTAGTTGGCGATGAGTTGAAGTCAACGATACGTTCTCATCATGACATTGAGAAGGATAATGCAAAACACATGAAAAAAGCAATAAAAGTGAGTACTTCAAGTGATGAGATAAGTAAAGTTG-------------------------------------------------------------------------------------------------------------------------------------------------------------------------------------------------------
Nperlakyi_SChimneys_N1079 ATGTCTTCCGAGGAACAAAGGACCTAACCGGGGAACAGATACAGGACATGCTGGGTATTGGGAAGTTCTCTCAGCCCCAGGGAGGACTCGTCATGCCTGTACATCCAAGGGAAT--------CAGCCGGTTCCACCTGCAAGCAGATTTCTCCAGCCTGTTTCAAAGTGCGACATGAGCCTGACCGATGTGTTGGAGGAGCTGCAGAGGGATCCCTGGCCTGTGACTCAGGGGAAGCGGCCCCTACGCTCCACAGGTGTTGCTCTCTCCATTGCTGTGGGTCTTCTGGAATGCACCTATCCCACTGCTGGAGCCCGTATCATGCTGTTTGTGGGCGGTCCTTGCACCCAGGGTCCCGGAGCTGTAGTTGGAGATGAGTTGAAGTCAACTATACGTTCTCATCACGACATTGAGAAGGATAATGCGAAACACATGAAGAAAGCAATAAAAGTAAGTGCCTCAAATGGTGAGATAAGTAAAGTTGGAATACTCTCCTTCTCCAAGACTTAATACTGAAATAACCAAAATATAACTGTAGTGTGATATGTATTACAGAAATGCTTGATTTAACCCTTTAAGACACAGCTAAATTACTAAATTGCATAACTTGTTTTCACTCCATAAACGTTTAAATGACTTTTTAAATAAGTTCTGAACTCAGAATATTTAAAAAACGTAATTAA
Nperlakyi_SChimneys_N1080 ATGTCTTCCGAGGAACAAAGGACCTAACCGGGGAACAGATACAGGACATGCTGGGTATTGGGAAGTTCTCTCAGCCCCAGGGAGGACTCGTCATGCCTGTACATCCAAGGGAAT--------CAGCCGGTTCCACCTGCAAGCAGATTTCTCCAGCCTGTTTCAAAGTGCGACATGAGCCTGACCGATGTGTTGGAGGAGCTGCAGAGGGATCCCTGGCCTGTGACTCGGGGGAAGCGGCCCCTACGCTCCACAGGTGTTGCTCTCTCCATTGCTGTGGGTCTTCTGGAATGCACCTATCCGACTGCTGGAGCCCGTATCATGCTGTTTGTGGGAGATCCTTGCACCCAGGGTCCCGGAGCTGTAGTTGGAGACGAGTTGAAGTCAACTATACGTTCTCATCACGACATTGAGAAGGATAATGCGAAACACATGAAGAAAGCAATAAAAGTAAGTGCCTCAAACGGTGAGATAAGTAAAGTTGGAATACTCTCCTTCTCCAAGACTTAATACTGAAATAACCAAAATATAACTGTAGTGTGATATGTATTACAGAAATGCTTGATTTAACCCTTTAAGACACAGCTAAATTACTAAATTGCATAACTTGTTTTCACTCCATAAATGTTTAAA--------------------------------------------------
Nreclusus_Clingmans_N252 ATGTCTTCCGAGGAACAAAGGACCTAACCGGGAAACAGATGCAGGACATGCTGGGTATTGGGAAGTTCTCTCAGCCCCAGGGAGGACTCGTCATGCCTGTACATCCAAGGGAGTCGCCCGTTCAGCCGGTTCCACCTGCAAGCAGATTTCTCCAGCCTGTTTCGAAGTGCGACATGAGCCTGACCGATCTGTTGGAGGAGCTGCAGAGGGATCCCCGGCCTGTGACTCAGGGGAAGCGGCCCCTATGCTCCACAGGTGTGGCTCTCTCCATTGCTGTGGGTCTTCTGGAATGCACCTATCACACTGCTGGAGCCGGTATCATGCTGTTTGTGGGCTGTCCTTGCACCCAGGGTCCCGGAGCTGTAGTTGGAGACGAGTTGAAGTCAACTATACGTTCTCATCGCGACATTGAGAAGGATAATGCGAAACACATGAAGAAAGCAATAAAAGTGAGTGCCTCAAACGGTGAGATAAGTAAAGTTGGAATACTCTCCTTCTCGAAGACTTAATACTGAAATAACTAAAATTTAACTGTAGTGTGATATGTATTACAGAAATGCTTGATTTAACCCTTTAAGACACAGCTAAATTACTAAATTGCATAACTTGTTTTCACTCCATAAACGTTTAAATGACTTTTTAAATAAGTTCTAGTCTTAGAATATTTAAAAAACTTAATT--
Nreclusus_Newfound_N259 ATGTCTTCCGAGGAACAAAGGACCTAACCGGGAAACAGATACAGGACATGCTGGGTATTGGGAAGTTCTCTCAGCCCCAGGGAGGACTCGTCATGCCTGTACATCCAAGGGAATCACCCGTTCAGCCGGTTCCACCTGCAAGCAGATTTCTCCAGCCTGTTTCAAAGTGCGACATGAGCCTGACCGATCTGTTGGAGGAGCTGCAGAGGGATCCCTGGCCTGTGACTCAGGGGAAGCGGCCCCTACGCTCCACAGGTGTTGCTCTCTCCATTGCTGTGGGTCTTCTGGAATGCACCTATCCCACTGCTGGAGCCCGTATCATGCTGTTTGTGGGCGATCCTTGCACCCAGGGTCCCGGAGCTGTAGTTGGAGACGAGTTGAAGTCAACTATACGTTCTCATCACGACATTGAGAAGGATAATGCGAAACACATGAAGAAAGCAATAAAAGTAAGTGCCTCAAACGGTGAGATAAGTAAAGTTGGAATACTCTCCTTCTCCAAGACTTAATACTGAAATAACCAAAATATAACTGTAGTGTGATATGTATTACAGAAATGCTTGATTTAACCCTTTAAGACACAGCTAAATTACTAAATTGCATAACTTGTTTTCACTCCATAAACGTTTAAATGACTTTTTAAATAAGTTCTGAACTCAGAATATT----------------
Nreclusus_Noland_N1051 ATGTCTTCCGAGGAACAAAGGACCTAACCTGGAAACAGATACAGGACATGCTGGGTATTGGGAAGTTCTCTCAGCCCCAGGGAGGACTCGTCATGCCTGTACATCCAAGGGAATCACCCGTTCAGCTGGTTCCACCTGCAAGCAGATTTCTCCAGCCTGTTTCGAAGTGCGACATGAGCCTGACCGATCTGTTGGAGGAGCTGCAGAGGGATCCCTGGCCTGTGACTCAGGGGAAGCGGCCCCTATGCTCCACAGGTGTGGCTCTCTCCATTGCTGTGGGTCTTCTGGAATGCACCTATCCCACTGCTGGAGCCCGTATCATGCTGTTTGTGGGCTGTCCTTGCACCCAGGGTCCCGGAGCTGTAGTTGGAGACGAGTTGAAGTCAACTATACGTTCTCATCGCGACATTGAGAAGGATAATGCGAAACACATGAAGAAAGCAATAAAAGTGAGTGCCTCAAACGGTGAGATAAGTAAAGTTGGAATACTCTCCTTCTCCAAGACTTAATACTGAA-TAACCAAAATATAACTGTAGTGTGATATGTATTACAGAAATGCTTGATTTAACCCTTTAAGACACAGCTAAATTACTAAATTGCATAACTTGTTTTCACTCCATAAACGTTTAAATGACTTTTTAAATAAGTTCTGAACTCAGAATATTTAAAAAACGTAATTAA
Nreclusus_Smokemont_N1020 ATGTCTTCCGAGGAACAAAGGACCTAACCGGGAAACAGATACAGGACATGCTGGGTATTGGGAAGTTCTCTCAGCCCCAGGGAGGACTCGTCATGCCTGTACATCCAAGGGATC--CCCGTTCAGCCGGTTCCACCTGCAAGCAGATTTCTCCAGCCTGTTTCAAAGTGCGACATGAGCCTGACCGATCTGTTGGAGGAGCTGCAGAGGGATCCCTGGCCTGTGACTCAGGGGAAGCGGCCTTTATGCTCCACAGGTGTTGCTCTCTCCATTGCTGTGGGTCTTCTGGAATGCACCTATCCCACTGCTGGAGCCCGTATTATGCTTTTGGTGGGCAGTCCTTGCACCCAGGGTCCCGGAGCTGTAGTTGGAGACGAGTTGAAGTCAACTATACGTTCTCATCGCGACATTGAGAAGGATAATGCGAAACACATGAAGAAAGCAATAAAAGTAAGTGCCTCAAACGGTGAGATAAGTAAAGTTGGAATACTCTCCTTCTCGAAGACTTAATACTGAAATAACCAAAATATAACTGTAGTGTGATATGTATTACAGAAATGCTTTATTTAACCCTTTAAGACACAGCTAAATTACTAAATTGCATAACTTGTTTTCACTCCATAAACGTTTAAATGACTTTTTAAATAAGTTCTGAACTCAGAATATTTAAAAAACGTAATTAA
Nroanensis_IngramBranch_N926 ATGTCTTCCGAGGAACAAAGGACCTAACCGGGAAGCAGATACAGGACATGCTGGGTATTGGGAAATTCTCTCAGCCCCAGGGAGGGCTCGTCATGCCTGTACATCCAAGAGAATCACCCGTTCAACCGGTTCCACCTGCAAGCAGATTTCTCCAGCCTGTTTCAAAGTGCGACATGAGCCTGACCGATCTGTTGGAGGAGCTGCAGAGAGATCCCTGGCCTGTGACTCAGGGGAAGCGACCCCTACGCTCCACAGGTGTTGCTCTCTCCATTGCTGTGGGTCTTCTGGAATGCACCTACCCCACTGCTGGAGCCCGTATCATGCTGTTTGTGGGTGGCCCTTGCACCCAGGGTCCCGGAGCTGTAGTTGGAGACGAGTTGAAGTCGACTATACGTTCTCATCACGACATTGAGAAGGATAATGCGAAACACATGAAGAAAGCAATAAAAGTGAGTGCTTCAAATGGTGAGATAAGTAAAGTTGGTATACTCTCCTTCTCTAAAACTTAATACTGAAATAACCAAAATATAACTGTAGTGAGATATGTATTACAAAAATGCTTGATTTAATCTTCTAAGACACAGCAAAATTACTAAATTGCATAACTTGATTTTACTCCATAAAAGTTTAAATGACTTTTTAAATAAGTTCTGGACTCAGAATATTTAAAAAACGTAATTAA
Nroanensis_N_CarversGap_N928 ---------------------ACCTAACCGGGAAACAGATACAGGACATGCTGGGTATTGGGAAGTTCTCTCAGCCCCAGGGAGGGCTCGTCATGCCTGTACATCCAAGAGAATCACCCGTTCAACCGGTTCCACCTGCAAGCAGATTTCTCCAGCCTGTTTCAAAGTGCGACATGAGCCTGACCGATCTGTTGGAGGAGCTGCAGAGGGATCCCTGGCCTGTGACTCAGGGGAAGCGACCCCTACGCTCCACAGGTGTTGCTCTCTCCATTGCTGTGGGTCTTCTGGAATGCACCTACCCCACTGCTGGAGCCCGTATCATGCTGTTTGTGGGTGGCCCTTGCACCCAGGGTCCCGGAGCTGTAGTTGGAGACGAGTTGAAGTCGACTATACGTTCTCATCACGACATCGAGAAGGATAATGCGAAACACATGAAGAAAGCAATAAAAGTGAGTGCTTCGAATGGTGAGATAAGTAAAGTTGGTATACTCTCCTTCTCTAAGACTTAATACTGAA----------------------------------------------------------------------------------------------------------------------------------------------------------------------
Nroanensis_RoanHighBluff_N762 --------------------------------------------------CTTGGTATTGGGAAATTCTCTCAGCCCCAGGGAGGGCTCGTCATGCCTGTACATCCAAGAGAATCACCCGTTCAACCGGTTCCACCTGCAAGCAGATTTCTCCAGCCTGTTTCAAAGTGCGACATGAGCCTGACCGATCTGTTGGAGGAGCTGCAGAGGGATCCCTGGCCTGTGACTCAGGGGAAGCGACCCCTACGCTCCACAGGTGTTGCTCTCTCCATTGCTGTGGGTCTTCTGGAATGCACCTACCCCACTGCTGGAGCCCGTATCATGCTGTTTGTGGGTGGCCCTTGCACCCAGGGTCCCGGAGCTGTAGTTGGAGACGAGTTGAAGTCGACTATACGTTCTCATCACGACATTGAGAAGGATAATGCGAAACACATGAAGAAAGCAATAAAAGTGAGTGCTTCAAATGGTGAGATAAGTAAAGTTGGTATACTCTCCTTCTCTAAAACTTAATACTGAAATAACCAAAATATAACTGTAGTGAGATATGTATTACAAAAATGCTTGATTTAATCTTCTAAGACACAGCAA-----------------------------------------------------------------------------------------------
Nsheari_Cohutta_N826 ATGTCTTCCGAGGAACAAAGGACCTAACCGGGAAACAGATACAGGACATGCTGGGTATTGGGAAGTTCTCTCAGCCCCAGGGAGGACTCGTCATGCCTGTACATCCAAGGGAATCACCCGTTCAGCCGGTTCCACCTGCAAGCAGATTTCTCCAGCCTGTTTCAAAGTGCGACATGCGCCTGACCGATCTGTTGGAGGAGCTGCAGAGGGATCCCTGGCCTGTGACTCAGGGGAAGCGGCCCCTACGCTCCACAGGTGTTGCCCTCTCCATTGCTGTGGGTCTTCTGGAATGCACCTATCCCACTGCTGGAGCCCGTATCATGCTGTTTGTGGGCAGTCCTTGCACCCAGGGTCCCGGAGCTGTAGTTGGAGATGAGTTGAAGTCAACTATACGTTCTCATCACGACATTGAGAAGGATAATGCGAAACACATGAAGAAAGCAATAAAAGTAAGTGCCTCAAATGGTGAGATAAGTAAAGTTGGAATACTCTCCTTCTCCAAGATTTGATACTGAAATAACCAAAATATAACG--AGTGTGATATGTATTACAGAAATGCTTGATTTAACCCTTTAAGACACAGCTAAATTACTAAATTGCATAACTTGTTTTCACTCCATAAACGTTTAAATGACTTTTTAAATTAGTTCTGAACTCAGAATATTTAAAAAACGTAATTAA
Nsheari_JoyceKilmer_N092 ATGTCTTCCGAGGAACAAAGGACCTAACCGGGAAACAGATACAGGACATGCTGGGTATTGGGAAGTTCTCTCAGCCCCAGGGAGGACTCGTCATGCCTGTACATCCAAGGGAATCACCCGTTCAGCCGGTTCCACCTGCAAGCAGATTTCTCCAGCCTGTTTCAAAGTGCGACATGAGCCTGACCGATCTGTTGGAGGAGCTGCAGAGGGATCCCTGGCCTGTGACTCAGGGGAAGCGGCCCCTACGCTCCATAGGTGTTGCTCTCTCCATTGCTGTGGGTCTTCTGAAATGCACCTATCCCACTGCTGGAGCCCGTATCATGCTGTTTGTGGGCGGTCCTTGCACCCAGGGTCCCGGAGCTGTAGTTGGAGACGAGTTGAAGTCAACTATACGTTCTCATCACGACATTGAGAAGGATAATGCGAAACACATGAAGAAAGCAATAAAAGTAAGTGACTCAAACGGTGAGATAAGTAAAGTTGGAATGCTTTCCTTCTCCAAGACTTAATACTGAAATAACCAAAATATAACTGTAGTGTGATATGTATTACAGAAATGCTTGATTTAACCCTTTAAGACACAGCTAAATTACTAAATTGCATAACTTGTTTTCACTCCATAAACGTTTAAATGACTTTTTAAATAAGTTCTGAACTCAGAATATTTAAAAAACGTAATTAA
Nsilvanus_Elijay_N395 ATGTCTTCCGAGGAACGAAGGACCTAACCGGGAAACAAATACAGGACATGCTGGGTATTGGGAAGTTCTCTCAGCCCCAGGGAGGGCTCGTCATGCCTGTACATCCAAGGGAATCACCCGTTCAGCCGGTTCCACCTGCAAGCAGATTTCTCCAGCCTGTTTCAAAGTGCGACATGAGCCTGACCGATCTGTTGGAGGAGCTGCAGAGGGATCCCTGGCCTGTGACTCAGGGGAAGCGGCCCCTACGCTCCACAGGTGTTGCTCTCTCCATTGCTGTGGGTCTTCTGGAATGCACCTATCCCACTGCTGGAGCCCGTATCATGCTGTTTGTGGGCGGCCCTTGCACCCAGGGTCCCGGAGCTGTAGTTGGAGACGAGTTGAAGTCGACTATACGATCTCATCACGACATTGAGAAGGATAATGCGAAACACATGAAGAAAGCAATAAAAGTAAGCGCTTCAAATGGTGAGATAAGTAAAGTTGGAATACTCTCCTTCTCCAAGACATAATACTGAAATAACCAAAATATAACT--AGTGAGATATGTATTACAGAAAT----------------------------------------------------------------------------------------------------------------------------
Nsilvanus_GermanyCove_N1017 ATGTCTTCCGAGGAACGAAGGACCTAACCGGGAAACAAATACAGGACATGCTGGGTATTGGGAAGTTCTCTCAGCCCCAGGGAGGGCTCGTCATGCCTGTACATCCAAGGGAATCGCCCGTTCAGCCAGTTCCACCTGCAAGCAGATTTCTCCAGCCTGTTTCAAAGTGCGACATGAGCCTGACCGATCTGTTGGAGGAGCTGCAGAGGGATCCCTGGCCTGTGACTCAGGGGAAGCGGCCCCTACGCTCCACAGGTGTTGCTCTCTCCATTGCTGTGGGTCTTCTGGAATGTACCTATCCCACTGCTGGAGCCCGTATCATGCTGTTTGTGGGTGGACCTTGCACCCAGGGTCCCGGAGCTGTAGTTGGAGACGAGTTGAAGTCGACTATACGATCTCATCACGACATTGAGAAGGATAATGCGAAACACATGAAGAAAGCAATAAAAGTAAGTACTTCAAATGGTGAGATAAGTAAAGTTGGAATACTCTCCTTCTCCAAGACTTAATACTGAAATAATCAAAATATAACT--AGTGAGATATGTATTACAGAAATGCTTGATTTAACCCTTCAAGACACAGCAAA----------------------------------------------------------------------------------------------
Nsilvanus_HeboMtn_N1029 -------------------------------------------------------------------------------------------------------------------------------------------------------------------------------------------------------------------------------------------------------------------TGCTCTCTCCATTGCTGTGGGTCTTCTGGAATGCACCTATCCCACTGCTGGAGCCCGTATCATGCTGTTTGTGGGCGGCCCTTGCACCCAGGGTCCCGGAGCTGTAGTTGGAGACGAGTTGAAGTCGACTATACGATCTCATCACGACATTGAGAAGGATAATGCGAAACACATGAAGAAAGCAATAAAAGTAAGCGCTTCAAATGGTGAGATAAGTAAAGTTGGAATACTCTCCTTCTCCAAGACTTAATACTGAAATAACCAAAATATAACT--AGTGAGATATGTATTACAGAAATGCTGGATTTAACCCTTTAAGACACAGCAAAATTACTAAATTGCATAACTTTTTTTCACTCCATAAACGTTGA----------------------------------------------------
Nstupkai_BlowholeWOS_N285 ----------------------------------------------------------------------------------AGGACTCGTCATGCCTGTACATCCAAGGGAATCACCCGTTCAACCGGTTCCACCTGCAAGCAGATTTCTCCAGCCTGTTTCAAAGTGCGACATGAGCCTGACCGATCTGTTGGAGGAGCTGCAGAGGGATCCCTGGCCTGTGACTCAGGGGAAGCGGCCCCTACGCTCCACAGGTGTTGCTCTCTCCATTGCTGTGGGTCTTCTGGAATGCACCTATCCCACTGCTGGAGCCCGTATCATGCTGTTTGTGGGCGGCCCTTGCACCCAGGGTCCCGGAGCTGTAGTTGGAGACGAGTTGAAGTCGACTATACGTTCTCATCACGACATTGAGAAGGATAATGCGAAACACATGAAGAAAGCAATAAAAGTAAGTGCTTCAAACGGTGAGATAAGTAAAGTTGGAATACTCTCCTTCTCCAAGACTTAATACTGAAATAACCAAAATATAACTGTAGTGTGATATGTATTACAGAAATGCTTGATTTAACCCTTTAAGACACAGCTAAATTACTAAATTGCATAACTTGTTTTCACGCCATAAACGTTTAAATGACTTTTTAAATAAGTTCTGAACTCAGAATATTTAAAAAACGTAATTAA
Nstupkai_Blowing_N356 ATGTCTTCCGAGGAACAAAGGACCTAACCGGGAAACAGATACAGGACATGCTGGGTATTGGGAAGTTCTCTCAGCCCCAGGGAGGACTCGTCATGCCTGTACATCCAAGGGAATCACCCGTTCAACCGGTTCCACCTGCAAGCAGATTTCTCCAGCCTGTTTCAAAGTGCGACATGAGCCTGACCGATCTGTTGGAGGAGCTGCAGAGGGATCCCTGGCCTGTGACTCAGGGGAAGCGGCCCCTACGCTCCACAGGTGTTGCTCTCTCCATTGCTGTGGGTCTTCTGGAATGCACCTATCCCACTGCTGGAGCCCGTATCATGCTGTTTGTGGGCGGCCCTTGCACCCAGGGTCCCGGAGCTGTAGTTGGAGACGAGTTGAAGTCGACTATACGTTCTCATCACGACATTGAGAAGGATAATGCGAAACACATGAAGAAGGCAATAAAAGTAAGTGCTTCAAACGGTGAGATAAGTAAAGTTGGAATACTCTCCTTCTCCAAGACTTAATACTGAAATAACCAAAATATAACTGTAGTGTGATATGTATTACAGAAATGCTTGATTTAACCCTTTAAGACACAGCTAAATTACTAAATTGCATAACTTGTTTTCACGCCATAAACGTTTAAATGACTTTTTAAATAAGTTCTGAACTCAGAATATTTAAAAAACGTAATTAA
Nstupkai_LittleRiver_N293 ---------------------------------------------------------TTGGGAAGTTCTCTCAGCCCCAGGGAGGACTCGTCATGCCTGTACATCCAAGGGAATCACCCGTTCAGCCGGTTCCACCTGCAAGCAGATTTCTTCAGCCTGTTTCAAAGTGCGACATGAGCCTGACCGATCTGTTGGAGGAGCTGCAGAGGGATCCCTGGCCTGTGACTCAGGGGAAGCGGCCCCTACGCTCCACAGGTGTTGCTCTCTCCATTGCTGTGGGTCTTCTGGAATGCACCTATCCCACTGCTGGAGCCCGTATCATGCTGTTTGTGGGCGGCCCTTGCACCCAGGGTCCCGGAGCTGTAGTTGGAGACGAGTTGAAGTCGACTATACGTTCTCATCACGACATTGAGAAGGATAATGCGAAACACATGAAGAAAGCAATAAAAGTAAGTGCCTCAAACGGTGAGATAAGTAAAGTTGGAATACTCTCCTTCTCCAAGACTTAATACTGAAATAACCAAAATATAACTGTAGTGTGATATGTATTACAGAAATGCTTGATGTAACCCTTTAAGACACAGCTAAATTACTAAATTGCATAACTTGTTTTCACGCCATAAACGTTT-----------------------------------------------------
Nstygius_ObeLee_N0656 ATGTCTTTCGAGGAACAAAGGACCTCACCGGGAAACAGATACAGGACATGCTGGGTATTGGGAAGTACTCTCAGCCCCAGGGAGGGCTCGTCATGCCTGTACATCCAAGGGAATCACCCGTTCAGCCGGTTCCACCTGCAAGCAGATTTCTCCAACCTGTTTCAAAGTGTGACATGAGCCTGACCGATCTGTTGGAGGAGCTGCAGAGGGATCCCTGGCCTGTGACCCAAGGGAAGCGACCTCTACGCTCCACAGGTGTTGCCCTCTCCATTGCCGTGGGTCTTCTGGAATGCACCTACCCCACTGCTGGAGCCCGTATCATGCTGTTTGTGGGCGGCCCTTGCACCCAGGGTCCCGGAGCTGTAGTTGGAGACGAGTTGAAGTCGACAATACGTTCTCATCACGACATTGAGAAGGATAATGCGAAACACATGAAGAAAGCAATAAAGGTGAGTGCTTCAAATAATGAGATAAGTAAAGTTGGTATACTCTCCTTCTCCAAGACTTGGTACTGAAATAACCAAAATATAACTGT---------------------------------------------------------------------------------------------------------------------------------------------------
Nstygius_RavenB_N1022 ----------------------------------------------------------------------------------AGGGCTCGTCATGCCTGTACATCCAAGGGAATCACCCGTTCAGCCGGTTCCACCTGCAAGCAGATTTCTCCAACCTGTTTCAAAGTGTGACATGAGCCTGACCGATCTGTTGGAGGAGCTGCAGAGGGATCCCTGGCCTGTGACCCAAGGGAAGCGACCTCTACGCTCCACAGGTGTTGCCCTCTCCATTGCCGTGGGTCTTCTGGAATGCACCTACCCCACTGCTGGAGCCCGTATCATGCTGTTTGTGGGCGGCCCTTGCACCCAGGGTCCCGGAGCTGTAGTTGGAGACGAGTTGAAGTCGACAATACGTTCTCATCACGACATTGAGAAGGATAATGCGAAACACATGAAGAAAGCAATAAAGGTGAGTGCTTCAAATAATGAGATAAGTAAAGTTGGTATACTCTCCTTCTCCAAGACTTGGTACTGAAATAACCAAAATATAACTGTAATGAGTTATGTATTTCAGAAATGCTTGATTTAACCCTCTAAGACACAGCAAAATGACTAAATTACATAACTTGTTCTCACTGCATAAAAGTTTAAATGACTTTTTAAATAAGTTCTGGTTTCAGAATATTTAAAAAACATAATTAA
Ntempletoni_BaldMtns_N950 ATGTCTTCCGAGGAACAAAGGACCTAACCGGGAAACAGATTCAAGACATGCTGGGTATTGGGAAGTTCTCTCAGCCCCAGGGAGGGCTCGTCATGCCTGTACATCCAAGGGAATCACCCGTTCAGCCGGTTCCACCTGCAAGCAGATTTCTCCAGCCTGTTTCAAAGTGTGACATGAGCCTGACCGATCTGTTGGAGGAGCTGCAGAGGGATCCCTGGCCTGTGACTCAGGGGAAGCGACCCCTACGCTCCACAGGTGTTGCTCTCTCCATTGCTGTGGGTCTTCTGGAATGCACCTACCCCACTGCTGGAGCCCGTATCATGCTGTTTGTGGGTGGCCCTTGCACCCAGGGTCCCGGAGCTGTAGTTGGAGACGAGTTGAAGTCGACTATACGTTCTCATCACGACATTGAGAAGGATAATGCGAAACACATGAAGAAAGCAATAAAAGTGAGTGCTTCAAATGGTGAGATAAGTAAAGTTGGTATACTCTCCTTCTC---------------------------------------------------------------------------------------------------------------------------------------------------------------------------------------
Ntempletoni_ClarksCreek_N945 -------------------------------------------------------------------------------GGGAGGGCTCGTCATGCCTGTACATCCAAGGGAATCACCCGTTCAGCCGGTTCCACCTGCAAGCAGATTTCTCCAGCCTGTTTCAAAGTGTGACATGAGCCTGACCGATTTGTTGGAGGAGCTGCAGAGGGATCCCTGGCCTGTGACTCAGGGGAAGCGACCCCTACGCTCCACAGGTGTTGCTCTCTCCATTGCTGTGGGTCTTCTGGAATGCACCTACCCCACTGCTGGAGCCCGTATCATGCTGTTTGTGGGTGGCCCTTGCACCCAGGGTCCCGGAGCTGTAGTTGGAGACGAGTTGAAGTCGACTATACGTTCTCATCACGACATTGAGAAGGATAATGCGAAACACATGAAGAAAGCAATAAAAGTGAGTGCTTCAAATGGTGAGATAAGTAAAGTTGGTATACTCTCCTTCTCTAAGAC------------TTACCAAAATATAACTGTAGTGAGATATGTATTACAGAAATGCTTGATTTAATCCTCTAAGGCACAGCAAAATTACTAAATTGCATAACTTGTTTTCACGCCATAAAAGTTTAAACGAATTTTTAAATAAGTTCTGGACCCAGAATATTTAAAAAACTTAATTAA
Ntempletoni_ScronceCreekRd_N1223 ---------GAGGAACAAAGGACCTAACTGGGAAACAGATACAAGACATGCTGGGTATTGGGAAGTTCTCTCAGCCCCAGGGAGGGCTCGTCATGCCTGTACATCCAAGGGAATCACCCGTTCAGCCGGTTCCACCTGCAAGCAGATTTCTCCAGCCTGTTTCAAAGTGTGACATGAGCCTGACCGATCTGTTGGAGGAGCTGCAGAGGGATCCCTGGCCTGTGACTCAGGGGAAACGACCCCTACGCTCCACAGGTGTTGCTCTCTCCATTGCTGTGGGTCTTCTGGAATGCACCTACCCCACTGCTGGAGCCCGTATCATGCTGTTTGTGGGTGGCCCTTGCACCCAGGGTCCTGGAGCTGTAGTTGGAGACGAGTTGAAGTCGACTATACGTTCTCATCACGACATTGAGAAGGATAATGCGAAGCACATGAAGAAAGCAATAAAAGTGAGTGCTTCAAATGGTGAGATAAGTAAAGTTGGTATACTCTCCTTCTCTAAGAC------------TTACCAAAATATAACTGTAATGAGATATGTATTACAGAAATGCCTGATTTAATCCTCTAAGGCACAGCAAAATTACTAAATTGCATAACTTGTTTTCACTCCATAAAAGTTTAAATGACTTTTTAAATAAGTTCTGGACCCAGAATATTTAAAAAATGTAATTAA
Ntennessensis_IndianCave_N052 ---------------------ACCTAACCGGGAAACAGATACAGGACATGCTGGGTATTGGGAAGTTCTCTCAGCCCCAGGGAGGGCTCGTCATGCCTGTACATCCAAGAGAATCACCTGTTCAACCGGTTCCACCTGCAAGCAGATTTCTCCAACCTGTTTCAAAGTGCGACATGAGCCTGACCGATCTGTTGGAGGAGCTGCAGAGGGATCCTTGGCCTGTGACTCAGGGGAAGCGACCCCTACGCTCCACAGGTGTTGCTCTCTCCATTGCTGTGGGTCTTCTGGAATGCACCTACCCCACTGCTGGAGCCCGTATCATGCTGTTTGTGGGTGGCCCTTGCACCCAGGGTCCCGGAGCTGTAGTTGGAGATGAGTTGAAGTCGACTATACGTTCTCATCACGACATTGAGAAGGATAATGCGAAACACATGAAGAAAGCAATAAAAGTGAGTGCTTCAAATGGTGAGATAAGTAAAGTTGGTATACTCTCCTTCTCTAAGACTTAATAC--------------------------------------------------------------------------------------------------------------------------------------------------------------------------
Ntennessensis_LittleStony_N645 ----------------------------CGGGAAACAGATACAGGACATGCTGGGTATTGGGAAGTTCTCTCAGCCCCAGGGAGGGCTCGTCATGCCTGTACATCCAAGAGAATCACCCGTACAACCGGTTCCACCTGCAAGCAGATTTCTCCAACCTGTTTCAAAGTGCGACATGAGCCTGACCGATCTGTTGGAGGAGCTGCAGAGGGATCCCTGGCCTGTGACTCAGGGGAAGCGACCCCTACGCTCCACAGGTGTTGCTCTCTCCATTGCTGTAGGTCTTCTGGAATGCACCTACCCCACTGCTGGAGCCCGTATCATGCTGTTTGTGGGTGGCCCTTGCACCCAGGGTCCCGGAGCTGTAGTTGGAGATGAGTTGAAGTCGACTATACGTTCTCATCACGACATTGAGAAGGATAATGCGAAACACATGAAGAAAGCAATAAAAGTGAGTGCTTCAAATGGTGAGATAAGTAAAGTTGGTATACTCTCCTTCTCTAAGACTTAATACTGAAATAACCAAAATATAACTGTAGTGAGATATGTATTACAAAAATGCTTGATTTAATCTTCTCAGATGCAGCAAAATTACTAAATTGCATAACTTGTTTTCACTCCATAAAAGTTTAAATGACTTTTTAAATAAGTTCTGGAC--------------------------
Ntennessensis_Watauga_N1046 ---------------------------------------------------------------------------------------------------------------------------------------------------------------------AGTGTGACATGAGCCTGACCGATCTGTTGGAGGAGCTGCAGAGGGATCCCTGGCCTGTGACTCAGGGGAAGCGACCCCTACGCTCCACAGGTGTTGCTCTCTCCATTGCTGTGGGTCTTCTGGAATGCACCTATCCCACTGCTGGAGCCCGTATCATGCTGTTTGTGGGTGGCCCTTGCACCCAGGGTCCCGGAGCTGTAGTTGGAGATGAGTTGAAGTCGACTATACGTTCTCATCACGACATTGAGAAGGATAATGCGAAACACATGAAGAAAGCAATAAAAGTGAGTGCTTTAAATGTTGAGATAAGTAAAGTTGGTATACTCTCC--------------------------------------------------------------------------------------------------------------------------------------------------------------------------------------------
