# Supplementary material for: ﻿New species in old mountains: integrative taxonomy reveals ten new species and extensive short-range endemism in Nesticus spiders (Araneae, Nesticidae) from the southern Appalachian Mountains
Source: Zookeys. 2023 Feb 3;1145:1–130. doi: 10.3897/zookeys.1145.96724 (PMC10208238; doi:10.3897/zookeys.1145.96724)
Supplement: Supplementary material 4 — Input alignments, analysis log files, and output tree files [file zookeys-1145-001_article-96724__-s004.zip › uce-200500.phy]

 72 1115
Nesticus_nahaunus_Mexico_G2881 ----------------------------------------------------------------------------------------------------------------------------------------------------------------------------------------------------------------------------------------------------------------AGCAACCAAGTAAACTGGACTTGGATGGAACGACTTCCTCTACTTCGCCACTGGAGAACCAAAGATAAGACTAAAATGCAAACCGATGTCGAACAACAAAAAAAGTTAAAGACATTACTGTCTGATGAAAGCTTGACCACAGAGGAGCAACAAAGACTGAGAATCGCATTTGCTGAGGGTTACAGTGCTGCAGATACGAAGGAAAAGTCAGGTTCAAAGCTAGGCATGTTCAATATATTCAGGGATCTGCTAGGGATTATCCTCATATTGTATATTCTCTCATCTGTAATGAGTGGTTCTTTTCGAAGAGTTTTTATGGGAACTGCGAATGAAGTGTATCCTGAAGAAATAGATGTTACCTTTGAGGATGTCAAGGGTGTAGATGAGGCTAAGCAAGAACTTCAGGAAATTGTCGAGTTCCTGCGCAATCCGGAAAAATTTTCTGCTTTGGGAGGAAAACTACCAAAAGGTGTTCT-----------------------------------------------------------------------------------------------------------------------------------------------------------------------------------------------------------------------------------------------------------------------------------------------------------------------------------------------------------------------------------------------
Narcheri_Cheaha_N023 ------------------------------AGAAGCGCTAGATAAAGGACTGAGCTCGCGTCCCATAATATATTCTTCCACTGCAACATTTTTCGAAAATAAACATGGCTTCCCTGAAGTTGATTTATGCAGAGGATATCTATTTCCAAGGTGTAACAATCTGGCCGTTCCTCAGTTATACTTCACACTTCTGCAAAGAAGAGGTTTCAAGACCCGTAGTTTTAAGAAGGTCACTGGTCTGCGAACAAGTTTTGAAAGCAACCAAGTGAATTGGACTTGGATGGAACGACTTCCTCTACTTCGTCACTGGAAAACCAAAGATAAGGCTAAGAAACAAACTGATGTCGAACAGCAACGCAAGTTGAAGACGTTGCTGTCTGATGAAAGCTTGACCATAGAGGAGCAACAAAGACTGAGAATCGCATTTGCTGAGGGTTATAGTGCTGCAGATACAAAGGAAAAGTCAGGTACGAAGCTGGGGATGTTTAATATATTCAGGGATCTGCTAGGGATTATCCTCATATTGTATATTCTCTCGTCTGTCATGAGTGGGTCTTTTCGAAAAGTTTTCATGGGAACAGCAAATGAAGTGTATCCTGAAGAAATAGATGTTACGTTTGAGGATGTCAAAGGTGTAGATGAGGCTAAACAAGAACTTCAGGAAATTGTCGAGTTCCTGCGTAATCCGGACAAATTTTCTGCTTTAGGAGGAAAATTACCAAAAGGTGTGCTGTTAGTAGGACCACCAGGTACAGGAAAGACCTTATTGGCTAGAGCAGTTGCAGGTGAAGCCGATGTCCCTTTCTTCCATGCCGCAGGACCAGAGTTTGATGAGATTTTGGTTGGCCAAGGTGCACGCAGGGTCAGAGATCTTTTCAGTCGAGCGAAATCGAGGGCACCTTGCGTTATCTTCATCGACGAAATAGACTCTGTCGGTGCCAAGCGTAGCAACTCGTTGCTTCATCCATATGCAAATCAAACCATCACTCAGTTGCTCACAGAAATGGATGGCTTTCGACAGAACGAGGGTGTCATCGTGTTGGGGGCGACCAACCGCCGCGACGACCTGGACAAGGCTCTTCTGAGGCCGGGTCGGTTTGACGTCGAGATCACCG
Narcheri_MillShoalCreek_N727 ------------------------------------------------------------------------------------------------------------------------------------------------------------------------------------------------------------------------------------------------------------------------------------------------------------------------------------------------------------------------------------------------------------------------------------------------------------------------------------------------------------------------------------CCTCATATTGTATATTCTCTCGTCTGTCATGAGTGGGTCTTTTCGAAAAGTTTTCATGGGAACAGCAAATGAAGTGTATCCTGAAGAAATAGATGTTACCTTTGAGGATGTCAAAGGTGTAGATGAGGCTAAACAAGAACTTCAGGAAATTGTCGAGTTCCTGCGTAATCCGGACAAATTTTCTGCTTTAGGAGGAAAATTACCAAAAGGTGTGCTGTTAGTAGGACCACCAGGTACAGGAAAGACCTTATTGGCTAGAGCAGTTGCAGGTGAAGCCGATGTTCC--------------------------------------------------------------------------------------------------------------------------------------------------------------------------------------------------------------------------------------------------------------------------------------------------------------------------
Nbarri_Bishop_N1072 GTGTTCTTATTTAGTATTAAAACAACAAATAGAAGCGTTAGATAAAGGATTGACCTTGCGTCCCATAATTTATTCTTCCACTGCAACATTTTTCGAAAATAAACATGGCTTTCCTGAAGTTGATTTATGCGGAGGATATCTATTTCCAAGGTGTAACAATCTGATCGTTCCTCAGTTATACTTTACACTTTTGCAGAGAAGAGGTTTCAAGACCCGTAGTTTTAAAAAGGTCACTGGTCTGCGAACAAGTTTTGAAAGCAACCAAGTAAATTGGACTTGGATGGAACGACTTCCTCTACTTCGTCACTGGAAAACCAAAGATAAGGCTAAGAAACAAACCGATGTCGAACAACAACGCAAGTTGAAGACGTTGCTGTCTGATGAAAGCTTGACCACAGAGGAGCAACAAAGACTGAGAATCGCATTTTCTGAAGGTTATAGTGCTGCAGATACAAAGGAAAAAGCAGGTACAAAGCTAGGGATGTTTAATATATTCAGGGATCTGCTAGGGATTATCCTCATATTGTATATTCTCTCGTCTGTCATGAGTGGGTCTTTTCGAAAAGTTTTCATGGGAACTGCAAATGAAGTGTATCCTGAAGAAATAGATGTTACCTTTGAGGATGTCAAAGGTGTAGATGAGGCTAAGCAAGAACTTCAGGAAATTGTCGAGTTCCTGCGTAATCCGGACAAATTTTCTGCTTTGGGAGGGAAATTACCAAAAGGTGTGCTGTTAGTTGGACCACCAGGAACGGGAAAGACCTTATTGGCTAGAGCAGTTGCAGGTGAAGCTGATGTCCCCTTTTTCCATGCCGCAGGACCAGAATTTGATGAGATTTTGGTTGGCCAAGGTGCACGCAGGGTCAGAGATCTTTTCAGTCGAGCAAAATCGAGGGCACCTTGTGTTATCTTCATTGACGAAATAGACTCCGTCGGTGCCAAGCGTAGCAACTCGTTGCTTCATCCATATGCAAATCAAACCATCAATCAGTTGCTCACAGAGATGGATGGCTTTCGACAGAACGAAGGTGTCATCGTGTTGGGGGCGACCAACCGTCGCGACGATCTAGACAAGGCTCTTCTGAGGCCGGGTCGGTTCGATGTCGAGATCACCG
Nbarri_LostCoveCave_N0065 GTGTTCTTATTTAGTATTAAAACAACAAATAGAAGCGTTAGATAAAGGATTGACCTTGCGTCCCATAATTTATTCTTCCACTGCAACATTTTTCGAAAATAAACATGGCTTTCCTGAAGTTGATTTATGCGGAGGATATCTATTTCCAAGGTGTAACAATCTGATCGTTCCTCAGTTATACTTTACACTTTTGCAGAGAAGAGGTTTCAAGACCCGTAGTTTTAAAAAGGTCACTGGTCTGCGAACAAGTTTTGAAAGCAACCAAGTAAATTGGACTTGGATGGAACGACTTCCTCTACTTCGTCACTGGAAAACCAAAGATAAGGCTAAGAAACAAACCGATGTCGAACAACAACGCAAGTTGAAGACGTTGCTGTCTGATGAAAGCTTGACCACAGAGGAGCAACAAAGACTGAGAATCGCATTTGCTGAAGGTTATAGTGCTGCAGATACAAAGGAAAAAGCAGGTACAAAGCTAGGGATGTTTAATATATTCAGGGATCTGCTAGGTATTATCCTCATATTGTATATTCTCTCATCTGTCATGAGTGGGTCTTTTCGAAAAGTTTTCATGGGAACTGCAAATGAAGTGTATCCTGAAGAAATAGATGTTACCTTTGAGGATGTCAAAGGTGTAGATGAGGCTAAGCAAGAACTTCAGGAAATTGTCGAGTTCCTGCGTAATCCGGACAAATTTTCTGCTTTGGGAGGGAAATTACCAAAAGGTGTGCTGTTAGTTGGACCACCAGGAACGGGAAAGACCTTATTGGCTAGAGCAGTTGCAGGTGAAGCTGATGTCCCCTTTTTCCATGCCGCAGGACCAGAATTTGATGAGATTTTGGTTGGCCAAGGTGCACGCAGGGTCAGAGATCTTTTCAGTCGAGCAAAATCGAGGGCACCTTGTGTTATCTTCATTGACGAAATAGACTCCGTCGGTGCCAAGCGTAGCAACTCGTTGCTTCATCCATATGCAAATCAAACCATCAATCAGTTGCTCACAGAGATGGATGGCTTTCGACAGAACGAAGGTGTCATCGTGTTGGGGGCGACCAACCGTCGCGACGATCTAGACAAGGCTCTTCTGAGGCCGGGTCGGTTCGATGTTGAGATCACCG
Nbarri_eyed_ClayCave_G2082 GTGTTCTTATTTAGTATTAAAACAACAAATAGAAGCGTTAGATAAAGGATTGAGCTTGCGTCCCATAATTTATTCTTCCACTGCTACATTTTTCGAAAATAAACATGGCTTTCCTGAAGTTGATTTATGCGGAGGATATCTATTTCCAAGGTGTAACAATCTGACCGTTCCTCAGTTATACTTTACACTTTTGCAGAGAAGAGGTTTCAAGACCCGTAGTTTTAAAAAGGTCACTGGTCTGCGAACAAGTTTTGAAAGCAACCAAGTAAATTGGACTTGGATGGAACGACTTCCTCTACTTCGTCACTGGAAAACCAAAGATAAGGCTAAGAAACAAACCGATGTCGAACAACAACGCAAGTTGAAGACGTTGCTGTCCGATGAAAGCTTGACCACAGAGGAGCAACAAAGACTGAGAATCGCATTTGCTGAAGGTTATAGTGCTGCAGATACAAAGGAAAAAGCAGGTACAAAGCTAGGGATGTTTAATATATTCAGGGATCTGCTAGGGATTATCCTCATATTGTATATTCTCTCGTCTGTCATGAGTGGGTCTTTTCGAAAAGTTTTCATGGGAACTGCAAATGAAGTGTATCCTGAAGAAATAGATGTTACCTTTGAGGATGTCAAAGGTGTAGATGAGGCTAAGCAAGAACTTCAGGAAATTGTCGAGTTCCTGCGTAATCCGGACAAATTTTCTGCTTTGGGAGGGAAATTACCAAAAGGTGTGCTGTTAGTTGGACCGCCAGGAACGGGAAAGACCTTATTGGCTAGAGCAGTTGCAGGTGAAGCCGATGTCCCCTTTTTCCATGCCGCAGGACCAGAATTTGATGAGATTTTGGTTGGCCAAGGTGCACGCAGGGTCAGAGATCTTTTCAGTCGAGCAAAGTCGAGGGCACCTTGCGTTATCTTCATTGACGAAATTGACTCCGTCGGTGCCAAGCGTAGCAACTCGTTGCTTCATCCATATGCAAATCAAACCATCAATCAGTTGCTCACAGAGATGGATGGCTTTCGACAAAACGAGGGTGTCATCGTGTTGGGGGCGACCAACCGCCGTGACGACCTGGACAAGGCTCTTTTGAGGCCGGGTCGGTTCGATGTCGAGATCACCG
Nbarrowsi_Tuckaleechee_N360 GTGTTCTTATTTAGTATTAAAACAACAAATAGAAGCGTTAGATAAAGGATTGAGCTTGCATCCCATAATTTATTCTTCCACTGCAACATTTTTCGAAAATAAACATGGCTTCCCTGAAGTTGATTTATGCCGAGGATATCTATTTCCAAGGTGTAACAATTGGACCGTTCCTCAGTTGTACTTTACACTTTTACAGAGAAGAGGTTTCAAGACCCGTAGTTTTAAAAAAGTCACTGGTCTGCGAACAAGTTTTGAAAGCAACCAAATAAATTGGTCTTGGATGGAACGACTTCCTCTACTTCGTCACTGGAAAACCAAAGATAAGGCTAAAAAACAAACCGATGTTGAACAACAACGCAAGTTGAAGACATTGCTGTCTGATGAAAGCTTGACCACAGAGGAGCAACAAAGACTGAGAATCGCATTTGCTGAAGGTTATAGTGCTGCAGATACAAAGGAAAAAGCAGGTACGAAGCTAGGGATGTTTAATATATTCAGGGATCTGCTAGGGATTATCCTCATATTGTATATTCTCTCGTCTGTCATGAGTGGGTCTTTTCGAAAAGTTTTCATGGGAACTGCAAATGAAGTGTATCCTGAAGAAATAGATGTTACCTTTGAGGATGTCAAAGGTGTAGATGAGGCTAAGCAAGAACTTCAGGAAATTGTCGAGTTCCTGCGTAATCCGGACAAATTTTCTGCTTTGGGAGGGAAATTACCAAAAGGTGTGCTGTTAGTTGGACCACCAGGAACGGGTAAGACCTTATTGGCTAGAGCAGTTGCAGGTGAAGCCGATGTCCCCTTTTTCCATGCTGCAGGACCAGAATTTGATGAGATTTTGGTTGGCCAAGGTGCACGCAGGGTCAGAGATCTTTTTAGTCGAGCAAAATCGAGGGCACCTTGCGTTATCTTCATTGATGAAATAGACTCCGTCGGTGCCAAGCGTAGCAACTCGTTGCTTCATCCATATGCAAATCAAACCATCAATCAGTTGCTCACAGAGATGGATGGCTTTCGACAGAACGAGGGTGTCATCGTGTTAGGGGCGACCAACCGCCGCGATGACCTGGACAAGGCTCTTTTGAGGCCGGGTCGGTTCGATGTCGAGATCACCG
Nbishopi_DryFalls_N150 -----------------------------------------------------------------------------------------------------------------------------------------ATCTATTTCCAAGGTGTAACAATCTGACCGTTCCTCAGTTATACTTTACACTTTTGCAGAGAAGAGGTTTCAAGACTCGTAGTTTTAAAAAGGTCACTGGTCTGCGAACAAGTTTTGAAAGCAACCAAGTAAATTGGACTTGGATGGAACGACTTCCTCTACTTCGTCACTGGAAAACCAAAGATAAGGCTAAGAAACAAACTGATGTCGAACAACAACGCAAGTTGAAGACGTTGCTGTCTGATGAAAGCTTGACCACAGAGGAACAACAAAGACTGAGAATCGCATTTGCTGAAGGTTATAGTGCTGCAGATACAAAGGAAAAAGCAGGTACAAAGCTAGGGATGTTTAATATATTCAGGGATCTGCTAGGGATTATCCTCATATTGTATATTCTCTCGTCTGTCATGAGTGGGTCTTTTCGAAAAGTTTTCATGGGAACTGCAAATGAAGTGTATCCTGAAGAAATAGATGTTACCTTTGAGGATGTCAAAGGTGTAGATGAGGCTAAGCAAGAACTTCAGGAAATTGTCGAGTTCCTGCGTAATCCGGACAAATTTTCTGCTTTGGGAGGGAAATTACCGAAAGGTGTGCTGTTAGTTGGACCACCAGGAACGGGAAAGACCTTATTGGCTAGAGCCGTTGCAGGTGAAGCCGATGTTCCCTTTTTCCATGCTGCAGGACCAGAATTTGATGAGATTTTGGTTGGCCAAGGTGCACGCAGGGTCAGAGATCTTTTCAGTCGAGCAAAATCGAGGGCACCTTGCGTTATCTTCATTGACGAAATAGACTCCGTCGGTGCCAAGCGTAGCAACTCGTTGCTTCATCCATATGCAAATCAAACCATCAATCAG----------------------------------------------------------------------------------------------------------------------------
Nbishopi_StandingIndian_N131 ---------------------------------------AGATAAAGGATTGAGCTTGCGTCCCATAATTTATTCTTCCACTGCAACATTTTTCGAAAATAAACATGGCTTTCCAGAAGTTGATTTATGCGGAGGATATCTATTTCCAAGGTGTAACAATCTGACTGTTCCTCAGTTATACTTTACACTTTTGCAGAGAAGAGGTTTCAAGACTCGTAGTTTTAAAAAGGTCACTGGTCTGCGAACAAGTTTTGAAAGCAACCAAGTAAATTGGACTTGGATGGAACGACTTCCTCTACTTCGTCACTGGAAAACCAAAGATAAGGCTAAGAAACAAACTGATGTCGAACAACAACGCAAGTTGAAGACGTTGCTGTCTGATGAAAGCTTGACCACAGAGGAACAACAAAGACTGAGAATCGCATTTGCTGAAGGTTATAGTGCTGCAGATACAAAGGAAAAAGCAGGTACAAAGCTAGGAATGTTTAATATATTCAGGGATCTGCTAGGGATTATCCTCATATTGTATATTCTCTCGTCTGTCATGAGTGGGTCTTTTCGAAAAGTTTTCATGGGAACTGCAAATGAAGTGTATCCTGAAGAAATAGATGTTACCTTTGAGGATGTCAAAGGTGTAGATGAGGCTAAGCAAGAACTTCAGGAAATTGTCGAGTTCCTGCGTAATCCGGACAAATTTTCTGCTTTGGGAGGGAAATTACCAAAAGGTGTGCTGTTAGTTGGACCACCAGGAACGGGAAAGACCTTATTGGCTAGAGCCGTTGCAGGTGAAGCCGATGTTCCCTTTTTCCATGCTGCAGGACCAGAATTTGATGAGATTTTGGTTGGCCAAGGTGCACGCAGGGTCAGAGATCTTTTCAGTCGAGCAAAATCGAGGGCACCTTGCGTTATCTTCATTGACGAAATAGACTCCGTCGGTGCCAAGCGTAGCAACTCGTTGCTTCATCCATATGCAAATCAAACCATCAATCAGTTGCTCACAGAGATGGATGGCTTTCGACAGAACGAGGGTGTCATCGTGTTGGGGGCGACCAACCGCCGCGACGACCTGGACAAGGCTCTTTTGAGACCGGGTCGGTTCGATGTCGAGATCACCG
Nbrimleyi_NewberryCr_N984 -----------------------------------------------------------------------------------------------------------------------------------------------------------------------------------------------------------------------------------------------------------------------------ATTGGACTTGGATGGAACGACTTCCTCTACTTCGTCACTGGAAAACCAAAGATAAGGCTAAGAAACAAACCGATGTCGAACAACAACGCAAGTTGAAGACGTTGCTGTCTGATGAAAGCTTGACCACAGAGGAGCAACAAAGACTGAGAATCGCATTTGCTGAAGGTTATAGTGCTGCAGATACGAAGGAAAAAGCAGGTACGAAGCTAGGGATGTTTAATATATTCAGAGATCTGCTAGGGATTATCCTCATATTGTATATTCTCTCGTCTGTCATGAGTGGGTCTTTTCGAAAAGTTTTCATGGGAACTGCAAATGAAGTGTATCCTGAAGAAATAGACGTTACCTTTGAGGATGTCAAAGGTGTAGATGAGGCTAAGCAAGAACTTCAGGAAATTGTCGAGTTCCTGCGTAATCCGGACAAATTTTCTGCTTTAGGAGGGAAATTACCAAAAGGTGTGCTGTTAGTTGGACCACCAGGAACGGGAAAGACCTTATTGGCTAGAGCAGTTGCAGGTGAAGCCGATGTCCCCTTTTTCCATGCCGCAGGACCAGAATTTGATGAGATTTTGGTTGGCCAAGGTGCACGCAGGGTCAGAGATCTTTTCAGTCGAGCAAAATCGAGGGCACCTTGCGTTATCTTCATTGACGAAATAGACTCCGTCGGTGCCAAGCGTAGCAACTCGTTGCTTCATCCATACGCAAATCAAACCATCAATCAGTTGCTCACAGAGATGGATGGCTTTCGACAGAACGAGGGTGTCATCGTGTTGGGGGCGACCAACCGCCGCGACGACCTGG---------------------------------------------
Nbrimleyi_RumblingBald_N241 GTGTTCTTATTTAGTATTAAAACAACAAATAGAAGCGCTAGATAAAGGATTGAGCTTGCATCCCATAATTTATTCTTCCACTGCAACATTTTTTGAAAATAAACATGGCTTTCCTGAAGTTGATTTATGCGGAGGATATCTATTTTCAAGGTGTAACAAACTGACCGTTCCTCAGTTATACTTTACACTTTTGCAGAGAAGAGGTTTCAAGACCCGTAGTTTTAAAAAGGTCACTGGTCTGCGAACAAGTTTTGAAAGCAACCAAGTAAATTGGACTTGGATGGAACGACTTCCTCTACTTCGTCACTGGAAAACCAAAGATAAGGCTAAGAAACAAACCGATGTCGAACAACAACGTAAGTTGAAGACGTTGCTGTCTGATGAAAGCTTGACCACAGAGGAGCAACAAAGACTGAGAATCGCATTTGCTGAAGGTTATAGTGCTGCAGATACGAAGGAAAAAGCAGGTACGAAGCTAGGGATGTTTAATATATTCAGAGATCTGCTAGGGATTATCCTCATATTGTATATTCTCTCGTCTGTCATGAGTGGGTCTTTTCGAAAAGTTTTCATGGGAACTGCAAATGAAGTGTATCCTGAAGAAATAGACGTTACCTTTGAGGATGTCAAAGGTGTAGATGAGGCTAAGCAAGAACTTCAGGAAATTGTCGAGTTCCTGCGTAATCCGGACAAATTTTCTGCTTTAGGAGGGAAATTACCAAAAGGTGTGCTGTTAGTTGGACCACCAGGAACGGGAAAGACCTTATTGGCTAGAGCAGTTGCAGGTGAAGCCGATGTCCCCTTTTTCCATGCCGCAGGACCAGAATTTGATGAGATTTTGGTTGGCCAAGGTGCACGCAGGGTCAGAGATCTTTTCAGTCGAGCAAAATCGAGGGCACCTTGCGTTATCTTCATTGACGAAATAGACTCCGTCGGTGCCAAGCGTAGCAACTCGTTGCTTCATCCATATGCAAATCAAACCATCAATCAGTTGCTCACAGAGATGGATGGCTTTCGACAGAACGAGGGTGTCATCGTGTTGGGGGCGACCAACCGCCGCGATGACCTGGACAAGGCTCTTTTGAGGCCGGGTCGGTTCGATGTTGAGATCACCG
Ncanei_Egypt_N958 GTGTTCTTATTTAGTATTAAAACAACAAATATAAGCGTTAGATAAAGGATTGAGCTTGCGTCCCATAATTTATTCTTCCACTGCAACATTTTTTGAAAATAAACATGGCTTTCCTGAAGTTGATTTATGTGGAGGATATCTATTTCCAAGGTGTAACAAACTGACCGTTCCTCAGTTATACTTTACACTTCTGCAGAGAAGAGGTTTCAAAACCCGTAGTTTTAAAAAAGTTACTGGTCTGCGAACAAGTTTTGAAAGCAACCAAGTAAATTGGACTTGGATGGAACGACTTCCTCTACTTCGTCACTGGAAAACCAAAGATAAGGCTAAGAAACAAACTGATGTCGAACAACAACGCAAGTTGAAGACGTTGCTGTCTGATGAAAGCTTGACCACAGAGGAGCAACAAAGACTGAGAATCGCATTTGCTGAAGGTTATAGTGCTGCAGATACAAAGGAAAAAGCAGGTACAAAGCTAGGGATGTTTAATATATTCAGGGATCTGCTAGGGATTATCCTCATATTGTATATTCTCTCGTCTGTCATGAGTGGGTCTTTTCGAAAAGTTTTCATGGGAACTGCAAATGAAGTGTATCCTGAAGAAATAGATGTTACCTTTGAGGATGTCAAAGGTGTAGATGAGGCTAAGCAAGAACTTCAGGAAATTGTCGAGTTCCTGCGTAATCCGGACAAATTTTCTGCTTTGGGAGGGAAATTACCAAAAGGTGTGCTGTTAGTTGGACCACCAGGAACAGGAAAGACCTTATTGGCTAGAGCAGTTGCAGGTGAAGCTGATGTCCCCTTTTTCCATGCCGCAGGACCAGAATTTGATGAGATTTTGGTTGGCCAAGGTGCACGCAGGGTCAGAGATCTTTTCAGTCGAGCAAAATCGAGGGCACCTTGTGTTATCTTCATTGACGAAATAGACTCCGTCGGTGCCAAGCGTAGCAACTCGTTGCTTCATCCATATGCAAATCAAACCATCAATCAGTTGCTCACAGAGATGGATGGCTTTCGACAGAACGAGGGTGTCATCGTGTTGGGGGCGACCAACCGCCGCGACGACCTGGACAAGGCTCTTTTGAGGCCGGGTCGGTTCGATGTCGAGATAACCG
Ncarolinensis_LinvilleCaverns_N227 --------------------------------------------------------------------------------------------------------------------------------------------------------------------------------------------------------GAGGTTTCAAGACCCGTAGTTTTAAAAAGGTCACTGGTCTGCGAACAAGTTTTGAAAGCAACCAAGTAAATTGGACTTGGATGGAACGACTTCCTCTACTTCGTCACTGGAAAACCAAAGATAAGGCTAAGAAACAAACTGATGTCGAACAACAACGCAAGTTGAAGACGTTGCTGTCTGATGAAAGCTTGACCACAGAGGAGCAACAAAGACTGAGAATCGCATTTGCTGAAGGTTATAGTGCTGCAGATACAAAGGAAAAAGCAGGTACAAAGCTAGGGATGTTTAATATATTCAGGGATCTGCTAGGGATTATCCTCATATTGTATATTCTCTCGTCTGTCATGAGTGGGTCTTTTCGCAAAGTTTTCATGGGAACTGCAAATGAAGTGTATCCTGAAGAAATAGATGTTACCTTTGAGGATGTCAAAGGTGTAGATGAGGCTAAGCAAGAACTTCAGGAAATTGTCGAGTTCCTGCGTAATCCGGACAAATTTTCTGCTTTGGGAGGGAAATTACCAAAAGGTGTGCTGTTAGTTGGACCACCAGGAACGGGAAAGACCTTATTGGCTAGAGCAGTTGCAGGTGAAGCCGATGTCCCCTTTTTCCATGCCGCAGGACCAGAATTTGATGAGATTTTGGTTGGCCAAGGTGCACGCAGGGTCAGAGATCTTTTCAGTCGAGCAAAGTCGAGGGCTCCTTGCGTTATCTTCATTGATGAAATAGACTCCGTCGGTGCCAAGCGTAGCAACTCGTTGCTTCACCCATATGCAAATCAAACCATCAATCAGTTGCTCACAGAGATGGATGGCTTTCGACAGAACGAGGGTGTCATCGTGTTGGGGGCGACCAACCGCCGCGACGACCTGGACAAGGCTCTTTTGAGGCCGGGTCGGTTCGATGTCGAGATCACCG
Ncarteri_PilotMtn_G2185 -TGTTCTTATTTAGTATTAAAACAACAAATAGAAGCGCTAGATAAAGGATTGAGCTTGTGTCCCATAATTTATTCTTCCACTGCAACATTTTTCGAAAATAAACATGGCTTTCCTGAAGTTGATTTATGCCGAGGATATCTATTTCCAAGGTGTAACAATCTGACCGTTCCTCAGTTGTACTTTACACTTTTGCAGAGAAGAGGCTTCAAGACCCGTAGTTTTAAAAAGGTCACTGGTCTACGAACAAGTTTTGAAAGCAACCAAGTAAATTGGTCTTGGATGGAACGACTTCCTCTACTTCGTCACTGGAAAACCAAAGATAAGGCTAAGAAACAAACCGATGTCGAACAGCAACGCAAGTTGAAGACGTTGCTGTCTGATGAAAGCTTGACCACAGAGGAGCAACAAAGACTGAGAATTGCATTTGCTGAAGGTTATAGTGCTGCAGATACAAAGGAAAAAGCAGGTACAAAGCTAGGGATGTTTAATATATTCAGGGATCTGCTAGGGATTATCCTCATATTGTATATTCTCTCGTCTGTCATGAGTGGGTCTTTTCGAAAAGTTTTCATGGGAACTGCAAATGAAGTGTATCCTGAGGAAATAGATGTTACCTTTGAGGATGTCAAAGGTGTAGATGAGGCTAAGCAAGAACTTCAGGAAATTGTCGAGTTCCTGCGTAATCCAGACAAATTTTCTGCTTTGGGAGGAAAATTACCAAAAGGTGTGCTGTTAGTTGGACCACCAGGAACGGGAAAGACCTTATTGGCTAGAGCAGTTGCAGGAGAAGCCGATGTCCCTTTTTTCCATGCCGCAGGACCAGAATTTGATGAAATTTTGGTTGGCCAAGGTGCACGCAGGGTCAGAGATCTTTTCAGTCGAGCAAAATCGAGGGCACCTTGCGTTATCTTCATCGACGAAATAGACTCCGTCGGTGCCAAGCGTAGCAACTCGTTG-------------------------------------------------------------------------------------------------------------------------------------------------------------
Ncarteri_Pitchfork_N363 GTGTTCTTATTTAGTATTAAAACAACAAATAGAAGCGCTAGATAAAGGATTGAGCTTGTGTCCCATAATTTATTCTTCCACTGAAACATTTTTCGAAAATAAACATGGCTTTCTTGAAGTTGATTTATGCCGAGGATATCTATTTCCAAGATGTAACAATCTGACCGTTCCTCAGTTATACTTTACGCTTTTGCAAAGAAGAGGTTTCAAGACCCGTAGTTTTAAAAAGGTCACTGGTCTGCGAACAAGTTTTGAAAGCAACCAAGTAAATTGGTCTTGGATGGAACGACTTCCTCTACTTCGTCACTGGAAAACCAAAGATAAGGCTAAGAAACAAACCGATGTCGAACAACAACGCAAGTTGAAGACGTTGCTGTCTGATGAAAGCTTGACCACAGAGGAGCAACAAAGACTGAGAATCGCATTTGCTGAAGGTTATAGTGCTGCAGATACAAAGGAAAAAGCAGGTACAAAGCTAGGGATGTTTAATATATTCAGGGATCTGCTAGGGATTATCCTCATATTGTATATTCTCTCGTCTGTCATGAGTGGGTCTTTTCGAAAAGTTTTCATGGGAACTGCAAATGAAGTGTATCCTGAAGAAATAGATGTTACCTTTGAGGATGTCAAAGGTGTAGATGAGGCCAAGCAAGAACTTCAGGAAATTGTCGAGTTCCTGCGTAATCCAGACAAATTTTCTGCTTTGGGAGGAAAATTACCAAAAGGTGTGCTGTTAGTTGGACCACCAGGAACGGGAAAGACCTTATTGGCTAGAGCAGTTGCAGGAGAAGCCGATGTCCCTTTTTTCCATGCCGCAGGACCAGAATTTGATGAAATTTTGGTTGGCCAAGGTGCACGCAGGGTCAGAGATCTTTTCAGTCGAGCAAAATCGAGGGCACCTTGCGTTATCTTCATCGACGAAATAGACTCCGTCGGTGCCAAGCGTAGCAACTCGTTGCTTCATCCATATGCA----------------------------------------------------------------------------------------------------------------------------------------------
Ncherokee_BallhootScar_N193 GTGTTCTTATTTAGTATTAAAACAACAAATAGAAGCATTAGATAAAGGATTGAGCTTGCGTCCCATAATTTATTCTTCCACTGCAACATTTTTCGAAAATAAACATGGCTTTCCTGAAGTTGATTTATGCGGAGGATATCTATTTCCAAGGTGTAACAATCTGACCGTTCCTCAGCTATACTTTACACTTTTGCAGAGAAGAGGTTTCAAGACCCGTAGTTTTAAAAAGGTCACCGGTCTGCGAACAAGTTTTGAAAGCAACCAAGTAAATTGGACTTGGATGGAACGACTTCCTCTACTTCGTCACTGGAAAACCAAAGATAAGGCTAAGAAACAAACCGATGTCGAACAACAACGCAAGTTGAAGACGTTGCTGTCTGATGAAAGCTTGACCACAGAAGAGCAACAAAGACTGAGAATCGCATTTGCTGAAGGTTATAGTGCTGCAGATACAAAGGAAAAAGCAGGTACAAAGCTAGGGATGTTTAATATATTCAGGGATCTGCTAGGGATTATCCTCATATTGTATATTCTCTCGTCTGTCATGAGTGGGTCTTTTCGAAAAGTTTTCATGGGAACTGCAAATGAAGTGTATCCTGAAGAAATAGATGTTACCTTTGAGGATGTCAAAGGTGTAGACGAGGCTAAGCAAGAACTTCAGGAAATTGTGGAGTTCCTGCGTAATCCGGACAAATTTTCTGCTTTGGGAGGGAAATTACCAAAAGGTGTGCTGCTAGTTGGACCGCCAGGAACGGGAAAGACCTTATTGGCTAGAGCAGTTGCAGGTGAAGCCGATGTCCCCTTTTTCCATGCCGCAGGACCAGAATTTGATGAGATTTTGGTTGGCCAAGGTGCACGCAGGGTCAGAGATCTTTTCAGTCGAGCAAAATCGAGGGCACCTTGCGTTATCTTCATTGACGAAATAGACTCCGTCGGTGCCAAGCGTAGCAACTCGTTGCTTCATCCATATGCAAATCAAACC-------------------------------------------------------------------------------------------------------------------------------------
Ncherokee_BalsamMtn_N891 ---------------ATTAAAACAACAAATAGAAGCATTAGATAAAGGATTGAGCTTGCGTCCCATAATTTATTCTTCCACTGCAACATTTTTCGAAAATAAACATGGCTTTCCTGAAGTTGATTTATGCGGAGGATATCTATTTCCGAGGTGTAACAATCTGACCGTTCCTCAGTTATACTTTACACTTTTGCAGAGAAGAGGTTTCAAGACCCGTAGTTTTAAAAAGGTCACCGGTCTGCGAACAAGTTTTGAAAGCAACCAAGTAAATTGGACGTGGATGGAACGACTTCCTCTACTTCGTCACTGGAAAACCAAAGATAAGGCTAAGAAACAAACCGATGTCGAACAACAACGCAAGTTAAAGACGTTGTTGTCTGATGAAAGCTTGACCACAGAAGAGCAACAAAGACTGAGAATCGCATTTGCTGAAGGTTATAGTGCTGCAGATACGAAGGAAAAAGCAGGTACAAAGCTTGGGATGTTTAATATATTCAGGGATCTGCTAGGGATTATCCTCATATTGTATATTCTCTCGTCTGTCATGAGTGGGTCTTTTCGAAAAGTTTTCATGGGAACTGCAAATGAAGTGTATCCTGAAGAAATAGATGTTACCTTTGAGGATGTCAAAGGTGTAGACGAGGCTAAGCAAGAACTTCAGGAAATTGTCGAGTTCCTGCGTAATCCGGACAAATTTTCTGCTTTGGGAGGGAAATTACCAAAAGGTGTGCTGTTAGTTGGACCGCCAGGAACGGGAAAGACCTTATTGGCTAGAGCAGTTGCAGGTGAAGCCGATGTCCCCTTTTTCCATGCCGCAGGACCAGAATTTGATGAGATTTTGGTTGGCCAAGGTGCACGCAGGGTCAGAGATCTTTTCAGTCGAGCAAAATCGAGGGCACCTTGCGTTATCTTCATTGACGAAATAGACTCCGTCGGTGCCAAGCGTAGCAACTCGTTGCTTCATCCATATGCAAATCAAACCATCAATCAGTTGCTCACAGAGATGGATGGCTTTCGACAGAACGAGGGTGTCATCGTGTTGGGGGCGACCAACCGCCGCGACGACCTGGACAAGGCTCTTTTGAGGCCGGGTCGGTTCGATGTCGAGATCACCG
Ncherokee_SIndianCrk_N681 -----------------------------------------------------------------------------------------------------------------------------------------------------------------------------------------------------------------------------------------------------------------------------------------------------------------------------------------------------------------------------------------------------------------------------------------------------------------------------------------------------------------GGGATCTGCTAGGGATTATCCTCATATTGTATATTCTCTCGTCTGTCATGAGTGGTTCTTTTCGAAAAGTTTTCATGGGAACTGCAAATGAAGTGTATCCTGAAGAAATAGATGTTACCTTTGAGGATGTCAAAGGTGTAGATGAGGCTAAGCAAGAACTTCAGGAAATTGTAGAGTTCCTGCGTAATCCGGACAAATTTTCTGCTTTGGGAGGGAAATTACCAAAAGGTGTGCTGTTAGTTGGACCACCAGGAACGGGAAAGACCTTATTGGCTAGAGCAGTTGCAGGTGAAGCCGATGTCCCCTTTTTCCATGCCGCAGGACCAGAATTTGATGAGATTTTGGTTGGCCAAGGTGCACGCAGGGTCAGAGATCTTTTCAGTCGAGCAAAATCGAGGGCACCTTGCGTTATCTTCATTGACGAAATAGACTCCGTCGGTGCCAAGCGTAGCAACTCGTTGCTT----------------------------------------------------------------------------------------------------------------------------------------------------------
Ncooperi_BeaverCrk_N1002 -----------------------------------------------------------------------------------CAACATTTTTCGAAAATAAACATGGCTTTCCAGAAGTTGATTTATGCGGAGGATATCTATTTCCAAGGTGTAACAATCTGACCGTTCCTCAGTTATACTTTACACTTTTGCAGAGAAGAGGTTTCAAGACTCGTAGTTTTAAAAAGGTCACTGGTCTGCGAACAAGTTTTGAAAGCAACCAAGTAAATTGGACTTGGATGGAACGACTTCCTCTACTTCGTCACTGGAAAACCAAAGATAAGGCTAAGAAACAAACTGATGTCGAACAACAACGCAAGTTGAAGACGTTGCTGTCTGATGAAAGCTTGACCACAGAGGAGCAACAAAGACTGAGAATCGCATTTGCTGAAGGTTATAGTGCTGCAGATACAAAGGAAAAAGCAGGTACAAAGCTAGGGATGTTTAATATATTCAGGGATCTGCTAGGGATTATCCTCATATTGTATATTCTCTCGTCTGTCATGAGTGGGTCTTTTCGAAAAGTTTTCATGGGAACTGCAAATGAAGTGTATCCTGAAGAAATAGATGTTACCTTTGAGGATGTCAAAGGTGTAGATGAGGCTAAGCAAGAACTCCAGGAAATTGTCGAGTTCCTGCGTAATCCGGACAAATTTTCTGCTTTGGGAGGGAAATTACCAAAAGGTGTGCTGCTAGTTGGACCACCAGGAACGGGAAAGACCTTATTGGCTAGAGCAGTTGCAGGTGAAGCCGATGTTCCCTTTTTCCATGCTGCAGGACCAGAATTTGATGAGATTTTGGTTGGCCAAGGTGCACGCAGGGTCAGAGATCTTTTCAGTCGAGCAAAATCGAGGGCACCTTGCGTTATCTTCATTGACGAAATAGACTCCGTCGGTGCCAAGCGTAGCAACTCGTTGCTTCATCCATATGCAAATCAAACCATCAATCAGTTGCTCACAGAGATGGATGGCTTTCGACAGAACGAGGGTGTCATCGTGTTGGGGGCCACCAACCGCCGCGACGACCTGGACAAGGCTCTTTTGAGGCCGGGTCGGTT-----------------
Ncooperi_BrasstBald_N824 ------------------------------------------------------------------------------------------------------------CTTTCCAGAAGTTGATTTATGCGGAGGATATCTATTTCCAAGGTGTAACAATCTGACCGTTCCTCAGTTATACTTTACACTTTTGCAGAGAAGAGGTTTCAAGACTCGTAGTTTTAAAAAGGTCACTGGTCTGCGAACAAGTTTTGAAAGCAACCAAGTAAATTGGACTTGGATGGAACGACTTCCTCTACTTCGTCACTGGAAAACCAAAGATAAGGCTAAGAAACAAACTGATGTCGAACAACAACGCAAGTTGAAGACGTTGCTGTCTGATGAAAGCTTGACCACAGAGGAGCAACAAAGACTGAGAATCGCATTTGCTGAAGGTTATAGTGCTGCAGATACAAAGGAAAAAGCAGGTACAAAGCTAGGGATGTTTAATATATTCAGGGATCTGCTAGGGATTATCCTCATATTGTATATTCTCTCGTCTGTCATGAGTGGGTCTTTTCGAAAAGTTTTCATGGGAACTGCAAATGAAGTGTATCCTGAAGAAATAGATGTTACCTTTGAGGATGTCAAAGGTGTAGATGAGGCTAAGCAAGAACTTCAGGAAATTGTCGAGTTCCTGCGTAATCCGGACAAATTTTCTGCTTTGGGAGGGAAATTACCAAAAGGTGTGCTGTTAGTTGGACCACCAGGAACGGGAAAGACCTTATTGGCTAGAGCAGTTGCAGGTGAAGCCGATGTTCCCTTTTTCCATGCTGCAGGACCAGAATTTGATGAGATTTTGGTTGGCCAAGGTGCACGCAGGGTCAGAGATCTTTTCAGTCGAGCAAAATCGAGGGCACCTTGCGTTATCTTCATTGACGAAATAGACTCCGTCGGTGCCAAGCGTAGCAACTCGTTGCTTCATCCATATGCAAATCAAACCATCAATCAGTTGCTCACAGAGATGGATGGCTTTCGACAGAACGAGGGTGTCATCGTGTTGGGGGCGACCAACCGCCGCGACGACCTGGACAAGGCTCTTTTGAGGCCGGGTCGGTTCGATGTC----------
Ncooperi_CheoahDam_N1122 -----------TAGTATTAAAACAACAAATAGAAGCGTTAGATAAAGGATTGAGCTTGCATCCCATAATTTATTCTTCCACTGCAACATTTTTCGAAAATAAACATGGTTTTCCTGAAGTTGATTTATGTGGAGGATATCTATTTCCAAGGTGTAACAATCTGATCGTTCCTCAGTTATACTTTACACTTTTGCAGAGAAGAGGTTTCAAGACCCGTAGTTTTAAAAAGGTCACTGGTCTGCGAACAAGTTTTGAGAGCAACCAAGTAAATTGGACTTGGATGGAACGACTTCCTCTACTTCGTCACTGGAAAACCAAAGATAAGGCTAAGAAACAAACTGATGTCGAACAACAACGCAAGTTGAAGACGTTGCTGTCTGATGAAAGCTTGACCACAGAGGAGCAACAAAGACTGAGAATCGCATTTGCTGAAGGTTATAGTGCTGCAGATACAAAGGAAAAAGCAGGTACAAAGCTAGGGATGTTTAATATATTCAGGGATCTGCTAGGAATTATCCTCATATTGTATATTCTCTCGTCTGTCATGAGTGGGTCTTTTCGAAAAGTTTTCATGGGAACTGCAAATGAAGTGTATCCTGAAGAAATAGATGTTACCTTTGAGGATGTCAAAGGTGTAGATGAGGCTAAGCAAGAACTTCAGGAAATTGTCGAGTTCCTGCGTAATCCGGACAAATTTTCTGCTTTAGGAGGGAAATTACCAAAAGGTGTGCTGTTAGTTGGACCACCAGGAACGGGAAAGACCTTATTGGCTAGAGCAGTTGCAGGTGAAGCCGATGTTCCCTTTTTCCATGCTGCAGGACCAGAATTTGATGAGATTTTGGTTGGCCAAGGTGCACGCAGGGTCAGAGATCTTTTCAGTCGAGCAAAATCGAGGGCACCTTGCGTTATCTTCATTGACGAAATAGACTCCGTCGGTGCCAAGCGTAGCAACTCGTTGCTTCATCCATATGCAAATCAAACCATCAATCAGTTGCTCACAGAGATGGATGGCTTTCGACAGAACGAGGGTGTTATCGTGTTGGGGGCGACCAACCGCCGCGACGACCTGGACAAAGCT-------------------------------------
Ncooperi_NantRiverGorge_N682 GTGTTCTTATTTAGTATTAAAACAACAAATAGAAGCATTAGATAAAGGATTGAGCTTGCATCCCATAATTTATTCTTCCACTGCAACATTTTTCGAAAATAAACATGGCTTTCCAGAAGTTGATTTATGCGGAGGATATCTATTTCCAAGGTGTAACAATCTGACCGTTCCTCAGTTATACTTTACACTTTTGCAGAGAAGAGGTTTCAAGACTCGTAGTTTTAAAAAGGTCACTGGTCTGCGAACAAGTTTTGAAAGCAACCAAGTAAATTGGACTTGGATGGAACGACTTCCTCTACTTCGTCACTGGAAAACCAAAGATAAGGCTAAGAAACAAACTGATGTCGAACAACAACGCAAGTTGAAGACGTTGCTGTCTGATGAAAGCTTGACCACAGAGGAGCAACAAAGACTGAGAATCGCATTTGCTGAAGGTTATAGTGCTGCAGATACAAAGGAAAAAGCAGGTACAAAGCTAGGGATGTTTAATATATTCAGGGATCTGCTAGGGATTATCCTCATATTGTATATTCTCTCGTCTGTCATGAGTGGGTCTTTTCGAAAAGTTTTCATGGGAACTGCAAATGAAGTGTATCCTGAAGAAATAGATGTTACCTTTGAGGATGTCAAAGGTGTAGATGAGGCTAAGCAAGAACTTCAGGAAATTGTCGAGTTCCTGCGTAATCCGGACAAATTTTCTGCTTTGGGAGGGAAATTACCAAAAGGTGTGCTGTTAGTTGGACCACCAGGAACGGGAAAGACCTTATTGGCTAGAGCAGTTGCAGGTGAAGCCGATGTTCCCTTTTTCCATGCTGCAGGACCAGAATTTGATGAGATTTTGGTTGGCCAAGGTGCACGCAGGGTCAGAGATCTTTTCAGTCGAGCAAAATCGAGGGCACCTTGCGTTATCTTCATTGACGAAATAGACTCCGTCGGTGCCAAGCGTAGCAACTCGTTGCTTCATCCATATGCAAATCAAACCATCAATCAGTTGCTCACAGAGATGGATGGCTTTCGACAGAACGAGGGTGTCATCGTGTTGGGGGCGACCAA--------------------------------------------------------------
Ncooperi_RockCrRoad_N1160 GTGTTCTTATTTAGTATTAAAACAACAAATAGAAGCATTAGATAAAGGATTGAGCTTGCGTCCCATAATTTATTCTTCCACTGCAACATTTTTCGAAAATAAACATGGCTTTCCAGAAGTTGATTTATGCGGAGGATATCTATTTCCAAGGTGTAACAATCTGACCGTTCCTCAGTTATACTTTACACTTTTGCAGAGAAGAGGTTTCAAGACTCGTAGTTTTAAAAAGGTCACTGGTCTGCGAACAAGTTTTGAAAGCAACCAAGTAAATTGGACTTGGATGGAACGACTTCCTCTACTTCGTCACTGGAAAACCAAAGATAAGGCTAAGAAACAAACTGATGTCGAACAACAACGCAAGTTGAAGACGTTGCTGTCTGATGAAAGCTTGACCACAGAGGAGCAACAAAGACTGAGAATCGCATTTGCTGAAGGTTATAGTGCTGCAGATACAAAGGAAAAAGCAGGTACAAAGCTAGGGATGTTTAATATATTCAGGGATCTGCTAGGGATTATCCTCATATTGTATATTCTCTCGTCTGTCATGAGTGGGTCTTTTCGAAAAGTTTTCATGGGAACTGCAAATGAAGTGTATCCTGAAGAAATAGATGTTACCTTTGAGGATGTCAAAGGTGTAGATGAGGCTAAGCAAGAACTTCAGGAAATTGTCGAGTTCCTGCGTAATCCGGACAAATTTTCTGCTTTGGGAGGGAAATTACCAAAAGGTGTGCTGTTAGTTGGACCACCAGGAACGGGAAAGACCTTATTGGCTAGAGCAGTTGCAGGTGAAGCCGATGTTCCCTTTTTCCATGCTGCAGGACCAGAATTTGATGAGATTTTGGTTGGCCAAGGTGCACGCAGGGTCAGAGATCTTTTCAGTCGAGCAAAATCGAGGGCACCTTGCGTTATCTTCATTGACGAAATAGACTCCGTCGGTGCCAAGCGTAGCAACTCGTTGCTTCATCCATATGCAAATCAAACCATCAATCAGTTGCTCACAGAGATGGATGGCTTTCGACAGAATGAGGGTGTCATCGTGTTGGGGGCGACCAACCGCCGTGACGACCTGGACAAGGCTCTTTTGAGGCCGGGTCGGTTCGATGTCGAGATCACCG
Ncoylei_Apalachia_N1195 --------------------AACAACAAATAGAAGCGTTAGATAAAGGATTGAGCTTGCATCCCATAATTTATTCTTCCACTGCAACATTTTTCGAAAATAGACATGGCTTCCCTGAAGTTGATTTATGCCGAGGATATCTATTTCCAAGGTGTAACAATCTGACCGTTCCTCAGTTGTACTTTACACTTTTGCAGAGAAGAGGTTTCAAGACCCGTAGTTTTAAAAAGGTCACTGGTCTGCGAACAAGTTTTGAAAGTAACCAAGTAAATTGGACTTGGATGGAAAGACTTCCTCTACTTCGTCACTGGAAAACCAAAGATAAGGCTAAAAAACAAACCGATGTCGAACAACAACGCAAATTGAAGACATTGCTGTCTGATGAAAGCTTGACCACAGAGGAGCAACAGAGACTGAGAATTGCATTTGCTGAGGGTTATAGTGCTGCAGATACAAAGGAAAAGTCGGGTACAAAGCTAGGGATGTTTAATATATTCAGGGATCTGCTGGGGATTATCCTCATATTGTATATTCTCTCGTCTGTCATGAGTGGGTCTTTTCGAAAAGTTTTCATGGGAACTGCAAATGAAGTGTATCCTGAAGAAATAGATGTTACCTTTGAGGATGTCAAAGGTGTAGATGAGGCTAAGCAAGAACTTCAGGAAATTGTCGAGTTCCTGCGTAATCCGGACAAATTTTCTGCTTTGGGAGGAAAATTACCAAAAGGTGTGCTGTTAGTTGGACCACCAGGAACGGGAAAGACCTTATTGGCTAGAGCAGTTGCAGGTGAAGCCGATGTCCCCTTTTTCCATGCCGCAGGACCAGAATTTGATGAGATTTTGGTTGGCCAAGGTGCACGCAGGGTCAGAGATCTTTTCAGTCGAGCAAAATCGAGGGCACCTTGCGTTATCTTCATCGATGAAATAGACTCCGTCGGTGCCAAGCGTAGCAACTCGTTGCTTCATCCATACGCAAATCAAACCATCAATCAGTTGCTCACAGAGATGGATGGCTTTAGACAGAACGAGGGTGTCATCGTATTGGGGGCGACCAACCGCCGCGACGACCTGGACAAGGCTCTTTTGAGGCCGGGTCGGTTCGATGTCGAGATCACCG
Ncoylei_DinkinCove_N1118 GTGTTCTTATTTAGTATTAAAACAACAAATAGAAGCGTTAGATAAAGGATTGAGCTTGCATCCCATAATTTATTCTTCCACTGCAACATTTTTCGAAAATAGACATGGCTTCCCTGAAGTTGATTTATGCCGAGGATATCTATTTCCAAGGTGTAACAATCTGACCGTTCCTCAGTTGTACTTTACACTTTTGCAGAGAAGAGGTTTCAAGACCCGTAGTTTTAAAAAGGTCACTGGTCTGCGAACAAGTTTTGAAAGCAACCAAGTAAATTGGACTTGGATGGAAAGACTTCCTCTACTTCGTCACTGGAAAACCAAAGATAAGGCTAAAAAACAAACCGATGTCGAACAACAACGCAAATTGAAGACATTGCTGTCTGATGAAAGCTTGACCACAGAGGAGCAACAGAGACTGAGAATTGCATTTGCTGAGGGTTATAGTGCTGCAGATACAAAGGAAAAGTCGGGTACAAAGCTAGGGATGTTTAATATATTCAGGGATCTGCTGGGGATTATCCTCATATTGTATATTCTCTCGTCTGTCATGAGTGGGTCTTTTCGAAAAGTTTTCATGGGAACTGCAAATGAAGTGTATCCTGAAGAAATAGATGTTACCTTTGAGGATGTCAAAGGTGTAGATGAGGCTAAGCAAGAACTTCAGGAAATTGTCGAGTTCCTGCGTAATCCGGACAAATTTTCTGCTTTGGGAGGAAAATTACCAAAAGGTGTGCTGTTAGTTGGACCACCAGGAACGGGAAAGACCTTATTGGCTAGAGCAGTTGCAGGTGAAGCCGATGTCCCCTTTTTCCATGCCGCAGGACCAGAATTTGATGAGATTTTGGTTGGCCAAGGTGCACGCAGGGTCAGAGATCTTTTCAGTCGAGCAAAATCGAGGGCACCTTGCGTTATCTTCATCGACGAAATAGACTCCGTCGGTGCCAAGCGTAGCAACTCGTTGCTTCATCCATACGCAAATCAAACCATCAATCAGTTGCTCACAGAGATGGATGGCTTTAGACAGAACGAGGGTGTCATCGTATTGGGGGCGACCAACCGCCGCGACGACCTGGACAAGGCTCTTTTGAGGCCGGGTCGGTTCGATGTCGAGATCACCG
Ncoylei_TiptonCreek_N837 GTGTTCTTATTTAGTATTAAAACAACAAATAGAAGCGTTAGATAAAGGATTGAGCTTGCATCCCATAATTTATTCTTCCACTGCAACATTTTTCGAAAATAGACATGGCTTCCCTGAAGTTGATTTATGCCGAGGATATCTATTTCCAAGGTGTAACAATCTGACCGTTCCTCAGTTGTACTTTACACTTTTGCAGAGAAGAGGTTTCAAGACCCGTAGTTTTAAAAAGGTCACTGGTCTGCGAACAAGTTTTGAAAGCAACCAAGTAAATTGGACTTGGATGGAAAGACTTCCTCTACTTCGTCACTGGAAAACCAAAGATAAGGCTAAAAAACAAACCGATGTCGAACAACAACGCAAATTGAAGACATTGCTGTCTGATGAAAGCTTGACCACAGAGGAGCAACAGAGACTGAGAATTGCATTTGCTGAGGGTTATAGTGCTGCAGATACAAAGGAAAAGTCGGGTACAAAGCTAGGGATGTTTAACATATTCAGGGATCTGCTGGGGATTATCCTCATATTGTATATTCTCTCGTCTGTCATGAGTGGGTCTTTTCGAAAAGTTTTCATGGGAACTGCAAATGAAGTGTATCCTGAAGAAATAGATGTTACCTTTGAGGATGTCAAAGGTGTAGATGAGGCTAAGCAAGAACTTCAGGAAATTGTCGAGTTCCTGCGTAATCCGGACAAATTTTCTGCTTTGGGAGGAAAATTACCAAAAGGTGTGCTGTTAGTTGGACCACCAGGAACGGGAAAGACCTTATTGGCTAGAGCAGTTGCAGGTGAAGCCGATGTCCCCTTTTTCCATGCCGCAGGACCAGAATTTGATGAGATTTTGGTTGGCCAAGGTGCACGCAGGGTCAGAGATCTTTTCAGTCGAGCAAAATCGAGGGCACCTTGCGTTATCTTCATCGACGAAATAGACTCCGTCGGTGCCAAGCGTAGCAACTCGTTGCTTCATCCATACGCAAATCAAACCATCAATCAGTTGCTCACAGAGATGGATGGCTTTAGACAGAACGAGGGTGTCATCGTATTGGGGGCGACCAACCGCCGCGACGACCTGGACAAGGCTCTTTTGAGGCCGGGTCGGTTCGATGTCGAGATCACCG
Ncrosbyi_MtMitchell_N210 GTGTTCTTATTTAGTATTAAAACAACAAATAGAAGTGTTAGATAAAGGATTGAGCTTGCGTCCCATAATTTATTCTTCCACTGCAACATTTTTTGAAAATAAACATGGCTTTCCTGAAGTTGATTTATGTGGAGGATATCTATTTCCAAGGTGTAACAAACTGACCGTTCCTCAGTTATACTTTACACTTTTGCAGAGAAGAGGTTTCAAAACCCGTAGTTTTAAAAAGGTCACTGGTCTGCGAACAAGTTTTGAAAGCAACCAAGTAAATTGGACTTGGATGGAACGACTTCCTCTACTTCGTCACTGGAAAACCAAAGATAAGGCTAAGAAACAAACCGATGTCGAACAACAACGCAAGTTGAAGACGTTGCTGTCTGATGAAAGCTTGACCACAGAGGAGCAACAAAGACTGAGAATCGCATTTGCTGAAGGTTATAGTGCTGCAGATACAAAGGAAAAAGCAGGTACAAAGCTAGGGATGTTTAATATATTCAGGGATCTGCTAGGGATTATCCTCATATTGTATATTCTCTCGTCTGTCATGAGTGGGTCTTTTCGAAAAGTTTTCATGGGAACTGCAAATGAAGTGTATCCTGAAGAAATAGATGTTACCTTTGAGGATGTCAAAGGTGTAGATGAGGCTAAGCAAGAACTTCAGGAAATTGTCGAGTTCCTGCGTAATCCGGACAAATTTTCTGCTTTGGGAGGGAAATTACCAAAAGGTGTGCTGTTAGTTGGACCACCAGGAACGGGAAAGACCTTATTGGCTAGAGCAGTTGCAGGTGAAGCCGATGTCCCCTTTTTCCATGCCGCAGGACCAGAATTTGATGAGATTTTGGTTGGCCAAGGTGCACGCAGGGTCAGAGATCTTTTCAGTCGAGCAAAATCGAGGGCACCTTGTGTTATCTTCATTGACGAAATAGACTCCGTCGGTGCCAAGCGTAGCAACTCGTTGCTTCATCCATATGCAAATCAAACCATCAATCAGTTGCTCACAGAGATGGATGGCTTTCGACAGAACGAGGGTGTCATCGTGTTGGGGGCGACCAACCGCCGCGACGACCTGGACAAGGCTCTTTTGAGGCCGGGTCGGTTCGATGTCGAGATCACCG
Ncrosbyi_PricesCrk_N1143 GTGTTCTTATTTAGTATTAAAACAACAAATAGAAGCGTTAGATAAAGGATTGAGCTTGCGTCCCATAATTTATTCTTCCACTGCAACATTTTTTGAAAATAAACATGGCTTTCCTGAAGTTGATTTATGTGGAGGATATCTATTTCCAAGGTGTAACAAACTGACCATTCCTCAGTTATACTTTACACTTTTGCAGAGAAGAGGTTTCAAAACCCGTAGTTTTAAAAAGGTCACTGGTCTGCGAACAAGTTTTGAAAGCAACCAAGTAAATTGGACTTGGATGGAACGACTTCCTCTACTTCGTCACTGGAAAACCAAAGATAAGGCTAAGAAACAAACCGATGTCGAACAACAACGCAAGTTGAAGACGTTGCTGTCTGATGAAAGCTTGACCACAGAGGAGCAACAAAGACTGAGAATCGCATTTGCTGAAGGTTATAGTGCTGCAGATACAAAGGAAAAAGCAGGTACAAAGCTAGGGATGTTTAATATTTTCAGGGATCTGCTAGGGATTATCCTCATATTGTATATTCTCTCGTCTGTCATGAGTGGGTCTTTTCGAAAAGTTTTCATGGGAACTGCAAATGAAGTGTATCCTGAAGAAATAGATGTTACCTTTGAGGATGTCAAAGGTGTAGATGAGGCTAAGCAAGAACTTCAGGAAATTGTCGAGTTCCTGCGTAATCCGGACAAATTTTCTGCTTTGGGAGGGAAATTACCAAAAGGTGTGCTGTTAGTTGGACCACCAGGAACGGGAAAGACCTTATTGGCTAGAGCAGTTGCAGGTGAAGCCGATGTCCCCTTTTTCCATGCCGCAGGACCAGAATTTGATGAGATTTTGGTTGGCCAAGGTGCACGCAGGGTCAGAGATCTTTTCAGTCGAGCAAAATCGAGGGCACCTTGTGTTATCTTCATTGACGAAATAGACTCCGTCGGTGCCAAGCGTAGCAACTCGTTGCTTCATCCATATGCAAATCAAACCATCAATCAGTTGCTCACAGAGATGG----CTTTCGACAGAACGAGGGTGTCATCGTGTTGGGGGCGACCAACCGTCGCGACGACCTGGACAAGGCTCTTTTGAGGCCGGGTCGGTTCGATGTCGAGATCACCG
Ncrosbyi_ShufordCrk_N1148 ----------TTAGTATTAAAACAACAAATAGAAGCGTTAGATAAAGGATTGAGCTTGCGTCCCATAATTTATTCTTCCACTGCAACATTTTTTGAAAATAAACATGGCTTTCCTGAAGTTGATTTATGTGGAGGATATCTATTTCCAAGGTGTAACAAACTGACCGTTCCTCAGTTATACTTTACACTTTTGCAGAGAAGAGGTTTCAAAACCCGTAGTTTTAAAAAAGTTACTGGTCTGCGAACAAGTTTTGAAAGCAACCAAGTAAATTGGACTTGGATGGAACGACTTCCTCTACTTCGTCACTGGAAAACCAAAGATAAGGCTAAGAAACAAACCGATGTCGAACAACAACGCAAGTTGAAGACGTTGCTGTCTGATGAAAGCTTGACCACAGAGGAGCAACAAAGACTGAGAATCGCATTTGCTGAAGGTTATAGTGCTGCAGATACAAAGGAAAAAGCAGGTACAAAGCTAGGGATGTTTAATATATTCAGGGATCTGCTAGGGATTATCCTCATATTGTATATTCTCTCGTCTGTCATGAGTGGGTCTTTTCGAAAAGTTTTCATGGGAACTGCAAATGAAGTGTATCCTGAAGAAATAGATGTTACCTTTGAGGATGTCAAAGGTGTAGATGAGGCTAAGCAAGAACTTCAGGAAATTGTCGAGTTCCTGCGTAATCCGGACAAATTTTCTGCTTTGGGAGGGAAATTACCAAAAGGTGTGCTGTTAGTTGGACCACCAGGAACGGGAAAGACCTTATTGGCTAGAGCAGTTGCAGGTGAAGCCGATGTCCCCTTTTTCCATGCCGCAGGACCAGAATTTGATGAGATTTTGGTTGGCCAAGGTGCACGCAGGGTCAGAGATCTTTTCAGTCGAGCAAAATCGAGGGCACCTTGTGTTATCTTCATTGACGAAATAGACTCCGTCGGTGCCAAGCGTAGCAACTCGTTGCTTCATCCATATGCAAATCAAACCATCAATCAGTTGCTCACAGAGATGGATGGCTTTCGACAGAACGAGGGTGTCATCGTGTTGGGGGCGACCAACCGCCGCGACGACCTGGACAAGGCTCTTTTGAGGCCGGGTCGGTTCGATGTCGAGATCACCG
Ndellingeri_BullpenBridge_N109 --------------------------------------TAGATAAAGGTTTGAGCTTGCGTCCCATAATTTATTCTTCCACTGCAACATTTTTCGAAAATAAACATGGCTTTCCTGAAGTTGATTTATGCGGAGGATATCTATTTCCAAGGTGTAACAATCTGACCGTTCCTCAGTTATACTTTACACTTTTGCAGAGAAGAGGTTTCAAGACCCGTAGTTTTAAAAAGGTCACTGGTCTGCGAACAAGTTTTGAAAGCAACCAAGTAAATTGGACTTGGATGGAACGACTTCCTCTACTTCGTCACTGGAAAACCAAAGATAAGGCTAAGAAACAAACCGATGTCGAACAACAACGCAAGTTGAAGACGTTGCTGTCTGATGAAAGCTTGACCACAGAGGAGCAACAAAGACTGAGAATCGCATTTGCTGAAGGTTATAGTGCTGCAGATACAAAGGAAAAAGCAGGTACAAAGCTAGGGATGTTTAATATATTCAGGGATCTGCTAGGGATTATCCTCATATTGTATATTCTCTCGTCTGTCATGAGTGGGTCTTTTCGAAAAGTTTTCATGGGAACAGCAAATGAAGTGTATCCTGAAGAAATAGATGTTACCTTTGAGGATGTCAAAGGTGTAGATGAGGCTAAGCAAGAACTTCAGGAAATTGTCGAGTTCCTGCGTAATCCGGACAAATTTTCTGCTTTGGGAGGGAAATTACCAAAAGGTGTGCTGTTAGTTGGACCACCAGGAACGGGAAAGACCTTATTGGCTAGAGCAGTTGCAGGTGAAGCCGATGTTCCCTTTTTCCATGCCGCAGGACCAGAATTTGATGAGATTTTGGTTGGCCAAGGTGCACGCAGGGTCAGAGATCTTTTCAGTCGAGCAAAATCGAGGGCACCTTGCGTTAT--------------------------------------------------------------------------------------------------------------------------------------------------------------------------------------------------------------
Ndellingeri_WhitewFalls_N887 ------------------------------------------------------CTTGCGTCCCATAATTTATTCTTCCACTGCAACATTTTTCGAAAATAAACATGGCTTTCCTGAAGTTGATTTATGCGGAGGATATCTATTTCCAAGGTGTAACAATCTGACCGTTCCTCAGTTATACTTTACACTTTTGCAGAGAAGAGGTTTCAAGACCCGTAGTTTTAAAAAGGTCACTGGTCTGCGAACAAGTTTTGAAAGCAACCAAGTAAATTGGACTTGGATGGAACGACTTCCTCTACTTCGTCACTGGAAAACCAAAGATAAGGCTAAGAAACAAACTGATGTCGAACAACAACGCAAGTTGAAGACGTTGCTGTCTGATGAAAGCTTGACCACAGAGGAGCAACAAAGACTGAGAATCGCATTTGCTGAAGGTTATAGTGCTGCAGATACAAAGGAAAAAGCAGGTACAAAGCTAGGGATGTTTAATATATTCAGGGATCTGCTAGGGATTATCCTCATATTGTATATTCTCTCGTCTGTCATGAGTGGGTCTTTTCGAAAAGTTTTCATGGGAACTGCAAATGAAGTGTATCCTGAAGAAATAGATGTTACCTTTGAGGATGTCAAAGGTGTAGATGAGGCTAAGCAAGAACTTCAGGAAATTGTCGAGTTCCTGCGTAATCCGGACAAATTTTCTGCTTTGGGAGGGAAATTACCAAAAGGTGTGCTGTTAGTTGGACCACCAGGAACGGGAAAGACCTTATTGGCTAGAGCAGTTGCAGGTGAAGCCGATGTTCCCTTTTTCCATGCCGCAGGACCAGAATTTGATGAGATTTTGGTTGGCCAAGGTGCACGCAGAGTCAGAGATCTTTTCAGTCGAGCAAAATCGAGGGCACCTTGCGTTATCTTCATTGACGAAATAGACTCTGTCGGTGCCAAGCGTAGCAACTCGTTGCTTCATCCATATGCAAATCAAACCATCAATCAGTTGCTCACAGAGATGGATGGCTTTCGACAGAACGAGGGTGTCATCGTGTTGGGGGCGACC----------------------------------------------------------------
Ndilutus_GrassyCreek_N670 ---------------------------------------------------------------------------------------------------------------------------------------------------------------------------------------------------------------------------------------------------------------------------------------------------------------------------------TAAGGCTAAGAAACAAACCGATGTTGAACAACAACGCAAGTTGAAGACGTTGCTGTCTGATGAAAGCTTGACCACAGAGGAGCAACAAAGACTGAGGATCGCATTTGCTGAAGGGTATAGTGCTGCAGATACAAAGGAAAAAGCAGGTACAAAGCTAGGGATGTTTAATATATTCAGGGATCTGCTAGGGATTATCCTCATATTGTATATTCTCTCGTCTGTCATGAGTGGGTCTTTTCGCAAAGTTTTCATGGGAACTGCAAATGAAGTGTATCCTGAAGAAATAGATGTTACCTTTGAGGATGTCAAAGGTGTAGATGAGGCTAAGCAAGAACTTCAGGAAATTGTCGAGTTCCTGCGTAATCCGGACAAATTTTCTGCTTTGGGAGGGAAATTACCAAAAGGTGTGCTGTTAGTTGGACCGCCAGGAACGGGAAAGACCTTATTGGCTAGAGCAGTTGCAGGTGAAGCCGATGTCCCCTTT----------------------------------------------------------------------------------------------------------------------------------------------------------------------------------------------------------------------------------------------------------------------------------------------------------------------
Nfridelli_LittlePigeon_N262 GTGTTCTTATTTAGTATTAAAACAACAAATAGAAGCATTAGATAAAGGATTGAGCTTGCGTCCCATAATTTATTCTTCCACTGCAACATTTTTCGAAAATAAACATGGCTTTCCAGAAGTTGATTTATGCGGAGGATATCTATTTCCAAGGTGTAACAATCTGACCGTTCCTCAGTTATACTTTACACTTTTGCAGAGAAGAGGTTTCAAGACTCGTAGTTTTAAAAAGGTCACTGGTCTGCGAACAAGTTTTGAAAGCAACCAAGTAAATTGGACTTGGATGGAACGACTTCCTCTACTTCGTCACTGGAAAACCAAAGATAAGGCTAAGAAACAAACTGATGTCGAACAACAACGCAAGTTGAAGACGTTGCTGTCTGATGAAAGCTTGACCACAGAGGAGCAACAAAGACTGAGAATCGCATTTGCTGAAGGTTATAGTGCTGCAGATACAAAGGAAAAAGCAGGTACAAAGCTGGGGATGTTTAATATATTCAGGGATCTGCTAGGGATTATCCTCATATTGTATATTCTCTCGTCTGTCATGAGTGGGTCTTTTCGAAAAGTTTTCATGGGAACTGCAAATGAAGTGTATCCTGAAGAAATAGATGTTACCTTTGAGGATGTCAAAGGTGTAGATGAGGCTAAGCAAGAACTTCAGGAAATTGTCGAGTTCCTTCGTAATCCGGACAAATTTTCTGCTTTGGGAGGGAAATTACCAAAAGGTGTGCTGTTAGTTGGACCACCAGGAACGGGAAAGACCTTATTGGCTAGAGCAGTTGCAGGTGAAGCCGATGTTCCCTTTTTCCATGCTGCAGGACCAGAATTTGATGAGATTTTGGTTGGCCAAGGTGCACGCAGGGTCAGAGATCTTTTCAGTCGAGCAAAATCGAGGGCACCTTGCGTTATCTTCATTGACGAAATAGACTCCGTCGGTGCCAAGCGTAGCAACTCGTTGCTGCATCCATATGCAAATCAAACCATCAATCAGTTGCTCACAGAGATGGATGGCTTTCGACAGAACGAGGGTGTCATCGTGTTGGGGGCGACGAACCGCCGCGATGACCTGGACAAGGCTCTTTTGAGGCCGGGTCGGTTCGATGTCGAGATCACCG
Nfurtivus_HugdenBranch_G3175 GTGTTCTTATTTAGTATTAAAACAACAAATAGAAGCGCTAGATAAAGGATTGAGCTTGCGTCCCATAATTTATTCTTCCACTGCAACATTTTTCGAAAATAAACATGGCTTTCCTGAAGTTGATCTATGCCGAGGATATCTATTTCCAAGGTGTAACAATCTGACCGTTCCTCAGTTGTACTTTACACTTTTGCAGAAAAGGGGTTTCAAGACCCGTAGTTTTAAAAAGGTCACTGGTCTGCGAACAAGTTTTGAAAGCAACCAAGTAAATTGGTCTTGGATGGAACGACTTCCTGTACTTCGTCACTGGAAAACCAAAGATAAGGCTAAGAAACAAACCGATGTCGAACAACAACGCAAGTTGAAGACGTTGCTGTCTGATGAAAGCTTGACCACAGAGGAGCAACAAAGACTGAGAATCGCATTTGCTGAAGGTTATAGTGCTGCAGATACAAAGGAAAAAGCAGGTACAAAGCTAGGGATGTTTAATATATTCAGGGATCTGCTAGGGATTATCCTCATATTGTATATTCTCTCGTCTGTCATGAGTGGGTCTTTTCGAAAAGTTTTCATGGGAACTGCAAATGAAGTGTATCCTGAAGAAATAGATGTTACCTTTGAGGATGTCAAAGGTGTAGATGAGGCTAAGCAAGAACTTCAGGAAATTGTCGAGTTTCTGCGTAATCCGGACAAATTTTCTGCTTTGGGAGGAAAATTACCAAAAGGTGTGCTGTTAGTTGGACCACCAGGAACGGGAAAGACCTTATTGGCTAGAGCAGTTGCAGGTGAAGCCGATGTCCCCTTTTTCCATGCCGCAGGACCAGAATTTGATGAGATTTTGGTTGGCCAAGGTGCACGCAGGGTCAGAGATCTTTTCAGTCGAGCAAAATCGAGGGCACCTTGCGTTATCTTCATCGACGAAATAGACTCTGTCGGTGCCAAGCGTAGCAACTCGTTGCTTCATCCATATGCAAATCAAACCATCAATCAGTTGCTCACAGAGATGGATGGCTTTCGACAGAACGAAGGTGTCATCGTGTTGGGGGCGACCAACCGTCGCGACGATCTAGACAAGGCTCTTCTGAGGCCGGGTCGATTCGATGTCGAGATCACCG
Nfurtivus_RaccoonMtn_N1026 GTGTTCTTATTTAGTATTAAAACAACAAATAGAAGCGCTAGATAAAGGATTGAGCTTGCGTCCCATAATTTATTCTTCCACTGCAACATTTTTCGAAAATAAACATGGCTTTCCTGAAGTTGATCTATGCCGAGGATATCTATTTCCAAGGTGTAACAATCTGACCGTTCCTCAGTTGTACTTTACACTTTTGCAGAAAAGGGGTTTCAAGACCCGTAGTTTTAAAAAGGTCACTGGTCTGCGAACAAGTTTTGAAAGCAACCAAGTAAATTGGTCTTGGATGGAACGACTTCCTGTACTTCGTCACTGGAAAACCAAAGATAAGGCTAAGAAACAAACCGATGTCGAACAACAACGCAAGTTGAAGACGTTGCTGTCTGATGAAAGCTTGACCACAGAGGAGCAACAAAGACTGAGAATCGCATTTGCTGAAGGTTATAGTGCTGCAGATACAAAGGAAAAAGCAGGTACAAAGCTAGGGATGTTTAATATATTCAGGGATCTGCTAGGGATTATCCTCATATTGTATATTCTCTCGTCTGTCATGAGTGGGTCTTTTCGAAAAGTTTTCATGGGAACTGCAAATGAAGTGTATCCTGAAGAAATAGATGTTACCTTTGAGGATGTCAAAGGTGTAGATGAGGCTAAGCAAGAACTTCAGGAAATTGTCGAGTTTCTGCGTAATCCGGACAAATTTTCTGCTTTGGGAGGAAAATTACCAAAAGGTGTGCTGTTAGTTGGACCACCAGGAACGGGAAAGACCTTATTGGCTAGAGCAGTTGCAGGTGAAGCCGATGTCCCCTTTTTCCATGCCGCAGGACCAGAATTTGATGAGATTTTGGTTGGCCAAGGTGCACGCAGGGTCAGAGATCTTTTCAGTCGAGCAAAATCGAGGGCACCTTGCGTTATCTTCATCGACGAAATAGACTCTGTCGGTGCCAAGCGTAGCAACTCGTTGCTTCATCCATATGCAAATCAAACCATCAATCAGTTGCTCACAGAGATGGATGGCTTTCGACAGAACGAAGGTGTCATCGTGTTGGGGGCGACCAACCGTCGCGACGATCTAGACAAGGCTCTTCTGAGGCCGGGTCGATTCGATGTCGAGATCACCG
Ngeorgia_Sittons_N073 -----------------------------------------------------------GTCCCATAATTTATTCTTTCACTGCAACATTTTTCGAAAATAAACATGGCTTTCCTGAAGTTGATTTATGTCGAGGATATCTATTTCCAAGGTGTAGCAATCTGACCGTTCCTCAGTTGTACTTTACACTTTTGCAGAGAAGAGGTTTCAAGACCCGTAGTTTTAAAAAGGTCACTGGTCTGCGAACAAGTTTTGAAAGCAACCAAGTAAATTGGTCTTGGATGGAACGACTTCCTCTACTTCGTCACTGGAAAACCAAAGATAAGGCTAAGAAACAAACCGATGTCGAACAACAACGCAAGTTGAAGACGTTGCTGTCTGATGAAAGCTTGACCACAGAGGAGCAACAAAGACTGAGAATCGCATTTGCTGAAGGTTATAGTGCTGCAGATACAAAGGAAAAGGCAGGTACAAAGCTAGGGATGTTTAATATATTCAGGGATCTGCTAGGGATTATCCTCATATTGTATATTCTCTCGTCTGTCATGAGTGGGTCTTTTCGAAAAGTTTTCATGGGAACTGCAAATGAAGTGTATCCTGAAGAAATAGATGTTACCTTTGAGGATGTCAAAGGTGTAGATGAGGCTAAGCAAGAACTTCAGGAAATTGTCGAGTTCCTGCGTAATCCAGACAAATTTTCTGCTTTGGGAGGAAAATTACCAAAAGGTGTGCTGTTAGTTGGACCACCAGGAACGGGAAAGACCTTATTGGCTAGAGCAGTTGCAGGTGAAGCCGATGTCCCTTTTTTCCATGCCGCAGGACCAGAATTTGATGAAATTTTGGTTGGCCAAGGTGCACGCAGAGTCAGAGATCTTTTCAGTCGAGCAAAATCGAGGGCACCTTGCGTTATCTTCATCGACGAAATAGACTCTGTCGGTGCCAAGCGTAGCAACTCATTGCTTCATCCATATGC-----------------------------------------------------------------------------------------------------------------------------------------------
Ngertschi_CedarCreek_N351 GTGTTCTTATTTAGTATTAAAACAACAAATAGAAGCGTTAGATAAAGGATTGAGCTTGCGTCCCATAATTTATTCTTCCACTGCAACATTTTTTGAAAATAAACATGGCTTTCCTGAAGTTGATTTATGTGGAGGATATCTATTTCCAAGGTGTAACAAACTGACCGTTCCTCAGTTATACTTTACACTTTTGCAGAGAAGAGGTTTCAAAACCCGTAGTTTTAAAAAGGTCACTGGTCTGCGAACAAGTTTTGAAAGTAACCAAGTAAATTGGACTTGGATGGAACGACTTCCTCTACTTCGTCACTGGAAAACCAAAGATAAGGCTAAGAAACAAACCGATGTCGAACAACAACGCAAGTTGAAGACGTTGCTGTCTGATGAAAGCTTGACCACAGAGGAGCAACAAAGACTGAGAATCGCATTTGCTGAAGGTTATAGTGCTGCAGATACAAAGGAAAAAGCAGGTACAAAGCTAGGGATGTTTAATATATTCAGGGATCTGCTAGGGATTATCCTCATATTGTATATTCTCTCGTCTGTCATGAGTGGGTCTTTTCGAAAAGTTTTCATGGGAACTGCAAATGAAGTGTATCCTGAAGAAATAGATGTTACCTTTGAGGATGTCAAAGGTGTAGATGAGGCTAAGCAAGAACTTCAGGAAATTGTCGAGTTCCTGCGTAATCCGGACAAATTTTCTGCTTTGGGAGGGAAATTACCAAAAGGTGTGCTGTTAGTTGGACCACCAGGAACGGGAAAGACCTTATTGGCTAGAGCAGTTGCAGGTGAAGCTGATGTCCCCTTTTTCCATGCCGCAGGACCAGAATTTGATGAGATTTTGGTTGGCCAAGGTGCACGCAGGGTCAGAGATCTTTTCAGTCGAGCAAAATCGAGGGCACCTTGTGTTATCTTCATTGACGAAATAGACTCCGTCGGTGCCAAGCGTAGCAACTCGTTGCTTCATCCATATGCAAATCAAACCATCAATCAGTTGCTCACAGAGATGGATGGCTTTCGACAGAACGAGGGTGTCATCGTGTTGGGGGCGACCAACCGCCGCGACGACCTGGACAAGGCTCTTTTGAGGCCGGGTCGGTTCGATGTGGAGATCACCG
Ngertschi_FrenchBroad_N968 GTGTTCTTATTTAGTATTAAAACAACAAATAGAAGCGTTAGATAAAGGATTGAGCTTGCGTCCCATAATTTATTCTTCCACTGCAACATTTTTTGAAAATAAACATGGCTTTCCTGAAGTTGATTTATGTGGAGGATATCTATTTCCAAGGTGTAACAAACTGACCGTTCCTCAGTTATACTTTACACTTTTGCAGAGAAGAGGTTTCAAAACCCGTAGTTTTAAAAAGGTCACTGGTCTGCGAACAAGTTTTGAAAGCAACCAAGTAAATTGGACTTGGATGGAACGACTTCCTCTACTTCGTCACTGGAAAACCAAAGATAAGGCTAAGAAACAAACCGATGTCGAACAACAACGCAAGTTGAAGACGTTGCTGTCTGATGAAAGCTTGACCACAGAGGAGCAACAAAGACTGAGAATCGCATTTGCTGAAGGTTATAGTGCTGCAGATACAAAGGAAAAAGCAGGTACAAAGCTAGGGATGTTTAATATATTCAGGGATCTGCTAGGGATTATCCTCATATTGTATATTCTCTCGTCTGTCATGAGTGGGTCTTTTCGAAAAGTTTTCATGGGAACTGCAAATGAAGTGTATCCTGAAGAAATAGATGTTACCTTTGAGGATGTCAAAGGTGTAGATGAGGCTAAGCAAGAACTTCAGGAAATTGTCGAGTTCCTGCGTAATCCGGACAAATTTTCTGCTTTGGGAGGGAAATTACCAAAAGGTGTGCTGTTAGTTGGACCACCAGGAACGGGAAAGACCTTATTGGCTAGAGCAGTTGCAGGTGAAGCCGATGTCCCCTTTTTCCATGCCGCAGGACCAGAATTTGATGAGATTTTGGTTGGCCAAGGTGCACGCAGGGTCAGAGATCTTTTCAGTCGAGCAAAATCGAGGGCACCTTGTGTTATCTTCATTGACGAAATAGACTCCGTCGGTGCCAAGCGTAGCAACTCGTTGCTTCATCCATATGCAAATCAAACCATCAATCAGTTGCTCACAGAGATGGATGGCTTTCGACAGAACGAGGGTGTCATCGTGTTGGGGGCGACCAACCGCCGCGACGACCTGGACAAGGCTCTTTTGAGGCCGGGTCGGTTCGAT-------------
Ngertschi_HickoryNutGap_N810 -----CTTATTTAGTATTAAAACAACAAATAGAAGCGTTAGATAAAGGATTGAGCTTGCGTCCCATAATTTATTCTTCCACTGCAACATTTTTTGAAAATAAACATGGCTTTCCTGAAGTTGATTTATGTGGAGGATATCTATTTCCAAGGTGTAACAAACTGACCGTTCCTCAGTTATACTTTACACTTTTGCAGAGAAGAGGTTTCAAAACCCGTAGTTTTAAAAAGGTCACTGGTCTGCGAACAAGTTTTGAAAGCAACCAAGTAAATTGGACTTGGATGGAACGACTTCCTCTACTTCGTCACTGGAAAACCAAAGATAAGGCTAAGAAACAAACCGATGTCGAACAACAACGCAAGTTGAAGACGTTGCTGTCTGATGAAAGCTTGACCACAGAGGAGCAACAAAGACTGAGAATCGCATTTGCTGAAGGTTATAGTGCTGCAGATACAAAGGAAAAAGCAGGTACAAAGCTAGGGATGTTTAATATATTCAGGGATCTGCTAGGGATTATCCTCATATTGTATATTCTCTCGTCTGTCATGAGTGGGTCTTTTCGAAAAGTTTTCATGGGAACTGCAAATGAAGTGTATCCTGAAGAAATAGATGTTACCTTTGAGGATGTCAAAGGTGTAGATGAGGCTAAGCAAGAACTTCAGGAAATTGTCGAGTTCCTGCGTAATCCGGACAAATTTTCTGCTTTGGGAGGGAAATTACCAAAAGGTGTGCTGTTAGTTGGACCACCAGGAACGGGAAAGACCTTATTGGCTAGAGCAGTTGCAGGTGAAGCCGATGTCCCCTTTTTCCATGCCGCAGGACCAGAATTTGATGAGATTTTGGTTGGCCAAGGTGCACGCAGGGTCAGAGATCTTTTCAGTCGAGCAAAATCGAGGGCACCTTGTGTTATCTTCATTGACGAAATAGACTCCGTCGGTGCCAAGCGTAGCAACTCGTTGCTTCATCCATATGCAAATCAAACCATCAATCAGTTGCTCACAGAGATGGATGGCTTTCGACAGAACGAGGGTGTCATCGTGTTGGGGGCGACCAACCGCCGCGACGACCTGGACAAGGCTCTTTTGAGGCCGGGTCGGTTCGATGTCGAGATCACCG
Nholsingeri_BrumleyCrk_N916 GTGTTCTTATTTAGTATTAAAACAACAAATAGAAGAGTTAGATAAAGGATTGAGCTTGCGTCCCATAATTTATTCTTCCACTGCAACATTTTTCGAAAATAAACATGGCTTTCCTGAAGTTGATTTATGCGGAGGATATCTATTTCCAAGGTGTAACATTCTGACCGTTCCTCAGTTATACTTTACACTTTTGCAGAGAAGAGGTTTCAAGACCCGTAGTTTTAAAAAGGTCACTGGTCTGCGAACAAGTTTTGAAAGCAACCAAGTAAATTGGACTTGGATGGAACGACTTCCTCTACTTCGTCACTGGAAAACCAAAGATAAGGCTAAGAAACAAACCGATGTCGAACAACAACGCAAGTTGAAGACGTTGCTATCTGATGAAAGCTTGACCACAGAGGAGCAACAAAGACTGAGAATTGCATTTGCTGAAGGTTATAGTGCTGCAGATACAAAGGAAAAAGCAGGTACAAAGCTAGGGATGTTTAATATATTCAGGGATCTGCTAGGGATTATCCTGATATTGTATATTCTCTCGTCTGTCATGAGTGGGTCTTTTCGCAAAGTTTTCATGGGAACTGCAAATGAAGTGTATCCTGAAGAAATAGATGTTACCTTTGAGGATGTCAAAGGTGTAGATGAGGCTAAGCAAGAACTTCAGGAAATTGTCGAGTTCCTGCGTAATCCGGACAAATTTTCTGCTTTGGGAGGGAAATTACCAAAAGGTGTGCTGTTAGTTGGACCACCAGGAACGGGAAAGACCTTATTGGCTAGAGCAGTTGCAGGTGAAGCCGATGTCCCCTTTTTCCATGCCGCAGGACCAGAATTTGATGAGATTTTGGTTGGCCAAGGTGCACGCAGGGTCAGAGATCTTTTCAGTCGAGCAAAATCGAGGGCACCTTGCGTTATCTTCATTGACGAAATAGACTCCGTCGGTGCCAAGCGTAGCAACTCGTTGCTTCACCCATATGCAAATCAAACCATCAATCAGTTGCTCACAGAGATGGATGGCTTTCGACAGAACGAGGGTGTCATCGTGTTGGGGGCGACCAACCGCCGCGACGACCTGGACAAGGCTCTTTTGAGGCCGGGTCGGTTCGATGTCGAGATCACCG
Njonesi_CaveSpringCave_N390 GTGTTCTTATTTAGTATTAAAACAACAAATAGAAGCGTTAGATAAAGGATTGAGCTTGCGTCCCATAATTTATTCTTCCACTGCAACATTTTTCGAAAATAAACATGGCTTTCCTGAAGTTGATTTATGCGGAGGATATCTATTTCCAAGGTGTAACAATCTGATCGTTCCTCAGTTATACTTTACACTTTTGCAGAGAAGAGGTTTCAAGACCCGTAGTTTTAAAAAGGTCACTGGTCTGCGAACAAGTTTTGAAAGCAACCAAGTAAATTGGACTTGGATGGAACGACTTCCTCTACTTCGTCACTGGAAAACCAAAGATAAGGCTAAGAAACAAACTGATGTCGAACAACAACGCAAATTGAAGACGTTGCTGTCTGATGAAAGCTTGACCACAGAGGAGCAACAAAGACTGAGAATCGCATTTGCTGAAGGTTATAGTGCTGCAGATACAAAGGAAAAAGCAGGTACAAAGCTAGGGATGTTTAATATATTCAGGGATCTACTAGGGATTATCCTCATATTGTATATTCTCTCGTCTGTCATGAGTGGGTCTTTTCGAAAAGTTTTCATGGGAACTGCAAATGAAGTGTATCCTGAAGAAATAGATGTTACCTTTGAGGATGTCAAAGGTGTAGATGAGGCTAAGCAAGAACTTCAGGAAATTGTCGAGTTCCTGCGTAATCCGGACAAATTTTCTGCTTTGGGAGGGAAATTACCAAAAGGTGTGCTGTTAGTTGGACCACCAGGAACGGGAAAGACCTTATTGGCTAGAGCAGTTGCAGGTGAAGCCGATGTTCCCTTTTTCCATGCCGCAGGACCAGAATTTGATGAGATTTTGGTTGGCCAAGGTGCACGCAGGGTCAGAGATCTTTTCAGTCGAGCAAAATCGAGGGCACCTTGCGTTATCTTCATTGACGAAATAGACTCCGTCGGTGCCAAGCGTAGCAACTCGTTGCTTCATCCATATGCAAATCAAACCATCAATCAGTTGCTCACAGAGATGGATGGCTTTCGACAGAACGAGGGTGTCATCGTGTTGGGGGCGACCAACCGCCGCGACGACCTGGACAAGGCTCTTTTGAGGCCGGGTCGGTTCGATGTCGAGATCACC-
Nlowderi_ChestnutBranch_N731 ---------------------------------------------------------------------------------------------------------------------------------------------------------------------------------------------------------------------------------------------------------------------------------------------------------------------------------------------------------------------------------------------------------------------------------------------------------------------------------------------------------------CAGGGATCTGCTGGGGATTATCCTCATATTGTATATTCTCTCATCTGTCATGAGTGGATCTTTTCGAAAAGTTTTCATGGGAACTGCGAATGAAGTGTATCCTGAAGAAATAGATGTTACCTTTGAGGATGTCAAAGGTGTAGATGAGGCTAAGCAAGAACTTCAGGAAATTGTCGAGTTCCTGCGTAATCCGGACAAATTTTCTGCTTTGGGAGGAAAATTACCAAAAGGTGTGCTGTTAGTTGGACCACCAGGAACGGGAAAGACCTTATTGGCTAGAGC--------------------------------------------------------------------------------------------------------------------------------------------------------------------------------------------------------------------------------------------------------------------------------------------------------------------------------------------------
Nnasicus_CaneyFork_N171 GTGTTCTTATTTAGTATTAAAACAACAAATAGAAGCGCTAGATAAAGGATTGAGCTTGCGTCCCATAATTTATTCTTCCACTGCAACATTTTTTGAAAATAAACATGGCTTTCCTGAAGTTGATTTATGTGGGGGATATCTATTTCCAAGGTGTAACAATCTGACCGTTCCTCAGTTATACTTTACACTTTTGCAGAGAAGAGGTTTCAAGACCCGTAGTTTTAAAAAGGTCACTGGTCTGCGAACAAATTTTGAAAGCAACCAAGTAAATTGGGCTTGGATGGAACGACTTCCTCTACTTCGTCACTGGAAAACCAAAGATAAGGCAAAGAAACAAACCGATGTCGAACAACAACGCAAGTTGAAGACGTTGCTGTCTGATGAAAGCTTGACCACAGAGGAGCAACAAAGACTGAGAATCGCATTTGCTGAAGGTTATAGTGCTGCAGATACAAAAGAAAAACCAGGTACAAAGCTAGGGATGTTTAATATATTCAGGGATCTGCTAGGGATTATCCTCATATTGTATATTCTCTCGTCTGTCATGAGTGGGTCTTTTCGAAAAGTTTTCATGGGAACTGCAAATGAAGTATATCCTGAAGAAATAGATGTTACCTTTGAGGATGTCAAAGGTGTAGATGAGGCTAAGCAAGAACTTCAGGAAATTGTCGAGTTCCTGCGTAATCCGGACAAATTTTCTGCTTTGGGAGGGAAATTACCAAAAGGTGTGCTGTTAGTTGGACCACCAGGAACGGGAAAGACCTTATTGGCTAGAGCAGTTGCAGGTGAAGCCGATGTCCCCTTTTTCCATGCCGCAGGACCAGAATTTGATGAGATTTTGGTTGGCCAAGGTGCACGCAGGGTCAGAGATCTTTTCAGTCGAGCCAAATCGAGGGCACCTTGCGTTATCTTCATTGACGAAATAGACTCCGTCGGTGCCAAGCGTAGCAACTCGTTGCTTCATCCATATGCAAATCAAACCATCAATCAGTTGCTCACAGAGATGGATGGCTTTCGACAGAACGAGGGTGTCATCGTGTTGGGGGCGACCAACCGCCGTGACGACCTGGACAGGGCTCTTTTGAGGCCGGGTCG--------------------
Nnasicus_ConnosteeFalls_N696 GTGTTCTTATTTAGTTTTAAAACAACAAATAGAAGCGCTAGATAAAGGAATGAGCTTGCGTCCCATAATTTATTCTTCCACTGCAACATTTTTTGAAAATAAACATGGCTTTCCTGAAGTTGATTTATGTGGAGGATATCTATTTCCAAGGTGTAACAATCTGACCGTTCCTCAGTTATACTTTACACTTTTGCAGAGAAGAGGTTTCAAGACCCGTAGTTTTAAAAAGGTCACTGGTCTGCGAACAAATTTTGAAAGCAACCAAGTAAATTGGGCTTGGATGGAACGACTTCCTCTACTTCGTCACTGGAAAACCAAAGATAAGGCTAAGAAACAAACCGATGTCGAACAACAACGCAAGTTGAAGACGTTGCTGTCTGATGAAAGCTTGACCACAGAGGAGCAACAAAGACTGAGAATCGCATTTGCTGAAGGTTATAGTGCTGCAGATACAAAAGAAAAACCAGGTACAAAGCTAGGGATGTTTAATATATTCAGGGATCTGCTAGGGATTATCCTCATATTGTATATTCTCTCGTCTGTCATGAGTGGGTCTTTTCGAAAAGTTTTCATGGGAACTGCAAATGAAGTATATCCTGAAGAAATAGATGTTACCTTTGAGGATGTCAAAGGTGTAGATGAGGCTAAGCAAGAACTTCAGGAAATTGTCGAGTTCCTGCGTAATCCGGACAAATTTTCTGCTTTGGGAGGGAAATTACCAAAAGGTGTGCTGTTAGTTGGACCACCAGGAACGGGAAAGACCTTATTGGCTAGAGCAGTTGCAGGTGAAGCTGATGTCCCCTTTTTCCATGCCGCAGGACCAGAATTTGATGAGATTTTGGTTGGCCAAGGTGCACGCAGGGTCAGAGATCTTTTCAGTCGAGCCAAATCGAGGGCACCTTGCGTTATCTTCATTGACGAAATAGACTCCGTCGGTGCCAAGCGTAGCAACTCGTTGCTTCATCCATATGCAAATCAAACCATCAATCAGTTGCTCACAGAGATGGATGGCTTTCGACAGAACGAGGGTGTCATCGTGTTGGGGGCGACCAACCGTCGTGACGACCTGGACAGGGCTCTTTTGAGGCCGGGTCGGTTCGATGTCGAGATCACCG
Nnasicus_CoweeTrain_N189 GTGTTCTTATTTAGTATTAAAACAGCAAATAGAAGCGCTAGATAAAGGATTGAGCTTGCGTCCCATAATTTATTCTTCCACTGCAACATTTTTTGAAAATAAACATGGCTTTCCTGAAGTTGATTTATGCGGAGGATATCTATTTCCAAGGGGTAACAATCTGACCGTTCCTCAGTTATACTTTACACTTTTGCAGAGAAGAGGTTTCAAGACCCGTAGTTTTAAAAAGGTCACTGGTCTGCGAACAAGTTTTGAAAGCAACCAAGTAAATTGGACTTGGATGGAACGACTTCCTCTACTTCGTCACTGGAAAACCAAAGATAAAGCTAAGAAACAAACTGATGTCGAACAACAACGCAAGTTGAAGACGTTGCTGTCTGATGAAAGCTTGACCACAGAGGAGCAACAAAGACTGAGAATCGCATTTGCTGAAGGTTATAGTGCTGCAGATACAAAGGAAAAACCAGGTACAAAGCTAGGGATGTTTAATATATTCAGAGATCTGCTAGGGATTATCCTCATATTGTATATTCTCTCGTCTGTCATGAGTGGGTCTTTTCGAAAAGTTTTCATGGGAACTGCAAATGAAGTGTATCCTGAAGAAATAGATGTTACCTTTGAGGATGTCAAAGGTGTAGATGAGGCTAAGCAAGAACTTCAGGAAATTGTCGAGTTCCTGCGTAATCCGGACAAATTTTCTGCTTTGGGAGGGAAATTACCAAAAGGTGTCCTGTTAGTTGGACCACCAGGAACAGGAAAGACCTTATTGGCTAGAGCAGTTGCAGGTGAAGCCGATGTCCCCTTTTTCCATGCCGCAGGACCAGAATTTGATGAGATTTTGGTTGGCCAAGGTGCACGCAGGGTCAGAGATCTTTTCAGTCGAGCCAAATCGAGGGCACCTTGCGTTATCTTCATTGACGAAATAGACTCCGTCGGTGCCAAGCGTAGCAACTCGTTGCTTCATCCATATGCAAATCAAACCATCAATCAGTTGCTCACAGAGATGGATGGCTTTCGACAGAACGAGGGTGTCATCGTGTTGGGGGCGACCAACCGCCGCGACGACCTGGACAGGGCTCTTTTGAGGCCGGGTCGGTTCGATGTCGAGATCACCG
Npaynei_Grindstaff_N646 GTGTTCTTATTTAGTATTAAAACAACAAATAGAAGCGTTAGATAAAGGATTGAGCTTGCGTCCCATAATTTATTCTTCCACTGCAACATTTTTCGAAAATAAACATGGCTTTCCTGAAGTTGATTTATGCGGAGGATATCTATTTCCAAGGTGTAACAATCTGACCGTTCCTCAGTTATACTTTACACTTTTGCAGAGAAGAGGTTTCAAGACCCGTAGTTTTAAAAAGGTCACTGGTCTGCGAACAAGTTTTGAAAGCAACCAAGTAAATTGGACTTGGATGGAACGACTTCCTCTACTTCGTCACTGGAAAACCAAAGATAAGGCTAAGAAACAAACCGATGTCGAACAACAACGCAAGTTGAAGACGTTGCTGTCTGATGAAAGCTTGACCACAGAGGAGCAACAAAGACTGAGAATCGCATTTGCTGAAGGTTATAGTGCTGCAGATACGAAGGAAAAAGCAGGTACAAAGCTAGGGATGTTTAATATATTCAGGGATCTGCTAGGGATTATCCTCATATTGTATATTCTCTCGTCTGTCATGAGTGGGTCTTTTCGAAAAGTTTTCATGGGAACTGCAAATGAAGTGTATCCTGAAGAAATAGATGTTACCTTTGAGGATGTCAAAGGTGTAGATGAGGCTAAGCAAGAACTTCAGGAAATTGTCGAGTTCCTGCGTAATCCGGACAAATTTTCTGCTTTGGGAGGGAAATTACCAAAAGGTGTGCTGTTAGTTGGACCGCCAGGAACGGGAAAGACCTTATTGGCTAGAGCAGTTGCAGGTGAAGCCGATGTCCCCTTTTTCCATGCCGCAGGACCAGAATTTGATGAGATTTTGGTTGGCCAAGGTGCACGCAGGGTCAGAGATCTTTTCAGTCGAGCAAAGTCGAGGGCACCTTGCGTTATCTTCATTGACGAAATTGACTCCGTCGGTGCCAAGCGTAGCAACTCGTTGCTTCATCCATATGCAAATCAAACCATCAATCAGTTGCTCACAGAGATGGATGGCTTTCGACAAAACGAGGGTGTCATCGTGTTGGGGGCGACCAACCGCCGCGACGACCTGGACAAGGCTCTTTTG-------------------------------
Npecki_HaskellSims_G3697 -----------------------------------------------------------------------------------------------------------GCTTCCCTGAAGTTGATTTATGCAAAGGATATCTATTTCCAAGGTGTAACAATCTCGCCGTTCCTCAGTTATACTTCACACTTCTGCAGAGAAGAGGTTTCAAGACCCGTAGTTTTAAGAAGGTGACTGGTCTGCGAACAAGTTTTGAAAGCAACCAAGTAAATTGGACTTGGATGGAACGACTTCCTCTACTTCGTCACTGGAAAACCAAAGATAAGGCTAAGAAACAAACTGATGTCGAACAACAACGCAAGTTGAAGACGTTGCTGTCTGATGAAAGCTTAACCACAGAGGAGCAACAAAGACTGAGAATTGCATTTGCTGAGGGTTATAGTGCTGCAGATACAAAGGAAAAGTCAGGTACAAAGCTAGGGATGTTTAATATATTCCGAGATCTGCTAGGGATTATCCTCATATTGTATATTCTCTCGTCTGTCATGAGTGGGTCTTTTCGAAAAGTTTTCATGGGAACAGCGAATGAAGTGTATCCTGAAGAAATAGATGTTACCTTTGAGGATGTTAAAGGTGTAGATGAGGCTAAGCAAGAACTTCAGGAAATTGTCGAGTTCCTGCGTAATCCGGACAAGTTTTCTGCTTTGGGAGGAAAATTACCAAAAGGTGTGCTGTTAGTTGGACCACCAGGAACAGGAAAGACCTTATTGGCTAGAGCAGTTGCAGGTGAAGCCGATGTCCCTTTCTTCCATGCCGCAGGACCAGAGTTTGATGAGATTTTGGTTGGCCAAGGTGCACGCAGGGTCAGAGATCTTTTCAGTCGAGCGAAATCGAGGGCACCTTGCGTTATCTTCATCGACGAAATAGACTCCGTCGGTG---------------------------------------------------------------------------------------------------------------------------------------------------------------------------------
Npecki_HurricaneMazeCave_G2100 -------------------------------------------------------------------------------------------------------------------------------------------------------------------------------------------------------------------------------------------------------------------------------------------------------------------------ACCAAAGATAAGGCTAAGAAACAAACTGATGTCGAACAACAACGCAAGTTGAAGACGTTGCTGTCTGATGAAAGCTTAACCACAGAGGAGCAACAAAGACTGAGAATTGCATTTGCTGAGGGTTATAGTGCTGCAGATACAAAGGAAAAGTCGGGTACAAAGCTAGGGATGTTTAATATATTCCGAGATCTGCTAGGGATTATCCTCATATTGTATATTCTCTCGTCTGTCATGAGTGGGTCTTTTCGAAAAGTTTTCATGGGAACAGCGAATGAAGTGTATCCTGAAGAAATAGATGTTACCTTTGAGGATGTTAAAGGTGTAGATGAGGCTAAGCAAGAACTTCAGGAAATTGTCGAGTTCCTGCGTAATCCGGACAAGTTTTCTGCTTTGGGAGGAAAATTACCAAAAGGTGTGCTGTTAGTTGGACCACCAGGAACAGGAAAGACCTTATTGGCTAGAGCAGTTGCAGGTGAAGCCGATGTCCCTTTCTTCCATGCCGCAGGACCAGAGTTTGATGAGATTTTGGTTGGCCAAGGTGCACGCAGGGTCAGAGA-----------------------------------------------------------------------------------------------------------------------------------------------------------------------------------------------------------------------------------------------------
Npecki_Monteagle_N062 --------------------------------------------------------------------------------------------------------------------------------------------------------------------------------------------------------------------------------------------------------------------------------------------------------------------------------------------------------------------------------------------------------------------------------------------------------------------------------------------------TGTTTAATATATTCCGAGATCTGTTAGGGATTATCCTCATATTGTATATTCTCTCGTCTGTTATGAGTGGGTCTTTTCGAAAAGTTTTCATGGGAACAGCGAATGAAGTGTATCCTGAAGAAATAGATGTTACCTTTGAGGATGTCAAAGGTGTAGATGAGGCTAAGCAAGAACTTCAGGAAATTGTCGAGTTCCTGCGTAATCCGGACAAGTTTTCTGCTTTGGGAGGAAAATTACCAAAAGGTGTGCT-----------------------------------------------------------------------------------------------------------------------------------------------------------------------------------------------------------------------------------------------------------------------------------------------------------------------------------------------------------------------------------------------
Nperlakyi_SChimneys_N1079 GTGTTCTTATTTAGTATTAAAACAACAAATAGAAGCATTAGATAAAGGATTGAGCTTGCGTCCCATAATTTATTCTTCCACTGCAACATTTTTCGAAAATAAACATGGCTTTCCAGAAGTTGATTTATGCGGAGGATATCTATTTCCAAGGTGTAACAATCTGACCGTTCCTCAGTTATACTTTACACTTTTGCAGAGAAGAGGTTTCAAGACTCGTAGTTTTAAAAAGGTCACTGGTCTGCGAACAAGTTTTGAAAGCAACCAAGTAAATTGGACTTGGATGGAACGACTTCCTCTACTTCGTCACTGGAAAACCAAAGATAAGGCTAAGAAACAAACTGATGTCGAACAACAACGCAAGTTGAAGACGTTGCTGTCTGATGAAAGCTTGACCACAGAGGAGCAACAAAGACTGAGAATCGCATTTGCTGAAGGTTATAGTGCTGCAGATACAAAGGAAAAAGCAGGTACAAAGCTAGGGATGTTTAATATATTCAGGGATCTGCTAGGGATTATCCTCATATTGTATATTCTCTCGTCTGTCATGAGTGGGTCTTTTCGAAAAGTTTTCATGGGAACTGCAAATGAAGTGTATCCTGAAGAAATAGATGTTACCTTTGAGGATGTCAAAGGTGTAGATGAGGCTAAGCAAGAACTTCAGGAAATTGTCGAGTTCCTGCGTAATCCGGACAAATTTTCTGCTTTGGGAGGGAAATTACCAAAAGGTGTGCTGTTAGTTGGACCACCAGGAACGGGAAAGACCTTATTGGCTAGAGCAGTTGCAGGTGAAGCCGATGTTCCCTTTTTCCATGCTGCAGGACCAGAATTTGATGAGATTTTGGTTGGCCAAGGTGCACGCAGGGTCAGAGATCTTTTCAGTCGAGCAAAATCGAGGGCACCTTGCGTTATCTTCATTGACGAAATAGACTCCGTCGGTGCCAAGCGTAGCAACTCGTTGCTTCATCCATATGCAAATCAAACCATCAATCAGTTGCTCACAGAGATGGATGGCTTTCGACAGAACGAGGGTGTCATCGTGTTGGGGGCGACCAACCGCCGTGACGACCTGGACAAGGCTCTTTTGAGGCCGGGTCGGTTCGATGTCGAGATCACCG
Nperlakyi_SChimneys_N1080 --------------------------------------TAGATAAAGGATTGAGCTTGCGTCCCATAATTTATTCTTCCACTGCAACATTTTTCGAAAATAAACATGGCTTTCCAGAAGTTGATTTATGCGGAGGATATCTATTTCCAAGGTGTAACAATCTGACCGTTCCTCAGTTATACTTTACACTTTTGCAGAGAAGAGGTTTCAAGACTCGTAGTTTTAAAAAGGTCACTGGTCTGCGAACAAGTTTTGAAAGCAACCAAGTAAATTGGACTTGGATGGAACGACTTCCTCTACTTCGTCACTGGAAAACCAAAGATAAGGCTAAGAAACAAACTGATGTCGAACAACAACGCAAGTTGAAGACGTTGCTGTCTGATGAAAGCTTGACCACAGAGGAGCAACAAAGACTGAGAATCGCATTTGCTGAAGGTTATAGTGCTGCAGATACAAAGGAAAAAGCAGGTACAAAGCTAGGGATGTTTAATATATTCAGGGATCTGCTAGGGATTATCCTCATATTGTATATTCTCTCGTCTGTCATGAGTGGGTCTTTTCGAAAAGTTTTCATGGGAACTGCAAATGAAGTGTATCCTGAAGAAATAGATGTTACCTTTGAGGATGTCAAAGGTGTAGATGAGGCTAAGCAAGAACTTCAGGAAATTGTCGAGTTCCTGCGTAATCCGGACAAATTTTCTGCTTTGGGAGGGAAATTACCAAAAGGTGTGCTGTTAGTTGGACCACCAGGAACGGGAAAGACCTTATTGGCTAGAGCAGTTGCAGGTGAAGCCGATGTTCCCTTTTTCCATGCTGCAGGACCAGAATTTGATGAGATTTTGGTTGGCCAAGGTGCACGCAGGGTCAGAGATCTTTTCAGTCGAGCAAAATCGAGGGCACCTTGCGTTATCTTCATTGACGAAATAGACTCCGTCGGTGCCAAGCGTAGCAACTCGTTGCTTCATCCATATGCAAATCAAACCATCAATCAGTTGCTCACAGAGATGGATGGCTTTCGACAGAACGAGGGTGTCATCGTGTTGGGGGCGACCAACCGCCGTGACGACCTGGACAAGGCTCTTTTGAGGCCGGGTCGGTTCGATGTCGAGATCACCG
Nreclusus_Clingmans_N252 ------------AGTATTAAAACAACAAATAGAAGCATTAGATAAAGGATTGAGCTTGCGTCCCATAATTTATTCTTCCACTGCAACATTTTTCGAAAATAAACATGGCTTTCCAGAAGTTGATTTATGCGGAGGATATCTATTTCCAAGGTGTAACAATCTGACCGTTCCTCAGTTATACTTTACACTTTTGCAGAGAAGAGGTTTCAAGACTCGTAGTTTTAAAAAGGTCACTGGTCTGCGAACAAGTTTTGAAAGCAACCAAGTAAATTGGACTTGGATGGAACGACTTCCTCTACTTCGTCACTGGAAAACCAAAGATAAGGCTAAGAAACAAACTGATGTCGAACAACAACGCAAGTTGAAGACGTTGCTGTCTGATGAAAGCTTGACCACAGAGGAGCAACAAAGACTGAGAATCGCATTTGCTGAAGGTTATAGTGCTGCAGATACAAAGGAAAAAGCAGGTACAAAGCTAGGGATGTTTAATATATTCAGGGATCTGCTAGGGATTATCCTCATATTATATATTCTCTCGTCTGTCATGAGTGGGTCTTTTCGAAAAGTTTTCATGGGAACTGCAAATGAAGTGTATCCTGAAGAAATAGATGTTACCTTTGAGGATGTCAAAGGTGTAGATGAGGCTAAGCAAGAACTTCAGGAAATTGTCGAGTTCCTGCGTAATCCGGACAAATTTTCTGCTTTGGGAGGGAAATTACCGAAAGGTGTGCTGTTAGTTGGACCACCAGGAACGGGAAAGACCTTATTGGCTAGAGCAGTTGCAGGTGAAGCCGATGTTCCCTTTTTCCATGCTGCAGGACCAGAATTTGATGAGATTTTGGTTGGCCAAGGTGCACGCAGGGTCAGAGATCTTTTCAGTCGAGCAAAATCGAGGGCACCTTGCGTTATCTTCATTGACGAAATAGACTCCGTCGGTGCCAAGCGTAGCAACTCGTTGCTTCATCCATATGCAAATCAAACCATCAATCAGTTGCTCACAGAGAT--------------------------------------------------------------------------------------------------------------
Nreclusus_Newfound_N259 GTGTTCTTATTTAGTATTAAAACAACAAATAGAAGCATTAGATAAAGGATTGAGCTTGCGTCCCATAATTTATTCTTCCACTGCAACATTTTTCGAAAATAAACATGGCTTTCCAGAAGTTGATTTATGCGGAGGATATCTATTTCCAAGGTGTAACAATCTGACCGTTCCTCAGTTATACTTTACACTTTTGCAGAGAAGAGGTTTCAAGACTCGTAGTTTTAAAAAGGTCACTGGTCTGCGAACAAGTTTTGAAAGCAACCAAGTAAATTGGACTTGGATGGAACGACTTCCTCTACTTCGTCACTGGAAAACCAAAGATAAGGCTAAGAAACAAACTGATGTCGAACAACAACGCAAGTTGAAGACGTTGCTGTCTGATGAAAGCTTGACCACAGAGGAGCAACAAAGACTGAGAATCGCATTTGCTGAAGGTTATAGTGCTGCAGATACAAAGGAAAAAGCAGGTACAAAGCTAGGGATGTTTAATATATTCAGGGATCTGCTAGGGATTATCCTCATATTGTATATTCTCTCGTCTGTCATGAGTGGGTCTTTTCGAAAAGTTTTCATGGGAACTGCAAATGAAGTGTATCCTGAAGAAATAGATGTTACCTTTGAGGATGTCAAAGGTGTAGATGAGGCTAAGCAAGAACTTCAGGAAATTGTCGAGTTCCTGCGTAATCCGGACAAATTTTCTGCTTTGGGAGGGAAATTACCAAAAGGTGTGCTGTTAGTTGGACCACCAGGAACGGGAAAGACCTTATTGGCTAGAGCAGTTGCAGGTGAAGCCGATGTTCCCTTTTTCCATGCTGCAGGACCAGAATTTGATGAGATTTTGGTTGGCCAAGGTGCACGCAGGGTCAGAGATCTTTTCAGTCGAGCAAAATCGAGGGCACCTTGCGTTATCTTCATTGACGAAATAGACTCCGTCGGTGCCAAGCGTAGCAACTCGTTGCTTCATCCATATGCAAATCAAACTATCAATCAGTTGCTCACAGAGATGGATGGCTTTCGACAGAACGAGGGTGTCATCGTGTTGGGGGCGACCAACCGCCGCGACGACCTGGACAAGGCTCTTTTGAGGCCGGGTCGGTTCGATGTCGAGATCACCG
Nreclusus_Noland_N1051 GTGTTCTTATTTAGTATTAAAACAACAAATAGAAGCATTAGATAAAGGATTGAGCTTGCGTCCCATAATTTATTCTTCCACTGCAACATTTTTCGAAAATAAACATGGCTTTCCAGAAGTTGATTTATGCGGAGGATATCTATTTCCAAGGTGTAACAATCTGACCGTTCCTCAGTTATACTTTACACTTTTGCAGAGAAGAGGTTTCAAGACTCGTAGTTTTAAAAAGGTCACTGGTCTGCGAACAAGTTTTGAAAGCAACCAAGTAAATTGGACTTGGATGGAACGACTTCCTCTACTTCGTCACTGGAAAACCAAAGATAAGGCAAAGAAACAAACTGATGTCGAACAACAACGCAAGTTGAAGACGTTGCTGTCTGATGAAAGCTTGACCACAGAGGAGCAACAAAGACTGAGAATCGCATTTGCTGAAGGTTATAGTGCTGCAGATACAAAGGAAAAAGCAGGTACAAAGCTAGGGATGTTTAATATATTCAGGGATCTGCTAGGGATTATCCTCATATTGTATATTCTCTCGTCTGTCATGAGTGGGTCTTTTCGAAAAGTTTTCATGGGAACTGCAAATGAAGTGTATCCTGAAGAAATAGATGTTACCTTTGAGGATGTCAAAGGTGTAGATGAGGCTAAGCAAGAACTTCAGGAAATTGTCGAGTTCCTGCGTAATCCGGACAAATTTTCTGCTTTGGGAGGGAAATTACCGAAAGGTGTGCTGTTAGTTGGACCACCAGGAACGGGAAAGACCTTATTGGCTAGAGCAGTTGCAGGTGAAGCCGATGTTCCCTTTTTCCATGCTGCAGGACCAGAATTTGATGAGATTTTGGTTGGCCAAGGTGCACGCAGGGTCAGAGATCTTTTCAGTCGAGCAAAATCGAGGGCACCTTGCGTTATCTTCATTGACGAAATAGACTCCGTCGGTGCCAAGCGTAGCAACTCGTTGCTTCATCCATATGCAAATCAAACCATCAATCAGTTGCTCACAGAGATGGATGGCTTTCGACAGAACGAGGGTGTCATCGTGTTGGGGGCGACCAACCGCCGCGACGACCTGGACAAGGCTCTTTTGAGGCCGGGTCGGTTCGATGTCGAGATCACCG
Nreclusus_Smokemont_N1020 GTGTTCTTATTTAGTATTAAAACAACAAATAGAAGCATTAGATAAAGGATTGAGTTTGCGTCCCATAATTTATTCTTCCACTGCAACATTTTTCGAAAATAAACATGGCTTTCCAGAAGTTGATTTATGCGGAGGATATCTATTTCCAAGGTGTAACAATCTGACCGTTCCTCAGTTATACTTTACACTTTTGCAGAGAAGAGGTTTCAAGACTCGTAGTTTTAAAAAGGTCACTGGTCTGCGAACAAGTTTTGAAAGCAACCAAGTAAATTGGACTTGGATGGAACGACTTCCTCTACTTCGTCACTGGAAAACCAAAGATAAGGCTAAGAAACAAACTGATGTCGAACAACAACGCAAGTTGAAGACTTTGCTGTCTGATGAAAGCTTGACCACAGAGGAGCAACAAAGACTGAGAATCGCATTTGCTGAAGGTTATAGTGCTGCAGATACAAAGGAAAAAGCAGGTACAAAGCTAGGGATGTTTAATATATTCAGGGATCTGCTAGGGATTATCCTCATATTGTATATTCTCTCGTCTGTCATGAGTGGGTCTTTTCGAAAAGTTTTCATGGGAACTGCAAATGAAGTGTATCCTGAAGAAATAGATGTTACCTTTGAGGATGTCAAAGGTGTAGATGAGGCTAAGCAAGAACTTCAGGAAATTGTCGAGTTCCTGCGTAATCCGGACAAATTTTCTGCTTTGGGAGGGAAATTACCAAAAGGTGTGCTGTTAGTTGGACCACCAGGAACGGGAAAGACCTTATTGGCTAGAGCAGTTGCAGGTGAAGCCGATGTTCCCTTTTTCCATGCTGCAGGACCAGAATTTGATGAGATTTTGGTTGGCCAAGGTGCACGCAGGGTCAGAGATCTTTTCAGTCGAGCAAAATCGAGGGCACCTTGCGTTATCTTCATTGACGAAATAGACTCCGTCGGTGCCAAGCGTAGCAACTCGTTGCTTCATCCATATGCAAATCAAACCATCAATCAGTTGCTCACAGAGATGGATGGCTTTCGACAGAACGAGGGTGTCATCGTGTTGGGGGCGACCAACCGCCGCGACGACCTGGACAAGGCTCTTTTGAGGCCGGGTCGGTTCGATGTCGAGATCACCG
Nroanensis_N_CarversGap_N928 GTGTTCTTATTTAGTATTAAAACAACAAATAGAAGCGTTAGATAAAGGATTGAGCTTGCGTCCCATAATTTATTCTTCCACTGCAACATTTTTCGAAAATAAACATGGCTTTCCTGAAGTTGATTTATGCGGAGGATATCTATTTCCAAGGTGTAACAATCTGACCATTCCTCAGTTATACTTTACACTTTTGCAGAGAAGAGGTTTCAAGACCCGTAGTTTTAAAAAGGTCACTGGTCTGCGAACAAGTTTTGAAAGCAATCAAGTAAATTGGACTTGGATGGAACGACTTCCTCTACTTCGTCACTGGAAAACCAAAGATAAGGCTAAGAAACAAACCGATGTCGAACAACAACGCAAGTTGAAGACGTTGCTGTCTGATGAAAGCTTGACCACAGAGGAGCAACAAAGACTGAGAATCGCATTTGCTGAAGGTTATAGTGCTGCAGATACGAAGGAAAAAGCAGGTACAAAGCTAGGGATGTTTAATATATTCAGGGATCTGCTAGGGATTATCCTCATATTGTATATTCTCTCGTCTGTCATGAGTGGGTCTTTTCGAAAAGTTTTCATGGGAACTGCAAATGAAGTGTATCCTGAAGAAATAGATGTTACCTTTGAGGATGTCAAAGGTGTAGATGAGGCTAAGCAAGAACTTCAGGAAATTGTCGAGTTCCTGCGTAATCCGGACAAATTTTCTGCTTTGGGAGGGAAATTACCAAAAGGTGTGCTGTTAGTTGGACCGCCAGGAACGGGAAAGACCTTATTGGCTAGAGCAGTTGCAGGTGAAGCCGATGTCCCCTTTTTCCATGCCGCAGGACCAGAATTTGATGAGATTTTGGTTGGCCAAGGTGCACGCAGGGTCAGAGATCTTTTCAGTCGAGCAAAGTCGAGGGCACCTTGCGTTATCTTCATTGACGAAATTGACTCCGTCGGTGCCAAGCGTAGCAACTCGTTGCTTCATCCATATGCAAATCAAACCATCAATCAGTTGCTCACAGAGATGGATGGCTTTCGACAAAACGAGGGTGTCATCGTGTTGGGGGCGACCAACCGCCGCGACGACCTGGACAAGGCTCTTTTGAGGCCGGGTCGGTTCGATGTCGAGATCA---
Nroanensis_RoanHighBluff_N762 GTGTTCTTATTTAGTATTAAAACAACAAATAGAAGCGTTAGATAAAGGATTGAGCTTGCGTCCCATAATTTATTCTTCCACTGCAACATTTTTCGAAAATAAACATGGCTTTCCTGAAGTTGATTTATGCGGAGGATATCTATTTCCAAGGTGTAACAATCTGACCGTTCCTCAGTTATACTTTACACTTTTGCAGAGAAGAGGTTTCAAGACCCGTAGTTTTAAAAAGGTCACTGGTCTGCGAACAAGTTTTGAAAGCAACCAAGTAAATTGGACTTGGATGGAACGACTTCCTCTACTTCGTCACTGGAAAACCAAAGATAAGGCTAAGAAACAAACCGATGTCGAACAACAACGCAAGTTGAAGACGTTGCTGTCTGATGAAAGCTTGACCACAGAGGAGCAACAAAGACTGAGAATCGCATTTGCTGAAGGTTATAGTGCTGCAGATACGAAGGAAAAAGCAGGTACAAAGCTAGGGATGTTTAATATATTCAGGGATCTGCTAGGGATTATCCTCATATTGTATATTCTCTCGTCTGTCATGAGTGGGTCTTTTCGAAAAGTTTTCATGGGAACTGCAAATGAAGTGTATCCTGAAGAAATAGATGTTACCTTTGAGGATGTCAAAGGTGTAGATGAGGCTAAGCAAGAACTTCAGGAAATTGTCGAGTTCCTGCGTAATCCGGACAAATTTTCTGCTTTGGGAGGGAAGTTACCAAAAGGTGTGCTGTTAGTTGGACCGCCAGGAACGGGAAAGACCTTATTGGCTAGAGCAGTTGCAGGTGAAGCCGATGTCCCCTTTTTCCATGCCGCAGGACCAGAATTTGATGAGATTTTGGTTGGCCAAGGTGCACGCAGGGTCAGAGATCTTTTCAGTCGAGCAAAGTCGAGGGCACCTTGCGTTATCTTCATTGACGAAATTGACTCCGTCGGTGCCAAGCGTAGCAACTCGTTGCTTCATCCATATGCAAATCAAACCATCAATCAGTTGCTCACAGAGATGGATGGCTTTCGACAGAACGAGGGTGTCATCGTGTTGGGGGCGACCAACCGCCGCGACGACCTGGACAAGGCTCTTTTGAGGCCGGGTCGGTTCGATGTCGAGATCACCG
Nsheari_BaldRiver_N1168 --------------------------AAATAGAAGCGCTAGATAAAGGATTGAGCTTGCGTCCCATAATTTATTCTTCCACTGCGACATTTTTCGAAAATAAACATGGCTTTCCTGAAGTTGATTTATGCCGAGGATATCTATTTCCAAGGTGTAACAATCTGACCGTTTCTCAGTTGTACTTTACACTTTTGCAGAGAAGAGGTTTCAAGACCCGTAGTTTTAAAAAGGTCACTGGTCTGCGAACAAGTTTTGAAAGCAACCAAGTAAATTGGTCTTGGATGGAACGACTTCCTCTACTTCGTCACTGGAAAACCAAAGATAAGGCTAAGAAACAAACCGATGTCGAACAACAACGCAAGTTGAAGACGTTGCTGTCTGATGAAAGCTTGACCACAGAGGAGCAACAAAGACTGAGAATTGCATTTGCTGAAGGTTATAGTGCTGCAGATACAAAGGAAAAAGCAGGTACAAAGCTAGGGATGTTTAATATATTCCGGGATCTGCTAGGGATTATCCTCATATTGTATATTCTCTCGTCTGTCATGAGTGGGTCTTTTCGAAAAGTTTTCATGGGAACTGCAAATGAAGTGTATCCTGAAGAAATAGATGTTACCTTTGAGGATGTCAAAGGTGTAGATGAGGCTAAGCAAGAACTTCAGGAAATTGTCGAGTTCCTGCGTAATCCGGACAAATTTTCTGCTTTGGGAGGAAAATTACCAAAAGGTGTGCTGTTAGTTGGACCACCAGGAACGGGAAAGACCTTATTAGCTAGAGCAGTTGCAGGTGAAGCCGATGTCCCCTTTTTCCATGCCGCAGGACCAGAATTTGATGAGATTTTGGTTGGCCAAGGTGCACGCAGGGTCAGAGATCTTTTCAGTCGAGCAAAATCGAGGGCACCTTGCGTTATCTTCATCGACGAAATAGACTCCGTCGGTGCCAAGCGTAGCAACTCGTTGCTTCATCCATATGCAAATCAAACCATCAATCAGTTGCTCACAGAGATGGATGGCTTTCGACAGAACGAAGGTGTCATCGTGTTGGGGGCGACCAACCGTCGCGACGATCTAGACAAGGCTCTTCTGAGACCCGGTCGGTTCGATGTCGAGATCACC-
Nsheari_Cohutta_N826 GTGTTCTTATTTAGTATTAAAACAACAAATAGAAGCGCTAGATAAAGGATTGAGCTTGCGTCCCATAATTTATTCTTCCACTGCAACATTTTTCGAAAATAAACATGGCTTTCCTGAAGTTGATTTATGCCGAGGATATCTATTTCCAAGGTGTAACAATCTAACCGTTTCTCAGTTGTACTTTACACTTTTGCAGAGAAGAGGTTTCAAGACCCGTAGTTTTAAAAAGGTCACTGGTCTGCGAACAAGTTTTGAAAGCAACCAAGTAAATTGGTCTTGGATGGAACGACTTCCTCTACTTCGTCACTGGAAAACCAAAGATAAGGCTAAGAAACAAACCGATGTCGAACAACAACGCAAGTTGAAGACGTTGCTGTCTGATGAAAGCTTGACCACAGAGGAGCAACAAAGACTGAGAATTGCATTTGCTGAAGGTTATAGTGCTGCAGATACAAAGGAAAAAGCAGGTACAAAGCTAGGGATGTTTAATATATTCCGGGATCTGCTAGGGATTATCCTCATATTGTATATTCTCTCGTCTGTCATGAGTGGGTCTTTTCGAAAAGTTTTCATGGGAACTGCAAATGAAGTGTATCCTGAAGAAATAGATGTTACCTTTGAGGATGTCAAAGGTGTAGATGAGGCTAAGCAAGAACTTCAGGAAATTGTCGAGTTCCTGCGTAATCCGGACAAATTTTCTGCTTTGGGAGGAAAATTACCGAAAGGTGTGCTGTTAGTTGGACCACCAGGAACGGGAAAGACCTTATTAGCTAGAGCAGTTGCAGGTGAAGCCGATGTCCCCTTTTTCCATGCCGCAGGACCAGAATTTGATGAGATTTTGGTTGGCCAAGGTGCACGCAGGGTCAGAGATCTTTTCAGTCGAGCAAAATCGAGGGCACCTTGCGTTATCTTCATCGACGAAATAGACTCCGTCGGTGCCAAGCGTAGCAACTCGTTGCTTCATCCATATGCAAATCAAACCATCAATCAGTTGCTCACAGAGATGGATGGCTTTCGACAGAACGAAGGTGTCATTGTGTTGGGGGCGACCAACCGTCGCGACGATCTAGACAAGGCTCTTCTGAGACCGGGTCGGTTCGATGTCGAGATCACCG
Nsheari_JoyceKilmer_N092 ----------------------------------------GATAAAGGATTGAGCTTGCGCCCCATAATTTATTCTTCCACTGCGACATTTTTCGAAAATAAACATGGCTTTCCTGAAGTTGATTTATGCCGAGGATATCTATTTCCAAGGTGTAACAATCTGACCGTTCCTCAGTTGTACTTTACACTTTTGCAGAGAAGAGGTTTCAAGACCCGTAGTTTTAAAAAGGTCACTGGTCTGCGAACAAGTTTTGAAAGCAACCAAGTAAATTGGTCTTGGATGGAACGACTTCCTCTACTTCGTCACTGGAAAACCAAAGATAAGGCTAAGAAACAAACCGATGTCGAACAACAACGCAAGTTGAAGACGTTGCTGTCTGATGAAAGCTTGACCACAGAGGAGCAACAAAGACTGAGAATTGCATTTGCAGAAGGTTATAGTGCTGCAGATACAAAGGAAAAAGCAGGTACAAAGCTAGGGATGTTTAATATATTCCGGGATCTGCTAGGGATTATCCTCATATTGTATATTCTCTCGTCTGTCATGAGTGGGTCTTTTCGAAAAGTTTTCATGGGAACTGCAAATGAAGTGTATCCTGAAGAAATAGATGTTACCTTTGAGGATGTCAAAGGTGTAGATGAGGCTAAGCAAGAACTTCAGGAAATTGTCGAGTTCCTGCGTAATCCGGACAAATTTTCTGCTTTGGGAGGAAAATTACCAAAAGGTGTGCTGTTAGTTGGACCACCAGGAACGGGAAAGACCTTATTAGCTAGAGCAGTTGCAGGTGAAGCCGATGTCCCCTTTTTCCATGCCGCAGGACCAGAATTTGATGAGATTTTGGTTGGCCAAGGTGCACGCAGGGTCAGAGATCTTTTCAGTCGAGCAAAATCGAGGGCACCTTGCGTTATCTTCATCGACGAAATAGACTCCGTCGGTGCCAAGCGTAGCAACTCGTTGCTTCATCCATATGCAAATCAAACCATCAATCAGTTGCTCACAGAGATGGATGGCTTTCGACAGAACGAAGGTGTCATCGTGTTGGGGGCGACCAACCGTCGCGACGATCTAGACAAGGCTCTTCTGAGACCGGGTCGGTTCGATGTCGAGATCACCG
Nsilvanus_Elijay_N395 -----------------------------------------------------------------------------------------------------------------------------------------------------------ACAATCTGACCGTTCCTCAGTTATACTTTACACTTTTGCAGAGAAGAGGTTTCAAGACCCGTAGTTTTAAAAAGGTCACTGGTCTGCGAACAAGTTTTGAAAGCAACCAAGTAAATTGGAGTTGGATGGAACGACTTCCTCTGCTTCGTCACTGGAAAACCAAAGAGAAGGCTAAGAAACAAACCGATGTCGAACAACAACGGAAGTTGAAGACGTTGCTGTCTGATGAAAGCTTGACCACAGAGGAGCAACAAAGACTGAGAATCGCATTTGCTGAGGGTTATACTGCTGCAGATACAAAGGAAAAAGCAGGTACAAAGCTAGGGATGTTTAATATATTCAGGGATCTGCTAGGGATTATCCTCATATTGTATATTCTCTCGTCTGTCATGAGTGGATCTTTTCGAAAAGTTTTCATGGGAACTGCAAATGAAGTGTATCCTGAAGAAATAGATGTTACCTTTGAGGATGTCAAAGGTGTAGATGAGGCTAAGCAAGAACTTCAGGAAATTGTCGAGTTCCTGCGTAATCCGGACAAATTCTCTGCTTTGGGAGGGAAATTACCAAAAGGTGTGCTGTTAGTTGGACCACCAGGAACGGGAAAGACCTTATTGGCTAGAGCAGTTGCAGGTGAAGCCGATGTCCCCTTTTTCCATGCCGCAGGACCAGAATTTGATGAGATTTTGGTTGGCCAAGGTGCACGCAGGG------------------------------------------------------------------------------------------------------------------------------------------------------------------------------------------------------------------------------------------------------------
Nsilvanus_GermanyCove_N1017 ----------------------------------------------------------------------------------------------------------------------------------------------------------------CTGACCGTTCCTCAGTTATACTTTACACTTTTGCAGAGAAGAGGTTTCAAGACCCGTAGTTTTAAAAAGGTCACTGGTCTGCGAACAAGTTTTGAAAGCAACCAAGTAAATTGGAGTTGGATGGAACGACTTCCTCTGCTTCGTCACTGGAAAACCAAAGAGAAGGCTAAGAAACAAACCGATGTCGAACAACAACGGAAGTTGAAGACGTTGCTGTCTGATGAAAGCTTGACCACAGAGGAGCAACAAAGACTGAGAATCGCATTTGCTGAGGGTTATACTGCTGCAGATACAAAGGAAAAAGCAGGTACAAAGCTAGGGATGTTTAATATATTCAGGGATCTGCTAGGGATTATCCTCATATTGTATATTCTCTCGTCTGTCATGAGTGGATCTTTTCGAAAAGTTTTCATGGGAACTGCAAATGAAGTGTATCCTGAAGAAATAGATGTTACCTTTGAGGATGTCAAAGGTGTAGATGAGGCTAAGCAAGAACTTCAGGAAATTGTCGAGTTCCTGCGTAATCCGGACAAATTCTCTGCTTTGGGAGGGAAATTACCAAAAGGTGTGCTGTTAGTTGGACCACCAGGAACGGGAAAGACCTTATTGGCTAGAGCAGTTGCAGGTGAAGCCGATGTCCCCTTTTTCCATGCCGCAGGACCAGAATTTGATGAGATTTTGGTTGGCCAAGGTGCACGCAGGGTCAGAGATCTTTTCAGTCGAGCAAAATCGAGGGCACCTTGCGTTAT--------------------------------------------------------------------------------------------------------------------------------------------------------------------------------------------------------------
Nsilvanus_HeboMtn_N1029 -------------------------------------------------------------------------------------------------------------------------------------------------------------------ACCGTTCCTCAGTTATACTTTACACTTTTGCAGAGAAGAGGTTTCAAGACCCGTAGTTTTAAAAAGGTCACTGGTCTGCGAACAAGTTTTGAAAGCAACCAAGTAAATTGGAGTTGGATGGAACGACTTCCTCTGCTTCGTCACTGGAAAACCAAAGAGAAGGCTAAGAAACAAACTGATGTCGAACAACAACGGAAGTTGAAGACATTGCTGTCTGATGAAAGCTTGACCACAGAGGAGCAACAAAGACTGAGAATCGCATTTGCTGAGGGTTATACTGCTGCAGATACAAAGGAAAAAGCAGGTACAAAGCTAGGGATGTTTAATATATTCAGGGATCTGCTAGGGATTATCCTCATATTGTATATTCTCTCGTCTGTCATGAGTGGATCTTTTCGAAAAGTTTTCATGGGAACTGCAAATGAAGTGTATCCTGAAGAAATAGATGTTACCTTTGAGGATGTCAAAGGTGTAGATGAGGCTAAGCAAGAACTTCAGGAAATTGTCGAGTTCCTGCGTAATCCGGACAAATTCTCTGCTTTGGGAGGGAAATTACCAAAAGGTGTGCTGTTAGTTGGACCACCAGGAACGGGAAAGACCTTATTGGCTAGAGCAGTTGCAGGTGAAGCCGATGTCCCCTTTTTCCATGCCGCAGGACCAGAATTTGATGAGATTTTGGTTGGCCAAGGTGCACGCAGGGTCAGAGATCTTTTCAGTCGAGCGAAATCGAGGGCACCTTGCGTTATCTTCATTGACGAAATAGACTCCGTCGGTGCCAAGCGTAGCAACTCGTTGCTTCATCCATATGCAAATCAAACCATCAATCAGTTGCTCACAGAGATGGATGGCTTTCGACAGAACGAGGGTGTCATCGTGTTGGGGGCGACCAACCGCCGCGACGACCTGGACAGGGCTCTTTTGAGGCCGGGTCGGTTCGATGTCGAGATCACCG
Nstupkai_BlowholeWOS_N285 GTGTTCTTATTTAGTATTAAAACAACAAATAGAAGCATTAGATAAAGGATTGAGCTTGCGTCCCATAATTTATTCTTCCACTGCAACATTTTTCGAAAATAAACATGGCTTTCCAGAAGTTGATTTATGCGGAGGATATCTATTTCCAAGGTGTAACAATCTAACCGTTCCTCAGTTATACTTTACACTTTTGCAGAGAAGAGGTTTCAAGACTCGTAGTTTTAAAAAGGTCACTGGTCTGCGAACAAGTTTTGAAAGCAACCAAGTAAATTGGACTTGGATGGAACGACTTCCTCTACTTCGTCACTGGAAAACCAAAGATAAGGCTAAGAAACAAACTGATGTCGAACAACAACGCAAGTTGAAGACGTTGCTGTCTGATGAAAGCTTGACCACAGAGGAGCAACAAAGACTGAGAATCGCATTTGCTGAAGGTTATAGTGCTGCAGATACAAAGGAAAAAGCAGGTACAAAGCTAGGGATGTTTAATATATTCAGGGATCTGCTAGGGATTATCCTCATATTGTATATTCTCTCGTCTGTCATGAGTGGGTCTTTTCGAAAAGTTTTCATGGGAACTGCAAATGAAGTGTATCCTGAAGAAATAGATGTTACCTTTGAGGATGTCAAAGGTGTAGATGAGGCTAAGCAAGAACTTCAGGAAATTGTCGAGTTCCTGCGTAATCCGGACAAATTTTCTGCTTTGGGAGGGAAATTACCAAAAGGTGTGCTGTTAGTTGGACCACCAGGAACGGGAAAGACCTTATTGGCTAGAGCAGTTGCAGGTGAAGCCGATGTTCCCTTTTTCCATGCTGCAGGACCAGAATTTGATGAGATTTTGGTTGGCCAAGGTGCACGCAGGGTCAGAGATCTTTTCAGTCGAGCAAAATCGAGGGCACCTTGCGTTATCTTCATTGACGAAATAGACTCCGTCGGTGCCAAGCGTAGCAACTCGTTGCTTCATCCATATGCAAATCAAACCATCAATCAGTTGCTCACAGAGATGGATGGCTTTCGACAGAACGAGGGTGTCATCGTGTTGGGAGCAACCAACCGCCGCGACGACCTGGACAAGGCTCTTTTGAGGCC--------------------------
Nstupkai_Blowing_N356 ---------------------------------------------------------------------------------------------------------------------------------------------------------------------------------------------------------------CAAGACTCGTAGTTTTAAAAAGGTCACTGGTCTGCGAACAAGTTTTGAAAGCAACCAAGTAAATTGGACTTGGATGGAACGACTTCCTCTACTTCGTCACTGGAAAACCAAAGATAAGGCTAAGAAACAAACTGATGTCGAACAACAACGCAAGTTGAAGACGTTGCTGTCTGATGAAAGCTTGACCACAGAGGAGCAACAAAGACTGAGAATCGCATTTGCTGAAGGTTATAGTGCTGCAGATACAAAGGAAAAAGCAGGTACAAAGCTAGGGATGTTTAATATATTCAGGGATCTGCTAGGGATTATCCTCATATTGTATATTCTCTCGTCTGTCATGAGTGGGTCTTTTCGAAAAGTTTTCATGGGGACTGCAAATGAAGTGTATCCTGAAGAAATAGATGTTACCTTTGAGGATGTCAAAGGTGTAGATGAGGCTAAGCAAGAACTTCAGGAAATTGTCGAGTTCCTGCGTAATCCGGACAAATTTTCTGCCTTGGGAGGGAAATTACCAAAAGGTGTGCTGTTAGTTGGACCACCAGGAACGGGAAAGACCTTATTGGCTAGAGCAGTTGCAGGTGAAGCCGATGTTCCCTTTTTCCATGCCGCAGGACCAGAATTTGATGAGATTTTGGTTGGCCAAGGTGCACGCAGGGTCAGAGATCTTTTCAGTCGAGCAAAATCGAGGGCACCTTGCGTTATCTTCATTGACGAAATAGACTCCGTCGGTGCCAAGCGTAGCAACTCGTTGCTTCATCCATATGCAAATCAAACCATCAATCAGTTGCTCACAGAGATGG------------------------------------------------------------------------------------------------------------
Nstupkai_LittleRiver_N293 GTGTTCTTATTTAGTATTAAAACAACAAATAGAAGCGTTAGATAAAGGATTGAGCTTGCGTCCCATAATTTATTCTTCCACTGCAACATTTTTCGAAAATAAACATGGCTTTCCAGAAGTTGATTTATGCGGAGGATATCTATTTCCAAGGTGTAACAATCTGACCGTTCCTCAGTTATACTTTACACTTTTGCAGAGAAGAGGTTTCAAGACTCGTAGTTTTAAAAAGGTCACTGGTCTGCGAACAAGTTTTGAAAGCAACCAAGTAAATTGGACTTGGATGGAACGACTTCCTCTACTTCGTCACTGGAAAACCAAAGATAAGGCTAAGAAACAAACTGATGTCGAACAACAACGCAAGTTGAAGACGTTGCTGTCTGATGAAAGCTTGACCACAGAGGAGCAACAAAGACTGAGAATCGCATTTGCTGAAGGTTATAGTGCTGCAGATACAAAGGAAAAAGCAGGTACAAAGCTAGGGATGTTTAATATATTCAGGGATCTGCTAGGGATTATCCTCATATTGTATATTCTCTCGTCTGTGATGAGTGGGTCTTTTCGAAAAGTTTTCATGGGAACTGCAAATGAAGTGTATCCTGAAGAAATAGATGTTACCTTTGAGGATGTCAAAGGTGTAGATGAGGCTAAGCAAGAACTTCAGGAAATTGTCGAGTTCCTGCGTAATCCGGACAAATTTTCTGCTTTGGGAGGGAAATTACCAAAAGGTGTGCTGTTAGTTGGACCACCAGGAACGGGAAAGACTTTATTGGCTAGAGCAGTTGCAGGTGAAGCCGATGTTCCCTTTTTCCATGCCGCAGGACCAGAATTTGATGAGATTTTGGTTGGCCAAGGTGCACGCAGGGTCAGAGATCTTTTCAGTCGAGCAAAATCGAGGGCACCTTGCGTTATCTTCATTGACGAAATAGACTCCGTCGGTGCCAAGCGTAGCAACTCGTTGCTTCATCCATATGCAAATCAAACCATCAATCAGTTGCTCACAGAGATGGATGGCTTTCGACAGAACGAGGGTGTCATCGTGTTGGGGGCGACCAACCGCCGCGACGACCTGGACAAGGCTCTTTTGAGGCCGGGTCGGT------------------
Nstygius_ObeLee_N0656 -----------------------------------------------------------------------------------------------------------------------------------------------------------------------------------------------------------------------------------------------------CAAGTTTTGAAAGCAACCAAGTAAATTGGACTTGGATGGAACGACTTCCTCTACTTCGTCACTGGAAAACCAAAGATAAGGCTAAGAAACAAACCGATGTCGAACAACAACGCAAGTTGAAGACTTTGCTGTCAGATGAAAGCTTGACCACAGAAGAGCAACAAAGACTGAGAATTGCATTTGCTGAGGGTTATAGTGCTGCAGATACAAAGGAAAAGTCAGGTACAAAGCTAGGGATGTTTAATATATTCAGGGATCTGCTAGGGATCATCCTCATATTGTATATTCTCTCGTCTGTCATGAGTGGGTCTTTTCGAAAAGTTTTCATGGGAACTGCGAATGAAGTGTATCCTGAAGAAATAGATGTTACCTTTGAGGATGTCAAAGGTGTAGATGAGGCTAAGCAAGAACTTCAGGAAATTGTTGAATTCCTGCGTAATCCAGACAAGTTTTCTGCTTTGGGAGGAAAATTACCAAAAGGTGTGCTGTTAGTTGGACCACCAGGAACAGGAAAGACCTTATTGGCTAGAGCAGTAGCAGGTGAAGCCGATGTCCCCTTCTTCCATGCCGCAGGACCAGAGTTTGATGAGATTTTGGTTGGCCAAGGTGCACGCAGGGTCAGAGATCTTTTCAGTCGAGCAAAATCAAGGGCACCTTGCGTTATCTTCATCGACGAAATAGACTCT----------------------------------------------------------------------------------------------------------------------------------------------------------------------------------------
Nstygius_RavenB_N1022 ---------------------------------------------------------------------------------------------------------------------------------------------------------------------------------------------------------------------------------------------------------------------------------------------------------------------------------------------------------------------------------------------------------------------------------------------TGAGGGTTATAGTGCTGCAGATACAAAGGAAAAGTCAGGTACAAAGCTAGGGATGTTTAATATATTCAGGGATCTGCTAGGGATCATCCTCATATTGTATATTCTCTCGTCTGTCATGAGTGGGTCTTTTCGAAAAGTTTTCATGGGAACTGCGAATGAAGTGTATCCTGAAGAAATAGATGTTACCTTTGAGGATGTCAAAGGTGTAGATGAGGCTAAGCAAGAACTTCAGGAAATTGTTGAATTCCTGCGTAATCCAGACAAGTTTTCTGCTTTGGGAGGAAAATTACCAAAAGGTGTGCTGTTAGTTGGACCACCAGGAACAGGAAAGACCTTATTGGCTAGAGCAGTAGCAGGTGAAGCCGATG------------------------------------------------------------------------------------------------------------------------------------------------------------------------------------------------------------------------------------------------------------------------------------------------------------------------------
Ntempletoni_BaldMtns_N950 GTGTTCTTATTTAGTATTAAAACAACAAATAGAAGCGCTAGATAAAGGATTGAGCTTGCATCCCATAATTTATTCTTCCACTGCAACATTTTTTGAAAATAAACATGGCTTTCCTGAAGTTGATTTATGCGGAGGATATCTATTTCCAAGGTGTAACAAACTGACCGTTCCTCAGTTATACTTTACACTTTTGCAGAGAAGAGGTTTCAAGACCCGTAGTTTTAAAAAGGTCACTGGTCTGCGAACAAGTTTTGAAAGCAACCAAGTAAATTGGACTTGGATGGAACGACTTCCTCTACTTCGTCACTGGAAAACCAAAGATAAGGCGAAGAAACAAACCGATGTCGAACAACAACGCAAGTTGAAGACGTTGCTGTCTGATGAAAGCTTGACCACAGAGGAGCAACAAAGACTGAGAATCGCATTTGCTGAAGGTTATAGTGCTGCAGATACGAAGGAAAAAGCAGGTACGAAGCTAGGGATGTTTAATATATTCAGGGATCTGCTAGGGATTATCCTCATATTGTATATTCTCTCGTCTGTCATGAGTGGGTCTTTTCGAAAAGTTTTCATGGGAACTGCAAATGAAGTGTATCCTGAAGAAATAGATGTTACCTTTGAGGATGTCAAAGGTGTAGATGAGGCTAAGCAAGAACTTCAGGAAATTGTCGAGTTCCTGCGTAATCCGGACAAATTTTCTGCTTTAGGAGGGAAATTACCAAAAGGTGTGCTGTTAGTTGGACCACCAGGAACGGGAAAGACCTTATTGGCTAGAGCAGTTGCAGGTGAAGCCGATGTCCCCTTTTTCCATGCCGCAGGACCGGAATTTGATGAGATTTTGGTTGGCCAAGGTGCACGCAGGGTCAGAGATCTTTTCAGTCGAGCAAAATCGAGGGCACCTTGCGTTATCTTCATTGACGAAATAGACTCCGTCGGTGCCAAGCGTAGCAACTCGTTGCTTCATCCATATGCAAATCAAACCATCAATCAGTTGCTCACAGAGATGGATGGCTTTCGACAGAACGAGGGTGTCATCGTGTTGGGGGCGACCAACCGCCGCGACGACCTGGACAAGGCTCTTTTGAGGCCGGGTCGGTTCGATGTCGAGATCACCG
Ntempletoni_ClarksCreek_N945 GTGTTCTTATTTAGTATTAAAACAACAAATAGAAGCGCTAGATAAAGGATTGAGCTTGCATCCCATAATTTATTCTTCCACTGCAACATTTTTTGAAAATAAACATGGCTTTCCTGAAGTTGATTTATACGGAGGATATCTATTTCCAAGGTGTAACAAACTGACCGTTCCTCAGTTATACTTTACACTTTTGCAGAGAAGAGGTTTCAAGACCCGTAGTTTTAAAAAGGTCACTGGTCTGCGAACAAGTTTTGAAAGCAACCAAGTAAATTGGACTTGGATGGAACGACTTCCTCTACTTCGTCACTGGAAAACCAAAGATAAGGCTAAGAAACAAACCGATGTCGAACAACAACGCAAGTTGAAGACGTTGCTGTCTGATGAAAGCTTGACCACAGAGGAGCAACAAAGACTGAGAATCGCATTTGCTGAAGGTTATAGTGCTGCAGATACGAAGGAAAAAGCAGGTACGAAGCTAGGGATGTTTAATATATTCAGGGATCTGCTAGGGATTATCCTCATATTGTATATTCTCTCGTCTGTCATGAGTGGGTCTTTTCGAAAAGTTTTCATGGGAACTGCAAATGAAGTGTATCCTGAAGAAATAGATGTTACCTTTGAGGATGTCAAAGGTGTAGATGAGGCTAAGCAAGAACTTCAGGAAATTGTCGAGTTCCTGCGTAATCCGGACAAATTTTCTGCTTTAGGAGGGAAATTACCAAAAGGTGTGCTGTTAGTTGGACCACCAGGAACGGGAAAGACCTTATTGGCTAGAGCAGTTGCAGGTGAAGCCGATGTCCCCTTTTTCCATGCCGCAGGACCAGAATTTGATGAGATTTTGGTTGGCCAAGGTGCACGCAGGGTCAGAGATCTTTTCAGTCGAGCAAAATCGAGGGCACCTTGCGTTATCTTCATTGACGAAATAGACTCTGTCGGTGCCAAGCGTAGCAACTCGTTGCTTCATCCATATGCAAATCAAACCATCAATCAGTTGCTCACAGAGATGGATGGCTTTCGACAGAATGAGGGTGTCATCGTGTTGGGGGCGACCAACCGCCGCGACGACCTGGACAAGGCTCTTTTGAGGCCGGGTCGGTTCGATGTCGAGATCACCG
Ntempletoni_ScronceCreekRd_N1223 GTGTTCTTATTTAGTATTAAAACAACAAATAGAAGCGCTAGATAAAGGATTGAGCTTGCATCCCATAATTTATTCTTCCACTGCAACATTTTTTGAAAATAAACATGGCTTTCCTGAAGTTGATTTATGCGGAGGATATCTATTTCCAAGGTGTAACAAACTGACCGTTCCTCAGTTATACTTTACACTTTTGCAGAGAAGAGGTTTCAAGACCCGTAGTTTTAAAAAGGTCACTGGTCTGCGAACAAGTTTTGAAAGCAACCAAGTAAATTGGACTTGGATGGAACGACTTCCTCTACTTCGTCACTGGAAAACCAAAGATAAGGCTAAGAAACAAACCGATGTCGAACAACAACGCAAGTTGAAGACGTTGCTGTCTGATGAAAGCTTGACCACAGAGGAGCAACAAAGACTGAGAATCGCATTTGCTGAAGGTTATAGTGCTGCAGATACGAAGGAAAAAGCAGGTACGAAGCTAGGGATGTTTAATATATTCAGGGATCTGCTAGGGATTATCCTCATATTGTATATTCTCTCGTCTGTCATGAGTGGGTCTTTTCGAAAAGTTTTCATGGGAACTGCAAATGAAGTGTATCCTGAAGAAATAGATGTTACCTTTGAGGATGTCAAAGGTGTAGATGAGGCTAAGCAAGAACTTCAGGAAATTGTCGAGTTCCTGCGTAATCCGGACAAATTTTCTGCTTTAGGAGGGAAATTACCAAAAGGTGTGCTGTTAGTTGGACCACCAGGAACGGGAAAGACCTTATTGGCTAGAGCAGTTGCAGGTGAAGCCGATGTCCCCTTTTTCCATGCCGCAGGACCAGAATTTGATGAGATTTTGGTTGGCCAAGGTGCACGCAGGGTCAGAGATCTTTTCAGTCGAGCAAAATCGAGGGCACCTTGCGTTATCTTCATTGACGAAATAGACTCTGTCGGTGCCAAGCGTAGCAACTCGTTGCTTCATCCATATGCAAATCAAACCATCAATCAGTTGCTCACAGAGATGGATGGCTTTCGACAGAACGAGGGTGTCATCGTGTTGGGGGCGACCAACCGCCGCGACGACCTGGACAAGGCTCTTTTGAGGCCGGGTCGGTTCGATGTCGAGATCACCG
Ntennessensis_IndianCave_N052 ----------------------------------------------------------------------------------------------------------------------------------------------------------------------------------------------------------------------CGTAGTTTTAAAAAGGTCACTGGTCTGCGAACAAGTTTTGAAAGCAACCAAGTAAATTGGACTTGGATGGAACGACTTCCTCTACTTCGTCACTGGAAAACCAAAGATAAGGCTAAGAAACAAACCGATGTCGAACAACAACGCAAGTTGAAGACGTTGCTGTCTGATGAAAGCTTGACCACAGAGGAGCAACAAAGACTGAGAATCGCATTTGCTGAAGGTTATAGTGCTGCAGATACAAAGGAAAAAGCAGGTACAAAGCTAGGGATGTTTAATATATTCAGGGATCTGCTAGGGATTATCCTCATATTGTATATTCTCTCGTCTGTCATGAGTGGGTCTTTTCGCAAAGTTTTCATGGGCACTGCAAATGAAGTGTATCCTGAAGAAATAGATGTTACCTTTGAGGATGTCAAAGGTGTAGATGAGGCTAAGCAAGAACTTCAGGAAATTGTCGAGTTCCTGCGTAATCCGGACAAATTTTCTGCTTTGGGAGGGAAATTACCAAAAGGTGTGCTGTTAGTT----------------------------------------------------------------------------------------------------------------------------------------------------------------------------------------------------------------------------------------------------------------------------------------------------------------------------------------------------------------------------------------
