# Supplementary material for: ﻿New species in old mountains: integrative taxonomy reveals ten new species and extensive short-range endemism in Nesticus spiders (Araneae, Nesticidae) from the southern Appalachian Mountains
Source: Zookeys. 2023 Feb 3;1145:1–130. doi: 10.3897/zookeys.1145.96724 (PMC10208238; doi:10.3897/zookeys.1145.96724)
Supplement: Supplementary material 4 — Input alignments, analysis log files, and output tree files [file zookeys-1145-001_article-96724__-s004.zip › uce-200508.phy]

 72 1034
Nesticella_sp_GH1210 ------------------------------------------------------------------------TTTT-------------------------------------------------------AATTTTTTAAAAATGACGGTGGCTATTCAAGGCA------------CCATGCGAACC------CCGAGAGAACTATTTT----------------------AAGATGAATTACCATATACAGCAACACAAATGA----------------------------------------------------------------------AGGGGGAAGAGATCTTACCTCCCAGATAAATCTGTTACATGTACAAATGTGTCATTAAAACTGGCATAGATGTGAGCAACACCAAAAACATTTTCTCCTTCAAGTGCTTGAGGTCCCAGGGCTACAACAGGCTGCTCTTCCTTCACCTTTCCTTTACGAGGTGCCATCTTAGTTTGTA---AAAAATTTCGGAAAAAAAGTAACTTCAACTTGTACACTTAAACTTA-----------------------------------------------------------------------------TAAC--------------------------------------------------GACAAAATTAC-------------------------CTTCATCTTATCACAGA-----------------CACGCTT-----------------------------------------------------------------AAGCTAAATTAATAACATGAATAAATACAAATATTATAAGGATGGTTCAGAAACATAAATCTCAGAA--------------------------------------------AGAGCGAACAA--------------------------------TTTTACTA-----------------TATT----------------
Nesticus_nahaunus_Mexico_G2881 ATGGAT----TTGCATAAAAACAACTTTAAATGTAACTAATGTAAAACTCTTAAGGGTGTCCACTAC-----TTTTACTGTGTATATTTCAGGTATAGGATATTTTTTTGCAG---AATTTTTCTATAATC--------------------GGGTGTCCACTACTGAGAATACAAGGCCACAATATTCAGATTTCTAGAGTGAATATTTTCTTTTAAATTTCATCACCTGTTAAAATTAATCCTGGTTAAGA----------ACTAATTAGACAATTTGTGGGATTCGGAACTGCCATTAT--------TAGGACAGTGTGACAAGACCTCACTTAAAAGGAAGACAACTCACCTCCCAGATAAATCAGTCACGTGCACGAATGTGTCGTTAAAGCTGGCATAAATGTGGGCCACACCAAAAACATTTTCTCCTTCAAGCGCCTGGGGTCCAAGGGCAACAACTGGCTGTTCTTCCTTCACCTTACCTTTACGAGGGGCCATTATGTATTTTGTTCAAGTCCCTG--AAAAAGAGTCATATTTAGTCACACAATTCTACTTAAAGGATATATATATATAAAACTTAGA-----CAAATTGGTTGGTGAAAAACAGTGCAATATATTTTCACCACAGTTGCTACATGTCCCGTTTCAGTGTTCCTGAACAATTAGACAGGATCATTTTACAATTTTCAAAATTACCCTTACTTTGCAGTGTTTTTCATATCAATAATTTCATACAGGTAAGGGAG---------CACATTTTAATAAAATGAAA-----ATTATCCTACAAATCAAGGCTATGCATTTATATATTGCAATCAGTTTAAATTGAATTTTAAATCTAGTTACATTGAATTTAAATTATAACCGATTTAGGGGATATGTGCCAGGAACCACCCTTTAATCTTTCTAGCCTTC----------------------CAAACTAATGATAAAATCAAAGCATTACATCCCCCC---CCTTGCCAATGAGGAGCGTTATAACAACTCTATCCTCTATTTCCA
Nsilvestrii_Hellgate_N1108 ------------------------AACTGATTTCAAATATAG------------------------------------------CATCTTAAGAGCAGAATTCTACACTAAAAAGA---------------AACCTC-----AATGGCAAACAGTCTGTTATATCGATTATTTTCCCCCATATAAATTTAAAAATTACACAAATTATTTTCAATAAGACCTTG---------AAAACAGATCCCTGCAAGGATAGGTTTACA---ATTTTGGGGGGCTATGAGACATAAAAACAGTTTGGCAACTGGATAAAAATGGTTAGGTGCCATTTTCTGTATAAGAAAATCGGCTTACCTCCCAGATAAATCTGTTACATGCACGAAAGTGTCGTTAAAGCTGGCGTAAATGTGGGCAACACCAAAAACATTTTCTCCTTCAAGAGCCTGTGGTCCAAGGGCAACTACTGGTTGTTCTTCCTTCACCTTTCCTTTACGAGGGGCCATTATAAAGTCTGGTTGTGTCTAAAAAGGAACAAACCAAATTCACC-ACACAAGTATGCCTAAATGGTATATGAGGAAAAAGTAACTGAGCATTAAATCAAATGGAACAAAACGAGGAAATAAATTTTTATATCAATTACTACATATAACATACTCAAATTCTCAACA-------------------------TACAAAA----ACCTTATCTGAAAAGTCTGTGATAATTACAAAAAAATGCATATCAGCAATAGGATTTGCCAAAACCTTATCTAGGTAATCAAATATATCTATTCAAAATTTAATTAAATATGAATTCTTTCTATTATTTCTAATCT-----AAAAATTCACTGCAGT-----------------------------------------------CTGCAAATCTCCCAATTTCCGCCACTGGCCAATAACCAAGCACACATCAGCTGTTAAAAGAAAAC--AACACAGTACAAAGTTTAACAAAAAAACAATAAGTAAACAAT-----------------
Narcheri_Cheaha_N023 ----------CTTCTGA-------AGTTAATTTGGCT-----------------------------------------------TCTTTTCACACTGGAATAATAATGTTCATATAAGGTATTACAGGGTAAATCTATAAAAGTTGAAAAAGGATGTCCACTACTGGGGACCTATATTAATATAAAATCAATAATAAAGAGAAAAAGTTCC--TTAAAATTTA-------------AACCACAACATTAAATTTAGCATCTATAAAATTTTGTGAAT----ATTTCCAGGAATCTCATGACGAATTGTGTGGAA---TGTGTCAAGAATTCGTTTAAAATCAAGATTACTCACCTCCCAGATAAATCAGTAACGTGCACGAACGTGTCGTTAAAGCTGGCATAAATGTGGGCCACGCCAAAAACATTTTCTCCTTCAAGTGCCTGGGGTCCGAGGGCAACTACTGGCTGCTCTTCCTTCACCTTACCTTTACGAGGGGCCATTACGTATTCTGTTTATGTTTCTG--AAAAGAAGCCAAATTTAACCACACTATTCTACTTAAGATATATATATGCACGAAACAGA--CTTTATAAATTGGTTGGTGAAAAATAGAGCAATATATTTTCACCATAGTTGTTACACATTCCATTCCAGCGACCTTAACAGTTCACATG--ATCACCAATCATTACACAAAATTATACCTACTTCGCAATGATTTTCATACCTGCTACTTAATACAGATAAGGGATCAACTAT---ATATTTCAATATGATCACATAACCATGGGTGTACAAATGAAGATGAGGCACTTATACATTGTAATCAGTTTGAATTGAATTTAAGACCAATCCTAGTATCAATGGAATAAGGACAG-----------------------------------------------------------------------------------------------GACAC---------TTTAGTTATTCAGAAATGGGAAAATAATTCAGATATGTCAATACA
Narcheri_MillShoalCreek_N727 ---------------------------------------------------------------------------------------------------------------------------------------------------------------------------------------------------------------------------------------------------------------------------------------------------------------------TGGAA---TGTGTCAAGAATTCTTTTAAAATCAAGATTACTCACTTCCCAGATAAATCAGTAACGTGCACGAACGTGTCGTTAAAGCTGGCATAAATGTGGGCCACGCCAAAAACATTTTCTCCTTCAAGTGCCTGGGGTCCGAGGGCAACTACTGGCTGCTCTTCCTTCACCTTACCTTTACGAGGGGCCATTACGTATTCTG-TT-TGTTTCTGAAAAAAGAAGCCAAATTTAACCACACAATTCTACT------------------------------------------------------------------------------------------------------------------------------------------------------------------------------------------------------------------------------------------------------------------------------------------------------------------------------------------------------------------------------------------------------------------------------------------------------------------------------------------
Nbarri_Bishop_N1072 ATGTAAAAAATCACCAATCGGTAAATTTAATTTGAAATACGGTAAAATTCACAGGAGGTAGGAGTGTAAAAATCTTAATGTGCATATATCAAGACTAAAATACTTGATTACAAAGAACACATTTTATGGTTAATGTTCTGCAGACAGCTAAGAATTTCTTCTACAGAGAAACCAGTTTAATATGAATC-----ATCAAAAGAACTATTTTCTGTTGAATTTAATTTCCACTAAATAAAAATTATCACTGAAACAA--ATACATATATTTTGCTGGATTGTTAGTTTCAGGAACCTCATGGCAAATTGTGTTAAACAGTGAGGCAAGAATTTTTTTAAAAGCAAGACTACTCACCTCCCAGATAAATCAGTCACATGCACAAATGTGTCGTTAAAGCTGGCATAAATGTGGGCCACACCAAAAACGTTTTCTCCTTCAAGTGCCTGGGGTCCGAGGGCAACTACTGGCTGCTCTTCCTTCACCTTTCCTTTACGAGGGGCCATTATGTACTCTGTTTAAGACCCTGAGGAAAGAAGGCACATTTACCCCCATAATTCTACTTAATATATATATATATACAAAACAGGCA----------TGGCTGGTACAAATTAGGGCAATATATTTTCACCACAGTCGTTACACATTTCATTCCAGAGATCTTGACAGTTCTGACGATAT--CAGATCATTTTACAAAATTATATCTACTTTGCAATGATTTTCACGCCTGCTACTTAATACAGACAAGCGATAAACTATACCACATTTTAATATGATCATATAACCATGATTGCACAAATAAAGATTATGCACTTATATGTTGTAATTGGTATAAATTGAATTAAAAACCTATACTAGTATAAATCGAATCAGGACAGGGCAAACTTGTAAGTGTCAGGAACCACTCT---------TTAACCTACCTCATGAAAAGAACACCAGGTGCGAACAAAT---AGGATAAAATTCTGACATTTCACCAAATT---TAGTTAAGAAATGAGAAAATAATTCAGACATGTCAATCCA
Nbarri_LostCoveCave_N0065 AACCAAATAATCTCTAAGCATTAA----------AAATACACTAAAATTTTAGAAATTTGTTATTCTTACATGTTTAATGTGCATATATCAAGACTAAAATACTTGATTACAAAGAACACATTTTATGGTTAATGTCCTGCAGACAGCTAAGAATTTCTTCTACAGAGAAACCAGTTTAATATGAATC-----ATCAAAAGAACTATTTTCTGTTGAATTTAATTTCCACTAAATAAAAATTATCATTGAAACAA--ATACATATATTTTGCTGGATTGTTAGTTTCGGGAACCTCATGGCAAATTGTGTGAAACAGTGAGGCAAGAATTTTTTTAAAAGCAAGACTACTCACCTCCCAGATAAATCAGTCACATGCACGAATGTGTCGTTAAAGCTGGCATAAATGTGGGCCACACCAAAAACGTTTTCTCCTTCAAGTGCCTGAGGTCCGAGGGCAACTACTGGCTGCTCTTCCTTCACCTTTCCTTTACGAGGGGCCATTATGTACTCTGTTTAAGACCCTGAGGAAAGAAGGCACATTTACCCCCACAATTCTACTTAATATATATATATATACAAAACAGGCA----------TGGCTGGTACAAATTAGGGCAATATATTTTCACCACAGTCGTTACACATCTCATTCCAGAGATCTTGACAATTCTGACGATATCACAGATCATTTTACAAAATTATACCTACTTTGCAATGATTTTCACGCCTGCTACTTAATACAGACAAGCGATAAACTATACCACATTTTAATATGATCATATAACCATGATTGCACAAATAAA---TATGCACTTATATGTTGTAATTGGTATAAATTGAATTAAAAACCTATACTAGTATAAATCGAATCAGGACAGGGCAAACTTGTAAGTGTCAGGAACCACTCT---------TTAACCTCCCTCATGAAAAGAACACCAGGTGCGAACAAAT---AGGATAAAATTCTGACATTTCACCAAA-------------------------ATCTCCAGAAC---------
Nbarrowsi_Gregorys_N270 ------------------------------------------------TCACAAGAGGTAGGAGTGTAAAAATCTTAATGTGGATATATCAAGATTAAAATACTTGATTACAAAAA---------------AATGTCCTGCAAACAGCTAAGAGTTTTTGCTACAGAGAAACCAGTTTAATATGAATC-----ATCAAAAGAACTATTTTCTGTTGAATTTAATTTCCAGTAAATAAAAATTATCATTGAAACAAATATACATATATTTTGCTGGATTGTTAGTTTCAGGAACCTCATGGCAAATTGTGTGAAACAGTGAGGCAAGAATTTTTTTAAAAGCAAGACTACTCACCTCCCAGATAAATCAGTCACGTGCACGAACGTGTCGTTAAAGCTGGCATAAATGTGGGCCACACCAAAAACGTTCTCTCCTTCAAGCGCCTGGGGTCCGAGGGCAACTACTGGCTGTTCTTCCTTCACCTTGCCTTTACGAGGGGCCATTATGTACTCTGTTTAAGACCCTGAGGAAAGAAGGCACATTTACCCACACAATTCCACTTAAAATATATATATACGCAAAACAGAAGCTTTATAAATTGGTTGGTACAAAATAGGGCAATATATTTTCACCACAGTTGGTACACACCTCATTCCAGCAATCTTGACAGTTCAGACAATAT-------CATTTTACAAAATTATACCTACTTTGCAATGATTTTCACACCTGCTACTTAATACAGATAAGGGATAAACTATACCACATTTCAATAAGATCATATAACCACGATTGTACAAATAAAGATTACGCACTTATATATCGTAATTGGTTTAAATTCAATTAAAAACTTATCCTAGTATAAATCGAATCAGGACAGAGCA-----------------AACCACTTTTTAATCAGTTTAACCTCCCTCATGAAAATAACACCAGGAGC-----------------------------------------------------------------------------------
Nbarrowsi_Tuckaleechee_N360 -----AAAAATCACCAATCGGTAAATTTAATTTGAAATACAGTAAAATTCACAAGAGGTAGGAGTGTAAAAATCTTAATGTGTATATATCCAGATTAAAATACTTGATTACAAAAA---------------AATGTCCTGCAGACAGCTAAGAGTTTTTGCTACAGAGAAACCAGTTTAATATGAATC-----ATCAAAAGAACTATTTTCTGTTGAATTTAATTTCCAGTAAATAAAAATTATCATTGAAACAAATATACATATATTTTGCTGGATTGTTAGTTTCAGGAACCTCATGGCAAATTGTGTGAAACAGTGAGGCAAGAATTTTTTTAAAAGCAAGACTACTCACCTCCCAGATAAATCAGTCACGTGCACGAACGTGTCGTTAAAGCTGGCATAAATGTGGGCCACACCAAAAACGTTCTCTCCTTCAAGCGCCTGGGGTCCGAGGGCAACTACTGGCTGTTCTTCCTTCACCTTGCCTTTACGAGGGGCCATTATGTACTCTGTTTAAGACCCTGAGGAAAGAAGGCACATTTACCCACACAATTCCACTTAAAATATACATATATACAAAACAGAAGCTTTATAAATTGGTTGGTACAAAATAGGGCAATATATTTTCACCACAGTTGTTACACACCTCATTCCAGCAATCTTGACAGTTCAGACAATAT-------CATTTTACAAAATTATACCTACTTTG----------CACACCTGCTACTTAATACAGATAAGGGATAAACTATACCACATTTCAATAAGATCATATAACCACGATTGTACAAATAAAGATTACGCACTTATATATCGTAATTGGTTTAAATTCAATTAAAAACTTATCCTAGTATAAATCGAATCAGGACAGCAAAC-TTTGTAAGTGTCAGGAACCACTTTTTAAT-----------------------------------------------------------------------------------------------------------------------
Nbishopi_DryFalls_N150 ATGTAAAAAATCACCAAACGGTAAGTTTAATTTGAAATACAGTAAAATTCACAGGAGGTAGGAGTGTAAAAATTTTAATGTGTATATATCAAGATT-------------------------------------------------------------------CAGAGAAACCAGTTTAATACGAACCACCAAATCAAAAGAATTATTTTCTGTTGAATTTAATTTCCAGTAAATAAAAAGTATCATTGAAACAAATATACATATATTTTGCTGGATTGTTAGTTTCAGGAACCTCATGGCAAATTGTGTGAAACAGCGCAGCAAGAATCTTTTTAAAAGCAAGAGTACTCACCTCCCAGATAAATCAGTCACGTGCACGAACGTGTCGTTAAAGCTGGCATAAATGTGGGCCACACCAAAAACGTTTTCTCCTTCAAGTGCCTGGGGTCCAAGGGCAACTACTGGCTGCTCTTCCTTCACCTTTCCTTTACGAGGGGCCATTATGTACTCTGTTTAAGACCCTGAGGATAGAAGGCACATTTACCCACACAATTCTACTTAAAATATATACACGCACAAAACAGAGGCTTTATAAATTGGTTGGTACAAAATAGGGCAATATATTTTCACCGCAGTCATTACACATCTTATTCCAGCAATCTTGACAGTTCAGACGATATCGCAGATCATTTTACAAAATTATACCTACTTTGCAAGGATTTTCACACCTGCTACTTAATATAGATAAGCGATAAACTATACCACATTTCAATACGATAATATAACCACGATTGTACAAATAAATATTATGCACTTATATATTGTAATCGGTATAAATTGAATTAAAAACCTATCCTAGTATAAATCTGATTAGGACAGGGCAAACTTGTAAGTG------------------TCATTTTAACCTCCCTCATGAAAAGAACACCAGGTGCTAACAAATTCCAGGATAAAATTCTGACATTTCACCAAA-----TAATTAAGAAATGGGAAAATAGCTCAGACATGTCAA----
Nbrimleyi_NewberryCr_N984 ----------------------------------------------------------------------------------------------------------------------------ATTGGTTAATCTCTTGAAATCAGGAAAGAATA----------AAAAAATAAAGGGAAGAAAATCATTGTATAACAGGAAGGATTTT-CGCTAAGTGTTT----------------------------------------------------------------------------------------------------------------AAAAGCAAGACTACTCACCTCCCAGATAAATCAGTCACGTGCACAAATGTGTCGTTAAAGCTGGCATAAATGTGGGCCACACCAAAAACGTTTTCTCCTTCAAGTGCCTGGGGTCCGAGGGCAACTACTGGCTGCTCTTCCTTCACCTTACCTTTACGAGGAGCCATTATGTATTCTGTTTAAGTCTCTGAAGAAAGAAGGCAAATTTACCCACACAATTCTACATAAAGGATATACATGCACAATACAGAGGCATTACAAATTGGTCGGTACAAAATAGGGCAATATATTTTCACCA----CGTTACACACCCCATCCTAGCAATCTTAACCGGTTAATCCGTGCTATACGGTCCCCTTCGATATCCTACCTTGTTTGTGCTAATTTTTATGCCTAGTTTTTAACGCCAATTGAAAGTGAATATTCCAAATTCTCCATACCAGCTTTTATTCGTTATTTGGCGATTTTAA------------------GTATTCAGACTCCACCTATTTGGCAATTTATAATTGT----GTGGT----------------------ACTGTCCCCA------------------------------------------------------------------------------------------------------------------------------------
Nbrimleyi_RumblingBald_N241 ATAGAAAACATTATCAAAAACCAAAATTGGTTAGAAATATTGTAGGACTCCTCAAAGTCGGAAAGTTAGAAATCTTAATCTGTATGTTTTTGGATTAGAAAACACAGCTGCGAAGAGCCTATCCATTGGTTAATCTCTTGAAATTAGGAAAGAAT-----------AAAAAATAAAGGGAAGAAAATCATTGTATAACGGGAAGGATTTT-CGCTAAGTGTTA---------AAAACATATCCTAAATTAACCAAATGT---TTCATTTCAGTAATT---------------------------------------------------TTTTTTAAAAAGCAAGACTACTCACCTCCCAGATAAATCAGTCACGTGCACGAATGTGTCGTTAAAGCTGGCATAAATGTGGGCCACACCAAAAACGTTTTCTCCTTCAAGTGCCTGGGGTCCGAGGGCAACTACTGGCTGCTCTTCCTTCACCTTACCTTTACGAGGAGCCATTATGTATTCTGTTTAAGTCTCTGAAGAAAGAAGGCAAATTTACCCACACAATTCTACTTAAAGGATATACACGCACAAAGCAGAGGAATTACAAACTGGTCGGTACAAAAGAGGGCAATATACTTCCAGCA----TATTGCTTGGC--------GAGATCTTTGAAGGGTGACCGATACCACAGATTATTCTTCAGTTTTATATCCACCTGCCTTTAACCTAAAAATTCAGAACTTAGCATC--TAAGATGAGAAAAATGAAATTTGTCAACACGA--------------------AAATTAAACTCAAA------------------------------------------------------------------------------AAAGTTCCCTGA----------CATCTCCATGACCAACTTTGCAATGATTTTCATA--------------------------------------------CCTGCTA-------------------------------------
Ncanei_Egypt_N958 ATAGAATAC---------------AATTTTTCTGAG--------------------------AAATTAAAAATCTTAATCTGTATTTTTTTGGATTAGAAAACATGGCTACGAAGAGCCTATCTGTCAGTAAATCTCTTGAAATCAGCAAAGAATA----------AAAAAATAAAGGGAAGAAAATCATTGTATAAAGGGAAGGCCCCC-CGCTAAGTGTTA---------AAAACACATCCTAAATTAACCAAATGT---TTCATTTCAATATTT---------------------------------------------------TTTTCTTAAAAGCAAGACTACTCACCTCCCAGATAAATCAGTCACGTGCACGAATGTGTCGTTAAAGCTGGCATAAATGTGGGCCACACCAAAAACGTTTTCTCCTTCAAGTGCCTGGGGTCCGAGGGCAACAACTGGCTGCTCTTCCTTCACCTTACCTTTACGAGGAGCCATTATGTATTCTGTTTAAGTCTCTGAAGAAAGAAGGCAAATTTACTCACACAATTCTACTTAAAGGCTATATATGCACAAAACAGAGGCATTAGAAATTGGATGGTACAAAATAGGGCAATATATTTTCATCA----TGTTATGCATCTCGCCCTAGCGATCCTAACCGGTTAATCTGTGCTATACGATCCCCTTCGTTATTCTACCTTGTTTATGCTAATTTTCATGCCTCGTTTTTAATGCTAATTGAAAGTGAACATTGCCAATTGTCCATACCAGCTTTAATTCGTTATTTGGCGATTTTAA------------------GTATTCGGACCCCATCTATTTGGCGATTTTTAATTGT----GTGGT----------------------ACTGTCCCCCTTTTGTTTTTTATTGCTGCGTCTGTCACTGTTATTAGTATTAT-----TCCATGAATTATTTTATAAAAAGTTGATTTT------AATTTAATTATAAAAGCATGGTATAATAGCTCAAAATAGTAAATCCA
Ncarolinensis_LinvilleCaverns_N227 -----------------------------------------------------------------------------------------------------------------------------------------------------------------------------------------------------------------------------------------------------AATTAACCAAATGC---TTCGTTCCAATATTA---------------------------------------------------TTTTTT---AAAAAAGACTACTCACCTCCCAGATAAATCTGTCACGTGCACGAAGGTGTCGTTAAAGCTGGCATAAATGTGGGCCACACCAAAAACATTCTCTCCTTCAAGTGCCTGGGGTCCGAGGGCAACTACTGGCTGTTCTTCCTTCACCTTACCTTTACGAGGAGCCATTATGTATTCTGTTTAAGTCCCTGAAAAAAGAAGGCAAACTTATCCACACAATTCTACTTAAAGGATACATCTGCACAAAAC--AGGCATTATAAACTGGTTGGTACAAAATAGGGCAATATATTTTCACTA----TGTTACCCATCCCGTTCCAGCGATCTTGACAGTTCAGACGAGATCACAGATCACTTTACAAAATTATATCTACTTTGCAATGATTT------CTGCTACTTAATACA------GGATAAACTATACCACATTTCAATATGATCATATAA--------------------------------------------------------------------------------------------------------------------------------------------------------------------------------------------------------------------------------------------------------
Ncarteri_English_N031 ATGCAAAAAATCACCAATCGGTAAATTTAATTTGAA-TACGGTAAAAT--------------------------------------------------------------------ACACATTTTATGGTTAATGTCGTGCAGACAGCTAAGAGCTTCTGCTACAGAGAAACCAGTTTAATATGAATC-TCAAATCAAAAGAATTATTTTCT-TTGAATTTAATTTCCAGTAAATAAAAATT---ATTGAAACAAATATACATATATTTTGCTGGATTGTTATTTTCAGGAACCTCATGGCAAATTGTGTGAAACGGTACAGCAAGAATTTTTTTAAAAGCAAGACTACTCACCTCCCAGATAAATCTGTCACGTGCACGAACGTGTCGTTAAAGCTGGCATAAATGTGGGCCACACCAAAAACGTTTTCTCCTTCAAGTGCCTGGGGTCCGAGGGCAACTACTGGCTGCTCTTCCTTCACCTTTCCTTTACGAGGGGCCATTATATACTCTGTTTAAGACCCTGAGGAAAGAAGGCACATTTACCCACACAATTCAACTTAAAATATATACACAC--AAAACAGAGGCTTT-----TTGGTTGGTACAAAATAGAGGAATATATTTTCACTACAGTCGTTACACATTTCATTCCAGCGATCTTGACAGTTCA---GATATCACAGATCATTTTACAAAATTATACCTACTTCGCAAGGATTTTCACACCTGCTACTTAATACAGACAAGCGACAAACTATAACACATTTCAATACGAACATATAACCATAATTGTACAAATAAAGATTATGCACTTATATATTGTAATCGGTATACATTGAATTAAAAACCTATCCTAGTATAAATCAAATCAGGACTGAGTAAACTAGTGAGTGTCAGGAACCACTCCTAAATCATATTAACCTCCCTCATGAAAAGAACACCAGGTGCTAACAAATTCCAGGGTAAAATTCTGACATTTCACCAAATTTAGTCATTAAGAAATGGGAAAAT--------------------
Ncarteri_LaurelCave_nearTYPE_N0296 TGAGAAAAAAACAAGAAAAATCGAATTTATTTTGAA-TACGGTAAAAT--------------------------------------------------------------------ACACATTTTATGGTTAATGTCCTGCAGACAGCTAAGAGCTTCTGCTACAGAGAAACCAGTTTAATATGAATTATCAAATCAAAAGAATTATTTTCT-TTGAATTTAATTTCCAGTAAATAAAAAGT---ATTGAAACAAATATACGTATATTTTGCCGGATTGTTAGTTTCAGGAATCTCATGGCAAATTATGTGAAACAGTGCAGCAAGAATATTTTTAAAAGCAAGACTACTCACCTCCCAGATAAATCAGTCACGTGCACGAACGTGTCGTTAAAGCTGGCATAAATGTGGGCCACACCAAAAACGTTTTCTCCTTCAAGTGCCTGGGGTCCGAGGGCAACTACTGGCTGCTCTTCCTTCACCTTTCCTTTACGAGGGGCCATTATGTACTCTGTTTAAGACCCTGAGGAAAGAAGGCATATTTACCCACACAATTCTACTTAAAATATATACACAC--AAAACAGAGGCTTTATAAATTGGTTGGTACAAAATAGAGGAATATATTTTCACTACAGTCGCTACACATTTCATTCCAGCGATCTTGACA---------------------GTTTTACAAAATTATACCTACTTCGCAAGGATTTTCACACCTGCTACTTAATACAGACAAGCGACAAACTATACCACATTTCAATACGAACATATAACCATGATTGTACAAATAAAGATTATGCACTTATATATTGTAATCGGTATACATTAAATTAAAAACCTATCCTAGTATAAATCGAATCAGGACTGAGTAAACTTGTAAGAGTCAGGAACCACTCTTTAATCATATTAACCTCCCTCATGAAAAGAACACCAGGTGCTAACAAATTCCAGGGTAAAATTCTGACATTTCACCAATTTTAGTCATCAAGAAATGGGAAAATAATTC---------------
Ncarteri_PilotMtn_G2185 ATGCAAAAAATCAACAATCGGTAAATTTAATTTGAA-TACGGTAAAAT--------------------------------------------------------------------ACACATTTTATGGTTAATGTCCTGCAGACAGCTAAGAGCTTCTGCTACAGAGAAACCAGTTTAATATGAATCATCAAATCAAAAGAATTATTTTCT-TTGAATTTAATTTCCAGTAAATAAAAATT---ATTGAAACAAATATACATATATTTTGCTGGATTGTTAGTTTCAGGAACCTCATGGCAAATTGTGTGAAACGGTGCAGCAAGCATTTTTTTAAAAGCAAGACTACTCACCTCCCAGATAAATCAGTCACGTGCACGAACGTGTCGTTAAAGCTGGCATAAATGTGGGCCACACCAAAAACGTTTTCTCCTTCAAGTGCCTGGGGTCCGAGGGCAACTACTGGCTGCTCTTCCTTCACCTTTCCTTTACGAGGGGCCATTATGTACTCTGTTTAAGACTCTGAGGAAAGAAGGCATATTTACCCACACAATTCAACTTAAAATATATACACAC--AAAACAGAGGTTTTATAAATTGGTTGGTACAAAATAGAGGAATATATTTTCACCACAGTCGTTACACATTTCATTCCAGCGATCTTGCCAGTTCAGATGATATCACAGATCATTTTACAAAATTATACCTACTTCGCAAGGATTTTCACACCTGCTACTTAATACAGACAAGCGACAAACTATACCACATTTCAATACGAACATATAACCATGATTGTACAAATAAAGATTATGCACTTATATATTGTAATCGGTATACATTGAATTAAAAACCTATCCTAGTATAAATCGAATCAGGACTGAGTAAACTTGTAAGTGTCAGGAACCACTCTTTAATCATATTAACCTCCCTCATGAAAAGA-CACCAGGTGCTAACAAATTCCAGGGTAAAATTCTGACATTTCACCAAATGTAGTCATTAAGAAATGGGAAAATAATTCAGACATGTCAATTCA
Ncarteri_Pitchfork_N363 ----------TTACTGAA------AGTTAATTTTATTCACAGTAGTGA----------------------------AATGTTTATATTTCAGGTATAGGGTATTTTTTTGCAG---GTAATTTTCATAACTAATCCTT-------------GGGCGTCCACTACTGAAAAACTTAGTGTTTAATAGTGTTAAAATTCGATCAATCATATACTTCTCTGGGCAATTTCCGGTA----AAAAATATCATTGAAACAAATATACATATATTTTGGTGGATTGTT-GTTTCAGGAACCTCATGGCAAATTGTGTAAAACAATGCAGCAAGAATTTTCTTAAAAGCAAGACTACTCACCTCCCAGATAAATCAGTCACATGCACGAACGTGTCATTAAAGCTGGCATAAATGTGAGCCACACCAAAAACGTTTTCTCCTTCAAGTGCCTGAGGTCCGAGGGCAACTACTGGCTGCTCTTCCTTCACCTTTCCTTTACGAGGGGCCATTATGTACTCTGTTTAAGACCCTGAGGAAAGAAGGCATATTTACCCACACAATTCTACTTAAAATATATATACGCACAAAACAGAGGCTTT-------------------------------------------------------------------------------------------------------------------------------------------------------------------------------------------CATATAACCATGATTGTACAAACAAAGA-TATGCACTTATATATTGTAATAGGTATAAATTGAATTAAAAACCTATCGTAGTATAAATCTGATCAGGACAGGGCAAACTTGTAAGGTTCAGGAACCACTCTTTAATCATTTTAACCTCCCTCATGAAAAGAACACCAGGTGCTAACAAATTCCAGGATGAAATTCTGACATTTCGCCAAATTTTCTCA-------ACTGGAAAATAATTCAGACATGTGAATCCA
Ncarteri_WeberCty_N1044 ATGCAAAAAATCACCAATCGGTAAATTTAATTTGAA-TACGGTAAAAT--------------------------------------------------------------------ACACATTTTATGGTTAATGTCCTGCAGACAGCTAAGAGCTTCTGCTACAGAGAAACCAGTTTAATATGAATCATCAAATCAAAAGAATTATTTTCT-TTGAATTTAATTTCCAGTAAATAAAAATT---ATTGAAACAAATATACATATATTTTGCTGGATTGTTAGTTTCAGGAACCTCATGGCAAATTGTGTGAAACGGTGCAGCAAGCATTTTTTTAAAAGCAAGACTACTCACCTCCCAGATAAATCAGTCACGTGCACGAACGTGTCGTTAAAGCTGGCATAAATGTGGGCCACACCAAAAACGTTTTCTCCTTCAAGTGCCTGGGGTCCGAGGGCAACTACTGGCTGCTCTTCCTTCACCTTTCCTTTACGAGGGGCCATTATGTACTCTGTTTAAGACTCTGAGGAAAGAAGGCATATTTACCCACACAATTCAACTTAAAATATATACACAC--AAAACAGAGGTTTTATAAATTGGTTGGTACAAAATACAGGAATATACTTTCACTACAGTCGTTACACATTTCATCCCAGCGATCTTGCCAGTTCAGATGATATCACAGATCATTTTACAAAATTATACCTACTTCGCAAGGATTTTCACACCTGCTACTTAATACAGACAAGCGACAAACTATACCACATTTCAATATGAACATATAACCATGATTGTACAAATAAAGATTATGCACTTATATATTGTAATCGGTATACATTGAATTAAAAACCTATCCTAGTATAAATCGAACCAGGAC-GAGTAAACTTGTAAGTGTCAGGAACCACTCTTTAATCATATTAACCTCCCTCATGAAAAGA-CACCAGGTGCTAACAAATTCCAGGGTAAAATTCTGACATTTCACCAAATATAGTCATTAAGAAATGGGAAAATAATT-AGACATGTCAATTCA
Ncarteri_div__RainbowCave_G2089 ATAAAT----TTACTGA-------AGTTAATTTGATT-----------------------------------------------TTTTTTCACGCAGTAACGCTTAGATATG----AGGTATTATAGGGTA-----------------------TTTTTACAGCTGAAAACTTATTTTTGGATAATTCATTTAAGTTGAAAA---ATCCTC------------TATCCATTA------------CAGGGACACTAGCATTTATAGAATTTCGTGAATTATT------AGGAATCTCGTGACAAAT----------GGTGTGTCAAGAATTTTTATAAAAGCAAGACTACTCACCTCCCAGATAAATCAGTTACATGCACGAAAGTGTCGTTAAAGCTGGCATAAATGTGGGCCACACCAAAAACGTTTTCTCCTTCAAGCGCCTGGGGTCCGAGGGCAACTACTGGCTGCTCTTCCTTCACTTTTCCCTTACGAGGAGCCATTATGTATTCTGTTCAAGTCCCTGATGAAAGAAGTCAAATTTATCCAGACAATTCTGCTTAAAGGATATATATATATAAAACAGTCATTTTACAAATTGGTTGGTGCAAAATA----------TTTTCACCACAGTCGTTACACATCCCATTGCAGTGATCTT-------CAGACAATTTTACTGTTCATTTTACAAAATTATACCTACTTTGCAATGATTTTCATACCTGCTACTTAATACAGATAATGGAT------TACCATAT--CAATATCATCATACAACCATAATTGTACAAA---AGATTATGCACTTAAATATTGTAATCGGTTTGAATT-----GAAAACCTATTCTAGTATCAATCAAATCAGA--------------CAAGCGTGAGGAACCATTCCTTAATTGTTTTAACCTCCCCCAATAAAAGAGCACCAGGTGCTAACAAATTCCAGGATAAAAATTCGACATTTCACCAAATTTAGTTATTTAGAAATGT------AATGTAAAAGATTAAA----
Ncherokee_BallhootScar_N193 ATAGAAAACATTATCAAAAACCAAAATTGGTTGGAAATGTTGTCGGATTCCTCAAAGTCGGAAAATT--AAATCTTATCCTGTACTTTTTTGGATTAGAAAACATGGCTGCGATGAACCTATCCACTGGTC------TTAAAATCAGAAAAGAAT-----------AAAAAATAAAGGGAAGTAAATCCTTTTATAAAGGGAAGGATTTT-CACTAAGTGTTA---------AAAATACATTCTAAATTAACCAAATGT---TTCATTCCAATAATT---------------------------------------------------TTTTA--AAAAGCAAGACTACTCACCTCCCAGATAAATCTGTCACGTGCACGAACGTGTCGTTAAAGCTGGCATAAATGTGGGCCACACCAAAAACGTTCTCTCCTTCAAGTGCCTGGGGTCCGAGGGCAACTACTGGCTGCTCTTCCTTCACCTTACCTTTACGAGGAGCCATTATGTATTCTGTTTAAGTCCCTGATGAAAGAAGGCAAATTTACCCACACAATTCTACTTAAAGGATATATCTTCACAAAACAGAGGCATTATAAATTGGTTGGTACAAAATAGGGCAATATATTTTCAC------TGTTACACATCCCGTTCCAGCGATCTT---------AACGAGATCACAGACCATTTTACAAAATTATACCTACTTTGCAATGATTTTCATACCTGCTACTTAATACAGATAAGGAATAAACTATACCACATTTCAATATGATCATATAACCATGAGTGCACAA-----------------ATATATTGTAATCGGTTTAAATTGAATT-AAAACCTATCCTAGTATCAATCGAATTAAGACAGGGCAAATTTATGAGCATCAGGAACCATTCTTCAATCGTTTTAACCACCCTCGTTAAAAGAGCACTAGGTGCTAACAAATCCCAGGAAAAAAATATGACATTTCACCAAATTTAGTTATTAGGAAATGGGAAAATAATTCAGATATGTCAA----
Ncooperi_BeaverCrk_N1002 ------------------------------------------------------------------------------------TATATCAAGATTAAAATACTTGATTACGAAGAACATATTTTATGGTTAATGTCCCACAAACAGCTAAGAGTTTCTGCTACAGAGAAACCAGTTTAATACGAACCACCAAATCAAAAGAATTATTTTCTGTTGAATTTAATTTCCAGTAAATAAAAATTATCATTGAAACAAATATACATATATTTTGCTGGATTGTTAGTTTCAGGAACCTCATGGCAAATTGTGTGAAACAGTGCAGCAAGAATTTTTTTAAAAGCAAGAGTACTCACCTCCCAGATAAATCAGTCACGTGCACGAACGTGTCGTTAAAGCTGGCATAAATGTGGGCCACACCGAAAACGTTTTCTCCTTCAAGTGCCTGGGGTCCAAGGGCAACTACTGGCTGCTCTTCCTTCACCTTTCCTTTACGAGGGGCCATTATGTACTCTGTTTAAGACCCTGAGGATAGAAGGCACATTTACCCACACAATTCTACTTAAAATATATACACGCACAAAACAGAGGCTTTATAAATTGGTTGGTACAAAATAGGGCAATATATTTTCACCGCAGTCATTACACATCTTATTCCAGCGATCTTGACAGTTCAGACGATATCGCAGATCATTTTACAAAATTATACCTACTTTGCAAGGATTTTCACACCTGCTACTTAATATAGATAAGCGATAAACTATACCACATTTCAATACGATCATATAACCACGATTGTACAAATAAAGATTATGCACTTATATATTGTAATCGGTATAAATTGAATTAAAAACCTATCCTAGTATAAATCTGATCAGGACAGGGCAAACTTGTAAGTG------------------TCATTTTAACCTCCCTCACGAAAAGAACACCAGGTGCTAACAAATTCCAGGATAAAATTCTGACATTTCACCAAA---------------------------------------------
Ncooperi_CheoahDam_N1122 --------------------------------------------------------------------------------------------------------TGATTACAAAGAACATATTTTATGGTTAATGTCCCACAGACAGCTAAGAGTTTCTGCTACAGAGAAACCAGTTTAATATGAACCATCAAATCAAAAG--TTATTTTCTGTTGAATTTAATTTCCAGTAAATAAAAATTATCATTGAAACAAATATACATATATTTTGCTAGATTGTTAGTTCCAGGAACCTCATGGCAAATTGTGTGAAACAGTGCAGCAAGAATTTTTTTAAAAGCGAGAGTACTCACCTCCCAGATAAATCAGTCACGTGCACGAATGTGTCGTTAAAGCTGGCATAAATGTGGGCCACACCAAAAACGTTTTCTCCTTCAAGTGCCTGGGGTCCAAGGGCAACTACTGGCTGCTCTTCCTTCACCTTTCCTTTACGAGGGGCCATTATATACTCTGTTTAAGACCCTGAGGAAAGAAGGCACATTTACCCACACAATTCTACTTAAAATATATACATGCACAAAAAAGAGGCTTTATAAATTGGTTGGTACAAAATAGGGCAATATATTTTCACCGCAGTCGTTACACATCTTATTCCAGCGATCTTGACAGTTCAGACGATATCGCAGATCATTTTACAAAATTATACCAACTTTGCAAGGATTTTCACACCTGCTACTTAATACAGATAAGCAATAAACTATACCACATTTCAATACGATCATATAACCACGATTGTACAAATAAAGATTATGAACTTATATATTGTAATCGGTATAAATTGAATTAAAAACCTATCCTAGTATAAATCTGATCAGGACAGGGCAAACTTGTAAGTG------------------TCATTTTAACCTCCCTCATGAAAAGAACACCA-----------------GGATAAAATTCTGACATTTCACCAAATTTAACTATTAAGAAATGGGAAAATAGTTCAGACATGTCAATCCA
Ncooperi_NantRiverGorge_N682 ------AGAACCGCCAAGCGGT--CAGTGATCCAAAA------------------------------AGAGGTCTTGAGCCCAGCGCCCAGGGGTT--------------------ACATATTTTATGATTAATGTCCCACAAACAGCTAAGAGTTTCTGCTACAGAGAAACCAGTTTAATACGAACCATCAAATCAAAAGAATTATTTTCTGTTGAATTTAATTTCCAGTAAATAAAAATTATCATTGAAACAAATATACATATATTTTGCTGGATTGTTAGTTTCAGGAACCTCATGGCAAATTGTGTGAAACAGTGCAGCAAGAATTTTTTTAAAAGCAAGAGTACTCACCTCCCAGATAAATCAGTCACGTGCACGAACGTGTCGTTAAAGCTGGCATAAATGTGGGCCACACCAAAAACATTTTCTCCTTCAAGTGCCTGGGGTCCAAGGGCAACTACTGGCTGCTCTTCCTTCACCTTTCCTTTACGAGGGGCCATTATGTACTCTGTTTAAGACCCTGAGGAAAGAAGGCACATTTACCCACACAATTCTACTTAAAATATATACACGCACAAAACAGAGGCTTTATAAATTGGTTGGTACAAAATAGGGCAATATATTTTCACCGCAGTCATTACACATCTTACTCCAGCGATCTTGACAGTTCAGACGATATCGCAGATCATTTTACAAAATTATACCTACTTTGCAAGGATTTTCACACCTGCTACTTAATATAGATAAGCGATAAACTATACCACATTTCAATACGATCATATAACCACGATTGTACAAATAAAGATTATGCACTTATATATTGTAATCGGTATAAATGGAATTAAAAACCTATCCTAGTATAAATCTGATCAGGACAGGGCAAACTTGTAAGTG------------------TCATTTTAACCTCCCTCATGAAAAGAACACCAGGTGCTAACAAATTCCAGGA-AAAATTCTGACATTTCACTAAATTTAATTATTAAGAAATGGGAAAATAGTTCAGACATGTCAATCCA
Ncooperi_RockCrRoad_N1160 ATGCAAAAAATCACCAAACGGTAAA-TTAATTTGAAATACAGTAAAAATCACAGGAGGTAGGAGTATAAAAATCTTAATGTGTATATACCAAGATTAAAATACTTGATTACAAAGAACATATTTTATGGTTAATGTCCCACAAACAGCTAAGAGTTTCTGCTACAGAGAAACCAGTTTAATACGAACCATCAAATCAAAAGAATTATTTTCTGTTGAATTTAATTTCCAGTAAATAAAAATTATCATTGAAACAAATATACATATATTTTGCTGGATTGTTAGTTTCAGGAACCTCATGGCAAATTGTGTGAAACAGTGCAGCAAGAATTTTTTTAAAAGCAAGAGTACTCACCTCCCAGATAAATCAGTCACGTGCACGAACGTGTCGTTAAAGCTGGCATAAATGTGGGCCACACCAAAAACGTTTTCTCCTTCAAGTGCCTGGGGTCCAAGGGCAACTACTGGCTGCTCTTCCTTCACCTTTCCTTTACGTGGGGCCATTATGTACTCTGTTTAAGACCCTGAGGAAAGAAGGCACATTTACCCACACAATTCTACTTAAAATATATACACGCACAAAACAGAGGCTTTATAAATTGGTTGGTACAAAATAGGGCAATATATTTTCACCGCAGTCGTTACACGTCTTATTCCAGCGATCTTGACAGTTCAGACGATATCGCAGATCATTTTACAAAATTATACCTATTTTGCAAGGATTTTCACACCTGCTACTTAATATAGATAAGCGATAAACTATACCACATTTCAATACGATCATATAACCACGATTGTACAAATAAAGATTATGCACTTATATATTGTAATCAGTATAAATTGAATTAAAAACTTATCCTAGTATAAATCTGATCAGGGCAGGGCAAACTTGTAAGTGTCAGGAACCATTCTTTAATCATTTTAACCTCCCTCATGAAAAGAACACCAGGTGCTAACAAATGCAAGGATAAAATTATGACATTTCACCGAATTTAATTATTAAGAAATGGGAAAATAGTTCAGACATGTCAATCCA
Ncoylei_Apalachia_N1195 ATGAAAACTATGATTTCTGGGGAAACCCAATTTGGCACAAGG-----------------------------CTCTTAATGTGTATATATCAAGACTAAAATACTTGATTACAAAGAA-ATATTTTATGGCTAATGCCCTGCAGACAGCTAAGAGTTTCTGCTACA-AGAAACCAGTTTAATACGAAGC-----ATCAAAAGAACTACTTTCT---GAATTT----------------------------------------------------------------------------------ATTGTGAGAAACAGTGTGGCAAGAA--TTTTAAAAAGCAACACTACTCACCTCCCAGATAAATCAGTCACGTGCACGAAAGTGTCATTAAAGCTGGCATAAATGTGGGCCACACCAAAAACGTTTTCTCCTTCAAGTGCCTGGGGTCCGAGGGCAACTACTGGCTGCTCTTCCTTCACCTTTCCTTTACGAGGGGCCATTATGTACTCTGTTTAAGACCCTGATGAAAGAAGGCACATTTACCCACACAATTCTACTTA---------------------------------------------CAAAACAGGGCAATATAATTTCAGCACAGTCGTTACACATCTCATTCCAGCAATCTTGACAGTTCAGACAA----ATAGATCATTTTACAAAATTATACCTACTTTGCAATGACCTTCACACCCGCTACTTAATACAGATAAGCGATAAACTATACCACATTTCAATACGATCAAATAACCACGATTGTACAAATAAAGATTATGGACTTATATATTGTAATCGGTATAAATTGAATTAAAAACCTATCCTAGTATAAATCGAATCAGGACAGAGTAAACCTGTAAGTGTCAGG-------CTTTAATCATATTAACCTCCCTCATGAAAAGAACACCAGATGCTAACAAATTCCAGGATAAAATTCTGAC-----------TTTAGTTATTAAGAAATGGGAAAATAATTCAGACATGTCAATCCA
Ncoylei_DinkinCove_N1118 -------TCATGATTTCTGGGGAAACCCAATTTGGCACAAAGCAAAGTTCACAGAAGGTAGGAGTGTAAAACTCTTAATGTGTATATATCAAGACTAAAATACTTGATTACAAAGAA-ATATTTTATGGCTAATGCCCTGCAGACACCTAAGAGTTTCTGCTACAGAGAAACCAGTTTAATACGAATC-----ATCAAAAGAACTACTTTCT---GAATTTAATTTACAGTAAATAAAAATCATCACAGAAACAA--ATACATATATTTTGCTGGATTGTTAGAATCAGGAACCTCATGGCAAATTGTGAGAAACAGTGTGGCAAGAATTTTTTAAAAAGCAACACTACTCACCTCCCAGATAAATCAGTCACGTGCACGAAAGTGTCGTTAAAGCTGGCATAAATGTGGGCCACACCAAAAACGTTTTCTCCTTCAAGTGCCTGGGGTCCGAGGGCAACTACTGGCTGCTCTTCCTTCACCTTTCCTTTACGAGGGGCCATTATATACTCTGTTTAAGACCCTGACAAAAGAAGGCACATTTACCCACACAATTCTACTTA---------------------------------------------CAAAACAGGGCAATATAATTTCAGCACAGTCGTTACACATCTCATTCCAGCAATCTTGACAGTTCAGACAA----ATAGATCATTTTACAAAATTATACCTACTTTGCAATGATCTTCACACCTGCTACTTAATACAGATAAGCAATAAACTATACCACATTTCAATACGATCATATAACCATGATTGTACAAATAAAGATTATGGACTTATATATTGTAATCGGTATAAATTGAATTAAAAACCTATCCTAGTATAAATCGAATCGGGACAGAGTAAACCTGTAAGTGTGAGG-------CTTTAATCACATTAACCTCCCTCATGAAA-----ACCAGGTGCTAACAAATTCCAGGATAAAATTCTGAC-----------TTTAGTTATTAAGAAATGGGAAAATAATTCAGACATGTCAATTCA
Ncoylei_TiptonCreek_N837 -TGAAAACTATGATTTCTGGGGAAACCCAATTTGGCACAAGGCAAAGTTCACAGAAGGTAGGAGTGTAAAACTCTTAATGTGTATATATCAAGACTAAAATACTTGATTACAAAGAA-ATATTTTATGGCTAATGCCCTGCAGACACCTAAGAGTTTCTGCTACAGAGAAACCAGTTTAATACGAATC-----ATCAAAAGAACTACTTTCT---GAATTTAATTTACAGTAAATAAAAATCATCACAGAAACAA--ATACATATATTTTGCTGGATTGTTAGAATCAGGAACCTCATGGCAAATTGTGAGAAACAGTGTGGCAAGAATTTTTTAAAAAGCAACACTACTCACCTCCCAGATAAATCAGTCACATGCACGAAAGTGTCGTTAAAGCTGGCATAAATGTGGGCCACACCAAAAACGTTTTCTCCTTCAAGTGCCTGGGGTCCGAGGGCAACTACTGGCTGCTCTTCCTTCACCTTTCCTTTACGAGGGGCCATTATGTACTCTGTTTAAGACCCTGACGAAAGAAGGCACATTTACCCACACAATTCTACTTA---------------------------------------------CAAAACAGGGCAATATAATTTCAGCACAGTCGTTACACATCTCATTCCAGCAATCTTGACAGTTCAGACAA----ATAGATCATTTTACAAAATTATACCTACTTTGCAATGATCTTCACACCTGCTACTTAATACAGATAAGCGATAAACTATACCACATTTCAATACGATCATATAACCATGATTGTACAAATAAAGATTATGGACTTATATATTGTAATCGGTATAAATTGAATTAAAAACCTATCCTAGTATAAATCGAATCAGGACAGAGTAAACCTGTAAGTGTCAGG-------CTTTAATCACATTAACCTCCCTCATGAAA-----ACCAGGTGCTAACAAATTCCAGGATAAAATTCTGAC-----------TTTAGTTATTAAGAAATGGGAAAATAATT-AGACATGTCAATTCA
Ncressleri_AndersonSpringCave_G2075 ---------------------------------------------------------------------------------------------------------------------------------------------------CTAAAAGTTTCTGCTACAGAGAAACTATTTTAATATGAATC-----ACCAAAAGAATTATTTTCTGTTAAATTTAATTTCCAGTAAACAAAAATTACCATTGAAACAAATACATATATACTTTGCTAGATTATTATTTGTCGGGAACTCACGGCATATTGAGTGAAACGGTGCTGCAAGTTTTTTTTTAAAAGAAAGACTACTTACTTCCCAGATAAATCAGTCACGTGCACAAACGTGTCGTTAAAGCTGGCATAAATGTGGGCCACACCAAAAACGTTTTCTCCTTCAAGTGCCTGGGGTCCGAGGGCAACTACTGGTTGCTCTTCCTTCACCTTTCCTTTACGAGGAGCCATTATGTATTCTGTTTAAGTCCCTGATGAAAGAAGTCAAATTTACCCACACAATTCTACTTAAAGGAAATAGATGCACAAAACAGAGCCTT--------------------------------------------GTTGTTACACATCCCATTTCAGCATTC-------------------------------------------------------------------CAGCTACTTAATACACATAAGGGATAAACCATATCACATTTCAATAGGATCATATAACCATGATTGTACAAATAAAGATTATGCACTTATATACTGTAATCAGTTCAAATTGAATTAAAAACCTATCCTAATATCAATCGATTCAGGACAG---------------GTCAGGAACCTTTCTTTACTCGTTTTCACCTCCCTCATTAAAAAACACACAGGTGCTAACAAATTCCAGGATAAAATTCTGACATTTCACCAAATTTAGTTATTCAGAAAT----------------------------
Ncressleri_PigeonCave_G2077 ------------------------------------------------------------------------------------------------------------------------------------------------------------------------------------------------------------TATTTTCTGTTAAATTTAATTTCCAGTAAACAAAAATTACCATTGAAACAAATACATATATACTTTGCTAGATTATTATTTGTCGGGAACTCACGGCATATTGAGTGAAACGGTGCTGCAAGTTTTTTTTTAAAAGAAAGACTACTTACTTCCCAGATAAATCAGTCACGTGCACAAACGTGTCGTTAAAGCTGGCATAAATGTGGGCCACACCAAAAACGTTTTCTCCTTCAAGTGCCTGGGGTCCGAGGGCAACTACTGGTTGCTCTTCCTTCACCTTTCCTTTACGAGGAGCCATTATGTATTCTGTTTAAGTCCCTGATGAAAGAAGTCAAATTTACCCACACAATTCTACTTAAAGGAAATAGATGCACAAAACAGAGCCTT--------------------------------------------GTTGTTACACATCCCATTTCAGCATTC-------------------------------------------------------------------CAGCTACTTAATACACATAAGGGATAAACCATATCACATTTCAATAGGATCATATAACCATGATTGTACAAATAAAGATTATGCACTTATATACTGTAATCAGTTCAAATTGAATTAAAAACCTATCCTAATATCAATCGATTCAGGACAG---------------GTCAGGAACCTTTCTTTACTCGTTTTCACCTCCCTCATTAAAAAACACACAGGTGCTAACAAATTCCAGGATAAAATTCTGACATTTCACCAAATTTAGTTATTCAGAAATGGGAAAATGACACAAACATTTAATTTAA
Ncrosbyi_MtMitchell_N210 ATAGAAAAC---------------AATTTTTCTGAG--------------------------AAATTAAAAATCTTAATCTGTATTTCTTTGGATTAGAAAACATGGCTACGAAGAGCCTATCCGTCGGTAAATCTCTTGAAATCAGCAAAGAATA----------AAAAAATAAAGGGAAGAAAATCATTGTATAAAGGGAAGGCCCCC-CGCTAAGTGTTA---------AAAACACATCCT------------TGT---TTCATTTCAATATTT---------------------------------------------------TTTTCTTAAAAGCAAGACTACTCACCTCCCAGATAAATCAGTCACGTGCACGAATGTGTCGTTAAAGCTGGCATAAATGTGGGCCACACCAAAAACGTTTTCTCCTTCAAGTGCCTGGGGTCCGAGGGCAACAACTGGCTGCTCTTCCTTCACCTTACCTTTACGAGGAGCCATTATGTATTCTGTTTAAGTCTCTGAAGAAAGAAGGCAAATTTACTCACACAATTCTACTTAAAGGATATATATGCACAAAACAGAGGCATTAGAAATTGGATGGTACAAAATAGGGCAATATATTTTCACCA----TGTTATGCATCCCGCCCTAGCGATCTTAACCGGTTAATCTGTGCTATACGATACCCTTCGTTATTCCACCTTGTTTATGCTAATTTTCATGCCTCGTTTTTAATGCCAATTGAAAGTGAACATTGCCAATTGTCCATACCAGCTTTTATTCGTTATTTGGCGATTTTAA------------------GTATTCGGACCCCATCTATTTGGCGATTTTTAATTGT----GTGGT----------------------ACTGTCCCCAGTTTGTTTTTTATTGCTGCGTCTGTCACTGTTATTAGTATTAT-----TCCATGAATTATTTTATAAAAAGTTGATTTT------AATTTAATTATAAAAGCACGGTATAATCGCTCAAAATAGTAAATCCA
Ncrosbyi_PricesCrk_N1143 ----------------------------------------------------------------------------------------------------------------------------------------------------------------------------------------------------------------CC-CGCTAAGTGTTA---------AAAACACATCCTAAATTAACCAAATGT---TTCATTTCAATATTT---------------------------------------------------TTTTCTTAAAAGCAAGACTACTCACCTCCCAGATAAATCGGTCACGTGCACGAATGTGTCGTTAAAGCTGGCATAAATGTGGGCCACACCAAAAACGTTTTCTCCTTCAAGTGCCTGGGGTCCGAGGGCAACAACTGGCTGCTCTTCCTTCACCTTACCTTTACGAGGAGCCATTATGTATTCTGTTTAAGTCTCTGAAGAAAGAAGGCAAATTTACTCACACAATTCTACTTAAAGGATATATATGCACAAAACAGAGGCATTAGAAATTGGATGGTACAAAATAGGGCAATATATTTTTACCA----TGTTATGCATCCCGCCCTAGCGATCCTAACTGGTTAATCTGTGCTATACGATCCCCTTCGTTATTCTACCTTGTTTATGCTAATTTTCATGCCTCGTTTTTAATGCTAATTGAAAGTGAACATTGCCAATTGTCCATACCAGCTTTAATTCGTTATTTGGCGATTTTAA------------------GTATTCGGACCCCATCTATTTGGCGATTTTTAATTGT----GTGGT----------------------ACTGTCCCCCTTTTGTTTTTTATTGCTGCGTCTGTCACTGTTATTAGTATTAT-----TCCATGAATTATTTTATAAAAAGTTGATTTT------AATTTAATTATAAAAGCACGGTATAATCGCTCAAAATAGTAAATCCA
Ndellingeri_WhitewFalls_N887 ------------------------ATTTAATTTGAAATATGGTATAATTCACAGGAGGTAGGAGTGTAAAAATCTTAATGTGTATATATCAAGACTAAAATACTTGATTACAAAGAACACATTTTATGGTTAATGTCCCACAGACAGCTAAGAGTTTCTGCTACAGAGAAACCAGTTTAATACAAATCATCAAATCAAAAGAATTATTTTCTGTTGAATTTAATTTCCAGTAAATAAAAATTATCATTGAAACAAATATACATATATTTTGCTGGCTTGTT-GTTTCAGGAACCTCATGGCAAATTGTGTGAAACAGTGCAGCAAAAATTTTTTTAAAAGCAAGAGTACTCACCTCCCAGATAAATCAGTCACGTGCACGAACGTGTCGTTAAAGCTGGCATAAATGTGGGCCACACCAAAAACGTTTTCTCCTTCAAGCGCCTGGGGTCCTAGGGCAACTACTGGCTGCTCTTCCTTCACCTTTCCTTTACGAGGGGCCATTATGTACTCTGTTTAAGACCCTGACGAAAGAAGGCACATTTACCCAGACAATTCTACTTAAAATATATACACGCACAAAACAGAGGCTCTATAAATTGGTTGGTACAAAATAGGGCAATATATTTTCACCACAGTCGTTACACATCCAAGGGTGGAAGTGCCAGAATTTTAAAATATAATATAAAATGATTTACATAATAGCACTTCATTTTTAAACATCCTCATAC----TTTTCAATGTTTATTGATAAAAAAAAACATTAACTTT------------------ATAAATAAATAAAAAAAAGATATGTAGTAAAATTTTGTATTACATGCCAATTGCCTTAAGAATTAAACTGCAT-----------------------------TGAGGGAAAATGGCCAGTCT--------------------------------------------------------TGAAAATTTAATATAT-------TTTAATTATTCAGAAATGATTGAATAAATTAAATAATTTTGTTTA
Ndilutus_GrassyCreek_N670 ---------------------------------------------------------------------------------------------------------------------------------------------------------------------------------------------------------------------CTAAGTGTTA---------AAAAAACATTCTAAATTAACCAAACGT---TTCATTCCAATAATT---------------------------------------------------TTTTTCTAAAAGCGAGACTACTCACCTCCCAGATAAATCTGTCACGTGCACGAATGTGTCGTTAAAGCTGGCATAAATGTGGGCCACACCAAAAACGTTCTCTCCTTCAAGTGCCTGGGGTCCGAGGGCGACTACTGGCTGTTCTTCCTTCACCTTACCTTTACGAGGAGCCATTATGTATTCTGTTTAAGTCCCTGAAGAAAGAAGGCAAATTTACCCACACAATTCTACTTAAAGGATATATCTGCACAAAACAGAGGCATTATAAATTGGTTGGTACAAAATAGG----------------------------------------------------------------------------------------------------------------------------------------------------------------------------------------------------------------------------------------------------------------------------------------------------------------------------------------------------------------------------------------------------------------------------------
Ndilutus_StarveRockCave_G3174 ATAGAAAAAA---------------------------TATTA-------------------------------------TTGTACTTTTTTGGATTAAAAAACATGGCTGCGATGAACCAACCCATTGGTCAATCTCTTAAAATCAGCAAAGAAT-----------AAAAAATAAAGGGAAGAAAATCATTTTATAAAGGGAAGGATTTT-CTCTAAGTGTTA---------AAAAAACATTCTAAATTAACCAAACGT---TTCATTCCAATAATT---------------------------------------------------TTTTTCTAAAAGCGAGACTACTCACCTCCCAGATAAATCTGTCACGTGCACGAATGTGTCGTTAAAGCTGGCATAAATGTGGGCCACACCAAAAACGTTCTCTCCTTCAAGTGCCTGGGGTCCGAGGGCGACTACTGGCTGTTCTTCCTTCACCTTACCTTTACGAGGAGCCATTATGTATTCTGTTTAAGTCCCTGAAGAAAGAAGGCAAATTTACCCACACAATTCTACTTAAAGGATATATCTGCACAAAACAGAGGCATTATAAATTGGTTGGTACAAAATAGGGCAATATATTTTCACTA----TGTTACACATCCCGTTCCAGCGATCTTGACAGTTCAGACGAGATTACAGATCATTTTACAAAATTATACCTACTTTGCAATGACTTTCATACCCGCTATTTAATACAGATAAGGAATAAACTATACCACATGTCAATATGATCTTGTAACCATGATTGCACAAATTAAAATTATGCACTTATATATTGTAATCGGTTTAAATTGAATTTAAAACCTATCCTAGTATCAGTCGAATCAAGACAGGGCAAATTTGTAAGTGTCAGGAACCATTCTTTAATAGTTTTAACCACCCTCGTTAAAGGAGCACCAGGTGCTAACAAATCCCAGGA--AAAAAATGACATTTCATTAAATTTAGTTATTAAGAAATGGGAAAATAATTC---------------
Nfridelli_LittlePigeon_N262 --------AATCACCAATCAGTAAATTTAATTTGAAATATGGTAAAATTTACAGGAGGTAGGAGTGTAAAAATCTTAATGCGTATATATCAAGACTAAAATACTTGATTACAAAGAACACATTTTATGGCTAAAGTCCCGCAGACAGCTAAGAGTTTCTGCTACAGAGAAACCAGTTTAATACAAATCATCAAATCAAAAGAATTATTTTCTGTTGAATTTAATTTCCAGTAAATAAAAATTATCATTGAAACAAATATACATATAGTTTGCTGGATTGTTAGTTTCAGGAACCTCATGGCAAATTGTGTGAAACAGTGTAGCAAGAATTTTTTTAAAAGCAAGAGTACTCACCTCCCAGATAAATCAGTCACGTGCACGAACGTGTCGTTAAAGCTGGCATAAATGTGGGCCACACCAAAAACGTTTTCTCCTTCAAGCGCTTGGGGTCCGAGGGCAACTACTGGCTGCTCTTCCTTCACCTTTCCTTTACGAGGGGCCATTATGTACTCTGTTTAAGACCCTGAGGAAAGAAGGCACATTTACCCACACAATTCTACTTAAAATATATACACGCACAAAACAAGGTCTCTATAAATTGGTTGGTACAAAATAGGGCAATATATTTTCACCACAGCCATTACACATCTCATTCCAGCGATCTTGACAGTTCAGACGATATCACAGATCATTTTGCAAAATTATATCTACTTTGCAAGGATTTTCACACCTGCTACTTAATACAGATAAGCGATAAAGTATACCACATTTCAATACAATCATATAACCATGATTGCACAAATAAAGATTATGCACTTATATATTGTAATCGGTATAAATTTAATTAAAAACCTATCCTGGTATAAATCTGACCAGGAGAGAGCAAACTTGTAAGTGTCAGGAACCACTCTTTAATCAATTTAACCTCCCTCGTGAAAAGAACACCA-GTGCTAACAAATTCCAGGATAAAATTCTGACATTTCAA----ACTAATTATTAAGAAATGGGAAAATAGTTCAGACATGTCAATCCA
Nfurtivus_RaccoonMtn_N1026 ATGCAAAAAATCACCAATCAGTAAA-TGAATTTGAAATACGGTAAAATTCACAGGAGGTAGGAGT--------------------------------------------------------------------------------------------------------------------------------------------ATTTTA------------------------------------------------------------CTGGATTGTTAGTTTCAGGAACCTCATGGCAAATTGTGTGAAACAGTGTGGAAAAAATTTTTTTAAAAGCAAGACTACTCACCTCCCAGATAAATCAGTCACGTGCACGAATGTGTCGTTAAAGCTGGCATAAATGTGGGCCACACCAAAAACGTTCTCTCCTTCAAGCGCCTGGGGTCCGAGGGCAACTACTGGCTGCTCTTCTTTCATCTTTCCTTTACGAGGGGCCATTATGTACTCTGTTTAAGACCCTGAGGAAAGAAGGCAAATTTAGCCACACAATTCAACTTAAAATATATATATACGCAAAACAGAGGCTTTATAAATTGGTTGGTACAAAATAGGGCAATATATTTTCACCACAGTTGTTACACATCTCATTCCAGCGATCTTGACAGTTCAGACGATATCGCAGATCATTTTACAAAATTACACCTACTTTGCAATGATTTTCACACCTGCTACTTAATACAGATAAGAG--AAACTATACCACATATCAATACGATCCTATAAGCATGACTGTAC--------------------------------------------------------------------------------------------------------------------------------------------------------------------------------------------------------------------------------------------
Ngeorgia_Sittons_N073 ACGTAAAAAATCACCAATCGGTAAATTTAATTTGAAATACGGTAAAATTCACAGGAGGTAGGAGCGTAAAAATCTTAATGTGTATATATCAAGACTAAAATACTTGATTAAAAAGAACAAATTTTATGCTTAATGTCCTGCAGACAGCTAACAGTTTCTGCCACAG-GAAGCCAGTTCGATATGAATC-----ATCAAAAGAACTATCTTCTGTTGAATCTAATTTCCACTA-ATAAAAATTATCATTGAAACAA--ATATATATATTTTGCTGGATTGTTAGTTTCAGGAACCTTATGACAAATTGTGTGAAACAGTGCGGCAAGAATTTTTTTAAAAGCAAGACTACTCACCTCCCAGATAAATCAGTCACATGCACGAACGTGTCGTTAAAGCTGGCATAAATGTGGGCCACACCAAAAACGTTTTCTCCTTCAAGCGCCTGGGGCCCGAGGGCAACTACTGGCTGCTCTTCCTTCACCTTTCCTTTACGAGGGGCCATTATGTACTCTGTTTAAGACCCTGAGGAAAGAAGGCACATTTACCCACACAATTCTA---------------------------------------------------------------------------CAGTCGGTACACATCTCATTCCAGCGATCT------TTCAGACGATATCACAGAGCATTTTACAAAATTATACCTACTTTGCAATTATTTTCACACCTGCTACTTAATACAGACAAGCAATAAACTATACCACATTTCAATACGAACATACAACCATGATTGTACAAATAAAGATTATGCATTTATATATTGTAATCGGTATAAATTGAATTAAAAACCTATCCTAGTATAAATCGAATCAGGACAGAGTAAACTTGTAAGTGTCAGGAACCATTCTTTAATCATATTAACCTCCCTCATGAAAAGAACACCAGGTGCTAACAAATTCCAGGATAAAATTCTGACATTTCACCAAATTCAGTAATTAAGAAATGGGAAAATAATTCAGACATGTCAATCCA
Ngertschi_CedarCreek_N351 ATAGAAAAC---------------AATTTTTCTGAG--------------------------AAATTAAAAATCTTAATCTGTATTTTTTTGGATTAGAAAACATGGTTACGAAGAGCCTATCCGTCGGTAAATCTCTTGAAATCAGCAAAGAATA----------AAAAAATAAAGGGAAGAAAATCATTGTATAAAGGGAAGGCCCCC-CGCTAAGTGTTA---------AAAACACATCCTAAATTAACCAAATGT---TTCATTTCAATATTT---------------------------------------------------TTTTCTTAAAAGCAAGACTACTCACCTCCCAGATAAATCAGTCACGTGCACGAATGTGTCGTTAAAGCTGGCATAAATGTGGGCCACACCAAAAACGTTTTCTCCTTCAAGTGCCTGGGGTCCGAGGGCAACAACTGGCTGCTCTTCCTTCACCTTACCTTTACGAGGAGCCATTATGTATTCTGTTTAAGTCTCTGAAGAAAGAAGGCAAATTTACTCACACAATTCTACTTA-AGGATATATATGCACAAAACAGAGGCATTAGAAATTGGATGGTACAAAATAGGGCAATATATTTTCACCA----TGTTATGCATCCCGCCCTAGCGATCTTAACCGGTTAATCTGTGCTATACGATCCCCTTCGTTATTCCACCTTGTTTATGCTAATTTTCATGCCTCGTTTTTAAGGCCAATTGAAAGTGAACATTGCCAATTGTCCATACCAGCTTTTATTCGTTATTTGGCGATTTTAA------------------GTATTCGGACCCCATCTATTTGGCGATTTTTAATTGT----GTGGT----------------------ACTGTCCCCAGATTGTTTTTTATTGCTGCGTCTGTCACTGTTATTAGTATTAT-----TCCATGAATTATTTTATAAAAAGTTGATTTT------AATTTAATTATAAAAGCACGGTATAATCGCTCAAAATAGTAAATCCA
Ngertschi_FrenchBroad_N968 ATAGAAAAC---------------AATTTTTCTGAG--------------------------AAATTAAAAATCTTAATCTGTATTTTTTTGGATTAGAAAACATGGTTACGAAGAGCCTATCCGTCGGTAAATCTCTTGAAATCAGCAAAGAATA----------AAAAAATAAAGGGAAGAAAATCATTGTATAAAGGGAAGGCCCCC-CGCTAAGTGTTA---------AAAACACATCCTAAATTAACCAAATGT---TTCATTTCAATATTT---------------------------------------------------TTTTCTTAAAAGCAAGACTACTCACCTCCCAGATAAATCAGTCACGTGCACGAATGTGTCGTTAAAGCTGGCATAAATGTGGGCCACACCAAAAACGTTTTCTCCTTCAAGTGCCTGGGGTCCGAGGGCAACAACTGGCTGCTCTTCCTTCACCTTACCTTTACGAGGAGCCATTATGTATTCTGTTTAAGTCTCTGAAGAAAGAAGGCAAATTTACTCACACAATTCTACTTA-AGGATATATATGCACAAAACAGAGGCATTAGAAATTGGATGGTACAAAATAGGGCAATATATTTTCACCA----TGTTATGCATCCCGCCCTAGCGATCTTAACCGGTTAATCTGTGCTATACGATCCCCTTCGTTATTCCACCTTGTTTATGCTAATTTTCATGCCTCGTTTTTAAGGCCAATTGAAAGTGAACATTGCCAATTGTCCATACCAGCTTTTATTCGTTATTTGGCGATTTTAA------------------GTATTCGGACCCCATCTATTTGGCGATTTTTAATTGT----GTGGT----------------------ACTGTCCCCAGATTGTTTTTTATTGCTGCGTCTGTCACTGTTATTAGTATTAT-----TCCATGAATTATTTTATAAAAAGTTGATTTT------AATTTAATTATAAAAGCACGGTATAATCGCTCAAAATAGTAAATCCA
Ngertschi_HickoryNutGap_N810 ATCCCA--------------------------------------------------------AAGTTACTACTATT----GGCATCTCTGTAAGCTAGAAAACATGGCTGCGAAGAGCCT----ATTTGTCAATCTCTTGAAATCAGCAAAGAATA----------AAAAAATAAAGGGAAGAAAATCATTGTATAAAGGGAAGGTCCCC-CGCTAAGTGTTA---------AAAACATATCCTAAATTAACCAAATGT---TTCATTTCAATATTT---------------------------------------------------TTTTCTTAAAAGCAAGGCTACTCACCTCCCAGATAAATCAGTCACGTGCACGAATGTGTCGTTAAAGCTGGCATAAATGTGGGCCACACCAAAAACGTTTTCTCCTTCAAGTGCCTGGGGTCCGAGGGCAACTACTGGCTGCTCTTCCTTCACCTTACCTTTACGAGGAGCCATTATGTATTCTGTTTAAGTCTCTGAAGAAAGAAGGCAAATTTACTCACACAATTCTACTTAAAGGATATATATGCACAAAACAGAGGCATGAGAAATTGGATGGTACAAAATAGGGCAATATA---TTACCA----TGTTATGCATCCCGCCCTAGCGATCTTAACCGGTTAATCAGTGCTATACGATCCCCTTCGTTATTCCACCTTGTTTATGCTAATGTTCATGCCTCGTTTTTAAGGCCAATTGAAAGTGAACATTGCCAATTCTCCATACCAGCTTTTATTCGTTATTTGGCGATTTTAA------------------GTATTCGGACCCCATCTATTTGGCGACTTTTAATTGT----GTGGT----------------------ACTGTCCCCAGTTTGTTTTTTATTGCTGCATTTGTCACTGTTATTAGTATTAT-----TCCATGGATTATTTTA--------------------------------------------------------------------
Nholsingeri_BrumleyCrk_N916 ATAGAAAACATTATCAAAAACCAAAATCGGTTGGAAATATTGTCGGATTCCTCAAAGTCGGAAATTTAGAAATCTTATCCTGTACTTTTTTAGATTAGAAAACATGGCTGTGATGAACCAATCCATTGGTC-------TAAAACCAGCAAAGAAT-----------AAAAAATAAAGTGAAGAAAATCATTTTATAAAGGCAAGGATTTT-CGCCAAGTGTTA---------AAAAATTATTCTAAATTAACCCCACGT---TTCATTCCAATAATT---------------------------------------------------TCTTCTTAAAAGCGAGACTACTCACCTCCCAGATAAATCTGTCACGTGCACGAACGTGTCGTTAAAGCTGGCATAAATGTGGGCCACACCAAAAACGTTCTCTCCTTCAAGAGCCTGGGGTCCGAGGGCAACTACTGGCTGCTCTTCCTTCACCTTACCTTTACGAGGAGCCATTATGTATTCTGTTTAAGTCCCTGAAGAAAGAAGGCAAATTCACCTACACAATTCTACTCAAAGGATATATCTACACAAAACAGAGGCATTATAAATTGGTTGGTTCAAAATAGGGCAATATATTTTCACTA----TGTTACACA----GTATTCACTATGTTAATAGTTCAGACGAGATCACAGATTATTTTACAAAATCATACCTACTTTGCAATGATTCTCATACCTGCT----------------GGATAAACTATACCACACGTCAATATGATCACGTAGCCATGATTGCACAAATTAAGATTATGCACTTATATATTGTAATCGGATTAAAATGAATTAAAAACCTATCCTAGTATCAATCGAATCAAGACAGGGCAAATTTGTAA---------------------------------------------------------------------------------------------------------------------------------------------
Nholsingeri_PondCave_N541 ATAGAAAACATTATCAAAAACCCAAATCGGTTGGAAATATTGTCGGATTCCTCAAAGTCGGAAATTTAGAAATCTTATCCTGTACTTTTTTGGATTAGAAAACATGGCTGTGATGAACCAATCCATTGGTC------TTAAAATTAGCGAAGAAT-----------AAAAAATAAAGTGAAGAAAATCATTTTATAAAGAGAAGGATTTT-CACCAAGTGTTA---------AAAAAACATTCTAAATTAACCCCACGT---TTCATTCCAATAATT---------------------------------------------------TTTTCTTAAAAGCGAGACTACTCACCTCCCAGATAAATCTGTCACGTGCACGAACGTGTCGTTAAAGCTGGCATAAATGTGGGCCACACCAAAAACGTTCTCTCCTTCAAGTGCCTGGGGACCGAGGGCAACTACTGGCTGCTCTTCCTTCACCTTACCTTTACGAGGAGCCATTATGTATTCTGTTTAAGTCCCTGAAGAAAGAAGGCAAATTCACCAACACAATTCTACTCAAAGGATATATCTACACAAAACAGAGGCATTATAAATTGGTTGGTTCAAAATAGGGCAATATATTTTCACTA----TGTTACACATCCCGTTCCAGTGATCTTGACAGTTCAGACGAGATCACAGATAATTTTACAAAAACATACCTACTTTGCAATGATTCTCATACCTGCT----------------GGATAAACTATACCACACGTCAATATGATCACGTAGCCATGATTGCACAAATTAAGATTATGCACTTATATATTGTAATCGGATTAAATTGAATTTAAAACCTATCCTAGTATCAATCAAATCAAGACAGGGCAAATTTGTAAGTGTCAGGAACCATTCTTTAATTGCTTTAACCACCCTCGTTAAAAGAGCACCAGGTGCTAACAAAT----------AAATATGACATTTCACCAAATTTAGTTATTAAGAAATGGGAAAATAATTCAGATATGTCAATACA
Njonesi_CaveSpringCave_N390 ATGTAAAAAATCACCAAACGGTAAATTTAATTTGAAATACAGTAACATTCACAGGAGGTAGGAGTGTAAAAATCTTAATATGTATATATCAAGATTAAAATACTTGATTACAAAGAACATATTTTATGGTTAATGTCCCGTT-------------------------GAAACCAGTTTAATACGAACCATCAAATCAAAAGAATTATTCTCTGTTGAATTTAATTTCCAGTAAATAAAAAATATCATTGAAACAAATATACATATATTTTCCTGGATTGTTAGTTTCAGGAACCTCATGGCAAATTGTGTGAAACAGTGCAGCAAGAATTTTTTTAAAAGCAAGAGTACTCACCTCCCAGATAAATCAGTCACGTGCACGAACGTGTCGTTAAAGCTGGCATAAATGTGGGCCACACCAAAAACGTTTTCTCCTTCAAGTGCCTGGGGTCCAAGGGCAACTACTGGCTGCTCTTCCTTCACCTTTCCTTTACGAGGGGCCATTATGTACTCTGTTTAAGACCCTGAGGAAAGAAGGCACATTTACCCACACAATTCTACTTAAAATATATACACGCACAAAACAGAGGCTTTATAAATTGGTTGGTACAAAATAGGGCAATATATTTTCACTGCAGTCGTTACACATCTTATTCCAGCGATATTGACAGTTCAGACGATATCGCAGATCATTTTACAAAATTATACCTACTTTGCAAGGATTTTCACACCTTCTACTTAATATAGATAAACGATAAACTATACCACATTTCAATACGATCATATAACCACGATTGTACAAATAAAGATTATGCACTTATATATTGTAATCGGTATAAATTGAATTAAAAACCTATCCTAGTATAAATCTGATCAGGACAGGGCAAACTTATAAGTGTCAGGAACCACTCTTTAATCATTTTAACCTCCCTCATGAAAAGAACACTAGGTGCTAACAAATTCCAGGATAAAATTCTGACATTTCACCAAATTTA----TTAAGAAATGGGAAAATAGTTCAGACATGGCAATCCA
Nlowderi_upperFiresCreek_N820 AAAGAAAGCAGTACTTATCGGTAAATTTAATTTGAAATACGGTAAAATTCACAGGAGGTAGGAGTGT--------------------------------ATACTTGATTACAAAGAACACATTTTATGGTT-------TGCAGACAGCTAAGAGTTTCTGCTACAGAGAAACCAGTTTAATACGAATC-----ATCAAAAGAACCATTTTCTGTTGAATTTAATTTCCAGTAAATAAAAATTATCATTGAAACAAATATACATATATTCTGCCGGATTGTTAGTTTCAGGAACCTCATGGCAAATTGCGGGAAACAGTGCGGCAAGAATTTTCTTAAAAGCAAGACTACTCACCTCCCAGATAAATCAGTCACGTGCACGAACGTGTCGTTGAAGCTGGCATAAATGTGGGCCACACCAAAAACGTTTTCTCCTTCCAGCGCCTGGGGTCCGAGGGCAACTACTGGCTGCTCTTCCTTCACCTTTCCTTTACGAGGGGCCATTATGTACTCTGTTTAAGACCCTGAGGAAAGAAGGCACGTTTACCTAC--AATTCTACTTAAAATATATATATATGCAAAACAGCAGTTTTATAAATTGGTTGGTACAAAATAGGGCAATATATTTTCACCACAGTCGTTACATATCTCATTCCAGCGATCTTGACAGTTCAGCAGTGCCAGGATTTCATTTCACAGGGTAATTCTTAAGATACGATCATTCTCTTACTAAATTCACAATATCAAAAAATAATTAATTAAACTAATTAGTTATTAAATTTTAAAATGTTAGTAGCATTAATTAAACTAAATCATTTAGTTAAATTAATTAGTATAATTGTGACCAATGACACAATATATTAT---------------------------------------ACATATCTTTAATATCAGCAGTTTATTTCAGAAAAGAAACAATA-----CTATAAATT--GAGAAAAAATTCTAGTATTTTTGAAAATTCTGTTATTAAATCA---------AATTTAGTTCATTTCATGCA
Nlula_BeeRockCave_G2091 ATGTAAAAAATCACCAATCGGTAAATTTAATTTGAAATACGGTAAAATTCACAGGCGGTAGGAGTGTAAAAATCTTAATGTGTATATATCAAGACT--AATACTTGATTACAAAGAACACATTTTATGCTTAATGTCCTGCAGACAGCTAACAGTTTCTGCTACAG-GAAGCCAGATCAATATGAATC-----ACCAAAAGAACTATCTTCTGTTGAATGTAATTTCCAGTA-ATAAAAATTATCATTGAAACAAATATATATATATTTTGCTGGATTGTTAGTTTCAGGAACCTTATGACAAATTGTGTGAAACAGTGCAGCAAGAATTTTTTTAAAAGCAAGACTACTCACCTTCCAGATAAATCAGTCACATGCACGAACGTGTCGTTAAAGCTGGCATAAATGTGGGCCACACCAAAAACGTTTTCTCCTTCAAGCGCCTGGGGTCCGAGGGCAACTACTGGCTGCTCTTCCTTCACCTTTCCTTTACGAGGGGCCATTATGTATTCTGTTTAAGACCCTGAGGAAAGAAGGCACATTTACCCACACAATTCTACTAAATATATATATATGCACAAAACAGAGGCTTTATAAATTGGTTGGTACAAAATAGAGGAATATATTTTCACCACAGTCGGTACACATCTCATTCCAGAGATCT------TTCAGATGGTATCACAGAGCATTTTACAAAATTATACCTACTTTGCAATTATTTTCACACCTGCTACTTAATACAGACAAG--ATAAACTATACCACATTTCAATACGAACATATAACCATGATTGTACAAATAAAGATTATGCATTTATATATTGTAATCGGTATAAATTGAATTAAAAACCTATCCTAGTATAAATCGAATCAGGACAGAGTAAGCTTGTAAGTGTCAGGGACCATTCTTTAATCATATTAACCTCCCTCATGAAAAGAACACCAGGTGCTAACAAATTCCAGGATGACATTCTGACATTTCACCAAATTCAGTAATTAAGAAATGGGAAAATAATT-AGACATGTCAATCCA
Nlula_LulaFallsCave_G2084 ------AAAATCACCAATCGGTAAATTTAATTTGAAATACAGTAAAATTCGCAGGAGGTAGGAGTGTAAAAATCTTAATGTGTATATATCAAGACTAAAATACTTGATTACAAAGAACACATTTTATGCTTAATGTCCTGCAGACAGCTAACAGTTTCTGCTACAG-GAAGCCAGTTCAATATGAATC-----ATCAAAAGAACTATCTTCTGTTGAATCT--TTTCCAGTA-ATAAAAATTATCATTGAAACAAATATATATATATTTTGCTGGATTGTTAGTTTCAGGAACTTTATGACAAATTGTGTGAAACAGCGTGGCAAGAATTTTTTTAAAAGCAAGACTACTCACCTCCCAGATAAATCAGTCACATGCACGAACGTGTCGTTAAAGCTGGCATAAATGTGGGCCACACCAAAAACGTTTTCTCCTTCAAGCGCCTGGGGTCCGAGGGCAACTACTGGCTGCTCTTCCTTCACCTTTCCTTTACGAGGGGCCATTATGTACTCTGTTTAAGACCCTGAGGAAAGAAGGCACATTTACCCACACAATTCTACTAAAAATATATATACACACAGAACAGAGGCTTTATAAATTGGTTGGTACAAAATAGAGGAATATATTTTCACCACAGTCGGCACACATCTCATTCCAGCGATCT------TTCAGACGATATCACAGAGCATTTTACAAAATTATACCTACTTTGCAATTATTTTCACACCTGCTACTTAATACAGACAAGCGATAAACTATACCACATTTCAATACAAACATATAACCATGATTGTACAAATAAAGATTATGCATTTATATATTGTAATCGGTATGAATTGAATTAAAAACCTATCCTAGTATAAATCGAATCAGGACAGAGTAAACCTGTAAGTGTCAGGAACCACTCTTTAATCATATTAACCTCCCTCATGAAAAGAACACCAGGTGCTAACAAATTTCAGGATAAGATTCTGACATTTCACCAAATTCAGTAATTAGAAAAAGGGAAAATAATT-AGACATGTCAATCCA
Nnasicus_CaneyFork_N171 ACAGAAAACATTATCAAAAACCAAAATTGGTTGGAAATATCGTCGGATTCTTCAAAGTCGGAAAGTTAGAAATCTTATTCTGTATGTTTTTGGAATAGAAAACATGGCTGCGAAGAGCCTATCCATTGGTTAATATCTTGAAATCAGGAAAA--------------AAAAAATAAAGGGAATAAAATCATTGTATAAAGGGAAGGATTTT-CACTATGTGCTA---------AAAACATATCCTAAATTAACCAAATGT---TTCATTTCAATAAAT---------------------------------------------------TTTTTTTAAAAGCAAGACTACTCACCTCCCAGATAAATCAGTCACGTGCACGAACGTGTCGTTAAAGCTGGCATAAATGTGGGCCACACCAAAAACGTTTTCTCCTTCAAGTGCCTGGGGTCCGAGGGCAACTACTGGCTGCTCTTCCTTCACCTTACCCTTACGAGGAGCCATTATGTATTCTGTTT--GTTTCTGAAGAAAGAAGGCAAATTTACCCAC--AATTCTACTTAAAGGATATATATGCACAAAACAGAGGCATTATAAATTGGTTGGTACAAAATAGGGCAATAAA--------------------------TTCCTAGCGATCTTAACAGGTTAATCTGCGCTATACGGCCCCCTTCGATATTCTACCTTGTTTATGCTAATTTTCATGCCTCATTTTTAACGCCAATTGAAAGCGAATATTGCCAATTCTCCATACCAGCTTTTATTCGTTACTTGGCGATTTTAA------------------GTATTCGGACCCCATTTATTTGGCGATTTTTAATTGTATTTGTGGTAACCTGCAGGGGCTG-----TAACTGTCCCCAGTTCATTTTTTATTGCTGTGTCTGTCACTGTTATTTTTATTAT-----TTCACGAATTATTTTATAAAAAGGTGATTTT------AA-TTAATTATAAAAGCACGGTGTAATCGCTCAAAATCGTAAATCCA
Nnasicus_ConnosteeFalls_N696 ----------TTATCAAAAACCAAAATTGGTTGGAAATATTGTAGGATTCTTCAAAGTCGGAAAGTT---------ATTCTGTATTCCTTTGGAATAGAAAACATGGCTGCGAAGAGCCTATCCATTGGTTAATCTCTTAAAATCAGGAAAA--------------AAAAAATAAAGGGAAGAAAATCATTGTATAAATGGAAGGATTTT-CGCCATGTGCTA---------AAAACATATCCTAAATTAACCAAATGT---TTCATTTCAATAAAT---------------------------------------------------TTTTTTTAAAAGCGAGACTACTCACCTCCCAGATAAATCAGTCACGTGCACGAACGTGTCGTTAAAGCTGGCATAAATGTGGGCCACACCAAAAACGTTTTCTCCTTCAAGTGCCTGGGGTCCGAGGGCAACTACTGGCTGCTCTTCCTTCACCTTACCTTTACGAGGAGCCATTATGTATTCTGTTT--GTTTCTGAAGA---AAGGCAAATTTACCCAC--AATTCTACTTAAAGGATATATATGCACAAAACAGAGGCATTATAAATTGGTTGGTACAAAATAGGGCAATATA---------------TTAA-------TTCCTAGCGAACTTAACAGGTTAATCTGCGCTACACGGCCCC-TTCAATATTCCATCTTGTTTATGCTAATTTTCATGCCTCATTTTTAACGCCAATTGAAAGCGAATAT----------------------------------------------------------------------------------------------------------------------------------------------------------------------------------------------------------------------------------------------------------------------------------
Nnasicus_CoweeTrain_N189 ACAGAAAACATTATCAAAAACCAAAATTGGTTGGAAATATCGTAGGATTCTTCAAAGTCGGAAAGTTAGAAATCTTATTCTTCATTTTTTTGGAATAGAAAACATGGCTGCGAAGAGCCTATCCATTGGTTAATCTCTTGAAATCAGGAAAA--------------AAAAAATAAAGGGAAGAAAATCATTGTATAAAGGGAAGGATTTT-CACTATGTGCTA---------AAAACATATCCTAAATTAACCAAATGT---TTCATTTTAATAAAT---------------------------------------------------TTTTTTTAAAAGCAAGACTACTCACCTCCCAGATAAATCAGTCACGTGCACGAACGTGTCGTTAAAGCTGGCATAAATGTGGGCCACACCAAAAACGTTTTCTCCTTCAAGTGCCTGGGGTCCGAGGGCAACTACTGGCTGCTCTTCCTTCACCTTACCCTTACGAGGAGCCATTATGTATTCTGTTT--GTTTCTGAAGAAAGAAGGCAAATTTACCCAC--AATTCTACTTAAAGGATATATATGCACAAAACAGAGGCATTATAAATTGGTTGGTACAAAATAGGGCAATAAA--------------------------TTCCTAGCAATCTTAACAGGTTAATCTGCGCTATACGGCCCAATTCGATATTCTACCTTGTTTATGCTAATTTTCATGCCTCATTTTTAACGCCAATTGAAAGCGAATATTGCCAATTCTCCATACCAGCTTTTATTCGTTACTTGGCGATTTTAA------------------GTATTCGGACCCCATCTAATTGGCGATTTTTAATTGTATTTGTGGTAACCTGCAGGGGCTG-----TAACTGTCCCCAGTTCATTTTTTATTGCTGTGTCTGTCACTGTTA-TTTTATTAT-----TTCACGAATTATTTTATAAAAAGGTGATTTT------AATTTAATTATAAAAGCACGGTATAATCGCTCAAAATCATAAATCCA
Npaynei_Grindstaff_N646 ATAGAAAACATTATCAAAAACCAAAATCGGTTGGAAATATTGTCTGATTCC----AGTCGGAAATTTAGAAA-CTTATCCTGTACTTTTTTGGATTAGAAAACATGGCTGCGATGAACCAATCCACTGGTCAATCTC-------------------------------------------------TCATTTTATAAAGGGAAGGATTTT-CCCTAAGTATTA---------AAAATACATTCTAAATTAACCAAACGT---TCCATTCCG------------------------------------------------------------------AAGCGTGACTACTCACCTCCCAGATAAATCTGTCACGTGCACGAAGGTGTCGTTAAAGCTGGCATAAATGTGGGCCACACCAAAAACGTTCTCTCCCTCAAGTGCCTGGGGTCCGAGGGCAACTACTGGCTGCTCTTCCTTCACTTTACCCTTACGAGGAGCCATTATGTATTCTGTTTAAGTCCCTGAAGAAAGAAGGCAAACTTACCCACACAATTCTACTTAAAGGATACATCTGTACAAAACAGAGGCATTATAAATTTCTTGGTACAAAATAGGGCAATATATTTTCACTA----TGTTACACATCCCGTTCCAGCGATC--GACAGTTCAGACGAGATCACAGATCATT--------TTATACCCACTTTGCAATGATTTTCATACCTATTATTTAATACAGATAAGGGATAAACTAT---ACATGTCAATATGATCATGTAACCATGATTGCACAAATTAAGATTACGCACTTATATATTATAATCGGTTTAAATTGAA---------TATCCTAGTATCAATCGAATCAAGACAGGGCAAATTTGTAAGTGTCAGGAACCATTCTTTAATCGTTTTAACCACCCTCACT----------------------------------------------------------------------------------------------------
Npaynei_NorrisDamCave_N348 ATAGAAAACATTATCAAAAACCAA-ATCGGTTGGAAATATTGTCGGATTCC----AGTCGGAAATTTAGAAA-CTTATCCTGTACTTTTTTGGATTAGAAAACATGGCTGCGATGAACCAATCCACTGGTCAATCTC-------------------------------------------------TCATTTTATAAAGGGAAGGATTTT-CCCTAAGTATTA---------AAAATACATTCTAAATTAACCAAACGT---TCCATTCCGATAATT---------------------------------------------------TTTTCTTAAAAGCGTGACTACTCACCTCCCAGATAAATCTGTCACATGCACGAAGGTGTCATTAAAGCTGGCATAAATGTGGGCCACACCAAAAACGTTCTCTCCCTCAAGTGCCTGGGGTCCGAGGGCAACTACTGGCTGCTCTTCCTTCACTTTACCCTTACGAGGAGCCATTATGTATTCTGTTTAAGTCCCTGAAGAAAGAAGGCAAACTTACCCACACAATTCTACTTAAAGGATACATCTGCACAAAACAGAGGCATTATAAATTTCTTGGTACAAAATAGGGCAATATATTTTCAC------TGTTACACATCCCGTTCCAGCGATCTTGACAGTTCAGACGAGATCACAGATCATT--------TTATACCCACTTTGCAATGATTTTCATACCTATTATTTAATACAGATAAGGGATAAACTAT---ACATGTCAATATGATCATGTAACCATGATTGCACAAATTAAGATTACGCACTTATATATTATAATCGGTTTAAATTGAA---------TATCCTAGTATCAATCGAATCAAGATAGGGCAAATTTGTAAGTGTCAGGAACCATTCTTTAATCGTTTTAACCACCCTCACTAAAAGAGCACCAGGTGCTAACAAATCACAGGA--AAAAAATGACATTTCACCAAATTTAGTTA---------------------------------TACA
Npaynei_UnakaMtns_N943 ATAGAAAACATTATCAAAAACCAAAATCGGTTGGAAATATTGTCGGATTCC----AGTCGGAAATTTAGAAATCTTATCCTGTACTTTTTTGGATTAGAAAACATGGCTGCGATGAACCAATCCACTGGTCAATCTC-------------------------------------------------TCATTTTATAAAGGGAAGGATTTT-CCCTAAGTATTA---------AAAATACATTCTAAATTAACCAAACGT---TCCATTCCGATAATT---------------------------------------------------TTTTCTTAAAAGCGTGACTACTCACCTCCCAGATAAATCTGTCACGTGCACGAAGGTGTCGTTAAAGCTGGCATAAATGTGGGCCACACCAAAAACGTTCTCTCCTTCAAGTGCCTGGGGTCCGAGGGCAACTACTGGCTGCTCTTCCTTCACTTTACCCTTACGAGGAGCCATTATTTATTCTGTTTAAGTCCCTGAAGAAAGAAGGCAAACTTACCCACACAATTCTACTTAAAGGATACATCTGCAC-AAAAAGAGGCATTATAAATTGCTTGGTACAAAATAGGGCAATATATTTTCACTA----TGCTACACATCCCGTTCCAGCGATCTTGACAGTTCAGACGAGATCACAGATT-----------TTATACCTACTTTGCAATGATTTTCATACCTGCTATTTAACACAGATAAGGGATAAACTATACCACATGTCAATATGATCATGTAACCATGATTGCACAAATTAAGATTATGCACTTATATATTATAATCGGTTTAAATTGAA---------TATCCTAGTATCAATCGAATCAAGAAAGAGCAAATTTGTAAGTGTCAGGAACCATTCTTTAATCGCTTTAACCACCCTCACTAAAAGAGCACCAGGCGCTAACAAATCC-------------------------------------------------------------------------
Npecki_Monteagle_N062 GTCAAA----CTACTGA-------AGATAATTTGGTT-----------------------------------------------TCCCTCCAGACTGGAATGCTT----------------------------------------------AAGTGTCCACTACTGGAACCCTATATTAATATAAAATAAACAATAAAGAGAAAAAGTTCC--TTAAAATTTACTGCCTGAAAAAACAAACCAACATTAAATTTAGCATCTATAAAATTCTGTGAATTATTATTTTCAGGAACCTCACGATAAATTGTGTGAAACGGTGCGTCAAGAATTTTTTTAAAAGCAAGACTACTCACCTCCCAGATAAATCAGTCACGTGCACAAACGTGTCGTTAAAGCTGGCATAAATGTGGGCCACACCAAAAACGTTTTCTCCTTCAAGCGCCTGGGGTCCGAGGGCAACTACTGGCTGCTCTTCCTTCACCTTACCTTTACGAGGGGCCATTATATATTCTGTTCAAGTCCCTGACGAAAGGAGTCAAATTTAACCACACAAGTCCACTTAAAGGAGTTATATATGCAAAACAGACGCTTTATAAATTGGTTGGTTCAAAATAGGGCGG-GTATTT------TGGGTA------ACTCCTTGGCGAGATTCGAAATTGCCGACGT---CTCATGATTAGAGAAAGAAATTTTAGGTTGCTTATTCCCTATTTTCAT------------GTGCAGA--------------------------------------------GGATACGCTGATGTAATTAAAGC-----------------------TATTGCTTTCGATAATTAT-CAACTATCAATGAAAACAAGACAGCACGTAATGG---------------------------------------------------------------------------------------------------ATTTATTTTTTAGTAA----AAGTGAATTTCGA-GTGGCAATCTT
Nperlakyi_SChimneys_N1079 ----------TCACCAATCGGTAAATTTAATTTGAAATATGGTAAAATTCACAGGAGGTAGGAGTGTAAAAATCTTAATGTGTATATATCAAGACTAAAATACTTGATTACAAAGAACACATTTTATGGTTAATGTCTCGCAGACAGCTAAAAGTTTCTGCTACAGAGAAACCAGTTTAATACAAATCATCAAATCAAAAGAATTATTTTCTGTTGAATTTAATTTCCAGTAAATAAAAATTATCATTGAAACAAATATACATATAGTTTGCTGGATTGTTAGTTTCAGGAACCTCATGGCAAATTGTGTGAAACAGTGCAGCAAGAATTTTTTTAAAAGCAAGAGTACTCACCTCCCAGATAAATCAGTCACGTGCACGAACGTGTCGTTAAAGCTGGCATAAATGTGGGCCACACCAAAAACGTTTTCTCCTTCAAGCGCCTGGGGTCCGAGGGCAACTACTGGCTGCTCTTCCTTCACCTTTCCTTTACGAGGGGCCATTATGTACTCTGTTTAAGACCCTGAGGAAAGAAGGCACATTTACCCACACAATTCTACTTAAAATATATACATGCACAAAACAGAGGCT------ATTGGTTGGTACAAAATAGGGCAATATATTTTCACCACAGTCGTTACACATTTCATTCCAGCGATCTTGACAATTCAGACAATATCACAGATCATTTTACAAAATTATGCCTACTTTGCAAGGATTTTCACACCTGCTACTTAATACAGATAAGCAATAATGTAT---ACATTTCCATACGATCATATAACCATGATTGTACAAATAAAGATTATGCACTTATATATTGTAATCGGTATAAATTGAATTAAAAACCTATCCTAGTATAAATCTGATCAGGACAGGGCAAACTTGTAAGTGTCAGGAACCACTCTTTAATCATTTTAACCTCCCTCATGAAAAGAACACCAGGTGCTAACAAATTCCAGGATAAAATTCTGACATTTCACCCAA---------------------------------------------
Nreclusus_Newfound_N259 TTGAAAAAAATAGCCAATGGATAATTTCACTTTGAAA-----TTGGAATCATAGACCACTCCAATTTGAAAACCTGGATTTTTA--TTTTAAGATTAAAATACTTGATTACAAAGAACATATTTTATGGTTAATGTCCCACAAACAGCTAAGAGTTTCTGCTACAGAGAAACCAGTTTAATACGAACCACCAAATCAAAAGAATTATTTTCTGTTGAATTTAATTTCCAGTAAATAAAAATTATCATTGAAACAAATATACATATATTTTGCTG-------AGTTTCAGGAACCTCATGGCAAATTGTGTGAAATAGTGCAGCAAGAATTTTTTTAAAAGCAAGAGTACTCACCTCCCAGATAAATCAGTCACGTGCACGAACGTGTCGTTAAAGCTGGCATAAATGTGGGCCACACCAAAAACATTTTCTCCTTCAAGTGCCTGGGGTCCAAGGGCAACTACTGGCTGCTCTTCCTTCACCTTTCCTTTACGAGGGGCCATTATGTACTCTGTTTAAGACCCTGAGAATAGAAGGCACATTTACCCACACAATTCTACTTAAAATATATACACGCACAAAACAGAGGCTTTATAAATTGGTTGGTACAAAATAGGGCAATATATTTTCACCGCAGTCATTACACATCTTATTCCAGCGATCTTGACAGTTCAGACGATATCGCAGATCATTTTACAAAATTATACCTACTTTGCAAGGATTTT----------------------------------------------------------------------------------------------------------------------------------------------------------------------------------------------------------------------------------------------------------------------------------------------------------------------
Nreclusus_Noland_N1051 ATAGATGCAACCGGCAACTATTAACTTAAACTTAAAATAAAATAAGTTCCATAGTAAGAAATAATTTAAAGATCTCAATGAGAATATTGTAATGAAAAAAAATTAGATCAAAAAGT---------------AATGTCCCACAAACAGCTAAGAGTTTCTGCTA-GGAGAATCCAGTTTAATACGAACCATCAAATCAAAAGAATTATTTTCTGTTGAATTTAATTTCCAGTAAATAAAAATTATCATTGAAACAAATATACATATATTTTGCTGAATTGTTAGTTTCAGGAACCTCATGGCAAATTGTGTGAAACAGTGCAGCAAGAATTTTTTTAAAAGCAAGAGTACTCACCTCCCAGATAAATCAGTGACGTGCACGAACGTGTCGTTAAAGCTGGCATAAATGTGGGCCACACCAAAAACATTTTCTCCTTCAAGTGCCTGGGGTCCAAGGGCAACTACTGGCTGCTCTTCCTTCACCTTTCCTTTACGAGGGGCCATTATGTACTCTGTTTAAGACCCTGAGGAAAGAAGGCACATTTACCCACACAATTCTACTTAAAATATATACATGCACAAAACAGAGGCTTTATAAATTGGTTGGTACAAACTGGGGCAATATATTTTCACCGCAGTCATTACACATCTTATTCCAGCGATCTTGACAGTTCAGACGATATCGCAGATCATTTTACAAAATTATACCTACTCTGCAAGGATTTTCACACCTGCTACTTAATATAGATAAGCG-------ATACCACATTTCAATACGATCATATAACCATGATTGTACAAATAAAGATTATGCACTTCCACATTTTAATCGGTATAAATTGAATTAAAAACCTATCCTAGTATAAATCTGATCAGGACAGGGCAAACTTGTAAGTGTCAGGAACCACTCTTTAATCATTTTAACCTCTCTCATGAAAAGAACACCAGGTGCTAACAAATTCCAGGATAAAATTCTGACATTTCACCAAATTTAATTATTAAGAAATGGGAAAATAGTTCAGACATGTCAATCCA
Nreclusus_Smokemont_N1020 -----------AGCCAATGGATAATTTCACTTTGAAA-----TTGGAATCATAGACCACTCCAATTTGAAAACCTGGATTTTTA--TTTTAAGATTAAAATACTTGATTACAAAGAACATATTTTATGGTTAATGTCCCACAAACAGCTAAGAGTTTCTGCTACAGAGAAACCAGTTTAATACGAACCACCAAATCAAAAGAATTATTTTCTGTTGAATTTAATTTCCAGTAAATAAAAATTATCATTGAAACAAATATACATATATTTTGCTGGATTGTTAGTTTCAGGAACCTCATGGCAAATTGTGTGAAACAGTGCAGCAAGAATTTTTTTAAAAGCAAGAGTACTCACCTCCCAGATAAATCAGTCACGTGCACGAACGTGTCGTTAAAGCTGGCATAAATGTGGGCCACACCAAAAACATTTTCTCCTTCAAGTGCCTGGGGTCCAAGGGCAACTACTGGCTGCTCTTCCTTCACCTTTCCTTTACGAGGGGCCATTATGTACTCTGTTTAAGACCCTGAGAATAGAAGGCACATTTACCCACACAATTCTACTTAAAATATATACACGCACAAAACAGAGGC---ATAAATTGGTTGGTACAAAATAGGGCAATATATTTTCACCGCAGTCATTACACATCTTATTCCAGCGATCTT---------GACGATATCGCAGATCATTTTACAAAATTATACCTACTTTGCAAGGATTTTCACACCTGCTACTTAATATAGATAAGCGATAAACTATACCACATTTCAATACGATCATATAA--------------------------------------------------------------------------------------------------------------------------------------------------------------------------------------------------------------------------------------------------------
Nroanensis_IngramBranch_N926 ATAGAAAACATTATCAAAAACCAAAATCGGTTGGAAATATTGTCGGATTCC----AGTCGGAAATTTAGAAATCTTATCCTGTACTTTTTTGGATTAGAAAACATGGCTGCGATGAACCAATCCACTGGTCAATCTC-------------------------------------------------TCATTTTACAAAGGGAAGGATTTT-CCCTAAGTATTA---------AAAATACATTCTAAATTAACCAAACGT---TCCATTCCGATAATT---------------------------------------------------TTTTCTTAAAAGCGTGACTACTCACCTCCCAGATAAATCTGTCACGTGCACGAAGGTGTCGTTAAAGCTGGCATAAATGTGGGCCACACCAAAAACGTTCTCTCCCTCAAGTGCCTGGGGTCCGAGGGCAACTACTGGCTGCTCTTCCTTCACTTTACCCTTACGAGGAGCCATTATGTATTCTGTTTAAGTCCCTGAAGAAAGAAGGCAAACTTACCCACACAATTCTACTTAAAGGATACATCTGCACAAAACAGAGGCATTATAAATTTCTTGGTACAAAATAGGGCAATATATTTTCACTA----TGTTACACATCCCGTTCCAGCGATCTTGACAGTTCAGACGAGATCACAGATCATT--------TTATACCCACTTTGCAATGATTTTCATACCTATTATTTAATACAGATAAGGGATAAACTAT---ACATGTCAATATGATCATGTAACCATGATTGCACAAATTAAGATTATGCACTTATATATTATAATCGGTTTAAATTGAA---------TATCCTAGTATCAATCGAATCAAGAAAGGGCAAATTTGTAAGTGTCAGGAACCATTCTTTAATCGTTTTAACCACCCTCACTAAAAGAGCACCAGGTGCTAACAAATCCCAGGA--AAAAAATGACATTTCACCAAATTTAGTTA---------------------------------TACA
Nroanensis_N_CarversGap_N928 --------------------------------------------------------------------------TTATCCTGTACTTTTTTGGATTAGAAAACACGGCTGCGATGAACCAATCCACTGGTCAATCTCCTA-------------------------------------------AAATCATTTTATAAAGGGAAGGATTTT-CCCTAAGTATTA---------AAAATACATTCTAAATTAACCAAACGT---TCCATTCCAATAATT---------------------------------------------------TTTTCTTAAAAGCGTGACTACTCACCTCCCAGATAAATCTGTCACGTGCACGAAGGTGTCGTTAAAGCTGGCATAAATGTGGGCCACACCAAAAACGTTCTCTCCTTCAAGTGCCTGGGGTCCGAGAGCAACTACTGGCTGCTCTTCCTTCACTTTACCCTTACGAGGAGCCATAATTTATTCTGTTTAAGTCCCTGAAGAAAGAAGGCAAACTTACCCGCACAATTCTACTTAAAGGATACATCTGCACAAAACAGAGGCATTATAAATTGGTTGGTACAAAATAGGGCAATATATTTTCACTA----TGTTACACATCCCGTTCCAGCGATCTTGACAGTTTAGACGAGATCACAGATT-----------TTATACCTACTTTGCAATGATTTTCATACCTGATATTTAACACAGATAAGGGATAAACTATACCACATGTCAATATGATCATGTAACCGTGATTGCACAAATTAAGATTATGCACTTATATATTATAATCGGTTTAAATTGAA---------TATCCTAGTATCAATATAAACAAGACAGGGCAAATTTGTAAGTGTCAGGAACCATT-TTTAATCGTTTTAACCACCATCACTAAAAGAGCACCAGGTGCTAACAAATCCCAGGAAAAAAATATGACATTTCACCAAATTTAGTTATTAAGAAATGGGAAAATAATTCAGATATGTCAATACA
Nroanensis_RoanHighBluff_N762 ACAAAAGTAATTATCAAAAACCAAAATTGGTTGGAAATATTGTCGGATTCC-CAAAGTCGGAAATTTAGAAATCTCATCCTGTACTTTTTTGGATTAGAAAACATGGCTACGATGAACCAATCCAATGGTC--------AGAATCAGCAAAGAAT-----------AAAAA----------------------ATAAAGGGAAGGATTTTCCGCTGAGTGTTA---------AAAAAACATTCTAAATTAACCAAACGT---TTCATTCCAATAATT---------------------------------------------------TTTTTT-AAAAGCGAGAGTACTCACCTCCCAGATAAATCTGTCACGTGCACGAAGGTGTCGTTAAAGCTGGCATAAATGTGGGCCACACCAAAAACGTTCTCTCCTTCAAGTGCCTGGGGTCCGAGGGCAACTACTGGCTGCTCTTCCTTCACCTTACCTTTACGAGGAGCCATTATGTATTCTGTTTAAGTCCCTGGAGAAAGAAGGCAAATTTACCCACACAATTCTACTTAAAGGATACATCTGCACAAAACAGAGGCACCATAAATCGGATGGTACAAAATAGGGCAATATATTTTCACTA----TGTTACACATCCTGTTCCAGCGATCTTGACAGTTCAGACGAGATCACAGATCATTTTACAAAATTATACCTACTTTGCAATGATCTTCATACCTGCTATTTAATACAGATAAGGGATAAAC--TACCACACGTCAATATGATCATGTAACCATGATTGCACAAATTAAGATTATGCACTTATATATTGTAATCGGTTTAAATTGAATTAAAAACCTATCCTAGTATCAATCGAGTCAAGACAGGGCAAATTTGTAAGTGTCAGGAACCATTCTTTAATCGTTTTAACCACCCTCGTTAAAAGAGCACCAGGTGCTAACAAATCCCAGCAAAAAAATATGACATTTCACAAAATTTAGTTATTAAGAAATGGGAAAATAATTCAGATATGTCAATACA
Nsheari_BaldRiver_N1168 ATGTAAAAAATCACCAATCGGTAAATTTAATTTGAAATACAGTAAGATTCACAGGAGGTAGGAGTGTAAAAATCTTAATGTGTATATATCAAGACTAAAATACTTGATTACAAAGAACATATTTTATGGTTAATGTCCCACAGACAGCTAAGAGTTTCTGCTACAGAGAAACCAGTTTAAAACGAACCACCAAATCAAAAGAATTATTTTCTGTTGAATTTAATTTCCAGTA-ATAAAAATTATCATTGAAACAAATATACATATATTTTGCTGGATTGTTAGTTTCAGGAACTTCATGGCAAATTGTGTGAGACAGTGTAGCAAGACTTTTTTTAAAAGCAGGAGTACTCACCTCCCAGATAAATCAGTCACGTGCACGAACGTGTCGTTAAAGCTGGCATAAATGTGGGCCACACCAAAAACGTTTTCTCCTTCAAGTGCCTGGGGTCCGAGGGCAACTACTGGCTGCTCTTCCTTCACCTTTCCTTTACGAGGGGCCATTATGTACTCTGTTTAAGACCCTGAGGAAAGAAGGCACATTTACCCACACAATTCTACTTAAAATATATACACGCACAAAACAGAGGCTTTATAAATTGGTTGGTACAAAATAG-GCAATATATTTTCACCGCAGTCGTTACATATCTTATTCCAGCGATCTTGACAGTTCAGACAATATCGCAGATCATTTTACAAAATTATACCTACTTTGCAAGGATTTTCACACCTGCTACTTAATACAGA-------TAAGCTATACCACATTTCAATACGATC--------------GTACAAATAAAGATTATGCACTTATATATTGTAATCGGTATAAATTGAATTAAAAACCTATCCTAGTATAAATCTGATCAGGATAGGGCAAACTTGTAAGTGTCAGGAACCACTCATAAATCATTTTAACCTCCCTCATGAAAAGAACACCAGGTGCTAACAAATTCCAGGATAAAATTCTGACATTTCACCAAATTTAATTATTAAGAAATGGGAAAATAGTTCAGACATGTCAATCCA
Nsheari_Cohutta_N826 -----------CACCAATCTGTAAATTTAATTTGAAATACAGTAAGATTCGCAGGAGGTAGGTGAGTAAAAATCTTAATGTGTATATATCAAGACTAAAATACTTGATTACAAAGAACATATTTTATGGTTAATGTCCCACAGACAGCTAAGAGTTTCTGCTACAGAGAAAGCAGTTTAAAACGAACCATCAAATCAAAAGAATTATTTTCTGTTGAATTTAATTTCCAGTAAATAAAAATTATCATTGAAACAAATATACATATATTTTGCTGGATTGTTAGTTTCAGGAACTTCATGGCAAATTGTGTGAAACAGTGTAGCAAGAATTTTTTTAAAAGCAAGAGTACTCACCTCCCAGATAAATCAGTCACGTGCACGAACGTGTCGTTAAAGCTGGCATAAATGTGGGCCACACCAAAAACGTTTTCTCCTTCAAGCGCCTGGGGTCCGAGGGCAACTACTGGCTGCTCTTCCTTCACCTTTCCTTTACGAGGGGCCATTATGTACTCTGTTTAAGACCCTGAGGAAAGAAGGCACATTTACCCACACAATTCTACTTAAAATATATACACGCACAAAACAGAGGCTTTATAAATTGGTTGGTACAAAATAGGGCAATATATTTTCACCGCAGTCGTTACACATCTTATTCCAACGATCTTGACAGTTCAGACGATATCGCAGATCATTTTACAAAATTATACCTACTTTGCAAGGATTTTCACACCTGCTACTTAATACAGA-------TAAGCTATACCACATTTCAATACGATCATATAACCACGATTGTACAAATCAAGATTATGTACTTATATAATGTAATCGGTATAAATTGAATTAAAAACCTATCCTAATATAAATCTGATCAGGACAGGGCAAACTTGTAAGTGTCAGGAACCAC-------TCATTTTAACCTCCCTCATGAAAAGAACACCAGGTGCTAACAAATTCCAGGATTAAATTTTGACATTTCATCAAATTTAATCATTAAGAAATGGGAAAATAGCTCAGACACGTCAATCCA
Nsheari_JoyceKilmer_N092 ----------TCACCAATCGGTAAATTTAATTTGAAATACAGTAAGATTCACAGGAGGTAGGAGTGTAAAAATCTTAATGTGTATATATCAAGACTAAAATACTTGATTACAAAGAACATATTTTATGGTTAATGTCCCACAGACAGCTAAGAGTTTCTGCTACAGAGAAACCAGTTTAAAACGAACCATCAAATCAAAAGAATTATTTTCTGTTGAATTTAATTTCCAGTA-ATAAAAATTATCATTGAAACAAATATACATATATTTTGCTGGATTGTTAGTTTCAGGAACTTCATGGCAAATTGTGTGAGACAGTGTAGCAAGAATTTTTTTAAAAGCAAGAGTACTCACCTCCCAGATAAATCAGTCACGTGCACGAACGTGTCGTTAAAGCTGGCATAAATGTGGGCCACACCAAAAACGTTTTCTCCTTCAAGCGCCTGGGGTCCGAGGGCAACTACTGGCTGCTCTTCCTTCACCTTTCCTTTACGAGGGGCCATTATGTACTCTGTTTAAGACCCTGAGGAAAGAAGACACATTTACCCACACAATTCTACTTAAAATATATACACGCACAAAACAGAGGCTTTATAAATTGGTTGGTACAAAATAGGGCAATATATTTTCACCGCAGTCGTTACATATCTTATTCCAGCGATCTTGACAGTTCAGACGATATCGCAGATCATTTTACAAAATTATACCTACTTTGCAAGGATTTTCACACCTGCTACTTAATACAGATAAGCGATAAGCTATACCACATTTCAATACGATC--------------GTACAAATAAAGATTATGCACTTATATATTGTAATCGGTATAAATTGAATTAAAAACCTATCCTAGTATAAATCTGATCAGGATAGGGCAAACTTGTAAGTGTCAGGAACCACTCTTAAATCATTTTAACCTGCCTCATGAAAAGAACACCAGGTGCTAACAAATTCCAGGATAAAATTCTGACATTTCACCAAA---------------------------------------------
Nstupkai_BlowholeWOS_N285 ATGTAAAAAATCACCAAACGGTAAGTTTAATTTGAAATACTGTGAAATTCACAGGAGGTAGGAGTGTAAAAATTTTAATGTGTATATATCAAGATTAAAATACTTGATTACAAAGAACATATTTTATGGTT-------------------AGAGTTTCTGCTACAGAGAAACCAGTTTAATACGAACCACCAAATCAAAAGAATTATTTTCTGTTGAATTTAATTTCCAGTAAATAAAAATTATCATTGAAACAAATATACATATATTTTGCTGGATTGTTAGTTTCAGGAACGTCATGGCAAATTGTGTGAAACAGTGCAGCAAGAATTTTTTTAAAAGCAAGAGTACTCACCTCCCAGATAAATCAGTCACGTGCACGAACGTGTCGTTAAAGCTGGCATAAATGTGGGCCACACCAAAAACGTTTTCTCCTTCAAGTGCCTGGGGTCCAAGGGCAACTACTGGCTGCTCTTCCTTCACCTTTCCTTTACGAGGGGCCATTATGTACTCTGTTTAAGACCCTGAGGAAAGAAGGCACATTTACCCACACAATTCTACTTAAAATATATACACACACAAAACAGAGGCTTTATAAATTGGTTGGTACAAAATAGAGCAATATATTTTCACCGCAGTCATTACACATCTTATTCCAGCGATCTTGACAGTTCAGACGATATCGCAGATCATTTTACAAAATTATACCTACTTTGCAAGGATTTTCACACCTGCTACTTAATATAGATAAGCGATAAACTATACCACATTTCAATACGATCATATAACCACGATTGTACAAATAAATATTATGCACTTATATATTGTAATCGGTATAAATTGAATTAAAAACCTATCCTAGTATAAATCTGATCAGGACAGGGCAAACTTGTAAGTG------------------TCATTTTAACCACCCTCACTAAAAGAGCACCAGGTGCTAACAAATTCCAGGATAAAATTCTGACATTTCACCAAATTTAATCATTAAGAAATGGGAAAATAGTTCAGACATGTCAATCCA
Nstygius_ObeLee_N0656 CCAGAT----CTACCAAGTTATAAATGCAATTTAACATACTATTGTTTCCATTATTTACGTAATTGTAAAAATATTACCCTGCATATTTCTAGAAT---GAACTCTGCTGCAGACAACACAATTTATGGCTAAAATTCCAAAACCTATCGCCTAATTCTGCTACGGAGAAACCAGTTTAATATGAATC-----AGCTAAAGAACTATTTTCTGTTAAATTTAATTTCCAATAAATAAAAATTACAATTGAAACACATATGC-TATATTTTGCTGGATTATTATTTTCAGGAACCTCATGACAAATTGTATGAAACAGTGTGTCAAGAATTTTTTTAAAAGCAAGACTACTTACCTCCCAGATAAATCAGTCACGTGCACGAACGTGTCATTGAAGCTGGCATAAATGTGGGCCACACCAAAAACGTTTTCTCCTTCAAGCGCCTGCGGTCCGAGGGCAACCACTGGCTGCTCTTCCTTCACCTTTCCTTTACGAGGGGCCATTATGTATTCTGTTTAAGTCCCTGATGAAAGAATTCAAGTTTAACCACACAATTCTACTTAAATGATATACCTACATAAAACAGAGGTTTTACAAATTGATTGGTGCAAAATAGGCCAATACATTTTCACCGCAGTTGTTACACATCCCATCTCAGTG---------GTTCAGAGGATATCACCGATCATTTTACATAATTATACCCCCTTTGCAATGATTTTCATATCTGCTACTTAATACAGGTAAGGGATAAACTATACCACATTTCAATACGATCATATAACCATGACTGTACAAATGAAGATTACACACTTGTATATTGTAATCGGTTTAAATTGAATTAAAAACCTATCCTAGTATCAATCAAATCAGGACAAGGCAAATTTGTAAGTGTCAGGAACCATTCTTTCATTGTTCA-------------------------GGTGCTAACAAATTCCAAGATAAAATTCTGACATTTCCCCCAATTTAATTATTTAGCAATGGGAAAATAATTCAAATATGTCAA----
Nstygius_RavenB_N1022 ------------------GTATAAATGCAATTTCACATACGATTGTTTCCATTATTTACGCAATTGTAAAAATATTACCCTGCATATTTCTAGAAT---GAACTCTGCTGCAGACAACACAATTTATGGTTAAAATTCCAAAACCTATTGCCTAATTCTGCTACGGAGAAACCAGTTTAATATGAATC-----AGCTAAAGAACTATTTTCTGTTAAATTTAATTTCCAATAAATAAAAATTACAATTGAAACACATATGC-TATATTTCTCTGGATTATTATTTTCAGGAACCTCATGACAAATTGTATGAAACA--GTGTCAAGAATTTTTTTAAAAGCAAGACTACTTACCTCCCAGATAAATCAGTCACGTGCACGAACGTGTCATTGAAGCTGGCATAAATGTGGGCCACACCAAAAACGTTTTCTCCTTCAAGCGCCTGGGGTCCGAGGGCAACCACTGGCTGCTCTTCCTTCACCTTTCCTTTACGAGGAGCCATTATGTATTCTGTTTAAGTCCCTGATGAAAGAATTCAAGTTTAACCACACAATTCTACTTAAATGATATACCTATATAAAACAGAGGTTTTACAAATTGATTGGTGCAAAATAGGCCAATATATTTTCACCGCAGTTGTTACACATCCCATCTCAGTG---------GTTCAGAGGATATCACCAATCATTTTACATAATTATACCCACTTTGCAATGATTTTCATACCTGCTACTTAATACAGGTAAGGGATAAACTACACCACATTTCAATATGATCATATA----------TACAAATGAAGATTACACACTCATATATCGTAATCGGTTTAAATTGAATTAAAAACCTATCCTAGTATCAATCAAATCAGGACAAGGCAAATTTGTAAGTGTCAGGAACCATTCTTTCATTGTTCA-------------------------GGTGCTAACAAATTCCAAGATAAAATTCTGACATTTCCCCCAATTTAATTATTTATCAATGGGAAAATAATTC---------------
Ntempletoni_BaldMtns_N950 ATAGAAAACA--------------AATTTTTCTGAGATATTGTAGGATCCCTCAAAGTCGGAAAGTTAGAAATCTTATGCTGTATTTTTTTGGATTAGAAAACATGGCTGCGAAGAGCCTATCCATTGGTTAATCTCTTGAAATCAGGAAAGAAT-----------AAAAAATAAAGGGAAGAAAATCATTGTATAAAGGGAAGGATTTT-TGTTAAGTGTTA---------AAAACATATCCTAAATTAACCAAATGT---TTCATTTTAATAA-----------------------------------------------------TTTTTTTAAAAGCA-----ACTCACCTCCCAGATAAATCAGTCACGTGCACGAACGTGTCGTTAAAGCTGGCATAAATGTGGGCCACACCAAAAACGTTTTCTCCTTCAAGTGCCTGGGGTCCGAGGGCAACTACTGGCTGCTCTTCCTTCACCTTACCTTTACGAGGAGCCATTATGTATTCTGTTTAAGTCTCTGAAGAAAGAAGGCAAATTTACCCACACAATTCTACTTAAAGGATATATATGCACAAAACAGAGGCATTACAAATTGGTTGGTACAAAATAGGGCAATATA-TTTCACCA----CGTTACACATCCCGTCCTAGCGATCTTAACCGGTTAATCCGTGCTATACGGTCCCCTTCAATACTCTACCTTGTTTGTGCCAATTTTCATGCCTAGTTTTTAACGCCAATTGAAAGCGAACATTGCCAATTCTCCATATCAGCTTTTATTCGCTATTTGGCGATTTTTA------------------A--------------------------TTGTGATTGT----GTGGTAACCTGCAGGGGCTG-----TAACTGTCCCCAGTTTGTTTTTTATTGCGGTGTCAATCACTAT-----------------------------------------------------------------------------------------------------
Ntempletoni_ClarksCreek_N945 ATAGAAAACA--------------AATTTTTCTGAGATATTGTAGGATCCCTCAAAGTCGGAAAGTTAGAAATCTTATGCTGTATTTTTTTGGATTAGAAAACATGGCTGCGAAGAGCCTATCCATTGGTTAATCTCTTGAAATCAGGAAAGAAT-----------AAAAAATAAAGGGAAGAAAATCATTGTATAAAGGGAAGGATTTT-TGCTAAGTGTTA---------AAAACATATCCTAAATTAACCAAATGT---TTCATTTTAATA------------------------------------------------------ATTTTTTAAAAGCAAGACTACTCACCTCCCAGATAAATCAGTCACGTGCACGAACGTGTCGTTAAAGCTGGCATAAATGTGGGCCACACCAAAAACGTTTTCTCCTTCAAGTGCCTGGGGTCCGAGGGCAACTACTGGCTGCTCTTCCTTCACCTTACCTTTACGAGGAGCCATTATGTATTCTGTTTAAGTCTCTGAAGAAAGAAGGCAAATTTACCCACACAATTCTACTTAAAGGATATATATGCACAAAACAGAGGCATTACAAATTGTTTGGTACAAAATAGGGCAATATA-TTTCACCA----CTTTACGCATCCTGTCCCAGCGATCTTAACCGGTTAATCCGTGCTATACGGTCCCCTTCGTTACTCTACCTTGTTTGTGCTAATTTTCATGCCTAGTTTTTAAAGCCAATTGAAAGCGAACATTGCCAATTCTCCATATCAGCTTTTATTCGTTATTTGGCGATTTTAA------------------GTATTCAGACCCCATCTATTTGGCGATTTTTAATTGT----GTGGTGACCTGCAGGGGCTG-----TAACTGTCCCCAGTTTGTTTTTTATTGCTGTGTCCATCACTATTATTTTT-----------------ATTATTTCATAAAAAGGTGATTTT------AATTTAATTATAAAAGCACGGTATAATCGCTCAAAATCGTAAATCCA
Ntempletoni_ScronceCreekRd_N1223 ATAGAAAACA--------------AATTTTTCTGAGATATTGTAGGATCCCTCAAAGTCATAAAGTTAGAAATCCTATGCTGTATTTTTTTGGATTAGAAAACATGGCTGCGAAGAGCCTATCCATTGGTTAATCTCTTGAAATCAGGAAAGAAT-----------AAAAAATAAAGGGAAGAAAATCATTGTATAAAGGGAAGGATTTT-TGCTAAGTGTTA---------AAAACATATCTTAAATTAACCAAATGT---TTCATTTAATT-------------------------------------------------------TTTTTTTAAAAGCAAGACTACTCACCTCCCAGATAAATCAGTCACGTGCACGAACGTGTCGTTAAAGCTGGCATAAATGTGGGCCACACCAAAAACGTTTTCTCCTTCAAGTGCCTGGGGTCCGAGGGCAACTACTGGCTGCTCTTCCTTCACCTTACCTTTACGAGGAGCCATTATGTATTCTGTTCAAGTCTCTGAAGAAAGAAGGCAAATTTACCCACACAATTCTACTTAAAGGATATATATGCACAAAACAGAGGCATTACAAATTGATTGGTACAAAATAGGGCAATATA-TTTCACCA----CGTTACGCATCCCGTCCTAGCGATCTTAACCGGTTAATCCGTGCTATACGGTCCCCTTCGATATTCTACCTTGTTTGTGCTAATTTTCATGCCTAGTTTTTAACGCCAATTGAAAGCGAACATTGCCAATTCTCCATATCAGCTTTTATTCGTTATTTGGCAATTTTAA------------------GTATTCAGACCCCATCTATTTGGCGATTTTTAATTGT----GTGGTAACCTGCAGGGGCTG-----TAACTGTCCC--GTTTGTTTTTTATTGC-GTGTCCATCACTATTATTGTT-----------------ATTATTTCATAAAAAGGTGATTTT------AATTTAATTACAAAAGCACGGTATAATCGCTCAAAATCGTTAATCCA
Ntennessensis_IndianCave_N052 ----------TTATCAAAAACCTAAATTGGTTGGAAATATTGTTGGATTCGTCAAAG--------------------------------TCGGATTAGAAAACATGGCTGCGATGAGCCTATCTATTGGTCAATCTCTTAAAATCAGCAAAGAAT-----------AAAAAATAAAGGAAAGAAAATCATTTTATAAAGGGAAGGATTTT-CGCTAAGTGTTA---------AAAAAACATTCTAAATTAACCAAACGT---TTCATTCCAATAACT---------------------------------------------------TTTTCTTAAGAGCGAGACTACTCACCTCCCAGATAAATCTGTCACGTGCACGAACGTGTCGTTAAAGCTGGCATAAATGTGGGCCACACCAAAAACGTTCTCTCCTTCAAGTGCCTGGGGTCCGAGGGCAACTACTGGCTGTTCTTCCTTCACCTTACCTTTACGAGGAGCCATTATGTATTCTGTTTAAGTCCCTGAAGAAAAAAGGCAAACTTACCCACACAATTTTACTTAAAGGATATATCTGCACAAAACAGAGGCATTATAAATTGGTTGGTACAAAATAGGGCAATACATTTTCAC------TGTTACACATCCCGTTCCAGCGATCTTGACAGTTCAGACTAGATCACAGATCATTTTACAAAATTATACCTACTTTGCAATGATTTTCATACCTGCCACTTAATACAGATAAGAGATAAACTATACCACATTTCAATATGATCATATAACCATGATTGCACAAATTAAGATTATGCACGTATATATTGTAATCGGTTTAAATTGAATTAAAAACCTATCCTAGTATCAATCGAATCAAGACAGGGCAAATTTGTAAGTGTCGGGAACCATTCTTGAATCGTTTTAACCATCCTCGTTAAAAGAGCAC------------------------------------------------------------------------------------------
Ntennessensis_Watauga_N1046 ------------------------------------------------------------------------------------------------------------------GAGCCTATCTATTGGTCAATCTCTTAAAATCAGCAAAGAAT-----------AAAAAATAAAGGGAAGAAAATCATTTTATAAAGGGAAGAATTTT-TGCTAAATGTTA---------AAAAATTCTTCTAAATTAACCTAACGT---TTCAATCCAATAACT---------------------------------------------------TTCTT--AAGAGCGAGACTACTCACCTCCCAGATAAATCTGTCACGTGCACGAACGTGTCGTTAAAGCTGGCATAAATGTGGGCCACACCAAAAACGTTCTCTCCTTCAAGTGCCTGGGGTCCGAGGGCAACTACTGGCTGTTCTTCCTTCACCTTACCTTTACGAGGAGCCATTATGTATTCTGTTTAAGTCCCTGAAGAAAAAAAGCAAATTTACCCACACAATTTTACTTAAAGGATATATCTGCACAAAACAGAGGCATTGTAAATTGGTTGGTACAAAATAGGGCAATATATTTCCACTA----TGTTACACATCCCGTTCCAGCGATCCTGACAGTTCAGACGAGATCACAGATCGTTGTACAAAATTATACCTACTTTGCAATGATTTTCATACCTGCTACTTAATACAGATAAGGGATAAACTATACCACATTTCAATATGATCATATAACCA-----------------------------------------------------------------------------------------------------------------------------------------------------------------------------------------------------------------------------------------------------
