# Supplementary material for: ﻿New species in old mountains: integrative taxonomy reveals ten new species and extensive short-range endemism in Nesticus spiders (Araneae, Nesticidae) from the southern Appalachian Mountains
Source: Zookeys. 2023 Feb 3;1145:1–130. doi: 10.3897/zookeys.1145.96724 (PMC10208238; doi:10.3897/zookeys.1145.96724)
Supplement: Supplementary material 4 — Input alignments, analysis log files, and output tree files [file zookeys-1145-001_article-96724__-s004.zip › uce-200530.phy]

 90 1727
Nesticella_sp_GH1210 ------------------------------------------------------------------------------------------------------------------------------------------------------------------------------------------------------------------------------------------------------------------------------------------------------------------------------------------------------------------------------------------------------------------------------------------------------------------------------------------------------------------------------------------------------------------------------------------------------------------ATATCTTTTAAAATAGAAATTTAGACCAAATTTACAGAGAATGAATTACCA-TCGGCCATAAGCGGCTACAGAGGACAAGGCCTTTAAGTTTTTACAATAGAATGGCTCTGAGACTGCATGCATAGACATGGTGAGCTGAACTATAATTGTTGCTCTCTTTTTTTTATTGTTTCTCTCGTCGCCTTGCCGCTTGCTGTGTCGTGCTGCCCACTCCTGCCACCTACCAAACAATCGGCCAATCACCATGAACTGCTGTGCATACTAATTAGCCGCACGTGGTCGAGACCTTGATCGGCAAGAAGCGCCCTCGTGACCCTGCGGATGACCTCATTCTGGTATTGGCCCTTACTGCTTTTGCATGTAGCTCTCTTTTAGTATTACCAGCACACTGCAAGGCCAATACGGAAAAATTAACCTCTCATGTGGGA-------------TTTT---------------------------------------------------------------------------------------------------------------------------------------------------------------------------------------------------------------------------------------------------------------------------------------------------------------------------------------------------------------------------------------------------------------------------------------------------------------------------------------------------------------------------------------------------------------------------------------------------------------------------------------------------------------------------------------------------------------
Nesticus_Japan_G2153 TCAGCTCTTATTGCATAACTAAGTTATGTTTAGCTTTTTATTAGTATACTGAAAAAGAATTGAATTTAATTCTTAATTTCATCTTAGTTTTC-----TTAAGTTTTGTTCTCTGGTTTTTCTTTTA-------------CAGTTTTGCAACTATTGAACTGATTTTCATTTTTATCGGATATTAAAGGCCAACAGAGTC-------------------------------------------ATTCAAGGTTTATTCCCTCCTTTATATGCAGCT----------ATGCCTCGTTATTCAATTTCTCATTTTTTCATTCTTGCC------------------TCTTTCTTTTTAACTACTTTGTTTAAGTTCATTT--------------ATGATTATGACTAAGGAAATTTATTATTTGTGCATACCAAAACATAGAGCACTTGGAAAAATAGTAAAAAAAAATATAATTTCTAAAGATACATTTTTAGAAAAA--------------------------------CACACTAATTTTTAC--TTAAAGCCTGTTGTTCT--------------CAAAAACATGTATTAAATTAAAGCTTTTAAGATTGAAATTTAGACCAAATTTACAGACAATGAATTACCA-TCGGCCATGAGCGGCTACAGAGGACAAGGCCTTTAATTTTTTACAATAGAATGGCTCTCAGACTGCATGCATAGACATGGTGAGCTGAACTATAATTGTTGCTCTCTTTTTTTTATTGTTTCTCTCGTCGCCTTGCCGCTTGCTGTGTCGTGCTGCCCACTCCTGCCACCTACCAAACAATCGGCCAATCACCATGAACTGCTGTGCATACTAATTAGCCGCACGTGGTCGAGACCTTGATCGGCAAGAAGCGCCCTCGTGACCCTGCGGATGACCTCATTCTGGTATTGGCCCTTACTGCTTTTGCATGTAGCTCTCTTTTAGTATTACCAGCACACTGCAAGGCCAATACGGAAAAATTAACCTCTCATGTGGGA--------TTTTTGTTTGGAATGG-AACTAAAAATATTAACATCTC--AAGGATTTATTATTATGCCAGCAGTTTAGCTCTCCAAGCAGTTGATAACTTACACATTTCCTTATATTAGTTCCTCCCCCCTCCTATGCCCAAT---------TACTGTTAAATTTATGGTGAAGACTC----------AAAATCCGGTTTGTTGAGCTTTTTGTTA-----TATATATATACTGCCTTTACAGAGGGTTAAAAAACAATT------------CGTAACCTTCATCATTCTTATTCTTTGA---------TTGAAACTTAAAATCAAATTTTACATTTA----------TAGTACAATACA-----TCTTTATTACGATTAATGAAAAATCAAAA----GAAAAACAAAAACA------------GAGAACTATGATCATATCCAATT--CAATGGCTAAC-------ACCACAGCTAACCAACCATGACAGTACCAGAAAACATAAATATTTTT--------TGAATGGATGGATGTTAAATTTCAATCTTCACCATAACTTAGCATTAATTCTTGGAAAAGATTTTCCCTCCCTATGTCCTT-------TGCTTCCACCGATTCCTAACTTGAATCTATACATGTAATGCTTGGAAGTTCTAATTTCATTTCATAAGATATTAATTTTAATAAGAATA------
Nsilvestrii_Hellgate_N1108 ----------CAGTTTCATTGAACTACATCCAATCTACACTCCAG---TCTCTAAGCGAGTGGATTTTACTTTCATTTGTGTTTTCTTTTCCATGTCGTCAGTTTTGTCTTTGGCCATCCTGCTCTGCCTTTTATGTTTTTAGTATTTCACAATAACCTCTCTTCTGATGATTCTCTTTTTAGGATAGCTCAAAACATGCAGCTTTGATACCTCGAAAT--AAGAATCCCAAAA--------AATGCGATTTTCTTTCATTTCTAATGAAGATTTC------TACTTACTTGATTTCTGGTTCACTTGCATTCTTACTTCTATCAAACTTGTAGAAAATGCATTTTGTTTACTGTGAAATTAATTTTCATTTTTCA-----TTAATTTTCATTTCAATGA--------GTTGGTAGTTTGTGCATACCAAAACATATAACTTGGAAAATAGACAAAAAAAAATTTGCAACTTTGATGATTTTTTCTTTT------TCTCCATTTTAAGA------------------TATATCTTTTTATGAGCCGAAAGCCTGTTGTGCTAAAATATGTGTTACTGGAAAGAGATGCTAAATC--ATCTGTT--AGAGAAAATCTGAACCAAGTGG--GGAAAACAAATTGTCATCAGCCAATAAGCGGCTACAGAGGACAAGGCC-TT-AAGTTTTAC-ATAGAGTGGCTCTCAGACTGCATGCATAGACATGGTGAGCTGAACTATAATTGTTGCTCTCTTTTTTTTATTGTTTCTCTCGTCGCCTTGCCGCTTGCTGTGTCGTGCTGCCCACTCCTGCCACCTACCAAACAATCGGCCAAACACCACGAACTGCTGTGCATACTAATTAGCCGCACGTGGTCGAGACCCTGATCGGCAAGAAGCGCCCTCGTGACCCTGCTGATGACCTCATTCTGGTATTGGCCCTTACTGCTTTTGCATGTAGCTCTCTTTTAGTATTATAAGCACACTGCAAGGCCAATACGGAAACATTAACCTCTTGTAGGGAG-----------TTTTTGTCATAAGAAACTAAAAACATTAACACTCTCTTAAGGAGTTTTGTTATGCCAGCAGTTTAGCTCTCCAAGCAGTTGCTTAGATCTGTATC-----GAATCAATTTTTTAGGCC----------------------AATTGTAGAATTGAAGAAAAAAAAATTGAGAATTCCAATGTCTGCTATTATTAGTT--TCAAAATTATTTCTCAAAAGTATTCTCTTAAATTATTCTACATGCTGTTTCTAAGGGAAAGTGTGTGTTTAGGATCGAAGGATTTTACCAT--------TATGAATTT----TTTATTATCTTAAATATGACCTGAAATAAAATTAAGTCTTATTAATGTGTTGCATTTAATACTGCTTGGAGAGCTTGAAATATTGAGGTATCCCTTGA----GTGATTAACATTTTTTTAGGCTTATTA---------GAAATGTTACTAAGATTATTAATTTGATTAACATTCTTGGTAAC------------------TAGACTAAACTATACTTTGTCATGCTATTTATAGGAATTGAGTTGCTAA------GAAAATATTTAATTGTTATTGATTGTACATTGATGTTTT------------AATGCTGATCAAGTATGT----------------------------------------------ATGAACAGTTCTT
Nesticus_nahaunus_Mexico_G2881 TTACCATCTGCAATTTCATTGAAAAACTTCTAATCTTCAATCAAAGTCTTTTAATAGTATTGATTTTGATTTTCAATTGTATCTTAATGTCAATACTTCAAATTTTATCTTTGGACATATCTTTTAGATTTATTGACTCGAAACTTACGACTATTGACACAACTTTCAACTTTATCGGATAGAGTAAGACAATAAAATTGTGCTAACCTACTCCCTC----TACCACCATGATC--------TATTAGGGATATTTCAACTTTTTATTTGT-TTTTAA-AGTTGGATGTTTTGTTCTTTGCTCATTTGCATTCACATTCTTATCAAACTTCTAGGAACAAAATTCTGCCTTCTGAATAATTAGTTTGGATTGTTTGAAAAAGTTGATTTCATTGCAGTGAACGAGAAAGTTGATTGTATGTGCATACCAAAACATATAACTTTGGAAGGGGGGATAGACAGATATATAAATTCAGTGAATATATT----AAAAAATTCTGATACTAAGAAATTGTATTATTAGGCCATACCTTTATTT-TACCTTCAAAGCCTGTT-TGCTGAAATTAGTGTTACCTGAAGGAGATGCTAAATTAAATCACTTATAGGGGAAATCTGAACCACATGG--GGGGAGGAAATTATCAATCGGCCATAAGCGGCTACAGAGGACAAGGCCTTTTAAGTTTTACAATAGAGTGGCTCTCAGACTGCATGCATAGACATGGTGAGCTAAACTATAATTGTTGCTCTCTTTTTTTTATTGTTTCTCTCGTCGCCTTGCCGCTTGCTGTGTCGTGCTGCCCACTCCTGCCACCTACCAAACAATCGGCCAATCACCACGAACTGCTGTGCATACTAATTAGCCGCACGTGGTCGAGACCTTGATCGGCAAGAAGCGCCCTCGTGACCCTGCTGATGACCTCATTCTGGTATTGGCCCTTACTGCTTTTGCATGTAGCTCTCTTTTATTAGTACCAGCACACTGCAAGGCCAATACAGATAAACTAACCTCTCATATGAAAGT--------TTTTTTTAGAATGGAAACTAAAAACATTAACCTTTCGTAAGGGTGTGTTGTTATGCCAGCAGTTTAGCTCTCCAAGCAGTTGTTAAGCCCTTTGTTCTCAGAAATTTGTTC-TTAAGTCCTGGACACACATTGAGGAGTTCTGACGTAACATCGCTTCCAAAAGTTTCCAAAATGGGAAGTCCTCTTCTAATGAGCTTGCTCATAATCGCTATGGCAACGATCAACCAAAAAACTGTTGCACAGCAATTATAAGAGGAAATGTGCATTTTCTGCCTATTCATTCCACCAACCTCTGAATTCCAGCTTACAATTCATTTTCAGACCTAACATCCTCGTTTATATTACGCTCTAGTGATTCATTTCAATTTATCTGCATTTAAAGTCTTGAAATTTAAAAGTGTTCATCAAAGATGAAGTAAGTTTTTCTTTTGACTTATTAATGGCTAACAAAATAAAATCAAAATAAACAGTAAGAATAGCATCCAGAAAGAGCTGCTCTTAAAATTCTAATGTACTACATTGCATTTCATTCTGCTCTTTTTAAAAACTGACTTTTCTTTTTTCGAAAAGTATTTATTTTCTGATGTATATTCTTAGATGTTTCATTCTGCGCTTTAGAGAAACCCAACCATGGGATCGATCAAAAGCCAAAATTCATTCTGTAAACATGAAGTTACGGCAAAAAAACTTATT
Narcheri_Cheaha_N023 ----------------------------------------------------TAAACTATTGAATTTGATTTTAAACTGAATTTTGATTTCAATACTTTAAATTTTATCCTTGGATACATCTTTTAGCTTTATTGACTCTAAACTTATGGCTATAGCCACAACTTTCAACTTTATCAGATAGGATAAGTCAAGAGAATTATCCGGAGATACCACAATCATGTACAGCCACAAG-TATATTTTAATTAGAGATATTTTAACTTTTTATGTGTATTTCAAGAATTGGATGTTTTGTTCTTTGTTCACATTCT-------TTGTATCAAACTTGTAGAAACAAA--TTTGCTTTCTGGATAATTTATTTGAATTGTTTTGAAAAGTGAATTTCATTATAGTGAGTGAGTAAGTTGATTGTATGTGCATACCAAAACATATAACTTTGAAGAAAGGTATAGACAAATATATAATTCCTATGAATATATATTTTAAAAAATTCTGATACTAAGAAATTGTATAATTAGACCATACCTTTATTTTTGCCTTCAAAGTCTTTTGTGCTGAAATTAATATCACCAGAAGGAGAGGCTAAATTGAATCTCTTATAGAGGGAATCTGAACCACGCGGGAGGGGAGGAAATTATCAATCGGCCATAAGCGGCTACAGAGGACAAGGCCTTTTAAGTTTTACAATAGAGTGGCTCTCAGACTGCATGCATAGACATGGTGAGCTGAACTATAATTGTTGCTCTCTTTTTTTTATTGTTTCTCTCGTCGCCTTGCCGCTTGCTGTGTCGTGCTGCCCACTCCTGCCACCTACCAAACAATCGGCCAATCACCACGAACTGCTGTGCATACTAATTAGCCGCACGTGGTCGAGACCTTGATCGGCAAGAAGCGCCCTCGTGACCCTGCTGATGACCTCATTCTGGTATTGGCCCTTACTGCTTTTGCATGTAGCTCTCTTTTATTAGTACCAGCACACTGCAAGGCCAATACAGATAAACTAACCTCTCATGTGAAAGT-----TTTTCTTTTTCGAATGGAAACTAAAAACATTAACCTCTTGTAAGGGTGTGTTGTTATGCCAGCAGTTTAGCTCTCCAAGCAGTTGTTAAGTCCCTTGTTCTCAGAAATTTGTTCTTCAAGTCCTGGACACACGATGAGAAATTTTGTCGTAACATCGATTTCAAAAATTTGCCAAATGGGGAAGCCTCTTCTAATGAACTCATC-ATAATCGCTTTGGCAATTATCAACTAAAAAACCATTGCACAGCCATTATAAGTGAGAATGTGCATCTCCTTCCTATTCATTTTACCAACTTTTGAATTCTGGCTTGTGATTCATTTTCAGGCCTAACACCCTAGATTGTAATATGTCTCAGTAATTCAAATCAATTTATGTTAATTTAAAGTCTTGAAATATAAAAGCGTTCATCAAAGATGAAATAA----------TGAGTTATTAATGGCTAGCAAAATATAATAAAAATTAACAGTAAGAATATCATC---AGAAAGCTGTATTCTTAATTCTAATTTTTTTAAGTAAATTTAATTCTACTCTTTTTAAAAAATCATTTTTC-TTTCTTGAAAAGTATTTATTTTTTGATGTATATTCTTAGATGTTTCTTGCGACGTCTCAGACGAAACGAACCATGTGATTAATCAAATGCCAAAATTCATTCTGTAAACATGAAATTATTGCAAAAAAACTTATT
Nbarri_Bishop_N1072 ---------------TAATTGAACTACTTCTGTCCTTCAATCAATGTCTCCATAAACTATTGGATTTGATTTTCAATTGTATTTTGATTTCAAAACTTCAGATTTTATCCTTGGATATATCTTTTAGCTTTATTGACTCTA--------------------------AACTTTATCAGATAAGGTAAGCTAAGAGAATTATGCTGATATACCACGATCATGTACAGCCACAAGTTTTTTTTTAATTAGAGATATTTTAACTTTTTATGTGTATTTTAAGAGTTGGATGTTTTGTTCTTTGTTCACTTGCATTCACATTCTTATCAAACCTGTAGGAACAAAATTTTGCTTTCTGGATAATTTGTTTGAATTGTTTTGAAAAGTGGATTTCATTATAGTGAATGAGTAAGTTGATTGTATGTGCATACCAAAACATATAACTTTGAGGAAAGGCATAGACAAATATATAATTTCTATGAATATAT-TTTTTAAAAATTCTATTAATAAGAAATTATATAATTAGACCACACTTTTATTTTTGCCTTCAAAGCCTTTGGTGCTGAAATTAATGTCACCAGAAGGAGGTGCTAAATTGAATCTCTTATAGAGGGAATCTGAACCACGTGGGAGGGGAGGAAATTATCAATCGGCCATAAGCGGCTACAGAGGACAAGGCCTTTTAAGTTTTACAATAGAGTGGCTCTCAGACTGCATGCATAGACATGGTGAGCTGAACTATAATTGTTGCTCTCTTTTTTTTATTGTTTCTCTCGTCGCCTTGCCGCTTGCTGTGTCGTGCTGCCCACTCCTGCCACCTACCAAACAATCGGCCAATCACCACGAACTGCTGTGCATACTAATTAGCCGCACGTGGTCGAGACCTTGATCGGCAAGAAGCGCCCTCGTGACCCTGCTGATGACCTCATTCTGGTATTGGCCCTTACTGCTTTTGCATGTAGCTCTCTTTTATTAGTACCAGCACACTGCAAGGCCAATACAGATAAACTAACCTCTCATGTGGAAGATTTTTTTTTCTTTTTCGAATGGAAACTAAAAACATTAACCTCTTGTAAGGGTGTGTTGTTATGCCAGCAGTTTAGCTCTCCAAGCAGTTGTTAAGGTCTTTGTTCTCAGAAATTTGTTCTTTAAGTCCTGGACACACTATGAGAAATTTTGTCATGACATCAGTTCCGAGAATTTTCAAAATGGCAAATTCTCTTGTGATGAACTCGTCCATAATCGCTGTGGCAATGAACCACTAAAAAACTGTTGCGCAGCCATTATAAGTGGGAATGTGCATCTTCTTCCTACTCATTCCACCAACCTCTGAATTTCAAATTGGGATTCATTTTCAGGCCTAACACCCTGGATTGTATTATGTCTTAATAATTCATTTCAATTTATGTGAATTTAAAGTCTTGAAATATAAAAGCTTTCATCAAAGATGAAATAAGTTCTCTTTTTGAGTTATTAATAGCTAGTAAAATATAAT-AAAATTAACAGTAAAAATATCATCCAGAAAGAGCTATCTTCCTAATTCTAATTTATTAAAGTACATTTAATTCTGCTCTTTTTAAAAACTCATTT-TCTTTCCGTGAAAAGTATTTATTTTTTGGTGTATATTCTTAGATGTTTCTTGTGGCGTCTCAGAGGAAACGAGCCATGTGATTGATTAAATGCCAAAATTCATTCTGTAAACATGAAATTACGGCAAGAAAA------
Nbarri_LostCoveCave_N0065 TCACCCTCTGCAATTTAATTGAACTACTTCTGTTCTTCAATCAATGTCTCCATAAACTATTGGATTTGATTTTCAATTGTATTTTGATTTCAAAACTTCAGATTTTATCCTTGGATATATCTTTTAGCTTTATTGACTCTA--------------------------AACTTTATCAGATAAGGTAAGCTAAGAGAATTATGCTGATATACCACGATCATGTACAGCCACAAGTTTTTTTTTAATTAGAGATATTTTAACTTTTTATGTGTATTTTAAGAGTTGGATGTTTTGTTCTTTGTTCACTTGCATTCACATTCTTATCAAACCTGTAGGAACAAAATTTTGCTTTCTGGATAATTTGTTTGAATTGTTTTGAAAAGTGGATTTCATTATAGTGAATGAGTAAGTTGATTGTATGTGCATACCAAAACATATAACTTTGAGGAAAGGCATAGACAAATATATAATTTCTATGAATATATATTTTAAAAAATTCTGTTAATAAGAAATTATATAATTAGACCACACTTTTATTTTTGCCTTCAAAGCCTTTTGTGCTGGAATTAATG----------GAGATGCTAAATTGAATCTCTTATGGGGGGAATCTGAACCACGTGGGAGGGGAGGAAATTATCAATCGGCCATAAGCGGCTACAGAGGACAGGGCC-------TTTTACAATAGAGTGGCTCTCAGACTGCATGCATAGACATGGTGAGCTGAACTATAATTGTTGCTCTCTTTTTTTTATTGTTTCTCTCGTCGCCTTGCCGCTTGCTGTGTCGTGCTGCCCACTCCTGCCACCTACCAAACAATCGGCCAATCACCACGAACTGCTGTGCATACTAATTAGCCGCACGTGGTCGAGACCTTGATCGGCAAGAAGCGCCCTCGTGACCCTGCTGATGACCTCATTCTGGTATTGGCCCTTACTGCTTTTGCATGTAGCTCTCTTTTATTAGTACCAGCACACTGCAAGGCCAATACAGATAAACTAACCTCTCATGTGGAAGATTTTTTCTTCTTTTTCGAATGGAAACTAAAAACATTAACCTCTTGTAAGGGTGT------------------------------------------------------------------------------------------------------------------------------------------------------------------------------------------------------------------------------------------------------------------------------------------------------------------------------------------------------------------------------------------------------------------------------------------------------------------------------------------------------------------------------------------------------------------------------------------------------------------------------------------------------------------------
Nbarri_eyed_ClayCave_G2082 TCACCCTCTGCAATTTAATTGAACTACTTCTGT-CTTCAATCAATGTCTCCATAAACTATTGGATTTGATTTTCAATTGTATTTTGATTTCAAAACTTCAGATTTTATCCTTGGATATATCTTTTAGCTTTATTGACTCTAAACTTATGACTATTGCCA-------TAACTTTATCAGATAGGGTAAGCTAAGAGAATTATGCTTATATACCATGATCATGTATAGCCACAAG-TTTTTTTTAATTAGAGATATTTTAACTTTTTATGTGTATTTTAAGAGTTGGATGTTTTGTTCTTTGTTCACTTGCATTCACATTCTTATCAAACCTGTAGGAAGAAAATTTTGCTTTCTGGATAATTTGTTTGAATTGTTTTGAAAAGTCGATTTCATTATAGTGAATGAGTAAGTTGATTGTATGTGCATACCAAAACATATAACTTCGAGGAAAGGGATAGACAAATATATAATTTCTATGAATATATT----AAAAAAATCTGATAATAAGAAATTATATAATTAGACCACACTTTTATTTTTGCCTTCAAAGCCTTTTGTGCTGAAATTAATGTCACCAGAAGGAGATGCTAAATTGAATCTCTTATAGAGGGAATCTGAACCACGCGGGAGGGGAGGAAATTATCAATCGGCCATAAGCGGCTACAGAGGACAAGGCCTTTTAAGTTTTACAATAGAGTGGCTCTCAGACTGCATGCATAGACATGGTGAGCTGAACTATAATTGTTGCTCTCTTTTTTTTATTGTTTCTCTCGTCGCCTTGCCGCTTGCTGTGTCGTGCTGCCCACTCCTGCCACCTACCAAACAATCGGCCAATCACCACGAACTGCTGTGCATACTAATTAGCCGCACGTGGTCGAGACCTTGATCGGCAAGAAGCGCCCTCGTGACCCTGCTGATGACCTCATTCTGGTATTGGCCCTTACTGCTTTTGCATGTAGCTCTCTTTTATTAGTACCAGCACACTGCAAGGCCAATACAGATAAACTAACCTCTCATGTGGAAGATTTTTTTTCCTTTTTCGAATGGAAACTAAAAACATTAACCTCTTGTAAGGGTGTGTTGTTATGCCAGCAGTTTAGCTCTCCAAGCAGTTATTAAGTCCTTTGTTCTCAGAAATTTGCTCTTTAAGTCCTGGACACACTATAAGAAATTTTGTCGTAACATCGGTTTTGAAAATTTTCAAAATGGCAAATTCTCTTGTGATGAACTCGTCCATAATCACTGTGGCAATGATCCACTAAAAAACTGTTGCACAGCCATTATAAGTGAGAAT-TGCATCTTCTTCCTACTCATTCCACCAATCTCTGAATTCTAGCTTGGGATTCATTTTCAGACCTAACATCCTAGATTGTATTATGTCTTAATAATTCCTTTCAATTTATGTGCATTTAAAGTCTTGAAATATAGAAG--------GAAGATGAAATAAGTTCTCTTTTTGAGTTATTAATGGCTAGCAAAATATAAAAAAAATTAACAGTAAGACTATCATCCAGAAAGAGCTA--TCCCTAATTCTAATTTATTAAAGTGCATTTAATTCTGCTCTTTTCAAAAACTCATTTTTCTTTCCTTGAAAAGTATTTATTTCCTGATGTATATTCTTAGATGTTTCTTGTGTCGCCTCAAAGGAAACAAGCCATGTGATTAATCCAATGCCAAAATTCAATCTGCAAACATGAAATTACGTCAAAAATACTTATT
Nbarrowsi_Gregorys_N270 ------------------------------------------------------------TGGATTTGATTTTCAATTGTATTTTGATTTCAAAACTTCAGATTTTATCCTTGGATATATCTTTTAGCTTTATTGACTCTAAACTTATCACTATTGCCACAACTTTCAACTTTATCAGATAGGGTAAGCTAAGAGAATTATGCTGATATACCACGATCATGTACAGCCACAAGTTTTTTTTTAATTAGAGATATTTTAACTTTTTATGTGTATTTTAAGAGTTGGATGTTTTGTTCTTTGTTCACTTGCATTCACATTCTTATCAAACCTGTAGGAACAAAATTTTGCTTTCTGGATAATTTGTTTGAATTGTTTTGAAAAGTGGATTTCATTATAGTGAATGAGTAAGTTGATTGTATGTGCATACCAAAACATATAACTTTGAGGAAAGGGATAGACAAATATATAATGTCTATGAATATAT-TTTTAAAAAATTCTGATAATAAGAAATTATATAATTAGACCACACTTTTATTTTTGCCTTCAAAGCCTTTTGTGCTGAAATTAATGTCACCAGAAGGAGAAGCTAAATTGAATTTCTTATAGAGGGAATCTGAACCACGCGGGAGGGGAGGAAATTATCAATCGGCCATAAGCGGCTACAGAGGACAAGGCCTTTTAAGTTTTACAATAGAGTGGCTCTCAGACTGCATGCATAGACATGGTGAGCTGAACTATAATTGTTGCTCTCTTTTTTTTATTGTTTCTCTCGTCGCCTTGCCGCTTGCTGTGTCGTGCTGCCCACTCCTGCCACCTACCAAACAATCGGCCAATCACCACGAACTGCTGTGCATACTAATTAGCCGCACGTGGTCGAGACCTTGATCGGCAAGAAGCGCCCTCGTGACCCTGCTGATGACCTCATTCTGGTATTGGCCCTTACTGCTTTTGCATGTAGCTCTCTTTTATTAGTACCAGCACACTGCAAGGCCAATACAGATAAACTAACCTCTCATGTGGAAGATTTCTTCTTCTTTTTCGAATGGAAACTAAAAACATTAACCTCTTGTAAGGGTGTGTTGTTATGCCAGCAGTTTAGCTCTCCAAGCAGTTGTTAAGTCC--------------TTTGTTCTTTAAGTCCTGGACACACTATGAGAAATTTTGTCGTGACATTGGTGCCGAAAATTTTCAAAATGGCAAATTCTCTTGTGATGAACTCGTCCATAATCGCTGTGGCAATGATCCACTAAAAAACTGTTGCACAGCCATTATAAGTGGGAATGTGCATCTTCTTCCTACTCATTCCACCAACCTCTGAATTCCAGCTTGGGATTCATTTTCAGGCCTAACACCCTAGATTGTATTATGTCTTAATAATTCATTTCAATTTATGTGAATTTAAAGTCTCGAAATATAAAAGCGTTCATCAAAGATGAAATAAGTTCTCTTTTTGAGTTATTAATGGCTAGTAAAATATAATAAAAATTAACAGTAAAAATATCATCCAGAA-------------------------------------------------------------------------------------------------------------------------------------------------------------------------------------------------------------
Nbarrowsi_Tuckaleechee_N360 ------------------------------------------------------------------------------------------------------------------------------CCTTTATTGACTCTAAACTTATCACTATTGCCACAACTTTCAACTTTATCAGATAGGGTAAGCTAAGAGAATTATGCTGATATACCACGATCATGTACAGCCACAAGTTTTTTTTTAATTAGAGATATTTTAACTTTTTATGTGTATTTTAAGAGTTGGATGTTTTGTTCTTTGTTCACTTGCATTCACATTCTTATCAAACCTGTAGGAACAAAATTTTGCTTTCTGGATAATTTGTTTGAATTGTTTTGAAAAGTGGATTTCATTATAGTGAATGAGTAAGTTGATTGTATGTGCATACCAAAACATATAACTTTGAGGAAAGGGATAGACAAATATATAATGTCTATGAATATAT-TTTTAAAAAATTCTGATAATAAGAAATTATATAATTAGACCACACTTTTATTTTTGCCTTCAAAGCCTTTTGTGCTGAAATTAATGTCACCAGAAGGAGAAGCTAAATTGAATCTCTTATAGAGGGAATCTGAACCACGCGGGAGGGGAGGAAATTATCAATCGGCCATAAGCGGCTACAGAGGACAAGGCCTTTTAAGTTTTACAATAGAGTGGCTCTCAGACTGCATGCATAGACATGGTGAGCTGAACTATAATTGTTGCTCTCTTTTTTTTATTGTTTCTCTCGTCGCCTTGCCGCTTGCTGTGTCGTGCTGCCCACTCCTGCCACCTACCAAACAATCGGCCAATCACCACGAACTGCTGTGCATACTAATTAGCCGCACGTGGTCGAGACCTTGATCGGCAAGAAGCGCCCTCGTGACCCTGCTGATGACCTCATTCTGGTATTGGCCCTTACTGCTTTTGCATGTAGCTCTCTTTTATTAGTACCAGCACACTGCAAGGCCAATACAGATAAACTAACCTCTCATGTGGAAGATTTTTTCTTCTTTTTCGAATGGAAACTAAAAACATTAACCTCTTGTAAGGGTGT------------------------------------------------------------------------------------------------------------------------------------------------------------------------------------------------------------------------------------------------------------------------------------------------------------------------------------------------------------------------------------------------------------------------------------------------------------------------------------------------------------------------------------------------------------------------------------------------------------------------------------------------------------------------
Nbishopi_DryFalls_N150 -----------------------------------------------------------------------------------------------------------------------------------------TCTAAACTTATCACTATTGCCACAACTTTCAACTTTATCAGATAGGGTAAGCTAAGAGAATTATGCTGATATGCCACGATCATGTACAGCCACAAG-GTTTTTTTAATTAGAGATATTTTAACTTTTTATGTGTATTTTAAGAGTTGGATGTTTTGTTCTTTGTTCACTTGCATTCACATTCTT---AAACCTGTAGGAACAAAATTTTGCTTTCTGGATAATTTGTTTGAATTGTCTTGAAAAGTGGATTTCATTATAGTGAATGAGTAAGTTGATTGTATGTGCATACCAAAACATATAACTTTGAGGAAAGGCATAGACAAATATATAATTTCTATGAATATAT-TTTTAAAAAATTCTGTTAATAAGAAATTATATAATTAGACCACACTTTTATTTTTATCTTCAAAGCCTTTTGTGCTGAAATTAATGTCACCAGAAGGAGATGCTAAATTGAATCTCTTATAGAGGGAATCTGAACCACGCGGGAGGGGAGGAAATTATCAATCGGCCATAAGCGGCTACAGAGGACAAGGCCTTTTAAGTTTTACAATAGAGTGGCTCTCAGACTGCATGCATAGACATGGTGAGCTGAACTATAATTGTTGCTCTCTTTTTTTTATTGTTTCTCTCGTCGCCTTGCCGCTTGCTGTGTCGTGCTGCCCACTCCTGCCACCTACCAAACAATCGGCCAATCACCACGAACTGCTGTGCATACTAATTAGCCGCACGTGGTCGAGACCTTGATCGGCAAGAAGCGCCCTCGTGACCCTGCTGATGACCTCATTCTGGTATTGGCCCTTACTGCTTTTGCATGTAGCTCTCTTTTATTAGTACCAGCACACTGCAAGGCCAATACAGATAAACTAACCTCTCATGTGAAAGATTTTTTTTTCTTTTTCGAATGGAAACTAAAAACATTAACCTCTTGTAAGGGTGTGTTGTTATGCCAGCAGTTTAGCTCTCCAAGCAGTTGTTAAGTCCTTTGTTCTCAGAAATTTGTTCTTTAAGTCCTGGACACAC--TGATAAATTTTGTCATGACATCGGTTCCGAGAATTTTCAAAATGGCAAATTTTCTTGTGATGAACTCGTCCATAATCGCTGAGGCAATGATCCACTAAAAAACTGTTGCACAG-C--------------------------------------------------------------------------------------------------------------------------------------------------------------------------------------------------------------------------------------------------------------------------------------------------------TAAAAACTCATTTTTCTTTCCTTGAAAAGTATTTATTTTTTGGTGTATATTCTTAGATGTTTCTTGTGGCGTCTCAGAGGAAACGAACCATGTGATTGATCAAATGCCAAAATTCATTCTGTAAACATGAAATTATGGCAAGAAAACTTATT
Nbishopi_PoleCr_Chattooga_N885 -----------------------------------------------------------------------------------------------------------------------------------------------------------------------------------------------------------------------------------------------------------------------------------------------------------GTTCACTTGCATTCACATTCTT---AAACCTGTAGGAACAAAATTTTGCTTTTTGGATAATTTGTTTGAATTGTCTTGAAAAGTGGATTTCATTATAGTGAATGAGTAAGTTGATTGTATGTGCATACCAAAACATATAACTTTGAGGAAAGGCATAGACAAATATATAATTTCTATGAATATAT-TTTTAAAAAATTCTGTTAATAAGAAATTATATAATTAGACCACACTTTTATTTTTATCTTCAAAGCCTTTTGTGCTGAAATTAATGTCACCAGAAGGAGATGCTAAATTGAATCTCTTATAGAGGGAATCTGAACCACGCGGGAGGGGAGGAAATTATCAATCGGCCATAAGCGGCTACAGAGGACAAGGCCTTTTAAGTTTTACAATAGAGTGGCTCTCAGACTGCATGCATAGACATGGTGAGCTGAACTATAATTGTTGCTCTCTTTTTTTTATTGTTTCTCTCGTCGCCTTGCCGCTTGCTGTGTCGTGCTGCCCACTCCTGCCACCTACCAAACAATCGGCCAATCACCACGAACTGCTGTGCATACTAATTAGCCGCACGTGGTCGAGACCTTGATCGGCAAGAAGCGCCCTCGTGACCCTGCTGATGACCTCATTCTGGTATTGGCCCTTACTGCTTTTGCATGTAGCTCTCTTTTATTAGTACCAGCACACTGCAAGGCCAATACAGATAAACTAACCTCTCATGTGAAAGATTTTTTTTTCTTTTTCGAATGGAAACTAAAAACATTAACCTCTTGTAAGGGTGTGTTGTTATGCCAGCAGTTTAGCTCTCCAAGCAGTTGTTAAGTCCTTTGTTCTCAGAAATTTGTTCTTTAAGTCCTGGACACAC--TGATAAATTTTGTCATGACATCGGTTCCGAGAATTTTCAAAATGGCAAATTTTCTTGTGATGAACTCGTCCATAATCGCTGAGGCAATGATCCACTAAAAAACTGTTGCACAG-C--------------------------------------------------------------------------------------------------------------------------------------------------------------------------------------------------------------------------------------------------------------------------------------------------------TAAAAACTCATTTTTCTTTCCTTGAAAAGTATTTATTTTTTGGTGTATATTCTTACATGTTTCTTGTGGCGTCTCAGAGGAAACGAACCATGTGATTGATCAAATGCCAAAATTCATTCTGTAAACATGAAATTATGGCAAGAAAACTTATT
Nbishopi_StandingIndian_N131 ---------------------------------------------------------------------------------------TTTCAAAACTTCAGATTTTATCCTTGGATATATCTTTTAGCTTTATTGACTCTAAACTTATCACTATTGCCACAACTTTCAACTTTATCAGATAGGGTAAGCTAAGAGAATTATGCTGATATGCCACGATCATGTACAGCCACAAG-GTTTTTTTAATTAGAGATATTTTAACTTTTTATGTGTATTTTAAGAGTTGGATGTTTTGTTCTTTGTTCACTTGCATTCACATTCTT---AAACCTGTAGGAACAAAATTTTGCTTTCTGGATAATTTGTTTGAATTGTCTTGAAAAGTGGATTTCATTATAGTGAATGAGTAAGTTGATTGTATGTGCATACCAAAACATATAACTTTGAGGAAAGGCATAGACAAATATATAATTTCTATGAATATAT-TTTTAAAAAATTCTGTTAATAAGAAATTATATAATTAGACCACACTTTTATTTTTATCTTCAAAGCCTTTTGTGCTGAAATTAATGTCACCAGAAGGAGATGCTAAATTGAATCTCTTATAGAGGGAATCTGAACCACGCGGGAGGGGAGGAAATTATCAATCGGCCATAAGCGGCTACAGAGGACAAGGCCTTTTAAGTTTTACAATAGAGTGGCTCTCAGACTGCATGCATAGACATGGTGAGCTGAACTATAATTGTTGCTCTCTTTTTTTTATTGTTTCTCTCGTCGCCTTGCCGCTTGCTGTGTCGTGCTGCCCACTCCTGCCACCTACCAAACAATCGGCCAATCACCACGAACTGCTGTGCATACTAATTAGCCGCACGTGGTCGAGACCTTGATCGGCAAGAAGCGCCCTCGTGACCCTGCTGATGACCTCATTCTGGTATTGGCCCTTACTGCTTTTGCATGTAGCTCTCTTTTATTAGTACCAGCACACTGCAAGGCCAATACAGATAAACTAACCTCTCATGTGAAAGATTTTTTTTTCTTTTTCGAATGGAAACTAAAAACATTAACCTCTTGTAAGGGTGTGTTGTTATGCCAGCAGTTTAGCTCTCCAAGCAGTTGTTAAGTCCTTTGTTCTCAGAAATTTGTTCTTTAAGTCCTGGACACAC--TGATAAATTTTGTCATGACATCGGTTCCGAGAATTTTCAAAATGGCAAATTTTCTTGTGATGAACTCGTCCATAATCGCTGAGGCAATGATCCACTAAAAAACTGTTGCACAG-C--------------------------------------------------------------------------------------------------------------------------------------------------------------------------------------------------------------------------------------------------------------------------------------------------------TAAAAACTCATTTTTCTTTCCTTGAAAAGTATTTATTTTTTGGTGTATATTCTTAGATGTTTCTTGTGGCGTCTCAGAGGAAACGAACCATGTGATTGATCAAATGCCAAAATTCATTCTGTAAACATGAAATTATGGCAAGAAAACTTATT
Nbrimleyi_NewberryCr_N984 TCGCCCTCTGCAATTTAATTGAACTACTTCTGTTCTTCAACCGATGTCTCCATAAACTATTGGATTTGATTTTCAATTGTATTTTGATTTCAAAACTTCAGATTTTATCCTTGGATATATCTTTTAGCTTTATTGACTCTAAACTTATGACTATTGCCACAACTTTCAACTTTATCAGATAGGGTAAGCTAAGAGAATTAGGCTGATATACCACGATCATGTACAGCCACAAGTGTTTTTTTAATTAGAGATATTTTAACTTTTTATGTGTATTTTAAGAGTTGGATGT------TTTTTTTCACTTGCATTCACATTCTTATCAAACCTGTAGGAACAAAATTTTGCTTTCTGGATAATTTGTTTGCATTGTTTTGAAAAGTGAATTTCATTATAGTGAATGAGTAAGTTGATTGTATGTGCATACCAAAACATATAACTTTGAGGAAAGGGATAGA--------------CTATGAATATATT----AAAAAATTCTGATAATAAGAAATTATATAATTAGACCACACTTTTATTTTTGCCTTCAAAGCCTTTTGTGCTGAAATTAATGTCACCAGAAGGAGATGCTAAATTGAATCTCTTATAGAGGGAATCTGAACCACGCGGGAGGGGAGGAAATTATCAATCGGCCATAAGCGGCTACAGAGGACAAGGCCTTTTAAGTTTTACAATAGAGTGGCTCTCAGACTGCATGCATAGACATGGTGAGCTGAACTATAATTGTTGCTCTCTTTTTTTTATTGTTTCTCTCGTCGCCTTGCCGCTTGCTGTGTCGTGCTGCCCACTCCTGCCACCTACCAAACAATCGGCCAATCACCACGAACTGCTGTGCATACTAATTAGCCGCACGTGGTCGAGACCTTGATCGGCAAGAAGCGCCCTCGTGACCCTGCTGATGACCTCATTCTGGTATTGGCCCTTACTGCTTTTGCATGTAGCTCTCTTTTATTAGTACCAGCACACTGCAAGGCCAATACAGATAAACTAACCTCTCATGTGGAAGATTTTTTCATTTTTTTCGAATGGAAACTAAAAACATTAACATCTTGTAAGGGTGTGTTGTTATGCCAGCAGTTTAGCTCTCCAAGCAGTTGTTAAGTCCTTTGTTCTCAGAAATTTGTTCTTTAAGTCCTGGACACACTATAAGAAATTTTGTCGTGACATCGGTTCCGAAAATTTTCAAAATGGCAAATTCTTTTGTGATGAACTCGTCCATAATCGCTGTGGCAATGATCCACTAAAAAACTGTTGCACAGCCATTATAAGTGGGAATGTGCATCTTCTTCCTACTCATTCCACCAACCTCTGAATTCTAGCTTGGGATTCATTTTCAGACCTAACACCCTAGATTGTATTATGTCTTAATAATTCATTTCAATTTATGTGAATTTAAAGTCTTGAAATATAGAAGCATTCATCAAAGATGAAATAAGTTCTCTTTTTGAGTTATTAATGGCTAGCCAAATATAATAAAAATTAACAGTATGACTATCATCCAGAAAGAGCCATCTTCCTAATTCTAATTTATTAAAGTACATTTAATTCTGCTCTTTTTAAAAACTCATTTTTTTCCCCTTGAAAAGTATTTATTTCCTGATGTATATTCTTA--------------------------GATGTTTCTTGTGATTGATCCAATGCGAAAATTCAATCTGTAAACATGAAATTACGAC-------------
Nbrimleyi_RumblingBald_N241 TCGCCCTCTGCAATTTAATTGAACTACTTCTGTTCTTCAACTGATGTCTCCATAAACTATTGGATTTGATTTTCAATTGTATTTTGATTTCAAAACTTCAGATTTTATCCTTGGATATATCTTTTAGCTTTATTGACTCTAAATTTATGACTATTGCCACAACTTTCAACTTTATCAGATAGGGTAAGCTAAGAGAATTAGGCTGATATACCACGATCATGTACAGCCACAAGTGTTTTTTTAATTAGAGATATTTTAACTTTTTATGTGTATTTTAAGAGTTGGATG-------TTTTGTTCACTTG-----ACATTCTTATCAAACCTGTAGGAACAAAATTTTGCTTTCTGGATAATTTGTTTGAATTGTTCTGAAAAGTGAATTTCATTATAGTGAATGAGTAAGTTGATTGTATGTGCATACCAAAACATATAACTTTGAGGAAAGGGATAGA--------------CTATGAATATATT----AACAAATTCTGATAATAAGAAATTATATAATTAGACCACACTTTTACTTTTGCCTTCAAAGCCTTTTGTGCTGAAATTAATGTCACCAGAAGGAGATGCTAAATTGAATCTCTTATAGAGGGAATCTGAACCACGCGGGAGGGGAGGAAATTATCAATCGGCCATAAGCGGCTACAGAGGACAAGGCCTTTTAAGTTTTACAATAGAGTGGCTCTCAGACTGCATGCATAGACATGGTGAGCTGAACTATAATTGTTGCTCTCTTTTTTTTATTGTTTCTCTCGTCGCCTTGCCGCTTGCTGTGTCGTGCTGCCCACTCCTGCCACCTACCAAACAATCGGCCAATCACCACGAACTGCTGTGCATACTAATTAGCCGCACGTGGTCGAGACCTTGATCGGCAAGAAGCGCCCTCGTGACCCTGCTGATGACCTCATTCTGGTATTGGCCCTTACTGCTTTTGCATGTAGCTCTCTTTTATTAGTACCAGCACACTGCAAGGCCAATACAGATAAACTAACCTCTCATGTGGAAGATTTTTTCATTTTTTTCGAATGGAAACTAAAAACATTAACATCTTGTAAGGGTGTGTTGTTATGCCAGCAGTTTATCTCTCCAAGCAGTTGTTAAGTCCTTTGTTCTCAGAAATTTGTTCTTTAAGTCCTGGACACACTATAAGAAATTTTATCGTGACATCGGTTCCAAAAATTTTCAAAATGGCAAATTCTTTTGTGATGAACTCGTCCATAATCGCTGTGGCAATGATCCACTAAAAAACTGTTGCACAGCCATTATAAGTGGGAATGTGCATCTTCTTCCTACTCATTCCACCAACCTCTGAATTCTAGCTTGGGATTCATTTTCAGGCCTAACACCCCAGATTGTATTATGTCTTAATAATTCATTTCAATTTATGTGAATTCAAAGTCTTGAAATATAGAAGCATTCATCAAAGATGAAATAAGTTCTCTTTTTGAGTTATTAATGGCTAGCCAAATATAATAAAAATTAACAGTATGACTATCATCCAGAAAGAGCCATCTTCCTAATTCTAATTTATTAAAGTACATTTAATTCTGCTCTTTTTAAAAACTCATTTTTTTCCCCTTGAAAAGTATTTATTTCCTGATGTATA-------------------------------------------------------------------------------------------------------
Ncanei_Egypt_N958 TCACCCTCTGCAATTTAATTGAACTACTTCTGTTCTTCAATCAATGTCTCCATGAACTATTGGATTTGATTTTCAGTTGTATTTTGATTTCAAAACTTCAGATTTTATCCTTGGATATATCTTTTAGCTTTATTGACTCTAAAATTATGACTATTGCCACAACTTTCAACTTTATCAGATAGGATAAGCTAAGAGAATTAGGCTGATATACCACGATCATGTACAGCCACAAGTGTTTTTT-AATTAGAGATATTTTAACTTTTTATGTGTATTTTAAGAGTTGGATG-------TTTTGTTCACTTGCATTCACATTCTTATCAAACCTGTAAGAACAAAATTTTGCTTTCTGGATAATTTGTTTAAATTGTTTTGAAAAGTAGATTTCATTATAGTGAATGAGTAAGTTGATTGTATGTGCATACCAAAACATATAACTTTGAGGAAAGGGATAGACAAATATGTAATTTCTATGAATATATT----AAAAAATTCTGATAATAAGAAATTATATAATTAGACCACACTTTTATTTTTGCCTTCAAAGCCTTTTGTGCTGAAATTAATGTCACCAGAAGGAGATGCTAAATTGAATCTCTTACAGAGGGAATCTGAACCACGCGGGAGGGGAGGAAATTATCAATCGGCCATAAGCGGCTACAGAGGACAAGGCCTTTTAAGTTTTACAATAGAGTGGCTCTCAGACTGCATGCATAGACATGGTGAGCTGAACTATAATTGTTGCTCTCTTTTTTTTATTGTTTCTCTCGTCGCCTTGCCGCTTGCTGTGTCGTGCTGCCCACTCCTGCCACCTACCAAACAATCGGCCAATCACCACGAACTGCTGTGCATACTAATTAGCCGCACGTGGTCGAGACCTTGATCGGCAAGAAGCGCCCTCGTGACCCTGCTGATGACCTCATTCTGGTATTGGCCCTTACTGCTTTTGCATGTAGCTCTCTTTTATTAGTACCAGCACACTGCAAGGCCAATACAGATAAACTAACCTCTCATGTGAAAAACTTTTTTTTCTTTTTCGAATGGAAACTAAAAACATTAACCTCTTGTAAGGGTGTGTTGTTATGCCAGCAGTTTAGCTCTCCAAGCAGTTGTTAAGTCCTTTGTTCTCAGAAATTTGTTCTTTAAGTCCTGGACACACTATAA-AATTTTTGTCGTGACATCGGTTCCGAAAATTTTCAAAATTGCAAATTCTCTTGTGATGAACTCGTCCATAATCGCTGTGGCAATGATCCACTAAAAAACTGTTGCACAGCCATTATAAGTGGCAATGTGCATCTTCTTCCTACTCATTCCATCAACCTCTGAATTCTAGCTTGGGATTCATTTTCAGGCCTAACACCCTAGATTGTATTATGTCTTAATAATTCATTTCAATTTATGTGAATTTAAAGTCTTGAAATATAGAAGGGTTCATCAAAGATGAAATAAGTTCTCTTTTTGAGTTATTAATGGCTAGTAAAATGTAATAAAAATTAACAGTAAGACTATCATCCAGAAAGAGCCATCTTCCTAATTCTAATTTATTAAAGTACATTTAATTCTGCTCTTTTTAAAAACTCATTTTTCTTTCCTTGAAAAGTATTTATTTCCTGATGTATATTCTTAGATGTTTCTTGTGGCGC---------GATGTTTCTTGTGATTGATCCAATGCCAAAATTCAATCTGTAAACATGAAATTACGGCAAAAAAACTTATT
Ncarolinensis_Grandfather_N218 TCACCCTCTGCAATTTAATTGAACTACTTTTGTTCTTCAATCGATGTCCCCATAAACTATTGGATTTGATTTTCAATTGTATTTTGATTTCAAAACTTCAGATTTTATCCTTGGATATATCTTTTAGCTTTATTGACTCTAAACTTATGACTATTGCCACAACTTTCAACTTTATCAGATAGGGTAAGCTAAGAGAATTATGCTTATATACCATGATCATGTACAGCCACAAG-TTTTTTTTAATTAGAGATATTTTAACTTTTTATGTGTATTTTAAGAGTTGGATG-------TTTTGTTCACTTGCATTCACATTCTTATCAAACCTGTAGGAAGAAAATTTTGCTTTCTGGATAATTTGTTTGAATTGTTTTGAAAAGTCGATTTCATTATAGTGAATGAGTAAGTTGATTGTATGTGCATACCAAAACATATAACTTCGAGGAAAGGGATAGACAAATATATAATTTCTATGAATATATT----AAAAAAATCTGATAATAAGAAATTATATAATTAGACCACACTTTTATTTTTGCCTTCAAAGCCTTTTGTGCCGAAATAAATGTCACCAGAAGGAGATGCTAAATTGAATCTCTTACAGAGGGAATCTGAACCACGCGGGAGGGGAGGAAATTATCAATCGGCCATAAGCGGCTACAGAGGACAAGGCCTTTTAAGTTTTACAATAGAGTGGCTCTCAGACTGCATGCATAGACATGGTGAGCTGAACTATAATTGTTGCTCTCTTTTTTTTATTGTTTCTCTCGTCGCCTTGCCGCTTGCTGTGTCGTGCTGCCCACTCCTGCCACCTACCAAACAATCGGCCAATCACCACGAACTGCTGTGCATACTAATTAGCCGCACGTGGTCGAGACCTTGATCGGCAAGAAGCGCCCTCGTGACCCTGCTGATGACCTCATTCTGGTATTGGCCCTTACTGCTTTTGCATGTAGCTCTCTTTTATTAGTACCAGCACACTGCAAGGCCAATACAGATAAACTAACCTCTCATGTGGAAGATTTTTTTTTCTTTTTCGAATGGAAACTAAAAACATTAACCTCTTGTAAGGGTGTGTTGTTATGCCAGCAGTTTAGCTCTCCAAGCAGTTGTTAAGTCCTTTGTTCTCAGAAATTTGCTCTTTAAGTCCTGGACACACTATCAGAAATTTTGTCGTGACATCGTTTTCGAAAATTTTCAAAATGGCAAATTCTCTTGTGGTGAACTCGTCCATAATCACTGTGGCAATGATCCACTAAAAAACTGTTGCACAGCCATTATAAGTGGGAATGTGCATCTTCTTCCTACTCATTCCACCAACCTCTGAATTCTAGCTTGGGATTGATTTTCAAACCTAACATCCTAGATTGTATTATGTCTTAATAATTCCTTTCAATTTATGTGCATTTAAAGTCTTGAAATATAGAAG--------GAAGATGAAATAAGTTCTCTTTTTGAGTTATTAATGGCTAGTAAAATATAATAAAAATTAACAGTAAGACTATCATTCAGAAAGAGCTATCTCCCTAATTCTAATTTATTAAAGTACATTTAAATCTGCTCT-----------------------------------------------------------------------------------------------------------------------------------------------------------
Ncarolinensis_LinvilleCaverns_N227 ------------------------------------------------------------------------------------------------------------------------------------------------------------------------------------------------------------------------------------------------------------------------------------------------------------------------------CTTATCAAACCTGTAGGAAGAAAATTTTGCTTTCTGGATAATTTATTTGAATTGTTTTGAAAAGTCGATTTCATTATAGTGAATGAGTAAGTTGATTGTATGTGCATACCAAAACATATAACTTCGAGGAAAGGGATAGACAAATATATAATTTCTATGAATATATT----AAAAAAATCTGATAATAATAAATTATATAATTAGACCACACTTTTATTTTTGCCTTCAAAGCCTTTTGTGCCGAAATTAATGTCACCAGGAGGAGATGCTAAATTGAATCTCTTATAGAGGGAATCTGAACCACGCGGGAGGGGAGGAAATTATCAATCGGCCATAAGCGGCTACAGAGGACAAGGCCTTTTAAGTTTTACAATAGAGTGGCTCTCAGACTGCATGCATAGACATGGTGAGCTGAACTATAATTGTTGCTCTCTTTTTTTTATTGTTTCTCTCGTCGCCTTGCCGCTTGCTGTGTCGTGCTGCCCACTCCTGCCACCTACCAAACAATCGGCCAATCACCACGAACTGCTGTGCATACTAATTAGCCGCACGTGGTCGAGACCTTGATCGGCAAGAAGCGCCCTCGTGACCCTGCTGATGACCTCATTCTGGTATTGGCCCTTACTGCTTTTGCATGTAGCTCTCTTTTATTAGTACCAGCACACTGCAAGGCCAATACAGATAAACTAACCTGTCATGTGGAAGATTTTTTTTTCTTTTTCGAATGGAAACTAAAAACATTAACCTCTTGTAAGGGTGTGTTGTTATGCCAGCAGTTTAGCTCTCCAAGCAGTTGTTAAGTCCTTTGTTCTCAGAAATTTGCTCTATCAGTCCTGGACACACTATAAGAAATTTTGTCGTGACATCGGTTTCGAAAATTTTCAAAATGGCAAATTCTCTTGTGATGAACTCGTCCATAATCACTGTGGCAATGATCCACTAAAAAACTGTTGCACAGCCATTATAAGTGGGAATGTGCATCTTCTTTCTACTCATTCCACCAACCTCTGAATTCTAGCTTGGGATTCATTTTCAGGCCTAACATCCTAGATTGTATTATGTCTTAATAATTCCTTTCACTTTATGTGCATTTAAAGTCTTGAAATATAGAAG--------GAAGATGAAGTAAGTTCTCTTTTTGAGTTATTAATGGCTAGCAAAATATAATAAAAATTAACAGTAAGACTA-----------------------------------------------------------------------------------------------------------------------------------------------------------------------------------------------------------------------
Ncarteri_English_N031 TCACCCTCTGCAATTTAATCGAACTACTTCTGTTCTTCAATCAATGTCTCCATAAACTATTGGATTTGATTTTCAATTGTATTTTGATTTCAAAACTTCAGATTTTATCCTTGGATATATCTTTTAGCTTTATTGACTCTAAACTTATCACTATTGCCAGAACTTTCAACTTTATCAGATAGGGTAAGATAAGAGAATTATGCTGATATACCACGATCATGTACAGCCACAAGTTTTTTTTTAATTAGAGATATTTTAACTTTTTATGTGTATTTTAAGAATTGAATGTTTTGTTCTTTGTTCACTTGCATTCACATTCTT---AAACCTATAGGAACAAAATTTTGTTTTCTGGATAATTTGTTTGAATTGTTTTGAAAAGTGGATTTCATTATAGTGAATGAGTAAGTTGATTGTATGTGCATACCAAAACATATAACTTTGAGGAAAGGCATAGACAAATATATAATTTCTATGAATATAT-ATTTAAAAAATTCTGTTAATATGAAATTATATAATTAGACCACACTTTTATTTTTGCCTTCAAAGCCTTTTGTGCTGAGATTAATGTCATCAGAAGGAGATGCTAAATTGAATCTCTTATGGAGGGAATCTGAACCACGCGGGAGGGGAGGAAATTATCAATCGGCCATAAGCGGCTACAGAGGACAAGGCCTTTTAAGTTTTACAATAGAGTGGCTCTCAGACTGCATGCATAGACATGGTGAGCTGAACTATAATTGTTGCTCTCTTTTTTTTATTGTTTCTCTCGTCGCCTTGCCGCTTGCTGTGTCGTGCTGCCCACTCCTGCCACCTACCAAACAATCGGCCAATCACCACGAACTGCTGTGCATACTAATTAGCCGCACGTGGTCGAGACCTTGATCGGCAAGAAGCGCCCTCGTGACCCTGCTGATGACCTCATTCTGGTATTGGCCCTTACTGCTTTTGCATGTAGCTCTCTTTTATTAGTACCAGCACACTGCAAGGCCAATACAGATAAACTAACCTCTCATGTGGAAGA-----TATTTTTTTTCGAATGGAAACTAAAAACATTAACCTCTTGTAAGGGTGTGTTGTTATGCCAGCAGTTTAGCTCTCCAAGCAGTTTTTAAGTCCTTTGTTCTCAGAAATTTGTTCTTCAAGTCCTGGACACACCATGAGAAATTTTGTCATGACATTGATTCCGAGAATTTTCAAAATGGCAAATTCTCTTGTGATGAACTCGTCCGTAATCGCTGTGACAATGATCCACTAAAAAACTGTTGCACAGTCATTATAAGTGGGAATGTGCATCTTCTTCCTACTCATTCCGCCAACCTCTGAATTTCAGCTTGGGATTCATTTTCAGGCCTAACACCCTAGATTGTATTATGTCTTAATAATTCATTTCAATTTATGTAAATTTAAAGTCTTGAAATATAAAAGCTCTCATCAAAGATGAAATAAGTTCTCTCTTTGAGTTATTAATAGCTAGCAAAATATAATAAAAATTAACACTAAAAATATCATCCAGAAAGAGCTATCTTCCTAATTCTAATTTATTAAAGTACATTTAATTCTACTCTTTTAAAAAACTCATTTTTCTTCCCTTGAAAAGTATTTATTTTTTGGTGTATATTCTTAGATGCTTCTTGTGTTGTCTCAGAGGAAACGAGCCATGTGATTGATCAAAAGCCAAAATTCATTCTGTAAACATGAAATTACGGCAAGAAAACTTATT
Ncarteri_LaurelCave_nearTYPE_N0296 ---------------------------------------------------------TATTGGATTTGATTTTCAATTGTATTTTGATTTCAAAACTTCAGATTTTATCCTTGGATATATCTTTTAGCTTTATTGACACTAAACTTATCACTATTGCCAGAACTTTCAACTTTATCAGATAGGGTAAGATAAGAGAATTATGCTGATATACCACAATCATGTACAACCACGAGTTTTTTTTTAATTAGAGATATTTTAACTTTTTATGTGTATTTTAAGAGTTGGATGT-------TTTGTTCACTTGCATTCACATTCTC---AAACCTGTAGGAACAAAATTTTGTTTTCTGGATAATTTGTTTGAATTGTTTTGAAAAGTGGATTTCATTATAGTGAATGAGTAAGTTGATTGTATGTGCATACCAAAACATATAACTTTGAGGAAAGACATAGACAAATATATAATTTCTATGAATATAT-TTTTAAGAAATTCTGTTAATATGAAATTATATAATTAGACCACACTTTTATTTTTGCCTTCAAAGCCTTTTGTGCTGAAATTAATGTCACCAGAAGGAGATGCTAAATTGAATCTCTTATAGAGGGAATCTGAACCACGCGGGAGGGGAGGAAATTATCAATCGGCCATAAGCGGCTACAGAGGACAAGGCCTTTTAAGTTTTACAATAGAGTGGCTCTCAGACTGCATGCATAGACATGGTGAGCTGAACTATAATTGTTGCTCTCTTTTTTTTATTGTTTCTCTCGTCGCCTTGCCGCTTGCTGTGTCGTGCTGCCCACTCCTGCCACCTACCAAACAATCGGCCAATCACCACGAACTGCTGTGCATACTAATTAGCCGCACGTGGTCGAGACCTTGATCGGCAAGAAGCGCCCTCGTGACCCTGCTGATGACCTCATTCTGGTATTGGCCCTTACTGCTTTTGCATGTAGCTCTCTTTTATTAGTACCAGCACACTGCAAGGCCAATACAGATAAACTAACCTCTCATGTGGAAGATTTTTTTTTCTTTTTCGAATGGAAACTAAAAACATTAACCTCTTGTAAGGGTGTGTTGTTATGCCAGCAGTTTAGCTCTCCAAGCAGTTGTTAAGTCCTTTGTTCTCAGAAATTTGTTCTTCAAGTCCTGGACACACCATGAGAAATTTTGTCATGACATTGATTCCGAGAATTTTCAAAATGGCAAATTCTCTTGTGATGAACTCGTCCGTAATCGCTGCGACAATGATCCATTAAAAAACTGTTGCACAGTCATTATAAGTAGGAATGTGCATCTTCTTCCTACTCATTCCACCAACCACTGAATTTCAGCTTGGGATTCATTTTCAGGCCTAACACCCTAGATAGTATTATGTCTTAATAATTCATTTCCATTTATGTAAATTTAAAGTCTTGAAATATAAAAGCTTTCATCAAAGATGAAATAAGTTTTCTTTTTGAGTTATTAATAGCTAGCAAAATATAATAAAAATTAACAGTAAAAATATC---CAGAAAGAGCTATCTTCCTAATTCTAATTTATTAAAGTACATTTAATTCTGCTCTTTTAAAAAACTCATTTTTCTTCCCTTGAAAAGTATTTATTTTTTGGTGTATATTCTTAGATGTTTCTTGTGTTGTCTCAGAGGAAACGATCCATGTGATTGATCAAATGCCAAAATTCATTCTGTAAACATGACATTACGGCAAGAAAACTTATT
Ncarteri_PilotMtn_G2185 TCACCCTCTGCAATTTAATTGAACTACTTCTGTTCTTCAATCAATGTCTCCATAAACTATTGGATTTGATTTTCAATTGTATTTTGATTTTAACACTTCAGATATTATCCTTGGATATATCTTTTAGCTTTATTGACTCTAAACTCATCACTATTGCCAGAACTTTCAACTTTATCAGATAGGGTAAGATAAGAGAATTATGCTGATATACCACGATCATGTACAGCCACAAGTTATTTTTTAATTAGAGATATTTTAACTTTTTATGTGTATTTTAAGAG-TGGATGTTTTGTTCTTTGTTCACTTGCATTCACATTCTT---AAACCTGTAGGAACAAAATTTTGTTTCCTGGATAATTTGTTTGAATTGTTTTGAAAAGTGGATTTCATTATTATGAATGAGTATGTTGATTGTATGTGCATACCAAAACATATAACTTTGAGGAAAGGCATAGACAAATATATAATTTCTATGAATATATATTTTAAAAAAATCTGTTAATATGAAATTATATAATTAGACCATACTTTTATTTTTGCCTTCAAAGCCTTTTGTGCTGAGATTAATGTCACCAGAAGGAGATGCTAAATTGAATCTCTTATAGAGGGAATCTGAACCACGCGGGAGGGGAGGAAATTATCAATCGGCCATAAGCGGCTACAGAGGACAAGGCCTTTTAAGTTTTACAATAGAGTGGCTCTCAGACTGCATGCATAGACATGGTGAGCTGAACTATAATTGTTGCTCTCTTTTTTTTATTGTTTCTCTCGTCGCCTTGCCGCTTGCTGTGTCGTGCTGCCCACTCCTGCCACCTACCAAACAATCGGCCAATCACCACGAACTGCTGTGCATACTAATTAGCCGCACGTGGTCGAGACCTTGATCGGCAAGAAGCGCCCTCGTGACCCTGCTGATGACCTCATTCTGGTATTGGCCCTTACTGCTTTTGCATGTAGCTCTCTTTTATTAGTACCAGCACACTGCAAGGCCAATACAGATAAACTAACCTCTCATGTGGAAGA-TTTTTTTTCTTCTTTGAATGGAAACTAAAAACATTAACCTCTTGTAAGGGTGTGTTGTTATGCCAGCAGTTTAGCTCTCCAAGCAGTTGTTAAGTCCTTTGTTCTC----------------------------------AGAAATTTTGTCATGACATTGATTCCGAGAATTTTCAAAATGGCAAATTCTCTTGTGATGAACTCGTCCGTAATCGCTGTGACAATGATCCACTAAAAAACTGTTGCACAGTCATTATAAGTGGGAATGTGCATCTTCTTCCTTCTCATTCCACCAACCTCTGAATTTCAGCTTGGGATTCATTTTCAGGC--------------TGTATTATGTCTTAATAATTCATTTCAATTTATGTAAATTTAAAGCCTTGAAATATAAAAGCTTTCATCAAAAATGAAATAAGTTCTCTTTTTGAGTTATTAATAGCTAGCAAAATATAATAAAAATTAACAGTAAAAATATCATCCAGAAAGAGCTATCTTCCTAATTCTAATTTATTAAAGTACATTTAATTCTGCTCTTTTAAAAAACTCATTTTTCTTCTCCTGAAAAGTATTGATTTTTTGGTGTATATTCTTCGATGTTTCTTGTGTTGTCTCGGAGGAAACGAGCCATCTGATTGATCAAATGCCAAAATTCATTCTGTAAACATGAAATTACGTCAAGAAAACTTAAT
Ncarteri_Pitchfork_N363 ---------------------------------------------------------TATTGGATTTGATTTTCAATTGTATTTTGATTTCAAAACTTCAGATTTTATCCTTGGATATATCTTTTAGCTTTATTCCCTCTAAACTTATCACTATTGCCAGAACTTTCAACTTTATCAGATAGGGTAAGCTAAGAGAATTATGCTGATATACCACGATCATGTACAGCCACAAGTTTTTTTTTAATTAGAGATATTTTAACTTTTTATGTGTATTTTAGGAGTTAGATGTTTTGTTCTTTGTTCTCTTGCATTCACATTCTT---AAACCTGTAGGAACAAAATTTTGTTTTCTGGATAATTTGTTTGAATTGTTTTGAAAAGTGGATTTCATTATAGAGAATGAGTAAGTTGATTGTATGTGCATACCAAAACATATAACTTTGAGGAAAGGCATAGACAAATATATAATTTCTATGAATATAT-TTCGAAAAAATTCTGTTAATAAGAAATTATATAATTAGACCACACTTTTATTTTTGCCTTCAAAGCCTTTTGTGCTGAAATTAATGTCACCAGAAGGAGATGCTAAATTGAATCTCTTATAGAGGGAATCTGAACCACGCGGGAGGGGAGGAAATTATCAATCGGCCATAAGCGGCTACAGAGGACAAGGCCTTTTAAGTTTTACAATAGAGTGGCTCTCAGACTGCATGCATAGACATGGTGAGCTGAACTATAATTGTTGCTCTCTTTTTTTTATTGTTTCTCTCGTCGCCTTGCCGCTTGCTGTGTCGTGCTGCCCACTCCTGCCACCTACCAAACAATCGGCCAATCACCACGAACTGCTGTGCATACTAATTAGCCGCACGTGGTCGAGACCTTGATCGGCAAGAAGCGCCCTCGTGACCCTGCTGATGACCTCATTCTGGTATTGGCCCTTACTGCTTTTGCATGTAGCTCTCTTTTATTAGTACCAGCACACTGCAAGGCCAATACAGATAAACTAACCTCTCATGTGGAAGATTTTTTTTTCTTTTTCGAATGGAAACTAAAAACATTAACCTCTTGTAAGGGTGTGTTGTTATGCCAGCAGTTTAGCTCTCCAAGCAGTTGTTAAGTCCTTTGTTCTCAGAAATTTGTTCTTCAAGTCCTGGGCATACTATGAGAAATTTTGTCATGACATTGGTTCCGAGAATTTTCAAAATGGCAAATTCTCTTGTGATGAACTCGTCCATAATCGCTGTGGCAATGATCCACTAAAAAACTGTTGCACAGCCATTATAAGTGGGAATGTGCATCTTCTTCCTACTCATTCCACCAACCTCTCAATTTCAGCTTGGGATTCATTTTCAGGCCTAACACCCTAGATTGTATTATGTCTTAATAATTCATTTCAATTTATGTGAATTTAAAGTCTCGAAATATAAAAGCTTTCATCAAAGATGAAATAAGTTCTCTTTTTGAGTTATTAATAGCTAGCAAAATATAATAAAAATTAACAGTAAAAATATCATCCAGAAAGAGCTATCTTCCTAATTCTAATTTATTAAAGTACATTTAATTCTGCTCTTTTAAAAAACTCATTTTTCTTTCCTTGGAAAGTATTTATTTTTTGGTGCATATTCTTAGATGTTTCTTGTGGCGTCTCAGAGGAAACGAGCCATGTGATTGATCAAATGCCAAAATTCATTCTGTAAACATGAAATTACGGCAAGGAAACTTATT
Ncarteri_WeberCty_N1044 -----------------------------------------------------------------------------------------------------------------------------------------------------------------------------------------------------------------------------------------------------------------------------------------------------------------------------------------------------------------------------------------------------------------------------------------------------------------------------------------------------------------------------------------------------------------CAAAGCCTTTCGTGCTGAGATTAATGTCACCAGAAGGAGATGCTAAATTGAA--TCTTATAGAGGGAATCTGAACCACGCGGGAGGGGAGGAAATTATCAATCGGCCATAAGCGGCTACAGAGGACAAGGCCTTTTAAGTTTTACAATAGAGTGGCTCTCAGACTGCATGCATAGACATGGTGAGCTGAACTATAATTGTTGCTCTCTTTTTTTTATTGTTTCTCTCGTCGCCTTGCCGCTTGCTGTGTCGTGCTGCCCACTCCTGCCACCTACCAAACAATCGGCCAATCACCACGAACTGCTGTGCATACTAATTAGCCGCACGTGGTCGAGACCTTGATCGGCAAGAAGCGCCCTCGTGACCCTGCTGATGACCTCATTCTGGTATTGGCCCTTACTGCTTTTGCATGTAGCTCTCTTTTATTAGTACCAGCACACTGCAAGGCCAATACAGATAAACTAACCTCTCATGTGGAAGA-TTTTTTTTCTTTTTCGAATGGAAACTAAAAACATTAACCTCTTGTAAGGGTGTGTTGTTATGCCAGCAGTTTAGCTCTCCAAGCAGTTGTTAAGTCCTTTGTTCTCAGAAATTTGTTCTTCAAGTCCTGGGCACACCATGAGAAATTTTGTCATGACATTGATTCCGAGAATTTTCAAAATGGCAAATTCTCTTGTGATGAACTCGTCCGTAATCGCTGTGACAATGATCCACTAAAAAACTGTTGCACAGTCATTATAAGTGGGAATGTGCATCTTCTTCCTACTCATTGCACCAACCTCTGAATTTCAGCTTGGGATTCATTTTCAGGCCTAACACCCTAGATTGTATTATGTCTTAATAATTCATTTCAATTTATGTAAATTTAAAGTCTTGAAATATAAAAGCTTTCATCAAAGATGAAATAAGTTCTCTTTTTGAGTTATTAATAGGTAGCAAAATATAATAAAAATTAACAGTAAAAATATCATCCAGAAAGAGCTATCTTCCTAATTCTAATTTATTAAAGTACATTTAATTCTGCTCTTTTAAAAAACTCATTTTTCTTCCCTTGAAAAGTATTTATTTTTTGGTGTATATTCTTAGATGTTTCTTGTGTTGTCTCAGAGGAAACGAGCCACGTGATTGATCAAATGCCAAAATTCATTCTGTAAACATGAAATTACGGCAAGAAAACTTAT-
Ncarteri_div__RainbowCave_G2089 ----------CAATTAAATTGAACTACTTCTGTTCTTCAATCACTGTCTCTATAAACTATTGAATTTAATTTTGGACTGTATTTTGATTTCAATACTTCAAATTTTATCTTTGGATATATCTGTTAGCTTTATTGACTCTTAACTTATGACTATTGCCACAACTTTCAACTTTATCAGATTTAGGAAGTGAAGAGAATTATCCGGACATAGCATGATCATGTGCAGCCACAAGTTATATTTTAATTAGAGATATTTTAACTTTTTATGTGTATTTCAAGAGTTGGATG-------TTTTGTTCACTTGCATTCACATTTGTATCGAACCTGTAAGAACAAA--TTTATTTTCTGGATAATTTGTTTGAATTATTTTGAAAAGTGGATTTCATTATAGTGAATGAGTAAGTTGATTGTATGTGCATACCAAAACATATAACTTTGAGGAAAGAGATAGACAAATATATAATTTCTATGAATATATTTTTAAAAAAATTCTGATACTGAGAAATTGTATAATTAGACCATACCTTTATTTTTGCCTTCAAAACCTTTTGTGCTGAAATTAATATCACCAGAAGGAGAT--------GAATCTCTTATAGAGGGAATCTGAACCACGCGGGAGGGGAGGAAATTATCAATCGGCCATAAGCGGCTACAGAGGACAAGGCCTTTTAAGTTTTACAATAGAGTGGCTCTCAGACTGCATGCATAGACATGGTGAGCTGAACTATAATTGTTGCTCTCTTTTTTTTATTGTTTCTCTCGTCGCCTTGCCGCTTGCTGTGTCGTGCTGCCCACTCCTGCCACCTACCAAACAATCGGCCAATCACCACGAACTGCTGTGCATACTAATTAGCCGCACGTGGTCGAGACCTTGATCGGCAAGAAGCGCCCTCGTGACCCTGCTGATGACCTCATTCTGGTATTGGCCCTTACTGCTTTTGCATGTAGCTCTCTTTTATTAGTACCAGCACACTGCAAGGCCAATACAGATAAACTAACCTCTCATGTGGAAGT--------TCTTTTTTGAATGGAAACTAAAAACATTAACCTCTT------GTGTGTTGTTATGCCAGCAGTTTAGCTCTCCAAGCAGT--------CCCTTGTTCTCAGAAATTTGTTTTTTAAGTCCTGGACATATGATGATAAATTTTGTTGTGACATCGGTTTTGAAAATTTGCAAAATGGGAAATCCTCTTCTAATGAACTCGTCCATAATCGCTTTGGCAATGATCAACTAAAAAACTATTGCACGGCCATTATGAGTGGGAATGGGCATCTTCTTCCTATTCATTCTACCAACCTTTGAATTCCAGCTTGTTATTCATTTTCAGGCCTTACACCCTAGATTGTATTATGTCTTAGT---TCACTTCAATTTATATGAATTTGAAGTCTTGAAATATAAAAATGTTCATCAAAGATGAATTGAATTCTCTTATTTAGCTATTAATGGCTAGCTAAATATAATAAAAATTAACAATAAGAATATCATCCGGGAAGAGCTATATTCTTAATTCTAATTTATAAAAGTACATTTAATTCTGCTCCTTTTAAAATTTCATTTTTCTTTCCTTGAAAAGTATTTATTTTCTGATGTATATTCTTAGATGTTTCTTGCGGTGCCTCAGAGGAAACGAGCCATGTGATCAATCAAATGCCAAAATTCATTCTGTAAACATGAAATTATGGCAAAAAAACTTATT
Ncherokee_BallhootScar_N193 -------CTGCAATTTAATTGAACTACTTCTGTTCTTCAATCAATGTCTCCATAAACTATTGGATTTGATTTTCAATTGTATTTTGATTTCAAAACTGCAGATTTTATCCTTGGATATATCTTTTAGCTTTATTGACTCTAAACTTATGACTATTGCCACAACTTTCAACTTTATCAGATAGGGTAAGCTAAGAGAATTATGCTGATATACCATGATCATGTACAGCCACAAG-TTTTTTTTAATTAGAGATATTTTAAGTTTTTATGTGTATTTTAAGAGTTGGATGTTTTGTTCT-------CTTGCATTCACATTCTTATCAAACCTGTAGGAACAAAATTTTGCTTTCTGGATAATTTGTTTGAATTGTTTTGAAAAGTCGATTTCATTATAGTGAATGAGTAAGTTGATTGTATGTGCATACCAAAACATATAACTTCGAGGAAAGGGATAGACAAATATATAATTTCTATGAATATATT----AAAAAATTCTGATAATAAGAAATTATATAATTAGACCACACTTTTATTTTTGCCTTCAAAGCCTTTTGTGCTGAAATTAATGTCACCAGAAGGAGATGCTAAATTGAATCTCTTATAGAGGGAATCTGAACCACGCGGGAGGGGAGGAAATTATCAATCGGCCATAAGCGGCTACAGAGGACAAGGCCTTTTAAGTTTTACAATAGAGTGGCTCTCAGACTGCATGCATAGACATGGTGAGCTGAACTATAATTGTTGCTCTCTTTTTTTTATTGTTTCTCTCGTCGCCTTGCCGCTTGCTGTGTCGTGCTGCCCACTCCTGCCACCTACCAAACAATCGGCCAATCACCACGAACTGCTGTGCATACTAATTAGCCGCACGTGGTCGAGACCTTGATCGGCAAGAAGCGCCCTCGTGACCCTGCTGATGACCTCATTCTGGTATTGGCCCTTACTGCTTTTGCATGTAGCTCTCTTTTATTAGTACCAGCACACTGCAAGGCCAATACAGATAAACTAACCTCTCATGTGGAAGA------TTTTTTTTTTGAATGGAAACTAAAAACATTAACCTCTTGTAAGGGTGTGTTGTTATGCCAGCAGTTTAGCTCTCCAAGCAGTTGTTAAGTCCTTTGTTCTCAGAAATTTGCTCTTTAAGTCCTGGACACACTATAAGAAATTTTGTCGTGACA-------------------AATTAGCAAATTCTCTTGTGATGAACTCGTCCCTAATCTCTGTGG-------CCACTAAAAAACTGTTGCGCAGCCATTATAAGTGGGAAT------CTTCTTCCTACTCATTCCACCAACCTCTGGG------CTTGGGATTCATTTCC------------------------ATGTC-------TTCATTTCAATTTATATGCAT-------CTTGAAATATAGAAG--------GAAGATGAAATAAGTTATCTTCTTGAGTTATTAATGGCTAGCAAAATATAATAAAAATTAACAGTAAGACTATAATCCAGAAAGAGCTATCTGCCTAA------TTTATTAAAGTACATTTAATTCTGCTCTTTTTAAAAACTCATTTTTCTTTCCTTGAAAAGTATTTATTTCCTGATGTATATTCTTAGATGTTTCTTGTGGCGCCTCAGAGGAAACGAGCCATGTGATTGATCCAATGCCAAAATTCAATCTGCAAACATGAAATTACGTCAAAAAAACTTATT
Ncherokee_BalsamMtn_N891 TCACCCTCTGCAATTTAATTGAACTACTTCTGTTCTTCAATCAATGTCTCCATAAACTATTGGATTTGATTTTCAATTGTATTTTGATTTCAAAACTGCAGGTTTTATCCTTGGATATATCTTTTAGCTTTATTGACTCTAAACTTATGACTATTGCCACAACTTTCAACTTTATCAGATAGGGTAAGCTAAGAAAATTGTGCTGATATACCATGATCATGTACAGCCACAAGTTTTTTTTTAATTAGAGATATTTTAAGTTTTTATGTGTATTTTAAGAGTTGGATGTTTTGTTCTTTGTTCACTTGCATTCACATTCTTATCAAACCTGTAGGAACAAAATTTTGCTTTCTGGATAATTTGTTTGAATTGTTTTGAAAAGTCGATTTCATTATAGTGAATGAGTAAGTTGATTGTATGTGCATACCAAAACATATAACTTTGAGGAAAGAGATAGACAAATATATAATTTCTATGAATATATT----AAAAAATTCTGATAATAAGAAATTATATAATTAGACCACACTTTTATTTTTGCCTTCAAAGCCTTTTGTGCTGAAATTAATGTCACCAGAAGGAGATGCTCAATTGAATCTCTTATAGAGGGAATCTGAACCACGCGGGAGGGGAGGAAATTATCAATCGGCCATAAGCGGCTACAGAGGACAAGGCCTTTTAAGTTTTACAATAGAGTGGCTCTCAGACTGCATGCATAGACATGGTGAGCTGAACTATAATTGTTGCTCTCTTTTTTTTATTGTTTCTCTCGTCGCCTTGCCGCTTGCTGTGTCGTGCTGCCCACTCCTGCCACCTACCAAACAATCGGCCAATCACCACGAACTGCTGTGCATACTAATTAGCCGCACGTGGTCGAGACCTTGATCGGCAAGAAGCGCCCTCGTGACCCTGCTGATGACCTCATTCTGGTATTGGCCCTTACTGCTTTTGCATGTAGCTCTCTTTTATTAGTACCAGCACACTGCAAGGCCAATACAGATAAACTAACCTCTCACGTGGAAGATTTTTTTTTCTTTTTCGAATGGAAACTAAAAACATTAACCTCTTGTAAGGGTGTGTTGTTATGCCAGCAGTTTAGCTCTCCAAGCAGTCGTTAAGTCCTTTGTTCTCAGAAATTTGCTCTCTAAGTCCTGGACACACTATAAGAAATTTTGTCGTGACA-------------------AAATGGCAAATTCTCTTGTGATGAACTCGTCCATAATCTCTGTGG-------CCACTAAAAAACTGTTGCACAGCCATTATAAGTGGGAAT------CTTCTTCCTACTCATTCCACCAACCTCTGGG------CTTGGGATTCATTTTC------------------------ATGTC-------TTCATTTCAATTTATGTGCAT-------CTTGAAATATAGAAG--------GAAGATGAAATAAGTTCTCTTTTTGAGTTATTAATGGCTAGCTAAATATAATAAAAATTAACAGTAAGACTATCATCCAGAAAGAGCTATCTGCCTAA------TTTATTAAAGTACATTTAATTCTGCTCTTTTTAAAAACTCATTTTTCTTTCCTTGAAAAGTATTTATTTCCTGATGTATATTCTTAGATGTTTCTTGTGGCGCCTCAGAGGAAACGAGCCATGTGATTGATCCAATGCCAAAATTCAATCTGCAAACATGAAATCACGTCAAAAAAACTTATT
Ncherokee_SIndianCrk_N681 -------------------------------------------------------------------------------------------------------------------------------------------------------------------------------------------------------------------------------------CAAGTTTTTTTTTAATTAGAGATATTTTAACTTTTTATGTGTATTTTAAGAGTTGGATGTTTTGTTCTTTGTTCACTTGCATTCACATTCTTATCAAACCTGTAGGAACAAAGTTTTGCTTTCTGGATAATTTGTTTGAATTGTTTTGAAAAGTGGATTTCATTATAGTGAATGAAAAAGTTGATCGTATGTGCATACCAAAACATATAACTTTGAGGAAAGGGATAGACAAATATATAATTTCGTTAAATATAT-TTTTAAAAAATTCTGATAATAAGAAATTATATAATTAGACCACACTTTTATTTTTGCTTTCAAAGCCTTTTGTGCTGAAATTAATGTCACCAGAAGGAGATGCTAAATTGAATCTCTTATAGAGGGAATCTGAACCACGCGGGAGGGGAGGAAATTATCAATCGGCCATAAGCGGCTACAGAGGACAAGGCCTTATAAGTTTTACAATAGAGTGGCTCTCAGACTGCATGCATAGACATGGTGAGCTGAACTATAATTGTTGCTCTCTTTTTTTTATTGTTTCTCTCGTCGCCTTGCCGCTTGCTGTGTCGTGCTGCCCACTCCTGCCACCTACCAAACAATCGGCCAATCACCACGAACTGCTGTGCATACTAATTAGCCGCACGTGGTCGAGACCTTGATCGGCAAGAAGCGCCCTCGTGACCCTGCTGATGACCTCATTCTGGTATTGGCCCTTACTGCTTTTGCATGTAGCTCTCTTTTATTAGTACCAGCACACTGCAAGGCCAATACAGATAAACTAACCTCTCATGTGGAAGA------TTTTTTTTTCGAATGGAAACTAAAAACATTAACCTCTTGTAAGGGTGTGTTGTTATGCCAGCAGTTTAGCTCTTCAAGCAGTTGTTAAGTCCTTTGTTCTCAGAAATTTGCTCTTTAAGTCCTGGACACACTATAAGAAATTTTGTCGTGACATCGGTTCCGAAAATTTTCAAAATGGACAATTCTCTTGTGATGAATTCGACCATAATCGCTGTGGCAATGCTCCACTAAAAAACTGTTGCACAGCCATTG-----ATAAGTGTGCATCTTC---------ATTCCACCAACCTC-------------TGGATTCATTTTCAGGCCTAACACCC-------------------------------------------------------------------------------------------------------------------------------------------------------------------------------------------------------------------------------------------------------------------------------------------------------------------------------------------------------------------------
Ncooperi_BeaverCrk_N1002 ---------------------------------------------------------------------------------------------AACTTCAGATTTTATCCTTGGATATATCTTTTAGCTTTATTGACTCTAAACTTATCACTATTGCCACAACTTTCAACTTTATCAGATAGGGTAAGCTAAGAGAATTATGCTGATATGCCACGATCATGTACAGCCACAAG-TTTTTTTTAATTAGAGATATTTTAACTTTTTATGTGTATTTTAAGAGTTGGATGTTTTGTTCTTTGTTCACTTGCATTCACATTCTTATCAAACCTGTAGGAACAAAATTTTGCTTTCTGGATAATTTGTTTGAATTGTCTTGAAAAGTGGATTTCATTATAGTGAATGAGTAAGTTGATTGTATGTGCATACCAAAACATATAACTTTGAGGAAAGGCATAGACAAATATATAATTTCTATGAATATAT-TTTTAAAAAATTCTGTTAATAAGAAATTATATAATTAGACCACACTTTTATTTTTATCTTCAAAGCCTTTTGTGCTGAAATTAATGTCACCAGAAGGAGATGCTAAATTGAATCTCTTATAGAGGGAATCTGAACCACGCGGGAGGGGAGGAAATTATCAATCGGCCATAAGCGGCTACAGAGGACAAGGCCTTTTAAGTTTTACAATAGAGTGGCTCTCAGACTGCATGCATAGACATGGTGAGCTGAACTATAATTGTTGCTCTCTTTTTTTTATTGTTTCTCTCGTCGCCTTGCCGCTTGCTGTGTCGTGCTGCCCACTCCTGCCACCTACCAAACAATCGGCCAATCACCACGAACTGCTGTGCATACTAATTAGCCGCACGTGGTCGAGACCTTGATCGGCAAGAAGCGCCCTCGTGACCCTGCTGATGACCTCATTCTGGTATTGGCCCTTACTGCTTTTGCATGTAGCTCTCTTTTATTAGTACCAGCACACTGCAAGGCCAATACAGATAAACTAACCTCTCATGTGAAAGA----TTTTTCTTTTTCGAATGGAAACTAAAAACATTAACCTCTTGTAAGGGTGTGTTGTTATGCCAGCAGTTTAGCTCTCCAAGCAGTTGTTAAGTCCTTTGTTCTCAGAAATTTGTTCTTTAAGTCCTGGACACAC--TGATAAATTTTGTCATTACATCGGTTCCGAGAATTTTCAAAATGGCAAATTCTCTTGTGATGAACTCGTCCATAATCGCTGAGGCAATGATCCACTAAAAAACTGTTGCACAGCCATTATAAGTGAGAATGTGCATGTTCTTCCTACTCATTCCACCAACCTCTGAATTCCAGCTTGGGATTCATTTTCAGGCCTAACACCCTAGATTGAATTATGTCTTAATAATTCATTTCAATTTATGTGAATTTAAAGTCTTGAAATATAAAAGCTTTCATCAAAGATGAAATAAGTTCTCTTTTTGAGTTATTAATAGCTAGCAAAATATAATAAAAATTAACAGTAAAAATATCAACCAGAAAGAGCTATCTTCTTAATTCTAATTTATTAAAGTGCATTTAATTCTGCTCTTTTTAAAAACTCATTTTTCTTTCCTTGAAAAGTATTTATTTTTTGGTGTATATTCTTAGATGTTTCTTGTGGCGTCTCAGAGGAAACGAACCATGTGATTGATCAAATGCCAAAATTCATTCTGTAAACATGAAATTA-----------------
Ncooperi_CheoahDam_N1122 TCACCCTCTGCAATTTAATTGAACTACTTCTGTTCTTCAATCAATGTCTCCATAAACTATTGGATTTGATTTTCAATTATATTTTGATTTCAAAACTTCAGATTTTATCCTTGGATATATCTTTTAGCTTTATTGACTCTAAACTTATCACTATTGCCACAACTTTCAACTTTATCAGATAGGGTAAGCTAAGAGAATTATGCTGATATGCCACGATCATGTACAGCCACAAGTTTTTTTTTAATTAGAGATATTTTAACTTTTTATGTGTATTTTAAGAGTTGGATGTTTTGTTCTTTGTTCACTTGCATTCACATTCTTATCAAACCTGTAGGAACAAAATTTTGCTTTCTGGATAATTTGTTTGAATTGTCTTGAAAAGTGGATTTCATTATAGTGAATGAGTAAGTTGATTGTATGTGCATACCAAAACATATAACTTTGAGGAAAGGCATAGACAAATATATAATTTCTATGAATATAT-TTTTAAAAAATTCTGTTAATAAGAAATTATATAATTAGACCACACTTTTATTTTTATCTTCAAAGCCTATTGTGCTGAAATTAATGTCACCAGAAGGAGATGCTAAATTGAATCTCTTATAGAGGGAATCTGAACCACGCGGGAGGGGAGGAAATTATCAATCGGCCATAAGCGGCTACAGAGGACAAGGCCTTTTAAGTTTTACAATAGAGTGGCTCTCAGACTGCATGCATAGACATGGTGAGCTGAACTATAATTGTTGCTCTCTTTTTTTTATTGTTTCTCTCGTCGCCTTGCCGCTTGCTGTGTCGTGCTGCCCACTCCTGCCACCTACCAAACAATCGGCCAATCACCACGAACTGCTGTGCATACTAATTAGCCGCACGTGGTCGAGACCTTGATCGGCAAGAAGCGCCCTCGTGACCCTGCTGATGACCTCATTCTGGTATTGGCCCTTACTGCTTTTGCATGTAGCTCTCTTTTATTAGTACCAGCACACTGCAAGGCCAATACAGATAAACTAACCTCTCATGTGAAAGA----TTTTTCTTTTTCGAATGGAAACTAAAAACATTAACCTCTTGTAAGGGTGTGTTGTTATGCCAGCAGTTTAGCTCTCCAAGCAGTTGTTAAGTCCTTTGTTCTCAGAAATTTGTTCTTTAAGTCCTGGACACAC--TGATAAATTTTGTCATGACATCGGTTCCGAGAATTTTCAAAATGGCAAATTCTCTTGTGATGAACTCGTCCATAATCGCTGAGGCAATGATCCACTAAAAAACTGTTGCACAGCCATTATAAGTGAGAATGTGCATGTTCTTCCTACTCATTCCACCAACCTCTGAATTCCAGCTTGGGATTCATTTTCAGGCCTAACACCCTAGATTGAATTATGTCTTAATAATTCATTTCAATTTATGTGAATTTAAAGTCTTGAAATATAAAAGCTTTCATCAAAGATGAAATAAGTTCTCTTTTTGAGTTATTAATAGCTAGCAAAATATAATAAAAATTAACAGTAAAAATATCATCCAGAAAGAGCTATCTTCTTAATTCTAATTTATTAAAGTACATTTAATTCTGCTCTATTTAAAAAGTCATTTTTCTTTCCTTGAAAAGTATTTATTTTTTGGTGTATATTCTTAGATGTTTCTTGTGGCGTCTCAGAGGAAACGAACCATGTGATTGATCAAATGCCAAAATTCATTCTGTA-----------------------------
Ncooperi_NantRiverGorge_N682 ---------------------------------TCTTCAATCAATGTCTCCATAAACTATTGGATTTGATTTTCAATTGTATTTTGATTTCAAAACTTCAGATTTTATCCTTGGATATATCTTTTAGCTTTATTGACTCTAAACTTATCACTATTGCCACAACTTTCAACTTTATCAGATAGGGTAAGCTAAGAGAATTATGCTGATATGCCACGATCATGTACAGCCACAAGTTTTTTTTTAATTAGAGATATTTTAACTTTTTATGTGTATTTTAAGAGTTGGATGTTTTGTTCTTTGTTCACTTGCATTCACATTCTTATCAAACCTGTAGGAACAAAATTTTGCTTTCTGGATAATTTGTTTGAATTGTCTTGAAAAGTGGATTTCATTATAGTGAATGAGTAAGTTGATTGTATGTGCATACCAAAACATATAACTTTGAGGAAAGGCATAGACAAATATATAATTTCTATGAATATAT-TTTTAAAAAATTCTGTTAATAAGAAATTATATAATTAGACCACACTTTTATTTTTATCTTCAAAGCCTTTTGTGCTGAAATTAATGTCACCAGAAGGAGATGCTAAATTGAATCTCTTATAGAGGGAATCTGAACCACGCGGGAGGGGAGGAAATTATCAATCGGCCATAAGCGGCTACAGAGGACAAGGCCTTTTAAGTTTTACAATAGAGTGGCTCTCAGACTGCATGCATAGACATGGTGAGCTGAACTATAATTGTTGCTCTCTTTTTTTTATTGTTTCTCTCGTCGCCTTGCCGCTTGCTGTGTCGTGCTGCCCACTCCTGCCACCTACCAAACAATCGGCCAATCACCACGAACTGCTGTGCATACTAATTAGCCGCACGTGGTCGAGACCTTGATCGGCAAGAAGCGCCCTCGTGACCCTGCTGATGACCTCATTCTGGTATTGGCCCTTACTGCTTTTGCATGTAGCTCTCTTTTATTAGTACCAGCACACTGCAAGGCCAATACAGATAAACTAACCTCTCATGTGAAAGA----TTTTTCTTTTTCGAATGGAAACTAAAAACATTAACCTCTTGTAAGGGTGTGTTGTTATGCCAGCAGTTTAGCTCTCCAAGCAGTTGTTAAGTCCTTTGTTCTCAGAAATTTGTTCTTTAAGTCCTGGACACAC--TGATAAATTTTGTCATGACATCGGTTCCGAGAATTTTCAAAATGGCAAATTCTCTTGTGATGAACTCGTCCATAATCGCTGAGGCAATGATCCACTAAAAAACTGTTGCACAGCCATTATAAGTGAGAATGTGCATGTTCTTCCTACTCATTCCACCAACCTCTGAATTCCAGCTTGGGATTCATTTTCAGGCCTAACACCCTAGATTGAATTATGTCTTAATAATTCATTTCAATTTATGTGAATTTAAAGTCTTGAAATATAAAAGCTTTCATCAAAGATGAAATAAGTTCTCTTTTTGAGTTATTAATAGCTAGCAAAATATAATAAAAATTAACAGTAAAAATATCATCCAGAAAGAGCTATCTTCTTAATTCTAATTTATTAAAGTACATTTAATTCTGCTCTTTTTAAAAACTCATTT-------------------------------------------------------------------------------------------------------------------------------------------
Ncoylei_Apalachia_N1195 ---------------------------------TCTTCAATCAATGTCTCCATAAACTATTGGATTTGATTTTCAATTGTATTTTGATTTCAAAACTTCAGATTTTATCCTTGGATATATCTTATAGCTTTATTGACTCTAAACTTATCACTATTGCCAGAACTTTCAACTTTATCAGATAGGGCAAGCTAAGAGAATTATGCTGATATACCACGATCATGTACAGCCACAAGTTTTTTTTTAATTAGAGATATTTTAACTTTTAATGTGTATTTTAAGAGTTGGATGTTTTGTTCTTTGTTCACTTGCATTCACATTCTTATCAAACCTGTAGGAACAAAATTTTGCTTTCTGGATAATTTGTTTGAATTATTTTGAAAAGTGGATTTCATTATAGTGAATGAGTAAGTTGATTGTATGTGCATACCAAAACATATAACTTTGAGGAAAGGCATAGACAAATATATAATTTCTAGGAATATAT-ATTTTAAAAATTCTGTTAATAAGAAATTATATAATTAGAACACACTTTTATTTTTGCCTTCAAAGCCTTTTGTGCTGAAATTAATGTCACCAGAAGGAGATTCTAAATTGAATCTTTTATAGAGGGAATCTGAACCACGCGGGAGGGGAGGAAATTATCAGTCGGCCATAAGCGGCTACAGAGGACAAGGCCTTTTAAGTTTTACAATAGAGTGGCTCTCAGACTGCATGCATAGACATGGTGAGCTGAACTATAATTGTTGCTCTCTTTTTTTTATTGTTTCTCTCGTCGCCTTGCCGCTTGCTGTGTCGTGCTGCCCACTCCTGCCACCTACCAAACAATCGGCCAATCACCACGAACTGCTGTGCATACTAATTAGCCGCACGTGGTCGAGACCTTGATCGGCAAGAAGCGCCCTCGTGACCCTGCTGATGACCTCATTCTGGTATTGGCCCTTACTGCTTTTGCATGTAGCTCTCTTTTATTAGTACCAGCACACTGCAAGGCCAATACAGATAAACTAACCTCTCATGTGGAAGA-TTTTTTTTCTTTTTCGAATGGAAACTAAAAACATTAACCTCTTGTAAGGGTGTGTTGTTATGCCAGCAGTTTAGCTCTCCAAGCAGTTGTTAAGTCCTTTGTTCTCAGAAATTTGTTCTTTAAGTCCTGGACACACTATGAGAAATTTTGCCATGACATCGGTTCCGAGAATTTTCAAAATGGCAAATTCTCTTGTGATGAACTCGTCCATAATCGCTGTGGCAATGATCCACTAAAAAAATTTTGCACAGCCATTATAAGTGGGAATGTGCATCTTCTTCCTACTCATTCCACCAACCTCTGAATTCCAGCTTGGGATTCATTTTCAGGCCTAACACCCTAGATTGTATTATGTCTTAATAATTCATTTCAATTTATGTGAATTAAAAGTCTTGAAATATAAAAGCTTTCATCAAAGATGAAATAAGTTCTCTTTTTGAGTTATTAATAGCTAGCAAAATATAATAAAAATTAACAGTA-AAATATCATCCAGAAAGAGCTATCTTCCTAATTCTAATTTATTAAAGTACATTTAATTCTGCTCTTTTTAAAAACTCATTTTTCTTTCCTTGAAAAGTATTTA-TTTTTGGTGTATATTCTTAGATGTTTCTTGTGGCGTCTCAGAGGAAACGAGCCATGTGATTGATCAAATGCCAAAATTCATTCTGTAAACGTGAAATTACGGCAAGAAAACTTATT
Ncoylei_DinkinCove_N1118 TCACCCTCTGCAAATTAATTGAACTACTTCTGTTCTTCAATCAATGTCTCCATAAACTATTGGATTTGATTTTCAATTGTATTTTGATTTCAAAACTTCAGATTTTATCCTTGGATATATCTTATAGCTTTATTGACTCTAAACTTATCACTATTGCCAGAACTTTCAACTTTATCAGATAGGGCAAGCTAAGAGAATTATGCTGATATACCACGATCATGTACAGCCACAAGTTTTTTTTTAATTAGAGATATTTTAACTTTTTATGTGTATTTTAAGAGTTGGATGTTTTGTTCTTTGTTCACTTGCATTCACATTCTTATCAAACCTGTAGGAACAAAATTTTGCTTTCTGGATAATTTGTTTGAATTATTTTGAAAAGTGGATTTCATTATAGTGAATGAGTAAGTTGATTGTATGTGCATACCAAAACATATAACTTTGAGGAAAGGCATAGACAAATATATAATTTCTAGGAATATAT-ATTTTAAAAATTCTGTTAATAAGAAATTATATAATTAGAACACACTTTTATTTTTGCCTTCAAAGCCTTTTGTGCTGAAATTAATGTCACCAGAAGGAGATTCTAAATTGAATCTTTTATAGAGGGAATCTGAACCACGCGGGAGGGGAGGAAATTATCAATCGGCCATAAGCGGCTACAGAGGACAAGGCCTTTTAAGTTTTACAATAGAGTGGCTCTCAGACTGCATGCATAGACATGGTGAGCTGAACTATAATTGTTGCTCTCTTTTTTTTATTGTTTCTCTCGTCGCCTTGCCGCTTGCTGTGTCGTGCTGCCCACTCCTGCCACCTACCAAACAATCGGCCAATCACCACGAACTGCTGTGCATACTAATTAGCCGCACGTGGTCGAGACCTTGATCGGCAAGAAGCGCCCTCGTGACCCTGCTGATGACCTCATTCTGGTATTGGCCCTTACTGCTTTTGCATGTAGCTCTCTTTTATTAGTACCAGCACACTGCAAGGCCAATACAGATAAACTAACCTCTCATGTGGAAGA-TTTTTTTTCTTTTTCGAATGGAAACTAAAAACATTAACCTCTTGTAAGGGTGTGTTGTTATGCCAGCAGTTTAGCTCTCCAAGCAGTTGTTAAGTCCTTTGTTCTCAGAAATTTGTTCTTTAAGTCCTGGACACACTATGAGAAATTTTGCCATGACATCGGTTCCGAGAATTTTCAAAATGGCAAATTCTCTTGTGATGAACTCGTCCATAATCGCTGTGGCAATGATCCACTAAAAAAATTTTGCACAGCCATTATAAGTGGGAATGTGCATCTTCTTCCTACTCATTCCACCAACCTCTGAATTCCAGCTTGGGATTCATTTTCAGGCCTAACACCCTAGATTGTATTATGTCTTAATAATTCATTTCAATTTATGTGAATTAAAAGTCTTGAAATATAAAAGCTTTCATCAAAGATGAAATAAGTTCTCTTTTTGAGTTATTAATAGCTAGCAAAATATAATAAAAATTAACAGTA-AAATATCATCCAGAAAGAGCTATCTTCCTAATTCTAATTTATTAAAGTACATTTAATTCTGCTCTTTTTAAAAACTCATTTTTCTTTCCTTGAAAAGTATTTA-TTTTTGGTGTATATTCTTAGATGTTTCTTGTGGCGTCTCAGAGGAAACGAGCCATGTGATTGATCAAATGCCAAAATTCATTCTGTAAACGTGAAATTACGGCAAGAAAACTTATT
Ncoylei_TiptonCreek_N837 -----------------------------------------------------------------------------------------------------------------------------AGCTTT-TTGACTCTAAACTTATCACTATTGCCAGAACTTTCAACTTTATCAGATAGGGCAAGCTAAGAGAATTATGCTGATATACCACGATCATCTACAGCCACAAGTTTTTTTTTAATTAGAGATATTTTAACTTTTTATGTGTATTTTAAGAGTTGGATGTTTTGTTCTTTGTTCACTTGCATTCACATTCTTATCAAACCTGTAGGAACAAAATTTTGCTTTCTGGATAATTTGTTTGAATTATTTTGAAAAGTGGATTTCATTATAGTGAATGAGTAAGTTGATTGGATGTGCATACCAAAACATATAACTTTGAGGAAAGGCATAGACAAATATATAATTTCTAGGAATATAT-ATTTTAAAAATTCTGTTAATAAGAAATTATATAATTAGAACACACTTTTATTTTTGCCTTCAAAGCCTTTTGTGCTGAAATTAATGTCACCAGAAGGAGATTCTAAATTGAATCTTTTATAGAGGGAATCTGAACCACGCGGGAGGGGAGGAAATTATCAATCGGCCATAAGCGGCTACAGAGGACAAGGCCTTTTAAGTTTTACAATAGAGTGGCTCTCAGACTGCATGCATAGACATGGTGAGCTGAACTATAATTGTTGCTCTCTTTTTTTTATTGTTTCTCTCGTCGCCTTGCCGCTTGCTGTGTCGTGCTGCCCACTCCTGCCACCTACCAAACAATCGGCCAATCACCACGAACTGCTGTGCATACTAATTAGCCGCACGTGGTCGAGACCTTGATCGGCAAGAAGCGCCCTCGTGACCCTGCTGATGACCTCATTCTGGTATTGGCCCTTACTGCTTTTGCATGTAGCTCTCTTTTATTAGTACCAGCACACTGCAAGGCCAATACAGATAAACTAACCTCTCATGTGGAAGA--TTTTTTTCTTTTTCGAATGGAAACTAAAAACATTAACCTCTTGTAAGGGTGTGTTGTTATGCCAGCAGTTTAGCTCTCCAAGCAGTTGTTAAGTCCTTTGTTCTCAGA----------------------------------------------------------------------------------------------------------------------------------------------------------------------------------------------------------------------------------------------------------------------------------------------------------------------------------------------------------------------------------------------------------------------------------------------------------------------------------------------------------------------------------------------------------------------------------------------------------------
Ncressleri_AndersonSpringCave_G2075 TTACCCTCTGCAATTTAATTGAACTATTTCTGTTCTTCAATCAATGTCTCTATAAATAATTGAATTTGATTTTCAATTGTATTTTGATTTCAATACTTCAAATTTTATCCTTGGATATATCTTTTAGCTTTATTGACTCTAAATTTATGACTATTGCCACAACTTTCAACTTTATCAGATAGAGTAAGTC--GAGAATTATCCGGACCTACCACGATCATGTACAGCCACAAG-TATATTTTAATTAGAGATATTTTAACTTTTTATGTGTATTTCAAGAGTTGGATG-------CTTTGTTCACTTGCATTCG----TGTATCAAACCTGTAAGAACAAA--TTTGCTTTCTGGATAATTGGTTTGAATTGTTTTGAAAAGTGAATTTCATTATAGTGAATGAGTAAGTTGATTGTATGTGCATACCAAAACATATAACTTTGAGGAAAGGAATAGACAAATATATAATTTCTATGAATATATTTTTTAAAAAATTCTGGTTCTAAGAAATTGTATAATTAGACCATACCTTTATTTTTGCCTTCAAAGCCTTTTGTGCTGAAATTAATATCACCAGA----------------------------AGGGAATCTGAACCACGCGGGAGGGGAGGAAATTATCAATCGGCCATAAGCGGCTACAGAGGACAAGGCCTTTTAAGTTTTACAATAGAGTGGCTCTCAGACTGCATGCATAGACATGGTGAGCTGAACTATAATTGTTGCTCTCTTTTTTTTATTGTTTCTCTCGTCGCCTTGCCGCTTGCTGTGTCGTGCTGCCCACTCCTGCCACCTACCAAACAATCGGCCAATCACCACGAACTGCTGTGCATACTAATTAGCCGCACGTGGTCGAGACCTTGATCGGCAAGAAGCGCCCTCGTGACCCTGCTGATGACCTCATTCTGGTATTGGCCCTTACTGCTTTTGCATGTAGCTCTCTTTTATTAGTATCAGCACACTGCAAGGCCAATACAGATAAACTAACCTCTCGTGTGGAAGT----TTTTTCTTTTTCGAATGGAAACTAAAAACATTAACCTCTTGTAAGGGTGTGTTGTTATGCCAGCAGTTTAGCTCTCCAAGCAGTTGTTAAGTCCCTTATTCTCAGAAATTTGTTCTTTAAGTCCTGGAC-CACGATGAGAAATTTTGTCGTGACACTGGTTTCGAAAATTTGCAAAATGGGGAATCCTCTTCTAATGAACTCGTC-ATAATCTCTTTGGCAATGATCAACCAAATAACAATTGCACAGCCATTATAAGTGGGAATGTGCATCTTCTTCCTATTCATTCTACCAACCTTTGAATTCCAGTTTGTGATTCATTTTCAGGCCTAACACCCTAGATTGTATTATACCTTAGTAATTCATTACAATTTGTGTGAATTTAAAGTCTTGAAATATAAAAGCATTCATCAAAGATGAAATAAGTTCTCTTTTTGAGTTATTAATGTCTAGCAAAATATAATAAAAATTAACAGTAAAAATATCACCCAGAAAGAGCTATATTCTTAATTCTAATTTTTTAAGGTACATTTAATTCTGTCTTTTTAAAAAAATCATTTTTCTTTTCTTGAAAAATATTTATTTTCTGATGTATATTCTTAGATGTTTCTTGTGGCGCCTCCGAGGAAACGAGCCATGTGATAGATCAAATGTCAAAATTCATTCTGTAAACATGAAATTACACAAAAAAAACTTATT
Ncressleri_PigeonCave_G2077 TTACCCTCTGCAATTTAATTGAACTATTTCTGTTCTTCAATCAATGTCTCTATAAATAATTGAATTTGATTTTCAATTGTATTTTGATTTCAATACTTCAAATTTTATCCTTGGATATATCTTTTAGCTTTATTGACTCTAAATTTATGACTATTGCCACAACTTTCAACTTTATCAGATAGAGTAAGTC--GAGAATTATCCGGACCTACCACGATCATGTACAGCCACAAG-TATATTTTAATTAGAGATATTTTAACTTTTTATGTGTATTTCAAGAGTTGGATG-------CTTTGTTCACTTGCATTCG----TGTATCAAACCTGTAAGAACAAA--TTTGCTTTCTGGATAATTGGTTTGAATTGTTTTGAAAAGTGAATTTCATTATAGTGAATGAGTAAGTTGATTGTATGTGCATACCAAAACATATAACTTTGAGGAAAGGAATAGACAAATATATAATTTCTATGAATATATTTTTTAAAAAATTCTGGTTCTAAGAAATTGTATAATTAGACCATACCTTTATTTTTGCCTTCAAAGCCTTTTGTGCTGAAATTAATATCACCAGA----------------------------AGGGAATCTGAACCACGCGGGAGGGGAGGAAATTATCAATCGGCCATAAGCGGCTACAGAGGACAAGGCCTTTTAAGTTTTACAATAGAGTGGCTCTCAGACTGCATGCATAGACATGGTGAGCTGAACTATAATTGTTGCTCTCTTTTTTTTATTGTTTCTCTCGTCGCCTTGCCGCTTGCTGTGTCGTGCTGCCCACTCCTGCCACCTACCAAACAATCGGCCAATCACCACGAACTGCTGTGCATACTAATTAGCCGCACGTGGTCGAGACCTTGATCGGCAAGAAGCGCCCTCGTGACCCTGCTGATGACCTCATTCTGGTATTGGCCCTTACTGCTTTTGCATGTAGCTCTCTTTTATTAGTATCAGCACACTGCAAGGCCAATACAGATAAACTAACCTCTCGTGTGGAAGT----TTTTTCTTTTTCGAATGGAAACTAAAAACATTAACCTCTTGTAAGGGTGTGTTGTTATGCCAGCAGTTTAGCTCTCCAAGCAGTTGTTAAGTCCCTTATTCTCAGAAATTTGTTCTTTAAGTCCTGGAC-CACGATGAGAAATTTTGTCGTGACACTGGTTTCGAAAATTTGCAAAATGGGGAATCCTCTTCTAATGAACTCGTC-ATAATCTCTTTGGCAATGATCAACCAAATAACAATTGCACAGCCATTATAAGTGGGAATGTGCATCTTCTTCCTATTCATTCTACCAACCTTTGAATTCCAGTTTGTGATTCATTTTCAGGCCTAACACCCTAGATTGTATTATACCTTAGTAATTCATTACAATTTGTGTGAATTTAAAGTCTTGAAATATAAAAGCATTCATCAAAGATGAAATAAGTTCTCTTTTTGAGTTATTAATGTCTAGCAAAATATAATAAAAATTAACAGTAAAAATATCACCCAGAAAGAGCTATATTCTTAATTCTAATTTTTTAAGGTACATTTAATTCTGTCTTTTTAAAAAAATCATTTTTCTTTTCTTGAAAAATATTTATTTTCTGATGTATATTCTTAGATGTTTCTTGTGGCGCCTCCGAGGAAACGAGCCATGTGATAGATCAAATGTCAAAATTCATTCTGTAAACATGAAATTACACAAAAAAAACTTATT
Ncrosbyi_MtMitchell_N210 -----------------------------------------------------------------------------------------------------------TCCTTGGATATATCTTTTAGCTTTATTGACTCTAAAATTATGACTATTGCCACAACTTTCAACTTTATCAGATAGGATAAGCTAAGAGAATTAGGCTGATATACCACGATCATGTACAGCCACAAGTTTTTTTT-AATTAGAGATATTTTAACTTTTTATGTGTATTTTAAGAGTTGGATG-------TTTTGTTCACTTGCATTCACATTCTTATCAAACCTGTAGGAACAAAATTTTGCTTTCTGGATAATTTGTTTAAATTGTTTTGAAAAGTAGATTTCATTATAGTGAATGAGTAAGTTGATTGTATGTGCATACCAAAACATATAACTTTGAGGAAAGGGATAGACAAATATATAATTTCTATGAATATATT----AAAAAATTCTGATAATAAGAAATTATATAATTAGACCACACTTTTATTTTTGCCTTCAAAGCCTTTTGTGCTGAAATTAATGTCACCAGAAGGAGATGCTAAATTGAATCTCTTACAGAGGGAATCTGAACCACGCGGGAGGGGAGGAAATTATCAATCGGCCATAAGCGGCTACAGAGGACAAGGCCTTTTAAGTTTTACAATAGAGTGGCTCTCAGACTGCATGCATAGACATGGTGAGCTGAACTATAATTGTTGCTCTCTTTTTTTTATTGTTTCTCTCGTCGCCTTGCCGCTTGCTGTGTCGTGCTGCCCACTCCTGCCACCTACCAAACAATCGGCCAATCACCACGAACTGCTGTGCATACTAATTAGCCGCACGTGGTCGAGACCTTGATCGGCAAGAAGCGCCCTCGTGACCCTGCTGATGACCTCATTCTGGTATTGGCCCTTACTGCTTTTGCATGTAGCTCTCTTTTATTAGTACCAGCACACTGCAAGGCCAATACAGATAAACTAACCTCTCATGTGAAAGA------TTTCTTTTTCGAATGGAAACTAAAAACATTAACCTCTTGTAAGGGTGTGTTGTTA-----------------------------------------------------------------------------------------------------------------------------------------------------------------------------------------------------------------------------------------------------------------------------------------------------------------------------------------------------------------------------------------------------------------------------------------------------------------------------------------------------------------------------------------------------------------------------------------------------------------------------------------------------------------
Ncrosbyi_PricesCrk_N1143 TCACCCTCTGCAATTTAATTGAACTACTTCTGTTCTTCAATCAATGTCTCCATGAACTATTGGATTTGATTTTCAGTTGTATTTTGATTTCAAAACTTCAGATTTTATCCTTGGATATATCTTTTAGCTTTATTGACTCTAAAATTATGACTATTGCCACAACTTTCAACTTTATCAGATAGGATAAGCTAAGAGAATTAGGCTGATATACCACGATCATGTACAGCCACAAGTGTTTTTT-AATTAGAGATATTTTAACTTTTTATGTGTATTTTAAGAGTTGGATG-------TTTTGTTCACTTGCATTCACATTCTTATCAAACCTGTAAGAACAAAATTTTGCTTTCTGGATAATTTGTTTAAATTGTTTTGAAAAGTAGATTTCATTATAGTGAATGAGTAAGTTGATTGTATGTGCATACCAAAACATATAACTTTGAGGAAAGGGATAGACAAATATGTAATTTCTATGAATATATT----AAAAAATTCTGATAATAAGAAATTATATAATTAGACCACACTTTTATTTTTGCCTTCAAAGCCTTTTGTGCTGAAATTAATGTCACCAGAAGGAGATGCTAAATTGAATCTCTTACAGAGGGAATCTGAACCACGCGGGAGGGGAGGAAATTATCAATCGGCCATAAGCGGCTACAGAGGACAAGGCCTTTTAAGTTTTACAATAGAGTGGCTCTCAGACTGCATGCATAGACATGGTGAGCTGAACTATAATTGTTGCTCTCTTTTTTTTATTGTTTCTCTCGTCGCCTTGCCGCTTGCTGTGTCGTGCTGCCCACTCCTGCCACCTACCAAACAATCGGCCAATCACCACGAACTGCTGTGCATACTAATTAGCCGCACGTGGTCGAGACCTTGATCGGCAAGAAGCGCCCTCGTGACCCTGCTGATGACCTCATTCTGGTATTGGCCCTTACTGCTTTTGCATGTAGCTCTCTTTTATTAGTACCAGCACACTGCAAGGCCAATACAGATAAACTAACCTCTCATGTGAAAGACTTTTTTTTCTTTTTCGAATGGAAACTAAAAACATTAACCTCTTGTAAGGGTGTGTTGTTATGCCAGCAGTTTAGCTCTCCAAGCAG---------------------------------------------------------------------------------------------------------------------------------------------------------------------------------------------------------------------------------------------------------------------------------------------------------------------------------------------------------------------------------------------------------------------------------------------------------------------------------------------------------------------------------------------------------------------------------------------------------------------------------------
Ncrosbyi_ShufordCrk_N1148 ---------GCAATTTAATTGAACTACTTCTGTTCTTCAATCAATGTCTCCATGAACTATTGGATTTGATTTTCAGTTGTATTTTGATTTCAAAACTTCAGATTTTATCCTTGGATATATCTTTTATCTTTATTGACTCTAAAATTATGACTATTGCCACAACTTTCAACTTTATCAGATAGGATAAGCTAAGAGAATTAGGCTGATACACCACGATCATGTACAGCCACAAGTTTTTTTT-AATTAGAGATATTTTAACTTTTTATGTGTATTTTAAGAGTTGGATG-------TTTTGTTCACTTGCATTCACATTCTTATCAAACCTGTAGGAACAAAATTTTGCTTTCTGGATAATTTGTTTAAATTGTTTTGAAAAGTAGATTTCATTATAGTGAATGAGTAAGTTGATTGTATGTGCATACCAAAACATATAACTTTGAGGAAAGGGATAGACAAATATATAATTTCTATGAATATATT----AAAAAATTCTGATAATAAGAAATTATATAATTAGACCACACTTTTATTTTTGCCTTCATAGCCTTTTGTGCTGAAATTAATGTCACCAGAAGGAGATGCTAAATTGAATCTCTTACAGAGGGAATCTGAACCACGCGGGAGGGGAGGAAATTATCAATCGGCCATAAGCGGCTACAGAGGACAAGGCCTTTTAAGTTTTACAATAGAGTGGCTCTCAGACTGCATGCATAGACATGGTGAGCTGAACTATAATTGTTGCTCTCTTTTTTTTATTGTTTCTCTCGTCGCCTTGCCGCTTGCTGTGTCGTGCTGCCCACTCCTGCCACCTACCAAACAATCGGCCAATCACCACGAACTGCTGTGCATACTAATTAGCCGCACGTGGTCGAGACCTTGATCGGCAAGAAGCGCCCTCGTGACCCTGCTGATGACCTCATTCTGGTATTGGCCCTTACTGCTTTTGCATGTAGCTCTCTTTTATTAGTACCAGCACACTGCAAGGCCAATACAGATAAACTAACCTCTCATGTGAAAGATTTTTTTTTCTTTTTCGAATGGAAACTAAAAACATTAACCTCTTGTAAGGGTGTGTTGTTATGCCAGCAGTTTAGCTCTCCAAGTAGTTGTTAAGTCTTTTGTTCTCAGAAATTTGTTCTTTAAGTCCTGAACACACTATAAAAAATTTTGTCGTGACATCGGTTCCGAAAATTTTCAAAATGGCAAATTCTCTTGTGATGAACTCGTCCATAATCGCTGTGGCAATGATCCACTAAAAAACTGTTGCACAGCCATTATAAGTGGCAATGTGCATCTTCTTCCTACTCATTCCATCAACCTCTGAATTCTAGCTTGGGATTCATTTTCAGGCCTAACACCCTAGATTGTATTATGTCTTAATAATTCATTTCAATTTATGTGAATTTAAAGTCTTGAAATATAGAAGGGTTCATCAAAGATGAAATAAGTTCTCTTTTTGAGT---------CTAGCAAAATGTAATAAAAATTAACAGTAAGACTATCATCCAGAAAGAGCCATCTTCCTAATTCTAATTTATTAAAGTACATTTAATTCTGCTCTTTTTAAAAACTCATTTTTCTTTCCTTGAAAAGTATTTATTTCCTGATGTATATTCTTAGATGTTTCTTGTGGCGC---------GATGTTTCTTGTGATTGATCCAATGCCAAAATTCAATCTGT------------------------------
Ndellingeri_BullpenBridge_N109 TCACCTTCTGCAATTTAATTGAACTACTTCTGTTCTTCAATCAATGTCTCCATAAACTATTGGATTTGATTTTCAATTGTATTTTGATTTCAAAACTTCAGATTTTATCCTTGGATATATCTTTTAGCTTTATTGACTCTAAACTTATCACTATTGCCGCAACTTTCAACTTTATCAGATACGGTAAGCTAAGAGAATTATGCTGATATACCACGATCATGTACAGCCACAAGTTTTTTTTTAATTAGAGATATTTTAACTTTTTATGTGTATTTTAGGAGTTGGATGTTTTGTTCTTTGATCACTTGCATTCACATTCTTATCAAACCTGTAGGAACAAAATTTTGCTTTCTGGATAATTTGTTTGAATTGTTTTGAAAAGTGGATTTCATTATAGTGAATGAGTAAGTTGATTGTATGTGCATACCAAAACATATAACTTTGAGGAAAGGCATAGACAAATATATAATTTCTATGAATATAT-TTTTAAAAAATTCTGTTAATAAGAAATTATATAATTAGACCACACTTTTATTTTTGCCTTCAAAGCCTTTTGTGCTGAAATTAATGTCACCAGAAGGAGATGCTAAATTGAATCTCTTATAGAGGGAATCTGAACCACGCGGGAGGGGAGGAAATTATCAATCGGCCATAAGCGGCTACAGAGGACAAGGCCTTTTAAGTTTTACAATAGAGTGGCTCTCAGACTGCATGCATAGACATGGTGAGCTGAACTATAATTGTTGCTCTCTTTTTTTTATTGTTTCTCTCGTCGCCTTGCCGCTTGCTGTGTCGTGCTGCCCACTCCTGCCACCTACCAAACAATCGGCCAATCACCACGAACTGCTGTGCATACTAATTAGCCGCACGTGGTCGAGACCTTGATCGGCAAGAAGCGCCCTCGTGACCCTGCTGATGACCTCATTCTGGTATTGGCCCTTACTGCTTTTGCATGTAGCTCTCTTTTATTAGTACCAGCACACTGCAAGGCCAATACAGATAAACTAACCTCTCATGTGGAAGATTTTTTTTCCTTTTTTGAATGGAAACTAAAAACATTAACCTCTTGTAAGGGTGTGTTGTTATGCCAGCAGTTTAGCTCTCCAAGCAGTTGTTAAGTCCTTTGTTCTCAGAAATTTGTTCTTTAAGTCCTGGACACACTATGAGAAATTTTGTCATGACATCGGTTCCGAGAATTTTCAAAA-AGCAAAATCTCTTGTGATGAACTCATCCATAATCGCTGTGGCAATGATCCACTAAAAAACTGTTGCACAGCCATTATAAGTGGGAATGTGCATCTTCTTACTACTCATTCCATCAACCTCTGAATTTCAGCTTGGGATTCATTTTCAGGCCTAACACCCTAGATTGTATCATGTCTTAATAATTCATTTCAATTTATGTGAATTTAAAGTCTTGAAATATAAAAGCTTTCATCAAAGATAAAATAAGTTCTCTTTTTGAGTTATTAATAGCTAGTAAAATATAATAAAAATTA--AGTAAAAATATCATCCAGAAAGAGCTATCTTCCTAATTCTAATTTATTAAAGTACATTTAATTCTGCTCTTTTTAAAAACTCATTTTTCTTTCCTTGAAAAGTATTTATTTTTTGGTGTATATTCTTAGATGTTTCTTGTGGCGTCTCAGAAGAAACGAGCCATGTCATTGATCAAATGCCAAAATTCATTCTGTAAACC-------------------------
Ndellingeri_WhitewFalls_N887 TCACCCTCTGCAAATTAATTGAACTACTTCTGTTCTTCAATCAATGTCTCCATAAACTATTGGATTTGATTTTCAATTGTATTTTGATTTCAAAACTTCAGATTTTATCCTTGGATATATCTTTTAGCTTTATTGACTCTAAACTTATCACTATTGCCGCAACTTTCAACTTTATCAGATAGGGTAAGCTAAGAGAATTATGCTGATATACCACGATCATGTACAGCCACAAGTTTTTTTTTAATTAGAGATATTTTAACTTTTTATGTGTATTTTAGGAGTTGGATGTTTTGTTCTTTGATCACTTGCATTCACATTCTTATCAAACCTGTAGGAACAAAATTTTGCTTTCTGGATAATTTGTTTGAATTGTTTTGAAAAGTGGATTTCATTATAGTGAATGAGTAAGTTGATTGTATGTGCATACCAAAACATATAACTTTGAGGAAAGGCATAGACAAATATATAATTTCTATGAATATAT-TTCTAAAAAATTCTGTTAATAAGAAATTATATAATTAGACCACACTTTTATTTTTGCCTTCAAAGCCTTTTGTGCTGAAATTAATGTCACCAGAAGGAGATGCTAAATTGAATCTCTTATAGAGGGAATCTGAACCACGCGGGAGGGGAGGAAATTATCAATCGGCCATAAGCGGCTACAGAGGACAAGGCCTTTTAAGTTTTACAATAGAGTGGCTCTCAGACTGCATGCAAAGACATGGTGAGCTGAACTATAATTGTTGCTCTCTTTTTTTTATTGTTTCTCTCGTCGCCTTGCCGCTTGCTGTGTCGTGCTGCCCACTCCTGCCACCTACCAAACAATCGGCCAATCACCACGAACTGCTGTGCATACTAATTAGCCGCACGTGGTCGAGACCTTGATCGGCAAGAAGCGCCCTCGTGACCCTGCTGATGACCTCATTCTGGTATTGGCCCTTACTGCTTTTGCATGTAGCTCTCTTTTATTAGTACCAGCACACTGCAAGGCCAATACAGATAAACTAACCTCTCATGTGGAAGATTTTTTTTCCTTTTTTGAATGGAAACTAAAAACATTAACCTCTTGTAAGGGTGTGTTGTTATGCCAGCAGTTTAGCTCTCCAAGCAGTTGTTAAGTCCTTTGTTCTCAGAAATTTGTTCTTTAAGTCCTGGACACACTATGAGAAATTTTGTCATGACATCGGTTCCGAGAATTTTCAAAA-AGCAAAATCTCTTATGATGAACTCATCCATAATCGCTGTGGCAATGATCCACTAAAAAACTGTTGCACAGCCATTATAAGTGGGAATGTGCATCTTCTTCCTACTCATTCCATCAACCTCTGAATTTCAGCTTGGGATTCATTTTCAGGCCTAACACCCTAGATTGTATCATGTCTTAATAATTCATTTCAATTTATGTGAATTTAAAGTCTTGAAATATAAAAGCTTTCATCAAAGATGAAATAAGTTCTCTTTTTGAGTTATTAATAGCTAGTAAAATATAATAAAAATTA--AGTAAAAATATCATGCAGAAAGAGCTATCTTCCTAATTCTAATTTATTAAAGTACATTTAATTCTGCTCTTTTTAAAAACTCATTTTTCTTTCCTTGAAAAGTATTTATTTTTTGGTGTATATTCTTAGATGTTTCTTGTGGCGTCTCAGAAGAAACGAGCCATGTGATTGATCAAATGCCAAAATTCATTCTGTAAACCTGAAATTAGGGCAAGGAAACTTATT
Ndilutus_GrassyCreek_N670 ---------------------------------------------------------------------------------------------------------------------------------------------------------------------------------------------------------------------------------------------------------------------------------------------------------------------------------------------------------------------------------------------------------------------------------------------------ATAACTTCGAGGAAAGGGATAGACAAATATATAATTTCTATGAATATATT----TAAAAAATCTGATAATAAGAAATTATATAATTAGACCACACTTTTATTTTTGCCTTCAAAGCCTTTTGTGCTGAAATTAATGTCACCAGAATGAGATGCTAAATTGAATCTCTTATAGAGGGAATCTGAACCACGCGGGAGGGGAGGAAATTATCAATCGGCCATAAGCGGCTACAGAGGACAAGGCCTTTTAAGTTTTACAATAGAGTGGCTCTCAGACTGCATGCATAGACATGGTGAGCTGAACTATAATTGTTGCTCTCTTTTTTTTATTGTTTCTCTCGTCGCCTTGCCGCTTGCTGTGTCGTGCTGCCCACTCCTGCCACCTACCAAACAATCGGCCAATCACCACGAACTGCTGTGCATACTAATTAGCCGCACGTGGTCGAGACCTTGATCGGCAAGAAGCGTCCTCGTGACCCTGCTGATGACCTCATTCTGGTATTGGCCCTTACTGCTTTTGCATGTAGCTCTCTTTTATTAGTACCAGCACACTGCAAGGCCAATACAGATAAACTAACCTCTCATGTGGAAGATTTTTTTTTCTTTTTCGAATGGAAACTAAAAACATTAACCTCTTGTAAGGGTGTGTTGTTATGCCAGCAGTTTAGCTCTCCAAGCAGTTGTTAAGTCCTTTGTTCTCAGAAATTTGCTGTTTAAGTCCTGGACACACTATAAGAAATTTTGTCGTGACATCGGTTTCGAAAATTTTCAAAATGGCAAATTCTCTTGTGATGAACTCGTCCATAATCATTGTGGCAATGATCCACTAAAAAACTGTTGTACAGCCATTATAAGTGGGAATGTGCATTTTCTTCCTACTCATTCCACCAACTTCTGAATTCTAGC-----------------------------------------------------------------------------------------------------------------------------------------------------------------------------------------------------------------------------------------------------------------------------------------------------------------------------------------------------------------------------------------------------
Ndilutus_StarveRockCave_G3174 TCACCCTCTGCAATTTAATTGAACTACTTCTGTTCTTCAATCAATGTCTCCATAAACTATTGGATTTGATTTTCAATTGTATTTTGATTTCAAAACTTTAGATTTTATCCTTGGATATATCTTTTAGCTTTATTGACTCTAAACTTATGACTATTGCCACAACTTTCAACTTTATCAGATAGGGTAAGCTAAGAGAATTATGCTTATATACCATGATCATGTATAGCCACAAG-TTTTTTTTAATTAGAGATATTTTAACTTTTTATGTGTATTTTAAGAGTTGGATGTTTTGTTCTTTGTTCACTTGCTTTCACATTCTTATCAAACCTGTAGGAAGAAAATTTTGCTTTCTGGATCATTTGTTTGAATTGTTTTGAAAAGTCGATTTCATTATAGTGAATGAGTAAGTTGATTGTATGTGCATACCAAAACATATAACTTCGAGGAAAGGGATAGACAAATATATAATTTCTATGAATATATT----TAAAAAATCTGATAATAAGAAATTATATAATTAGACCACACTTTTATTTTTGCCTTCAAAGCCTTTTGTGCTGAAATTAATGTCACCAGAATGAGATGCTAAATTGAATCTCTTATAGAGGGAATCTGAACCACGCGGGAGGGGAGGAAATTATCAATCGGCCATAAGCGGCTACAGAGGACAAGGCCTTTTAAGTTTTACAATAGAGTGGCTCTCAGACTGCATGCATAGACATGGTGAGCTGAACTATAATTGTTGCTCTCTTTTTTTTATTGTTTCTCTCGTCGCCTTGCCGCTTGCTGTGTCGTGCTGCCCACTCCTGCCACCTACCAAACAATCGGCCAATCACCACGAACTGCTGTGCATACTAATTAGCCGCACGTGGTCGAGACCTTGATCGGCAAGAAGCGTCCTCGTGACCCTGCTGATGACCTCATTCTGGTATTGGCCCTTACTGCTTTTGCATGTAGCTCTCTTTTATTAGTACCAGCACACTGCAAGGCCAATACAGATAAACTAACCTCTCATGTGGAAGATTTTTTTTTCTTTTTCGAATGGAAACTAAAAACATTAACCTCTTGTAAGGGTGTGTTGTTATGCCAGCAGTTTAGCTCTCCAAGCAGTTGTTAAGTCCTTTGTTCTCAGAAATTTGCTGTTTAAGTCCTGGACACACTATAAGAAATTTTGTCGTGACATCGGTTTCGAAAATTTTCAAAATGGCAAATTCTCTTGTGATGAACTCGTCCATAATCATTGTGGCAATGATCCACTAAAAAACTGTTGTACAGCCATTATAAGTGGGAATGTGCATTTTCTTCCTACTCATTCCACCAACTTCTGAATTCTAGCTTGGGATTCATTTTCAGACCTAACATCCTAGATTGTATTATGTCTTAATAATTCCTTTCAATTTATGTGCATTTAAAGTCTTGAAATATAGAAG--------AAAGATGAAATAAGTTCTC---TTGGGTTATTAATGGCTAGCAAAATATAATAAAAATTAACAGTAAGACTATCATCCAGAAAGAGCTATCTCCCTAATTCTAATTTATTAAAGTACATTTAATTCTGCTCTTTTTAAAAACTCATTTTTCTTTCCTTGAAAAGTATTTATTTCCTGATGTATATTCTTAGATGTTTCTTGTGGCGCCTCAGAGGAAACTAGCCATATGATTGATCCAATGCCAAAATTCAATCTGCAAACATGAAATTACGTCAAAAAAA-TTATT
Nfridelli_LittlePigeon_N262 TCACCCTCTGCAATTTAATTGAACTACTTCTGTTCTTTAATCAATGTCTCCATAAACTATTGGATTTGATTTTCAATTGTATTTTGATTTCAAAACTTCAGATTTTATCCTTGGATATATCTTTTAGCTTTATTGACTTTAAACTTATCACTATTGCCACAACTTTCAACTTTATCAGATAGGGTAAGCTAAGAGAATTATGCTGATATACCACAATCATGTACAGCCACAAGTTTTTTTTTAATTAGAGATATTTTAACTTTTTATGTGTATTTTAAGAGTTGGATATTTTGTTCTTTGATCACTTACATTCACATTCTTATCAAACCTGTAGGAACAAAATTTTGCTTTCTGGATAATTTATTTGAATTGTTTTGAAAAGTGGATTTCATTATAGTGAATGAGTAAGTTGATTGTATGTGCATACCAAAACATATAACTTTGAGGAAAGGCATAGACAAATATATAATTTCTATGTATATAT-TTTTAAAAAATTCTGTTAATAAGAAATTATATAATTAGACCACACTTTTATTTTTGCCTTCAAAGCCTTTTGTGCTGAAATTAATGTCACCAGAAGGAGATGCTAAATTGAATCTCTTATAGAGGGAATCTGAACCACGCGGGAGGGGAGGAAATTATCAATCGGCCATAAGCGGCTACAGAGGACAAGGCCTTTTAAGTTTTACAATAGAGTGGCTCTCAGACTGCATGCATAGACATGGTGAGCTGAACTATAATTGTTGCTCTCTTTTTTTTATTGTTTCTCTCGTCGCCTTGCCGCTTGCTGTGTCGTGCTGCCCACTCCTGCCACCTACCAAACAATCGGCCAATCACCACGAACTGCTGTGCATACTAATTAGCCGCACGTGGTCGAGACCTTGATCGGCAAGAAGCGCCCTCGTGACCCTGCTGATGACCTCATTCTGGTATTGGCCCTTACTGCTTTTGCATGTAGCTCTCTTTTATTAGTACCAGCACACTGCAAGGCCAATACAGATAAACTAACCTCTCATGTGGAAGATTTTTTTTCCTTTTTCGAATGGAAACTAAAAACATTAACCTCTTGTAAGGGTGTGTTGTTATGCCAGCAGTTTAGCTCTCCAAGCAGTTGTTAAGTCCTTTGTTCTCAGAAATTTGTTCTTTAAGTCCTGGACACACTATGAGAAATTTTGTCATGACATCGATTCCGAGAATTTTCAAAA-AGCAAAATCTCTTGTGATGAACTCATCCATAATTGCTGTGGCATTGATCCACTAAAAAACTGTTGCACAGCCATTATAAGTGGGAATGTGCATCTTCTTCCTACTCATTCCATCAACCTCTGAATTCCAGCTTGGGATTCATTTTCAGGCCTAACACCCTAGATTGTATTATGTCTTAATAATTCATTTCAATTTATGTGAACTTAAAGTCTTGAAATATAAAAGCTTTCATCAAAGATGAAATAAGTTCTCTTTTTGAGTTATTAATAGCTAGCAAAATATAATAAAAATTA--AGTAAAAATATCATCCAGAAAGAGCTATCTTCCTAATTCTAATTTATTAAAGTACATTTAATTCTGCTCTTTTTAAAAACTCATTTTTCTTTCCTTGAAAAGTATTTATTTTTTGGTGTATATTCTTAGATGTTTCTTGTGGCGTCTCAGAAGAAACGAGCCATGTGATTGATCAAATGCCAAAATTCATTCTGTAAACATGAAATTACGGCAAGAAAACTTATT
Nfurtivus_HugdenBranch_G3175 TCACCCTCTGCAATTTAATTGAACTACTTCTGTTCTTCAATCAATGTCTCCATAAACTATTGGAATTGATTTTCAATTGTATTTTGATTTCAAAACTTCAGATTTTATCCTTGGATATATCTTTTAGCTTTATTGACTCTAAACTTATCACTATTGCCACAACTTTCAACTTTATCAGATAGGGTAAGCTAAGAGAATTATGCTGATATACCACGATCATGTACAGCCACAAGTTTTTTTTTAATTAGAGATATTTTAACTTTTTATGTGTATTTTAAGAGTTGGATGTTTTGTTCTTTGTTCACTTGCATTCACATTCTTATCAAACCTGTAGGAACAAAATTTTGCTTTCTGGATAATTTGTTTGAATTGTTTTGAAAAGT-GATTTCATTATAGTGAA---------TGATTGTATGTGCATACCAAAACATATAACTTTGAGGAAAGGCATAGACAAATATATAATTTCTGTGAATATATTTTTTTAAAAATTCTGTTAATAAGAAATTATATAATTAGACCACACTTTTATTTTT---------GCCTTTTGTGCTGAAATTAATGTCACCAGAAGGAGATGCTAAATTGAATCTCTTATAGAGGGAATCTGAACCACGCGGGAGGGGAGGAAATTATCAAT----------CGGCTACAGAGGACAAGGCCTTTTAAGTTTTACAATAGAGTGGCTCTCAGAGTGCATGCATAGACATGGTGAGCTGAACTATAATTGTTGCTCTCTTTTTTTTATTGTTTCTCTCGTCGCCTTGCCGCTTGCTGTGTCGTGCTGCCCACTCCTGCCACCTACCAAACAATCGGCCAATCACCACGAACTGCTGTGCATACTAATTAGCCGCACGTGGTCGAGACCTTGATCGGCAAGAAGCGCCCTCGTGACCCTGCTGATGACCTCATTCTGGTATTGGCCCTTACTGCTTTTGCATGTAGCTCTCTTTTATTAGTACCAGCACACTGCAAGGCCAATACAGATAAACTAACCTCTCACGTGGAAGATTTTTTTTTCTTTTTCGAATGGAAACTAAAAACATTAACCTCTTGTAAGGGTGTGTTGTTATGCCAGCAGTTTAGCTCTCCAAGCAGTTGTTAAGTCCTTTGTTCTCAGAAATTTGTTCTTTAAGTCCTGGACACACTATGAGAAATTTTGTCATGACATCGGTTCCGAGAATTTTCAAAATGGCAAATTCTCTTGTGATGAACTCGTCCATAATCGCTGTGGCAATGATCCACTAAAAAACTGTTGCACAGCCATTATAAGTGGGACTGTGTATCTTCTTCCTAATCATTCCACCAACCTCTGAATTTCAGCTTGGGATTCATTTTTAGGCCTAACATCCTGGATTGTATTATGTCTTAATAATTCATTTCAATTTATGTGAATTTAAAGTCTTGAAATATAAAAGCTTTCATCAAAGATGAAATAAGTTCTCTTTTTGAGTTATTAATAGCTAGCAAAATATAATAAAAATTAACAGTAAAAATATCATCCAGAAAGAGCTATCTTCCTAATTCTAATTTATTAAAGTACATTTAATTCTGCTCTTTTTAAAAACTCATTTTTCTTTCCTTGAAAAGTATTTATTTTTTGGTGTATATTCTTAGATGTTTCTTGTGGCGTCTCAGAGGAAACGAGCCATGTGATTGATCAAATGCCAAAATTCATTCTGTAAATGTGAAATTACGGCAAGAAAACTTATT
Ngeorgia_Sittons_N073 TCACCCTCTGCAATTTAATTGAGTTACTTCTGTTCTTCAATCAATATCTCCATAAAGTATTGGATTTGATTTTCAATTGTATTTTGATTTCGAAACTTCAGATTTTATCCTTGGATATATCTTTTAGCTTTATTGACTCTAAACTTATCACTATTGCCAGAACTTTCAACTTTATCAGATAGGGTAAGCTAAGAGAATTATGCTGATATACTACGATCATGTACAGCCACAAGTTTTTTTTTAATTAGAGATATTTTAACTTTTTATGTGTATTTTAAGAGTTGGATGTTTTGTTCTTTGTTCACTTGCATTCACATTCTT---AAACCTGTAGGAACAAAATTTTGTTTTCTGGATAATTTGTTTGAATTGTTTTGAAAAGTGGATTTCATTATAGTGAATGAGTAAGTTGATTGTATGTGCATACCAAAACATATAACTTTGAGGAAAGGCATAGACAAATATATAATTTCTATGAATATAT-TTTTAAAAAATTCTGTTAATAAGAAATTATATAATTAGACCACACTTTTATTTTTGCCTTCAAAGCCTTTTGTGCTGAAATTAATGT---CAGAAGGAGATGCTAAATTGAATCTCTTATAGAGGGAATCTGAACCACGCGGGAGGGGAGGAAATTATCAATCGGCCATAAGCGGCTACAGAGGACAAGGCCTTTTAAGTTTTACAATAGAGTGGCTCTCAGACTGCATGCATAGACATGGTGAGCTGAACTATAATTGTTGCTCTCTTTTTTTTATTGTTTCTCTCGTCGCCTTGCCGCTTGCTGTGTCGTGCTGCCCACTCCTGCCACCTACCAAACAATCGGCCAATCACCACGAACTGCTGTGCATACTAATTAGCCGCACGTGGTCGAGACCTTGATCGGCAAGAAGCGCCCTCGTGACCCTGCTGATGACCTCATTCTGGTATTGGCCCTTACTGCTTTTGCATGTAGCTCTCTTTTATTAGTACCAGCACACTGCAAGGCCAATACAGATAAACTAACCTCTCATGTGGAAGATTTTTTTTTCTTTTTCGAATGGAAACTAAAAACATTAACCTCTTGTAAGGGTGTGTTGTTATGCCAGCAGTTTAGCTCTCCAAGCAGTTGTTAAGTCCTTTGTTCTCAGAAATTTGTTCTTCAAGTCCTGGACATGCTATGAGAAATTTTGTCATGACATTGGTTTCGAGAATTTTCAAAATGGCAAATTCTCTTTTGATGAACTCGTCTATAATCACTGTGGCAATGATCCACTAAAAAACTGTTGCACAGCCATTATAAGTGGGAATGTGCATCTTCTTCCTACTCATTCCACCAACCTCTGAATTTCTGCTTGGGATTCATTTTCAGGCCTAACACCGTAGATTGTATTATGTCTTAATAATTCATTTCAATTTATGTGAATTTAAAGTCTTGAAATATAAAAGCTTTCATCA----------------------------------------------------------------------------------------------------------------------------------------------------------------------------------------------------------------------------------------------------------------------------------------------
Ngertschi_CedarCreek_N351 TCACCCTCTGCAATTTAATTGAACTACTTCTGTTCTTCAATCAATGTCTCCATGAACTATTGGATTTGATTTTCAATTGTATTTTGATTTCAAAACTTCAGATTTTATCCTTGGATATATCTTTTAGCTTTATTGACTCTAAAATTATGACTATTGCCACAACTTTCAACTTTATCAGATAGGATAAGCTAAGAGAATTAGGCTGATATACCACGATCATGTACAGCCACAAGTGTTTTTTAAATTAGAGATATTTTAACTTTTTATGTGTATTTTAAGAGTTGGATG-------TTTTGTTCACTTGCATTCACATTCTTATCAAACCTGTAGGAACAAAATTTTGCTTTCTGGATAATTTGTTTAAATTGTTTTGAAAAGTAGATTTCATTATAGTGAATGAGTAAGTTGATTGTATGTGCATACCAAAACATATAACTTTGAGGAAAGGGATAGACAAATATATAATTTCTATGAATATATT----AAAAAATTCTGATAATAAGAAATTATATAATTAGACCACACTTTTATTTTTGCCTTCAAAGCCTTTTGTGCTGAAATTAATGTCACCAGAAGGAGATGCTAAATTGAATCTCTTACAGAGGGAATCTGAACCACGCGGGAGGGGAGGAAATTATCAATCGGCCATAAGCGGCTACAGAGGACAAGGCCTTTTAACTTTTACAATAGAGTGGCTCTCAGACTGCATGCATAGACATGGTGAGCTGAACTATAATTGTTGCTCTCTTTTTTTTATTGTTTCTCTCGTCGCCTTGCCGCTTGCTGTGTCGTGCTGCCCACTCCTGCCACCTACCAAACAATCGGCCAATCACCACGAACTGCTGTGCATACTAATTAGCCGCACGTGGTCGAGACCTTGATCGGCAAGAAGCGCCCTCGTGACCCTGCTGATGACCTCATTCTGGTATTGGCCCTTACTGCTTTTGCATGTAGCTCTCTTTTATTAGTACCAGCACACTGCAAGGCCAATACAGATAAACTAACCTCTCATGTGAAAGATTTTTTTTTCTTTTTTGAATGGAAACTAAAAACATTAACCTCTTGTAAGGGTGTGTTGTTATGCCAGCAGTTTAGCTCTCCAAGCAGTTGTTAAGTCCTTTGTTATCAGAAATTTCTTCTTTAAGTCCTGGACACACTATAAGAAATTTTGTCGTGACATCGGTTCCGAAAATGTTCAAAATGGCAAATTCTCTTGTGATGAACTCGTCCATAATCGCTGTGGCAATGATCCACTAAAAAACTGTTGCACAGCCATTATAAGTGGCAATGTGCATCTTCTTCCTACTCATTCCATCAACCTCTGAATTCTAGCTTGGGATTCATTTTCAGGCCTAACACCCTAGATTGTATTATGTCTTAATAATTCATTTCAATTTATGTGAATTTAAAGTCTTGAAAAATAGAAGGGTTCATCAAAGATGAAATAAGTTCTCTTTTTGAGTTATTAATGGCTAGCAAAATGTAATAAAAATTAACAGTAAGACTATCATCCAGAAAGAGCCATCTTCCTAATTCTAATTTATTAAAATACATTTAATTCTGCTCTTTTTAAAAACTCATTTTTCTTTCCTTGAAAAGTATTTATTTCCTGATGTATATTCTTAGATTTTTCTTGTGACGC---------GATGTTTCTTGTGATTGATCCAATGCCAAAATTCAATCTGTAAACATGAAATTACGGCAAAAAAACTTATT
Ngertschi_FrenchBroad_N968 ----------------------------------------------------------------------------------------------------------------------------------------------------------------------------------------------------------------------------------------------------------------------------------------------------------------------------------------------------------------------------------------------------------------------------------------------------------------------------------------------------------------------------------------------------------------------------------------------------------------------------------------------------AGGGGAGGAAATTATCAATCGGCCATAAGCGGCTACAGAGGACAAGGCCTTTTAACTTTTACAATAGAGTGGCTCTCAGACTGCATGCATAGACATGGTGAGCTGAACTATAATTGTTGCTCTCTTTTTTTTATTGTTTCTCTCGTCGCCTTGCCGCTTGCTGTGTCGTGCTGCCCACTCCTGCCACCTACCAAACAATCGGCCAATCACCACGAACTGCTGTGCATACTAATTAGCCGCACGTGGTCGAGACCTTGATCGGCAAGAAGCGCCCTCGTGACCCTGCTGATGACCTCATTCTGGTATTGGCCCTTACTGCTTTTGCATGTAGCTCTCTTTTATTAGTACCAGCACACTGCAAGGCCAATACAGATAAACTAACCTCTCATGTGAAAGATTTTTTTTTCTTTTTCGAATGGAAACTAAAAACATTAACCTCTTTTAAGGGTGTGTTGTTATGCCAGCAGTTTAGCTCTCCAAGCAGTTGTTAAGTCCTTTGTTATCAGAAATTTCTTCTTTAAGTCCTGGACACACTATAAGAAATTTTGTCATGACATCGGTTCCGAAAATGTTCAAAATGGCAAATTCTCTTGTGATGAACTCGTCCATAATCGCTGTGGCAATGATCCACTAAAAAACTGTTGCACAGCCATTATAAGTGGCAATGTGCATCTTCTTCCTACTCATTCCATCAACCTCTGAATTCTAGCTTGGGATTCATTTTCAGGCCTAACACCCTAGATTGTATTATGTCTTAATAATTCATTTCAATTTATGTGAATTTAAAGTCTTGAAATATAGAAGGGTTCATCAAAGATGAAATAAGTTCTCTTTTTGAGTTATTAATGGCTAGCAAAATGTAATAAAAATTAACAGTAAGACTATCATCCAGAAAGAGCCATCTTCCTAATTCTAATTTATTAAAGTACATTTAATTCTGCTCTTTTTAAAAACTCATTTTTCTTTCCTTGAAAAGTATTTATTTCCTGATGTATATTCTTAGATGTTTCTTGTGGCGC---------GATGTTTCTTGTGATTGATCCAATGCCAAAATTCAATCTGTAAACATGAAATTACTGCAAAAAAACTTATT
Ngertschi_HickoryNutGap_N810 TCACCCTCTGCAATTTAATTGAACTACTTCTGTTCTTCAATCAATGTCTCCATGAACTATTGGATTTGATTTTCAATTGTATTTTGATTTCAAAACTTCAGATTTTATCCTTGGATATATCTTTTAGCTTTATTGACTCTAAAATTATGACTATTGCCACAACTTTCAACTTTATCAGATAGGATAAGCTAAGAGAATTAGGCTGATATACCACGATCATGTACAGCCACAAGTTTTTTTTTAATTAGAGATATTTTAACTTTTTATGTGTATTTTAAGAGTTGGATG-------TTTTGTTCACTTGCATTCACATTCTTATCAAACCTGTAGGAACAAAATTTTGCTTTCTGGATAATTTGTTTAAATTGTTTTGAAAAGTAGATTTCATTATAGCGAATGAGTAAGTTGATTGTATGTGCATACCAAAACATATAACTTTGAGGAAAGGGATAGACAAATATATAATTTCTATGAATATATT----AAAAAATTCTGATAATAAGAAATTATATAATTAGACCACACTTTTATTTTTGCCTTCAAAGCCTTTTGTGCTGAAATTAATGTCACCAGAAGGAGATGCTAAATTGAATCTCTTACAGAGGGAATCTGAACCACGCGGGAGGGGAGGAAATTATCAATCGGCCATAAGCGGCTACAGAGGACAAGGCCTTTTAAGTTTTACAATAGAGTGGCTCTCAGACTGCATGCATAGACATGGTGAGCTGAACTATAATTGTTGCTCTCTTTTTTTTATTGTTTCTCTCGTCGCCTTGCCGCTTGCTGTGTCGTGCTGCCCACTCCTGCCACCTACCAAACAATCGGCCAATCACCACGAACTGCTGTGCATACTAATTAGCCGCACGTGGTCGAGACCTTGATCGGCAAGAAGCGCCCTCGTGACCCTGCTGATGACCTCATTCTGGTATTGGCCCTTACTGCTTTTGCATGTAGCTCTCTTTTATTAGTACCAGCACACTGCAAGGCCAATACAGATAAACTAACCTCTCATGTGAAAGATTTTTTTTTCTTTTTCGAATGGAAACTAAAAACATTAACCTCTTGTAAGGGTGTGTTGTTATGCCAGCAGTTTAGCTCTCCAAGCAGTTGTTAAGTCCTTTGTTATCAGAAATTTGTTCTTTAAGTCCTGGACACACTATAAGAAATTTTGTCGTGACATCGGTTCCGAAAATTTTCAAAATGGCAAATTCTCTTGTGATGACCTCGTCCATAATCGCTGTGGCAATGATCCACTAAAAAACTGTTGCACAGCCATTATAAGTGGCAATGTGCATCTTCTTCCTACTCATTCCATCAACCTCTGAATTCTAGCTTGGGATTCATTTTCAGGCCTAACACCCTAGATTGTATTATGTCTTAATAATTCATTTCAATTTATGTGAATTTAAAGTCTTGAAATATAGAAGGGTTCATCAAAGATGAAATAAGTTCTCTTTTTGAGTTATTAATGGCTAGCAAAATGTAATAAAAATTAACAGTAAGACTATCATCCAGAAAGAGCCATCTTCCTAATTCTAATTTATTAAAGTACATTTAATTCTGCTCTTTTTAAAAACTCATTTTTCTTTCCTTGAAAAGTATTTATTTCCTGATGTA---------------------------------------------------------------------------------------------------------
Nholsingeri_PondCave_N541 TCACCCTCTGCAATTTAATTGAACTACTTCTGTTCTTCAATCAATGTCTCCATAAACTATTGGATTTGATTTTCAATTGTATTTTGATTTCAAAACTTCAGATTTTATCCTTGGATATATCTTTTAGCTTTATTGACTCTAAACTTATGACTATTGTCA-------CAACTTTATCAGATAGGGTAAGCTAAGAGAATTATGCTTATATACCATGATCATGTATAGCCACAATTTTTTTTTTAATTAGAGATATTGTAACTTTTTATGTGTATTTTAAGAGTTGGATG-------TTTTGTTCAATTGCATTCACATTCTTATCAAACCTGTAGGAAGAAAATTTTGCTTTCTGGATAATTTGTTTGAATTGTTTTGAAAAGTCGATTTCATTATAGTGAATGAGTAAGTTGATTGTATGTGCATACCAAAACATATAACTTCGAGGAAAGGGATAGACAAATATATAATTTCTATGAATATATT----AAAAAAATATGATAATAAGAAATTATATAATTAGACCACACTTTTATTTTTGCCTTCAAAGCCTTTTGTGCTGAAATTAATGTCACCAGAAGGAGATGCTAAATTGAATCTCTTGTAGAGGGAATCTGAACCACGCGGGAGGGGAGGAAATTATCAATCGGCCATAAGCGGCTACAGAGGACAAGGCCTTTTAAGTTTTACAATAGAGTGGCTCTCAGACTGCATGCATAGACATGGTGAGCTGAACTATAATTGTTGCTCTCTTTTTTTTATTGTTTCTCTCGTCGCCTTGCCGCTTGCTGTGTCGTGCTGCCCACTCCTGCCACCTACCAAACAATCGGCCAATCACCACGAACTGCTGTGCATACTAATTAGCCGCACGTGGTCGAGACCTTGATCGGCAAGAAGCGCCCTCGTGACCCTGCTGATGACCTCATTCTGGTATTGGCCCTTACTGCTTTTGCATGTAGCTCTCTTTTATTAGTACCAGCACACTGCAAGGCCAATACAGATAAACTAACCTCTCATGTGGAAGATTTTTTTTTCTTTTTCGAATGGAAACTAAAAACATTAACCTCTTGTAAGGGTGTGTTGTTATGCCAGCAGTTTAGCTCTCCAAGCAGTTGTTAAGTCCTTTGTTCTCAGAAATTTGCTCTTTAAGTCCTGGACACACTATAAGAAATTTTGTCATGACATCGGTTTCGAAAATTTTCAAAATGGCAAATTCTCTTGTGATGAACTCGTCCATAATCACTGTGG----------CTAAAAAACTGTTGCACCGCCATTATAAGTGGGAATGTGCATCTTCTTCCTACTCATTCCACCAACCTCTGAATTCTAGCTTGGGATTTATTTTCAGACCTAACATCCTAGATTGTATTATGTCTTAATAATTCCTTTCAATTTATGTGCATTTAAAGTCTTGAAATATAGAAG--------GAAGATGAAATAAGTTCTCTTTTTGAGTTATTAATGGCTAGCAAAATATAATAAAAATTAACAGTAAGACTATCATCCAGAAAGAGCTATCTCCCTAATTCTAATTTATTAATGTACATTTAATTCTGCTCTTTTTAAAAACTCATTTTTCTTTCCTTGAAAAGTATTTATTTCCTGATGTATATTCTTAGATGTTTCTTGTGGCGCCTCAGAGGAAACGAGCCATTTGATTGATCCAATGCCAAAATTCAATCTGCAAACATGAAATTACGTAAATTAAACTTATT
Njonesi_CaveSpringCave_N390 ---------------------------------------------------------------------------------------TTTCAAAACTTCAGATTTTATCCTTGGATATATCTTTTAGCTTTATTGACTTTAAACTTATCACTATTGCCACAACTTTCAACTTTATCAGATAGGGTAAGCTAAGAGAATTATGCTGATATACTACGATCATGTACAGCCACAAGTTTTTTTTTAATTAGAGATATTTTAACTTTTTATGTGTATTTTAAGAGTTGGATATTTTGTTCTTTGATCACTTGCATTCACATTCTTATCAAACCTGTAGGAACAAAATTTTGCTTTCTGGATAATTTGTTTGAATTGTTTTGAAAAGTGGATTTCATTATAGTGAATGAGTAAGTTGATTGTATGTGCATACCAAAACATATAACTTTGAGGAAAGGCATAGACAAATATATAATTTCTATGAATATAT-TTTTAAAAAATTCTGTTAATAAGAAATTATATAATTAGACCACACTTTTATTTTTGCCTTCAAAGCCTTTTGTGCTGAAATTAATGTCACCAGAAGGAGATGCTAAATTGAATCTCTTATAGAGGGAATCTGAACCACGCGGGAGGGGAGGAAATTATCAATCGGCCATAAGCGGCTACAGAGGACAAGGCCTTTTAAGTTTTACAATAGAGTGGCTCTCAGACTGCATGCATAGACATGGTGAGCTGAACTATAATTGTTGCTCTCTTTTTTTTATTGTTTCTCTCGTCGCCTTGCCGCTTGCTGTGTCGTGCTGCCCACTCCTGCCACCTACCAAACAATCGGCCAATCACCACGAACTGCTGTGCATACTAATTAGCCGCACGTGGTCGAGACCTTGATCGGCAAGAAGCGCCCTCGTGACCCTGCTGATGACCTCATTCTGGTATTGGCCCTTACTGCTTTTGCATGTAGCTCTCTTTTATTAGTACCAGCACACTGCAAGGCCAATACAGATAAACTAACCTCTCACGTGGAAGATTTTTTTTCCTTTTTTGAATGGAAACTAAAAACATTAACCTCTTGTAAGGGTGTGTTGTTATGCCAGCAGTTTAGCTCTCCAAGCAGTTGTTAAGTCCTTTGTTCTCAGAAATTTGTTCTTTAAGTCCTGGACACACTATGAGAAATTTTGTCATGACATCAGTTCCGAGAATTTTCAAAA-AGCAAAATCTCTTGTGATGAGCTCATCCATAATCGCTGTGGCAATGATCCACTAAAAAACTGTTGCACAGCCATTATAAGTGGGAATGTGCATCTTCTTCCTACTCATTCCATCAACCTCTGAATTCCAGCTTGGGATTCATTTTCAGGCCTAACACCCTAGATTGTATTATGTCTTAATAATTCATTTCAATTTATGTGAATTTAAAGTCTTGAAATATAAAAGCTTTCATCAAAGATGAAATAAGTTCTCTTTTTGAGTTATTAATAGCTAGCAAAATATAATAAAAATTA--AGTAAAAATATCATCCAGAAAGAGCTATCTTCCTAATTCTAATTTATTAAAGTACATTTAATTCTGCTCTTTTTAAAAACTCATTTTTCTT--------------------------------------------------------------------------------------------------------------------------------------
Nlowderi_ChestnutBranch_N731 TCACCCTCTGCAATTGAATTGAACTACTTCTGTTCTTCAATCAATGTCACCATAAACTATTGGATTTGATTTTCAATTGTATTTTGATTTCAAAACTTCAGATTTTATCCTTGGATATATCTTTTAGCTTTATTGACTCTAAACTTATCACTATTGCCACAACTTTCAACTTTATCAGATAGGGTAA-CTAAGAGAATTATGCTGATATAGCACGATCATGTACAGCCACAAG-TTTTTTTTAATTAGAGATATTTTAACTTTTTATGTGTATTTTAAGAGTTGGATGTTTTGTTCTTTGTTCACTTGCATTCACATTCCTATCAAACCTGTAGGAACAAAATTTTGCTTTCTGGATAATTTGTTTGAATTGTTTTGAAAAGTGGATTTCATTATAGTGAATGAGTAAGTTGATTGTATGTGCATACCAAAACATATAACTTTGAGGAAAGCGAAAGACAAATATATAATTTCTATGAATATAT-TTTTAAAAAATTCTGATAATAAGAAATTATATAATTAGACCACTTTTTTATTTTTGCCTTCAAAGCCTTTTGTGCTGAAATTAATGTCACCAGAAGGAGATGCTAAATTGAATCTCTTATAGAGGGAATCTGAACCACGTGGGAGGGGAGGAAATTATCAATCGGCCATAAGCGGCTACAGAGGACAAGGCCTTTTAAGTTTTACAATAGAGTGGCTCTCAGACTGCATGCATAGACATGGTGAGCTGAACTATAATTGTTGCTCTCTTTTTTTTATTGTTTCTCTCGTCGCCTTGCCGCTTGCTGTGTCGTGCTGCCCACTCCTGCCACCTACCAAACAATCGGCCAATCACCACGAACTGCTGTGCATACTAATTAGCCGCACGTGGTCGAGACCTTGATCGGCAAGAAGCGCCCTCGTGACCCTGCTGATGACCTCATTCTGGTATTGGCCCTTACTGCTTTTGCATGTAGCTCTCTTTTATTAGTACCAGCACACTGCAAGGCCAATACAGATAAACTAACCTCTCATGTGGAAGATTTTTTTTTCTTTTTTGAATGGAAACTAAAAACATTAACCTCTTGTAAGGGTGTGTTGTTATGCCAGCAGTTTAGCTCTCCAAGCAGTTGTTAAGTC--------------ATTTGTTCTTTAAGTCCTGGACACACTATGAGAAATTTTGTTGTGACATCGGTTCCGAAAATTTTCAAAAAGGCAAATTCTCTTGTGATGAACTCGTCCATAATTACTGTGGCAATGATCCACT-AAAAACTGTTGCACAGCCATTATAAGTAGGAATGTGCATCCTCATT----------------CCTCTGAATTCCAGCTTGGGATTCATTTTCAGGCCTA--------GATTGTATTATGTCTTAATAATTCATTTCAATTTATGTGAATTTAAAGTCTCGAAATATAAAAGTGTTCATCAAAAATGAAATAAGTTCTCTTTTTGAGTTATTAATGGCTAGCAATATATAATAAAAATTAACA-TAAAAATATCATCCAGAAAGAGCTATCTTC------CTAATTTATTAAAGTACATTTAATTCTGCTCTTTTTAAAAACTCATTTTTCTTTACTTGAAAAGTATTTATTTCCTGGTGTATATTCTTAGATGTTTCTTGTGGCGCCTCAGAGGAAACGAGCCATGTGATCGATCAAATGCCAAAATTCATTCTGTAAACATGAAATTATGGCAAGAAAACTTATT
Nlowderi_upperFiresCreek_N820 ---CCCTCTGCAATTGAATTGAACTACTTCTGTTCTTCAATCAATGTCACCATAAACTATTGGATTTGATTTTCAATTGTATTTTGATTTCAAAACTTCAGATTTTATCCTTGGATATATCTTTTAGCTTTATTGACTCTAAACTTATCACTATTGCCACAACTTACAACTTTATCAGATAGGGTAA-CTAAGAGAATTATGCTGATATAGCACAATCATGTACAGCCACAAGTTTTTTTTTCATTAGAGATATTTTAACTTTTTATGTGTATTTTAAGAGTTGGATGTTTTGTTCTTTGTTCACTTGCATTCACATTCCTATCAAACCTGTAGGAACAAAATTTTGCTTTCTGGATAATTTGTTTGAATTGTTTTGAAAAGTGGATTTCATTATAGTGAATGAGTAAGTTGATTGTATGTGCATACCAAAACATATAACTTTGAGGAAAGCGAAAGACAAATATATAATTTCTATAAGTATAT-TTTTAAAAAATTCTGATAATAAGAAATTATATAATTAGACCACATTTTTATTTTTGCCTTCAAAGCCTTTTGTGCTGAAATTAATGTCACCAGAAGGAGATGCTAAATTGAATCTCTTATAGAGGGAATCTGAACCACGTGGGAGGGGAGGAAATTATCAATCGGCCATAAGCGGCTACAGAGGACAAGGCCTTTTAAGTTTTACAATAGAGTGGCTCTCAGACTGCATGCATAGACATGGTGAGCTGAACTATAATTGTTGCTCTCTTTTTTTTATTGTTTCTCTCGTCGCCTTGCCGCTTGCTGTGTCGTGCTGCCCACTCCTGCCACCTACCAAACAATCGGCCAATCACCACGAACTGCTGTGCATACTAATTAGCCGCACGTGGTCGAGACCTTGATCGGCAAGAAGCGCCCTCGTGACCCTGCTGATGACCTCATTCTGGTATTGGCCCTTACTGCTTTTGCATGTAGCTCTCTTTTATTAGTACCAGCACACTGCAAGGCCAATACAGATAAACTAACCTCTCATGTGGAAGATTTTTTTTTCTTTTTCGAATGGAAACTAAAAACATTAACCTCTTGTAAGGGTGTGTTGTTATGCCAGCAGTTTAGCTCTCCAAGCAGTTGTTAAGTCCTTTGTTTTCAGAAATTTGTTCTTTAAGTCCTGGACACACTATGAGAAATTTTGTTGTGACATCGGTTCCGAAAATTTTCAAAAAGGCAAATTCTCTTGTGATGAACTCGTCCATAATTACTGTGGCAATGATCCACT-AAAAACTGTTGCACAGCCATTATAAGTAGGAATGTGCATCCTCATT----------------CCTCTGAATTCCAGCTTGGGATTCATTTTCAGGCCTA--------GATTGTATTATGTCTTAATAATTCATTTCAATTTATGTGAATTTAAAGTCTCGAAATATAAAAGTGTTCATCAAAGATGAAATAAGTTCTCTTTTTGAGTTATTAATGGCTAGCAATATATAATAAAAATTAACAGTAAAAATATCATCCAGAAAGAGCTATCTTCCTAATTCTAATTTATTAAAGTACATTTAATTCTGCTCTTTTTAAAAACTCATTTTTCTTTACTTGAAAAGTATTTATTTCCTGGTGTATATTCTTAGATGTTTCTTGTGGCGCCTCAGAGGAAACGAGCCATGTGGTCGATCAAATGCCAAAATTCATTCTGTAAACATGAAATTATGGCAAGAAAACTTATT
Nlula_BeeRockCave_G2091 TCACCCTCTGCAATTTAATTGAACTACTTCTGTTCTTCAATCAATGTCTCCATAAACTATTGGATTTGATTTTTAATTGTATTTTGATTTCAAAACTTCAGATTTTATCTTTGGATATATCTTTTAGCTTTATTGACTCTAAACTTATCACTATTGCCAGAACTTTCAACTTTATCAGATAGGGTAAGCTAAGAGAATTATGCTGATATACCACGATCATGTACAGCCACAAGTTTTTTTTTAATTAGAGATATTTTAACTTTTTATGTGTATTTTAAGAGTTGGATGTTTTGTTCTTTGTTCACTTGCATTCACATTCTT---TAACCTGTAGGAACAAAATTTTGTTTTCTGGATAATTTGTTTGAATTGTTTTGAAAAGTGGATTTCATTATAGTGAATGAGTAAGTTGATTGTATGTGCATACCAAAACATATAACTTTGAGGAAAGGCATAGACCAATATATAATTTCTATGAATATAT-TTTTAAAAAATTCTGTTAATAAGAAATTATATAATTAGACCACATTTTTATTTTTGCCTTCAAAGCCTTTTGTGCTGAAATTAATGTCACCAGAAGGAGATGCTAAATTGAATCTCTTATGGAGGGAATCTGAACCACGCGGGAGGGGAGGAAATTATCAATCGGCCATAAGCGGCTACAGAGGACAAGGCCTTTTAAATTTTACAATAGAGTGGCTCTCAGACTGCATGCATAGACATGGTGAGCTGAACTATAATTGTTGCTCTCTTTTTTTTATTGTTTCTCTCGTCGCCTTGCCGCTTGCTGTGTCGTGCTGCCCACTCCTGCCACCTACCAAACAATCGGCCAATCACCACGAACTGCTGTGCATACTAATTAGCCGCACGTGGTCGAGACCTTGATCGGCAAGAAGCGCCCTCGTGACCCTGCTGATGACCTCATTCTGGTATTGGCCCTTACTGCTTTTGCATGTAGCTCTCTTTTATTAGTACCAGCACACTGCAAGGCCAATACAGATAAACTAACCTCTCATGTGGAAGATTTTTTTTTCTTTTTCGAATGGAAACTAAAAACATTAACCTCTTGTAAGGGTGTGTTGTTATGCCAGCAGTTTAGCTCTCCAAGCAGTTGTTAAGTCCTTTGTTCTCAGAAATTTGTTCTTCAAGTCCTGGACATACTATGAGAAATTTTGTCATGACATTGGTTCCGAGAATTTTCAAAATGGCAAATTCTCTTGTGATGAACTCGTCCATAATCGCTGTGGCAATGATCCACTAAAAAACTGTTGCACAGCCATTATAAGTGGGAATGTGCATCTTCTTCCTACTCATTCCACCAACCTCTGAATTTCAGCTTGGGATTCATTTTCAGGCCTAACACCGTGGATTGTATTATGTCTTAATAATTCATTTCAATTTATGTGAATTTAAAGTCTTGAAATATAAAAGCTTTCATCAAAGATGAAATAAGTTCTCTTTTTGAGTTATTAATAGCTAGCAAAATATAATAAAAATTAACAGTAAAAATATCAGCCAGAAAGAGCTATCTTCCTAATTCTAATTTATTGAAGTACATTTAATTCTGCTCTTTTAAAAAACTCATTTTTCTTTCCTTGAAAAGTATTTATTTTTTGGTGTATATTCTTAGATGTTTCTTGTGGCGTCTCAGAGGAAACGAGCCATGTGATTGATCAAATGCCAAAATTCATTCTGTAAACATGAAATTACGGCAAGAAAACTTATT
Nlula_LulaFallsCave_G2084 TCACCCTCTGCAATTTAATTGAACTACTTCTGTTCTTCAATCAATGTCTCCATAAACTATTGGATTTGATTTTCAATTGTATTTTGATTTCAAAACTTCAGATTTTATCTTTGGATATATCTTTTAGCTTTATTGACTCTAAACTTATCACTATTGCCAGAACTTTCAACTTTATCAGATAGGGTAAGCTAAGAGAATTATGCTGATATACCACGATCATGTACAGCCACAAGTTTTTTTTTAATTAGAGATATTTTAACTTTTTATGTGTATTTTAAGAGTTGGATGTTTTGTTCTTTGTTCACTTGCATTCACATTCTT---TAACCTGTAGGAACAAAATTTTGTTTTTTGGATAATTTGTTTGAATTGTTTTGAAAAGTGGATTTCATTATAGTGAATGAGTAAGTTGATTGTATGTGCATACCAAAACATATAACTTTGAGGAAAGGCATAGACCAATATATAATTTCTATGAATATAT-TTTTAAAAAATTCTGTTAATAAGAAATTATATAATTAGACCACATTTTTATTTTTGCCTTCAAAGCCTTTTGTGCTGAAATTAATGTCACCAGAAGGAGATGCTAAATTGAATCTCTTATGGAGGGAATCTGAACCACGCGGGAGGGGAGGAAATTATCAATCGGCCATAAGCGGCTACAGAGGACAAGGCCTTTTAAGTTTTACAATAGAGTGGCTCTCAGACTGCATGCATAGACATGGTGAGCTGAACTATAATTGTTGCTCTCTTTTTTTTATTGTTTCTCTCGTCGCCTTGCCGCTTGCTGTGTCGTGCTGCCCACTCCTGCCACCTACCAAACAATCGGCCAATCACCACGAACTGCTGTGCATACTAATTAGCCGCACGTGGTCGAGACCTTGATCGGCAAGAAGCGCCCTCGTGACCCTGCTGATGACCTCATTCTGGTATTGGCCCTTACTGCTTTTGCATGTAGCTCTCTTTTATTAGTACCAGCACACTGCAAGGCCAATACAGATAAACTAACCTCTCATGTGGAAGATTTTTTTTTCTTTTTCGAATGGAAACTAAAAACATTAACCTCTTGTAAGGGTGTGTTGTTATGCCAGCAGTTTAGCTCTCCAAGCAGTTGTTAAGTCCTTTGTTCTCAGAAATTTGTTCTTCAAGTCCTGGACATACTATGAGAAATTTTGTCATGACATTGGTTCCGAGAATTTTCAAAATGGCAAATTCTCTTGTGATGAACTCGTCCATAATCGCTGTGGCAATGATCCACTAAAAAACTGTTGCACAGCCATTATAAGTGGGAATGTGCATCTTCTTCCTACTCATTCCACCAACCTCTGAATTTCAGCTTGGGATTCATTTTCAGGCCTAACACCGTGGATTGTATTATGTCTTAATAATTCATTTCAATTTATGTGAATTTAAAGTCTTGAAATATAAAAGCTTTCATCAAAGATGAAATAAGTTCTCTTTTTGAGTTATTAATAGCTAGCAAAATATAATAAAAATTAACAGTAAAAATATCAGCCAGAAAGAGCTATCTTCCTAATTCTAATTTATTGAAGTACATTTAATTCTGCTCTTTTAAAAAACTCATTTTTCTTTCCTTGAAAAGTATTTATTTTTTGGTGTATATTCTTAGATGTTTCTTGTGGCGTCTCAGAGGAAACGAGCCATGTGATTGATCAAATGCCAAAATTCATTCTGTAAACATGAAATTACGGCAAGAAAACTTATT
Nmimus_NealsSink_N329 --------------------------------------------------------------------------------------------------------TTATCCTTGGATATATCTTTTAGCTTTATTGACTCTAAACTTATGACTATTGCCACGACTTTCAACTTTATCAGATAGGGTAAGCTAAGAGAATTATGCTTATATACCATGATCATGTATAGCCACAAGTGTTTTTTTAATTAGAGATATTTTAACTTTTTATGTGTATTTTAAGAGTTGAATGTTTTGTTCTTTGTTCACTTGCATTCACATTCTTATCAAACCTGTAGGAAGAAAATTTTGCTTTCTGGATAATTTTTTTGAATTGTTTTGAAAAGTCGATTTCATTATAGTGAATGAGTAAGTTGATTGTATGTGCATACCAAAACATATAACTTCGAGGAAAGGGATAGACAAATATATAATTTCTATGAATATATT----AAAAAAATCTGATAATAAGAAATTATATAATTAGACCACACTTTTATTTTTGCCTTCAAAGCCTTTTGTGCTGAAATTAATGTCACGAGAAGGAGATGCTAAATTGAATCTCTTATAGAGGGAATCTGAACCACGTGGGAGGGGAGGAAATTATCAATCGGCCATAAGCGGCTACAGAGGACAAGGCCTTTTAAGTTTTACAATAGAGTGGCTCTCAGACTGCATGCATAGACATGGTGAGCTGAACTATAATTGTTGCTCTCTTTTTTTTATTGTTTCTCTCGTCGCCTTGCCGCTTGCTGTGTCGTGCTGCCCACTCCTGCCACCTACCAAACAATCGGCCAATCACCACGAACTGCTGTGCATACTAATTAGCCGCACGTGGTCGAGACCTTGATCGGCAAGAAGCGCCCTCGTGACCCTGCTGATGACCTCATTCTGGTATTGGCCCTTACTGCTTTTGCATGTAGCTCTCTTTTATTAGTACCAGCACACTGCAAGGCCAATACAGATAAACTAACCTCTCATGTGGAAGATTTTTTTTTCTTTTTCGAATGGAAACTAAAAACATTAACCTCTTGTAAGGGTGTGTTGTTATGCCAGCAGTTTAGCTCTCCAAGCAGTTGTTAAGTCCTTTATTCTCAGAAATTTGCTCTTTAAGTCCTGGACACACTATAAGAAATTTTGTCGTGACGTCGGTTTCGAAAATTTTCAAAATGGCAAATTCTCTTGTGATGAACTCGTCCATAATCACTGTGGCAATGATCCACTAAAAAACTGTTGCACAGCCATTATAAGTGGGAATGTGCATCTTCTTCCTACTCATTCCACCAACCTCTGAATTCTAGCTAGGGATTCATTTTCAGACCTAACATCCTAGATTGTATTATGTCTTAATAATTCCTTTCAATTTATGTGCATTTAAAGTCTTGAAATATAGAAG--------GAAGATGAAATAAGTTCTCTTTTTGAGTTATTAATGGCTAGCAAAATATAATAAAAATTAAAAGTAAGACTATCATCCAGAAAGAGCTATCTCCCTAATTCTAATTTATTAAAGTACATTTAATTCTGCTCTTTTTAAAAACTCATTTTTCTTTCCTTGAAAAGTATTTATTTTCTGATGTATATTCTTGGATGTTTCTTGTGGCGCCTCAGAGGAAACGAGCCATGTGATTGATCCAATGCCAAAATTCAATCTGCAAACATGAAATTACGTCAAAAAAACTTATT
Nmimus_Straleys_N625 ------------ATTTAATTGAACTACTTCTGTTCTTCAATCAATGTCTCCATAAACTATTGGATTTGATTTTGAATTGTATTTTGATTTCAAAACTTCAGATTTTATCCTTGGATATATCTTTTAGCTTTATTGACTCTAAACTTATGACTATTGCCACGACTTTCAACTTTATCAGATAGGGTAAGCTAAGAGAATTATGCTTATATACCATGATCATGTATAGCCACAAGTTTTTTTTTAATTAGAGATATTTTAACTTTTTATGTGTATTTTAAGAGTTGGATGTTTTGTTCTTTGTTCACTTGCATTCACATTCTTATCAAACCTGTAGGAAGAAAATTTTGCTTTCTGGATAATTTGTTTGAATTGTTTTGAAAAGTCGATTTCATTATAGTGAATGAGTAAGTTGATTGTATGTGCATACCAAAACATATAACTTCGAGGAAAGGGATAGACAAATATATAATTTCTATGAATATATT----AAAAAAATCTGATAATAAGAAATTATATAATTAGACCACACTTTTATTTTTGCCTTCAAAGCCTTTAGTGCTGAAATTAATGTCACGAGAAGGAGATGCTAAATTGAATCTCTTATAGAGGGAATCTGAACCACGTGGGAGGGGAGGAAATTATCAATCGGCCATAAGCGGCTACAGAGGACAAGGCCTTTTAAGTTTTACAATAGAGTGGCTCTCAGACTGCATGCATAGACATGGTGAGCTGAACTATAATTGTTGCTCTCTTTTTTTTATTGTTTCTCTCGTCGCCTTGCCGCTTGCTGTGTCGTGCTGCCCACTCCTGCCACCTACCAAACAATCGGCCAATCACCACGAACTGCTGTGCATACTAATTAGCCGCACGTGGTCGAGACCTTGATCGGCAAGAAGCGCCCTCGTGACCCTGCTGATGACCTCATTCTGGTATTGGCCCTTACTGCTTTTGCATGTAGCTCTCTTTTATTAGTACCAGCACACTGCAAGGCCAATACAGATAAACTAACCTCTCATGTGGAAGATTTTTTTTTCTTTTTCGAATGGAAACTAAAAACATTAACCTCTTGTAAGGGTGTGTTGTTATGCCAGCAGTTTAGCTCTCCAAGCAGTTGTTAAGTCCTTTATTCTCAGAAATTTGCTCTTTAAGTCCTGGACACACTATAAGAAATTTTGTCGTGACATCAGTTTCGAAAATTTTCAAAATGGCAAATTCTCTTGTGATGAACTCGTCCATAATCACTGTGGCAATGATCCACTAAAAAACTGTTGCACAGCCATTATAAGTGGGAATGTGCATCTTCTTTCTACTCATTCCACCAACCTCTGAATTCTAGCTTGGGATTCATTTTCAGACCTAACATCCTAGATTGTATTATGTCTTAATAATTCCTTACAATTTATGTGCATTTAAAGTCTTGAAATATAGAAG--------GAAGATGAAATGAGTTCTCTTTTTGAGTTATTAATGGCTAGCAAAGTATAATAAAAATTAAAAGTAAGACTATCATCCAGAAAGAGCTATCTCCCTAATTC----------AAGTACATTTAATTCTGCTCTTTTTAAAAACTCATTTTTCTTTCCTTGAAAAGTATTTATTTCCTGATGTATATTCTTGGATGTTTCTTGTGGCGCCTCAGAGGAAACGAGCCATGTGATTGATCCAATGCCAAAATTCAATCTGCAAACATGAAATTACGTCAAAAAAACTTAT-
Nnasicus_CaneyFork_N171 -----------------------------------------------------AAACTATTGGATTGGATTTTCAATTGTATTTTGATTTCAAAACTTCAGATTTTATCCTTGGATATATCTTTTAGCTTTATTGACTCTAA-------ACTATTGCC-------TCAACTTTATCAGATAGGGTAAGCTAAGAGAATTATGCTGATATACCACGATCATGTACAGCCACAAGTGTTTTTTTATTTAGAGATATTTTAACTTTTTATGTGTATTTTAAGAGTTGGAAGTTTTGTTCTTTGTTCACTTGGATTCACATTCTTATCAAACCTGTAGGAACAAAATTTTGCTTTCTGGATAATTTGTTT----------GAAAAGTGGATTTCATTATAGTGAATGAGTAAGTTGATTGTATGTGCATACCAAAATATATAACTTTGAGGAAAGGGATAGACAAATCTATAATTTCTATGAATATATT----AAAAAATTCTGATAATAAGAAATTATAGAATTAGACCACACTTTTATTTTTGCCTTCAAAGCCTTTTGTGCTGAAATTAATGTCACCAGA---AGATGCTAAATTGAATCTCTTATAGAGGGAATCTGAACCACGCGGGAGGGGAGGAAATTATCAATCGGCCATAAGCGGCTACAGAGGACAAGGCCTTTTAAGTTTTACAATAGAGTGGCTCTCAGACTGCATGCATAGACATGGTGAGCTGAACTATAATTGTTGCTCTCTTTTTTTTATTGTTTCTCTCGTCGCCTTGCCGCTTGCTGTGTCGTGCTGCCCACTCCTGCCACCTACCAAACAATCGGCCAATCACCACGAACTGCTGTGCATACTAATTAGCCGCACGTGGTCGAGACCTTGATCGGCAAGAAGCGCCCTCGTGACCCTGCTGATGACCTCATTCTGGTATTGGCCCTTACTGCTTTTGCATGTAGCTCTCTTTTATTAGTACCAGCACACTGCAAGGCCAATACAGATAAACTAACCTCTCATGTGGAAGATTTTTTTTTCTTTTTCGAATGGAAACTAAAAACATTAACCTCTTGTAAGGGTGTGTTGTTATGCCAGCAGTTTAGCTCTCCAAGCAGTTGTTAAGC-------------------------------------ACAT-ATAAGAAATTTTG--------TCGGTTCCGGAAATTTTCAAAATGGCACATTCTCTTGTGATGAACTCGTCCATAATCACTGTGGCAATGATCCACTAAAAAACTGTTGCACAGCCATTATAAGTGGGAATGTGCATCTTCTTCCTACTCATTTCACCAACCTCTGAATTCTAGCTTGGGATTCATTTTTAGGCCTTAGGCCCTAGATTGTATTATGTCTTAATAATTCATTTCAATTTATGTGAATTTAAAGTCTTGAAATATAGAGGCGTTCATCAAAGATGAAATAAATTCTCTTTTTGAGTTATTAATGGCTAGCAAAATATAATACAAATTAACAGTAAGACTCTCATCCAGAAAGAGCTATCTTCTTAATTCTAATTTATTAAAGTACATTTAATTCTGCTCTTTTTAAAAACTCATTTTTCTTTCCTTGAAAAGTATTTATTTCCTGATGTATATTCTCAGATGTTTCTTGTGGCGCCTCAGAGGAAACGAGCCATGTGATTGATCCAATGCCAAAATTCAATCTATAAACATGAAATTACGGCAAAAACA------
Nnasicus_ConnosteeFalls_N696 -----------------------------------------------------------------------------------------------------------------------------------------------------------------------------------------------------------------------------------------------------------------------------------------------------------------------------------------------------------------------------------------------------------------------------------------------------------------------------------------------------------------------------------------------------------------------------------AATTATTGTCACCAGAAGGAGATGCTAAATTGAATCTCTTATAGAGGGAATCTGAACCACGCGGGAGGGGAGGAAATTATCAATCGGCCATAAGCGGCTACAGAGGACAAGGCCTTTTAAGTTTTACAATAGAGTGGCTCTCAGACTGCATGCATAGACATGGTGAGCTGAACTATAATTGTTGCTCTCTTTTTTTTATTGTTTCTCTCGTCGCCTTGCCGCTTGCTGTGTCGTGCTGCCCACTCCTGCCACCTACCAAACAATCGGCCAATCACCACGAACTGCTGTGCATACTAATTAGCCGCACGTGGTCGAGACCTTGATCGGCAAGAAGCGCCCTCGTGACCCTGCTGATGACCTCATTCTGGTATTGGCCCTTACTGCTTTTGCATGTAGCTCTCTTTTATTAGTACCAGCACACTGCAAGGCCAATACAGATAAACTAACCTCTCATGTGGAAGATTTTTTTTTCTTTTTCGAATGGAAACTAAAAACATTAACCTCTTGTAAGGGTGTGTTGTTATGCCAGCAGTTTAGCTCTCCAAGCAGTTGTTAAGC-------------------------------------ACAT-ATAAGAAATTTTGTCGTGACATCGGTTCCGGAAATTTTCAAAATGGCACATTCTCTTGTGATGAACTCGTCCATAATCACTGTGGCAATGATCCACTAAAAAACTGTTGCACAGCCATTATAAGTGGGAATGTGCATCTTCTTCCTACTCATTTCAACAACCTCTGAATTCTAGCTTGGGATTCATTTTTAGGCCTTAGGCCCTAGATTGTATTATGTCTTAATAATTCATTTCAATTTATGTGAATTTAAAGTCTTGAAATATAGAAGCGTTCATCAAAGATGAAATAAATTCTCTTTTTGAGTTATTAATGGCTAGCAAAATATAATACAAATTAACAGTAAGACTATCATCCAGAAAGAGCTATCTTCCTAATTCTAATTTATTAAAGTACATTTAATTCTGCTCTTTTTAAAAACTCATTTTTCTTTCCTTGAAAAGTATTTATTTCCTGATGTATATTCTCAGATGTTTCTTATGGCGCCTCAGAGGAAACGTGCCATGTGATTGATCCAATGCCAAAATTCAATC---------------------------------
Nnasicus_CoweeTrain_N189 TCGCCCTCTGCAATTGAATTGAACTACTTCT--TCTTCAATCAATGTCTCCATAAACTATTGGATTGGATTTTCAATTTTATTTTGATTTCAAAACTTCAGATTTTATCCTTGGATATATCTTTTAGCTTTATTGACTCTAA-------ACTATTGCCT-------CAACTTTATCAGATAGGTTAAGCTAAGAGAATTATGCTGATATACCACGATCATGTACAGCCACAAGTTTTTTTTTATTTAGAGATATTTTAACTTTTTATGTGTATTTTAAGAGTTGGAAGTTTTGTTCTTTGTTCACTTGGATTCACATTCTTATCAAACCTGTAGGAACAAAATTTTGCTTTCTGGATAATTTGTTT----------GAAAAGTGGATTTCATTATAGTGAATGAGTAAGTTGATTGTATGTGCATACCAAAATATATAACTTTGAGGAAAGGGATAGACAAATCTATAATTTCTATGAATATATT----AAAAAATTCTGATAATAAGAAATTATAGAATTAGACCACACTTTTATTTTTGCCTTCAAAGCCTTTTGTGCTGAAATTAATGTCACCAGA---AGATGCTAAATTGAATCTCTTATAGAGGGAATCTGAACCACGCGGGAGGGGAGGAAATTATCAATCGGCCATAAGCGGCTACAGAGGACAAGGCCTTTTAAGTTTTACAATAGAGTGGCTCTCAGACTGCATGCATAGACATGGTGAGCTGAACTATAATTGTTGCTCTCTTTTTTTTATTGTTTCTCTCGTCGCCTTGCCGCTTGCTGTGTCGTGCTGCCCACTCCTGCCACCTACCAAACAATCGGCCAATCACCACGAACTGCTGTGCATACTAATTAGCCGCACGTGGTCGAGACCTTGATCGGCAAGAAGCGCCCTCGTGACCCTGCTGATGACCTCATTCTGGTATTGGCCCTTACTGCTTTTGCATGTAGCTCTCTTTTATTAGTACCAGCACACTGCAAGGCCAATACAGATAAACTAACCTCTCATGTGGAAGATTTTTTTTTCTTTTTCGAATGGAAACTAAAAACATTAACCTCTTGTAAGGGTGTGTTGTTAT----------------------------------------------------------------------------------------------------------------------------------------------------------------------------------------------------------------------------------------------------------------------------------------------------------------------------------------------------------------------------------------------------------------------------------------------------------------------------------------------------------------------------------------------------------------------------------------------------------------------------------------------------------------
Npaynei_Grindstaff_N646 TCACCCTCTGCAATTTAATTGAACTACTTCTGT-CTTCAATCAATGTCTCCATAAACTATTGGATTTGATTTTCAATTGTATTTTGATTTCAAAACTTCAGATTTTATCCTTGGATATATCTTTTAGCTTTATTGACTCTAAACTTATGACTATTGCCA-------TAACTTTATCAGATAGGGTAAGCTAAGAGAATTATGCTTATATACCATGATCATGTATAGCCACAAG-TTTTTTTTAATTAAAGATATTTTAACTTTTTATGTGTATTTTAAGAGTTGGATGTTTTGTTCTTTGTTCACTTGCATTCACATTCTTATCAAACCTGTAGGAAGAAAATTTTGCTTTCTGGATAATTTGTTTGAATTGTTTTGAAAAGTCGATTTCATTATAGTGAATGAGTAAGTTGATTGTATGTGCATACCAAAACATATAACTTCGAGGAAAGGAATAGACAAATATATAATTTCTATGAATATATT----AAAAAAATCTGAT---AAGAAATTATATAATTAGACCACACTTTTATTTTTGCCTTCAAAGCCTTTTGTGCTGAAATTAATGTCACCAGAAGGAGATGCTAAATTGAATCTCTTATAGAGGGAATCTGAACCACGCGGGAGGGGAGGAAATTATCAATCGGCCATAAGCGGCTACAGAGGACAAGGCCTTTTAAGTTTTACAATAGAGTGGCTCTCAGACTGCATGCATAGACATGGTGAGCTGAACTATAATTGTTGCTCTCTTTTTTTTATTGTTTCTCTCGTCGCCTTGCCGCTTGCTGTGTCGTGCTGCCCACTCCTGCCACCTACCAAACAATCGGCCAATCACCACGAACTGCTGTGCATACTAATTAGCCGCACGTGGTCGAGACCTTGATCGGCAAGAAGCGCCCTCGTGACCCTGCTGATGACCTCATTCTGGTATTGGCCCTTACTGCTTTTGCATGTAGCTCTCTTTTATTAGTACCAGCACACTGCAAGGCCAATACAGATAAACTAACCTCTCATGTGGAAGATTTTTTTTTCTTTTTCGAATGGAAACTAAAAACATTAACCTCTTGTAAGGGTGTGTTGTTATGCCAGCAGTTTAGCTCTCCAAGCAG---------------------------------------------------------------------------------------------------------------------------------------------------------------------------------------------------------------------------------------------------------------------------------------------------------------------------------------------------------------------------------------------------------------------------------------------------------------------------------------------------------------------------------------------------------------------------------------------------------------------------------------
Npaynei_NorrisDamCave_N348 ----------------------------------------------------------------------------------------------------GATTTTATCCTTGGATATATCTTTTAGCTTTATTGACTCTAAACTTATGACTATTGCCA-------TAACTTTATCAGATAGGGTAAGCTAAGAGAATTATGCTTATATACCATGATCATGTATAGCCACAAGTTTTTTTTTAATTAGAGATATTTTAACTTTTTATGTGTATTTTAAGAGTTGGATGTTTTGTTCTTTGTTCACTTGCATTCACATTCTTATCAAACCTGTAGGAAGAAAATTTTGCTTTCTGGATAATTTGTTTGAATTGTTTTGAAAAGTCGATTTCATTATAGTGAATGAGTAAGTTGATTGTATGTGCATACCAAAACATATAACTTCGAGGAAAGGGATAGACAAATATATAATTTCTATGAATATATT----AAAAAAATCTGATAATAAGAAATTATATAATTAGACCACACTTTTATTTTTGCCTTCAAAGCCTTTTGTGCTGAAATTAATGTCACCAGAAGGAGATGCTAAATTGAATCTCTTATAGAGGGAATCTGAACCACGCGGGAGGGGAGGAAATTATCAATCGGCCATAAGCGGCTACAGAGGACAAGGCCTTTTAAGTTTTACAATAGAGTGGCTCTCAGACTGCATGCATAGACATGGTGAGCTGAACTATAATTGTTGCTCTCTTTTTTTTATTGTTTCTCTCGTCGCCTTGCCGCTTGCTGTGTCGTGCTGCCCACTCCTGCCACCTACCAAACAATCGGCCAATCACCACGAACTGCTGTGCATACTAATTAGCCGCACGTGGTCGAGACCTTGATCGGCAAGAAGCGCCCTCGTGACCCTGCTGATGACCTCATTCTGGTATTGGCCCTTACTGCTTTTGCATGTAGCTCTCTTTTATTAGTACCAGCACACTGCAAGGCCAATACAGATAAACTAACCTCTCATGTGGAAGATTTTTTTTTCTTTTTCGAATGGAAACTAAAAACATTAACCTCTTGTAAGGGTGTGTTGTTATGCCAGCAGTTTAGCTCTCCAAGCAGTTATTAAGTCCTTTGTTCTCAGAAATTTGCTCTTTAAGTCCTGGACACACTATAAGAAATTTTGTCGTAACATCGGTTTTGAAAATTTTCAAAATGGCAAATTCTCTTGTGATAAACTCGTCCATAATCACTGTGGCAATGATCCACTAAAAAACTGTTGCACAGCCATTATAAGTGAGAAT-TGCATCTTCTTCCTACTCATTCCACCAATCTCTGAATTCTAGCTTGGGATTCATTTTCAGACCTAACATCCTAGATTGTATTATGTCTTAATAATTCCTTTCAATTTATGTGCATTTAAAGTCTTGAAATATAGAAG--------GAAGATGAAATAAGTTCTCTTTTTGAGTTATTAATGGCTAGCAAAATATAAAAAAAATTAACAGTAAGACTATCATCCAGAAAGAGCTA--TCCCTAATTCTAATTTATTAAAGTGCATTTAATTCTGCTCTTTTCAAAAACTCATTTTTCTTTCCTTGAAAAGTATTTATTTCCTGATGTATATTCTTAGATGTTTCTTGTGTCGCCTCAAAGGAAACGAGCCATGTGATTAATCCAATGCCAAAATTCAATCTGCAAACATGAAATTACGTCAAAAATACTTAT-
Npaynei_UnakaMtns_N943 TCACACTCTGCAAGTTAATTGAACTAGTTCTGT-CTTCAATCAATGTCTCCATAAACTATTGGATTCGATTTTCAATTGTATTTTGATTTCAAAACTTCAGATTTTATCCTTGGATATATCTTTTAGCTTTATTGACTCTAAACTTATGACTATTGCCA-------CAACTTTATCAGATAGGGTAAGCTAAGAGAATTATGCTTATATACCATGATCATGTATAGCCACAAGTTTTTTTTTAATTAGAGATATTTTAACTTTTTATGTGTATTGTAAGAGTTGGATGTTTTGTTCTTTGTTCACTTGCATTCACATTCTTATCAAACCTGTAGGAAGAAAATTTTGCTTTCTGAATAATTTGTTTGAATTGTTTTGAAAAGTCGATTTCATTATAGTGAATGAGTAAGTTGATTGTATGTGCATACCAAAACATATGACTTCGAGGAAAGGGATAGACAAATATATAATTTCTATGAATATATT----AAAAAAATCTGATAATAAGAAATTATATAATTAGACCACACTTTTATTTTTGCCTTCAAAGCCTTTTGTGCTGAAATTAATGTCACCAGAAGGAGATGCTAAATTGAATCTCTTATAGAGGGAATCTGAACCACGCGGGAGGGGAGGAAATTATCAATCGGCCATAAGCGGCTACAGAGGACAAGGCCTTTTAAGTTTTACAATAGAGTGGCTCTCAGACTGCATGCATAGACATGGTGAGCTGAACTATAATTGTTGCTCTCTTTTTTTTATTGTTTCTCTCGTCGCCTTGCCGCTTGCTGTGTCGTGCTGCCCACTCCTGCCACCTACCAAACAATCGGCCAATCACCACGAACTGCTGTGCATACTAATTAGCCGCACGTGGTCGAGACCTTGATCGGCAAGAAGCGCCCTCGTGACCCTGCTGATGACCTCATTCTGGTATTGGCCCTTACTGCTTTTGCATGTAGCTCTCTTTTATTAGTACCAGCACACTGCAAGGCCAATACAGATAAACTAACCTCTCATGTGGAAGATTTTTTTTTCTTTTTCGAATGGAAACTAAAAACATTAACCTCTTGTAAGGGTGTGTTGTTATGCCAGCAGTTTAGCTCTCCAAGCAGTTATTAAGTCTTTTGTTCTCAGAAATTTGCTCTTTAAGTCCTAGACACACTATAAGAAATTTTGTCGTAACATCGGTTTTGAAAATTTTCAAAATGGCAAATTCTCTTACGATGAACTCGTCCATAATCACTGTGGCAATGATCCACTAAAAAACTGTTGCACAGCCATTATAGGTGAGAATGTGCATCTTCTTCCTACTCATTCCACCAATCTCTGAATTCTAGCTTGGGATTCATTTTCAGACCTAACATCCTAGATTGTATTATGTCTTAATAATTCCTTTCAATTTATGTGCATTTAAAGTCTTGAAATATAGAAG--------GAAGATGAAATAAGTTCTCTTTTTGAGTTATTAATGGCTAGCAAAATATTAAAAAAATTAACAGTAAGACTATCATCCAGAAAGAGCTA--TCCCTAATTCTAATTTATTAAAGTGCATTTAATTCTGCTCTTTTCAAAAACTCATTTTTCTTTCATTGAAAAGTATTTATTTCCTGATGTATATTCTTAGATGTTTCTTGTGTCGCCTCAAAGGAAACGAGCCATGTGATTAATCCAATGCCAAAATTCAATCTGCAAACATGAAATTACGTCATAAATACTTATT
Npecki_HaskellSims_G3697 -------------------TGAACTACTTCTGCTCTTTAATCAATGTCTCTATAAACTATTGAATTTGATTTTCAAGTGAATTTTGATTTCAATACTTCAAATTTTATCCTTGGATATCTCTTT--------TTGACTCTAAACTTATGACTATAGCCGCAACTTACAACTTTATCAGATAGAGTAAGTCAAGAGAATTATCTGAACATACCACGATCATGTACAGCCACAAG-TATATTTTAATTGGAGATATTTTAACTTTTTATGTGTATTTCAAGAGTTGGATATTTTGTTCTTTGTTCACATTCG--------TGTATCAAACCTGTAGGAACAAA--TTTGCTTTCTGGATAATTTGTTTGAATTGTTTTGAAAAGTGAATTTCATTATAGTGAGTCAGTAAGTTGATTGTATGTGCATACCAAGATATATAACTTTGAGGAAAGGGATAGACAAATATATAATTCCTATGAATATATTTTTTAAAAAATTCTGATACTAGGAAATTGTATAACTAGACCATATCTTTATTTTTGCCTTCAAAGCCTTTTGTGCTGAAATTAATATCACCAGAAGGAGATGCTAAATTGAATCTCTTATAGAGGGAATCTGAACCACGCGGGAGGGGAGGAAATTATCAATCGGCCATAAGCGGCTACAGAGGACAAGGCCTTTTAAGTTTTACAATAGAGTGGCTCTCAGACTGCATGCATAGACATGGTGAGCTGAACTATAATTGTTGCTCTCTTTTTTTTATTGTTTCTCTCGTCGCCTTGCCGCTTGCTGTGTCGTGCTGCCCACTCCTGCCACCTACCAAACAATCGGCCAATCACCACGAACTGCTGTGCATACTAATTAGCCGCACGTGGTCGAGACCTTGATCGGCAAGAAGCGCCCTCGTGACCCTGCTGATGACCTCATTCTGGTATTGGCCCTTACTGCTTTTGCATGTAGCTCTCTTTTATTAGTACCAGCACACTGCAAGGCCAATACAGATAAACTAACCTCTCATGTGGAAGT-TTTTTTTTCTTTTTCGAATGGAAACTAAAAACATTAACCTCTTGTAAGGGTGTGTTGTTATGCCAGCAGTTTAGCTCTCCAAGCAGTTGTTAAGTCCCTCGTTCTCAGAAATTTGTTCTTTAAGTCCTGGACACACGATGAGAAATTTTGTCGTGACATCGATTTCAAAAATTTGCAAAATGGGGAATCCTCTTCTAATGAACTCGTC-CTAATCGCTTCGGCAATTCTC------------ATTGCACAGCCATTAAAAGTGAGAATGTGCATCTTCTTCCTATTCATTCTACCAACATTTGGATTCTAGCTTGGGATTCATTTTCAGGCCTAACACCCTAGATTGCATTATGTCTTAGTAATTC------ATTTATGTTACTTT--------GAAATATAAAAGTGTTCATCAAAGATGAAATAAGTTCTCTTTTTGAGTTACTAATGGCTAGCAAAATAGAATAAAAATTATCAGTAAGAATATCATCCAGAAAGAGTTATGTTCTTCATTTTAATTTTTTAAACTACATTTAATTCTACTCTTTTTAAAAACTCATTTTTCTTTTCTTGAAAAGTATTTATTTTTTGATGTATATACTTAGATGTTTCTAGCGACGCCTCAGAGGAACCGAGCCATGTGATCGAT----------------------------------------------------
Npecki_HurricaneMazeCave_G2100 TTACCCTCTGCAATTTAATTGAACTACTGCTGCTCTTCAATCAATGTCTCTATAAACTATTGAATTTGATTTTCAAGTGAATTTTGATTTCAATACTTCAAATTTTATCCTTGGATATCTCTTT--------TTGACTCCAAACTTATGACTATAGCCGCAACTTACAACTTTATCAGATAGAGTAAGTCAAGAGAATTATCGAAACATACCACGATCATGTACAGCCACAAG-TATATTTTAATTGGAGATATTTTAACTTTTTATATGTATTTCAAGAGTTGGATATTTTGTTCTTTGTTCACATTCA--------TGTATCAAACCTGTAGGAACAAA--TTTGCTTTCTGGATAATTTGTTTGAATTGTTTTGAAAAGTGAATTTCATTATAGTGAGTGAGTAAGTTGATTGTATGTGCATACCAAAACAAATAACTTTGAGGAAAGGAATAGACAAATATATAATTCCTATGAATATATTTTTTAAAAAATTCTGATACTAAGAAATTGTATAACTAGACCATATCTTTATTTTTGCCTTCAAAGCCTTTTGTGCTTTAATTAATATCACCAGAAGGAGATGCTAAATTGAATCTCTTATAGAGGGAATCTGAACCACGCGGGAGGGGAGGAAATTATCAATCGGCCATAAGCGGCTACAGAGGACAAGGCCTTTTAAGTTTTACAATAGAGTGGCTCTCAGACTGCATGCATAGACATGGTGAGCTGAACTATAATTGTTGCTCTCTTTTTTTTATTGTTTCTCTCGTCGCCTTGCCGCTTGCTGTGTCGTGCTGCCCACTCCTGCCACCTACCAAACAATCGGCCAATCACCACGAACTGCTGTGCATACTAATTAGCCGCACGTGGTCGAGACCTTGATCGGCAAGAAGCGCCCTCGTGACCCTGCTGATGACCTCATTCTGGTATTGGCCCTTACTGCTTTTGCATGTAGCTCTCTTTTATTAGTACCAGCACACTGCAAGGCCAATACAGATAAACTAACCTCTCATGTGGAAG--TTTTTTTTCTTTTTCGAATGGAAACTAAAAACATTAACCTCTTGTAAGGGTGTGTTGTTATGCCAGCAGTTTAGCTCTCCAAGCAGTTGTTAAGTCCCTCGTTCTCAGAAATTTGTTCTTTAAGTCTTGGACACACAATGAGAAATATTGTCGTGACATCGATTTCAAAAATTTGCAAAATGGGGAATCCTCTTCTAATGAACTCGTC-CTAATCGCTTTGGCAATTATC------------ATTGCACAGCCATTAAAAGTGAGAATGTGCATCTTCTTCCTATTCATTCTACCAACATTTGGATTCCAGTTTGGGATTCATTTTCAGGCCTAACACCCTAGATTGCATTATGTCTTTGTAATTC------ATTTATGTGAATTTAAAGTCTTGAAATATAAAAGCGTTCATCAAAGATGAAATAAGTTCTCTTTTTGAGTTACTAATGGCTAGCAAAATATAATAAAAATTAACAGTAAGAATATCATCCAGAAAGAGTTATGTTCTTAATTCTAATTTTTTAAACTATATTTAATTCTACTCTTTTTAAAAACTCATTTTTCTTTTCTTGAAAAGTATTTATTTTTTGATGTATATACTTAGATGTTTCTTGCGACGCCTCAGTGGAAACGAGCCATGTGATCGATCAAATGCCAAAATTCATTCTGTAAACATGAAATTACGGCAAAAAAACTTATT
Npecki_Monteagle_N062 -----------------ATTGAACTACTTCTGCTCTTCAATCAATGTCTCTATAAATTATTGAATTTGATTTTCAAGTGAATTTTGATTTCAATACTTCAAATTTTATCCTTGGATATCTCTTT--------TTGACTCTAAACTTATGACTATAGCCGCAACTTACAACTTTATCAGATAGAGTAAGTCAAGAGAATTATCGAAACATACCACGATCCTGTACAGCCACAAG-TATATTTTAATTGGAGATATTTTAACTTTTTATATGTATTTCAAGAGTTGGATATTTTGTTCTTTGTTCACATTCT--------TGTATCAAACCTGTAGGAACAAA--TTTGCTTTCTGGATAATTTGTTTGAATTGTTTTGAAAAGTGAATTTCATTATAGTGAGTGAGTAAGTTGATTGTATGTGCATACCAAAACATATAACTTTGAGGAAAGGGATAGACAAATATATAATTCCTATGAATATATTTTTTAAAAAATTCTGATACTAAGAAATTGTATAACTAGACCATATCTTTATTTTTGCCTTCAAAGCCTTTTGTGCCGAAATTAATATCACCTGAAGGAGATGCTAAATTGAATCTCTTATAGAGGGAATCTGAACCACGCGGGAGGGGAGGAAATTATCAATCGGCCATAAGCGGCTACAGAGGACAAGGCCTTTTAAGTTTTACAATAGAGTGGCTCTCAGACTGCATGCATAGACATGGTGAGCTGAACTATAATTGTTGCTCTCTTTTTTTTATTGTTTCTCTCGTCGCCTTGCCGCTTGCTGTGTCGTGCTGCCCACTCCTGCCACCTACCAAACAATCGGCCAATCACCACGAACTGCTGTGCATACTAATTAGCCGCACGTGGTCGAGACCTTGATCGGCAAGAAGCGCCCTCGTGACCCTGCTGATGACCTCATTCTGGTATTGGCCCTTACTGCTTTTGCATGTAGCTCTCTTTTATTAGTACCAGCACACTGCAAGGCCAATACAGATAAACTAACCTCTCATGTGGAAG--TTTTTTTTCTTTTTCGAATGGAAACTAAAAACATTAACCTCTTGTAAGGGTGTGTTGTTATGCCAGCAGTTTAGCTCTCCAAGCAGTTGTTAAGTCCCTCGTTCTCAGAAATTTGTTCTTTAAGTCCTGGACACACGATGAGAAATTTTGTCGTGACATCGATTTCAAAAATTTGCAAAATGGGGAATCCTCTTCTAATGAACTCGTC-CTAATCGCTTTGGCAATTATC------------ATTGCACAGCCATTAAGAGTGAGAATGTTCATCTTCTTCCTATTCATTCTACCAACATTTGGATTCTAGCTTGGGATTCATTTTCAGGCCTAACACCCTAGATTGTAGTATGTCTTAGTAATTC------ATTGATGTGACTTTAAAGTCTTGAAATATAAAAGCGTTCATCAAAGATGAAATAAGTTCTCTTTTTGAGTTACTAATGGCTAGCAAAATATAATAAAAATTAATATCAAGAATATCATCCAGAAAGAGTTATGTTCTTAA--------TTTTAAACTACATTTAATTCTACTCTTTTTAAAAACTCATTTTTCTTTTCTTGAAAAGTATTTATTTTTTGATGTATATACTTAGATGTTTCTTGTGACGCCTCAGAGGAAACGAGCCATGTGATCGATCAAATGCCAAAATTCATTCTGTAAACATGAAATTACGGCAAAAAAACTTATT
Nperlakyi_SChimneys_N1079 TCACCCTCTACAATTTAATTGAACTACTTCTGTTCTTCAATCAATGTCTCCATAAACTATTGGATTTGATTTTCAATTGTATTTTGATTTCAAAACTTCAGATTTTATCCTTGGATATATCTTTTAGCTTTATTGACTCTAAACTTATCACTATTGCCACAACTTTAAACTTTATCAGATAGGGTAAGCTAAGAGAATTATGCTGATATGCCACAATCATGTACAGCCACAAGTTGTTTTTTAATTAGAGATATTTTAACTTTTTATGTGTATTTTAAGAGTTGGATGTTTTGTTCTTTGTTCACTTGCATTCACATTCTTATCAAACCTGTAGGAACAAAATTTTGCTTTCTGGATAATTTGTTTGAATTGTTTTGAAAAGTGGATTTCATTATATTGAATGAGTAAGTTGATTGTATGTGCATACCAAAACATATAACTTTGAGGAAAGGCATAGACAAATATATAATTTCTATGAATATAT-TTTTAAAAAATTCTGTTAATAAGAAATTATATAATTAGACCACACTTTTATTTTTGTCTTCAAAGCCTTTTGTGCTGAAATTAATGTCGCCAGATGGAGATGCTAAATTGAATCTCTTATAGAGGGAATCTGAACCACGCGGGAGGGGAGGAAAATATCAATCGGCCATAAGCGGCTACAGAGGACAAGGCCTTTTAAGTTTTACAATAGAGTGGCTCTCAGACTGCATGCATAGACATGGTGAGCTGAACTATAATTGTTGCTCTCTTTTTTTTATTGTTTCTCTCGTCGCCTTGCCGCTTGCTGTGTCGTGCTGCCCACTCCTGCCACCTACCAAACAATCGGCCAATCACCACGAACTGCTGTGCATACTAATTAGCCGCACGTGGTCGAGACCTTGATCGGCAAGAAGCGCCCTCGTGACCCTGCTGATGACCTCATTCTGGTATTGGCCCTTACTGCTTTTGCATGTAGCTCTCTTTTATTAGTACCAGCACACTGCAAGGCCAATACAGATAAACTAACCTCTCATGTGAAAGATTTTTTTTTCTTTTTCGAATGGAAACTAAAAACATTAACCTCTTGTAAGGGTGTGTTGTTATGCCAGCAGTTTAGCTCTCCAAGCAGTTGTTAAGTCC--------------TTTGTTCTTTAAGTCCTGGACACACTATGATAAATTTTGTCATGACATCGGTTCCGAGAATTTTCAAAATGGCAAATTCTCTTGTGATGAACTTGTCCATAATCGCTGTGGCAATGATCCACTAAAAAACTGTTGCACAGCCATTATAAGTGAGAATGTGCATGTTCTTCCTTCTCATTCCACCAACCTCTGAATTCGAGCTTGGGATTCATTTTCAGGCCTAACACCCTAGATTGTATTATGTCTTAATAATTCATTTCAATTTATGTGAATTTAAAGTCTTGAAATATAAAAGCTTTCATCAAAGATGAAATAAGTTCTCTTTTTGAGTTATTAATAGCTAGCAAAATATAATAAAAATTAACAGTAAAAATATCATCCAGAAAGAGCTATCTTCCTAATTCTAATTTATTAAAGTACATTTAATTCTGCTCTTTTTAAAAACTCATTTTTCTTTCCTTGAAA---------TTTTTGGTGTATATTCTTAGATGTTTCTTGTGGCGTCTCAGTGGAAACGAGCCATGTGATTGATCAAATGCCAAAATTCATTCTGTAAACATGAAATTACGGCAAGAAAACTTATT
Nperlakyi_SChimneys_N1080 TCACCCTCTACAATTTAATTGAACTACTTCTGTTCTTCAATCAATGTCTCCATAAACTATTGGATTTGATTTTCAATTGTATTTTGATTTCAAAACTTCAGATTTTATCCTTGGATATATCTTTTAGCTTTATTGACTCTAAACTTATCACTATTGCCACAACTTTAAACTTTATCAGATAGGGTAAGCTAAGAGAATTATGCTGATATGCCACAATCATGTACAGCCACAAGTTGTTTTTTAATTAGAGATATTTTAACTTTTTATGTGTATTTTAAGAGTTGGATGTTTTGTTCTTTGTTCACTTGCATTCACATTCTTATCAAACCTGTAGGAACAAAATTTTGCTTTCTGGATAATTTGTTTGAATTGTTTTGAAAAGTGGATTTCATTATATTGAATGAGTAAGTTGATTGTATGTGCATACCAAAACATATAACTTTGAGGAAAGGCATAGACAAATATATAATTTCTATGAATATAT-TTTTAAAAAATTCTGTTAATAAGAAATTATATAATTAGACCACACTTTTATTTTTGTCTTCAAAGCCTTTTGTGCTGAAATTAATGTCGCCAGATGAAGATGCTAAATTGAATCTCTTATAGAGGGAATCTGAACCACGCGGGAGGGGAGGAAAATATCAATCGGCCATAAGCGGCTACAGAGGACAAGGCCTTTTAAGTTTTACAATAGAGTGGCTCTCAGACTGCATGCATAGACATGGTGAGCTGAACTATAATTGTTGCTCTCTTTTTTTTATTGTTTCTCTCGTCGCCTTGCCGCTTGCTGTGTCGTGCTGCCCACTCCTGCCACCTACCAAACAATCGGCCAATCACCACGAACTGCTGTGCATACTAATTAGCCGCACGTGGTCGAGACCTTGATCGGCAAGAAGCGCCCTCGTGACCCTGCTGATGACCTCATTCTGGTATTGGCCCTTACTGCTTTTGCATGTAGCTCTCTTTTATTAGTACCAGCACACTGCAAGGCCAATACAGATAAACTAACCTCTCATGTGAAAGATTTTTTTTTCTTTTTCGAATGGAAACTAAAAACATTAACCTCTTGTAAGGGTGTGTTGTTATGCCAGCAGTTTAGCTCTCCAAGCAGTTGTTAAGTCC--------------TTTGTTCTTTAAGTCCTGGACACACTATGATAAATTTTGTCATGACATCGGTTCCGAGAATTTTCAAAATGGCAAATTCTCTTGTGATGAACTTGTCCATAATCGCTGTGGCAATGATCCACTAAAAAACTGTTGCACAGCCATTATAAGTGAGAATGTGCATGTTCTTCCTTCTCATTCCACCAACCTCTGAATTCGAGCTTGGGATTCATTTTCAGGCCTAACACCCTAGATTGTATTATGTCTTAATAATTCATTTCAATTTATGTGAATTTAAAGTCTTGAAATATAAAAGCTTTCATCAAAGATGAAATAAGTTCTCTTTTTGAGTTATTAATAGCTAGCAAAATATAATAAAAATTAACAGTAAAAATATCATCCAGAAAGAGCTATCTTCCTAATTCTAATTTATTAAAGTACATTTAATTCTGCTCTTTTTAAAAACTCATTTTTCTTTCCTTGAAA---------TTTTTGGTGTATATTCTTAGATGTTTCTTGTGGCGTCTCAGTGGAAACGAGCCATGTGATTGATCAAATGCCAAAATTCATTCTGTAAACATGAAATTACGGCAAGAAAACTTATT
Nreclusus_Clingmans_N252 -------------------------------------------------------------------------------------------------------------------TATATCTTTAAGCTATATTGACTCTAAACTTATCACTATTGCCACAACTTTCAACTTTATCAGATAGGGTAAGCTAAGAGAATTATGCTGATATGCCACGATCATGTACAGCCACAAG-TTTTTTTTAATTAGAGATATTTTAACTTTTTATGTGTATTTTAAGAGTTGGATGTTTTGTTCTTTGTTCACTTGCATTCACATTCTTATCAAACCTGTAGGAACAAAATTTTGCTTTCTGGATAATTTGTTTGAATTGTCTTGAAAAGTGGATTTCATTATAGTGAATGACTAAGTTGATTGTATGTGCATACCAAAACATATAACTTTGAGGAAAGGCATAGACAAATATATAATTTCTATGAATATAT-TTTTAAAAAATTCTGTTAATAAGAAATTATATAATTAGACCACACTTTTATTTTTATCTTCAAAGCCTTTTGTGCTGAAATTAATGTCACCAGAAGGAGATGCTAAATTGAATCTCTTATAGAGGGAATCTGAACCACGCGGGAGGGGAGGAAATTATCAATCGGCCATAAGCGGCTACAGAGGACAAGGCCTTTTAAGTTTTACAATAGAGTGGCTCTCAGACTGCATGCATAGACATGGTGAGCTGAACTATAATTGTTGCTCTCTTTTTTTTATTGTTTCTCTCGTCGCCTTGCCGCTTGCTGTGTCGTGCTGCCCACTCCTGCCACCTACCAAACAATCGGCCAATCACCACGAACTGCTGTGCATACTAATTAGCCGCACGTGGTCGAGACCTTGATCGGCAAGAAGCGCCCTCGTGACCCTGCTGATGACCTCATTCTGGTATTGGCCCTTACTGCTTTTGCATGTAGCTCTCTTTTATTAGTACCAGCACACTGCAAGGCCAATACAGATAAACTAACCTCTCATGTGAAAGATTTTTTTTTCTTTTTCGAATGGAAACTAAAAACATTAACCTCTTGTAAGGGTGTG-----------------------------------------------------------------------------------------------------------------------------------------------------------------------------------------------------------------------------------------------------------------------------------------------------------------------------------------------------------------------------------------------------------------------------------------------------------------------------------------------------------------------------------------------------------------------------------------------------------------------------------------------------------------------
Nreclusus_Newfound_N259 ----------------------------------------------------------------------------------------------------------------------------------------------------------------------------------------------------------------------------------------------------------------------------------------------------------------------------------------------------------------------------------------------------------------------------------------------------------------------------------------------------------------------------------------------------------------------------------------ATGTCACCAGAAGGAGATGCTAAATTGAATCTCTTATAGAGGGAATCTGAACCACACGGGAGGGGAGGAAATTATCAATCGGCCATAAGCGGCTACAGAGGACAAGGCCTTTTAAGTTTTACAATAGAGTGGCTCTCAGACTGCATGCATAGACATGGTGAGCTGAACTATAATTGTTGCTCTCTTTTTTTTATTGTTTCTCTCGTCGCCTTGCCGCTTGCTGTGTCGTGCTGCCCACTCCTGCCACCTACCAAACAATCGGCCAATCACCACGAACTGCTGTGCATACTAATTAGCCGCACGTGGTCGAGACCTTGATCGGCAAGAAGCGCCCTCGTGACCCTGCTGATGACCTCATTCTGGTATTGGCCCTTACTGCTTTTGCATGTAGCTCTCTTTTATTAGTACCAGCACACTGCAAGGCCAATACAGATAAACTAACCTCTCATGTGAAAGATTTTTTTTTCTTTTTCGAATGGAAACTAAAAACATTAACCTCTTGTAAGGGTGTGTTGTTATGCCAGCAGTTTAGCTCTCCAAGCAGTTGTTAAGTCCTTTGTTCTCAGAAATTTGTTCTTTAAGTCCTGGACACAC--TGATAAATTTTGTCATGATATCGGTTCCGAGAATTTTCAAAATGGCAAATTCTCTTGTGATGAACTCGTCCATAATCGCTGAGGCAATGATCCACTAAAAAACTGTTGCACAGCCATTATAAGTGAGAATGTGCATGTTCTTCCTACTCATTCCACCAACCTCTGAATTCCAGCTTGGGATTCATTTTCAGGCCTAACACCCTAGATTGAATTATGTCTTAATAATTCATTTCAATTTATGTGAATTTAAAGTCTTGAAATATAAAAGATTTCATCAAAGATGAAATAAGTTCTCTTTTTGAGTTATTAATAGCTAGCAAAATATAATAAAAATTAACAGTAAAAATATCATCCAGAAAGAGCTATCTTCTTAATTCTAATTTA-TAAAGTACATTTAATTCTGCTCTTTTTAAAAACTCATTTTTCTTTCCTTGAAAAGTATTTATTTTTTGGTGTATATTCTTAGATGTTTCTTGTGGCGTCTCAGAGGAAACGAACCATGTGATTGATCAAATGCCAAAATTCATTCTGTACACATGAAATTATGGCAAGAAAACTTATT
Nreclusus_Noland_N1051 TCACCCTCTGCAATTTAATTGAACTACTTCTGTTCTTCAATCAATGTCTCCATAAACTATTGGATTTGATTTTCAATTGTATTTTGATTTCAAAACTTCAGATTTTATCCTTGGATATATCTTTTAGCTTTATTGACTCTAAACTTATCACTATTGCCACAACTTTCAACTTTATCAGATAGGGTAAGCTAAGAGAATTATGCTGATATGCCACGATCATGTACAGCCACAAG-TTTTTTTTAATTAGAGATATTTTAACTTTTTATGTGTATTTTAAGAGTTGGATGTTTTGTTCTTTGTTCACTTGCATTCACATTCTTATCAAACCTGTAGGAACAAAATTTTGCTTTCTGGATAATTTGTTTGAATTGTCTTGAAAAGTGGATTTCATTATAGTGAATGAGTAAGTTGATTGTATGTGCATACCAAAACATATAACTTTGAGGAAAGGCATAGACAAATATATAATTTCTATGAATATAT-TTTTAAAAAATTCTGTTAATAAGAAATTATATAATTAGACCACACTTTTATTTTTATCTTCAAAGCCTTTTGTGCTGAAATTAATGTCACCAGAAGGAGATGCTAAATTGAATCTCTTATAGAGGGAATCTGAACCACGCGGGAGGGGAGGAAATTATCAATCGGCCATAAGCGGCTACAGAGGACAAGGCCTTTTAAGTTTTACAATAGAGTGGCTCTCAGACTGCATGCATAGACATGGTGAGCTGAACTATAATTGTTGCTCTCTTTTTTTTATTGTTTCTCTCGTCGCCTTGCCGCTTGCTGTGTCGTGCTGCCCACTCCTGCCACCTACCAAACAATCGGCCAATCACCACGAACTGCTGTGCATACTAATTAGCCGCACGTGGTCGAGACCTTGATCGGCAAGAAGCGCCCTCGTGACCCTGCTGATGACCTCATTCTGGTATTGGCCCTTACTGCTTTTGCATGTAGCTCTCTTTTATTAGTACCAGCACACTGCAAGGCCAATACAGATAAACTAACCTCTCATGTGAAAGATTTTTTTTTCTTTTTCGAATGGAAACTAAAAACATTAACCTCTTGTAAGGGTGTGTTGTTATGCCAGCAGTTTAGCTCTCCAAGCAGTTGTTAAGTCCTTTGTTCTCAGAAATTTGTTCTTTAAGTCCTGGACACAC--TGATAAATTTTGTCATGACATCGGTTCCGAGAATTTTCAAAATGGCAAATTCTCTTGTGATGAACTCGTCCATAATCGCTGAGGCAATGATCCACTAAAAAACTGTTGCACAGCCATTATAAGTGAGAATGTGCATGTTCTTCCTACTCATTCCACCAACCTCTGAATTCCAGCTTGGGATTCATTTTCAGGCCTAACACCCTAGATTGAATTATGTCTTAATAATTCATTTCAATTTATGTGAATTTAAAGTCTTGAAATATAAAAGCTTTCATCAAAGATGAAATAAGTTCTCTTTTTGAGTTATTAATAGCTAGCAAAATATAATAAAAATTAACAGTAAAAATATCATCCAGAAAGAGCTATCTTCTTAATTCTAATTTATTAAAGTACATTTAATTCTGCTCTTTTTAAAAACTCATTTTTCTTTCCTTGAAAAGTATTTATTTTTTGGTGTATATTCTTAGATGTTTCTTGTGGCGTCTCAGAGGAAACGAACCATGTGATTGATCAAATGCCAAAATTCATTCTGTAAACATGAAATTATGGCAAGAAAACTTATT
Nroanensis_IngramBranch_N926 TCACCCTCTGCAATTTAATTGAACTACTTCTGT-CTTCAATCAATGTCTCCATAAACTATTGGATTTGATTTTCAATTGTATTTTGATTTCAAAACTTCAGATTTTATCCTTGGATATATCTTTTAGCTTTATTGACTCTAAACTTATGACTATTGCCA-------TAACTTTATCAGATAGGGTAAGCTAAGAGAATTATGCTTATATACCATGATCATGTATAGCCACAAG-TTTTTTTTAATTAGAGATATTTTAACTTTTTATGTGTATTTTAAGAGTTGGATGTTTTGTTCTTTGTTCACTTGCATTCACATTCTTATCAAACCTGTAGGAAGAAAATTTTGCTTTCTGGATAATTTGTTTGAATTGTTTTGAAAAGTCGATTTCATTATAGTGAATGAGTAAGTTGATTGTATGTGCATACCAAAACATATAACTTCGAGGAAAGGGATAGACAAATATATAATTTCTATGAATATATT----AAAAAAATCTGATAATAAGAAATTATATAATTAGACCACACTTTTATTTTTGCCTTCAAAGCCTTTTGTGCTGAAATTAATGTCACCAGAAGGAGATGCTAAATTGAATCTCTTATAGAGGGAATCTGAACCACGCGGGAGGGGAGGAAATTATCAATCGGCCATAAGCGGCTACAGAGGACAAGGCCTTTTAAGTTTTACAATAGAGTGGCTCTCAGACTGCATGCATAGACATGGTGAGCTGAACTATAATTGTTGCTCTCTTTTTTTTATTGTTTCTCTCGTCGCCTTGCCGCTTGCTGTGTCGTGCTGCCCACTCCTGCCACCTACCAAACAATCGGCCAATCACCACGAACTGCTGTGCATACTAATTAGCCGCACGTGGTCGAGACCTTGATCGGCAAGAAGCGCCCTCGTGACCCTGCTGATGACCTCATTCTGGTATTGGCCCTTACTGCTTTTGCATGTAGCTCTCTTTTATTAGTACCAGCACACTGCAAGGCCAATACAGATAAACTAACCTCTCATGTGGAAGATTTTTTTTTCTTTTTCGAATGGAAACTAAAAACATTAACCTCTTGTAAGGGTGTGTTGTTATGCCAGCAGTTTAGCTCTCCAAGCAGTTATTAAGTCCTTTGTTCTCAGAAATTTGCTCTTTAAGTCCTGGACACACTATAAGAAATTTTGTCGTAACATCGGTTTTGAAAATTTTCAAAATGGCAAATTCTCTTGTGATGAACTCGTCCATAATCACTGTGGCAATGATCCACTAAAAAACTGTTGCACAGCCATTATAAGTGAGAAT-TGCATCTTCTTCCTACTCATTCCACCAATCTCTGAATTCTAGCTTGGGATTCATTTTCAGACCTAACATCCTAGATTGCATTATGTCTTAATAATTCCTTTCAATTTATGTGCATTTAAAGTCTTGAAATATAGAAG--------GAAGATGAAATAAGTTCTCTTTTTGAGTTATTAATGGCTAGCAAAATATAAAAAAAATTAACAGTAAGACTATCATCCAGAAAGAGCTA--TCCCTAATTCTAATTTATTAAAGTGCATTTAATTCTGCTCTTTTCAAAAACTCCTTTTTCTTTCCTTGAAAAGTATTTATTTCCTGATGTATATTCTTAGATGTTTCTTGTGTTGCCTCAAAGGAAACAAGCCATGTGATTAATCCAATGCCAAAATTCAATCTGCAAACATGAAATTACGTCAAAAATACTTATT
Nroanensis_N_CarversGap_N928 TCACCCTCTGCAATTTAATTGAACTACTTCT--TCTTCAATCAATGTCTCCATAAACTATTGGATTTGATTTTCAATTGTATTTTGATTTCAAAACTTCAGATTTTATCCTTGGATATATCTTTTAGCTTTATTGACTCTAAACTTATGACTATTGCCA-------CAACTTTATCAGATAGGGTAAGCTAAGAGAATTATGCTTATATACCATGATGATGTATAGCCACAAGTTTTTTTTTAATTAGAGATATTTTAACTTTTTATGTGTATTTTAAGAGTTGGGTGTTTTGTTCTTTGTTCACTTGCATTCACATTCTTATCAAACCTGTAGGAAGAAAATTTTGCTTTCTGGATAATTTGTTTGAATTGTTTTGAAAAGTCGATTTCATTATAGTGAATGAGTAAGTTGATTGTATGTGCATACCAAAACATATAACTTCGAGGAAAGGGATAGACAAATATATAATTTCTATGAATATATTTTTTAAAAAACTCTGATAATAAGAAATTATATAATTAGACCACACTTTTATTTTTGCCTTCAAAGCCTTTTGTGCTGAAATTAATGTCACCAGAAGAAGATGCTAAATTGAATCTCTTATAGAGGGAATCTGAACCACGCGGGAGGGGAGGAAATTATCAATCGGCCATAAGCGGCTACAGAGGACAAGGCCTTTTAAGTTTTACAATAGAGTGGCTCTCAGACTGCATGCATAGACATGGTGAGCTGAACTATAATTGTTGCTCTCTTTTTTTTATTGTTTCTCTCGTCGCCTTGCCGCTTGCTGTGTCGTGCTGCCCACTCCTGCCACCTACCAAACAATCGGCCAATCACCACGAACTGCTGTGCATACTAATTAGCCGCACGTGGTCGAGACCTTGATCGGCAAGAAGCGCCCTCGTGACCCTGCTGATGACCTCATTCTGGTATTGGCCCTTACTGCTTTTGCATGTAGCTCTCTTTTATTAGTACCAGCACACTGCAAGGCCAATACAGATAAACTAACCTCTCATGTGGAAGATTTTTTTTTCTTTTTCGAATGGAAACTAAAAACATTAACCTCTTGTAAGGGTGTG-----------------------------------------------------------------------------------------------------------------------------------------------------------------------------------------------------------------------------------------------------------------------------------------------------------------------------------------------------------------------------------------------------------------------------------------------------------------------------------------------------------------------------------------------------------------------------------------------------------------------------------------------------------------------
Nroanensis_RoanHighBluff_N762 TCACCCTCTGCAATTTAATTGAACTACTTCTGT-CTTCAATCAATGTCTCCATAAACTATTGGATTTGATTTTCAATTGTATTTTGATTTCAAAACTTCAGATTTTATCCTTGGATATATCTTTTAGCTTTATTGACTCTAAACTTATGACTATTGCCA-------CAACTTTATCAGATAGGGTAAGCTAAGAGAATTATGCTTATATACCATGATCATGTATAGCCACAAGTTTTTTTTTAATTAGAGATATTTTAACTTTTTCTGTGTATTTTAGGAGTTGGATGTTTTGTTCTTTGTTCACTTGCATTCACATTCTTATCAAACCTGTAGGAAGAAAATTTTGCTTTCTGGATAATTTGTTTGAATTGTTTTGAAAAGTCGATTTCATTATAGTGAATGAGTAAGTTGATTGTATGTGCATACCAAAACATATAACTTCGAGGAAAGGGATAGACAAATATATAATTTCTATGAATATATT----AAAAAAATCTGATAATAAGAAATTATATAATTAGACCACACTTTTATTTTTGCCTTCAAAGCCTTTTGTGCTGAAATTAATGTCACCAGAAGGAGATGCTAAATTGAATCTCTTATAGAGGGAATCTGAACCACGCGGGAGGGGAGGAAATTATCAATCGGCCATAAGCGGCTACAGAGGACAAGGCCTTTTAAGTTTTACAATAGAGTGGCTCTCAGACTGCATGCATAGACATGGTGAGCTGAACTATAATTGTTGCTCTCTTTTTTTTATTGTTTCTCTCGTCGCCTTGCCGCTTGCTGTGTCGTGCTGCCCACTCCTGCCACCTACCAAACAATCGGCCAATCACCACGAACTGCTGTGCATACTAATTAGCCGCACGTGGTCGAGACCTTGATCGGCAAGAAGCGCCCTCGTGACCCTGCTGATGACCTCATTCTGGTATTGGCCCTTACTGCTTTTGCATGTAGCTCTCTTTTATTAGTACCAGCACACTGCAAGGCCAATACAGATAAACTAACCTCTCATGTGGAAGATTTTTTTTTCTTTTTCGAATGGAAACTAAAAACATTAACCTCTTGTAAGGGTGTGTTGTTATGCCAGCAGTTTAGCTCTCCAAGCAGTTATTAAGTCCTTTGTTCTCAGAAATTT-----------------------------------------------------------------------------------------------------------------------------------------------------------------------------------------------------------------------------------------------------------------------------------------------------------------------------------------------------------------------------------------------------------------------------------------------------------------------------------------------------------------------------------------------------------------------------------------------------------
Nsheari_BaldRiver_N1168 ----------------------------------------------------------------------TTTCAAAT-TATTTTGATTTCAGAACTTCAGATTTTATCCTTGGATATATCTTTTAGCTTTATTGACTCTAAACTTATCACTATTGCCA-------CAACTTTATCAGATAGGGTAAGCTAAGAGAAATATGCTGATATACCATGATCATGTACATCCACAAGTGTTTTTTTAATTAGAGATATTTTAACTTTTTATGTGTATTTTAAGAGTTGGATGTTTTGTTCTTTGTTCACTTGCATTCACATTCTTATCAAACCTGTAGGAACAAAATTTTGCTTTCTGGATAATTTGTTTGAATTGTTTTGAAAAGTGGATTTCATTATAGTGAATGAGTAAGTTGATTGTATGTGCATACCAAAACATATAACTTTGAAGAAAGGCAAAGACAAATATATAATTTCTATGAATATAT-TTTTAAAAAATTCTGTTAATAAGAAATTATATAATTAGACCACACTTTTATTTTTGTCTTCAAAGCCTTTTGTGCTGAAATTAATGTCACCAGAAGGAGATGCTAAATTGAATCTCTTATAGAGGGAATCTGAACCACGCGGGAGGGGAGGAAATTATCAATCGGCCATAAGCGGCTACAGAGGACAAGGCCTTTTAAGTTTTACAATAGAGTGGCTCTCAGACTGCATGCATAGACATGGTGAGCTGAACTATAATTGTTGCTCTCTTTTTTTTATTGTTTCTCTCGTCGCCTTGCCGCTTGCTGTGTCGTGCTGCCCACTCCTGCCACCTACCAAACAATCGGCCAATCACCACGAACTGCTGTGCATACTAATTAGCCGCACGTGGTCGAGACCTTGATCGGCAAGAAGCGCCCTCGTGACCCTGCTGATGACCTCATTCTGGTATTGGCCCTTACTGCTTTTGCATGTAGCTCTCTTTTATTAGTACCAGCACACTGCAAGGCCAATACAGATAAACTAACCTCTCATGTGAAAGATTTTTCTTTCTTTTTTGAATGGAAACTAAAAACATTAACCTTTTGTAAGGGTGTGTTGTTATGCCAGCAGTTTAGCTCTCCAAGCAGTT---AAGACCTTTGTTCTCAGAAGTTTGTTCTTTAAGTCCTGGACACACTATGATAAATTTTGTCATGACATCGGTTCCGAGAATTTTCAAAATGGCAAATTCTCTTGTGATGAACTCATCCATAATCACTGTGGCAATGATCCACTAAAAAACTGTTGCACAGCCATTATAAGTGAGAATGTGCATGTTCTTCCTACTCATTCCACCAACCTCTGAATTCCAGCTTGGGATTCATTTTTAGGCCTAACACCCTAGATTGTATTATGTCTTAATAATTCATTTCAATTTATGTGAATTTAAAGTCTTGAAATATAAAAGCTTTCATCAAAGATGAAATAAGTTCTCTTTTTGAGTTATTAATAGCTAGCAAAATATAATAAAAATTAACAGTAAAAATATCATCCAGAAAGAGCTATCTTCCTAATTCTAATTTATTAAAGTACATTTAATTCTGCTCTTTTTAAAAACTCATTTTTCTTTCCTTGAAAAGTATTTATTTTTTGGTGTATATTCTTAGATGTTTCTTGTGGTGTCTCGGAGTAAACGAGCCATGTGATTGATCAAATGCCAAAATTCATTCTGTAAACATGAAATTACGGCAAGTATACTTATT
Nsheari_Cohutta_N826 TCACCCTCTGCAATTTAATTGAACTACTTCGGTTCTTCAATCAATGTCTCCATAAACTATTGGATTTGATTTTCAATT-TATTTTGATTTCAGAACTTCAGATTTTATCCTTGGATATATCTTTTAGCTTTATTGACTCTAAACTTATCACTATTGCCA-------CAACTTTATCAGATAGGGTAAGCTAAGAGAAATATGCTGATATACCACGATCATGTACATCCACAAGTGTTTTTTTAATTAGAGATATTTTAACTTTTTATGTGTATTTTAAGAGTTGGATGTTTTGTTCTTTGTTCACTTGCATTCACATTCTTATCAAACCTGTAGGAACAAAATTTTGCTTTCTGGATAATTTGTTTGAATTGTTTTGAAAAGTGGATTTCATTATAGTGAATGAGTAAGTTGATTGTATGTGCATACCAAAACATATAACTTTGAAGAAAGGCAAAGACAAATATATAATTTCTATGAATATAT-TTTTTAAAAATTCTGTTAATAAGAAATTATATAATTAGACCACACTTTTATTTTTGTCTTCAAAGCCTTTTGTGCTGAAATTAATGTCACCAGAAGGAGATGCTAAATTGAATCTCTTATAGAGGGAATCTGAACCACGCGGGAGGGGAGGAAATTATCAATCGGCCATAAGCGGCTACAGAGGACAAGGCCTTTTAAGTTTTACAATAGAGTGGCTCTCAGACTGCATGCATAGACATGGTGAGCTGAACTATAATTGTTGCTCTCTTTTTTTTATTGTTTCTCTCGTCGCCTTGCCGCTTGCTGTGTCGTGCTGCCCACTCCTGCCACCTACCAAACAATCGGCCAATCACCACGAACTGCTGTGCATACTAATTAGCCGCACGTGGTCGAGACCTTGATCGGCAAGAAGCGCCCTCGTGACCCTGCTGATGACCTCATTCTGGTATTGGCCCTTACTGCTTTTGCATGTAGCTCTCTTTTATTAGTACCAGCACACTGCAAGGCCAATACAGATAAACTAACCTCTCATGTGAAAGATTTTTCTTTCTTTTTTGAATGGAAACTAAAAACATTAACCTTTTGTAAGGGTGTGTTGTTATGCCAGCAGTTTAGCTCTCCAAGCAGTT---AAGTCCTTTGTTCTCAGAAGTTTGTTCTTTAAGTCCTGGACACACTATGATAAATTTTGTCATGACATCGGTTCCGAGAATTTTCAAAATGGCAAATTCTCTTGTGATGAACTCGTCCATAATCACTGTGGCAATGATCCACTAAAAAACTGTTGCACAGCCATTATAAGTGAGAATGTGCATGTTCTTCCTACTCATTCCACCAACCTCTGAATTCCAGCTTGGGATTCATTTTTAGGCCTAACACCCTAGATTGTATTATGTCTTAATAATTCATTTCAATTTATGTGAATTTAAAGTCTTGAAATATAAAAGCTTTCATCAAAGATGAAATAAGTTCTCTTTTTGAGTTATTAATAGCTAGCAAAATATAATAAAAATTAACAGTAAAAATATCATCCAGAAAGAGCTATCTTCCTAATTCTAATTTATTAAAGTACATTTAATTCTGCTCTTTTTAAAAACTCATTTTTCTTTCCTTGAAAAGTATTTATTTTTTGGTGTATATTCTTAGATGTTTCTTGTGGTGTCTCGGAGGAAACGAGCCATGTGATTGATCAAATGCCAAAATTCATTCTGTAAACATGAAATTACGGCAAGAAAACTTATT
Nsheari_JoyceKilmer_N092 ---------------------------------TCTTCAATCAATGTCTCCATAAACTATTGGATTTGATTTTCAATT-AATTTTGATTTCAGAACTTCAGATTTTATCCTTGGATATATCTTTTAGCTTTATTGACTCTAAACTTATCACTATTGCCA-------CAACTTTATCAGATAGGGTAAGCTAAGAGAAATATGCTGATATACCATGATCATGTACATCCACAAGTTTTTTTTTAATTAGAGATATTTTAACTTTTTATGTGTATTTTAACAGTTGGATGTTTTGTTCTTTGTTCACTTGCATTCACATTCTTATCAAACCTGTAGGAACAAAATTTTGCTTTCTGGATAATTTGTTTGAATTGTTTTGAAAAGTGGATTTCATTATAGTGAATGAGTAAGTTGATTGTATGTGCATACCAAAACATATAACTTTGAGGAAAGGCAAAGACAAATATATAATTTCTATGAATATAT-TTTTAAAAAATTCTGTTAATAAGAAATTATATAATTAGACCACACTTTTATTTGTGTCTTCAAAGCCTTTTGTGCTGAAATTTATGTCACCAGAAGGAGATGCTAAATTAAATCTCTTATAGAGGGAATCTGAACCACGCGGGAGGGGAGGAAATTATCAATCGGCCATAAGCGGCTACAGAGGACAAGGCCTTTTAAGTTTTACAATAGAGTGGCTCTCAGACTGCATGCATAGACATGGTGAGCTGAACTATAATTGTTGCTCTCTTTTTTTTATTGTTTCTCTCGTCGCCTTGCCGCTTGCTGTGTCGTGCTGCCCACTCCTGCCACCTACCAAACAATCGGCCAATCACCACGAACTGCTGTGCATACTAATTAGCCGCACGTGGTCGAGACCTTGATCGGCAAGAAGCGCCCTCGTGACCCTGCTGATGACCTCATTCTGGTATTGGCCCTTACTGCTTTTGCATGTAGCTCTCTTTTATTAGTACCAGCACACTGCAAGGCCAATACAGATAAACTAACCTCTCATGTGAAAGATTTTTTTTTCTTTTTTGAATGGAAACTAAAAACATTAATCTTTTGTAAGGGTGTGTTGTTATGCCAGCAGTTTAGCTCTCCAAGCAGTTGTTAAGTCCTTTGTTCTCAGAAATTTGTTCTTTAAGTCCTGGACACACTATGATAAATTTTGTCATGACATCGGTTCCGAGAATTTTCAAAATGGCAAATTCTCTTGTGATGAACTCGTCCATAATCACTGTGGCAATGATCCACTAAAAAACTGTTGCACAGCCATTATAAGTGAGAATGTGCATGTTCTTCCTACTCATTCCACCAACCTCTGAATTCCAGCTTGGGATTCATTTTTAGGCCTAACACCCTAGATTGTATTATGTCTTAATAATTCATTTCAATTTATGTGAATTTAAAGTCTTGAAATATAAAAGCTTCCATCAAAGATGAAATAAGTTCTCTTTTTGAGTTATTAATAGCTAGCAATATATAATAAAAATTAACAGTAAAAATATCATCCAGAAAGAGCTATCTTCCTAATTCTAATTTATTAAAGTACATTTAATTCTGCTCTTTTTAAAAACTCATTTTTCTTTCCTTGAAAAGTATTTATTTTTTGGTGTATATTCTTAGATGTTTCTTGTGGTGTCTCGGAGGAAACG-------------------------------------------------------------------
Nsilvanus_Elijay_N395 ---------------------------------------------------------------------------ATTGTATTTTGATTTCAAAACTTCAGATTTTATCCTTGGATAGATCTTTTAGCTTTATTGACTCTAAACTTATGACTATTGCCACAACTTTCAACTTTATCAGATACAATAAGCTAAGAGAAT--------------------------------------------------------------------TGTGTATTTTTTGAGTTGGATGTTTTGTTCTTTGTTCACTTGCATTCACATTCTTATCAAACCTGTAGGAACAAAATTTTGCTTTCTGGATAATTTGTTTGAATTGTTTTGAAAAGTGGATTTCATTATAGTGAATGAATAAGTTGATTGTATGTGCATACCAAAACATATAACTTTGAGGAAAGGGATAGACAAATATATAGTTTCTATTAATATATT----AAAAAATTCTGATAATAAGAAATTATATAATTAGACCACACTTTTATTTTTGCCTTCAAAGCCTTTTGTGCTGAAATTAATGTCACCAGAAGGAGATGCTAAATTGAATCTCTTATAGAGGGAATCTGAACCACGCGGGAGGGGAGGAAATTATCAATCGGCCATAAGCGGCTACAGAGGACAAGGCCTTTTAAGTTTTACAATAGAGTGGCTCTCAGACTGCATGCATAGACATGGTGAGCTGAACTATAATTGTTGCTCTCTTTTTTTTATTGTTTCTCTCGTCGCCTTGCCGCTTGCTGTGTCGTGCTGCCCACTCCTGCCACCTACCAAACAATCGTCCAATCACCACGAACTGCTGTGCATACTAATTAGCCGCACGTGGTCGAGACCTTGATCGGCAAGAAGCGCCCTCGTGACCCTGCTGATGACCTCATTCTGGTATTGGCCCTTACTGCTTTTGCATGTAGCTCTCTTTTATTAGTACCAGCACACTGCAAGGCCAATACAGATAAACTAACCTCTCATGTGGAAGATTTTTTTTTCTTTTTCGAATGGAAACTAAAAACATTAACCTCTTGTAAGGGTGTGTTGTTATGCCAGCAGTTTAGCTCTCCAAGCAGTTGTTAAGTCTTTTGTTCTCAAAAATTTGTTCTTTAAGTCCTGGACACACTATAAGAAATTTTGACGTGACATCGGTTCCGAAAATTTTCAAAATGGCAAATTATCTTGTGATAAACTCGCCCATAATCGCTGTGGCAATGATCCACTAAAAAACTGTTGCACAGCCATTATAAGTGGGAATGTGCATCTTCTTCCTACTCATTCCACCAACCTCTGGATTCTAGCTTGGGATTCATTTTCAGGCCTAACACCCCAGATTGTATTATGTCTTAATAATTC------ATTTATGTGAATTTAAAGTCTTGAAATATAGAAGCATTCATCAAAGATGAAATAAGTTCTCTTTTTGAGTTATTAATGGCTAGCAAAAT---ATGAAAATTAACAGTAAAACTATCATCCAGAAAGAGCTATCTTC------CTAATTTATTAAAGTACATTTAATTCTGCTCTTTTTAAAAACTCATTTTTCTTTCCTTGAAAAGTATTTATTTCCTGATGTATATTCTTAGATGTTTCTTGTGACGCCTCAGAGGAAATGAGCCATGTGATTGATCCAATGCCAAA-----------------------------------------
Nsilvanus_GermanyCove_N1017 TCACCCTCCGCAATTTAATTGAACTACTTCTGTTCTTCAATCAATGTCTCCATAAACTATTGGATTTGATTTTCAATTGTATTTTGATTTCAAAAC--CAGATTTTATCCTTGGATAGATCTTTTAGCTTTATTGACTCTAAACTTATGACTATTGCCACAACTTTCAACTTTATCAGATACAATAAGCTAAGAGAAT--------------------------------------------------------------------TGTGTATTTTTTGAGTTGGATGTTTTGTTCTTTGTTCACTTGCATTCACATTCTTATCAAACCTGTAGGAACAAAATTTTGCTTTCTGGATAATTTGTTTGAATTGTTTTGAAAAGTGGATTTCATTATAGTGAATGAATAAGTTGATTGTATGTGCATACCAAAACATATAACTTTGAGGAAAGGGATAGACAAATATATAGTTTCTATTAATATATT----AAAAAATTCTGATAATAAGAAATTATATAATTAGACCACACTTTTATTTTTGCCTTCAAAGCCTTTTGTGCTGAAATTAATGTCACCAGAAGGAGATGCTAAATTGAATCTCTTATAGAGGGAATCTGAACCACGCGGGAGGGGAGGAAATTATCAATCGGCCATAAGCGGCTACAGAGGACAAGGCCTTTTAAGTTTTACAATAGAGTGGCTCTCAGACTGCATGCATAGACATGGTGAGCTGAACTATAATTGTTGCTCTCTTTTTTTTATTGTTTCTCTCGTCGCCTTGCCGCTTGCTGTGTCGTGCTGCCCACTCCTGCCACCTACCAAACAATCGGCCAATCACCACGAACTGCTGTGCATACTAATTAGCCGCACGTGGTCGAGACCTTGATCGGCAAGAAGCGCCCTCGTGACCCTGCTGATGACCTCATTCTGGTATTGGCCCTTACTGCTTTTGCATGTAGCTCTCTTTTATTAGTACCAGCACACTGCAAGGCCAATACAGATAAACTAACCTCTCATGTGGAAGATTTTTTTTTCTTTTTCGAATGGAAACTAAAAACATTAACCTCTTGTAAGGGTGTGTTGTTATGCCAGCAGTTTAGCTCTCCAAGCAGTTGTTAAGTCCTTTGTTCTCAAAAATTTGTTCTTTAAGTCCTGGACACACTATAAGAAATTTTGACGTGACATCGGTTCCGAAAATTTTCAAAATGGCAAATTATCTTGTGATAAACTCGCCCATAATCGCTGTGGCAATGATCCACTAAAAAACTGTTGCACAGCCATTATAAGTGGAAATGTGCATCTTCTTCCTACTCATTCCACCAACCTCTGGATTCTAGCTTGGGATTCATTTTCAGGCCTAACACCCTAGATTGTATTATGTCTTAATAATTC------ATTTATGTGAATTTAAAGTCTTGAAATATAGAAGCGTTCATCAAAGATGAAATTAGTTCTCTTTTTGAGTTATTAATGGCTAGCAAAATATAATAAAAATTAACAGTAAAACTATCATCCAGAAAGAGCTATCTTC------CTAATTTATTAAAGTACAATTAATTCTGCTCTTTTTAAAAACTCATTTTTCTTTCCTTGAAAAGTATTTATTTCCTGATGTACATTCTTAGATGTTTCTTGTGACGCCTCAGAGGAAATGAGCCATGTGATTGATCCAATGCCAAAATTCAATCTGTAAACATGAAATTACGGCAAAAAAACTTATT
Nsilvanus_HeboMtn_N1029 TCACCCTCCGCAATTTAATTGAACTACTTCTGTTCTTCAATCAATGTCTCCATAAACTATTGGATTTGATTTTCAATTGTATTTTGATTTCAAAACTTCAGATTTTATCCTTGGATAGATCTTTTAGCTTTATTGACTCTAAACTTATGACTATTGCTACAACTTTCAACTTTATCAGATACAATAAGCTAAGAGAAT--------------------------------------------------------------------TGTGTATTTTTTGAGTTGGATGTTTTGTTCTTTGTTCACTTGCATTCACATTCTTATCAAACCTGTAGGAACAAAATTTTGCTTTCTGGATAATTTGTTTGAATTGTTTTGAAAAGTGGATTTCATTATAGTGAATGAATAAGTTGATTGTATGTGCATACCAAAACATATAACTTTGAGGAAAGGGATAGACAAATATATAATTTTTATTAATATATT----AAAAAATTCTGATAATAAGAAATTATATAATTAGACCACACTTTTATTTTTGCCTTCAAAGCCTTTTGTGCTGAAATTAATGTCACCAGAAGGAGATGCTAAATTGAATCTCTTATAGAGGGAATCTGAACCACGCGGGAGGGGAGGAAATTATCAATCGGCCATAAGCGGCTACAGAGGACAAGGCCTTTTAAGTTTTACAATAGAGTGGCTCTCAGACTGCATGCATAGACATGGTGAGCTGAACTATAATTGTTGCTCTCTTTTTTTTATTGTTTCTCTCGTCGCCTTGCCGCTTGCTGTGTCGTGCTGCCCACTCCTGCCACCTACCAAACAATCGGCCAATCACCACGAACTGCTGTGCATACTAATTAGCCGCACGTGGTCGAGACCTTGATCGGCAAGAAGCGCCCTCGTGACCCTGCTGATGACCTCATTCTGGTATTGGCCCTTACTGCTTTTGCATGTAGCTCTCTTTTATTAGTACCAGCACACTGCAAGGCCAATACAGATAAACTAACCTCTCATGTGGAAGATTTTTTTTTCTTTTTCGAATGGAAACTAAAAACATTAACCTCTTGTAAGGGTGTGTTGTTATGCCAGCAGTTTAGCTCTCCAAGCAGTTGTTAAGTCCTTTGTTCTCAAAAATTTGTTCTTTAAGTCCTGGACACACTATAAGAAATTTTGACGTGACATCGGTTCCGAAAATTTTCGAAATGGCAAATTATCTTGTGATAAACTCGCCCATAATCGCTGTGGCAATGATCCACTAAAAAACTGTTGCACAGCCATTATAAGTGGGAATGTGCATCTTCTTCCTACTCATTCCACCAACCTCTGGATTCTAGCTTGGGATTCATTTTCAGGCCTAACACCCTAGATTGTATTATGTCTTAATAATTC------ATTTATGTGAATTTAAAGTCTTGAAATATAGAAGCGTTCATCAAAGATGAAATAAGTTCTCTTTTTGAGTTATTAATGGCTAGCAAAATATAATAAAAATTAACAGTAAAACTATCATCCAGAAAGAGCTATCTTC------CTAATTTATTAAAGTACATTTAATTCTGCTCTTTTTAAAAACTCATTTTTCTTTCCTTGAAAAGTATTTATTTCCTGATGTATATTCTTAGATGTTTCTTGTGACGCCTCAGAGGAAATGAGCCATGTGATTGATCCAATGCCAAAATTCA------------------------------------
Nstupkai_BlowholeWOS_N285 -----------------------------------------------------------------------------------------------------------------------------------------------------------------------------------------------------------------------ATCATGTACAGCCACAAG-TTTTTTTTAATTAGAGATATTTTAACTTTTTATGTGTATTTTAAGAGTTGGATGTTTTGTTCTTTGTTCACTTGCATTCACATTCTT---AAACCTGTAGGAACAAAATTTTGCTTTCTGGATAATTTGTTTGAATTGTCTTGAAAAGTGGATTTCATTATAGTGAATGAGTAAGTTGATTGTATGTGCACACCAAAACATATAACTTTGAGGAAAGGCATAGACAAATATATAATTTCTATGAATATAT-TTTTAAAAAATTCTGTTAATAAGAAATTATATAATTAGACCACACTTTTATTTTTATCTTCAAAGCCTTTTGTGCTGAAATTAATGTCACCAGAAGGAGATGCTAAATTGAATCTCTTATAGAGGGAATCTGAACCACGCGGGAGGGGAGGAAATTATCAATCGGCCATAAGCGGCTACAGAGGACAAGGCCTTTTAAGTTTTACAATAGAGTGGCTCTCAGACTGCATGCATAGACATGGTGAGCTGAACTATAATTGTTGCTCTCTTTTTTTTATTGTTTCTCTCGTCGCCTTGCCGCTTGCTGTGTCGTGCTGCCCACTCCTGCCACCTACCAAACAATCGGCCAATCACCACGAACTGCTGTGCATACTAATTAGCCGCACGTGGTCGAGACCTTGATCGGCAAGAAGCGCCCTCGTGACCCTGCTGATGACCTCATTCTGGTATTGGCCCTTACTGCTTTTGCATGTAGCTCTCTTTTATTAGTACCAGCACACTGCAAGGCCAATACAGATAAACTAACCTCTCATGTGAAAGATTTTTTTTTCTTTTTCGAATGGAAACTAAAAACATTAACCTCTTGTAAGGGTGTGTTGTTATGCCAGCAGTTTAGCTCTCCAAGCAGTTGTTAAGTCCTTTGTTCTCAGAAATTTGTTCTTTAAGTCCTGGGCACAC--TGATAAATTTTGTCATGACATCGGTTCCGAGAATTTTCAAAATGGCAAATT--------------------------------------------------------------------------------------------------------------------------------------------------------------------------------------------------------------------------------------------------------------------------------------------------------------------------------------------------------------------------------------------------------------------------------------------------------------------------------------------------------------------------------
Nstupkai_Blowing_N356 -----------------------CTACTTCTGTTCTTCAATCAATGTCTCCATAAACTATTGGATTTGATTTTCAATTGTATTTTGATTTCAAAACTTCAGATTTTATCCTTGGATATATCTTTTAGCTTTATTGACTCTAAACTTATCACTATTGCCACAACTTTCAACTTTATCAGATAGGGTAAGCTAAGAGAATTATGCTGATATGCCACGATCATGTACAGCCACAAG-TTTTTTTTAATTAGAGATATTTTAACTTTTTATGTGTATTTTAAGAGTTGGATGTTTTGTTCTTTGTTCACTTGCATTCACATTCTTATCAAACCTGTAGGAACAAAATTTTGCTTTCTGGATAATTTGTTTGAATTGTCTTGAAAAGTGGATTTCATTATAGTGAATGAGTAAGTTGATTGTATGTGCACACCAAAACATATAACTTTGAGGAAAGGCATAGACAAATATATAATTTCTATGAATATAT-TTTTAAAAAATTCTGTTAATAAGAAATTATATAATTAGACCACACTTTTATTTTTATCTTCAAAGCCTTTTGTGCTGAAATTAATGTCACCAGAAGGAGATGCTAAATTGAATCTCTTATAGAGGGAATCTGAACCACGCGGGAGGGGAGGAAATTATCAATCGGCCATAAGCGGCTACAGAGGACAAGGCCTTTTAAGTTTTACAATAGAGTGGCTCTCAGACTGCATGCATAGACATGGTGAGCTGAACTATAATTGTTGCTCTCTTTTTTTTATTGTTTCTCTCGTCGCCTTGCCGCTTGCTGTGTCGTGCTGCCCACTCCTGCCACCTACCAAACAATCGGCCAATCACCACGAACTGCTGTGCATACTAATTAGCCGCACGTGGTCGAGACCTTGATCGGCAAGAAGCGCCCTCGTGACCCTGCTGATGACCTCATTCTGGTATTGGCCCTTACTGCTTTTGCATGTAGCTCTCTTTTATTAGTACCAGCACACTGCAAGGCCAATACAGATAAACTAACCTCTCATGTGAAAAATTTTTTTTTCTTTTTCGAATGGAAACTAAAAACATTAACCTCTTGTAAGGGTGTGTTGTTATGCCAGCAGTTTAGCTCTCCAAGCAGTTGTTAAGTCCTTTGTTCTCAGAAATTTGTTCTTTAAGTCCTGGGCACAC--TGATAAATTTTGTCATGACATCGGTTCCGAGAATTTTCAAAATGGCAAATTCTCTTGTGATGAACTCGTCCATAATCGCTGAGGCAATGATCCACTAAAAAACTGTTGCACAGCCATTATAAGTGAGAATGTGCATGTTCTTCCTACTCATTCCACCAACCTCTGAATTCCAGCTTGGGATTCATTTTCAGGCCTAACACCCTAGATTGAATTATGTCTTAATAATTCATTTCAATTTATGTGAATTTAAAGTCTTGAAATATAAAAGCTTTCATCAAAGATGAAATAAGTTCTCTTTTTGAGTTATTAATAGCTAGCAAAATATAATAAAAATTAACAGTAAAAATATCATCCAGAAAGAGCTATCTTCTTAATTCTAATTTATTAAAGTACATTTAATTCTGCTCTTTTTAAAAACTCATTTTTCTTTCCTTGAAAAGTATTTATTTTTTGGTGTATATTCTTAGATGTTTCTTGTGGCGTCTCAGAGGAAACGAACCATGTGATTGATCAAATGCCAAAATTCATTCTGTAAATATGAAATTATG---------------
Nstupkai_LittleRiver_N293 TCACCCTCTGCAATTTAATTGAACTACTTCTGTTCTTCAATCAATGTCTCCATAAACTATTGGATTTGATTTTCAATTGTATTTTGATTTCAAAACTTCAGATTTTATCCTTGGATATATCTTTTAGCTTTATTGACTCTAAACTTATCACTATTGCCACAACTTTCAACTTTATCAGATAGGGTAAGCTAAGAGAATTATGCTGATATGCCACGATCATGTACAGCCACAAG-TTTTTTTTAATTAGAGATATTTTAACTTTTTATGTGTATTTTAAGAGTTGGATGTTTTGTTCTTTGTTCACTTGCATTCACATTCTTATCAAACCTGTAGGAACAAAATTTTGCTTTCTGGATAATTTGTTTGAATTGTCTTGAAAAGTGGATTTCATTATAGTGAATGAGTAAGTTGATTGTATGTGCATACCAAAACATATAACTTTGAGGAAAGGCATAGACAAATATATAATTTCTATGAATATAT-TTTTAAAAAATTCTGTTAATAAGAAATTATATAATTAGACCACACTTTTATTTTTATCTTCAAAGCCTTTTGTGCTGAAATTAATGTCACCAGAAGGAGATGCTAAATTGAATCTCTTATAGAGGGAATCTGAACCACGCGGGAGGGGAGGAAATTATCAATCGGCCATAAGCGGCTACAGAGGACAAGGCCTTTTAAGTTTTACAATAGAGTGGCTCTCAGACTGCATGCATAGACATGGTGAGCTGAACTATAATTGTTGCTCTCTTTTTTTTATTGTTTCTCTCGTCGCCTTGCCGCTTGCTGTGTCGTGCTGCCCACTCCTGCCACCTACCAAACAATCGGCCAATCACCACGAACTGCTGTGCATACTAATTAGCCGCACGTGGTCGAGACCTTGATCGGCAAGAAGCGCCCTCGTGACCCTGCTGATGACCTCATTCTGGTATTGGCCCTTACTGCTTTTGCATGTAGCTCTCTTTTATTAGTACCAGCACACTGCAAGGCCAATACAGATAAACTAACCTCTCATGTGAAAGATTTTTTTTTCTTTTTCGAATGGAAACTA--------------------------------------------------------------------------------------------------------------------------------------------------------------------------------------------------------------------------------------------------------------------------------------------------------------------------------------------------------------------------------------------------------------------------------------------------------------------------------------------------------------------------------------------------------------------------------------------------------------------------------------------------------------------------------------------------
Nstygius_ObeLee_N0656 TTACCCTTTGCAATTTAATTGAACTACTTCTGTTCTTCAATCAATGTCTCTATAAACTATTGAATTTGATTTTCAACTGTATTTTGATTTCAATACTTCAAATTTTATCCTTGGATATATCTTTTAGTTTTATTGACTCTAAACATATGACTATTTCCACAACTTTCAACTTTATCAGATAGGGTAAGTCAAGAGAATTATCTAGACATACCACGATCATGTACAGCCCCAAA-TATATCTTAATTAGAGATATTTTAACTTTTTATGCGTATTTCAAGAGTTGGATATTTTGTTCTTTGCTCACTTGCATTCACATTCATATCAAACCTGTAGAAACAAA--TTTGCTTTCTGGATAATTTGTTTGAATTGTTTTGAAAAGAGGATTTCATTATAGTGAATGAGTAAGTTGATTGTATGTGCATACCAAAACATATAACTTTGAGGAAAGGGATAGACAAATATATAATTTCTATGAATATATTTTTTAAAAAATTCTGATACTAAGAAATTGTATAATTAGACCATACCTTTATTTTTGCCTTCAAAGCCTTTTGTGCTGAAATTAATATCACCAGAAGGAGATGCTAAATTGAATCTCTTACAGAGGGAATCTGAACCACGTGGGAGGGGAGGAAATTATCAATCGGCCATAAGCGGCTACAGAGGACAAGGCCTTTTAAGTTTTACAATAGAGTGGCTCTCGGACTGCATGCATAGACATGGTGAGCTGAACTATAATTGTTGCTCTCTTTTTTTTATTGTTTCTCTCGTCGCCTTGCCGCTTGCTGTGTCGTGCTGCCCACTCCTGCCACCTACCAAACAATCGGCCAATCACCACGAACTGCTGTGCATACTAATTAGCCGCACGTGGTCGAGACCTTGATCGGCAAGAAGCGCCCTCGTGACCCTGCTGATGACCTCATTCTGGTATTGGCCCTTACTGCTTTTGCATGTAGCTCTCTTTTAGTAGTACCAGCACACTGCAAAGCCAATACAGATAAATTAACCTCTCGTGTGGAAGG-----TTTTCTTTTTCGAATGGAAACTAAAAACATTAACCTCTTGTAAGGGTGTGCTGTTGTGCCAGCAGTTTAGCTCTCCAAGCAGTTGTTAAGTCCCTTGTTCTCAGAAATTTGTTCTTTAAGTCCTGGACACACAATAAATTTTTTCGTCGTGACATCGGTTTCGAAAATTTGCAAAATGGGAGATCCTCTTCTAATGAACTCGTCCATAATCGCTATGGCAATGATCAACTGAAGAACCGTTGCACAGCCATTATAAGTGGGAATGTGCATCTTCTTCCTATTCATTCTACCAACTTTCCAATTCCGGCCTGCGATTCATTTTCAGGCCGAACACTCTAGATTGTATTATGTCTTAGTAGTTCATTTCAATTTATGTGAATTTAAAGTCTTGAAATATAAAAGCGTTCATCGAAGATGAAATAAG------------------------TAGCAAAATATAATAAAAATTAACAATAAGCCTATCATCCAGAAAGAGCTATATTCTTAATTCTAATTTATTGAAGTACATTTAATTCTGCTCCTTTTAAAAACTCATTTTCCTTTTCTTGAAAAGTATTTATTTTCTGATGTATATGCTTAGATGTTTCTTGCGGCGCTTCAGAGGAAACGAGCCGTGTGATCGATCAAATGCCAAAATTCATTCTGTAAACATGAAATTATGGCAAAAAAACTTATT
Nstygius_RavenB_N1022 ------------------------------TGTTCTTCAATCAATGTCTCTATAAACTATTGAATTTGATTTTCAACTGTATTTTGATTTCAATACTTCAAATTTTATCCTTGGATATATCTTTTAGTTTTATTGACTCTAAACATATGACTATTTCCACAACTTTCAACTTTATCAGATAGGGTAAGTCAAGAGAATTATCTAGACATACCACGATCATGTACAGCCCCAAA-TATATCTTAATTAGAGATATTTTAACTTTTTATGCGTATTTCAAGAGTTGGATATTTTGTTCTTTGCTCACTTGCATTCACATTCATATCAAACCTGTAGAAACAAA--TTTGCTTTCTGGATAATTTGTTTGAATTGTTTTGAAAAGAGGATTTCATTATAGTGAATGAGTAAGTTGATTGTATGTGCATACCAAAACATATAACTTTGAGGAAAGGGATAGACAAATATATAATTTCTATGAATATATTTTTTAAAAAATTCTGATACTAAGAAATTGTATAATTAGACCATACCTTTATTTTTGCCTTCAAAGCCTTTTGTGCTGAAATTAATATCACCAGAAGGAGATGCTAAATCGAATCTCTTACAGAGGGAATCTGAACCACGTGGGAGGGGAGGAAATTATCAATCGGCCATAAGCGGCTACAGAGGACAAGGCCTTTTAAGTTTTACAATAGAGTGGCTCTCGGACTGCATGCATAGACATGGTGAGCTGAACTATAATTGTTGCTCTCTTTTTTTTATTGTTTCTCTCGTCGCCTTGCCGCTTGCTGTGTCGTGCTGCCCACTCCTGCCACCTACCAAACAATCGGCCAATCACCACGAACTGCTGTGCATACTAATTAGCCGCACGTGGTCGAGACCTTGATCGGCAAGAAGCGCCCTCGTGACCCTGCTGATGACCTCATTCTGGTATTGGCCCTTACTGCTTTTGCATGTAGCTCTCTTTTATTAGTACCAGCACACTGCAAAGCCAATACAGATAAATTAACCTCTCGTGTGGAAGG----TTTTTCTTTTTCGAATGGAAACTAAAAACATTAACCTCTTGTAAGGGTGTGCTGTTGTGCCAGCAGTTTAGCTCTCCAAGCAGTTGTTAAGTCCCTTGTTCTCAGAAATTTGTTCTTTAAGTCCTGGACACACAATAAATTTTTTTGTCGTGACATCGGTTTCGAAAATTTGCAAAATGGGAGATCCTCTTCTAATGAACTCGTCCATAATCGCTATGGCAATGATCAACTGAAGAACCGTTGCACAGCCATTATAAGTGGGAATGTGCATCTTCTTCCTATTCATTCTACCAACTTTCCAATTCCGGCCTGCGATTCATTTTCAGGCCGAACACTCTAGATTGTATTATGTCTTAGTAGTTCATTTCAATTTATGTGAATTTAAAGTCTTGAAATATAAAAACGTTCATCAAAGATGAAATAAG------------------------TAGCAAAATATAATAAAAATTAACAATAAGCCTATCATCCAGAAAGAGCTATATTCTTAATTCTAATTTATTGAAGTACATTTAATTCTGCTCCTTTTAAAAACTCATTTTCCTTTTCTTGAAAAGTATTTATTTTCTGATGTATATGCTTAGATGTTTCTTGCGGCGCTTCAGAGGAAACGAGCCGTGTGATCGATCAAATGCCAAAATTCATTCTGTAAACATGAAATTATGGCAAAAAAACTTATT
Ntempletoni_BaldMtns_N950 TCGCCCTCTGCAATTTAATTGAACTACTTCTGTTCTTCAACCGATGTCTCCATAAACTATTGGATTTGATTTTCAATTGTATTTTGATTTCAAAACTTCAGATTTTATCCTTGGATATATCTTTTAGCTTTATTGACTCTAAACTTATGACTATTGCCA-AACTTTCAACTTTATCAGATAGGGTAAGCTAAGAGAATTAGGCTGATATACCACGATCATGTACAGCCACAAGTGTTTTTTTAATTATAGATATTTTCACTTTTTATGTGTATTTTAAGAGTTGGATG-------TTTTGTTCACTTGCATTCACATTCGTATCAAACCTGTAGGAACAAAATTTTGCTTTCTGGATAATTTGTTTGAATTGTTTTGAAAAGTGAATTTCATTATAGTGAATGAGTAAGTTGATTGTATGTGCATACCAAAACATATAACTTTGAGGAAAGGGATAGACAAATATATAATTTCTATGAATATATT----AAAAAATTCTGATAATAAGAAATTACATAATTAGACCACACTTTTATTTTTGCCTTCAAAGCCTTTTGTGCTGAAATTAATGTCACCAGAAGGAGATGCTAAATTGAATCTCTTATAGAGGGAATCTGAACCACGCGGGAGGGGAGGAAATTATCAATCGGCCATAAGCGGCTACAGAGGACAAGGCCTTTTAAGTTTTACAATAGAGTGGCTCTCAGACTGCATGCATAGACATGGTGAGCTGAACTATAATTGTTGCTCTCTTTTTTTTATTGTTTCTCTCGTCGCCTTGCCGCTTGCTGTGTCGTGCTGCCCACTCCTGCCACCTACCAAACAATCGGCCAATCACCACGAACTGCTGTGCATACTAATTAGCCGCACGTGGTCGAGACCTTGATCGGCAAGAAGCGCCCTCGTGACCCTGCTGATGACCTCATTCTGGTATTGGCCCTTACTGCTTTTGCATGTAGCTCTCTTTTATTAGTACCAGCACACTGCAAGGCCAATACAGATAAACTAACCTCTCAAGTGGAAGATTTTTTCTTTTTTTTCGAATGGAAACTAAAAACATTAACCTCTTGTAAGGGTGTGTTGTTATGCCAGCAGTTTAGCTCTCCAAGCAGTTGTTAAGTCCTTTGTTCTCAGAAATTTGTTCTTTAAGTCCTGGACACTCTATAAGAAATTTTGTCGTGACATCGGTTCCGAAAATTTTCAAAATGGCAAATTCTTTTGTGATGAACTCGTCCATAATCGCTGTGGCAATGATCCACTAAAAAACTGTTGCACAGCCATTATAAGTGGGAATGTGCATCTTCTTCCTACTCATTCCACCAACCTCTGAATTCTATCTTGGGATTCATTTTCAGGCCTAACACCCTAGATTGTATTATGTCTTAATAATTCATTTCAATTTATATGAATTTAAAGTCTTGAAATATAGAAGCGTTCATCAAAGATGAAATAAGTTCTCTTTTTGAGTTATTAATGGCTAGCCAAATATAATAAAAATTAACAGTTTGGCTATCATCCAGAAAGAGCCATCTTCCTAATTCTAATTTATTAAAGTACATTTAATTCTGCTCTTTTTAAAAACTCATTTTTTTTCCCTTGAAAAGTATTTATTTCCTGTTGTATATTCTTAGATGTTTCTTGTGGCGC---------GATGTTTCTTGTGATTGATCCAATGCCAAAATTCAATCTGTAAACATGAAATTACGGCAAAATAACTTATT
Ntempletoni_ClarksCreek_N945 TTGCCCTCTGCAATTTAATTGAACTACTTCTGTTCTTCAACCGATGTCTCCATAAACTATTGGATTTGATTTTCAATTGTATTTTGATTTCAAAACTTCATATTTTATCCTTGGATATATCTTTTAGCTTTATTGACTCTAAACTTATGACTATTGCCACAACTTTCAACTTTATCAGATAGGGTAAACTAAGAGAATTAGGCTGATATACCACGATCATGTACAGCCACAAGTGTTTTTTTAATTAGAGATATTTTAACTTTTTATGTGTATTTTAAGAGTTGGATG-------TTTTGTTCACTTGCATTCACATTCTTATCAAACCTGTAGGAACAAAATTTTGCTTTCTGGATAATTTGTTTGAATTGTTTTGAAAAGTGAATTTCATTATAGTGAATGAGTAAGTTGATTGTATGTGCATACCAAAACATATAACTTTGAGGAAAGGGATAGACAAATATATAATTTCTATGAATATATT----AAAAAATTCTGATAATAAGAAATTATATAATTAGACCACACTTTTATTTTTGCCTTCAAAGCCTTTTGTGCTGAAATTAATGTCACCAGAAGGAGATGCTAAATTGAATCTCTTATAGAGGGAATCTGAACCACGCGGGAGGGGAGGAAATTATCAATCGGCCATAAGCGGCTACAGAGGACAAGGCCTTTTAAGTTTTACAATAGAGTGGCTCTCAGACTGCATGCATAGACATGGTGAGCTGAACTATAATTGTTGCTCTCTTTTTTTTATTGTTTCTCTCGTCGCCTTGCCGCTTGCTGTGTCGTGCTGCCCACTCCTGCCACCTACCAAACAATCGGCCAATCACCACGAACTGCTGTGCATACTAATTAGCCGCACGTGGTCGAGACCTTGATCGGCAAGAAGCGCCCTCGTGACCCTGCTGATGACCTCATTCTGGTATTGGCCCTTACTGCTTTTGCATGTAGCTCTCTTTTATTAGTACCAGCACACTGCAAGGCCAATACAGATAAACTAACCTCTCATGTGGAAGA-TTTTTTCTTTTTTTCGATTGGAAACTAAAAACATTAACCTCTTGTAAGGGTGTGTTGTTATGCCAGCAGTTTAGCTCTCCAAGCAGTTGTTAAGTCCTTTGTTCTCAGAAATTTGTTCTTGAAGTCCTGGACACACTATAAGAAATTTTGTCGTGACATCGGTTCTGAAAATTTTCAAAATGGCAAATTCTTTTGTGATGAACTCGTCCATAATCGCTGTGGCAATGATCCACTAAAAAACTATTGCACAGCCATTATGAGTGGGAATGTGCATCTTCTTCCTACTCATTCCACCAACCTCTGAATTCTAGCTTGGGATTCATTTTCAGGCCTAACACCCTAGATTGTATTATGTCTTAATAATTCATTTCAATTTATGTGAATTTAAAGTCTTGAAATATAGAAGCGTTCATCAAAGATGAAATAAGTTCTCTTTTTGAGTTATTAATGGCTAGCCAAATATAATAAAAATTAACAGTATGGCTATCATCCAGAAAGAGCCATCTTCCTAATTCTAATTTATTAAAGTACATTTAATTCTGCTCTTTTTAAAAACTCATTTTTTTCCCCTTGAAAAGTATTTATTTCCTGATGTATATTCTTAGATGTTTCTTGTGGCGC---------GATGTTTCTTGTGATTGATCCAATG----------------------------------------------
Ntempletoni_ScronceCreekRd_N1223 -----CTCTGCAATTTAATTGAACTACTTCTGTTCTTCAACCGATGTCTCCATAAACTATTGGATTTGATTTTCAATTGTATTTTGATTTCAAAACTTCAGATTTTATCCTTGGATATATCTTTTAGCTTTATTGACTCTAAACTTATGACTATTGCCACAACTTTCAACTTTATCAGATAGGGTAAACTAAGAGAATTAGGCTGATATACCACGATCATGTACAGCCACAAGTTTTTTTTTAATTAGAGATATTTTAACTTTTTATGTGTATTTTAAGAGTTGGATG-------TTTTGTTCACTTGCATTCACATTCTTATCAAACCTGTAGAAACAAAATTTTGCTTTCTGGATAATTTGTTTGAATTGTTTTGAAAAGTGAATTTCATTATAGTGAATGAGTAAGTTGATTGTATGTGCATACCAAAACATATAACTTTGAGGAAAGGGATAGACAAATATATAATTTCTATGAATATATT----AAAAAAATCTGATAATAAGAAATTATATAATTAGACCACACTTTTATTTTTGCCTTCAAAGCCTTTTGTGCTGAAATTAATGTCACCAGAAGGAGATGCTAAATTGAATCTCTTATAGAGGGAATCTGAACCACGCGGGAGGGGAGGAAATTATCAATCGGCCATAAGCGGCTACAGAGGACAAGGCCTTTTAAGTTTTACAATAGAGTGGCTCTCAGACTGCATGCATAGACATGGTGAGCTGAACTATAATTGTTGCTCTCTTTTTTTTATTGTTTCTCTCGTCGCCTTGCCGCTTGCTGTGTCGTGCTGCCCACTCCTGCCACCTACCAAACAATCGGCCAATCACCACGAACTGCTGTGCATACTAATTAGCCGCACGTGGTCGAGACCTTGATCGGCAAGAAGCGCCCTCGTGACCCTGCTGATGACCTCATTCTGGTATTGGCCCTTACTGCTTTTGCATGTAGCTCTCTTTTATTAGTACCAGCACACTGCAAGGCCAATACAGATAAACTAACCTCTCATGTGGAAGA-TTTTTTCTTTTTTTCGAATGGAAACTAAAAACATTAACCTCTTGTAAGGGTGTGTTGTTATGCCAGCAGTTTAGCTCTCCAAGCAGTTGTTAAGTCCTTTGTTCTCAGAAATTTGTTCTTGAAGTCCTGGACACATTATAAGAAATTTTGTCGTGACATCGGTTTCGAAAATTTTCAAAATGGCAAATTCTTTTGTGATGAACTCGTCCATAATCGCTGTGGCAATGATCCACTAAAAAACTGTTGCACAGCCATTATAAGTGGGAATGTGCATCTTCTTCCTACTCATTCCACCAACCTCTGAATTCTAGCTTGGGATTCATTTTCAGGCCTAACACCCTAGATTGTATTATGTCTTAATAATTCATTTCAATTTATGTGAATTTAAAGTCTTGAAATATAGAAGCGTTCATCAAAGATGAAATAAGTTCTCTTTTTGAGTTATTAATGGCTAGCCAAATATAATAAAAATTAACAGTATGGCTATCATCCAGAAAGAGCCATCTTCCTAATTCTAATTTATTAAAGTACATTTAATTCTGATCTTTTTAAAAACTCATTTTTTTTCCCTTGAAAAGTATTTATTTCTTGATGTATATTCTTAGATGTTTCTTGTGGCGC---------GATGTTTCTTGTGATTGATCCAATGCCAAAATTCAATCTGTAAACGTGAAATTACGGCAAAATAACTTATT
Ntennessensis_IndianCave_N052 ---------------------------------------------------------------------------------------------------AGATTTTATCCTTGGATATATCTTTTAGCTTTATTGACTCTAAACTTATGACTATTGCCACAACTTTCAACTTTATCAGATAGGGTAAGCTAAGAGAATTATGCTTATATACCATGATCATGTATAGCCACAAG-TTTTTTTTAATTAGAGATATTTTAACTTTTTATGTGTATTTTAAGAGTTGGATGTTTTGTTCTTTGTTCACTTGCATTCACATTCTTATCAAACCTGTGGGAAGAAAATTTTGCTTTCTGGATCATTTGTTTGAATTGTTTTGAAAAGTCGATTTCATTACAGTGAATGAGTAAGTTGATTGTATGTGCATACCAAAACATATAACTTCGAGGAAAGGGATAGACAAATATATAATTTCTATGAATATATT----AAAAAAATCTGATAATAAGAAATTATATAATTAGCCCACACTTTTATTTTTGCCTTCAAAGCCTTTTGTGCTGAAATTAATGTCATCAGAATGAGATGCTAAATTGAATCTCTTATAGAGGGAATCTGAACCACGCGGGAGGGGAGGAAATTATCAATCGGCCATAAGCGGCTACAGAGGACAAGGCCTTTTAAGTTTTACAATAGAGTGGCTCTCAGACTGCATGCATAGACATGGTGAGCTGAACTATAATTGTTGCTCTCTTTTTTTTATTGTTTCTCTCGTCGCCTTGCCGCTTGCTGTGTCGTGCTGCCCACTCCTGCCACCTACCAAACAATCGGCCAATCACCACGAACTGCTGTGCATACTAATTAGCCGCACGTGGTCGAGACCTTGATCGGCAAGAAGCGCCCTCGTGACCCTGCTGATGACCTCATTCTGGTATTGGCCCTTACTGCTTTTGCATGTAGCTCTCTTTTATTAGTACCAGCACACTGCAAGGCCAATACAGATAAACTAACCTCTCATGTGGAAGATTTTTTTTTCTTTTTCGAATGGAAACTAAAAACATTAACCTCTTGTAAGGGTGTGTTGTTATGCCAGCAGTTTAGCTCTCCAAGCAGTT---AAGTCCTTTGTTCTCAGAAATTTGCTGTTTAAGTCCTGGACACACTATAAGAAATTTTGTCGTGACATCGGTTTCGAAAATTTTCAAAATGGCAAATTCTCTTGTGATGAACTCGTCCATAATCATTGTGGCAATGATCCACT-AAAAACTGTTGCACAGCCATTATAAGTGGAAATGTGCATTTTCTTCCTACTCATTCCACAAACTTCTGAATTCTAGCTTGGGATTCATTTTCAAACCTAACATCCTAGATTGTATTATGTCTTAATAATTCCTTTCAATTTATGTGCATTTAAAGTCTTGAAATATAGAAG--------GAAGATGAAATAAGTTCTC---TTGGGTTATTAATGGCTAGCAAAATATAATAAAAATTAACAGTAAGACTATCATCCAGAAAGAGCTATCTCCCTAATTCTAATTTATTAAAGTACATTTAATTCTGCTCTTTTTAAAAACTCATTTTTCTTTCCTTGAAAAGTATTTATTTCCTGATG-----------------------------------------------------------------------------------------------------------
Ntennessensis_LittleStony_N645 --------------------------------------------------------------------------------------------------------------------------------------------------------------------------------------------------------------------------------------------------AATTAGAGATATTTTAACTTTTTATGTGTATTTTAAGAGTTGGATGTTTTGTTCTTTGTTCACTTGCATTCACATTCTTATCAAACCTGTGGGAAGAAAATTTTGCTTTCTGGATCATTTGTTTGAATTGTTTTGAAAAGTCGATTTCATTATAGTGAATGAGTAAGTTGATTGTATGTGCATACCAAAACATATAACTTCGAGGAAAGGGATAGACAAATATATAATTTCTATGAATATATT----AAAAAAATCTGATAATAAGAAATTATATAATTAGACCACACTTTTATTTTTGCCTTCAAAGCCTTTTGTGCTGAAATTAATGTCACCAGAATGAGATGCTAAATTAAATCTCTTATAGAGGGAATCTGAACCACGCGGGAGGGGAGGAAATTATCAATCGGCCATAAGCGGCTACAGAGGACAAGGCCTTTTAAGTTTTACAATAGAGTGGCTCTCAGACTGCATGCATAGACATGGTGAGCTGAACTATAATTGTTGCTCTCTTTTTTTTATTGTTTCTCTCGTCGCCTTGCCGCTTGCTGTGTCGTGCTGCCCACTCCTGCCACCTACCAAACAATCGGCCAATCACCACGAACTGCTGTGCATACTAATTAGCCGCACGTGGTCGAGACCTTGATCGGCAAGAAGCGCCCTCGTGACCCTGCTGATGACCTCATTCTGGTATTGGCCCTTACTGCTTTTGCATGTAGCTCTCTTTTATTAGTACCAGCACACTGCAAGGCCAATACAGATAAACTAACCTCTCATGTGGAAGATTTTTTTTTCTTTTTCGAATGGAAACTAAAAACATTAACCTCTTGTAAGGGTGTGTTGTTATGCCAGCAGTTTAGCTCTCCAAGCAGTTGTTAAGTCCTTTGTTCTCAGAAATTTGCTGTTTAAGTCCTGGACACACTATAAGAAATTTTGTCGTGACATCGGTTTCGAAAATTTTCAAAATGGCAAATTCTCTTGTGATGAACTCGTCCATAATCATTGTGGCAATGATCCACT-AAAAACTGTTGCACAGCCATTATAAGTGGGAATGTGCATTTTCTTCCTACTCATTCCACAAACTTCTGAATTCTAGCTTGGGATTCATTTTCAGACCTAACATCCTAGATTGTATTATGTCTTAATAATTCCTTTCAATTTATGTGCATTTAAAGTCT--------------------------------------------------------------------------------------------------------------------------------------------------------------------------------------------------------------------------------------------------------------------------------------------------------------------
Ntennessensis_Watauga_N1046 TCACCCTCTGCAATTTAATTGAACTACTTCTGTTCTTCAATCAATGTCTCCATTAACTATTGGATTTGAGTTTCCAGTGGAGTTTGATTTCAAAACTTTAGATTTTATCCTTGGATATATCTTTTAGCTTTATTGACTCTAAACTTATGACTATTGCCACAACTTTCAACTTTATCAGATAGGGTAAGCTAAGAGAATTATGCTTATATACCATGATCATGTATAGCCACAAG-TTTTTTTTAATTAGAGATATTTTAACTTTTTATGTGTATTTTAAGAGTTGGATGTTTTGTTCTTTGTTCACTTGCATTCACATTCTTATCAAACCTGTGGGAAGAAAATTTTGCTTTCTGGATCATTTGTTTGAATTGTTTTGAAAAGTCGATTTCATTACAGTGAATGAGTAAGTTGATTGTATGTGCATACCAAAACATATAACTTCGAGGAAAGGGATAGACAAATATATAATTTCTATGAATATATT----AAAAAAATCTGATAATAAGAAATTATATAATTAGCCCACACTTTTATTTTTGCCTTCAAAGCCTTTTGTGCTGAAATTAATGTCACCAGAATGAGATGCTAAATTGAATCTCTTATAGAGGGAATCTGAACCACGCGGGAGGGGAGGAAATTATCAATCGGCCATAAGCGGCTACAGAGGACAAGGCCTTTTAAGTTTTACAATAGAGTGGCTCTCAGACTGCATGCATAGACATGGTGAGCTGAACTATAATTGTTGCTCTCTTTTTTTTATTGTTTCTCTCGTCGCCTTGCCGCTTGCTGTGTCGTGCTGCCCACTCCTGCCACCTACCAAACAATCGGCCAATCACCACGAACTGCTGTGCATACTAATTAGCCGCACGTGGTCGAGACCTTGATCGGCAAGAAGCGCCCTCGTGACCCTGCTGATGACCTCATTCTGGTATTGGCCCTTACTGCTTTTGCATGTAGCTCTCTTTTATTAGTACCAGCACACTGCAAGGCCAATACAGATAAACTAACCTCTCATGTGGAAGATTTTTTTTTCTTTTTCGAATGGAAACTAAAAACATTAACCTCTTGTAAGGGTGTGTTGTTATGCCAGCAGTTTAGCTCTCCAAGCAGTT---AAGTCCTTTGTTCTCAGAAATTTGCTGTTTAAGTCCTGGACACACTATAAGAAATTTTGTCGTGACATCGGTTTCGAAAATTTTCAAAATGGCAAATTCTCTTGTGATGAACTCGTCCATAATCATTGTGGCAATGATCCACT-AAAAACTGTTGCACAGCCATTATAAGTGGAAATGTGCATTTTCTTCCTACTCATTCCACAAACTTCTGAATTCTAGCTTGGGATTCATTTTCAGACCTAACATCCTAGATTGTATTATGTCTTAATAATTCCTTTCAATTTATGTGCATTTAAAGTCTTGAAATATAGAAG--------GAAGATGAAATAAGTTCTC---TTGGGTTATTAATGGCTAGCAAAATATAATAAAAATTAACAGTAAGACTATCATCCAGAAAGAGCTATCTCCCTAATTCTAATTTATTAAAGTACATTTAATTCTGCTCTTTTTAAAAACTCATTTTTCTTTCCTTGAAAAGTATTTATTTCCTGATGTATATTCTTAGATGTTTCTTGTGGCGCCTCAGAGGAAACGAGCCATGTGATTGATCCAATCCCAAAATTCAATCTGCAAACATGAAATTACGTCAAAAAAA-TTATT
