# Supplementary material for: ﻿New species in old mountains: integrative taxonomy reveals ten new species and extensive short-range endemism in Nesticus spiders (Araneae, Nesticidae) from the southern Appalachian Mountains
Source: Zookeys. 2023 Feb 3;1145:1–130. doi: 10.3897/zookeys.1145.96724 (PMC10208238; doi:10.3897/zookeys.1145.96724)
Supplement: Supplementary material 4 — Input alignments, analysis log files, and output tree files [file zookeys-1145-001_article-96724__-s004.zip › uce-200552 (modified).phy]

 87 976
Nesticus_nahaunus_Mexico_G2881 TATATCTGTTCAAAATTCCAATTCGATTCTAGGCTTGAAAACATGCTTTAGAAATATTAATTACGATTACAATAGCCTTCTCAACTACTTAAATGTAAAGAAAAATGGTGAACGAAAGATATAAACAAAAG---GCACAATCATATACTGTGTCATTTATTAATCGTCATCTACTTGTTGGATGGAAAGTTAAA--GTCGCTGTCGTTCATTTTTTGTGTATAAATTATTTCTATCATCTATTTTACAGCTGTGTTAAAAGTGTATCACCCAAACTATCATTTATTTCCCCTTAAAGTCAT-TTTTTACACTGTTTTAAGGATGGGAAATTCAAGCCTCCGTCTTGCGGTCCCTTCCACGTCTGTTGCAACACCCCAGAGTCGTCTACTGTCAAACCATACGAGCACAGGTGCGGAGTTCGGAATCCAAGTGGAATCAACAGCAGAATCCTGTCGCCCAGCAACAAGGGAGAAGCCGATTTCGGTGAATGGCCATGGCAAGTAAGTTGGATATGCAATA--------TCTGCCAACATAGTTATTTTTGGATTTGATTAAACCACTTAAATTAAATCAAAATTTTATTAATGAATCTAAAAAGT---------ACACCAAATATTTGGTTTCGGCCATCAT--G----------------------------------CCGAATATTCGGCTTGGCCGAATAGTAAAATGA-----------------TTTTTCTACTT--------------------------------------AAAATTAAGTTATT--------------GATATAAAATATATTACTGTTAAACTTACCAA----------CTATTCGGTA----------------AAACATTCAATTTGGCCGAATATTCGGTATTC-----------------------GGTCAAATTTAGTATTTGGTGCATCTCTA----CTGAAAAGTAATCTT
Nsilvestrii_Hellgate_N1108 --------------ATTTCTAT---------------------------CTAACCAAATATTGCTATCATAACTATTAACTGAGTTATTT---------------------------------------------TGCAATCACG----------TATGTTTATTAGTTCCTCTTTCCTGTTTACAAAGTTGAT------------------------------------TCTGTAAATCAGCTTACAGCTGTT----GAGTATCTTTCCG-------TTTTGATTTTATCTTAAAATCA--TTTTTGTACTGTATTAAGGATGGAAAATTCAAGCCTCCTTCTTGCGGTCCTTACCACGTTTGTTGCAACACCCCAGAGTCGTCCACTGTCAAACCCTACGAGCACAGGTGTGGAGTTCGGAATCCCAGCGGAATCAACAGCCGAATTTTGTCACCTAGCAACAAAGGAGAGGCTGATTTTGGTGAATGGCCATGGCAGGTTAGTAACACATGTTAAACAGGATTACTTGCAAGGGCTGTAACCAG-------------------GAAA---------------------ATGGTCAAAATTT---------------ATCAATTTATT--------------ATTG------------------------------CTTACTTTTATTTAT-----------------------------------TTATTTTGTTTAA---------------------------------------------------------------------------TGTGTTGTAGAAAT---------------------------ATGGGCTTTTGTAAAAAAAGGGAAAATTGAGTCGAACCTCCCTTAACGGACACCTCTGAATAGT----------------AGACATCCTAGT---------------------------
Narcheri_Cheaha_N023 ------------------------------------------------------------------------------------------------------------------------ATGAACAAAA----GTGCAAATAAATACAATGTCGTATATTAATTGCCACTTCTTTGTCGGATGGAAAGTTAAA--GTCGCTGTCATTCATTTTTTGAGAATAAAACATATATATTTTTTCTTTTACAGCTGTCAAAAAAGTTTATCATACAAACAGTCATTTATTTTCCTTATAAATCATATTTTTATACTATTTTAAGGATGGGAAATTCAAGCCCCCGTCATGCGGTCCCTTCCACGTCTGTTGCAACACCCCGGAGTCGTCTACTGTCAAACCATACGAGCACAGATGTGGAGTTCGGAATCCCAGCGGAATCAACAGCAGAATCCTATCCCCCAGCAACAAGGGAGAAGCCGATTTTGGTGAATGGCCGTGGCAAGTAAGTTGGATATGCTATATACCACTTTCTGCGAACATCGTTATCTTTGGATTTGATGAAACCACTTAAATTAAACCA-ACATTTTATTAAAAAGATGAAAAGTCGAGGTTTGACGAA------------CTCGTCAAATTCGGTCGCAAGA-----ACAAGAGCTGACATTAGGATCTTGATT---------ATTAGGATCTTGAAATA-------------------------------------------------------------------------------------------------------------------TTAGG-----------------TGTAACGAAAAAACGTCATCGCCAAACGCTCTGC---------------------------------------------CATTCTGTAGCTAGCT-TTTGCAACAG-----------------------
Narcheri_MillShoalCreek_N727 ----------------------------------------------------------------------------------------------------------------------------------------GCAAATAAATACAATGTCGTATATTAATTGCCACTTCTTTGTCGGATGGAAAGTTAAA--GTCGCTGTCATTCATTTTTTGAGAATAAAACATATATATTATTTCTTTTACAGCTGTCAAAAAAGTTTATCATACAAACAGTCATTTATTTTCCTTATAAATCATATTTTGATACTATTTTAAGGATGGGAAATTCAAGCCCCCGTCATGCGGTCCCTTCCACGTCTGTTGCAACACCCCGGAGTCGTCTACTGTCAAACCATACGAGCACAGATGTGGAGTTCGGAATCCCAGCGGAATCAACAGCAGAATCCTATCCCCCAGCAACAAGGGAGAAGCCGATTTTGGTGAATGGCCGTGGCAAGTAAGTTGGATATGCTATATACCACTTTCAGCCAACATCGTTATCTTTGGATTTGATGAAACCACTTAAATTAA------------------------------------------------------------------------------------------------------------------------------------------------------------------------------------------------------------------------------------------------------------------------------------------------------------------------------------------------------------------------------------------------------------------
Ncarteri_div__RainbowCave_G2089 TATATCCGTTGAAAACTTCAATTCGATTCTAGGCTTGAAAACATGCTTTAAAAGTATTAATTACGATTACAATCATTTTCTCAACTACTTGAATGAACAGAAAAATGGCGGGCGAAGGATATAAACGAAAATTAGCACAATTATATACAATGTCGTATATTCATTGTCACCTATTCATTGGATGTTAAGTTGAA--GTCGCTGTCGTTCATTTTTTGAGGATATAATATGTTTATCATTTATTTTCCAGCTGTCCTAAAAGTTTATCACTCGAACAATCATTTATTTTCCCTGAAAGTCATATTTTTTCACTGTTTTAAGGATGGGAAATTCAAGCCTCCGTCTTGCGGTCCCTTCCACGTCTGTTGCAACACCCCGGAATCGTCTACTGTCAAACCGTACGAGCACAGATGTGGAGTTCGGAATCCCAGTGGAATCAACAGCAGAATCCTATCGCCCAGCAACAAGGGGGAAGCCGATTTTGGTGAATGGCCATGGCAAGTAAGTTGGATATGCTACATACCACTTCCTGCGAATATCGTTATCTTTGGATTTCAAGAAACCACTTAAATTAAACCAACCTTTTTATTAAAAAGATGAAAAGTCGAGGTTTGACGTA------------CTCGTCAATATCGGCTGCAGGA-----ACAGAATCTAACATTGAAATTTTAAATGTATTCCTTATTAGGATCTTGAAATGGTCATATTATATCCACGTTTGT------------------------------------------------------------GACACTGTTTTTCGTAATTATTTATATTATCTTTTAAA-----------------TATTATTACAAAAAGTTCTTACAATATGACGATGACTTAGAAATAAGAACAATTTCTT-CCGGGATAGAGCATA---TTCGATTCACAGCTTGTTATTTGTGAATTTTTAGA--ATGAAGAATAATTTT
Ncressleri_AndersonSpringCave_G2075 TATATCTGTTGAAAATTTAAATGCGATTCTAGGCTTGAAAACGTGCTTTAAAAATATTAATTACGATTGCAATTACTTTCTCAACTATTTAAATATAAAGAAAAATGGTGAACGAAAGATATACAAAAAGG---CTTCAATAATATACAATATCGTATATTAATTGTCACTTATTTGTTGGATGAAAAGTTAAA--GTCTCTGTCGTTTATTTTTTGAGGATAAAATATATCTATTATTTATTTGACAGTTGTCTTAAAAGTTTATCACCCAAACTATCATTTATTTTACCTTAAAGTCATATTTTTACACTGTTTTAAGGATGGAAAATTCAAGCCTCCGTCTTGCGGTCCTTTCCACGTCTGTTGCAATACCCCGGAGTCGTCTACCGTCAAACCATACGAACACAGGTGTGGAGTTCGGAATCCCAGCGGAATCAACAGCAGAATCCTATCGCCCAGCAACAAGGGAGAAGCCGATTTTGGTGAATGGCCATGGCAAGTAAGTTGGATATGCTATATACCACTTTCTGCGAACTTCGTTACCTTTGGATTTGATGAAACCACTTAAATTAAACCA-ACATTTTATTAAGAAGTTGAAAAGTGACGGTTTGACGAA------------CTCGCCAAAATCAGTTGCAAGA-----ATAAAAGCTGACATTAAAATTTTAAATGTATTTCTTATTAGGATCTTGAAATACTAATCGTATATTCACGTTTAT------------------------------------------------------------GACACTGTTTATCGTAATTACTCATACTATCTTTTAAA-----------------TATTATTATAAAAGGTTCTCGCAATATGACGATGAATTACAAAAAAAGAACATTTCCCTTCGGAAAAGAACATA---TTCAATTCACAACTTGTTATGTGCGAAATTTTAGA------AGAATAATTCT
Ncressleri_PigeonCave_G2077 TATATCTGTTGAAAATTTAAATGCGATTCTAGGCTTGAAAACGTGCTTTAAAAATATTAATTACGATTGCAATTACTTTCTCAACTATTTAAATATAAAGAAAAATGGTGAACGAAAGATATACAAAAAGG---CTTCAATAATATACAATATCGTATATTAATTGTCACTTATTTGTTGGATGAAAAGTTAAA--GTCTCTGTCGTTTATTTTTTGAGGATAAAATATATCTATTATTTATTTGACAGTTGTCTTAAAAGTTTATCACCCAAACTATCATTTATTTTACCTTAAAGTCATATTTTTACACTGTTTTAAGGATGGAAAATTCAAGCCTCCGTCTTGCGGTCCTTTCCACGTCTGTTGCAATACCCCGGAGTCGTCTACCGTCAAACCATACGAACACAGGTGTGGAGTTCGGAATCCCAGCGGAATCAACAGCAGAATCCTATCGCCCAGCAACAAGGGAGAAGCCGATTTTGGTGAATGGCCATGGCAAGTAAGTTGGATATGCTATATACCACTTTCTGCGAACTTCGTTACCTTTGGATTTGATGAAACCACTTAAATTAAACCA-ACATTTTATTAAGAAGTTGAAAAGTGACGGTTTGACGAA------------CTCGCCAAAATCAGTTGCAAGA-----ATAAAAGCTGACATTAAAATTTTAAATGTATTTCTTATTAGGATCTTGAAATACTAATCGTATATTCACGTTTAT------------------------------------------------------------GACACTGTTTATCGTAATTACTCATACTATCTTTTAAA-----------------TATTATTATAAAAGGTTCTCGCAATATGACGATGAATTACAAAAAAAGAACATTTCCCTTCGGAAAAGAACATA---TTCAATTCACAACTTGTTATGTGCGAAATTTTAGA------AGAATAATTCT
Npecki_HaskellSims_G3697 TGT-----------------TTTCAACCAGAGGCTTGAAAACATGCTTTAGAAATATTAATTACCATTACAATTACTTTCTCAACTGCTTAATTGTAAAGAAAAATGGTGAGCGGAAGATATAAACAAAA----GTGCAATTAAATACAATGTCGTATATTAATTGCCACTGCTTTGTCGGATGGAAAGTTAAA--GACGCTGTCATTCATTTTTTGAGAATAAAACATATCTACTAATTATTTTCCAGCTGTCTTAAAAGTTTATCACCCGAACAGTCATTTATTTCCCCTATAAATCATATTTTTACACTGTTTTTAGGATGGAAAATTCAAGCCTCCGTCATGCGGCCCCTTTCACGTCTGTTGCAACACCCCGGAGTCGTCTACTGTCAAACCATACGAGCACAGATGTGGTGTTCGGAATCCCAGCGGAATCAACAGCAGAATCCTATCGCCCAGCAACAAGGGAGAAGCCGATTTTGGTGAATGGCCGTGGCAAGTAAGTTGGATATGCTATATACCACTTTCTGCGAACATCGTTATCTTAGGATTTGATTAAACGACTTAAATTAAACCATACATTTTA-----------------------------------------------------------------------------------------------------------------------------------------------------------------------------------------------------------------------------------------------------------------------------------------------------------------------------------------------------------------------------------------------------
Npecki_HurricaneMazeCave_G2100 ----------------------------------------------------------------------------------------------------------------------------------------------------------------------------------AGGATGGAAAATTCAA--GCCTCCGTCATTCATTTTTTTAGAATAAAACATATCTATTATTTATTTTCCAGCTGTCTTAAAAGTTTATCACCCGAACAGTCATTTATTTCCCCTATAAATCATATTTTTACACCGTTTTAAGGATGGAAAATTCAAGCCTCCGTCATGCGGTCCCTTCCACGTCTGTTGCAACACCCCGGAGTCGTCTACTGTCAAACCATACGAGCACAGATGTGGTGTTCGGAATCCCAGCGGAATCAACAGCAGAATCCTATCGCCCAGCAACAAGGGAGAAGCCGATTTTGGTGAATGGCCGTGGCAAGTAAGTTGGATATGCTATATACCACTTTCTGCGAACATCGTTATCTTTGGATTTGATTAAACGACTTAAATTAAACCATACATTTCATTAAGAAGACGAAAAGTCGAGATTTGACGAA------------CTCGTCAAAATCGGTTGCAAGGT---TAG-------GACATTGAAATTTTAAGTGTATTCCTTATTAGGATCTTGAAATAATAATCTTATATTTACGCTTAT------------------------------------------------------------GACACTGTTCTTCATAATTATTTATGTTATCTGTTAAA-----------------TATTATGACGAAAGGTTCTTGCAATATGACGTTGAGTTAGAAATAAGAACAATTCCTC-CCGGAAAAGAGCATA---TTCGATTCACTGCCTGCTATGTGCGAAATTTTAAA--ATGAAGAATAATTTT
Npecki_Monteagle_N062 TATATTTGCTGAAAATTTCAATTCGATTTTAGGCTTGAAAACATGCTTTAAAAATATTAATTACCATTACAATTACTTTCTCAACTGCTTAGTTGTAAAGAAAAATGGTGAGCGGAAGATATAAACAAAA----GTGCAATTAAATACAATGTCGTATATTAATTGCCACTTCTTTGTCGGATGGAAAGTTAAA--GACGCTGTCATTCATTTTTTGAGAATAAAACATATCTATTATTTATTTTCCAACTGTCTTAAAAGTTTATCACCCGAACAGTCATTTACTTCCCCTATAAATCATGTTTTTATACTGTTTTTAGGATGGAAAATTCAAGCCTCCGTCATGCGGTCCCTTCCACGTCTGTTGCAACACCCCGGAGTCGTCTACTGTCAAACCATACGAGCACAGATGTGGTGTTCGGAATCCCAGCGGAATCAACAGCAGAATCCTATCGCCCAGCAACAAGGGAGAAGCCGATTTTGGTGAATGGCCGTGGCAAGTATGTTAAATATGCTATATACCACTTTCTGCGAACATCGTTATCTTTGGATTTGATTAAACGACTTAAATTAAACCATACATTTTATTAAGAGGATGAAAAGTCGAGGTTTGACGAA------------CTCGTCAAAATCGGTTGCAAGGT---TAGAAAATCTGACATTGAAATTTTAAGTGTATTCCTTATTAGGATCTTGAAATAATAATCTTATATTTACGCTTAT------------------------------------------------------------GACACTGTTTTTCGTAATTATTTATGTTATCTGTTAAA-----------------TATTATGACAAAAGGTTCTTGCAATATGACGTTGAGTTAGAAATAAGAACAATTTCTC-CCGGAAAAGAGCATA---TTCGATTCACAGCCTGCTATGTGCGAAATTACA-------------------
Nbarri_Bishop_N1072 TATATATGTTGAACATTTC--------------------------------------------------------------------------------------------------------------AAGGTGCGCAATTATATACAATGTCGTACATTAATTGTCACCTATTTGTTGGATGGAAAGTTAAAAAGTCGCTGTCGTTCATTTTTTGAGGATAAAACATGTCTATCATTTATTTTACAGCTGTCTTAAAAGTTTATCACCCAAACAATCATTGATTTTCCCTTAATGTCACATTTTTACACTGTTTTAAGGATGGGAAATTCAAGCCACCGTCTTGCGGTCCCTTCCACGTCTGCTGCAACACCCCGGAGTCGTCCACTGTCAAACCATACGAGCACAGATGTGGAGTTCGGAATCCCAGTGGAATCAACAGTAGAATCCTATCGCCCAGCAACAAGGGAGAAGCCGATTTTGGTGAATGGCCGTGGCAAGTAAGTTGGGTGTGCTATATACCACTTTCTGCGAACATCGTTATCTGTGGCTGGAATAGCCTCATTGGAAGCGTGCGGGACTCTGAACTACAAGGTCGAGAGTTCGGGCCTCGACGCCAATAATCCTATCCTGGTCGCCGTGTATTTGGAGATATGCACGAGTTTAAATCTGTAGGCCCTAAAGACCGTTCGTGTGGTGGTGCTGGAGGGAGCGGGTTACGTCCATGCTTATCCTATCCCAAGCGTCAAGGCGGTCTAAAATTGGATAGAGGCGTGAAAGATCGAGTGAATGTCAACTGTTCTATAAAGTGAATTGTATCGCGTGTGAATGAAGAG-TTAAAAGCCCCCACGTGATTACAGGTCCCT--------ACATTGAATTGAATTGAATCATCGTTATATTCTGAATTTGATTAAACAACTTAAATTAAACCAAACATTTTATTAATTTTTG-------------------
Nbarri_LostCoveCave_N0065 ----TATGTGGAACATTTC--------------------------------------------------------------------------------------------------------------AAGGTGCGCAATTATATACAATGTCGTATATTAATTGTCACCTATTTGTTGGATGGAAAGTTAAAAAGTCGCTGTCGTTCATTTTTTGAGGATAAAACATGTCTATCATTTATTTTACAGCTGTCTTAAAAGTTTATCATCCAAACAATCATTGATTTTCCCTTAATGTCACATTTTTACACTGTTTTAAGGATGGGAAATTCAAGCCACCGTCTTGCGGTCCCTTCCACGTCTGCTGCAACACCCCGGAGTCGTCCACTGTCAAACCATACGAGCACAGATGTGGAGTTCGGAATCCCAGCGGAATCAACAGTAGAATCCTATCGCCCAGCAACAAGGGAGAAGCCGATTTCGGTGAATGGCCGTGGCAAGTAAGTTGGGTGTGCTATATACCACTTTCTGCGAACATCGTTATCTGTGGCTGGAATAGCCTCATTGGAAGCGTGCGGGACTCTCAACTACAAGGTCGAGAGTTCGAGCCTCGACGCCAATAATCCTATCCTGGTCGCCGTGTATTTGGAGATATGCACGAGTTTAAATCTGTAGGCCCTAAAGACCGTTCGTGTGGTGATGTCAGAGGGAGGGGGTTACGTCCATGCTTATCCTGTCCCAAGCGTCAAGGCGGTCTAAAATTGGATAGTGGCGTGAAAGATTGAGTGAATGTCAACTGTTCTATAAAGTCAATTGTATCGCGTGTGAATGAAGAGT--TAAAGCCCCCACGTGATGACAGGTCCCT--------ACATTGAATTGAATTGAATCATCGTTATATTCTGAATTTGATTAAACAACTTAAATTAAACCAAACATTTTATTAATTTTTGGAAGATGAAAAGTAATTTT
Nbarrowsi_Gregorys_N270 TAGATATATTGAAAATTTCAATTCGATTCTAGGCTTGAAAACATGCTTTAAAAATATTAATTACTATTACAATTACTTTCTCAACTACTTAAATGTAAAAAAAAATGGCGAGCGAAAGATATAAACAAAAAGGTGCTCAATTATATACAATGTCGTATATTAATTGTCACCTATTAGTTCAATGGAAAGTTAAAAAGTCGCTGTCGTTAATTTTTTCAGGATAAAACATGTCTATCATTTATTTTACAGCTGTCTTAAAAGTTTATCACATAAACTATCATTTATTTTCCCTTAAAGTCATATTTTTACACCGTTTTAAGGATGGGAAATTCAAACCTCCGTCTTGCGGTCCCTTCCACGTATGTTGCAACACCCCGGAGTCGTCTACTGTCAAACCATACGAGCACAGGTGCGGAGTTCGGAATCCCAGCGGAATCAACAGTCGAATCCTATCGCCCAGCAACAAGGGAGAAGCCGATTTTGGTGAATGGCCGTGGCAAGTAAGTTGGATATGCTATATACCACTTTCTGCGAATATAGTTATCTGGGGTTGGGATAGCCGCATTGGAAGCGTACGGGACTCCCAACCACAAGGTCGAGAGTTCGAAGCTCGACGCCAATAATCCTATCCTGGCCGCCGTGTATTTGGAGATATGCACGAGTTTAAATTTGTAGGCCCTAAAGATCCTTCGTGTGGTGGCGGTAGAGGAAGGAGGTTACGTCCACGCTTGTCCTATCCCAAGCGTCAAGACGGTCTAAAAATGGATAGTGGCGTGAAAAATTGAGTTAGTGCCGACTTTTCCATAAAATAAATTGTATCGTGTGTGAATGAACAGGTAAAAAGCCGCCACGTGATGACAGGTCCCTGTATAAAAACATTGAATTGAATTGAATCATCGTTATCTTCTGGATTTGATTAAACCATTTAAATTAACCCAAACATTTTATTAATTTTTGGAAGATGAAAAGTAATC--
Nbarrowsi_Tuckaleechee_N360 TAGATATATTGAAAATTTCAATTCGATTCTAGGCTTGAAAACATGCTTTAAAAATATTAATTACTATTACAATTACTTTCTCAACTACTTAAATGTAAAAAAAAATGGCGAGCGAAAGATATAAACAAAAAGGTGCTCAATTATATACAATGTCGTATATTAATTGTCACCTATTAGTTCGATGGAAAGTTAAAAAGTCGCTGTCGTTAATTTTTTGAGGATAAAACATGTCTATCATTTATTTTACAGCTGTCTTAAAAGTTTATCATATAAACTATCATTTATTTTCCCTTAAAGTCATATTTTTACACCGTTTTAAGGATGGGAAATTCAAACCTCCGTCTTGCGGTCCCTTCCACGTATGTTGCAACACCCCGGAGTCGTCTACTGTCAAACCATACGAGCACAGGTGCGGAGTTCGGAATCCCAGCGGAATCAACAGCCGAATCCTATCGCCCAGCAACAAGGGAGAAGCCGATTTTGGTGAATGGCCGTGGCAAGTAAGTTGGATATGCTATATACCACTTTCTGCGAATATAGTTATCTGGGGTTGGGATAGCCGCATTGGAAGCGTACGGGACTCCCAACCACAAGGTCGAGAGTTCGAGGCTCGACGCCAATAATCCTATCCTGGCCGCCGTGTATTTGGAGATATGCACGAGTTTAAATTTGTAGGCCCTAAAGATCCTTCGTGTGGTGGCGGTAGAGGAAGGAGGTTACGTCCTCGCTTGTCCTATCCCAAGCGTCAAGACGGTCTAAAAATGGATAGTGGCGTGAAAAATTGAGTTAGTGCCGACTTTTCCATAAAATAAATTGT---GTGTGTGAATGAACAGGTAAAAAGCCGCCACGTGATGACAGGTCCCTGTATAAAAACATTGAATTGAATTGAATCATCGTTATCTTCTGGATTTGATTAAACCATTTAAATTAACCCAAACATTTTATTAATTTTTGGAAGATGAAAAGTAATCTT
Nbishopi_DryFalls_N150 TAGATATATTGAAAATTTCAATTCGATTCTAGTCTTGAAAACATGCTTTAAAAATATTAATTACTATTACAATTACTTTCTCAATTACTTAAATGTAAAAAAAAATGACGCGCGAAAGATATAAACAAAAAGGTGCTCAATTATATACAATGTCGTATATTAATTGTCACCTATTAGTTCGATGGAAAGTTAAAAAGTCGCTGTCGTTCATTTTTTGAGGATAAAACATGTGTATCATTTATTTTACAGCTGTCTTAAAAGTTTATCACCCAAACAATCATTGATTTTCCCTTAATGTCATATTTTTACACTGTTTTAAGGATGGGAAATTCAAGCCTCCGTCTTGCGGTCCCTTCCACGTCTGCTGCAACACCCCGGAGACGTCTACTGTCAAACCATACGAGCACAGATGTGGAGTTCGGAATCCCAGCGGAATCAACAGCCGAATCCTATCGCCCAGCAACAAGGGAGAAGCCGATTTTGGTGAATGGCCGTGGCAAGTAAGTTGGATGTGTTATATACCTCTTTCTGCGAACATTGTTATCTGTGGCTGGAAAAGCCTCATTGGAAGAGTGCGGGTCTCTCCACCACAAGGTCGAGAGTTCGGGCCTCGACGCCAATAATCCTATCCTGTCCGCCGTGTATTTGGAGATTTGCACGAGTTTAAATATGTAGGCCCTAAAGACTCTTCGT---GTGGTGGTAGAGGGAGGAGGTTACGTCCACGCTTGTCCTATCCCAATCGTCAAAGCGGTCTAAAATTGGATAGTGGCGTGAAAGATGGAGTGAATGTCTACTGTTCTATAAAATAAATTGTATCGTGTGTGAATAAACAGGTG-AAAGCCATCACGCGATGATAGGTCCCTGCATAAAAACATCGAATTGAATTGAATCATCGTTATCTTCTGGATTTGATTAAACCACTTAAGTTAAACCAAACATTTTATTAATTTTTGGAAGATGAGAAGTAATT--
Nbishopi_PoleCr_Chattooga_N885 -------------------------------GTCTTGAAAACATGCTTTAAAAATATTAATTACTATTACAATTACTTTCTCAATTACTTAAATGTAAAAAAAAATGACGCGCGAAAGATATAAACAAAAAGGTGCTCAATTATATACAATGTCGTATAATAATTGTCACCTATTAGTTCGATGGAAAGTTAAAAAGTCGCTGTCGTTCATTTTTTGAGGATAAAACATGTGTATCATTTATTTTACAGCTGTCTTAAAAGTTTATCACCCAAACAATCATTGATTTTCCCTTAATGTCATATTTTTACACTGTTTTAAGGATGGGAAATTCAAGCCTCCGTCTTGCGGTCCCTTCCACGTCTGCTGCAACACCCCGGAGACGTCTACTGTCAAACCATACGAGCACAGATGTGGAGTTCGGAATCCCAGCGGAATCAACAGCCGAATCCTATCGCCCAGCAACAAGGGAGAAGCCGATTTTGGTGAATGGCCGTGGCAAGTAAGTTGGATGTGTTATATACCTCTTTCTGCGAACATTGTTATCTGTGGCTGGAAAAGCCTCATTGGAAGCGTGCGGGACTCTCCACCACAAGGTCGAGAGTTCGGGCCTCGACGCCAATAATCCTATCCTGTCCGCCGTGTATTTGGAGATTTGCACGAGTTTAAATATGTAGGCCCTAAAGACTCTTCGT---GTGGTGGTAGAGGGAGGAGGTTACGTCCACGCTTGTCCTATCCCAAGCGTCAAAGCGGTCTAAAATTGGATAGTGGCGTGAAAGATGGAGTGAATGTCTACTGTTCTATAAAATAAATTGTATCGTGTGTGAATGAACAGATA-AAAGCCATCACGCGATGATAGGTCCCTGCATAAAAACATCGAATTGAATTGAATCATCGTTATCTTCTGGATTTGATTAAACCACTTAAGTTAAACCAAACATTTTATTAATTTTTGGAAGATGAGAAGTAATTTT
Nbishopi_StandingIndian_N131 TAGATATATTGAAAATTTCAATTCGATTCTAGTCTTGAAAACATGCTTTAAAAATATTAATTACTATTACAATTACTTTCTCAATTACTTAAATGTAAAAAAAAATGACGCGCGAAAGATATAAACAAAAAGGTGCTCAATTATATACAATGTCGTATATTAATTGTCACCTATTAGTTCGATGGAAAGTTAAAAAGTCGCTGTCGTTCATTTTTTGAGGATAAAACATGTGTATCATTTATTTTACAGCTGTCTTAAAAGTTTATCACCCAAACAATCATTGATTTTCCCTTAATGTCATATTTTTACACTGTTTTAAGGATGGGAAATTCAAGCCTCCGTCTTGCGGTCCCTTCCACGTCTGCTGCAACACCCCGGAGACGTCTACTGTCAAACCATACGAGCACAGATGTGGAGTTCGGAATCCCAGCGGAATCAACAGCCGAATCCTATCGCCCAGCAACAAGGGAGAAGCCGATTTTGGTGAATGGCCGTGGCAAGTAAGTTGGATGTGTTATATACCTCTTTCTGCGAACATCGTTATCTGTGGCTGGAAAAGCCTCATTGGAAGCGTGCGGGACTCTCCACCACAAGGTCGAGAGTTCGGGCCTCGACGCCAATAATCCTATCCTGTCCGCCGTGTATTTGGAGATTTGCACGAGTTTAAATATGTAGGCCCTAAAGACTCTTCGT---GTGGTGGTAGAGGGAGGAGGTTACGTCCACGCTTGTCCTATCCCAAGCGTCAAAGCGGTCTAAAATTGGATAGTGGCGTGAAAGATGGAGTGAATGTCTACTGTTCTATAAAATAAATTGTATCGTGTGTGAATGAACAGATA-AAAGCCATCACGCGATGATAGGTCCCTGCATAAAAACATCGAATTGAATTGAATCATCGTTATCTTCTGGATTTGATTAAACCACTTAAGTTAAACCAAACATTTTATTAATTTTTGGAAGATGAGAAGTAATTTT
Nbrimleyi_NewberryCr_N984 TATATCCGTTGAAAATTTTAATTCGATTCTAGGTTTGAAAACATGCTTTAAAAATATTAATTACGATTACAATTACGTTCTCAACTACTTAAATGTAAAAACAAATGGTGAGCGAAAGATATAAACAAAAAGGTGTGCAATTATATACAATGTCGTATATTAATTGTCATCTATTTGTCGGATGGAAAGT--------------CGTTCA-TTTTTGAAGATAAAACATGTATATCATTTATTTTACAGCTGTCTTAAAAGTTTATCACCCAAACTGTCATTTATTTTCCCTTAATATCATATTTTTACACTGTTTTAAGGATGGGAAATTCAAGCCTCCGTCTTGCGGTCCCTTCCACGTCTGTTGCAACACCCCGGAGTCGTCTACTGTCAAACCATACGAGCACAGGTGTGGAGTTCGGAATCCCAGCGGAATCAACAGCCGAATCCTATCACCCAGTAACAAGGGCGAAGCCGATTTTGGTGAATGGCCTTGGCAAGTAAGTTTTATGTGCTATATACCACTTTCTGCGAACATGGTTATCTGGGACATGGATAGCCTCATTGGAAGCGTGCGGGAATCTCAACCACAAGGTCGAGAGTTCGAGCCTCGACGCCAATAATCCTATCCTGGCCGCCGTGTATTTGGAGTTATGTCGGG--------------------------TTTCGTGTGGTGGTGGTAGAGGGAGGAGGTTACGGACACGCTTGTCCTATCCCAAGCGTTATGGCGGTCTAAAAATGGATAGTGGCGTGAAAGATTGAGTGAATGTCGACTGTTCTAT-AAATGAAC---------TGTGAATCAACAGGTGA-AAGCCATCACGTGATGACAGGTCCCTGTATAAAAACATTGAATTGAATTGAATCATCGTTATCTTCTGGATTTGATTAAACCACTT----TAAACCAAACATTTTATTAATTTTTGGAAGATGAAAAATAATCTT
Nbrimleyi_RumblingBald_N241 TATATCCGTTGAAAATTTCAATCCGATTCTAGGTTTGAAAACATGCTTTAAAAATATTAATTACGATTACAATTACGTTCTCAACTACTTAAATGTAAAAAAAAATCGTGAGCGAAAGATATAAACAAAAAGGTGTGCAATTATATACAATGTCGTATATTAATTGTCATCTATTTGTTGGATGGAAAGT--------------CGTTCA-TTTTTGAAGATAAAACATGTCTATCATTTATTTTACAGCTGTCTTAAAAGTTTATCACCCAAACTGTCATTTATTTCCCCTTAATATCATATTTTTGCACTGTTTTAAGGATGGGAAATTCAAGCCTCCGTCTTGCGGTCCCTTCCACGTCTGTTGCAACACCCCGGAGTCGTCTACTGTCAAACCATACGAGCACAGGTGTGGAGTTCGGAATCCCAGCGGAATCAATAGCCGAATCCTATCACCCAGTAACAAGGGAGAAGCCGATTTTGGTGAATGGCCTTGGCAAGTAAGTTGGATGTGCTATATACTACTTTCTGCGAACATGGTTATCTGGGACATGGATAGCCTCATTGGAAGCGTGCGGGAATCTCAACCACAAGGTCGAGAGTTCGAGCCTCGACGCCAATAATCCTATCCTGACCGCCGTGTATTTGGAGTTATGTCGGG--------------------------TTTCGTGTGGTGGTGGTAGAGGGAGGAGGTTACGTACACGCTTGTCCTATCCCAAGCG--------GTCTAAAAATGGATAGTGGCGTGAAAGATTGAGTGAATGTCGACTGTTCTAT-AAATGAAC---------TATGAATGAACAGGTGC-AAGCCATCACGTGATGACAGGTCCCTGTATAAGAACCTTGAATTGAATTGAATCATCGTTATCTTCTGGATTTGATTAAACCACTTAAATTAAATTAAACATTTTATTAATTTTTAGAGGATGAAAAATAATCTT
Ncanei_Egypt_N958 -------------------------------------------------------ATTAATTACGATTACAATTACGTTCTCAACTACTTAAAAGTAAAAAAAAATGGTGAGCGAAAGATATAAACAAAAAGGTGTGCAATTATATACAATGTCGTATATTAATTTTCATCTATTTGTAGGATGGAAAGT--------------CGTTCA-TTTTTGAAGAGAAAACATGTCTAACATTTAATTTACAGCTGTCTTAAAAGTTTATCACCCAAACTGTCATTTATTTTCCCTTAATATCATA------------TTTAAGGATGGGAAATTCAAGCCTCCGTCTTGCGGTCCCTTCCATGTCTGTTGCAACACCCCGGAGTCGTCTACTGTCAAACCATACGAGCACAGGTGTGGAGTTCGGAATCCCAGCGGAATCAACAGCCGAATCCTATCGCCCAGTAACAAGGGAGAAGCCGATTTTGGTGAATGGCCGTGGCAAGTAAGTTGGATGTGCTATATACCACTTTCTGCGAACATGGTTATCTGGGACATGGATAGCCTCATTGGAAGCGTGCGGGAATCTCAACCACAAGGTCGAGAGTTCGAGCCTCGACGCCAATAATCCTATCCTGGCCGCCGTGTATTTGGAGTTATGTCGGG--------------------------TTTCGTGTGGTGGTGGTAGAGGGAGGAGGTTACGTACACGCTTGTCCTATCCCAAGCGTTATGGCGGTCTAAAAATGGATAGTGGCGTGAAAGATTGAGTGAATGTCGACTGTTC------------------------------------------------------------------------------------------------------------------------------------------------------------------------------
Ncarolinensis_Grandfather_N218 -------------------------------------------------------------------------------------------------------------------------------------------------------------------------------TGTTGGATGGAAAGTTAAAAAGTCGCCGTCATTCATTTTTTGAGGATAAAACATGTCTATCATTTATTTTACAGTTGTCTTAAAAGTCTATCACCCAAACAATCATTGATTTTCCTTTAATGTCATATTTTTACACTGTTTTAAGGATGGGAAATTCAAGCCTCCGTCTTGCGGTCCCTTCCACGTCTGCTGCAACACCCCGGAGTCGTCTACTGTCAAACCATACGAGCACAGATGTGGAGTTCGGAATCCCAGCGGAATCAACAGTAGAATCCTATCGCCCAGCAACAAGGGAGAAGCCGATTTTGGGGAATGGCCGTGGCAAGTAAGTTGGATGTGCTATATACCACTTTCTGCGAACATCGTTATCTGTGGCTGGAATAGCCTCATTGGAAACGTGCAGGACTCTCAACCACAAGGTCGAGAGTTCGAGCCTCGACGCCAATAATCCTATCCTGGC-----------------------CGAGTTTAAATCTGTAGGCCCTAAAGACCCTTCGTGTGGTGGTGGTAGAGGGAGGACGTTACGTCCACACTTGCCCTGTCCCAAGCGTCAAGGCGGTCTAAAATTGGATAGTGGCGTGAAAGATTGAGTGAATGTCCACTGTTCTATAAAATGAACTGTATCGTGTGTGAATGAACAGGGAAAAAGCCACCACGTGATGATAGGTCCCTCTATAAAAACATCGAATTGAATTGAATCATCGTTATCTTCTGGATTT--------------------------------------------------------------
Ncarolinensis_LinvilleCaverns_N227 ------------------------------------------------------------------------------------------------------------------------------------------------------------------------------------------------------------------------------------------------------------------------------------------------------------------------------------------------------------GTCCCTTCCACGTCTGTTGCAACACCCCGGAGTCGTCTACTGTCAAACCATACGAGCACAGATGTGGAGTTCGGAATCCCAGCGGAATCAACAGTAGAATCCTATCGCCCAGCAACAAGGGAGAAGCCGATTTTGGTGAATGGCCGTGGCAAGTAAGTTGGATGTGCTATATACCACTTTCTGCGAACATCGTTGTCTGTGGCTGGAATAACCCCATTGGAAGCGTGCGGGACTCTCAACCACAAGGTCGAGAGTTCGGGCCTCGACGCCAATAATCC--------------------------------------------------------------------------------------------------------------------------------------------------------------------------------------------------------------------------------------------------------------------------------------------------------------------------------------------------------------
Ncarteri_English_N031 --------------------------------------------------------------------------------------------------------------------------------------------TCGTATATATTGTCGTATATTTATTGTTACCTATTTGTTGGATGGAAAGTTAAAAAGTCGCTGTCATTCATTTTTTTTGGATAAAACATCTCTATCATTTATTTTACAGCTGTCTTAAAAGTTTATCACCCAGACAATCATTGATTTTCCCTTAATGTCATATTTTTACACTGTTTTAAGGATGGGAAATTCAAGCCTCCGTCTTGCGGACCCTTCCACGTCTGCTGCAATACCCCGGAGTCGTCCACTGTCAAACCATACGAGCACAGGTGTGGAGTTCGGAATCCCAGCGGAATCAACAGCCGAATCCTATCGCCCAGCAACAAGGGAGAAGCCGATTTTGGTGAATGGCCGTGGCAAGTAAGTTGGACATGCTATATACCACTTTCTGCGAACATAGTTATCT--GGCTGGGATAACCTCATTGGAAGCGTGCGGAACTCTCAATCACAAGGTCGGGAGCT-GAGCCTCGACGCCAATAACCTTATCCTGGCCGCCGTGTATTTGGAGATATGCACGAGTTCAAATCTGTAGGCCCTAAAGACCCTTCGTGTGATGGTGGTAGAGGGAGGAGGTTACGTCCACGCTTGTCCTATCCCAAGCGTCAAGGCGGCCTAAAATTGAATAGCGGCGTGAAAGAGTGAGGGAATGT-AACTGTTTTATAAAGTGAATTATATCGCCTGTGAATGAACGGA-ATAAAGCCACCACGTGATGACAGGTCCCTGTATAAAAACATTGAATTGAATTGAATCATCGTTATTTTCTGAATTTGATTAAACCACTTAAATTAAACCAAACATTTTAATAATTTTTGGAAGATGAGAAGTAATTTT
Ncarteri_PilotMtn_G2185 --------------------------------------------------------------------------------------------------------------------------------------------------------------------------------------------------------------------TTTTGAGGATAAAACATGTCTATCATTTATTTTACAGCTGTCTTAAAAGTTTATCCCCCAAACTATCATTTATTTTCTCTTCAAGTCATATTTTTACACTGTTTCCAGGATGGGAAATTCAAGCCTCCGTCTTGCGGTCCCTTCCACGTCTGCTGCGACACCCCGGAGTCGTCCACTGTCAAACCATACGAGCACAGGTGTGGAGTTCGGAATCCCAGCGGAATCAACAGCCGAATCCTATCGCCCAGCAACAAGGGAGAAGCCGATTTTGGTGAATGGCCGTGGCAAGTAAGTTGTATATGCTATATACCACTTTCTGCGAATATCGTTATCT--GGCTGGGATAACCTCATTGGAAGCGTGTGGGACTCTCAACCACAAGGTCGAGAGTTCGCGCCTCGACGCCAATAATCCTATCCAGGCCGCCGTGTATTTGGCGATATGTACGAGTTTTAATCTGTAGGGCCTAAATTCCCTTCGTGTGGTGGTGGTAGAGGGAGGAGGGTACGTCCACGCGAGTCCTATCCCAAGCGTCAAGGCGGTCTAAAAATGGATAGTGGCTTGAAAGATGGAGTGAATGTAGACTGTTCTATAAAATAAATTGTGTCGGGTGTGAATAAACAGG-GAAAAGCCGCCACGTGATTACAGGTCTCTGTATAAGAACATTGAATTGAATTGAATCATAATTATCTTCTGGACTTGATTAAACCACTTAACTTAAACCAACCATTTTCTTAATTTTTGGAAGATGAAAAGTAATCTT
Ncarteri_Pitchfork_N363 TATATATGTTGAGCATTCC--------------------------------------------------------------------------------------------------------------AAGGTGCGCAATTATACTTTTTGTCGTATATTAATTGTTACCTATTTGTTGGATGGAAAGTTAAAAAGTCACTGTCATTCATTTTTTGAGG---------------------------------------------------------------------------------ATTTTTACACTGTTTTAAGGATGGGAAATTCAAGCCTCCGTCTTGCGGTCCCTTCCACGTCTGCTGCAACACCCCGGAGTCGTCTACTGTCAAACCATACGAGCACAGGTGTGGAGTTCGGAATCCCAGCGGAATCAACAGCCGAATCCTATCGCCCAGCAACAAGGGAGAAGCCGATTTTGGTGAATGGCCGTGGCAAGTAAGTTGGATATGCTATGTACCACTTTCTGCGAACATCGTTATCT--GGTTGGGATAACCTCATTGGAAGTGTGCGGGACTCTCAACCACAAGGTCGAGAGTTCGAGCCTCGACGCCAATAACCTTATAATGGCCGCCGTGTATTTGGAGATATGCACGAGTTTAAATCTGTAGGCCCTAAAGACCCTTCGTGTGGTGGTGGTAGAGGGAGGAGGTTACGTCCACGCTTGTCCTATCCCAAGGGTCAAGGCGGCATAAAATTGATTAGTGGCGTAAAAGATTGAGTGAATGTTAACTGTTCTATAAAGTGAATTGTATCGCGTGTGAATGAACGGT--TAAAGCCACCACGTGATGACAGGTCCCTGTATAAAAACATTG-----AATTGAATCATCGTTATCTTCTGAATTTGATTAAACTACTTAAATTAAACCAAACATTTTAATAATTTTTGGAATATGAGAAG-------
Ncarteri_WeberCty_N1044 -------------------------------------------------AGAAGGGGGCGTCACAGATATAACTCCTCTCTCCATGGCTTAAGCGTAA-AAAAGGTAGTATCCAAGAGCTATGAAGGCAAAGCTTTTTAATTATATACAATGTCGTATATTAATTGTCACCTATTTGTTGGATGGGAAGTTAAAAAGTCGCTGTCGTTTATTTTTTGAGGATAAAACTTGTCTATCATTTATTTTACATCTGTCTTAAAAGTTTATCACCCAAACTATCATTTATTTTCTCTTCAAGTCATATTTTTACACTGTTTTAAGGATGGGAAATTCAAGCCTCCGTCTTGCGGTCCCTTCCACGTCTGCTGCAACACCCCGGAGTCGTCCACTGTCAAACCATACGAGCACAGGTGTGGAGTTCGGAATCCCAGCGGAATCAACAGCCGAATCCTATCGCCCAGCAACAAGGGAGAAGCCGATTTTGGTGAATGGCCGTGGCAAGTAAGTTGTATATGCTATATACCACTTTCTGCGAATATCGTTATCT--GGCTGGGATAACCTCATTGGAAGCGTGCGGGACTCTCAACCACAAGGTCGAGAGTTCGCGCCTCGACGCCAATAATCCTATCCAGGCTGCCGTGTATTTGGGGATATGCACGAGTTTTAATCTGTAGGCCCTAAATTCCCTTCGTGTGGTGGTGGTAGAGGGAGAGGGTTTATTCCACGCTTGTCCTATCCCAAGCGTCAAGGCGGTCTAAAAATGAATAGTGGCTTGAAAGATGGAGTGAATGTAGACTGTTCTATAAAATAAATTGTGTCGTGTGTGAATAAACAGG-GAAAAGCCGCCACGTGATTACAGGTCTCTGTATAAAAACATTGAATTGAACTGAATCATAATTATCTTCTGGACTTGATTAAACCACTTAACTTAAACCAAACATTTTCTTAATTTTTGGAAGATGAAAAGTAATCTT
Ncherokee_BallhootScar_N193 CTGCGATAATAAAAATTTAA-------TCGAT-----ATTACTTGTATTCGAAATAAACAACACCGGTACATTAAAACTCTGTGGAACTTAAATGTTTACCAGAAGGGGGCGTCACAGAT---------CGAGTGTACAGTGGCTTACTATGTCGTATATTAATTGTCACCTATTTGTTGGATGGAAAGTTAAAAAGTCGCTGTCATTCATTTTTTTAGGATAAAACATGTCTATCATTCATTTTACAGCTGTCTTAAAAGTTTATCACCCAAACAATCATTGATTTTCCCTTAATGTCATATTTTTACACTGTTTTCAGGATGGGAAATTCAAGCCTCCGTCTTGCGGTCCCTTCCACGTCTGCTGCAATACCCCGGAGTCGTCTACTGTCAAACCATACGAGCACAGATGTGGAGTTCGGAATCCCAGCGGAATCAACAGTAGAATCCTATCGCCCAGCAACAAGGGAGAAGCCGATTTTGGTGAATGGCCGTGGCAAGTAAGTTGGATGTGCTATATACCTCTTTCTGCGAACATCGTTATCTGTGGCTGGGATAGCCTCATTGGAAGCGTGC------CTCAACCACAAGGTCGAGAGTTCGGGCCTCGTCGCCAATAATCCTATCCTGTCCGCCGTGTATTTGGAGATATGCACGAGTTTAAATCTGTAGGCCCTAATGGCCCTTCGTGTGGTGGTGGTAGAGGGAGGAGGTTATGTCCACGCTTGTCCTATC-CAAGCGTCTAGGCGGTCTAAAATTGGATAGTGGCGGGAAAGATTGAGTGAATGTTCACTGTTCTATAAAATAAACTGTATAGTGTGTGAATGAACTGGTAAAAAGCCACCACGTGATGATAGGTCCCTGCATAAAAACATCGAATTGAATTGAATCATCGTTATCTTCTGAATTTGATTAAACCACTTAAATTAAACCAAACATTTTATTAATTTTTGGAAGATGAAAAGTAATTTT
Ncarteri_LaurelCave_nearTYPE_N0296 TTTGATCGAAATAAACTACATCGGCAGATTAGCTGTGAAACCATGTTTTAGAAGGGGGCGTCACAGACATAACTCCTCTCTCCATGGCTTAAGCGTAAAAAAAGTTAGTATCCAAGAGCTATGAAGGCAAAGCTTTTTAATTATATACAATGTCGTATATTAATTGTCTCCTATTTGTTGGATGGGAAGTTAAAAAGTCGCTGTCGTTTATTTTTTGAGGATAAAACATGTCTATCATTTATTTTACAGCTGTCTTAAAAGTTTATCACCCAAACTACCATTTATTTTCTCTTCAAGTCATATTTTTACACTGTTTTAAGGATGGAAAATTCAAGCCTCCGTCTTGCGGTCCCTTCCACGTCTGCTGCAACACCCCGGAGTCGTCCACTGTCAAACCATACGAGCACAGGTGTGGAGTTCGGAATCCCAGCGGAATCAACAGCCGAATCCTATCGCCCAGCAACAAGGGAGAAGCCGATTTTGGTGAATGGCCGTGGCAAGTAAGTTGTACATGCTATATACCACTTTCTGTGAATATCGTTATCT--GGCTGGGATACCCTCATTGGAAGCGTGCGGGACTCTCAACAACAAGGTCGAGAGTTCGCGCCTCGACGCCAATAATCCTATCCAGGCCGCCGTGTATTTGGCGATATGCACGAGTTTTAATCTGTAGGCCCTAAATTCCCTTCGTGTGGTGGTGGTAGAGGGAGGAGGGTACGTCCACGCGAGTCCTATCCCAAGCGTCAAGGCGGTCTAAAAATGGATAGTGGCTTGAAAGATGGAGTGAATGTAGACTGTTCTATAAAATAAATTGTGTCGTGTGTGAATAAACAGA-GAAAAGCCGCCACGTGATGACAGGTCTCTGTATAAAAACATTGAATTGAATTGAATCATAATTATCTTCTGGAGTTGATTAAACCACTTAACTTAAACCAAACATTTTCTTAATTTTTGGAAGATGAAAAGTAATCTT
Ncherokee_BalsamMtn_N891 CTGCGACAATAAAAATTTAA-------TCGAT-----ATTACTTGTATTCGATATAAACTACATCGGCACATTAAGACGCTGTGAAACCTAAATGTTTACCAGAAGGGGGCGTCACAGAT---------CGAGTGTACAGTGGTTTACTATGTCGTATATTAATTGTCACCTATTTGTTGGAT-GAAAGTTAAAAAGTCGCTGTCATTCATTTTTTTAGGATAAAACATGTCTATCATTCATTTTACAGCTGTCTTAAAAGTTTATCACCCAAACAATCATTGATTTCATCTTAATATCATATTTTTACACTGTTTTAAGGATGGGAAATTCAAGCCTCCGTCTTGCGGTCCCTTCCACGTCTGCTGCAATACCCCGGAGTCGTCTACTGTCAAACCATACGAGCACAGATGTGGAGTTCGGAATCCCAGCGGAATCAACAGTAGAATCCTATCGCCCAGCAACAAGGGAGAAGCCGATTTTGGTGAATGGCCGTGGCAAGTAAGT------TGCTATATACCTCTTTCTGCGAACATCGTTATCTGTGACTGGGATAGCCTCATTGGAAGCGTGC------CTCAACCACAAGGTCGAGAGTTCGAGCCTCGACGCCAATAATCCTATCCTGTCCGCCGTGTATTTGGAGATATGCACGAGTTTAAATCTGTAGGCCCTAAAGGCCCTTCGTGTGGTGGTGGTAGCGGGAGGAGGTCATCTCCACGCTTGTCCTATC-CAAGCGTCTAGGCGGTCTAAAATTGGATAGTGGCGTGAAAGATTGAGTGAATGTTGACTGTTCTATAAAATGAACTGTATAGTGTGTGAATGAACAGGTAAAAAGCCACCACGTGATGTTAGGTCCCTGCATAAAAACATCGAATTGAATTGAATCATCGTTATCTTCTGGATTTGATTAAACCACTTAAATTAAACCAAACATTTTATTAATTTTTGGAAGATGAAAAGAAATTTT
Ncherokee_SIndianCrk_N681 -------------------------------------------------------------------------------------------------------------------------------------------------------------------------------------------AGTTAAAAAGTCGCTGTCATTCATTTTTTTAGGATAAAACATGTCTATCATTTATTTTACAGCTGTCTTAAAAGTTTATCACTCAAACAATCATTGATTTTCCCTTAATGTCATATTTTTACACTGTTTTAAGGATGGGAAATTCAAGCCTCCGTCTTGCGGTCCCTTCCACGTCTGCTGCGACACCCCGGAGTCGTCTACTGTCAAACCATACGAGCACAGATGTGGAGTTCGGAATCCCAGCGGAATCAACAGTAGAATCCTATCGCCCAGCAACAAGGGAGAAGCCGATTTTGGTGAATGGCCGTGGCAAGTAAGT------TGCTATATACCTCTTTCTGCGAACATCGTTATCTGTGGCTGGGATAGCCTCATTGGAAGCGTGC------CTCAACCACAAAGTCGAGAGTTCGAGCCTCGACGCCAATAATCCTATCCTGTCCGCCGTGTATTTGGAGATATGCACGAGTTTAAATCTGTAGGCCCTAAAGGCCATTCGTGTGGTGGTGGTAGAGGGAGGAGGTTATGTCCACGCTTGTCCTATC-CAAGCGTC-------------------------------------------------------------------------------------------------------------------------------------------------------------------------------------------------------------------------------------
Ncooperi_BeaverCrk_N1002 --------------------------------------------------------------------------------------------------------------------------------------------------------------------------CTATTAGTTCGATGGAAAGTTAAAAAGTCGCTGTCGTTCATTTTTTGAGGATAAAACATGTGTATCATTTATTTTACAACTGTCTTAAAAGTTTATCACCCAAACAATCATTGATTTTCCCTTAATGTCATATTTTTACACTGTTTTAAGGATGGGAAATTCAAGCCTCCGTCTTGCGGTCCCTTCCACGTCTGTTGCAACACCCCGGAGACGTCTACTGTCAAACCATACGAGCACAGATGTGGAGTTCGGAATCCCAGTGGAATCAACAGCCGAATCCTATCGCCCAGCAACAAGGGAGAAGCCGATTTTGGTGAATGGCCGTGGCAAGTAAGTTGTATATGCTATATACCTCTTTCTGCGAACATCGTTATCTGTGGCTGGGATAACCTCATTGGAAGCGTGCGGGACTCTCCACCACAAGGTCGAGAGTTCGAGCCTCGACGCAAATAATCCTATCTTGGCCGCCGTGTATTTGGAGATATGCACGAGTTTAAATCTGTAGGCCCTAAAGACTCTTCGTGTGGTGGTGGTAGAGGGAGGAGGTTACGTCCACGCTTGTCCTATCCCAAGCGTCAAGGCGGTCTAAAATTGGATAGTGGCGTGAAAGATTAAGTGAATGTCTACTGTTCTATAAAATGAATTGTATCGTGTGTGAATGAACAGGTAAAAAGCCACCACGTGATGATAGGTCCCTGCATAAAAACATCGAATTGAATTGAATCATCGTTATCTTCTGGATTTGATTAAACCACTTAAATTAAACCAAACATTTTATTAATTTT---------------------
Ncooperi_BrasstBald_N824 TAGATATATTGAAAATTTCAATTCGATTCTAGTCTTGAAAAGATGCTTTAAAAATATTAATTACTATTACAATTACATTCTCAATTACTTAAATGTAAAAAAAAATGACGCGCGAAAGATATAAACAAAAAGGTGCTCAATTATATACAATGTCGTATATTAATTGTCACCTATTAGTTCGATGGAAAGTTAAAAAGTCGCTGTCTTTCATTTTTTGAGGATAAAACATGTGTATCATTTATTTTACAGCTGTCTTAAAAGTTTATCACCCAAACAATCATTGATTTTCCCTTCCTGTCATATTTTTACACTGTTTTAAGGATGGGAAATTCAAGCCTCCGTCTTGCGGTCCCTTCCACGTCTGCTGCAACACCCCGGAGACGTCTACTGTCAAACCATACGAGCACAGATGTGGAGTTCGGAATCCCAGCGGAATCAACAGCCGAATCCTATCGCCCAGCAACAAGGGAGAAGCCGATTTTGGTGAATGGCCGTGGCAAGTAAGTTGTATATGCTATATACCACTTTCTGCGAATATCGTTATCTG--GCTGGGATAACCTCATTGGAAGCGTGCGGGACTCTCCACCACAAGGTCGAGAGTTCGAGCCTCGACGCCAATAATCCTATCCTGGCCGCCGTGTATTTGGAGATATGCACGAGTTTAAATCTGTAGGCCCTAAAGACTCTTCGTGTGGTGGTGGTAGAGGGAGGAGGTTACGTCCACGCTTGTCCTATCCCAAGCGTCAAGGCGGTCTAAAATTGGATAGTGGCGTGAAAGATTGAGTGAATGTCTACTGTTCTATAAAATGAATTGTATCGTGTGTGAATGAACAGGTAAAAAGCCACCACGTGATGATAGGTCCCTGCATAAAAACATCGAATTGAATTGAATCATCGTTATCTTCTGGATTTGATTAAACCACTTAAGTTAAACCAAACATTTTATTAATTTTTGGAAGATGAGAAGTAATTTT
Ncooperi_CheoahDam_N1122 ----------GAAAATCTCAATTCGATTCTAGGCTTGAAAACATGCTTTAAAAATATAAATTACGATTACAACTACGTTCCCAACTACTTAAATGTAAAAAAAAATGGTGAGCGAAAGATATAAACAAAAAGGTGCTCAATTATATACAATGTCGTATATTAATTGTCACCTATTAGTTCGATGGAAAGTTAAATAGTCGCTGGCGTTCATTTTTTGAGGATAAAACATGTGTATCATTTATTTTACAGCTGTCTTAAAAGTTTATCACCCAAATAATCATTGATTTTCCCTTAATGTCATATTTTTACACTGTTTAAAGGATGGGAAATTCAAGCCTCCGTCTTGCGGTCCCTTCCACGTCTGCTGCAACACCCCGGAGACGTCTACTGTCAAACCATACGAGCACAGATGTGGAGTTCGGAATCCCAGCGGAATCAACAGCCGAATTCTATCGCCCAGTAACAAGGGAGAAGCCGATTTTGGTGAATGGCCGTGGCAAGTAAGTTGGATATGCTATATACCACTTTCTGCGAACATCGTTAGCT--GGCTGGGATAGCCTGATTGGATGCGTGCGGGACTCTCAACCAGAAGGTCGAGAGTTCGATCCTCGGCGCCAATAATCCTATCCTGACCGCCGTGTATTTGGAGATATGCACGAGTTTAAATCTGTAGGCCCTAAAGACTTTTCGTGTGGTGGTGGTAGAGGGAGGAGGTTACGTCCACGCTTGTCCTATCCCAAGCGTCAAAGCGGTCTAAAATTGGATAGTGGCGTGAAAGATGGAATGAATGTCTACTGTTCTATAAAATGAATTGTATCGTGTGTGAATGAACAGA--TAAAGCCACCACGTGATGATAGGTCCCTGCGTAAAAACATCGAATTGAATTGAATCGTCGTTATCTTCTGGATTTGATTAAACCACTTAAATTAAAACAAACATTTTATTAATTTTTGGAAGATGAGAAGTAATTTT
Ncooperi_NantRiverGorge_N682 ------------------------------------------AAGCTTTAAAAATATTAATTACTATTACAATTACTTTCTCAATTACTTAAATGTAAAAAAAAATGACGCGCGAAAGATATAAACAAAAAGGTGCTCAATTATATACAATGTCGTATATTAATTGTCACCTATTAGTTCGATGGAAAGTTAAAAAGTCGCTGTCGTTCATTTTTTGAGGATAAAACATGTGTATCATTTATTTTACAACTGTCTTAAAAGTTTATCACCCAAACAATCATTGATTTTC---------CATATTTTTACACTCTTTTAAGGATGGGAAATTCAAGCCTCCGTCTTGCGGTCCCTTCCACGTCTGCTGCAACACCCCGGAGACGTCTACTGTCAAACCATACGAGCACAGATGTGGAGTTCGGAATCCCAGCGGAATCAACAGTCGAATCCTATCGCCCAGCAACAAGGGAGAAGCCGATTTTGGTGAATGGCCGTGGCAAGTAAGTTGGATGTGTTATATACCTCTTTCTGCGAACATCGTTATCTGTGGCTGGAATAGCCTCATTAGAAGCGTGCGGGACTCTCCACCACAAGGTCGAGAGTTCGGGCCTCGACGCCAATAATCCTATCCTGTCCGCCGTGTATTTGGAGATTTGCACGAGTTTAAATATGTAGGCCCTAAAGACTCTTCGTGTGGTGGTGGTAGAGGGAGGAGGTTACGTCCACGCTTGTCCTATCCCAAGCGTCAAGGCGGTCTAAAATTGGATAGTGGCGTGAAAGATGGAGTGAATGTCTACTGTTCTATAAAATGAATTGTATCGTGTGTGAATGAACAGGTAAAAAGCCACCACGTGATGATAGGTCCCTGCATTAAAACATCGAATTGAATTGAATCATCGTTATCTTCTGGATTTGATTAAACCACTTACATTAAACCAAACATTTTATTAATTTTTGGAAGATGAAAAGTAATTTT
Ncooperi_RockCrRoad_N1160 ----TATATTGAAAATCTCAATTCGATTCTAGGCTTGAAAACATGCTTTAAAAATATAAATTACGATTACAACTACGTTCCCAACTACTTAAATGTAAAAAAAAATGGTGAGCGAAAGATATAAACAAAAAGGTGCTCAATTATATACAATGTCGTATATTAATTGTCACCTATTAGTTCGATGGAAAGTTAAATAGTCGCTGGCGTTCATTTTTTGAGGATAAAACATGTGTATCATTTATTTTACAGCTGTCTCTTGGGTTTATCACCCAAATAATCATTGATTTTCCCTTAATGTCATATTTTTACACTGTTTAAAGGATGGGAAATTCAAGCCTCCGTCTTGCGGTCCCTTCCACGTCTGCTGCAACACCCCGGAGACGTCTACTGTCAAACCATACGAGCACAGATGTGGAGTTCGGAATCCCAGCGGAATCAACAGCCGAATTCTATCGCCCAGTAACAAGGGAGAAGCCGATTTTGGTGAATGGCCGTGGCAAGTAAGTTGGATATGCTATATACCACTTTCTGCGAACATCGTTATCT--GGC-----------------------------------------------------------------------------------------------------------------------------------------------------------------------------------------------------------------------------------------------------------------------------------------------------------------------------------------------------------------------------------------------------------------------------------------
Ncoylei_DinkinCove_N1118 T---TATATTGAAAATCTCAATTCGATTCTAGGCTTGAAAACATGCTTTAAAAATATTAATTACGATTACAATTACGTTCTCAACTACTTAAATGTAAAAAAAAATGGTGAGCGAAAGATATAAACAAAAAAGTGTTCAATTATATACAGTGTCGTATATTAATTGTCACCTATTTGCTGGATGGAAAGTTAAAAAGTCGCTGTCGTTCATTTTTTGAGGACAAAACATGTTTATCATTTAGTTTACAGCTATGTTAAAAGTTTATCACCCAATCTATCATTTATTTTCCCTTAAAGTATTATTTTCATACTGTTTTAAGGATGGGAAATTCAAGCCTCCGTCTTGTGGTCCCTTCCACGTCTGCTGCAACACCCCGGAGACGTCTACTGTCAAACCATACGAGCACAGGTGTGGAGTTCGGAATCCCAGCGGAATCAACAGCCGAATCCTATCACCTAGCAACAAGGGAGAAGCCGATTTTGGTGAATGGCCGTGGCAAGTAAGTTGGATATGCTATATACCACTTTCTGGGAACGTCGTTATCT--GGCTGGGATAACCTCATTGGAAGCGTGCGGAACTCTCAATCAAAAGGTTGAGAGTTCGAGCCTCGACGCCAATAATCCTATCCTGGCCGCCGTGTATTTGGAGATATGCACGAGTTTAAATCTGTAGGTCCTAAAGACCCTTCGTGTGGTGGTGGTAGAGGGAGGAGGGTACGTCCACACCTGTCCTATCCCAAGCGTCAAGGCGGTCTAAAAATGGATAGTGGCGTGAAAGATTGAGTGAATGTAGACTGTTCTTTAAAATAAACTGTGTCGTGTTTGAAGAAAGAGG--TAAAGCCGCCACGTAATGACAGGTCCCTGTATAAAA------AATTGAATTGAATCATAATTATCTTCTGGACTTGATTAAACCGCTTAACTTAAACCGAACATTTTCTTAATTTTTGGAAGATGAAAAGTAGTCTT
Ncoylei_TiptonCreek_N837 TAGATATATTGAAAATCTCAATTCGATTCTAGGCTTGAAAACATGCTTTAAAAATATTAATTACGATTACAATTACGTTCTCAACTACTTAAATGTAAAAAAAAATGGTGAGCGAAAGATATAAACAAAAAAGTGCTCAATTATATACAGTGTCGTATATTAATTGTCACCTATTTGCTGGATGGAAAGTTAAAAAGTCGCTGTCGTTCATTTTTTGAAGATAAAACATGTTTATCATTTATTTTACAGCTATGTTAAAAGTTTATCACCCAATCTATCATTTATTTTCCCTTAAAGTATTATTTTCATACTGTTTAAAGGATGGGAAATTCAAACCTCCATCTTGTGGTCCCTTCCACGTCTGCTGCAACACCCCGGAGACGTCTACTGTCAAACCATACGAGCACAGGTGTGGAGTTCGGAATCCCAGCGGAATCAACAGCCGAATCCTATCACCCAGCAACAAGGGAGAAGCCGATTTTGGTGAATGGCCGTGGCAAGTAAGTTGGATATGCTATATACCACTTTCTGTGAACATCGTTATCT--GGCTGGGATAACCTCATTGGAAGCGTGCGGAACTCTCAATCACAAGGTTGAGAGTTCGAGCCTCGACGCCAATAATCCTATCCTGGCCGCCGTGTATTTGGAGATATGCACGAGTTTAAATCTGTAGGTCCTAAAGACCCTTCGTGTGGTGGTGGTAGAGGAAGGAGGTTACGTCCACGCCTGTTCTATCCCAAGCGTCAAGGCGGTCTAAAAATGGATAGTGGCGTGAAAGATTGAGTGAATGTAGACTGTTCTCTAAAATAAATTGTGTCGTGTTTGAAGAAAGAGGTA-----------------------------------------------------------------------------------------------------------------------------------------
Ncrosbyi_MtMitchell_N210 -------------------AATTCGATTCTAGGTTTGAAAACATGCTTTAAAAATATTAATTACGATTACAATTACGTTCTCAACTACTTAAATGTAAAAAAAAATGGTGAGCGAAAGATATAAACGAAAAGGTGTGCAATTATATACAATGTCGTATATTAATTGTCATCTATTTGTTGGATGGAAAGT--------------CGTTCA-TTTTTGAAGATAAAACATGTCTATCATTTATTTCACAGCTGTCTTAAAAGTTTATCACCCAAACTGTCATTTATTTCCCCTTAATATCATATTTTTACACTGTTTTAAGGATGGGAAATTCAAGCCTCCGTCTTGCGGTCCCTTCCACGTCTGTTGCAACACCCCGGAGTCGTCTACTGTCAAACCATACGAGCACAGGTGTGGAGTTCGGAATCCCAGCGGAATCAACAGCCGAATCCTATCGCCCAGTAACAAGGGAGAAGCCGATTTTGGTGAATGGCCTTGGCAAGTAAGTTGGATTTGCTATATACCACTTTCTGCGAACAT---------------GGATAGCCTCATTGGAAGCGTGCGGGAATCTCAACCACAAGGTCGAGAGTTCGAGCCTCGACGCCAATAATCCTATCCTGGCCGCCGTGTATTTGGAGTTATGTCGGG--------------------------TTTCGT---GTGGTGGTAGAGGGAGGAGGTTACGTACACGCTTGTCCTATCCCAAGCGTTATGGCGGTCTAAAAATGGATAGTGGCGTGAAAGATTGAGTGAATGTCGACTGTTCTAT-AAATGAAC---------TGTGAATGAACAGGTGATAAGCCACCACGTGATGACAAGTCCCTGTATAAAAACATTGAATTGAATTGAAACATCGTTATCTTCTGGATTTGATTAAACCACTTAAATTAACCCAAACATTTTATTAATTTTTGGAAGATGAAAAGTAATCTT
Ncrosbyi_ShufordCrk_N1148 --------------------------------GGCTTAAAACATCTCGAGAAAATTTTCATGAAAACTATACTTATACTATATAGTATTCTAGTATAGGTAAAAATGGTGAGCGAAAGATATAAACGAAAAGGTGTGCAATTATATACAATGTCGTATATTAATTGTCATCTATTTGTTGGATGGAAAGT--------------CGTTCA-TTTTTGAAGATAAAACATGTCTATCATTTATTTCACAGCTGTCTTAAAAGTTTATCACCCAAACTGTCATTTATTTCCCCTTAATATCATATTTTTACACTGTTTTAAGGATGGGAAATTCAAGCCTCCGTCTTGCGGTCCCTTCCACGTCTGTTGCAACACCCCGGAGTCGTCTACTGTCAAACCATACGAGCACAGGTGTGGAGTTCGGAATCCCAGCGGAATCAACAGCCGAATCCTATCGCCCAGTAACAAGGGAGAAGCCGATTTTGGTGAATGGCCTTGGCAAGTAAGTTGGATTTGCTATATACCACTTTCTGCGAACAT---------------GGATAGCCTCATTGGAAGCGTGCGGGAATCTCAACCACAAGGTCGAGAGTTCGAGCCTCGACGCCAATAATCCTATCCTGGCCGCCGTGTATTTGGAGTTATGTCGGG--------------------------TTTCGT---GTGGTGGTAGAGGGAGGAGGTTACGTACACGCTTGTCCTATCCCAAGCGTTATGGCGGTCTAAAAATGGATAGTGGCGTGAAAGATTGAGTGAATGTCGACTGTTCTAT-AAATGAAC---------TGTGAATGAAGAGGTGA-AAGCCACCACGTGATGACAAGTCCCTGTATAAAAACATTGAATTGAATTGAATCATCGTTATCTTCTGGATTTGATTAAACCACTTAAATTAACCCAAACATTTTATTAATTTTTGGAAGATGAAAAGTAATCTT
Ndellingeri_BullpenBridge_N109 TAGATATATTGAAAATTTCAATTCGATTCTAGGCTTGAAAACATGCTTTAAAAATATTAATTACTATTACAATTACTTTCTCAATTACTTATG-----AAAAAAATGACGCGCGAAGGATATAAACAAAAAGGTGCTCAATTATATACAATGTCGTATATTAATTGTCACTTATTAGTTCAATGGAAAGTTAAAAAGTCGCTGTCGTTCATTTTTTGAGGATAAAACATGTCTATCATTTATTTTACAGCTCTCTTAAAAGTTTATCACCCAAACAATCATTAATTTTCCCTTAATGTCATATTTTTACACTGTTTTAAGGATGGGAAATTCAAGACTCCGTCTTGCGGTCCCTTCCACGTCTGCTGCAACACCCCGGAGACGTCTACTGTCAAACCATACGAGCACAGATGTGGAGTTCGGAATCCCAGCGGAATCAACAGCCGAATCCTATCGCCCAGCAACAAGGGAGAAGCCGATTTTGGGGAATGGCCGTGGCAAGTAAGTTGGATGTGTTATATACCTCTTTCTGCGAACATCGTTATCTGGGGCTGGGATAGCCGCACTGGAAGCGTACGGGACTACCAACCACAAGGTCGAGAGTTCGAGCCTCGACGCCAATAATCCTATCCTGGCCGCCGTGTATTTGGAGATATGCACGAGTTTAAATATGTAGGCCCTAAAGACCCTTCGTGTGGTGGTGGCAGAGGGAGGACGTTACGTCCACGCTTGTCCTATCCCAAGCGTCAAGGCGGTCTAAAATTGAATAGTGGCGTGAAAGATTGAGTGAATGTCGACTGTTCTATAAAATGAACTGTATCGTGTGTGAATGAACAGGTAAAAAGCCACCACGTGAAGATAGGTCCCTGCATAAAAACATCGAATTGAATTGAATCATCGTTATCTTCTGGATTTGATTAAACCACTTAAATTAAACCAAACATTTTATTAATTTTTGGAAGA--------------
Ndellingeri_WhitewFalls_N887 --------------------------------------------------------------------------ACTTTCTCAATTACTTATG-----AAAAAAATGACGCGCGAAAGATATAAACAAAAAGGTGCTCAATTATATACAATGTCGTATATTAATTGTCACTTATTAGTTCAATGGAAAGTTAAAAAGTCGCTGTCGTTCATTTTTTGAGGATAAAACATGTCTATCATTTATTTTACAGCTCTCTTAAAAGTTTATCACCCAAACAATCATTGATTTTCCCTTAATGTCATATTTTTACACTGTTTTAAGGATGGGAAATTCAAGCCTCCGTCTTGCGGTCCCTTCCACGTCTGCTGCAACACCCCGGAGACGTCTACTGTCAAACCATACGAGCACAGATGTGGAGTTCGGAATCCCAGCGGAATCAACAGCCGAATCCTATCGCCCAGCAACAAGGGAGAAGCCGATTTTGGGGAATGGCCGTGGCAAGTAAGTTGGATGTGTTATATACCTCTTTCTGCGAACATCGTTATCTGGGGCTGGGATAGCCGCACTGGAAGCGTACGGGACTACCAACCACAAGGTCGAGAGTTCGAGCCTCGACGCCAATAATCCTATCTTGGCCGCCGTGTATTTGGAGATATGCACGAGTTTAAATCTGTAGGCCCTAAAGACCCTTCGTGTGGTGGTGGCAGAGGGAGGACGTTACGTCCACGCTTGTCCTATCCCAAGCGTCAAGGCGGTCTAAAATTGAATAGTGGCGTGAAAGATTGAGTGAATGTCGACTGTTCTATAAAATGAACTGTACCGTGTGCGAATGAACAGGTAAAAAGCCACCACGTGAAGATAGGTCCCTGCATAAAAACATCGAATTGAATTGAATCATCGTTATCTTCTGGATTTGATTAAACCACTTAAATTAAACCAAACATTTTATTAATTTTTGGAAGATGAAAAGTAATTTT
Ndilutus_GrassyCreek_N670 ----------------------------------------------------------------------------------------------------------------------------------------------------------------------------------------------------------------------------GTGAAA---GTTTATCATTTATTTTACAGCTGTCTTAAAACTTTATCACCTAAACAATCATTGATTTTCCTTTAATGTCGTATTTTTACACTGTTTTAAGGATGGGAAATTCAATCCCCCGTCTTGCGGTCCCTTCCACGTCTGCTGCAACACCCCGGAGTCGTCTACTGTCAAACCATACGAGCACAGATGTGGAGTTCGGAATCCCAGCGGAATCAACAGTAGAATCCTATCGCCCAGCAACAAGGGAGAAGCCGATTTTGGTGAATGGCCGTGGCAAGTAAGTTGGATGTGCTATATACCACTTTCTGCGAACATCGTTATCTGTGGCTGGAATAGCCCCATTGGAAGCGTGCGGGA--CTCAACCACAAGGTCGAGAGT-------------------------------------------------------------------------------------------------------------------------------------------------------------------------------------------------------------------------------------------------------------------------------------------------------------------------------------------------------------------------------------
Ndilutus_StarveRockCave_G3174 TATATATATATAACATTTC--------------------------------------------------------------------------------------------------------------AAGGTGCGCAATTATATTTTTTGTCGTATATTAATTGTTACCTATTTGTTGGATGGAAAGTTAAAAAGTCGCTGTCGTTCATTTTTTGAGGGTAAAACATGTCTATCATTTATTTTACAGTTGTCTTAAAAGTTTATCACCTAAACAATCATTGATTTTCCTTTAATGTCGTATTTTTACACTGTTTTAAGGATGGGAAATTCAATCCCCCGTCTTGCGGTCCCTTCCACGTCTGCTGCAACACCCCGGAGTCGTCTACTGTCAAACCATACGAGCACAGATGTGGAGTTCGGAATCCCAGCGGAATCAACAGTAGAATCCTATCGCCCAGCAACAAGGGAGAAGCCGATTTTGGTGAATGGCCGTGGCAAGTAAGTTGGATGTGCTATATACCACTTTCTGCGAACATCGTTATCTGTGGCTGGAATAGCCCCATTGGAAGCGTGCGGGA--CTCAACCACAAGGTCGAGAGTTCGAGCCTCGACGCCAATAATCCTATCCTGGCCGCCGTGTATTTGGAGATATGTACGAGTTTAAATCTGTAGACCCAAAAGCCCCTTCGTGTGGTGGTGTTAGAGGGAGGACGTTACGTCCACGGTTGTCCTATCCCAAGCGTCAAGGCGGTCTAAAATTGGATAGTGGCGTGAAAGATTGAGTGAATGTCGACTGTTCTATAAAATTAACTGTATCGTGTGTGAATGAACAGGTAAAAAGCCACCACGTGATGATAGGTCCCTGTATAAAAACATCGAATTGAATTGAATCATCGTTATCTTCTGGATTTGATTAAACCACTTAAATTAAACCAAACATTTTATTAATTTTTGGAAGATGAAAAGTAATTTT
Nfridelli_LittlePigeon_N262 TAGATATATTGAAAATTTCAATTCGATTCTAGGCTTGAAAATATGCTTTAAAAATATTAATTACTATTACAATTACTTTCTCAATTACTTAAATGTAAAAAAAAATGACGCGCGAAAGATATAAACAAATAGGAGCTCAATTATATACAATGTCGTATATTAATTGTCACCTATTAGTTCGATGGAAAGTTAAAAAGTCGCTGTCGTTCATTTTTTGAGGATAAAACATGTCTATCATTTATTTTACAGCTGTCTTAAAAGTTTATCACCCAAACAATCATTGATTTTCCCTGAATGTCATATTTTTACACTGTTTTAAGGATGGGAAATTCAAGCCTCCGTCTTGCGGTCCCTTCCACGTCTGCTGCAACACCCCGGAGACGTCTACTGTCAAACCATACGAGCACAGATGTGGAGTTCGGAATCCCAGCGGAATCAACAGCCGAATCCTATCGCCCAGCAACAAGGGAGAAGCCGATTTTGGTGAATGGCCGTGGCAAGTAAGTTGGATGTGTTATATACCTCTTTCTGCGAACATCGTTATCTGGGGCTGGGATAGCCGCATTGGAAGCGTACGGGACTACCAACCACAAGGTCGAGAGTTCGAGCCTCGACGCCAATAATTCTATCCTGGCTGCCGTGTATTTGG---------CGAGTTTAAATCTGTGGGCCCTAAAGTCCCTTCGTGTGGTGGTGGTAGAGAGAGGAGGGTACGTCCACGCTTGTCCTGTCCCAAGCGTCAAGGCGGTCTAAAAATGGATAGTGGCGTGAAAGATTGAGTGAATGTCGACTGTTCTATAAAATGAATTGTATAGTGTGTGAATGAACAGGTAAAAAGCCACCACGTGATGATAGGTCCCTGCATAAAAACATCGAATTGAATTGAATCATCGTTATCTTCTGGATTTGATTAAACCACTTAAATTAAACCAAACATTTTATTAATTTTTGGAAGATGAAAAGTAATTTT
Nfurtivus_HugdenBranch_G3175 ---------------------------------------------------------------------------------------------------------------------------------------------------------------------------------------------------------------------------------ATATATATATAATTTATTTTACAACTGTCTTAAAAGTTTATCACCCAAACAATCATTGATTTTCCCTTAATGTCATATTTTTACACTGTTTTAAGGATGGGAAATTCAAGCCTCCGTCTTGCGGTCCCTTCCACGTCTGCTGCAACACCCCGGAGTCGTCCACTGTCAAACCATACGAGCACAGATGTGGAGTTCGGAATCCCAGCGGAATCAACAGTAGAATCCTTTCGCCCAGCAACAAGGGAGAAGCCGATTTTGGTGAATGGCCGTGGCAAGTAAGTTGGATGTGCTATATACTCCTTTCTGCGAACATCGTTATCTGTGGCTGGAATAGCCTCATTGGAAGCGTGCGGGACTCTGAACCACAAGGTCGAGAGTTCGGGCCTCGACGCCAATAATCCTATGCTGGCAGCCGTGTATTTGGAGATATGCACGAGTTTAAATCTGTAGGCCCTAAAGACCCTTCGT---GTGGTGGTAGAGGGGGGAGGTTACGTCCACGCTTGTCCTATCTTAAGCGTCAAGGCGGTCTAAAATTGGATAGTGGCGTGAAAGATTGAGTGAATGTCGACTGTTCTTT-AAATAAATTGTATCGTGTGTGAATGAACAGGTTAAAAGCCACCACGTGATGATAGGTCCCTGTATAAAAACATTGAATTGAATTGAATCATCGTTATCTTCTGAATTTGATTAAACCACTTAAATTAAACCA--------------------------------------
Nfurtivus_RaccoonMtn_N1026 ------------------------------------------------------------------------------------------------------------------------------------------------------------------------------------------------------------------------------------------TAATTTATTTTACAACTGTCTTAAAAGTTTATCACCCAAACAATCATTGATTTTCCCTTAATGTCATATTTTTACACTGTTTTAAGGATGGGAAATTCAAGCCTCCGTCTTGCGGTCCCTTCCACGTCTGCTGCAACACCCCGGAGTCGTCCACTGTCAAACCATACGAGCACAGATGTGGAGTTCGGAATCCCAGCGGAATCAACAGTAGAATCCTTTCGCCCAGCAACAAGGGAGAAGCCGATTTTGGTGAATGGCCGTGGCAAGTAAGTTGGATGTGCTATATACTCCTTTCTGCGAACATCGTTATCTGTGGCTGGAATAGCCTCATTGGAAGCGTGCGGGACTCTGAACCACAAGGTCGAGAGTTCGGGCCTCGACGCCAATAATCCTATGCTGGCAGCCGTGTATTTGGAGATATGCACGAGTTTAAATCTGTAGGCCCTAAAGACCCTTCGT---GTGGTGGTAGAGGGGGGAGGTTACGTCCACGCTTGTCCTATCTTAAGCGTCAAGGCGGTCTAAAATTGGATAGTGGCGTGAAAGATTGAGTGAATGTCGACTGTTCTTT-AAATAAATTGTATCGTGTGTGAATGAACAGGTTAAAAGCCACCACGTGATGATAGGTCCCTGTATAAAAACATCG-----------------------------------------------------------------------------------------------
Ngeorgia_Sittons_N073 TAGATATATTGAAAATTTCAATT---------------AAACATACTTTAAAAATGTTAATTACGATTACAATTACTTTCTCGACTACTTAAAAGTAAAGAAAAATGGGGAGCGAAAGATATAAACAAAAAGGTGCGAAATTATACACAATGTCGTATATTAATTGTCACCTATTTGTTGGATGGAAAATTAAA--GTCGCTGTCGTTCATTTTTT---GAGAAAACATGTCTATCATTTATTTTACAGCTGTCTCAAAAGTTTATCACCCAAACAATCATTGATTTTCCCTTTATGTCATATTTTTACACTGTTTTAAGGATGGGAAGTTCAAGCCTCCGTCTTGCGGTCCTTTCCACGTCTGCTGCAATACCCCGGAGTCGTCTACTGTCAAACCATACGAGCACAGGTGTGGAGTTCGGAATCCCAGCGGAATCAACAGTAGAATCCTATCGCCCAGCAACAAGGGAGAAGCCGATTTTGGTGAATGGCCGTGGCAAGTAAGTTGGATGTGCTATATACCTCTTCCTGCGAATATCGTTATCTGTGGCTGGAATAGCCTCATTGGAAGCGTGCGGGACTCTCAACCACAAGGTCGAGAGTTCGAGCCTCGACGCCAATAATCCTATCCTGGCCGCC--GTATTTGGAGATATGCACGAGTTTCAATCTGTAGGCCCTAAAGACCCTTCGTATGATGGTGGTAGAGGGAGGGGGTTACGTCCACGCTTATTCTATTCCAAGCGTCAAGGCGGTCTAAAATTGGATAGTGGCGTGAAAGATTGAGTGAATGTCAACTGTTCTATAAAGTGAATTGTATCGCGTGTGAATGAAGAGATT-AAAGCCCCCACGTGATGACAGGTCCCTA-------------CATTGAATTGAATCATCGTTATATTCTGAATTTGATTAAACCACTTAAATTAAACCAAACATTT-------------------------------
Ngertschi_CedarCreek_N351 TATATCTGATGAAAATTTCAATTCGATTCTAGGTTTGAAAACATGCTTTAAAAATATTAATTACGATTACAATTACGTTCTCAACTACTTAAAAGTAAAAAAAAATGGTGAGCGAAAGATATAAACAAAAAGGTGTGCAATTATATACAATGTCGTATATTAATTTTCATCTATTTGTAGGATGGAAAGT--------------CGTTCA-TTTTTGAAGAGAAAACATGTCTAACATTTAATTTACAGCTGTCTTAAAAGTTTATCACCCAAACTGTCATTTATTTTCCCTTAATATCATA------------TTTAAGGATGGGAAATTCAAGCCTCCGTCTTGCGGTCCCTTCCACGTCTGTTGCAACACCCCGGAGTCGTCTACTGTCAAACCATACGAGCACAGGTGTGGAGTTCGGAATCCCAGCGGAATCAACAGCCGAATCCTATCGCCCAGTAACAAGGGAGAAGCTGATTTTGGTGAATGGCCGTGGCAAGTAAGTTGGATGTGCTATATACCACTTTCTGCGAACATGGTTATCTGGGACATGGATAGCCTCATTGGAAGCGTGCGGGAATCTCAACCACAAGGTCGAGAGTTCGGGCCTCGATGCCAATAATCCTATCCTGGCCGCCGTGTATTTGGAGTTATGTCGGG--------------------------TTTCGTGTGGTGGTGGTAGAGGGAGGAGGTTTCGTTCACGCTTGTTCTATCCCAAGCGTTATGGCGGTCTAAAAATGGATAGTGGCGTGAAAGATTGAGTGAATGTCGACTGTTCTAT-AAATGAA-----------------GAACAGGTGAAAAGCCACCACGTGATGACAGGTCCTTGTATAAAACCATTGAATTGAATTGAATCATCGTTATCTTCTGGATTTGATTAAACCATTTAAA----------------------------------------------
Ngertschi_FrenchBroad_N968 TATATCTGTAGAAAATTTCAATTCGATTCTAGGTTTGAAAACATGCTTTAAAAATATTAATTACGATTACAATTACGTTCTCAACTACTTAAAAGTAAAAAAAAATGGTGAGCGAAAGAAATAAACAAAAAGGTGCGCAATTATATACAGTGTCGTATATTAATTATCATCTATTTGTAGGATGGAAAGT--------------CGTTCATTTTTTGAAGAGAAAACATGTCTATCATTTATTTTACAGCTGTCTTAAAAGTTTATCACCCAAACTGTCATTTATTTTCCCTTAATATCATA------------TTTAAGGATGGGAAATTCAAGCCTCCGTCTTGCGGTCCCTTCCACGTCTGTTGCAACACCCCGGAGTCGTCTACTGTCAAACCATACGAGCACAGATGTGGAGTTCGGAATCCCAGCGGAATCAACAGCCGAATCCTATCGCCCAGTAACAAGGGAGAAGCAGATTTTGGTGAATGGCCGTGGCAAGTAAGTTGGATGTGCTATATACCACTTTCTGCGAGCATGGTTATCTGGGACATGGATAGCCTCATTGGAAGCGTGCGGGAATCTCAACCACAAGGTCGAGAGTTCGAGCCTCGACGCCAATAATCCTATCCTGGCCGCCGTGTATTTGGAGTTATGTCGGG--------------------------TTTCGTGTGGTGGTGGTAGAGGGAGGAGGTTACGTACACGCTTGTC---TCCCAAGCGTTATGGCGGTCTAAAAATGGATAGTAGCGTGAAATATTGAGTGAATGTCGACTGTTCTAT-AAATGAA-----------------GAACAGGTGAAAAGCCACCACGTGATGACAGGTCCCTGTATAAAACCATTGAATTGAATTGA------------------------------------------------------------------------------------
Ngertschi_HickoryNutGap_N810 --------------------------------------------GCTTTAAATATATTAATTACGATTACAGTTACGTTCTGAACTACTTAAATGTAAGAAAAAATGGTGAGCGAAAGATATAAACAAAAAGGTGTGCCATTATATACAATGTCGTATATTAATTGTCATCT-TTTGTTGGATGGAAAGT--------------CGTTCA-TTTTTGAAGATAAAACATGTATATGATGTATTTTACAGCTGTCTTAAAAGTTTATCACCCAAACTGTCATTTATTTTCCCTTAATATAATATTTTTACACTGTTTTAAGGATGGGAAATTCAAGCCTCCGTCTTGCGGTCCCTTCCACGTCTGTTGCAACACCCCGGAGTCGTCTACTGTCAAACCATACGAGCACAGGTGTGGAGTTCGGAATCCTAGCGGAATCAACAGCCGAATTCTATCGCCCAGTAACAAGGGAGAAGCCGATTTTGGTGAATGGCCGTGGCAAGTAAGTTGGATGTGCTATATACCACTTTCTGCGAACATGGTTATCTGGGACATGTATAGCCTCATTGGAAGCGTGCGGGAATCTCAACCACAAGGTCGAGAGTTCGAGCCTCGACGCCAATAATCCTATCCTGTCCGCCGTGTATTTGGAGTTATGTCGGG--------------------------TTTCGTGTGGTGGTGGTAGAGAGAGGAGGTTACGTACACGCTTGTCCTATCCCAAGCGTTATGGCGGTCTAAAAATGGATAGTGGCGTGAAAGATTGAGTGAATGTCAACTGTTCTAT-AAATGAAT---------TGTGA----------------------------------------------------------------------------------------------------------------------------------------------------
Nholsingeri_BrumleyCrk_N916 TGTGTGTGTTCAACATTTC--------------------------------------------------------------------------------------------------------------AAGGTGCGCAATTATAAACAATGTCGTATATTAATTGTCACCTATTTGTTGGATGGAAAGTTAAAAAGTCGCTGTCATTCATTGTTTGAGGATAAAACATGTCTATCATTTATTTTACAGCTGTCTTAAAAGTTTATCACCCAAACAATCATTGATTTTCCCTTAATGTCATATTTTTACATTGTTTTAAGGATGGGAAATTCAAGCCTCCGTCTTGCGGTCCCTTCCACGTCTGCTGCAATACCCCGGAGTCGTCTACTGTCAAACCATACGAGCACAGATGTGGAGTTCGGAATCCCAGCGGAATCAACAGTAGAATCCTATCGCCCAGCAACAAGGGAGAAGCCGATTTTGGTGAATGGCCGTGGCAAGTAAGTTGGATGTGCTATATACCTCTTTCTGCGAACAACGCTATCTGTGGCTGGAATAGCCTCATTGGAAGCGTGCGGGACTCTCAACCACAAGGTCGAGAGTTCGGGCCTCGACGCCAATAATCCTATCCTGTCCGCCGGTAATTTGGGGATATGTACGAGTTTAAATCTGTAGGCCCTAAAGGCCCTTCGTGTAGTGGTGGTAGAGGGAGGAGGTTACGTCCACGCCTGTCCTATCCCAAGCGTCAAAGCGGTCTGAAATTGGATAGTGGCGTGAAAGATTCAGTGAATGTCGACTGTTCTATAAAATGAACTGTATCGTGTGTGAATGAACAGGTAATAAGCAACCACGTGATGCCAGATCCCTGCATAAAAACATCGAATTGAATTGAAGCATCGTTATCTTCTGGATTTTATTAAA-CACTTAAATTAAACCAAACATTTTATTAATTTTTGGAAGATGAAAAGTCATTTT
Nholsingeri_PondCave_N541 --------------------------CATTAGCTGTGAGACCATGTTTTAGAAGGAGGCGTCACAGATATAATTCCTTTCTCCATGGCTTAAGCGTAAAAAAAGTTAGTATCCAAGAGCTATGAAGGCAAAGCTGCGCAATTATAAACTATGTCGACAATTAATTGTCGTATATTTGTTGGATGGAAAGTTAAAAAGTCGCTGTCATTCATTTTTTGAGGATAAAACATGTCTATCATTTATTTTACAGCTGTCTTAAAAGTTTATCACCCAAACAATCATTGATTTTC-CCTAATGTCATATTTTTACACTGTTTTAAGGATGGGAAATTCAAGCCTCCGTCTTGCGGTCCCTTCCACGTCTGCTGCAACACCCCGGAGTCGTCTACTGTCAAACCATACGAGCACAGATGTGGAGTTCGGAATCCCAGCGGAATCAACAGTAGAATCCTATCGCCCAGCAACAAGGGAGAAGCCGATTTTGGTGAATGGCCGTGGCAAGTAAGTTGGACGTGCTATATACCACTTTCTGCGAACAACGTTATCTGTGGCTGGAATAG-CTCATT-----------GGAGACTCCACCACAAGGTCGAGAGTTCGAGCCTCGACGCCAATAATCCTATCCTGGCCGCCGTGTATTTGGAGATATGCACGAGTTTAAATCTGTAGGCCCTAAAGACACTTAGTGTGGTGGTGTTAGAGGGAGGACGTTACGTCCACGCTTGTCCTATCCCAAGCGTCAAGGCGGTCTAAAATTGGATAGTGGCGTGAAAGATTGAGTGAATGTAGACTGTTCTATAAAATGAACTGTATCGTGTGTGAATTAACAGGTAAAAAGCCACCACGTAATGATAGGTCACTGTATAAAAACATCGAATTGAATTGAATCATCGTTATCTTCTGGATTTGATTAAACCACTTAAATTAAACCAAACATTTTATTAATTTTTGGAAGATGAAAAGTAATTTT
Njonesi_CaveSpringCave_N390 TAGATATATTGAAAATCTCAATTCGATTCTAGGCTTGAAAACATGCTTTAAAAATATTAATTACGATTACAATTACGTTCTCAACTACTTAAATGTAAAAAAGAATGGTGAGCGAAAGATATAAACAAAAAGTTACTCAATTATATACAATGTCGTATATTAATTGTCACCTATGTGTTGGATGGAAAGTTAAAAAGTCGCTGTAGTTTATTTTTGGGGGATAAAACATGTCTATCATTTATTTTACAGCTATCTAAAAAGCTTATCACCCAATCTATCGTTTATTTTCCCTTAAAGTCATATTTTCATACCGTTTTCAGGATGGGAAATTCAAGCCTCCATCTTGTGGTCCCTTCCACGTCTGTTGCAACACCCCGGAGACGTCTACTGTCAAACCATACGAGCACAGATGTGGAGTTCGGAATCCCAGCGGAATCAACAGCCGAATCCTATCGCCCAGCAACAAGGGAGAAGCCGATTTTGGTGAATGGCCGTGGCAAGTAAGTTGGATATGCTATGTACCACTTTCTGCGAACATTGTTATCTGGGGCTGGGATAACCTCATTGGAAGCGTGCGGGACTCTCAACCACAAGATCGAGAGTTCGAGCCTCGACGCCAATAATCCTATCCTGGCCGCTGTATATTTGGGGATAAGCACGTGTTTAAATGTGTAGGCCCTAAAGTCCCTTCGTGTGGTGGTGGTAGAGGGAGGAGTGTACGACCACGCTTGTCCTATCCCAAGAGTCTAGGCGGTCTAAAAATGGATAGTGGCGTGAAAGATTGAGTGAATGTAGACTGTTCTATAAAATAAATTGTGTCGTGTGTGAATAAAAAAAGTAAAAGCCGCCACGTGATGACAGGTCCCTGTATAAAAAAATTGAATTGAATTGAATCATAATTACCTTCTGGACTTGAATAAACCACTTATACCA---------TTTTCTTAATTTTTGGAAGATGATTAGTAATCTT
Nlowderi_ChestnutBranch_N731 TTTGATCGATATAAACTACATCGGCACATTAGATGTGAAACCATGTTTTAGAAGGGGGCGTCACAGATATAATTCCTTTCTCCATGGCTTAAGCGTAAAAAAAGTTAGTATCCAAGAGCTACGAAGGCAAAGCTTTTTAATTACATACAATGTCGCATATTAATTGTCACCTATTTGTTGGATGGAAAGTTAAAAAGTCGCTGTCGTTCATTTTTTGTGGATAAAACATGCCTATCATTTATTTTACAGCTGTCTTAAAAGTTTATCATCCAAACAATCATTGATTTTTCCTTAATGTCATATTTTTACACTGTTCTAAGGATGGGAAATTCAAGCCTCCGTCTTGCGGTCCGTTCCACGTCTGCTGCAACACCCCGGAGTCGTCTACTGTCAAACCATACGAGCACAGATGTGGAGTTCGGAATCCCAGCGGAATCAACAGTAGAATCCTATCGCCCAGCAACAAGGGAGAAGCCGATTTTGGTGAATGGCCGTGGCAAGTAAGTTGGATGTGCTATATACCACTTTCTGCGAACATCGTTATCTGTGGCTGGGATAGCCTCATTGGAAGCGTGCGGAACTCTCAACCACAAGGTCGA---------------CGCCAATAATCCTATCCTGGCCGCCGTGTATCTGGAGATATGCGCGAGTTTAAATCTGTAGGCCCTAAAGACCCTTCTTGTGGTGGTGGTAGAGGGAGGAGGTTACGTCCACGCTTGTTCTA-CCCAAGCGTCAAGGCGGTTTAAAATTGGATAGTGGCGTGAAAGATTGAGTGAATGTCAACTGTTCTATAAAGTGAAGTGTATCGCGTGTGAATGAACAGG---T-AAACCCCACGTGATGACAGGTCCCTGTATAAAAACTTTGAATTGAATTGAATCATCGTTATCTTCTGAATTTGATTAAACCACTTAAATTAAACCAAACATTTTATTAATTTTTGGAAGATGAGAAGTAATTTT
Nlowderi_upperFiresCreek_N820 TTTGATCGATATAAACTACATCGGCACATTAGCTGTGAAACCATGTTTTAGAAGGGGGCGTCACAGACATAATTCCTTTCTCCATGGCTTAAGCGTAAAAAAAGTTAGTATCCAATAGCTATGAAGGCAAAGCTTTTTAATTACATACAATGTCGTATATTAATTGTCATCTATTTGTTGGATGGAAAGTTAAAAAGTCGCTGTCGTTCATTTTTTGAGGATGAAACATGCCTAAGATTTATTTTACAGCTGTCTTAAAAGTTTATCATCCAAAAAATCATTGATTTTTCTTTAATGTCATATTTTTACACTGTTCTAAGGATGGGAAATTCAAGCCTCCGTCTTGCGGTCCGTTCCACGTCTGCTGCAACACCCCGGAGTCGTCTACTGTCAAACCATACGAGCACAGATGTGGAGTTCGGAATCCCAGCGGAATCAACAGTAGAATCCTATCGCCCAGCAACAAGGGAGAAGCCGATTTTGGTGAATGGCCGTGGCAAGTAAGTTGGATGTGCTATATACCACTTTCTGCGAACATCGTTATCTGTGGCTGGGATAGCCTCATTGGAAGCGTGCGGAACTCTCAACCACAAGGTCGA---------------CGCCAATAATCCTATCCTGGAAGCCGTGTATTTGGAGATATGCACAAGTTTAAATCTGTAGGCCCTAAAGACTCTTCTTGTGGTGGTGGTAGAGAGAGGAGGTTACGTCCACGCTTGTTCTA-CCCAAGCGTCAAGGAGGTTTAAAATTGGATAGTGGCGTGAAAGATTGAGTGAATGTCAACTGTTCTATAAAGTAAACTGTATCGCGTGTGAATGAATAGG---TAAAACCCCACGTGATGACAGGTCCCTGTATAAAAACTTTGAATTGAATTGAATCATCGTTATCTTCTGAATTTGATTAAACCACTTCAATTAAACCAACCATTTTATTAATTTTTGGAAGATGAGAAGTAATTTT
Nlula_BeeRockCave_G2091 TAGATATATTGAAAATTTCAATTTGATTCTAGGCTTGAAAACATACTTTAAAAATGTTAATTACGATTACAATTACTTTCTCGACTACTTAAATGTAAAGAAAAATGGGGAGCGAAAGATATAAACAAAAAGGTGCGCAATTATACACAATGTCGTATATTAATTGTCACCTATTTGTTGGATGGAAAATTAAA--GTCGCTGTCGTTCATTTTTTGAGGAGAAAACATGTCTATCATTTATTTTACAGCTGTCTCAAAAGTTTATCACCCAAACAATCATTGATTTTCCCTTTATGTCATATTTTTACACTGTTTTAAGGATGGAAAATTCAAGCCTCCGTCTTGCGGTCCTTTCCACGTCTGCTGCAATACCCCGGAGTCGTCTACTGTCAAACCATACGAGCACAGGTGTGGAGTTCGGAATCCCAGCGGAATCAACAGTAGAATCCTATCGCCCAGCAACAAGGGAGAAGCCGATTTTGGTGAATGGCCGTGGCAAGTAAGTTGGATGTGCTATATACCTCTTCCTGCGAATATCGTTATCTGTGGCTGGAATAGCCTCATTGGAAGCGTGCGGGACTCTCAACCACAAGGTCGAGAGTTCGAGCCTCGACGCCAATAATCCTATCCAGGCCGCCGTGTATTTGGAGATATGCACGAGTTTAAATCTGTCGGCCCTAAAGACCCTTCGTGTGATGATGGTAGAGGGAGGGGGTTAGGTCCACGCTTATCCTATCCCAAGCGTCAAGGCGGTCTAAAATTGGATAGTGGCGTGAAAGATTGAGTGAATGTCGACTGTTGTATAAAGTCAATTGTATGGCGTGTGAATGAAGAGGTTAAAAGCCCCCACGTGATGACAGGTCCCTA-------------CATTGAACTGAATCATCGTTATATTCTGAATTTGATTAAACCACTTAAATTAAACCAAACATTTTATTAATTTTTGGAAGATGAGAAGTAATTTT
Nlula_LulaFallsCave_G2084 ------------------------------------------ATACTTTAAAAATGTTAATTACGATTACAATTACTTTTTCGACTACTTAAATGTAAAGAAAAATGGGGAGCGAAAGATATAAACAAAAAGGTGCGCAATTATACACAATGTCGTATATTAATTGTCACCTATTTGTTGGATGGAAAATTAAA--GTCGCTGTCGTTCATTTTTTGAGGAGAAAACATGTCTATCATTTATTTTACAGCTGTCTCAAAAGTTTATCACCCAAACAATCATTGATTTTCCCTTTATGTCATATTTTTACACTGTTTTAAGGATGGAAAATTCAAGCCTCCGTCTTGCGGTCCTTTCCACGTCTGCTGCAATACCCCGGAGTCGTCTACTGTCAAACCATACGAGCACAGGTGTGGAGTTCGGAATCCCAGCGGAATCAACAGTAGAATCCTATCGCCCAGCAACAAGGGAGAAGCCGATTTTGGTGAATGGCCGTGGCAAGTAAGTTGGATGTGCTATATACCTCTTCCTATGAATATCGTTATCTGTGGCTGGAATAGCCTCATTGGAAGCGTGCGGGACTCTCAACCACAAGGTCGAGAGTTCGAGCCTCGACGCCAATAATCTTATCCAGGCCGCCGTGTATTTGGAGATATGCACGAGTTTAAATCTGTCGGCCCTAAAGACCCTTCGCGTGATGATGGTAGAGGGAGGGGGTTAGGTCCACGCTTATCCTATCCCAAGCGTCAAGGCGGTCTAAAATTGGATAGTGGCGTGAAAGATTGAGTGAATGTCGATTGTTGTATAAAGTGAATTGTATGGCGTGTGAATGAAGTGGTT-AAAGCCCCCACGTGATGACAGGTCCCTA-------------CATTGAATTGAATCATCGTTATATTCTGAATTTGATTAAACCACTTAAA----------------------------------------------
Nmimus_NealsSink_N329 GGCGTGTGTTCAACATTTC--------------------------------------------------------------------------------------------------------------AAGGTGCGCAATTATATACTATGTCGTATATTAATTGTCACCTATTTGTTGGATGGAAAGTTAAAAAGTCGCTGTCATTCATTTTTTGAGGATAAAACATGTCTATCATTTATTTTATAGCTGTCTTAAAAGTTTATCACCCAAACAATCATTGATTTTCCCTTAATGTCATATTTTTACACTGTTTTAAGGATGGGAAATTCAAGCCTCCGTCTTGCGGTCCCTTCCACGTCTGCTGCAATACCCCGGAGTCGTCTACTGTCAAACCATACGAGCACAGATGTGGAGTTCGGAATCCCAGCGGAATCAACAGTAGAATCCTATCGCCCAGCAACAAGGGAGAAGCCGATTTTGGTGAATGGCCGTGGCAAGTAAGTTGGATGAGCTATATACCTCTTTCTGCGAACATCGTTAACTGTGGCTGGAATAGCCTCATTGGAAGCGTGCGGGATTCTCAACCACAAGGTCGAGGGTTCGGGCCTCGACGCCAATAATCCTCTCCTGTCCGCCGTGTATTTGGGGATATGCACGAGTTTAAATCTGTAGGCCCTAAAGGCCCTTCGTGTGGTGGTGGTAGAGGGAGGAGGTTACGTCCACGCTTGTCCTATCCCAAGCGTCAATGCGGTCTAAAATTGGATAGTGGCGTGAAAGATTGAGTGAATGTCGACTGTTATATAAAATGAACTGTATCGTGTGTGAATGAACAGGTAAACAGCCACCACGTGATGACAGATCCCTGCATAAAAACATCGAATTGAATTGAATCATCGTTATCTTT--------ATTAAA-CACTTAAATTAAACCAAACATTTTATTAATTTTTGGAAGATGAAAAGTAATTTT
Nmimus_Straleys_N625 GGCGTGTGTTCAACATTTC--------------------------------------------------------------------------------------------------------------AAGGTGCGCAATTATATACTATGTCGTATATTAATTGTCACCTATTTGTTGGATGGAAAGTTAAAAAGTCGCTGTCATTCATTTTTTGAGGATAAAACATGTCTAACATTTATTTTATAGCTGTCTTAAAAGTTTATCACCCAAACAATCATTGATTTTCCCTTAATGTCATATTTTTACACTGTTTTAAGGATGGGAAATTCAAGCCTCCGTCTTGCGGTCCCTTCCACGTCTGCTGCAATACCCCGGAGTCGTCTACTGTCAAACCATACGAGCACAGATGTGGAGTTCGGAATCCCAGCGGAATCAACAGTAGAATCCTATCGCCCAGCAACAAGGGAGAAGCCGATTTTGGTGAATGGCCGTGGCAAGTAAGTTGGATGAGCTATATACCTCTTTCTGCGAACATCGTTAACTGTGGCTGGAATAGCCTCATTGGAAGCGTGCGGGATTCTCAACCACAAGGTCGAGATTTCGGGCCTCGACGCCAATAATCCTCTCCTGTCCGCCGTGTATTTGGGGATATGCACGAGTTTAAATCTGTAGGCCCTAAAGGCCCTTCGTGTGGTGGTGGTAGAGGGAGGAGGTTACGTCCACGCTTGTCCTATCCCAAGCGTCAAGGCGGTCTAAAATTGGATAGTGGCGTGAAAGATTGAGTGAATGTCGACTGTTATATAAAATGAACTGTATCGTGTGTGAATGAGCAGGTAAAAAGCCACCACGTGATGACAGATCCCTGCATAAAAACATCGAATTGAATTGAATCATCGTTATCTTCTGGATTTTATTAAA-CACTTAAATTAAACCAAACATTTTATTAATTTTTGGAAGATGAAAAGTAATTTT
Nnasicus_ConnosteeFalls_N696 --------------ATTTCAATTCGATTCCAGGTTTGAAAATATGCTTTAAAAATATTAATTACGATTA-ATTTACGTTCTCAACTACTTAAATGTAAAAAAAAATGGTGAGCGAAAGATATAAACAAAAAGGTGTGCAATTATATACAATGTCGTTTATTAATTGTCATCTATTTGTTGGATGGAAAGT--------------CGTTCA-TTTTTGAAGATAAAACATGTCTATCTTTTATTTTACAGCTGTCTTAAAAGTTTATCACCCAAACTGTCAATTACTTTCCCTTAATGTCATATTTTTGCACTGTTTTAAGGATGGGAAATTCAAGCCTCCGTCTTGCGGTCCCTTCCACGTCTGTTGCAACACCCCGGAGTCGTCTACTGTCAAACCATACGAGCACAGGTGTGGAGTTCGGAATCCCAGCGGAATCAACAGCCGAATCCTATCGCCCAGTAACAAGGGAGAAGCCGATTTTGGTGAATGGCCGTGGCAAGTAAGTTGGATGTACTATATACCACTTTCTGCGAACATGGTTATCTGGGACTGGGATAGCCTCATTGGAAGCGCGCGGGAATCTCAACCACAAGGTCGAGCGTTCGAGCCTCGACGCCAATAATCCTATCCTGGCCGCCGTGTATTTGGAATTATGTACGGGTTTAAATCTGTAGGCCCTAAAGACCCTTCGTGTGGTGGTGGTCGAGGGAGGAGGTTACGTACACGCTTGTCCTATCCCAAGCGTCA------------------------------------------------------------------------------------------------------------------------------------------------------------------------------------------------------------------------------------
Nnasicus_CoweeTrain_N189 TATATCTGTTGAAAATTTCAATTCGATTCTAAGTTTGAAAACATGCTTTAAAAATATTAATTACGATTACAATTACGTTCTCAACTACTTAAATGTAAAAAAAAATGGTGAGCGAAAGATATAAACAAAAATGTGTGCAATTATATACAATGTCGTTTATTAATTGTCATCTATTTGTTGGATGGAAAGT--------------CGTTCA-TTTTTGAAGATAAAACATGTCTATCATTTATTTTACAGCTGTCTTAAAAGTTTATCACCCAAACTGTCAATTATTTTCCCTTAATATCATATTTTTACACTGTTTTAAGGATGGGAAATTCAAGCCTCCGTCTTGCGGTCCCTTCCACGTCTGTTGCAACACCCCGGAGTCGTCTACTGTCAAACCATACGAGCACAGGTGTGGAGTTCGGAATCCCAGCGGAATCAACAGCCGAATCCTATCGCCCAGTAACAAGGGAGAAGCCGATTTTGGTGAATGGCCGTGGCAAGTAAGTTGGATGCGCTATATACCACTTTCTGCGAACATGGTTATCTGGGACTGGGATAGCCTCATTGGAAGCGCGCGGGAATCTCAACCACAAGGTCGAGAGTTCGAGCCTCGACGCCAATAATCCTATCCTGGCCGCCGTGTATTTGGAGTTATGTACAGGTTTAAATCTGAAGGCCCTAAAGACCCTTCGTGTGGTGGTGGTAGAGGGAGGAGGTTACGTACACGCTTGTCCTATCCCAAGCGTCAAGGCGGTCAAAAAATGGATAGTGGCGTGAAAGATTGAGTGAATGTCGGCTGTTCTAT-AAATGACTG-TATCGTGTGTGAATGAATAGGTTA-AAGCCACCACGTGATGACAGGTCCCTGTATAAAAACATTGAATTGAATTGAATCATCGTTA--------------------------------------------------------------------------
Nbarri_eyed_ClayCave_G2082 TTTGATCGATATAAATTACAGCGGCACATTAGCTGTGAAACCATCTTTTCAGAAGGGGCGTCACAGATATAATTCCTTTCTCCATGGCTTAAGCGTAAAAAATGTTAGCATCCAAGAGCTATGAAGGCAAAGCTATGCATCAAAATCTAAATGTGTACGATAGT--------------TCGTCGAAAAATGTGAAAGT--------------------------------TTTACCATTTATTTTACAGCTGTCTTAAAAGTTTATCACCTAAACAATCATTGATTTTCCTTTAATGTCATATTTTTACACTGTTTTAAGGATGGGAAATTCAAGCCTCCGTCTTGCGGTCCCTTCCACGTCTGCTGCAACACCCCGGAGTCGTCTACTGTCAAACCATACGAGCACAGATGTGGAGTTCGGAACCCCAGCGGAATCAACAGTAGAATCCTATCGCCGAGCAACAAGGGAGAAGCCGATTTTGGTGAATGGCCGTGGCAAGTAAGTTGGATGTGCTATATACCTCTTTCTGCGAACATCGTTATCTGTGACTGGAATAGCCTCATTGGAAGCGTACGGGATTCTCAACCACAAGGTCGAGAGTTCGGACCTCGACGGCAATAATCCTTTCCTGACCGCCGTGTATTTGGAGATATGCACGAGTTTAAATCTGTAGGCCCTAAAGACCCTTCGTGTGGTGGTGTTAGAGGGAGGACGTTACATCCACGCTTGTCCTATCCCAAGCGTCAAGGCGGTCTAAAATTGGATAGTGGCGTGAAAGATTGAGTGAATGC-GACTGTTCTATAAAATGAACTGTATCGTGTGTGAATGAACAGGTAAAAAGCCACCCCGTGATGATAGGTTCCTGTATAAAAACATCGAATTGAATTGAA-----------------------------------------------------------------------------------
Npaynei_Grindstaff_N646 TTTGATCGATATAAACTACAGCGGCACATTAGCTGTGAAACCATCTTTTCAGAAGGGGCGTCACAGATATAATTCCTTTCTCCATGGCTTAAGCGTAAAAAAAGTTAGCATCCAAGAGCTATGATGGCAAGGCTATGCATCAAAATCTAAATGTGTACGATAGT--------------TCGTCGAAAAATGTGAAAG---------------------------------TTTATCATTTATTTTACAGCTGTCTTAAAAGTTTATCACCTAAACAATCATTGATTTTCCTTTAATGTCATATTTTTACACTGTTTTAAGGATGGGAAATTCAAGCCTCCGTCTTGCGGTCCCTTCCACGTCTGCTGCAACACCCCGGAGTCGTCTACTGTCAAACCATACGAGCACAGATGTGGAGTTCGGAACCCCAGCGGAATCAACAGTAGAATCCTATCGCCGAGCAACAAGGGAGAAGCCGATTTTGGTGAATGGCCGTGGCAAGTAAGTTGGATGTGCTATATACCTCTTTCTGCGAACATCGTTATCTGTGACTGGAATAGCCTCATTGGAAGCGTACGGGACTCTCAACCACAAGGTCGAGAGTTCGGACCTCGACGGCAATAATCCTTTCCTGGCCGCCGTGTATTTGGAGATATGCACGAGTTTAAATCTGTAGGCCCTAAAGACCCTTCGTGTGGTGGTGTTAGAGGGAGGACGTTACATCCACGCTTGTCCTATCCCAAACGTCAAGGCGGTCTAAAATTGGATAGTGGCGTGAAAGATTGAGTGAATGC-GACTGTTCTATAAAATGAACTGTATCGTGTGTGAATGAACAGGTAAAAAGCCACCCCGTGATGATAGGTTCCTGTATAAAAACATCGAATTGAATTGAATCATCGTTATCTTCTGGATTTGATTAAACCACTTAAATTAAACCAAACATTTTATTAATTTTTGGAAGATGAAAAGTAATTTT
Npaynei_NorrisDamCave_N348 TTTGATCGATATAAACTACAGCGGCACATTAGCTGTGAAACCATCTTTTCAGAAGGGGCGTCACAGATATAATTCCTTTCTCCATGGCTTAAGCGTAAAAAAAGTTAGCATCCAAGAGCTATGATGGCAAAGCTATGCATCAAAATCTAAATGTGTACGATAGT--------------TCGTCGAAAAATGTGAAAG---------------------------------TTTATCATTTATTTTACAGCTGTCTTAAAAGTTTATCACCTAAACAATCATTGATTTTCCTTTAATGTCATATTTTTACACTGTTTTAAGGATGGGAAATTCAAGCCTCCGTCTTGCGGTCCCTTCCACGTCTGCTGCAACACCCCGGAGTCGTCTACTGTCAAACCATACGAGCACAGATGTGGAGTTCGGAACCCCAGCGGAATCAACAGTAGAATCCTATCGCCGAGCAACAAGGGAGAAGCCGATTTTGGTGAATGGCCGTGGCAAGTAAGTTGGATGTGCTATATACCTCTTTCTGCGAACATCGTTATCTGTGACTGGAATAGCCTCATTGGAAGCGTACGGGACTCTCAACCACAAGGTCGAGAGTTCGGACCTCGACGGCAATAATCCTTTCCTGGCCGCCGTGTATTTGGAGATATGCACGAGTTTAAATCTGTAGGCCCTAAAGACCCTTCGTGTGGTGGTGTTAGAGGGAGGACGTTACATCCACGCTTGTCCTATCCCAAGCGTCAAGGCGGTCTAAAATTGGATAGTGGCGTGAAAGATTGAGTGAATGC-GACTGTTCTATAAAATGAACTGTATCGTGTGTGAATGAACAGGTAAAAAGCCACCCCGTGATGATAGGTTCCTGTATAAAAACATCGAATTGAATTGAATCATCGTTATCTTCTGGATTTGATTAAACCAC---------------------------------------------------
Npaynei_UnakaMtns_N943 TTTGATCGATATAAACTACAGCGGCACATTAGCTGTGAAACCATCTTTTCAGAAGGGGCGTCACAGATATAATTCCTTTCTCCATGGCTTAAGCGTAAAAAAAGTTAGCATCCAAGATCTATGATGGCAAAGCTATGCATCAAAATCTAAATGTGTACGATAGT--------------TCGTCGAAAAATGTGAAAG---------------------------------TTTATCATTTATTTTACAGCTGTCTTAAAAGTTTATCACCTAAACAATCATTGATTTTCCTTTAATGTCATATTTTTACACTGTTTTAAGGATGGGAAATTCAAGCCTCCGTCTTGCGGTCCCTTCCACGTCTGCTGCAACACCCCGGAGTCGTCTACTGTCAAACCATACGAGCACAGATGTGGAGTTCGGAACCCCAGCGGAATCAACAGTAGAATCCTATCGCCGAGCAACAAGGGTGAAGCCGATTTTGGTGAATGGCCGTGGCAAGTAAGTTGGATGTGCTATATACCTCTTTCTGCGAACATCGTTATCTGTGACTGGAATAGCCTCATTGAAAGCGTACGGGACTCTCAACCACAAGGTCGAGAGTTCGGACCTCGACGGCAATAATCCTTTCCTGGCCGCCGTGTATTTGGAGATATGCACGAGTTTAAATCTGTAGGCCCTAAAGACCCTTCGTGTGGTGGTGTTAGAGGGAGGACGTTACATCCACGCTTGTCCTATCCCAAGCGTCAAGGCGGTCTAAAATTGGATAGTGGCGTGAAAGATTGAGTGAATGC-GACTGTTCTATAAAATGAACTGTATCGTGTGTGAATGAACAGGTAAAAAGCCACCCCGTGATGATAGGTTCCTGTATAAAAACATCGAATTGAATTGAATCATCGTTATCTTCTGGATTTGATTAAACCACTTATATTAAACCAAACATTTTATTAATTTTTGGAAGATGAAAAGTAATTTT
Nroanensis_IngramBranch_N926 TTTGATCGATATAAACTACAGCGGCACATTAGCTGTGAAACCATCTTTTCAGAAGGGGCGTCACAGATATAATTCCTTTCTCCATGGCTTAAGCGTAAAAAAAGTTAGCATCCAAGAGCTATGAAGGCAAAGCTATGCATCAAAATCTAAATGTGCACGATAGT--------------TCGTCGAAAAATGTGAAAG---------------------------------TTTATCATTTATTTTACAGCTGTCTTAAAACTTTATCACCTAAACAATCATTGATTTTCCTTTAATGTCATATTTTTACACTGTTTTAAGGATGGGAAATTCAAGCCTCCGTCTTGCGGTCCCTTCCACGTCTGCTGCAACACCCCGGAGTCGTCTACTGTCAAACCATACGAGCACAGATGTGGAGTTCGGAACCCCAGCGGAATCAACAGTAGAATCCTATCGCCGAGCAACAAGGGAGAAGCCGATTTTGGTGAATGGCCGTGGCAAGTAAGTTGGATGTGCTATATACCTCTTTCTGCGAACATCGTTATCTGTGACTGGAATAGCCTCATTGGAAGCGTACGGGACTCTCAACCACAAGGTCGAGAGTTCGGACCTCGACGGCAATAATCCTTTCCTGGCCGCCGTGTATTTGGAGATATGCACGAGTTTAAATCTGTAGGCCCTAAAGACCCTTCGTGTGGTGGTGTTAGAGGGAGGACGTTACATCCACGCTTGTCCTATCCCAAACGTCAAGGCGGTCTAAAATTGGATAGTGGCGTGAAAGATTGAGTGAATGC-GACTGTTCTATAATATCAACTGTA--------------------------------------------------------------------------------------------------------------------------------------------------------------
Nroanensis_N_CarversGap_N928 TTTGATCGATATAAACTACAGCGGCACATTAGCTGTGAAACCATCTTTTCAGAAGGGACGTCACAGATATAATTCCTTTCTCCATGGCTTAAGCGTAAAAAAAGTTAGCATCCAAGAGCTATGAAGGCAAAGCTATGCATCAAAATCTAAATGTGTACGATAGT--------------TCGTCGAAAAATGTGAAAG---------------------------------TTTATCATTTATTTTACAGCTGTCTTAAAACTTTATCACCTAAACAATCATAGATTTTCCTTTAATGTCATATTTTTACACTGTTTTAAGGATGGGAAATTCAAGCCTCCGTCTTGCGGTCCCTTCCACGTCTGCTGCAACACCCCGGAGTCGTCTACTGTCAAACCATACGAGCACAGATGTGGAGTTCGGAACCCCAGCGGAATCAACAGTAGAATCCTATCGCCGAGCAACAAGGGAGAAGCCGATTTTGGTGAATGGCCGTGGCAAGTAAGTTGGATGTGCTATATACCTCTTTCTGCGAACATCGTTATCTGTGAATGGAATAGCCTCATTGGAAGCGTACGGGACTCTCAACCACAAGGTCGAGAGTTCGGACCTCGACGGCAATAATCCTTTCCTGGCCGCCGTGTATTTGGAGATATGCACGAGTTTAAATCTGTAGGCCCTAAAGACCCTTCGTGTGGTGGTGTTAGAGGGAGGACGTTACATCCACGCTTGTCCTATCCCAAACGTCAAGGCGGTCTAAAATTGGATAGTGGCGTGAAAGATTGAGTGAATGC-GACTGTTCTATAATATGAACTGTATCGTGTGTGAATGAACAGGTAAAAAGCCACCCCGTGATGATAGGTTCCTGTATAAAAACATCGAATTGAATTGAATCATCGTTATCTTCTGGATTTGATTAAACCACTTAAATTAAACCAAACATTTTATTAATTTTTGGAAGATGAAAAGTAATTTT
Nroanensis_RoanHighBluff_N762 TTTGATCGATATAAACTACAGCGGCACATTAGCTGTGAAACCATCTTTTCAGAAGGGACGTCACAGATATAATTCCTTTCTCCATGGCTTAAGCGTAAAAAAAGCTAGCATCCAAGAGCTATGAAGGCAAAGCTATGCATCAAAATCTAAATGTGTACGATAGT--------------TCGTCGAAAAATGTGAAAG---------------------------------TTTATCATTTATTTTACAGCTGTCTTAAAAGTTTATCACCTAAACAATCATTGATTTTCCTTTAATGTCATATTTTTACACTGTTTTAAGGATGGGAAATTCAAGCCTCCGTCTTGCGGTCCCTTCCACGTCTGCTGCAACACCCCGGAGTCGTCTACTGTCAAACCATACGAGCACAGATGTGGAGTTCGGAACCCCAGCGGAATCAACAGTAGAATCCTATCGCCGAGCAACAAGGGAGAAGCCGATTTTGGTGAATGGCCGTGGCAAGTAAGTTGGATGTGCTATATACCTCTTTCTGCGAACATCGTTATCTGTGACTGGAATAGCCTCATTGGAAGCGTACGGGACTCTCAACCACAAGGTCGAGAGTTCGGACCTCGACGGCAATAATCCTTTCCTGGCCGCCGTGTATTTGGAGATATGCACGAGTTTAAATCTGTAGGCCCTAAAGACCCTTCGTGTGGTGGTGTTAGAGGGAGGACGTTACATCCACGCTTGTCCTATCCCAAGCGTCAAGGCGATCTAAAATTGGATAGTGGCGTGAAAGATTGAGTGAATGC-GACTGTTCTATAAAATGAACTGTATCGTGTGTGAATGAACAGG-TAAAAGCCACCCCGTGATGATAGGTTCCTGTATAAAAACATCGAATTGAATTGAATCATCGTTATCTTCTGGATTTGATTAAACCACTTAAATTAAACCAAACATTTTATTAATTTTTGGAAGATGAAAAGTAATTTT
Nperlakyi_SChimneys_N1079 TAGATATATTGAAAATTTCAATTCGATTCTAGGCCTGAAAACATGCTTTAAAAATATTAATTACTATTACAATTACTTTCTCAATTACTTAAATGTAAAAAAAAATGACGCGTGAAAGATATAAACAAAAAGGTGCTCAATTATATACAATGTCGTATATTAATTGTCACCTATTAGTTCGATGGAAAGTTAAAAAGTAGCTGTCGTTCATTTTTTGAGGATAAAACATGTGTATCATTTATTTTACAGCTGTCTTAAAAGTTTATCACCCAAACAATCATTGATTTTCCCTTAATGTCATATTTTTACACTGTTTTAAGGATGGGAAATTCAAGCCTCCGTCTTGCGGTCCCTTCCACGTCTGCTGCAACACCCCGGAGACGTCTACTGTCAAACCATACGAGCACAGATGTGGAGTTCGGAATCCCAGCGGAATCAACAGCCGAATCCTATCGCCCAGCAACAAGGGAGAAGCCGATTTTGGTGAATGGCCGTGGCAAGTAAGTTGGATGTGTTATATACCTCTTTCTGCGAACATCGTTATCTGTGGCTGGAATAGCCTCATTGGAAGCGTGCGGGACTCTCCACCACAATGTCGAGAGTTCGAGCCTCGACGCCAATAATCCTATCCTGTCCGCCGTG----TGGAGATTTGCACGAGTTTAAATCTGTTGGCCCTAAAGACTCTTCGTGTGGTGGTGGTAGAGAGAGGAGGTTACGTCCACGCTTGTCCTATCCCAAGCGTCAAGGCGGTCTAAAATTGGATAGTGGCGTGAAAGATTGAGTGAGTGTCTACTGTTCTATAAAATGAATTGTATCGTGTGTGAATGAACAGGTAAAAAGCCACCACGTGATGATAGGTCCCTGCATAAAAACATCGAATTGAATTGAATCATCGTTATCTTCAGGATTTGATTAAACCACTTAAATTAAACCAAACATTTTATTAATTTTTGGAAGATGAGAAGTAATTTT
Nperlakyi_SChimneys_N1080 TAGATATATTGAAAATTTCAATTCGATTCTAGGCTTGAAAACATGCTTTAAAAATATTAATTACTATTACAATTACTTTCTCAATTACTTAAATGTAAAAAAAAATGACGCGTGAAAGATATAAACAAAAAGGTGCTCAATTATATACAATGTCGTATATTAATTGTCACCTATTAGTTCGATGGAAAGTTAAAAAGTAGCTGTCCTTCAGTTTTTGAGGATAAAACATGTGTATCATTTATTTTACAGCTGTCTTAAAAGTTTATCACCCAAACAATCATTGATTTTCCCTTAATGTCATATTTTTACACTGTTTTAAGGATGGGAAATTCAAGCCTCCGTCTTGCGGTCCCTTCCACGTCTGCTGCAACACCCCGGAGACGTCTACTGTCAAACCATACGAGCACAGATGTGGAGTTCGGAATCCCAGCGGAATCAACAGCCGAATCCTATCGCCCAGCAACAAGGGAGAAGCCGATTTTGGTGAATGGCCGTGGCAAGTAAGTTGGATGTGTTATATACCTCTTTCTGCGAACATCGTTATCTGTGGCTGGAATAGCCTCATTGGAAGCGTGCGGGACTCTCCACCACAATGTCGAGAGTTCGGACCTCGACGCCAATAATCCTATCCTGTCCGCCGTG----TGGAGATTTGCACGAGTTTAAATCTGTTGGCCCTAAAGACTCTTCGTGTGGTGGTGGTAGAGAGAGGAGGTTACGTCCACGCCTGTCCTATCCCAAGCGCCAAGGCGGTCTAAAATTGGATAGTGGCGTGAAAGATTGAGTGAGTGTCTACTGTTCTATAAAATGAATTGTATCGTGTGTGAATGAACAGGTAAAAAGCCACCACGTGATGATAGGTCCCTGCATAAAAACATCGAATTGAATTGAATCATCGTTATCTTCAGGATTTGATTAAACCACTTAAATTAAACCAAACATTTTATTAATTTTTGGAAGATGAGAAGTAATTTT
Nreclusus_Clingmans_N252 TAGATATATTGAAAATTTCAATTCGATTCTAGTCTTGAAAAGATGCTTTAAAAATATTAATTACTATTACAATTACATTCTCAATTACTTAAATGTAAAAAAAAATGACGCGCGAAAGATATAAACAAAAAGGTGCTCAATTATATACAATGTCGTATATTAATTGTCACCTATTAGTTCGATGGAAAGTTAAAAAGTCGCTGTCGTTCATTTTTTGAGGATAAAACATGTATATCATTTATTTTACAGCTGTCTTAAAAGTTTATCACCCAAACAATCATTGATTTTCCCTTAATGTCATATTTTTACACTGTTTTAAGGATGGGAAATTCAAGCCTCCGTCTTGCGGTCCCTTCCACGTCTGCTGCAACACCCCGGAGACGTCTACTGTCAAACCATACGAGCACAGATGTGGAGTTCGGAATCCCAGCGGAATCAACAGCCGAATCCTATCGCCCAGCAACAAGGGAGAAGCCGATTTTGGTGAATGGCCGTGGCAAGTAAGTTGGATATGCTATATACCACTTGCTGCGAATATCGTTATCTGTGGCTGGGATAACCTCATTGGAAGCGTGCGGGACTCTCAACCACAAGGTCGAGAGTTCGATCCTCGACGCCAATAATCCTATCCTGGCCGCCATGTATTTGGAAATATGCACGAGTTTAAATCTGTAGGCCCTAAAGTCCCTTCGTGTGGTGGTGGTAGAGGGAGGAGGGTACGTCCACGCTTGTCCTATCCCAAGCGTCTAGGCGGTCTAAAAATGGATAGTGGCGTGAAAGATTGAGTGAATGTCGACTGTTCTATAAAATGAATTGTATCGTGTGTGAATGAACAGGTAAAAAGCCACCACGTGATGATAGGTCCCTGCATAAAAACATCGAATTGAATTGAATCATCGTTATCTTCTGGATTTGATTAAACCACTTAAATTAA------------------------------------------
Nreclusus_Noland_N1051 TAGATATATTGAAAATCTCAATTCGATTCTAGGCTTGAAAACATGCTTTAAAAATATAAATTACGATTACAATTACGTTCCCAACTACTTAAATGTAAAAAAAAATGGTGAGCGAAAGATATAAACAAAAAGGTGCTCAATTATATACAATGTCGTATATTAATTGTCACCTATTAGTTCGATGGAAAGTTAAAAAGTCGCTGGCGTTCATTTTTTGAGGATAAAACATGTGTATCATTTATTTTACAGCTATCTTAAAAGTTTATCACCCAATCTATCATTTATTTTCCCTTAAAGTCATATTTTCACACTGTTTTAAGGATGGGAAATTCAAGCCTCCGTCTTGCGGTCCCTTCCACGTCTGCTGCAACACCCCGGAGACGTCTACTGTCAAACCATACGAGCACAGATGTGGAGTTCGGAATCCCAGCGGAATCAACAGCCGAATCCTATCGCCCAGCAACAAGGGAGAAGCCGATTTTGGTGAATGGCCGTGGCAAGTAAGTTGGATGTGTTATATACCTCTTTCTGCGAACATCGTTATCTGTGGCTGGAATAGCCGCATTGGAAGCGTGCTGTACTCTCCACCACAAGGTCGAGAGTTCGGGCCTCGACGCAAATAATCCTATCCTGTCCGCCGTGTATTTGGAGATTTGCACGAGTTTAAATATGTAGGCCCTAAAGACTCTTCGTGTGGTGGTAGTAGAGGGAGGAGGTTACGTCCACGCTTGTCCTATCCCAAGCGTCTAGGCGGTCTAAAATTGGATAGTGGCGTGAAAGATTGAGTGAATGTCGACTGTTCTTTAAAATGAATTGTATCGTGTGTGAATGAACAGGTAAAAAGCCACCACGTGATGACAGGTCCCTGTATAAAAACATTGAATTGAATTGAATTATCGTTATCTTCTGGATTTGATTAAATCACTTAAATTAAACCAAACATT--------------------------------
Nsheari_BaldRiver_N1168 -------------------------------------------------------------------------------------TATTT---------------------------------------------TTCACTTATATACAATATCATATATTAATTGTGACCTATTTGTTGGATTGAAGGTTAAAAAGTCGCTGTCGTTCATTTTTTGAGGATAAAACATGTCTATCATTTATTTTACAGCTATCTTAAAAGTTTATCACCCAATCTATCATTTATTTTCCCTTAAAGTCATATTTTCACACTGTTTTAAGGATGGGAAATTCAAGCCTCCGTCTTGTGGTCCCTTCCACGTCTGTTGCAACACCCCGGAGTCGTCTACTGTCAAACCATACGAGCACAGGTGTGGAGTTCGGAATCCCAGCGGAATCAACAGCCGAATCCTATCTCCCAGCAACAAGGGAGAAGCCGATTTTGGTGAATGGCCGTGGCAAGTAAGTTGGATATGCTATATACCACTTTCTGTGAACATCGCTATCT--GGCTGGGATAACCTCATTGGAAGCGTGCGAGACTCTCAACCACAAGGTCGAGAGTTCGAGCCTCGACGCCAATAATCCTATCCTGGTCGCCGTGTATTTGGAGATATGCGCTAGTTTAAATCTGTAGGTCCTAAAGACCCTTCGTGTGGTGGTGGTAGAGGAAAGAGGGTACGTCCACGCCTGTCCTATCCCAAGCGTCAAGGCGGTCTAAAAATGGATAGCGGCGTGAAAGATTGAGTAAATGTCGACTGTTCTATAAAATAAATTGTGTCGTGTGTGAATGAACAGG-TGAAAGCCGCCACGTGATGACAGGTCCCTGTATAAAAACAT-------------------------------------------------------------------------------------------------
Nsheari_Cohutta_N826 TAGATATATTGAAAATCTCAATTCGATTCTAGGCTTGAAAACATGCTTTAAAAATATAAATTACGATTACAATTACATTCCCAACTACTTAAATGTAAAATAAAACGGTGAGCGAAAGATATAAACAAAAAGGTGCTCACTTATATACAATGTCATATATTAATTTTGACCTATTTGTTGGATTGAAGGTTAAAAAGTCGCTGTCGTTCATTTTTTGAGGATAAAACATGTCTATCATTTATTTTACAGCTACCTTAAAAGTTTATCACCCAATCTATCATTTATTTTCCCTTAAAGTCATATTTTCACACTGTTTTAAGGATGGGAAATTCAAGCCTCCGTCTTGTGGACCCTTCCACGTCTGTTGCAACACCCCGGAGTCGTCTACTGTCAAACCATACGAGCACAGGTGTGGGGTTCGGAATCCCAGCGGAATCAACAGCCGAATCCTATCTCCCAGCAACAAGGGAGAAGCCGATTTTGGTGAATGGCCGTGGCAAGTAAGTTGGATATGCTATATACCACTTTCTGTGAACATCGCTATCT--GGCTGGGATAACCTCATTGGAAGCGTGCGAGACTCTCAACCACAAGGTCGAGAGTTCGAGCCTCGACGCCAATAATCTTATCCTGGTCGCCGTGTATTTGGAGATATGCACGAGTTCAAATCTGTAGGTCCTAAAGACCCTTCGTGTGGTGGTGGTAGAGGGAGGATGGTACGTCCACGTCTGTCCTATCCCAAGCGTCAAGGCGGTCTAAAAATGGATAGCGGCGTGAAAGATTGAGTGAATGTCGACTGTTCTATAAAATAAATTGTGTCGTGTGTGAATAAATAGG-TAAAAGCCGCCACGTGATGACAGATCCCTGTATAAAAACATTGAATTGAATTGAATCATAATTATCTTCTGGACT---------------------------------------------------------------
Nsheari_JoyceKilmer_N092 -------------------------ATTCTAGGCTTGAAAACATGCTTTAAAAATATAAATTACGATTACAATTACGTTCCCAACTACTTAAATGTAAAATAAAATGGTGAGCGAAAGATATAAACAAAAAGGTGCTCACTTATATACAATGTCATATATTAATTGTGACCTATTTGTTGGATTGAAGGTTAAAAAGTCGCTGTCGTTCATTTTTTGAGGATAAAACATGTCTATCATTTATTTTACAGCTATCTTAAAAGTTTATCACCCAATCTATCATTTATTTTCCCTTAAAGTCATATTTTCACACTGTTTTAAGGATGGGAAATTCAAGCCTCCGTCTTGTGGTCCCTTCCACGTCTGTTGCAACACCCCGGAGTCGTCTACTGTCAAACCATACGAGCACAGGTGTGGAGTTCGGAATCCCAGCGGAATCAACAGCCGAATCCTATCTCCCAGCAACAAGGGAGAAGCCGATTTTGGTGAATGGCCGTGGCAAGTAAGTTGGATATGCTATATACCACTTTCTGTGAACATCGCTATCT--GGCTGGGATAACCTCATTGGAAGCGTGCGAGACTCTCAACCACAAGGTCGAGAGTTCGAGTCTCGACGCCAATAATCCTATCCTGGTCGCCGTGTATTTGGAGATATGCACGAGTTTAAATCTGTAGGTCCTAAAGACCCTTCGTGTGGTGGTGGTAGAGGGAGGAGGGTACGTCCACGCCTGTCCTATCCCAAGCGTCAAGGCGGTCTAAAAATGGATAGAGGCGTGAAATATTGAGTAAATGTCGACTGTTCTAAAAAATAAATTGTGTCGTGTGTGAATAAACAGG-------------------------------------------------------------------------------------------------------------------------------------------
Nsilvanus_Elijay_N395 -ATATATGCTGAACATTTC--------------------------------------------------------------------------------------------------------------AAGGTGCGCAATTATATAGAATGTCGTATATTAGTTGTCACCTATTTGTTGGATGGAAAGTTAAAAAGTTGCTGTCGTTCATTTTTTGAGGATAAAACATGTCTATCATTTATTTTACAGCTGTCTTGAAAGTTTATCTCCCAAACAATCATTGATTTTCCCTTAATGTCATATTTTTACACTGTTTTAAGGATGGGAAATTCAAGCCTCCGTCTTGCGGTCCCTTCCACGTCTGCTGCAACACCCCGGAGTCGTCTACTGTCAAACCATACGAGCACAGATGTGGAGTTCGGAATCCCAGCGGAATCAACAGTAGAATCCTATCGCCCAGCAACAAGGGAGAAGCCGATTTTGGTGAATGGCCGTGGCAAGTAAGTTGGATGTTCAATATACCTCTTTCTGCGAACATCGTTATCTGTGGCTGGAATAGCCTCATTGGAAGCGTGCGAGACTCTCAACCACAAGGTCGAGAGTTCGGCCCTCGACGCCAATAATCCTATCCTGTCCGCCGTGTATTTGGAGATATGCACGAGTTTAAATCTGTAGGCCCTAAAGTCCCTTCGTGTGGTGGTGGTAGA----GGAGGGTACGTCCACGCTTGTCCTATCCCAAGCGTCTAGGCGGTCTAAAAATGGATAGTGGCGTGAAAGATTGATTGAATATCGACTGTTCTATAAAATGAACTGTATCGTGTGTGAATGGACAGGTAAAAAGCCACCACGTGATGACAGGTCCCTGCATAGAAACATCGAATTGAATTGAATCATCGTTATCTTCTGGATTTGATTAAACCACTTAAATTAAACGAAACATTT-------------------------------
Nsilvanus_GermanyCove_N1017 TATATATACTGAACATTTC--------------------------------------------------------------------------------------------------------------AAGGTGCGCAATTATATAGAATGTCGTATATTAGTTGTCACCTATTTGTTGGATGGAAAGTTAAAAAGTAGCTGTCGTTCATTTTTTGAGGATAAAACATGTCTATCATTTATTTTACAGCTGTCTTGAAAGTTTATCTCCCAAACAATCATTGATTTTCCCTTAATGTCATATTTTTACACTGTTTTAAGGATGGGAAATTCAAGCCTCCGTCTTGCGGTCCCTTCCACGTCTGCTGCAACACCCCGGAGTCGTCTACTGTCAAACCATACGAGCACAGATGTGGAGTTCGGAATCCCAGCGGAATCAACAGTAGAATCCTATCGCCCAGCAACAAGGGAGAAGCCGATTTTGGTGAATGGCCGTGGCAAGTAAGTTGGATGTTCAATATACCTCTTTCTGCGAACATCGTTATCTGTGGCTGGAATAGCCTCATTGGAAGCGTGCGAGACTCTCAACCACAAGGTCGAGAGTTCGGCCCTCGACGCCAATAATCCTATCCTGTCCGCCGTGTATTTGGAGATATGCACGAGTTTAAATCTGTAGGCCCTAAAGACCCTTCGTGTGGTGGTGGTAGA----GGAGGTTACGTCCACGCTTGTCCTATCCCAAGCGTCAAGGCGGTCTAAAATTGGATAGTGGCGTGAAAGATTGATTGAATGTCGACTGCTCTATAAAATGAACTGTATCGTGTGTGAATGGACAGGTAAAAAGCCACCACGTGATGACAGGTCCCTGCATAGAAACATCGAATTGAATTGAATCATCGTTATCTTCTGGATTTGATTAAACCACTTAAATTAAACCAAACATTTTATTAGTTTTTGGAAGATGAAAAGTAATTTT
Nsilvanus_HeboMtn_N1029 --------------------------------------------------------------------------------------------------------------------------------------------------------------------------CTATTTGTTGGATGGAAAGTTAAAAAGTCGCTGTCATTCATTTTTTGAGGATAAAACATGTCTATCATTTATTTTACAGCTGTCTTAATAGTTTATCATCCAAACAATCATTGATTTTCCCTTAATGTCATATTTTTACACTGTTTTAAGGATGGGAAATTCAAGCCTCCGTCTTGCGGTCCCTTCCACGTCTGCTGCAACACCCCGGAGTCGTCTACTGTCAAACCATACGAGCACAGATGTGGAGTTCGGAATCCCAGCGGAATCAACAGTAGAATCCTATCGCCCAGCAACAAGGGAGAAGCCGATTTTGGTGAATGGCCGTGGCAAGTAAGTTGGATGTTCAATATACCTCTTTCTGCGAACATCGTTATCTGTGGCTGGAATAGCCTCATTGGAAGCGTGCGGGACTCTCAACCACAAGGTCCAGAGTTCGAGCCTCGACGCCAATAATCCTATCCTTTCCGCCGTGTATTTGGAGATATGCACGAGTTTAAATCTGTAAGCCCTAAAGACCCTTCGTGTGGTGGTGGTAGAGGGAGGAGGTTACGTCCACGCTTGTCCTATCCCAAGCTTCAAGGCGGTTTAAAATTGGATAGTGGCGTGAAAGATTGAGCGAATGTCAACTGTTCTATAAAATGAACTGTATCGTGTGTGAATGAACAGATAAAAAGCCACCACGTGATGACAGGTCCCTGTATAAAAACATTGAATTGAATTGAATCATCGTTATCTTCTGGATTTGATTAATCCACTTAAATTAAACCAAACATTTTATTAATTTTTGGAAGATGAAAAGTAATTTT
Nstupkai_BlowholeWOS_N285 TAGATATATTGAAAATTTCAATTCGATTCTAGTCTTGAAAAGATGCTTTAAAAATATTAATTACTATTACAATTACATTCTCAATTACTTAAATGTAAAAAAAAATGACGCGCGAAAGATATAAACAAAAAGGTGCTCAATTATATACAATGTCGTATATTAATTGTCACCTATTAGTTCGATGGAAAGTTAAAAAGTCGCTGTCGTTCATTTTTTGAGGATAAAACATGTGTATCATTTATTTTACAGCTGTCTTAAAAGTTTATCACCCAAACAATCATTGATTTTCCCTTAATGTCATATTTTTACACTGTTTTAAGGATGGGAAATTCAAGCCTCCGTCTTGCGGTCCCTTCCACGTCTGTTGCAACACCCCGGAGTCGTCCACTGTTAAACCATACGAGCACAGATGTGGAGTTCGGAATCCCAGCGGAATCAACAGCCGAATCCTATCGCCCAGCAACAAGGGAGAAGCCGATTTTGGTGAATGGCCGTGGCAAGTAAGTTGGATGTGTTATATACCTCTTTCTGCGAACATCGTTATCTGTGGCTGGAAAAGCCTCATTGGAAGCGTGCGGGG---TCCACCACAAGGTCGAGAGTTCGGGCCTCGACGCCAATAATCCTATCCTGTCCGCCGTGTATTTGGAGATTTGCACGAGTTTAAATATGTAGGCCCTAAGGACTCTTCGT---GTGGTGGTAGAGGGAGGAGGTTACGTCCACGCTTGTCCTATCCCAAGCGTCAAAGCGGTCTAAAATTGGATAGTGGCGTGAAAGATGGAGTGAATGTCTACTGTTCTATAAAATAAATTGTATCGTGTGTGAATGAACAGGTG-AAAGCCATCACGCGATGATAGGTCCCTGCATAAAAACATCGAATTGAATTGAA-----------------------------------------------------------------------------------
Nstupkai_Blowing_N356 TAGATATATTGAAAATTTCAATTCGATTCTAGTCTTGAAAAGATGCTTTAAAAATATTAATTACTATTACAATTACATTCTCAATTACTTAAATGTAAAAAAAAATGACGCGCGAAAGATATAAACAAAAAGGTGCTCAATTATATACAATGTCGTATATTAATTGTCACCTATTAGTTCGATGGAAAGTTAAAAAGTCGCTGTCGTTCATTTTTTGAGGATAAAACATGTGTATCATTTATTTTACAGCTGTCTTAAAAGTTTATCACCCAAACAATCATTGATTTTCCCTTAATGTCATATTTTTACACTGTTTTAAGGATGGGAAATTCAAGCCTCCGTCTTGCGGTCCCTTCCACGTCTGCTGCAACACCCCGGAGACGTCTACTGTCAAACCATACGAGCACAGATGTGGAGTTCGGAACCCCAGCGGAATCAACAGCCGAATCCTATCGCCCAGCAACAAGGGAGAAGCCGATTTTGGTGAATGGCCGTGGCAAGTAAGTTGGATGTGTTATATACCTCTTTCTGCGAACATCGTTATCTGTGGCTGGAAAAGCCTCATTGGAAGCGTGCGGGACTCTCCACCACAAGGTCGAGAGTTCGGGCCTCGACGCCAATAATCCTATCCTGTCCGCCGTGTATTTGGAGATTTGCACGAGTTTAAATATGTAGGCCCTAAAGACTCTTCGTGAGGTGGTGGTTGAGGGAGGAGGTTACGTCCACGCTTGTCCTATCCCAAGCGTCAAAGCGGTCTAAAATTGGATAGTGGCGTGAAAGATGGAGTGAAT------TGTTCTATAAAATAAATTGTATCGTGTTTGAATGAACAGGTG-AAAGCCATCACGCGATGATAGGTCCCTGCATAAAAACATCGAATTGAATTGAATCATCGTTATCTTCTGGATTTGATTAAACCACTTAAGTTAAACCAAACATTTTATTAATTTTTGGAAGATGAGAAGTAATTTT
Nstupkai_LittleRiver_N293 TAGATATATTGAAAATCTCAATTCGATTCTAGGCTTGAAAACATGCTTTAAAAATATAAATTACGATTACAATTACGTTCCCAACTACTTAAATGTAAAAAAAAATGACGCGCGAAAGATATAAACAAAAAGGTGCTCAATTATATACAATGTCGTATATTAATTGTCACCTATTAGTTCGATGGAAAGTTAAAAAGTCGCTGGCGTCCATTTTTTGAGGATAAAACATGTGTATCATTTATTTAACGGCTGTCTTAAAAGTTTATCACCCAAACAATCATTGATTTCCCCTTAATGTCATATTTTTACACTGTTTTAAGGATGGGAAATTCAAGCCTCCGTCTTGCGGTCCCTTCCACGTCTGCTGCAACACCCCGGAGACGTCTACTGTCAAACCATACGAGCACAGATGTGGAGTTCGGAATCCCAGCGGAATCAACAGCCGAATCCTATCGCCCAGCAACAAGGGAGAAGCCGATTTTGGTGAATGGCCGTGGCAAGTAAGTTGGATGTGTTATATACCTCTTTCTGCGAACATCGTTATCTGTGGCTGGAAAAGCCTCATTGGAAGCGTGCGGGACTCTCCACCACAAGGTCGAGAGTTCGGGCCTCGACGCCAATAATCCTATCCTGTCCGCCGTGCATTTGGAGATTTGCACGAGTTTAAATATGTAGGCCCTAAAGACTCTTCGTGTGGTGGTGATAGAGGGAGGAGGTTACGTCCACGCTTGTCCTATCCCAAGCGTCAAGGCGGTCAAAAATTGGATAGTGGCGTGAAAGATTGAGTGAATGTCTACTGTTCTATAAAATGAATTGTATCGTGTGTGAATGAACAGGTAAAAAGCCACCACGTGATGATAGGTCCCTGCATAAAAACATCGAATTGAATTGAATCATCGTTATCTTCTGGATTTGATTAAATCACTTAAATTAAACCAAACATTTTATTAATTTTTGGAAGATGAGAAGTAATTTT
Ntempletoni_BaldMtns_N950 --------------------------------------------GCATTAAAAATATTAATTACGATTACAATTACGTTCTCAACTACTTAAATGCAAAAAAAAATGGCGAGCGAAAGATATAAACAAAAAAGTGTGCAATTATATACAATGTCGTATATTAATTGTCATCTATTTGTTGGATGGAAAGT--------------CGTTCA-TTTTTGAAGATAAAACATGTCTATCATTTATTTTACAGCTGTCTTAAAAGTTTATCACCCAAACTGTCATTTATTTTCCCTTAATATCATATTTTTACACTGTTTTAAGGATGGGAAATTCAAGCCTCCGTCTTGCGGTCCCTTCCACGTCTGTTGCAACACCCCGGAGTCGTCTACTGTCAAACCATACGAGCACAGGTGTGGAGTTCGGAATCCCAGCGGAATCAACAGCCGAATCCTATCGCCCAGTAACAAGGGAGAAGCCGATTTTGGTGAATGGCCTTGGCAAGTAAGTTGGATGTGCTATACACCACTTTCTGCGAACATGGTTATCTGGGACATGGATAGCCTCATTGGAAGCGTGCGGGAATCTCAACCACAAGGTCGAGAGTTCGAGCCTCGACGCCAATAATCCTATCCTGATCGCCGTGTATTTGGAGTTATGTCGGG--------------------------TTTCGTGTGGTGGTGGTAGAGGGAGGAGGTTACGTACACGCTTGTCCTATCCCAAGCG--------GTCTAAAAATGGATAGTGGCGTGAAAGATTGAGTGAATGTCGACTGTTCTAT-AAATGAAC---------TATGAATCAACAGGTGAAAAGCCACCACGTGATGACAGGTCCCTGTATAAAAAC---------------------------------------------------------------------------------------------------
Ntempletoni_ClarksCreek_N945 TATATCCGTTGAAAATTTCAATTCGATTCTAGGTTTGAAAACATGCTTTAAAAATATTAATTACGATTACAATTACGTTCTCAACTACTTAAATGCAAAAAAAAATGGTGAGCGAAAGATATAAACAAAAAGGTGTGCAATTATATACAATGTCGTATATTAATTGTCATCTATTTGTCGGATGGAAAGT--------------CGTTCA-TTTTTGAAGATAAAACATGTATATCATTTATTTTACAGCTGTCTTAAAAGTTTATCACCCAAACTGTCATTTATTTCCCCTTAATATCATATTTTTACACTGTTTTAAGGATGGGAAATTCAAGCCTCCGTCTTGCGGTCCCTTCCACGTCTGTTGCAACACCCCGGAGTCGTCTACTGTCAAACCATACGAGCACAGGTGTGGAGTTCGGAATCCCAGCGGAATCAACAGCCGAATCCTATCACCCAGTAACAAGGGAGAAGCCGATTTTGGTGAATGGCCTTGGCAAGTAAGTTGGATGTGCTATATACCACTTTCTGCGAACATGGTTATCTGGGACATGGATAGCCTCATTGGAAGCGTGCGGGAATCTCAACCACAAGGTCGAGAGTTCGAGCCTCGACGCCAATAATCCTATCCTGACCGCCGTGTATTTGGAGTTATGTCGGG--------------------------TTTCGTGTGGTGGTGGTAGAGGGAGGAGGTTACGTACACGCTTGTCCTATCCCAAGCG--------GTCTAAAAATGGATAGTGGCGTGAAAGATTGAGTGAATGACGACTGTTCTAT-AAATGAAC---------TGTGAATCAACAGGTGCAAAGCCACCACGTGATGACAGGTCCCTGTATAAAAACATTGAATTGAATAGAATCATCGTTATCTTCTGGGTTTGATTAAACCACTTAAATTAACCCAAACATTTTATTAATTTTT--------------------
Ntempletoni_ScronceCreekRd_N1223 TATATCCGTTGAAAATTTCAATTCGATTCTAGGTTTGAAAACATGCTTTAAAAATATTAATTACGATTACAATTACGTTCTCAACTACTTAAATGCAAAAAAAAATGGTGAGCGAAAGATATAAACAAAAAGGTGTGCAATTATATACAATGTCGTATATTAATTGTCATCTATTTGTCGGATGGAAAGT--------------CGTTCA-TTTTTGAAGATAAAACATGTATATCATTTATTTTACAGCTGTCTTAAAAGTTTATCACCCAAACTGTCATTTATTTTCCCTTAATATCATATTTTTACACTGTTTTAAGGATGGGAAATTCAAGCCTCCGTCTTGCGGTCCCTTCCACGTCTGTTGCAACACCCCGGAGTCGTCTACTGTCAAACCATACGAGCACAGGTGTGGAGTTCGGAATCCCAGCGGAATCAACAGCCGAATCCTATCACCCAGTAACAAGGGAGAAGCCGATTTTGGTGAATGGCCTTGGCAAGTAAGTTGGATGTGCTATACACCACTTTCTCCGAACATGGTTATCTGGGACATGGATAGCCTCATTGGAAGAGTGCGGGAATCTCAACCACAAGGTCGAGAGTTCGAGCCTCGACGCCAATAATCCTATCCTGACCGCCGTGTATTTGGAGTTATGTCGGG--------------------------TTTCGTGTGGTGGTGGTAGAGGGAGGAGGTTACGTACACGCTTGTCCTATCCCAAGCG--------GTCTAAAAATGGATAGTGGCGTGAAAGATTGAGTGAATGTCGACTGTTCTAT-AAATGAAC---------TGTG--------------AAGCCACCACGTGATGACAGGTCTCTGTATAGAAACATTGAATTGAATTGAATCATCGTTATCTTCTGGGTTTGATTAAACCACTTAAATTAACCCAAACATTTTATTAATTTTTGAAAGATGAAAAGT------
Ntennessensis_IndianCave_N052 --------TATAACATTTC--------------------------------------------------------------------------------------------------------------AAGGTGCGCAATTATATTTTTTGTCGTATATTAATTGTTACCTATTTGTTGGATGGAAAGTTAAAAAGTCGCTGTTGTTCATTTTTTGAGGGTAAAACATGTCTATCATTTATTTTACAGTTGTCTTAAAAGTTTATCATCCAAACAATCATTGATTTTCCTTTAATGTCATATTTTTACACTGTTTTAAGGATGGGAAATTCAATCCTCCGTCTTGCGGTCCCTTCCACGTCTGCTGCAACACCCCGGAGTCGTCTACTGTCAAACCATACGAGCACAGATGTGGAGTTCGGAATCCTAGCGGAATCAACAGTAGAATCCTATCGCCCAGCAACAAGGGAGAAGCCGATTTTGGTGAATGGCCGTGGCAAGTAAGTTGGATGTGCGTTATACCACTTTCTGCGAACATCGTTATCTGTGGCTGGAATAGCCCCATTGGAAGCGTGCGGGA--CTCAACCACAAGGTCGAGAGTTCGAGCCTCGACCCCAATAATCCTATCCTGGCCGCCGTGTATTTGGAGATATGTACGAGTTTAAATCTGTAGGCCCAAAAGACTCTTCGTGTGGTGGTGTTAGAGAGAGGACGTTACGTCCACGCTTGTCCTATCCCAAGCGTC-------------------------------------------------------------------------------------------------------------------------------------------------------------------------------------------------------------------------------------
Ntennessensis_LittleStony_N645 -------------------------------------------------------------------------------------------------------------------------------------------------TTTTTTGTCGTATATTAATTGTTACCTATTTGTTGGATGGAAAGTTAAAAAGTCGCTGTCGTTCATTTTTTGAGGGTAAAACATGTCTATCATTTATTTTACAGTTGTCTTAAAAGTTTATCACCCAAACAATCATTGATTTTCCTTTAATGTCATATTTTTACTCTGTTTTAAGGATGGGAAATTCAATCCTCCGTCTTGCGGTCCCTTCCACGTCTGCTGCAACACCCCGGAGTCGTCTACTGTCAAACCATACGAGCACAGATGTGGAGTTCGGAATCCCAGCGGAATCAACAGTAGAATCCTATCGCCCAGCAACAAGGGAGAAGCCGATTTTGGTGAATGGCCGTGGCAAGTAAGTTGGATGTGCTATATACCACTTTCTGCGAACATCGTTATCTGTGGCTGGAATAGCCCCATTGGAAGCGTGCGGGA--CTCAACCACAAGGTCGAGAGTTCGAGCCTTGACGCCAATAATCCTATCCTGGCCGCCGTGTATTTGGAGATATGTACGAGTTTAAATCTGTAGGCCCAAAAGCCCCTTCGTGTGGTGGTGTTAGAGGAAGGACGTTACGTCCACGCTTGTCCTATCCCAAGCGTCAAGGCGGTCTAAAATTGGATAGTGGCGTGAAAGAGTGAGTGAATGTCGACTGTTCTATAAAATTAACTGTATCGTGTGTGAATGAACAGGTAAAAAGCCACCACGTGATGATAGGTCCCTGTATAAAAACATCGAATTGAATTGAATCATCGTTATCT-----------------------------------------------------------------------
Ntennessensis_Watauga_N1046 TATATATATATAACATTTC--------------------------------------------------------------------------------------------------------------AAGGTGCGCAATTATATTTTTTGTCGTATATTAATTGTTACCCATTTGTTGGATGGAAAGTTAAAAAGTCGCTGTCGTTCATTTTTTGAGGGTAAAACATGTCTATCATTTATTTTACAGTTGTCTTAAAAGTTTATCACCCAAACAATCATTGATTTTCCTTTAATGTCATATTTTTACACTGTTTTAAGGATGGGAAATTCAATCCTCCGTCTTGCGGTCCCTTCCACGTCTGCTGCAACACCCCGGAGTCGTCTACTGTCAAACCATACGAGCACAGATGTGGAGTTCGGAATCCCAGCGGAATCAACAGTAGAATCCTATCGCCCAGCAACAAGGGAGAAGCCGATTTTGGTGAATGGCCGTGGCAAGTAAGTTGGATATGCTATATACCACTTTCTGCGAACATCGTTATCTGTGGCTGGAATAGCCCCATTGGAAGCGTGCGGGA--CTCAACCACAAGGTCGAGAGTTCGAGCCTCGACGCCAATAATCCTATCCTGGCCGCCGTGTATTTG--GATATGCACGAGTTTAAATCTGTAGGCCCAAAAGACTCTTCGTGTGGTGGTGTTAGAGGGAGGACGTTACGTCCACGCTTGTCCTATCCCAAGCGTCAAGGCGTACTAAAATTGGATAGTGGCGTGAAAGATTGAGTGAATGTCGACTATTCTATAAAATGAACTGTATCGTGTGTGAATGAACAGGTAAAAAGCCACCACGTGATGATAGGTCCCTGTATAAAAACATCGAATTGAATTGAATCATCGTTTTCTTCTGGATTTGATTAAACCACTTAAATTAAACCAAACATTTTATTAATTTTTGGAAGATGAAAGGTAATTTT
