# Supplementary material for: ﻿New species in old mountains: integrative taxonomy reveals ten new species and extensive short-range endemism in Nesticus spiders (Araneae, Nesticidae) from the southern Appalachian Mountains
Source: Zookeys. 2023 Feb 3;1145:1–130. doi: 10.3897/zookeys.1145.96724 (PMC10208238; doi:10.3897/zookeys.1145.96724)
Supplement: Supplementary material 4 — Input alignments, analysis log files, and output tree files [file zookeys-1145-001_article-96724__-s004.zip › uce-200558 (modified).phy]

 82 883
Nbarri_Bishop_N1072 ---------------------------------------------------------------------------------------------CGAGAAATTTTCAAGGAGAGTGAGAACCGTGTTGTTTTGAAGACAGTACCTTTGAAAAATTTTAGACTTTATTTTCTCTCTGTCACTAAAGTGGCACATACAAAACTATTATGGGTAATGTTAAA-CCCTAAATTAAATAAATTGTAAAACTTAAAATCAAATAAACTGTATAAAATGCAATAAAATATTAAATTTAATTATAGTAGTTATGAATATCAGTTATAATTAATTACCTGTGCACTTTTATATGCTAATTTAATTTCAACTTCACTGCATTTTGCTCCGACCCATATGAAAACTTGAGTTCCATTATCTAGTATCATGATATCATCATCTGCCAAATCATCCTGACAAAAGTCTGAACATTTTTCGGAAATGGAGAAATAACCCTTTTCGTTGGAACATCGGAAGAGTCTGGTGTGGTTCATAAATTCAGCATCCTACAAAATAAAGGTTTGCAGTTAGCATTGAGAAAACATATAGAAAGGGAATGAAATAGTTAATTAGTGTAATGAATTAATA--TTTTTAATGTAAATTTTTATTGAAGTTGTCATTTCTCAAACT-------------------------------------------------------------------------------------------------------------------------------------------------------------------------------------------------------------------------------
Nbarri_LostCoveCave_N0065 ----------------------------------------------------------------------------------------------------------------------------------------------------------------------------------CTAAAGTGGCACATACAAAACTATTATGGGTAATGTTAAA-CCCTAAATTAAATAAATTGTAAAACTTAAAATCAAATAAACTGTATAAAATGCAATAAAATATTAAATTTAATTATAGTAGTTATGAATATCAGTTATAATTAATTACCTGTGCACTTTTATATGCTAATTTAATTTCAACTTCACTGCATTTTGCTCCGACCCATATGAAAACTTGAGTTCCATTATCTAGTATCATGATATCATCATCTGCCAAATCATCCTGACAAAAGTCTGAACATTTTTCGGAAATGGAGAAATAACCCTTTTCGTTGGAACATCGGAAGAGTCTGGTGTGGTTCATAAATTCAGCATCCTACAAAATAAAGGTTTGCAGTTAGCATTGAGAAAACATATAGAAAGGGAATGAAATAGTTAATTAGTGTAATGAATTAATA--TTTTTAATGTAAATTTTTATTGAAGTTGTCATTTCTCAAACTAGCATTTTGTGAAATATATAAATTTACATGTCTTAATTATTTAACCCACTGGGTTTCAGTGATGAAAAGCTCTCTCCATTGTTCCTTAATTTTTCATGCATTGCATTAAATTTTTGGAAATGATTGTTGCTCTCAAATATGCAAATGATGGAATTCTATATTAAA----------------------------------------------------------
Nbarri_eyed_ClayCave_G2082 AAAAGGAATGAATACACAGAACCTTACTGTAGCAGCACATCATTCTGAAAAGTGAGGATTCACTTTAAGGTCTTTAATTTTCAAAATAAAACTCGAGAAATTTTCAAGGAGAGTGAGAACCCTGTTATTTTGAAGACAGTATTTTTGAAAAATTTT--ACTATATTTTTTCTCTGTCACTAAAGTGACAT----------------GGTGATGTTAAAACTGTAAATTAAATAAACTGTAAAACT-AAAAAAAAA-----TGTATAAAATGCAATAAAATATTAAATTTAATTATAATAGTTATGAATATCAGTAATAATTAATTACCTGTGCACTTTTATATGCTAATTTTATTTCAACTTCACTGCATTTTGCCCCGACCCATATGAACACTTGAGTTCCATTATCTAGTATCATGATATCATCATCTGCCAAATCATCCTGACAAAAATCTGAACACTTTTCGGAAATGGAGAAATAACCCTTTTCGTTAGAACATCGGAAGAGTCTGGTGTGATTCATAAATTCAGCATCCTACAAAATAAAGGTTCACAGTTAGCATTAAGAAAACATATAGAAAGGGAATAAAATAGTTAATTAGTGTATTGAATTAATG-TTTTTTAATGTAAATTTTCATTGAAGTTGTTCTTTTTCAAACTAGC-TTTTCTGAAATATATAATGTTAGATGTCTTAATTATTTAACCCACTGGGTGTCAGCGACGAAAAGGTCTGTTCTCTGTTCTTTAGTTTTTCATGTATTGCACTAAGTTTTTGGAAACGAATGTTACTCTCAAATATGCAAATTATGGAATTCTATATAAAACCAACATAGCATCTCTTTTATCTTTCAGCTGATAATGTATTGTGAATCTTAGATTGTG
Nbarrowsi_Gregorys_N270 AAATGGAATGAATAAACTTCAACTTACTGTAGCAGCACATCATTCTGAAAAGTGAGGATTCACTTTGAGGTCTATAATTTTCAAAATAAAACTCGAGACATTTTCCAG--GAGTGAGAACCCTGTTGTTTTGAAGACAATATTTTTGAAACATTTTAGACTTTATTTTCTCTGTGTCACTAAAGTGGCACATACAAAACTAATATGGGTAATGTTAAAACTGTAAATTAAATAAACTGTAAAACTAA-----AAAAAAACTGTATAAAATGCAATAAAATATTAAATTTAATTATAGTAGTTATGAAGATCAGTTATAATTAATTACCTGTGCACTTTTATACGCTAATTTTATTTCAACTTCGCTGCATTTTGCCCCGACCCATATGAAAACTTGAGTTCCATTATCTAGAATCATGATATCATCATCTGCCAAATCATCCTGACAAAAGTCTGAACATTTTTCGGAAATGGAGAAATAACCCTTTTCGTTGGAACATCGGAAAAGTCTGGTGTGATTCATAAATTCAGCATCCTACAAAATAAAGGTTTGTAGTTAGCATTAAGAAAACATATAGAAAGGGAATAGAATACTTAATTAGTGTATTGAATTAATATTTTTTTAATGTACATTTTTATTGAAGTTGTCATTTCTCAAACTAGCATTTTGTGAAATGTATAAATTTA-ATGTCTTAATTATTTAACCCACTGGGTGTTAATGATGAAAAGGTCTCTTCATTGTCCTTCAGTTTTTCATGCATTGCACTAAATTTTTGGAAACGATTGTTACTCTCAAGTATGCAAATGATGGAATTGTATATAAAACCAACAGAGCATCTCTTTTATCTTCCAGCTGATAATGTATTGTGAATCTTAGATTGTG
Nbarrowsi_Tuckaleechee_N360 -----------------------------------------------------------------------------------------------------------------------------------------------------------------------------------------------------------------------------------------------------------------------------------AAAATATTAAATTTAATTATAGTAGTTATGAAGATCAGTTATAATTAATTACCTGTGCACTTTTATACGCTAATTTTATTTCAACTTCGCTGCATTTTGCCCCGACCCATATGAAAACTTGAGTTCCATTATCTAGAATCATGATATCATCATCTGCCAAATCATCTTGACAAAAGTCTGAACATTTTTCGGAAATGGAGAAATAACCCTTTTCGTTGGAACATCGGAAAAGTCTGGTGTGATTCATAAATTCAGCATCCTACAAAATAAAGGTTTGTAGTTAGCATTAAGAAAACATATAGAAAGGGAATAAAATAGTTAATTAGTGTATTGAATTAATATTTTTTTAATGTAAATTTTTATTGAAGTTGTCATTTCTCAAACTAGCATTTTGTGAAATATATAAATTTACATGTCTTAATTATTTAACCCACTGGGTGTTAATGATGAAAAGGTCTCTTCATTGTCCTTCAGTTTTTCATGCATTGCACTAAATTTTTGGAAACGATTGTTACTCTCAAATATGCAAATGATGGAATTGTATATAAAACCAACAGAGCATCTCTTTTATCTTCCAGCTGATAATGTATTGTGAATCTTAGATTGTG
Nbishopi_DryFalls_N150 AAAAGGAATGAATACACTGCACCTTACTGTAGCAGCACAATATTCTGAAAAGTGAGGATTCACTTTAAGGTCTTTAATTTTCGAAATAAAACTGGAGAAATTTTTAAGGAGAGTGAGAACCGTGTTGTCTTGAAGACAGTATCTTTAAAAAATTTTAGACTTTATTTTCTCTGTGTCACTAAAGTGGCACATACAAAACTATTATGGGTAATGTTAA--CTGTAAATTAAATAAATTGTAAAACTTAAAATTAAATAAACTGTATAAAATGCAATAAAATATTAAATTTAATTATAGTAGTTATGAATATCAGTTATAATGAATTACCTGTGCACTTTTATATGCTAATTTTATTTCAACTTCACTGCATTTTGCCCCGACCCATATGAAAACTTGAGTTCCATTATCTAGTATCATGATATCATCATCTGCCAAATCATCCTGACAAAAGTCTGAACATTTTTCGGAAATGGAGAAATAACCCTTTTCGTTGGAACATCGGAAGAGTCTGGTGTGATTCATAAATTCAGCATCCTACAAAA--------------------TAAGAAAACATATAGAAAGGGAATAAAATAGTTAATTAGTGTAATGAATTAATATTTTTTTAATGTAAATTTTTATTGAAGTTGTCATTTCTCAAACTAGCAATTTGTGAAATATATAAATTTACATGTCTTAATTATTTAACCCACTGGGTGTTAATGATGAAAAGGTCTCTTCATTGTTCTTTAGTTTTTCATGCATTGAACTAAATTTTTGGAAACGATTGTTACTCTCAAATATGCAAATGATGAAATTCTATATGAAACTAACAGAGTATCTCTT-----------------------------------------
Nbishopi_PoleCr_Chattooga_N885 ------------------------------------------------------------------------------------------------------------------------------------------------------------------------------GTCACTAAAGTGGCACATACAAAACTATTATGGGTAATGTTAA--CTGTAAATTAAATAAATTGTAAAACTTAAAATTAAATAAACTGTATAAAATGCAATAAAATATTAAATTTAATTATAGTAGTTATGAATATCAGTTATAATGAATTACCTGTGCACTTTTATATGCTAATTTTATTTCAACTTCACTGCATTTTGCCCCGACCCATATGAAAACTTGAGTTCCATTATCTAGTATCATGATATCATCATCTGCCAAATCATCCTGACAAAAGTCTGAACATTTTTCGGAAATGGAGAAATAACCCTTTTCGTTGGAACATCGGAAGAGTCTGGTGTGATTCATAAATTCAGCATCCTACAAAA--------------------TAAGAAAACATATAGAAAGGGTATA---TAGTTAATTAGTGTAATGAATTAATATTTTTTTAATGTAAATTTTTATTGAAGTTGTCATTTCTCAAACTAGCAATTTGTGAAATATATAAATTTACATGTCTTAATTATTTAACCCACTGGGTGTTAATGATGAAAAGGTCTCTTCATTGTTCTTTAGTTTTTCATGCAT--------------------------------------------------------------------------------------------------------------------------
Nbishopi_StandingIndian_N131 -------------------------------------------------------------ACTTTAAGGTCTTTAATTTTCGAAATAAAACTGGAGAAATTTTTAAGGAGAGTGAGAACCGTGTTGTCTTGAAGACAGTATCTTTAAAAAATTTTAGACTTTATTTTCTCTGTGTCACTAAAGTGGCACATACAAAACTATTATGGGTAATGTTAA--CTGTAAATTAAATAAATTGTAAAACTTAAAATTAAATAAACTGTATAAAATGCAATAAAATATTAAATTTAATTATAGTAGTTATGAATATCAGTTATAATGAATTACCTGTGCACTTTTATATGCTAATTTTATTTCAACTTCACTGCATTTTGCCCCGACCCATATGAAAACTTGAGTTCCATTATCTAGTATCATGATATCATCATCTGCCAAATCATCCTGACAAAAGTCTGAACATTTTTCGGAAATGGAGAAATAACCCTTTTCGTTGGAACATCGGAAGAGTCTGGTGTGATTCATAAATTCAGCATCCTACAAAA--------------------TAAGAAAACATATAGAAAGGGAATAAAATAGTTAATTAGTGTAATGAATTAATATTTTTTTAATGTAAATTTTTATTGAAGTTGTCATTTCTCAAACTAGCAATTTGTGAAATATATAAATTTACATGTCTTAATT-----------------------------------------------------------------------------------------------------------------------------------------------------------------------------------------
Nbrimleyi_NewberryCr_N984 -------------------------------------------------------------------------------------------------------------------------------------------------------------------------------------------------------------------------------------------------------------AAAAAACTGTATAAAATGCAATAAAATATTAAATTTAATTATAGTAGTTATGAATATCAGTTATAATTAATTACCTGTGCACTTTTATATGCTAATTTTATTTCAACTTCGCTGCACTTTGCCCCGACCCATATGAAAACTTGAGTTCCGTTATCTAGTATCATGATATCATCATCTGCCAAATCATCCTGACAAAAGTCTGAACATTTTTCGGAAATGGAGAAATAACCCTTTTCGTTGGAACATCGGAAAAGTCTGGTGTGATTCATAAATTCAGCATCCTACAAAATAAAGGATTATAGTTAGCATTAAGAAAACATATAGAAAGGGAATAAAATAGTTAATTAGTGTAATGAATTAATATTTTTTTAATGTA--------------------------------------------------------------------------------------------------------------------------------------------------------------------------------------------------------------------------------------------------------------
Ncanei_Egypt_N958 AAAAGGAATGAATACACAGCACCTTACTGTAATAGCACATCATTCTGAAAAGTGAGGATTCACTTTAATGTCTTTAATTTTCAAAAAAAAACTTGAGAAATTTTCAAGGAGAGTGAGAACCCTGTTGTTTTGAAGACAATATTTTTGAAATATTTTAGATTTTATTTTCTCTGTGTCACTAAAATGGCACATACAAAACTAATATGGGTAATGTTAAAACTGTAAATTAAACAAACTGTAAAACTAAA----AAAAAAACTGTATAAAATGCAATAAAATATTAAATTTAATTATAGTAGTTATGAATATCAGTTATAATTAATTACCTGTGCACTTTTATATGCTAATTTTATTTCAACTTCGCTGCATTTTGCCCCGACCCATATGAAAACTTGAGTTCCGTTATCTAGTATCATGATATCATCATCTGCCAAATCATCCTGACAAAAATCTGAACACTTTTCGGAAATCGAGAAATAACCCTTTTCGTTGGAACATCGGAAAAGTCTGGTGTGATTCATAAATTCAGCATCCTACAAAATAAAGGTTTGTAGTTAGCATTAAGAAAACATATAGAAAGGGAATAAAATAGTTAATTAGTGTAATGAATTAATATTTTTTTAATGTAAATTTTCATTGAAGTTGTCATTTCTCAAACTAGCATTTTGTGAAATATATAAATTTACATGTCTTAATTATTTAACCCACTGGGTGTTAATGATGAAAAA-TATCTTCATTGTTCTTTAGTTTTTCATGCATTGCACTAAATTTTCGGAAACGATTGTTACTCTCAAATATGCAAATGATGGAATTCTATATAAAACTAACAGAGCATCTTTTTTATCTTTCAGCCGATAATGTATTGTGAATCTCAGATTGTG
Ncarolinensis_Grandfather_N218 AAAAGGAATGAATACACTGAACCTTACTGTAGCAGCACATCTATCTGAAAAGTGAGGATTCACTTTAAGGTCTTTAATTTTCAAAATAAAACATGAGAAATTTTCAAGGAGAGTGAGAACCCTGTTATTTTGAAGACAATATTTTTGAAAAATTTT--ACTTTATTTTCTCTGTGTCACTAAAGTGACACATACAAAACTAGTATGGGTAATGTTAAAATTGTTAATTAAATAAACTGTAAAACT-AAAAAAAAA-----TGTATAAAATGCAATAAAATATTAAATTTAATTATAGTAGTTATGAATATCAGTAATAATTAATTACCTGTGCACTTTTATATGCTAATTTTATTTCAACTTCACTGCATTTTGCCCCGACCCATATGAACACTTGAGTTCCATTATCTAGTATCATGATATCATCATCTGCCAAATCATCCTGACAAAAATCTGAACACTTTTCAGAAATGGAGAAATAACCCTTTTCGTTAGAACATCGGAAGAGTCTGGTGTGATTCATAAATTCAGCATCCTACAAAATAAAGGTTTGCAGTTAGCATTAAGGAAACATATAGAAAGGGAATAAAATAGTTAATTAGTGTATTGAATTAATG-TTTTTTAATGTAAATTTTCATTGAAGTTGTCCTTTTTCAAACTAGC-TTTTCTGAAATATATAATGTTAGATGTCTTAATTATTTAACCCACTGGGTGTCAATGACGAAAAGGTCGGTTCACTGTTCTTTAGTTTTTCATGTATTGCACTAAATTCTTGGAAACGAATGTTACTCTCAAATATGCAAATTATGGAATTCTATATAAAACCAACATAGCATCTCTTTTATCTTTCAGCTGATAATGTATTGTGAATCTTAGATTGTG
Ncarolinensis_LinvilleCaverns_N227 ------------------------------------------------------------------------------------------------------------------GAGAACCCTGTTATTTTGAAGACAATATTTTTGAAAAATTTT--GCTTTATTTTCTCGGTGTCACTAAAGTGACACATACAAAACTACTATGGGCAATGTTAAAACTGTAAATTAAATAAACTGTAAAACT--AAAAAAAA-----TGTATAAAATGCAATAAAATATTAAATTTAATTATAGTAGTTATGAATATCAGTAATAATTAATTACCTGTGCACTTTTATATGCTAATTTTATTTCAACTTCACTGCATTTTGCCCCGACCCATATGAACACTTGAGTTCCATTATCTAGTATCATGATATCATCATCTGCCAAATCATCCTGACAAAAATCTGAACACTTTTCGGAAATGGAGAAATAACCCTTTTCGTTAGAACATCGGAAGAGTCTGGTGTGATTCATAAATTCAGCATCCTACAAAATAAAGGTTTGCAGTTAGCATTCAGAAAACATATAGAAAGGGAATAAAATAGTTAATTAGTGTATTGAATTAATG-TTTTTTAATGTAAATATTCATTG---------------------------------------------------------------------------------------------------------------------------------------------------------------------------------------------------------------------------------------------------
Ncarteri_English_N031 AATAGGAATGAATACACTGCACCTTACTGTAACAGCACATCATTCTG-AAAGTGAGGATTCACTTTAAGGTCTTTAATTTTCAAAATAAAACTCGAGAAATTTTCAAGGAGAGTGAGAACCCTGTTGTTTTGAAGACAATATTTTTGAAAATTTTTAAACTTTATTTTCTCTGTGTCACCAAAGTGACACATACAAAACTGTTATGGGTAATGTT--AACTGTAAATTAAATAAACTGTAAAACTAAGAAAAAAA-----TGTATAAAATGCAATAAAATATTAAATGTAAT-----TAGTTATGAATATTAGTAATAATTAATTACCTGTGCACTTTTATATGCTAATTTTATTTCAACTTCACTGCATTTTGCTCCAACCCATATGAAAACTTGAGTTCCATTATCTAGTATCATGATATCATCATCTGCCAAATCATCCTGACAAAAGTCTGAACATTTTTCAGAAATGGAGAAATAACCCTTTTCGTTGGAACATCGGAAGAGTCTGGTGTGATTCATAAATTCGGCATCCTACAAAATAAAGGTTTGCAGTTAGCATTAAGAAAACACATAGAAAGGGAATAAAATAGTTAAATAGTGTAATGAATTTATA-TTTTTTAATGTAAATTTTCATTGAAGTTGTCATTTCTTAAACTAGCATTTTGTGAAATATATAATTTTACATGTCTTAATTATTTAACCCACTGGATGTTAATGACAAAAAGGTCTGCTCAATGTTCTTTAGTTTTTCATGCATTGCACTAAATTTTTGGAAATGATTGTTACTCTCAAATATGTAAATTATGGAATTTTATATAAAACCAACAGAGCATCTCTTTTATCTTTCAGCTGATAAAGTATTGTGAATCTTAGATTGTA
Ncarteri_LaurelCave_nearTYPE_N0296 AAAAGGAATGAATACACTGCACCTTACTGTAGCAGCATATCATTCTGAAAAGTGAGGATTCACTTTAAGGTCTTTAATTTTCAAAATAAAACTCGAGAAATTTTCAAGGAGAGTGAGAACCCTGTTGTTTTGAAGACAATATTTTTGAAAATTTTTAAACTTTATTTTCTCTGTGTCACCAAAGTGACACATACAAAACTGCTATGGGTAATGTT--AACTGTAAATTAAATAAACTGTACAACAAAGAAAAAAA-----TGTATAAAATGCAATAAAATATTAAATGTAAT-----TAGTTATGAATATTAGTAATAATTAATTACCTGTGCACTTTTATATGCTAATTTTATTTCAACTTCACTGCATTTTGCTCCAACCCATATGAAAACTTGAGTTCCATTATCTAGTATCATGATATCATCATCTGCCAAATCATCCTGACAAAAGTCTGAACATTTTTCAGAAATGGAGAAATAACCCTTTTCGTTGGAACATCGAAAGAGTCTGGTGTGATTCATAAATTCGGCATCCTACAAAATAAAGGTTTGCAGTTAGCATTAAGAAAACACATAGAAAGGGAATAAAATAGTTAAATAGTGTAATGAATTTATA-TTTCTTAATGTAAATTTTCATTGAAGTTGTCATTTCTTAAACTAGCATTTTGTGAAATATATAATTTTACATGTCTTAATTATTTAACCCACCGGATGTTAATGACAAAAAGGTCTGCTCAACGTTCTTTAGTTTCTCATGCATTGCACTAAATTTTTGGAAATGATTGTTACTCTCAAATATGTAAATTATGGAATTTTATATAATA----------------------------------------------------------
Ncarteri_PilotMtn_G2185 AAAAGGAATGAATACACTGCACCTTACTGTAGCAGCACATCATTCTGAAAAGTGAGGATTCACTTTAAGGTCTTTAATTTTCAAAATAAAAGTCGAGAAATTTTCAAGGAGAGTGAGAACCCTGTTGTTTTGAAGACAATATTTTTGAAAAATTTTAAACTTTATTTTCTCTGTGTCACCAAAGTGACACATACAAAATTATTATGGGTAATTTTTAAACTGTAAATTAAATAAACTGTAAAATTAAGAAAAAAA-----TGTATAAAATGCAATAAAATATTAAATGTAAT-----TAGTTATGAATATTAGTAATAATTAATTACCTGTGCACTTTTATATGCTAATTTTATTTCAACTTCACTGCATTTTGCTCCAACCCATATGAAAACTTGTGTTCCATTATCTAGTATCATGATATCATCATCTGCCAAATCATCCTGACAAAAGTCTGAACATTTTTCGGAAATGGAGAAATAGCCCTTTTCGTTGGAACATCGGAAGAGTCTGGTGTGATTCATAAATTCGGCATCCTACAAAATAAAGGTTTGCAGTTAGCATTAAGAAAACACATAGAAAGGGAATAAAATAGTTAAATAGTGTAATGAATTTATA-TTTGTTAATGTAAATTTTCATTGAAGTTGTCATTTCTTAAACTAGCATTTTGTGAAATATATAATTTAAAATGTCTTAATTATTTAACCCACTGGTTGTTAATGACAAAAAGGTCTGCTCAATGTTCTTCAGTTTTTCATGCATTGCACTAAACTTTTGGAAACGATTGTTACTCTCAAATATGTAAATTATGGAATTTTATATAAAACCAACAGAGCATCTCTTTTATCTTTCAGCTGATAATGTATTGTGAAACTTAGATTGTG
Ncarteri_Pitchfork_N363 -----------------------------------------------------------------------------------------------------------------------CCCTGTTGTTTTGAAGACAATATTTTTGAAAAATTTTAAAATTTATTTTCTCTGTGTCACCAAAGTGACATATACAAAACTGTTATGGGTAATGTT--AACTGTAAATTAAATAAACTGTAAAACTAAGAAAAAAA-----TGTATAAAATGCAATAAAATATTAAATGTAAT-----TAGTTATGAATATTAGTAATAATTAATTACCTGTGCACTTTTATATGCTAATTTTATTTCAACTTCACTGCATTTTGCTCCAACCCATATGAAAACTTGAGTTCCATTATCTAGTATCATGATATCATCATCTGCCAAATCATCCTGGCAAAAGTCTGAGCATTTTTCGGAAATGGAGAAATAACCCTTTTCGTTGGAACATCGGAAGAGTCTAGTGTGATTCATAAATTCGGCATCCTACAAAATAAAGGTTTGCAGTTAGCATTAAGAAAACATATAGAAAGGGAATAAAATAGTTAAATAGTGTAATGAATTTATA-TTTTTTAATGTAAATTTTCATTGAAGTTGTCATTTCTTAAACTAGCATTTTGTGAAATGTATAATTTTACATGTCTTAATTATTTAACCCACTGGATGTTAATGAC----------------------------------------------------------------------------------------------------------------------------------------------------------------
Ncarteri_WeberCty_N1044 AAAAGGAATGAATACACTGCACCTTACTGTAGCAGCACATCATTCTGAAAAGTGAGGATTCACTTTAAGGTCTTTAATTTTCAAAATAAAACTCGAGAAATTTTCAAGGAGAGTGAGAACCCTGTTGTTTTGAAGACAATATTTTTGAAAATTTTTAAACTTTATTTTCTCTGTGTCACCAAAGAGACACATACAAAACTGTTATGGGTAATGTT-AAACTGTAAATTAAATAAACTGTAAAACTAAGAAAAAAA-----TGTATAAAATGCAATAAAATATTAAATGTAAT-----TAGTTATGAATATCAGTAATAATTAATTACCTGTGCACTTTTATATGCTAATTTTATTTCAACTTCACTGCATTTTGCTCCAACCCATATGAAAACTTGAGTTCCATTATCTAGTATCATGATATCATCATCTGCCAAATCATCCTGACAAAAGTCTGAACATTTTTCGGAAATGGAGAAATAACCCTTTTCGTTGGAACATCGGAAGAGTCTGGTGTGATTCATAAATTCGGCATCCTACAAAATAAAGGTTTGCAGTTAGCATTAAGAAAACATATAGAAAGTGAATTAAATAGTTAATTAGTGTATTGAATTAACGTTTTTTTAATGTAAATTTTCACTGAAGTTGTCCTTTTTCAAACTAGTTTTTTGCGAAATATATAATTTTAGATGTCTTAATTATTTAACCCACTGAGTGTCAGTGACGAAAAGGTCTGT-CACTGTTCTTTAGTTTTTCATGTATTGCATTAAATTTTTGGAAATGAATGTTACTTTCAAATATGCACATTATGGAATTCTATATAAAACCAGCAGAGCATCTCTTTTATCTTTCAGCTGATAATGTATTGTGAATCTTAGATTGCG
Ncarteri_div__RainbowCave_G2089 -----------------------------------------------------------------------------------------------------------------------------------------------------------------------------------------------------------------------------------------------------------------------------------------------------------------------------------------------TTTTATACGCTAATTTTATTTCAACTTCACTGCATTTTGCACCGACCCATATGAAAACTTGAGTTCCGTTATCTAGTATCATGATATCATCATCTGCCAAATCATCCTGGCAAAAGTCTGAACATTTTTCGGAAATGGAGAAATAACCCTTTTCGTTGGAACAGCGGAAGAGTCTGGTGTGATTCATAAATTCAGCATCCTACAAAATAG---TTTGCAGTTAGCATTAAAAAAACATATAGAAAGGGAATTAAAAAGTTAATTATAGTAATGAATTAATA-TTTTTTAATGTAAATTTTCATTGAAGTTGTTTTTTTTCAAACTAGCATTTTGTGAAATCTATAATTTTACATGTCTTAATTATTTAACGCACTT-GTGTTAATGACAAAAAAGTCTGTTCAATGTTCTTTAATTTTTTATGCAGTGCACAAAATTTTTAGAAACAATTGTTAGTCTCAAATATGTAAATTATG----------------------------------------------------TATTGTTAATCTTAGATTGTA
Ncherokee_BalsamMtn_N891 AAAAGGAATGAATACACTGAACCTTACTGTAGCAGCACATCATTCTGAAAAGTGAGGATTCACTTTAAGGTCTTTAATTTTCAAAATAAAACTCGAGAAATTTTCAAGGAGAGTGAGAACCCTGTTGTTTTGAAGACAATATTTTTGAAAAATTTTAAACTTTATTTTCTCTGTGTCACCAAAGTGACACATACAAAACTATTATGGGTAATGTT--AACTGTAAATTAAATAAACTGTAAAACTAAAAAAAAAA-----TGTATAAAATGCAATAAAATATTAAATTTAAT-----TAGTTATGAATATCAGAAATAATTAATTACCTGTGCACTTTTATACGCTAATTTTATTTCAACTTCACTGCATTTCGCTCCGACCCATATGAAAACTTGAGTTCCATTATCTAGTATCATGATATCATCATCTGCCAAATCATCCTGACAAAAATCTGAACATTTTTCAGAAATGGAGAAATAACCCTTTTCGTTGGAACATCGGAAAAGTCTGGTGTGATTCATAAATTCGGCATCCTACAA-ATAAAGGTTTGCAGTTAGCATTAAGAAAACATATAGAAAGGGAATAAAATAGTTAATTAGTGTATTGAATTAATGTTTTTTAAATGTAAATTTTCATTGAAGTTGTCCTTTTTCAAACTAGCTTTTTGTGAAATATATAATTTTAGATGTCTTAATTATTTAACCCACTGGGTGTCAATGACGAAAAGGTGTGTTCACTGTTCTTTAGTTTTTCATGTATTGCACTAAATTTTTGGAAACGAATGTTACTCTCAAATATGCAAATTATGGAATTCTATATAAAACCAACATAGCATCTCTTTTATCTTTCAGCTGATACTGTATTGTGAATCTTAGATTGTG
Ncherokee_SIndianCrk_N681 ----------------CTGAACCTTACTGTAGCAGCACATCATTCTGAAAAGTGAGGATTCACTTTAAGGTCTTTAGTTTTCAAAATAAAACTCGAGAAATTTTCAAAGAGAGTGAGAACCCTGTTGTTTTGAAGACAATATTTTTGAAAAATTTTAAACTTTATTTCCTCTGTGTCACCAAAGTGACACATACAAAACTATTATGGATAATGTTAAAACTGTAAATTAAATAAACTGTAAAACT--AAAAAAAA-----TGTATAAAATGCAATAAAATATTAAATTTAAT-----TAGTTATGAATATCAGAAATAATTAATTACCTGTGCACTTTTATACGCTAATTTTATTTCAACTTCACTGCATTTCGCTCCGACCCATATGAAAACTTGAGTTCCATTATCTAGTATCATGATATCATCATCTGCCAAATCATCCTGACAAAAATCTGAACATTTTTCAGAAATGGAGAAATAACCCTTTTCGTTGGAACATCGGAAAAGTCTGGTGTGATTCATAAATTCGGCATCCTACAA-ATAAAGGTTTGCAGTTAGCATTAAGAAAACATATAGAAAGGGAATAAAATAGTTAATTAGTGTATTGAATTAATGTTTTTTTAATGTAAATTTTCATTGAAGTTTTCATTTTTCAAACTAGCTTTTTGTGAAATATATAATTTTAGATATCTTAATTATTTAACCCACTGGGTGTCAATGACGAAAAGGTCTGTTCACTGTTCTTTAGTTTTTCACGTATTGCACTAAAT----------------------------------------------------------------------------------------------------------------
Ncooperi_BeaverCrk_N1002 ----------------------------------------------------------------------------ATTTTCAAAATAAAACTGGAGAAATTTTCAAGGAGAGTGAGAACCGTGTTATTTTGAAGACAGTATCTTTGAAAAATTTTAGACTTTATTTTCTCTGTGTTACTAAAGTGGCACATACAAAACTATTATGGGTAATGTTAA--CTGTAAATTAAATAAATTGTAAAACTTAAAATTAAATAAACTGTATAAAATGCAATAAAATGTTAAATTTAATTATAGTAGTTATGAATATCAGTTATAATGAATTACCTGTGCACTTTTATATGCTAATTTTATTTCAACTTCACTGCATTTTGCCCCGACCCATATGAAAACTTGAGTTCCATTATCTAGTATCATGATATCATCATCTGCCAAATCATCCTGACAAAAGTCTGAACATTTTTCGGAAATGGAGAAATAACCCTTTTCGTTGGAACATCGGAAGAGTCTGGTGTGATTCATAAATTCAGCATCCTACAAAA--------------------TAAGAAAACATATAGAAAGGGAATAAAATAGTTAATTAGTGTAATGAATTAATATTTTTTAAATGTAAATTTTTATTGAAGTTGTCATTTCTCAAACTAGCATTTTGTGAAATATATAAATTTACATGTCTTAATTATTTAACCCACTGGGTG------------------------------------------------------------------------------------------------------------------------------------------------------------------------
Ncooperi_BrasstBald_N824 -------------------------------------------------------------------------------------------------------------------------------------------------------------------------------------------------------------GGGTAATGTTAA--CTGTAAATTAAATAAATTGTAAAACTTAAAATTAAATAAACTGTATAAAATGCAATAAAATGTTAAATTTAATTATAGTAGTTATGAATATCAGTTATAATGAATTACCTGTGCACTTTTATATGCTAATTTTATTTCAACTTCACTGCATTTTGCCCCGACCCATATGAAAACTTGAGTTCCATTATCTAGTATCATGATATCATCATCTGCCAAATCATCCTGACAAAAGTCTGAACATTTTTCGGAAATGGAGAAATAACCCTTTTCGTTGGAACATCGGAAGAGTCTGGTGTGATTCATAAATTCAGCATCCTACAAAA--------------------TAAGAAAACATATAGAAAGGGAATAAAATAGTTAATTAGTGTAATGAATTAATATTTTTTAAATGTAAATTTTTATTGAAGTTGTCATTTCTCAAACTAGCATTTTGTGAAATATATAAATTTACATGTCTTAATTATTTAACCCACTGGGTGTTAATGATGAAAAGGTCTCTTCATTGTTCTTTAGTTTTTCATGCATTGCACTAAATTTTTGGAAATGATTGTTACTCTCAAATATGCAAATGACGAAATTCTATATGAAACTAACAGAGTATCTCTTTTATCTTTCAGCTGATAATGTATTGTGAATCTTAGATTGTG
Ncooperi_CheoahDam_N1122 --------------------------------------------------------------------------------------------------------------------------------------------------------------------------------------------------------------------------------------------------------------------------------------------------------------ATGAATATCAGTTATAATGAATTACCTGTGCACTTTTATATGCTAATTTTATTTCAACTTCACTGCATTTTGCCCCGACCCATATGAAAACTTGAGTTCCATTATCTAGTATCATGATATCATCATCTGCCAAATCATCCTGACAAAAGTCTGAACATTTTTCGGAAATGGAGAAATAACCCTTTTCGTTGGAACATCGGAAGAGTCTGGTGTGATTCATAAATTCAGCATCCTACAAAA--------------------TAAGAAAACATACAGAAAGGGAATAAAATAGTTAATTAGTGTAATGAATTAATATTTTTTTAATGTAAATTTTTATTGAAGTTGTCATTTCTCAAACTAGCATTTTGTGAAATATATAAATTTACATGTCTTAATTATTTAACCCACTGGGTGTTAATGATGAAAAGGTCTCTTCATTGTTCTTTAGTTTTTCATGCATTGCACTAAATTTTCGGAAACGATTGTTACTCTCAAATATGCAAATGATGAAATTCTATATGAAACTAACA----------------------------------------------------
Ncooperi_NantRiverGorge_N682 -------------------------------------------------------------------------------------------------------------------------------------------------------------------------------TCACTAAAGTGGCACATACAAAACTATTATGGGTAATGTTAA--CTGTAAATTAAATAAATTGTAAAACTTAAAATTAAATAAACTGTATAAAATGCAATAAAATGTTAAATTTAATTATAGTAGTTATGAATATCAGTTATAATGAATTACCTGTGCACTTTTATATGCTAATTTTATTTCAACTTCACTGCATTTTGCCCCGACCCATATGAAAACTTGAGTTCCATTATCTAGTATCATGATATCATCATCTGCCAAATCATCCTGACAAAAGTCTGAACATTTTTCGGAAATGGAGAAATAACCCTTTTCGTTGGAACATCGGAAGAGTCTGGTGTGATTCATAAATTCAGCATCCTACAAAA--------------------TAAGAAAACATATAGAAAGGGAATAAAATAGTTAATTAGTGTAATGAATTAATATTTTTTAAATGTAAATTTTTATTGAAGTTGTCATTTCTCAAACTAGCATTTTGTGAAATATATAAATTTACATGTCTTAATTATTTAACCCACTGGGTGTTAATGATGAAAAGGTCTCTTCATTGTTCTTTAGTTTTTCATGCATTGCACTAAATTTTTGGAAATGATTGTTACTCTCAAATATGCAAATGACGAAATTCTATATGAAACTAACAGAGTATCTCTTTTATCTTTCAGCTGATA------------------------
Ncooperi_RockCrRoad_N1160 ---------------------------------------------------------------------------------------------------------------------------------------------------GAAAATTTTAGACTTTATTTTCTCTGTGTCACTAAAGTGGCACATACAAAACTATTATGGGTAATGTTAA--CTGTAAATTAAATAAATTGTAAAATTTAAAATTAAATAAACTGTAAAAAATGCAATAAAATATTAAATTTAATTATAGTAGTTATGAATATCAGTTATAATGAATTACCTGTGCACTTTTATATGCTAATTTTATTTCAACTTCACTGCATTTTGCCCCGACCCATATGAAAACTTGAGTTCCATTATCTAGTATCATGATATCATCATCTGCCAAATCATCCTGACAAAAGTCTGAACATTTTTCGGAAATGGAGAAATAACCCTTTTCGTTGGAACATCGGAAGAGTCTGGTGTGATTCATAAATTCAGCATCCTACAAAA--------------------TAAGAAAACATATAGAAAGGGAATAAAATAGTTAATTAGTGTAATGAATTAATATTTTTTAAATGTAAATTTTTATTGAAGTTGTCATTTCTCAAAC--------------------------------------------------------------------------------------------------------------------------------------------------------------------------------------------------------------------------------
Ncoylei_Apalachia_N1195 AAAAGGAATGAATACACTGCACCTTACTGTAGCAGTACATCATTCTGAAAAGTGAGGATTCACTTTAAGATCTTTAATTTTCAAAATAAAACTGGAGAAATTTTCAAGGAGAGTGAGAACCGTGTTGTTTTGAAGACAGTACCTTTGAAAAATTTTAGACTTATTTTTTTCTGTGTCACTAAAGTGGCACATACAAAACTATTATGGGTAATGTTAA--CTGTAAATTAAATAAATTGTAAAACTTAAAATTAAATAAACTGTATAAAATGCAATAAAATATTAAATTTAATTATAGTAGTTATGAATATCAGTTATAATTAATTACCTGTGCACTTTTATATGCTAATTTTATTTCAACTTCACTGCATTTTGCTCCAACCCATATGAAAACTTGAGTTCCATTATCTAGTATCATGATATCATCATCTGCCAAATCATCCTGACAAAAGTCTGAACATTTTTCGGAAATGGAGAAATAACCCTTTTCGTTGGAACATCGGAAGAGTCTGGTATGATTCATAAATTCGGCATCCTACAAAATAAAGGTTTGCAGTTAGCATTGAGAAAACATACAGAGAGGGAATAAAATAGTAAATTAGTGTAATGAATTAATA--TTTTTAATGTAAATTTTTATTGAAGTTGTCATTTCTCAAACTAGCATTTTGAGAAATATATAAATGTACATGTCTTAATTATTTAACCCACTGGGTCTCAATGATGAAAAGCTCTCTCCATCATTCCTTAATTTTTCATGCATTGCATTAAATTTGTGTCCATGTGCAAAAGT-----AAGTGCAGATTACGTTACTTCATGCAGTTTTAG----ATATCTATTTTATTTC---GGCAGTTATTTAATGTCAAAATAAGAAACTA
Ncoylei_DinkinCove_N1118 AAAAGGAATGAATACACTGCACCTTACTGTAGCAGTACATCATTCTGAAAAGTGAGGATTCACTTTAAGATCTTTAATTTTCAAAATAAAACTGGAGAAATTTTCAAGGAGAGTGAGAACCGTGTTGTTTTGAAGACAGTACCTTTGAAAAATTTTAGACTTATTTTTTTCTGTGTCACTAAAGTGGCACATACAAAACTATTATGGGTAATGTTAA--CTGTAAATTAAATAAATTGTAAAACTTAAAATTAAATAAACTGTATAAAATGCAATAAAATATTAAATTTAATTATAGTAGTTATGAATATCAGTTATAATTAATTACCTGTGCACTTTTATATGCTAATTTTATTTCAACTTCACTGCATTTTGCTCCAACCCATATGAAAACTTGAGTTCCATTATCTAGTATCATGATATCATCATCTGCCAAATCATCCTGACAAAAGTCTGAACATTTTTCGGAAATGGAGAAATAACCCTTTTCGTTGGAACATCGGAAGAGTCTGGTGTGATTCATAAATTCGGCATCCTACAAAATAAAGGTTTGCAGTTAGCATTGAGAAAACATACAGAGAGGGAATAAAATAGTAAATTAGTGTAATGAATTAATA--TTTTTAATGTAAATTTTTATTGAAGTTGTCATTTCTCAAACTAGCATTTTGAGAAATATATAAATGTACATGTCTTAATTATTTAACCCACTGGGTCTCAATGATGAAAAGCTCTCTCCATCATTCCTTAATTTTTCATGCATTGCATTAAATTTGTGTCCATGTGCAAAAGT-----AAGTGCAGATTACGTTACTTCATGCAGTTTTAG----ATATCTATTTTATTTC---GGCAGTTATTTAATGTCAAAGTAAGAAACTA
Ncoylei_TiptonCreek_N837 AAAAGGAATGAATACACTGCACCTTACTGTAGCA-TACATCATTCTGAAAAGTGAGGATTCACTTTAAGATGTTTAATTTTCAAAATAAAACTGGAGAAATTTTCAAGGAGAGTGAGAACCATGTTGTTTTGAAGACAGTACCTTTGAAAAATTTTAGACTTA-TTTTTTCTGTGTCACTAAAGTGGCACATACAAAACTATTATGGGTAATGTTAA--CTGTAAATTAAATAAATTGTAAAACTTAAAATTAAATAAACTGTATAAAATGCAATAAAATATTAAATTTAATTATAGTAGTTATGAATATCAGTTATAATTAATTACCTGTGCACTTTTATATGCTAATTTTATTTCAACTTCACTGCATTTTGCTCCAACCCATATGAAAACTTGAGTTCCATTATCTAGTATCATGATATCATCATCTGCCAAATCATCCTGACAAAAGTCTGAACATTTTTCGGAAATGGAGAAATAACCCTTTTCGTTGGAACATCGGAAGAGTCTGGTGTGATTCATAAATTCGGCATCCTACAAAATAAAGGTTTGCAGTTAGCATTGAGAAAACATACAGAGAGGGAATAAAATAGTTAATTAGTGTAATGAATTAATA--TTTTTAATGTAAATTTTTATAGAAGTTGTCATTTCTCAAACTAGCATTTTGAGAAATATATAAATGTACATGTCTTAATTATTTAACTCACTGGGTCTCAATGACGAAAAGCTCTCTCCATCATTCCTTAATTTTTCATGCATTGCATTAAATTTGTGTCCATGTGCAAAAGT-----AAGTGCCGATTACGTTACTTCATGCAGTTTTAG----ATATCTATTTTATTTC---GGCAGTTATTTA-------------------
Ncrosbyi_MtMitchell_N210 ----------------------------------------------------------------------------------------------------------------------------------------------------------------------------------------------------------------------------------------------------------------------------------------------T--------AGTAGTTATGAATATCAGTTATAATTAATTACCTGTGCACTTTTATATGCTAATTTTATTTCAACTTCGCTGCACTTTGCCCCGACCCATATGAAAACTTGAGTTCCGTTATCTAGTATCATGATATCATCATCTGCCAAATCATCCTGACAAAAGTCTGAACATTTTTCGGAAATGGAGAAATAACCCTTTTCGTTGGAACATCGGAAAAGTCTGGTGTGATTCATAAATTCAGCATCCTACAAAATAAAGGATTATAGTTAGCATTAAGAAAACATATAGAAAGGGAATAAAATAGTTAATTAGTGTAATGAATTAATATTTTTTTAATGTAAATTTTCATTGAAGTTGTCATTTCTCTAACTAACATTTTGTGAAATATATAAATTTACATGTCTTAATTATTTAACCCACTGGGTGTTAATGATGAAAAA-TATCTTCATTGTTCTTTAGTTTTTCGTGCATTGAACTAAATTTTTGGAAACGATTGTTACTCTCAAATATGCAAATGATG-------------------------------------------------------------------------
Ncrosbyi_ShufordCrk_N1148 --------------------------------------------------------------------------------------------------------------------------------------------------------------------------------------------------------------------------------------------------------------------------AAATGCAATAAAATATTAAATTTAATTATAGTAGTTATGAATATCAGTTATAATTAATTACCTGTGCACTTTTATATGCTAATTTTATTTCAACTTCGCTGCACTTTGCCCCGACCCATATGAAAACTTGAGTTCCGTTATCTAGTATCATGATATCATCATCTGCCAAATCATCCTGACAAAAGTCTGAACATTTTTCGGAAATGGAGAAATAACCCTTTTCGTTGGAACATCGGAAAAGTCTGGTGTGATTCATAAATTCAGCATCCTACAAAATAAAGGATTATAGTTAGCATTAAGAAAACATATAGAAAGGGAATA--------------------------------------------------------------------------------------------------------------------------------------------------------------------------------------------------------------------------------------------------------------------------------------------------------
Ndellingeri_BullpenBridge_N109 AAAAGGAATGAATACACTGCACCTTACTGTAGCAGCACATTATTCTGAAAAGTGAGGATTCACTTTAAGGTCTTTAATTTTCAAAATAAAACAGGAGAAATTTTCAAGGAGAGTGAGAACCGTGTTGTTTTGAAGACAGTATCTTTGAAAAATTTTAGACTTTATTTTCTCTGTGTCACTAAAGTGGCACATACAAAACTATTATGGGTAATGTTAA--CTGTAAATTAAATAAATTGTAAAACTTAAAATTAAATAAACTGTATAAAATGCAATAAAATATTAAATTTAATTATAGTAGTTATGAATATCAGTTATAATGAATTACCTGTGCACTTTTATATGCTAATTTTATTTCAACTTCACTGCATTTTGCCCCAACCCATATGAAAACTTGAGTTCCATTATCTAGTATCATGATATCATCATCTGCCAAATCATCCTGACAAAAGTCTGAACATTTTTCGGAAATGGAGAAATAACCCTTTTCGTTGGAACATCGGAAGAGTCTGGTGTGATTCATAAATTCAGCATCCTACAAAA--------------------TAAGAAAACATATAGAATGGGAATAAAATAGTTAATTAGTGTAATGAATTAATATTTTTTTAATGTAAATTTTTATTGAAGTTGTCATTTCTCAAACTAGCATTTTGTGAAATATATAAATTTACATGTCTTAATTATTTAACCCACTGGGTGTTAATGATGAAAAGGTCTCTTCATTGTTCTTTAGTTTTTCATGCATTGCACTAAATTTTTGGAAACGATTGTTACTCTCAAATATGCAAATGATGAAATTCTATATGAAACTAACAGAGTATCTCTTTTATCTTTCAGCTGATAATGTATTGTGAATCTTAGATTGTG
Ndellingeri_WhitewFalls_N887 ----------------------------------------------------------------------------------------------------------------------------------------------------------------------------------------------------------TATGGGTAATGTTAAAACTGTAAATTAAATAAATTGTAAAACTTAAAATTAAATAAACTGTATAAAATGCAATAAAATATTAAATTTAATTATAGTAGTTATGAATATCAGTTATAATGAATTACCTGTGCACTTTTATATGCTAATTTTATTTCAACTTCACTGCATTTTGCCCCGACCCATATGAAAACTTGAGTTCCATTATCTAGTATCATGATATCATCATCTGCCAAATCATCCTGACAAAAGTCTGAACATTTTTCGGAAATGGAGAAATAACCCTTTTCGTTGGAACATCGGAAGAGTCTGGTGTGATTCATAAATTCAGCATCCTACAAAAT--------------------AAGAAAACACATAGAAAGGGAATAAAATAGTTAATTAGTGTAATGAATTAATATTTTTTTAATGTAAATTTTTATGGAAGTTGTCATTTCTCAAACTAGCATTTTGTGAAATATATAAATTTGCATGTCTTAATTAT---------------------------------------------------------------------------------------------------------------------------------------------------------------------------------------
Ndilutus_GrassyCreek_N670 ---------------------------------------------------------------------------------------------------------------------------------------------------------------------------------------------------------------------------------------------------------------------------------------------------------------TGAATATCACTAATAATTAATTACCTGTGCACTTTTATATGCTAATTTTATTTCAACTTCACTGCATTTTGCCCCGACCCATATGAAAACTTGAGTTCCATTATCTAGTATCATGATATCATCATCTGCCAAATCATCCTGACAAAAATCTGAACACTTTTCGGAAATGGAGAAATAACCCTTTTCGTTAGAACATCGGAAGAGTCTGGTGTGATTCATAAATTCAGCATCCTACAAAATAAAGGTTTGCAGTTAGC---------A-------------------------------------------------------------------------------------------------------------------------------------------------------------------------------------------------------------------------------------------------------------------------------------------------------------------------
Ndilutus_StarveRockCave_G3174 AAAAGGAATGAATACACTGAACCTTACTGTAGCAGCACATCATTCTGAAAAGTGAGGATTCACTTTAAGGTCTTTAATTTTCAATTTTAGGT-----TAATTTT----------------CCTGTTATTTTGAAGACAATATTTTTGAAAAATTT---ACTTTATTTTCTCTGTGTCACTAAAGTGACACATACAAAACTATTATGGGTAATGTTAAAAAACTAAATTAAATAAACTGTAAAACT-AAAAAAAAA-----TGTATAAAATGCAATAAAATATTAAATTTAATTATAGTAGTTATGAATATCACTAATAATTAATTACCTGTGCACTTTTATATGCTAATTTTATTTCAACTTCACTGCATTTTGCCCCGACCCATATGAAAACTTGAGTTCCATTATCTAGTATCATGATATCATCATCTGCCAAATCATCCTGACAAAAATCTGAACACTTTTCGGAAATGGAGAAATAACCCTTTTCGTTAGAACATCGGAAGAGTCTGGTGTGATTCATAAATTCAGCATCCTACAAAATAAAGGTTTGCAGTTAGCATTAAAAAAACATATAGAAAGGGAATAAAATAGTTAATTAGTGTATTGAATTAATG-TTTTTTAATGAAAATTTTCATTGAAGTTGTCCTTTTTCAAACTAGC-TTTTCTGAAATATATAATGCTAGATGTCTTAATTACTTAACCCACTGGGTGTCAATGACGAAAAGGTCTGTTCACTGC--------------------------------------------------------------------------TATATAAAACCAACATAGCATCTTTTTTATCTTTCAGCTGATAATGTATTGTGAATCTTAGGTTGTG
Nfridelli_LittlePigeon_N262 AAAAGGAATGAATACACTGCACCTTACTGTAGCAGCACATTATTCTGAAAAGCGAGGATTCACTTTAAGATCTTTAATTTTCAAAATAAAACTGGAGAAATTTTCAAGGAGAGTGAGAACCGTGTTGTTTTGAAGGCAGTATCTTTGAAAAATTTTAGACTTTATTTTCTCTGTGTCACTAAAGTGGTACATACAAAACTATTATGGGTAATGTTAA--CTGTAAATTAAATAAATTGTAAAACTTAAAATTAAATAAACTGTATAAAATGCAATAAAATATTAAATTTAATTATAGTAGTTATGAATATCAGTTATAATGAATTACCTGTGCACTTTTATATGCTAATTTTATTTCAACTTCACTGCATTTTGCCCCAACCCATATGAAAACTTGAGTTCCATTATCTAGTATCATGATATCATCATCTGCCAAATCATCCTGACAAAAGTCTGAACATTTTTCGGAAATGGAGAAATAACCCTTTTCGTTGGAACATCGGAAGAGTCTGGTGTGATTCATAAATTCAGCATCCTACAAAA--------------------TAAGAAAACATATAGAAAGAGAATAAAATAATTAATTAGTGTAATGAATTAATATTTTTTTAATGTAAATTTTTATTGAAGTTGTCATTTCTCAAACTAGCATTTTGTGAAATATATAAATTTACATGTCTTAATTATTTAACCCACTGGGTGTTAATGATGAAAAGGTCTCTTCATTGTTCTTTAGTTTTTCATGCATTGCACTAAATTTTTGGAAACGATTGTTACTCTCAAATATGCAAATGATGAAATTCTATATGAAACTAACAGAGTATCTCTTGTATCTTTCAGCTGATAATGTATTGTGAATCTTAGATTGTG
Nfurtivus_HugdenBranch_G3175 AAAAGGAATTAATACACTGCATCTTACTGTAGCAGCACATTATTCTAAAAAGTGAGGATTCACTTTAAGGTCTTTAATTTTCAAAATGAAACTCGAGAAATTTTCAAGGAGAGTGAGAACCGTGTCGTTTTGAAGACAGTATCTTTGGAAAATTTTAGACTTTTTTTTCTCTGTGTCACTAAAGTGGCACATACAAAACTATTATGGGTAATGCTAAA-CTGTAAATTAAATAAATTGTAAAACTTAAAATTAAATAAACTGTATAAAATGCAATAAAATATTAAATTTAATCATAGTAGTTATGAATATCAGTTTTAATTAATTACCTGTGCACTTTTATACGCTAATTTTATTTCAACTTCACTGCATTTTGCCCCGACCCATATGAAAACTTGAGTTCCATTATCTAGTATCATGATATCATCATCTGCCAAATCATCCTGACAAAAGTCTGAACATTTTTCGGAAATGGAGAAATAACCCTTTTCGTTGGAACATCGGAAGAGTCTGGTGTGATTCATAAATTCAGCATCCTACAAAATAAATGTTTGCAGTTAGCATTAAGAAAACATATAGAAAGGGGATAAAATAGTTAATTAGTGTAATGAATTAATA-TTTTTTAATGTAAATTTTCATTGAAGTTGTCATTTCTCAAACTAGCATTTTGTGAAATATATAAATTTACATGTCTTAATTATTTAACCCACTGGGTGTTAATGATTAAAAGGTCTCTTCATTGTTCCTTAGTTTTTCATGCATTGCATTAAATTTTTGGAAACGATTGTTGCTCTCAAATATGCAAATGATGGAATTCTATATAAAACGAACAAAACATCTCTTTTATCTTTCAG------------------------------
Nfurtivus_RaccoonMtn_N1026 ----------------CTGCATCTTACTGTAGCAGCACATTATTCTAAAAAGTGAGGATTCACTTTAAGGTCTTTAATTTTCAAAATGAAACTCGAGAAATTTTCAAGGAGAGTGAGAACCGTGTCGTTTTGAAGACAGTATCTGTGGAAAATTTTAGACTTTTTTTTCTCTGTGTCACTAAAGTGGCACATACAAAACTATTATGGGTAATGCT-AAACTGTAAATTAAATAAATTGTAAAACTTAAAATTAAATAAACTGTATAAAATGCAATAAAATATTAAATTTAATCATAGTAGTTATGAATATCAGTTTTAATTAATTACCTGTGCACTTTTATACGCTAATTTTATTTCAACTTCACTGCATTTTGCCCCGACCCATATGAAAACTTGAGTTCCATTATCTAGTATCATGATATCATCATCTGCCAAATCATCCTGACAAAAGTCTGAACATTTTTCGGAAATGGAGAAATAACCCTTTTCGTTGGAACATCGGAAGAGTCTGGTGTGATTCATAAATTCAGCATCCTACAAAATAAAGGTTTGCAGTTAGCATTAAGAAAACATATAGAAAGGGGATAAAATAGTTAATTAGTGTAATGAATTAATA-TTTTTTAATGTAAATTTTCATTGAAGTTGTCATTTCTCAAACTAGCATTTTGTGAAATATATAAATTTACATGTCTTAATTATTTAACCCACTGGGTGTTAATGATTAAAAGGTCTCTTCATTGTTCCTTAGTTTTTCATGCATTGCATTAAATTTTTGGAAACGATTGTTGCTCTCAAATATGCAAATGATGGAATTCTATATAAAACGAACAAAACATCTCTTTTATCTTTCAGCTGATAATGTATTGTGAATCTTAGACTCTG
Ngeorgia_Sittons_N073 --------------------------------------------------------------------------------------------------------------------------------------------------------------------------------------------------------------GGTAATGTTAA--CTGTAAATTAAATAAATTGTAAATCTTAAAATTAAATAAACTGTATAAAATGCAATAAAATATTAAATTTAATTATAGTAGTTATGAATATCAGTTATAATGAATTACCTGTGCACTTTTATATGCTAATTTTATTTCAACTTCACTGCATTTTGCCCCGACCCATATGAAAACTTGAGTACCATTATCTAGTATCATGATATCATCATCTGCCAAATCATCCTGACAAAAGTCTGAACATTTTTCGGAAATGGAGAAATAACCCTTTTCGTTGGAACATCGGAAGAGTCTGGTGTGATTCATAAATTCGGCATCCTACAAAA--------------------TAAGAAAACATATAGAAAGGGAATAAAATAGTTAATTAGTGTAATGAATTAATATTTTTTTAACGCAAATTTTTATTGAAGTTGTCATTTCTCAAACTAGCATTTTGTGAAATATATAAATTTACATGTCTTAATTATTTAACCCACTGGGTGTTAATGATGAAAAGGTCTCTTCATTGTTTTTTAGTTTTTC--------------------------------------------------------------------------------------------------------------------------------
Ngertschi_CedarCreek_N351 -------------------------------------------------------------------------------------------------------------AGAGTGAGAACCCTGTTGTTTAGAACACAATATTTTTGAAATATTTTAGACTTTATTTTCTCTGTGTCACTAAAATGGCACATACAAAACTAATATGGGTAATGTTAAAACTGTAAACTAAACAAACTGTAAAACTAAAA---AAAAAAACTGTATAAAATGCAATAAAATATTAAATTTAATTATAGTAGTTATGAATATCAGTTATAATTAATTACCTGTGCACTTTTATATGCTAATTTTATTTCAACTTCGCTGCATTTTGCCCCGACCCATATGAAAACTTGAGTTCCGTTATCTAGTATCATGATATCATCATCTGCCAAATCATCCTGACAAAAGTCTGAACATTTTTCGGAAATGGAGAAATAACCCTTTTCGTTGGAACATCGGAAAAGTCTGGTGTGATTCATAAATTCAGCATCCTACAAAATAAAGGTTTGTAGTTAGCATTAAGAAAACATATAGAAAGGGAATAAAGTAGTTAATTAGTGTAATGAATTAATATTTTTTTAATGTAAATTTTCATTGAAGTTGTCATTTCTCAAACTAGCATTTTGTGAAATATATAAATTTACATGTCTTAATTATTT-ACCCACTGGGTGTTAATGATGAAAAA-TATCTTCATTGTTCTTTAGTTTTTCGTGCATTGTACTAAATTTTTGGAAACAATTGTTAC---------------------------------------------------------------------------------------------
Ngertschi_FrenchBroad_N968 AAAAGGAATGAATACACTGCACCTTACTGTAACAGCACATCATTCTGAAAAGTGAGGATTCACTTTAAGGTCTCTAAGTTTCAAAATAAAACTCGAGAAA-TTTCAAGGAGAGTGAGAACCCTGTTGTTTTGAACACAATATTTTTGAAATATTTTAGACTTTATTTTCTCTGTGTCACTAAAATGGCACATACAAAACTAATATGGGTAATGTTAAAACTGTAAATTAAACAAACTGTAAAACTAAA----AAAAAAAATGTATAAAATGCAATAAAATATTAAATTTAATTATAGTAGTTATGAATATCAGTTATAATTAATTACCTGTGCACTTTTATATGCTAATTTTATTTCAACTTCGCTGCATTTTGCCCCGACCCATATGAAAACTTGAGTTCCGTTATCTAGTATCATGATATCATCATCTGCCAAATCATCCTGACAAAAGTCTGAACATTTTTCGGAAATGGAGAAATAACCCTTTTCGTTGGAACATCGGAAAAGTCTGGTGTGATTCATAAATTCAGCATCCTACAAAATAAAGGTTTGTAGTTAGCATTAAGAAAACATATAGAAAGGGAATAAAGTAGTTAATTAGTGTAATGAATTAATATTTTTTTAATGTAAATTTTCATTGAAGTTGTCATTTCTCAAACTAGCATTTTGTGAAATATATAAATTTACATGTCTTAATTATTT-ACCCACTGGGTGTTAATGATGAAAAA-TATCTTCATTGTTCTTTAGTTTTTCGTGCATTGCACTAAATTTTTGGAAACAATTGTTACTCTCAAATATGCAAATGATGGAATTCTATATAAAACTAACAGAGCATCTCTTTTATCTTTCAGCTG---------------------------
Ngertschi_HickoryNutGap_N810 --------------------------CTGTAACAGCACATCATTCTGAAAAGTGAGGATTCACTTTAAGGTCTTTAATTTTCAAAATAAAACTCGAGAAATTTTCAAGGAGAGTGAGAACCCTGTTGTTTTGAAGACAATATTTTTGAAATATTTTAGACTTTATTTTCTCTGTGTCACTAAAATGGCACATACAAAACTAATATGGGTAATGTTAAAACTGTAAATTAAACAAACTTTAAAACTAA-----AAAAAAACTGTATAAAATGCAATAAAATATTAAATTTAATTATAGTAGTTATGAATATCAGTTATAATTAATTACCTGTGCACTTTTATATGCTAATTTTATTTCAACTTCGCTGCATTTTGCCCCGACCCATATGAAAACTTGAGTTCCGTTATCTAGTATCATGATATCATCATCTGCCAAATCATCCTGACAAAAGTCTGAACATTTTTCGGAAATGGAGAAATAACCCTTTTCGTTGGAACATCGGAAAAGTCTGGTGTGATTCATAAATTCAGCATCCTACAAAATAAAGGTTTGTAGTTAGCATTAAGAAAACATATAGAAAGGGAATAAAATAGTTAATTAGTGTAATGAAGTAATATTTTTTTTATGTAAATTTTCATTGAAGTTGTCATGTCTCAAACTAGCATTTTGTGAAATATATAAATTTAC--GTCTTAATTATTTAACCCACTGGGTGTTAATGATGAAAAAATATCTTCATTGTTCTTTAGTTTTTCGTGCATTGCACAAAATTTTTGGAAACGATTGTTACTCTCAAATATGCAAATGATGGAATTCTATATAAAACTAACAGAGC------------------------------------------------
Nholsingeri_BrumleyCrk_N916 AAAAGGAATGAATACACTGAACCTTACTGTAGCAGCACATCATTCTGAAAAGTGAAGATTCACTTTAAGGTCTTTAATTTTCAAAATAAAATTT---------TCAAGGAGAGTGAGAACCTTGTTATTTTGAAGACAATATTTTTGAAAAATTTT--ACTTTATTTTCTCTGTGTCACTAAAGTGACACACACAAAACTATTATGGGTAATGTTATAACTGTAAATTAAATAAACTGTAAAACT-AAAAAAAAA-----TGTATAAAATGCAATAATATATTAAATTTAATTATAGTAGTTATGAATATCAGTAATAATTAATTACCTGTGCACTTTTATATGCTAATTTTATTTCAACTTCACTGCATTTTGCCCCGACCCATATGAAAACTTGAGTTCCATTATCTAGTATCATGATATCATCATCTGCCAAATCATCCTGGCAAAAATCTGAACACTTTTCGGAAATGGAGAAATAACCCTTTTCGTTAGAACATCGGAAGAGTCTGGTGTGATTCATAAATTCAGCGTCCTACAAAATAAAGGTTTGCAGTTAGCATTAAGAAAACATACAGAAAGGGAATAAAATAGTTAATTACTGTATTGAATTAATG-TTTGTTAATGTAGATTTTCATTGAAGTTGTCCTTTTTCACACTAGC-TTTTCTGAAATATATAATGTTAGATGTCTTAATTATTTAACCCACTGGGTGTCAATGACGAAAAGGTCTGTTCACTGTTCTTTAGTTTTTCATATATTGCCCAAAATTTTTAGAAACGAATGTTACTCTCAAAAATGCAAATTATGGAATTCTATATAAAACCAACATAGCATCTCTTTTATCTTTCAGCTGATAATGTATTGTGAATCTTAGATTGTG
Nholsingeri_PondCave_N541 AAAAGGAATGAATACACTGAACCTTACTGTAGCAGCACATCATTCTGAAAAGTGAAGATTCACTTTAAG-------------TAAGTAAGTA------------------------------------------------------------CTTTCCAA----------------------------------------------GGTAATGTTAAAACTGTAAATTAAATAAACTGTAAAACTAAAAAAAAA------TGTATAAAATGCAATAATATATTAAATTTAATTATAGTAGTTATGAATATCAGTAATAATTAATTACCTGTGCACTTTTATATGCTAATTTTATTTCAACTTCACTGCATTTTGCCCCGACCCATATGAAAACTTGAGTTCCATTATCTAGTATCATGATATCATCATCTGCCAAATCATCCTGGCAAAAATCTGAACACTTTTCGGAAATGGAGAAATAACCCTTTTCGTTAGAACATCGGAAGAGTCTGGTGTGATTCATAAATTCAGCATCCTACAAAATAAAGGTTTGCAGTTAGCATTAAGAAAACATACAGAAAGGGAATAAAATAGTTAATTACTGTATTGAATTAATG-TTTGTTAATGTAGATTTTCATTGAAGTTGTCCTTTTTCACACTAGC-TTTTCTGAAATATATAATGTTAGATGTCTTAATTATTTAACCCACTGGGTGTCAATGACGAAAAGGTCTGTTCACTGTTCTTTAGTTTTTCATATATTGCACAAAATTTTTAGAAACGAATGTTACTCTCAAAAATGCAAATTATGGAATTCTATATAAAACCAACATAGCATCTCTTTTATCTTTCAGCTGATAATGTATTGTGAATCTTAGATTGTG
Nlowderi_ChestnutBranch_N731 ----------------------------------------------------------------------------------AAAATAAAAC------AAATTTCAAGGAAAGTGAGAAACCTATTGTATTGAAGACAGTATTTTCGAAAAATTTTAGACTTTATTTTCTCTGTGTCACTAAAGCGACACATACAAAATTATTATGGGTAATGTTAAAACTGTAAATTAAATTAACTGTAAAACTAATGCAATAATAAACTGTAA----------AAAATATTAAATTTAAT-----TAGTTATGAATATCAGTAATAATTAATTACCTGTGCACTTTTATATGCTAATTTTATTTCAACTTCACTGCATTTTGCCCCGACCCATATGAAAACTTGAGTTCCATTATCTAGTATCATGATATCATCATCTGCCAAATCATCCTGACAAAAGTCTGAACATTTTTCGGAAATGGAGAAATAACCTTTTTCGTTGGAACATCGGAAGAGTCTGGTGTGATTCATAAATTCAGCATCCTACAAGATAAAGGTTTGCAGTTAGTATTAAGAAAACATACAGAAAGGGAATA--ATAGTTAATTAGTGTATTGAATTAATATTTATTTAACGTAAAT-----------------------------------------------------------------------------------------------------------------------------------------------------------------------------------------------------------------------------------------------------------
Nlowderi_upperFiresCreek_N820 ------------------------------------------------------------------------------------------------------------------------CCTGTTGTTTTGAACACAGTATTTTCGAAAAATTTTAGACTTTATTTTCTCTGTGTCACTAAAGCGACACATACAAAATTATTATGGGTAATGTTAAAACTGTAAATTAAATTAACTGTCAAACTAATGCAATAATAAACTGTAA----------AAAATATTAAATTTAAT-----TAGTTATGAATATCAGTAATAATTAATTACCTGTGCACTTTTATATGCTAATTTTATTTCAACTTCACTGCATTTTGCCCCGACCCATATGAAAACTTGAGTTCCATTATCTAGTATCATGATATCATCATCTGCCAAATCATCCTGACAAAAGTCTGAACATTTTTCGGAAATGGAGAAATAACCTTTTTCG---------------------------------------------------------------------------------------------------------------------------------------------------------------------------------------------------------------------------------------------------------------------------------------------------------------------------------------------------------------------------------------------------------
Nlula_BeeRockCave_G2091 -----------------------------------------------------------------------------------------------------------------------------------------------TTTGAAAAATTTTAGACTTTATTTTTTCTGTGTCACTAAAGTGGCACATACAAAACTATTACGGGTAATGTTAAA-CTGTAAATTAAATAAATTGTAAAACTTAAAATTAAATAAACTGTATAAAATGCAATAAAATATTAAATTTAATTATAGTAGTTATGAATATCAGTTATAATGAATTACCTGTGCACTTTTATATGCTAATTTTATTTCAACTTCACTGCATTTTGCCCCGACCCATATGAAAACTTGAGTACCATTATCTAGTATCATGATATCATCATCTGCCAAATCATCCTGACAAAAGTCTGAACATTTTTCGGAAATGGAGAAATAACCCTTTTCGTTGGAACATCGGAAGAGTCTGGTGTGATTCATAAATTCAGCATCCTACAAAA--------------------TAAGAAAACATATAGAAAGGGAATAAAATAGTTAATTAGTGTAATGAATTAATA-TTTTTTAACGTAAATTTTTATTGAAGTTGTCATTTCTCAAACTAGCATTTTGTGAAATATATAAATTTACATGTCTTAATTATTTAACCCACTGGGTGTTAATGATGAAAAGGTCTCTTTATTGTTCTTTAGTTTTTCATGCGTTGCACTAAATTTTTGGAAGCGATTGTTACTCTCAAATATGCAAATGATGAAATTCTATATGAAACTAACAGAGTATCTCTTTTATCTTT---------------------------------
Nlula_LulaFallsCave_G2084 -------------------------------------------------------------------------------------------------------------------------------------------------------------------------------------------------------------------------------------AATAAATTGTAAAACTTAAAATTAAATAAACTGTATAAAATGCAATAAAATATTAAATTTAATTATAGTAGTTATGAATATCAGTGGTAATGAATTACCTGTGCACTTTTATATGCTAATTTTATTTCAACTTCACTGCATTTAGCCCCGACCCATATGAAAACTTGAGTACCATTATCTAGTATCATGATATCATCATCTGCCAAATCATCCTGACAAAAGTCTGAACATTTTTCGGAAATGGAGAAATAACCCTTTTCGTTGGAACATCGGAAGAGTCTGGTGTGATTCATAAATTCAGCATCCTACAAAA--------------------TAAGAAAACACATAGAA--------AAATAGTTAATTAGTGTAATGAATTAATA-TTTTTTAACGTAAATTTTTATTGAAGTTGTCATTTCTCAAACTAGCATTTTGTGAAATATATAAATTTACATGTCTTAATTATTTAACCCACTGGGTGTTAATGATGAAAAGGTCTCTTCATTGTTCTTTAGTTTTTCATGCATTGCACTAAATTTTTGGGAGCAATTGTTACTCTCAAATATGCAAATGATGAAATTCTATATGAAACTAACAGAGTATCTCTTTTATCTTTCAGCTGATGATGTATTGTGAATCTTAGATTGTG
Nmimus_NealsSink_N329 ------------------------------------------------------------------------------------------------------------------------------------------------------------------------------------------------------------------ATGTTAAAACTGTAAATTAAATAAACTGTAAAACTAAAAAAAAA------TGTATAAAATGCAATAAAATATTAAATTTAATTATAGTAGTTATGAATATCAGTAATAATTAATTACCTGTGCACTTTTATATGCTAATTTTATTTCAACTTCACTGCATTTTGCCCCGACCCATATGAAAACTTGAGTTCCATTATCTAGTATCATGATATCATCATCTGCCAAATCATCCTGACAAAAATCTGAACACTTTTCGGAAATGGAGAAATAACCCTTTTCGTTAGAACATCGGAAGAGTCTGGTGTGATTCATAAATTCAGCATCCTACAAAATAAAGGTTTGCGGTTAGCATTAAGAAAACATATAGAAAGGGAATGAAATAGTTAATTAGTGTATTGAATTAATG-TTTTTTAATGTAAATTTTCATTGAAGTTGTCCTTTTTCAAAATAGC-TTTTCTGAAATATATAATGTTAGATGTCTTAATTATTTAACCCACTGGGTGTCAATGACGAAAAGGTCTGTTCACTGTTCTTTAGTTTTTCATATATTGCACTAAATTTTTAGAAATGAATGTTACTCTCAAAAATGCAAATTATGGAATTCTATATAAAACCAACATAGCATCTCTTTTATCTTTCAGCTGATAATGTATTGTGAATCTTAGATTGTG
Nmimus_Straleys_N625 AAAAGGAATAAATACACTGAACCTTACTGTAGCAGCACATCATTCTGAAAAGTGAGGATTTACTTTAAGGTCTTTAATTTTCAAAATAAAACTCGAGAAATTTTCAAGGAGAGTGAGAACCCTGTTATTTTGAAGACAATATTTTTGAAAATTTTT--ACTTTATTTTCTCTGTGTCACTAAAGTGACACATACAAAACTATTATGGGTAATGTTAAAACTGTAAATTAAATAAACTGTAAAACT-AAAAAAAAA-----TGTAT----------AAAATATTAAATTTAATTATAGTAGTTATGAATATCAGTAATAATTAATTACCTGTGCACTTTTATATGCTAATTTTATTTCAACTTCACTGCATTTTGCCCCGACCCATATGAAAACTTGAGTTCCATTATCTAGTATCATGATATCATCATCTGCCAAATCATCCTGACAAAAATCTGAACACTTTTCGGAAATGGAGAAATAACCCTTTTCATTAGAACATCGAAAGAGTCTGGTGTGATTCATAAATTCAGCATCCTACAAAATAAAGGTTTGCAGTTAGCATTAAGAAAACATATAGAAAGGGAATAAAATAG--------TATATTGAATTAATG-TTTTATAATGTAAATTTTCATTGAAGTTGTCCTTTTTCAAACTAGC-TTTTCTGAAATATATAATGTTAGATGACTTAATTATTTAACCCACTGGGTGTCAATGACGAAAAGGTCTGTTCACTGTTCTTTAGTTTTTCATGTATTGCACTAAATTTTTGGAAACGAATGTTACTCTCAAATATGCAAATTATGGAATTCTATATAAAACCAACATAGCATCTCTTTTATCTTTCAGCTGATAATGTATTGTGAATCTTAGATTGTG
Nnasicus_CaneyFork_N171 --------------------------------------------------------------------------------------TAAAACTCGAGAAATTTTCAAGGAGAGTGAGAACCCTGTTATTTTGAAGACAATATTTTTGAAAAATGTG--ACTTTATTTTCTCTGTGTCACTAAAGTGACACATACAAAACTATTATGGGTAATGTTAAAACTGTAAATTAAATAAACTGTAAAACTAAAAAGAAAAAAA--TGTATCAAATGCAATAAAATATTAAATTTAATTATAGTAGTTATGAATATCAGTAATAATTAATTACCTGTGCACTTTTATATGCTAATTTTATTTCAACTTCACTGCATTTTGCCCCGACCCATATGAAAACTTGAGTTCCATTATCCAGTATCATGATATCATCATCTGCCAAATCATCCTGACAAAAATCTGAACACTTTTCGGAAATGGAGAAATAACCCTTTTCGTTGGAACATCGGAAGAGTCTGGTGTGATTCATAAATTCAGCATCCTACAATATAAAGGTTTGCAGTTAGCATTAAGAAAACATATAGAAAGGGAATAAAATAATTAATTAGTGTATTGAATTAATGTTTTTTTAATGTAAATTTTCATTGAAATTGTCCTTTTTCAAACTAGCTTTTTCTGAAATATATAATTTTAGATGTCTTAATTATATAACGTACTGGGTGTCAATGACGAAAAGGCCTGTTCACTATTCCTTAGGTTTTCATGTATAGTACTAAATTTTTTGAAACGACTGTTACTTTCAAATATGCAAATTATGGAATTCTATATAAAACCAACAGAGCATCTCTTTTATCTTTCAGCTGATAATGTATTGTGAATCTTAGATTGTG
Nnasicus_ConnosteeFalls_N696 -----------------------------TAACAGCACATCATTCTGAAAAGTGAGGATTCACTTTAAGGTCTTTAATTTTCAAAATAAAACTCGAGAAATTTTCAAGGAGAGTGAGAACCCTGTTATTTTGAAGACAATATTTTGGAAAAATGTTAGACTTTATTTTCTCTGTGTCACTAAAGTGACACATACAAAACTATTATGGGTAATGTTAAAACTGTAAATTAAATAAACTGTAAAACTAAAAAGAAAAAAAA-TGTATAAAATGCAATAAAATATTAAATTTAATTATAGTAGTTAT------CAGTAATAATTAATTACCTGTGCACTTTTATATGCTAATTTTATTTCAACTTCACTGCATTTTGCCCCGACCCATATGAAAACTTGAGTTCCATTATCGAGTATCATGATATCATCATCTGCCAAATCATCCTGACAAAAATCTGAACACTTTTCGGAAATGGAGAAATAACCCTTTTCGTTGGAACATCGGAAAAGTCTGGTGTGATTCATAAATTCAGCATCCTACAAAA-AAAAATTTGCAGTTAGCATTAAGAAAACATATAGAAAGGGAATAAAATAGTTAATTAGTGTATTGAATTAATGTTTTTTTAATGTAAATTTTCATTGAAATTGTCCTTTTTCAAACTAGCTTTCTCTGAAATATATAATTTTAGATGTCTTAATTATATAACCTACTGGGTGTCAATGACGAAAAGGCCTGTTCACTATTCTTTAGGTTTTCATGTATAGTACTAAATTTTTTGAAACGATTGTTACTTTCAAATATGCAAATTATGGAATTCTATATAAAACCAACAGAGCATCTCTTTTATCTTTCAGCTGATAATGTATTGTGAATCTTAGATTGTG
Nnasicus_CoweeTrain_N189 AAAAGAAATGAATACACTGCACCTTACTCTAGCAGCCCATCATACTGAAAAGTGAGGATTCACTTTAAGGTCTTTAACTTTCAAAATAAAACTCGAGAAATTTTCAAGGAGAGTGAGAACCCTGTTATTTTGAAGACAATATTTTGGAAAAATGTG--ACTTTATTTTCTCTGTGTCACTAAAGTGACACATACAAAACTATTATGGGTAATGTTAAAACTGTAAATTAAATAAACTGTAAAACTAAAAAAAAAA------TTATAAAATGAAATAAAATATTAAATTTAATTATAGTAGTTATGAATATCGGTAATAATTAATTACCTGTGCACTTTTATATGCTAATTTTATTTCAACTTCACTGCATTTTGTCCCGACCCATATGAAAACTTGAGTTCCATTATCTAGTATCATGATATCATCATCTGCCAAATCATCCTGACAAAAATCTGAACACTTTTCGGAAATGGAGAAATAACCCTTTTCGTTGGAACATCGGAAGAGTCTGGTGTGATTCATAAATTCAGCATCCTACAAAATAAAGGTTTGCAGTTAGCATTAAGAAAACATATAGAAAGGGAATAAAATAGTTAATTAGTGTATTAAATTAATGTTTTTTTAATGTAAATTTTCATTGAAATTGTCCTTTTTCAAACTAGCTTTTTCTGAAATATATAATTTTAGATGTCTTAATTATATAACCTACTGGGTGTCAATGACGAAAAGGCCTGTTCACTATTCCTTAGGTTTTCATGTATAGTACTAAATTTTTTGAAACGACTGTTACTTTCAAATATGCAAATTATGAAATTCTATATAAAACCAACAGAGCATCTCTTTTATCTTTCAGCTGATAATGTATTGTGAATCTTAGATTGTG
Npaynei_Grindstaff_N646 AAAAGGAATGAATACACTGAACCTTACTGTAGCAGCACATCATTCTGAAAAGTGAAGATTCACATTAAGGTCTTTAATTTTCAAAATAAAACTCGAGAAATTTTCAAGGAGAGTGAGAACTCCGTTATTTTGAAGACAATATTTTTGAAAAA-------------ATTTTCTGTGTCACTAAAGTGACACATACAAAACTATTATGGGTAATGTTAAAACTGTAAATTAAATAAACTGTAAAACTAAAAAAAAAA-----TGTATAAAATGCAATAAAATATTAAATTTAATTATAGTAGTTATGAATATCAGTAATAATTAATTACCTGTGCACTTTTATATGCTAATTTTATTTCGACTTCACTGCATTTTGCCCCGACCCATATGAACACTTGAGTTCCATTATCTAGTATCATGATATCATCATCTGCCAAATCATCCTGACAAAAATCTGAACACTTTTCGGAAATGGAGAAATAACCCTTTTCGTTAGAACATCGGAAGAGTCTGGTGTGATTCATAAATTCAGCATCCTACAAAATAAAGGTTCGCAGTTAGCATTAAGAAAACATATAGAAAGGGAATAAAATAGTTAATTAGTGTATTGAATTAATG-TTTTTTAATGTAAATTTTCATTGAAGTTGTCCTTTTTCAAACTAGC-TTTTCTGAAATATATAATGTTAGATGTCTTAATTATTTAACCCACTGGGTGTCAATGACGAAAAGGTCTGTTCACTGTTTTTTAGTTTTTCATGTATTGCACTAAATTTTTGGAAACGAATGTTACTCTCAAATATGCAAATTATGGAACTCTATACAAAACCAACATAGCATCTCTTTTATCTTTCAGCTGATAAAGTATTGTGAATCTTAGATTGTG
Npaynei_NorrisDamCave_N348 AAAAGGAATGAATACACAGAACCTTACTGTAGCAGCACATCATTCTGAAAAGTGAGGATTCACTTTAAGGTCTTTAATTTTCAAAATAAAACTCGAGAAATTTTCAAGGAGAGTGAGAACCCTGTTATTTTGAAGACAGTATTTTTGAAAAATTTT--ACTATATTTTTTCTCTGTCACTAAAGTGACAT----------------GGTGATGTTAAAACTGTAAATTAAATAAACTGTAAAACT-AAAAAAAAA-----TGTATAAAATGCAATAAAATATTAAATTTAATTATAGTAGTTATGAATATCAGTAATAATTAATTACCTGTGCACTTTTATATGCTAATTTTATTTCAACTTCACTGCATTTTGCCCCGACCCATATGAACACTTGAGTTCCATTATCTAGTATCATGATATCATCATCTGCCAAATCATCCTGACAAAAATCTGAACACTTTTCGGAAATGGAGAAATAACCCTTTTCGTTAGAACATCGGAAGAGTCTGGTGTGATTCATAAATTCAGCATCCTACAAAATAAAGGTTCACAGTTAGCATTAAGAAAACATATAGAAAGGGAATAAAATAGTTAATTAGTGTATTGAATTAATG-TTTTTTAATGTAAATTTTCATTGAAGTTGTTCTTTTTCAAACTAGC-TTTTCTGAAATATATAATGTTAGATGTCTTAATTATTTAACCCACTGGGTGTCA---------------------------------------------------------------------------------------------------------------------------------------------------------------------
Npaynei_UnakaMtns_N943 AAAAGGAATGAATACACAGAACCTTACTGTAGCAGCACATCATTTTGAAAAGTGAGGATTCACTTTAAGGTCTTTAATTTTCAAAATAAAACTCGAGAAATTTTCAAGGAGAGTGAGAACCCTGTTATTTTGAAGACAGTATTTTTGAAAAATTTT--ACTATATTTTTTCCCTGTCACTAAAGTGACAT----------------GGTGATGTTAAAATTGTAAATTAAATAAACTGTAAAACT-AAAAAAAAA-----TGTATAAAATGCAATAAAATATTAAATTTAATTATAATAGTTATGAATATCAGTAATAATTAATTACCTGTGCACTTTTATATGCTAATTTTATTTCAACTTCACTGCATTTTGCCCCGACCCATATGAACACTTGAGTTCCATTATCTAGTATCATGATATCATCATCTGCCAAATCATCCTGACAAAAATCTGAACACTTTTCGGAAATGGAGAAATAACCCTTTTCGTTAGAACATCGGAAGAGTCTGGTGTGATTCATAAATTCAGCATCCTACAAAATAAAGGTTCACAGTTAGCATTAAGAAAACATATAGAAAGGGAATAAAATAGTTAATTAGTGTATTGAATTAATG-TTTTTTAATGTAAATTTTCATTGAAGTTGTCCTTTTTCAAACTAGC-TTTTCTGAAATATATAATGTTAGATGTCTTAATTATTTAACCCACTGGGTGTCAGCGACGAAAAGGTCTGTTCACAGTTCTTTAGTTTTTCATGTATTGCACTAAGTTTTTGGAAACGAATGTTACTCTCAAATATGCAAATTATGGAATTCTATATAAAACCAACATAGCATCTCTTTTATCTTTCAGCTGATAATGTATTGTGAATCTTAGATTGTG
Npecki_HaskellSims_G3697 AGAAACAATGAATACACTGCTTCTTACTGTAGCAGCACATCATTCTGAAAAGTGAGAATTCACATTAAGGTC--------TCAAAATAAAACTCTAGAAATTTTCAGGCA--------GCCCTGTTGTTTTGAAGACAATATCTTTGAAAAATTTTAGACTTTAATTTCTCTGTGTCACTAAAAGGGCACATACAAAAATGATATGGGTAATGTTAAAACTGTAAATTAAATAAACTGTAAAATTTAAAATTAAATAAACTGTATAAAATGCAATAAAATATTAAATTTAATTATAGTAGTTATGAATATCAGTAATAATGAATTACCTGTGCACTTTTATATGCTAATTTTATTTCAACTTCACTGCATTTTGCTCCGACCCATATGAAAACTTGAGTTCCATTATCTAGTATCATGATATCATCATCTGCCAAGTCATCCTGACAAAAATCTGAACATTTTTCGGAAATGGAGAAATAACCTTTTTCGTTGGAACATCGGAAGAGTCTGGTGTGATTCATAAATTCGGCATCCTACGAAATAGAGGTTTGAAGTTATCATTAAGAAAACATATAGAAGGAGAATAAAATAGTTAATTAATGTATAAAATTCATG-TTTTTTAAAGTAAATTTTCATTGAAGCTGTCATTTTTCAAACTAGCATTTCGTGAAATCTATAATTTTACATGTCTTAATTATTTAACCCACGGGGTGTTAATGAC-AAAAGGTCTGTTCAATGTTCTTTATTTTTTTATGCATTGCAC---------------------------------------------------------------------------------------------------------------------
Npecki_HurricaneMazeCave_G2100 AGAAGCAATGAATACACTGCTTCTTACTGTAGCAGCACATCATTCTGAAAAGTGAGAATTCACATTAAGGTCTTTAATTTTCAAAATAAAACTCTAAAAATTTTGAGGCAGA-----GGCCCTGTTGTTTTGAAGACAATATCTTTGAAAAATTTCAGACTTTAATTTCTCTGTGTCACAAAAATGGCACATACAAAAATGATATGGGTAATTTTTAAACTGTAAATTAAATAAATTGTAAAATTTAAAATTAAATAAACTATATAAAATGCAATAAATTATTAAATTCAATTATAGTAGTTATGAATATCAGTAATAATAAATTACCTGTGCACTTTTATATGCTAATTTTATTTCAACTTCACTGCATTTTGCTCCGACCCATATAAAAACTTGAGTTCCATTATCTAGAATCATGATATCATCATCTGCCAAGTCATCCTGACAAAAATCTGAACATTTTTCGGAAATGGAGAAATAACCTTTTTCGTTGGAACATCGGAAGAGTCTGGTGTGATTCATAAATTCAGCATCCTATGAAATAGAGGTTTGAAGTTATCATTAAGAAAACATACAGAAGGAGAATAAAATAGTTAATTAATGTATAAAATTCATG-TTTTTTACTGTAAGTTTTCATTGAAGCTGTCATTTTTCAAACTAGCATTTTGTGAAATCTATAATTTTACATGTCTTAATTATTTAACCCACTGGGTGTTAATGAC-AAAAGGTCTGTTCAACGTTTTTTATTTATTTATACTTTGCATTAAAGTTTTAGAAATGGTTGTTAGTCTCAAATATTCAAATTATGGAATTCTATATAAAACCAACAGAGCATCTCTTTTATCTTTCAGTTAATAATGTATTGTGAATCTTATATTGTG
Npecki_Monteagle_N062 AGAAGCAATGAATACACTCCTTCTTACTGTAGCAGCACATCATTCTGAAAAGTGTGAATTCACATTAAGGTCTTTAATTTTCAAAATAAAACTCTAGAAATTTTCAGGAAGA-----GGCCCTGTTGTTTTGAAGACAATATCTTTGAAAAATTTTAGACTTTAATTTCTCTGTGTCACTAAAATGGCACATACAAAAATGATATGGGTAATGTTGAAACTGTAAATTAAATAAACTGTAAAATTTAAAATTAAACAAACTGTAAAAAATGCAATAAAAAATAAAATTTAAGTATAGTAGTTATGAATCTCAGTAAAAATGAATTACCTGTGCACTTTTATACGCTAATTTTATTTCAACTTCACTGCATTTTGCTCCAACCCATATGAAAACTTGAGTTCCATTATCTAGTATCATGATATCATCATCTGCCAAGTCATCCTGACAAAAATCTGAACATTTTTCGGAAATGGAGAAATAACCTTTTTCGTTGGAACATCGGAAGAGTCTGGTGTGATTCATAAATTCGGCATCCTACGAAATAGAGGTTTGAAGTTATCATTAAGAAAACATATAGGAAGAGAATAAAATAGTTAATTAATGTATAAAATTCATG-TTTTTTAATGTAAATTTTCATTGAAGCTGTAATTTTTCAAACTAGCATTTTGTGAAATCTATAATTTTACATGTCTTAATTATTTAACCCACTGGGTGTTAATGAC-AAAAGGTCTGT--------------------------------------------------------------------------AAAATTCTATATAAAACCAACAGAGCATCTCTTTTATCTTTCAGTTAATAATGTATTGTGAATCTTAGATTGTG
Nperlakyi_SChimneys_N1079 ----------------------------------------------------------------------------------------------------------------------------------------------------------------------------------------------ATACAAAACTATTATGGGTAATGTTAA--CTGTAAATTAAATAAATTGTAAAATTTAAAATTAAATAAACTGTATAAAATGCAATAAAATATTAAATTTAATTATAGTAGTTATGAATATCAGTTATAA-----TACCTGTGCACTTTTATATGCTAATTTTATTTCAACTTCACTGCATTTTGCCCCGACCCATATGAAAACTTGAGTTCCATTATCTAGTATCATGATATCATCATCTGCCAAATCATCCTGACAAAAGTCTGAACATTTTTCGGAAATGGAGAAATAACCCTTTTCGTTGGAACATCGGAAGAGTCTGGTGTGATTCATAAATTCAGCATCCTACAAAA--------------------TAAGAAAACATATAGAAATGGAATAAAATAGTTAATTAGTGTAATGAATTAATATTTTTTTAATGTAAATTTTTATTGAAGTTGTCATTTCTCAAACTAGCATTTTGTGAAATATATAAATTTACATGTCTTAATTATTTAACCCACTGGGTGTTAATGATGAAAAGGTCTCTTCATTGTTCTTTAGTTTTCCATGCATTGCACTAAATTTTTGGAAACGATTGTTACTCTCAAATATGCAAATGATGAAATTCTATATGAAACTAACAGAGTATCTCTTGTATCTTTCAGCTGATAATGTATTGTGAATCTTAGATTGGG
Nperlakyi_SChimneys_N1080 AAAAGGAATGAATACACTGCACC-------------------------------AGGATTCACTTTAAGGTCTTTAATTTTCAAAATAAAACTGGAGAAATTTTCAAGGAGAGTGAGAACCATGTTGTTTTGAAGACAGTATCTTTGAAAAATTTTAGACTTCATTTACTCTGTGTCACTAAAGTGGCACATACAAAACTATTATGGGTAATGTTAA--CTGTAAATTAAATAAATTGTAAAATTTAAAATTAAATAAACTGTATAAAATGCAATAAAATATTAAATTTAATTATAGTAGTTATGAATATCAGTTATAA-----TACCTGTGCACTTTTATATGCTAATTTTATTTCAACTTCACTGCATTTTGCCCCGACCCATATGAAAACTTGAGTTCCATTATCTAGTATCATGATATCATCATCTGCCAAATCATCCTGACAAAAGTCTGAACATTTTTCGGAAATGGAGAAATAACCCTTTTCGTTGGAACATCGGAAGAGTCTGGTGTGATTCATAAATTCAGCATCCTACAAAA--------------------TAAGAAAACATATAGAAATGGAATAAAATAGTTAATTAGTGTAATGAATTAATATTTTTTTAATGTAAATTTTTATTGAAGTTGTCATTTCTCAAACTAGCATTTTGTGAAATATATAAATTTACATGTCTTAATTATTTAACCCACTGGGTGTTAATGATGAAAAGGTCTCTTCATTGTTCTTTAGTTTTCCATGCATTGCACTAAATTTTTGGAAACGATTGTTACTCTCAAATATGCAAATGATGAAATTCTATATGAAACTAACAGAGTATCTCTTGTATCTTTCAGCTGATAATGTATTGTG--------------
Nreclusus_Clingmans_N252 -----------------------TTACTGTAGCAGCACATTATTCTGAAAAGTGAGGATTC-----AAGGTCTTTAATTTTCAAAATAAAACTGGAGAAATTTTCAAGGAGAGTGAGAACCGTGTTGTTTTGAAGACAGTATCTTTGAAAAATTTTAGACTTTATTTTCTCTGTGTCACTAAAGTGGCACATACAAAACTATTATGGGTAATGTTAA--CTGTAAATTAAATAAATTGTAAAACTTAAAATTAAATAAACTGT----------ATAAAATATTAAATTTAATTATAGTAGTTATGAATATCAGTTATAATGAATTACCTGTGCACTTTTATATGCTAATTTTATTTCAACTTCACTGCATTTTGCCCCGACCCATATGAAAACTTGAGTTCCATTATCTAGTATCATGATATCATCATCTGCCAAATCATCCTGACAAAAGTCTGAACATTTTTCGGAAATGGAGAAATAACCCTTTTCGTTGGAACATCGGAAGAGTCTGGTGTGATTCATAAATTCAGCATCCTACAAAA--------------------TAAGAAAACATATAGAAAGGGAATAAAATAGTTAATTAGTGTAATGAATTAATATTTTTTTAATGTAAATTTTTATTGAAGTTGTCATTTCTCAAACTAGCATTTTGTGAAATATATAAATTTACATGTCTTAATTATTTAACCCACTGGGTGTTAATGATGAAAAGGTCTCTTCATTGTTCTTTAGTTTTTCATGCATTGCACTAAATTTTTGGAAACGATTGTTACTCTCAAATATGCAAATGATGAAATTCTATATGAAACTAACAGAGTATCTCTTTTATCTTTCAGCTGATAATGTATTGTGAATCTTAGATTGTG
Nreclusus_Newfound_N259 AAAAGGAATGAATACACTGCACCTTAATGTAGCAGCACATTATTCTGAAAAGTGAGGATTCACTTTAAGGTCTTTAATTTTCAAAATAAAACTGGAGAAATTTTCAAGGAGAGTGAGAACCGTGTTGTTTTGAAGACAGCATCTTTGAAAAATTTTAGACTTTATTTTCTCTGTGTCACTAAAGTAGCACATACAAAACTATTATGAGTAATGTTAA--CTGTAAATTAAATAAATTGTAAAACTTAAAATTAAATAAACTGTATAAAATGCAATAAAATATTAAATTTAATTATAGTAGTTATGAATATCAGTTATAATGAATTACCTGTGCACTTTTATATGCTAATTTTATTTCAACTTCACTGCATTTTGCCCCAACCCATATGAAAACTTGAGTTCCATTATCTAGTATCATGATATCATCATCTGCCAAATCATCCTGGCAAAAGTCTGAACATTTTTCGGAAATGGAGAAATAACCCTTTTCGTTGGAACATCGGAAGAGTCTGGTGTGATTCATAAATTCAGCATCCTACAAAA--------------------TAAGAAAACATATAGAAAGGGAATAAAATAGTTAATTAGTGTAATGAATTAATATTTTTTTAATGTAAATTTTTATTGAAGTTGTCATTTCTCAAACTAGCATTTTGTGAAATATATAAATTTACATGTCTTAATTATTTAACCCAGTGGGTGTTAATGATGAAAAGGTCTCTTCATTGTTCTTTAGTTTTTCATGCATTGCACTAAATTTTTGGAAACGATTGTTACTCTCAAATATGCAAATGATGAAATTCTATATGAAACTAACAGAGTATCTCTTTTATCTTTCAGCTGATAATGTATTGTGAATCTTAGATTGTG
Nreclusus_Noland_N1051 AAAAGGAATGAATACACTGCACCTTACTGTAGCAGCACAATATTCTGAAAAGTGAGGATTCATTTTAAGGTCTTTAATTTTCAAAATAAAACTGGAGAAATTTTCAAGGAGAGTGAGAACCGTGCTGTTTTGTAGACAGTATCTTTGAAAAATTTTAGACTTTATTTTCTCTGTGTCACTAAAGTGGCACATACAAAACTATTATGGGTAATGTTAA--CTGTAAATTAAATAAATTGTAAAACTTCAAATTAAATAAACTGTATAAAATGCAATAAAATATTAAATTTAATTATAGTAGTTATGAATATCAGTTATAATGAATTACCTGTGCACTTTTATATGCTAATTTTATTTCAACTTCACTGCATTTTGCCCCGACCCATATGAAAACTTGAGTTCCATTATCTAGTATCATGATATCATCATCTGCCAAATCATCCTGACAAAAGTCTGAACATTTTTCGGAAATGGAGAAATATCCCTTTTCGTTGGAACATCGGAAGAGTCTGGTGTGATTCATAAATTCAGCATCCTACAAAA--------------------TAAGAAAACATATAGAAAGGGAATAAAATAATTAATTAGTGTAATGAATTAATATTTTTTTAATGTAAATTTTTATTGAAGTTGTCATTTCTCAAACTAGCATTTTGTGAAATATATAAATTTACATGTCTTAATTATTTAACCCACTGGGTGTTAATGATGAAAAGGTCTCTTCATTGTTCTTT----------------------------------------------------------------------------------------------------------------------------------------
Nreclusus_Smokemont_N1020 AAAAGGAATGAATACACTGCACCTTACTGTAGCAGCACAATATTCTGAAAAGTGAGTATTCACTTTAAGGTCTTTAATTTTCGAAATAAAACTGGAGAAATTTTCAAGGGGAGTGAGAACCGTGTTGTTTTGAAGACAGTATCTTTGAAAGATTTTAGACTTTATTTTCTCTGTGTCACTAAAGTGGCACATACAAAACTATTATGGGTAATGTTAA--CTGTAAATTAAATAAATTGTAAAACTTAAAATTAAATAAACTGTATAAAATGCAATAAAATATTAAATTTAATTATAGTAGTTATGAATATCAGTTATAATGAATTACCTGTGCACTTTTATATGCTAATTTTATTTCAACTTCACTGCATTTTGCCCCAACCCATATGAAAACTTGAGTTCCATTATCTAGTATCATGATATCATCATCTGCCAAATCATCCTGACAAAAGTCTGAACATTTTTCGGAAATGGAGAAATAACCCTTTTCGTTGGAACATCGGAAGAGTCTGGTGTGATTCATAAATTCAGCATCCTACAAAA--------------------TAAGAAAACATATAGAAAGGGAATAAAATAGTTAATTAGTGTAATGAATTAATATTTTTTAAATGTAAATTTTTATTGAAGTTGTCATTTCTCAAACTAGCATTTTGTGAAATATATAAATTTACATGTCTTAATTATTTAACCCACTGGGTGTTAATGATGAAAAGGTCTCTTCATTGTTCTTTAGTTTTTCATGCATTGCACTAAATTTTTGGAAACGATTGTTACTCTGAAATATGCAAATGATGAAATTCTGCATGAAACTAACAGAGTATCTCTTTTATCTTTCAGCTGATAATGTATTGTGAATCTTAGATTGTG
Nroanensis_IngramBranch_N926 AAAAGGAATGAATACACTGAACCTTACTGTAGCAGCACATCATTCTGAAAAGTGAAGATTCACATTAAGGTCTTTAATTTTCAAAATAAAACTCGAGAAATTTTCAAGGAGAGTGAGAACTCCGTTATTTTGAAGACAATATTTTTGAAAAA-------------TTTCTCTGTGTCACTAAAGTGACACATACAAAACTATTATGAGTAATGTTAAAACTGTAAATTAAATAAACTGTAAAACT--AAAAAAAA-----TGTATAAAATGCAATAAAATATTAAATTTAATTATAGTAGTTATGAATATCAGTAATAATTAATTACCTGTGCACTTTTATATGCTAATTTTATTTCAACTTCACTGCATTTTGCCCCGACCCATATGAACACTTGAGTTCCATTATCTAGTATCATGATATCATCATCTGCCAAATCATCCTGACAAAAATCTGAACACTTTTCGGAAATGGAGAAATAACCCTTTTCGTTAGAACATCGGAAGAGTCTGGTGTGATTCATAAATTCAGCATCCTACAAAATAAAGGTTCACAGTTAGCATTAAGAAAACATATAGAAAGGGAATAAAATAGTTAATTAGTGTATTGAATTAATG-TTTTTTAATGTAAATTTTCATTGAAGTTGTCCTTTTTCAAACTAGC-TTTTCTGAAATATATAATGTTAGATGTCTTAATTATTTAACCCACTGGGTGTCAATGACGAAAAGGTCTGTTCACTGTTTTTTAGTTTTTCATGTATTGCACTAAAGTTTTGGAAACGAATGTTACTCTCAAATATGCAAATTATGGAACTCTATACAAAACCAACATAGCATCTCTTTTATCTTTCAGCTGATAAAGTATTGTGAATCTTAGATTGTG
Nroanensis_RoanHighBluff_N762 AAAAGGAATGAATACACTGAACCTTACTGTAGCAGCACATCATTCTGAAAAGTGAGGATTCACTTTAAGGTCTTTAATTTTCAAAATAAAACTCGAGAAATTTTCAAGGAGAGTGAGAACCCTGTTATTTTGAAGACAATATTTTTGAAAAATTTT--ACTTTATTTTCTCTGTGTCACTAAAGTGACACATACAAAACTATTATGGGTAATGTTAAAACTGTAAATTAAATAAACTGTAAAATT--AAAAAAAA-----TGTATAAAATGCAATAAAATATTAAATTTAATTATAGTAGTTATGAATATCAGTAATAATTAATTACCTGTGCACTTTTATATGCTAATTTTATTTCAACTTCACTGCATTTTGCCCCGACCCATATGAACACTTGAGTTCCATTATCTAGTATCATGATATCATCATCTGCCAAATCATCCTGACAAAAATCTGAACACTTTTCGGAAATGGAGAAATAACCCTTTTCGTTAGAACATCGGAAGAGCCTGGTGTGATTCATAAATTCAGCATCCTGCAAAATAAAGGTTTACAGTTAGCATTAAGAAAACATATAGAAAGGGAATAAAATAGTTAATTAGTGTATTGAATTAATG-TTTTTTCATGTAAATTTTCA-------------------AACCAGC-TTTTCTGAAATATATAATGTTAGATGTCTTAATTATTTAACCCACCGGGTGTCAATGACGAAAAGGTCTGTTCACTGTTCTTTAGTATTTCATGTATTGCACTAAATTTTTGGAAACGAATGTTACTCTCAAATATGCAAAT-----------------------------------------------------------------------------
Nsheari_BaldRiver_N1168 --------------------------------------------------------GATTCATTTTAAGGTCTTTAATTTTCAAAATAAAACTGGAGAAATTTTCAAGGAGAGTGAGAACCGTGTTGATTTGAAGACAGTATCTTTGAAAAATTTTAGACTTTATTTTCTCTGTGTCACTAAAGTGGCACATACAAAACTATTATGGGTAATGTTAA--CTGTAAAATAAATAAATTGTTAAATTTAAAATTAAATCAACTGTATAAAATGCAATAAAATATTAAATTTAATTATAGTAGTTATGAATATCAGTAATAATTAATTACCTGTGCACTTTTGTATGCTAATTTTATTTCAACTTCACTGCATTTTGCTCCAACCCATATGAAAACTTGAGTTCCATTATCTAGTATCATGATATCATCATCTGCCAAATCATCCTGACAAAAGTCTGAACATTTTTCGGAAATGGAGAAATAACCCTTTTCATTGGAACATCGGAAGAGTCTGGTGTGATTCATAAATTCGGCATCCTACAAAATAAAGGTTTGCAGTTAGCATTAAGAAAACATATAGGAAGGGAATAAAATAGTTAAATAGTGTAATGAATTTATA-TTTTTTAATGTAAATTTTCATTGAAGTTGTCATTTCTTAAACTAGCATTTTGTGAAATATATAATTTTACATGTCTTAATTATTTAACCCACTGGATGTTAAAGACAAAAAAGTCTGTTCAATGTTCTTTAGTTTTTCATGCATTGCACTAAATTTTTGGAAATGATTGTTACTCTCAAATATGTAAATTATGGAATTTTATATAAAACCAACAGAGCATCTCTTTTATCTTTCAGCTGATAATGTATTGAGAATCTTAGATTGTG
Nsheari_Cohutta_N826 TAAAGGAATGAATAGACTGCACCTTACTGTAGCAGCACATTATTCTGAAAAGTGAGGATTCACTTTAAGGTCTTTAATTTTCAAAATAAAACTGGAGAAATTTTTAAGGAGAGTGAGAACCGTGTTGTTTTGAAGACAGTATCTTTAAAAAATTTTAGACTTTATTTTCTCTGTGTCACTAAAGTGACACATACAAAACTATTATGGGTAATGTTAA--CTGTAAATTAAATAAATTGTAAAACTTAAAATTAAATAAACAGT----------ATAAATTGTTTAATTTAATTATAGTAGTTATGAATATCAGTTATAATTAATTACCTGTGCACTTTTGTATGCTAATTTTATTTCAACTTCACTGCATTTTGCCCCGACCCATATGAAAACTTGAGTTCCATTATCTAGTATCATGATATCATCATCTGCCAAATCATCCTGACAAAAGTCTGAACATTTTTCGGAAATGGAGAAATAACCCTTTTCGTTGGAACATCGGAAGAGTCTGGTGTGATTCATAAATTCAGCATCCTACAAAA--------------------TAAGAAAACATATAGAAAGGGAATAAAATAGTTAATTAGTGTAATGAATTAATATTTTTTTAATGTAAATTTTTATTGAAGTTGTCATTTCTCAAACTAGCATTTTGTGAAATATATAAATTTACATGTCTTAATTATTTAACCCACTGGGTGTTAATGATGAAAAGGTCTCTTCATTGTTCTTTAGTTTTTCATGCATTGCACTAAATTTTTGGAAACGATTGTTACTCTCAAATATGCAAATGATGAAAATCTAAATGAAACTAACAGAGTATCTCTTTTATCTTTCAGCTGATAATGTATTGTGAATCTTAGATTGTG
Nsheari_JoyceKilmer_N092 ----------------------------------------------------------------------------------------------------------------------------------------------------------------------------------------------------------------------------------------------------------------------------------TAAAATGTTAAATTTAATTATAGTAGTTATGAATATCAGTTATAATTAATTACCTGTGCACTTTTGTATGCTAATTTTATTTCAACTTCACTGCATTTTGCCCCGACCCATATGAAAACTTGAGTTCCATTATCTAGTATCATGATATCATCATCTGCCAAATCATCCTGACAAAAGTCTGAACATTTTTCGGAAATGGAGAAATAACCCTTTTCGTTGGAACATCGGAAGAGTCTGGTGTGATTCATAAATTCGGCATCCTACAAAA--------------------TAAGAAAACATATAGAAAGGGAATAAAATAGTTAATTGGTGTAATGAATTAATATTTTTTTAATGTAAATTTTTATTGAAGTTGTCATTTCTCCAACTAGCATTTTGTGAAATATATAAATTTACATGTCTTAATTATTTAACCCACTGGGTGTTAATGATGAAAAGGTCTCTTCATTTTTCTTTAGTTTTTCATACATTGCAGTAAATTTTTGGAA--------------------------------------------------------------------------------------------------------
Nsilvanus_Elijay_N395 AAAAGGAATGAATACACTGAACCTTACTGTAGCAGCACATCATTCTGAAAAGTGAGGATTCACTTTAAGGTCTTTAATTTTCAAAATAAAACTCGAGAAATTTTCAAGGAGAGTGAGAACCCTGTTGTTTTGAAGACAATATTTTTGAAAAATTTTAAACTTTATTTTCTCTGTGTCACCAAAGTGACACATACAAAACTATTATGGGTAATGT--------------------------------TAAAAAAAA-----TGTATAAAATGCAATAAAATATTAAATTTAAT-----TAGTTATGAATATCAGTAATAATTAATTACCTGTGCACTTTTATACGCTAATTTTATTTCAACTTCACTGCATTTCGCTCCGACCCATATGAAAACTTGAGTTCCATTATCTAGTATCATGATATCATCATCTGCCAAATCATCCTGACAAAAATCTGAACATTTTTCGGAAATGGAGAAATAACCCTTTTCGTTGGAACATCGGAAGAGTCTGGTGTGATTCATAAATTCGGCATCCTACAA-ATAAAGGTTTGCAGTTAGCATTAAGAAAACATATAGAAAGGGAATAAAATAGTTAATTAGTGTATTGAATTAATGTTTTTTTAATGTAAATTTTCATTGAAGTTGTCTTTTTTCAAACTAGCTTTTTGTGAAATATATAATTTTAGATGTCTTAATTATTTAACCCACTGGGTGTCAATGATGAAAAGGTCTGTTCAGTGTTCTTTAGTTTTTCATGTATTGCACTAAATTTTTGGAAACGAATGTTACTTTCAAATATGCAAATTATGGAATTTTATATAAAACCAACAGAGCATCTCTTTTATCTTTCAGATGATAATGTATTGCGAATCTTAGATTGTG
Nsilvanus_GermanyCove_N1017 AAAAGAAATGAATACACCGAACCTTACTGTAGCAGCACATCATTCTGAAAAGTGAGGATTCACTTTAAGGTCTTTAATTTTCAAAATAAAACTCGAGAAATTTTCAAGGAGAGTGAGAACCCTGTTGTTTTGAAAACAATATTTTTGAAAAATTTTAAACTTTATTTTCTCTGTGTTACCAAAGAGACACATACAAAACTATTATGGGTAATGTT-AAACTGTAAATTAAATAAACTGTAAAACT--AAAAAAAA-----TGTATAAAATGCAATAAAATATTAAATTTAAT-----TAGTTATGAATATCAGTAATAATTAATTACCTGTGCACTTTTATATGCTAATTTTATTTCAACTTCACTGCATTTCGCTCCGACCCATATGAAAACTTGAGTTCCATTATCTAGTATCATGATATCATCATCTGCCAAATCATCCTGACAAAAATCTGAACATTTTTCGGAAATGGAGAAATAACCCTTTTCATTGGAACATCGGAAGAGTCTGGTGTGATTCATAAATTCGGCATCCTACAA-ATAAAGGTTTGCAGTTAGCATTAAGAAAACATATAGAAAGGGAATAAAATAGTTAATTAGTGT-----ATTAATGTTTTTTTAATGTAAATTTTCATTGAAGTTGTTCTTTTTCAAACTAGCTTTTTGTGAAATATATAATTTTAGATGTCTTAATTATTTAACCCACTGGGTGTCAATGACGAAAAGGTCTGTTCGGTGTTCTTTAGTTTTTCATGTATT----------TTTGGAAATGAATGTTACTTTCAAATATGCAAATTATGGAATTTTATATAAAACCAACAGAGCATCTCTTTTATCTTTCAGATGATAATGTATTGTGAATCTTAGATTGTG
Nstupkai_BlowholeWOS_N285 -------------------------------------------------------------------------------------------------------------------------------------------------------------GACTTTATTTTCTCTGTGTCACTAAAGTGGCACATACAAAACTATTATGGGTAATGTTAA--CTGTAAATTAAATAAACTGCAAAACTTAAAATTAAATAAACTGTATAAAATGCAATAAAATATTAAATTTAATTATAGTAGTTATGAATATCAGTTATAATGAATTACCTGTGCACTTTTATATGCTAATTTTATTTCAACTTCACTGCATTTTGCCCCGACCCATATGAAAACTTGAGTTCCATTATCTAGTATCATGATATCATCATCTGCCAAATCATCCTGACAAAAGTCTGAACATTTTTCGGAAATGGAGAAATAACCCTTTTCGTTGGAACATCGAAAGAGTCTGGTGTGATTCATAAATTCAGCATCCTACAAAA--------------------TAAGAAAACATATAGAAAGGGAATAAAATAGTTAATTAGTGTAATGAATTAATATTTTTTTAATGTAAATTTTTATTGAAGTTGTCATTTCTCAAACTAGCATTTTGTGAAATATATAAATTTACATGTCTTAATTATTTAACCCACTGGGTGTGAATGATGAAAAGGTCTCTTCATTGTTCTCTAGTTTTTCATGCATTGAACTAAATTTTTGGAAACGATTGTTACTCTCAAATATGCAAATGATGAAAATCTATATGAAACTAACAGAGTATCTCTTTTATCTTTCAGC-----------------------------
Nstupkai_Blowing_N356 -----------------------------------------------------------------------------------------------------------------------------------------------------AAATTGTAGACTTTATTTTCTCTGTGTCACTAAAGTGGCACATACAAAACTATTATGGGTAATGTTAA--CTGTAAATTAAATAAATTGCAAAACTTAAAATTAAATAAACTGTATAAAATGCAATAAAATATTAAATTTAATTATAGTAGTTATGAATATCAGTTATAATGAATTACCTGTGCACTTTTATATGCTAATTTTATTTCAACTTCACTGCATTTTGCCCCGACCCATATGAAAACTTGAGTTCCATTATCTAGTATCATGATATCATCATCTGCCAAATCATCCTGACAAAAGTCTGAACATTTTTCGGAAATGGAGAAATAACCCTTCTCGTTGGAACATCGAAAGAGTCTGGTGTGATTCATAAATTCAGCATCCTACAAAA--------------------TAAGAAAACATATAGAAAGGGAATAAAATAGTTAATTAGTGTAATGAATTAATATTTTTTTAATGTAAATTTTTATTGAAGTTGTCATTTCTCAAACTAGCATTTTGTGAAATATATAAATTTACATGTCTTAATTATTTAACCCACTGGGTGTGAATGATGAAAAGGTCTCTTCATTGTTCTTTAGTTTTTCATGCATTGAACTAAATTTTTGGAAACGATTGTTACTCTCAAATATGCAAATGATGAAAATCTATATGAAACTAACAGAGT------------------------------------------------
Nstupkai_LittleRiver_N293 AAAAGGAATGAATACACTGCACCTTACAGTAGCAGCACAATATTCTCAAAAGTGAGGATTCACTTTAAGGTCTTTAATTTTCAAAATAAAACTGGAGAAATTTTCAAGGAGAGTGAGAACCGTGTTGTTTTGAAGACAGTATCTTTGAAAAATTTTAGACTTTATTTTCTCTGTGTCACTAAAGTGGCACATACAAAACTATTATGGGTAATGTTAA--CTGTAAATTAAATAAATTGTAAAACTTAAAATTAAATAAACTGTATAAAAAGCAATAAAATATTAAATTTAATTATAGTAGTTATGAATATCAGTTATAATGAATTACCTGTGCACTTTTATATGCTAATTTTATTTCAACTTCACTGCATTTTGCCCCGACCCATATGAAAACTTGAGTTCCATTATCTAGTATCATGATATCATCATCTGCCAAATCATCCTGACAAAAGTCTGAACATTTTTCGGAAATGGAGAAATAACCCTTTTCGTTGGAACATCGGAAGAGTCTGGTGTGATTCATAAATTCAGCATCCTACAAAA--------------------TAAGAAAACATATAGAAAGGGAATAAAATAGTTA----GTGTAATGAATTAATATTTTTTTAATGTAAATTTTTATTGAAGTTGTCATTTCTCAAACTAGCATTTTGTGAAATATATAAATTTACATGTCTTAATTATTTAACCCACTGGGTGTTAATGATGAAAAGGTCTCTTCATTGTTCTTTAGTTTTTCATGCATTGAACTAAATTTTTGGAAACGATTGTTACTCTCAAATATGCAAATTATGAAATTCTATACGAAACTAACAGAGTATCTCTTTTATCGTTCAGCTGATAATGTATTGTGAATCTTAGATTGTG
Nstygius_ObeLee_N0656 AAAAGGAATAAATACACTGCATCTTACTGTAGCAGCACATCATTCTGAAAAGTGAGGATTCACTTTATGGTCTTTAATTTTCAAAATAAAACTCGAAATTTTTTCAAGGAGAGTGAGAACCTTGTTGTTTTTAAGACAATATCTTTGAAAAATTTTAGACTTTATTTTCTCTGTGTCACTAAAATGGCACATACAAAACTAATATGGGTAATGTTAAAACTGTCAATTAAATAAACTGTAAAACTAAAAA-------AACTGTATAAAATGCAATAAAGTATTAAATTTAATAATAGTAGTTATGAATATCAGTTATAATTAATTACCTGTGCACTTTTATATGCTAACTTTATTTCAACTTCACTGCATTTTGCTCCAACCCAAATGAAAACTTGAGTTCCATTATCAAGTATCATGATATCATCATCTGCCAAATCATCCTGACAAAAGTCTGAACATTTTTCGGAAATGGAGAAATAACCCTTTTCGTTGGAACATCGGAAAAGTCTGGTGTGATTCATAAATTCAGCATCCTACAAAATAAAGGTTTGCAGTTAGCATTAAGAAAACATAAAGAAAGGGAATAAAATAGTTAATTAATG--------------TTTTTTAATGTCAATTTTCATTGAAATTGTCATTTTTCAAACTATCATTTTGTGACATATATATTTTTACATGTCTTAATTATTTAACCCACCG-GCGTTCATGACGAAAAAGCCTGTTCATTGTTCGTTAGATTTTCATGC---------AATTTTTAGAAACAATTGTTGCTCTCAAATATGGAAATTATGGAATTCTATATAAAACCAACAGAGCATCTCTTATAT--TTCAGCTGATAATGTATTGTGAATCTTAGATTGTG
Nstygius_RavenB_N1022 AAAAGGAATAAATACACTGCATCTTACTGTAGCAGCACATCATTCTGAAAAGTGAGGATTCACTTTATGGTCTTTAATTTTCAAAATAAAACTCGAAATTTTTTCAAGGAGAGTGAGAACCTTGTTGTTTTGAAGACAATATCTTTGAAAAATTTTAGACTTTATTTTCTCTGTGTCACTAAAATGGCACATACAAAACTAATATGGGTAATGTTAAAACTGTCAATTAAATAAACTGTAAAACTAAAAA-------AACTGTATAAAATGCAATAAAGTATTAAATTTAATAATAGTAGTTATGAATATCAGTTATAATTAATTACCTGTGCACTTTTATATGCTAACTTTATTTCAACTTCACTGCATTTTGCTCCAACCCAAATGAAAACTTGAGTTCCATTATCAAGTATCATGATATCATCATCTGCCAAATCATCCTGACAAAAGTCTGAACATTTTTCGGAAATGGAGAAATAACCCTTTTCGTTGGAACATCGGAAAAGTCTGGTGTGATTCATAAATTCAGCATCCTACAAAATAAAGGTTTGCAGTTAGCATTAAGAAAACATAAAGAAAGGGAATAAAATAGTTAATTAATG--------------TTTTTTAATGTCAATTTTCATTGAAATTGTCATTTTTCAAACT------------------------------------------------------------------------------------------------------------------------------------------------------------------------------------------------------------------ATCTTAGATTGTG
Ntempletoni_BaldMtns_N950 -------------------------------------------------------------ACTTTAAGGTCTTTAATTTTCAAAAAAAAACTTGAGAAATTTTCAAAGAGAGTGAGAACCCTGTTGTTTTGAAGACAATATTTTTGAAATATTTTAGACTTTATTTTCTCTGTGTCACTAAAATGGCACATACAAAACTAATATGGGTAATGTTAAAACTGTAAATTAAATAAACTGTAAAACTAAA----AAAAAAACTGTATAAAATGCAATAAAATATTAAATTTAATTATAGTAGTTATGAATATCAGTTATAATTAATTACCTGTGCACTTTTATATGCTAATTTTATTTCAACTTCGCTGCATTTTGCCCCGACCCATATGAAAACTTGAGTTCCGTTATCTAGTATCATGATATCATCATCTGCCAAATCATCCTGACAAAAGTCTGAACATTTTTCGGAAATGGAGAAATAACCCTTTTCGTTGGAACATCGGAAAAGTCTGGTGTGATTCATAAATTCAGCATCCTGCAAAATAGAGGTTTGTAGTTAGCATTAAGAAAACATATAGAAAGGGAATAAAATAGTTAATTAGTGTAATGAATTAATATTTTTTTAATGTAAATTTTCATTGAAGTTGTCATTTCTCAAACTAGCATTTTGTGAAATATATAAATTTACATGTCTTAATTATTTAACCCACGGGGTGTTAATGATGAAAAA-TATCTTCATTGTTCTTTAGTTTTTCGTGCATTGCACTAAATTTTTGGAAATTATTGTTACTCTCAAATATGCAAATGATGGAATTCTATATAAAACTAACAGAGCCTCTCTTTTATCTTTCAGCTGATAATGTATTGTGAATCTCAGATTGTG
Ntempletoni_ClarksCreek_N945 --------------------------------------------------------------------GGTCTTTAATTTTCAAAATAAAACTCGAGAAATTTTCAAGGAGAGTGAGAACCCTGTTGTTTTGAACACAATATTTTTGAAATATTTTAGACTTTATTTTCTCTGTGTCACTAAAGTGACACATACAAAACTATTATGCGTAATGTTAAAACTGTAAATTAAATAAACTGTAAAACTA------AAAAAAACTGTATAAAATGCAATAAAATATTAAATTTAATTATAGTAGTTATGAATATCAGTTATAATTAATTACCTGTGCACTTTTATATGCTAATTTTATTTCAACTTCGCTGCATTTTGCCCCGACCCATATGAAAACTTGAGTTCCGTTATCTAGTATCATGATATCATCATCTGCCAAATCATCCTGACAAAAATCTGAACACTTTTCGGAAATGGAGAAATAACCCTTTTCGTTGGAACATCGGAAAAGTCTGGTGTGATTCATAAATTCAGCATCCTACGAAATAGAGGTTTGTAGTTAGCATTAAGAAAACATATAGAAAGGGAATAAAATAGTTAATTAGTGTAATGAATTAATATTTTTTTAATGTAAATTTTCATTGAAGTTGTCATTTCTCAAACTAGCATTTTGTGAAATATATAAATTTACATGTCTTAATTATTTAACCCACTGGGTGTTAATGATGAAAAA-TATCTTCATTGTTCTTTAGTTTTTCGTGCATTGCACTAAATTTTTGGAAATTATTGTTACTCTCAAATATGCAAATGATGGAATTCTATATAAAACTAACAGAGCCTCTCTTTTATCTTTCAGCTGATAATGTATTGTGAATCTTAGATTGTG
Ntempletoni_ScronceCreekRd_N1223 --------------------------------------------------------------------------------------------------------------------------------------CACAATATTTTTGAAATATTTTAGACTTTATTTTCTCTGTGTCACTAAAGTGACACATACAAAACTATTATGCGTAATGTTAAAACTGTAAATTAAATAAACTGTAAAACTAA-----AAAAAAACTGTATAAAATGCAATAAAATATTAAATTTAATTATAGTAGTTATGAATATCAGTTATAATTAATTACCTGTGCACTTTTATATGCTAATTTTATTTCAACTTCGCTGCATTTTGCCCCGACCCATATGAAAACTTGAGTTCCGTTATCTAGTATCATGATATCATCATCTGCCAAATCATCCTGACAAAAGTCTGAACATTTTTCGGAAATGGAGAAATAACCCTTTTCATTGGAACATCGGAAAAGTCTGGTGTGATTCATAAATTCAGCATCCTACAAAATAAAGGTTTGTAGTTAGCATTAAGAAAACATATAGAAAGGGAATAAAATAGTTAATTAGTGTAATGAATTAATATATTTTTAATGTAAATTTT--------------------------------------------------------------------------------------------------------------------------------------------------------------------------------------------------------------------------------------------------------
Ntennessensis_IndianCave_N052 AAAAGGAATGAATACACTGAACCTTACTGTAGCAGCACATCATTCTGAAAAGTGAGGATTCACTTTAAGGTCTTTAATTTTCAAAATAAAACTCAAGAAATTTTCAAGGAGAGCGAGAACCCTGTTATTTTGAAGACAATATTTTTGAAAAATTTT--ACTTTATTTTCTCTGTATTTCTAAAGTGACACATACAAAACTATTATGGGTAATGTTAAAA--CTAAATTAAATAAACTGTAAAACT-AAAAAAAAA-----TGTATAAAATGCAATAAAATATTAAATTTAATTATAGTAGTTATGAATATCAGTAATAATTAGTTACCTGTGCACTTTTATATGCTAATTTTATTTCAACTTCACTGCATTTTGCCCCGACCCATATGAAAACTTGAGTTCCATTATCTAGTATCATGATATCATCATCTGCCAAATCATCCTGACAAAAATCTGAACACTTTTCGGAAATGGAGAAATAACCCTTTTCGTTAGAGCATCGGAAGAGTCTGGTGTGATTCATAAATTCAGCATCCTACAAAATAAAGGTTTGCAGTTAGCATTAAGAAAACATATAGAAAGGGAATAAAATAGTTAATTAGTGTATTGAATTAATG-TTTTTTAATGTAAATTTTCATTGAAGTTGTCCTTTTTCAAACTAGC-TTTTCTGAAATATATAATGTTAGATGTCTTAATTATTTAACCCACTGGGTGTCAATGACGAAAAGGTCTGTTCACTGT--------------------------------------------------------------------------TATATAAAACCAACATAGCATCTTTTTTATCTTTCAGCTGATAATGTATTGTGAATCTTAGGTTGTG
Ntennessensis_LittleStony_N645 AAAAGGAATGAATACACTGAACCTTACTGTAGCAGCACATCACTCTGAAAAGTGAAGATTCACTTAAAGGTCTTTAATTTTCAAAATAAAACTCGAGACATTTTCAAGGAGAGTGAGAACCCTGTTATTTTGAAGACAATATTTTTGAAAAATTTT--ACTTTATTTTCTCTGTGTTACTAAAGTGACACATACAAAACTATTATGGGTAATGTTAAAACTGTAAATTAAATAAACTGTAAAACTAAAAAAAAAA-----TGCATAAAATGCAATAAAATATTAAATTTAATTATAGTAGTTATGAATATCAGTAATAATTAATTACCTGTGCACTTTTATATGCTAATTTTATTTCAACTTCACTGCATTTTGCCCCGACCCATATGAAAACTTGAGTTCCATTATCTAGTATCATGATATCATCATCTGCCAAATCATCCTGACAGAAATCTGAACACTTTTCGGAAATGGAGAAATAACCCTTTTCGTTAGAACATCGGAAGAGTCTGGTGTGATTCATAAATTCAGCATCCTACAAAATAAAGATTTGCAGTTAGCATTAAGAAAACATATAGAAAGGGAATAAAATAGTTAATTAGTGTATTGAATTAATG-TTTTTTAATGTAAATTTTCATTGAAGTTGTCCTTTTTCAAACTAAC-TTTTCTGAAATATATAATGTTAGATGTCTTAATTATTTAACCCACTGGGTGTCAATGACGAAAAGGTCTGTTCACTGT--------------------------------------------------------------------------TATATAAAACCAACATAGCATCTTTTTTATCTTTCAGCTGATAATGTATTGTGAATCTTAGGTTGTG
Ntennessensis_Watauga_N1046 AAAAGGAATGAATACACTGAACCTTACTGTAGCAGCACATCATTCTGAAAAGTGAGGATTCACTTTAAGGTCTTTAATTTTCAAAATAAAACTCGAGAAATTTTCAAGGAGAGTGAGAACCCTGTTATTTTGAAGACAATATTTTTGAAAAATTTT--ACTTTATTTTCTCTGTGTCACTAAAGTGACACATACAAAACTATTATGGGTAATGTTAAAACTGTAAATTAAATAAACTGTAAAACT-AAAAAAAAA-----TGTATAAAATGCAATAAAATATTAAATTTAATTATAGTAGTTATGAATATCAGTAATAATTAATTACCTGTGCACTTTTATATGCTAATTTTATTTCAACTTCACTGCATTTTGCCCCGACCCATATGAACACTTGAGTTCCATTATCTAGTATCATGATATCATCATCTGCCAAATCATCCTGACAAAAATCTGAACACTTTTCGGAAATGGAGAAATAACCCTTTTCGTTAGAACATCGGAACAGTCTGGTGTGATTCATAAATTCGGCATCCTACAAAATAAAGGTTTGCAGTTAGCATTAAGAAAACATATAGAAAGGGAATAAAA--------TAGTGTATTGAATTAATG-TTTTTTAATGTAAATTTTCATTGAAGTTGTCCTTTTTCAAACTAGC-TTTTCTGAAATATATAATGTTAGATGTCTTAATTATTTAACCCACTGGGTGTCAATGACGAAAAGGTCTGTTCACTGTTCTCTAGTTTTTCATATATTGCACTAAATTTTTAGAAATGAATGCTACTCTCAAAAATGCAAATTATGGAATTCTATACAAA---------GTATCTCTTTTATCATTCAGTTGATAATGAATTGTGAATCTTAGATTGTG
