# Supplementary material for: ﻿New species in old mountains: integrative taxonomy reveals ten new species and extensive short-range endemism in Nesticus spiders (Araneae, Nesticidae) from the southern Appalachian Mountains
Source: Zookeys. 2023 Feb 3;1145:1–130. doi: 10.3897/zookeys.1145.96724 (PMC10208238; doi:10.3897/zookeys.1145.96724)
Supplement: Supplementary material 4 — Input alignments, analysis log files, and output tree files [file zookeys-1145-001_article-96724__-s004.zip › uce-200570 (modified).phy]

 88 1055
Nesticus_Japan_G2153 AAATAA-------AACTTAATTAGGTTTACTTTAG---------------------TTTGAATTCTTACGAGCACTTGGTGCAGCATGGCTCATTGCAAATACAGGAAACACATG---------------AAAATCATTTATTTAATAACGTAATTTAAATTAAAAAGTTTATTAAATTCAAATATCAATTAGACAAAAACTTACTGCGTAATGTTCTGAATTATAATTATTGT---------------------------------------------------------CCAAAATTAA-AATTTTTAACTTTTACAGAAATTTTGGTCATTTATGACTAATATC-------GGCAAGTTTAAAAATAAAATATTAGCATTTTTATTATGTGTACATTTAAGATAAGCTTAGATTGGGTTCGGATCTAGCCCTGTTTCTATCCTGTTCTGTTGCAGCTCTGGTCAGGGCTATATCCCTTGTAACAGATCAACCGAAGAGGATTTTTCTGAGCACGCTGACCAATTGCCTCCAGATAGGAGAGAGCAGGGCTATGTCCCAGCCCGCCTAATTAAACCTCGATTCGATAATTGTGACGATACAGAATGTTGACCCCGTCCCAACAGGGAGGACAAATTGCAGGAGTTGCAGCGACGTCAGCAAGACACGCCACCCAAGTTGCCCGTGGAAAGTTCTCAACCACCCATCGGCGACATGTCCACTTTCATCGAACTCTCGCCAGATAATCTGACCCGTGTTCCCGAGAAGGGGATCCTTAAGCATGGCCGGCCAGATAACTGGGAAGATGGCGACGACCAGGGAGACGAGAACAACGTGGACTCCTCAAGCGATGTCGAACGGACGCTCAAGAACATTAACGGGTACCACGAAGAGATTCTGGAGGCACTGCATTCCGCGTCGCAGAGGCTGGGCGACAGCAAGCGCAGTCCTTCCCAAGACAGCCACAAGAGCGTCGTGGACGTGAACTATTCCTCGCTTGGTGGCGGCAAAGAC---------CAGAGGGATGACGACATGGACGAACCGATGCC
Nesticus_nahaunus_Mexico_G2881 AAATAATAACATTAACTCATATATGTTTGTTTAACTTTTTATCTTTTCTATAACACTGTAAAATATTACGAGCACTTGGTGCAACATGGCCCATTGCAAGTGTAGGTCACATTTGGAGAACGTTATTTTAAAATCTATTTATTTAGTCTCTAATTGTAAAAATTAAATTATTTGAAGTTAATGCAAAAGGTACGAAACTATTTATATTCTAAGAATCTAATCC-TCATTATTTTTATTCGCAATATCTCAAAATGAACTAGAAAATATACCTACCCATTTCGAATTTATGTTCGAAGTCAAAAAAATTTAATTTCAGTATGAATTTTTGCTTAGTATAAAATTTTTCCAAATAAAACAAGCTTTCAAATGAAATATTAGCATTTATTTTATGTATGCATTTAAAATGAACTTAGATTGGGTTCGGATCTAGCCCTGTTTCTATCCTGTTCTGTTGCAGCTCTGGTCAGGGCTATATCCCATGTAACAGATCAACCGAAGAGGATTTTTCTGAGCACGCTGACCAATTGCCTCCAGATAGGAGAGAGCAGGGCTACGTCCCAGCCCGCCTTATTAAACCTCGATTCGATAATTGTGACGATACAGAATGTTGACCCCGTCCCAACAGGGAGGACAAATTGCAGGAGTTGCAGCGACGTCAGCAAGACACGCCACCCAAGTTGCCCGTGGAAAGTTCCCAACCACCCATAGGCGACATGTCCACTTTCATCGAACTCTCACCAGATAATCTGACCCGGGTCCCTGAAAAGGGAATCCTTAAGCATGGCAGGCCAGATAACTGGGAAGACGGCGACGACCAGGGAGACGAGAACAATGTGGACTCCTCTAGCGATGTCGAAAGGACTCTGAAGAACATTAACGGGTACCACGAAGAGATTCTGGAAGCACTGCATTCCGCGTCGCAGAGGCTCGGTGACAGCAAGCGCAGTCCTTCCCAAGACAGCCACAAGAGTGTTGTTGACGTCAACTATTCATCGCTTGGTGGTGGCAAAGGTAGGGACGAGCAGGGGGATGACGACATGGATGAACCGATGCC
Nsilvestrii_Hellgate_N1108 AAATACAAATATTAACAAATTGAGGTTCGCTTGAACTTTGGATTTTTAGATTAC--------ACATTACGAGCATTTGGTGCAACATGGCCTATTGCAAGTGTAGGTTA-------AAAACGTTACTTCAAAAACTTTCTCGGCAAT-TCTCAGTATAAATTTCAATTTCTTTCAATTTAATTCAAAATGCACGAAACGATTTATATTATGAAATCTTGATTT-TTATTATTTCTACGCAC--------AAAATAATCATGAAAACA---TCCCCAAATACGAATACATTAGCAAGGTCAAGAATTTTTAACTTCGGTACAGTTTTTGACTTTGTATAATCCTTGTCAGAATAGAAAAAGCTTGAAAATAAAATATTGGTATATATGTTGTGCATGCATTTCAAGTTAACTTAGATTGGGTTCGGATCTAGCCCTGTTTCTATCCTGTTCTGTTGCAGCTCTGGTCAGGGCTATATCCCATGTAACAGATCAACCGAAGAGGATTTTTCTGAGCACGCTGACCAATTGCCTCCAGATAGGAGAGAGCAGGGCTATGTCCCAGCCCGCCTTATTAAACCTCGATTCGATAATTGTGACGATACAGAATGTTGACCCCGTCCCAACAGGGAGGACAAATTGCAGGAGTTGCAGCGACGTCAGCAAGACACGCCACCCAAGTTGCCCGTGGAAAGTTCCCAACCACCCATAGGTGACATGTCCACTTTCATCGAACTCTCACCAGACAATCTGACCCGTGTCCCTGAAAAGGGCATCCTTAAGCACGGACGGCCAGACAACTGGGAAGATGGCGACGACCAGGGAGACGAGAACAATGTGGACTCATCCAGCGATGTCGAAAGGACACTAAAGAACATTAACGGGTACCATGAAGAGATTCTGGAAGCACTGCATTCAGCGTCGCAAAGACTGGGTGACAGCAAGCGCAGTCCTTCCCAAGACAGTCACAAGAGTGTTGGTGACGGGAACTATTCATCACTTGGTGGTGGCAAAGGCAGAGACGAACTGAGGGATGACGACATGGATGAACCGATGCC
Narcheri_MillShoalCreek_N727 -----------------------------------------------------------------------------------------------------------------------------------------------------------------------------------------------------------------------------------------------------------------------------------------------------------------------------------------------------------------------GCTTTCAAATAAAGTTTTAAAGTTTATGTTATGTATGCATTTAAGATAAACTTAGATTGGGTTCGGATCTAGCCCTGTTTCTATCCTGTTCTGTTGCAGCTCTGGTCAGGGCTATATCCCATGTAACAGATCAACCGAAGAGGATTTTTCTGAGCACGCTGACCAATTGCCTCCAGATAGGAGAGAGCAGGGCTATGTCCCAGCCCGCCTTATTAAACCTCGATTCGATAATTGTGACGATACAGAATGTTGACCCCGCCCCAACAGGGAGGACAAATTGCAGGAGTTGCAGCGACGTCAGCAAGACACGCCCCCCAAGTTGCCCGTGGAAAGTTCCCAACCACCCATAGGTGACATGTCCACTTTCATCGAACTCTCACCAGATAATCTGACCCGGGTCCCTGAAAAGGGAATCCTTAAGCATGGCAGGCCAGATAACTGGGAAGACGGCGACGACCAGGGAGACGAGAACAATGTGGACTCCTCTAGCGATGTCGAAAGGACTTTGAAGAAT--------------------------------------------------------------------------------------------------------------------------------------------------------------------------------------
Nbarri_LostCoveCave_N0065 ---------------------------TGTTTAACTTTTTATTCTTTCTATCACATTGTAAAACATTACGAGCACTTGGTGCAACATGGGCCATTGCAAGTGTAGGTCACATTTGGAGAACGTTACTTTAAAATATATTTATTTAGTATATTATTGTAAATCTCAAATTATTTGAAGTTAATGCAAAAGGTACGAAACTATTTATATTCTGAGAAACTAAATCATCATTACTTTTATGCACAATTGCTAAAAATCATCTAAAAAATAGACCTCCCCATTTCAAATTTATGTCCAAAGTCAAGAATTTTTAACTTTAGTACAATTTTTGGCTTTGTATAAGATTTGTCCAGATGAAACAAGTATTCAAATAAAGTTTTAGCATTTATGTTATGTATGCATTTAAAATAAACTTAGATTGGGTTCGGATCTAGCCCTGTTTCTATCCTGTTCTGTTGCAGCTCTGGTCAGGGCTATATCCCATGTAACAGATCAACCGAAGAGGATTTTTCTGAGCACGCTGACCAATTGCCTCCAGATAGGAGAGAGCAGGGCTATGTCCCAGCCCGCCTTATTAAACCTCGATTCGATAATTGTGACGATACAGAATGTTGACCCCGTCCCAACAGGGAGGACAAATTGCAGGAGTTGCAGCGACGTCAGCAAGACACGCCACCCAAGTTGCCCGTGGAAAGTTCCCAACCACCCATAGGTGACATGTCCACTTTCATCGAACTCTCACCAGATAATCTGACCCGGGTCCCTGAAAAGGGAATCCTTAAGCATGGAAGGCCAGATAACTGGGAAGACGGCGACGACCAGGGAGACGAGAACAATGTGGACTCCTCCAGCGATGTCGAAAGGACTTTGAAGAATATTAACGGGTACCATGAAGAGATTCTGGAAGCACTGCATTCCGCGTCGCAGAGGCTTGGTGACAGCAAGCGCAGTCCTTCCCAAGACA----------------------------------------------------------------------------------------------
Nbarri_eyed_ClayCave_G2082 -----------------------------------------------------------------------------------------------------------------------------CTTTAATATATATATATTTAGTATATTATTATAAATTTCAAATTATTTGAAGTTAATGCAAAAGGTACGAAACTATTTATATTCTGAGATACTAAATCATCATTATTTTTATGCACAATTTCTAAAAATTATCTAGAAAATAGACCTCCCCATTTCAAATTTATGTCCAAAGTCAAGAATTTTTAACTTTAGTACAATTTTTGGCTTTGTACAATATTTGTCCCGATAAAACAAGTTTTCAAATAAAGTTTTAGCATTTATGTTATGTATGCATTTAAAATAAACTTAGATTGGGTTCGGATCTAGCCCTGTTTCTATCCTGTTCTGTTGCAGCTCTGGTCAGGGCTATATCCCATGTAACAGATCAACCGAAGAGGATTTTTCTGAGCACGCTGACCAATTGCCTCCAGATAGGAGAGAGCAGGGCTATGTCCCAGCCCGCCTTATTAAACCTCGATTCGATAATTGTGACGATACAGAATGTTGACCCCGTCCCAACAGGGAGGACAAATTGCAGGAGTTGCAGCGACGTCAGCAAGACACGCCACCCAAGTTGCCCGTGGAAAGTTCCCAACCACCCATAGGTGACATGTCCACTTTCATCGAACTCTCACCAGATAATCTGACCCGGGTCCCTGAAAAGGGAATCCTTAAGCATGGCAGGCCAGATAACTGGGAAGACGGCGACGACCAGGGAGACGAGAACAATGTGGACTCCTCCAGCGATGTCGAAAGGACTTTGAAGAATATTAACGGGTACCATGAAGAGATTCTGGAAGCACTGCATTCCGCGTCTCAGAGGCTTGGTGACAGCAAGCGCAGTCCTTCCCAAGACAGCCACAAGAGCGTTGTTGACGTAAACTATTCATCGCTTGGTGGTGGCAAAGGTAGAGACGAGCAGGGGGATGACGACATGGATGAACCAATGCC
Nbarrowsi_Gregorys_N270 AAATAATGCCATTAACTCATATATGTTTGTTTAACTTTTTATTCTTTCTATCACATTGTAAAACATTACGAGCACTTGGTGCAACATGGGCCATTGCAAGTGTAGGTCACATTTGGAGAACGTTACTTTAAAATATATTTATTTAGTATATTATTGTAAATTTCAAATTATTTGAAGTTAATGCAAAAGGTACGAAACTATTTATATTATGAGAAACTAAATCATCATTATTTTTATGCACAATTTCTAAAAATTATCTAGAAAACAGACCTCCCCATTTCAAATTTATGTCCAAAGTCAAGAATTTTTAACTTTAGTACAATTTTTGGCTTTGTATAAGTTTTGTCCCGATAAAACAAGTATTCAAATAAAGTTTTAGCATTTATGTTATGTATGCATTTAAAATAAACTTAGATTGGGTTCGGATCTAGCCCTGTTTCTATCCTGTTCTGTTGCAGCTCTGGTCAGGGCTATATCCCATGTAACAGATCAACCGAAGAGGATTTTTCTGAGCACGCTGACCAATTGCCTCCAGATAGGAGAGAGCAGGGCTATGTCCCAGCCCGCCTTATTAAACCTCGATTCGATAATTGTGACGATACAGAATGTTGACCCCGTCCCAACAGGGAGGACAAATTGCAGGAGTTGCAGCGACGTCAGCAAGACACGCCACCCAAGTTGCCCGTGGAAAGTTCCCAACCACCCATAGGTGACATGTCCACTTTCATCGAACTCTCACCAGATAATCTGACCCGGGTCCCTGAAAAGGGAATCCTTAAGCATGGCAGGCCAGATAACTGGGAAGACGGCGACGACCAGGGAGACGAGAACAATGTGGACTCCTCCAGCGATGTCGAAAGGACTTTGAAGAATATTAACGGGTACCATGAAGAGATTCTGGAAGCACTGCATTCCGCGTCGCAGAGGCTTGGTGACAGCAAGCGCAGTCCTTCCCAAGACAGCCACAAGAGCGTTGTTGACGTAAACTATTCATCGCTTGGTGGTGGCAAAGGTAGAGACGAGCAGGGGGATGACGACATGGATGAGCCCATGCC
Nbarrowsi_Tuckaleechee_N360 -----------------------------------------------------------------------------------------------------------------------------CTTTAAAATATATATATTTAGTATATTATTGTAAATTTCAAATTATTTGAAGTTAATGCAAAAGGTACGAAACTATTTATATTATGAGAAACTAAATCATCATTATTTTTATGCACAATTTCTAAAAATTATCTAGAAAACAGACCTCCCCATTTCAAATTTATGTCCAAAGTCAAGAATTTTTAACTTTAGTACAATTTTTGGCTTTGTATAAGATTTGTCCCGATAAAACAAGTATTCAAATAAAGTTTTAGCATTTATGTTATGTATGCATTTAAAATAAACTTAGATTGGGTTCGGATCTAGCCCTGTTTCTATCCTGTTCTGTTGCAGCTCTGGTCAGGGCTATATCCCATGTAACAGATCAACCGAAGAGGATTTTTCTGAGCACGCTGACCAATTGCCTCCAGATAGGAGAGAGCAGGGCTATGTCCCAGCCCGCCTTATTAAACCTCGATTCGATAATTGTGACGATACAGAATGTTGACCCCGTCCCAACAGGGAGGACAAATTGCAGGAGTTGCAGCGACGTCAGCAAGACACGCCACCCAAGTTGCCCGTGGAAAGTTCCCAACCACCCATAGGTGACATGTCCACTTTCATCGAACTCTCACCAGATAATCTGACCCGGGTCCCTGAAAAGGGAATCCTTAAGCATGGCAGGCCAGATAACTGGGAAGACGGCGACGACCAGGGAGACGAGAACAATGTGGACTCCTCCAGCGATGTCGAAAGGACTTTGAAGAATATTAACGGGTACCATGAAGAGATTCTGGAAGCACTGCATTCCGCGTCGCAGAGGCTTGGTGACAGCAAGCGCAGTCCTTCCCAAGACAGCCACAAGAGCGTTGTTGACGTAAACTATTCATCGCTTGGTGGTGGCAAAGGTAGAGACGAGCAGGGGGATGACGACATGGATGAGCCCATGCC
Nbishopi_DryFalls_N150 -------------AACTCATATATGTTTGTTTAACTTTTTATTCTTTCTATCACATTGTAAAATATTACGAGCACTTGGTGCAACATGGGCCATTGCAAGTGTAGGTCACATTTGGAGAACGTTACTTTAAAATATATATATTTAGTATATTATTGTAAATTTCAAATTATTTGAAGTTAATGCAAAAGGTACGAAACTATTTATATTCTGAGATACTAAATCATCATTATTTTTATGCACAATTTCTAAAAATTATCTAGAAAATAGATCTCCCCATTTCAAATTTATGTCCAAAGTCAAGAATTTTTAACTTTAGTACAATTTTTGGCTTTGTACAATATTTGTCCCGATGAAACAAGTTTTCAAATAAAGTTTTAGCATTTATGTTATGTATGCATTTAAAATAAACTTAGATTGGGTTCGGATCTAGCCCTGTTTCTATCCTGTTCTGTTGCAGCTCTGGTCAGGGCTATATCCCATGTAACAGATCAACCGAAGAGGATTTTTCTGAGCACGCTGACCAATTGCCTCCAGATAGGAGAGAGCAGGGCTATGTCCCAGCCCGCCTTATTAAACCTCGATTCGATAATTGTGACGATACAGAATGTTGACCCCGTCCCAACAGGGAGGACAAATTGCAGGAGTTGCAGCGACGTCAGCAAGACACGCCACCCAAGTTGCCCGTGGAAAGTTCCCAACCACCCATAGGTGACATGTCCACTTTCATCGAACTCTCACCAGATAATCTGACCCGGGTCCCTGAAAAGGGAATCCTTAAGCATGGCAGGCCAGATAACTGGGAAGACGGCGACGACCAGGGAGACGAGAACAATGTGGACTCCTCCAGCGATGTCGAAAGGACTTTGAAGAATATTAACGGGTACCATGAAGAGATTCTGGAAGCACTTCATTCCGCGTCGCAGAGGCTTGGTGACAGCAAGCGCAGTCCTTCCCAAGACAGCCACAAGAGCGTTGTTGACGTAAATTATTCATCGCTTGGTGGTGGCAAAGGTAGAGACGAGCAGGGGGGTGACGACATGGATGATCC------
Nbishopi_PoleCr_Chattooga_N885 -------------------------------------------------------------------------------------------------------------------------------------------TATTTAGTATATTATTGTAAATTTCAAATTATTTGAAGTTAATGCAAAAGGTACGAAACTATTTATATTCTGAGATACTAAATCATCATTATTTTTATGCACAATTTCTAAAAATTATCTAGAAAATAGACCTCCCCATTTCAAATTTATGTCCAAAGTCAAGAATTTTTAACTTTAGTGCAATTTTTGGCTTTGTACAATATTTGTCCCGATAAAACAAGTTTTCAAATAAAGTTTTAGCATTTATGTTATGTATGCATTTAAAATAAACTTAGATTGGGTTCGGATCTAGCCCTGTTTCTATCCTGTTCTGTTGCAGCTCTGGTCAGGGCTATATCCCATGTAACAGATCAACCGAAGAGGATTTTTCTGAGCACGCTGACCAATTGCCTCCAGATAGGAGAGAGCAGGGCTATGTCCCAGCCCGCCTTATTAAACCTCGATTCGATAATTGTGACGATACAGAATGTTGACCCCGTCCCAACAGGGAGGACAAATTGCAGGAGTTGCAGCGACGTCAGCAAGACACGCCACCCAAGTTGCCCGTGGAAAGTTCCCAACCACCCATAGGTGACATGTCCACTTTCATCGAACTCTCACCAGATAATCTGACCCGGGTCCCTGAAAAGGGAATCCTTAAGCATGGCAGGCCAGATAACTGGGAAGACGGCGACGACCAGGGAGACGAGAACAATGTGGACTCCTCCAGCGATGTCGAAAGGACTTTGAAGAATATTAACGGGTACCATGAAGAGATTCTGGAAGCACTTCATTCCGCGTCGCAGAGGCTTGGTGACAGCAAGCGCAGTCCTTCCCAAGACAGCCACAAGAGCGTTGTTGACGTAAACTATTCGTCGCTTGGTGGTGGCAAAAGTAGAGACGAGCAGGGGGATGACGACATGGATGAGCCAATGCC
Nbishopi_StandingIndian_N131 AAATAATGACATTAACTCATATATGTTTGTTTAACTTTTTATTCTTTCTATCACATTGTAAAACATTACGAGCACTTGGTGCAACATGGGCCATTGCAAGTGTAGGTCACATTTGGAGAACGTTACTTTAAAATATATATATTTAGTATATTATTGTAAATTTCAAATTATTTGAAGTTAATGCAAAAGGTACGAAACTATTTATATTCTGAGATACTAAATCATCATTATTTTTATGCACAATTTCTAAAAATTATCTAGAAAATAGACCTCCCCATTTCAAATTTATGTCCAAAGTCAAGAATTTTTAACTTTAGTGCAATTTTTGGCTTTGTACAATATTTGTCCCGATAAAACAAGTTTTCAAATAAAGTTTTAGCATTTATGTTATGTATGCATTTAAAATAAACTTAGATTGGGTTCGGATCTAGCCCTGTTTCTATCCTGTTCTGTTGCAGCTCTGGTCAGGGCTATATCCCATGTAACAGATCAACCGAAGAGGATTTTTCTGAGCACGCTGACCAATTGCCTCCAGATAGGAGAGAGCAGGGCTATGTCCCAGCCCGCCTTATTAAACCTCGATTCGATAATTGTGACGATACAGAATGTTGACCCCGTCCCAACAGGGAGGACAAATTGCAGGAGTTGCAGCGACGTCAGCAAGACACGCCACCCAAGTTGCCCGTGGAAAGTTCCCAACCACCCATAGGTGACATGTCCACTTTCATCGAACTCTCACCAGATAATCTGACCCGGGTCCCTGAAAAGGGAATCCTTAAGCATGGCAGGCCAGATAACTGGGAAGACGGCGACGACCAGGGAGACGAGAACAATGTGGACTCCTCCAGCGATGTCGAAAGGACTTTGAAGAATATTAACGGGTACCATGAAGAGATTCTGGAAGCACTTCATTCCGCGTCGCAGAGGCTTGGTGACAGCAAGCGCAGTCCTTCCCAAGACAGCCACAAGAGCGTTGTTGACGTAAACTATTCGTCGCTTGGTGGTGGCAAAAGTAGAGACGAGCAGGGGGATGACGACATGGATGAGCCAATGCC
Nbrimleyi_NewberryCr_N984 -----------------------------------------------------------------------------------------------------------------------------------------------------------GTAAATTTCAAATTATTTGAAGTTAATGCAAAAGGTATGAAACTATTTATATTCTGAGAAACTAAA---TCATTATTTTTATGCACAATTTCTAAAAATTATCTAGAAAATAGACCTCCCCATTTCAAATTTATGTCCAAAGTCAAGAATTTTTAACTTTAGTACAATTTTTGGCTTTGTATAACATTTGTCCCGATAAAACAAGTTTTCAAATAAAGTTTTAGCATTTATGTTATGTATGCATTTAAAATAAACTTAGATTGGGTTCGGATCTAGCCCTGTTTCTATCCTGTTCTGTTGCAGCTCTGGTCAGGGCTATATCCCATGTAACAGATCAACCGAAGAGGATTTTTCTGAGCACGCTGACCAATTGCCTCCAGATAGGAGAGAGCAGGGCTATGTCCCAGCCCGCCTTATTAAACCTCGATTCGATAATTGTGACGATACAGAATGTTGACCCCGTCCCAACAGGGAGGACAAATTGCAGGAGTTGCAGCGACGTCAGCAAGACACGCCACCCAAGTTGCCCGTGGAAAGTTCCCAACCACCCATAGGTGACATGTCCACTTTCATCGAACTCTCGCCAGATAATCTGACCCGGGTCCCTGAAAAGGGAATCCTTAAGCATGGCAGGCCAGATAACTGGGAAGACGGCGACGACCAGGGAGACGAGAACAATGTGGACTCTTCCAGCGATGTCGAAAGAACTTTGAAGAATATTAACGGGTACCATGAAGAGATTCTGGAAGCACTGCATTCCGCGTCGCAGAGGCTAGGTGACAGCAAGCGCAGTCCTTCCCAAGACAGCCACAAGAGCGTTGGTGACGTAAACTATTC---------------------------------------------------------------
Nbrimleyi_RumblingBald_N241 AAA-AATGCCATTAACTCATATATGTTTGTTTAACTTTTTATTCTTTCTATCACATTGTAAAACATTACGAGCACTTGGTGCAACATGGGCCATTGCAAGTGTAGGTCACATTTGGAGAACGTTACTTTAATATATATATATTTAGTATATCATTGTAAATTTCAAATTATTTGAAGTTAATGCAAAAGGTATGAAACTATTTATATTCTGAGAAACTAAA---TCATTATTTTTATGCACAATTTCTAAAAGTTATCTAGAAAATAGACCTCCCCATTTCAAATTTATGTCCAAAGTCAAGAATTTTTAACTTTAGTACAATTTTTGGCTTTGTATAACATTTGTCCCGATAAAACAAGTTTTCAAATAAAGTTTTAGCATTTATGTTATGTATGCATTTAAAATAAACTTAGATTGGGTTCGGATCTAGCCCTGTTTCTATCCTGTTCTGTTGCAGCTCTGGTCAGGGCTATATCCCATGTAACAGATCAACCGAAGAGGATTTTTCTGAGCACGCTGACCAATTGCCTCCAGATAGGAGAGAGCAGGGCTATGTCCCAGCCCGCCTTATTAAACCTCGATTCGATAATTGTGACGATACAGAATGTTGACCCCGTCCCAACAGGGAGGACAAATTGCAGGAGTTGCAGCGCCGTCAGCAAGACACGCCACCCAAGTTGCCCGTGGAAAGTTCCCAACCACCCATAGGTGACATGTCCACTTTCATCGAACTCTCACCAGATAATCTGACCCGGGTCCCTGAAAAGGGAATCCTTAAGCATGGCAGGCCAGATAACTGGGAAGACGGCGACGACCAGGGAGACGAGAACAATGTGGACTCCTCCAGCGATGTCGAAAGAACTTTGAAGAATATTAACGGGTACCATGAAGAGATTCTGGAAGCACTGCATTCCGCGTCGCAGAGGTTAGGTGACAGCAAGCGCAGTCCTTCCCAAGACAGCCACAAGAGCGTTGGTGACGTAAACTATTCATCGCTTGGTGGTGGCA----------------------------------------------
Ncanei_Egypt_N958 AAATAATGCCATTAACTTATATATGTTTGTTTAACTTTTTATTCTTTCTATCACATTGTAAAACATTACGAGCACTTGGTGCAACATGGGCCATTGCAAGTGTAGGTCACATTTGGAGAACGTTACTTTAAAATATATATATTTAGTATATCATTGTAAATTTCAAATTATTTGAAGTTAATGCAAAAGGTATGAAACTATTTATATTCTGAGAAACTAAATCATCATTATTTTTATGCACAATTTCTAAAAATTATCTAGAAAATAGACCTCCCCATTTCAAATTTATGTCCAAAGTCAAGAATTTTTAACTTTAGTACAATTTTTGGCTTTGCATAACATTTGTCCCGATAAAACAAGTTTTCAAATAAAGTTTTAGCATTTATGTTATGTATGCATTTAAAATAAACTTAGATTGGGTTCGGATCTAGCCCTGTTTCTATCCTGTTCTGTTGCAGCTCTGGTCAGGGCTATATCCCATGTAACAGATCAACCGAAGAGGATTTTTCTGAGCACGCTGACCAATTGCCTCCAGATAGGAGAGAGCAGGGCTATGTCCCAGCCCGCCTTATTAAACCTCGATTCGATAATTGTGACGATACAGAATGTTGACCCCGTCCCAACAGGGAGGACAAATTGCAGGAGTTGCAGCGACGTCAGCAAGACACGCCACCCAAGTTGCCCGTGGAAAGTTCCCAACCACCCATAGGTGACATGTCCACTTTCATCGAACTCTCACCAGATAATCTGACCCGGGTCCCTGAAAAGGGAATCCTTAAGCATGGCAGGCCAGATAACTGGGAAGACGGCGACGACCAGGGAGACGAGAACAATGTGGACTCCTCCAGCGATGTCGAAAGGACTTTGAAGAATATTAACGGGTACCATGAAGAGATTCTGGAAGCACTGCATTCCGCGTCGCAGAGGCTTGGTGACAGCAAGCGCAGTCCTTCCCAAGACAGCCAC-----------------------------------------------------------------------------------------
Ncarolinensis_Grandfather_N218 AAATAATGACATTAACTCATATATGTTTGTTTAACTTTTTATTCTTTTTATCACATTGTAAAACATTACGAGCACTTGGTGCAACATGGGCCATTGCAAGTGTAGGTCACATTTGGAGAACGTTACTTTAAAATATATATATTTAGTATATTATTGTAAATTTCAAATTATTTGAAGTTAATGCAAAAGGTACGAAACTATTTATATTCTGAGATACTAAATTATCATTATTTTTATGCACAATTTTTAAAAATTATCTAGAAAATAGACCTCCCCATTTCAAATTTATGTCCAAAGTCAAGAATTTTTAACTTTAGTACAATTTTTGGCTTTGTACAATATTTGTCCCGATAAAACAAATTTTCAAATAAAGTTTTAGCATTTGTGTTATGTATGCATTTAAAATAAACTTAGATTGGGTTCGGATCTAGCCCTGTTTCTATCCTGTTCTGTTGCAGCTCTGGTCAGGGCTATATCCCATGTAACAGATCAACCGAAGAGGATTTTTCTGAGCACGCTGACCAATTGCCTCCAGATAGGAGAGAGCAGGGCTATGTCCCAGCCCGCCTTATTAAACCTCGATTCGATAATTGTGACGATACAGAATGTTGACCCCGTCCCAACAGGGAGGACAAATTGCAGGAGTTGCAGCGACGTCAGCAAGACACGCCACCCAAGTTGCCCGTGGAAAGTTCCCAACCACCCATAGGTGACATGTCCACTTTCATCGAACTCTCACCAGATAATCTGACCCGGGTCCCTGAAAAGGGAATCCTTAAGCATGGCAGGCCAGATAACTGGGAAGACGGCGACGACCAGGGAGACGAGAACAATGTGGACTCCTCCAGCGATGTCGAAAGGACTTTGAAGAATATTAACGGGTACCATGAAGAGATTCTGGAAGCACTTCATTCCGCGTCGCAGAGGCTTGGTGACAGTAAGCGCAGTCCTTCCCAAGACAGCCACAAGAGCGTTGTTGACGTAAACTATTCATCGCTTGGTGGTGGCAAAGGTAGAGACGAGCAGGGGGATGACGACATGGATGAACCAATGCC
Ncarolinensis_LinvilleCaverns_N227 -------------------------------------------------------------------------------------------------------------------------------------------------------------------------------------------------------------------------------------ATTTTTATGCACAATTTTTAAAAATTATCTAGAAAATAGACCTCCCCATTTCAAATTTATGTCCAAAGTCAAGAATTTTTAACTTTAGTACAATTTTTGGCTTTGTACAATATTTGTCCCGATAAAACAAATTTTCAAATAAAGTTTTAGCATTTGTGTTATGTATGCATTTAAAATAAACTTAGATTGGGTTCGGATCTAGCCCTGTTTCTATCCTGTTCTGTTGCAGCTCTGGTCAGGGCTATATCCCATGTAACAGATCAACCGAAGAGGATTTTTCTGAGCACGCTGACCAATTGCCTCCAGATAGGAGAGAGCAGGGCTATGTCCCAGCCCGCCTTATTAAACCTCGATTCGATAATTGTGACGATACAGAATGTTGACCCCGTCCCAACAGGGAGGACAAATTGCAGGAGTTGCAGCGACGTCAGCAAGACACGCCACCCAAGTTGCCCGTGGAAAGTTCCCAACCACCCATAGGTGACATGTCCACTTTCATCGAACTCTCACCAGATAATCTGACCCGGGTCCCTGAAAA------------------------------------------------------------------------------------------------------------------------------------------------------------------------------------------------------------------------------------------------------------------------------------------------
Ncarteri_English_N031 AAATAATGCCATTAACTCATATATGTTTGTTTAACTTTTTATTCTTTCTATCACATTGTAAAACATTACGAGCACTTGGTGCAACATGGGCCATTGCAAGTTTAGGTCACATTTGGAGAACGTTACTTTAAAATATATTTATTTAGTATATTATTGTATATCTCAAATTATTTGAAGTTAATGCAAAAGGTATGAAACTATTTATATTCTGAGATACTAAATCATCATTATTTTTATGCACAATTTCTGAAAATTATCTAGAAAATAGACCTCCCCATTTCAAATTTATGTCCAAAGTCAAGAATTTTTAACTTTAGTACAATTTTTGGCTTTGTACAACATTTGTCCCGATAAAACAAGTTTTCAAATAAAGTTTTAGCATTTATGTTATGTATGCATTTAAAATAAACTTAGATTGGGTTCGGATCTAGCCCTGTTTCTATCCTGTTCTGTTGCAGCTCTGGTCAGGGCTATATCCCATGTAACAGATCAACCGAAGAGGATTTTTCTGAGCACGCTGACCAATTGCCTCCAGATAGGAGAGAGCAGGGCTATGTCCCAGCCCGCCTTATTAAACCTCGATTCGATAATTGTGACGATACAGAATGTTGACCCCGTCCCAACAGGGAGGACAAATTGCAGGAGTTGCAGCGACGTCAGCAAGACACGCCACCCAAGTTGCCCGTGGAAAGTTCCCAACCACCCATAGGTGACATGTCCACTTTCATCGAACTCTCACCAGATAATCTGACCCGGGTCCCTGAAAAGGGAATCCTTAAGCATGGCAGGCCAGATAACTGGGAAGACGGCGACGACCAGGGAGACGAGAACAATGTGGACTCCTCTAGCGATGTCGAAAGGACTTTGAAGAATATTAACGGGTACCATGAAGAGATTCTGGAAGCACTGCATTCCGCGTCGCAGAGGCTTGGTGACAGCAAGCGCAGTCCTTCCCAAGACAGCCACAAGAGCGTTGTTGACGTAAACTATTCATCGCTAGGTGGTGGCAAAGGTAGAGACGAGCAGGGGGATGACGACATGGATGAGCCAATGCC
Ncarteri_LaurelCave_nearTYPE_N0296 AAATAATGTCATTAACTTATATATGTTTGTTTAAATTTTTATTCTTTCTATCACATTGTAAAACATTACGAGCACTTGGTGCAACATGGGCCATTGCAAGTGTAGGTCACATTTGGAGAACGTTATTTTAAATTATATTTATTTAGTATATTATTGTATATCTCAAATTATTTGAAGTTAATGCAAAAGGTATGAAACTATTTATATTCTGAGATACTAAATCATCATTATTTTTATGCACAATTTCTAAAAATTATCTAGAAAATAGACCACCCCATTTCAAA---ATGTCCAAAGTCAAGAATTTTTAACTTTAGTACAATTTTTGGCTTTGTACAACATTTGTCCCGATAAAACAAGTTTTCAAATAAAGTTTTAGCATTTATGTTATGTATGCATTTAAAATAAACTTAGATTGGGTTCGGATCTAGCCCTGTTTCTATCCTGTTCTGTTGCAGCTCTGGTCAGGGCTATATCCCATGTAACAGATCAACCGAAGAGGATTTTTCTGAGCACGCTGACCAATTGCCTCCAGATAGGAGAGAGCAGGGCTATGTCCCAGCCCGCCTTATTAAACCTCGATTCGATAATTGTGACGATACAGAATGTTGACCCCGTCCCAACAGGGAGGACAAATTGCAGGAGTTGCAGCGACGTCAGCAAGACACGCCACCCAAGTTGCCCGTGGAAAGTTCCCAACCACCCATAGGTGACATGTCCACTTTCATCGAACTCTCACCAGATAATCTGACCCGGGTCCCTGAAAAGGGAATCCTTAAGCACGGCAGGCCAGATAACTGGGAAGACGGCGACGACCAGGGAGACGAGAACAATGTGGACTCATCCAGCGATGTCGAAAGGACTTTGAAGAATATTAACGGGTACCATGAAGAGATTCTGGAAGCACTGCATTCCGCGTCGCAGAGGCTTGGTGACAGCAAGCGCAGTCCTTCCCAAGACAGCCACAAGAGCGTTGTTGACGTAAACTATTCATCGCTAGGTGGTGGCAAAGGTAGAGACGAGCAGGGGGATGACGACATGGATGAGCCAATGCC
Ncarteri_PilotMtn_G2185 AAATAATGCCATTAACTCATATATGTTTGTTTAACTTTTTATTTTTTCTATCACATTGTAAAACATTACGAGCACTTGGTGCAACATGGGCCATTGCAAGTGTAGGTCACATTTGGAGAACGTTACCTTAAAATATATTTATTTAGTATATTATTGTATATCTCAAATTATTTGAAGTTAATGCAAAAGGTATGAAACTATTTATATTCTGAGATATTAAATCATCATTATTTTTATGCACAATTTCTAAAAATTATCTAGAAAATAGACCACCCCATTTCAAATTTATGTCCAAAGTCAAGAATTTTTAACTTTAGTACAATTTTTGGCTTTGTACAACATTTGTCCCGATAAAACAAGTTTTCAAATAAAGTTTTAGCATTTATGTTATGTATGCATTTAAAATAAACTTAGATTGGGTTCGGATCTAGCCCTGTTTCTATCCTGTTCTGTTGCAGCTCTGGTCAGGGCTATATCCCATGTAACAGATCAACCGAAGAGGATTTTTCTGAGCACGCTGACCAATTGCCTCCAGATAGGAGAGAGCAGGGCTATGTCCCAGCCCGCCTTATTAAACCTCGATTCGATAATTGTGACGATACAGAATGTTGACCCCGTCCCAACAGGGAGGACAAATTGCAGGAGTTGCAGCGACGTCAGCAAGACACGCCACCCAAGTTGCCCGTGGAAAGTTCCCAACCACCCATAGGTGACATGTCCACTTTCATCGAACTCTCACCAGATAATCTGACCCGGGTCCCTGAAAAGGGAATCCTTAAGCATGGCAGGCCAGATAACTGGGAAGACGGCGACGACCAGGGAGACGAGAACAATGTGGACTCCTCCAGCGATGTCGAGAGGACTTTGAAGAATATTAACGGGTACCATGAAGAGATTCTGGAAGCACTACATTCCGCGTCGCAGAGGCTTGGTGACAGCAAGCGCAGTCCTTCGCAAGACAGCCACAAGAGCGTTGTTGACGTAAACTATTCATCGCTAGGTGGTGGCAAAGGTAGAGACGAGCAGGGGGATGACGACATGGATGAGCCAA----
Ncarteri_Pitchfork_N363 ------------------------------------------------------------------------------------------------------------------------------TTTAAAATATTTTTATTTAGTATATGATTGTAAATTTCAAATTATTTGAAGTTAATGCAAAAAGTACGAAACTATTTATATTCTGAGATACTAAATCATCCTTATTTTTATGCACAATTTTTAAAAATTATCTAGAAAATAGACCTCCCCATTTCCAATTTATGTCCAAAGTCAAGAATTTTTAACTTTAGTACAATTTTTGGCTTTGTACAACATTTGTCCCGATAAAACAAGTTGTCAAATAAAGTTTTAGCATTTATGTTATGTATGCATTTAAAATAAACTTAGATTGGGTTCGGATCTAGCCCTGTTTCTATCCTGTTCTGTTGCAGCTCTGGTCAGGGCTATATCCCATGTAACAGATCAACCGAAGAGGATTTTTCTGAGCACGCTGACCAATTGCCTCCAGATAGGAGAGAGCAGGGCTATGTCCCAGCCCGCCTTATTAAACCTCGATTCGATAATTGTGACGATACAGAATGTTGACCCCGTCCCAACAGGGAGGACAAATTGCAGGAGTTGCAGCGACGTCAGCAAGACACGCCACCCAAGTTGCCCGTGGAAAGTTCCCAACCACCCATAGGTGACATGTCCACTTTCATCGAACTCTCACCAGATAATCTGACCCGGGTCCCTGAAAAGGGAATCCTTAAGCATGGCAGGCCAGATAACTGGGAAGACGGCGACGACCAGGGAGACGAGAACAATGTGGACTCCTCCAGCGATGTCGAAAGAACTTTGAAGAATATTAATGGGTACCATGAAGAGATTCTGGAAGCACTGCATTCCGCGTCGCAGAGGCTTGGTGACAGCAAGCGCAGTCCTTCACAAGACAGCCACAAGAGCGTTGTTGACGTAAACTATTCATCGCTTGGTGGTGGTAAAGGTAGAGACGAGCAGGGGGATGACGACATGGATGAGCCAATGCC
Ncarteri_WeberCty_N1044 AAATAATGCCATTAACTCATATATGTGTGTTTAACTTTTTATTCTTTCTATCACATTGTAAAACATTACGAGCACTTGGTGCAACATGGGCCATTGCAAGTGTAGGTCACATATGGAGAACGTTACTTTAAAATATATTTATTTAGTATATTATTGTATATCTCAAATTATTTGAAGTTAATGCAAAAGGTATGAAACTATTTATATTCTGAGATACTAAATCATCATTATTTTTATGCACAATTTCTAAAAATTATCTAGAAAATAGACCACCCCATTTCAAATTTATGTCCAAAGTCAAGAATTTTTAACTTTAGTACAATTTTTGGCTTTGTACAACATTTGTCCCGATAAAACAAGTTTTCAAATAAAGTTTTAGCATTTATGTTATGTATGCATTTAAAATAAACTTAGATTGGGTTCGGATCTAGCCCTGTTTCTATCCTGTTCTGTTGCAGCTCTGGTCAGGGCTATATCCCATGTAACAGATCAACCGAAGAGGATTTTTCTGAGCACGCTGACCAATTGCCTCCAGATAGGAGAGAGCAGGGCTATGTCCCAGCCCGCCTTATTAAACCTCGATTCGATAATTGTGACGATACAGAATGTTGACCCCGTCCCAACAGGGAGGACAAATTGCAGGAGTTGCAGCGACGTCAGCAAGACACGCCACCCAAGTTGCCCGTGGAAAGTTCCCAACCACCCATAGGTGACATGTCCACTTTCATCGAACTCTCACCAGATAATCTGACCCGGGTCCCTGAAAAGGGAATCCTTAAGCATGGCAGGCCAGATAACTGGGAAGACGGCGACGACCAGGGAGACGAGAACAATGTGGACTCCTCCAGCGATGTCGAAAGGACTTTGAAGAATATTAACGGGTACCATGAAGAGATTCTGGAAGCACTGCATTCCGCGTCGCAGAGGCTTGGTGACAGCAAGCGCAGTCCTTCCCAAGACAGCCACAAGAGCGTTGTTGACGTAAACTATTCATCGCTAGGTGGTGGCAAAGGTAGAGACGAGCAGGGGGATGACGACATGGATGAGCCAATGCC
Ncarteri_div__RainbowCave_G2089 AAATAATGACATCAACTCATATATGTTTGTTTAACATTTTATTCTTTCTATCACATTGTAAGACATTACGAGCACTTGGTGCAACATGGCCCATTGCAAGTGTAGGTCACAGTTGGAGAACATTACTTTAAAATATATTTATTTAGTA-ATCATTGTAAATTCAAAATTATTTGAAGTTAATGCTAAAGGTACGGAACTGTTTCTATTCGGAAAACTTAAATCCTCATTATTTTTGTGCACAATATCTAAAAATTACCTAGAAATTAGGCCTGCCCATTTCGAATTTATGTTCAAAGTCAAGAATTTTTAACTTTAGTATAATTTTTGGCTTTGCAAGATATTTGCCACGGTAAAACAAGTTTTTAAATAGAGTATTAGCATTTATGTTATGTATGCATTTAAAATAAACTTAGATTGGGTTCGGATCTAGCCCTGTTTCTATCCTGTTCTGTTGCAGCTCTGGTCAGGGCTATATCCCATGTAACAGATCAACTGAAGAGGATTTTTCTGAGCACGCTGACCAATTGCCTCCAGATAGGAGAGAGCAGGGCTATGTCCCAGCCCGCCTTATTAAACCTCGATTCGATAATTGTGACGATACAGAATGTTGACCCCGTCCCAACAGGGAGGACAAATTGCAGGAGTTGCAGCGACGTCAGCAAGACACGCCACCCAAGTTACCCGTGGAAAGTTCCCAACCACCCATAGGTGACATGTCCACTTTCATCGAACTCTCACCAGATAATCTGACCCGGGTCCCTGAAAAGGGAATCCTTAAGCATGGCAGGCCAGATAACTGGGAAGACGGCGACGACCTGGGAGACGAGAACAATGTGGACTCCTCCAGCGACGTCGAAAGGACTTTGAAGAATATTAATGGGTACCACGAAGAGATTCTGGAAGCACTGCATTCCGCGTCGCAGAGGCTTGGTGACAGCAAGCGCAGTCCTTCCCAAGACAGCCACAAGAGCGTTGTTGACGTGAACTATTCATCGCTTGGTGGTGGCAAAGGTAGAGACGAGCAGGGGGATGACGACATGGATGAGCCAATGCC
Ncherokee_BallhootScar_N193 -----ATGCCATTAACTCATATATGTTTGTTTAACTTTTTATTCTTTCTATCACATTGTAAAACATTACGAGCACTTGGTGCAACATGGGCCATTGCAAGTGTAGGTCACATTTGGAGAACGTTACTTTAAAATATATTTATTTAGTATATTATTGTAAATCTCAAATTATTTGAAGTTAATGCAAAAGGTACGAAACTATTTATATTCTGAGAAACTAAATCATCATTATTTTTATGCACAATTTCTAAAAATTACCTAGAAAATAGACCTCCCCATTTCAAATTTATGTCCAAAGTCAAGAATTTTTAACTTTAGTACAATTTTTGGCTTTGTATAACATTTGTCCCGATAAAACAAGTTTTCAAATAAAGTTTTAGCATTTATGTTATGTATGCATTTAAAATAAACTTAGATTGGGTTCGGATCTAGCCCTGTTTCTATCCTGTTCTGTTGCAGCTCTGGTCAGGGCTATATCCCATGTAACAGATCAACCGAAGAGGATTTTTCTGAGCACGCTGACCAATTGCCTCCAGATAGGAGAGAGCAGGGCTATGTCCCAGCCCGCCTTATTAAACCTCGATTCGATAATTGTGACGATACAGAATGTTGACCCCGTCCCAACAGGGAGGACAAATTGCAGGAGTTGCAGCGACGTCAGCAAGACACGCCACCCAAGTTGCCCGTGGAAAGTTCCCAACCACCCATAGGTGACATGTCCACTTTCATCGAACTCTCACCAGATAATCTGACCCGGGTCCCTGAAAAGGGAATCCTTAAGCATGGCAGGCCAGATAACTGGGAAGACGGCGACGACCAGGGAGACGAGAACAATGTGGACTCCTCCAGCGATGTCGAAAGGACTTTGAAGAATATTAACGGGTACCATGAAGAGATCCTGGAAGCACTGCATTCCGCGTCGCAGAGGCTTGGTGACAGCAAGCGCAGTCCTTCCCAAGACAGCCACAAGAGCGTTGGTGACGTAAACTATTCATCGCTTGGTGGTGGCAAAGGTAGAGACG----------------------------------
Ncherokee_BalsamMtn_N891 -----------------------TGTTTGTTTAACTTTTTATTCTTTCTATCACATTGTAAAACATTACGAGCACTTGGTGCAACATGGGCCATTGCAAGTGTAGGTCACATTTGGAGAACGTTACTTTAAAATATATTTATTTAGTATATTATTGTAAATCTCAAATTATTTGAAGTTAATGCAAAAGGTACGAAACTATTTATATTCTGAGAAACTAAATCATCGTTATTTTTATGCACAATTTCTAAAAATTACCTAGAAAATAGACCTCCCCATTTCAAATTTATGTCCAAAGTCAAGAATTTTTAACTTTAGTACAATTTTTGGCTTTGTATAACATTTGTCCCGATAAAACAAGTTTTCAAATAAAGTTTTAGCATTTATGTTATGTATGCATTTAAAATAAACTTAGATTGGGTTCGGATCTAGCCCTGTTTCTATCCTGTTCTGTTGCAGCTCTGGTCAGGGCTATATCCCATGTAACAGATCAACCGAAGAGGATTTTTCTGAGCACGCTGACCAATTGCCTCCAGATAGGAGAGAGCAGGGCTATGTCCCAGCCCGCCTTATTAAACCTCGATTCGATAATTGTGACGATACAGAATGTTGACCCCGTCCCAACAGGGAGGACAAATTGCAGGAGTTGCAGCGACGTCAGCAAGACACGCCACCCAAGTTGCCCGTGGAAAGTTCCCAACCACCCATAGGTGACATGTCCACTTTCATCGAACTCTCACCAGATAATCTGACCCGGGTCCCTGAAAAGGGAATCCTTAAGCATGGCAGGCCAGATAACTGGGAAGACGGCGACGACCAGGGAGACGAGAACAATGTGGACTCCTCCAGCGATGTCGAAAGGACTTTGAAGAATATTAACGGGTACCATGAAGAGATTCTGGAAGCACTTCATTCCGCGTCGCAGAGGCTTGGTGACAGCAAGCGCAGTCCTTCCCAAGACAGCCAC-----------------------------------------------------------------------------------------
Ncherokee_SIndianCrk_N681 ----------------------------------------------------------------------------------------------------------------------------------------------------------------------ATTATTTGAAGTTAATGCAAAAGGTACGAAACTATTTATATTCTGAGAAACTAAATCATCGTTATTTTTATGCACAATTTCTGAAAATTACCTAGAAAATAGACCTCCCCATTTCAAATTTATGTCCAAAGTCAAGAATTTTTAACTTTAGTACAATTTTTGGCTTTGTATAACATTTGTCCCGATAAAACAAGTTTTCAAATAAAGTTTTAGCATTTATGTTATGTATGCATTTAAAATAAACTTAGATTGGGTTCGGATCTAGCCCTGTTTCTATCCTGTTCTGTTGCAGCTCTGGTCAGGGCTATATCCCATGTAACAGATCAACCGAAGAGGATTTTTCTGAGCACGCTGACCAATTGCCTCCAGATAGGAGAGAGCAGGGCTATGTCCCAGCCCGCCTTATTAAACCTCGATTCGATAATTGTGACGATACAGAATGTTGACCCCGTCCCAACAGGGAGGACAAATTGCAGGAGTTGCAGCGACGTCAGCAAGACACGCCACCCAAGTTGCCCGTGGAAAGTTCCCAACCACCCATAGGTGACATGTCCACTTTCATCGAACTCTCACCAGATAATCTGACCCGGGTCCCTGAAAAGGGAATCCTTAAGCATGGCAGGCCAGATAACTGGGAAGACGGCGACGACCAGGGAGACGAGAACAATGTGGACTCCTCCAGCGATGTCGAAAGGACTTTGAAGAATATTAACGGGTACCATGAAGAGATTCTGGAAGCACTGCATTCCGCGTCGCAGAGGCTTGGTGACAGCAAGCGCAGTCCTTCCCAAGACAGCCACAAGAGCGTTGGTGACGTAAACTATTCA--------------------------------------------------------------
Ncooperi_BeaverCrk_N1002 ------------------------------------------------------------------------------------------------------------------------------------ATATATATATTTAGTATATTATTGTAAATTTCAAATTATTTGAAGTTAATGCAAAAGGTACGAAACTATTTATATTCTGAGATACTAAATCATCATTATTTTTATGCACAATTTCTAAAAATTATCTAGAAAATAGACCTCCCCATTTCAAATTTATGTCCAAAGTCAAGAATTTTTAACTTTAGTGCAATTTTTGGCTTTGTACAATATTTGTCCCGATAAAACAAGTTTTCAAATAAAGTTTTAGCATTTATGTTATGTATGCATTTAAAATAAACTTAGATTGGGTTCGGATCTAGCCCTGTTTCTATCCTGTTCTGTTGCAGCTCTGGTCAGGGCTATATCCCATGTAACAGATCAACCGAAGAGGATTTTTCTGAGCACGCTGACCAATTGCCTCCAGATAGGAGAGAGCAGGGCTATGTCCCAGCCCGCCTTATTAAACCTCGATTCGATAATTGTGACGATACAGAATGTTGACCCCGTCCCAACAGGGAGGACAAATTGCAGGAGTTGCAGCGACGTCAGCAAGACACGCCACCCAAGTTGCCCGTGGAAAGTTCCCAACCACCCATAGGTGACATGTCCACTTTCATCGAACTCTCACCAGATAATCTGACCCGGGTCCCTGAAAAGGGAATCCTTAAGCATGGCAGGCCAGATAACTGGGAAGACGGCGACGACCAGGGAGACGAGAACAATGTGGACTCCTCCAGCGATGTCGAAAGGACTTTGAAGAATATTAACGGGTACCATGAAGAGATTCTGGAAGCACTTCATTCCGCGTCGCAGAGGCTTGGTGACAGCAAGCGCAGTCCTTCCCAAGACAGCCACAAGAGCGTTGTTGACGTAAACTATTCATCGCTTGGTGGTGGCAAAGGTAGAGACGAGCAGGGGGATGACGACAT---------------
Ncooperi_BrasstBald_N824 AAATAATGACATTAACTCATATATGTTTGTTTAACTTTTTATTCTTTCTATCACATTGTAAAACATTACGAGCACTTGGTGCAACATGGGCCATTGCAAGTGTAGGTCACATTTGGAGAACGTTACTTTAAAATATATATATTTAGTATATTATTGTAAATTTCAAATTATTTGAAGTTAATGCAAAAGGTACGAAACTATTTATATTCTGAGATACTAAATCATCATTATTTTTATGCACAATTTCTAAAAATTATCTAGAAAATAGACCTCCCCATTTCAAATTTATGTCCAAAGTCAAGAATTTTTAACTTTAGTGCAATTTTTGGCTTTGTACAATATTTGTCCCGATAAAACAAGTTTTCAAATAAAGTTTTAGCATTTATGTTATGTATGCATTTAAAATAAACTTAGATTGGGTTCGGATCTAGCCCTGTTTCTATCCTGTTCTGTTGCAGCTCTGGTCAGGGCTATATCCCATGTAACAGATCAACCGAAGAGGATTTTTCTGAGCACGCTGACCAATTGCCTCCAGATAGGAGAGAGCAGGGCTATGTCCCAGCCCGCCTTATTAAACCTCGATTCGATAATTGTGACGATACAGAATGTTGACCCCGTCCCAACAGGGAGGACAAATTGCAGGAGTTGCAGCGACGTCAGCAAGACACGCCACCCAAGTTGCCCGTGGAAAGTTCCCAACCACCCATAGGTGACATGTCCACTTTCATCGAACTCTCACCAGATAATCTGACCCGGGTCCCTGAAAAGGGAATCCTTAAGCATGGCAGGCCAGATAACTGGGAAGACGGCGACGACCAGGGAGACGAGAACAATGTGGACTCCTCCAGCGATGTCGAAAGGACTTTGAAGAATATTAACGGGTACCATGAAGAGATTCTGGAAGCACTTCATTCCGCGTCGCAGAGGCTTGGTGACAGCAAGCGCAGTCCTTCCCAAGACAGCCACAAGAGCGTTGTTGAC--------------------------------------------------------------------------
Ncooperi_CheoahDam_N1122 ----------------------------------------------------------------------------------------------------------------------------------------------------------------------------------------------------------------------------------------------------------------TCTAGAAAATAGACCTCCCCATTTCAAATTTATGTCCAAAGTCAAGAATTTTTAACTTTAGTACAATTTTTGGCTTTGTACAATATTTGTCCCGATAAAACAAGTTTTCAAATAAAGTTTTAGCATTTATGTTATGTATGCATTTAAAATAAACTTAGATTGGGTTCGGATCTAGCCCTGTTTCTATCCTGTTCTGTTGCAGCTCTGGTCAGGGCTATATCCCATGTAACAGATCAACCGAAGAGGATTTTTCTGAGCACGCTGACCAATTGCCTCCAGATAGGAGAGAGCAGGGCTATGTCCCAGCCCGCCTTATTAAACCTCGATTCGATAATTGTGACGATACAGAATGTTGACCCCGTCCCAACAGGGAGGACAAATTGCAGGAGTTGCAGCGACGTCAGCAAGACACGCCACCCAAGTTGCCCGTGGAAAGTTCCCAACCACCCATAGGTGACATGTCCACTTTCATCGAACTCTCACCAGATAATCTGACCCGGGTCCCTGAAAAGGGAATCCTTAAGCATGGCAGGCCAGATAACTGGGAAGACGGCGACGACCAGGGAGACGAGAACAATGTGGACTCCTCCAGCGATGTCGAAAGGACTTTGAAGAATATTAACGGGTACCATGAAGAGATTCTGGAAGCACTTCATTCCGCGTCGCAGAGGCTTGGTGACAGCAAGCGCAGTCCTTCCCAAGACAGCCACAAGAGCGTTGTTGACGTAAATTATTCATCGCTTGGTGGTGGCAAAGGTAGAGACGAGCAG-----------------------------
Ncooperi_NantRiverGorge_N682 AAATAATGACATTAACTCATATATGTTTGTTTAACTTTTTATTCTTTCTATCACATTGTAAAACATTACGAGCACTTGGTGCAACATGGGCCATTGCAAGTGTAGGTCACATTTGGAGAACGTTACTTTAAAATATATATATTTAGTATATTATTGTAAATTTCAAATTATTTGAAGTTAATGCAAAAGGTACGAAACTATTTATATTCTGAGATACTAAATCATCATTATTTTTATGCACAATTTCTAAAAATTATCTAGAAAATAGACCTCCCCATTTCAAATTTATGTCCAAAGTCAAGAATTTTTAACTTTAGTGCAATTTTTGGCTTTGTACAATATTTGTCCCGATAAAACAAGTTTTCAAATAAAGTTTTAGCATTTATGTTATGTATGCATTTAAAATAAACTTAGATTGGGTTCGGATCTAGCCCTGTTTCTATCCTGTTCTGTTGCAGCTCTGGTCAGGGCTATATCCCATGTAACAGATCAACCGAAGAGGATTTTTCTGAGCACGCTGACCAATTGCCTCCAGATAGGAGAGAGCAGGGCTATGTCCCAGCCCGCCTTATTAAACCTCGATTCGATAATTGTGACGATACAGAATGTTGACCCCGTCCCAACAGGGAGGACAAATTGCAGGAGTTGCAGCGACGTCAGCAAGACACGCCACCCAAGTTGCCCGTGGAAAGTTCCCAACCACCCATAGGTGACATGTCCACTTTCATCGAACTCTCACCAGATAATCTGACCCGGGTCCCTGAAAAGGGAATCCTTAAGCATGGCAGGCCAGATAACTGGGAAGACGGCGACGACCAGGGAGACGAGAACAATGTGGACTCCTCCAGCGATGTCGAAAGGACTTTGAAGAATATTAACGGGTACCATGAAGAGATTCTGGAAGCACTTCATTCCGCGTCGCAGAGGCTTGGTGACAGCAAGCGCAGTCCTTCCCAAGACAGCCACAAGAGCGTTGTTGA---------------------------------------------------------------------------
Ncooperi_RockCrRoad_N1160 AAATAATGACATTAACTCATACATGTTTGTTTAACTTTTTATTCTTTCTATCACATTGTAAAACATTACGAGCACTTGGTGCAACATGGGCCATTGCAAGTGTAGGTCACATTTGGAGAACGTTACTTTAAAATATATATATTTAGTATATTATTGTAAATTTCAAATTATTTGAAGTTAATGCAAAAGGTACGAAACTATTTATATTCTGAGATACTAAATCATCATTATTTTTATGCACAATTTCTAAAAATTATCTAGAAAATAGACCTCCCCATATCAAATTTATGTCCAAAGTCAAGAATTTTTAACTTTAGTACAATTTTTGGCTTTGTACAATATTTGTCCCGATAAAACAAGTTTTCAAATAAATTTTTAGCATTTATGTTATGTATGCATTTAAAATAAACTTAGATTGGGTTCGGATCTAGCCCTGTTTCTATCCTGTTCTGTTGCAGCTCTGGTCAGGGCTATATCCCATGTAACAGATCAACCGAAGAGGATTTTTCTGAGCACGCTGACCAATTGCCTCCAGATAGGAGAGAGCAGGGCTATGTCCCAGCCCGCCTTATTAAACCTCGATTCGATAATTGTGACGATACAGAATGTTGACCCCGTCCCAACAGGGAGGACAAATTGCAGGAGTTGCAGCGACGTCAGCAAGACACGCCACCCAAGTTGCCCGTGGAAAGTTCCCAACCACCCATAGGTGACATGTCCACTTTCATCGAACTCTCACCAGATAATCTGACCCGGGTCCCTGAAAAGGGAATCCTTAAGCATGGCAGGCCAGATAACTGGGAAGACGGCGACGACCAGGGAGACGAGAACAATGTGGACTCCTCCAGCGATGTCGAAAGGACTTTGAAGAATATTAACGGGTACCATGAAGAGATTCTGGAAGCACTTCATTCCGCGTCGCAGAGGCTTGGTGACAGCAAGCGCAGTCCTTCCCAAGACAGCCACAAGAGCGTTGTTGACGTAAACTATTCATCGCTTGGTGGTGGCAAAGGTAGAGACGAGCAGGGGGATGACGACATGGATGAGCCAATGCC
Ncoylei_Apalachia_N1195 AAATAATGACATTAACTCATATATGTTTGTTTAATTTTTTATTCTTTCTATCACATTGTAAAACATTACGAGCACTTGGTGCAACATGGGCCATTGCAAGTGTAGGTCACATTTGGAGAACGTTACTTTAATATATATATATTTAGTATATTATTGTAAATTTCAAATTATTTGAAGTTAATGCAAAAGGTACGAAACTATTTATATTCTGAGATACTAAA---TCATTATTTTTATGCACAATTTCTAAAAATTATCTAGAAAATAGACCTCCCCATTTCAAATTTATGCCCGAAGTCAAGAATTTTTAACTTTAGTACAATTTTTGGCTTTGTACAATATTTGCCCCGATAAAACAAGTTTTCAAATAAAGTTTTAGCATTTATGTTATGTATGCATTTAAAATAAACTTAGATTGGGTTCGGATCTAGCCCTGTTTCTATCCTGTTCTGTTGCAGCTCTGGTCAGGGCTATATCCCATGTAACAGATCAACCGAAGAGGATTTTTCTGAGCACGCTGACCAATTGCCTCCAGATAGGAGAGAGCAGGGCTATGTCCCAGCCCGCCTTATTAAACCTCGATTCGATAATTGTGACGATACAGAATGTTGACCCCGTCCCAACAGGGAGGACAAATTGCAGGAGTTGCAGCGACGTCAGCAAGACACGCCACCCAAGTTGCCCGTGGAAAGTTCCCAACCACCCATAGGTGACATGTCCACTTTCATCGAACTCTCACCAGATAATCTGACCCGGGTCCCTGAAAAGGGAATCCTTAAGCATGGCAGGCCAGATAACTGGGAAGACGGCGACGACCAGGGAGACGAGAACAATGTGGACTCCTCCAGCGATGTCGAAAGGACTTTGAAGAATATTAACGGGTACCATGAAGAGATTCTGGAAGCACTGCATTCCGCATCGCAGAGGCTTGGTGACAGCAAGCGCAGTCCTTCCCAAGACAGCCACAAGAGCGTTGTTGACGTAAACTATTCATCGCTTGGTGGTGG------------------------------------------------
Ncoylei_DinkinCove_N1118 AAATAATGACATTAACTCATATATGTTTGTTTAATTTTTTATTCTTTCTATCACATTGTAAAACATTACGAGCACTTGGTGCAACATGGGCCATTGCAAGTGTAGGTCACATTTGGAGAAAGTTACTTTAATATATATATATTTAGTATATTATTTTAAATTTCAAATTATTTGAAGTTAATGCAAAAGGTACGAAACTATTTATATTCTGAGATACTAAA---TCATTATTTTTATGCACAATTTCTAAAAATTATCTAGAAAATAGACCTCCCCATTTCAAATTTATGCCCGAAGTCAAGAATTTTTAACTTTAGTACAATTTTTGGCTTTGTACAATATTTGCCCCGATAAAACAAGTTTTCAAATAAAGTTTTAGCATTTATGTTATGTATGCATTTAAAATAAACTTAGATTGGGTTCGGATCTAGCCCTGTTTCTATCCTGTTCTGTTGCAGCTCTGGTCAGGGCTATATCCCATGTAACAGATCAACCGAAGAGGATTTTTCTGAGCACGCTGACCAATTGCCTCCAGATAGGAGAGAGCAGGGCTATGTCCCAGCCCGCCTTATTAAACCTCGATTCGATAATTGTGACGATACAGAATGTTGACCCCGTCCCAACAGGGAGGACAAATTGCAGGAGTTGCAGCGACGTCAGCAAGACACGCCACCCAAGTTGCCCGTGGAAAGTTCCCAACCACCCATAGGTGACATGTCCACTTTCATCGAACTCTCACCAGATAATCTGACCCGGGTCCCTGAAAAGGGAATCCTTAAGCATGGCAGGCCAGATAACTGGGAAGACGGCGACGACCAGGGAGACGAGAACAATGTGGACTCCTCCAGCGATGTCGAAAGGACTTTGAAGAATATTAACGGGTACCATGAAGAGATTCTGGAAGCACTGCATTCCGCATCGCAGAGGCTTGGTGACAGCAAGCGCAGTCCTTCCCAAGACAGCCACAAGAGCGTTGTTGACGTAAACTATTCATCGCTTGGTGGTGGCAAAG-------------------------------------------
Ncoylei_TiptonCreek_N837 AATTAATGACATTAACTCATATATGTTTGTTTAATTTTTTATTCTTTCTATCACATTGTAAAACATTACGAGCACTTGGTGCAACATGGGCCATTGCAAGTGTAGGTCACATTTGGAGAACGTTACTTTAATATATATATATTTAGTATGTTATTGTAAATTTCAAATTATTTGAAGTTAATGCAAAAGGTACAAAACTATTTATATTCTGAGATACTAAA---TCATTATTTTTATGCACAATTTCTAAAAATTATCTAGAAAATATACCTCCCCATTTCAAATTTATGCCCAAAGTCAAGAATTTTTAACTTTAGTACAATTTTTGGCTTTGTACAATATTTGACCCGATAAAACAAGTTTTCAAATAAAGTTTTAGCATTTATGTTATGTATGCATTTAAAATAAACTTAGATTGGGTTCGGATCTAGCCCTGTTTCTATCCTGTTCTGTTGCAGCTCTGGTCAGGGCTATATCCCATGTAACAGATCAACCGAAGAGGATTTTTCTGAGCACGCTGACCAATTGCCTCCAGATAGGAGAGAGCAGGGCTATGTCCCAGCCCGCCTTATTAAACCTCGATTCGATAATTGTGACGATACAGAATGTTGACCCCGTCCCAACAGGGAGGACAAATTGCAGGAGTTGCAGCGACGTCAGCAAGACACGCCACCCAAGTTGCCCGTGGAAAGTTCCCAACCACCCATAGGTGACATGTCCACTTTCATCGAACTCTCACCAGATAATCTGACCCGGGTCCCTGAAAAGGGAATCCTTAAGCATGGCAGGCCAGATAACTGGGAAGACGGCGACGACCAGGGAGACGAGAACAATGTGGACTCCTCCAGCGATGTCGAAAGGACTTTGAAGAATATTAACGGGTACCATG----------------------------------------------------------------------------------------------------------------------------------------------------------------------
Ncressleri_AndersonSpringCave_G2075 AAATAATGACATTAACTCATATATGTTTGTTTAACATTTTATCCTTTCTATCACATTGTAAGACATTACGAGCACTTGGTGCAACATGGCCCATTGCAAGTGTAGGTCACATTTGGAGAACGTTACTTTAAAATATATTTATTTAGTATATCCTTGCAAATTTAAAATTATTTGAAGTTAATGCAAAAGGTACGAAACTATTTATATTCTGAAAAATTAAATCCTCATTATTTTTATGCACAATATCTAAAAATTATCGAGAAATTAGACCTGCCCAATTCGAATTTATGTCCAAAGCCAAGAATTTTTAACTTTAGTATAACTTTTGGCTTTGTAAAACATTTGTCCCGGTAAAACAAGTTTTTAAATAAAGTATTAGCATTTATGTTATGTATGCATTTAAAATAAACTTAGATTGGGTTCGGATCTAGCCCTGTTTCTATCCTGTTCTGTTGCAGCTCTGGTCAGGGCTATATCCCATGTAACAGATCAACCGAAGAGGATTTTTCTGAGCACGCTGACCAATTGCCTCCAGATAGGAGAGAGCAGGGCTATGTCCCAGCCCGCCTTATTAAACCTCGATTCGATAATTGTGACGATACAGAATGTTGACCCCGTCCCAACAGGGAGGACAAATTGCAGGAGTTGCAGCGACGTCAGCAAGACACGCCACCTAAGTTGCCCGTGGAAAGTTCCCAACCACCCATAGGTGACATGTCCACTTTCATCGAACTCTCACCAGATAATCTGACCCGAGTCCCTGAAAAGGGAATCCTTAAGCATGGCAGGCCAGATAACTGGGAAGACGGCGACGACCAGGGAGACGAGAACAATGTGGACTCCTCCAGCGATGTCGAAAGGACTTTGAAGAATATTAATGGGTACCACGAAGAGATTCTGGAAGCATTGCATTCCGCGTCGCAGAGGCTTGGTGATAGCAAGCGCAGTCCTTCCCAAGACAGCCACAAGAGCGTTGTTGACGTGAACTATTCATCGCTTGGTGGTGGTAAAGGTAGAGACGAACAGGGGGATGACGACATGGATGAGCCAATGCC
Ncressleri_PigeonCave_G2077 ---------CATTAACTCATATATGTTTGTTTAACATTTTATCCTTTCTATCACATTGTAAGACATTACGAGCACTTGGTGCAACATGGCCCATTGCAAGTGTAGGTCACATTTGGAGAACGTTACTTTAAAATATATTTATTTAGTATATCCTTGCAAATTTAAAATTATTTGAAGTTAATGCAAAAGGTACGAAACTATTTATATTCTGAAAAATTAAATCCTCATTATTTTTATGCACAATATCTAAAAATTATCGAGAAATTAGACCTGCCCAATTCGAATTTATGTCCAAAGCCAAGAATTTTTAACTTTAGTATAACTTTTGGCTTTGTAAAACATTTGTCCCGGTAAAACAAGTTTTTAAATAAAGTATTAGCATTTATGTTATGTATGCATTTAAAATAAACTTAGATTGGGTTCGGATCTAGCCCTGTTTCTATCCTGTTCTGTTGCAGCTCTGGTCAGGGCTATATCCCATGTAACAGATCAACCGAAGAGGATTTTTCTGAGCACGCTGACCAATTGCCTCCAGATAGGAGAGAGCAGGGCTATGTCCCAGCCCGCCTTATTAAACCTCGATTCGATAATTGTGACGATACAGAATGTTGACCCCGTCCCAACAGGGAGGACAAATTGCAGGAGTTGCAGCGACGTCAGCAAGACACGCCACCTAAGTTGCCCGTGGAAAGTTCCCAACCACCCATAGGTGACATGTCCACTTTCATCGAACTCTCACCAGATAATCTGACCCGAGTCCCTGAAAAGGGAATCCTTAAGCATGGCAGGCCAGATAACTGGGAAGACGGCGACGACCAGGGAGACGAGAACAATGTGGACTCCTCCAGCGATGTCGAAAGGACTTTGAAGAATATTAATGGGTACCACGAAGAGATTCTGGAAGCATTGCATTCCGCGTCGCAGAGGCTTGGTGATAGCAAGCGCAGTCCTTCCCAAGACAGCCACAAGAGCGTTGTTGACGTGAACTATTCATCGCTTGGTGGTGGTAAAGGTAGAGACGAACAGGGGGATGACGACATGGATGAGCCAATGCC
Ncrosbyi_MtMitchell_N210 AAATAATGCCATTAACTTATATATGTTTGTTTAACTTTTTATTCTTTCTATCACATTGTAAAACATTACGAGCACTTGGTGCAACATGGGCCATTGCAAGTGTAGGTCACATTTGGAGAACGTTACTTTAAAAAATATATATTTAGTATATCATTGTAAATTTCAAATTATTTGAAGTTAATGCAAAAGGTATGAAACTATTTATATTCTGAGAAACTAAATCATCATTATTTTTATGCACAATTTCTAAAAATTATCTAGAAAATAGACCTCCCCATTTCAAATGTATGTCCAAAGTCAAGAATTTTTAACTTTAGTACAATTTTTGGCTTTGTATAACATTTGTCCCGATAAAACAAGTTTTCAAATAAAGTTTTAGCATTTATGTTATGTATGCATTTAAAATAAACTTAGATTGGGTTCGGATCTAGCCCTGTTTCTATCCTGTTCTGTTGCAGCTCTGGTCAGGGCTATATCCCATGTAACAGATCAACCGAAGAGGATTTTTCTGAGCACGCTGACCAATTGCCTCCAGATAGGAGAGAGCAGGGCTATGTCCCAGCCCGCCTTATTAAACCTCGATTCGATAATTGTGACGATACAGAATGTTGACCCCGTCCCAACAGGGAGGACAAATTGCAGGAGTTGCAGCGACGTCAGCAAGACACGCCACCCAAGTTGCCCGTGGAAAGTTCCCAACCACCCATAGGTGACATGTCCACTTTCATCGAACTCTCACCAGATAATCTGACCCGGGTCCCTGAAAAGGGAATCCTTAAGCATGGCAGGCCAGATAACTGGGAAGACGGCGACGACCAGGGAGACGAGAACAATGTGGACTCCTCCAGCGATGTCGAAAGGACTTTGAAGAATATTAACGGGTACCATGAAGAGATTCTGGAAGCACTGCATTCCGCGTCGCAGAGGCTTGGTGACAGCAAGCGCAGTCCTTCCCAAGACAGCCACAAGAGCGTTGGTGACGTAAACTATTCATCGCTTGGTGGTGGCAAAGGTAGAGACGAGCAGGGGGATGACGACATGGATGAGCCAATGCC
Ncrosbyi_PricesCrk_N1143 AAATAATGCCATTAACTTATATATGTTTGTTTAACTTTTTATTCTTTCTATCACATTGTAAAACATTACGAGCACTTGGTGCAACATGGGCCATTGCAAGTGTAGGTCACATTTGGAGAACGTTACTTTAAAAAATATATATTTAGTATATCATTGTAAATTTGAAATTATTTGAAGTTAATGCAAAAGGTATGAAACTATTTATATTCTGAGAAACTAAATCATCATTATTTTTATGCACAATTTCTAAAAATTATCTAGAAAATAGACCTCCCCATTTCAAATTTATGTCCAAAGTCAAGAATTTTTAACTTTAGTACAATTTTTGGCTTTGTATAACATTTGTCCCGATAAAACAAGTTTTCAAATAAAGTTTTAGCATTTATGTTATGTATGCATTTAAAATAAACTTAGATTGGGTTCGGATCTAGCCCTGTTTCTATCCTGTTCTGTTGCAGCTCTGGTCAGGGCTATATCCCATGTAACAGATCAACCGAAGAGGATTTTTCTGAGCACGCTGACCAATTGCCTCCAGATAGGAGAGAGCAGGGCTATGTCCCAGCCCGCCTTATTAAACCTCGATTCGATAATTGTGACGATACAGAATGTTGACCCCGTCCCAACAGGGAGGACAAATTGCAGGAGTTGCAGCGACGTCAGCAAGACACGCCACCCAAGTTGCCCGTGGAAAGTTCCCAACCACCCATAGGTGACATGTCCACTTTCATCGAACTCTCACCAGATAATCTGACCCGGGTCCCTGAAAAGGGAATCCTTAAGCATGGCAGGCCAGATAACTGGGAAGACGGCGACGACCAGGGAGACGAGAACAATGTGGACTCCTCCAGCGATGTCGAAAGGACTTTGAAGAATATTAACGGGTACCATGAAGAGATTCTGGAAGCACTGCATTCCGCGTCGCAGAGGCTTGGTGACAGCAAGCGCAGTCCTTCCCAAGACAGCCACAAGAGCGTTGGTGACGTAAACTATTCATCGCTTGGTGGTGGCAAAGGTAGAGACGAGCAGGGGGATGACGACATGGATGAGCCAATGCC
Ncrosbyi_ShufordCrk_N1148 AAATAATGCCATTAACTTATATATGTTTGTTTAACTTTTTATTCTTTCTATCACATTGTAAAACATTACGAGCACTTGGTGCAACATGGGCCATTGCAAGTGTAGGTCACATTTGGAGAACGTTACTTTAAAATATATATATTTAGTATATCATTGTAAATTTCAAATTATTTGAAGTTAATGCAAAAGGTATGAAACTATTTATATTCTGAGAAACTAAATCATCATTATTTTTATGCACAATTTCTAAAAATTATCTAGAAAATAAACCTCCCCATTTCAAATTTATGTCCAAAGTCAAGAATTTTTAACTTTAGTACAATTTTTGGCTTTGTATAACATTTGTCCCGATAAAACAAGTTTTAAAATAAAGTTTTAGCATTTATGTTATGTATGCATTTAAAATAAACTTAGATTGGGTTCGGATCTAGCCCTGTTTCTATCCTGTTCTGTTGCAGCTCTGGTCAGGGCTATATCCCATGTAACAGATCAACCGAAGAGGATTTTTCTGAGCACGCTGACCAATTGCCTCCAGATAGGAGAGAGCAGGGCTATGTCCCAGCCCGCCTTATTAAACCTCGATTCGATAATTGTGACGATACAGAATGTTGACCCCGTCCCAACAGGGAGGACAAATTGCAGGAGTTGCAGCGACGTCAGCAAGACACGCCACCCAAGTTGCCCGTGGAAAGTTCCCAACCACCCATAGGTGACATGTCCACTTTCATCGAACTCTCACCAGATAATCTGACCCGGGTCCCTGAAAAGGGAATCCTTAAGCATGGCAGGCCAGATAACTGGGAAGACGGCGACGACCAGGGAGACGAGAACAATGTGGACTCCTCCAGCGATGTCGAAAGGACTTTGAAGAATATTAACGGGTACCATGAAGAGATTCTGGAAGCACTGCATTCCGCGTCGCAGAGGCTTGGTGACAGCAAGCGCAGTCCTTCCCAAGACAGCCACAAGAGCGTTGGTGACGTAAACTATTCATCGCTTGGTGGTGGCAAAGGTAGAGACGAGCAGGGGGATGACGACATGGATGAGCCAATG--
Ndellingeri_WhitewFalls_N887 -------------------------------------------------------------AACATTACGAGCACTTGGTGCAACATGGGCCATTGCAAGTGTAGGTCACATTTGGAGAACGTTACTTTAAAATATATATATTTAGTATATTATTGTAAATTTCAAATTATTTGAAGTTAATGCAAAAGGTACGAAACTATTTATATTCTGAGATACTAAATCATCATTATTTTTATGCACAATTTCTAAAAATTATCTAGAAAATAGAGCTCCCCATTTCAAATTTATGTCCAAAGTCAAGAATTTTTAACTTTAGTACAATTTTTGGCTTTGTACAATATTTGTCCCGATAAAACAAGTTTTCAAATAAAGTTTTAGCATTTATGTTATGTATGCATTTAAAATAAACTTAGATTGGGTTCGGATCTAGCCCTGTTTCTATCCTGTTCTGTTGCAGCTCTGGTCAGGGCTATATCCCATGTAACAGATCAACCGAAGAGGATTTTTCTGAGCACGCTGACCAATTGCCTCCAGATAGGAGAGAGCAGGGCTATGTCCCAGCCCGCCTTATTAAACCTCGATTCGATAATTGTGACGATACAGAATGTTGACCCCGTCCCAACAGGGAGGACAAATTGCAGGAGTTGCAGCGACGTCAGCAAGACACGCCACCCAAGTTGCCCGTGGAAAGTTCCCAACCACCCATAGGTGACATGTCCACTTTCATCGAACTCTCACCAGATAATCTGACCCGGGTCCCTGAAAAGGGAATCCTTAAGCATGGCAGGCCAGATAACTGGGAAGACGGCGACGACCAGGGAGACGAGAACAATGTGGACTCCTCCAGCGATGTCGAAAGGACTTTGAAGAATATTAACGGGTACCATGAAGAGATTCTGGAAGCACTGCATTCCGCGTCGCAGAGGCTTGGTGACAGCAAGCG---------------------------------------------------------------------------------------------------------------
Ndilutus_StarveRockCave_G3174 ------------------------------------------------------------------------------------------------------------------------------------------ATATTTAGTATATTATTGTAAATTTCAAATTACTTGAAGTTAATGCAAAAGGTACGAAACTATTTATATTCTGAGATACTAAATTATCATTATTTTTATGCACAATTTCAAAAAATTATCTAGAAAATAGACCTCCCCATTTCAAATTTTTAACTTTAGTCAAGAATTTTTAACTTTAGTACAATTTTTGGCTTTGTACAATATTTGTCCCGATAAAACAAGTTTTCAAATAAAGTTTTAGCATTTATGTTATGTATGCATTTAAAATAAACTTAGATTGGGTTCGGATCTAGCCCTGTTTCTATCCTGTTCTGTTGCAGCTCTGGTCAGGGCTATATCCCATGTAACAGATCAACCGAAGAGGATTTTTCTGAGCACGCTGACCAATTGCCTCCAGATAGGAGAGAGCAGGGCTATGTCCCAGCCCGCCTTATTAAACCTCGATTCGATAATTGTGACGATACAGAATGTTGACCCCGTCCCAACAGGGAGGACAAATTGCAGGAGTTGCAGCGACGTCAGCAAGACACGCCACCCAAGTTGCCCGTGGAAAGTTCCCAACCACCCATAGGTGACATGTCCACTTTCATCGAACTCTCACCAGATAATCTGACCCGGGTCCCTGAAAAGGGAATCCTTAAGCATGGAAGGCCAGATAACTGGGAAGACGGCGACGACCAGGGAGACGAGAACAATGTGGACTCCTCCAGCGATGTCGAAAGGACTTTGAAGAATATTAACGGGTACCATGAAGAGATTCTGGAAGCAC----------------------------------------------------------------------------------------------------------------------------------------------------
Nfridelli_LittlePigeon_N262 AAATAATGACATTAACTCATATATGTTTGTTTAACTTTTTATTCTTTCTATCACATTGTAAAACATTACGAGCACTTGGTGCAACATGGGCCATTGCAAGTGTAGGTCACATTTGGAGAACGTTACTTTAAAATATATATATTTAGTATATTATTGTAAATTTCAAATTATTTGAAGTTAATGCAAAAGGTACGAAACTATTTATATTCTGAGATACTAAATCATCATTATTTTTATGCACAATTTCTAAAAATTATCTAGAAAATAGACCTCCCCATTTCAAATTTATGTCCAAAGTCAAGAATTTTTAACTTTAGTACAATTTTTGGCTTTGTACAATATTTGTCCCGATAAAACAAGTTTTCAAATAAAGTTTTAGCATTTATGTTATGTATGCATTTAAAATAAACTTAGATTGGGTTCGGATCTAGCCCTGTTTCTATCCTGTTCTGTTGCAGCTCTGGTCAGGGCTATATCCCATGTAACAGATCAACCGAAGAGGATTTTTCTGAGCACGCTGACCAATTGCCTCCAGATAGGAGAGAGCAGGGCTATGTCCCAGCCCGCCTTATTAAACCTCGATTCGATAATTGTGACGATACAGAATGTTGACCCCGTCCCAACAGGGAGGACAAATTGCAGGAGTTGCAGCGACGTCAGCAAGACACGCCACCCAAGTTGCCCGTGGAAAGTTCCCAACCACCCATAGGTGACATGTCCACTTTCATCGAACTCTCACCAGATAATCTGACCCGGGTCCCTGAAAAGGGAATCCTTAAGCATGGCAGGCCAGATAACTGGGAAGACGGCGACGACCAGGGAGACGAGAACAATGTGGACTCCTCGAGCGATGTCGAAAGGACTTTGAAGAATATTAACGGGTACCATGAAGAGATTCTGGAAGCACTTCATTCCGCGTCGCAGAGGCTTGGTGACAGCAAG-----------------------------------------------------------------------------------------------------------------
Nfurtivus_RaccoonMtn_N1026 AAATAATGACATTAACTCATATATGTTTGTTTAACTTTTTATTCTTTCTATCACATTGTAAAACATTACGAGCACTTGGTGCAACATGGGCCATTGCAAGTGTAGGTCACATTTGGAGAACGTTACTTTAAAATATATTTATTTAGTATATTATTGTAAATTTCAAATTATTTGAAGTTAATGCAAAAGGTACGAAACTATTTATATTTTGAGAAACTAAATCATCATTATTTTTATGCACAATTTCTAAAAATTATCTAAAAAATAGAACTCCCCATTTCAAATTTATGTCCAAAGTCAAGAATTTTTAACTTTAGTACAATTTTTGGCTTTGTATAAGATTTGTCCCGATAAAACAAGTATTCAAATAAAGTTTTAGCATTTATGTTATGTATGCATTTAAAATAAACTTAGATTGGGTTCGGATCTAGCCCTGTTTCTATCCTGTTCTGTTGCAGCTCTGGTCAGGGCTATATCCCATGTAACAGATCAACCGAAGAGGATTTTTCTGAGCACGCTGACCAATTGCCTCCAGATAGGAGAGAGCAGGGCTATGTCCCAGCCCGCCTTATTAAACCTCGATTCGATAATTGTGACGATACAGAATGTTGACCCCGTCCCAACAGGGAGGACAAATTGCAGGAGTTGCAGCGACGTCAGCAAGACACGCCACCCAAGTTGCCCGTGGAAAGTTCCCAACCACCCATAGGTGACATGTCCACTTTCATCGAACTCTCACCAGATAATCTGACCCGGGTCCCTGAAAAGGGAATCCTTAAGCATGGCAGGCCAGATAACTGGGAAGACGGCGACGACCAGGGAGACGAGAACAATGTGGACTCCTCCAGCGATGTCGAAAGGACTTTGAAGAATATTAACGGGTACCATGAAGAGATTCTGGAAGCACTGCATTCCGCGTCGCAGAGGCTTGGTGACAGCAAGCGCAGTCCTTCCCAAGACAGCCACAAGAGCGTTGTTGACGTAAACTATTCATCGCTTGGTGGTGGCAAAGGTAGAGACGAGCAGGGGGATGACGACATGGATGAGCCAATGCC
Ngeorgia_Sittons_N073 -----------------------------------------------------------------------------GGTGCAACATGGGCCATTGCAAGTGTAGGTCACATTTGGAGAACGTTACTTTAAAATATATTTATTTAGTATATTATTGTAAATCTCAAATTATTTGAAGTTAATGCATAAGGTACGAAACTATTTATATTCTGAGAAACTAAATCATCATTATTTTTATGCACAATTTCTAAAAATTTTCTAGAAAATAGACCTCCGCATTTCAAATTTATGTCCAAAGTCAAGAATTTTAAATTTTAGTACAATTTTTGGCTTTGTACAACATTTGTCCCGATAAAACAAGTTTTCAAATAAAGTTTTAGCATTTATGTTATGCATGCATTTAAAATAAACTTAGATTGGGTTCGGATCTAGCCCTGTTTCTATCCTGTTCTGTTGCAGCTCTGGTCAGGGCTATATCCCATGTAACAGATCAACCGAAGAGGATTTTTCTGAGCACGCTGACCAATTGCCTCCAGATAGGAGAGAGCAGGGCTATGTCCCAGCCCGCCTTATTAAACCTCGATTCGATAATTGTGACGATACAGAATGTTGACCCCGTCCCAACAGGGAGGACAAATTGCAGGAGTTGCAGCGACGTCAGCAAGACACGCCACCCAAGTTGCCCGTGGAAAGTTCCCAACCACCCATAGGTGACATGTCCACTTTCATCGAACTCTCACCAGATAATCTGACCCGGGTCCCTGAAAAGGGAATCCTTAAGCATGGCAGGCCAGATAACTGGGAAGACGGCGACGACCAGGGAGACGAGAACAATGTGGACTCCTCCAGCGATGTCGAAAGGACTTTGAAGAATATTAACGGGTACCATGAAGAGATTCTGGAAGCACTGCATTCCGCGTCGCAGAGGCTTGGTGACAGCAAGCGCAGTCCTTCCCAAGACAGCCACAAGAGCGTTGTTGACGTAAACTATTCATCGCT---------------------------------------------------------
Ngertschi_CedarCreek_N351 -------------------------------------TTTATTCTTTCTATCACATTGTAAAACATTACGAGCACTTGGTGCAACATGGGCCATTGCAAGTGTAGGTCACATTTGGAGAACGTTACTTTAAAATATATATATTTAGTATATCATTGTAAATTTCAAATTATTTGAAGTTAATGCAAAAGGTATGAAACTATTTATATTCTGAGAAACTAAATCATCATTATTTTTATGCACAATTTCTAAAAATTATCTAGAAAATAGACCTCCCCATTTCAAATTTATGTCCAAAGTCAAGAATTTTTAACTTTAGTACAATTTTTGGCTTTGTATAACATTTGTCCCGATAAAACAAGTTTTCAAATAAAGTTTTAGCATTTATGTTATGTATGCATTTAAAATAAACTTAGATTGGGTTCGGATCTAGCCCTGTTTCTATCCTGTTCTGTTGCAGCTCTGGTCAGGGCTATATCCCATGTAACAGATCAACCGAAGAGGATTTTTCTGAGCACGCTGACCAATTGCCTCCAGATAGGAGAGAGCAGGGCTATGTCCCAGCCCGCCTTATTAAACCTCGATTCGATAATTGTGACGATACAGAATGTTGACCCCGTCCCAACAGGGAGGACAAATTGCAGGAGTTGCAGCGACGTCAGCAAGACACGCCACCCAAGTTGCCCGTGGAAAGTTCCCAACCACCCATAGGTGACATGTCCACTTTCATCGAACTCTCACCAGATAATCTGACCCGGGTCCCTGAGAAGGGAATCCTTAAGCATGGCAGGCCAGATAACTGGGAAGACGGCGACGACCAGGGAGACGAGAACAATGTGGACTCCTCCAGCGATGTCGAAAGGACTTTGAAGAATATTAACGGGTACCATGAAGAGATTCTGGAAGCACTGCATTCCGCGTCGCAGAGGCTTGGTGACAGCAAGCGCAGTCCTTCCCAAGACAGCCACAAGAGCGTTGGTGACGTAAACTATTCATCGCTTGGTGGTGGCAAAGGTAGAGACGAGCAGGGGGATGACGACATGGATGAGCCAATGCC
Ngertschi_FrenchBroad_N968 -----------------------------------------------------------------------------GGTGCAACATGGGCCATTGCAAGTGTAGGTCACATTTGGAGAACGTTACTTTAAAATATATATATTTAGTATATCATTGTAAATTTCAAATTATTTGAAGTTAATGCAAAAGGTATGAAACTATTTATATTCTGAGAAACTAAATCATCATTATTTTTATGCACAATTTCTAAAAATTATCTAGAAAATAGACCTCCCCATTTCAAATTTATGTCCAAAGTCAAGAATTTTTAACTTTAGTACAATTTTTGGCTTTGTATAACATTTGTCCCGATAAAACAAGTTTTCAAATAAAGTTTTAGCATTTATGTTATGTATGCATTTAAAATAAACTTAGATTGGGTTCGGATCTAGCCCTGTTTCTATCCTGTTCTGTTGCAGCTCTGGTCAGGGCTATATCCCATGTAACAGATCAACCGAAGAGGATTTTTCTGAGCACGCTGACCAATTGCCTCCAGATAGGAGAGAGCAGGGCTATGTCCCAGCCCGCCTTATTAAACCTCGATTCGATAATTGTGACGATACAGAATGTTGACCCCGTCCCAACAGGGAGGACAAATTGCAGGAGTTGCAGCGACGTCAGCAAGACACGCCACCCAAGTTGCCCGTGGAAAGTTCCCAACCACCCATAGGTGACATGTCCACTTTCATCGAACTCTCACCAGATAATCTGACCCGGGTCCCTGAAAAGGGAATCCTTAAGCATGGCAGGCCAGATAACTGGGAAGACGGCGACGACCAGGGAGACGAGAACAATGTGGACTCCTCCAGCGATGTCGAAAGGACTTTGAAGAATATTAACGGGTACCATGAAGAGATTCTGGAAGCACTGCATTCCGCGTCGCAGAGGCTTGGTGACAGCAAGCGCAGTCCTTCCCAAGACAGCCACAAGAGCGTTGG------------------------------------------------------------------------------
Ngertschi_HickoryNutGap_N810 AAATAATGCCATTAACTTATATATGTTTGTTTAACTTTTTATTCTTTCTATCACATTGTAAAACATTACGAGCACTTGGTGCAACATGGGCCATTGCAAGTGTAGGTCACATTTGGAGAACGTTACTTTAAAATATATATATTTAGTATATCATTGTAAATTTCAAATTATTTGAAGTTAATGCAAAAGGTATGAAACTATTTATATTCTGAGAAACTAAATCATCATTATTTTTATGCACAATTTCTAAAAATTATCTAGAAAATAGACCTCCCCATTTCAAATTTATGTCCAAAGTCAAGAATTTTTAACTTTAGTACAATTTTTAGCTTTGCATAACATTTGTCCCGATAAAACAAGTTTTCAAATAAAGTTTTAGCATTTATGTTATGTATGCATTTAAAATAAACTTAGATTGGGTTCGGATCTAGCCCTGTTTCTATCCTGTTCTGTTGCAGCTCTGGTCAGGGCTATATCCCATGTAACAGATCAACCGAAGAGGATTTTTCTGAGCACGCTGACCAATTGCCTCCAGATAGGAGAGAGCAGGGCTATGTCCCAGCCCGCCTTATTAAACCTCGATTCGATAATTGTGACGATACAGAATGTTGACCCCGTCCCAACAGGGAGGACAAATTGCAGGAGTTGCAGCGACGTCAGCAAGACACGCCACCCAAGTTGCCCGTGGAAAGTTCCCAACCACCCATAGGTGACATGTCCACTTTCATCGAACTCTCACCAGATAATCTGACCCGGGTCCCTGAAAAGGGAATCCTTAAGCATGGCAGGCCAGATAACTGGGAAGACGGCGACGACCAGGGAGACGAGAACAATGTGGACTCCTCCAGCGATGTCGAAAGGACTTTGAAGAATATTAACGGGTACCATGAAGAGATTCTGGAAGCACTGCATTCCGCGTCGCAGAGGCTTGGTGACAGCAAGCGCAGTCCTTCCCAAGACAGTCACAAGAGCGTTGGTGACGTAAACTATTCATCGCTTGGTGGTGGCAAAGGTAGAGACGAGCAGGGGGATGACGACATGGATGAGCCAATGCC
Nholsingeri_BrumleyCrk_N916 ----------------------------------------------------ACATTGTAAAACATTACGAGCACTTGGTGCAACATGGGCCATTGCAAGTGTAGGTCACATTTGGAGAACGTTACTTTAATATATATATATATAGCATATTATTGTAAATTTCAAATTATTTGAAGTTAATGCAAAAGGTACGAAACTATTTATATTCTGAGATACTAATTCATCATTATTTTTATGCACAATTTCTAAACATTATCTAGAAAATAGACCTCCCCATTTCAAATTTATGTCCAAAGTCAAGAATTTTTAACTTTAGTACAATTTTTGGCTTTGTACAATATTTGTCCCGATAAAACAAGTTTTCAAATAAAGTTTTAGCATTTATGTTATGTATGCATTTAAAATAAACTTAGATTGGGTTCGGATCTAGCCCTGTTTCTATCCTGTTCTGTTGCAGCTCTGGTCAGGGCTATATCCCATGTAACAGATCAACCGAAGAGGATTTTTCTGAGCACGCTGACCAATTGCCTCCAGATAGGAGAGAGCAGGGCTATGTCCCAGCCCGCCTTATTAAACCTCGATTCGATAATTGTGACGATACAGAATGTTGACCCCGTCCCAACAGGGAGGACAAATTGCAGGAGTTGCAGCGACGTCAGCAAGACACGCCACCCAAGTTGCCCGTGGAAAGTTCCCAACCACCCATAGGTGACATGTCCACTTTCATCGAACTCTCACCAGATAATCTGACCCGGGTCCCTGAAAAAGGAATCCTTAAGCATGGCAGGCCAGATAACTGGGAAGACGGCGACGACCAGGGAGACGAGAACAATGTGGACTCCTCCAGCGATGTCGAAAGGACTTTGAAGAATATTAACGGGTACCATGAAGAGATTCTGGAAGCACTGCATTCCGCGTCGCAGAGGCTTGGTGACAGCAAGCGCAGTCCTTCCCAAGACAGCCACAAGAGCGTTGTTGACGTAAACTATTCA--------------------------------------------------------------
Nholsingeri_PondCave_N541 -------------------------------------------------------------------------------------------------------------------------------------------------------------------CAAATTATTTGAAGTTAATGCAAAAGGTACGAAACTATTTATATTCTGAGATACTAATTCATCATTATTTTTATGCACAATTTCTAAAAACTATCTAGAAAATAGACCTCCCCATTTCAAATTTATGTCCAAAGTCAAAAATTTTTAACTTTAGTACAATTTTTGGCTTTGTACAATATTTGTCCCGATAAAACAAGTTTTCAAATAAAGTTTTAGCATTTATGTTATGTATGCATTTAAAATAAACTTAGATTGGGTTCGGATCTAGCCCTGTTTCTATCCTGTTCTGTTGCAGCTCTGGTCAGGGCTATATCCCATGTAACAGATCAACCGAAGAGGATTTTTCTGAGCACGCTGACCAATTGCCTCCAGATAGGAGAGAGCAGGGCTATGTCCCAGCCCGCCTTATTAAACCTCGATTCGATAATTGTGACGATACAGAATGTTGACCCCGTCCCAACAGGGAGGACAAATTGCAGGAGTTGCAGCGACGTCAGCAAGACACGCCACCCAAGTTGCCCGTGGAAAGTTCCCAACCACCCATAGGTGACATGTCCACTTTCATCGAACTCTCACCAGATAATCTGACTCGGGTCCCTGAAAAGGGAATCCTTAAGCATGGCAGGCCAGATAACTGGGAAGACGGCGACGACCAGGGAGACGAGAACAATGTGGACTCCTCCAGCGATGTCGAAAGGACTTTGAAGAATATTAACGGGTACCATGAAGAGATTCTGGAAGCACTGCATTCCGCGTCGCAGAGGCTTGGTGACAGCAAGCGCAGTCCTTCCCAAGACAGCCACAAGAGCGTTGTTGACGTAAACTATTCATCGCTTGGTGGTGGCAAAGGTAGAGACGAGCAGGGGGATGACGACATGGATGAACCAATGCC
Njonesi_CaveSpringCave_N390 AAATAATGACATTAACTCATATATGTTTGTTTAACTTTTTATTCTTTCTATCACATTGTAAAACATTACGAGCACTTGGTGCAACATGGGCCATTGCAAGTGTAGGTCACATTTGGAGAACGTTACTTTAAAATATATATATTTAGTATATTATTGTAAATTTCAAATTATTTGAAGTTAATGCAAAAGGTACGAAACTATTTATATTCTGAGATACTAAATCATCATTATTTTTATGCACAATTTCTAAAAATTATCTAGAAAATAGACCTCCCCATTTCAAATTTATATCCAAAGTCAAGAATTTTTAACTTCAGTACAATTTTTGGCTTTGTACAATATTTGTCCCGATAAAACAAGTTTTCAAATAAAGTTTTAGCATTTATGTTATGTATGCATTTAAAATAAACTTAGATTGGGTTCGGATCTAGCCCTGTTTCTATCCTGTTCTGTTGCAGCTCTGGTCAGGGCTATATCCCATGTAACAGATCAACCGAAGAGGATTTTTCTGAGCACGCTGACCAATTGCCTCCAGATAGGAGAGAGCAGGGCTATGTCCCAGCCCGCCTTATTAAACCTCGATTCGATAATTGTGACGATACAGAATGTTGACCCCGTCCCAACAGGGAGGACAAATTGCAGGAGTTGCAGCGACGTCAGCAAGACACGCCACCCAAGTTGCCCGTGGAAAGTTCCCAACCACCCATAGGTGACATGTCCACTTTCATCGAACTCTCACCAGATAATCTGACCCGGGTCCCTGAAAAGGGAATCCTTAAGCATGGCAGGCCAGATAACTGGGAAGACGGCGACGACCAGGGAGACGAGAACAATGTGGACTCCTCCAGCGATGTCGAAAGGACTTTGAAGAATATTAACGGGTACCATGAAGAGATTCTGGAAGCACTTCATTCCGCGTCGCAGAGGCTTGGTGACAGCAAGCGCAGTCCTTCCCAAGATAGCCACAAGAGCGTTGTTGACGTAAACTATTCATCGCTTGGTGGTGGCAAAGGTAGAGACGAGCAGGGGGATGACG-------------------
Nlowderi_ChestnutBranch_N731 AAATAATGACATTAACTCATATATGTTTGTTTAACTTTTTATTCTTTCTATCACATTGTAAAACATTACGAGCACTTGGTGCAACATGGGCCATTGCAAGTGTAGGTCACATTTGGAGAACGTTACTTTAAAATATATATATTTAGTATATTATTGTATATTTCAAATTATTTGAAGTTAATGCAAAAAGTACGAAACTATTTATATTCTGAGATACTAAATCATCATTATTTTTATGCACAATTTCTAAAAATTATCTAAAAAATAGAACTCCCCATTTCAAATTTATGCCCAAAGTCAAGAATTTTTAACTTTAGTACAATTTTTGGCTTTGTACAATATTTGTCCCGATAAAACAAGTTTTCAAATAAAGTTTTAGCATTTATGTTATGTATGCATTTAAAATAAACTTAGATTGGGTTCGGATCTAGCCCTGTTTCTATCCTGTTCTGTTGCAGCTCTGGTCAGGGCTATATCCCATGTAACAGATCAACCGAAGAGGATTTTTCTGAGCACGCTGACCAATTGCCTCCAGATAGGAGAGAGCAGGGCTATGTCCCAGCCCGCCTTATTAAACCTCGATTCGATAATTGTGACGATACAGAATGTTGACCCCGTCCCAACAGGGAGGACAAATTGCAGGAGTTGCAGCGACGTCAGCAAGACACGCCACCCAAGTTGCCCGTGGAAAGTTCCCAACCACCCATAGGTGACATGTCCACTTTCATCGAACTCTCACCAGATAATCTGACCCGGGTCCCTGAAAAGGGTATCCTTAAGCACGGCAGGCCAGATAACTGGGAAGACGGCGACGACCAGGGAGACGAGAACAATGTGGACTCCTCCAGCGATGTCGAAAGGACTTTGAAGAATATTAACGGGTACCATGAAGAGATTCTGGAAGCATTGCATTCCGCGTCGCAGAGGCTTGGTGACAGCAAGCGCAGTCCTTCCCAAGACAGCCACAAGAGCGTTGTTGATGTAAACTATTCATCGCTTGGTGGTGGCAAAGGTAGAGACGAGCAGGGGGATGACGACATGG-------------
Nlowderi_upperFiresCreek_N820 AAATAATGACATTAACTCATATATGTTTGTTTAACTTTTTATTCTTTCTATCACATTGTAAAACATTACGAGCACTTGGTGCAACATGGGCCATTGCAAGTGTAGGTCACATTTGGAGAACGTTACTTTAAAATATATATATTTAGTATATTATTGTAAATTTCAAATTATTTGAAGTTAATGCAAAAAGTACGAAACTATTTATATTCTGAGATACTAAATCATCATTATTTTTATGCACAATTTCTAAAAATTATCTAGAAAATAGACCTCCCCATTTCAAATTTATGCCCAAAGTCAAGAATTTTTAACTTTAGTACAATTTTTGGCTTTGTACAATATTTGTCCCGATAAAACAAGTTTTCAAATAAAGTTTTAGCATTTATGTTATGTATGCATTTAAAATAAACTTAGATTGGGTTCGGATCTAGCCCTGTTTCTATCCTGTTCTGTTGCAGCTCTGGTCAGGGCTATATCCCATGTAACAGATCAACCGAAGAGGATTTTTCTGAGCACGCTGACCAATTGCCTCCAGATAGGAGAGAGCAGGGCTATGTCCCAGCCCGCCTTATTAAACCTCGATTCGATAATTGTGACGATACAGAATGTTGACCCCGTCCCAACAGGGAGGACAAATTGCAGGAGTTGCAGCGACGTCAGCAAGACACGCCACCCAAGTTGCCCGTGGAAAGTTCCCAACCACCCATAGGTGACATGTCCACTTTCATCGAACTCTCACCAGATAATCTGACCCGGGTCCCTGAAAAGGGAATCCTTAAGCACGGCAGGCCAGATAACTGGGAAGACGGCGACGACCAGGGAGACGAGAACAATGTGGACTCCTCCAGCGATGTCGAAAGGACTTTGAAGAATATTAACGGGTACCATGAAGAGATTCTGGAAGCATTGCATTCCGCGTCGCAGAGGCTTGGTGACAGCAAGCGCAGTCCTTCCCAAGACAGCCACAAGAGCGTTGTTGATGTAAACTATTCATCGCTTGGTGGTGGCAAAGGTAGAGACGAGCAGGGGGATGACGACATGGATGAGCCAATGCC
Nlula_BeeRockCave_G2091 AAATAATGTCATTAACTCATATATGTTTGTTTAACTTTTTATTCTTTCTATCACATTGTAAAACATTACGAGCACTTGGTGCAACATGGGCCATTGCAAGTGTAGGTCACATTTGGAGAACGTTACTTTAAAATATATTTATTTAGTATATTATTGTAAATCTCAAATTATTTGAAGTTAATGCAAAAGGTACGAAACTATTTATATTCTGAGAAACTAAATCATCATTATTTTTATGCACAATTTCTAAAAATTTTCTAAAAAATAGACTTCCCCATTTCAAATTTATGTCCAAAGTCAAGAATTTTAAACTTTAGTACAATTTTTGGCTTTGTACAACATTTGTCCCGATAAAACAAGTTTTCAAATAAAGTTTTAGCATTTGTGTTATGTATGCATTTAAAATAAACTTAGATTGGGTTCGGATCTAGCCCTGTTTCTATCCTGTTCTGTTGCAGCTCTGGTCAGGGCTATATCCCATGTAACAGATCAACCGAAGAGGATTTTTCTGAGCACGCTGACCAATTGCCTCCAGATAGGAGAGAGCAGGGCTATGTCCCAGCCCGCCTTATTAAACCTCGATTCGATAATTGTGACGATACAGAATGTTGACCCCGTCCCAACAGGGAGGACAAATTGCAGGAGTTGCAGCGACGTCAGCAAGACACGCCACCCAAGTTGCCCGTGGAAAGTTCCCAACCACCCATAGGTGACATGTCCACTTTCATCGAACTCTCACCAGATAATCTGACCCGGGTCCCTGAAAAGGGAATCCTTAAGCATGGCAGGCCAGATAACTGGGAAGACGGCGACGACCAGGGAGACGAGAACAATGTGGACTCCTCCAGCGATGTCGAAAGGACTTTGAAGAATATTAACGGGTACCATGAAGAGATTCTGGAAGCATTGCATTCCGCGTCGCAGAGGCTTGGTGACAGCAAGCGCAGTCCTTCCCAAGACAGCCACAAGAGCGTTGTTGACGTAAATTATTCATCGCTTGGTGGTGGCAAAGGTAGAGACGAGCAGGCTGATGACGACATGGATGAGCCAATGCC
Nlula_LulaFallsCave_G2084 AAATAATGTCATTAACTCATATATGTTTGTTTAACTTTTTATTCTTTCTATCACATTGTAAAACATTACGAGCACTTGGTGCAACATGGGCCATTGCAAGTGTAGGTCACATTTGGAGAACGTTACTTTAAAATATATTTATTTAGTATATTATTGTAAATCTCAAATTATTTGAAGTTAATGCAAAAGGTACGAAACTATTTATATTCTGAGAAACTAAATCATCATTATTTTTATGCACAATTTCTAAAAATTTTCTAAAAAATAGACTTCCCCATTTCAAATTTATGTCCAAAGTCAAGAATTTTAAACTTTAGTACAATTTTTGGCTTTGTACAACATTTGTCCCGATAAAACAAGTTTTCAAATAAAGTTTTAGCATTTATGTTATGTATGCATTTAAAATAAACTTAGATTGGGTTCGGATCTAGCCCTGTTTCTATCCTGTTCTGTTGCAGCTCTGGTCAGGGCTATATCCCATGTAACAGATCAACCGAAGAGGATTTTTCTGAGCACGCTGACCAATTGCCTCCAGATAGGAGAGAGCAGGGCTATGTCCCAGCCCGCCTTATTAAACCTCGATTCGATAATTGTGACGATACAGAATGTTGACCCCGTCCCAACAGGGAGGACAAATTGCAGGAGTTGCAGCGACGTCAGCAAGACACGCCACCCAAGTTGCCCGTGGAAAGTTCCCAACCACCCATAGGTGACATGTCCACTTTCATCGAACTCTCACCAGATAATCTGACCCGGGTCCCTGAAAAGGGAATCCTTAAGCATGGCAGGCCAGATAACTGGGAAGACGGCGACGACCAGGGAGACGAGAACAATGTGGACTCCTCCAGCGATGTCGAAAGGACTTTGAAGAATATTAACGGGTACCATGAAGAGATTCTGGAAGCACTGCATTCCGCGTCGCAGAGGCTTGGTGACAGCAAGCGCAGTCCTTCCCAAGACAGCCACAAGAGCGTTGTTGACGTAAACTATTCATCGCTTGGTGGTGGCAAAGGTAGAGACGAGCAGGCAGATGACGACATGGATGAGCCAATGCC
Nmimus_NealsSink_N329 -AATAATGACATTAACTCATATATGTTTGTTTAACTTTTTATTCTTTCTATCACATTGTAAAACATTACGAGCACTTGGTGCAACATGGGCCATTGCAAGTGTAGGTCACATTTGGAGAACGTTACTTTAATATATATATATTTAGTATATTATTGTAAATTTCAAATTATTTGAAGTTAATGCAAAAGGTACGAAACTATTTATATTCTGAGATACTAAATCATCATTATTTTTATGCACAATTTCTAAAAATTATCTAGAAAATAGAC---CCCATTTCAAATTTATGTCCAAAGTCAAGAATTTTTAACTTTAGTACAATTTTTGGCTTTGTACAATATTTGTCCCGATAAAACAAGTTTTCAAATAAAGTTTTAGCATTTATGTTATGTATGCATTTAAAATAAACTTAGATTGGGTTCGGATCTAGCCCTGTTTCTATCCTGTTCTGTTGCAGCTCTGGTCAGGGCTATATCCCATGTAACAGATCAACCGAAGAGGATTTTTCTGAGCACGCTGACCAATTGCCTCCAGATAGGAGAGAGCAGGGCTATGTCCCAGCCCGCCTTATTAAACCTCGATTCGATAATTGTGACGATACAGAATGTTGACCCCGTCCCAACAGGGAGGACAAATTGCAGGAGTTGCAGCGACGTCAGCAAGACACGCCACCCAAGTTGCCCGTGGAAAGTTCCCAACCACCCATAGGTGACATGTCCACTTTCATCGAACTCTCACCAGATAATCTGACCCGGGTCCCTGAAAAGGGAATCCTTAAGCATGGCAGGCCAGATAACTGGGAAGACGGCGACGACCAGGGAGACGAGAACAATGTGGACTCCTCCAGCGATGTCGAAAGGACTTTGAAGAATATTAACGGGTACCATGAAGAAATTCTGGAAGCACTGCATTCCGCGTCGCAGAGGCTTGGTGACAGCAAGCGCAGTCCTTCCCAAGACAGCCACAAGAGCGTTGTTGACGTAAACTATTCATCGCTTGGTGGTGGCAAAGGTAGAGACGAGCAGGGGGATGACGACATGGATGAACCAATGCC
Nmimus_Straleys_N625 AAATAATGACATTAACTCATATATGTTTGTTTAACTTTTTATTCTTTCTATCACATTGTAAAACATTACGAGCACTTGGTGCAACATGGGCCATTGCAAGTGTAGGTCACATTTGGAGAACGTTACTTTAATATATATATATTTAGTATATTATTGTAAATTTCAAATTATTTGAAGTTAATGCAAAAGGTACGAAACTATTTATATTCTGAGATACTAAATCATCATTATTTTTATACACAATTTCTAAAAATTATCTAGAAAATAGAC---CCCATTTCAAATTTATGTCCAAAGTCAAGAATTTTTAACTTTAGTACAATTTTTGGCTTTGTACAATATTTGTCCCGATAAAACAAGTTTTCAAATAAAGTTTTAGCATTTATGTTATGTATGCATTTAAAATAAACTTAGATTGGGTTCGGATCTAGCCCTGTTTCTATCCTGTTCTGTTGCAGCTCTGGTCAGGGCTATATCCCATGTAACAGATCAACCGAAGAGGATTTTTCTGAGCACGCTGACCAATTGCCTCCAGATAGGAGAGAGCAGGGCTATGTCCCAGCCCGCCTTATTAAACCTCGATTCGATAATTGTGACGATACAGAATGTTGACCCCGTCCCAACAGGGAGGACAAATTGCAGGAGTTGCAGCGACGTCAGCAAGACACGCCACCCAAGTTGCCCGTGGAAAGTTCCCAACCACCCATAGGTGACATGTCCACTTTCATCGAACTCTCACCAGATAATCTGACCCGGGTCCCTGAAAAGGGAATCCTTAAGCATGGCAGGCCAGATAACTGGGAAGACGGCGACGACCAGGGAGACGAGAACAATGTGGACTCCTCTAGCGATGTCGAAAGGACTTTGAAGAATATTAACGGGTACCATGAAGAAATTCTGGAAGCACTGCATTCCGCGTCGCAGAGGCTTGGTGACAGCAAGCGCAGTCCTTCCCAAGACAGCCACAAGAGCGTTGTTGACGTAAACTATTCATCGCTTGGTGGTGGCAAAGGTAGAGACGAGCAGGGGGATGACGACATGGATGAACCAATGCC
Nnasicus_CaneyFork_N171 AAATAATGCTATTAACTCATATATGTTTGTTTAACTTTTTATTCTTTCTGTCACATTGTAAAACATTACGAGCACTTGGTGCAACATGGGCCATTGCAAGTGTAGGTCACATTTGGAGAACGTTACTTTAAAATATATATATTTAGTATATCATTGTAAATTTCAAATTATTTGAAGTTAATGCAAAAGGTATGAAACTATTTATATTCTGAGAAAATAAATCATCATTATTTTTATGCACAATTTCTAAAAATTATCTAGAAAATAGACCTCCCCATTTCAAATTTATGTCCAAAGTCAAGAATTTTTAACTTTAGTACAATTTTTGGCTTTGTACAACATTTGTCCCGATAAAATAAGTTTTCAAATAAAGTTTTAGCATTTATGTTATGTATGCATTTAAAATAAACTTAGATTGGGTTCGGATCTAGCCCTGTTTCTATCCTGTTCTGTTGCAGCTCTGGTCAGGGCTATATCCCATGTAACAGATCAACCGAAGAGGATTTTTCTGAGCACGCTGACCAATTGCCTCCAGATAGGAGAGAGCAGGGCTATGTCCCAGCCCGCCTTATTAAACCTCGATTCGATAATTGTGACGATACAGAATGTTGACCCCGTCCCAACAGGGAGGACAAATTGCAGGAGTTGCAGCGACGTCAGCAAGACACGCCACCCAAGTTGCCCGTGGAAAGTTCCCAACCACCCATAGGTGACATGTCCACTTTCATCGAACTCTCACCAGATAATCTGACCCGGGTCCCTGAAAAGGGAATCCTTAAGCATGGCAGGCCAGATAACTGGGAAGACGGCGACGACCAGGGAGACGAGAACAATGTGGACTCCTCCAGCGATGTCGAGAGGACTTTGAAGAATATTAACGGGTACCATGAAGAGATTCTGGAAGCACTGCATTCCGCGTCGCAGAGGCTTGGTGACAGCAAGCGCAGTCCTTCCCAAGACAGCCACAAGAGCGTTGTTGACGTAAACTATTCATCGCTTGGTGGTGGCAAAGGTAGAGACGAGCAGGGGGATGACGACATGGATGAGCCAATGCC
Nnasicus_ConnosteeFalls_N696 AAATAATGCCATTAACTCATATATGTTTGTTTAACTTTTTATTCTTTCTGTCACATTGTAAAACATTACGAGCACTTGGTGCAACATGGGCCATTGCAAGTGTAGGTCACATTTGGAGAACGTTACTTTAAAATATATATATTTAGTATATCATTGTAAATTTCAAATTATTTGAAGTTAATGCAAAAGGTATGAAACTATTTATATTCAGAGAAACTAAATCATCATTATTTTTATGCACAATTTCTAAAAATTATCTAGAAAATAGACCTCCCCATTTCAAATTTATGTCCAAAGTCAAGAATTTTTAACTTGAGTACAATTTTTGGCTTTGTACAACATTTGTCCCGATAAAATAAGTTTTCAAATAAAGTTGTAGCATTTATGTTATGTATGCATTTAAAATAAACTTAGATTGGGTTCGGATCTAGCCCTGTTTCTATCCTGTTCTGTTGCAGCTCTGGTCAGGGCTATATCCCATGTAACAGATCAACCGAAGAGGATTTTTCTGAGCACGCTGACCAATTGCCTCCAGATAGGAGAGAGCAGGGCTATGTCCCAGCCCGCCTTATTAAACCTCGATTCGATAATTGTGACGATACAGAATGTTGACCCCGTCCCAACAGGGAGGACAAATTGCAGGAGTTGCAGCGACGTCAGCAAGACACGCCACCCAAGTTGCCCGTGGAAAGTTCCCAACCACCCATAGGCGACATGTCCACTTTCATCGAACTCTCACCAGATAATCTGACCCGGGTCCCTGAAAAGGGAATCCTTAAGCATGGCAGGCCAGATAACTGGGAAGACGGCGACGACCAGGGAGACGAGAACAATGTGGACTCCTCCAGCGATGTCGAAAGGACTTTGAAGAATATTAACGGGTACCATGAAGAGATTCTGGAAGCACTGCATTCCGCGTCGCAGAGGCTTGGTGACAGCAAGCGCAGTCCTTCCCAAGACAGCCACAAGAGCGTTGTTGACGTAAACTATTCATCGCTTGGTGGTGGCAAAGGTAGAGACGAGCAGGGGGATGACGACATGGATGAGCCAATGCC
Nnasicus_CoweeTrain_N189 -AATAATGTTATTAACTCATATATGTTTGTTTAACTTTTTATTCTTTCTGTCACATTGTAAAACATTACGAGCACTTGGTGCAACATGGGCCATTGCAAGTGTAGGTCACATTTGGAGAACGTTACTTTAAAAAATATATATTTAGTATATCATTGTAAATTTCAAATTATTTGAAGTTAATGCAAAAGGTATGAAACTATTTATATTCTGAGAAACTAAATCATCATTATTTTTATGCACAATTTCTAAAAATTATCTAGAAAATAGACCTCCCCATTTCAAATTTATGTCCAAAGTCAAGAATTTTTAACTTTAGTACAATTTTTGGCTTTGTACAACATTTGTCCCGATAAAATAAGTTTTCAAATAAAGTTTTAGCATTTATGTTATGTATGCATTTAAAATAAACTTAGATTGGGTTCGGATCTAGCCCTGTTTCTATCCTGTTCTGTTGCAGCTCTGGTCAGGGCTATATCCCATGTAACAGATCAACCGAAGAGGATTTTTCTGAGCACGCTGACCAATTGCCTCCAGATAGGAGAGAGCAGGGCTATGTCCCAGCCCGCCTTATTAAACCTCGATTCGATAATTGTGACGATACAGAATGTTGACCCCGTCCCAACAGGGAGGACAAATTGCAGGAGTTGCAGCGACGTCAGCAAGACACGCCACCCAAGTTGCCCGTGGAAAGTTCCCAACCACCCATAGGTGACATGTCCACTTTCATCGAACTCTCACCAGATAATCTGACCCGGGTCCCTGAAAAGGGAATCCTTAAGCATGGCAGGCCAGATAACTGGGAAGACGGCGACGACCAGGGAGACGAGAACAATGTGGACTCCTCCAGCGATGTCGAGAGGACTTTGAAGAATATTAACGGGTACCATGAAGAGATTCTGGAAGCACTGCATTCCGCGTCGCAGAGGCTTGGTGACAGCAAGCGCAGTCCTTCCCAAGACAGCCACAAGAGCGTTGTTGACGTAAACTATTCATCGCTTGGTGGTGGCAAAGGTAGAGACGAGCAGGGGGATGACGACATGGATGAGCCAATGCC
Npaynei_Grindstaff_N646 ---------CATTAACTCATATATGTTTGTTTAACTTTTTATTCTTTCTATCACATTGTAAAACATTACGAGCACTTGGTGCAACATGGGCCATTGCAAGTGTAGGTCACATTTGGAGAACGTTACTTTAATATATATATATTTAGTATATTATTATAAATTTCAAATTATTTGAAGTTAATGCAAAAGGTACGAAACTATTTATATTCTGAGATACTAAATCATCATTATTTTTATGCACAATTTCTAAAAATTATCTAGAAAATAGACCTCCCCATTGCAAATTTATGTCCAAAGTCAAGAATTTTTAACTTTAGTACAATTTTTGGCTTTGTACAATATTTGTCCCGATAAAACAAGTTTTCAAATAAAGTTTTAGCATTTATGTTATGTATGCATTTAAAATAAACTTAGATTGGGTTCGGATCTAGCCCTGTTTCTATCCTGTTCTGTTGCAGCTCTGGTCAGGGCTATATCCCATGTAACAGATCAACCGAAGAGGATTTTTCTGAGCACGCTGACCAATTGCCTCCAGATAGGAGAGAGCAGGGCTATGTCCCAGCCCGCCTTATTAAACCTCGATTCGATAATTGTGACGATACAGAATGTTGACCCCGTCCCAACAGGGAGGACAAATTGCAGGAGTTGCAGCGACGTCAGCAAGACACGCCACCCAAGTTGCCCGTGGAAAGTTCCCAACCACCCATAGGTGACATGTCCACTTTCATCGAACTCTCACCAGATAATCTGACCCGGGTCCCTGAAAAGGGAATCCTTAAGCATGGCAGGCCAGATAACTGGGAAGACGGCGACGACCAGGGAGACGAGAACAATGTGGACTCCTCCAGCGATGTCGAAAGGACTTTGAAGAATATTAACGGGTACCATGAAGAGATTCTGGAAGCACTGCATTCCGCGTCGCAGAGGCTTGGTGACAGCAAGCGCAGTCCTTCCCAAGACAGCCACAAGAGCGTTGTTGACGTAAACTATTCATCGCTTGGTGGTGGCAAAGGTAGAGACGAGCAGGGGGATGACGACATGGA------------
Npaynei_NorrisDamCave_N348 -----------------------------------------------------------------------------------------------------GTAGGTCACATTTGGAGAACGTTACTTTAATATATATATATTTAGTATATTATTATAAATTTCAAATTATTTGAAGTTAATGCAAAAGGTACGAAACTATTTATATTCTGAGATACTAAATCATCATTATTTTTATGCACAATTTCTAAAAATTATCTAGAAAATAGACCTCCCCATTTCAAATTTATGTCCAAAGTCAAGAATTTTTAACTTTAGTACAATTTTTGGCTTTGTACAATATTTGTCCCGATAAAACAAGTTTTCAAATAAAGTTTTAGCATTTATGTTATGTATGCATTTAAAATAAACTTAGATTGGGTTCGGATCTAGCCCTGTTTCTATCCTGTTCTGTTGCAGCTCTGGTCAGGGCTATATCCCATGTAACAGATCAACCGAAGAGGATTTTTCTGAGCACGCTGACCAATTGCCTCCAGATAGGAGAGAGCAGGGCTATGTCCCAGCCCGCCTTATTAAACCTCGATTCGATAATTGTGACGATACAGAATGTTGACCCCGTCCCAACAGGGAGGACAAATTGCAGGAGTTGCAGCGACGTCAGCAAGACACGCCACCCAAGTTGCCCGTGGAAAGTTCCCAACCACCCATAGGTGACATGTCCACTTTCATCGAACTCTCACCAGATAATCTGACCCGGGTCCCTGAAAAGGGAATCCTTAAGCATGGCAGGCCAGATAACTGGGAAGACGGCGACGACCAGGGAGACGAGAACAATGTGGACTCCTCCAGCGATGTCGAAAGGACTTTGAAGAATATTAACGGGTACCATGAAGAGATTCTGGAAGCACTGCATTCCGCGTCGCAGAGGCTTGGTGACAGCAAGCGCAGTCCTTCCCAAGACAGCCACAAGAGCGTTGTTGACGTAAACTATTCATCGCTTGGTGGTGGCAAAGGTAGAGACGAGCAGGGGGATGACGACATGGATGAACCAATGCC
Npaynei_UnakaMtns_N943 -----------------------------------------------------------------------------------------------------------------------------CTTTAATATATATATATTTAGTATATTATTATAAATTTCAAATTATTTGAAGTTAATGCAAAAGGTACGAAACTATTTATATTCTGAGATACTAAATCATCATTATTTTTATGCACAATTTCTAAAAATTATCTAGAAAATAGACCTCCCCATTTCAAATTTATGTCCAAAGTCAAGAATTTTTAACTTTAGTACAATTTTTGGCTTTGTACAATATTTGTCCCGATAAAACAAGTTTTCAAATAAAGTTTTAGCATTTATGTTATGTATGCATTTAAAATAAACTTAGATTGGGTTCGGATCTAGCCCTGTTTCTATCCTGTTCTGTTGCAGCTCTGGTCAGGGCTATATCCCATGTAACAGATCAACCGAAGAGGATTTTTCTGAGCACGCTGACCAATTGCCTCCAGATAGGAGAGAGCAGGGCTATGTCCCAGCCCGCCTTATTAAACCTCGATTCGATAATTGTGACGATACAGAATGTTGACCCCGTCCCAACAGGGAGGACAAATTGCAGGAGTTGCAGCGACGTCAGCAAGACACGCCACCCAAGTTGCCCGTGGAAAGTTCCCAACCACCCATAGGTGACATGTCCACTTTCATCGAACTCTCACCAGATAATCTGACCCGGGTCCCTGAAAAGGGAATCCTTAAGCATGGCAGGCCAGATAACTGGGAAGACGGCGACGACCAGGGAGACGAGAACAATGTGGACTCCTCCAGCGATGTCGAAAGGACTTTGAAGAATATTAACGGGTACCATGAAGAGATTCTGGAAGCACTGCATTCCGCGTCTCAG-----------------------------------------------------------------------------------------------------------------------------------
Npecki_HaskellSims_G3697 AAATAATGACATTAACTCATATATGTTTGTTTAACTTTTTATCCTTTCTATTACATTGTAAGACATTACGAGCACTTGGTGCAA-ATGGCCCATTGCAAGTGTAGGTCACATTTGGAGAACGTTACTTTAAAATATATTTATTTAGTATATCATTGTAAATTTAAAATTATTTGAAGTTAATGCAAAAGGTGCGAAACTATTTATATTCTGAAAAATTAAAACCTCATTATTTTTATGCACAATATCTAAAAATTGT-TAGAAAATAGACCTGCCCATTAAGAATTTATGTCCAAAATCAAGAATTTTTAACTTTAGCATAATTTTTGGCTTTGTATAACATTAGTTCAGATAAAACAAGCTTTCAAATAAAGTTTTAGAGTTTATGTTATGTATGCATTTAAGATAAACTTAGATTGGGTTCGGATCTAGCCCTGTTTCTATCCTGTTCTGTTGCAGCTCTGGTCAGGGCTATATCCCATGTAACAGATCAACCGAAGAGGATTTTTCTGAGCACGCTGACCAATTGCCTCCAGATAGGAGAGAGCAGGGCTATGTCCCAGCCCGCCTTATTAAACCTCGATTCGATAATTGTGACGATACAGAATGTTGACCCCGTCCCAACAGGGAGGACAAATTGCAGGAGTTGCAGCGACGTCAGCAAGACACGCCACCCAAGTTGCCCGTGGAAAGTTCCCAACCGCCCATAGGTGACATGTCCACTTTCATCGAACTCTCACCAGATAATCTGACCCGGGTCCCTGAAAAGGGAATCCTTAAGCATGGCAGGCCAGATAACTGGGAAGACGGCGACGACCAGGGAGACGAGAACAATGTGGACTCCTCCAGCGATGTCGAAAGGACTTTGAAGAATATTAATGGGTACCACGAAGAGATTCTGGAAGCACTGCATTCCGCGTCGCAGAGGCTTGGTGACAGCAAACGCAGTCCTTCCCAAGATAGCCACAAGAGCGTTGTTGACGTGAACTATTCATCGCTTGGTGGTGGCAAAGGTAGGGATGAGCAGGGGGATGACGACATGGAT-----------
Npecki_HurricaneMazeCave_G2100 AAATAATGACATTAGCTCATATATGTTTGTTTAACTTTTTATCCTTTCTATTACATTGTAAGACATTACGAGCACTTGGTGCAA-ATGGCCCATTGCAAGTGTAGGTCACATTTGGAGAACGTTACTTTAAAATATATTTATTTAGTATATCATTGTAAATTTAAAATTATTTGAAGTTAATGCAAAAGGTGCGAAACTATTTATATTCTGAAAAATTAAAACCTCATTATTTTTATGCACAATATCTAAAAATTGT-TAGAAAATAGACCTGCCCATTAAGAATTTATGTCCAAAATCAAGAATTTTTAACTTTAGTATAATTTTTGGCTTTGTATAACATTAGTTCAGATAAAACAAGCTTTCAAATAAAGTTTTAGAGTTTATGTTATGTATGCATTTAAGATAAACTTAGATTGGGTTCGGATCTAGCCCTGTTTCTATCCTGTTCTGTTGCAGCTCTGGTCAGGGCTATATCCCATGTAACAGATCAACCGAAGAGGATTTTTCTGAGCACGCTGACCAATTGCCTCCAGATAGGAGAGAGCAGGGCTATGTCCCAGCCCGCCTTATTAAACCTCGATTCGATAATTGTGACGATACAGAATGTTGACCCCGTCCCAACAGGGAGGACAAATTGCAGGAGTTGCAGCGACGTCAGCAAGACACGCCACCCAAGTTGCCCGTGGAAAGTTCCCAACCACCCATAGGTGACATGTCCACTTTCATCGAACTCTCACCAGATAATCTGACCCGGGTCCCTGAAAAGGGAATCCTTAAGCATGGCAGGCCAGATAACTGGGAAGACGGCGACGACCAGGGAGACGAGAACAATGTGGACTCCTCCAGCGATGTCGAAAGGACTTTGAAGAATATTAATGGGTACCATGAAGAGATTCTGGAAGCACTGCATTCCGCGTCGCAGAGGCTTGGTGACAGCAAACGCAGTCCTTCCCAAGATAGCCACAAGAGCGTTGTTGACGTGAACTATTCATCGCTTGGTGGTGGCAAAGGTAGAGACGAGCAGGGGGATGACGACATGGATGAGCCAATGCC
Npecki_Monteagle_N062 AAATAATGACATTAACTCATATATGTTTGTTTAACTTTTCATCCTTTCTATTACATTGTAAGACATTACGAGCACTTGGTGCAACATGGCCCATTGCAAGTGTAGGTCACATTTGGAGAACGTTACTTTAAAATATATTTATTTAGTATATCATTGTAAATTTAAAATTATTTGAAGTTAATGCAAAAGGTACGAAACTATTGATATTCTGAAAAATTAAAACCTCATTATTTTTATGCACACTATCTAAAAATAGT-TAGAAAATAGACCTGCCCATTAAGAATTTATGTCCAAAATCAAGAATTTTTAACTTTAGTATAATTTTTGGCTTTGTATAACATTTGTTCAGATAAAACAAGCTTTCAAATAAAGTTTTAGAGTTTATGTTATGTATGCATTTAAGATAAACTTAGATTGGGTTCGGATCTAGCCCTGTTTCTATCCTGTTCTGTTGCAGCTCTGGTCAGGGCTATATCCCATGTAACAGATCAACCGAAGAGGATTTTTCTGAGCACGCTGACCAATTGCCTCCAGATAGGAGAGAGCAGGGCTATGTCCCAGCCCGCCTTATTAAACCTCGATTCGATAATTGTGACGATACAGAATGTTGACCCCGTCCCAACAGGGAGGACAAATTGCAGGAGTTGCAGCGACGTCAGCAAGACACGCCACCCAAGTTGCCCGTGGAAAGTTCCCAACCACCCATAGGTGACATGTCCACTTTCATCGAACTCTCACCAGATAATCTGACCCGGGTCCCTGAAAAGGGAATCCTTAAGCATGGCAGGCCAGATAACTGGGAAGACGGCGACGACCAGGGAGACGAGAACAATGTGGACTCCTCCAGCGATGTCGAAAGAACTTTGAAGAATATTAATGGGTACCATGAAGAGATTCTGGAAGCACTGCATTCCGCGTCGCAGAGGCTTGGTGA------------------------------------------------------------------------------------------------------------------------
Nperlakyi_SChimneys_N1079 AAATAATGACATTAACTCATATATGTTTGTTTAACTTTTTATTCTTTCTATCACATTGTAAAACATTACGAGCACTTGGTGCAACATGGGCCATTGCAAGTGTAGGTCACATTTGGAGAACGTTACTTTAAAATATATATATTTAGTATATTATTGTAAATTTCAAATTATTTGAAGTTAATGCAAAAGGTACGAAACTATTTATATTCTGAGATACTAAATCATCATTATTTTTATGCACAATTTCTAAAAATTATCTAGAAAATAGACCTCCCCATTTCAAATTTATGTCCAAAGTCAAGAATTTTTAACTTTAGCACAATTTTTGGCTTTGTACAATATTTGTCCCGATAAAACAAGTTTTCAAATAAAGTTTTAGCATTTATGTTATGTATGCATTTAAAATAAACTTAGATTGGGTTCGGATCTAGCCCTGTTTCTATCCTGTTCTGTTGCAGCTCTGGTCAGGGCTATATCCCATGTAACAGATCAACCGAAGAGGATTTTTCTGAGCACGCTGACCAATTGCCTCCAGATAGGAGAGAGCAGGGCTATGTCCCAGCCCGCCTTATTAAACCTCGATTCGATAATTGTGACGATACAGAATGTTGACCCCGTCCCAACAGGGAGGACAAATTGCAGGAGTTGCAGCGACGTCAGCAAGACACGCCACCCAAGTTGCCCGTGGAAAGTTCCCAACCACCCATAGGTGACATGTCCACTTTCATCGAACTCTCACCAGATAATCTGACCCGGGTCCCTGAAAAGGGAATCCTTAAGCATGGCAGGCCAGATAACTGGGAAGACGGCGACGACCAGGGAGACGAGAACAATGTGGACTCCTCCAGCGATGTCGAAAGGACTTTGAAGAATATTAACGGGTACCATGAAGAGATTCTGGAAGCACTTCATTCCGCGTCGCAGAGGCTTGGTGACAGCAAGCGCAGTCCTTCCCAAGACAGCCACAAGAGCGTTGTTGACGTAAACTATTCATCGCTTGGTGGTGGCAAAGGTA----------------------------------------
Nperlakyi_SChimneys_N1080 ----------------------------GTTTAACTTTTTATTCTTTCTATCACATTGTAAAACATTACGAGCACTTGGTGCAACATGGGCCATTGCAAGTGTAGGTCACATTTGGAGAACGTTACTTTAAAATATATATATTTAGTATATTATTGTAAATTTCAAATTATTTGAAGTTAATGCAAAAGGTACGAAACTATTTATATTCTGAGATACTAAATCATCATTATTTTTATGCACAATTTCTAAAAATTATCTAGAAAATTGACCTCCCCATTTCAAATTTATGTCCAAAGTCAAGAATTTTTAACTTTAGCACAATTTTTGGCTTTGTACAATATTTGTCCCGATAAAACAAGTTTTCAAATAAAGTTTTAGCATTTATGTTATGTATGCATTTAAAATAAACTTAGATTGGGTTCGGATCTAGCCCTGTTTCTATCCTGTTCTGTTGCAGCTCTGGTCAGGGCTATATCCCATGTAACAGATCAACCGAAGAGGATTTTTCTGAGCACGCTGACCAATTGCCTCCAGATAGGAGAGAGCAGGGCTATGTCCCAGCCCGCCTTATTAAACCTCGATTCGATAATTGTGACGATACAGAATGTTGACCCCGTCCCAACAGGGAGGACAAATTGCAGGAGTTGCAGCGACGTCAGCAAGACACGCCACCCAAGTTGCCCGTGGAAAGTTCCCAACCACCCATAGGTGACATGTCCACTTTCATCGAACTCTCACCAGATAATCTGACCCGGGTCCCTGAAAAGGGAATCCTTAAGCATGGCAGGCCAGATAACTGGGAAGACGGCGACGACCAGGGAGACGAGAACAATGTGGACTCCTCCAGCGATGTCGAAAGGACTTTGAAGAATATTAACGGGTACCATGAAGAGATTCTGGAAGCACTTCATTCCGCGTCGCAGAGGCTTGGTGACAGCAAGCGCAGTCCTTCCCAAGACAGCCACAAGAGCGTTGTTGACGTAAACTATTCATCG-----------------------------------------------------------
Nreclusus_Clingmans_N252 ---------------------TATGTTTGTTTAACTTTTTATTCTTTCTATCACATTGTAAAACATTACGAGCACTTGGTGCAACATGGGCCATTGCAAGTGTAGGTCACATTTGGAGAACGTTACTTTAAAGTATATATATTTAGTATATTATTGTAAATTTCAAATTATTTGAAGTTAATGCAAAAGGTACGAAACTATTTATATTCTGAGATACTAAATCATCATTATTTTTATGCACAATTTCTAAAAATTATCTAGAAAATAGACCTCCCCATTTCAAATTTATGTCCAAAGTCAAGAATTTTTAACTTTAGTGCAATTTTTGGCTTTGTACAATATTTGTCCCGATAAAACAAGTTTTCAAATAAAGTTTTAGCATTTATGTTATGTATGCATTTAAAATAAACTTAGATTGGGTTCGGATCTAGCCCTGTTTCTATCCTGTTCTGTTGCAGCTCTGGTCAGGGCTATATCCCATGTAACAGATCAACCGAAGAGGATTTTTCTGAGCACGCTGACCAATTGCCTCCAGATAGGAGAGAGCAGGGCTATGTCCCAGCCCGCCTTATTAAACCTCGATTCGATAATTGTGACGATACAGAATGTTGACCCCGTCCCAACAGGGAGGACAAATTGCAGGAGTTGCAGCGACGTCAGCAAGACACGCCACCCAAGTTGCCCGTGGAAAGTTCCCAACCACCCATAGGTGACATGTCCACTTTCATCGAACTCTCACCAGATAATCTGACCCGGGTCCCTGAAAAGGGAATCCTTAAGCATGGCAGGCCAGATAACTGGGAAGACGGCGACGACCAGGGAGACGAGAACAATGTGGACTCCTCCAGCGATGTCGAAAGGACTTTGAAGAATATTAACGGGTACCATGAAGAGATTCTGGAAGCACTTCATTCCGCGTCGCAGAGGCTTGGTGACAGCAAGCGCAGTCCTTCCCAAGACAGCCACAAGAGCGTTGTTGACGTAAACTATTCATCGC----------------------------------------------------------
Nreclusus_Newfound_N259 ------------------------------------------------------------------TACGAGCACTTGGTGCAACATGGGCCATTGCAAGTGTAGGTCACATTTGGAGAACGTTACTTTAAAATATATATATTTAGTATATTATTGTAAATTTCAAATTATTTGAATTTAATGCAAAAGGTACGAAACTATTTATATTCTGAGATACTAAATCATCATTATTTTTATGCACAATTTCTAAAAATTATCTAGAAAATAGACCTCCCCATTTCAAATTTATGTCCAAAGTCAAGAATTTTTAACTTTAGTACAATTTTTGGCTTTGTACAATATTTGTCCCAATAAAACAAGTTTTCAAATAAAGTTTTAGCATTTATGTTATGTATGCATTTAAAATAAACTTAGATTGGGTTCGGATCTAGCCCTGTTTCTATCCTGTTCTGTTGCAGCTCTGGTCAGGGCTATATCCCATGTAACAGATCAACCGAAGAGGATTTTTCTGAGCACGCTGACCAATTGCCTCCAGATAGGAGAGAGCAGGGCTATGTCCCAGCCCGCCTTATTAAACCTCGATTCGATAATTGTGACGATACAGAATGTTGACCCCGTCCCAACAGGGAGGACAAATTGCAGGAGTTGCAGCGACGTCAGCAAGACACGCCACCCAAGTTGCCCGTGGAAAGTTCCCAACCACCCATAGGTGACATGTCCACTTTCATCGAACTCTCACCAGATAATCTGACCCGGGTCCCTGAAAAGGGAATCCTTAAGCATGGCAGGCCAGATAACTGGGAAGACGGCGACGACCAGGGAGACGAGAACAATGTGGACTCCTCCAGCGATGTCGAAAGGACTTTGAAGAATATTAACGGGTACCATGAAGAGATTCTGGAAGCACTTCATTCCGCGTCGCAGAGGCTTGGTGACAGCAAGCGCAGTCCTTCCCAAGACAGCCACAAGAGCGTTGTTGACGTAAACTATTCATCGCTTGGTGGTGGCAAAGGTAGAGACGAGCAGGGGGATGACGACATGGATGAGCCAATGCC
Nreclusus_Noland_N1051 AAATAATGACATTAACTCATATATGTTTGTTTAACTTTTTATTCTTTCTATCACATTGTAAAACATTACGAGCACTTGGTGCAACATGGGCCATTGCAAGTGTAGGTCACATTTGGAGAACGTTACTTTAAAATATATATATTTAGTATATTATTGTAAATTTCAAATTATTTGAAGTTAATGCAAAAGGTACGAAACTATTTATATTCTGAGATACTAAATCATCATTATTTTTATGCACAATTTCTAAACATTATCTAGAAAATAGACCTCCCCATTTCAAATTTATGTCCAAAGTCAAGAATTTTTAACTTTAGTGCAATTTTTGGCTTTGTACAATATTTGTCCCGATAAAACAAGTTTTCAAATAAAGTTTTAGCATTTATGTTATGTATGCATTTAAAATAAACTTAGATTGGGTTCGGATCTAGCCCTGTTTCTATCCTGTTCTGTTGCAGCTCTGGTCAGGGCTATATCCCATGTAACAGATCAACCGAAGAGGATTTTTCTGAGCACGCTGACCAATTGCCTCCAGATAGGAGAGAGCAGGGCTATGTCCCAGCCCGCCTTATTAAACCTCGATTCGATAATTGTGACGATACAGAATGTTGACCCCGTCCCAACAGGGAGGACAAATTGCAGGAGTTGCAGCGACGTCAGCAAGACACGCCACCCAAGTTGCCCGTGGAAAGTTCCCAACCACCCATAGGTGACATGTCCACTTTCATCGAACTCTCACCAGATAATCTGACCCGGGTCCCTGAAAAGGGAATCCTTAAGCATGGCAGGCCAGATAACTGGGAAGACGGCGACGACCAGGGAGACGAGAACAATGTGGACTCCTCCAGCGATGTCGAAAGGACTTTGAAGAATATTAACGGGTACCATGAAGAGATTCTGGAAGCACTTCATTCCGCGTCGCAGAGGCTTGGTGACAGCAAGCGCAGTCCTTCCCAAGACAGCCACAAGAGCGTTGTTGACGTAAACTATTCATCGCTTGGTGGTGGCAAAGGTAGAGACGAGCAG-----------------------------
Nroanensis_IngramBranch_N926 --------------------------------------TTATTCTTTCTATCACATTGTAAAACATTACGAGCACTTGGTGCAACATGGGCCATTGCAAGTGTAGGTCACATTTGGAGAACGTTACTTTAATATATATATATTTAGTATATTATTATAAATTTCAAATTATTTGAAGTTAATGCAAAAGGTACGAAACTATTTATATTCTGAGATACTAAATCATCATTATTTTTATGCACAATTTCTAAAAATTATCTAGAAAATAGACCTCCCCATTTCAAATTTATGTCCAAAGTCAAGAATTTTTAACTTTAGTACAATTTTTGGCTTTGTACAATATTTGTCCCGATAAAACAAGTTTTCAAATAAAGTTTTAGCATTTATGTTATGTATGCATTTAAAATAAACTTAGATTGGGTTCGGATCTAGCCCTGTTTCTATCCTGTTCTGTTGCAGCTCTGGTCAGGGCTATATCCCATGTAACAGATCAACCGAAGAGGATTTTTCTGAGCACGCTGACCAATTGCCTCCAGATAGGAGAGAGCAGGGCTATGTCCCAGCCCGCCTTATTAAACCTCGATTCGATAATTGTGACGATACAGAATGTTGACCCCGTCCCAACAGGGAGGACAAATTGCAGGAGTTGCAGCGACGTCAGCAAGACACGCCACCCAAGTTGCCCGTGGAAAGTTCCCAACCACCCATAGGTGACATGTCCACTTTCATCGAACTCTCACCAGATAATCTGACCCGGGTCCCTGAAAAGGGAATCCTTAAGCATGGCAGGCCAGATAACTGGGAAGACGGCGACGACCAGGGAGACGAGAACAATGTGGACTCCTCCAGCGATGTCGAAAGGACTTTGAAGAATATTAACGGGTACCATGAAGAGATTCTGGAAGCACTGCATTCCGCGTCGCAGAGGCTTGGTGACAGCAAGCGCAGTCCTTCCCAAGACAGCCACAAGAGCGTTGTTGACGTAAACTATTCATCGCTTGGTGGTGGCAAAGGTAGAGACGAGCAGGGGGATGACGACATGGATGAACCAATGCC
Nroanensis_N_CarversGap_N928 -----------------------------------------------------CATTGTAAAACATTACGAGCACTTGGTGCAACATGGGCCATTGCAAGTGTAGGTCACATTTGGAGAACGTTACTTTAATATATATATATTTAGTATATTAATATAAATTTAAAATTATTTGAAGTTAATGCAAAAGGTACGAAACTATTTATATTCTGAGATACTAAATCATCATTATTTTTATGCACAATTTCTAAAAATTATCTAGAAAATAGACCTCCCCATTTCAAATTTATGTCCAAAGTCAAGAATTTTTAACTTTAGTACAATTTTTGGCTTTGTACAATATTTGTCCCGATAAAACAAGTTTTCAAATAAAGTTTTAGCATTTATGTTATGTATGCATTTAAAATAAACTTAGATTGGGTTCGGATCTAGCCCTGTTTCTATCCTGTTCTGTTGCAGCTCTGGTCAGGGCTATATCCCATGTAACAGATCAACCGAAGAGGATTTTTCTGAGCACGCTGACCAATTGCCTCCAGATAGGAGAGAGCAGGGCTATGTCCCAGCCCGCCTTATTAAACCTCGATTCGATAATTGTGACGATACAGAATGTTGACCCCGTCCCAACAGGGAGGACAAATTGCAGGAGTTGCAGCGACGTCAGCAAGACACGCCACCCAAGTTGCCCGTGGAAAGTTCCCAACCACCCATAGGTGACATGTCCACTTTCATCGAACTCTCACCAGATAATCTGACCCGGGTCCCTGAAAAGGGAATCCTTAAGCATGGCAGGCCAGATAACTGGGAAGACGGCGACGACCAGGGAGACGAGAACAATGTGGACTCCTCCAGCGATGTCGAAAGGACTTTGAAGAATATTAACGGGTACCATGAAGAGATTCTGGAAGCACTGCATTCCGCGTCTCAGAGGCTTGGTGACAGCAAGCGCAGTCCTTCCCAAGACAGCCACAAGAGCGTTGTTGACGTAAACTATTCATCGCTT--------------------------------------------------------
Nroanensis_RoanHighBluff_N762 -------------------------------------------CTTTCTATCACATTGTAAAACATTACGAGCACTTGGTGCAACATGGGCCATTGCAAGTGTAGGTCACATTTGGAGAACGTTACTTTAATATATATATATTTAGTATATTATTATAAATTTCAAATTATTTGAAGTTAATGCAAAAGGTACGAAACTATTTATATTCTGAGATACTAAATCATCATTATTTTTATGCACAATTTCTAAAAATTATCTAGAAAATAGACCTCCCCATTTCAAATTTATGTCCAAAGTCAAGAATTTTTAACTTTAGTACAATTTTTGGCTTTGTACAATATTTGTCCCGATAAAACAAGTTTTCAAATAAAGTTTTAGCATTTATGTTATGTATGCATTTAAAATAAACTTAGATTGGGTTCGGATCTAGCCCTGTTTCTATCCTGTTCTGTTGCAGCTCTGGTCAGGGCTATATCCCATGTAACAGATCAACCGAAGAGGATTTTTCTGAGCACGCTGACCAATTGCCTCCAGATAGGAGAGAGCAGGGCTATGTCCCAGCCCGCCTTATTAAACCTCGATTCGATAATTGTGACGATACAGAATGTTGACCCCGTCCCAACAGGGAGGACAAATTGCAGGAGTTGCAGCGACGTCAGCAAGACACGCCACCCAAGTTGCCCGTGGAAAGTTCCCAACCACCCATAGGTGACATGTCCACTTTCATCGAACTCTCACCAGATAATCTGACCCGGGTCCCTGAAAAGGGAATCCTTAAGCATGGCAGGCCAGATAACTGGGAAGACGGCGACGACCAGGGAGACGAGAACAATGTGGACTCCTCCAGCGATGTCGAAAGGACTTTGAAGAATATTAACGGGTACCATGAAGAGATTCTGGAAGCACTGCATTCCGCGTCTCAGAGGCTTGGTGACAGCAAGCGCAGTCCTT-------------------------------------------------------------------------------------------------------
Nsheari_BaldRiver_N1168 -----------------------------------------------CTATCACATTGTAAAACATTACGAGCACTTGGTGCAACATGG-CCATTGCAAGTGTAGGTCACATTTGGAGAACGTTACTTTAAAATATATATATTTAGTATATTATTGTAAATTTCAAATTATTTGAAGTTAATGCAAAAGGTACGAAACTATTTATATTCTAAGATACTAAATTATCATTATTTTTATGCACAATTTCTAAAAATTATCTAGAAAATAGACCTCCCCATTTCAAATTTATGCCCAAAGTCAAGAATTTTTAACTTTAGTACAATTTTTGGCTTTGTATAAGATTTGTCCCGATAAAACAAGTATTCAAATAAAGTTTTAGCATTTATGTTATGTATGCATTTAAAATAAACTTAGATTGGGTTCGGATCTAGCCCTGTTTCTATCCTGTTCTGTTGCAGCTCTGGTCAGGGCTATATCCCATGTAACAGATCAACCGAAGAGGATTTTTCTGAGCACGCTGACCAATTGCCTCCAGATAGGAGAGAGCAGGGCTATGTCCCAGCCCGCCTTATTAAACCTCGATTCGATAATTGTGACGATACAGAATGTTGACCCCGTCCCAACAGGGAGGACAAATTGCAGGAGTTGCAGCGACGTCAGCAAGACACGCCACCCAAGTTGCCCGTGGAAAGTTCCCAACCACCCATAGGTGACATGTCCACTTTCATCGAACTCTCACCAGATAATCTGACCCGGGTCCCTGAAAAGGGAATCCTTAAGCATGGCAGGCCAGATAACTGGGAAGACGGCGACGACCAGGGAGACGAGAACAATGTGGACTCCTCCAGCGATGTCGAAAGGACTTTGAAGAATATTAACGGGTACCACGAAGAGATTTTGGAAGCACTGCATTCCGCGTCGCAGAGGCTTGGTGACAGCAAGCGCAGTCCTTCCCAAGACAGCCACAAGAGCGTTGTTGACGTAAATTATTCATCGCTTGGTGGTGGCAAAGGTAGAGACGAGCAGGGGGATGACGACATGGATGAGCCAATGCC
Nsheari_Cohutta_N826 AAATAATGCCATTAACTCATATATGTTTGTTTAACTTTTTATTCTTTCTATCACATTGTAAAACAATACGAGCACTTGGTGCAACATGGGCCATTGCAAGTGTAGGTCACATTTGGAGAACGTTACTTTAAAATATATATATTTAGTATATTATTGTAAATTTCAAATTATTTGAAGTTAATGCAAAAGGTACGAAACTATTTATATTCTAAGATACTAAATTATCATTATTTTTATGCACAATTTCTAAAAATTATCTAGAAAATAGACCTCCCCATTTCAAATTTATGCCCAAAGTCAAGAATTTTTAACTTTAGTACAATTTTTGGCTTTGTATAAGATTTGTCCCTGAAAAACAAGTATTCAAATAAAGTTTTAGCATTTATGTTATGTATGCATTTAAAATAAACTTAGATTGGGTTCGGATCTAGCCCTGTTTCTATCCTGTTCTGTTGCAGCTCTGGTCAGGGCTATATCCCATGTAACAGATCAACCGAAGAGGATTTTTCTGAGCACGCTGACCAATTGCCTCCAGATAGGAGAGAGCAGGGCTATGTCCCAGCCCGCCTTATTAAACCTCGATTCGATAATTGTGACGATACAGAATGTTGACCCCGTCCCAACAGGGAGGACAAATTGCAGGAGTTGCAGCGACGTCAGCAAGACACGCCACCCAAGTTGCCCGTGGAAAGTTCCCAACCACCCATAGGTGACATGTCCACTTTCATCGAACTCTCACCAGATAATCTGACCCGGGTCCCTGAAAAGGGAATCCTTAAGCATGGCAGGCCAGATAACTGGGAAGACGGCGACGACCAGGGAGACGAGAACAATGTGGACTCCTCCAGCGATGTCGAAAGGACTTTGAAGAATATTAACGGGTACCATGAAGAGATTCTGGAAGCACTGCATTCCGCGTCGCAGAGGCTGGGTGACAGC--------------------------------------------------------------------------------------------------------------------
Nsheari_JoyceKilmer_N092 AAATAATGCCATTAACTCATATATGTTTGTTTAACTTTTTATTCTTTCTATCACATTGTAAAACATTACGAGCACTTGGTGCAACATGGGCCATTGCAAGTGTAGGTCACATTTGGAGAACGTTACTTTAAAATATATATATTTAGTATATTATTGTAAATTTCAAATTATTTGAAGTTAATGCAAAAGGTACGAAACTATTTATATTCTAAGATACTAAATTATCATTATTTTTATGCACAATTTCTAAAAATTATCTAGAAAATAGACCTCCCCATTTCAAATTTATGCCCAAAGTCAAGAATTTTTAACTTTAGTACAATTTTTGGCTTTGTATAAGATATGTCCCGATAAAACAAGTATTCAAATAAAGTTTTAGCATTTATGTTATGTATGCATTTAAAATAAACTTAGATTGGGTTCGGATCTAGCCCTGTTTCTATCCTGTTCTGTTGCAGCTCTGGTCAGGGCTATATCCCATGTAACAGATCAACCGAAGAGGATTTTTCTGAGCACGCTGACCAATTGCCTCCAGATAGGAGAGAGCAGGGCTATGTCCCAGCCCGCCTTATTAAACCTCGATTCGATAATTGTGACGATACAGAATGTTGACCCCGTCCCAACAGGGAGGACAAATTGCAGGAGTTGCAGCGACGTCAGCAAGACACGCCACCCAAGTTGCCCGTGGAAAGTTCCCAACCACCCATAGGTGACATGTCCACTTTCATCGAACTCTCACCAGATAATCTGACCCGGGTCCCTGAAAAGGGAATCCTTAAGCATGGCAGGCCAGATAACTGGGAAGACGGCGACGACCAGGGAGACGAGAACAATGTGGACTCCTCCAGCGATGTCGAAAGGACTTTGAAGAATATTAACGGGTACCATGAAGAGATTTTGGAAGCACTGCATTCCGCGTCGCAGAGGCTTGGTGACAGCAAGCGCAGTCCTTCCCAAGACAGCCACAAGAGCGTTGTTGACGTAAATTATTCATCGCT---------------------------------------------------------
Nsilvanus_Elijay_N395 AAATAATGCCATTAACTCATATATGTTTGTTTAACTTTTTATTCTTTCTATCACATTGTAAAACATTACGAGCACTTGGTGCAACATGGGCCATTGCAAGTGTAGGTCACATTTGGAGAACCTTACTTTAAAATATATTTATTTAGTATATTATTGTAAATCTCAAATTATTTGAAGTTAATGCAAAAGGTACGAAACTATTTATATTCTGAGAAACTAAATCATCATTATTTTTATGCACAATTTCTAAAAATTATCTAGAAAATAGACCTCCCCATTTCAAATTTATGTCCAAAGTCAAGAATTTTTAACTTTAGTACAATTTTTGGCTTTGTATAACATTTGTCCCGATAAAACAAGTTTTCAAATAAAGTTTTAGCATTTATGTTATGTATGCATTTAAAATAAACTTAGATTGGGTTCGGATCTAGCCCTGTTTCTATCCTGTTCTGTTGCAGCTCTGGTCAGGGCTATATCCCATGTAACAGATCAACCGAAGAGGATTTTTCTGAGCACGCTGACCAATTGCCTCCAGATAGGAGAGAGCAGGGCTATGTCCCAGCCCGCCTTATTAAACCTCGATTCGATAATTGTGACGATACAGAATGTTGACCCCGTCCCAACAGGGAGGACAAATTGCAGGAGTTGCAGCGACGTCAGCAAGACACGCCACCCAAGTTGCCCGTGGAAAGTTCCCAACCACCCATAGGTGACATGTCCACTTTCATCGAACTCTCACCAGATAATCTGACCCGGGTCCCTGAAAAGGGAATCCTTAAGCATGGCAGGCCAGATAACTGGGAAGACGGCGACGACCAGGGAGACGAGAACAATGTGGACTCATCCAGCGATGTCGAAAGGACTTTGAAGAATATTAACGGGTACCACGAAGAGATTCTGGAAGCACTGCATTCCGCGTCGCAGAGGCTTGGTGACAGCAAGCGCAGTCCTTCTCAAGACAGCCACAAGAGCGTTGTTGACGTAAACTATTCATCGCTTGGTGGTGGCAAAGGTAGAGACGAGCAGGGGGATGACGACATGGATGAGCCAATGCC
Nsilvanus_GermanyCove_N1017 --------------------------------------------------------------------------------------------------------------------AGAACCTTACTTTAAAATATATTTATTTAGTATATTATTGTAAATCTCAAATTATTTGAAGTTAATGCAAAAGTTACGAAACTATTTATATTCTGAGAAACTAAATCATCATTATTTTTATGCACAATTTCTAAAAATTATCTAGAAAATAGACCTCCCCATTTCAAATTTATGTCCAAAGTCAAGAATTTTTAACTTTAGTACAATTTTTGGCTTTGTACAACATTTGTCCCGATAAAACAAGTTTTCAAATAAAGTTTTAGCATTTATGTTATGTATGCATTTAAAATGAACTTAGATTGGGTTCGGATCTAGCCCTGTTTCTATCCTGTTCTGTTGCAGCTCTGGTCAGGGCTATATCCCATGTAACAGATCAACCGAAGAGGATTTTTCTGAGCACGCTGACCAATTGCCTCCAGATAGGAGAGAGCAGGGCTATGTCCCAGCCCGCCTTATTAAACCTCGATTCGATAATTGTGACGATACAGAATGTTGACCCCGTCCCAACAGGGAGGACAAATTGCAGGAGTTGCAGCGACGTCAGCAAGACACGCCACCCAAGTTGCCCGTGGAAAGTTCCCAACCACCCATAGGTGACATGTCCACTTTCATCGAACTCTCACCAGATAATCTGACCCGGGTCCCTGAAAAGGGAATCCTTAAGCATGGCAGGCCAGATAACTGGGAAGACGGCGACGACCAGGGAGACGAGAACAATGTGGACTCCTCCAGCGATGTCGAAAGGACTTTGAAGAATATTAACGGGTACCACGAAGAGATTCTGGAAGCACTGCATTCCGCGTCGCAGAGGCTTGGTGACAGCAAGCGCAGTCCTTCCCAAGACAGCCACAAGAGCGTTGTTGACGTAAACTATTCATCGCTTGGTGGTGGCAAAGGTAGAGACGAGCAGGGGGATGACGACATGGATGAGCCAATGCC
Nsilvanus_HeboMtn_N1029 ------------------------------------------------------------------------------------------------------------------------------------------------------------------------------------------------------------------------------------------------------------------------------------------AATTTATGTCCAAAGTCAAGAATTTTTAACTTTAGTACAATTTTTGGCTTTGTATAACATTTGTCCAGATAAAACAAGTTTTCAAATAAAGTTTTAGCATTTATGTTATGTATGCATTTAAAATAAACTTAGATTGGGTTCGGATCTAGCCCTGTTTCTATCCTGTTCTGTTGCAGCTCTGGTCAGGGCTATATCCCATGTAACAGATCAACCGAAGAGGATTTTTCTGAGCACGCTGACCAATTGCCTCCAGATAGGAGAGAGCAGGGCTATGTCCCAGCCCGCCTTATTAAACCTCGATTCGATAATTGTGACGATACAGAATGTTGACCCCGTCCCAACAGGGAGGACAAATTGCAGGAGTTGCAGCGACGTCAGCAAGACACGCCACCCAAGTTGCCCGTGGAAAGTTCCCAACCACCCATAGGTGACATGTCCACTTTCATCGAACTCTCACCAGATAATCTGACCCGGGTCCCTGAAAAGGGAATCCTTAAGCATGGCAGGCCAGATAACTGGGAAGACGGCGACGACCAGGGAGACGAGAACAATGTGGACTCATCCAGCGATGTCGAAAGGACTTTGAAGAATATTAACGGGTACCACGAAGAGATTCTGGAAGCACTGCATTCCGCGTCGCAGAGGCTTGGTGACAGCAAGCGCAGTCCTTCCCAAGACAGCCACAAGAGCGTTGTTGACGTAAACTATTCATCGCTT--------------------------------------------------------
Nstupkai_BlowholeWOS_N285 ----------------------------------------------------------------------------TGGTGCAACATGGGCCATTGCAAGTGTAGGTCACATTTGGAGAACGTTACTTTAAAATATATATATTTAGTATATTATTGTAAATTTCAAATTATTTGAAGTTAATGCAAAAGGTACGAAACTATTTATATTCTGAGATACTAAATCATCATTATTTTTATGCACAATTTCTAAAAATTATCTAGAAAATAGACCTCCCCATTTCAAATTTATGTCCAAAGTCAAGAATTTTTAACTTTAGTGCAATTTTTGACTTTGTACAATATTTGTCCCGATAAAACAAGTTTTCAAATAAAGTTTTAGCATTTATGTTATGTATGCATTTAAAATAAACTTAGATTGGGTTCGGATCTAGCCCTGTTTCTATCCTGTTCTGTTGCAGCTCTGGTCAGGGCTATATCCCATGTAACAGATCAACCGAAGAGGATTTTTCTGAGCACGCTGACCAATTGCCTCCAGATAGGAGAGAGCAGGGCTATGTCCCAGCCCGCCTTATTAAACCTCGATTCGATAATTGTGACGATACAGAATGTTGACCCCGTCCCAACAGGGAGGACAAATTGCAGGAGTTGCAGCGACGTCAGCAAGACACGCCACCCAAGTTGCCCGTGGAAAGTTCCCAACCACCCATAGGTGACATGTCCACTTTCATCGAACTCTCACCAGATAATCTGACCCGGGTCCCTGAAAAGGGAATCCTTAAGCATGGCAGGCCAGATAACTGGGAAGACGGCGACGACCAGGGAGACGAGAACAATGTGGACTCCTCCAGCGATGTCGAAAGGACTTTGAAGAATATTAATGGGTACCATGAAGAGATTCTGGAAGCACTTCATTCCGCGTCGCAGAGGCTTGGTGACAGCAAGCGCAGTCCTTCCCAAGACAGCCACAAGAGCGTTGTTGACGTAAACTATTCGTCGCTTGGTGGTGGCAAAGGTAGAGACGAGCAGGGGGATGACGACATGGATGAGCCAATGCC
Nstupkai_Blowing_N356 ----------------------------GTTTAACTTTTTAATCTTTCTATCACATTGTAAAATATTACGAGCACTTGGTGCAACATGGGCCATTGCAAGTGTAGGTCACATTTGGAGAACGTTACTTTAAAAAATATATATTTAGTATATTATTGTAAATTTCAAATTATTTGAAGTTAATGCAAAAGGTACGAAACTATTTATATTCTGAGATACTAAATCATCATTATTTTTATGCACAATTTCTAAAAATTATCTAGAAAATAGACCTCCCCATTTCAAATTTATGTCCAAAGTCAAGAATTTTTAACTTTAGTACAATTTTTGGCTTTGTACAATATTTGTCCCGATGAAACAAGTTTTCAAATAAAGTTTTAGCATTTATGTTATGTATGCATTTAAAATAAACTTAGATTGGGTTCGGATCTAGCCCTGTTTCTATCCTGTTCTGTTGCAGCTCTGGTCAGGGCTATATCCCATGTAACAGATCAACCGAAGAGGATTTTTCTGAGCACGCTGACCAATTGCCTCCAGATAGGAGAGAGCAGGGCTATGTCCCAGCCCGCCTTATTAAACCTCGATTCGATAATTGTGACGATACAGAATGTTGACCCCGTCCCAACAGGGAGGACAAATTGCAGGAGTTGCAGCGACGTCAGCAAGACACGCCACCCAAGTTGCCCGTGGAAAGTTCCCAACCACCCATAGGTGACATGTCCACTTTCATCGAACTCTCACCAGATAATCTGACCCGGGTCCCTGAAAAGGGAATCCTTAAGCATGGCAGGCCAGATAACTGGGAAGACGGCGACGACCAGGGAGACGAGAACAATGTGGACTCCTCCAGCGATGTCGAAAGGACTTTGAAGAATATTAACGGGTACCATGAAGAGATTCTGGAAGCACTTCATTCCGCGTCGCAGAGGCTTGGTGACAGCAAGCGCAGTCCTTCCCAAGACAGCCACAAGAGCGTTGTTGACGTAAATTATTCATCGCTTGGTGGTGGCAAAGGTAGAGACGAGCAGGGGGATGACGACATGGATGATCCAATGCC
Nstygius_ObeLee_N0656 -----------------------------------------TCCTTTCTATCACATTGTAAGATATCACGAGCACTTGGTGCAACATGGCCCATTGCAAGTGTAGGTCACAATTGGAGAACGTTACTTT-AAATATATTTATTTAGTATATTATTGTAAATTTCAAATTATTTGAAGTTAATGCAAAAGATACGAAATTATTTATATTCTGAAAAACTAAATCATCATTATTTTTATGCACAATATCTAAAAATTATCTAGAAACTAGACTTGCCCATTTCGAAATTATGTCCAAATTCAAGAATTTTTAACTTTAGTATAATTTTTGGCTTTGTATAACATTTGTCCAGATAAAACAAGCTTTCAAATAAAGTTTTAGTATTTATGTTATGTATGCATTTAAAATAAACTTAGATTGGGTTCGGATCTAGCCCTGTTTCTATCCTGTTCTGTTGCAGCTCTGGTCAGGGCTATATCCCATGTAACAGATCAACCGAAGAGGATTTTTCTGAGCACGCTGACCAATTGCCTCCAGATAGGAGAGAGCAGGGCTATGTCCCAGCCCGCCTTATTAAACCTCGATTCGATAATTGTGACGATACAGAATGTTGACCCCGTCCCAACAGGGAGGACAAATTGCAGGAGTTGCAGCGACGTCAGCAAGACACGCCACCCAAGTTGCCCGTGGAAAGTTCCCAACCACCCATAGGTGACATGTCCACTTTCATCGAACTCTCACCAGATAATCTGACCCGGGTCCCTGAAAAGGGAATCCTTAAGCATGGCAAGCCAGATAACTGGGAAGACGGCGACGACCAGGGAGACGAGAACAATGTGGACTCCTCCAGCGATGTCGAAAGGACTTTGAAGAATATTAACGGGTACCACGAAGAGATTCTGGAAGCACTGCATTCCGCGTCGCAGAGGCTTGGTGACAGCAAGCGCAGTCCCTCCCAAGACAGCCACAAGAGCGTTGTTGACGTAAACTATTCATCGCTTGGTGGTGGTAAAGGTAGAGACGAGCAGGGAGATGACGACATGGATGATCCAATGCC
Nstygius_RavenB_N1022 AAATAATTACATTAACTTATACATGTTTGTTTAACTTTTTATCCTTTCTATCACATTGTAAGATATCACGAGCACTTGGTGCAACATGGCCCATTGCAAGTGTAGGTCACAATTGGAGAACGTTACTTT-AAATATATTTATTTAGTATATTATTGTAAATTTCAAATTATTTGAAGTTAATGCAAAAGATACGAAATTATTTATATTCTGAGAAACTAAATCATCATTATTTTTATGCACAATATCTAAAAATTATCTAGAAACTAGACTTGCCCATTTCGAAATTATGTCCAAATTCAAGAATTTTTAACTTTAGTATAATTTTTGGCTTTGTATAACATTTGTCCAGATAAAACAAGCTTTCAAATAAAGTTTTAGCATTTATGTTATGTATGCATTTAAAATAAACTTAGATTGGGTTCGGATCTAGCCCTGTTTCTATCCTGTTCTGTTGCAGCTCTGGTCAGGGCTATATCCCATGTAACAGATCAACCGAAGAGGATTTTTCTGAGCACGCTGACCAATTGCCTCCAGATAGGAGAGAGCAGGGCTATGTCCCAGCCCGCCTTATTAAACCTCGATTCGATAATTGTGACGATACAGAATGTTGACCCCGTCCCAACAGGGAGGACAAATTGCAGGAGTTGCAGCGACGTCAGCAAGACACGCCACCCAAGTTGCCCGTGGAAAGTTCCCAACCACCCATAGGTGACATGTCCACTTTCATCGAACTCTCACCAGATAATCTGACCCGGGTCCCTGAAAAGGGAATTCTTAAGCATGGCAAGCCAGATAACTGGGAAGACGGCGACGACCAGGGAGACGAGAACAATGTGGACTCCTCCAGCGATGTCGAAAGGACTTTGAAGAATATTAACGGGTACCACGAAGAGATTCTGGAAGCACTGCATTCCGCGTCGCAGAGGCTTGGTGACAGCAAGCGCAGTCCCTCCCAAGACAGCCACAAGAGCGTTGTTGACGTAAACTATTCATCGCTTGGTGGTGGCAAAGGTAGAGACGAGCAGGGAGATGACGACATGGATGATCCAATGCC
Ntempletoni_BaldMtns_N950 AAATAATGCCATTAACTCATATATGTTTGTTTAACTTTTTATTCTTTCTATCACATTGTAAAACATTACGAGCACTTGGTGCAACATGGGCCATTGCAAATGTAGGTCACATTTGGAGAACGTTACTTTAAAAAATATATATTTAGTATATCATTGTAAATTTCAAATTATTTGAAGTTAATGCAAAAGGTATGAAACTATTTATATTCTGAGAAACTAAATCATAATTATTTTTATGCACAATTTCTAAAAATTATCTAGAAAATAGACCTCCCCATTTCAAATTTATGTCCAAAGTCAAGAATTTTGAACTTTAGTACAATTTTTGGCTTTGTATAACATTTGTCCCGATAAAACAAGTTTTCAAATAAAGTTTTAGCATTTATGTTATGTATGCATTTAAAATAAACTTAGATTGGGTTCGGATCTAGCCCTGTTTCTATCCTGTTCTGTTGCAGCTCTGGTCAGGGCTATATCCCATGTAACAGATCAACCGAAGAGGATTTTTCTGAGCACGCTGACCAATTGCCTCCAGATAGGAGAGAGCAGGGCTATGTCCCAGCCCGCCTTATTAAACCTCGATTCGATAATTGTGACGATACAGAATGTTGACCCCGTCCCAACAGGGAGGACAAATTGCAGGAGTTGCAGCGACGTCAGCAAGACACGCCACCCAAGTTGCCCGTGGAAAGTTCCCAACCACCCATAGGTGACATGTCCACTTTCATCGAACTCTCACCAGATAATCTGACCCGGGTCCCTGAAAAGGGAATCCTTAAGCATGGCAGGCCAGATAACTGGGAAGACGGCGACGACCAGGGAGACGAGAACAATGTGGACTCCTCCAGCGATGTCGAAAGGACTTTGAAGAATATTAACGGGTACCATGAAGAGATTCTGGAAGCACTGCATTCCGCGTCGCAGAGGCTAGGTGACAGCAAGCGCAGTCCTTCCCAAGACAGCCACAAGAGCGTTGGTGACGTAAACTATTCATCGCTTGGTGGTGGCAAAGG------------------------------------------
Ntempletoni_ClarksCreek_N945 AAATAATGCCATTAACTCATATATGTTTGTTTAACTTTTTATTCTTTCTATCACATTGTAAAACATTACGAGCACTTGGTGCAACATGGGCCATTGCAAGTGTAGGTCACATTTGGAGAACGTTACTTTAAAAAATATATATTTAGTATATCATTGTAAATTTCAAATTATTTGAAGTTAATGCAAAAGGTATGAAACTATTTATATTCTGAGAAACTAAATCATCATTATTTTTATGCACAATTTCTAAAAATTATCTAGAAAATAGACCTCCCCATTTCAAATTTATGTCCAAAGTCAAGAATTTTGAACTTTAGTACAATTTTTGGCTTTGTATGACATTTGTCCCGATAAAACAAGTTTTCAAATAAAGTTTTAGCATTTATGTTATGTATGCATTTAAAATAAACTTAGATTGGGTTCGGATCTAGCCCTGTTTCTATCCTGTTCTGTTGCAGCTCTGGTCAGGGCTATATCCCATGTAACAGATCAACCGAAGAGGATTTTTCTGAGCACGCTGACCAATTGCCTCCAGATAGGAGAGAGCAGGGCTATGTCCCAGCCCGCCTTATTAAACCTCGATTCGATAATTGTGACGATACAGAATGTTGACCCCGTCCCAACAGGGAGGACAAATTGCAGGAGTTGCAGCGACGTCAGCAAGACACGCCACCCAAATTGCCCGTGGAAAGTTCCCAACCACCCATAGGTGACATGTCCACTTTCATCGAACTCTCACCAGATAATCTGACCCGGGTCCCTGAAAAGGGAATCCTTAAGCATGGCAGGCCAGATAACTGGGAAGACGGCGACGACCAGGGAGACGAGAACAATGTGGACTCCTCCAGCGATGTCGAAAGGACTTTGAAGAATATTAACGGGTACCATGAAGAGATTCTGGAAGCACTGCATTCCGCGTCGCAGAGGCTAGGTGACAGCAAGCGCAGTCCTTCCCAAGACAGCCACAAGAGCGTTGGTGACGTAAACTATTCATCGCTTG-------------------------------------------------------
Ntempletoni_ScronceCreekRd_N1223 AAATAATGCCATTAACTCATATATGTTTGTTTAACTTTTCATTCTTTCTATCACATTGTAAAACATTACGAGCACTTGGTGCAACATGGGCCATTGCAAGTGTAGGTCACATTTCGAGAACGTTACTTTAAAAAATATATATTTAGTATATCATTGTAAATTTCAAATTATTTGAAGTTAATGCAAAAGGTATGAAACTATTTATATTCTGAGAAACTAAACCATCATTATTTTTATGCACAATTTCTAAAAATTATCTAGAAAATAGACCTCCTCATTTCAAATTTATGTCCAAAGTCAAGAATTTTGAACTTTAGTACAATTTTTGGCTTTGTATAACATTTGTCCCGATAAAACAAGTTTTCAAATAAAGTTTTAGCATTTATGTTATGTATGCATTTAAAATAAACTTAGATTGGGTTCGGATCTAGCCCTGTTTCTATCCTGTTCTGTTGCAGCTCTGGTCAGGGCTATATCCCATGTAACAGATCAACCGAAGAGGATTTTTCTGAGCACGCTGACCAATTGCCTCCAGATAGGAGAGAGCAGGGCTATGTCCCAGCCCGCCTTATTAAACCTCGATTCGATAATTGTGACGATACAGAATGTTGACCCCGTCCCAACAGGGAGGACAAATTGCAGGAGTTGCAGCGACGTCAGCAAGACACGCCACCCAAGTTGCCCGTGGAAAGTTCCCAACCACCCATAGGTGACATGTCCACTTTCATCGAACTCTCACCAGATAATCTGACCCGGGTCCCTGAAAAGGGAATCCTTAAGCATGGCAGGCCAGATAACTGGGAAGACGGCGACGACCAGGGAGACGAGAACAATGTGGACTCCTCCAGCGATGTCGAAAGGACTTTGAAGAATATTAACGGGTACCATGAAGAGATTCTGGAAGCACTGCATTCCGCGTCGCAGAGGCTAGGTGACAGCAAGCGCAGTCCTTCCCAAGACAGCCACAAGAGCGTTGGTGACGTAAACTATTCATCGCTTGGTGGTGGCAAAGGTAGAGACGAGCAGGGGGATGACGACATGGATGAGCCAATGCC
Ntennessensis_IndianCave_N052 ---------------------------------------------------------------------------------------------------------------------------------------------------------TTGTAAATTTCAAATTACTTGAAGTTAATGCAAAAGGTACGAAACTATTTATATTCTGAGATACTAAATTATCATTATTGTTATGCACAATTTCAAAAAATTATCTAGAAAATAGACCTCCCCATTTCAAATTTTTAACTTTAGTCAAGAATTTTTAACTTTAGTACAATTTTTGGCTTTGTACAATATTTGTCCCGATAAAACAAGTTTTCAAATAAAGTTTTAGCATTTATGTTATGTATGCATTTAAAATAAACTTAGATTGGGTTCGGATCTAGCCCTGTTTCTATCCTGTTCTGTTGCAGCTCTGGTCAGGGCTATATCCCATGTAACAGATCAACCGAAGAGGATTTTTCTGAGCACGCTGACCAATTGCCTCCAGATAGGAGAGAGCAGGGCTATGTCCCAGCCCGCCTTATTAAACCTCGATTCGATAATTGTGACGATACAGAATGTTGACCCCGTCCCAACAGGGAGGACAAATTGCAGGAGTTGCAGCGACGTCAGCAAGACACGCCACCCAAGTTGCCCGTGGAAAGTTCCCAACCACCCATAGGTGACATGTCCACTTTCATCGAACTCTCACCAGATAATCTGACCCGGGTCCCTGAAAAGGGAATCCTTAAGCATGGAAGGCCAGATAACTGGGAAGACGGCGACGACCAGGGAGACGAGAACAATGTGGACTCCTCCAGCGATGTCGAAAGGACTTTGAAGAATATTAACGGGTACCATGAAGAGATTCTGGAAGCACTGCATTCCGCGTCGCAGAGGCTTGGTGACAGCAAGCGCAGTCCTTCCCAAGACAGCCACAAGAGCGTTGTTGACGTAAACTATTCATCGCTTGGTGGTGGCAAAGGTAGAGACGAGCAGGGGGATGACGACATGGATGAACCAATGCC
Ntennessensis_LittleStony_N645 -----------------------------------------------------------------------------------------------------------------------------------------------------------------------------GAAGTTAATGCAAAAGGTACTAAACTATTTATATTCTGAGATACTAAATCATCATTATTTTTATGCACAATTTCTAAAAATTATCTAGAAAATAGATCTCCCCATTTCAAATTCATGTCCAAAGTCAAGAATTTTTAACTTTAGTACAATTTTTGGCTTTGTACAATATTTGTCCCGATAAAACAAGTTTTCAAATAAAGTTTTAGCATTTATGTTATGTATGCATTTAAAATAAACTTAGATTGGGTTCGGATCTAGCCCTGTTTCTATCCTGTTCTGTTGCAGCTCTGGTCAGGGCTATATCCCATGTAACAGATCAACCGAAGAGGATTTTTCTGAGCACGCTGACCAATTGCCTCCAGATAGGAGAGAGCAGGGCTATGTCCCAGCCCGCCTTATTAAACCTCGATTCGATAATTGTGACGATACAGAATGTTGACCCCGTCCCAACAGGGAGGACAAATTGCAGGAGTTGCAGCGACGTCAGCAAGACACGCCACCCAAGTTGCCCGTGGAAAGTTCCCAACCACCCATAGGTGACATGTCCACTTTCATCGAACTCTCACCAGATAATCTGACCCGGGTCCCTGAAAAGGGAATCCTTAAGCATGGCAGGCCAGATAACTGGGAAGACGGCGACGACCAGGGAGACGAGAACAATGTGGACTCCTCCAGCGAT-----------------------------------------------------------------------------------------------------------------------------------------------------------------------------------------------------------
Ntennessensis_Watauga_N1046 ----------------------------------------------------------------------------------------------------------------------------------ATATATATATATTTAGTATATTATTGTAAATTTCAAATTACTTGAAGTTAATGCAAAAGGTACGAAACTATTTATATTCTGAGATAATAAATCATCATTATTTTTATGCACAATTTAAAAAAATTATCTAGAAAATAGACCTCCCCATTTCAAATTTATGTCCAAAGTCAAGAATTTTTAACTTTAGTATAATTTTTGGCTTTGTACAATATTTGTCCCGATAAAACAAGTTTTCAAATAAAGTTTTAGCATTTATGTTATGTATGCATTTAAAATAAACTTAGATTGGGTTCGGATCTAGCCCTGTTTCTATCCTGTTCTGTTGCAGCTCTGGTCAGGGCTATATCCCATGTAACAGATCAACCGAAGAGGATTTTTCTGAGCACGCTGACCAATTGCCTCCAGATAGGAGAGAGCAGGGCTATGTCCCAGCCCGCCTTATTAAACCTCGATTCGATAATTGTGACGATACAGAATGTTGACCCCGTCCCAACAGGGAGGACAAATTGCAGGAGTTGCAGCGACGTCAGCAAGACACGCCACCCAAGTTGCCCGTGGAAAGTTCCCAACCACCCATAGGTGACATGTCCACTTTCATCGAACTCTCACCAGATAATCTGACCCGGGTCCCTGAAAAGGGAATCCTTAAGCATGGCAGGCCAGATAACTGGGAAGACGGCGACGACCAGGGAGACGAGAACAATGTGGACTCCTCCAGCGATGTCGAAAGGACTTTGAAGAATATTAACGGGTACCATGAAGAGATTCTGGAAGCACTGCATTCCGCGTCGCAGAGGCTTGGTGACAGCAAGCGCAGTCCTTCCCAAGACAGCCACAAGAGCGTTGTTGACGTAAACTATTCATCGCTTGGTGGTGGCAAAGGTAGAGACGAGCAGGGGGATGACGACATGGATGAACCAATGCC
