# Supplementary material for: ﻿New species in old mountains: integrative taxonomy reveals ten new species and extensive short-range endemism in Nesticus spiders (Araneae, Nesticidae) from the southern Appalachian Mountains
Source: Zookeys. 2023 Feb 3;1145:1–130. doi: 10.3897/zookeys.1145.96724 (PMC10208238; doi:10.3897/zookeys.1145.96724)
Supplement: Supplementary material 4 — Input alignments, analysis log files, and output tree files [file zookeys-1145-001_article-96724__-s004.zip › uce-200575 (modified).phy]

 92 1113
Nesticella_sp_GH1210 -----------------------------------------------------------------------------------------------------------------------------------------------------------------------------------------------------------------------------------------------------------------------------------------------------------------------------------------------------------------------------------------------------------------------------------------------------------------------------------------------------------------GCTTGCGAAAACAAATTTTGGGTAAAAATACGATCATTCCGCATATCACATAAACCAGTGGGCGGCTCTAATTTACCGGTGAAGTGGTAGTGGGATGGGATAAAATTCTCGGATGACAAGAATAAATCTACTGCACCGTCCAACGGC--TACAAAGGGAGGGATCTAACCGCTGAGTCGGGAATGAAGAAACCTTTGCGCTCGCTTTGGACGCCGTCCATCAAAAAAGAAAAATGTGCCCGCAAAAAACGAAACCTAACCGCCTTCGAAGGATCTTTTGCT--CTCGCCGCTCAGCTCT--GAAACTGGGA-----------------------------------------------------------------------------------------------------------------------------------------------------------------------------------------------------------------------------------------------------------------------------------------------------------------
Nesticus_Japan_G2153 ----------------------------------------------------------------------------------------------------------------------------AGACCCGTCAGGGGCATTTTCGCACAATTCCTAATTCTTAACGTTTTTACAAAAATTTACTATTAAAACACAAATTTGTGAAAAGAAAATGTGCAATAACTATTCAAATTCTTAACAGAATACTTTAGGATGGGTTGGATGCATAGATTTATAAAGATATCCGAGAATTCGAAGGAGGGAACTTGG-ATTTCATTCATCCCAGGCGGAGCTCTCCTACATCCTTGGGTCGTCCTCCACGGCACTCAGCTTTGCTGACACCGAGCAGCGTGAATAGAGTGGTCGCTTGTATGCGACAGTTGCTCCTCCCAGTCGCACACTTCACTAATTGCGCGGGTTAGAAATCCCGACGGAGTTTACGTTGCGTAAATTGAGGCTTGCGAAAACAAATTTTGCGTAAAAATACGGTCATTCCGCATATCACATAAACCAGTGGGCGGCTCTAATTTACCGGTGAAGTGGTAGTGGGATGGGATAAAATTCTCGGATGACAAGAATAAATCTACCTCACCGTCCAACGGCTGTACAAAGGGAGGGATCTAACCGCTGACTCGGGAACGAAGAAACCTTTGCGCTCGCTTTGGACGCCGTCCATCAAAAAAGAAAAATGTGCCCGCAAAAAACGAAACCTAACCGCCTTCGAAGGATCTTTTGCT--CTCGCCGCTCAGCTCTCG-----------CGGCAGCTACTAATAATCGGCATTGATCATAAAACGGCCTCGTGTCTCGCAAGAAAAA--AA--------------CTTCTCTAACTCGTCGTTTAAAAGAAAGACTTCATTC-----------TATTAAACTTTAAG--CTCTGCAAATTGACAGTGAAGAACGTTTT------------AGGTGGAAATTTATTTTATTTAC----------------------------AGTCATTTCTTTGAGAAATTAAGAGTTCTTAGACTGTTAATTGCAGACGTTACATAAAAAACTT-----TTT
Nsilvestrii_Hellgate_N1108 -----------------------------------------TGTGTCAGTCTTCGTCAAAAATGGCGGCGTCAATTATCGCTGACTATGGCCCACCCCAGAATTGACGCGTCTGACGTCATAGGAGAACCGTCAGGGGTGCTATTTCACAACTCGCAAAAGGACATAATTTTATATAAAAGAAACAGTAAAGGTGGGATTTGAGTGAATAAAACTTTAAATAACCATAAATTCTATTCATCTGAGCATTTAGTATAAGTTCATTTCATATTTTTTAGAAAATATCCCAGAAATCGAATGACGGAATCGGGAAACTGAGTCATCCCGGGCGGAGCTCTTCTACATCCTTGGGTCGTCCTCCACGGCACTCAGCTTGGCTGACACCGAGCTGCGTGAATAGACTGGTCGCTTGTATGCGACAGTTGCTCCTCCCAGTCCAACACTTCACTAATTGCGCGTGTTAGAAATCCCGACGGAGTTTAGATTGCGTAAGTCTGAGTTTGCGAAAACCATTTTTGCGTAAAAATACGGTCATTCGGGATATCACATAAACCAGTGGGCGTCTCTAATTTACCGGTGAAGTGGCGGTGGGATGGGATAAAATTCTCGGATGACAAGAATAAATCTACTGCATCGTCCAACGGCTGTACAAAGGGAGGGAACTAACCGCGAAGTCGGGAATGAAGAAACCTCTGCGCTCGCTTTGGACGCCGTCCATCAAAAAAGAAAAATGTGCCCGCAAAAAACGAAACCTAACCTCCTTCCAGG-----ATCTTTTGCTCGCCGCTGAGCTCTGGGAAATATGCA-TCGTGGAAACTCATTCCCAACATCGATCATATGACCACCTCGAATTTCGT------------AGAAAAAATTTCTTTTTCTCGTAACCATGCTTAGTTAGACACAGCCTATTTAAAGGAAGCGCTCTCAAG-TTAAAGACTTCAAAATGATCAAATTCGTGTATAATGCGGGAAATTATTTCAAGTAGAACTTTTCATATTTTCACAGGTTTCGTTTTCAAATTTAATTTAAAAATGCAACTTTAAAAGGAT-----------------TTGGCCCGGATTTT-TAAAGAAAGCTCTCAAATTT
Nesticus_nahaunus_Mexico_G2881 GAGAGCCGATAGATTGGGCTACTTGAGTGGCAGCTTACCTATGTGTCAGTCTTCGTCAAAAATGGCGGCGTCAATTATCGCTGACTATGGCCCACCCCAGAATTGACGCGTCTGACGTCATAGGAGAACCGTCAGGGGCACTTTTTCACGTTCCGCAAAAGTCTTAGTTTTAAACCCAAAAAAGCAATGAAATGCAGATTTGCGAGAAGAAAAGTTTATAAAGTTATAAACTGCATTCTCAGAAGAATTTAGAATTTTCTGAATAAATAAATTTGGAAAGATATCGGAGAATTCGAAAGTGGGAATCGGGAAGTTGGGTCCTCCCGGGCGGAGCTCTTCTACATCCTTGGGTCGTCCTCCACGGCACTCAGCTTTGCTGACACCGAGCAGCGTGAATAGAGTGGTCGCTTGTATGCGACAGTTGCTCCTCCCAGTCCCACAGTTCACTAATTGCGCGGGTTAGAAATCCCGACGGAGTTTACGTTGAGTAAGTTGGAGTTTGCGAAAACCAATTTTACGTAAAAATACGGTCATTCGGCATATCACATAAACCAGTGGGCGTCTCTAATTTACCGGTGAAGTGGTAGTGGGATGGGATAAAATTCTCCGATGACAAGAATAAATCTACTGCACCGTCCAACGGCTGTACAAAGGGAGGGATCTAACCGCGAAGTCGGGAATGAAGAAACCTCTGCGCTCGCTTTGGACGCCGTCCATCAAAAAAGAAAAATGTGCCCGCAAAAAACGAAACCTAACCTCCTTCGATAGCTCTTTTGCTTGCTCGCCGCCGAGCTCTGGGAAATAGGCATCCGTGGAAGCTAATACTTGACATCGA--------CCATCTTGTGTTTATTAAAAAAAAAAAAAGAGAGAATAAGTTCTTCACAAAACCATGCTTGGAA------------TTAAAAGAGGAAAATATTAATCTTTATGGGTATGGAAAGTTAAAAACAGGGAATGTTGTGCCGATTTTTTCAAGGCAAAATTTCTCATATTTACATAGCATTCACATCGCAATTCATTACGAAAATGATGCTTTAAGAAAATAATATATCTGAGCAGTTTTTCTCCGAATTTAGTATAGAAGCCTATTAAATGT
Narcheri_Cheaha_N023 ----------------------------------------------------------------------------------------------CCCCAGAATTGACGCGTCTGACGTCATAGGAGGACCGTCAGGGGCACTCTCTCACGTCTCACAGAAGTCCTGGTTTTAAACCCAAAAAAGCAATGAAATTCGTCTTTGTGTGAAGGAAATTTTATGAAATTATTAACTGCATTCCCGAAAGAATTTAGAATCTTCTGAATAAATAAATTTGTAAATATATCGAAGAATTCGAAAGTGGGAATCGGGAATTTGGATCCTCCCGGGCGGAGCTCTTCTACATCCTTGGGTCGTCCTCCACGGCACTCAGCTTTGCTGACACCGAGCAGCGTGAATAGAGTGGTCGCTTGTATGCGACAGTTGCTCCTCCCAGTCCCACACTTCACTAATTGCGCGGGTTAGAAATCCCGACGGAGTTTACGTTGAGTAAGTTGGAGTTTACGGAAACCAATTTTGCGTAAAAATACGGTCATTCGGCATATCACATAAACCAGTGGGCGTCTCTAATTTACCGGTGAAGTGGTAGTGGGATGGGATAAAATTCTTCGATGACAAGAATAAATCTACTGCACCGTCCAACGGCTGTACAAAGGGAGGGATCTAACCGCGAAGTCGGGAATGAAGAAACCTCTGCGCTCGCTTTGGACGCCGTCCATCAAAAAAGAAAAATGTGCCCGCAAAAAACGAAACCTAACCTCCTTCGATGGCTCTTTTGCTTGCTCGCCGACGAGCTCTGGGAAATAGGCATCCGTGGAAGCTAATACTCGACATCGATCATAAGACCATCTTGTGTTTAGT--AAAAAAAGAGAGAGAGATTAAGTTCTTTTCAAAACCATGCTTGGAATGAAAGAGTCTATTTAAAGAGGAGAATATTAATCTTTAAGAGTGCGGAAAGTTAAAAACAGGAAATGTTGTGTCAATTTTTTT-ATGTAAAATTCCTCATATTTACGTAAGATTCACTTTCTAATTCATTTCGAA-ATAATACTTTAAGAAAATAATATATCTCTGCAGTTTTTC-------------------------------
Narcheri_MillShoalCreek_N727 -------------------------------------------------------------------------------------------------------------------------------------------------------------------------------------------------------------------------------------------------------------------------------------------------------------------------------------------------------------------------------------------------------------------------------------------------------CACTTCACTAATTGCGCGGGTTAGAAATCCCGACGGAGTTTACGTTGAGTAAGTTGGAGTTTACGGAAACCAATTTTGCGTAAAAATACGGTCATTCGGCATATCACATAAACCAGTGGGCGTCTCTAATTTACCGGTGAAGTGGTAGTGGGATGGGATAAAATTCTCCGATGACAAGAATAAATCTACTGCACCGTCCAACGGCTGTACAAAGGGAGGGATCTAACCGCGAAGTCGGGAATGAAGAAACCTCTGCGCTCGCTTTGGACGCCGTCCATCAAAAAAGAAAAATGTGCCCGCAAAAAACGAAACCTAACCTCCTTCGATGGCTCTTTTGCTTGCTCGCCGACGAGCTCTGGGAAATAGGCATCCGTGGAAGCTAATACTCGACATCGATCATAAGACCATCTTGTGTTTAGT--AAAAAAAGAGAG------------------------------------------------------------------------------------------------------------------------------------------------------------------------------------------------------------------------------------------------
Nbarri_Bishop_N1072 GAGAGCCGATAGATTGGGCTACTTGAGTGGCAGCTTACCTATGTGTCAGTCTTCGTCAAAAATGGCGGCGTCAATTATCGCTGACTATGGCCCACCCCAGAATTGACGCGTCTGACGTCATAGGAGAATCGTCAGGGGCACTTTCTCACGACTCACAAAAGTCCTGGTTTTAAACCCAAAAAAGCCATGAAATTCTGCTTTGTGAGAAGGAAACTTTATGAAGTTATGAACTGCATTCTCGGAAGAATTTAGAATTTTCTGGATAAATACATTTGTAAATATATCGAAGAATTCGAAAGTGGGAATCGGGAAGTTGGATCCTCCCGGGCGGAGCTCTTCTACATCCTTGGGTCGTCCTCCACGGCACTCAGCTTTGCTGACACCGAGCAGCGTGAATAGAGTGGTCGCTTGTATGCGACAGTTGCTCCTCCCAGTCCCACACTTCACTAATTGCGCGGGTTAGAAATCCCGACGGAGTTTACGTTGAGTAAGTTGGAGTTTGTGAAAACCAATTTTGCGTAAAAATACGGTCATTCGGCATATCACATAAACCAGTGGGCGTCTCTAATTTACCGGTGAAGTGGTGGTGGGATGGGATAAAATTCTCCGATGACAAGAATAAATCTACTGCATCGTCCAACGGCTGTACAAAGGGAGGGATCTAACCGCGAAGTCGGGAATGAAGAAACCTCTGCGCTCGCTTTGGACGCCGTCCATCAAAAAAGAAAAATGTGCCCGCAAAAAACGAAACCTAACCTCCTTCGATGGCTCTTTTGCTTGCTCGCCGACGAGCTCTGGGAAATAGGCATCCGTGAAAGCTAATACTCGACATCGATCATAAGACCATCTTGTGTTTAGTAAAAAAAAAGAGAGAGAGAATGAGTTCTTTACAAAACCAGGCTTGAAATGAAATAGTCTAATTAAAAAGGAGAATATTAAT-TTTAAGAGTACGGAAAGTTAAAAACAGGAAATGTTGTGCCGATTTTTTTAATGTAAAATTCCTCATATTTACGTAAGATTCACTTTAAAATTCATTACAAAAATAGTGCTTTAAGAAAAAA-AATATATCTCCAGTCTTAAACCGAATATAGCGTAGAAGCCTATTCAATTT
Nbarri_LostCoveCave_N0065 GAGAGCCGATAGATTGGGCTACTTGAGTGGCAGCTTACCTATGTGTCAGTCTTCGTCAAAAATGGCGGCGTCAATTATCGCTGACTATGGCCCACCCCAGAATTGACGCGTCTGACGTCATAGGAGAACCGTCAGGGGCACTTTCTCACGTCTCACAAAAGTCCTGGTTTTAAACCCAAAAAAGCCATGAAATTCTGCTTTGTGAGAAGGAAACTTTATGAAGTTATGAACTGCATTCTCGGAAGAATTTAGAATTTTCTGGATAAATACATTTGTAAATATATCGAAGAATTCGAAAGTGGGAATCGGGAAGTTGGATCCTCCCGGGCGGAGCTCTTCTACATCCTTGGGTCGTCCTCCACGGCACTCAGCTTTGCTGACACCGAGCAGCGTGAATAGAGTGGTCGCTTGTATGCGACAGTTGCTCCTCCCAGTCCCACACTTCACTAATTGCGCGGGTTAGAAATCCCGACGGAGTTTACGTTGAGTAAGTTGGAGTTTGCGAAAACCAATTTTGCGTAAAAATACGGTCATTCGGCATATCACATAAACCAGTGGGCGTCTCTAATTTACCGGTGAAGTGGTGGTGGGATGGGATAAAATTCTCCGATGACAAGAATAAATCTACTGCATCGTCCAACGGCTGTACAAAGGGAGGGATCTAACCGCGAAGTCGGGAATGAAGAAACCTCTGCGCTCGCTTTGGACGCCGTCCATCAAAAAAGAAAAATGTGCCCGCAAAAAACGAAACCTAACCTCCTTCGATGGCTCTTTTGCTTGCTCGCCGACGAGCTCTGGGAAATAGGCATCCGTGAAAGCTAATACTCGACATCGATCATAAGACCATCTTGTGTTTAGTAAAAAAAAAGAGAGAGAGAATGAGTTCTTTACAAAACCAGGCTTGAAATGAAATCGTCTAATTAAAAAGGATAATATTAAT-TTTAAGAGTACGGAAAGTTAAAAACAGGAAATGTTGTGCCGATTTTTTTAATGTAAAATTCCTCATATTTACGTAAGATTCACTTTAAAAATCATTACAAAAATAGTGCTTTAAGAAAAAAATATATCTCTTCAGTCTTACTCCGAATATAGTGTAGAAGCCTA--------
Nbarri_eyed_ClayCave_G2082 GAGAGCCGATAGATTGGGCTACTTGAGTGGCAGCTTACCTATGTGTCAGTCTTCGTCAAAAATGGCGGCGTCAATTATCGCTGACTATGGCCCACCCCAGAATTGACGCGTCTGACGTCATAGGAGAACCGTCAGGGGCATTTTCTCACGTCGCACAAAAGTCCTGGTTTTAAACCTAAAAAAGCCGTGAAATTTAGCTTTGTGAGAAGGAAACTTTATGGAGTTATTAACTGCATTCTCGGAAGAATTTAGAATTTCCTGAATAAATAAATTTGTAAAGATATCGGAGAATTCGAAAGTGGGAATCGGGAAGTTGGGTCCTCCCGGGCGGAGCTCTTCTACATCCTTGGGTCGTCCTCCACGGCACTCAGCTTTGCTGACACCGAGCAGCGTGAATAGAGTGGTCGCTTGTATGCGACAGTTGCTCCTCCCAGTCCCACACTTCACTAATTGCGCGGGTTAGAAATCCCGACGGAGTTTACGTTGTGTAAGTTGGAGTTTGCGAAAACCAATTTTGCGTAAAAATACGGTCATTCGGCATATCACATAAACCAGTGGGCGTCTCTAATTTACCGGTGAAGTGGTGGTGGGATGGGATAAAATTCTCCGATGACAAGAATAAATCTACTGCACCGTCCAACGGCTGTACAAAGGGAGGGATCTAACCGCGAAGTCGGGAATGAAGAAACCTCTGCGCTCGCTTTGGACGCCGTCCATCAAAAAAGAAAAATGTGCCCGCAAAAAACGAAACCTAACCTCCTTCGATGGCTCTTTTGCTTGCTCGCCGACGAGCTCTGGGAAATAGGCATCCGTGAAAGCTAATACTCGACATCGATCATAAGACCATCTTGTGTTTAGT---AAAAAAAAGAGAGAGAATGAGTTCTTTACAAAA-CATGCTTCAAATGAAATAGTCTATTTAAAGAGGAGAATATTAATCTTTAAGGGTGCGGAAAGTTAAAAAGAGGAAATGTTGTACCGATTTTTTTAATGTAAAATTCCTCATATTTACGTGGGATTCACGTTCCAATTCATTACAAAAATAGTGCTTTAAGAAAATAATACATTTCTGCAGTTTTAATACGAATATAGTGTAGAAGCCTATTCAATTT
Nbarrowsi_Gregorys_N270 --------------------------------GCTTACCTATGTGTCAGTCTTCGTCAAAAATGGCGGCGTCAATTATCGCTGACTATGGCCCACCCCAGAATTGACGCGTCTGACGTCATAGGAGAACCGTCAGGGGCACTTTCTCACGTCTCACAAAAGTCCTGGTTTTAAACCCAAAAAAGCCATGAAATTCAGCTTTGTGAGAAGGAAACTTTATGAAGTTATGAACTACATTCTCGGAAGAATTTAGAATTTTCTGAATAAATAAATTTGTAAATATATCGAAGAATTCGAAAGTGGGAATCGGGAAGTTGGATCCTCCCGGTCGGAGCTCTTCTACATCCTTGGGTCGTCCTCCACGGCACTCAGCTTTGCTGACACCGAGCAGCGTGAATAGAGTGGTCGCTTGTATGCGACAGTTGCTCCTCCCAGTCTCACACTTCACTAATTGCGCGGGTTAGAAATCCCGACGGAGTTTACGTTGAGTAAGTTGGAGTTTGCGAAAACCAATTTTGGGTAAAAATACGGTCATTCGGCATATCACATAAACCAGTGGGCGTCTCTAATTTACCGGTGAAGTGGTAGTGGGATGGGATAAAATTCTCCGATGACAAGAATAAATCTACTGCACCGTCCAACGGCTGTACAAAGGGAGGGATCTAACCGCGAAGTCGGGAATGAAGAAACCTCTGCGCTCGCTTTGGACGCCGTCCATCAAAAAAGAAAAATGTGCCCGCAAAAAACGAAACCTAACCTCCTTCGATGGCTCTTTTGCTTGCTCGCCGACGAGCTCTGGGAAATAGGCATCCGTGAAAGCTAATACTCGACATCGATCATAAGACCATCTTGTGTTTAGTAAAAAAAGAGAGAGAGAGAATGAGTTCTTTACAAAACCATGCTTCAAATGAAATAGTCTATTTAAAGAGGAGGATATTAATCTTTAAGGGTACGGAAAGTTAAAAACAGGAAATGTTGTGCCGATTTTTTT-ATGTAAAATTCCTCATATTTACGTAGGATTCACGTCCCAATTCATTACAAAAATAGTGCT--------------------------------------------------------------
Nbarrowsi_Tuckaleechee_N360 -----------------------------------------------------------------------------------------------------------------GACGTCATAGGAGAACCGTCAGGGGCACTTTCTCACGTCTCACAATAGTCCTGGTTTTAAACCCAAAAAAGCCATGAAATTCAGCTTTGTGAGAAGGAAACTTTATGAAGTTATGAACTACATTCTCGGAAGAATTTAGAATTTTCTGAATAAATAAATTTGTAAATATATCGAAGAATTCGAAAGTGGGAATCGGGAAGTTGGATCCTCCCGGTCGGAGCTCTTCTACATCCTTGGGTCGTCCTCCACGGCACTCAGCTTTGCTGACACCGAGCAGCGTGAATAGAGTGGTCGCTTGTATGCGACAGTTGCTCCTCCCAGTCCCACACTTCACTAATTGCGCGGGTTAGAAATCCCGACGGAGTTTACGTTGAGTAAGTTGGAGTTTGCGAAAACCAATTTTGCGTAAAAATACGGTCATTCGGCATATCACATAAACCAGTGGGCGTCTCTAATTTACCGGTGAAGTGGTAGTGGGATGGGATAAAATTCTCCGATGACAAGAATAAATCTACTGCACCGTCCAACGGCTGTACAAAGGGAGGGATCTAACCGCGAAGTCGGGAATGAAGAAACCTCTGCGCTCGCTTTGGACGCCGTCCATCAAAAAAGAAAAATGTGCCCGCAAAAAACGAAACCTAACCTCCTTCGATGGCTCTTTTGCTTGCTCGCCGACGAGCTCTGGGAAATAGGCATCCGTGAAAGCTAATACTCGACATCGATCATAAGACCATCTTGTGTTTAGTAAAAAAAAAGAGAGAGAGAATGAGTTCTTTACAAAACCATGCTTCAAATGAAATAGTCTATTTAAAGAGGAGGATATTAATCTTTAAGGGTACGGAAAGTTTAAAACAGGAAATGTTGTGCCGATTTTTTTAATGTAAAATTCCTCATATTTACGTAGGATTCACGTCCCAATTCATTACAAAAATAGTGCTTTAAGAAAATAATATATCTCCGCGGTTTTTCTCCGAATGTAGTGTAGAAGCCTATTCAATTT
Nbishopi_DryFalls_N150 ----------------------------------------------------------------------------------------GGCCCACCCCAGAATTGACGCGTCTGACGTCATAGGAGAACCGTCAGGGGCATTTTCTCACGTCGCACGAAAGTCCTGGTTTTAAACCTAAAAAAGCCATGAAATTTAGCTGTGTGAGAAAGAAACTTTATGGAGTTATTAACTGCATTCTCGGAAGAATTTAGAATTTTCTGAATAAATAAATTTGTAAAGATATCGGAGAATTCGAAAGAGGGAATCGGGAAGTTGGGTCCTCCCGGGCGGAGCTCTTCTACATCCTTGGGTCGTCCTCCACGGCACTCAGCTTTGCTGACACCGAGCAGCGTGAATAGAGTGGTCGCTTGTATGCGACAGTTGCTCCTCCCAGTCCCACACTTCACTAATTGCGCGGGTTAGAAATCCCGACGGAGTTTACGTTGAGTAAGTTGGAGTTTGCGAAAACTAATTTTGCGTAAAAATACGGTCATTCGGCATATCACATAAACCAGTGGGCGTCTCTAATTTACCGGTGAAGTGGTGGTGGGATGGGATAAAATTCTCCGATGACAAGAATAAATCTACTGCACCGTCCAACGGCTGTACAAAGGGAGGGATCTAACCGCGAAGTCGGGAATGAAGAAACCTCTGCGCTCGCTTTGGACGCCGTCCATCAAAAAAGAAAAATGTGCCCGCAAAAAACGAAACCTAACCTCCTTCGATGGCTCTTTTGCTTGCTCGCCGACGAGCTCTGGGAAATAGGCATCCGTGAAAGCTAATACTCGGCATCGATCATAAGACCAGCTTGTGTTTAGTAAAAAAAAAGAGAGAGAGAATGAGTTCTTTACAAAACCATGCTTCAAATGAAATAGTCTATTTAAAGAGGAGAATATTAATCTTTAAGGGTACGGAAAGTTAAAAACAGGAAATGTTGTACCGATTTTTTCAATGTAAAATTCCTCGTGTTTACGTGGGATTCACGTTCCAGTTCATTACAAA---------------------------------------------------------------TTCAATTT
Nbishopi_PoleCr_Chattooga_N885 ------------------------------------------------------------------------------------------CCCACCCCAGAATTGACGCGTCTGACGTCATAGGAGAACCGTCAGGGGCATTTTCTCACGTCGCACAAAAGTCCTGGTTTTAAACCTAAAAAAGCCATGAAATTTAGCTTTGTGAGAAGGAAACTTTATGGAGTTATTAACTGCATTCTCGGAAGAATTTAGAATTTTCTGAATAAATAAATTTGTAAAGATATCGGAGAATTCGAAAGTGGGAATCGAGAAGTTGGGTCCTCCCGGGCGGAGCTCTTCTACATCCTTGGGTCGTCCTCCACGGCACTCAGCTTTGCTGACACCGAGCAGCGTGAATAGAGTGGTCGCTTGTATGCGACAGTTGCTCCTCCCAGTCCCACACTTCACTAATTGCGCGGGTTAGAAATCCCGACGGAGTTTACGTTGAGTAAGTTGGAGTTTGCGAAAACTAATTTTGCGTAAAAATACGGTCATTCGGCATATCACATAAACCAGTGGGCGTCTCTAATTTACCGGTGAAGTGGTGGTGGGATGGGATAAAATTCTCCGATGACAAGAATAAATCTACTGCACCGTCCAACGGCTGTACAAAGGGAGGGATCTAACCGCGAAGTCGGGAATGAAGAAACCTCTGCGCTCGCTTTGGACGCCGTCCATCAAAAAAGAAAAATGTGCCCGCAAAAAACGAAACCTAACCTCCTTCGATGGCTCTTTTGCTTGCTCGCCGACGAGCTCTGGGAAATAGGCATTCGTGAAAGCTAATACTCGACATCGATCATAAGACCAGCTTGTGTTTAGTAAAAAAAAAGAGAGAGAGAATGAGTTCTTTACAAAACCATGCTTCAAATGAAATAGTCTATTTAAAGAGGAGAATATTAATCTTTAAGGGTACGGAAAGTTAAAAACAGGAAATGTTGTACCGATTTTTTCAATGTAAAATTATAATTTTTTTTAACAG---------------------------------------------------------ATTTTAC-------------------------------
Nbishopi_StandingIndian_N131 GAGAGCCGATAGATTGGGCTACTTGAGTGGCAGCTTACCTATGTGTCAGTCTTCGTCAAAAATGGCGGCGTCAATTATCGCTGACTATGGCCCACCCCAGAATTGACGCGTCTGACGTCATAGGAGAACCGTCAGGGGCATTTTCTCACGTCGCACGAAAGTCCTGGTTTTAAACCTAAAAAAGCCATGAAATTTAGCTTTGTGAGAAGGAAACTTTATGGAGTTATTAACTGCATTCTCGGAAGAATTTAGAATTTTCTAAATAAATAAATTTGTAAAGATATCGGAGAATTCGAAAGAGGGAATCGGGAAGTTGGGTCCTCCCGGGCGGAGCTCTTCTACATCCTTGGGTCGTCCTCCACGGCACTCAGCTTTGCTGACACCGAGCAGCGTGAATAGAGTGGTCGCTTGTATGCGACAGTTGCTCCTCCCAGTCCCACACTTCACTAATTGCGCGGGTTAGAAATCCCGACGGAGTTTACGTTGAGTAAGTTGGAGTTTGCGAAAACTAATTTTGCGTAAAAATACGGTCATTCGGCATATCACATAAACCAGTGGGCGTCTCTAATTTACCGGTGAAGTGGTGGTGGGATGGGATAAAATTCTCCGATGACAAGAATAAATCTACTGCACCGTCCAACGGCTGTACAAAGGGAGGGATCTAACCGCGAAGTCGGGAATGAAGAAACCTCTGCGCTCGCTTTGGACGCCGTCCATCAAAAAAGAAAAATGTGCCCGCAAAAAACGAAACCTAACCTCCTTCGATGGCTCTTTTGCTTGCTCGCCGACGAGCTCTGGGAAATAGGCATTCGTGAAAGCTAATACTCGACATCGATCATAAGACCAGCTTGTGTTTAGTAAAAAAAAAGAGAGAGAGAATGAGTTCTTTACAAAACCATGCTTCAAATGAAATAGTCTATTTAAAGAGGAGAATATTAATCTTTAAGGGTACGGAAAGTTAAAAACAGGAAATGTTGTACCGATTTTTTCAATGTAAAATTATAATTTTTTTTAACAG---------------------------------------------------------ATTTTACTAA--------------------TTTTACTA
Nbrimleyi_NewberryCr_N984 ------------------------------------------------GTCTTCGTCAAAAATGGCGGCGTCAATTATCGCTGACTATGGCCCACCCCAGAATTGACGCGTCTGACGTCATAGGAGAACCGTCAGGGACATTTTCTCACGTCTCACAAAAGTCCTGGTTTTAAACCCAAAAAAGCAATCAAATTCCGCTTTGTGAGAAGGAAACTTTATGAAGTTATGAACTGCATTCTCGGAAGAATTTAGAATTTCCTGAATAAATAAATTTGTAAATATATCGAAGAATTCGAAAGTGGGAATCGGGAAGTTGGATCTTCCCGGGCGGAGCTCTTCTACATCCTTGGGTCGTCCTCCACGGCACTCAGCTTTGCTGACACCGAGCAGCGTGAATAGAGTGGTCGCTTGTATGCGACAGTTGCTCCTCCCAGTCCCACACTTCACTAATTGCGCGGGTTAGAAATCCCGACGGAGTTTACGTTGAGTAAGTTGGAGTTTGCGAAAACCAATTTTGCGTAAAAATACGGTCATTCGGCATATCACATAAACCAGTGGGCGTCTCTAATTTACCGGTGAAGTGGCGGTGGGATGGGATAAAATTCTCCGATGACAAGAATAAATCTACTGCACCGTCCAACGGCTGTACAAAGGGAGGGATCTAACCGCGAAGTCGGGAATGAAGAAACCTCTGCGCTCGCTTTGGACGCCGTCCATCAAAAAAGAAAAATGTGCCCGCAAAAAACGAAACCTAACCTCCTTCGATGGCTCTTTTGCTTGCTTGCCGACGAGCTCTGGGAAATAGGCATCCGTGAAAGCTAATACTCGACATCGATCATAAGACCATCTTGTGTTTAGTAAAAAAAA----AGAGAGAATGAGTTCTTTACAAAACCATGCTTGAAATGAAATAGTCTATTTAAAGAGGAGAATCTTAATCTTTAAGGGTACGGAAAGTTAAAAACAGGAAATGTTGTGCCGATTTTTTTAATGTAAAAATCCTCATATTTACACAGGAATCACGTTCCAATTCATTACAAAAATAATGCTTTAAAAAAATAATATATCTCTGCAGTTTTACTCCGAATATAGTGTAGAAGCCTA--------
Nbrimleyi_RumblingBald_N241 GAGAGCCGATAGATTGGGCTACTTGAGTGGCAGCTTACCTATGTGTCAGTCTTCGTCAAAAATGGCGGCGTCAATAATCGCTGACTATGGCCCACCCCAGAATTGACGCGTCTGACGTCATAGGAGAACCGTCAGGGGCATTTTCTCACGTCTCACAAAAGTCCTGGTTTTAAACCCAAAAAAGCAATCAAATTCCGCTTTGTGAGAAGGAAACTTTATGAAGTTATGAACTGCATTCTCGGAAGAATTTAGAATTTCCTGAATAAATAAATTTGTAAATATATCGAAGAATTCGAAAGTGGGAATCGGGAAGTTGGATCCTCCCGGGCGGAGCTCTTCTACATCCTTGGGTCGTCCTCCACGGCACTCAGCTTTGCTGACACCGAGCAGCGTGAATAGAGTGGTCGCTTGTATGCGACAGTTGCTCCTCCCAGTCCCACACTTCACTAATTGCGCGGGTTAGAAATCCCGACGGAGTTTACGTTGAGTAAGTTGGAGTTTGCTAAAACCAATTTTGCGTAAAAATACGGTCATTCGGCATATCACATAAACCAGTGGGCGTCTCTAATTTACCGGTGAAGTGGCGGTGGGATGGGATAAAATTCTCCGATGACAAGAATAAATCTACTGCACCGTCCAACGGCTGTACAAAGGGAGGGATCTAACCGCGAAGTCGGGAATGAAGAAACCTCTGCGCTCGCTTTGGACGCCGTCCATCAAAAAAGAAAAATGTGCCCGCAAAAAACGAAACCTAACCTCCTTCGATGGCTCTTTTGCTTGCTTGCCGACGAGCTCTGGGAAATAGGCATCCGTGAAAGCTAATACTCGACATCGATCATAAGACCATCTTGTGTTTAGTAAAAAAAA------AGAGAATGAGTTCTTTACAAAACCATGCTTGAAATGAAATAGTCTATTTAAAGAGGAGAATATTAATCTTTAAGGGTACGGAAAGTTAAAAACAGGAAATGCTGTGCCGATTTTTTTAATGTAAAAATCCTCATATTTACACAGGAATCACGTTCCAATTCAATACAAAAATAATGCTTTAAAAAAATAATATATCTCTGCAGTTTTACTCTGAATATAGTGTAG---------------
Ncanei_Egypt_N958 GAGAGCCGATAGATTGGGCTACTTGAGTGGCAGCTTACCTATGTGTCAGTCTTCGTCAAAAATGGCGGCGTCAATTATCGCTGACTATGGCCCACCCCAGAATTGACGCGTCTGACGTCATAGGAGAACCGTCAGGGGCATTTTCTCACGTCTCACAAAAGTCCTGGTTTTAAACCCAAAAAAGCAATCAAATTCCGCTTTGTGAGAAGGAAACTTTAAGAAGTTATGAACTGCATTCTCGGAAGAATTTAGAATTTTCTGAATAAATAAATTTGTAAATATATCGAAGAATTCGAAAGTGGGAATCGGGAAGTTGGATCCTCCCGGGCGGAGCTCTTCTACATCCTTGGGTCGTCCTCCACGGCACTCAGCTTTGCTGACACCGAGCAGCGTGAATAGAGTGGTCGCTTGTATGCGACAGTTGCTCCTCCCAGTCCCACACTTCACTAATTGCGCGGGTTAGAATTCCCGACGGAGTTTACGTTGAGTAAGTTGGAGTTTGCGAAAACCAATTTTGCGTAAAAATACGGTCATTCGGCATATCACATAAACCAGTGGGCGTCTCTAATTTACCGGTGAAGTGGTGGTGGGATGGGATAAAATTCTCCGATGACAAGAATAAATCTACTGCACCGTCCAACGGCTGTACAAAGGGAGGGATCTAACCGCGAAGTCGGGAATGAAGAAACCTCTGCGCTCGCTTTGGACGCCGTCCATCAAAAAAGAAAAATGTGCCCGCAAAAAACGAAACCTAACCTCCTTCGATGGCTCTTTTGCTTGCTCGCCGACGAGCTCTGGGAAATAGGCATCCGTGAAAGCTAATACTCCACATCGATCATAAGACCATCTTGTGTTTAGTAAAAAAAA----AGAGAGAATGAGTTCTTTACAAAACCATGCTTGAAATGAAATAGTCTATTTAAAGAGAAGAATATTAATCTTTAAGGGTACGGAAAATTAAAAACAGGAAATGTTGTGCCGATTTTTTTAATGTAAAATTTCTCATATTTACACAGGATTCACGTTCCAATTCATTACAAAAATAGTGCTTTAAGAAAATA--ATATATCTGCAGTTTTACTCCGAATATAGTGTA----------------
Ncarolinensis_Grandfather_N218 GAGAGCCGATAGATTGGGCTACTTGAGTGGCAGCTTACCTATGTGTCAGTCTTCGTCAAAAATGGCGGCGTCAATTATCGCTGACTATGGCCCACCCCAGAATTGACGCGTCTGACGTCATAGGAGAACCGTCAGGGGCATTTTCTCACGTCCCACAAAAGTCCTGGTTTTAAACCTAAAAAAGCCATGAAATTTAGCTTTGTGAGAAGGAAACTTTATGAAGTTATTAACTGCATTCTCGGAAGAATTTAGAATTTTCTGAATAAATAAATTTGTAAAGATATCGGAGAATTCGAAAGTGGGAATCGGGAAGTTGGGTCCTCCCGGGCGGAGCTCTTCTACATCCTTGGGTCGTCCTCCACGGCACTCAGCTTTGCTGACACCGAGCAGCGTGAATAGAGTGGTCGCTTGTATGCGACAGTTGCTCCTCCCAGTCCCACACTTCACTAATTGCGCGGGTTAGAAATCCCGACGGAGTTTACGTTGAGTAAGTTGGAGTTTGCGAAAACCAATTTTGCGTAAAAATACGGTCATTCGGCATATCACATAAACCAGTGGGCGTCTCTAATTTACCGGTGAAGTGGTGGTGGGATGGGATAAAATTCTCCGATGACAAGAATAAATCTACTGCACCGTCCAACGGCTGTACAAAGGGAGGGATCTAACCGCGAAGTCGGGAATGAAGAAACCTCTGCGCTCGCTTTGGACGCCGTCCATCAAAAAAGAAAAATGTGCCCGCAAAAAACGAAACCTAACCTCCTTCGATGGCTCTTTTGCTTGCTCGCCGACGAGCTCTGGGAAATAGGCATCCGTGAAAGCTAATACTCGACATCGATCATAAGACCATCTTGTGTTTAGT--AAAAAAAGAGAGAGAGAATGAGTTCTTTACAAAACCATGCTTCAAATGAAATAGTCTATTTAAAGAGGAGGATATTACTCTTTAGGGGTGCGGAAAGTTAAAAAGAGGAAATGTTGTACCGATTTTTTTAATGTAAAAT-----------------------------------------------------------------------------------------------------------------
Ncarolinensis_LinvilleCaverns_N227 -------------------------------------------------------------------------------------------------------------------------------------------------------------------------------------------------------------------------------------ACTGCATTCTCGGAAGAATTTAGAATTTTCTGAATAAATAAATTTGTAAAGATATCGGAGAATTCGAAAGTGGGATTCGGGAAGTTGGGTCCTCCCGGGCGGAGCTCTTCTACATCCTTGGGTCGTCCTCCACGGCACTCAGCTTTGCTGACACCGAGCAGCGTGAATAGAGTGGTCGCTTGTATGCGACAGTTGCTCCTCCCAGTCCCACACTTCACTAATTGCGCGGGTTAGAAATCCCGACGGAGTTTACGTTGAGTAAGTTGGAGTTTGCGAAAACCAATTTTGCGTAAAAATACGGTCATTCGGCATATCACATAAACCAGTGGGCGTCTCTAATTTACCGGTGAAGTGGTGGTGGGATGGGATAAAATTCTCCGATGACAAGAATAAATCTACTGCACCGTCCAACGGCTGTACAAAGGGAGGGATCTAACCGCGAAGTCGGGAATGAAGAAACCTCTGCGCTCGCTTTGGACGCCGTCCATCAAAAAAGAAAAATGTGCCCGCAAAAAACGAAACCTAACCTCCTTCGATGGCTCTTTTGCTTGCTCGCCGACGAGCTCTGGGAAATAGGCATCCGTGAAAGCTAATACTCGACATCGATCATATGACCATCTTGTGTTTAGT--AAAAAAAGAGAGAGAGAAT-----------------------------------------------------------------------------------------------------------------------------------------------------------------------------------------------------------------------------------------
Ncarteri_English_N031 --------------------ACTTGAGTGGCAGCTTACCTATGTGTCAGTCTTCGTCAAAAATGGCGGCGTCAATTATCGCTGACTATGGCCCACCCCAGAATTGACGCGTCTGACGTCATAGGAGAACCGTCAGGGGCACTTTCTCACGTCTCACAAAAGTCCTGGTTTTGAACCTTAAAAAGCCATGAAATTCTGCTTTGTGAGAAGGAAACTTTATAAAGTTGTGAACTGCATTTTCGGAAGAATTTAGAATTTTCTGGATAAATAAATTTGTAAATATATCGAAGAATTCGAAAGTGGGAATCGGGAAGTTGGATCCTCCCGGGCGGAGCTCTTCTACATCCTTGGGTCGTCCTCCACGGCACTCAGCTTTGCTGACACCGAGCAGCGTGAATAGAGTGGTCGCTTGTATGCGACAGTTGCTCCTCCCAGTCCCACACTTCACTAATTGCGCGGGTTAGAAATCCCGACGGAGTTTACGTTGAGTAAGTTGGAGTTTGCGAAAACTAATTTTGCGTAAAAATACGGTCATTCGGCATATCACATAAACCAGTGGGCGTCTCTAATTTACCGGTGAAGTGGTGGTGGGATGGGATAAAATTCTCCGATGACAAGAATAAATCTACTGCACCGTCCAACGGCTGTACAAAGGGAGGGATCTAACCGCGAAGTCGGGAATGAAGAAACCTCTGCGCTCGCTTTGGACGCCGTCCATCAAAAAAGAAAAATGTGCCCGCAAAAAACGAAACCTAACCTCCTTCAATGGCTCTTTTGCTTGCTCGCCGACGAGCTCTGGGAAATAGGCATCCGTGAAAGCTAATACTCGACATCGATCATAAGACCATCTTGTGTTTAGTAAAAAAAAAGAGAGAAAGAATGAGTTCTTTACAAAACCAGGCTTGAAATGAAATAGTCTATTTAAAGAGGAGAATATTAAT-TTTAAGAGTACGGAAAGTTAAAAACAGGAAATGTTGTGCCGATTTTTTT-ATGTAAAATTCCTCATATTTACGTAAA-----------------------------------------------------------------------------------------------
Ncarteri_LaurelCave_nearTYPE_N0296 ---------------------------------------------------------------------------------------TGGCCCACCCCAGAATTGACGCGTCTGACGTCATAGGAGAACCGTCAGGGGCACTTTCTCACGTCTCACAAAAGTCCTGGTTTTGAACCCAAAAAAGCCATGAAATTCTGCTTTGTGAGAAGGAAACTTTATGAAGTTGTGAACTGCATTCTCGGAAGAATTAAGAATTTTCTGGATATATAAATTTGTAAATATATCGAAGAATTCGAAAGTGGGAATCGGGAAGTTGGATCCTCCCGGGCGGAGCTCTTCTACATCCTTGGGTCGTCCTCCACGGCACTCAGCTTTGCTGACACCGAGCAGCGTGAATAGAGTGGTCGCTTGTATGCGACAGTTGCTCCTCCCAGTCCCACACTTCACTAATTGCGCGGGTTAGAAATCCCGACGGAGTTTACGTTGAGTAAGTTGGAGTTTGCGAAAACTAATTTTGCGTAAAAATACGGTCATTCGGCATATCACATAAACCAGTGGGCGTCTCTAATTTACCGGTGAAGTGGTGGTGGGATGGGATAAAATTCTCCGATGACAAGAATAAATCTACTGCACCGTCCAACGGCTGTACAAAGGGAGGGATCTAACCGCGAAGTCGGGAATGAAGAAACCTCTGCGCTCGCTTTGGACGCCGTCCATCAAAAAAGAAAAATGTGCCCGCAAAAAACGAAACCTAACCTCCTTCGATGGCTCTTTTGCTTGCTCGCCGACGAGCTCTGGGAAATAGGCATCCGTGAAAGCTAATACTCGACATCGATCATAAGACCATCTTGTGTTTAGTAAAAAAAAAGAGAGAAAGAATGAGTTCTTTACAAAACCAGGCTTGAAATGAAATAGTCTATTTAAAGAGGAGAATATTAAT-TTTAAGAGTACGGAAAGTTAAAAACAGGAAATGTTGTGCCGATTTTTTTAATGTAAAATTCCTCATATTTACGTAAGATTCACTTTAAAATTTATTACAAAAATAGTGCTTTAAGGGGGGAAAATATCTCTTCACTCTTACTCAGAATATAGTGTAGAAGCCTATTCAATTT
Ncarteri_PilotMtn_G2185 GAGAGCCGATAGATTGGGCTACTTGAGTGGCAGCTTACCTATGTGTCAGTCTTCGTCAAAAATGGCGGCGTCAATTATCGCTGACTATGGCCCACCCCAGAATTGACGCGTCTGACGTCATAGGAGAACCGTCAGGGGCACTTTCTCACGTCTCACAAAAGTCCTGGTTTTGAACCCCAAAAAGCCATGAAATTCTGCTTTGTGTGAAGGAAACTTTATGAAGTTATGAACTGCATTCTCGGAAGAATTTAGAATTTTCTGGATAAATAAATTTGTAAATATATCGAAGAATTCGAAAGTGGGAATCGGGAAGTTGGATCCTCCCGGGCGGAGCTCTTCTACATCCTTGGGTCGTCCTCCACGGCACTCAGCTTTGCTGACACCGAGCAGCGTGAATAGAGTGGTCGCTTGTATGCGACAGTTGCTCCTCCCAGTCCCACACTTCACTAATTGCGCGGGTTAGAAATCCCGACGGAGTTTACGTTGAGTAAGTTGGAGTTTGCGAAAACTAATTTTGCGTAAAAATACGGTCATTCGGCATATCACATAAACCAGTGGGCGTCTCTAATTTACCGGTGAAGTGGTGGTGGGATGGGATAAAATTCTCCGATGACAAGAATAAATCTACTGCACCGTCCAACGGCTGTACAAAGGGAGGGATCTAACCGCGAAGTCGGGAATGAAGAAACCTCTGCGCTCGCTTTGGACGCCGTCCATCAAAAAAGAAAAATGTGCCCGCAAAAAACGAAACCTAACCTCCTTCGATGGCTCTTTTGCTTGCTCGCCGACGAGCTCTGGGAAATAGGCATCCGTGAAAGCTAATACTCGACATCGATCATAAGACCATCTTGTGTTTAGTAAAAAAAAAGAGAGAAAGAATGAGTTCTTTACAAAACCAGGCTTGAAATGAGATAGTCTATTTAAAGAGGAGTATATTAAT-TTTAAGACTACGGAAAGTTAAAAACAGGAAATGTTGTGCCGATTTTTTTAATGTAAAATTCCTCATATTTACGTAAGATTCACTTTAAAATTCATTATAAAAATAGTGCTTTAAGAAAAAAATATATCTCTTCAGTCTTACTTAGAAAATAGTGCAGAAGTCTATTCAATTT
Ncarteri_Pitchfork_N363 ----------------------------------------------------------------------------------GACTATGGCCCACCCCAGAATTGACGCGTCTGACGTCATAGGAGAACCGTCAGGGGCACTTTCTCACGTTTCACAAAAGTCCTGGTTTTGAACTTAAAAAAGCCATAAAATTCTGCTTTGTGAGAAGGAAACTTTATGAAGTTATGAACTGCATTCTCGGAAGAATTTAGAATTTTTTGGATAAATAAATTTGTAAATATATCGAAGAATTCGAAAGTGGGAATCGGTAAGTTGGATCCTCCCGGGCGGAGCTCTTCTACATCCTTGGGTCGTCCTCCACGGCACTCAGCTTTGCTGACACCGAGCAGCGTGAATAGAGTGGTCGCTTGTATGCGACAGTTGCTCCTCCCAGTCCCACACTTCACTAATTGCGCGGGTTAGAAATCCCGACGGAGTTTACGTTGAGTAAGTTGGAGTTTGCGAAAACTAATTTTGCGTAAAAATACGATCATTCGGCATATCACATAAACCAGTGGGCGTCTCTAATTTACCGGTGAAGTGGTGGTGGGATGGGATAAAATTCTCCGATGACAAGAATAAATCTACTGCACCGTCCAACGGCTGTACAAAGGGAGGGATCTAACCGCGAAGTCGGGAATGAAGAAACCTCTGCGCTCGCTTTGGACGCCGTCCATCAAAAAAGAAAAATGTGCCCGCAAAAAACGAAACCTAACCTCCTTCGATGGCTCTTTTGCTTGCTCGCCGACGAGCTCTGGGAAATAGGCATCCGTGAAAGCTAATACTCGACATCGATCATAAGACCATCTTGGGTTTAGTAAAAAAAA--AGAGAGAGAATGAGTTCTTTACAAAACCAGGCTTGAAATGAAATAGTCTATTTAAAGAGGAGAATATTAAT-TTTAAGAGTACGGAAAGTTAAAAACAGGAAATGTTGTGCCGATTTTTTTATTGTAAAATTCCTCATATTTACGTAAGATTCACTTTAAAATTTATTACAAAAATAGTGCTTCAAGAAAAAAATATATCTCTTCAGTCTTACTCCAAATATAGTG------------------
Ncarteri_WeberCty_N1044 GAGAGCCGATAGATTGGGCTACTTGAGTGGCAGCTTACCTATGTGTCAGTCTTCGTCAAAAATGGCGGCGTCAATTATCGCTGACTATGGCCCACCCCAGAATTGACGCGTCTGACGTCATAGGAGAACCGTCAGGGGCACTTTCTCACGTCTCACAAAAGTCCTGGTTTTGAACCCAAAAAAGCCATGAAATTCTGCTTTGTGAGAAGGAAACTTTATGAAGTTGTGAACTGCATTCTCGGAAGAATTTAGAATTTTCTGGATAAATAAATTTGTAAATATATCGAAGAATTCGAAAGTGGGAATCGGGAAGTTGGATCCTCCCGGGCGGAGCTCTTCTACATCCTTGGGTCGTCCTCCACGGCACTCAGCTTTGCTGACACCGAGCAGCGTGAATAGAGTGGTCGCTTGTATGCGACAGTTGCTCCTCCCAGTCCCACACTTCACTAATTGCGCGGGTTAGAAATCCCGACGGAGTTTACGTTGAGTAAGTTGGAGTTTGCGAAAACTAATTTTGCGTAAAAATACGGTCATTCGGCATATCACATAAACCAGTGGGCGTCTCTAATTTACCGGTGAAGTGGTGGTGGGATGGGATAAAATTCTCCGATGACAAGAATAAATCTACTGCACCGTCCAACGGCTGTACAAAGGGAGGGATCTAACCGCGAAGTCGGGAATGAAGAAACCTCTGCGCTCGCTTTGGACGCCGTCCATCAAAAAAGAAAAATGTGCCCGCAAAAAACGAAACCTAACCTCCTTCGATGGCTCTTTTGCTTGCTCGCCGACGAGCTCTGGGAAATAGGCATCCGTGAAAGCTAATACTCGACATCGATCATAAGACCATCTTGTGTTTAGTAAGAAAAAAGAGAGAAAGAACGAGTTCTTTACAAAACCAAGCTTGAAATGAAATAGTCTATTTAAAGAGGAGGATATTAAT-TTTAAGACTACGGAAAGTTAAAAACAGGAAATGTTGTGCCGATTTTTTT-ATGTAAAATTCCTCATATTTACGTAAAATTCACTTTAAAATTCATTACAAAAATAGTGCTTTAAGAAAAATATATATATCTTCAGTCTTACTCAGAATATAGTGTAGAAGCCTATTCAATTT
Ncarteri_div__RainbowCave_G2089 -------------------------------------------TGTCAGTCTTCGTCAAAAATGGCGGCGTCAATTATCGCTGACTATGGCCCACCCCAGAATTGACGCGTCTGACGTCATAGGAGAACCGTCAGGGGCACTTTCTCACGTCTCACAAAAGTCCTAGTTTTAAACCCAAAAAAGCAATGAAATTCAGCTTTGTGTGAAGAAAACTTTATGAAATTATGAACTGCATTCCCGGAAGAATTTAGAATCTTCTGAATAAATAGATTTGTAAATATATCGAAGTATTCGAAAGTGGGAATCGGGAAGTTGGAACCTCCCGGGCGGAGCTCTTCTACATCCTTGGGTCGTCCTCCACGGCACTCAGCTTTGCTGACACCGAGCAGCGTGAATAGAGTGGTCGCTTGTATGCGACAGTTGCTCCTCCCAGTCCCACAGTTCACTAATTGCGCGGGTTAGAAATCCCGACGGAGTTTACGTTGAGTAAGTTGGAGTTTGCGAAAACCAATTTTGCGTAAAAATACGGTCATTCGGCATATCACATAAACCAGTGGGCGTCTCTAATTTACCGGTGAAGTGGTAGTGGGATGGGATAAAATTCTCCGATGACAAGAATAAATCTACTGCACCGTCCAACGGCTGTACAAAGGGAGGGATCTAACCGCGAAGTCGGGAATGAAGAAACCTCTGCGCTCGCTTTGGACGCCGTCCATCAAAAAAGAAAAATGTGCCCGCAAAAAACGAAACCTAACCTCCTTCGATGGTTCTTTTGCTTGCTCGCCGACGAGCTCTGGGAAATAGGCATCCGTGGAAGCTAATACTCGACATCGATCATAAGACCATCTTGTGTTTAGAAAAAAGAGAGAGAGAGAGATTAAGTTCTTTTCAATAGCATGCTTGGAATGAG----TCTATTTAAAGAGGAGAACATTAATCTTTAAGGGTAC-GAAAGTTAAAAACAAGAAATGTTGTGCCGATATTTTGAATGTAAAATTCCTCATATTTACGTAGGATTGATTTTGCAATTCATTTCAAA-ATAGTGTTTTAAGAAAAT-ATATATCCCTGCAGTTTTTCTCCGAGTGTAGTGTAGAAGACTATTCAATTT
Ncherokee_BallhootScar_N193 GAGAGCCGATAGATTGGGCTACTTGAGTGGCAGCTTACCTATGTGTCAGTCTTCGTCAAAAATGGCGGCGTCAATTATCGCTGACTATGGCCCACCCCAGAATTGACGCGTCTGACGTCATAGGAGAACCGTCAGGGGCATTTTCTCACGTCGCACAAAAGTCCTGGTTTTAAACCTAAAAAAGCCATGAAATTTAGCTTTGTGAGAAGGAAACTTTATGGAGTTATTAACTGCATTCTCGGAAGAATTTAGAATTTTCTGAATAAATAAATTTGTAAAGATATCGGAGAATTCGAAAGTGGGAATCGGGAAGTTGGGTCCTCCCGGGCGGAGCTCTTCTACATCCTTGGGTCGTCCTCCACGGCACTCAGCTTTGCTGACACCGAGCAGCGTGAATAGAGTGGTCGCTTGTATGCGACAGTTGCTCCTCCCAGTCCCACACTTCACTAATTGCGCGGGTTAGAAATCCCGACGGAGTTTACGTTGAGTAAGTTGGAGTTTGCGAAAACCAATTTTGCGTAAAAATACGGTCATTCGGCATATCACATAAACCAGTGGGCGTCTCTAATTTACCGGTGAAGTGGTGGTGGGATGGGATAAAATTCTCCGATGACAAGAATAAATCTACTGCACCGTCCAACGGCTGTACAAAGGGAGGGATCTAACCGCGAAGTCGGGAATGAAGAAACCTCTGCGCTCGCTTTGGACGCCGTCCATCAAAAAAGAAAAATGTTCCCGCAAAAAACGAAACCTAACCTCCTTCGATGGCTCTTTTGCTTGCTCGCCGACGAACTCTGGGAAATAGGCATCCGTGAAAGCTAATACTCGACATCGATCATAAGACCATCTTGTGTTTAGT--AAAAAAAGAGACAGTGAATGAGTTCTTTACAAAACCATGCTTCAAATGAAATAGTCTATTTAAAGAGGAGAGTATTAATCTTTAAGGGTGCGGAAAGTTAAAAAGAAGAAATGT---ACCGATTTTTTT-ATGTAAAATTCCTCATATTTACGTGGG-----------------------------------------------------------------------------------------------
Ncherokee_BalsamMtn_N891 GAGAGCCGATAGATTGGGCTACTTGAGTGGCAGCTTACCTATGTGTCAGTCTTCGTCAAAAATGGCGGCGTCAATTATCGCTGACTATGGCCCACCCCAGAATTGACGCGTCTGACGTCATAGGAGAACCGTCAGGGGCATTTTCTCACGTCGCACA---GTCCTGGTTTTAAACCTAAAAAAGCCATGAAATTTAGCTTTGTGAGAAGGAAACTTTATGGAGTTATTAACTGCATTCTCGGAAGAATTTAGAATTTTCTGAATAAATAAATTTGTAAAGATATCGGAGAATTCGAAAGTGGGAATCGGGAAGTTGGGTTCTCCCGGGCGGAGCTCTTCTACATCCTTGGGTCGTCCTCCACGGCACTCAGCTTTGCTGACACCGAGCAGCGTGAATAGAGTGGTCGCTTGTATGCGACAGTTGCTCCTCCCAGTCCCACACTTCACTAATTGCGCGGGTTAGAAATCCCGACGGAGTTTACGTTGAGTAAGTTGGAGTTTGCGAAAACTAATTTTGCGTAAAAATACGGTCATTCGGCATATCACATAAACCAGTGGGCGTCTCTAATTTACCGGTGAAGTGGTGGTGGGATGGGATAAAATTCTCCGATGACAAGAATAAATCTACTGCACCGTCCAACGGCTGTACAAAGGGAGGGATCTAACCGCGAAGTCGGGAATGAAGAAACCTCTGCGCTCGCTTTGGACGCCGTCCATCAAAAAAGAAAAATGTTCCCGCAAAAAACGAAACCTAACCTCCTTCGATGGCTCTTTTGCTTGCTCGCCGACGAACTCTGGGAAATAGGCATCCGTGAAAGCTAATACTCGACATCGATCATAAGACCATCTTGTGTTTAGTAAAAAAGA---GACAGAGAATGAGTTCTTTACAAAACCATGCTTCAAATGAAATAGTCTATTTAAAGAGGAGAATATTAATCTTTAAGGGTGCGGAAAGTTAAAAAGAGCAAATGTACC---GATTTTTTTAATGTAAAATTCCTCA-----------------------------------------------------------------------------------------------------------
Ncherokee_SIndianCrk_N681 -----------------------------------------------------------------------------------------------------------------------------------------GCATTTTCTCACGGCGCACAAAAGTCCTGGTTTTAAACCTAAAAAAGCCATGAAATTTAGCTTTGTGAGAAGGAAACTTTATGGAGTTATTAACTGCATTCTCGGAAAAATTTAGAATTTTCTGAATAAATAAATTTGTAAAGATATCGGAGAATTCGAAAGTGGGAATCGGGAAGTTGGGTCCTCCCGGGCGGAGCTCTTCTACATCCTTGGGTCGTCCTCCACGGCACTCAGCTTTGCTGACACCGAGCAGCGTGAATAGAGTGGTCGCTTGTATGCGACAGTTGCTCCTCCCAGTCCCACACTTCACTAATTGCGCGGGTTAGAAATCCCGACGGAGTTTACGTTGAGTAAGTTGGAGTTTGCGAAAACTAATTTTGCGTAAAAATACGGTCATTCGGTATATCACATAAACCAGTGGGCGTCTCTAATTTACCGGTGAAGTGGTGGTGGGATGGGATAAAATTCTCCGATGACAAGAATAAATCTACTGCACCGTCCAACGGCTGTACAAAGGGAGGGATCTAACCGCGAAGTCGGGAATGAAGAAACCTCTGCGCTCGCTTTGGACGCCGTCCATCAAAAAAGAAAAATGTTCCCGCAAAAAACGAAACCTAACCTCCTTCGATGGCTCTTTTGCTTGCTCGCCGACGAGCTCTGGGAAATAGGCATCCGTGAAAGCTAATACTCGACATCGATCATAAGACCATCTTGTGTTTAGT--AAAAAAAGA---------------------------------------------------------------------------------------------------------------------------------------------------------------------------------------------------------------------------------------------------
Ncooperi_BeaverCrk_N1002 GAGAGCCGATAGATTGGGCTACTTGAGTGGCAGCTTACCTATGTGTCAGTCTTCGTCAAAAATGGCGGCGTCAATTATCGCTGACTATGGCCCACCCCAGAATTGACGCGTCTGACGTCATAGGAGAACCGTCAGGGGCATTTTCTCACGTCGCACAAAAGTCCTGGTTTTAAACCCAAAAAAGACATGAAGTTTAGCTTTGTGAGAAGGAAACTTTATGAAGTTATGAACTACATTCTCGGAAGAATTTAGAATTTTCTGAATAAATAAATTTGAAAAGATAATGGAGAATTTGAAAGTGGGAATCGGGAAGTAGGGTCCTCCCGGGCGGAGCTCTTCTACATCCTTGGGTCGTCCTCCACGGCACTCAGCTTTGCTGACACCGAGCAGCGTGAATAGAGTGGTCGCTTGTATGCGACAGTTGCTCCTCCCAGTCCCACACTTCACTAATTGCGCGGGTTAGAAATCCCGACGGAGTTTACGTTGAGTAAGTTGG-GTTTTCGAAAACTAATTTTGCGTAAAAATACGGTCATTCGGCATATCACATAAACCAGTGGGCGTCTCTAATTTACCGGTGAAGTGGTGGTGGGATGGGATAAAATTCTCCGATGACAAGAATAAATCTACTGCACCGTCCAACGGCTGTACAAAGGGAGGGATCTAACCGCGAAGTCGGGAATGAAGAAACCTCTGCGCTCGCTTTGGACGCCGTCCATCAAAAAAGAAAAATGTGCCCGCAAAAAACGAAACCTAACCTCCTTCGATGGCTCTTTTGCTTGCTCGCCGACGAGCTCTGGGAAATAGGCATCCGTGAAAGCTAATACTCGACATCGATCATAAGACCATCTTGTGTTTAGT-AAAAAAAAGAGAGAGAGAATGAGTTCTTTACAAAACCATGCTTCAAATGAAATAGTCTATTTAAAGAGGAGAATATTAATCTTTAAGGGTACGGAAAATTAAAAACAGGAAATGTTGCACCGATTTTTTT-ATGTAAAATTCCTCATATTTACGTAGGATTCACGTTCCAA----------------------------------------------------------------------------------
Ncooperi_BrasstBald_N824 -------GATAGATTGGGCTACTTGAGTGGCAGCTTACCTATGTGTCAGTCTTCGTCAAAAATGGCGGCGTCAATTATCGCTGACTATGGCCCACCCCAGAATTGACGCGTCTGACGTCATAGGAGAACCGGCAGGGGCATTTTCTCACGTCGCACAAAAGTCCTGGTTTTAAACCCAAAAAAGACATGAAGTTTAGCTTTGTGAGAAGGAAACTTTATGAAGTTATGAACTACATTCTCGGAAGAATTTAGAATTTTCTGAATAAATAAATTTGAAAAGATAATGGAGAATTTGAAAGTGGGAATCGGGAAGTAGGGTCCTCCCGGGCGGAGCTCTTCTACATCCTTGGGTCGTCCTCCACGGCACTCAGCTTTGCTGACACCGAGCAGCGTGAATAGAGTGGTCGCTTGTATGCGACAGTTGCTCCTCCCAGTCCCACACTTCACTAATTGCGCGGGTTAGAAATCCCGACGGAGTTTACGTTGAGTAAGTTGGAGTTTTCGAAAACTAATTTTGCGTAAAAATACGGTCATTCGGCATATCACATAAACCAGTGGGCGTCTCTAATTTACCGGTGAAGTGGTGGTGGGATGGGATAAAATTCTCCGATGACAAGAATAAATCTACTGCACCGTCCAACGGCTGTACAAAGGGAGGGATCTAACCGCGAAGTCGGGAATGAAGAAACCTCTGCGCTCGCTTTGGACGCCGTCCATCAAAAAAGAAAAATGTGCCCGCAAAAAACGAAACCTAACCTCCTTCGATGGCTCTTTTGCTTGCTCGCCGACGAGCTCTGGGAAATAGGCATCCGTGAAAGCTAATACTCGACATCGATCAAAAGACCAGCTTGTGTTTAGT-AAAAAAAAGAGAGAGAAAATGAGTTCTTTACAAAACCATGCTTCAAAAGAAATAGTCTATTTAAAGAGGAGAATATTAATCTTTAAGGGTACGGAAAATTAAAAACAGGAAATGTTGCACCGATTTTTTT-ATGTAAAATTCCTCATATTTACGTGGGATTCAC-----------------------------------------------------------------------------------------
Ncooperi_CheoahDam_N1122 GAGAGCCGATAGATTGGGCTACTTGAGTGGCAGCTTACCTATGTGTCAGTCTTCGTCAAAAATGGCGGCGTCAATTATCGCTGACTATGGCCCACCCCAGAATTGACGCGTCTGACGTCATAGGAGAACCGTCAGGGGCATTTTCTCACGTCGCACAAAAGTCCTGGTTTTAAACCCAAAAAAGAAATGAAGTTTAGCTTTGTGAGAAGGAAACCTTATGAAGTTATGAACTGCATTCTCGGAAGAATTTAGAATTTTCTGAATAAATAAATTTGTAAAGATATCGGAGAATTCGAAAGTGGGAATCGGGAAGTTGGGTCCTCCCGGGCGGAGCTCTTCTACATCCTTGGGTCGTCCTCCACGGCACTCAGCTTTGCTGACACCGAGCAGCGTGAATAGAGTGGTCGCTTGTATGCGACAGTTGCTCCTCCCAGTCCCACACTTCACTAATTGCGCGGGTTAGAAATCCCGACGGAGTTTACGTTGAGTAAGTTGGAGTTTGCGAAAACTAATTTTGCGTAAAAATACGGTCATTCGGCATATCACATAAACCAGTGGGCGTCTCTAATTTACCGGTGAAGTGGTGGTGGGATGGGATAAAATTCTCCGATGACAAGAATAAATCTACTGCACCGTCCAACGGCTGTACAAAGGGAGGGATCTAACCGCGAAGTCGGGAATGAAGAAACCTCTGCGCTCGCTTTGGACGCCGTCCATCAAAAAAGAAAAATGTGCCCGCAAAAAACGAAACCTAACCTCCTTCGATGGCTCTTTTGCTTGCTCGCCGACGAGCTCTGGGAAATAGGCATCCGTGAAAGCTAATACTCGACATCGATCATAAGACCAGCTTGTGTTTAGTAAAAAAA-------AGAGAATGAGTTCTTTACAAAACCATGCTTCAAATGAAATAGTCTATTTAAAGAGGAGAATATTAATCTTTAAGGCTGCGGAAAGTTAAAAACAGGAAATGTTATACC------------------------------------------------------------------------------------------------------------------------------------
Ncooperi_NantRiverGorge_N682 GAGAGCCGATAGATTGGGCTACTTGAGTGGCAGCTTACCTATGTGTCAGTCTTCGTCAAAAATGGCGGCGTCAATTATCGCTGACTATGGCCCACCCCAGAATTGACGCGTCTGACGTCATAGGAGAACCGTCAGGGGCATTTTCTCACGTCGCACAAAAGTCCTGGTTTTAAACCTAAAAAAGCCATGAAATTTTGCTTTGTGAGAAGGAAACTTTATGGAGTTATTAACTGCATTCTCGGAAGAATTTAGAATTTTCTGAATAAATAAATTTGTAAAGATATCGGAGAATTCGAAAGTGGGAATCGGGAAGTTGGGTCCTCCCGGGCGGAGCTCTTCTACATCCTTGGGTCGTCCTCCACGGCACTCAGCTTTGCTGACACCGAGCAGCGTGAATAGAGTGGTCGCTTGTATGCGACAGTTGCTCCTCCCAGTCCCACACTTCACTAATTGCGCGGGTTAGAAATCCCGACGGAGTTTACGTTGAGTAAGTTGGAGTTTGCGAAAACTAATTTTGCGTAAAAATACGGTCATTCGGCATATCACATAAACCAGTGGGCGTCTCTAATTTACCGGTGAAGTGGTGGTGGGATGGGATAAAATTCTCCGATGACAAGAATAAATCTACTGCATCGTCCAACGGCTGTACAAAGGGAGGGATCTAACCGCGAAGTCGGGAATGAAGAAACCTCTGCGCTCGCTTTGGACGCCGTCCATCAAAAAAGAAAAATGTGCCCGCAAAAAACGAAACCTAACCTCCTTCGATGGCTCTTTTGCTTGCTCGCCGACGAGCTCTGGAAAATAAGCATCCGTGAAAGCTAATACTCGACATCGATCATAAGACCATCTTGTGTTTAGTAAAAAAAG--AGTGAGAGAATGAGTTCTTTACAAATCCATGCTCCAAATGAAATAGTCTATTTAAAGAGGAGAATATTAATCTTTAAGGGTGCGGAAAGTTAAAAACAGGAAATGTTGTACCGATTTTTTTAATGTAAAATTCCTCGTATTAACGTAGGGTTCACGTTCCA-----------------------------------------------------------------------------------
Ncooperi_RockCrRoad_N1160 GAGAGCCGATAGATTGGGCTACTTGAGTGGCAGCTTACCTATGTGTCAGTCTTCGTCAAAAATGGCGGCGTCAATTATCGCTGACTATGGCCCACCCCAGAATTGACGCGTCTGACGTCATAGGAGAACCGTCAGGGGCATTTTCTCACGTCGCACAAAAGTCCTGGTTTTAAACCTAAAAAAGCCATGAAATTTAGCTTTGTGAGAAGGAAACTTTATAGAGTTATTAACTGTATTCTCGGGAAAATTTAGAATTTTCTGAATAAATAAATTTGTAAAGATATCGGAGAATTCGAAAGTGGGAATCGGGAAGTTGGGTCCTCCCGGGCGGAGCTCTTCTACATCCTTGGGTCGTCCTCCACGGCACTCAGCTTTGCTGACACCGAGCAGCGTGAATAGAGTGGTCGCTTGTATGCGACAGTTGCTCCTCCCAGTCCCACACTTCACTAATTGCGCGGGTTAGAAATCCCGACGGAGTTTACGTTGAGTAAGTTGGAGTTTGCGAAAACTAATTTTGCGTAAAAATACGGTCATTCGGCATATCACATAAACCAGTGGGCGTCTCTAATTTACTGGTGAAGTGGTGGTGGGATGGGATAAAATTCTCCGATGACAAGAATAAATCTACTGCACCGTCCAACGGCTGTACAAAGGGAGGGATCTAACCGCGAAGTCGGGAATGAAGAAACCTCTGCGCTCGCTTTGGACGCCGTCCATCAAAAAAGAAAAATGTGCCCGCAAAAAACGAAACCTAACCTCCTTCGATGGCTCTTTTGCTTGCTCGCCGACGAGCTCTGGGAAATAGGCATCCGTGAAAGCTAATACTCGACATCGATCATAAGACCAGCTTGTGTTTAGT--AAAAAAAGAGAGAGAGAATGAGTTCTTTACAAATCCATGCTTCAAATGAAATAGTCTATTTAAAGAGGAGAATATTAATCTTTAAGGGTGCGGAAAGTTAAAAAAAGGAAATGTTGTACCGATTATTTTAATGTAAAATTCCTCG-----------------------------------------------------------------------------------------------------------
Ncoylei_Apalachia_N1195 GAGAGCCGATAGATTGGGCTACTTGAGTGGCAGCTTACCTATGTGTCAGTCTTCGTCAAAAATGGCGGCGTCAATTATCGCTGACTATGGCCCACCCCAGAATTGACGCGTCTGACGTCATAGGAGAACCGTCAGGGGCACTTTCTCACGTCTCACAAAAGTCCTGGTTTTAAACCCAAAAAAGCCATGAAATTCAGCTTTGTGAGAAGGAAACTTTATGAAGTTATGAACTACATTCTCGGAAGAATTTAGAATTTTCTGAATAAATAAATTTGTAAATATATCGAAGAATTCGAAAGTGGGAATCGGGAAGTTGGATCCTCCCGGGCGGAGCTCTTCTACATCCTTGGGTCGTCCTCCACGGCACTCAGCTTTGCTGACACCGAGCAGCGTGAATAGAGTGGTCGCTTGTATGCGACAGTTGCTCCTCCCAGTCCCACACTTCACTAATTGCGCGGGTTAGAAATCCCGACGGAGTTTACGTTGAGTAAGTTGGAGTTTGCGAAAACCAATTTTGCGTAAAAATACGGTCATTCGGCATATCACATAAACCAGTGGGCGTCTCTAATTTACCGGTGAAGTGGTAGTGGGATGGGATAAAATTCTCCGATGACAAGAATAAATCTACTGCACCGTCCAACGGCTGTACAAAGGGAGGGATCTAACCGCGAAGTCGGGAATGAAGAAACCTCTGCGCTCGCTTTGGACGCCGTCCATCAAAAAAGAAAAATGTGCCCGCAAAAAACGAAACCTAACCTCCTTCGATGGCTCTTTTGCTTGCTCGCCGACGAGCTCTGGGAAATAGGCATCCGTGAAAGCTAATACTCGACATCGATCATAAGACCATCTTGTGTTTAGTAAAAAAAAAGAGAGAGAGAATGAGTTCTTTACAAAACCATGCTTCAAATGAAATAGTCTATTTAAAGAGGAGAATATTAATCTTTAAGGGTATGGAAAGTTAAAAACAGGAAATGTTGTGCCGATTTTTTT-ATGTAAAATTCCTCATATTTACGTAGGATTCACGCCCCAATTCATTACAAAAATAGTGCTTTAAGAAAATAATATATCTCCGCAGTTTTTCCCGGAATGTAGTGTAAAAGTCTATTCAATTT
Ncoylei_DinkinCove_N1118 -----------------------------------------TGTGTCAGTCTTCGTCAAAAATGGCGGCGTCAATTATCGCTGACTATGGCCCACCCCAGAATTGACGCGTCTGACGTCATAGGAGAACCGTCAGGGGCACTTTCTCACGTCTCACAAAAGTCCTGGTTTTAAACCCAAAAAAGCCATGAAATTCAGCTTTGTGAGAAGGAAACTTTATGAAGTTATGAACTACATTCTCGGAAGAATTTAGAATTTTCTGAATAAATAAATTTGTAAATATATCGAAGAATTCGAAAGTGGGAATCGGGAAGTTGGATCCTCCCGGGCGGAGCTCTTCTACATCCTTGGGTCGTCCTCCACGGCACTCAGCTTTGCTGACACCGAGCAGCGTGAATAGAGTGGTCGCTTGTATGCGACAGTTGCTCCTCCCAGTCCCACACTTCACTAATTGCGCGGGTTAGAAATCCCGACGGAGTTTACGTTGAGTAAGTTGGAGTTTGCGAAAACCAATTTTGCGTAAAAATACGGTCATTCGGCATATCACATAAACCAGTGGGCGTCTCTAATTTACCGGTGAAGTGGTAGTGGGATGGGATAAAATTCTCCGATGACAAGAATAAATCTACTGCACCGTCCAACGGCTGTACAAAGGGAGGGATCTAACCGCGAAGTCGGGAATGAAGAAACCTCTGCGCTCGCTTTGGACGCCGTCCATCAAAAAAGAAAAATGTGCCCGCAAAAAACGAAACCTAACCTCCTTCGATGGCTCTTTTGCTTGCTCGCCGACGAGCTCTGGGAAATAGGCATCCGTGAAAGCTAATACTCGACATCGATCATAAGACCATCTTGTGTTTAGTAAAAAAAAAGAGAGAGAGAATGAGTTCTTTACAAAACCATGCTTCAAATGAAATAGTCTATTTAAAGAGGAGAATATTAATCTTTAAGGGTATGGAAAGTTAAAAACAGGAAATGTTGTGCCGATTTTTTT-ATGTAAAATTCCTCATATTTACGTAGGATTCACGCCCCAATTCATTACAAAAATAGTGCTTTAAGAAAATAATATATCTCCGCAGTTTTTCCCGGAATGTAGTGTAAAAGTCTATTCAATTT
Ncoylei_TiptonCreek_N837 ---------------------CTTGAGTGGCAGCTTACCTATGTGTCAGTCTTCGTCAAAAATGGCGGCGTCAATTATCGCTGACTATGGCCCACCCCAGAATTGACGCGTCTGACGTCATAGGAGAACCGTCAGGGGCACTTTCTCACGTCTCACAAAAGTCCTGGTTTTAAACCCAAAAAAGCCATGAAATTCAGCTTTGTGAGAAGGAAACTTTATGAAGTTATGAACTACATTCTCGGAAGAATTTAGAATTTTCTGAATAAATAAATTTGTAAATATATCGAAGAATTCGAAAGTGGGAATCGGGAAGTTGGATCCTCCCGGGCGGAGCTCTTCTACATCCTTGGGTCGTCCTCCACGGCACTCAGCTTTGCTGACACCGAGCAGCGTGAATAGAGTGGTCGCTTGTATGCGACAGTTGCTCCTCCCAGTCCCACACTTCACTAATTGCGCGGGTTAGAAATCCCGACGGAGTTTACGTTGAGTAAGTTGGAGTTTGCGAAAACCAATTTTGCGTAAAAATACGGTCATTCGGCATATCACATAAACCAGTGGGCGTCTCTAATTTACCGGTGAAGTGGTAGTGGGATGGGATAAAATTCTCCGATGACAAGAATAAATCTACTGCACCGTCCAACGGCTGTACAAAGGGAGGGATCTAACCGCGAAGTCGGGAATGAAGAAACCTCTGCGCTCGCTTTGGACGCCGTCCATCAAAAAAGAAAAATGTGCCCGCAAAAAACGAAACCTAACCTCCTTCGATGGCTCTTTTGCTTGCTCGCCGACGAGCTCTGGGAAATAGGCATCCGTGAAAGCTAATACTCGACATCGATCATAAGACCATCTTGTGTTTAGTAAAAAAAAAGAGAGAGAGAATGAGTTCTTTACAAAACCATGCTTCAAATGAAATAGTCTATTTAAAGAGGAGAATATTAATCTTTAAGGGTATGGAAAGTTAAAAACAGGAAATGTTGTGCCGATTTTTTT-ATGTAAAATTCCTCATATTTACGTAGGATTCACGCCCCAATTCATTACAAAAATAGTGCTTTAAGAAAATAATATATCTCCGCAGTTTTTCCCGGAATGTAGTGTAAAAGTCTATTCAATT-
Ncressleri_AndersonSpringCave_G2075 GAGAGCCGATAGATTGAGCTACTTGAGTGGCAGCTTACCTATGTGTCAGTCTTCGTCAAAAATGGCGGCGTCAATTATCGCTGACTATGGCCCACCCCAGAATTGACGCGTCTGACGTCATAGGAGAACCGTCAGGGGCACTTTCTCACATTTTACAAAAGTCCTGATTTTAAACCCAAAAAAGCAATGAAATTCAGCTTTGTGTGAAGGAAACTTTATGAAATTATGAACTGCATTCCCGGAAGAATTTAGAATGTTCTGAATAAATAAATTTGTAAATATACCGAAGAACTCAAAAGTGGTAATCGGGAAGTTGGATACTCCCTGGCGGAGCTCCTCTACATCCTTGGGTCGTCCTCCACGGCACTCAGCTTTGCTGACACCGAGCAGCGTGAATAGAGTGGTCGCTTGTATGCGACAGTTGCTCCTCCCAGTCCCACACTTCACTAATTGCGCGGGTTAGAAATCCCGACGGAGTTTACGTTGAGTAAGTTGGAGTTTGCGAAAACCAATTTTGCGTAAAAATACGGTCATTCGGCATATCACATAAACCAGTGGGCGTCTCTAATTTACCGGTGAAGTGGTAGTGGGATGGGATAAAATTCTCCGATGACAAGAATAAATCTACTGCACCGTCCAACGGCTGTACAAAGGGAGGGATCTAACCGCGAAGTCGGGAATGAAGAAACCTCTGCGCTCGCTTTGGACGCCGTCCATCAAAAAAGAAAAATGTGCCCGCAAAAAACGAAACCTAACCTCCTTCGATGGCTTTTTTGCTTGCTCGCCG---AGCTCTGGGAAAAAGACATCCGTGGAAGCTAATACTCGACATCGATCATAAGACCATCTTGTGTTTAGTAAAAAAAG----AGAGAGATTAAGTTCTTTTCAAAACCATGCTTGGAATGAAAGAGTCTATTTAAAGAGGAGAATATTAATCTTTAAGGGTACGGAAAGTTAAAAACAGGAAATGTTGTGCCGAATTGTC-AATATAAAATTCCTCATATTTACGTAGGATTCACGTTCCAATTCATTTCAAAAATAGAGCTTTAAGAAAATAATATATATCTGCAGTTTTTCTCCGAATGTAGTGTAGAAGCCTCTCAAATTT
Ncressleri_PigeonCave_G2077 -------------------------------------------------------------ATGGCGGCGTCAATTATCGCTGACTATGGCCCACCCCAGAATTGACGCGTCTGACGTCATAGGAGAACCGTCAGGGGCACTTTCTCACATTTTACAAAAGTCCTGATTTTAAACCCAAAAAAGCAATGAAATTCAGCTTTGTGTGAAGGAAACTTTATGAAATTATGAACTGCATTCCCGGAAGAATTTAGAATGTTCTGAATAAATAAATTTGTAAATATACCGAAGAACTCAAAAGTGGTAATCGGGAAGTTGGATACTCCCTGGCGGAGCTCCTCTACATCCTTGGGTCGTCCTCCACGGCACTCAGCTTTGCTGACACCGAGCAGCGTGAATAGAGTGGTCGCTTGTATGCGACAGTTGCTCCTCCCAGTCCCACACTTCACTAATTGCGCGGGTTAGAAATCCCGACGGAGTTTACGTTGAGTAAGTTGGAGTTTGCGAAAACCAATTTTGCGTAAAAATACGGTCATTCGGCATATCACATAAACCAGTGGGCGTCTCTAATTTACCGGTGAAGTGGTAGTGGGATGGGATAAAATTCTCCGATGACAAGAATAAATCTACTGCACCGTCCAACGGCTGTACAAAGGGAGGGATCTAACCGCGAAGTCGGGAATGAAGAAACCTCTGCGCTCGCTTTGGACGCCGTCCATCAAAAAAGAAAAATGTGCCCGCAAAAAACGAAACCTAACCTCCTTCGATGGCTTTTTTGCTTGCTCGCCG---AGCTCTGGGAAAAAGACATCCGTGGAAGCTAATACTCGACATCGATCATAAGACCATCTTGTGTTTAGTAAAAAAAG----AGAGAGATTAAGTTCTTTTCAAAACCATGCTTGGAATGAAAGAGTCTATTTAAAGAGGAGAATATTAATCTTTAAGGGTACGGAAAGTTAAAAACAGGAAATGTTGTGCCGAATTGTC-AATATAAAATTCCTCATATTTACGTAGGATTCACGTTCCAATTCATTTCAAAAATAGAGCTTTAAGAAAATAATATATATCTGCAGTTTTTCTCCGAATGTAGTGTAGAAGCCTCTCAAATTT
Ncrosbyi_MtMitchell_N210 GAGAGCCGATAGATTGGGCTACTTGAGTGGCAGCTAACCTATGTGTCAGTCTTCGTCAAAAATGGCGGCGTCAATTATCGCTGACTATGGCCCACCCCAGAATTGACGCGTCTGACGTCATAGGAGAACCGTCAGGGGCATTTTCTCACGTCTCACAAAAGTCCTGGTTTTAAACCCAAAAAAGCAATCAAATTCCGCTTTGTGAGAAGGAAACTTTATGAAGTTATGAACTGCATTCTCGGAAGAATTTAGAATTTTCTGAATAAATAAATTTGTAAATATATCGAAGAATTCGAAAGTGGGAATCGGGAAGTTGGATCCTCCCGGGCGGAGCTCTTCTACATCCTTGGGTCGTCCTCCACGGCACTCAGCTTTGCTGACACCGAGCAGCGTGAATAGAGTGGTCGCTTGTATGCGACAGTTGCTCCTCCCAGTCCCACACTTCACTAATTGCGCGGGTTAGAAATCCCGACGGAGTTTACGTTGAGTAAGTTGGAGTTTGCGAAAACCAATTTTGCGTAAAAATACGGTCATTCGGCATATCACATAAACCAGTGGGCGTCTCTAATTTACCGGTGAAGTGGTGGTGGGATGGGATAAAATTCTCCGATGACAAGAATAAATCTACTGCACCGTCCAACGGCTGTACAAAGGGAGGGATCTAACCGCGAAGTCGGGAATGAAGAAACCTCTGCGCTCGCTTTGGACGCCGTCCATCAAAAAAGAAAAATGTGCCCGCAAAAAACGAAACCTAACCTCCTTCGATGGCTCTTTTGCTTGCTTGCCGACGAGCTCTGGGAAATAGGCATCCGTGAAAGCTAATACTCGACATCGATCATAAGACCATCTTGTGTTTAGT-AAAAAAA------AGAGAATGAGTTCTTTACAAAACCATGCTTGAAATGAAATAGTCTATTTAAAGAGGAGAATATTAATCTTTAAGGGTACGGAAAGTTAAAAACAGGAAATGTTGTGCCGATTTTTTTAATGTAAAAATCCTCTTATTTACACAGAATTCACGTTCCAATTCATTACAAAAATAGTGCTTTAAAAAAAT-ATATATATCTGCAGTTTTACTCCGAATATAGTATAGAAGCCTATTCAATTT
Ncrosbyi_PricesCrk_N1143 GAGAGCCGATAGATTGGGCTACTTGAGTGGCAGCTTACCTATGTGTCAGTCTTCGTCAAAAATGGCGGCGTCAATTATCGCTGACTATGGCCCACCCCAGAATTGACGCGTCTGACGTCATAGGAGAACCGTCAGGGGCATTTTCTCACGTCTCACAAAAGTCCTGGTTTTAAACCCAAAAAAGCAATCAAATTCCGCTTTGTGAGAAGGAAACTTTAAGAAGTTATGAACTGCATTCTCGGAAGAATTTAGAATTTTCTGAATAAATAAATTTGTAAATATATCGAAGAATTCGAAAGTGGGAATCGGGAAGTTGGATCCTCCCGGGCGGAGCTCTTCTACATCCTTGGGTCGTCCTCCACGGCACTCAGCTTTGCTGACACCGAGCAGCGTGAATAGAGTGGTCGCTTGTATGCGACAGTTGCTCCTCCCAGTCCCACACTTCACTAATTGCGCGGGTTAGAATTCCCGACGGAGTTTACGTTGAGTAAGTTGGAGTTTGCGAAAACCAATTTTGCGTAAAAATACGGTCATTCGGCATATCACATAAACCAGTGGGCGTCTCTAATTTACCGGTGAAGTGGTGGTGGGATGGGATAAAATTCTCCGATGACAAGAATAAATCTACTGCACCGTCCAACGGCTGTACAAAGGGAGGGATCTAACCGCGAAGTCGGGAATGAAGAAACCTCTGCGCTCGCTTTGGACGCCGTCCATCAAAAAAGAAAAATGTGCCCGCAAAAAACGAAACCTAACCTCCTTCGTTGGCTCTTTTGCTTGCTCGCCGACGAGCTCTGGGAAATAGGCATCCGTGAAAGCTAATACTCGACATCGATCATAAGACCATCTTGTGTTTAGT-AAAAAAA------AGAGAATGAGTTCTTTACAAAACCATGCTTGAAATGAAATAGTCTATTTAAAGAGGAGAATATTAATCTTTAAGGGTACGGAAAGCTAAAAACAGGAAATGTTGTGACGATTTTTTTAATTTAAAATTTCTCATATTTACACAGGATTCCCGTTCCAATTCATTACAAAAATAGTGCTTTAAGAAAATA--ATATATCTGCAGTTTTACTCCGAATATAGTGTAGAAGCCTATTCAATTT
Ncrosbyi_ShufordCrk_N1148 ---------------GGGCTACTTGAGTGGCAGCTTACCTATGTGTCAGTCTTCGTCAAAAATGGCGGCGTCAATTATCGCTGACTATGGCCCACCCCAGAATTGACGCGTCTGACGTCATAGGAGGACCGTCAGGGGCATTTTCTCACGTCTCACAAAAGTCCTGGTTTTAAACCCAAAAAAGCACTCAAATTCCGCTTTGTGAGAAGGAAACTTTATGAAGTTATGAACTGCATTCTCGGAAGAATTTAGAATTTCCTGAATAAATAAATTTGTAAATATATCGAAGAATTCGAAAGTGGGAATCGGGAAGTTGGATCCTCCCGGGCGGAGCTCTTCTACATCCTTGGGTCGTCCTCCACGGCACTCAGCTTTGCTGACACCGAGCAGCGTGAATAGAGTGGTCGCTTGTATGCGACAGTTGCTCCTCCCAGTCCCACACTTCACTAATTGCGCGGGTTAGAAATCCCGACGGAGTTTACGTTGAGTAAGTTGGAGTTTGCGAAAACCAATTTTGCGTAAAAATACGGTCATTCGGCATATCACATAAACCAGTGGGCGTCTCTAATTTACCGGTGAAGTGGTGGTGGGATGGGATAAAATTCTCCGATGACAAGAATAAATCTACTGCACCGTCCAACGGCTGTACAAAGGGAGGGATCTAACCGCGAAGTCGGGAATGAAGAAACCTCTGCGCTCGCTTTGGACGCCGTCCATCAAAAAAGAAAAATGTGCCCGCAAAAAACGAAACCTAACCTCCTTCGATGGCTCTTTTGCTTGCTCGCCGACGAGCTCTGGGAAATAGGCATCCGTGAAAGCTAATACTCGACATCGATCATAAGACCATCTTGTGTTTAGT-TAAAAAA----AGAGAGAATGAATTCTTTACAAAACCATGCTTGAAATGAAATAGTCTATTTAAAG---AGAATATTAATCTTTAAGGGTACGGAAAGTTAAAAACAGGAAATGCTGTGCCGATTTTTTTAATGTAAAATTTCTCATATTTACACAGGATTCACGTTC-------------------------------------------------------------------------------------
Ndellingeri_BullpenBridge_N109 -------GATAGATTGGGCTACTTGAGTGGCAGCTTACCTATGTGTCAGTCTTCGTCAAAAATGGCGGCGTCAATTATCGCTGACTATGGCCCACCCCAGAATTGACGCGTCTGACGTCATAGGAGAACCGTCAGGGGCATTTTCTCAAGTCGCACAAAACTCTTGGTTTTAAACCCAAAAAAGACATGAAATTTAGCTTTGTGAGAAGGAAACTTTATGAAGTTATGAACTGCATTCTCGTAAGAATTTAGAATTTTATGAATAAATAAATTTGTAAAGATATCGGAGAATTCGAAACTGGGAATCGGGAAGTTGGGTCCTCCCGGGCGGAGCTCTTCTACATCCTTGGGTCGTCCTCCACGGCACTCAGCTTTGCTGACACCGAGCAGCGTGAATAGAGTGGTCGCTTGTATGCGACAGTTGCTCCTCCCAGTCCCACACTTCACTAATTGCGCGGGTTAGAAATCCCGACGGAGTTTACGTTGAGTAAGTTGGAGTTTGCGAAAACTAATTTTGCGTAAAAATACGGTCATTCGGCATATCACATAAACCAGTGGGCGTCTCTAATTTACCGGTGAAGTGGTGGTGGGATGGGATAAAATTCTCCGATGACAAGAATAAATCTACTGCACCGTCCAACGGCTGTACAAAGGGAGGGATCTAACCGCGAAGTCGGGAATGAAGAAACCTCTGCGCTCGCTTTGGACGCCGTCCATCAAAAAAGAAAAATGTGCCCGCAAAAAACGAAACCTAACCTCCTTCGATGGCTCTTTTGCTTGCTCGCCGACGAGCTCTGGGAAATAGGCATTCGTGAAAGCTAATACTCGACATCGATCATAAGACCATCTTGTGTTTAGT--AAAAAAAGAGAGAGAGAATGAGTTCTTTACAAAACCATGCTTCAAATGAAATAGTCTATTTAAAGAGGAGAATATTAATCTTTAAGGGTGCGGAAAGTTAAAAACAGGAAATGTTGTACCGATTTTTTT-ATGTAAAATTCCTCATATTTACGTAGGATTCACGTTCCAATTCATTACAAAAATAGTGCTTTAAGAAAATAATACATTTCTGCAGTTTTACTACGAATATAGTGTAGAAGCCTATTCAATTT
Ndellingeri_WhitewFalls_N887 GAGAGCCGATAGATTGGGCTACTTGAGTGGCAGCTTACCTATGTGTCAGTCTTCGTCAAAAATGGCGGCGTCAATTATCGCTGACTATGGCCCACCCCAGAATTGACGCGTCTGACGTCATAGGAGAACCGTCAGGGGCATTTTCTCAAGTCGCACAAAACTCTTGGTTTTAAACCCAAAAAAGACATGAAATTTAGCTTTGTGAGAAGGAAACTTTATGAAGTTATGAACTGCATTCTCGTAAGAATTTAGAATTTTATGAATAAATAAATTTGTAAAGATATCGGAGAATTCGAAACTGGGAATCGGGAAGTTGGGTCCTCCCGGGCGGAGCTCTTCTACATCCTTGGGTCGTCCTCCACGGCACTCAGCTTTGCTGACACCGAGCAGCGTGAATAGAGTGGTCGCTTGTATGCGACAGTTGCTCCTCCCAGTCCCACACTTCACTAATTGCGCTGGTTAGAAATCCCGACGGAGTTTACGTTGAGTAAGTTGGAGTTTGCGAAAACTAATTTTGCGTAAAAATACGGTCATTCGGCATATCACATAAACCAGTGGGCGTCTCTAATTTACCGGTGAAGTGGTGGTGGGATGGGATAAAATTCTCCGATGACAAGAATAAATCTACTGCACCGTCCAACGGCTGTACAAAGGGAGGGATCTAACCGCGAAGTCGGGAATGAAGAAACCTCTGCGCTCGCTTTGGACGCCGTCCATCAAAAAAGAAAAATGTGCCCGCAAAAAACGAAACCTAACCTCCTTCGATGGCTCTTTTGCTTGCTCGCCGACGAGCTCTGGGAAATAGGCATCCGTGAAAGCTAATACTCGACATCGATCATAAGACCATCTTGTGTTTAGT--AAAAAAAGAGAGAGAGAATGAGTTCTTTACAAAACCATGCTTCAAATGAAATAGTCTATTTAAAGAGGAGAATATTAATCTTTAAGGGTGCGGAAAGTTAAAAACAGGAAATGTTGTACTGATTTTTTTAATGTAAAATTCCTCATATTTACGTAGGATTCACGTTCCAATTCATTACAAAAATAGTGCTTTAAGAAAATAATACATTTCTGCAGTTTTACTACGAATATAGTGTAGGAGCCTATTCAATTT
Ndilutus_GrassyCreek_N670 -----------------------------------------------------------------------------------------------------------------------------------------------------------------------------------------------------------------------------------------------------------------------------------------------------CAAAAGTGGGAATCGGGAAGTTGGGTCCTCCCGGGCGGAGCTCTTCTACATCCTTGGGTCGTCCTCCACGGCACTCAGCTTTGCTGACACCGAGCAGCGTGAATAGAGTGGTCGCTTGTATGCGACAGTTGCTCCTCCCAGTCCCACACTTCACTAATTGCGCGGGTTAGAAATCCCGACGGAGTTTACGTTGAGTAAGTTGGAGTTTGCGAAAACCAATTTTGCGTAAAAATACGGTCATTCGGCATATCACATAAACCAGTGGGCGTCTCTAATTTACCGGTGAAGTGGTGGTGGGATGGGATAAAATTCTCCGATGACAAGAATAAATCTACTGCTCCGTCCAACGGCTGTACAAAGGGAGGGATCTAACCGCGAAGTCGGGAATGAAGAAACCTCTGCGCTCGCTTTGGACGCCGTCCATCAAAAAAGAAAAATGTGCCCGCAAAAAACGAAACCTAACCTCCTTCGATGGCTCTTTTGCTTGCTCGCCGACGAGCTCTGGGAAATAGGCATCCGTGAAAGCTAATACTCGACATCGATCATAAGACCATCTTGTGTTTAGT--AAAAAAAG----------------------------------------------------------------------------------------------------------------------------------------------------------------------------------------------------------------------------------------------------
Ndilutus_StarveRockCave_G3174 GAGAGCCGATAGATTGGGCTACTTGAGTGGCAGCTTACCTATGTGTCAGTCTTCGTCAAAAATGGCGGCGTCAATTATCGCTGACTATGGCCCACCCCAGAATTGACGCGTCTGACGTCATAGGAGAACCGCCAGGGGCATTTTCTCACGTCGCACAAAAGTCTTGGTTTTAAACCTAAAAAAGCCATGAAATTTAGCTTTGTGAGAAGGAAACTTTATGGAGTTATTAACTGCATTCTCGGAAGAATTTAGAATTTTCTGAATAAATAAATTTGTAAAGATATCGGAGAATTCAAAAGTGGGAATCGGGAAGTTGGGTCCTCCCGGGCGGAGCTCTTCTACATCCTTGGGTCGTCCTCCACGGCACTCAGCTTTGCTGACACCGAGCAGCGTGAATAGAGTGGTCGCTTGTATGCGACAGTTGCTCCTCCCAGTCCCACACTTCACTAATTGCGCGGGTTAGAAATCCCGACGGAGTTTACGTTGAGTAAGTTGGAGTTTGCGAAAACCAATTTTGCGTAAAAATACGGTCATTCGGCATATCACATAAACCAGTGGGCGTCTCTAATTTACCGGTGAAGTGGTGGTGGGATGGGATAAAATTCTCCGATGACAAGAATAAATCTACTGCTCCGTCCAACGGCTGTACAAAGGGAGGGATCTAACCGCGAAGTCGGGAATGAAGAAACCTCTGCGCTCGCTTTGGACGCCGTCCATCAAAAAAGAAAAATGTGCCCGCAAAAAACGAAACCTAACCTCCTTCGATGGCTCTTTTGCTTGCTCGCCGACGAGCTCTGGGAAATAGGCATCCGTGAAAGCTAATACTCGACATCGATCATAAGACCATCTTGTGTTTAGT--AAAAAAAGAGAGAGAGAATGAGTTCTTTACAAAACCATGCTTCAAATGAAATAGTCTATTTAAAGAGGAGAATATTAATCTTTAAGGGTGCGGAAAGTTAAAAAGAGGAAATGTTGTACCGATTTTTTT-ATGTAAAATTCCT-------------------------------------------------------------------------------------------------------------
Nfridelli_LittlePigeon_N262 ------------------------------------------------------------------------------------------------CCAGAATTGACGCGTCTGACGTCATAGGAGAACCGTCAGGGACATTTTCTCACGTCGCACAAAAGTCCTGGTTTTAAACCCAAAAAAGACATGAAATTTAGCTTTGTGAGAAGGAAACTTTATGAAGTTATGAACTGCATTCTCGGAAGAATTTAGAATTTTCTGGATAAATAAATTTGTAAAGATATCGGAGAATTCGAAAGTGGGAATCGGGAAGTTGGGTCCTCCCGGGCGGAGCTCTTCTACATCCTTGGGTCGTCCTCCACGGCACTCAGCTTTGCTGACACCGAGCAGCGTGAATAGAGTGGTCGCTTGTATGCGACAGTTGCTCCTCCCAGTCCCACACTTCACTAATTGCGCGGGTTAGAAATCCCGACGGAGTTTACGTTGAGTAAGTTGGAGTTTGCGAAAACTAATTTTGCGTAAAAATACGGTCATTCGGCATATCACATAAACCAGTGGGCGTCTCTAATTTACCGGTGAAGTGGTGGTGGGATGGGATAAAATTCTCCGATGACAAGAATAAATCTACTGCACCGTCCAACGGCTGTACAAAGGGAGGGATCTAACCGCGAAGTCGGGAATGAAGAAACCTCTGCGCTCGCTTTGGACGCCGTCCATCAAAAAAGAAAAATGTGCCCGCAAAAAACGAAACCTAACCTCCTTCGATGGCTCTTTTGCTTGCTCGCCGACGAGCTCTGGGAAATAGGCATCCGTGAAAGCTAATACTCGACATCGATCATAAGACCAGCTTGTGTTTAGTAAAAAAAG----ATAGAGAATGAGTTCTTTACAAAACCATGCTTCAAATGAAATAGTCTATTTAAAGAGGAGAATATTAATCTTTAAGGGTACGGAAAGTTTAAAACAGGATATGTT-TACCTATTTTTTTAATGTAAAATTCCTCATATTTACGTAGGGGTCACATTCCAATTCATTACAAAAATAGTGCTTTAAGAAAAGAATATATATCTGTAGTTTTACTCCGAATATAGTTTAGAAGCACATTCAATTT
Nfurtivus_HugdenBranch_G3175 GAGAGCCGATAGATTGGGCTACTTGAGTGGCAGCTTACCTATGTGTCAGTCTTCGTCAAAAATGGCGGCGTCAATTATCGCTGACTATGGCCCACCCCAGAATTGACGCGTCTGACGTCATAGGAGAACCGTCAGGGGCATTTTCTCACGTGACACAAAAGTCCTGGTTGAAAACCCAAAAAAGCCATGAAGTTTAGCTTTGTGAGAAGGAAACTTTATGAAGTTATGAACTGCATTCTCGGAAGAATTTAGAAATTTCTGAATAAATAAATTTGTAAAGATATTGGAGAATTCGAAAGTTGGAATCGGGAAGTTGGGTCCTCCCGGGCGGAGCTCTTCTACATCCTTGGGTCGTCCTCCACGGCACTCAGCTTTGCTGACACCGAGCAGCGTGAATAGAGTGGTCGCTTGTATGCGACAGTTGCTCCTCCCAGTCCCACACTTCACTAATTGCGCGGGTTAGAAATCCCGACGGAGTTTACGTTGAGTAAGTTGGAGTTTGCGAAAACCAATTTTGTGTAAAAATACGGTCATTCGGCATATCACATAAACCAGTGGGCGTCTCTAATTTACCGGTGAAGTGGTGGTGGGATGGGATAAAATTCTCCGATGACAAGAATAAATCTACTGCACCGTCCAACGGCTGTACAAAGGGAGGGATCTAACCGCGAAGTAGGGAATGAAGAAACCTCTGCGCTCGCTTTGGACGCCGTCCATCAAAAAAGAAAAATGTGCCCGCAAAAAACGAAACCTAACCTCCTTCGATGGCTCTTTTGCTTGCTCGCCGACGAGCTCTGGGAAATAGGCATCCGTGAAAGCTAATACTCGACATCGATCATAAGACGAGCTTGTGTTTAGTAAAAAAAGAGAGAGAGAGAATGAGTTCTTTACAAAACCATGCTTCAAATGAAATAGTCTATTTAAAGAGGAGAATATTAATCTTTAAGGGTGCGGA--GTTAAAAACAGGGTATGTTGTACCGATTTTTTTAATGTAAAATTCCTCATATTTACGTAGGATTCACGTTCCAATTCATTACAAAAATAGTGCTTTAAGAAAATAATATATATCTGCAGTTTTACTCCGAATATAGTTTAGAAACCTATTCAATTT
Nfurtivus_RaccoonMtn_N1026 ---------------------CTTGAGTGGCAGCTTACCTATGTGTCAGTCTTCGTCAAAAATGGCGGCGTCAATTATCGCTGACTATGGCCCACCCCAGAATTGACGCGTCTGACGTCATAGGAGAACCGTCAGGGGCATTTTCTCACGTCACACAAAAGTCCTGGTTGAAAACCCAAAAAAGCCATGAAGTTTAGCTTTGTGAGAAGGAAACTTTATGGAGTTATGAACTGCATTCTCGGAAGAATTTAGAAATTTCTGAATAAATAAATTTGTAAAGATATTGGAGAATTCGAAAGTTGGAATCGGGAAGTTGGGTCCTCCCGGGCGGAGCTCTTCTACATCCTTGGGTCGTCCTCCACGGCACTCAGCTTTGCTGACACCGAGCAGCGTGAATAGAGTGGTCGCTTGTATGCGACAGTTGCTCCTCCCAGTCCCACACTTCACTAATTGCGCGGGTTAGAAATCCCGACGGAGTTTACGTTGAGTAAGTTGGAGTTTGCGAAAACCAATTTTGTGTAAAAATACGGTCATTCGGCATATCACATAAACCAGTGGGCGTCTCTAATTTACCGGCGAAGTGGTGGTGGGATGGGATAAAATTCTCCGATGACAAGAATAAATCTACTGCACCGTCCAACGGCTGTACAAAGGGAGGGATCTAACCGCGAAGTCGGGAATGAAGAAACCTCTGCGCTCGCTTTGGACGCCGTCCATCAAAAAAGAAAAATGTGCCCGCAAAAAACGAAACCTAACCTCCTTCGATGGCTCTTTTGCTTGCTCGCCGACGAGCTCTGGGAAATAGGCATCCGTGAAAGCTAATACTCGACATCGATCATAAGACGAGCTTGTGTTTAGTAAAAAAAGAGAGAGAGAGAATGAGTTCTTTACAAAACCATGCTTCAAATGAAATAGTCTATTTAAAGAGGAGAATATTAATCTTTAAGGGTGCGGA--GTTAAAAACAGGATATGTTGTACCGATTTTTTTAATGTAAAATTCCTCATATTTACGTAGGATTCACGTTCCAATTCATTACAAAAATAGTGCTTTAAGAAAATAATATATATCTGCAGTTTTACTCCGAATATAGTTTAGAAGCCTATTCAATTT
Ngeorgia_Sittons_N073 GAGAGCCGATAGATTGGGCTACTTGAGTGGCAGCTTACCTATGTGTCAGTCTTCGTCAAAAATGGCGGCGTCAATTATCGCTGACTATGGCCCACCCCAGAATTGACGCGTCTGACGTCATAGGAGAACCGTCAGGGGCACTTTCTCACGTCTCACAAAAGTCCTGGTTTTAAACCCAAAAAAGCCACGAAATTCTGTTTTGTGAGAAGGAAATTTCATGCAGTTATGAACTGCATTCTCGGAAGAATTTAGAATTTTCTGGATAAATACATTTGTAAATATATCGAAGAATTCGAAAGTGGGAATCGGGAAGTTGGATCTTCCCGGGCGGAGCTCTTCTACATCCTTGGGTCGTCCTCCACGGCACTCAGCTTTGCTGACACCGAGCAGCGTGAATAGAGTGGTCGCTTGTATGCGACAGTTGCTCCTCCCAGTCCCACACTTCACTAATTGCGCGGGTTAGAAATCCCGACGGAGTTTACGTTGAGTAAGTTGGAGTTTGCGAAGACCAATTTTGCGTAAAAATACGGTCATTCGGCATATCACATAAACCAGTGGGCGTCTCTAATTTACCGGTAAAGTGGTGGTGGGATGGGATAAAATTCTCCGATGACAAGAATAAATCTACTGCACCGTCCAACGGCTGTACAAAGGGAGGGATCTAACCGCGAAGTCGGGAATGAAGAAACCTCTGCGCTCGCTTTGGACGCCGTCCATCAAAAAAGAAAAATGTGCCCGCAAAAAACGAAACCTAACCTCCTTCGATGGCTCTTTTGCTTGCTCGCCGACGAGCTCTGGAAAATAGGCATCCGTGAAAGCTAATACTCGACATCGATCATAAGACCATCTTGTGTTTAGTAAAAAGAAAGAGAGAGAGAATGAGTTCTTTACAAAACCAGGCTTGAAATGAAATAGTCTAATTGAAAAGGAGAATATTAAT-TTTAAGAGTACGGAAAGTTAAAAACAGGAAATGTTGTGCCGATTTTTTT-ATGTAAAATTCTTCATATTTACGTAAGATTCACTTTAAAATTCATTACAAAAATAGTGCTTTAAGAAAAAAATATATATCTTCAGTCTTACACCGAATATAGCGTAGAAGCCTATT------
Ngertschi_CedarCreek_N351 GAGAGCCGATAGATTGGGCTACTTGAGTGGCAGCTTACCTATGTGTCAGTCTTCGTCAAAAATGGCGGCGTCAATTATCGCTGACTATGGCCCACCCCAGAATTGACGCGTCTGACGTCATAGGAGAACCGTCAGGGACATTTTCTCACGTCTCACAAAAGTCCTGGTTTTAAACCCAAAAAAGCAATCAAATTCCGCTTTGTGAGAAGGAAACTTTAAGAAGTTATGAACTGCATTCTCGGAAGAAGTTAGAATTTTCTGAATAAATAAATTTGTAAATATATCGAAGAATTCGAAAGTGGGATTCGGGAAGTTGGATCCTCCCGGGCGGAGCTCTTCTACATCCTTGGGTCGTCCTCCACGGCACTCAGCTTTGCTGACACCGAGCAGCGTGAATAGAGTGGTCGCTTGTATGCGACAGTTGCTCCTCCCAGTCCCACACTTCACTAATTGCGCGGGTTAGAATTCCCGACGGAGTTTACGTTGAGTAAGTTGGAGTTTGCGAAAACCAATTTTGCGTGAAAATACGGTCATTCGGCATATCACATAAACCAGTGGGCGTCTCTAATTTACCGGTGAAGTGGTGGTGGGATGGGATAAAATTCTCCGATGACAAGAATAAATCTACTGCACCGTCCAACGGCTGTACAAAGGGAGGGATCTAACCGCGAAGTCGGGAATGAAGAAACCTCTGCGCTCGCTTTGGACGCCGTCCATCAAAAAAGAAAAATGTGCCCGCAAAAAACGAAACCTAACCTCCTTCGTTGGCTCTTTTGCTTGCTCGCCGACGAGCTCTGGGAAATAAGCATCCGTGAAAGCTAATACTCGACATCGATCATAAGACCATCTTGTGTTTAGTAAAAAAAA----AGAGAGAATGAGTTCTTTACAAAACCATGCTTGAAATGAAATAGTCTATTTAAAGAGAAGAATATTAATCTTTAAGGGTACGGAAAGTTAAAAACAGGAAATGTTGTGCCGA-TTTTTTAATGTAAAATTCCTCATATT-----------CACGTTCCAATTCATTACAAAAATAGTGCTTTAAGAAAATAATATATCTCTGCAGTTTTACTCCGAATATAGTGTAGAAGTCTATTTAATTT
Ngertschi_FrenchBroad_N968 GAGAGCCGATAGATTGGGCTACTTGAGTGGCAGCTTACCTATGTGTCAGTCTTCGTCAAAAATGGCGGCGTCAATTATCGCTGACTATGGCCCACCCCAGAATTGACGCGTCTGACGTCATAGGAGAACCGTCAGGGGCATTTTCTCACGTCTCGCAAAAGTCCTGGTTTTAAACCCAAAAAAGCAATCAAATTCCGCTTTGTGAGAAGGAAACTTTATGAAGTTATGAACTGCATTCTCGGAAGAATTTAGAATTTTCTGAATAAATAAATTTGTAAATATATCGAAGAATTCGAAAGTGGGAATCGGGAAGTTGGATCCTCCCGGGCGGAGCTCTTCTACATCCTTGGGTCGTCCTCCACGGCACTCAGCTTTGCTGACACCGAGCAGCGTGAATAGAGTGGTCGCTTGTATGCGACAGTTGCTCCTCCCAGTCCCACACTTCACTAATTGCGCGGGTTAGAATTCCCGACGGAGTTTACGTTGAGTAAGTTGGAGTTTGCGAAAACCAATTTTGCGTAAAAATACGGTCATTCGGCATATCACATAAACCAGTGGGCGTCTCTAATTTACCGGTGAAGTGGTGGTGGGATGGGATAAAATTCTCCGATGACAAGAATAAATCTACTGCACCGTCCAACGGCTGTACAAAGGGAGGGATCTAACCGCGAAGTCGGGAATGAAGAAACCTCTGCGCTCGCTTTGGACGCCGTCCATCAAAAAAGAAAAATGTGCCCGCAAAAAACGAAACCTAACCTCCTTCGATGGCTCTTTTGCTTGCTCGCCGACGAGCTCTGGGAAATAGGCATCCGTGAAAGCTAATACTCGACATCGATCATAAGACCATCTAGTGTTTAGTAAAAAAAA----AGAGAGAATGAGTTCTTTACAAAACCATGCTTGAAATGAAATAGTCTATTTAAAGAGAAGAATATTAATCTTTAAGGGTACGGAAAGTTAAAAACAGGAAATGTTGTGCCGATTTTTTTAATGTAAAATTTCTCATATTTACACAGGATTCACGTTCCAATTCATTACAAAAATAGTGCTTTAAGAAAATA--ATATATCTGCAGTTTTACTCCGAATATAGTGTAGAAGCCTATTCAATTT
Ngertschi_HickoryNutGap_N810 -------------------------------------------------------------------------------------------------------------------------------------------------TCACGTCTCGCAAAAGTCCTGGTTTTAAACCCAAAAAAGCAATCAAATTCCGCTTTGTGTGAAGGAAACTTTAAGAAGTTATGAACTGCATTCTCGGAAGAATTTAGAATTTTATGAATAAATAAATTTGTAAATATATCGAAGAATTCGAAAGTGGGAATCGGGAAGTTGGATCCTCCCGGGTGGAGCTCTTCTACATCCTTGGGTCGTCCTCCACGGCACTCAGCTTTGCTGACACCGAGCAGCGTGAATAGAGTGGTCGCTTGTATGCGACAGTTGCTCCTCCCAGTCCCACACTTCACTAATTGCGCGGGTTAGAATTCCCGACGGAGTTTACGTTGAGTAAGTTGGAGTTTGCGAAAACCAATTTTGCGTAAAAATACGGTCATTCGGCATATCACATAAACCAGTGGGCGTCTCTAATTTACCGGTGAAGTGGTGGTGGGATGGGATAAAATTCTCCGATGACAAGAATAAATCTACTGCACCGTCCAACGGCTGTACAAAGGGAGGGATCTAACCGCGAAGTCGGGAATGAAGAAACCTCTGCGCTCGCTTTGGACGCCGTCCATCAAAAAAGAAAAATGTGCCCGCAAAAAACGAAACCTAACCTCCTTCGATGGCTCTTTTGCTTGCTCGCCGACGAGCTCTGGGAAATAGGCATCCGTGAAAGCTAATACTCGACATCGATCATAAGACCATCTTGTGTTTAGTAAAAAAAA----AGAGAGAATGAGTTCTTTACAAAACCATGCTTGAAATGAAATAGTCTATTTAAAGAGAAGAATATTAATCTTTAAGGGTACGGAAAGTTAAAAACAGGAAATGTTGTGCCGATTTTTTTAATGTAAAATTTCTCATATTTACACAGGATTCACGTTCCAATTCATTACAAAAATAGTGCTTTAAGAAAATAATATATCTCTGCAGTTTTACTCCGAATATAGCG-AAAAGCCTATTCAATTT
Nholsingeri_BrumleyCrk_N916 GAGAGCCGATAGATTGGGCTACTTGAGTGGCAGCTTACCTATGTGTCAGTCTTCGTCAAAAATGGCGGCGTCAATTATCGCTGACTATGGCCCACCCCAGAATTGACGCGTCTGACGTCATAGGAGAACCGTCAGGGGCATTTTCTCACGTCGCACAAAAGTCCTGGTTTTAAACCTAAAAAAGCCATGAAATTTAGCTTTGTGAGAAGGAAACTTTATGGAGTTATTAACTGCATTCTCGGAAGAATTTAGAATTTTCTGAATAAGTAAATTTGTAAAGATATCGGAGCATTCGAAAGTGGGAATCGGGAAGTTGGGTCCTCCCGGGCGGAGCTCTTCTACATCCTTGGGTCGTCCTCCACGGCACTCAGCTTTGCTGACACCGAGCAGCGTGAATAGAGTGGTCGCTTGTATGCGACAGTTGCTCCTCCCAGTCCCACACTTCACTAATTGCGCGGGTTAGAAATCCCGACGGAGTTTACGTTGAGTAAGTTGGAGTTTGCGAAAACCAATTTTGCGTAAAAATACGGTCATTCGGCATATCACATAAAACAGTGGGCGTCTCTAATTTACCGGTGAAGTGGTGGTGGGATGGGATAAAATTCTCCGATGACAAGAATAAATCTACTGCACCGTCCAACGGCTGTACAAAGGGAGGGATCTAACCGCGAAGTCGGGAATGAAGAAACCTCTGCGCTCGCTTTGGACGCCGTCCATCAAAAAAGAAAAATGTGCCCGCAAAAAACGAAACCTAACCTCCTTCCATGGCTCTTTTGCTTGCTCGCCGACGAGCTCTGGGAAATAGGCATCCGTGAAAGCTAATACTCGACATCGATCATAAGACCATCTTGTCTTTAGT--AAAAAA----AGAGAGAATGAGTTCTTTACAAAACCATGCTTCAAACGAAATAGTCTAATTTAAA--GAGAATATTAATCTTTAAGGGTGCGGAAAGTTGAAAAGAGGAAATGTTGTACCGATTTTTTTAATGTAAAATTCCTCATATTTATATAGGATTCACGTTCCAATTCATTACAAAAATAGTGCTTTAAGAAAATAATACATTTCTGCAGTTTTACTACGAATATAGTGTAGAAGCCTATTCAATTT
Nholsingeri_PondCave_N541 GAGAGCCGATAGATTGGGCAACTTGAGTGGCAGCTTACCTATGTGTCAGTCTTCGTCAAAAATGGCGGCGTCAATTATCGCTGACTATGGCCCACCCCAGAATTGACGCGTCTGACGTCATAGGAGAACCGTCAGGGGCATTTTCTCACGTCGCACAAAAGTCCTGGTTTTAAACCTAAAAAAGCCATGAAATTTAGCTTTGTGAGAAGGAAACTTTATGGAGTTATTAACTGCATTCTCGGAAGAATTTAGAATTTTCTGAATAAGTAAATTTGTAAAGATATCGGAGCATTCAAAAGTGGGAATCGGGAAGTTGGGTCCTCCCGGGCGGAGCTCTTCTACATCCTTGGGTCGTCCTCCACGGCACTCAGCTTTGCTGACACCGAGCAGCGTGAATAGAGTGGTCGCTTGTATGCGACAGTTGCTCCTCCCAGTCCCACACTTCACTAATTGCGCGGGTTAGAAATCCCGACGGAGTTTACGTTGAGTAAGTTGGAGTTTGCGAAAACCAATTTTGCGTAAAAATACGGTCATTCGGCATATCACATAAAACAGTGGGCGTCTCTAATTTACCGGTGAAGTGGTGGTGGGATGGGATAAAATTCTCCGATGACAAGAATAAATCTACTGCACCGTCCAACGGCTGTACAAAGGGAGGGATCTAACCGCGAAGTCGGGAATGAAGAAACCTCTGCGCTCGCTTTGGACGCCGTCCATCAAAAAAGAAAAATGTGCCCGCAAAAAACGAAACCTAACCTCCTTCCATGGCTCTTTTGCTTGCTCGCCGACGAGCTCTGGGAAATAGGCATCCGTGAAAGCTAATACTCGACATCGATCATAAGACCATCTTGTGTTTAGT--AAAAAAAGAGAGAATGAGT---TTTTTTACAAAACCATGCTTCAAATGAAATAGTCTATTTAAA---GAGAATATTAATCTTTAAGGGTGCGGAAAGTTAAAAAGAGGAAATGTTGTACCGATTTTTTT-ATGTAAAATTCCTCATATTTATATAGGATTCACGTTCCAATTCATTACAAAAATAGTGCTTTAAGAAAATAATACATTTCTGCAGTTTTACTACGAATATAGTGTAGAAGCCTATTCAATTT
Njonesi_CaveSpringCave_N390 ------------------------------------------------GTCTTCGTCAAAAATGGCGGCGTCAATTATCGCTGACTATGGCCCACCCCAGAATTGACGCGTCTGACGTCATAGGAGAACCGTCAGGGGCATTTTCTCAGGTCGCACAAAAGTCCTGGTTTTAAACCCAAAAAAGACATGAAATTTAGCTTTGTGAGAAGGAAACTTTATGAAGTTATGAACTACATTCTCGGAAGAATTTAGAATTTTCTGAATAAATAAATTTATAAAGATAATGGAGAATTTGAAAGTGGGAATCGGGAAGTACGGTCCTCCCGGGCGGAGCTCTTCTACATCCTTGGGTCGTCCTCCACGGCACTCAGCTTTGCTGACACCGAGCAGCGTGAATAGAGTGGTCGCTTGTATGCGACAGTTGCTCCTCCCAGTCCCACACTTCACTAATTGCGCGGGTTAGAAATCCCGACGGAGTTTACGTTGAGTAAGTTGGAGTTTGCGAAAACTAATTTTGCGTAAAAATACGATCATTCGGCATATCACATAAACCAGTGGGCGTCTCTAATTTACCGGTGAAGTGGTGGTGGGATGGGATAAAATTCTCCGATGACAAGAATAAATCTACTGCACCGTCCAACGGCTGTACAAAGGGAGGGATCTAACCGCGAAGTCGGGAATGAAGAAACCTCTGCGCTCGCTTTGGACGCCGTCCATCAAAAAAGAAAAATGTGCCCGCAAAAAACGAAACCTAACCTCCTTCGATGGCTCTTTTGCTTGCTCGCCGACGAGCTCTGGGAAATAGGCATCCGTGAAAGCTAATACTCGACATCGATCATAAGACCAGCTTGTGTTTAGT-AAAAAAGAGAGAGAGAGAGAAAGTTCTTTACAAAACCATGCTTCAAATGAAATAGTCTATTTAAAGAGGAGAATATTAATCTTTACGGGTACGGAAAGTTAAAAACAGGAAATGT---ACCGA--TTTTTAATGTAAAATTCGTCTTATTAACGA---AT---------------------------------------------------------------------------------------------
Nlowderi_ChestnutBranch_N731 GAGAGCCGATAGATTGGGCTACTTGAGTGGCAGCTTACCTATGTGTCAGTCTTCGTCAAAAATGGCGGCGTCAATTATCGCTGACTATGGCCCACCCCAGAATTGACGCGTCTGACGTCATAGGAGAACCGTCAGGGGCACTTTCTCACGTCTCACAAAAGTCCTGGTTTTAAACCCAAAAAAGCCATGAAATTCAGCTTTGTGAGAAGGAAACTTTATGAGGTAATGAACTGCATTCTCGGAAGAATTTAGAATTTTCTGAATAAATAAATTTGTAAATATATCGAAGAATTCAAAAGTGGGAATCGGGAAGTTGGATCCTCCCGGGCGGAGCTCTTCTACATCCTTGGGTCGTCCTCCACGGCACTCAGCTTTGCTGACACCGAGCAGCGTGAATAGAGTGGTCGCTTGTATGCGACAGTTGCTCCTCCCAGTCCCACACTTCACTAATTGCGCGGGTTAGAAATCCCGACGGAGTTTACGTTGAGTAAGTTGGAGTTTGCGAAAACCAATTTTGCGTAAAAATACGGTCATTCGGCATATCACATAAACCAGTGGGCGTCTCTAATTTACCGGTGAAGTGGTAGTGGGATGGGATAAAATTCTCCGATGACAAGAATAAATCTACTGCACCGTCCAACGGCTGTACAAAGGGAGGGATCTAACCGCGAAGTCGGGAATGAAGAAACCTCTGCGCTCGCTTTGGACGCCGTCCATCAAAAAAGAAAAATGTGCCCGCAAAAAACGAAACCTAACCTCCTTCGATGTCTCTTTTGCTTGCTCGCCGACGAGCTCTGGGAAATAGGCATCGGTGAAAGCTAATACTCGACATCGATCATAAGACCATCTTGTGTTTAGTAAAAAAAAAGAGAGAGAGAATGAGTTCTTTACAAAACCATGCTTCAAATGAAATAGTCTATTTAAAGAGGAGAATATTAATCTTTAAGGGTACGGAAAGTTAAAAACAGGAAAGGTTTTGCAGATTTTTTTAATGTAAAATTCCTCATATTTACGTAGG----AATTACAAATTCATTACAAAAATAGTGCTTTAAGAAAATAATATATCTCCGCAGTTTTTCTCCGAATGTAGTGTAGAAGCCTATTTAATGT
Nlowderi_upperFiresCreek_N820 -------------------------------------------------------------------------------------TATGGCCCACCCCAGAATTGACGCGTCTGACGTCATAGGAGAACCGTCAGGGGCACTTTCTCACGTCTCACAAAAGTCCTGGTTTTAAACCCAAAAAAGCCATGAAATTCAGCTTTGTGAGAAGGAAACTTTACGAGGTAATGAACTGCATTCTCGGAAGAATTTAGAATTTTCTGAATAAATAAATTTGTAAATATATCGAAGAATTCAAAAGTGGGAATCGGGAAGTTGGATCCTCCCGGGCGGAGCTCTTCTACATCCTTGGGTCGTCCTCCACGGCACTCAGCTTTGCTGACACCGAGCAGCGTGAATAGAGTGGTCGCTTGTATGCGACAGTTGCTCCTCCCAGTCCCACACTTCACTAATTGCGCGGGTTAGAAATCCCGACGGAGTTTACGTTGAGTAAGTTGGAGTTTGCGAAAACCAATTTTGCGTAAAAATACGGTCATTCGGCATATCACATAAACCAGTGGGCGTCTCTAATTTACCGGTGAAGTGGTAGTGGGATGGGATAAAATTCTCCGATGACAAGAATAAATCTACTGCACCGTCCAACGGCTGTACAAAGGGAGGGATCTAACCGCGAAGTCGGGAATGAAGAAACCTCTGCGATCGCTTTGGACGCCGTCCATCAAAAAAGAAAAATGTGCCCGCAAAAAACGAAACCTAACCTCCTTCGATGTCTCTTTTGCTTGCTCGCCGACGAGCTCTGGGAAATAGGCATCGGTGAAAGCTAATACTCGACATGGATCATAAGACCATCTTGTGTTTAGTAAAAAAAG--AGAGAGAGAATGAGTTCTTTACAAAACCATGCTTCAAATGAAATAGTCTATTTAAAGAGGAGAATATTAATCTTTAAGGGTACGGAAAGTTAAAAACAGGAAAGGTTTTGCATATTTTTTTAATGTAAAATTCCTCATATTTACGTAGG----AATTACAAATTCATTACAAAAATAGTGCTTTAAGAAAATAATATATCTCCGCAGTTTTTCTCCGAATGTAGTGTAGAAGCCTATTTAATGT
Nlula_BeeRockCave_G2091 GAGAGCCGATAGATTGGGCTACTTGAGTGGCAGCTTACCTATGTGTCAGTCTTCGTCAAAAATGGCGGCGTCAATTATCGCTGACTATGGCCCACCCCAGAATTGACGCGTCTGACGTCATAGGAGAACCGTCAGGGGCACTTTCACACGTCTCACAAAAGTCCTGGTTTTAAACCTAAAAAAGCCACGAAATTCTGTTTTGTGAGAAGCAAATTTCATGCAGTTATGAACTGCATTCTCGGAAGAATTTAGAATTTTCAGGATAAATACATTTGTAAATATATCGAAGAATTCGAAAGTGGGAATCGGGAAGTTGGATCCTCCCGGGCGGAGCTCTTCTACATCCTTGGGTCGTCCTCCACGGCACTCAGCTTTGCTGACACCGAGCAGCGTGAATAGAGTGGTCGCTTGTATGCGACAGTTGCTCCTCCCAGTCCCACACTTCACTAATTGCGCGGGTTAGAAATCCCGACGGAGTTTACGTTGAGTAAGTTGGAGTTTGCGAAAACCAATTTTGCGTAAAAATACGGTCATTCGGCATATCACATAAACCAGTGGGCGTCTCTAATTTACCGGTGAAGTGATGGTGGGATGGGATAAAATTCTCCGATGACAAGAATAAATCTACTGCACCGTCCAACGGCTGTACAAAGGGAGGGATCTAACCGCGAAGTCGGGAATGAAGAAACCTCTGCGCTCGCTTTGGACGCCGTCCATCAAAAAAGAAAAATGTGCCCGCAAAAAACGAAACCTAACCTCCTTCGATGGCTCTTTTGCTTGCTCGCCGACGAGCTCTGGAAAATAGGCATCCGTGAAAGCTAATACTCGACATCGATCATAAGACCATCTTGTGTTTAGTAAAAAGAAAGAGAGAGAGAATGAGTTCTTTACAAAACCAGGCTAGAAATGAAATAATCTAATTGAAAAGGAGAATATTAAT-TTTAAGAGTACGGAAAGTTAAAAACAAGCAATGTTGTGCCGATTTTTTT-ATGTAAAATTCCTCATATTTACGTAAGATTCACTTTAAAATTCATTACAAAAATAATGCTTTAAGAAAAAAATATATATCTTCAGTCTTACTCCGAATATAGCGTAGAAGCCTATTCAATTT
Nlula_LulaFallsCave_G2084 GAGAGCCGATAGATTGGGCTACTTGAGTGGCAGCTTACCTATGTGTCAGTCTTCGTCAAAAATGGCGGCGTCAATTATCGCTGACTATGGCCCACCCCAGAATTGACGCGTCTGACGTCATAGGAGAACCGTCAGGGGCACTTTCTCACGTCTCACAAAAGTCCTGGTTTTAAACCTAAAAAAGCCACGAAATTCTGTTTTGTGAGAAGCAAATTTCATGCAGTTATGAACTGCATTCTCGGAAGAATTTAGAATTTTCAGGATAAATACATTTGTAAATATATCGAAGAATTCGAAAGTGGTAATCGGGAAGTTGGATCCTCCCGGGCGGAGCTCTTCTACATCCTTGGGTCGTCCTCCACGGCACTCAGCTTTGCTGACACCGAGCAGCGTGAATAGAGTGGTCGCTTGTATGCGACAGTTGCTCCTCCCAGTCCCACACTTCACTAATTGCGCGGGTTAGAAATCCCGACGGAGTTTACGTTGAGTAAGTTGGAGTTTGCGAAAACCAATTTTGCGTAAAAATACGGTCATTCGACATATCACATAAACCAGTGGGCGTCTCTAATTTACCGGTGAAGTGGTGGTGGGATGGGATAAAATTCTCCGATGACAAGAATAAATCTACTGCACCGTCCAACGGCTGTACAAAGGGAGGGATCTAACCGCGAAGTCGGGAATGAAGAAACCTCTGCGCTCGCTTTGGACGCCGTCCATCAAAAAAGAAAAATGTGCCCGCAAAAAACGAAACCTAACCTCCTTCGATGGCTCTTTTGCTTGCTCGCCGACGAGTTCTGGAAAATAGGCATCCGTGAAAGCTAATACTCGACATCGATCATAAGACCATCTTGTGTTTAGTAAAAAGAAAGAGAGAGAGAATGAGTTCTTTACAAAACCAGGCTAGAAATGAAATAATCTAATTGAAAAGGAGAATATTAAT-TTTAAGAGTACGGAAAGTTAAAAACAAGCAATGTTGTGCCGATTTTTTT-ATGTAAAATTCCTCATATTTACGTAAGATTCACTTTAAAATTCATTACAAAAATAATGCTTTAAGAAAAAAATATATCTCTTCAGTCTTACTCCGAATATAGCGTAGAAGCCTA--------
Nmimus_NealsSink_N329 GAGAGCCGATAGATTGGGCTACTTGAGTGGCAGCTTACCTATGTGTCAGTCTTCGTCAAAAATGGCGGCGTCAATTATCGCTGACTATGGCCCACCCCAGAATTGACGCGTCTGACGTCATAGGAGAACCGTCTGGGGCATTTTCGCACGTCGCACAAAAGTCCTGGTTTTAAACCTAAAAAAGCCATGAAATTTAGCTTTGTGAGAAGGAAACTTTATGGAGTTATTAATTGCATTCTCGGAAGAATTTAGAATTTTTTGAATAAATAAATTTGTAAAGATATCGGAGAATTCGAAAGTGGGAATCGGGAAGTTGGGTCCTCCCGGGCGGAGCTCTTCTACATCCTTGGGTCGTCCTCCACGGCACTCAGCTTTGCTGACACCGAGCAGCGTGAATAGAGTGGTCGCTTGTATGCGACAGTTGCTCCTCCCAGTCCCACACTTCACTAATTGCGCGGGTTAGAAATCCCGACGGAGTTTACGTTGAGTAAGTTGGAGTTTGCGAAAACCAATTTTGCGTAAAAATACGGTCATTCGGCATATCACATAAACCAGTGGGCGTCTCTAATTTACCGGTGAAGTGGTGGTGGGATGGGATAAAATTCTCCGATGACAAGAATAAATCTACTGCACCGTCCAACGGCTGTACAAAGGGAGGGATCTAACCGCGAAGTCGGGAATGAAGAAACCTCTGCGCTCGCTTTGGACGCCGTCCATCAAAAAAGAAAAATGTGCCCGCAAAAAACGAAACCTAACCTCCTTCGATGGCTCTTTTGCTTACTCGCCGACGAGCTCTGGGAAATAGGCATTCGTGAAAGCTAATACTCGACATCGATCATAAGACCATCTTGTGTTTAGT--AAAAAAAGAGAGAGAGAATGAGTTCTTTACAAAACCATGCTTCAAATGAAATAGTCTATTTAAAGAGGAGAATATTAATCTTTAAGGGTGCAGAAAGTTAAAAAGAGGAAATGTTGTACCGATTTTTTT-ATGTAAAATTCCTCATATTT------------------------------------------------------------------------------------------------------
Nmimus_Straleys_N625 GAGAGCCGATAGATTGGGCTACTTGAGTGGCAGCTTACCTATGTGTCAGTCTTCGTCAAAAATGGCGGCGTCAATTATCGCTGACTATGGCCCACCCCAGAATTGACGCGTCTGACGTCATAGGAGAACCGTCTGGGGCATTTTCGCACGTCGCACAAAAGTCCTGGTTTTAAACCTAAAAAAGCCATGAAATTTAGCTTTGTGAGAAGGAAACTTTATGGAGTTATTAATTGCATTCTCGGAAGAATTTAGAATGTTTTGAATAAATAAATTTGTAAAGATATCGGAGAATTCGAAAGTGGGAATCGGGAAGTTGGGTCCTCCCGGGCGGAGCTCTTCTACATCCTTGGGTCGTCCTCCACGGCACTCAGCTTTGCTGACACCGAGCAGCGTGAATAGAGTGGTCGCTTGTATGCGACAGTTGCTCCTCCCAGTCCCACACTTCACTAATTGCGCGGGTTAGAAATCCCGACGGAGTTTACGTTGAGTAAGTTGGAGTTTGCGAAAACCAATTTTGCGTAAAAATACGGTCATTCGGCATATCACATAAACCAGTGGGCGTCTCTAATTTACCGGTGAAGTGGTGGTGGGATGGGATAAAATTCTCCGATGACAAGAATAAATCTACTGCACCGTCCAACGGCTGTACAAAGGGAGGGATCTAACCGCGAAGTCGGGAATGAAGAAACCTCTGCGCTCGCTTTGGACGCCGTCCATCAAAAAAGAAAAATGTGCCCGCAAAAAACGAAACCTAACCTCCTTCGATGGCTCTTTTGCTTGCTCGCCGACGAGCTCTGGGAAATAGGCATTCGTGAAAGCTAATACTCGACATCGATCATAAGACCATCTTGTGTTTAGT--AAAAAAAAAGAGAGAGAATGAGTTCTTTACAAAACCATGCTTCAAATGAAATAGTCTATTTAAAGAGGAGAATATTAATCTTTAAGGGTGCAGAAAGTTAAAAAGAGGAAATGTTGTACCGATTTTTTT-ATGTAAAATTCCTCATATTTAT----------------------------------------------------------------------------------------------------
Nnasicus_CaneyFork_N171 GAGAGCCGATAGATTGGGCTACGTGAGTGGCAGCTTACCTATGTGTCAGTCTTCGTCAAAAATGGCGGCGTCAATTATCGCTGACTATGGCCCACCCCAGAATTGACGCGTCTGACGTCATAGGAGAACCGTCAGGGGCACTTTCTCACATCTCACTTAAGTCCTGGTTTTAAACCCAAAAAAGCAATCAAATTCCGCTTTGTGAGATGGAAACTTTATGAAGTTATGAACTGCATTCTCAGAAGAATTTAGAATTTTCTGAATAAATAAATTTGTAAATATATCGAAGAATTCGAAAGTGGGAATCGGGAAGTTGGATCCTCCCGGGCGGAGCTCTTCTACATCCTTGGGTCGTCCTCCACGGCACTCAGCTTTGCTGACACCGAGCAGCGTGAATAGAGTGGTCGCTTGTATGCGACAGTTGCTCCTCCCAGTCCCACACTTCACTAATTGCGCGGGTTAGAAATCCCGACGGAGTTTACGTTGAGTAAGTTGGAGTTTGCGAAAACCAATTTTGCGTAAAAATACGGTCATTCGGCATATCACATAAACCAGTGGGCGTCTCTAATTTACCGGTGAAGTGGTGGTGGGATGGGATAAAATTCTCCGATGACAAGAATAAATCTACTGCACCGTCCAACGGCTGTACAAAGGGAGGGATCTAACCGCGAAGTCGGGAATGAAGAAACCTCTGCGCTCGCTTTGGACGCCGTCCATCAAAAAAGAAAAATGTGCCCGCAAAAAACGAAACCTAACCTCCTTCGATGGCTCTTTTGCTTGCTTGCCGACGAGCTCTGGGAAATAGGCATCCGTGAAAGCTAATACTCGACATCGATCATAAGGCCATCTTGTGTTTAGTAAAAA---------AGAGAATGAGTTCTTTACAAAACCATGCTTGAAATGAAATAGTCTATTTAAAGAGGAAAATATTAATCTTTAAGGGCACGAAAAACTAAAAACAGGAAATGTTGTGCCGATTTTTTTAATGTAAAATTCCTCATATT--------ATTCACGTTCCAATTCATTACAAAAATAGTGCTTTAAGAAAATAATATATCTCTGCAGTTTTACTCCGAATATAGTGCAGAAGCCTATTCAATTT
Nnasicus_ConnosteeFalls_N696 ------------------------------------------GTGTCAGTCTTCGTCAAAAATGGCGGCGTCAATTATCGCTGACTATGGCCCACCCCAGAATTGACGCGTCTGACGTCATAGGAGAACCGTCAGGGACACTTTCTCACATCTCACTTAAGTCCTGGTTTTAAACCCAAAAAAGCAATCAAATTCCGCTTTGTGAGAAGGAAACTTTATGAAGTTATGAACTGCATTCTCGGAATAATTTAGAATTTTCTGAATAAATAAATTTGTAAATATATCGAAGAATTCGAAAGTGGGAATCGGGAAGTTGGATCCTCCCGGGCGGAGCTCTTCTACATCCTTGGGTCGTCCTCCACGGCACTCAGCTTTGCTGACACCGAGCAGCGTGAATAGAGTGGTCGCTTGTATGCGACAGTTGCTCCTCCCAGTCCCACACTTCACTAATTGCGCGGGTTAGAAATCCCGACGGAGTTTACGTTGAGTAAGTTGGAGTTTGCGAAAACCAATTTTGCGTAAAAATACGGTCATTCGGCATATCACATAAACCAGTGGGCGTCTCTAATTTACCGGTGAAGTGGTGGTGGGATGGGATAAAATTCTCCGATGACAAGAATAAATCTACTGCACCGTCCAACGGCTGTACAAAGGGAGGGATCTAACCGCGAAGTCGGGAATGAAGAAACCTCTGCGCTCGCTTTGGACGCCGTCCATCAAAAAAGAAAAATGTGCCCGCAAAAAACGAAACCTAACCTCCTTCGATGGCTCTTTTGCTTGCTCGCAGACGAGCTCTGGGAAATAGGCATCCGTGAAAGCTAATACTCGACATCGATCATAAGGCCATCTTGTGTTTAGTAAAAAAAAAGAATGAGTGAATGAGTTCTTTACAAAACCATGCTTGAAATGAAATAGTCTATTTAAAGAGGAGAATATTAATCTTTAAGGGTACGGAAAGCTAAAAACAGGAAATGTTGTG--------------------------------------------------------------------------------------------------------------------------------------
Nnasicus_CoweeTrain_N189 --------------------------GTGGCAGCTTACCTATGTGTCAGTCTTCGTCAAAAATGGCGGCGTCAATTATCGCTGACTATGGCCCACCCCAGAATTGACGCGTCTGACGTCATAGGAGGACCGTCAGGGGCACTTTCTCACATCTCACTTAAGTCCTGGTTTTAAACCCCAAAAAGCAATCAAATTCCGCTTTGTGAGATGGAAACTTTATGAAGTTATGAACTGCATTCTCGGAAGAATTTAGAATTTTCTGAATAAATAAATTTGTAAATATATCGAAGAATTCGAAAGTGGGAATCGGGAAGTTGGATCCTCCCGGGCGGAGCTCTTCTACATCCTTGGGTCGTCCTCCACGGCACTCAGCTTTGCTGACACCGAGCAGCGTGAATAGAGTGGTCGCTTGTATGCGACAGTTGCTCCTCCCAGTCCCACACTTCACTAATTGCGCGGGTTAGAAATCCCGACGGAGTTTACGTTGAGTAAGTTGGAGTTTGCGAAAACCAATTTTGCGTAAAAATACGGTCATTCGGCATATCACATAAACCAGTGGGCGTCTCTAATTTACCGGTGAAGTGGTGGTGGGATGGGATAAAATTCTCCGATGACAAGAATAAATCTACTGCACCGTCCAACGGCTGTACAAAGGGAGGGATCTAACCGCGAAGTCGGGAATGAAGAAACCTCTGCGCTCGCTTTGGACGCCGTCCATCAAAAAAGAAAAATGTGCCCGCAAAAAACGAAACCTAACCTCCTTCGATGGCTCTTTTGCTTGCTTGCCGACGAGCTCTGGGAAATAGGCATCCGTGAAAGCTAATACTCGACATCGATCATAAGGCCATCTTGTGTTTAGTAAAAAGAG--AAAGAGAGAATGAGTTCTTTACAAAACCATGCTTGAAATGAAATAGTCTATTTAAAGAGGAGACTATTAATCTTTAAGGGCACGGAAAGCTAAAAACAGGAAATGT---GCCGATTTTTTTAATGTGAAATTCCTCATATT--------ATTCACGTTCCAATTCATTACAAAAATAGTGCTTTAAGAAAATAATATATCTCTGCAGTTTTACTCCGAATATAGTGCAGAAACCTATTCAATTT
Npaynei_Grindstaff_N646 GAGAGCCGATAGATTGGGCTACTTGAGTGGCAGCTTACCTATGTGTCAGTCTTCGTCAAAAATGGCGGCGTCAATTATCGCTGACTATGGCCCACCCCAGAATTGACGCGTCTGACGTCATAGGAGAACCGTCAGGGGCATTTTCTCACGTCGCACAAAAGTCCTGGTTTTAAACCTAAAAAAGCCGTGAAATTTAGCTTTGTGAGAAGGAAACTTTATGGAGTTATTAACTGCATTCTCGGAAGAATTTAGAATTTTCTGAATAAATAAATTTGTAAAGATATCGGAGAATTCGAAAGTGGGAATCGGGAAGTTGGGTCCACCCGGGCGGAGCTCTTCTACATCCTTGGGTCGTCCTCCACGGCACTCAGCTTTGCTGACACCGAGCAGCGTGAATAGAGTGGTCGCTTGTATGCGACAGTTGCTCCTCCCAGTCCCACACTTCACTAATTGCGCGGGTTAGAAATCCCGACGGAGTTTACGTTGTGTTAGTTGGAGTTTGCGAAAACCAATTTTGCGTAAAAATACGGTCATTCGGCATATCACATAAACCAGTGGGCGTCTCTAATTTACCGGTGAAGTGGTGGTGGGATGGGATAAAATTCTCCGATGACAAGAATAAATCTACTGCACCGTCCAACGGCTGTACAAAGGGAGGGATCTAACCGCGAAGTCGGGAATGAAGAAACCTCTGCGCTCGCTTTGGACGCCGTCCATCAAAAAAGAAAAATGTGCCCGCAAAAAACGAAACCTAACCTCCTTCGATGGCTCTTTTGCTTGCTCGCCGACGAGCTCTGGGAAATAGGCATCCGTGAAAGCTAATACTCGACATCGATCATAAGACCATCTTGTGTTTAGT----AAAAAAAGAGAGAGAATGAGTTCTTTACAAAA-CATGCTTCAAATGAAATAGTCTATTTAAAGAGGAGAATATTAATCTTTAAGGGTGCGGAAAGTTAAAAAGAGGAAATGTTGTACCGATTTTTTTAATGTAAAATTCCTCATATT-------------------------------------------------------------------------------------------------------
Npaynei_NorrisDamCave_N348 GAGAGCCGATAGATAGGGCTACTTGAGTGGCAGCTTACCTATGTGTCAGTCTTCGTCAAAAATGGCGGCGTCAATTATCGCTGACTATGGCCCACCCCAGAATTGACGCGTCTGACGTCATAGGAGAACCGTCAGGGGCATTTTCTCACGTCGCACAAAAGTCCTGGTTTTAAACCTAAAAAAGCCGTGAAATTTAGCTTTGTGAGAAGGAAACTTTATGGAGTTATTAACTGCATTCTCGGAAGAATTTAGAATTTTCTGAATAAATAAATTTGTAAAGATATCGGAGAATTCGAAGGTGGGAATCGGGAAGTTGGGTCCTCCCGGGCGGAGCTCTTCTACATCCTTGGGTCGTCCTCCACGGCACTCAGCTTTGCTGACACCGAGCAGCGTGAATAGAGTGGTCGCTTGTATGCGACAGTTGCTCCTCCCAGTCCCACACTTCACTAATTGCGCGGGTTAGAAATCCCGACGGAGTTTACGTGGAGTAAGTTGGAGTTTGCGAAAACCAATTTTGCGTAAAAATACGGTCATTCAGCATATCACATAAACCAGTGGGCGTCTCTAATTTACCGGTGAAGTGGTGGTGGGATGGGATAAAATTCTCCGATGACAAGAATAAATCTACTGCACCGTCCAACGGCTGTACAAAGGGAGGGATCTAACCGCGAAGTCGGGAATGAAGAAACCTCTGCGCTCGCTTTGGACGCCGTCCATCAAAAAAGAAAAATGTGCCCGCAAAAAACGAAACCTAACCTCCTTCGATGGCTCTTTTGCTTGCTCGCCGACGAGCTCTGGGAAATAGGCATCCGTGAAAGCTAATACTCGACATCGATCATAAGACCATCTTGTGTTTAGT----AAAAAAAGAGAGAGAATGAGTTCTTTACAAAA-CATGCTTCAAATGAAATAGTCTATTTAAAGAGGAGAATATTAATCTTTAAGGGTGCGGAAAGTTAAAAAGAGGAAATGTTGTACCGATTTTTTTAATGTAAAATTCCTCATAT--------------------------------------------------------------------------------------------------------
Npaynei_UnakaMtns_N943 GAGAGCCGATAGATTGGGCTACTTGAGTGGCAGCTTACCTATGTGTCAGTCTTCGTCAAAAATGGCGGCGTCAATTATCGCTGACTATGGCCCACCCCAGAATTGACGCGTCTGACGTCATAGGAGAACCGTCAGGGGCATTTTCTCACGTCGCACAAAAGTCCTGGTTTTAAACCTAAAAAAGCCGTGAAATTTAGCTTTGTGAGAAGGAAACTTTATGGAGTTATTAACCGCATTCTCGGAAGAATTTAGAATTTTCTGAATAAATAAATTTGTAAAGATATCGGAGAATTCGAAAGTGGGAATCGGGAAGTTGGGTCCTCCCGGGCGGAGCTCTTCTACATCCTTGGGTCGTCCTCCACGGCACTCAGCTTTGCTGACACCGAGCAGCGTGAATAGAGTGGTCGCTTGTATGCGACAGTTGCTCCTCCCAGTCCCACACTTCACTAATTGCGCGGGTTAGAAATCCCGACGGAGTTTACGTTGAGTAAGTTGGAGTTTGCGAAAACCAATTTTGCGTAAAAATACGGTCATTCAGCATATCACATAAACCAGTGGGCGTCTCTAATTTACCGGTGAAGTGGTGGTGGGATGGGATAAAATTCTCCGATGACAAGAATAAATCTACTGCACCGTCCAACGGCTGTACAAAGGGAGGGATCTAACCGCGAAGTCGGGAATGAAGAAACCTCTGCGCTCGCTTTGGACGCCGTCCATCAAAAAAGAAAAATGTGCCCGCAAAAAACGAAACCTAACCTCCTTCGATGGCTCTTTTGCTTGCTCGCCGACGAGCTCTGGGAAATAGGCATCCGTGAAAGCTAATACTCGACATCGATCATAAGACCATCTTGTGTTTAGT----AAAAAAAGAGAGAGAATGAGTTCTTTACAAAA-CATGCTTCAAATGAAATAGTCTATTTAAAGAGGAGAATATTAATCTTTAAGGGTGCGGAAAGTTAAAAAGAGGAAATGTTGTACCGATTTTTTTAATGTAAAATTCCTCATATTTACGTGGGATTCACGTTCCAATTCATTACAAAAATAGTGCTTTAAGAAAATAATACATTTCTGCAGATTTACTACGAATATAGTGTAGAAGCCTATTCAATTT
Npecki_HurricaneMazeCave_G2100 ------------------------------CAGCTTACCTATGTGTCAGTCTTCGTCAAAAATGGCGGCGTCAATTATCGCTGACTATGGCCCACCCCAGAATTGACGCGTCTGACGTCATAGGAGAACCGTCAGGGGCACTTTCTCACGTCTCACAGAAGTCCTTGTTTTAAACCCAAAAAAGCAATGAAATTCGTCTTTGTGTAAAGGAAATTTTATGAAATTATAAAGTGCATTCTCGGAAGAATTTGGAATCTTCTGAATAAATAAATTTGTAAATATATCGAAGAATTCGAAAGTGGGAATCGGGAAGTTGGATCCTCCCAGGCGGAGCTCTTCTACATCCTTGGGTCGTCCTCCACGGCACTCAGCTTTGCTGACACCGAGCAGCGTGAATAGAGTGGTCGCTTGTATGCGACAGTTGCTCCTCCCAGTCCCACACTTCACTAATTGCGCGGGTTAGAAATCCCGACGGAGTTTACGTTGAGTAAGTTGGAGTTTGCGAAAACCAATTTTGCGTAAAAATACGGTCATTCGGCATATCACATAAACCAGTGGGCGTCTCTAATTTACCGGTGAAGTGGTAGTGGGATGGGATAAAATTCTCCGATGACAAGAATAAATCTACTGCACCGTCCAACGGCTGTACAAAGGGAGGGATCTAACCGCGAAGTCGGGAATGAAGAAACCTCTGCGCTCGCTTTGGACGCCGTCCATCAAAAAAGAAAAATGTGCCCGCAAAAAACGAAACCTAACCTCCTTCGATGGTTCTTTTGCTTGGTCGCCGACGAGCTCTGGGAAATAGGCATCCGTGGAAGCTAATACTCGACATCGATCATAAGAACATCTTGTGTTTAGTTAAAAAAAAGAGAGAGAGATTAAGTTCTTTTCAAAACCATGCTTGGAATGAAAGAGTCTATTTAAAGAAGAGAATATTAATCTTTAAGAGTACGGAAAGTTAAAAACAGGAAATGT---GCCGATTTTTTTAATGTAAAATTCTTCATATTTACGTAGGATTCACTTTCCAATTCATTTCAAA-ATAGTGCTTTAAGAAAATAATATATCTCTGCAGTTTTTCTACGCA----GTGTAGAAGCCTATTCGATTT
Npecki_Monteagle_N062 GAGAGCCGATAGATTGGGCTACTTGAGTGGCAGCTTACCTATGTGTCAGTCTTCGTCAAAAATGGCGGCGTCAATTATCGCTGACTATGACCCACCCCAGAATTGACGCGTCTGACGTCATAGGAGAACCGTCAGGGGCCCTTTCTCACGTCTCACAGAAGTCCTGGTTTTAAACCCAAAAAAGCAATGAAATTCGTCTTTGTGTGAAGGAAATTTTATGAAACTATAAACTGCATTCCCGAAAGAATTTGGAATCTTCTGAATAAATAAATTTGTAAATATATCGAAGAATTCGAAAGTGGGAATCGGGAAGTTGGATCCTCCCGGACGGAGCTCTTCTACATCCTTGGGTCGTCCTCCACGGCACTCAGCTTTGCTGACACCGAGCAGCGTGAATAGAGTGGTCGCTTGTATGCGACAGTTGCTCCTCCCAGTCCCACACTTCACTAATTGCGCGGGTTAGAAATCCCGACGGAGTTTACGTTGAGTAAGTTGGAGTTTGCGAAAACCAATTTTGCGTAAAAATACGGTCATTCGGCATATCACATAAACCAGTGGGCGTCTCTAATTTACCGGTGAAGTGGTAGTGGGATGGGATAAAATTCTCCGATGACAAGAATAAATCTACTGCACCGTCCAACGGCTGTACAAAGGGAGGGATCTAACCGCGAAGTCGGGAATGAAGAAACCTCTGCGCTCGCTTTGGACGCCGTCCATCAAAAAAGAAAAATGTGCCCGCAAAAAACGAAACCTTACCTCCTTCGATGGTTCTTTTGCTTGCTCGCCGACGAGCTCTGGGAAGTAGGCATCAGTGGAAGCTAATACTCAACATCGATCATAAGACCATCTTGTGTTTAGTAAAAAAAG----TGAGAGATTAAGTTCCTTTCAAAACCATGCTTCGAATGAAAGAGTCTATTTAAAGAAGAGAATATTAATCTTTAAGAGTACGGAAAGTTAAAAACAGGAAATGTTGTGCCGATTTTTTTAATGAAAAATTTTTCATATTTACGTAGGATTCACTTTCCAATTCATTTCAAA-ATAGTGCTTTAAGAAAATAATATATCTCTGCAGTTTTTCTCCGCA----GTGTAGAAGCCTATTCAATTT
Nperlakyi_SChimneys_N1079 -------------------------------------------------------TCAAAAATGGCGGCGTCAATTATCGCTGACTATGGCCCACCCCAGAATTGACGCGTCTGACGTCATAGGAGAACCGTCAGGGGCATTTTCTCACGTCGCACAAAAGTCCTGGTTTTAAACCCAAAAAAGACATGAAATTTAGCTTTGTGAGAAGGAAACTTTATGAAGTTATGAACTGCATTCTCGGAAGAATTTAGAATTTTCTGAATAAATAAATTTGTAAAGATATCGGAGAATTCGAAAGTGGGAATCGGGAAGTTGGGTCCTCCCGGGCGGAGCTCTTCTACATCCTTGGGTCGTCCTCCACGGCACTCAGCTTTGCTGACACCGAGCAGCGTGAATAGAGTGGTCGCTTGTATGCGACAGTTGCTCCTCCCAGTCCCACACTTCACTAATTGCGCGGGTTAGAAATCCCGACGGAGTTTACGTTGAGTAAGTTGGAGTTTGCGAAAACTAATTTTGCGTAAAAATACGGTCATTCGGCATATCACATAAACCAGTGGGCGTCTCTAATTTACCGGTGAAGTGGTGGTGGGATGGGATAAAATTCTCCGATGACAAGAATAAATCTACTGCACCGTCCAACGGCTGTACAAAGGGAGGGATCTAACCGCGAAGTCGGGAATGAAGAAACCTCTGCGCTCGCTTTGGACGCCGTCCATCAAAAAAGAAAAATGTGCCCGCAAAAAACGAAACCTAACCTCCTTCGATGGCTCTTTTGCTTGCTCGCCGACGAGCTCTGGGAAATAGGCATCCGTGAAAGCTAATACTCCACATCGATCATAAGACCAGCTTGTGTTTAGT--AAAAAAAGAGAGAGAGAATGAGTTCTTTACAAAACCATGCTTCAAATGAAATAGTCTATTTAAAGAGGAGAATATTAATCTTTAAGGGTACGGAAAGTTAAAAACAGGATATGTT-TACCGATTTTTTCAATGTAAAATTCCTCATATTT------------------------------------------------------------------------------------------------------
Nperlakyi_SChimneys_N1080 ------------------------------------------------------------------------------------------CCCACCCCAGAATTGACGCGTCTGACGTCATAGGAGAACCGTCAGGGGCATTTTCTCACGTCGCACAAAAGTCCTGGTTTTAAACCCAAAAAAGACATGAAATTTAGCTTTGTGAGAAGGAAACTTTATGAAGTTATGAACTGCATTCTCGGAAGAATTTAGAATTTTCTGAATAAATAAATTTGTAAAGATATCGGAGAATTCGAAAGTGGGAATCGGGAAGTTGGGTCCTCCCGGGCGGAGCTCTTCTACATCCTTGGGTCGTCCTCCACGGCACTCAGCTTTGCTGACACCGAGCAGCGTGAATAGAGTGGTCGCTTGTATGCGACAGTTGCTCCTCCCAGTCCCACACTTCACTAATTGCGCGGGTTAGAAATCCCGACGGAGTTTACGTTGAGTAAGTTGGAGTTTGCGAAAACTAATTTTGCGTAAAAATACGGTCATTCGGCATATCACATAAACCAGTGGGCGTCTCTAATTTACCGGTGAAGTGGTGGTGGGATGGGATAAAATTCTCCGATGACAAGAATAAATCTACTGCACCGTCCAACGGCTGTACAAAGGGAGGGATCTAACCGCGAAGTCGGGAATGAAGAAACCTCTGCGCTCGCTTTGGACGCCGTCCATCAAAAAAGAAAAATGTGCCCGCAAAAAACGAAACCTAACCTCCTTCGATGGCTCTTTTGCTTGCTCGCCGACGAGCTCTGGTAAATAGGCATCCGTGAAAGCTAATACTCCACATCGATCATAAGACCAGCTTGTGTTTAGT--AAAAAAAGAGAGAGAGAATGAGTTCTTTACAAAACCATGCTTCAAATGAAATAGTCTATTTAAAGAGGAGAATATTAATCTTTAAGGGTACGGAAAGTTAAAAACAGGATATGTT-TACCGATTTTTTCAATGTAAAATTCCTCATATTTACGTAGGGTTCACATTCCAATTCATTACAAAAATAGTGCTTTAAGAAAATAATATATATCTGTAGTTTTACTCCGAATATAGTTTAGAAGCATATGCAATTT
Nreclusus_Clingmans_N252 -------------------------------------CCTATGTGTCAGTCTTCGTCAAAAATGGCGGCGTCAATTATCGCTGACTATGGCCCACCCCAGAATTGACGCGTCTGACGTCATAGGAGAACCGTCAGGGGCATTTTCTCACGTCGCACAAAAGTCCTGGTTTTAAACCTAAAAAAGCCATGAAATTTAGCTTTGTGAGAAGGAAACTTTATGGAGTTATTAACTGCATTCTCGGAAAAATTTAGAATTTTCTGAATAAATAAATTTGTAAAGATATCGGAGAATTCGAAAGTGGGAATCGGGAAGTTGGGTCCTCCCGGGCGGAGCTCTTCTACATCCTTGGGTCGTCCTCCACGGCACTCAGCTTTGCTGACACCGAGCAGCGTGAATAGAGTGGTCGCTTGTATGCGACAGTTGCTCCTCCCAGTCCCACACTTCACTAATTGCGCGGGTTAGAAATCCCGACGGAGTTTACGTTGAGTAAGTTGG-GTTTTCGAAAACTAATTTTGCGTAAAAATACGGTCATTCGGCATATCACATAAACCAGTGGGCGTCTCTAATTTACCGGTGAAGTGGTGGTGGGATGGGATAAAATTCTCCGATGACAAGAATAAATCTACTGCACCGTCCAACGGCTGTACAAAGGGAGGGATCTAACCGCGAAGTCGGGAATGAAGAAACCTCTGCGCTCGCTTTGGACGCCGTCCATCAAAAAAGAAAAATGTGCCCGCAAAAAACGAAACCTAACCTCCTTCGATGGCTCTTTTGCTTGCTCGCCGACGAGCTCTGGGAAATAGGCATCCGTGAAAGCTAATACTCGACATCGATCATAAGACCAGCTTGTGTTTAGT--AAAAAAAGAGAGAGAGAATGAGTTCTTTACAAAACCATGCTTCAAATGAAATAGTCTATTTAAAGAGGAGAATATTAATCTTTAAGGGTGCGGAAAGTTAAAAACAGGAAATGTTATACCGATTTTTTT-ATGTAAAATTCCTCATATTTACGTAGGATTCACGTTCCAATTC-------------------------------------------------------------------------------
Nreclusus_Newfound_N259 GAGAGCCGATAGATTGGGCTACTTGAGTGGCAGCTTACCTATGTGTCAGTCTTCGTCAAAAATGGCGGCGTCAATTATCGCTGACTATGGCCCACCCCAGAATTGACGCGTCTGACGTCATAGGAGAACCGTCAGGGGCATTTTCTCACGTCACACAAAAGTCCTGGTTTTAAACCTAAAAAAGCCATGAAATTTAGCTTTGTGAGAAGGAAACTTTATGGAGTTATTAACTGCATTCTCGGAAAAATTTAGAATTTTCTGAATAAATAAATTTGTAAAGATATCGGAGAATTCGAAAGTGGGAATCGGGAAGTTGGGTCCTCCCGGGCGGAGCTCTTCTACATCCTTGGGTCGTCCTCCACGGCACTCAGCTTTGCTGACACCGAGCAGCGTGAATAGAGTGGTCGCTTGTATGCGACAGTTGCTCCTCCCAGTCCCACACTTCACTAATTGCGCGGGTTAGAAATCCCGACGGAGTTTACGTTGAGTAAGTTGGAGTTTGCGAAAACTAATTTTGCGTAAAAATACGGTCATTCGGCATATTACATAAACCAGTGGGCGTCTCTAATTTACCGGTGAAGTGGTGGTGGGATGGGATAAAATTCTCCGATGACAAGAATAAATCTACTGCACCGTCCAACGGCTGTACAAAGGGAGGGATCTAACCGCGAAGTCGGGAATGAAGAAACCTCTGCGCTCGCTTTGGACGCCGTCCATCAAAAAAGAAAAATGTGCCCGCAAAAAACGAAACCTAACCTCCTTCGATGGCTCTTTTGCTTGCTCGCCGACGAGCTCTGGGAAATAGGCATCCGTGAAAGCTAATACTCGACATCGATCATAAGACCATCTTGTGTTTAGT--AAAAAAAGAGAGAGAGAATGAGTTCTTTACAAATCCATGCTTCAAATGAAATAGTCTATTTAAAGAGGAGAATATTAATCTTTAAGGGTGCGGAAAGTTAAAAACAGGAAATGTTGTACCGATTTTTTTAATGTAAAATTCCTTGTATTTACGTAGAGGTCACCTTCCAATTCATTACAAAAATAGTGTTTTAAAAAAATAATACATTTCTGCAGTTTTACTACGAATATAGTGTAGAAGCCTATTCAATTT
Nreclusus_Noland_N1051 GAGAGCCGATAGATTGGGCTACTTGAGTGGCAGCTTACCTATGTGTCAGTCTTCGTCAAAAATGGCGGCGTCAATTATCGCTGACTATGGCCCACCCCAGAATTGACGCGTCTGACGTCATAGGAGAACCGTCAGGGGCATTTTCTCACGTCGCACAAAAGTCCTGGTTTTAAACCTAAAAAAGCCATGAAATTTAGCTTTGTGAGAAGGAAACTTTATGGAGTTATTAACTGCATTCTCGGAAAAATTTAGAATTTTCTGAATAAATAAATTTGTAAAGATATCGGAGAATTCGAAAGTGGGAATCGGGAAGTTGGGTCCTCCCGGGCGGAGCTCTTCTACATCCTTGGGTCGTCCTCCACGGCACTCAGCTTTGCTGACACCGAGCAGCGTGAATAGAGTGGTCGCTTGTATGCGACAGTTGCTCCTCCCAGTCCCACACTTCACTAATTGCGCGGGTTAGAAATCCCGACGGAGTTTACGTTGAGTAAGTTGG-GTTTTCGAAAACTAATTTTGCGTAAAAATACGGTCATTCGGCATATCACATAAACCAGTGGGCGTCTCTAATTTACCGGTGAAGTGGTGGTGGGATGGGATAAAATTCTCCGATGACAAGAATAAATCTACTGCACCGTCCAACGGCTGTACAAAGGGAGGGATCTAACCGCGAAGTCGGGAATGAAGAAACCTCTGCGCTCGCTTTGGACGCCGTCCATCAAAAAAGAAAAATGTGCCCGCAAAAAACGAAACCTAACCTCCTTCGATGGCTCTTTTGCTTGCTCGCCGACGAGCTCTGGGAAATAGGCATCCGTGAAAGCTAATACTCGACATCGATCATAAGACCAGCTTGTGTTTAGT--AAAAAAAGAGAGAGAGAATGAGTTCTTTACAAAACCATGCTTCAAATGAAATAGTCTATTTAAAGAGGAGAATATTAATCTTTAAGGGTGCGGAAAGTTAAAAACAGGAAATGTTATACCGATTTTTTT-ATGTAAAATTCCTCATATTTACGTAGG-----------------------------------------------------------------------------------------------
Nroanensis_N_CarversGap_N928 -AGAGCCGATAGATTGGGCTACTTGAGTGGCAGCTTACCTATGTGTCAGTCTTCGTCAAAAATGGCGGCGTCAATTATCGCTGACTATGGCCCACCCCAGAATTGACGCGTCTGACGTCATAGGAGAACCGTCAGGGGCATTTTCTCACGTCGCACAAAAGTCCTGGTTTTAAACCTAAAAAAGCCGTGAAATTTAGCTTTGTGAGAAGGAAACTTTATGGAGTTATTAACTGCATTCTCGGAAGAATTTAGAATTTTCTGAATAAATAAATTTGTAAAGATATCGGAGAATTCGAAAGTGGGAATCGGGAAGTTGGGTCCTCCCGGGCGGAGCTCTTCTACATCCTTGGGTCGTCCTCCACGGCACTCAGCTTTGCTGACACCGAGCAGCGTGAATAGAGTGGTCGCTTGTATGCGACAGTTGCTCCTCCCAGTCCCACACTTCACTAATTGCGCGGGTTAGAAATCCCGACGGAGTTTACGTTGAGTAAGTTAGAGTTTGCGAAAACCAATTTTGCGTAAAAATACGGTCATTCGGCATATCACATAAACCAGTGGGCGTCTCTAATTTACCGGTGAAGTGGTGGTGGGATGGGATAAAATTCTCCGATGACAAGAATAAATCTACTGCACCGTCCAACGGCTGTACAAAGGGAGGGATCTAACCGCGAAGTCGGGAATGAAGAAACCTCTGCGCTCGCTTTGGACGCCGTCCATCAAAAAAGAAAAATGTGCCCGCAAAAAACGAAACCTAACCTCCTTCGATGGCTCTTTTGCTTGCTCGCCGACGAGCTCTGGGAAATAGGCATCCGTGAAAGCTAATATTCGACATCGATCATAAGACCATCTTGTGTTTAGTAAAAAAAAAGAGAGAGAGAATGAATTCTTTACAAAACCATGCTTCAAATGAAATAGTCTATTTAAAGAGGAGATTATTAATCTTTAAGGGTGCGGAAAGTTAAAAAGAGGAAATGTTGTACCGATTTTTTT-ATGTAAAATTCCTCATGTTTACGTGGG-TTCACGTTCCAATTCATTACAAAAATAGTGCTTTAAGAAAATAATACATTTCTGCAGTTTTACTACGAATATAGTGTAGAAGCCTATTCAATTT
Nroanensis_RoanHighBluff_N762 ------------------------------------------------------------------------------------------------------------------------------------------------------------------CCTGGTTTTAATCCTAAAAAAGGCATGAAATTTAGCTTTGTGAGAAGGAAACTTTATGGAGTTATTAACTGCATTCTCGGAAGAATTTAGAATTTTCTGAATAAATAAATTTATAAAGATATCGGAGAATTCGAAAGTGGGAATCGGGAAGTTGGGTCCTCCCGGGCGGAGCTCTTCTACATCCTTGGGTCGTCCTCCACGGCACTCAGCTTTGCTGACACCGAGCAGCGTGAATAGAGTGGTCGCTTGTATGCGACAGTTGCTCCTCCCAGTCCCACACTTCACTAATTGCGCGGGTTAGAAATCCCGACGGAGTTTACGTTGAGTAAGTTAGAGTTTGCGAAAACCAATTTTGCGTAAAAATACGGTCATTCGGCATATCACATAAACCAGTGGGCGTCTCTAATTTACCGGTGAAGTGGTGGTGGGATGGGATAAAATTCTCCGATGACAAGAATAAATCTACTGCACCGTCCAACGGCTGTACAAAGGGAGGGATCTAACCGCGAAGTCGGGAATGAAGAAACCTCTGCGCTCGCTTTGGACGCCGTCCATCAAAAAAGAAAAATGTGCCCGCAAAAAACGAAACCTAACCTCCTTCGATGGCTCTTTTGCTTGCTCGCCGACGAGCTCTGGGAAATAGGCATCCGTGAAAGCTAATACTCGACATCGATCATAAGACCATCTTGTGTTTAGT--AAAAAAAGAGAGAGAGAATGAGTTCTTTACAAAACCATGCTTCAAATGAAATAGTCTATTTAAAGAGGAGAATATTAATCTTTAAGGGTGCGGAAAGTTAAAAAGAGGAAATGTTGTACCGATTTTTTT-ATGTAAAATTCCTCATATTTACGTGGGATTCACGTTCCAATTCATTACAAAAATAGTGCTTTAAGAAAATAATACATTTTTGCAGTTTTACTAC----------------------------
Nsheari_BaldRiver_N1168 GAGAGCCGATAGATTGGGCTACTTGAGTGGCAGCTTACCTATGTGTCAGTCTTCGTCAAAAATGGCGGCGTCAATTATCGCTGACTATGGCCCACCCCAGAATTGACGCGTCTGACGTCATAGGAGAACCGTCAGGGGCATTTTCTCACGTCGCACAAAAGTCCTGGTTGTAAACCCCAAAAAGCCATGAAGTTTAGCTTTGTGAGAAGGAAACTTTATGAAGTTATGAACTGCATTCTCGGAAGAATTTAGAAATTTCTGAATAAATTAATTTGTAAAGATATCGGAGAATTCGAAAGTGGGAATCGGGAAGTTGGGCCCTCCCGGGCGGAGCTCTTCTACATCCTTGGGTCGTCCTCCACGGCACTCAGCTTTGCTGACACCGAGCAGCGTGAATAGAGTGGTCGCTTGTATGCGACAGTTGCTCCTCCCAGTCCCACACTTCACTAATTGCGCGGGTTAGAAATCCCGACGGAGTTTACGTTGAGTAAGTTGGAGTTTGCGAAAACTAATTTTGCGTAAAAATACGGTCATTCGGCATATCACATAAACCAGTGGGCGTCTCTAATTTACCGGTGAAGTGGTGGTGGGATGGGATAAAATTCTCCGATGACAAGAATAAATCTACTGCACCGTCCAACGGCTGTACAAAGGGAGGGATCTAACCGCGAAGTCGGGAATGAAGAAACCTCTGCGCTCGCTTTGGACGCCGTCCATCAAAAAAGAAAAATGTGCCCGCAAAAAACGAAACCTAACCTCCTTCGATGGCTCTTTTGCTTGCTCGCCGACGAGCTCTGGGAAATAGGCATTCGTGAAAGCTAATACTCGACATCGATCATAAGACCAGCTTGTGCTTAGTAAAAAAAAAGAGCGAGAGAATGAGTTCTTTACAAAACCATGCTTCAAATGAA--AGTCTATTTAAAGAGGAGAATATTAATCTTTAAGGGCACGGAAAGTTAAAAACAGGAAATGTTGTACCGATTTTTTTAATGTAAAATTCCTCATGTTTACGTGGGATTCACGTTCCAATTCATTACAAA---------------------------------------------------------------TTCAAATT
Nsheari_Cohutta_N826 GAGAGCCGATAGATTGGGCTACTTGAGTGGCAGCTTACCTATGTGTCAGTCTTCGTCAAAAATGGCGGCGTCAATTATCGCTGACTATGGCCCACCCCAGAATTGACGCGTCTGACGTCATAGGAGAACCGTCAGGGGTATTTTCTCACGTCGCACAAAAGTCCTGGTTGTAAACCCAAAAAAGCCATGAAGTTTAGCTTTGTGAGAAGGAAACTTTATGAAGTTACGAACTGCATTCTCGGAAGAATTTAGAAATTTCTGAATAAATTAATTTGTAAAGATATCGGAGAATTCGAAAGTGGGAATCGGGAAGTTGGGCCCTCCCGGGCGGAGCTCTTCTACATCCTTGGGTCGTCCTCCACGGCACTCAGCTTTGCTGACACCGAGCAGCGTGAATAGAGTGGTCGCTTGTATGCGACAGTTGCTCCTCCCAGTCCCACACTTCACTAATTGCGCGGGTTAGAAATCCCGACGGAGTTTACGTTGAGTAAGTTGGAGTTTGCGAAAACTAATTTTGCGTAAAAATACGGTCATTCGGCATATCACATAAACCAGTGGGCGTCTCTAATTTACCGGTGAAGTGGTGGTGGGATGGGATAAAATTCTCCGATGACAAGAATAAATCTACTGCACCGTCCAACGGCTGTACAAAGGGAGGGATCTAACCGCGAAGTCGGGAATGAAGAAACCTCTGCGCTCGCTTTGGACGCCGTCCATCAAAAAAGAAAAATGTGCCCGCAAAAAACGAAACCTAACCTCCTTCGATGGCTCTTTTGCTTGCTCGCCGACGAGCTCTGGGAAATAGGCATTCGTGAAAGCTAATACTCGACATCGATCATAAGACCAGCTTGTGTTTAGTGAAAAAAAAGAGATAGAGAATCAGTTCTTTACAAAACCATGCTTCAAATGAA--AGTCTATTTAAAGAGGAGAATATTAATCTTTAAGCGTACGGAAAGTTAAAAACAGGAAATGTTGTACCGATTTTTTCAATGTAAAATTCCTCATGTTTACG---------------------------------------------------------------------------------------------------
Nsheari_JoyceKilmer_N092 -----------------------------------------TGTGTCAGTCTTCGTCAAAAATGGCGGCGTCAATTATCGCTGACTATGGCCCACCCCAGAATTGACGCGTCTGACGTCATAGGAGAACCGTCAGGGGCATTTTCTCACGTCGCACAAAAGTCCTGGTTGTAAACCCAAAAAAGCCATGAAGTTTAGCTTTGTGAGAAGGAAACTTTATGAAGTTACGAACTGCATTCACGGAAGAATTTAGAAATTTCTGAATAAATTAATTTGTAAAGATATCGGAGAATTCGAAAGTGGGAATCGGGAAGTTGGGCCCTCCCGGGCGGAGCTCTTCTACATCCTTGGGTCGTCCTCCACGGCACTCAGCTTTGCTGACACCGAGCAGCGTGAATAGAGTGGTCGCTTGTATGCGACAGTTGCTCCTCCCAGTCCCACACTTCACTAATTGCGCGGGTTAGAAATCCCGACGGAGTTTACGTTGAGTAAGTTGGAGTTTGCGAAAACTAATTTTGCGTAAAAATACGGTCATTCGACATATCACATAAACCAGTGGGCGTCTCTAATTTACCGGTGAAGTGGTGGTGGGATGGGATAAAATTCTCCGATGACAAGAATAAATCTACTGCACCGTCCAACGGCTGTACAAAGGGAGGGATCTAACCGCGAAGTCGGGAATGAAGAAACCTCTGCGCTCGCTTTGGACGCCGTCCATCAAAAAAGAAAAATGTGCCCGCAAAAAACGAAACCTAACCTCCTTCGATGGCTCTTTTGCTTGCTCGCCGACGAGCTCTGGGAAATAGGCATTCGTGAAAGCTAATACTCGACATCGATCATAAGACCAGCTTGTGTTTAGTAAAAAAAA--AGACAGAGAATGAGTTCTTTACAAAACCATGCTTCAAATGAA--AGTCTATTTAAAGAGGAGAATATTAATCTTTAAGGGTACGGAAAGTTAAAAACAGGAAATGTTGTACCGATTTTTTCAATGTAAAATTCCTCACGTT-----------------CCAATTCATTACAAA---------------------------------------------------------------TTCAAATT
Nsilvanus_GermanyCove_N1017 GAGAGCCGATAGATTGGGCTACTTGAGTGGCAGCTTACCTATGTGTCAGTCTTCGTCAAAAATGGCGGCGTCAATTATCGCTGACTATGGCCCACCCCAGAATTGACGCGTCTGACGTCATAGGAGAACCGTCAGGGGCATTTTCTCACGTCGCACAAAAGTCCTGGTTTTAAACCTAAAAAAGCCATGAAATTTAGCTTTGTGAGAAGGAAACTTTATGGAGTTATTAACTGCATTCTCGGAAGAATTTAGAATTTTCTGAATAAATAAATTTGTAAAGATATCGGAGAATTCGAAAGTGGGAATCGGGAAGTTGGGTCCTCCCGGGCGGAGCTCTTCTACATCCTTGGGTCGTCCTCCACGGCACTCAGCTTTGCTGACACCGAGCAGCGTGAATAGAGTGGTCGCTTGTATGCGACAGTTGCTCCTCCCAGTCCCACACTTCACTAATTGCGCGGGTTAGAAATCCCGACGGAGTTTACGTTGAGTAAGTTGGAGTTTGCGAAAACCAATTTTGCGTAAAAATACGGTCATTCGGCATATCACATAAACCAGTGGGCGTCTCTAATTTACCGGTGAAGTGGTGGTGGGATGGGATAAAATTCTCCGATGACAAGAATAAATCTACTGCACCGTCCAACGGCTGTACAAAGGGAGGGATCTAACCGCGAAGTCGGGAATGAAGAAACCTCTGCGCTCGCTTTGGACGCCGTCCATCAAAAAAGAAAAATGTGCCCGCAAAAAACGAAACCTAACCTCCTTCGATGGCTCTTTTGCTTGCTCGCCGACGAGCTCTGGGAAATAGTCATCCGTGAAAGCTAATACTCGACATCGATCATAAGACCATCTTGTGTTTAGT--AAAAAAAGAGAGAGAGAATGAGTTCTTTACAAAACCATGCTTCAAATGAAATAGTCTATTTAAAGAGGAGAATATTAATCTTTAAGGGTGCGGAAAGTTAAAAACAGGAAATGTTGTACAGATTTTTTC-ATGTAAAATTCCTCATATTTACGTGGGATTCACGTTCCAATTCATTACAAAAATAGTGCTTTAAGAAAATAATACATTTCTGCAGTTTTACTACGAATATAGTGTAGAAGCCTATTCAATTT
Nsilvanus_HeboMtn_N1029 GAGAGCCGATAGATTGGGCTACTTGAGTGGCAGCTTACCTATGTGTCAGTCTTCGTCAAAAATGGCGGCGTCAATTATCGCTGACTATGGCCCACCCCAGAATTGACGCGTCTGACGTCATAGGAGAACCGTCAGGGGCATTTTCTCACGTCGCACAAAAGTCCTGGTTTTAAACCAAAAAAAGCCATGAAATTTAGCTTTGTGAGAAGGAAACTTTATGGAGTTATTAATTGCATTCTCGGAAGAATTTAGAATTTTCTGAATAAATAAATTTGTAAAGATATCGGAGAATTCGAAAGTGGGAATCGGGAAGTTGGGTCCTCCCGGGCGGAGCTCTTCTACATCCTTGGGTCGTCCTCCACGGCACTCAGCTTTGCTGACACCGAGCAGCGTGAATAGAGTGGTCGCTTGTATGCGACAGTTGCTCCTCCCAGTCCCACACTTCACTAATTGCGCGGGTTAGAAATCCCGACGGAGTTTACGTTGAGTAAGTTGGAGTTTGCGAAAACCAATTTTGCGTAAAAATACGGTCATTCGGCATATCACATAAACCAGTGGGCGTCTCTAATTTACCGGTGAAGTGGTGGTGGGATGGGATAAAATTCTCCGATGACAAGAATAAATCTACTGCACCGTCCAACGGCTGTACAAAGGGAGGGATCTAACCGCGAAGTCGGGAATGAAGAAACCTCTGCGCTCGCTTTGGACGCCGTCCATCAAAAAAGAAAAATGTGCCCGCAAAAAACGAAACCTAACCTCCTTCGATGGCTCTTTTGCTTGCTCGCCGACAAGCTCTGGGAAATAGGCATCCGTGAAAGCTAATACTCGACATCGATCATAAGACCATCTTGTGTTTAGT--AAAAAAAGAGAGAGAGAATGAGTTCTTTACAAAACCATGCTTCAAATGAAATAGTCTATTTAAAGATGAGAATATTAATCTTTAAGGGTGCGGAAAGTTAAAAAGAGGAAATGTTGTCCCGATTTTTTTAATGTAAAATTCCTCATATTTACGTAGGATTCACGTTCCAATTCATTACAAAAATAGTGCTTTAAGAAAATAATACATTTCTGCAGTTTTACTACGAATATCGTGTAGAAGCCTA--------
Nstupkai_BlowholeWOS_N285 ----------------------------------------------------------------------------------------------CCCCAGAATTGACGCGTCTGACGTCATAGGAGAACCGTCAGGGGCATTTTCTCACGTCGCACAAAAGTCCTGGTTTTAAACCTAAAAAAGCCATGAAATTTAGCTTTGTGAGAAGGAAACTTTATGGAGTTATTAACTGCATTCTCGGAAAAATTTAGAATTTTCTGAATAAATAAATTTGTAAAGATATCGGAGAATTCGAAAGTGGGAATCGGGAAGTTGGGTCCTCCCGGGCGGAGCTCTTCTACATCCTTGGGTCGTCCTCCACGGCACTCAGCTTTGCTGACACCGAGCAGCGTGAATAGAGTGGTCGCTTGTATGCGACAGTTGCTCCTCCCAGTCCCACACTTCACTAATTGCGCGGGTTAGAAATCCCGACGGAGTTTACGTTGAGTAAGTTGGAGTTTGCGAAAACTAATTTTGCGTAAAAATACGGTCATTCGGCATATCACATAAACCAGTGGGCGTCTCTAATTTACCGGTGAAGTGGTGGTGGGATGGGATAAAATTCTCCGATGACAAGAATAAATCTACTGCACCGTCCAACGGCTGTACAAAGGGAGGGATCTAACCGCGAAGTCGGGAATGAAGAAACCTCTGCGCTCGCTTTGGACGCCGTCCATCAAAAAAGAAAAATGTGCCCGCAAAAAACGAAACCTAACCTCCTTCGATGGCTCTTTTGCTTGCTCGCCGACGAGCTCTGGGAAATAGGCATCCGTGAAAGCTAATACTCGGCATCGATCATAAGACCAGCTTGTGTTTAGTAAAAAAAAAGAGAGAGAGAATGAGTTCTTTACAAAACCATGCTTCAAATGAAATAGTCTATTTAAAGAGGAGAATATTAATCTTTAAGGGTACGGAAAGTTAAAAACAAGAAATGTTGTACCGATTTTTTCAATGTAAAATTCCTCATGTTTACGTGGGATTCACGTTCCAGTTCATTACAAA---------------------------------------------------------------TTCAATTT
Nstupkai_Blowing_N356 ------------------CTACTTGAGTGGCAGCTTACCTATGTGTCAGTCTTCGTCAAAAATGGCGGCGTCAATTATCGCTGACTATGGCCCACCCCAGAATTGACGCGTCTGACGTCATAGGAGAACCGTCAGGGGCATTTTCTCACGTCGCACAAAAGTCCTGGTTTTAAACCTAAAAAAGCCATGAAATGTAGCTTTGTGAGAAGGAAACTTTATGGAGTTATTAACTGCATTCTCGGAAAAAATTAGAATTTTCTGAATAAATAAATTTGTAAAGATATCGGAGAATTCGAAAGTGGGAATCGGGAAGTTGGGTCCTCCCGGGCGGAGCTCTTCTACATCCTTGGGTCGTCCTCCACGGCACTCAGCTTTGCTGACACCGAGCAGCGTGAATAGAGTGGTCGCTTGTATGCGACAGTTGCTCCTCCCAGTCCCACACTTCACTAATTGCGCGGGTTAGAAATCCCGACGGAGTTTACGTTGAGTAAGTTGGAGTTTGCGAAAACTAATTTTGCGTAAAAATACGGTCATTCGGCATATCACATAAACCAGTGGGCGTCTCTAATTTACCGGTGAAGTGGTGGTGGGATGGGATAAAATTCTCCGATGACAAGAATAAATCTACTGCACCGTCCAACGGCTGTACAAAGGGAGGGATCTAACCACGAAGTCGGGAATGAAGAAACCTCTGCGCTCGCTTTGGACGCCGTCCATCAAAAAAGAAAAATGTGCCCGCAAAAAACGAAACCTAACCTCCTTCGATGGCTCTTTTGCTTGCTCGCCGCCGAGCTCTGGGAAATAGGCATCCGTGAAAGCTAATACTCGACATCGATCATCAGACCAGCTTGTGTTTAGTAAAAAAAGAGAGAGAGAGAATGAGTTCTTTACAAAACCATGCTTCAAATGAAATAGTCTATTTAAAGAGGAGAATATTAATCTTTAAGGGTACGGAAAGTTAAAAACAGGAAATGTTATACCGATTTTTTTAATGTAAAATTTCT-------------------------------------------------------------------------------------------------------------
Nstupkai_LittleRiver_N293 GAGAGCCGATAGATTGGGCTACTTGAGTGGCAGCTTACCTATGTGTCAGTCTTCGTCAAAAATGGCGGCGTCAATTATCGCTGACTATGGCCCACCCCAGAATTGACGCGTCTGACGTCATAGGAGAACCGTCAGGGGCATTTTCTCACGTCGCACAAAAGTCCTGGTTTTAAACCTAAAAAAGCCATGAAATTTAGCTTTGTGAGAAGGAAACTTTATGGAGTTATTAACTGCATTCTCGGAAAAATTTAGAATTTTCTGAATAAATAAATTTGTAAAGATATCGGAGAATTCGAAAGTGGGAATCGGGAAGTTGGGTCCTCCCGGGCGGAGCTCTTCTACATCCTTGGGTCGTCCTCCACGGCACTCAGCTTTGCTGACACCGAGCAGCGTGAATAGAGTGGTCGCTTGTATGCGACAGTTGCTCCTCCCAGTCCCACACTTCACTAATTGCGCGGGTTAGAAATCCCGACGGAGTTTACGTTGAGTAAGTTGG-GTTTTCGAAAACTAATTTTGCGTAAAAATACGGTCATTCGGCATATCACATAAACCAGTGGGCGTCTCTAATTTACCGGTGAAGTGGTGGTGGGATGGGATAAAATTCTCCGATGACAAGAATAAATCTACTGCACCGTCCAACGGCTGTACAAAGGGAGGGATCTAACCGCGAAGTCGGGAATGAAGAAACCTCTGCGCTCGCTTTGGACGCCGTCCATCAAAAAAGAAAAATGTGCCCGCAAAAAACGAAACCTAACCTCCTTCGATGGCTCTTTTGCTTGCTCGCCGACGAGCTCTGGGAAATAGGCATCCGTGAAAGCTAATACTCGACATCGATCATAAGACCAGCTTGTGTTTAGT--AAAAAAAGAGAGAGAGAATGAGTTCTTTACAAAACCATGCTTCAAATGAAATAGTCTATTTAAAGAGGAGAATATTAATCTTTAAGGGTGCGGAAAGTTAAAAACAGGAAATGTTATACCGATTTTTTT-ATGTAAAATTCCTCATATTTACGTAGGATTCACGTTCCAATTCATTACAAAAATAGTGCTTTAAGAAAATAATACATTTCTGCAGTTTTACTACGAATATAGTGTAGAAGCCTATTCAATTT
Nstygius_ObeLee_N0656 ---------------------------------------------TCAGTCTTCGTCAAAAATGGCGGCGTCAATTATCGCTGACTATGGCCCACCCCAGAATTGACGCGTCTGACGTCATAGGAGAACCGTCAGGGGCACTTTCTCACGTTTCACAAAAGTCCTAATCTTAAATCCTAAAAAGCAATGAAATTCAGCTTTGTGAGAAAGAAACTTTATGAAATTATGAATTGCATTCTCGGAAGAACTTAGTAACTTCTGAATAAATAAATTTGTAAATATATCGAAGAATTCGAAAGTGGGAATCGGGAAGTTGGATCTTCCCGGGCGGAGCTCTTCTACATCCTTGGGTCGTCCTCCACGGCACTCAGCTTTGCTGACACCGAGCAGCGTGAATAGAGTGGTCGCTTGTATGCGACAGTTGCTCCTCCCAGTCCCACACTTCACTAATTGCGCGGGTTAGAAATCCCGGCGGAGTTTACGTTGAGTAAGTTGGAGTTTGCG-AAACCAATTTTGTGTAAAAATACGGTCATTCGGCATATCACATAAACCAGTGGGCGTCTCTAATTTACCGGTGAAGTGGTAGTGGGATGGGATAAAATTCTCCGATGACAAGAATAAATCTACTGCACCGTCCAACGGCT-TACAAAGGGAGGGATCTAACCGCGAAGTCGGGAATGAAGAAACCTCTGCGCTCGCTTTGGACGCCGTCCATCAAAAAAGAAAAATGTGCCCGCAAAAAACGAAACCTAACCTCCTTCGATGGCTCTTTTGCTTGCTTGCCGACGAGCTCTGGGAAATAAGCAGACGTGGAAGCTAATACTCGACATCGATCATAAGACCATCTTGTGTTTAGTAAAAAAAAAGAGAGAGAGAATAAGTTCTTTACAAAACCTTGCTTGGAATGAAAGAGTCTATTTAAAGAGGAGAATATTAATCTTTAAGGGTACGGAAAGTTAAAACCAGAAAATGTTGTGCCGATTGTTTCAATGTAAAATTCCTCATATTTTCGTAGAATTCACGTTCCAATTCATTACAAA-ATAATGCTTTAAGAAAATAATATAAATATGCAGTTTTTCTCCGAATGTAGTGTAGAAGCCTATTAAATTT
Nstygius_RavenB_N1022 -----------------------------------------------------------------------------------------------CCCAGAATTGACGCG-CTGACGTCATAGGAGAACCGTCAGGGGCACTTTCTCACGTTTCACAAAAGTCCTAATCTTAAATCCTAAAAAGCAATGAAATTCAGCTTTGTGAGAAAGAAACTTTATGAAATTATGAATTGCATTATCGGAAGAATTTAGTAACTTCTGAATAAATAAATTTGTAAATATATCGAAGAATTCGAAAGTGGGAATCGGGAAGTTGGATCTTCCCGGGCGGAGCTCTTCTACATCCTTGGGTCGTCCTCCACGGCACTCAGCTTTGCTGACACCGAGCAGCGTGAATAGAGTGGTCGCTTGTATGCGACAGTTGCTCCTCCCAGTCCCACACTTCACTAATTGCGCGGGTTAGAAATCCCGGCGGAGTTTACGTTGAGTAAGTTGGAGTTTGCGAAAACCAATTTTGTGTAAAAATACGGTCATTCGGCATATCACATAAACCAGTGGGCGTCTCTAATTTACCGGTGAAGTGGTAGTGGGATGGGATAAAATTCTCCGATGACAAGAATAAATCTACTGCACCGTCCAACGGCT-TACAAAGGGAGGGATCTAACCGCGAAGTCGGGAATGAAGAAACCTCTGCGCTCGCTTTGGACGCCGTCCATCAAAAAAGAAAAATGTGCCCGCAAAAAACGAAACCTAACCTCCTTCGATGGCTCTTTTGCTTGCTTGCCGACGAGCTCTGGGAAATAAGCAGCCGTGGAAGCTAATACTCGACATCGATCATAAGACCATCTTGTGTTTAGTAAAAAAAAAGAGAGAGAGAATAAGTTCTTTACAAAACCTTGCTTGGAATGAAAGAGTCTATTTAAAGAGGAGAATATTAATCTTTAAGGGTACGGAAAGTTAAAACCAGAAAATGTTGTGCCGATTGTTTCAATGTAAAATTCCTCATATTTTCGTAGCATTCACGTTCCAATTCATTACAAA-ATAATGCTTTAAGAAAATAATATAAATCTGCAGTTTTTCTCCGAATGTAGTGTAGAAGCCTATTAAATTT
Ntempletoni_BaldMtns_N950 GAGAGCCGATAGATTGGGCTACTTGAGTGGCAGCTTACCTATGTGTCAGTCTTCGTCAAAAATGGCGGCGTCAATTATCGCTGACTATGGCCCACCCCAGAATTGACGCGTCTGACGTCATAGGAGAACCGTCAGGGGCATTTTTTCACGTCTCACAAAAGTCCTGGATTTAAACCCAAAAAAGCAATCAAATTCCGCTTTGTGAGAAGGAAACTTTATGAAGTTATGAACTGCATTCTCGGAAGAATTTAGAATTTTCTGAATAAATAAATTTGTAAATATATCGAAGAATTCGAAAGTGGGAATCGGGAAGTTGGATCCTCCCGGGCGGAGCTCTTCTACATCCTTGGGTCGTCCTCCACGGCACTCAGCTTTGCTGACACCGAGCAGCGTGAATAGAGTGGTCGCTTGTATGCGACAGTTGCTCCTCCCAGTCCCACACTTCACTAATTGCGCGGGTTAGAAATCCCGGCGGAGTTTACGTTGAGTAAGTTGGAGTTTGCGAAAACCAATTTTGCGTAAAAATACGGTCATTCGGCATATCACATAAACCAGTGGGCGTCTCTAATTTACCGGTGAAGTGGTGGTGGGATGGGATAAAATTCTCCGATGACAAGAATAAATCTACTGCACCGTCCAACGGCTGTACAAAGGGAGGGATCTAACCGCGAAGTCGGGAATGAAGAAACCTCTGCGCTCGCTTTGGACGCCGTCCATCAAAAAAGAAAAATGTGCCCGCAAAAAACGAAACCTAACCTCCTTCGATGGCTCTTTTGCTTGCTTGCCGACGAGCTCTGGGAAATAGGCATCCGTGAAAGCTAATACTCGACATCGATCATAAGACCATCTTGTGTTCAGTAAAAAAAA------AGAGAATGAGTTCTTTACAAAACCATGCTTGAAATGAAATGGTCTATTTAAAGAGGAGAATATTAATTTTTAAGGGTACGGAAAGTTAAAAACAGGAAATGTTGTGCCGATTTTTTTAATGTAAAAATCCTCATATTTACACAGGAATCACGTTCCAATTCATTACAAAAATAGTGCTTTAAAAAAATAATATATCTCTGCAGTTTTACTCCGAATATAATGTAGAAGCCTA--------
Ntempletoni_ClarksCreek_N945 GAGAGCCGATAGATTGGGCTACTTGAGTGGCAGCTTACCTATGTGTCAGTCTTCGTCAAAAATGGCGGCGTCAATTATCGCTGACTATGGCCCACCCCAGAATTGACGCGTCTGACGTCATAGGAGAACCGTCAGGGGCATTTTCTCACGTCTCACAAAAGTCCTGGTTTTAAACCCAAAAAAGCAATGAAATTCCGCTTTGTGAGAAGGAAACTTTATGAAGTTATGAACTGCATTCTCGGAAGAATTTAGAATTTCCTAAATAAATAAATTTGTAAATATATCGAAGAATTCGAAAGTGGGAATCGGGAAGTTAGATCCTCCCGGGCGGAGCTCTTCTACATCCTTGGGTCGTCCTCCACGGCACTCAGCTTTGCTGACACCGAGCAGCGTGAATAGAGTGGTCGCTTGTATGCGACAGTTGCTCCTCCCAGTCCCACACTTCACTAATTGCGCGGGTTAGAAATCCCGACGGAGTTTACGTTGAGTAAGTTGGAGTTTGCGAAAACCAATTTTGCGTAAAAATACGGTCATTCGGCATATCACATAAACCAGTGGGCGTCTCTAATTTACCGGTGAAGTGGCGGTGGGATGGGATAAAATTCTCCGATGACAAGAATAAATCTATTGCACCGTCCAACGGCTGTACAAAGGGAGGGATCTAACCGCGAAGTCGGGAATGAAGAAACCTCTGCGCTCGCTTTGGACGCCGTCCATCAAAAAAGAAAAATGTGCCCGCAAAAAACGAAACCTAACCTCCTTCGATGGCTCTTTTGCTTGCTCGCCGACGAGCTCTGGGAAATAGCCATCCGTGAAAGCTAATACTCGACATCGATCATAAGACCATCTTGTGTTTGGTAAAAAAAA------AGAGAATGAGTTCTTTACAAAACCATGCTTGAAATGAAATGGTCTATTTAAAGAGGAGAATATTAATCTTTAAGGGTACGGAAAGTTAAAAACAGGAAATGTTGTGCCGATTTTTTTAATGTAAAAATCCTCATAATTACACAGGAAACATGTTTCAATTCATTACAAAAATAGTGCTTTAAAAAAATAATATATCTCTGCAGTTTTACTCCGAATATAATGTAGAAGCCTATTCAATTT
Ntempletoni_ScronceCreekRd_N1223 ---------------------CTTGAGTGGCAGCTTACCTATGTGTCAGTCTTCGTCAAAAATGGCGGCGTCAATTATCGCTGACTATGGCCCACCCCAGAATTGACGCGTCTGACGTCATAGGAGAACCGTCAGGGGCATTTTCTCACGTCTCACAAAAGTCCTGGTTTTAAACCTAAAAGAGCAATCAAATTCCGCTTTGTAAGAAGGAAACTTTATGAAGTTATGAACTGCATTCTCGGAAGAATTTAGAATTTTCTGAATAAATAAATTTGTAAATATATCGAAGAATGCGAAAGTGGGAATCGGGAAGTTGGATCCTCCCGGGCGGAGCTCCTCTACATCCTTGGGTCGTCCTCCACGGCACTCAGCTTTGCTGACACCGAGCAGCGTGAATAGAGTGGTCGCTTGTATGCGACAGTTGCTCCTCCCAGTCCCACACTTCACTAATTGCGCGGGTTAGAAATCCCGACGGAGTTTACGTTGAGTAAGTTGGAGTTTGCGAAAACCAATTTTGCGTAAAAATACGGTCATTCGGCATATCACATAAACCAGTGGGCGTCTCTAATTTACCGGTGAAGTGGTGGTGGGATGGGATAAAATTCTCCGATGACAAGAATAAATCTACTGCACCGTCCAACGGCTGTACAAAGGGAGGGATCTAACCGCGAAGTCGGGAATGAAGAAACCTCTGCGCTCGCTTTGGACGCCGTCCATCAAAAAAGAAAAATGTGCCCGCAAAAAACGAAACCTAACCTCCTTCGATGGCTCTTTTGCTTGCTCGCCGACGAGCTCTGGGAAATAGGCATCCGTGAAAGCTAATACTCGACATCGATCATAAGACCATCTTGTGTTTAGT-AAAAAAA------AGAGAATGAGTTCTTTACAAAACCATGCTTGAAATGAAATGGTCTATTTAAAGAGGAGAATATTAATTTTTAAGGGTACAGAAAGTTAAAAACAGGAAATGTTGTGCCGATTTTTTTAATGTAAAAATCTTCATATTTACACAGGAATCACGTTCCAATTCATTACAAAAATAGTGCTTTAAAAAAATAATATATCTCTGCAGTTTTACTCCGAATATAATGTACAAGCCTATTCAATTT
Ntennessensis_IndianCave_N052 ----------------------------------------------------------------------------------------GGCCCACCCCAGAATTGACGCGTCTGACGTCATAGGAGAACCGTCAGGGGCATTTTCTCACGTCGCACAAAAGTCCTGGTTTTAAACCTAAAAAAGCCATGAAATTTAGCTTTGTGAGAAGAAAACTTTATGGAGTTATTAACTGCATTCTCGGAAGAATTTAGAATTTTCTGAATAAATAAATTTGTAAAGATATCGGAGAATTCGAAAGTGGGAATCGGGAAGTTGGGTCCTCCCGGGCGGAGCTCTTCTACATCCTTGGGTCGTCCTCCACGGCACTCAGCTTTGCTGACACCGAGCAGCGTGAATAGAGTGGTCGCTTGTATGCGACAGTTGCTCCTCCCAGTCCCACACTTCACTAATTGCGCGGGTTAGAAATCCCGACGGAGTTTACGTTGAGTAAGTTGGAGTTTGCGAAAACCGATTTTGCGTAAAAATACGGTCATTCGGCATATCACATAAACCAGTGGGCGTCTCTAATTTACCGGTGAAGTGGTGGTGGGATGGGATAAAATTCTCCGATGACAAGAATAAATCTACTGCACCGTCCAACGGCTGTACAAAGGGAGGGATCTAACCGCGAAGTCGGGAATGAAGAAACCTCTGCGCTCGCTTTGGACGCCGTCCATCAAAAAAGAAAAATGTGCCCGCAAAAAACGAAACCTAACCTCCTTCGATGGCTCTTTTGCTTGCTCGCCGACGAGCTCTGGGAAATAGGCATCCGTGAAAGCTAATACTCGACATCGATCATAAGACCATCTTGTGTTTAGT--AAAAAAAGAGAGAAAGAATGAGTTCTTTACAAAACCATGCTTCAAATGAAATAGTCTATTTAAAGAGGAGAATATTAATCTTTAAGGGTGCGGAAAGTTAAAAAGAGGAAATGTTGTACCGATTTTTTT---------------------------------------------------------------------------------------------------------------------------
Ntennessensis_LittleStony_N645 ----------------------------------TTACCTATGTGTCAGTCTTCGTCAAAAATGGCGGCGTCAATTATCGCTGACTATGGCCCACCCCAGAATTGACGCGTCTGACGTCATAGGAGAACCGTCAGGGGCATTTTCTCACGTCGCACAAAAGTCCTGGTTTTAAACCTAAAAAAGCCATGAAATTTAGCTTTGTGAGAAGGAAACTTTATGGAGTTATTAACTGCATTCTCGGAAGAATTTAGAATTTTCTGAATAAATAAATTTGTAAAGATATCGGAGAATTCGAAAGTGGGAATCGGGAAGTTGGGTCCTCCCGGGCGGAGCTCTTCTACATCCTTGGGTCGTCCTCCACGGCACTCAGCTTTGCTGACACCGAGCAGCGTGAATAGAGTGGTCGCTTGTATGCGACAGTTGCTCCTCCCAGTCCCACACTTCACTAATTGCGCGGGTTAGAAATCCCGACGGAGTTTACGTTGAGTAAGTTGGAGTTTGCGAAAACCAATTTTGCGTAAAAATACGGTCATTCGGCATATCACATAAACCAGTGGGCGTCTCTAATTTACCGGTGAAGTGGTGGTGGGATGGGATAAAATTCTCCGATGACAAGAATAAATCTACTGCACCGTCCAACGGCTGTACAAAGGGAGGGATCTAACCGCGAAGTCGGGAATGAAGAAACCTCTGCGCTCGCTTTGGACGCCGTCCATCAAAAAAGAAAAATGTGCCCGCAAAAAACGAAACCTAACCTCCTTCGATGGCTCTTTTGCTTGCTCGCCGACGAGCTCTGGGAAATAGGCATCCGTGAAAGCTAATACTCGACATCGTTCATAAGACCATCTTGTGTTTCGT--AAAAAAAGAGAGAAAGAATGAGTTCTTTACAAAACCATGCTTCAAATGAAATAGTCTATTTAAAGAGGAGAATATTAATCTTTAAGGGTGCGGAAAGTTAAAAAGAGGAAATGTTGTACCGATTTTTTT-ATGTAAAATTCCTCA-----------------------------------------------------------------------------------------------------------
Ntennessensis_Watauga_N1046 -------------------------------------------------------------------------------------------------------------------------AGGAGAACCGTCAGGGGCATTTTCTCACGTCGCACAAAAGTCCTGGTTTTAAACCTAAAAAAGCCATGAAATTTAGCTTTGTGAGAAGGAAACTTTATGGAGTTATTAACTGCATTCTCGGAAGAATTTAGAATTTTCTGAATAAATAAATTTGTAAAGATATCGGAGAATTCGAAAGTGGGAATCGGGAAGTTGGGTCCTCCCGGGCGGAGCTCTTCTACATCCTTGGGTCGTCCTCCACGGCACTCAGCTTTGCTGACACCGAGCAGCGTGAATAGAGTGGTCGCTTGTATGCGACAGTTGCTCCTCCCAGTCCCACACTTCACTAATTGCGCGGGTTAGAAATCCCGACGGAGTTTACGTTGAGTAAGTTGGAGTTTGCGAAAACCAATTTTGCGTAAAAATACGGTCATTCGGCATATCACATAAACCAGTGGGCGTCTCTAATTTACCGGTGAAGTGGTGGTGGGATGGGATAAAATTCTCCGATGACAAGAATAAATCTACTGCACCGTCCAACGGCTGTACAAAGGGAGGGATCTAACCGCGAAGTCGGGAATGAAGAAACCTCTGCGCTCGCTTTGGACGCCGTCCATCAAAAAAGAAAAATGTGCCCGCAAAAAACGAAACCTAACCTCCTTCGATGGCTCTTTTGCTTGCTCGCCGACGAGCTCTGGGAAATAGGCATCCGTGAAAGCTAATACTCGACATCGATCATAAGACCATCTTGTGTTTAGT--AAAAAAAGAGAGAGAGAATGAGTTCTTTACAAAACCATGCTTCAAATGAAATAGTCTATTTAAAGAGGAGAATATTAGTCTTTAAGGGTGCGGAAAGTTAAAAAGAGGAAATGTTGTACCGATTTTTT-AAAGTAAAATTCCCCATATTTACGTAGGATTCACGTTCCAATTCATTACAAAAATAGTGCTTTAAGAAATTAATTCATTTCTACTGTTTTACTACGAATATGCTGTAGAAGCCAATTCAATTT
