# Supplementary material for: ﻿New species in old mountains: integrative taxonomy reveals ten new species and extensive short-range endemism in Nesticus spiders (Araneae, Nesticidae) from the southern Appalachian Mountains
Source: Zookeys. 2023 Feb 3;1145:1–130. doi: 10.3897/zookeys.1145.96724 (PMC10208238; doi:10.3897/zookeys.1145.96724)
Supplement: Supplementary material 4 — Input alignments, analysis log files, and output tree files [file zookeys-1145-001_article-96724__-s004.zip › uce-200580 (modified).phy]

 94 1141
Nesticus_Japan_G2153 ATTAATTACA-----AAT----------------------------AACAAGTG--------------TTTTAGTTTAAGTAAAGTTTTTAGTA-------------AAGTTAGTAAGTAAACATAGTGCAAGCTTTATAGTAGTGCAAGAA-------AGTAAACATAGTGCAAGATGTAAACATATACAAGCTTTCTTTTATAAAATATTCTACTCTAACATTATGAC------AAGACACAGTTTAACTGCTTTTTTTAAGACTTATAATCATTCGCTTTTTCTATTCCCTACTTT-----------------------ATTCGGGGTCGGTGTGGTGTTGACGAATGA--CGAAA-----------CTCCGGAAATAAGCAAAGGTCCATTA-TTTTTGCCCCCAGTTTCATTTCGAAACGAAACAACCTTTAAGAAAAAGGAAAGAAAAAAAAATAT--GCAAGATGAAGTGCGTTAAGGAAGGAGGCAGGGACACGACACATGGTAATCTCTAAAAGTGGCCTCGATGATGAAGAAAACAACACATGCGTTCCGTAGCACAATATTTCAGAGTGGCCATATTCCGGCGCGGAATGGGCCATAAAGCACGTGACCTGTCGGCGAACGAACCGGCCGTAAACTCCACCACGTGCTATCTCGCACAATGGAGCCCCATGGCATGTCGGGATTGGATAGATCTTTACCAACATCCACTCTCTCTCCC-----CCTCCTGCATCCGCGTTTCTCTCGACGGAAGAAGGGGTTGATTTGGATTTTTCCCTTTCTC-----TCCCTTTGTTTATTTATTGAACCGCTCCTCCCGACAACTGTTACTTCTTCGGAATGCTCGCGCGTCGTTCCTCCCCGTCTCATCTACATTTGTTGCA----------GAATTAAACTTTAAAACTCGTCAGAAAT---CTATTTCTGCTTCTACGAAAGACTGCTAACTTTTTTCGTATCC--------ATTTTATTAGTAAGACCCGTATTCTTTTATCCTGTCTTAGAATTTAATATTGACGTTATTAATATACATTTTAAGC----ATTCCCTGTACAGTATTTTAAATATCTATTATTATTGTTCAATTTTCCGTAAAAGTGTCAAT---TCTACTA
Nesticus_nahaunus_Mexico_G2881 ---------------------------------------------------------------------------------------------------------------------------------------------------------------------------------------------------------------------------------------------------------------------------------------------------------------------------------------ATGTAGCTGTAGTGTTAACGAATGAGGCGGAA-GACAATCGGGCTCCGGAAATAAACAAACGTCCATTA-TTTTTGCCTCCTGTTTCATTTCGAAACGAAACAACCTTTAAGAAAAAGAAGAAGAATATATATATGGGGAAGATGAAGTGCGTTAAGGAAGGAGGCAGGGACACGGCACATGGTAATCTCTAAAAGTGGCCTCGATGATGAAGAAAACAACACATGCGTTCCGTAGCACAATATTTCAGAGTGGCCATATTCCGGCGCGGAATGGGCCATAAAGCACGTGACCCGTCGGCGAACGAACCGGCCGTAAACTCCACCACGTGCTATCTCGCACAATGGAGCCCCGTGGCATGTCGGGATTGGATAGATCTTTACCAGCATCCACTCTTTCC----CCTTCTCCCTGCATCCGTGTCTCTCTCGCTGACGGAAGGGGTTGATCTGGATTTTTTTTCCCCTCCTTTTTCCCTTTGTTTATTTATTGGGCCGCTCCTCCCGACAACTGTTACTTCTTCGGAATGCTCGCGCATCGTTCCTTCCCATCCAATCTGCATTCGTTCCAACAGCACTCGGAATTGAACTCGAAATTCCTCGGGACATAGTCTCTTCCGTTTGCTATGGAAGGATAGTGGTTACTTCCCCCCCCTTCCCATACCTCAACTTTCGACAGCCTTCTCTCTT------TTTAAAAACATCAATTCGCTCTTTACTAGTGTATACTTTATGTATAACTTTCATCAATTGTGTTCTAAATTTTTACGATTATTTTCGAACCGTGCGTGAAATTGTTTTTCTCCTTATAA
Nsilvestrii_Hellgate_N1108 ATTCACGGTAG-------CTAC------------------------AGCGAATAGAGGACAACCA------------------------------------------------------------------GCCTGCGGTAACTTGTA---------TTTATTGTATTAACTCGTAACTGAACAACTTGTAA----TTATTTTTGGGGTGTTTTGATTTAAAATAAATACTTTTCT----------TTAACATATTTCTTTTTCCTTTTAATATTTTTTATATGCCACTCCCTTTTCCTTA-------GAGTTTGCGCTTTA---------AGCTTTAG-GTTAGCGACTGATGCGGAA-GACGATCATCCCCCGGAAATAAACAAACGTCCATTA--TTTTGCCTCCTGCTTCATTTCGAAACGAAACAACCTTTTGAGAGAGGGAAAAAAAAAGAAATATCTGGAAGATGAAGTGCGTTAAAGGAGGGGGGGGGGGTGTGGCACATGGTAATCTCTAAAAGTGGCCTCGATGATGAAGAAAACAACACATGCGTTCCGTAGCACAATATTTCAGAGTGGCCATATTCCGGCGCGGAATGGGCCATAAAGCACGTGACCTGTCGGCGAACGAACCGGCCGTAAACTCCACCACGTGCTATCTCGTACAATGGAGCCCCGTGGCATGTCGGGATTGGATAGATCCTTACCAGCTTTCACTC-CTCCTCCACCTCTTTTCTCCTTCCGTGTTTCTCTCGCTGACGGAAGGGGTTGATTTGGA----------TCCC-----CCCCCTTGTTTATTTATTGGACCGCTCCTCCCAACAACTGTTACTTCTTCGGAATGCTCGCGCATCCTTCCTTCCCATCCAATCTGCATTCGTTCCCGCAACACCCGGAATTGCACTCGCGAATCCGCGAAAAAAATTATCTTCAGCTAACGAAAAAAAAAT----TCCTCTTCCGTCTTGAACGTAAGAGTAAATTAACGGGAATCTGACTTAATAGCGTTTTTTTCAACATCAGAATGAACC-AATCAGCGCACAC--------------------------CCACAAA---------------------TACGCACAAAATTCTCTGTTCATAAAAGA
Narcheri_Cheaha_N023 -------ACACAGGACGTTTTAAGAATGTGGAAAGAAATTTGAAAAAAATAATAAATAAAT------------GAAAAACAGTAATAT-------------------------------------------ATCTCTTGGATCATGTAAAGACCTGTTTTCTAATTTTAATTCAAGAATATGTTATGCACAGGGTCTTTTTAATATATTAATTTTCTTTTCAATAATCACTTTTTTTAAAAAAAAGTGAGCTTGTTTTTCTCTTTCTTTAAATTATTCTTTTTGTTCTCACCTCTCCCTTAGAG----GCGTTTGCTCTTTCATTCGGTGTAGCTGTAGCGTTAACGAATGAGGCGGAA-GACGATCAGGCTCCGGAAATAAACAAACGTCCATTA-TTTTTGCCTCCTGTTTCATTTCGAAGCGAAACAACCTTTAAGAAAAAGAAA--AAAAATAAATCGGGAAAAGATGAAGTGTGTTAAGGAAGGAGGCAGGGACACGGCACATGGTAATCTCTAAAAGTGGCCTCGATGATGAAGAAAACAACACATGCGTTCCGTAGCACAATATTTCAGAGTGGCCATATTCCGGCGCGGAATGGGCCATAAAGCACGTGACCTGTCGGCGAACGAACCGGCCGTAAACTCCACCACGTGCTATCTCGCACAATGGAGCCCCGTGGCATGTCGGGATTGGATAGATCTTTACCAGCATCCACTC-TTCCGCCGCCTTCTCCCTGCATCCGTGTCTCTCTCGCTGACGGAAGGGGTTGATCTGGATTTTTTTCCCTCTTTTTTTTCCCTTTGTTTATTTATTGGACCGCTCCTCCCGACAACTGTTACTTCTTCGGAATGCTCGCGCATCGTTCCTTCCCATCCAATCTGCATTCGTTCCGACAGCACTCGGAATTGAACTCGAAATTCCTCGGGAAATGTCCTGTTCTGTCTGCTCTAGAAGGATAGTGGCTTCTTTCTCTC--TATATAAACCTCCACTTTTGACAGCTTTCTCTATTTATTTATTTTTCAATATCAATTCGCATTTTACTAGTGTATACTTTATGTATAAATTCCATCAAATGTGTTATAAATTTTTGTGATTATTTTTAAAGTGCGCATAAAATTATCGACCCTTTTATGA
Narcheri_MillShoalCreek_N727 ----------------------------------------------------------------------------------------------------------------------------------------------------------------------------------------------------------------------------------------------------------------------------------------------------------------------------------------------------GTTAACGAATGAGGCGGAA-GACGATCAGGCTCCGGAAATAAACAAACGTCCATTA-TTTTTGCCTCCTGTTTCATTTCGAAGCGAAACAACCTTTAAGAAAAAGAAA--AAAAATAAATCGGGAAAAGATGAAGTGTGTTAAGGAAGGAGGCAGGGACACGGCACATGGTAATCTCTAAAAGTGGCCTCGATGATGAAGAAAACAACACATGCGTTCCGTAGCACAATATTTCAGAGTGGCCATATTCCGGCGCGGAATGGGCCATAAAGCACGTGACCTGTCGGCGAACGAACCGGCCGTAAACTCCACCACGTGCTATCTCGCACAATGGAGCCCCGTGGCATGTCGGGATTGGATAGATCTTTACCAGCATCCACTC-TTCCGCCGCCTTCTCCCTGCATCCGTGTCTCTCTCGCTGACGGAAGGGGTTGATCTGGATTTTTTTCCCTCTTTTTTTTCCCTTTGTTTATTTATTGGACCGCTCCTCCCGACAACTGTTACTTCCTCGGAATGCTCGCGCATCGTTCCTTCCCATCCAATCTGCATTCGTTCGAACAGCACTCGGAATTGAACTCGAAATTCCTC---------------------------------------------------------------------------------------------------------------------------------------------------------------------------------------------------------------------
Nbarri_Bishop_N1072 TTCGTTCTCAAAGGAAACCTCTTATACTTGAAAAATGACTTGAAAAAAAGAATGAGAAATTGCCACAATTTTCAAAAAGTTGGAATTTTCGGCATCTGGACGAGTTGTCGTGGACGAGTTCTCCGAATCCCACCTCCCACATCATGTAAAAATCTGTTTACTAATTTTAATTCAAGAATATATTATGCATAGGGTCTTTTTAATAGGGTAATTTTCTTTTAAATAATAACATTTTTAATAAAAAAGTGAGCGTGTTTCTCTCTTTCTTAAAATTATTCTTTTTGTCCTCGCCTCTCCCTTAGAGGAAGGAGCTTGGTCTTTCATTCGGTGTAGCTGTAGTGTTAACGAATGAGGCGGGAGGACGATCAGGCTCCGGAAATAAACAAACGTACATTATTTTTTGCCTCCTGTTTCATTTCGAAACGAAACAACCTTTAAGAAAAAGAAAAGAAAAATAGATGGGGGAAAGATGAAGTGCGTTAAGGAAGGAGGCAGGGACACGGCACATGGTAATCTCTAAAAGTGGCCTCGATGATGAAGAAAACAACACATGCGTTCCGTAGCACAATATTTCAGAGTGGCCATATTCCGGCGCGGAATGGGCCATAAAGCACGTGACCTGTCGGCG-ACGAACCGGCCGTAAACTCCACCACGTGCTATCTCGCACAATGGAGCCCCGTGGCATGTCGGGATTGGATAGATCTTTACCAGCATCCACTCTTTCCTCCGCCTTCTCCCTGCATCCGTGTTTCTCTCGCTGACGGAAGGGGTTGATCTGGATTTTTTTTCCCTCTCTTTTTTTCTTTGTTTATTTATTGGACCGCTCCTCCCGACAACTGTTACTTCTTCGGAATGCTCGCGCATCGTTCCTTCCCATCCAATCTGCATTCGTTCCGACAACACTCGGAATTGAACTCGAAATTCCTCGGGAAATGTCCTCTTCTGTCTGCTATAGAAGGATAGTGGCTTCTTTCTCTGTCTATATATCGCTCCACTTTTGACAGCTTTCTCTATTTATTTATTTTTAAATATCAATTCGCATTTTACTAGTGCATACTTTATGTTTAAATTCCATCAATTGTGTTATAAATTTTTGCGATTATTTTCGAAGCGTGCATAAAATTATCGACCCCTTTATGA
Nbarri_LostCoveCave_N0065 TTCGTTCTCAAAGGAAACCTCTTATAATTGAAAAATGACTTGAAAAAAAGAATGAGAAATTGCTACAATTTTCAAAAAGTTGGAATTTTCGGCATCTGGACGAGTTGTCGTGGACGAGTTCTCCGAATCCCACCTCCCACATCATGTAAAAATCTGTTTACTAATTTTAATTCAAGAATATATTATGCATAGGGTCTTTTTAGTAGGGTAATTTTCTTTTAAATAATAACTTTTTTAATAAAAAAGTGAGCGTGTTTCTCTCTTTCTTAAAATTATTCTTTTTGTCCTCGCCTCTCCCTTAGAGGAAGGAGCTTGCTCTTTCATTCGGTGTAGCTGTAGTGTTAACGAATGAGGCGGGAGGACGATCAGGCTCCGGAAATAAACAAACGTACATTATTTTTTGCCTCCTGTTTCATTTCGAAACGAAACAACCTTTAAGAAAAAGAAAAGAAAAATAGATGGGGGAAAGATGAAGTGCGTTAAGGAAGGAGGCAGGGACACGGCACATGGTAATCTCTAAAAGTGGCCTCGATGATGAAGAAAACAACACATGCGTTCCGTAGCACAATATTTCAGAGTGGCCATATTCCGGCGCGGAATGGGCCATAAAGCACGTGACCTGTCGGCG-ACGAACCGGCCGTAAACTCCACCACGTGCTATCTCGCACAATGGAGCCCCGTGGCATGTCGGGATTGGATAGATCTTTACCAGCATCCACTCTTTCCTCCGCCTTCTCCCTGCATCCGTGTTTCTCTCGCTGACGGAAGGGGTTGATCTGGATTTTTTTTCCCTCTCTTTTTTTCTTTGTTTATTTATTGGACCGCTCCTCCCGACAACTGTTACTTCTTCGGAATGCTCGCGCATCGTTCCTTCCCATCCAATCTGCATTCGTTCCGACAACACTCGGAATTGAACTCGAAATTCCTCGGGAAATGTCCTCTTCTGTCTGCTATAGAGGGATAGTGGCTTCTTTCTCTGTCTATATATAGCTCCACTTTTGACAGCTTTCTCTATTTATTTATTTTTAAATATCAATTCGCATTTTACTAGTGCATACTTTATGTTTAAATTCCATCAATTGTGTTATAAATTTTTGCGATTATTTTCGAAGCGTGTATAAAATTATCGACCCCTTAATGA
Nbarri_eyed_ClayCave_G2082 TTCGTTCTCAAAGGAAACCTCTTATACTTGAAAAATGACTTGAAAAAAAGAATGAGAAATTGCTACAATTTTCAAAAAGGCGAAATTTTTGGCATCTGAACGAGTTGTCGTGGACGAGTTCTCCGGATCCCACCTCCCGCATCATGTAAAAATCTGTTTACTAATTTTAATTCAAGAATATATTATGCATAGGATCTTTTTAATAGGGTAATTTTCTTTTAAATAATCACTTT----AAAAAAAAGTGAGCGTGTTTATCTCTTTCTTAAAATTATTCTTTTTGTCCTCACCTCTCCCTTAGAGGAAGGAGCTTGCTCTTTTATTCGGTGTAGCTGTAGTGTTAACGAATGTGGCGGAAGGACGATCTGGCTCCGGAAATAAACAAACGTCCATTATTTTTTGCCTCCTGTTTCATTTCGAAACGAAACAACCTTTAAGAAAAAGAAAAGAAAAATAGATGGGGGAAAGATGAAGTGCGTTAAGGAAGGAGGCAGGGACACGGCACATGGTAATCTCTAAAAGTGGCCTCGATGATGAAGAAAACAACACATGCGTTCCGTAGCACAATATTTCAGAGTGGCCATATTCCGGCGCGGAATGGGCCATAAAGCACGTGACCTGTCGGCGAACGAACCGGCCGTAAACTCCACCACGTGCTATCTCGCACAATGGAGCCCCGTGGCATGTCGGGATTGGATAGATCTTTACCAGCATCCACTCTTTCCTCCGCCTTCTCCCTGCATCCGTGTTTCTCTCGCTGACGGAAGGGGTTGATCTGGATTTTTTTCCCTCTTTTTTTTCCCTTTGTTTATTTATTGGACCGCTCCTCCCGACAACTGTTACTTCTTCGGAATGCTCGCGCATCGTTCCTTCCCATCCAATCTGCATTCGTTCCGACAACACTCGGAATTGAACTCGAAATTCCTCGGGAAATGTCCTCTTCTGTCTGC---AGAAGGATAGTGGCTTCTTTCTCTCTCTCTCTCTCTCTCTCTCTCT-----CT--------------------------------------------------------------------------------------------------------------------------------------
Nbarrowsi_Gregorys_N270 TTCGTTTCTAAAGGAAACCCCTTATAATTGAAAAATGACTTGAAAAAAAGGTT-AGAAATTGACACAATTTTCAAAAAGGCGAAATTTTCGGCATCTGGACGAGTTGACGTGGACGAGTTCCCCGGATCCCACCTCCCGTATCATGTACAAATCTGTTTACTAATTTTAATTCAAGAATATATTATGCATAGGGTCTTTTTTATAGGGTAATTTTCTTTTAAATAATCAATTTTTTAAAAAAAAAGTGAGCTTGTTTCTCTCTTTCTTAAAATTATTCTTTTTGTCCTCACCTGTCCCCGAGAGGAAGGAGCTTGCTCTTTCATTCGGTGTAGCTGTACTGTTAACGAATGAGGCGGAAGGACGATCAGGCTCCGGAAATAAACAAACGTCCATTATTTTTTGCCTCCTGTTTCATTTCGAAACGAAACAACCTTTAAGAAAAAAAAAAGAAAAATAGATGGGGGAAAGATGAAGTGCGTTAAGGAAGGGGGCAGGGACACGGCACATGGTAATCTCTAAAAGTGGCCTCGATGATGAAGAAAACAACACATGCGTTCCGTAGCACAATATTTCAGAGTGGCCATATTCCGGCGCGGAATGGGCCATAAAGCACGTGACCTGTCGGCGAACGAACCGGCCGTAAACTCCACCACGTGCTATCTCGCACAATGGAGCCCCGTGGCATGTCGGGATTGGATAGATCTTTACCAGCATCCACTCTTTCCTCCGCCTTCTCCCTGTATCCGTGTTTCTCTCGCTGACGGAAGGGGTTGATCTGGATTTTTTCCCCTCTTTTTTTTCCCTTTGTTTATTTATTGGACCGCTCCTCCCGACAACTGTTACTTCTTCGGAATGCTCGCGCATCGTTCCTTCCCATCCAATCTGCATTCGTTCCGACAACACTCGGAATTGAACTCGAAATTCCTCGGGAAATGTCCTCTTCTGTCTGCTATAGAAGGATAGTGGCTTCTTTCTCTGTCTATATATAGCTCCACTTTTGACAGCTTTCTCTATTTTTTTTT-TTTAAATATCAATTTTCGTTTTATTAGTGTATAC-----------------------------------------------------------------------------------
Nbarrowsi_Tuckaleechee_N360 --------------------------------------------ATAAAGAATGAGAAATTGCTACAATTTTCAAAAAGGCGAAATTTTCGGCATCTGGACGAGTTGACGTGGACGAGTTCCCCGGATCCCACCTCCCGTATCATGTACAAATCTGTTTACTAATTTTAATTCAAGAATATATTATGCATAGGGTCTTTTTTATAGGGTAATTTTCTTTTAAATAATCAATTTTTTAAAAAAAAAGTGAGCTTGTTTCTCTCTTTCTTAAAATTATTCTTTTTGTCCTCACCTCTCCCCGAGAGGAAGGAGCTTGCTCTTTCATTCGGTGTAGCTGTACTGTTAACGAATGAGGCGGAAGGACGATCAGGCTCCGGAAATAAACAAACGTCCATTATTTTTTGCCTCCTGTTTCATTTCGAAACGAAACAACCTTTAAGAAAAAGAAAAGAAAAATAGATGGGGGAAAGATGAAGTGCGTTAAGGAAGGGGGCAGGGACACGGCACATGGTAATCTCTAAAAGTGGCCTCGATGATGAAGAAAACAACACATGCGTTCCGTAGCACAATATTTCAGAGTGGCCATATTCCGGCGCGGAATGGGCCATAAAGCACGTGACCTGTCGGCGAACGAACCGGCCGTAAACTCCACCACGTGCTATCTCGCACAATGGAGCCCCGTGGCATGTCGGGATTGGATAGATCTTTACCAGCATCCACTCTTTCCTCCGCCTTCTCCGTGTATCCGTGTTTCTCTCGCTGACGGAAGGGGTTGATCTGTATTTTTTCCCCTCTTTTTTTTCCCTTTGTTTATTTATTGGACCGCTCCTCCCGACAACTGTTACTTCTTCGGAATGCTCGCGCATCGTTCCTTCCCATCCAATCTGCATTCGTTCCGACAACACTCGGAATTGAACTCGAAATTCCTCGGGAAATGTCCTCTTCTGTCTGCTATAGAAGGATAGTGGCTTCTTTCTCTGTCTATATATAGCTCCACTTTTGACAGCTTTCTCTATTTTTTTTTAAAAAAATATCAATTTTCGTTTTATTAGTGTATACTCTATGTATAACTTCCATCAATTGTGTTATAATTTTTTGCGATTATTTTCGAAGCGTG-------------------------
Nbishopi_DryFalls_N150 TTCGTTTCCAAAGGGAACTCCTTACAATGGAAAAGTGACATGAAAAAAAGAATGAGAAATTGCCACAATTTTCAAAAAGGCGAAATTTTCGGCATCTGGACGAGTTGTCGTGGACGAGTTCTCTGGATCCCATCCCGCGCATCATGTAAAAATCTGTTTACTAATTTTAATTCAAGAATAGATTATCCATAGGGTCTTTTTAATAGGGTAATTTTCTTTTAAATAATCATTTTTTTAAAAAAAAAGTGAGCTTGTTTCTCTCTTTCTTTAAATTATTCTTTTTGTCCGCACCTCTCCCTTA-------GAGCTTGCTCTTTCATTCGGTGTAGCTGTAGTGTTAACGAATGAGGCGGAA-GACGATCAGGCTCCGGAAATAAACAAACGTCCATTATTTTTTGCCTCCTGTTTCATTTCGAAACGAAACAACCTTTAAGAAAAAGAAAAGAAAAATAGATGGGGGAAAGATGAAGTGCGTTAAGGAAGGAGGCAGGGACACGGCACATGGTAATCTCTAAAAGTGGCCTCGATGATGAAGAAAACAACACATGCGTTCCGTAGCACAATATTTCAGAGTGGCCATATTCCGGCGCGGAATGGGCCATAAAGCACGTGACCTGTCGGCGAACGAACCGGCCGTAAACTCCACCACGTGCTATCTCGCACAATGGAGCCCCGTGGCATGTCGGGATTGGATAGATCTTTACCAGCATCCACTCTTTCCTCCGCCTTCTCCCTGCATCCGTGTTTCTCTCGCTGACGGAAGGGGTTGATCTGGATTTTTTTCCCTCTTTTTTTTCCCTTTGTTTATTTATTGGACCGCTCCTCCCGACAACTGTTACTTCTTCGGAATGCTCGCGCATCGTTCCTTCCCATCCAATCTGCATTCGTTCCGACAACACTCGGAATTGAACTCGAAATTCCTCGGGAAATGTCCTCTTCTGTCTGCTATAGAAGGATAGTGGCTTCTCTCTCTGT-----------------------------------------------------------------------------------------------------------------------------------------------------------------
Nbishopi_PoleCr_Chattooga_N885 -------------------------------------------------------------------------------------------------------------CTGGACGAGTTCTCCGGATCCCATCCCGCGCATCATGTAAAAATCTGTTTACTAATTTTAATTCAAGAATAGATTATCCATAGGGTCTTTTTAATAGGGTAATTTTCTTTTAAATAATCATTTTTTTAAAAAAAAAGTGAGCTTGTTTCTCTCTTTCTTTAAATTATTCTTTTTGTCCGCACCTCTCCCTTA-------GAGCTTGCTCTTTCATTCGGTGTAGCTGTAGTGTTAACGAATGAGGCGGAA-GACGATCAGGCTCCGGAAATAAACAAACGTCCATTATTTTTTGCCTCCTGTTTCATTTCGAAACGAAACAACCTTTAAGAAAAAGAAAAGAAAAATAGATGGGGGAAAGATGAAGTGCGTTAAGGAAGGAGGCAGGGACACGGCACATGGTAATCTCTAAAAGTGGCCTCGATGATGAAGAAAACAACACATGCGTTCCGTAGCACAATATTTCAGAGTGGCCATATTCCGGCGCGGAATGGGCCATAAAGCACGTGACCTGTCGGCGAACGAACCGGCCGTAAACTCCACCACGTGCTATCTCGCACAATGGAGCCCCGTGGCATGTCGGGATTGGATAGATCTTTACCAGCATCCACTCTTTCCTCCGCCTTCTCCCTGCATCCGTGTTTCTCTCGCTGACGGAAGGGGTTGATCTGGATTTTTTTCCCTCTTTTTTTTCCCTTTGTTTATTTATTGGACCGCTCCTCCCGACAACTGTTACTTCTTCGGAATGCTCGCGCATCGTTCCTTCCCATCCAATCTGCATTCGTTCCGACAACACTCGGAATTGAACTCGAAATTCCTCGGGAAATGTCCTCTTCTGTCTGCTATAGAAGGATAGTGGCTCCTCTCTCTGTCTATATATA-------------------------------------------------------------------------------------------------------------------------------------------------TATATA-
Nbrimleyi_NewberryCr_N984 -----------------------TTTTCAGTGAAAGGACAGGAAAAGAGGAATGAGAAATATGCA---TTTTTTAAAAAAAGAAAA--------------------------------------GCAGTATACCTTCCGGATCATGT------TTGTTTTCTAATTTTAATTCAAGAATATATTATGCATAGGGTCTTTTTTATAGGGTAATTTTCTTTTAAATAATCAC-TTTTTAAAAAAAAAGTGAGCTTGTTTCTCTCCTCCTTTAAATTATTCTTTTTGTCCTCACCTCTCCCTTAGAGGCAGGGGCTTTCTCTTTCATTCGGTGTAGCTGTAGTGTTAACGAATGAGACGGAAGGACGATCAGGCTCCGGAAATAAACAAACGTCCATTATTTTTTGCCTCCTGTTTCATTTCGAAACGAAACAACCTTTAAGAAAAAGAAAAGAAAAATAGATGGGGGAAAGATGAAGTGCGTTAAGGAAGGAGGCAGGGACACGGCACATGGTAATCTCTAAAAGTGGCCTCGATGATGAAGAAAACAACACATGCGTTCCGTAGCACAATATTTCAGAGTGGCCATATTCCGGCGCGGAATGGGCCATAAAGCACGTGACCTGTCGGCGAACGAACCGGCCGTAAACTCCACCACGTGCTATCTCGCACAATGGAGCCCCGTGGCATGTCGGGATTGGATAGATCTTTACCAGCATCCACTCTTTCCTCCGCCTTCTCCCTGCATCCGTGTTTCTCTCGCTGACGGAAGGGGTTGATCTGGATTTTTTTCCCTCTTTTTTTCCCCTTTGTTTATTTATTGGACCGCTCCTCCCGACAACTGTTACTTCTTCGGAATGCTCGCGCATCGTTCCTTCCCATCCAATCTGCATTCGTTCCGACAACACTCGGAATTGAAGTCGAAATTCCTCGGAAAATGTCCTCTTCTGTCTGCTATAGAAGGATAGTGGCTTCTTTCTCTCTATATATATAGCTCCACTTTTGACAGCTTTCTCTATTTATTTATTTTTAAATATCAATTCGCATTTTACTAGTGTATACTTTATGTTTAAATTCCATCAATTGTGTTATAAATTTTTGCGATTATTTTCGGAGCGTGTATAAAATTATCGACCCCTTTATGA
Nbrimleyi_RumblingBald_N241 TTTAATTGGAGAGGAAACGTTTTTTTTCAGTGAAAGGACAGGAAAAAAGGAATGAGAAATATGCA---TTTTTTAAAAAAAGAAAA--------------------------------------GCAGTATACCTTCCGGATCATGT------TTGTTTTCTAATTTTAATTCAAGAATATATTATGCATACGTTCTTTTTTATAGGGTAATTTTCTTTTAAATAATCAC-TTTTT--AAAAAAAGTGAGCTTGTTTCTCTCCTCCTTTAAATTATTCTTTTTGTCCTCACCTCTCCCTTAGAGGCAGGGGCTTGCTTTTTC----GGTGTAGCTGTAGTGTTAACGAATGAGGCGGAAGGACGATCCGGCTCCGGAAATAAACAAACGTCCATTATTTTTTGCCTCCTGTTTCATTTCGAAACGAAACAACCTTTAAGAAAAAGAAAAGAAAAATAGATGGGGGAAAGATGAAGTGCGTTAAGGAAGGAGGCAGGGACACGGCACATGGTAATCTCTAAAAGTGGCCTCGATGATGAAGAAAACAACACATGCGTTCCGTAGCACAATATTTCAGAGTGGCCATATTCCGGCGCGGAATGGGCCATAAAGCACGTGACCTGTCGGCGAACGAACCGGCCGTAAACTCCACCACGTGCTATCTCGCACAATGGAGCCCCGTGGCATGTCGGGATTGGATAGATCTTTACCAGCATCCACTCTTTCCTCCGCCTTCTCCCTGCGTCCGTGTTTCTCTCGCTGACGGAAGGGGTTGATCTGGA-TTTTTTCCCTCTTTTTTTTCCCTTTGTTTATTTATTGGACCGCTCCTCCCGACAACTGTTACTTCTTCGGAATGCTCGCGCATCGTTCCTTCCCATCCAATCTGCATTCGTTCCGACAACACTCGGAATTGAACTCGAAATTCCTCGGGAAATGTCCTCTTCTGTCTGCTATAGAAGGATAGTGGCTTCTTTCTCTCTCTATATATAGCTCCACTTTTGACAGCTTTCTCTATTTATTTATTTTTAAATATCAATTCGCTTTTTACTAGTGTATACTTTATGTTTAAATTCCATCAATTGTGTTATAAATTTTTGCGATTATTTTCGAAGCGTGTATAAAATTATCGACCCCTTTATGA
Ncanei_Egypt_N958 --------------------------------------------------------------------------------------------------------------------------------TATACCTTCCGGATCATGT------TTGTTTTCTAATTTTAATTCAAGAATATATTATGCATACGGTCTTTTTTATAGGGTAATTTTCTTGTAAATAATCACTTTTTTAAAAAAAAAGTGAGCTTGTTTCTCTCCTCCTTTAAATTATTCTTTTTGTCCTCACCTCTCCCTTAGAGGCAGGGGCTTGCTCTTTCATTCGGTGTAGCTGTAGTGTTAACGAATGAGGCGGAAGGACGATCAGGCTCCGGAAATAAACAAACGTCCATTATTTTTTGCCTCCTGTTTCATTTCGAAACGAAACAACCTTTAAGAAAAAGAAAAGAAAAATAGATGGGGGAAAGATGAAGTGCGTTAAGGAAGGAGGCAGGGACACGGCACATGGTAATCTCTAAAAGTGGCCTCGATGATGAAGAAAACAACACATGCGTTCCGTAGCACAATATTTCAGAGTGGCCATATTCCGGCGCGGAATGGGCCATAAAGCACGTGACCTGTCGGCGAACGAACCGGCCGTAAACTCCACCACGTGCTATCTCGCACAATGGAGCCCCGTGGCATGTCGGGATTGGATAGATCTTTACCAGCATCCACTCTTTCCTCCGCCTTCTCCCTCCATCCGT-----------TGACGGAAGGGGTTGATCTGGATTTTTTTCCCTCTTTTTTTTCCCTTTGTTTATTTATTGGACCGCTCCTCCCGACAACTGTTACTTCTTCGGAATGCTCGCGCATCGTTCCTTCCCATCCAATCTGCATTCGTTCCGACAACACTCGGAATTGAACTCGAAATTCCTCGGGAAATGTCCTCTTCTGTCTGCCATAGAAGGATAGTGGCTTCTATCTCTCTC----------------------------------------------------------------------------------------------------------------------------------------------------------------
Ncarolinensis_Grandfather_N218 ---------------------------------------------------------------------TTTCAAAAGGGCGAAATTTTCGGCATCTGAACGAGTTGTCGTGAACGAGTTCTCCGGATCCCACCTCTCGCATCATGTAAAAATCTGTTTACTAATTTTAATTCAAGAATATATTATGCATTGGGTCTTTTTAAAGGGGTAATTTTCTTTTAAATAATCACTTTTAAAAAAAAAAAGTGAGCGTGTGTCTCTCTTTCTTAAAATTATTCTTTTTGTCCTCACCTCTCCCTTAGAGGAAGGAGCCTGCTCTTTCATTCGGTGTAGCTGTAGTGTTAACGAATGTGGCGGAAGGACGATCAGGCTCCGGAAATAAACAAACGTCCATTATTTTTTGCCTCCTGTTTCATTTCGAAACGAAACAACCTTTAAGAAAAAGAAAAGAAAAATAGATGGGGGAAAGATGAAGTGCGTTAAGGAAGGAGGCAGGGACACGGCACATGGTAATCTCTAAAAGTGGCCTCGATGATGAAGAAAACAACACATGCGTTCCGTAGCACAATATTTCAGAGTGGCCATATTCCGGCGCGGAATGGGCCATAAAGCACGTGACCTGTCGGCGAACGAACCGGCCGTAAACTCCACCACGTGCTATCTCGCACAATGGAGCCCCGTGGCATGTCGGGATTGGATAGATCTTTACCAGCATCCACTCTTTCCTCCGCCTTCTCCCTGCATCCGTGTTTCTCTCGCTGACGGAAGGGGTTGATCTGGATTTTTTTCCCTCTTTTTTTTCCCTTTGTTTATTTATTGGTCCGCTCCTCCCGACAACTGTTACTTCTTCGGAATGCTCGCGCATCGTTCCTTCCCATCCAATCTGCATTCGTTCCGACAACACTCGGAATTGAACTCGAAATTCCTCGGGAAATGTCCTCTTCTGTCTGC---AGAAGGATAGTGCCCTCTCTCTCTCTCTATATATAGCTCCACTTTTGACAGCTTTCTCTATTTATTTATTTTTAAATATCAAT--------------------------------------------------------------------------------------------------------
Ncarolinensis_LinvilleCaverns_N227 ------------------------------------------------------------------------------------------------------------------------------------------------------------------------------------------------------------------------------------------------------------------------------------------------------------------------------------------------------------------------------------------------------------------------------------------------------------------------AGATGGGGGAAAGATGAAGTGCGTTAAGTAAGGAGGCAAGGACACGGCACATGGTAATCTCTAAAAGTGGCCTCGATGATGAAGAAAACAACACATGCGTTCCGTAGCACAATATTTCAGAGTGGCCATATTCCGGCGCGGAATGGGCCATAAAGCACGTGACCTGTCGGCGAACGAACCGGCCGTAAACTCCACCACGTGCTATCTCGCACAATGGAGCCCCGTGGCATGTCGGGATTGGATAGATCTTTACCAGCATCCACTCTTTCCTCCGCCTTCTCCCTGCATCCGTGTTTCTCTCGCTGACGGAAGGGGTTGATCTGGATTTTTTTCCCTCTTTTTTTTCCCTTTG---------------------------------------------------------------------------------------------------------------------------------------------------------------------------------------------------------------------------------------------------------------------------------------------------------------------------------------------
Ncarteri_English_N031 TTCATTCTGAAAGGAAACCCCTTATACTTGAAAAATGATTTGAAAAAAAGAATGAGAAATTGCCACAATTGTCAAAAAGACAAAATTTTCGGTATTTGGACGAGTTGTCGTGGACGAGTTCTCCGGATCCCACCTCCCACATCATGTAAAAATCTGTTTACCAATTTTAATTCAAGATTATATTATGTATAGGGTCTTTTTAATAGGGTAATTTTCTTTTAAATAATAACTTTTTTAAAAAAAGCGTGAGCG------TGTTTTTCTTAAAATTATTCTTTTTGTTCTCACCTCTCCCTAAGAGGAAGGAGCTTGCTCTTTCAGTCGGTGTAGCTGTAGTTTTAACGAACGAGGCGGAAGGACGATCAGGCTCCGGAAATAAACAAACGTCCATTATTTTTTGCCTCCTGTTTCATTTCGAAACGAAACAACCTTTAAGAAAAAGAAAAGAAAAATAGATGGGGGAAAGATGAAGTGCGTTCAGGAAGGAGGCAGGGACACGGCACATGGTAATCTCTAAAAGTGGCCTCGATGATGAAGAAAACAACACATGCGTTCCGTAGCACAATATTTCAGAGTGGCCATATTCCGGCGCGGAATGGGCCATAAAGCACGTGACCTGTCGGCGAACGAACCGGCCGTAAACTCCACCACGTGCTATCTCGCACAATGGAGCCCCGTGGCATGTCGGGATTGGATAGATCTTTACCAGCATCCACTCTTTCCTCCGCCTTCTCCCTGCATCCGTGTTTCTCTCGCTGACGGAAGGGGTTGATCTGGATTTTTTTCCCTCTTTTTTTTCGCTTTGTTTATTTATTGGACCGCTCCTCCCGACAACTGTTACTTCTTCGGAATGCTCGCGCATCGTTCCTTCCCATCCAATCTGCATTCGTTCCGACAACACTCGGAATTGAACTCGAAATTCCTCGGGAAATGTCCTCTTCTGTCTGCTATAGAAGGATAGTGGCCTCTTTCTCTGTCTATATATAGCTCCACTTTTGACAGCTTTCTCTATTTATTTATTTTTAAATATCAATTCGCATTTTACTAGTGCATACTTTATGTTTAAATTCCATCAATTGTGTTATAAATTTTTGCGATTATTTTCGAAGCGTGTATAAAATTATCGACACCTACAAAA
Ncarteri_LaurelCave_nearTYPE_N0296 TTCATTCTCAAAGGAAACCTCTTATACTTGAAAAATGACTTGAAAAAAAGAATGAAAAATTGCTACAATTTTCAAAAAGTTGAAATTTTCGGCATCTGGACGAGTGGTCGTGGACGAGTTCTCCGGATCCCACCTCCCACATCATGTAAAAATCTGTTTACCAATTTTAATTCAAGAATATATTATGTATAGGGTCTTTTTAATAGGGTAATTTTCTTTTAAATAATAACTTTTTTAAAAAAAAAG----------C---------------TTGCTCTCTTCAGTCTTGCTTCAGTCT---------GAGCTTGCTCTTTCAGTCGGTGTAGCTGTAGTTTTAACGAATGAGGCGGAAGGACGATCAGGCTCCGGAAATAAACAAACGTCCATTATTTTTTGCCTCCTGTTTCATTTCGAAACGAAACAACCTTTAAGAAAAAGAAAGAAAAAATAGATGGGGGAAAGATGAAGTGCGTTCAGGAAGGAGGCAGGGACACGGCACATGGTAATCTCTAAAAGTGGCCTCGATGATGAAGAAAACAACACATGCGTTCCGTAGCACAATATTTCAGAGTGGCCATATTCCGGCGCGGAATGGGCCATAAAGCACGTGACCTGTCGGCGAACGAACCGGCCGTAAACTCCACCACGTGCTATCTCGCACAATGGAGCCCCGTGGCATGTCGGGATTGGATAGATCTTTACCAGCATCCACTCTTTCCTCCGCCTTCTCCCTGCATCCGTGTTTCTCTCGCTGACGGAAGGGGTTGATCTGGATTTTTTCCCCTCTTTTTTTTCGCTTTGTTTATTTATTGGACCGCTCCTCCCGACAACTGTTACTTCTTCGGAATGCTCGCGCATCGTTCCTTCCCATCCAATCTGCATTCGTTCCGACAACACTCGGAATTGAACTCGAAATTCCTCGGGAAATGTCCTCTTCTGTCTGCTATAGAAGGATAGTGGCCTCTTTCTCTGTCTATAAAAAGCTCCACTTTTGACAGCTTTCTCTATTTATTTATTTTTAAATATCAATTCGCATTTTACTAGTGCATACTTTATGTTTAAATTCCATCAATTGTGTTATAAATTTTTGCGATTATTTTCGAAGCGTGTATAAAATTATCGATCCCTTTATGA
Ncarteri_PilotMtn_G2185 ------------------------------------------------------------------------------GTTGAAATTTTCGGCATCTGGACGAGTTGTCGTGGACGAGTTCTCCGGATCCCACCTCCCACATCATGTAAAAATCTGTTTACCAATTTTAATTCAAGAATATATTATGTATAGGGTCTTTTTAATAGGGTAATTTTCTTTTAAATAATAACTTTTTTAAAAAAAAGA-------GCG--TGTTTTTCTTAAAATTATTCTTTTTGTTCTCACCTCTCCCTTAGAGGAAGGAGCTTGCTCTTTCAGTCGGTGTAGCTGTAGTTTTAACGAATGAGGCGGAAGGACGATCAGGCTCCGGAAATAAACAAACGTCCATTATTTTTTGCCTCCTGTTTCATTTCGAAACGAAACAACCTTTAAGAAAAAGAAAGAAAAAATAGATGGGGGAAAGATGAAGTGCGTTCAGGAAGGAGGCAGGGACACGGCACATGGTAATCTCTAAAAGTGGCCTCGATGATGAAGAAAACAACACATGCGTTCCGTAGCACAATATTTCAGAGTGGCCATATTCCGGCGCGGAATGGGCCATAAAGCACGTGACCTGTCGGCGAACGAACCGGCCGTAAACTCCACCACGTGCTATCTCGCACAATGGAGCCCCGTGGCATGTCGGGATTGGATAGATCTTTACCAGCATCCACTCTTTCCTCCGCCTTCTCCCTGCATCCGTGTTTCTCTCGCTGACGGAAGGGGTTGATCTGGATTTTTTCCCCTCTTTTTTTTCGCTTTGTTTATTTATTGGACCGCTCCTCCCGACAACTGTTACTTCTTCGGAATGCTCGCGCATCGTTCCTTCCCATCCAATCTGCATTCGTTCCGACAACACTCGGAATTGAACTCGAAATTCCTCGGGAAATGTCCTCTTCTGTCTGCTATAGAAGGATAGTGGCCTCTTTCTCTGTCTATATATAGCTCCACTTTTGACAGCTTTCTCTATTTATTTATTTTTAAATATCAATTCGCATTTTACTAGTGCATACTTTATGTTTAAATTCCATCAATTGTGTTATAAATTTTTGCGATTATTTTCGAAGCGTGTATAAAATTATCGACCCCTTTATGA
Ncarteri_Pitchfork_N363 TTCATTCTCAAAGGAAACCTCTTATACTTGAAAAATGACTTGAAAAAAAGGATGAGAAATTGCCACAATTTTCAAAAAGTTGAAATTTTCGGCACCTGGACGAGTTGTCGTGGACGAGTTCTCCGGATCCCACCTCCCACATCATGTAAAAATCTGTTTACTAATTTTAATTCAAGAATATATTATGCATAGGGTCTTTTTAATAGGGTAATTTTCTTTTAAATAATAACTTTTTTAAAAAAAAGGTGAGCTTGTTTCTCTCTTTCTTAAAATTATTCTTTTTGTCCTCACCTCTCCCTTAGAGGAAGGAGCTTGCTCTTTCATTCGGTGTAGCTGTAGTGTTAACGAATGAGGCGGAGGGACGATCAGGCTCCGGAAATAAACAAACGTCCATTATTTTTTGCCTCCTGTTTCATTTCGAAACGAAACAACCTTTAAGAAAAAGAAAAGAAAAATAGATGGGGGAAAGATGAAGTGCGTTCAGGAAGGAGGCAGGGACACGGCACATGGTAATCTCTAAAAGTGGCCTCGATGATGAAGAAAACAACACATGCGTTCCGTAGCACAATATTTCAGAGTGGCCATATTCCGGCGCGGAATGGGCCATAAAGCACGTGACCTGTCGGCGAACGAACCGGCCGTAAACTCCACCACGTGCTATCTCGCACAATGGAGCCCCGTGGCATGTCGGGATTGGATAGATCTTTACCAGCATCCACTCTTTCCTCCGCCTTCTCCCTGCATCCGTGTTTCTCTCGCTGACGGAAGGGGTTGATCTGGATTTTTTTCCCTCTTTTTTTTCCCTTTGTTTATTTATTGGACCGCTCCTCCCGACAACTGTTACTTCTTCGGAATGCTCGCGCATCGTTCCTTCCCATCCAATCTGCATTCGTTCCGACAACACTCGGAATTGAACTCGAAATTCCTCCGGAAATGTCCTCTTCTGTCTGCTATAGAAGGATAGTGGCTTCTTTCTCTGTCTATATATAGCTCCACTTTTGACAGCTTTCTCTATTTATTTATTTTTAAATATCAATTCGCATTTTACTAGTGCATACTTTATGTTTAAATTCCATCAATTGTGTTATAAATTTTTGCGATTATTTTCGAAGCGTGTATAAAATTATCGACCACTTTATGA
Ncarteri_WeberCty_N1044 -----------------------ATACTTGAAAAATGACTTGAAAAAAGGAATGAGAAATTGCTACAATTTTCAAAAAGTTGAAATTTTCGGCATCTGGACGAGTTGTCGTGGACGAGTTCTCCGGATCCCAC-------ATCATGTAAAAATCTGTTTACCAATTTTAATTCAAGAACATATTACGTATAGGGTCTTTTTAATAGGGTAATTTTCTTTTAAATAATAACTTTTTTAAAAAAAAAGTGAGCG------TGTTTTTCTTAAAATTATTCTTTTTGTTCTCACCTCTCCCTAAGGGGAAGGAGCTTGCTCTTTCAGTCGGTGTAGCTGTAGTTTTAACGAATGAGGCGGAAGGACGATCGGGCTCCGGAAATAAACAAACGTCCATTATTTTTTGCCTCCTGTTTCATTTCGAAACGAAACAACCTTTAAGAAAAAGAAAAGAAAAATAGATGGGGGAAAGATGAAGTGCGTTCAGGAAGGAGGCAGGGACACGGCACATGGTAATCTCTAAAAGTGGCCTCGATGATGAAGAAAACAACACATGCGTTCCGTAGCACAATATTTCAGAGTGGCCATATTCCGGCGCGGAATGGGCCATAAAGCACGTGACCTGTCGGCGAACGAACCGGCCGTAAACTCCACCACGTGCTATCTCGCACAATGGAGCCCCGTGGCATGTCGGGATTGGATAGATCTTTACCAGCATCCACTCTTTCCTCCGCCTTCTCCCTGCATCCGTGTTTCTCTCGCTGACGGAAGGGGTTGATCTGGATTTTTTCCCCTCTTTTTTTTCGTTTTGTTTATTTATTGGACCGCTCCTCCCGACAACTGTTACTTCTTCGGAATGCTCGCGCATCGTTCCTTCCCATCCAATCTGCATTCGTTCCGACAACACTCGGAATTGAACTCGAAATTCCTCGGGAAATGTCCTCTTCTGTCTGCTATAGAAGGATAGTGGCCTCTTTCTCTGTCTATATATAGCTCCACTTTTGACAGCTTTCTCTATTTATTTATTTTTAAATATCAATTCGCATTTTACTGGT-CATACTT---------------------------------------------------------------------------------
Ncarteri_div__RainbowCave_G2089 TTTAATTGGAGAGAAAACGTTTTTTTTCAGTGAATAGACAGGAAAAGAGGAACGAGAAATATGCATTA-----AAAAAAA----------------------------------------CCCAGTAGTATATCTCCCGGATCATGTAAAAACCTATTTTCTAATTTTAATTCAAGAATACATTATGCATGGGGTCTTTTTAATCTGATAATTTTCTTTTCAATCGCTTTTTTTTTTAAAAAAAAGTGAGTTTGTTTCTCTCTTTCTTTAAATTATTCTTTTTGTCCTCGTCACTCCCTTAGAG----GCGTTTGCTCTTCCATTCGGTGTAGCTGTAGCGTTAACGAATGAGGCGGAA-GACGATCAGGCTCCGGAAATAAACAAACGTCCATTA-TTTTTGCCTCCTGTTTCATTTCGAAACGAAACAACCTTTAAGAAAAAGAA-----AAATAGATCGTGG-AAGATGAAGTGCGTTAAGGAAGGAGGCAGGGACACGGCACATGGTAATCTCTAAAAGTGGCCTCGATGATGAAGAAAACAACACATGCGTTCCGTAGCACAATATTTCAGAGTGGCCATATTCCGGCGCGGAATGGGCCATAAAGCACGTGACCTGTCGGCGAACGAACCGGCCGTAAACTCCACCACGTGCTATCTCGCACAATGGAGCCCCGTGGCATGTCGGGATTGGATAGATCTTTACCAGCATCCACTC-TTCCGCCGCCTTCTCCCTGCATCCGTGTTTCTCTCGCTGACGGAAGGGGTTGATCTGGATTTTTTTCCCTCTTTTTTTTCCCTTTGTTTATTTATTGGACCGCTCCTCCCGACAACTGTTACTTCTTCGGAATGCTCGCGCATCGTTCCTTCCCATCCAATCTGCATTCGCTCCGACAGGACTCTGAATTGAACTCGAAATTCCTCGGGAAATGTCCTCTTCGGTCTGCTCTAGAAGAATAGTGGCTTCTTTCTTTC--TATATATGCTTCCACTTTTGACAGCTTTCTCTATTTATTTATTTTTCAATATCAATTCACATTTTACTAGTGTATGCTTTAAGTGCAACTTCCATTAATTGTGCTATAAATTTTTGGGATTATTTTCAAAGCGTGCATAAAATTATCGACCCCTTTATTA
Ncherokee_BallhootScar_N193 TTCGTTCTTAAAGGAGACCTCTTATAATTGAAAAATGACTTGAAAAAAAGAATGAGAAATTGCCACAATTTTCAAAAAGGCGAAATTTTCGGCATCTGGACGAGTTGTCGTGGACGAGTTCTCCG-ATCCCCCCTCCCGCATCATGTAAAAATCTGTTTTGTAATTTTAATTCAAGAATATATTATGCATAGGGTCTTTTTAATAGGGTAATTTTCTTTTAAATCATCAATTTTTTATAAAAAAAATGAGCTTGTCTCTCTCTTTCTTTAAATTATTCTTTTTGTCCGCACCTCTCCCTTAGAG----GAGCTTGCTCTTTCATTCGGTGTAGCTGTAATGTTAACGAATGAGGCGGAA-GACGATCAGGCTCCGGAAATAAACAAACGTCCATTATTTTTTGCCTCCTGTTTCATTTCGAAACGAAACAACCTTTAAGAAAAAGAAAAGAAAAATAGATGGGGGAAAGATGAAGTGCGTTAAGGAAGGAGGCAGGGACACGGCACATGGTAATCTCTAAAAGTGGCCTCTATGATGAAGAAAACAACACATGCGTTCCGTAGCACAATATTTCAGAGTGGCCATATTCCGGCGCGGAATGGGCCATAAAGCACGTGACCTGTCGGCGAACGAACCGGCCGTAAACTCCACCACGTGCTATCTCGCACAATGGAGCCCCGTGGCATGTCGGGATTGGATAGATCTTTACCAGCATCCACTCTTTCCTCCGCCTTCTCCCTGCATCCGTGTTTCTCTCGCTGACGGAAGGGGTTGATCTGGATTTTTTTCCCTCTTTTTTTTCCCTTTGTTTATTTATTGGACCGCTCCTCCCGACAACTGTTACTTCTTCGGAATGCTCGCGCATCGTTCCTTCCCATCCAATCTGCATTCGTTCCGACAACACTCGGAATTGAACTCGAAATTCCTCGGGAAATGTCCTCTTCTGTCTGC---AGAACGATAGTGGCTTCTTTTTCTCTCTATATATAGCTCCACTTTTGACAGCTTTCTCTATTTATTTATTTTTAAATATCAATTCGCATTTTACTAGTGTATACTTTATGTTTAAATTCCATCAATT------------------------------------------------------------
Ncherokee_BalsamMtn_N891 TTCGTTCTCAAAGAAAACCTCTTATAATTGAAAAATGACTTGAAAAAAAGAATGAGAAATTGCCACAATTTTCAAAAAGGCGAAATTTTCGGCATCTGGACGAGTTGTCGTGGACGAGTTCTCCG-ATCCCACCTCCCGCATCATGTAAAAATCTGTTTTGTAATTTTAATTCAGGAATATATAATGCATAGGGTCTTTTTAATAGGGTAATTTTCATTTAAATCATCAATTTTTTAAAAAA----TGAGCTTGTCTCTCGCTTTCTTTAAATTATTCTTTTTGTCCGCTCCTCTCCCTTAGAG----GAGCTTGCTCTTTCATTCGGTGTAGCTGTAGTGCTAACGAATGAGGCGGAA-GACGATCAGGCTCCGGAAATAAACAAACGTCCATTATTTTTTGCCTCCTGTTTCATTTCGAAACGAAACAACCTTTAAGAAAAAGAAAAGAAAAATAGATGGGGGAAAGATGAAGTGCGTTAAGGAAGGAGGCAGGGACACGGCACATGGTAATCTCTAAAAGTGGCCTCGATGATGAAGAAAACAACACATGCGTTCCGTAGCACAATATTTCAGAGTGGCCATATTCCGGCGCGGAATGGGCCATAAAGCACGTGACCTGTCGGCGAACGAACCGGCCGTAAACTCCACCACGTGCTATCTCGCACAATGGAGCCCCGTGGCATGTCGGGATTGGATAGATCTTTACCAGCATCCACTCTTTCCTCCGCCTTCTCCCTGCATCCGTGTTTCTCTCGCTGACGGAAGGGGTTGATCTGGATTTTTTTCCCTCTTTTTTTTCCCTTTGTTTATTTATTGGACCGCTCCTCCCGACAACTGTTACTTCTTCGGAATGCTCGCGCATCGTTCCTTCCCATCCAATCTGCATTCGTTCCGACAACACTCGGAATTGAACTCGAAATTCCTCGGGAAATGTCCTCTTCTGTCTGC---AGAACGATAGTGGCTTCTTTCTCTCTCTATATATAGCTCCACTTTTGACAGCTTTCTCTATTTATTTATTTTTAAATATCAATTCGCATTTTACTAGTGTATACTTTATGTTTAAATTTCATCAATTGTGTTATAAATTTTTGCGATTATTTTCGAAGCGTGTATAAAATTATCGACCCCTTTATGA
Ncherokee_SIndianCrk_N681 -----------------------------------------------------------------------------------------------------------------------------------------------------------------------------------------------------------------------------------------------------------------------------------------------------------AC-------GAGTTTGCTCTTTCATTCGGTGTAGCTGTTGTGTTAACGAATGAGGCGGAA-GACGATCAGGCTCCGGAAATAAACAAACGTCCATTATTTTTTGCCTCCTGTTTCATTTCGAAACGAAACAACCTTTAAGAAAAAGAAAAGAAAAATAGATGGGGGAAAGATGAAGTGCGTTAAGGAAGGAGGCAGGGACACGGCACATGGTAATCTCTAAAAGTGGCCTCGATGATGAAGAAAACAACACATGCGTTCCGTAGCACAATATTTCAGAGTGGCCATATTCCGGCGCGGAATGGGCCATAAAGCACGTGACCTGTCGGCGAACGAACCGGCCGTAAACTCCACCACGTGCTATCTCGCACAATGGAGCCCCGTGGCATGTCGGGATTGGATAGATCTTTACCAGCATCCACTCTTTCCTCCGCCTTCTCCCTGCATCCGTGTTTCTCTCGCTGACGGAAGGGGTTGATCTGGATTTTTTTCCCTCTTTTTTTTCCCTTTGTTTATTTATTGGACCGCTCCTCCCGACAACTGTTACTTCTTCGGAATGCTCGCGCATCGTTCCTTCCCATCCAATCTGCATTCGTTCCGACAACACTCGGAATTGAACTCGAAATTCCTCGG---------TCTTC-----------------------------------------------------------------------------------------------------------------------------------------------------------------------------------------------------
Ncooperi_BeaverCrk_N1002 TTCGTTCTCAAAGGAAATCTCTTATACTTGAAAAATGACTTGAAAAAAAGAATGAGAAATTGCCACAATTTTCAAAAAGGCGAAATTTTCGGCATC--------------TGGACGAGTTCTCCGTATCCCATCCCGCGCATCATGTAAAAATCTGTTTACTAATTTTAATTCAAGAATAGATTATCCATAGGGTCTTTTTAATAGGGTAATTTTCTTTTAAATAATCACTTTTTTAAAAAAAAAGTGAGCTTGTTTCTCTCTTTCTTTAAATTATTCTTTTTGTCCGCACCTCTCCCTTA-------GAGCTTGCTCTTTCATTCGGTGTAGCTGTAGTGTTAACGAATGAGGCGGAA-GACGATCAGGCTCCGGAAATAAACAAACGTCCATTATTTTTTGCCTCCTGTTTCATTTCGAAACGAAACAACCTTTAAGAAAAAGAAAAGAAAAATAGATGGGGAAAAGATGAAGTGCGTTAAGGAAGGAGGCAGGGACACGGCACATGGTAATCTCTAAAAGTGGCCTCGATGATGAAGAAAACAACACATGCGTTCCGTAGCACAATATTTCAGAGTGGCCATATTCCGGCGCGGAATGGGCCATAAAGCACGTGACCTGTCGGCGAACGAACCGGCCGTAAACTCCACCACGTGCTATCTCGCACAATGGAGCCCCGTGGCATGTCGGGATTGGATAGATCTTTACCAGCATCCACTCTTTCCTCCGCCTTCTCCCTGCATCCGTGTTTCTCTCGCTGACGGAAGGGGTTGATCTGGATTTTTTTCCCTCTTTTTTTTCCCTTTGTTTATTTATTGGACCGCTCCTCCCGACAACTGTTACTTCTTCGGAATGCTCGCGCATCGTTCCTTCCCATCCAATCTGCATTCGTTCCGACAACACTCGGAATTGAACTCGAAATTCCTCGGGAAATGTCCTCTTCTGTCTGCTATAGAAGGACAGTGCCTTCTTTCTCTGTCTATATATAGCTCCACTTTTGACAGCTTTCTTTCTTTATTTATTTTTAAATATCAAATCGCATTTTACTAGTGTATACTTTATGTTTAAATTCCATCAATTGTGTTATAAATTTTTGCGATTATTTTCGAAGCGTGTATAAAATTATCGACCCC-------
Ncooperi_BrasstBald_N824 TTCGTTCTCAAAGGAAATCTCTTATACTTGAAAAATGACTTGAAAAAAATGATGAGAAATTGCCACAATTTTCAAAAAGGCGAAATTTTCGGCATC--------------TGGACGAGTTCTCCGTATCCCATCCCGCGCATCATGTAAAAATCTGTTTACTAATTTTAATTCAAGAATAGATTATCCATAGGGTCTTTTTAATAGGGTAATTTTCTTTTAAATAATCACTTTTTTAAAAAAAAAGTGAGCTTGTTTCTCTCTTTCTTTAAATTATTATTTTTGTCCGCACCTCTCCCTTA-------GAGCTTGCTCTTTCATTCGGTGTAGCTGTAGTGTTAACGAATGAGGCGGAA-GACGATCAGGCTCCGGAAATAAACAAACGTCCATTATTTTTTGCCTCCTGTTTCATTTCGAAACGAAACAACCTTTAAGAAAAAGAAAAGAAAAATAGATGGGGGAAAGATGAAGTGCGTTAAGGAAGGAGGCAGGGACACGGCACATGGTAATCTCTAAAAGTGGCCTCGATGATGAAGAAAACAACACATGCGTTCCGTAGCACAATATTTCAGAGTGGCCATATTCCGGCGCGGAATGGGCCATAAAGCACGTGACCTGTCGGCGAACGAACCGGCCGTAAACTCCACCACGTGCTATCTCGCACAATGGAGCCCCGTGGCATGTCGGGATTGGATAGATCTTTACCAGCATCCACTCTTTCCTCCGCCTTCTCCCTGCATCCGTGTTTCTCTCGCTGACGGAAGGGGTTGATCTGGATTTTTTTCCCTCTTTTTTTTCCCTTTGTTTATTTATTGGACCGCTCCTCCCGACAACTGTTACTTCTTCGGAATGCTCGCGCATCGTTCCTTTCCATCCAATCTGCATTCGTTCCGACAACACTCGGAATTGAACTCGAAATTCCTCGGGAAATGTCCTCTTCTGTCTGCTATAGAAGGACAGTGCCTTCTTTCTCTGTCTATATATAGCTCCACTTTTGACAGCTTTCTCTATTTATTTATTTTTAAATA-------------------------------------------------------------------------------------------------------------
Ncooperi_CheoahDam_N1122 TTCGTTCTCAAAGAAAATT---CAAATGTCAAAAATGCTTTCGGCACGAGAATGAGAAATTGCCGCAATTTTCAAAAAAGCGAAATTTTCGGCATCTGGACGAGTTGTCGTGGACGAGTTCTCCGGATCCCATCCCGCGCATCATGCAAAAATCTGTTTACTAATTTTAATTCAAGAATAGATTATCCATAGGGTCTTTTTAATAGGGTAATTTTCTTTTAAATAATCACTTTTTTAAAAAAAAAGTGAGCTTGTTTCTCTCTTTCTTTAAATTATTCTTTTTGTCCGCACCTCTCCCTTA-------GAGCTTGCTCTTTCATTCGGTGTAGCTGTAGTGTTAACGAATGAGGCGGAA-GACGATCAGGCTCCGGAAATAAACAAACGTCCATTATTTTTTGCCTCCTGTTTCATTTCGAAACGAAACAACCTTTAAGAAAAAGAAAAGAAAAATAGATGGGGGAAAGATGAAGTGCGTTAAGGAAGGAGGCAGGGACACGGCACATGGTAATCTCTAAAAGTGGCCTCGATGATGAAGAAAACAACACATGCGTTCCGTAGCACAATATTTCAGAGTGGCCATATTCCGGCGCGGAATGGGCCATAAAGCACGTGACCTGTCGGCGAACGAACCGGCCGTAAACTCCACCACGTGCTATCTCGCACAATGGAGCCCCGTGGCATGTCGGGATTGGATAGATCTTTACCAGCATCCACTCTTTCCTCCGCCTTCTCCCTGCATCCGTGTTTCTCTCGCTGACGGAAGGGGTTGATCTGGATTTTTTTCCCTCTTTTTTTTCCCTTTGTTTATTTATTGGACCGCTCCTCCCGACAACTGTTACTTCTTCGGAATGCTCGCGCATCGTTCCTTCCCATCCAATCTGCATTCGTTCCGACAACACTCGGAATTGAACTCGAAATTCCTCGGGAAATGTCCTCTTCTGTCTGCTATAGAAGGATAGTGGCTTCTTTCT---------------------------------------------------------------------------------------------------------------------------------------------------------------------
Ncooperi_NantRiverGorge_N682 -------------------------------------------------------------------------------------------------------------------GAGTTCTCCGTATCCCATCCCGCGCATCATGTAAAAATCTGTTTACTAATTTTAATTCAAGAATAGATTATCCATAGGGTCTTTTTAATAGGGTAATTTTCTTTTAAATAATCACTTTTTTAAAAAAAAAGTGAGCTTGTTTCTCTCTTTCTTTAAATTATTCTTTTTGTCCGCACCTCTCCCTTA-------GAGCTTGCTCTTTCATTCGGTGTAGCTGTAGTGTTAACGAATGAGGCGGAA-GACGATCAGGCTCCGGAAATAAACAAACGTCCATTATTTTTTGCCTCCTGTTTCATTTCGAAACGAAACAACCTTTAAGAAAAAGAAAAGAAAAATAGATGGGGGAAAGATGAAGTGCGTTAAGGAAGGAGGCAGGGACACGGCACATGGTAATCTCTAAAAGTGGCCTCGATGATGAAGAAAACAACACATGCGTTCCGTAGCACAATATTTCAGAGTGGCCATATTCCGGCGCGGAATGGGCCATAAAGCACGTGACCTGTCGGCGAACGAACCGGCCGTAAACTCCACCACGTGCTATCTCGCACAATGGAGCCCCGTGGCATGTCGGGATTGGATAGATCTTTACCAGCATCCACTCTTTCCTCCGCCTTCTCCCTGCATCCGTGTTTCTCTCGCTGACGGAAGGGGTTGATCTGGATTTTTTTCCCTCTTTTTTTTCCCTTTGTTTATTTATTGGACCGCTCCTCCCGACAACTGTTACTTCTTCGGAATGCTCGCGCATCGTTCCTTCCCATCCAATCTGCATTCGTTCCGACAACACTCGGAATTGAACTCGAAATTCCTCGGGAAATGTCCTCTTCTGTCTGCTATAGAAGGACAGTGCCTTCTTTCTCTGTCTATATATAGCTCCACTTTTGACAGCTTTCTCTATTTATTTATTTTTAAATATCAAATCGCATTTTACTAGTGTATACTTTATGTTTAAATTCCATCAATTGTGTTATAAATTTCTGCGATTATTTTCGGAGCGTGTATAAAATTATCGACCCCTTTATGA
Ncooperi_RockCrRoad_N1160 TTCGTTCTCAAAGGAAATCTCTTATACTTGAAAAATTACTTGAAAAAAAGAATGAGAAATTGCCACAATTTTCAAAAAGGCGAAATTTTCGGCATCTGGACGAGTTGTCGTGGACGAGTTCTCCGGATCCCATCCCGCGCATCATGTAAAAATCTGTTTACTAATTTTAATTCAAGAATAGATTATCCATAGGGTCTTTTTAATAGGGTAATGTTCTTTTAAATAATCACTTTTTAAAAAAAAAAGTGAGCTTGTTTCTCTCTTTCTTTAAATTATTCTTTTTGTCCGCACCTCTCCCTTAGAGGAAGGAGCTTGCTCTTTCATTCGGTGTAGCTGTAGTGTTAACGAATGAGGCGGAA-GACGATCAGGCTCCGGAAATAAACAAACGTCCATTATTTTTTGCCTCCTGTTTCATTTCGAAACGAAACAACCTTTAAGAAAAAGAAAAGAAAAATAGATGGGGGAAAGATGAAGTGCGTTAAGGAAGGAGGCAGGGACACGGCACATGGTAATCTCTAAAAGTGGCCTCGATGATGAAGAAAACAACACATGCGTTCCGTAGCACAATATTTCAGAGTGGCCATATTCCGGCGCGGAATGGGCCATAAAGCACGTGACCTGTCGGCGAACGAACCGGCCGTAAACTCCACCACGTGCTATCTCGCACAATGGAGCCCCGTGGCATGTCGGGATTGGATAGATCTTTACCAGCATCCACTCTTTCCTCCGCCTTCTCCCTGCATCCGTGTTTCTCTCGCTGACGGAAGGGGTTGATCTGGATTTTTTTCCCTCTTTTTTTTCCCTTTGTTTATTTATTGGACCGCTCCTCCCGACAACTGTTACTTCTTCGGAATGCTCGCGCATCGTTCCTTCCCATCCAATCTGCATTCGTTCCGACAACACTCGGAATTGAACTCGAAATTCCTCGGGAAATGTCCTCTTCTGTCTGCTATAGACGGATAGTGGCTTCTCTCTCTCTCTATATATAGCTCCACTTTTGACAGCTTTCTGTATTTATTTATTTTTAAATATCAATTCGCATTTTACTAGTGTATACTTTATGTTTAAATTCCATCAATTGTGTTATAAATTTTTGCGATTATTTTCGAAGCGTGTATAAAATTATCGACCCC-------
Ncoylei_Apalachia_N1195 TTCGTTCTCAAAGGAAACCTCTTATACTTGAAAAATGACTTGAAAAAAAAGATGAGAAATTGCTACAATTTTCAAAAAGGCAAAATTTTCGGCATCTGAACGAGTTGTCGTGGACGAATTCACCGGATCCCACCTCCCGCATCATGTAAAAATCGGTTTACTAATTTTAATTCAAGAATATATTATGCATAGGGTCTTTTTAATAGGGTAATTTTCTTTTAAATAATCACTTTTTTAAAAAAAAAGTGAGCTTGTTTTTCTCTTTCTTAAAATTATTCTTTTTGTCCTCACCTCTCCCTTAGAGA--------TGCTCTTTCATTCGGTGTAGCTGTAGTGTTAACGAATGAGGCGGAAGGACGATCAGGCTCCGGAAATAAACAAACGTCCATTATTTTTTGCCTCCTGTTTCATTTCGAAACGAAACAACCTTTAAGAAAAAGAAAAGAAAAATAGATGGGGAAAAGATGAAGTGCTTTAAGGAAGGAGGCAGGGACACGGCACATGGTAATCTCTAAAAGTGGCCTCGATGATGAAGAAAACAACACATGCGTTCCGTAGCACAATATTTCAGAGTGGCCATATTCCGGCGCGGAATGGGCCATAAAGCACGTGACCTGTCGGCGAACGAACCGGCCGTAAACTCCACCACGTGCTATCTCGCACAATGGAGCCCCGTGGCATGTCGGGATTGGATAGATCTTTACCAGCATCCACTCTTTCCTCCGCCTTCTCCCTGCATCCGTGTTTCTCTCGCTGACGGAAGGGGTTGATCTGGATTTTTTTCCCTCTTTTTTTTCCCTTTGTTTATTTATTGGACCGCTCCTCCCGACAACTGTTACTTCTTCGGAATGCTCGCGCATCGTTCCTTCCCATCCAATCTGCATTCGTTCCGACAACGCTCAGAATTGAACTCGAAATTCCTCGGGAAATGTCCTCTTCTGTCTGCTATAGAAGGATAGTGGCTTCTTTCTCTGTCTATATATAGCTCTATTTTTGACAGCTTTCTCTATTTATTTATTTTAAAATATAAACTCGCATTTTACTAGTGAATACTTTACGTTTAAATTCCATCAATTGTGTTATAAATTTTTG-GATTATTTTCGAAGCGTGTATAAAATTATCGACCCCTTTATGA
Ncoylei_DinkinCove_N1118 TTCGTTCTCAAAGGAAACCTCTTATATTTGAAAAATGACTTGAAAAAAAGAATGAGAAGTTGCTACAATTTTCGAAAAGGCGAAATTTTCGGCATCTGAACGAGTTGTGGTGCACGAGTTTTCCGGATCCCACCTCCTGCATCATGTAAAAATCGGTTTACTAATTTTAATTCAAGAATATATTATGCATAGGGTCTTTTTAATAGGGTAATTTTCTTTTAAATAATCACTTTTTTAAAAAAAAAGTGAGCTTGTTTTTCTCTTTCTTAAAATTATTCTTTTTGTCCTCACCTCTCCCTTAGAGA--------TGCTCTTTCATTCGGTGTAGCTGTAGTGTTAACGAATGAGGCGGAAGGACGATCAGGCTCCGGAAATAAACAAACGTCCATTATTTTTTGCCTCCTGTTTCATTTCGAAACGAAACAACCTTTAAGAAAAAGAAAAGAAAAATAGATGGGGAAAAGATGAAGTGCGTTAAGGAAGGAGGCAGGGACACGGCACATGGTAATCTCTAAAAGTGGCCTCGATGATGAAGAAAACAACACATGCGTTCCGTAGCACAATATTTCAGAGTGGCCATATTCCGGCGCGGAATGGGCCATAAAGCACGTGACCTGTCGGCGAACGAACCGGCCGTAAACTCCACCACGTGCTATCTCGCACAATGGAGCCCCGTGGCATGTCGGGATTGGATAGATCTTTACCAGCATCCACTCTTTCCTCCGCCTTCTCCCTGCATCCGTGTTTCTCTCGCTGACGGAAGGGGTTGATCTGGATTTTTTTCCCTCTTTTTTTTCCCTTTGTTTATTTATTGGACCGCTCCTCCCGACAACTGTTACTTCTTCGGAATGCTCGCGCATCGTTCCTTCCCATCCAATCTGCATTCGTTCCGACAACGCTCAGAATTGAACTCGAAATTCCTCGGGAAATGTCCTCTTCTGTCTGCTATAGAAGGATAGTGGCTTCTTTCTCTGTCTATATATAGCTCTATTTTTGACAGCTTTCTCTATTTATTTATTTTAAAATATAAACTCGCATTTTACTAGTGAATACTTTACGTTTAAATTCCATCAATTGTGTTATAAATTTTTG-GATTATTTTCGAAGCGTGTATAAAATTATCGACCCCTTTATGA
Ncoylei_TiptonCreek_N837 --------------------------------------CTTGAAAAAAAGAATGAGAAGTTGCTACAATTTTCGAAAAGGCGAAATTTTCGGCATCTGAACGAGTTGTGGTGCACGAGTTTTCCGGATCCCACCTCCTGCATCATGTAAAAATCGGTTTACTAATTTTAATTCAAGAATATATTATGCATAGGGTCTTTTTAATAGGGTAATTTTCTTTTAAATAATCACTTTTTTAAAAAAAAAGTGAACTTGTTTTTCTCTTTCTTAAAATTATTCTTTTTGTCCTCACCTCTCCCTTAGAGA--------TGCTCTTTCATTCGGTGTAGCTGTAGTGTTAACGAATGAGGCGGAAGGACGATCAGGCTCCGGAAATAAACAAACGTCCATTATTTTTTGCCTCCTGTTTCATTTCGAAACGAAACAACCTTTAAGAAAAAGAAAAGAAAAATAGATGGGGAAAAGATGAAGTGCGTTAAGGAAGGAGGCAGGGACACGGCACATGGTAATCTCTAAAAGTGGCCTCGATGATGAAGAAAACAACACATGCGTTCCGTAGCACAATATTTCAGAGTGGCCATATTCCGGCGCGGAATGGGCCATAAAGCACGTGACCTGTCGGCGAACGAACCGGCCGTAAACTCCACCACGTGCTATCTCGCACAATGGAGCCCCGTGGCATGTCGGGATTGGATAGATCTTTACCAGCATCCACTCTTTCCTCCGCCTTCTCCCTGCATCCGTGTTTCTCTCGCTGACGGAAGGGGTTGATCTGGATTTTTTTCCCTCTTTTTTTTGCCTTTGTTTATTTATTGGACCGCTCCTCCCGACAACTGTTACTTCTTCGGAATGCTCGCGCATCGTTCCTTCCCATCCAATCTGCATTCGTTCCGACAACGCTCAGAATTGAACTCGAAATTCCTCGGGAAATGTCCTCTTCTGTCTGCTATAGAAGGATAGTGGCTTCTTTCTCTGTCTATATATAGCTCTATTTTTGACAGCTTTCTCTATTTATTTATTTTTAAATATCAATTCGCATTTTACTAGTG-ATACTTTATGTTTAAATTCCATCAATTGTGTTATAAATTTTTG-GATT--------------------ATTATCGCCCCCTTTATCA
Ncressleri_AndersonSpringCave_G2075 TTTAATGGAAAAGAAAACGTTTTTTTTCAGTGAAAAGATAGGAAAAGAGGAATGAGAAATATACATTA-----AAAAAAAAA----------------------------------------CAGTAATATATCTCCCGGATCATGTAAAAACCTGTTTTTTAATTTTAATTCAAGAATACATTATGCATGGGGTCTTTTTATTATGGTAATTTTCTTTTCAATAATCACTTTTTT------TAAGTGAGCTTGTTTCTCTCTTTCTTTAAATTATTC-ATTTGTCCTCACCTCTCCCTTCGAG----GCGTTTGCTCTTTCATTCGGTGTAGCTGTAGCGTTAACGAATGAGCCGGAA-GAGGATCAGGCCCCGGAAATAAACAAACGTCCATTA-TTTTTGCCTCTTG-TTCATTTCGAAACGAAACAACCTTTAAGAAAAAGAA----AAAATAGATCGGGGGAAGATGAAGTGCGTTAAGGAAGGAGGCAGGGACACGGCACATGGTAATCTCTAAAAGTGGCCTCGATGATGAAGAAAACAACACATGCGTTCCGTAGCGCAATATTTCAGAGTGGCCATATTCCGGCGCGGAATGGGCCATAAAGCACGTGACCTGTCGGCGAACGAACCGGCCGTAAACTCCACCACGTGCTATCTCGCACAATGGAGCCCCGTGGCATGTCGGGATTGGATAGATCTTTACCAGCATCCACTC-TTCCTCCGCCTTCTCCCTGCATCCGTGTTTCTCTCGCTGACGGAAGGGGTTGATCTGGATTTTTCCCCCTCTTTTTTTTCCCTTTGTTTATTTATTGGACCGCTCCTCCCGACAACTGTTACTTCTTCGGAATGCTCGCGCATCGTTCCTTCCCATCCAATCTGCATTCGTTCCGACAGCACTCGGAATTGAACTCGAAATTCCTCTGGAAATGTCCTCTT-TGTCTGCTCTAGTAGGATAGTGGCTTCTTTCTTAC--TATATATACCTCCACTTTTGACAGCTTTATCCATTTATTTA-TTTTCAATATCAATTCGCATTTTACTAGTGTATACTTTATGTATAACTTCCATCAAGTGTGTTATAAATTTTGGCAATTATTTTCAAAGCGCGCATAAAATTATCG------------
Ncressleri_PigeonCave_G2077 ------------------------------------------------------------ATACATTA-----AAAAAAAAAA---------------------------------------CAGTAATATATCTCCCGGATCATGTAAAAACCTGTTTTTTAATTTTAATTCAAGAATACATTATGCATGGGGTCTTTTTATTATGGTAATTTTCTTTTCAATAATCACTTTTTT------TAAGTGAGCTTGTTTCTCTCTTTCTTTAAATTATTC-ATTTGTCCTCACCTCTCCCTTCGAG----GCGTTTGCTCTTTCATTCGGTGTAGCTGTAGCGTTAACGAATGAGCCGGAA-GAGGATCAGGCCCCGGAAATAAACAAACGTCCATTA-TTTTTGCCTCTTG-TTCATTTCGAAACGAAACAACCTTTAAGAAAAAGAA----AAAATAGATCGGGGGAAGATGAAGTGCGTTAAGGAAGGAGGCAGGGACACGGCACATGGTAATCTCTAAAAGTGGCCTCGATGATGAAGAAAACAACACATGCGTTCCGTAGCGCAATATTTCAGAGTGGCCATATTCCGGCGCGGAATGGGCCATAAAGCACGTGACCTGTCGGCGAACGAACCGGCCGTAAACTCCACCACGTGCTATCTCGCACAATGGAGCCCCGTGGCATGTCGGGATTGGATAGATCTTTACCAGCATCCACTC-TTCCTCCGCCTTCTCCCTGCATCCGTGTTTCTCTCGCTGACGGAAGGGGTTGATCTGGATTTTTCCCCCTCTTTTTTTTCCCTTTGTTTATTTATTGGACCGCTCCTCCCGACAACTGTTACTTCTTCGGAATGCTCGCGCATCGTTCCTTCCCATCCAATCTGCATTCGTTCCGACAGCACTCGGAATTGAACTCGAAATTCCTCTGGAAATGTCCTCTT-TGTCTGCTCTAGTAGGATAGTGGCTTCTTTCTTAC--TATATATACCTCCACTTTTGACAGCTTTATCCATTTATTTA-TTTTCAATATCAATTCGCATTTTACTAGTGTATA------------------------------------------------------------------------------------
Ncrosbyi_MtMitchell_N210 TTTAATTAGAGTGAAAACGTTTTTTTTCAATGAAAGGACAGGAAAAGAGGAATGAGAAATATACA---TTTTTTAAAAAAAGAAAA--------------------------------------ACAGTATACCTTCCGGATCATGT------TTGTTTTCTAATTTTAATTCAAGAATATATTATGCATACGTTCTTTTTTATAGGGTAATTTTCTTTTAAATAATCAC-TTTTTAAAAAAAAAGTGAGCTTGTTTCTCTCCTCCTTTAAATTATTCTTTTTGTCCTCACCTCTCCCTTAGATACAGGGGCTTGCTCTTTCATTCGGTGTAGCTGTAGTGTTAACGAATGAGGCGGAAGGACGATCAGGCTCCGGAAATAAACAAACGTCCATTATTTTTTGCCTCCTGTTTCATTTCGAAACGAAACAACCTTTAAGAAAAAGAAAAGAAAAATAGATGGGGGAAAGATGAAGTGCGTTAAGGAAGGAGGCAGGGACACGGCACATGGTAATCTCTAAAAGTGGCCTCGATGATGAAGAAAACAACACATGCGTTCCGTAGCACAATATTTCAGAGTGGCCATATTCCGGCGCGGAATGGGCCATAAAGCACGTGACCTGTCGGCGAACGAACCGGCCGTAAACTCCACCACGTGCTATCTCGCACAATGGAGCCCCGTGGCATGTCGGGATTGGATAGATCTTTACCAGCATCCACTCTTTCCTCCGCCTTCTCCCTGCATCCGTGTTTCTCTCGCTGACGGAAGGGGTTGATCTGGATTTTTTTCCCTCTTTTTTTTCCCTTTGTTTATTTATTGGACCGCTCCTCCCGACAACTGTTACTTCTTCGGAATGCTCGCGCATCGTTCCTTCCCATCCAATCTGCATTCGTTCCGACAACACTCGGAATTGAAGTCGAAATTCCTCGGGAAATGTCCTCTTCTGTCTGCTATAGAAGGATAGTGGCTTCTTTCTCTCTCTATATATAGCTCCACTTTTGACAGCTTTCTCTATTTATTTATTTTTAAATATCAATTCGCATTTTACTAGTGTATACTTTATGTTTAAATTCCATCAATTGTGTTATAAATTTTTGCGATTATTTTCGAAACGTGTGTAAAATTATCGACCCCTTTATGC
Ncrosbyi_PricesCrk_N1143 TTTAATTGGAGAGAAAACGTTTTTTTTCAGTGAAAGGACAGGAAAAGAGGAATGAGAAATATACAT--TTTTTTAAAAAAAGAAAA--------------------------------------GCAGTATACCTTCCGGATCATGT------TTGTTTTCTAATTTTAATTCAAGAATATATTATGCATACGGTCTTTTTTATAGGGTAATTTTCTTGTAAATAATCAC-TTTTTAAAAAAAAAGTGAGCTTGTTTCTCTCCTCCTTTAAATTATTCTTTTTGTCCTCACCTCTCCCTTAGAGGCAGGGGCTTGCTCTTTCATTCGGTGTAGCTGTAGTGTTAACGAATGAGGCGGAAGGACGATCAGGCTCCGGAAATAAACAAACGTCCATTATTTTTTGCCTCCTGTTTCATTTCGAAACGAAACAACCTTTAAGAAAAAGAAAAGAAAAATAGATGGGGGAAAGATGAAGTGCGTTAAGGAAGGAGGCAGGGACACGGCACATGGTAATCTCTAAAAGTGGCCTCGATGATGAAGAAAACAACACATGCGTTCCGTAGCACAATATTTCAGAGTGGCCATATTCCGGCGCGGAATGGGCCATAAAGCACGTGACCTGTCGGCGAACGAACCGGCCGTAAACTCCACCACGTGCTATCTCGCACAATGGAGCCCCGTGGCATGTCGGGATTGGATAGATCTTTACCAGCATCCACTCTTTCCTCCGCCTTCTCCCTCCATCCGT-----------TGACGGAAGGGGTTGATCTGGA-TTTTTTCCCTCTTTTTTTTCCCTTTGTTTATTTATTGGACCGCTCCTCCCGACAACTGTTACTTCTTCGGAATGCTCGCGCATCGTTCCTTCCCATCCAATCTGCATTCGTTCCGACAACACTCGGAATTGAACTCGAAATTCCTCGGGAAATGTCCTCTTCTGTCTGCTATAGAAGGATAGTGGCTTCTATCTCTCTCTATATATAGCTCCACTTTTGACAGCTTTCTCTATTTATTTATTTTTAAATATCAATTCGCATTTTACTAGTGTATACTTTATGTTTAAATTTCATCAATTGTGTTATAAATTTTTGCGATTATTTTCGAAACGTGTATAAAATTATCGACCCCTTTATGA
Ncrosbyi_ShufordCrk_N1148 TTTAATTGGAGAGAAAACGTTTTTTTTCAATGAAAGGACAGGAAAAGAGGAATGAGAAATATACA---TTTTTAAAAAAAAGAAAA--------------------------------------GCAGAATACCTTCCGGATCATGT------TTGTTTTCTAATTTTAATTCAAGAATATATTATGCATACGTTCTTTTTTATAGGGTAATTTTCTTTTAAATAATCAC-TTTTTAAAAAAAAAGTGAGCTTGTTTCTCCCCTCCTTTAAATTATTCTTTTTGTCCTCACCTCTCCCTTAGAGGCAGGGGCTTGCTCTTTCATTCGGTGTAGCTGTAGTGTTAACGAATGAGGCGGAAGGACGATCAGGCTCCGGAAATAAACAAACGTCCATTATTTTTTGCCTCCTGTTTCATTTCGAAACGAAACAACCTTTAAGAAAAAGAAAAGAAAAATAGATGGGGGAAAGATGAAGTGCGTTAAGGAAGGAGGCAGGGACACGGCACATGGTAATCTCTAAAAGTGGCCTCGATGATGAAGAAAACAACACATGCGTTCCGTAGCACAATATTTCAGAGTGGCCATATTCCGGCGCGGAATGGGCCATAAAGCACGTGACCTGTCGGCGAACGAACCGGCCGTAAACTCCACCACGTGCTATCTCGCACAATGGAGCCCCGTGGCATGTCGGGATTGGATAGATCTTTACCAGCATCCACTCTTTCCTCCGCCTTCTCCCTGCATCCGTGTTTCTCTCGCTGACGGAAGGGGTTGATCTGGATTTTTTTTCCTCTTTTTTTTCCCTTTGTTTATTTATTGGACCGCTCCTCCCGACAACTGTTACTTCTTCGGAATGCTCGCGCATCGTTCCTTCCCATCCAATCTGCATTCGTTCCGACAACACTCGGAATTGAAGTCGAAATTCCTCGGGAAATGTCCTCTTCTGTCTGCTATAGAAGGATAGTGGCTTCTTTCTCTCTCTATATATAGCTCCACTTTTGACAGCTTTCTCTATTTATTTATTTTTAAATATCAATTCGCATTTTACTAGTGTATACTTTATGTTTAAATTCCATCAATTGTGTTATAAATTTTTGCGATTATTTTCGAAACGTGTATAAAATTATCGACCCCTTTATGA
Ndellingeri_BullpenBridge_N109 -------------------------------------------------------------------------------------------------------------------GAGTTCTCCGGATCCCACCTCGAGCATCATGTAAAAATCTGTTTACTAATTTTAATTCAAGAATATATTATGCATAGGGTCTTTTTAATAGAGTAATTTTCTTTTCAATAATCACTTTTTTAAAAAAAAAGTGAGCTTGTTTCTCTCTTTCTTAAAATTATTCTTTTTGTCCTCACCTCTCCCTTAGAGGAAGGAGCTTGCTCTTTCATTCTGTGTAGCTGCAGTGTTAACGAATGAGGCGGAAGGACGATCAGGCTCCGGAAATAAACAAACGTCCATTATTTTTTGCCTCCTGTTTCATTTCGAAACGAAACAACCTTTAAGAAAAAGAAAAGAAAAATAGATGGGGGAAAGATGAAGTGCGTTAAGGAAGGAGGCAGGGACACGGCACATGGTAATCTCTAAAAGTGGCCTCGATGATGAAGAAAACAACACATGCGTTCCGTAGCACAATATTTCAGAGTGGGCATATTCCGGCGCGGAATGGGCCATAAAGCACGTGACCTGTCGGCGAACGAACCGGCCGTAAACTCCACCACGTGCTATCTCGCACAATGGAGCCCCGTGGCATGTCGGGATTGGATAGATCTTTACCAGCATCCACTCTTTCCTCCGCCTTCTCCCTGCATCCGTGTTTCTCTCGCTGACGGAAGGGGTTGATCTGGATTTTTTTTCCTCTTTTTTTTCCCTTTGTTTATTTATTGGGCCGCTCCTCCCGACAACTGTTACTTCTTCGGAATGCTCGCGCATCGTTCCTTCCCATCCAATCTGCATTCGTTCCGACAACACTCGGAATTGAACTCGAAATTTCTCGGGAAATGTCCTCTTCTGTCTGCTATAGAAGGATAGTGGCTTCTTTCGCTCTCTATAGATACCTCCACTTTTGACAGCTTTCTCTATTTATTTATTTTTAAATATCAATTTTCTTTCTATTAGTGTATACTCTATGTATAAGTTCCATCAATTGTGTTATAAATTTTTGCGATTATTTTCGAAGCGTGTATAAAATTATCGACCTCTTTATGA
Ndellingeri_WhitewFalls_N887 ------------------------------------------------------------------AATTTATTGGAAAACAATAT-------ATCTGAACGAGTTGTCGTAGACGAGTTCTCCGGATCCCACCTCGAGCATCATGTAAAAATCTGTTTACTAATTTTAATTCAAGAATATATTATGCATAGGGTCTTTTTAATAGAGTAATTTTCTTTTCAATAATCACTTTTTTAAAAAAAAAGTTAACTTGTTTCTCTCTTTCTTAAAATTATTCTTTTTGTCCTCACCTCTCCCTTAGAGGAAGGAGCTTGCTCTTTCATTCTGTGTAGCTGCAGTGTTAACGAATGAGGCGGAAGGACGATCAGGCTCCGGAAATAAACAAACGTCCATTATTTTTTGCCTCCTGTTTCATTTCGAAACGAAACAACCTTTAAGAAAAAGAAAAGAAAAATAGATGGGGGAAAGATGAAGTGCGTTAAGGAAGGAGGCAGGGACACGGCACATGGTAATCTCTAAAAGTGGCCTCGATGATGAAGAAAACAACACATGCGTTCCGTAGCACAATATTTCAGAGTGGCCATATTCCGGCGCGGAATGGGCCATAAAGCACGTGACCTGTCGACGAACGAACCGGCCGTAAACTCCACCACGTGCTATCTCGCACAATGGAGCCCCGTGGCATGTCGGGATTGGATAGATCTTTACCAGCATCCACTCTTTCCTCCGCCTTCTCCCTGCATCCGTGTTTCTCTCGCTGACGGAAGGGGTTGATCTGGATTTTTTTCCCTCTTTTTTTTCCCTTTGTTTATTTATTGGACCGCTCCTCCCGACAACTGTTACTTCTTCGGAATGCTCGCGCATCGTTCCTTCCCATCCAATCTGCATTCGTTCCGACAACACTCGGAATTGAACTCGAAATTTCTCGGGAAATGTCCTCTTCTGTCTGCTATAGAAGGATAGTGGCTTCTTTCGCTCTCTATAGATACCTCCACTTTTGACAGCTTTCTCTATTTATTTATTTTTAAATATCAATTTTCTTTCTATTAGTGTATACTCTATATATAAGTTCCATCAATTGTGTTATAAATTTTTGCGATTATTTTCGAAGCGTGTATAAAATTATCGACCTCTTTATGA
Ndilutus_GrassyCreek_N670 -------------------------------------------------------------------------------------------------------------------------------------------------------------------------------------------------------------------------------------------------------------------CTCTTTCTTAAAAATATTCTTTTTGTCCTCACCTCTCCCTTAGAGGAAGGCGCTTGCTCTTTCATTCGGTGTAGCTGTAGTTTTAACGAATGTGGCGGAAGGACGATCAGGCTCCGGAAATAAACAAACGTCCATTATTTTTTGCCTCCTGTTTCATTTCGAAACGAAACAACCTTT------AAGAAAAGAAAAATAGATGGGGGGAAGATGAAGTGCGTTAAGGAAGGAGGCAGGGACACGGCACATGGTAATCTCTAAAAGTGGCCTCGATGATGAAGAAAACAACACATGCGTTCCGTAGCACAATATTTCAGAGTGGCCATATTCCGGCGCGGAATGGGCCATAAAGCACGTGACCTGTCGGCGAACGAACCGGCCGTAAACTCCACCACGTGCTATCTCGCACAATGGAGCCCCGTGGCATGTCGGGATTGGATAGATCTTTACCAGCATCCACTCTTTCCTCCGCCTTCTCCCTGCATCCGTGTTTCTCTCGCTGACGGAAGGGGTTGATCTGGATTTTTTTC----------------------------------------------------------------------------------------------------------------------------------------------------------------------------------------------------------------------------------------------------------------------------------------------------------------------------------------------------------------
Ndilutus_StarveRockCave_G3174 TTCGTTCTCAAAGGAAACCTCTTATACTTGAAAAATGACTTGAAAAAAAGAATGAGAAATTGCTACAATTTTCAAAAAGGCGAAATTTTCGGCATCTGAACGAGTTGTCGTGGACGAGTTCTCCGGATCCGACCTCCCGCATCATGTAAGAATCTGTTTACTAATTTTAATTCAAGAATATATTATGCATAGGGTCTTTTTAATAGGGTAATTTTCTTTTAAATAATCACTTTTTTAAAAAAAAAGTGAGCGTGTTTCTCTCTTTCTTAAAAATATTCTTTTTGTCCTCACCTCTCCCTTAGAGGAAGGCGCTTGCTCTTTCATTCGGTGTAGCTGTAGTTTTAACGAATGTGGCGGAAGGACGATCAGGCTCCGGAAATAAACAAACGTCCATTATTTTTTGCCTCCTGTTTCATTTCGAAACGAAACAACCTTT------AAGAAAAGAAAAATAGATGGGGGGAAGATGAAGTGCGTTAAGGAAGGAGGCAGGGACACGGCACATGGTAATCTCTAAAAGTGGCCTCGATGATGAAGAAAACAACACATGCGTTCCGTAGCACAATATTTCAGAGTGGCCATATTCCGGCGCGGAATGGGCCATAAAGCACGTGACCTGTCGGCGAACGAACCGGCCGTAAACTCCACCACGTGCTATCTCGCACAATGGAGCCCCGTGGCATGTCGGGATTGGATAGATCTTTACCAGCATCCACTCTTTCCTCCGCCTTCTCCCTGCATCCGTGTTTCTCTCGCTGACGGAAGGGGTTGATCTGGATTTTTTTCCCTCTTTTTTTTCCCTTTGTTTATTTATTGGACCGCTCCTCCCGACAACTGTTACTTCTTCGGAATGCTCGCGCATCGTTCCTTCCCATCCAATCTGCATTCGTTCCGACAACACTCGGAATTGAACTCGAAATTTCTCGGGAAATGTCCTCTTCTGTCTGC---AGAAGGATAGTGGCTTCTTTCTCTCTCTATATATAGCTCCACTTTTGACAGCTTTCTCTATTTATTTATTTTTAAATATCAATTCGCATTTTACTAGTGTATACTTTATGTTTAAATTCCATCAATTGTGTTATAAATTTTTGCGATTATTTTCAAAGCGTGTATAAAATTATCGACCCCATTATGA
Nfridelli_LittlePigeon_N262 TTCGTTCACAAAGGAAACCCCTTATACTTGAAAAATGATTTGAAAAAAAGAATGAGAAATTGCCACAATTTTCAAAAAGGCGAAATTTTCGGCATCTGGACGAGTTGTCGTGGACGAGTTCTCCGGATCCCACCTCGAGCATCATGTAAAAATCTGTTTACTAATTTTAATTCAAGAATATATTATGCATAGGGTCTTTTTAATAGAGTAATTTTCTTTTCAATAATCACTTTTTTAAAAAAAAAGTGAGCTTGTTTCTCTCTTTCTTAAAATTATTCTTTTTGTCCTCACCGCTCCCTTAGAGGAAGGAGCTTGCTGTTTCATTCGGTGTAGCTGTAGTGTTAACGAATGAGGCGGAAGGACGATCAGGCTCCGGAAATAAACAAACGTCCATTATTTTTTGCCTCCTGTTTCATTTCGAAACGAAACAACCTTTAAGAAAAAGAAAAGAAAAATAGATGGGGGAAAGATGAAGTGCGTTAAGGAAGGAGGCAGGGACACGGCACATGGTAATCTCTAAAAGTGGCCTCGATGATGAAGAAAACAACACATGCGTTCCGTAGCACAATATTTCAGAGTGGCCATATTCCGGCGCGGAATGGGCCATAAAGCACGTGACCTGTCGGCGAACGAACCGGCCGTAAACTCCACCACGTGCTATCTCGCACAATGGAGCCCCGTGGCATGTCGGGATTGGATAGATCTTTACCAGCATCCTCTCTTTCCTCCGCCTTCTCCCTGCATCCGTGTTTCTCTCGCTGACGGAAGGGGTTGATCTGGATTTTTTTTCCTCTTTTTTTTCCCTTTGTTTATTTATTGGACC--TCCTCCCGACAACTGTTACTTCTTCGGAATGCTCGCGCATCGTTCCTTCCCATCCAATCTGCATTCGTTCCGACAACACTCGGAATTGAACTCGAAATTTCTCGGGAAATGTCCTCTTCTGTCTGCTATAGAAGGATAGTGGCTTCTTTCGCTCTCTATATATACCTCCACTTTTGACAGCTTTCTCTATTTATTTATTTTTAAATATCAATTTTCTTTCTTTTAGTGTATACTCTATGTATAAGTTCCATCAATTGTGTTATAAATTTTTGCGATTATTTTGGAAGCGTGTATAAAATTATCGACCTCTTTATGA
Nfurtivus_HugdenBranch_G3175 --------CAAAGGAAACCCCTTATAATTGAAAAATGACTTGAAAAAAAGAATGAGAAATTGCCACAATTTTCAAAAAGGCGAAATTTTCGGCATCTGGACGAGTTGTCGTGGACGAGTTCTCCGGATCCCACCTCGCACATCATGTAAAAATCTGTTTACTAATTTTAATTCAAGAATATATTATGCATAGGGTCTTTTTAATGGGGTAATTTTCTTTTAAATAATCACTTTTTAAAAAAAAAAGTGAGCGTGTTTCTCTCTTTCTTTAAATTATTATTTTTGTCCTCACCTCTCCCTTAGAGGAAGGAGCTTGCTCTTTCATTCGGTGTAGCTGTAGTGTTAACGAATGAGGCGGAAGGACGATCAGGCTCCGGAAATAAACAAACGTCCATTATTTTTTGCCTCCTGTTTCATTTCGAAACGAAACAACCTTTAAGAAAAAGAAAAGAAAAATAGATGTGGGAAAGATGAAGTGCGTTAAGGAAGGAGGCAGGGACACGGCACATGGTAATCTCTAAAAGTGGCCTCGATGATGAAGAAAACAACACATGCGTTCCGTAGCACAATATTTCAGAGTGGCCATATTCCGGCGCGGAATGGGCCATAAAGCACGTGACCTGTCGGCGAACGAACCGGCCGTAAACTCCACCACGTGCTATCTCGCACAATGGAG-CCCGTGGCATGTCGGGATTGGATAGATCTTTACCAGCATCCACTCTTTCCTCCGCCTTCTCCCTGCATCCGTGTTTCTCTCGCTGACGGAAGGGGTTGATCTGGATTTTTTTCCCTCTTTTTTTTCCCTTTGTTTATTTATTGGACCGCTCCTCCCGACAACTGTTACTTCTTCGGAATGCTCGCGCATCGTTCCTTCCCATCCAATCTGCATTCGTTCCGACAACACTCGGAATTGAACTCGAAATTCCTCGGGAAATGTTCTCTTCTGTCTGCTATAGAAGGATAGTGGCTTCTTTCTCTGTCTATATATAGCTCCACTTTTGACAGTTTTCTCTATTTATTTATTTTTAAATATCAATTCGCATTTTACTAGTGTATACTTTATGTTTAAATTCCATCAATTGTGTTATAAATTTTTGCGATTATTTTCGAAGCGTGTATAAAATTATCGACCCCTTTATGA
Nfurtivus_RaccoonMtn_N1026 TTCGTTTCCAAAGGAAACCCCTTATACTTGAAAAATGACTTGAAAAGAAGAATGAGAAATTGCTACAATTTTCAAAAAGGCGAAATTTTCGGCATCTGAACGAGTTGTCGTGGACGAGTTCTCCGGATCCCACCTCGCACATCATGTAAAAATCTGTTTACTAATTTTAATTCAAGAATATATTATGCATAGGGTCTTTTTAATGGGGTAATTTTCTTTTAAATAATCACTTTTAAAAAAAAAAAGTGAGCGTGTTTCTCTCTTTCTTTAAATTATTCTTTTTGTCCTCACCTCTCCCTTAGAGGAAGGAGCTTGCTCTTTCATTCGGTGTAGCTGTAGTGTTAACGAATGAGGCGGAAGGACGATCAGGCTCCGGAAATAAACAAACGTCCATTATTTTTTGCCTCCTGTTTCATTTCGAAACGAAACAACCTTTAAGAAAAAGAAAAGAAAAATAGATGTGGGAAAGATGAAGTGCGTTAAGGAAGGAGGCAGGGACACGGCACATGGTAATCTCTAAAAGTGGCCTCGATGATGAAGAAAACAACACATGCGTTCCGTAGCACAATATTTCAGAGTGGCCATATTCCGGCGCGGAATGGGCCATAAAGCACGTGACCTGTCGGCGAACGAACCGGCCGTAAACTCCACCACGTGCTATCTCGCACAATGGAG-CCCGTGGCATGTCGGGATTGGATAGATCTTTACCAGCATCCACTCTTTCCTCCGCCTTCTCCCTGCATCCGTGTTTCTCTCGCTGACGGAAGGGGTTGATCTGGATTTTTTTCCCTCTTTTTTTTCCCTTTGTTTATTTATTGGACCGCTCCTCCCGACAACTGTTACTTCTTCGGAATGCTCGCGCATCGTTCCTTCCCATCCAATCTGCATTCGTTCCGACAACACTCGGAATTGAACTCGAAATTCCTCGGGAAATGTTCTCTTCTGTCTGCTATAGAAGGATAGTGGCTTCTTTCTCTGTCTATATATAGCTCCACTTTTGACAGTTTTCTCTATTTATTTATTTTTAAATATCAATTCGCATTTTACTAGTGTATACTTTATGTTTAAATTCCATCAATTGTGTTATAAATTTTTGCGATTATTTTCGAAGCGTGTATAAAATTATCGA-CCCTTTATGA
Ngeorgia_Sittons_N073 ---------------------------------------------------------------------------------------------------------------------------CTGATCCCACCTCCCACATCATGTAAAAATCTGTTTACTAATTTTAATTCAAGAATATATTATGCATAGGGTCTTTTTAATAGGGTAATTTTCTTTTCAACAATCACTTTTTTAAAAAAAAAGTGAGCTTGTTTCTCTCTTTCTTAAAATTATTCTTTTTGTCCTCACCTCTCCCTTAGAGGAAGGAGCTTGCTCTTTCATTCGGTGTAGCTGTAGTGTTAACGAATGAGGCGGAAGGACGATCAGGCTCCGGAAATAAACAAACGTCCATTATTTTTTGCCTCCTGTTTCATTTCGAAACGAAACAACCTTTAAGAAAAAGAAAAGAAAAATAGATGGGGGAAAGATGAAGTGCGTTAAGGAAGGAGGCAGGGACACGGCACATGGTAATCTCTAAAAGTGGCATCGATGATGAAGAAAACAACACATGCGTTCCGTAGCACAATATTTCAGAGTGGCCATATTCCGGCGCGGAATGGGCCATAAAGCACGTGACCTGTCGGCGAACGAACCGGCCGTAAACTCCACCACGTGCTATCTCGCACAATGGAGCCCCGTGGCATGTCGGGATTGGATAGATCTTTACCAGCATCCACTCTTTCCTCCGCCTTCTCCTTCCATCCGTGTTTCTCTCGCTGACGGAAGGGGTTGATCTGGATTTTTTTCCCTCTTTTTTTTCCCTTTGTTTATTTATTGGACCGCTCCTCCCGACAACTGTTACTTCTTCGGAATGCTCGCGCATCGTTCCTTCCCATCCAATCTGCATTCGTTCCGACAACACTCGGAATTGAACTCGAAATTCCTCGGGAAATGTCCTCTTCTGTCTGCTATAGAAGGATAGTGGCTTCTTTCTCTGTCTATATATAGCTCCACTTTTGACAGCTTTCTCTATTTATTTATTTTTAAATATCAA---------------------------------------------------------------------------------------------------------
Ngertschi_CedarCreek_N351 TTCGTTCTCAAAGAAAATCTCTTATACTTGAAAAATGACTTGAAAAAAAGAATGAGAAATTGCCACAATTTTCAAAAAGGCGAAATTTTCGGCATC--------------TGAACGAGTTCTCCGGATCCCAACTCGCGCATCATGTAAAAATCTGTTTACTAATTTTAATTCAATAATATATTATGCATAGGGTCTTTTTAATAGGGTAATTTTCTTTTAAATA-----------AGAAAAAAAGTGAGCTTGTTTCTCTCTTTCTTTAAATTATTCTTTTTGTCCTCACCTCTCCCTTAGTGGAAGGAGCTAGCTCTTTCATTCGGTGTAGCTGTAGTGTTAACGAATGAGGCGGAAGGACGATCAGGCTCCGGAAATAAACAAACGTCCATTATTTTTTGCCTCCTGTTTCATTTCGAAACGAAACAACCTTTAAGAAAAAGAAAAGAAAAATAGATGGGGGAAAGATGAAGTGCGTTAAGGAAGGAGGCAGGGACACGGCACATGGTAATCTCTAAAAGTGGCCTCGATGATGAAGAAAACAACACATGCGTTCCGTAGCACAATATTTCAGAGTGGCCATATTCCGGCGCGGAATGGGCCATAAAGCACGTGACCTGTCGGCGAACGAACCGGCCGTAAACTTCACCACGTGCTATCTCGCACAATGGAGCCCCGTGGCATGTCGGGATTGGATAGATCTTTACCAGCATCCACTCTTTCCTCCGCCTTCTCCCTGCATCCGTGTTTCTCTCGCTGACGGAAGGGGTTGATCTGGATTTTTTTCCCTCTTTTTTTTCCCTTTGTTTATTTATTGGACCGCTCCTCCCGACAACTGTTACTTCTTCGGAATGCTCGCGCATCGTTCCTTCCCATCCAATCTGCATTCGTTCCGACGACACTCGGAATTGAACTCGAAATTCCTCGGGAAATGTCCTCTTCTGTCTGCTATAGAAGGATAGTGGCTTCTTTCTCTCTCTATATATAGCTCCACTTTTGACAGCTTTCTCTATTTATTTATTTTTAAATATCAATTCGCATTTTATTAGTGTATACTTTATGTTTAAATTCCATCAATTGTGTTATAAATTTTTGCGATTATTTTAGAAACGTGTATAAAATTATCGACCCCTTTATGA
Ngertschi_FrenchBroad_N968 TTCGTTCTCAAAGAAAACCTCTTATACTTGAAAAATGACTTGAAAAAAAGAATGAGAAATTGCTACAATTTTCAAAAAGGCGAAATTTTCGGCATC--------------TGAACGAGTTCTCCGGATCCCAACTCGCGCATCATGTAAAAATCTGTTTACTAATTTTAATTAAATAATATATTATGCATAGGGTCTTTTTAATAGGGTAATTTTCTTTTAAATA-----------AGAAAAAAAGTGAGCTTGTTTCTCTCTTTCTTTAAATTATTCTTTTTGTCCTCACCTCTCCCTTAGTGGAAGGAGCTAGCTCTTTCATTCGGTGTAGCTGTAGTGTTAACGAATGAGGCGGAAGGACGATCAGGCTCCGGAAATAAACAAACGTCCATTATTTTTTGCCTCCTGTTTCATTTCGAAACGAAACAACCTTTAAGAAAAAGAAAAGAAAAATAGATGGGGGAAAGATGAAGTGCGTTAAGGAAGGAGGCAGGGACACGGCACATGGTAATCTCTAAAAGTGGCCTCGATGATGAAGAAAACAACACATGCGTTCCGTAGCACAATATTTCAGAGTGGCCATATTCCGGCGCGGAATGGGCCATAAAGCACGTGACCTGTCGGCGAACGAACCGGCCGTAAACTCCACCACGTGCTATCTCGCACAATGGAGCCCCGTGGCATGTCGGGATTGGATAGATCTTTACCAGCATCCACTCTTTCCTCCGCCTTCTCCCTGCATCCGTGTTTCTCTCGCTGACGGAAGGGGTTGATCTGGATTTTTTTCCCTCTTTTTTTTCCCTTTGTTTATTTATTGGACCGCTCCTCCCGACAACTGTTACTTCTTCGGAATGCTCGCGCATCGTTCCTTCCCATCCAATCTGCATTCGTTCCGACGACACTCGGAATTGAACTCGAAATTCCTCGGGAAATGTCCTCTTCTGTCTGCTATAGAAGGATAGTGGCTTCTTTCTCTCTCTCTATATAGCTCCACTTTTGACAGCTTTCTCTATTTATTTATTTTTAAATATCAATTCGCATTTTATTAGTGTATACTTTATGTTTAAATTCCATCAATTGTGTTATAA---------------------------------------------------
Ngertschi_HickoryNutGap_N810 TTCGTTCTCAAAGAAAACCTCTTATACTTGAAAAATGACTTGAAAAAAAGAATGAGAAATTGCTACAATTTTCAAAAAGGCGAAATTTTCGGCATC--------------TGGACGAGTTCTCCGGATCCCAACTCGCGCATCATGTAAAAATCTGTTTACTAATTTTAATTCAATAATATATTATGCATAGGGTCTTTTTAATAGGGTAATTTTCTTTTAAATA-----------AGAAAAAAAGTGAGCTTGTTTCTCTCTTTCTTTAAATTATTCTTTTTGTCCTCACCTCTCCCTTAGTGGAAGGAGCTAGCTCTTTCATTCGGTGTAGCTGTAGTGTTAACGAATGAGGCGGAAGGACGATCAGGCTCCGGAAATAAACAAACGTCCATTATTTTTTGCCTCCTGTTTCATTTCGAAACGAAACAACCTTTAAGAAAAAGAAAAGAAAAATAGATGGGGGAAAGATGAAGTGCGTTAAGGAAGGAGGCAGGGACACGGCACATGGTAATCTCTAAAAGTGGCCTCGATGATGAAGAAAACAACACATGCGTTCCGTAGCACAATATTTCAGAGTGGCCATATTCCGGCGCGGAATGGGCCATAAAGCACGTGACCTGTCGGCGAACGAACCGGCCGTAAACTCCACCACGTGCTATCTCGCACAATGGAGCCCCGTGGCATGTCGGGATTGGATAGATCTTTACCAGCATCCACTCTTTCCTCCGCCTTCTCCCTGCATCCGTGTTTCTCTCGCTGACGGAAGGGGTTGATCTGGATTTTTTTCCCTCTTTTTTTTCCCTTTGTTTATTTATTGGACCGCTCCTCCCGACAACTGTTACTTCTTCGGAATGCTCGCGCATCGTTCCTTCCCATCCAATCTGCATTCGTTCCGACGACACTCGGAATTGAACTCGAAATTCCTCGGGAAATGTCCTCTTCTGTCTGCTATAGAAGGATAGTGGCTTCTTTCTCTCTCTATATATAACTCCACTTTTGACAGCTTTCTCTATTTATTTATTTTTAAATATCAATTCTCATTTTATTAGTGTATACTTTATGTTTAAATTCCATCAATTGTGTTATAAATTTTTGCGATTATTTTCGAAACGTGTATAAA-------------------
Nholsingeri_BrumleyCrk_N916 TTCGTTCTCAAAGGAAACCTCTTATACTTGAAAAATGACTTGAAAAAAAGAATGAGAAATTGCTACAATTTTCAAAAAGGTGAAATTTTCGGCATCTGAACGAGTTGTCGTGGACGAGTTCTCCGGATCCCACCTCCTGCATCATGTAAAAATCTGTTTACTAATTTTAATTCAAGAATATATTATGCATAGGGTCTTTTTAATAGGGTAATTTTCTTTTAAATAATCTCTTTT--AAAAAAAAAGTGAGCGTGTTTCTCTCTTTCTTAAAATTATTCTTTTTGTCCTCACCTCTCCCTCAGAGGAAGGAGCTTGCTCTTTCATTCGGTGTAGCTGTAGTGTTAACGAATGTGGCGGAAGGACGATCAGGCTCCGGAAATAAACAAACGTCCATTATTTTTTGCCTCCTGTTTCATTTCGAAACGAAACAACCTTTAAGAAAAAGAAAA-AAAAATAGATGGGGGAAAGATGAAGTGCGTTAAGGAAGGAGGCAGGGACACGGCACATGGTAATCTCTAAAAGTGGCCTCGATGATGAAGAAAACAACACATGCGTTCCGTAGCACAATATTTCAGAGTGGCCATATTCCGGCGCGGAATGGGCCATAAAGCACGTGACCTGTCGGCGAACGAACCGGCCGTAAACTCCACCACGTGCTATCTCGCACAATGGAGCCCCGTGGCATGTCGGGATTGGATAGATCTTTACCAGCATCCACTCTTTCCTCCGCCTTCTCCCTGCATCCGTGTTTCTCTCGCTGACGGAAGGGGTTGATCTGGATTTTTTTCCCTCTTTTTTTTCCCTTTGTTTATTTATTGGACCGCTCCTCCCGACAACTGTTACTTCTTCGGAATGCTCGCGCATCGTTCCTTCCCATCCAATCTGCATTCGTTCCGACAACACTCGGAATTGAACTCGAAATTCCTCGGGAAATGTCCTCTTCTGTCTGCTATAGATGGATAGTGGCTTCTTTCTCTGTCTATATGTAGCTCCACTTTTGACAGCTTTCTCTATTTATTTATTTTTAAATATCAATTCGCATTTTACTAGTGTATACTTTATGTTTAAATTCCATCAATTGTGTTATAAATTTTTGCGATTATTTTCGAAGCGTGTATAAAATTATCGA---CTTTATGA
Nholsingeri_PondCave_N541 -----------------------------------------------------------------------------AGGCGAAATTTTCGGCATCTGAACGAGTTGTCGTGGACGAGTTCTCCGGATCCCACCTCCTGCATCATGTAAAAATCTGTTTACTAATTTTAATTCAAGAATATATTATGCATAGGGTCTTTTTAATAGGGTAATTTTTTTTTAAATAATCTCTTTT----AAAAAAAGTGAGCGTGTTTCTCTCTTTCTTAAAATTATTCTTTTTGTCCTCACCTCTCCCTCAGAGGAAGGAGCTTGCTCTTTCATTCGGTGTAGCTGTAGTGTTAACGAATGTGGCGGAAGGACGATCAGGCTCCGGAAATAAACAAACGTCCATTATTTTTTGCCTCCTGTTTCATTTCGAAACGAAACAACCTTTAAGAAAAAGAAAAAAAAAATAGATGGGGGAAAGATGAAGTGCGTTAAGGAAGGAGGCAGGGACACGGCACATGGTAATCTCTAAAAGTGGCCTCGATGATGAAGAAAACAACACATGCGTTCCGTAGCACAATATTTCAGAGTGGCCATATTCCGGCGCGGAATGGGCCATAAAGCACGTGACCTGTCGGCGAACGAACCGGCCGTAAACTCCACCACGTGCTATCTCGCACAATGGAGCCCCGTGGCATGTCGGGATTGGATAGATCTTTACCAGCATCCACTCTTTCCTCCGCCTTCTCCCTGCATCCGTGTTTCTCTCGCTGACGGAAGGGGTTGATCTGGATTTTTTCCCCTCTTTTTTTTCCCTTTGTTTATTTATTGGACCGCTCCTCCCGACAACTGTTACTTCTTCGGAATGCTCGCGCATCGTTCCTTCCCATCCAATCTGCATTCGTTCCGACAACACTCGGAATTGAACTCGAAATTCCTCGGGAAATGTCCTCTTCTGTCTGCTATAGAAGGATAGTGGCTTCTTTCTCTGTCTATATATAGCTCCACTTTTGACAGCTTTCTCTATTTATTTATTTTTAAATATCAATTCGCATTTTACTAGTGTATACTTTTTGTTTAAATTCCATCAATTGTGTTATAAATTTTTGCGATTATTTTCGAAGCGTGTATAAAATTATCGA---CTTTATGA
Njonesi_CaveSpringCave_N390 ---------------------------------------------------------------------------------------------------------------------------------------------------------------G--------------------------GCATAGGGTCTTTTTAATAGAGTAATTTTCTTTTCAATAATCACTTTTTTAAAAAAAAAGTGAGCTTGTTTCTCTCTTTCTTAAAATTATTCTTTTTGTCCTCACCTCTCCCTTAGAGGAAGGAGCTTGCTCTTTCATTCGGTGTAGCTGCAGTGTTAACGAATGAGGCGGAAGGACGATCAGGCTCCGGAAATAAACAAACGTCCATTATTTTTTGCCTCCTGTTTCATTTCGAAACGAAACAACCTTTAAGAAAAAGAAAAGAAAAATAGATGGGGGAAAGATGAAGTGCGTTAAGGAAGGAGGCAGGGACACGGCACATGGTAATCTCTAAAAGTGGCCTCGATGATGAAGAAAACAACACATGCGTTCCGTAGCACAATATTTCAGAGTGGCCATATTCCGGCGCGGAATGGGCCATAAAGCACGTGACCTGTCGGCGAACGAACCGGCCGTAAACTCCACCACGTGCTATCTCGCACAATGGAGCCCCGTGGCATGTCGGGATTGGATAGATCTTTACCAGCATCCACTCTTTCCTCTTCCTTCTCCCTGCATCCGTGTTTCTCTCGCTGACGGAAGGGGTTGATCTGGATTTTTTTCCCTCTTTTTTTTCCCTTTGTTTATTTATTGGACCGCTCCTCCCGACAACTGTTACTTCTTCGGAATGCTCGCGCATCGTTCCTTCCCATCCAATCTGCATTCGTTCCGACAACACTCGGAATTGAACTCGAAATTTCTCGGGAAATGTCCTCTTCTGTCTGCTATAGAAGGATAGTGGCTTCTTTCGCTCTCTATATATACCTCCACTTTTGACAGCTTTCTCTATTTATTTATTTTTAAATATCAATTTTCTTTCTATTAGTGTATACTCTATGTATAAGTTCCATCAATTGTGTTATAAATTTTTGCGATTATTTTCGAAGCGTGT------------------------
Nlowderi_ChestnutBranch_N731 TTCGTTCTCAAAAGAAACCTCTTATACTTGAAGAATGACTTGAAAAAAAGAATGAGAAATTGCTACAATTTTCAAAAAGGCGAAATTTTCGGCATCTGGACGAGTTG---TGGACGAGTTCTTCGGATCCCACCTCCCGCAT-ATGTAAAAATCTGCTGACTAATTTTAATTCAAGAATAGATTATGCATAGGGTCTTTTTAATAGGGTAATTTTCTTTTAAATAATCACTTTTTTTAAAAAAAAGTGCGCTTTTTTCTTTCTTTCTTAAAATTATTCTTTTTGTCCTCACCTCTCCCTTAGAGGAAGGAGCTTGCTCTTTCATTCGGTGTAGCTGTAGTGTTAACGAATGAGGCGGAAGGACGATCAGGCTCCGGAAATAAACAAACGTCCATTATTTTTTGCCTCCTGTTTCATTTCGAAACGAAACAACCTTTAAGAAAAAGAAAAGAAAAATAGATGGGGGAAAGATGAAGTGCGTTAAGGAAGAAGGCAGGGACACGGCACATGGTAATCTCTAAAAGTGGCCTCGATGATGAAGAAAACAACACATGCGTTCCGTAGCACAATATTTCAGAGTGGCCATATTCCGGCGCGGAATGGGCCATAAAGCACGTGACCTGTCGGCGAACGAACCGGCCGTAAACTCCACCACGTGCTATCTCGCACAATGGAGCCCCGTGGCATGTCGGGATTGGATAGATCTTTACCAGCATCCACTCTTTCCTCCGCCTTCTCCCTGCATCCGTGTTTCTCTCGCTGACGGAAGGGGTTGATCTGGATTTTTTTCCCTCTTTTTTTTCCCTTTGTTTATTTATTGGACCGCTCCTCCCGACAACTGTTACTTCTTCGGAATGCTCGCGCATCGTTCCTTCCCATCCAATCTGCATTCGTTCCGACAACACTCGGAATTGAACTCGAAATTCCTCGGGAAATGTTCTCTTCTGTCTGCTATAGAAGGATAGCGGCTTCTTTCTCTGTCTATATATACCTCCACTTTTGACAGCTTTCTCTATTTATTTATTTTTAAATATCAATTTTCTTTTTATTAGTGTATACTCTATGTGTAACTTCCATCAATTGTGTTATAAATTTTTGCGATTATTTTCGAAGCGTGTATAAAATTATCGACCCCTTTATGA
Nlowderi_upperFiresCreek_N820 TTCGTTCCCAAAGGAAACCCCTTATAATTTAAAAATGACTTGGAAAAAAGAATGAGGAATTGCCACAATTTTCAAAAAGGCGAAATTTTCGGCATCTGGACGAGTTG---TGGACGAGTTCTTCGGATCCCATCTCCCGCAT-ATGTAAAAATCTGCTTACTAATTTTAATTCAAGAATAGATTATGCATAGGGTCTTTTTAATAGGGTAATTTTCTTTTAAATAATCACTTTTTTTTAAAAAAAGTGCGCTTGTTTCTTTCTTTCTTAAAATTATTCTTTTTGTCCTCACCTCTCCCTTAGAGGAAGGAGCTTGCTCTTTCATTCGGTGTAGCTGTAGTGTTAACGAATGAGGCGGAAGGACGATCAGGCTCCGGAAATAAACAAACGTCCATTATTTTTTGCCTCCTGTTTCATTTCGAAACGAAACAACCTTTAAGAAAAAGAAAAGAAAAATAGATGGGGGAAAGATGAAGTGCGTTAAGGAAGAAGGCAGGGACACGGCACATGGTAATCTCTAAAAGTGGCCTCGATGATGAAGAAAACAACACATGCGTTCCGTAGCACAATATTTCAGAGTGGCCATATTCCGGCGCGGAATGGGCCATAAAGCACGTGACCTGTCGGCGAACGAACCGGCCGTAAACTCCACCACGTGCTATCTCGCACAATGGAGCCCCGTGGCATGTCGGGATTGGATAGATCTTTACCAGCATCCACTCTTTCCTCCGCCTTCTCCCTGCATCCGTGTTTCTCTCGCTGACGGAAGGGGTTGATCTGGATTTTTTTTCCTCTTTTTTTTCCCTTTGTTTATTTATTGGACCGCTCCTCCCGACAACTGTTACTTCTTCGGAATGCTCGCGCATCGTTCCTTCCCATCCAATCTGCATTCGTTCCGACAACACTCGGAATTGAACTCGAAATTCCTCGGGAAATGTTCTCTTCTGTCTGCTATAGAAGGATAGTGGCTTCTTTCTCTGTCTATATATACCTCCACTTTTGACAGCTTTCTCTATTTATTTATTTTTAAATATCAATTTTCTTTTTATTAGTGTATACTCTATGTGTAACTTCCATCAATTGTGTTATAAATTTTTGCGATTATTTTCGAAGCGTGTATAAAATTATCGACCCCTTTATGA
Nlula_BeeRockCave_G2091 TTCATTCTCAAAGGAAACCTCTTATATTTGAAAAATGACTTGAAAAAAAGAATGAGAAATTGCTATAATTTTCAAAAAGTTGAAATTTTCGGCATCTGGACGAGTTGTCGTGGACGAGTTCTCCGGATCCCACCTCCCACATCATGTAAAAATCTGTTTACTAATTTTAATTCAAGAATATATTATGCATAGGGTCTTTTTACTAGGGTAATTTTTTTG-----------TTTTT-TTAAAAAAAGTGAGCTTGTTTCTC------TTAAAATTATTCTTTTTGTCCTCACCTCTCCCTTAGAGGAAGGAGCTTGCTCTTACATTCGGTGTAGCTGTAGTTTTAACGAATGAGGCGGAAGGACGATCAGGCTCCGGAAATAAACAAACGTCCATTA-TTTTTTCCTCCTGTTTCATTTCGAAACGAAACAACCTTTAAGAAAAAGAAAAGAAAAATAGATGGGGGAAAGATGAAGTGCGTTAAGGAAGGAGGCAGGGACACGGCACATGGTAATCTCTAAAAGTGGCCTCGATGATGAAGAAAACAACACATGCGTTCCGTAGCACAATATTTCAGAGTGGCCATATTCCGGCGCGGAATGGGCCATAAAGCACGTGACCTGTCGGCGAACGAACCGGCCGTAAACTCCACCACGTGCTATCTCGCACAATGGAGCCCCGTGGCATCTCGGGATTGGATAGATCTTTACCAGCATCCACTCTTTCCTCCGCCTTCTCCCTGCATCCGTGTTTCTCTCGCTGACGGAAGGGGTTGATCTGGATTTTTTTCCCTCTTTTTTTTCCCTTTGTTTATTTATTGGACCGCTCCTCCCGACAACTGTTACTTCTTCGGAATGCTCGCGCATCGTTCCTTCCCATCCAATCTGCATTCGTTCCGACAACACTCGGAATTGAACTCGAAATTCCTCGGGAAATGTCCTCTTCTGTCTGCTATAGAAGGATAGTGGCTTCTTTCTCTGTCTATATATAGCTCCACTTTTGACAGCTTTCTCTATTTATTTATTTTTAAATATCAATTCGCATTTTACTAGTGCATACTTTATGTTTAAATTCCATCAATTGTGTTATAAATTTTTGCGATTATTTTCGAAGCGTGTATAAAATTATCGATCCCTTTATGA
Nlula_LulaFallsCave_G2084 TTCATTTCCAAAGGAAACCTCTTATAATTGAAAAATGACTTGAAAAAAAGAATGAGAAATTGCCAGAATTTTCAAAAAGGCGACATTTTCGGCATCTGGACGAGTTGTCGTGGACGAGTTCTCCGGATCCCACCTCCCACATCATGTAAAAATCTGTTTACTAATTTCAATTCAAGAATATATTATGCATAGGGTCTTTTTACTAGGGTAATTTT-TT------------TTTTT-TAAAAAAAAGTGAGCTTGTTTCTC------TTAAAATTATTCTTTTTGTCCTCACCTCTCCCTTAGATGAAGGAGCTTGCTCTTACATTCGGTGTAGCTGTAGTTTTAACGAATGAGGCGGAAGAACGATCAGGCTCCGGAAATAAACAAACGTCCATTA-TTTTTTCCTCCTGTTTCATTTCGAAACGAAACAACCTTTAAGAAAAAGAAAAGAAAAATAGATGGGGGAAAGATGAAGTGCGTTAAGGAAGGAGGCAGGGACACGGCACATGGTAATCTCTAAAAGTGGCCTCGATGATGAAGAAAACAACACATGCGTTCCGTAGCACAATATTTCAGAGTGGCCATATTCCGGCGCGGAATGGGCCATAAAGCACGTGACCTGTCGGCGAACGAACCGGCCGTAAACTCCACCACGTGCTATCTCGCACAATGGAGCCCCGTGGCATGTCGGGATTGGATAGATCTTTACCAGCATCCACTCTTTCCTCCGCCTTCTCCCTGCATCCGTGTTTCTCTCGCTGACGGAAGGGGTTGATCTGGATTTTTTTCCCTCTTTTTTTTCCCTTTGTTTATTTATTGGACCGCTCCTCCCGACAACTGTTACTTCTTCGGAATGCTCGCGCATCGTTCCTTCCCATCCAATCTGCATTCGTTCCGACAACACTCGGAATTGAACTCGAAATTCCTCGGGAAATGTCCTCTTTTGTCTGCTATAGAAGGATAGTGGCTTCTTTCTCTGTCTATATATAGCTCCACTTTTGACAGCTTTCTCTATTTATTTATTTTTAAATATCGATTCGCATTTTACTAGTGCATACTTTATGTTTAAATTCCATCAATTGTGTTATAAATTTTTGCGATTATTTTCGAAGCGTGTATAAAATTATCGATCCCTTTATGA
Nmimus_NealsSink_N329 ------------GGAAACCTCTTATACTTGAAAAATGACTGGAAAAAAAGAATGAGAAATTGCTACAATTTTCAAAAAGGCGAAATTTTCGGCATCTGAACGAGTTGTCGTGGACGAGTTCTCCGGATCCCACCTCCCGCATCATGTAAAAATCTGTTTACTAATTTTAATTCAAGAATATATTATGCATAGGGTCTTTTTAATAGGGTAATTTTCTTTTAAATAATCACTTT---AAAAAAAAAGTGAGCGTGTTTCTCTCTTTCTTAAAATTATTCTTTTTGTCCTCACCTCTTCCTTAGAGGAAGGAGGTTGCTCTTTCATTCGGTGTAGCTGTAGTGTTAACGAATGTGGCGGAAGGACGATCAGGCTCCGGAAATAAACAAACGTCCATTATTTTTTGCCTCCTGTTTCATTTCGAAACGAAACAACATTTAAAAAAAAGAAAAGAAAAATAGATGGGGGAAAGATGAAGTGCGTTAAGGAAGGAGGCAGGGACACGGCACATGGTAATCTCTAAAAGTGGCCTCGATGATGAAGAAAACAACACATGCGTTCCGTAGCACAATATTTCAGAGTGGCCATATTCCGGCGCGGAATGGGCCATAAAGCACGTGACCTGTCGGCGAACGAACCGGCCGTAAACTCCACCACGTGCTATCTCGCACAATGGAGCCCCGTGGCATGTCGGGATTGGATAGATCTTTACCAGCATCCACTCTTTCCTCCGCCTTCTCCCTGCATCCGTGTTTCTCTCGCTGACGGAAGGGGTTGATCTGGATTTTTTTCCCTCTTTTTTTTCCCTTTGTTTATTTATTGGACCGCTCCTCCCGACAACTGTTACTTCTTCGGAATGCTCGCGCATCGTTCCTTCCCATCCAATCTGCATTCGTTCCGACAACACTCGGAATTGAACTCGAAATTCCTCGGGAAATGTCCTCTTCTGTCTGCTATAGAAGGATAGTGGCTTCTTTCTGTC--TATATATAGCTCCACTTTTGACAGCTTTCTCTATTTATTTATTTTTAAATATCAATTCGCATTTTACTAGTGTATACTTTATGTTTAAATTCCATCAATTGTGTTATAAATTTTTGCGATTATTTTCGAAGCGTGTATAAAATTATCGATCCTTTTATGA
Nmimus_Straleys_N625 TTCGTTCTCAAAGGAAACCTCTTA--------------CTTGAAAAGAAGAATGAGAAATTGCTACAATTTTCAAAAAGGCGAAATTTTCGGCATCTGAATGAGTTGTCGTTGACGAGTTCTCCGGATCCCACCTCCCGCATCATGTAAAAATCTGTTTACTAATTTTAATTCAAGAATATATTATGCATAGGGTCTTTTTAATAGGGTAATTTTCTTTTAAATAATCACTTTTTTACAAAAAAAGTGAGCGTGTTTCTCTCTTTCTTAAAATTATTCTTTTTGTCCTCATCTCTCCCTTAGAGGAAGGCGCTTGCTCTTTTATTCGGTGTAGCTGTAGTGTTAACGAATGTGGCGGAAGGACGATCAGGCTCCGGAAATAAACAAACGTCCATTATTTTTTGCCTCCTGTTTCATTTCGAAACGAAACAACCTTTAAGAAAAAGAAAAGAAAAATAGATGGGGGAAAGATGAAGTGCGTTAAGGAAGGAGGCAGGGACACGGCACATGGTAATCTCTAAAAGTGGCCTCGATGATGAAGAAAACAACACATGCGTTCCGTAGCACAATATTTCAGAGTGGCCATATTCCGGCGCGGAATGGGCCATAAAGCACGTGACCTGTCGGCGAACGAACCGGCCGTAAACTCCACCACGTGCTATCTCGCACAATGGAGCCCCGTGGCATGTCGGGATTGGATAGATCTTTACCAGCATCCACTCTTTCCTCCGCCTTCTCCCTGCATCCGTGTTTCTCTCGCTGACGGAAGGGGTTGATCTGGATTTTTTTCTCTCTTTTTTTTCCCTTTGTTTATTTATTGGACCGCTCCTCCCGACAACTGTTACTTCTTCGGAATGCTCGCGCATCGTTCCTTCCCATCCAATCTGCATTCGTTCCGACAACACTCGGAATTGAACTCGAAATTCCTCGGGAAATGTCCTCTTCTGTCTGCTATAGAAGGATAGTGGCTTCTTTCTCTGTCTATATATAGCTCCACTTTTGACAGCTTTCTCTATTTATTTATTTTTAAATATCAATTCGCATTTTACTAGTGTATACTTTATGTTTAAATTCCATCAATTGTGTTATAAATTTTTGCGATTATTTTCGAAGCGTGTATAAAATTATCGACCCCACAAAGA
Nnasicus_CaneyFork_N171 ---------------------------------------------------------------------------AAAGGCGAAATTTTCGACATCTGGACGAGTTGTCGTGGACAAGTTCTCCGGATCCCAACTCGCGCATCATGTAAAAATCTGTTTACTAATTTTAATTCAAGAATATATTAGGCATAGGGTCTTTTTAATAGGGTAATTTTCTTTTAAATAATCACTTTTTTAGAAAAAAAGTGAGCTTGTTTTTCTCTTTCTTTAAATTATTCTTTTTGTCCTCACCTCTCCCTTAGAGGAAGGAGCTTGCTCTTTCATTCGGTGTAGCAGTAGTGTTAACGAATGAGGCGGAAGGACGATCAGGCTCCGGAAATAAACAAACGTCCATTATTTTTTGCCTCCTGTTTCATTTCGAAACGAAACAACCTTTAAGAAAAAGAAAAGAAAAATAGATGGGGGAAAGATGAAGTGCGTTAAGGAAGGAGGCAGGGACACGGCACATGGTAATCTCTAAAAGTGGCCTCGATGATGAAGAAAACAACACATGCGTTCCGTAGCACAATATTTCAGAGTGGCCATATTCCGGCGCGGAATGGGCCATAAAGCACGTGACCTGTCGGCGAACGAACCGGCCGTAAACTCCACCACGTGCTATCTCGCACAATGGAGCCCCGTGGCATGTCGGGATTGGATAGATCTTTACCAGCATCCACTCTTTCCTCCGCCTTCTCCCTGCATCCGTGTTTCTCTCGCTGACGGAAGGGGTTGATCTGGATTTTTTTCCCTCTTTTTTTTCCCTTTGTTTATTTATTGGACCGCTCCTCCCGACAACTGTTACTTCTGCGGAATGCTCGCGCATCGTTCCTTCCCATCCAATCTGCATTCGTTCCGACAACACTCGGAATTGAACTCGAAATTCCTCGGGAAATGTCCTCTTCTGTCTGCTATAGAAGGATAGTGGCTTCTTTCTCTCTCTATATATAGCTCCACTTTTGACAGCTTTCTCTATTTATTTATTTTTAAATATCAATTCGCATTTTACTAGTGTATACTTTATGTTTAAATTCCATCAATTATGTTATAAATTTTTGCGATCATTTTCGAAGCGTGTATAAAATTATCGACCCCTTTATTA
Nnasicus_ConnosteeFalls_N696 TTCGTTTCCAAAGAA-------TATACTTGAAAAATGACTTGAAAAAAAGAATGAGAAATTGCCACAATTTTCAAAAAGACGAAATTTTCGGCATCTGGACGAGTTGTCGTGGACGAGTTCTCCGGATCCCAACTCGCGCATCATGTAAAAATCTGTTTACTAATTTTAATTCAAGAACATATTATGCATAGGGTCTTTTTAATAGGGTAATTTTCTTTTAAATAATCACTTTTTTAGAAAAAAAGTGAGCTTGTTTCTCTCTTTCTTTAAATTATTCTTTTTGTCCTCACCTCTCCCCTAGAGGAAGGAGCTTGCTCTTCCATTCGGTGTAGCAGTAGTGTTAACGAATGAGGCGGAAGGACGATCAGGCTCCGGAAATAAACAAACGTCCATTATTTTTTGCCTCCTGTTTCATTTCGAAACGAAACAACCTTTAAGAAAAA---AAGAAAAATAGATGGGGGAAAGATGAAGTGCGTTAAGGAAGGAGGCAGGGACACGGCACATGGTAATCTCTAAAAGTGGCCTCGATGATGAAGAAAACAACACATGCGTTCCGTAGCACAATATTTCAGAGTGGCCATATTCCGGCGCGGAATGGGCCATAAAGCACGTGACCTGTCGGCGAACGAACCGGCCGTAAACTCCACCACGTGCTATCTCGCACAATGGAGCCCCGTGGCATGTCGGGATTGGATAGATCTTTACCAGCATCCACTCTTTCCTCCGCCTTCTCCCTGCATCCGTGTTTCTCTCGCTGACGGAAGGGGTTGATCTGGATTTTTTTCCCTCTTTTTTTTCCCTTTGTTTATTTATTGGACCGCTCCTCCCGACAACTGTTACTTCTGCGGAATGCTCGCGCATCGTCCCTTCCCATCCAATCTGCATTCGTTCCGACAACACTCGGAATTGAACTCGAAATTCCTCGGGAAATGTCCTCTTCTGTCTGCTATAGAAGGATAGTGGCTTCTTTCTCTCTCTATATATAGCTCCACTTTTGACAGCTTTCTCTATTTATTT------------------------------------------------------------------------------------------------------------------------
Nnasicus_CoweeTrain_N189 -------------------------------------------------------------------------------------TTTTCGACATCTGGACGAGTTGTCGTGGACGAGTTCTCCGGATCCCAACTCGCGCATCATGTAAAAATCTGTGTACTAATTTTAATTCAAGAATATATTAGGCATAGGGTCTTTTTAATAGGGTAATTTTCTTTTAAATAATCACTTTTTTAGAAAAAAAGTGAGCTTGTTTTTCTCTTTCTTTAAATTATTCTTTTTGTCCTCACCTCTCCCTTAGAGGAAGGAGCTTGCTCTTTCATTCGGTGTAGCAGTAGTGTTAACGAATGAGGCGGAAGGACGATCAGGCTCCGGAAATAAACAAACGTCCATTATTTTTTGCCTCCTGTTTCATTTCGAAACGAAACAACCTTTAAGAAAAAGAAAAGAAAAATAGATGGGGGAAAGATGAAGTGCGTTAAGGAAGGAGGCAGGGACACGGCACATGGTAATCTCTAAAAGTGGCCTCGATGATGAAGAAAACAACACATGCGTTCCGTAGCACAATATTTCAGAGTGGCCATATTCCGGCGCGGAATGGGCCATAAAGCACGTGACCTGTCGGCGAACGAACCGGCCGTAAACTCCACCACGTGCTATCTCGCACAATGGAGCCCCGTGGCATGTCGGGATTGGATAGATCTTTACCAGCATCCACTCTTTCCTCCGCCTTCTCCCTGCATCCGTGTTTCTCTCGCTGACGGAAGGGGTTGATCTGGATTTTTTTCCCTCTTTTTTTTCCCTTTGTTTATTTATTGGACCGCTCCTCCCGACAACTGTTACTTCTGCGGAATGCTCGCGCATCGTTCCTTCCCATCCAATCTGCATTCGTTCCGACAACACTCGGAATTGTACTCGAAATTCCTCGGGAAATGTCCTCTTCTGTCTGCTATAGAAGGATAGTGGCTTCTTTCTCTCTCTATATATAGCTCCACTTTTGACAGATTTCTCTATTTATTTATTTTTAAATATCAATTCGCATTTTACTAGTGTATACTTTATGTTTAAATTCCATCAATTATGTTATAAATTTTTGCAATTATATTCGAAGCGTGTATAAAATTATCGACCCCTTTATTA
Npaynei_Grindstaff_N646 ------------------------------AAAAATGACTTGAAAAAAAGAATGAGAAATTGCTACAATTTTCAAAAAGGCGAAATTTTCGGCATCTGAACGAGTTGTCGTGGACGAGTTCTCCGGATCCCACCTCCCGCATCATGTAAAAATCTGTTTACTAATTTTAATTCAAGAATATATTATGCATAGGGTCTTTTTAATAGGGTAATTTTCTTTTAAATAATCACTTT----AAAAAAAAGTGAGCGTGTTTATCTCTTTCTTAAAATTATTCTTTTTGTCCTCACCTCTCCCTTAGAGGAAGGAGCTTGCTCTTTCATTCGGTGTAGCTGTAGCGTTAACGAATGTGGCGGAAGGACGATCTGGCTCCGGAAATAAACAAACGTCCATTATTTTTTGCCTCCTGTTTCATTTCGAAACGAAACAACCTTTAAGAAAAAGAAAAGAAAAATAGATGGGGGAAAGATGAAGTGCGTTAAGGAAGGAGGCAGGGACACGGCACATGGTAATCTCTAAAAGTGGCCTCGATGATGAAGAAAACAACACATGCGTTCCGTAGCACAATATTTCAGAGTGGCCATATTCCGGCGCGGAATGGGCCATAAAGCACGTGACCTGTCGGCGAACGAACCGGCCGTAAACTCCACCACGTGCTATCTCGCACAATGGAGCCCCGTGGCATGTCGGGATTGGATAGATCTTTACCAGCATCCACTCTTTCCTCCGCCTTCTCCCTGCATCCGTGTTTCTCTCGCTGACGGAAGGGGTTGATCTGGATTTTTTTCCCTCTTTTTTTTCCCTTTGTTTATTTATTGGACCGCTCCTCCCGACAACTGTTACTTCTTCGGAATGCTCGCGCATCGTTCCTTCCCATCCAATCTGCATTCGTTCCGACAACACTCGGAATTGAACTCGAAATTCCTCGGGAAATGTCCTCTTCTGTCTGC---AGAAGGATAGTGGCTTCTTTCTCTCTCTCTCTCTCTCTCTCTCTCT-----CTCTCTCTCTCTCTCTC--------------------------------------------------------------ATATATA--------------------------------------------------
Npaynei_NorrisDamCave_N348 --------------------------------------CTTGAAAAAAAGAATGGGAAATTGCCACAATTTTCAAAAAGGCGAAATTTTCGGCATCTGGACGAGTTGTCGTGGACGAGTTCTCCGGATCCCACCTCCCGCATCATGTAAAAATCTGTTTACTAATTTTAATTCAAGAATATATTATGCATAGGGTCTTTTTAATAGGGTAATTTTCTTTTAAATAATCACTTTT--CAAAAAAAAGTGAGCGTGTTTATCTCTTTCTTAAAATTATTCTTTTTGTCCTCACCTCTCCCTTAGAGGAGGGAGCTTGCTCTTTCATTCGGTGTAGCTGTAGTGTTAACGAATGTGGCGGAAGGACGATCTGGCTCCGGAAATAAACAAACGTCCATTATTTTTTGCCTCCTGTTTCATTTCGAAACGAAACAACCTTTAAGAAAAAGAAAAGAAAAATAGATGGGGGAAAGATGAAGTGCGTTAAGGAAGGAGGCAGGGACACGGCACATGGTAATCTCTAAAAGTGGCCTCGATGATGAAGAAAACAACACATGCGTTCCGTAGCACAATATTTCAGAGTGGCCATATTCCGGCGCGGAATGGGCCATAAAGCACGTGACCTGTCGGCGAACGAACCGGCCGTAAACTCCACCACGTGCTATCTCGCACAATGGAGCCCCGTGGCATGTCGGGATTGGATAGATCTTTACCAGCATCCACTCTTTCCTCCGCCTTCTCCCTGCATCCGTGTTTCTCTCGCTGACGGAAGGGGTTGATCTGGATTTTTTCCCCTCTTTTTTTTCCCTTTGTTTATTTATTGGACCGCTCCTCCCGACAACTGTTACTTCTTCGGAATGCTCGCGCATCGTTCCTTCCCATCCAATCTGCATTCGTTCCGACAACACTCGGAATTGAACTCGAAATTCCTCGGGAAATGTCCTCTTCTGTCTGC---AGAAGGATAGTGGCTTCTTTCTCTCTCTCTCTCT---------------------------------------------------------------------------------------------------------------------------------------------------------
Npaynei_UnakaMtns_N943 ---------------------------------------------------------------TACAATTTTCAAAAAGGCGAAATTTTCGGCATCTGAACGAGTTGTCGTGGACGAGTTCTCCGGATCCCACCTCCCGCATCATGTAAAAATCTGTTTACTAATTTTAATTCAAGAATATATTATGCATAGGGTCTTTTTAATAGGGTAATTTTCTTTTAAATAATCACTTTA--AAAAAAAAAGTGAGCGTGTTTATCTCTTTCTTAAAATTATTCTTTTTGTCCTCACCTCTCCCTTAGAGGAAGGAG-----TCTTTCATTCGGTGTAGCTGTAGTGTTAACGAATGTGGCGGAAGGACGATCTGGCTCCGGAAATAAACAAACGTCCATTATTTTTTGCCTCCTGTTTCATTTCGAAACGAAACAACCTTTAAGAAAAAGAA-----AAATAGATGGGGGAAAGATGAAGTGCGTTAAGGAAGGAGGCAGGGACACGGCACATGGTAATCTCTAAAAGTGGCCTCGATGATGAAGAAAACAACACATGCGTTCCGTAGCACAATATTTCAGAGTGGCCATATTCCGGCGCGGAATGGGCCATAAAGCACGTGACCTGTCGGCGAACGAACCGGCCGTAAACTCCACCACGTGCTATCTCGCACAATGGAGCCCCGTGGCATGTCGGGATTGGATAGATCTTTACCAGCATCCACTCTTTCCTCCGCCTTCTCCCTGCATCCGTGTTTCTCTCGCTGACGGAAGGGGTTGATCTGGATTTTTTTCCCTCTTTTTTTTCCCTTTGTTTATTTATTGGACCGCTCCTCCCGACAACTGTTACTTCTTCGGAATGCTCGCGCATCGTTCCTTCCCATCCAATCTGCATTCGTTCCGACAACACTCGGAATTGAACTCGAAATTCCTCGGGAAATGTCCTCTTCTGTCTGC---AGAAGGATAGTGGCTTCTTTCTTTC------------------------------------------------------------------------------------------------------------------------------------------------------------------
Npecki_HaskellSims_G3697 ----------------------------------------------------------------------------------------------------------------------------------------------------------------------------------------------GAGTCTTCTTTAAAAAATTAATTTTCTTTTCAATAATCACTTTTTTAAAAAAAAAGTGAGCTTGTTTTTCTCTTTCTTTAAATTATTCTTTTTGTTCTCACTTCTCCCTTAGAG----GCGTTTGCTCTTTCATTCGGTGTAGC------GTTAACGAATGAGGCGGAA-GACGATCAGGCTCCGGAAATAAACAAACGTCCATTATTTTTTGCCTCCTGTTTCTTTTCGAAACGAAACAACCTTTAAGAAAAAGAA--AAAAAATAGATCGGGGGAAGATGAAGTGCGTTAAGGAAGGAGGCAGGGACACGGCACATGGTAATCTCTAAAAGTGGCCTCGATGATGAAGAAAACAACACATGCGTTCCGTAGCACAATATTTCAGAGTGGCCATATTCCGGCGCGGAATGGGCCATAAAGCACGTGACCCGTCGGCGAACGAACCGGCCGTAAACTCCACCACGTGCTATCTCGCACAATGGAGCCCCGTGGCATGTCGGGATTGGATAGATCTTTACCAGCATCCACTC-TTCCGCCGCCTTCTCCCTGCATCCGTGTTTCTCTCGCTGACGGAAGGGGTTGATCTGGATTTTTTTCCCTCTTTTTTTTCCCTTTGTTTATTTATTGGACCGCTCCTCCCGACAACTGTTACTTCTTCGGAATGCTCGCGCATCGTTCCTTCCCATCCAATCTGCATTCGTTCCGACAGCACTTGGAATTGAACTCGAAATTCCTCGGGAAATGTCCTCTTCTCTCTGCTCTAGAACGATAGTGGCTTCTTTCTTTC--TATATATATCTCCACTTTTGACAGCTTTCTCTATTTATTTATTTTTCAATATCAATTCGCATTTTACTAGTGTATACTTTATGTATAAATCCCATCAATTGTGTTATAAATTTTTGTGATTATTTTCAAAGTGCGCATAAAATTATCGACCTCTTTATGA
Npecki_HurricaneMazeCave_G2100 TTTTATTGGAAAGATAACGTTTTTTCACAGTGAAGAGGCAGGAAAAGAGGAATGAGAAATATACA---TTTAGAAAGGGGAAAAAA----------------------------------AACAGTAATATATCTCTCGGATCATGTAAAAGCTTGTTTTCTAATTTTAATTCAAGA-----------ATGGGGTCTCTTTAAAAAAGTAATTTTCTCTTCAATAATCACTTTTTTAAAAAATAAGTGAGCTTGTTTTTCTCTTTTTTTAAATTATTCTTTTTGTTCTCACTTCTCCCTAAGAG----GCGTTTGCTCTTTCATTCGGTGTAGC------GTTAACGAATGAGGCGGAA-GACGATCAGGCTCCGGAAATAAACAAACGTCCATTATTTTTTGCCTCCTGTTTCTTTTCGAAACGAAACAACCTTTAAGAAAAAGAAGAAAAAAATAGATCGGGGGAAGATGAAGTGCGTTAAGGAAGGAGGCAGGGACACGGCACATGGTAATCTCTAAAAGTGGCCTCGATGATGAAGAAAACAACACATGCGTTCCGTAGCACAATATTTCAGAGTGGCCATATTCCGGCGCGGAATGGGCCATAAAGCACGTGACCTGTCGGCGAACGAACCGGCCGTAAACTCCACCACGTGCTATCTCGCACAATGGAGCCCCGTGGCATGTCGGGATTGGATAGATCTTTACCAGCATCTACTC-TTCCGCCGCCTTCTCCCTGCATCCGTGTTTCTCTCGCTGACGGAAGGGGTTGATCTGGATTCCCCCCCCTCTTTTTTTTCCCTTTGTTTATTTATTGGACCGCTCCTCCCGACAACTGTTACTTCTTCGGAATGCTCGCGCATCCTTCCATCCCATCCAATCTGCATTCGTTCCGACAGCACTCGGAATTGAACTCGAAATTCCTCTGGAAATGTCCTCTTCTGTCTGCTCTAGAATGATAGTGGCTTCTTTCTTTC--TATATGTATCTCCACTTTTGACAGCTTTCTCTATTTATTTATTTTTCAATATCAATTCGCATTTTACTAGTGTGTACTTTATGTATAAATCCCATCAATTGTGTTATAAATTTTTGTGATTAT-------------------------------------
Npecki_Monteagle_N062 --------------------------------------TTTAGAAAGAA-------------------------AAAAACAGTAATAT-------------------------------------------ATCTCTCGGATCATGTAAAAGCTTGTTTTTTAATTTTAATTCAAGAATATATTATGCATGGGGTCTTCTAAATG--GTAATTTTCTTTGCAATAATCACTTTTTTTTAAAGAAAGTGAGCTTGTTTTTCTCTTACTTTAAATTATTCTTTTTGTTCTCACTTCTCCCTTAGAG----GCGTTTGCTCTTTCATTCGGTGTAGC------GTTAACGAATGAGGCGGAA-GACGATCAGGCTCCGGAAATAAACAAACGTCCATTATTTTTTGCCTCCTGTTTCTTTTCGAAACGAAACAACCTTTAAGAAAAAGAAA--AAAAATAGATCGGGGGAAGATGAAGTGCGTTAAGGAAGGAGGCAGGGACACGGCACATGGTAATCTCTAAAAGTGGCCTCGATGATGAAGAAAACAACACATGCGTTCCGTAGCACAATATTTCAGAGTGGCCATATTCCGGCGCGGAATGGGCCATAAAGCACGTGACCTGTCGGCGAACGAACCGGCCGTAAACTCCACCACGTGCTATCTCGCACAATGGAGCCCCGTGGCATGTCGGGATTGGATAGATCTTTACCAGCATCCACTC-TTCCGCCGCCTTCTCCCTGCATCCGTGTTTCTCTCGCTGACGGAAGGGGTTGATCTGGATTTTTTTCCCTCTTTTTTTTCCCTTTGTTTATTTATTGGACCGCTCCTCCCGACAACTGTTACTTCTTCGGAATGCTCGCGCATCGTTCCTTCCCATCCAATCTGCATTCGTTCCGACAGCACTCGGAATTGAACTCGAAATTCCTCGGGAAATGTCCTCTTCTGTCTGCTCTAGAAGGATAGTGGCTTCTTTCTTTC--TATATATATCTCCACTTTTGACAGCTTTCTCTATTTATTTATGTTTCAATATCAATTCGCATTTTACTAGTGTATACTTTATGTATAAATCCCATTAATTGTGTTATAAATTGTCGTGATTATATTCAAAGTGCGCATAAAATTATCGACCCCTTTATGA
Nperlakyi_SChimneys_N1079 TTCTTTTTTAAAAGAAACCTCTTATAATTGAAAAATGACTTGAAAAAAACGATGAAAAATTGCCACAATTCTTAAAAAGGCAAAAATTTTGGCATC--------------TGGACGAGTTCTCCGGATCCCACCTCGAGCATCATGTACAAATCTGTTTACTAATTTTAATTCAAGAATATATTATGCATAGGGTCTTTTTATTAGAGTAATTTTCTTTTCAATAAGCACTTTTTTAAAAAAAAAGTGAGCTTGTTTCTCTCTTTCTTAAAATTATTCTTTTTGTCCTCACCTCTCCCTTAGAGGAAGGAGCTTGCTCTTTCATTCGGTGTAGCTGCAGTGTTAACGAATGAGGCGGAAGGACGATCAGGCTCCGGAAATAAACAAACGTCCATTATTTTTTGCCTCCTGTTTCATTTCGAAACGAAACAACCTTTAAGAAAAAGAAAAGAAAAATAGATGGGGGAAAGATGAAGTGCGTTAAGGAAGGAGGCAGGGACACGGCACATGGTAATCTCTAAAAGTGGCCTCGATGATGAAGAAAACAACACATGCGTTCCGTAGCACAATATTTCAGAGTGGCCATATTCCGGCGCGGAATGGGCCATAAAGCACGTGACCTGTCGGCGAACGAACCGGCCGTAAACTCCACCACGTGCTATCTCGCACAATGGAGCCCCGTGGCATGTCGGGATTGGATAGATCTTTACCAGCATCCACTCTTTCCTCCGCCTTCTCCCTGCATCCGTGTTTCTCTCGCTGACGGAAGGGGTTGATCTGGATTTTTTTCCCTCTTTTTTTTCCCTTTGTTTATTTATTGGACCGCTTCTCCCGACAACTGTTACTTCTTCGGAATGCTCGCGCATCGTTCCTTCCCATCCAATCTGCATTCGTTCCGACAACACTCGGAATTGAACTCGAAATTTCTCGGGAAATGTCCTCTTCTGTCTGCTATAGAAGGATAGTGGCTTCTTTCGCTCTCTATATATACCTCCACTTTTGACAGCTTTCTCTATTTATTTATTTTTAAATATCAATTTTCTTTCTATTAGTGTATACTCTATGTATAAGTTCCATCAATTGTGTTATAAATTTTTGCGATTATTTTCGAAGCGTGTATAAAATCATCGACCTC-------
Nperlakyi_SChimneys_N1080 ----------------------TATAATTGAAAAATGACTTGAAAAAAAGGATGAGAAATTGCCACAATTTTCAAAAAAGCGAAATTTTCGGCATCTGGACGAGTTGTCGTGGACGAGTTCTCCGGATCCCACCTCGAGCATCATGTACAAATCTGTTTACTAATTTTAATTCAAGAATATATTATGCATAGGGTCTTTTTATTAGAGTAATTTTCTTTTCAATAAGCACTTTTTTAAAAAAAAAGTGAGCTTGTTTCTCTCTTTCTTAAAATTATTCTTTTTGTCCTCACCTCTCCCTTAGAGGAAGGAGCTTGCTCTTTCATTCGGTGTAGCTGCAGTGTTAACGAATGAGGCGGAAGGACGATCAGGCTCCGGAAATAAACAAACGTCCATTATTTTTTGCCTCCTGTTTCATTTCGAAACGAAACAACCTTTAAGAAAAAGAAAAGAAAAATAGATGGGGGAAAGATGAAGTGCGTTAAGGAAGGAGGCAGGGACACGGCACATGGTAATCTCTAAAAGTGGCCTCGATGATGAAGAAAACAACACATGCGTTCCGTAGCACAATATTTCAGAGTGGCCATATTCCGGCGCGGAATGGGCCATAAAGCACGTGACCTGTCGGCGAACGAACCGGCCGTAAACTCCACCACGTGCTATCTCGCACAATGGAGCCCCGTGGCATGTCGGGATTGGATAGATCTTTACCAGCATCCACTCTTTCCTCCGCCTTCTCCCTGCATCCGTGTTTCTCTCGCTGACGGAAGGGGTTGATCTGGATTTTTTTCCCTCTTTTTTTTCCCTTTGTTTATTTATTGGACCGCTTCTCCCGACAACTGTTACTTCTTCGGAATGCTCGCGCATCGTTCCTTCCCATCCAATCTGCATTCGTTCCGACAACACTCGGAATTGAACTCGAAATTTCTCGGGAAATGTCCTCTTCTGTCTGCTATAGAAGGATAGTGGCTTCTTTCGCTCTCTATATATACCTCCACTTTTGACAGCTTTCTCTATTTATTTATTTTTAAATATCAATTTTCTTTCTATTAGTGTATACTCTATGTATAAGTTCCATCAATTGTGTTATAAATTTTTGCGATTATTTTCGAAGCGTGTATAAAATCATCGACCTCTT-----
Nreclusus_Clingmans_N252 ----------------------------------------------------------------------------------------------------------------------------------------------------------------------------CAAGAATAGATTATCCATAGGGTCTTTTTAATAGGGTAATTTTCTTTTAAATAATCACTTTTTAAAAAAAAAAGTGAGCTTGTTTCTCTCTTTCTTTAAATTATTCTTTTTGTCCGCACCTCTCCCTTA-------GAGCTTGCTCTTTCATTCGGTGTAGCTGTAGTGTTAACGAATGAGGCGGAA-GACGATCAGGCTCCGGAAATAAACAAACGTCCATTATTTTTTGCCTCCTGTTTCATTTCGAAACGAAACAACCTTTAAGAAAAAGAAAAGAAAAATAGATGGGGGAAAGATGAAGTGCGTTAAGGAAGGAGGCAGGGACACGGCACATGGTAATCTCTAAAAGTGGCCTCGATGATGAAGAAAACAACACATGCGTTCCGTAGCACAATATTTCAGAGTGGCCATATTCCGGCGCGGAATGGGCCATAAAGCACGTGACCTGTCGGCGAACGAACCGGCCGTAAACTCCACCACGTGCTATCTCGCACAATGGAGCCCCGTGGCATGTCGGGATTGGATAGATCTTTACCAGCATCCACTCTTTCCTCCGCCTTCTCCCTGCATCCGTGTTTCTCTCGCTGACGGAAGGGGTTGATCTGGATTTTTTTCCCTCTTTTTTTTCCCTTTGTTTATTTATTGGACCGCTCCTCCCGACAACTGTTACTTCTTCGGAATGCTCGCGCATCGTTCCTTCCCATCCAATCTGCATTCGTTCCGACAACACTCGGAATTGAACTCGAAATTCCTCGGGAAATGTCCTCTTCTGTCTGCTATAGACGGATAGTGGCTTCTCTCTCTCTCTCTCTCTCTCTCTCTTTCT-----CTCTCTCTCTCTCTCTCTCTCT------------------------------------------------------------------------------------------------------------------
Nreclusus_Newfound_N259 ------------------------------------------------------------------------------------ATTTTCGGCATCTGGACGAGTTGCCATGGACGAGTTCTCCGGATCCCATCCGGCGCATCATGTAAAAATCTGTTTACTAATTTTAATTCAAGAATAGATTATCCATAGGGTCTTTTTAATAGGGTAATTTTCTTTTAAATAATCACTTTTTTAAAAAAAAAGTGAGCTTGTTTCTCTCTTTTTTTAAATTATTCTTTTTGTCCGCACCTCTCCCTTA-------GAGCTTGCTCTTTCATTCGGTGTAGCTGTAGTGTTAACGAATGAGGCGGAA-GACGATCAGGCTCCGGAAATAAACAAACGTCCATTATTTTTTGCCTCCTGTTTCATTTCGAAACGAAACAACCTTTAAGAAAAAGAAAAGAAAAATAGATGGGGGAAAGATGAAGTGCGTTAAGGAAGGAGGCAGGGACACGGCACATGGTAATCTCTAAAAGTGGCCTCGATGATGAAGAAAACAACACATGCGTTCCGTAGCACAATATTTCAGAGTGGCCATATTCCGGCGCGGAATGGGCCATAAAGCACGTGACCTGTCGGCGAACGAACCGGCCGTAAACTCCACCACGTGCTATCTCGCACAATGGAGCCCCGTGGCATGTCGGGATTGGATAGATCTTTACCAGCATCCACTCTTTCCTCCGCCTTCTCCCTGCATCCGTGTTTCTCTCGCTGACGGAAGGGGTTGATCTGGATTTTTTTCCCTCTTTTTTTTCCCTTTGTTTATTTATTGGACCGCTCCTCCCGACAACTGTTACTTCTTCGGAATGCTCGCGCATCGTTCCTTCCCATCCAATCTGCATTCGTTCCGACAACACTCGGAATTGAACTCGAAATTCCTCGGGAAATGTCCTCTTCTGTCTGCTAGAGAAGGATAGTGGCTTCTTTCTCTGTCTATATATAGCTCCACTTTTGACAGCTTTCTCTATTTATTTATTTTTAAATATCAATTCGCATTTTACTAGTGTATACTTTATGTTTAAATTCCATCAATTGTGTTATAAATTTTTGCGATTATTTTCGAAGCGTGTATAAAATTATCGACGTCTGTATGA
Nreclusus_Noland_N1051 --CGTTTCCAAAGGAAACCCCTTATAATTGAAAAATGACTTGAAAAAAAGGATGAGAAATTGCTACAATTTTCAAAAAGGCGAAATTTTCGGCATCTGGACGAGTTGTCGTGGACGAGTTCTCCGGATCCCATCCCGCGCATCATGTAAAAATATGTTTACTAATTTTAATTCAAGAATAGATTATCCATAGGGTCTTTTTAATAGGGTAATTTTCTTTTAAATAATCACTTTTTTAAAAAAAAAGTGAGCTTGTTTCTCTCTTTCTTTAAATTATTCTTTTTGTCCGCACCTCTCCCTTA-------GAGCTTGCTCTTTCATTCGGTGTAGCTGTAGTGTTAACGAATGAGGCGGAA-GACGATCAGGCTCCGGAAATAAACAAACGTCCATCTTTTTTTGCCTCCTGTTTCATTTCGAAACGAAACAACCTTTAAGAAAAAGAAAAGAAAAATAGATGGGGGAAAGATGAAGTGCGTTAAGGAAGGAGGCAGGGACACGGCACATGGTAATCTCTAAAAGTGGCCTCGATGATGAAGAAAACAACACATGCGTTCCGTAGCACAATATTTCAGAGTGGCCATATTCCGGCGCGGAATGGGCCATAAAGCACGTGACCTGTCGGCGAACGAACCGGCCGTAAACTCCACCACGTGCTATCTCGCACAATGGAGCCCCGTGGCATGTCGGGATTGGATAGATCTTTACCAGCATCCACTCTTTCCTCCGCCTTCTCCCTGCATCCGTGTTTCTCTCGCTGACGGAAGGGGTTGATCTGGATTTTTTTCCCTCTTTTTTTTCCCTTTGTTTATTTATTGGACCGCTCCTCCCGACAACTGTTACTTCTTCGAAATGCTCGCGCATCGTTCCTTCCCATCCAATCTGCATTCGTTCCGACAACACTCGGAATTGAACTCGAAATTCCTCGGGAAATGTCCTCTTCTGTCTGCTATAGACGGATAGTGGCTTCTTTCTCTGTCTATATATAGCTCCACTTTTGACAGCTTTCTCTATTTATTTATTTTTAAATATCAATTCGCATTTTACTAGTGTATACTTTATGTTTAAATTCCATCA---------------------------------------------------------------
Nreclusus_Smokemont_N1020 -----------------------------------------------------------------------------------------CGGCATC--------------TGGACGAGTTCTCCGGATCCCACCTCCCACATCATGTAAAAATCTGTTTACTAATTTTAATTCAAGAATAGATTATCCATAGGGTCTTTTTAATAGGGTAATTTTCTTTTAAATAATCACTTTTTTAAAAAAAAAGTGAGCTTGTTTCTCTCTTTCTTTAAATTATTATTTTTGTCCGCACCTCTCCCTTA-------GAGCTTGCTCTTTCATTCGGTGTAGCTGTAGTGTTAACGAATGAGGCGGAA-GACGATCAGGCTCCGGAAATAAACAAACGTCCATTATTTTTTGCCTCCTGTTTCATTTCGAAACGAAACAACCTTTAAGAAAAAGAAAAGAAAAATAGATGGGGGAAAGATGAAGTGTGTTAAGGAAGGAGGCAGGGACACGGCACATGGTAATCTCTAAAAGTGGCCTCGATGATGAAGAAAACAACACATGCGTTCCGTAGCACAATATTTCAGAGTGGCCATATTCCGGCGCGGAATGGGCCATAAAGCACGTGACCTGTCGGCGAACGAACCGGCCGTAAACTCCACCACGTGCTATCTCGCACAATGGAGCCCCGTGGCATGTCGGGATTGGATAGATCTTTACCAGCATCCACTCTTTCCTCCGCCTTCTCCCTGCATCTGTGTTTCTCTCGCTGACGGAAGGGGTTGATCTGGATTTTTTTCCCTCTTTTTTTTCCCTTTGTTTATTTATTGGACCGCTCCTCCCGACAACTGTTACTTCTTCGGAATGCTCGCGCATCGTTCCTTCCCATCCAATCTGCATTCGTTCCGACAACACTCGGAATTGAACTCGAAATTCCTCGGGAAATGTCCTCTTCTGTCTGCTAGAGAAGGATAGTGGCTTCTTTCTCTGTCTATATATAGCTCCACTTTTGACAGCTTTCACTATTTATTTATTTTTAAATATCAATTCGCATTTTACTAGTGTATACTTTATGTTTAAATTCCATCAATTGTGTTATAAATTTTTGCGATTATTTTCGAAGCGTGTATAAAATTATCGACCCCTTTATGA
Nroanensis_IngramBranch_N926 TTCGTTCTCAAAGGAAACCTCTTATACTTGAAAAATGACTTGAAAAAAAGAATGAGAAATTGCTACAATTTTCAAAAAGGCGAAATTTTTGGCATCTGAACGAGTTGTCGTGGACGAGTTCTCCGGATCCCACCTCCCGCATCATGTAAAAATCTGTTTACTAATTTTAATTCAAGAATATATTATGCATAGGGTCTTTTTAATAGGGTAATTTTCTTTTAAATAATCACTTT----AAAAAAAAGTGAGCGTGTTTATCTCTTTCTTAAAATTATTCTTTTTGTCCTCACCTCTCCCTTAGAGGAAGGAGCTTGCTCTTTCATTCGGTGTAGCTGTAGTGTTAACGAATGTGGCGGAAGGACGATCTGGCTCCGGAAATAAACAAACGTCCATTATTTTTTGCCTCCTGTTTCATTTCGAAACGAAACAACCTTTAAGAAAAAGAAAAGAAAAATAGATGGGGGAAAGATGAAGTGCGTTAAGGAAGGAGGCAGGGACACGGCACATGGTAATCTCTAAAAGTGGCCTCGATGATGAAGAAAACAACACATGCGTTCCGTAGCACAATATTTCAGAGTGGCCATATTCCGGCGCGGAATGGGCCATAAAGCACGTGACCTGTCGGCGAACGAACCGGCCGTAAACTCCACCACGTGCTATCTCGCACAATGGAGCCCCGTGGCATGTCGGGATTGGATAGATCTTTACCAGCATCCACTCTTTCCTCCGCCTTCTCCCTGCATCCGTGTTTCTCTCGCTGACGGAAGGGGTTGATCTGGATTTTTTTCCCTCTTTTTTTTCCCTTTGTTTATTTATTGGACCGCTCCTCCCGACAACTGTTACTTCTTCGGAATGCTCGCGCATCGTTCCTTCCCATCCAATCTGCATTCGTTCCGACAACACTCGGAATTGAACTCGAAATTCCTCGGGAAATGTCCTCTTCTGTCTGC---AGAAGGATAGTGGCTTCTTTCTCTCTCTATCTCTCTCTCTCTCTCT-----CTCTCTCTC-------------------------------------------------------------------------------------------------------------------------------
Nroanensis_N_CarversGap_N928 TTCGTTCTCAAAGGAAACCTCTTATACTTGAAAAATGACTTGAAAAAAAGAATGAGAAATTGCTACAATTTTCAAAAAGGCGAAATTTTCGGCATCTGAACGAGTTGTCGTGGACGAGTTCTCCGGATCCCACCTCCCGCATCATGTAAAAATCTGTTTACTAATTTTAATTCAAGAATATATTATGCATAGGGTCTTTTTAATAGGGTAATTTTCTTTTAAATAATCACTTT---AAAAAAAAAGTGAGCGTGTTTATCTCTTTCTTAAAATTATTCTTTTTGTCCTCCCCTCTCCCTTAGAGGAAGGAGCTTGCTCTTTCATTCGGTGTAGCTGTAGTGTTAACGAATGTGGCGGAAGGACGATCTGGCTCCGGAAATAAACAAACGTCCATTATTTTTTGCCTCCTGTTTCATTTCGAAACGAAACAACCTTTAAGAAAAAGAAAAGAAAAATAGATGGGGGAAAGATGAAGTGCGTTAAGGAAGGAGGCAGGGACACGGCACATGGTAATCTCTAAAAGTGGCCTCGATGATGAAGAAAACAACACATGCGTTCCGTAGCACAATATTTCAGAGTGGCCATATTCCGGCGCGGAATGGGCCATAAAGCACGTGACCTGTCGGCGAACGAACCGGCCGTAAACTCCACCACGTGCTATCTCGCACAATGGAGCCCCGTGGCATGTCGGGATTGGATAGATCTTTACCAGCATCCACTCTTTCCTCCGCCTTCTCCCTGCATCCGTGTTTCTCTCGCTGACGGAAGGGGTTGATCTGGATTTTTTTCCCTCTTTTTTTTCCCTTTGTTTATTTATTGGACCGCTCCTCCCGACAACTGTTACTTCTTCGGAATGCTCGCGCATCGTTCCTTCCCATCCAATCTGCATTCGTTCCGACAACACTCGGAATTGAACTCGAAATTCCTCGGGAAATGTCCTCTTCTGTCTGT---AGAAGGATAGTGGCTTCTTTCTCTCTCTATATATAGCTCCACTTTTGACAGCTTCCTCTATTTATTTATTTTTAAATATCAATTCGCATTTTACTAGTGTATAATTTATGTTTAAATTCCATCCATTGTGTTATAAATTTTTACGATTA--------------------------------------
Nroanensis_RoanHighBluff_N762 TTCGTTTCGAAAGGAAACCCCTTATAAGTGGAAGATGACTTGAAAAAAAGGATGAGAAATAGCCACAATTTTAAAAAAGGCGAAATTTTCGGCATCTGAACGAGTTGTCGTGGACGAGTTCTCCGGATCCCACCTCCCGCATCATGTAAAAATCTGTTTACTAATTTTAATTCAAGAATATATTATGCATAGGGTCTTTTTAATAGGGTAATTTTCTTTTAAATAATCACTTTA--AAAAAAAAAGTGAGCGTGTATATCTCTTTCTTAAAATTATTCTTTTTGTCCTCACCTCTCCCTTAGAGGAAGGA------TCTTTCATTCGGTGTAGCTGTAGTGTTAACGAATGTGGCGGAAGGACGATCTGGCTCCGGAAATAAACAAACGTCCATTATTTTTTGCCTCCTGTTTCATTTCGAAACGAAACAACCTTTAAGAAAAAGAAAAGAAAAATAGATGGGGGAAAGATGAAGTGCGTTAAGGAAGGAGGCAGGGACACGGCACATGGTAATCTCTAAAAGTGGCCTCGATGATGAAGAAAACAACACATGCGTTCCGTAGCACAATATTTCAGAGTGGCCATATTCCGGCGCGGAATGGGCCATAAAGCACGTGACCTGTCGGCGAACGAACCGGCCGTAAACTCCACCACGTGCTATCTCGCACAATGGAGCCCCGTGGCATGTCGGGATTGGATAGATCTTTACCAGCATCCACTCTTTCCTCCGCCTTCTCCCTGCATCCGTGTTTCTCTCGCTGACGGAAGGGGTTGATCTGGATTTTTTTCCCTCTTTTTTTTCCCTTTGTTTATTTATTGGACCGCTCCTCCCGACAACTGTTACTTCTTCGGAATGCTCGCGCATCGTTCCTTCCCATCCAATCTGCATTCGTTCCGACAACACTCGGAATTGAACTCGAAATTCCTCGGGAAATGTCCTCTTCTGTCTGC---AGAAGAATAGTGGCTTCTCTCTGTCTCTCTC------------------------------------------------------------------------------------------------------------------------------------------------------------
Nsheari_BaldRiver_N1168 TTTGTTTCCAAAGGAAACCCCTTATAATTGAAAAATGACTTGAAAAAAAGGATGAGAAATTGCCACAATTTTCGAAAAGGCGAAATTTTCGGCATCTGGACGAGTTGTCGTGGACGAGTTCTCCGGATCCCACTTCCCACATCATGTAAAAATCTGTTTACTAATTTTAGTTCAAGAATAGATTATCCATAGGGTCTTTTTAATAGGGCAATTTTCTTTTAAATAATCACTTTT---AAAAAAAAGTGAGCTTGTTTTTCTCTTTCTTTAAATTATTCTTTTTGTCCTCGCCTCTCCCCTAGAGGAAGGAGCTTGCTCTTTCATTCGGTGTAGCTGTAGTGTTAACGAATGAGGCGGAAGGACGATCAGGCTCCGGAAATAAACAAACGTCCATTATTTTTTGCCTCCTGTTTCATTTCGAAACGAAACAACCTTTAAGAAAAAGAAAAGAAAAATAGATGGGGGAAAGATGAAGTGCGTTAAGCAAGGAGGCAGGGACACGGCACATGGTAATCTCTAAAAGTGGCCTCGATGATGAAGAAAACAACACATGCGTTCCGTAGCACAATATTTCAGAGTGGCCATATTCCGGCGCGGAATGGGCCATAAAGCACGTGACCTGTCGGCGAACGAACCGGCCGTAAACTCCACCACGTGCTATCTCGCACAATGGAGCCCCGTGGCATGTCGGGATTGGATAGATCTTTACCAGCATCCACTCTTTCCTCCGCCTTCTCCCTGCATCCGTGTTTCTCTCGCTGACGGAAGGGGTTGATCTGGATTTTTTTCCTCTTCTTTTTTCCCTTTGTTTATTTATTGGACCGTTCCTCCCGACAACTGTTACTTCTTCGGAATGCTCGCGCATCGTTCCTTCCCATCCAATCTGCATTCGTTTCGACAACACTCGGAATTGAACTCGGAATTCCTCGGGAAATGTCCTCTTCTGTCCGCTATAGATGGATAGTGGCTTCTTTCTCTGTCTATATATAGCTCCACTTTTGACAGCTTTCTTTCTTTATTTATTTTTAAATATCAATTCGCATTTTACTAGTGCATACTTTATGTTTAAATTCCATCAATTGTGTTATAAATTTTTGCGATTATTTTCGAAGCGTGTATAAAATTATC-------------
Nsheari_Cohutta_N826 ------------------------------AAAAATGACTTGAAAAAAAGAATGAGAAATTGCCACAATTTTCAAAAAGGCGAAATTTTCGGCATCTGGACGAGTTGTCGTGGACGAGTTCTCCGGATCCCACTTCCCACATCATGTAAAAATCTGTTTACTAATTTTAATTCAAGAATAGATTATCCATAGGGTCTTTTTAATAGGGCAATTTTCTTTTAAATAATCACTTTT---AAAAAAAAGTGAGCTTGTTTCTCTCTTTCTTTAAATTATTCTTTTTGTCCTCGCCTCTCCCTTAGAGGAAGGAGCTTGCTCTTTCATTCGGTGTAGCTGTAGTGTTAACGAATGAGGCGGAAGGACGATCAGGCTCCGGAAATAAACAAACGTCCATTATTTTTTGCCTCCTGTTTCATTTCGAAACGAAACAACCTTTAAGAAAAAGAAAAGAAAAATAGATGGGGGAAAGATGAAGTGCGTTAAGCAAGGAGGCAGGGACACGGCACATGGTAATCTCTAAAAGTGGCCTCGATGATGAAGAAAACAACACATGCGTTCCGTAGCACAATATTTCAGAGTGGCCATATTCCGGCGCGGAATGGGCCATAAAGCACGTGACCTGTCGGCGAACGAACCGGCCGTAAACTCCACCACGTGCTATCTCGCACAATGGAGCCCCGTGGCATGTCGGGATTGGATAGATCTTTACCAGCATCC-CTCTTTCCTCCGCCTTCTCCCTGCATCCGTGTTTCTCTCGCTGACGGAAGGGGTTGATCTGGATTTTTTTCCCTCTTTTTTTTCCCTTTGTTTATTTATTGGACCGCTCCTCCCGACAACTGTTACTTCTTCGGAATGCTCGCGCATCGTTCCTTCCCATCCAATCTGCATTCGTTCCGACAACACTCGGAATTGAACTCGAAATTCCTCGGGAAATGTCCTCTTCTGTCCGCTATAGAAGGATAGTGGCTTCTTTCTCTGTCTATATATAGCTCCACTTTTGACAGCTTTCTTTCTTTATTTATTTTTAAATATCAATTCGCATTTTACTAGTGCATACTTTATGTTTAAATTCCATCAATTGTGTTATAAATTTTTGCGATTATTTTC---------------------------------
Nsheari_JoyceKilmer_N092 ------------------------------------------------------------------------------------ATTTTCGGCATC--------------TGGACGAGTTCTCCGGATCCCACTTCCCACATCATGTAAAAATCTGTTTACTAATTTTAATTCAAGAATAGATTATCCATAGGGTCTTTTTAATAGGATAATTTTCTTTTAAATAATCACTTT---AAAAAAAAAGTGAGCTTGTTTCTCTCTTTCTTTAAATTATTCTTTTTGTCCTCGCCTCTCCCTTAGAGGAAGGAGCTTGCTCTTTCATTCGGTGTAGCTGTAGTGTTAACGAATGAGGCGGAAGGACGATCAGGCTCCGGAAATAAACAAACGTCCATTATTTTTTGCCTCCTGTTTCATTTCGAAACGAAACAACCTTTAAGAAAAAGAAAAGAAAAATAGATGGGGGAAAGATGAAGTGCGTTAAGGAACGAGGCAGGGACACGGCACATGGTAATCTCTAAAAGTGGCCTCGATGATGAAGAAAACAACACATGCGTTCCGTAGCACAATATTTCAGAGTGGCCATATTCCGGCGCGGAATGGGCCATAAAGCACGTGACCTGTCGGCGAACGAACCGGCCGTAAACTCCACCACGTGCTATCTCGCACAATGGAGCCCCGTGGCATGTCGGGATTGGATAGATCTTTACCAGCATCCACTCTTTCCTCCGCCTTCTCCCTGCATCCGTGTTTCTCTCGCTGACGGAAGGGGTTGATCTGGATTTTTTTTCCTCTTTTTTTTCCCTTTGTTTATTTATTGGACCGCTCCTCCCGACAACTGTTACTTCTTCGGAATGCTCGCGCATCGTTCCTTCCCATCCAATCTGCATTCGTTTCGACAACACTCGGAATTGAACTCGAAATTCCTCGGGAAATGTCGCCTTCTGTCCGCTATAGAAGGATAGTGGCTTCTTTCTCTGTCTATATATAGCTCCACTTTTGACAGCTTTCTCTATTTATTTATTTTTAAATATCAATTCGCATTTTACTAGTGCATACTTTATGTTTAAATTCCATCAGTTGTGTTATAAATTTTTGCGATTATTTTCGAAGCGTGTATAAAATTATCGACCCCTTTATGA
Nsilvanus_Elijay_N395 ----------------------------------------------------------ATTGCTACAATTTTCAAAAGGGCGAAATTTTCGGCATCTGAACGAGTTGTCGTGGACGAGTTCTCCGGATCCCTCCTCCCGCATCATGTGAAAATCTGTTTACTAATTTTAATTCAAGAATATATTATGCATAGGGTCTTTTTAATAGGGTAATTTTCTTTCAAATGATCACTTT---AAAAAAAAAGTGAGCGTGTTTCTCACTT--TTCAAATTCTTATTTTTGTCCTCGCCTCTCCCTTAGAGGAAGGAGCTTGCTCTTTCATTCGGTGTAGCTGTAGTGTTAACGAATGAGGCGAAAGGACGATCAGGCTCCGGAAATAAACAAACGTCCATTATTTTTTGCCTCCTGTTTCATTTCGAAACGAAACAACCTTTAAGAAAAAGAA---AAAAATAGATGGGGGAAAGATGAAGTGCGTTAAGGAAGGAGGCAGGGACACGGCACATGGTAATCTCTGAAAGTGGCCTCTATGATGAAGAAAACAACACATGCGTTCCGTAGCACAATATTTCAGAGTGGCCATATTCCGGCGCGGAATGGGCCATAAAGCACGTGACCTGTCGGCGAACGAACCGGCCGTAAACTCCACCACGTGCTATCTCGCACAATGGAGCCCCGTGGCATGTCGGGATTGGATAGATCTTTACCAGCATCCACTCTTTCCTCCGCCTTCTCCCTGCATCCGTGTTTCTCTCGCTGACGGAAGGGGTTGATCTGGATTTTTTTCCCTCTTTTTTTTCCCTTTGTTTATTTATTGGACCGCTCCTCCCGACAACTGTTACTTCTTCGGAATGCTCGCGCATCGTTCCTTCCCATCCAATCTGCATTCGTTCCGACAACACTCGGAATTGAACTCGAAATTCCTCGGGAAATGTCCTCTTCTGTCTGCTATAGAAGGATAGTGGCTTCTCTCTCTCTC--------TCTCTCTCTCT-----CTCTCTCTCTCTCTCTC-----------------------------------------------------------------------------------------------------------------------
Nsilvanus_GermanyCove_N1017 TTCGTT---------AAACCCTTGTACTTGAAAAATG--TTTAAAAAAAGAATAAAAAATTGCTACAATTTTCAAAAAGGCGAAATTTTCGGTATCTGAACGAGTTGTCGTGGACCAGTTCTCCGGATCCCACCTCCCGCATCATGTAAAAATCTGTTTACTAATTTTAATTCAAGAATATATTATGCATAGGGTCTTTATAATAGGGTAATTTTCTTTCAAATGATCACTTT---AAAAAAAAAGTGAGCGTGTTTCTGTCTTTCTTAAAATTATTATTTTTGTCCTCGCCTCTCCCTTAGAGGAAGGAGTTTGCTCTTTCATTCGGTGTAGCTGTAGTGTTAACGAATGAGGCGAAAGGACGATCAGGCTCCGGAAATAAACAAACGTCCATTATTTTTTGCCTCCTGTTTCATTTCGAAACGAAACAACCTTTAAGAAAAAGAAAAGAAAAATAGATGGGGGAAAGATGAAGTGCGTTAAGGAAGGAGGCAGGGACACGGCACATGGTAATCTCTAAAAGTGGCCTCTATGATGAAGAAAACAACACATGCGTTCCGTAGCACAATATTTCAGAGTGGCCATATTCCGGCGCGGAATGGGCCATAAAGCACGTGACCTGTCGGCGAACGAACCGGCCGTAAACTCCACCACGTGCTATCTCGCACAATGGAGCCCCGTGGCATGTCGGGATTGGATAGATCTTTACCAGCATCCACTCTTTCCTCCGCCTTCTCCCTGCATCCGTGTTTCTCTCGCTGACGGAAGGGGTTGATCTGGATTTTTTTCCCTCTTTTTTTTCCCTTTGTTTATTTATTGGACCGCTCCTCCCGACAACTGTTACTTCTTCGGAATGCTCGCGCATCGTTCCTTCCCATCCAATCTGCATTCGTTCCGACAACACTCGGAATTGAACTCGAAATTCCTCGGGAAATGTCCTCTTCTGTCTGCTATAGAAGGATAGTGGCTTCTTTCTCTCTATATATGTAGCTCCACTTTTGACAGCTTTCTCTATTTATTTATTTTTAAATATCAATTCGCATTTTACTAGTGTATACTTTATGTTTAAATTCCATCAATTGTGTTATAAATTTTTGCGATTATTTTCGAAGCGTGTATAAAATTATC---CCCTTTATGA
Nsilvanus_HeboMtn_N1029 TTCGTTCTCAAAGGAAACCTCTTATACTTGAAAAATGACTTGAAA-AAAGAATGAGAAATTGCTACAATTTTCAAAAAGGCGAAATTTTCGGCATCTGGACGAGCTGTCGTGGACGAGTTCTCCGGATCCCTCCTCCCGCATCATGTAAAAATCTGTTTACTATTTTTAGTTCAAGAATATATTATGCATAGGGTCTTTTTAATAGGGTAATTTTCTTTTAAATGATCACTTT---AAAAAAAAAGTGAGCGTGTTTCTGTCTTTCTTAAAATTATTATTTTTGTCCTCGCCTCTCCCTTAGAGGAAGGAGCTTGCTCTTTCATTCGGTGTAGCTGTAGTGTTAACGAATGAGGCGAAAGGACGATCAGGCTCCGGAAATAAACAAACGTCCATTATTTTTTGCCTCCTGTTTCATTTCGAAACGAAACAACCTTTAAGAAAAAGAA---AAAAATAGATGGGGGAAAGATGAAGTGCGTTAAGGAA--------GGACACGGCACATGGTAATCTCTGAAAGTGGCCTCTATGATGAAGAAAACAACACATGCGTTCCGTAGCACAATATTTCAGAGTGGCCATATTCCGGCGCGGAATGGGCCATAAAGCACGTGACCTGTCGGCGAACGAACCGGCCGTAAACTCCACCACGTGCTATCTCGCACAATGGAGCCCCGTGGCATGTCGGGATTGGATAGATCTTTACCAGCATCCACTCTTTCCTCCGCCTTCTCCCTGCATCCGTGTTTCTCTCGCTGACGGAAGGGGTTGATCTGGATTTTTTTCCCTCTTTTTTTTCCCTTTGTTTATTTATTGGACCGCTCCTCCCGACAACTGTTACTTCCTCGGAATGCTCGCGCATCGTTCCTTCCCATCCAATCTGCATTCGTTCCGACAACACTCGGAATTGAACTCGAAATTCCTCGGGAAATGTCCTCTTCTGTCTGCTATAGAAGGATAGTGGCTTTTTTCTCTCTCTATATATAGCTCCACTTTTGACAGCTTTCTCTATTTATTTATTTTTAAATATCAAATCGCATTTTACTAGTGTATACTTTATGTTTAAATCCCATCAATTGTGTTATAAATTTTTGCGATTATTTTCGAAACGTGTATAAAATTATCGACCCCTTTACGA
Nstupkai_BlowholeWOS_N285 TTCGTTCTCAAAGGAAACT---TATACTTGAAAAATGACTTGAAAAAAAGAATGAGAAATTGCTACAATTTTCAAAAAGGCGAAATTTTCGGCATCTGGACGAGTTGTCGTGGACGAGTTCTCCGGATCCCATTCCGCGCATCATATAAAAATCTGTTTACTAATTTTAATTCAAGAATAGATTATCCATAGGGTCTTTTTAATAGGGTAATTTTCTTTTAAATAATCATTTTTTTAAAAAAAAAGTGAGCTTGTTTCTCTCTTTCTTTAAATTATTCTTTTTGTCCGCACCTCTCCCTTA-------GAGCTTGCTCTTTCATTCGGTGTAGCTGTAGTGTTAACGAATGAGGCGGAA-GACGATCAGGCTCCGGAAATAAACAAACGTCCATTATTTTTTGCCTCCTGTTTCATTTCGAAACGAAACAACCTTTAAGAAAAAGAAAAGAAAAATAGATGGGGGAAAGATGAAGTGCGTTAAGGAAGGAGGCAGGGACACGGCACATGGTAATCTCTAAAAGTGGCCTCGATGATGAAGAAAACAACACATGCGTTCCGTAGCACAATATTTCAGAGTGGCCATATTCCGGCGCGGAATGGGCCATAAAGCACGTGACCTGTCGGCGAACGAACCGGCCGTAAACTCCACCACGTGCTATCTCGCACAATGGAGCCCCGTGGCATGTCGGGATTGGATAGATCTTTACCAGCATCCACTCTTTCCTCCGCCTTCTCCCTGCATCCGTGTTTCTCTTGCTGACGGAAGGGGTTGATCTGGATTTTTTTCCCTCTTTTTTTTCCCTTTGTTTATTTATTGGACCGCTCCTCCCGACAACTGTTACTTCTTCGGAATGCTCGCGCATCGTTCCTTCCCATCCAATCTGCATTCGTTCCGACAACACTCGGAATTGAACTCGAAATTCCTCGGGAAATGTCCTCTTCTGTCTGCTATAGAAGGATAGTGGCTTCTCTCTCTGTCTATATATAGCTCCACTTTTGACAGCTTTCTCCATTTATTTATTTTTAAATATCAATTCGCATTTTACTAGTGCATACTTTATGTTTAAATTCCATCAATTGTGTTATAAATTTGTGCG-TTATTTTCGAAGCGTG-------------------------
Nstupkai_Blowing_N356 TTCGTTTTCAAAGGAAACCTCTTATACTTGAAAAATGACTTGAAAAAAAGAATGAGAAATTGCTACAATTTTCAAAAAGGCGAAATTTTCGGCATCTGGACGAGTTGTCGTGGACGAGTTCTCCGGATCCCATCCCGCGCATCATGTAAAAATCTGTTTACTAATTTTAGTTCAAGAATAGATTATCCATAGGGTCTTTTTAATAGGGTAATTTTCTTTTAAATAATCACTTTTTTAAAAAAAAAGTGAGCTTGTTTCTCTCTTTCTTTAAATTATTCTTTTTGTCCGCACCTCTTCCTTA-------GAGCTTGCTCTTTCATTCGGTGTAGCTGTAGTGTTAACGAATGAGGCGGAA-GACGATCAGGCTCCGGAAATAAACAAACGTCCATTATTTTTTGCCTCCTGTTTCATTTCGAAACGAAACAACCTTTAAGAAAAAGAAAAGAAAAATAGATGGGGGAAAGATGAAGTGCGTTAAGGAAGGAGGCAGGGACACGGCACATGGTAATCTCTAAAAGTGGCCTCGATGATGAAGAAAACAACACATGCGTTCCGTAGCACAATATTTCAGAGTGGCCATATTCCGGCGCGGAATGGGCCATAAAGCACGTGACCTGTCGGCGAACGAACCGGCCGTAAACTCCACCACGTGCTATCTCGCACAATGGAGCCCCGTGGCATGTCGGGATTGGATAGATCTTTACCAGCATCCACTCTTTCCTCCGCCTTCTCCCTGCATCCGTGTTTCTCTCGCTGACGGAAGGGGTTGATCTGGATTTTTTTCCCTCTTTTTTTTCCCTTTGTTTATTTATTGGACCGCTCCTCCCGACAACTGTTACTTCTTCGGAATGCTCGCGCATCGTTCCTTCCCATCCAATCTGCATTCGTTCCGACAACACTCGGAATTGAACTCGAAATTCCTCGGGAAATATCCTCTTCTGTCTGCTATAGAAGGATAGTGCCTTCTCTCTCTA--TATATATAGCTCCACTTTTGACAGCTTTCTGTATTTATT-------------------------------------------------------------------------------------------------------------------------
Nstupkai_LittleRiver_N293 --------------------------------------------------------------------------------------------------------------------------------------------ATCATGTAAAAATCTGTTTCCTAATTTTAATTCAAGAATAGATTATCCATAGGGTATTTTTAATAGGGTAATTTTCTTTTAAATAATCACTTTTTTAAAAAAAATGTGAACTTGTTTCTCTCTTTCTTTAAATTATTCTTTTTGTCCGTACCTCTCCCTTAGAGGAAGGAGCTTGCTCTTTCCTTCGGTGTAGCTGTAGTGTTAACGAATGAGGCGGAA-GACGATCAGGCTCCGGAAATAAACAAACGTCCATTATTTTTTGCCTCCTGTTTCATTTCGAAACGAAACAACCTTTAAGAAAAAGAAAAGAAAAATAGATGGGGGAAAGATGAAGTGCGTTAAGGAAGGAGGCAGGAACACGGCACATGGTAATCTCTAAAAGTGGCCTCGATGATGAAGAAAACAACACATGCGTTCCGTAGCACAATATTTCAGAGTGGCCATATTCCGGCGCGGAATGGGCCATAAAGCACGTGACCTGTCGGCGAACGAACCGGCCGTAAACTCCACCACGTGCTATCTCGCACAATGGAGCCCCGTGGCATGTCGGGATTGGATAGATCTTTACCAGCATCCACTCTTTCCTCCGCCTTCTCCCTGCATCCGTGTTTCTCTCGCTGACGGAAGGGGTTGATCTGGATTTTTTTCCCTCTTTTTTTTCCCTTTGTTTATTTATTGGACCGCTCCTCCCGACAACTGTTACTTCTTCGGAATGCTCGCGCATCGTTCCTTCCCATCCAATCTGCATTCGTTCCGACAACACTCGGAATTGAACTCGAAATTCCTCGGGAAATGTCCTCTTCTGTCTGCTATAGAAGGATAGTGGCTTCTTTCTCTGTCTATATATAGCTCCACTTTTGACAGCTTTCTCTATTTATTTATTTTTAAATATCAATTCGCATTTTACTAGTGTATACTTTATGTTTAAATTCCATCAATTATGTTATAAATTTTTGCGATTATTTTCGATACGTGTATAAAATTATCGACCTCTTTATGA
Nstygius_ObeLee_N0656 -------------------------------------------------------------------------AAAAAGAAAAA--------------------------------------CAGTAGTATATCTCCTGGATCATGTAAAAACGTGTTTTTTAATTTTAATTTAAGAATATATTATGCATGTTTTTTTTTTAATATAGTAATTTTCTTTTCAATAATAACTTTTTTAAAAAAAAAATAGGCTTGTTTCTCTCTTTTAAGAAATTATTCTTTTTGTCCTCACATCTCCCTTAGAG----GCGTTTGCTCTTTCATTCGGTGTAGCTGTAGTGTTAACGAATGAGGCGGAA-GACGATCTGGCTCCGGAAATAAACAGACGTCCATTA-TTTTTGCCTCCTGTTTCATTTCGAAACGAAACAACCTTTAAGAAAAAGAA----AAAATAGATCGTGG-AAGATGAAGTGCGTTAAGGAAGGAGGCAGGGACACGGCACATGGTAATCTCTAAAAGTGGCCTCGATGATGAAGAAAACAACACATGCGTTCAGTAGCACAATATTTCAGAGTGGCCATATTCCGGCGCGGAATGGGCCATAAAGCACGTGACCTGTCGGCGAACGAACCGGCCGTAAACTCCACCACGTGCTATCTCGCACAATGGAGCCCCGTGGCATGTCGGGATTGGATAGATCTTTACCAGTATCCAGTC-TTCCCCCGCCTTCTCCTTGCATCCGTGTTTCTCTCGCTGACGGAAGGGGTTGATCTGGATTTTTTTCCCTCTTTTTTTTCCCTTTGTTTATTTATTGAACCGCTCCTCCCGACAACTGTTACTTCTTCGGAATGCTCGCGCATCGTTCCTTCCCATCCAATCTGCATTCGTTCTGACAGCACTCGGAATTGAACTCGAAATTCCTCGGGAAATGTCCTCTTCTATCTGCTATAGATTGATAGTGGCTTCTTTCTTTCTATATATATATCTCCACTTTTGACAGCTTTCTCTATTTATTTATTTTACAATATCAATTTGCATTTTACTAGTGTATACTTTATGTGTAACTTCCATCAATTGTGTTATAAATTTTTGTGATTATTTTCGAAGCGTGCATAAAATTATCGCCCCCTTTATGA
Nstygius_RavenB_N1022 TTTAATTGGAGGGAAAACGTTTTTTTTCAGTGAATAGACAGGAAAAGAGGAATGAGAAATATACATTTTTTTTAAAAAAAAGAAAA-----------------------------------ACAGTAGTATATCTCCTGGATCATGTAAAAACGTGTTTTTTAATTTTAATTTAAGAATATATTATGCATGTGTTTTTTTTAATATAGTAATTTTCTTTTCAATAATAACTTTTTTAAAAAAGAAGTAGGCTTGTTTCTCTCTTTTAAAAAATTATTCTTTTTGTCCTCACATCTCCCTTAGAG----GCGTGTGGTCTTTCATTCGGTGTAGCTGTAGTGTTAACGAATGAGGCGGAA-GACGATCTGGCTCCGGAAATAAACAAACGTCCATTA-TTTTTGCCTCCTGTTTCATTTCGAAACGAAACAACCTTTAAGAAAAAGAA----AAAATAGATCGTGG-AAGATGAAGTGCGTTAAGGAAGGAGGCAGGGACACGGCACATGGTAATCTCTAAAAGTGGCCTCGATGATGAAGAAAACAACACATGCGTTCAGTAGCACAATATTTCAGAGTGGCCATATTCCGGCGCGGAATGGGCCATAAAGCACGTGACCTGTCGGCGAACGAACCGGCCGTAAACTCCACCACGTGCTATCTCGCACAATGGAGCCCCGTGGCATGTCGGGATTGGATAGATCTTTACCAGTATCCAGTC-TTCCCCCGCCTTCTCCTTGCATCCGTGTTTCTCTCGCTGACGGAAGGGGTTGATCTGGATTTTTTTCCCTCTTTTTTTTCCCTTTGTTTATTTATTGAACCGCTCCTCCCGACAACTGTTACTTCTTCGGAATGCTCGCGCATCGTTCCTTCCCATCCAATCTGCATTCGTTCTGACAGCACTCGGAATTGAACTCGAAATTCCTCGGGAAATGTCCTCTTCTATCTGCTATAGATTGATAGTGGCTTCTTTCTTTC--TATATATATCTCCACTTTTGACAGCTTTCTCTATTTATTTATTTTTCAATATCAATTTACATTTTACTAGTGTATACTTTATGTGTAACTTCCATCAATTGTGTTATAAATTTTTGTGATTATTTTCGAAGCGTGCATAAAATTATCGCCCCC-------
Ntempletoni_BaldMtns_N950 ----------------------------------------------GAGGAATGAGAAATATACA---TCTTTTAAAGAAAGAAAA--------------------------------------GCAGTATACCTTCCGGATCATGT------TTGTTTTCTAATTTTAATTCAAGAATATATTATGCATACGGTCTTTTTTATAGGGTAATTTTCTTTTAAACAATCAC-TTTTTAAAAAAAAAATGAGCTTGTTTTTCTTCTCCTTTAAATTATTCTTTTTGTCCTCACCTCTCCCTTAGAGGCAGGGGCTTGTTCTTTCATTCGGTGTAGCTGTAGTGTTAACGAACGAGGCGGAAGGACGATCAGGCTCCGGAAATAAACAAACGTCCATTATTTTTTGCCTCCTGTTTCATTTCGAAACGAAACAACCTTTAAGAAAAAGAAAAGAAAAATAGATGGGGGAAAGATGAAGTGCGTTAAGGAAGGAGGCAGGGACACGGCACATGGTAATCTCTAAAAGTGGCCTCGATGATGAAGAAAACAACACATGCGTTCCGTAGCACAATATTTCAGAGTGGCCATATTCCGGCGCGGAATGGGCCATAAAGCACGTGACCTGTCGGCGAACGAACCGGCCGTAAACTCCACCACGTGCTATCTCGCACAATGGAGCCCCGTGGCATGTCGGGATTGGATAGATCTTTACCAGCATCCACTCTTTCCTCCGCCTTCTCCCTGCACCCGTGTTTCTCTCGCTGACGGAAGGGGTTGATCTGGATTTTTTTCCCTCTTTTTTTTCCCTTTGTTTATTTATTGGACCGCTCCTCCCGACAACTGTTACTTCTTCGGAATGCTCGCGCATCGTTCCTTCCCATCCAATCTGCATTCGTTCCGACAACACTCGGAATTGAAGTCGAAATTCCTCGAGAAATGTCCTCTTCTGTCTGCTATAGAAGGATAGTGGTTTCTTTCTCTCTCTATATATAGCTCCACTTTTGACAGCTTTCTCTATTTATTTATTTTTAAATATCAATTCGCATTTTACTAGTGTATACTTTATGTTTAAATTCCATCAATTGTGTTATAAATTTTTGCGATTATTTTCGAAGCGTGTATAAAATTATCGACCCCTTTATGA
Ntempletoni_ClarksCreek_N945 -----------------------------------------------------------------------------------------------------------------------------CAGTATACCTTCCGGATCATGT------TTGTTTTCTAACTTTAATTCAAGAATATATTATGCATACGGTCTTTTTTATAGGGTAATTTTCTTTTAAACAATCAC-TTTTTAAAAAAAAAGTGAGCTTGTTTCTCTCCTCCTTTAAATTATTCTTTTTGTCCTCACCTCTCCCTTAGAGGCAGGGGCTTGTTCTTTCATTCGGTGTAGCTGTAGTGTTAACGAACGAGGCGGAAGGACGATCAGGCTCCGGAAATAAACAAACGTCCATTATTTTTTGCCTCCTGTTTCATTTCGAAACGAAACAACCTTTAAGAAAAAGAAAAGAAAAATAGATGGGGGAAAGATGAAGTGCGTTAAGGAAGGAGGCAGGGACACGGCACATGGTAATCTCTAAAAGTGGCCTCGATGATGAAGAAAACAACACATGCGTTCCGTAGCACAATATTTCAGAGTGGCCATATTCCGGCGCGGAATGGGCCATAAAGCACGTGACCTGTCGGCGAACGAACCGGCCGTAAACTCCACCACGTGCTATCTCGCACAATGGAGCCCCGTGGCATGTCGGGATTGGATAGATCTTTACCAGCATCCACTCTTTCCTCCGCCTTCGCCCTGCATCCGTGTTTCTCTCGCCGACGGAAGGGGTTGATCTGGATTTTTTTCCCTCTTTTTTTTCCCTTTGTTTATTTATTGGACCGCTCCTCCCGACAACTGTTACTTCTTCGGAATGCTCGCGCATCGTTCCTTCCCATCCAATCTGCATTCGTTCCGACAACACTCGGAATTGAAGTCGAAATTCCTCGGGAAATGTCCTCTTCTGTCTGCTATAGAAGGATAGTGGCTTCTTTCTCTCTCTATATATAGCTCCACTTTTGACAGCTTTCTCTATTTATTTATTTTTAAATATCAATTCGCATTTT-----------------------------------------------------------------------------------------------
Ntempletoni_ScronceCreekRd_N1223 TTTAATTAGAGAGAAAACATTTTTTTTCAATGAAAGGACAGGAAAAGAAGAATGAGAAATATGCAT--TTTTTTAAAAAAAGAAAA--------------------------------------GCAGTATACCTTCCGGATCATGT------TTGTTTTCTAATTTTAATTCAGGAATATATTATGCATACGGTCTTTTTTATAGGGTAATATTCTTTTAAACAATCAC-TTTTTAAAAAAAAAGTGAGCTTGTTTCTCTCCTCCTTTAAATTATTCTTTTTGTCCTCACCTCTCCCTTAGAGGCAGGGGCTTGTTCTTTCATTCGGTGTAGCTGTAGTGTTAACAAACGAGGCGGAAGGACGATCGGGCTCCGGAAATAAACAAACGTCCATTATTTTTTGCCTCCTGTTTCATTTCGAAACGAAACAACCTTTAAGAAAAAGAAAAGAAAAATAGATGGGGGAAAGATGAAGTGCGTTAAAGAAGGAGGCAGGGACACGGCACATGGTAATCTCTAAAAGTGGCCTCGATGATGAAGAAAACAACACATGCGTTCCGTAGCACAATATTTCAGAGTGGCCATATTCCGGCGCGGAATGGGCCATAAAGCACGTGACCTGTCGGCGAACGAACCGGCCGTAAACTCCACCACGTGCTATCTCGCACAATGGAGCCCCGTGGCATGTCGGGATTGGATAGATCTTTACCAGCATCCACTCTTTCCTCCGCCTTCTCCCTGCATCCGTGTTTCTCTCGCCGACGGAAGGGGTTGATCTGGATTTTTTTCCCTCTTTTTTTTCCCTTTGTTTATTTATTGGACCGCTCCTCCCGACAACTGTTACTTCTTCGGAATGCTCGCGCATCGTTCCTTCCCATCCAATCTGCATTCGTTCCGACAGCACTCGGAATTGAAGTCGAAATTCCTCGTGAAATGTCCTCTTCTGTCTGCTATAGAAGGATAGTGGCTTCTTTCTCTCTCTATATATAGCTCCACTTTTGACAGCTTTCTCTATTTATTTATTTTTAAATATCAATTCGCATTTTACTAGTGTATACTTTATGTTTAAATTCCATCAATTGTGTTATAAATTTTTGCGATTATTTTCGAAACGTGTGTAAAATTATCGACCCCTTTGTGA
Ntennessensis_IndianCave_N052 ---------------------------------------------------------------------------------------------------------------------------------------------TCATGTAAAAATCTGTTTACTAATTTTAATTCAAGAATATATTATGCATAGGGTCTTTTTAATAGGGTAATTTTCTTTTAAATAATCACTTTTTTAAAGAAAAAGTGAGCGTGTTTCTCTCTT--TTAAAAATATTCTTTTTGTCCTCACCTCTCCCTTAGAGGGAGGCGCTTGCTCTTTCATTCGGTGTAGCTGTAGTTTTAACGAATGTGGCGGAAGGACGATCAGGCTCCGGAAATAAACAAACGTCCATTATTTTTTGCCTCCTGTTTCATTTCGAAACGAAACAACCTTTAAGAAGAAGAAAAGAAAAATAGATGGGGGAAAGATGAAGTGCGTTAAGGAAGGAGGCAGGGACACGGCACATGGTAATCTCTAAAAGTGGCCTCGATGATGAAGAAAACAACACATGCGTTCCGTAGCACAATATTTCAGAGTGGCCATATTCCGGCGCGGAATGGGCCATAAAGCACGTGACCTGTCGGCGAACGAACCGGCCGTAAACTCCACCACGTGCTATCTCGCA----------CCGTGGCATGCCGGGATTGGATAGATCTTTACCAGCATCCACTCCTCCCTCCGCCTTCTCCCTGCATCCGTGTTTCTCTCGCTGACGGAAGGGGTTGATCTGGATTTTTTTCCCTCTTTTTTTTCCCTTTGTTTATTTATTGGACCGCTCCTCCCGACAACTGTTACTTCTTCGGAATGCTCGCGCATCGTTCCTTCCCATCCAATCTGCATTCGTTCCGACAACACTCGGAATTGAACTCGAAATTTCTCGGGATA---------------------------------------------------------------------------------------------------------------------------------------------------------------------------------------------------------------
Ntennessensis_LittleStony_N645 ---------AAAGGAAACCTCTTATACTTGAAAAATGACTTGAAAAAAAGAATGAGAAATTGCCACAATTTTCAAAAAGGCGAAATTTTCGGCATCTGGACGAGTTGTCGTGGACGAGTTCTCCGGATACCACCTCCCGCATCATGTAAAAATCTGTTTACTAATTTTAATTCAAGAATATATTATGCATAGGGTCTTTTTAATAGGGTAATTTTCTTTTAAATAATCACTTTTTTAAAAAAAAAGTGAGCGTGTTTCTCTCTTTCTTAAAAATATTCTTTTTGTCCTCACCTCTCCCTTAGAGGAAGGCGCTTGCTCTTTCATTCGGTGTAGCTGTAGTTTTAACGAATGTGGCGGAAGGACGATCAGGCTCCGGAAATAAACAAACGTCCATTATTTTTTGCCTCCTGTTTCATTTCGAAACGAAACAACCTTTAAGAAGAAGAAAAGAAAAATAGATGGGGGAAAGATGAAGTGCGTTAAGGAAGGAGGCAGGGACACGGCACATGGTAATCTCTAAAAGTGGCCTCGATGATGAAGAAAACAACACATGCGTTCCGTAGCACAATATTTCAGAGTGGCCATATTCCGGCGCGGAATGGGCCATAAAGCACGTGACCTGTCGGCGAACGAACCGGCCGTAAACTCCACCACGTGCTATCTCGCACAATGGAGCCCCGTGGCATGCCGGGATTGGATAGATCTTTACCAGCATCCACTCCTCCCTCCGCCTTCTCCCTGCATCCGTGTTTCTCTCGCTGACGGAAGGGGTTGATCTGGATTTTTTTCCCTCTTTTTTTTCCCTTTGTTTATTTATTGGACCGCTCCTCCCGACAACTGTTACTTCTTCGGAATGCTCGCGCATCGTTCCTTCCCATCCAATCTGCATTCGTTCCGACAACACTCGGAATTGAACTCGAAATTTCTCGGGAAATGTCCTCTTCTGTCTGC---AGAAGGATAGTGGCTTCTTTCTCTCTCTCTCTC----------------------------------------------------------------------------------------------------------------------------------------------------------
Ntennessensis_Watauga_N1046 TTCGTTTTCAAAGGAAACCTCTTATAATTGGAAAATGACTTGAAAAAAAAAATTAGAAATTGCCACAATTTTC-AAAAGGCAAAATATTCGGCATCTGGACGAGTTGTCGTGGACGAGTTCTCCGGATCCGACCTCCCGCATCATGTAAGAATCTGTTTAATAATTTTAATTCAAGAATATATTATGCATAGGGTCTTTTTAATAGAGTAATTTTCTTTTAAATAATCACTTTTTTAAAAAAAAAGTGAGCGTGTTTCTCTCTTTCTTAAAAATATTCTTTTTGTCCTCACCTCTCCCTTAGAGGAAGGCGCTTGCTCTTTCATTCGGTGTAGCTGTAGTTTTAACGAATGTGGCGGAAGGACGATCGGGCTCCGGAAATAAACAAACGTCCATTATTTTTTGCCTCCTGTTTCATTTCGAAACGAAACAACCTTTAAG---CAGAAAAGAAAAATAGATGGGGGAAAGATGAAGTGCGTTAAGGAAGGAGGCAGGGACACGGCACATGGTAATCTCTAAAAGTGGCCTCGATGATGAAGAAAACAACACATGCGTTCCGTAGCACAATATTTCAGAGTGGCCATATTCCGGCGCGGAATGGGCCATAAAGCACGTGACCTGTCGGCGAACGAACCGGCCGTAAACTCCACCACGTGCTATCTCGCACAATGGAGCCCCGTGGCATGCCGGGATTGGATAGATCTTTACCAGCATCCACTCTTTCCTCCGCCTTCTCCCTGCATCCGTGTTTCTCTCGCTGACGGAAGGGGTTGATCTGGATTTTTTTCCCTCTTTTTTTTCCCTTTGTTTATTTATTGGACCGCTCCTCCCGACAACTGTTACTTCTTCGGAATGCTCGCGCATCGTTCCTTCCCATCCAATCTGCATTCGTTCCGACAACACTCGGAATTGAACTCGAAATTTCTCGGGAAATGTCCTCTTCTGTCTGC---AGAAGGATAGTGGCTTCTCTCTCTCTCTCTCTGTCTCTCTCTCTCT-----CTCTCTCTCTCTCTCTCTCTCTATATATA-----------------------------------------------------------------------------------------------------------
