# Supplementary material for: ﻿New species in old mountains: integrative taxonomy reveals ten new species and extensive short-range endemism in Nesticus spiders (Araneae, Nesticidae) from the southern Appalachian Mountains
Source: Zookeys. 2023 Feb 3;1145:1–130. doi: 10.3897/zookeys.1145.96724 (PMC10208238; doi:10.3897/zookeys.1145.96724)
Supplement: Supplementary material 4 — Input alignments, analysis log files, and output tree files [file zookeys-1145-001_article-96724__-s004.zip › uce-200582 (modified).phy]

 90 1035
Nesticus_Japan_G2153 AAATATTCATCCCTTGAGTTTGTTAAATGTCATTCCTATTTACTGTTTTTATTTCCTTCATTTTTATGTATGTTATGAAATATGCAATACATACAGAAACACGCATGCATATCACTTTCAATTAACA-----TTAAATACATTTAAATCATTGTATTTCTGTTTATGT------GTATTTTGCTTACATATT-------------------TTTTCTTATTTTTACTTTTTAGTAACATTGTAGC-------AATGCACATTCTATTTTTACACTAAAATAT-----TAAATCTGCAAAATAAATATTACTTTATAAATGAGCAGATGGCTCCTTAATGCA---------TATTACAATAAAACTGAAATTTAACTTTTTACACTTTCACAAACTTTAATT--------CTCTCTACCTAGGGCCTTTTACAACAAGGCCTAATGCAACAAAGTCTGCAAAATCTTCAACTACAGGCCAATCAATCTTTACCTCAGGGAGTGCTGTCTTCTCAAGCGGCTGCCACAGTAGCTGCAGCAGCTGCAGCTCAACAGCAATTTCAACAACAAATGCAACAGCAATCACAGCATCATCAGCAACAAACACAGTCT---CAACAACAACCACGACCTCAAGCGCCTCCACAGCCGCCGCCGCCACCCTTGCCTCCCTCTTCCTTGCAGCAATCACAACCAGTTATCATTACACAGGCACAAATGCCACCAGCACAGAAGGTATAGTCATTT---------------------------------TTGTCTCATCGTTAT----ATAGTTTTCCACATTCAG---------------TTT----------------------------------TTAATTCCATCT------------ACTTTATCCCATATAAT-------------------------------------------------------------------------------------------------------------------------------
Nesticus_nahaunus_Mexico_G2881 ----ACCTATTGTTTTAATCTGCTAACATTTGTTTTGATTTTTTGGTTCCGTATGCATTATTTTTATATGCATTACTAAATTGGCACTATGATCACCATTACAAGTTCATTTTATTATTTAACAGTGCACATTTATTTGTATGAAGATATCTGTCAAATTTTTTGTTTTGAAGAGCATTTTCCTTTAATACTAACTAAAGAAAGGTCTATGGCACATTAAGTTTAAATTTTAATAATATTTTAATAAAGAACAATGCACATTTCATTTCATCACAAACA---AAAAATGAACCAAAGAAATTAACCTAGTTTTAAATC-AGAAATAATGTTATTT-TAACACATGTTTATTATTAAAATGATTTTAATATACAAGTTTATATATTATGGACAATTTTTAACGAGTAATCTTTTCTTTTTAGGGCCTTTTACAACAAGGTCTAATGCAACAAAGTCTGCAAAATCTCCAACTTCAGGCCAATCAATCTTTACCTCAGGGAGTGCTGTCTTCTCAGGCGGCTGCAACTGTAGCTGCTGCAGCTGCAGCTCAACAGCAATTTCAACAACAGATGCAACAGCAATCACAGCACCACCAACAGCAAACACAGTCTCAACAACAACAACCAAGACCTCAAGCGCCTCCACAGCCGCCACCACCACCCCTGCCTCCCTCTTCCTTACAACAATCACAACCAGTTATCATTACACAGGCACAAATGCCACCAGCACAGAAGGTATAT------ATTTCTTATTTTGTAAATAGCTTAATCATTAACTAACT--ACCATTATCAATGATCGTATTCAAATTTGGACACAAATGATTA-TTTTTTATCATAATAATGCAAAGAA----ATGTAATCAATAGAAACATACTGACAAAATGTATTTTTGTT-TACATAATCTTACTTTCAGCAACAAATTAACCTTTCAAAGTCAGCATTTAGTTACTACACAAGTATATTATTA-TGTAAAAGCTTGTCCTTAACTGTCATTACTAATGTCTAAT--ATGTTACTCCCCTTATATT
Nsilvestrii_Hellgate_N1108 AGAT---TGTACCTTTGAAACAGTGTTAGTCGTTTTAACTTCGTGTTTATGTGTCTGATGCCTTTATATACTTTATTAAAGTGAAACTATATATACTATTGTAAATCTAGTTTACTATTTATCTATGAATTTTTGTTTAATTGTAAACTATATTCTAATTCTTTATTG-----------TCTTTTAAGTATTGACAGAATACATATCTATCTCAGATTCGATTTTATTTTTCATAATATTT----GAAAGACAAT---TGTTTGTTTTCAACATGAACAACT----------------------CTTAGTTTTAAATC-AGAAATAACATTCTTTAAACCTTTCAATAATAATTAAAGTGA---TGGAATTGAAATTTCTGTAGTATATAGAATTTTTTTAAAATTATACTTCTTTTTAAGGGCCTTTTGCAACAAGGTCTAATGCAACAAAGTCTGCAAAATCTTCAACTTCAAGCCAATCAATCTTTACCTCAGGGAGTGCTGTCTTCTCAGGCAGCTGCAACTGTAGCTGCTGCAGCAGCAGCTCAACAGCAATTTCAACAACAGATGCATCAGCAATCACAGCACCACCAGCAACAAACACAGTCT---CAACAACAACCACGACCTCAAGCGCCTCCACAACCTCCGCCACCACCTCTGCCCCCCTCTTCCTTACAGCAGTCACAACCGGTTATCATTACGCAGGCACAAATGCCGCCAGCACAGAAGGTATATTTATTT---------GTAGTATGCTGCAGAATCATTAAAAAATTTTAC--TTATGAATGGCACACTTAAAACTTATACACAAGTAACCAATATTGTACAATGTCACCATCAAGAAATGTGTGATATTAATTTAGCAGTATTGATAA------TCTGTATTCTTTTGAATATTGCCTTTTT-------TTATCCAATTTCACTGAAAA----------ACATATTCATAACATGATTGCATGACTATATTT------------TCCAAAAATTAGTTTATAAAATTTTTCCCCCATT
Narcheri_Cheaha_N023 AAATACCCATTGTTTTAATCTGC---TATTTGTTTTGATTTTTTGTTTCTGTATGCATTACTTTTATATGCATTACTAAACTGACACTATGATCACTATTACAAGTCCATTTTATTATTTAACAGCATTCATCTATTTGTACGAAAATATCTGCCTA-TTTTTTGCTTTGAAGGGCATTTTAATTTAATACTAACTAGGGACAGATTTATCACATATCAAGTTTAAATTTTAATAATATTTTAATAAGAAACGATGCGCATTTCATTTCACCACAAATAGGTAAAAATGGATAAAAGAAATTAACCCAGTTTTAAATG-AAAAATAATGTTATTT-TAACATATGTTTATTATTAAAATAATTTTAAAATACAAGCTTTAGTATTATAAACAATTTTCATTGAGTGATATTTTTCTTTCAGGGCCTTTTACAACAAGGTCTAATGCAACAAAGTCTGCAAAATCTTCAGCTTCAGGCCAATCAATCTTTACCTCAGGGAGTGCTGTCTTCTCAGGCGGCTGCAACTGTAGCTGCTGCAGCTGCAGCTCAACAGCAATTCCAACAACAGATGCAACAGCAATCACAGCATCACCAGCAGCAAACACAGTCTCAACAACAACAACCAAGACCTCAAGCGCCTCCACAGCCGCCACCCCCACCCCTGCCTCCCTCTTCCTTACAACAATCACAACCAGTTATCATTACACAGGCACAAATGCCACCAGCACAGAAGGTATATTTATGTACTATATATTTTTTTAATAGCTTAATTATTAACTAACTCTACCAATATCAATGAACATATCCGAATTGGGACACAAATGATTAAGACTTTATCATAATAATGCAATGAAATGTATGTAATCAACAGAAACATACTGACAATATATATTTTTGTTTTATATAATTTTACTTTCATCTACACATTATCCTATTAAAGTTAGAATTCAGTTACCACACATGTGTACTATTAGTATAAAAGCTTCTCTATAACTGCCATTTTATACATTTATTCTATGAAATTTGTACCTTATT
Narcheri_MillShoalCreek_N727 ----------------------------------------------------------------------------------------------------------------------------------------------------------------------------------------------------------------------------------------------------------------------------------------------------------------------------------------------------------------TTAAAATAATTTTAAAATACAAGCTTTAGTATTATAAACAATTTTCATTGAGTGATGTTTTTCTTTCAGGGCCTTTTACAACAAGGTCTAATGCAACAAAGTCTGCAAAATCTTCAGCTTCAGGCCAATCAATCTTTACCTCAGGGAGTGCTGTCTTCTCAGGCGGCTGCAACTGTAGCTGCTGCAGCTGCAGCTCAACAGCAATTCCAACAACAGATGCAACAGCAATCACAGCATCACCAGCAGCAAACACAGTCTCAACAACAACAACCAAGACCTCAAGCGCCTCCACAGCCGCCACCACCACCCCTGCCTCCCTCTTCCTTACAACAATCACAACCAGTTATCATTACACAGGCACAAATGCCACCAGCACAGAAGGTATATTTGTGTACTATATATATTTTTAATAGC-----------------------------------------------------------------------------------------------------------------------------------------------------------------------------------------------------------------------------------------------------------------------------
Nbarri_Bishop_N1072 AAATATCTATTATTTTAATCTGCTAATATTTGTTTTGATTTTTTGTTTCTGTATCCATTACTTTTATATACATTATTAAAATGAAACCATGATCACTATTACAAGTCCATTTTATTATTTCACAGTATACATCTAATTGTATGAAAATATCTGTCAATTTTTTTACTTTGAAGGGCATTTTCCTTTAAT----ATTAAGGACAGATTTGCCATTGATTAAGTTTAAATTGTAATAA----------AAAAACGATGCACAATTTATTTTACCACAAGTAGATAAAAATGGACTAAAGAAATTAACCTAGTTTTAAATGAAGAAATAATGTTATTTATAACATATGTTTATTATTAAAATGATTTTAAAATACAAGCTGATATATTATAAATAATTTTCATTGAGTCATATTTTTCTTTCAGGGCCTTTTACAACAAGGTCTAATGCAACAAAGTCTGCAAAATCTCCAGCTTCAGGCCAATCAATCTTTACCTCAGGGAGTGCTGTCTTCTCAGGCGGCTGCAACTGTAGCTGCTGCAGCTGCAGCTCAACAGCAATTCCAACAACAGATGCAACAGCAATCACAGCATCACCAGCAGCAAACACAGTCTCAACAACAACAACCAAGACCTCAAGCGCCTCCACAGCCGCCACCCCCACCCCTGCCTCCCTCTTCCTTACAACAATCACAACCAGTTATCATTACACAGGCACAAATGCCACCAGCACAGAAGGTATATTTATATAGTTTATATTTTATAAATAGCTTAATTATTGACTAACTCTACCATTATCAATGACAGTATCCAAATTTGGACACCAATGATTAAGACTTTATCATAATAATGCAATGAAATGTATGTAATCAATAGAAACATACTGCCAAAATATATTTTTGTTCTATATAATTTTACTTTCATCTACAAATTATCCTATTAAAGTTAGGATTCAATTACTACACATGTGTATTATTATTATAAAAGCTTGTCTATAACTGCCATTATAAACATCTAGTCTATGAAATTTGTACCTTATT
Nbarri_LostCoveCave_N0065 AAATATCTATTATTTTAATCTGCTAATATTTGTTTTGATTTTTTGTTTCTGTATCCATTACTTTTATATACATTATTAAAATGAAACCATGATCACTATTACAAGTCCATTTTATAATTTCACAGTATACATCTAATTGTATGAAAATATCTGTCAATTTTTTTACTTTGAAGGGCATTTTCCTTTAAT----ATTAAGGACAGATTTGCCATTGATTAAGTTTAAATTGTAATAA-----------GAAACGATGCACATTTTATTTTACCACAAGTAGATAAAAATGGACTAAAGAAATTAACCTAGTTTTAAATGAAGAAATAATGTTATTTATAACATATGTTTATTATTAAAATGATTTTAAAATACAAGCTGATATATTATAAATAATTTTCATTGAGTCATATTTTTCTTTCAGGGCCTTTTACAACAAGGTCTAATGCAACAAAGTCTGCAAAATCTCCAGCTTCAGGCCAATCAATCTTTACCTCAGGGAGTGCTGTCTTCTCAGGCGGCTGCAACTGTAGCTGCTGCAGCTGCAGCTCAACAGCAATTCCAACAACAGATGCAACAGCAATCACAGCATCACCAGCAGCAAACACAGTCTCAACAACAACAACCAAGACCTCAAGCGCCTCCACAGCCGCCACCCCCACCCCTGCCTCCCTCTTCCTTACAACAATCACAACCAGTTATCATTACACAGGCACAAATGCCACCAGCACAGAAGGTATATTTATATAGTTTATATTTTATAAATAGCTTAATTATTGACTAACTCTACCATTATCAATGACAGTATCCAAATTTGGACACCAATGGTTAAGACTTTATCATAATAATGCAATGAAATGTATGTAATCAATAGAAACATACTGCCAAAATATATTTTTGTTTTATATAATTTTACTTTCATCTACAAATTATCCTATTAAAGTTAGGATTCAATTACTACACATGTGTATTATTATTATAAAAGCTTGTCTATAACTGCCATTATAAACATCTAGTCTATGAAATTTGTACCTTATT
Nbarri_eyed_ClayCave_G2082 AAATATC-------TTAATCTGCTAATATTTGTTTTGATTTTTTGTTTCTGTATCCATTACTTTTATATACATTATTAAAATGACACTATGATCACTATTACAAGTCCATTTTATTATTTAACAGTACATATCTATTTGTATAAAAATATCTGTCATTTTTTTTACTTTGAAGGACATTTTCCTTTAATACTAACTAAGGACAGATTTGCGACTGATTAAGTTTAAATTTTAATAATATTTTAATAAAAAACAATGCACATTTTATTTTACCACAAACAGATAAAAATGGACTAAAGAAATTAACCTAGTTTTAAATGAAGAAATAATGTTATTTATAACATATGTTTATTATTAAAATGATTTTAAAATACAAGCTGACGCATTATAAATAATTTTAATTGATTAATA---TTTTTTTAGGGCCTTTTACAACAAGGTCTAATGCAACAAAGTCTGCAAAATCTTCAGCTTCAGGCCAATCAATCTTTACCTCAGGGAGTGCTGTCTTCTCAGGCGGCTGCAACTGTAGCTGCTGCAGCTGCAGCTCAACAGCAATTCCAACAACAGATGCAACAGCAATCACAGCATCACCAGCAGCAAACACAGTCTCAACAACAACAACCAAGACCTCAAGCGCCTCCACAGCCGCCACCCCCACCCCTGCCTCCCTCTTCCTTACAACAATCACAACCAGTTATCATTACACAGGCACAAATGCCACCAGCACAGAAGGTATATTTATATAGTTTATATTTTATAAATAGCTTAATTATTGACCATCTCTACCATTATCAATGAAAGTATCCAAATTTGGACACAAATGATTAAGACTTTATCATAATAATGCAATGAAATGTATGTAATCAATCGAAAAATACTGACAATATA--TTTTTGTTCTATATAATTTTGCTTTCATCTACAAATTATCCTATTAAAGTTAGGATTCAGTTACTATACATGTGTATTGT----------------------------------------------------------------
Nbarrowsi_Gregorys_N270 -------------------CTGCTAATATTTGTTTTGATTTTTTGCTTCTGTATCCATTACTTTTTTCCATTTTAT----------------------CCATTAGTCCATTTTATTCTTTAACAGTACACATCTATTTGTATGAAAATATCTGTCATTTTTTTTACTTTGAAGGGCATTTTCCTTTAATACTAACTAAGGACAGATTTGCCAGTGATTAAGTTTAAATTTTAATAATATTTTAATAAAAAACAATGCACATTTTATTTTATCACAAACAGGTAAAAATGGACTAAAGAAATTAATCTAGTTTTAAATGAAGAAATAATGTTATTTATAACATATGTTTATTATTAAAATGATTTTAAAACACAAGCTGATGTATTATAAATAATTTTAATCGATTAATATTTTTCTTTTAGGGCCTTTTACAACAAGGTCTAATGCAACAAAGTCTGCAAAATCTCCAGCTTCAGGCCAATCAATCTTTACCTCAGGGAGTGCTGTCTTCTCAGGCGGCTGCAACTGTAGCTGCTGCAGCTGCAGCTCAACAGCAGTTCCAACAACAGATGCAACAGCAATCACAGCACCACCAGCAGCAAACACAGTCTCAACAACAACAACCAAGACCTCAAGCGCCTCCACAGCCGCCGCCCCCACCCCTGCCTCCCTCTTCCTTACAACAATCACAGCCAGTTATCATTACACAGGCACAAATGCCACCAGCACAGAAGGTATATTTATATAGTTTATATTTTATAAATAGCTTAATTGTTGACTAACTCTGCCATTATCAATAAAAGTATCCAAATTTGGACACAAATGATGAAGACTTGATCATAATAATGCAGTGAAATGTATGTCATCAATGGAAACATACTGACCAAATACAATTTGGTTCTATATAATTTTGCTTTCATGTACAAATTGTCCTA-----------------------------------------------------------------------------------------------------
Nbarrowsi_Tuckaleechee_N360 -----CCTATTGTTTTATTCCGCTAATATTTGTTTTGATTTTTTGCTTCGGTATCCATTACTTTTTTCCATTTTAT----------------------CCATTAGTCCATTTTATTCTTTAACAGTACACATCTATTTGTATGAAAATATCTGTCATTTTTTTTACTTTGAAGGGCATTTTCCTTTAATACTAACTAAGGACAGATTTGCCAGTGATTAAGTTTAAATTTTAATAATATTTTAATAAAAAACAATGCACATTTTATTTTATCACAAACAGGTAAAAATGGACTAAAGAAATTAATCTAGTTTTAAATGAAGAAATAATGTTATTTATAACATATGTTTATTATTAAAATGATTTTAAAATACAAGCTGATGTATTATAAATAATTTTAATCGATTAATATTTTTCTTTTAGGGCCTTTTACAACAAGGTCTAATGCAACAAAGTCTGCAAAATCTCCAGCTTCAGGCCAATCAATCTTTACCTCAGGGAGTGCTGTCTTCTCAGGCGGCTGCAACTGTAGCTGCTGCAGCTGCAGCTCAACAGCAGTTCCAACAACAGATGCAACAGCAATCACAGCATCACCAGCAGCAAACACAGTCTCAACAACAACAACCAAGACCTCAAGCGCCTCCACAGCCGCCGCCCCCACCCCTGCCTCCCTCTTCCTTACAACAATCACAGCCAGTTATCATTACACAGGCACAAATGCCACCAGCACAGAAGGTATATTTATATAGTTTATATTTTATAAATAGCTTAATTATTGACTAACTCTGCCATTATCAATAAAAGTATCCAAATTTGGACACAAATGATGAAGACTTGATCATAATAATGCAGTGAAATGTATGTAATCAATAGAAACATACTGACAAAATACAGTTTGGTTCTATATAATTTTGCTTTCATGTACAAATTGTCCTATTAAAGTTAGGATTCAGTTACTACACATGTGTATTATTATTAT-----------------------TAT--------------------------------
Nbishopi_DryFalls_N150 AAATATCTATTGTTTTAATCTGTTAATATTT---------TTTTGTTTCTGTATCCATTACTTTTATATACATTATTAAAATTACACCATGATCGCTATTACAAGTCCATTTTATTATTTAACAGTACACATCTATTTTTATGAAAATATCTGTCATTTTTTTTACCTTGAAGGGCATTTTCCTTTAATACTAACTAAGGACAGATTTGCGACTGATTAAGTTTAAATTTTAACAATATTTTAGTAAAAAACAATGCACATTTTATTTTACCACAAACAGGTAAAAATGGACTAAAGAAATTAACCTAGTTTTAAATGAAAAAATAATATTATTTATAACATATGTTTAATATTAAAATGATTTTAAAATACGAGCTGATGTATTATAAATAATTTTAATCGATTAATATTTTTCTTTTAGGGCCTTTTACAACAAGGTCTAATGCAACAAAGTCTGCAAAATCTCCAGCTTCAGGCCAATCAATCTTTACCTCAGGGAGTGCTGTCTTCTCAGGCGGCTGCAACTGTAGCTGCTGCAGCTGCAGCTCAACAGCAATTCCAACAACAGATGCAACAGCAATCACAGCATCACCAGCAGCAAACACAGTCTCAACAACAACAACCAAGACCTCAAGCGCCTCCACAGCCGCCACCCCCACCCCTGCCTCCCTCTTCCTTACAACAATCACAACCAGTTATCATTACACAGGCACAAATGCCACCAGCACAGAAGGTATACTTATATAGTTTATATTTTATAAATAGCTTAATTATTGATTAACTCTACCATTATCAATGAAAATATCCAAATTTGAATACAAATGATTAAGACTTTATCATAATAATGTAATGAAATGTATGTGATCAATAGAAACGTACTGACAAAATATATTTTTGTTCTATATAATTTTGCTTTCATCTACAAATTATCCTATTAAAGTTAGGATTCAGTTACTAC-----------------------------------------------------------------------------
Nbishopi_PoleCr_Chattooga_N885 --------------------------------------------------------------------------------------------------------------------------------------------------------------------------------------------TACTAACTAAGGACAGATTTGCGACTGATTAAGTTTAAATTTTAACAATATTTTAGTAAAAAACAATGCACATTTTATTTTACCACAAACAGGTAAAAATGGACTAAAGAAATTAACCTAGTTTTAAATGAAAAAATAATATTATTTATAACATATGTTTAATATTAAAATGATTTTAAAATACGAGCTGATGTATTATAAATAATTTTAATCGATTAATATTTTTCTTTTAGGGCCTTTTACAACAAGGTCTAATGCAACAAAGTCTGCAAAATCTCCAGCTTCAGGCCAATCAATCTTTACCTCAGGGAGTGCTGTCTTCTCAGGCGGCTGCAACTGTAGCTGCTGCCGCTGCAGCTCAACAGCAATTCCAACAACAGATGCAACAGCAATCACAGCATCACCAGCAGCAAACACAGTCTCAACAACAACAACCAAGACCTCAAGCGCCTCCACAGCCGCCACCCCCACCCCTGCCTCCCTCTTCCTTACAACAATCACAACCAGTTATCATTACACAGGCACAAATGCCACCAGCACAGAAGGTATACTTATACAGTTTATATTTTATAAATAGCTTAATTATTGATTAACTCTACCATTATCAATGAAAATATCCAAATTTGAATACAAATGATTAAGACTTTATCATAATAATGTAATGAAATGTATGTGATCAATAGAAACGTACTGACAAAATATATTTTTGTTCTGTATAATTTTGCTTTCATCTACAAATTATCCTATTAAAG-----------------------------------------------------------------------------------------------
Nbishopi_StandingIndian_N131 -------------------------------------------------------------TTTTATATACATTATTAAAATTACACCATGATCGCTATTACAAGTCCATTTTATTATTTAACAGTACACATCTATTTTTATGAAAATATCTGTCATTTTTTTTACCTTGAAGGGCATTTTCCTTTAATACTAACTAAGGACAGATTTGCGACTGATTAAGTTTAAATTTTAACAATATTTTAGTAAAAAACAATGCACATTTTATTTTACCACAAACAGGTAAAAATGGACTAAAGAAATTAACCTAGTTTTAAATGAAAAAATAATATTATTTATAACATATGTTTAATATTAAAATGATTTTAAAATACGAGCTGATGTATTATAAATAATTTTAATCGATTAATATTTTTCTTTTAGGGCCTTTTACAACAAGGTCTAATGCAACAAAGTCTGCAAAATCTCCAGCTTCAGGCCAATCAATCTTTACCTCAGGGAGTGCTGTCTTCTCAGGCGGCTGCAACTGTAGCTGCTGCAGCTGCAGCTCAACAGCAATTCCAACAACAGATGCAACAGCAATCACAGCATCACCAGCAGCAAACACAGTCTCAACAACAACAACCAAGACCTCAAGCGCCTCCACAGCCGCCACCCCCACCCCTGCCTCCCTCTTCCTTACAACAATCACAACCAGTTATCATTACACAGGCACAAATGCCACCAGCACAGAAGGTATACTTATACAGTTTATATTTTATAAATAGCTTAATTATTGATTAACTCTACCATTATCAATGAAAATATCCAAATTTGAATACAAATGATTAAGACTTTATCATAATAATGTAATGAAATGTATGTGATCAATAGAAACGTACTGACAAAATATATTTTTGTTCTATATAATTTTGCTTTCATCTACAAATTATCCTATTAAAGTTAGGATTCAGTTACTACACATGTGTATTATTATTATAAAAGCTTGTCTATAACTGCCATTATAAACATCTAGTC--------------------
Nbrimleyi_RumblingBald_N241 AAATTCTTATTGTTTTAATCTGCTAATATTTGTTTTGATTTTTTGTTTCTGTATCCATTACTTTTATATACATTATTAAAATGACACCATGATCACTATTACAAGTCCATTTTATTAATTTACAGTACACATCTATTTGTATGAAAATATCTGTCATTTTTTTTACTTTGAAGGGCATTTTCCTT---------------ACAGATTTACCACTGTTTAAGTTTAATTTTTAATAATATTTTAATAAAACATAATGCACATTTTATTTTACCACAAACAGATAAAAATGGACTAAAGAAATTAACCTAGTTTTAAATG-AGAAATAATGTTATTTATAACATATATTTATTATTACAATGATTTTAAAATACAAGCTGATGTATTATAAATAATTTTCATTGAGTAATATTTTTCTTTTAGGGCCTTTTACAACAAGGTCTAATGCAACAAAGTTTGCAAAATCTCCAGCTTCAGGCCAATCAATCTTTACCTCAGGGAGTGCTGTCTTCTCAGGCGGCTGCAACTGTAGCTGCTGCAGCTGCAGCTCAACAGCAATTCCAACAACAGATGCAACAGCAATCACAGCATCACCAGCAGCAAACACAGTCT------CAACAACCAAGACCTCAAGCGCCTCCACAGCCGCCACCCCCACCTCTGCCTCCCTCTTCCTTACAACAATCACAACCAGTTATCATTACACAGGCACAAATGCCACCAGCACAGAAGGTATATTTATATTGTTTATATTTTAGAAATAGCTTAATTATTGACTAACTCTACCATTATCAATGAAAGTATCCAAATTTGGTTCCAAATGATTGAGACTTTATCATATTAATGCAATGAAATGCATGTAATCAATAGAAACATACTGAT-AAATATATTTTTGTTCTACATAATTTTGATTTCATCTACAAATTATCCTATTAAAGTTAGGATTCAATTACTACACATGTGTATTATTATTATAAAAGCTTGTCTATAACTGCCATTATAAACATGCCATAT-------------------
Ncanei_Egypt_N958 ------------------------------------------------------------------------------------------------------------------------------------------GTATGAAAATATCTGTCATTTTTTTTACTTTGAAGGGCATTTTCCTTTAATACTAATTAAGGACAGATTTAGTACTGTTTAAGTTTAATTTTTAATAATATTTTAATAAAACGCAATGCACATTTTATTTCACCACAAACAGATAAAAATGGACTAAAGAAATTAACCTAATTTTAAATG-AGAAATAATGTTATTTATAACATATGTTTATTATTAAAATGATTTAAAAATACAAGCTGATGTATTATAAATCATTTTCATTGAGTAATATTTTTCTTTTAGGGCCTTTTACAACAAGGTCTAATGCAACAAAGTCTGCAAAATCTCCAGCTTCAGGCCAATCAATCTTTACCTCAGGGAGTGCTGTCTTCTCAGGCGGCTGCAACTGTAGCTGCTGCAGCTGCAGCTCAACAGCAATTCCAACAACAGATGCAACAGCAATCACAGCATCACCAGCAGCAAACACAGTCT------CAACAACCAAGACCTCAAGCGCCTCCACAGCCGCCACCCCCACCCCTGCCTCCCTCTTCCTTACAACAATCACAACCAGTTATCATTACACAGGCACAAATGCCACCAGCACAGAAGGTATATTTATATTGTTTATATTTTAGAAATAGCTTAATTATTGACTAACTCTACCATTATCAATGAAAGTATCCAAATTTGGACACAAATGATCAAGACTTTATCATAATAATGCAATGAAATGTATGTAATCAATAGAAACATACTGAC-AAATATATTTTTGTTCTATATAATTTTGCTTTCATCTACAAATTATCCTATTAAAGTTAGGATTCAATTACTACACATGTGTATTATTGTTATAAAAGCTTGTCTATAACTGCCATTATAAACATACCATAT-------------------
Ncarolinensis_Grandfather_N218 AAATATCTATTGTTTTAATCTGCTAATATTTGTTTTGATTTTTTGTTTCTGTATCCATTAATTTTATATACATTATTAAAATGACACTATGATCACTATTACAAGTCCATTTTATTATTTAACAGTACACATTTATTTGTACAAAAATATCTGTCATTTTTTTTACTTTGAAGGACATTTTCCTTTAATACTAACTAAGGACAGATTTGCGACTGATTAAGTTTAAATTTTAATAATATTTTAATAAAAAACAATGCGCATTTTATTTTACCACAAACAGATAAAAATGGACTAAAGAAATTAACCTGGTATTAAATGAAGAAATAATGTTATTTATAACATATGTTAATTATTAAAATGATTTAAAAATACAAGCTGATGTATTATAAATAATTTTCATTGAGTCATATTTTTCTTTCAGGGCCTTTTACAACAAGGTCTAATGCAACAAAGTCTGCAAAATCTCCAGCTTCAGGCCAATCAATCTTTACCTCAGGGAGTGCTGTCTTCTCAGGCGGCTGCAACTGTAGCTGCTGCAGCTGCAGCTCAACAGCAATTCCAACAACAGATGCAACAGCAATCACAGCATCACCAGCAGCAAACACAGTCT------CAACAACCCAGACCTCAAGCGCCTCCACAGCCGCCACCCCCACCCCTGCCGCCCTCTTCCTTACAACAATCACAACCAGTTATCATTACACAGGCACAAATGCCACCAGCACAGAAGGTATATTTATATAGTTTATATTTTATAAATAGCTTAATTATTGACTAACTCTACCATTGTCAATGAAAGTATCCAAATTTGGACACAAATGATTAAGACTTTATCATAATAATGCAATGAAATGTGTGTAATCAATAGAAACAGACTGACAATATATTTTTTTGTTCTATATAATTTTGCTTTCATCTACAAATTATCCTATTAAAGTTAGGATTCAGTTACTATACATGTGTATTGTTATTATAAAAGCTTGTCTATAACTGCCGTTATAAACATCTAGTCTATGAAATTTGTACCTTATT
Ncarolinensis_LinvilleCaverns_N227 ------------------------------------------------------------------------------------------------------------ATTTTATTATTTAACAGTACACATTTATTTGTACAAAAATATCTGTCATTTTTTTTACTTTGAAGGACATTTTCCTTTAATACTAACTAAGGACAGATTTGCGACTGATTAAGTTTAAATTTTAATAATATTTTAATAAAAAACAATGCGCATTTTATTTTACCACAAACAGATAAAAATGGTCTAAAGAAATTAACCTGGTTTTAAATGAAGAAATAACGTTATTTATAACATATGTTTATTATTAAAATGATTTTAAAATACAAGCTGATGTATTATAAATAATTTTCATTGGGTCATATTTTTCTTTCAGGGCCTTTTACAACAAGGTCTAATGCAACAAAGTCTGCAAAATCTCCAGCTTCAGGCCAATCAATCTTTACCTCAGGGAGTGCTGTCTTCTCAGGCGGCTGCAACTGTAGCTGCTGCAGCTGCAGCTCAACAGCAATTCCAACAACAGATGCAACAGCAATCACAGCATCACCAGCAGCAAACACAGTCT------CAACAACCCAGACCTCAAGCGCCTCCACAGCCGCCACCCCCACCCCTGCCGCCCTCTTCCTTACAACAATCACAACCAGTTATCATTACACAGGCACAAATGCCACCAGCACAGAAGGTATATTTATATAGTTTATATTTTATAAATAGCTTAATTA----------------------------------------------------------------------------------------------------------------------------------------------------------------------------------------------------------------------------------------------------------------------
Ncarteri_English_N031 AAATATATATTGTATTAATCTGCTAATATTTGTTTTGATTTTTTGTTTCTGTATCCATTACTTTTACATACATTATTAAAATGACACCATGATCACTATTACAAGTCCATTTTATTATTTAACAGTACACATCTATTTGTATGAAAATATCTGTCATTTTTTTTACTTTGAAGGGCATTTTCCTTTAATACTAACTAAGGACAGATTTGCAACTGATTAAGTTTAAATTTTAATAATATTTTAGTAAAAACCAATGCACATTTTATTTTACCACAAATAGGTAAAAATGGACTAAAGAAATTAACCTAGTTTTAAATG-AGAAATAATGTTATTTATAACATATGTTTATTATTAAACTGATTTTAAAATGCAAGCTGATGTATTATAAATTATTTTAATCGATTAATATTTTTCTTTTAGGGCCTTTTACAGCAAGGTCTAATGCAACAAAGTCTGCAAAATCTCCAGCTTCAGGCCAATCAATCTTTACCTCAGGGAGTGCTGTCTTCTCAGGCGGCTGCAACTGTAGCTGCTGCAGCTGCAGCTCAACAGCAATTCCAACAACAGATGCAACAGCAATCACAGCATCACCAGCAGCAAACACAGTCTCAACAACAACAACCAAGACCTCAAGCGCCTCCACAGCCGCCACCCCCACCCCTGCCTCCCTCTTCCTTACAACAATCACAACCAGTTATCATTACACAGGCACAAATGCCACCAGCACAGAAGGTATATTTATATAGTTTATATTTTATAAATAGCTTAATTATTGACTAACTCTACCATTATCAATGAAAATATCCAAATTTGAACACAAATGATTAAGACTTTATC-TAATAATGTAATGAAATGTATGTAATCAATAGAAACATACTGACAATATATATTTTTGTTCTATATAATTTTGCTTTCATCTACAAATTATCCTATTAAAGTTAGGATTCAGTTACTTCACATGTGTATTATTGTTATAAAAGCTTGTCTATAACTGCCATTATAAACATCTAGTCTATGAAAATTTTACCTTATT
Ncarteri_LaurelCave_nearTYPE_N0296 -AATATATATTGTATTAATCTGCTAATATTTGTTTTGATTCTTTGTTTCTGTATCCATTACTTTTATATACATTATTAAAATGACACCATGATCGCTATTACAAGTCCATTTTATTATTTAACAGTACACATCTATTTGTATGAAAATATCTGTCATTTTTTTAACTTAAAAGGGCATTTTCCTTTAATACTAACTAAGGACAGATTTGTAACTGATTAAGTTTAAATTTTAATAATATTTTAGTAAAAAACAATGCACATTTTATTTTACCACAAACAGGTAAAAATGGACTAAAGAAATTAACCTAGTTTTAAATG-AGAAATAATGTTATTTATAACATATGTTTATTATTAAAATGATTTTAAAATGCAAGCTGATGTATTATAAATTATTTTAATCGATTAATATTTTTCTTTTAGGGCCTTTTACAACAAGGTCTAATGCAACAAAGTCTGCAAAATCTCCAGCTTCAGGCCAATCAATCTTTACCTCAGGGAGTGCTGTCTTCTCAGGCGGCTGCAACTGTAGCTGCTGCAGCTGCAGCTCAACAGCAATTCCAACAACAGATGCAACAGCAATCACAGCATCACCAGCAGCAAACACAGTCTCAACAACAACAACCAAGACCTCAAGCGCCTCCACAGCCGCCACCCCCACCCCTGCCTCCCTCTTCCTTACAACAATCACAACCAGTTATCATTACACAGGCACAAATGCCACCAGCACAGAAGGTATATTTATATAGTTTATATTTTATAAATAGCTTGATTATTGACTAACTCTACCATTATCAATGAAAATATCCAAATTTGAACACAAATGATTAAGACTTTATC-TAATAATGTAATGAAATGTATGTAATCAATAGAAACATACTGACAATATATATTTTTGTTCTATATCAGTTTGCTTTCATCTACAAATTATCCGATTAAAGTTAGGATTCAGTTACTACACATATGTATTATTGTTATAAAAACTTGTCTATAACTGCCATTATAAACATCTAGTCTATGAAATTTGTACCTTATT
Ncarteri_PilotMtn_G2185 AAATATCTATTATATTAATCTGCTAATATTTGTTTTGATTTTTTGTTTCTGTATCCTTTACTTTTACATACATTATTAAAATGACACCATGATCACTATTACAAAACCATTTTATTATTTAACAGTACACATTTATTTGTATGAAAATATGTGTCTATTTTTTTACTTTGAAGGGCATTTTCCTTTATTACTAACTAAGGACAGATTTGCGACTGATTAAGTTTAAATTTTAATAATATTTTAGTAAAAAACAATGCACATTTTATTTTACCACAAACAGGTAAAAATGGACTAAAG-AATGGACCAATTTTTAAATGAAGAAATAATGTTATTTATAACATATGTTTATTATTAAAATTATTTTAAAATACAAGCTGATGTATTATAAATAATTTTAAGTGATTAATATTTTTCTTTTAGGGCCTTTTACAACAAGGTCTAATGCAACAAAGTCTGCAAAATCTCCAGCTTCAGGCCAATCAATCTTTACCTCAGGGAGTGCTGTCTTCTCAGGCGGCTGCAACTGTAGCTGCTGCAGCTGCAGCTCAACAGCAATTCCAACAACAGATGCAACAGCAATCACAGCATCACCAGCAGCAAACACAGTCTCAACAACAACAACCAAGACCTCAAGCGCCTCCACAGCCGCCACCCCCACCCCTGCCTCCCTCTTCCTTACAACAATCACAACCAGTTATCATTACACAGGCACAAATGCCACCAGCACAGAAGGTATATTTATATAGTTTATATTTTATAAATAGCTTAATTATTGACTAACTCTACCATTATCAATGAAAATATCCAAATTTGAACGCAAATGATTAAGACTCTATCATAATAATGTAATGAAATGTATGTAATCAATAGAAACATACTGACAAAATATATTTTTATTGTATATAATTTTGCTTTCATCTACAAATTATCCTATTAAAGTTAAGATTCAGTTACTACACATGTGCATTATTATTATAAAAGCTTGTCTATGACTGCCATTATAAACATCTAGTCTATGAAATTTGTACCTTATT
Ncarteri_Pitchfork_N363 ----ATCCATTGTTTTAATCTGTTAATATTTG--------TTTTGTTTCTGTATCCATTACTTTTATATACATTATTAAAATTACACCATGATCAATATTACAAGTCCATTTTATTATTTAACAGTACACATCTATTTGTATGAAAATATCTGTCATTTTTTTTACTTTGAAGGGCATTTTCCTTTAATACTAACTAAGGACAGATTTGCGACTGATTAAGTTTAAATTTTAATAATATTTTAAT-AAAAACAATGCACATTTTATTTTACCACAAACAGGTAAAAATAGACTAAAGAAATTAACCTAGTTTTAAATG-AGAAATAATGTTATTTATAACATATGTTTATTATTAAAATGATTTAAAAATACAAGCTGATGTATTATAAATAATTTTAATCGATTAATATTTTTCTTTTAGGGCCTTTTACAACAAGGTCTAATGCAACAAAGTCTGCAAAATCTCCAGCTTCAGGCCAATCAATCTTTACCTCAGGGAGTGCTGTCTTCTCAGGCGGCTGCAACTGTAGCTGCTGCAGCTGCAGCTCAACAGCAATTCCAACAACAGATGCAACAGCAATCACAGCATCACCAGCAGCAAACACAGTCTCAACAACAACAACCAAGACCTCAAGCGCCTCCACAGCCGCCACCCCCACCCCTGCCTCCCTCTTCCTTACAACAATCACAACCAGTTATCATTACACAGGCACAAATGCCACCAGCACAGAAGGTATATTTATATAGTTTATATTTTATAAATAGCTTAATTATTGACTAACTCTACCATTATCAATGAAAATATCCAAATTTGAACACAAATGATTAAGACTTTGTC-------AATAATGAAATGTATGTAATTAATAGAAACATACTGATAAAATATATTTTTGTTCTATATAATTTTGCTTTAATCTACAAATTATCCTATTAAAGTTAGGATTCAGTTACTACACATGTGTATTATTATTATAAAAGCTTTTCTATAACTGACGTTATAAACATCTAGTCTATGAAATTTGTATCTTATT
Ncarteri_WeberCty_N1044 --------------------------------------------GTTTCTGTATCCATTACTTTTACATACATTATTAAAATGACACCATGATCACTATTACAAAACCATTTTATTATTTAACAGTACTCATTTATTTGTATGAAAATATGTGTCTATTTTTTTACTTTGAAGGGCATTTTCCTTTATTACTAACTAAGGACAGATTTGCGACTGATTAAGTTTAAATTTTAATAATATTTTAGTAAAAAACAATGCACATTTTATTTTACCACAAACAGGTAAAAATGGACTAAAGAAATTAACCAAGTTTTAAATGAAGAAATAATGTTATTTATAACATATGTTTATTATTAAAATTATTTTAAAATACAAGCTGATGTATTATAAATAATTTTAAGCGATTAATATTTTTCTTTTAGGGCCTTTTACAACAAGGTCTAATGCAACAAAGTCTGCAAAATCTCCAGCTTCAGGCCAATCAATCTTTACCTCAGGGAGTGCTGTCTTCTCAGGCGGCTGCAACTGTAGCTGCTGCAGCTGCAGCTCAACAGCAATTCCAACAACAGATGCAACAGCAATCACAGCATCACCAGCAGCAAACACAGTCTCAACAACAACAACCAAGACCTCAAGCGCCTCCACAGCCGCCACCCCCACCCCTGCCTCCCTCTTCCTTACAACAATCACAACCAGTTATCATTACACAGGCACAAATGCCACCAGCACAGAAGGTATATTTATATAGTTTATATTTTATAAATAGCTCAATTATTGACTAACTCTACCATTATCAATGAAAATATCCAAATTTGAACACAAATGATTAAGACTTTATCATAATAATGTAATGAAATGTATGTAATCAATAGAAACATACTGACAAAATATATTTTTATTCTATATAATTTTGCTTTCATCTACAAATTATCCTATTAAAGTTAAGATTCAGTTACTACACATGTGCATTATTATTATAAAAGCTTGTCTATAACTGCCATTATAAACATTTAGTCTATGAAATTTGTACCTTATT
Ncarteri_div__RainbowCave_G2089 AAATACTTATTGTTTTAATCTGCCAATATTTG-TTTGATTTTTCGTTTCTGTATGCATTACTTTTTTATGCTTTACTAAAATGACACTATGATCATTATTACAAGTCAATTTCA----TTAACACTACACATCTATATGTATGAAAATATCTGTCTA-TTTTTTGCTTTGAAGGGCAGTTTCTTTTAATACTAACTAAGGACAGATTTATCACAGATCAAGTTTAAATTTTAATAA----------AAAAACAATACA---TTCATTTTAACATAAACAGGTAAAAATGGACTATAGTAATTAACCTAATTTTAAATG-AGAAATACTGTTATTT-TAACATATGTTTATTATTAAAATGATTTTAAAATACAAGCTTATGTATTATAAACAATTTTCATTAAGTGATATTTTTCTTTCAGGGCCTTTTACAACAAGGTCTAATGCAACAAAGTCTGCAAAATCTCCAGCTTCAGGCCAATCAATCTTTACCTCAGGGAGTGCTGTCTTCTCAGGCGGCTGCAACTGTAGCTGCTGCAGCTGCAGCTCAACAGCAATTCCAACAACAGATGCAACAGCAATCACAGCATCACCAGCAGCAAACACAGTCTCAACAACAACAACCAAGACCTCAAGCGCCTCCACAGCCGCCACCACCACCCCTGCCTCCCTCTTCCTTACAACAATCACAACCAGTTATCATTACACAGGCACAAATGCCACCAGCACAGAAGGTATGTTTATATAGTTTATATTTTATAAATAGCATAATTATTAACTAACTCTACCATTATCAATGAAAGTATCCAAAGTTGGACACAAATGATTAGGACTTTATCATAATAATGCAATGAAATGTATGTAATCAATAGAAATATACTGACAAAATATATTTTTTTTCTATATAATTTTGCTTTCATCTACAAATTATCCTATTAAAGTTAGGATTCAGTTACCACACATGTGTGTTATTATTATAAAAGCTTGTCTATAACTGCCATTATAAACATCTAATCTATGAAATTTGTACCTTATT
Ncherokee_BallhootScar_N193 AAATATCTATTGTTTTAATCTGCTGGTATTTGTTTTGATTTTTTATTTCTGTATCCATTACTTTTATATGCATTATTAAAATGACACCATGATCACTATTACAAGTCCATTTTATTATTTAACAGTGCACATTTATTTGTATGAAAATATCTGTCATTTTTTTTACTTTGAAGGGTATTTTCCTTTAGTACTAACTACGGACAGATTTGCGACTGATTAAGTTTAAATTTTAATAATATTTTAATAAAAAACAATGCACATTTTATTTTACCACAAACAGGTAAAAATGGACTAAAGAAATTAACCTAGTTTTAAATGAAGAAATAATGTTATTTATAACATATGTTTATTATTAAAATGATTTAAAAATACAAGCTGATGCATTATAAATAATTTTAATCGTTTCATATTTTTCTTTTAGGGCCTTTTACAACAAGGTCTAATGCAACAAAGTCTGCAAAATCTCCAGCTTCAGGCCAATCAATCTTTACCTCAGGGAGTGCTGTCTTCTCAGGCGGCTGCAACTGTAGCTGCTGCAGCTGCAGCTCAACAGCAATTCCAACAACAGATGCAACAGCAATCACAGCATCACCAGCAGCAAACACAGTCT---CAACAACAACCAAGACCTCAAGCGCCTCCACAGCCGCCACCCCCACCCCTGCCTCCCTCTTCCTTACAACAATCACAACCAGTTATCATTACACAGGCACAAATGCCACCAGCACAGAAGGTATATTTATATAATTTATATTTTATAAATAGCTTAATTATTGACTAACTCTACCATTATCAATGAAAGTATCCAAATTTGGACACAAATGATTAAGACTTTATCATAATAATGCAATGAAATGTATGTAATCAATAGAAACATACTGACCAAATATATTTTTGTTCTATATAATTTTGCTTTCATCTATAAATTATCTTATTAAAGTTAGGATTCAGTTACTACACATGTGTATTGTTATTATAAAAGCTTGTCTATAACTGCCGTTATAAACATCTAGTCTATGAAATTTGTACCTTATT
Ncherokee_BalsamMtn_N891 ---------------------GCTAGTATTTGTTTTGATTTTTTATTTCTGTATCCATTACTTTTATATACATTATTAAAATGACACCGTGATCACTATTACAAGTCCATTTTATTATTTAACAGTACACGTCTATTTGTATGAAAATATCTGTCATTTTTTTCATTGTCA------------------------------------TTTCATTGATTAAGTTTAAATTTTAATAATATTTTAATAAAAAACAATGCACATTTTATTTTACCACAAACAGGTAAAAGTGGACTAAAGAAATTAACCTAGTTTTAAATGAAGAAATAATGTTATTTATAACATATGTTTATTATTAAAATAATTTAAAAATACAAGCTGATGTATTATAAATAATTTTAATCAATTAATATTTTTCTTTTAGGGCCTTTTACAACAAGGTCTAATGCAACAAAGTCTGCAAAATCTCCAGCTTCAGGCCAATCAATCTTTACCTCAGGGAGTGCTGTCTTCTCAGGCAGCTGCAACTGTAGCTGCTGCAGCTGCAGCTCAACAGCAATTCCAACAACAGATGCAACAGCAATCACAGCATCACCAGCAGCAAACACAGTCT---CAACAACAACCAAGACCTCAAGCGCCTCCACAGCCGCCACCCCCACCCCTGCCTCCCTCTTCCTTACAACAATCACAACCAGTTATCATTACACAGGCACAAATGCCACCAGCACAGAAGGTATATTTATATAGTTTATATTTTATAAATAGCTTAATTATTGACTAACTCTACCATTATCAATGAAAGTATCCAAATTTGGACACAAATGATTAAGACTTTATCATAATAATGCAATGGAATGTATGTATTCAATAGAAACATACCGACCAAATATATTTTTGTTCTATATAATTTTGCTTTCATCTATAAATTATCTTATTAAAGTTAGGATTCAGTTACTACACATGTGTATTATTATTATAAAAGCTTGTCTATAACTGCCATTATGAACATCTAGT---------------------
Ncherokee_SIndianCrk_N681 ----------------------------------------------------------------------------------------------------------------------------------------------------------------------------------------------------------------------------------------------------------------------------------------------------------------------------------------------------------------------------------------------------------------------ATATTTTTCTTTTAGGGCCTTTTACAACAAGGTCTAATGCAACAAAGTCTGCAAAATCTCCAGCTTCAGGCCAATCAATCTTTACCTCAGGGAGTGCTGTCTTCTCAGGCGGCTGCAACTGTAGCTGCTGCAGCTGCAGCTCAACAGCAATTCCAACAACAGATGCAACAGCAATCACAGCATCACCAGCAGCAAACACAGTCT---CAACAACAACCAAGACCTCAAGCGCCTCCACAGCCGCCACCCCCACCCCTGCCTCCCTCTTCCTTACAACAATCACAACCAGTTATCATTACACAGGCACAAATGCCACCAGCACAGAAGGTATATTTATATAGTTTATATTTTATAAATAGCTTAATTATTGACTAACTCTACCATTATCAATGAAAGTATCCAAATTTGGACACAAATGATTAAGATTTTATCATAATAATGCAATGAAATGTATGTAATC-------------------------------------------------------------------------------------------------------------------------------------------------------------------------
Ncooperi_BeaverCrk_N1002 ----------------------------------------TTTTGTTTCTGTATCCTTTACTTTTATATACATTATTAAACTTACACCATGATCGCTATTACAAGTCCATTTTATTATTTAACAGTGCACGTCTATTTGTATGAAGATATCTGTCATTTTTTTTACTTTGAAGGGCATTTTCCTTTAATACTAACTAAGGACAGATTTGCGACTGATTAAGTTTAAATTTTAACAATATTTTAGTAAAAAACAATGCACATTTTATTTTATCACAAACAGGTAAAAATGGACTAAAGAAATTAACCTAGTTTTAAATGAAGAAATAATATTATTTATAACATATGTTTATTATTAAAATGATTTAAAAATACGAGCTGATGTATTATAAATAATTTTAATCGATTAATATTTTTCTTTTAGGGCCTTTTACAACAAGGTCTAATGCAACAAAGTCTGCAAAATCTCCAGCTTCAGGCCAATCAATCTTTACCTCAGGGAGTGCTGTCTTCTCAGGCGGCTGCAACTGTAGCTGCTGCAGCTGCAGCTCAACAGCAATTCCAACAACAGATGCAACAGCAATCACAGCATCACCAGCAGCAAACACAGTCTCAACAACAACAACCAAGACCTCAAGCGCCTCCACAGCCGCCACCCCCACCCCTGCCTCCCTCTTCCTTACAACAATCACAACCAGTTATCATTACACAGGCACAAATGCCACCAGCACAGAAGGTATAATTATATAGTTTATATTTTATAAATAGCTTAATTATTTACTAACTCTACCATTATCAATGAAAATATCCAAATTTGAACACAAATGATTAAGACTTTATCATAATAATGTAATGAAATGTATGTGATCAATAGAAACGTACTGACAAAATATATTTTTGTTCTGTATAATTTTGCTTTCATCTACAAATTATCCTATTAAAGTTAGGATTCAGTTACTACACATGTGTATTATTATTATAAAAGCTTGTCTATAACTGCCATTATAAACATCTAGTCTATGAAATTTGTACCTTATT
Ncooperi_CheoahDam_N1122 ------------------------AATATTT---------TTTTGTTTCTGTATCCATTACTTTTATATACATTATTAAAATTACACCATGATCGCTATTACAAGTCCATTTT-TTATTTAACAGTACACATCTATTTGTATGAAAATATCTGTCATTTTTTTTACTTTGAAGGGCATTTTCCTTTAATACTAACTAAGGACAGATTTGCGACTGATTAAGTTTAAATTTTAACAATATTTTAGTAAAAAACAATGCACATTTTATTTTACCACAAACAGGTAAAAATGGACTAAAGAAATTAATCTAGTTTTAAATGAAGAAATAATATTATTTATAACATATGTTTATTATTAAAATGGTTTTAAAATACGAGCTGATGTATTATAAATAATTTTAATCGATTAATATTTTTCTTTTAGGGCCTTTTACAACAAGGTCTAATGCAACAAAGTCTGCAAAATCTCCAGCTTCAGGCCAATCAATCTTTACCTCAGGGAGTGCTGTCTTCTCAGGCGGCTGCAACTGTAGCTGCTGCAGCTGCAGCTCAACAGCAATTCCAACAACAGATGCAACAGCAATCACAGCATCACCAGCAGCAAACACAGTCTCAACAACAACAACCAAGACCTCAAGCGCCTCCACAGCCACCACCCCCACCCCTGCCTCCCTCTTCCTTACAACAATCACAACCAGTTATCATTACACAGGCACAAATGCCACCAGCACAGAAGGTATACTTATATAGTTTATATTTTATAAATAGCTTAATTATTGACTAACTCTACCATTATCAATGAAAATATCCAAATTTGAACACAAATGATTAAGACTTTATCATAATAATGCAATGAAATGTATGTAATCAGTAGAAACATACTGACAAAATATATTTTTGTTCTATATAATTTTGCTTTCATCTACAAATTATCCTATTAAAGTTAGGATTCAGTTACTACACATGTGTATTATTATAATAAAAACTTGTCTATAACTGTCATTATAAACATCTAGTCTATGAAATTTGTACCATATT
Ncooperi_NantRiverGorge_N682 -------------------CTGTTAATATTC---------TTTTGTTTCTGTATCCTTTACTTTTATATACATTATTAAAATTACACCATGATCGCTATTACAAGTCCATTTTATTATTTAACAGTACACGTCTATTTGTATGAAAATATCTGTCATTTTTTTTACTTTGAAGGGCATTTTCCTTTAATACTAACTAAGGACAGATTTGCGACTGATTAAGTTTAAATTTTAACAATATTTTAGTAAAAAACAATGCACATTTTATTTTATCACAAACAGGTAAAAATGGACTAAAGAAATTAACCTAGTTTTAAATGAAGAAATAATATTATTTATAACATATGTTTATTATTAAAATGATTTTAAAATACGAGCTGATGTATTATAAATAATTTTAAACGATTAATATTTTTCTTTTAGGGCCTTTTACAACAAGGTCTAATGCAACAAAGTCTGCAAAATCTCCAGCTTCAGGCCAATCAATCTTTACCTCAGGGAGTGCTGTCTTCTCAGGCGGCTGCAACTGTAGCTGCTGCAGCTGCAGCTCAACAGCAATTCCAACAACAGATGCAACAGCAATCACAGCATCACCAGCAGCAAACACAGTCTCAACAACAACAACCAAGACCTCAAGCGCCTCCACAGCCGCCACCCCCACCCCTGCCTCCCTCTTCCTTACAACAATCACAACCAGTTATCATTACACAGGCACAAATGCCACCAGCACAGAAGGTATAATTATATAGTTTATATTTTATAAATAGCTTAATTATTTACTAACTCTACCATTATCAATGAAAATATCCAAATTTGAACACAAATGATTAAGACTTTATCATAATAATGTAATGAAATGTATGTGATCAATAGAAACGTACTGACAAAATATATTTTTGTTCTGTATAATTTTGCTTTCATCTACAAATTATCCTATTAAAGTTAGGATTC--------------------------------------------------------------------------------------
Ncooperi_RockCrRoad_N1160 AAATATCTATTGTTTTAATCTGTTAATATTT---------TTTTGTTTCTGTATCCATTACTTTTATATACATTATTAAAATTACACCATGATCGCTATTACAAGTCCATTTTATTATTTAACAGTACACATCTATTTGTATGAAAATATCTGTCATTTTTTTTACTTTGAAGGGCATTTTCCTTTAATACTAACTAAGGACAGATTTGCGACTGATTAAGTTTAAATTTTAACAATATTTTAGTAAAAAACAATGCACATTTTATTTTACCACAAACAGGTAAAAATGGACTAAAGAAAGTAACCTAGTTTTAAATGAAGAAATAATATTATTTATAACATATGTTTATTATTAAAATGATTTTAAAATATGAGCTGATGTATTATAAATAATTTTAATCGATTAATATTTTTCTTTTAGGGCCTTTTACAACAAGGTCTAATGCAACAAAGTCTGCAAAATCTCCAGCTTCAGGCCAATCAATCTTTACCTCAGGGAGTGCTGTCTTCTCAGGCGGCTGCAACTGTAGCTGCTGCAGCTGCAGCTCAACAGCAATTCCAACAACAGATGCAACAGCAATCACAGCATCACCAGCAGCAAACACAGTCTCAACAACAACAACCAAGACCTCAAGCGCCTCCACAGCCGCCACCCCCACCCCTGCCTCCCTCTTCCTTACAACAATCACAACCAGTTATCATTACACAGGCACAAATGCCACCAGCACAGAAGGTATACTTATACAGTTTATATTTTATAAATAGCTTAATTATTGATTAACTCTACCATTATCAATGAAAATATCCAAATTTGAATACAAATGATTAAGACTTTATCATAATAATGTAATGAAATGTATGTGATCAATAGAAACGTACTGACAAAATATATTTTTGTTCTGTATAATTTTGCTTTCACCTACAAATTATCCTATTAAAGTTAGGATTCAGTTACTACACATGTGTATTATTATTATAAAAGCTTGTCTATAACTGCCATTATAAACATCTAGTCTATGAAATTTGTACCATATT
Ncoylei_Apalachia_N1195 ------------------------------------GATTTTTTGTTTCTGTATCTATTACTTTTATATACATTATTAAAATTACACCATAGTCGCTATTACAAGTCCATTTTATTATTTAACAGTACACATCTATTTGTATGAAAATATCTGTCATTTTTTTTACTTTGAGGGGCATTTTCCTTTAATACTAACTAAGGACAGATTTGCGATTGATTAAGTTTAAATTTTAATAATATTTTAATAAAAAATAATGCACATTTTATTTTACCACAAACAGGTAAAAATGGACTAAAGAAATTATCCTAGTTTTAAATGAAGAAATAATGTCATTTATAACATATGTTTATTATTAAAATGATTTTAAAATACAAGCTGA-----------TAATTTTAATATATTAATATTTTTCTTTTAGGGCCTTTTACAACAAGGTCTAATGCAACAAAGTCTGCAAAATCTACAGCTTCAGGCCAATCAATCTTTACCTCAGGGAGTGCTGTCTTCTCAGGCGGCTGCAACTGTAGCTGCTGCAGCTGCAGCTCAACAGCAATTCCAACAACAGATGCAACAGCAATCACAGCATCACCAGCAGCAAACACAGTCTCAACAACAACAACCAAGACCTCAAGCGCCTCCACAGCCGCCACCCCCACCCCTGCCTCCTTCTTCCTTACAGCAATCACAACCCGTTATCATTACACAGGCACAAATGCCACCAGCACAGAAGGTATATTTATATAATTTATATTTAATAAATAGATTAATTATTGACTAACTCTGCCATTATCAATGAAAGTATCCAAATTTGCACACAAATGATTAAGACTTTATCATAA---TGCAATGAAATGTATGTAATCAATAGAAATATACTGACAAAATATATTTTTGTTCTATATAATTTTGCTTTCATCTACAAATTATCCTATTAAAGTTAGGATTCAGTTACTACACATGTGTATTATTATTATAAAAACTTGTCTATAACTGCCATTATAAACATCTAGTCTATGAAATTTTTACCTTATT
Ncoylei_DinkinCove_N1118 AAATATCTATTGTTTTAATCTGCTAATATTTGTTTTGATTTTTTGTTTCTGTATTTATTACTTTTATATACATTATTAAAATTACACCATGGTCGCTATTACAAGTCCATTTTATTATTTAACAGTACACATCTATTTGTATGAAAATATCTGTCATTTTTTTTACTTTGAAGGGCATTTTCCTTTAATACTAACTAAGGACAGATTTGCGATTGATTAAGTTTAAATTTTAATAATATTTTAAT-AAAAATAATGCACATTTTATTTTACCACAAACAGGTAAAAATGGACTAAAGAAATTATCCTAGTTTTAAATGAAGAAATAATGTCATTTATAACATATGTTTATTATTAAACTGATTTTAAAATACAAGCTGA-----------TAATTTTAATCTATTAATATTTTTCTTTTAGGGCCTTTTACAACAAGGTCTAATGCAACAAAGTCTGCAAAATCTACAGCTTCAGGCCAATCAATCTTTACCTCAGGGAGTGCTGTCTTCTCAGGCGGCTGCAACTGTAGCTGCTGCAGCTGCAGCTCAACAGCAATTCCAACAACAGATGCAACAGCAATCACAGCATCACCAGCAGCAAACACAGTCTCAACAACAACAACCAAGACCTCAAGCGCCTCCACAGCCGCCACCCCCACCCCTGCCTCCTTCTTCCTTACAGCAATCACAACCCGTTATCATTACACAGGCACAAATGCCACCAGCACAGAAGGTATATTTATATAATTTATATTTAATAAATAGATTAATTATTGACTAACTCTGCCATTATCAATGAAAGTATCCAAATTTGCACACAAATGATTAAGACTTTATCATAA---TGCAATGAAATGTATGTAATCAATAGAAATATACTGACAAAATATTTTTTTGTTCTATATAATTTTGCTTTCATCTACAAATTATCCTATTAAAGTTAGGATTCAGTTACTACACATGTGT---------------------------------------------------------------------
Ncoylei_TiptonCreek_N837 ----------------------------------------TTTTGTTTCTGTATCTATTACTTTTATATACATTATTAAAATTACACCATGATCGCTATTACAAGTCCATTTTATTATTTAACAGTACACATCTATTTGTATGAAAATATCTGTCATTTTTTTTACTTTGAGGGGCATTTTCCTTTAATACTAACTAAGGGCAGATTTGCGACTGATTAAGTTTAAATTTTAATAATATTTTAATAAAAAACAATGCACATTTTATTTTACCACAAACAGGTAAAAATGGACTAAAGAAATTATCCTAGTTTTAAATGAAGAAATAATGTCATTTATAACATATGTTTATTATTAAAATGATTTTAAAATACAAGCTGA-----------TAATTTTAATATATTAATATTTTTCTTTTAGGGCCTTTTACAACAAGGTCTAATGCAACAAAGTCTGCAAAATCTACAGCTTCAGGCCAATCAATCTTTACCTCAGGGAGTGCTGTCTTCTCAGGCGGCTGCAACTGTAGCTGCTGCAGCTGCAGCTCAACAGCAATTCCAACAACAGATGCAACAGCAATCACAGCATCACCAGCAGCAAACACAGTCTCAACAACAACAACCAAGACCTCAAGCGCCTCCACAGCCGCCACCCCCACCCCTCCCTCCCTCTTCCTTACAACAATCACAACCAGTTATCATTACACAGGCACAAATGCCACCAGCACAGAAGGTATATTTATATAGTTTATATTTAATAAATAGATTAATTATTGACTAACTCTGCCATTATCAATGAAAGTATCCAAATTTGCACACAAATGATTAAGACTTTATCATAA---TGCAATGAAATGTATGTAATCAATAGAAATATACTGACAAAATATATTTTTGTTCTATATAATTTTGCTTTCATCTACAAATTATCCTATTAAAGTTAGGATTCAGTTACTACACATGTGTATTATTATTATAAAAACTTGTCTATAACTGCCATTATAAACATCTAGTCTATGAAATTTGTACCTTATT
Ncressleri_AndersonSpringCave_G2075 --------------------------------------------------------------------------------------------------------------------------CAGTACACATCTATTTGTATGAAAATATCTGTCTATTTTTTTGCTTTGAAGGGCATTTTCCTTTAATACTATCTAAGGACAAATTGATCACAGATCAAGTTTAAATTTTAATAATATTTTATTAAAGAACAATGCACATTTCATTTCACCACAAACAGGTATAAATGGACTAAAGAAGTTAACCTAGTTTTAAATG-AGAAATACTGTTATTT-TAACATATGTTTATTATTGAAATAATTTTAAAATACAAGCTTACGTATTGTAAACAATTTTCATCGAGTAATATTTTTCTTTCAGGGCCTTTTACAACAAGGTCTAATGCAACAAAGTCTGCAAAATCTCCAGCTTCAGGCCAATCAATCTTTACCTCAGGGAGTGCTGTCTTCACAGGCGGCTGCAACTGTAGCTGCTGCAGCGGCAGCTCAACAGCAATTCCAACAACAGATGCAACAGCAATCACAGCATCACCAGCAGCAAACACAGTCTCAACAACAACAACCAAGACCTCAAGCGCCTCCACAGCCGCCACCACCACCCCTGCCTCCCTCTTCCTTACAACAATCACAACCAGTTATCATTACACAGGCACAAATGCCACCAGCACAGAAGGTATATTTATATAGTTTATATTTTATAAATAACTTAATTATTGACTAACTCTACCAATATCTATGAAAGTATCCAAACTGGGACACAAATGATTAAGACTTTATCATAATAA----------------------------------------------------------------------------------------------------------------------------------------------------------------------------------------------
Ncressleri_PigeonCave_G2077 ----GCTTATTGTTTTAATCTGCTAATATTTGTTTGGATTTTTTGTTTCTGTATGCATTACTTTTTTATGCTTTACTAATATGACACTATGATCACTATTACAAGTCCATTTTATTAATTAACAGTACACATCTATTTGTATGAAAATATCTGTCTATTTTTTTGCTTTGAAGGGCATTTTCCTTTAATACTATCTAAGGACAAATTGATCACAGATCAAGTTTAAATTTTAATAATATTTTATTAAAGAACAATGCACATTTCATTTCACCACAAACAGGTATAAATGGACTAAAGAAGTTAACCTAGTTTTAAATG-AGAAATACTGTTATTT-TAACATATGTTTATTATTGAAATAATTTTAAAATACAAGCTTACGTATTGTAAACAATTTTCATCGAGTAATATTTTTCTTTCAGGGCCTTTTACAACAAGGTCTAATGCAACAAAGTCTGCAAAATCTCCAGCTTCAGGCCAATCAATCTTTACCTCAGGGAGTGCTGTCTTCACAGGCGGCTGCAACTGTAGCTGCTGCAGCGGCAGCTCAACAGCAATTCCAACAACAGATGCAACAGCAATCACAGCATCACCAGCAGCAAACACAGTCTCAACAACAACAACCAAGACCTCAAGCGCCTCCACAGCCGCCACCACCACCCCTGCCTCCCTCTTCCTTACAACAATCACAACCAGTTATCATTACACAGGCACAAATGCCACCAGCACAGAAGGTATATTTATATAGTTTATATTTTATAAATAACTTAATTATTGACTAACTCTACCAATATCTATGAAAGTATCCAAACTGGGACACAAATGATTAAGACTTTATCATAATAATGCA------------------ATAGAAACATACTGACAAAATATGTTTTTGTTCTGTATAATTTTGCTTTCATCTACAAATTA----------------------------------------------------------------------------------------------------------
Ncrosbyi_MtMitchell_N210 -------------------------ATATTTGTTTTGATTTTTTGTTTCTGTATCCATTACTTTTATATACATTATTAAAATGACACCATGATCATTATTACAAGTCCATTTTATTATTTAACAGTACACATCTATTTGTATGAAAATATCTGTCATTTTTTTTACTTTGAAGGGCATTTTCCTTTAATACTAATTAAGGACAGATTTACCACTGTTTAAGTTTAATTTTTAATAATATTTTAATAAAACATAATGCACATTTTATTTTACCACAAACAGATAAAAATGGACTAAAGAAATTAACCTAGTTTTAAATG-AGAAATAATGTTATTTATAACATATATTTATTATTACAATGATTTTAAAATACAAGCTGATGTATTATAAATAATTTTCATTGAGTAATATTTTTCTTTTAGGGCCTTTTACAACAAGGTCTAATGCAACAAAGTTTGCAAAATCTCCAGCTTCAGGCCAATCAATCTTTACCTCAGGGAGTGCTGTCTTCTCAGGCGGCTGCAACTGTAGCTGCTGCAGCTGCAGCTCAACAGCAATTCCAACAACAGATGCAACAGCAATCACAGCATCACCAGCAGCAAACACAGTCT------CAACAACCAAGACCTCAAGCGCCTCCACAGCCGCCACCCCCACCCCTGCCTCCCTCTTCCTTACAACAATCACAACCAGTTATCATTACACAGGCACAAATGCCACCAGCACAGAAGGTATATTTATATTGTTTATATTTTAGAAATAGCTTAATTATTGACTAACTCTACCATTATCAATGAAAGTATCCAAATTTGGACACAAATGATTAAGACTTTATCATAATAATGCAATGAAATGTATGTAATCAATAGAAACATACTGAC-AAATATATTTTTGTTCTATATAATTTTGCTTTCATCTACAAATTATCCTATTAAAGTTAGGATTCAATTACTACACATGTGTATTATTATTATAAAAGCTTGTCTATAACTGCCATTATAAACATACCATAT-------------------
Ncrosbyi_ShufordCrk_N1148 AAATTCTTATTGTTTTAATCTGCTAATATTTGTTTTGATTTTTTGTTTCTGTATCCATTACTTTTATATACATTATTAAAATGACACCATGATCACTATTACAAGTCCATTTTATTATTTA----TACACATCTATTTGTATGAAAATATCTGTCATTTTTTTTACTTTGAAGGGCATTTTCCTTTAATACTAATTAAGGACAGATTTACCACTGTTTAAGTTTAATTTTTAATAATATTTTAATAAAACATAATGCACATTTTATTTTACCACAAACAGATAAAAATGGACTAAAGAAATTAACCTAGTTTTAAATG-AGAAATAATGTTATTTATAACATATATTTATTATTACAATGATTTTAAAATACAAGCTGATGTATTATAAATAATTTTCATTGAGTAATATTTTTCTTTTAGGGCCTTTTACAACAAGGTCTAATGCAACAAAGTTTGCAAAATCTCCAGCTTCAGGCCAATCAATCTTTACCTCAGGGAGTGCTGTCTTCTCAGGCGGCTGCAACTGTAGCTGCTGCAGCTGCAGCTCAACAGCAATTCCAACAACAGATGCAACAGCAATCACAGCATCACCAGCAGCAAACACAGTCT------CAACAACCAAGACCTCAAGCGCCTCCACAGCCGCCGCCCCCACCCCTGCCTCCCTCTTCCTTACAACAATCACAACCAGTTATCATTACACAGGCACAAATGCCACCAGCACAGAAGGTATATTTATATTGTTTATATTTTAGAAATAGCTTAATTATTGACTAACTCTACCATTATCAATGAAAGTATCCGAATTTGGACACGAATGATTAAGACTTTATCATAATAATGCAATGAAATGCATGTAATCAATAGAAACATACTGAC-AAATATATTTTTGTTCTACATAATTTTGCTTTCATCTACAAATTATCCTATTAAAGTTAGGATTCAATTACTACACATGTGTATTATTATTATAAAAGCTTGTCTATAACTGCCATTATAAACATACCATAT-------------------
Ndellingeri_BullpenBridge_N109 AAATATCTATTGTTTTAATCTGCTAATATTTGTTTTGATTTTTTGTTTCTGTATCCATTACTTTTATATACATTATTAAAATGACACCATGATCACTGTTACAAGTCCATTTTATTATTTAACAGTACACATCTATTTGTATGAAAATATCTGTCATTTTTTTTACTTTGAAGGACATTTTCCTTTAATACTAACTAAGGACAGATTTGCGACTGATTAAGTTTAAATTTTTATAATATTTTAATAAAAAACAATGCACATTTTATTTTATCACAAACAGGTAAAAATGGACTAAAGAAATTAACCTAGTTTTAAATGAAGAAATAATGTTATTTATAACATATGTTTATTATTAAAATGATTTTAAAATACAAGCTGATGCATTATAAATAATTTTAATTCATTAATATTTTTCTTTTAGGGCCTTTTACAACAAGGTCTAATGCAACAAAGTCTGCAAAATCTCCAGCTTCAGGCCAATCAATCTTTACCTCAGGGAGTGCTGTCTTCTCAGGCGGCTGCAACTGTAGCTGCTGCAGCTGCAGCTCAACAGCAATTCCAACAACAGATGCAACAGCAATCACAGCATCACCAGCAGCAAACACAGTCTCAACAACAACAACCAAGACCTCAAGCGCCTCCACAGCCGCCACCCCCACCCTTGCCTCCTTCTTCCTTACAACAATCACAACCAGTTATCATTACACAGGCACAAATGCCACCAGCACAGAAGGTATATTTATATAGTTTATATTTTATAAATAGCTTAATTATTGACTAATTGTACCATTATCAATGAAAGTATCCAAATTTGGACACAAATGATTAAGACTTTATCATAATAATGCAATGAAATGTATGTAATCAATAGAAACATACTG-TCAAATATAATTTTGTTCTATATAATTTTGCTTTCATCTATAAATTATCCTATTAAAGTTAGGATTCAGTTACTACACATGTGTATTATTATTATAAAAGCTTGTCTATAACTGCCATTATAAACATCTAGTCTATGAAATTTGTACCTTATT
Ndellingeri_WhitewFalls_N887 ---------------------------------------TTTTTGATTCTGTATCCATTACTTTTATATACATTATTAAAATGACACCATGATCACTGTTACAAGTCCATTTTATTATTTAACAGTACACATCTATTTGTATGAAAATATCTGTCATTTTTTTTACTTTGAAGGACATTTTCCTTTAATACTAACTAAGGACAGATTTGCGACTGATTAAGTTTAAATTTTTATAATATTTTAATAAAAAACAATGCACATTTTATTTTATCACAAACAGGTAAAAATGGACTAAAGAAATTAACCTAGTTTTAAATGAAGAAATAATGTTATTTATAACATATGTTTATTATTAAAATGATTTTAAAATACAAGCTGATGCATTATAAATAATTTTAATTGATTAATATTTTTCTTTTAGGGCCTTTTACAACAAGGTCTAATGCAACAAAGTCTGCAAAATCTCCAGCTTCAGGCCAATCAATCTTTACCTCAGGGAGTGCTGTCTTCTCAGGCGGCTGCAACTGTAGCTGCTGCAGCTGCAGCTCAACAGCAATTCCAACAACAGATGCAACAGCAATCACAGCATCACCAGCAGCAAACACAGTCTCAACAACAACAACCAAGACCTCAAGCGCCTCCACAGCCGCCACCCCCACCCTTGCCTCCTTCTTCCTTACAACAATCACAACCAGTTATCATTACACAGGCACAAATGCCACCAGCACAGAAGGTATATTTATATAGTTTATATTTTATAAATAGCTTAATTATTGACTAATTGTACCATTATCAATGAAAGTATCCAAATTTGGACACAAATGATTAAGACTTTATCATAATAATGCAATGAAATGTATGTAATCAATAGAAACATACTG-TCAAATATAATTTTGTTCTATATAATTTTGCTTTCATCTATAAATTATCCTATTAAAGTTAGGATTCAGTTACTACACATGTGTATTATTATTATAAAAGCTTGTCTATAACTGCCATTATAAACATCTAGTCTATGAAATTTGTACCTTATT
Ndilutus_GrassyCreek_N670 --------------------------------------------------------------------------------------------------------------------------------------------------------------------------------------------------------------------------------------------------------------------------------------------------------------------------------GAAATAATGTTATTTATAACATATGTTTATTATTAAAATGATTTTAAAATACAAGCTGATGTATTATAAATAATTTTCATTGAGTCATATTTTTCTTTCAGGGCCTTTTACAACAAGGTCTAATGCAACAAAGTCTGCAAAATCTCCAGCTTCAGGCCAATCAATCTTTACCTCAGGGAGTGCTGTCTTCTCAGGCGGCTGCAACTGTAGCTGCTGCAGCTGCAGCTCAACAGCAATTCCAACAACAGATGCAACAGCAATCACAGCATCACCAGCAGCAAACACAGTCTCAACAACAACAACCCAGACCTCAAGCGCCTCCACAGCCTCCACCCCCACCCCTGCCTCCCTCTTCCTTACAACAATCACAACCAGTTATCATTACACAGGCACAAATGCCACCAGCACAGAAGGTATATTTATATAGTTTATATTTTATAAATAGCTTAATTATTGAC-----------------------------------------------------------------------------------------------------------------------------------------------------------------------------------------------------------------------------------------------------------------
Ndilutus_StarveRockCave_G3174 AAATATCTATTGTTTTAATCTGCTAATATTTGTTTTGATTTTTTGTTTCTTTATCCATTACTTTTATATACATTATTAAAATGACACCATGATCACTATTACAAGTTCATTTTATTATTTAACAGTACATATCTATTTGCATGAAAATATCTGTCATTTTTTTTACTTTGAAGGGCATTTTCCTTTAATACTAACTAAGGACAGATTTGCCATTGATTAAGTTTAAATTTTAATAATATTTTAATAAAAAACAATGCACATTTTATTTTACCACAAACAG-------------------ATTAACCTGGTTTTAAATGAAGAAATAATGTTATTTATAACATATGTTTATTATTAAAATGATTTTAAAATACAAGCTGATGTATTATAAATAATTTTCATTGAGTCATATTTTTCTTTCAGGGCCTTTTACAACAAGGTCTAATGCAACAAAGTCTGCAAAATCTCCAGCTTCAGGCCAATCAATCTTTACCTCAGGGAGTGCTGTCTTCTCAGGCGGCTGCAACTGTAGCTGCTGCAGCTGCAGCTCAACAGCAATTCCAACAACAGATGCAACAGCAATCACAGCATCACCAGCAGCAAACACAGTCTCAACAACAACAACCCAGACCTCAAGCGCCTCCACAGCCTCCACCCCCACCCCTGCCTCCCTCTTCCTTACAACAATCACAACCAGTTATCATTACACAGGCACAAATGCCACCAGCACAGAAGGTATATTTATATAGTTTATATTTTATAAATAGCTTAATTATTGACCATCTCTACCATTATCAATGAAAGTATCCAAATTTGGACACAAATGATTAAGACTTTATCATAATAATGCAATGAAATGTATGTAATCAATAGAAACATACTGACAATATAT-TTTTTGTTCTATATAATTTTGCTTTCATCTACAAATTATCCTATTAAAGTTAGCATTCAGTTACTATGCATGTGCATTGTTATTATAAAAGCTTGTCTATAACTGCCATTATAAACATCTAGTCTATGAAATTTGTACCTTATT
Nfridelli_LittlePigeon_N262 ----------------------------------------------------------------TATATACATTATTAAAATGACACCATGATCACTGTTACAAGTCCATTTTATTATTTAACAGTACACATCTATTTGTATGAAAATATCTGTCATTTTTTTTACTTTGAAGGACATTTTCCT-----------TAAGGACAGATTTGCGACTGTTTAAGTTTAAATTTTAATAATATTTTAATAAAAAACAATGCACATCTTATTTTATCACAAACAGGTAAAAATGGACTAAAGAAATTAACCTAGTTTTAAATGAAGAAATAATGTTATTTATAACATATGTTTATTATTAAAATGATTTTAAAATACAAGCTGATACATTATAAATAATTTTAATTGATTAATATTTTTCTTTTAGGGCCTTTTACAACAAGGTCTAATGCAACAAAGTCTGCAAAATCTCCAGCTTCAGGCCAATCAATCTTTACCTCAGGGAGTGCTGTCTTCTCAGGCGGCTGCAACTGTAGCTGCTGCAGCTGCAGCTCAACAGCAATTCCAACAACAGATGCAACAGCAATCACAGCATCACCAGCAGCAAACACAGTCTCAACAACAACAACCAAGACCTCAAGCGCCTCCACAGCCGCCACCCCCACCCCTGCCTCCCTCTTCCCTACAACAATCACAACCAGTTATCATTACACAGGCACAAATGCCACCAGCACAGAAGGTATATTTATATAGTTTATATTTTATAAATAGCTTAATTATTGACTAACTGTACCATTATCAATGAAAGTATCCAAATTTGGACACAAATGATTAAGACTTTATCATAATAATGCAATGAAATGTATGTAATCAATAGAAACATACTG-CCAAATATATTTTTGTTCTATATAATTTTGCTTTCATCTATAAATTATCCTATTAAAGTTAGGATTCAGTTACTACACATGTGTATTATTATTATAAAAGCTTGTCTATAACTGCCATTATAAACATCTAGTCTATGAAATTTGTACCTTATT
Nfurtivus_HugdenBranch_G3175 AAATATCTATTGTCTTAATCAGCTAATATTTGTTTTGATTTTTTGTTTCTGTATCCATTACTTTTATATACATTATTAAAATGACACCATGATCACTATTACAAGTCCATTTTATTATTTAACAGTACACATCTATTTGTATGAAAATATCTGTCATTTTTTTTACTTTGAAGGACATTTTCCTTTAATACTAACTAAGGACACATTTGCGACTGATTAAGTTTAAATTTTAATAATATTTTAATAAAAAACAATGCACATTTTATTTTACCACAAACAGGTAAAAATGGACTAAA-AAATTAACCTAGTTTTAAATGAAGAAATAATGTTATTTATAACA--TGTTTATTATTAAAATGATTTTAAAATACAAGCTGATGTATTATAAATAATTTTAATCGATTAATATTTTTCTTTTAGGGCCTTTTACAACAAGGTCTAATGCAACAAAGTCTGCAAAATCTCCAGCTTCAGGCCAATCAATCTTTACCTCAGGGAGTGCTGTCTTCTCAGGCGGCTGCAACTGTAGCTGCCGCAGCTGCAGCTCAACAGCAATTCCAACAACAGATGCAACAGCAATCACAGCATCACCAGCAGCAAACACAGTCTCAACAACAACAACCAAGACCTCAAGCGCCTCCACAGCCGCCACCCCCACCCCTGCCTCCCTCTTCCTTACAACAATCACAACCAGTTATCATTACACAGGCACAAATGCCACCAGCACAGAAGGTATATTTATATAGTTTATATTTTATAAATAGCTTAATTATTGACTAACTCTACCATTATCAATGAAAGTATCCAAATTTGGACACAAATGATTAAGACTTTATCATAATAATGCAATGAAATGTATGTAATCAATAGAAACATACTG-ACAAATATA-TTTTGTTCTATATAATTTTGCTTTCATCTACAAATTATCCTATTAAAGTTAGGATTCAATTACTACACATGTGTATTATTATTATAAAAGCTTGTCTATAACTGCCATTATAAATATCTAGTCTATGAAATTTGTACCTTATT
Nfurtivus_RaccoonMtn_N1026 AAATATCTATTGTCTTAATCCGCTAATATTTGTTTTGATTTTTTGTTTCTGTATCCATTACTTTTATATACATTATTAAAATGACACCATGATCACTATTACAAGTCCATTTTATTATTTAACAGTACACATCTATTTGTATGAAAATATCTGTCATTTTTTTTACTTTGAAGGACATTTTCCTTTAATACTAACTAAGGACACATTTGCGACTGATTAAGTTTAAATTTTAATAATATTTTAATAAAAAACAATGCACATTTTATTTTACCACAAACAGGTAAAAATGGACTAAA-AAATTAACCTAGTTTTAAATGAAGAAATAATGTTATTTATAACA--TGTTTATTATTAAAATGATTTTAAAATACAAGCTGATGTATTATAAATAATTTTAATCGATTAATATTTTTCTTTTAGGGCCTTTTACAACAAGGTCTAATGCAACAAAGTCTGCAAAATCTCCAGCTTCAGGCCAATCAATCTTTACCTCAGGGAGTGCTGTCTTCTCAGGCGGCTGCAACTGTAGCTGCCGCAGCTGCAGCTCAACAGCAATTCCAACAACAGATGCAACAGCAATCACAGCATCACCAGCAGCAAACACAGTCTCAACAACAACAACCAAGACCTCAAGCGCCTCCACAGCCGCCACCCCCACCCCTGCCTCCCTCTTCCTTACAACAATCACAACCAGTTATCATTACACAGGCACAAATGCCACCAGCACAGAAGGTATATTTATATAGTTTATATTTTATAAATAGCTTAATTATTTACTAACTCTACCATTATCAATGAAAGTATCCAAATTTGGACACAAATGATTAAGACTTTATCATAATAATGCAATGAAATGTATGTAATCAATAGAAACATACTG-ACAAATATA-TTTTGTTCTATATAATTTTGCTTTCATCTACAAATTATCCTATTAAAGTTAGGATTCAATTACTACACATGTGTATTATTATTATAAAAGCTTGTCTATAACTGCCATTATAAATATCTAGTCTATGAAATTTGTACCTTATT
Ngeorgia_Sittons_N073 AAAT------------------------------------TTTTGCT-------------CTTTTATATACATTATTAAAATGACACCATGATCACTGTTACAAGTCCATTTTATTATTTAACAGTACACATCTATTTGT-TAAAAATATCTGTCATTTTTTTTACTTTGAAGGGCATTTTCCTTTAATACTAACTAAGGACAGATTTGTGACTGATTAAGTTTAAATTTTAATAATATTTTAGTAAAAAATAATGCACGTTTTATTTTACCACAAACAGGTAAAAATGGACTAAAGAAATTAACCAAGTTTTAAATGAAGAAATAATGTTATTTATAACATATGTTTATTATTAAAATTATTTAAAAATACAAGCTGATGTATTATAAATAATTTTAATTGATTAATATTTTTCTTTTAGGGCCTTTTACAACAAGGTCTAATGCAACAAAGTCTGCAAAATCTCCAGCTTCAGGCCAATCAATCTTTACCTCAGGGAGTGCTGTCTTCTCAGGCGGCTGCAACTGTAGCTGCAGCAGCTGCAGCTCAACAGCAATTCCAACAACAGATGCAACAACAATCACAGCATCACCAGCAGCAAACACAGTCTCAACAGCAACAACCAAGACCTCAAGCGCCTCCACAGCCGCCACCCCCACCCCTGCCTCCCTCTTCCTTACAACAATCACAACCAGTTATCATTACACAGGCACAAATGCCACCAGCACAGAAGGTATATTTATATAGTTTATATTTTATAAATAGCTTAATTATTGACTAACTCCACCATTATCAATGAAA-TATCCAAATTTGAACACAAATGATTAAGACTTTATC-TAATAATGTAATGAAATGTATGTAATCTATAGAAACATACTGACAAAATATATTTTTGTT----------------------------------------------------------------------------------------------------------------------------------------
Ngertschi_CedarCreek_N351 AAATTCTTATTGTTTTAATCTGTTA---------------TTTTGTTTCTGTATCCATTACTTTTATATACATTATTAAAATGACACCATGATCACTATTACAAGTCCATTTTATTATTTAACAGTACACATCTATTTGTATGAAAATATCTGTCATTTTTTTTACTTTGAAGGGCATTTTCCTTTAATACTAATTAAGGACAGATTTAGTACTGTTTAAGTTTAATTTTTAATAATATTTTAATAAAACACAATGCACATTTTATTTTATCACAAACAGATAAAAATGGACTAAAGAAATTAACCTAGTTTTAAATA-AGAAATAATGTTATTTGTAACATATGTTTATTATTAAAATGATTTAAAAATACAAGCTGATGTATTATAAATAATTTTTATTGAGTAATATTTTTCTTTTAGGGCCTTTTACAACAAGGTCTAATGCAACAAAGTCTGCAAAATCTCCAGCTTCAGGCCAATCAATCTTTACCTCAGGGAGTGCTGTCTTCTCAGGCGGCTGCAACTGTAGCTGCTGCAGCTGCAGCTCAACAGCAATTCCAACAACAGATGCAACAGCAATCACAGCATCACCAGCAGCAAACACAGTCT------CAACAACCAAGACCTCAAGCGCCTCCACAGCCGCCACCCCCACCCCTGCCTCCCTCTTCCTTACAACAATCACAACCAGTTATCATTACACAGGCACAAATGCCACCAGCACAGAAGGTATATTTATATTGTTTATATTTTAGAAATAGCTTAATTATTGACTAACTCTACCATTATCAATGAAAGTATCCAAATTTGGACACAAATGATCAAGACTTTATCATAATAATGCAATGAAATGTATGTAATCAATAGAAACATACTGAC-AAATATATTTTTGTTCTATATAATTTTGCTTTCATCTACAAATTATCCTATTAAAGTTAGGATTCAATTACTACACATGTGTATTATTATTATAAAAGCTTGTCTATAACTGCCATTATAAACATACCATAT-------------------
Ngertschi_FrenchBroad_N968 --------ATTGTTTTAATCTGTTA---------------TTTTGTTTCTGTATCCATTACTTTTATATACATTATTAAAATGACACCATGATCACTATTACAAGTCCATTTTATTATTTAACAGTACACATCTATTTGTATGAAAATATCTGTCATTTTTTTTACTTTGAAGGGCATTTTCCTTTAATACTAATTAAGGACAGATTTAGTACTGTTTAAGTTTAATTTTTAATAATATTTTAATAAAACACAATGCACATTTTATTTTATCACAAACAGATAAAAATGGACTAAAGAAATTAACCTAGTTTTAAATA-AGAAATAATGTTATTTGTAACATATGTTTATTATTAAAATGATTTTAAAATACAAGCTGATGTATTATAAATAATTTTTATTGAGTAATATTTTTCTTTTAGGGCCTTTTACAACAAGGTCTAATGCAACAAAGTCTGCAAAATCTCCAGCTTCAGGCCAATCAATCTTTACCTCAGGGAGTGCTGTCTTCTCAGGCGGCTGCAACTGTAGCTGCTGCAGCTGCAGCTCAACAGCAATTCCAACAACAGATGCAACAGCAATCACAGCATCACCAGCAGCAAACACAGTCT------CAACAACCAAGACCTCAAGCGCCTCCACAGCCGCCACCCCCACCCCTGCCTCCCTCTTCCTTACAACAATCACAACCAGTTATCATTACACAGGCACAAATGCCACCAGCACAGAAGGTATATTTATATTGTTTATATTTTAGAAATAGCTTAATTATTGACTAACTCTACCATTATCAATGAAAGTATCCAAATTTGGACACAAATGATCAAGACTTTATCATAATAATGCAATGAAATGTATGTAATCAATAGAAACATACTGAC-AAATATATTTTTGTTCTATATAATTTTGCTTTCATCTACAAATTATCCTATTAAAGTTAGGATTCAATTACTACACATGTGTATTATTATTATAAAAGCTTGTCTATAACTGCCATTATAAACATACCATAT-------------------
Ngertschi_HickoryNutGap_N810 ----------------AATCTGTTAATATTTGTTTTGATTTTTTGTTTCTGTATCCATTACTTTTATATACATTATTAAAATGACACCATGATCACTATTACAAGTCCATTTTATTATTTAACAGTACACATCTATTTGTATGAAAATATCTGTCATTTTTTTTACTTTGAAGGGCATTTTCCTTTAATACTAATTAAGGACAGATTTAGTACTGTTTAAGTTTAATTTTTAATAATATTTTAATAAAACACAATGCACATTTTATTTTATCACAAACAGATAAAAATGGACTAAAGAAATTAACCTAGTTTTAAATG-AGAAATAATGTTATTTGTAACATATGTTTATTATTAAAATGATTTTAAAATACAAGCTGATGTATTATAAATAATTTTTATTGAGTAATATTTTTCTTTTAGGGCCTTTTACAACAAGGTCTAATGCAACAAAGTCTGCAAAATCTCCAGCTTCAGGCCAATCAATCTTTACCTCAGGGAGTGCTGTCTTCTCAGGCGGCTGCAACTGTAGCTGCTGCAGCTGCAGCTCAACAGCAATTCCAACAACAGATGCAACAGCAATCTCAGCATCACCAGCAGCAAACACAGTCT------CAACAACCAAGACCTCAAGCGCCTCCACAGCCGCCACCCCCACCCCTGCCTCCCTCTTCCTTACAACAATCACAACCAGTTATCATTACACAGGCACAAATGCCACCAGCACAGAAGGTATATTTATATTGTTTATATTTTAGAAATAGCTTAATTATTGACTAACTCTACCATTATCAATGAAAGTATCCAAATTTGGACACAAATGATCAAGACTTTCTCATAATAATGCAATGAAATGTATGTAATCAATAGAAACATACTGAC-AAATATATTTTTGTTCTATATAATTTTGCTTTCATCTACAAATTATCCTATTAAAGTTAGGATTCAATTACTACACATGTGTATTATTATTATAAAAGCTTGTCTATAACTGCCATTATAAACATACCATAT-------------------
Nholsingeri_BrumleyCrk_N916 AAATATCTATTGTTTTAATCTGCTAATATTTGTTTTGATTTTTGGTTTCTGTATCCATTACTTTTATATACATTATTAAAATGACACCATGATCACTATTACAAGTCCATTTTATTATTTAACAGTACACATTTATTTGTATGAAAATATCTGTCATTTTTTTTACTTTGAAGGACATTTTCCTTTAATACTAACTAAGGACAGATTTGCGACTGATTAAGTTTAAATTTTAATAATATTTTAATAAAAAACAATGCACATTTTATTTTACAACAAACAGATAAAAATGGACTAAAGAAATTAACGTGGTTTTAAATGAAGAAATAATGTTATTTATAACATATGTTTATTATTAAAATGATTTTAAAATACAAGCTGATGCATTATAAATAATTTTAATTGATTAATATTTTTCTTTCAGGGCCTTTTACAACAAGGTCTAATGCAACAAAGTCTGCAAAATCTCCAGCTTCAGGCCAATCAATCTTTACCTCAGGGAGTGCTGTCTTCTCAGGCGGCTGCAACTGTAGCTGCTGCAGCTGCAGCTCAACAGCAATTCCAACAACAGATGCAACAGCAATCACAGCATCACCAGCAGCAAACACAGTCTCAACAACAACAACCAAGACCTCAAGCGCCTCCACAGCCGCCACCCCCACCCCTGCCTCCCTCTTCCTTACAACAATCACAACCAGTTATCATTACACAGGCACAAATGCCACCAGCACAGAAGGTATATTTATATAGTTTATATTTTATAAATAGCTTAATTATTGACCATCTCTACCATTATCAATGAAAATAGCCAAATTTGGACACAGATGATTAAGACGTTATCATAATAATGCAATGAAATGTATGTAATCAATAGCAACATACTGACAATATATTTTTTTGTTCTATATAATTTTGCTTTCATCTACAAATTATCCTATTAAAGTTAGGATTCAGTTACTATACATGTGTATTGTTATTATAAAAGCTTGTCTATAAC-----------------------------------------
Nholsingeri_PondCave_N541 AAATATCTATTGTTTTAATCTGCTAATATTTGTTTTGATTTTTTGTTTCTGTATCCATTACTTTTATATACATTA---AAATGACACCATGATCACTATTACAAGTCCATTTTATTATTTAACAGTACACATCTATTTGTATAAAAATATCTGTCA---TTTTTACTTTGAAGGACATTTTCCTTTAATACTAACTAAGGACAGATTTGCGACTGATTAAATTTAAATTTTAATAATATTTTAATAAAAAACAATGCACATTTTATTTTACCACAAACAGATAAAAATGGACTAAAGAAATTAACCCGGTTTTAAATGAAGAAATAATGTTATTTATAACATATGTTTATTATTAAAATGATTTTAAAATACAAGCTAATGCATTATAAATAATTTTAATTGATTAATA---TTTTTTTAGGGCCTTTTACAACAAGGTCTAATGCAACAAAGTCTGCAAAATCTCCAGCTTCAGGCCAATCAATCTTTACCTCAGGGAGTGCTGTCTTCTCAGGCGGCTGCAACTGTAGCTGCTGCAGCTGCAGCTCAACAGCAATTCCAACAACAGATGCAACAGCAATCACAGCATCACCAGCAGCAAACACAGTCTCAACAACAACAACCAAGACCTCAAGCGCCTCCACAGCCGCCACCCCCACCCCTGCCTCCCTCTTCCTTACAACAATCACAACCAGTTATCATTACACAGGCACAAATGCCACCAGCACAGAAGGTATATTTATATAGTTTATATTTTATAAATAGCTTAATTATTGACCATCTCTACCATTATCAATGAAAGTATCCAAATTTGGACACAAATGATTAAGACTTTATCATAATAATGCAATGAAATGTATGTAATCAATAGAAACATACTGACAATATA--TTTTTGTTCTATATAATTTTGCTTTCATCTACAAATTATCCTATTAAAGTTAGGATTCAGTTACTATACATGTGTATTGTGTACATGTGAGCTTGTCTATAACTGCCGTTATAAACATCTAGTCTATGAAATTTGTACCTTATT
Njonesi_CaveSpringCave_N390 AAATATCTATTGTTTTAATCTGCTAATATTTGTTTTGATTTTTTGTTTCTGTATCCATTACTTTTATATACATTATTAAAATGACACCATGATCACTGTTACAAGTCCATTTTATTATTTAACAGTACACATCTATTTGTATGAAAATATCTGTCATTTTTTTTACTTTGAAGGACATTTTCCTTTAATACTAACTAAGGACAGATTTGTGACTGATTAAGTTTAAATTTTAATAATATTTTAATAAAAAACAATGCACATTTTATTTTATCACAAACAGGTAAAAATGGACTAAAGAAATTAACCTAGTTTTAAATGAAGAAATAATGTTATTTATAACATATGTTTATTATTAAAAAGATTTTAAAATACAAGCTGATGCATTATAAATAATTTTAATTGATTAATATTTTTCTTTTAGGGCCTTTTACAACAAGGTCTAATGCAACAAAGTCTGCAAAATCTCCAGCTTCAGGCCAATCAATCTTTACCTCAGGGAGTGCTGTCTTCTCAGGCGGCTGCAACTGTAGCTGCTGCAGCTGCAGCTCAACAGCAATTCCAACAACAGATGCAACAGCAATCACAGCATCACCAGCAGCAAACACAGTCTCAACAACAACAACCAAGACCTCAAGCGCCTCCACAGCCGCCACCCCCACCCCTGCCTCCCTCTTCCTTACAACAATCACAACCAGTTATCATTACACAGGCACAAATGCCACCAGCACAGAAGGTATATTTATATAGTTTATATTTTATAAATAGCTTAATTATTGACTAACTGTACCATTATCAATGAAAGTATCCAAATTTGGACACAAATGATTAAGACTTTATCATAATAATGCAATGAAATGTATGTAATCAATAGAAACATACTGACCAAATATATTTTTGTTCTATATAATTTTGCTTTCATCTATAAATTATCCTATTAAAGTTAGGACTCAGTTACTACACATGTGTATTATTATTATAAAAGCTTGTCTATAAGTGCCATTATAAACATCTAGTCTATGAAATTTGTACCTTATT
Nlowderi_ChestnutBranch_N731 AAATATCAATTGTTTTAATCTGCTAATATTTGTTTTGATTTTTTTTTTCTGTATCACTTACTTTTATATACATTATTAAAATGACACCATGATCACTATTACAAGTCCATTTTATTATTTAACAGTACACATCTATTTGTATGAAAATATCTGTCATTTTTTTTACTTTGAAGGGCATTTTCCTTTAATACTAACTAAGGACAGATTTGCGACTGATTAAGTTTAAATTTTAATAATATTTCAATAAAAAACAATGCACATTCTATTTTACCACAAACAGGTAAAAATGGACTAAAGAAATTAACCTAGTTTTAAATGAAGAAATAATGTCATTTATAACATATGTTTATTATTAAAATGATTTTAAAATACAAGCTGATGTATTATAAATAATTTTAATCGATTAATATTTTTCTTTTAGGGCCTTTTACAACAAGGTCTAATGCAACAAAGTCTGCAAAATCTCCAGCTTCAGGCCAATCAATCTTTACCTCAGGGAGTGCTGTCTTCTCAGGCGGCTGCAACTGTAGCTGCTGCAGCTGCAGCTCAACAGCAATTCCAACAACAGATGCAACAGCAATCACAGCATCACCAGCAGCAAACACAGTCTCAACAACAACAACCAAGACCTCAAGCGCCTCCACAGCCGCCGCCCCCACCCCTGCCTCCCTCTTCCTTACAACAATCACAACCAGTTATCATTACACAGGCACAAATGCCACCAGCACAGAAGGTATATTTATATAGTTTATATTTAATAAATGGATTAATTATTGACTAACTCTACCATTATCAATGAAGGTATCCAAATTTGGACACAAATCATTAAGACTTTATCATAATAATGCAATGAAATGTATGTGATCAATAGAAACATACTGACAAAATATATTTTTGTTCTATATAATTTTGCTTTCATCTACAAATTATCCTATCAAAGTTAGGATTCAGTTATTACACATGTGTATTATTATTATAAAAGCTTGTCTATAACTGCCATTATAAACATCTAGTCTATGAAATTTGTACCTTATT
Nlowderi_upperFiresCreek_N820 AAATATCAATTGTTTTAATCTGCTAATATTTGTTTTGATTTTTTTTTTCTGTATCACTTATTTTTATATACATTATTAAAATGACGCCGTGATCACTATTACAAGTCCATTTTATTATTTAACAGTACACATCTATTTGTATGAAAATATCTGTCATTTTTTTTACTTTGAAGGGCATTTTCCTTTAATACTAACTAAGGACAGATTTGCAACTGATTAAGTTTAAATTTTAATAATATTTTAATAAAAAACAATGCACATTCTATTTTACCACAAACAGGTAAAAATGGACTAAAGAAATTAACCTAGTTTTAAATGAAGAAATAATATCATTTATAACATATGTTTATTATTAAAGTGATTTTAAAATACAAGCTGATGTATTATAAATAATTTTAATCGATTAATAATTTTCTTTTAGGGCCTTTTACAACAAGGTCTAATGCAACAAAGTCTGCAAAATCTCCAGCTTCAGGCCAATCAATCTTTACCTCAGGGAGTGCTGTCTTCTCAGGCGGCTGCAACTGTAGCTGCTGCAGCTGCAGCTCAACAGCAATTCCAACAACAGATGCAACAGCAATCACAGCATCACCAGCAGCAAACACAGTCTCAACAACAACAACCAAGACCTCAAGCGCCTCCACAGCCGCCACCCCCACCCCTGCCTCCCTCTTCCTTACAACAATCACAACCGGTTATCATTACACAGGCACAAATGCCACCAGCACAGAAGGTATATTTATATAGTTTATATTTAATAAATGGATTAATTATTGACTAACTCTACCATTATCAATGAAGGTATCCAAATTTGGACACAAATCATTAAGACTTTATCATAATAACGCAATGAAATGTATGTGATCAATAGAAACATACTGACAAAATATATTTTTGTTCTATATAATTTTGCTTTCATCTACAAATTATCCTAT------------------------------------------------------------------------ATCTAGTCTATGAAGTTTGTACCTTATT
Nlula_LulaFallsCave_G2084 ------------------------------------------------CTGTATCCATTCCTTTTATATACATTATTAAAATGACACCATGATCACTGTTACAAGTCCATTTTATTATTTAACAGTACACATCTATTTGT-TAAAAATATCTGTCATTTTTTTTACTTTGTAGTGCATTTTCCTTTAATACTAACTAAGGACAGATTTGCGACTGATTAAGTTTAAATTTTAATAATATTTTAGTAAAAAATAATGCACGTTTTATTTTACCACAAACAGGTAAAAATGGACTAAAGAAATTAACCAAGTTTTAAATGAAGAAATAATGTTATTTATAACATATGTTTATTATTAAAATTATTTTAAAATACAAGCTGATGTATTATAAATAATTTTAATCGATTAATATTTTTCTTTTAGGGCCTTTTACAACAAGGTCTAATGCAACAAAGTCTGCAAAATCTCCAGCTTCAGGCCAATCAATCTTTACCTCAGGGAGTGCTGTCTTCTCAGGCGGCTGCAACTGTAGCTGCAGCAGCTGCAGCTCAGCAGCAATTCCAACAACAGATGCAACAGCAATCACAGCATCACCAGCAGCAAACACAGTCTCAACAACAACAACCAAGACCTCAAGCGCCTCCACAGCCGCCACCCCCACCCCTGCCTCCCTCTTCCTTACAACAATCACAACCCGTTATCATTACACAGGCACAAATGCCGCCAGCACAGAAGGTATATTTATATAGTTTATATTTTATAAGTAGCTTAATTATTGACTAACTCTACCATTATCAATGAAAATATCCAAATTTGAACACAAATGATTAAGACTTTATC-TAATAATGTAACGAGATGTATGTAATCAGTAGAAACATACTGACAAAATATATTTTTGTTGTATATAATTTTGCTTTCATCTACAAGTTATCCTATTAAAGTTAGGATTCAGTTACTACAAATGTGTATTATTATTATAAAAGCTTGTCTATAACTGCCATTATAAACATCTAGTCTATGAAATTTATACCTTATT
Nmimus_NealsSink_N329 AAATATCTATTGTTTTAATCTGCTAATATTTGTTTTGATTTTTTGTTTCTGTATCCATTACTTTTATATACATTATTAAAATAATGCCATGATCACTATTACAAGTCCATTTTATTATTTAACAGTACATATCTATTTGTATGAAAATATC--TCATTTTTTTTACTTTGAAGGACATTTTCCTTTAATACTAACTAAGGACAGATTTGCCATTGATTAAGTTGAAATTTTAATAATATTTTAATAAAAAACAATGCACATTTTATTTTACCACAAACAGATAAAAATGGACTAAAGAAATTAACCTGGTTTAAAATGAAGAAATAATGTTATTTATAACATATGTTTATTATTAAAATGATTTTAAAATACAAGCTGATGTATTATAAGTAATTTTCATTGAGTCATATTTTTCTTTCAGGGCCTTTTACAACAAGGTCTAATGCAACAAAGTCTGCAAAATCTCCAGCTTCAGGCCAATCAATCTTTACCTCAGGGAGTGCTGTCTTCTCAGGCGGCTGCAACTGTAGCTGCTGCAGCTGCAGCTCAACAGCAATTCCAACAACAGATGCAACAGCAATCACAGCATCACCAGCAGCAAACACAGTCTCAACAACAACAACCAAGACCTCAAGCGCCTCCACAGCCGCCACCCCCACCCCTGCCTCCCTCTTCCTTACAACAATCACAACCAGTTATCATTACACAGGCACAAATGCCACCAGCACAGAAGGTATATTTATATGGTTTATATTTTATAAATAGCTTAATTATTGACCATCTCTACCATTATCAATGAAAGTATCCAAATTTGGACACAAATGATTAAGACTTTATCATAATAATGCAATGAAATGTATGTAATCAATAGAAACATACTGACAATATAT-TTGTTGTTCTATATAATTTTGCTTTCATCTGCAAATTATCCTATTAAAGTTAGGATTCAGTTACTATACATGTGTATTGTTATTATAAA-------------------------------------------------------
Nmimus_Straleys_N625 AAATATCTATTGTTTTAATCTGCTAATATTTGTTTTGATTTTTTGTTTCTGTATCCATTACTTTTATATACATTATTAAAATGACACCATGATCACTATTACAAGTCCATTTTATTATTTAACAGTACATATCTATTTGTATGAAAATATC--TCATTTTTTTTACTTTGAAGGACATTTTCCTTTAATACTAACTAAGGACAGATTTGCCATTGATTAAGTTGAAATTTTAATAATATTTTAATAAAAAACAATGCACATTTTATTTTACCACAAACAGATAAAAATGGACTAAAGAAATTAACCTGGTTTTAAATGAAGAAATAATGTTATTTATAACATATGTTTATTATTAAAATGATTTTAAAATACAAGCTGATGTATTATAAATAATTTTCATTGAGTCATATTTTTCTTTCAGGGCCTTTTACAACAAGGTCTAATGCAACAAAGTCTGCAAAATCTCCAGCTTCAGGCCAATCAATCTTTACCTCAGGGAGTGCTGTCTTCTCAGGCGGCTGCAACTGTAGCTGCTGCAGCTGCAGCTCAACAGCAATTCCAACAACAGATGCAACAGCAATCACAGCATCACCAGCAGCAAACACAGTCTCAACAACAACAACCAAGACCTCAAGCGCCTCCACAGCCGCCACCCCCACCCCTGCCTCCCTCTTCCTTACAACAATCACAACCAGTTATCATTACACAGGCACAAATGCCACCAGCACAGAAGGTATATTTATATGGTTTATATTTTATAAATAGCTTAATTATTGACCATCTCTACCATTATCAATGAAAGTATCCAAATTTGGACACAAATGATTAAGACTTTATCATAATAATGCAATGAAATGACTGTAATCAATAGAAACATACTGACAATATAT-TTTTTGTTCTATATAATTTTGCTTTCATCTACAAATTATCCTATTAAAGTTAGGATTCAGTTACTATACATGTGTATTGTTATTATAAAAGCTTGCCTATAACTGCCGTTATAAACATCTAGTCTATGAAATTTGAGTCTTATT
Nnasicus_CaneyFork_N171 -----------------------------------------------------------------------------------------------------------------------------------------------------------------------------------------------------------------------------------------------------------------------------------------------------------------------------------------------------------------------------AAAATACAAGCTGATGTATTATAAATAATTTTCATTGAGTAATATTTTTCTTTCAGGGCCTTTTACAACAAGGTCTAATGCAACAAAGTCTGCAAAATCTCCAGCTTCAGGCCAATCAATCTTTACCTCAGGGAGTGCTGTCTTCTCAGGCGGCTGCAACTGTAGCTGCTGCAGCTGCAGCTCAACAGCAATTCCAACAACAGATGCAACAGCAATCACAGCATCATCAGCAGCAAACACAGTCTCAACAACAGCAACCAAGACCTCAAGCGCCTCCACAGCCGCCGCCCCCACCCCTGCCTCCCTCTTCCTTACAACAATCACAACCAGTTATCATTACACAGGCACAAATGCCACCAGCACAGAAGGTATATTTATATAGTTTATATTTTATAAATAGCTTAATTATTGACTAACTCTACCATTATCAATGAAAGTATCCAAATTTGGACACAAATGATTAAGCCTTTATCATAATAATGCAATGAAATGTATGTAATCAATAGAAACATACTG-GCAAATATA-TTTAGTTCTATATAATTTTGCTTTCATCTACAA--------------------------------------------------------------------------------------------------------------
Nnasicus_ConnosteeFalls_N696 -----TCTATGGTTTTAATCTACTAATATTTGTTTTGATTTTTTGTTTCTATCTACATTACTTTTATATACATTATTAAAATGA---------TACTATTACAAGTCCATTTTATTATTTAACAGTACACATCTATTTGTATGAAAATATCTGTCCTTTTTTTTACTTTGAAGGACATTTTCCTTTAATACTAACTAAGGACAGACTTGCCATTGATTAAGTTTAAATTTTAATAA-----------AAAACAATGCACATGCTATTTTACCACACACAGATAA-------------AAATTAACCTAGTTTTAAATGAAGAAATAATGTTATTTATAACATATGTTTATTATTAAAATGATTTTAAATTACAAGCTGATGTATTATAAATAATTTTCATTGAGTAATATTTTTCTTTCAGGGCCTTTTACAACAAGGTCTAATGCAACAAAGTCTGCAAAATCTCCAGCTTCAGGCCAATCAATCTTTACCTCAGGGAGTGCTGTCTTCTCAGGCGGCTGCAACTGTAGCTGCTGCAGCTGCAGCTCAACAGCAATTCCAACAACAGATGCAACAGCAATCACAGCATCACCAGCAGCAAACACAGTCTCAACAACAACAACCAAGACCTCAAGCGCCTCCACAGCCGCCGCCCCCACCCCTGCCTCCCTCTTCCTTACAACAATCACAACCAGTTATCATTACACAGGCACAAATGCCACCAGCACAGAAGGTATATTTATATAGTTTATATTTTATAAATAGCTTAATTATTGACTAACTCTACCATTATCAATGAAAGTATCCAAATTTGGACACAAATGATTAAGCCTTTATCATAATAATGCAATGAAATGTATGTAATCAATAGAAACACACTG-ACAAATATA-TTTAGTTCTATATAATTTTGCTTTCATCTACAAATTATCCTATTAAAGTTAGGATTCAATTACTACATATGTG----------------------------------------------------------------------
Nnasicus_CoweeTrain_N189 AAATATCTATTGTTTTAATCTGCTAATATTTGTTTTGATTTTATTTTTCTTTATCCATTACTTTTATATACATTATTCAAATGACACCATGATCACTATTACAAGTCCATTTTATTATTTCACAGTACACATCTATTTGTATGAAAATATCTGTCATTTTTTTTACTCTGAAGGGCATTTTCCCTTAATACTAACTAAGGACAGATTTGCGACAGATTTAAGTGTAAATTTAATAATATTTGAATAAAAAACAATGCACATTTTATTTTTCCACAAACAGGTAAAAATGGACTAAAGAAATTAACCTAGTTTTAAATGAAGAAATAATGTTATTTACAACATATGTTTATTATTAAAATGATTTTAAAATACAAGCTGATGTATTATAAATAATTTTCATTGAGTAATATTTTTCTTTCAGGGCCTTTTACAACAAGGTCTAATGCAACAAAGTCTGCAAAATCTCCAGCTTCAGGCCAATCAATCTTTACCTCAGGGAGTGCTGTCTTCTCAGGCGGCTGCAACTGTAGCTGCTGCAGCTGCAGCTCAACAGCAATTCCAACAACAGATGCAACAGCAATCACAGCATCACCAGCAGCAAACACAGTCTCAACAACAACAACCAAGACCTCAAGCGCCTCCACAGCCGCCGCCCTCACCCCTGCCTCCCTCTTCCTTACAACAATCACAACCAGTTATCATTACACAGGCACAAATGCCACCAGCACAGAAGGTATATTTATATAGTTTATATTTTATAAATAGCTTAATTATTGACTAACTCTACCATTATCAATGAAAGTATCCAAATTTGGACACAAATGATTAAGCCTTTATCATAATAATGCAATGAAATGTATGTAATCAATAGAAACATACTG-ACAAATATA-TTTTGTTCTATATAATTTTGCTTTCATCTACAAATTATCCTATTAAAGTTAGGATTCAATTACTACATATGTGTATTATTAGTATAAAAGCTTGTCTATAACTGCTATTATAAACATCTAGTCTATGAAATTTATACCTTATT
Npaynei_Grindstaff_N646 AAATATC-------TTAATCTGCTAATATTTGTTTTGATTTTTTGTTTCTGTATCCATTACTTTTACATACATTATTAAAATGACACCATGATCACTATTACAAGTCCATTTTATTATTTAACAGTACATATCTATTTGTATAAAAATATCTGTCATTTTTTTTACTTTGAAGGACATTTTCCTTTAATACTAACTAAGGACAGATTTGCGACTGATTAAGTTTAAATTTTAATAATATTTTAATAAAAAACAATGCACATTTTATTTTACCACAAACAGATAAAAATGGACTAAAGAAATTAACCTAGTTTTAAATGAAGAAATAATGTTATTTATAACATATGTTTATTATTAAAATGATTTTAAAATACAAGCTGACGCATTATAAATAATTTCAATTGATTAATA--TTTTTTTTAGGGCCTTTTACAACAAGGTCTAATGCAACAAAGTCTGCAAAATCTTCAGCTTCAGGCCAATCAATCTTTACCTCAGGGAGTGCTGTCTTCTCAGGCGGCTGCAACTGTAGCTGCTGCAGCTGCAGCTCAACAGCAATTCCAACAACAGATGCAACAGCAATCACAGCATCACCAGCAGCAAACACAGTCTCAACAACAACAACCAAGACCTCAAGCGCCTCCACAGCCGCCACCCCCACCCCTGCCTCCCTCTTCCTTACAACAATCACAACCAGTTATCATTACACAGGCACAAATGCCACCAGCACAGAAGGTATATTTATATAGTTTATATTTTATAAATAGCTTAATTATTGACCATCTCTACCATTATCAATGAAAGTATCCAAATTTGGACACAAATGATTAAGACTTTATCATAATAATGCAATGAAATGTATGTAATCAATCGAAAAATACTGACAATATAT-TTTTTGTTCTATATAATTTTGCTTTCATCTACAAATTATCCTATTAAAGTTAGGATTCAGTTACTATACATGTGTATTGTTATTATAAAAGCTTGTCTATAACTGCCATTATAAACATCTAGTCTATGAAATTTGTACCTTATT
Npaynei_NorrisDamCave_N348 --------------------------------------------------------------------------------ATGACACCATGATCGCTATTACAAGTCCATTTTATTATTTAACAGTACATATCTATTTGTATAAAAATATCTGTCATTTTTTTTACTTTGAAGGACATTTTCCTTTAATACTAACTAAGGACAGATTTGCGACTGATTAAGTTTAAATTTTAATAATATTTTAATAAAAAACAATGCACATTTTATTTTACCACAAACAGATAAAAATGGACTAAAGAAATTAACCTAGTTTTAAATGAAGAAATAATGTTATTTATAACATATGTTTATTATTAAAATGATTTTAAAATACAAGCTGACGCATTATAAATAATTTTAATTGATTAATA----TTTTTTAGGGCCTTTTACAACAAGGTCTAATGCAACAAAGTCTGCAAAATCTTCAGCTTCAGGCCAATCAATCTTTACCTCAGGGAGTGCTGTCTTCTCAGGCGGCTGCAACTGTAGCTGCTGCAGCTGCAGCTCAACAGCAATTCCAACAACAGATGCAACAGCAATCACAGCATCACCAGCAGCAAACACAGTCTCAACAACAACAACCAAGACCTCAAGCGCCTCCACAGCCGCCACCCCCACCCCTGCCTCCCTCTTCCTTACAACAATCACAACCAGTTATCATTACACAGGCACAAATGCCACCAGCACAGAAGGTATATTTATATAGTTTATATTTTATAAATAGCTTAATTATTGACCATCTCTACCATTATCAATGAAAGTATCCAAATTTGGACACAAATGATTAAGACTTTATCATAATAATGCAATGAAATGTATGTAATCAATCGAAAAATACTGACAATATA--TTTTTGTTCTATATAATTTTGCTTTCATCTACA---------------------------------------------------------------------------------------------------------------
Npaynei_UnakaMtns_N943 ----------------------------------------TTTTGTTTCTGTATCCATTACTTTTATATACATTATTAAAATGACACCATGATCACTATTACAAGTCCATTTTATTATTTAACAGTACATATCTATTTGTATGAAAATATCTGTCATTTTTTTTACTTTGAAGGACATTTTCCTTTAATACTAACTAAGGACAGATTTGCGACTGATTAAGTTTAAATTTTAATAATATTTTAATAAAAAACAATGCACATTTTATTTTACCACAAACAGATAAAAATGGACTAAAGAAATTAACCTAGTTTTAAATGAAGAAATAATGTTATTTATAACATATGTTTATCATTAAAATGATTTTAAAATACAAGCTGACGCATTATAAATAATTTTAATTGATTAATA---TTTTTTTAGGGCCTTTTACAACAAGGTCTAATGCAACAAAGTCTGCAAAATCTTCAGCTTCAGGCCAATCAATCTTTACCTCAGGGAGTGCTGTCTTCTCAGGCGGCTGCAACTGTAGCTGCTGCAGCTGCAGCTCAACAGCAATTCCAACAACAGATGCAACAGCAATCACAGCATCACCAGCAGCAAACACAGTCTCAACAACAACAACCAAGACCTCAAGCGCCTCCACAGCCGCCACCCCCACCCCTGCCTCCCTCTTCCTTACAACAATCACAACCAGTTATCATTACACAGGCACAAATGCCACCAGCACAGAAGGTATATTTATATAGTTTATATTTTATAAATAGCTTAATTATTGACCATCTCTACCATTATCAATGAAAGTATCCAAATTTGGACACAAATGATTAAGACTTTATCATAATAATGCAATGAAATGTATGTAATCAATCGAAACATACTGACAATATA--TTTTTGTTCTATATAATTTTGCTTTCATCTACAAATTATCCTATTAAAGATAGGATTCAGTTACTATACATGTGTATTGTTATTATAAAAGCTTGTCTATAACTGCCATTATAAACATCTAGTCTATGAAATTTGTACCTTA--
Npecki_HaskellSims_G3697 AAATACCTATTGTTTTAATCTGCTACTATCTGTTTTTATTTTTCGTTTCTGTATGCATTACTTTTTTATGCTTTACTAAAATGACACTATGATCACTATTGCAAGTCCATTTTATTATTTAACAGCACACATCTATTTGTATGAAAATATCTGTTTA-TTTTTTGCTTTCGAGGACATTTCC--------CTAACCAAGGACAGATTTATCACATATCAAGTTTAAATTTTAATAATATTTTATTAAAGAACAATGCACATTTCATTTCACCACAAACAGGTAAAAATAGACTAAATAAATTAACCTTGTCTTAAATG-AGAAATAATGTTATTT-TAACATATATTTATTATTAAAAGGATTTTAAAATACAAGCTTATGTAATATAAACAATTTTCATTAAGTGATATCTTTCTTTCAGGGCCTTTTACAACAAGGTCTAATGCAACAAAGTCTGCAAAATCTCCAGCTTCAGGCCAATCAATCTTTACCTCAGGGAGTGCTGTCTTCTCAGGCGGCTGCAACTGTAGCTGCTGCAGCTGCAGCTCAACAGCAATTCCAACAACAGATGCAACAGCAATCCCAGCATCACCAGCAGCAAACACAGTCTCAACAACAACAACCAAGACCTCAAGCGCCTCCACAGCCGCCACCACCACCTCTGCCTCCCTCTTCCTTGCAACAATCACAACCAGTTATCATTACACAGGCACAAATGCCACCAGCACAGAAGGTATATTTATGTAATATATATTTTTTAAATAGCTGAATTATTGACTAACTCTACCAATATCAATGAAAGTATTCAAATTGGGACACAAATGATTAAGACTTTATCATAGTAATGC-ATTAAATGTATGTAATCAACAGAAACATACTGACAATATATATTTTTGTTCTATATAATTTTGCTTTCATCTACAAATTATCTTATTAAAGTTAGAATTCAGTTATCACACATGTGCATTATTATTATAAAAGCTTGTCTATAACTACCATTATAAACATTTAGTCTATGAAATGTGTA-------
Npecki_HurricaneMazeCave_G2100 ATATACCTATTGTTTTAATGTGCTACTATCAGTTTTTATTTTTCGTTTCTGTATGCATTACTTTTTTATGTTTTACTAAAATGACACTATGATCACTATTACAAGTCCATTTTATTATTTAACAGCACACATCTATTTGTATGAAAATATCTGTCTA-TTTTTTGCTTTGAAGGACATTTCCCTTTAATACTAACCAAGGACAGATTTATCACATATCAAGTTTTAATTTTAATAATATTTTATTAAAGAACAATGCACATTTCATTTCACCACAAACAGGTAAAAATAGACTAAATAAATTAACCTTGTTTTAAATG-AGAAATAATGTTATTT-TAACATATGTTTATTATTAAAATGATTTTAAAATACAAGCTTATGTAATATAAGCAATTTTCATTGAGTGATATTTTTCTTTCAGGGCCTTTTACAACAAGGTCTAATGCAACAAAGTCTGCAAAATCTCCAGCTTCAGGCCAATCAATCTTTACCTCAGGGAGTGCTGTCTTCTCAGGCGGCTGCAACTGTAGCTGCTGCAGCTGCAGCTCAACAGCAATTCCAACAACAGATGCAACAGCAATCCCAGCATCACCAGCAGCAAACACAGTCTCAACAACAACAACCAAGACCTCAAGCGCCTCCACAGCCACCACCACCACCTCTGCCTCCCTCTTCCTTACAACAATCACAACCAGTTATCATTACACAGGCACAAATGCCACCAGCACAGAAGGTATATTTATGTAATTTATATTTTTTAAATAGCTGAATTATTGACTAACTCTAACAATATCAATGAAAGCATTCAAATTCGGACACGAATGATTAAGACTTTATCATAGTAATGCAATGAAATGTATGTAATCAACAGAAACATACTGACAATATATATTTTTGTTCTATATAATTTTGCTTTCATCTACAAATTATCCTATTAAAGTTAGAATTCAGTTACCACACATGTGTATTATTATTATA-AAGCTTGTCTATAACAACCATTATAAGCATTTAGTCTATGAAATGTGTACCTTATT
Npecki_Monteagle_N062 AAATACCTATTGTTTTAATCTGCTACTATCTGTTTTTATTTTTCGTTTCTGTATGCATTACTTTTTTATGCTTTACTAAAATGACACTATGATCACTATTACAAGTCCATTTTATTATTTAACAGCACACATCTATTTGTATGAAAATATTTGTCTATTTTTTTGCTTTGAAGGACATTTCCCTTTAATACTAACCAAGGACAGATTTACCACATATCAAGTTTAAATTTTAATAATATTTTAATAAAGAACAATGCACATTTCATTTCACCACAAACAGGTAAAAATAGACTAAATAAATTAACCTTGTTTTAAATG-AGAAATAATGTTATTT-TAACATATGTTTATTATTAAAATGATTTTAAAATACAAGCTTATGTAATATAAACAATTTTCATTAAGTCATACCTTTCTTTCAGGGCCTTTTACAACAAGGTCTAATGCAACAAAGTCTGCAAAATCTCCAGCTTCAGGCCAATCAATCTTTACCTCAGGGAGTGCTGTCTTCTCAGGCGGCTGCAACTGTAGCTGCTGCAGCTGCAGCTCAACAGCAATTCCAACAACAGATGCAACAGCAATCCCAGCATCACCAGCAGCAAACACAGTCTCAACAACAACAACCAAGACCTCAAGCGCCTCCACAGCCGCCACCACCACCTCTGCCTCCCTCTTCCTTACAACAATCACAACCAGTTATCATTACACAGGCACAAATGCCACCAGCACAGAAGGTATATTTATGTAATTTATATTTTTTAAATAGCTGAATTATTGACTAACTCTACCAATATCAATGAAAATATTCAAATTGGGACACAAATGATTAAGACTTTATCATAGTAATGCAATGAAATGTATGTAATCAACAGAAACATACTGACAATATATATTTTTGTTCTATATAATTTTGCTTTCATCTACAAATTATCCTATTAAAGTTAGAATTCAGTTACCACACATGTGTATTATTATTACAAAAGCTTGTCTATAACTACCATTATAAAC-TTTAGTCTATGAAATGTGTACC-----
Nperlakyi_SChimneys_N1079 AAATATCTATTGTTTTAATCTGCTAATATTTGTTTTGATTTTTTGTTTCTGTATCCATTACTTTTATATACATTATTAAAATGACACCATGATCACTGTTACAAGTCCATTTTATTATTTAACAGTACACATCTATTTGTATGAAAATATCTGTCATTTTTTTTACTTTGAAGGAGATTTTCCTTTAATACTAACTAAGGACAGATTTGCGACTGATTCAGTTTAAATTTTTATAATATTTTAATAAAAAACAATGCACATTTTATTTTATCACAAACAGGTAAAAAAGGACTAAAGAAATTAACCTAGTTTTAAATGAAGAAATAATGTTATTTATAACATATGTTTATTATTAAAATGATTTTAAAATACAAGCTGATGCATTATAAATAATTTTAATTTATTAATATTTTTCTTTTAGGGCCTTTTACAACAAGGTCTAATGCAACAAAGTCTGCAAAATCTCCAGCTTCAGGCCAATCAATCTTTACCTCAGGGAGTGCTGTCTTCTCAGGCGGCTGCAACTGTAGCTGCTGCAGCTGCAGCTCAACAGCAATTCCAACAACAGATGCAACAGCAATCACAGCATCACCAGCAGCAAACACAGTCT------CAACAACCAAGACCTCAAGCGCCTCCACAGCCGCCACCCCCACCCCTGCCTCCTTCTTCCTTACAACAATCACAACCAGTTATCATTACACAGGCACAAATGCCACCAGCACAGAAGGTATATTTATATAGTTTATATTTTATAAATAGCTTAATTATTGACTAACTGTACCATTATCAATGAAAGTATCCAAATTTGGACACAAATGATTAAGACTATATCATAATAATGCAATGAAATGTATGTAATCAATAGAAACATACTGCC-AAATATATTTTTGTTCTATATAATTTTGCTTTCATCTATAAATTATCCTATTAAAGTTAGGATTCAGTTACTACACATGTGTATTATTATTATAAAAGCTTGTCTATAACTGCCATTATAAACATCTAGTCTATGAAATTTGTACCTTATT
Nperlakyi_SChimneys_N1080 --------------------TGCTAATATTTGTTTTGATTTTTTGTTTCTGTATCCATTACTTTTATATACATTATTAAAATGACACCATGATCACTGTTACAAGTCCATTTTATTATTTAACAGTACACATCTATTTGTATGAAAATATCTGTCATTTTTTTTACTTTGAAGGAGATTTTCCTTTAATACTAACTAAGGACAGATTTGCGACTGATTCAGTTTAAATTTTTATAATATTTTAATAAAAAACAATGCACATTTTATTTTATCACAAACAGGTAAAAAAGGACTAAAGAAATTAACCTAGTTTTAAATGAAGAAATAATGTTATTTATAACATATGTTTATTATTAAAATGATTTTAAAATACAAGCTGATGCATTATAAATAATTTTAATTTATTAATATTTTTCTTTTAGGGCCTTTTACAACAAGGTCTAATGCAACAAAGTCTGCAAAATCTCCAGCTTCAGGCCAATCAATCTTTACCTCAGGGAGTGCTGTCTTCTCAGGCGGCTGCAACTGTAGCTGCTGCAGCTGCAGCTCAACAGCAATTCCAACAACAGATGCAACAGCAATCACAGCATCACCAGCAGCAAACACAGTCT------CAACAACCAAGACCTCAAGCGCCTCCACAGCCGCCACCCCCACCCCTGCCTCCTTCTTCCTTACAACAATCACAACCAGTTATCATTACACAGGCACAAATGCCACCAGCACAGAAGGTATATTTATATAGTTTATATTTTATAAATAGCTTAATTATTGACTAACTGTACCATTATCAATGAAAGTATCCAAATTTGGACACAAATGATTAAGACTATATCATAATAATGCAATGAAATGTATGTAATCAATAGAAACATACTGCC-AAATATATTTTTGTTCTATATAATTTTGCTTTCATCTATAAATTATCCTATTAAAGTTAGGATTCAGTTACTACACATGTGTATTATTATTATAAAAGCT-----ATAACTGCCATTATAAACATCTAGTCTATGAAATTTGTACCTTATT
Nreclusus_Clingmans_N252 ------CTATTGTTTTAATCTGTTAATATTT---------TTTTGTTTCTGTATCCATTACTTTTATATACATTATTAAAATTACACCATGTTTGCTATTACAAGTCCATTTTATTATTTAACAGTACACATCTATTTTTATGAAAATATCTGTCATTTTTTTTACTTTGAAGGGCATTTTCCTTTAATACTAACTAAGGACAGATTTGCGACTGATTAAGTTTAAATTTTAACAATATTTTAGTAAAAAACAATGCACATTTTATTTTACCACAAACAGGTAAAAATGGACTAAAGAAATTAACCTAGTTTTAAATGAAGAAATAATATTATTTATAACATATGTTTATTATTAAAATGATTTTAAAATACGAGCTGATGTATTATAAATAATTTTAATCGATTAATATTTTTCTTTTAGGGCCTTTTACAACAAGGTCTAATGCAACAAAGTCTGCAAAATCTCCAGCTTCAGGCCAATCAATCTTTACCTCAGGGAGTGCTGTCTTCTCAGGCGGCTGCAACTGTAGCTGCTGCAGCTGCAGCTCAACAGCAATTCCAACAACAGATGCAACAGCAATCACAGCATCACCAGCAGCAAACACAGTCTCAACAACAACAACCAAGACCTCAAGCGCCTCCACAGCCGCCACCCCCACCCCTGCCTCCCTCTTCCTTACAACAATCACAACCAGTTATCATTACACAGGCACAAATGCCACCAGCACAGAAGGTATACTTATATAGTTTATATTTTATAAATAGCTTAATTATTGATTAACTCTACCATTATCAATGAAAATATCCAAATTTGAACACAAATGATTAAGACTTTATCATAATAATGTAATGAAATGTATGTGATCAATAGAAACATACTGACAAAATATATTTTTGTTCTGTATAATTTTGCTTTCATCTACAAATTATCCTATTAAAGTTAGGATTCAGTTACTACACATGTGTATTATTATTATAAAAGCTTGTCTATAACTGCCATTATAAACATCTAGTCTATGAAATTTGTACCATATT
Nreclusus_Newfound_N259 --------------------------------------------------------------------------ATT------ACACCATGATCGCTATTACAAGTCCATTTTATTATTTAACAGTACACATCTATTTGTATGAAAATATCTGTCATTTTTTTTACTTTGAAGGGCATTTTCCTTTAATGCTAACTAAGGACAGATTTGCGACTGATTAAGTTTAAATTTTAACAATATTTTAGTAAAAGACAATGCACATTTTATTTTACCACAAACAGGTAAAAATGGACTAAAGAAATTAACCTAGTTTTAAATGAAGAAATAATATTATTTATAACATATGTTTATTATTAAAATGATTTTAAAATACGAGCTGATGTATTATAAATAATTTTAATCGATTAATATTTTTCTTTTAGGGCCTTTTACAACAAGGTCTAATGCAACAAAGTCTGCAAAATCTCCAGCTTCAGGCCAATCAATCTTTACCTCAGGGAGTGCTGTCTTCTCAGGCGGCTGCAACTGTAGCTGCTGCAGCTGCAGCTCAACAGCAATTCCAACAACAGATGCAACAGCAATCACAGCATCACCAGCAGCAAACACAGTCTCAACAACAACAACCAAGACCTCAAGCGCCTCCACAGCCGCCACCCCCACCCCTGCCTCCCTCTTCCTTACAACAATCACAACCAGTTATCATTACACAGGCACAAATGCCACCAGCACAGAAGGTATACTTATATAGTTTATATTTTATAAATAGCTTAATTATTGATTAACTCTACCATTATCAATGAAAATATCCAAATTTGAATACAAATGATTAAGACTTTATCATAATAATGTAATGAAATGTATGTGATCAATAGAAACGTACTGACAAAATATTTTTTTGTTCTGTATAATTTTGCTTTCATCTACAAATTATCCTATTAAAGTTAGGATTCAGTTACTACACATGTGTATTATTATTATAAAAGCTTGTCTATAACTGCCATTATAAACATCTAGTCTATGAAATTTGTCC------
Nreclusus_Smokemont_N1020 AAATATCTATTGTTTTAATCTGTTAATATTT---------TTTTGTTTCTGTATCCATTACTTTTATATACATTATTAAAATTACACCATGATCGCTATTACAAGTCCATTTTATTATTTAACAGTACACATCTATTTTTATGAAAATATCTGTCATTTTTTTTACTTTGAAGGGCATTTTCCTTTAATACTAACTAAGGACAGATTTGCGACTGATTAAGTTTAAATTTTAACAATATTTTAGTAAAAAACAATGCACATTTTATTTTACCACAAACAGGTAAAAATGGACTAAAGAAATTAACCTAGTTTTAAATGAAAAAATAATATTATTTATAACATATGTTTAATATTAAAATGATTTTAAAATACGAGCTGATGTATTATAAATAATTTTAATCGATTAATATTTTTCTTTTAGGGCCTTTTACAACAAGGTCTAATGCAACAAAGTCTGCAAAATCTCCAGCTTCAGGCCAATCAATCTTTACCTCAGGGAGTGCTGTCTTCTCAGGCGGCTGCAACTGTAGCTGCTGCAGCTGCAGCTCAACAGCAATTCCAACAACAGATGCAACAGCAATCACAGCATCACCAGCAGCAAACACAGTCTCAACAACAACAACCAAGACCTCAAGCGCCTCCACAGCCGCCACCCCCACCCCTGCCTCCCTCTTCCTTACAACAATCACAACCAGTTATCATTACACAGGCACAAATGCCACCAGCACAGAAGGTATACTTATATAGTTTATATTTTATAAATAGCTTAATTATTGATTAACTCTACCATTATCAATGAAAATATCCAAATTTGAATACAAATGATTAAGACTTTATCATAATAATGTAATGAAATGTATGTGATCAATAGAAACGTACTGACAAAATATATTTTTGTTCTGTATAATTTTGCTTTCATCTACAAATTATCCTATTAAAGTTAGGATTCAGTTACTACACATGTGTATTATTATTATAAAAGCTTGTCTATAACTGC------------CTAGTC--------------------
Nroanensis_IngramBranch_N926 AAATATC-------TTAATCTGCTAATATTTGTTTTGATTTTTTGTTTCTGTATCCATTACTTTTATATACATTATTAAAATGACACCATGATCACTATTACAAGTCCATTTTATTATTTAACAGTACATATCTATTTGTATAAAAATATCTGTCATTTTTTTTACTTTGAAGGACATTTTCCTTTAATACTAACTAAGGACAGATTTGCGACTGATTAAGTTTAAATTTTAATAATATTTTAATAAAAAACAATGCACATTTTATTTTACCACAAACAGATAAAAATGGACTAAAGAAATTAACCTAGTTTTAAATGAAGAAATAATGTTATTTATAACATATGTTTATTATTAAAATGATTTTAAAATACAAGCTGACGCATTATAAATAATTTTAATTGATTAATA---TTTTTTTAGGGCCTTTTACAACAAGGTCTAATGCAACAAAGTCTGCAAAATCTTCAGCTTCAGGCCAATCAATCTTTACCTCAGGGAGTGCTGTCTTCTCAGGCGGCTGCAACTGTAGCTGCTGCAGCTGCAGCTCAACAGCAATTCCAACAACAGATGCAACAGCAATCACAGCATCACCAGCAGCAAACACAGTCTCAACAACAACAACCAAGACCTCAAGCGCCTCCACAGCCGCCACCCCCACCCCTGCCTCCCTCTTCCTTACAACAATCACAACCAGTTATCATTACACAGGCACAAATGCCACCAGCACAGAAGGTATATTTATATAGTTTATATTTTATAAATAGCTTAATTATTGACCATCTCTACCATTATCAATGAAAGTATCCAAATTTGGACACAAATGATTAAGACTTTATCATAATAATGCAATGAAATGTATGTAATCAATCGAAAAATACTGACAATATA--TTTTTGTTCTATATAATTTTGCTTTCATCTACAAATTATCCAATTAAAGTTAGGATTCAGTTACTATACATGTGTATTGTTATTATAAAAGCTTGTCTATAACTGCCATTATAAACATCTAGTCTATGAAATTTGTACCTTATT
Nroanensis_N_CarversGap_N928 AAATATCTATTGCTTTAATCTGCTAATATTTGTTTTGATTTTTTGTTTCTGTATCCATTACTTTTATATATATTATTAAAATGACACCATGATCACTATTACAAGTCTATTTTATTATTTAACAGTACACATTTATTTGTATAAAAATATCTGTCATTTTTTTTACTTTGAAGGACATTTTCCTTTAATACTAACTAAGGACAGATTTGTGACTGATTAAGTTTAAATTTTAATAATATTTTAATAAAAAACAATGCACATTTTATTTTACCACAAACAGGTAAAAATGGACTAAAGAAATTAACCTAGTTTTAAATGAAGAAATAATGTTATTTATAACATATGTTTATTATTAAAATGATTTTAAAATACAAGCTGATGCATTATAAATAATTTTAATTGATTAATA---TTTTTTTAGGGCCTTTTACAACAAGGTCTAATGCAACAAAGTCTGCAAAATCTCCAGCTTCAGGCCAATCAATCTTTACCTCAGGGAGTGCTGTCTTCTCAGGCGGCTGCAACTGTAGCTGCTGCAGCTGCAGCTCAACAGCAATTCCAACAACAGATGCAACAGCAATCACAGCATCACCAGCAGCAAACACAGTCT------CAACAACCAAGACCTCAAGCGCCTCCACAGCCGCCACCCCCACCCCTGCCTCCCTCTTCCTTACAACAATCACAACCAGTTATCATTACACAGGCACAAATGCCACCAGCACAGAAGGTATATTTATATAGTTTATATTTTATAAATAGCTTAATTATTGACCATCTCTACCATTATCAATGAAAGTATCCAAATTTGGACACAAATGATTAAGACTTTATCATAATAATGCAATGAAATGTATGTAATCAATAGAAATATACTGACAATATAT-TTTTTGTTCTATATAATTTTGCTTTCATCTACAAATTATCCTATTAAAGTTAGGATTCAGTTACTACACATGTGTATTGTTATTATAAAAGCTTGTCGATAACTGCCGTTATAAACATCTAGTCTATGAAATTTGTACCTT---
Nroanensis_RoanHighBluff_N762 AAATATCTATTGCTTTAATCTGCTAATATTTGTTTTGATTTTTTGTTTCTGTATCCATTACTTTTATATACATTATTAAAATGGTACCATGATCACTATTACAAGTCCATTTTATTATTTAACAGTACATATGTATTTGTATGAAAATATCTGTCATTTTTTTTACTTTGAAGGGCATTTTCCTTTAATACTAACTAAGGACAGATTTGTGACTGATTAAGTTTAAATTTTAATAATATTTTAATAAAAAACAATGCACATTTTATTTTACCACAAACAGATAAAAATGGACTAAAGAAATTAACCTAGTTTTAAATGAAGAAATAATGTTATTTATAACATATGTTTATTATTAAAATGATTTTAAAATACAAGCTGATGCATTATAAATAATTTTAATTGATTAATA----TTTTTTAGGGCCTTTTACAACAAGGTCTAATGCAACAAAGTCTGCAAAATCTCCAGCTTCAGGCCAATCAATCTTTACCTCAGGGAGTGCTGTCTTCTCAGGCGGCTGCAACTGTAGCTGCTGCAGCTGCAGCTCAACAGCAATTCCAACAACAGATGCAACAGCAATCACAGCATCACCAGCAGCAAACACAGTCT------CAACAACCAAGACCTCAAGCGCCTCCACAGCCGCCACCCCCACCCCTGCCTCCCTCTTCCTTACAACAATCACAACCAGTTATCATTACACAGGCACAAATGCCACCAGCACAGAAGGTATATTTATATAGTTTATATTTTATAAATAGCTTAATTATTGACCATCTCTACCATTATCAATGAAAGTATCCAAATTTGGACACAAATGATTAAGACTTTATCATAAT------------------------------------------------------------------------------------------------------------------------------------------------------------------------------------------------
Nsheari_BaldRiver_N1168 AAATATCTATTGTTTTAATCTGCTAATATTTGTTTCGATTTGTTTTTTCTGTATCCATTACTTTTATATACATTATTAAAATGACACCATGATGACTATTACAAGTCCATTTTATTATTTAACAGTACACATCTATTTGTTTGAAAATATTTGTCATTTTTTTTACTTTGAAGGGCTTTTTCCTTTAATACTAACTAAGGACAGATTTGCGACTGATTAAGTTTAAATTTTAATAATTTTTTAATAAAAAACAATGCACATTTTATTTTATCACAAACAGGTAAAAATGGACTAAAGAAATTAACCTAGTTTTAAATGAAGAAATAATGTTATTTATAACATATGTTTATTATTAAAATGATTTAAAAATACAAGCTGATGTATTATAAATAATTTTAAGCGATTAATATTTTTCTTTTAGGGCCTTTTACAACAAGGTCTAATGCAACAAAGTCTGCAAAATCTCCAGCTTCAGGCCAATCAATCTTTACCTCAGGGAGTGCTGTCTTCTCAGGCGGCTGCAACTGTAGCTGCTGCAGCTGCAGCTCAACAGCAATTCCAACAACAGATGCAACAGCAATCACAGCATCACCAGCAGCAAACACAGTCTCAACAACAACAACCAAGACCTCAAGCGCCTCCACAGCCGCCACCCCCACCTTTGCCTCCCTCTTCCTTACAACAATCACAACCAGTTATCATTACACAGGCACAAATGCCACCAGCACAGAAGGTATACTTATATAGTTTATATTTTATAAATAGCTTAATTATTGACTAACTCTACCATTATCAATGAAAATATCCAAATTTGAACACAAATGATTAAAACTTTATCATAATAATGCAATAAAATGTATGTAATCAATAGAAACATACTGACAAAATATATTTTTGTTCTATATAATTTTGCTTTCATCTATAAATTATACTATTAAAGTTAGGATTCAGTTACTACACATGTGTAGTAGTATTATAAAAGCTTGTCTATAACTGC------------CTAGTCTATGAAATTTGTACCTTATT
Nsheari_Cohutta_N826 AAATATCTATTGTTTTAATCTGCTAATATTTGTTTCGATTTTTTTTTTCTGTATCCATTACTTTTATGTACATTATTAAAATGACACCATGATGACTATTACAAGTCCATTTTATTATTTAACAGTACACATCTATTTGTTTGAAAATATTTGTCATTTTTTTTACTTTGAAGGGCATTTTCCTTTAATACTAACTAAGGACAGATTTGCGACTGATTAAGTTTAAATTTTAATAATTTTTTAATAAAAAACAATGCACATTTTATTTTATCACAAACAGGTAAAAATGGACAAAAGAAATTAACCTAGTTTTAAATGAAGAAATAATGTTATTTATAACATATGTTTATTATTAAAATGATTTAAAAATACAAGCTGATGTATTATAAATAATTTTAAGCGATTAATATTTTTCTTTTAGGGCCTTTTACAACAAGGTCTAATGCAACAAAGTCTGCAAAATCTCCAGCTTCAGGCCAATCAATCTTTACCTCAGGGAGTGCTGTCTTCTCAGGCGGCTGCAACTGTAGCTGCTGCAGCTGCAGCTCAACAGCAATTCCAACAACAGATGCAACAGCAATCACAGCATCACCAGCAGCAAACACAGTCTCAACAACAACAACCAAGACCTCAAGCGCCTCCACAGCCGCCACCCCCACCTTTGCCTCCCTCTTCCTTACAACAATCACAACCAGTTATCATTACACAGGCACAAATGCCACCAGCACAGAAGGTATACTTATATAGTTTATATTTTATAAATAGCTTAATTATTGATTAACTCTACCATTATCAATGAAAGCATCCAAATTTGGACACAAATGATTAAGACTTTATCATAATAATGCAATGAAATGTATGTAATCAATAGAAACATACTGACAAAGTA--TTTTTGTTCTATATAATTTTGCTTTCATCTATAAATTATCCTATTAAAGTTAGGATTCAGTTACTACACATGTGTAGTATTATTATAAAAGTTTGTCTATAACTGC------------CTAGTCTATGAAATTTGTACCTTATT
Nsheari_JoyceKilmer_N092 AAATATCTATTGTTTTAATCTGTTAATATTTGTGTTGATTTTTTGTTTCTGTATCCATTACTTTTATATACATTATTAAAATTGCACCATGATCGCTATTACAAGTCCATTTTATTATTTAACAGTACACATCTATTTGTATGAAAATATTTGTCATTTTTTTTACTTTGAAGGGCATTTTCCTTTAATACTAACTAAGGACAGATTTGCAACTGATTAAGTTTAAATTTTAATAATATTTTAATAAAAAACAATACACATTTTATTTTACCACAAACAGGTAAAAATGGACTAAAGAAATTAACCTAGTTTTAAATGAAGAAATAATGTTATTTATAACATATGTTTATTATTAAAATGATTTAAAAATACAAGCTGATGAATTATAAATAATTTTAAGCGATTAATATTTTTCTTTTAGGGCCTTTTACAACAAGGTCTAATGCAACAAAGTCTGCAAAATCTCCAGCTTCAGGCCAATCAATCTTTACCTCAGGGAGTGCTGTCTTCTCAGGCGGCTGCAACTGTAGCTGCTGCAGCTGCAGCTCAACAGCAATTCCAACAACAGATGCAACAGCAATCACAGCATCACCAGCAGCAAACACAGTCTCAACAACAACAACCAAGACCTCAAGCGCCTCCACAGCCGCCACCCCCACCCCTGCCTCCCTCTTCCTTACAACAATCACAACCAGTTATCATTACACAGGCACAAATGCCACCAGCACAGAAGGTATATTTATATAGTTTATATTTTATAAATAGCTTAATTATTGACTAACTCTACCATTATCAATGAAAATATCCAAATTTGAACACAAATGATTAAAACTTTATCATAATAATGCAATGAAATGTATGTAATCAATAGAAACATACTGACAAAATA--TTTTTGTTCTATATAATTTTGCTTTCATCTATAAATTATCCTATTAAAGTTAGGATTCAGTTACTACACATGTGTAGTAGTATCATAAAAGCTTGTCTATAACTGC------------ATAGTCTATGAAATTTGTACCTTATT
Nsilvanus_Elijay_N395 --------------------------------------------ATTTCTGTATCCATTACTTTTATATACATTATTAAAATGACACCATGATCACTATTACAAGTCCATTTTATTATTTAACAGTACCCATCTATTTGTATGAAAATATCTGTCAATTTTTTTACTTTGAAGGGCATTTCCCTTTAATACTAACTAAGGACAGATTTGCCATTGATTAAGTTTA-------ATAATATTTTAATAAAAAACAATGCATATTTTATTTTACCACAAACAGGTAAAAATGGACTAAAGCAATTAACCTAGTTTTAAATG-AGAAATAATGTTATTTGTAACATATGTTTATTATTGAAATGATTTTAAAATACAAGCTGATGCATTATAAATAATTTTAATCGATTAATATTTTTCTTTTAGGGCCTTTTACAACAAGGTCTAATGCAACAAAGTCTGCAAAATCTCCAGCTTCAGGCCAATCAATCTTTACCTCAGGGAGTGCTGTCTTCTCAGGCGGCTGCAACTGTAGCTGCTGCAGCTGCAGCTCAACAGCAATTCCAACAACAGATGCAACAGCAATCACAGCATCACCAGCAGCAAACACAGTCTCAACAACAACAACCAAGACCTCAAGCGCCTCCACAGCCGCCACCCCCACCCCTGCCTCCCTCTTCCTTACAACAATCACAACCAGTTATCATTACACAGGCACAAATGCCACCAGCACAGAAGGTATATTTATATAGTTTATATTTTATAAATAGCTTAATTATTGACTAACTCTACCATTATCAATGAAAGTATCCAAATTTGGACACAAATGATTAAGACTGTATCATAATAATGCAATGAAATGTATGTAATCAATAGAAACATACTGACCAAATATATTTTTGTTCTATATAATTTTGCTTTCATCTACAAATTATCCTATTAAAGTTAGGATTCAATTACTACACATGTGTATTATTATTATAAAAGCTTGTCTATAACTGTCATTATAAACATCTAGTCTATGAAATTTGTACCTTATT
Nsilvanus_GermanyCove_N1017 AAATATCTATTGTTTTAATCTGCTAATATTTGTTTTTATTTTTTATTTCTGTATCCATTACTTTTATATACATTATTAAAATGACACCATGATCACTATTACAAGTCCATTTTATTATTTAACAGTACACATCCATTTATATGAAAATATCTGTCAATTTTTTTACTTTGAAGGGCATTTTCCTTTGATACTAACTAAGGACAGATTTACCATTGATTAAGTTTA-------ATAATATTTTAATAAAAAAAAATGCACATTTTATTTTACCACAAACAGGTAAAAATGGACTAAAGCAATTAACCTAGTTTTAAATG-AGAAATAATGTTATTTATAACATATGTTTATTATTAAAATGATTTTAAAATACAAGCTGATGCATTATAAATAATTTTAATCGATTAATATTTTTCTTTTAGGGCCTTTTACAACAAGGTCTAATGCAACAAAGTCTGCAAAATCTCCAGCTTCAGGCCAATCAATCTTTACCTCAGGGAGTGCTGTCTTCTCAGGCGGCTGCAACTGTAGCTGCTGCAGCTGCAGCTCAACAGCAATTCCAACAACAGATGCAACAGCAATCACAGCATCACCAGCAGCAAACACAGTCTCAACAACAACAACCACGACCTCAAGCGCCTCCACAGCCGCCACCCCCACCCCTGCCTCCCTCTTCCTTACAACAATCACAACCAGTTATCATTACACAGGCACAAATGCCACCAGCACAGAAGGTATATCTAAAT---------TTTATAAATAGCTTAATTATTGACTAACTCTACCATTATCAATGAAAGTATCCAAATTTGGACACAAATGATTAAGACTGTATCATAATAATGCAATGAAATGTATGTAATCAATAGAAACATACTGACCAAATATATTTTTGTTCTATATAATTTTGCTTTCATCTATAAATTATCCTATTAAAGTTAGGATTCAGTTACTACACATGTGTATTATTATTATAAAAGCTTGTCTATAACTGTCATTATAAACATCTAGTCTATGAAATTTGTACCTTATT
Nsilvanus_HeboMtn_N1029 ------------------------------------------------CTGTATCCATTACTTTTATATACATTATTAAAATGACACCATGATCACTATTACAAGTCCATTTTATTATTTAACAGTACCCATCTATTTGTATGAAAATATCTGTCATTTTTTTTACTTTGAAGGGCATTTCCCTTTGATATTAACTAAGGACAGATTTGCCATTGATTGAGTTTA-------ATAATATTTTAATAAAAAACAATGCACATTTTATTTTACCACAAACAGGTAAAAATGGACTAAAGCAATTAACCTAGTTTTAAATG-AGAAATAATGTTATTTGTGACATATGTTTATTATTAAAATGATTTTAAAATACAAGCTAATGCATTATAAATAATTTTAATCGATTAATATTTTTCTTTTAGGGCCTTTTACAACAAGGTCTAATGCAACAAAGTCTGCAAAATCTCCAGCTTCAGGCCAATCAATCTTTACCTCAGGGAGTGCTGTCTTCTCAGGCGGCTGCAACTGTAGCTGCTGCAGCTGCAGCTCAACAGCAATTCCAACAACAGATGCAACAGCAATCACAGCATCACCAGCAGCAAACACAGTCTCAACAACAACAACCAAGACCTCAAGCGCCTCCACAGCCGCCACCCCCACCCCTGCCTCCCTCTTCCTTACAACAATCACAACCAGTTATCATTACACAGGCACAAATGCCACCAGCACAGAAGGTATATTTATATAGTTTATATTTTATAAATAGCTTAATTATTGACTAACTCTATCATTATCAATGAAAGTATCCTAATTTGGACACAAATGATTAAGACTTTATCATAATAATGCAATGAAATGTATGTAATCATTAGAAACATACTGACCAAATATATTTTTGTTCTATATAATTTGGCTTTTATCTATAAATTATCCTATTAAAGTTAGGATTCAGTTACTACACATGTGTATTATT---------------------------------------------------------------
Nstupkai_BlowholeWOS_N285 AAATATCTATTGTTTTAATCTGTTAATATTT---------TTTTGTTTCTGTATCCATTAATTTTATATACATTATTAAAATTACACCATGATCGCTATTACAAGTCCATTTTATTATTTAACAGTACACATCTATTTGTATGAAAATATCTGTCATTTTTTTTACTTTGAAGGGCATTTTCCTTTAATACTAACTAAGGACAGATTTGCGACTGATTAAGTTTAAATTTTAACAATATTTTAGTAAAAAACAATGCACATTTTATTTTACCACAAACAGGTAAAAATGGACTAAAGAAATTAACCTAGTTTTAAATGAAAAAATAATATTATTTATAACATATGTTTAATATTAAAATGATTTTAAAATACGAGCTGATGTATTATAAATAATTTTAATCGATTAATA-TTTTCTTTTAGGGCCTTTTACAACAAGGTCTAATGCAACAAAGTCTGCAAAATCTTCAGCTTCAGGCCAATCAATCTTTACCTCAGGGAGTGCTGTCTTCTCAGGCGGCTGCAACTGTAGCTGCTGCAGCTGCAGCTCAACAGCAATTCCAACAACAGATGCAACAGCAATCACAGCATCACCAGCAGCAAACACAGTCTCAACAACAACAACCAAGACCTCAAGCGCCTCCACAGCCGCCACCCCCACCCCTGCCTCCCTCTTCCTTACAACAATCACAACCAGTTATCATTACACAGGCACAAATGCCACCAGCACAGAAGGTATATTTATATAGTTTATATTTTATAAATAGCTTAATTATTGACTAACTCTACCATTATCAATGAAAATATCCAAATTTGAACACAAATGATTAAGACTTTATCATAATAATGCAATGAAATGTATGTAATCAATAGAAACATACTGACAAAATATATTTTTGTTCTATATAATTTTGTTTTCATCTATAAATTATCCTATTAAAGTTAGGATTCAGTTACTACACATGTGTAGTATTATTATAAAAGCTTGTCTATAACTGC------------CTAGTTTATGAAATTTGTACCTTATT
Nstupkai_Blowing_N356 --------------------------------------------------------------------------------------------------------------------------------------------------------------------------------------------TACTAACTAAGGACAGATTTGCGACTGATTAAGTTTAAATTTTAATAATATTTTAACAAAAAACAATGCACATTTTATTTTACCACAAACAGGTAAAAATGGACTAAAGAAATTAACCTAGTTTTAAATGAAGAAATAATGTTATTTATAACATATGTTTATTATTAAAATGATTTTAAAATACAAGCTGATGTATTATAAATAATTTTAAGCGATTAATATTTTTCTTTTAGGGCCTTTTACAACAAGGTCTAATGCAACAAAGTCTGCAAAATCTCCAGCTTCAGGCCAATCAATCTTTACCTCAGGGAGTGCTGTCTTCTCAGGCGGCTGCAACTGTAGCTGCTGCAGCTGCAGCTCAACAGCAATTCCAACAACAGATGCAACAGCAATCACAGCATCACCAGCAGCAAACACAGTCTCAACAACAACAACCAAGACCTCAAGCGCCTCCACAGCCGCCACCCCCACCCCTGCCTCCCTCTTCCTTACAACAATCACAACCAGTTATCATTACACAGGCACAAATGCCACCAGCACAGAAGGTATACTTATATAGTTTATATTTTATGAATAGCTTAATTATTGATTAACTCTACCATTACCAATGAAAATATCCAAATTTGAACACAAATGATTAAGACTTTATCATAATAATGTAACGAAATATATGTAATCAGTAGAAACATACTGACAATATATATTTTTGTTCTATATAATTTTGCTTTCATCTACAAATTATCCTATTAAAGTTAGGATTCAGTTACTACACATGTGTATTATTATAATAAAAGCTTGTCTATAACTGCTATTATAAACATCTAGTTTATGAAATTTGTACCATATT
Nstupkai_LittleRiver_N293 AAATATCTATTGTTTTAATCTGCTAATATTTGTTTTGATTGTTTTTTTCTGTATCCATTACTTTTATATACATTATTAAAATGACACCATGATCACTATTACAAGTCCATTTTATTATTTAACAGTCCATTTCTATTTGTATGAAAATATTTGTCATTTTTTTTACT-------------------------AACTAAGGACAGATTTGCGACTGATTAAGTTTAAATTTTAATAATATTTTAACAAAAAACAATGCACATTTTATTTTACCACAAACAGGTAGAAATGGACTAAAGAAATTAACCTAGTTTTGATGAAAGAAATAATGTTATTTATAACAAATGTTTATTATTAAAATGATTTTAAAATACAAGCTGATGTATTATAAATAATTTTAAGCAATTCATATTTTTCTTTTAGGGCCTTTTACAACAAGGTCTAATGCAACAAAGTCTGCAAAATCTCCAGCTTCAGGCTAATCAATCTTTACCTCAGGGAGTGCTGTCTTCTCAGGCGGCTGCAACTGTAGCTGCTGCAGCTGCAGCTCAACAGCAATTCCAACAACAGATGCAACAGCAATCACAGCATCACCAGCAGCAAACACAGTCTCAACAACAACAACCAAGACCTCAAGCGCCTCCACAGCCGCCGCCCCCACCCCTGCCTCCCTCTTCCTTACAACAATCACAACCAGTTATCATTACACAGGCACAAATGCCACCAGCACAGAAGGTATACTTATATAGTTTATATTTTATAAATAGCTTAATTATTGATTAACTCTACCATTATCAATGAAAATATCCAAATTTGAATACAAATGATTAATACTTTATCATAATAATGTAATGAAATATATGTAATCAGTAGAAACATACTGACAATATATATTTTTGTTCTATATAATTTTGCTTTCATCTACAAATTATCCTATTAAAGTTAGGATTCAGTTACTACACATGTGTATTATTATTATAAAAGCTTGTCTATAACTGCCATTATAAACATCTAGTCTATGAAATTTGTCCCATATT
Nstygius_ObeLee_N0656 AAATATCTATTGTTTTAATCTGCTAATATTTGTTTTGATTTTTTGTTTCTGTATGCATTACTCTTATATGCATTACTAAAAT-------------------CAAGTTCATTTTATTATTTAACAGTACACATCTATTTTTATGAAAATATCTCTCTAATTTTTTGCTTTGAAGGGCATTTTCCTTTAATACTAATTAAGGACAGATTTATCACAGATTAAGTTTAAATTTTAATAA-----------AGAACAATGCACTTTTCATTTCACTACAAACAGGTAGAAATGGACTAAAGAAATTAACTTAGTTTTAAATG-AGAAATAATGTTATTT-TAACATATGTTTATTATTAAAACGATTGTAAAATACAAGCTTAATTACTATAAACAATTTTCATTGAGTAATATTTTTCTTTCAGGGCCTTTTACAACAAGGTCTAATGCAACAAAGTCTGCAAAATCTCCAGCTTCAGGCCAATCAATCTTTACCTCAGGGAGTGCTGTCTTCTCAGGCGGCCGCAACTGTAGCTGCTGCAGCTGCAGCTCAACAGCAATTCCAACAACAGATGCAACAGCAATCACAGCATCACCAGCAGCAAACACAGTCCCAACAACAACAACCAAGACCTCAAGCGCCTCCACAGCCGCCGCCACCACCCCTGCCTCCCTCTTCCTTACAACAATCACAACCAGTTATCATTACACAGGCACAAATGCCACCATCACAGAAGGTATATTTATCTATTTTATATTTTATAAATAG---------------------CCATTATCAAT-GAATTATCCAAATTTGGATACAAATGAATAAGACTTTATCATAATAATGCAATGAAATGTAGGTAATCAATAGAAACATACTGACAAAATATATTTTTGTTCTATATAATTTTGGTTTCATCTACAAATTATCCTATTAATGTTAGGATTCAGTAACTGCACATGTGTATTATTATTATAAAAGCTTGTCT---------------------------ATAAAATTTGTACCTTATT
Nstygius_RavenB_N1022 AAATAACTACTGTTTTAATCTGCTAATATTTGTTTTGATTTTTTGTTTCTGTATACATTACTCTTATATGCATTACTAAAAT-------------------CAAGTTCATTTTATTATTTAACAGTACACATCTATTTTTATGAAAATATCTCTCTAATTTTTTGCTTTGAAGGGCATTTTCCTTTAATACTAATTAAGGACAGATTTATCACAGATTAAGTTTAAATTTTAATAA-----------AGAACAATGCACTTTTCATTTCACCACAAACAGGTAGAAATGGACTAAAGAAATTAACTTAGTTTTAAATG-AGAAATAATGTTATTT-TAACATATGTTTATTATTAAAACGATTGTAAAATACAAGCTTAATTACTATAAACAATTTTCATTGAGTAATATTTTTCTTTCAGGGCCTTTTACAACAAGGTCTAATGCAACAAAGTCTGCAAAATCTCCAGCTTCAGGCCAATCAATCTTTACCTCAGGGAGTGCTGTCTTCTCAGGCGGCCGCAACTGTAGCTGCTGCAGCTGCAGCTCAACAGCAATTCCAACAACAGATGCAACAGCAATCACAGCATCACCAGCAGCAAACACAGTCCCAACAACAACAACCAAGACCTCAAGCGCCTCCACAGCCGCCGCCACCACCCCTGCCTCCCTCTTCCTTACAACAATCACAACCAGTTATCATTACACAGGCACAAATGCCACCATCACAGAAGGTATATTTATCTAGTTTATATTTTATAAATAG---------------------CCATTATCAAT-GAATTATCCAAATTTGGATACAAATGAATAAGACTTTATCATAATAATGCAATGAAATGTAGGTAATCAATAGAAACATACTGACAAAATATATTTTTGTTCTATATAATTTTGGTTTCATCTACAAATTATCCTATTAATGTTAGGATTCAGTAACTGCACATGTGTATTATTATTATAAAAGCTTGTCT---------------------------ATAAAATTTGTACCTTATT
Ntempletoni_BaldMtns_N950 --------------------------------------------GTTTCTGTATCCATTACTTTTATATACATTATTAAAATGGCA------TCACTATTACAAGTCCATTTTATTATTTACCAGTACACATCTATTTGTATGGAAATATCTGTCATTTTTTTTACTTTGAAGGGCATTTTCCTTTAAAACTAACTAAGGATAGATTTTCCATTGATTAAGTTTAAATTTTAATAA---------AAAAAACAATGAACATTTTATTTTATCGCAAACAGATAAAAATGGACTAAAGAAATTAACCTAGTTTTAAATGAAGAAATAATATTATTTATAACATAAGTTTATTATTA-AATGATTTTAAAATACAAGCTGATGTATTATAAATAATTTTCATTGAGTCATATTTTTCTTTTAGGGCCTTTTACAACAAGGTCTAATGCAACAAAGTTTGCAAAATCTCCAGCTTCAGGCCAATCAATCTTTACCTCAGGGAGTGCTGTCTTCTCAGGCGGCTGCAACTGTAGCTGCTGCAGCTGCAGCTCAACAGCAATTCCAACAACAGATGCAACAGCAATCACAGCATCACCAGCAGCAAACACAGTCT------CAACAACCAAGACCTCAAGCGCCTCCACAGCCGCCACCCCCACCCCTGCCACCCTCTTCCTTACAGCAATCACAACCAGTTATCATTACACAGGCACAAATGCCACCTGCACAGAAGGTATATTTATATTGTTTATATTTTATAAATAACCTAATTATTGACTAACTCTACCATTATCAATGAAAGTATCCAAATTTGGACACAAATGATTAAGACTTTATCATAATAATGCAATGAAGTGTATGTAATCAATAGAAACATACTGACAAAATGTATTTTTGTTCTATATAATTTCATTTTCATCTACAAATTATCCCATTAAAGTTAGGATTCAATTACTACACATGTGTATTATTATTATAAAAGCTTGTCTATAACTGTCATTATAAACATCTAGTCAATGAAATATGTACCTT---
Ntempletoni_ClarksCreek_N945 ---------------------------ATTTGTTTTGATTTTTTGTTTCTGTATCCATTACTTTTATATACATTATTAAAATGGCA------TCACTATTACAAGTCCATTTTATTATTTACCAGTACACATCTATTTGTATGGAAATATCTGTCAATTTTTTTACTTTGAAGGGCATTTTCCTTTAAAACTAACTAAGGATAGATTTTCCATTGATTAAGTTTAAATTTCAATAA---------AAAAAACAATGAACATTTTATTTTATCGCAAACAGATAAAAATGGACTAAAGAAATTAACCTAGTTTTAAATGAAGAAATAATGTTATTTATAACATATATTTATTATTACAATGATTTTAAAATACAAGTTGATGTATTATAAATAATTTTCATTGAGTCATATTTTTCTTTCAGGGCCTTTTACAACAAGGTCTAATGCAACAAAGTCTGCAAAATCTCCAGCTTCAGGCCAATCAATCTTTACCTCAGGGAGTGCTGTCTTCTCAGGCGGCTGCAACTGTAGCTGCTGCAGCTGCAGCTCAACAGCAATTCCAACAACAGATGCAACAGCAATCACAGCATCACCAGCAGCAAACACAGTCT------CAACAACCAAGACCTCAAGCGCCTCCACAGCCGCCACCCCCACCCCTGCCACCCTCTTCCCTACAACAATCACAACCAGTTATCATTACACAGGCACAAATGCCACCAGCACAGAAGGTATATTTATATAGTTTATATTTTATAAATAGCCTAATTATTGACTAACTCTACCATTATCAATGAAAGTATCCAGATTTGGACACAAATGGTTAAGACTTTATCATAATAATGCAATGAAGTGTATGGAATCAATAGAAACATACTGACAAAATATATTTTTGTTCTATATAATTTCATTTTCATCTACAAATTATCCCATTAAAGTTAGGATTCAATTACTACACATGTGTATTATTATTATAAAATCTTGCCTGTAACTGTCATTATAAATATCTAGTCTATGAAATATGTACCTTATT
Ntempletoni_ScronceCreekRd_N1223 ---------------------------------TTTGATTTTTTGTTTCTGTATCCATTACTTTTATATACATTATTAAAATGACACCATGATCACTATTACAAGTCCATTTTATTATTTAACAGTACACATCTATTTGTATGAAAATATCTGTCATTTTTTTTACTTTGAAGGGCATTTTCCTTTAATACTAATTAAGGACAGATTTACCACTGTTTAAGTTTAATTTTTAATAATATTTTAATAAAACATAATGCACATTTTATTTTACCACAAACAGATAAAAATGGACTAAAGAAATTAACCTAGTTTTAAATGAAGAAATAATGTTATTTATAACATATATTTATTATTAAATGATTTTAAAAATACAAGCTGATGTATTATAAATAATTTTCATTGAGTAATATTTTTCTTTTAGGGCCTTTTACAACAAGGTCTAATGCAACAAAGTTTGCAAAATCTCCAGCTTCAGGCCAATCAATCTTTACCTCAGGGAGTGCTGTCTTCTCAGGCAGCTGCAACTGTAGCTGCTGCAGCTGCAGCTCAACAGCAATTCCAACAACAGATGCAACAGCAATCACAGCATCACCAGCAGCAAACACAGTCT------CAACAACCAAGACCTCAAGCGCCTCCACAGCCGCCACCCCCACCCCTGCCAGCCTCTTCCTTACAACAATCACAACCAGTTATCATTACACAGGCACAAATGCCACCAGCACAGAAGGTATATTTATATAGTTTATATTTTATAAATAACCTAATTATTGACTAACTCTACCATTATCAATGAAAGTATCCAAATTTGGACACAAATGGTTAAGACTTTATCATAATAATGCAATGAAGTGTATGGAATCAATAGAAACATACTGACAAAATATATTTTTGTTCTATATAATTTCATTTTCATCTACAAATTATCCTATTAAAGTTAGGATTCAATTACTACACATGTGTATTATTATTATAAAAGCTTGTCTATAACTGCCATTATAAACCTGCCTTAT-------------------
Ntennessensis_IndianCave_N052 AAATATCTATTGTTTTAATCTGCTAATATTTGTTTTGATTTTTTGTTTCTGTATCCATTACTTTTATCTACATTATTAAAATGACACCATGATCACTATTACAAGTTCATTTTATTATTTAACAGTACATATCTATTTGTATGAAAATATCTGTCATTTTTTTTACTTTGAATGGCATTTTCCTTTAATACTAACTAAGGACAGATTTGCCATTGATTAAGTTTAAATTTTAATAATATTTTAATAAAAAACAATGCGCATTTTATTTTACCACAAACAGATAAAAATGGACTAAAGAAATTAACCTGGTTTTAAATGAAGAAATAATGTTATTTATAACATATGTTTATTATTGAAATGATTTTAAAATACAAGCTGGTGTATTATAAATAATTTTCATTGAGTCATATTTTTCTTTCAGGGCCTTTTACAACAAGGTCTAATGCAACAAAGTCTGCAAAATCTCCAGCTTCAGGCCAATCAATCTTTACCTCAGGGAGTGCTGTCTTCTCAGGCGGCTGCAACTGTAGCTGCTGCAGCTGCAGCTCAACAGCAATTCCAACAACAGATGCAACAGCAATCACAGCATCACCAGCAGCAAACACAGTCTCAACAACAACAACCCAGACCTCAAGCGCCTCCACAGCCGCCACCCCCACCCCTGCCTCCCTCTTCCTTACAACAATCACAACCAGTTATCATTACACAGGCACAAATGCCACCAGCACAGAAGGTATATTTATATAGTTTATATTTTATAAATAGCTTAATTATTGACCATCTCTACCATTATCAATGAAGGTATCCAAATTTGGACACAAATGATTAAGACTTTATCATAATAATGCAATGAAATGTATGTAATCAATAGAAACATACTGACAATATAT-TTTTTGTTCTATATAATTTTGCTTTCA---------------------------------------------------------------------------------------------------------------------
Ntennessensis_LittleStony_N645 ---------------------------------------------------------TTATTTTTATATACGTTATTAAAATGACACCATGATCACTATTACAAGTCCATTTTATTATTTAACAGTACACATTTATTTGTATGAAAATATTTGTCATTTTTTTTACTTTGAAGGACATTTTCCTTTAAT----ACTAAGGACAGATTTGCGACTGATTAAGTTTAAATTTTAATAATATTTTAATAAAAAACAATGCACATTTTATTTTACCACAAACAGGTAAAAATGGACTAAAGAAATTAACCTAGTTTTAAATGAAGAAATAATGTTATTTATAACATATGTTTATTATTAAAATGATTTTAAAATACAAGCTGATGCATTATAAATAATTTTAATTGATAAATA-----TTTTTAGGGCCTTTTACAACAAGGTCTAATGCAACAAAGTCTGCAAAATCTCCAGCTTCAGGCCAATCAATCTTTACCTCAGGGAGTGCTGTCTTCTCAGGCGGCTGCAACTGTAGCTGCTGCAGCTGCAGCTCAACAGCAATTCCAACAACAGATGCAACAGCAATCACAGCATCACCAGCAGCAAACACAGTCTCAACAACAACAACCCAGACCTCAAGCGCCTCCACAGCCTCCACCCCCACCCCTGCCTCCCTCTTCCTTACAACAATCACAACCAGTTATCATTACACAGGCACAAATGCCACCAGCACAGAAGGTATATTTATATAGTTTATATTTTATAAATAGCTTAATTATTGACCATCTCTACCATTATCAATGAAAGTATCCAAATTTGGACACAAATGATTAAGACTTTATCATAATAATGCATTGAAATGTATGTAATCAATA---------------------------------------------------------------------------------------------------------------------------------------------------------------------
Ntennessensis_Watauga_N1046 AAATATCTATTGTTTTAATCTGCTAATATTTGTTTTGATTTTTTGTTTCTGTATCCATTACTTTTATCTACATTATTAAAATGACACCATGATCACTATTACAAGTTCATTTTATTATTTAACAGTACATATCTATTTGTATGAAAATATCTGTCATTTTTTTTACTTTGAAGGGCATTTTCCTTTAATACTAACTAAGGACAGATTTGCCATTGATTAAGTTTAAATTTTAATAATATTTTAATAAAAAACAATGCACATTTTATTTTACCACAAACAGATAAAAATGGACTTAAGAAATTAACCTGGTTTTAAATGAAGAAATAATGTTATTTATAACATATGTTTATTATTGAAATGATTTAAAAATACAAGCTGATGTATTATAAATAATTTTCATTGAGTCATATTTTTCTTTCAGGGCCTTTTACAACAAGGTCTAATGCAACAAAGTCTGCAAAATCTCCAGCTTCAGGCCAATCAATCTTTACCTCAGGGAGTGCTGTCTTCTCAGGCGGCTGCAACTGTAGCTGCTGCAGCTGCAGCTCAACAGCAATTCCAACAACAGATGCAACAGCAATCACAGCATCACCAGCAGCAAACACAGTCTCAACAACAACAACCCAGACCTCAAGCGCCTCCACAGCCGCCACCCCCACCCCTGCCTCCCTCTTCCTTACAACAATCACAACCAGTTATCATTACACAGGCACAAATGCCACCAGCACAGAAGGTATATTTATATAGTTTATATTTTATAAATAGCTTAATTATTGACCATCTCTACCATTATCAATGAAAGTATCCAAATTTGGACACAAATGATTAAGAC--TATCATAATAATGCAATGAAATGTATGTAATCAATAGAAACATACTGACAATATAT-TTTTTGTTCTATATAATTTTGCTTTCATCTATAAATTATCCTATTAAAG--AGGGTTCAGTTACTATATATGTGTATTGTTATTATAAAAGCTTGTCT----------------------------------------------
