# Supplementary material for: ﻿New species in old mountains: integrative taxonomy reveals ten new species and extensive short-range endemism in Nesticus spiders (Araneae, Nesticidae) from the southern Appalachian Mountains
Source: Zookeys. 2023 Feb 3;1145:1–130. doi: 10.3897/zookeys.1145.96724 (PMC10208238; doi:10.3897/zookeys.1145.96724)
Supplement: Supplementary material 4 — Input alignments, analysis log files, and output tree files [file zookeys-1145-001_article-96724__-s004.zip › uce-200583 (modified).phy]

 92 1184
Nesticella_sp_GH1210 ----------------------------------------------------------------------------------------------------------------------------------------------------------------------------------------------------------------------------------------------------------------------------------------------------------------------------------------------------------------------------------------------------------------------ATACATTACTTTTGTTTCGTTGCAGGCTTTACTCAGGGAGATGTAGGTTTGGCAATGGGTAAATTATATGGAAATGACTTCAGCCAGACCACAATCTCCAGGTTTGAGGCCCTTAACCTAAGCTTCAAGAACATGTGTAAGCTAAAACCCCTGTTACAGCGGTGGCTGGAGGATGCAGATGCCTCCATGAACAACCCAGCTGCCCTAACAAATGCACATACAACGCCAGAGTCTATAGGCCGGAGGCGAAAAAAACGCACCAGCATCGAAACGACGGTCCGGCTAGCCCTGGAGAAGGCCTTCTTGCAGAATCCAAAACCAACCTCCGAGGAAATCTCCATG----------------------------------------------------------------------------------------------------------------------------------------------------------------------------------------------------------------------------------------------------------------------------------------------------------------------------------------------------------------------------------------------------------------------------------------------------
Nesticus_Japan_G2153 CAGTGATATATAATAATTTG---AATTTTAAGTTTGTTTATTCTT-----------AATATCTATTTGATTTATAGACATT-----AAACATGTTCATTTTCCATATCTTTTTTATATGCATTCCTATGCAGAGGCACTATTATGCTAACAAGCATGTAAACAATTTGAAAGAAATGTTGAAAAGATA---------CATAAGGAATTTTTTCTGTTTACTAAACTTTATTTTTTTTTCTAT---------------TTGGTAGCCCTCCCTATAAGAATTTAAATATTCTTTTGGTAGAAAAAAGAAAATTGTGACTTGGTGATTGTATTCACTGCAGATGAATTTTTATTGACTTATACAAGTTCATTATATTGAAATTTATATGAAAACTGACA---------ATTCATTGCTTTCATTTCGTTGCAGGCTTTACTCAGGGAGATGTAGGTTTGGCAATGGGTAAATTATATGGAAATGACTTCAGCCAGACAACAATCTCCAGGTTTGAGGCCCTTAACCTAAGCTTCAAGAACATGTGTAAGCTGAAGCCCCTGTTACAGCGGTGGCTGGAGGATGCAGATGCCTCCATGAACAACCCAGCTGCCCTAACAAATGCACATACAACGCCAGAGTCTATAGGCCGGAGGCGAAAAAAACGCACCAGCATCGAAACGACGGTCCGGCTAGCCCTGGAGAAGGCCTTCTTGCAGAATCCAAAACCAACCTCCGAGGAAATCTCCATGCTGGCCGAATCGCTGACCATGGAGAAGGAGGTGGTGAGGGTCTGGTTCTGCAATAGGCGGCAGAAGGAGAAGCGGATCAACCCTCCGACCAGCTGTTCCATGTCCTGTCCTCCATCGCTGGTGTCTCCAGTCACACCACCTAGCATGGCACTGTCCATGGCTTTAGGTATGTCAGCCACAACAGCTACCTCTCTGGGTGTGGGTACACCTCCTCGTTCTCCTGGTGTGCCCATCACTGCTACAGACCTCTCCACTACATCAATGATGGCCACCACACCCACCGCTCAACATGCTACCTCAGTGACGACCAATGTGTCGAGAG------------------------------------------------------------------------------------------------------------------
Nesticus_nahaunus_Mexico_G2881 GATATTAGTATTAAGATACAACTGAAATAAAATAGTTTCATTTTTATACTCTAACAAAACC---TTTATTTTTTTAAC--------AAATATTGTAGGGAGTTTTATGTTTTTGAATTTGCCCGAGTATATTATGTAATGTCAAATATGTATGTCTG---GTTAATCT---TATCCATAAAGATATTT---TCTTCACAAAGTTCTTTGAAATTAATGAAGAGACAAATTTGTTTA-------------TTAAAGTATTTCACTACATCTTGAATAATATTTAACAATTGTAAACATAATTATAGTTAATAACTATCATGATTTGGTTGTTTTTTTTAGAATGGGAGTCTTTTTGTTATTTAATTGCATTGTGTATATAAATATATA-AAGTTAGTGAACTGATGTATGTATACTTTTTGTTTCTCTACAGGCTTTACTCAGGGAGATGTAGGTTTGGCAATGGGTAAATTATATGGTAATGACTTCAGCCAGACTACAATCTCCAGGTTCGAGGCCCTTAACCTAAGCTTCAAGAACATGTGTAAGCTAAAGCCCCTGTTACAGCGGTGGCTGGAGGATGCGGATGCCTCTATGAACAACCCGGCTGCCCTGACAAATGCACATACAACGCCAGAGTCTATAGGCCGGAGGCGAAAAAAGCGCACCAGCATCGAAACGACGGTCCGGCTAGCCCTGGAGAAGGCCTTCTTGCAGAATCCAAAACCAACCTCCGAGGAAATCTCCATGCTGGCCGAATCGCTGACCATGGAGAAGGAGGTGGTGAGGGTCTGGTTCTGCAACAGGCGGCAGAAGGAGAAGCGGATCAACCCTCCGACCAGCTGTTCCATGTCCTGTCCTCCATCGCTGGTGTCTCCAGTCACACCACCTAGCATGGCATTCTCCATGGCCCTAGGTATGTCAGCTACAACAGCTACCTCTCTGGGTGTGGGCACACCTCCTCGTTCTCCTGGTGTGCCTATCACTGCTACAGACCTCTCCACTACATCAATGATGGCCACCACGCCCACCGCTCAACATGCTACCTCAGTGACGACCAATGTGTCGAGAGCCTCTGCCATTGTCTCGCCAACGATCAAGAACGAGTAATCTGCCCCCCGTTCTTCCTACGATGCAACAGTTCCTAAAACAAATAAATTCATATCACTGTTACTGTTTGTCAAAA
Nsilvestrii_Hellgate_N1108 TGTTCTTCAGGGTTCGTACTGCCAATAACGATACTTTTT---------TACCGATGAGTATCCTTTTA------------------ACAGGTTTTACTGTAAATGGTATTCCTGAGTT---------------TGAAAATTTAAAAGCAAATTAATGTTATTTTGCTGAGAAGGGAGACAAAATTTTAAATAGATTTCGAATAATTTCATTAACAATTCTGAAATTTATTTTTATTTTGTTGTAATTTTTCAAATCATTGTAAAAAACATTTACTAAAATATGGAAAATCTTACATCAGAAATATTTAGGGGGCAAAATGGTCTCATGGCTGTTCCTTA---------TCCCTGGTTTTTT-------------------GTATGAATGAGCT--CAAAATAACGTATG----TTTTTGTTCCCATTGCAGGCTTTACTCAGGGAGATGTAGGTTTGGCAATGGGTAAATTATATGGCAATGACTTCAGCCAGACCACAATCTCCAGGTTCGAGGCCCTCAACCTAAGCTTCAAAAACATGTGCAAGCTAAAGCCCTTGCTGCAGCGGTGGCTGGAGGACGCTGATGCCTCCATGAACAACCCAGCTGCTCTGACAAATGCACACACGACGCCAGAGTCTATAGGCCGGAGGCGAAAAAAGCGCACCAGCATCGAAACGACGGTCCGGCTAGCCCTGGAGAAGGCCTTCTTGCAGAATCCAAAACCAACCTCCGAGGAAATCTCCATGCTGGCCGAATCGCTGACCATGGAGAAGGAGGTGGTGAGGGTCTGGTTCTGCAACAGGCGGCAGAAGGAGAAGCGGATCAACCCTCCGACCAGCTGTTCCATGTCCTGTCCTCCATCGCTGGTGTCCCCATTAACACCACCTAGCATGGCGCTGTCCATGGCTCTAGGTATGTCAGCCACAACAGCTACCTCTCTGGGTGTTGGCACACCCCCTCGTTCCCCTTGTGTGCCCATCACTGCTACAGACCTCTCCACTACATCCATGATGGCCACCACACCCACCGCTCAACATGCTACCTCAGTGACGACCAACGTGTCGAGAGCCTCAGCCATTGTCTCGCCGACGATCAAGAACGAGTAATCTGCTCTCCGTTCTTCCTACGATGCAACAGTTCCTAAAACAAATAAATTCATATCACTGTTACTGTTTGTCAAAA
Narcheri_Cheaha_N023 CATTCTCCCATGGTCATGTGACTACTGTTGAATTTTTCTGTTCTACTCCACCAACAAAGATCAATCTGCTCCATCGACGTCAGGAAAAAAGCGCCATGGTGTACTGTGTTCTTTAGTTCTCCCACTTTTTTTATGCACATTTAAATTTACATACATGCATCTTAACTGAGGCACACACAGAAAAATCGAAAATGTTTCAAAGACATTTGTCATAACTTCAAAAACTGAATTATCTCTGGCATAAATGTGTGGAAATATTTTAAGATGTTTTTTTTTTAATCTAAGAAATATGACGTCAGATGCATGTAAAGAATCACATGATGAAGCCTTTTGCT-TTGGCTAGATTTTTTCTGGTCATAAGATTTTATTCTATAGAGAGATGTACATAAGTTTGTGTACTGATGTATGTATATTTTTTGTTTCCCTGCAGGCTTTACTCAGGGAGATGTAGGTTTGGCAATGGGTAAATTATATGGCAATGACTTCAGCCAGACTACGATCTCCAGGTTCGAGGCCCTTAACCTAAGCTTCAAGAACATGTGTAAGCTAAAGCCCCTGTTACAGCGGTGGTTGGAGGATGCAGATGCCTCTATGAACAACCCGGCTGCCCTGACAAATGCACATACAACGCCAGAGTCTATAGGCCGGAGGCGAAAAAAGCGCACCAGCATCGAAACGACGGTCCGGCTAGCCCTGGAGAAGGCCTTCTTGCAGAATCCAAAACCAACCTCCGAGGAAATCTCCATGCTGGCCGAATCGCTGACCATGGAGAAGGAGGTGGTGAGGGTCTGGTTCTGCAACAGGCGGCAGAAGGAGAAGCGGATCAACCCTCCGACCAGCTGTTCCATGTCCTGTCCTCCATCGCTGGTGTCTCCACTCACACCACCTAGCATGGCACTGTCCATGGCCCTAGGTATGTCAGCCACAACAGCTACCTCTATGGGTGTAGGCACACCTCCTCGTTCTCCTGGTGTGCCCATCACTGCTACAGACCTCTCCACTACATCAATGATGGCCACCACGCCCACCGCTCAACATGCTACCTCAGTGACGACCAATGTGTCGAGAGCCTCTGCCATTGTCTCGCCGACGATCAAGAACGAGTAATCTG-CCCCCGTTCTTCCTATGATGCAAC-----------------------------------------------
Narcheri_MillShoalCreek_N727 --------------------------------------------------------------------------------------------------------------------------------------------------------------------------------------------------------------------------------------------------------------------------------------ATCTAAAAAATATGACGTCAGATGCATGTAAAGAATCACATGATGAAGCCTTTTGCT-TTGGCTAGATTTTTTCTGGTCATAAGATTTTATTCTATAGAGAGATGTACATAAGTTTGTGTACTGATGTATGTATATTTTTTGTTTCCCTGCAGGCTTTACTCAGGGAGATGTAGGTTTGGCAATGGGTAAATTATATGGCAATGACTTCAGCCAGACTACGATCTCCAGGTTCGAGGCCCTTAACCTAAGCTTCAAGAACATGTGTAAGCTAAAGCCCCTGTTACAGCGGTGGTTGGAGGATGCAGATGCCTCTATGAACAACCCGGCTGCCCTGACAAATGCACATACAACGCCAGAGTCTATAGGCCGGAGGCGAAAAAAGCGCACCAGCATCGAAACGACGGTCCGGCTAGCCCTGGAGAAGGCCTTCTTGCAGAATCCAAAACCAACCTCCGAGGAAATCTCCATGCTGGCCGAATCGCTGACCATGGAGAAGGAGGTGGTGAGGGTCTGGTTCTGCAACAGGCGGCAGAAGGAGAAGCGGATCAACCCTCCGACCAGCTGTTCCATGTCCTGTCCTCCATCGCTGGTGTCTCCACTCACACCACCTAGCATGGCACTGTCCATGGCCCTAGGTATGTCAGCCACAACAGCTACCTCTATGGGTGTAGGCACACCTCCTCGTTCTCCTGGTGTGCCCATCACTGCTACAGACC---------------------------------------------------------------------------------------------------------------------------------------------------------------------------------------------
Nbarri_Bishop_N1072 CATTCTTGCATGATCATGTGGCCACGGTTGAATTTTTCTATTCTACTCCACCAACAAAGCTCAATCTGCTCTGCCAACATCAGGAGAAACGTGCCAAAGTGTACTGTGTTCTTTGGTTCTCCCACTTTTCTTATGCACATTTAAATTTACATACATGTATCTTAACTACGACACACACAGAAATATCG-----------AAGACAATTGCCATTAATTCAAAAAATTAATTATCTCTGGCATAAATGCGTGAAAATATTTTAAACCCTTTTTATAAAAATCTAACAAATCTGACATCAGACGCATGTAAAGAATGACATAATGAAGCTGTTTGCTATTGGCTAGATGTTTTCTGGTCATTTGATTTTATTATATAGAGAGATATACATAAGTTAGTGAACTGATGTATGTATATTTTTTGTTTCCCTGCAGGCTTTACTCAGGGAGATGTAGGTTTGGCAATGGGTAAATTATATGGCAATGACTTCAGCCAGACTACGATCTCCAGGTTCGAGGCCCTTAACCTAAGCTTCAAGAACATGTGTAAGCTAAAGCCCCTGTTACAGCGGTGGCTGGAGGACGCAGATGCCTCTATGAACAACCCGGCTGCCCTGACAAATGCACATACAACGCCAGAGTCTATAGGCCGGAGGCGAAAAAAGCGCACCAGCATCGAAACGACGGTCCGGCTAGCCCTGGAGAAGGCCTTCTTGCAGAATCCAAAACCAACCTCCGAGGAAATCTCCATGCTGGCCGAATCGCTGACCATGGAGAAGGAGGTGGTGAGGGTCTGGTTCTGCAACAGGCGGCAGAAGGAGAAGCGGATCAACCCTCCGACCAGCTGTTCCATGTCCTGTCCTCCATCGCTGGTGTCTCCACTCACACCACCTAGCATGGCATTGTCCATGGCCCTAGGTATGTCAGCCACAACAGCTACCTCTCTGGGTGTGGGCACACCTCCTCGTTCTCCTGGTGTGCCCATCACTGCTACAGACCTCTCCACTACATCAATGATGGCCACCACGCCCACCGCTCAACATGCTACCTCAGTGACGACCAATGTGTCGAGAGCCTCTGCCATTGTCTCGCCGACGATCAAGAACGAGTAATCTGCCCCCCGTTCTTCCTACGATGCAACAGTTCCTAAAACAAATAAATTCATATCACTGTTACTGTTTGTCAAAA
Nbarri_LostCoveCave_N0065 CATTCTTGCATGATCATGTGGCCACGGTTGAATTTTTCTATTCTACTCCACCAACAAAGCTCAATCTGCTCTGCCAACATCAGGAGAAACGTGCCAAAGTGTACTGTGTTCTTTAGTTCCCCCACTTTTCTTATGCACATTTAAATTTACATACATGTATCTTAACTACGACACACACAAAAATATCG-----------AAGACAATTGCCATTAATTCAAAAAATTAA-------------------------------------------------------------------------------------------------------------------------TCTGGTCATTTGATTTTATTATATAGAGAGATATACATAAGTTAGTGAACTGATGTATGTATATTTTTTGTTTCTCTGCAGGCTTTACTCAGGGAGATGTAGGTTTGGCAATGGGTAAATTATATGGCAATGACTTCAGCCAGACTACGATCTCCAGGTTCGAGGCCCTTAACCTAAGCTTCAAGAACATGTGTAAGCTAAAGCCCCTGTTACAGCGGTGGCTGGAGGACGCAGATGCCTCTATGAACAACCCGGCTGCCCTGACAAATGCACATACAACGCCAGAGTCTATAGGCCGGAGGCGAAAAAAGCGCACCAGCATCGAAACGACGGTCCGGCTAGCCCTGGAGAAGGCCTTCTTGCAGAATCCAAAACCAACCTCCGAGGAAATCTCCATGCTGGCCGAATCGCTGACCATGGAGAAGGAGGTGGTGAGGGTCTGGTTCTGCAACAGGCGGCAGAAGGAGAAGCGGATCAACCCTCCGACCAGCTGTTCCATGTCCTGTCCTCCATCGCTGGTGTCTCCACTCACACCACCTAGCATGGCATTGTCCATGGCCCTAGGTATGTCAGCCACAACAGCTACCTCTCTGGGTGTGGGCACACCTCCTCGTTCTCCTGGTGTGCCCATCACTGCTACAGACCTCTCCACTACATCAATGATGGCCACCACGCCCACCGCTCAACATGCTACCTCAGTGACGACCAATGTGTCGAGAGCCTCTGCCATTGTCTCGCCGACGATCAAGAACGAGTAATCTGCCCCCCGTTCTTCCTACGATGCAACAGTTCCTAAAACAAATAAATTCATATCACTGTTACTGTTTGTCAAAA
Nbarrowsi_Gregorys_N270 ------TCCATGATCATGTGGCCACAGTTGGATTTTTCTATTCTACTCCACCAACAAAGGTCAATCTGCTCCGTCGACGACAGGAGAAAGGCACCAAAGTGTACTGTGTTCTTTAGTTCTCCCACTCTTCTTATTCACATTTAAATCTACATACATGTATCTTAACTAAGGCACACACGTAAAAATCGAAAATGTTTCAAAGACAATTGCTATTAATTC-AAAATTTAATTATCTTTGGCATAAATGTGTGAAAATATTTTAAACCCTTTTTATAAAAATCTAAGAAATCTGACATCAGACACATGTAAAGAATGACATGATGAAGCTGTTTGCTATTGGCTAGATGTTTTCTGGTCATTTGATTTTATTATATAAAGAGATATACATAAGTTAGTTAACTGATGTATGTATATTTTTTGTTT-CCTGCAGGCTTTACTCAGGGAGATGTAGGTTTGGCAATGGGTAAATTATATGGCAATGACTTCAGCCAGACTACGATCTCCAGGTTCGAGGCCCTTAACCTAAGCTTCAAGAACATGTGTAAGCTAAAGCCCCTGTTACAGCGGTGGCTGGAGGACGCAGATGCCTCTATGAACAACCCGGCTGCCCTGACAAATGCACATACAACGCCAGAGTCTATAGGCCGGAGGCGAAAAAAGCGCACCAGCATCGAAACGACGGTCCGGCTAGCCCTGGAGAAGGCCTTCTTGCAGAATCCAAAACCAACCTCCGAGGAAATCTCCATGCTGGCCGAATCGCTGACCATGGAGAAGGAGGTGGTGAGGGTCTGGTTCTGCAACAGGCGGCAGAAGGAGAAGCGGATCAACCCTCCGACCAGCTGTTCCATGTCCTGTCCTCCATCGCTGGTGTCTCCACTCACACCACCTAGCATGGCACTGTCCATGGCCCTAGGTATGTCAGCCACAACAGCTACCTCTCTGGGTGTGGGCACACCTCCTCGTTCTCCTGGTGTGCCCATCACTGCTACAGACCTCTCCACTACATCAATGATGGCCACCACGCCCACCGCTCAACATGCTACCTCAGTGACGACCAATGTGTCGAGAGCCTCTGCCATTGTCTCGCCGACGATCAAGAACGAGTAATCTGCCCCCCGTTCTTCCTATGATGCAACAGTTCCTAAAACAAATAAATTCATATCACTGTTACTGTTTGTCAAA-
Nbarrowsi_Tuckaleechee_N360 ------------------------------------------------------------------------------GACAGGAGAAAGGCACCAAAGTGTACTGTGTTCTTTAGTTCTCCCACTCTTCTTATTCACATTTAAAACTACATACATGTATCTTAACTAAGGCACACACGTAAAAATCGAAAATGTTTCAAAGACAATTGCTATTAATTC-AAAATTTAATTATCTTTGGCATAAATGTGTGAAAATATTTTAAACCCTTTTTATAAAAATCTAAGAAATCTGACATCAGACACATGTAAAGAATGACATGATGAAGCTGTTTGCTATTGGCTAGATGTTTTCTGGTCATTTGATTTTATTATATAAAGAGATATACATAAGTTAGTTAACTGATGTATGTATATTTTTTGTTT-CCTGCAGGCTTTACTCAGGGAGATGTAGGTTTGGCAATGGGTAAATTATATGGCAATGACTTCAGCCAGACTACGATCTCCAGGTTCGAGGCCCTTAACCTAAGCTTCAAGAACATGTGTAAGCTAAAGCCCCTGTTACAGCGGTGGCTGGAGGATGCAGATGCCTCTATGAACAACCCGGCTGCCCTGACAAATGCACATACAACGCCAGAGTCTATAGGCCGGAGGCGAAAAAAGCGCACCAGCATCGAAACGACGGTCCGGCTAGCCCTGGAGAAGGCCTTCTTGCAGAATCCAAAACCAACCTCCGAGGAAATCTCCATGCTGGCCGAATCGCTGACCATGGAGAAGGAGGTGGTGAGGGTCTGGTTCTGCAACAGGCGGCAGAAGGAGAAGCGGATCAACCCTCCGACCAGCTGTTCCATGTCCTGTCCTCCATCGCTGGTGTCTCCACTCACACCACCTAGCATGGCACTGTCCATGGCCCTAGGTATGTCAGCCACAACAGCTACCTCTCTGGGTGTGGGCACACCTCCTCGTTCTCCTGGTGTGCCCATCACTGCTACAGACCTCTCCACTACATCAATGATGGCCACCACGCCCACCGCTCAACATGCTACCTCAGTGACGACCAATGTGTCGAGAGCCTCTGCCATTGTCTCGCCGACGATCAAGAACGAGTAATCTGCCCCCCGTTCTTCCTATGATGCAACAGTTCCTAAAACAAATAAATTCATATCACTGTTACTGTTTGTCAAAA
Nbishopi_DryFalls_N150 -------------------------------------------------------------------------------------------------AGTGTACTGTGTTCTTTAGTTCCCCCACTTTTCTTATGCACATTTAAATCTACATACATGTATCTTAACTACGGCACACACAGAAATATTG-----------AAGACAATTGCCATTAATTCAAAAAATTAATTATCTCTGGCATAAATGCGTGAAAATATTTTAAACCCTTTTTATAAAAATCTAATAAATCTGACATCAGAAGCATGTAAAGAATGACATAATGAAGCTGTTTGCTATTGGCTAGATGTTTTCTGGTCATTTGATTTTATTATATACAGAGATATAAATAAGTTAGTGAACTGATGTATGTATATTTTTTGTTTCCCTGCAGGCTTTACTCAGGGAGATGTAGGTTTGGCAATGGGTAAATTATATGGCAATGACTTCAGCCAGACTACGATCTCCAGGTTCGAGGCCCTTAACCTAAGCTTCAAGAACATGTGTAAGCTAAAGCCCCTGTTACAGCGGTGGCTGGAGGACGCAGATGCCTCTATGAACAACCCGGCTGCCCTGACAAATGCACATACAACGCCAGAGTCTATAGGCCGGAGGCGAAAAAAGCGCACCAGCATCGAAACGACGGTCCGGCTAGCCCTGGAGAAGGCCTTCTTGCAGAATCCAAAACCAACCTCCGAGGAAATCTCCATGCTGGCCGAATCGCTGACCATGGAGAAGGAGGTGGTGAGGGTCTGGTTCTGCAACAGGCGGCAGAAGGAGAAGCGGATCAACCCTCCGACCAGCTGTTCCATGTCCTGTCCTCCATCGCTGGTGTCTCCACTCACACCACCTAGCATGGCATTGTCCATGGCCCTAGGTATGTCAGCCACAACAGCTACCTCTCTGGGTGTGGGCACACCTCCTCGTTCTCCTGGTGTGCCCATCACTGCTACAGACCTCTCCACTACATCAATGATGGCCACCACGCCCACCGCTCAACATGCTACCTCAGTGACGACCAATGTGTCGAGAGCCTCTGC-----------------------------------------------------------------------------------------------------------
Nbishopi_PoleCr_Chattooga_N885 ----------------------------------------------------------------------------------GGAGAAAGGTGCCAAAGTGTACTGTGTTCTTTAGTTCCCCCACTTTTCTTATGCACATTTAAATCTACATACATGTATCTTAACTACGGCACACACAGAAATATTG-----------AAGACAATTGCCATTAATTCAAAAAATTAATTATCTCTGGCATAAATGCGTGAAAATATTTTAAACCCTTTTTATAAAAATCTAAGAAATCTGACATCAGAAGCATGTAAAGAATGACATAATGAAGCTGTTTGCTATTGGCTAGATGTTTTCTGGTCATTTGATTTTATTATATACAGAGATATAAATAAGTTAGTGAACTGATGTATGTATATTTTTTGTTTCCCTGCAGGCTTTACTCAGGGAGATGTAGGTTTGGCAATGGGTAAATTATATGGCAATGACTTCAGCCAGACTACGATCTCCAGGTTCGAGGCCCTTAACCTAAGCTTCAAGAACATGTGTAAGCTAAAGCCCCTGTTACAGCGGTGGCTGGAGGACGCAGATGCCTCTATGAACAACCCGGCTGCCCTGACAAATGCACATACAACGCCAGAGTCTATAGGCCGGAGGCGAAAAAAGCGCACCAGCATCGAAACGACGGTCCGGCTAGCCCTGGAGAAGGCCTTCTTGCAGAATCCAAAACCAACCTCCGAGGAAATCTCCATGCTGGCCGAATCGCTGACCATGGAGAAGGAGGTGGTGAGGGTCTGGTTCTGCAACAGGCGGCAGAAGGAGAAGCGGATCAACCCTCCGACCAGCTGTTCCATGTCCTGTCCTCCATCGCTGGTGTCTCCACTCACACCACCTAGCATGGCATTGTCCATGGCCCTAGGTATGTCAGCCACAACAGCTACCTCTCTGGGTGTGGGCACACCTCCTCGTTCTCCTGGTGTGCCCATCACTGCTACAGACCTCTCCACTACATCAATGATGGCCACCACGCCCACCGCTCAACATGCTACCTCAGTGACGACCAATGTGTCGAGAGCCTCTGCCATTGTCTCGCCGACGATCAAGAACGAGTAATCTGCCCCCCGTTCTTCCTACGATGCAACAGTTCCTAAAACAAATAAATTCATATCACTGTTACTGTTTGTCAAAA
Nbishopi_StandingIndian_N131 CATTCTTGCATGATCACGTGGCCACGGTTGAATTTTTCTATTCTACTCCATCAACAAAGCTCAATCTGCTCTGTCAACATCAGGAGAAAGGTGCCAAAGTGTACTGTGTTCTTTAGTTCCCCCACTTTTCTTATGCACATTTAAATCTACATACATGTATCTTAACTACGGCACACACAGAAATATTG-----------AAGACAATTGCCATTAATTCAAAAAATTAATTATCTCTGGCATAAATGCGTGAAAATATTTTAAACCCTTTTTTAAAAAATCTAAGAAATCTGACATCAGAAGTATGTAAAGAATGACATAATGAAGCTGTTTGCTATTGGCTAGATGTTTTCTGGTCATTTGATTTTATTATATACAGAGATATACATAAGTTAGTGAACTGATGTATGTATATTTTTTGTTTCCCTGCAGGCTTTACTCAGGGAGATGTAGGTTTGGCAATGGGTAAATTATATGGCAATGACTTCAGCCAGACTACGATCTCCAGGTTCGAGGCCCTTAACCTAAGCTTCAAGAACATGTGTAAGCTAAAGCCCCTGTTACAGCGGTGGCTGGAGGACGCAGATGCCTCTATGAACAACCCGGCTGCCCTGACAAATGCACATACAACGCCAGAGTCTATAGGCCGGAGGCGAAAAAAGCGCACCAGCATCGAAACGACGGTCCGGCTAGCCCTGGAGAAGGCCTTCTTGCAGAATCCAAAACCAACCTCCGAGGAAATCTCCATGCTGGCCGAATCGCTGACCATGGAGAAGGAGGTGGTGAGGGTCTGGTTCTGCAACAGGCGGCAGAAGGAGAAGCGGATCAACCCTCCGACCAGCTGTTCCATGTCCTGTCCTCCATCGCTGGTGTCTCCACTCACACCACCTAGCATGGCATTGTCCATGGCCCTAGGTATGTCAGCCACAACAGCTACCTCTCTGGGTGTGGGCACACCTCCTCGTTCTCCTGGTGTGCCCATCACTGCTACAGACCTCTCCACTACATCAATGATGGCCACCACGCCCACCGCTCAACATGCTACCTCAGTGACGACCAATGTGTCGAGAGCCTCTGCCATTGTCTCGCCGACGATCAAGAACGAGTAATCTGCCCCCCGTTCTTCCTACGATGCAACAGTTCCTAAAACAAATAAATTCATATCACTGTTACTGT---------
Nbrimleyi_NewberryCr_N984 ------------------------------------------------------------------------------------------------------------------------------------------------------ATACATGTATCTTAACTAAGGCACACACAAAAAAATCGAAAATGTTTCAAAGACAATTGCCATCAATTCAAAAAATTAAGTATCTCTGGCATAAATGCATGAAAATATTTTAAACCCTTTTTATAAAAATCTAAGAAATCTGACGTCAGACGCATGTAAAGAATGACATGATAAAGCTGTTTGTTATTGGCTAGATGTTTTCTGGTCATTTGATTTTATTATATAGAGAGATATACATAAGTTAGTGAACTGATGTATGTATATTTTTTGTTTCCCTGCAGGCTTTACTCAGGGAGATGTAGGTTTGGCAATGGGTAAATTATATGGCAATGACTTCAGCCAGACTACGATCTCCAGGTTCGAGGCCCTTAACCTAAGCTTCAAGAACATGTGTAAGCTAAAGCCCCTGTTACAGCGGTGGCTGGAGGACGCAGATGCCTCTATGAACAACCCGGCTGCCCTGACAAATGCACATACAACGCCAGAGTCTATAGGCCGGAGGCGAAAAAAGCGCACCAGCATCGAAACGACGGTCCGGCTAGCCCTGGAGAAGGCCTTCTTGCAGAATCCAAAACCAACCTCCGAGGAAATCTCCATGCTGGCCGAATCGCTGACCATGGAGAAGGAGGTGGTGAGGGTCTGGTTCTGCAACAGGCGGCAGAAGGAGAAGCGGATCAACCCTCCGACCAGCTGTTCCATGTCCTGTCCTCCATCGCTGGTGTCTCCACTCACACCACCTAGCATGGCACTGTCCATGGCCCTAGGTATGTCAGCCACAACAGCTACCTCTCTGGGTGTGGGTACACCTCCTCGTTCTCCTGGTGTGCCCATCACTGCTACAGACCTCTCCACTACATCAATGATGGCCACCACGCCCACCGCTCAACATGCTACCTCAGTGACGACCAATGTGTCGAGAGCCTCTGCCATTGTCTCGCCGACGATCAAGAACGAGTAATCTGCCCCCCGTTCTTCCTACGATGCAACAGTTCCTAAAACAAATAAATT--------------------------
Nbrimleyi_RumblingBald_N241 CATTCTTCCATGATCACATGGCCACAGTTGAATTTTTTTATTCTACTCCACCAACAAAGATCAATCTGCTCCGTCGACATCAGAAGAAAGATGCCAAAGTGTAC-------TTTAGTTCCCCCATTCTTCTTATGCACATTTAAATCTACATACATGTATCTTAACTAAGGCACACACAAAAAAATCGAAAATGTTTCAAAAACAATTGCCATCAATTCAAAAAATTAAGTATCTCTGGCATAAATGCATGAAAATATTTTAAACCCTTTTTATAAAAATCTAAGAAATCTGATGTTAGACGCATGTAAAGAATGACATGATAAAGCTGTTTGCTATTGGCTAGATGTTTTCTGGTCATTTGATTTTATTATATAGAGAGATATACATAAGTTAGTGAACTGATGTATGTATATTTTTTGTTTCCCTGCAGGCTTTACTCAGGGAGATGTAGGTTTGGCAATGGGTAAATTATATGGCAATGACTTCAGCCAGACTACGATCTCCAGGTTCGAGGCCCTTAACCTAAGCTTCAAGAACATGTGTAAGCTAAAGCCCCTGTTACAGCGGTGGCTGGAGGACGCAGATGCCTCTATGAACAACCCGGCTGCCCTGACAAATGCACATACAACGCCAGAGTCTATAGGCCGGAGGCGAAAAAAGCGCACCAGCATCGAAACGACGGTCCGGCTAGCCCTGGAGAAGGCCTTCTTGCAGAATCCAAAACCAACCTCCGAGGAAATCTCCATGCTGGCCGAATCGCTGACCATGGAGAAGGAGGTGGTGAGGGTCTGGTTCTGCAACAGGCGGCAGAAGGAGAAGCGGATCAACCCTCCGACCAGCTGTTCCATGTCCTGTCCTCCATCGCTGGTGTCTCCACTCACACCACCTAGCATGGCACTGTCCATGGCCCTAGGTATGTCAGCCACAACAGCTACCTCTCTGGGTGTGGGTACACCTCCTCGTTCTCCTGGTGTGCCCATCACTGCTACAGACCTCTCCACTACATCAATGATGGCCACCACGCCCACCGCTCAACATGCTACCTCAGTGACGACCAATGTGTCGAGAGCCTCTGCCATTGTCTCGCCGACGATCAAGAACGAGTAATCTGCCCCCCGTTCTTCCTACGATGCAACAGTTCCTAAAACAAATAAATTCATATCACTGTTACTGTTTGTCAAAA
Ncanei_Egypt_N958 CATTCTTCCATGATCACATGGCCACAGTTGAATTTTTTTATTCTACTCCACCAATAAAGATCAATCTGCTCTGTCGACATCAGGAGAAAGACGCCAAACTGTACTGTCTTCTTTAGTTCCCC-ACTCTTCTTATGCACATTTAAATCTACATACATGTATCTTAACTAAGGCACACACAAAAAAATCGAAAATATTTCAAAGACAATTGCCATCAATTCAAAAAATTAAGTATCTCTGGCATAAATGCGTGAAAATATTTTAAACCCTTTTTATAAAAATCTAAGAAATCTGACGTC-------------------------------------------------------------------------------------------AAGTTAGTGAACTGATGTATGTATATTTTTTGTTTCCCTGCAGGCTTTACTCAGGGAGATGTAGGTTTGGCAATGGGTAAATTATATGGCAATGACTTCAGCCAGACTACGATCTCCAGGTTCGAGGCCCTTAACCTAAGCTTCAAGAACATGTGTAAGCTAAAGCCCCTGTTACAGCGGTGGCTGGAGGACGCAGATGCCTCTATGAACAACCCGGCTGCCCTGACAAATGCACATACAACGCCAGAGTCTATAGGCCGGAGGCGAAAAAAGCGCACCAGCATCGAAACGACGGTCCGGCTAGCCCTGGAGAAGGCCTTCTTGCAGAATCCAAAACCAACCTCCGAGGAAATCTCCATGCTGGCCGAATCGCTGACCATGGAGAAGGAGGTGGTGAGGGTCTGGTTCTGCAACAGGCGGCAGAAGGAGAAGCGGATCAACCCTCCGACCAGCTGTTCCATGTCCTGTCCTCCATCGCTGGTGTCTCCACTCACACCACCTAGCATGGCACTGTCCATGGCCCTAGGTATGTCAGCCACAACAGCTACCTCTCTGGGTGTGGGTACACCTCCTCGTTCTCCTGGTGTGCCCATCACTGCTACAGACCTCTCCACTACATCAATGATGGCCACCACGCCCACCGCTCAACATGCTACCTCAGTGACGACCAATGTGTCGAGAGCCTCTGCCATTGTCTCGCCGACGATCAAGAACGAGTAATCTGCCCCCCGTTCTTCCTACGATGCAACAGTTCCTAAAACAAATAAATTCATATCACTGTTACTGTTTGTCAAAA
Ncarolinensis_Grandfather_N218 ---------------------------------------------CTCCACCAACAAAAGCCAATCTGCTCCGTCGACATCAGGAGAAAGACGCCAAAGTGTACTGTCTTCTTTAGTTCCCCTACTCTTCTTATGCACATTTAAATCTACATACATGTA--TTAACTAAGGCACACACAGAAAAATCGAAAATGTTTCAAAGACAATTGACATTAATTCAAAAAATTAAGTATCTCTGGCGTAAATGCGTGAAAATATTTTAAACCCTTTTTATAAAAATCTAAGAAATCTGATGAAAGACGCATGTAAAGAATGACATGATGAAGCTGTTTGCTATTGGCTAGATGTTTTCTGGTCATTTGATTTTATTATATAGAGAGATATACATAAGTTAGTGAACTGATGTATGTATATTTTTTGTTTCCCTGCAGGCTTTACTCAGGGAGATGTAGGTTTGGCAATGGGTAAATTATATGGCAATGACTTCAGCCAGACTACGATCTCCAGGTTCGAGGCCCTTAACCTAAGCTTCAAGAACATGTGTAAGCTAAAGCCCCTGTTACAGCGGTGGCTGGAGGACGCAGATGCCTCTATGAACAACCCGGCTGCCCTGACAAATGCACATACAACGCCAGAGTCTATAGGCCGGAGGCGAAAAAAGCGCACCAGCATCGAAACGACGGTCCGGCTAGCCCTGGAGAAGGCCTTCTTGCAGAATCCAAAACCAACCTCCGAGGAAATCTCCATGCTGGCCGAATCGCTGACCATGGAGAAGGAGGTGGTGAGGGTCTGGTTCTGCAACAGGCGGCAGAAGGAGAAGCGGATCAACCCTCCGACCAGCTGTTCCATGTCCTGTCCTCCATCGCTGGTGTCTCCACTCACACCACCTAGCATGGCACTGTCCATGGCTCTAGGTATGTCAGCCACAACAGCTACCTCTCTGGGTGTGGGCACACCTCCTCGTTCTCCTGGTGTGCCCATCACTGCTACAGACCTCTCCACTACATCAATGATGGCCACCACGCCCACCGCTCAACATGCTACCTCAGTGACGACCAATGTGTCGAGAGCCTCTGCCATTGTCTCGCCGACGATCAAGAACGAGTAATCTGCCCCCCGTTCTTCCTACGATGCAACAGTTCCTAAAACAAATAAAT---------------------------
Ncarolinensis_LinvilleCaverns_N227 --------------------------------------------------------------------------------------------------------------------------------------------------------------------------------------------------------------------------------------------------------------------------------------------GAAATCTGATGAAAGACGCATGTAAAGAATGACATGATGAAGCTGTTTGCTATTGGCTAGATGTTTTCTGGTCATTTGATTTTATTATATAGAGAGATATACATAAATTAGTGAACTGATGTATGTATATTTTTTGTTTCCCTGCAGGCTTTACTCAGGGAGATGTAGGTTTGGCAATGGGTAAATTATATGGCAATGACTTCAGCCAGACTACGATCTCCAGGTTCGAGGCCCTTAACCTAAGCTTCAAGAACATGTGTAAGCTAAAGCCCCTGTTACAGCGGTGGCTGGAGGACGCAGATGCCTCTATGAACAACCCGGCTGCCCTGACAAATGCACATACAACGCCAGAGTCTATAGGCCGGAGGCGAAAAAAGCGCACCAGCATCGAAACGACGGTCCGGCTAGCCCTGGAGAAGGCCTTCTTGCAGAATCCAAAACCAACCTCCGAGGAAATCTCCATGCTGGCCGAATCGCTGACCATGGAGAAGGAGGTGGTGAGGGTCTGGTTCTGCAACAGGCGGCAGAAGGAGAAGCGGATCAACCCTCCGACCAGCTGTTCCATGTCCTGTCCTCCATCGCTGGTGTCTCCACTCACACCACCTAGCATGGCACTGTCCATGGCCCTAGGTATGTCAGCCACAACAGCTACCTCTCTGGGTGTGGGCACACC-----------------------------------------------------------------------------------------------------------------------------------------------------------------------------------------------------------------------------------
Ncarteri_English_N031 ---------------------------------------------------------------------------------------------CCAAAGTGTACTGTGTTCTTTAGTTCCCTCACTTTTCTTATACATATTTAAATCTACCTATATGTACCTTAATTACGGCACACACAGAAATATCG-----------AAGACAATTGCCATTAATTGAAAAAATTAATTATCTCTGGCATAAATGCGTGAAAATATTTTAAACCCTTTTTATAAAAATCTAAGAAATCTGACATCAGACGCATGTAAAGAATGACATAATGAAGCTGTTTGTTATTGGCTAGATGTTTTCTGGTCATTTGATTTTATTATATAGAGAGATATACATAAGTTAGTGAACTGATGTATGTATATTTTTTGTTTCCCTGCAGGCTTTACTCAGGGAGATGTAGGTTTGGCAATGGGTAAATTATATGGCAATGACTTCAGCCAGACTACGATCTCCAGGTTCGAGGCCCTTAACCTAAGCTTCAAGAACATGTGTAAGCTAAAGCCCCTGTTACAGCGGTGGCTGGAGGACGCAGATGCCTCTATGAACAACCCGGCTGCCCTGACAAATGCACATACAACGCCAGAGTCTATAGGCCGGAGGCGAAAAAAGCGCACCAGCATCGAAACGACGGTCCGGCTAGCCCTGGAGAAGGCCTTCTTGCAGAATCCAAAACCAACCTCCGAGGAAATCTCCATGCTGGCCGAATCGCTGACCATGGAGAAGGAGGTGGTGAGGGTCTGGTTCTGCAACAGGCGGCAGAAGGAGAAGCGGATCAACCCTCCGACCAGCTGTTCCATGTCCTGTCCTCCATCGCTGGTGTCTCCACTCACACCACCTAGCATGGCATTGTCCATGGCCCTAGGTATGTCAGCCACAACAGCTACCTCTCTGGGTGTGGGCACGCCTCCTCGTTCTCCTGGTGTGCCCATCACTGCTACAGACCTCTCCACTACATCAATGATGGCCACCACGCCCACCGCTCAACATGCTACCTCAGTGACGACCAATGTGTCGAGAGCCTCTGCCATTGTCTCGCCGACGATCAAGAACGAGTAATCTGCTCCCCGTTCTTCCTACGATGCAACAGTTCCTAAAACAAATAAATTCATATCACTGTTACTGTTTGTCAAAA
Ncarteri_LaurelCave_nearTYPE_N0296 CATTCTTGCATGATCACGTAGCCACGGTTGAATTTTTCTATTCTACTCCTCCGACAAAGCTCATTCTGCTCCGTCAACATCAGGAGGAAGATGCCAAAGTGTACTGTGTTCTTTAGTTCCCCCACTTTACTTATACACATTTAAATCTACCTATATGTACCTTAACTACGGCACACACAGAAATATCG-----------AAGACAATTGCCATTAATT-GAAAAATTAATTATCTCTGGCATAAATGCGTGAAAATATTTTAAACGCTTTTTATAAAAATCTAAGAAATCTGACATCAAACGCATGTAAAGAATGACATAATGAAGCTGTTTGCTATTGGCTAGATGTTTTCTGGTCATTTGATTTTATTATATAGAGAGATATACATAAGTTAGTGAACTGATGTATGTATATTTTTTGTTTCCCTGCAGGCTTTACTCAGGGAGATGTAGGTTTGGCAATGGGTAAATTATATGGCAATGACTTCAGCCAGACTACGATCTCCAGGTTCGAGGCCCTTAACCTAAGCTTCAAGAACATGTGTAAGCTAAAGCCCCTGTTACAGCGGTGGCTGGAGGACGCAGATGCCTCTATGAACAACCCGGCTGCCCTGACAAATGCACATACAACGCCAGAGTCTATAGGCCGGAGGCGAAAAAAGCGCACCAGCATCGAAACGACGGTCCGGCTAGCCCTGGAGAAGGCCTTCTTGCAGAATCCAAAACCAACCTCCGAGGAAATCTCCATGCTGGCCGAATCGCTGACCATGGAGAAGGAGGTGGTGAGGGTCTGGTTCTGCAACAGGCGGCAGAAGGAGAAGCGGATCAACCCTCCGACCAGCTGTTCCATGTCCTGTCCTCCATCGCTGGTGTCTCCACTCACACCACCTAGCATGGCATTGTCCATGGCCCTAGGTATGTCAGCCACAACAGCTACCTCTCTGGGTGTGGGCACACCTCCTCGTTCTCCTGGTGTGCCCATCACTGCTACAGACCTCTCCACTACATCAATGATGGCCACCACGCCCACCGCTCAACATGCTACCTCAGTGACGACCAATGTGTCGAGAGCCTCTGCCATTGTCTCGCCGACGATCAAGAACGAGTAATCTGCTCCCCGTTCTTCCTACGATGCAACAGTTCCTAAAACAAATAAATTCATATCACTGTTACTGTTTGTCAAAA
Ncarteri_PilotMtn_G2185 ------------------------------AATTTTTTTATTCTACTCCTCCAACAAAGCTCAATCTGCTCCGTCAACATCAGGAGAAAGATGCCAAAGTGTACTGTATTCTTTAGTTCCCCCACTTTTCTTATACACATTTAAATCTACCTATATGTACCTTAACTACGGCACACACGGAAATATCG-----------AAGGCAATTTCCATTAATTAAAAAAATTAATTATCTCTGGCATAAATGCGTGAAAATATTTAAAACCCTTCTTATAAAAATCTAAGAAATCTGACATCAGACGCATGTAAAGAATGATATAATGAAGCTGTTTGCTATTAGCTAGATGTTTTCTGGTCATTTGATTTTATTATATAGAGAGATATACATAAGTTAGTGAACTGATGTATATATATTTTTTGTTTCCCTGCAGGCTTTACTCAGGGAGATGTAGGTTTGGCAATGGGTAAATTATATGGCAATGACTTCAGCCAGACTACGATCTCCAGGTTCGAGGCCCTTAACCTAAGCTTCAAGAACATGTGTAAGCTAAAGCCCCTGTTACAGCGGTGGCTGGAGGACGCAGATGCCTCTATGAACAACCCGGCTGCCCTGACAAATGCACATACAACGCCAGAGTCTATAGGCCGGAGGCGAAAAAAGCGCACCAGCATCGAAACGACGGTCCGGCTAGCCCTGGAGAAGGCCTTCTTGCAGAATCCAAAACCAACCTCCGAGGAAATCTCCATGCTGGCCGAATCGCTGACCATGGAGAAGGAGGTGGTGAGGGTCTGGTTCTGCAACAGGCGGCAGAAGGAGAAGCGGATCAACCCTCCGACCAGCTGTTCCATGTCCTGTCCTCCATCGCTGGTGTCTCCACTCACACCACCTAGCATGGCATTGTCCATGGCCCTAGGTATGTCAGCCACAACAGCTACCTCTCTGGGTGTGGGCACACCTCCTCGTTCTCCTGGTGTGCCCATCACTGCTACAGACCTCTCCACTACATCAATGATGGCCACCACGCCCACCGCTCAACATGCTACCTCAGTGACGACCAATGTGTCGAGAGCCTCTGCCATTGTCTCGCCGACGATCAAGAACGAGTAATCTGCTCCCCGTTCTTCCTACGATGCAACAGTTCCTAAAACAAATAAATTCATATCACTGT---------------
Ncarteri_WeberCty_N1044 CATTCTTGCATGGACACGTGGCCACGGTTGAATTTTTCTATTCTACTCCTCCAACAAAGCTCAATCTGCTCCGTGAACATCAGGAGAACGTTGCCAAAGTGTACTGTGTTCTTTAGTTCCCCCACTTTTCTTATACACATTTAAATCTACCTATATGTACCTTAACTACGGCACACACAGAAATATCG-----------AAGACAATTGCCATTAATTGAAAAAATTAATTATCTCTGGCATAAATGCGTGAAAATATTTTAAACCCTTCTTGTAAAAATCTAAGAAATCTGACATCAGACGCATGTAAAGAATGACGTAATGAAGCTGTTTTCTATTGGCTAGATGTTTTCTGGTCATTTGATTTTATTATATAGAGAGATATACATAAGTTAGTGAACTGATGTACGTATATTTTTTGTTTCCCTGCAGGCTTTACTCAGGGAGATGTAGGTTTGGCAATGGGTAAATTATATGGCAATGACTTCAGCCAGACTACGATCTCCAGGTTCGAGGCCCTTAACCTAAGCTTCAAGAACATGTGTAAGCTAAAGCCCCTGTTACAGCGGTGGCTGGAGGACGCAGATGCCTCTATGAACAACCCGGCTGCCCTGACAAATGCACATACAACGCCAGAGTCTATAGGCCGGAGGCGAAAAAAGCGCACCAGCATCGAAACGACGGTCCGGCTAGCCCTGGAGAAGGCCTTCTTGCAGAATCCAAAACCAACCTCCGAGGAAATCTCCATGCTGGCCGAATCGCTGACCATGGAGAAGGAGGTGGTGAGGGTCTGGTTCTGCAACAGGCGGCAGAAGGAGAAGCGGATCAACCCTCCGACCAGCTGTTCCATGTCCTGTCCTCCATCGCTGGTGTCTCCACTCACACCACCTAGCATGGCATTGTCCATGGCCCTAGGTATGTCAGCCACAACAGCTACCTCTCTGGGTGTGGGCACACCTCCTCGTTCTCCTGGTGTGCCCATCACTGCTACAGACCTCTCCACTACATCAATGATGGCCACTACGCCCACCGCTCAACATGCTACCTCAGTGACGACCAATGTGTCGAGAGCCTCTGCCATTGTCTCGCCGACGATCAAGAACGAGTAATCTGCTCCCCGTTCTTCCTACGATGCAAAAGTTCCTAAAACAAATAAATTCATATCACTGTTACTGTTTGTCAAAA
Ncarteri_div__RainbowCave_G2089 CATTCTTCCATGTTCATGTGACCATTGTTAGATTTTTCTATTCTACTCCACCAACAAAGATCAATCTGACCCATCGACGTCGGGAGAAAAGCACCAAGGTGTACTGTATTCTTTAGTTCCTCCAC---TCTTATGTACATTTAAGTCTACATACAGGCATCTTAACTAAGGCACACACAGAAAAATCAAAAATGTTTCAAAGACAATTGCCATTAATTCCAAAAATGAATTATCTCTGGCATAAATGTGTGATAATATTTTAAGCCATTTTTATAAAGATCTAAGAAATATGATGTCTGACACATGTAAAGAATCACATGATGAGGCTGTTTGTTATTGGCTAGATT-TTTCTGGTCATTTGATTCTATTGTATAGAGAGCTATACATAAGTTAGTGAACTGATGTTTGTATATTTTTTGTTTCCCTGCAGGCTTTACTCAGGGAGATGTAGGTTTGGCAATGGGTAAATTATATGGCAATGACTTCAGCCAGACTACGATCTCCAGGTTCGAGGCCCTTAACCTAAGCTTCAAGAACATGTGTAAGCTAAAGCCCCTGTTACAGCGGTGGCTGGAGGATGCAGATGCCTCTATGAACAACCCGGCTGCCCTGACAAATGCACATACAACGCCAGAGTCTATAGGCCGGAGGCGAAAAAAGCGCACCAGCATCGAAACGACGGTCCGGCTAGCCCTGGAGAAGGCCTTCTTGCAGAATCCAAAACCAACCTCCGAGGAAATCTCCATGCTGGCCGAATCGCTGACCATGGAGAAGGAGGTGGTGAGGGTCTGGTTCTGCAACAGGCGGCAGAAGGAGAAGCGGATCAACCCTCCGACCAGCTGTTCCATGTCCTGTCCTCCATCGCTGGTGTCTCCACTCACACCACCTAGCATGGCACTGTCCATGGCCCTAGGTATGTCAGCCACAACAGCTACCTCTATGGGTGTAGGCACACCTCCTCGTTCTCCTGGTGTGCCCATCACTGCTACAGACCTCTCCACTACATCAATGATGGCCACCACGCCCACCGCTCAACATGCTACCTCAGTGACGACCAATGTGTCGAGAGCCTCCGCCATTGTCTCGCCGACGATCAAGAACGAGTAATCTG-CCCCCGTTCTTCCTATGATGCAACAGTTCCTAAAACAAATAAATTCATATCACTGTTACTGTTTGTCAAAA
Ncherokee_BallhootScar_N193 CATTCTTACATGCTCACGTGGCCACTGTTGGATTTTTCTATTCTATTCCACCAACAAAGGTCAATCTGCTCCGTCGACGTCAGGAGAAAGGCGTCAAAGTGTACTGTGTTCTTTAGTTCCCCCACTGTTCTTATGCACATTTAAATCTGCGTACATGTATCTTAACTAAGGAACACACAGAAAAATCGAAAATGTTTCAAAGACAATTGCCATTAATTCAAAAAATTAATTATCTCTGGCATATATGCGTGAAAATATTTTAAACCTTTTTTATAAAAATCTAAGAAATCTGACGTCAGATGCCTGTAAAGAATGACATGATGAAGCTGTTTGCTATTGGCTAGATATTTTCTGGTCATTTGATTTTATTATATAGAGATATATACATAAGTTAGTGAACTGATGTATGTATATTTTTTGTTTCCCTGCAGGCTTTACTCAGGGAGATGTAGGTTTGGCAATGGGTAAATTATATGGCAATGACTTCAGCCAGACTACGATCTCCAGGTTCGAGGCCCTTAACCTAAGCTTCAAGAACATGTGTAAGCTAAAGCCCCTGTTACAGCGGTGGCTGGAGGACGCAGATGCCTCTATGAACAACCCGGCTGCCCTGACAAATGCACATACAACGCCAGAGTCTATAGGCCGGAGGCGAAAAAAGCGCACCAGCATCGAAACGACGGTCCGGCTAGCCCTGGAGAAGGCCTTCTTGCAGAATCCAAAACCAACCTCCGAGGAAATCTCCATGCTGGCCGAATCGCTGACCATGGAGAAGGAGGTGGTGAGGGTCTGGTTCTGCAACAGGCGGCAGAAGGAGAAGCGGATCAACCCTCCGACCAGCTGTTCCATGTCCTGTCCTCCATCGCTGGTGTCTCCACTCACACCACCTAGCATGGCATTGTCCATGGCTCTAGGTATGTCAGCCACAACAGCTACCTCTCTGGGTGTGGGCACACCTCCTCGTTCTCCTGGTGTGCCCATCACTGCTACAGACCTCTCCACTACATCAATGATGGCCACCACGCCCACCGCTCAACATGCTACCTCAGTGACGACCAATGTGTCGAGAGCCTCTGCCATTGTCTCGCCGACGATCAAGAACGAGTAATCTGCCCCCCGTTCTTCCTACGATGCAACAGTTCCTAAAACAAATAAATTCATATCACTGTTACTGTTTGTCAAAA
Ncherokee_BalsamMtn_N891 CATTCTTCCATGCTCATGTGGCCACTGTTGGATTTTTCTA-------CCACCAACAAAGGTCAATCTGCTCCGTCGACGTCAGGAGAAAGGCGTCAAAGTGTACTGTGTTCTTTAGTTCTCCCACTCTTCTTATGCACATTTAAATCTGCATACATGTATCTTAACTAAGGAACACACAGAAAAATCGAAAATGTTTCAAAGACAATTGCCATTAATTCAAAAAATTAATTATCTCTGGCATATATGCGTGAAAATATTTTAAACTTTTTTTATAAAAATCTAAGAAATCTGACCTCAGATGCCTGTAAAGAATGACATGATGAAGCTGTTTGCTATTGGCTAGATATTTTCTGGTCATTTGATTTTATTATATAGAGATATATACATAAGTTAGTGAACTGATGTATGTATATTTTTTGTTTCCCTGCAGGCTTTACTCAGGGAGATGTAGGTTTGGCAATGGGTAAATTATATGGCAATGACTTCAGCCAGACTACGATCTCCAGGTTCGAGGCCCTTAACCTAAGCTTCAAGAACATGTGTAAGCTAAAGCCCCTGTTACAGCGGTGGCTGGAGGACGCAGATGCCTCTATGAACAACCCGGCTGCCCTGACAAATGCACATACAACGCCAGAGTCTATAGGCCGGAGGCGAAAAAAGCGCACCAGCATCGAAACGACGGTCCGGCTAGCCCTGGAGAAGGCCTTCTTGCAGAATCCAAAACCAACCTCCGAGGAAATCTCCATGCTGGCCGAATCGCTGACCATGGAGAAGGAGGTGGTGAGGGTCTGGTTCTGCAACAGGCGGCAGAAGGAGAAGCGGATCAACCCTCCGACCAGCTGTTCCATGTCCTGTCCTCCATCGCTGGTGTCTCCACTCACACCACCTAGCATGGCATTGTCCATGGCTCTAGGTATGTCAGCCACAACAGCTACCTCTCTGGGTGTGGGCACACCTCCTCGTTCTCCTGGTGTGCCCATCACTGCTACAGACCTCTCCACTACATCAATGATGGCCACCACGCCCACCGCTCAACATGCTACCTCAGTGACGACCAATGTGTCGAGAGCCTCTGCCATTGTCTCGCCGACGATCAAGAACGAGTAATCTGCCCCCCGTTCTTCCTACGATGCAACAGTTCCTAAAACAAATAAATTCATATCACTGTTACTGTTTGTCAAAA
Ncherokee_SIndianCrk_N681 ---------------------------------------------------------------------------------------------------------------------------------------------------------------------CTAAGGAACACACAGAAAAATCAAAAATGTTTCAAAGACAATTGCCATTAATTCAAAAAATTAATTATCTCTGGCATATATGCGTGAAAATATTTTAAACTCTTTTTATAAAAATCTAAGAAATCTGATGTCAGATGCCTGTAAAGAATGACATGATGAAGCTGTTTGCTATTGGCTAGATATTTTCTGATCATTTGATTTTATTATATAGAGATATATACATAAGTTAGTGAACTGATGTATGTATATTTTTTGTTTCCCTGCAGGCTTTACTCAGGGAGATGTAGGTTTGGCAATGGGTAAATTATATGGCAATGACTTCAGCCAGACTACGATCTCCAGGTTCGAGGCCCTTAACCTAAGCTTCAAGAACATGTGTAAGCTAAAGCCCCTGTTACAGCGGTGGCTGGAGGACGCAGATGCCTCTATGAACAACCCGGCTGCCCTGACAAATGCACATACAACGCCAGAGTCTATAGGCCGGAGGCGAAAAAAGCGCACCAGCATCGAAACGACGGTCCGGCTGGCCCTGGAGAAGGCCTTCTTGCAGAATCCAAAACCAACCTCCGAGGAAATCTCCATGCTGGCCGAATCGCTGACCATGGAGAAGGAGGTGGTGAGGGTCTGGTTCTGCAACAGGCGGCAGAAGGAGAAGCGGATCAACCCTCCGACCAGCTGTTCCATGTCCTGTCCTCCATCGCTGGTGTCTCCACTCACACCACCTAGCATGGCATTGTCCATGGCCCTAGGTATGTCAGCCACAACAGCTACCTCTCTGGGTGTGGGCACACCTCCTCG-----------------------------------------------------------------------------------------------------------------------------------------------------------------------------------------------------------------------------
Ncooperi_BeaverCrk_N1002 -----------------------------------------------------------------------------------------GGTGCCAAAGTGTACTGTGTTCTTTAGTTCCCCCACTTTTCTTATGCACATTTAAATCTACATACATGTATCTTAACTACGGCACACACAGAAATATCG-----------AAGACAATTGCCATTAATTCAAAAAATTAATTATCTCTGGCATAAATGCGTGAAAATATTTTAAACCCTTTTTATAAAAATCTAAGAAATCTGACATCAGACGCATGTAAAGAATGACATAATGAAGCTGTTTGCTATTGGCTAGATGTTTTCTGGTCATTTGATTTTATTATATAGAGAGATATACATAAGTTAGTGAACTGATGTATGTATATTTTTTGTTTCCCTGCAGGCTTTACTCAGGGAGATGTAGGTTTGGCAATGGGTAAATTATATGGCAATGACTTCAGCCAGACTACGATCTCCAGGTTCGAGGCCCTTAACCTAAGCTTCAAGAACATGTGTAAGCTAAAGCCCCTGTTACAGCGGTGGCTGGAGGACGCAGATGCCTCTATGAACAACCCGGCTGCCCTGACAAATGCACATACAACGCCAGAGTCTATAGGCCGGAGGCGAAAAAAGCGCACCAGCATCGAAACGACGGTCCGGCTAGCCCTGGAGAAGGCCTTCTTGCAGAATCCAAAACCAACCTCCGAGGAAATCTCCATGCTGGCCGAATCGCTGACCATGGAGAAGGAGGTGGTGAGGGTCTGGTTCTGCAACAGGCGGCAGAAGGAGAAGCGGATCAACCCTCCGACCAGCTGTTCCATGTCCTGTCCTCCATCGCTGGTGTCTCCACTCACACCACCTAGCATGGCATTGTCCATGGCCCTAGGTATGTCAGCCACAACAGCTACCTCTCTGGGTGTGGGCACACCTCCTCGTTCTCCTGGTGTGCCCATCACTGCTACAGACCTCTCCACTACATCAATGATGGCCACCACGCCCACCGCTCAACATGCTACCTCAGTGACGACCAATGTGTCGAGAGCCTCTGCCATTGTCTCGCCGACGATCAAGAACGAGTAATCTGCCCCCCGTTCTTCCTACGATGCA-------------------------------------------------
Ncooperi_BrasstBald_N824 ------------------------------------------------CATCAACAAAGCTCAATCTGCTCTGTCAACATCAGGAGAAAGGTGCCAAAGTGTACTGTGTTCTTTAGTTCCCCCACTTTTCTTATGCACATTTAAATCTACATACATGTATCTTAACTACGGCACACACAGAAATATTG-----------AAGACAATTGCCATTAATTCAAAAAATTAATTATCTCTGGCATAAATGCATGAAAATATTTTAAACCCTTTTTATAAAAATCTAAGAAATCTGATATCAGAAGCATGTAAAGAATGACATAATGAAGCTGTTTGCTATTGGCTAGATGTTTTCTGGTCATTTGATTTTATTATATACAGAGATATACATAAGTTAGTGAACTGATGTATGTATATTTTTTGTTTCCCTGCAGGCTTTACTCAGGGAGATGTAGGTTTGGCAATGGGTAAATTATATGGCAATGACTTCAGCCAGACTACGATCTCCAGGTTCGAGGCCCTTAACCTAAGCTTCAAGAACATGTGTAAGCTAAAGCCCCTGTTACAGCGGTGGCTGGAGGACGCAGATGCCTCTATGAACAACCCGGCTGCCCTGACAAATGCACATACAACGCCAGAGTCTATAGGCCGGAGGCGAAAAAAGCGCACCAGCATCGAAACGACGGTCCGGCTAGCCCTGGAGAAGGCCTTCTTGCAGAATCCAAAACCAACCTCCGAGGAAATCTCCATGCTGGCCGAATCGCTGACCATGGAGAAGGAGGTGGTGAGGGTCTGGTTCTGCAACAGGCGGCAGAAGGAGAAGCGGATCAACCCTCCGACCAGCTGTTCCATGTCCTGTCCTCCATCGCTGGTGTCTCCACTCACACCACCTAGCATGGCATTGTCCATGGCCCTAGGTATGTCAGCCACAACAGCTACCTCTCTGGGTGTGGGCACACCTCCTCGTTCTCCTGGTGTGCCCATCACTGCTACAGACCTCTCCACTACATCAATGATGGCCACCACGCCCACCGCTCAACATGCTACCTCAGTGACGACCAATGTGTCGAGAGCCTCTGCCATTGTCTCGCCGACGATCAAGAACGAGTAATCTGCCCCCCGTTCTTCCTACGATGCAACAGTTCCTAAAACAAATAAATTCATATCACTGTTAC------------
Ncooperi_CheoahDam_N1122 CATTCTTGCATGATCACGTGGCCACGGTTGAATTTTTCTATTCTACTCCACCAACAAAGCTCAATCTGCTCTGTTAACATCAGGAGAAAGGTGCCAAAGTGTACTGTGTTCTTTAGTTCCCCCACTTTTCTTATGCACATTTAAATCTACATACATGTATCTTAACTACGGCACACACAGAAATATCG-----------AAGACAATTGCCATTAATTCAAAAAATTAATTATATCTGGTATAAATACGTGGAAATATTTTAAACCCTTTTTATAAAAATCTAAGAAATCTGACATCAGACGCATGTAAAGAATGACATAATGAAGCTGTTTGCTATTGGCTAGATGTTTTCTGGTCATTTGATTTTATTATATAGAGAGATATACATAAGTTAGTGAACTGATGTATGTATATTTTTTGTTTCCCTGCAGGCTTTACTCAGGGAGATGTAGGTTTGGCAATGGGTAAATTATATGGCAATGACTTCAGCCAGACTACGATCTCCAGGTTCGAGGCCCTTAACCTAAGCTTCAAGAACATGTGTAAGCTAAAGCCCCTGTTACAGCGGTGGCTGGAGGACGCAGATGCCTCTATGAACAACCCGGCTGCCCTGACAAATGCACATACAACGCCAGAGTCTATAGGCCGGAGGCGAAAAAAGCGCACCAGCATCGAAACGACGGTCCGGCTAGCCCTGGAGAAGGCCTTCTTGCAGAATCCAAAACCAACCTCCGAGGAAATCTCCATGCTGGCCGAATCGCTGACCATGGAGAAGGAGGTGGTGAGGGTCTGGTTCTGCAACAGGCGGCAGAAGGAGAAGCGGATCAACCCTCCGACCAGCTGTTCCATGTCCTGTCCTCCATCGCTGGTGTCTCCACTCACACCACCTAGCATGGCATTGTCCATGGCCCTAGGTATGTCAGCCACAACAGCTACCTCTCTGGGTGTGGGCACACCTCCTCGTTCTCCTGGTGTGCCCATCACTGCTACAGACCTCTCCACTACATCAATGATGGCCACCACGCCCACCGCTCAACATGCTACCTCAGTGACGACCAATGTGTCGAGAGCCTCTGCCATTGTCTCGCCGACGATCAAGAACGAGTAATCTGCCCCCCGTTCTTCCTACGATGCAACAGTTCCTAAAACAAATAAATTCATATCACTGTTACTGTTTGTCAAAA
Ncooperi_NantRiverGorge_N682 ---------ATGATCACGTGGCCCCGGTTGAATTTTTCTATTCTACTCCATCAACAAAGCTCAATCTGCTCTGTCAACATCAGGAGAAAGGTGCCAAAGTGTACTGTGTTCTTTAGTTCCCCCACTTTTCTTATGCACATTTAAATCTACATACATGTATCTTAACTACGGCACACACAGAAATATCG-----------AAGACAATTGCCATTAATTCAAAAAATTAATTATCTCTGGTATAAATGCGTGAAAATATTTTAAACCCTTTTTATAAAAATCTAAGAAATCTGACATCAGACGCATGTAAAGAATGACATAATGAAGCTGTTTGCTATTGGCTAGATGTTTTCTGGTCATTTGATTTTATTATATAGAGAGATATACATAAGTTAGTGAACTGATGTATGTATATTTTTTGTTTCCCTGCAGGCTTTACTCAGGGAGATGTAGGTTTGGCAATGGGTAAATTATATGGCAATGACTTCAGCCAGACTACGATCTCCAGGTTCGAGGCCCTTAACCTAAGCTTCAAGAACATGTGTAAGCTAAAGCCCCTGTTACAGCGGTGGCTGGAGGACGCAGATGCCTCTATGAACAACCCGGCTGCCCTGACAAATGCACATACAACGCCAGAGTCTATAGGCCGGAGGCGAAAAAAGCGCACCAGCATCGAAACGACGGTCCGGCTAGCCCTGGAGAAGGCCTTCTTGCAGAATCCAAAACCAACCTCCGAGGAAATCTCCATGCTGGCCGAATCGCTGACCATGGAGAAGGAGGTGGTGAGGGTCTGGTTCTGCAACAGGCGGCAGAAGGAGAAGCGGATCAACCCTCCGACCAGCTGTTCCATGTCCTGTCCTCCATCGCTGGTGTCTCCACTCACACCACCTAGCATGGCATTGTCCATGGCCCTAGGTATGTCAGCCACAACAGCTACCTCTCTGGGTGTGGGCACACCTCCTCGTTCTCCTGGTGTGCCCATCACTGCTACAGACCTCTCCACTACATCAATGATGGCCACCACGCCCACCGCTCAACATGCTACCTCAGTGACGACCAATGTGTCGAGAGCCTCTGCCATTGTCTCGCCGACGATCAAGAACGAGTAATCTGCCCCC-------------------------------------------------------------------
Ncooperi_RockCrRoad_N1160 CATTCTTGCATGATCTCGTGGCCACGGTTGCATTTTTCTATTCTACTCCACCAACAAAGCTTAATCTGCTCTGTCAACATCAGGAGAAAGATGCCAAAGTGTACTGTGTTCTTTAGTTCCCCCACTTTTCTTATTCAGATTTAAATCTACATACATGTATCTTAACTACGGCACACACAGAAATATCG-----------AAGACAATTGCCATTAATTCAAAAAATTAATTATCTCTGGCATAAATGCGTGAAAATATTTTAAACCCTTTTTATAAAAATCTAAGAAATCTGACATCAGACGCATGTAAAGAATGACATAATGAAGCTGTTTGCTATTGGCTAGATGTTTTCTGGTCATTTGATTTTATTATATAGAGAGATATACATAAGTTAGTGAACTGATGTATGTATATTTTTTGTTTCCCTGCAGGCTTTACTCAGGGAGATGTAGGTTTGGCAATGGGTAAATTATATGGCAATGACTTCAGCCAGACTACGATCTCCAGGTTCGAGGCCCTTAACCTAAGCTTCAAGAACATGTGTAAGCTAAAGCCCCTGTTACAGCGGTGGCTGGAGGACGCAGATGCCTCTATGAACAACCCGGCTGCCCTGACAAATGCACATACAACGCCAGAGTCTATAGGCCGGAGGCGAAAAAAGCGCACCAGCATCGAAACGACGGTCCGGCTAGCCCTGGAGAAGGCCTTCTTGCAGAATCCAAAACCAACCTCCGAGGAAATCTCCATGCTGGCCGAATCGCTGACCATGGAGAAGGAGGTGGTGAGGGTCTGGTTCTGCAACAGGCGGCAGAAGGAGAAGCGGATCAACCCTCCGACCAGCTGTTCCATGTCCTGTCCTCCATCGCTGGTGTCTCCACTCACACCACCTAGCATGGCATTGTCCATGGCCCTAGGTATGTCAGCCACAACAGCTACCTCTCTGGGTGTGGGCACACCTCCTCGTTCTCCTGGTGTGCCCATCACTGCTACAGACCTCTCCACTACATCAATGATGGCCACCACGCCCACCGCTCAACATGCTACCTCAGTGACGACCAATGTGTCGAGAGCCTCTGCCATTGTCTCGCCGACGATCAAGAACGAGTAATCTGCCCCCCGTTCTTCCTACGATGCAACAGTTCCTAAAACAAATAATTTCATATCACTGTTTCTGTTTGTCCATA
Ncoylei_Apalachia_N1195 CATTCTTCTATGATCATGTGGCCACTGTTGGATTTTTCTATTCTACTGCACCAACAAAGCTCAATCTGCTCCGTCAACATCAGGAGAAAGGTGCCAAAGTGTACTGTGTTCTTTAGTTCCCCCACTTTTCTTATGCACATTTAAATCTACATACATGTATCTTAACTACGGCACACACATAAATATCGAAAATGTTTCAAA---------TATTAATTCAAAAAATTAATTATCTCTTTCATAAATGTGTGAAAATATTTTAAACCGTTTTTATAAAAATCTAAGAAATCTGACATCAGACGCATGTAAAGCATGACATGATGAAGCTGTTTGCTATTGGCTAGATGTTTTCTGGTCATTTGATTTTATTATATAGAGAGAGATACATAAGTTAGTGAACTGATGTATGTATATTTTTTGTTTCCCTGCAGGCTTTACTCAGGGAGACGTAGGTTTGGCAATGGGTAAATTATATGGCAATGACTTCAGCCAGACTACGATCTCCAGGTTCGAGGCCCTAAACCTAAGCTTCAAGAACATGTGTAAGCTAAAGCCCCTGTTACAGCGGTGGCTGGAGGACGCAGATGCCTCTATGAACAACCCGGCTGCCCTGACAAATGCACATACAACGCCAGAGTCTATAGGCCGGAGGCGAAAAAAGCGCACCAGCATCGAAACGACGGTCCGGCTAGCCCTGGAGAAGGCCTTCTTGCAGAATCCAAAACCAACCTCCGAGGAAATCTCCATGCTGGCCGAATCGCTGACCATGGAGAAGGAGGTGGTGAGGGTCTGGTTCTGCAACAGGCGGCAGAAGGAGAAGCGGATCAACCCTCCGACCAGCTGTTCCATGTCCTGTCCTCCATCGCTGGTGTCTCCACTCACACCACCTAGCATGGCACTGTCCATGGCCCTAGGTATGTCAGCCACAACAGCTACCTCTCTGGGTGTGGGCACACCTCCTCGTTCTCCTGGTGTGCCCATCACTGCTACAGACCTCTCCACTACATCAATGATGGCCACCACGCCCACCGCTCAACATGCTACCTCAGTGACGACCAATGTGTCGAGAGCCTCTGCCATTGTCTCGCCGACGATCAAGAACGAGTAATCTGCCCCCCGTTCTTCCTACGATGCAACAGTTCCTAAAACAAATAAATTCATATCACTGTTACTGTTTGTCAAAA
Ncoylei_DinkinCove_N1118 CATTCTTCCATGATCATGTGGCCACGGTTGGATTTTTCTATTCTACTGCACCAACAAAGCTCAATCTGCTCCGTCAACATCAGGAGAAAGGTGCCAAAGTGTACTGTGTTCTTTAGTTCCCCCACTTTTCTTATGCACATTTAAATCTACATACATGTATCTTAACTACGGCCCACACATGAATATCGAAAATGTTTCAAA---------TATTAATTCAAAAAATTAATTATCTCTTTCATAAATGCGTGAAAATATTTTAAACCGTTTTTATAAAAATCTAAGAAATCTGACATCAGACGCATGTAAAGCATGACATGATGAAGCTGTTTGCTATTGGCTAGATGTTTTCTGGTCATTTGATTTTAGTATATAGAGAGATATACATAAGTTAGTGAACTGATGTATGTATATTTTTTGTTTCCCTGCAGGCTTTACTCAGGGAGATGTAGGTTTGGCAATGGGTAAATTATATGGCAATGACTTCAGCCAGACTACGATCTCCAGGTTCGAGGCCCTAAACCTAAGCTTCAAGAACATGTGTAAGCTAAAGCCCCTGTTACAGCGGTGGCTGGAGGACGCAGATGCCTCTATGAACAACCCGGCTGCCCTGACAAATGCACATACAACGCCAGAGTCTATAGGCCGGAGGCGAAAAAAGCGCACCAGCATCGAAACGACGGTCCGGCTAGCCCTGGAGAAGGCCTTCTTGCAGAATCCAAAACCAACCTCCGAGGAAATCTCCATGCTGGCCGAATCGCTGACCATGGAGAAGGAGGTGGTGAGGGTCTGGTTCTGCAACAGGCGGCAGAAGGAGAAGCGGATCAACCCTCCGACCAGCTGTTCCATGTCCTGTCCTCCATCGCTGGTGTCTCCACTCACACCGCCTAGCATGGCACTGTCCATGGCCCTAGGTATGTCAGCCACAACAGCTACCTCTCTGGGTGTGGGCACACCTCCTCGTTCTCCTGGTGTGCCCATCACTGCTACAGACCTCTCCACTACATCAATGATGGCCACCACGCCCACCGCTCAACATGCTACCTCAGTGACG----------------------------------------------------------------------------------------------------------------------------------
Ncoylei_TiptonCreek_N837 ---------------------------------------ATTCTACTTCACCAACAAAGCTCAATCTGCTCCGTCAACATCAGGAGAAAGGTGCCAAAGTGTACTGTGTTCTTTAGTTCCCCCACTTTTCTTATGCATATTTAAATCTACATACATGTATCTTAACTACGGCACACACAGAAATATCGAAAATGTTTCAAA---------TATTAATTCAAAAAATTAATTATTTCTTTCATAAACGCGTGAAAATATTTTAAACCCTTTTTATAAAAATCTAAGAAATCTGACATCAGAAGCATGTAAAGAATGACATGATGAAGCTGTTTGCTATTGGCTAGATGTTTTCTGGTCATTTGATTTTATTATATAGAGAGATATACATAAGTTAGTGAACTGATGTATGTATATTTTTTGTTTCCCTGCAGGCTTTACTCAGGGAGATGTAGGTTTGGCAATGGGTAAATTATATGGCAATGACTTCAGCCAGACTACGATCTCCAGGTTCGAGGCCCTAAACCTAAGCTTCAAGAACATGTGTAAGCTAAAGCCCCTGTTACAGCGGTGGCTGGAGGACGCAGATGCCTCTATGAACAACCCGGCTGCCCTGACAAATGCACATACAACGCCAGAGTCTATAGGCCGGAGGCGAAAAAAGCGCACCAGCATCGAAACGACGGTCCGGCTAGCCCTGGAGAAGGCCTTCTTGCAGAATCCAAAACCAACCTCCGAGGAAATCTCCATGCTGGCCGAATCGCTGACCATGGAGAAGGAGGTGGTGAGGGTCTGGTTCTGCAACAGGCGGCAGAAGGAGAAGCGGATCAACCCTCCGACCAGCTGTTCCATGTCCTGTCCTCCATCGCTGGTGTCTCCACTCACACCACCTAGCATGGCACTGTCCATGGCCCTAGGTATGTCAGCCACAACAGCTACCTCTCTGGGTGTGGGCACACCTCCTCGTTCTCCTGGTGTGCCCATCACTGCTACAGACCTCTCCACTACATCAATGATGGCCACCACGCCCACCGCTCAACATGCTACCTCAGTGACGACCAATGTGTCGAGAGCCTCTGCCATTGTCTCGCCGACGATCAAGAACGAGTAATCTGCCCCCCGTTCTTCCTACGATGCAACAGTTCCTAAAACAAATAAATTCATATCACTGTTACTGTTTGTCAAAA
Ncressleri_AndersonSpringCave_G2075 --------------------------GTTGGATTTTTCTGTTCTACTCCACCAACAAAGTTCAATCTGCTCTGTAGATGTCAGGAGAAAAGTG-CAAGATGAACTGTGTTCTTTAGTTCCCCCACTCTTCTTATGCATATTTAAATCTACATACATGCATCTTAACTGAGGCACACATGGAAAAATCCAAAATGTTTCAAAGACAATTGCCATTAATTCAAAAAATGAATTATTTCTGGCATAAATGTGTGAAAATATTTTAAGCCATTTTTTAAAAAATCTAAGAAATATGACATCAGACGCATGTAAAGAATCACATGATGAAGCTGTTTGCTATTGGCTAGATTTTTTCTGGTCATTTGATTTTATTCTATATAGAGATATGCATAAGTTAGTGAACTGATGTATGTATATTTTTTGTTTCCCTGCAGGCTTTACTCAGGGAGATGTAGGTTTGGCAATGGGTAAATTATATGGCAATGACTTCAGCCAGACTACGATCTCCAGGTTCGAGGCCCTTAACCTAAGCTTCAAGAACATGTGTAAGCTAAAGCCCCTGTTACAGCGGTGGCTGGAGGATGCAGATGCCTCTATGAACAACCCGGCTGCCCTGACAAATGCACATACAACGCCAGAGTCTATAGGCCGGAGGCGAAAAAAGCGCACCAGCATCGAAACGACGGTCCGGCTAGCCCTGGAGAAGGCCTTCTTGCAGAATCCAAAACCAACCTCCGAGGAAATCTCCATGCTGGCCGAATCGCTGACCATGGAGAAGGAGGTGGTGAGGGTCTGGTTCTGCAACAGGCGGCAGAAGGAGAAGCGGATCAACCCTCCGACCAGCTGTTCCATGTCCTGTCCTCCATCGCTGGTGTCTCCACTCACACCACCTAGCATGGCACTGTCCATGGCCCTAGGTATGTCAGCCACAACAGCTACCTCTATGGGTGTAGGCACACCTCCTCGTTCTCCTGGTGTGCCCATCACTGCTACAGACCTCTCCACTACATCAATGATGGCCACCACGCCCACCGCTCAACATGCTACCTCAGTGACGACCAATGTGTCGAGAGCCTCTGCCATTGTCTCGCCGACGATCAAGAACGAGTAATCTGCCCCC-------------------------------------------------------------------
Ncressleri_PigeonCave_G2077 ----------------------------------------------TCCACCAACAAAGATCAATCTGCTCTGTAGATGTCAGGAGAAAAGTG-CAAGATGAACTGTGTTCTTTAGTTCCCCCACTCTTCTTATGCATATTTAAATCTACATACATGCATCTTAACTGAGGCACACATGGAAAAATCGAAAATGTTTCAAAGACAATTGCCATTAATTCAAAAAATGAATTATTTCTGGCATAAATGTGTGAAAATATTTTAAGCCATTTTTTAAAAAATCTAAGAAATATGACATCAGACGCATGTAAAGAATCACATGATGAAGCTGTTTGCTATTGGCTAGATTTTTTCTGGTCATTTGATTTTATTCTATATAGAGATATGCATAAGTTAGTGAACTGATGTATGTATATTTTTTGTTTCCCTGCAGGCTTTACTCAGGGAGATGTAGGTTTGGCAATGGGTAAATTATATGGCAATGACTTCAGCCAGACTACGATCTCCAGGTTCGAGGCCCTTAACCTAAGCTTCAAGAACATGTGTAAGCTAAAGCCCCTGTTACAGCGGTGGCTGGAGGATGCAGATGCCTCTATGAACAACCCGGCTGCCCTGACAAATGCACATACAACGCCAGAGTCTATAGGCCGGAGGCGAAAAAAGCGCACCAGCATCGAAACGACGGTCCGGCTAGCCCTGGAGAAGGCCTTCTTGCAGAATCCAAAACCAACCTCCGAGGAAATCTCCATGCTGGCCGAATCGCTGACCATGGAGAAGGAGGTGGTGAGGGTCTGGTTCTGCAACAGGCGGCAGAAGGAGAAGCGGATCAACCCTCCGACCAGCTGTTCCATGTCCTGTCCTCCATCGCTGGTGTCTCCACTCACACCACCTAGCATGGCACTGTCCATGGCCCTAGGTATGTCAGCCACAACAGCTACCTCTATGGGTGTAGGCACACCTCCTCGTTCTCCTGGTGTGCCCATCACTGCTACAGACCTCTCCACTACATCAATGATGGCCACCACGCCCACCGCTCAACATGCTACCTCAGTGACGACCAATGTGTCGAGAGCCTCTGCCATTGTCTCGCCGACGATCAAGAACGAGTAATCTGCCCCCCGTTCTTCCTATGATGCAACAGTTCCTAAAACAAATAAATTCATATCACT-----------------
Ncrosbyi_MtMitchell_N210 CATTCTTCCATGATCACATGGCCACAGTTGAATTTTTTTATTCTACTCCACCAACAAAGATCAATCTGCTCTGTCGACATCAGGAGAAAGACGCCAAACTGTACTGTCTTCTTTAGTTCCCC-ACTCTTCTTATGCACATTTAAATCTACATACATGTATCTTAACTAAGGCACACACAAAAAAATCGAAAATATTTCAAAGACAATTGCCATCAATTCAAAAAATTAAGTATCTCTGGCATAAATGTGTGAAAATATTTTAAACCCTTTTTATAAAAATCTAAGAAATCTGACGTC-------------------------------------------------------------------------------------------AAGTTAGTGAACTGATGTATGTATATTTTTTGTTTCCCTGCAGGCTTTACTCAGGGAGATGTAGGTTTGGCAATGGGTAAATTATATGGCAATGACTTCAGCCAGACTACGATCTCCAGGTTCGAGGCCCTTAACCTAAGCTTCAAGAACATGTGTAAGCTAAAGCCCCTGTTACAGCGGTGGCTGGAGGACGCAGATGCCTCTATGAACAACCCGGCTGCCCTGACAAATGCACATACAACGCCAGAGTCTATAGGCCGGAGGCGAAAAAAGCGCACCAGCATCGAAACGACGGTCCGGCTAGCCCTGGAGAAGGCCTTCTTGCAGAATCCAAAACCAACCTCCGAGGAAATCTCCATGCTGGCCGAATCGCTGACCATGGAGAAGGAGGTGGTGAGGGTCTGGTTCTGCAACAGGCGGCAGAAGGAGAAGCGGATCAACCCTCCGACCAGCTGTTCCATGTCCTGTCCTCCATCGCTGGTGTCTCCACTCACACCACCTAGCATGGCACTGTCCATGGCCCTAGGTATGTCAGCCACAACAGCTACCTCTCTGGGTGTGGGTACACCTCCTCGTTCTCCTGGTGTGCCCATCACTGCTACAGACCTCTCCACTACATCAATGATGGCCACCACGCCCACCGCTCAACATGCTACCTCAGTGACGACCAATGTGTCGAGAGCCTCTGCCATTGTCTCGCCGACGATCAAGAACGAGTAATCTGCCCCCCGTTCTTCCTAC-------------------------------------------------------
Ncrosbyi_PricesCrk_N1143 CATTCTTCCATGATCACATGGCCACAGTTGAATTTTTTTATTCTACTCCACCAACAAAGATCAATCTGCTCTGTCGACATCAGGAGAAAGACGCCAAACTGTACTGTCTTCTTTAGTTCCCC-ACTCTTCTTATGCACATTTAAATCTACATACATGTATCTTAACTAAGGCACACACAAAAAAATCGAAAATATTTCAAAGACAATTGCCATCAATTCTAAAAATTAAGTATCTCTGGCATAAATGCGTGAAAATATTTTAAACCCTTTTTATAAAAATCTAAGAAATCTGACGTC-------------------------------------------------------------------------------------------AAGTTAGTGAACTGATGTATGTATATTTTTTGTTTTCCTGCAGGCTTTACTCAGGGAGATGTAGGTTTGGCAATGGGTAAATTATATGGCAATGACTTCAGCCAGACTACGATCTCCAGGTTCGAGGCCCTTAACCTAAGCTTCAAGAACATGTGTAAGCTAAAGCCCCTGTTACAGCGGTGGCTGGAGGACGCAGATGCCTCTATGAACAACCCGGCTGCCCTGACAAATGCACATACAACGCCAGAGTCTATAGGCCGGAGGCGAAAAAAGCGCACCAGCATCGAAACGACGGTCCGGCTAGCCCTGGAGAAGGCCTTCTTGCAGAATCCAAAACCAACCTCCGAGGAAATCTCCATGCTGGCCGAATCGCTGACCATGGAGAAGGAGGTGGTGAGGGTCTGGTTCTGCAACAGGCGGCAGAAGGAGAAGCGGATCAACCCTCCGACCAGCTGTTCCATGTCCTGTCCTCCATCGCTGGTGTCTCCACTCACACCACCTAGCATGGCACTGTCCATGGCCCTAGGTATGTCAGCCACAACAGCTACCTCTCTGGGTGTGGGTACACCTCCTCGTTCTCCTGGTGTGCCCATCACTGCTACAGACCTCTCCACTACATCAATGATGGCCACCACGCCCACCGCTCAACATGCTACCTCAGTGACGACCAATGTGTCGAGAGCCTCTGCCATTGTCTCGCCGACGATCAAGAACGAGTAATCTGCCCCCCGTTCTTCCTACGATGCAACAGTTCCTAAAACAAATA------------------------------
Ncrosbyi_ShufordCrk_N1148 CATTCTTCCATGATCACATGGCCACAGTTGAATTTTTTTATTCTACTCCACCAACAAAGATCAATCTGCTCTGTCGGCATCAGGAGAAAGACGCCAAACTGTACTGTCTTCTTTAGTTCCCC-ACTCTTCTTATGCACATTTAAATCTACATACATGTATCTTAACTAAGGCACACACAAAAAAATCGAAAATATTTCAAAGACAATTGCCATCAATTCAAAAAATTAAGTATCTCTGGCATAAATGCGTGAAAATATTTTAAACCCTTTTTATAAAAATCTAAGAAATCTGACGTC-------------------------------------------------------------------------------------------AAGTTAGTGAACTGATGTATGTATATTTTTTGTTTCCCTGCAGGCTTTACTCAGGGAGATGTAGGTTTGGCAATGGGTAAATTATATGGCAATGACTTCAGCCAGACTACGATCTCCAGGTTCGAGGCCCTTAACCTAAGCTTCAAGAACATGTGTAAGCTAAAGCCCCTGTTACAGCGGTGGCTGGAGGACGCAGATGCCTCTATGAACAACCCGGCTGCCCTGACAAATGCACATACAACGCCAGAGTCTATAGGCCGGAGGCGAAAAAAGCGCACCAGCATCGAAACGACGGTCCGGCTAGCCCTGGAGAAGGCCTTCTTGCAGAATCCAAAACCAACCTCCGAGGAAATCTCCATGCTGGCCGAATCGCTGACCATGGAGAAGGAGGTGGTGAGGGTCTGGTTCTGCAACAGGCGGCAGAAGGAGAAGCGGATCAACCCTCCGACCAGCTGTTCCATGTCCTGTCCTCCATCGCTGGTGTCTCCACTCACACCACCTAGCATGGCACTGTCCATGGCCCTAGGTATGTCAGCCACAACAGCTACCTCTCTGGGTGTGGGTACACCTCCTCGTTCTCCTGGTGTGCCCATCACTGCTACAGACCTCTCCACTACATCAATGATGGCCACCACGCCCACCGCTCAACATGCTACCTCAGTGACGACCAATGTGTCGAGAGCCTCTGCCATTGTCTCGCCGACGATCAAGAACGAGTAATCTGCCCCCCGTTCTTCCTACGATGCAACAGTTCCTAAAACAAATAAATTCATATCACTGTT--------------
Ndellingeri_WhitewFalls_N887 ----------------------------------------------------------------------------------GAAGAAAGGTGCCAAAGTGTACTGTGTTCTTTAGTTCCCCCACTTTTCGTATGCACATTTAAATCTACATACATATATCTTAACTACAGCACACACAGAAATATCA-----------AAGACAATTGCCATTAATTCAAAAAATTAATTATCTCTGTCATAAATGCGTGAAAATATTTTAAACCCTTTTTATAAAAATCTAAGAAATCTGACATCAGACGCATGTAAAGAATGACATAATGAAGCTGTTTGCTATTGGCTAGATGTTTTCTGGTCATTTGATTTTATTATATAGAGAGATATACATAAGTTAGTGAACTGATGTATGTATATTTTTTGTTTCCCTGCAGGCTTTACTCAGGGAGATGTAGGTTTGGCAATGGGTAAATTATATGGCAATGATTTCAGCCAGACTACGATCTCCAGGTTCGAGGCCCTTAACCTAAGCTTCAAGAACATGTGTAAGCTAAAGCCCCTGTTACAGCGGTGGCTGGAGGACGCAGATGCCTCTATGAACAACCCGGCTGCCCTGACAAATGCACATACAACGCCAGAGTCTATAGGCCGGAGGCGAAAAAAGCGCACCAGCATCGAAACGACGGTCCGGCTAGCCCTGGAGAAGGCCTTCTTGCAGAATCCAAAACCAACCTCCGAGGAAATCTCCATGCTGGCCGAATCGCTGACCATGGAGAAGGAGGTGGTGAGGGTCTGGTTCTGCAACAGGCGGCAGAAGGAGAAGCGGATCAACCCTCCGACCAGCTGTTCCATGTCCTGTCCTCCATCGCTGGTGTCTCCACTCACACCACCTAGCATGGCATTGTCCATGGCCCTAGGTATGTCAGCCACAACAGCTACCTCTCTGGGTGTGGGCACACCTCCTCGTTCTCCTGGTGTGCCCATCACTGCTACAGACCTCTCCACTACTTCAATGATGGCCACCACGCCCACCGCTCAACATGCTACCTCAGTGACGACCAATGTGTCGAGAGCCTCTGCCATTGTCTCGCCGACGATCAAGAACGAGTAATCTGCCCCCCGTTCTTCCTACGATGCAACAGTTC------------------------------------------
Ndilutus_GrassyCreek_N670 -----------------------------------------------------------------------------------------------------------------------------------------------------------------------------------------------------------------------------------------------------------------------------------------------------------------------------------------------------------------------------------------------------------------------------------------------GCTTTACTCAGGGAGATGTAGGTTTGGCAATGGGTAAATTATATGGCAATGACTTCAGCCAGACTACGATCTCCAGGTTCGAGGCCCTTAACCTAAGCTTCAAGAACATGTGTAAGCTAAAGCCCCTGTTACAGCGGTGGCTGGAGGACGCAGATGCCTCTATGAACAACCCGGCTGCCCTGACAAATGCACATACAACGCCAGAGTCTATAGGCCGGAGGCGAAAAAAGCGCACCAGCATCGAAACGACGGTCCGGCTAGCCCTGGAGAAGGCCTTCTTGCAGAATCCAAAACCAACCTCCGAGGAAATCTCCATGCTGGCCGAATCGCTGACCATGGAGAAGGAGGTGGTGAGGGTCTGGTTCTGCAACAGGCGGCAGAAGGAGAAGCGGATCAACCCTCCGACCAGCTGTTCCATGTCCTGTCCTCCATCGCTGGTGTCTCCACTCACACCACCTAGCATGGCACTGTCCATGGCTCTAGGTATGTCAGCCACAACAGCTACCTCTCTGGGTGTGGGCACA-------------------------------------------------------------------------------------------------------------------------------------------------------------------------------------------------------------------------------------
Ndilutus_StarveRockCave_G3174 -GTTCTTCCATGATCACATGGCCATGGTTGAATTTTTTTATTCTACTCCACCAACAAAGGTAAATCTGCCCCGTCGTCAACCGGAGATAGACGCCAAAGTGTACTGTCTTCTTTAGTTCCCCCACTCTTCTTATGCACATTTAAATCTACATACATGTA--TTAACTAAGGCACACACAGAAAAATCGAAAATGTTTCAAAGACAATTGCCATCTATTCAAAAAATTAAGTATCTCTGGCATAAATGCGTGAAAATATTTTAAACCCTTTTTATAAAAATCTAAGAAATCTGATGCCAGACGCATGTAAAGAATGACATGATGAAGCTGTTTGCTATTGGCTAGATGTTTTCTGGTCATTTGATTTTATTATATAGAGAGATATACATAAGTTAGTGAACTGATGTATGTATATTTTTTGTTTCCCTGCAGGCTTTACTCAGGGAGATGTAGGTTTGGCAATGGGTAAATTATATGGCAATGACTTCAGCCAGACTACGATCTCCAGGTTCGAGGCCCTTAACCTAAGCTTCAAGAACATGTGTAAGCTAAAGCCCCTGTTACAGCGGTGGCTGGAGGACGCAGATGCCTCTATGAACAACCCGGCTGCCCTGACAAATGCACATACAACGCCAGAGTCTATAGGCCGGAGGCGAAAAAAGCGCACCAGCATCGAAACGACGGTCCGGCTAGCCCTGGAGAAGGCCTTCTTGCAGAATCCAAAACCAACCTCCGAGGAAATCTCCATGCTGGCCGAATCGCTGACCATGGAGAAGGAGGTGGTGAGGGTCTGGTTCTGCAACAGGCGGCAGAAGGAGAAGCGGATCAACCCTCCGACCAGCTGTTCCATGTCCTGTCCTCCATCGCTGGTGTCTCCACTCACACCACCTAGCATGGCACTGTCCATGGCTCTAGGTATGTCAGCCACAACAGCTACCTCTCTGGGTGTGGGCACACCTCCTCGTTCTCCTGGTGTGCCCATCACTGCTACAGACCTCTCCACTACATCAATGATGGCCACCACGCCCACCGCTCAACATGCTACCTCAGTGACGACCAATGTGTCGAGAGCCTCTGCCATTGTCTCGCCGACGATCAAGAACGAGTAATCTGCCCCCCGTTCTTCCTACGATGCAACAGTTCCTAAAACAAATAAATTCATATCACTGTTACTGTTTGTCAAAA
Nfridelli_LittlePigeon_N262 CATTCTTGCATGATCACGTGGCCACGGTTGAATTTTTCTATTCTACTCCACCAACAAAGCTCCATCTGCTCCGTCAACATCAGGAGAAAGGTGCCAAAGTGTACTGTGTTCTTTAGTTCCCCCACTTTTCTTATGCACATTTAAATCTACATACATATATCTTAACTACGGCACACACAGAAATATCG-----------AAGACAATTGCCATTAATTCAAAAAATTTATTATCTCTGGCATAAATGCGTGAAAATATTTTAAACCCTTTTTATAAAAATCTAAGAAATCTGACATCAGACGCATGTAAAGAATGACATAATGAAGCTGTTTGCTATTGACTAGATGTTTTCTGGTCATTTGATTTTATTATATATTGAGATATACATAAGTTAGTGAACTGATGTATGTATATTTTTTGTTTCCCTGCAGGCTTTACTCAGGGAGATGTAGGTTTGGCAATGGGTAAATTATATGGCAATGACTTCAGCCAGACTACGATCTCCAGGTTCGAGGCCCTTAACCTAAGCTTCAAGAACATGTGTAAGCTAAAGCCCCTGTTACAGCGGTGGCTGGAGGACGCAGATGCCTCTATGAACAACCCGGCTGCCCTGACAAATGCACATACAACGCCAGAGTCTATAGGCCGGAGGCGAAAAAAGCGCACCAGCATCGAAACGACGGTCCGGCTAGCCCTGGAGAAGGCCTTCTTGCAGAATCCAAAACCAACCTCCGAGGAAATCTCCATGCTGGCCGAATCGCTGACCATGGAGAAGGAGGTGGTGAGGGTCTGGTTCTGCAACAGGCGGCAGAAGGAGAAGCGGATCAACCCTCCGACCAGCTGTTCCATGTCCTGTCCTCCATCGCTGGTGTCTCCACTCACACCACCTAGCATGGCATTGTCCATGGCCCTAGGTATGTCAGCCACAACAGCTACCTCTCTGGGTGTGGGCACACCTCCTCGTTCTCCTGGTGTGCCCATCACTGCTACAGACCTCTCCACTACATCAATGATGGCCACCACGCCCACCGCTCAACATGCTACCTCAGTGACGACCAATGTGTCGAGAGCCTCTGCCATTGTCTCGCCGACGATCAAGAACGAGTAATCTGCCCCCCGTTCTTCCTACGATGCAACAGTTCCTAAAACAAATAAATTCAT-----------------------
Nfurtivus_HugdenBranch_G3175 CATTCTTGCATGATCACGTGGCCACGGTTGAATTTTTCTATTCTACTCCACCAACAAAGCTCAATCTGCTCCATCAACATCAGGAGAAAGGTGCCAAAGTGTACTGTGTTCTTTAGTTCCCCCACTTTTCTTATGCACATTTAAATTTACATACATGTATCTTAACTACGGCACACACAGAAATATCG-----------AAGACAATTGCCATTAATTCAAAAAATTAATTATCTCTGGCATAAATGCTTGAAAATATTTTAAACCCTTTTTATAAAAATCTAAGAAATCTGACATCAGATGCATGTAAAAAATGACATAATGAAGCTGTTTGCTATTGGCTAGATGTTTTCTGGTCATTTGATTTTATTATATAGAGAGATATACATAAGTTAGTGAACTGATGTATGTATATTTTTTGTTTCCCTGCAGGCTTTACTCAGGGAGATGTAGGTTTGGCAATGGGTAAATTATATGGAAATGACTTCAGCCAGACTACGATCTCCAGGTTCGAGGCCCTTAACCTAAGCTTCAAGAACATGTGTAAGCTAAAGCCCCTGTTACAGCGGTGGCTGGAGGACGCAGATGCCTCTATGAACAACCCGGCTGCCCTGACAAATGCACATACAACGCCAGAGTCTATAGGCCGGAGGCGAAAAAAGCGCACCAGCATCGAAACGACGGTCCGGCTAGCCCTGGAGAAGGCCTTCTTGCAGAATCCAAAACCAACCTCCGAGGAAATCTCCATGCTGGCCGAATCGCTGACCATGGAGAAGGAGGTGGTGAGGGTCTGGTTCTGCAACAGGCGGCAGAAGGAGAAGCGGATCAACCCTCCGACCAGCTGTTCCATGTCCTGTCCTCCATCGCTGGTGTCTCCACTCACACCACCTAGCATGGCATTATCCATGGCCCTAGGTATGTCAGCCACAACAGCTACCTCTCTGGGTGTGGGCACACCTCCTCGTTCTCCTGGTGTGCCCATCACTGCTACAGACCTCTCCACTACATCAATGATGGCCACCACGCCCACCGCTCAACATGCTACCTCAGTGACGACCAATGTGTCGAGAGCCTCTGCCATTGTCTCGCCGACGATCAAGAACGAGTAATCTGCCTCCCGTTCTTCCTACGATGCAACAGTTCCTAAAACAAATAAATTCATATCACTGTT--------------
Nfurtivus_RaccoonMtn_N1026 CATTCTTGCATGATCACGTGGCCACGGTTGAATTTTTCTATTCTACTCCACCAACAAAGCTCAATCTGCTCCATCAACATCAGGAGAAAGGTGCCAAAGTGTACTGTGTTCTTTAGTTCCCCCACTTTTCTTATGCACATTTAAATTTACATACATGTATCTTAACTACGGCACACACAGAAATATCG-----------AAGACAATTGCCATTAATTCAAAAAATTAATTATCTCTGGCATAAATGCTTGAAAATATTTTAAACCCTTTTTATAAAAATCTAAGAAATCTGACATCAGATGCATGTAAAAAATGACATAATGAAGCTGTTTGCTATTGGCTAGATGTTTTCTGGTCATTTGATTTTATTATATAGAGAGATATACATAAGTTAGTGAACTGATGTATGTATATTTTTTGTTTCCCTGCAGGCTTTACTCAGGGAGATGTAGGTTTGGCAATGGGTAAATTATATGGAAATGACTTCAGCCAGACTACGATCTCCAGGTTCGAGGCCCTTAACCTAAGCTTCAAGAACATGTGTAAGCTAAAGCCCCTGTTACAGCGGTGGCTGGAGGACGCAGATGCCTCTATGAACAACCCGGCTGCCCTGACAAATGCACATACAACGCCAGAGTCTATAGGCCGGAGGCGAAAAAAGCGCACCAGCATCGAAACGACGGTCCGGCTAGCCCTGGAGAAGGCCTTCTTGCAGAATCCAAAACCAACCTCCGAGGAAATCTCCATGCTGGCCGAATCGCTGACCATGGAGAAGGAGGTGGTGAGGGTCTGGTTCTGCAACAGGCGGCAGAAGGAGAAGCGGATCAACCCTCCGACCAGCTGTTCCATGTCCTGTCCTCCATCGCTGGTGTCTCCACTCACACCACCTAGCATGGCATTATCCATGGCCCTAGGTATGTCAGCCACAACAGCTACCTCTCTGGGTGTGGGCACACCTCCTCGTTCTCCTGGTGTGCCCATCACTGCTACAGACCTCTCCGCTACATCAATGATGGCCACCACGCCCACCGCTCAACATGCTACCTCAGTGACGACCAATGTGTCGAGAGCCTCTGCCATTGTCTCGCCGACGATCAAGAACGAGTAATCTGCCTCCCGTTCTTCCTACGATGCAACAGTTCCTAAAACAAATAAATTCATATCACTGTTACTGTTTGTCAAAA
Ngeorgia_Sittons_N073 ---------------------------TTGAATTTTTCTATTCTACTCCACCAACAAAGCACAATCTGCTCCGTCAACATCAGGAGAAAGGTGCCAAAGTGTACTGTGTTCTTTAGTTCCCCCACTTTTCTTATGCACATTTAAATCTACATACATGTATCTTAACTATGGCACACACAAAAATATTG-----------AAGACAATTGCCATTAATTCAAAAAATTAATTATCTCTGGCATAAATGCGTGAAAATATCTTAAACCCTTTTTATAAAAATCTAAGAAATCTGACATCAGACGCATATAAAGAGTGACATAATGAAGCTGTTTGCTATTGGCTAGATGTTTTCTGGTCATTTGATTTTATTATATAGAGAGATATACATAAGTTAATGAACTGATGTATGTATATTTTTTGTTTCCCTTCAGGCTTTACTCAGGGAGATGTAGGTTTGGCAATGGGTAAATTATATGGCAATGACTTCAGCCAGACTACGATCTCCAGGTTCGAGGCCCTTAACCTAAGCTTCAAGAACATGTGTAAGCTAAAGCCCCTGTTACAGCGGTGGCTGGAGGATGCAGATGCCTCTATGAACAACCCGGCTGCCCTGACAAATGCACATACAACGCCAGAGTCTATAGGCCGGAGGCGAAAAAAACGCACCAGCATCGAAACGACGGTCCGGCTAGCCCTGGAGAAGGCCTTCTTGCAGAATCCAAAACCAACCTCCGAGGAAATCTCCATGCTGGCCGAATCGCTGACCATGGAGAAGGAGGTGGTGAGGGTCTGGTTCTGCAACAGGCGGCAGAAGGAGAAGCGGATCAACCCTCCGACCAGCTGTTCCATGTCCTGTCCTCCATCGCTGGTGTCTCCACTTACACCACCTAGCATGGCATTGTCCATGGCCCTAGGTATGTCAGCCACAACAGCTACCTCTCTGGGTGTGGGCACACCTCCTCGTTCTCCTGGTGTGCCCATCACTGCTACAGACCTCTCCACTACATCAATGATGGCCACCACGCCCACCGCTCAACATGCTACCTCAGTGACGACCAATGTGTCGAGAGCCTCTGCCATTGTCTCGCCGACGATCAAGAACGAGTAATCTGCCCCCCGTTCTTCCTACGATGCAACTGTTCCTAAAACAAATAAATTCATATCACTGTTACTGTTTGTC----
Ngertschi_CedarCreek_N351 CATTCTTCCATGATCACATGGCCACAGTTGAATTTTTTTATTCTACTGCACCAACAAAGATCAATCTGCTCTGTCGACATCAGGAGAAAGACGCCAAACTGTACTGTGTTCTTTACTTTCCCCACTCTTCTTATGAACATTTAAATCTACATACATGTATCTTAACTAAGGCACACACAAAAAAATCGAAAATATTTCAAAGACAATTGCCATCATTTCAAAAAATTAAGTATCTCTGGCATAAATGCGTGAAAATATTTTAAACCCTTTTTATAAAAATCTAAGAAATCTGACGTC-------------------------------------------------------------------------------------------AAGTTAGTGAACTGATGTATGTATATTTTTTGTTTCCCTGCAGGCTTTACTCAGGGAGATGTAGGTTTGGCAATGGGTAAATTATATGGCAATGACTTCAGCCAGACTACGATCTCCAGGTTCGAGGCCCTTAACCTAAGCTTCAAGAACATGTGTAAGCTAAAGCCCCTGTTACAGCGGTGGCTGGAGGACGCAGATGCCTCTATGAACAACCCGGCTGCCCTGACAAATGCACATACAACGCCAGAGTCTATAGGCCGGAGGCGAAAAAAGCGCACCAGCATCGAAACGACGGTCCGGCTAGCCCTGGAGAAGGCCTTCTTGCAGAATCCAAAACCAACCTCCGAGGAAATCTCCATGCTGGCCGAATCGCTGACCATGGAGAAGGAGGTGGTGAGGGTCTGGTTCTGCAACAGGCGGCAGAAGGAGAAGCGGATCAACCCTCCGACCAGCTGTTCCATGTCCTGTCCTCCATCGCTGGTGTCTCCACTCACACCGCCTAGCATGGCACTGTCCATGGCCCTAGGTATGTCAGCCACAACAGCTACCTCTCTGGGTGTGGGTACACCTCCTCGTTCTCCTGGTGTGCCCATCACTGCTACAGACCTCTCCACTACATCAATGATGGCCACCACGCCCACCGCTCAACATGCTACCTCAGTGACGACCAATGTGTCGAGAGCCTCTGCCATTGTCTCGCCGACGATCAAGAACGAGTAATCTGCCCCCCGTTCTTCCTACGATGCAACAGTTCCTAAAACAAATAAATTCATATCACTGTTACTGTTTGTCAAAA
Ngertschi_FrenchBroad_N968 CATTCTTCCATGATCACATGGCCACAGTTGAATTTTTTTATTCTACTGCACCAACAAAGATCAATCTGCTCCGTTGACATCAGGAGAAAGACGCCAAACTGTACTGTCTTCTTTAGTTCCCCCACTCTTCTTATGCACATTTAAATCTACATACATGTATCTTAACTAAGGCACACACAAAAAAATCGAAAATATTTCAAAGACAATTGCCATCAATTCAAAAAATTAAGTATCTCTGGCATAAATGCGTGAAAATATTTTAAACCCTTTTTATAAAAATCTAAGAAATCTGACGTC-------------------------------------------------------------------------------------------AAGTTAGTGAACTGATGTATGTATATTTTTTGTTTCCTTGCAGGCTTTACTCAGGGAGATGTAGGTTTGGCAATGGGTAAATTATATGGCAATGACTTCAGCCAGACTACGATCTCCAGGTTCGAGGCCCTTAACCTAAGCTTCAAGAACATGTGTAAGCTAAAGCCCCTGTTACAGCGGTGGCTGGAGGACGCAGATGCCTCTATGAACAACCCGGCTGCCCTGACAAATGCACATACAACGCCAGAGTCTATAGGCCGGAGGCGAAAAAAGCGCACCAGCATCGAAACGACGGTCCGGCTAGCCCTGGAGAAGGCCTTCTTGCAGAATCCAAAACCAACCTCCGAGGAAATCTCCATGCTGGCCGAATCGCTGACCATGGAGAAGGAGGTGGTGAGGGTCTGGTTCTGCAACAGGCGGCAGAAGGAGAAGCGGATCAACCCTCCGACCAGCTGTTCCATGTCCTGTCCTCCATCGCTGGTGTCTCCACTCACACCGCCTAGCATGGCACTGTCCATGGCCCTAGGTATGTCAGCCACAACAGCTACCTCTCTGGGTGTGGGTACACCTCCTCGTTCTCCTGGTGTGCCCATCACTGCTACAGACCTCTCCACTACATCAATGATGGCCACCACGCCCACCGCTCAACATGCTACCTCAGTGACGACCAATGTGTCGAGAGCCTCTGCCATTGTCTCGCCGACGATCAAGAACGAGTAATCTGCCCCCCGTTCTTCCTACGATGCAACAGTTCCTAAAACAAATAAATTCATATCACTGTTACTGTTTGTCAAAA
Ngertschi_HickoryNutGap_N810 CATTCTTCCATGATCACATGGCCACAGTTGAATTTTTTTATTCTACTGCACCAACAAAGATCAATCTGCTCCGTCGACATCAGGAGAAAGACGCCAAACTGTACTGTCTTCTTTAGTTCCCCTACTCTTCTTATGCACATTTAAATCTACATACATGTATCTTAACTAAGGCACGCACAAAAAAATCAAAAATATTTCAAAGACAATTGCCATCAATTCAAAAAATTAAGTATCTCTGGCATAAATGCGTGAAAATATTTTAAACCCTTTTTATAAAAATCTAAGAAATCTGACGTC-------------------------------------------------------------------------------------------AAGTTAGTGAACTGATGTATGTATATTTTTTGTTTCCCTGCAGGCTTTACTCAGGGAGATGTAGGTTTGGCAATGGGTAAATTATATGGCAATGACTTCAGCCAGACTACGATCTCCAGGTTCGAGGCCCTTAACCTAAGCTTCAAGAACATGTGTAAGCTAAAGCCCCTGTTACAGCGGTGGCTGGAGGACGCAGATGCCTCTATGAACAACCCGGCTGCCCTGACAAATGCACATACAACGCCAGAGTCTATAGGCCGGAGGCGAAAAAAGCGCACCAGCATCGAAACGACGGTCCGGCTAGCCCTGGAGAAGGCCTTCTTGCAGAATCCAAAACCAACCTCCGAGGAAATCTCCATGCTGGCCGAATCGCTGACCATGGAGAAGGAGGTGGTGAGGGTCTGGTTCTGCAACAGGCGGCAGAAGGAGAAGCGGATCAACCCTCCGACCAGCTGTTCCATGTCCTGTCCTCCATCGCTGGTGTCTCCACTCACACCACCTAGCATGGCACTGTCCATGGCCCTAGGTATGTCAGCCACAACAGCTACCTCTCTGGGTGTGGGTACACCTCCTCGTTCTCCTGGTGTGCCCATCACTGCTACAGACCTCTCCACTACATCAATGATGGCCACCACGCCCACCGCTCAACATGCTACCTCAGTGACGACCAATGTGTCGAGAGCCTCTGCCATTGTCTCGCCGACGATCAAGAACGAGTAATCTGCCCCCCGTTCTTCCTACGATGCAACAGTTCCTAAAACAAATAAATTCATATCACTGTTACTGTTTGTCAAAA
Nholsingeri_BrumleyCrk_N916 CATTCTTCCATGATCACGTGGCCACTGTTGAATTTTTTTATTCTACTCCACCAACATAGGTCAATCTGCTCCGTCGACATCAGGAGAAAGGCGCCAAAGTGTACTGTCTTCTTTAGTTCCTCCACTCTTCTTATGAAAATTTAAATCTGCATATGTGTATCTTAACTAAGGCACACACAGAAAAATCGAAAATGTTTCATACACAATTGCCATTAATTCAAAAAATTAATTATCTCTGGCATAAATGTGTGAAAATATTTTAAACCCTTTTCATAAAAATCTAAGAAATCTGACATCAGAATGATGTAAAGAATGACATGATGAAGGTGTTTGCTATTGGCTAGATGTTTTCTGGTCATTTGATTTTATTATATAGAGAGATATACATAAGTT----AACTGATGTATGTATATTTTTTGTTTCCCTGCAGGCTTTACTCAGGGAGATGTAGGTTTGGCAATGGGTAAATTATATGGCAATGACTTCAGCCAGACTACAATCTCCAGGTTCGAGGCCCTTAACCTAAGCTTCAAGAACATGTGTAAGCTAAAGCCCCTGTTACAGCGGTGGCTGGAGGACGCAGATGCCTCTATGAACAACCCGGCTGCCCTGACAAATGCACATACAACGCCAGAGTCTATAGGCCGGAGGCGAAAAAAGCGCACCAGCATCGAAACGACGGTCCGGCTAGCCCTGGAGAAGGCCTTCTTGCAGAATCCAAAACCAACCTCCGAGGAAATCTCCATGCTGGCCGAATCGCTGACCATGGAGAAGGAGGTGGTGAGGGTCTGGTTCTGCAACAGGCGGCAGAAGGAGAAGCGGATCAACCCTCCGACCAGCTGTTCCATGTCCTGTCCTCCATCGCTGGTGTCTCCACTCACACCACCTAGCATGGCGCTGTCCATGGCCCTAGGTATGTCAGCCACAACAGCTACCTCTCTGGGTGTGGGCACACCTCCTCGTTCTCCTGGTGTGCCCATCACTGCTACAGACCTCTCCACTACATCAATGATGGCCACCACGCCCACCGCTCAACATGCTACCTCAGTGACGACCAATGTGTCGAGAGCCTCTGCCATTGTCTCGCCGACGATCAAGAACGAGTAATCTGCCCCCCGTTCTTCCTACGATGCAACAGTTCCTAAAACAAATAAATTCATATCACTGTTACTGTTTGTCAAAA
Nholsingeri_PondCave_N541 CATTCTTCCATGATCACGTGGCCACTGTTGAATTTTTTTATTCTACTCCACCAACATAGGTCAATCTGCTCCGTCGACATCAGGAGAAAGGCGCCAAAGTGTACTGTCTTCTTTAGTTCCTCCACTCTTCTTATGAAAATTTAAATCTGCATATGTGTATCTTAACTAAGACACACACAGAAAAATCGAAAATGTTTCATACACAATTGCCATTAATTCAAAAAATTAATTATCTCTGGCATAAATGTGTGAAAATATTTTAAACCCTTTTCATAAAAATCTAAGAAATCTGACGTCAGACGCATGTAAAGAATGACATGATGAAGGTGTTTGCTATTGGCTAGATGTTTTCTGGTCATTTGATTTTATTATATAGAGAGATATACATAAGTT----AACTGATGTATGTATATTTTTTGTTTCCCTGCAGGCTTTACTCAGGGAGATGTAGGTTTGGCAATGGGTAAATTATATGGCAATGACTTCAGCCAGACTACAATCTCCAGGTTCGAGGCCCTTAACCTAAGCTTCAAGAACATGTGTAAGCTAAAGCCCCTGTTACAGCGGTGGCTGGAGGACGCAGATGCCTCTATGAACAACCCGGCTGCCCTGACAAATGCACATACAACGCCAGAGTCTATAGGCCGGAGGCGAAAAAAGCGCACCAGCATCGAAACGACGGTCCGGCTAGCCCTGGAGAAGGCCTTCTTGCAGAATCCAAAACCAACCTCCGAGGAAATCTCCATGCTGGCCGAATCGCTGACCATGGAGAAGGAGGTGGTGAGGGTCTGGTTCTGCAACAGGCGGCAGAAGGAGAAGCGGATCAACCCTCCGACCAGCTGTTCCATGTCCTGTCCTCCATCGCTGGTGTCTCCACTCACACCACCTAGCATGGCACTGTCCATGGCCCTAGGTATGTCAGCCACAACAGCTACCTCTCTGGGTGTGGGCACACCTCCTCGTTCTCCTGGTGTGCCCATCACTGCTACAGACCTCTCCACTACATCAATGATGGCCACCACGCCCACCGCTCAACATGCTACCTCAGTGACGACCAATGTGTCGAGAGCCTCTGCCATTGTCTCGCCGACGATCAAGAACGAGTAATCTGCCCCCCGTTCTTCCTACGATGCAACAGTTCCTAAAACAAATAAATTCATATCACTGTTACTGTTTGTCAAAA
Nlowderi_ChestnutBranch_N731 CATTCTTCCATGATCACATGGCCACGGTTGGATTTTTCTGTTCTA----------AAAGCTCAATCTGCTCCATCAACATCAGAAGAAAGGTGCCAAAGTGTACTGTGTTCTTTAGTCCCCCCACTTTTCTTATGCACATTTAAATTTACATGCATGTATCTTAACTATAGCACACACAGAAATATCGAAAATATTTCAAAGACAATTGCCATTAATTCAAAAAATTAATTATCTCTGGCATAAATGCGTGAAAATATTTTAAACCCTTTTTATAAAAATCTAAGAAATCTGACATCAGATGCATGTAAAGAATGACATGATGAAGCTGTTTGCTATTGGCTAGATGTTTTCTGGTCATTTAATTTTATTATATAGAGAGATATACATAAGTTAGTGAACTGATGTATGTATATTTTTTGTTTCCCTGCAGGCTTTACTCAGGGAGATGTAGGTTTGGCAATGGGTAAATTATATGGCAATGACTTCAGCCAGACTACGATCTCCAGGTTCGAGGCCCTAAACCTAAGCTTCAAGAACATGTGTAAGCTAAAGCCCCTGTTACAGCGGTGGCTGGAGGACGCAGATGCTTCTATGAACAACCCGGCTGCCCTGACAAATGCACATACAACGCCAGAGTCTATAGGCCGGAGGCGAAAAAAGCGCACCAGCATCGAAACGACGGTCCGGCTAGCCCTGGAGAAGGCCTTCTTGCAGAATCCAAAACCAACCTCCGAGGAAATCTCCATGCTGGCCGAATCGCTGACCATGGAGAAGGAGGTGGTGAGGGTCTGGTTCTGCAACAGGCGGCAGAAGGAGAAGCGGATCAACCCTCCGACCAGCTGTTCCATGTCCTGTCCTCCATCGCTGGTGTCTCCACTCACACCACCTAGCATGGCACTGTCCATGGCCCTAGGTATGTCAGCCACAACAGCTACCTCTCTGGGTGTGGGCACACCTCCTCGTTCTCCTGGTGTGCCCATCACTGCTACAGACCTCTCCACTACATCAATGATGGCCACCACGCCCACCGCTCAACATGCTACCTCAGTGACGACCAATGTGTCGAGAGCCTCTGCCATTGTCTCGCCGACGATCAAGAACGAGTAATCTGCCCCCCGTTCTTCCTACGATGCAACAGTTCCTAAAACAAATAAATTCATATCACTGTTACTGTTTGTCAAAA
Nlowderi_upperFiresCreek_N820 -------------------------------ATTTTTCTGTTCTA----------AAAGCTCAATCTGCTCCATCAACATCAGGAGAAAGGTGCCAAAGTGTACTGTGTTCTTTAGTCCCCCCACTTTTCTTATGCACATTTAAATTTACATGCATGTATCTTAACTATAGCACACACAGAAATATCGAAAATATTTCAAAGACAATTGCCATTAATTCAAAAAATTAATTATCTCTGGCATAAATGCGTGAAAATATTTTAAACCCTTTTTATAAAAATCTAAGAAATCTGACATCAGATGCATGTAAAGAATGACATGAGGAAGCTGTTTGCTATTGGCTAGATGTTTTCTGGTCATTTAATTTTATTATATAGAGAGATATACATAAGTTAGTGAACTGATGTATGTATATTTTTTGTTTCCCTGCAGGCTTTACTCAGGGAGATGTAGGTTTGGCAATGGGTAAATTATATGGCAATGACTTCAGCCAGACTACGATCTCCAGGTTCGAGGCCCTAAACCTAAGCTTCAAGAACATGTGTAAGCTAAAGCCCCTGTTACAGCGGTGGCTGGAGGACGCAGATGCTTCTATGAACAACCCGGCTGCCCTGACAAATGCACATACAACGCCAGAGTCTATAGGCCGGAGGCGAAAAAAGCGCACCAGCATCGAAACGACGGTCCGGCTAGCCCTGGAGAAGGCCTTCTTGCAGAATCCAAAACCAACCTCCGAGGAAATCTCCATGCTGGCCGAATCGCTGACCATGGAGAAGGAGGTGGTGAGGGTCTGGTTCTGCAACAGGCGGCAGAAGGAGAAGCGGATCAACCCTCCGACCAGCTGTTCCATGTCCTGTCCTCCATCGCTGGTGTCTCCACTCACACCACCTAGCATGGCACTGTCCATGGCCCTAGGTATGTCAGCCACAACAGCTACCTCTCTGGGTGTGGGCACACCTCCTCGTTCTCCTGGTGTGCCCATCACTGCTACAGACCTCTCCACTACATCAATGATGGCCACCACGCCCACCGCTCAACATGCTACCTCAGTGACGACCAATGTGTCGAGAGCCTCTGCCATTGTCTCGCCGACGATCAAGAACGAGTAATCTGCCCCCCGTTCTTCCTA--------------------------------------------------------
Nlula_BeeRockCave_G2091 CATTCTTGCATGATCACGTGGCCACAGATGAATTTTTCTATTCTACTCCACCAACAAAGCACAATCTGCTCCGTCAACATCAGGAGAAAGGTGCCAAAGTGTACTGTGTTCTTTAGTTCCCCCACTTTTCTTATGCACATTTAAATCTACATACATGTATCTTAACTATGGCACACACAGAAATATTG-----------AAGACAATTGCCATTAATTCAAAAAATTAATTATCTCTGGCATAAATGCGTGAAAATATCTTAAACCCTTTATATAAAAATCTAAGAAATCTGACATCAGACGCATATAAAGAGTGACATAATGAAGCTGTTTGCTATTGGTTAGATGTTTTCTGGTCATTTGATTTTATTATATAGAGAGATATACATAAGTTAGTGAACTGATGTATGTATATTTTTTGTTTCCCTTCAGGCTTTACTCAGGGAGATGTAGGTTTGGCAATGGGTAAATTATATGGCAATGACTTCAGCCAGACTACGATCTCCAGGTTCGAGGCCCTTAACCTAAGCTTCAAGAACATGTGTAAGCTAAAGCCCCTGTTACAGCGGTGGCTGGAGGACGCAGATGCCTCTATGAACAACCCGGCTGCCCTGACAAATGCACATACAACGCCAGAGTCTATAGGCCGGAGGCGAAAAAAACGCACCAGCATCGAAACGACGGTCCGGCTAGCCCTGGAGAAGGCCTTCTTGCAGAATCCAAAACCAACCTCCGAGGAAATCTCCATGCTGGCCGAATCGCTGACCATGGAGAAGGAGGTGGTGAGGGTCTGGTTCTGCAACAGGCGGCAGAAGGAGAAGCGGATCAACCCTCCGACCAGCTGTTCCATGTCCTGTCCTCCATCGCTGGTGTCTCCACTTACACCACCTAGCATGGCATTGTCCATGGCCCTAGGTATGTCAGCCACAACAGCTACCTCTCTGGGTGTGGGCACACCTCCTCGTTCTCCTGGTGTGCCCATCACTGCTACAGACCTCTCCACTACATCAATGATGGCCACCACGCCCACCGCTCAACATGCTACCTCAGTGACGACCAATGTGTCGAGAGCCTCTGCCATTGTCTCGCCGACGATCAAGAACGAGTAATCTGCCCCCCGTTCTTCCTACGATGCAACAGTTCCTAAAACAAATAAATTCATATCACTGTTACTGTTTGTCAAAA
Nlula_LulaFallsCave_G2084 CATTCTTGCATGATCACGTGGCCACAGATGAATTTTTCTGTTCTACTCCACCAACAAAGCACAATCTGCTCCGTCAACATCAGGAGAAAGGTGCCAAAGTGTACTGTGTTCTTTAGTTCCCCCACTTTTCTTATGCACATTTAAATCTACATACATGTATCTTAACTATGGCACACACAGAAATATTG-----------AAGACAATTGCCATTAATTCAAAAAATTAATTATCTCTGGCATAAATGCGTGAAAATATCTTAAACCCTTTATATAAAAATCTAAGAAATCTGACATCAGACGCCTATAAAGAGTGACATAATGAAGCTGTTTGCTATTGGTTAGATGTTTTCTGGTCATTTGATTTTATTATATAGAGAGATATACATAAGTTAGTGAACTGATGTATGCATATTTTTTGTTTCCCTTCAGGCTTTACTCAGGGAGATGTAGGTTTGGCAATGGGTAAATTATATGGCAATGACTTCAGCCAGACTACGATCTCCAGGTTCGAGGCCCTTAACCTAAGCTTCAAGAACATGTGTAAGCTAAAGCCCCTGTTACAGCGGTGGCTGGAGGACGCAGATGCCTCTATGAACAACCCGGCTGCCCTGACAAATGCACATACAACGCCAGAGTCTATAGGCCGGAGGCGAAAAAAACGCACCAGCATCGAAACGACGGTCCGGCTAGCCCTGGAGAAGGCCTTCTTGCAGAATCCAAAACCAACCTCCGAGGAAATCTCCATGCTGGCCGAATCGCTGACCATGGAGAAGGAGGTGGTGAGGGTCTGGTTCTGCAACAGGCGGCAGAAGGAGAAGCGGATCAACCCTCCGACCAGCTGTTCCATGTCCTGTCCTCCATCGCTGGTGTCTCCACTTACACCACCTAGCATGGCATTGTCCATGGCCCTAGGTATGTCAGCCACAACAGCTACCTCTCTGGGTGTGGGCACACCTCCTCGTTCTCCTGGTGTGCCCATCACTGCTACAGACCTCTCCACTACATCAATGATGGCCACCACGCCCACCGCTCAACATGCTACCTCAGTGACGACCAATGTGTCGAGAGCCTCTGCCATTGTCTCGCCGACGATCAAGAACGAGTAATCTGCCCCCCGTTCTTCCTACGATGCAACAGTTCCTAAAACAAATAAATTCATATCACT-----------------
Nmimus_NealsSink_N329 CATTCTTCCATGATCACGTGGCCACTGTTGAATTTTTTTATTCTACTCCACCAACATAGGTCAATCTGCTCCGTCGACATCAGGAGAAAGGCGCCAAAGTGTACTGTCTTCTTTAGTTCCTCCACTCTTCTTATGAAAATGTAAATCTACATACGTGTATCTTAACTAAGGCACACACAGAAAAATCGAAAATGTTTCATAGACAATTGCCATTAATTCAAAAAATTGATTATCTCTGGCATAAATGTGTGAAAATATATTAAACCCTTTTTATAAAAATCTAAGATATCTAACGTCAGACGCATGTAAAGAATGACATGATGAAGCTGTTTGCTATTGGCTAGATGTTTTCTGGTCATTTGATTTTATTATATAGAGAGATATACATAAGTTAGTGAACTGATGTATGTATATTTTTTGTTTCCCTGCAGGCTTTACTCAGGGAGATGTAGGTTTGGCAATGGGTAAATTATATGGCAATGACTTCAGCCAGACTACAATCTCCAGGTTCGAGGCCCTTAACCTAAGCTTCAAGAACATGTGTAAGCTAAAGCCCCTGTTACAGCGGTGGCTGGAGGACGCAGATGCCTCTATGAACAACCCGGCTGCCCTGACAAATGCACATACAACGCCAGAGTCTATAGGCCGGAGGCGAAAAAAGCGCACCAGCATCGAAACGACGGTCCGGCTAGCCCTGGAGAAGGCCTTCTTGCAGAATCCAAAACCAACCTCCGAGGAAATCTCCATGCTGGCCGAATCGCTGACCATGGAGAAGGAGGTGGTGAGGGTCTGGTTCTGCAACAGGCGGCAGAAGGAGAAGCGGATCAACCCTCCGACCAGCTGTTCCATGTCCTGTCCTCCATCGCTGGTGTCTCCACTCACACCACCTAGCATGGCACTGTCCATGGCCCTAGGTATGTCAGCCACAACAGCTACCTCTCTGGGTGTGGGCACACCTCCTCGTTCTCCTGGTTTGCCCATCACTGCTACAGACCTCTCCACTACATCAATGATGGCCACCACGCCCACCGCTCAACATGCTACCTCAGTGACGACCAATGTGTCGAGAGCCTCTGCCATTGTCTCGCCGACGATCAAGAACGAGTAATCTGCCCCCCGTTCTTCCTACGATGCAACAGTTCCTAAAACAAATAAATTCATATCACTGTTACTG----------
Nmimus_Straleys_N625 CATTCTTCCATGATCACGTGGCCACTGTTGAATTCTTTTATTCTACTCCACCAACATAGGTCAATCTGCTCCGTCGACATCAGGAGAAAGGCGCCAAAGTGTACTGTCTTCTTTAGTTCCTCCAC---TCTTATGAAAATTTAAATCTACATACGTGTATCTTAACTAAGGCACACACAGAAAAATCGAAAATGTTTCATAGACAATTGCCATTAATTCAAAAAATTGATTATCTCTGGCATAAATGTGTGAAAATATTTTAAACCCTTTTTATAAAAATCTAAGATATCTAACGTCAGACGCATGTAAAGAATGACATGATGAAGCTGTTTACTATTGGCTAGATGTTTTCTGGTCATTTGATTTTATTATATAGAGAGATATACATAAGTTAGTGAACTGATGTATGTATATTTTTTGTTTCCCTGCAGGCTTTACTCAGGGAGATGTAGGTTTGGCAATGGGTAAATTATATGGCAATGACTTCAGCCAGACTACAATCTCCAGGTTCGAGGCCCTTAACCTAAGCTTCAAGAACATGTGTAAGCTAAAGCCCCTGTTACAGCGGTGGCTGGAGGACGCAGATGCCTCTATGAACAACCCGGCTGCCCTGACAAATGCACATACAACGCCAGAGTCTATAGGCCGGAGGCGAAAAAAGCGCACCAGCATCGAAACGACGGTCCGGCTAGCCCTGGAGAAGGCCTTCTTGCAGAATCCAAAACCAACCTCCGAGGAAATCTCCATGCTGGCCGAATCGCTGACCATGGAGAAGGAGGTGGTGAGGGTCTGGTTCTGCAACAGGCGGCAGAAGGAGAAGCGGATCAACCCTCCGACCAGCTGTTCCATGTCCTGTCCTCCATCGCTGGTGTCTCCACTCACACCACCTAGCATGGCACTGTCCATGGCCCTAGGTATGTCAGCCACAACAGCTACCTCTCTGGGTGTGGGCACACCTCCTCGTTCTCCTGGTTTGCCCATCACTGCTACAGACCTCTCCACTACATCAATGATGGCCACCACGCCCACCGCTCAACATGCTACCTCAGTGACGACCAATGTGTCGAGAGCCTCTGCCATTGTCTCGCCGACGATCAAGAACGAGTAATCTGCCCCCCGTTCTTCCTACGATGCAACAGTTCCTAAAACAAATAAATTCATA----------------------
Nnasicus_CaneyFork_N171 CATTCTTCCAATGTCACATGGCCACAGTTGAATTTTTTTATTCTACTCCACCAACAAAGATCAATCTGCTCCATCGACATCAGGAGAAAGATGCCAAAGTGTACTGTCTTTTTTAGTTCCCCCACTCTTCTTATGCACATTTAAAGCTGCATACATGTATCTTAACTAAGGCACACACAAAAAAATCGAAAATGTTTCAAAGACAATTGCCATCAATTCAAAAAATTAAGTATCTCTGGCATAAATGTGTGAAAATATTTTAAACCCTTTTTATAAAAATCTAAGAAATCTGGCATCAGATGCATGTAAAGAATGACATGATGAAGCTGTTTGCTATTGGCTAGATGTTTTCTGGTCATTTGATTTTATTATATAGAGAGATATACATAAGTTAGTGAACTGATGTATGTATATTTTTTGTTTCCCTGCAGGCTTTACTCAGGGAGATGTAGGTTTGGCAATGGGTAAATTATATGGCAATGACTTCAGCCAGACTACGATCTCCAGGTTCGAGGCCCTTAACCTAAGCTTCAAGAACATGTGTAAGCTAAAGCCCCTGTTACAGCGGTGGCTGGAGGACGCAGATGCCTCTATGAACAACCCGGCTGCCCTGACAAATGCACATACAACGCCAGAGTCTATAGGCCGGAGGCGAAAAAAGCGCACCAGCATCGAAACGACGGTCCGGCTAGCCCTGGAGAAAGCCTTCTTGCAGAATCCAAAACCAACCTCCGAGGAAATCTCCATGCTGGCCGAATCGCTGACCATGGAGAAGGAGGTGGTGAGGGTCTGGTTCTGCAACAGGCGGCAGAAGGAGAAGCGGATCAACCCTCCGACCAGCTGTTCCATGTCCTGTCCTCCATCGCTGGTGTCTCCACTCACACCACCTAGCATGGCACTGTCCATGGCCCTAGGTATGTCAGCCACAACAGCTACCTCTCTGGGTGTGGGTACACCTCCTCGTTCTCCTGGTGTGCCCATCACTGCTACAGACCTCTCCACTACATCAATGATGGCCACCACGCCCACCGCTCAACATGCTACCTCAGTGACGACCAATGTGTCGAGAGCCTCTGCCATTGTCTCGCCGACGATCAAGAACGAGTAATCTGCCCCCCGTTCTTCCTACGATGCAACAGTTCCTAAAACAAATAAATTCATATCACTGTTACTGTTTGTCAAAA
Nnasicus_ConnosteeFalls_N696 ---------------------------------------------------------------------------------------------------------------------------------------------------------------------------------------------------------------------------------------------------------------------------------------------------------------------------ACATGATGAAGCTGTTTGCTATTGGCTAGATGTTTTCTGGTCATTTGATTTTATTATATAGAGAGATATACATAAGTTAGTGAACTGATGGATGTATATTTTTTGTTTCACTGCAGGCTTTACTCAGGGAGATGTAGGTTTGGCAATGGGTAAATTATATGGCAATGACTTCAGCCAGACTACGATCTCCAGGTTCGAGGCCCTTAACCTAAGCTTCAAGAACATGTGTAAGCTAAAGCCCCTGTTACAGCGGTGGCTGGAGGACGCAGATGCCTCTATGAACAACCCGGCTGCCCTGACAAATGCACATACAACGCCAGAGTCTATAGGCCGGAGGCGAAAAAAGCGCACCAGCATCGAAACGACGGTCCGGCTAGCCCTGGAGAAAGCCTTCTTGCAGAATCCAAAACCAACCTCCGAGGAAATCTCCATGCTGGCCGAATCGCTGACCATGGAGAAGGAGGTGGTGAGGGTCTGGTTCTGCAACAGGCGGCAGAAGGAGAAGCGGATCAACCCTCCGACCAGCTGTTCCATGTCCTGTCCTCCATCGCTGGTGTCTCCACTCACACCACCTAGCATGGCACTGTCCATGGCCCTAGGTATGTCAGCCACAACAGCTACCTCTCTGGGTGTGGGTACACCTCCTCGTTCTCCTGGTGTGCCCATCACTGCTACAGACCTCTCCACTACATCAATGATGGCCACCACGCCCACCGCTCAACATGCTACCTCAGTGACGACCAATGTGTCGAGAGCCTCTGCCATTGTCTCGCCGACGATCAAGAACGAGTAATCTGCCCCCCGTTCTTCCTACGATGCAACAGTTCCTAAAACAAATAAATTCATATCA-------------------
Nnasicus_CoweeTrain_N189 CATTCTTCCATGATCACATGGCCACAGTTGAATTTTTTTATTCTACTCCACCAACAAAGATCAATCTGCTCCATCAACATCAGGAGAAAGATGTCAAAGTGTACTGTCTTTTTTAGTTCCCCCAC---TCTTATGCACATTTAAATCTATATACATGTATCTTAACTAAGGCACACAAACAAAAATCGAAAATGTTTCAAAGACAATTGCCATCAATTCAAAAAATTAAGTATCTCTGGCATAAATCTGTGAAAATATTTTAAACCCTTTTTATAAAAATCTAAGAAATCTGACATCAGATGCATGTAAAGAATGACATGATGAAGCTGTTTGCTATTGGCTAGATGTTTTCTGGTCATTTGATTTTATTATATAGAG--ATATACATAAGTTAGTGAACTGATGTATGTATATTTTTTGTTTCCCTGCAGGCTTTACTCAGGGAGATGTAGGTTTGGCAATGGGTAAATTATATGGCAATGACTTCAGCCAGACTACGATCTCCAGGTTCGAGGCCCTTAACCTAAGCTTCAAGAACATGTGTAAGCTAAAGCCCCTGTTACAGCGGTGGCTGGAGGACGCAGATGCCTCTATGAACAACCCGGCTGCCCTGACAAATGCACATACAACGCCAGAGTCTATAGGCCGGAGGCGAAAAAAGCGCACCAGCATCGAAACGACGGTCCGGCTAGCCCTGGAGAAAGCCTTCTTGCAGAATCCAAAACCAACCTCCGAGGAAATCTCCATGCTGGCCGAATCGCTGACCATGGAGAAGGAGGTGGTGAGGGTCTGGTTCTGCAACAGGCGGCAGAAGGAGAAGCGGATCAACCCTCCGACCAGCTGTTCCATGTCCTGTCCTCCATCGCTGGTGTCTCCACTCACACCACCTAGCATGGCACTGTCCATGGCCCTAGGTATGTCAGCCACAACAGCTACCTCTCTGGGTGTGGGTACACCTCCTCGTTCTCCTGGTGTGCCCATCACTGCTACAGACCTCTCCACTACATCAATGATGGCCACCACGCCCACCGCTCAACATGCTACCTCAGTGACGACCAATGTGTCGAGAGCCTCTGCCATTGTCTCGCCGACGATCAAGAACGAGTAATCTGCCCCCCGTTCTTCCTACGATGC--------------------------------------------------
Npaynei_Grindstaff_N646 -----------------------------------------------------------------------------------------GGCGCCAAAGTGTACTGTCTTCTTTAGTTCCTCCAC---TCTTATGAAAATTTAAATCTACATACGTGTATCTTAACTAAGGCACACACAGAAAAATCGAAAATGTTTCATAGACAATTTCCATTAATTCAAAAAATTAATTATCTCTGGCATAAATGTGTGAAAATATTTTAAACCCTTTTTATAAAAGTCTAAGAAATCTGACATCAGACGCATGTAAAGAATGACATGATGAAGCTGTTTGCTATTGGCTAGATGTTTTCTGGTCATTTGATTTTATTATATAGAGAGATATACATAAGTTAGTGAACTGATGTATGTATATTTTTTGTTTCCCTGCAGGCTTTACTCAGGGAGATGTAGGTTTGGCAATGGGTAAATTATATGGCAATGACTTCAGCCAGACTACAATCTCCAGGTTCGAGGCCCTTAACCTAAGCTTCAAGAACATGTGTAAGCTAAAGCCCCTGTTACAGCGGTGGCTGGAGGACGCAGATGCCTCTATGAACAACCCGGCTGCCCTGACAAATGCACATACAACGCCAGAGTCTATAGGCCGGAGGCGAAAAAAGCGCACCAGCATCGAAACGACGGTCCGGCTAGCCCTGGAGAAAGCCTTCTTGCAGAATCCAAAACCAACCTCCGAGGAAATCTCCATGCTGGCCGAATCGTTGACCATGGAGAAGGAGGTGGTGAGGGTCTGGTTCTGCAACAGGCGGCAGAAGGAGAAGCGGATCAACCCTCCGACCAGCTGTTCCATGTCCTGTCCTCCATCGCTGGTGTCTCCACTCACACCACCTAGCATGGCACTGTCCATGGCCCTAGGTATGTCAGCCACAACAGCTACCTCTCTGGGTGTGGGCACACCTCCTCGTTCTCCTGGTGTGCCCATCACTGCTACAGACCTCTCCACTACATCAATGATGGCCACCACGCCCACCGCTCAACATGCTACCTCAGTGACGACCAATGTGTCGAGAGCCTCTGCCATTGTCTCGCCGACGATCAAGAACGAGTAATCTG-CCCCCGTTCTTCCTACGATGCAACAGTTCCTAAAACAAATAAATTCATATCACTGTTACTGTTTGTCAAAA
Npaynei_NorrisDamCave_N348 ------------------------------------------------------------TCAATCTGCTCCGTCGACATCAGGAGAAAGGCGCCAAAGTGTACTGTCTTCTTTAGTTCCTCCAC---TCTTATGAAAATTTAAATCTACATACGTGTATCTTAACTAAGGCACACACAGAAAAATCGAAAATGTTTCATAGACAATTTCCATTAATTCAAAAAATTAATTATCTCTGGCATAAATGTGTGAAAATATTTTAAACCCTTTTTATAAAAATCTAAGAAATCTGACGTCAGACGCATGTAAAGAATGACATGATGAAGCTGTTTGCTATTGGCTAGATGTTTTCTGGTCATTTGATTTTATTATATAGAGAGATATACATAAGTTAGTGAACTGATGTATGTATATTTTTTGTTTCCCTGCAGGCTTTACTCAGGGAGATGTAGGTTTGGCAATGGGTAAATTATATGGCAATGACTTCAGCCAGACTACAATCTCCAGGTTCGAGGCCCTTAACCTAAGCTTCAAGAACATGTGTAAGCTAAAGCCCCTGTTACAGCGGTGGCTGGAGGACGCAGATGCCTCTATGAACAACCCGGCTGCCCTGACAAATGCACATACAACGCCAGAGTCTATAGGCCGGAGGCGAAAAAAGCGCACCAGCATCGAAACGACGGTCCGGCTAGCCCTGGAGAAAGCCTTCTTGCAGAATCCAAAACCAACCTCCGAGGAAATCTCCATGCTGGCCGAATCGTTGACCATGGAGAAGGAGGTGGTGAGGGTCTGGTTCTGCAACAGGCGGCAGAAGGAGAAGCGGATCAACCCTCCGACCAGCTGTTCCATGTCCTGTCCTCCATCGCTGGTGTCTCCACTCACACCACCTAGCATGGCACTGTCCATGGCCCTAGGTATGTCAGCCACAACAGCTACCTCTCTGGGTGTGGGCACACCTCCTCGTTCTCCTGGTGTGCCCATCACTGCTACAGACCTCTCCACTACATCAATGATGGCCACCACGCCCACCGCTCAACATGCTACCTCAGTGACGACCAATGTGTCGAGAGCCTCTGCCATTGTCTCGCCGACGATCAAGAACGAGTAATCTG-CCCCCGTTCTTCCTACGATGCAACAGTTCCTAAAACAAATAAATTCATATCACTGTTACTGTTTGTCAAAA
Npaynei_UnakaMtns_N943 CATTCTTCCATGATCACGTGGCCACTGTTGAATTTTTTTATTCTACTCCACCAACATAGGTCAATCTGCTCCGTCGACATCAGGAGAAAGGCGCCAAAGTGTACTGTCTTCTTTAGTTCCTCCAC---TCTTATGAAAATTTAAATCTACATACGTGCATCTTAACTAAGGCACACACAGAAAAATCGAAAATGTTTCATAGACAATTTCCATTAATTCAAAAAATTAATTATCTCTGGCATAAATGTGTGAAAATATTTTAAACCCTTTTTATAAAAATCCAAGAAATCTGACGTCAGACGCATGTAAAGAATGACATGATGAAGCTGTTTGCTATTGGCTAGATGTTTTCTGGTCATTTGATTTTATTATATAGAGAGATATACATAAGTTAGTGAACTGATGTATGTATATTTTTTGTTTCCCTGCAGGCTTTACTCAGGGAGATGTAGGTTTGGCAATGGGTAAATTATATGGCAATGACTTCAGCCAGACTACAATCTCCAGGTTCGAGGCCCTTAACCTAAGCTTCAAGAACATGTGTAAGCTAAAGCCCCTGTTACAGCGGTGGCTGGAGGACGCAGATGCCTCTATGAACAACCCGGCTGCCCTGACAAATGCACATACAACGCCAGAGTCTATAGGCCGGAGGCGAAAAAAGCGCACCAGCATCGAAACGACGGTCCGGCTAGCCCTGGAGAAAGCCTTCTTGCAGAATCCAAAACCAACCTCCGAGGAAATCTCCATGCTGGCCGAATCGTTGACCATGGAGAAGGAGGTGGTGAGGGTCTGGTTCTGCAACAGGCGGCAGAAGGAGAAGCGGATCAACCCTCCGACCAGCTGTTCCATGTCCTGTCCTCCATCGCTGGTGTCTCCACTCACACCACCTAGCATGGCACTGTCCATGGCCCTAGGTATGTCAGCCACAACAGCTACCTCTCTGGGTGTGGGCACACCTCCTCGTTCTCCTGGTGTGCCCATCACTGCTACAGACCTCTCCACTACATCAATGATGGCCACCACGCCCACCGCTCAACATGCTACCTCAGTGACGACCAATGTGTCGAGAGCCTCTGCCATTGTCTCGCCGACGATCAAGAACGAGTAATCTGCCCCC------------G------------------------------------------------------
Npecki_HaskellSims_G3697 ---------------------------------------------------------------------------------------AAAGGGCCAAGGAGTACTGTGTTCTTTAGTTGCCCCGCTCTTCTTATGCACATTTAAATCTACATACATGCATCTTAACTGAGGCACACACAGAAAAATCGAAAATGTTTCAAAGACATTTGTCATAATTTC-AAAAATGAATTATCTCTGACATAAAAGTGTGAAAATATTTTAAGCCATTTTTTTTAAAATCTAAGAAATATGACGTCAGATGCATGTAAAGAATCACATGATGAAGCCGTTTGCTATTGGCTAGATTTTTTCTACTCATATGATTTTATTCTATAGAGAGATATACATAAGTTTGTGTACTGATGTATGTATATTTTTTGTTTCCCTGCAGGCTTTACTCAGGGAGATGTAGGTTTGGCAATGGGTAAATTATATGGCAATGACTTCAGCCAGACTACGATCTCCAGGTTCGAGGCCCTTAACCTAAGCTTCAAGAACATGTGTAAGCTAAAGCCCCTGTTACAGCGGTGGTTGGAGGATGCAGATGCCTCTATGAACAACCCGGCTGCCCTGACAAATGCACATACAACGCCAGAGTCTATAGGCCGGAGGCGAAAAAAGCGCACCAGCATCGAAACGACGGTCCGGCTAGCCCTGGAGAAGGCCTTCTTGCAGAATCCAAAACCAACCTCCGAGGAAATCTCCATGCTGGCCGAATCGCTGACCATGGAGAAGGAGGTGGTGAGGGTCTGGTTCTGCAACAGGCGGCAGAAGGAGAAGCGGATCAACCCTCCGACCAGCTGTTCCATGTCCTGTCCTCCATCGCTGGTGTCTCCACTCACACCACCTAGCATGGCACTGTCCATGGCCCTAGGTATGTCAGCTACAACAGCTACCTCTATGGGTGTAGGCACACCTCCTCGTTCTCCTGGTGTACCCATCACTGCTACAGACCTCTCCACTACATCAATGATGGCCACCACGCCCACCGCTGAACATGCTACCTCAGTGACGACCAATGTGTCGAGAGCCTCTGCCATTGTCTCGCCGACGATCAAGAACGAGTAATCTG-CCCCCGTTCTTCCTATGATGCAACAGTTCCTAAAACAAATAAATTCATATCACTGTTACTGTTTGTCAAAA
Npecki_HurricaneMazeCave_G2100 CATTCTTCCATGATCATGTGACCACTGTTGAATTTTTCTGTTCTACTCCACCAACAAAGATCAATCTGCTCCATCGACGTCAGGAGAAAAGGGCCAAGGTGTACTGTGTTCTTTAGTGCCCCTGCTCTTCTTATGCACATTTAAATCTACATACATGCATCTTAACTGAGGCACACACAGAAAAATCGAAAATGTTTCAAAGACATTTGTCATAATTTCAAAAAATGAATTATCTCTGACATGAAAGTGTGAAAATATTTTAAGCCA-TTTTTTTTAAATCTAAGAAATATGATGTCAGACGCATGTAAAGAATCACATGATGAAGCCATTTGCTATTGGCTAGATTTTTTCTGGTCATATGATTTTATTCTATAGAGAGATATACATAAGTTTGTGTACTGATGTATGTATATTTTTTGTTTCCCTGCAGGCTTTACTCAGGGAGATGTAGGTTTGGCAATGGGTAAATTATATGGCAATGACTTCAGCCAGACTACGATCTCCAGGTTCGAGGCCCTTAACCTAAGCTTCAAGAACATGTGTAAGCTAAAGCCCTTGTTACAGCGGTGGTTGGAGGATGCAGATGCCTCTATGAACAACCCGGCTGCCCTGACAAATGCACATACAACGCCAGAGTCTATAGGCCGGAGGCGAAAAAAGCGCACCAGCATCGAAACGACGGTCCGGCTAGCCCTGGAGAAGGCCTTCTTGCAGAATCCAAAACCAACCTCCGAGGAAATCTCCATGCTGGCCGAATCGCTGACCATGGAGAAGGAGGTGGTGAGGGTCTGGTTCTGCAACAGGCGGCAGAAGGAGAAGCGGATCAACCCTCCGACCAGCTGTTCCATGTCCTGTCCTCCATCGCTGGTGTCTCCACTCACACCACCTAGCATGGCACTGTCCATGGCCCTAGGTATGTCAGCTACAACAGCTACCTCTATGGGTGTAGGCACACCTCCTCGTTCTCCTGGTGTACCCATCACTGCTACAGACCTCTCCACTACATCAATGATGGCCACCACGCCCACCGCTCAACATGCTACCTCAGTGACGACCAATGTGTCGAGAGCCTCTGCCATTGTCTCGCCGACGATCAAGAACGAGTAATCTG-CCCCCGTTCTTCCTATGATGCAACAGTTCCTAAAACAAATAAATTCATATCACTGTTACTGTTTGTCAAAA
Npecki_Monteagle_N062 CATTCTTCTCTGGTCATGTGACCACTGTTGAATTTTTCTGTTCTACTCCACCAACAAACATCAATCTGCTCCATTGACGTCAGGAGAAAAGGGCCAAGGTGTACTGTGTTCTTTAGTTGCCCCGCTCTTCTTATGCACATTTAAATCTACATACATGCATCTTAACTGAGGCACACACAGAAAAATCGAAAATGTTTCAAAGACATTTGTCATAATTTC-AAAAATGAATTATTTCTGACATAAAAGTGTGAAAATATTTTAAGCCATTTTTTCCTAAATCTAAGAAATATGACGTCAGATGCATGTAAAGAATCATATGATCAAGCCGTTTGCTATTGGCTATATTTTTTCTGGTCA--TGATTTTATTCTATAGAGAGATATACATAAGTTTGTGTACTGATGTATGTATATTTTTTGTTTCCCTGCAGGCTTTACTCAGGGAGATGTAGGTTTGGCAATGGGTAAATTATATGGCAATGACTTCAGCCAGACTACGATCTCCAGGTTCGAGGCCCTTAACCTAAGCTTCAAGAACATGTGTAAGCTAAAGCCCCTGTTACAGCGGTGGTTGGAGGATGCAGATGCCTCTATGAACAACCCGGCTGCCCTGACAAATGCACATACAACGCCAGAGTCTATAGGCCGGAGGCGAAAAAAGCGCACCAGCATCGAAACGACGGTCCGGCTAGCCCTGGAGAAGGCCTTCTTGCAGAATCCAAAACCAACCTCCGAGGAAATCTCCATGCTGGCCGAATCGCTGACCATGGAGAAGGAGGTGGTGAGGGTCTGGTTCTGCAACAGGCGGCAGAAGGAGAAGCGGATCAACCCTCCGACCAGCTGTTCCATGTCCTGTCCTCCATCGCTGGTGTCTCCACTCACACCACCTAGCATGGCACTGTCCATGGCCCTAGGTATGTCAGCTACAACAGCTACCTCTATGGGTGTAGGCACACCTCCTCGTTCTCCTGGTGTACCCATCACTGCTACAGACCTCTCCACTACATCAATGATGGCCACCACGCCCACCGCTCAACATGCTACCTCAGTGACGACCAATGTGTCGAGAGCCTCTGCCATTGTCTCGCCGACGATCAAGAACGAGTAATCTG-CCTCCGTTCTTCCTAAGATGCAACAGTTCCTAAAACAAATAAATTCATATCACTGTTACTGTTTGTCAAAA
Nperlakyi_SChimneys_N1079 CATTCTTGCATGATCACGTGGCCACGGTTGAATTTTTCTATTCTACTCCACCAACAAAGCTCCATCTGCTCCGACAACATAAGGAGAAAGGTGCCAAAGTGTACTGTGTTCTTTAGTTCCCCCACTTTTCGTATGCACATTTAAATCTACATACATATATCTTAACTACGGCACACACAGAAATATCG-----------AAGACAATTGCCATTAATTCCAAAAATTAATTATCTCTGGCATAAATGCGTGAAAATATTTTAAACCCTTTTTATAAAAATCTAAGAAATCTGACATCAGATGCATGTAAAGAATGACATAATGAAGCTGTTTGCTATTGGCTAGATGTTTTCTGGTCATTTGGTTTTATTATATAGAGAGATATACATAAGTTAGTGAACTGATGTATGTATATTTTTTGTTTCCCTGCAGGCTTTACTCAGGGAGATGTAGGTTTGGCAATGGGTAAATTATATGGCAATGACTTCAGCCAGACTACGATCTCCAGGTTCGAGGCCCTTAACCTAAGCTTCAAGAACATGTGTAAGCTAAAGCCCCTGTTACAGCGGTGGCTGGAGGACGCAGATGCCTCTATGAACAACCCGGCTGCCCTGACAAATGCACATACAACGCCAGAGTCTATAGGCCGGAGGCGAAAAAAGCGCACCAGCATCGAAACGACGGTCCGGCTAGCCCTGGAGAAAGCCTTCTTGCAGAATCCAAAACCAACCTCCGAGGAAATCTCCATGCTGGCCGAATCGCTGACCATGGAGAAGGAGGTGGTGAGGGTCTGGTTCTGCAACAGGCGGCAGAAGGAGAAGCGGATCAACCCTCCGACCAGCTGTTCCATGTCCTGTCCTCCATCGCTGGTGTCTCCACTCACACCACCTAGCATGGCATTGTCCATGGCCCTAGGTATGTCAGCCACAACAGCTACCTCTCTGGGTGTGGGCACACCTCCTCGTTCTCCTGGTGTGCCCATCACTGCTACAGACCTCTCCACTACATCAATGATGGCCACCACGCCCACCGCTCAACATGCTACCTCAGTGACGACCAATGTGTCGAGAGCCTCTGCCATTGTCTCGCCGACGATCAAGAACGAGTAATCTGCCCCCCGTTCTTCCTACGATGCAACAG---------------------------------------------
Nperlakyi_SChimneys_N1080 --------------------------GTTGAATTTTTCTATTCTACTCCACCAACAAAGCTCCATCTGCTCCGACAACATAAGGAGAAAGGTGCCAAAGTGTACTGTGTTCTTTAGTTCCCCCACTTTTCGTATGCACATTTAAATCTACATACATATATCTTAACTACGGCACACACAGAAATATCG-----------AAGACAATTGCCATTAATTCCAAAAATTAATTATCTCTGGCATAAATGCGTGAAAATATTTTAAACCCTTTTTATAAAAATCTAAGAAATCTGACATCAGATGCATGTAAAGAATGACATAATGAAGCTGTTTGCTATTGGCTAGATGTTTTCTGGTCATTTGGTTTTATTATATAGAGAGATATACATAAGTTAGTGAACTGATGTATGTATATTTTTTGTTTCCCTGCAGGCTTTACTCAGGGAGATGTAGGTTTGGCAATGGGTAAATTATATGGCAATGACTTCAGCCAGACTACGATCTCCAGGTTCGAGGCCCTTAACCTAAGCTTCAAGAACATGTGTAAGCTAAAGCCCCTGTTACAGCGGTGGCTGGAGGACGCAGATGCCTCTATGAACAACCCGGCTGCCCTGACAAATGCACATACAACGCCAGAGTCTATAGGCCGGAGGCGAAAAAAGCGCACCAGCATCGAAACGACGGTCCGGCTAGCCCTGGAGAAAGCCTTCTTGCAGAATCCAAAACCAACCTCCGAGGAAATCTCCATGCTGGCCGAATCGCTGACCATGGAGAAGGAGGTGGTGAGGGTCTGGTTCTGCAACAGGCGGCAGAAGGAGAAGCGGATCAACCCTCCGACCAGCTGTTCCATGTCCTGTCCTCCATCGCTGGTGTCTCCACTCACACCACCTAGCATGGCATTGTCCATGGCCCTAGGTATGTCAGCCACAACAGCTACCTCTCTGGGTGTGGGCACACCTCCTCGTTCTCCTGGTGTGCCCATCACTGCTACAGACCTCTCCACTACATCAATGATGGCCACCACGCCCACCGCTCAACATGCTACCTCAGTGACGACCAATGTGTCGAGAGCCTCTGCCATTGTCTCGCCGACGATCAAGAACGAGTAATCTGCCCCCCGTTCTTCCTACGATGCAACAGTTCCTAAA-------------------------------------
Nreclusus_Clingmans_N252 -----------------------------------------------------------------------------CATCAGGAGAAAGGTGCCAAAGTGTACTGTGTTCTTTAGTTCCCCCACTTTTCTTATGCACATTTAAATCTACATACATGTATCTTAACTACGGCACACACAGAAATATTG-----------AAGACAATTGCCATTAATTCAAAAAATTAATTATCTCTGGCATAAATGCGTGAAAATATTTTAAACCCTTTTTATAAAAATGTAAGAAATCTGACATCAGAAGCATGTAAAGAATGACATAATGAAGCTGTTTGCTATTGGCTAGATGTTTTCTGGTCATTTGATTTCATTATATACAGAGATATACATAAGTTAGTGAACTGATGTATGTATATTTTTTGTTTCCCTGCAGGCTTTACTCAGGGAGATGTAGGTTTGGCAATGGGTAAATTATATGGCAATGACTTCAGCCAGACTACGATCTCCAGGTTCGAGGCCCTTAACCTAAGCTTCAAGAACATGTGTAAGCTAAAGCCCCTGTTACAGCGGTGGCTGGAGGACGCAGATGCCTCTATGAACAACCCGGCTGCCCTGACAAATGCACATACAACGCCAGAGTCTATAGGCCGGAGGCGAAAAAAGCGCACCAGCATCGAAACGACGGTCCGGCTAGCCCTGGAGAAGGCCTTCTTGCAGAATCCAAAACCAACCTCCGAGGAAATCTCCATGCTGGCCGAATCGCTGACCATGGAGAAGGAGGTGGTGAGGGTCTGGTTCTGCAACAGGCGGCAGAAGGAGAAGCGGATCAACCCTCCGACCAGCTGTTCCATGTCCTGTCCTCCATCGCTGGTGTCTCCACTCACACCACCTAGCATGGCATTGTCCATGGCCCTAGGTATGTCAGCCACAACAGCTACCTCTCTGGGTGTGGGCACACCTCCTCGTTCTCCTGGTGTGCCCATCACTGCTACAGACCTCTCCACTACATCAATGATGGCCACCACGCCCACCGCTCAACATGCTACCTCAGTGACGACCAATGTGTCGAGAGCCTCTGCCATTGTCTCGCCGACGATCAAGAACGAGTAATCTGCCCCCCGTTCTTCCTACGATGCAACAGTT-------------------------------------------
Nreclusus_Newfound_N259 CATTCTTGCATGATCACACAGCCACGGTTGAATTTTTCTATTCTACTCCATCAACAAAGCTCAATCTGCTCTGTCAACATCAGGAGAAAGGTGCCAAAGTGTACTGTGTTCTTTAGTTCCCCCACTTTTCTTATGCACATTTAAATCTACATACATGTATCTTAACTACGGCACACACAGAAATATTG-----------AAGACAATTGCCATTAATTCAAAAAATTAATTATCTCTGGCATAAATGCGTGAAAATATTTTAAACCCTTTTTATAAAAATCTAAGAAATCTGACATCAGAAGCATGTAAAGAATGACATAATGAAGCTGTTTGCTATTGGCTAGATGTTTTCTGGTCATTTGATTTTATTATATACAGAGATATACATAAGTTAGTGAACTGATGTATGTATATTTTTTGTTTCCCTGCAGGCTTTACTCAGGGAGATGTAGGTTTGGCAATGGGTAAATTATATGGCAATGACTTCAGCCAGACTACGATCTCCAGGTTCGAGGCCCTTAACCTAAGCTTCAAGAACATGTGTAAGCTAAAGCCCCTGTTACAGCGGTGGCTGGAGGACGCAGATGCCTCTATGAACAACCCGGCTGCCCTGACAAATGCACATACAACGCCAGAGTCTATAGGCCGGAGGCGAAAAAAGCGCACCAGCATCGAAACGACGGTCCGGCTAGCCCTGGAGAAGGCCTTCTTGCAGAATCCAAAACCAACCTCCGAGGAAATCTCCATGCTGGCCGAATCGCTGACCATGGAGAAGGAGGTGGTGAGGGTCTGGTTCTGCAACAGGCGGCAGAAGGAGAAGCGGATCAACCCTCCGACCAGCTGTTCCATGTCCTGTCCTCCATCGCTGGTGTCTCCACTCACACCACCTAGCATGGCATTGTCCATGGCCCTAGGTATGTCAGCCACAACAGCTACCTCTCTGGGTGTGGGCACACCTCCTCGTTCTCCTGGTGTGCCCATCACTGCTACAGACCTCTCCACTACATCAATGATGGCCACCACGCCCACCGCTCAACATGCTACCTCAGTGACGACCAATGTGTCGAGAGCCTCTGCCATTGTCTCGCCGACGATCAAGAACGAGTAATCTGCCCCCCGTTCTTCCTACGATGCAACAGTTCCTAAAACAAATAAATTCATATCACTGTTACTGTTTGTCAAAA
Nreclusus_Noland_N1051 ------------------------CGGTTGAATTTTTCTATTCTACTCCATCAACAAAGCTCAATCTGCTCTGTCAAC--CAGGAGAAAGGTGCGAAAGTGTACTGTGTTCTTTAGTTCCCCCACTTTTCTTATGCACATTTAAATCTACATACATGTATCTTAACTACGGCACACACAGAAATATTG-----------AAGACAATTGCCATTAATTCAAAAAATTAATTATCTCTGGCATAAATGCGTGAAAATATTTTAAACCCTTTTTATAAAAATCTAAGAAATCTGACATCAGAAGCATGTAAAGAATGACATAATGAAGCTGTTTGCTATTGGCTAGATGTTTTCTGGTCATTTGATTTTATTATATACAGAGATATACATAAGTTAGTGAACTGATGTATGTATATTTTTTGTTTCCCTGCAGGCTTTACTCAGGGAGATGTAGGTTTGGCAATGGGTAAATTATATGGCAATGACTTCAGCCAGACTACGATCTCCAGGTTCGAGGCCCTTAACCTAAGCTTCAAGAACATGTGTAAGCTAAAGCCCCTGTTACAGCGGTGGCTGGAGGACGCAGATGCCTCTATGAACAACCCGGCTGCCCTGACAAATGCACATACAACGCCAGAGTCTATAGGCCGGAGGCGAAAAAAGCGCACCAGCATCGAAACGACGGTCCGGCTAGCCCTGGAGAAGGCCTTCTTGCAGAATCCAAAACCAACCTCCGAGGAAATCTCCATGCTGGCCGAATCGCTGACCATGGAGAAGGAGGTGGTGAGGGTCTGGTTCTGCAACAGGCGGCAGAAGGAGAAGCGGATCAACCCTCCGACCAGCTGTTCCATGTCCTGTCCTCCATCGCTGGTGTCTCCACTCACACCACCTAGCATGGCATTGTCCATGGCCCTAGGTATGTCAGCCACAACAGCTACCTCTCTGGGTGTGGGCACACCTCCTCGTTCTCCTGGTGTGCCCATCACTGCTACAGACCTCTCCACTACATCAATGATGGCCACCACGCCCACCGCTCAACATGCTACCTCAGTGACGACCAATGTGTCGAGAGCCTCTGCCATTGTCTCGCCGACGATCAAGAACGAGTAATCTGCCCCCCGTTCTTCCTACGATGCAACAGTTCCTAAAACAAATAAATTCATATCACTG----------------
Nreclusus_Smokemont_N1020 ------------------------------------------------------------TCAATCTGCTCTGTCAACATCAGGAGAAAGGTGCCAAAGTGTACTGTGTTCTTTAGTTCCCCCACTTTTCTTATGCACATTTAAATCTACATACATGTATCTTAACTACGGCACACACAGAAATATTG-----------AAGACAATTGCCATTAATTCAAAAAATTAATTATCTCTGGCATAAATGCGTGAAAATATTTTAAACCCTTTTTATAAAAATCTAAGAAATCTGACATCAGAAGCATGTAAAGAATGACATAATGAAGCTGTTTGCTATTGGCTAGATGTTTTCTGGTCATTTGATTTTATTATATACAGAGATATACATAAGTTAGTGAACTGATGTATGTATATTTTTTGTTTCCCTGCAGGCTTTACTCAGGGAGATGTAGGTTTGGCAATGGGTAAATTATATGGCAATGACTTCAGCCAGACTACGATCTCCAGGTTCGAGGCCCTTAACCTAAGCTTCAAGAACATGTGTAAGCTAAAGCCCCTGTTACAGCGGTGGCTGGAGGACGCAGATGCCTCTATGAACAACCCGGCTGCCCTGACAAATGCACATACAACGCCAGAGTCTATAGGCCGGAGGCGAAAAAAGCGCACCAGCATCGAAACGACGGTCCGGCTAGCCCTGGAGAAGGCCTTCTTGCAGAATCCAAAACCAACCTCCGAGGAAATCTCCATGCTGGCCGAATCGCTGACCATGGAGAAGGAGGTGGTGAGGGTCTGGTTCTGCAACAGGCGGCAGAAGGAGAAGCGGATCAACCCTCCGACCAGCTGTTCCATGTCCTGTCCTCCATCGCTGGTGTCTCCACTCACACCACCTAGCATGGCATTGTCCATGGCCCTAGGTATGTCAGCCACAACAGCTACCTCTCTGGGTGTGGGCACACCTCCTCGTTCTCCTGGTGTGCCCATCACTGCTACAGACCTCTCCACTACATCAATGATGGCCACCACGCCCACCGCTCAACATGCTACCTCAGTGACGACCAATGTGTCGAGAGCCTCTGCCATTGTCTCGCCGACGATCAAGAACGAGTAATCTGCCCCCCGTTCTTCCTACGATGCAACAGTTCCTAAAACAAATAAATTCATATCACTGTTACTGTTTGACAAAA
Nroanensis_IngramBranch_N926 CATTTTTTCATAATCACATGATCCTGGCTGGATT-TTTTATTCTATTCCACCAACATAGGTCCATCTGCTCCGTCGACTTCAGGAGAAAGGCGCCAAAGTGTACTGTCTTCTTTAGTTCCTCCAC---TCTTATGAAAATTTAAATCTACATACGTGTATCTTAACTAAGGCACACACAGAAAAATCGAAAATGTTTCATAGACAATTTCCATTAATTCAAAAAATTAATTATCTCTGGGATAAATGTGTGAAAATATTTTAAACCCTTTTTATAAAAATCTAAGAAATCTGACGTCAGACGCATGTAAAAAATGACATGATGAAGCTGTTTGCTATTGGCTAGATGTTTTCTGGTCATTTGATTTTATTATATAGAGAGATATACATAAGTTAGTGAACTGATGTATGTATATTTTTTGTTTCCCTGCAGGCTTTACTCAGGGAGATGTAGGTTTGGCAATGGGTAAATTATATGGCAATGACTTCAGCCAGACTACAATCTCCAGGTTCGAGGCCCTTAACCTAAGCTTCAAGAACATGTGTAAGCTAAAGCCCCTGTTACAGCGGTGGCTGGAGGACGCAGATGCCTCTATGAACAACCCGGCTGCCCTGACAAATGCACATACAACGCCAGAGTCTATAGGCCGGAGGCGAAAAAAGCGCACCAGCATCGAAACGACGGTCCGGCTAGCCCTGGAGAAAGCCTTCTTGCAGAATCCAAAACCAACCTCCGAGGAAATCTCCATGCTGGCCGAATCGTTGACCATGGAGAAGGAGGTGGTGAGGGTCTGGTTCTGCAACAGGCGGCAGAAGGAGAAGCGGATCAACCCTCCGACCAGCTGTTCCATGTCCTGTCCTCCATCGCTGGTGTCTCCACTCACACCACCTAGCATGGCACTGTCCATGGCCCTAGGTATGTCAGCCACAACAGCTACCTCTCTGGGTGTGGGCACACCTCCTCGTTCTCCTGGTGTGCCCATCACTGCTACAGACCTCTCCACTACATCAATGATGGCCACCACGCCCACCGCTCAACATGCTACCTCAGTGACGACCAATGTGTCGAGAGCCTCTGCCATTGTCTCGCCGACGATCAAGAACGAGTAATCTG-CCCCCGTTCTTCCTACGATGCAACAGTTCCTAAAACAAATAAATTCATATCACTGTTACTGTTTGTCAAAA
Nroanensis_N_CarversGap_N928 -----------------------------------------------------------------------------------------------------------------------------------------------------------------------------------------------------CATAGACAATTTCCATTCATTCAAAAAATTAATTATCTCTGGCATAAATGTGTGAAAATATTTTAAACCCTTTTTATAAAAATCTAAGAAATCTGACGTCAGACGCATGTAAAGAATGACATGATGAAGCTGTTTGCTATTGGCTAGATGTTTTCTGGTCATTTGATTTTATTATATAGAGTGATATACATAAGTTAGTGAACTGATGTATGTATATTTTTTGTTTCCCTGCAGGCTTTACTCAGGGAGATGTAGGTTTGGCAATGGGTAAATTATATGGCAATGACTTCAGCCAGACTACAATCTCCAGGTTCGAGGCCCTTAACCTAAGCTTCAAGAACATGTGTAAGCTAAAGCCCCTGTTACAGCGGTGGCTGGAGGACGCAGATGCCTCTATGAACAACCCGGCTGCCCTGACAAATGCACATACAACGCCAGAGTCTATAGGCCGGAGGCGAAAAAAGCGCACCAGCATCGAAACGACGGTCCGGCTAGCCCTGGAGAAAGCCTTCTTGCAGAATCCAAAACCAACCTCCGAGGAAATCTCCATGCTGGCCGAATCGTTGACCATGGAGAAGGAGGTGGTGAGGGTCTGGTTCTGCAACAGGCGGCAGAAGGAGAAGCGGATCAACCCTCCGACCAGCTGTTCCATGTCCTGTCCTCCATCGCTGGTGTCTCCACTCACACCACCTAGCATGGCACTGTCCATGGCCCTAGGTATGTCAGCCACAACAGCTACCTCTCTGGGTGTGGGCACACCTCCTCGTTCTCCTGGTGTGCCCATCACTGCTACAGACCTCTCCACTACATCAATGATGGCCACCACGCCCACCGCTCAACATGCTACCTCAGTGACGACCAATGTGTCGAGAGCCTCTGCCATTGTCTCGCCGACGATCAAGAACGAGTAATCTG-CCCCCGTTCTTCCTACGATGCAACAGTTCCTAAAACAAATAAATTCATATCACTGTTACTGTTTGTCAAAA
Nroanensis_RoanHighBluff_N762 CATTCTTCCATGATCACGTGGCCACTGTTGAATTTTTTTATTCTACTCCACCAACATAGGTCAATCTGCTCCGTCGACATCAGGAGAAAGGCGCCAAAGTGTACTGTCTTCTTTAGTTCCTCCAC---TCTTATGAAAATTTAAATCTACATATGTGTATCTTAACTAAGGCACACACAGAAAAATCGAAAATGTTTCATAGACAATTTCCATTAATTCAAAAAATTTATTATCTCTGGCATAAATGTGTGAAAATATTTTAAACCCTTTTTATAAAAATCTAAGAAATCTGACGTCAGACGCATGTAAAGAATGACATGATGAAGCTGTTTGCTATTGGCTAGATGTTTTCTGGTCATTTGATTTTATTATATAGAGAGATATACATAAGTTAGTGAACTGATGTATGTATATTTTTTGTTTCCCTGCAGGCTTTACTCAGGGAGATGTAGGTTTGGCAATGGGTAAATTATATGGCAATGACTTCAGCCAGACTACAATCTCCAGGTTCGAGGCCCTTAACCTAAGCTTCAAGAACATGTGTAAGCTAAAGCCCCTGTTACAGCGGTGGCTGGAGGACGCAGATGCCTCTATGAACAACCCGGCTGCCCTGACAAATGCACATACAACGCCAGAGTCTATAGGCCGGAGGCGAAAAAAGCGCACCAGCATCGAAACGACGGTCCGGCTAGCCCTGGAGAAAGCCTTCTTGCAGAATCCAAAACCAACCTCCGAGGAAATCTCCATGCTGGCCGAATCGTTGACCATGGAGAAGGAGGTGGTGAGGGTCTGGTTCTGCAACAGGCGGCAGAAGGAGAAGCGGATCAACCCTCCGACCAGCTGTTCCATGTCCTGTCCTCCATCGCTGGTGTCTCCACTCACACCACCTAGCATGGCACTGTCCATGGCCCTAGGTATGTCAGCCACAACAGCTACCTCTCTGGGTGTGGGCACACCTCCTCGTTCTCCTGGTGTGCCCATCACTGCTACAGACCTCTCCACTACATCAATGATGGCCACCACGCCCACCGCTCAACATGCTACCTCAGTGACGACCAATGTGTCGAGAGCCTCTGCCATTGTCTCGCCGACGATCAAGAACGAG-------------------------------------------------------------------------------
Nsheari_BaldRiver_N1168 ------------------------------------------------CACCAACAAAGGTCAGTCTGCTCCATCGACGTCAGGAGAAAGTCGCCAAAGTGCCCTGTGTTCTTTAGTTTCCCCACTCTTCTTATGCACATTTAAATCTACATACATGTATCTCAACTAAGGAACACACAGAAAAAACGAAAATGTTTCAAAGACAATTGACATTAATTCAAAAAACTAATTATCTCTGGCATAAATGTGTGAAAATATTTTAAACCATTTTTATAAAAATCTAAGAAATCTGACATCTGATGCATGTAAAGAATGACATGATGAAGCTGTTTGCTATTGGCTAGATATTTTCTGGTCATTTGATTTTATTATATAGAGATATATACGTAAGTTAGTAAACTGATGTATGTATATTTTTTGTTTCCCTGCAGGCTTTACTCAGGGAGATGTAGGTTTGGCAATGGGTAAATTATATGGCAATGACTTCAGCCAGACTACGATCTCCAGGTTCGAGGCCCTTAACCTAAGCTTCAAGAACATGTGTAAGCTAAAGCCCCTGTTACAGCGGTGGCTGGAGGACGCAGATGCCTCTATGAACAACCCGGCTGCCCTGACAAATGCACATACAACGCCAGAGTCTATAGGCCGGAGGCGAAAAAAGCGCACCAGCATCGAAACGACGGTCCGGCTAGCCCTGGAGAAGGCCTTCTTGCAGAATCCAAAACCAACCTCCGAGGAAATCTCCATGCTGGCCGAATCGCTGACCATGGAGAAGGAGGTGGTGAGGGTCTGGTTCTGCAACAGGCGGCAGAAGGAGAAGCGGATCAACCCTCCGACCAGCTGTTCCATGTCCTGTCCTCCATCGCTGGTGTCTCCACTCACACCACCTAGCATGGCATTGTCCATGGCCCTAGGTATGTCAGCCACAACAGCTACCTCTCTGGGTGTGGGCACACCTCCTCGTTCTCCTGGTGTGCCCATCACTGCTACAGACCTCTCCACTACATCAATGATGGCCACCACGCCCACCGCTCAACATGCTACCTCAGTGACGACCAATGTGTCGAGAGCCTCTGCCATTGTCTCGCCGACGATCAAGAACGAGTAATCTGCCCCCCGTTCTTCCTACGATGCAACAGTTCCTAAAACAAATAAATTCATATCACTGTTACTGTTTGTCAAAA
Nsheari_Cohutta_N826 CATTCTTCTATGGTCACATGGTCATGGTTGGATTTTTCTATTCTACTCCACCAACAAAGGTCAATCTGCTCCGTCGACGTCAGGAGAAAGTCGCCAAAGTGTCCTGTGTTCTTTAGTTTCCCCACTCTTCTTATGCACATTTAAATCTACATACATGTATCTCAACTAAGGAACACACAGAAAAAACGAAAATGTTTCAAAGACAATTGACATTAATTCAAAAAACTAATTATCTCTGGCATAAATGTGTGAAAATATTTTAAACCCTTTTTATAAAAATCTAAGAAATCTGACATCTGATGCATGTAAAGAATTACATGATGAAGCTGTTTGCTATTGGCTAGATATTTTCTGGTCATTTGATTTTATTATATAGAGATATATACGTAAGTTAGTAAACTGATGTATGTATATTTTTTGTTTCCCTGCAGGCTTTACTCAGGGAGATGTAGGTTTGGCAATGGGTAAATTATATGGCAATGACTTCAGCCAGACTACGATCTCCAGGTTCGAGGCCCTTAACCTAAGCTTCAAGAACATGTGTAAGCTAAAGCCCCTGTTACAGCGGTGGCTGGAGGACGCAGATGCCTCTATGAACAACCCGGCTGCCCTGACAAATGCACATACAACGCCAGAGTCTATAGGCCGTAGGCGAAAAAAGCGCACCAGCATCGAAACTACGGTCCGGCTAGCCCTGGAGAAGGCCTTCTTGCAGAATCCAAAACCAACCTCCGAGGAAATCTCCATGCTGGCCGAATCGCTGACCATGGAGAAGGAGGTGGTGAGGGTCTGGTTCTGCAACAGGCGGCAGAAGGAGAAGCGGATCAACCCTCCGACCAGCTGTTCCATGTCCTGTCCTCCATCGCTGGTGTCTCCACTCACACCACCTAGCATGGCATTGTCCATGGCCCTAGGTATGTCAGCCACAACAGCTACCTCTCTGGGTGTGGGCACACCTCCTCGTTCTCCTGGTGTGCCCATCACTGCTACAGACCTCTCCACTACATCAATGATGGCCACCACGCCCACCGCTCAACATGCTACCTCAGTGACGACCAATGTGTCGAGAGCCTCTGCCATTGTCTCGCCGACGATCAAGAACGAGTAATCTGCCCCCCGTTCTTCCTACGATGCAACAGTTCCTAAAACAAATAAATTCATATCACTGTTACTGTTTGT-----
Nsheari_JoyceKilmer_N092 CATTCTTCTATGGTCACATGGTCATGGTTGGATTTTTCTATTCTACTCCACCAACAAAGGTCAATCTGCTCCGTCGACATCAGGAGAAAGTCGCCAAAGTGTCCTGTGTTCTTTAGTTTCCCCACTCTTCTTATGCACATTTAAATCTACATACATGTATCTCAACTAAGGAACACACAGAAAAAACGAAAATGTTTCAAAGACAATTGACATTATTTCAAAAAACTAATTATCTCTGGCATAAATGCGTGAAAATATTTTAAACCCTTTTTATAAAAATCTAAGAAATCTGACATCTGATGCATGTAAAGAATGACATGATGAAGCTGTTTGCTATTGGCTAGATATTTTCTGGTCATTTGATTTTATTATATAGAGATATATACATAAGTTAGTAAACTGATGTATGTATATTTTTTGTTTCCCTGCAGGCTTTACTCAGGGAGATGTAGGTTTGGCAATGGGTAAATTATATGGCAATGACTTCAGCCAGACTACAATCTCCAGGTTCGAGGCCCTTAACCTAAGCTTCAAGAACATGTGTAAGCTAAAGCCCCTGTTACAGCGGTGGCTGGAGGACGCAGATGCCTCTATGAACAACCCGGCTGCCCTGACAAATGCACATACAACGCCAGAGTCTATAGGCCGGAGGCGAAAAAAGCGCACCAGCATCGAAACGACGGTCCGGCTAGCCCTGGAGAAGGCCTTCTTGCAGAATCCAAAACCAACCTCCGAGGAAATCTCCATGCTGGCCGAATCGCTGACCATGGAGAAGGAGGTGGTGAGGGTCTGGTTCTGCAACAGGCGGCAGAAGGAGAAGCGGATCAACCCTCCGACCAGCTGTTCCATGTCCTGTCCTCCATCGCTGGTGTCTCCACTCACACCACCTAGCATGGCATTGTCCATGGCCCTAGGTATGTCAGCCACAACAGCTACCTCTCTGGGTGTGGGCACACCTCCTCGTTCTCCTGGTGTGCCCATCACTGCTACAGACCTCTCCACTACATCAATGATGGCCACCACGCCCACCGCTCAACATGCTACCTCAGTGACGACCAATGTGTCGAGAGCCTCTGCCATTGTCTCGCCGACGATCAAGAACGAGTAATCTGCCCCCCGTTCTTCCTACGATGCA-------------------------------------------------
Nsilvanus_Elijay_N395 ------------ATCATGAGGCCACGATTGGATTTTTCCATTCTACTCCACCAACAAAGGTCAATCTGCTCTGTCGATGTCAGGAGAAATGCGCCAAAGTGTACTGTGTTCTTTAGTTCCCCCAC---TCTTATGCACATTTAAATCTACATACCTGTATCTTAACTAAGGCACACACAGAAAAATCGAAAATGTTTCAAAAACAATTGCCATTAATTCAAAAAATTAATTATCTCTGGTATAAATGTGTGAAAATATTTTAAACCCTTTTTATAAAAATCTAAGAAATCTGATGTCAGACGCATGTAAAGAATGACATGATGAAGCTGTTTGTTATTGGCTAGATGTTCTTTGGTCATTTGATTTTATTATATAGAGAAATATACATAAGTTAGTGAACTCATGTATATATATTTTTTGTTTCCCTGCAGGCTTTACTCAGGGAGATGTAGGTTTGGCAATGGGTAAATTATATGGCAATGACTTCAGCCAGACTACGATCTCCAGGTTCGAGGCCCTTAACCTAAGCTTCAAGAACATGTGTAAGCTAAAGCCCCTGTTACAGCGGTGGCTGGAGGACGCAGATGCCTCTATGAACAACCCGGCTGCCCTGACAAATGCACATACAACGCCAGAGTCTATAGGCCGGAGGCGAAAAAAGCGCACCAGCATCGAAACGACGGTCCGGCTAGCCCTGGAGAAGGCCTTCTTGCAGAATCCAAAACCAACCTCCGAGGAAATCTCCATGCTGGCCGAATCGCTGACCATGGAGAAGGAGGTGGTGAGGGTCTGGTTCTGCAACAGGCGGCAGAAGGAGAAGCGGATCAACCCTCCGACCAGCTGTTCCATGTCCTGTCCTCCATCGCTGGTGTCTCCACTCACACCACCTAGCATGGCACTGTCCATGGCCCTAGGTATGTCAGCCACAACAGCTACCTCTCTGGGTGTGGGCACACCTCCTCGTTCTCCTGGTGTGCCCATCACTGCTACAGACCTCTCCACTACATCAATGATGGCCACCACGCCCACCGCTCAACATGCTACCTCAGTGACGACCAATGTGTCGAGAGCCTCTGCCATTGTCTCGCCGACGATCAAGAACGAGTAATCTGCCCCCCGTTCTTCCTACGATGCAACAGTT-------------------------------------------
Nsilvanus_GermanyCove_N1017 CATTCTTCCATGATCATGTGGCCACGGTTGGATTTTTCCATTCTACTCCACCAACAAAGGTCAATCTG-TCTGTCGATGTCAGGAGAAATGTGCCAAAGTGTACTGTGTTCTTTAGTTCCCCCAC---TCTTATGCACATTTAAATCTACATACCTGTATCTTAACTAAGACACACACAGAAAAATCGAAAATGTTTCAAAAACAATTGCCATTAATTCAAAAAATTAATTATCTCTGGTATAAATATGTGAAAATATTTTAAACCCTTTTTATAAAAATCTAAGAAATCTGACATCAGACGCATGTAAAGAATGACATGATGAAGCTGTTTGCTATTGGCTAGATGTTCTTTGGTCATTTGATTTTATTATATAGTGCGATATACATAAGTTAGTGAACTCATGTATGTATATTTTTTGTTTCCCTGCAGGCTTTACTCAGGGAGATGTAGGTTTGGCAATGGGTAAATTATATGGCAATGACTTCAGCCAGACTACGATCTCCAGGTTCGAGGCCCTTAACCTAAGCTTCAAGAACATGTGTAAGCTAAAGCCCCTGTTACAGCGGTGGCTGGAGGACGCAGATGCCTCTATGAACAACCCGGCTGCCCTGACAAATGCACATACAACGCCAGAGTCTATAGGCCGGAGGCGAAAAAAGCGCACCAGCATCGAAACGACGGTCCGGCTAGCCCTGGAGAAGGCCTTCTTGCAGAATCCAAAACCAACCTCCGAGGAAATCTCCATGCTGGCCGAATCGCTGACCATGGAGAAGGAGGTGGTGAGGGTCTGGTTCTGCAACAGGCGGCAGAAGGAGAAGCGGATCAACCCTCCGACCAGCTGTTCCATGTCCTGTCCTCCATCGCTGGTGTCTCCACTCACACCACCTAGCATGGCACTGTCCATGGCCCTAGGTATGTCAGCCACAACAGCTACCTCTCTGGGTGTGGGCACACCTCCTCGTTCTCCTGGTGTGCCCATCACTGCTACAGACCTCTCCACTACATCAATGATGGCCACCACGCCCACCGCTCAACATGCTACCTCAGTGACGACCAATGTGTCGAGAGCCTCTGCCATTGTCTCGCCGACGATCAAGAACGAGTAATCTGCCCCCCGTTCTTCCTACGATGCAACAGTTCCTAAAACAAATAAATTCATATCACTGTTACTGTTTGTCAAAA
Nsilvanus_HeboMtn_N1029 -------------------------------------------------------------------------------------------------------------------------------------TGCACATTTAAATCTACATACCTGAATCTTAACTAAGACACACACAGAAAAATCGAAAATGTTTCAAAAACAATTGCCATTAATTCAAAAAATTAATTATCTCTGGTATAAATGTGTGAAAATATTTTAAACCCTTTTTATAAAAATCTAAGAAATCTGACATCAGACACATGTAAAGAATGACATGATGAAGCTGTTTGCTATTGGCTAGATGTTCTTTGGTCATTTGATTTTATTATATAGAGAGATATACATAAGTTAGTGAACTCATGTATGAATATTTTTTGTTTCCCTGCAGGCTTTACTCAGGGAGATGTAGGTTTGGCAATGGGTAAATTATATGGCAATGACTTCAGCCAGACTACGATCTCCAGGTTCGAGGCCCTTAACCTAAGCTTCAAGAACATGTGTAAGCTAAAGCCCCTGTTACAGCGGTGGCTGGAGGACGCAGATGCCTCTATGAACAACCCGGCTGCCCTGACAAATGCACATACAACGCCAGAGTCTATAGGCCGGAGGCGAAAAAAGCGCACCAGCATCGAAACGACGGTCCGGCTAGCCCTGGAGAAGGCCTTCTTGCAGAATCCAAAACCAACCTCCGAGGAAATCTCCATGCTGGCCGAATCGCTGACCATGGAGAAGGAGGTGGTGAGGGTCTGGTTCTGCAACAGGCGGCAGAAGGAGAAGCGGATCAACCCTCCGACCAGCTGTTCCATGTCCTGTCCTCCATCGCTGGTGTCTCCACTCACACCACCTAGCATGGCACTGTCCATGGCCCTAGGTATGTCAGCCACAACAGCTACCTCTCTGGGTGTGGGCACACCTCCTCGTTCTCCTGGTGTGCCCATCACTGCTACAGACCTCTCCACTACATCAATGATGGCCACCACGCCCACCGCTCAACATGCTACCTCAGTGACGACCAATGTGTCGAGAGCCTCTGCCATTGTCTCGCCGACGATCAAGAACGAGTAATCTGCCCCCCGTTCTTCCTACGATGCAACAGTTCCTAAAACAAATAAATTCATATCACTGTTACTGTTTGTCAAAA
Nstupkai_BlowholeWOS_N285 ---------------------------------------------------------AGCTCAATCTGCTCTGTCAACATCAGGAGAAAGGTGCCAAAGTGTACTGTGTTCTTTAGTTCCCCCACTTTTCTTATGCACATTTAAATCTACATACATGTATCTTAACTACGGCACACACAGAAATATTG-----------AAGACAATTGCCATTAATTCCAAAAATTAATTATCTCTGGCATAAATGCATGAAAATATTTTAAACCCTTTTTATAAAAATCTAAGAAATCTGACATCAGAAGCATGTAAAGAATGACATAATGAAGCTGTTTGCTATTGGCTAGATGTTTTCTGGTCATTTGATTTTATTATATACAGAGATATAAATAAGTTAGTGAACTGATGTATGTATATTTTTTGTTTCCCTGCAGGCTTTACTCAGGGAGATGTAGGTTTGGCAATGGGTAAATTATACGGCAATGACTTCAGCCAGACTACGATCTCCAGGTTCGAGGCCCTTAACCTAAGCTTCAAGAACATGTGTAAGCTAAAGCCCCTGTTACAGCGGTGGCTGGAGGATGCAGATGCCTCTATGAACAACCCGGCTGCCCTGACAAATGCACATACAACGCCAGAGTCTATAGGCCGGAGGCGAAAAAAGCGCACCAGCATCGAAACGACGGTCCGGCTAGCCCTGGAGAAGGCCTTCTTGCAGAATCCAAAACCAACCTCCGAGGAAATCTCCATGCTGGCCGAATCGCTGACCATGGAGAAGGAGGTGGTGAGGGTCTGGTTCTGCAACAGGCGGCAGAAGGAGAAGCGGATCAACCCTCCGACCAGCTGTTCCATGTCCTGTCCTCCATCGCTGGTGTCTCCACTCACACCACCTAGCATGGCATTGTCCATGGCCCTAGGTATGTCAGCCACAACAGCTACCTCTCTGGGTGTGGGCACACCTCCTCGTTCTCCTGGTGTGCCCATCACTGCTACAGACCTCTCCACTACATCAATGATGGCCACCACGCCCACCGCTCAACATGCTACCTCAGTGACGACCAATGTGTCGAGAGCCTCTGCTATTGTCTCGCCGACGATCAAGAACGAGTAATCTGCCCCCCGTTCTTCCTACGATGCAACAGTTCCTAAAACAAATAAATTCATATCACTGTTACTGTTTGTCAAAA
Nstupkai_Blowing_N356 CATTCTTGCATGATCACGTGGCCACGGTTGAATTTTTCTATTCTACTCCATCAACAAAGCTCAATCTGCTCTGTCAACATCAGGAGAAAGGTGCCAAAGTGTACTGTGTTCTTTAGTTACCCCACTTTTCTTATGCACATTTAAATCTACATACATGTATCTTAACTACGGCACACACAGAAATATTG-----------AAGACAATTGCCATTAATTCCAAAAATTAATTATCTCTGGCATAAATGCATGAAAATATTTTAAACCCTTTTTATAAAAATCTAAGAAATCTGACATCAGAAGCATGTAAAGAATGACATAATGAAGCTGTTTGCTATTGGCTAGATGTTTTCTGGTCATTTGATTTTATTATATACAGAGATATAAATAAGTTAGTGAACTGATGTATGTATATTTTTTGTTTCCCTGCAGGCTTTACTCAGGGAGATGTAGGTTTGGCAATGGGTAAATTATATGGCAATGACTTCAGCCAGACTACGATCTCCAGGTTCGAGGCCCTTAACCTAAGCTTCAAGAACATGTGTAAGCTAAAGCCCCTGTTACAGCGGTGGCTGGAGGACGCAGATGCCTCTATGAACAACCCGGCTGCCCTGACAAATGCACATACAACGCCAGAGTCTATAGGCCGGAGGCGAAAAAAGCGCACCAGCATCGAAACGACGGTCCGGCTAGCCCTGGAGAAGGCCTTCTTGCAGAATCCAAAACCAACCTCCGAGGAAATCTCCATGCTGGCCGAATCGCTGACCATGGAGAAGGAGGTGGTGAGGGTCTGGTTCTGCAACAGGCGGCAGAAGGAGAAGCGGATCAACCCTCCGACCAGCTGTTCCATGTCCTGTCCTCCATCGCTGGTGTCTCCACTCACACCACCTAGCATGGCATTGTCCATGGCCCTAGGTATGTCAGCCACAACAGCTACCTCTCTGGGTGTGGGCACACCTCCTCGTTCTCCTGGTGTGCCCATCACTGCTACAGACCTCTCCACTACATCAATGATGGCCACCACGCCCACCGCTCAACATGCTACCTCAGTGACGACCAATGTGTCGAGAGCCTCTGCCATTGTCTCGCCGACGATCAAGAACGAGTAATCTGCCCCCCGTTCTTCCTACGATGCAACAGTTCCTAAAACAAATAAATTCATATCACTGTTACTGTTTGTCAAAA
Nstupkai_LittleRiver_N293 CATTCTTGCATGATCACGTGGCCACGGTTGAATTTTTCTATTCTACTCCATCAACAAAGCTCAATCTGCTCTGTCAACATCAGGAGAAAGGTGCCAAAGTGTACTGTGTTCTTTAGTTCCCCCACTTTTCTTATGCACATTTAAATCTACATACATGTATCTTAACTACGGCACACACAGAAATATTG-----------AAGACAATTACCATTAATTCAAAAAATTAATTATCTCTGGCATAAATGCGTGAAAATATTTTAAACCCTTTTTATAAAAATCTAAGAAATCTGACATCAGAAGCATGTAAAGAGTGACATAATGAAGCTGTTTGCTATTGGCTAGATGTTTTCTGGTCATTTGATTTTATTATATACAGAGATATACATAAGTTAGTGAACTGATGTATGTATATTTTTTGTTTCCCTGCAGGCTTTACTCAGGGAGATGTAGGTTTGGCAATGGGTAAATTATATGGCAATGACTTCAGCCAGACTACGATCTCCAGGTTCGAGGCCCTTAACCTAAGCTTCAAGAACATGTGTAAGCTAAAGCCCCTGTTACAGCGGTGGCTGGAGGACGCAGATGCCTCTATGAACAACCCGGCTGCCCTGACAAATGCACATACAACGCCAGAGTCTATAGGCCGGAGGCGAAAAAAGCGCACCAGCATCGAAACGACGGTCCGGCTAGCCCTGGAGAAGGCCTTCTTGCAGAATCCAAAACCAACCTCCGAGGAAATCTCCATGCTGGCCGAATCGCTGACCATGGAGAAGGAGGTGGTGAGGGTCTGGTTCTGCAACAGGCGGCAGAAGGAGAAGCGGATCAACCCTCCGACCAGCTGTTCCATGTCCTGTCCTCCATCGCTGGTGTCTCCACTCACACCACCTAGCATGGCATTGTCCATGGCCCTAGGTATGTCAGCCACAACAGCTACCTCTCTGGGTGTGGGCACACCTCCTCGTTCTCCTGGTGTGCCCATCACTGCTACAGACCTCTCCACTACATCAATGATGGCCACCACGCCCACCGCTCAACATGCTACCTCAGTGACGACCAATGTGTCGAGAGCCTCTGCCATTGTCTCGCCGACGATCAAGAACGAGTAATCTGCCCCCCGTTCTTCCTACGATGCAACAGTTCCTAAAACAAATAAATTCATATCACTGTTACTGTTTGTCAAAA
Nstygius_ObeLee_N0656 -------------------------TGTTGGATTTTTCTATTCTACTCCACCAACAAAGGTCAATCTGCTCCATCGACATCAGGAGAAAAGCACCAGGGTGTACTGTGTTCTTTAGTTCCCCCAC---TCTTATGCACATTTAAGTCTACATATAGGCATCTTAACTAAGGTACTCACAGAAAAATTGAAAATGTTTCAAAGACAATTGCCATTAATTCAAAAAATGAATTATTTCTGGCATAAATGCGTGGAAATATTTTAAGCCAATTTTATAAAAATCTAACAAATATGACAGCAGACGCATGTAAAGAATCACATGATGAAGCTGTTTGCTATTGGCTAGATT-TTTCTGGTCAGTTGATTTTATTGTATAGAGAGCTATACATAAGTTAGTGAACTGATGTATGTATACTTTTTGTTTCCCTGCAGGCTTTACTCAGGGAGATGTAGGTTTGGCAATGGGTAAATTATATGGCAATGACTTCAGCCAGACTACGATCTCCAGGTTCGAGGCCCTTAACCTAAGCTTCAAGAACATGTGTAAGCTAAAGCCCCTGTTACAGAGGTGGCTGGAGGATGCAGATGCCTCTATGAACAACCCGGCTGCCCTGACAAATGCACATACAACGCCAGAGTCTATAGGCCGGAGGCGAAAAAAGCGCACCAGCATCGAAACGACGGTCCGGCTAGCCCTGGAGAAGGCCTTCTTGCAGAATCCAAAACCAACCTCCGAGGAAATCTCCATGCTGGCCGAATCGCTGACCATGGAGAAGGAGGTGGTGAGGGTCTGGTTCTGCAACAGGCGGCAGAAGGAGAAGCGGATCAACCCTCCGACCAGCTGTTCCATGTCCTGTCCTCCATCGCTGGTGTCTCCACTCACACCACCTAGCATGGCACTGTCCATGGCCCTAGGTATGTCAGCCACAACAGCTACCTCTATGGGTGTAGGCACACCTCCTCGTTCTCCTGGTGTGCCCATCACTGCTACAGACCTCTCCACTACATCAATGATGGCCACCACGCCCACCGCTCAACATGCTACCTCAGTGACGACCAATGTGTCGAGAGCCTCTGCCATTGTCTCGCCGACGATCAAGAACGAGTAATCTGCCCCCCGTTCTTCCTATGATGCAACAGTTCCTAAAACAAATAAATTCATATCACTGTTACTGTTTGTCAAAA
Nstygius_RavenB_N1022 ------------------------------------------------------CAAAGGTCAATCTGCTCCATCGACATCAGGAGAAAAGCACCAGGGTGTACTGTGTTCTTTAGTTCCCCCAC---TCTTATGCACATTTAAGTCTACATATAGGCATCTTAACTAAGGTACTCACAGAAAAATTGAAAATGTTTCAAAGACAATTGCCATTAATTCAAAAAATGAATTATCTCTGGCATAAATGCGTGCAAATATTTTAAGCCAATTTTATAAAAATCTAACAAATATGACAGCAGACGCATGTAAAGAATCACGTGATGAAGCTGTTTGCTATTGGCTACATT-TTTCTGGTCAGTTGATTTTATTGTATAGAGAGCTATACATAAGTTAGTGAACTGATGTATGTATACTTTTTGTTTCCCTGCAGGCTTTACTCAGGGAGATGTAGGTTTGGCAATGGGTAAATTATATGGCAATGACTTCAGCCAGACTACGATCTCCAGGTTCGAGGCCCTTAACCTAAGCTTCAAGAACATGTGTAAGCTAAAGCCCCTGTTACAGAGGTGGCTGGAGGATGCAGATGCCTCTATGAACAACCCGGCTGCCCTGACAAATGCACATACAACGCCAGAGTCTATAGGCCGGAGGCGAAAAAAGCGCACCAGCATCGAAACGACGGTCCGGCTAGCCCTGGAGAAGGCCTTCTTGCAGAATCCAAAACCAACCTCCGAGGAAATCTCCATGCTGGCCGAATCGCTGACCATGGAGAAGGAGGTGGTGAGGGTCTGGTTCTGCAACAGGCGGCAGAAGGAGAAGCGGATCAACCCTCCGACCAGCTGTTCCATGTCCTGTCCTCCATCGCTGGTGTCTCCACTCACACCACCTAGCATGGCATTGTCCATGGCTCTAGGTATGTCAGCCACAACAGCTACCTCTATGGGTGTAGGCACACCTCCTCGTTCTCCTGGTGTGCCCATCACTGCTACAGACCTCTCCACTACATCAATGATGGCCACCACGCCCACCGCTCAACATGCTACCTCAGTGACGACCAATGTGTCGAGAGCCTCTGCCATTGTCTCGCCGACGATCAAGAACGAGTAATCTGCCCCCCGTTCTTCCTATGATGCAACAGTTCCTAAAACAAATAAATTCATATCA-------------------
Ntempletoni_BaldMtns_N950 CATTCTTCCATGATCACATGGCCACAGTTGAATTTTTTTATTCTACTCCACCAACAAAGATCAGTCTGCTCCGTCGACATCAGAAGAAAAACGCCAAAGTGTACTGTCTTCTTTAGTTCCCCCACTCTTCTTATGCACATTTAAATCTACATACATGTATCTTAACTAAGGCACACACAAAAAAATCGAAAATGTTTCAAAGACAATTGCCATCAATTCAAAAAATTAAGTATCTCTGGCATAAATGCATGAAAATATTTTAAACCCTTTTTATAAAAATCTAAGAAATCTGACGTCAGACGCATGTAAAGAATGACATGATAAAGCTGTTTGCTATTGGCTAGATGTTTTCTGGTCATTTGATTTTATTATATAGAGAGATATACATAAGTTAGTGAACTGATGTATGTATATTTTTTGTTTCCCTGCAGGCTTTACTCAGGGAGATGTAGGTTTGGCAATGGGTAAATTATATGGCAATGACTTCAGCCAGACTACGATCTCCAGGTTCGAGGCCCTTAACCTAAGCTTCAAGAACATGTGTAAGCTAAAGCCCCTGTTACAGCGGTGGCTGGAGGACGCAGATGCCTCTATGAACAACCCGGCTGCCCTGACAAATGCACATACAACGCCAGAGTCTATAGGCCGGAGGCGAAAAAAGCGCACCAGCATCGAAACGACGGTCCGGCTAGCCCTGGAGAAGGCCTTCTTGCAGAATCCAAAACCAACCTCCGAGGAAATCTCCATGCTGGCCGAATCGCTGACCATGGAGAAGGAGGTGGTGAGGGTCTGGTTCTGCAACAGGCGGCAGAAGGAGAAGCGGATCAACCCTCCGACCAGCTGTTCCATGTCCTGTCCTCCATCGCTGGTGTCTCCACTCACACCACCTAGCATGGCACTGTCCATGGCCCTAGGTATGTCAGCCACAACAGCTACCTCTCTGGGTGTGGGTACACCTCCTCGTTCTCCTGGTGTGCCCATCACTGCTACAGACCTCTCCACTACATCAATGATGGCCACCACGCCCACCGCTCAACATGCTACCTCAGTGACGACCAATGTGTCGAGAGCCTCTGCCATTGTCTCGCCGACGATCAAGAACGAGTAAT---------------------------------------------------------------------------
Ntempletoni_ClarksCreek_N945 -----------------------------------------------------------------------------------------GACGCCAAAGTGTACTGTCTTCTTTAGTTCCCCCACTCTTCTTATGCACATTTAAATCTACATACATGTATCTTAACTAAGGCACACACAAACAAATCGAATATGTTTCAAAGACAATTGCCATCAATTCAAAAAATTAAGTATCTCTGGCATAAATGCATGAAAATATTTTAAACCCTTTTTATAAAAATCTAAGAAATCTGACGTCAGACGCATGTAAAGAATGACATGATAAAGCTGTTTGCTATTGGCTAGATGTTTTCTGGTCATTTGATTTTATTATATAGAGAGATATACATAAGTTAGTGGACTGATGTATGTATATTTTTTGTTTCCCTGCAGGCTTTACTCAGGGAGATGTAGGTTTGGCAATGGGTAAATTATATGGCAATGACTTCAGCCAGACTACGATCTCCAGGTTCGAGGCCCTTAACCTAAGCTTCAAGAACATGTGTAAGCTAAAGCCCCTGTTACAGCGGTGGCTGGAGGACGCAGATGCCTCTATGAACAACCCGGCTGCCCTGACAAATGCACATACAACGCCAGAGTCTATAGGCCGGAGGCGAAAAAAGCGCACCAGCATCGAAACGACGGTCCGGCTAGCCCTGGAGAAGGCCTTCTTGCAGAATCCAAAACCAACCTCCGAGGAAATCTCCATGCTGGCCGAATCGCTGACCATGGAGAAGGAGGTGGTGAGGGTCTGGTTCTGCAACAGGCGGCAGAAGGAGAAGCGGATCAACCCTCCGACCAGCTGTTCCATGTCCTGTCCTCCATCGCTGGTGTCTCCACTCACACCACCTAGCATGGCACTGTCCATGGCCCTAGGTATGTCAGCCACAACAGCTACCTCTCTGGGTGTGGGTACACCTCCTCGTTCTCCTGGTGTGCCCATCACTGCTACAGACCTCTCCACTACATCAATGATGGCCACCACGCCCACCGCTCAACATGCTACCTCAGTGACGACCAATGTGTCGAGAGCCTCTGCCATTGTCTCGCCGACGATCAAGAACGAGTAATCTGCCCCCCGTTCTTCCTACGATGCAACAGTTCCTAAAACAAATAAATT--------------------------
Ntempletoni_ScronceCreekRd_N1223 ---------------------CCACAGTTGAATTTTTTTATTCTACTCCACCAACAAAGATCAGTCTGCTCCGTCGACATCAGAAGAAAGACGCCAAAGTGTACTGTCTTCTTTAGTTCCCCCACTCTTCTTATGCACATTTAAATCTACATACATGTATCTTAACTAAGGCACACACAAAAAAATCGAATATGTTTCAAAGACAATTGCCATCAATTCAAAAAATTAAGTATCTCTGGCATAAATGCATGAAAATATTTTAAACCCTTTTTATAAAAATCTAAGAAATCTGACGTCAGACGCATGTAAAGAATGACATGATAAAGCTGTTTGCTATTGGCTAGATGTTTTCTGGTCATTTGATTTTATTATATAGAGAGATATACATAAGTTAGTGAACTGATGTATGTATATTTTTTGTTTCCCTGCAGGCTTTACTCAGGGAGATGTAGGTTTGGCAATGGGTAAATTATATGGCAATGACTTCAGCCAGACTACGATCTCCAGGTTCGAGGCCCTTAACCTAAGCTTCAAGAACATGTGTAAGCTAAAGCCCCTGTTACAGCGGTGGCTGGAGGACGCAGATGCCTCTATGAACAACCCGGCTGCCCTGACAAATGCACATACAACGCCAGAGTCTATAGGCCGGAGGCGAAAAAAGCGCACCAGCATCGAAACGACGGTCCGGCTAGCCCTGGAGAAGGCCTTCTTGCAGAATCCAAAACCAACCTCCGAGGAAATCTCCATGCTGGCCGAATCGCTGACCATGGAGAAGGAGGTGGTGAGGGTCTGGTTCTGCAACAGGCGGCAGAAGGAGAAGCGGATCAACCCTCCGACCAGCTGTTCCATGTCCTGTCCTCCATCGCTGGTGTCTCCACTCACACCACCTAGCATGGCACTGTCCATGGCCCTAGGTATGTCAGCCACAACAGCTACCTCTCTGGGTGTGGGTACACCTCCTCGTTCTCCTGGTGTGCCCATCACTGCTACAGACCTCTCCACTACATCAATGATGGCCACCACGCCCACCGCTCAACATGCTACCTCAGTGACGACCAATGTGTCGAGAGCCTCTGCCATTGTCTCGCCGACGATCAAGAACGAGTAATCTGCCCCCCGTTCTTCCTACGATGCAACAGTTCCTAAAACAAATAAATTCATATCACTGTTACTGTTTG------
Ntennessensis_IndianCave_N052 ---------------------------------------------------------------------------------AGGAGAAAGACGCCAAAGTGTACTGTCTTCTTTAGTTCCCCCACTCTTCTTATGCACATTTAAATTTACATACATGTA--TTAACTAAGGCACACACAGAAAAATCGAAAATGTTTCAAAGACAATTGCCATCTATTCAAAAAATTAAGTATCTCTGGCATAAATGCGTGAAAATATTTAAAACCCTTTTTATAAAAATCTAAGAAATCTGATGCCAGACGCATGTAAAGAATGACATGATGAAGCTGTTTGCTATTGGCTAGATGTTTTCTGGTCATTTGATTTTATTATATAGAGAGATATACATAAGTTAGTGAACTGATGTATGTATATTTTTTGTTTCCCTGCAGGCTTTACTCAGGGAGATGTAGGTTTGGCAATGGGTAAATTATATGGCAATGACTTCAGCCAGACTACGATCTCCAGGTTCGAGGCCCTTAACCTAAGCTTCAAGAACATGTGTAAGCTAAAGCCCCTGTTACAGCGGTGGCTGGAGGACGCAGATGCCTCTATGAACAACCCGGCTGCCCTGACAAATGCACATACAACGCCAGAGTCTATAGGCCGGAGGCGAAAAAAGCGCACCAGCATCGAAACGACGGTCCGGCTAGCCCTGGAGAAGGCCTTCTTGCAGAATCCAAAACCAACCTCCGAGGAAATCTCCATGCTGGCCGAATCGCTGACCATGGAGAAGGAGGTGGTGAGGGTCTGGTTCTGCAACAGGCGGCAGAAGGAGAAGCGGATCAACCCTCCGACCAGCTGTTCCATGTCCTGTCCTCCATCGCTGGTGTCTCCACTCACACCACCTAGCATGGCACTGTCCATGGCTCTAGGTATGTCAGCCACAACAGCTACCTCTCTGGGTGTGGGCACACCTCCTCGTTCTCCTGGTGTGCCCATCACTGCTACAGACCTCTCCACTACATCAATGATGGCCACCACGCCCACCGCTCAACATGCTACCTCAGTGACGACCAATGTGTCGAGAGCCTCTGCCATTGTCTCGCCGACGATCAAGAACGAGTAATCTGCCCCCCGTTATTCATATGATGCAACAGTTCCTAAAACAAATAAATTCATATCACTGTTACTTTTTGTCAAAA
Ntennessensis_LittleStony_N645 -----------------------------------------------------------------------------------------------------------------------------------------------------------------------AAGGCACACACAGAAAAATGGAAAATGTTTCAAAGACAATTGCCATCAATTCAAAAAATTAAGTATCTCTGGCATAAATGTGTGAAAATATTTTAAACCCTTTTTATAAAAATCTAAGAAATCTGATGCCAGACGCATGTAAAGAATGACATGATGAACCTGTTTGCTATTGGCTAGATGTTTTCTGGTCATTTGATTTTATTATATAGAGAGATATACATAAGTTAGTGAACTGATGTATGTATATTTTTTGTTTCCCTGCAGGCTTTACTCAGGGAGATGTAGGTTTGGCAATGGGTAAATTATATGGCAATGACTTCAGCCAGACTACGATCTCCAGGTTCGAGGCCCTTAATCTAAGCTTCAAGAACATGTGTAAGCTAAAGCCCCTGTTACAGCGGTGGCTGGAGGACGCAGATGCCTCTATGAACAACCCGGCTGCCCTGACAAATGCACATACAACGCCAGAGTCTATAGGCCGGAGGCGAAAAAAGCGCACCAGCATCGAAACGACGGTCCGGCTAGCCCTGGAGAAGGCCTTCTTGCAGAATCCAAAACCAACCTCCGAGGAAATCTCCATGCTGGCCGAATCGCTGACCATGGAGAAGGAGGTGGTGAGGGTCTGGTTCTGCAACAGGCGGCAGAAGGAGAAGCGGATCAACCCTCCGACCAGCTGTTCCATGTCCTGTCCTCCATCGCTGGTGTCTCCACTCACACCACCTAGCATGGCACTGTCCATGGCCCTAGGTATGTCAGCCACAACAGCTACCTCTCTGGGTGTGGGCACACCTCCTCGTTCTCCTGGTGTGACCATCACTGCTACAGACCTCTCCACTACATCAATGATGGCCACCACGCCCACCGCTCAACATGCTACCTCAGTGACGACCAATGTGTCGAGAGCCTCTGCCATTGTCTCGCCGACGATCAAGAACGAGTAATCTGCCCCCCGTTCTTCCTACGATGCAACAGTTCCTAAAACAAATAAATTCATATCACTGTTACTGTTTGTCAAAA
Ntennessensis_Watauga_N1046 ------------------------------------------------------------------------------------------------------------------------------------------------------------------------------------------------------------AATTGCCATCTATTCAAAAAATTAAGTATCTCTGGCATAAATGCGTGAAACTATTTTAAACCCTTTTTATAAAAATCTAAGAAATCTGATGCCAGACGCATGTAAAGAATGACATGATGAAGCTGTTTGCTATTGGCTAGATGTTTTCTGGTCATTTGATTTTATTATATAGAGAGATATACATAAGTTAGTGAACTGATGTATGTATATTTTTTGTTTCCCTGCAGGCTTTACTCAGGGAGATGTAGGTTTGGCAATGGGTAAATTATATGGCAATGACTTCAGCCAGACTACGATCTCCAGGTTCGAGGCCCTTAACCTAAGCTTCAAGAACATGTGTAAGCTAAAGCCCTTGTTACAGCGGTGGCTGGAGGACGCAGATGCCTCTATGAACAACCCGGCTGCCCTGACAAATGCACATACAACGCCAGAGTCTATAGGCCGGAGGCGAAAAAAGCGCACCAGCATCGAAACGACGGTCCGGCTAGCCCTGGAGAAGGCCTTCTTGCAGAATCCAAAACCAACCTCCGAGGAAATCTCCATGCTGGCCGAATCGCTGACCATGGAGAAGGAGGTGGTGAGGGTCTGGTTCTGCAACAGGCGGCAGAAGGAGAAGCGGATCAACCCTCCGACCAGCTGTTCCATGTCCTGTCCTCCATCGCTGGTGTCTCCACTCACACCACCTAGCATGGCACTGTCCATGGCTCTAGGTATGTCAGCCACAACAGCTACCTCTCTGGGTGTGGGCACACCTCCTCGTTCTCCTGGTGTGCCCATCACTGCTACAGACCTCTCCACTACATCAATGATGGCCACCACGCCCACCGCTCAACATGCTACCTCAGTGACGACCAATGTGTCGAGAGCCTCTGCCATTGTCTCGCCGACGATCAAGAACGAGTAATCTGCCCCCCGTTCTTCCTATGATGCAACAGTTCCTAAAACAAATAAATTCATATCACTGTTACTGTTTGTCAAAA
