# Supplementary material for: ﻿New species in old mountains: integrative taxonomy reveals ten new species and extensive short-range endemism in Nesticus spiders (Araneae, Nesticidae) from the southern Appalachian Mountains
Source: Zookeys. 2023 Feb 3;1145:1–130. doi: 10.3897/zookeys.1145.96724 (PMC10208238; doi:10.3897/zookeys.1145.96724)
Supplement: Supplementary material 4 — Input alignments, analysis log files, and output tree files [file zookeys-1145-001_article-96724__-s004.zip › uce-200607 (modified).phy]

 93 1175
Nesticella_sp_GH1210 --------------------------------------------------------------------------------------------------------------------------------------------------------------------------------------------------------------------------------------------------------------------------ACTGCCGACAATTGCACTGAGATCGAACTCTTTACATGGCCGGAGATTCTTGCTCAGTTATATCTAGATAGTA--------CTTGTAAACATAATACGTATACATGAAAAACACATAATATGAAATTAATAGTGTGTACAGTCA----------TTATATCGGGCACTCTGTAGAAGGGAAAAGAAGGAGGGAAAGGAAGTGATATGTGCGAAGAGAGTCTTTGTGTC--GTGTCATCTTGTGCTTTTGGTGGAATGCTAGGAAAAAGGAAAAGGTTAGGCTAAGGGGCGTATAGCGTCAGCGCCTGAACGATCTTAGGATCATGCTTCGAGCCTTCTTTAAACTCCTCTAAAGAAAGCTGGTTGTCATGGTTCTGAAAGAAGAGATCAGACACCATAATCATTAT-------------------ATAAATAAATTTAAATATTTCATTAAATGAAATGGAAATATATGGTA-------TTACAAAAGTT-------------------------------------------------------------------------------------------TT------TTTAATTCA-----------------------------AGGAGTAAACTACCGAGGA-------------------------------------------------------------------------------------------------------------------------------------------------------------------------------------------CA----TCCGGCC----------------------------------------------------------CGCGG
Nesticus_Japan_G2153 TCCTATTTACCTTGATATAGTCGCTCTTACATCTGCAGTGGAATACACGCAATAAAAATTTATAATTCCATAAATATGAATGATTTT---GATTAAATAATGGTGTAAATGTCCTATCAAGTTTATGAATTCTGCAAATATAAATATAAGCACAGGGAAAACAACTTTATAATTTTGAGGGTTAATCGGTGTTTATGTTTT---AATTTTCTGAAACTTTCATTAGCTTCGGAATTCCAGTTCGCCCTTAAAGGTCAATCGACTTATTTGCCGACATATGCAATGGAATCGAACCCTTTACTTGGCCTGAGATTCATTTTCAGTTATGTCTAGATTGCATGCGTGGGCTTTCAGAGACAATAGTTATACGTAATAAGAAAATAACTTGCAAAGAATAGTGTGTAGTGTGA------------GTATCGGGCACTCTGTAAAAGGGTAAAGAAGGAGGGAAAGGATGTGATATGTGCGAAGAGAGTCTTTGTGTC--GTGTCATCTTGTGCTTTTGGTGGAATGCTAGGAAAAAGGAAAAGGGTAGGCTAAGGGGCGTACAGCGTCAGCGCCTGAACGATCTTGGGATCATGCTTCGAGCCTTCTTTAAACTCCTCTAGAGAAAGCTGGTTGTCATGGTTCTGAAAGGAGAGATCGGACAACAAAATGATTAT-------------------ATAAATAATTTTAAATACAACATTAAATGAAGTGAAAATAACTAACAGACATCGTTACGAAAGTTAAATATT-------------------TAAAACGTATTTTTGGGGCT-----------------------ATTAAGGTTAAGAAAACGATTGGTGCACATTTTAATTCAT-------------------AGTTGTGCCACATGTAAGAAAATGAGAATGGTAGAATA-------------------------------------------------AATACATTTATATTGGAG---------------------------------------GTTGTCTGATTTCA---------------------AAGAGTTTGTTTGTTTTGTATTTTCATTTAATATGTCA----TTCGGCCTTC----ATAATTAAATTTGCTCCAAGTATTCATACTTATTGATTTAGTGCTGATTAGCGTAA
Nesticus_nahaunus_Mexico_G2881 TTTTAATTATACTAAATTTCCAGAACTCATTTTCCGCGTGCAAATAATGTATTCATTATTTACCGTTTCAGGTTGATAGGTAAATTTACCGCTTGAGTATAACTATAGGCATGATATTGTGTAGCCAAATCTTGCATATGTATTCGTAACTATAGCAACGACTCTTCAGCGG------------------------------------------------------------------------------------TGCGGAGCGATCTGTCAGCTCTTGCACTGTGTATGAAG-CTTGACAAAGATTGATGTTAATTTGCAAACTTATTGAGACAATTTTCGCAGTCTTGGAATTGGGTTGATTTCATTGTCAGCAAATACGACAATTAAAAATTTGTGGAAAAAAATCATGAGTGTCTGTGTATCGGGCACCCTGTAAAAGGGTAAAAAAGGGGGGAGGGATAGTGATATGTGCGAAGAGAGTCTCTGTGTCGTGTGTCATCTTGTGCTTTTGGTGGAATGCTAGGAAAAAAGGAGAGGGTCGGCTAAGGGGCGTACAACGTCAGCGCCTGAACGATCTTGGGATCATGTTTCGAGCCTTCTTTGAACTCCTCTAAAGAGAGCTGGTTGTCATGGTTCTGTAAAGAATAAAAGAACAA-ATAAGAAGAGTAAAATAACAAGAGTGAAAGAAAAATAGTTCGGTAAAGAGTAAAAGAAAAATTTAAAATATGTGGGTACAAGGGTTCGTAAAATCTGTTACCGGACATATCCGGGGCATGTAGAAATAAACCTTTGAAGCATGCATTGTTTTTTCTACACTGAA-----TATAAAAAAATTATCTGATGAATCCTCTGATTTGGTACTGAGTGT------------------------AAAGTTTTCAGAAGATGGGTAGATTTTCAGAT--TTTGCTAACCCTGG--------------TGGATAATGTAAAAGAGATAT-------TAACCTTGTTGAATGAAAAATTTAAATTACAATTAGGATATAGAGTAATATGAAATAGGAGTAATGGGAACTGAAAGAGTGAGATTTTGTAACCCTCAACTTAAAAAAGTAA----ATCATTTTTTATAAAAAGAGTTATTTTTCTTATCTAACGCTATTCATTTTTTTATAGACGCCTATCCGAA
Nsilvestrii_Hellgate_N1108 TCATAATTAAGATCAATTTACCAAACTATTACTTACGAGGTAAAAAACACGATAGCAATCGATTTTTAAATTTTGATA----ATATCACGTGATTAGTATAGTGCAAAGCGTGATATTGCGTTGCGAAATTTTGCACATACTAGTTTTGTCAAAGCTACGATTCTTGTGCAATATTCACCAATATCAGTTGTTAGAATATTG--AAATATTTGGCCGATAGAC---ATTATAAATCATGGTATATGCATTAAGAACTTCTGAGCGATTCATCAACATCTGCACTGTGATGGGATATTTGAGAAGACCT------------CAGATCTTTCAAAAATCTTTTGACGGTCTTGAAACTGGAATAATTTGAT--------------ATAATTAGAAGA-------AAAAATTCAGAAAAGTATGTGTAGCGGGCACCCTGTAAAAGGATGTTAAGGGGGGGAGGGAGAGTGATATGTGCGAAGAGAGTCTCTGTGAC--GTGTCATCTTGTGCTTTTGGTGGAATGCTAGGAAAAGGGA---GGTCCGGCTAAGGAGCGTACAGCGTCAGCGCCTGAACGATCTTGGGATCATGCTTCGAGCCTTCTTTGAACTCCTCTAAAGAAAGCTGGTTATCATGATTCTGAAAGAGTTCACAAATTCAATTAAACATATTTAATTAGTCACAGTAAT--AAAATTTAATTTGCAAAGACGAAAAGAAATCTTTTAGACATATTCAAATCAATATCACAAAAGTCGGATAAACAACATAT--------------------TTTATGGAGCTAATATTAT---------------AACAACATATTAAAATACAATGGTAAATAAC---------TGTAGTGTGGTCCCAATCGACATTTTCAAGCAGAGAATTTTTAACAATGGGGGTATAATTCGATAGGTATTTTTGACTAAGTACATGGATTTTTATCTAAGTTTATAAATTGACAATGTCACATTCACATGATCATGGAAAGGACGTGAACTACCAATAAATTCTAATTTGTTGAAACATAAAGTTTTATGAGAACTGTAGCCCACGTTTATGTAATAATTCACGTTAAAATGAAATGGATTCGACGTTCATACAAAATTTAATTTT--------------------TATTTTGACAAAATCTGGCGTCA
Narcheri_Cheaha_N023 ----------------------------------------------------------------------------------------------------------AGGCATGATATTGTGTAGCCAAACCTTGCACATGGATTCGTAACTATAGCAACGACTCTTCCGCAGTATTGGAGATTATTAGTTATTGGAATATCATAAAATTTCCTGCCTGTTGATCAACTTTAGAATTTGGATCTGTGCATAAAGATCTACGGATCGATCTGCAAGCACTTGCACTGCGTTCGGAGGCTTGACAAGGAATGATATTAATCCCC---CTTATTGAGACAGTTTTCGCAGTTTTGGAATTGGGTTGATTTCCTGGTCAGCAAAAAAGGCAATTAAAAAGTTGT----GGGGTGAATATATATGTGTGTATCGGGCACCCTGTAAAAGGGTAAAAAAGGAGGGAGGGATAGTGATATGTGCGAAGAGAGTCTCTGTGTCGTGTGTCATCTTGTGCTTTTGGTGGAATGCTAGGGGAAAAGGAAAGGTTCGGCTAAGGGGCGTACAACGTCAGCGCCTGAACGATCTTGGGATCATGTTTCGAGCCTTCTTTGAACTCCTCTAAAGAAAGCTGGTTGTCATGGTTCTGTAAAGAAGAAAAGAATAAAATAAGAAGAGTAAATCGACCATGGTAAGAGAAAAATGTTTCTGTAATTAGTAAAAAAAACAGTTTAAATATGTAGGTACAAGGTTT---------------------------------------------CTGTGTATCAGGAATTATTTTTTCTACACCCAGATCGATGCAAAAAAATT-TCTGATGAATTATTTAATTTGGTTTTGCGTGTATATATTTGAGATATACAAAATTTAGGAG------------------TGTT-------TTTCTTCATCCTAGATCTCTGTTTCTACCCAAAGGTGTAGAGCAACTAAACCGGAATCAGTAAAGGAAACAAAACAATCAAAAAGCCACCGGACCGTATCCTTTTACCATGTCGAATTAAAAATAGACGGAATATTTTGATTCTCAAATATTGAG---------------------------------------------------------------------------------------
Narcheri_MillShoalCreek_N727 ---------------------------------------------------------------------------------------------------------------------------------------------------------------------------------------------------------------------------------------------------------------------------------------------------------------------------------------------------------GTTTTGGAATTGGGTTGATTTCCTGGTCAGCAAAAAAGGCAATTAAAATGTTGTGGGGGGGGTGAATATATATGTGTGTATCGGGCACCCTGTAAAAGGGTAAAAAAGGAAGGAGGGATAGTGATATGTGCGAAGAGAGTCTCTGTGTCGTGTGTCATCTTGTGCTTTTGGTGGAATGCTAGGGGAAAAGGAAAGGTTCGGCTAAGGGGCGTACAACGTCAGCGCCTGAACGATCTTGGGATCATGTTTCGAGCCTTCTTTGAACTCCTCTAAAGAAAGCTGGTTGTCATGGTTCTGTAAAGAAGAAAAGAATAAAATAAGAAGAGTAAATCGACCATGGTAAGAGAAAAATGTTTCTGTAATTAGTA------------------------------------------------------------------------------------------------------------------------------------------------------------------------------------------------------------------------------------------------------------------------------------------------------------------------------------------------------------------------------------------------------------------------------------------------------------------------------
Nbarri_Bishop_N1072 TTTTAGTTATATTAAAATCACTGAATTAATATTTCCTTTGTAAATTATTCATTAATAATTTATAGCTCCAGGTTGACAGATAATTTTACTGCTTGAGTATAACTATAAGCATGATATTGTGTAGACAAATCTTGCATATCCGTTCGTAACTATAGCAACGACTCCCCTGTAGTATTGAATATTATTAGTTATTGGAATGTCATAAAATTTCCAGCCTGCTGACCAACTTCAGAATTTGGGTCTGTGCATAAAGATCTGCGGATCGATCTGCAAGCACTTGCACTGTGTTCGAAGCCTTGACAAAGATTGATATTAATCTGCAAACTTATTGAGAC-ATTTTCGCAGTCTTGGAATTGGATTAATTTCATTGTCAGCAAATACGACAATTAAAAAGTTGTGTGCGGAGTGAATATATGAGTGTGTATCGGGCACCCTGTCAAAGGGTAAAAAAGGAGGGAGGGATAGTGATATGTGCGAAGAGAGTCTCTGTGTCGTGTGTCATCTTGTGCTTTTGGTGGAATGCTAGGAAAAAAGGAAAGGTCCGGCTAAGGAGCGTACAACGTCAGCGCCTGAACGATCTTGGGATCATGTTTCGAGCCTTCTTTGAACTCCTCTAAAGAAAGCTGGTTATCATGGTTCTGTAAAGAATAAAAGAACAAAATAAGAAGAGTAAAAGGACAAGAGTTAGAGAAAAAAGGTTCTGTAAGGAGTAAAAAAAGCAGTTTAAATTTATGGGTATTAGTGTTAAAAAAATCTATAACCCGACATACCCGGGACATGTAAAAAGATGCCCGTGGAGAAGGTATTATTTTTTCTATACCTGGATCGATGTAAAAAATTTATCTGATGAATCATTTAATTTGATATTGCGTGTATATATTTGCGATATGCAAGATTTATGATTTTGAGAATACAAGAAGATTTTGAGGTGTTTTTTTCGTCCTAGATCTCGGCACCTATCTGAAGGTGTAAAGCAACTAAACCCGGATCAGGAAAGGAATCAAAACACACAAAAAGACATCAGGCCGTGTCCTGTTATCACGTTGGGTTAAAAAGATAAGGTAAATTTTGACTCTCAAATATTGAGTTTTATAAAGTAATGAATTGACATTGTAAAAAAAATTTAATTTTCTCTATCTCTTATTATTCATTCTCTTAACGAT-----CTGCTA
Nbarri_LostCoveCave_N0065 -------------AAAATCACTGAATTAATATTTCCTTTGTAAATTATTCATTAATAATTTATAGCTCCAGGTTGACAGATAATTTTACTGCTTGAGTATAACTATAAGCATGATATTGTGTAGACAAATCTTGCATATCCGTTCGTAACTATAGCAACGACTCCCCTGTAGTATTGAATATTATTAGTTATTGGAATGTCATAAAATTTCCAGCCTGCTGACCAACTTCAGAATTTGGGTCTGTGCATAAAGATCTGCGGATCGATCTGCAAGCACTTGCACTGTGTTCGAAGCCTTGACAAAGATTGATATTAATCTGCAAACTTATTGAGAC-ATTTTCGCAGTCTTGGAATTGGATTAATTTCATTGTCAGCAAATACGACAATTAAAAAGTTGTGTGGGGAGTGAATATATGAGTGTGTATCGGGCACCCTGTCAAAGGGTAAAAAAGGAGGGAGGGATAGTGATATGTGCGAAGAGAGTCTCTGAGTCGTGTGTCATCTTGTGCTTTTGGTGGAATGCTAGGAAAAAAGGAAAGGTCCGGCTAAGGAGCGTACAACGTCAGCGCCTGAACGATCTTGGGATCATGTTTCGAGCCTTCTTTGAACTCCTCTAAAGAAAGCTGGTTATCATGGTTCTGTAAAGAATAAAAGAACAAAATAAGAAGAGTAAAAGGACAAGAGTTAGAGAAAAAAGGTTCTGTAAGGAGTAAAAAAAGAAGTTTAAATTTATGGGTATTAGTGTTAAAAAAATCTATAACCCGACATACCCGGGACATGTAAAAAGATGCCCGTGGAGAAGGTATTATTTTTTCTATACCTGGATCGATGTAAAAAATTTATCTGATGAATCATTTAATTTGATATTGCGTGTATATATTTGAGATATGCAAGATTTATGATTTTGAGAATACAAGAAGATTTTGAGGTGTTTTTTTCGTCCTAGATCTCGGCACCTATCTGAAGGTGTAAAGCAACTAAACCCGGATCAGGAAAGGAATCAAAACACACAAAAAGACATCAGGCCGTGTCCTGTTATCACGTTGGGTTAAAAAGATACGGTAAATTTTGACTCTCAAATATTGAGTTTTATAAAGTAATGAATTGACATT--------------------------------------------------------------
Nbarrowsi_Gregorys_N270 ---------------------------------------------TATTCATTAATAATTTATAGCTCCACGTTGATAGATAATTTTACTGCTTGAGTATAGCTATAAGCATGAGACTGTGTAGACAAATCTTGCATATCCGTTCGTAACTATAGCAACGACTCCCCTGCAGTATTGAATATTATTAGTCATTGGAATGACATAAAATTTCCAGCCTGTTGACCAACTTCAGAATTTGGGTCTGTGCATAAAGATCTGCGCATCGATCTGCAAGCACTTGCACTGTGTTCGAAGCCTTGACAAAGATTGATATTAATCTGCAAACTTATTGTGACAGTTTTCGCAGTCTTGGAATTGGATTAATTTCATTGTCAGCAAATACGACAATTAAAAAGTTGTGTGGGGAGTGAATATATAAGTGTGTATCGGGCACCCTGTAAAAGAGTAAAAAAGGAGGGAGGGATAGTGATATGTGCGAAGAGAGTCTCTGTGTCGTGTGTCATCTTGTGCTTTTGGTGGAATGCTAGGAAAAAAGGAAAGGGTCGGCTAAGGGGCGTACAACGTCAGCGCCTGAACGATCTTGGGATCATGTTTCGAGCCTTCTTTGAACTCCTCTAAAGAAAGCTGGTTGTCATGGTTCTGTAAAGAATAAAAGAACAAAATAAGAAGAGTAAAAGGACAAGAGTAAGAGAAAAATTGTTCTGTAAGGAGTAAAAAAAATAGTTTAAATATGTGGGTACAAGGGTTCGAAAAATATATTAACCGA-ATACTCGGGGCATGTAAAAAGAAACCTGTGGAGCAGGTAT--TTTTTTCTACACCCGGATCGATGT-AAAAAATTATCTGATAAATCATTAAATTTGTTATTGCGTGTATATATTTGAGATATACCAGAG-------TTTGAGAATACAAGAAGA-----------TTTTTTCGTCTTAGATACCGGCGCCTA-CGGAAGGTGTAAAGCAACTAAATCGGAGTCAGGAAAGAAAACAAAACACGGAAAAAGTCACCAAGCCGTATCCTGTTACCACGTAGGGTTACAAAGAAACGGGAAAATTTGGTTATAAAGTAATGAGTTTTATAAAGTAATGAATTCAATTTGC-AAAAAAATTGAATTTCCTCTATCGCTTATTATTCATTCTTTTAACGATACCTTCTGATA
Nbarrowsi_Tuckaleechee_N360 ----AGTAATACTAAAATCACTGAACTAATATTTCCTACGTAAATTATTCATTAATAATTTATAGCTCCAGGTTGATAGATAATTTTACTGCTTGAGTATAGCTATAAGCATGAGACTGTGTAGACAAATCTTGCATATCCGTTCGTAACTATAGCAACGACTCCCCTGCAGTATTGAATATTATTAGTTATTGGAATGACATAAAATTTCCAGCCTGTTGACCAACTTCAGAATTTGGGTCCGTGCATAAAGATCTGCGCATCGATCTGCAAGCACTTGCACTGTGTTCGAAGCCTTGACAAAGATTGATATTAATCTGCAAACTTATTGTGACAGTTTTCGCAGTCTTGGAATTGGATTAATTTCATTGTCAGCAAATACGACAATTAAAAAGTTGTGTGGGGAGTGAATATATAAGTGTGTATCGGGCACCCTGTAAAAGAGTAAAAAAGGAGGGAGGGATAGTGATATGTGCGAAGAGAGTCTCTGTGTCGTGTGTCATCTTGTGCTTTTGGTGGAATGCTAGGAAAAAAGGAAAGGGTCGGCTAAGGGGCGTACAACGTCAGCGCCTGAACGATCTTGGGATCATGTTTCGAGCCTTCTTTGAACTCCTCTAAAGAAAGCTGGTTGTCATGGTTCTGTAAAGAATAAAAGAACAAAATAAGAAGAGTAAAAGGACAAGAGTAAGAGAAAAATTGTTCTGTAAGGAGTAAAAAAAATAGTTTAAATATGTGGGTACAAGGGTTCGAAAAATATATTAACCGA-ATACTCGGGGCATGTAAAAAGAAACCTGTGGAGCAGGTAT--TTTTTTCTACACCCGGATCGATGT-AAAAAATTATCTGATGAATCATTAAATTTGTTATTGCGTGTATATATTTGAGATATACCAGAG-------TTTGAGAATACAAGAAGA-----------TTTTTTCGTCTTAGATACCGGCGCCTA-CGGAAGGTGTAAAGCAACTAAATCGGAGTCAGGAAAGAAAACAAAACACGGAAAAAGTCACCAAGCCGTATCCTGTTACTACGTAGGGTTACAAAGAAACGGAAAATTTTGGTTATAAAGTAATGAGTTTTATAAAGTAATGAATTCAATTTGC-AAAAAAATTGAATTTCCTCTATCTCTTATTA----------------------------
Nbishopi_StandingIndian_N131 TTTTAGTTTTATTAAAATCACTGAACTAACATTTCCTATGTAAATTATTCATTAGTAATTTATAGCTCCAGGTTGATAGATAGTTTTACTGCTTGAGTATAACTATAAGCATTATATTGTGTAGACAAATCTTACATATGCCTTCGCAACTATACCAACGACTCCTCTGCAGTACTGAAAATTATTAGTTATTGAAATATCATAAAATTTACAGCCTGTTGACCAACTTCAGAATTTGGATCTGTGCATAAAGATCTGCGGATCGATCTGCAAGCATTTGCGCTGTGTTCGAAGCCTTGACAAAGATTGATATTAATCTTCAAAGTTATTGAGACAGTTTTCGCAGTATTTGAATGGGGTTAATCTCATTGTCAGCAAAAGCGGCAATTAAAAAGTTGTGTGGGGAATTAATATATGAGTGTGTATCGGGCACCCTGTAAAAGGGTAAAAAAGGAGGGAGGGATAGTGATATGTGCGAAGAGAGTCTCTGTGTCGTGTGTCATTTTGTGCTTTTGGTGGAATGCTAGGAAAAAAGGAAAGGGTCGGCTAAGGGGCGTACAACGTCAGCGCCTGAACGATCTTGGGATCATGTTTCGAGCCTTCTTTGAACTCCTCTAAAGAAAGCTGGTTGTCATGGTTCTGTAAAGAATAAAAGAAAAAAATAAGAAGAGTAAAAAGACGATAGTGAGAGAAAAATGGTTCCGTAAAGAGTAAAAAAAACAGTTTAAGTATGTGGGTACAAGGGTTCGAAAAATCTATTACTCGGCATACCCGAGACATGTAAAAAGAAACCTGTGGACCAGGTATTATTTTTTCTACACCTGGATCGATGTAAAAAAGTTATCTGATTAATCATTTATTTTGGTATCGCGTGTATATATTTAAGATATTCAAGAT-------TTTAAGAATACAAGAAGATTTTGAGTTTTGTTTTTCGTCCTAGATCCCGGTGTCTA-CCAAAGGTGTAAAGAAACTAAACCGGAATCGGAAACGGAATCAA-ACTCGCAAAAAGCCACCAGGCCGTATCCTGTTACCACGCAGAGTTAAAAAGGGACAGAAAATTTTGGTTCTCAAATAATGAGTTTTATAAAGTACTGAATTGACATTAGCAAAAAAAATTGATTTTCTATATCTCTTATTATTCATTCTCTAAACGATATCTTCTGCTA
Nbrimleyi_NewberryCr_N984 -----------------------------------------------------------------------------------------------------------------ATATTGTATAGACAAATCTTGCATATGCGTTCGTAACTATAGCAATGACTCCCCTGCAGACTTGAAGATTATTAGTTATTGGAATATCATAAAATTTCCAGCCTGTTGACCAACTTCAGAATTTGGGTCTGTGCATAAAGATCTGCGGATCGATCTGCAAGCACTTGCACTGTGTTCGAAGCCTTGACAAAGATTGATATTAATCTGCAAAGTTATTGAGACAGTTTTCTCAGTGTTGGAATGGGGCTAATTTCATTGTCAGCAAATACGAAAATTAAAAAGTTGTGTGGGGAGTGAATATATGAGTGTGTATCGGGCACCCTGTAAAAGGGTAAAAAAGGAGGGAGGGATAGTGATATGTGCGAAGAGAGTCTCTGTGTCGTGTATCATCTTGTGCTTTTGGTGGAATGCTAGGAAAAAAGGAAAGGGTCGGCTAAGGGGCGTACAACGTCAGCGCCTGAACGATCTTGGGATCATGTTTCGAGCCTTCTTTGAACTCCTCTAAAGAAAGCTGGTTGTCATGGTTCTGTAAAGAATAAAAGAACAAAATAAGAAGAGTAAAAGGACAAGAGAAAGATAAAAATGGTTCTGTAAGGAGTAAAAAAAACAGTTTAAATATGTGGGTACAAGGGTTCGAAAAATCTATTACCCGACATACCCGGGACAAGTAAAAAGAAACCTGTGGAGCAGGTATTATTTTTTCAACACCTGG--------AAATAATTTGTTTGATGAATCATTTAATTTGGTATTGCGTGTATATATTTGAGATATACAAGATTTAAGATTTGAAAATTATTTGAAGATTTGGAGGGAACTTTTTCGTCCCTGATCTCGGCACCTACCCGAAGATGTAAAACAACTAAACAGGAGTCAGGAAAGGAAATAAAACATGGAAAAAGCCACCAAGCCGTATCCTGTTACCACGTAGGGTTAAACAGAAACGGAAGATTTTGGTAATAAAATAATGAGTTTTATAAAGTAATGAATTCAATTTGC-AAAAAAATGGAATTTTCTCTATCTCTTATTATTCAATCTTTTAACGATAGCTCTCTTTA
Nbrimleyi_RumblingBald_N241 TTTTCGTTATATTAATATCACTGAACTAATATTTCCTATGTAAAATATCCATTAGTAATTTATAGCTCCAGGTTGATAGATAATTTTACTGCTTGAGTATAACTATAAGCATGAAATTGTATAGACAAATCTTGCATATGCGTTCGTAAGTATAGCAATGACTCCCCTGCAGACTTGAAGATTATTGGTTATTGGAATATCATAAAATTTCCAGCCTGTTAACCAACTTCAGAATTTGGGTCTGTGCATAAAGATCTGCGGATCGATCTGCAAGCACTTGCACTGTGTTCGAAGCCTTGACAAAGATTGATATTAATCTGCAAAGTTATTGAGACAGTTTTCGCAGTCTCGGAATGGGGTTAATTTCATTGTCAGCAAATACGACAATTGAAAAGTTGTGTGGAGAGTGAATATATGAGTGTGTATCGGGCACCCTGTAAAAGGGTAAAAAAGGAGGGAGGGATAGTGATATGTGCGAAGAGAGTCTCTGTGTCGTGTGTCATCTTGTGCTTTTGGTGGAATGCAAGGAAAAAAGGAAAGGGTCGGCTAAGGGGCGTACAACGTCAGCGCCTGAACGATCTTGGGATCATGTTTAGAGCCTTCTTTGAACTCCTCTAAAGAAAGCTGGTTGTCATGGTTCTGTAAAGAATAAAAGAACAAAATAAGAAGAGTAAAAGGACAAGAGTAAGAGAAAAATGGTTCTGTAAGGAGTAAAAAAAACAGTTTAAATATGTGGGTACAAGCGTTCGAAAAATCTATTACCCGACATACCCGGGGCAAGTAAAAAGAAACATGTGGAGCAGGTATTATTTTTTCTACACCTGG--------AAATAATTTGTCTGATGAATCATTTAATTTGGTATTGCGTGTATATATTTGAAATATACAAGATTTAAGATT-TGAAAAGATTTGAAGATTTTGAGGGAATTTTTTCGTCCTAGATCTCGGCACCTACCCGAAGATGTAAAGCAACTAAACAGGAGTCAGGAAAGGAAACAAAACATGGAAAAAGCCAACAAGACGTATCCTGTTACCACGTAGGGTTAAACAGAAACGGAAGATTTTGGTTATAAAGTAATGAGTTTTATAAAGTAATGAATTCAATTTGCAAAAAGAATTGAATTTTCTC-ATCTGTTATTATTCATTCTTTTAACGATAGCTTCTGCTA
Ncanei_Egypt_N958 TTTTAGTAATATTAATATCACTGAACTAATATCTCCTATGTAAAATATTTATTAGTAATTTATAGCTCCAGGTTGATAGATAATTTTACTGCTTGAGTATAACTATAAGCATGATATTGTATAGACAAATCTTGCATATGCGTTCGTAACTATAGCAATGACTCCCCTGCAGATTTGAAGATTATTAGTTATTGGAATATCATAAAATTTCCAGCCTGTTGACCAACTTCAGAATTTGGGTCTGTGCATAAAGATCTGACGATCGATCTGCAAGCACTTGCACTGTGTTCGAAGCCTTGACAAAGATTGATATTAATCTGCAAAGTTATTGAGACAGTTTTCGCAGTGTTGGAATGGGGTTAATTTCATTGTCAGCAAATACGAAAATTAAAAAGTTGTGTGGGGAGTGAATATATGAGTGTGTATCGGGCACCCTGTAAAAGGGTAAAAAAGGAGGGAGGGATAGTGATATGTGCGAAGAGAGTCTCTGTGTCGTGTATCATCTTGTGCTTTTGGTGGAATGCAAGGAAAAAAGGAAATGGTCGGCTAAGGGGCGTACAACGTCAGCGCCTGAACGATCTTCGGATCATGTTTCGAGCCTTCTTTGAACTCCTCTAAAGAAAGCTGGTTGTCATGGTTCTGTAAAGAATAAAAGAACAAAATAAGAAGAGTAAAAGAACAAGAGTAAGAGAAAAATCGTTCTGTAAGGAGTAAAAAAAACAGTTTAAATATGTGGGTAGAAGCGTTCGAAAAATCTATTACCCGACATACCCGGGGCAAGTAAAAAGAAACCTGTGGAGTAGGTATTATTTTTTCTACACCTGG--------AAATAATTTGTCTGATGAATCATTTAATTTGGTATTGCGTGTGTATATTTGAGATATACAAGATTTAAGATT-TGAAAAGATTTGAAGATTTTGAGGGAATTTTTTCGTCCTAGATCTCGGCACCTACCCGAAGATGTGAAGCAACTAAACAGGAGTCAGGAATGGAAACAAAACATGGAAAAAGCCAACAAGACGTATCCTGTTACCACGTAGGGTTAAACAGAAACGGAAGATTTTGGTTATAAAGTAATGAGTTTTATAAAGTAATTAATTCAATTTGCAAAAAGAATTGAATTTTCTC-ATCTGTTATTATTCATTCTTTTAACGATAGCTTCTGCTA
Ncarolinensis_Grandfather_N218 TTTTAGTTTTATTAAAATCACTGAACTAACATTTCCTATGTAAATTATTCATTAGTAATTTATAGCTCCAGGTTGATAGATAATTTTACTGCTTGAGTATAACTATAAGCATGATATTGTGTAGACAAATCTTGCATATGCGTTCGTAACTATAGCAACGACTCCCCTGCAGTATTGAAAATTATTAGTTATTGGAATATCATAAAATTTCCAGCCTGTTGACCAACTTCAGAATTTGGGTCTGTGCATAAAGATCTGCGGATCGATCTGCAAGCACTTGCGCTGTGTTCGAAACCTTGACAAAGATTGATATTAATCTGCAAAGTTATTGAGACAGTTTTCGTAGTCTTGGAATGGGGTTAATTTCATTGTCAGCAAATACGGCAATTAAAAAGTTGTGTGGGGAGTTAATATATGAGTGTGTATCGGGCACCCTGTAAAAGGGTAAAAAAGGAGGGAGGGATAGTGATATGTGCGAAGAGAGTCTCTGTGTCGTGTGTCATCTTGTGCTTTTGGTGGAATGCAAGGAAAAAAGGAAAGGGTCGGCTAAGGGGCGTACAACGTCAGCGCCTGAACGATCTTCGGATCATGTTTCGAGCCTTCTTTGAACTCCTCTAAAGAAAGCTGGTTGTCATGGTTCTGTAAAGAATAAAAGAACAAAATAAGAAGAGTAAACGGACAAGAGTAAGAGAAAAATGATTCT------------AAAAAAAAGATAAATGTATGGGTACAAGGGTTCGACAAATCTATTACCCGGCATACCCGGGACATGT-AAAAAAAACCTGTGGCGCAGGTATAATATTTTCTGCACCCGGATCGATGTAAAAAATTTATCTGATGAATCGTTTAATTTGTTATTGCGTGTATATATTTGAGATATACAAGAT-------TTTGAGAATACAAGAATATTTTGAGTTTTTTTTTTGGTCCCAGATCCCGGCTCCTAACCGATGGTGTAAAACAACTAAACAGGAGTCAGGAAAGGCAACAAAACACGCAAACAGATACCAGGCCGTATCCTGTTACCACGTAGGGTTAAAAAGAGACGAAAGATTTTTGTTATAAAGTAATAAGTTTAATAAAGTAATGAATTCTATTTGC-AAAAAAATTGAATTTTCTCTATCTCTTATTATTCATTCTCTTAACGGTGCCTTCTGCTA
Ncarolinensis_LinvilleCaverns_N227 -----------------------------------------------------------------------------------------------------------------------------------------------------------------------------------------------------------------------------------------------------------------------------------------------------------------------------------------------------------------------------------------------------------TTGTGTGGGGAGTTAATATATGAGTGTGTATCGGGCACCCTGTAAAAGGGTAAAAAAGGAGGGAGGGATAGTGATATGTGCGAAGAGAGTCTCTGTGTCGTGTGTCATCTTGTGCTTTTGGTGGAATGCAAGGAAAAAAGGAAAGGGTCGGCTAAGGGGCGTACAACGTCAGCGCCTGAACGATCTTGGGATCATGTTTCGAGCCTTCTTTGAACTCCTCTAAAGAAAGCTGGTTGTCATGGTTCTGTAAAGAATAAAAGAACAAAATAAGAAGAGTAAAAGAAGACGAGTAAGAGAAAAATGGTTCT------------AAAAAAAGGTTAAATGTATGGGTACAAGGGTTCGAAAAATCTATTATCCGCCATATCCGGGACATGTAAAAAGAA--CTGTGGAGCAGGTATTATATTTTCTGCACCCGGATCGATGTAAAAAATTTATCTGATGAATCGTTTAATTTGTTATTGCTTGTATATATTTGATATATGCAAGAT-------TTTGAGAATAC--------------------------------------------------------------------------------------------------------------------------------------------------------------------------------------------------------------------------------------------------------------------
Ncarteri_English_N031 ----AGTTTTCTTAAAATCACTGAACTAACATTTCCTATGTAAATTATTCATTAGTAATTTATAGCTCCAGGTTGATAGATAATTTTACTGCTTGAGTATAACTATAAGCATGATATTGGGTAGACAAATCTTGCATATCCGTTCGTAACTATAGCAACGACTCCCCTGCTGTATTGAATATTATTAGTTATTGGAATATCATAAAATTTCCAGCCTGTTGACGAACTTCAGAATTTGGGTCTGTGCATAAAGATCTGCGGATAGATCTGCAAGCACTTGCGCTGTGTTCGAAGCATTGACAAAGATTGATATTAATCTGCAAAGTTATTGAGACAGTTTTCGCAGTCTTGGAATGGGGTTAATTTCATTGTCAGCAAATACGGCAATTAAAAAGTTGTGTGGAGAGTGAATATATGAGTGTGTATCGGGCACCCTGTAAAAGGATAAAAAAGGAGGGAGGGGTAGTGATATGTGCGAAGAGAGTCTCTGTGCCGTGTGTCATCTTGTGCTTTTGGTGGAATGCTAGGAAGAAAGGAAATGGTCGGCTAAGGGGCGTACAACGTCAGCGCCTGAACGATCTTGGGATCATGTTTCGAGCCTTCTTTGAACTCCTCTAAAGAAAGCTGGTTGTCATGGTTCTGTAAAGAATAAAAGAACAAAATAAGAAGAATAAAAGGACAAGAGTAAAAGAAAAATGGTTCTGTAAGAAATAAAAAAAACAGTTTAAATATGTGGG------------------------------------------------------------------------------------------------------------------------------------------------------------------------------------------------------------------------------------------------------------------------------------------------------------------------------------------------------------------------------------------------------------------------------------------------------
Ncarteri_LaurelCave_nearTYPE_N0296 TTTTAGTTTTGTTAAAATCACTGAACTAACATTTCCTATGTAAATTACTCATTAGTAATTTATAGCTCCAGGTTGATAGATAATTTTACTGCTTGAGTATAACTATGAGCACGATATTGTGTAGACAAATCTTGCATATCCGTTCGTAACTATAGCAACGACTCCCCTGCAGTATTGAATATTATTAGTTATTCGAATGTCATAAAATTTTCAGCCTGTTGACGAACTTCAGAATTTGGGTCGGTGCATATAGATCTGCGGATCGATCTGCAAGCACTTGCACTGTGTTTAAAGCCTTGACAAAGATTGATATTAATATGCAAACGTATTGAGACAGTTTTCGCAATCTTGAAATTGGGTTAATTTCATGG-CAGCAAATACGACAATTAAAAAGTTGCGGGGGGAGT-GATATATGAGTGTGTATCGGGCACCCTGTAAAAGGGTAAAAAAGGAGGGAGGGATAGTGATATGTGCGAAGAGAGTCTCTGTGTCGTGTGTCATCTTGTGCTTTTGGTGGAATGCTAGGAAAAAAGGAAAGGGTCGGCTAAGGGGCGTACAACGTCAGCGCCTGAACGATCTTGGGATCATGTTTCGAGCCTTCTTTGAACTCCTCTAAAGAAAGCTGGTTGTCATGGTTCTGAAAAGAATAAAAGAACAAAATAAGAAGAATAAAAAGACGAGAGTAAGAGAAAAGTGGTTCTGTAAAGAGTAAAAAAAACAGTTTAAGTATGTGGGTACAAGGGTTCAAAAAATATATTACTCGGTATACCCGGAACATGTAAAAAGAAACCTGTGGACCAGGTATTATTTTTTCTACACCTGGATCGATGTAAAAAATTTATCTGATGAATCATTTAATTTCGTATCGCGTGTATATATTTAAGATATTCAAGAT-------TTTAAGAATACAAGGAGATTTTGAGTTTTGTTTTTCGTCCTAGATCTCGGTGTCTA-CCGAAGGTGTAAAGAAACTAAACCGGAATCGGAAAAGGGAACCAAACTCGCAAAAAGCCACCAGGCCGTATCTTGTTACCACGCAGGGTTAAAAAGAGACAGAAAATTTTGGTTCTCAAATAATGAATTTTATAAAGTACTGAATTAACATTAGCAAAAAAAAATGATTTCCTCTATCTCTTATTATTCATTCTCTTAACGATATCTTCTGCTA
Ncarteri_PilotMtn_G2185 TTTTACTTTTATTAAAATCACTGAACTAACATTTTCTATGTAAATTACTCATTAGTAATTTATAGCTTCAGGTTGATAGATAATTTTACTGCTTGAGTATAACTATAAGCATGATATTGTGTAGACAAATCTTGCATATCCGTTCGTAACTATAGCAACGACTCCCCTGCAGTATTGAATAGTATTAGTTATTGGAATGTCATAAAATTTCCAGCCTGTTGACGAACTTCAGAATTTGGGTCTGTGCATAAAGATCTGCGGATCGATCTGCAAGCACTTGCACTGTATTCAAAGCCTTGACAAAGATTGATATTAATCTGCAAACGTATTGAGACAGTTTTCGCAATCTTGAAATTGGGTTAATTTCATTG-CAGCAAATACGACAATTAAAAAGTTGTGTGGGGAGTGAATATATGAGTGTGTATCGGGCACCCTGTAAAAGGGTAAAAAAGGAGGGAGGGATAGTGATATGTGCGAAGAGAGTCTCTGTGTCGTGTGTCATCTTGTGCTTTTGGTGGAATGCTAGGAAAAAAGGAAAGGGTCGGCTAAGGGGCGTACAACGTCAGCGCCTGAACGATCTTGGGATCATGTTTCGAGCCTTCTTTGAACTCCTCTAAAGAAAGCTGGTTGTCATGGTTCTGTAAAGAATAAAAGAACAAAATAAGAAGAATAAAAAGACGAGAGTGAGAGAAAAATGGTTCTGTAAAGAGTAAAAAAAACAGTTTAAGTATGTGGGTACAAGAGTTCCAAAAATCTATTACTCGGCATACCCGGAAAATGTAAAAAGAAACCTGTGGACCAGGTATTATTTTTTCTACACCTGGATCGATGTAAAAAAATTTTCTGATGAATCATTTAATTTCGTATCGCGTGTATATATTTAAGATATTCAAGAT-------TTTAAGAATGCAAGGAGATTTTGAGTTTTATTTTCCGTCCTAGATGTCGGTGTCTA-CCAAAATTGTAAAGAAACTAAACCGGAATCGGAAAAGGGAACCAAACTTGCAAAAAGCCGCCAGGCCGTATATTGTTAACACGCAGGGTTAAAAAGGGACAGAAAATTTTGGTTCTCAAATAATGAGTTTTATAAAGTACTGAATTGACATTAGTAAAATAAATTGATTTTCTCTATCTCTTATTATTCATTCTCTTAACGATATCTTCTGCTA
Ncarteri_Pitchfork_N363 --------------------------TAACATTTCCTATGTAAATTACTCATTAGTAATTTATAGCTCCAGGTTGATAGATAATTTTACTGCTTGAGTATAACTATAAGCATGATATTGTGTAGACAAATCTTGCATATCCGTTCGTAACTATAGCAACGACTCCCCTGCAGTATTGAATATTATTAGTTATTGGAATGTCATAAAATTTCCAGCCTTTTGACGAACTTCAGAATCTGGGTCTGTTGATAAAGATCTGCTGATCGATCTGCAAGCACTTGCACTGTGTTCAAAGCCTTGACAAAGATTGATATTAATCTGCAAACGTATTGAGACAGTTTTCGCAATCTTGAAATTGGGTTCATTTCATTG-CAGCAAATACGACAATTAAAAAGTTGTGTGGGGAGTAAATATATGAGTGTGTATCGGGCACCCTGTAAAAGGGTAAAAAAGGAGGGAGGGATAGTGATATGTGCGAAGAGAGTCTCTGTGTCGTGTGTCATCTTGTGCTTTTGGTGGAATGCTAGGAAAAAAGGAAAGGGTCGGCTAAGGGGCGTACAACGTCAGCGCCTGAACGATCTTGGGATCATGTTTCGAGCCTTCTTTGAACTCCTCTAAAGAAAGCTGGTTGTCATGGTTCTGTAAAGAATAAAAGAACAAAAT------------AAGACGAGAGTGAGAGAAAAATGGTTCTGTAAAGAGTAAAAAAACCAGTTTAAGTATATGGGTACAAGAGTTCGAAAAATCTATTACTCGGCATACCCGAGACATGTAAAAAGAAACCTGTGGACCAGGTATTATTTTTTCTACACCTGGATCGACGTAAAAAAATTATCTGATGAATCATTTAATTTGGAATCGCGTGTATATATTTAAGATATTCAAGAT-------TTTAAGAATACAAGAAAATTTTGAGTTTTGTTTTTCGTCCTAGATCCCGGTGTCTA-CCAAAGGTGTAAGGAAACTAAACCGGAATCGGAAAAGGGAACCAAACTCGAAAAAAGCCACCAGGCGGTATCCTGTTACCACGCAGGGTTAAAAAGGGACAGAAAATTTTGCTTCTCAAATAATGAGTTTTATAAAGTACTGAATTGACATCAGCAAAAAAAATTGATTTTCTCTATCT-----------------------------------
Ncarteri_WeberCty_N1044 ---------------AATCACTGTACTAACATTTCCTATGTAAATTACTCATTAGTAATTTATAGCTTCAGGTTGATAGATAATTTTACTGCGTGAGTATAACTATAAGCACGATATTGTGTAGACAAATCTTGCATATCCGTTCGTAACTATAGCAACGACTCCCCTGCAGTATTGAATATTATTAGTTATGGGAATGTCATAAAATTTCCAGCGTGTAGACGAACTTCAGAATTTGGGTCTGTGCATAAAGATCTGCGGATCGATCTGCAAGCACTTGCACTGTGTTCAAAGCCTTGACAAAGATTGATATTAATCTGCAAACGTATTGAGACAGTTTTCGCAATCTTGAAATTGGGTTAATTTCATTG-CAGCAAATACGACAATTGAAAAGTTGTGTGGGGAGTGAATATATGAGTGTGTATCGGGCACCCTTTAAAAGGGTAAAAAAGGAGGGAGGGATAGTGATATGTGCGAAGAGAGTCTCTGTGTCGTGTGTCATCTTGTGCTTTTGGTGGAATGCTAGGAAAAAAGGAAAGGGTCGGCTAAGGGGCGTACAACGTCAGCGCCTGAACGATCTTGGGATCATGTTTCGAGCCTTCTTTGAACTCCTCTAAAGAAAGCTGGTTGTCATGGTTCTGTAAAGAATAAAAGAACAAAATAAGAAGAGTACAAAGACGAGAGTGAGAGAAAAATGGTTCTGTAAAGAGTAAAAAAAACAATTTAAGTATGTGGGTACAAGGGTTCGAATAATCTATTACTCAGCATACCCGAGACATGTAAAAAGAAACCTGAGAACCAGATATTATTTTTTCTACACCTGGATCGATGTAAAAAATTTATCTGATGAATCATTTAATTTGGTATCGCGTGTATATATTTAAGATATTCAAGAT-------TTTAAGAATACAAGAAGATTTTAAGTTTTGTTTTTCGTCCTAGATCCCGGTCTCTA-CCAAAGGTGTAAAGAAACTAAACCGGAATCGGAAAAGGGAACCAAACTCGCAAACAGCCACCAGGCCTTAACTTGTTACCACGAAGGGTTAAAAAGGGACAGAAAATTTTGGTTCTCAAATAATGAATTTTATAAAATGTTGAATTAACATTAGCAAAA-AAATTGATTTTTTCTATCTCTTATTATTCATTCTCTTAACGATATCTTCTGCTA
Ncarteri_div__RainbowCave_G2089 TTTTAGTTATATTAAAATAACTGAACTAATATTTCCTATGTAAATTATTCATTAATAATTTACAGCTCCAGTTTGAAAAATAAATTTACCGTTTGAGTATAG------GCATGATATTATGTAGCCAAATCTTGCATATGCATTCGTAACTATAGCAACCACTCTCCTGCAGTATTGAAGATTATTAGTTATCGGAATATCATAAAATTTCCAGCCTGTTGATCAACTTCAGAATTTGAATCTGTGCTTAAAGATCTGCGGATCGATCTGCAAGTACTTTCACTGGGTTCGAAGACTTGACGAAGGTTGATATTAAGCTGCAAACTTATTGAGACAGTTTTCGCTGTCTTGGAATTGGGTTAATTTTTTTGTCAACAAATACCACAATTAAGAGGTTGTGGAGGGGGGGGATATATGTATGTGTATCGGGCACCCTGTAAAAGGGTAAAAAAGGAGGGAGGGATAGTGATATGTGCGAAGAGAGTCTCTGTGTCGTGTGTCATCTTGTGCTTTTGGTGGAATGCTAGGAAAAACGGAAAGGGTCGGCTAAGGGGCGTACAACGTCAGCGCCTGAACGATCTTGGGATCATGTTTCGAGCCTTCTTTGAACTCCTCTAAAGAAAGCTGGTTGTCATGGTTCTGTAGAGAATAAAAGAACAAAATAAGAAGAGTGAAACGACAAGAGTGAGAGAGAAATGGTTTTGTAAAAAGTAAAAAATGCAGTTTACATAT------ATAAGGGTTCAAAAAATCAATTACCCGACATAATCGATGCATATAAAAAGAAACCTGTGTTGCAGATATTATTTTCCTCACACCCGAATCGATGT-AAAAATTTATCTGATGAATCATTTAATTTGTTACTGCGTGTATATAGTTCAGATATACAAGAGTT------TCAAGAATATACGAAGATTTTGAGTACTTTTTTTCGTTCTAGATCCCGGCGTCTA-AGGAAGGTGTAAAAGAACTAAACCGGAGCCAGGAGAGGAAACAAAACACGTAGAAAACCACCAGACCAGTGCCTGTTACCACGCAGAGTCAATAAGAGACAGAAGATTTTGGT------------AATTTTATAAGAAAACGAATTCAGATTGCAAAAGGAATTGATTTTTTTCCATATCTTATTATTCATTCTCTTAACGATATATTCT----
Ncherokee_BallhootScar_N193 TTTTAGTTTTATTAAAATCACTGAACTAACATTTCCTATGTAAATTATTCATTAGTAATTTATAGCTGCAGGTTGATAGATAATTTTACTGCTTGAGTACAACTATAAGCATGGTATTGTGTGAA-AAATCTTGCATATGCGTTCGTAACTATAGCAACGACTCCCCTGCAGTATTGAAAATTATTAGTTATTGGAATATCATAAAATTTCCAGCCTGTTGACCAACTTGAGAATTTGGGTCTGTGCATAAAGATCTGCGGATCGATCTGCAAGCACTTGCGCTGTGTTCGAAGCCTTGACAAAGATTGATATTAATCTGCAAAGTTATTGAGACAGTTTTCGCAGTCTTGGAATGGGATTAATTTCATTGTCAGCAAATGCGGCAATTAAAAAGTTGTGTGGGGAGTTAATATATGAGTGTGTATCGGGCACCCTGTAAAGGGGTAAAAAAGGAGGGAGGGATAGTGATATGTGCGAAGAGAGTCTC-------TGTGTCATCTTGTGCTTTTGGTGGAATGCTAGGAAGAAAGGAAAGGGTCGGCTAAGGGGCGTACAACGTCAGCGCCTGAACGATCTTGGGATCATGTTTCGAGCCTTCTTTGAACTCCTCTAAAGAAAGCTGGTTGTCATGGTTCTGTAAAGAATAAAAGAACAAAATAAGAAGAGTAAAAGGACAAGAGTAAGAGAAAAATGGTTCT------------AAAAAAAGGTTAAATGTATGGGTACAAGGGTTCGAAAAATATATTACCCGGCATACCCGGGACATGTAAAAAGAAACCTGTGGAGCAGGTATTATATTTTCTACACCCGGATCGATGTAAAACATTTATCTGATGAATCATTTAATTTGTTATTGCGTGTATATATTTGAGATATACAAGAG-------TTTGAGAGTACAAGAATATTTTGAGTTTTTCTTTTGGTCCTAGATCCCGGCACATAACCGATGGTGTAAAGCAACTAAACAGGAGTCAGGAAAGGAAACAAAACACGCGAATTGCCACCAGGCCGTATCTTGTTACCACGTAGGGTTAAAAAGAGACGGAAGATTTTGGTTATAAAGTAATGAGTTTAATAAAGTAATGATTTCAATTTGCAAAAAAAAATTAATTTTCTCTATCTCTTATTATTCATTCTCTTAACGATACCTTCTGCTA
Ncherokee_BalsamMtn_N891 TTTTAGTTTTATTAAAATCACTGAACTAACATTTCCTATGTAAATTATTCATTAGTAATTTATAGCTGCAGGTTGATAGATAATTTTACTGCTTGAGTATAACTATAAGCACGGTATTGTGTAGAAAAATCTTGCATATGCGTTCGTAACTATAGCAACGACTCCCCTGCAGTATTGAAAATTATTAGTTATTGGAATATCGTAAAATTTCCAGCCTGTTGACCAACTTCAGAATTTGGGTCTGTGCATAAAGATCTGCGGATCGATCTGCAAGCACTTGCGCTGTGTTCGAAGCCCTGACAAAGATTGATATTAATCTGCAAAGTTATTGAGACAGTTTTCGCAGTCTTGGAATGGGATTAATTTCATTGTCAGCAAATACGGCAATTAAAAAGTTGTGTGGGGAGTTAATATATGAGTGTGTATCGGGCACCCTGTAAAAGGGTAAAAAAGGAGGGAGGGATAGTGATATGTGCGAAGAGAGTCTC-------TGTGTCATCTTGTGCTTTTGGTGGAATGCTAGGAAAAAAGGAAAGGGTCGGCTAAGGGGCGTACAACGTCAGCGCCTGAACGATCTTGGGATCATGTTTCGAGCCTTCTTTGAACTCCTCTAAAGAAAGCTGGTTGTCATGGTTCTATAAAGAATAAAAGAACAAAATAAGAAGAGTAAAAGGACATGAGTAAGAGAAAAATGGTTCT------------AAAAAAAGGTTAAATGTATGGGTGCAAGGGTTCGAAAAATCTATTACCCGGCATACCCGGGACATGTAAAAAGAAACCTGTGGAGCAGGTATTATATTTTCTACACCCGGATCGATGTAAAAAATTTACCTGATGAATCATTTAATTTGTTATTGCGTGTATATATTTGAGATATACAAGA------------GGAATACAAGAATATTTTGAGTTTTTTTTTTGGTCCTAGATCCCGGCACCTAACCGATGGTGTAAAGCAACTAAACAGGAGTCAGGAAAGGAAACAAAACACGCGAATAGCCACCAGGCCGTATCCTGTTACCACGTAGGGTTAAAAAGAGACGGAAGATTTTGGTTATAAAGTAATGAGTTTAATAAAGTAATGATTTCAATTTGCAAAAAAAATTGAATTTTCTCTATCTTTTATTATTCATTCTCTTAACGATACCTTCTGCTA
Ncooperi_BeaverCrk_N1002 -------------------------------------------------CATTATTTATTTATAGCTCCAGGTTGATAGATAATTTTACTGCTTGAGTATAACTATAAGCATGATATTGTGTAGACAAATCTTGCACATGCGTTCGTAACTATAGCAACGACTCCCCTGCAGTATTAAAAATTATTAGTTATTGGAATATCATAAAATTTCCAGCCTGTTGACCAACTTCAGAATTTGGATCTGTGCATAAATATCTGCGGATCGATCTGCAAGCACTTGCGCTGTGTTCGAAGCCTTGTCAAAGATTGATATTAATCTGCAAAGTTATTGAGACAGTTTCCGCAGTCTTGGGATGGGGTTAATTTCATTGTTAGCAAATACGGCAATTAAAAAGTTGTGTGGGGAGTTAATATATGAGTGTGTATCGGGCACCCTGTAAAAGGGTAAAAAAGGAGGGAGGGATAGTGATATGTGCGAAGAGAGTCTCTGTGTCGTGTGTCATCTTGTGCTTTTGGTGGAATGCTAGGAAAAAAGGAAAGGATCGGCTAAGGGGCGTACAACGTCAGCGCCTGAACGATCTTGGGATCATGTTTCGAACCTTCTTTGAACTCCTCTAAAGAAAGCTGGTTGTCATGGTTCTGTAAAGAATAAAAGAACAAAATAAGAAGAGTAAAAGGACAAGAGTAAAAGAAAAATGGTTCTGTAAGGAATAAAAAAAAGAGTTTAAATATGTGGGTACAAGGGTTCGAAAATTCTATTACCCGGCATACCCGGAACATGTAAAAAGAAGCCCGTGGAGTAGGTATTATTTTTTCTACACCTGGATCGATGTAAAAAATTTATTTGATGAATCATTTAATTCGGTA-TGCGTGTATATATTTGAGATATACAATATTTAAGATTTTGATAATGCAAGAAGATTTTGAGGTGTTTGTTTCATTCTAGATCTCGGCACCTACCCGAAGGGGTAAAGCAACTATACAAGAGTCGGGAAAGGAAACAAAACACGGAAAAAGCCACCAAGCTGTATCCTGTTACCACGAAGGGTTAAAAAGAAAAGGAAGATTTTGGT-------------GTTTTATAAAGTAATGAATTCAGTTTGCATAAAAAAATGAATTTTCTCTATCTCTTATTATTCAT-----------------------
Ncooperi_BrasstBald_N824 TTTTAGTTTTATTAAAATCACTGAATTTATATTTCCTATGTAAATTATTCATTATTTATTTATAGCTCCAGGTTGATAGATAATTTTACTGCTTGAGTATAACTATAAGCATGATATTGTGTAGACAAATCTTGCATATGCGTTTGTAACTACAGCAACGACTCCCCAGCAGTATTGAAAATTATTAGTCATTGAAATATCATAAAATTTCCAGCCTGTTGACCAACTTCGGAATTTGGGTCTGTGCATAAAGATCTGCGGATCGATCTGCAAGCACTTGCGCTGTGTTCGAAGCCTTGACAAAGATTGATATTAATCTGCAAAGTTATTGATACAGTTTCCGCAGTCTTGGAATGGGGTTAATTTCATTGTCAGCAAATACGGCAATTAAAAAGTTGTGTGGGGAGTTAATATATGAGTGTGTATCGGGCACCCTGTAAAAGGGTAAAAAAGGAGGGAGGGATAGTGATATGTGCGAAGAGAGTCTCTGTGTCGTGTGTCATCTTGTGCTTTTGGTGGAATGCTAGGAAAAAAGGAAAGGGTCGGCTAAGGGGCGTACAACGTCAGCGCCTGAACGATCTTGGGATCATGTTTCGAACCTTCTTTGAACTCCTCTAAAGAAAGCTGGTTGTCATGGTTCTGTAAAGAATAAAAGAACAAAATAAGAAGAGTAAAAGGACAAGAGTAAAAGAAAAATGGTTCTGTAAGGAATA-AAAAAAGAGTTTACATATGTGGGTACAAGGGTTCGAAAATTATATTACCCGACATACCCGGAACATGTAAAAAGACGCCCGTAGAGTAGGTAGTATCTTTTCTACACCTGGATCGATGTAAAAAAAATATCTGATGAATCATTTAATTCGGTA-TGCGTGTATATATTTGAGATATACAAGATTTAAGATTTTGAGAATGCAAGAAGATTTTGAGGTGTTTGGTTCATTCTAGATCTCGGCACCTACCCGAAGGTGTAAAGCAACTATACAAGAGTCAGGAAAGGAAACAAAACACGGAAAAAGCCACCAAGCTGTGTCCTGTTACCACGAAGGGTTAA------------------------------------------ATGTAATGAATTCAGT----------------------------------------------------------------
Ncooperi_CheoahDam_N1122 ---------------------------TTTATTTCCTATGTAAATTATTCATTATTTATTTATAGCTCCAGGTTGATAGATAATTTTACTGCTTGAGTATAACTATAAGCATGATATTGTGTAGACAAATCTTGCATATGCGTTCGTAACTATAGCAACGACTCCCCTGCAGTATTGGAAATTATTAGTTATTGAAATATCATAAAATTTCCAGCCCGTTGACCGACTTCAGAATTTGGATCTGTGCATAAAGATCTGCGGATCGATCTGCAAGCACTTGCGCTGTGTTCGAAGTCTTGACAAAGATTGCTATTAATCTGCAAAGTTATTGATACAGTTTCCGCAGTCTTGGAATGGGGTTAATTTCATTGTCAGCAAATACGGCAATTAAAAAGTTGTGTGGGGAGTTAATATATGAGTGTGTATCGGGCACCCTGTAAAGGGGTAAAAAAGGAGGGAGGGATAGTGATATGTGCGAAGAGAGTCTCTGTGTCGTGTGTCATCTTGTGCTTTTGGTGGAATGCTAGGAAAAAAGGAAAGGGTCGGCTAAGGGGCGTACAACGTCAGCGCCTGAACGATCTTGGGATCATGTTTCGAACCTTCTTTGAACTCCTCTAAAGAAAGCTGGTTGTCATGGTTCTGTAAAGAATAAAAGAACAAAATAAGAAGAGTAAAAGGACAAGAGTAAAAGAAAAATGGTTCTGTAAGGAATAAAAAAAAGAGTTTAAATATGTGGGTACAAGGGTTCGAAAATTCTATTACCCGGCATACCCGGAACATGTAAAAAGAAGCCCGTGGAGTAGGTATTATTTTTTCTACACCTGGATCGATGTAAAAAATTTATCTGATGAATCATTTAATTCGGTA-TGCGTGTATATATTTGAGATATACAAGATTTAAGATTTTGAGAATGCAAGAAGATTTTGAGGTGTTTGTTTCATTCTAGATCTCGGCACCTACCCGAAGGTGTAAAGCAACTATACAAGAGTCAGGAAAGGAAACAAAACACGGAAA-AGCCACCAAGCTGTATCCTGTTACCACGAAGGGTTAAAAAG----------------------------------------------------------------------------------------------------------------------
Ncooperi_NantRiverGorge_N682 TTTTAGTTTTATTAAAATCACTGAACTTATATTTCCTATGTAAATTATTCATTATTTATTTATAGCTCCAGGTTGATAGATAATTTTACTGCTTGAGTATAACTATAAGCATGATATTGTGTACACAAATCTTGCATATGCGTTCGTAACTATAGCAACGACTCACCTGCAGTATTAAAAATTATTAGTTATTGGAATATCATAAAATTTCCAGCCTGTTGACCAACTTCAGAATTTGGATCTGTGCATAAATATCTGCGGATCGATCTGCAAGCACTTGCGCTGTGTTCGAAGCCTTGTCAAAGATTGATATTAATCTGTAAAGTTATTGAGACAGTTTCCGCAGTCTTGGGATGGGGTTAATTTCATTGTTAGCAAATACGGCAATTAAAAAGTCGTGTGGGGAGTTAATATATGAGTGTGTATCGGGCACCCTGTAAAAGGGTAAAAAAGGAGGGAGGGATAGTGATATGTGCGAAGAGAGTCTCTGTGTCGTGTGTCATCTTGTGCTTTTGGTGGAATGCTAGGAAAAAAGGAAAAGGTCGGCTAAGGGGCGTACAACGTCAGCGCCTGAACGATCTTGGGATCATGTTTCGAACCTTCTTTGAACTCCTCTAAAGAAAGCTGGTTGTCATGGTTCTGTAAAGAATAAAAGAACAAAATAAGAAGAGTAAAAGGACAAAAGTAAAAGAAAAATGGTTCTGTAAGGAATAAAAAAAAGAGTTTAAATATGTGGGTACAAGGGTTCGAAAATTCTATTACCCGGCATACCCGGAACATGTAAAAAGAAGCCCGTGGAGTAGGTATTATTTTTTCTACACCTGGATCGATGTAAAAAATTTATTTGATGAATCTTTTAATTCGGTA-TGCGTGTATATATTTGAGATATACAATATTTAAGATTTTGATAATGCAAGAAGATTTTGAGGTGTTTGTTTCATTCTAGATCTCGGCACCTACCCGAAGGGGTAAAGCAACTATACAAGAGTCGGGAAAGGAAACAAAACACGGAAAAAGCCACCAAGCTGTATCCTGTTACCACGAAGGGTTAAAAGGAAAAGGAAGATTTTGGTTATAAAGTAATGAGTTTTATAAAGTAATGAATTCAGTTTGCAT-AAAAAATGAATTTTCTCTATCTCTTATTATTCATTCTTTTA----------------
Ncooperi_RockCrRoad_N1160 TTTTAGTTTTATTAAAATCACCGAACTTATATTTCCTATGTAAATTATTCATTATTTATTTATAGCTCCAGGTTGATAGATAATTTTACTGCTTGAGTATAACTATAAGCATGATATTGTGTAGACAAATCTTGCATATGCGTTTGTAACTATAGCAACGACTCCCCTGCAATATTGAAAATTATTAGTTATTGAAATGTCATAAAATTTCCAGTCTGTTGACCAACTTCAAAATTTGGGTCTGTGCATAAAGATCTGCGGATCGATCTGCAAGCACTTGCGCTGTGTTCGAAGCCTTGGCAAAGATTGATATTAATCTGCAAAGTTATTGAGACAGTTTCCGCAGTCTTGGGATGGGGTTAATTTCATTATCAGCAAATAAGGCAATTAAAAAGTTGTGTGGGGAGTTAATATATGAGTGTGTATCGGGCACCCTGTAAAAGGGTAAAAAAGGAGGGAGGGATAGTGATATGTGCGAAGAGAGTCTCTGTGTCGTGTGTCATCTTGTGCTTTTGGTGGAATGCTAGGAAAAAAGGAAAGGGTCGGCTAAGGGGCGTACAACGTCAGCGCCTGAACGATCTTGGGATCATGTTTCGAACCTTCTTTGAACTCCTCTAAAGAAAGCTGGTTGTCATGGTTCTGTAAAGAATAAAAGAACAAAATAAGAAGAGTAAAAAGACGAGAGTGAGAGAAAAATGGTTCTGTATTGAGTAAAAAAAACAGTTTAA-TATGTGGGCACAAGGGTTTGAAAAATCTATTACTCGGCATACCCGAGGCATGTAAAAAGAAACCTGTGGACCAGGTATTATTTTCTCTACACTTGGATCGATGTAAAAAAATTATCTAATGAATCATTTAATTTGGTATCGCGTGTATATATTTAAGATATTCAAGAT-------TTTAAGAATACAAGAAGATTTTGAGTTTTGTTTTTCGTCCTAGATCCCGGTGTCTA-CCAAAGGTGTAAAGAAACTAAACCGGAATCGGAAAAGGGAACCAAACTCGCAAAAAGCCACCAGGCCGTATCCTGTTACCACGCAGGGTTAAAAAGGGACAGAAAAGTTTGGTTTTTAAATAATGAGTTTTATAAAGTATTGAATTGACATTAGCAAAAAAAATT-ATTTTCTCTATCTCTTATTATTCATTCTCTTAACCATATATTCTGCTA
Ncoylei_Apalachia_N1195 TTTTAGTTATATTAAAATCACTGAACTAATATTTCCTACGTAAATTATTCATTAATAATTTATAGCTCCAGGTTGATAGATAATTTTACTGCTTGAGTATAGCTATAAGCATGATACTGTGTAGACAAATCTTGCATATCCGTTCGTAACTATAGCAACGACTGCCCTGCAGTATTGAATATTATTAGTTATTGGAATGTCATAAAGTTTTCAGCCTGTTGACCAACTTCAGAATTTGGGTCTGTGCATAGAGATCTGCGCATCGATCTGCAAGCACTTGCACTGTCTTCGAAGCCTTGACAAAGATTGATATTAATCTGCAAACTTATTGAGACAGTTTTCGCAGCCTTGGAATTGGATTAATTTCATTGTCAGCAAATACGACAATTAACAAGTTGTGTGGGGAGAGAATATATGAGTGTGTATCGGGCACCCTGTAAAAGGGTAAAAAAGGAGGGAGGGATAGTGATATGTGCGAAGAGAGTCTCTGTGTCGTGTGTCATCTTGTGCTTTTGGTGGAATGCTAGGAAAAAAGGAAATGGTCGGCTAAGGGGCGTACAACGTCAGCGCCTGAACGATCTTGGGATCATGTTTCGAGCCTTCTTTGAACTCCTCTAAAGAAAGCTGGTTGTCATGGTTCTGTAAAGAATAAAAGAACAAAATAAGAAGAGTAAAAGGACAAGAGTAAGAGAAAAATTATTCTGTAAGGAGTAAAAAAAATAGTTTAACTATGTGTTTACAAGGGTTCCAAAAATACATTAACCGA-ATACTCGGGGCATGTAAAAAGAAACCAGTGGAGCAGGTATT-TTTTTTCTACATCCGGATCGATGT-AAAAAATTATCTGATGAATCATTAAATTTGTTATTGCGTGTATATA------------------------TTTGAGAATACAAGAAGA-----------TTTTTTCGTCTTAGATACCGGAGCCTA-CGGAAGGCGTAAAACAACTAAATCGGAGTCAGGAAAGGAAACAAAACACGGAAAAAGTCACCAAGCCGTATCCTGTTACCACGTAGGGTTAAAAAGAAACGGAAGATTTTGGTTATAAAGTAATGAGTTTTATAAAGTAATGAATTCAATTTGCAAACAAAATTGAATTTTCTCCAACTCTTTTTATT--TTCTTTTA----------------
Ncoylei_DinkinCove_N1118 TTTTAGTTATATTAAAATCACTGAACTAATATTTCCTACGTAAATTATTCATTAATAATTTATAGCTCCAGGTTGATAGATAATTTTACTGCTTGAGTATAGCTATAAGCATGATACTGTGTAGACAAATCTTGCATATCCGTTCGTAACTATAGCAACGACTGCCCTGCAGTATTGAATATTATTAGTTATTGGAATGTCATAAAGTTTTCAGCCTGTTGACCAACTTCAGAATTTGGGTCTGTGCATAGAGATCTGCGCATCGATCTGTAAGCACTTGCACTGTCTTCGAAGCCTTGACAAAGATTGATATTAATCTGCAAACTTATTGAGACAGGTTTCGCAGTCTTGGAATTGGATTAATTTCATTGTCAGCAAATACGACAATTAACAAGTTGTGTGGGGAGAGAATATATGAGTGTGTATCGGGCACCCTGTAAAAGGGTAAAAAAGGAGGGAGGGATAGTGATATGTGCGAAGAGAGTCTCTGTGTCGTGTGTCATCTTGTGCTTTTGGTGGAATGCTAGGAAAAAAGGAAATGGTCGGCTAAGGGGCGTACAACGTCAGCGCCTGAACGATCTTGGGATCATGTTTCGAGCCTTCTTTGAACTCCTCTAAAGAAAGCTGGTTGTCATGGTTCTGTAAAGAATAAAAGAACAAAATAAGAAGAGTAAAAGGACAAGAGTATGAGAAAAATTATTCTGTAAGGAGTAAAAAAAATAGTTTAATTATGTGTTTACAAGGGTTCCAAAAATATATTAACCGA-ATACTCGGCGGATGTAATAAGAAACCAGTGGAGCAGGTATT-TTTATTCTACATCCGGATCGATGT-AAAAAATTATCTGATGAATCATTAAATTTGTTATTGCGTGTATATA------------------------TTTGAGAA-----------------------------------------------------------------------------------------------------------------------------------------------------------------------------------------------------------------------------------------------------------------------
Ncoylei_TiptonCreek_N837 TTTTGGTTATATTAAAATCACTGAACTAATATTTCCTTCGTAAATTATTCATTAAAAATTTATAGCTCCAGGTTGATAGATAATTTTACTGCTTGAGTATAGCTATAAGCATGATACTGTGTAGACACATCTTGCATATCCGTTCGTAACTATAGCAACGACTGCCCTGCAGTATTGAATATTATTAGTTATTGGAATGTCATAAAGTTTTCAGCCTGTTGACCAACTTCAGAATTTGGGTCTGTGCATAGAGATCTGCGCATCGATCTGCAAGCACTTGCACTGTCTTCGAAGCCTTGACAAAGATTGATATTAATCTGCAAACTTATTGAGACAGTTTTCGCAGTCTTGGAATTGGATTAATTTCATTGTCAGCAAATACGACAATTAACAAGTTGTGTGGGGAGAGAATATATGAGTGTGTATCGGGCACCCTGTAAAAGGGTAAAAAAGGAGGGAGGGATAGTGATATGTGCGAAGAGAGTCTCTGTGTCGTGTGTCATCTTGTGCTTTTGGTGGAATGCTAGGAAAAAAGGAAATGGTCGGCTAAGGGGCGTACAACGTCAGCGCCTGAACGATCTTGGGATCATGTTTCGAGCCTTCTTTGAACTCCTCTAAAGAAAGCTGGTTGTCATGGTTCTGTAAAGAATAAAAGAACAAAATAAGAAGAGTAAAAGGACAAGAATAAGAGAAAAATTATTCTGTAAGGAGTAAAAAAAATAGTTTAACTATGTGTTTACAAGGGTTCCAAAAATATATTAACCGA-ATACTCGGCGGATGTAATAAGAAACCAGTGGAGCAGGTATT-TTTTTTCTACACCCGGATCGATGT-AAAAAATTATCTGATGAATCATTAAATTTGTTATTGCGTGTATATATTTAAGATATACAAGAG-------TTTGAGAATACAAGAAGA-----------TTTTTTCGTCTTAGATACCGGCGCCTA-CGGAAGGTGTAAATCAACTAAATCGGAGTCAGGAAAGGAAACAAAACACGGAAAAAGTCACCAAGCCGTATCCTTTTACCACGTAGGGTTAAAAAGAAACGGAAGATTTTGGTTATAAAGTAATGAGTTTTATAAAGTAATAAATTCAATTTGCAAAAAAAATTGAATTTTCTCTATCTCTTATTATT--TTCTTTTAACGATACCTTCTGACA
Ncressleri_AndersonSpringCave_G2075 ------------------CACTGAACAAATATTTCCCATGTAAATTATTTATTAATAATTTACTGCTCCAGGTTGATAGATAATTTTACCGCTTGAGTATAGGCATGAGCGTGATATTGTGTAGCCAAATCTTACATATGCATTCGTAACTATAGCAACAACTACCCTGCAGTATTGAAGATTATTTGTTATTGGAATATCATAAAATTTCCAGCCTGTTGACCAACTTCAGAATTTGGGTCTGTGCATAAAGATCTGCGGACCGATCTGCAAGCACTTACACTGCGTTTGAAGCGTTGACAAAGATTGATATTAATCTGCAAACATATTGAGACAGTTTTCGCAGTGTTGGAATTGGGTTAATTTCATTGTCAGCATATACGACAATTAAAAAATTGC---GAGGAAAAATATATGCGTGTGTATCGGGCACCCTGTAAAAGAGTAAAAAAGGAGGGAGGGATAGTGATATGTGCGAAGAGAGTCTCTGTGTCGTGTGTCATCTTGTGCTTTTGGTGGAATGCTAGGAAAAAAGGAAAGGGTCGGCTAAGGGGCGTACAACGTCAGCGCCTGAACGATCTTGGGATCATGTTTCGAGCCTTCTTTGAACTCCTCTAAAGAAAGCTGATTATCATGGTTCTGTAAAGAATAAAAGAACAAAATAAGAAGAGTAAAACGACAAGAGTGAGAGAAAAATGGTTCTGTAAGGAGTAAAAAAAACAGTTTAAATATGTCTGTACAAGGGTTCGAAAATTATATTACCCGACATACCTGAGTCATGTAAAAAGATACCTGTGAAGCAGGAATTATGTTTTCTACAGCCGGGTCGATGAAAAAAAATTATTTGATGAATCACTTAATTTGGTATTGCG--AATATATTTGAGATATACAAGATGTAAGATTTTGAGAATAAAAGTGAATTTTGAAGAATTTTTTTCGTCCTAGATCTCTGCT------------TGTAAATAAACTAAACC----------------------------------------------------------------------------------------------------------------------------------------------------------------------------------------------
Ncressleri_PigeonCave_G2077 TTTTAGTTATATTAAAATCACTGAACAAATATTTCCCATGTAAATTATTTATTAATAATTTACTGCTCCAGGTTGATAGATAATTTTACCGCTTGAGTATAGGCATGAGCGTGATATTGTGTAGCCAAATCTTACATATGCATTCGTAACTATAGCAACAACTACCCTGCAGTATTGAAGATTATTTGTTATTGGAATATCATAAAATTTCCAGCCTGTTGACCAACTTCAGAATTTGGGTCTGTGCATAAAGATCTGCGGACCGATCTGCAAGCACTTACACTGCGTTTGAAGCGTTGACAAAGATTGATATTAATCTGCAAACATATTGAGACAGTTTTCGCAGTGTTGGAATTGGGTTAATTTCATTGTCAGCATATACGACAATTAAAAAATTGC---GAGGAAAAATATATGCGTGTGTATCGGGCACCCTGTAAAAGAGTAAAAAAGGAGGGAGGGATAGTGATATGTGCGAAGAGAGTCTCTGTGTCGTGTGTCATCTTGTGCTTTTGGTGGAATGCTAGGAAAAAAGGAAAGGGTCGGCTAAGGGGCGTACAACGTCAGCGCCTGAACGATCTTGGGATCATGTTTCGAGCCTTCTTTGAACTCCTCTAAAGAAAGCTGATTATCATGGTTCTGTAAAGAATAAAAGAACAAAATAAGAAGAGTAAAACGACAAGAGTGAGAGAAAAATGGTTCTGTAAGGAGTAAAAAAAACAGTTTAAATATGTCTGTACAAGGGTTCGAAAATTATATTACCCGACATACCTGAGTCATGTAAAAAGATACCTGTGAAGCAGGAATTATGTTTTCTACAGCCGGGTCGATGAAAAAAAATTATTTGATGAATCACTTAATTTGGTATTGCG--AATATATTTGAGATATACAAGATGTAAGATTTTGAGAATAAAAGTGAATTTTGAAGAATTTTTTTCGTCCTAGATCTCTGCT------------TGTAAATAAACTAAACCGGAGTCAGGAAAGGAAACAAAACACGCAAACTGTCACCAGACCATATCCTGCTACCACGCAGGGTTAAAAAGAGACAGAAAATTTTGGT-----------------------------------------------------------------------------------------------------
Ncrosbyi_MtMitchell_N210 TTTTAGTTATATTAATATCACTGAACTAATATTTCCTATGTAAAATATTTATTAGTAATTTATAGCTCCAGGTTGATAGATAATTTTACTGCTTGAGTATAACTATAAGCATGATATTGTATAGACAAATCTTGCATATGCGTTCGTAACTATAGCAATGACTCCCCTGCAGACTTGAAGATTATTAGTTATTGGAATATCATAAAATTTCCAGCCTGTTGACCAACTTCAGAATTTGGGTCTGTGCATAAAGATCTGCGGATCGATCTGCAAGCACTTGCACTGTGTTCGAAGCCTTGACAAAGATTGATATTAATCTGCAAAGTTATTGAGACAGTTTTCGCAGTGTTGGAATGGGGTTAATTTCATTGTCAGCAAATACGAAAATTAAACAGTTGTGTGGGGAGTGAATATATGAGTTTGTATCGGGCACCCTGTAAAAGGGTAAAAAAGGAGGGAGGGATAGTGATATGTGCGAAGAGAGTCTCTGTGTCGTGTATCATCTTGTGCTTTTGGTGGAATGCTAGGAAAAAAGGAAAGGGTCGGCTAAGGGGCGTACAACGTCAGCGCCTGAACGATCTTGGGATCATGTTTCGAGCCTTCTTTGAACTCCTCTAAAGAAAGCTGGTTGTCATGGTTCTGTAAAGAATAAAAGAACAAAATAAGAAGAGTAAAAGGACACGAGTAAGAGAAAAATGGTTCTGTAAGGAGTAAAAAAAACAGTTTAAATATGTGGGTACAAGCGTTCGAAAAATCTATTACCCGACATACCCGGGGCAAGTAAAAAGAAACCTGTGGAGCAGGTATTATTTTTTCTACACCTGG--------AAATAATTTGTCTGATGAATCATTTAATGTGGTATTGCGTGTATATATTTGAGATATACAAGATTTAAGATT-TGAAAAGATTTGAAGAGTTTGAGGGAATTTTTTCGTCCTAGATCTCGGCACCTACCCGAAGATGTAAAGCAACTAAACAGGAGTCGGGAAATGAAACAAAACATGGAAAAAGCCAACAAGACGTATCCTGTTACCACGTAGGGTTAAACAGAAACGGAAGATTTTGGTTATAAAGTAATGAGTTTTATAAAGTAATGA-----------------------------------------------------------------------
Ncrosbyi_PricesCrk_N1143 TTTTAGTTATATTAATATCACTGAACTAATATTTCCTATGTAAAATATTTATTAGTAATTTATAGCTCCAGGTTGATAGATAATTTTACTGCTTGAGTATAACTATAAGCATGATATTGTATAGACAAATCTTGCATATGCGTTCGTAACTATAGTAATGACTCCCCTGCTGATTTGAAGATTATTAGTTATTGGAATATCATAAAATTTCCAGCCTGTTGACCAACTTCAGAATTTGGGTCTGTGCATAAAGATCTGCGGATCGATCTGTAAGCACTTGCACTGTGTTCGAAGCCTTGACAAAGATTGATATTAATCTGCAAAGTTATTGAGACAGTTTTCGCAGTGTTGGAATGGGGTTAATTTCATTGTCAGCAAATACGAAAATTAAAAAGTTGTGTGGGGAGTGAATATATGAGTGTGTATCGGGCACCCTGTAAAAGGGTAAAAAAGGAGGGAGGGATAGTGATATGTGCGAAGAGAGTCTCTGTGTCGTGTATCATCTTGTGCTTTTGGTGGAATGCAAGGAAAAAAGGAAATGGTCGGCTAAGGGGCGTACAACGTCAGCGCCTGAACGATCTTGGGATCATGTTTCGAGCCTTCTTTGAACTCCTCTAAAGAAAGCTGGTTGTCATGGTTCTGTAAAGAATAAAAGAACAAAATAAGAAGAGTAAAAGGACAAGAGTAAGAGAAAAATGGTTCTGTAAGGAGTAAAAAAAACAGTTTAAATATGTGGGTACAAGAGTCCGAAAAATCTATTACCCGACATACTCGGGGCAAGTAAAAAGAAACCTGTGGAGCAGGTATTATTTTTTCTACACCTGG--------AAATAATTTGTCTGATGAATCATTTAATTTGGTATTGCGTGTGTATATTTGAGATATACAAGATTTAAGATT-TGAAAAGATTTGAAGATTTTGAGGGAATTTTTTCGTCCTAGATCTCGGCACCTACCCGAAGATGTAAAGCAACTAAACAGGATTCATGAAAGGAAACAAAACATGGAAAAAGCCAACGAGACGTATCCTGTTACCACGTAGGGTTAAACAGAAACGGAAGATTTTGGTTATAAAGTAATGAGTTTTATAAAGTAATTAATTCAATTTGCAAAAAAAATTGAA-----------------------------------------------
Ncrosbyi_ShufordCrk_N1148 ------------TAATATCACTGAAGTAATATTTCCTATGTAAAATATTTATTAGTAATTTATAGCTCCAGGTTGATAGATAATTTTACTGCTTGAGTATAACTATAAGCATGATATTGTATAGACAAATCTTGCATATGCGTTCGTAACTATAGCAATGACTCCCCTGCAGACTTGAAGATTATTAGTTATTGGAATATCATAAAATTTCCAGCCTGTTGACCAACTTCAGAATTTGGGTCTGTGCATAAAGATCTGTGGATCGATCTGCAAGCACTTGCACTGTGTTCGAAGCCTTGACAAAGATTGATATTAATCTGCAAAGTTATTGAGACAGTTTTCGCAGTGTTGGAATGGGGTTAATTTCACTGTCAGCAAATACGAAAATTAAAAAGTTGTGTGGGGAGTGAATATATGAGTGTGTATCGGGCACCCTGTAAAAGGGTAAAAAAGGAGGGAGGGATAGTGATATGTGCGAAGAGAGTCTCTGTGTCGTGTATCATCTTGTGCTTTTGGTGGAATGCTAGGAAAAAAGGAAAGGGTCGGCTAAGGGGCGTACAACGTCAGCGCCTGAACGATCTTGGGATCATGTTTCGAGCCTTCTTTGAACTCCTCTAAAGAAAGCTGGTTGTCATGGTTCTGTAAAGAATAAAAGAACAAATTAAGAAGAGTAAAAGGACAAGAGTAAGAGAAAAATGGTTCTGTAAGGAGTAAAAAAAACAGTTTAAATATGTGGGTACAAGCGTTCGAAAAATCTATTACCCGACATACCCGGGGCAAGTAAAAAGAAACCTGTGGAGCAGGTATTATTTTTTCTACACCTGG--------AAATAATTTGTCTGATGAATCATTTAATGTGGTATTGCGTGTATATATTTGAGATATACAAGATTTAAGATT-TGAAAAGATTTGAAGATTTTGAGGGAATTTTTTCGTCCTAGATCTCGGCACCTACCCGAAGATGTAAAGCAACTAAACAGGAGTCAAGAAAGGAAACAAAACATGGAAAAAGCCAACAAGACGTATCCGGTTACCACGTAG-GTTAAACAGAAACGGGAGATTTTGGTTATAAAGTAATGAGTTTTATAAAGTAATTAATTCAATTTGCAAAAAAAATTGAATTTTCTC-ATCTGTTATTATTCAT-----------------------
Ndellingeri_BullpenBridge_N109 -------------------------------TTTCCTATGTAAATTATTCATTAGTAATTTATAGCTCCAGGTTGATAGATAATTTTACTGCTTGAGTATAACTATAAGCATGATATTGTGTAGACAAATCTTGCATACGCGTTCGCAACTATAGCAACGACTCCCCTGCAGTATTGAAAATTATTAGTTATTGGAATATCATAAAATTTCCAGCCTGTTGACCAACTTCAGAATTTGGATATGTGCATAAAGATCTGCGGATCGATCTGCAAGCATTTGCGCTGTGTTCGAAGCCTTGACAAAGATTGATATTAATCTGCTAAGTTATTGAGACAGTTTTCGCAGTCTTGGAATGGGGTTAATTTCATTGTCAGCAAATGCGGCAATTAAAAAGTTATGTGGGGAGTTAATATATGAGAGTGTATCGGGCACCCTGTAAAAGGGTAAAAAAGGAGGGAGGGATAGTGATATGTGCGAAGAGAGTCTCTGTGTCGTGTGTCATCTTGTGCTTTTGGTGGAATGCTAGGAAAAAAGGAAAGGGTCGGCTAAGGGGCGTACAACGTCAGCGCCTGAACGATCTTGGGATCATGTTTCGAGCCTTCTTTGAACTCTTCTAAAGAAAGCTGGTTGTCATGGTTCTGTAAAGAATAAAAGAACAAAATAAGAAGAGTAAAAAGACAAGAGTAAGAGAAAAATGGTTCT------------AAAAAAAGGTTAAATGTATGGGTACAAGGGTTCGAAAAATCTATTACCCAGCATGCCCGGGACATGTAAAAAGAAACCTGTGGAGCAGGTATTATATTTTCTACACCCGGATCGATGTAAAACATTTATCTGATGAATCATTTAATTTGTTATTGCGTGTATATATTTAAGATATACAAGAT-------TTTGAGAATTCAAGAATATTTTGAGTTTTTTTTTTGGTCCTAGATCCCGGCACCTAACCGATTGTGTAAAGCAACTAAACAGGAGACAGGAAAGGAAACAAAACACGCAAATAGCCACCAGGCCGTATCCTGTTACCACGTAGGGTTAAAAAGAGACGGACGATTTTGGTTATAAAGTAATGAGTTTAATAAAGTAATGAATTCAATTTGAAAAAAAAATGGAATTTTCTCTATCTCTTAT------------------------------
Ndellingeri_WhitewFalls_N887 TTTTAGTTTTATTAAAATCATTGAACTAACATTTCCTATGTAAATTATTCATTAGTAATTTATAGCTCCAGGTTGATAGATAATTTTACTGCTTGAGTATAACTATAAGCATGATATTGTGTAGACAAATCTTGCATACGCGTTCGCAACTATAGCAACGACTCCCCTGCAGTATTGAAAATTATTAGTTATTGTAATATCATAAAATTTCCAGCCTGTTGACCAACTTCAGAATTTGGATCTGTGCATAAAGATCTGCGGATCGATCTGCAAGCATTTGCGCTGTGTTCGAAGCCTTGACAAAGATTGATATTAATCTGCTAAGTTATTGAGACAGTTTTCGCAGTCTTGGAATGGGGTTAATTTCATTGTCAGCAAATGCGGCAATTAAAAAGTTATGTGGGGAGTTAATATATGAGTGTGTATCGGGCACCCTGTAAAAGGGTAAAAAAGGAGGGAGGGATAGTGATATGTGCGAAGAGAGTCTCTGTGTCGTGTGTCATCTTGTGCTTTTGGTGGAATGCTAGGAAAAAAGGAAAGGGTCGGCTAAGGGGCGTACAACGTCAGCGCCTGAACGATCTTGGGATCATGTTTCGAGCCTTCTTTGAACTCCTCTAAAGAAAGCTGGTTGTCATGGTTCTGTAAAGAATAAAAGAACAAAATAAGAAGAGTAAAAAGACAAGAGTAAGAGAAAAATGGTTCT------------AAAAAAAGGTTAAATGTATGGGTACAAGGGTTCGAAAAATCTATTACCCAGCATGCCCGGGACATGTAAAAAGAAACCTGTGGAGCAGGTATTATATTTTCTACACCCGGATCGATGTAAAACATTTATCTGATGAATCATTTAATTTGTTATTGCGTGTATATATTTAAGATATACAAGAT-------TTTGAGAATTCAAGAATATTTTGAGTTTT-TTTTTGGTCCTAGATCCCGGCACCTAACCGATTGTGTAAAGCAACTAAACAGGAGAAAGGAAAGGAAACAAAACACGCAAATAGCCACCAGGCCGTATCCTGTTACCACGTAGGGTTAAAAAGAGACGGAAGATTTTGGTTATAAAGTAATGAGTTTAATAAAGTAATGAATTCAATTTGAA-----------------------------------------------------------
Ndilutus_GrassyCreek_N670 ----------------------------------------------------------------------------------------------------------------GATATTGTGTAGACAAATCTTGCATATGCGTTCGTAACTATAGCAACGACCCCCCTGCAGTATTGAAAATTATTAGTTATTGGAATATCATAAAATTCCCAGCCTGTTGACCAACTTCAGAATTTGGGTCTGTGCATAAAGATCTGCGGATCGATCTGCAAGCACTTGCGCTGTGTTCGAAGCCTTGACAAAGATTGATATTAATCTGCAAAGTTATTGAGACAGTTTTCGCAATCTTGGAATGGGGTTAATTTCATTGTCAGCAAATACGGCAATTAAAAAGTTGTGTGGGGAGTTAATATATGAGTGTGTATCGGGCACCCTGTAAAAGGGTAAAAAAGGAGGGAGGGATAGTGATATGTGCGAAGAGAGTCTCTGTGTCGTGTGTCATCTTGTGCTTTTGGTGGAATGCTAGGAAAAAAGGAAAGGACCGGCTAAGGGGCGTACAGCGTCAGCGCCTGAACGATCTTGGGATCATGTTTCGAGCCTTCTTTGAACTCCTCTAAAGAAAGCTGGTTGTCATGGTTCTGTAAAGAATAAAAGAATAAAATAAGAAGAGTAAACGGACAAGAGTAAGAGAAAAATGGTTCT-------------AAAAAAGGATAAATGTATGGATACAAGGGTTCGAAAAATCTATTACCCGGCATACCCGGGACATGT--AAAAAAACCTGTGGCTCAGGTATAATATTTTCTTCACCCGGATCGATGTAAAAAATTTATCTGATG-------------------------------------------------------------------------------------------------------------------------------------------------------------------------------------------------------------------------------------------------------------------------------------------------------------------------------------
Ndilutus_StarveRockCave_G3174 --------------AAATCACTGAACTAACATTTCCTATGTTAATTATTCATTAGTAATTTATAGCTCCAAGTTGATAGATAATTTCACTGCTTGAGTATAATTATAAGCGTGATATTGTGTAGACAAATCTTGCATATGCGTTCGTAACTATAGCAACGACCCCCCTGCAGTATTGAAAATTATTAGTTATTGGAATATCATAAAATTCCCAGCCTGTTGACCAACTTCAGAATTTGGGTCTGTGCATAAAGATCTGCGGATCGATCTGCAAGCACTTGCGCTGTGTTCGAAGCCTTGACAAAGATTGATATTAATCTGCAAAGTTATTGAGACAGTTTTCGCAATCTTGGAATGGGGTTAATTTCATTGTCAGCAAATACGGCAATTAAAAAGTTGTGTGGGGAGTTAATATATGAGTGTGTATCGGGCACCCTGTAAAAGGGTAAAAAAGGAGGGAGGGATAGTGATATGTGCGAAGAGAGTCTCTGTGTCGTGTGTCATCTTGTGCTTTTGGTGGAATGCTAGGAAAAAAGGAAAGGACCGGCTAAGGGGCGTACAGCGTCAGCGCCTGAACGATCTTGGGATCATGTTTCGAGCCTTCTTTGAACTCCTCTAAAGAAAGCTGGTTGTCATGGTTCTGTAAAGAATAAAAGAATAAAATAAGAAGAGTAAACGGACAAGAGTAAGAGAAAAATGGTTCT-------------AAAAAAGGATAAATGTATGGATACAAGGGTTCGAAAAATCTATTACCCGGCATACCCGGGACATGT--AAAAAAACCTGTGGCTCAGGTATAATATTTTCTTCACCCGGATCGATGTAAAAAATTTATCTGATGAATCATTTAATTTGTTATTGCGTGTATATATTTGAGATATACAAGAT-------TTTGAGAATACAAGAATATTTTGAGTTTTTTTTTTGGTCCTAGAACCCGGCACCTAACCGATGGTGTAAAGCAACTAAACAAGAGTCAGGAAAGGAAACAAAACACGTAAACAGCCACCAGGCCGTATCCTGTTACCACGTAGGGTTAAAAAGAGACGCAATATTTTGGTTATAATGTAATGAGTTTAATAAAGTAATGAATTCAATTTGCAAAAAAAATTGAATTTTCTCTATCTCTTATTATTCATTCTCTTAACGATGCCTTCTGCTA
Nfridelli_LittlePigeon_N262 ---------------------------TATATTTCCTATGTAAATTATTCATTATTTATTTATAGCTCCAGGTTGATAGATAATTTTACTGCTTGAATATAACTATAAGCATGATATTGTGTAGACAAATCTTGCATATGCGTTCGTAACTATAGCAACGACTCCCCTGCAGTACTGAAAATTATTAGTTATTGAAATATCATAAAATTTCCAGCCTGTTGACCAACTTCAAAATTTGGGTCTGTGCATAAAGATCTGCGGATCGATCTGAAAGCACTTGCGCTGTGTTCGAAGCCTTAACAAAGATTGATATTAATCTGCAAAGTTATTGATACAGTTTCCGCAGTCTTGGAATGGGGATAATTTCATTGTCAGCAAATACGGCAATTAAAAAGTTGTGTGGGGAGTTAATATATGAGTGTGTATCGGGCACCCTGTAAAAGGGTAAAAAAGGAGGGAGGGATAGTGATATGTGCGAAGAGAGTCTCTGTGTCGTGTGTCATCTTGTGCTTTTGGTGGAATGCTAGGAAAAAAGGAAAGGGTCGGCTAAGGGGCGTACAACGTCAGCGCCTGAACGATCTTGGGATCATGTTTCGAACCTTCTTTGAACTCCTCTAAAGAAAGCTGGTTGTCATGGTTCTGTAAAGAATAAAAGAACAAAATAAGAAGAGTAAAAGGACAAGAGTAAGAGAAAAATGGTTCTGTAAGGAATA-AAAAAAGAGTTTACATATGTGGGTACAAGGGTTCGAAAATTCTATTACCCGACATACCCGGAACATGTAAAAAGAAGCCCGTGGAGTAGGTATTATTTTTTCTACACCTGGATCGATGTAAAAAAATTATCTGATGAATCATTTAATTCGGTA-TGCGTGTATATATTTGAGATATACAAGA---------------------------------------------------------------------------------------------------------------------------------------------------------------------------------------------------------------------------------------------------------------------------------------
Nfurtivus_HugdenBranch_G3175 TTTTATTTATATTAAAATCACTGAACTAATATTTCCTTTGTAAATTATTCATTAATAATTTATAGCTTCAGGTTGATAGATAATTTTACTGCTTGAGTATAACTATAAGCATGATATTGTGTAGACAAATCTGGCATATCCGTTCGTAACTATAGCAACGACTCCCCTGCAGTATTGAATATTATTAGTTATTGGAATGTGATAAAATTTCCAGCCTGTTGACCAACTTCAGAATTTGGGTCTGTGCATAAAGATCTGCGGATCGATCTGCAAGCACTTGCGCTGTGTTCGAAGCCTTGACAAAGATTGATATTAATCTGCAAAGTTATTGAGACAGTTTTCGCAGTCTTGGAATGGGGTTAATTTCATTGTCAGCAAATACGGCAATTAAAAAGTTGTGTGGGGAGTCAATATATGAGTGTCTATCGGGCACCATGTAAAAGGGTAAAAAAGGAGGGAGGGATAGTGATATGTGCGAAGAGAGTCTCTGTGTCGTGTGTCATCTTGTGCTTTTGGTGGAATGCTAAGAAAAAAGGAAAGGGTCGGCTAAGGGGCGTACAACGTCAGCGCCTGAACGATCTTGGGATCATGTTTCGAGCCTTCTTTGAACTCCTCTAAAGAAAGCTGGTTGTCATGGTTCTGTAAAGAATAAAAGAACAAAATAAGAAGAGTAAAAG--------------AAAAATGGTTCTTTAAGGAATAAAAAAAACAGTTTAAATATGTGGGTACAAGGGTCCGAAAATTCTATTGCTCGACATACCCGGAACATGTAAAAAGGAGCCCGTGGAGCAGGTATTATTTTTTCTACACCTGGATCGATGTAAAAAATTTATCTGATGAATCATTTAATTTGGTA-TGCGTGTATATATTTGAGATATACAAGATTTATGATTTTGAGAATGCAAGAAGATATTGAGGTGTTTGTTTCATTCTAGATCTCGGCACCTACCCGAAGGTGTAAAGCAACTATACAGGAGTCAGGAAAGGAAACAAAACATTGAAAAAGCTACCAAGCTGTATCCTGTTACCACGTAGGGTTAAAAAGAAAAGGAAGATTTCGGTTATAAAGTAATGAGTTTTATAAAGTAATGAATTCAATTTTCAAAAAAAATTTAATTTTCTCTATCTCT---------------------------------
Nfurtivus_RaccoonMtn_N1026 TTTTATTTATATTAAAATCACTGAACTAATATTTCCTTTGTAAATTATTCATTAATAATTTATAGCTTCAGGTTGATAGATAATTTTACTGCTTGAGTATAACTATAAGCATGATATTGTGTAGACAAATCTGGCATATCCGTTCGTAACTATAGCAACGACTCCCCTGCAGTATTGAATATTATTAGTTATTGGAATGTGATAAAATTTCCAGCCTGTTGACCAACTTCAGAATTTGGGTCTGTGCATAAAGATCTGCGGATCGATCTGCAAGCACTTGCGCTGTGTTCGAAGCCTTGACAAAGATTGATATTAATCTGCAAAGTTATTGAGACAGTTTTCGCAGTCTTGGAATGGGGTTAATTTCATTGTCAGCAAATACGGCAATTAAAAAGTTGTGTGGGGAGTCAATATATGAGTGTCTATCGGGCACCATGTAAAAGGGTAAAAAAGGAGGGAGGGATAGTGATATGTGCGAAGAGAGTCTCTGTGTCGTGTGTCATCTTGTGCTTTTGGTGGAATGCTAAGAAAAAAGGAAAGGGTCGGCTAAGGGGCGTACAACGTCAGCGCCTGAACGATCTTGGGATCATGTTTCGAGCCTTCTTTGAACTCCTCTAAAGAAAGCTGGTTGTCATGGTTCTGTAAAGAATAAAAGAACAAAATAAGAAGAGTAAAAG--------------AAAAATGGTTCTTTAAGGAATAAAAAAAACAGTTTAAATATGTGGGCACAAGGGTCCGAAAATTCTATTGCTCGACATACCCGGAACATGTAAAAAGGAGCCCGTGGAGCAGGTATTATTTTTTCTACACCTGGATCGATGTAAAAAATTTATCTGATGAATCATTTAATTTGGTA-TGCGTGTATATATTTGAGATATACAAGATTTATGATTTTGAGAATGCAAGAAGATATTGAGGTGTTTGTTTCATTCTAGATCTCGGCACCTACCCGAAGGTGTAAAGCAACTATACAGGAGTCAGGAAAGGAAACAAAACATTGAAAAAGCTACCAAGCTGTATCCTGTTACCACGTAGGGTTAAAAAGAAAAGGAAGATTTCGGTTATAAAGTAATGAGTTTTATAAAGTAATGAATTCAATTTTCAAAAAAAATTTAATTTTCTCTATCTCTTATTATTCATTCTCTTAACGATATTTTCTGCTA
Ngeorgia_Sittons_N073 TTTTAGTTATATTAAAATCACTGAACTAATATTTCCTTTGTAAATTATTCATTAATAATTTATAGCTCCAGGTTGACAGATAATTTTACTCCTTGAGTATAACTATAAGCATGATATTGTTTAGGCAAATCTTGCATATCCGTTCGTAACTATAGCAACGACTCCCCTGCAGTATTGAATATTATTAGTTACTGGAATGTCATAAAATTTTCAGCCTGTTGACCAACTTCAGAATTTGGGTCTGTGCATAAGGATCCGCAGATCGATCTGCAAGCACTTGCACTGTGTTCGAAGCCTTGACAAAGATTGATATTAATCTGCAAACTTATTGAGACAGTTTTAGCAGTCTTGGAATTGGGTTAATTTCATTGTCAGCAAATACGACAATTAAAAAGTTGTGTGGGAAGTGAATATATGAGTGTGTATCGGGCACCCTGTAAAAGGGTAAAATAGGAGGGAGGGATAGTGATATGTGCGAAGAGAGTCTCTGTGTCGTGTGTCATCTTGTGCTTTTGGTGGAATGCTAGGAAAAAAGGAAAGGGTCGGCTAAGGGGCGTACAACGTCAGCGCCTGAACGATCTTGGGATCATGTTTCGAGCCTTCTTTGAACTCCTCTAAAGAAAGCTGGTTGTCATGGTTCTGTAAAGAATAAAAGAATAAAATAAGAGGAGTAAAAGGACAAGGGTAAGGGAAAAATGGTTCTGTAAAGAGTAAAAAAACCAGTTTAAATATGTAGGTACAAGAGTTCTAAATATCTATTACCCGATATACCCGGTGCAAGTAAAAAGAAATCTGTGGAACAGGTATTATTTTTTCTACACCTGGATCGATGTAAAAAAAATATCTGATGAATCATTTAATTCAGTA-TGCGTGTATATATTTGAGATATACAAGATTTAAGATTTTGAGAATGCAAGAAGATTTTGAGGTGTTTGTTTCATTCTAGATCTCGGCATCTACCCGAAAGTGTATAGCAACTATACAGGAGTCAGGAAAGGAAACAAAACACGGAAAAAGCCACCAAGCTGTATCCTGTTACCAAGTAGGGTTAAAAAGAAAAGGAAGATTTTGGTTATAAAGTAATGAGTTTTATAAAGTAATGAATTCAGTTTGC-ATAAAAAAAATGAATTTTCTCTCTCTTATTATTCATTCTTTTAACGATATCTTCTGTTA
Ngertschi_CedarCreek_N351 TTTTAGTTATATTAATATCACTGAACTAATATTTCCTATGTAAAATATTTATTAATAATTTATAGCTCCAGGTTGATAGATAATTTTACTGCTTGAGTATAACTATAAGCATGATATTGTATAGACAAATCTTGCATATGCGCTCGTAACTATAGCAATGACTCCCCTGCAGACTTGAAGATTATTAGTTATTGGAATATCATAAAATTTCCAGCCTGTTGACGAACTTCAGAATTTGGGTCTGTGTATAAAGATCTGCGGATCGATCTGCAAGCACTTGCACTGTGTTCGAAGCCTTGACAAAGATTGATATTAATCTGCAAAGTTATTGAGACAGTTTTCGCAGTGTTGGAATGGGATTAATTTCATTGTCAGCAAATACGAAAATTAAAAAGTTGTGTGGGGAGTGAATATATGAGTGTGTATCGGGCACCCTGTAAAAGGGTAAAAAAGGAGGGAGGGATAGTGATATGTGCGAAGAGAGTCTCTGTGTCGTGTGTCATCTTGTGCTTTTGGTGGAATGCAAGGAAAAAAGGAAATGGTCGGCTAAGGGGCGTACAACGTCAGCGCCTGAACGATCTTGGGATCATGTTTCGAGCCTTCTTTGAACTCCTCTAAAGAAAGCTGGTTGTCATGGTTCTGTAAAGAATAAAAGAACAAAATAAGAAGAGTAAAAGGACAAGAGTAAGAGAAAAATGGTTCTATAAGGAGTAAAAAAAACAGTTTAAATATGTGGGTACAAGCGTTCGAAAAATGCATTACCCGATATACCCGAGGAAAGTAAAAGGAAACCTGTGGAGCAGGTATTATTTTTTCTACACCTGG--------AAATAATTTGTCTGATGAATTATTTAATTTGGTATTGCGTGTATATATTTGAGATATACAAGATTTAAGATT-TGAAAAGATTTGAAGATTTTGAGGGAATTTTTTCGTCCTAGATCTCGGCACCTACCCGAAGATGTAAAGCAACTAAAC----------GAAAGAAACAAAACATGGAAAAAGCCAACAAGACGTATCCTGTTACGACGTAGGGTTAAACAGAAACGGAAGATTTTGGTTATAAAGTAATGAGTTTTATAAAGTAATGAATTCAATTTGCAAAAAAAATTGAATTTTCTC-ATCTGTTATTATTCATTCTTTTAACGATAGCTTCTGCTA
Ngertschi_FrenchBroad_N968 -------------------------------------------------------------------------------------------------------------------------------------------------------------ATGACTCCCCTGCAGACTTGAAGATTATTAGTTATTGGAATATCATAAAATTTCCAGCCTGTTGACGAACTTCAGAATTTGGGTCTGTGTATAAAGATCTGCGGATCGATCTGCAAGCACTTGCACTGTGTTCGAAGCCTTGACAAAGATTGATATTAATCTGCAAAGTTATTGAGACAGTTTTCGCAGTGTTGGAATGGGATTAATTTCATTGTCAGCAAATACGAAAATTAAAAAGTTGTGTGGGTAGTGAATATATGAGTGTGTATCGGGCACCCTGTAAAAGGGTAAAAAAGGAGGGAGGGATAGTGATATGTGCGAAGAGAGTCTCTGTGTCGTGTGTCATCTTGTGCTTTTGGTGGAATGCAAGGAAAAAAGGAAATGGTCGGCTAAGGGGCGTACAACGTCAGCGCCTGAACGATCTTGGGATCATGTTTCGAGCCTTCTTTGAACTCCTCTAAAGAAAGCTGGTTGTCATGGTTCTGTAAAGAATAAAAGAACAAAATAAGAAGAGTAAAAGGACAAGAGTAAGAGAAAAATGGTTCTATAAGGAGTAAAAAAAACAGTTTAAATATGTGGGTACAAGCGTTCGAAAAATGCATTACCCGATATACCCGGGGAAAGTAAAAGGAAACCTGTGGAGCAGGTATTATTTTTTCTACACCTGG--------AAATAATTTGTCTGATGAATTATTTAATTTGGTATTGCGTGTATATATTTGAGATATACAAGATTTAAGATT-TGAAAAGATTTGAAGATTTTGAGGGAATTTTTTCGTCCTAGATCTCGGCACCTACCCGAAGATGTAAAGCAACTAAAC----------GAAGGAAACAAAACATGGAAAAAGCCAACAAGACGTATCCTGTTACGACGTAGGGTTAAACAGAAACGGAAGATTTTGGTTATAAAGTAATGAGTTTTATAAAGTAATGAATTCAATTTGCAAAAAAAATTGAATTTTCTC-ATCTGTTATTATTCATTCTTTTAACGATAGCTTCTGCTA
Ngertschi_HickoryNutGap_N810 ----------------------------------------------------------------------------------ATTTTACTGCTTGAGTATAACTATAAGCATGATATTGTATAGACAAATCTTGCATATGCGTTCGTAACTATAGCAATGACTCCCCTGCAGACTTAAAGATTTTTAGTTATTGGAATATTATAAAATTTCCAGCCTGTTGACCAACTGCAGAATTTGGGTCTGCGCATAAAGATCTGCGGATCGATCTGCAAGCACTTGCACTGTGTTCGAAGCCTTGACAAAGATTGATATTAATCTGCAAAGTTATTGAGACAGTTTTCGCAGTGTTGGAATGGGGTTAATTTCATTGTCAGCAAATTCGAAAATTAAAAAGTTGTGTGGGGAGTGAATATATGAGTGTGTATCGGGCACCCTGTAAAAGGGTAAAAAAGGAGGGAGGGATAGTGATATGTGCGAAGAGAGTCTCTGTGTCGTGTGTCATCTTGTGCTTTTGGTGGAATGCAAGGAAAAAAGGAAATGGTCGGCTAAGGGGCGTACAACGTCAGCGCCTGAACGATCTTGGGATCATGTTTCGAGCCTTCTTTGAACTCCTCTAAAGAAAGCTGGTTGTCATGGTTCTGTAAAGAATAAAAGAACAAAATAAGAAGAGTAAAAGGACAAAAGTAAGAGAAAAATGGTTCTGTAAGAAGTAAAAAAAACAGTGTAAATATGTGGGTACAAGCGTTCGAAAAATCTATTACCCAACATACCCGGCGCAAGTAAAAAGAAACATGTGGAGCAGGTATTATTTTTTCTACACCTGG--------AAATAATTTGTCTGATGAATCATTTAATTTGGTATTGCGTGTATATATTTGAGATATAGAAGATTTAAATTTACAAGAAGATTTGAAGATTTTGAGGGAATTTTTTCGTCCTAGATCTCGGTACCTACCCGAAGATGTAAAGCAACTAAAC----------GAAGGAAACAAAACATGGAAAAAGCCAACAAGACGTATCCTGTTACCACGTAGGGTTAAACAGAAACGGAAGATTTTGGTTATAAAGTA--------------------------------------------------------------------------------------------
Nholsingeri_BrumleyCrk_N916 TTTTAGTTTTATTAAAATCACTGAACTAACATTTCCTATGTAAATTATTCATTAGTATTTTATAGCTCCAGGTTGATAGATAATTTTACTGCTTGAGTATAACTATAAGCATGAGATTGTGTAGACAAATCTTGCATATGTGTTCGTAACTATAGCAACGACTCCCCTGCAGTATTGAAAATTATTAGTTATTGGAATATCATAAAATTTCCAGCCTGTTGACCAACTTCAGAATTTGGGTCTGTGCATAAAGATCAGCGGATCGATCTGCAAGCACTTGCGCTGTGTTCGAAGCCTTGACAAAGATTGATATTAATCATCAAAGTTATTGAGACAGTTTTCGCAGTCTTGGAATGGGGTTAATTTCATTGTCAGCAAATACGGCAATTAAAAAGTTGTGTGGGGAGCTAATATATGAGTGTGTATCGGGCACCCTGTAAAAGGGTAAAAAAGGAGGGAGGGATAGTGATATGTGCGAAGAGAGTCTCTGTGTCGTGTGTCATCTTGTGCTTTTGGTGGAATGCTAGGAAAAAAGGAAAGGGTCGGCTAAGGGGCGTACAACGTCAGCGCCTGAACGATCTTGGGATCATGTTTCGAGCCTTCTTTGAATTCCTCTAAAGAAAGCTGGTTGTCATGGTTCTGTAAAGAATAAAAGAACAAAATAAGAAGAGTAAACGGATAAGAGTAAGAGAAAAATGGTTCT------------AAAAAAAGGATAAATGTATGGGTACAAGGGTTCGAAAAATCAATTACTCGGCTTACCCGGGACATGT-AAAAAAAACCTATGGCACAGGTATAATATTTTCTACACCCGGATCGACGTAAAAAATTTATCTGATGAATCATTTAATTTGTTATTGCGTGTATATATTTGAG-------------------------------------------------------------------------------------------------------------------------------------------------------------------------------------------------------------------------------------------------------------------------------------------------
Nholsingeri_PondCave_N541 ----AGTTTTATTAAAATCACTGAACTAACATTTCCTATGTAAATTATTCATTAGTATTTTATAGCTCCAGGTTGATAGATAATTTTACTGCTTGAGTATGACTATAAGCATGATATTGTGTAGACAAATCTTGCATATGCGTTCGTAACTATAGCAACGACTCCCCTGCAGTATTGAAAATTATTAGTTATTAGAATATCATAAAATTTCCAGCCTGTTGACCAACTTCAGAATTTGGGTCTGTGCATAAAGATCTGCGGATCGATCTGCAAGCACTTGCGCTGTGTTCGAAGCCTTGACAAAGATTGGTATTAATCTGCAAAGTTATTGAGACAGTTTTCGCAGTCTTGGAATGGGGTTAATTTCATTGTCAGCAAATACGGCAATTAAAAAGTTGCGTGGGGAGCTAATATATGAGTCTGTATCGGGCACCCTGTAAAAGGGTAAAAAAGGAGGGAGGGATAGTGATATGTGCGAAGAGAGTCTCTGTGTAGTGTGTCATCTTGTGCTTTTGGTGGAATGCTAGGAAAAAAGGAAAGGGTCGGCTAAGGGGCGTACAACGTCAGCGCCTGAACGATCTTGGGATCATGTTTCGAGCCTTCTTTGAACTCCTCTAAAGAAAGCTGGTTGTCATGGTTCTGTAAAGAATAAAAGAACAAAATAAGAAGAGTAAACGGACAAGAGTAAGAGAAAAATGGTTCT------------AAAAAAAGGATAAATGTATGGGTACAAGGGTTCGAAAAATCAATTACTCGGCTTACCCGGGGCATGTAAAAAAAAACCTGTGGCGCAGGTATAATATTTTCTACACCCGGATCGACGTAAAAAATTTATCTGATGAATCATTTAATTTGTTATTGAGTGTGGATATTTGAGATATACAAGAT-------TTTGAGAATACAAGAATATTTTGAATTTTTTTTTTGGTCCTAGATCCCGACACCTAACCGATGGTGTAAAGCAACTAAACAGGAGTCAGGAAAGGAAACAAAACACGCAAACAGCCACCAGGCCGTATCCTGTTACCACGTAGGGTTAAAAGGAGACGGAAGATTTTGGTTATAAAGTAATGAGTTTAATAAAGTAATGAATTCAATTTGCAAAAAAAATTGAATTTTCTCTATCTCTTATTATTCATTCTCTTAACGATGCCTTCTGCTA
Njonesi_CaveSpringCave_N390 ----------------------------------------------------------------------------------------------------------------------------------------------------------------------------------------------ATTGAAATATCATAAAATTTCCAGCCTGTTGACTAACTTCAAAATTTGGGTCTGTGCATAAAGATCTGCGGATCGATCTGAAAGCACTTGCGCTGTGTTCGAAGCCTTGACAAAGATTGATATTAATCTGCAAAGTTATTGAGACAGTTTCCGCAGTCTTGGGATGGGGTTAATTTCATTGTCAGCAAATACGGCAATTAAAAAGTTGTGTGGGGAGTTAATATATGAGTGTGTATCGGGCACCCTGTAAAAGGGTAAAAAAGGAGGGAGGGATAGTGATATGTGCGAAGAGAGTCTCTGTGTCGTGTGTCATCTTGTGCTTTTGGTGGAATGCTAGGAAAAAAGGAAAGGGTCGGCTAAGGGGCGTACAACGTCAGCGCCTGAACGATCTTGGGATCATGTTTCGAACCTTCTTTGAACTCCTCTAAAGAAAGCTGGTTGTCATGGTTCTGTAAAGAATAAAAGAACAAAATAAGAAGAGTAAAAGGACAAGAGTAAAAGAAAAATGGTTCTGTAAGGAATAAAAAAAAGAGTTTAAATATGTGGGTACAAGGGTTCGAAAATTCTATTACCCGGCATACCCGGAACATGTAAAAAGAAGCCCGTGTAGTAGATATTATTTTTTCTACACCTGGATCGATGTAAAAAATTTATCTGATGAATCATTTAATTCGGTA-TGCGTGTATATATTTGAGATATACAAGATGTAAGATTTTGAGAATGCAAGGAGATTTTGAGGTGTTTGTTTCATTCTAGATCTCGGCACCTACCCGAAGGTGTAAAGCAACTATACAAGAGTCAGGAAAGGAAACAAAACATGGAAAAAGCCACCAAGCTGTATCCTGTTACCACGAAGGGTTAAAAGAAAAGG-AAGATTTTGGTTATAAAGCAATGAGTTTTATAAAGTAATGAATTCAGTTTGCATAAAAAAATTAATTTTCTCTATCTCTTA-------------------------------
Nlowderi_ChestnutBranch_N731 --------------------------TAATATTTCCTTTGTAAATTATTCATTAATAATTTATAGCTCCAGGTTAATAGATAATTTTACTGCTTGAGTATAACTATAAGCATGATATTGTGTAGACAAATCTTGCATATGCGTTCGTAACTAAAGCAACGACTCCCCTGCAGTATTGAAGATCATTAGTTATTGGAATATCATAAAATTTTCAGCCTGTTGACCAACTGCAGAATTTGGGTCTGTGCATAAAGATCTGCGGATCGATCTGCAAGCACTTGCACTGAGTTCGAAGACTTGATAAAGATTGATATTAATCTGCAAACTTATTGAGACCTTTTTCGCAATCTTGAAGTTGGGTTAATTTCATTGTCAGCAAATACGATAATTCAAAAGTTGTGTGGGGAGTGAATATATGAGTGTGTATCGGGCACCCTGTAAAAGGGTAAAAAAGGAGGGAGGGATAGTGATATGTGCGAAGAGAGTCTCTGTGTCGTGTATCATCTTGTGCTTTTGGTGGAATGCTAGGAAAAAAAGGAAGGGTCGGCTAAGGGGCGTACAACGTCAGCGCCTGAACGATCTTGGGATCATGTTTCGAGCCTTCTTTGAACTCCTCTAAAGAAAGCTGGTTGTCATGGTTCTGTAAAGAATAAAAGAACAAAATAAGAAGAGTTGAAAGACAATTGTGAGAGAAAAATAGTTCTGTTAAAAGTGAAAAAAACAGTTTAAGTATGTGGGTACAAGGGTTCGAAAAATCTATTACTCGGCATACCCGAGGCATGTAAAAAGAAACCTGTGGACCAGGTATTATTTTTTCTACACCTGGATCGATGTAAAAAATTTATCTGATGAATCATTTAATTTGGTATCGCTTGCATATATTTAAGATATTCAAGAT-------TTTAAGAATACAAGGAAATGTTGTGTTTTGTTTTTCGTCCTAGATCCCGGTGTCTA-CCAAAGGTGTAAAGAAACTAAACCGGAATCGGAAAAGGGAACCAAACTCGCAAAAAGCCACCAGGCCGTATCCTGTTACCACGCAGGGTTAAAAAGGGTCAGAAAATTTTGGTTCTCAAATAATGAGTTTTATAAAGTGCTGAATTGACATTAGAAAAAAAAATTAATTTTCTCCCTCTCTTACTATTCATTCTCTTAACGATATCCTC-----
Nlowderi_upperFiresCreek_N820 TTTTA--TATATTAAATTCACTGAACTAATATTTCCTTTGTAAATTATTCATTAATAATTTATAGCTCCAGGTTAATAGATAATTTTACTGCTTGAGTATAACTATAAGCATGATATTGTGTAGACAAATCTTGCATATGCGTTCGTAACTAAAGCAACGACTCCCCTGCTGTATTGAAGATCATTAGTTATTGGAATATCATAAAATTTTCAGCCTGTTGACCAACTGCAGAATTTGGGTCTGTGCATAAAGATCTGCGGATCGATCTGCAAGCACTTGCACTGAGTTCGAAGACTTGATAAAGATTGATATTAATCTGCAAACTTATTGAGACCTTTTTCGCAATCTTGAAGTTGGGTTAATTTCATTGTCAGCAAATACGATAATTCAAAAGTTGTGTGGGGAGTGAATATATGAGTGTGTATCGGGCACCCTGTAAAAGGGTAAAAAAGGAGGGAGGGATAGTGATATGTGCGAAGAGAGTCTCTGTGTCGTGTATCATCTTGTGCTTTTGGTGGAATGCTAGGAAAAAAAGGAAGGGTCGGCTAAGGGGCGTACAACGTCAGCGCCTGAACGATCTTGGGATCATGTTTCGAGCCTTCTTTGAACTCCTCTAAAGAAAGCTGGTTGTCATGGTTCTGTAAAGAATAAAAGAACAAAATAAGAAGAGTTGAAAGACAAGAGTGAGAGAAAAATAGTTCTGTTAAAAGTGAAAAAAACAGTTTAAGTATGTGGGTACAAGGGTTCGAAAAATCTATTACTCGGCATACCCGAGGCATGTAAAAAGAAACCTGTGGACCAGGTATTATTTTTTCTACACCTGGATCGATGTAAAAAATTTATCTGATGAATCATTTAATTTGGTATCGCTTGCATATATTTAAGATATTCAAGAT-------TTTAAGAATACAAGGAAATGTTGTGTTTTGTTTTTCGTCCTAGATCCCGGTGTCTA-CCAAAGGTGTAAAGAAACTAAACCGGAATCGGAAAAGGGAACCAAACTCGCAAAAAGCCACCAGGCCGTATCCTGTTACCACGCAGGGTTAAAAAGGGTCAGAAAATTTTGGTTCTCAAATAATGAGTTTTATAAAGTGCTGAATTGACATTAGAAAAAAAAATTGATTTTCTCCATCTCTTACTATTCATTCTCTTAACGATATCCTCTGCTA
Nlula_BeeRockCave_G2091 TTTTATTTATATTAAAATCACTGAACTAATATTTCCTTTGTAAATTATTCATTAATAATTTATAGCTCCAGGTTGACAGATAATTTTACTGCTTGAGTGTAACTATAAGCATGATATTGTGTAGACAAATCTTGCATATCCGTTCGTAACTATAGCAACGACTCCCCTGCAGTATTGAATATTATTAGTTATTGGAATGTCATAAAATTTTCAGCCTGTTGACCAACTTCAGAATTTGGGTCTGTGCATAAGGATCCGCAGAACGATCTGCAAGCACTTGCACTGTGTTCGAAGCCTTGACAAAGATTGATATTAATCTGCAAATTTATTGAGACAGTTTTCGCAGTCTTGAAATTGGGTTAATTGCATTGTCAGCAAATACGATAATTAAAAAGTTGTGTGGGGAGTGAATATATGAGTGTGTATCGGGCACCCTGTAAAAGGGTAAAATAGGAGGGAGGGATAGTGATATGTGCGAAGAGAGTCTCTGTGTCGTGTGTCATCTTGTGCTTTTGGTGGAATACTAGGAAAAAAGGAAAGGGTCGGCTAAGGGGCGTACAACGTCAGCGCCTGAACGATCTTGGGATCATGTTTCGAGCCTTCTTTGAACTCCTCTAAAGAAAGCTGGTTGTCATGGTTCTGTAAAGAATAAAAGAATAAAATAAGAGGAGTAAAAGGACAAGAGTAAGGGAAAAATTGTTCTGTAAAGAGTAAA-----------AAACATGTGGGTACAAGGGTTCGAAATATCTATTACCCGATATACCCGGTGCAAGTAAAAAGAAATCTGTGAAACAGGTATT-TTTTTTCTACACCTGGATCGATGT-AAAAAAATATCTGATGAATCATTTAATTCGGTA-TGCGTGTATATATTTGAGATATACAAGATTTAAGATTTTGAGAATGCAAAAAGATTTTGAGGTGTTTGTTTCATTCTAGATCTCGACACCTACCCGAAGGTGTA----------ACAGGAGTCAGGAAAGGAAACAAAACACGGAAAAAGCCACCAAGCTGTATCCTGTTACCAAGTAGGGTTAAAAAGAA----AAGATTTTGGT-------------GTTTTATAAAGTAATGAATTCAGTTTGC-ATAAAAAATGAATTTTCTCTATCTCTTATTATTCATTCTTTTAACGATATCTTATGCTA
Nlula_LulaFallsCave_G2084 TTTTCGCTATATTAAAATCACTGAACTAATATTTCCTTTGTAAATTATTCATTAATAATTTATAGCTCCAGGTTGACAGATAATTTTACTGCTTGAGTATAACTATAAGCATGATATTGTGTAGACAAATCTTGCATATCCGTTCGTAACTATAGCAACGACTCCTCTGCAGTATTGAATATTATTAGTTATTGGAATGTCCTAAATTTTTCAGCCTGTTGACCAACTTCAGAATTCGG-TCTGTGCATAAGGATCCGCAGAACGATCTGCAAGCACTTGCACTGTGTTCGAAGCCTTGACAAAGATTGATATTAATCTGTAAATTTATTGAGACAGTTTTCGCAGTCTTGGAATTGGGTTAATTGCATTGTCAGCAAATACGACAATTAAAAAGTTGTGTGGGGAGTGAATATATGAGTGTGTATCGGGCACCCTGTACAAGGGTAAAATAGGAGGGAGGGATAGTGATATGTGCGAAGAGAGTCTCTGTGTCGTGTGTCATCTTGTGCTTTTGGTGGAATACTAGGAAAAAAGGAAAGGGTCGGCTAAGGGGCGTACAACGTCAGCGCCTGAACGATCTTGGGATCATGTTTCGAGCCTTCTTTGAACTCCTCTAAAGAAAGCTGGTTGTCATGGTTCTGTAAAGAATAAAAGAATAAAATAAGAGGAGTAAAAGGACAAGAGTAAGGGAAAAATTGTTCTGTAAAGAGTAAAAAAACCAGTTTAAATATGTGGGTACAAGGGTTCGAAATATCTATTACCCGATATGCCCGGTGCAAGTAAAAAGAAATCTGTGAAACAGGTATT-TTTTTTCTACACCTGGATCGATGT-AAAAAAATATCTGATGAAGCATTTAATTCGGTA-TGCATGTATATATTTGAGATATACAAGATTTAAGATTTTGAGAATGCAAAAAGATTTTGAGGTGTTTGTTTCATTCTAGATCTCGGCACCTACCCGAAGGTGTA----------ACAGGAGTCAGGAAAGGAAACAAAACACGGAAAAAGCCACCAAGCTGTATCCTGTTACCAAGTAGGGTTAAAAAGAAAAGGAAGATTTTGGT-------------GTTTTATAAAGTAATGAATTCAGTTTGC-ATAAAAAATGAATTTTCTCTATCTCTTATTATTCATTCTTTTAACGATATCTTATGCTA
Nmimus_NealsSink_N329 TTTTAGTTTTATTAAAATCACTGAACTAACATTTCCTATGTAAATTATACATTAGTAATTTATAGCTCCAGATTGATAGATAATTTTACTGCTTGAGTATAACTATAAGCATGATATTGTGTAGACAAATCTTGCATATGCGTTTGTAACTATAGCAACGACTCCCCTGCAGTATTGAAAATTATTAGTTATTGGAATGTCATAAAATTTCCAGCCTGTTGACCAACTTCTGAATTTGGGTCTATGCATAAAGATCTGCGGATCGATCTGCAAGCACTTGCGCTGTGTTCGAAGCCTTGACAAAGATTGATATTAATCTGCAAAGTTATTGAGACAGTTTTCGCATTCTTGGAATGGGGTTAATTTCATTGTCAGCAAATACGGCAATTAAAAAGTTGTGTGGGGAGTTAATATATGAGTGTGTATCGGGCACCCTGTAAAAGGGTAAAAAAGGAGGGAGGGATAGTGATATGTGCGAAGAGAGTCTCTGTGTCGTGTGTCATCTTGTGCTTTTGGTGGAATGCTAGGAAAATAGGAAAGGGTCGGCTAAGGGGCGTACAACGTCAGCGCCTGAACGATCTTGGGATCATGTTTCGAGCCTTCTTTGAACTCCTCTAAAGAAAGCTGGTTGTCATGGTTCTGTAAAGAATAAAAGAACAAAATAAGAAGAGTAAACGGACAAGAGTAAGAGAAAAATGGTTCT-------------AAAAAAGGATAAATGTTTGGGTACAAGAGTTCGAAAAATCTATTACCCGACATACCCGGGACATGT-AAAAAAAACCTGTGGCGCAGGTATAATATTTTCTACACCCGGATCGGTGTAAAAAATTTATCTGATGAATCATTTAATTTGTTATTGCGTGTATATATTTGAGATATACAAGAT-------TTTGAGAATACAAGAATATTTTGAGTTTTTTTTTTGGTCCTAGATCCCGGCACCTAACCGATGGTGTAAAGCAACTAAACAGGAGTCAGGAAAGGAAACAAAACACGCAAACAGCCACCATGCCGTATCCTGTTACCACGTAGGGTTAAAAAGAGACGGAAGATTTTGGTTATAAAGTAATGAGTTTAATAAAGTAATGAATTCAATTTGCAAAAAAAATTGAATTTTCTCTATCTCTTATTATTCATTCTCTTAATGATGCCTTCTGCTA
Nmimus_Straleys_N625 TTTTAGTTTTATTAAAATCACTGAACTAACATTTCCTATGTAAATTATTCATTAGTAATTTATAGCTCCAGATTGATAGATAATTTTACTGCTTGAGTATAACTATAAGCATGATATTGTGTAGACAAATCTTGCATATGCGTTCGTAACTATAGCAACGACTCCCCTGCAGTATTGAAAATTATTAGTTATTGGAATGTCATAAAATTTCCAGCCTGTTGACCAACTTCTGAATTTGGGTCTGTGCATAAAGATCTGCGTATCGATCAGCAAGCACTTGCGCTGTATTCGAAGCCTTGACAAAGATTGATATTAATCTGCAAAGTTATTGAGACAGTTTTCGCAGTCTTGGAATGGGGTTAATTTCATTGTCAGCAAATACGGCAATTAAAAAGTTGTGTGGGAAGTTAATATATGAGTGTGTATCGGGCACCCTGTAAAAGGGTAAAAAAGGAGGGAGGGATAGTGATATGTGCGAAGAGAGTCTCTGTGTCGTGTGTCATCTTGTGCTTTTGGTGGAATGCTAGGAAAAAAGGAAAGGGTCGGCTAAGGGGCGTACAACGTCAGCGCCTGAACGATCTTGGGATCATGTTTCGAGCCTTCTTTGAACTCCTCTAAAGAAAGCTGGTTGTCATGGTTCTGTAAAGAATAAAAGAACAAAATAAGAAGAGTAAACGGACAAGAGTAAGAGAAAAATGGTTCT------------AAAAAAAGGATAAATGTATGGGTACAAGGGTTCGAAAAATCTATTACCCGGC---------ACATGT-AAAAAAAACCTGTGGGGCAGGTATAATATTTTCTACACTCGGATCGATGTAAAAAATTTATCTGATGAATCATTTAATTTGTTATTGCGTGTATATATTTGAGATATACAAGAT-------TATGAGAATACAAGATTATTTTGAGTTTTTTTTTTGGTGCTAGATCCCGGCACCTAACCGACGGTGTAAAGCAACTAAACAGAAGTTAGGAAAGGAAACAAAACAAGCAAACAACCACCAGGTCGTATCCTGTTACCACGTAGGGTTAAAAAGAGACGGAAGATTTTGGTTATAAAGTAATGAGTTTAATAAAGTAATGAATTCAATTTGCAAAAAAAATTGAATTTTCTCTATCTCTTATTATTCATTCTCTTAACGATGCCTTCTGCTA
Nnasicus_CaneyFork_N171 TTTTAGTAATATTAAAATCACTGAACTAATATTTCCTGTGTAATATATTCATTAATAATTTATAGCTGCAAGTTGACAGATAATTTTACTGCTTGCGTACAACTATAAGCATGATATTGTGTAGACAAATCTTGCATATGCGTTCGTAACTATAGCAACGACTCCCCTGCAGTATTGAAGATTATTTGTTATTGGAATATCATAAAATTTCCAGCCTGTTG-CCAACTTCAGAATTTGGGTCTGTGCATAAAGATCTGCAGATCGATCTGCAAGCAGATGCGCTGTGTTCGAGGCCTTAACAAAGATTGATATTAATCTGCAAACTTATTGAGACAGTTTTCGCAGGCTTGGAATGGGGTTAATTTCATTGTCAGCAAATACGACAATTAAAAAGTGGTGTGGGGAGTGAATATATGAGTGTGTATCGGGCACCCTGTAAAAGGGTAAAAAAGGAGGGAGGGATAGTGATATGTGCGAAGAGAGTCTCTGTGTCGTGTGTCATCTTGTGCTTTTGGTGGAATGCTAGGAAAAAAGGAAAGGGTCGGCTAAGGGGCGTACAACGTCAGCGCCTGAACGATCTTGGGATCATGTTTCGAGCCTTCTTTGAACTCCTCTAAAGAAAGCTGGTTGTCATGGTTCTGCAAAGATTAAAAGAACAAAATAAGAAGAGTAAAGGGACACGAGTAAGAGAAAAATTGTTTTGTAAGGAGTAAAAAAACCAGTTTAAATGTGTAGGTACAAGGGTTTCAAAAATCTATTACCCGACATACCCGGGGCAAATAAAAAGAAACCTGTGGAGCAGGAATTATTTTTTTTACTCCCGGGTCGATGTAAAAAAATTATCTGATAAATCATTTAATTTGGTATTAAGTGTACATAATTGCGATATACAAGATTTAAGATTTTGAGAATACAAGAAGATTTTGAGGT--TTTTTCCGTTCTAGATCCCGGCGCCTACCCGAAGGTGTAAAACAACTAAATCGGAGCAAGGAAAGGAAACAAAACACGCAGAACGCCACCGGGCCG---------------------------AAGACAGAATATTTTAGTTCTTAAATATATAGTTTTATAAATTAATGCATTCAGATTGCAAAAAAAATGGAATTTTCTCTATCTCTTATTATTCATTCTCTTAACGATATCTTCTGCTA
Nnasicus_ConnosteeFalls_N696 ------------------------ACTAATATTTCCTGTGTAAAATATTCATTAATAATTTATAGCTTCAGGTTGATAGATAATTTTACTGCTTGAGTACAACTATAAGCATGATATTGTGTAGACAAATCTTGCATATGCGTTCCTAACTGTAGCAACGACTCCCCTGCAGTATTGAAGATTATTTGTTATTGGAATATCATAAAATTTCCAGCCTGTTG-CCAACTTCAGAATTTGGGTCTGTGCATAAAGATCTGCAGATCGATCTGCAAGCAGATGCGCTGTGTTCGAGGCCTTGACAAAGATTGATATTAATCTGCAAACTTATTGAGACAGTTTTCGCAGTCTTGGAATGGGGTTAATTTCATTGTCAGCAAATACGACAATTAAAAAGTTGTGTGGGGAGTGAATATATGAGTGTGTATCGGGCACCCTGTAAAAGGGTAAAAAAGGAGGGAGGGATAGTGATATGTGCGAAGAGAGTCTCTGTGTCGTGTGTCATCTTGTGCTTTTGGTGGAATGCTAGGAAAAAAGGAAGGGGTCGGCTAAGGGGCGTACAACGTCAGCGCCTGAACGATCTTGGGATCATGTTTCGAGCCTTCTTTGAACTCCTCTAAAGAAAGCTGGTTGTCATGGTTCTGTAAAGATTAAAAGAACAAAATAAGAAGAGTAAAGGGACACGAGTAAGAGAAAAATTGTTCTGTAAGGAGTAAAAAAACCAGTTTAAATGTGTGGGTACAAGGGTTTCAAAAATCTATTACCCGACATACCCGGGGCAAATAAAAAGAAACCTGTGCAGCAGGAATTATTTTTTCTACACTCGGATCGATGTAAAAAAATTATCTTATAAATTATTTAATTTGGTATTGCGTGTATATAATTGCGATATACAAGATTTAAGATTTTGAGAATACAAGAAGATTTTGAGTT--GTTT-----------TCCCGACGCCTACCCGAAGGTGTAAAACAACTAAATCTGAACAAGGAAAGGAAACAAAACCCACAGAAAGCCACCGGGCCG---------------------------AAGACAGAAGATTTTAGTTCTTACATATATAGTTTTATAAATTAATGCATTCATATTGCA-----------------------------------------------------------
Nnasicus_CoweeTrain_N189 ----------ATTAAAATCACTGAACTAATATTTCCTGTGTAAAATATTCATTAATAATTTATAGCTCCAGGTTGATAGATAATTTTACTGCTTGAGTATAACTATAAGCATGATATTGTGCAGACAAATCTTGCATATGCGTTCGTAACTATAGCAACGACTCCCATGCAGTATTGACGATTATTTGTTATTGGAATATCATAAAATTTCCAGCCTGTTGACCAACTTCAGAATTTGGGTCTGTGCATAAAGATCTGCAGATCGATCTGCAAACACTTGCGCTCTGTTCGAGGCCTTGACAAAGATTGATATTAATCTGCAAACTTATTGAGACAGTTTTCGCAGTCTTGGAATGGGGTTAATTTCATTGTCAGCAAATACGACAATTAAAAAGTTGTGTGGGGAGTAAATATATGAGTGTGTATCGGGCACCCTGTAAAAGGGTAAAAAAGGAGGGAGGGATAGTGATATGTGCGAAGAGAGTCTCTGTGTCGTGTGTCATCTTGTGCTTTTGGTGGAATGCTAGGAAAAAAGGAAAGGGTCGGCTAAGGGGCGTACAACGTCAGCGCCTGAACGATCTTGGGATCATGTTTCGAGCCTTCTTTGAACTCCTCTAAAGAAAGCTGGTTGTCATGGTTCTGCAAAGATTAAAATAACAAAATAAGAAGAGTAAAGAGACACGAGTAAGAGAAAAATTGTTATGTAAGGAGTAAAAAAACCAGTTTAAATGTGTGGGTACAAGGGTTTCAAAAATCTATTACCCGACATACCAGGGGCAAATAAAAAGAAACCTGTGGAGCAGGAATTATTTTTTCTACTCCCGGGTCGATGTAAAAAAATTATCTGATAAATCATTTAATTTGGTATTGCGTGTACATAATTGCGATATACAAGATTTAAGATTTTGAGAATACAAGAAGATTTTGAGGG--TTTTTTCGTTCTAGATCCCGGCGCCTATCCGAAGGTGTAAAACAACTAAATCGGAGCAAGGAAAGGAAACAAAACACGCAGAACGCCACCGGGCCG---------------------------AAGACAGAATATTTTAGTTCTTAAATATATAGTTTTATAAATTAATGCATTCAGATTGCAAAAAAAATGGAATTTTCTCTATCTCTTATTATTCATTCTCTTAACGATATCTTCTGCTA
Nbarri_eyed_ClayCave_G2082 ------TTATTGTTTAAAAAGCAGAAAATTATTGTAAGTGTAAATTATTCATTAGTAATTTATAGCTCCAGGTTGATAGATAATTTTACTGCTTGAGTATAACTGTAAGCATGATATTGTGTAGACAAATCTTGCATATGCGTTCGTAACTATAGCAACGACTCCCCTGCAGTATTGAAAATTATTAGTTATTGGAATATCATAAAATTTCCAGCCTGTTGACCAACTTCAGAATTTGGGTCTGTGCATAAAGATCTGCGGATCGATCTGCAAGCACTTGCGCTGTGTTCGAAGCCTTGACAAAGATTGATATTAATCTGCAAAGTTATTGAGACAGTTTTCGCAGTCTTGGAATGGGGTTAATTTCATTGTCAGCAAATACGGCAATTAAAAAGTTGTGTGGGGAGTTAATATATGAGTGTGTATCGGGCACCCTGTAAAAGGGTAAAAAAGGAGGGAGGGATAGTGATATGTGCGAAGAGAGTCTCTGTGTCGTGTGTCATCTTGTGCTTTTGGTGGAATGCTAGGAAAAAAGGAAAGGGTCGGCTAAGGGGCGTACAACGTCAGCGCCTGAACGATCTTGGGATCATGTTTCGAGCCTTCTTTGAACTCCTCTAAAGAAAGCTGGTTGTCATGGTTCTGTAAAGAATAAAAGAACAAAATAAGAAGAGTAAACGGACAAGAGTAAGAGAAAAATGGTTCT------------AAAAAAAGGATAAATGTATGGGTACAAGGGTTCGAAAAATCTATTACCCGGCATACCCGGGACATGT-AAAAAAAACCTTTGGCGCAGGTATAATATTTTCTACACCCGGATCGATGT-AAAAAATTATCTGATGAATCATTTAATTTGTTATTGCGTGTATATACTT-------------------------AGAATACAAGAATATTTTGAGTTTT-TTTTTGGTCTTAGATCCCGGCACCTAACCGATGGTGTAAAGCAACTAAACAGGAGTCAGGAAAGGAAACAAAACACGCAAACGGCCACCAGGCCGTATCCTGTTACCACGTAGGGTTAAAAAGAGACAGAAGATTTTGGTTATAAAGTAATGAGTCTAATGAAGTAATGAATTCAATTTGCAAAAAAAATTGAATTTTCTCTATCTCTTATTATTCATCCTCTTAACGATGCCTTCTGCTA
Npaynei_Grindstaff_N646 ----AATTATTGTTTAAAAAGCAGAAAATTATTGTAAGTGTAAATTATTCATTAGTAATTTATAGCTCCAGGTTGAAAGATAATTTTACTGCTTGAGTATAACTGTAAGCATGATATTGTGTAGACAAATCTTGCATATGCGTTCGTAACTATAGCAACGACTCCCCTGCAGTATTGAAAATTATTAGTTATTGGAATATCATAAAATTTCCAGCCTGTTGACCAACTTCAGAATTTGGGTCTGTGCATAAAGATCTGCGGATCGATCTGCAAGCACTTGCGCTGTGTTCGAAGCCTTGACAAAGATTGATATTAATCTGCAAAGTTATTGAGACAGTTTTCGCAATCTTGGAATGGGGTTAATTTCATTGTCAGCAAATACGGTAATTAAAAAGTTATGTGGGGAGTTAATATATGAGTGTGTATCGGGCACCCTGTAAAAGGGTAAAAAAGGAGGGAGGGATAGTGATATGTGCGAAGAGAGTCTC-------TGTGTCATCTTGTGCTTTTGGTGGAATGCTAGGAAAAAAGGAAAGGGTCGGCTAAGGGGCGTACAACGTCAGCGCCTGAACGATCTTGGGATCATGTTTCGAGCCTTCTTTAAACTCCTCTAAAGAAAGCTGGTTGTCATGGTTCTGTAAAGAATAAAAGAACAAAATAAGAAGAGTAAACGAACAAGGGTAAGAGAAAAATGGTTCT------------AAAAAAAGGATAAATGTATGGGTACAAGGGTTCGAAAAATCTATTACCCGGCATACCCGGGACATGTAAAAAAAACCCTTTGGCGCAGGTATAATATTTTCTACACCCGGATCGATGTAAAAAAATTATCTGATGAATCATTTAATTTGTTATTGCGTGTATATAGTTGAGATATACAAGAT-------TTTGAGAATACAAGAATATTTTAAGTTTTTTTTTTGGTCCTAGATCCCGGCACCTAACCGATGGTGTAAAGCAACTAAACAGGGGGCAGGAAAGGAAACAAAACACGCAAACAACCACCAGGCCGTATCCTGCTACCACGTAGGG------------------------------------------------------------------------------------------------------------------------------
Npaynei_NorrisDamCave_N348 --------------TAAAAAGCAGAAAATTATTGTAAGTGTAAATTATTCATTAGTAATTTATAGCTCCAGGTTGATAGATAATTTTACTGCTTGAGTATAACTGTAAGCATGATATTGTGTAGACAAATCTTGCATATGCGTTCGTAACTATAGCAACGACTCCCCTGCAGTATTGAAAATTATTAGTTATTGGAATATCATAAAATTTCCAACCTGTTGACCAACTTCAGAATTTGGGTCTGTGCATAAAGATCTGCGGATCGATCTGCAAGCACTTGCGCTGTGTTCGAAGCCTTGACAAAGATTGATATTAATCTGCAAAGTTATTGAGACAGTTTTCGCAGTCTTGGAATGGGGTTAATTTCATTGTCAGCAAATACGGCAATTAAAAAGTTGTGTGGGGAGTTAATATATGAGTGTGTATCGGGCACCCTGTAAAAGGGTAAAAAAGGAGGGAGGGATAGTGATATGTGCGAAGAGAGTCTCTGTGTCGTGTGTCATCTTGTGCTTTTGGTGGAATGCTAGGAAAAAAGGAAAGGGTCGGCTAAGGGGCGTACAACGTCAGCGCCTGAACGATCTTGGGATCATGTTTCGAGCCTTCTTTGAACTCCTCTAAAGAAAGCTGGTTGTCATGGTTCTGTAAAGAATAAAAGAACAAAATAAGAAGAGTAAACGGACAAGAGTAAGAGAAAAATGGTTCT------------AAAAAAAGGATAAATGTATGGGTACAAGGGTTCGAAAAATCTATTACCCGGCATACCCGGGACATGT-AAAAAAAACCTTTGGCGCAGGTATAATATTTTCTACATCCGGATCGATGT-AAAAAATTATCTGATGAATCATTTAATTTGTTATTGCGTGTATATACTT-------------------------AGAATACAAGAATATTTTGAGTTTTTTTTTTGGTCTTAGATCCCGGCACCTAACCGATGGTGTAAAGCAACTAAACAGGAGTCAGGAAAGGAAACAAAACACGCAAACA--------GCCGTATCCTGTTACCACGTAGGGTTAAAAAGAGACAGAAGATTTTGGTTATAAAGTAATGAGTCTAATGAAGTAATGAATTCAATTTGCAAAAAAAATTGAATTTTCTCTATCTCTTATTATTCATCCTCTTAACGATGCCTTCTGCTA
Npaynei_UnakaMtns_N943 ----AATTATTGTTTAAAAAGCAGAAAATTATTGTAAGTGTAAATTATTCATTAGTAATTTATAGCTCCAGGTTGATAGATAATTTTACTGCTTGAGTATAACTATAAGCATGATATTGTGTAGACAAATCTTGCATATGCGTTCGTAACTATAGCAACGACTCCCCTGCAGTATTGAAAATTATTAGTTATTGGAATATCATAAAATTTCCAGCCTGTTGACCAACTTCAGAATTTGGGTCTGTGCATAAAGATCTGCGGATCGATCTGCAAGCACTTGCGCTGTGTTCGAAGCCTTGACAAAGATTGATATTAATCTGCAAAGTTATTGAGACAGTTTTCGCAATCTTGGAATGGGGTTAATTTCATTGTCAGCAAATACGGTAATTAAAAAGTTATGTGGGGAGTTAATATATGAGTGTGTATCGGGCACCCTGTAAAAGGGTAAAAAAGAAGGGAGGGATAGTGATATGTGCGAAGAGAGTCTCTGTGTCGTGTGTCATCTTGTGCTTTTGGTGGAATGCTAGGAAAAAAGGAAAGGGTCGGCTAAGGGGCGTACAACGTCAGCGCCTGAACGATCTTGGGATCATGTTTCGAGCCTTCTTTGAACTCCTCTAAAGAAAGCTGGTTGTCATGGTTCTGTAAAGAATAAAAGAACAAAATAAGAAGAGTAAACGGACAAGAGTAAGAGAAAAATGGTTCT-------------AAAAAAAGATAAATGTATGGGTACAAGGGTTCGAAAAATCTATTACCCGGCATACCCGGGACATGT-AAAAAAAACCTTCGGCGCAGGTATAATATTTTCTACGCCTGGATCGATGT-AAAAAATTATCTGATGAATCATTTAATTTGTTATTGCGTGTATATTTTT------------------------GAGAATACAAGAATATTTTGAGTTTTTTTTTTGGTCCTAGATCCCGGCACCTAACCGATGGTGTAAAGCAACTAAACAGGAGTCAGGAAAGGAAACAAAACACGCAAACAACCACCTGGCCGTATCCTGTTACCACGTAGGGTTAAAAAGAGACAGAAGATTTTGGTTATAAAGTAATGAGTTTAATGAAGTAATGAATTCAATTTGCAAAAAAATATGAATTTTCTCTATCTCTTATTATTCATCCTCTTAACGATGCCTTCTGCTA
Nroanensis_IngramBranch_N926 TTTAAATTATTGTTTAAAAAGCAGAAAATTATTGTAAGTGTAAATTATTCATTAGTAATTTATAGCTCCAGGTTGATAGATAATTTTACTGCTTGAGTATAACTGTAAGCATGATATTGTGTAGACAAATCTTGCATATGCGTTCGTAACTATAGCAACGACTCCCCTGCAGTATTGAAAATTATTAGTTATTGGAATATCATAAAATTTCCAGCCTGTTGACCAACTTCAGAATTTGGGTCTGTGCATAAAGATCTGCGGATCGATCTGCAAGCACTTGCGCTGTGTTAGAAGCCTTGACAAAGATTGATATTAATCTGCAAAGTTATTGAGACAGTTTTCGCAGTCTTGGAATGGGGTTAATTTCATTGTCAGCAAATACGGTAATTAAAAAGTTATGTGGGGAGTTAATATATGAGTGTGTATCGGGCACCCCGTAAAAGGGTAAAAAAGGAGGGAGGGATAGTGATATGTGCGAAGAGAGTCTCTGTGTCGTGTGTCATCTTGTGCTTTTGGTGGAATGCTAGGAAAAAAGGAAAGGGTCGGCTAAGGGGCGTACAACGTCAGCGCCTGAACGATCTTGGGATCATGTTTCGAGCCTTCTTTGAACTCCTCTAAAGAAAGCTGGTTGTCATGGTTCTGTAAAGAATAAAAGAACAAAATAAGAAGAGTAAACGGACAAGAGTAAGAGAAAAATGGTTCT------------AAAAAAAGGATAAATGTATGGGTACAAGGGTTCGAAAAATCTATTACCCGGCGTACCCGGGACATGTAAAAAAAAAACTGTGGCGCAGGTATAATATTTTCTACACCCGGATCGATGTAAAAAAATTATCTGATGAATCATTTAATTTGTTATTGCGTGTATATATTTGAGATATACAAGAT-------TTTGAGAATACAAAAATATTTTCAGTTTTTTTTTTGGTCCTAGATCCCGGCACCTAACCGATGGTGTAAAGCAACTAAACAGGGGGCAGGAAAGGAAACAATACACGCAAACAACCACCAGGCCGTATCCTGTTACCACGTAGGGTTAAAAAGAGACAGAAGATTTTGGTTATAAAGTAATGAGTCTAATGAAGTAATGAATTCAATTTGCAAAAAAAATTGAATTTT-------------------------------------------
Nroanensis_N_CarversGap_N928 TTTAAATTATTGTTTAAAAAGCAGAAAATTATTGTAAGTGTAAATTATTCATTAGTAATTTATAGCTCCAGGTTGATAGATAATTTTACTGCTTGAGTATAACTATAAGCATGATATTGTGTAGACAAATCTTGCATATGCGTTCGTAACTATAGCAACGACTCCCCTGCAGTATTGAAAATTATTAGTTATTGGAATATCATAAAATTTCCTGCCTGTTGACCAACTTCAGAATTTGGGTCTGTGCATAAAGATCTGCGGATCGATCTGCAAGCACTTGCGCTGTGTTCGAAGCCTTGACAAAGATTGATATTAATCTGCAAAGTTATTGAGACAGTTTTCGCAGTCTTGGAATGGGGTTAATTTCATTTTCAGCAAATACGGCAATTAAAAAGTTGTGTGGGGAGTTAATATATGAGTGTGTATCGGGCACCCTGTAAAAGGGTAAAAAAGGAGGGAGGGATAGTGATATGTGCGAAGAGAGTCTCTGTGTCGTGTGTCATCTTGTGCATTTGGTGGAATGCTAGGAAAAAAGGAAAGGGTCGGCTAAGGGGCGTACAACGTCAGCGCCTGAACGATCTTGGGATCATGTTTCGAGCCTTCTTTGAACTCCTCTAAAGAAAGCTGGTTGTCATGGTTCTGTAAAGAATAAAAGAACAAAATAAGAAGAGTAAACGGACAAGAGTAAGAGAAAAATGGTTCT------------AAAAAAAGGATAAATGTATGGGTACAAGGGTTCGAAAAATCTATTACCCGGCATATCCGGGACATGTAAAAAAAAAACTGTGGCGCAGGTATAATATTTTCTACACCCGGATCGATGTAAAAAAATTATCTGATGAATCATTTAATTTGTTATTGCGTGTATATATTTGAGATATACAAGAT-------TTTGAGAATACAAAAATATTTTCAGTTTTTTTTTTGGTCCTAGATCCCGGCACCTAACCGATGGTGTAAAGCAACTAAACAGGGGTCAGGAAAGGAAACAATACACGCAAACAACCACCAGGCCGTATGCTGTTACCACGTAGGGTTAAAAAGAGACAGAAGATTTTGGTTATAAAGTAATGAGTTTAATGAAGTAATTAATTCAATTTGCAAAAAAAATTGAATTTTCTCTATCTCTTATTATTCATCCTCTTAACGATGCCTTCTGCTA
Npecki_HaskellSims_G3697 TTTTAGTTATATTAAAATAACTCAACTAATATTTCCTATGTAAATTATTCATTAATAATTTATCGCTCCAGGTTGATAAATAATTTTACCGCTTGAGTCAAACTATAGACATGATATTGTGTAGCCAAACCTTGCGTGTGGATTCGTAACCATAGCAACGACTCTTCTGTAGTATAGGAGATTATTAGTGATTGGAATATCATGGAATTTCCAACCTGTTGGTCAACTTCCGAATTTGGATCTGTGCATAAAGATCTGTGGATCGATCTGAAAGCACTTGCACAGTGTT-----------CAAAGATTGGTATTAATCTGCGAACTTATTGAGACAGTTTTCGCTGGCTTGGAATTGGGTTAATTTCATTGTCAGCAAATACGACAATTACAAACTTGC---GAGGGAAAATATATGTGTGTGCATCGGGCACCCTGTAAAAGGGTAAAAAAGGAGGGAGGGATAGTGATATGTGCGAAGAGAGTCTCTGTGTCGTGTGTCATCTTGTGCTTTTGGTGGAATACTAGGAGGAAAGGAAAAGGTCGGCTAAGGGGCGTACAACGTCAGCGCCTGAACGATCTTGGGATCATGTTTCGAGCCTTCTTTGAACTCCTCTAAAGAAAGCTGGTTGTCATGGTTCTGTAAAGAATAAAATAACAAAATAAGAAGAGTGAAACGACAAGGGTAAGAGAAAAATGTTTCTGTAAGGGGCAAAAAAAACAGTTTAAATATGTGGGTACAAGGGTTCAGAAAAGCTATTACCCGACATAC--------------------CCTGTGGAGCAGGAATTATTTTTTTAACAGCCGGATCGATGTAAAAAATTTATCTGCTGAATCATTTAATTTGGTTTTGCGTTTATATATTTGAGATATACAAGGTTTAGGAGTTGGAGA-----------TGTT-------TTTCTTCGTCCTAGATCTCTGTTCCTACCCAAAGGTGTAGAGAAACTAAACCGAAATCAGGAAAGGAAACAAAACACGCAAAAAGCCACCACGCCGTATCCTGTCACCACGTCGGGTTAAAAAGAGACGGACTATTTTGGTTCTCCAAAATTGAGTTTTATAAAGTAATGAATTCAA-----------------------------------------------------------------
Npecki_HurricaneMazeCave_G2100 TATTAGTTATATTAAAATAACTGAACTAATATTTCCTATGTAAATTATTCATTAATAATTTATCGCTCCAGGTTGATAAATAATTTTACCGCTTGAGTCAAACTATAGGCATGATATTGTGTAGCCAAACCTTGCGTGTGGATTCGTAACCATAGCAACGACTCTTCTGTAGTATAGGAGATTATTAGTGATTGGAATATCATGGAATTTCCAACCTGTTGATCAACTTCCGAATTTGGATCTGTGCATAAAGATCTGCGGATCGATCTGAAAGCACTTGCACTGTGTTCAAAGCCTTGACAAAGATTGGTATTAATCTGCAAACTTATTGAGACAGTTTTCGCAGGCTTGGAATTGGGTTAATTTCATTGTCAGCAAATACGACAATTAAAAACTTGT---GAGGGAAAATATATGTGTGTGCATCGGGCACCCTGTAAAAGGGTAAAAAAGGAGGGAGGGATAGTGATATGTGCGAAGAGAGTCTCTGTGTCGTGTGTCATCTTGTGCTTTTGGTGGAATGCTAGGGGAAAAGGAAAGGGTCGGCTAAGGGGCGTACAACGTCAGCGCCTGAACGATCTTGGGATCATGTTTCGAGCCTTCTTTGAACTCCTCTAAAGAAAGCTGGTTGTCATGGTTCTGTAAAGAATAAAAGAACAAAATAAGAAGAGTAAAACGACAAGGGTAAGAGAAAAATGTTTCTGTAAGGAGCAAAAAAAACAGTTTAAATATGTGGGTACAAGGATTCAAAAAAGCTATTACCCGACATAC--------------------CTTGTGGAGCAGGAATTATTTTTTCTACAGCCGGATCGATGTAAAAAATTTATCTGCTGAAGCATTTAACTTGGTTTTGCGTTTATATATTTGAGATATACAAGGTTTTGGATT----------------------------TTCCTTCGTCCTAGATCTCTGTTCCTACCCAAAGGTGTAGAGCAACTAAACCAAAATC-----AGGAAACAAAACACGCAAAAAGCCACCACGCCGTATCCTGTTACCACGTCGGGTTAAAAAGAGACGGACTATTTTGGTTCTCCAAAATTGAGTTTTATAAAGTAATGAATTCAATTTTCAAAAAAAATTGAATTTTCACTCTATCATATTATTTAT-------ACGATATCTTCTGTTA
Npecki_Monteagle_N062 TTTTAGTTATATTAAAATAACTGAACTAATATTTCCTATGTAAATTATTCATTAATAATTTATCGCTCCAGGTTGATACATAATTTTACCGCTTGAGTCAAACTATAAGCATGATATTGTCTAGCCAAACCTTGCGCGTGGATTCGTAACCATAGCAACGACTCTTCTGTAGTATAAGAGATTATTAGTGATTGGAATATCATGGAATTTCCAACCTGTTGATCAACTTCCGAATTTGGATCTGTGCATAAAGATCTGCGGGTCGATCTGCAAGCACTTGCACTGTGTTCAAAGCCTTGACAAAGATTGGTATTAATCTGCAAACTTATTGAGACAGTTTTCGCAGGCTTGGAATTGGGTTAATTTCATTGTCAGCAAATACGACAATTAAAAACTTGT---GAGGGAAAATATATGTGTGTGCATCGGGCACCCTGTAAAAGGGTAAAAAAGGAGGGAGGGATAGTGATATGTGCGAAGAGAGTCTCTGTGTCGTGTGTCATCTTGTGCTTTTGGTGGAATACTAGGAGGAAAGGAAAAGGTCGGCTAAGGGGCGTACAACGTCAGCGCCTGAACGATCTTGGGATCATGTTTCGAGCCTTCTTTGAACTCCTCTAAAGAAAGCTGGTTGTCATGGTTCTGTAAAGAATAAAAGAACAAAATAAGAAGAGTGAAACGACAAGGGTAAGAGAAAAATGTTTCTCTAAGGAGCAAAAAAAACAGTTTAAATATGTGGGTACAAGGGTT-GAAAAAGCTATTACCCGACATAC--------------------CCTGTGGAGCAGGAATTATTTTTTCTACAGCCGGATCTATGTAAAAAATTTATCTGCTGAATCATTTAATTTGGTTTTGCGTTTATATATTTGAGATATACAAGATTTAGGAGTTGGAGA-----------TGTT-------TTTCTTCTTCCTAGATCTATGTTCCTACCCAAAGGTGTAGAGCAACTAAACCGAAATCAGGAAAGGAAACAAAACACGCAAAAAGCCACCACGCCGTATCCTGTTACCACGTCGGGTTAAAAAGAGACGGACTATTTTGGTTCTCCAAAATTGAGTTTTATAAAGTAATGAATTCAATTTCCAAAAAAAATTGAATTTTCACTCTCTCATGTTATTTGT-------ACGATATCATCTGTTA
Nperlakyi_SChimneys_N1079 TTTTAGTTTTATTAAAATCACTGAACTAACATTTTCTATGTAAATGATTCATTAGTAATTTATAGCTCCAGGTTGATAGATAATTTTACTGCTTGAGTATAACTATAAGCATGATATTGTGTAGACAAATGTTAGATACGCGTC-GCAACTATAGCAACGACTCCCCTGCGGTATTGAAAATTATTAGTTATTGGAATATCATAAAATTTCCAGCCTGTTGACCAACTTTAGAATTTGGATCTGTGCATAAAGATCTGCGGATCGATCTGCAAGCATTTGCGCTGTGTTCGAAGCCTTGACAAAGATTGATATTAATCTGCAAAGTTATTGATACAGTTTTCGCAGTCTTGGAATGGGGTTAATTTCATTGTCAGCAAATGCGGCAATTAAAAAGTTGTGTGGGGAGTTAATATATGAGTGTGTATCGGGCACCCTGTAAAAGGGTAAAAAAGGAGGGAGGGATAGTGATATGTGCGAAGAGAGTCTCTGTGTCGTGTGTCATCTTGTGCTTTTGGTGGAATGCTGGGAAAAAAGGAAAGGGTCGGCTAAGGGGCGTACAACGTCAGCGCCTGAACGATCTTGGGATCATGTTTCGAGCCTTCTTTGAACTCCTCTAAAGAAAGCTGGTTGTCATGGTTCTGTAAAGAATAAAAGAACAAAATAAGAAGAGTAAAAAGACAAGAGTAAGAGAAAAATGGTTCT------------AAAAAAAGGTTAAATGTATGGGTACAAGGGTTCGAAAAATCTATTACCTAGCATACCCGGGACATGTAAAAAGAAACCTGTGGAGCAGGTATTATATTTTCTACACCCGGATCGATGTAAAACATTTATCTGATGAATCATTTAATTTGTTATTGCGAGATTTTGATTTTGA---GCAAGAT-------TTTGAGAATTCAAAAAAATTTTGAGTTTTTTTTTTGGTCCTAGATCCCGGTACCTAACCGATGGTGTAAAGAAACTAAACAGGAGACAGGAAAGGAAACAAAACACGCAAATAGCCACCAGGCCGTATCCTGTTACCACGTAGGGTTAAAAAGAGACGGAAGATTTTGGTTGTAAAGTAATGAGTTTAATAAAGTAATGAATTCAATTTGAAAAAAAAATTGAATTTTCTCTATCTCTTATTATTCATTCTCTTAACGATACCTTCTGCTA
Nperlakyi_SChimneys_N1080 ----------ATTAAAATCACTGAACTAACATTTTCTATGTAAATGATTCATTAGTAATTTATAGCTCCAGGTTGATAGATAATTTTACTGCTTGAGTATAACTATAAGCATGATACTGTGTAGACAAATCTC------------GCAACTATAGCAGCGACTCCCCTGCAGTATTGAAAATTATTAGTTATTGGAATATCACAAAATTTCCAGCTTGTTGACCAACTTCAGAATTTGGATCTGTGCATAAAGATCTGCGGATCGATCTGCAAGCATTTGCGCTGTGTTCGAAGCCTTGACAAAGATTGATATTAATCTGCAAAGTTATTGATACAGTTTTCGCAGTCTTGGAATGGGGTTAATTTCATTGTCAGCAAATGCGGCAATTAAAAAGTTGTGTGGGGAGTTAATATATGAGTGTGTATCGGGCACCCTGTAAAAGGGTAAAAAAGGAGGGAGGGATAGTGATATGTGCGAAGAGAGTCTCTGTGTCGTGTGTCATCTTGTGCTTTTGGTGGAATGCTGGGAAAAAAGGAAAGGGTCGGCTAAGGGGCGTACAACGTCAGCGCCTGAACGATCTTGGGATCATGTTTCGAGCCTTCTTTGAACTCCTCTAAAGAAAGCTGGTTGTCATGGTTCTGTAAAGAATAAAAGAACAAAATAAGAAGAGTAAAAAGACAAGAGTAAGAGAAAAATGGTTCT------------AAAAAAAGGTTAAATGTATGGGTACAAGGGTTCGAAAAATCTATTACCTAGCATACCCGGGACATGTAAAAAGAAACCTGTGGAGCAGGTATTATATTTTCTACACCCGGATCGATGTAAAACATGTATCTGATGAATCATTTAATTTGTTATTGCGTGATTTTGATTTTAA---GCAAGAT-------TTTGAGAATTCAAGAATATTTTGAGTTTTTTTTTTGGTCCTAGATCCCGGTACCTAACCGATGGTGTAAAGAAACTAAACAGGAGACAGGAAAGGAAACAAAACACGCAAATAGCCACCAGGCCGTATCCTGTTACCACGTAGGGTTAAAAAGAGACGGAAGATTTTGGTTGTAAAGTAATGAGTTTAATAAAGTAATGAATTCAATTTGAAAAAAAAATTGAATTTTCTCTATCTCTTATTATTCATTCTCTTAACGATACCTTCTGCTA
Nreclusus_Clingmans_N252 -------------------------------------------------------------------------TGATAGATAATTTTACTGCTTGAGTATAACTATAAGCATGATATTGTGTAGACAAATCTTGCATATGCGTTTGTAACTATAGCAACGACTCCCCTGCAGTATTGAAAATTATTAGTTATTGAAATATCATAAAATTTCCAGCCTGTTGACCAACTTCAGAATTTGGGTCTGTGCATAAAGATCTGCGGATCGATCTGCAAGCACTTGCGCTGTGTTCGAAGCCTTGACAAAGATTGATATTAATCTGCAAAGTTATTGATACAGTTTCCGCAGTCTTGGAATGGGGTTAATTTCATTGTCAGCAAATACGGCAATTAAAAAGTTGTGTGGGGAGTTAATATATGAGTGTGTATCGGGCACCCTGTAAAAGGGTAAAAAAGGAGGGAGGGATAGTGATATGTGCGAAGAGAGTCTCTGTGTCGTGTGTCATCTTGTGCTTTTGGTGGAATGCTAGGAAAAAAGGAAAGGGTCGGCTAAGGGGCGTACAACGTCAGCGCCTGAACGATCTTCGGATCATGTTTCGAACCTTCTTTGAACTCCTCTAAAGAAAGCTGGTTGTCATGGTTCTGTAAAGAATAAAAGAACAAAATAAGAAGAGTAAAAGGACAAGAGTAAAAGAAAAATGGTTCTGTAAGGAATA-AAAAAAGAGTTTACATATGTGGGTACAAGGGTTCGAAAATTCTATAACCCGACATACCCGGAACATGTAAAAAGACGCCCGTGGAGTAGATATTATTTTTTCTACACCTGGATCGATGTAAAAAATTTATCAGATGAATCATTTAATTCGGTA-TGCGTGTATATATTTGAAATATACAAGATTTAAGATTTTGAGAATGCAAGAAGATTTTGAGGTGTTT------------------------------------------------------------------------------------------------------------------------------------------------------------------------------------------------------------------------------------------------
Nreclusus_Newfound_N259 --------------------------------------------------------------------------------------------------------------------TTGTGTAGACAAATCTTGCATATGCGTTTGTAACTATAGCAACGACTCCCCTGCAGTATTGAAAATTATTAGTTATTGAAATATCATAAAATGTCCAGCCTGTTGACCAACTTCAGAATTTGGATCTGTGCATAAAGATCTGCGGATCGATCTGCAAGCACTTGCGCTGTGTTCGAAGCCTTGACAAAGATTGATATTAATCTGCAAAGTTATTGATACAGTTTCCGCAGTCTTGGAATGGGGTTAATTTCATTGTCAGCAAATACGGCAATTAAAAAGTTGTGTGGGGAGTTAATATATGAGTGTGTATCGGGCACCCTGTAAAAGGGTAAAAAAGGAGGGAGGGATAGTGATATGTGCGAAGAGAGTCTCTGTGTCGTGTGTCATCTTGTGCTTTTGGTGGAATGCTAGGAAAAAAGGAAAGGGTCGGCTAAGGGGCGTACAACGTCAGCGCCTGAACGATCTTGGGATCATGTTTCGAACCTTCTTTGAACTCCTCTAAAGAAAGCTGGTTGTCATGGTTCTGTAAAGAATAAAAGAACAAAATAAGAAGAGTAAAAGTACAAGAGTAAAAGAAAAATGGTTCTGTAAGGAATA-AAAAAAGAGTTTACATATGTGGGTACAAGGGTTCGAAAATTCTATTACCCGACATACCCGGAACATGTAAAAAGACGCCCGTGGAGTAGGTATTATTTTTTCTACACCTGGATCGATGTAAAAAATTTATC------------------------------------------------------------------------------------------------------------------------------------------------------------------------------------------------------------------------------------------------------------------------------------------------------------------------------------------
Nreclusus_Noland_N1051 TTTTAGTTTTATTAAAATCACTGAACTTATATTTACTATGTAAATTATTCATTATTTATTTATAGCTCCAGGTTGATAGATAATTTTACTGCTTGAGTATAACTATAAGCATGATATTGTGTAGACAAATCTTGCATATGCGTTCGTAACTATAGCAACGACTCCCCTGCAGTATTGAAAATTATTAGTTATTGAAATATCATAAAATTTCCAGCCTGTTGACCAACTTCAGAATTTGGGTCTGTGCATAAAGATCTGCGGATCGATCTGCAAGCACTTGCGCTGTGTTCGAAGCCTTGACAAAGATTGATATTAATCTGAAAAGTTATTGATACAGTTTCCGCAGTCTTGGAATAGGGTTAATTTCATTGTCAGCAAATACGGCAATTAAAAAGTTGTGTGGGGAGTTAATATATGAGTGTGTATCGGGCACCCTGTAAAAGGGTAAAAAAGGAGGGAGGGATAGTGATATGTGCGAAGAGAGTCTCTGTGTCGTGTGTCATCTTGTGCTTTTGGTGGAATGCTAGGAAAAAAGGAAAGGGTCGGCTAAGGGGCGTACAACGTCAGCGCCTGAACGATCTTGGGATCATGTTTCGAACCTTCTTTGAACTCCTCTAAAGAAAGCTGGTTGTCATGGTTCTGTAAAGAATAAAAGAACAAAATAAGAAAAGTAAAAGGACAAGAGTAAAAGAAAAATGGTTCTGTAAGGAATA-AAAAAAGAGTTTACATATGTGGGTACAAGGGTTCGAAAATTATATTACCCGACATACCCAGAACATGTAAAAAGACGCCCGTGGAGTAGGTATTATTTTTTCTACACCTGGATCGATGTAAAAAATTTATCTGATGAATCATTTAATTCGGTA-TGCGTGTATATATTTGAGATATACAAGATTTAAGATTTTGAGAATGCAAGAAGATTTTGAGGTGTTTGGTTCATTCTAGATCTCGGCACCTACCCGAAGGTGTAAAGCAACTATACAAGAGTC----AAGGAAACAAAACACGGAAAAAGCCACCAAGCTGTGTCCTGTTACCACGAAGGGTTAAAAAGAAAAGGAAGATTTTGGTTATAAAGTAATGAGTTTTATGAAGTAATGAATTCAGTTAGCATAAAAAAATGAATTTTCTCTATCTCTTATTATTCAT-----------------------
Nreclusus_Smokemont_N1020 TTTTAGTTTTATTAAAATCACTGAATTTATATTTCCTATGTAAATTATTCATTATTTATTTATAGCTCCAGGTTGATAGATAATTTTACTGCTTGAGTATAACTATAAGCATGATATTCTGTAGACAAATCTTGCATATGCGTTTGTAACTATAGCAACGACTCCCCTGCAGTATTGAAAATTATTAGTTATTGAAATATCATAAAATTTCCAGCCTGTTTACCAATTTCAGAATTTGGGTCTGTGCATAAAGATCTGCGGATCGATCTGCAAGCACTTGCGCTGTGTTCGAAGCCTTGACAAAGATTGATATTAATCTGCAAAGTTATTGATACAGTTTCCGCAGTCTTGGAATGGGGTTAATTTCATTGTCAGCAAATACGGCAATTAAAAAGTTGTGTGGGGAGTTAATATATGAGTGTGTATCGGGCACCCTGTAAAAGGGTAAAAAAGGAGGGAGGGATAGTGATATGTGCGAAGAGAGTCTCTGTGTCGTGTGTCATCTTGTGCTTTTGGTGGAATGCTAGGAAAAAAGGAAAGGGTCGGCTAAGGGGCGTACAACGTCAGCGCCTGAACGATCTTGGGATCATGTTTCGAACCTTCTTTGAACTCCTCTAAAGAAAGCTGGTTGTCATGGTTCTGTAAAGAATAAAAGAACAAAATAAGAAGAGTAAAAGTACAAGAGTAAAAGAAAAATGGTTCTGTAAGGAATAAAAAAAAGAGTTTAAATATGTGGGTACAAGGGTTCGAAAATTCTATTACCCGGCATACCCGGAACATGTAAAAAGAAGCCCGTGGAGTAGGTATTATTTTTTCTACACCTGGATCGATGTAAAAAATTTATCTGATGAATCATTTAATTCGGTA-TGCGTGTATATATTTGAGATATACAAGATTTAAGATTTTGAGAATGCAAGAAGATTTTGAGGTGTTTGTTTCATTCTAGATCTCGGCACCTACCCGAAGGTGTAAAGCAACTATACAAGAGTCAGGAAAGGAAACAAAACACGGAAAAATCCACCAAGCTGTGTCCTGTTACCACGAAGGGTTAAAAAGAAAAGGATGATTTTGGTTATAAAGTAATGAGTTTTATAAAGTAATGAATTCAGTTTGCATAAAAAAAATG------------------------------------------------
Nroanensis_RoanHighBluff_N762 ------------------------------------------------------------TATAGCTCCAGGTTGATAGATAATTTTACTGCTTGAGTATAACTATAAGCATGATATTGTGTAGACAAATCTTGAATATGCGTTCGTAACTATAGCAACGACTCCCCTGCAGTATTGAAAATTATTAGTTATTGGAATATCATAAAATTTCCAGCCTGTTGACCAACTTCAGAATTTGGGTCTGTGCATAAAGATCTGCGGATCGATCTGCAAGCACTTGCGCTGTGTTCGAAGCCTTGACAAAGATTGATATTAATCTGCATAGTTATTGAGACAGTTTTCGCAGTCTTGGAATGGGGTTAATTTCATTGTCAGCAAATACGGCAATTAAAAAGTTGTGTGGGGAGTTAATATATGAGTGTGTATCGGGCACCCTGTAAAAGGGTAAAAAAGGAGGGAGGGATAGTGATATGTGCGAAGAGAGTCTCTGTGTCGTGTGTCATCTTGTGCTTTTGGTGGAATGCTAGGAAAAAAGGAAAGGGTCGGCTAAGGGGCGTACAACGTCAGCGCCTGAACGATCTTGGGATCATGTTTCGAGCCTTCTTTGAACTCCTCTAAAGAAAGCTGGTTGTCATGGTTCTGTAAAGAATAAAAGAACAAAATAAGAAGAGTAAACGGACAAGAGTAAGAGAAAAATGGTTCT------------AAAAAAAGGATAAATGTATGGGTACAAGGGTTCGAAAAATATATTACCCGGCATACCCGGGACATGTAAAAAAAAACCTGTGGCGCAGGTATAATATTTTCTACACCCGGATCGATGTAAAAAATTTATCTGATGAATCATTTAATTTGTTATTGCGTGTATATATTTGAGATATACAAGAT-------TTTGAGAATACAAGAATATTTTGAGTTTTTTTTTTGGTCCTAGATCCCGGCACCTAACCGATGGTGTAAAGCAACTAAACAGGAGTCAGGAAAGGAAACAAAACACGCAAACAACCACCTGGCCGTATCCTGTTACCACGTAGGGTTAAAAAGAGACAGAAGATTTTGGTTATAAAGTAATGAGTTTAATGAAGTAATGAATTCAATTTGCAAAAAAAATTGAATTTTCTCTATCTCTTATTATTCATTCTCTTAACGATGCCTTCTGATA
Nsheari_BaldRiver_N1168 TTTTGGTTATATTAAAATCACTGAACTAATATTTCCTATGTAAATTATTCATTATTAATTTATAGCTCAAGGTTGATAGATAATTTTACAGCTTGAGTTTAACTATAGGCATGATATTGTGTAGACAAATCTTGCATATGCGTTTGTAACTATAGCAACAACTCCCCTGCAGTATTAAAGATTATTAGTTATTGGAGTATCATAAAATTTCCAGCCTGTTGGCCAACTTCAGAATTTTGGTCTGTGCATAAAGATCTGCGGATCCATCTGCAAGCACTTGCACTGTGTTCGAAGCCTTGGCAAAGATTGATATTAATCTGCAAACTTATTGGGACAGTTTTCGCAATCTTGAAATTGGGTTAATTTCATTG-CAGCAAATGCGACAATTAAAAAGTTGTGTGGGGAGTGAATATATGAGTGTGTATCGGGCACCCTGTAAAGGGGTAAAAAAGGAGGGAGGGATAGTGATATGTGCGAAGAGAGTCTCTGTGTCGTGTGTCATCTTGTGCTTTTGGTGGAATGCTAGGAAAAAAGGAAAGGATCGGCTAAGGGGCGTACAACGTCAGCGCCTGAACGATCTTGGGATCATGTTTCGAGCCTTCTTTGAACTCCTCTAAAGAAAGCTGGTTGTCATGGTTCTGTAAAGGATAAAAGAACAAAATAAGAAGAGTAAAAGGACAAGAGTAAAAGAAAAATGGTTCTGCAAGGAATAAAAAAAACAGTTTAAATATGTGGGTACAAGGGTTCGAAAATTCTATTACCTCACATAC-CGGAACATGTGAAAAGAAGCCCGTGGAGCACGCATTATTTTTTCTACACCTGGATCGATGTAAAAAATTTATCTGATGAATCATTTAATTTGGTATTGCGTGTATATATTTGAGATATACAAAATGTAATATTTTGAGAATGCAAGAATATTTTGAGGTGTTTGTTTCATTCTAGATCTCGGCACCTATCCGAAGGTGTAAAGCAACTAAACATGAGTCAGGAAAGGAAACAAAACACGGAAAAAGCCACCAAGCTGTATCCTGTTACCACGAAGGGTTAAAAAGAAAAGGAAGATTTTGGTTATAAAGTAATGAGTTTTATAAAGTAATGAATTCAGTTTGC---------------------TTCTCTTATTATTCATTCTTTTAACGATATCTTCCGCTA
Nsheari_Cohutta_N826 ---------------------------------------------------TTAGTAATTTATAGCTCCAGGTTGATAGATAATTTTACTGCTTGAATATAACAATAAGCATGATATTGTGTAGACAAATTTTGCATATGCGTTCGCAACTACAGCAACGGCTCCCCTGCAGTATTGAAAATTATTAGTTATTGAAATATCAGAAAATTTCCAGCATGTTGACCAACTTCAGAATTTGGGTCTGTGCATAAAGATCTGTGGATCGATCTGCAAGCACTTGCGCTGTGTTCGAAGCCTTGACAAAGATTGATATTAATCTGCAAAGTTATTGAGACTGTTTTCGCAGTCTTGGAATGGGGTTAATTTCATTGTCAGCAAAAACGGCAATTAAAAAGTTGTGTGGGGAGTTAATATATGAGTGTGTATCGGGCACCCTGTAAAAGGGTAAAAAAGGAGGGAAGGATAGTGATATGTGCGAAGAGAGTCTCTGTGTCGTGTGTCATCTTGTGCTTTTGGTGGAATGCTAGGAAAAAAGGAAAGGGTCGGCTAAGGGGCGTACAACGTCAGCGCCTGAACGATCTTGGGATCATGTTTCGAGCCTTCTTTGAACTCCTCTAAAGAAAGCTGGTTGTCATGGTTCTGTAAAGAATAAAAGAACAAAATAAGAAGAGTAAAAAGACGATAGTGAGAGAAAAATGGTTCTGTAAAGAGTAAAAAAAATAATTTAAGTATGTGGATACAAGGGTTCGAAAAATCTATTACTCGGCATACCCGAGGCATGTAAAAAGAAACCTGTGGACCAGGTATTATTTTTTCTACACCTGGATCGATGTAAAAAATTTATCTGATGAATTATTTATTTTGGTATCGCGTGTATATATTTAAGATATTCAAGAT-------TTTAAGAATACAAGGAGATTTTGAGTTTGGTTTTTCGTCCTAGATCCCGGTGTCTA-CCAAAGGTGTAAAGAAACTAAACTGGAATCGGGAAAGGGAACCAAACTCGCAAAAAGCCTCCAGGCCGTATCCTGTTACCACGCAGCGTTAAAAAGGGGCAGAAAATTTTGGTTCTCAAATAATGAGTTTTATAAAGTACTGAATTGACATTAGCAAAAAAAATTGATTTTCTCTAGCTCTTATTATTCATTCTCTTAACG-------------
Nsheari_JoyceKilmer_N092 TTTTAGTTTTATTAAAATCACTGAACTAACATTTCCTATGTAAATTATTCATTAGTAATTTATAGCTCCAGGTTGATAGATAATTTTACTGATTGAATATAACTATAAGCATGATATTGTATAGACAAATTTTGCATATGCGTTCGCAACTACAGCAACGACTCCCCTGCAGTATTGAAAATTATTAGTTATTGAAATATCATAAAATTTCCAGCCTGTTGACCAACTTCAGAATTTGGGTTTGTGCATAAAGATCTGTGGATCGATCTGCAAGCACTTGCGCTGTGTTCGAAGCCTTGACAAAGATTGATATTAATCTGCAAAGTTATTGAGACAGTTTTCGTAGTCTTGGAATGGGGTTAATTTCATTGTCAGCAAAAACGGCAATTAAAAAGTTGTGTGGGGAGTTAATATATGAGTGTGTATCGGGCACCCTGTAAAAGGGTAAAAAAGGAGGGAAGGATAGTGATATGTGCGAAGAGAGTCTCTGTGTCGTGTGTCATCTTGTGCTTTTGGTGGAATGCTAGGAAAAAAGGAAAGGGTCGGCTAAGGGGCGTACAACGTCAGCGCCTGAACGATCTTGGGATCATGTTTCGAGCCTTCTTTGAACTCCTCTAAAGAAAGCTGGTTGTCATGGTTCTGTAAAGAATAAAAGAACAAAATAAGAAGAATAAAAAGACGATAGTGAGAGAAAAATGGTTCTGTAAAGAGTAAAAAAAACAATTTAAGTATGTGGGTACAAGGGTTCGAAAAATCTATTACTCGGCATACCCGAGGCATGGAAAAAGAAACCTGTGGACCAGGTATTATTTTTTCTACACCTGGATCGATGTAAAAAATTTATCTGATGAATAATTTATTTTGGTATCGCGTGTATATATTTAAGATATTCAAGAT-------TTTAAGAATACAAGGAGATTTTGAGTTTGGTTTTTCGTCCTAGATCCCGGTGTCTA-CCAAAGGTGTAAAGAAACTAAACTGGAATCGGAAAAGGGAACCAAACTCGCAAAAAGCCTCCAGGCCGTATCCTGTTACCACGCAGAGTTAAAAAG----------------------------------------------------------------------------------------------------------------------
Nsilvanus_Elijay_N395 --------------------------TGATATTTCCTATGTAAATTATTCATTAATAATTTATAGCTCCAGGTTGATAGATAATTTTACTGCTTGAGTATAACTATAAGCATGATATTGTATAGACAAATCTTGCATATGCGTTCGTAACTATAACAACGACTCCCCTGCAGTTTTGAAGATTATTAATTATTGGAATATCATAAAATTTCCAGCCTGTTGACCAACTTCAGAATTTGGGTCTGTGCATAAAGATCTGCGGATCGATCTGCAAGCACTTGTACTGTGTTCGAAGCCTTGACAAAGATTGATATTAATCTGCAAAGTTATTGAGACAGTTTTCGCAATCTTGGAATTGGGTTAATTTCATTGTCAGTAAATACGACAATTAAACAGTTGTGTGGGGAGTTAATATATGAGTGTGTATCGGGCACCCTGTAAAAGGGTAAAAAAGGAGGGAGGGATAGTGATATGTGCGAAGAGAGTCTCTGTGTCGTGTGTCATCTTGTGCTTTTGGTGGAATGCTAGGAAAAAAGGAAAGGGTCGGCTAAGGGGCGTACAACGTCAGCGCCTGAACGATCTTGGGATCATGTTTCGAGCCTTCTTTGAACTCCTCTAAAGAAAGCTGGTTGTCATGGTTCTGTAAAGAATAAAAGAACAAAATAAGAAGGATAAAAGGACAAGAGAAAGAGAAAAATGGTTTTGTAAGGAGTAAAAAAAACAGTTTAAATATGTGGGTACAAGGGTTCGAAAAATCTTTTACCC---------GGGGCAAATAAAAAGAAACCTGTGGAGCTGGAATTATTTTTTCTACACCCGGGTCGATGTAAAAAAATTATCTGATAAATCATTTAATTTGGTATTGCGTGTATATAATTGCGATATACAAGATTTAAGATTTTGAGAATACAAGAAGATTTTAAGTTGTTTTTTTCGTTCTAGATCCCGGCACCTACCCGAAGGTGTAAAACAACTAAATCGCATCCAGGAAAGGAAACAAAACACGCATAAAGCCACCAGGCCGTTTCCTGTTATCACGTACGGTTAA--AAAGACAGAAGATTTTGGTTCTCAAATATATAGTTTTATAAAGTAATGAATTCAGATTGCAAAAAAAATTGAATTTTCTCTATCTCTTCTTATTCATTCTCTTAACGATATCTTCTGCTA
Nsilvanus_GermanyCove_N1017 TTTTAGTTTTATTAATATCACTGAACTGATATTTCCTATGTAAATTATTCATTAATAATTTATAGCTCCAGGTTGATAGATAATTTTACTGCTTGAGTATAACTATAAGCATAATATTGTATAGACAAATCTTGCATATGCGTTCGTAACTATAGCAACGACTCCCCTGCAGTTTTGAAGATTATTAATTATTGGAATATCATAAAATTTCCAGCCTGTTGACCAACTTCAGAATTTGGGTCTGTGCATAAAGATCTGCGGATCGATCTGCAAGCACGTGTACTGTGTTCGAAGCCTTGACAAAGATTGATATTAATCGGCAAAGTTATTGAGACAGTTTTCGCAATCTTGGAATTGGGTTAATTTCATTGTCAGTAAATACGACAATTAAACAGTTGTGTGGGGAGTTAATAAATGAGTGTGTATCGGGCACCCTGTAAAAGGGTAAAAAAGGAGGGAGGGATAGTGATATGTGCGAAGAGAGTCTCTGTGTCGTGTGTCATCTTGTGCTTTTGGTGGAATGCTAGGAAAAAAGGAAAGGGTCGGCTAAGGGGCGTACAACGTCAGCGCCTGAACGATCTTGGGATCATGTTTCGAGCCTTCTTTGAACTCCTCTAAAGAAAGCTGGTTGTCATGGTTCTGTAAAGAATAAAAGAACAAAATAAGAAGGGTAAAAGGACAAGAGAAAGAGAAAAATGGTTTTGTAAGGAGTAAAAAAAACAGTTTAAATATGTGGGTACAAGGGTTCGAAAAATCTATTACCC---------GGGGCAAATAAAAAGAAACCTGTGGAGCTGGAATTATTTTTTCTACATCCGGGTCGATATAAAAAAATTATCTGATAAATCATTTAATTTGGTATTGCGTGTATATAATTGCGATATACAAGATTTAAGATTTTGATT-----------TTTTATAATATGTGTTTCG-TTTTTTTTTTAACAGTAAACAAAATATTTAAAACAATTCCATCCTATTCAGTGAAGAAAAAAATATATGTTTAAGCACTCCATACC----------------------TAAAAACAAAAAGAAAGTCATGGTTATTAAATGTTCACGTGAATTAGATTATCAATACAGATTATAAGTTCAATTCATTTTTAGACATGTTTTAACGTGTGTTGTTTCAATTATACAAACTTTCA
Nsilvanus_HeboMtn_N1029 ------------------------------------TATGTAAATTATTCATTAATAATTTATAGCTCCAGGTTGATAGATAATTTTACTGCTTGAGTATAACTATAAGCATGATATTGTATAGACAAATCTTGCATATGCGTTCGTAACTATAGCAACGACTCCCCTGCAGTTTTGAAGATTATTAATTATTGGAATATCATAAAATTTCCAGCTTGTTGACCAACTTCAGAATTTGGGTCTGTGCATAAAGATCTGTGGGTCGATCTGCAAGCACTTGTACTGTGTTCGAAGCCTTGACAAAGATTGATATTAATCTGCAAAGTTATTGAGACAGTTTTCGCAATCTTGGAATTGGGTTAATTTCATTGTCAGTAAATACGACAATTAAACAGTTGTGTGGGGAGTTAATATATGAGTGTGTATCGGGCACCCTGTAAAAGGGTAAAAAAGGAGGGAGGGATAGTGATATGTGCGAAGAGAGTCTCTGTGTCGTGTGTCATCTTGTGCTTTTGGTGGAATGCTAGGAAAAAAGGAAAGGGTCGGCTAAGGGGCGTACAACGTCAGCGCCTGAACGATCTTGGGATCATGTTTCGAGCCTTCTTTGAACTCCTCTAAAGAAAGCTGGTTGTCATGGTTCTGTAAAGAATAAAAGAACAAAATAAGAAGGGTAAAAGGACAAGAGAAAGAGAAAAATGGTTTTGTAAGGAGTAAAAAAAACAGTTTAAATATGTGGGTACAAGGGTTCGAAAAATCTATTACCC---------GGGGCAAATAAAAAGAAACCTGTGGAGCTGGAATTATTTTTTCTACACCCGGGTCGATGTAAAAAATTTATCTGATAAATCATTTAATTTGGTATTGCGTGTATATAATTGCGATATACAAGATTTAAGATTTTGATT-----------TTTTATAATATGTGTTTCGTTTTTTTTTTTAACAGTAAACAAAATATTTAAAACAATTCCATCCTATTCAGTGAAGAAAAAA--ATATGTTTAAGCACTCCATACC----------------------TAAAAACAAAAAGAAAGTCATGGTTATTAAATGTTCACGTGAATTAGATTATCAATACAGATTATAAGTTCAATTCATTTTTAGACATGTTTTAACGTGTGTTGTTTCAATTATACAAACTTTCA
Nstupkai_BlowholeWOS_N285 TTTTAGTTTTATTAAAATCACTGAACTAACATTTCCTATGTAAATTATTCATTAGTAATTTATAGCTCCAGGTTGATAGATAGTTTTACTGCTTGAGTATAACTATAAGCATTATATTGTGTAGACAAATCTTACATATGCCTTCGCAACTATACCAACGACTCCCCTGCAGTATTGAAAATTATTAGTTATTGAAATATCATAAAATTTACAGCCTGTTGACCAACTTCAGAATTTGGATCTGTGCATAAAGATCTGCGGATCGATCTGCAAGCATTTGCGCTGTGTTCGAAGCCTTGACAAAGATTGATATTAATCTGTAAAGTTATTGAGACAGTTTTCGCAGTCTTGGAATGGGGTTAATCTCATTGTCAGCAAATGCGGCAATTAAAAAGTTGTGTGGGGAGTTAATATATGAGTGTGTATCGGGCACCCTGTAAAAGGGTAAAAAAGGAGGGAGGGATAGTGATATGTGCGAAGAGAGTCTCTGTGTCGTGTGTCATCTTGTGCTTTTGGTGGAATGCTAGGAAAAAAGGAAAGGGTCGGCTAAGGGGCGTACAACGTCAGCGCCTGAACGATCTTGGGATCATGTTTCGAACCTTCTTTGAACTCCTCTAAAGAAAGCTGGTTGTCATGGTTCTGTAAAGAATAAAAGAAAAAAATAAGAAGAGTAAAAAGACGATAGTGAGAGAAAAATGGTTCTGTGGGGAATA-AAAAAAGAGTTTACATATGTGGGTACAAGGGTTCGAAAATTCTATTACCCGGCATACACGTAACACGTAAAAAGAAGCCCGTGGAGTAGGTATTATTTTTTTTACACCTGGATCGATGTAAAAAATTTATCTGATGAATAATTTAATTCGGTA-TGCGTGTATATATTTGAGATATACAAGATTTAAGATTTTGAGAATGCAAGAATATTTTGAGGTGTTTGTTTCATTCTAGATCTCGGCACCTACCCGAAGGTGTAAAGCAACTATAGAAGAGTCAGGAAAGGAAACAAAACACGGAAAAAGCCACCAAGCTGTATCCTGTTACCACGAAGGGTTAAAAAGAAAAGGAAGATTTTGGTTATAAAGTAATGAGTTTTATAAAGTAATGAATTCAGTTTGCTAAAAAAAATTTATTTTCTCTATCTCTTATTATTCATTCTTTTAACGATATATTCTGCTA
Nstupkai_Blowing_N356 TTTTAGTTTTATTAAAATCACTGAATTTATATTTCCTATGTAAATTATTCATTATTTATTTATAGCTCCAGGTTGATAGATAATTTTACTGCTTGAGTATAACTATAAGCATGATATTGTGTAGACAAATCTTGCATATGCGTTTGTAACTATAGCAACGACTCCCCTGCAGTATTGAAAATTATTAGTTATTGAAATATCATAAAATTTCCAGCCTGTTGACCAACTTCAGAATTTGGAACTGTGCATAAAGATCTGCGGATCGATCTGCAAGCACTTGCGCTGTGTTCGAAGCCTTGACAAAGATTGATATTAATCTGCAAAGTTTTTGATACAGTTTCCGCAGTCTTGGAATGAGGTTAATTTCATTGTCAGCAAATACGGCAATTAAAAAGTTGTGTGGGGAGTTAATATATGAGTGTGTATCGGGCACCCTGTAAAAGGGTAAAAAAGGAGGGAGGGATAGTGATATGTGCGAAGAGAGTCTCTGTGTCGTGTGTCATCTTGTGCTTTTGGTGGAATGCTAGGAAAAAAGGAAAGGGTCGGCTAAGGGGCGTACAACGTCAGCGCCTGAACGATCTTGGGATCATGTTTCGAACCTTCTTTGAACTCCTCTAAAGAAAGCTGGTTGTCATGGTTCTGTAAAGAATAAAAGAACAAAATAAGAAGAGTAAAAGGACAAGAGTAAAAGAAAAATGGTTCTGTAAGGAATA-AAAAAAGAGTTTACATATGTGGGTACAAGGGTTCGAAAATTCTATTACCCGACATACCCGGAACATGTAAAAAGACGCCCGTGGAGTAGGTATTATTTTTTCTACACCTGGATCGATGTAAAAAATTTATCTGATGAATCATTTAATTCGGTA-TGCGTGTATATATTTGAGATATACAAGATTTAAGATTTTGAGAATGCAAGGAGATTTTGAGGTGTTTGTTTCATTCTAAATCTCGGCACCTACCCGAAGGTGTAAAGCAACTATACAAGAGTCAGGAAAGGAAACAAAACACGGAAAAAACCACCAAGCTGTATCCTGTTACCACGAAGGGTTAAAAAGAAAAGGAAGATTTTGGTTATAAAGTAATGAGTTTTATAAAATAATGAATTCAG-----------------------------------------------------------------
Nstupkai_LittleRiver_N293 TTTTAGTTTTATTAAAATCACTGAATTTATATTTCCTATGTAAATTATTCATTATTTATTTATAGCTCCAGGTTGATAGATAATTTTACTGCTTGAGTATAACTATAAGCATGATATTGTGTAGACAAATCTTGCATATGCGTTTGTAACTATAGCAACGACTCCCCTGCAGTATTGAAAATTATTAGTTATTGAAATATCATAAAATTTCCAGCCTGTTGACCAACTTCAGAATTTGGATCTGTGCATAAAGATCTGCGGATCGATCTGCAAGCACTTGCGCTGTGTTCGAAGCCTTGACAAAGATTGATATTAATCTGCAAAGTTATTGATACAGTTTCCGCAGTCTTGGAATGAGGTTAATTTAATTGTCAGCAAATACGGCAATTAAAAAGTTGTGTGGGGAGTTAATATATGAGTGTGTATCGGGCACCCTGTAAAAGGGTAAAAAAGGAGGGAGGGATAGTGATATGTGCGAAGAGAGTCTCTGTGTCGTGTGTCATCTTGTGCTTTTGGTGGAATGCTAGGAAAAAAGGAAAGGGTCGGCTAAGGGGCGTACAACGTCAGCGCCTGAACGATCTTGGGATCATGTTTCGAACCTTCTTTGAACTCCTCTAAAGAAAGCTGGTTGTCATGGTTCTGTAAAGAATAAAAGAACAAAATAAGAAGAGTAAAAGGACAAGAGAAAAAGAAAAATGGTTCTGTAAGGAATA-AAAAAAGAGTTTACATATGTGGGTACAAGGGTTCGAAAATTCTATTACCCGACATACCCGGAACATGTAAAAAGACGCCCGTGGAGTAGGTATTATTTTTTCTACACCTGGATCGATGTAAAAAATTTATCTGATGAATCATTTAATTCGGTA-TGCGTGTATATATTTGAGATATACAAGATTTAAGATTTTGAGAATGCAAGAAGATTTTGAAGTGTTTGGTTCATTCTAGATCTCGGCACCTACCCGAAGGTGTAAAGCAACTATACAAGAGTCAGGAAAGGAAACAAAACACGGAAAAAGCCACCAAGCTGTGTCCTGTTACCACGAAGGGTTAAAAAGAAAAGGAAGATTTTGGTTATAAAGTAGTGAGTTTTATAAAGTAATGAATTCAGTTTGCATAAAAAAATGAATTTTCTCTATCTCTTATTATTCATTCTTTTAACGATATCTTCTGCTA
Nstygius_ObeLee_N0656 TTTTCGTTATATTAAAATAACTGAACTAATATTTCTTATGTAAATTATTCATTAATAATTTACAGGTACAGGTTGATAAATAATTTTACCGCTTGAGTATAACTATAGGCATGATATCGTGTAGCTAAATCTTGCACATGCATTCGTAACTATAGCCACGACTCCCCTGCAGTATTGAAGATTATTAGTTATTGGAATATCATTAAATTTTCAGCCTGATGACCAACTTCAGAATTTGGATCTGTGCGTAAAGATCTGCGGATCGATCTGCAAGCACTTGCACTGTGTTCGAAGCCTTGACAAATATTGATATTAATCTGCAAACTTATTGAGACAGTTTTCGCAGTCTTGGAATGGGGTTAATTTCATTGTCAGCAAATACGACAATTAAAAAGTTGT---GAAGAAAAATATATGTGCGTGTATCGGGCACCCTGTAAAAGGGTAAAAAAGGAGGGAGGGATAGTGATATGTGCGAAGAGAGTCTCTGAGTCGTGTGTCATCTTGTGCTTTTGGTGGAATGCTAGGAAAAAAGGAAAGGGTCGGCTAAGGGGCGTACAACGTCAGCGCCTGAACGATCTTGGGATCATGTTTCGAGCCTTCTTTGAACTCCTCTAAAGAAAGCTGGTTGTCATGGTTCTGTAAAGAATAAAAGCACAAAATAAGAAAAGTGAAACGACAAGAGTAAGAGAAAAATGGTTCTGTAAAGAGTAAAGAAAACAGTTTTAATATGTGGGTACAAGGGTTCAAAAATTATATTACCCTGCATACCCGGGGCATGTAAAAAGAAACCTGTGGAGCAGGAATTATTTTTTCTATAGCTGGGTCGATGTAAAAAATTTATCTGATGAATAATTTAATTTGGTATTGCGTGTATATAATTGAGATATACAATATTTAAGATTTTGAGAATACAAGAAGATTTTGA-----TTTTTTTGTCCTAGATCTTTGCGCCTACCCGAAGGTGTAAAGCAACTAATCCGATGTCAGGAAAGGAAACAAAACACGCAAAAAGTCAACAGGCCAGTTCCTGTTACCACGCAGGGTTAAAAAGAGACAGAAGATTTTGGTTCTCAAATAATGAGTTTTATAAAGTATTGAATTCACATTGCAAAAAAAATTGAATTTTCTCTATCTGTC-TTATTCATTATCTTAACGATACCTTCTGCTA
Nstygius_RavenB_N1022 ----------------------------------------------------TAATAATTTACAGGTCCAGGTTGATAAATAATTTTACCGCTTGAGTATAACTATAGGCATGATATCGTGTAGCTAAATCTTGCACATGCATTCGTAACTATAGCCACGACTCCCCTGCAGTATTGAAGATTATTAGTTATTGGAATATCATTAAATTTTCAGCCTGTTGACCAACTTCAGAATTTGGATCTGTGCATAAAGATCTGCGAATCGATCTGCAAGCACTTGCACTGTGTTTGAAGCCTTGACAAATATTGATATTAATCTGCAAACTTATTGAGACAGTTTTCGCAGTCTTGGAATGGGGTTAATTTCATTGTCAACAAATACGACAATTAAAAAGTTGT---GAAGAAAAATATATGTGCGTGTATCGGGCACCCTGTAAAAGGGTAAAAAAGGAGGGAGGGATAGTGATATGTGCGAAGAGAGTCTCTGAGTCGTGTGTCATCTTGTGCTTTTGGTGAAATGCTAGGAAAAAAGGAAAGGGTCGGCTAAGGGGCGTACAACGTCAGCGCCTGAACGATCTTGGGATCATGTTTCGAGCCTTCTTTGAACTCCTCTAAAGAAAGCTGGTTGTCATGGTTCTGTAAAGAATAAAAGCGCAAAATAAGAAAAGTGAAACGACAAGAGTAAGAGAAAAATGGTTCTGTAAAGAGTAAAGAAAACAGTTTTAATATGTGGGTACAAAGGTTCAAAAATTATATTACCCTGCATACCCGGGGCATGTAAAAAGAAACCTGTGGAGCAGGAATTATTTTTTCTATAGCTGGGTCGATGTAAAAAATTTATCTGATGAATAATTTAATTTGGTATTGCGTGTATATAATTGAGATATACAATATTTAAGATTTTGAGAATACAAGAAGATTTTGA-----TTTTTTTGTCCTAGATCTCTGCGCCTACCGGAAGGTGTAAAGCAACTAAACCGATGTCAGGAAAGGAAACAAAACACGCAAAAAGTCAACAGGCCAGTTCCTGTTACCACGCAGGGTTAAAAAGAGACAGAAGATTTTGGTTCTCAAATAATGAGTTTTATAAAGTATTGAATTCACATTGCAAAAAAAATTGAATTT--------------------------------------------
Ntempletoni_BaldMtns_N950 -------------------------------TTTTCTATGTAAAATATCCATTAGTAATTTATAGCTCCAGATTGATAGATAATTTTACAGCTTGAGTATAACTATAAGCATGATATTGTATAGACAAATATTGCATATGCGTTCGTAAGTATAGCAATGACTCCCCTGCAGACTTGAAGATTATTGGTTATTGGAATATCATAAAATTTCCAGCCTGTTAAC------CAGAATTTGGGTCTGTGCATAAAGATCTGCGGATCGATCTGAAAGCACTTGCACTGTGTTCGAAGCCTTGACAAAGATTGATATTAATCTGCAAAGTTATTGAGACAGTTTTCGCAGTCTCGGAATGGGGTTAATTTCATTGTCAGCAAATA-GACAATTCAAAAGTTGTGTGGGGAGTGAATATATGAGTGTGTATCGGGCACCCTGTAAAAGGGTAAAAAAGGAGGGAGGGATAGTGATATGTGCGAAGAGAGTCTCTGTGTCGTGTGTCATCTTGTGCTTTTGGTGGAATGCTAGGAAAAAAGGAAAGGGTCGGCTAAGGGGCGTACAACGTCAGCGCCTGAACGATCTTGGGATCATGTTTCGAGCCTTCTTTGAACTCCTCTAAAGAAAGCTGGTTGTCATGGTTCTGTAAAGAATAAAAGAACAAAATAAGAAGAGTAAAAGGACAAGAGTAAGAGAAATATGGTTCTGTAAGGAGTAAAAAAAACAGTTTAAATATGTGGATACAAGGGTTCGAAAAATCTATTACCGGACATACCCGGGGCAAGAAAAAAGAAACCTGTGGAGCAGGTATTATTTTTTCTACACCTGG--------AAATAATTTGTCTGATGAATCATTTAATTTGGTATTGCGTGTATATATTTGAGATATACAAGATTTAAGATT-TGAAAAGATTGGAAGATTTTGAGGAAATTTTTCCGTCCTAGATCTCGGCACCTACCCGAAGATGTAAAGCAACTAAACAGGAGTCAGGAAAGGAAACAAAACATGGACAAAGCCACCAAGCCGTATCCTGTTTCCACGTAGGGTTAAACAGAAACGAAAGACTTTGGTTATAAAGTAATGAGTTTTATAAAGTAATGAATTCAATTTGTAAAAAAAATTGAATTTTCTC-ATCTGTTATTATTCATTCTTTTAACGATAGCTTTTGCTA
Ntempletoni_ClarksCreek_N945 TTTTCGTTATATTAATATCACTGAACTAATATTTCCTATGTAAAATATCCATTCGTAATTTATAGCTCCAGGTTGATAGATATTTTTACTGCTTGAGTATAACTATAAGCATGATATTGTATAGACAAATCTTCCATATGCGTTCGTAAGTATAGCAATGACTCCCCTGCAGACTTGAAGATTATTGGTTATTGGAATATCATAAAATTTCCAGCCTGTTAACCAACTTCAGAATTTGGGTCTGTGCATAAAGATCTGCGGATCGATCTGAAAGCACTTGCACTGTGTTCGAAGCCTTGACAAAGATTGATATTAATCTGCAAAGTTATTGAGACAGTTTTCGCAGTCTCGGAATGGGGTTAATTTCATTGTCAGCAAATA-GACAATTCAAAAGTTGTGTGGGGAGTGAATATATGAGTGTGTATCGGGCACCCTGTAAAAGGGTAAAAAAGGAGGGAGGGATAGTGATATGTGCGAAGAGAGTCTCTGTGTCGTGTGTCATCTTGTGCTTTTGGTGGAATGCTAGGAAAAAAGGAAAGGGTCGGCTAAGGGGCGTACAACGTCAGCGCCTGAACGATCTTGGGATCATGTTTCGAGCCTTCTTTGAACTCCTCTAAAGAAAGCTGGTTGTCATGGTTCTGTAAAGAATAAAAGAACAAAATAAGAAGAGTAAAAGGACAAGAGTAAGAGAAATATGGTTCTGTAAGGAGTAAATAAAACAGTTTAAATATGTGGATACAAGGGTTCGAAAAATCTATTACCGGACATACCCGGGGCAAGAAAAAAGAAACCTGTGGAGCAGGTATTATTTTTTCTACACCTGG--------AAATAATTTGTCTGATGAATCATTTAATTTGGTATTGCGTGTATATATTTGAGATATACAAGATTTAAGATT-TGAAAAGATTGGAAGATTTTGAGGAAATTTTTCCGTCCTAGATCTCGGCACCTACCCGAAGATGTAAAGCAACTAAACAGGAGTCAGGAAAGGAAACAAAACATGGAAA---------AGCCCCATCCTGTTACCACGTAGGGTTAAACAGAAACGGAAGATTTTGGTTATAAAGTAATGACTTTTATAAAGTAATGAATTCAATTTGTAAAAAAAATTGAATTTCC------------------------------------------
Ntempletoni_ScronceCreekRd_N1223 TTTTAGTTATATTAATATCACTGAACTAATATTTCCTATGTAAAATATTTATTAGTAATTTATAGCTCCATGTTGATAGATAATTTTACTGCTTGAGTATAACTATAAGCATGATATTGTATAGAAAAATCTTGCATATGCGTTCGTAACTAAAGCAATTACTCCCCTGCAGACTTGAAGATTATTAGTTATTGGAATATCATAAAATTTCCAGCCTGTTGACCAACTTCAGAATTTGGGTCTGTGCATAAAGATCTGCGGAGCGATCTGCAAGCACTTGCAATGTGTTCGAAGCCTTGACAAATATTGATATTAATCTGCAAAGTTATTGAGACAGTTTTCGCAGTGTTGGAATGGGGTTAATTTCATTGTCAGCAAATACGAAAATTAAAAAGTTGTGTGGGGAGTGAATATATGAGTGTGTATCGGGCACCCTGTAAAAGGGTAAAAAAGGAGGGAGGGATAGTGATATGTGCGAAGAGAGTCTCTGTGTCGTGTATCATCTTGTGCTTTTGGTGGAATGCTAGGAAAAAAGGAAAGGGTCGGCTAAGGGGCGTACAACGTCAGCGCCTGAACGATCTTGGGATCATGTTTCGAGCCTTCTTTGAACTCCTCTAAAGAAAGCTGGTTGTCATGGTTCTGTAAAGAATAAAAGAACAAAATAAGAAGAGTAAAAGGACAAGAGTAAGAGAAAAATTGTTCTGTAAGGAGTAAAAAAAACAGTTTAAATATGTGGGTACAAGCGTTCGAAAAATCTATTACCCGACATACCCGGGGCAAGTGAAAAGAAACCTGTGGAGCAGGTATTATTTTTTCTACACCTGG--------AAATAATTTGTCTGATGAATCATTTAATTTGGTATTGCGTGTATATATTTGAGATATACAAGATTTAAGATT-TGAAAAGATTTGAAGATTTTGAGGGAATTTATTCGTCCTAGATCTCGGCACCTACCCGAAGATGTAAAGCAACTAAACAGGAGTCAGGAAAGGAAACAAAACATGGAAAAAGCCAACAAGACGTATCCTGTTACCACGTAGGGTTAAACAGAAACGGAAGATTTTGGTTATAAAGTAATGAGTTTTATAAAGTAATGAATTCAATTTGCAAAAAGAATTGAATTTTCTC-ATCTGTTATTATTCATTCTTTTAACGATAGCTTCTGCTA
Ntennessensis_IndianCave_N052 ---------------------------ATCATTTCCTATGTTAATTATTCATTAGTAATTTATAGCTCCAGGTTGATAGATAATTTCACTGCTTGAGTATAACTATAAGCGTGATATTGTGTAGACAAATCTTGCATATGCGTTCGTAACTATAGCAACGACCCCCCTGCAGTATTGAAAATTATTAGTTATTGGAATATCATAAAATTCCCAGCCTGTTGACCAACTTCAAAATTTGGGTCTGTGCATAAAGATCTGCGGATCGATCTGCAAGCACTTGCGCTGTGTTCGAAGCCTTGACAAAGATTGATATTAATCTGCAAAGTTATTGAGACAGTTTTCGCAATCTTGGAATGGGGTTAATTTCATTGTCAGCAAATACGGCAATTAAAAAGTTGTGTGGGGAGTTAATATATGAGTGTGTATCGGGCACCCTGTAAGAGGGTAAAAA-GGAGGGAGGGATAGTGATATGTGCGAAGAGAGTCTCTGTGTCGTGTGTCATCTTGTGCTTTTGGTGGAATGCTAGGAAAAAAGGAAAGGACCGGCTAAGGGGCGTACAACGTCAGCGCCTGAACGATCTTGGGATCATGTTTCGAGCCTTCTTTGAACTCCTCTAAAGAAAGCTGGTTGTCATGGTTCTGTAAAGAATAAAAGAACAAAATAAGAAGAGTAAACGGACAAGAGTAAGAGAAAAATGGTTCT-------------AAAAAAGGATAAATGTATGGATACAAGGGTTCGAAAAATCTATTACCCGGCATACCCGGGACATGT--AAAAAAACCTGTGGCTCAGGTATAATATTTTCTTCACCCGGATCGATGTAAAAAATTTATCTGATGAATCATTTAATTTGTTATTGCGTGTATATATTTGAGATATACAAGAT-------TTTGAGAATACAAGAATATTTTGAGTTTTTTTTTTGGTCCTAGAACCCGGCACCTAACCGATGGTGTAAAGCAACTAAACAGGAGTCAGGAAAGGAAACAAAACACGTAAACAGCCACCAGGCCTTATCCTGTTACCACGTAGGGTTAAAAAGAGACGGAA--------------------------------------------------------------------------------------------------------------
Ntennessensis_LittleStony_N645 ---------------------------------------------------------------------------------------------------TAACTATAAGCGTGATATTGTGTAGACAAATCTTGCATATGCGTTCGTAACTATAGCAACGACCCCCCTGCAGTATTGAAAATTATTAGTTATTGGAATATCATAAAATTCCCAGCCTGTTGACCAACTTCAGAATTTGGGTCTGTGCATAAAGATCTGCGGATCGATCTGCAAGCACTTGCGCTGTGTTCGAAGCCTTGACAAAGATTGATATTAATCTGCAAAGTTATTGAGACAGTTTTCGCAATCTTGGAATGGGGTTAATTTCATTGTCAGCAAATACGGCAATTAAAAAGTTGTGTGGGGAGTTAATATATGAGTGTGTATCGGGCACCCTGTAAAAGGGTAAAAAAGGAGGGAGGGATAGTGATATGTGCGAAGAGAGTCTCTGTGTCGTGTGTCATCTTGTGCTTTTGGTGGAATGCTAGGAAAAAAGGAAAAGACCGGCTAAGGGGCGTACAACGTCAGCGCCTGAACGATCTTGGGATCATGTTTCGAGCCTTCTTTGAACTCCTCTAAAGAAAGCTGGTTGTCATGGTTCTGTAAAGAATAAAAGAACAAAATAAGAAGAGTAAACGGACAAGAGTAAGAGAAAAATGGGTCT-------------AAAAAAGGATAAATGTATGGATACAAGGGTTCGAAAAATCTATTACCCGGCATACCCGGGACATGT--AAAAAAACCTGTGGCTCAGGTATAATATTTTCTTCACCCGGATCGATGTAAAAAATTTATCTGATGAATCATTTAATTTGTTATTGCGTGTATATATTTGAGATATACAACAT-------TTTGAGAATACAAGAATATTTTGAGTTTTTTTTTTGATCCTAGAACCCGGCACCTAACCGATGGTGTAAAGCAACTAAACAGGAGTCAGGAAAGGAAACAAAACACGTAAACAGCCACCAGGCCGTATCCTGTTACCACGTAGGGTTAAAAAGAGACGGAAGATTTTGGTTATAATGTAA-------------------------------------------------------------------------------------------
Ntennessensis_Watauga_N1046 -----------------------AACTAACATGTCTTATGTAAATTATTCATTAGTCATTTATAGCTCCAGGTTGATAGATAATTTTACTGCTTGAGTATAACTATAAGCATGATATTGTGTAAACAAATCTTGCATATGCGTTCGTAACTATAGCAACGACTCCCCTGCAGTATTGAAAATTATTAGTTATTGGAATATCATAAAATTTCCAGCCTGTTGACCAACTTCAGAATTTGGGTCTGTGCATAAAGATCTGCGGATCGATCTGCAAGCACTTGCGCTGTGTTCGAAGCCTTGACAAAGATTGATATTAATCTGCAAAGTTATTGAGACAGTTTTCGCAGTCTTGGAATGGGGTTAATTTCATTGTCAGCAAATACAGCAATTAAAAGGTTGTGTGGGGAGTTAATATATGAGTGTGTATCGGGCACCCTGTAAAAGGGTAAAAAAGGAGGAAGGGATAGTGATATGTGCGAAGAGAGTCTCTGTGTCGTGTGTCATCTTGTGCTTTTGGTGGAATGCTAGGAAAAAAGGAAAGGGTCGGCTAAGGGGCGTACAACGTCAGCGCCTGAACGATCTTGGGATCATGTTTCGAGCCTTCTTTGAACTCCTCTAAAGAAAGCTGGTTGTCATGGTTCTGTAAAGAATAAAAGAACAAAATAAGAAGAGTAAACGGACAAGAGTAAGAGAAAAATGGTTCT------------ATAAAAAGGATAAATGTATGGGTACAAGGGGTCGAAAAATCTATTACCCGGCATACCCGGGACATAT--AAAAAAAACTGTGGCGCAGGTATAATATTTTCTACACCCGGAACGATGTAAAAAATTTATCTGATGAATCATTTAATTTGTTATTGCGTGTATATATTTGAGATATACAAGAT-------TTTGAGAATATAAGAATATTTTGAGTTTTTTTTTTGGTCCTAGATCCTGGCACCTAACCGATGTTGTAAAGCAACTAAACAGGAGTCAGGAAAGGAAACAAAACACGCAAACAGCCACCAGGCCGTATCCTGTTACCACGTAGGGTTAAAAAGAGACGGAAGATTTTGGTTATAAAGTAATGAGTTTAATAAAGTAATGAATTCAATTTGCAAAAAAAATGGAATTTTCTCTATCACTTATTATTCATTCTCTTA----------------
