# Supplementary material for: ﻿New species in old mountains: integrative taxonomy reveals ten new species and extensive short-range endemism in Nesticus spiders (Araneae, Nesticidae) from the southern Appalachian Mountains
Source: Zookeys. 2023 Feb 3;1145:1–130. doi: 10.3897/zookeys.1145.96724 (PMC10208238; doi:10.3897/zookeys.1145.96724)
Supplement: Supplementary material 4 — Input alignments, analysis log files, and output tree files [file zookeys-1145-001_article-96724__-s004.zip › uce-200621 (modified).phy]

 86 1328
Nesticella_sp_GH1210 ---------------------------------------------------------------------------------------------------------------------------------------------------------------------------------------------------------------------------------------------------------------------------------------------------------------------------------------------------------------------------------------------------------------------------------------------------------------------------------------------------------------------------------CTGTCTTGTACTCATTTAAAGTTTCATAAGCAACCCTCTTGCAAAGAGATATACAGGCAATTCTTCGAGGTTGTGTACAAGCTATACTATCATATCCTGCAGCCATAAGATATTGTGGTACTTGTGTTGATTTACCACACCCAGTATCACCAGCAACCAATACAACTTGATTGCTTTCAACGGCCTTCAATATATCTGTTCGATATTTGCTAATGGGAAGGTTTTCTTGGGCTTCACGAAGCTTTCTTATTTTAGACTCTTGCTGCTTCTTTATACAATTAAAGTATAA----------------------------------------------------------------------------------------------------------------------------------------------------------------------------------------------------------------------------------------------------------------------------------------------------------------------------------------------------------------------------------------------------------------------------------------------------------------------------------------------------------------------------------------------
Nesticus_nahaunus_Mexico_G2881 TTTTTTGATATAAAATAGTAATAATATTACAGAAGCAATAGATTTCGTTTTTTTTTCGTGTCTCCTGAACAATTTACAAAAAGTGACTTATCTGGTTTTAAACTAGACCACTAATATAATAGCTGTAGTTGACAAGAATAGATAAGAGTAAAAAAATAATTTTTCAGACAAGCAAAGTTTTTCAAATGACTGCTTCAATGATAGTATCATCAAAGTAATAACTTACTTGAATAACAGGACAATCTTGGAAATATTCCGAAAAAAGCTCAATATTGATCGTAGCCGACATTAGCAAAATTTTAAGGTCAGGTCTTTGAATGGTTAAGCACTTCATAATGCCTAATAAAAAGTCACAAGACAGATGTCTTTCATGAACTTCATCTAATATCACAACTTTGTACATAGAAAGCATGGGATCTGTGGACACCTGCCTCAACAACAAGCCCTCTGTTAGAAACAAGATTTTAGTATGAGACGTCTTGCTCTTTTCAAATCGAATTTGATAACCAACTTCTGTTTTGTATTCATTTAAAGTTTCATAAGCAACCCTCTTGCAGAGGGATATACAAGCTATTCTTCTGGGTTGGGTACAAGCTATACTGTCATAGCCCGCAGCCATAAGATATTGTGGCACTTGTGTTGATTTACCACAGCCAGTATCACCAGCAACCAGTACAACTTGATTACTTTCCACAGCTTTCAATATGTCCGTTCGATACTTACTAATAGGAAGATTTTCCTGAGCTTCACGAAGCTTCTTTATTTTGGCTTCTTGTTGTTTCTTTATGCAGTTCAAGTACAATTCAATAATGTATGCAAATTCAATAAGATTATCATTACTTAAAGATGATTCCTCATCGTCACGGAATAAGTGCCCTCGCATCATCATGTTTTCCAGTTCATCCTCATCAAGGGAAAAGTCCAGCTTTGCATTTTCTTCATTTGAAATATTAGAGAATGTTCCTATTAATAATTTTAAATAGATTTTGTAGTTAAGAAC----TACATGG-----------------GAAAAATTACATTCATATATTCATTTTATAGAAGGTGTCATATAATATTTGAACCACACAGCAATATTTTAAAATAGAATGCTTCTCAAAAGATAAGAAGAAAGCACAGTATATTAAGAAGAGTGATGTACCAATAAGGAGGTATTTATGATCTGCTAATTATATAAATAAAGTTGATTGTGATGCTTATTGAATATATGTATT-----CCGACTACAACTTTAAACCTGAGATTG--------------AATAAATCCGCTTTAGAAAAGG---------------------------T
Narcheri_Cheaha_N023 TTTTTTGATGTAAAATAATAATTGTTTTACAGGAGCAATGGATTTTATTTG-----------TTTTGAACAATTTACAAATAGTGA--CATCTGTTTTTAAACTAAATAATCCACATAAAATCTGTAGTTGATAAGAATAGGAAAAAG-AAAAAAAAATTCTTAAGAACAAGAAAAGTTTCTTAAATGACTGCTTCAATCACAGTATCACTAATGTAATAACTTACTTGAATAACGGGACAATCTTGGAAATATTCCGAGAAAAGTTCGATATTGATTGTAGCCGACATCAACAAAATTTTAAGGTCTGGTCTTTGAATGGTTAAGCACTTCATAATGCCCAATAAAAAGTCACAAGACAGATGCCTCTCATGTACTTCATCTAATATCACAACTTTGTACATAGAAAGCATGGGATCTGTGGACACCTGCCTCAACAACAAGCCCTCTGTCAGAAACAAAATTTTTGTATGGGACGTCTTGCTCTTTTCAAATCGTATTTGATAGCCAACTTCCGTTTTGTATTCGTTTAAAGTTTCGTAAGCAACCCTCTTGCAAAGAGATATACAAGCAATTCTCCGAGGTTGGGTACAAGCTATACTGTCGTAGCCGGCAGCCATAAGATATTGTGGCACTTGTGTTGATTTACCACATCCAGTATCACCAGCAACCAGTACAACCTGATTACTCTCCACAGCTTTCAATATGTCTGTTCGATATTTACTAATAGGAAGATGTTCCTGAGCTTCACGGAGCTTCTTTATTTTGGCCTCCTGTTGTTTCTTCATGCAGTTCAGGTACAATTCAATGATGTATGCAAATTCAATCAGATTATCACTGCTTAAAGATGATTCCTGATCGTCTCGGAATAAGTGACCTCTCATCAACATATTTTCCAATTCATCCTCAGCAAGGGAAAAATCCAGCTTTGCCTTTACTTCATTTGATATATTGGAGGATGTTCCTATTAAAAGTATTAAATAGATTTTGTAGTTAAAAATTACAAACATAGAAAAAGACAAGACATA-AAAAAATTATATTCATATACTCATTTTATAGAAGGTATCACATAATAATTGGATCACACAACAATCCTTAAAAATAACATGCTTTCCAAAAGATAAGAAGGAAGCACAGTATATTGAGAGGACTAATACACCAAGGAGGTGATATTTATGATCTGCTAATTATATAAATAAAATTGATTGAGGTATTTGTTGAATGTATTTACCTCATAGAAATTTCTATTACAAATTCGATATAGTCGAATCCTGTTATAATGAACCTGGCTTATAACAAACGTTCTCAATAATGAATGAAAGATCCAT
Narcheri_MillShoalCreek_N727 ----------------------------------------------------------------------------------------------------------------------------------------------------------------------------------------------------------------------------------------------------------------------------------------------------------------------------------------------------------------------------------------------------------------CATAGAAAGCATGGGATCTGTGGACACCTGCCTCAACAACAAGCCCTCTGTCAGAAACAAAATTTTTGTATGGGACGTCTTGCTCTTTTCAAATCGTATTTGATAGCCAACTTCCGTTTTGTATTCATTTAAAGTTTCGTAAGCAACCCTCTTGCAAAGAGATATACAAGCAATTCTCCGAGGTTGGGTACAAGCTATACTGTCGTAGCCAGCAGCCATAAGGTATTGTGGCACTTGTGTTGATTTACCACATCCAGTATCACCAGCAACCAGTACAACCTGATTACTCTCCACAGCTTTCAATATGTTTGTCCGATATTTACTAATAGGAAGATGTTCCTGAGCTTCACGGAGCTTCTTTATTTTGGCCTCCTGTCGTTTCTTCATGCAGTTCAGGTACAATTCAATGATGTATGCAAATTCAATCAGATTATCACTGCTTAAAGACGATTCCTGGTCGTCACGGAATAAGTGACCTCTCATCAGCATATTTTCCAATTCATCCTCAGCAAGGGAAAAATCCAGCTTTGCCTTTACTTCATTTGAAATATTGGAGGATGTTCC----------------------------------------------------------------------------------------------------------------------------------------------------------------------------------------------------------------------------------------------------------------------------------------------------------------------------------------------------------------------------
Nbarri_Bishop_N1072 TTTTTCGTTGTAAAATAGTAATTGTTTTACAGAAGCAATGGATTTCATTTGTTTTTTGCATCTCCTGAACAATTTACAAAAAGTGACTCATCTGTTTTTAAACTAGACAATCCATATAATAGCTGTAGTTGACAAGAATAGATAAAAGTATAAAAAACATTCTATGGACAAGAAAAGTTTCTCAAATGACTACTTCAATCACAGT---ATCAATGTAATAACTTACTTGAATAACGGGACAATCTTGGAAATATTCTGAAAAAAGTTCGATATTGATTGTAGCAGACATCAACAAAATTTTAAGGTCAGGTCTTTGAATGGTTAGGCACTTCATAATGCCCAATAAAAAGTCGCAAGACAGATGTCTCTCATGCACTTCATCTAATATCACAACTTTGTACATAGAAAGCATGGGATCTGTGGATACCTGCCTCAACAACAAGCCCTCTGTCAGAAACAAAATTTTGGTATGAGACGTCTTGCTCTTTTCAAATCGTATTTGATAGCCAACTTCCGTCTTGTATTCATCTAAAGTTTCGTAAGCAACTCTCTTGCAGAGGGATATACAAGCAATTCTCCGAGGTTGGGTACAAGCTATGCTGTCATAGCCAGCTGCCATAAGATATTGTGGCACTTGTGTTGATTTACCACAGCCAGTATCACCAGCAACCAGTACAACCTGATTACTTTCCACGGCTTTCAATATGTCTGTCCGATATTTACTAATAGGAAGATTTTCCTGAGCTCCACGAAGCTTCTTTATTTTGGCCTCCTGTTGTTTCTTCATGCAGTTCAGGTACAATTCGATGATGTATGCAAATTCGATCAGATTGTCACTGCTTAAAGATGATTCCTCGTCGTCACGGAATAGGTGTCCTCTCATCAGCATGTTCTCCAATTCGTCCTCATCAAGGGAAAAGTCCAGCTTTGCATTCACTTCATTTGAAACATGGGTGGATGTTCC---------TATTAAAGAGATTTTGTAGTTAAAGACTACAAACATAAAAAAAGATAAAACATGGAAAAAATTGCATTCATATAGTCATTTTGCAGAAGGTATTGTATAATAATTGGATCACAC---AATCCTTTAAAATAACATGCTTCTCAGAAGATAAGAAGGAAGCAAAGTATATTGAGAGCAGTGATGTAACAAGGAGGAGATATTTATGAGCCGCCAATT-TATAAACAAAGTTGATTGTGGTGTATGTTGAATGTATTTACCTCACACAAACTGTTATTACACATTTGATATAGTCAAATCGTGTTATAATGGACCTGGATTGTAACAAACATTCTGAATAATGAACGAAATATCCGT
Nbarri_LostCoveCave_N0065 ------------------TAATTGTTTTACAGAAGCAATGGATTTCATTTGTTTTTTGCATCTCCTGAACAATTTACACAAAGTGACTCATCTGTTTTTAAACTAGACAAGCCATATAATAGCTGTAGTTGACAAGAATAGATAAAAGTATAAAAAACATTCTACGGACAAGAAAAGTTTCTCAAATGACTACTTCAATCACAGT---ATCAATGTAATAACTTACTTGAATAACGGGACAATCTTGGAAATATTCTGAAAAAAGTTCGATATTGATTGTAGCAGACATCAACAAAATTTTAAGGTCAGGTCTTTGAATGGTTAGGCACTTCATAATGCCCAATAAAAAGTCGCAAGACAGATGTCTCTCATGCACTTCATCTAATATCACAACTTTGTACATAGAAAGCATGGGATCTGTGGATACCTGCCTCAACAACAAGCCCTCTGTCAGAAACAAAATTTTGGTATGAGACGTCTTGCTCTTTTCAAATCGTATTTGATAGCCAACTTCCGTCTTGTATTCAGCTAAAGTTTCGTAAGCAACTCTCTTGCAGAGGGATATACAAGCAATTCTCCGAGGTTGGGTACAAGCTATGCTGTCGTAGCCAGCTGCCATAAGATATTGTGGCACTTGTGTTGATTTACCACAGCCAGTATCACCAGCAACCAGTACAACCTGATTACTTTCCACGGCTTTCAATATGTCTGTCCGATATTTACTAATAGGAAGATTTTCCTGAGCTTCACGAAGCTTCTTTATTTTGGCCTCCTGTTGTTTCTTCATGCAGTTCAGGTACAATTCGATGATGTATGCAAATTCGATCAGATCGTCACTGCTTAAAGATGATTCCTCGTCGTCACGGAATAGGTGTCCTCTCATCAGCATGTTCTCCAATTCGTCCTCATCAAGGGAAAAGTCCAGCTTTGCATTCACTTCATTTGAAACATGGGTGGATGTTCC---------TATTAAAGAGATTTTGTAGTTAAAGACTACAAACATAAAAAAAGATAAAACATGGAAAAAATTGCATTCATATAGTCATTTTGCAGAAGGTATTGTATAATAATTGGATCACAC---AATCCTTTAAAATAACATGCTTCTCAGTAGATAAGAAGGAAGCAAAGTATATTGAGAGCAGTGATGTAACAAGGAGGAGATATTTATGATCCGCCAATT-TATAAACAAAGTTGATTGTGGTGTATGTTGAATGTATTTACCTCATACAAACTGTTATTACACATTTGATATAGTCAAATCGTGTTATAATGGACCTGGATTGTAACAAACATTCTGAATAATGAACGAAATATCCGT
Nbarri_eyed_ClayCave_G2082 TTGTTAAGGATAATCTAGTAATAGTTTTCCCGGTGAAAGGCAACACTTTTGTCTTCCGTGTTCCTCAGAATGTTCTAACTGTATGACTTATTTGCTTTCAAACCAAACAGGTCTTTGAATAGCTGTAGTTGACAAGAATAGATAAGAGTAAAAAAAAAATTCTATGAACAAGAAAAGTTCCTCAAATGACTTCTTCAATCACGGTATCATTAATGTAATAACTTACTTGAATAACAGGACAATCTTGGAAATATTCCGAAAAAAGTTCGATATTGATTGTAGCAGACATCAACAAAATTTTAAGGTCAGGTCTTTGAATGGTGAGGCACTTCATAATGCCCAATAAAAAGTCGCAAGACAGATGTCTCTCATGCACTTCATCTAATATCACAACTTTGTACATAGAAAGCATGGGATCTGTGGATACCTGCCTCAACAACAAGCCCTCTGTCAGAAACAAAATTTTGGTATGAGACGTCTTGCTCTTTTCAAATCGTATTTGATAGCCAACTTCCGTCTTGTACTCATTTAAAGTTTCGTAAGCAACTCTCTTGCAGAGGGATATACAAGCAATTCTCCGAGGTTGGGTACAAGCTATGCTGTCATAGCCAGCAGCCATAAGATATTGCGGCACTTGTGTTGATTTACCACAGCCAGTATCACCAGCAACCAGTACAACCTGATTACTTTCCACAGCTTTCAATATGTCCGTCCGATATTTACTAATAGGAAGATTTTCCTGAGCTTCACGAAGCTTCTTTATTTTGGCTTCCTGTTGCTTCTTCATGCAGTTCAGGTACAATTCGATAATATATGCAAATTCAATCAGATTATCACTGCTTAAAGATGATTCCTGGTCATCACGGAATAAGTGTCCTCTCATCATCATGTTCTCCAATTCATCCTCATCAAGGGAAAAGTCCAGCTTTGCATTTACTTCATTTGAAATATGGGTGGATGTTCCTATTAAGGATATTAAAAAGATTTTGTAGTTAAAGACTATAAACATAGAAAAAGACATGACATAGAAAAAATTACATTCATATAGTCATTTCACAGAAGGTATCACATAATAATTGGATCACCCAACAATCCTTTAAAATAACATGCTTCTCAGAAGATAAGAAGAAAGCACTGTATATTGAGAACAGTGATGTAACAAGGAGGAAATATTTATGATCTGCTAATTATATAAATAAAGTTGATTGTG--------TTAATGTATTTACCTCATACAAACTGTTATTACACATTTGATATAGTCGAATCCCGTTATAATGAACCTGGCCTATAAGAAACATTCTGAATAATGAACGAAATATCCGT
Nbarrowsi_Gregorys_N270 ---------------------------------------------------------------------------------------------GATTTTAAACTAGACAATCCATATAATAGCTGTAGTCTACAAGAATAGATAAGAGT--AAAAAAAAATCTAAGGACAAGACAAGTTTGTCAAATGACTGCTTCAATCACCGTATCATCAAAGTAATAACTTACTTGAATAACGGGACAATCTTGGAAATATTCCGAAAAAAGTTCGATATTGATTGTAGCCGACATCAACAAAATTTTAAGGTCAGGTCTTTGAATGGTTAAGCACTTCATAATGCCCAATAAAAAGTCACAAGACAGATGTCTCTCATGCACTTCATCTAATATCACAACTTTGTACATAGAAAGCATGGGATCTGTAGATACCTGCCTCAACAACAAGCCCTCCGTCAGAAACAAAATTTTGGTATGAGACGTCTTGCTCTTTTCAAATCGTATTTGATAGCCAACTTCCGTTTTGTATTCATTTAAAGTTTCGTAAGCAACTCTCTTGCAGAGGGATATACAAGCAATTCTCCGAGGTTGGGTACAAGCTATGCTGTCGTAACCGGCAGCCATAAGATATTGTGGCACCTGTGTCGATTTACCACAGCCAGTATCACCAGCAACCAGTACAACCTGATTACTTTCCACAGCTTTCAATATATCCGTCCGATATTTACTAATAGGAAGATTTTGCTGAGCTTCACGAAGCTTCTTTATTTTGGCTTCCTGTTGCTTCTTCATGCAGTTCAGGTACAATTCGATAATGTATGCAAATTCGATCAGATTATCACTGCTTAAAGATGATTCCTGGTCGTCACGGAATAAGTGTCCTCTCATCAGCATGTTCTCCAATTCGTCCTCATCCAGGGAAAAGTCCAGCTTTGCATTTAGTTCATTTGAAATATGGGTGGATGGTCCTATTAAGGATATTAAAAAGATTTTGTAGTTAAAGACTACAAACATAGAAAAAGACATGACATAGGAAAAATTACATTCATACAGTCATTTTACAGAAGGTATCACATAGTAATTGGAGCACACAACAATCCTTTAAAATAACATGCTTCTCAGAAGATAAGAAGGAACCACTGTGTATTGAGAGCACTGATGTACAAAGCGGAAGATATTTATGATCCGCTAATTATATAAATAAAGTTGATTGTG----------------------------------------------------------------------------------------------------------------------
Nbarrowsi_Tuckaleechee_N360 ------GACGTAAAATAATAATTGCTTTACAGAAGCAATGGATTTCATTTGTTTTTTGCATCTCCTGAACAATTTACAAAAAGTCACTTATCTGATTTTAAACTAGACAATCCATATAATAGCTGTAGTTGACAAGAATAGATAAGAGT--AAAAAAAAATCTAAGGACAAGACAAGTTTGTCAAATGACTGCTTCAATCACCGTATCATCAAAGTAATAACTTACTTGAATAACGGGACAATCTTGGAAATATTCCGAAAAAAGTTCGATATTGATTGTAGCCGACATCAACAAAATTTTAAGGTCAGGTCTTTGAATGGTTAAGCACTTCATAATGCCCAATAAAAAGTCACAAGACAGATGTCTCTCATGCACTTCATCTAATATCACAACTTTGTACATAGAAAGCATGGGATCTGTGGATACCTGCCTCAACAACAAGCCCTCCGTCAGAAACAAAATTTTGGTATGAGACGTCTTGCTCTTTTCAAATCGTATTTGATAGCCAACTTCCGTTTTGTATTCATTTAAAGTTTCGTAAGCAACTCTCTTGCAGAGGGATATACAAGCAATTCTCCGAGGTTGGGTACAAGCTATGCTGTCGTAACCGGCAGCCATAAGATATTGTGGCACCTGTGTCGATTTACCACAGCCAGTATCACCAGCAACCAGTACAACCTGATTACTTTCCACAGCTTTCAATATATCCGTCCGATATTTACTAATAGGAAGATTTTCCTGAGCTTCACGAAGCTTCTTTATTTTGGCTTCCTGTTGCTTCTTCATGCAGTTCAGGTACAATTCGATAATGTATGCAAATTCGATCAGATTATCACTGCTTAAAGACGATTCCTGGTCGTCACGGAATAAGTGTCCTCTCATTAGCATGTTCTCCAATTCGTCCTCGTCCAGGGAAAAGTCCAGCTTTGCATTTACTTCATTTGAAATATGGGTGGATGGTCCTATTAAGGATATTAAAAAGATTTTGTAGTTAAAGACTACAAACATAG-----------------AAAAAATTACATGCATACAGTCATTTTACAGAAGGTATCACATAGTAATTGGAGCACACAACAATCCTTTAAAATAACATGCTTCTCAGAAGATAAGAAGGAACCACTGTGTATTCAGAGCACTGATGTACAAAGCGGAAGATATTTGTGATCCGCTAATTATATAAATAAAGTTGATTGTGGTGTATGTTGTTTGTAGTTACCTCATACAAATTGTTATTACACATTTGATATAATCGAATCCTGTTATAATGAACCTGGCTTGTAAC-------------------------------
Nbishopi_DryFalls_N150 ----------------------------------------------------------------------------------------------------------------------------GCAGTTGACAAGAATAGATAAGAGTAAAAAAGAAATTCTATAGACAAGAAAATTTCCTCAAATGACTCCTTCAATCACGGTATCATCAATGTAATAACTTACTTGAATAACGGGACAATCTTGGAAATATTCCGAAAAAAGTTCGATATTGATTGTAGCAGACATCAACAAAATTTTAAGGTCCGGTCTTTGAATGGTTAGGCACTTCATAATGCCCAATAAAAAGTCACAAGACAGATGTCTCTCATGCACCTCATCTAATATCACAACTTTGTACATAGAAAGCATGGGATCTGTGGACACCTGCCTCAACAACAAGCCCTCCGTCAGAAACAAAATTTTGGTATGAGACGTCTTGCTCTTTTCAAATCGTATTTGATAGCCAACTTCCGCCTTGTATTCATTTAAAGTTTCGTAAGCAACTCGCTTGCAGAGGGATATACAAGCAATTCTCCGAGGTTGGGTACAAGCTATGCTGTCGTAGCCAGCAGCCATAAGATATTGTGGCACTTGTGTCGATTTACCACAGCCAGTATCACCAGCAACCAGTACAACCTGATTACTTTCCACAGCTTTCAATATGTCTGTCCGATATTTACTAATAGGAAGATTTTCCTGGGCTTCGCGAAGCTTCTTTAGTTTGGCTTCCTGTTGCTTCTTCATGCAGTTCAGGTACAATTCGATAATATATGCAAATTCAATCAGATTGTCACTGCTTAAAGATGATTCCTCGTCGTCACGGAATAAGTGTCCTCTCATCAACATGTTCTCCAATTCGTCGTCATCAAGGGAAAAGTCCAGCTTTGCATTTACTTCATTTGAAATATGGGTGGATGTTCCTATTAAGGATATTAAAAAGATTTTGTAGTTGAAGACTACAAACATAGAAAAAGACAAGACATAGAAAAAATTACATTCATATAGTCCTTTTACAGAAGGTATCACATAGTAATTGGATCACACAACAATCCTTTAAAATAACATGCTTCTCAGAAGATAAGAAGGAACCACTGTATATTGAGAGCAGTGATGTACAAAGCGAGAGATATTTATGATCCACTAATTATATAAACAAAGTGGATTGTGGTGTTTGTTGAATGTATTTACCTCATACAAATTGTTATTACACAT-------------------------------------------------------------------------
Nbishopi_StandingIndian_N131 ----------TAAAATAGTAATTGTTTTACAGAAGCAATGAATTTCATTTGTTTTTTGCATCACCTGAACAATTTATAAAAAGTGACTTATCTGTTTTTAAACTAGACAATCCACATAATAGCTGCAGTTGACAAGAATAGATAAGAGTAAAAAAGAAATTCTATAGACAAGAAAATTTCCTCAAATGACTCCTTCAATCACAATATCATCAATGTAATAACTTACTTGAATAACGGGACAATCTTGGAAATATTCCGAAAAAAGTTCGATATTGATTGTAGCAGACATCAACAAAATTTTAAGGTCCGGTCTTTGAATGGTTAGACACTTCATAATGCCCAATAAAAAGTCACAAGACAGATGTCTCTCATGCACCTCATCTAATATCACAACTTTGTACATGGAAAGCATGGGATCTGTGGACACCTGCCTCAACAACAAGCCCTCTGTCAGAAACAAAATTTTGGTATGAGACGTCTTGCTCTTTTCAAATCGTATTTGATAGCCAACTTCCGTCTTGTATTCATTTAAAGTTTCGTAAGCAACTCTCTTGCAGAGGGATATACAAGCAATTCTCCGAGGTTGGGTACAAGCTATGCTGTCGTAGCCAGCAGCCATAAGATATTGTGGCACTTGTGTCGATTTACCACAGCCAGTATCACCAGCAACCAGTACAACCTGATTACTTTCCACAGCTTTCAATATGTCTGTCCGATATTTACTAATAGGAAGATTTTCCTGAGCTTCACGAAGCTTCTTTAGTTTGGCTTCCTGTTGCTTCTTCATGCAGTTCAGGTACAATTCGATAATATATGCAAATTCAATCAGATTGTCACTGCTTAAAGATGATTCCTCGTCGTCACGGAATAAGTGTCCTCTCATCAACATGTTCTCCAATTCGTCCTCATCAAGGGAAAAGTCCAGCTTTGCATTTACTTCATTTGAAATATGGGAGGATGTTCCTATTAAGGATATTAAAAAGATTTTGTAGTTGAAGACTACAAACATAGAAAAAGACAAGACATAGAAAAAATTACATTCATATAGTCCTTTTACAGAAGGTATCACATAGTAATTGGATCACACAACAATCCTTTAAAATAACATGCTTCTCAGAAGATAAGAAGGAACCACTGTATATTGAGAGCAGTGATGTACAAAGCGAGAGATATTTATGATCCACTAATTATATAAACAAAGTGGATTGTGGTGTTTGTTGAATGTATTTACCTCATACAAATTGTTATTACACATTTGATATAGTCAAATCATGTTATAATGAACCTGGATTGTAACAAACATTCTGAATAATGAACGAAATATCCGT
Nbrimleyi_NewberryCr_N984 CATGGTATCATAAAATAATACTTACGTTATACAGGCTCCCGATGCCA----TAATTATTATCGCCAAGGAAGT-TGTATATAAAAATTTG---------CAAATCAACAATCTGTTGAAGCG--GGGGGAAACACGAATAGGAAATCGC--AAAAATAATCTTTTGCGTTATAAAAAT----TAAATCATCAATTTGGCAATATCGGGACCAATATAATGACTTACTTGAATAACAGGACAATCTTGGAAATATTCCGAAAAAAGTTCGATATTGATTGTAGCCGACATTAGCAAAATTTTAAGGTCAGGTCTTTGAATAGTTAAGCACTTCATAATGCCCAATAAAAAGTCACAGGACAGATGTCTCTCATGCACTTCATCTAATATCACAACTTTGTACATAGAAAGCATGGGATCTGTGGACACCTGCCTCAACAACAAGCCCTCTGTCAGAAACAAAATTTTGGTATGAGACGTCTTGCTCTTTTCAAATCGTATTTGATAGCCAACTTCCGTCTTGTGTTCATTTAAAGTTTCGTAAGCAACTCTCTTGCAGAGGGATATGCAAGCAATTCTCCGAGGTTGGGTACAGGCTATGCTGTCGTAGCCAGCAGCCATAAGATATTGTGGCACTTGTGTTGATTTACCACAGCCAGTATCACCTGCAACCAGTACAACCTGATTACTTTCCACAGCTTTCAATATGTCCGTCCGATATTTACTAATAGGGAGATTTTCCTGGGCTTCACGGAGCTTCTTTATTTTGGCTTCCTGTTGCTTCTTCATGCAGTTCAGGTACAATTCGATAATGTATGCAAATTCAATCAGATTATCACTGCTTAAAGATGATTCCTCGTTGTCCCGGAATAGGTGTCCTCTCATCAGCATGTTCTCCAATTCATCCTCATCAAGGGAAAAGTCCAGCTTTGCATTTACTTCATTTGAAATATGGGTGGATGTTCCTATTAAGGATATTAAATAGATTTTGTAGTTAAAGACTTGAAACATAGAAAAAGACAAAATATAGGAAAAATTACATTTATATAGTCATTTTACAGAAGGTATCGCATAATAATTGGAGCACACAACAATCCTTTAAATTAACATGCATCTTCAAAGATAAGAAGAAAGCACAGTATATTGAGGGGAGTGATGTAACAAGGGGGGTATATTTATGTTCCGCTAATTATATAAATAAAGTTGATTGTGG-------CGAATGTATTTACCTCATAC---CTATTATTC------------------------------------------------------------------------------
Nbrimleyi_RumblingBald_N241 TTTTTT-ATGGAAAATAGGAATAGTATTACAGAAGCAATGGATTTCGTTTGTTTTTTGCATCACCTGAACAATTTACAAAAAGTGACTTATCCAATTTTAAACTAGACAATCCATATAATATCTGTAGTTGACAAGAATAGATAAGAGTAAAAAAAAAATTCTTCGGACAAGAAAAGTTTGTAAAATGACTGCTTCAATCATGGT---ATCAAAGTAATAACTTACTTGAATAACGGGACAATCTTGGAAATACTCCGAAAAAAGTTCAATATTGATTGTAGCCGACATCAACAAAATTTTAAGGTCAGGTCTTTGAATGGTTAGACACTTCATAATGCCCAATAAAAAGTCACAAGACAGATGTCTCTCATGCACTTCATCTAATATCACAACTTTGTACATAGAAAGCATGGGATCTGTGGACACCTGCCTCAACAACAAGCCCTCTGTCAGAAACAAAATTTTGGTATGAGACGTCTTGCTCTTTTCAAATCGTATTTGATAGCCAACTTCCGTCTTGTGTTCGTTTAAAGTTTCGTAAGCAACTCTCTTGCAGAGGGATATGCAAGCAATTCTCCGAGGTTGGGTACAGGCTATGCTGTCGTAGCCAGCAGCCATAAGATATTGTGGCACTTGTGTTGATTTACCACAGCCAGTATCACCGGCAACCAGTACAACCTGATTACTTTCCACAGCTTTCAATATGTCTGTCCGATATTTACTAATAGGGAGATTTTCCTGAGCTTCACGGAGCTTCTTTATTTTGGCTTCCTGTTGCTTCTTCATGCAGTTCAGGTACAATTCGATAATGTATGCAAATTCAATCAGATTATCACTGCTTAAAGATGATTCCTGGTCATCCCGGAATAGGTGTCCTCTCATCAGCATGTTCTCCAATTCATCCTCATCAAGGGAAAAGTCCAGCTTTGCATTTACTTCATTTGAAATATGGGTGGATGTTCCTATTAAGGATATTAAATAGATTTTGTAGTTAAAGACTAGAAACATAGAAAAAGACAAGACATAGGAAAAATTACATTTATATAGTCATTTTACAGAAGGTATCGCATAATAATTGGAGCACACAACAATCCTTTAAATTAACATGCATCTCCAAAGATAAGAAGAAAGCACAGTATATTGAGTGGAGTGATGTAACAAGGGGGGTATATTTATGTTCCGCTAATTATATAAATAAAGTTGATTGTGGTGTATGTCGAATGTATTTACCTCATA---CCTATTATTACACATTTGATATAGTCGAATCCTGTTATAATGAACCTGGCTTGTAACAAACATTCTGAATAATGAACGAAATATCGGT
Ncanei_Egypt_N958 TTTTTTGATGTAAAATAGTAATTGTTTTACAGAAACTATGGATTTGATTTGTTCTTTGCATCTCCTGAACAGTTTTCAAAAAGTGACTTATCTGATTTTAAACTAGACAATCCATATAATAGCTGTAGTTCACAAGAATAGATAAGAGT-AAAAAAAAATTCTATGGACAAGAAAAGTTTGTAAAATGACTGCTCCAATCACAGTATCATCAAAGTAATAACTTACCTGAATAACGGGACAATCTTGGAAATATTCCGAAAAAAGTTCGATATTGATTGTAGCCGACATCAACAAAATTTTAAGGTCAGGTCTTTGAATGGTTAGACACTTCATAATGCCCAATAAAAAGTCACAAGACAGATGTCTCTCATGCACTTCATCTAATATCACAACTTTGTACATAGAAAGCATGGGATCTGTGGACACCTGCCTCAACAACAAGCCCTCTGTCAGAAACAAAATTTTGGTATGAGACGTCTTGCTCTTTTCAAATCGTATTTGATAGCCAACTTCCGTCTTATGTTCATTTAAAGTTTCGTAAGCAACTCTTTTGCAGAGGGATATGCAAGCAATTCTCCGAGGTTGGGTACAGGCTATGCTGTCATAGCCAGCAGCCATAAGATATTGTGGCACTTGTGTTGATTTACCACAGCCAGTATCACCAGCAACCAGTACAACCTGATTATTTTCCACAGCTTTCAATATGTCCGTCCGATATTTACTAATAGGAAGATTTTCCTGGGCTTCACGAAGCTTCTTTATTTTGGCTTCCTGTTGCTTCTTCATGCAGTTCAGGTACAATTCGATGATGTATGCAAATTCAATCAGATTATCACTGCTTAAAGATGATTCCTCGTCGTCACGGAATAGGTGTCCTCTCATCAACATGTTCTCCAATTCATCCTCATCGAGGGAAAAGTCCAGCTTTGCATTTACTTCATTTGAAATATAGGTGGATGTTCCTATTAAGGATATTAAATAGATTTTGTAGTTAAAGACTAGAAACATAGAAAAAGACAAGACATAGGAAAAATTACATTTATATAGTCATTTTACAGAAGGTATTGCATAATAATTGGAGCACACAACAATCCTTTAAAATAACATGCATCTTCAAAGATAAGATGAAAGCACAGTATATT-AAAGAAGTGATGTAACAAGGGGGGTATATTTATGTTCCGCTAATTATATAAATAAAGTTAATTGTGGTGTATGTCGAATGTATTTACCTCATACAATTTTTTACTTTGTAGTTGTTGTGGTAGAATAAAGTTATAAAAAATCTAACTACTAACAAACATTTTGAACAATGCATGCAAAATATTT
Ncarolinensis_Grandfather_N218 TTTTTTGATGTAAAATAGTAATTGTTTTACAGAAGCAATGGATTTCATTTGTTTTTTGCATCTCTTGAACAATTTACAAAAAGTGACTCATCTGTTTTTAAACTAGATAATCCATATAATAGCTGTAGTTGACAAGAATAGATAAAAGTATAAAAAAAATTATATGGACAAGAAAAGTTTCTCAAATAACTGCTTCAATCACGGTATCATCAATGTAATAACTTACTTGAATAACGGGACAATCTTGGAAATATTCCGAAAAAAGTTCGATATTGATTGTAGCAGACATCAACAAAATTTTAAGGTCAGGTCTTTGAATGGTGAGGCACTTCATAATGCCCAATAAAAAGTCACAAGACAGATGTCTCTCATGCACCTCATCTAATATCACAACTTTGTACATAGAAAGCATGGGATCTGTGGACACCTGCCTCAACAACAAGCCCTCTGTCAGAAACAAAATTTTGGTATGAGACGTCTTGCTCTTTTCAAATCGTATTTGATAGCCAACTTCCGTCTTGTGTTCATTTAAAGTTTCGTAAGCAACTCTCTTGCAGAGAGATATACAAGCAATTCTCCGAGGTTGGGTACAAGCTATGCTGTCATAGCCAGCAGCCATAAGATATTGTGGCACTTGTGTTGATTTACCACAGCCAGTATCACCAGCAACCAGTACAACCTGATTACTTTCCACAGCTTTCAATATGTTTGTCCGATATTTACTAATAGGAAGATTTTCCTGAGCTTCACGAAGCTTCTTTATTTTGGCTTCCTGCTGCTTCTTCATGCAGTTCAGGTACAATTCAATGATGTAAGCAAATTCAATCAGATTATCACTGCTTAAAGATGATTCCTCGTCGTCACGGAATAAGTGTCCTCTCATCAACATGTTCTCCAATTCATCCTCATCAAGGGAAAAGTCCAGCTTTGCATTTATTTCATTTGAAATATGGGTGGATGTTCCTATTAAGGATATTAAAAAGATTTTGTAGTTAAAGACTACAAACATAGAAAAAAACAAGACATAGGAAAAATTACATTCATATAGTCATTTTACAGAAGGTATCACATAATAATTGGATCACGCAACAATCCCTTAAAATAACATGCATCTCCAAATATAATTAGGAAGCACTGTATATTGAAAGCAGTGATGTACAAAGCAGGAGATATTTATGATCCACTAATTATATAAATAAAGTTGATTGATGTGTATGTTGAATGTATTTACCTCATACAAATTGTTATTACACATTAGATATAATCAAATCCTGTT----------------------------------------------------
Ncarolinensis_LinvilleCaverns_N227 ---------------------------------------------------------------------------------------------------------------------------------------------------------------------------------------------------------------------------------------------------------------------------CGATATTGATTGTAGCAGACATCAACAAAATTTTAAGGTCAGGTCTTTGAATGGTGAGGCACTTCATAATGCCCAATAAAAAGTCGCAAGACAGGTGTCTCTCATGCACCTCATCTAATATCACAACTTTGTACATAGAAAGCATGGGATCTGTGGACACCTGCCTCAACAACAAGCCCTCTGTCAGAAACAAAATTTTGGTATGAGACGTCTTGCTCTTTTCAAATCGTATTTGATAGCCAACTTCCGTCTTGTGTTCATTTAAAGTTTCGTAAGCAACTCTCTTGCAGAGAGATATACAAGCAATTCTCCGAGGTTGGGTACAAGCTATGCTGTCATAGCCAGCAGCCATAAGATATTGTGGCACTTGTGTTGATTTACCACAGCCAGTATCACCAGCAACCAGTACAACCTGATTACTTTCCACAGCTTTCAATATGTTAGTCCGATATTTACTAATAGGAAGATTTTCCTGAGCTTCACGAAGCTTCTTTATTTTGGCT------------------------------------------------------------------------------------------------------------------------------------------------------------------------------------------------------------------------------------------------------------------------------------------------------------------------------------------------------------------------------------------------------------------------------------------------------------------------------------------------------------------------------------------------------------------------------
Ncarteri_English_N031 TTTTTTGATGTAAAATAGTAATTGTTTTACAGAAGCAATGAATTTCATTTGTTTTTTGCATCTCCTGAACAATTTACAAAAAGTGACTCATTTGTTTTTAAACTAGACAATCCATATAATAGCTGTAGTTGACAAGAATAGATAAAAGTATAAAAAAAATTCTATGGACAGGAAAAGTTTCTCAAATGACTGCTTCAATCACAGTAACATCAACGTAATAACTTACTTGAATAACAGGACAATCTTGGAAATATTCCGAAAAAAGTTCGATGTTAATTGTAGCAGACATCAACAAAATTTTAAGGTCAGGTCTTTGAATGGTTAGACACTTCATAATACCCAATAAAAAGTCGCAAGACAGATGTCTCTCATGCACTTCATCTAATATCACAACTTTGTACATAGAAAGCATGGGATCTGTGGACACCTGCCTCAACAACAAGCCCTCTGTCAGAAACAAAATTTTGGTATGAGACGTCTTGCTCTTTTCAAATCGAATTTGATAGCCAACTTCCGTCTTGTATTCATTTAAAGTTTCGTAAGCAACTCTCTTGCAGAGGGATATACAAGCAATTCTCCGAGGTTGGGTACAAGCTATGCTGTCGTAGCCGGCAGCCATAAGATATTGTGGCACTTGTGTCGATTTACCACAGCCAGTATCACCAGCAACCAGTACAACCTGATTACTTTCCACGGCTTTCAATATGTCCGTTCGATATTTACTAATAGGAAGATTTTCCTGAGCTTCACGAAGCTTCTTTAGTTTGGCTTCCTGTTGCTTCTTCATGCAGTTCAGGTACAATTCGATAATATATGCAAATTCAATCAGATTATCACTGCTTAAAGATGATTCCTCGTCGTCACGGAATAAGTGTCCTCTCATCAACATGTTCTCCAATTCATCCTCATCAAGGGAAAAGTCCAGCTTTGCATTTACTTCATTTGAAACATGGGTGGATGTTCC---------TATTAAAGAGATTTTGTAGTTAAAGACTACAAACATAAAAAAAAATAAGACATAGAAAAAATTACATTCATGTAGTCATTTCACAGAAGGTATCACATAATAATTGGATCACACAACAATCCTTTAATATAACATGCTTCTCAGCAAATAAGAAGGAATTACTGTATATTGAGAGCAGTGATGTAACAAGGAGGAGATATTTATGATCCACCAATTATATAAACAAAGTTGATTGTGGTGTTTGTTGAATGTATTTACCTCTTACAAACTGTAATTACACATTTGATATAGTCGAATCCTGTTATAATGAACCTGGCTTGTAACAAACATT--GAATAATGAACAAAATATCTAT
Ncarteri_LaurelCave_nearTYPE_N0296 TTTTTTTATGTAAAATAGTAATTGTTTTAGAGAAGCAAGGAATTTCATTTGTTTTTTGCATCTCCTGAACAATTTACAAAAAATGACTCATTTGTTTTT-AACTAGACAATCCATATAATAGCTGTAGTTGACAAGAATAGATAAAAGTAATAATAAAATTCTATGAACAGGAAAAGTTTCTCAAATGACTGCTTCAATCACAGTAACATCAACATAATAACTTACTTGAATAACGGGACAATCTTGGAAATATTCCGAAAAAAGTTCGATATTGATTGTAGCAGACATTAACAAAATTTTAAGGTCAGGTCTTTGAATGGTTAGACACTTCATAATACCCAATAAAAAGTCGCAAGACAGATGTCTCTCGTGCACTTCATCTAATATCACCACTTTGTACATAGAAAGCATGGGATCTGTGGACACCTGCCTCAACAACAAGCCCTCTGTCAGAAACAAAATTTTGGTATGAGACGTCTTGCTCTTTTCAAATCGAATTTGATAGCCAACTTCCGTCTTGTATTCATTTAAAGTTTCGTAAGCAACTCTCTTGCAGAGGGATATACAAGCAATTCTCCGAGGTTGGGTACAAGCTATGCTGTCGTAGCCGGCAGCCATAAGATATTGTGGCACTTGTGTCGATTTACCACAGCCAGTATCACCAGCAACCAGTACAACCTGATTACTTTCCACAGCCTTCAATATGTCTGTTCGATATTTACTAATAGGAAGATTTTCCTGAGCTTCACGAAGCTTCTTTAGTTTGGCTTCCTGTTGCTTCTTCATGCAGTTCAGGTACAATTTGATAATATATGCAAATTCAATCAGATTATCACTGCTTAAAGATGATTCCTCGTCGTCACGGAATAAGTGTCCTCTCATCAACATGTTCTCCAATTCGTCCTCATCAAGGGAAAAGTCCAGCTTTGCATTTACTTCATTTGAAACATGGGTGGATGTTCC---------TATTAAAGAGATTTTGCAGTTAAAGACTACAAACATAAAAAAAAATAGGACATAGAAAAAATTATATTCATGTAGTCATTTCCCAGAAGGTATCGCATAATAATTGGATCGCACAACAATCCTTTAAAATAGCATGCTTCTCAGCAAATAAGAAGAAACCACTGTATATTGAGAGCAGTGATGTAACAAGGAGGAGATATTTATGATCCGCCAATTATATAAACAAAGTTGATTGTGGTGTTTGTTGAATGTATTTACCTCTTACAAACTGTAATTACACATTTGATATAGTCGAATCCTGTTATAATGAACCTGGCTTGTAACAAACATT--GAATAATGAACAAAATATCCAT
Ncarteri_PilotMtn_G2185 TTTTTTGATGTAAAATAGTAATTGTTTTACAGAAGCAATGAATTTCATTTGTTTTTTGCATCTCCTGAACAATTTACAAAAAGTGACTCATTTGTTTTTAAACTAGACAATCCATATAATAGCTGTAGTTGACAAGAATAGATAAAAGTTAAAAAAAAATTCTATGGACAAGAAAAGTTTCTCAAATGACTGCTTCAATCACAGTAACATCAACATAATAACTTACTTGAATAACGGGACAATCTTGGAAATATTCCGAAAAAAGTTCGATATTGATTGTAGCAGACATCAACAAAATTTTAAGGTCAGGTCTTTGAATGGTTAGACACTTCATAATACCCAATAAAAAGTCGCAAGACAGATGTCTTTCATGCACTTCATCTAATATCACTACTTTGTACATAGAAAGCATGGGATCTGTGGACACCTGCCTCAACAACAAGCCCTCTGTCAGAAACAAAATTTTGGTATGAGACGTCTTGCTCTTTTCAAATCGTATTTGATAGCCAACTTCCGTCTTGTATTCATTTAAAGTTTCGTAAGCAACTCTCTTGCAGAGGGATATACAAGCAATTCTCCGAGGTTGGGTACAAGCTATGCTGTCGTAGCCGGCAGCCATAAGATATTGTGGCACCTGTGTCGATTTACCACAGCCAGTATCACCAGCAACCAGTACAACCTGATTACTTTCCACGGCTTTCAATATGTCCGTCCGATATTTACTTATAGGAAGATTTTCCTGAGCTTCACGAAGCTTCTGTAGTTTGGCTTCCTGTTGCTTCTTCATGCAGTTCAGGTACAATTCAATAATATATGCAAATTCAATCAGATTATCACTGCTTAAAGATGATTCCTCGTCGTCACGGAATAAGTGTCCTCTCATCAACATGTTCTCCAATTCATCCTCATCAAGGGAAAAGTCCAGCTTTGCATTTACTTCATTTGAAACATGGGTGGATGTTCC---------TATTAAAGAGATTTTGTAGTTAAAGACTACAGACATAAAAAAAAATAAGACATAGAAAAAATTACATTCATGTAGTCATTTCACAGAAGGTATCACATAATAATTGGATCGAACAACAATCCTTTAAAATAACAGGCTTCTCAGCAAATAAGAAGGAACCACTGTATATTGAGAGCAGTGATGTAACAAAGAGGAGATATTTATGATCCACCAATTATATAAACAAAGTTGATTGTGGTGTTTGTTGAATGTATTTACCTCTTACAAACTGTAATTACACATTTGATATAGTCAAATCCTGTTATAATGAACCTGGCTTGTAACAAACATT--GAATAATGAACAAAATATCCAT
Ncarteri_Pitchfork_N363 ---------------TAGTAATTGTTTTACAGAAGCAATGGATGTCATTTGTTTTTTACATCTCCTGAACAATTTACAAAAAGTGACTAATCTGTTTTTAAACTAGACAATCCATATAATACCTGTAGTTGACAAGAATAGATAAAAGTATAAAAAAAATTCTATGGACAAGAAAAGTTTCTCAAATGACTGCTTCAATCACAGTATCATCAATGTAATAACTTACTTGAATAACGGGACAATCTTGGAAATATTCCGAAAAAAGTTCGATATTGATTGTAGCAGACATCAACAAAATTTTAAGGTCAGGTCTTTGAATGGTTAGACACTTCATAATACCCAATAAAAAGTCGCAAGACAAATGTCTCTCATGCACTTCATCTAATATCACAACTTTGTACATAGAAAGCATGGGATCTGTGGAAACCTGCCTCAACAACAAGCCCTCTGTCAGAAACAAAATTTTGGTATGAGACGTCTTGCTCTTTTCAAATCGTATTTGATAGCCAACTTCCGTCTTGTATTCATTTAAAGTTTCGTAAGCAACTCTCTTGCAGAGAGATATACAAGCAATTCTCCGAGGTTGGGTACAAGCTATGCTGTTGTAGCCAGCAGCCATAAGATATTGTGGCACTTGTGTCGATTTACCACAGCCAGTATCACCAGCAACCAGTACAACCTGATTACTTTCCACGGCTTTCAATATGTCCGTCCGATATTTACTAATAGGAAGATTTTCCTGAGCTTCACGAAGCTTCTTTATTTTGGCTTCCTGTTGCTTCTTCATGCAGTTCAGGTACAATTCAATGATGTACGCAAATTCGATCAGATTGTCACTGCTTAAAGACGATTCCTCGTCGTCACGGAATAAGTGTCCTCTCATCAACATGTTCTCCAATTCATCCTCATCAAGGGAAAAGTCCAGCTTTGCATTTACTTCATTTGAAACATGGATGGATGTTCC---------TATTAAAGAGATTTTGTAGTTAAAGACTACAAACATAAAAAAAAATAAGAC--GGAAAAAATTGCATTCATATAGTCATTTTGCAGAAGGTATTGTATAATAATTGGATCACACAACAATCCTTCAAAATAACATGCTTCTCAGAAGATAAGAAAGAACCACCGTATATTGAGAGCAGTGATGTAACAAGGAGGAGATATTTATGATCCGCCAATTATATAAACAAAGTTGATTATGGTGTTTGTTGAATGTATTTACCTCTTACAAACTGTAATTACACATTTGATGTAGTCGAATCCTGTT----------------------------------------------------
Ncarteri_WeberCty_N1044 TTGT----------AAAAAAAAAATCTTCCATGAGCAATGGGTTTTATTTGTTTTTTGCATCTCCTGAACAATTTACAAAAAGTGACTCATTTGTTTTTAAACTAGACAATCCATATAATAGCTGTAGTTGACAAGAATAGATAAAAGT---AAAAAAAATCTATGGACAGGAAAAGTTTCTCAAATGACCGCTTCAATCACAGTAATATCAACGTAATTACTTACTTGAATAACGGGACAATCTTGGAAATATTCCGAAAAAAGTTCGATATTGATTGTGGCAGACATCAACAAAATTTTAAGGTCGGGTCTTTGAATGGTTAGACACTTCATAATACCCAATAAAAAGTCGCAAGACAGATGTCTCTCATGCACTTCATCTAATATCACAACTTTGTACATAGAAAGCATGGGATCTGTGGACACCTGCCTCAACAACAAGCCCTCTGTCAGAAACAAAATTTTGGTATGAGACGTCTTGCTCTTTTCAAATCGAATTTGATAGCCAACTTCCGTCTTGTATTCATTTAAAGTTTCGTAAGCAACTCTCTTGCAGAGGGATATACAAGCAATTCTCCGAGGTTGGGTACAAGCTATGCTGTCGTAGCCGGCAGCCATAAGATATTGTGGCACTTGTGTCGATTTACCACAGCCAGTGTCACCAGCAACCAGTACAACCTGATTACTTTCCACGGCTTTCAATATGTCCGTCCGATATTTACTAATAGGAAGATTTTCCTGAGCTTCACGAAGCTTCTTTAGTTTGGCTTCCTGTTGCTTCTTCATGCAGTTCAGGTACAATTCGATAATATATGCAAATTCAATCAGATTATCACTGCTTAAAGATGATTCCTCGTCGTCACGGAATAAGTGTCCTCTCATCAACATGTTCTCCAATTCATCCTCATCAAGGGAAAAATCCAGCTTTGCATTTACTTCATTTGAAACATGGGTGGATGTTCC---------TGTTAAAGAGATTTTGTAGTTAAAGACTACAAACATAAAAAAAAATAAAACATAGAAAAAAATACATTCATGTAGTCAATTCACAGAAGGTATCGCATAATAATTGGATCGCACAACAATCCTTTAAAATAACATGCTTCTCAGCAAATAAGAAGGAACCACTGTATATTGAGAGCAGTGATGTAACAAGGAGGAGATATTTATGATCCACCAATTATATAAACAAAGTTGATTGTGGTGTTTGTTGAATGTATTTACCTCTTACAAACTGTAATTACACGTTTGATATAGTCGAATCCTGTTATAATGAACCTGGCTTGTAACAAACATT--GAATAGTGAACAAAATA-----
Ncarteri_div__RainbowCave_G2089 TTTTTTGATTTAAAATATTATTTGTTTTATAGAATCAATGGATTTCATTTGTTTTTAGCATTTCATGAACAATTTACAAAAAGTGACTTATCTGTTTTTAAACTAGACAATCTATATAGCTGCTGTAATTGTCAAGAATGGATAAAAAT---AAAAAAAATCTACGGACAAGAAAAGTTCCTGAAATGGCTACTTCAATCCTGGTATCATCAATGTAATAACTTACTTGAATAACGGGACAATCTTGGAAATATTCCGAAAAAAGTTCGATGTTGATTGTAGCCGACATCAACAAAATTTTAAGATCAGGTCTTTGAATGGTTAAGCACTTCATAATGCCCAATAAAAAGTCGCAAGACAGATGTCTCTCATGTACTTCATCTAATATCACAACTTTGTACATAGAAAGCATGGGATCTGTGGACACCTGCCTCAACAACAAGCCCTCTGTCAGAAACAAAATTTTGGTATGGGACGTCTTGCTCTTTTCAAATCGTATCTGATAGCCAACCTCCGTTTTGTATTCATTTAAAGTTTCGTAAGCAACCCTCTTGCAGAGGGATATACAAGCAATTCTCCGAGGTTGAGTACAAGCTATGCTGTCGTAGCCAGCAGCCATAAGATATTGTGGCACTTGTGTTGATTTACCACAGCCAGTATCACCAGCAACCAGTACAACCTGATTACTTTCCACAGCTTTCAATATGTCTGTCCGATATTTACTAATAGGAAGATTTTCCTGAGCTTCGCGGAGCTTCTTTATTTTGGCTTCTTGCTGTTTCTTCATGCAGTTCTGGTATAATCCAATGATGTATGCAAATTCAATCAGGTTATCACTGCTTAAAGATGATTCCTCGTCGTCACGGAATAAGTGTCCCCTCATCAGCATGTTTTCCAATTCATCCTCATCAAGGGAAAAGTCCAGCTTTGCATTTACCTGATTTGAAATATTGGAGGATGTTCCTATTAAAAGTATTAAATAGATCTTTTAGTTAAAGATTACAAACAAAG-----------------AAAAAATTATGTTCATGTAGTCATTTTATAGAAGGTTTCACATAATAATTGGATCACACAACAATCCTTTAAAATAATATATTTCTCAAAAGATGAGAAGGAAGTACAATATATTGAGAGGAATGATGCACCAAGGTGAAATTATTTATGATCTGCTAATTATATAAATAAAACTAATCGAGGTATTTGTTGAATGTATTTATCTCATACAAATTGCTATTATAAATTTGATATAATCGAATCCTGTTATAATGAACCTGGCTTACAACAAACATTTTGAATAATGAACGAAATATCCAT
Ncherokee_BallhootScar_N193 TTTTTTGATGTAAAATAGTAATTGTTTTACAGAAGCAATGGATTTTATTTGTTTTTTGCATCTCCTGAACAACTTACAAAAACTGACTTATCTGATTTTAAACTAGACAATCCATATAATAGCTGTAGTTGACAAGAATAGATAAGAGT--AAAAAAAAATCTATGAACAAGAAAGTTCCTCGAAATGACTACTTCAATCACGGTATCATCAATGTAAAAACTTACTTGAATAACGGGACAATCTTGGAAATATTCCGAAAAAAGTTCGATATTGATTGTAGCAGACATCAACAAAATTTTAAGGTCAGGTCTTTGAATGGTGAGGCACTTCATAATGCCCAATAAAAAGTCGCAAGACAGATGTCTCTCGTGCACTTCATCTAATATCACAACTTTGTACATAGAAAGCATGGGATCTGTGGACACCTGCCTCAACAACAAGCCCTCTGTCAGAAACAAAATTTTGGTATGAGATGTCTTGCTCTTTTCAAATCGTATTTGATAGCCAACTTCCGTCTTGTATTCATTTAAAGTTTCGTAAGCAACTCTCTTGCAGAGGGATATACAAGCAATTCTCCGAGGTTGGGTACAAGCTATGCTGTCGTAGCCAGCAGCCATAAGATATTGTGGCACTTGTGTTGATTTACCACAGCCAGTATCACCAGCAACCAGTACAACCTGATTACTTTCCACAGCTTTCAATATGTCTGTCCGATATTTACTAATAGGAAGATTTTCCTGAGCTTCACGAAGCTTCTTTAGTTTGGCTTCCTGTTGCTTCTTCATGCAGTTCAGGTACAATTCGATAATGTATGCAAATTCAATCAGATTGTCACTGCTTAAAGATGATTCCTCGTCGTCACGGAATAAGTGTCCTCTCATCATCATGTTCTCCAATTCATCCTCATCAAGGGAAAAGTCCAGCTTTGCATTTACTTCATTTGAAATATGGGTCGATGTTCCTATTAAGGATATTAAAAAGATTTTGTAGTTAAAGACTACAAACATAGAAAAAAACAAGACATAAAAAAA---ACATTCATGTAGTCATTTCACAGAAGGTATCACATAATAATTGGATCACACAACAATCCTTTAAAATAACATGCTTCTCAGAAGATAAGAAGGAAGCACTGTATATTGAGAGCAG---TGTAACAAGGAGGAGATATTTATGATCCGCTAATTATATAAATAAAGTTGATTGTGGTATTCATAGAATAAATTTTTCTCAT-----TACTTGTTAAGATTTATCTGTATCGATATTTTGTTAAATTTAATC---------GTAAAGAATTATTATTTTTATCGTAGGTTATCT
Ncherokee_BalsamMtn_N891 TTTTTTGATGTGAAATAGTAATTGTTTTACAGAAGCAATGGATTTCATTTGTTTTTTGCATCTCCTGAACAACTTACAAAAACTGAGTTATCTGTTTTTAAACTAGACAATCCATATAATAGCTGTAGTTGACAAGAATAGATAAGAGTAAAAAAAAAATTCTATGAACAAGAAAAGTTCCTCAAATGACTGCTTCAATCACGGTATCATCAATGTAATAACTTACTTGAATAACGGGACAATCTTGGAAATATTCCGAAAAAAGTTCGATATTGATTGTAGCAGACATCAACAAAATTTTAAGGTCAGGTCTTTGAATGGTTAGGCATTTCATAATGCCCAATAAAAAGTCGCAAGACAGATGTCTCTCGTGCACTTCATCTAATATCACAACTTTGTACATAGAAAGCATGGGATCTGTGGACACCTGCCTCAACAACAAGCCCTCTGTCAGAAACAAAATTTTGGTATTAGACGTCTTGCTCTTTTCAAATCGTATTTGATAGCCAACTTCCGTCTTGTATTCATTTAAAGTTTCGTAAGCAACTCTCTTGCAGAGGGATATACAAGCAATTCTCCGAGGTTGGGTACAAGCTATGCTGTCGTAGCCAGCAGCCATAAGATATTGTGGCACTTGTGTTGATTTACCACAGCCAGTATCACCAGCAACCAGTACAACCTGATTACTTTCCACAGCTTTCAATATGTCTGTCCGATATTTACTAATAGGAAGATTTTCCTGAGCTTCACGAAGCTTCTTTAGTTTGGCTTCCTGTTGCTTCTTCATGCAGTTCAGGTACAATTCGATAATGTATGCAAATTCAATCAGATTATCACTGCTTAAAGATGATTCCTCGTCGTCACGGAATAAGTGTCCTCTCATCAACATGTTCTCCAATTCATCCTCATCAAGGGAAAAGTCCAGCTTTGCATTTACTTCATTTGTAATATGGGTGGATGTTCCTATTAAGGATATTAAAAAGATTTTGTAGTTAAAGACTACAAACATAGAAAAAACCAAGACATAGGAAAAATTATATTCATATAGTCATTTTACAGTAGGTATCACATAATAATCGGATCACACTACAATCCTTTAAAATAACATGCTTCTCAGAAGATAAGAAGGAAGCACTGTATATTGAGAGCAGTGATGTAATGAG---GAAATATTTATGATCTGCTAATTATATAAATACAGTTGATTG-------TGCTGAATGTATTTATCTCATACAAACTGTTATTACACATTAGATATAATCGAATCCTGTTATAATGAACC-----TATAACAAACATTCCAAATAATGAACAAAATATCTGT
Ncherokee_SIndianCrk_N681 ----------------------------------------------------------------------------------------------------------------------------GTAGTTGACAAGAATAGATAAGAGTAAAAAAAATAATCTATGGACAAGAAAGTTTGCCGAAATGACTGCTTCAATCACGGTATCATCAATGTAATAACTTACTTGAATAACGGGACAATCTTGGAAATATTCCGAAAAAAGTTCGATATTGATTGTAGCAGACATCAACAAAATTTTAAGGTCAGGTCTTTGAATGGTGAGGCACTTCATAATGCCCAATAAAAAGTCGCAAGACAGATGTCTCTCGTGCACTTCATCTAATATCACAACTTTGTACATAGAAAGCATGGGATCTGTGGACACCTGCCTCAGCAACAAGCCCTCTGTCAGAAACAAAATTTTGGTATTAGACGTCTTGCTCTTTTCAAATCGTATTTGATAGCCAACTTCCGTCTTGTATTCATTTAAAGTTTCGTAAGCAACTCTCTTGCAGAGGGATATACAAGCGATTCTCCGAGGTTGGGTACAAGCTATGCTGTCGTAGCCAGCAGCCATAAGATATTGTGGCACTTGGGTTGATTTACCACAGCCAGTATCACCAGCAACCAGTACAACCTGATTACTTTCCACAGCTTTCAATATGTCTGTCCGATATTTACTAATAGGAAGATTTTCCTGAGCTTCACGAAGCTTCTTTAGTTTGGCTTCCTGTTGCTTCTTCATGCAGTTCAGGTACAATTCGATAATGTATGCAAATTCAATCAGATTATCACTGCTCAAAGATGATTCTTCGTCGTCACGGAATAAGTGTCCTCTCATCAACATGTTCTCCAATTCATCCTCATCAAGGGAAAAGTCCAGCTTTGCATTTAATTCATTTGAAATATGGGTGGATGTTCCTATTAAGGATATTAAAAAGATTTTGTAGTTAAAGACTACAAACATAGAAAAAAACAAGACATAAAAAAAATTACATTCATGTAGTCATTTCACAGAAGGTATCGCATAATAATTGGATCACACAGCAATCCTTTAAAATAACATGCTTCTCAGAAGATAAGAAGGAAGTACTGTATA-------------------------------------------------------------------------------------------------------------------------------------------------------------------------------------------
Ncooperi_BeaverCrk_N1002 TATCAATTTGTAAAATAAAAATTATTCCAT--AAACAATGAATTTTATTTGTTTTTCGCATCTCCTGAACAATTTACAAAAAGTGACTTATCTGTTTTTAAACTAGACAGTCCATATAATAGCTGTAGTTGACAAGAATAGATAAAAGTATAAAAAAAATTCTATGGACAAGAAAAGTTTCTCAAATGACTGCTTCAATCACAGTATCATCAATGTAATAACTTACTTGAATAACGGGACAATCTTGGAAATATTCCGAAAAAAGTTCGATATTGATTGTAGCAGACATCAACAAAATTTTAAGGTCCGGTCTTTGAATGGTGAGGCACTTCATAATGCCCAATAAAAAGTCACAAGACAGATGTCTCTCATGCACCTCATCTAATATCACAACTTTGTACATAGAAAGCATGGGATCTGTGGACACCTGCCTCAACAACAAGCCCTCCGTCAGGAACAAAATTTTGGTATGAGACGTCTTGCTCTTTTCAAATCGAATTTGATAGCCAACTTCCGTCTTGTATTCATTTAAAGTTTCGTAAGCAACTCTCTTGCAGAGGGATATACAAGCAATTCTCCGAGGTTGGGTACAAGCTATGCTGTCGTAGCCAGCAGCCATAAGATATTGTGGCACTTGTGTCGATTTACCACAGCCAGTATCACCAGCAACCAGTACAACCTGATTACTTTCCACGGCTTTCAATATGTCTGTCCGATATTTACTAATGGGAAGATTTTCTTGAGCTTCACGAAGCTTCTTTAGTTTGGCTTCCTGTTGCTTCTTCATGCAGTTCAGGTACAATTCAATGATGTATGCAAATTCAATCAGATTGTCACTGCTTAAAGATGATTCCTCGTCGTCACGGAATAAGTGTCCTCTCATCAACATGTTCTCCAATTCGTCCTCATCAAGGGAAAAGTCCAGCTTTGCATTTACTGAATTTGAAATATGGGAGGATGTTCCTATTAAGGATATTAAAAAGATTTTGTAGTTAAAGACTACAAACATAGAAAAAGACAAGACATAGAAAAAATTACATTCATATTGTCCTTTTACAGAAGGTATCACATAGTAATTGGATCACACAACAATCCTTTAAAATAATATGCTTCTCAGAAGATAAGAAGGAAGCACTGTATATTGAGAGCTGTGGTGTACAAAGCGGGAGATATTTATGATCCACTAATTATATAAATAAAGTTGATTGTGGTGTTTGTTGAATGTATTTACCTCATACAAATTG------------------------------------------------------------------------------------
Ncooperi_BrasstBald_N824 ---------------------------------------------------------------CCTGAACAATTTACAAAAAGTGACTCATCTGTTTTTAAACTAGACAGTCCATATAATAGCTGTAGTTGACAAGAATAGATAAAAGTAAAAAAAAAATTCTATGGACAAGAAAAGTTTCTCAAATGACAGCTTCAATCACAGTATCATCAATGTAATAACTTACTTGAATAACGGGACAATCTTGGAAATATTCCGAAAAAAGTTCGATATTGATTGTAGCAGACATCAACAAAATTTTAAGGTCCGGTCTTTGAATGGTTAGGCACTTCATAATGCCCAATAAAAAGTCGCAAGACAGATGTCTCTCATGCACCTCATCTAATATCACAACTTTGTACATAGAAAGCATGGGATCTGTGGACACCTGCCTCAACAACAAGCCCTCTGTCAGGAACAAAATTTTGGTTTGAGACGTCTTGCTCTTTTCAAATCGAATTTGATAGCCAACTTCCGTCTTGTATTCATTTAAAGTTTCGTAAGCAACTCTCTTGCAGAGGGATATACAAGCAATTCTCCGAGGTTGGGTACAAGCTATGCTGTCGTAGCCAGCAGCCATAAGATATTGTGGCACTTGTGTTGATTTACCACAGCCAGTGTCACCAGCAACCAGTACAACCTGATTACTTTCCACAGCTTTCAATATGTCTGTCCGATATTTACTAATAGGAAGATTTTCCTGAGCTTCACGAAGCTTCTTTAGTTTGGCTTCCTGTTGCTTCTTCATGCAGTTCAGGTACAATTCGATAATATATGCAAATTCAATCAGATTATCACTGCTTAAAGATGATTCCTCGTCATCACGGAATAAGTGTCCTCTCATCAACATGTTCTCCAATTCGTCCTCATCAAGGGAAAAGTCCAGCTTTGCATTTACTTCATTTGAAATATGGGTGGATGTTCCTATTAAGGATATTAAAAAGATTTTGTAGTTAAAGACTACAAACATAGAAAAAGACATGACATAGAAAAAATTACATTCATATAGTCCTTTTACAGAAGGTATCGCATAATAATTGGATCACGCAACAATCCTTTAAAATAACATGCTTCTCAGAAGATAAGAAGGAAGCACTGTATATTTAGAGCAGTGATGTACAAAGCGGGAGATATTTATGATCCACTAATTATATAAATAAAGTTGATTGTGGTGTTTGT--------------------------------------------------------------------------------------------------------------
Ncooperi_CheoahDam_N1122 TTTTTTGATGTAAAATAGGAATAGTATTACAGGAGCAATGGATTTCATTAGTTTTTTACACCTCCTGAACAATTTACAAAAAGTGACTCATCTGTTTTTAAACTAGACAATCCATATAATAGCTGTAGTTGACAAGAATAGATAAGAGTAAAAAAAAAATTCTATGGACAAGAAAAGTTCCTCAAATGACAGCTTCAATCACGGTATCATCAATGTAATAACTTACTTGAATAACGGGACAATCTTGGAAATATTCCGAAAAAAGTTCGATATTGATTGTAGCAGACATCAACAAAATTTTAAGGTCAGGTCTTTGAATGGTGAGGCACTTCATAATGCCCAATAAAAAGTCGCAAGACAGATGTCTCTCATGCACTTCATCTAATATCACAACTTTGTACATAGAAAGCATGGGATCTGTGGACACCTGCCTCAACAACAAGCCCTCTGTTAGGAACAAAATTTTGGTATGAGATGTCTTGCTCTTTTCAAATCGAATTTGATAGCCAACTTCCGTCTTGTATTCATTTAAAGTTTCGTAAGCAACTCTCTTGCAGAGAGATATACAAGCAATTCTCCGAGGTTGGGTACAAGCTATGCTGTCGTAGCCAGCAGCCATAAGATATTGTGGCACTTGTGTCGATTTACCACAGCCAGTATCACCAGCAACCAGTACAACCTGATTACTTTCCACGGCTTTCAATATGTCTGTCCGATATTTACTAATAGGAAGATTTTCCTGAGCTTCACGAAGCTTCTTTAGTTTGGCTTCCTGTTGCTTCTTCATGCAGTTCAGGTACAATTCGATAATATATGCAAATTCAATCAGATTATCACTGCTTAAAGATGATTCCTCGTCGTCACGGAATAAGTGTCCTCTCATCAACATGTTCTCCAATTCGTCCTCATCAAGGGAAAAGTCCAGCTTTGCATTTACTTCATTTGAAATATGGGAGGATGTTCCTATTAAGGATATTAAAAAGATTTTGTAGTTGAAGACTACAAACATAGAAAAAGACAAGACATAGAAAAAATTACATTCATATTGTCCTTTTACAGAAGGTATCACATAGTAATTGGATCACACAACAATTCTTTAAAATAATATGCTTCTCAGAAGATAAGAAGGAATCACTGTATATTGAGAGCTGTGGTGTACAAAGCGGGATATATTTATGATCCACTAATTATATAAA-AAAGTTGATTGTGGTGTTTGTTGAATGTATTTACCTCATACAAATTGTTATTACACATTTGATATAATCGAATCCTGTTATAATGAACCTGGCTTATAACAAACATTTCGAATAATAAACGAAATATCTGT
Ncooperi_NantRiverGorge_N682 --------------------------------------------------------------------------------------------------------------------------------------------GATAAAAGTAATAAAAAAAATCTATGGACAAGAAAAGTTTCTCAAATGACTGCCTCAATCACAGTATCATCAATGCAATAACTTACTTGAATAACGGGACAATCTTGGAAATATTCCGAAAAAAGTTCGATATTGATTGTAGCAGACATCAACAAAATTTTAAGGTCAGGTCTTTGAATGGTGAGGCACTTCATAATGCCCAATAAAAAGTCACAAGACAGATGTCTCTCGTGCACCTCATCTAATATCACAACTTTGTACATAGAAAGCATGGGATCTGTGGACACCTGCCTCAACAACAAGCCCTCCGTCAGGAACAAAATTTTGGTATGAGACGTCTTGCTCTTTTCAAATCGAATTTGATAGCCAACTTCCGTCTTGTATTCATTTAAAGTTTCGTAAGCAACTCTCTTGCAGAGGGATATACAAGCAATTCTCCGAGGTTGGGTACAAGCTATGCTGTCGTAGCCAGCAGCCATAAGATATTGTGGCACTTGTGTCGATTTACCACAGCCAGTATCACCAGCAACCAGTACAACCTGATTACTTTCCACGGCTTTCAATATGTCTGTCCGATATTTACTAATGGGAAGATTTTCCTGAGCTTCACGAAGCTTCTTTAGTTTGGCTTCCTGTTGCTTCTTCATGCAGTTCAGGTACAATTCGATAATGTATGCAAATTCAATCAGATTGTCACTGCTTAAAGATGATTCCTCGTCGTCACGGAATAAGTGTCCTCTCATCAACATGTTCTCCAATTCGTCCTCATCAAGGGAAAAGTCCAGCTTTGCATTTACTGAATTTGAAATATGGGAGGATGTTCCTATTAAGGATATTAAAAAGATTTTGTAGTTAAAGACTACAAACATAGAAAAAGACAAGACATAGAAAAAATTACATTCATATTGTCCTTTTACAGAAGGTATCACATAGTAATTGGATCACACAACAATCCTTTAAAATAATATGCTTCTCAGAAGATAAGAAGGAATCACTGTATATTGAGAGCTGTGGTGTACAAAGCGGGAGATATTTATGATCCACTAATTATATAAATAAAGTTGATTGTGGTGTTTGTTGAATGTATTTACCTCATACAAAGTGTTATTACACATTTGATATAGTCAAATCATGTTATAATGAACCTGGCTTATAACAAACATTCCGAATAATAAACGAAATATCTGT
Ncooperi_RockCrRoad_N1160 TTTTTTG-AGAAAAATAGTAATTGTTTTACAGAAGCAATGGATTTCATTTGTTTTTTGCATCTCCTGAACAATTTACAAAAAGTGACTTATCTGTTTTTAAACTAGACAATCCATATAATAGCTTTAGTTGACAAGAATAGATAAGAGTAAAAAAAAAATTCTATGGACAAGAAAAGTTCCTCAAATGACTCCTTCAATCACAGTATCATCAATGTAATAACTTACTTGAATAACGGGACAATCTTGGAAATATTCCGAAAAAAGTTCGATATTGATTGTAGCAGACATCAACAAAATTTTAAGGTCCGGTCTTTGAATGGTTAGACACTTCATAATGCCCAATAAAAAGTCACAAGACAGATGTCTCTCGTGCACCTCATCTAATATCACAACTTTGTACATAGAAAGCATGGGATCTGTGGACACCTGCCTCAACAACAAGCCCTCTGTTAGAAACAAAATTTTGGTATGAGACGTTTTGCTCTTTTCAAATCGTATTTGATAGCCAACTTCCGTTTTGTATTCATTTAAAGTTTCGTAAGCAACTCTCTTGCACAGAGATATACAAGCAATTCTCCGAGGTTGGGTACAAGCTATGCTGTCGTAGCCAGCAGCCATAAGATATTGTGGCACTTGTGTTGATTTACCACAGCCAGTATCACCAGCAACCAGTACAACCTGATTACTTTCCACAGCTTTCAATATGTCTGTCCGATATTTACTAATAGGAAGATTTTCCTGAGCTTCACGAAGCTTCTTTAGTTTGGCTTCCTGTTGCTTCTTCATGCAGTTCAGGTACAATTCAATGATGTATGCAAATTCAATCAGATTATCACTGCTTAAAGATGATTCCTCGTCGTCACGGAATAAGTGTCCTCTCATCAACATGTTCTCCAATTCGTCCTCATCAAGGGAAAAGTCCAGCTTCGCATTTACTTCATTTGAAATATGGGAGGATGTTCCTATTAAGGATATTAAAAAGATTTTGTAGATAAAGACTACAAACATAGAAAAAGACATGACATAGAAAAAATTACATTCATGTAGTCATTTCACAGAAGGTATCACATAATAATTGGATCACGCAACAATCCTTTAAAATAACATGCTTCTCAGATGATAAGAAGGAAGCACTGTATATTTAGAGCAGTGATGTACAAAGCGGGAGATATTTATGATCTACTAATTATATAAATAAAGTTGATTGTGGTGATTGTTGAATGTATTTACCTCATACAAATTGTTATTACACATTTGATATAATCAAATCCTGTTATAATGAACCTGGCTTATAACAAACATTCCGAATAATGAACTAAATATCTGT
Ncoylei_Apalachia_N1195 -----------------------------------------------TTTAGTTTTTGCATCTCCTGAAAAATTTACAAAAAGTGACTTATCTGATTTTATACTAGACAATCCATATAA-AGCTGTAGTTGACAAGAATAGATAAGAGTAAAAAATATAATCTAAGGACAAGAAAAGTTTGTCAAATGACTCCTTCAATCACGGTATCATCAAAGTAATAACTTACTTGAATAACGGGACAATTTTGGAAATATTCCGAAAAAAGTTCGATATTGATTGTAGCCGACATCAACAAAATTTTAAGGTCAGGTCTTTGAATGGTTAAGCACTTCATAATGCCCAATAAAAAGTCGCAAGACAGATGTCTCTCGTGCACCTCATCTAATATCACAACTTTGTACATAGAAAGCATGGGATCTGTGGACACCTGCCTCAACAACAAGCCCTCCGTCAGAAACAAAATTTTGGTATGAGACGTCTTGCTCTTTTCAAATCGTATTTGATAGCCAACTTCCGTCTTGTATTCGTTTAAAGTTTCGTAAGCAACTCTCTTGCAGAGGGATATACAAGCAATTCTCCGAGGTTGGGTACAAGCTATGCTGTCATAGCCGGCAGCCATAAGATATTGTGGCACTTGTGTTGATTTACCACAGCCAGTATCACCAGCAACCAGTACAACCTGATTACTTTCCACAGCTTTCAATATGTCCGTCCGATATTTACTAATAGGAAGATTTTCCTGAGCTTCATGAAGCTTCTTTAGTTTGGCTTCCTGTTGCTTCTTCATGCAGTTTAGGTACAATTCGATAATGTATGCAAATTCAATCAGATTATCACTGCTTAAAGATGATTCCTCGTCGTCACGGAATAAGTGTCCTCTCATCAACATGTTCTCCAATTCGTCCTCATCAAGGGAAAAGTCCAGCTTTGCATTTACTTCATTTGAAATATGGGTGGATGTTCCTATTAAGGATATTAAAAAGATTTTGTAGTATAAGACTACAAACATAG-AAATGACAAGACATAGAAAAA-----ATTCATATAGTCATTTTACAGAAGGTATCACATAGTAATTGAAGCACACAACAAACCTTTAAAATAACATGCTTCTCAGAAGATAGAAAGGAACCACTGTATATTGAAAGCAGTGATGTACCAAGCGGGAGATATTTCTGATCCACTAATTATATAAATAAAGTTGATTGTGGTGTTTGTTGAATGTATTTACCTCATACAAATTGTTATTACACATTTGATACAATTGAATCCTGTTATAATGAACCT-----------------------------------------
Ncoylei_DinkinCove_N1118 TTTTTTGATGTAAAATAGTAATTGCTTTACAGAAGCAATGGATTTCAGTTATGTTTTGCATCTCCTGAAAAATTTACAAAAAGTGACTTATCTGATTTTATACTAGACAATCCATATAA-AGCTGTAGTTGACAAGAATAGATAAGAGTAAAAAATATAATCTAAGGACAAGAAAAGTTTGTCAAATGACTCCTTCAATCACGGTATCATCAAAGTAATAACTTACTTGAATAACCGGACAATTTTGGAAATATTCCGAAAAAAGTTCGATATTGATTGTAGCCGACATCAACAAAATTTTAAGGTCAGGTCTTTGAATGGTTAAGCACTTCATAATGCCCAATAAAAAGTCGCAAGACAGATGTCTCTCATGCACTTCATCTAATATCACAACTTTGTACATAGAAAGCATGGGATCTGTGGACACCTGCCTCAACAACAAGCCCTCCGTCAGAAACAAAATTTTGGTATGAGACGTCTTGCTCTTTTCAAATCGTATTTGATAGCCAACTTCCGTCTTGTATTCATTTAAAGTTTCGTAAGCAACTCTCTTGCAGAGGGATATACAAGCAATTCTCCGAGGTTGGGTACAAGCTATGCTGTCGTAGCCGGCAGCCATAAGATATTGTGGCACTTGTGTTGATTTACCACAGCCAGTATCACCAGCAACCAGTACAACCTGATTACTTTCTACAGCTTTCAATATGTCCGTCCGATATTTACTAATAGGAAGATTTTCCTGAGCTTCATGAAGCTTCTTTAGTTTGGCTTCCTGTTGCTTCTTCATGCAGTTCAGGTACAATTCGATAATGTATGCAAATTCAATCAGATTATCACTGCTTAAAGATGATTCCTCGTCGTCACGGAATAAGTGTCCTCTCATCAACATGTTCTCCAATTCGTCCTCATCAAGGGAGAAGTCCAGCTTTGCATTTACTTCATTTGAAATATGGGTGGATGTTCCTATTAAGGATATTAAAAAGATTTTGTAGTATAAGACTACAAACATAG-AAATGACAAGACATAGAAAAA-----ATTCATATAGTCATTTTACAGAAGGTATCACATTGTAATTGGAGCACACAACAAACCTTTAAAATAACATGCTTCTCAGAAGATAGAAAGGAACCACTGTATATTGAAAGCAGTGATGTACCAAGCGGGAGATATTTCTGATCCAATAATTATATAAATAAAGTTGATTGTGGTGTTTGTTGAATGTATTTACCTCATACAAATTGTTATTACACATTTGATATAATCGAATCCTGTTATAATGAACCTAACTTATAGCAAACATTCCGGATAATGAACGAAATATCCGT
Ncressleri_AndersonSpringCave_G2075 TGCTTTAGTCCAAAATAGAAATGGTTTTACAGAAGCAATGGATTTCATTTTTTTTTTGCATTTCCTGAACAATTTACAAAA-GTGACTTATCTGTTTTTAAACTAGACAATCCATATAATAGTTGCAGTTGACAAGAATAGATAAGAGTAAAAAAAAAAAATTACGGACAAGAAAAGTTCCTCAAATGACTGCTTCAATCAAGGTATCATCAATGTAATAACTTACTTGAATAACGGGACAATCTTGGAAATAATCCGAGAAAAGTTCGATATTGATTGTAGCTGACATCAACAAAATTTTAAGGTTGGGTCTTTGAATGGTTAAGCATTTCATAATGCCCAATAAAAAGTCACAAGACAGATGTCTCTCATGCACCTCATCTAATATCACAACTTTATACATAGAAAGCATGGGATCTGTGGACACCTGCCTCAACAACAAGCCCTCTGTCAGAAACAAAATTTTGGTATGAGACGTCTTGCTCTTTTCAAATCGTATTTGATAACCAACTTCCGTTTTGTATTCATTTAAAGTTTCGTAAGCAACCCTCTTGCAGAGGGATATACAAGCAATTCTCCGAGGTTGGGTACAAGCTATACTGTCGTAGCCAGCAGCCATAAGATATTGTGGCACCTGTGTGGATTTACCACAACCAGTATCACCAGCAACCAGAACAACCTGATTACTTTCCACAGCTTTCAATATGTCTGTCCGATATTTACTAATAGGAAGATTTTCCTGAGCTTCACGGAGCTTCTTTATTTTGGCTTCCTGTTGTTTCTTTATGCAGTTCAGGTACAATTCAGTGATGTAAGCAAATTCAATCAAATCATCACTGCTTAAAGAGGATTCTTCGTCATCCCGGAATAAGTGCCCTCTCATCAACATGTTTTCCAATTCATCCTCACCAAGGGAAAAGTCCAGCTTTGCATTTACTTCGCTTGACATGTTGGTGGATGTTCCTAATAAAAGAATTAAATAGATTTTGTAGTTAAAGATAACAAACATAGAAAAAGACGAGACATAGAAAAAATTATGTTCATATAGTCATTTCATAGAAGGT-----ATAATAATTGGATCACACAA-AATCCTTTAAAACAACATGCATCTCCAAAGATAAAAAGGAAGCACAGTATATTGAGAGCAGTGATGTAACAAGGAAA---TACTTATGATCTGCCCATTATATACATAAAATTGATGGTGGTGTTCGTTGAATGTATTTACATCATACAAATTGTTATTACAAATTTGATATAGTCAAATACTGCAATAATAGACCTGGCTTATAAGAAGCATACTGAATAATGAACAAAATATCTGT
Ncressleri_PigeonCave_G2077 TGCTTTAGTCCAAAATAGAAATGGTTTTACAGAAGCAATGGATTTCATTTTTTTTTTGCATTTCCTGAACAATTTACAAAA-GTGACTTATCTGTTTTTAAACTAGACAATCCATATAATAGTTGCAGTTGACAAGAATAGATAAGAGTAAAAAAAAAAAATTACGGACAAGAAAAGTTCCTCAAATGACTGCTTCAATCAAGGTATCATCAATGTAATAACTTACTTGAATAACGGGACAATCTTGGAAATAATCCGAGAAAAGTTCGATATTGATTGTAGCTGACATCAACAAAATTTTAAGGTTGGGTCTTTGAATGGTTAAGCATTTCATAATGCCCAATAAAAAGTCACAAGACAGATGTCTCTCATGCACCTCATCTAATATCACAACTTTATACATAGAAAGCATGGGATCTGTGGACACCTGCCTCAACAACAAGCCCTCTGTCAGAAACAAAATTTTGGTATGAGACGTCTTGCTCTTTTCAAATCGTATTTGATAACCAACTTCCGTTTTGTATTCATTTAAAGTTTCGTAAGCAACCCTCTTGCAGAGGGATATACAAGCAATTCTCCGAGGTTGGGTACAAGCTATACTGTCGTAGCCAGCAGCCATAAGATATTGTGGCACCTGTGTGGATTTACCACAACCAGTATCACCAGCAACCAGAACAACCTGATTACTTTCCACAGCTTTCAATATGTCTGTCCGATATTTACTAATAGGAAGATTTTCCTGAGCTTCACGGAGCTTCTTTATTTTGGCTTCCTGTTGTTTCTTTATGCAGTTCAGGTACAATTCAGTGATGTAAGCAAATTCAATCAAATCATCACTGCTTAAAGAGGATTCTTCGTCATCCCGGAATAAGTGCCCTCTCATCAACATGTTTTCCAATTCATCCTCACCAAGGGAAAAGTCCAGCTTTGCATTTACTTCGCTTGACATGTTGGTGGATGTTCCTAATAAAAGAATTAAATAGATTTTGTAGTTAAAGATAACAAACATAGAAAAAGACGAGACATAGAAAAAATTATGTTCATATAGTCATTTCATAGAAGGT-----ATAATAATTGGATCACACAA-AATCCTTTAAAACAACATGCATCTCCAAAGATAAAAAGGAAGCACAGTATATTGAGAGCAGTGATGTAACAAGGAAA---TACTTATGATCTGCCCATTATATACATAAAATTGATGGTGGTGTTCGTTGAATGTATTTACATCATACAAATTGTTATTACAAATTTGATATAGTCAAATACTGCAATAATAGACCTGGCTTATAAGAAGCATACTGAATAATGAACAAAATATCTGT
Ncrosbyi_MtMitchell_N210 -------------------------------------------------------------------------------------------------------------------TCAAGCG--GGGGGAAACATGAGTAGGAAATCGT--AAAAATAATCTTTTGCGTTATAAAAAT----TAAATCATCAATTTGGCAATATCGGGACCAATATAATGACTTACTTGAATAACAGGACAATCTTGGAAATATTCTGAAAAAAGTTCGATATTGATTGTAGCCGACATTAGCAAAATTTTAAGGTCAGGTCTTTGAATAGTTAAGCACTTCATAATGCCCAATAAAAAGTCACAAGACAGATGTCTCTCGTGCACTTCATCTAATATCACAACTTTATACATAGAAAGCATGGGATCTGTGGACACCTGCCTCAACAACAAGCCCTCTGTTAGAAACAAAATTTTGGTATGGGACGTCTTGCTCTTTTCAAATCGTATTTGATAGCCAACTTCCGTCTTGTGTTCATTTAAAGTTTCGTAAGCAACTCTCTTGCAGAGGGATATGCAAGCAATTCTCCGAGGTTGGGTACAGGCTATGCTGTCGTAGCCAGCAGCCATAAGATATTGTGGCACTTGTGTTGATTTACCACAGCCAGTATCACCGGCAACCAGTACAACCTGATTACTTTCCACAGCTTTCAATATGTCCGTCCGATATTTACTAATAGGAAGATTTTCCTGGGCTTCACGGAGCTTCTTTATTTTGGCTTCCTGTTGCTTCTTCATGCAGTTCAGGTACAATTCGATAATGTATGCAAATTCAATCAGATTATCACTGCTTAAAGATGATTCCTCGTCGTCCCGGAATAGGTGTCCTCTCATCAGCATGTTCTCCAATTCATCCTCATCAAGGGAAAAGTCCAGCTTTGCATTTACTTCATTTGAAATATGGGTGGATGTTCCTATTAAGGATATTAAATAGATTTTGTAGTTAAAGACTAGAAACATAGAAAAAGACAAGACATAGGAAAAATTACATTTATATAGTCATTTTACAGAAGGTATCGCATAATAATTGGAGCACACAACAATCCTTTAAATTAACATGCATCTTCAAAGATAAGAAGAAAGCACAGTATATTGAGGGGAGTGATGTAACAA-GGGAGTATATTTATGTTCCGCTAATTATATAAATAAAGTTGATTGTGG-------CGAATGTATT----------------------------------------------------------------------------------------------------
Ncrosbyi_PricesCrk_N1143 TTTTTTGATGTAAAATAGGAATAGTTTTACAGAAGCAATGGATTTCACTTGTTTTTTGCATCTCCTGAACAATTTTCGAAAAGTGACTTATCTGATTTTAAACTAGACAATCCATATAATAGCTGTAGTTCACAAGAATAGATAAGAGTAAAAAAAAAATTCTATGGACAAGAAAAGTTTGTAAAATGACTGCTCCAATCACAGTATCATCAAAGTAATAACTTACCTGAATAACGGGACAATCTTGGAAATATTCCGAAAAAAGTTCGATATTGATTGTAGCCGACATCAACAAAATTTTAAGGTCAGGTCTTTGAATGGTTAGACACTTCATAATACCCAATAAGAAGTCACAAGACAGATGTCTCTCATGCACTTCATCTAATATCACAACTTTGTACATAGAAAGCATGGGATCTGTGGACACCTGCCTCAACAACAAGCCCTCTGTTAGAAACAAAATTTTGGTATGAGCCGTCTTGCTCTTTTCAAATCGTATTTGATAGCCAACTTCTGTCTTATGTTCATTTAAAGTTTCGTAAGCAACTCTCTTGCAGAGGGATATGCAAGCAATTCTCCGAGGTTGGGTACAGGCTATGCTGTCGTAGCCAGCAGCCATAAGATATTGTGGCACTTGTGTTGATTTACCACAGCCAGTATCACCGGCAACCAGTACAACCTGATTACTTTCCACGGCTTTCAATATGTCCGTCCGATATTTACTAATAGGAAGATTTTCCTGGGCTTCACGGAGCTTCTTTATTTTGGCTTCCTGTTGCTTCTTCATGCAGTTCAGGTACAATTCGACGATGTATGCAAATTCAATCAGATTATCACTGCTTAAAGATGATTCCTCGTCGTCACGGAATAGGTGTCCTCTCATCAGCATGTTCTCCAATTCATCCTCATCAAGGGAAAAGTCCAGCTTTGCATTTACTTCATTTGAAATATGGGTGGATGTTCCTATTAAGGATATTAAATAGATTTTGTAGTTAAAGACTAGAAACATAGAAAAAGACAAGACATAGGAAAAATTACATTTATATAGTCATTTTACAGAAGGTATTGCATAATAATTGGAGCACACAACAATCCTTTAAAATAACATGCATCTTCAAAGATAAGACGAAAGCACAGTATATT-AGGGGAGTGATGTAACAAGGGGGGTACATTTATGTTCCGCTAATTATATAAATAAAGTTAATTGTGGTGTATGTCGAATGTATTTACCTCATATTACCTATTATTACACATTTGATATAGTCGAATCCTGTTATAATGAACCTGGCTTGTAACAAACATTCTGAATAATGAACGAAATATCGGT
Ncrosbyi_ShufordCrk_N1148 CATGGTATCATAAAATAATACTTACGTTATACAGGCTCCCGATGCCA----TAATTATTATCGCCAAGGAAGTATATATATAAAAATTTG---------CAAATCGACAATCTGTTCAAGC---GGGGGAAACACGAGTATGAAATTGC--AAAAATAATCTTTTGTATTATACAAAT----TAAATCATCAATTTGGCAATATCGGGACCAATATAATGACTTACTTGAATAACAGGACAATCTTGGAAATATTCCGAAAAAAGTTCGATATTGATTGTAGCCGACATTAGCAAAATTTTAAGGTCAGGCCTTTGAATAGTTAAGCACTTCATAATGCCCAATAAAAAGTCACAAGACAGATGTCTCTCATGCACCTCATCTAATATCACAACTTTGTACATAGAAAGCATGGGATCTGTGGACACCTGCCTCAACAACAAGCCCTCTGTCAGAAACAAAATTTTGGTATGAGACGTCTTGCTCTTTTCAAATCGTATTTGATAGCCAACTTCCGTCTTGTGTTCATTTAAAGTTTCGTAAGCAACTCTCTTACAGAGGGATATACAAGCAATTCTTCGAGGTTGGGTACAAGCTATGCTGTCGTAGCCAGCAGCCATAAGATATTGTGGCACTTGTGTTGATTTACCACAGCCAGTATCACCAGCAACCAGTACAACCTGATTACTTTCCACGGCTTTCAATATGTCTGTCCGATATTTACTAATAGGAAGATTTTCCTGGGCTTCACGAAGCTTCTTTATTTTGGCTTCCTGTTGCTTCTTCATGCAGTTCAGGTACAATTCGATGATGTATGCAAATTCAATCAGATTATCACTGCTTAAAGATGATTCCTCGTCGTCACGGAATAGGTGTCCTCTCATCAGCATGTTCTCCAATTCATCCTCATCAAGGGAAAAGTCCAGCTTTGCATTTACTTCATTTGAAATATGGGTGGATGTTCCTGTTAAGGATATTAAATAGATTTTGTGGTTAAAGACTAGAAACATAGAAAAAGACAAGGCATAGGAAAAATTACTTTTATATAGTCATTTTACAGAAGGTATCGCATAATAATTGGAGCACACAACAATCCTTTAAATTAACATGCATCTTCAAAGATAAGAAGAAAGCACAGTATATTGAGGGGAGTGATGTAACAAGGGGGGTATATTTATGTTCCGCTAATTATATAAATAAAGTTGATTGTGG-------CGAATGTATTTACCTCATAC---CTATTATTACACATTTGATATAGTCGAATCCTGTTATAATGAACCTAGCTTGTAACAAACATTCTGAATAATGAACGAAATAT----
Ndellingeri_BullpenBridge_N109 ----------------------------------------------------------------------------TAAAAAGTGACTCATCTGTTTTTAAACTAGACAATCCATATAATAGCTGTAGTTGACAAGAATAGATAAAAGTATAAAAAAAATTCTATGGACAAGAAAAGTTTCTCAAATGACTGCTTCAATCACAGTATCATCAATGTAATAACTTACTTGAATAACAGGACAATCTTGGAAATATTCCGAAAAAAGTTCGATATTGATTGTAGCAGACATCAACAAAATTTTAAGGTCAGGTCTTTGAATGGTGAGGCACTTCATAATGCCCAATAAAAAGTCGCAAGACAGATGTCTCTCATGCACTTCATCTAATATCACAACTTTGTACATAGAAAGCATGGGGTCTGTGGACACCTGCCTCAACAACAAGCCCTCTGTCAGAAACAAAATTTTGGTATGAGATGTTTTGCTCTTTTCAAATCGAATTTGATAGCCAACTTCCGTCTTGTATTCATTTAAAGTTTCGTAAGCAACTCTCTTGCAGAGGGATATACATGCAATTCTCCGAGGTTGGGTACAAGCTATGCTGTCGTAGCCAGCAGCCATAAGATATTGTGGCACTTGTGTTGATTTACCACAGCCAGTATCACCAGCAACCAGTACAACCTGATTACTTTCCACGGCTTTCAATATGTCTGTCCGATATTTACTAATAGGAAGATTTTCCTGAGCTTCACGAAGCTTCTTTATTTTGGCTTCCTGTTGCTTCTTCATGCAGTTCAGGTACAATTCGATAATATATGCAAATTCAATCAGATTGTCACTGCTTAAAGATGATTCCTCGTCGTCACGGAATAAGTGTCCTCTCATCAACATGTTCTCCAATTCGTCCTCATCAAGGGAAAAGTCCAGCTTTGGATTTACTTCATTTGAAATATGGGTGGATGTTCCTATTAAGGATATTAAAAAGATTTTGTAGTTGAAGACTACAAACATAGAAAAAGACAAGACATAAAAAAAATTACATTCATATAGTCCTTTTACAGCAGGTATCACATAGTAATTGGATCGCACAACAATCCTTTAAAATAACATGCTTCTCAGAAGATAAGAAGGAACTACTGTATATTGAAAGCAGTGATGTACAAAGCGGGAGATATTTATGATCCACTAATTATATAAACAAAGTTGACTGGGGTGTTTGTTGAATGTATTTACCTCATACAAATTGTTATTACACATTTGATATAGTCAAATCATGTTATAATGAACCTGGATTGTAACAAACATTCTGAATAATGAACGAAATATCCGT
Ndilutus_GrassyCreek_N670 ------------------------------------------------------------------------------------------------------------------------------------------------------------------------------------------------------------------------------------------------------------------------------------------------TCAACAAAATTTTAAGGTCAGGTCTCTGAATGGTGAGGCACTTCATAATGCCCAATAAAAAGTCGCAAGACAGATGTCTCTCATGCACTTCATCTAATATCACAACTTTGTACATAGAAAGCATGGGATCTGTGGACACCTGCCTCAACAACAAGCCCTCTGTCAGAAACAAAATTTTGGTATGAGACGTCTTGCTCTTTTCAAATCGTATTTGATAGCCAACTTCCGTCTTGTATTCATTTAAAGTTTCGTAAGCAACTCTCTTGCAGAGGGATATACAAGCAATTCTCCGAGGTTGGGTACAAGCTATGCTGTCATAGCCAACAGCCATAAGATATTGTGGCACTTGTGTTGATTTACCACAGCCAGTATCACCAGCAACCAGTACAACCTGATTACTTTCCACGGCTTTCAATATGTTTGTCCGATATTTACTAATGGGAAGATTTTCCTGAGCTTCCCGAAGCTTCTTTATTTTGGCTTCTTGTTGCTTCTTCATGCAGTTCAGGTACAATTCAATGATGTATGCAAATTCAATCAGATTATCACTGCTTAAAGATGATTCCTCGTCATCACGGAATAAGTGTCCTCTCATCAACATATTCTCCAAT---------------------------------------------------------------------------------------------------------------------------------------------------------------------------------------------------------------------------------------------------------------------------------------------------------------------------------------------------------------------------------------------------------------------------------------------
Nfridelli_LittlePigeon_N262 TTTTTTTATGTAAAATAGTAATTGTTTTACAGAAGCAATGAATTTCATTTGTTTTTTGCATCTCCTGAACAATTTACAAAAAGTGACTCATCTGTTTTTAAACTAGACAATCCATATAATAGCTGTAGTTGACAAGAATAGATAAAAGTTAAAAAAAAATTCTATGGTCAAGAAAAGTTTCTCAAATGACTACCTCAATCACAGTATCATCAATGTAATAACTTACTTGAATAACAGGACAATCTTGGAAATATTCCGAAAAAAGTTCGATATTGATTGTAGCAGACATCAACAAAATTTTAAGGTCAGGTCTTTGAATGGTGAGGCATTTCATAATGCCCAATAAAAAGTCGCAAGACAGATGTCTCTCATGCACTTCATCTAATATCACAACTTTGTACATAGAAAGCATGGGGTCTGTGGACACCTGCCTCAACAACAAGCCCTCCGTCAGAAACAAAATTTTGGTATGGGACGTCTTGCTCTTTTCAAATCGAATTTGATAGCCAACTTCCGTCTTGTATTCATTTAAAGTTTCGTAAGCAACTCTCTTGCAGAGGGATATACAAGCAATTCTCCGAGGTTGGGTACAGGCTATGCTGTCGTAGCCAGCAGCCATAAGATATTGTGGCACTTGTGTCGATTTACCACAGCCAGTATCACCAGCAACCAGTACAACCTGATTACTTTCCACGGCTTTCAATATGTCTGTCCGATATTTACTAATAGGAAGATTTTCCTGAGCTTCACGAAGCTTCTTCAGTTTGGCTTCCTGTTGCTTCTTCATGCAGTTCAGGTACAATTCGATGATGTATGCAAATTCAATCAGATTGTCACTGCTTAAAGATGATTCCTCGTCGTCACGGAATAAGTGTCCTCTCATCAACATGTTCTCCAATTCGTCCTCATCAAGGGAAAAGTCCAGCTTTGCATTCACTTCATTTGAAATGTGGGTGGATGTTCCTATTAAGGATATTAAAAAGATTTTGTAGTTAAAGACTACAAACATAGAAAAAGACAAGACATAGAAAAAATTACATTCATATAGTCCTTTTACAGAAGGTATCACATAGTAATTGAATCGCACAACAATCATTTAAAATAACATGCTTCTCAGAAAATAAGAAGGGACCGCTGTATATTGAGAGCAGTGATGTACAAAGCGGGAGATATTTATGATCTACTAATTATATAAACAAAGTTGATTGTGGTGTTTGTTGAATGTATTTACCTCATTCAAATTGTTATTACACATTTGATATAGTCAAATCATGTTATAATGACCCTGGATTGTAACAAACATTC-----------------------
Nfurtivus_HugdenBranch_G3175 -----------------------------------------------------------------------------------------------------AATTTACAATCCAAATAA-AGCTGTAGTTGACAACAATAGATAAGCGTAAAAGAATAATTTTTCGGACAAGCAAAGTTTCTCTAATGACTGCTTCAATCATGGTATCAAAAAAGTAATAACTTACTTGAATAACAGGACAATCTTGGAAATATTCCGAAAAAAGTTCAATATTGATTGTAGCCGACATTAGCAAAATTTTAAGGTCAGGTCTTTGAATAGTTAAGCACTTCATAATGCCCAATAAAAAGTCACAAGACAGATGTCTCTCATGCACTTCATCTAATATCACAACTTTGTACATAGAAAGCATGGGATCTGTGGACACCTGCCTCAACAACAAGCCCTCTGTCAGAAACAGAATTTTGGTATGAGACGTCTTGCTCTTTTCAAATCGAATTTGATAGCCAACTTCCGTCTTGTATTCATTTAAAGTTTCGTAAGCAACTCTCTTGCAGAGGGATATACAAGCAATTCTCCGAGGTTGTGTACAAGCTATGCTGTCGTAGCCGGCAGCCATAAGATATTGTGGCACTTGTGTTGATTTACCACAGCCAGTATCACCAGCAACCAGTACAACCTGATTACTTTCCACGGCTTTCAATATGTCTGTCCGATATTTACTAATAGGAAGATTTTCCTGAGCTTCACGAAGCTTCTTTATTTTGGCTTCCTGTTGCTTCTTCATGCAGTTCAGGTACAATTCAATAATGTATGCAAATTCAATCAGATTATCACTGCTTAAAGATGATTCCTCGTCGTCACGGAATAAGTGTCCTCTCATCAACATGTTCTCCAATTCGTCCTCATCAAGGGAAAAGTCCAGCTTTGCATTTACTTCATTTGAAACATGGGTGGATGTTCC---------TATTAAAGAGATTTTGTAGTTAAAGACTACAAACATAAAAAAAGATAAGACATAGAAAAAATTGCATTCATATAGTCATTTTGCAGAAGGTATTGTATAATAATTGGATCACACAACAATCCTTTAAAATAACATGCTTCTCAGAAGATAAGAAGGAACCACCGTATATTGAGAGCAGTGATGTAACAAGGAGGAGATATTTATGATCCGCTAATTATATAAATAAAGTTGATTGTGGTGTTTGTTGAATGTATTTACCTCATACAAATTGTTATTACATATTTGATATAGTCAAATCGTGTTATAATGAACCTGGATTGTAACAAACATTCTGAATAATGAACGAAATATCCGT
Nfurtivus_RaccoonMtn_N1026 TTTTTTGATGCAAAATAGTAATTGTTTTACAAAAGCAACAGATTTCATTTGTTTTTTGCATTTCCTGAACAATTTACAAAAG-----------ATCATCAAAATTTACAATCCAAATAA-AGCTGTAGTTGACAACAATAGATAAGCGTAAAAGAATAATTTTTCGGACAAGCAAAGTTTCTCTAATGACTGCTTCAATCATGGTATCAAAAAAGTAATAACTTACTTGAATAACAGGACAATCTTGGAAATATTCCGAAAAAAGTTCAATATTGATTGTAGCCGACATTAGCAAAATTTTAAGGTCAGGTCTTTGAATAGTTAAGCACTTCATAATGCCCAATAAAAAGTCACAAGACAGATGTCTCTCATGCACTTCATCTAATATCACAACTTTGTACATAGAAAGCATGGGATCTGTGGACACCTGCCTCAACAACAAGCCCTCTGTCAGAAACAGAATTTTGGTATGAGACGTCTTGCTCTTTTCAAATCGAATTTGATAGCCAACTTCCGTCTTGTATTCATTTAAAGTTTCGTAAGCAACTCTCTTGCAGAGGGATATACAAGCAATTCTCCGAGGTTGTGTACAAGCTATGCTGTCGTAGCCGGCAGCCATAAGATATTGTGGCACTTGTGTTGATTTACCACAGCCAGTATCACCAGCAACCAGTACAACCTGATTACTTTCCACGGCTTTCAATATGTCTGTCCGATATTTACTAATAGGAAGATTTTCCTGAGCTTCACGAAGCTTCTTTATTTTGGCTTCCTGTTGCTTCTTCATGCAGTTCAGGTACAATTCAATAATGTATGCAAATTCAATCAGATTATCACTGCTTAAAGATGATTCCTCGTCGTCACGGAATAAGTGTCCTCTCATCAACATGTTCTCCAATTCGTCCTCATCAAGGGAAAAGTCCAGCTTTGCATTTACTTCATTTGAAACATGGGTGGATGTTCC---------TATTAAAGAGATTTTGTAGTTAAAGACTACAAACATAAAAAAAGATAAGACATAGAAAAAATTGCATTCATATAGTCATTTTGCAGAAGGTATTGTATAATAATTGGATCACACAACAATCCTTTAAAATAACATGCTTCTCAGAAGATAAGAAGGAACCACCGTATATTGAGAGCAGTGATGTAACAAGGAGGAGATATTTATGATCCGCTAATTATATAAATAAAGTTGATTGTGGTGTTTGTTGAATGTATTTACCTCATACAAATTGTTATTACATATTTGATATAGTCAAATCGTGTTATAATGAACCTGGATTGTAACAAACATTCTGAATAATGAACGAAATATCCGT
Ngeorgia_Sittons_N073 TTTTTTGATGTAAA----TAATTGTTTTAGAGAAGCAATGAATTTCATTTGTTTTTTGCATCTCCTGAATAATTTACAAAAAGTGACTTATCTGTTTTAAAACTAGACAATCCATATAATAACTGTAGTTAACAAGAATAGATAAGAGTAAAAAAATAATTTTTCGGACAACAAAAATTCCTCAAGGGACTGCTTCAATCACGGTATCATCAATGTAATAACTTACTTGAATAACAGGACAATCTTGGAAATATTTCGAAAAAAGTTCGATATTGATTGTAGCAGACATCAGCAAAATTTTAAGGTCAGGTCTTTGAATGGTTAGACACTTCATAATGCCCAATAAAAAGTCGCAAGACAGATGTCTCTCATGCACCTCATCTAATATCACAACTTTGTACATAGAAAGCATGGGATCTGTGGATACCTGCCTCAACAACAAGCCCTCTGTCAGAAACAAAATTTTGGTATGAGACGTCTTGCTCTTTTCAAATCGTATTTGATAGCCAACTTCCGTCTTGTATTCATTTAAAGTTTCGTAAGCAACTCTCTTGCAGAGGGATATACAAGCAATTCTCCGAGGTTGGGTACAAGCTATGCTGTCGTAGCCGGCAGCCATAAGATATTGTGGCACTTGTGTTGATTTACCACAGCCAGTATCACCAGCAACCAGTACAACCTGATTACTTTCCACAGCTTTCAATATGTCTGTCCGATATTTACTAATAGGAAGATTTTCCTGAGCTGCACGGAGCTTCTTTATTTTGGCCTCCTGTTGCTTCTTCATGCAGTTGAGGTACAATTCGATAATATATGCAAATTCGATCAGATTATCACTGCTTAAAGATGATTCCTCATCGTCACGGAATAAGTGTCCTCTCATCAACATGTTCTGCAATTCGTCCTCGTCAAGGGAAAAGTCCAGCTTTGCATTTACTTCATTTGAAACATGGGTGGATGTTCC---------TATTAAAGAGATTTTGTAGTTAAAGACTACAAACATAAAAAAAGATAAAACATAGAAAAAATTGCATTCATATAGTCATTTTGCAGAAGGTATCGTACAATAATTGGATCACACAACAATCCTTTAAAATAACATGCTTCTCAGAAGATAAGAAGGAACCTCTGTATATTGAGAGCAGTGATGTTACAAGGAGGATATATTTATGATCCGCCAATTATATAAACAAAGTTGATTGTGGTGTATGTTGAATGTATTTACCTCATACAAATTGTTATTACACATTATATATAATCGAATCCTGTTATAATGAACCTGGCTTATAACAAACATTCCGAATAATGAACGAAATATCCG-
Ngertschi_CedarCreek_N351 TTTTTTGATGTAAAATAGTAATTGTTTTACAGAAGCAATGGATTTCATTTGTTTTTTGCATCTCCTGAACAATTTTCAAAAAGTGACTTATCTGATTTTAAACTAGACAAACCATATAATAGCTGTAGTTCACAAGAATAGATAAGAGT-AAAAAAAAATTCTATGGACAAGAAAAGTTTGTAAAATGACTGCTCCAATCACAGTATCATCAAAGTAATAACTTACTTGAATAACGGGACAATCTTGGAAATATTCCGAAAAAAGTTCGATATTGATTGTAGCCGACATCAACAAAATTTTAAGGTCAGGTCTTTGAATGGTTAGACACTTCATAATGCCCAATAAAAAGTCACAAGACAGATGTCTCTCATGCACTTCATCTAATATCACAACTTTGTACATAGAAAGCATGGGATCTGTGGACACCTGCCTCAACAACAAGCCCTCTGTCAGAAACAAAATTTTGGTATGAGACGTCTTGCTCTTTTCAAATCGTATTTGATAGCCAACTTCCGTCTTGTGTTCATTTAAAGTTTCGTAAGCAACTCTCTTGCAGAGGGATATGCAAGCAATTCTCCGAGGTTGGGTACATGCTATGCTGTCGTAGCCAGCAGCCATAAGATATTGTGGCACTTGTGTTGATTTACCACAGCCAGTATCACCAGCAACCAGTACAACCTGATTACTTTCCACAGCTTTCAATATGTCCGTCCGATATTTACTAATAGGAAGATTTTCCTGGGCTTCACGGAGCTTCTTTATTTTGGCTTCCTGTTGCTTCTTCATGCAGTTCAGGTACAATTCGATGATGTATGCAAATTCAATCAGATTATCACTGCTTAAAGATGATTCCTCGTCGTCACGGAATAGGTGTCCTCTCATCAGCATGTTCTCCAATTCATCCTCATCGAGGGAAAAGTCCAGCTTTGCATTTATTTCATTTGAAATATGGGTGGATGTTCCTATTAAGGATATTAAATAGATTTTGTAGTTAAAGACTGCAAACATAGAAAAAGACAACACATAGGAAAAATTACATTCATATAGTCATTTTACAGAAGGTATCGCATAATAATTGGAGCACACAACAATCCTTTAAATTAACATGCATCTTCAAAGGTAAGAAGGAAGCACAGTATATTGAGGGGAGTGATGTAACAAGGGGGGTATATTTATGTTCCGCTAATTATATAAATAAAGTTGATTGTGGTGTATGTCGAATGTATTTACCTCA---------------------------------------------------------------------------------------------
Ngertschi_FrenchBroad_N968 CATGGTATCATAAAATAATACTTTCGTTATACAGGCTCCTGATATCA----TAATTATTATCGGCAAGGAAGTATGCATATAAAAATTTG---------CAAATCGACAATCTGTTCAAGT---GGGGAAAACATGAGTAGGAAATCGC--AAAAATAATCTTTTGCGTTATAAAAAT----TAAACCATCAATTTGGCAAAATCGAGACCAATACAATGACTTACTTGAATAACAGGACAATTTTGGAAATATTCCGAAAAAAGTTCGATATTGATTGTAGCCGACATTAGCAAAATTTTAAGGTCAGGTCTTTGAATGGTTAGACACTTCATAATGCCCAATAAAAAGTCACAAGACAGATGTCTCTCATGCACCTCATCTAATATAACAACTTTGTACATAGAAAGCATGGGATCTGTGGACACCTGCCTCAACAACAAGCCCTCTGTCAGAAACAAAATTTTGGTATGAGACGTCTTGCTCTTTTCAAATCGTATTTGATAGCCAACTTCCGTCTTGTGTTCATTTAAAGTTTCGTAAGCAACTCTCTTGCAGAGGGATATACAAGCAATTCTCCGAGGTTGGGTACAGGCTATGCTGTCGTAGCCAGCAGCCATAAGATATTGTGGCACTTGTGTTGATTTACCACAGCCAGTATCACCAGCAACCAGTACAACCTGATTACTTTCCACTGCTTTCAATATGTCCGTCCGATATTTACTAATAGGAAGATTTTCCTGGGCTTCACGAAGCTTCTTTATTTTGGCTTCCTGTTGCTTCTTCATGCAGTTCAGGTACAATTCGATAATGTATGCAAATTCAATCAGATTATCACTGCTTAAAGATGATTCCTCGTCGTCACGGAATAGGTGTCCTCTCATCAACATGTTCTCCAATTCATCCTCATCAAGGGAAAAGTCCAGCTTTGCATTTACTTCATTTGAAATATGGGTGGATGTTCCTATTAAGGATATTAAATAGATTTTGTAGTTAAAGACTAGAAACATAGAAAAAGACAAGACATAGAAAAAATTACATTCATATAGTCATTTTACAGAAGGTATCGTATAATAATTAGATCACACAACAATCCCTTAAAATAATGTGAATCTCCAAAGATAAGAAGGAAGCACAGTATATTGAAAGTAGTGATGCATCAAGCGGGAGATATTTATGATCCACTAAGTATATAAATAAAGTTGATTGTGGTGTTTGTTGAATGTATTTACCTCATACAAATTGTTATTACACATTTGATATAATTGAATCCTGTTATAATGAGCCTGGCTTATAACAAACATTCTGAAAAATGAACGAAATATTCAT
Ngertschi_HickoryNutGap_N810 --------TGTAAAATAGTAATTGTTTTACAGAAGCAATGGATTTCATTTGTTTTTGGCATCTCCTGAACAATTTTCAAAAAGTGACTTATCTGATTTTAAACTAGACAATCCATATAATAGCTGTAGTTCACAAGAATAGATAAGAGTAAAAAAAAAATTCTATGGACAAGAAAAGTTTGTAAAATGACTGATCCAATCACAGTATCATCAAAGTAATAACTTACTTGAATAACGGGACAATCTTGGAAATATTCCGAAAAAAGTTCGATATTGATTGTAGCTGACATCAACAAAATTTTAAGGTCAGGTCTTTGAATGGTTAGACACTTCATAATGCCCAATAAAAAGTCACAAGACAGATGTCTCTCATGCACTTCATCTAATATCACAACTTTGTACATAGAAAGCATGGGATCTGTGGACACCTGCCTCAACAACAAGCCCTCTGTCAGAAACAAAATTTTGGTATGAGACGTCTTGCTCTTTTCAAATCGTATTTGATAGCCAACTTCCGTCTTGTGTTCATTTAAAGTTTCGTAAGCAACTCTCTTGCAGAGGGATATGCAAGCAATTCTCCGAGGTTGGGTACAGGCTATGCTGTCGTAGCCAGCAGCCATAAGATATTGTGGCACTTGTGTTGATTTACCACAGCCAGTATCACCGGCAACCAGTACAACCTGATTACTTTCCAC----------------------------------------------------------------------------------------------------------------------------------------------------------------------------------------------------------------------------------------------------------------------------------------------------------------------------------------------------------------------------------------------------------------------------------------------------------------------------------------------------------------------------------------------------------------------------------------------------------------------------------------------------------
Nholsingeri_BrumleyCrk_N916 --------------------------------------------------------------------------------------------------------------------------------------------------------------------------------------------ACTGCTTCAATCACGGTATCATCAATGTAATAACTTACTTGAATAACGGGACAATCTTGGAAATATTCCGAAAAAAGTTCGATATTGATTGTAGCAGACATCAACAAAATTTTAAGGTCAGGTCTTTGAATGGTGAGGCACTTCATAATGCCCAATAAAAAGTCGCAAGACAGATGTCTCTCATGCACTTCATCTAATATCACAACTTTGTACATAGAAAGCATGGGATCTGTGGATACCTGCCTCAACAACAAGCCCTCTGTCAGAAACAAAATTTTGGTATGAGACGTCTTGCTCTTTTCAAATCGTATTTGATAGCCAACTTCCGTCTTGTATTCATTTAAAGTTTCGTAAGCAACTCTCTTGCAGAGGGATATACAAGCAATTCTCCGAGGTTGGGTACAAGCTATGCTGTCATAGCCAGCAGCCATAAGATATTGTGGCACTTGTGTTGATTTACCACAGCCCGTATCACCAGCAACCAGTACAACCTGATTACTTTCCACAGCTTTCAATATGTCTGTCCGATATTTACTAATAGGAAGATTTTCCTGAGCTTCACGAAGCTTCTTTATTTTGGCTTCTTGTTGCTTCTTCATGCAGTTCAGGTACAATTCAATGATGTATGCAAATTCAATCAGATTATCACTGCTTAAAGACGATTCCTCGTCGTCACGGAATAAGTGTCCTCTCATCAACATATTCTCCAATTCATCCTCATCAAGGGAAAAGTCCAGCATTGCATTTATTTCATTTGAAATACGGGTGGATGTTCCTATTAAGGATATTAAAAAGATTTTGTAGTTAAAGACTACAAACATAGAAAAAAACAAGACATAGAAAAAATTACATTCATATAGTCATTTTACAGAAGGTATCACATAATAATTGGATCACACAACAACCCCTTAAAATAACATGCATCTCCAAAGATAAGACGGAAGCACTGTGTATTGAAATCAGTGATGTACAAAGCGGGAGATATTTGTGATCCACTAATTATATAAATAAAGTTGATTGATGTGTATGTTGAATGTACTTACCTCGTACAAATTGTTATTACACATTAGATATAATCGAATCCTGTTATAATGAACCTGGCTTATAACAAACA--------------------------
Nholsingeri_PondCave_N541 TTTTTTGATGTAAAATAGTAATTGTTTAACAGAAGCAATGGATTTCATTTGTTTTTTGCATCTCCTGAACAACTTACAAAAACTGATTTCTCTGTTTTTAAACTAGACAATCCATATAATACCTGTAGTTGACAAGAATAGATAAGAGTAAAAAAAAAATTCTATGAACAAGAAAAGTTCCTCAAATGACTGCTTCAATCACGGTATCATCAATGTAATAACTTACTTGAATAACGGGACAATCTTGGAAATATTCCGAAAAAAGTTCGATATTGATTGTAGCAGACATCAACAAAATTTTAAGGTCAGGTCTTTGAATGGTGAGGCACTTCATAATGCCCAATAAAAAGTCGCAAGACAGATGTCTCTCGTGCACTTCATCTAATATCACAACTTTGTACATAGAAAGCATGGGATCTGTGGATACCTGCCTCAACAACAAGCCCTCTGTCAGAAACAAAATTTTGGTATGAGACGTCTTGCTCTTTTCAAATCGCATTTGATAGCCAACTTCCGTATTGTATTCGTTTAAAGTTTCGTAAGCAACTCTCTTGCAGAGGGATATACAAGCAATTCTCCGAGGTTGGGTACAAGCTATGCTGTCATAGCCAGCAGCCATAAGATATTGTGGCACTTGTGTTGATTTACCACAGCCAGTATCACCAGCAACCAGTACAACCTGATTACTTTCCACAGCTTTCAATATGTCTGTCCGATATTTACTAATAGGAAGATTTTCCTGAGCTTCACGAAGCTTCTTTATTTTGGCTTCTTGTTGCTTCTTCATGCAGTTCAGGTACAATTCAATGATGTATGCAAATTCAATCAGATTATCACTGCTTAAAGATGATTCCTCGTCGTCACGGAATAAGTGTCCTCTCATCAACATATTCTCCAATTCATCCTCATCAAGGGAAAAGTCCAGCATTGCATTTACTTCATTTGAAATATGGGTGGATGTTCCTATTAAGGATATTAAAAAGATTTTGTAGTTAAAGACTACAAACATAGAAAAAAACAAGACATAGAAAAAATTACATTCATATAGTCATTTTACAGAAGGTATCACATAATAATTGGATCACACAACCATCCCTTAAAATAACATGCATCTCCAAAGATAAGAAGGAAGCACTGTGTATTGAAAGCAGTGATGTACAAAGTGGGAGATATTTGTGATCCACTAATTATATAAATAAAGTTGATTGATGTGTATGTTGAATGTACTTACCTCGTACAAATTGTTATTACACATTAGATATAATCGAATCCTGTTATAATGAACCTGGCTTATAACAAACATTCCGAATAATGAACGAAATATCTGT
Njonesi_CaveSpringCave_N390 TTTTTTGATGTAAAATAGTAATTGTTTGACAGAAGCAATGAATTTCATTTGTTTTTTGCATCTCCTGAACAATTTACAAAAAGTGACTCATTTGTTTTTAAACTAGACAATCCATATAATAGCTGTAGTTGACAAGAATAGATAAAAGTTAAAAAAAAATTCTATGGACAAGAAAAGTTTCTCAAATGACTGCTTCAATCACAGTATCATCAATGTAAGAACTTACTTGAATAACGGGACAATCTTGGAAATATTCCGAAAAAAGTTCGATATTGATTGTAGCGGACATCAACAAAATTTTAAGGTCAGGTCTTTGAATGGTGAGGCACTTCATAATGCCCAATAAAAAGTCGCAAGACAGATGTCTCTCATGCACCTCATCTAATATCACAACTTTGTACATAGAAAGCATGGGGTCTGTGGACACCTGCCTCAACAACAAGCCCTCTGTCAGAAACAAAATTTTGGTATGAGACGTCTTGCTCTTTTCAAATCGAATTTGATAGCCAACTTCCGTCTTGTATTCATTTAAAGTTTCGTAAGCAACTCTCTTGCAGAGGGATATACAAGCAATTCTCCGAGGTTGGGTACAAGCTATGCTGTCGTAGCCAGCAGCCATAAGATATTGTGGCACTTGTGTCGATTTACCACAGCCAGTATCACCAGCAACCAGTACAACCTGATTACTTTCCACGGCTTTCAATATGTCTGTCCGATATTTACTAATAGGAAGATTTTCCTGAGCTTCACGGAGCTTCTTTATTTTGGCTTCCTGTTGCTTCTTCATGCAGTTCAGGTACAATTCGATGATGTATGCAAATTCAATCAGATTATCACTGCTTAAAGATGATTCCTCGTCGTCACGGAATAAGTGTCCTCTCATCAACATGTTCTCCAATTCATCCTCATCAAGGGAAAAGTCCAGTTTTGCATTTACTTCATTTGAAATATGGGTGGATGTTCCTATTAAGGATATTAAAAAGATTTTGTAGTTAAAGACTACAAACATAGAAAAAGACATGACATAGAAAAAATTACATTCATATAGTCATATCACGGAAGGTATCACATAATAATTGGATCGCCCAACAATCCTTTAAAATAACATGCTTCTCAGAAGATAAGAAGGAA--------TATTGAGAGCAGTGATGTAACAAGGAGGAAATATTTATGATCTGCTAATTAAATAAATAAAGTTGATTGTGGTGTATGTTGAATGTATTTACCTCATACAAACTGTTATTACACATTTGATATAATCGAATCCTGTTATAATCAACCTGGCTTATAACAAACATTCCGAATAATGAACGAAATATCCGT
Nlowderi_upperFiresCreek_N820 TTTTTTGATGTAAAATAATAATTTTTTTACAGAAGCAATGGATTTCATTTGTTTTTTGCATCTCCTGAACAATTTACAAAACGTGACTTATCAGATTTTAAACTAGACAATCCATATAATAGCTGTAGTTGACAAGAATAGATAAGAGT--AAAAAAAAATCTAAGGACAAGAAAAGTTTGTAAAATGACTGCTTCAATCACTGTATCATCAAAGTAATAACTTACTTGAATAACGGGACAATCTTGGAAATATTCCGAAAAAAGTTCGATATTGATTGTAGCAGACATCAACAAAATTTTAAGGTCAGGTCTTTGAATGGTTAAGCACTTCATAATGCCCAATAAAAAGTCACAAGACAGATGTCTCTCATGCACCTCATCTAATATCACAACTTTGTACATAGAAAGCATGGGATCTGTGGACACCTGCCTCAACAACAAGCCCTCTGTCAGAAACAAAATTTTGGTATGAGACGTCTTGCTCTTTTCAAATCGAATTTGATAGCCAACTTCCGTCTTGTATTCATTTAAAGTTTCGTAAGCAACTCTCTTGCAGAGGGATATACAAGCAATTCTCCGAGGTTGGGTACAAGCTATGCTGTCGTAACCGGCAGCCATAAGATATTGTGGCACTTGTGTTGATTTACCACAGCCAGTATCACCAGCAACCAATACAACCTGATTACTTTCCACGGCTTTCAATATGTCTGTCCGATATTTACTAATAGGAAGATTTTCCTGAGCTTCACGGAGCTTCTTTATTTTGGCTTCCTGTTGCTTCTTCATGCAGTTCAGGTACAATTCGATGATGTATGCAAATTCAATCAGATTATCACTGTTTAAGGATGATTCCTCGTCGTCACGGAATAAGTGTCCTCTCATCAACATGTTCTCCAATTCGTCCTCATCAAGGGAAAAGTCCAGCTTTCCATTTACTTCATTTGAAACATGGGTGGATGTTCC---------TATTAAAGAGATTTTGTAGTTAAAGACTACAAACATAAAAAAAAACAAGACA---AAAAAATTACATTCATACAGTCATTTTACAGAAGGTATCACATAGTAATTGGAGCACACAACAATCCTTTAAAATAACATGCTTCTCAGAAGATAAGAAGGAACCACTGTATATTGAGAGCAGTGATGTACAAAGCGGGAGATATTTATAATCCACTAATTATAGAAATAAAGTTGATTGTGGTGTTTGTTGAATGTATTTACCTCATACAAATTTCTTTTGAATTATTGTCATATTGACATCATCACATCATGGATTCTTTCTATAAACAATACCTTAAATAATA--------------
Nlula_BeeRockCave_G2091 -------------------------------------------------------------------------------------------------------------------------------GTTAACAAGAATAGATAAGAGTAAAAAAATAATTTTTCGGACAACAAAAGTTCCTCAAGGGACTGCTTCAATCATGGTATCATCAATGTAATAACTTACTTGAATAACAGGACAATCTTGGAAATATTCGGAAAAAAGTTCGATATTGATTGTAGCAGACATCAGCAAAATTTTAAGGTCAGGTCTTTGAATGGTTAGACACTTCATAATGCCCAATAAAAAGTCGCAAGACAGATGTCTCTCATGCACCTCATCTAATATCACAACTTTGTACATAGAAAGCATGGGATCTGTGGATACCTGCCTCAACAACAAGCCCTCTGTCAGAAACAAAATTTTGGTATGAGACGTCTTGCTCTTTTCAAATCGTATTTGATAGCCAACTTCCGTCTTGTATTCATTTAAAGTTTCGTAAGCAACTCTCTTGCAGAGGGATATACAAGCAATTCTCCGAGGTTGGGTACAAGCTATGCTGTCGTAGCCGGCAGCCATAAGATATTGGGGCACTTGTGTTGATTTACCGCAGCCAGTATCACCAGCAACCAGTACAACCTGATTACTTTCCACAGCTTTCAATATGTCTGTCCGATATTTACTAATAGGAAGATTTTCCTGAGCTGCACGGAGTTTCTTTATTTTGGCCTCCTGTTGCTTCTTCATGCAGTTCAGGTACAATTCGATAATGTATGCAAATTCGATCAGATTATCACTGCTTAAAGATGATTCCTCGTCGTCACGGAATAAGTGTCCTCTCATCAACATGTTCTGCAATTCGTCCTCGTCAAGGGAAAAGTCCAGCTTTGCATTTACTTCATTTGAAACATGGGTGGATGTTCC---------TATTAAAGAGATTTTGTAGTTAAAGACTACAAACATAAAAAAAGATAAAACATAGAAAAAATTGCATTCATATAGTCATTTTACAGAAGGTATCGTACAATAATTGGATCACACAACAATCCTTTAAAATAACATGCTTCTCAGAAGATAAGAAGGAACCTCTGTATATTGAGAGCAGTGATGTTACAAGGAGGATATATTTATGATCCGCCAATTATATAAACAAAGTTGATTGTGGTGTATGTTGAATGTATTTACCTCATACAAATTGTTATTACACATTATATATATTTGAATCCTGTTATAATGAACCTGGCTTATAACAAACATTCTGAATAATGAACGAAATATCCAT
Nlula_LulaFallsCave_G2084 ------------------------------------------------------------------------------------------------TTTAAACTAGACAATCCATATAATAGCTGTAGTTAACAAGAATAGATAAGAGTAAAAAAATAATTTTTCGGACAACAAAAGTTCCTCAAGGGACTGCTTCAATCATGGTATCATCAATGTAATAACTTACTTGAATAACAGGACAATCTTGGAAATATTCCGAAAAAAGTTCGATATTGATTGTAGCAGACATCAGCAAAATTTTAAGGTCAGGTCTTTGAATGGTTAGACACTTCATAATGCCCAATAAAAAGTCGCAAGACAGATGTCTCTCATGCACCTCATCTAATATCACAACTTTGTACATAGAAAGCATGGGATCTGTGGATACCTGCCTCAACAACAAGCCCTCTGTCAGAAACAAAATTTTGGTATGAGACGTCTTGCTCTTTTCAAATCGTATTTGATAGCCAACTTCCGTCTTGTATTCATTTAAAGTTTCGTAAGCAACTCTCTTGCAGAGGGATATACAAGCAATTCTCCGAGGTTGGGTACAAGCTATGCTGTCGTAGCCGGCAGCCATAAGATATTGGGGCACTTGTGTTGATTTACCGCAGCCAGTATCACCAGCAACCAGTACAACCTGATTACTTTCCACAGCTTTCAATATGTCTGTCCGATATTTACTAATAGGAAGATTTTCCTGAGCTGCTCGGAGTTTCTTTATTTTGGCCTCCTGTTGCTTCTTCATGCAGTTCAGGTACAATTCGATAATGTATGCAAATTCGATCAGATTATCACTGCTTAAAGATGATTCCTCGTCGTCACGGAATAAGTGTCCTCTCATCAACATGTTCTGCAATTCGTCCTCGTCAAGGGAAAAGTCCAGCTTTGCATTTACTTCATTTGAAACATGGGTGGATGTTCC---------TATTAAAGAGATTTTGTAGTTAAAGACTACAAACATAAAAAAAGATAAAACATAGAAAAAATTGCATTCATATAGTCATTTTACAGAAGGTATCGTACAATAATTGGATCACACAACAATCCTTTAAAATAACATGCTTCTCAGAAGATAAGAAGGAACCTCTGTATATTGAGAGCAGTGATGTTACAAGGAGTATATATTTATGATCCGCCAATTATATAAACAAAGTTGATTGTGGTGTATGTTGAATGTATTTACCTCATACAAATTGTTATTACACATTATAT--------------------------------------------------------------------
Nmimus_NealsSink_N329 TTTTTTGATGTAAAATAGTAATTGTTTAAAAGAAGCAATGGATTTCATTTGTTTTTTGCATCTCCTGAACAACTTACAAAAACTGACTTATCTGTT---AAACTAGACAATCCATATAATAGCTGTAGTTGACAAGAATAGATAAGAGTAAAAAAAATAATCTATGAACAAGAAAAGTTCCTCAAATGACTGCTTCAATCATGGTATCATCAATGTAATAACTTACTTGAATAACGGGACAATCTTGGAAATATTCCGAAAAAAGTTCGATATTGATTGTAGCAGACATCAACAAAATTTTAAGGTCAGGTCTTTGAATGGTGAGGCACTTCATAATGCCCAATAAAAAGTCGCAAGACAGATGTCTCTCGTGCACTTCATCTAATATCACAACTTTGTACATAGAAAGCATGGGATCTGTGGATACCTGCCTCAGCAACAAGCCCTCTGTCAGAAACAAAATTTTGGTATGAGACGTCTTGCTCTTTTCAAATCGTATTTGATAGCCAACTTCTGTCTTGTATTCATTTAAAGTTTCGTAAGCAACTCTCTTGCAGAGGGATATACAAGCAATTCTCCGAGGTTGGGTACAAGCTATGCTGTCATAGCCAGCAGCCATAAGATATTGTGGCACTTGTGTTGATTTACCACAGCCAGTATCACCAGCAACCAGTACAACCTGATTACTTTCCACAGCTTTCAATATGTCTGTTCGATATTTACTGATAGGAAGATTTTCCTGAGCTTCACGAAGCTTCTTTATTTTGGCTTCCTGTTGCTTCTTCATGCAGTTCAGGTACAATTCAATGATGTATGCAAATTCAATTAGATTATCACTGCTTAAAGATGATTCCTCGTCGTCACGGAATAAGTGTCCTCTCATCAACATGTTCTCCAATTCATCCTCATCAAGGGAAAAGTCCAGCTTTGCATTTATTTCATTTGAAATATGGGCGGATGTTCCTATTAAGGATATTAAAAAGATTTTGTAGTTAAAGACTACAAACATAGAAAAAAACAAGACATAGGAAAAATTACATTCATATAGTCATTTTACAGAAGGTATCACATAATAATTGGATCACACAACAATCCCTTAAAATAACATGCATCTCCAAAGATAAGAAGGAATCACTGTATATTGAAAGCAGTGATGTACAAAGCGGGAGATATTTATGATCCACTAATTATATAAATAAAGTTGATTGATGTGTATGTTGAATGTATTTACCTCATACAAATTGTTATTACACATTAGATATAATCGAATCCCGTTATAATGAACCTGGCTTATAACAAACATTCCGAATAATGAACGAAATATCCAT
Nmimus_Straleys_N625 TCCTTTTGTATGATATAATAATTGGTCTACAACCGTCTCAGATTTCATTTGTTTTTTGCATCTCCTGAACAACTTACAAAAACTGACTTATCTGTTTTTAAACTAGACAATCCATATAATAGCTGTAGTTGACAAGAATAGATAAGAATAATAAAAATATTCTATGAACAAGAAAAGTTCCTCAAATGACTGCATCAATCACGGTATCATCAATGTAATAACTTACTTGAATAACGGGACAATCTTGGAAATATTCCGAAAAAAGTTCAATATTGATTGTAGCAGACATCAACAAAATTTTAAGGTCAGGTCGTTGAATGGTGAGGCACTTCATAATGCCCAATAAAAAGTCGCAAGACAGATGTCTCTCGTGCACTTCGTCTAATATCACAACTTTGTACATAGAAAGCATGGGATCTGTGGATACCTGCCTCAGCAACAAGCCCTCTGTCAGAAACAAAATTTTGGTATGAGACGTCTTGCTCTTTTCAAATCGTATTTGATAGCCAACTTCCGTCTTGTATTCATTTAAAGTTTCGTAAGCAACTCTCTTGCAGAGGGATATACAAGCAATTCTTCGAGGTTGGGTACAAGCTATGCTGTCATAGCCAGCAGCCATAAGATATTGTGGCACTTGTGTTGATTTACCACAGCCAGTATCACCAGCAACCAGTACAACCTGATTACTTTCCACAGCTTTCAATATGTCCATTCGATATTTACTAATAGGAAGATTTTCCTGAGCTTCACGAAGCTTCTTTATTTTGGCTTCCTGTTGCTTCTTCATGCAGTTCAGGTACAATTCCATGATGTATGCAAATTCAATCAGATTATCACTGCTTAAAGATGATTCCTCGTCGTCACGGAATAAGTGTCCTCTCATCAACATGTTCTCCAATTCATCCTCATCAAGGGAAAAGTACAGCTTTGCATTTATTTCATTTGAAATATGGGTGGATGTTCCTATTAAGGATATTAAAAAGATTTTATAGTTAAAGACTACAAACACAGAAAAAAACAAGACATAAGAAAAATTACATTCATATAGTCATTTTACAGAAGGTATCACATAATAATTGGATCACACAACAATCCCTTAAAATAACATGCATCTCCAAAGATAAGAAGGAAGCACTGTATATTGAAAGCAGTGATGTACAAAGCGGGAGATATTTATGATCCACTAATTATATAAATAAAGTTGATTGATGTGTATGTTGAATGTATTTACCTCATACAAATTGTTATTACACATTAGATATAACCGAATCCCGTTATAATGAACCTGGCTTATGACAAACATTCCGAATAATGAACGAAATATCCGT
Nnasicus_CaneyFork_N171 CATTGTATTATAAAATAATACTTACATTATACAGGCTCCTGATGTCA----TAATTATTATCGCCACGGAAGTATGTATATAAAAATTTG---------CAAATCGACAATCTGTTCAAGC---GGGGGAAACACGAGTAGGAAATTGC--CAAAATAATCTTTTGCGTTATAAATAT----TAAATCATCAATTTGGCAATATCGGGACCAATATAATGACTTACTTGAATAACAGGACAATCTTGGAAATATTCCGAAAAAAGTTCGATATTGATTGTAGCCGACATTAGCAAAATTTTAAGGTCGGGTCTTTGAATAGTTAAGCACTTCATAATGCCCAATAAAAAGTCACAAGACAGATGTCTCTCGTGCACTTCATCTAATATCACAACTTTGTACATAGAAAGCATGGGATCTGTGGACACCTGCCTCAACAACAAGCCCTCTGTTAGAAACAAAATTTTGGTATGAGACGTCTTGCTCTTTTCAAATCGTATTTGATAGCCAACTTCCGTCTTGTGTTCATTTAAAGTTTCGTAAGCAACTCTCTTGCAGAGGGATATACAAGCAATTCTCCGAGGTTGGGTACAAGCTATGCTGTCGTATCCAGCAGCCATAAGATATTGTGGAACTTGTGTCGATTTACCACAACCAGTATCACCAGCAACCAGTACGACCTGATTACTTTCCACAGCTTTCAATATGTCTGTCCGATATTTACTAATAGGAAGATTTTCCTGAGCTTCACGAAGTTTTTTTATTTTGGCTTCCTGTTGCTTCTTCATGCAGTTCAGGTACAATTCGATAATGTACGCAAATTCAATCAGATTATCACTGCTTAAAGACGATTCGTCGTCGTCACGGAATAAGTGTCCCCTCATCAACATGTTCTCCAATTCATCCTCATCAAGGGAAAAGTCCAGCTTTGCATTTACTTCATTTGAAATATGGGTGGATGTTCCTATTAAGAAAATTAAATAGATTTTGTAGTTAAAGACCAGAAACATAGAAAGAGACGAGACATAGAAAAAATTACATTCATATAATCATTTTACAGAAGGTATCACATAAAAATTAGATCACACAACAAACC-----------------CTCCAAAGATAAGAAAGAAGCACAGTATATTGAAAGCAGTGATGTACCAAGCGGGAGATATTTATGATCCACTAATTATATAAATAAAGTTGATTGTGGTGTTTGCTGAATATATTTACCTCATACAAACTGTTATTACACATTTGATATAATCGAATCCTGTTATAATGAACCTGGCTTATAACAAACATTCTGAATAGTGAACGAAATATTCAT
Nnasicus_ConnosteeFalls_N696 -------------------------GTTATACAGGCTTCTGATGTCA----TAATTATTATTGCCACGGAAGTAAGTATATAAAAATTTG---------CAAATCGACAATCTGTTCAAGC---AGGGGAAACACGAGTAGGAAATCGC--CAAAATAATCTTTTGCGTTATAAAAAT----TAAATCATCAATTTGGCAATATCGGGACCAATATAATGACTTACTTGAATAACAGGACAATCTTGGAAATATTCCGAAAAAAGTTCGATATTGATTGTAGCCGACATTAGCAAAATTTTAAGGTCGGGTCTTTGAATAGTTAAGCACTTCATAATGCCCAATAAAAAGTCACAAGACAGATGTCTCTCATGCACTTCATCTAATATCACAACTTTGTACATAGAAAGCATGGGATCTGTGGACACCTGCCTCAACAACAAGCCCTCTGTTAGAAACAAAATTTTGGTATGAGACGTCTTGCTCTTTTCAAATCGTATTTGATAGCCAACTTCCGTCTTGTGTTCATTTAAAGTTTCGTAAGTAACTCTCTTGCAGAGGGATATACAAGCAATTCTCCGAGGTTGGGTACAAGCTATGCTGTCGTAGCCGGCAGCCATAAGATATTGTGGAACTTGTGTTGATTTACCACAACCAGTATCACCAGCAACCAGTACGACCTGATTACTTTCCACAGCTTTCAATATGTCCGTCCGATACTTACTAATGGGAAGATTTTCCTGGGCTTCACGAAGTTTTTTTATTTTGGCTTCCTGTTGCTTCTTCATGCAGTTCAGGTACAATTCGATAATGTATGCAAATTCAATCAGATTATCACTGCTTAAAGACGATTCCTCATCGTCACGGAATAAGTGTCCTCTCATCAACATGTTCTCCAATTCATCCTCATCAAGGGAAAAGTCCAGCTTTGCATTTACTTCATTTGAAATATGGATGGATGTTCCTATTAAGAAAATTAAATAGAGTTTGTAGTTAAAGACTAGAAACATAGAAAAAGACAAGACATAGAAAAAATTACATTCATATAGTCATTTTACAGAAGGTATCACACAGCAATCCCG----------------TAAAATAACATGCATCTCCAAAGATAAGAAAGAAGCACAGTATATTGAAAGCAGTGATGTACCAAGCGGGAGATATTTATGATCCACTAATTATATAAATAAAGTTGATTGTG----------------------------------------------------------------------------------------------------------------------
Nnasicus_CoweeTrain_N189 -----------------------------------------------------------------------------------------------------------------------------------------------------------------------------------------------------------------------------------------------------------------------------ATATTAATTGTAGCAGACATCAACAAAATTTTAAGGTCCGGTCTTTGAATGGTTAGGCACTTCATAATGCCCAATAAAAAATCGCAAGACAAATGTCTCTCATGCACTTCATCTAATATCACAACTTTGTACATAGAAAGCATGGGATCTGTGGACACCTGCCTCAACAGCAAGCCCTCTGTCAGAAACAAAATTTTGGTATGAGACGTCTTGCTCTTTTCAAATCGTATTTGATAGCCAACTTCCGTCTTGAATTCATTTAAAGTTTCGTAAGCAACTCTCTTGCAGAGGGATATACAAGCAATTCTCCGAGGTTGGGTACAAGCTATGCTGTCGTAGCCGGCAGCCATAAGATACTGTGGAACCTGTGTCGATTTACCACAGCCAGTATCACCAGCAACCAGTACAACCTGATTACTTTCCACAGCTTTCAATATGTCTGTCCGATATTTACTAATAGGAAGATTTTCCTGAGCTTCACGAAGCTTCTTTAGTTTGGCTTCCTGTTGCTTCTTCATGCAGTTCAGGTACAATTCGATGATGTATGCAAATTC-------------------------------------------------------------------------------------------------------------------------------------------------------------------------------------------------------------------------------------------------------------------------------------------------------------------------------------------------------------------------------------------------------------------------------------------------------------------------------------------------------------------------
Npaynei_Grindstaff_N646 ------------------------------------------------------------------------------------------TTTGCTTTCAAACCAAACAGGTCTTTGAATAGCTGTAGTTGACAAGAATAGATAAGAGTAAAAAAAAAATTCTATGAACAAGAAAAGTTCCTCAAATGACTTCTTCAATCACGGTATCATTAATGTAATAACTTACTTGAATAACAGGACAATCTTGGAAATATTCCGAAAAAAGTTCGATATTGATTGTAGCAGACATCAACAAAATTTTAAGGTCAGGTCTTTGAATGGTGAGGCACTTCATAATGCCCAATAAAAAGTCGCAAGACAGATGTCTCTCATGCACTTCATCTAATATCACAACTTTGTACATAGAAAGCATGGGATCTGTGGATACCTGCCTCAACAACAAGCCCTCTGTCAGAAACAAAATTTTGGTATGAGACGTCTTGCTCTTTTCAAATCGTATTTGATAGCCAACTTCCGTCTTGTACTCATTTAAAGTTTCGTAAGCAACTCTCTTGCAGAGGGATATACAAGCAATTCTCCGAGGTTGGGTACAAGCTATGCTGTCATAGCCAGCAGCCATAAGATATTGTGGCACTTGTGTTGATTTACCACAGCCAGTATCACCAGCAACCAGTACAACCTGATTACTTTCCACAGCTTTCAATATGTCCGTCCGATATTTACTAATAGGAAGATTTTCCTGAGCTTCACGAAGCTTCTTTATTTTGGCTTCCTGTTGCTTCCTCATGCAGTTCAGGTACAATTCGATAATATATGCAAATTCAATCAGATTATCACTGCTTAAAGATGATTCCTGGTCGTCACGGAATAAGTGTCCTCTCATCATCATGTTCTCCAATTCATCCTCATCAAGGGAAAAGTCCAGCTTTGCATTTACTTCATTTGAAATATGGGTGGATGTTCCTATTAAGGATATTAAAAAGATTTTGTAGTTAAAGACTACAAACATAGAAAAAGACATGACATAGAAAAAATTACATTCATATAGTCACTTCACAGAAGGTATCACATAATAATTGGATCACCCAACAATCCTTTAAAATAACATGCTTCTC--------AGAAGAAAGCACTGTATATTGAGAGCAGTGATGTAACAAGGAGGAAATATTTATGATCTGCTAATTATGTAAATAAAGTTGATTGTG--------TGAATGTATTTACCTCATACAAACTGTTATTACACATTTGATATAGTCGAATCCCGTTATAATGAACCTGGCTTATAAGAAACATTCTGAATAATGAACGAAATATCCGT
Npaynei_NorrisDamCave_N348 ---------------------------------------------------------------------------------------TTATTTGCTTTCAAACCAAACAGGTCTTTGAATAGCTGTAGTTGACAAGAATAGATAAGAGTAAAAAAAAAATTCTATGAACAAGAAAAGTTCCTCAAATGACTTCTTCAATCACGGTATCATTAATGTAATAACTTACTTGAATAACAGGACAATCTTGGAAATATTCCGAAAAAAGTTCGATATTGATTGTAGCAGACATCAACAAAATTTTAAGGTCAGGTCTTTGAATGGTGAGGCACTTCATAATGCCCAATAAAAAGTCGCAAGACAGATGTCTCTCATGCACTTCATCTAATATCACAACTTTGTACATAGAAAGCATGGGATCTGTGGATACCTGCCTCAACAACAAGCCCTCTGTCAGAAACAAAATTTTGGTATGAGACGTCTTGCTCTTTTCAAATCGTATTTGATAGCCAACTTCCGTCTTGTACTCATTTAAAGTTTCGTAAGCAACTCTCTTGCAGAGGGATATACAAGCAATTCTCCGAGGTTGGGTACAAGCTATGCTGTCATAGCCAGCAGCCATAAGATATTGCGGCACTTGTGTTGATTTACCACAGCCAGTATCACCAGCAACCAGTACAACCTGATTACTTTCCACAGCTTTCAATATGTCCGTCCGATATTTACTAATAGGAAGATTTTCCTGAGCTTCACGAAGCTTCTTTATTTTGGCTTCCTGTTGCTTCTTCATGCAGTTCAGGTACAATTCGATAATATATGCAAATTCAATCAGATTATCACTGCTTAAAGATGATTCCTGGTCATCACGGAATAAGTGTCCTCTCATCATCATGTTCTCCAATTCATCCTCATCAAGGGAAAAGTCCAGCTTTGCATTTACTTCAGTTGAAATATGGGTGGATGTTCCTATTAAGGATATTAAAAAGATTTTGTAGTTAAAGACTACAAACATAGAAAAAGACATGACATAGAAAAAATTACATTCATATAGTCATTTCACAGAAGGTATCACATAATAATTGGATCACCCAACAATCCTTTAAAATAACATGCTTCTCAGAAGATAAGAAGAAAACACTGTATATTGAGAGCAGTGATGTAACAAGGAGGAAATATTTATGATCTGCTAATTATGTAAATAAAGTTGATTGTG--------TGAATGTATTTACCTCATACAAACTGTTATTACACATTTGATATAGTCGAATCCCGTTATAATGAACCTGGCCTATAAGAAACATTCT----------------------
Npaynei_UnakaMtns_N943 ---------------TAGTAATAGTTTTCCCGGTGAAAGGCAACACTTTTGTCTTCCGTGTTCCTCAGAATGTTCTAACTGTACGACTTATTTGCTTTCAAACCAAACAGGTCTCTGAATAGCTGTAGTTGACAAGAATAGATAAGAGT-AAAAAAAAATTATATGAACAAGAAAAGTTCCTCAAATGACTTCTTCAATCACGGTATCAGTAATGTAATAACTTACTTGAATAACAGGACAATCTTGGAAATATTCCGAAAAAAGTTCGATATTGATTGTAGCAGACATCAACAAAATTTTAAGGTCAGGTCTTTGAATAGTGAGGCACTTCATAATGCCCAATAAAAAGTCGCAAGACAGATGTCTCTCATGCACTTCATCTAATATCACAACTTTGTACATAGAAAGCATGGGATCTGTGGATACCTGCCTCAACAACAAGCCCTCTGTCAGAAACAAAATTTTGGTATGAGACGTCTTGCTCTTTTCAAATCGTATTTGATAGCCAACTTCCGTCTTGTACTCATTTAAAGTTTCGTAAGCAACTCTCTTGCAGAGGGATATACAAGCAATTCTCCGAGGTTGGGTACAAGCTATGCTGTCATAGCCAGCAGCCATAAGATATTGCGGCACTTGTGTTGATTTACCACAGCCAGTATCACCAGCAACCAGTACAACCTGATTACTTTCCACAGCTTTCAATATGTCCGTCCGATATTTACTAATAGGAAGATTTTCCTGAGCTTCACGAAGCTTCTTTATTTTGGCTTCCTGTTGCTTCCTCATGCAGTTCAGGTACAATTCGATAATATATGCAAATTCAATCAGATTATCACTGCTTAAAGATGATTCCTGGTCGTCACGGAATAAGTGTCCTCTCATCATCATGTTCTCCAATTCATCCTCATCAAGGGAAAAGTCCAGCTTTGCATTTACTTCATTTGAAATATGGGTGGATGTTCCTATTAAGGATATTAAAAAGATTTTGTAGTTAAAGACTACAAACATAGAAAAAGACATGACATAGAAAAAATTACATTCATATAGTCATTTCACAGAAGGTATCACATAATAATTGGATCACCCAACAATCCTTTAAAATAACATGCTTCTCAGAAGATAAGAAGAAAGCACTGTATATTGAGAGCAGTGATGTAACAAGGAGGAAATATTTATGATCTGCTAATTATATAAATAAAGTTGATTGTG--------TTAATGTATTTACCTCATACAAACTGTTATTACACATTTGATATAGTCGAATCCTGTTATAATGAACCTGGCTTATAAGAAACATTGTGAATAATGAACGAAATATCCGT
Npecki_HaskellSims_G3697 --------TGTAAAATAGTAATTGTTTTACAGAAGCAATGGATTTCATTTGCTTTTTGCATCTCCTGGACAATTTACAAAAAGTGAATTATATGTTTTTAAACTAGATAATCCATATAATAGCTATAGTTCACAAGAATAGATAAGAGTAAAAAAAAATGCCTACGGACAAGAAAAGTTCCTCAAGTGACCGCTTTGAGCACGGTATCATCAACAAAATAACTTACTTGAATAACGGGACAATCTTGGAAATATTCCGAGAAAAGTTCGATATTGATTGTAGCCGACATCAACAAAATTTTGAGGTCGGGTCTTTGAATGGTTAAGCATTTCATAATGCCCAATAAAAAGTCACAAGACAGATGCCTCTCATGTACTTCATCTAATATCACAACTTTGTACATAGAAAGCATGGGATCTGTGGACACCTGCCTCAACAACAAGCCCTCTGTCAGAAACAAAATTTTGGTATGGGCGGTCTTGCTCTTTTCAAATCGTATTTGATAGCCAACTTCCGTTTTATATTCGTTTAAAGTTTCATAAGCAACCCTCTTGCAGAGGGATATACAAGCGATTCTCCGAGGTTGGGTACAAGCTATGCTGTCGTAGCCGGCAGCCATAAGATATTGTGGCACTTGTGTTGATTTTCCACAGCCAGTATCACCAGCAACCAGTACAACTTGATTACTTTCCACAGCTTTCAATATATCTGTCCGATATTTACTAATAGGAAGATTTTCCTGAGCTTCACGGAGCTTCTTTATTTTGGCCTCCTGTTGTTTCTTCATGCAGTTCAGGTACAATTCGATGATGTATGCAAATTCAATCAGATTATCACTGCTTAAAGACGATTCCTCGTCGTCACGGAATAAGTGTCCTCTCATCAGCATGTTTTCCAATTCATCCTCAGCAAGGGAAAAGTCCAGCTTTGCACTTACTTCATTTGAAATATTGGAGGATGTTCCTATTAAAAGTATTAAATAGATTTTGTAGTTAAAAATTACAAACATAGAAAAGGGCAAGACTCGAAAAAAATTATATTCATATACTCATTTTATAGAAGGTATCACATAATAATTGGATCACACAACAATCCTTTAAAATAACATGCTTTTCAAGAGATAAGAAGGAGGCACAGTATATTGAGAGGATTGATATACCAAGGAGGTGATATTTACGATCTGTTCATTATATAAATAAAATTGATTGAGGTATTTGTTGAATGTATTTACCTCATACAAATTTC-----CAGGGTTGGTATA---------TATCATGATA----------------------TTTAATAA----------------
Npecki_HurricaneMazeCave_G2100 TTTCTTGATGTAAAATAGCAATTGTTTTGCAAAAGCAATGGATTTCATTTGTTTTTTGCACCTCCTGAACAATTTCCAAAAAGTGAATTATCTGTTTTTAAACTAGATAATCCATATAATAGCTGTAGTTGATAAGAATAGATAAGAGTAAAAAAAAATTTCTATGGGCAAGAAAAATTCCTCAAGTGACAGCTTCAATCACGGT---ATCAACGTAATAACTTACTTGAATAACGGGACAATCTTGGAAATATTCCGAGAAAAGTTCGATATTGATTGTAGCCGACATCAACAAAATTTTAAGGTCGGGTCTTTGAATGGTTAAACATTTCATAATGCCCAATAAAAAGTCACAAGACAGATGCCTCTCATGTACTTCATCTAATATCACAACTTTGTACATAGAAAGCATGGGATCTGTGGACACCTGTCTCAACAACAAGCCCTCTGTCAGAAACAAAATTTTGGTATGGGACGTCTTGCTCTTTTCAAATCGTATTTGATAGCCAACTTCCGTTTTGTATTCGTTTAAAGTTTCGTAAGCAACCCTCTTGCAGAGGGATATACAAGCAATTCTCCTAGGTTGGGTACAAGCTATACTGTCGTAGCCGGCAGCCATAAGATATTGTGGCACTTGTGTTGATTTTCCACAGCCAGTATCACCAGCAACCAGTACAACCTGATTACTTTCCACAGCTTTCAATATATCTGTTCGATATTTACTAATAGGAAGATTTTCCTGAGCTTCACGGAGCTTCTTTAGTTTGGCCTCTTGTTGTTTCTTCATGCAGTTCAGGTACAATTCGATGATGTATGCAAATTCAATCAGATTATCACTGCTTAAAGATGATTCCTCGTCATCACGGAATAGGTGTCCCCTCATCAGCATGTTTTCCAATTCATCCTCAGCGAGGGAAAAGTCCAGCTTTGCACTTACTTCATTTGAAATATTGGAGGATGTTCCTATTAAAAGTATTAAATAGATTTTGTAGTTAAAAATTACAAACATAGAAAAAGGCAAGACATAAAAAAAATTATATTCATATACTCATTTTATAGAAGGTATCACATAATAATTGGATCACACAACAATCCTTTAAAATAACATGCTTTTCAAGAGATAAGAAGGAAGCACAGTATATTGAGAGGACTGATACACCAAGGAGATGATATTTACGATCTGCTCATTATATAAATAAAATTGATTGAGGTATTTCTTGAATGTATTTACCTCATACAAATTGC-----CAGGGTTGGTAAA---------CATCATGATA----------------------TTCAATAA----------------
Nperlakyi_SChimneys_N1079 --------------------ATTGTTTTACCGAAGCAATGAATTTCATGTGTTTTTTGCTTCTCCTGAACAATTTACAAAAAGTTACTCATCTGTTTTTAAACTAGACAATCCATATAATAGCTATAGTTGACAAGAATAGATAAAAGTAAAAAAAAAATTCTATGGACAAGAAAAGTTTCTCAAATGACTGCCTCAATCACAGTATCATCAATGTAATAACTTACTTGAATAACAGGACAATCTTGGAAATATTCCGAAAAAAGTTCGATATTGATTGTAGCAGACATCAACAAAATTTTAAGGTCAGGTCTTTGAATGGTTAGGCACTTCATAATGCCCAATAAAAAGTCACAAGACAGATGTCTCTCATGCACCTCATCTAATATCACAACTTTGTACATAGAAAGCATGGGGTCTGTGGATACCTGCCTCAACAACAAGCCCTCTGTCAGAAACAAAATTTTGGTATGAGACGTCTTGCTCTTTTCAAATCGAATTTGATAGCCAACTTCCGTCTTGAATTCATTTAAAGTTTCGTAAGCAACTCTCTTGCAGAGGGATATACAAGCAATTCTCCGAGGTTGGGTACAAGCTATGCTGTCGTAGCCAGCAGCCATAAGATATTGTGGCACTTGTGTCGATTTACCACAGCCAGTATCACCAGCGACCAGTACAACCTGATTACTTTCCACGGCTTTCAATATGTCTGTCCGATATTTACTAATAGGAAGATTTTCCTGAGCTTCACGGAGCTTCTTTAGTTTGGCTTCCTGTTGCTTCTTCATGCAGTTCAGGTACAATTCGATGATGTATGCAAATTCAATCAGATTGTCACTGCTTAAAGATGATTCCTCGTCGTCACGGAATAAGTGTCCTCTCATCAACATGTTCTCCAATTCGTCCTCATCAAGGGAAAAGGCCAGCTTTGCATTTACTTCATTTGAAATGTGGGTGGATGTTCCTATTAAGGATATTAAAAAGATTTTGTAGTTGAAGACTACAAACATAGAAAAAGACAAGACATAGAAAAAATTACATTCATATACTCCTTTTACAGAAGGTATCACATAGTAATTGGATCGCACAACAATCCTTGAAAATAACATGCTTCTCAGAAGCTAAGAAGGAACCACTGTATATTGAGAGCAGTGATGTACAAAGCGGGAGATATTTATGATCCACTAATTATATAAACAAAGTTGATTGTGGTGTTTGTCGAATGTATTTACCTCATACAAATTGTTATTACACATTTGATATAATCAAATCCTGTTATAATGAACCTGGCTTATAACAAACATTCCGAATAATGAACGAAATATCTGT
Nperlakyi_SChimneys_N1080 TTTTTTGATGTAAAATAGTAATTGTTTTACAGAAGCAATGAATTTCATTTGTTTTTTGCATCTCCTGAACAATTTACAAAAAGTTACTCATCTGTTTTTAAACTAGACAATCCATATAATAGCTATAGTTGACAAGAATAGATAAAAGTAAAAAAAAAATTCTATGGACAAGAAAAGTTTCTCAAATGACTGCCTCAATCACAGTATCATCAATGTAATAACTTACTTGAATAACAGGACAATCTTGGAAATATTCCGAAAAAAGTTCGATATTGATTGTAGCAGACATCAACAAAATTTTAAGGTCAGGTCTTTGAATGGTTAGGCACTTCATAATGCCCAATAAAAAGTCACAAGACAGATGTCTCTCATGCACCTCATCTAATATCACAACTTTGTACATAGAAAGCATGGGGTCTGTGGATACCTGCCTCAACAACAAGCCCTCTGTCAGAAACAAAATTTTGGTATGAGACGTCTTGCTCTTTTCAAATCGAATTTGATAGCCAACTTCCGTCTTGAATTCATTTAAAGTTTCGTAAGCAACTCTCTTGCAGAGGGATATACAAGCAATTCTCCGAGGTTGGGTACAAGCTATGCTGTCGTAGCCAGCAGCCATAAGATATTGTGGCACTTGTGTCGATTTACCACAGCCAGTATCACCAGCGACCAGTACAACCTGATTACTTTCCACGGCTTTCAATATGTCTGTCCGATATTTACTAATAGGAAGATTTTCCTGAGCTTCACGGAGCTTCTTTAGTTTGGCTTCCTGTTGCTTCTTCATGCAGTTCAGGTACAATTCGATGATGTATGCAAATTCAATCAGATTGTCACTGCTTAAAGATGATTCCTCGTCGTCACGGAATAAGTGTCCTCTCATCAACATGTTCTCCAATTCGTCCTCATCAAGGGAAAAGGCCAGCTTTGCATTTACTTCATTTGAAATGTGGGTGGATGTTCCTATTAAGGATATTAAAAAGATTTTGTAGTTGAAGACTACAAACATAGAAAAAGACAAGACATAGAAAAAATTACATTCATATACTCCTTTTACAGAAGGTATCACATAGTAATTGGATCGCACAACAATCCTTGAAAATAACATGCTTCTCAGAAGCTAAGAAGGAACCACTGTATATTGAGAGCAGTGATGTACAAAGCGGGAGATATTTATGATCCACTAATTATATAAACAAAGTTGATTGTGGTGTTTGTTGAATGTATTTACCTCATACAAATTGTTATTACACATTTGATATAGTCAAATCATGTTATAATGAACCTGGATTGTAACAAACATTCTGAATAATGAACGAAATATCCGT
Nreclusus_Newfound_N259 ---------------------------------------------------------------------------------------------------AAACTAGACAATCCATATAATAGCTGTAGTTGACAAGAATAGATAAAAGTTAAAAAAAAATTCTATGGACAAGAAAAGTTTCTCAAATGACTGCTTCAATCACAGTATCATCAATGTAATAACTTACTTGAATAACGGGACAATCTTGGAAATATTCCGAAAAAAGTTCGATATTGATTGTAGCAGACATCAACAAAATTTTAAGGTCAGGTCTTTGAATGGTGAGGCACTTCATAATGCCCAATAAAAAGTCACAAGACAGATGTCTCTCATGCACCTCATCTAATATCACAACTTTGTACATAGAAAGCATGGGATCTGTGGACACCTGCCTCAACAACAAGCCCTCTGTCAAGAACAAAATTTTGGTATGAGACGTCTTGCTCTTTTCAAATCGAATTTGATAGCCAACTTCCGTCTTGTATTCATTTAAAGTTTCGTAAGCAACTCTCTTGCAGAGGGATATACAAGCAATTCTCCGAGGTTGGGTACAAGCTATGCTGTCGTAGCCAGCAGCCATAAGATATTGTGGCACTTGTGTCGATTTACCACAGCCAGTGTCACCAGCAACCAGTACAACCTGATTACTTTCCACGGCTTTCAATATGTCTGTTCGATATTTACTAATAGGAAGATTTTCCTGAGCTTCACGGAGCTTCTTTAGTTTGGCTTCCTGTTGCTTCTTCATGCAGTTCAGGTACAATTCGATAATATATGCAAATTCAATCAGATTGTCACTGCTTAAAGATGATTCCTCGTCGTCCCGGAATAAGTGTCCTCTCATCAGCATGTTCTCCAATTCGTCCTCATCAAGGGAAAAGTCCAGCTTTGCATTTACTTCATTTGAAATATGGGTGGAGGTTCCTATTAAGGATATTAAAAAGATTTTGTAGTTGAAGACTGCAAACATAGAAAAAGACAAGACTTAGAAAAAATTACATTCATGTAGTCATTTCACAGAAGGTATCACATAATAATTGGATCACACAACAATCCTTTAAAATAACATGCTTCTCAGAAGATAAGAAGGAAGCACTGTATATATAGAGCAGTGATGTACAAAGCGGGAGATATTTATGATCCACTAATTATATAAATAAAGTTGATTGTGGTGTTTGTTGAATGTATTTACCTCATACAAATTGTTATTACACATTTGATATAAT---------------------------------------------------------------
Nreclusus_Clingmans_N252 -----------------------------------------------------------------------------------------------------------------------------------------------------------------------------------------------------------GTATCATCAATGTAATAACTTACTTGAATAACGGGACAATCTTGGAAATATTCCGAAAAAAGTTCGATATTGATTGTAGCAGACATCAACAAAATTTTAAGGTCCGGTCTTTGAATGGTTAGACACTTCATAATGCCCAATAAAAAGTCACAAGACAGATGTCTCTCATGCACCTCATCTAATATCACAACTTTGTACATAGAAAGCATGGGATCTGTGGACACCTGCCTCAACAACAAGCCCTCCGTCAGGAACAAAATTTTGGTATGAGACGTCTTGCTCTTTTCAAATCGAATTTGATAGCCAACTTCCGTCTTGTATTCATTTAAAGTTTCGTAAGCAACTCTCTTGCAGAGGGATATACAAGCAATTCTCCGAGGTTGGGTACAAGCTATGCTGTCGTAGCCAGCAGCCATAAGATATTGTGGCACTTGTGTCGATTTACCACAGCCAGTATCACCAGCAACCAGTACAACCTGATTACTTTCCACGGCTTTCAATATGTCTGTCCGATATTTACTAATAGGAAGATTTTCCTGAGCTTCACGAAGCTTCTTTAGTTTGGCTTCCTGTTGCTTCTTCATGCAGTTCAGGTACAATTCGATGATGTATGCAAATTCAATCAGATTGTCACTGCTTAAAGATGATTCCTCGTCGTCACGGAATAAGTGTCCTCTCATCAACATGTTCTCCAATTCGTCCGCATCAAGGGAAAAGTCCAGCTTTGCATTTACTTCATTTGAAATATGGGAGGATGTTCCTATTAAGGATATTAAAAAGATTTTGTAGTTAAAGACTACAAACATAGAAAAAGACATGACATAGAAAAAATTACATTCATATAGTCCTTTTACAGAAGGTATCACATAGTAATTGGATCACGCAACAATCCTTTAACCCTTTGCACTCC---------------------------------------AGCCTAATAAGCAATAG-----TAGGAACCAGTAACTCCAGG--------------------------------------------------------------------------------------------------------------------------------------
Nreclusus_Noland_N1051 TTTTTTGATGTAAAATAGTAATTGTTTTACAGAAGCAATGAATTTCATTTGTTTTTTGCATCTCCTGAACAATTTACAAAAAGCGACTCATCTGTTTTTAAACTAGACAATCCACATAATAGCTGTAGTTGACAAGAATAGATAAAAATAATAAAAAAATTCTATGGACAAGAAAAATTTCTCAAATGACTGCTTCAATCACAGTATCATCAATGTAATAACTTACTTGAATAACGGGACAATCTTGGAAATATTCCGAAAAAAGTTCGATATTGATTGTAGCAGACATCAACAAAATTTTAAGGTCCGGTCTTTGAATGGTTAGGCACTTCATAATGCCCAATAGAAAGTCACAAGACAGATGTCTCTCATGCACCTCATCTAATATCACAACTTTGTACATAGAAAGCATGGGATCTGTGGACACCTGCCTCAACAACAGGCCCTCCGTCAGGAACAAAATTTTGGTATGAGACGTCTTGCTCTTTTCAAATCGAATTTGATAGCCAACTTCCGTCTTGTATTCATTTAAAGTTTCGTAAGCAACTCTCTTGCAGAGGGATATACAAGCAATTCTCCGAGGTTGGGTACAAGCTATGCTGTCGTAGCCAGCAGCCATAAGATATTGTGGCACTTGTGTCGATTTACCACAGCCAGTATCACCAGCAACCAGTACAACCTGATTACTTTCCACGGCTTTCAATATGTCTGTTCGATATTTACTAATAGGAAGATTTTCCTGAGCTTCACGAAGCTTCTTTAGTTTGGCTTCCTGTTGCTTCTTCATGCAGTTCAGGTACAATTCGATGATGTATGCAAATTCAATCAGATTGTCACTGCTTAAAGATGATTCCTCGTCGTCACGGAATAAGTGTCCTCTCATCAACATGTTCTCCAATTCGTCCTCATCAAGGGAAAAGTCCAGCTTTGCATTTACTTCATTTGAAATATGGGAGGATGTTCCTATTAAGGATATTAAAAAGATTTTGTAGTTAAAGACTACAAACATAGAAAAAGACATGACATAGAAAAAATTACATTCATGTAGTCATTTCACAGAAGGTATCGCATAATAATTGGATCACACAACAATCCTTTAACCCTTTGCCCTCC---------------------------------------AGCCTAATAAGCAATAG-----TAGGAACCAGTAACTCCAGGCTAACGAAAGATAGATGAACCAGGTAGATATAGTA---------------------------------------------------------------------------------------------------
Nreclusus_Smokemont_N1020 ------------------------------------------------------------------------------------------------------------------------------------------------------AAAAAAAAATTCTATGGACAACAAAAGTTCCTCAAGGGACTGCTTCAATCATGGTATCATCAATGTAATAACTTACTTGAATAACGGGACAATCTTGGAAATATTCCGAAAAAAGTTCGATATTGATTGTAGCAGACATCAACAAAATCTTAAGGTCAGGTCTTTGAATGGTTAGGCACTTCATAATGCCCAATAAAAAGTCACAAGACAGATGTCTCTCATGCACCTCATCTAATATCACAACTTTGTACATAGAAAGCATGGGATCTGTGGACACCTGCCTCAACAACAAGCCCTCTGTCAGGAACAAAATTTTGGTATGAGACGTCTTGCTCTTTTCAAATCGAATTTGATAGCCAACTTCCGTCTTGTATTCATTTAAAGTTTCGTAAGCAACTCTCTTGCAGAGGGATATACAAGCAATTCTCCGAGGTTGGGTACAAGCTATGCTGTCGTAGCCAGCAGCCATAAGATATTGTGGCACTTGTGTCGATTTACCACAGCCAGTATCACCAGCAACCAGCACAACCTGATTACTTTCCACGGCTTTCAATATGTCTGTCCGATATTTACTAATAGGAAGATTTTCCTGAGCTTCACGAAGCTTCTTTAGTTTGGCTTCCTGTTGCTTCTTCATGCAGTTCAGGTACAATTCGATAATATATGCAAATTCAATCAGATTGTCACTGCTTAAAGATGATTCCTCGTCGTCACGGAATAAGTGTCCTCTCATCAACATGTTCTCCAATTCGTCCTCATCAAGGGAAAAGTCCAGCTTTGCATTTACTTCATTAGAAATATGGGAGGATGTTCCTATTAAGGATATTAAAAAGATTTTGTAGTTAAAGACTACAAACATAGAAAAAGACATGACATAGAAAAAATTACATTCATGTAGTCATTTCACAGAAGGTATCACATAATAATTGGATCACGCAACAATCCTTTAAAATAACATGCTTCTCAGAAGATAAGAAGGAAGCACTGTATATTTAGAGCAGTGATGTACAAAGCGGGAGATATTTATGATCCACTAATTATATAAATAAAGTTGATTGTGGTGTTTGTTGAATGTATTTACCTCATACAAATTGTTATTACACATTTGATATAATCGAATCCTGTTATAATGAACCTGGCTTATAACAAACATTCCGAATAATGAACGAAATATCTGT
Nroanensis_IngramBranch_N926 TTGTTAAGGATAATCTAGTAATAGTTTTCCCGGTGAAAGGCAACACTTTTGTCTTCTGTGTTCCTCAGAATGTTCTAACCGTATGACTTATTTGCTTTCAAACCAAACAGGTCTTTGAATAGCTGTAGTTGACAAGAATAGATAAGAGTAAAAAAAAAATTCTATGAACAAGAAAAGTTCCTCAAATTACTTCTTCAATCACGGTATCATTAATGTAATAACTTACTTGAATAACAGGACAATCTTGGAAATATTCCGAAAAAAGTTCGATATTGATTGTAGCAGACATCAACAAAATTTTAAGGTCAGGTCTTTGAATGGTGAGGCACTTCATAATACCCAATAAAAAGTCGCAAGACAGATGTCTCTCATGCACTTCATCTAATATCACAACTTTGTACATAGAAAGCATGGGATCTGTGGATACCTGCCTCAACAACAAGCCCTCTGTCAGAAACAAAATTTTGGTATGAGACGTCTTGCTCTTTTCAAATCGTATTTGATAGCCAACTTCCGTCTTGTACTCATTTAAAGTTTCGTAAGCAACTCTCTTGCAGAGGGATATACAAGCAATTCTCCGAGGTTGGGTACAAGCTATGCTGTCATAGCCAGCAGCCATAAGATATTGTGGCACTTGTGTTGATTTACCACAGCCAGTATCACCAGCAACCAGTACAACCTGATTACTTTCCACAGCTTTCAATATGTCCGTCCTATATTTACTAATAGGAAGATTTTCCTGAGCTTCACGAAGCTTCTTTATTTTGGCTTCCTGTTGCTTCTGCATGCAGTTCAGGTACAATTCGATAATATATGCAAATTCAATCAGATTATCACTGCTTAAAGATGATTCCTGGTCGTCACGGAATAAGTGTCCTCTCATCATCATGTTCTCCAATTCATCCTCATCAAGGGAAAAGTCCAGCTTTGCATTTACTTCATTTGAAATATGGGTGGATGTTCCTATTAAGGATATTAAAAAGATTTTGTAGTTAAAGACTACAAACATAGAAAAAGACATGACATAGAAAAAATTACATTCATATAGTCATTTCACAGAAGGTATCACATAATAATTGGATCACCCAACAATCCTTTAAAATAACATGCTTCTCAGAAGATAAGAAGAAAGCACTGTATATTGAGAACAGTGATGTAACAAGGAGGAAATATTTATGATCTGCTAATTATATAAATAAAGTTGATTGTG--------TTAATGTATTTACCTCATACAAACTGTTATTACACATTTGATATAGTCGAATCCCGTTATAATGAACCTGGCCTATAAGAAACATTCTGAATAATAAACGAAATATCCGT
Nroanensis_N_CarversGap_N928 TTGTTAAGGATAATCTAGTAATAGTTTTCCCAGTGAAAGGCAAGACTTTTGTCTTCCGTGTTCCTCAGAATGTTCTAACTGTATGACTTATTTGCTTTCAAACCAAACAGGTCTTTGAATAGCTGTAGTTGACAAGAATAGATAAGAGTAAAAAAAAAAATATATGAACAAGAAAAGTTCCTCAAATGACTTCTTCAATCACGGTATCATTAATGTTATAACTTACTTGAATAACAGGACAATCTTGGAAATATTCCGAAAAAAGTTCGATATTGATTGTAGCAGACATCAACAAAATTTTAAGGTCAGGTCTTTGAATGGTGAGGCACTTCATAATGCCCAATAAAAAGTCGCAAGACAGATGTCTCTCATGCACTTCATCTAATATCACAACTTTGTACATAGAAAGCATGGGATCTGTGGATACCTGCCTCAACAGCAAGCCCTCTGTCAGAAACAAAATTTTGGTTTGAGACGTCTTGCTCTTTTCAAATCGTATTTGATAGCCAACTTCCGTCTTGTACTCATTTAAAGTTTCGTAAGCAACTCTCTTGCAGAGGGATATACAAGCAATTCTCCGAGGTTGGGTACAAGCTATGCTGTCATAGCCAGCAGCCATAAGATATTGTGGCACTTGTGTTGATTTACCACAGCCAGTATCACCAGCAACCAGTACAACCTGATTACTTTCCACAGCTTTCAATATGTCCGTCCGATATTTACTAATAGGAAGATTTTCCTGAGCTTCACGAAGCTTCTTTATTTTGGCTTCCTGTTGCTTCCTCATGCAGTTCAGGTACAATTCGATAATATATGCAAATTCAATCAGATTATCACTGCTTAAAGATGATTCCTGGTCGTCACGGAATAAGTGTCCTCTCATCATCATGTTCTCCAATTCATCCTCATCAAGGGAAAAGTCCAGCTTTGCATTTACTTCATTTGAAATATGGGTGGATGTTCCTATTAAGGATATTAAAAAGATTTTGTAGTTAAAGACTACAAACATAGAAAAAGACATGACATAGAAAAAATTACATTCATATAGTCATTTCACAGAAGGTATCACATAATAATTGGATCACCCAACAATCCTTTAAAATAACATGCTTCTCAGAAGATAAGAAGAAAACACTGTATATTGAGAGCAGTGATGTAACAAGGAGGAAATATTTATGATCTGCTAATTATGTAAATAAAGTTGATTGTG--------TGAATGTATTTACCTCATACAAACTTTTATTACACATTTGATATAGTCAAATCCCGTTATAATGAACCTGGCCTATAAGAAACATTCTGAATAATGAATGAAATATCCGT
Nroanensis_RoanHighBluff_N762 TTGTTAAGGATAATCTAGTAATAGTTTTCCCGGTGAAAGGCAACACTTTTGTCTTCCGTGTTCCTCAGAATGTTCTAACTGTATGACTTATTTGCTTTCAAACCAAACAGGTCTTTGAATAGCTGTAGTTGACAAGAATAGATAAGAGTAAAAAAAAAATTCTATGAACAAGAAAAGTTCCTCAAATTACTTCTTCAATCACGGTATCATTAATGTAATAACTTACTTGAATAACAGGACAATCTTGGAAATATTCCGAAAAAAGTTCGATATTGATTGTAGCAGACATCAACAAAATTTTAAGGTCAGGTCTTTGAATGGTGAGGCACTTCATAATGCCCAATAAAAAGTCGCAAGACAGATGTCTCTCATGCACTTCATCTAATATCACAACTTTGTACATAGAAAGCATGGGATCTGTGGATACCTGCCTCAACAACAAGCCCTCTGTCAGAAACAAAATTTTGGTATGAGACGTCTTGCTCTTTTCAAATCGTATTTGATAGCCAACTTCCGTCTTGTACTCATTTAAAGTTTCGTAAGCAACTCTCTTGCAGAGGGATATACAAGCAATTCTCCGAGGTTGGGTACAAGCTATGCTGTCATAGCCAGCAGCCATAAGATATTGTGGCACTTGTGTTGATTTACCACAGCCAGTATCACCAGCAACCAGTACAACCTGATTACTTTCCACAGCTTTCAATATGTCCGTCCGATATTTACTAATAGGAAGATTTTCCTGAGCTTCACGAAGCTTCTTTATTTTGGCTTCCTGTTGCTTCTTCATGCAGTTCAGGTACAATTCGATAATATATGCAAATTCAATCAGATTATCATTGCTTAAAGATGATTCCTGGTCGTCACGGAATAAGTGTCCTCTCATCATCATGTTCTCCAATTCATCCTCATCCAGGGAAAAGTCCAGCTTTGCATTTACTTCATTTGAAATATGGGTGGATGTTCCTATTAAGGATATTAAAAAGATTTTGTAGTTAAAGACTACAAACATAGAAAAAGACATGACATAGAAAAAATTACATTCATATAGTCATTTCACAGAAGGTATCACATAATAATTGGATCACCCAACAATCCTTTAAAATAACATGCTTCTCAGAAGATAAGAAGAAAACACTGTATATTGAGAGCAGTGATGTAACAAGGAGGAAATATTTATGATCTGCTAATTATATAAATAAAGTTGATTGTG--------TTAATGTATTTACCTCATACAAACTGTTATTACACATTTGATATAGTCGAATCCCATTATAATGAACCTGGCCTATAAGAAACGTTCTGAATA-----------------
Nsheari_Cohutta_N826 TTTTTTGATGTAAAATAGTAATTGTTTTTCAGAAGCAATGGATTTAATTTGTTTTTTGTATCTCCCGAACAATTTATAAAAAGTGATTTATCTGTTTTTAAACTAGACAATCCATATAATAGCTGCAGTTGACAAGAATAGATAAGAGTAAAAAAAAAATTCTATGGACAAGAAAAGTTCCTCAAATGACTGCTTCAATCACGGTATCATCAATGTAATAACTTACTTGAATAACGGGACATTCTTGGAAATATTCCGAAAACAGTTCGATATTGATTGTAGCAGACATCAACAAAATTTTAAGATCCGGTCTTTGAATGGTTAGACACTTCATAATACCCAATAAAAAGTCACAAGACAGATGTCTCTCATGCACCTCATCTAATATCACAACTTTGTACAGAGAAAGCATGGGATCTGTGGACACCTGCCTCAACAACAAGCCCTCTGTCAGAAACAAAATTTTGGTATGAGACGTCTTGCTCTTTTCAAATCGAATTTGATAGCCAACTTCCGTCTTGTATTCATTTAAAGTTTCGTAAGCAACTCTCTTGCAGAGGGATATACAAGCAATTCTCCGAGGTTGGGTACAAGCTATGCTGTCGTAGCCGGCAGCCATAAGATATTGTGGCACTTGTGTCGATTTACCACAGCCAGTATCACCAGCAACCAGTACAACCTGATTACTTTCCACGGCTTTCAATATGTCTGTCCGATATTTACTAATAGGAAGATTTTCCTGAGCTTCACGAAGCTTCTTTAGTTTGGCTTCCTGTTGCTTCTTCATGCAGTTCAGGTACAATTCAATGATGTATGCAAATTCGATCAGATTGTCACTGTCTAAAGACGGTTCTTCGTCGTCACGGAATAAGTGTCCTCTCATCAACATGTTCTCCAATTCGTCCTCATCAAGGGAAAAGTCCAGCTTTGCATTTACTTCATTTGAAATATGGGTGGATGTTCCTATTAAGGATATTAAAAAGATTTTGTAGTTAAAGACTACAAACATAGAAAAACACATGACATAAAAAAAATTACATTCATATAGTCATTTTATAGAAGGTATCACATAATAATTGGATCGCACAACAATCCTTTAAAATAACATGCTTCTCAGGAGATAAGAAGGAAGCACTGTATATTGAGAGCAGTGATGTAACAAGGAGGATATATTTATGATCCACTAATAACATAAATAAAGTTGATTGTG-----TGTTGAGTGTATTTACTTCATACAAATTGTTATTACACATTTGATATAGTCGAATCCTGTTATAATGAACCTGGATTGTAACAAACATTCTGAATAATGAACGAAATATCCGT
Nsheari_JoyceKilmer_N092 --------------------ATTGTTTTTCAGAAGCAATGGATTTAATTTGTTTTTTGTATCTCCCGAACAATTTATAAAAAGTGATTTATCTGTTTTTAAACTAGACAATCCATATAATAGCTGTAGTTGACAAGAATAGATAAGAGT-AAAAAAAAATTCTATGGACAAGAAAAGTTCCCCAAATGACTGCTTCAATCACGGTATCATCAATGTAATAACTTACTTGAATAACGGGACAATCTTGGAAATATTCCGAAAAAAGTTCGATATTGATTGTAGCAGACATCAACAAAATTTTAAGGTCTGGTCTTTGAATGGTTAGACACTTCATAATACCCAATAAAAAGTCACAAGACAGATGTCTCTCATGCACCTCATCTAATATCACAACTTTGTACAGAGAAAGCATGGGATCTGTGGACACCTGCCTCAACAACAAGCCCTCTGTCAGAAACAAAATTTTGGTATGAGACGTCTTGCTCTTTTCAAATCGAATTTGATAGCCAACTTCCGTCTTATATTCATTTAAAGTTTCGTAAGCAACTCTCTTGCAGAGGGATATACAAGCAATTCTCCGAGGTTGGGTACAAGCTATGCTGTCGTAGCCGGCAGCCATAAGATATTGTGGCACTTGTGTCGATTTACCACAGCCAGTATCACCAGCAACCAGTACAACCTGATTACTTTCCACGGCTTTCAATATGTCTGTCCGATATTTACTAATAGGAAGATTTTCCTGAGCTTCACGAAGCTTCTTTAGTTTGGCTTCCTGTTGCTTCTTCATGCAGTTCAGGTACAATTCAATGATGTATGCAAATTCGATCAGATTGTCACTGCCTAAAGACGATTCTTCGTCGTCACGGAATAAGTGTCCTCTCATCAACATGTTCTCCAATTCGTCCTCATCAAGGGAAAAGTCCAGCTTTGCATTTACTTCATTTGAAATATGGGAGGATGTTCCTATTAAGGATATTAAAAAGATTTTGTAGTTAAAGACTACAAACATAGAAAAAGACATGACATAGAAAAACTTACATTCATATAGTCATTTCACAGAAGGTATCCCATAATAATTGGATCACACAACAATCCTTTAAAATAACATGCTTCTCAGAAGATAAGAAGGAAGCACTGTATATTGAGAGCAGTGATGTAACTTGGAGGATATATTTATGATCCACTAATTACATAAATAAAGTTGATTGTG----ATGCTGAGTGTATTTACTTCATACAAATTGTTATTACACATTTGATATAGTCGAATCCTGTTATAAT-----------------------------------------------
Nsilvanus_Elijay_N395 TTTTTTGGCGTAAAACAGTAATTGTTTAACAGAAGCAATGGATTTCATTTGTTTTTTGCATCTCCTGAACAATTTACAAAAAGTGACTCATCTGTTTTTAAACTAGACAATGCATATAATAGCTGTAGTTGACAAGAATAGATAAAAGTTAAAAAAAAATTCTATGGACAAGAAAAGTTTCTTAAATGACTGCTTCAATCACAGTATCATCAATGTAATAACTTACTTGAATAACAGGACAATCTTGGAAATATTCCGAAAAAAGTTCGATATTGATTGTAGCAGACATCAACAAAATTTTAAGGTCAGGTCTTTGAATGGTGAGGCACTTCATAATGCCCAATAAAAAGTCGCAAGACAGATGTCTCTCATGCACTTCATCTAATATCACAACTTTGTACATAGAAAGCATGGGATCTGTGGATACCTGCCTCAACAACAAGCCCTCCGTCAGAAACAAAATTTTGGTATGAGACGTCTTGCTCTTTTCAAATCGTATTTGATAGCCAACTTCCGTCTTGTATTCATTTAAAGTTTCGTAAGCAACTCTCTTGCAGAGGGATATACAAGCGATTCTCCGGGGTTGGGTACAAGCTATGCTGTCATAACCAGCAGCCATAAGATATTGTGGCACTTGTGTTGATTTACCACAGCCAGTATCACCAGCAACCAGTACAACCTGATTACTTTCCACGGCTTTCAATATGTCCGTCCGATATTTACTAATAGGAAGATTTTCCTGAGCTTCACGAAGCTTCTTTAGTTTGGCTTCCTGTTGCTTCTTCATGCAGTTCAGGTACAATTCAATGATGTATGCAAATTCAATCAGATTATCACTGATTAAAGATGATTCCTCGTCGTCACGGAATAAGTGTCCTCTCATCAGCATGTTCTCCAATTCATCCTCATCAATGGAAAAGTCCAGTTTTGCATTTATTTCATTTGAAATATGGGTGGATGTTCCTATTAAGGATATTAAAAAGATTTTGTAGTTAAAGACTACAAACATAGAAAAAAACAAGACATAGGAAAAATTACATTCATATAGTCATTTTACAGAAGGTATCACATAATAATTGGATCACACAACAATCCCTTTAAATAACATGCTTCTCAGAAGATAAGAAGGAAGCACTGTATATTGAGAGCAGTGATGTAACAAGGAGGAAATATTTATGATCTGCTAATTATATAAATAAAGTTGATGA-------TGTTGAATGTATTTACCTCATACAAACTGTTATTACACATTTGATATAATCGAATCCTGTTATAATGAACCTGGCTTATAACAAACATTCCGAATAATAAACGAAATATCCGT
Nsilvanus_GermanyCove_N1017 TTTTTTGGTGTAAAATAGTAATTGTTTTACAGAAGCAATGGATTTCATTTGTTTTTTGCATCTCCTGAACAATTTACAAAAAGTGACTCATCTGTTTTTAAACTAGACAATGCATATAATAGCTGTAGTTGACAAGAATAGATAAAAGTTAAAAAAAAATTCTATGGACAAGAAAAGTTTCTCAAATGACTGCTTCAATCACAGTATCATCAATGTAATAACTTACTTGAATAACGGGACAATCTTGGAAATATTCCGAAAAAAGTTCGATATTGATTGTAGCAGACATCAACAAAATTTTAAGGTCAGGTCTTTGAATGGTGAGGCACTTCATAATGCCCAATAAAAAGTCGCAAGACAGATGTCTCTCATGCACTTCATCTAATATCACAACTTTGTACATAGAAAGCATGGGATCTGTGGATACCTGCCTCAACAACAAGCCCTCTGTCAGAAACAAAATTTTGGTATGAGACGTCTTGCTCTTTTCAAATCGTATTTGGTATCCAACTTCCGTCTTGTATTCATTTAAAGTTTCGTAAGCAACTCTCTTGCAGAGGGATATACAAGCAATTCTCCGAGGTTGGGTACAAGCTATGCTGTCATAGCCAGCAGCCATAAGATATTGTGGCACTTGTGTTGATTTACCACAGCCAGTATCACCAGCAACCAGTACAACCTGATTACTTTCCACAGCTTTCAATATGTCCGTCCGATATTTACTAATAGGAAGATTTTCCTGAGCTTCACGAAGCTTCTTTAGTTTGGCTTCCTGTTGCTTCTTCATGCAGTTCAGGTACAATTCAATGATGTATGCAAATTCAATCAGATTATCACTGCTTAAAGATGATTCCTCGTCGTCACGGAATAAGTGTCCTCTCATCAGCATGTTCTCCAATTCATCCTCATCAAGGGAAAAGTCCAGTTTTGCATTTATTTCATTTGAAATACGGGTGGATGTTCCTATTAAGGATATTAAAAAGATTTTGTAGTTAAAGACTACAAACATAGAAAAACAAGACACAT-GAAAAGATTACATTCATATAGTCATTTCACAGAAGGCATCGCATAATAATTGGATCACACAACAATCCCTTAAAATAACACGCTTCTCAGAAGATAAGAAGGAAGCACTGTATATTGAGAGCAGTGATGTAACAAGGAGGAAATATTTATGATCTGCTAATTATATAAATAAAGTTGATTG-------TGTTGAATGTATTTACCTCATACAAACTTTTATTACACATTTGATATAATCGAATCCTGTTATAATGAACCTGGCTTATAACAAACATTCCGAATAATGAACGGAATATCCGT
Nsilvanus_HeboMtn_N1029 TTTTTTAATGTAAAATAGTAATTGTTTTACAGAAGCAATGGATTTCATTTGTTTATTGCATCTCCTAAACAATTTACAAAAAGTGACTCATCTGTTTTTAAACTAGACAATCCATATAATAGCTGTAGTTGACAAGAATAGATAAAAGTAAAAAAAAAATTCTATGGACAAGAAAAGTTTCTCAAATGACTGCTTCAATCACAGTATCATCAATGTAATAACTTACTTGAATAACGGGACAATCTTGGAAATATTCCGAAAAAAGTTCGATATTGATTGTAGCAGACATCAACAAAATTTTAAGGTCAGGTCTTTGAATGGTGAGGCACTTCATAATGCCCAATAAAAAGTCGCAAGACAGATGTCTCTCATGCACTTCATCTAATATCACAACTTTGTACATAGAAAGCATGGGATCTGTGGATACCTGCCTCAACAACAAGCCCTCTGTCAGAAACAAAATTTTGGTATGAGACGTCTTGCTCTTTTCAAATCGTATTTGATAGCCAACTGCCGTCTTGTATTCATTTAAAGTTTCGTAAGCAACTCTCTTGCAGAGGGATATACAAGCAATTCTCCGAGGTTGGGTACAAGCTATGCTGTCATAGCCAGCAGCCATAAGATATTGTGGCACTTGTGTTGATTTACCACAGCCAGTATCACCAGCAACCAGTACAACCTGATTACTTTCCACGGCTTTCAATATGTCTGTCCGATATTTACTAATAGGAAGATTTTCCTGAGCTTCACGAAGCTTCTTTAGTTTGGCTTCCTGTTGCTTCTTCATGCAGTTCAGGTACAATTCAATGATGTATGCAAATTCAATCAGATTATCACTGCTTAAAGATGATTCCTCGTCGTCACGGAATAAGTGTCCTCTCATCAGCATGTTCTCCAATTCATCCTCATCAATGGAAAAGTCCAGTTTTGCATTTATTTCATTTGAAATATGGGTGGATGTTCCTATTAAGGATATTAAAAAGATTTTGTAGTTAAAGACTACAAACATAGAAAAAAACAAGACATATAAAAAATTACATTCATATAGACATTTCACAGAAGGCATCGCATAATAATTGGATCACACAACAATCCCTTAAAATAACACGCTTCTCAGAAGATAAGAAGGAAGCACTGTATATTGAGAGCAGTGATGTAACAAGGAGGAAATATTTATGATATGCTAATTATATAAATAAAGTTGATTG---------TTGAATGTATTTATCTCATACAAACTGTTGTTACACATTTGATATAATCGAATCCTGTTATAATGAACCTGGCTTATAACAAACATTCCGAAT------------------
Nstupkai_BlowholeWOS_N285 TTTCTTGATGAAAAATAGTAATTGTTTTACAGAAGCAGCGGATTTCATTTGTTTTTTGCATCCCCTGAACAATTTACAAAAAGTGACTTATCTGTTTTTAAACTAGACAATTCATATAATAGCTTTAGTTGCAAAGAATAGATAAGAGTAAAAAAAAAATTCTATGGACAAGAAAAGTTCCTCAAATGACTGCTTCAATCACGGTATCATTAATGTAATAACTTACTTGAATAACAGGACAATCTTGGAAATATTCCGAAAAAAGTTCGATATTGATTGTAGCAGACATCAACAAAATTTTAAGGTCCGGTCTTTGAATGGTTAGACACTTCATAATGCCCAATAAAAAGTCACAAGACAGATGCCTCTCATGCACCTCATCTAATATCACAACTTTGTACATAGAAAGCATGGGATCTGTGGACACCTGCCTCAACAACAAGCCCTCTGTCAGAAACAAAATTTTGGTATGAGACGTCTTGCTCTTTTCAAATCGAATTTGATAGCCAACTTCCGTCTTGTATTCATTTAAAGTTTCGTAAGCAACTCTCTTGCAGAGGGATATACAAGCAATTCTCCGAGGTTGGGTACAGGCTATGCTGTCATAGCCAGCAGCCATAAGATATTGTGGCACTTGTGTCGATTTACCACAGCCAGTATCACCAGCAACCAGTACAACCTGATTACTTTCCACGGCTTTCAATATGTCTGTCCGATATTTACTAATAGGAAGATTTTCCTGGGCTTCGCGAAGCTTCTTTAGTTTGGCTTCCTGTTGCTTCTTCATGCAGTTCAGGTACAATTCGATAATATATGCAAATTCAATCAGATTATCACTGCTTAAAGATGATTCCTCGTCATCACGGAATAAGTGTCCTCTCATCAACATGTTCTCCAATTCGTCCTCATCCAGGGAAAAGTCCAGCTTTGCATTTACTTCATTTGAAATATGGGTGGATGTTCCTATTAAGGATATTAAAAAGATTTTGTAGTTGAAGACTACAAACATAGAAAAAGACAAGACATAGAAAAAATTACATTCATATAGTCCTTTTACAGAAGGTATCACATAGTAATTGGATCACACAACAATCCTTTAAAATAACATGCTTCTCAGAAGATAAGAAGGAACCACTGTATATTGAGAGCAG---------------------------------------------------------------------------------------------------------------------------------------------------------------------------------
Nstupkai_LittleRiver_N293 ---------------------------------------------------------------------------------------------------------------------------------------------------------------------------------------------------------------------------------------------------------------------------CGATATTGATTGTAGCAGACATCAACAAAATTTTAAGGTCAGGTCTTTGAATGGTTAGGCACTTCATAATGCCCAATAAAAAGTCACAAGACAGATGCCTCTCATGCACCTCATCTAATATCACAACTTTGTACATAGAAAGCATGGGATCTGTGGACACCTGTCTCAACAACAAGCCCTCCGTCAGAAACAAAATTTTGGTATGAGACGTCTTGCTCTTTTCAAATCGTATTTGATAGCCAACTTCTGTCTTGTATTCATTTAAAGTTTCGTAAGCAACTCTCTTGCAGAGGGATATACAGGCGATTCTCCGAGGTTGGGTACAAGCTATGCTGTCGTAGCCAGCAGCCATAAGATATTGTGGCACTTGTGTCGATTTGCCACAGCCAGTATCACCAGCAACCAGTACAACCTGATTACTTTCCACGGCTTTCAATATGTCTGTCCGATATTTACTGATAGGAAGATTTTCCTGAGCTTCACGGAGCTTCTTTAGTTTGGCTTCCTGTTGCTTCTTCATGCAGTTCAGGTACAATTCGATGATGTATGCAAATTCAATCAGATTGTCACTGCATAAAGATGATTCCTCGTCGTCACGGAATAAGTGTCCTCTCATCAACATGTTCTCCAATTCGTCCTCATCAAGGGAAAAGTCCAGCTTTGCATTTACTTCATTTGAAATATGGGAGGATGTTCCTATTAAGGATATTAAAAAGATTTTGTAGTTAAAGACTACAAACATAGAAAAAGACATGACATAGAAAAAATTACATTCATATAGTCATTTCACAGAAGGTATCGCATAATAATTGGATCACACAACAATCCTTTAAAATAACATGCATTTCCAAAGATAAGAAGGAAGCACAGTATATTGAGAGCAGTGATGTACCAAGCGGGAGATATTTATGATCCACTAATTATATAAATAAAGTTGATTGTGGGGGTTAGCAAAAATAT----------CACCTTGTAAATGCATGTTTGAAAAAGAAAGATTG--------------------------------------------------------
Nstygius_ObeLee_N0656 TTTTTTGATGTAAAATAGTAATTGTTTTACAGTAGCAATGGATTTCATTTGTTTTTTCTATCTCCTGAACAATTTACAAAAACAGA--CATCTGTTTTTAAACTAGACAATCCATATAATAGCTGTAGTTGACAAGAATAGATAAGAGTAAAAAAATAATTCTATAGACAAGAAAAAATTCTCAAATGACTGCTTCAATCGTGGTATCATCAACGTAATAACTTACTTGAATAACGGGACAATCTTGGAAATACTCCGAAAAAAGTTCGATGTTGATTGTAGCCGACATCAACAAAATTTTAAGGTCAGGTCTTTGAATGGTTAAGCACTTCATAATGCCCAATAAAAAGTCGCAAGACAGATGTCTCTCATGCACTTCGTCTAATATCACAACTTTGTACATAGAAAGCATGGGATCTGTGGATACCTGCCTCAACAACAAGCCCTCTGTCAGAAACAAAATTTTGGTACGGGACGTCTTGCTCTTTTCAAATCGAATTTGATAACCAACTTCCGTTTTGTATTCATTTAAAGTTTCGTAAGCAACCCTCTTGCAGAGGGATATACAAGCAATTCTCCGAGGTTGGGTACAAGCTATGCTGTCATAGCCGGCAGCCATAAGATATTGTGGCACTTGTGTTGATTTACCACAACCAGTATCACCAGCAACCAGTACAACCTGATTACTTTCCACAGCTTTCAATATGTCTGTCCGATATTTACTAATAGGAAGATTTTCCTGAGCTTCACGGAGCTTCTTTATTTTGGCTTCCTGTTGTTTCTTTATGCAGTTCAGGTACAATTCAATGATGTATGCAAATTCAATCAGATTATCACTGCTTAAAGATGATTCCTCGTCATCACGGAATAAGTGTCCTCTCATCAACATGTTTTCCAATTCATCCTCATCAAGGGAAAAGTCCAGCTTTGCATTTACCTCATTTGAAATATTGGTGGCTGTTCC---------TATTAAATAGATTTCATAGTTAAAGATTACAAACATCGAAAAAGACAAGACATA-AAAAAATCATGTTCATATAGTCATTTTATAGAAGGTATCACATAATAATTGGATCACACAACAATCCTTTAAAATAACATGCATCTCCAAAGATAAGAAAGAAGCACAGTATAATGAGAGGAGTGATGCACCAAGGAGGTGATATTTATGATCTGGTCATTATATAAATAAAATTGATTGAGGTATTTGCTGAATGCATTTACCTCATACAAATTGTTATTACAAATTTGATATAGTCGAAACCTGTTAAATTGAACCTGGCTTATAACAAACGTTCTGAATAATGAACAAAATATCTGT
Nstygius_RavenB_N1022 TTTTTTGATGTAAAATAGTAATTGTTTTACAGTAGCAATGGATTTCATTTGTTTTTTCTATCTCCTGAACAATTTACAAAAACAGA--CATCTGTTTTTAAAATAGACAATCCATATAATAGCTGTAGTTGACAAGAATAGATAAGAGTAAAAAAATAATTCTATAGACAAGAAAAAATTCTCAAATGACTGCTTCAATCATGGTATCATCAACGTAATAACTTACTTGAATAACGGGACAATCTTGGAAATACTCCGAAAAAAGTTCGATGTTGATTGTAGCCGACATCAACAAAATTTTAAGGTCAGGTCTTTGAATGGTTAAGCACTTCATAATGCCCAATAAAAAGTCGCAAGACAGATGTCTCTCATGCACTTCATCTAATATCACAACTTTGTACATAGAAAGCATGGGATCTGTGGATACCTGCCTCAACAACAAGCCCTCTGTCAGAAACAAAATTTTGGTACGGGACGTCTTGCTCTTTTCAAATCGAATTTGATAACCAACTTCCGTTTTGTATTCATTTAAAGTTTCGTAAGCAACCCTCTTGCAGAGGGATATACAAGCAATTCTCCGAGGTTGGGTACAAGCTATGCTGTCATAGCCGGCAGCCATAAGATATTGTGGCACTTGTGTTGATTTACCACAACCAGTATCACCAGCAACCAGTACAACCTGATTACTTTCCACAGCTTTCAATATGTCTGTCCGATATTTACTAATAGGAAGATTTTCCTGAGCTTCACGGAGCTTCTTTATTTTGGCTTCCTGTTGTTTCTTTATGCAGTTCAGGTACAATTCAATGATGTATGCAAATTCAATCAGATTATCACTGCTTAAAGATGATTCCTCGTCATCACGGAATAAGTGTCCTCTCATCAACATGTTTTCCAATTCATCCTCATCAAGGGAAAAGTCCAGCTTTGCATTTACCTCATTTGAAATATTGGTGGATGTTCCTATTAAAAGTATTAAATAGATTTCATAGTTAAAGATTACAAACATCAAAAAAGACAAGACATA-AAAAAATCATGTTCATATAGTCATTTTATAGAAGGTATCACATAATAACTGAATCACACAACAATCCTTTAAAATAACATGCATCTCCAAAGATAAGAAAGAAGCACAGTATAATGAGAGGAGTGATGCACCAAGGAGGTGATATTTATGATCTGGTCATTATATAAATAAAATTGATTGACGTATTTGTTGAATGCATTTACCTCATACAAATTGTTATAACAAATTTGATATAGTCGAATCCTGTTAAATTGAACCTGGCTTATAACAAACGTTCTGAATAATGACCAAAATATCTGT
Ntempletoni_BaldMtns_N950 TTTTTTGATGTAAAATAGGAATTGTTTTACAGAAGCAATGGATTTCATTTGTTTTTTGCATCTCCTGAACAATTTACAAAAAGTGACTTATCTGGTTTTAAACTAGACAATCCATATAATAGCTGTAGTTGACAAGAATAGATAAGAGTAAAAAAAAAATTCTTCGGACAAGAAAAGTTTGTAAAATGACTGCTTCAATCATGGT---ATCAAAGTAATAACTTACTTGAATAACGGGACAATCTTGGAAATACTCCGAAAAAAGTTCGATATTGATTGTAGCCGACATCAACAAAATTTTAAGGTCAGGTCTTTGAATGGTTAGACACTTCATAATGCCCAATAAAAAGTCACAAGACAGATGTCTCTCATGCACTTCATCTAATATCACAACTTTGTACATAGAAAGCATGGGATCTGTGGACACCTGCCTCAACAACAAGCCCTCTGTCAGAAACAAAATTTTGGTATGAGACGTCTTGCTTTTTTCAAACCGTATTTGATAGGCAACTTCCGTCTTGTGTTCATTTAAAGTTTCGTAAGCAACTCTCTTGCAGAGGGATATGCAAGCAATTCTCCGAGGTTGGGTACAGGCTATGCTGTCGTAGCCAGCAGCCATAAGATATTGTGGCACTTGTGTTGATTTACCACAGCCAGTATCACCGGCAACCAGTACAACCTGATTACTTTCCACAGCTTTCAATATGTCCGTCCGATATTTACTAATAGGGAGATTTTCCTGAGCTTCACGGAGCTTCTTTATTTTGGCTTCCTGTTGCTTCTTCATGCAGTTCAGGTACAATTCGATAATGTATGCAAATTCAATCAGATTATCACTGCTTAAAGATGATTCCTCGTCGTCCCGGAATAGGTGTCCTCTCATCAGCATGTTCTCCAATTCATCCTCATCAAGGGAAAAGTCCAGCTTTGCATTTACTTCATTTGAAATATGGGTGGATGTTCCTATTAAGGATATTAAATAGATTTTGTAGTTAAAGACTAGAAACATAGAAAAAGACAAGACATAGGAAAAATTACATTTATATAGTCATTTTACAGAAGGTATCGCATAATAATTGAAGCACACAATAATCCTTTAAATTAACATACATCTTAAAAGATAAGAAGAAAGCACAGTATATTGAGGGGAGTGATGTAACAAGG--------------------------------------------------------------------------------------------------------------------------------------------------------------------
Ntempletoni_ClarksCreek_N945 -----------------------------------------------------------------------------------------------------------------------------------------------------------------------------------------------------GCAATATCGGGACCAATATAATGACTTACTTGAATAACAGGACAATCTTGGAAATATTCCGAAAAAAGTTCGATATTGATTGTAGCCGACATTAGCAAAATTTTAAGGTCAGGTCTTTGAATGGTTAAGCACTTCATAATGCCCAATAAAAAGTCACAAGACAGATGTCTCTCATGCACTTCATCTAATATCACAACTTTGTACATAGAAAGCATGGGATCTGTGGACACCTGCCTCAACAACAAGCCCTCTGTCAGAAACAAAATTTTGGTATGAGACGTCTTGCTCTTTTCAAATCGTATTTGATAGCCAACTTCCGTCTTGTGTTCATTTAAAGTTTCGTAAGCAACTCTCTTGCAGAGGGATATGCAAGCAATTCTCCGAGGTTGGGTACAGGCTATGCTGTCGTAGCCAGCAGCCATAAGATATTGTGGCACTTGTGTTGATTTACCACAGCCAGTATCACCGGCAACCAGTACAACCTGATTACTTTCCACAGCTTTCAATATGTCCGTCCGATATTTACTAATAGGGAGATTTTCCTGAGCTTCACGGAGCTTCTTTATTTTGGCTTCCTGTTGCTTCTTCATGCAGTTCAGGTACAATTCGATAATGTATGCAAATTCAATCAGATTATCACTGCTTAAAGATGATTCCTCGTCGTCCCGGAATAGGTGTCCTCTCATCAGCATGTTCTCCAATTCATCCTCATCAAGGGAAAAGTCCAGCTTTGCATTTACTTCATTTGAAATATGGGTGGATGTTCCTATTAAGGATATTAAATAGATTTTGTAGTTAAAGACTAGAAACATAGAAAAAGACAAGACAAAGGAAAAATTACATTTATATAGTTATTTTACAGAAGGTATCGCATAATAATTGGAGCACACAATAATCCTTTAAATTAACATACATCTTCAAAGATAAGAAGAAAGCACAGTATATTGAGGGGAGTGATGTAACAAGGGGGGTATATTT---------------------------------------------------------------------------------------------------------------------------------------------------------
Ntempletoni_ScronceCreekRd_N1223 -------------------ACGTACGTTATACGGGCTATTGACGTCA----TAATTATTATCGCCAAGACAGC----ATATAAAAATTTG---------CAAATCGCCAATCTGTCCGCTT---GCGGTAAACACAAGTAGGAAATCGC--AAAAATAATCTTTTGCGTTATAAAAAT----TAAATCATCAATTTGGCAATATCGGGACCAATATAGTGACTTACTTGAATAACAGGACAATCTTGGAAATATTCCGAAAAAAGTTCGATATTGATTGTAGCCGACATTAGCAAAATTTTAAGGTCAGGTCTTTGAATGGTTAAGCACTTCATAATGCCCAATAAAAAGTCACAAGACAGATGTCTCTCATGCACTTCATCTAATATCACAACTTTGTACATAGAAAGCATGGGATCTGTGGACACCTGCCTCAACAACAAGCCCTCTGTCAGAAACAAAATTTTGGTATGAGACGTCTTGCTCTTTTCAAATCGTATTTGATAGCCAACTTCCGTCTTGTGTTCATTTAAAGTTTCGTAAGCAACTCTCTTGCAGAGGGATATGCAAGCAATTCTCCGAGGTTGGGTACAGGCTATGCTGTCGTAGCCAGCAGCCATAAGATATTGTGGCACTTGTGTTGATTTACCACAGCCAGTATCACCGGCAACCAGTACAACCTGATTACTTTCCACAGCTTTCAATATGTCCGTCCGATATTTACTAATAGGGAGATTTTCCTGAGCTTCACGGAGCTTCTTTATTTTGGCTTCCTGTTGCTTCTTCATGCAGTTCAGGTACAATTCGATAATGTATGCAAATTCAATCAGATTATCACTGCTTAAAGATGATTCCTCGTCGTCCCGGAATAGGTGTCCTCTCATCAGCATGTTCTCCAATTCATCCTCATCAAGGGAAAAGTCCAGCTTTGCATTTACTTCATTTGAAATATGGGTGGATGTTCCTATTAAGGATATTAAGTAGATTTTGTAGTTAAAGACTAGAAACATAGAAAAAGACAAGACATAGGAAAAATTACATTTATATAGTCATTTTACAGAAGGTATCACATAATAATTGGAGCACACAATAATCCTTTAAATTAACAT---------------------------A------------------------------------------------------------------------------------------------------------------------------------------------------------------------------------------------
Ntennessensis_IndianCave_N052 -----------------------------------------------------------------TGAACAACTTACAAAAACTGACTTATCTGTTTCTAAACTAGACAATCCATATAATAGCTGTAGTTGACAAGAATAGATAAGAGTATAAAAAAAAATCTATGAACAA-AAAAGTTTCTCAAATGACTGCTTCAATCACGGTATCATCAATGCAGTAACATACTTGAATAACAGGACAATCTTGGAAATATTCCGAAAAAAGTTCGATATTGATTGTAGCAGACATCAACAAAATTTTAAGGTCAGGTCTTTGAATGGTGAGGCACTTCATAATGCCCAATAAAAAGTCGCAAGACAGATGTCTCTCATGCACCTCATCTAATATCACAACTTTGTACATAGAAAGCATGGGATCTGTGGACACCTGCCTCAACAACAAGCCCTCTGTCAGAAACAAAATTTTGGTATGAGACGTCTTGCTCTTTTCAAATCGTATTTGATAGCCAACTTCCGTCTTGTATTCATTTAAAGTTTCGTAAGCAACTCTCTTGCAGAGGGATATACAAGCAATTCTCCGAGGTTGGGTACAAGCTATGCTGTCATAGCCAGCAGCCATAAGATATTGTGGCACTTGTGTTGATTTACCACAGCCAGTATCACCAGCAACCAGTACAACCTGATTACTTTCCACGGCTTTCAATATGTTTGTCCGATATTTACTAATGGGAAGATTTTCCTGAGCTTCCCGAAGCTTCTTTATTTTGGCTTCTTGTTGCTTCTTCATGCAGTTCAGGTACAATTCAATGATGTATGCAAATTCAATCAGATTATCACTGCTTAAAGATGATTCCTCGTCGTCACAGAATAAGTGTCCTCTCATCAACATATTCTCCAATTCATCCTCATCAAGGGAAAAGTCCAGCATTGCATTTATTTCATTTGAAGTATGGGTGGATGTTCCTATTAAGGATATTAAAAAGATTTTGTAGTTAAAGACTAAAAACATAGAAAAAAACAAGACATAGGAAAAATTACATTCATATAGTCATTTTACAGAAGGTATCACATAATAATTGGATCCCACAACAATCCCTTAAAATAACATGCATCTTCAAAGATAAGGAAGAAGCACAGTATATTGAAAGCAGTGTTGTACAAAGCGGGAGATATTTTTGATCCACTAATTATATAAATAAAGTTGATTGAT----------------------------------------------------------------------------------------------------------------------
Ntennessensis_LittleStony_N645 --------------------------------------------------------------------------------------------------------AGACAATCCATATAACAGCTGTAGTTGACAAGAATAGATAAGAGTAATAAAAAAAATCTATGAACAAGAAAAGTTCCTCAAATGACTGCTTCAA-----------TCAATGTAGTAACTTACTTGAATAACAGGACAATCTTGGAAATATTCCGAAAAAAGTTCGATATTGATTGTAGCAGACATCAACAAAATTTTAAGGTCAGGTCTTTGAATGGTGAGGCACTTCATAATGCCCAATAAAAAGTCGCAAGACAGATGTCTCTCATGCACTTCATCTAATATCACAACTTTGTACATAGAAAGCATGGGATCTGTGGACACCTGCCTCAACAACAAGCCCTCTGTCAGAAACAAAATTTTGGTATGAGACGTCTTGCTCTTTTCAAATCGTATTTGATAGCCAACTTCCGTCTTGTATTCATTTAAAGTTTCGTAAGCAACTCTCTTGCAGAGGGATATACAAGCAATTCTCCGAGGTTGGGTACAAGCTATGCTGTCATAGCCAGCAGCCATAAGATATTGTGGCACTTGTGTTGATTTACCACAGCCAGTATCACCAGCAACCAGTACAACCTGATTACTTTCCACGGCTTTCAATATGTTTGTCCGATATTTACTAATGGGAAGATTTTCCTGAGCTTCACGGAGCTTCTTCATTTTGGCTTCTTGTTGCTTCTTCATGCAGTTCAGGTACAATTCAATGATGTATGCAAATTCAATCAGATTATCACTGCTTAAAGATGATTCCTCGTCGTCACGGAATAAGTGTCCTCTCATCAACATATTCTCCAGTTCATCCTCATCAAGGGAAAAGTCCAGCATTGCATTTATTTCATTTGAAGTATGGGTGGATGTTCCTATTAAGGATATTAAAAAGATTTTGTAGTTAAAGACTACAAACATAGAAAAAAACAAGACATAGGAAAAATTACATTCATATGGTCATTTTACAGAAGGTATCACATAATAATTGGATCACACAACAATCCCTTAAAATGACATGCATCTCCAAAGATAAGAAGGAAGCATTGTATATTGAAAGCAGTGATGTACAAAGCGGGAGATATTTATGATCCACTAATTATATAAATAAAGTTGATTGATGTGTATGTTGAA-----TTACCTCATACAAACTGTTATTACACATTAGATATAATCGAATCCTGTTATAATGA---------------------------------------------
Ntennessensis_Watauga_N1046 TTTTTTGATGTAAAATAGTAATTGTTTAACAGAAGCAATGGATTTCGTTTGTTTTTTGCATCTCCTGAACAACTTACAAAAACTGACTTATCTGTTTCTAAACTAGACAATCCATATAATAGCTGTAGTTGACAAGAATAGATAAGAGA--AAAAAAAATTCTATGAACAAGAAAAGTTTCTCAAATGACTGCTTCAATCACGGTATCATCAATGTAGTAACTTACTTGAATAACAGGACAATCTTGGAAATATTCCGAAAAAAGTTCGATATTGATTGTAGCAGACATCAACAAAATTTTAAGGTCAGGTCTTTGAATGGTGAGGCACTTCATAATGCCCAATAAAAAGTCGCAAGACAGATGTCTCTCATGCACTTCATCTAATATCACAACTTTGTACATAGAAAGCATGGGATCTGTGGACACCTGCCTCAACAACAAGCCCTCTGTCAGAAACAAAATTTTGGTATGAGACGTCTTGCTCTTTTCAAATCGTATTTGATAGCCAACTTCCGTCTTGTATTCATTTAAAGTTTCGTAAGCAACTCTCTTGCAGAGGGATATACAAGCAATTCTTCGAGGTTGGGTACAAGCTATGCTGTCATAGCCAGCCGCCATAAGATACTGTGGCACTTGTGTTGATTTACCACAGCCAGTATCACCAGCAACCAGTACAACCTGATTACTTTCCACGGCTTTCAATATGTTTGTCCGATATTTACTAATAGGAAGATTTTCCTGAGCTTCCCGAAGCTTCTTTATTTTGGCTTCTTGTTGCTTCTTCATGCAGTTCAGGTACAATTCAATGATGTACGCAAATTCAATCAGATTATCACTGCTTAAAGATGATTCCTCGTCGTCACGGAATAAGTGTCCTCTCATCAACATATTCTCCAATTCATCCTCATCAAGGGAAAAGTCCAGCATTGCATTTATTTCATTTGAAGTATGGGTGGAAGTTCCTATTAAGGATATTAAAAATATTTTGTAGTTAAAGACTACAAACATAGAAAAAAACAAGACATAGGAAAAATTACATTCATATAGTCATTTTACAGAAGGTATCACATAATAATTGGATCACACAACAATCCCTTAAAATGACATGCATCTCCAAAGATAAGAAGGAAGCACTGTATATTGAAAGCAGTGATGTACAAAGCGGGAGATATTTATGATCCACTAATTATATAAATAAGGTTGATTGATGTTATTGTTGAA-----TTACCTCATACAAACTGTTATTACACATTAGATATAATCGAATCCTGTTATAATGAACCTGGCTTAGAATGAACCCCCTGAATAAATAACAAAATATCTGT
