# Supplementary material for: ﻿New species in old mountains: integrative taxonomy reveals ten new species and extensive short-range endemism in Nesticus spiders (Araneae, Nesticidae) from the southern Appalachian Mountains
Source: Zookeys. 2023 Feb 3;1145:1–130. doi: 10.3897/zookeys.1145.96724 (PMC10208238; doi:10.3897/zookeys.1145.96724)
Supplement: Supplementary material 4 — Input alignments, analysis log files, and output tree files [file zookeys-1145-001_article-96724__-s004.zip › uce-200624 (modified).phy]

 83 894
Nesticus_nahaunus_Mexico_G2881 AATGTTAT-----TTTTTGTCGATGT--GCGTGTAAAAACTTATAGAATATTTATTTATTTTTTAATAT--TCGCATAGTTCTTACTGAAAAACAACCTATAATAAAGTAACCTTCCAACAAACTGTGGTTGTTTATCTCCAAAATCGATCTTCTTCCAAAATAATTCTCAAGATCGATCTTATTTAAACTGAATCACTCTAATCACTTTCTTACTGAAAAGATCTTCAAGATCGATCTCCTCCAAAATAGATCTTCAAGATCGATCTTCTTTAA-ATTCGGTTGATGGATACAATTAAGGTAAACAGGGTTTAGTATACTCTAGAAAAGTTCGTATTTGCCAAAAAAAAGATATATACAAGTCTTTGTATGAATGTTTGGAAGAACAGCACTTACCGAGTAGCCTCCAGCACTGTGGCCGTCTGAATAGTTATCACTTTTCTCTGAGTTACAGCTGAGGCTCTCACCATTCAGCCCTTCGTTGTAGCTGCTAGGGGCGTACATCTCTATGGTGGCCGCCTTGCTGCTGGAATGGTCACTTTCTGTGGAAGAGAGAGACGGTGTATGTCATATATATTCTAAAACAATACATCAGCACGATATAGCATTTCCATATGAACAAGAAAGATTACACATAACTTGTGAAGACAATTTTAATCCGTCTGCAGCATTAATTTATGGGTAC-----------------------------------------------------------------------------------------------------------------------------------------------------------------------------------------------------------------
Narcheri_Cheaha_N023 --------------------------------------------------------------------------------------------------------------------------------------------------------------------------------------------------------------------------------------------------------------------------------------------------------------------------------------------------------------TATATATACAAGTCTTTGTTTGAACGTTTGGAGAAACGACACTTACCGAGTAGCCTCCAGCGCTGTGGCCATCTGAATAGTTATCACTTTTCTCTGAGTTACAGCTGAGACTTTCACCATTTAGCCCTTCGTTGTAGCTGCTAGGGGCGTACATCTCTATGGTGGCCGCCTTGCTGCTGGAATGGTCACTTTCTGAAGAAGAAAAAGATGATGCATGTTATATATATTCTAAACCAATACAGCAGCACGATATGTCATTTCCATATAAACAAGAACAATTACGTGTAACTTGCGAATACAACTTAAATCCGTCTGCATCTTTATGTTATGGGTGCAACGCATGCCGATGAAGATGTTCGGGTATTACCGAAAACAATGCAATATGGTGCGCGTTAATA--------------------------------------------------------------------------------------------------------------------------------------------------
Nbarri_Bishop_N1072 -------------------CCGATGTAAACTTGTAATAACTTATAAAGCAATATTTATGTATT-TTTATATCCGAAAAGTTCTTACTGAAAAACAACCTATGATAAAGTAATCTTCCAACAAACTCTGGTTGCTTAGTCTCAAAATCGATCTTCTCCAAAATAGATCTTCAAGATCGATTTTCTCCAAAATATATCTTTAAGATCGATCTTCTCCAAAATAGATCTTCAAGATCGATCTTTTCCAAAATAGATTTTCAAGGTCGATCTTCTTCAAAAATCGATTGATGTATATAATTAAGGTAAAAGGGGGTTTGAATACTCTTGAAAAGTTTACATTTGCC-AAAAAAAGATATATACATGTCTTTGTATGAACGTTTGGAGAAACAACACTTACCGAGTAGCCTCCAGCACTGTGGCCGTCTGAATAGTTATCACTTTTCTCTGAGTTACAGCTGAGGCTCTCGCCGTTTATCCCTTCGTTGTAGCTGCTGGGGGCGTACATCTCTATGGTGGCCGCCTTGCTGCTGGAATGGTCACTTTCTGAGGAACAAAGAGACAGTGCATGTCATACATATTCTAAGCCAATACAGCAGCATGACATATCATTTCCATATAAAGATGAACAATTACATATAACTTGCG----------------------------------------------------------------------------------------------------------------------------------------------------------------------------------------------------------------------------------------------------------
Nbarri_LostCoveCave_N0065 -----------------------------------------------------------------------------------------------------------------------------------------------------------------------------------------------------------------------------------------------------------------------------------------------GTATATAATTAAGGTAAAAGGGGGTTTGAATACTCTTGAAAAGTTTACATTTGCCAAAAAAA-GATATATACATGTCTTTGTATGAACGTTTGGAGAAACAACACTTACCGAGTAGCCTCCAGCACTGTGGCCGTCTGAATAGTTATCACTTTTCTCTGAGTTACAGCTGAGGCTCTCGCCGTTTATCCCTTCGTTGTAGCTGCTAGGGGCGTACATCTCTATGGTGGCCGCCTTGCTGCTGGAATGGTCACTTTCTGAGGAACAAAGAGACAGTGCATGTCATACATATTCTAAGCCAATACAGCAGCATGACATATCATTTCCATATAAAGATGAACAATTACGTATAACTTGCGACGGCAACTTAAATCCGTCTGCAGGTTTAACTTATGGATACAACGAATACCGATGAAGAAGTTCGGGTATTACGGAAAATCAAGCAACGTGGAACGCGCTAAT---AATCCATACATTATTTAAAAAAAATGCACCACGATTGATCGTAA----------------------------------------------------------------------------------------------------
Nbarri_eyed_ClayCave_G2082 ATTATGATTACAATATCTGCCGATGTAAACTTGTAATAACTTATAAAACAATATTTAATTTTT-TATATATCCGCAAAATTCTTACTGAAAAACAACCTATGATAACGTAACCTTGCAACAAACTCTGGTTACTTAGCTTCAAAATCGATCTTCTCCGAAATAAATCTCCAGGATCGATCTTTCCCAAAATAGATCTTCAAGATCGATTTTATTCAAAATAGAACTTTAAGATCGATATTCTCCAAAATAGATCTTCAAGATCGAACTTCTTCAAAAATCGATTTATGACTAAATTTGAGGCAAAAAGAGGTTTGAATACTCTTGAAAAGTTTGCATTTGCCGAAAAAAAGATATATACAAGTTTTTATATGAACGTTCGGAGAAACAAAACTTACCGAATAGCCTCCAGCACTGTGGCCGTCTGAATAGTTATCACTTTTCTCTGAGTTACAGCTGAGGCTTTCACCGTTTAGCCCTTCGTTGTAGCTGCTAGGGGCGTACATCTCTATGGTGGCCGCCTTGCTGCTGGAATGGTCACTTTCTGAGGAAGAAAGAGACGGTGCATGTCATATATATTCTAAACCAATACAGCAGCATGACATATCATTTCCATATAAAGACGAACAATTACGTATAACTTGTGAATGCAACTTAAATCCGTCCGCAGGTTTAACTTATGAGTACAACGAATACCGATGAAGAAGTTCGGGTATTACGGAAAATCAAGCGATATGGAACGCGCTAATATAAGTCCATACACTATTTTTAAAAAATGCATCACGATTGACCGTAAATGAAATGACCGTAAAATTACAGTTTTTTTTAACCTCATCTAAAATTTAGTGTTACATGCCAAAGACAAAAGTAGATGTTCTTTAACGGACATCTACAGC
Nbarrowsi_Gregorys_N270 ATTATGATTACAATATCTGCCGATGTAAACTTGTAATAACTTATAAAACAATATTTAATTTTTATATATATCCGCAAAGTTCTTACTGAAAAACAACCTATGATAACGTAATGTTCCAACAAACTCTGGTTACTTAGCTTCAAAATCGATTTTCTCCGAAATAAATCTCCAGGATCGATCTTCCCCAAAATAGAACTTCAAGATCGATCTTATCCAAAATAGAAATTCAAGATCGATCTTCTCCGAAATAGATCTTCAAGATCGATCTTCTTTAAAAATCGATTGATGACTATATTTAAGGCAAAAAGAGGTTTGAATACTCTTGAAAAGTTTGAATTTGGCAAAAAAAAGATATACACAAGTTTTTATATGAACGTTCGGAGAAAAAACACTTACCGAGTAGCCTCCAGCACTGTGGCCGTCTGAATAGTTATCACTTTTCTCTGAGTTACAGCTGAGGCTCTCTCCATTTAGCCCTTCGTTGTAGCTGCTAGGGGCGTACATCTCTATGGTGGCCGCCTTGCTGCTGGAATGGTCACTTTCTGAGGAAGAAAGAGACAGTGCATGTCATATATATTCTAAGCCAATATAGCAACATGGCATATCATTTCCATATAAACAAGAACAATTAGGTATAACTTGTGAATACAACTTAAATCCATCTGCAGCTTTAACTTATGGGTGCAACGAATACCAATGAAGAAGTTAGGGTATTAGGAAAAACTAAGCAATATGGAACGTGCTAATATAACTCCATACAACCTTTTTAAAAAATGCACCACGATTGACCGTAAATAAAATGAGCGTAAAGTTACA-TTTTTTAAATCCTAATTTAAAATTTAGTGTTACATGGCAAAGGTAAAAGTATAGTTTCTTTGACGAACGTCTGCAAC
Nbarrowsi_Tuckaleechee_N360 ATTATGATTACAATATCTGCCGATGTAAACTTGTAATAACTTATAAAACAATATTTAATTTTTATATATATCCGCAAAGTTCTTACTGAAAAACAACCTATGATAACGTAATGTTCCAACAAACTCTGGTTACTTAGCTTCAAAATCGATTTTCTCCGAAATAAATCTCCAGGATCGATCTTCCCCAAAATAGATATTCAAGATCGATCTTATTCAAAATAGAACTTCAAGATCGATCTTCTCCGAAATAGATCTTCAAGATCGATCTTCTTTAAAAATCGATTGATGACTATATTTAAGGCAAAAAGAGGTTTGAATACTCTTGAAAAGTTTGAATTTGGCAAAAAAAAGATATACACAAGTTTTTATATGAACGTTCGGAGAAAAAACACTTACCGAGTAGCCTCCAGCACTGTGGCCGTCTGAATAGTTATCACTTTTCTCTGAGTTACAGCTGAGGCTCTCTCCATTTAGCCCTTCGTTGTAGCTGCTAGGGGCGTACATCTCTATGGTGGCCGCCTTGCTGCTGGAATGGTCACTTTCTGAGGAAGAAAGAGACAGTGCATGTCATATATATTCTAAGCCAATATAGCAACATGGCATATCATTTCCATATAAACAAGAACAATTAGGTATAACTTATGAATACAACTTAAATCCATCTGCAGCTTTAACTTATGGGTGCAACGAATACCAATGAAGAAGTTAGGGTATTAGGAAAAACTAAGCAATATGGAACGTGCTAATATAACTCCATACAACCTTTTTAAAAAATGCACCACGATTGACCGTAAATAAAATGAGCGTAAAGTTACA-TTTTTTAAATCCTAATTTAAAATTTAGTGTTACATGGCAAAGGTAAAAGTATAGTTTC-------------------
Nbishopi_DryFalls_N150 ATTATGATTACAATATCTGCCGCTGTAAACTTGTAATAACTTATAAAACAATATTTAATTTTTATGTATATCCGCAGAGTTGTTACTGAAAAACAACCTATGATAAAGTAATCTTCCAACAAACTCTGCTTGCTTGGTATCAAAATCGATCTTCTCCAAAATAGATCTTCAAGATCGATTTTCTCCAAAATATATCTTTAAGATCGATCTTCTCC-----------------------------AAACTAGATCTTTAAGGTCTA---TCTTCAACAATCGATTGATGGATATAATTAAGGTAAAAAGTGGTTTGAATACTCTTGACAAGTTTGCATTTGCCAAAAAAAAGATATAGACAAGTCTTTGTATGAACGTTTTGAGAAACAACACCTACCGAGTAGCCTCCAGCACTGTGGCCGTCTGAATAGTTATCACTTTTCTCTGAGTTACAGCTGAGGCTCTCACCATTTAGCCCTTCGTTGTAGCTGCTAGGGGCGTACATCTCTATTGTGGCCGCCTTGCTGCTGGAATGGTCACTTTCTGAGGAAGAAAGAAGCGGCGCATGTCATATATATTCTAAAGCAATA-----------CATATCATTTCCATATAAACAAAAATAATTACGCATAATTTGTGAAGACAACCTAAATCCGTCTGCAGATTTAACTT---------ACGAATATCGATGGAGAAGTTCGGGCATTATGAAAAACCAAGGAACATGGAAAACGCTAATATAAGTCCATACACTATTTTTAAAAAATGCACCACGATTGGCCGTAAATAAAATGACCGTAAAATTACAGTTTTTTTTATCCTAATCAAAAATGTAGTGTTACATGGCAATGGAAACTACAGATGTTCTTTGACGGTCATCTACAGC
Nbishopi_PoleCr_Chattooga_N885 ------------------------------TTGTAATAACTTATAAAACAATATTTAATTTTTATGTATATCCGCAGAGTTGTTACTGAAAAACAACCTATGATAAAGTAATCTTCCAACAAACTCTGCTTGCTTGGTATCAAAATCGATCTTCTCCAAAATAGATCTTCAAGATCGATTTTCTCCAAAATATATCTTTAAGATCGATCTTCTCC-----------------------------AAACTAGATCTTTAAGGTCGA---TCTTCAACAATCGATTGATGGATATAATTAAGGTAAAAAGTGGTTTGAATACTCTTGACAAGTTTGCATTTGCCAAAAAAAAGATATAGACAAGTCTTTGTATGAACGTTTTGAGAAACAACACTTACCGAGTAGCCTCCAGCACTGTGGCCGTCTGAATAGTTATCACTTTTCTCTGAGTTACAGCTGAGGCTCTCACCATTTAGCCCTTCGTTGTAGCTGCTAGGGGCGTACATCTCTATTGTGGCCGCCTTGCTGCTGGAATGGTCACTTTCTGAGGAAGAAAGAAGCGGCGCATGTCATATATATTCTAAAGCAATA-----------CATATCATTTCCATATAAACAAAAATAATTACGCATAATTTGTGAAGACAACCTAAATCCGTCTGCAGATTTAACTT---------ACGAATATCGATGGAGAAGTTCGGGCATTATGAAAAACCAAGGAACATGGAAAACGCTAATATAAGTCCATACACTATTTTTAAAAAATGCACCACGATTGGCCGTAAATAAAATGACCGTAAAATTACAGTTTTTTTTATCCTAATCAAAAATGTAGTGTTACATGGCAATGGAAACTACAGA------------------------
Nbishopi_StandingIndian_N131 ATTATGATTACAATATCTGCCGCTGTAAACTTGTAATAACTTATAAAACAATATTTAATTTTTATGTATATCCGCAGAGTTGTTACTGAAAAACAACCTATGATAAAGTAATCTTCCAACAAACTCTGCTTGCTTGGTATCAAAATCGATCTTCTCCAAAATCGATCTTCAAGATCGATTTTCTCCAAAATATATCTTTAAGATCGATCTTCTCC-----------------------------AAACTAGATCTTTAAGGTCTA---TCTTCAACAATCGATTGATGGATATAATTAAGGTAAAAAGTGGTTTGAATACTCTTGACAAGTTTGCATTTGCCAAAAAAAAGATATAGACAAGTCTTTGTATGAACGTTTTGAGAAACAACACTTACCGAGTAGCCTCCAGCACTGTGGCCGTCTGAATAGTTATCACTTTTCTCTGAGTTACAGCTGAGGCTCTCACCATTTAGCCCTTCGTTGTAGCTGCTAGGGGCGTACATCTCTATTGTGGCCGCCTTGCTGCTGGAATGGTCACTTTCTGAGGAAGAAAGAAGCGGCGCATGTCATATATATTCTAAAGCAATA-----------CATATCATTTCCATATAAACAAAAATAATTACGCATAATTTGTGAAGACAACCTAAATCCGTCTGCAGATTTAACTT---------ACGAATATCGATGGAGAAGTTCGGGCATTATGAAAAACCAAGGAACATGGAAAACGCTAATATAAGTCCATACACTATTTTTAAAAAATGCACCACGATTGGCCGTAAATAAAATGACCGTAAAATTACAGTTTTTTTTATCCTAATCAAAAATGTAGTGTTACATGGCAATGGAAACTACAGATGTTCTTTGACGGTCATCTACAGC
Nbrimleyi_NewberryCr_N984 ------------------------------------------------------------------------------------------------------------------------------------------------ATCGATCTTCTCCAAAATCGATATTCAAGATCGATTTTTTTCTAAACAGATCTACAAGATCGATCTTCTCCAAAATAGAACTTCAAGATCGATCTTCTCCAAAACAGATCTTCGAGGTCGATCTTCTTCGATAATCGATTGATGGATTTAATTACGGTAAAAAAGGGTTCGAACACTCTTGAAAAGTTTGCATTTGCCAAAAAAAAGATATAGACCTATTTTTGTATGAATGTTTTGAGAAACAACACTTACCGAGTAGCCTCCAGCACTGTGGCCGTCTGAATAGTTATCACTTTTCTCTGAGTTACAGCTGAGGCTCTCGCCATTTAGCCCTTCGTTGTAGCTGCTAGGGGCGTACATCTCTATGGTGGCCGCCTTGCTGCTGGAATGGTCACTTTCTGAGGAAGAAAGAGACGGTGGATGTCATATATATTCTAAACCAATACAGCAGCATGACATATCATTTCCATATAAAGACGAACAAT-------AACTTGTGAATGCAACTTAAATCCGTCTGCAGGTTTAACTTATTGGTACAACGAATACCGATGAAGAAGTTCGGGTATTACGGAAAATCAAGCAACATGGAAAACGCTAATATAAGTCCATACGCTATTTTTAAAAAATGCACCACGATTGA---------------CCGTAAAATTACAGTTTTTTTAATCCTAATCTA----------------------------------------------------------
Nbrimleyi_RumblingBald_N241 ----------------------------------------------------------------------------------------------------------------CTTCCAAGAAACTCTGGTTGCTTAGCCCCAAAATCGATCTTCTCCGAAATAGATATTCAAGATCGATCTTCTCTAAAACAGATCTACAAGATCGATCTTCTCCAAAATAGAACTTCAAGATCGATCTTCTCCAAAACAGATCTTCAAAGTCGATCTTCTTCGACAATCGATTGATGGATTTAATTAAGGTAAAAAGAGGTTTGAATACTCTTGAAAAGTTTGCATTTGCCAAAAAAAAGATATAGACGTATTTTTGTATGAACGTTTTGAGAAACAACACTTACCGAGTAGCCTCCAGCACTGTGGCCGTCTGAATAGTTATCACTTTTCTCTGAGTTACAGCTGAGGCTCTCGCCATTTAGCCCTTCGTTGTAGCTGCTAGGGGCGTACATCTCTATGGTGGCCGCCTTGCTGCTGGAATGGTCACTTTCTGAGGAAGAAAGAGACGGTGCATGTCATATATATTCTAAACCAATACAGCAGCATGACATATCATGTCCATATAAAGACGAACAATTACCTATAACTTGTGAATGCAACTTAAATCCGTCTGCGGGTTTAAATTATGGGTACAACGAATACTGATGAAGAAGTTCGGGTATTACGGAAAA-CAAGCAACATAGAAAACGCTAATATAAGTGCATGCGCTATTTTTAAAAAACGCACCACGATTGA---------------CCGTAAAATTACAGTTTTTTTTATTCTAATCTGAAATGTAGTGTTACATGGCAAATGCA--------------------------------
Ncanei_Egypt_N958 ATTATGATTACA-----------------------ATAAATTATAAAACAATATTTAATTATT-TTTATATCCGCATCGTTCTTACTGAACAACAAACTATAATAAAGTAACATTCCAACAAACTCTTTTTGCTTAGCTTCAAAA-----------------------------TCGATCTTCACCAAAATCGATATTCAAGATCGATCTTCTCTAAAAACGATCTACAAGATCGATCTTCTCCAAAACAGATCTTCCAGGTCGATCTTCCTCAACAATCGATTGATGGATTTAATTAAGGTAAAAAGGGGTTTGAATACTCATGAAAAGTTTGCTTTTGCCGAAAAAAAGAAATAGACGTATTTTTGTATGAAAGTTTTGAGAAACAACACTTACCGAGTAGCCTCCAGCACTGTGGCCGTCTGAATAGTTATCACTTTTCTCTGAGTTACAGCTGAGGCTCTCGCCATTTAGCCCTTCGTTGTAGCTGCTAGGGGCGTACATCTCTATGGTGGCCGCCTTGCTGCTGGAATGGTCACTTTCTGAGGAAGAAAGAGACGGTGCATGTCATATATATTCTAAACCAATACAGCAGCATGACATATCATTTCCATATAAAGACGAACAATTACGTATAACTTGTGAATGCAACTTAAATCCGTCTGCATGTTTAACTTATGGGTACAACGAATACCGATAAAGAAGTTCGG----------------------------------------------------------------------------------------------------------------------------------------------------------------------------------------
Ncarolinensis_Grandfather_N218 -----------------------------------ATAACTTATAAAACAATATTTAATTTTT-TTTATATTCGCAAAGTTCTTACTGAAAAACAACCTATGATAAAGTAATCTTCCAACAAACTCTGGTTACTTAACTTCAAAATCGAT---CTTCGAAATAAATCTCCAGGATCGATCTTTCCCAAAATAGATATTCAAGATCGATTTTATCCAAAATAGAACTTTAAGATCGATCTTCTCCAAAATAAATCTTCAAGATCGAACTTCTTCAAAAATCGATTTATGACTAAATTTAAGGCAAAAAGAGGTTTGAATACTCTTGAAAAGTTTGCATTTGCCAAAAAAAAGATATATACAAGTTTTTATATGAACGTTCGGAGAAGCAACACTTACCGAGTAGCCTCCAGCACTGTGGCCGTCTGAATAGTTATCACTTTTCTCTGAGTTACAGCTGAGGCTTTCACCATTTAGACCTTCGTTGTAGCTGCTAGGGGCGTACATCTCTATGGTGGCCGCCTTGCTGCTGGAATGGTCACTTTCTGAGGAAGAAAGAGACGGTGCATGTCATATATATTCTAAACCAATACAGCAGCATGGCATATCATTTCCATATAAAGACAAACAGTTACGTATAACTTGTGTTTGCAACTTAAATCCGTCCGCAGGTTTAACTTATGAGTACAACAAATACCGATGAAGAAGTTCGGGTATTACGGAAAATCAAGCGATATGGAACGCGCTAATATAAGTCCATACACTATTTTAAAAAAATGCATCACGATTGA------ATGAAATGACCGTAAAATTACAGTTTTTTTTATCCTCATCTAAAATTTAGTGTTACATGCCAAAGACAAAAGTAGATGTTCTTTGACGGACATCTACAGC
Ncarteri_English_N031 ATTATGATTACAATATCTGCCGATGTAAACTAG----------TAAAGCAATATCTAATTTTT-TTTATATCCGCAAAGTTATTACTGAAAAACAACCTATGATAAAGTAATCTTCCTACAAACTTTGGTTGCTTAGTATCAAAATCGATCTTTTCCGAAATCGATCTTCAAGATCGATTTTCTCCAAAATATATCTTTAAGATCGATCTTCTCCAAAATAGATCTTCAAGATCGATCTTTTCAAAAATAGATTTTCAATGTCGATCTTCTTCAAAAATCGATTGATGTATATAATTAAGGTAAAAAGGGGTTTGAATACTCTTGAAAAGTTTACATTTGCCAAAAAAAAGATATATACATGTCTTTTTATGAACCTTTGGAGAAACAACACTTACCGAGTAGCCTCCAGCACTGTGGCCGTCCGAATAGTTATCACTTTTCTCTGAGTTACAGCTGAGGCTCTCACCGTTTAGCCCTTCGTTGTAGCTGCTAGGGGCGTACATCTCTATGGTGGCCGCCTTGCTGCTGGAATGGTCACTTTCTGAGGAAGAAAGAGACAGTGCATGTCATATATATTCTAAACCAATACAGCAGCATGACATATCATTTCCATATAAAGACGAACAATTACGTATAACTTGCGAATGCAACTTAAATCCGTCTGCAGGTTTAACTTATGCGTACAACGAGTACCGATGAAGAAATTCGGTTATTACGGAAAATCAAGCGATATGGAACGCGCTAATATAAGTCCATACACTATTAAAAAAAAATGCATCACGATTGACCGTAAATGAAATGACAGTAAAATTACAGTTTTTTTTATCCTCATCTAAAATTTAGTGTGACATGCCAAAGGCAAAAGTAGATGTTCTTTGACGGACATCTACAGC
Ncarteri_PilotMtn_G2185 ATTATGATTACAATATCTGCCGATGTAAACTTG----------TAAAGCAATATTTAATTTTT-TTTATATCCGCAAAGTTATTACTGAAAAACAACCTATGATAAAGTAATCTTCCAACAAACTCTGGTTGCTTAGTATCA----------------AAATCGATCTTCAAGATCGATTTTCTCCAAAATCGATCTTTAAAATCGATCTTCTCCAAAATAGATCTTCAAGATCGATCTTTTCCAAACTAGATTTTCAAGGTCGATCTTCTTCAAAAAGCGATTGATGTATATAATTAAGGTAAAAAGGGGTTTGAATACTCTTGAAAAGTTTACATTTGCCAAAAAAAAGATATATACATGTCTTTCTATGAACGTTTGGAGAAACAACACTTACCGAGTAGCCTCCAGCACTGTGACCGTCCGAATAGTTATCACTTTTCTCTGAGTTACAGCTGAGGCTCTCACCGTTTAGCCCTTCGTTGTAGCTGCTAGGGGCGTACATCTCTATGGTGGCCGCCTTGCTGCTGGAATGGTCACTTTCTGAGGAAGAAAGAGACAGTGCATGTCATATATATTCTAAACCAATACAGCAGCATGACATATCATTTCCATATAAAGACGAACAATTACGTATAACTTGTGAATGCAACTTAAATCCGTCTGCAGGTTTAACTTATGAGTACAACGAGTACCGATGAAGAAATTCGGGTATTACGGAAAATCAAGCGATATGGAACGCGCTAATATAAGTCCATACACTATTTAAAAAAAATGCATCACGATTCACCGTAAATGAAATGACAGTAAAATTACAGTTTTTTTTATCCTCATCTAAAATTTAGTGTGACATGTCAAAGGCAAAAGTAGATGTTCTTTGACGGACATCTACAGC
Ncarteri_Pitchfork_N363 -------------------CCGCTGTAAACTTCTATTAACTTATAAAACAATATTTAATTTTTATGTATATCCGCAAAGTTCTTACTGAAAAACAACCTATGATAAAGTAATCTTCCAACAAACTCTGGTTGCTTGGTATCAAAATCGATCATCTGTAAAATCGATCTTCAAGATCGATTTTTCTCCGCGTATATTTTCAAGATCGATCTTCTCCAAAACCGATCTTCACGATCGATCTTCTCCAAAATCGATCTTCAAGATCGATCTTCTTCAAAAATCGATTGATGACTATATTTAAGGCAAAAAGAAGTTTAAATACTCTTGAAAAGTTTGCATTTGGCGAAAAAAAGATATACACAAGTTTTTATATGAACTTTCGGAGAAACAACACTTACCGAGTAGCCTCCAGCACTGTGTCCGTCTGAATAGTTATCACTTTTCTCTGAGTTACAGCTGAGGCTCTCACCGTTTAGCCCTTCGTTGTAGCTGCTAGGGGCGTACATCTCTATGGTGGCCGCCTTGCTGCTGGAATGGTCACTTTCTGAGGAAGAAAGAGACAGTGCATGTCATATACATTCTAAACCATTGCAGCAGCATGACATATCATTTCCATATAAAGACGAACAATTACGTATAACTTGTGAATGCAGCTTAAATCCGTCTGCAGGTTTAACTTATGAGTACAACGAATACCGATGAAGAAGTTCGGGTATTACGGAAAATCAAGCGATATGGAACGCGCTAATATAAGTCCATATACTATTTTAAGAAAATGCATCACGATTGACCTTAAATGAAATGACAGTAAAATTGCAGTTTTTTTTATTCTCATCTAAAATTTAGTGTCACATGCCAAAGGCAAAAGTAGATGTTCTTTGACGGACATCTACAGC
Ncarteri_WeberCty_N1044 ATTATGATTACAATATCTGCCGATGTAAACTTGTA-----TAATATAGCAATATTTAATTTTTTTTAATATCCCCAAAGTTCTTACTGAAAAACAACCTATGTTAAAGTAATCTTCCAACAAATTCTGGTTGCTTAGTATCAAAATCGATCTTCTCCGAAATCGATCTTCAAGATCGATTTTCTCCAAAATATATATTTAAGATCGATTTTCTCCAAAATAGATCTTTAAGATCGATCTTTTCCAAAATAGATTTTCAAGGTCGATCTTCTTCAAAAATCGATTGATGTATATAATTAAGGTAAAAAGGGATTTGAATACTCTTGAAAAGTTTACATTTGCCAGGGAAAAAATATATACATGTCTTTTTATGAACGTTTGGAGAAACAACACTTACCGAGTAGCCTCCAGCACTGTGGCCGTCTGAATAGTTATCACTTTTCTCTGAGTTACAGCTGAGGCTCTCACCGTTTAGCCCTTCGTTGTAGCTGCTAGGGGCGTACATCTCTATGGTGGCCGCCTTGCTGCTGGAATGGTCACTTTCTGAGGAAGAAAGAGACAGTGCATGTCATATACATTCTAAACCAATACAGCAGCATGACATATCATTTCCATATAAAGACGAACAATTACGTTTAACTTGTGAATGCAACTTAAATCCATCTGCAGGTTTAACTTATGAGTACAATGAATATCGATGAAGAAGTTCGGGTATTACGGAAAATCAAACGATATGGAACGCGCTAATATAAGTCCATACACTATTTTAAAAAAATGCATCACGATTGACCGTAAAAGAAATGACAGTAAAATTACAGTTTTTTTTATCCTCATCTAAAATTTAGTGTGACATGCCAAAGGCAAAATTAGATGTTCTTTGACGGACATCTACAGC
Ncarteri_div__RainbowCave_G2089 ----------------------------------------------------------TTATTTATTTTATCTGCAAAGTTCTTACCGTAAAACAATCTACACTGAAGTTAACTTCCTACAAACTCTGGTTGCTTAAATTCAAGATCGATCTTCTTCAAAGTAGATCTTCAAGATCGATCTTCTCCAAAATATATCTTCAAGATCGATCTGTTCCAAAATAGATCTTCAAGATCAATCTTCTCCAAAATAGATCTTCAAGATAGAGTTTCTTCAAAAATCGATTGATGAATATATTTAAG--------------GAATACTCTTAAAAAGTCTGCATTTGCCGAATAAAAGAGACATGCAAGTCCTTGTATGAACGTTTCGGGAAAGTACACTTACCGAGTAGCCTCCAGCGCTGTGGCCGTCTGAATAGTTATCACTTTTCTCTGAGTTACAGCTGAGGCTCTCACCATTTAGCCCTTCGTTGTAGCTGCTAGGGGCGTACATCTCTATGGTGGCCGCCTTGCTGCTGGAATGGTCACTTTCTGGGGAAGAAAGAGATGGTGCATGTCACATATATTCTAAACCAATATAGCAGAATGGCATATCATTTCCATATAAACAAGAACAATTGCGTATAATTTGTAAATACAACTTGAATCCGTCTGCAGCTTTAACTTATGGGTGCAACGGATACCGACCAAGAAGTTCGGGTATTAAGAATAACCAAATA---CGGAAAGAACTAATATAAGTATATACATTATTTTTAAAAAATGCATCACGGTTGACAGTAAATAAAATGACCGTAAAATTACATTTATTTT-----TAATCTAAAATTTAGTGTTGCCTGGCAATGGCAAAAGTAGATGCTCTTTGACAGGCATCTGCAGC
Ncherokee_BallhootScar_N193 ATTATGAATACAATGTCTGCCAATGTAAACTTGTAATAACTTATAAAACAATATTTAATTTTTATATATATCCGCAAAATTCTTACTGAAAGACAACCTATGATAAAGTAATCTTCCAACAAACTCTGGTTGCTTAGTATCAAAA-----------------------------TCGATCTGCTCCAAAATATATCTTCAAGATCGATCTTCTCCAAAACCGATCTTCAAGATCGATTTTTCCCAAAATAGATCTTTAAGTTCGATCTTTTTCAACATTAAATTGATGGATATAATTAAGGTAAAAAGAGGTTT----------GAAAAGTTTGCATTTGCCAAAAAAAAGATATATACATGTCTTTGTGTGAACGTTTGGAGAAACAACACTTACCGAGTAGCCTCCAGCACTGTGGCCGTCTGAATAGTTATCACTTTTCTCTGAGTTACAGCTGAGGCTCTCACCATTTAGCCCTTCGTTGTAGCTGCTAGGGGCGTACATCTCTATGGTGGCCGCCTTGCTGCTGGAATGGTCACTTTCTGAAGAAGAAAGAGACGGTGCATGTCATACATATTCTAAACCAATACAGCAGCATGACATATCATTTCCATATAAAGACGAACAATTACGTATAACTTGCGACGGCAACTTAAATCCGTCTGCAGGTTTAACTTATGGGTACAACGAATAACGATGAAGAAGTTCGGGTATTACGGAAAATCAAGCGATATGGAACGCGCTAATATAAGTCCGTACACTATTTTAAAAAAATGCATCACGATTGACCGTAAATGAAATGACCGTAAAATTACAGTTTTTTTTATCCTCATCTAAAATTTAGTGTTACATGTCAAAGGCAAAAGTAGATATTCTTTGACGGACATTTACAAC
Ncherokee_BalsamMtn_N891 ----------------------------------------------------------------------------------------------------------------------------------------------------------------------------------------------------------ATCGATCTTTTCCAAAATAGAACTTTAAGATCGATCTTCTCCAAAATAGATCTTCAAGATCGATCTTCTTCAAAAATTGATTTATGACTAAATTTA-------------------------------A------------AAAAAAAAGATATATACAAGTGTTTATATGAACGTTCGGAGAAACAACACTTACCGAGTAGCCTCCAGCACTGTGGCCGTCTGAATAGTTATCACTTTTCTCTGAGTTACAGCTGAGGCTTTCACCGTTTAGCCCCTCGTTGTAGCTGCTAGGGGCGTAC--------------------------------------------------------------------------------------------------------------------------------------------------------------------------------------------------------------------------------------------------------------------------------------------------------------------------------------------------------------------------------------------------------
Ncooperi_BeaverCrk_N1002 -----------------------------------------------------------TTTTATGTATATCCGCAGAGTTGTTACTGAAAAACAACCTATGATAAAGTAATCTTCCAACAAACTCTGGTTGCTTGGTATCAAAATCGATCTTCTACAAAATAAATCTTCAAGATCGATTTTCACCAAAATATATCTTTAAGATCGATTTTCTCCAAAACCGATCTTCAAGATCGATCTTTTCCAAACTAGATCTTCAAGGTCGA---TCTTCAACAATCGATTGATGAATATAATTAAGGTAAAAAGTGGTTTGAATACTCTTGACAAGTTTGCATTTGCCAAAAAAAAGATATAGACAAGTCTTTGTAGGAACGTTTTGAGAAACAACACTTACCGAGTAGCCTCCAGCACTGTGGCCGTCTGAATAGTTATCACTTTTCTCTGAGTTACAGCTGAGGCTCTCACCATTTAGCCCTTCGTTGTAGCTGCTAGGGGCGTACATCTCTATGGTGGCCGCCTTGCTGCTGGAATGGTCACTTTCTGAGGAAGAAAGAAGCGGCGCATGTCATATATATTCTAAAGCAATACAGCA---ATACATATCATTT--------------------------------------------------GTCTGCAGCTTTAACTT---------ACGAATATCGAT-GAGAAGTTCGGGCATTATGAAAAACCAAGCAACATGGAAAACGCTAATATAAGTCCATACACTATTTTTAAAAAATGCACCACGATTGACCGTAAATAAAATGACCGTAAAATTACAGTTTTTTTTATCCTAATCTAAAATGTAGTGTTACATGGCAATGTAAACTACAGATGTTCTTTGACGTTCATCTACAGC
Ncooperi_BrasstBald_N824 --------------------------------------------AAAACAATATTTAATTTTTATGTATATCCGCAGAGTTGTTACTGAAAAACAACCTATGATAAAGTAATCTTCCAACAAACTCTGGTTGCTTGGTATCAAAATCGATCTTCTACAAAATAAATCTTCAAGATCGATTTTCTCCAAAATATATCTTTAAGATCGATTTTCTCCAAAACCGATTTTCAAGATCGATATTTTCCAAACTAGATCTTCAAGGTCGA---TCTTCAACAATCGATTGATGAATATAATTAAGGTAAAAAGTGGTTTGAATACTCTTGACAAGTTTGCATTTGCCAAAAAAAAGATATAGACAAGTCTTTGTATGAACGTTTTGAGAAACAACACTTACCGAGTAGCCTCCAGCACTGTGGCCGTCTGAATAGTTATCACTTTTCTCTGAGTTACAGCTGAGGCTCTCACCATTTAGCCCTTCGTTGTAGCTGCTAGGGGCGTACATCTCTATGGTGGCCGCCTTGCTGCTGGAATGGTCACTTTCTGAGGAAGAAAGAAGCGGCGCATGTCATATATATTCTAAAGCAATACAGCA---ATACATATCATTTCCATATAAACAAGAAGAATTACGCATAATTTGTGAAGACAACCTAAATCCGTCTGCAGCTTTAACTT---------ACGAATATCGAT-GAGAAGTTCGGGCATTATGAAAAACCAAGCAACATGGAAAACGCTAATATAAGTCCATACACTATTTTTAAAAAATGCACCACGATTGACCGTAAATAAAATGACCGTAAAATTACAG---TTTTTTTTTTTATC------------------------------------------------------------
Ncooperi_CheoahDam_N1122 ATTATGATTACAATATCTGCCTTTGTAAACTTGTAATAAGTTATAAAACAATACTTAATTTTTTTATATATCCGCAAAGTTCTTACTGAAAAACAACCTATGATAAAGTAATCTTCCAACAAACTCTGGTTGCTTGGTATCAAAATCGATCTTCTTCAAAATCAATCTTCAAGATCGATTTTCACCAAAATATATTTTTAAGATCGATCTTTTCCAAAATAGATCTTCAAGATCGATGTGTTCCAAAATAGATTTTCAAGGTCGATCTTCTTCAAAAATCGATTGATGTATATAATTAAGGTAAAAAGGGGTTTGAATGCTCTTGAAAAGTTTACATTTGCCAAAAAAAAGATATATACATGTCTTTGTATGAACGTTTGGAGAAACAACACTTACCGAGTAGCCTCCAGCACTGTGGCCGTCTGAATAGTTATCACTTTTCTCTGAGTTACAGCTGAGGCTCTCACCATTTAGCCCTTCGTTGTAGCTGCTAGGGGCGTACATCTCTATGGTGGCCGCCTTGCTGCTGGAATGGTCACTTTCTGAGGAAGAAAGAAGCGGCGCATGTCATATATATTTTAAAGCAATA-----------CATATCATTTCCATATAAACAAGAAGAATTACGCATAATTTGTGAAGACAACCTAAATCCGTCTGCAGCTT---------------ACGAATATCGAT-GAGAAGTTCGGGCATTATGAAAAACCAAGCAACATGGAAAACGCTAATATAAGTCCATACACTGTTTTTAAAAAATGCACCTCGATTGACCGTAAATAAAATGACCGTAAAATTACAGTTTTTTTTATCTTAATCAAAAATGTAGTGTTACATGGCAATGGAAACTACAGATGTTCTTTGACGGTTATCTACAGC
Ncooperi_RockCrRoad_N1160 ATTATGATTACAATATCTGCCGCTGTAAACTTGTAATAACTTATAAAACAATATTTAATTTTTATGTATATCCGCTGAGTTGTTACTGAAAAACAACCTATGATAAAGTAATCTTCCAACAAACTCTGGTTGCTTGGTATCAAAATCGATCTTCTCCAAAAAAGATCTTCAAGATCGATTTTCTCCAAAATATATCTTTGAGATCGATCTTTTCCAAAACCGATCTTCAAGATCGATCTTTTCCAAACTAGATCTTCAAGGTCGA---TCTTCAACAATCGATTGATGGATATAATTAAGGTAAAAAGTGGTTTGAATACTCTTGACAAGTTTGCATTTGCCAAAAAAAAGATATAGACAAGTCTTTGTATGAACGTTTTGAGAAACAACACTTACCGAGTAGCCTCCAGCACTGTGGCCGTCTGAATAGTTATCACTTTTCTCTGAGTTACAGCTGAGGCTCTCACCATTTAGCCCTTCGTTGTAGCTGCTAGGGGCGTACATCTCTATTGTGGCCGCCTTGCTGCTGGAATGGTCACTTTCTGAGGAAGAAAGAAGCGGCGCATGTCATATATATTCTAAAGCGATACAGCA---ATACATATCATTTCCATATAAACAAGAAGAATTACGCATAATTTGTGAAGACAACCTAAATCCGTTTGCAGCTTTAACTT---------ACGAATATCGATGGAGAAGTTCGAGCATTATGAAAAACCAAGCAACAGGGAAAACGCTAATATAAGTCCATACACTGTTTTTAAAAAATGCACCACGATTGACCGTAAATAAAATGACCGTAAAATTACAGTTTTTTTTAACCTAATCAAAAATGTAGTGTTACATGGCAATGGAAACTACAGCTGTTCTTTGACGGTCATCTACAGC
Ncoylei_Apalachia_N1195 ATGATGATTATAATATCTGCCGCTGTAAACTTGTAATAACTTATAAAACCATATTTAATTTTTATATTTATCCGCGAAGTTCTTATTGAAAAACAACCTATGATAAAGTAATCTTCTAACAAACTCTGGTTGCTTGGTATCGAAATC----------------GATCTTCAAGATCGATTTTCCCGAA-ATGTATTTTCAAGATCGATCTTCTCCAAAACCTATCTTCAAGATAGATTTTATCAAAAAAGGATCTTCAAGATCGATCTTTTTCAAAAATCGATTGATGATTATATTTAAGGCAAAAAGAGGTTTGAATACTCTTTAAAATTTTGCATTTGGCAGGAAAAAGATAAATACAAGTTTTTATATGAACGTTCGGAGAAACAACACTTACCGAGTAGCCTCCAGCACTGTGGCCGTCAGAATAGTTATCACTTTTCTCTGAGTTACAGCTGAGGCTCTCTCCATTTAGCCCTTCGTTGTAGCTGCTTGGGGCGTACATCTCTATGGTGGCCGCCTTGCTGCTGGAATGGTCACTTTCTGAGGAAGAA-GAGACAGTGCATGTCATATATATTCTAAGCCAATACAGCAACATGGCATATCATTTCCATATAAAC---AACAGTTAGGTATAACTTGTGAATACAACTTAAATCCGTTTGCAGCTTTGACTTATGGGTGCAACGAATACCAATGAAGAAGTTAGGGTATTAAGAAAAACTAAGCAATATGGAACGTGCTAACATAACTCCATACAACCTTTTTAAAAAATGCACCACGATTGACCGTAAATAAAATGAGTGTAAGGTTACA-TTTTTTTCATCCTACTTTAAAATTTAGTGTTACATGGCAAAGGTAAAAGTATAGTTTCTTTGACGAACGTCTGCAAC
Ncoylei_DinkinCove_N1118 ATGATGATTATAATATCTGCCGCTGTAAACTTGTAATAACTTATAAAACCATATTTAATTTTTATATTTATCCGCGAAGTTCTTATTGAAAAACAACCTATGATAAAGTAATCTTCCAACAAACTCTGGTTGCTTGGTATCAAAATC----------------GATCTTCAAGATCGATTTTCCCGAA-ATGTATTTTCGAGATCGATCTTCTCCAAAACCTATCTTCAAGATAGATTTTATCAAAAAAGGATCTTCAAGATCGATCTTTTTCAAAAATCGATTGATGATTATATTTAAGGCAAAAAGAGGTTTGAATACTCTTTAAAATTTTGCATTTGGCAGGAAAAAGATAAATACAAGTTTTTATATGAACGTTCGGAGAAACAACACTTACCGAGTAGCCTCCAGCACTGTGGCCGTCAGAATAGTTATCACTTTTCTCTGAGTTACAGCTGAGGCTCTCTCCATTTAGCCCTTCGTTGTAGCTGCTTGGGGCGTACATCTCTATGGTGGCCGCCTTGCTGCTGGAATGGTCACTTTCTGAGGAAGAA-GAGACAGTGCATGTCATATATATTCTAAGCCAATACAGCAACATGGCATATCATTTCCATATAAAC---AACAGTTAGGTATAACTTGTGAATACAACTTAAATCCGTTTGCAGCTTTGACTTATGGGTGCAACGAATACCAATGAAGAAGTTAGGGTATTAAGAAAAACTAAGCAATATGGAACGTGCTAACATAACTCCATACAACCTTTTTAAAAAATGCACCACGATTGACCGTAAATAAAATGAGTGTAAGGTTACA-TTTT-------------------------------------------------------------------------
Ncoylei_TiptonCreek_N837 ATGATGATTATAATATCTGCCGCTGTACACTTGTAATAACTTATAAAACCATATTTAATTTTTATATTTATCCGCGAAGTTCTTATTGAAAAACAACCTATGATAAAGTAATCTTCCAACAAACTGTGGTTGCTTGGTATCAAAATC----------------GATCTTCAAGATCGATTCCCCCCAA-ATGTATTTTCAAGATCGATCTTCTCCAAAACCGAACTTCAAGATCGATTTTCTCAAAAAAGGATCTTCAAGATCGATCTTCTTCGAAAATCGATTGATGACTATATTTAAGGCAAAAAGAGGTTTGAATACTCTTGAAAATTTTGCATTTGGCAGGAAAAAGATAAATACAAGTTTTTATATGAACGTTCGGAGAAACAACACTTACCGAGTAGCCTCCAGCACTGTGGCCGTCTGAATAGTTATCACTTTTCTCTGAGTTACAGCTGAGGCTCTCTCCATTTAGCCCTTCGTTGTAGCTGCTTGGGGCGTACATCTCTATGGTGGCCGCCTTGCTGCTGGAATGGTCACTTTCTGAGGAAGAA-GAGACAGTGCATGTCATATATATTCTAAGCCAATACAGCAACATGCCATATCATTTCCATATAAAC---AACAGTTAGGTATAACTTGTGAATACAACTTAAATTCGTTTGCAGCTTTGACTTATGGGTGCAACGAATACCAATGAAGAAGTTCGGGTATTAGGAAAAACTAAGCAATATGGAACGTGCTAACAGAACTCCCCACAACCTTTTTAAAAAATGCACCACGATTGACCGTAAATAAAATGAGCGTCAGGTTACA-TTTTTTTCATCCTACTTTAAAATTTAGTGTTACATGGCAAAGGTAAAAGTATAGTTTCTTTGACGAACGTCTGCAAC
Ncressleri_AndersonSpringCave_G2075 AGTATGATTACAATATCTGCCTATGTAAACTTGTAATAACTTATAAAACAATATTTATTTATTTATTTTATCCGCAAAATTCTTACTGAAAAACAACCTATACTAAAGTAACTTTGCAACAAATTCTAGTTGCTTCGCTTCAAAATT----------------------------------------------ATCTTTAAGATCGCTCTTCTCCAAAATAGACCTTTAAGATCGATCTTTTCCAAAATATATCTTCAAGATCGATCTTCTTCAAAAATCGATTGATGGATATAATTTAGGTAAAAAGTGATTGGATTACTCTTGAAAAGTTTGCATTTGCC-AGAATAAAAGATATACAAATCTTCGTATGAACGTTTGGAGAAACAACACTTACCGAGTAGCCTCCAGCACTGTGGCCATCTGAATAGTTATCACTTTTCTCTGAGTTACAGCTGAGGCTCTCACCATTTAGCCCTTCGTTGTAGCTGCTAGGGGCGTACATCTCTATGGTGGCCGCCTTGCTGCTGGAATGGTCACTTTCTGAAGAAGAAAGAAGTGATGCATGTCATATATATTCTAAACCAATACAGCAGAATGACATATCATTTCCATATAAACAAAAACAATTACGTATAACTTGTGAATACAACTTGAATCCGTCTGCAGCTTTTACTTATGGGTACAATGAATACCGATGAAGAAGTTCGGGTATTACGGAAAATCAAGCAATATGGAAGGCGCTAATATAAGTCCATACACTATTTTTAAAAAATGCACCACAATTGACCGTAAA-AAAATGACAGTAAAATTACAGTTTTTTTTATCCTAATCTAAAATTCAGTGTTACATGGCAAAGGCAAAACGAGGAGTTCTTTGAAGG-CATCTACAGC
Ncressleri_PigeonCave_G2077 AGTATGATTACAATATCTGCCTATGTAAACTTGTAATAACTTATAAAACAATATTTATTTATTTATTTTATCCGCAAAATTCTTACTGAAAAACAACCTATACTAAAGTAACTTTGCAACAAATTCTAGTTGCTTCGCTTCAAAATT----------------------------------------------ATCTTTAAGATCGCTCTTCTCCAAAATAGACCTTTAAGATCGATCTTTTCCAAAATATATCTTCAAGATCGATCTTCTTCAAAAATCGATTGATGGATATAATTTAGGTAAAAAGTGATTGGATTACTCTTGAAAAGTTTGCATTTGCC-AGAATAAAAGATATACAAATCTTCGTATGAACGTTTGGAGAAACAACACTTACCGAGTAGCCTCCAGCACTGTGGCCATCTGAATAGTTATCACTTTTCTCTGAGTTACAGCTGAGGCTCTCACCATTTAGCCCTTCGTTGTAGCTGCTAGGGGCGTACATCTCTATGGTGGCCGCCTTGCTGCTGGAATGGTCACTTTCTGAAGAAGAAAGAAGTGATGCATGTCATATATATTCTAAACCAATACAGCAGAATGACATATCATTTCCATATAAACAAAAACAATTACGTATAACTTGTGAATACAACTTGAATCCGTCTGCAGCTTTTACTTATGGGTACAATGAATACCGATGAAGAAGTTCGGGTATTACGGAAAATCAAGCAATATGGAAGGCGCTAATATAAGTCCATACACTATTTTTAAAAAATGCACCACAATTGACCGTAAA-AAAATGACAGTAAAATTACAGTTTTTTTTATCCTAATCTAAAATTCAGTGTTACATGGCAAAGGCAAAACGAGGAGTTCTTTGAAGG-CATCTACAGC
Ncrosbyi_MtMitchell_N210 -----------------------------------------------------------------------------------------------------------------------------------------------------------------------------------------TAAAACAGATCTACAAGATCGATCTTCTCCAAAATAGATCTTTAAGATCGATCTTCTTCAAAACAGATCTTCGAGGTCGATCTTCCTCAACAATCGATTGATGGATTTAATTAAGGTAAAAAGGGGTTTGAATACTCTTGAAAAGTTTGCATTTGCC-GAAAAAAGATATAGACGTATTTTTGTATGAAAGTTCTGAGAAACAACACTTACCGAGTAGCCTCCAGCACTGTGGCCGTCTGAATAGTTATCACTTTTCTCTGAGTTACAGCTGAGGCTCTCGCCATTTAGCCCTTCGTTGTAGCTGCTAGGGGCGTACATCTCTATGGTGGCCGCCTTGCTGCTGGAATGGTCACTTTCTGAGGAAGAAAGAGACGGTGCATGTCATATATATTCTAAACCAATACAGCAGCATGACATATCATTTCCATATAAAGACGAACAATTACGTATAACTTGTGAATGCAACTTAAATCCGTCTGCAGGTTTAACTTATGGGTACAACGAATACCGATGAAGAAGTTCGGGTATTACGGAAAATCAAGCAACATGGCAAACGCTAATATAAGTCCATACGCTATTTTTA-AAAATGCACCACGATTGA---------------CCTTAAAATTACATTTTTTTTTATTCTAAT-------------------------------------------------------------
Ncrosbyi_PricesCrk_N1143 -----------------------------------------------------------------------------------------------------------------------CAAACTCTGGTTGCTTAGCTT----------------CAAAATCGATATTCAAGATCGATCTTCTCTAAAACAGATCTACAAGATCGATCTTCTCCGAAATAGAACTTCAAAATCGATCTTCTCTAAAACAGATCTTCAAGGTCGATCTTCTTCGACAATCGATTGATGGATTTAATTAAGGTAAAAAGGGGTTTGAATACTCTTGAAAAGTTTGCGTTTGCC-------AGATATAGACGTATTTTTGTATGAACGTTCTGAGAAACAACACTTACCGAGTAGCCTCCAGCACTGTGGCCATCTGAATAGTTATCACTTTTCTCTGAGTTACAGCTGAGGCTCTCGCCATTTAGCCCTTCGTTGTAGCTGCTAGGGGCGTACATCTCTATGGTGGCCGCCTTGCTGCTGGAATGGTCACTTTCTGAGGAAGAAGGAGACGGTGCATGTCATATATATTCTAAACCAATACAGCAGTATGACATATCATTTCCATATAAAGACGAACAATTACGTATAACTTGTGAATGCAACTTAAATCCGTCTGCACGTTTAACTTATGCGTACAACGAATACCGATGAAGAAGTTCGGGTATTACGGAAAATCAAGCAACATGGAAAACGCTAATATAAGTCCATACGCTATTTTTAAAAAATGCACC------------------------------------------------------------------------------------------------------------------
Ncrosbyi_ShufordCrk_N1148 ----------------------------------------------AACAATATTTAATTATT-TTTATATCCGCATCGTTCTTACTGAACAACAAACTATAATAAAGTAACCTTCCAACAAACTCTGGTTGCTTAGCTTCAAAATCTATCTTCTCCAAAATCGATATTTAAGATCGATCTTCTCTAAAACAGATCTACAAGATCGATCTTCTCCGAAATAGAACTTCAAGATCGATCTTCTCCACAACAGATCTTCAAGGTCGATCTTCTTCGACAATCGATTGATGGATTTAATTAAGGTAAAAAGGGGTTTGAATACTCTTGAAAAGTTTGCTTTTGCC-------AGATATAGACGTATTTTTGTATGAACGTTCTGAGAAACAACACTTACCGAGTAGCCTCCAGCACTGTGGCCGTCTGAATAGTTATCACTTTTCTCTGAGTTACAGCTGAGGCTCTCGCCATTTAGCCCTTCGTTGTAGCTGCTAGGGGCGTACATCTCTATGGTGGCCGCCTTGCTGCTGGAATGGTCACTTTCTGAGGAAGAAAGAGACGGTGCATGTCATATATATTCTAAACCAATACAACAGCATGACATATCATTTCCATATAAAGACGAACAATTACGTATAACTTGTGAATGCAACTTAAATCCGTCTGCAGGTTTAACTTATGGATACAACGAATACCGTTGAAGAAGTTCGGGTATTACGGAAAATCAAGCAACATGGCAAACGCTAATATAAGTCCATACGCTATTTTTA-AAAATGCACCACGATTGA---------------CCGTAAAATTACAGTTTTTTTTATTCTAATCTGAAATGTAGTGTTACATG-----------------------------------------
Ndellingeri_BullpenBridge_N109 ATTATGATTACAATATCTGCCTATGTAAACTTGTAATAACTTATAAAACAATACTTAA-TTTTATTTATATCCGCAAAGTTCTTACTGAAAAACAACCTATGATAAAGTAATCTTCCAACAAACTCTGGTTGCTTAGTATCAAAATCGATCTTCCCTAAAATAGATCTGAAAAATCGATTTTCTCCAAAATATATCTTTAAGATCGATCTTCTCCAAAACAGATCTTTAGGATCGATCTTTTCCACACTAGATCTTCAAGGTCGA---TCTTCAACAATCGATTGATGGATATAATTAAGGTAAAAAGTGGTTTGAATACTCTTGACAAGTGTGCATTTGCCAGAAAAAAGATATAGACAAGTCTTTGTATGAACGTTTTGAGAAACAACACTTACCGAGTAGCCTCCAGCACTGTGGCCGTCTGAATAGTTATCACTTTTCTCTGAGTTACAGCTGAGGCTCTCTCCATTTAACCCTTCGTTGTAGCTGCTAGGGGCGTACATCTCTATGGTGGCCGCCTTGCTGCTGGAATGGTCACTTTCTGAGGAAGAAAGAAGCGGTGTATGTCATATATATTCTAAAGCAATACAGCA---ATACATATCATTTCCATATAAACAAGAAGAATTACGCATAATTTGTGAAGACAACCTAAATCCGCCTGCAGCTTTAACTT---------ACGAATATCGATGGAGAAGTTCGGGCATTATGAAAAACCAAGGAACATGGAAAACGCTAATATAAGTCCATACACTATTTTTAAAAAATGCACCACGATTGACCGTAAATAAAAGGACCGTAAAATTACAGTTTTTTTTATCCCTATCTAAAATGTAGTGTTACATGGCAATGTAAACTACAGATGTTCTTTGACGGTCATCTACAGC
Ndellingeri_WhitewFalls_N887 -----------------------------CTTGTAATAACTTATAAAACAATACTTAA-TTTTATTTATATCCGCAAAGTTCTTACTGAAAAACAACCTATGATAAAGTAATCTTCCAACAAACTCTGGTTGCTTAGTATCAAAATCGATCTTCCCTAAAATAGATCTTAAAAATCGATTTTCTCCAAAATATATCTTTAAGATCGATCTTCTCCAAAACAGATCTTTAGGATCGATCTTTTCCACACTAGATCTTCAAGGTCGA---TCTTCAACAATCGATTGATGGATATAATTAAGGTAAAAAGTGGTTTGAATACTCTTGACAAGTTTGCATTTGCCAGAAAAAAGATATAGACAAGTCTTTGTATGAACGTTTTGAGAAACAACACTTACCGAGTAGCCTCCAGCACTGTGGCCGTCTGAATAGTTATCACTTTTCTCTGAGTTACAGCTGAGGCTCTCACCATTTAACCCTTCGTTGTAGCTGCTAGGGGCGTACATCTCTATGGTGGCCGCCTTGCTGCTGGAATGGTCACTTTCTGAGGAAGAAAGAAGCGGTGTATGTCATATACATTCTAAAGCAATA-----------CATATCATTTCCATATAAACAAGAAGAATTACGCATAATTTGTGAAGACAACCTAAATCCGCCTGCAGCTTTAACTT---------ACGAGTATCGATGGAGAAGTTCGGGCATTATGAAAAACCAAGGAACATGGAAAACGCTAATATAAGTCCATACACTATTTTTAAAAAATGCACCACGATTGACCGTAAATAAAAGGACCGTAAAATTACAGTTTTTTTTATCCCTATCTAAAATGTAGTGTTACATGGCAATGTAAACTACAGATGTTCTTTGACGGTCATCTGCAGC
Ndilutus_GrassyCreek_N670 ------------------------------------------------------------------------------------------------------------------------------------------------------------------------------------------------------------------------------------------------------------------------------------------------------------------------------------------------------GAAAAAAAGATATATACAAGTTTTTATATGAACGTTCGGAGAAACAACACTTACCGAGTAGCCTCCAGCACTGTGGCCGTCTGAATAGTTATCACTTTTCTCTGAGTTACAGCTGAGGCTTTCACCGTTTAGCCCTTCGTTGTAGCTGCTAGGGGCGTACATCTCTATGGTGGCCGCCTTGCTGCTGGAATGGTCACTTTCTGAGGAAG-------------------------------------------------------------------------------------------------------------------------------------------------------------------------------------------------------------------------------------------------------------------------------------------------------------------------------------------------------
Ndilutus_StarveRockCave_G3174 -------------------------------------------------------------------------------------------------------------------------------------------------------------------AATCTCCTGGATCGATCCTTCACAAAACACATATCCAAGATCGATCTTATCCAAAATAGAACTTTAAGATCTATCTTCACCAAAATAGATCATCATGATCGAACTTCTTCAAAAATCGATTTATGACTAAATTTAAGGCAAAAAGAGGTTTGAATACTCTTGAAAATTTTGCATTTGCCGAAAAAAAGATATATACAAGTTTTTATATGAACGTTCGGAGAAACAACACTTACCGAGTAGCCTCCAGCACTGTGGCCGTCTGAATAGTTATCACTTTTCTCTGAGTTACAGCTGAGGCTTTCACCGTTTAGCCCTTCGTTGTAGCTGCTAGGGGCGTACATCTCTATGGTGGCCGCCTTGCTGCTGGAATGGTCACTTTCTGAGGAAGAAAGAGACGGTGCATGTCATATATATTCTAAACCAATACAGCAGCATGACATATCATTTCCATATAAAGACGAACAATTACGTATAACTTGTGAATGCAACTTAAATCCGTCCGCAGGTTTAACTTATGAGTACAACGAATACCGATGAAGAAGTTCGGGTATTACGGAAAATCAAGCGATATGGAACGCGCTAATATAAGT-CATACACTATA-AAAAAAAATGCATCACGATTGACCGTAAATGAAATGACCGTAAAATTACAGTTTTTTTT----TT---------------------------------------------------------------
Nfridelli_LittlePigeon_N262 ATTATGATTACAATATCTGCCTATGTAAACTTGTAATAACTTATAAAACAATACTTAATTTTTTTATATATCCGCAAAGTTCTTACTGAAAAACAACCTATGATAAAGTAATCTTCCAACAAACTCTGGTTGCTTAGTATCAAAATCGATCTTCCCTAAAATAGATCTTCAAGATCGATTTTCTCCAAAATATATCTTTAAGATCGATCTTCTCCAAGACTGATCTTCAGGATCGATCTTTTCCAAACTAGATCTTCAAGGTCGA---TCTTCAACAATCGATTGATGGATATAATTAAGGTAAAAAGTGGTTTGAATACTCTTGACAAGTTTGCATTTGCCAGAAAAAAGATATAGACAAGTCTTTGTATGAACGTTTTGAGAAACAACACTTACCGAGTAGCCTCCAGCACTGTGGCCGTCTGAATAGTTATCACTTTTCTCTGAGTTACAGCTGAGGCTCTCACCATTTAGCCCTTCGTTGTAGCTGCTAGGGGCGTACATCTCTATGGTGGCCGCCTTGCTGCTGGAATGGTCACTTTCTGAGGAAGAAAGAAGCGGTGCATGTCATATATATTCTAAAGCAATACAGCA---ATACATATCATTTCCATATAAACAAGAAGAATTACGCATAATTTGTGAAGACAACCTAAATCCGTCTGCAGCTTTAACTT---------ACGAATATCGATGGAGAAGTTCGGGCATTATGAAAAATCAAGGAACATGGAAAACGCTAATATAAGTCCATACACTATTTTTAAAAAATGCACCACGATTGACCGTAAATAAAATGACCGTAAAATTACAGTTTTTTTTATCCCTATCTAAAATGTAGTGTTACATGGCAATG-----------------------------------
Nfurtivus_HugdenBranch_G3175 ATTATGATTACAATATCTGCCGCTGTAAACTTGTAATAACTTATAAAACAATATTTAATTTTTAGATATATCCGCAAAGTTCTTACTGAAAAACAACCTATGATAAAGTAATCTTCCAACAAACTCTGGTTGCTTGGTATCAAA----------------------------------------------------------ATCAATCTTCTCCAAAATCGATCTTCAAGATCGATCTTCTCCAAAATGGATCTTCAAGATCGATCTTCTTCAAAAATCGATTGATGACTATATTTAAGGCAAAAAGAGGTTTGAATACTCTTGAAAAGTTTGCATTTGGCAAAAAAAAGGTATACACAAGTTTTTATATGAAAGTTCGGAGAAACAACACTTACCGAGTAGCCTCCAGCACTGTGGCCGTCTGAATAGTTATCACTTTTCTCTGAGTTACAGCTGAGGCTCTCGCCATTTAGCCCTTCGTTGTAGCTGCTAGGGGCGTACATCTCTATGGTGGCCGCCTTGCTGCTGGAATGGTCACTTTCTGAGGAAGAAAGAGACAGTGCATGTCATATATATTCTAAGCCAATATAGCAACATGGCATATCATTTCCATATAAACAAGAACAGTTAGGTATAACTTGTCAATACAACTTAAATCCGTCTGCAGCTTTAACTTATGGGTGCAACGAATACCAATGAAGAAGTTAGGGTATTA-GAAAAACTAAGCAATATGGAACGTGCTAATTTAACTCCATAGAACCTTTTTAAAAAATGCATCACGATTGACCGTAAATAAAATGAGCGTAAAGTTACA-TTTTTTTAATCCTAATTTAAAATTTAGTGTTACCTGGCAAAGGTAAACGTATAGTTTCTTTGACGAACGTCTGCAAC
Nfurtivus_RaccoonMtn_N1026 ATTATGATTACAATATCTGCCGCTGTAAACTTGTAATAACTTATAAAACAATATTTAATTTTTAGATATATCCGCAAAGTTCTTACTGAAAAACAACCTATGATAAAGTAATCTTCCAACAAACTCTGGTTGCTTGGTATCAAA----------------------------------------------------------ATCAATCTTCTCCAAAATCGATCTTCAAGATCGATCTTCTCCAAAATGGATCTTCAAGATCGATCTTCTTCAAAAATCGATTGATGACTATATTTAAGGCAAAAAGAGGTTTGAATACTCTTGAAAAGTTTGCATTTGGCAAAAAAAAGATATACACAAGTTTTTATATGAAAGTTCGGAGAAACAACACTTACCGAGTAGCCTCCAGCACTGTGGCCGTCTGAATAGTTATCACTTTTCTCTGAGTTACAGCTGAGGCTCTCGCCATTTAGCCCTTCGTTGTAGCTGCTAGGGGCGTACATCTCTATGGTGGCCGCCTTGCTGCTGGAATGGTCACTTTCTGAGGAAGAAAGAGACAGTGCATGTCATATATATTCTAAGCCAATATAGCAACATGGCATATCATTTCCATATAAACAAGAACAGTTAGGTATAACTTGTCAATACAACTTAAATCCGTCTGCAGCTTTAACTTATGGGTGCAACGAATACCAATGAAGAAGTTAGGGTATTA-GAAAAACTAAGCAATATGGAACGTGCTAATTTAACTCCATAGAACCTTTTTAAAAAATGCATCACGATTGACCGTAAATAAAATGAGCGTAAAGTTACA-TTTTTTTAATCCTAATTTAAAAT------------------------------------------------------
Ngertschi_CedarCreek_N351 ATTATGATTACA-----------------------GTAACTTATAAAACAATATTTAATTATT-TTTATATCCGCATCGTTCTTACTGAACAACAAACTATAATAAAGTAAAATTCCAACAAACTCTGGTTGCTTAGCTTCAAGATCGATCTTCTCCAAAATCGACATTCAAGATCGATCTTCTTTGAAGCAGATCTTCAAGATCGATCTTCTCCAAAATAGAACTTCAAGATCGATCTTCTCCAAAACAGATCTTCCAGGTCGATCTTCCTCAACAATCGATTGATGGATTTAATTAAGGTAAAAGGGGGTTTGAATACTCTTGAAAAGTTTGCTTTTACC-AAAAAAAGATATAGACGTATATTTGTATGAAAGTTCTGAGAAACAACACTTACCGAGTAGCCTCCAGCACTGTGACCGTCTGAATAGTTATCACTTTTCTCTGAGTTACAGCTGAGGCTCTCGCCATTTAGCCCTTCGTTGTAGCTGCTAGGGGCGTACATCTCTATGGTGGCCGCCTTGCTGCTGGAATGGTCACTTTCTGAGGAAGAAAGAGACGGTGCATGTCATATATATTCTACACCAATACAGCAGCATGACATATCATTTCCATATAAAGACGAGCAATTACGTATAACTTGTGAATGCAACTTAAATCCGTCTGCATGTTTAACTTATGGGTACAACGAATACCGATGAAGAAGTTCGGGTATTACGGAAAATCAAGCAACATGGAAAACGCTAATATAAGTCCATACGCTATTTTTTTAAAATGCACCAAGATTGA---------------CCGTAAAATTACAGTTTTTTTTATCCTAATCTAAAATGTAGTGTTACATGGCAAATGCAAAAGTTGAAGTTATTTG---------------
Ngertschi_FrenchBroad_N968 ---------------------------------------------------------------------------------------------------------------------------------------------AAGATCGATCTTCTCCAAAATCGACATTCAAGATCGATCTTCTTTGAAGCAGATCTTCAAGATCGATCTTCTCCAAAATAGAACTTCAAGATCGATCTTCTCCAAAACAGATCTTCCAGGTCGATCTTCCTCAACAATCGATTGATGGATTTAATTAAGGTAAAAGGGGGTTTGAATACTCTTGAAAAGTTTGCTTTTACC-AAAAAAAGATATAGACGTATATTTGTATGAAAGTTCTGAGAAACAACACTTACCGAGTAGCCTCCAGCACTGTGACCGTCTGAATAGTTATCACTTTTCTCTGAGTTACAGCTGAGGCTCTCGCCATTTAGCCCTTCGTTGTAGCTGCTAGGGGCGTACATCTCTATGGTGGCCGCCTTGCTGCTGGAATGGTCACTTTCTGAGGAAGAAAGAGACGGTGCATGTCATATATATTCTAAACCAATACAGCAGCATGACATATCATTTCCATATAAAGACGAGCAATTACGTATAACTTGTGAATGCAACTTAAATCCGTCTGCATGTTTAACTTATGGGTACAACGAATACCGATGAAGAAGTTCGGGTATTACGGAAAATCAAGCAACATGGAAAACGCTAATATAAGTCCATACGCTATTTTTTTAAAATGCACCAAGATTGA---------------CCGTAAAATTACAGTTTTTTTTATCCTAATCTAAAATGT----------------------------------------------------
Ngertschi_HickoryNutGap_N810 ------------------------------------------------------------------------------GTTCTTACTGAACAACAAACTATAATAAAGTAAAATTCCAACAAACTCTGGTTGCTTAGCTTCAAGATCGATCTTCTCCAAAATCGACATTCAAGATCGATCTTCTTTAAAGCAGACCTTCAGGATCGATCTTCTCCAAAATAGAACTTCAAGATCGATCTTCTCCAAAACAGATCTTCCAGGTCGATCTTCCTCAACAATCGATTGATGGATTTAATTAAGGTAAAAAGGGGTTTGAATACTCTTGAAAAGTTTGCTTTTGCC-AAAAAAAGATATAGACGTATATTTGTATGAAAGTTTTGAAAAACAACACTTACCGAGTAGCCTCCAGCACTGTGACCGTCTGAATAGTTATCACTTTTCTCTGAGTTACAGCTGAGGCTCTCGCCATTTAGCCCTTCGTTGTAGCTGCTAGGGGCGTACATCTCTATGGTGGCCGCCTTGCTGCTGGAATGGTCACTTTCTGAGGAAGAAAGAGACGGTGCATGTCATATATATTCTAAACCAATACAGCAGCATGACATATCATTTCCATATAAAGACGAACAATTACGTATAACTTGTGAATGCAACTTAAATCCATCTGCATGTTTAACTTATGGGTACAACGAATACCGATGAAGAAGTTCGGGTATTACGGAAAATCAAGCAACATGGAAAACGCTAATATAAGTCCATACGCTATTTTTAAAAAATGCACCAAGATTGA---------------CCGTAAAATTACAGTTTTTTTTATCCTAATCTAAAATGTAGTGTTACATGGCAAATGGAAAAGTAGAAGTTCTTTGACGGTCACCTACAGC
Nholsingeri_BrumleyCrk_N916 ATTATGATTACAATGTCTGCCATTGTAAACTTGTAATAACTTATA-AACAATATTTAATTTTCATATATATCCGCAAAGTTCTTACTGAAAGACAACCTATGATAAAGTAATCTTCCAACGAACTCTGGTTGCTTAGTATCAAAATC----------------GATCTTCAAGATCGATTTTCTCCAAAATATTTTTTCAAGATCGATCTTTTCCAAAACCGATCTTCAAGATCGATCTTTTCCAAAATAGATATTCAAGGTCGATTTCCTTCAACAATAAATTGATGGATATAATTAAGGTAAAAAGAGGTTT----------GAAAAGTTTGCATTTGCCAAAAAAAAGATATATACATGTCTTTGTATGAACGTTTGGAGAAACAAAACTTACCGAGTAGCCTCCAGCACTGTGGCCGTCTGAATAGTTATCACTTTTCTCTGAGTTACAGCTGAGGCTCTCACCATTTAGCCCTTCGTTGTAGCTGCTAGGGGCGTACATCTCTATGGTGGCCGCCTTGCTGCTGGAATGGTCACTTTCTGAAGAAGGAAGAGACGGTGCATGTCATATATATTCTAAACCAATACAGCAGCATGACATATCATTTCCATATAAAGACGAACAATTACGTATAACTTGCGACGGCAACTTAAAT-CGTCTGCAGGTTTAACTTATGGGTACAACGAATACCGATGAAGAAGTTCGGGTATTACGGAAAATCAAGCGATATGGAAC-----------------------------------------------------------------------------------------------------------------------------------------------------------
Nholsingeri_PondCave_N541 ATTATGATTACAATGTCTGCCATTGTAAACTTGTAATAACTTATAAAACAATATTTAATTTTCATATATATCCGCAAAGTTCTTACTGAAAGACAACCTATGATAAAGTAATCTTCCAACAAACTCTGGTTGCTTAGTATCGAAATC----------------GATCTTCAAGATCGATTTTCTCCAAAATATTTTTCCAAGATCGATCTTTTCCAAAACCGATCTTCAAGATCGATCTTTCCCAAAATAGATATTCAAGGTCGATTTCCTTCAACAATAAATTGATGGATATAATTAAGGTAAAAAGAGGTTG----------GAAAAGTTTGCATTTGCCAAAAAAAAGATATATACATGTCTTTGTATGAACGTTTGGAGAAACAAAACTTACCGAGTAGCCTCCAGCACTGTGGCCGTCTGAATAGTTATCACTTTTCTCTGAGTTACAGCTGAGGCTCTCACCATTTAGCCCTTCGTTGTAGCTGCTAGGGGCGTACATCTCTATGGTGGCCGCCTTGCTGCTGGAATGGTCACTTTCTGAAGAAGAAAGAGACGGTGCATGTCATATATATTCTAAACCAATACAGCAGCATGACATATCATTTCCATATAAAGACGAACAATTACGTATAACTTGCGACGGCAACTTAAAA-CATCTGCAGGTTTAACTTATGGGTACAACGAATACCGATAAAGATGTTCGGGTATTACGGAAAATCAAGCGATATGGCACGCGCTAATATAAGTCCATATACTATCTTAAAAAAATGCATCACGATTGACCGTAAATGAAATGACCGTAAAAGTACAGTTTTTTTTATCCTCATCTAAAATTTAGCGTTACATGCCAAAGGCAAAAGCAGATGTTCTTTGACGGACATCTACAGC
Nlowderi_ChestnutBranch_N731 -------------------------------TGTAATAACTTATAAAGCAATTTTTAATTTTTATATATATCCGCAAAGTTCTTACTGAAAAACAACCTATGATAAAGTAATCTTAAAACAAAGTCTGGTTACTTAGCTTCAAAATC----------------GATCTTCAAGATCGATCTTCTCCGAAATAAATCTCCAGGATCGATCTTTTCCAAAATAGATATTCCAGATTGATCTTATCAAAAATAGAATGTCAAGATCGATCTTCTTCAAAAATCGATTGATGACTATATTTAAGGCAAAAAGCGGTTTGAATAATCTTGAAAAGTTTGCATTTGGCAAAAAAAAGATGCAAACAAGTTTTTATATGAACGTTCGGAGAAAGAACACTTACCGAGTAGCCTCCAGCACTGTGGCCGTCGGAATAGTTATCACTTTTCTCTGAGTTACAGCTGAGGCTCTCTCCATTTAGCCCTTCGTTGTAGCTGCTAGGGGCGTACATCTCTATGGTGGCCGCCTTGCTGCTGGAGTGGTCACTTTCTGAGGAAGAAAGAGACAGTGCATGTCATATATATTCTAAGCCAATATAGCAACATGGCATATCATTTCCATATAAACAAGAACAATTAGGTATAACTTGTGAATACAACTTAAATCTGTCTGCAGCTTTCACTTATGGGTGCAACGAATACCAATGAAGAAGTTAGGGTATTAGGAAAAACTAAGCAATATGGAACGTGCTAATATAACTCCATACAACC-TTTTAAAAAATGCATCACGATTGACCGTAAATAAAATGACCGTAAAGTTACATTTTTTTTAATCCTAATTTAAAATTTAGTGTTACATGGCAAAGGTAAAAGTATAGTTTCTTTGACGAACGTCTGCAAC
Nlowderi_upperFiresCreek_N820 ATTATGATTACAATATATGCCGATGTAAACTTGTAATAACTTATAAAGCAAAATTTAATTTTTATATATATCCGCAAAGTTCTTACTGAAAAACAACCTATGATAGAGTAATCCTCCAACAAACTCTGGTTACTTAGCGTCAAAATCGATCTTCTCCAAAATAAATCTCCAGGATCGATCTTTCCCAAAATAGATATTCAAGATCGATTTTATCCAAAATAGAATGTCAAGATCGATCTTCTCCAAAATAGATCTTCAAGATCGATCTTCTTCAAAAATCGATTGATGACTATATTTAAGGCAAAAAGCGGTTTGAATAATCTTGAAAAGTTTGCATTTGGCGAAAAAAAGATGTAAACAAGTTTTTATATGAACGTTCGGAGAAAGAACACTTACCGAGTAGCCTCCAGCACTGTGGCCGTCGGAATAGTTATCACTTTTCTCTGAGTTACAGCTGAGGCTCTCTCCATTTAGCCCTTCGTTGTAGCTGCTAGGGGCGTACATCTCTATGGTGGCCGCCTTGCTGCTGGAGTGGTCACTTTCTGAGGAAGAAAGAGACAGTGCATGTCATATATATTCTAAGCCAATATAGCAACATGGCATATCATTTCCATATAAACAAGAACAATTAGGTATAACTTGTGAATACAACTTAAATCTGTCTGCAGCTTTCACTTATGGGTGCAACGAATACCAATGAAGAAGTTAGGGTATTAGGAAAAACTAAGCAATATGGAACGTGCTAATATAACTCCATACAACC-TTTTAAAAAATGCACCACGATTGACCGTAAATAAAATGAGCGTAAAGTTACATTTTTTTTAATCATAATTTAAAATTTAGTGTTACATGGCAAAGGTAAAAGTATAGTTTCTTTGACGAACGTCTGCAAC
Nlula_BeeRockCave_G2091 ATTATGATTATAATATCTGCCGATGTAAACTTGTAATAACTTATAAAGCAATATTTAATTTTT-TTTATATCCGAAAAGTTCTTACTGAAAAACAACCTATGATAAAGTAATCTTCCAACGAACTCTGGTTGCTTAGTATCAAAATCGATCTTCTCTAAAATAGATCTTCAAGATCGATTTTCTCCGAAATATATCTTTAAGATCGATCTTGTCCAAAATAGATCTTGAAGATCGATCTTTTCCAAAATAGATTTTCAAGGTCGATCTTCTTCAAAAATCGATTGATGTATATAATTAAGGTAAAAAGTGGTTTGAATACTCTTGAAAAGTTTACATTTGCCAAAAAAAAGATATATACATGTCTTTGTATGAACGTTTGGAGAAACAACACTTACCGAGTAGCCTCCAGCACTGTGGCCGTCTGAATAGTTATCACTTTTCTCTGAGTTACAGCTGAGGCTCTCACCGTTTAGCCCTTCGTTGTAGCTGCTAGGGGCGTACATCTCTATGGTGGCCGCCTTGCTGCTGGAATGGTCACTTTCTGAGGAAGAACGAGACAGTGCATGTCATACATATTCTAATCCAATACAGCAGAATGACATATCATTTCCATAGAAAGACGAACAATTACGTATAACTTGCGACGGCAACTTAAATCCGTCTGCAGGTTTAACTTATGGATACAACGAATACCGATGAAGAAGTTCGGGTATTATGGAAAATCAAGCAACATAATTAGCGCTAAT---AATCCATACACTATTTTTAAAAAATACACCACGATGGATCGTAAATGAAATGACCGTAAAATTACAGTTTTTTTTATCCTCATCTAAAATTTAGTGTTACATGCCAAATGCAAAAGTAGATGTTTCATGACGGGCATC------
Nlula_LulaFallsCave_G2084 ATTATGATTACAATATCTGCCGTTGTAAACTTGTAATAACTTATAAAGCAATATTTAATTTTT-TTTATATCCGAAAAGTTCTTACTGAAAAACAACCTATGATAAAGTAATCTTCCAACGAACTCTGGTTGCTTAGTATCAAAATCGATCCTCTCCAAAATTTATCTTCAAGATCGATTTTCTCCGAAATATATCTTTAAGATCGATCTTGTCCAAAATAGATCTTGAAGATCGATCTTTTCCAAAATAGATTTTCAAGGTCGATCTTCTTCAAAAATCGATTGATGTATATAATTAAGGTAAAAAGTGGTTTGAATACTCTTGAAAAGTTTACATTTGCCAAAAAAAAGATATATACATGTCTTTGTATGAACGTTTGGAGAAACAACACTTACCGAGTAGCCTCCAGCACTGTGGCCGTCTGAATAGTTATCACTTTTCTCTGAGTTACAGCTGAGGCTCTCACCGTTTAGCCCTTCGTTGTAGCTGCTAGGGGCGTACATCTCTATGGTGGCCGCCTTGCTGCTGGAATGGTCACTTTCTGAGGAAGAACGAGACAGTGCATATCATACATATTCTAATCCAATACAGCAGAATGACATATCATTTCCATAGAAAGACGAACAATTACGTATAACTTGCGACGGCAACTTAAATCCGTCTGCAGGTTTAACTTACGGATACAACGAATACCGATGAAGAAGTTCGGGTATTATGGAAAATCAAGCAACATAATTAGCGCTAAT---AATCCATACACTATTTTTAAAAAATACACCACGATGGATCGTAAATGAAATGACCGTAAAATTACAGTTTTTTTTATCCTCATCTAAAATTTAGTGTTACATGCCAAATGCAAAAGTAGATGTTCCATGACGGTC---------
Nmimus_NealsSink_N329 ATTATGATTACAATGTCTGCCAATGTAAACTTGTAGTGTATTATAAAACAATATTTAACTTTTATATATATCCGCAAAGTTCTTACTGAAAGACAACCTATGATAAAGTAATCTTCCAACAAACTCTGGTTGCTTAGTATCAAAATCGATCTTCTCCAAAATAGATCTTCAAGATCGATTTTCTCCAAAATATATCTTCAAGATCGATCTTCTCCAAAACCTATCTGCAAGATCGATCTTTTCCAAAATAGATCTTCAAGGTCGATCTTCTTCAACAATAAATTGATGGATATAATTAAGTTAAAAATAAGTTT----------GAAAGGTTTGCATTTGCCAAAAAAATGATATATACATGTCTTTGTATGAACGTTTGGAGAAACAACACTTACCGAGTAGCCTCCAGCACTGTGGCCGTCTGAATAGTTATCACTTTTCTCTGAGTTACAGCTGAGGCTCTCACCATTTAGCCCTTCGTTGTAGCTGCTAGGGGCGTACATCTCTATGGTGGCCGCCTTGCTGCTGGAATGGTCACTTTCTGAAGAAGAAAGAGACGGTGCATGTCATATATATTCTAAACCAATACAGCAGCATGACATATCATTTCCATATAAAGACCAACAATTACGTATAACTTGCGATGGCAACTTAAAT-CGTCTGCAGGTTTAACTTAAGGGTACAACGAATACCGATGAA---GTTCGGGCATTACGGAAAATCAAGCGATATAGAACGCGCTAATATAAGTCCATACACTATTTTAAAAAAATGCATCACGATTGACCGTAAATGAAATGACCGTAAAATTACAGTTTTTTTTATCCTCATCTAAAATTTAGCGTTACATGCCAAAGGCAAAAGTAGATGTTCTTTGACGGACATTTACAGC
Nmimus_Straleys_N625 ATTATGATTACAATGTCTGCCAATGTAAACTTGTAGTGTATTATAAAACAATATTTAATTTTTATATATATCCGCAAAGTTCTTACTGAAAGACAACCTATGATAAAGTAATCTTCCAACAAACTCTGGTTGCTTAGTATCAAAATCGATCTTCTCCAAAATAGATCTTCAAGATCGATTTTCTCCAAAATATATTTTCAAGATTGATCTTCTCCAAAACCTATCTTCAAGATCGATCTTTTCCAAAATAGATCTTCAAGGGCGATCTTCTTCAACAATAAATTGATGGATATAATTAAGGTAAAAAGAGGTTT----------GAAAAGTTTGCATTTGCCAAAAAAATTATATATACATGTCTTTGTATGAACGTTTGGAGAAACAACACTTACCGAGTAGCCTCCAGCACTGTGGCCGTCTGAATAGTTATCACTTTTCTCTGAGTTACAGCTGAGGCTCTCACCATTTAGCCCTTCGTTGTAGCTGCTAGGGGCGTACATCTCTATGGTGGCCGCCTTGCTGCTGGAATGGTCACTTTCTGAAGAAGAAAGAGACGGTGCATGTCATATATATTCTAAACCAATACAGCAGCATGACATATCATTTCCATATAAAGACGAACAATTACGTATAACTTGCGACGGCAACTTAAAT-CGTCTGCAGGTTTAACTTATGGGTACAACGAATACCGATGAAGAAGTTCGGGCATTACGATATAGAACGCGATATAGAACGCGCTAATATAAGTCCATACACTATTTTAAAAAAATGCATCACGATTGACCGTAAATGAAATGACCGTAAAATTACAG-TTTTTTTATCCTCATATAAAATTTAGCGTTGCATGCCAAAGGCAAAAGTAGATGTTCTTTGACGGACATCTACAGC
Nnasicus_CaneyFork_N171 ATTATGATTACAATGTCTGCCGATGTAAACTTGTAATAACTTATAAAACAATGCTTAATTTTTATATATATCCGCAAAGTTCGTACTGAAAAACAACCTATAATAAAGTAATTTTCCAACAAACTCTGGTTGCTTAGTATGAAAATCGATCTTCTCCAAAATAGATATTCAAGATCGATTTTCTCCAAAATGTATTTTCAAGATCGATCTTCTCCAAAACAGATCTTCAAGATCGATCTTTTCCAAAATAGATCTTCAAGGTCAATCTTCTTCAACAATCAATTGATGGATGTAATCAAGGTAAAAATGGGTTTGAATACTCTTGAAAAGTTTGCATTTGCCAAAAAAAAGATATATACATGTCTTTGTATGAACGTTTGGAGAAACAACACTTACCGAGTAGCCTCCAGCACTGTGGCCGTCTGAATAGTTATCACTTTTCTCTGAGTTACAGCTGAGGCTCTCACCATTTAGCCCTTCGTTGTAGCTGCTAGGGGCGTACATCTCTATGGTGGCCGCCTTGCTGCTGGAATGGTCACTTTCTGAGGAAAAAAGAGACGGTGCATGTCATATATATTCTAAACCAATACAGCAACATGACATATCATTTCCATATAAAGACGAACAAT-------AACTTGTGAATGCAACTTAAATCCGTCTGCAGCTTTAACTTATGGGTACAACGAATAACGATGAAGAAGTTTGGTTATTACGGAAAATCAAGCAATATGGAACGCGCTAATATAAGTCCGCACACTATTTTTAAAACATGCACCACAATTGACAGCAAATGAAATGACCGTAAAATTACAGTTTTTTTTATCCTCATCTAAAATTTAGAGTTACATGC----------------------------------------
Nnasicus_ConnosteeFalls_N696 ATTATGATTACAATGTGTGCCGATGTAAACTTGTAATAACTTATAAAACAATACTTAATTTTTATATATATCCGCAAAGTTCTTACTAGAAAATAACCTATGATAAAGTAATCTTCCAACAAACTCTGGTTACTTAGT----------------------------------------------------------------ATCGATCTTCTCCAAAACAGATCTTCAAGATCGATCTTTTCCTAAATAGAAATTCAAGGTCGATCTTCTTCAACAATCAATTGATGGATGTAATTAAGGTAAAAAGGGGTTTGAATTCTCTTGAAAAGTTTGCATTTGCCAAAAAAAAGAT-TACACATGTCTTTGTATGAACGTTTGGAGAAACAACACTCACCGAGTAGCCTCCAGCACTGTGGCCGTCTGAATAGTTATCACTTTTCTCTGAGTTACAGCTGAGGCTCTCACCATTCAGCCCTTCGTTGTAGCTGCTAGGGGCGTACATCTCTATGGTGGCCGCCTTGCTGCTGGAATGGTCACTTTCTGAGGAAAAAAGAGACGGTGCATGTCATATATATTCTAAACCAATACAGCAACATGACATATCATTTCCATATACAGACGAACAATTACGTATAACTTGTGAATGCAACTTAAATCGATCTACAACTTTAACTTATGGGTACAACGAATAACGATGAAGAAGTTCGGGTATTACGGAAAATCAAGCAATATGGAACGCGCTAATATAAGTCCGCACACTATTTCTAAAAAATGCACCACAATTGAC---------------------------------------------------------------------------------------------------------
Nnasicus_CoweeTrain_N189 ATTATGATTACAATGTCTGCCGATGTAAACTTGTAATAACTTATAAAACAATACTTAATTTTTATATATATCCGCAAAGTTCTTACTGAAAAACAACCTATAATAAAGTAATTTTCCAACAAACTCTGGTTGCTTAGTATCAAAATCGATCTTCTCCAAAATAGATATTCAAGATCGATTTTCTCCAAAATGTAATTTCAAGATCGATCTTCTCCAAAACAGATCTTCAAGATCGATCTTTTCCAAAATAGATCTTCAAGGTCGATCTTCTTCAACAATCAATTGATGGATGTAATTAAGGTAAAAAGGGGTTGGAATACTCTTGAAAAGTTTGCATTTGCCAAAAAAAAGATATATACATGTCTTTGTATGAACGTTTGGAGAAACAACACTTACCGAGTAGCCTCCAGCACTGTGGCCGTCTGAATAGTTATCACTTTTCTCTGAGTTACAGCTGAGGCTCTCACCATTTAGCCCTTCGTTGTAGCTGCTAGGGGCGTACATCTCTATGGTGGCCGCCTTGCTGCTGGAATGGTCACTTTCTGAGGAAAAAAGAGACGGTGCATGTCATATATATTCTAAACCAATACAGCAACATGACATATCATTTCCATATAAAGACGAACAAT-------AACTTGTGAATGCAACTTAAATCGATCTGCAGCTTTAACTTATGGGTACAACGAATAACGATGAAGAAATTCGGGTATTACGGAAAATCAAGCAATATGGAACGCGCTAATATAAGTCCGCACACTATTTCTAAAACATGCACCACAATTGACCGTAAATGAAATGACCGTAAAATTACAGTTTTTTTTATCATCATCTAAAATTTAGAGTTACATGCGAAAGGCAAAAGTAGATGTTCTTTGACGGACATTTTCAGC
Npaynei_Grindstaff_N646 -----------AATATATGCCGATGTAAACTTGTAATAACTTATAAAACAATATTTAATTTTATTTTTTATCCGCAAAGTTCTTACTGAAAAACAACCTATGATAACGTAATCTTGCAACAAACTCTGGTTACTTAGCTTCAAAATCGATCTTCTCCGAAATAAATCTCCAGGATCGATCTTACCCAAAATAGATATTCAAGATCGATCTTATCCAAAACAGAACTTTGAGATCGATCTTTCCTGAAATAGATCTTCAAGATCGAACTTCTTCAAAAATCGATTTATGACTAAATTTGAGGCAAAAAGAGGTTTGAATACTCTTGAAAAGTTTGCATTTGCCGAAAAAAAGATATATACAAGTTTTTATATGAACGTTCGGAGAAACAAGACTTACCGAGTAGCCTCCAGCACTGTGGCCGTCTGAATAGTTATCACTTTTCTCTGAGTTACAGCTGAGGCTTTCACCGTTTAGCCCTTCGTTGTAGCTGCTAGGGGCGTACATCTCTATGGTGGCCGCCTTGCTGCTGGAATGGTCACTTTCTGAGGAAGAAAGAGACGGTGCATGTCATATATATTCTAAACCAATACAGCAGCATGACATATCATTTCCATATAAAGACGAACAATTACGTATAACTTGTGAATGCAACTTAAATCCGTCCGCAGGATTAACTTATGAGTACAACGAATACCGAT----------------------------------------------------------------------------------------------------------------------------------------------------------------------------------------------------
Npaynei_NorrisDamCave_N348 ---------------------------------------------------------------------------------------------------------------------------------------------------GATCTTCTCCGAAATAAATCTCCAGGATCGATCTTTTCCAAAATAGATCTACAAGATCGATCTTACCCAAAATAGAACTTTAAGATCGATCTTCTCCGAAATAGATCTTCAAGATCGAACTTCTTCAAAAATCGATTTATGACTAAATTTAAGGCAAAAAGAGGTTTGAATACTCTTGAAAAGTTTGCATTTGCCAAAAAAAAGATATATACATGTCTTTGTATGAACGTTTGGACAAACAACACTTACCGAGTAGCCTCCAGCACTGTGGCCGTCTGAATAGTTATCACTTTTCTCTGAGTTACAGCTGAGGCTTTCACCGTTTAGCCCTTCGTTGTAGCTGCTAGGGGCGTACATCTCTATGGTGGCCGCCTTGCTGC-------------------------------------------------------------------------------------------------------------------------------------------------------------------------------------------------------------------------------------------------------------------------------------------------------------------------------------------------------------------------------
Npecki_HaskellSims_G3697 ------------------------------------------------------------------------------------------------------------------------------------------------------------------------------------------------------------------------------------------------------------CGTTTA------------------ATT---------GGTATAATTAAGGTAAAAAAGGAGTTGGGGGCTCTTGAAAGGTTCGCATTTACCTATATATATATATATACAAGTTCTTGTATGGACGTTTGGAGAAACAACGCTTACCGAGTAGCCTCCAGCACTGTGGCCGTCTGAATAGTTATCACTTTTCTCTGAGTTACAGCTGAGGCTTTCACCATTCAGCCCTTCGTTGTAGCTGCTAGGGGCGTACATCTCTATGGTGGCTGCCTTGCTGCTGGAATGGTCACTTTCTGAAGAAGAAAGATACGGTGCATGTTATATATATCCTAAACCAATGCAACAGCACGATATATCATTTACATATAAACAAAAACAATTAGCTATAACTTGTGAATACAACTTAAATCTGTCTGTAGGTTTAACTTATGGGTACAACGAATACCGCTGAAGAGGTTTGGGTATTATGGTAAACAATGCAATATGGAGCGCGTTAATATAAACACATACACTATTTTAAAAAAATGCACCATGGATGACCGTAAATAAAATGACTGTAAAGTTACAGTTTTATTAATACTAATTTAAAATTTAGTGTTCCATGGCAAAGGCA--------------------------------
Npecki_HurricaneMazeCave_G2100 -----------------------------------------------------------------------------------------------------------------------------------------------------------------------------------------------------------------------------------------------------------------------------------------------------------------------------------------------------------ATATATATATACAACTTCTTGTATGGACGTTTGGAGAAACAACGCTTACCGAGTAGCCTCCAGCACTGTGGCCGTCTGAATAGTTATCACTTTTCTCTGAGTTACAGCTGAGGCTTTCACCATTCAGCCCTTCGTTGTAGCTGCTAGGAGCGTACATCTCTATGGTGGCTGCCTTGCTGCTGGAATGGTCACTTTCTGAAGAAGAAAGACACGGTGCATGTTATATATATCCTAAACCAATACAACAGCACGATATATCATTTACATATAAACAAGAACAATTACGTATAACTTGTGAATACAACTTAAATCCGTCTTCAGGTTTAACTTATGGGTACAACGAATACCGCTGAAGAGGTTTGGTAATTAT---------------------------------------------------------------------------------------------------------------------------------------------------------------------------------
Npecki_Monteagle_N062 -----------------------------------------------------------------------------------------------------------------------------------------------------------------------------------------------------------------------------------------------------------------------------------------------------------------------------------------------------------------ATATATAAGTCCTTGTATGAACTTTTGCAGAAACAACACTTACCGAGTAGCCTCCAGCACTGTGGCCGTCTGAATAGTTATCACTTTTCTCTGAGTTACAGCTGAGGCTTTCACCATTCAGCCCTTCGTTGTAGCTGCTAGGGGCGTACATCTCTATGGTGGCTGCCTTGCTGCTGGAATGGTCACTTTCTGAAGAAGAAAGGGACGGTGCATGTTATATATATCCTAAACCAATACAACAGCACGATATATCATTTCCATATAAACAAGAACAATTACGTATAACTTGTGAATACAACTTTAATCCGTCTGCAGGTTTAACTTATGGGTTCAACGAATATCGCTGAAGAGGTTTTTGTATTATGGTAAACAATGCAATATGGAGCGCGTTAATATAAACACATACACTATTTATAAAAAATGCACCATGGATGACCGTAAAGAAAATGATCGTAAAATTACAGTTTTTTTAATACTATTCTAAAATTTAGTGTTACATGGCAAAG---AAAGTAAATGTTCTTCGACGGGCATTTACAGC
Nperlakyi_SChimneys_N1079 ----------------------------ACTTGTAATAACTTATAAAACAATATTTAATTTTTATGTATATCCGCAAAGTTCTTACTGAAAAACAACCTATGATAAAGTAATCTTCCAACAAACTCGGGTTGCTTGGTATCAAAATCGATCTTCTCCAAAATAGATCTTCAAGATCGATTTTCTCCAAAATATATCTTTAAGATCGATCTTCTCCAAAGCCGATCTTCAAGATCGATCTTCTCCAAACTAGATCTTCAAGGTCGA---TCTTCAACAATCGATTGATGGATATAATTAAGGTAAAAAGTGGTTTGAATACTCTTGACAAGTTTGCATTTGCCAGAAAAAAGATATAGACAAGTCATTGTATGAACGTTTTGAGAAACAACACTTACCGAGTAGCCTCCAGCACTGTGGCCGTCTGAATAGTTATCACTTTTCTCTGAGTTACAGCTGAGGCTCTCACCATTTAGCCCTTCGTTGTAGCTGCTAGGGGCGTACATCTCTATGGTGGCCGCCTTGCTGCTGGAATGGTCACTTTCTGAGGAGGAAAGAAGCGGTGCATGTCATATATATTCTAAAGCAATACAGCA---ATACATACCATTTCCATATAAACAAGAAGAATTACGCATAATTTGTGAAGACAACCTAAATCCGTCTGCAGCTTTAACTT---------ACGAATATCGATGGAGAAGTTCGGGCATTATGAAAAACCAAGGAACATGGAAAACGCTAATATAAGTCCATACACTATTTTAAAAAAATGCACCACGATTGACCGTAAATAAAATGACCGTAAAATTACAGTTTTTTTTATCCCTATCTAAAATGTAGTGTTACATGCAAAT---------------------------------AGG
Nreclusus_Clingmans_N252 ATTATGATTACAATATGTGCCGCTGTAAACTTGTAATAACTTATAAAACAATACTTAA-TTTTTTTTATATCTGCAAAGTTCTTACTGAAAAACAACCTATGATAAAGTAATCTTCCAACAAACTCTGGTTGCTTGGTATCAAAATCGATCTTCTACAAAATAAATCTTCAAGATCGATTTTCTCCAAAATATATCTTTAAGATCGATTTTCTCCAAAACCGATCTTCAAGATCGATCTTTTCCAAACTAGATCTTCAAGGTCGA---TCTTCAACAATCGATTGATGAATATAATTAAGCTAAAAAGTGGTTTGAATACTCTTGACAAGTTTGCATTTGCCAAAAAAAAGATATAGACAAGTCTTTGTATGAACGTTTTGAGAAACAACACTTACCGAGTAGCCTCCAGCACTGTGGCCGTCTGAATAGTTATCACTTTTCTCTGAGTTACAGCTGAGGCTCTCACCATTTAGCCCTTCGTTGTAGCTGCTAGGGGCGTACATCTCTATGGTGGCCGCCTTGCTGCTGGAATGGTCACTTTCTGAGGAAGAAAGAAGCGGCGCATGTCATATATATTCTAAAGCAATACAGCA---ATACATATCATTTCCATATAAACAAGAAGAATTACGCATAATTTGTGAAGACAACCTAAATCCGTCTGCAGCTTTAACTT---------ACGAATATCGAT-GAGAAGTTCGGGCATTATGAAAAACCAAGCAACATGGAAAACGCTAATATAAGTCCATACACTATTTTTAAAAAATGCACCACGATTGACCGTAAATAAAATGACCGTAAAATTACAGTTTTTTTTATCCTAATCTAAAATGTAGTGTTACATGGCAATGGAAACTACAGATGTTCTTTGACGGTCATCTACAGC
Nreclusus_Newfound_N259 ATTATGATTACAATATGTGCCGCTGTAAACTTGTAATAACTAATAAAACAATATTTAATTTTTATGTATATCCGCAGAGTTGTTACTGAAAAACAACCTATGATAAAGTAATCTTCAAACAAACTCTGGTTGCTTGGTATCAAAATCGACCTTCTACAAAATAAATCTTCAAGATCGATTTTCTCCAAAATATATCTTTAAGATCGATTTTCTCCAAAACCGATCTTCAGGATCGATCTTTTCCAAACTAGATCTTCAAGGTCGA---TCTTCAACAATCGATTGATGAATATAATTAAGGTAAAAAGTGGTTTGAATACTCTTGACAAGTTTGCATTTGCCAAAAAAAAGATATAGACAAGTCTTTGTATGAACGTTTTGAGAAACAACACTTACCGAGTAGCCTCCAGCACTGTGGCCGTCTGAATAGTTATCACTTTTCTCTGAGTTACAGCTGAGGCTCTCACCATTTAGCCCTTCGTTGTAGCTGCTAGGGGCGTACATCTCTATGGTGGCCGCCTTGCTGCTGGAATGGTCACTTTCTGAGGAAGAAAGAAGCGGCGCATGTCATATATATTCTAAAGCAATACAGCA---ATACATATCATTTCCATATAAACAAGAAGAATTACGCATAATTTGTGAAGACAACCTAAATCCGTCTGCAGCTTTAACTT---------ACGAATATCGAT-GCGAAGTTCGGGCATTATGAAAAACCAAGCAACATGGAAAACGCTAATATAAGTCCATACACTATTTTTAAAAAATGCACCACGATTGACCGTAAATAAAATGACCGTAAAATTACAG-TTTTTTTATCCTAATCTAAAATGTAGTGTTACATGGCAATGTAAACTACAGATGTTCTTTGACGTTCATCTACAGC
Nreclusus_Noland_N1051 ATTATGATTACAATATGTGCCGCTGTAAACTTGTAATAACTAATAAAACAATATTTAATTTTTATGTATATCCGCAGAGTTGTTACTGAAAAACAACCTATGATAAAGTAATCTTCCAACAAACTCTGGTTGCTTGGTATCAAAATCGATCTTCTACAAAATAAATCTTCAAGATCGATTTTCTCCAAAATATATCTTTAAGATCGATTTTCTCCAAAACCGACCTTCAAGATCGATCTTTTCCAAACTAGATCTTCAAGGTCGA---TCTTCAACAATCGATTGATGAATATAATTAAGGTAAAAAGTGGTTTGAATACTCTTGACAAGTTTGCATTTGCCAAAAAAAAGATATAGACAAGTCTTTGTATGAACGTTTTGAGAAACAACACTTACCGAGTAGCCTCCAGCACTGTGGCCGTCTGAATAGTTATCACTTTTCTCTGAGTTACAGCTGAGGCTCTCACCATTTAGCCCTTCGTTGTAGCTGCTAGGGGCGTACATCTCTATGGTGGCCGCCTTGCTGCTGGAATGGTCACTTTCTGAGGAAGAAAGAAGCGGCGCATGTCATATATATTCTAAAGCAATACAGCA---ATACATATCATTTCCATATAAACAAGAAGAATTACGCATAATTTGTGAAGACAACCTAAATCCGTCTGCAGCTTTAACTT---------ACGAATATCGAT-GAGAAGTTCGGGCATTATGAAAAACCAAGCAACATGGAAAACGCTAATATAAGTCCATACACTATTTTTAAAAAATGCACCACGATTGACCGTAAATAAAATGACCGTAAAATTA---GTTTTTTTATCCTAATCTAAAATGTAGTGTTACATGGCAATGTAAACTACAGATGTTCTTTGACGTTCATCTACAGC
Nreclusus_Smokemont_N1020 ATTATGATTACAATATGTGCCGCTGTAAACTTGTAATAACTTATAAAACAATATTTAA-TTTTTTGTATATCCGCAGAGTTGTTACTGAAAAACAACCTATGATAAAGTAATCTTCCAACAAACTCTGGTTGCTTGGTATCAAAATCGATCTTCTGCAAAATAGATCTTCAAGATCGATTTTCTCCAAAATATATCTTTAAGATCGATCTTTTCCAAAACCGATCTTCAAGATCGATCTTTTTCAAACTAGATCTTCAAGGTCGA---TCTTCAACAATCGATTGATGAATATAATTAAGGTAAAAAGTGGTTTGAATACTCTTGACAAGTTTGCATTTGCCAAAAAAAAGATATAGACAAGTCTTTGTATGAACGTTTTGAGAAACAACACTTACCGAGTAGCCTCCAGCACTGTGGCCGTCTGAATAGTTATCACTTTTCTCTGAGTTACAGCTGAGGCTCTCACCATTTAGCCCTTCGTTGTAGCTGCTAGGGGCGTACATCTCTATGGTGGCCGCCTTGCTGCTGGAATGGTCACTTTCTGAGGAAGAAAGAAGCGGCGCATGTCATATATATTCCAAAGCAATACAGCA---ATACATATCATTTCCATATAGACAAGAAGAATTACGCATAATTTGTGAAGACAACCTAAATCCGTCTGCAGCTTTAACTT---------ACGAATATCGAT-GAGAAGTTCGGGCATTATGAAAAACCAAGCAACATGGAAAACGCTAATATAAGTCCATACACTATTTTTAAAAAATGCACCACGATTGGCAGTAAATAAAATGACCGTAAAATTACAG-TTTTTTTATCCCTATCTAAAATGTAGTGTTACATGGCAATGTAAACTACAGATGTTCTTTGACGGTCATCTACAGC
Nroanensis_IngramBranch_N926 ----------------------------------------------------------------------------------------------------------------------------------------------------------------------------------------------------------------------------------------------------------------------------------------------------------------------------------------AGTTTGCATTTGCCGAAAAAAAGATATATACAAGTTTTTATATGAACGTTCGGAGAAACAAAACTTACCGAATAGCCTCCAGCACTGTGGCCGTCTGAATAGTTATCACTTTTCTCTGAGTTACAGCTGAGGCTTTCACCGTTTAGCCCTTCGTTGTAGCTGCTAGGGGCGTACATCTCTATGGTGGCCGCCTTGCTGCTGGAATGGTCACTTTCTGAGGAAGAAAGAGACGGTGCATGTCATATATATTCTAAACCAATA--GCAGCATGACATATCATTTCCATATAAAGACGAACAATTACGTATAACTTGTGAATGCAACTTAAATCCGTCCGCAGGTTTAACTTATGAGTACAACGAATACCGATGAAGAAGTTCGGGTATTACGGAAAATCAAGCGATATGGAAAGCGCTAATATAAGTCCATACACTATTTTAAAAAAAT----------------------------TCCTAAA----CAGTTCGTATTCGGCGCACTTTAAAATTATAATTACCAGATAAAGATAGCAGTAAAAATTCTTACAC-------------
Nroanensis_N_CarversGap_N928 ---------------------------------------------------------------------------------------------------------------------------------------------------------------------GCTTCAAAATCGATC----------------TTCAAGATCGATCTTCTCCGAAATAAATCTTCAGGATCGATCTTTCCCAAAATAGATTTTCAAGATCGAACTTCTACAAAAATCGATTTATGACTAAATTTGAGGCAAAAAGAGGTTTGAATACTCTTGAAAAGTTTGCATATGCCGAAAAAAAGATATATACAAGTTTTTATATGAACGTTCGGAGAAACAACACTTACCGAGTAGCCTCCAGCACTGTGGCCGTCTGAATAGTTATCACTTTTCTCTGAGTTACAGCTGAGGCTTTCACCGTTTAGCCCTTCGTTGTAGCTGCTAGGGGCGTACATCTCTATGGTGGCCGCCTTGCTGCTGGAATGGTCACTTTCTGAGGAAGAAAGAGACGGTGCATGTCATATATATTCTAAACCAATACAGCAGCATGACATATCATTTCCATATAAAGACGAACAATTACGTATAACTTGTGAATGCAACTTAAATCCGTCCGCAGGTTTAACTTATGAGTACAACGAATACCGATGAAGAAGTTCGGGTATTACGGAAAATCAAGCGATATGGAACGCGCTAATGTAAGTCCATACACTATTTTAAAAAAATGCATCACGATTGACCGTAAATGAAATGACCGTAAAATTACAG---TTTTTATCTTCATCTAAAATTTAGTGTTACAT------------------------------------------
Nroanensis_RoanHighBluff_N762 ---------------------------------------------------------------------------------------------------------------------------------------------------------CTCCGAAATAAATCCTCGGGATCGATCTTACCCAAAATAGATATTCAAGATCGATCTTACCCAAAATAGAACTTTGAGATCGATCTTTTTCAAAATAGATCTTCAAGATCGAACTTATACAAAAATCGATTTATGACTAAATTTAAGGCAAAAAGAGGTTTGAATACTCTTGAAAAGTTTGCATTTGCCAAAAAAAAGATATATACAAGTTTTAATATGAACGTTCGGAGAAACAACACTTACCGAGTAGCCTCCAGCACTGTGGCCGTCTGAATAGTTATCACTTTTCTCTGAGTTACAGCTGAGGCTTTCACCGTTTAGCCCTTCGTTGTAGCTGCTAGGGGCGTACATCTCTATGGTGGCCGCCTTGCTGCTGGAATGGTCACTTTCTGAGGAAGAAAGAGACGGTGCATGTCATATATATTCTAAACCCATACTGCAGCATGACATATCATTTCCATATAAAGACGAACAATTACGTATAACTTGTGAATGCAACTTAAATCCGTCCGCAGGTTTAACTTATGAGTACAACGAATACCGATGAAGAAGTTCGGGTATTACGGAAAATCAAGCGATATGGAACGCGCTAATGTAAGTCCATACACTATTTAAAAAAAATGCATCACGATTGACCGTAAATGAAATGACCGTAAAATTACAGTTTTTTTTATCCTCATCTAAAATTTAGTG------------------------------------------------
Nsheari_Cohutta_N826 --TATGATTACAATATCTGCCACTGTAAACTTGTAATAACTTATAAAACAATATTTAATTTTTATGTATATCCGCAAAGTTCTTACTGAAAAACAACCTATGATAAAGTAATCTTCCAACAAACTCTGGTTGCTTGGTATCAAAATCGATCTTCGACAAAATCGATC--------CGATTTTCTCCAAAATATATTTTTAAAATCGATCT---CCAAAAACGATCTTCAAGATCGATCTTCTCCAAAATGGATCTTCAAGATCGATCTTCTTCAAAAATCGATTGATGACTGTATTTAAGGCAAAAAGAGGTATGAATACTCTTGAAAAATTTGCATTTGGCGAAAAATAAATAAATACATGTTTTTATATGAACGTTCGGAGAAACAACACTTACCGAGTAGCCTCCAGCACTGTGGCCGTCTGAATAGTTATCACTTTTCTCTGAGTTACAGCTGAGGCTCTCTCCATTTAGCCCTTCGTTGTAGCTGCTAGGGGCGTACATCTCTATGGTGGCCGCCTTGCTGCTGGAATGGTCACTTTCTGAGGAAGAAGGAGACAGTGCATGTCATATATATTCTAAGTCAATATATCAACATGGCATATTATTTCCATATAAACAAGAACAGTTAGGTATAACTTGTGAATACAACTTAAATCCGTCTGCAGCTTTAACTTATGCGTGCAACGAATACCAATGAAGAAGTTAGGGTATTAGAAAAAACTAAGCAATATGGAACGTGCTAATATAACTCCACACAACCTTTTTAAAAAATGCACGACGATTGACCGTAAATAAAATGAGCGTAAAGTTACA-TTTTTTTAATCCTAATTTAAAATTCAGTGTTACCTGGCAAAGGTAAACGTATAGTTTCTTTGACGAACGTCTGCAAC
Nsheari_JoyceKilmer_N092 ---------------------------------------------------TATTTAATTTTTATGTATACCCGCAAAGTTCTTACTGAAAAACAACCTATGATAAAGTAATCTTCCAACAAACTCTGGTTGCTTGGTATCAAAATCGATCTTCGGCAAAATCGATC--------CGATTTTCTCCAAAATATATTTTTAAAATCGATCTTCTCCAAAAACGATTTTCAAGATCGATTTTCTCCAAAATGGATCTTCAAGATCGATCTTCTTCAAAAATCGATTGATGACTGTATTTAAGGCAAAAAGAGGTTTGAATACTCTTGAAAAATTTGCATTTGGC----GAAAAATAAATACATGTTTTTATATGAACGTTCGGAGAAACAACACTTACCGAGTAGCCTCCAGCACTGTGGCCGTCTGAATAGTTATCACTTTTCTCTGAGTTACAGCTGAGACTCTCTCCATTTAGCCCTTCGTTGTAGCTGCTAGGGGCGTACATCTCTATGGTGGCCGCCTTGCTGCTGGAATGGTCACTTTCTGAGGAAGAAGGAGACAGTGCATGTGATATATATTCTAAGTCAATATAGCAACATGGCATATCATTTCCATATAAACAAGAACAGTTAGGTATAACTTGTGAATACAACTTAAATCCGTCTGCAATTTTAACTTATGGGTGCAACGAATAACAATGAAGAAGTTAGGGTATTAGGAAAAACTAAGCAATATGGAACGTGCTAATATAACTCCACACAACCTTTTTAAAAAATGCACCACGATTGA---------------CCGAAAAGTTACA-TTTTTTTAATCCTAATTTAAAATTCAGTGTTACCTGGCAAAGGTAAACGTATAGTTTCTATGGCGAACGTCTGCAAC
Nsilvanus_Elijay_N395 ATTATAATTACGTTGTCTGCCAATGTAAACTTATAATAACTTATAAAACAATATTTAATTTTTATATATATCCGCAAAGTTCTTAATGAAAAACAACCTATGATAAAGTAATCTTCCAACAAACTCTGGTTGCTTAGTATCAAAATCGATCTTCTCCAAAATAGATCTTCAAGATCGATTTTCTGCAAAATATATTTTCAAGATCGATTTTCTCCAAAACAGATCTTTAAGATCGATCTTTTCCAAAATAGATCTTCAAGGTCGATCTTCTTCAACAATCAATTGATGGATATAATTAAGGTAAAAAGAGGTTTAAATACTCTTGAAAAGTTTGCATTTGCCAAAATA--TATATATACATGTCTTTGTATGAACGTTTGGAGAAACAACACTTACCGAGTAGCCTCCAGCACTGTGGCCGTCTGAATAGTTATCACTTTTCTCTGAGTTACAGCTGAGGCTCTCACCATTTAGTCCTTCGTTGTAGCTGCTAGGGGCGTACATCTCTATGGTGGCCGCCTTGCTGCTGGAATGGTCACTTTCTGAGGAAGAAACAGACGGTACATGTCATACATATTCTAAGCCAATACAGCAGCATGACATATCATTTCCATATAAAGACGAACAATTACGTATAACTTGCGACGGCAACTTAAATCCGTCTGCAGGTTTAACTTATGGGTACAACGAATACCGATGAAGAAGTTCGGGTATTACGGAAAATCAAGCAATATGGAACGCGCTAATATAAGTCCATACACTATTTTAAAAAAATGCACCACGATGGACCGTAAATGAAATGACCGTAAAATTACAGTTTCTTTTATCCTAATATAAAATTTAGTGTTGCATGCCAAAGGCAAAAGTAGATGTTCTTTGACGGACATCTACAGC
Nsilvanus_GermanyCove_N1017 ATTATAATTACGATGTCTGCCAATGTAAACTTATAATAACTTATAAAACAATATTTAATTTTTATATATATCCGCAAAGTTCTTACTGAAAAACAACCTATGATAAAGTAATCTTCCAACAAACTCTGGTTGCTTAGTATCAAAATCGATCTTCTCCAAAATAGATCTTCAAGATCGATTTTCTGCAAAATATATTTTCAAGATCGATCTTCTCCAAAACAGACCTTTAAGATCTATCTTTTCAAAAATAGATCTTCAAGGTCGATCTTCTTCAACAATCAATTGATGGATATAATTAAGGTAAAAAGAGGTTTAAATACTCTTGAAAAGTTTGCATTTGCCAAAAAA--TATATATACATGTCTTTGTATGAACGTTTGGAGAAACAACACTTACCGAGTAGCCTCCAGCACTGTGGCCGTCTGAATAGTTATCACTTTTCTCTGAGTTACAGCTGAGGCTCTCACCATTTAGCCCTTCGTTGTAGCTGCTAGGGGCGTACATCTCTATGGTGGCCGCCTTGCTGCTGGAATGGTCACTTTCTGAGGAAGAAACAGACGGTGCATGTCATACATATTCTAAGCCAATACAGCAGCATGACATATCATTTCCATATAAAGACGAACAATTACGAAAAACTTGTGACGGCAACTTAAATCCGTCTGCAGGTTTAACTTATGGGTACAACGAATACCGATGAAGAAGTTCGGGTATTACGGAAAATCAAGCAATATGGAACGCGCTAATATAAGTCCATACACTATTTTTAAAAAATGCTTTACGATGGACCGTAAATGAAATGACCGTAAAATCACAGTTCCTTTTATCCTAATATAAAATTTAGTGTTACATGCCAAAGGCAAAAGTAGATGTTCTTTGACGGACATCTACAGC
Nsilvanus_HeboMtn_N1029 --------------------------------------------------------------TATATATATCCGCAAAGTTCTTACTGAAAAACAACCTATGATAAAGTAATCTTCCCACAAACTCTGGTAGCTAAATATCAAAATCGATCTTCTCCAAAATAGATCTTCAAGATCGATTTTCTCCAAAATATATTTTCAAGATCGATCTTCTCCAAAACAGATCTTTAAGATCGATCTTTTCCAAAATAGATCTTCAAGGTCGATCTTCTTCAACAATCAATTGATGGATATAATTAAGGTAAAAAGAGGTTTAAATACTCTTGAAAAGTTTACATTTGCCGAAAAAAATATATATACATGTCTTTGTATGAACGTTTGGAGAAACAACACTTACCGAGTAGCCTCCAGCACTGTGGCCGTCAGAATAGTTATCACTTTTCTCTGAGTTACAGCTGAGGCTCTCACCATTTAGCCCTTCATTGTAGCTGCTAGGGGCGTACATCTCTATGGTGGCCGCCTTGCTGCTGGAATGGTCACTTTCTGAGGAAGAAACAGACGGTGCATGTCATACATATTCTAAGCCAATACAGCAGCATGACATATCATTTCCATATAAAGACGAACAATTACGTATAACTTGCGACGGCAACTTAAATCCGTCTGCAGGTTTAACTTATGGGTACAAAGAATACCGATGAAGAAGTTCGGGTATTACGGAAAATCAAGCAATATGGAACGCGCTAATATAAGTCCATACACTATTTTAAAAAAATGCACCACGATGGACCGTAAATGAAATGACAGTAAAATTACAGTTTCTTTTATCCTAATATAAAATTTAGTGTTACATGCCAAAGGCAAAAGTAGATGTTCTTTGACGGACATCTACAGC
Nsilvestrii_Hellgate_N1108 ----------------------------------------------------------------------------------------------------------------------------------------------------------------------------------------------------------------------------------------------------------------------------------------------------------------------------------------------------------------------------------------------------------ACCGAGTAGCCTCCGGCACTGTGGCCGTCTGAGTAGTTATCACTTTTCTCTGAGTTACAGCTGAGGCTCTCACCATTTAGCCCTTCGTTGTAGCTGCTAGGGGCGTACATCTCTATGGTGGCCGCCTTGCTGCTGGAATGGTCACTTTCTGAGGAAGAAAGAAGCGGCGCATGTCATATATATTCTAAAGCAATACAGCA---ATACATATCATT---------------------------------------------------------------------------------------------------------------------------------------------------------------------------------------------------------------------------------------------------------------------------------------------
Nstupkai_BlowholeWOS_N285 --------------------------------------------------------------------TATCCGCAGAGTTGTTACTGAAAAACAACCTATGATAAAGTAATCTTCCAACAAAGTCTGGTTGCTTGGTATCAAAATCGATCTTCTACAAAATAAATCTTCAAGATCGATTTTCTCCAAAATATATCTTTAAGATCGATTTTCTCCAAAACCGATCTTCAAGATCGATCTTTTCCAAACTAGATCTTCAAGGTCGA---TCTTCAACAATCGATTGATGGATATAATTAAGGTAAAAAGTGGTTTGAATACTCTTGACAAGTTTGCATTTGCCAAAAAAAAGATATAGACAAGTCTTTGTATGAACGTTTTGAGAAACAACACTTACCGAGTAGCCTCCAGCACTGTGGCCGTCTGAATAGTTATCACTTTTCTCTGAGTTACAGCTGAGGCTCTCACCATTTAGCCCTTCGTTATAGCTGCTAGGGGCGTACATCTCTATGGTGGCCGCCTTGCTGCTGGAATGGTCACTTTCTGAGGAAGAAAGAAGCGGCGCATGTCATATATATTCTAAAGCAATACAGCA---ATACATATCATTTCCATATAAACAAGAAGAATTACGCATAATTTGTGAAGACAACCTAAATCCGTCTGCAGCTTTAACTT---------ACGAATATCGATGGAGAAGTTTGGGCATTATGAAAAACCAAGCAACATGGAAAACGCTAATATAAGTCCATACACTATTTTTAAAAAATGCACCACGATTGACCGTAAATAAAATGACCGTAAAATTACAGTTTTTTTTATCCTAATCAAAAATGTAGTGTTACATGGCAATGTAAACTACAGATGTTCTTTGACGTTCATCTACAGC
Nstupkai_Blowing_N356 --------TACAATATCTGCCGCTGTAAACTTGTAATAACTTATAAAACAATATTTAATTTTTATGTATATCCGCAGAGTTGTTACTGAAAAACAACCTATGATAAAGTAATCTTCTAACAAACTCTGCTTGCTTGGTATCAAAATAGATCTTCTCCAAAATAGATCTTCAAGATCGATTTTCTCCAAAAAATATCTTTAAGATCGATCTTCTCC-----------------------------AAACTAGATCTTTAAGGTCTA---TCTTCAACAATGGATTGATGGATATAATTAAGGTAAAAAGTGGTTTGAATACTCTTGACAAGTTTGCATTTGCCAAAAAAAAGATATAGACAAGTCTTTGTATGAACGTTTTGAGAAACAACACTTACCGAGTAGCCACCAGCACTGTGGCCGTCTGAATAGTTATCACTTTTCTCTGAGTTACAGCTGAGGCTCTCACCATTTAGCCCTTCGTTGTAGCTGCTAGGGGCGTACATCTCTATTGTGGCCGCCTTGCTGCTGGAATGGTCACTTTCTGAGGAAGAAAGAAGCGGCGCATGTCATATATATTCTAAAGCAATACAGCA---ATTCATATCATTTCCATATAAACAA-AATAATTACGCATAATTTGTGAAGACAACCTAAATCCGTCTGCAGATTTAACTT---------ACGAATATCGATAGAGAAGTTCGGGCATTATGAAAAACCAAGGAACATGGAAAACGCTAATATAAGTTCATACACTATTTTTAAAAAATGCACCACGATTGGCCGTAAATAAAATGACCGTAAAATTACAG-TTTTTTTATCCTAATCAAAAATGTAGTGTTACATGGCAATGGAAACTACAGATGTTCTTTGACGGTCATCTACAGC
Nstupkai_LittleRiver_N293 -------------------CCGATGTAAACTTTTAATAACTTATAAAACAATATTTAA-TTTTTTTTATATCCGCAAAGTTCTTACTGAAAAACAACCTATGATGAAGTAATCTTCCAACAAACTCTGGTTGCTTGGTATCAAAATCGATCTTCTGCAAAATAGATCTTCAAGATCGATTTTCTCCAAAATATATCTTTAAGATCGATCTTCTCCGAAACCGATCTTCAAGATCGATCTTTTCCAAATTAGATCTTCAAGGTCGA---TCTTCAACAATCGATTGATGAATATAATTAAGGTAAAAAGTGGTTTGAATACTCTTGACAAGTTTGCATTTGCCAGAAAAAAGATATAGACAAGTCTTTGTATGAACGTTTTGAGAAACAACACTTACCGAGTAGCCTCCAGCACTGTGGCCGTCTGAATAGTTATCACTTTTCTCTGAGTTACAGCTGAGGCTCTCACCATTTAGCCCTTCGTTGTAGCTGCTAGGGGCGTACATCTCTATGGTGGCCGCCTTGCTGCTGGAATGGTCACTTTCTGAGGAAGAAATAAGCGGCGCATGTCATATATATTCTAAAGCAATACAGCA---ATACATATCATTTCCATATAGACAAGAAGAATTACGCATAATTTATGAATACAACCTAAATCCGTCTGCAGCTTTAACTT---------ACGAATATCGATGGAGAAGTTCGGGCATTATGAAAAACCAAGCAACATGGAAAACGCTAATATAAGTCCATACACTATTTTTAAAAAATGCACCACGATTGACCGTAAATAAAATGACCGTAAAATTACAG-TTTTTTTATCCTAATCAAAAATGTAGTGTTACATGGCAATGGAAACTACAGGTGTTCTTTGACGTTCATCTACAGC
Nstygius_ObeLee_N0656 ACCCTGATTCTATTATCTCACTTCGTTCATTTATGATCCTTTTTATAAAAATATTTATTTATTTATTTTATCCGCAAAGTTCTTACTGAAAAACAACCTATACTAAAGTAACCTTCCAACAAATTCTGGTTGTTTAGATTCAAAACCGATCTTGTGCAAAATAGATATTCAAGATCGATTTTCTCCAAAATAATACTTCAAAATCGATCTTCACCAAAATAGATCTTCAAGATCGATCTTCTCCAAAATTCATCTTCAAGATCGAGTTTCTTCAAAAGTGGATTTATGGATATATTTAAGGCAAAAAAAGGTTTGAATACACTTGAAAAGTTTGCATTTGCTTATATATATATATATACAAGTCTTTGTATGAACGTTTGGAGAAACAACACTTACCGAGTAGCCTCCAGCACTGTGGCCGTCTGAATAGTTATCACTTTTCTCTGAGTTACAGCTGAGGCTCTCACCATTTAGCCCTTCGTTGTAGCTGCTAGGGGCGTACATCTCTATGGTGGCCGCCTTGCTGCTGGAATGGTCACTTTCTGAAGAAGAAAGAGATGGTGCATGTTATATATATTCTAAACCAATACAGCAGCACCACATATCATTTCCATATAAGCAAGAACAATTACGTATAACTTGTGAATACAACTTAAATCCGTCTGCAGCTTTAAGTTATGGGTACAACGCATACCGATAAAGAAGTTCGGGTATTACGGAAAAGCAAGCAATATGGAAGGCGCTAATAAATGTCCATACACTATATTTAAAAAATGCACCACGATTGACCGTAAATAAAATGACATTTAAATTACAGTTTTTTTAATCCTTATCTAAAATTCAGTGTTACATGACAAAGAAA--------------------------------
Nstygius_RavenB_N1022 ------------------------------------------------------------------------------------------------------------------------------------------------------------------------------------------------------------------------------------------------------------------------------------------------------------------------------------------------------TATATATATATATATACAAGTCTTTGTATGAACGTTTGGAGAAACAACACTTACCGAGTAGCCTCCAGCACTGTGGCCGTCTGAATAGTTATCACTTTTCTCTGAGTTACAGCTGAGGCTCTCACCATTTAGCCCTTCGTTGTAGCTGCTAGGGGCGTACATCTCTATGGTGGCCGCCTTGCTGCTGGAATGGTCACTTTCTGAAGAAGAAAGAGATGGTGCATGTTATATATATTCTAAACCAATACAGCAGCACCACATATCATTTCCATATAAGCAAGAACAATTACGTATAACTTGTGAATACAACTTAAATCCGTCTGCAGCTTTAAGTTATGGGTACAACGCATACCGATAAAGAAGTTCGGGTATTACGGAAAAGCAAGCAATATGGAAGGCGCTAATAAATGTCCATACACTATATTTAAAAAATGCACCACGATTGACCGTAAATAAAATGACATTTAAATTACAGTTTTTTTTATCCTTATCTAAAATTCAGTGTCACATGACAAAGAAAAAATTAGATATTTTTTGACGGACATCTACAGC
Ntempletoni_BaldMtns_N950 ATTATGATTGCAATATCTGCCGATATAAACTTGTGATAACTTATAAAACAATATTTAATTATT-TTTATATCCGCAACGTTCTTACTGAACGACAAACTATAATAAAGTAACCTTCCAACAAACTCTGGTTGCTTAGCTTCAAAATCGATCTTCTCCCAAATCGATATTCAAGATCGATCTTCTCTAAAACAGATCTACAAGATCGATCTTCTCCAAACTAGAACTTCAAGATCGATCTTCTCCAAAACAGATCTTCGAGGTCGATCTTCTTCGACAATCGATTGATGGATTTAATTAAGGTAAAAAGAGGTTTGAATACTCTTGAAAAGTTTGCATTTGCCAAAAAAAAGATATAGACGTATTTTTGTATGAATGTTTTGAGAAACAACACTTACCGAGTAGCCTCCTGCACTGTGGCCGTCTGAATAGTTATCACTTTTCTCTGAGTTACAGCTGAGGCTCTCGCCATTTAGCCCTTCGTTGTAGCTGCTAGGGGCGTACATCTCTATGGTGGCCGCCTTGCTGCTGGAATGGTCACTTTCTGAGGAAGAAAGAGACGGTGCATGTCATATATATTCTAAACCAATACAGCAGCATGACATATCATTTCGATATAAAGACGAACAATTACGTATAACTCGTGAATGCAACTTAAATCCGTCTGCTGGTTTAACTTATGGGTACAACGAATACCGAT----------------------------------------------------------------------------------------------------------------------------------------------------------------------------------------------------
Ntempletoni_ClarksCreek_N945 ATTATGATTGCAATATCTGCCGATATAAACTTGTAATAACTTATAAAACAATATTTAATTATT-TTTATATCCGCAACGTTCTTACTGAACAACAAACTATAATAAAGTAACCTTCCAACAAACTCTGGTTGCTTAGCTTCAAAATCAATCTTCTCCAAAATCAATATTCAAGATCGATATTCTCTAAAACATATCTACAAGATCGATCTTCTCCAAAATAGAACTTCAAGATCGATCTTCTCCAAAACAGATATTCAAGGTCGATCTTCTTCGACAATCGATTGATGGATTTAATTAAGGTAAAAAGAGGTTTGAATACTCTTGAAAAGTTTGCATTTGCCAAAAAAAAGATATAGACGTATTTTTGTATGAATGTTTTGAGAAACAACACTTACCGAGTAGCCTCCAGCACTGTGGCCGTCTGAATAGTTATCACTTTTCTCTGAGTTACAGCTGAGGCTCTCGCCATTTAGCCCTTCGTTGTAGCTGCTAGGGGCGTACATCTCTATGGTGGCCGCCTTGCTGCTGGAATGGTCACTTTCTGAGGAAGAAAGAGGCGGTGCATGTCATATATATTCTAAACCAATACAGCAGCATGACATATCATTTCGATATAAAGACGAACAATTACGTATAACTCGTGAATGCAACTTAAATCCGTCTGCTGGTTTAACTTATGGGTACAACGAATACCGATGAAGAAGTTCGGGAATTACGGAAAATCAAGCAACATGGAAAACGCTAATATAAGTCCATACGCTATTTTTTAAAAATGCACCACGATTGA---------------CCGTAAAATTACAG-----------------------------------------------------------------------------
Ntempletoni_ScronceCreekRd_N1223 -------------------CCGATATAAACTTGTAATAACTTATAAAACAATATTTAATTATT-TTTATATCCGCAACGTTCTTACTGAACAACAAACTATAATAAAGTAACCTTCCAACAAACTCTGGTTGCTTAGCTTCAAAATCGACCTTCTCCAAAATCAATATTCAAGATCGATCTTCTCTAAAACATATCTACAAGATCGATCTTCTCCAAAATAGAACTTCAAGATCGATCTTCTCCAAAACAGATCTTCAAGGTCGATCTTCTTCGACAATCGATTGATGGATTTAATTAAGGTAAAAAGAGGTTTGAATACTCTTGAAAAGTTTGCATGTGCCAAAAAAAAGATATAGACGTATTTTTGTATGAATGTTTTGAGAAACAACACTTACCGAGTAGCCTCCAGCACTGTGGCCGTCTGAATAGTTATCACTTTTCTCTGAGTTACAGCTGAGGCTCTCGCCATTTAGCCCTTCGTTGTAGCTGCTAGGGGCGTACATCTCTATGGTGGCCGCCTTGCTGCTGGAATGGTCACTTTCTGAGGAAGAAAGAGACGGTGCATGTCATATATATTCTAAACCAATACAGCAGCATGACATATCATTTCGATATAAAGACGAACAATTACTTATAACTCGTGAATGAAACTTAAATCCGTTTGCTGGTTTAACTTATGGGTACAACGAATACCGATGAAGTAGTTCGGGTATTACGGAAAATCAAGCAACATGGAAAACGCTAATATAAGTCCATACGATATTTTTAAAAAATGCACCACGATTGA---------------CCGTAAAATTACAGTTTTTTTAATCCTAATCTAAAATGTAGTGTCACATGGC------AAAAGTAGAAGTTCTTTGACGGTCACCTACAGC
Ntennessensis_IndianCave_N052 ------------------------------------------------------------------------------------------------------------------------------------------------------------------AAATCTCCAGGATCGATCTTTCCCAAAATAGATATCCAAGATCGATCCTATCCAAAATAGAACTTTAAGATCGATCTTCTCCGAAATAGATCTTTAAGATCGAACTTCTTCAAAAATCGATTTATGACTAAATTTAAGGCAAAAAGAGGTTTGAATACTCTTGAAAATTTTGCATTTGCCAAAAAAAAGATATATACAAGTTTTTATATGAACGTTCGGAGAAACAACACTTACCGAGTAGCCTCCAGCACTGTGGCCGTCTGAATAGTTATCACTTTTCTCTGAGTTACAGCTGAGGCTTTCACCGTTTAGCCCTTCGTTGTAGCTGCTAGGGGCGTACATCTCTATGGTGGCCGCCTTGCTGCTGGAATGGTCACTTTCTGAGGAAGAAAGAGACGGTGCATGTCATATATATTCTAAACCAATACAGCAGCATGACATATCATTTACATATAAAGACGAACAATTACGTATAACTTGTGAATGCAACTTAAATCCGTCCGCAGGTTTAACTTATGAATACAACGAATACCGATGAAGAAGTTCGGGTATTACGGAAAATCAAGCGATATGGAACGCGCTAATATAAGT-CATACAC-------------------------------------------------------------------------------------------------------------------------------------
Ntennessensis_Watauga_N1046 ATTATGATTACAATATCTGCCGATGTAAACTTGTAATAACTTATAAAACAATATTTAATTTTT-TTTATATCCGCAAAGTTCTCACTGAAAAACAACCTACGATAAAGTAATCTTCCAACAAACTCTGGTTACTTGGCTTCAAAATC----------------GATCTTCAAGATCGATCTTCTCCAAAATAGATATCCAAGATCGATGTTATCCAAAATAGAACTTTAAGATCGATCTTCCCCAAAATAGATCTTCAAGATCGAACTTCTTCAAAAATCGATTTATGACTAAATTTAAGCCAAAAAGAGGTTTGAATACTCTTGAAAATTTTGCATTTGCCAAAAAAAAGATATATACAAGTTTTTATATGAACGTTCGGAGAAACAACACTTACCGAGTAGCCTCCAGCACTGTGGCCGTCTGAATAGTTATCACTTTTCTCTGAGTTACAGCTGAGGCTCTCACCGTTTAGCCCTTCGTTGTAGCTGCTAGGGGCGTACATCTCTATGGTGGCCGCCTTGCTGCTGGAATGGTCACTTTCTGAGGAACAAAGAGACGGCGCATGTCATATATATTCTAAACCAATACAGCAGCATGACATATCATTTCCATATAAAGACGAACAATTACGTATAACTTGTGAATGCAACTTAAATCAGTCCGCAGGTTTAACTTATGAGTACAACGAATACCGATGAAGAAGTTCGGGTATTACGGAAAATCAAGCGATATGGAACGCGCTAATATAAGT-CATACACTATT-AAAAAAAATGCATCACGATTGACCGTAAATGAAATGACCGGAAAATTACAGTTTTTTTTATCCTCATCGAAAA-------------------------------------------------------
