# Supplementary material for: ﻿New species in old mountains: integrative taxonomy reveals ten new species and extensive short-range endemism in Nesticus spiders (Araneae, Nesticidae) from the southern Appalachian Mountains
Source: Zookeys. 2023 Feb 3;1145:1–130. doi: 10.3897/zookeys.1145.96724 (PMC10208238; doi:10.3897/zookeys.1145.96724)
Supplement: Supplementary material 4 — Input alignments, analysis log files, and output tree files [file zookeys-1145-001_article-96724__-s004.zip › uce-200628 (modified).phy]

 88 887
Nesticus_Japan_G2153 TAATCGGAATATCGATACTACTAAAAAATATT-----------------TGTTATATAT-----TTTTTAAAATTATATATGTATATATAATATTTAGAAATT-TACATTTTTCTCAGTTCTGC----------------TCCACAATTGAATGTTACCATGGTTGCCCTCAGGA---------AAATTGATTTT-----------------TTTGTCACCACCTGCTTAAATAATTTTAGATATCAGATGCCTACTTTTCAG--TTTATAAAATCTTTTTTTTTCACACACTTAGATAAG--------------------TCATATAAAGTAAAAGTATAAAATGTGCTAATAAGGTCTTTTTCATT------------------------------TAGGTGGCAGGTTCCATGAAGTTGGAATTGGCCCAGTATCGTGAAGTGGCTGCTTTTGCACAATTCGGTTCCGATCTCGACGCATCCACCCAGCAGCTGTTGAACAGGGGTGTTCGACTTACAGAGCTGTTGAAACAAGGACAGTATGGTAAGTACTCCTTTTGGAAGTATTTTTCGTAGCATATTATCTAATTTTTTATATTTTTATACCTTTTATATATACATACCAGGGTTGGGGGTTTTTTTTTTTTTGGTTTAAACTTTTTTTTGGTTTAAATCGTTTTTTCATATACAAAAAAGCGAAAGTTAGCTTAATAAACTTTATTTTAAATTAACAAAACCAAAAATTACATTTAAACATTTAATGTCCAAGGACCATAAAATTTAAAATCAAAATTTCAATAACAAGAATTTGAAGCTTACATAATGTTATATGATGATTGTATAAAGAAATTTTTTTTAATATGTACTACTTTTTTTATAGGGGAA
Nsilvestrii_Hellgate_N1108 ---TTTAAA---TATTTATTTTTAGAATAACTACTGGACTATTT-----TGCTGGATACATTTATTTTTATTAT--------------TAAAATTTAAAAAAT-AAGATTTTTTTAAAAAATATAGAATGACTTATTGTAGTTAAATTAGTGCTGATGCATTATTAATTAAATGCTTAAATTTTAAATT-------TCAGAATTAAAGTGAGTTTTCGTGCATTTTTACGA-------TAATTTCAAATTCCCTCTTTTTTCATCTTTCTGCCCTGTTTATGTTGTGCCTTTATTATTCG----------------------------------------------------------------CAACCAGTCTATTAATGA-----AATGTGTGTTATAGGTGGCAGGCTCCATGAAGTTGGAATTGGCCCAGTATCGTGAGGTGGCTGCTTTTGCACAATTCGGCTCCGATCTGGATGCATCCACCCAACAGCTATTGAACAGGGGTGTTCGACTCACCGAACTTCTGAAACAAGGGCAGTACGGTAAGTTGGTTTT----AAGAATTGTGTGTGCCATTATAACTAACCTTTTATAGTCAGAATC-------------GAAGCAGGATCAAAAGCCTTCTTATTTTCATTTTAAATATATTTTCGAGAACCTTTCCTTTTACTCGTGTATAAATATTAAAAGCAGTTTATGATTGTTTTATAGATTTAAAAAAAGTCGAAAGCAATTTTTAAAATTCTAGAACCA-----CAATTTATATAA--------------------ATAGCCAAAACTTTAAAAAAAGAAATTAGTAAATTG----------TATTCATTATTCTATGTAAAAATTT-TATTTTAAAA
Narcheri_Cheaha_N023 TGACATAAATGTAAGTAATCAATAGTGGTTCTTCCCGTCTATTTCCTCATGCCAGGCACGTCCTTTTTTTTTATGAGATGGGGAAGAATATTGTTTGGAAATTGTAAAATATTCTATCAGCAGCTGAGAACTATTTGATGTCCATAATACAAAAAGGAAGTCATTGTATGAAAAGTGGAATCTCTGATAGATTTTGGCAAGATGGAAAAAAATCTGCTTATTTTCTTATGTGTACCTTTAGTTTTTGAATGT--ATCCTTTTGACTTTGTACTG-TTTTTTTTTCCTGCTTCATAAATAGAAATAAGTAAGGTGGCATCAGCTGTTGAAAATAAAAATATGGAATATGCTATCAAGA-GTTTTTCATCTAATTCATAAAGCACATCTTACGTGTGTTGTAGGTGGCAGGTTCCATGAAGTTGGAATTGGCCCAGTATCGTGAGGTGGCTGCTTTTGCACAGTTTGGCTCCGATCTGGATGCATCCACCCAGCAGCTGTTGAACAGGGGTGTTCGACTCACAGAACTGCTGAAACAGGGACAGTACGGTGAGTGAACCTTTTATAAATATCCTTTGTAACACAGTGGATAATTTTTCATAGTATGAAACTTTTCCCCCTCACAAATCTGGGTCTGTACTATTGATTTCTTCTGTAAGAATTTCCCTCA-G--GATATTATTTTTACTTCTGCAAACAAATGAAATATAGTTTAAGGCTCTTTGATAAAATTTATTACTGTCAAAATCCATATTTGAAGTTCCAAGGTCTGATTCCTATCTACGTTAATATGAATTTTTCAAGGGTCAGTGCTAGAAATGTTAGGAAGGAA-TCATTTAATTTTACCTGAAATTTTTTCTCGTTTGTTATGTTATTGTATTCTTAAAAA
Narcheri_MillShoalCreek_N727 ------------------------------------------------------------------------------------------------------------------------------------------------------------------------------------------------------------------------------------------------------GAATGT--ATCCTTTTGACTTTGTACTG-TTTTTTTTTCCTGCTTCATAAATAGAAATAAGTAAGGTGGCATCAGCTGTTGAAAATAAAAATATGGAATATGCTATCAAGA-GTTTTTCATCTAATTCATAAAGCACATCTTACGTGTGTTGTAGGTGGCAGGTTCCATGAAGTTGGAATTGGCCCAGTATCGTGAGGTGGCTGCTTTTGCACAGTTTGGCTCCGATCTGGATGCATCCACCCAACAGCTGTTGAACAGGGGTGTTCGACTCACAGAACTGCTGAAACAGGGACAGTACGGTGAGTGAACCTTTTATAAATATCCTTTGTAACACAGTGGATAATTCTTCATAGTATGAAACTTTTCCCCCTCACAAATCTGGGTCTGTACTATTGATTTCTTCTGTAAGCATTTCCCTCA-G--GATATTATTTTTACTCCTGCAAACAAATGAAATATAGTTTAAGGCTCTTTGATAAAATTTATTACTGTCAAAATCTATATTTGAAGT---------------------------------------------------------------------------------------------------------------------------------
Nbarri_Bishop_N1072 TATCGGAAATATTAGTAATTTTTAAAAATACTAATTGTCCATTCCCTCATGCCAGACATGTCTGTTTTTTATATTAGATGGGGAAGAATATTATTTGCAAATTGTAAAATATTCTAACAGTCG-AGATAACTATTTGGTGTCCATAACAGAAAAAGGAAATCATTGTATGAAAAATGAAATCTCAAATAGATTTTGGCAAGATGGAAAAGAATCTGCTTATATTCTTATGTGTATCTTTAGTTTTTGAATGTCTATCCTT-----------CTGTTTTTCTTTTCTGTTTTTATAAATACGAATAAGTAAGGAG--------TGTTGAAAATAAAAATGTGGAATGTGCTATCAAGA-TTTTTTCATCTAATTCATAAAACACATCTTGTGTGTGTTGTAGGTGGCAGGTTCCATGAAGTTGGAATTGGCCCAGTATCGTGAGGTGGCTGCTTTTGCACAGTTCGGCTCTGATCTGGACGCATCCACCCAGCAGCTGTTGAACAGGGGTGTTCGACTCACAGAACTGCTGAAACAGGGACAATACGGTGAGTGAACCTTTTGTAAATATCCTTTGTAGCACAGTGGATAACTCTCTACAGTATGAAACCCCCCTCCCTCACGAATCTGGGTCTGTACCATTTATTTCTTCTGTTCAAATTTCCCTCGGGGTGACATTATTTTTATTCATGCAAACAAATGAAATGTAGTTTAAGGCTCTTTGATAGAATTTATTACGGTCGAAAACCACATTTGAAATTCCAAATTATGATTCCCATCTATGTTAAAATGAATTTTTCAGTGCTTAGTGCTAGAAACTTTAGGAAGGAAATCATTTAATTGTTCCGAAAATTTTGGGCTATTGATTACGAGAATGTATGTTTGAAAA
Nbarri_LostCoveCave_N0065 TATCGGAAATATTAGTAATTTTTAAAAATACTAATTGTCCATTCCCTCATGCCAGACATGTCTGTTTTTTATATTAGATGGGGAAGAATATTATTTGCAAATTGTAAAATATTCTAACAGTCG-AGATAACTATTTGGTGTCCATAACAGAAAAAGGAAATCATTGTAAGAAAAATGAAATCTCAAATAGATTTTGGCAAGATGGAAAAGAATCTGCTTATATTCTTATGCGTATCTTTAGTTTTTGAATGTCTATCCTTCTGACTTTGTACTGTTTTTCTTTTCTGTTTTTATAAATAAGAATAAGTAAGGAGGCATCAACTGTTGAAAATAAAAATGTGGAATGTGCTACCAAGA-TTTTTTCATCTAATTCATAAAACACATCTTGTGTGTGTTGTAGGTGGCAGGTTCCATGAAGTTGGAATTGGCCCAGTATCGTGAGGTGGCTGCTTTTGCACAGTTCGGCTCTGATCTGGACGCATCCACCCAGCAGCTGTTGAACAGGGGTGTTCGACTCACAGAACTGCTGAAACAGGGACAATACGGTGAGTGAACCTTTTGTAAATATCCTTTGTAGCACAGTGGATAACTCTCAACAGTATGAAACCCCCCCCCCTCACGAATCTGGGTCTGTACCATTTATTTCTTCTGTTCGAATTTCCCTCGGGGTGACATTATTTTTATTCATGCAAACAAATGAAATGTAGTTTAAGGCTCTTTGATAGAATTTATTACGGTCGAAAACCACATTTGAAATTCCAAATTATGATTCCCATCTATGTTAAAATGAATTTTTCAGTGCTTAGTGCTAGAAACTTTAGGAAGGAA----------------------------------------------------------
Nbarri_eyed_ClayCave_G2082 -------------------------------------------------------------------------------GGGGAAGAATATTATTTGGAAATTGTAGAATATTCCAACAGTCG-AGATAAATATTTGATGTCCATAACAGAAAAAGGAAATCATTGTATGAAAAATGAAATCTCAGATAGATTTTGGCAAGATGGAAAAGAATCCGCTTATATTCTTATATGTAATTTTAGTTTTTGAATGTCTATCCTTTTGACTTTGTACTGTATTTCTTTTCTGCTCTTATAAATAAGAATAAGTAAGAAAGTATCAACTGTTGAAAATAAAAATATGAAATGTGC-ATCAAGA-ATTTTTCATCTAATTCATAAAGCACATCTTGTGTGTGTTGTAGGTGGCCGGTTCCATGAAGTTGGAATTGGCCCAGTATCGTGAGGTGGCTGCTTTTGCACAGTTCGGCTCCGATCTGGACGCATCCACCCAGCAGCTGTTGAACAGGGGTGTTCGACTCACAGAACTGCTGAAACAGGGACAGTACGGTGAGTGAACCTTTTGTAAATATCCTTTGTAACACAGTGGATAACTCTCCATAGTATGAAACTTTTTTCCCTTACAAATCTGGGTCTGTACTATTTATTTCTTCTGTTCAAATTTCCCTCAGGGTGACATTGTTTTTACTCATGCAAATCAATGAAATGTAATTTAAGGCTCTTTGATACAATTTATTACGGTCGAAAACCACATTTGAAGTTCCAAGACTC-----CCATCTATGCTAAAATGAATTTTTCAATGGTCAGTGCTAGTAACTTTAGGAAGGAAATCATTTAATTGTTCCGAAAATTTTGGACTATTGATTACGAAAATGTATGTCTGAAAA
Nbarrowsi_Gregorys_N270 TATCAGAAATAGTACTAATTTTTAAAAATACTAATTGTCCATTCCCTCTCGCCAGACATGTCTGTTTTTTATATTAGATGGGGAAGAATATTATTTGGAAATTGTAAAATATTCTAACAACAGTAGATAACTATTTGATGTCCATAACAGAAAAAGGAAATGATTGTATGAAAAATGAAATCTCGGATAGATTTTGGCAAGATGGAAAAGAATCTGCTTATATT---ATGTGTAATTTTAGTTTTTGAATGTCTATCCTTCTGAATTTTTACT-TTTTTCTTTTCTGCTTTTATAAATAAGAATAAGT------------ACCATTGAAAATAAAAATGTGGAATGTGCTATCAAGA-TTTTTTCATCTAATTCATAAAGCACATCTTGTGTGTGTTGTAGGTGGCAGGTTCCATGAAGTTGGAATTGGCCCAGTATCGTGAGGTGGCTGCTTTTGCACAGTTCGGCTCCGATCTGGACGCATCCACCCAGCAGCTGTTGAACAGGGGTGTTCGACTCACAGAACTGCTGAAACAGGGACAGTACGGTGAGTGAACCTTTTGTAAATATCCTTTGTAACACAGT---------TCCATAGTATGAAACTTTTTTACCTTACAAATCTGGGTCTGTACTATTTATTTCTTCTGTTCAAATTTCCCTCAGGGTGACATTGTTTTTACTCATGCAAACAAATGAAATGTAGTTTAAGGCTCTTTGGTAGAATTTATTACGGTCGAAAACCACATTTGAAGTTCCAAAGTCCGACTCCCATTTATGTTAAAATGAATTTTTCAATGGTCAGTGCTAGAAACTTTAGGAAGGAAATCATTTAATTGTTCTGAAAAT------------------------------------
Nbishopi_DryFalls_N150 ---CAGAAATATTAGTAATTTTTAAAAATACTAATTGTCCATTCCCTCATGCCAGACATGTCTGTTTTTTATATTAGATGGGGAAGAATATTATTTGGAAATTGTAAAATATTCTAACAACAGTAGATAATTATTTGGTGTCCATAACAGAAAAAAGAAATGATTGTATGAAAAATGAAATCTCAGATAGATTTTGGCAAGATGGAAAAGAATCTGCTTATATTCTTATGTGTAACTTTAGTTTTTGAATGTCTATCTTTCTGACTTTGTACTGTTTTCCTTTTCTGCTTTTATAAATAA-AATAAGTAAGGAGGCATCAATTGTTGAAAATAAAAATGTGGAATGTGCTATCAAGATTTTTTTCATCTAATTCATAAAGCACATCTTGTATGTGTTGTAGGTGGCAGGTTCCATGAAGTTGGAATTGGCTCAGTATCGTGAGGTGGCTGCTTTTGCACAGTTCGGCTCCGATCTGGACGCATCCACCCAGCAGCTGTTGAACAGGGGTGTTCGACTCACAGAACTGCTGAAACAGGGCCAGTACGGTGAGTGAACCTTTTGTAAATATCCTTTGTAACACAGTGGATAACTCTCCATAGTATGAAACTTTTCCCCCTCACAAATCTGGGTCTGTACTATTTATTTCTTCTGTTCAAATTTCCCTCAGGGTCACATTGTTTTTACTCATGCAAACAAATGAAATGTAATTTAAGGCTCTTTGATAAAATTTATTACGATCGAAAACCACATTTGAAGTTCCAAATTCTGATTCCCATCTATGTTAAAATGAATTTTTCAATGGTCAGTGCTAGAAACTTTAGGAAGGAAATCATTTAATTGTTCCGAAAATTTTGGACTATTGATTACGAAAATGTATGTCCGAAAA
Nbishopi_PoleCr_Chattooga_N885 --------------------------------------CCATTCCCTCATGCCAGACATGTCTGTTTTTTATATTAGATGGGGAAGAATATTATTTGGAAATTGTAAAATATTCTAACAACAGTAGATAATTATTTGGTGTCCATAACAGAAAAAAGAAATGATTGTATGAAAAATGAAATCTCAGATAGATTTTGGCAAGATGGAAAAGAATCTGCTTATATTCTTATGTGTAACTTTAGTTTTTGAATGTCTATCTTTCTGACTTTGTACTGTTTTCCTTTTCTGCTTTTATAAATAA-AATAAGTAAGGAGGCATCAATTGTTGAAAATAAAAATGTGGAATGTGCTATCAAGATTTTTTTCATCTAATTCATAAAGCACATCTTGTATGTGTTGTAGGTGGCAGGTTCCATGAAGTTGGAATTGGCTCAGTATCGTGAGGTGGCTGCTTTTGCACAGTTCGGCTCCGATCTGGACGCATCCACCCAGCAGCTGTTGAACAGGGGTGTTCGACTCACAGAACTGCTGAAACAGGGCCAGTACGGTGAGTGAACCTTTTGTAAATATCCTTTGTAACACAGTGGATAACTCTCCATAGTATGAAACTTTTCCCCCTCACAAATCTGGGTCTGTACTATTTATTTCTTCTGTTCAAATTTCCCTCAGGGTCACATTGTTTTTACTCATGCAAACAAATGAAATGTAATTTAAGGCTCTTTGATAAAATTTATTACGATCGAAAACCACATTTGAAGTTCCAAATTCTGATTCTCATCTATGTTAAAATGAATTTTTCAATGGTCAGTGCTAGAAACTTTAGGAAGGAAATCATTTAATTGTTCCGAAAATTTTGGACTTTTGATTACGAAAATGTATATCCG-AAA
Nbishopi_StandingIndian_N131 TATCAGAAATATTAGTAATTTTTAAAAATACTAATTGTCCATTCCCTCATGCCAGACATGTCTGTTTTTTATATTAGATGGGGAAGAATATTATTTGGAAATTGTAAAATATTCTAACAACAGTAGATAATTATTTGGTGTCCATAACAGAAAAAGGAAATGATTGTATGAAAAATTAAATCTCAGATAGATTTTGGCAAGATGGAAAAGAATCTGCTTATATTCTTATGTGTAACTTTAGTTTTTGAATGTCTATCTTTCTGACTTTGTACTGTTTTCCTTTTCTGCTTTTATAAATAA-AATAAGTAAGGAGGCATCAATTGTTGAAAATAAAAATGTGGAATGTGCTATCAAGATTTTTTTCATCTAATTCATAAAGCACATCTTGTATGTGTTGTAGGTGGCAGGTTCCATGAAGTTGGAATTGGCTCAGTATCGTGAGGTGGCTGCTTTTGCACAGTTCGGCTCCGATCTGGACGCATCCACCCAGCAGCTGTTGAACAGGGGTGTTCGACTCACAGAACTGCTGAAACAGGGCCAGTACGGTGAGTGAACCTTTTGTAAATATCCTTTGTAACACAGTGGATAACTCTCCATAGTATGAAACTTTCCCCCCTCACAAATCTGGGTCTGTACTATTTATTTCTTCTGTTCAAATTTCCCTCAGGGTCACATTGTTTTTACTCATGCAAACAAATGAAATGTAATTTAAGGCTCTTTGATAAAATTTATTACGATCGAAAACCACATTTGAAGTTCCAAATTCTGATTCCCATCTATGTTAAAATGAATTTTTCAATGGTCAGTGCTAGAAACTTTAGGAAGGAAATCATTTAATTGTTCCGAAAATTTTGGACTATTGATTAAGAAAATGTATGTCCGAAAA
Nbrimleyi_RumblingBald_N241 TATCAGAAATATTAGTTATTTTTAAAAATACTAATTATCCATTCCCTCACGCCAGATATGTCCGTTTTTTATATTAGATGGAGAAGAATATTATTTGGAAATTGTAAAATATTCTAACGACAGTAGATAAATATTTGATGTCCATAACAGAAAAAAGACATCATTGTATGAAAAATGAAATCTCAGATAGATTTTGGCAAGATGGAAAAAAATCTGCTTATATTCTTATGTGTAACTTTAATTTTTGA----TTATCCTTTTGACTTTGTACTGTTTTTCTTTTCTGCTTTTATAAATAAG---AAGTAAAGGGGCATCAACTGTTGAAAATAAAAATGTGGAATGTGTAATCAAGATTTTTTTCATCTAATTCATAAAGCACATCT---ATGTGTTGTAGGTGGCAGGTTCCATGAAGTTGGAATTGGCCCAGTATCGTGAGGTGGCTGCTTTTGCACAGTTCGGCTCCGATCTGGATGCATCCACCCAGCAGCTGTTGAACAGGGGTGTTCGACTCACAGAACTGCTGAAACAGGGACAGTACGGTGAGTGAACCTTTTGTAAATATCCTTTGTAACACAGTGGATAACTCTTCATAGTATGAAACTTTTTTCCCTCACAAATCTGGGTCTGGACTATTTTT-TCTTCTGTTCAAATTTCCCTCAGGGTGACATTAGTTTTAC--------------AAAATTCAGCTTATTA-TTTTTTGTTGAATTATGTGCGATCAACAGTTGTGATTGCTCTTCTAATTTTTAATTTCCCCCTTCATTTAATATTCTTTTTT-ATTCTT-TCACCAGTTACTTATGTAAAGTTATTGTGTAGTGATGTTAAAGATTTTGGACTTATAGGTGTT---ACTTATGTAAAGAGA
Ncanei_Egypt_N958 TACCAGAAATATTAGTTATTTTTAAAAATACTAATTGTCCATTCCCTCACGCCAGACATGTCCGTTTTTTATATTAGATGGAGAAGAATATTATTTGGAAATTGTAAAATATTCTAACGACAGTAGATAAATATTTGATGTCCATAACAGAAAAAAGAAATCATTGTATGAAAAATGAAATCTCAGATAGATTTTGGCAAGATGGAAAAAAATCTGCTTATATTCTTATGTGTAACTTTAGTTTTTGA----TTATCCTTTTGACTTTGTACTGTTTTGCTTTTCTGCTTTTATAAATAAG---AAGTAAAGGGGCATCAACTGTTG------AAAATGTGGAATGTGTTATCAATATTTTTTTCATCTAATTCATAAAGCACATCT---ATGTGTTGTAGGTGGCAGGTTCCATGAAGTTGGAATTGGCCCAGTATCGTGAGGTGGCTGCTTTTGCACAGTTCGGCTCCGATCTGGATGCATCCACCCAGCAGCTGTTGAACAGGGGTGTTCGACTCACAGAACTGCTGAAACAGGGACAGTACGGTGAGTGAACCTT-------TATCCTTTGTAACACAGTGGGTAACTCTCCATAGTATGAAACTTTTTTCCCTCT--------------GTCTATTTTCTTCTTCTGTTCAAATTTCCCTCAGGGTGACATTAGTTTTAC--------------AAAATTCAGCTTATTA-TTTTTTGTTGAATTATGTGCGATCAACAATTGTGATTGCTCTTCTAATTTTTAATTTCCCCCTTCATTTAATATTCTTT------------CACCAGTTACTTATGTAAAGTTATTGTGTAGTGATGTTAAAGAT------------------------------------
Ncarolinensis_Grandfather_N218 ---------------------------------------------------------------------------------GGAAGAATATTATTTGGAAATTGTAAAATATTCCAACAGTCG-AGATAAATATTTGATGTCCATAACAGAAAAAGGAAATCATTGTATGAAAAATGAAATCTCAGATAGATTTTGGCAATATGGAAAAGAATCTGCTTATATTCTTATATGTAATTTTAGTTTTTGAATGTCTATCCTTTTGACTTCATACTGTTTTTCTTTTCTGCTTTTATAAGTAAGAGTAAGTAAGGGGGTATCAACTGTTGAAAATAAAAATATGAAATGTGC-ATCAAGA-ATTTTTCATCTAATTCATAAAGCACATCTTGTGTGTGTTGTAGGTAGCCGGTTCCATGAAGTTGGAATTGGCCCAGTATCGTGAGGTGGCTGCTTTTGCACAGTTCGGCTCCGATCTGGACGCATCCACCCAGCAGCTGTTGAACAGGGGTGTTCGACTCACAGAACTGCTGAAACAGGGACAGTACGGTGAGTGAACCTTTTGTAAATATCCTTTGTAACACAGCGGATAACTCTCCATAGTATGAAACTTTTTTCCCTTACAAATCTGGGTCTGTACTATTTATTTCTTCTGTTCAAATTTCCCTCAGGGTGACATTGTTTTTACTCATGCAAACAAATGAAATGTAATTTAAGGCTCTTTGATAGAATTTATTACGGTCGAAAACCACTTTTGAAGTTCCAAAGTCC-----CCATCTATGTTAAAATGAATTTTTCAATGGTCAGTGCTAGAAACTTTAGGAAGGAAATCATTTAATTGTTCCGAAAATTTTGGACTTTTGATTATGAAAATGTATGTCTGAAAA
Ncarolinensis_LinvilleCaverns_N227 -----------------------------------------------------------------------------------------------------------------------------------------------------------------------------------------------------------------------------------------------------------------------------------------------------------------------------------------------------------------------------------------------------------------------------ATGAAGTTGGAATTGGCCCAGTATCGTGAGGTGGCTGCTTTTGCACAGTTCGGCTCCGATCTGGACGCATCCACCCAGCAGCTGTTGAACAGGGGTGTTCGACTCACAGAACTGCTGAAACAGGGACAGTACGGTGAGTGAACCTTTTGTAAATATCCTTTGTAACACAGCGGATAACTCTCCATAGTATGAAACTTTTTTCCCTTACAAATCTGGGTCTGTACTATTTATTTCTTCTGTT-----------------------------------------------------------------------------------------------------------------------------------------------------------------------------------------------------------------------------------------
Ncarteri_English_N031 TATCAGAAATATTAGTAATTTTTAAAAATACTAATTGTCCATTCCTTCGTGCCAGACATGTCTGTTTTTTATATTAGATGGGGAAGAATATTATTTGGAAATTGTAAAATATTCTAACAACAGTAGATAATTATTTGGTGTCCATAACAGAAAAAGGAAATGATTGTATGAAAAATGAAATCTCAGATAGATTTTGGCAAGATGGAAAAGAATCTGCTTATATTCTTATGTGTAACTTTAGTTTTTGAATGTCTATCCTTCTGACTTTGTACTGTTTTCCTTTTCTGCTTTTATAAATAAGAATAAGTAAGGAGGCATTAATTGTTGAAAATAAAAATGTGGAATGTGCTATCAAGATTTTTTTCATCTAATTCATAAAGCACATCTTGTATGTGTTGTAGGTGGCAGGTTCCATGAAGTTGGAATTGGCTCAGTATCGTGAGGTGGCTGCTTTTGCACAGTTCGGCTCCGATCTGGACGCATCCACCCAGCAGCTGTTGAACAGGGGTGTTCGACTCACAGAACTGCTGAAACAAGGCCAGTACGGTGAGTGAACCTTTTGTAAATATCCTATGTAACACAGTGGATAACTCTCTATAGTATGAAACTTTTTCCCCTCACAAATCTGGGTCTGTACTATTTATTTCTTCTGTTTAAATTTCTCTCAGGGTCACATTGTTTTTACTCATGCAAACAAATGAAATGTAATTTAAGACTCTTTGATAGAATTTATTACGATCGAAAACCACATTTAAAGTTCCAAATTCTGATTCCCATCT------------------------------------------------------------------------------------------------------------
Ncarteri_LaurelCave_nearTYPE_N0296 ---CAGAAATATTAGTAATTTTTAAAAATACTAATTGTCCATTCCCTCGTGCCAGACATGTCTGTTTTTTATATTAGATGGGGAAGAATATTATTTGGAAATTGTAAAATATTCTAACAACTGTAGATAATTATTTGGTGTCCATAACAGAAAAAGGAAATGATTGTATGAAAAATGAAATCTCAGATAGATTTTGGCAAGATGGAAAAGAATCTGCTTATATTCTTATGTGTAACTTTAGTTTTTGAATGTCTATCCTTCTGACTTTGTACTGTTTTCCTTTTCTGCTTTTATAAATAAGAATAAGCAAGGAGGCATCAATTGTTAAAAATAAAAATGTGGAATGTGCTATCAAGATTTTTTTCATCTAATTCATAAAGCACATCTTATATGTGTTTTAGGTGGCAGGTTCCATGAAGTTGGAATTGGCTCAGTATCGTGAGGTGGCTGCTTTTGCACAGTTCGGCTCCGATCTGGACGCATCCACCCAGCAGCTGTTGAACAGGGGTGTTCGACTCACAGAACTGCTGAAACAAGGCCAATACGGTGAGTGAACCTTTTGTAAATATCCTATGTAACACAGTGGATAACTCTCCATAGTATGAAATTTTTCCCCCTCACAAATCTGGGTCTGTACTATTTATTTCTTCTGTTCAAATTTCCCTCAGGGTCACATTGTTTTTACTCATGCAAACAAATGAAATGTAATTTAAGACTCTTTGATAGAATTTATTACGATCAAAAAACACATTTGAAGTTCCAAATTCTGATTCCCATCTATGTTAAAATGAATTTGACAATGGTCAGTGCTAGAAACTTTAAGAAAGAAATCATTTAATTGTTCCGAAAATTTTGGACTATTGATTACAAAAATGTATGTCCGAAAA
Ncarteri_PilotMtn_G2185 TATCAGAAATATTAGTAATTTTTAAAAATACTAATTGTCCGTTCCCTCGTGCCAGACATGTCTGTTTTTTATATTAGATGGGGAAGAATATTATTTGGAAATTGTAAAATATTCTAACAACAGTAGATAATTATTTGGTGTCCATAACAGAAAAAGGAAATGATTGTATGAAAAATGAAATCTCAGATAGATTTTGGCAAGATGGAAAAGAATCTGATTATATTCTTATGTGTAACTTTGGTTTTTGAATGTC--------TGACTTTGTACTGTTTTCCTTTTCTGCTTTTATAAATAAGAATAAGTAAGGAGGCATCAATTGTTGAAAATAAAAATGTGGAATGTGCTATCAAGATTTTTTTCATCTAATTCATAAAGCACATCTTGTATGTGTTGTAGGTGGCAGGTTCCATGAAGTTGGAATTGGCTCAGTATCGTGAGGTGGCTGCTTTTGCACAGTTCGGCTCCGATCTGGACGCATCCACCCAGCAGCTGTTGAACAGGGGTGTTCGACTCACAGAACTGCTGAAACAAGGCCAGTACGGTGAGTGAACCTTTTGCAAATGTCCTATGTAACACAGTGGATAACTCTCCATAGTGTGAATTTTTTTCCCCTCACAAATCTGGGTCTGTACTATTTATTTCTTCTGTTCAAATTTCTCTCAGGGTCACATTGTTTTTACTCATGCAAACAAATGAAATGTAATTTAAGGCTCTTTGATAGAAATTATTACGATCGAAAACCACATTTGAAGTTCCAAATTCTGATTCCCATCTATGTTAAAATGAATTTTTCAATGGTCAGTGCTAGAAACTTTAGGAAAGAAATCATTTAATTGTTTCGAAAATTTTGGACTATTGATTACGAAAATGTATGTCCGAAAA
Ncarteri_Pitchfork_N363 ------------------------------------------------------------------------------------------------------------ATATTCTAACAACAGTAGATAATTATTTGGTATCCATAACAGAAAAAGGAAATGATTGTTTGAAAAATGAAATCTC----AGATTTTGGCAAGATGGAAAAGAATCTGCTTATGTTTTTATGTGTAACTTTAGTTTTTGAATGTCTATCCTTCTGACTTTGTACTGTTTTCCTTTTCTGCTTTTATAAATAAGAATAAGTAAGGAGGCATCAATTGTTGAAAATAAAAATGTGGAATGTGCTATCATGATTTTTTTCATCTAATTCATAAAGCACATCTTGTATGTGTTGTAGGTGGCAGGTTCCATGAAGTTGGAATTGGCTCAGTATCGTGAGGTGGCTGCTTTTGCACAGTTCGGCTCCGATCTGGACGCATCCACCCAGCAGCTGTTGAACAGGGGTGTTCGACTCACAGAACTGCTGAAACAAGGCCAGTACGGTGAGTGAACCTTTTGTAAATATCCTATGTAACACAGTGGATAACTCTCCATAGTATGAAACTTTTTCCCCTCACAAATCTGGGTCTGTACTATTTATTTCTTCTGTTCAAATTTCTCTCAGGGTCACATTGTTTTTACTCATGCAAACAAATGAAATGTAATTTAAGGCTCTTTGATAGAATTTATTACGATTGAAAACCACATTTGAAGTTCCAAATTCTGATTCCCATCTATGTTAAAATGAATTTTTCAATGGTCAGTGCTAGAAACTTTAGGAAAGAAATCATTTAATTGTTCCGAAAATTTTGGACTATTGATTATGAAAATGTATGTCCGAAAA
Ncarteri_WeberCty_N1044 TATCAGAAAT----GTAATTTTTAAAAATACTAATTGTCCATTCCCTCGTGCCAGACATGTCTGTTTTTTATATTAGATGGGGAAGAATATTATTTGGAAATTGTAAAATATTCTAACAACAGTAGATAATAATTTGGTGTCCATAACAGAAAAAGGAAATGATTGTATGAAAAATGAAATCTCAGATAGATTTTGGCAAGATGGAAAAGAATCTGCTTATATTCTTGTGTGTAACTTTAGTTTTTGAATGTCTATCCTTCTGACTTTGTATTGTTTTCCTTTTCTGCTTTTATAAATAAGAATAAGTAAGGAGGCATCAATTGTTGAAAATAAAAATGTGGAATGTGCTATCGAGATTTTTTCCATCTAATTCATAAAGTGCATCTTGTATGTGTTGTAGGTGGCAGGTTCCATGAAGTTGGAATTGGCTCAGTATCGTGAGGTGGCTGCTTTTGCACAGTTCGGCTCCGATCTGGACGCATCCACCCAGCAGCTGTTGAACAGGGGTGTTCGACTCACAGAACTGCTGAAACAAGGCCAGTATGGTGAGTGAACCTTTTGTAAATATCCTAGGTAACACAGTGGATAACTCTCCATAGTATGAAATTTTTCCCCTTCACAAATCTGGGTCTGTACTATTTATTTCTTCTGTTCAAATTTCCCTCAGGGTCACATTGTTTTTACTCATGCAAACAAATGAAATGTAATTTAAGGCTCTTTGATAGAATTTATTACGATCGAAAACCACATTTGAAGTTCCAAATTCTGATTCCCATCTATGTTAAAATGAATTTTTCAATGGTCAGTGCTAGAAACTCTAGGAAAGAAATCATTTAATTGTTCCAAAAATTTTGGACTATTGATTACGAAAATGTATGTCCGAAAA
Ncarteri_div__RainbowCave_G2089 TGACATACATGTGAGTGGTCGATAATGGTGCTTCCTGTCTATTCTCTCATGCCAGACACGTCCATTTTTTTTATTAGATGAATAAGAATATTATTTGAAAATT-TAAAATATTCTATCCACAATAGATAACTATTTGACACCTATAATAGAGAAAGAAAATCATTGTAA---------AATCTCTGATAGATTTTGGCAAGATGGAAAAGAATCTG--------CTCATGTGTAACTTTAATTTTTGAATGTCTATCCTTCTGACTTTGTACTGTTTTTTTTTTCTGCTTTCGTAAATAAGAATAAGTAAGGTGGCATCAACTGTTGGATATAGAAATATGAAATGTGCCATCAAAATTTTTTTCATCTAATTCATAAAGCACATCTTATGTGTGTCATAGGTGGCAGGTTCCATGAAGTTGGAATTGGCCCAGTATCGTGAAGTGGCTGCTTTCGCACAGTTCGGCTCCGATCTGGACGCATCCACCCAGCAGCTGTTGAACAGGGGTGTTCGACTCACAGAACTGCTGAAACAGGGACAGTACGGTGAGTGAAACTTTTGTAAATATCCTTTGTAACACAGTGGATAACTCTCCATAGTATGAAACTTTCCCCCCTCATAAATC--------TATTATTTATTTCT---------AAATTGCTCAGGGTGATATTATTTTTAATCGTGCAAAT----GGAAATTAATTTAAAAGATTTAAAGTGAATTTTTTCCAACTGGAAATCAAAGCTGCGTTTTCAACTGAGATTTTAAGACTTTGTTTACACTAAACTTACA--CGACAAAGCTAGATAT-------AAGAAATCTGGCAATCATTATAAAAATTTTAAATTTGAAAGCAATGGAATT------------
Ncherokee_BallhootScar_N193 -------------AGTAATTTTTAAAAATACTAATT-TCCATTCCTTCTCGCCAGACATGTCTGTTTTTTATATTAGATGGGGAAGAATATTATTTGGAAATTGTAAAATATTTCAACAGTCG-AGATAAATATTTGATGTCCATAACAGAAAAAGGAAATCATTGTATGAAAAATGAAATCTCAGATAGATTTTGGCAAGATGGAAAATAATCTGCTTATATTCTTATGTGTAATTTTAGTTTTTGAATGTCTATCCTTTTGACTTTGTACTGTTTTTCTTTTCTGCTTTTATAAGTAAGAATAAGTAAGGGGGTATCAACTGTTGAAAATAAAAATGTGAAATGTGCTATCAAGA-ATTTTCCATCTAATTCATAAAGCACATCTTGTGTGTGTTGTAGGTGGCAGGTTCCATGAAGTTGGAATTGGCCCAGTATCGTGAGGTGGCTGCTTTTGCACAGTTCGGCTCCGATCTGGACGCATCCACCCAGCAGCTGTTGAACAGGGGTGTTCGACTCACGGAACTGCTGAAACAGGGACAGTACGGTGAGTGAACCTTTTGTAAATATCCTTTGTAACACAGTGGATAACTCTCCATAGTATGAAACTTTTTTCCCTTATAAATCTGGGTC--TACTATTTATTTCTTCTGTTCAAATTTCCCTCAGGGTGACATTGTTTTTACTCATGCAAACAAATGAAGTGTAATTTAAGGGTCTTTGATAGAATTTATTACGGTCGAA------------------AAGACTC-----CCATCTATGTTAAAATGAATTTTTCAATGGTCAGTGCTAGAAACTTTAGGAAGGAAATCATTTAATTGTTCCGAAAATTTTGGACTATTGATTACGAAAATGTATGCCCAAAAA
Ncherokee_BalsamMtn_N891 -----------------------------------------------------------------------------------------------------G----------------------AGATAAATATTTGATGTCCATAACAGAAAAAGGAAATCATTGTATGAAAAATGAAATCTCAGATAGATTTTGGCAAGATGGAAAATAATCGGCTTATATTCTTATGTGTAATTTTAGTTTTTGAATGTCTATCCTTTTGACTTTGTACTGTTTTTCTTTTCTGCTTTTATAAATAAGAATAAGTAAGGGGGTATCAACTGTTGAAAATAAAAATGTGAAATGTGCTATCAAGA-ATTTTCCATCTAATTCATAAAGCACATCTTGTGTGTGTTGTAGGTGGCAGGTTCCATGAAGTTGGAATTGGCCCAGTATCGTGAGGTGGCTGCTTTTGCACAGTTCGGCTCCGATCTGGACGCATCCACCCAGCAGCTGTTGAACAGGGGTGTTCGACTCACGGAACTGTTGAAACAGGGACAGTACGGTGAGTGAACCTTTTGTAAATATCCTTTGTAACACAGTGGATAACTCTCCATAGTATGAAACTTTTTTCCCTTACAAATCTGGGTCTGTACTATTTATTTCTTCTGTTCAAATTTCCCTCAGGGTGACATTGTTTTTACTCATGCAAACAAATGAAATGTAATTTAAGGCTCTTTGATAGAATTTATTACGGTCGAAAACCACATTTGAAGTTTTAAAGTCCGACTCCCATCTATGTTAAAATGAATTTTTCAATGGTCAGTGCTAGAAACTTTAGGAAGGAAATCATTTAATTGTTCTAAAAAT-TTGGACTATTGATTACGAAAATGTATGTCCGAAAA
Ncherokee_SIndianCrk_N681 ----------------------------------------------------------------------------------------------------------------------------------------------------------------------------------------------------------------------------------------------------------GT-----------------------TTTTCTTTTCTGCTTTTATAAATAAGAATAAGTAAGGGGGTATCAACTGTTGAAAATAAAAATGTGAAATGTGCTATCAAGA-ATTTTCCATCTAATTCATAAAGCACATCTTGTATGTGTTGTAGGTGGCAGGTTCCATGAAGTTGGAATTGGCCCAGTATCGTGAGGTGGCTGCTTTTGCACAGTTCGGCTCCGATCTGGACGCATCCACCCAGCAGCTGTTGAACAGGGGTGTTCGACTCACGGAACTGCTGAAACAGGGACAGTACGGTGAGTGAACCTTTTGTAAATATCCTTTGTAACACAGTGGATAACTCTCCATAGTATGAAACTTTTTTCCCTTACAAATCTGGGTCTGTACTATTTATTTCTTCTGTTCAAATT-----------------------------------------------------------------------------------------------------------------------------------------------------------------------------------------------------------------------------------
Ncooperi_BeaverCrk_N1002 --------------------------------AATTGTCCATTCCCTCATGCCAGACATGTCTGTTTTTTATATTAGATGGGGAAGAATATTATTTGGAAATTGTAAAATATTCTAACAACAGTATATAATTATTTGGTGTCCATAACAGAAAAAAGAAATGATTGTATGAAAAATGAAATCTCAGATAGATTTTGGCAAGATGGAAAAGAATCTGCTTATATTCTTATGTGTAACTTTAGTTTTTGAATGTCTATCTTTCTGACTTTGTACTGTTTTCCTTTTCTGCTTTTATAAATAA-AATAAGTAAGGAGGCATCAATTGTTGAAAATAAAAATGTGGAATGTGCTATCAAGATTTTTTTCATCTAATTCATAAAGCACATCTTGTATGTGTTGTAGGTGGCAGGTTCCATGAAGTTGGAATTGGCTCAGTATCGTGAGGTGGCTGCTTTTGCACAGTTCGGCTCCGATCTGGACGCATCCACCCAGCAGCTGTTGAACAGGGGTGTTCGACTCACAGAACTGCTGAAACAGGGCCAGTACGGTGAG---------TGTAAATATCCTTTGTAACACAGTGGATAACTCTCCATAGTATGAAACTTTTCCCCCTCACAAATCTGGGTCTGTACTATTTATTTCTTCTGTTCAAATTTCCCTCAGGGTCACATTGTTTTTACTCATGCAAACAAATGAAATGTAATTTAAGGCTCTTTGATAAAATTTATTACGATCGAAAACCACATTTGAAGTTCC------------------------------------------------------------------------------------------------------------------------------
Ncooperi_BrasstBald_N824 TATCAGAAATATTAGTAATTTTTAAAAATACTAATTGTCCATTCCCTCATGCCAGACATGTCTGTTTTTTATATTAGATGGGGAAGAATATTATTTGGAAATTGTAAAATATTCTAACAACAGTAGATAATTATTTGGTGTCCATAACAGAAAAAAGAAATGATTGTATGAAAAATGAAATCTCAGATAGATTTTGGCAAGATGGAAAATAATCTGCTTATATTCTTATGTGTAACTTTAGTTTTTGAATGTCTATCTTTCTGACTTTGTACTGTTTTCCTTTTCTGCTTTTATAAATGA-AATAAGTAAGGAGGCATCAATTGTTGAAAATAAAAATGTGGAATGTGCTATCAAGATTTTTTTCATCTAATTCATAAAGCACATCTTG---------TAGGTGGCAGGTTCCATGAAGTTGGAATTGGCTCAGTATCGTGAGGTGGCTGCTTTTGCACAGTTCGGCTCCGATCTGGACGCATCCACCCAGCAGCTGTTGAACAGGGGTGTTCGACTCACAGAACTGCTGAAACAGGGCCAGTACGGTGAG---------TGTAAATATCCTTTGTAACACAGTGGATAACTCTCCATAGTATGAAACTTTTCCCCCTCACAAATCTGCGTCTGTACTATTTATTTCTTCTGTTCAAATTTCCCTCAGGGTCACATTGTTTTTACTCATGCAAACAAATGAAATGTAATTTAAGGCTCTTTGATAAAATTTATTACGATCGAAAACCACATTTGAAGTTCCAAATTCTGATTCCCATCTATGTTAAAATGAATTTTTCAATGGTCAGTGCTAGAAACTTTAGGAAGGAAATCATTTAATTGTTCCGAAAATTTTGGACTATTGATTACGAAAATGTATGT-------
Ncooperi_CheoahDam_N1122 TATCAGAAATATTAGTAATTTTTAAAAATACTAATTGTCCATTCCCTCATGCCAGACATGTCTGTTTTTTATATTAGATGGGGAAGAATATTATTTGGAAATTGTAAAATATTCTAACAACAGTAGATAATTATTTGGTGTCCATAACAGAAAAAAGAAATGATTGTATGAAAAATGAAATCTCAGATAGATTTTGGCAAGATGGAAAAGAATCTGCTTATATTCTTATGTGTAACTTTAGATTTTGAATGTCTATCTTTCTGACTTTGTACTGTTTTCCTTTTCTGCTTTTATAAATAA-AATAAGTAAGGAGGCATCAATTGTTGAAAATAAAAATGTGGAATGTGCTATCAAGATTTTTTTCATCTAATTCATAAAGCACATCTTG---------TAGGTGGCAGGTTCCATGAAGTTGGAATTGGCTCAGTATCGTGAGGTGGCTGCTTTTGCACAGTTCGGCTCCGATCTGGACGCATCCACCCAGCAGCTGTTGAACAGGGGTGTTCGACTCACAGAACTGCTGAAACAGGGCCAGTACGGTGAG---------TGTAAATATCCTTTGTAACACAGTGGATAACTCTCCATAGTACGAAACTTTTCCCCCTCACAAATCTGGGTCTGTACTATTTATTTCTTCTGTTCAAATTTCCCTCAGGGTCACATTGTTTTTACTCATGCAAACAAATGAAATGTAATTTAAGGCTCTTTGATAAAATTTATTACGATCGAAAACCACATTTGAAGTTCCAAATTCTGATTCCCATCTATGTTAAAGTGAATTTTTCAATGGTCAGTGCTAGAAACTTTAGGAAGGAAATCATTTAATTGTTCCGAAAATTTTGGACTATTGATTACGAAAATGTA----------
Ncooperi_NantRiverGorge_N682 ------------------------------------------------------------------------------------------------------------------------------------------------------------------------TGAAAAATGAAATCTCAGATAGATTTTGGCAAGATGGAAAAGAATCTCCTTATATTCTTATGTGTAACTTTAGTTTTTGAATGTCTATCTTTCTGACTTTGTACTGTTTTCCTTTTCTGCTTTTATAAATAA-AATAAGTAAGGAGGCATCAATTGTTGAAAATAAAAATGTGGAATGTGCTATCAAGATTTTTTTCATCTAATTCATAAAGCACATCTTGTATGTGTTGTAGGTGGCAGGTTCCATGAAGTTGGAATTGGCTCAGTATCGTGAGGTGGCTGCTTTTGCACAGTTCGGCTCCGATCTGGACGCATCCACCCAGCAGCTGTTGAACAGGGGTGTTCGACTCACAGAACTGCTGAAACAGGGCCAGTACGGTGAG---------TGTAAATATCCTTTGTAACACAGTGGATAACTCTCCATAGTATGAAACTTTTCCCCCTCACAAATCTGGGTCTGTACTATTTATTTCTTCTGTTCAAATTTCCCTCAGGGTCACATTGTTTTTACTCATGCAAACAAATGAAATGTAATTTAAGGCTCTTTGATAAAATTTATTACGATCGAAAACCACATTTGAAGTTCCAAATTCTGATTCCCATCTATGTTAAAATTAATTTTTCAATGGTCAGTGCTAGAAACTTTAGGAAGGAATTCATTTAAT------------------------------------------------
Ncooperi_RockCrRoad_N1160 TATCAGAAATATTAGTAATTTTTAAAAATACTAATTGTCCATTCCCTCATGCCAGACAAGTCTGTTTTTTATATTAGATGGGGAAGAATATTATTTGGAAATTGTAAAATATTCTAACAACAGTAGATAACCATTTGGTGTCCATAACAGAAAAAGGAAATGATTGTATGAAAAATGAAATCTCAGATAGATTTTGGCAAGATGGAAAAGAATCTGCTTATATTCTTACGTGTAACTTTAGTTTTTGAATGTCTATCTTTCTGACTTTGTACTGTTTTCCTTTTCTGCTTTTATAAATAAGAATAAGTAAGGAGGCATCAATTGTTGAAAATAAAAATGTGGAATGTGCTATCAAGATTTTTTTCATCTAATTCATAAAGCACATCTTGTATGTGTTGTAGGTGGCAGGTTCCATGAAGTTGGAATTGGCTCAGTATCGTGAGGTGGCTGCTTTTGCACAGTTCGGCTCCGATCTGGACGCATCCACCCAGCAGCTGTTGAACAGGGGTGTTCGACTCACAGAACTGCTGAAACAGGGCCAGTACGGTGAGTGAAACTTTTGTAAATATCCTTTGTAACACAGTGGATAACTCTCCATATTATGAAACTTGTCCCCCTCACAAATCTGGGTCTGTACTATTTATTTCTTCTGTTCAAATTTCCCTCAGGGTCACATTGTTTTTACTCATGCAAACAAATGAAATGTAATTTAAGGCTCTTTGATAAAATTTATTACGATCGAAAACCACATTTGAAGTTCCAAATTCTGATTCCCATCTATGTTAAAATGAATTTTTCAATGGTCAGTGCTAGAAACTTTAGGAAGGGAATCATTTAATTGTTCCGAAAATTTTGGACTATTGATTACGAAAATGTATGTCCGAAAA
Ncoylei_Apalachia_N1195 ---------TATGTGTAACTT-------------------------------------------GTTTTTAAAT--------------TATCCTTCTGACTTTGTACTGTTTTTC----------------TTTTCTGCTTTTATAATAAAGTAAGGAG------------------------------------------------------------------------------------------CATCCATTCTTTTTTTTTTTCATCATCTTTTTCTTTTTTTTATACAAGTAATTACAAGTAAGGAGGCATCAACTGTTGAAAATAAAAATGTGGAATGTGCTATCAAGA-TTTTTTCATCTAA---------CACATCTTGTATGTGTTGTAGGTGGCAGGTTCCATGAAGTTGGAATTGGCCCAGTATCGAGAGGTGGCTGCTTTTGCACAGTTCGGCTCCGATCTGGACGCATCCACCCAGCAGCTGTTGAACAGGGGTGTTCGACTCACAGAACTGCTGAAACAGGGACAGTACGGTGAGTGAACCTTTTGTAAATATCCTTTGTAACACAGTGGATAACTCTCCATAGTAAGAAACTTTTTCCCCTCACGAATCTGGGTCTGTACTATTTATATCTTCTGTTCAAATTTCCCTCAGGGTGA-ATTGTTTTTACTCGTGTAAACAAATGAAATGTAGTTTAAGGCTCTTTGATAGAATTTATTAC-------------------------------------------------------------------------------------------------------------------------------------------------------
Ncoylei_TiptonCreek_N837 -----------------------------------------------------------------------------------------------------------------------------------------GCTTTTATAATAAAGTAAGGAG------------------------------------------------------------------------------------------CATCCATTCTTTT--------------TTTTTCTTTTTTTTATACAAGTAATTACAAGTAAGGAGGCATCAACTGTTGAAAATAAAAATGTGGAATGTGCTATCAAGA-TTTTTTCATCTAA---------CACATCTTGTATGTGTTGTAGGTGGCAGGTTCCATGAAGTTGGAATTGGCCCAGTATCGAGAGGTGGCTGCTTTTGCACAGTTCGGCTCCGATCTGGACGCATCCACCCAGCAGCTGTTGAACAGGGGTGTTCGACTCACAGAACTGCTGAAACAAGGACAGTACGGTGAGTGAACCTTTTGTAAATATCCTTTGTAACACAGTGGATAACTCTCCATAGTAAGAAACTTTTTCCCCTCACGAATCTGGGTCTGTACTATTTATATCTTCTGTTCAAATTTCCCTCAGGGTGA-ATTGTTTTTACTCGTGTAAACAAATGAAATGTAGTTTAAGGCTCTTTGATAGAATTTATTACGGTCAAAAACCACATTTGAAATTCCAAATTCTGATTCCCATCTATGTTA------------------------------------------------------------------------------------------------------
Ncrosbyi_MtMitchell_N210 TCTCAGAAATATTAGTTATTTTTAAAAATACTAATTGTCCATTCCCTCACGCCAGACATGTCCGTTTTTTATATTAGATGGAGAAGAATATTATTTGGAAATTGTAAAATATTCTAACGACAGTAGATAAATATTTGATGTCCATAACAGAAAAAAGAAATCATTGTATGAAAAATG----------TAGATTTTGGCAAGATGGAAAAAAATCTGCTTATATT---ATGTGTAACTTTAGTTTTTGA----TTATCCTTTTGACTTTGTACTGTTTTTCTTTTCTGCTTTTATAAATAAG---AAGTAAAGGGGCATCAACTGTTGAAAATAAAAATGTGGAATGTGTTATCAAGATTTTTTTCATCTAATTCATAAAGCACATCT---ATGTGTTGTAGGTGGCAGGTTCCATGAAGTTGGAATTGGCCCAGTATCGTGAGGTGGCTGCTTTTGCACAGTTCGGCTCCGATCTGGATGCATCCACCCAGCAGCTGTTGAACAGGGGTGTTCGACTCACAGAACTGCTGAAACAGGGACAGTACGGTGAGTGAACCTTTTGTATATATCCTTTGTAACACAGTGGGTAACTCTCCATAGTATGAAACTTTTTTTCCC------TCTGGGTCTGGACTATTTTTTTCTTCTGTTCAAATTTCCCTCAGGGTGACATTAGTTTTAC--------------AAAATTCAGCTTATTA-TTTTTAGTTGAATTATGTGTGATCAACAATTGTGATTGCTCTTCTAATTTTTAATTTCCCCCTTCATTTAATATTCTTTTTTTATTCTT-TCACCAGTTACTTATGTAAAGTTATTGTGTAGTGATGTTAAAGATTTTGGACTTATAGGTGTT---ACTTATGTAAAGA--
Ncrosbyi_PricesCrk_N1143 TATCAGAAATATTAGTTATTTTTAAAAATACTAATTGTCCATTCCCTCACGCCAGACATGTCCGTTTTTTATATTAGATGGAGAAGAATATTATTTGGAAATTGTAAAATATTCTAACGACAGTAGATAAATATTTGATGTCCATAACAGAAAAAAGAAATCATTGTATGAAAAATGAAATCTCAGATAGATTTTGGCAAGATGGAAAAAAATCTGCTTATATTCTTATGTGTAACTTTAGTTTTTGA----TTATCCTTTTGACTTTGTACTGTTTTTCTTTTCTGCTTTTATAAATAAG---AAGTAAAGGGGCATCAACTGTTG------AAAATGTGGAATGTGTTATCAATATTTTTTTCATCTAATTCATAAAGCACATCT---ATGTGTTGTAGGTGGCAGGTTCCATGAAGTTGGAATTGGCCCAGTATCGTGAGGTGGCTGCTTTTGCACAGTTCGGCTCCGATCTGGATGCATCCACCCAGCAGCTGTTGAACAGGGGTGTTCGACTCACAGAACTGCTGAAACAGGGACAGTACGGTGAGTGAACCTT-------TATCCTTTGTAACACAGTGGGTAACTCTCCATAGTATGAAACTTTTTTCCCTCT--------------GTCTATTTTCTTCTTCTGTTCAAATTTCCCTCAGGGTGACATTAGTTTTAC--------------AAAATTCAGCTTATTA-TTTTTTGTTGAATTATGTGCGATCAACAATTGTGATTGCTCTTCTAATTTTTAATTTCCCCCTTCATTTAATATTCTTT------------CACCAGTTACTTATGTAAAGTTATTGTGTAGTGATGTTAAAGATTTTGGACTTATAGGTGTT---ACTTATGTAAAGAGA
Ncrosbyi_ShufordCrk_N1148 TATCAGAAATATTAGTTATTTTTAAAAATACTAATTGTCCATTCCCTCACGCCAGACATGTCCGTTTTTTATATTAGATGGAGAAGAATATTATTTGGAAATTGTAAAATATTCTAACGACAGTAGATAAATATTTGATGTCCATAACAGAAAAAAGAAATCATTGTATGAAAAATG----------TAGATTTTGGCAAGATGGAAAAAAATCTGCTTATATTCTTATGTGTAACTTTAGTTTTTGA----TTATCCTTTTGACTTTGTACTGTTTTTCTTTTCTGCTTTTATAAATAAG---AAGTAAAGGGGCATCAACTGTTGAAAATAAAAATGTGGAATGTGTTATCAAAA------TCATCTAATTCATAAAGCACATCT---ATGTGTTGTAGGTGGCAGGTTCCATGAAGTTGGAATTGGCCCAGTATCGTGAGGTGGCTGCTTTTGCACAGTTCGGCTCCGATCTGGATGCATCCACCCAGCAGCTGTTGAACAGGGGTGTTCGACTCACAGAACTGCTGAAACAGGGACAGTACGGTGAGTGAACCTT-------TATCCTTTGTAACACAGTGGGTAACTCTCCATAGTATGAAACTTTTTTCCCTCT-------GGGTCTGGACTATTTTT-TCTTCTGTTCAAATTTCCCTCAGGGTGACATTAGTTTTAC--------------AAAATTCAGCTTATTA-TTTTTTGTTGAATTATGTGCGATCAACAATTGTGATTGCTCTTCTAATTTTTAATTTCCCCCTTCATTTAATAGTCTTTTTTTATTCTT-TCACCAGTTACTTATGTAAAGTAATTGTGTAGTGATGTTAAAGATTTTGGACTTGTAGGTGTT---ACTTATGTAAAGAAA
Ndellingeri_WhitewFalls_N887 TATCAGAAATATTAGTAATTTTTAAAAATACTAATTGTCCATTCCCCCATGCCAGACATGTCTGTTTTTTATATTAGATGGGGAAGAATATTATTTGGAAATTGTAAAATATTCTAACA---GTAGATAATTATTTGGTGTCTATAACAGAAAAAGGAAATGATTGTATGAAAAATGAAATCTCAGATAGATTTTGGCGAGATGGAAAAGAATCTGTTTATATTCTTATGTGTAACTTTAGTTTTTGAATGTCTATCCTTCTGACTTTGTACTGTTTTCCTTTTCTGCTTTTATAAATAAGAATAAGTAAGGAGGCATCAATTGTTGAAAATAAAAATGTGGAATGTGCTATCAAGATTTTTTTCATCTAATTCATAAAGCACATCTTGTATGTGTTGTAGGTGGCAGGTTCCATGAAGTTGGAATTGGCTCAGTATCGTGAGGTGGCTGCTTTTGCACAGTTCGGCTCCGATCTGGACGCATCCACCCAGCAGCTGTTGAACAGGGGTGTTCGACTCACAGAACTGCTGAAACAGGGCCAGTACGGTGAGTGAACCTTTTGTAAATATCCTTTGTAACACAGTGGATAACTCTCCATAGTATGAAACTTTTTTCCCTCACATATATGGGTCTGTACTATTTATTTCTTCTGTTCAAACTTCCCTCAGGGTCACATTGTTTTTACTCATGCAAACAAA-----TGTAATTTAAGGCTCTTTGATAGAATTTATTACGATCGAAAACCACATTTGAAGTTCCAAATTCTGATTCCCACCTATGTTAAAATGAATTTTTCAATGGTCAGTGCTAGAAACTTTAGGAAGGAAATAATTGAATTGTTCCGAAAATTTTGGACTATTGATTACGAAAATGTATGTCCGAAAA
Ndilutus_GrassyCreek_N670 --------------------------------------------------------------------------------------------------------------------------------------------------------------------------------------------------------GATGGAAAAGAATCTGCTTATATTCTTA--TGTAATTTTAGTTTTTGAATGTCTATCCTTTTGACTTTGTACTGCTTTTCTTTTCTGCTTTTATAAATAAGAATAAGTAAGAGGGTATCAACTGTTGAAAATAAAAATATGAAATGTGC-ATCAAGA-ATTTTTCATCTAATTCATAAAGCACATCTTGTGTGTGTTGTAGGTGGCCGGTTCCATGAAGTTGGAATTGGCCCAGTATCGTGAGGTGGCTGCTTTTGCACAGTTCGGCTCCGATCTGGACGCATCCACCCAGCAGCTGTTGAACCGGGGTGTTCGACTCACAGAACTGCTGAAACAGGGACAGTACGGTGAGTGAACCTTTTGTAAATATCCTTTGTAACACAGTGGATAACTCTCCATAGTATGAAACTTGTTTCCCTTACAAATCTGGGTCTGTACTATTTATTTCTTCTGTTCAAATTTCCCTCAGGGTGACATTGTTTTTACTCATGCAAACAAATGAAATGTAATTTAAGGCTCTTTGAT-------------------------------------------------------------------------------------------------------------------------------------------------------------------
Ndilutus_StarveRockCave_G3174 TATGAGAAATATTAGTAATTTTTAAAAATACTAATTGTCCATTCCGTCTCGCCAGACATGTCTGTTTTTTATATTAGATGGGGAAGAATATCATTTGGAAATTGTAAAATATTCCAACAGTCG-AGATAAATATTTGATGTCCATAACAGAAAAAGGAAATCATTGCATGAAAAATGAAATCTCAGATAGATTTTGACAAGATGGAAAAGAATCTGCTTATATTCTTA--TGTAATTTTAGTTTTTGAATGTCTATCCTTTTGACTTTGTACTGCTTTTCTTTTCTGCTTTTATAAATAAGAATAAGTAAGAGGGTATCAACTGTTGAAAATAAAAATATGAAATGTGC-ATCAAGA-ATTTTTCATCTAATTCATAAAGCACATCTTGTGTGTGTTGTAGGTGGCCGGTTCCATGAAGTTGGAATTGGCCCAGTATCGTGAGGTGGCTGCTTTTGCACAGTTCGGCTCCGATCTGGACGCATCCACCCAGCAGCTGTTGAACCGGGGTGTTCGACTCACAGAACTGCTGAAACAGGGACAGTACGGTGAGTGAACCTTTTGTAAATATCCTTTGTAACACAGTGGATAACTCTCCATAGTATGAAACTTGTTTCCCTTACAAATCTGGGTCTGTACTATTTATTTCTTCTGTTCAAATTTCCCTCAGGGTGACATTGTTTTTACTCATGCAAACAAATGAAATGTAATTTAAGGCTCTTTGATAGAAGTTCCAAAGTCCGACTCCCACATTTGAAGTTCCAAGACTC-----CCATCTATGTTAAAATGAATTTTTCAATGGTCAGTGCTAGAAACTTTAGGAAGGAAATCATTTAATTGTTCCGAAAAT------------------------------------
Nesticus_gertschi_N806_gr_nasicus TATCAGAAATATTAGTTATTTTAAAAAATACTAATTGTCCATTCCCTCACGCCAGACATGTCCGTTTTTTATATTAGATGGAGAAGAATATTATTTGGAAATTGTAAAATATTCTAACGACAGTAGATAAATATTTGATGTCCATAACAGAAAAAAGAAATCATTGTATGAAAAATGAAATCTCAGATAGATTTTGGCAAGATGGAAAAAAATCTGCTTATATTCTTATGTGTAACTTTAGTTTTTGA----TTATCCTTTTGACTTTGTACTGTTTTTCTTTTCTGCTTTTATAAATAAG---AAGTAAAGGGGCATCAACTGTTG------AAAATGTGGAATGTGTTATCAAGATTTTTTTCATCTAATTCATAAAGCACATCT---ATGTGTTGTAGGTGGCAGGTTCCATGAAGTTGGAATTGGCCCAGTATCGTGAGGTGGCTGCTTTTGCACAGTTCGGCTCCGATCTGGATGCATCCACCCAGCAGCTGTTGAACAGGGGTGTTCGGCTCACAGAACTGCTGAAACAGGGACAGTACGGTGAGTGAACCTTTTGTATATATCCTTTGTAACAGAGTGGGTAACTCTCCATAGTATGAAACTTTTTTCCCT------CACAAATCTGGACTATTTTTTTCTTCTGTTCAAATTTCCCTCAGGGTGACATTAGTTTTAC--------------AAAATTCAGCTTATTATTTTTTTGTTGAATTATGTGCGATCAACAATTGTGATTGCTCTTCTCATTTTTAATTTCCCCCTTCATTTAATATTATTTTTTAGTTTCA------------------------------------------------------------------------TGTAAAGAGA
Nfridelli_LittlePigeon_N262 TATCAGAAATATTAGTAATTTTTAAAAATACTAATTGTCCATTCCCTCATGCCAGACATGTCTGTTTTTTATATTAGATGGGGAAGAATATTATTTGGAAATTGTAAAATATTCTAACAGTTG-AGATAATTATTTGGTGTCCATAACAGAAAAAGGAAATGATTGTATGAAAAATGAAATCTCAGATAGATTTTGGCAAGATGGAAAAGAATCTGCTTATATTCTTATGTGTAACTTTAGTTTTTGAATGTCTATCTTTCTGACTTTGTACTGTTTTCCATTTCTGCTTTTATAAATAAGAATAAGTAAGGAGGCATCAATTGTTGAAAATACAAATGTGGAATGTGCTATCAAGATTTTTTTCATCTAATTCATAAAGCACATCTTGTATGTGTTGTAGGTGGCAGGTTCCATGAAGTTGGAATTGGCTCAGTATCGTGAGGTGGCTGCTTTTGCACAGTTCGGCTCCGATCTGGACGCATCCACCCAGCAGCTGTTGAACAGGGGTGTTCGACTCACAGAACTGCTGAAACAGGGCCAGTACGGTGAGTGAACCTTTTGTAAATATCCTTT-------------------------------------------------------------------------------------------------------------------------------------------------------------------------------------------------------------------------------------------------------------------------------------------------------------------------
Nfurtivus_HugdenBranch_G3175 TATCAGAAATATTAGTAATTTTTAAAAATACTCATTGTCCATTCCCTCATGCCAGACATGTCTGTTTTTTATATTAGATGGGGAAGAATATTATTTGGAAATTGTAAAATATTCTAACAACAGTCGAGAACTATTTGGTGTCCATAATTGAAAAAGGAAATCATTGTATGAAAAATGAAATCTCAAATAGAGTTTGACAAGATGGAAAAGAATCTGCTTATATTCTTATGTGTAACTTCAGTTTTTGAATGTCTATCCTTCTGACTTTGTACTGTTTTTCTTTACTGCTTTTATAAATAAGAATAAGTAAGGAGACATCAACTGTTGAAAATAAAAATGTGGAATGTGCTATCAAGATTTTTTTCATCTAATTCATAAAGCACATCTTGTGTATGTTGTAGGTGGCAGGTTCCATGAAGTTGGAATTGGCCCAGTATCGTGAGGTGGCTGCTTTTGCACAGTTCGGCTCCGATCTGGACGCATCCACCCAGCAGCTGTTGAACAGGGGTGTTCGACTCACAGAACTGCTGAAACAGGGACAGTACGGTGAGTGAACCTTTCGTAAATATCCTTTGTAACACAGTGGATAACTCTCCATAGCAAGAAAC-TTTTTTTCTCAAGAATCTGGGTCTGTACTATTTATTTCTACTGTTCAAATTTCCCTCAGGGTGACATTGTTTTTACTCGTGTAAACAAATGAAATGTAGTTTAAGGCTCTTTGATAGAATTTATTATGGTCAAAAACCACATTTGAAGTTCCAAATTCTGATTCCCATCTATGTTAAAATGAATTTTTCAATGATCAGTGCTAGAAACTTTAGGCCGGAAATAATTTAGTTGTTCCGAAAAT------------------------------------
Nfurtivus_RaccoonMtn_N1026 --------------------------------CATTGTCCATTCCCTCATGCCAGACATGTCTGTTTTTTATATTAGATGGGGAAGAATATTATTTGGAAATTGTAAAATATTCTAACAACAGTCGAGAACTATTTGGTGTCCATAATTGAAAAAGGAAATCATTGTATGAAAAATGAAATCTCAAATAGAGTTTGACAAGATGGAAAAGAATCTGCTTATATTCTTATGTGTAACTTCAGTTTTTGAATGTCTATCCTTCTGACTTTGTACTGTTTTTCTTTACTGCTTTTATAAATAAGAATAAGTAAGGAGACATCAACTGTTGAAAATAAAAATGTGGAATGTGCTATCAAGATTTTTTTCATCTAATTCATAAAGCACATCTTGTGTATGTTGTAGGTGGCAGGTTCCATGAAGTTGGAATTGGCCCAGTATCGTGAGGTGGCTGCTTTTGCACAGTTCGGCTCCGATCTGGACGCATCCACCCAGCAGCTGTTGAACAGGGGTGTTCGACTCACAGAACTGCTGAAACAGGGACAGTACGGTGAGTGAACCTTTCGTAAATATCCTTTGTAACACAGTGGATAACTCTCCATAGCAAGAAAC-TTTTTTTCTCAAGAATCTGGGTCTGTACTATTTATTTCTACTGTTCAAATTTCCCTCAGGGTGACATTGTTTTTACTCGTGTAAACAAATGAAATGTAGTTTAAGGCTCTTTGATAGAATTTATTATGGTCAAAAACCACATTTGAAGTTCCAAATTCTGATTCCCATCTATGTTAAAATGAATTTTTCAATGATCAGTGCTAGAAACTTTAGGCCGGAAA---------------------------------------------------------
Ngeorgia_Sittons_N073 ------------------------------------------------------------------------------------AGAATATTATTTGGAAATTGTAAAATATTCTAACAGTCA-AGATAACTATTTGGTGTCCATAACAGAAAAAGGAAATCATTGTATGAAAAACGAAATCTCAAATAGATTTTGGCAAGATGTAAAGGAATCTGCTTATATTCTTATGTGTAACTTCAGTTTTTGAATGTCTATCCTTCTGACTTTGTAATGTTTTCCTTTTCTGCTTTTATAAATAAGAATAAGTAAGGAGGCATCAACTGTTGAAAATAAAAATGTGGAATGTGCTATGAAGATTTTTTTCATCTAATTCATAAAGCACATCTTGTGTGTGTTGTAGGTGGCAGGTTCCATGAAGTTGGAATTGGCCCAGTATCGTGAGGTGGCTGCTTTTGCACAGTTCGGCTCCGATCTGGACGCATCCACCCAGCAGCTGTTGAACAGGGGTGTTCGACTCACAGAACTGCTGAAACAGGGACAGTACGGTGAGTGAACCTTTTGTAAATATCCTTTGTAACACAGTGGATAACTCTCCATAGTAAGAAACTTTTTTTTCTCACGAATCTGGGTCTGTACTATTTATTTCTTCTGTTCAAATTTCCCTCAGGGTGACATTG-TTTTACTCATGTAAACAAATGAAATGTAGTTTAAGGCTCTTTGATAGAATTTATTACGGTCAAAAACCACATTTGAAGTTCCAAATTCTGATTCCCATCTATGTT-AAATGAATTTTTCAATGGTCAGTGCTAGAAACTTTAGGCCGG------------------------------------------------------------
Ngertschi_CedarCreek_N351 TATCAGAAATATTAGTTATTTTTAAAAATACTAATTGTCCATTCCCTCACGCCAGACATGTCCGTTTTTTATATTAGATGGAGAAGAATATTATTTGGAAATTGTAAAATATTCTAACGACAGTAGATAAATATTTGATGTCCATAACAGAAAAAAGAAATCATTGTATGAAAAATGAAATCTCAGATAGATTTTGGCAAGATGGAAAAAAATCTGCTTATATTCTTATGTGTAACTTTAGTTTTTGA----TTATCCTTTTGACTTTGTACTGTTTTTCTTTTCTGCTTTTATAAATAAG---AAGTAAAGGGGCATCAACTGTTG------AAAATGTGGAATGTGTTATCAAGATTTTTTTCATCTAATTCATAAAGCACATCT---ATGTGTTGTAGGTGGCAGGTTCCATGAAGTTGGAATTGGCCCAGTATCGTGAGGTGGCTGCTTTTGCACAGTTCGGCTCCGATCTGGATGCATCCACCCAGCAGCTGTTGAACAGGGGTGTCCGACTCACAGAACTGCTGAAACAGGGACAGTACGGTGAGTGAACCTTTTGTATATATCCTTTGTAACACAGTGGGTAACTCTCCATAGTATGAAACTTTTTTCCC-------TCTGGGTCTGGACTATTTTTCTCTTCTGTTCTAATTTCCCTCAGGGTGACATTAGTTTTAC--------------AAAATTCAGCTTATTA-TTTTTTGTTGAATTATGTGCGATCAACAATTGTGATTGCTCTTCTAATTTTTAATTTCCCCCTTCATTTAATATTCTTTTTTTATTCCT-TCACCAGTTACTTATGTAAAGTTATTGTGTAGTGATGTTAAAGATTTTGGACTTATAGGTGTT---ACTTATGTAAAGAGA
Ngertschi_FrenchBroad_N968 TATCAGAAATATTAGTTATTTTTAAAAATACTAATTGTCCATTCCCTCATGCCAGACATGTCCGTTTTTTATATTAGATGGAGAAGAATATTATTTGGAAATTGTAAAATATTCTAACGACAGTAGATAAATATTTGATGTCCATAACAGAAAAAAGAAATCATTGTATGAAAAATGAAATCTCAGATAGATTTTGGCAAGATGGAAAAAAATCTGCTTATATTCTTATGTGTAACTTTAGTTTTTGA----TTATCCTTTTGACTTTGTACTGTTTTTCTTTTCTGCTTTTATAAATAAG---AAGTAAAGGGGCATCAACTGTTG------AAAATGTGGAATGTGTTATCAAGATTTTTTTCATCTAATTCATAAAGCACATCT---ATGTGTTGTAGGTGGCAGGTTCCATGAAGTTGGAATTGGCCCAGTATCGTGAGGTGGCTGCTTTTGCACAGTTCGGCTCCGATCTGGATGCATCCACCCAGCAGCTGTTGAACAGGGGTGTTCGGCTCACAGAACTGCTGAAACAGGGACAGTACGGTGAGTGAACCTTTTGTATATATCCTTTGTAACACAGTGGGTAACTCTCCATAGTATGAAACTTTTTTCCCTCACAAATCTGGGTCTGGACTATTTTTTTCTTCTGTTCAAATTTCCCTCAGGGTGACATTAGTTTTAC--------------AAAATTCAGCTTATTA-TTTTTTGTTGAATTATGTGCGATCAACAATTGTGATTGCTCTTCTAATTTTTAATTTCCCCCTTCATTTAATATTCTTTTTTTATTCTT-TCACCAGTTACTTATGTAAAGTTAT--------------------------------------------------------
Ngertschi_HickoryNutGap_N810 TATCAGAAATATTAGTTATTTTTAAAAATACTAATTGTCCATTCCCTCACGCCAGACATGTCCGTTTTTTATATTAGATGGAGAAGAATATTATTTGGAAATTGTAAAATATTCTAACGACAGTAGATAAATATTTGATGTCCATAACAGAAAAAAGAAATCATTGTATGAAAAATGAAATCTCAGATAGATTTTGGCAAGATGGAAAAAAATCTGCTTATATTCTTATGTGTAACTTTAGTTTTTGA----TTATCCTTTTGACTTTGTACTGTTTTTCTTTTCTGCTTTTATAAATAAG---AAGTAAAGGGGCATCAACTGTTG------AAAATGTGGAATGTGTTATCAAGATTTTTTTCATCTAATTCATAAAGCACATCT---ATGTGTTGTAGGTGGCAGGTTCCATGAAGTTGGAATTGGCCCAGTATCGTGAGGTGGCTGCTTTTGCACAGTTCGGCTCCGATCTGGATGCATCCACCCAGCAGCTGTTGAACAGGGGTGTTCGGCTCACAGAACTGCTGAAACAGGGACAGTACGGTGAGTGAACCTTTTGTATATATCCTTTGTAACAGAGTGGGTAACTCTCCATAGTATGAAACTTTTTTCCC-------TCTGGGTCTGGACTATTTTTTGCTTCTGTTCAAATTTCCCTCAGGGTGACATTAGTTTTAC--------------AAAATTCAGCTTATTATTTTTTTGTTGAATTATGTGCGATCAACAATTGTGATTGCTCTTCTAATTTTTAATTTCCCCCTTCATTTAATATTCTTTTTTTATTCTT-TCACCAGTTACTTATGTAAAGTTATTGTGTAGTGAAGTTAAAGAT------------------------------------
Nholsingeri_BrumleyCrk_N916 TATCAGAAATATTAGTAATTTTTAAAAATACAAATTGTCCATTCCCTCTCGCCAGACATATCTGTTTTTTATATTAGATGGGGAAGAATATTATTTGGAAATTGTTAAATATTCCAACAGTC---GATAAATATTTGATGTCCATAACAGAAAAAGGAAATCATTGTATGAAAAATGAAATCTCAGATAGATTTTGGCAAGATGGAAAAGAATCTGCTTA----------TGTAATTTTAGTTTTTGAATGTCTATCCTTTTGACTTTGTACTGTTTTTCTTTTCTGCTTTTATAAATAAGAATAAGTTAGGGGGTATCGACTGTTGAAAATAAAAATATGAAATGTGC-ATCAAGA-ATTTTTCATCTAATTCATAAAGCACATCTTGTGTGTGTTGTAGGTGGCCGGTTCCATGAAGTTGGAATTGGCCCAGTATCGTGAGGTGGCTGCTTTTGCACAGTTCGGCTCCGATCTGGATGCATCCACCCAGCAGCTGTTGAACAGGGGTGTTCGACTCACAGAACTGCTGAAACAGGGACAGTACGGTGAGTGAACCTTTTGTAAATATCCTTTGTAACACAGTGGATAACTCTCCA-----TGAAACTTTTTTCCCTTACAAATCTGGGTCTGTACTATTTATTACTTCTGTTCAAATTTCCCTCAGGGTGACATTGTTTTTATTCATGCAAACAAATGAAATGTAATTTAAGGCTCTTTGATAGAATTTATTACGGTCGAAAATCACATTTGAAGTTCCAAGACTC-----CCATATATGTTAAAATGAATTTTTCAATGGTCAGTGCTAGAAACTTTAGGAAGGGAATCATTT-------CCGAAAATTTTGGA------------------------------
Nholsingeri_PondCave_N541 ---------TATTAGTAATTTTTAAAAATACAAATTGTCCATTCCCTCTCGCCAGACATATCTGTTTTTTATATTAGATGGGGAAGAATATTATTCGGAAATTGTTAAATATTCCAACAGTT---GATAAATATTTGATGTCCATAACGGAAAAAGGAAATCATTGTATGAAAAATGAAATCTCAGATAGATTTTGGCAAGATGGAAAAGAATCTGCTTATATTCTTATATGTAATTTTAGTTTTTGAATGTCTATCCTTTTGACTTTGTACTGTTTTTCTTTTCTGCTTTTATAAATAAGAATAAGTTTGGGGGTATCGACTGTTGAAAATAAAAATATGAAATGTGC-ATCAAGA-ATTTTTCATCTAATTCATAAAGCACATCTTGTGTGTGTTGTAGGTGGCCGGTTCCATGAAGTTGGAATTGGCCCAGTATCGTGAGGTGGCTGCTTTTGCACAGTTCGGCTCCGATCTGGACGCATCCACCCAGCAGCTGTTGAACAGGGGTGTTCGACTCACAGAACTGCTGAAACAGGGACAGTACGGTGAGTGAACCTTTTGTAAATATCCTTTGTAACACAGTGGATAACTCTCCATAGTATGAAACTTTTTTCCCTTACAAATCTGGGTCTGTACTATTTATTACTTCTGTTCAAATTTCCCTCAGGGTGACATTGTTTTTATTCATGCAAACAAATGAAATGTAATTTAAGGCTCTTTGATAGAATTTATTACGGTCGAAAATCACATTTGAAGTTCCAAGACTC-----CCATCTATGTTAAAATGAATTTTTCAATGGTCAGTGCTAGAAACTTTAGGAAGGAAATCATTTAATTGTTCCGAAAATTTTGGACTATTGATTACGAAAATGTATGTCTGAAAA
Njonesi_CaveSpringCave_N390 TATCAGAAATATTAGTAATTTTTAAAAATACTAATTGTCCATTCCCCCATGCCAAACATGTCTGTTTTTTATATTAGATGGGGAAGAATATTATTTGGAAATTGTAAAATATTCTAACAACAGTAGATAATTATTTGGTGTCCATAACAGAAAAAGGAAATGATTGTATGAAAAATGAAATCTCAGATAGATTTTGGCAAGATGGAAAAGAATCTGCTTATATTCTTATGTGTAACTTTAGTTTTTGAATGTCTATCCTTCTGACTTTATACTGTTTTCCTTTTCTCCTTTTATAAATAAGAATAAGTAAGGAGGCATCAATTGTTGAAAATAAAAATGTGGAATGTGCTATCAAGATTTTTTTCATCTAATTCATAAAGCACATCTTGTATGTGTTGTAGGTGGCAGGTTCCATGAAGTTGGAATTGGCTCAGTATCGTGAGGTGGCTGCTTTTGCACAGTTCGGCTCCGATCTGGACGCATCCACCCAGCAGCTGTTGAACCGGGGTGTTCGACTCACAGAACTTCTGAAACAGGGCCAGTACGGTGAGTGAACCTTTTGTAAATATCCTTTGTAACACGGTGGATAACTCTCCATAGTATGAAACTTTTTTCCCTCACAAATCTGGGTCTGTACTATTTATTTCTTCTGTTCAAATTTCCCTCAGTGTCACATTGTTTTTACTCATGCAAACAAATGAAATGTAATTTAAGGCTCTTTGATAGAATTTATTACGATCGAAAACCACATCTGAAGTTTCAAATTCTGATTCCCATCTATGTTAAAATGAATTTTTCAATGGTCAGTGCTAGAAACTTTAGGAAGGAAATCATTTAATTGTTCCGAAAATTTTGGACTATTGATTAGGAAAATGTATGTCCG-AAA
Nlowderi_ChestnutBranch_N731 TATCAGAAATATTAGTAATTTTTAAAAATACTAATTGTCCATTCCCTCATGCCAGACATGTCTGTTTTTTATATTAGATGGGGAAGAATATTATTTGGAAATTGTAAAATATTCTAACAACAGTAGATAATTATTTGGTGTCCATAACAGAAAAAGGAAATGATTGTATGAAAAATGAAATCTCAGATAGATTTTGGCAAGATGGAAAAGAATCTGCTTTTATTCTTATGTGTAACTTTAGTTTTTGAATGTCTATCCTTCTGACTTTGTACTGTTTTCCTTTTCTGCTTTTATAAATAAGAATAAGTCAGGGGGCATCAATTGTTGAAAATAAAAATGTGGAATGTGCTATCAAGATTTTTTTCATCTAATTCATAAAGCACATCTTGTATGTGTTGTAGGTGGCAGGTTCCATGAAGTTGGAATTGGCTCAGTATCGTGAGGTGGCTGCTTTTGCACAGTTCGGCTCCGATCTGGACGCATCCACCCAGCAGCTGTTGAACAGGGGTGTTCGACTCACAGAACTGCTGAAACAAGGCCAGTACGGTGAGTGAACCTTTTGTAAATATCCTATGTAACACAGTGGATAACTCTCCATAGTATGAAACTTTTTCCCCTCACAAATCTGGGTCTGTACTATTTATTTCTTCTGTTCAAATTTCCCTCAGGGTCGCATTGTTTTTACTCATGCAAACAAATGAAATGTAATTTAAGGCTCTTTGAAAGAATTTATTATGATCGAAAACCACATTTGAAGTTCCAAATTCTGATTCCCATCTATGTTAAAATGAATTTTTCAATGGTCAGTGCTAGAAACTTTAGGAAAGAAATCATTTAATTGTTCCGAAAATTTTGGACTATTGATTACGAAAATGTATGTCCGAAAA
Nlowderi_upperFiresCreek_N820 ---------------TAATTTTTAAAAATACTAATTGTCCATTCCCTCATGCCAGACATGTCTGTTTTTTATATTAGATGGGGAAGAATATTATTTGGAAATTGTAAAATATTCTAACAACAGTAGATAATTATTTGGTGTCCATAACAGAAAAAGGAAATGATTGTATGAAAAATGAAATCTCAGATAGATTTTGGCAAGATGGAAAAGAATCTGCTTTTATTCTTATGTGTAACTTTAGTTTTTGAATGTCTATCCTTCTGACTTTGTACTGTTTTCCTTTTCTGCTTTTATAAATAAGAATAAGTCAGGGGGCATCAATTGTTGAAAATAAAAATGTGGAATGTGCTATCAAGATTTTTTTCATCTAATTCATAAAGCACATCTTGTATGTGTTGTAGGTGGCAGGTTCCATGAAGTTGGAATTGGCTCAGTATCGTGAGGTGGCTGCTTTTGCACAGTTCGGCTCCGATCTGGACGCATCCACCCAGCAGCTGTTGAACAGGGGTGTTCGACTCACAGAACTGCTGAAACAAGGCCAGTACGGTGAGTGAACCTTTTGTAAATATCCTATGTAACACAGTGGATAACTCTCCATAGTATGAAACTTTTCCCCCTCTCAAATCTGGGTCTGTACTATTTATTTCTTCTGTTCAAATTTCCCTCAGGGTCGCATTGTTTTTACTCATGCAAACAAATGAAATGTAATTTAAGGCTCTTTGATAGAATTTATTATGATCGAAAACCACATTTGAAGTTCCAAATTCTGATTCCCATCTATGTTAAAATGAATTTTTCAATGGTCAGTGCTAGAAACTTTAGTAAAGAAATCATTTAATTGTTCCGAAAATTTTGGACTTTTGATTACGAAAATGTATGGGCGAAGT
Nlula_BeeRockCave_G2091 --------------------------------CATTGTCCATTCTCTCATGCCAGACATGTCTGTTTTTTATATTAGATGGGGAAGAATATTGTTTGGAAATTGTAAAATATTCTAACAACAGTCGAGAACTATTTGGTGTCCATAACAGAAAAAGGAAATCATTGTATGAAAAATGAAATCTCAAATAGATTTTGGCAAAATGTAAAAGAATCTGCTTATATTCTTATGTGTAACTTCAGTTTTTGAATGTCTATCCTTCTGATTTTGTACTGTTTTCCTTTTCTGCTTTTATAAATAAGAATAAGTAAGGAGGCATCAACTGTTGAAAATAAAAATGTGGAATGTGCTATCAAGATTTTTTTCATCTAATTCATAAAGCACATCTTGTGTGTGTTGTAGGTGGCAGGTTCCATGAAGTTGGAATTGGCCCAGTATCGTGAGGTGGCTGCTTTTGCACAGTTCGGCTCCGATCTGGACGCATCCACCCAGCAGCTGTTGAACAGGGGTGTTCGACTCACAGAACTGCTGAAACAGGGACAGTACGGTGAGTGAACCTTTAGTAAATATCCTTTGTAACACAGTGGATAACTCTCCATAGTAAGAAACTTTTTTTTCTCACGAATCTGGGTCTGTATTATTTATTTCTTCTGTTCAAATTTCCCACAGGGTAACATTG-TTTTACTCATGTAAACAAATGAAATGTAGTTTAAGGCTCTTTGATAGAATTTATTACGGTCAAATACCACATTTGAAGTTCCAAATTCTGATTCCCATCTTTGTT-AAATGAATTTTTCAATGGTCAGTGCTAGAAACTTTAGGCCGGAAATCATTTAGTTGTTTCGAAAATTTTGGACTATTGATTATGTAAATGTATGTCCGAAAA
Nlula_LulaFallsCave_G2084 ---------TATTAGTAATTTTTAAAAATACTCATTGTCCATTCTCTCATGCCAGACATGTCTGTTTTTTATATTAGATGGGGAAGAATATTATTTGGAAATTGTAAAATATTCTAACAACAGTCGAGAACTATTTGGTGTCCATAACAGAAAAAGGAAATCATTGTATGAAAAATGAAATCTCAAATAGATTTTGGCAAGATGTAAAAGAATCTGCTTATATTCTTATGTGTAACTTCAGTTTTTGAATGTC--TCCTTCTGATTTTGTACTGTTTTCCTTTTCTGCTTTTATAAATAAGAATAAGTAAGGAGGCATCAACTGTTGAAAATAAAAATGTGGAATGTGCTATCAAGATTTTTTTCATCTAATTCATAAAGCACATCTTGTGTGTGTTGTAGGTGGCAGGTTCCATGAAGTTGGAATTGGCCCAGTATCGTGAGGTGGCTGCTTTTGCACAGTTCGGCTCCGATCTGGACGCATCCACCCAGCAGCTGTTGAACAGGGGTGTTCGACTCACAGAACTGCTGAAACAGGGACAGTACGGTGAGTGAACCTTTAGTAAATATCCTTTGTAACACAGTGGATAACTCTCCATAGTAAGAAACTTTTTTTTCTCACGAATCTGGGTCTGTATTATTTATTTCTTCTGTTCAAATTTCCCACAGGGTGACATTG-TTTTACTCATGTAAACAAATGAAATGTAGTTTAAGGCTCTTTGATAGAATTTATTACGGTCAAATACCACATTTGAAGTTCCAAATTCTGATTACCATCTTTGTT-AAATGAATTTTTCAATGGTCAGTGCTAGAAACTTTAGGCCGGAAATCATTTAGTTGTTTCGAAAATTTTGGACTATTGATTATGTAAATGTATGTCCGAAAA
Nmimus_NealsSink_N329 ----------------------------------------------------------TGTCTGTTTTTTATATTACATGGGGAAGAATATTATTTGGAAATTGTAAAATATACCAACAGTCG-AGATATATATTTGATGTCCATAACAGAAAAAGGAAATCATTGTATGAAAAATGAAATCTCAGATAGATTTTGGCAAGATGGAAAAAAATCTGCTTATATTCTTATATGTAATTTTAGTTTTTGAATGTCTATCTTTTTGACTTTGTACTGTTTTTCTTTTCTGCTTTTATAAATAAGAATAAGTAAGAGGGTATCAACTGTTGAAAATAAAAATATGAAATGTGC-ATCAAGA-ATGTTTCATCTAATTCATAAAGCACATCTTGTGTGTGTTGTAGGTGGCCGGTTCCATGAAGTTGGAATTGGCCCAGTATCGTGAGGTGGCTGCTTTTGCACAGTTCGGCTCCGATCTGGACGCATCCACCCAGCAGCTGTTGAACAGGGGTGTTCGACTCACAGAACTGCTGAAACAGGGACAGTACGGTGAGTGAACCTTTTGTAAATATCCTTTGAAACACAGTGGATAACTCTCCATAGTATGAAACTTTTTTCCCTTACAAATCTGGGTCTGGACTATTTATTTCTTCTGTTCAAATTTCCCTCGGGGTGACATTGTTTTTACTCATGCAAACAAATGAAATGTAATTCAAGGCTCTTTGATAGGATTTATTACGGTCGAAAACCACATTTGAAGTTCCAAGACTC-----CCGTCTATGTTGAAATGAATTTTTCAATGGTCAGTGCTAGAAACTTTAGGAAGGAAATCATTTAATTGTTCCGAAAA-------------------------------------
Nmimus_Straleys_N625 ------------TAGTGATTTTTAAAAATACTAATTGTCCATTCCCTCTCGCCAGACATGTCTGTTTTTTATGTTACATGGGGAAGAATATTATTTGGAAATTGTAAAATATCCCAACAGTTG-AGATAAATATTTGATGTCCATAACAGAAAAAGGAAATCATTGTATGAAAAATGAAATCTCAGATAGATTTTGGCAAGATGGAAAAAAATCTGCTTATATTCTTATATGTAATTTTAGTTTTTGAATGTCTATCTTTTTGACTTTGTACTGTTTTTCTTTTCTGCTTTTATAAATAAGAATAAGTAAGGGGGTATCAACTGTTGAAAATAAAAATATGAAATGTGC-ATCAAGA-ATGTTTCATCTAATTAATAAAGCACATCTTGTGTGTGTTGTAGGTGGCCGGTTCCATGAAGTTGGAATTGGCCCAGTATCGTGAGGTGGCTGCTTTTGCACAGTTCGGCTCCGATCTGGACGCATCCACCCAGCAGCTGTTGAACAGGGGTGTTCGACTCACAGAACTGCTGAAACAGGGACAGTACGGTGAGTGAACCTTTTGTAAATATCCTTTGAAACACAGTGGATAACTCTCCATAGTATGAAACTTTTTTCCCTTACAAATCTGGGTCTGGACTATTTATTTCTTCTGTTCAAATTTCCCTCGGGGTGACATTGTTTTTACTCATGCAAACAAATGAAATGTAATTCAAGGCTCTTTGATAGGATTTATTACGGTCGAAAACCACATTTAAAGTTCCAAGACTC-----CCGTCTATGATAAAATGAATTTTTCAATGGTCAGTGCTAGAAACTTTAGGAAGGAAATCATTTAATTGTTCCGAAAATTTTGGACAATTGATTATGAAAATGTA----------
Nnasicus_CaneyFork_N171 TATCAGAAATATTAGTAATTTTTAAAAATACTAATTGTCCATTCACTCTCGCCAGTCGTGTCTGTTTTTTATATTAGATGGGGAAGAATATTATTTGGAAATTGAAAAATATTCTAACAGTTG-AGATAAATATTTGATGTCCATAACAGAAAAAGGAAATCATTGTATGAAAAATGAAATCTCAGACAGATTTTGGCAAGATGGAAAAGAATATACTCATATTCTTATGTGTAATTTTAGTTTTTGAATGTCTATCCTTTTGACTTTGTACTGTTTTTCTTTTCTGCTTTTATAAATAAA-------CAGAATGGTTCAACTGTTGAAAATAAAAATG-------TGCTATCAAGA-ATTTTTCATCTAATTCATGAAGCACATC---------TTGTAGGTGGCAGGTTCCATGAAGTTGGAATTGGCCCAGTATCGTGAGGTGGCTGCTTTTGCACAGTTCGGCTCCGATCTGGACGCATCCACCCAGCAGCTGTTGAACAGGGGTGTTCGACTCACAGAACTGCTGAAACAGGGACAGTACGGTGAGTGAACCTTTTGTAAATATCCTTTATAACACAGTAGATAACTCTCCATAGTATGAAACTTTCCCCCCTTACAAATCTGGGTCTGTTCTATTTATTTCTTCTGTTCAAATTTCCCTCAGGGTGACATTGTTCTTACTCATGCAAACAAATTAAATGTCATTTAAGGCTCTTTGATAGAATTTATTACGGTTGAAAACCACATTTGAGGTTCCAATGTCC-----CCATCTATGAC-------------------------------------------------------------------------------------------------------
Nnasicus_ConnosteeFalls_N696 -----------------------------------------TTCCCTCTCGCCAGTCATGTCTGTTTTTTATATTAGATGGGGAACAATATTATTTGGAAATTGTAAAATATTCTAACAGTTG-AGATAAATATTTGATGTTCATAACAGAAAAAGGAAATCATTGTATGAAAAATAAAATCTCAGACAGATTTTGGCAAGATGGAAAAGAATATACTTATATTCTTATGTGTAATTTTAGTTTTTGAATGTCTATCCTTTTGACTTTGTACTGTTTTTCTTTTCTGCTTTTATAAATAAG-------CAGAATGGTTCAACTGTTGAAAATAAAAATG-------TGCTATCAAGA-ATTTTTCATCTAATTCATAAAGCACATC---------TTGTAGGTGGCAGGTTCCATGAAGTTGGAATTGGCCCAGTATCGTGAGGTGGCTGCTTTTGCACAGTTCGGCTCCGATCTGGACGCATCCACCCAACAGCTGTTGAACAGGGGTGTTCGACTCACAGAACTGCTGAAACAGGGACAGTACGGTGAGTGAACCTTTTGTAAATATCCTTTATAACAC---AGATAACTCTCCATAGTATGAAACTTTTTCCCCTCACAAATCTGGGTCCGTTCTATTTATTTCTTCTGTTCAAATTTCCCTCAGGGTGACATTGTTCTTACTCATGCAAACAAATTAAATGTCATTTAAGGCTCTTTGATAGAATTTATTACGGTCGAAAACCACATTTGAGGTTCCAATGTCC-----CCATCTATGAC-------------------------------------------------------------------------------------------------------
Nnasicus_CoweeTrain_N189 TATCAGAAATATTAGTAATTTTTAAAAATACTAATTGTCCATTCCCTCTCGCCAGTCGTGTCTGTTTTTTATATTAGATGGGGAAGAATATTATTTGGAAATTGTAAAATATTCTAACAGTTG-AGATAAATATTTGATGTCCATAACAGAAAAAGGAAATCATTGTATGAAAAATGAAATCTCAGACAGATTTTGGCAAGATGGAAAAGAATATACTCATATT-TTATGTGTAATTTTAGTTTTTGAATATCTATCCTTTTGACTTTGTACTGTTTTTCTTTTCTGCTTTTATAAATAAA-------CAGAATGGTTCAACTGTTGAAAATAAAAATGTGAAATGTGCTATCAAGA-ATTTTTCATCTAATTCATGAAGCACATC---------TTGTAGGTGGCAGGTTCCATGAAGTTGGAATTGGCCCAGTATCGTGAGGTGGCTGCTTTTGCACAGTTCGGCTCCGATCTGGACGCATCCACCCAGCAGCTGTTGAACAGGGGTGTTCGACTCACAGAACTGCTGAAACAGGGACAGTACGGTGAGTGAACCTTTTGTAAATATCCTTTATAACACAGTAGATAACTCTCCATAGTATGAAACTTCCCCCCCTTACAAATCTGGGTCTGTTCTATTTATTTCTTCTGTTCAAATTTCCCTCAGGGTGACATTGTTCTTACTCATGCAAACAAATTAAATGTCATTTAAGGCTCTTTGGTAAAATTTATTACG------------------------------------------------------------------------------------------------------------------------------------------------------
Npaynei_Grindstaff_N646 --------------------------------------------------------CATGTCTGTTTTTTATATTAGATGGGGAAGAATATTATTTGGAAATTGTAGAATATTCCAACAGTCG-AGATAAATATTTGATGTCCATAACAGAAAAAGGAAATCATTGTATGAAAAATGAAATCTCAGATAGATTTTGGCAAGATGGAAAAGAATCCGCTTATATTCTTATATGTAATTTTAGTTTTTGAATGTCTATCCTTTTGACTTTGTACTGTATTTCTTTTCTGCTTTTATAAATAAGAATAAGTAAGAAAGTATCAACTGTTGAAAATAAAAATATGAAATGTGC-ATCAAGA-ATTTTTCATCTAATTCATAAAGCACATCTTGCGTGTGTTGTAGGTGGCCGGTTCCATGAAGTTGGAATTGGCCCAGTATCGTGAGGTGGCTGCTTTTGCACAGTTCGGCTCCGATCTGGACGCATCCACCCAGCAGCTGTTGAACAGGGGTGTTCGACTCACAGAACTGCTGAAACAGGGACAGTACGGTGAGTGAACCTTTTGTAAATATCCTTTGTAACACAGTGGATAACTCTCCATAGTATGAAACTTTTTTCCCTTACAAATCTGGGTCTGTACTATTTATTTCTTCTGTTCAAATTTCCCTCAGGGTGACATTGTTTTTACTCATGCAAATCAATGAAATGTAATTTAAGGCTCTTTGATACAATTTATTACGGTCGAAAACCACATTTGAAGTTCCAAGACTC-----CCATCTATGCTGAAATGAATTTTTCAATGGTCAGTGCTAGTAACTTTAGGAAGGAAATCATTTAATTGTTCCGAAAATTTTGGACTATTGATTACGAAAATGTATGTCCGAAAA
Npaynei_NorrisDamCave_N348 -------------AGTAATTTTTAAAAATACTAATGGTCCATTCCCTCTCGCCAGACATGTCTGTTTTTTATATTAGATGGGGAAGAATATTATTTGGAAATTGTAGAATATTCCAACGGTCG-AGATAAATATTTGATGTCCATAACAGAAAAAGGAAATCATTGTATGAAAAATGAAATCTCAGATAGATTTTGGCAAGATGGAAAAGAATCCGCTTATATTCTTATATGTAATTTTAGTTTTTGAATGTCTATCCTTTTGACTTTGTACTGTATTTCTTTTCTGCTTTTATAAATAAGAATAAGTAAGAAAGTATCAACTGTTGAAAATAAAAATATGAAATGTGC-ATCAAGA-ATTTTTCATCTAATTCATAAAGCACATCTTGCGTGTGTTGTAGGTGGCCGGTTCCATGAAGTTGGAATTGGCCCAGTATCGTGAGGTGGCTGCTTTTGCACAGTTCGGCTCCGATCTGGACGCATCCACCCAGCAGCTGTTGAACAGGGGTGTTCGACTCACAGAACTGCTGAAACAGGGACAGTACGGTGAGTGAACCTTTTGTAAATATCCTTTGTAACACAGTGGATAACTCTCCATAGTATGAAACTTTTTTCCATTACAAATCTGGGTCTGTACTATTTATTTCTTCTGTTCAAATTTCCCTCAGGGTGACATTGTTTTTACTCATGCAAATCAATGAAATGTAATTTAAGGCTCTTTGATACAATTTATTACGGTCGAAAACCACATTTGAAGTTCCAAGACTC-----CCATCTATGCTAAAATGAATTTTTCAATGGTCAGTGCTAGTAACTTTAGGAAGGAAATCATTTAATTGTTCCGAAAAT------------------------------------
Npaynei_UnakaMtns_N943 -----------------------------------------TTCGGCTTCGGCA---AGGTCCCCGATTCCGGATAAGCGGGGTTTTACTGTATTTGGAAATTGTAAAATATTCCAACAGTTG-AGATAAATATTTGATGCCCATAACAGAAAAAGGAAATCATTGTATGAAAAATGAAATCTCGGATAGATTTTGGCAAGATGGAAAAGAATCCGCTTATATTCTTATATGTAATTTTAGTTTTTGAATGTCTATCCTTTTGACTTTGTACTGTATTTCTTTTCTGCTTTTATAAATAAGAATAAGTAAGGGGGTATCAACTGTTGAAAATAAAAATATGAAATGTGC-ATCAACA-ATTTTTCATCTAATTCATAAAGCACATCTTGTGTGTGTTGTAGGTGGCCGGTTCCATGAAGTTGGAATTGGCCCAGTATCGTGAGGTGGCTGCTTTTGCACAGTTCGGCTCCGATCTGGACGCATCTACCCAGCAGCTGTTGAACAGGGGTGTTCGACTCACAGAACTGCTGAAACAGGGACAGTACGGTGAGTGAACCTTTTGT----A---------ACACAGTGGATAACTCTCCATAGTATGAAACTTTTTTCCCTTACAAATCTGGGTCTGTACTATTTATTTCTTCTGTTCAAATTTCCTTCAGGGTGACATTGTTTTTACTCATGCAAACAAATGAAATGTAATTTAAGGCTCTTTGATAGAATTTATTACGGTCGAAAATCACATTTGAAGTTCCAAGACTC-----CCATCTATGTTAAAATGAATTTTTCAATGGTCAGTGCTAGTAACTTTAGAAAAGAAATCATTTAATTGTTCCGAAAATTTTGGACTATTGATTACGAAAATGTATGTCTGAAAA
Npecki_HaskellSims_G3697 TAACATAAATGTAAGTAATCAATAATGATTCTTCCCGTCT------TCATGCCAGACACATCCTTTTTTTATATGGGATGGGGAAGAATATTATTTGGAAATTGTAAAATATTCTATCAACAGCTGAGAACTATTTGATGTCCATAACACAAAAAGGAAATCATTGTATGAAAAGTGAAATCTCCGATTGATTTTGGCAAGATGGAAAAGAATCTGTTTATATTCTTATGTGTAACTTTAATTCTTGAATGTCCATCCTTCTGACTTTGTACTG--TTTTTTTCCCTGCTTCTTAAATAAGAATAAGTAAGGTGGCATCAGCTGTTGAAAATAAAAATAGGGAATGTGCTATCAAGA-GTTTTTCATCTAATTCATAAAGCACATCTTATGTGTGTTGTAGGTGGCAGGTTCCATGAAGTTGGAATTGGCCCAGTATCGTGAGGTGGCTGCTTTTGCACAGTTTGGCTCCGATCTGGATGCATCCACCCAGCAGCTGTTGAACAGGGGTGTTCGACTCACAGAACTGCTGAAACAGGGACAGTACGGTGAGTGAACCTTTTATAAATATCCTTTGTAACATACTGGATAATTCTCCATAGTATGAAACTTTTCCCTCTCACAAATCTGGATCTGTACTATTTATTTTTTCTGTACAAATTTCTCTCACAGTGATATTATTTTTACTCCCGCAAACAAATGAATTGTAGTTTAAGGCTCTTTGATCAAATTTATTACGGTCGAAATCCATATTTGAAGTTCCAAGGCCTGATTCCCATCTATGTTAAAATGAATTTTTAAAGGGTCAGTGCTGGAAATGTTAGGAAGAGAATCATTTAATTTTACCTGAAATTTTTTTTTGTTTGTTATGTTATTGTATTCTTAAAAA
Npecki_HurricaneMazeCave_G2100 TAACATAAATGTAAGTAATCAATAATGATTCTTCCCGTCT------TCATGCCAGACACATCCTTTTTTTATATGGGATGGGGAAGAATATTATTTGGAAATTGTAAAATAGTCTATCAACAGCTGAGAACTATTTGATGTCCCTAACACAAAAAGGAAATCATTGTATGAAAAGTGAAATCTCGGATAGATTTTGGCAAGATGGAAAAGAATCTGTTTATAATTGTATGTGTAACTTTAGTTTTTGAATGTCCATCCTTCTGACTTTGTACTG-TTTTTTTCCTCTGCTTCTTAAATAAGAATAAGTAAGGTGGCATCAGCTGTTGAAAATAAAAATATGGAATGTGCTCTCAAGA-GTTTTTCATCTAATTCCTAAAGCACATCTTATGTGTGTTGTAGGTGGCAGGTTCCATGAAGTTGGAATTGGCCCAGTATCGTGAGGTGGCTGCTTTTGCACAGTTTGGCTCCGATCTGGATGCATCCACCCAGCAGCTGTTGAACAGGGGTGTTCGACTCACAGAACTGCTGAAACAGGGACAGTACGGTGAGTGAACCTTTTATAAATATCCTTCGTAACATACTGGATAATTCTCCATAGTATGAAACTTTTCCCTCTCACAAATCTGGGTCTGTACTATTTATTTCTTCTGCACAAATTTCTCTCA--GTGATATTATTTTTACTCCCGCAAACAAATGAATTGTAGTTTAAGGCTCTTTAATAAAATTTATTACGGTTAAAATCCATATTTGAAGTTCCAAGGTCTGATTCCCATCTATGTTAAAACGAATTTTTAAAGGGTCTGGTCTAGAAATGTTAGGAAGAAAATCATTTAATTTTACCTGAAATTTTTTCTTGTTTGTTATGTT------TTCTTAAAAA
Npecki_Monteagle_N062 --------------------------------------------------------------------------GGGATGGGGAAGAATATTATTTGGAAATTGTGAAATATTCTATCAACAGCTGAGAATTATTTGATGTCCATAACACAAAAAGGAAATCATTGTA-------TGAAATCTCGGATAGATTTTGGCAAGATGGAAAAGA-----TTTATAATTTTATGTGTAACTTTAGTTTTTGATTGTCCATCCTTCTGACTTTGTACTGTTTTTTTTTCCCTGCTTCTTAAATAAGAATAAGTAAGGTGGCATCAGCTGTTGAAAATAAAAATATGGAATGTGCTCTCAAGA-GCTTTTCATCTAATTCCTAAAGCACATCTTCTGTGTGTTGTAGGTGGCAGGTTCCATGAAGTTGGAATTGGCCCAGTATCGTGAGGTGGCTGCTTTTGCACAGTTTGGCTCCGATCTGGATGCATCCACCCAGCAGCTGTTGAACAGGGGTGTTCGACTCACAGAACTGCTGAAACAGGGACAGTACGGTGAGTGAACCTTTTATAAATATCCTTCGTAACATACTGGATAATTCTCCATAGTATGAAACTTTTCCCTCTCACAAATCTGGGTCTGTACTATTTATTTCTTCTGCACAAATTTCTCTCAGGGTGATATTATTTTTACTCCCGCAAACAAATGAATTGTAGTTTAAGGCTCTTGGATAAAATTGATTACGGTCAAAATCCATATTTGAAGTTCCAAGGTTTGATTCCCATCTAGGTTAAAACGAATTTTTAAAGGGTCCGGGCTAGAAATGTTAGGAAGAAAATCATTTAATTTTACCTGAAATTTTTTCTTGTTTGTTATGTT------TTCTTAAAAA
Nperlakyi_SChimneys_N1079 ---------TATTAGTAATTTTTAAAAATACTAATTGTCCATTCCCTCATGCCAGACATGTCTGTTTTTTATATTAGATGGGGAAGAATATTATTTGGAAATTGTAAAATATTCTAACAACAGTAGATAATTATTTGGTGTCCATAACAGAAAAAGGAAATGATTGTATGAAAAATGAAATCTCAGATAGATTTTGGCAAGATGGAAAAGAATCTGCTTATATTCTTATGTGTAACTTTAGTTTTTGAATGTCTATCTTTCTGACTTTGTACTGTTTTCCATTTCTGCTTTTATAAATAAGAATAAGTAAGGAGGCATCAATTGTTGAAAATAAAAATGTGGAATGTGCTATCAAGATTTTTTTCATCTAATTCATAAAGCACATCTTGTATGTGTTGTAGGTGGCAGGTTCCATGAAGTTGGAATTGGCTCAGTATCGTGAGGTGGCTGCTTTTGCACAGTTCGGCTCCGATCTGGACGCATCCACCCAGCAGCTGTTGAACAGGGGTGTTCGACTCACAGAACTGCTGAAACAGGGCCAGTACGGTGAGTGAACCTTTTGTAAATATCCTTTGTAACACTGTGGAAAACTCTCCATAGTATGAAACTTTTTTCCCTCACAAATCTGGGTCTGTACTATTTATTTCTTCTGTTCAAATTTCCCTCAGGGTCACATTGTTTTTACTCATGCAAACAAATGAAATGTAATTTAAGGCTCTTTGATAGAATTTATTACGATCGAAAACCACATTTGAAGTTTCAAATTCTGATTCCCATCTATGTTAAAATGAATTTTTCAATGGTCAGTGCTAGAAACTTTAGGAAGGAAATCATTTAATTGTTCCGAAAATTTTGGACTATTGATTACGAAAATGTATGTCCGGAAA
Nperlakyi_SChimneys_N1080 TATCAGAAATATTAGTAATTTTTAAAAATACTAATTGTCCATTCCCTCATGCCAGACATGTCTGTTTTTTATATTAGATGGGGAAGAATATTATTTGGAAATTGTAAAATATTCTAACAACAGTAGATAATTATTTGGTGTCCATAACAGAAAAAGGAAATGATTGTATGAAAAATGAAATCTCAGATAGATTTTGGCAAGATGGAAAAGAATCTGCTTATATTCTTATGTGTAACTTTAGTTTTTGAATGTCTATCTTTCTGACTTTGTACTGTTTTCCATTTCTGCTTTTATAAATAAGAATAAGTAAGGAGGCATCAATTGTTGAAAATAAAAATGTGGAATGTGCTATCAAGATTTTTTTCATCTAATTCATAAAGCACATCTTGTATGTGTTGTAGGTGGCAGGTTCCATGAAGTTGGAATTGGCTCAGTATCGTGAGGTGGCTGCTTTTGCACAGTTCGGCTCCGATCTGGACGCATCCACCCAGCAGCTGTTGAACAGGGGTGTTCGACTCACAGAACTGCTGAAACAGGGCCAGTACGGTGAGTGAACCTTTTGTAAATATCCTTTGTAACACTGTGGAAAACTCTCCATAGTATGAAACTTTTTTCCCTCACAAATCTGGGTCTGTACTATTTATTTCTTCTGTTCAAATTTCCCTCAGGGTCACATTGTTTTTACTCATGCAAACAAATGAAATGTAATTTAAGGCTCTTTGATAGAATTTATTACGATCGAAAACCACATTTGAAGTTTCAAATTCTGATTCCCATCTATGTTAAAATGAATTTTTCAATGGTCAGTGCTAGAAACTTTAGGAAGGAAATCATTTAATTGTTCCGAAAATTTTGGACTATTGATTACGAAAATGTATGTCCGGAAA
Nreclusus_Clingmans_N252 TATCAGAAATATTAGTAATTTTTAAAAATACTAATTGTCCATTCCCTCATGCCAGACATGTCTGTTTTTTATATTAGATGGGGAAGAATATTATTTGGAAATTGTAAAATATTCTAACAACAGTAGATAATTATTTGGTGTCCATAACAGAAAAAAGAAATGATTGTATGAAAAATGAAATCTCAGATAGATTTTGGCAAGATGGAAAAGAATCTGCTTATATTCTTATGTGTAACTTTAGTTTTTGAATGTCTATCTTTCTGACTTTGTACTGTTTTCCTTTTCTGCTTTTATAAATAA-AATAAGTAAGGAGGCATCAATTGTTGAAAATAAAAATGTGGAATGTGCTATCAAGATTTTTTTCATCTAATTCATGAAGCACATCTTGTATGTGTTGTAGGTGGCAGGTTCCATGAAGTTGGAATTGGCTCAGTATCGTGAGGTGGCTGCTTTTGCACAGTTCGGCTCCGATCTGGACGCATCCACCCAGCAGCTGTTGAACAGGGGTGTTCGACTCACAGAACTGCTGAAACAGGGCCAGTACGGTGAGTGAACCTTTTGTAAATATCCTTTGTAACACAGTGGATAACTCTCCATAGTATGAAACTTTTTCCCCTCACAAATCTGGGTCTGTACTATTTATTTCTTCTGTTCAAATTTCCCTCAGGGTCACATTGTTTTTACTCATGCAAACAAATGAAATGTAATTTAAGGCTCTTTGATAAAATTTATTACGATCGAAAACCACATTTGAAGTTCCAAATTCTGATTCCCATCTATGTTAAAATGAATTTTTCAATGGTCAGTGGTAGAAACTTTAGGAAGGAAATCATTTAATTGTTCCGAAAATTTTGGACTATTGATTACGAAAATGTATGTCCGAAAA
Nreclusus_Newfound_N259 ---------------------------------------------------------------------------------------------------------------------------------------------------------------------------AAAATGAAATATCAGATAGATTTTGGCAAGATGGAAAAGAATCTGCTTATATTCTTATGTGTAACTTTAGTTTTTGAATGTCTATCTTTCTGACTTTGTACTGTTTTCCTTTTCTGCTTTTATAAATAA-AATAAGTAAGGAGGCATCAATTGTTGAAAATAAAAATGTGGAATGTGCTATCAAGATTTTTTTCATCTAATTCATAAAGCACATCTTGTATGTGTTGTAGGTGGCAGGTTCCATGAAGTTGGAATTGGCTCAGTATCGTGAGGTGGCTGCTTTTGCACAGTTCGGCTCCGATCTGGACGCATCCACCCAGCAGCTGTTGAACAGGGGTGTTCGACTCACAGAACTGCTGAAACAGGGCCAGTACGGTGAGTGAACCTTTTGTAAATATCCTTTGTAACACAGTGGATAACTCTCCATAGTATGAAACTTTTCCCCCTCACAAATCTGGGTCTGTACTATTTATTTCTTCTGTTCAAATTTCCCTCAGGGTCACATTGTTTTTACTCATGCAAACAAATGAAATGTAATTTAAGGCTCTTTGATAAAATTTATTACGATCGAAAACCACATTTGAAGTTCCAAATTCTGATTCCCATCTATGTTAAAATGATTTTTTCAATGGTCAGTGCTAGAAACTTTAGGAAGGAAATCATTTAATTGTTCCGAAAATTTTGGACTATTGATTACGAAAATGTATGTCCGAAAA
Nreclusus_Noland_N1051 ---------TATTAGTAATTTTTAAAAATACTAATTGTCCATTCCCTCATGCCAGACATGTCTGTTTTTTATATTAGATGGGGAAGAATATTATTTGGAAATTGTAAAATATTCTAACAACAGTAGATAATTATTTGGTGTCCATAACAGAAAAAAGAAATGATTGTATGAAAAATGAAATCTCAGATAGATTTTGGCAAGATGGAAAAGAATCTGCTTATATTCTTATGTGTAACTTTAGTTTTTGAATGTCTATCTTTCTGACTTTGTACTGTTTTCCTTTTCTGCTTTTATAAATAA-AATAAGTAAGGAGGCATCAATTATTGAAAATAAAAATGTGGAATGTGCTATCAAGATTTTTTTCATCTAATTCATAAAGCACATCTTGTATGTGTTGTAGGTGGCAGGTTCCATGAAGTTGGAATTGGCTCAGTATCGTGAGGTGGCTGCTTTTGCACAGTTCGGCTCCGATCTGGACGCATCCACCCAGCAGCTGTTGAACAGGGGTGTTCGACTCACAGAACTGCTGAAACAGGGCCAGTACGGTGAGTGAACCTTTTGTAAATATCCTTTATAACACAGTGGATAACTCTCCATAGTATGAAACTTTTTCCCCTCACAAATCTGGGTCTGTACTATTTATTTCTTCTGTTCAAATTTCCCTCAGGGTCACATTGTTTTTACTCATGCAAACAAATGAAATGTAATTTAAGGCTCTTTGATAAAATTTATTACGATCGAAAACCACATTTGAAGTTCCAAATTCTGATTCCCATCTATGTTAAAATGATTTTTTCAATGGTCAGTGCTAGAAACTTTAGGAAGGAAATCATTTAATTGTTCCGAAAATTTTGGACTATTGATTATGAAAATGTATGTCCG-AAA
Nreclusus_Smokemont_N1020 TATCAGAAATATTAGTAATTTTTAAAAATACTAATTGTCCATTCCCTCATGCCAGACATGTCTGTTTTTTATATTAGATGGGGAAGAATATTATTTGGAAATTGTAAAATATTCTAACAACAGTAGATAATTATTTGGTGTCCATAACAGAAAAAAGAAATGATTGTATGAAAAATGAAATCTCAGATAGATTTTGGCAAGATGGAAAAGAATCTGCTTATATTCTTATGTGTAACTTTAGTTTTTGAATGTCTATCTTTCTGACTTTGTACTGTTTTCCTTTTCTGCTTTTATAAATAA-AATAAGTAAGGAGGCATCAATTGTTGAAAATAAAAATGTGGAATGTGCTATCAAGATTTTTTTCATCTAATTCATAAAGCACATCTTGTATGTGTTGTAGGTGGCAGGTTCCATGAAGTTGGAATTGGCTCAGTATCGTGAGGTGGCTGCTTTTGCACAGTTCGGCTCCGATCTGGACGCATCCACCCAGCAGCTGTTGAACAGGGGTGTTCGACTCACAGAACTGCTGAAACAGGGCCAGTACGGTGAGTGAACCTTTTGTAAATATCCTTTGTAACACAGTGGATAACTCTCCTTAGTATGAAACTTTTCCCCCTCACAAATCTGGGTCTGTACTATTTATTTCTTCTGTTCAAATTTCCCTCAGGGTCACATTGTTTTTACTCATGCAAACAAATGAAATGTAATTTAAGGCTCTTTGATAAAATTTATTACGATCGAAAACCACATTTGAAGTTCCAAATTCTGATTCCCATCTATGTTGAAATGAATTTTTCAATGGTCAGTGCTAGAAACTTTAGGAAGGAAATCATTTAATTGTTCCGAAAATTTTAGACTATTG------------------------
Nroanensis_IngramBranch_N926 -----------------------------------------------------------------------------------------------------------------------GTCG-AGATAAATATTTGATGTCCATAACAGAAAAAGGAAATCATTGTATGAAAAATGAAATCTCAGATAGATTTTGGCAAGATGGAAAAGAATCCGCTTATATTCTTATATGTAATTTTAGTTTTTGAATGTCTATCCTTTTGACTTTGTACTGTATTTCTTTTCTGCTTTTATAAATAAGAATAAGTAAGGGGGTATCAACTGTTGAAAATAAAAATATGAAATGTGC-ATCAAGA-ATTTTTCATCTAATTCATAAAGCACATCTTGTGTGTGTTGTAGGTGGCCGGTTCCATGAAGTTGGAATTGGCCCAGTATCGTGAGGTGGCTGCTTTTGCACAGTTCGGCTCCGATCTGGACGCATCCACCCAGCAGCTGTTGAACAGGGGTGTTCGACTCACAGAACTGCTGAAACAGGGACAGTACGGTGAGTGAACCTTTTGTAAATATCCTTTGTAACACAGTGGATAACTCTCCATAGTATGAAACTTTTTTCCCTTACAAATCTGGGTCTGTACTATTTATTTCTTCTGTTCAAATTTTCCTCAGGGTGACATTGTTTTTACTCATGCAAATCAATGAAATGTAATTTAAGGCTCTTTGATACAATTTATTACGGTCGAAAACCACATTTGAAGTTCCAAGACT------------------------------------------------------------------------------------------------------------------------
Nroanensis_N_CarversGap_N928 TATCAGAAATATTAGTAATTTTTAAAAATACTAATTGTCCATTCCCTCTCGCCAGACATGTCTGTTTTTTATATTAGATGGGGAAGAATATTATTTGGAAATTGTAAAATATTCCAACAGTC---AATAAATATTTGATGTCCATAACAGAAAAAGGAAATCATTGTATGAAAAATGAAATCTCAGATAGATTTTGGCAAGATGGAAAAGAATCCGCTTATATTCTTATATGTAATTTTAGTTTTTGAATGTCTATCCTTTTGACTTTCTACTGTTTTTCTTTTCTGCTTTTATAAATAAGAATAAGTAAGGGGGTATCAACTGTTGAAAATAAAAATATGAAATGTG----CAAGA-ATTTTTCATCTAATTCATAAAGCACATCTTGTGTGTGTTGTAGGTGGCCGGTTCCATGAAGTTGGAATTGGCCCAGTATCGTGAGGTGGCTGCTTTTGCACAGTTCGGCTCCGATCTGGACGCATCCACCCAGCAGCTGTTGAACAGGGGTGTTCGACTCACAGAACTGCTGAAACAGGGACAGTACGGTGAGTGAACCTTTTGTAAATATCCTTTGTAACACAGTGGATAACTCTCCATAGTATGAAACTTTTTTCCCTTACAAATCTCGGTCTGTACTATTTATTTCTTCTGTTCAAATTTCCCTCAGGGTGACATTGTTTTTACTCATGCAAATCAATGAAATGTAATTTAAGGCTCTTTGATACAATTTATTACGGTCAAAAACCACATTTGAAGTTCCAAGACATGA--AACATCTATGTTAAAATGAATTTTTCAATGGTCAGTGCTAGAAACTTTAGGAAGGAAATCATTTAATTGTTCCGAAAATTTTGGACTATTGATTACGAAAATGTATGTCTGAAAA
Nroanensis_RoanHighBluff_N762 TATCAAAAACATTAGTAATTTTTAAAAATACTAATTGTCCATTCCCTCTCGCCAGACATGTCTGTTTTTTATATTAGATGGAGAAGAATATTATTTGGAAATTGTAAAATATTCCAACAGTCG-AGATAAATATTTGATGTCCATAACAGAAAAAGGAAATCATTGTATGAAAAATGAAATCTCAGATAGATTTTGGCAAGATGGAAAAGAATCCGCTTATATTCTTATATGTAATTTTAGTTTTTGAATGTCTATCCTTTTGACTTTGTACTGTATTTCTTTTCTGCTTTTATAAATAAGAATAAGTAAGGGGGTATCAACTGTTGAAAATAAAAATATGAAATGTG-CATGA----ATTTTTCATCTAATTCATAAAGCACGTCTTGTGTGTGTTGTAGGTGGCCGGTTCCATGAAGTTGGAATTGGCCCAGTATCGTGAGGTGGCTGCTTTTGCACAGTTCGGCTCCGATCTGGACGCATCCACCCAGCAGCTGTTGAACAGGGGTGTTCGACTCACAGAACTGCTGAAACAGGGACAGTACGGTGAGTGAACCTTTTGTAAATATCCTTTGTAACACAGTGGATAACTCTCCATAGTATGAAACTTTTTTCCCTTACAAATCTGGGTCTGTACTATTTATTTCTTCTGTTCAAATTTCCCTCAGGGTGACATTGTTTTTACTCATGCAAATCAATGAAATGTAATTTAAGGTACTTTGTTAGCAACGGTTTTGAATTGAAACTAAATACGAAGTTTTGTTGATTGATATTTAGTTGAATTAAGATGAAATT--------------------------------------------------------------------------------------------
Nsheari_BaldRiver_N1168 TATCAGAAATATTAGTAATTTTTAAAAATACTAATTGTCCATTCCCTCATGCCAGATATGTCTGTTTTTTATATTAGATGGGGAAGAATATTATTTGGAAATTGTAAAATATTCTAACAACAGTAGATAATTATTGGGTGTCCATAACAGAAAAAGGAAATGATTGTATGAAAAATGAAATCTCAGATAGATTTTGGCAAGATGGAAAAGAATCTGCTTATATTCTTACGTGTAACTTTAGTTTTTGAATGTCTATCCTTCTGACTTTGTACTGTTTTCCTTTTCTGCTTTTATAAATAAGAATAAGTCAGGAGGCATCAATTGTTGAAAATAAAAATGTGGAATGTGCTATCAAGATTTTTTCCATCTAATTCATAAAGCACATCTTGTATGTGTTGTAGGTGGCAGGTTCCATGAAGTTGGAATTGGCTCAGTATCGTGAGGTGGCTGCTTTTGCACAGTTTGGCTCCGATCTGGACGCATCCACCCAGCAGCTGTTGAACAGGGGTGTTCGACTCACAGAACTGCTGAAACAGGGCCAGTACGGTGAGTGAACCTTTTGTAAATATCCTTTGTAACACAGTGGATAACTCTCCATAGTATGAAACTTTTTCCTCTCACAAATCTGGGTCTGTACTATTTATTTCTTCTGTTCAAATTTCCCTCAGGGTCACATTGTTTTTACTCATGCAAACAAATGAAGTGTAATTTAAGGCTCTTTGATAAAATTTATTACGATCGAAAACCACATTTGAAGTTCCAAATTCTGATTCCCATCTATGTTAAAATGAATTTTTCAATGGTCAGTACTAGAAACTTTAGGAAGGAAATCAGTTAATTGTTCCAAAAATTTTGCACTATTGATTACGAAAATGTA----------
Nsheari_Cohutta_N826 ---------------------------ATACTAATTGTCCATTCCCTCATGCCAGACATGTCTGTTTTTTATATTAGATGGGGAAGAATATTATTTGGGAATTGTAAAATATTCTAACAACAGTAGATAATTATTGGGTGTCCATAACAGAAAAAGGAAATGATTGTATGAAAAATGAAATCTCAGATAGATTTTGGCAAGATGGAAAAGAATCTGCTTATATTCTTACGTGTAACTTTAGTTTTTGAATGTCTATCCTTCTGACTTTGTACTGTTTTCCTTTTCTGCTTTTATAAATAAGAATAAGTCAGGAGGCATCAATTGTTGAAAATAAAAATGTGGAATGTGCTATCAAGATTTTTTTCATCTAATTCATAAAGCACATCTTGTATGTGTTGTAGGTGGCAGGTTCCATGAAGTTGGAATTGGCTCAGTATCGTGAGGTGGCTGCTTTTGCACAGTTCGGCTCCGATCTGGACGCATCCACCCAGCAGCTGTTGAACAGGGGTGTTCGACTCACAGAACTGCTGAAACAGGGCCAGTACGGTGAGTGAACCTTTTGTAAATATCCTTTGTAACACAGTGGATAACTCTCCATAGTATGAAACTTTTTCCCCTCACAAATCTGGGTCTGTACTATTTATTTCTTCTGTTCAAATTTCCCTCAGGGTCACATTGTTTTTACTCATGCAAACAAATGAAATGTAATTTAAGGCTCTTTGATAAAATTTATTACGATCGAAAACCACATTTGAAGTTCCAAATTCTGATTCCCATCTATGTTAAAATGAATTTTTCAATGGTCAGTGCTAGAAACTTTAGGAAGGAAATCATTTAATTGTTCCGAAAATTTTGGACTATTGATTACAAAAATGTATGTCCGATAA
Nsheari_JoyceKilmer_N092 ---------------TAATTTTTAAAAATACTAATTGTCCATTCCCTCATGCCAGACATGTCTGTTTTTTATATTAGATGGGGAAGAATATTATTTGGGAATTGTAAAATATTCTAACAACAGTAGATAATTATTGGGTGTCCATAACAGAAAAAGGAAATGATTGTATGAAAAATGAAATCTCAGATAGATTTTGGCAAGATGGAAAAGAATCTGCTTATATTCTTACGTGTAACTTTAGTTTTTGAATGTCTATCCTTCTGACTTTGTACTGTTTTCCTTTTCTGCTTTTATAAATAAGAATAAGTCAGGAGGCATCAATTGTTGAAAATAAAAATGTGGAATGTGCTATCAAGATTTTTTTCATCTAATTCATAAAGCACATCTTGTATGTGTTGTAGGTGGCAGGTTCCATGAAGTTGGAATTGGCTCAGTATCGTGAGGTGGCTGCTTTTGCACAGTTCGGCTCCGATCTGGACGCATCCACCCAGCAGCTGTTGAACAGGGGTGTTCGACTCACAGAACTGCTGAAACAGGGCCAGTACGGTGAGTGAACCTTTTGTAAATATCCTTTGTAACACAGTGGATAACTCTCCATAGTATGAAACTTTTCCCCCTCACAAATCTGGGTCTGTACTATTTATTTCTTCTGTTCAAATTTCCCTCAGGGTCACATTGTTTTTACTCATGCAAACAAATGAAATGTAATTTAAGGCTCTTTGATAAAATTTATTACGATCGAAAACCACATTTGAAGTTCCAAATTCTGATTCCCATCTATGTAAAAATGAATTTTTCAATGGTCAGTGCTAGAAACTTTAGGAAGGAAATCATTTAATTGTTCCGAAAATTTTGGACTATTGATTACGAAAATGTATGTCCGAAAA
Nsilvanus_Elijay_N395 TATCATAAATATTAGTAATTTTTAAAAATACTAATTGTCCATTCTCTCGTACCAGACATGTCTGTTTTTTATATTAGATGGAGAAGAATATT-TTTGGAAATTGTAAAATATTCTAACAGTCG-AGATAACTATTTGGTGTCCATAACAGAAAAAGGAAATCATTGTATGAAAAATGAAATCTGAAATAGATTTTGGCAAGATGGAAAAGAATCTACTTATAATCTTATGTGTAACTTCAGTTTTTGAATGTCTATCCTTCTGACTTTGTACTGTTTTTCTTTTCTGCTTTTATAAATAAGAATAAG-------GCATCAACTGTTGAAAATAAAAATGTGGAATGTGCTATCAAGA-TTTTTTCATCTAATTCATAAAGCACATCTTCTGTATGTTGTAGGTGGCAGGTTCCATGAAGTTGGAATTGGCTCAGTATCGTGAGGTGGCTGCTTTTGCACAGTTCGGCTCTGATCTGGACGCATCCACACAACAGCTGTTGAACAGGGGTGTTCGACTCACAGAACTGCTGAAACAGGGACAGTACGGTGAGTGAACCTTTCGTAAATATTTTTTGTAGCACAGTGGATAACTCTCTATAGTATGAAACTTTTTTCTCTCTCGAATCTGGGCCTGTACTATTTATTTCTTCTGTTCAAATTTCCCTCAGGGTGACATTATTTTTATTCATGCAA-CAAATGAAATGTAGTTTAAGGCTCTTTGATAGAATTTATTACGGTTGAAAACCACATTTGAAATTCCAAATTATGACTACCATCTATGATAAAATGAATTTTTCAATGCTCAGTGCTAGAAACTTTAGGAAGGAAATCATTTTATTGTTCCAAAAATTTTGGACTATTGATTACGAAAATGTATGTCCGAAAA
Nsilvanus_GermanyCove_N1017 TATCATAAATATTAGTAATTTTTAAAAATACTAATTGTCCATTCCCTCGTGCCAGACATGTCTGTTTTTTATATTAGATGGAGAAGAATATT-TTTGGAAATTGTAAAATATTCTAACAGTCG-AGATAACTATTTGGTGTCCATAACAGAAAAAGGAAATCATTGTATGAAAAATGAAATCTCAAATAGATTTTGGCAAGATGGAAAAGAATCTACTTATATTCTTATGTGTAACTTCAGTTTTTGAATGTCTATCCTTCTGACTTTGTACTGTTTTTCTTTTCTGCTTTTATAAATAAGAATAAG-------GCATCAACTGTTGAAAATAAAAATGTGGAATGTGCTATCAAGA-TTTTTTCATCTAATTCATAAAGCACATCTTCTGTGTGTTGTAGGTGGCAGGTTCCATGAAGTTGGAATTGGCCCAGTATCGTGAGGTGGCTGCTTTTGCACAGTTCGGCTCTGATCTGGACGCATCCACACAACAGCTGTTGAACAGGGGTGTTCGACTCACAGAACTGCTGAAACAGGGACAGTACGGTGAGTGAACCTTTCGTAAATATCCTTTGTAGCACAGTGGATAA--CTCTATAGTATGAAACTTTTTTTTCTCTCGAATCTGGGCCTGTACTATTTATTTCTTCTGTTCAAATTTCCCTCAGGGTGACATTATTTTTATTCATGCAA-CAAATGAAATGTAGTTTAAGGCTCTTTGATAGAATTTATTACGGTTGAAAACCACATTTGAAATTCCAAATTATGACTACCATCTATGCTAAAATGAATTTTTCAATGCTCAGTGCTAGAAACTTTAGGAAGTAAATCATTTTATTGTTCCAAAAATTTTGGACTATTGATTACGAAAATGTATGTCCGAAAA
Nsilvanus_HeboMtn_N1029 ----------------------------------------------------------------------------------------------------------------------------------CTATTCGGTGTCCATAACAGAAAAAGGAAATCATTGTATGAAAAATGAAATCTCAAATAGATTTTGGCAAGATGGAAAAGAATCTACTTATATTCTTATATGTAACTTCAGTTTTTGAATGTCTATCCTTCTGACTTTGTACTGTTTTTCTTTTCTGCTTTTATAAATAAGAATAAG-------GCATCAACTGTTGAAAATAAAAATGTAGAATGTGCTATCAAGA-TTTTTTCATCTAATTCATAAAGCACATCTTCTGTGTGTTGTAGGTGGCAGGTTCCATGAAGTTGGAATTGGCCCAGTATCGTGAGGTGGCTGCTTTTGCACAGTTCGGCTCTGATCTGGACGCATCCACACAACAGCTGTTGAACAGGGGTGTTCGACTCACAGAACTGCTGAAACAGGGACAGTACGGTGAGTGAACCTTTCGTAAATATCCTTTGTAGCACAGTGGATAACTCTCTATAGTATGAAACTTTTTTTTCTCTCAAATCTGGGCCTGTACTATTTATTTCTTCTGTTCAAATTTCCCCCAGGGTGACATTATTTTTATTCATGCAA-CAAATGAAATGTAGTTTAAGGCTCTTTGATATAATTTATTACGGTTGAAAACCACATTTGAAATTCCAAATTATGACTACCATCTATGCTAAAATGAATTTTTCAATGCTCAGTGCTAGAAGCTTTAGGAAGGAAATCATTTAATTGTTCCAAAAATTTTGGACTATTGATTACGAAAATGTATGTCCGAAAA
Nstupkai_BlowholeWOS_N285 TATCAGAAATATTAGTAATTTTTAAAAATACTAATTGTCCATTCCCTCATGCCAGACATGTCTGTTTTTTATATTAGATGGGGAAGAATATTATTTGGAAATTGTAAAATATTCTAACAACAGTAGATAATTATTTGGTGTCCATAACAGAAAAAAGAAATGATTGTATGAAAAATGAAATCTCAGATAGATTTTGGCAAGATGGAAAAGAATCTGCTTATATTCTTATGTGTAACTTTAGTTTTTGAATGTCTATCTTTCTGACTTTGTACTGTTTTCCTTTTCTGCTTTTATAAATAA-AATAAGTAAGGAGGCATCAATTGTTGAAAATAAAAATGTGGAATGTGCTATCAAGATTTTTTTCATCTAATTCATAAAGCACATCTTGTATGTGTTGTAGGTGGCAGGTTCCATGAAGTTGGAATTGGCTCAGTATCGTGAGGTGGCTGCTTTTGCACAGTTCGGCTCCGATCTGGACGCATCCACCCAGCAGCTGTTGAACAGGGGTGTTCGACTCACAGAACTGCTGAAACAGGGCCAGTACGGTGAGTGAACCTTTTGTAAATATCCTTTGTAACACAGTGGATAACTCTCCATAGTATGAAACTTCCTCCCCTCACAAATCTGGGTCTGTACTATTTATTTCTTCTGTTCAAATTTCCCTCAGGGTCACATTGTTTTTACTCATGCAAACAAATGAAATGTAATTTAAGGCTCTTTGATAAAATTTATTACGATCGAAAACCACATTTGAAGTTCCAAATTCTGATTCCCATCTATGTTAAAATGAATTTTTCAATGGTCAGTGCTAGAAACTTTAGGAAGGAAATCATTTAATTGTTCCGAAAATTTTGGACTATTGATTAAGAAAATGTATGTCCGAAAA
Nstupkai_LittleRiver_N293 ----------------------------------------------------------TGTCTGTTTTTTATATTAGATGGGGAAGAATATTATTTGGAAATTGTAAAATATTCTAACAACAGTAGATAATTATTTGGTGTCCATAACAGAAAAAAGAAATGATTGTATGAAAAATGAAATCTCAGATAGATTTTGGCAAGATGGAAAAGAATCTGCTTATATTCTTATGTGTAACTTTAGTTTTTGAATGTCTATCTTTCTGACTTTGTACTGTTTTCCTTTTCTGCTTTTATAAATAA-AATAAGTAAGGAGGCATCAATTGTTGAAAATAAAAA--TGGAATGTGCTATCAAGATTTTTTTCATCTAATTCATAAAGCACATCTTGTATGTGTTGTAGGTGGCAGGTTCCATGAAGTTGGAATTGGCTCAGTATCGTGAGGTGGCTGCTTTTGCACAGTTCGGCTCCGATCTGGACGCATCCACCCAGCAGCTGTTGAACAGGGGTGTTCGACTCACAGAACTGCTGAAACAGGGCCAGTACGGTGAGTGAACCTTTTGTAAATATCCTTTGTAACACAGTGGATAACTCTCCATAGTATGAAACTTTCCCCCCTCACAAATCTGGGTCTGTACTATTTATTTCTTCTGTTCAAATTTCCCTCAGGGTCACATTGTTTTTACTCATGCAAACAAATGAAATGTAATTTAAGGCTCTTTGATAAAATTTATTACGATCGTAAACCACATTTGAAGTTCCAAATTCTGATTCCCATCTATGTTAAAATGAATTTTTCAATGGTCAGTGGTAGAAACTTTAGGAAGGAAAACATTTAATTGTTCCGAAAATTTTGGACTATTGATTACGAAAATGTATGTCCGAAAA
Nstygius_ObeLee_N0656 TGACATAAATGTAAGTAGTCGATAATGGTTCTTTCTGTTTATTCCCTCGTGCCAGACACGTCCGTTTTTTGTATATTGTAAAATTGAATATTATTTGGAAATTGTAAAATATTCTATCGACAGTAGATAACTATTTGGTGTCCATATCAGAAAAAGGAAATCATTGTATGAAAAATGAAATCTCGGATAGATTTTGTCAAGATGGAAAATAATCTGCTTAATTCT---TGTGTAACTTTAGTTTTTGAATGTCTGTCCTTCTGACTTTGTACTGTTTTTCTTTTCTGCTTTTGTAAATAAGAATTAGTAAGGGGGCATCAACTGCTGGAAATAAAAATATGGAATGTCCTATCAAGA-TTTTTTCATCTAATTCATAAAGCACATCTTATGTGTGTTGTAGGTGGCAGGTTCCATGAAGTTGGAATTGGCCCAGTATCGTGAGGTGGCTGCTTTTGCACAGTTCGGCTCCGATCTGGATGCATCCACCCAGCAGCTGTTGAACAGGGGTGTTCGACTCACAGAACTGCTGAAACAGGGACAGTACGGTGAGTGAACCTTTAGTAAATATCCTTTGTAACACAGTGGATAACTCTCCATAGTATGAAACCCCCCCCCCTCACAAATCTGGGTCTGTACTATTTATTTCTTCTGTTCAAATTTCCCTCAGGGTGATATTGTTTTTACTCATGCAAACAAATGAAATGTAGTTTCAGGCTCTTTGATAGAATTTATTGCGTTC--AAACCATATTTGAAGTTCCAAAGTCTGATTCCCATCTATGTTAAAATGAATTTTTCAAGGGTCAGTGCTAGAAACTTTAGGAAGGAAATCATTTAATTTTACCTGAAATTTTGAATGTGT-------------------------
Nstygius_RavenB_N1022 TGACATAAATGTAAGTAGTCGATAATGGTTCTTTCTGTTTATTCCCTCGTGCCAGACACGTCCGTTTTTTGTATATTGTAAAATTGAATATTATTTGGAAATTGTAAAATATTCTATCGACAGTAGATAACTATTTGGTGTCCATATCAGAAAAAGGAAATCATTGTATGAAAAATGAAATCTCGGATAGATTTTGTCAAGATGGAAAATAATCTGCTTAATTCT---TGTGTAACTTTAGTTTTTGAATGTCTGTCCTTCTGACTTTGTACTGTTTTTCTTTTCTGCTTTTGTAAATAAGAATTAGTAAGGGGGCATCAACTGCTGGAAATAAAAATATGGAATGTCCTATCAAGA-TTTTTTCATCTAATTCATAAAGCACATCTTATGTGTGTTGTAGGTGGCAGGTTCCATGAAGTTGGAATTGGCCCAGTATCGCGAGGTGGCTGCTTTTGCACAGTTCGGCTCCGATCTGGATGCATCCACCCAGCAGCTGTTGAACAGGGGTGTTCGACTCACAGAACTGCTGAAACAGGGACAGTACGGTGAGTGAACCTTTAGTAAATATCCTTTGTAACACAGTGGATAACTCTCCATAGTGTGAAACCCCCCCCCCTCACAAATCTGGGTCTGTACTATTTATTTCTTCTGTTCAAATTTCCCTCAGGGTGATATTGTTTTTACTCATGCAAACAAATGAAATGTAGTTTCAGGCTCTTTGATAGAATTTATTGCGTTC--AAACCATATTTGAAGTTCCAAAGTCTGATTCCCATCTATGTTAAAATGAATTTTTCAAGGGTCAGTGCTAGAAACTTTAGGAAGGAAATCATTTAATTTTACCTGAAATTTTGAAT-----------------------------
Ntempletoni_BaldMtns_N950 TATCAGAAATATTAGTTATTTTTAAAAATACTAATTGTCCATTCCCTCACGCCAGACATGTCCA-TTTTTATATTAGATGGGTAAGAATATTATTTGGAAATTGTAAAATATTCTAACGACATTAGATAAATATTGGATGTCCATAACAGAAAAAGGAAATCATTGTATGAAAAATGAAATCTCAGATAGATTTTGGCAAGATGGAAAAGAATCTGCTTATATTCTTATGTGTAACTTTAGTTTTTGA----TTATCCTTTTGACTTTGTACTGTTTTTCTTTTCTGCTTTTATAAATAAG---AAGTAAAGGGACATCAACTGTTGAAAATAAAAATGTGGAATGTGTTATCAAGATTTTTTTCATCTAATTCATAAAGCACATCT---ATGTGTTGTAGGTGGCAGGTTCCATGAAGTTGGAATTGGCCCAGTATCGTGAGGTGGCTGCTTTTGCACAGTTCGGCTCTGATCTGGATGCATCCACCCAGCAGCTGTTGAACAGGGGTGTTCGACTCACAGAACTGCTGAAACAGGGACAGTACGGTGAGTGAACCTTTTGCAAATATCCTTTGTAACACAGTGGATAACTCCCCATAGTATGAAACTTTTTCCCCTCACATTTCTGGGTCTGGACTATTTTTTTCTTCTGTTCAAATTTCCCTCAGGGTGACATTAGTTTTACTCATGCAAACAAATGAAATGAAA---------------------------------------------------------------TCCCTTCTATGTTAAAATGAACTTTTCAATGGTCAGTGCTAGAAACTGTAAGAAGGAAATCATTTAATTGTCCCGAAAATTTTGGACTATTGATTATGAAAATGTATGTCCGAAAA
Ntempletoni_ClarksCreek_N945 TATCAGAAATATTAGTTATTTTTCAAAATACTAATTGTCCATTCCCTCACGCCAGACATGTCCATTTTTTATATTAGATGGGTAAGAATATTATTTGGAAATTGTAAAATATTCTAACGACATTAGATAAATATTGGATGTCCATAACAGAAAAAGGAAATCATTGTATGAAAAATGAAATCTCAGATAGATTTTGGCAAGATGGAAAAGAATCTGCTTATATTCTTATGTGTAACTTTAGTTTTTGA----TTATCCTTCTGACTTTGTACTGTTTTTCTTTTCTGCTTTTATAAATAAG---AAGTAAAGGGGCATCAACTGTTGAAAATAAAAATGTGGAATGTGTTATCAAGATTTTTTTCATCTAATTCATAAAGCACATCT---ATGTGTTGTAGGTGGCAGGTTCCATGAAGTTGGAATTGGCCCAGTATCGTGAGGTGGCTGCTTTTGCACAGTTCGGCTCTGATCTGGATGCATCCACCCAGCAGCTGTTGAACAGGGGTGTTCGACTCACAGAACTGCTGAAACAGGGACAGTACGGTGAGTGAACCTTTTGTAAATATCCTTTGTAACACAGTGGATAACTCCCCATAGTACGAAACTTTTTACCCTCACAAGTCTGGGTCTGGACTATTTTTTTCTTCTGTTCAAATTTCCCTCAGGGTGACATTAGTTTTACTCATGCAAACAAATGAAATGAAA---------------------------------------------------------------TCCCTTCTATGTTAAAATGAACTTTTCAATGGTCAGTGCTAGAAACTGTAAGAAGGAAATCATTTAATTGTCCCGAAAATTTTGGACTATTGATTATGAAAATGTATGTCCGAAAA
Ntempletoni_ScronceCreekRd_N1223 TATCAGAAATATTAGTAATTTTTAAAAATACTAATTGTCCATTCCCTCACGCCAGACATGTCCATTTTTTATATTAGATGGGGAAGAATATTATTTGGAAATTGTAAAATATTCTAACGACATTAGATAAATATTGGATGTCCATAACAGAAAAAGGAAATCATTGTATGAAAAATGAAATCTCAGATAGATTTTGGCAAGATAGAAAAGAATCTGCTTATATTCTTATGTGTAACTTTAGTTTTTGA----TTATCCTTCTGACTTTGTACTGTTTTTCTTTTCTGCTTTTATAAATAAG---AAGTAAAGGGGCATCAACTGTTGAAACTAAAAATGTGGAATGTGTTATCAAGATTTTTTTCATCTAATTCATAAAGCACATCT---ATGTGTTGTAGGTGGCAGGTTCCATGAAGTTGGAATTGGCCCAGTATCGTGAGGTGGCTGCTTTTGCACAGTTCGGCTCTGATCTGGATGCATCCACCCAGCAGCTGTTGAACAGGGGTGTTCGACTCACAGAACTGCTGAAACAGGGACAGTACGGTGAGTGAACCTTTTGTGAATATCCTTTGTAACACAGTGGATAACTCCCCATAGTATGAAACTTTTTCCCCTCACAAATCTGGGTCTGGACTATTTTTTTCTTCTGTTCAAATTTCCCTCTGGGTGACATTAGTTTTACTCATGCAAACAAATGAAATGAAA---------------------------------------------------------------TCCCTTCTATGTTGAAATGAACTTTTCAATGGTCAGTGCTAGAAACTGTAAGAAGGAAATCATTTAATTGTCCCGAAAATTTTGGACTATTGATTATGAAAATGTATGTCCGAAAA
Ntennessensis_IndianCave_N052 -------------------------------------------------------------------------------------------------------------------------------------------------------------------------GAAAAATGAAATCTCAGATAGATTTTGACAAGATGGAAAAGAATCTGCTTATATTCTTA--TGTAATTTTAGTTTTTGAATGTCTGTCCTTTTGACTTTGTACTGCTTTTCTTTTCTGCTTTTATAAATAAGAATAAGTAAGAGGGTATCAACTGTTGAAAATAAAAATATGAAATGTGC-ATCAAGA-ATTTTTCATCTAATTCATAAAGCACATCTTGTGTGTGTTGTAGGTGGCCGGTTCCATGAAGTTGGAATTGGCCCAGTATCGTGAGGTGGCTGCTTTTGCACAGTTCGGCTCCGATCTGGACGCATCCACCCAGCAGCTGTTGAACCGGGGTGTTCGACTCACAGAACTGCTGAAACAGGGACAGTACGGTGAGTGAACCTTTTGTAAATATCCTTTGTAACACAGTGGATAACTCTCCATAGTATGACACTTGTTTCCCTTACAAATCTGGGTCTGTACTATTTATTTCTTCTGTTCAAATTTCCCTCAGGGTGACATTGTTTTTACTCATGCAAACAAATGAAATGGA------------------------------------------------------------------------------------------------------------------------------------------------------------------------------------
Ntennessensis_LittleStony_N645 -------------------------------------------------------------------------------------------------------------------------------------------GTCCATAACAGAAAAAGGAAATCATTGTATGAAAAATGAAATCTCAGATAGAATTTGGCAAGATGGAAAAGAATCTGCTTATATTCTTATATGTAATTTTAGTTTTTGAATGTCTATCCTTTTGACGTTGTACTGTTTTTCTTTTCTGCTTTTATAAATAAGAATAAGTAAGGGGGTATC------TGAAAATAAAAATATGAAATGTGC-ATCAAGA-ATTTTTCATCTAATTCATAAAGCACATCTTGTGTGTGTTGTAGGTGGCCGGTTCCATGAAGTTGGAATTGGCCCAGTATCGTGAGGTGGCTGCTTTTGCACAGTTCGGCTCCGATCTGGACGCATCCACCCAGCAGTTGTTGAACAGGGGTGTTCGACTCACAGAACTGCTGAAACAGGGACAGTACGGTGAGTGAACCTTTTGTAAATATCGTTTGTAACACAGTGGATAACTCTCCATAGTATGAAACTTGTTTCCCTTACAAATCTGACCCTGTACTATTTATTTTTTCTGTTCAAATTTCCCTCAGGGTGACATTGTTTTTACTCATGCAAACAAATGAAATGTAATTTAAGGCTCTTTGATAGAATTTATTACGGTCGAAAACCACATATGAAGTTCCAAAGTCCGACTCCCATCTATGTTAAAATGAATTTTT------------------------------------------------------------------------------------------
Ntennessensis_Watauga_N1046 -----------------------------------------------------------------------------ATGGGGAAGAATATCATTTGGAAATTGTAAAATATTCCAACAGTCG-AGATAAATATTTGATGTCCATAACAGAAAAAGGAAATCATTGCATGAAAAATGAAATCTCAGATAGATTTTGACAAGATGGAAAAGAATCTGCTTATATTCTTA--TGTAATTTTAGTTTTTGAATGTCTATCCTTTTGACTTTGTACTGCTTTTCTTTTCTGCTTTTATAAATAAGAATAAGTAAGAGGGTATCAACTGTTGAAAATAAAAATATGAAATGTGC-ATCAAGA-ATTTTTCATCTAATTCATAAAGCACATCTTGTGTATGTTGTAGGTGGCCGGTTCCATGAAGTTGGAATTGGCCCAGTATCGTGAGGTGGCTGCTTTTGCACAGTTCGGCTCCGATCTGGACGCATCCACCCAGCAGCTGTTGAACCGGGGTGTTCGACTCACAGAACTGCTGAAACAGGGACAGTATGGTGAGTGAACCTTTTGTAAATATCCTTTGTAACACAGTGGATAAGTCTCCATAGTATGAAACTTGTTTCCCTTACAAATCTGGGTCTGTACTATTTATTTCTTCTGTTCAAATTTCCCTCAGGGTGACATTGTTTTTACTCATGCAAACAAATGAAATGTAATTTAAGGCTCTTTGATAGAAGTTCCAAAGTCCGACTCCCACATTTGAAGTTCCAAGACTC-----CCATCTATGTTAAAATGAATTTTTCAATG-------------------------------------------------------------------------------------
