# Supplementary material for: ﻿New species in old mountains: integrative taxonomy reveals ten new species and extensive short-range endemism in Nesticus spiders (Araneae, Nesticidae) from the southern Appalachian Mountains
Source: Zookeys. 2023 Feb 3;1145:1–130. doi: 10.3897/zookeys.1145.96724 (PMC10208238; doi:10.3897/zookeys.1145.96724)
Supplement: Supplementary material 4 — Input alignments, analysis log files, and output tree files [file zookeys-1145-001_article-96724__-s004.zip › uce-200646 (modified).phy]

 83 1105
Nesticella_sp_GH1210 ---------------------------------------------------------------------------------------------------------------------------------------------------------------------------------------------------------------------------------------------------------------------------------------------------------------------------------------------AGTTTTCATGATCAGCTTGTCTTGACTTCCAGCAGTGATTCCAGAGTTATTTTATCCAGAGCTGCATCAGTGTCTTCAGAACCATTTGGACATTTACTGGACGAGGAGGATATTGCTGCAGATGAAAAAGAAAAGCCCAATTTTAAACGTGCAGTTGATGATGTCATTTCAATGTATGAAGAACATGAAGATAGTGTTTATGCTGTTGAATGGTCTACCGTGGACCCCTGGTTATTTGCATCTTTAAGTTATGATGGACGTGTAGTAATTAACAAAGTTCCCCGTGCTGAAAAGTACAGAATACTATTGTAATTGCTTCTGTTAAATTAAAGTAATTTGGAATTTTTATTAAAAAT------------ATATTTTTGTTAACTGTTAATTCTA--ACAGTGTAAAAATTTATTAAAGATTTTT---CCCCACTTGTTTTATTGAGT--------A-----------------------------------------------------------------------------------------------------------------------------------------------------------------------------------------------------------------------------------------------------------------------------------------------------------------------------
Nesticus_Japan_G2153 CCCATCCAACAATCCCAGATGCTCTCGGAACAAAAAGGTAGGCAGAAATTTGTATCTGGAGCCTGGAACCCTCACCATAATTCCAACATTATTGCCACGGCAATTGATACTTCTATACGGAGCTGGGATTTACGTTTATCCCAGAACGCTTGGTCCATTGAAAATGCGCATGGCCAGTTAGTCAGGTCTGTGGACTTCAATCCAAATAAGCAGTATTATTTAGCTACTTGCGGAGATGACTGTCAGACAAAGTTCTGGGATGTTCGGAGCAGCAACAAGGCTCTTTTGGTCTTATCTAACCATTCCCATTGGGTGTGGTGTGTGAGATACAACAGTTTTCACGATCAGCTTGTCTTGACTTCAAGCAGTGATTCCAGAGTTATTTTATCCAGAGCTGCATCAGTTTCTTCTGAACCATTTGGGCATTTAGTGGACGAGGAGGATATTGCTGCAAATGAAAAGGATAAACCCAATTTGAAACGTGCAGTTGATGATGTCATTTCAATGTACGAAGAACACGAAGATAGTGTTTATGCTGTTGAATGGTCTACGGTGGATCCCTGGTTATTTGCATCTTTAAGTTATGATGGACGTGTAGTAATTAACAAAGTTCCCCGTGCTGAGAAATACAGAATACTATTGTAATTGCCTCTGTTAAGTTAAATTATTTGAGAATATTTTAGGAAAATATT---------ATATTTTTGTTAAATGGTAATTCTA--GCAGTGTAAAAATTTATTAAAGATTTTTTTTCTCAATTTGTTTCCTGGAGTATGCTTTTCTTCAATATTTTTTA-------------AAGAA-------------AAATGCAGCAGAAGTCAGGTGTCTTTTATATT--------------TTAGTTTTTAAGA-------------------AGAAAAATATAACTATCTTTCAATATATTTGAT-----------------AATTACTTTGAAGGCAGTAAGAAAAATACATTTCTTAGAAATAATATCATATAAACTAAATAATTCAATGCCTGTAGTGATTACAAAAGGAAA----------------------------------TCACAGTAGTTATTTCT
Narcheri_Cheaha_N023 ---------------------------------------------------------------------------------------------------------------------------------------------------------------------------------------------------------------------TATTATTTAGCCACTTGTGGAGATGATTGTCAGACAAAGTTCTGGGATGTCCGGAATACAAACAAGGCTCTTTTAGTTTTGTCTAACCATTCACACTGGGTGTGGTGTGTTAGATACAACAGTTTCCACGACCAGCTAGTCTTGACTTCCAGCAGCGATTCCAGAGTCATTTTGTCCAGGGCTGCATCGGTGTCCTCGGAGCCGTTTGGACATTTGTTGGACGAGGAGGATATTGTTCCGGATGAAAAAGATAGATATAATTCCAAATGTGCTGTTGATGGTGTGATTTCAATGTATGAAGAACATGAAGATAGTGTCTATGCTGTTGAATGGTCAACAGTTGATCCGTGGTTGTTTGCCTCTTTAAGCTATGATGGACGTCTAGTAATTAATAAAGTTCCTCGTGCAGAAAAATATAGAATACTACTGTAATTGCTTTTGTTAAGGTAAATTAG---TTAAAATTCAATGGAATTATTATGTTTATATTATTTTCA------AATAATTCTACTGTAAAGTGGAAATATATTAAAAATATTTGTTTTCCCTTTGTTTAATGTAGTTGATTATAATTTAATATTTTTTATAATTCATTTAACAGATTATATTCGTTATTTAAATACAGTGCTATCAG------------------------------TTATTTTGAAAATTGAACGTACTGAATGTAGGAAAAAGTATAAAAAATTGACAATGTTTTTGTCATATCATTTATACAATTAATGTTCTCGGAGGAAACTGAATATGTGGCTTTTTTAAAAGATGTAAAGCAAGCACTTAATAGCTCA-----------------------------------------------------------------------------
Nbarri_LostCoveCave_N0065 ---------------------------------------------------------------------------------------------------------------------------------------------------------------------------------------------------------------------------------------------------------------------------------------------------------------------------------GTTAGATACAACAGTTTTCATGACCAGCTAGTCTTGACTTCCAGCAGCGATTCCAGAGTCATTTTGTCAAGGGCTGCATCTGTGTCTTCGGAGCCATTTGGACATCTGTTGGATGAGGAGGATATTGCCCCAGATGAAAAAGATAGATATAATTCCAAATGTGCTATTGATAGTGTGATTTCAGTGTATGAAGAACATGAAGATAGTGTTTATGCTGTTGAGTGGTCAACGGTTGATCCGTGGTTGTTTGCATCTTTAAGCTATGATGGACGTCTAGTAATTAATAAAGTTCCCCGTGCAGAAAAATATAGAATACTACTGTAACTGCTTTTGTTAAGGTAAATTAGTTTATTAATTTCAATGGAATTGTTATGTTTAT---------------------------------------------------------------------------------------------------------------------------------------------------------------------------------------------------------------------------------------------------------------------------------------------------------------------------------------------------------------------------------------------------------------------
Nbarri_eyed_ClayCave_G2082 CCTATCCAACAGTCTCAGATGCTGTCAGAGCAAAAAGGTAGGCAGAAATTTGTATCTGGAGCCTGGAACCCCCATCACAATTGCAACATTATTGCCACAGCCATTGACACTTCTGTAAGAAGCTGGGATTTACGTTCATCCCAAAATGTGTGGTCGATTGAAAGTGCCCATGGACAGTTGGTTAGATCGATAGACTTCAATCCCAATAAACAATATTATTTAGCCACTTGTGGGGATGATTGTCAGACAAAGTTCTGGGATGTTCGGAACACAAATAAGGCTCTTTTAGTTTTGTCTAACCATTCACACTGGGTGTGGTGTGTTAGATACAACAGTTTCCACGACCAGCTAGTCTTGACTTCCAGCAGTGATTCCAGAGTCATTTTGTCAAGGGCTGCATCTGTGTCTTCGGAGCCGTTCGGACATCTGTTGGATGAGGAGGATATTGCTCCAGATGAGAAAGATAGATATAATTCCAAATGTGCGGTTGATAGTGTGATTTCAATGTATGAAGAACATGAAGATAGTGTTTATGCTGTTGAATGGTCAACGGTTGATCCATGGTTGTTTGCATCATTAAGCTATGATGGACGTCTAGTAATTAATAAAGTTCCCCGTGCAGAAAAATATAGAATACTACTGTAAGTGGTTTTGTTAAGGTAAATTAGTTTAATAATTTCAATGGAATTGTTATGTTTATATTATTTTTGCAAACTAATAATTGTACTGTAAATTGGAAATATATTAAAAATATTTGTCTTTCCTTTGTTTAATGTAGTTTACTATAATTTCATATTTTTTAACCTTCATTTAACAGATTATATTTATTATTTAAATACAGTAATATCAAAGTATTTCATACTTT---------------TATTTTTGAAAACCGAAAGTACTGAATGTGGGAAAAAA-ATAAAAAATTGACAATATTTTTGTCATGTCATTCACATAATTAATGTTTTCATAGGAAACTAAAAATGTGACGTTTAAAAAAAACGTAAAGCAAGCATTTAATAACTCAAGGCTTAAGCCTATTTTTATGTGGGATGTGTGCAAATTTATTATTCCAATCTTTTGAGATTTCCAGGTAAAATTCCT
Nbarrowsi_Gregorys_N270 CCTATCCAACAGTCACAGATGCTGTCAGAGCAAAAAGGTAGGCAGAAATTTGTATCTGGAGCCTGGAACCCCCATCACAATTGCAACATTATTGCCACAGCTATTGATACTTCCGTAAGAAGCTGGGATTTGCGTTCATCCCAAAATGTGTGGTCGATTGAAAGTGCCCATGGACAGTTGGTTAGATCAGTAGACTTCAATCCCAATAAACAGTATTATTTAGCCACTTGTGGGGATGATTGTCAGACAAAGTTCTGGGATGTTCGGAATACAAATAAGGCTCTTTTAGTTTTGTCTAACCATTCACACTGGGTGTGGTGTGTTAGATACAACAGTTTCCACGACCAGCTAGTCTTGACTTCCAGCAGCGATTCCAGAGTCATTTTGTCAAGGGCTGCATCTGTGTCTTCGGAGCCGTTCGGACATCTGTTGGATGAGGAGGATATTGCTCCAGATGAAAAAGATAGATATAATTCCAAATGTGTGGTTGATAATGTGATTTCAATGTATGAAGAGCATGAAGATAGTGTCTATGCTGTTGAATGGTCAACGGTTGATCCGTGGTTGTTTGCATCTTTAAGCTATGATGGACGTCTAGTAATTAATAAAGTTCCCCGTGCAGAAAAATATAGAATACTACTGTAACTGCTTTTGTTAAGGTAAATTAGTTTATTAATTTCAATGGAATTGTTATGTTTATATTATTTTTGCAAACTAATAATTGTACTGTAAAGTGGAAATATATTAAAAATATTTGTTTTTTCTTTGTTAAATGTAGTTGACTATAATTTCATATTTTTTATCCTTCATTTAACAGATTATATTTGTTACTTAAATACTGTAATATCAAAGTATTTCTTACTTTACTTTTAAGTACTTTTATTTTTGAAAACTGAAACTACTGAATGTGGAAAAAAATATAAGAAATTGACAATATTTTTGTCGTATCACTTACAAAATTAATGTTTTCAAAGGAAACTGAAAATTTGGTTTTTTTTAAAAATGTAAAGCAAGCACTTAATAGCTCAAGGCTTAAACCTATTTTTAGGTTAAA---------ATTTATTATTCCAATCTTTTGAGATTTCCAGGTAAAATTTCT
Nbarrowsi_Tuckaleechee_N360 CCTATCCAACAGTCACAGATGCTGTCAGAGCAAAAAGGTAGGCAGAAATTTGTATCTGGAGCCTGGAACCCCCATCACAATTGCAACATTATTGCCACAGCTATTGATACTTCCGTAAGAAGCTGGGATTTGCGTTCATCCCAAAATGTGTGGTCGATTGAAAGTGCCCATGGACAGTTGGTTAGATCAGTAGACTTCAATCCCAATAAACAGTATTATTTAGCCACTTGTGGGGATGATTGTCAGACAAAGTTCTGGGATGTTCGGAATACAAATAAGGCTCTTTTAGTTTTGTCTAACCATTCACACTGGGTGTGGTGTGTTAGATACAACAGTTTCCACGACCAGCTAGTCTTGACTTCCAGCAGCGATTCCAGAGTCATTTTGTCAAGGGCTGCATCTGTGTCTTCGGAGCCATTCGGACATCTGTTGGATGAGGAGGATATTGCTCCAGATGAAAAAGATAGATATAATTCCAAATGTGTGGTTGATAGTGTGATTTCAATGTATGAAGAGCATGAAGATAGTGTCTATGCTGTTGAATGGTCAACGGTTGATCCGTGGTTGTTTGCATCTTTAAGCTATGATGGACGTCTAGTAATTAATAAAGTTCCCCGTGCAGAAAAATATAGAATACTACTGTAACTGCTTTTGTTAAGGTAAATTAGTTTATTAATTTCAATGAAATTGTTATGTTTATATTATTTTTGCAAACTAATAATTGTACTGTAAAGTGGAAATATATTAAAAATATTTGTTTTTTCTTTGTTAAATGTAGTTGACTATAATTTCATATTTTTTATCCTTCATTTAACAGATCATATTTGTTACTTAAATACTATAATATCAAAGTATTTCTTACTTTACTTTTAAGTACTTTTATTTTTGAAAA--GAAACTACTGAATGTGGAAAAAAATATAAGAAATTGACAATATTTTTGTCGTATCACTTACAAAATTAATGTTTTCAAAGGAAACTGAAAATTTGGTTTTTTTTAAAAATGTAAAGCAAGCACTTAATAGCTCAAGGCTTAAACC------------------------------------------------------------------
Nbishopi_DryFalls_N150 -----------------------------------------------------------------------------------------------------CATTGACACTTCTGTAAGAAGCTGGGATTTGCGTTCATCCCAAAATGTGTGGTCGATTGAAAGTGCTCATGGACAGTTGGTTAGATCGGTAGACTTCAATCCCAATAAACAGTATTATTTAGCCACTTGTGGGGATGATTGTCAGACAAAGTTCTGGGATGTTCGGAATACAAATAAGGCTCTTTTAGTTTTGTCTAACCATTCACACTGGGTGTGGTGTGTTAGATACAACAGTTTCCACGACCAGCTAGTCTTGACTTCCAGCAGCGATTCCAGAGTCATTTTGTCAAGGGCTGCATCTGTGTCTTCGGAGCCGTTTGGACATCTGTTGGATGAGGAGGATATTGCTCCAGATGAAAAAGATAGATATAATTCCAAATGTGCGGTTGATAGTGTGATTTCAGTGTATGAAGAACATGAAGATAGTGTTTATGCTGTTGAATGGTCAACGGTTGATCCATGGTTGTTTGCATCTTTAAGCTATGATGGACGTCTAGTAATTAATAAAGTTCCCCGTGCAGAAAAATATAGAATACTACTGTAACTGCTTTTGTTAAGGTAAATTAGTTTATTAATTTCAATGGAATTGTTATGTTTATATTATTTTTGCAAACTAATAATTGTACTGTAAAGTGGAAATATATTAAAGATATTTGTTTTTCCTTTGTTTAATGTAGTTGACTATAATTTCATATTTTTTATCCTTCATTTAACAGATTATATTTGTTATTTAAATACAGTAATATCAAAGCATTTCTTACTTTAATTTTAAGTACTTTTATTTTTGAAAACTGAAAGTACCGAATGTAGAGGAAAATATAAAAAATTGACATTATTTTTGTCGTATCGCTTGCAAAAGTAATGTTTTCAAAGGAAACTGAAAATTTGGTTTTTTTTTAAAATGTAAAGCAAGCACTTAATAGTTCAAGGCTTAAAACTATTTTTAGGTTAAATTTAGGTAAATTTATTATTCCAATCTTTTGAGATTTCCAGGTAAAATTTCT
Nbishopi_PoleCr_Chattooga_N885 ----------------------------------------------AATTTGTATCTGGAGCCTGGAACCCCCATCACAATTGCAACATTATTGCCACAGCCATTGACACTTCTGTAAGAAGCTGGGATTTGCGTTCATCCCAAAATGTGTGGTCGATTGAAAGTGCTCATGGACAGTTGGTTAGATCGGTAGACTTCAATCCCAATAAACAGTATTATTTAGCCACTTGTGGGAATGATTGTCAGACAAAGTTCTGGGATGTTCGGAATACAAATAAGGCTCTTTTAGTTTTGTCTAACCATTCACACTGGGTGTGGTGTGTTAGATACAACAGTTTCCACGACCAGCTAGTCTTGACTTCCAGCAGCGATTCCAGAGTCATTTTGTCAAGGGCTGCATCTGTGTCTTCGGAGCCGTTTGGACATCTGTTGGATGAGGAGGATATTGCTCCAGATGAAAAAGATAGATATAATTCCAAATGTGCGGTTGATAGTGTGATTTCAGTGTATGAAGAACATGAAGATAGTGTTTATGCTGTTGAATGGTCAACGGTTGATCCATGGTTGTTTGCATCTTTAAGCTATGATGGACGTCTAGTAATTAATAAAGTTCCCCGTGCAGAAAAATATAGAATACTACTGTAACTGCTTTTGTTAAGGTAAATTAGTTTATTAATTTCAATGGAATTGTTATGTTTATATTATTTTTGCAAACTAATAATTGTACTGTAAAGTGGAAATATATTAAAGATATTTGTTTTTCCTTTGTTTAATGTAGTTGACTATAATTTCATATTTTTTATCCTTCATTTAACAGATTATATTTGTTATTTAAATACAGTAATATCAAAGCATTTCTTACTTTAATTTTAAGTACTTTTATTTTTGAAAACTGAAAGTACCGAATGTAGAGGAAAATATAAAAAATTGACATTATTTTTGTCGTATCGCT---------------------------------------------------------------------------------------------------------------------------------------------------------
Nbishopi_StandingIndian_N131 CCTATCCAACAGTCCCAGATGCTGTCGGAGCAAAAAGGTAGGCAGAAATTTGTATCTGGAGCCTGGAACCCCCATCACAATTGCAACATTATTGCCACAGCCATTGACACTTCTGTAAGAAGCTGGGATTTGCGTTCATCCCAAAATGTGTGGTCGATTGAAAGTGCTCATGGACAGTTGGTTAGATCGGTAGACTTCAATCCCAATAAACAGTATTATTTAGCCACTTGTGGGGATGATTGTCAGACAAAGTTCTGGGATGTTCGGAATACAAATAAGGCTCTTTTAGTTTTGTCTAACCATTCACACTGGGTGTGGTGTGTTAGATACAACAGTTTCCACGACCAGCTAGTCTTGACTTCCAGCAGCGATTCCAGAGTCATTTTGTCAAGGGCTGCATCTGTGTCTTCGGAGCCGTTTGGGCATCTGTTGGATGAGGAGGATATTGCTCCAGATGAAAAAGATAGATATAATTCCAAATGTGCGGTTGATAGTGTGATTTCAGTGTATGAAGAACATGAAGATAGTGTTTATGCTGTTGAATGGTCAACGGTTGATCCATGGTTGTTTGCATCTTTAAGCTATGATGGACGTCTAGTAATTAATAAAGTTCCCCGTGCAGAAAAATATAGAATACTACTGTAACTGCTTTTGTTAAGGTAAATTAGTTTATTAATTTCAATGGAATTGTTATGTTTATATTATTTTTGCAAACTAATAATTGTACTGTAAAGTGGAAATATATTAAAGATATTTGTTTTTCCTTTGTTTAATGTATTTGACTATAATTTCATATTTTTTATCCTTCATTTAACAGATTATATTTGTTATTTAAATACAGTAATATCAAAGCATTTCTTACTTTAATTTTAAGTACTTTTATTTTTGAAAACTGAAAGTACCGAATGTAGAGGAAAATATAAAAAATTGACATTATTTTTGTCGTATCGCTTGCAAAAGTAATGTTTTCAAAGGAAACTGAAAATTTGGTTTTTTTTTAAAATGTAAAGCAAGCACTTAATAGTTCAAGGCTTAAAACTATTTTTAGGTTAAATTTAGGTAAATTTATTATTCCAATCTTTTGAGATTTCCAGGTAAAATTTCT
Nbrimleyi_NewberryCr_N984 ------------------------------------------------------------------------------------------------------------------------------------------------------------------------CATGGACAGTTGGTTAGATCGGTAGACTTCAATCCCAATAAACAGTATTATTTAGCCACTTGTGGGGATGATTGTCAGACAAAGTTCTGGGATGTTCGGAATACAAATAAGGCTCTTTTGGTTTTGTCTAACCATTCACACTGGGTGTGGTGTGTTAGATACAACAGTTTCCACGACCAGCTAGTCTTGACTTCCAGCAGCGATTCCAGAGTCATTTTGTCAAGGGCTGCATCTGTGTCTTCAGAGCCATTTGGACATCTGTTAGATGAGGAGGATATTGCTCCAGATGAGAAAGATAGATATAATTCCAAATGTGCAGCTGATAGTGTGATTTCAATGTATGAAGAACATGAAGATAGTGTTTATGCTGTTGAATGGTCAACGGTTGATCCGTGGTTGTTTGCATCTTTAAGCTATGATGGACGTCTAGTAATTAATAAAGTTCCCCGTGCAGAAAAATATAGAATACTACTGTAACTGTTTTTGTTAAGGTAAATGAGTTTATTAATTTTAATGGAATTGTTATGTTTATATTATTTTTGCAAATTAATAATTCTACTGTAAAGTGGAAATATATTAAAAATATTTGTTTTTTC-TTGTTTAATGTAGTTGACTATAATTTCATA------------------------------------TCAAACACAGTCACATCAAAGTCTTTTTTACTTT----------ACTTTTAATTTTGAAAACTGAAAGTACTGAATGTGGAAAAAAATATAAAAAATTGACAATATTTTTGTCGTATCACTTACAAAATTACTGTTTTCAAAGGAAACTGAAAATTTGATTTTTTTTAAAAATGTAAAGCAAGCATTTAATAGCTCAAGGATT-----------------------------------------------------------------------
Nbrimleyi_RumblingBald_N241 CCTATCCAACAGTCTCAGATGCTGTCGGAGCAAAAAGGTAGGCAGAAATTTGTATCTGGAGCCTGGAACCCCCATCACAATTGCAACATTATTGCCACAGCCATTGACACTTCTGTAAGAAGCTGGGATTTGCGTTCATCCCAAAATGTGTGGTCAATTGAAAGTGCCCATGGACAGTTGGTTAGATCGGTAGACTTCAATCCCAATAAACAGTATTATTTAGCCACTTGTGGGGATGATTGTCAGACAAAGTTCTGGGATGTTCGGAATACAAATAAGGCTCTTTTGGTTTTGTCTAACCATTCACACTGGGTGTGGTGTGTTAGATACAACAGTTTCCACGACCAGCTAGTCTTGACTTCCAGCAGCGATTCCAGAGTCATTTTGTCAAGGGCTGCATCTGTGTCTTCGGAGCCATTTGGACATCTGTTGGATGAGGAGGATATTGCTCCAGATGAGAAAGATAGATATAATTCCAAATGTGCAGCTGATAGTGTGATTTCAATGTATGAAGAACATGAAGATAGTGTTTATGCTGTTGAATGGTCAACGGTTGATCCGTGGTTGTTTGCATCTTTAAGCTATGATGGACGTCTAGTAATTAATAAAGTTCCCCGTGCAGAAAAATATAGAATACTACTGTAACTGTTTTGGTTAAGGTAAATTAGTTTATTAATTTTAATGGAATTGTTATGTTTATATTATTTTTGCAAACTGATAATTGTACTGTAAAGTGGAAATATATTAAAAATATTTGTTTTTTC-TTGTTTAATGTAGTTGACTATAATTTCATA----------------------------------------------TCACATCAAAGTATTTTTTACTTTACTTTTAAGTACTTTTATTTTTGAAAAC--AAAGTACTGAATGTGGAAAAAAATATAAAAAATTGACAATATTTTTGTCATATCACTTACAAAATTAATGTTTTCAAAGGAAACTGAAAATTTGATTTTTTTTAAAAATGTAAAGCAAGCACTTAATAGCTCAAGGCTTAAACCTATTTTTAGGTTAAATTTAGGTAAATTTATTATTCCGATCTTTTGAGATTTCCAGGTAAAATTTCT
Ncanei_Egypt_N958 ---------------------------------------------------------------------------------------------------------------------------------------------------------------------------------------------------------------------------------------------GATTGTCAGACAAAGTTCTGGGATGTTCGGAATACAAATAAGGCTCTTTTGGTTTTGTCTAACCATTCACACTGGGTGTGGTGTGTTAGATACAACAGTTTCCACGACCAGCTAGTCTTGACTTCCAGCAGCGATTCCAGAGTCATTTTGTCAAGGGCTGCATCTGTCTCTTCGGAGCCATTTGGACATCTGTTGGATGAGGAGGATATTGCTCCAGATGAGAAAGATAGATATAATTCCAAATGTGCAGCTGATAGTGTGATTTCAATGTATGAAGAACATGAAGATAGTGTTTATGCTGTTGAATGGTCAACGGTTGATCCGTGGTTGTTTGCATCTTTAAGCTATGATGGACGTCTAGTAATTAATAAAGTTCCCCGTGCAGAAAAATATAGAATACTACTGTAACTGTTTTTGTTAAGGTAAATTAGTTTATTAATTTTAATGGAATTGTTATGTTTATATTATTTTTGTAAACTGATAATTGTACTGTAAAGTGGAAATATATTAAAAATATTTGTTTTTTC-TTGTTTAATGTAGTTGACTATAATTTCATATTTTTTATCCTTCATTTAACAGATTATATTTGTTATTTAAATACAGTGACATCAAAGTATTTCTTACTTTACTTTTAAGTACTTTTATTTTTGAAAAGTGAAAGTACTGAATGTGGAAAAAAATATAAAAAATTGACAATATTTTTGTCGTATCACTTACAAACTTAATGTTTTCAAAGGAAACTGAAAATTTGATTTTTTTTAAAAATGTAAAGCAAGC------------------------------------------------------------------------------------------
Ncarolinensis_Grandfather_N218 CCTATCCAACAGTCTCAGATGCTGTCGGAGCAAAAAGGAAGGCAGAAATTTGTATCTGGAGCCTGGAACCCCCATCACAATTGCAACATTATTGCCACAGCCATTGACACTTCCGTAAGAAGCTGGGATTTGCGTTCATCCCAAAATGTGTGGTCGATTGAAAGTGCCCATGGACAGTTGGTTAGATCGATAGACTTCAATCCCAATAAACAATATTATTTAGCCACTTGTGGGGATGATTGTCAGACAAAGTTCTGGGATGTTCGGAATACAAATAAGGCTCTTTTGGTTTTGTCTAACCATTCACACTGGGTGTGGTGTGTTAGATACAACAGTTTCCACGACCAGCTAGTCTTGACTTCCAGCAGCGATTCCAGAGTCATTTTGTCAAGGGCTGCATCTGTGTCTTCGGAGCCGTTCGGACATCTGTTGGATGAGGAGGATATTGCTCCAGATGAGAAAGATAGGTATAATTCCAAATGTGCGATTGATAGTGTGATTTCAATGTATGAAGAACATGAAGATAGTGTTTATGCTGTTGAATGGTCAACGGTTGATCCATGGTTGTTTGCATCTTTAAGCTATGATGGACGTCTAGTAATTAATAAAGTTCCCCGTGCAGAAAAATATAGAATACTACTGTAACTGCTTTTGTTAAGGTAAATTAGTTTAATAATTTCAATGGAATTGTTATGTTTATATTATTTTTACAAACTAATAATTGTACTGTAAAGTGGAAATATATTAAAAATATTTGTCTTTCCTTTGTTTAATGTAGTTTACTATAATTTCATATTTTTTATCCTTCATTTAACATATTATATTTGTTATTTAAATACAGTAATATCAAAGTATTTCATACTTT---------------TATTTTTGAAAACTGAAAGTACTGAATGTGGAAAAAAATATAAAAAATTGACAATATTTTTGTCATGTCATTTACATAATTAATGTTTTCAAAGGAAACTGAAAATGTGGCGTTTTTAAAAAATGTAAAGCAAGCATTTAATAACTCAAGGTTTAAGCCTATTTTTATGTGGGA---------------------------------------------------
Ncarolinensis_LinvilleCaverns_N227 ------------------------------------------------------------------------------------------------------------------------------------------------------------------------------------------------------------------------------------------------------------------------------------------------------------------------------------------------------------------------------------------------------------------------------------------CTGTTGGATGAGGAGGATATTGCTCCAGATGAGAAAGATAGGTATAATTCCAAATGTGCGGTTGATAGTGTCATTTCAATGTATGAAGAACATGAAGATAGTGTTTATGCTGTTGAATGGTCAACGGTTGATCCATGGTTGTTTGCATCTTTAAGCTATGATGGACGTCTAGTAATTAATAAAGTTCCCCGTGCAGAAAAATATAGAATACTACTGTAACTGC------------------------------------------------------------------------------------------------------------------------------------------------------------------------------------------------------------------------------------------------------------------------------------------------------------------------------------------------------------------------------------------------------------------------------------------------------------------------
Ncarteri_English_N031 CCTATCCAACAATCTCAGATGCTGTCGGAGCAAAAAGGTAGACAGAAATTTGTATCTGGAGCCTGGAACCCCCATCACAATTGCAACATTATTGCCACAGCCATTGACACTTCTGTAAGAAGCTGGGATTTGCGTTCATCCCAAAATGTGTGGTCGATTGAAAGTGCCCATGGACAGTTGGTTAGATCGGTAGACTTCAATCCCAATAAACAGTATTATTTAGCCACTTGTGGGGATGATTGTCAGACAAAGTTCTGGGATGTTCGGAACACAAATAAGGCTCTTTTAGTTTTGTCTAACCATTCACACTGGGTGTGGTGTGTTAGATACAACAGTTTTCACGACCAGCTAGTCTTGACTTCCAGCAGCGATTCTAGAGTCATTTTGTCGAGGGCTGCATCTGTGTCTTCGGAGCCGTTCGGACATCTGTTGGATGAGGAGGATATTGCCCCAGATGAAAAAGATAGATATAATTCCAAATGTGCTGTTGATAGTGTGATTTCAGTGTATGAAGAACATGAAGATAGTGTTTATGCTGTTGAATGGTCAACGGTTGATCCGTGGTTGTTTGCATCTTTAAGCTATGATGGACGTCTAGTAATTAATAAAGTTCCCCGTGCAGAAAAATATAGAATACTACTGTAACTGCTTTTGTTAAGGTAAATTAGTTTATTAATTTCAATGGAATTGTTATGTTTATATTATTTTTGCAAACTAATAATTGTACTGTAAAGTGGAAATATATTAAAAATATTTGTTTTTCCTTTGTTTAATGTAGTTGACTATAATTTCATATTTTTTATCCTTCATTTAACAGATTATAT---TTATTTAAATACAGTAATATCAAAGCATTTCTTACTTTACTTTTAAGTGCTTTTATTTTTGAAAACTGAAAGTACCGAATGTAGAGGAAAATGTAAAAAATTGACAATATTTTTGTCGTATCACTTGCAAAAGTAATGTTTTCAAAGGAAACTGAAAATTTTGTTTTTTTAAAAAATGTGAAGCAAGCACTTAATAGTTCAAGGCTTAAACCTATTTTTAGATTAAATTTAGGTAAATTTATTATTCCAATCTTTTGAGATTACCAGGTAAAATTTCT
Ncarteri_LaurelCave_nearTYPE_N0296 CCTATCCAACAATCTCAGATGCTGTCGGAGCAAAAAGGTAGACAGAAATTTGTATCTGGAGCCTGGAACCCCCATCACAATTGCAACATTATTGCCACAGCCATTGACACTTCTGTAAGAAGCTGGGATTTGCGTTCATCCCAAAATGTGTGGTCGATTGAAAGTGCCCATGGACAGTTGGTTAGATCGGTAGACTTCAATCCCAATAAACAGTATTATTTAGCCACTTGTGGGGATGATTGTCAGACAAAGTTCTGGGATGTTCGGAATACAAATAAGGCTCTTTTAGTTTTGTCTAACCATTCACACTGGGTGTGGTGTGTTAGATACAACAGTTTCCACGACCAGCTAGTCTTGACTTCCAGCAGCGATTCCAGAGTCATTTTGTCGAGGGCTGCATCTGTGTCTTCGGAGCCGTTCGGACATCTGTTGGATGAGGAAGATATTGCCCCAGATGAAAAAGATAGATATAATTCCAAATGTGCTGTTGATAGTGTGATTTCAGTGTATGAAGAACATGAAGATAGTGTTTATGCTGTTGAATGGTCAACGGTTGATCCGTGGTTGTTTGCATCTTTAAGCTATGATGGACGTCTAGTAATTAATAAAGTTCCTCGTGCAGAAAAATATAGAATACTACTGTAACTGCTTTTGTTAAGGTAAATTAGTTTATTAATTTCAATGGAATTGTTATGTTTATATTATTTTTGCAAACTAATAATTGTACTGTAAAGTGAAAATATATTAAAAATATTTGTTTTTCCTTTGTTTAATGTAGTTGACTATAATTTCATATTTTTTATCCTTCATTTAACAGATTATATTTGTTATTTAAATACAGTAATATCAAAGCATTTCTTACTTTACTTGTAAGTACTTTTATTTTTGAAAACTGAAAGTACCGAATGTAGAGGAAAATGTAAAAAATTGACAATATTTTTGTCGTATCACTTGCAAAAGTAATGTTTTCAAAGGAAACTGAAAATTTTGTTTTTTTAAAAAATGTAAAGCAAGCACTTAATAGTTCAAGGCTTAAACCTATGTTTAGATTAAATTTAGGTAACTTTATTATTCCAATCTTTTGAGATTACCAGGTAAAATTTCT
Ncarteri_PilotMtn_G2185 ----------------------------------------------------------GAGCCTGGAACCCCCATCACAATTGCAACATTATTGCCACAGCCATTGACACTTCTGTAAGAAGCTGGGATTTGCGTTCATCCCAAAATGTGTGGTCGATTGAAAGTGCCCATGGACAGTTGGTTAGATCGGTAGACATCAATCCCAATAAACAGTATTATTTAGCCACTTGTGGGGATGATTGTCAGACAAAGTTCTGGGATGTTCGGAATACAAATAAGGCTCTTTTAGTTTTGTCTAACCATTCACACTGGGTGTGGTGTGTTAGATACAACAGTTTCCATGACCAGCTAGTCTTGACTTCCAGCAGCGATTCCAGAGTCATTTTGTCGAGGGCTGCATCTGTGTCTTCGGAGCCGTTCGGACATCTGTTGGATGAGGAAGATATTGCCCCAGATGAAAAAGATAGATATAATTCCAAATGTGCTGTTGATAGTGTGATTTCAGTGTATGAAGAACATGAAGATAGTGTTTATGCTGTTGAATGGTCAACGGTTGATCCGTGGTTGTTTGCATCTTTAAGCTATGATGGACGTCTAGTAATTAATAAAGTTCCCCGTGCAGAAAAATATAGAATACTACTGTAATGGCTTTTGTTAAGGTAAATTAGTTTATTAATTTCAATGGAATTGTTATGTTTATATTATTTTTGCGAACTAATAATTGTACTGTAAAGTGGAAATATATTAATAATATTTGTTTTTCCTTTGTTTTTTGTAGTTGACTATAATTTCATATTTTTTATCCTTCATTTAACAGATTATATTTGTTATTTAAATACAGTAATATCAAAGCATTTCTTACTTT----------ACTTTTATTTTTGAAAACTGATAGTACCGAATGTA---------------------------------------------------------------------------------------------------------------------------------------------------------------------------------------------------
Ncarteri_WeberCty_N1044 CCTATCCAACAATCTCAGATGCTGTCGGAGCAAAAAGGTAGACAGAAATTTGTATCTGGAGCCTGGAACCCGCATCACAATTGCAACATTATTGCCACAGCCATTGACACTTCTGTAAGAAGCTGGGATTTGCGTTCATCCCAAAATGTGTGGTCGATTGAAAGTGCCCATGGACAGTTGGTTAGATCGGTAGACTTCAATCCCAATAAACAGTATTATTTAGCCACTTGTGGGGATGATTGTCAGACAAAGTTCTGGGATGTTCGGAATACAAATAAGGCTCTTTTAGTTTTGTCTAACCATTCACACTGGGTGTGGTGTGTTAGATACAACAGTTTCCACGACCAGCTAGTCTTGACTTCCAGCAGCGATTCCAGAGTCATTTTGTCGAGGGCTGCATCTGTGTCTTCGGAGCCGTTCGGACATCTGTTGGATGAGGAAGATATTGCCCCAGATGAAAAGGATAGATATAATTCCAAATGTGCTGTTGATAGTGTGATTTCAGTGTATGAAGAACATGAAGATAGTGTTTATGCTGTTGAATGGTCAACGGTTGATCCGTGGTTGTTTGCATCTTTAAGCTATGATGGACGTCTAGTAATTAATAAAGTTCCCCGTGCAGAAAAATATAGAATACTACTGTAACTGCTTTTGTTAAGGTAAATTAGTTTATTAATTTCAATGGAATTGTTATGTTTATATTATTTTTGCAAACTAATAATTGTACTGTAAAGTGGAAATATATTAAAAATATTTGTTTTTCCTTTGTTTAATGTAGTTGACTATAATTTCATATTTTTTATCCTTCATTTAACAGATTATAT---TTATTTAAATACAGTAATATCAAAGCATTTCTTACTTTACTTTTAAGTACTTTTATTTTTGAAAACTGAAAGTACCGAATGTAGAGGAAAATGTAAAAAATTGACAATATTTTTGTTGTATCACTTGCAGAAGTAATGTTTTCAAAGGAAACTGAAAATTTTGTTTTTTAAAAAAATGTAAAGCAAGCACTTAATAGTTCAAGGCTTAAACCTATTTTTAGATTAAATTTAGGTAAATT---------------------------------------
Ncarteri_div__RainbowCave_G2089 ----------------------------------------------------------------GGAACCCCCATCACAATTGCAACATTATTGCCACAGCCATCGACACTTCTGTAAGAAGCTGGGATTTGCGTTCATCCCAGAATGTGTGGTCGATTGAAAGTGCCCATGGACAGCTGGTTAGGTCGGTAGACTTCAATCCCAATAAACAGTATTATTTAGCCACTTGTGGGGATGATTGTCAGACTAAGTTCTGGGATGTTCGGAACACAAATAAGGCTCTTTTAGTGTTGTCTAACCATTCGCACTGGGTGTGGTTTGTGAGATACAACAGTTTCCACGATCAGCTAGTCTTGACTTCGAGCAGCGATTCCAGAGTCATTTTGTCAAGGGCTGCGTCCGTGTCTTCGGAGCCGTTTGGACATTTGTTGGATGAGGAGGATATTGTTCCGGATGAAAAAGATAGATATAATTCCAGATGTGCGGTTGATAGTGTGATTTCAATGTATGAAGAACATGAAGATAGCGTCTATGCTGTTGAATGGTCAACAGTTGATCCGTGGCTGTTTGCATCTTTAAGTTATGATGGACGTCTAGTAATTAATAAAGTTCCCCGTGCAGAAAAATATAGAATACTACTGTAACTGCTTCCGTTAAGGTAAACCAGTTTGTTAATTTCGATGGAATTGTTATGTTTATATTATTTTTGCAAACTAATAAC--TACTGTAAAGTGGAAATATATTAAAAATATTTGTTTTTCTTTTGTTTAATGTAGTTTATTATAATTTAATATTTTTTATGATTCATTTAACAGATTATATTCATTATTTAAATACAGTAATACCAG------------------------------TTATTTTGAAACTTGAAAGTATTGAATGTGGGAAAAAATATAAAAAATTGACAATGTTTTTGTCATATCATTTACACAATTAATGTTCT----------------------------------------------------------------------------------------------------------------------------------------
Ncherokee_BallhootScar_N193 CCTATCCAACAGTCTCAGATGCTGTCAGAGCAAAAAGGTAGGCAGAAATTTGTATCTGGAGCCTGGAACCCCCATCACAATTGTAACATTATTGCCACAGCCATTGACACTTCTGTAAGAAGTTGGGATTTACGTTCATCCCAAAATGTTTGGTCGATTGAAAGTGCCCATGGACAGTTGGTTAGATCGATAGACTTCAATCCCAATAAACAATATTATTTAGCCACTTGTGGGGATGATTGTCAGACAAAGTTCTGGGATGTTCGGAACACAAATAAGGCTCTTTTAGTTTTGTCTAACCATTCACACTGGGTGTGGTGTGTTAGATACAACAGTTTCCACGACCAGCTAGTCTTGACTTCCAGCAGCGATTCCAGAGTCATTTTGTCAAGGGCTGCATCTGTGTCTTCGGAGCCGTTCGGACATCTGTTGGATGAGGAGGATATTGCTCCAGATGAGAAAGATAGATATAATTCCAAATGTGCGGTTGATAGTGTGATTTCAATGTATGAAGAACATGAAGATAGTGTTTATGCTGTTGAATGGTCAACGGTTGATCCATGGTTGTTTGCATCTTTAAGCTATGATGGACGTCTAGTAATTAATAAAGTTCCCCGTGCAGAAAAATATAGAATACTACTGTAACTGCTTTTGTTAAGGTAAATTAGTTTAATAATTTCGATGGAATTGTTATGTTTATATTATTTTTGCAAACTAATAATTGTACTGTAAAGTGGAAATATATTAAAAATATTTGTCTTTCCTTTGTTTAATGTAGTTTACTATAATTTCATATTTTTTATCCTTCATTTAACAGATTATATTTGTTATTTAAATACAGTAATATCAAAGTATTTCATACTTT---------------TATTTTTGAAAACTGAAAGTAATGAATGTGGAAAAAAA-ATAAAAAGCTGACAATATTTTTGTCATGTCATTTACATAATTAATGTTTTCAAAGGAAACTGAAAATGTGGCGTTTTAAAAATATGTAAAGCAAGCATTTAATAACTCAAGGTTTAAGCCTATTTTTATGTGGGA--TGTGCAAAATTATTATTCCAATCTTTTGAGATTTCCAGGTAAAATTTCT
Ncherokee_BalsamMtn_N891 CCTATCCAACAGTCTCAGATGCTGTCGGAGCAAAAAGGTAGGCAGAAATTTGTATCTGGAGCCTGGAACCCCCATCACAATTGCAACATTATTGCCACAGCCATTGACACTTCTGTAAGAAGCTGGGATTTACGTTCATCCCAAAATGTGTGGTCGATTGAAAGTGCCCATGGACAGTTGGTTAGATCGATAGACTTCAATCCCAATAAACAGTATTATTTAGCCACTTGTGGGGATGATTGTCAGACAAAGTTCTGGGATGTTCGGAACACAAATAAGGCTCTTTTAGTTTTGTCTAACCATTCACACTGGGTGTGGTGTGTTAGATACAACAGTTTCCACGACCAGCTAGTCTTGACTTCCAGCAGCGATTCCAGAGTCATTTTGTCAAGGGCTGCATCTGTGTCTTCGGAGCCGTTCGGACATCTGTTGGATGAGGAGGATATTGCTCCAGATGAGAAAGATAGATATAATTCCAAATGTGCGGTTGATAGTGTGATTTCAATGTATGAAGAACATGAAGATAGTGTTTATGCTGTTGAATGGTCAACGGTTGATCCATGGTTGTTTGCATCTTTAAGCTATGATGGACGTCTAGTAATTAATAAAGTTCCCCGTGCAGAAAAATATAGAATACTACTGTAACTGCTTTTGTTAAGGTAAATTAGTTTGATAATTTCAATGGAATTGTTATGTTTATATTATTTTTGCAAACTAATAATTGTACTGTAAAGTGGAAATATATTAAAAATATTTGTCTTTCCTTTGTTTAATGTAGTTTACTATAATTTCATATTTTTTATCCTTCATTTAACAGATTATATTTGTTATTTAAATACAGTAATATCAAAGTATTTTATACTTT---------------TATTTTTGAAAACTGAATGTG--------GAAAAAAAA-ATAAAAAATTGTCAATATTTTTGTCATGTCATTTACATAATTTTTGTTTTCAAAGGAAACTGAAAATAACACATTTTAAAAAAATGTAAAGCAGGCATTTAATAACTCAAGGTCTAAGCCTATTTTTATGTGGGA--TGTGCAAATTTATTATTCCAATCTTTTGAGATTTCCAGGTAAAATTTCT
Ncherokee_SIndianCrk_N681 ----------------------------------------------------------------------------------------------------------------------------------------------------------------------------------------------------------------------------------CTTGTGGGGATGATTGTCAGACAAAGTTCTGGGATGTTCGGAACACAAATAAGGCTCTTTTAGTTTTGTCTAACCATTCACACTGGGTGTGGTGTGTTAGATACAACAGTTTCCATGACCAGCTAGTCTTGACTTCCAGCAGCGATTCCAGAGTCATTTTGTCAAGGGCTGCATCTGTGTCCTCGGAGCCGTTCGGACATCTGTTGGATGAGGAGGATATTGCTCCAGATGAGAAAGATAGATATAATTCCAAATGTGCGATTGATAGTGTGATTTCAATGTATGAAGAACATGAAGATAGTGTTTATGCTGTTGAATGGTCAACGGTTGATCCATGGTTGTTTGCATCTTTAAGCTATGATGGACGTCTAGTAATTAATAAAGTTCCCCGTGCAGAAAAATATAGAATACTACTGTAACTGCTTTTGTTAAGGTAAATTAGTTTAATAATTTCAATGGATTTGTTATGTTTATATTATTTTTGCAAACTAATAATTGTACTGTAAAGTGGAAATATATTAAAAATATTTGTTTTTCCTTTGTTTAATGTAGTTGACTATAATTTCATATTTTTTATCCTTCATTTAACAGATTATATTTTTTATT---------------------------------------------------------------------------------------------------------------------------------------------------------------------------------------------------------------------------------------------------------------------------------
Ncooperi_BeaverCrk_N1002 -------AACAGTCTCAGATGCTGTCGGAGCAAAAAGGTAGGCAGAAATTTGTATCTGGAGCCTGGAACCCCCATCACAATTGCAACATTATTGCCACAGCCATTGACACTTCTGTAAGAAGCTGGGATTTGCGATCATCCCAAAATGTGTGGTCGATTGAAAGTGCCCATGGACAGTTGGTTAGATCGGTAGACTTCAATCCCAATAAACAGTATTATTTAGCCACTTGTGGGGATGATTGTCAGACAAAGTTCTGGGATGTTCGGAATACAAATAAGGCTCTTTTAGTTTTGTCTAACCATTCACACTGGGTGTGGTATGTTAGATACAACAGTTTCCACGACCAGCTAGTCTTGACTTCCAGCAGCGATTCCAGAGTCATTTTGTCAAGGGCTGCATCTGTTTCTTCGGAGCCGTTCGGACATCTGTTGGATGAGGAGGATATTGCCCCAGATGAAAAAGATAGATATAATTCCAAATGTGCGGTTGATAGTGTGATTTCAGTGTATGAAGAACATGAAGATAGTGTTTATGCTGTTGAATGGTCAACGGTTGATCCATGGTTGTTTGCATCTTTAAGCTATGATGGACGTCTAGTAATTAATAAAGTTCCCCGTGCAGAAAAATATAGAATACTACTGTAACTGCTTTTGTTAAGGTAAATTAGTTTATTAATTTCAATGGAATTGTTATGTTTATATTATTTTTGCAAACTAATAATTCTACTGTAAAGTGGAAATATATTAAAAATA-----------TTTGTTTAATGTAGTTGACTATAATTTCATATTTTTTATCCTTCATTTAACACATTATATTTGTTATTTAAATACAGTAATATCAAAGCATTTCTTACTTTAATTTTAAGTACTTTTATTTTTGAAAACCGAAAGTACCGAATGTAGAGGAAAATATAAAAAATTGACAATATTTTTGTCGTATCACTTGCAAAAGTAATGTTTTCAAAGGAAACTGAAAATTTGGTTTTTTTTAAAAATGTAAAGCAAGCACTTAATAGTTCAAGGCTTAAAACTATTTTTAGGTTAAATTTAGGTAAATTTATTATTCCAATCTTTTGAGATTTCCAGGTAAAATTTCT
Ncooperi_BrasstBald_N824 CCTATCCAACAGTCTCAGATGCTGTCGGAGCAAAAAGGTAGGCAGAAATTTGTATCTGGAGCCTGGAACCCCCATCACAATTGCAACATTATTGCCACAGCCATTGACACTTCTGTAAGAAGCTGGGATTTGCGATCATCCCAAAATGTGTGGTCGATTGAAAGTGCCCATGGACAGTTGGTTAGATCGGTAGACTTCAATCCCAATAAACAGTATTATTTAGCCACTTGTGGGGATGATTGTCAGACAAAGTTCTGGGATGTTCGGAATACAAATAAGGCTCTTTTAGTTTTGTCTAACCATTCACACTGGGTGTGGTGTGTTAGATACAACAGTTTCCACGACCAGCTAGTCTTGACTTCCAGCAGCGATTCCAGAGTCATTTTGTCAAGGGCTGCATCTGTGTCTTCGGAGCCGTTCGGACATCTGTTGGATGAGGAGGATATTGCCCCAGATGAAAAAGATAGATATAATTCCAAATGTGCGGTTGATAGTGTGATTTCAGTGTATGAAGAACATGAAGATAGTGTTTATGCTGTTGAATGGTCAACGGTTGATCCATGGTTGTTTGCATCTTTAAGCTATGATGGACGTCTAGTAATTAATAAAGTTCCCCGTGCAGAAAAATATAGAATACTACTGTAACTGCTTTTGTTAAGGTAAATTAGTTTATTAATTTCAATGGAATTGTTATGTTTATATTATTTTTGCAAACTAATAATTCTACTGTAAAGTGGAAATATATTAAAAATA-----------TTTGTTTAATGTAGTTGACTATAATTTCATATTTTTTATCCTTCATTTAACACATTATATTTGTTATTTAAATACAGTAATATCAAAGCATTTCTTACTTTAATTTTAAGTACTTTTATTTTTGAAAACCGAAAGTACCGAATGTAGAGGAAAATATAAAAAATTGACAATATTTTTGTCGTATCACTTGCAAAAGTAATGTTTTCAAAGGAAACTGAAAATTTGGTTTTTTTTAAAAATGTAAAGCAAGCACTTAATAGTTCAAGGCTTAAAACTATTTTTAGGTTAAATTTAG----------------------------------------------
Ncooperi_CheoahDam_N1122 --------------------------------------------------------------CTGGAACCCCCATCACAATTGCAACATTATTGCCACAGCTATTGACACTTCTGTAAGAAGCTGGGATTTGCGTTCATCCCAAAATGTGTGGTCGATTGAAAGTGCCCATGGACAGTTGGTTAGATCGGTAGACTTCAATCCCAATAAACAGTATTATTTAGCCACTTGTGGGGATGATTGTCAGACAAAGTTCTGGGATGTTCGGAATACAAATAAGGCTCTTTTAGTTTTGTCTAACCATTCACACTGGGTGTGGTGTGTTAGATACAACAGTTTCCACGACCAGCTAGTCTTGACTTCCAGCAGCGATTCCAGAGTCATTTTGTCAAGGGCTGCATCTGTATCTTCGGAGCCATTTGGACATCTGTTGGATGAGGAGGATATTGCTCCAGATGAAAAAGATAGATATAATTCCAAATGTGCGGTTGATAGTGTGATTTCAGTGTATGAAGAACATGAAGATAGTGTTTATGCTGTTGAATGGTCAACGGTTGATCCATGGTTGTTTGCATCTTTAAGCTATGATGGACGTCTAGTAATTAATAAAGTTCCCCGTGCAGAAAAATATAGAATACTACTGTAACTGCTTTTGTTAAGGTAAATTAGTTTATTAATTTCAATGGAATTGTTATGTTTATATTATTTTTGCAAACTAATAATTGTACTGTAAAGTGGAAATATATTAAAAATATTTGTTTTTCCTTTGTTTAATGTAGTTGACTATAATTTCATATTTTTTATCCTTCATTTAACAGATTATATTTGTTATTTAAATACAGTAATATCAAAGCATTTCTTACTTTAAATTTAAGTACTTTTATTTTTGAAAACTGAAAGTACCGAACGTAGGGGAAAATATAAAAAATTGACATTATATTTGTCGTATCGCTTGCAAAAGTAATGTTTTCAAAGGAAACTGAAAATTTGGTTTTTTTTAAAAATGTAAAGCAAGCACTTAATAGTTCAAGGCTTAAAACTATTTTTAGGTTAAATTTAGGTAAATTT--------------------------------------
Ncooperi_NantRiverGorge_N682 -------------------TGCTGTCGGAGCAAAAAGGTAGGCAGAAATTTGTATCTGGAGCCTGGAACCCCCATCACAATTGCAACATTATTGCCACGGCCATTGACACTTCTGTAAGAAGCTGGGATTTGCGTTCATCCCAAAATGTGTGGTCCATTGAAAGTGCCCATGGACAGTTGGTTAGATCGGTAGACTTCAATCCCAATAAACAGTATTATTTAGCCACTTGTGGGGATGATTGTCAGACAAAGTTCTGGGATGTTCGGAATACAAATAAGGCTCTTTTAGTTTTGTCTAACCATTCACACTGGGTGTGGTGTGTTAGATACAACAGTTTCCACGACCAGCTAGTCTTGACTTCCAGCAGCGATTCCAGAGTCATTTTGTCAAGGGCTGCATCTGTTTCTTCGGAGCCGTTCGGACATCTGTTGGATGAGGAGGATATTGCTCCAGATGAAAAAGATAGATATAATTCCAAATGTGCGGTTGATAGTGTGATTTCTGTGTATGAAGAACATGAAGATAGTGTTTATGCTGTTGAATGGTCAACGGTTGATCCATGGTTGTTTGCATCTTTAAGCTATGATGGACGTCTAGTAATTAATAAAGTTCCCCGTGCAGAAAAATATAGAATACTACTGTAACTGCTTTTGTTAAGGTAAATTAGTTTATTAATTTCAATGGAATTGTTATGTTTATATTATTTTTGCAAACTAATAATTCTACTGTAAAGTGGAAATATATTAAAAATA-----------TTTGTTTAATGTAGTTGACTATAATTTCATATTTTTTATCCTTCATTTAACACATTATATTTGTTATTTAAATACAGTAATATCAAAGCATTTCTTACTTTAATTTTAAGTACTTTTATTTTTGAAAACCGAAAGTACCGAATGTAGAGGAAAATATAAAAAATTGACAATATTTTTGTCGTATCACTTGCAAAAGTAATGTTTTCAAAGGAAACTGAAAATTTGGTTTTTTTTAAAAATGTAAAGCAAGCACTTAATAGTTCAAGGCTTAAAACTATTTTTAGGTTAAATTTAGGTAAATTTATTAT---------------------------------
Ncooperi_RockCrRoad_N1160 CCTATCCAACAGTCTCAGATGCTGTCGGAGCAAAAAGGTAGGCAGAAATTTGTATCTGGAGCCTGGAACCCCCATCACAATTGCAACATTATTGCCACAGCCATTGACACTTCTGTAAGAAGCTGGGATTTGCGTTCATCCCAAAATGTGTGGTCGATTGAAAGTGCCCATGGACAGTTGGTTAGATCGGTAGACTTCAATCCCAATAAACAGTATTATTTAGCCACTTGTGGGGATGATTGTCAGACAAAGTTCTGGGATGTTCGAAATACAAATAAGGCTCTTTTAGTTTTGTCTAATCATTCACACTGGGTGTGGTGTGTTAGATACAACAGTTTTCATGACCAGCTAGTCTTGACTTCCAGCAGCGATTCCAGAGTCATTTTGTCAAGGGCTGCATCTGTGTCTTCGGAGCCGTTCGGACATCTGTTGGATGAGGAGGATATTGCTCCAGATGAAAAAGATAGATACAATTCCAAATGTGCTGTTGATAGTGTGATTTCAGTGTATGAAGAACATGAAGATAGTGTTTATGCTGTTGAATGGTCAACGGTTGATCCATGGTTGTTTGCATCTTTAAGCTATGATGGACGTCTAGTAATTAATAAAGTTCCCCGTGCAGAAAAATATAGAATACTACTGTAACTGCTTTTGTTAAGGTAAATTAGTTTATTAATTTCAATGGAATTGTTATGTTTATATTATTCTTGCAAACTAATAATTGTACTGTAAAGTGGAAATATATTAAAAATATTTGTTTTTCCTTTGTTTAATGTAGTTGACTATAATTTCATATTTTTTATCCTTCATTTAACAGATTATATTTGTTATTTAAATACAGTAATATCAAAGCATTTCTTACTTTAATTTTAAGTACTTTTATTTTTGAAAACTGAAAGTACCGAATGTAGAGGAAAATATAAAAAATTGACAATATTTTTGTCGTATCACTTGCAAAAGTAATGTTTTCAAAGGAAACTGAAAATTTGGTTTTTTTTAAAAATGTAAAGCAAGCACTTAATAGTTCAAGGCTTAAAACTATTTTTAGGTTAAATTTAGGTAAATTTATTATTCCGATCTTTTGAGATTTCCAGGTAAAATTTCT
Ncoylei_Apalachia_N1195 CCTATCCAACAGTCACAGATGCTGTCAGAGCAAAAAGGTAGGCAGAAATTTGTATCTGGAGCCTGGAACCCCCATCACAATTGCAACATTATTGCCACAGCCATTGATACTTCCGTAAGAAGCTGGGATTTGCGTTCATCTCAAAATGTGTGGTCAATTGAAAGTGCCCATGGACAATTGGTTAGATCGGTAGACTTCAATCCCAATAAACAGTATTATTTAGCCACTTGTGGGGATGATTGTCAGACAAAGTTCTGGGATGTTCGGAATACAAATAAGGCTCTTTTAGTTTTGTCTAACCATTCACACTGGGTGTGGTGTGTTAGATACAACAGTTTCCACGACCAGCTAGTCTTGACTTCCAGCAGCGATTCCAGAGTCATTTTGTCAAGGGCTGCATCTGTGTCTTCGGAGCCGTTCGGACATCTGTTGGATGAGGAGGATATTGCTCCAGATGAAAAAGATAGATATAATTCCAAATGTGTGCTTGATAGTGTGATTTCAATGTATGAAGAGCATGAAGATAGTGTCTATGCTGTTGAATGGTCAACGGTTGATCCGTGGTTGTTTGCATCTTTAAGCTATGATGGACGTCTAGTAATTAATAAAGTTCCCCGTGCAGAAAAATATAGAATACTACTGTAACTGCTATTGTTAAGGTAAATTAGTTTATTAATTTCAATGGAATTGTTATGTTTATATTATTTTTGCAAACTAATAATTGTACTGTAAAGTGGAAATATATTAAAAATATTTGTTTTTTCTTTGTTTAATGTAGTTGACTATAATTTCATATTTTTTATCCTTCATTTAACAGATTATATTTGTTACTTAAATACTGTAACATCAAAGTATTTCTTACTTTACTTCTAAGTACTCTTATTTTTGAAAG-------TACAGAATGTGGAAAAAAATATAAAAAATTGGCAATATTTTTGTTGTATCACTTACAAAATTAATGTTTTCGAGGGAAACTGAAAATTTGGTTTTTTTTTTAAATGTAAACCAAGCACTTAATAGCTCAAGGCTTAACCCTATTTTTTGGTTAAAT--------------------------------------------------
Ncoylei_DinkinCove_N1118 CCTATCCAACAGTCACAGATGCTGTCAGAGCAAAAAGGTAGGCAGAAATTTGTATCTGGAGCCTGGAACCCCCATCACAATTGCAACATTATTGCCACAGCCATTGATACTTCCGTAAGAAGCTGGGATTTGCGTTCATCTCAAAATGTGTGGTCGATTGAAAGTGCCCATGGACAATTGGTTAGATCGGTAGACTTCAATCCCAATAAACAGTATTATTTAGCCACTTGTGGGGATGATTGTCAGACAAAGTTCTGGGATGTTCGGAATACAAATAAGGCTCTTTTAGTTTTGTCTAACCATTCACACTGGGTGTGGTGTGTTAGATACAACAGTTTCCACGACCAGCTAGTCTTGACTTCCAGCAGCGATTCCAGAGTCATTTTGTCAAGGGCTGCATCTGTGTCTTCGGAGCCGTTCGGACATCTGTTGGATGAGGAGGATATTGCTCCAGATGAAAAAGATAGATATAATTCCAAATGTGTGCTTGATAGTGTGATTTCAATGTATGAAGAGCATGAAGATAGTGTCTATGCTGTTGAATGGTCAACGGTTGATCCGTGGTTGTTTGCATCTTTAAGCTATGATGGACGTCTAGTAATTAATAAAGTTCCCCGTGCAGAAAAATATAGAATACTACTGTAACTGCTATTGTTAAGGTAAATTAGTTTATTAATTTCAATGGAATTGTTATGTTTATATTATTTTTGCAAACTAATAATTGTACTGTAAAGTGGAAATATATTAAAAATATTTGTTTTTTCTTTGTTTAATGTAGTTGACTATAATTTCATATTTTTTATCCTTCATTTAACAGATTATATTTGTTACTTAAATACTGTAACATCAAAGTATTTCTTACTTTACTTCTAAGTACTCTTATTTTTGAAAG-------TACAGAATGTGGAAAAAAATATAAAAAATGGACAATATTTTTGTTGTATCACTTACAAAATTAATGTTTTCGAGGGAAACTGAAAATTTGGTTTTTTTTTTAAATGTAAACCAAGCACTTAATAGCTCAAGGCTTAAACCTATTTTTTGGTTAAATTTAGGTAAATTTATTATTCCAATCTTTTGAGATTTCCAGGTAAAATTTCT
Ncoylei_TiptonCreek_N837 ----------------------------------------------AATTTGTATCTGGAGCCTGGAACCCCCATCACAATTGCAACATTATTGCCACAGCCATTGATACTTCCGTAAGAAGCTGGGATTTGCGTTCATCTCAAAATGTGTGGTCGATTGAAAGTGCCCATGGACAATTGGTTAGATCGGTAGACTTCAATCCCAATAAACAGTATTATTTAGCCACTTGTGGGGATGATTGTCAGACAAAGTTCTGGGATGTTCGGAATACAAATAAGGCTCTTTTAGTTTTGTCTAACCATTCACACTGGGTGTGGTGTGTTAGATACAACAGTTTCCACGACCAGCTAGTCTTGACTTCCAGCAGCGATTCCAGAGTCATTTTGTCAAGGGCTGCATCTGTGTCTTCGGAGCCGTTCGGACATCTGTTGGATGAGGAGGATATTGCTCCAGATGAAAAAGATAGATATAATTCCAAATGTGTGCTTGATAGTGTGATTTCAATGTATGAAGAGCATGAAGATAGTGTCTATGCTGTTGAATGGTCAACGGTTGATCCGTGGTTGTTTGCATCTTTAAGCTATGATGGACGTCTAGTAATTAATAAAGTTCCCCGTGCAGAAAAATATAGAATACTACTGTAACTGCTTTTGTTAAGGTAAATTAGTTTATTAATTTCAATGGAATTGTTATGTTTATATTATTTTTGCAAACTAATAATTGTACTTTAAAGTGGAAATATATTAAAAATATTTGTTTTTTCTTTGTTTAATGTAGTTGACTATAATTTCATATTTTTTATCCTTCATTTAACAGATTATATTTGTTACTTAAATACTGTAACATCAAAGTATTTCTTACTTTACTTCTAAGTACTCTTATTTTTGAAAG-------TACAGAATGTGGAAAAAAATATAAAAAATTGACAATATTTTTGTCGTATCACTTACAAAATTAATGTTTTCAAGGGAAACTGAAAATTTGGTTTTTTTTTCAAATGTAAACCAAGCACTTAATAGCTCAAGGCTTAAACCTATTTTTTGGTTAAATTTAGGTAAATTTATTATTCCAATCTTTTGAGATTTCCAGGTAAAATTTCT
Ncrosbyi_PricesCrk_N1143 CCTATCCAACAGTCTCAGATGCTGTCGGAGCAAAAAGGTAGGCAGAAATTTGTATCTGGAGCCTGGAACCCCCATCACAATTGCAACATTATTGCCACAGCCATTGACACTTCCGTAAGAAGCTGGGATTTGCGTTCATCCCAAAATGTGTGGTCGATTGAAAGTGCCCATGGACAGTTGGTTAGATCGGTAGACTTCAATCCCAATAAACAGTATTATTTAGCCACTTGTGGGGATGATTGTCAGACAAAGTTCTGGGATGTTCGGAATACAAATAAGGCTCTTTTGGTTTTGTCTAACCATTCACACTGGGTGTGGTGTGTTAGATACAACAGTTTCCACGACCAGCTAGTCTTGACTTCCAGCAGCGATTCCAGAGTCATTTTGTCAAGGGCTGCATCTGTGTCTTCGGAGCCATTTGGACATCTGTTGGATGAGGAGGATATTGCTCCAGATGAGAAAGATAGATATAATTCCAAATGTGCAGCTGATAGTGTGATTTCAATGTATGAAGAACATGAAGATAGTGTTTATGCTGTTGAATGGTCAACGGTTGATCCGTGGTTGTTTGCATCTTTAAGCTATGATGGACGTCTAGTAATTAATAAAGTTCCCCGTGCAGAAAAATATAGAATACTACTGTAACTGTTTTTGTTAAGGTAAATTAGTTTATTAATTTTAATGGAATTGTTATGTTTATATTATTTTTGCAAACTATTAATTGTACTGTAAAGTGGAAATGTATTAAAAATATTTGTTTTTCC-TTGTTTAATGTAGTTGACTATAATTTCATATTTTTTATCCTTCATTTAACAGATTATATTTGTTATTTAAATACAGTGACATCAAAGTATTTCTTACTTTACTTTTAAGTACTTTTATTTTTGAAAACTGAAAGTACTGAATGTGGAAAAAAATATAAAAAATTGACAATATTTTTGTCGTATCACTTACAAACTTAATGTTTTCAAAGGAAACTGAAAATTTGATTTTTTTTAAAAATGTAAAGCAAGCACTTAATAGCTCAAGGCCTAAACCTATT-----------TTGAGGTAAATTTATTATTCCGATCTTTTGAGATTTCCAG-----------
Ncrosbyi_ShufordCrk_N1148 CCTATCCAACAGTCTCAGATGCTGTCGGAGCAAAAAGGTAGGCAGAAATTTGTATCTGGAGCCTGGAACCCCCATCACAATTGCAACATTATTGCCACAGCCATTGACACTTCTGTAAGAAGCTGGGATTTGCGTTCATCCCAAAATGTGTGGTCGATTGAAAGTGCCCATGGACAGTTGGTTAGATCGGTAGACTTCAATCCCAATAAACAGTATTATTTAGCCACTTGTGGGGATGATTGTCAGACAAAGTTCTGGGATGTTCGAAATACAAATAAGGCTCTTTTGGTTTTGTCTAACCATTCACACTGGGTGTGGTGTGTTAGATACAACAGTTTCCACGACCAGCTAGTCTTGACTTCCAGCAGCGATTCCAGAGTCATTTTGTCAAGGGCTGCATCTGTGTCTTCGGAGCCATTTGGACATCTGTTGGATGAGGAGGATATTGCTCCAGATGAGAAAGATAGATATAATTCCAAATGTGCAGCTGATAGTGTGATTTCAATGTATGAAGAACATGAAGATAGTGTTTATGCTGTTGAATGGTCAACGGTTGATCCATGGTTGTTTGCATCTTTAAGCTATGATGGACGTCTAGTAATTAATAAAGTTCCCCGTGCAGAAAAATATAGAATACTACTATAACTGTTTTTGTTAAGGTAAATGAGTTTATTAATTTTAATGGAATTGTTATGTTTATATTATTTTTGCAAATTAATAATTGTACTGTAAAGTGGAAATATATTAAAAATATTTGTTTTTTC-TTGTTTAATGTAGTTGACTATAATTTCATA------------------------------------TCAAACACAGTCACATCAAAGTATTTTTTACTTTACTTTTAAGTACTTTTATTTTTGAAAACTGAAAGTACTGAATGTGGAAAAAAATATAAAAAATTGACAATATTTTTGTCGTATCACTTACAAAATTAATGTTTTCAAAGGAAACTGAAAATTTGATTTTTTTTAAAAATGTAAAGCAAGCACTTAATAGCTCAAGGCTTAAACCTATTTTTAGGTTAAATTTAGGTAAATTTATTATTCC------------------------------
Ndellingeri_BullpenBridge_N109 CCGATCCAACAGTCTCAGATGCTGTCGGAGCAAAAAGGTAGGCAGAAATTTGTATCTGGAGCCTGGAACCCCCATCACAATTGCAACATTATTGCCACAGCCATTGACACTTCTGTAAGAAGCTGGGATTTGCGTTCATCCCAAAATGTGTGGTCGATTGAAAGTGCCCATGGACAGTTGGTTAGATCAGTAGACTTCAATCCCAATAAACAGTATTATTTAGCCACTTGTGGGGATGATTGCCAGACAAAGTTCTGGGATGTTCGGAATACAAATAAGGCTCTTTTAGTTTTGTCTAACCATTCACACTGGGTGTGGTGTGTTAGATACAACAGTTTCCATGACCAGCTAGTCTTGACTTCCAGCAGCGATTCCAGAGTCATTTTGTCAAGGGCTGCATCTGTGTCTTCGGAGCCGTTCGGACATCTGTTGGATGAGGAGGATATTGCCCCAGATGAAAAAGATAGATATAATTCCAAATGTGCGGTTGATAGTGTGATTTCAATGTATGAAGAGCATGAAGATAGTGTCTATGCTGTTGAATGGTCAACGGTTGATCCGTGGTTGTTTGCATCTTTAAGCTATGATGGACGTCTAGTAATTAATAAAGTTCCCCGTGCAGAAAAATATAGAATACTACTGTGACTGCTTTTGTTAAGGTAAATTAGTTTATTAATTTCAATGGAATTGTTATGTTTATATTATATTTGCAAACTAATAATTGTACCATAAAGT---------------ATATTAGTTTTTTCTTTGTTTAATATAGTTGACTATAATTTCATATTTTTTATCCTTCATTTAACAGATTATATTTGTTACTTAAATACTGTAACATCAAAGTATTTTTTACTTTACTTTTAAGTACTTTTATTTTTGAAAACTGAAAGTACTGAATGTGAAAAAAAAAATAAAAAATTGACAATGTTTTTGTCGTATCACTTACAAAATTAATGTTTTCAAAGGAAACTGAAAATTTGGTTTTTTTTTAAAATGTGAAGCAAGCACTTAATAGCTCAAGGCTTAAACCTATT-----------TTTAGATAAATTTATTGTTCCAATCTTTTGAGATTTCCAGGTAAAATTTCT
Ndellingeri_WhitewFalls_N887 CCGATCCAACAGTCTCAGATGCTGTCGGAGCAAAAAGGTAGGCAGAAATTTGTATCTGGAGCCTGGAACCCCCATCACAATTGCAACATTATTGCCACAGCCATTGACACTTCTGTAAGAAGCTGGGATTTGCGTTCATCCCAAAATGTGTGGTCGATTGAAAGTGCCCATGGACAGTTGGTTAGATCAGTAGACTTCAATCCCAATAAACAGTATTATTTAGCCACTTGTGGGGATGATTGCCAGACAAAGTTCTGGGATGTTCGGAATACAAATAAGGCTCTTTTAGTTTTGTCTAACCATTCACACTGGGTGTGGTGTGTTAGATACAACAGTTTCCATGACCAGCTAGTCTTGACTTCCAGCAGCGATTCCAGAGTCATTTTGTCAAGGGCTGCATCTGTGTCTTCGGAGCCGTTCGGACATCTGTTGGATGAGGAGGATATTGCCCCAGATGAAAAAGATAGATATAATTCCAAATGTGCGGTTGATAGTGTGATTTCAATGTATGAAGAGCATGAAGATAGTGTCTATGCTGTTGAATGGTCAACGGTTGATCCGTGGTTGTTTGCATCTTTAAGCTATGATGGACGTCTAGTAATTAATAAAGTTCCCCGTGCAGAAAAATATAGAATACTACTGTGACTGCTTTTGTTAAGGTAAATTAGTTTATTAATTTCGATGGAATTGTTATGTTTATATTATATTTGCAAACTAATAATTGTACCATAAAGT---------------ATATTCGTTTTTTCTTTGTTTAATGTAGTTGACTATAATTTCATATTTTTTATCCTTCATTTAACAGATTATATTTGTTACTTAAATACTGTAACATCAAAGTATTTTTTACTTTACTTTTAAGTACTTTTATTTTTGAAAACTGAAAGTACTGAATGTGGAAAAAAAAATAAAAAATTGACAATGTTTTTGTCGTATCACTTACAAAATTAATGTTTTCAAAGGAAACTGAAAATTTGGTTTTTTTTTAAAATGTGAAGCAAGCACTTAATAGCTCAAGGCTTAAACCTATT-----------TTTAGATAAATTTATTGTTCCAATCTTTTGAGATTTCCAGGTAAAATTTCT
Ndilutus_GrassyCreek_N670 -------------------------------------------------------------------------------------------------------------------------------------------------------------------------------------------------------------------------------------------------------------------------------------------------------------------------------------------------------------------------------------------------------GGGCTGCATCTGTGTCTTCGGAGCCGTTCGGACATCTGTTGGATGAGGAGGATATTGCTCCAGATGAGAAAGATAGATATAATTCCAAATGTGCGGTTGATAGTGTGATTTCAATGTATGAAGAACATGAAGATAGTGTTTATGCTGTTGAATGGTCAACGGTTGATCCATGGTTGTTTGCATCTTTAAGCTATGATGGACGTCTAGTAATTAATAAAGTTCCCCGTGCAGAAAAATATAGAATACTACTGTAACTGCTTTTGTTAAGGTAAATTAGTTTAATAATTTCAATGGAATTGTTATGTTTATATTATTTTTGCCAACTAATAATTGTACCGTAAAGTGGAAATATATTAAAAATATTTGTCTTTCTTTTGTTTAATGTAGTTTACTATAATTT--------------------------------------------------------------------------------------------------------------------------------------------------------------------------------------------------------------------------------------------------------------------------------------------------------------------------
Ndilutus_StarveRockCave_G3174 CCTATCCAACAGTCCCAGATGCTGTCGGAGCAAAAAGGTAGGCAGAAATTTGTATCTGGAGCCTGGAACCCCCATCACAATTGCAACATTATTGCCACAGCCATTGACACTTCTGTAAGAAGCTGGGATTTACGTTCATCCCAAAATGTGTGGTCGATTGAAAGTGCCCACGGACAGTTGGTTAGATCGATAGACTTCAATCCCAATAAACAATATTATTTAGCCACTTGTGGGGATGATTGTCAGACAAAGTTCTGGGATGTTCGGAACACAAATAAGGCTCTTTTGGTTTTGTCTAACCATTCACACTGGGTGTGGTGTGTTAGATACAACAGTTTCCACGACCAGCTAGTCTTGACTTCCAGCAGCGATTCCAGAGTCATTTTGTCAAGGGCTGCATCTGTGTCTTCGGAGCCGTTCGGACATCTGTTGGATGAGGAGGATATTGCTCCAGATGAGAAAGATAGATATAATTCCAAATGTGCGGTTGATAGTGTGATTTCAATGTATGAAGAACATGAAGATAGTGTTTATGCTGTTGAATGGTCAACGGTTGATCCATGGTTGTTTGCATCTTTAAGCTATGATGGACGTCTAGTAATTAATAAAGTTCCCCGTGCAGAAAAATATAGAATACTACTGTAACTGCTTTTGTTAAGGTAAATTAGTTTAATAATTTCAATGGAATTGTTATGTTTATATTATTTTTGCCAACTAATAATTGTACCGTAAAGTGGAAATATATTAAAAATATTTGTCTTTCTTTTGTTTAATGTAGTTTACTATAATTTAATATTTTTTATCCTTCATTTAACAGATTATATTTGTTATTTAAATACAGTAATATCAAAGTATTTGATATTTT---------------TATTTTTGAAAACTGAAAGTACTGAATGTGGGAAAAAA-ATAAAAAATTGACAATATTTTTGTCATGTCATTTACATAATTAATGTTTTCAAAGGAAACTGAAAATGTGACGTTTTAAAAAAATGTAAAGCAAGCATTTAATAACTCAAGGTTTAAGCCTATTTTTATGTGGGA--TGTGCAAATTTATTATTCTAATCTTTTGTGATTTCCAGGTAAAATTTCT
Nesticus_nahaunus_Mexico_G2881 CCTATCCAACAGTCTCAGATGCTGTCGGAGCAAAAAGGTAGGCAGAAATTTGTATCTGGAGCCTGGAATCCCCACCACAATTGCAACATCATTGCCACAGCCATTGACACTTCTGTAAGGAGCTGGGATTTGCGTTCATCTCAGAATGTGTGGTCGATTGAAAGTGCCCATGGACAGTTGGTTAGATCGGTAGACTTCAATCCTAATAAACAGTATTATTTAGCCACTTGTGGGGATGATTGTCAGACAAAGTTTTGGGATGTTCGGAATACCAATAAGGCTCTTTTAGTTTTGTCTAATCATTCACACTGGGTGTGGTGTGTAAGATACAATAGTTTCCACGACCAGCTAGTCTTGACTTCAAGCAGCGATTCCAGAGTCATTTTGTCAAGGGCTGCATCAGTGTCTTCAGAGCCGTTTGGACATCTGTTGGACGAGGAGGATATTGCTCCAGATGAAAAAGATAGATATAATTCCAAATGCGCTGTTGATAGTGTAATTTCAATGTATGAAGAACATGAAGATAGTGTTTATGCTGTTGAATGGTCAACAGTTGATCCATGGTTGTTTGCATCTTTAAGCTATGATGGACGCCTAGTAATTAATAAAGTTCCCCGTGCAGAAAAATATAGAATACTATTGTAACTGCTTTTGTTAAAGTAAATTAGTTTATTAATTTCAATGGAAATGTTATATTTATATTATTTTT-CAAATTAAGAATTTTATTGTAAAGTGGAGATATATTAAAAGTATTTGTTTTCTCCTTGTTTAATGTAGTTGATTATAATTTCAAATTTTTTAT--TCAGTTAAACAGATTATAGCTGTTATGTAAATACAGTAATAGCAGTCTGTC-----------------ATGCTTTTCTCTTTGTGAACTGAAAGTATTAAATGTGGAAAAAAAGATTAAAAATTAACAATGTTTTTATTCTATCATTTACAGAATTAGTGCTTTCAAAGGAAACTGAAATTGTTATTTTTTTTTTAAATGTAGAGGAAATACTAAATAGCTTAAGGCTTGAACCTG-CTTTAGGTGGTAATCATGCAAATT-ATTATTGCAATATTTTGAGATTTCTAGATAAAATTTCT
Nfridelli_LittlePigeon_N262 CCTATCCAACAGTCTCAGATGCTGTCGGAGCAAAAAGGTAGGCAGAAATTTGTATCTGGAGCCTGGAACCCCCATCACAATTGCAACATTATTGCCACAGCCATTGACACTTCTGTAAGAAGCTGGGATTTGCGTTCATCCCAAAATGTGTGGTCGATTGAAAGTGCCCATGGACAGTTGGTTAGATCGGTAGACTTCAATCCCAATAAACAGTATTATTTAGCCACTTGTGGGGTTGATTGTCAGACAAAGTTCTGGGATGTTCGGAATACAAATAAGGCTCTTTTAGTTTTGTCTAATCATTCACACTGGGTGTGGTGTGTTAGATACAACAGTTTCCACGACCAGCTAGTCTTGACTTCCAGCAGCGATTCCAGAGTCATTTTGTCAAGGGCTGCATCTGTGTCTTCGGAGCCATTTGGACATCTGTTGGATGAGGAGGATATTGCCCCAGATGAAAAAGATAGATATAATTCCAAATGTGCTGTTGATAGTGTGATTTCAGTGTATGAAGAACATGAAGATAGTGTTTATGCTGTTGAATGGTCAACGGTTGATCCATGGTTGTTTGCATCTTTAAGCTACGATGGACGTCTAGTAATTAATAAAGTTCCCCGTGCAGAAAAATATAGAATACTACTGTAACTGCTTTTGTTAAGGTAAATTAGTTTATTAATTTCAATGGAATTGTTATGTTTATATTATTTTTGCAAACTAATAATTGTACTGTAAAGTGGAAATATATTAAAAATATTTGTTTTTCCTTTGTTTAATGTAGTTGACTATAACTTCATATTTTTTATCCTTCATTTAACAGATTATATTTGTTATTTAAATACCGTAATATCAAAGCATTTCTTACTTTAATTCTAAGTACTTTTATTTTTGAAAACTGAAAGTATCGAATGTAGAGGAAAATATAAAAAATTGACAATATTTTTG---TATCACTTGCAAAAGTAATGTTCTCAAAGGAAACTGAAAATTTGGTTCTTTTTAAAAATGTAAAGCAAGCACTTAATATTTCAAGGCTTAAAACTATTTTTAGGTTAAATTTAGGTAATTTTATTATTCCAATCTTTTGAGATTTCCAGGTAAAATTTCT
Nfurtivus_HugdenBranch_G3175 CCTATCCAACAGTCTCAGATGCTGTCGGAGCAAAAAGGTAGGCAAAAGTTTGTATCTGGAGCCTGGAACCCCCATCACAATTGCAACATTATTGCCACAGCCATTGACACTTCTGTAAGAAGCTGGGATTTGCGTTCATCCCAAAATGTGTGGTCGATTGAAAGTGCCCATGGACAGTTGGTTAGATCGGTAGACTTCAATCCCAATAAACAGTATTATTTAGCCACTTGTGGGGATGATTGTCAGACAAAGTTCTGGGATGTGCGGAATACAAATAAGTCTCTTTTAGTTTTGTCTAATCATTCACACTGGGTGTGGTGTGTCAGATACAACAGTTTTCATGACCAGCTAGTCTTGACTTCCAGCAGCGATTCCAGAGTCATTTTGTCAAGGGCTACATCTGTGTCTTCGGAGCCATTTGGACATCTGTTGGATGAGGAGGATATTGCCCCAGATGAAAAAGATAGATATAATTCCAAATGTGCTGTTGATAGTGTGATTTCAGTGTATGAAGAACATGAAGATAGTGTTTATGCTGTTGAATGGTCAACGGTTGATCCATGGTTGTTTGCATCTTTAAGCTATGATGGACGTCTAGTAATTAATAAAGTTCCCCGTGCAGAAAAATATAGAATACTACTGTAACTGCTTTTGTTAAGGTAAATTAGTTTATTAATTTCAATGGAATTGTTATGTATATATTATTTTTGCAAACTAGTAATTGTACTGTAAAGTGGAAATATATTAAAAATATTTGTTTTTCCTTTGTTTAATGTAGTTCACTATAATTTCCTATTTTTTATCCTTCATTTAACAGACTATATTTGTTATTTAAATACAGTAATATCAAAGCATTTCTTACTTTACTTTTAAGTACTTTTATTTTTGAAAACTGAAAGTACCGAATGTAGAGGAAAATATAAAAAATTTACAATATTTTTGTCGTATCACTTGCAAAAGTAATGTTTTCAAAGGAAACTGAAAATTTGGTTTTTTTTAAAAATGTAAAGCAAGCACTTAATAGTTCAAGGCTTAAACCTATTTTTAGGT-----------AAATTTATTATTCCAATCTTTTCAGATTTCCAGGTAAAATTTCT
Nfurtivus_RaccoonMtn_N1026 CCTATCCAACAGTCTCAGATGCTGTCGGAGCAAAAAGGTAGGCAAAAGTTTGTATCTGGAGCCTGGAACCCCCATCACAATTGCAACATTATTGCCACAGCCATTGACACTTCTGTAAGAAGCTGGGATTTGCGTTCATCCCAAAATGTGTGGTCGATTGAAAGTGCCCATGGACAGTTGGTTAGATCGGTAGACTTCAATCCCAATAAACAGTATTATTTAGCCACTTGTGGGGATGATTGTCAGACAAAGTTCTGGGATGTGCGGAATACAAATAAGTCTCTTTTAGTTTTGTCTAATCATTCACACTGGGTGTGGTGTGTCAGATACAACAGTTTTCATGACCAGCTAGTCTTGACTTCCAGCAGCGATTCCAGAGTCATTTTGTCAAGGGCTACATCTGTGTCTTCGGAGCCATTTGGACATCTGTTGGATGAGGAGGATATTGCCCCAGATGAAAAAGATAGATATAATTCCAAATGTGCTGTTGATAGTGTGATTTCAGTGTATGAAGAACATGAAGATAGTGTTTATGCTGTTGAATGGTCAACGGTTGATCCATGGTTGTTTGCATCTTTAAGCTATGATGGACGTCTAGTAATTAATAAAGTTCCCCGTGCAGAAAAATATAGAATACTACTGTAACTGCTTTTGTTAAGGTAAATTAGTTTATTAATTTCAATGGAATTGTTATGTATATATTATTTTTGCAAACTAGTAATTGTACTGTAAAGTGGAAATATATTAAAAATATTTGTTTTTCCTTTGTTTAATGTAGTTCACTATAATTTCCTATTTTTTATCCTTCATTTAACAGACTATATTTGTTATTTAAATACAGTAATATCAAAGCATTTCTTACTTTACTTTTAAGTACTTTTATTTTTGAAAACTGAAAGTACCGAATGTAGAGGAAAATATAAAAAATTTACAATATTTTTGTCGTATCACTTGCAAAAGTAATGTTTTCAAAGGAAACTGAAAATTTGGTTTTTTTTAAAAATGTAAAGCAAGCACTTAATAGTTCAAGGCTTAAACCTATTTTTAGGT-----------AAATTTATTATTCCAATCTTTTCAGATTTCCAGGTAAAATTTCT
Ngeorgia_Sittons_N073 ---------------------------------------------------------------------------------------------------------------------------TGGGATTTGCGTTCATCCCAAAATGTGTGGTCGATTGAAAGCGCCCATGGACAGTTGGTTAGATCGGTAGACTTCAATCCCAATAAACAGTATTATTTAGCCACTTGTGGGGATGATTGTCAGACAAAGTTCTGGGATGTTCGGAATACAAATAAGGCTCTTTTAGTTTTGTCTAATCATTCACACTGGGTGTGGTGTGTTAGATACAACAGTTTTCATGACCAGCTAGTCTTGACTTCCAGCAGCGATTCCAGGGTCATTTTGTCAAGGGCTGCATCTGTGTCTTCGGAGCCATTCGGACATCTGTTGGATGAGGAGGATATTGCCCCAGATGAAAAAGATAGATATAATTCCAAATGTACTGTTGATAGTGTGATTTCAGTGTATGAAGAACATGAAGATAGTGTTTATGCTGTTGAATGGTCAACGGTTGATCCGTGGTTGTTTGCATCTTTAAGCTATGATGGACGTCTAGTAATTAATAAAGTTCCTCGTGCAGAAAAATATAGAATACTACTGTAACTGCTTTTGTTAAGGTAAATTAGTTTATTAATTTCAATGGAATTGTTATGCTTATATTATTTTTGCAAACTAATAATTGTACTGTAAAGTGGAAATATATTAAAAATATTTGTTTTTCCTTTGTTTAATGTAGTTGACTATAATTTCATATTTTTTATCCTTCATTTAACAGATTATATTTGTTATTTAAATACAGTAATATCAAAGCATTTCTTACTTTACTTTTAAGTACTTTTATTTTTGAAAACTGAAAGTACCGAATGTAGAGGAAAATATAAAAAATTGACAATATTTTTGTCGTATCACTTGCAAAAGTAATGTTTTCAAAG-----------------------------------------------------------------------------------------------------------------------------------
Ngertschi_CedarCreek_N351 ----------------------------AGCAAAAAGGTAGGCAGAAATTTGTATCTGGAGCCTGGAACCCCCATCACAATTGCAACATTATTGCCACAGCCATTGACACTTCTGTAAGAAGCTGGGATTTGCGTTCATCCCAAAATGTGTGGTCGATTGAAAGTGCCCATGGACAGTTGGTTAGATCGGTAGACTTCAATCCCAATAAACAGTATTATTTAGCCACTTGTGGGGATGATTGTCAGACAAAGTTCTGGGATGTTCGGAATACAAATAAGGCTCTTTTGGTTTTGTCTAACCATTCACACTGGGTGTGGTGTGTTAGATACAACAGTTTCCATGACCAGCTAGTCTTGACTTCCAGCAGCGATTCCAGAGTCATTTTGTCAAGAGCTGCATCTGTGTCTTCGGAGCCATTTGGACATCTGTTGGATGAGGAGGATATTGCTCCAGATGAGAAAGATAGATATAATTCCAAATGTGCAGCTGATAGTGTGATTTCAATGTATGAAGAACATGAAGATAGTGTTTATGCTGTTGAATGGTCAACGGTTGATCCGTGGTTGTTTGCATCTTTAAGCTATGATGGACGTCTAGTAATTAATAAAGTTCCCCGTGCAGAAAAATATAGAATACTACTGTAACTGTTTTTGTTAAGGTAAATTAGTTTATTAATTTTAATGGAATTGTTATGTTTATATTATTTTTGCAAACTAATAATTGTACTGTAAAGTGGAAATATATTAAAAATGTTTGTTTTTCC-TTGTTTAATGTAGTTGACTATAATTTCATATTTTTTATCCTTCATTTAACAGATTATATTTGTTATTTAAATACAGTAACATCAAAGTATTTCTTACTTTACTTTTAAGTACTTTTATTTTTGAAAACTGAAAGTACTGAATGTGGAAAAATATATAAAAAATTGACAATATTTTTGTCGTATCACTTACAAACTTAATGTTTTCAAAGGAAACTGAAAATTTGATTTTTTTTTAAAATGTAAAGCAAGCACTTAATAGCTCAAGGCTTAAACCTATT-----------TTTAGGTAAATTTATTATTCCGATCTTTTGAGATTTCCAGGTAAAATTTCT
Ngertschi_FrenchBroad_N968 ------------------------------------------------------------------------CATCACAATTGCAACATTATTGCCACAGCCATCGACACTTCCGTAAGAAGCTGGGATTTGCGTTCATCCCAAAATGTGTGGTCGATTGAAAGTGCCCATGGACAGTTGGTTAGATCGGTAGACTTCAATCCCAATAAACAGTATTATTTAGCCACTTGTGGGGATGATTGTCAGACAAAGTTCTGGGATGTTCGGAATACAAATAAGGCTCTTTTGGTTTTGTCTAACCATTCACACTGGGTGTGGTGTGTTAGATACAACAGTTTCCACGACCAGCTAGTCTTGACTTCCAGCAGCGATTCCAGAGTCATTTTGTCAAGGGCTGCATCTGTGTCTTCGGAGCCATTTGGACATCTGTTGGATGAGGAGGATATTGCTCCAGATGAGAAAGATAGATATAATTCCAAATGTGCAGCTGATAGTGTGATTTCAATGTATGAAGAACATGAAGATAGTGTTTATGCTGTTGAATGGTCAACGGTTGATCCGTGGTTGTTTGCATCTTTAAGCTATGATGGACGTCTAGTAATTAATAAAGTTCCCCGTGCAGAAAAATATAGAATACTACTGTAACTGCTTTTGTTATGGTAAATTAGTTTATTAATTTTAATGGAATTGTTATGTTTATATTATTTTTGCAAACT-------GTACTGTAAAGTGGAAATATATTAAAAATATTTGTTTTTTC-TTGTTTAATGTAGTTGACTATAATTTCATATTTTTTATCCTTCATTTAACAGATTATATTTGTTATTTAAATACAGTAACATCAAAGTATTTCTTACTTTACTTTTAAGTACTTTTATTTTTGAAAACTGAAAGTACTGAATGTGGGGAAAAATATAAAAAATTGACAATATTTTTGTCGTATCACTTACAAAATTAATGTTTTCAAAGGAAACTGAAAATTTGATTTTTTTTAAAAATGTAAAGCAAGCACTTAATAGCTCAAGGTTTAAACCTATT-----------TTTAGGTAAATTTATTATTCCGATCTTTTGAGATTTCCAGGTAAA------
Ngertschi_HickoryNutGap_N810 ---------CAGTCTCAGATGCTGTCGGAGCAAAAAGGTAGGCAGAAATTTGTATCTGGAGCCTGGAACCCCCATCACAATTGCAACATTATTGCCACAGCCATTGACACTTCTGTAAGAAGCTGGGATTTGCGTTCATCCCAAAATGTGTGGTCGATTGAAAGTGCCCATGGACAGTTGGTTAGATCGGTAGACTTCAATCCCAATAAACAGTATTATTTAGCCACTTGTGGGGATGATTGTCAGACAAAGTTCTGGGATGTTCGGAATACAAATAAGGCTCTTTTGGTTTTGTCTAACCATTCACACTGGGTGTGGTGTGTTAGATACAACAGTTTCCACGACCAGCTAGTCTTGACTTCCAGCAGCGATTCCAGAGTCATTTTGTCAAGGGCTGCATCTGTGTCTTCGGAGCCATTTGGACATCTGTTGGATGAGGAGGATATTGCTCCAGATGAGAAAGATAGATATAATTCCAAATGTGCAGCTGATAGTGTGATTTCAATATATGAAGAACATGAAGATAGTGTTTATGCTGTTGAATGGTCAACGGTTGATCCGTGGTTGTTTGCATCTTTAAGCTATGATGGACGTCTAGTAATTAATAAAGTTCCCCGTGCAGAAAAATATAGAATACTACTGTAACTGTTTTTGTTAAGGTAAATTAGTTTATTAATTTTAATGGAA---TTATGTTTATATTATTTTTGCAAACTAATAATTGTACTGTAAAGTGGAAATATATTAAAAATATTTGTTTTTCC-TTGTTTAATGTAGTTGACTATAATTTCATATTTTTTATCCTTCATTTAACAGATTATATTTGTTATTTAAATACAGTGACATCAAAGTATTTCTTACTTTACTTTTAAGTACTTTTATTTTTGAAAACTGAAAGTACTGAATGTGGAAAAAAATATAAAAAATTGACAATATTTTTGTCGTATCACTTACAAACTTAATGTTTTCAAAGGAAACTGAAAATTTGATTTTTTTTAAAAATGTAAAGCAAGCACTTAATAGCTCAAGGCTTAAACCTATT-----------TTTAGGTAAAT----------------------------------------
Nholsingeri_BrumleyCrk_N916 CCTATCCAACAGTCTCAGATGCTGTCAGAGCAAAAAGGTAGGCAAAAATTTGTATCTGGAGCCTGGAACCCCCATCACAATTGCAACATTATTGCCACAGCCATTGACACTTCTGTAAGAAGCTGGGATTTACGTTCATCCCAAAATGTGTGGTCGATTGAAAGTGCCCATGGACAGTTGGTTAGATCGATAGACTTCAATCCCAATAAACAATATTATTTAGCCACTTGTGGGGATGATTGTCAGACAAAGTTCTGGGATGTTCGGAACACAAATAAGGCTCTCTTAGTTTTGTCTAACCATTCACACTGGGTGTGGTGTGTTAGATACAACAGTTTCCACGACCAGCTAGTCTTGACTTCCAGCAGCGATTCCAGAGTCATTTTGTCAAGGGCTGCATCTGTGTCTTCGGAGCCGTTCGGACATCTGTTGGATGAGGAGGATATTGCTCCAGATGAGAAAGATAGATATAATTCCAAATGTGCGGTTGATAGTGTGATTTCAATGTATGAAGAACATGAAGATAGTGTTTATGCTGTTGAATGGTCAACGGTTGATCCATGGTTGTTTGCATCTTTAAGCTATGATGGACGTCTAGTAATTAATAAAGTTCCCCGTGCAGAAAAATATAGAATACTACTGTAACTGTTTTTGTTAAGGTAAATTAGTTTAATAATTTCAATGGAATTGTTATGTTTATATTATTTTTGCAAACTAATAATTGTACTGTAAAGTGGAAATATATTAAAAATATTTGTCTTTCCTTTGTTTAATGTAGTTTACTATAATTTAATATTTTTTATCCTTCATTTAACAGATTATATTTGTTATTTAAATACAGTAATATCAAAGTATTTCATACTTT---------------TATTTTTGAAAACTGAAAGTACTGAATGTGGAAAAAAA-ATAAAAAATTGACAATATTTTTGTCATGTCATTTACATAATTGATGTTTTCAAAGGAAACTGAAAATGTGGTGTTTTAAAAAAATGTAAAGCAAGCATTTAATAACTCAAGGTTTAAACCTATTTTTAAGTGGGA--TGTGCAAATTTATTATTCCAATCTTTTAAGATTTCCAGGTAAAATTTCT
Nholsingeri_PondCave_N541 CCTATCCAACAATCTCAGATGCTGTCAGAGCAAAAAGGTAGGCAAAAATTTGTATCTGGAGCCTGGAACCCCCATCACAATTGCAACATTATTGCCACAGCCATTGACACTTCTGTAAGAAGCTGGGATTTACGTTCATCCCAAAATGTGTGGTCGATTGAAAGTGCCCATGGACAGTTGGTTAGATCGATAGACTTCAATCCCAATAAACAATATTATTTAGCCACTTGTGGGGATGATTGTCAGACAAAGTTCTGGGATGTTCGGAACACAAATAAGGCTCTCTTAGTTTTGTCTAACCATTCACACTGGGTGTGGTGTGTTAGATACAACAGTTTCCACGACCAGCTAGTCTTGACTTCCAGCAGCGATTCCAGAGTCATTTTGTCAAGGGCTGCATCTGTTTCTTCGGAGCCGTTCGGACATCTGTTGGATGAGGAGGATATTGCTCCAGATGAGAAAGATAGATATAATTCCAAATGTGCGGTTGATAGTGTGATTTCAATGTATGAAGAACATGAAGATAGTGTTTATGCTGTTGAATGGTCAACGGTTGATCCATGGTTGTTTGCATCTTTAAGCTATGATGGACGTCTAGTAATTAATAAAGTTCCCCGTGCAGAAAAATATAGAATACTACTGTAACTGCTTTTGTTAAGGTAAATTAGTTTAATAATTTCAATGGAATTGTTATGTTTATATTATTTTTGCAAACTAATAATTGTACTGTAAAGTGGAAATATATTAATAATATTTGTCTTTCCTTTGTTTAATGTAGTTTACTATAATTTCATATTTTTTATCCTTCATTTAACAGATTATATTTGTTATTTAAATACAGTAATA-CAAAGTATTTCATACTTT---------------TATTTTTGAAAACTGAAAGTACTGAATGTGGAAAAGAA-ATAAAAAATTGACAATATTTTTGTCATGTCATTTACATAATTGATGTTTTCAAAGGAAACTGAAAATGTGGCGTTTCAAAAAAATGTAAAGCAAGC-----ATAACTCAAGGTTCAAACCTATTTTTAAGTGGGA--TGTGCAAATTTATTATTCCAATCTTTTAAGATTTCCAGGTAAAATTTCT
Nlowderi_ChestnutBranch_N731 CCTATCCAACAGTCTCAGATGCTGTCGGAGCAAAAAGGTAGACAGAAATTTGTATCTGGAGCCTGGAACCCCCATCACAATTGCAACATTATTGCCACAGCCATTGACACTTCTGTAAGAAGCTGGGATTTGCGTTCATCCCAAAATGTGTGGTCGATTGAAAGTGCCCATGGACAATTGGTTAGATCGGTAGACTTCAATCCCAATAAACAGTATTATTTAGCCACTTGTGGGGATGATTGTCAGACAAAGTTCTGGGATGTTCGGAATACAAATAAGGTTCTTTTAGTTTTGTCTAACCATTCACACTGGGTGTGGTGTGTTAGATACAACAGTTTCCACGACCAGTTAGTCTTGACTTCCAGCAGCGATTCCAGAGTCATTTTGTCAAGGGCTGCATCTGTGTCTTCGGAGCCATTCGGACATCTGTTGGATGAGGAGGATATTGCACCAGATGAAAAAGATAGATATAATTCCAAATGTGCTGTTGATAGTGTGATTTCAGTGTATGAAGAGCACGAAGATAGTGTCTATGCTGTTGAATGGTCAACGGTCGACCCGTGGTTGTTTGCATCTTTAAGCTATGATGGACGTCTAGTAATTAATAAAGTTCCCCGTGCAGAAAAATATAGAATACTACTGTAACTGCTTTTGTTAAGGTAAATTAGTTTATTAATTTCAATGGAATTGTTATGTTTATATTATTTTTGCAAACTAATAATTGTACTGTAAAGTGGAAATATATTAAAAATATTTGTTTTCCCTTGGTTTAATGTAATTAACTATAATTTC---TTTT------------------------------------------------------------------------------------------------------------------------------------------------------------------------------------------------------------------------------------------------------------------------------------------------------------------
Nlowderi_upperFiresCreek_N820 ------------------------------------------------------------GCCTGGAACCCCCATCACAATTGCAACATTATTGCCACAGCCATTGACACTTCTGTAAGAAGCTGGGATTTGCGTTCATCCCAAAATGTGTGGTCGATTGAAAGTGCCCATGGACAATTGGTTAGATCGGTAGACTTCAATCCCAATAAACAGTATTATTTAGCCACTTGTGGGGATGATTGTCAGACAAAGTTCTGGGATGTTCGGAATACAAATAAGGCTCTTTTAGTTTTGTCTAACCATTCACACTGGGTGTGGTGTGTTAGATACAACAGTTTCCACGACCAGTTAGTCTTGACTTCCAGCAGCGATTCCAGAGTCATTTTGTCAAGGGCTGCATCTGTGTCTTCGGAGCCATTCGGACATCTGTTGGATGAGGAGGATATTGCTCCAGATGAAAAAGATAGATATAATTCCAAATGTGCTGTTGATAGTGTGATTTCAGTGTATGAAGAGCACGAAGATAGTGTCTATGCTGTTGAATGGTCAACGGTCGACCCGTGGTTGTTTGCATCTTTAAGCTATGATGGACGTCTAGTAATTAATAAAGTTCCCCGTGCAGAAAAATATAGAATACTACTGTAACTGCTTTTGTTAAGGTAAATTAGTTTATTAATTTCAATGGAATTGTTATGTTTATATTATTTTTGCAAACTAATAATTGTACTGTAAAGTGGAAATATATTAAAAATATTTGTTTTTCCTTGGTTTAATGTAGTTAACTATAATTTCTTT----------------------------------------------------------------------------------------------------------------------------------------------------------------------------------------------------------------------------------------------------------------------------------------------------------------------
Nlula_BeeRockCave_G2091 CCTATCCAACAGTCTCAGATGCTGTCGGAGCAAAAAGGTAGGCAGAAATTTGTATCTGGAGCCTGGAACCCCCATCACAATTGTAACATTATTGCCACAGCCATCGACACTTCTGTAAGAAGCTGGGATTTGCGTTCATCCCAAAATGTGTGGTCGATTGAAAGTGCCCATGGACAGTTGGTTAGATCGGTAGACTTCAATCCCAATAAACAGTATTATTTAGCCACTTGTGGGGATGATTGTCAGACAAAGTTCTGGGATGTTCGGAATACAAATAAGGCTCTTTTAGTTTTGTGTAATCATTCACACTGGGTGTGGTGTGTTAGATACAACAGTTTTCATGACCAGCTAGTCTTGACTTCCAGCAGCGATTCCAGAGTCATTTTGTCAAGGGCCGCATCTGTGTCTTCGGAGCCATTCGGACATCTGTTGGATGAGGAGGATATTGCCCCAGATGAAAAAGATAGATATAATTCCAAATGTGCTGTTGATAGTGTGATTTCAGTGTACGAAGAACATGAAGATAGTGTTTATGCTGTTGAATGGTCAACGGTTGATCCGTGGTTGTTTGCATCTTTAAGCTATGATGGACGTCTAGTAATTAATAAAGTTCCCCGTGCAGAAAAATATAGAATACTACTGTAACAGCTTTTGATAAGGTAAATTAGTTTATTAATTTCAGTGGAATTGTTATGTTTATATTATTTTTGCAAACTAATAATTGTACTGTAAAGTGGAAATATATTAAAAATATTTGTTTTTCCTTTGTTTAATGTAGTTGACTATAATTTTATATTTTTTATCCTTCATTTAACAGATTATATTTGTTATTTAAATACAGTAATATCAAAGCATTTCTTACTTTACTTTTAAGTACTTTTATTTTTGAAAACTGAAAGTACCGAATGTAGTGGAAAATATAAAAAATTGACAATATTTTTGTCGTATCACTTGCAAAAGTAATGTTTTCAAAGGAAACTGAAAATTTGGTTTTTTTTAAAAATGTAAAGCAAGCACTTAATAGTTCAAGGCTTAAACCTATTTTTAGGTTAAATTTAGGTCAATTTATTATTCCAATCTTTTGAAATTTCCAGGTAAAATTTCT
Nlula_LulaFallsCave_G2084 -------------------------------------------------------------CCTGGAACCCCCATCACAATTGTAACATTATTGCCACAGCCATCGACACTTCTGTAAGAAGCTGGGATTTGCGTTCATCCCAAAATGTGTGGTCGATTGAAAGCGCCCATGGACAGTTGGTTAGATCGGTAGACTTCAATCCCAATAAACAGTATTATTTAGCCACTTGTGGGGATGATTGTCAGACAAAGTTCTGGGATGTTCGGAATACAAGTAAGGCTCTTTTAGTTTTGTCTAATCATTCACACTGGGTGTGGTGTGTTAGATACAACAGTTTTCATGACCAGCTAGTCTTGACTTCCAGCAGCGATTCCAGAGTCATTTTGTCAAGGGCTGCATCTGTGTCTTCAGAGCCATTCGGACATCTGTTGGATGAGGAGGATATTGCCCCAGACGAAAAAGATAGATATAATTCCAAATGTGCTGTTGATAGTGTGATTTCAGTGTATGAAGAACATGAAGATAGTGTTTATGCTGTTGAATGGTCAACGGTTGATCCGTGGTTGTTTGCATCTTTAAGCTATGATGGACGTCTAGTAATTAATAAAGTTCCCCGTGCAGAAAAATATAGAATACTACTGTAACTGCTTTTGTTAAGGTAAATTAGTTTATTAATTTCAATGGAATTGTTATGTTTATATTATTTTTGCAAACTAATAATTGTACTGTAAAGTGGAAATATATTAAAAATATTTGTTTTTCCTTTGTTTAATGTAGTTGACTATAATTTCATATTTTTTATCCTTCATTTAACAGATTATATTTGTTATTTAAATACAGTAATATCAAAGCATTTCTTACTTTACTTTTAAGTACTTTTATTTTTGAAAACTGAAAGTACCGAATGTAGAGGAAAATATAAAAAATTGACAATATTTTTGTCGTATCAATTGCAAAAGTAATGTTTTCAAAGGAAACTGAAAATTTGGTTTTTTTTAAAAATGTAAAGCAAGCACTTAAT-----------------------------------------------------------------------------------
Nmimus_NealsSink_N329 -------------------------------------------------------------------------------------------------------------------TAAGAAGCTGGGATTTGCGTTCATCCCAAAATGTGTGGTCGATTGAAAGTGCCCATGGACAGTTGGTTAGATCGATAGACTTCAATCCCAATAAACAATATTATTTAGCCACTTGTGGGGATGATTGTCAGACAAAGTTCTGGGATGTTCGGAACACAAATAAGGCTCTTTTGGTTTTGTCTAACCATTCACACTGGGTGTGGTGTGTTAGATACAACAGTTTCCACGACCAGCTAGTCTTGACTTCCAGCAGCGATTCCAGAGTTATTTTGTCAAGGGCTGCATCTGTGTCTTCGGAGCCGTTTGGACATCTGTTGGATGAGGAGGATATTGCTCCAGATGAGAAAGATAGATATAATTCCAAATGTGCGGTTGATAGTGTGATTTCAATGTATGAAGAACATGAAGATAGTGTTTATGCTGTTGAATGGTCAACGGTTGATCCGTGGTTGTTTGCATCTTTAAGCTATGATGGACGTCTAGTAATTAATAAAGTACCACGTGCAGAAAAATATAGAATACTACTGTAACTGCTTTTGTTAAGGTAAATGAGTTTAATAATTTTAATGGAATTGTTATGTTTATATTATTTTTGCAAACTAATAATTGTACTGTAAAGTGGAAATATATAAAAAATATTTGTCTTTCCTTTGTTTAATGTAGTTTACTATAATTTCATATTTTTTATCCTTCATTTAACAGATTATATTTGTTATTTAAACACAGTAATATCAAGGTATTTCATACTTT---------------TATTTTTGAAAACTGAAAGTACTGAATGTGGAAAAAAA-TTAAAAAATTGACAATAATTTTGTCATGTCATTTACATAATTAATGTTTTCAAAGGAAACTGAAAATGTGGCGATTTAAAAAAATGTAAAGCAAGCATTTAATAACTCAAGGTTTAAGCCTATTTTTATGTAGGA---------------------------------------------------
Nmimus_Straleys_N625 -------------------------------------------------------------------------------------------------------------------------------------------------------------------------------------ATTAATTACTAGACTTCAATCCCAATAAACAATATTATTTAGCCACTTGTGGGGATGATTGTCAGACAAAGTTCTGGGATGTTCGGAACACAAATAAGGCTCTTTTGGTTTTGTCTAACCATTCACACTGGGTGTGGTGTGTTAGATACAACAGTTTCCACGACCAGCTAGTCTTGACTTCCAGCAGCGATTCCAGAGTCATTTTGTCAAGGGCTGCATCTGTGTCTTCGGAGCCGTTCGGACATCTGTTGGATGAGGAGGATATTGCTCCAGATGAGAAAGATAGATATAATTCCAAATGTGTGGTTGATAGTGTGATTTCAATGTATGAAGAACATGAAGATAGTGTTTATGCTGTTGAATGGTCAACGGTTGATCCGTGGTTGTTTGCATCTTTAAGCTATGATGGACGTCTAGTAATTAATAAAGTTCCACGTGCAGAAAAATATAGAATACTACTGTAACTGCTTTTGTTAAGGTAAATTAGTTTAATAATTTCAATGGAATTGTTATGTTTATATTATTTTTGCAAACTAATAATTGTACTGTAAAGTGGAAATATATTAAAAATATTTGTCTTTCCTTTGTTTAATGTAGTTTACTATAATTTCATATTTTTTATCCTTCATTTAACAGATTATATTTGTTATTTAAACACAGTAATATCAAAGTATTTCATACTTT---------------TATTTTTGAAAACTGAAAGTACTGAATGTGGAAAAAAA-ATAAAAAATTGACAATAATTTTGTCATGTCATTTACATAATTAATGTTTTCAAAGGAAACTGAAAATGTGGCGTTTTAAAAAAATGTAAAGCAAGCATTTAATAACTCAAGGTTTAAGCCTATTTTTATGTGGGA--TGTGCAAATTTATTATTCCAATCTTTTGAGATTTCCAGG----------
Nnasicus_CoweeTrain_N189 --------------------------------------------------------------------------------------------------------------------------------------------------------------------------------------------------------------------------------------------------------------------------------------------------------------------------------------------------------------------------------------------------------------------------------------ACATCTGTTGGATGAGGAGGATATTGTTCCAGATGAGAAAGATAGATATAATTCCAAATGTGCGGTTGATAGTGTGATTTCAATGTATGAAGAACATGAAGATAGTGTTTATGCTGTTGAATGGTCAACGGTTGATCCATGGTTGTTTGCATCTTTAAGCTATGATGGACGTCTAGTAATTAATAAAGTTCCCCGTGCAGAAAAATATAGAATACTACTGTAACTGCTTTTGTTAAGGTAAATTAGTTTAATAATTTCAATGGAATTGTTATGTTTATATTATTTTTGCAAAGTAATAATTGTACAGTAAA------------------------------------------------------------------------------------------------------------------------------------------------------------------------------------------------------------------------------------------------------------------------------------------------------------------------------------------------------------------------------------
Npaynei_Grindstaff_N646 CCTATCCAACAGTCTCAGATGCTGTCAGAGCAAAAAGGTAGGCAGAAATTTGTATCTGGAGCCTGGAACCCCCATCACAATTGCAACATTATTGCCACAGCCATTGACACTTCTGTAAGAAGCTGGGATTTACGTTCATCCCAAAATGTGTGGTCGATTGAAAGTGCCCATGGACAGTTGGTTAGATCGATAGACTTCAATCCCAATAAACAATATTATTTAGCCACTTGTGGGGATGATTGTCAGACAAAGTTCTGGGATGTTCGGAACACAAATAAGGCTCTTTTAGTTTTGTCTAACCATTCACACTGGGTGTGGTGTGTTAGATACAACAGTTTCCACGACCAGCTAGTCTTGACTTCCAGCAGTGATTCCAGAGTCATTTTGTCAAGGGCTGCATCTGTGTCTTCGGAGCCGTTCGGACATCTGTTGGATGAGGAGGATATTGCTCCAGATGAGAAAGATAGATATAATTCCAAATGTGCGGTTGATAGTGTGATTTCAATGTATGAAGAACATGAAGATAGTGTTTATGCTGTTGAATGGTCAACGGTTGATCCATGGTTGTTTGCATCATTAAGCTATGATGGACGTCTAGTAATTAATAAAGTTCCCCGTGCAGAAAAATATAGAATACTACTGTAACTGCTTTTGTTAAGGTAAATTAGTTTAATAATTTCAATGGAATTTTTATGTTTATAATATTTTTGCAAACTAATAATTGTACAGTAAAGTGGAAATATATTAAAAATATTTGTCTTTCCTTTGTTTAATGTAGTTTACTATAATTTCATATTTTTTATCCTTCATTTAACAGATTATAGTTGCTATTTAAATACAGTAATATCAAAGTATTTCATACTTT---------------TATTTTTGAAAACTGAAAGTGGT--------GAAAAAA-ATAAAAAATTGACAATATTTTTGTCATGTCATTTACATAATTAATGTTTTCAAAGGAAACTGAAAATGTGGCGTTTTTAAAAAATTTAAAGCAAGCATTTAATAGCTCAAGGTTTAAGCCTATTTTTATGTGGGATGTGTGCAAATTTATTATTCCAATCTTTTGAGATTTCCAGGTAAAATTTTT
Npaynei_NorrisDamCave_N348 CCTATCCAACAGTCTCAGATGCTGTCGGAGCAAAAAGGTAGGCAGAAATTTGTATCTGGAGCCTGGAACCCCCATCACAATTGCAACATTATTGCCACAGCCATTGACACTTCTGTAAGAAGCTGGGATTTACGTTCATCCCAAAATGTGTGGTCGATTGAAAGTGCCCATGGACAGTTGGTTAGATCGATAGACTTCAATCCCAATAAACAATATTATTTAGCCACTTGTGGGGATGATTGTCAGACAAAGTTCTGGGATGTTCGGAACACAAATAAGGCTCTTTTAGTTTTGTCTAACCATTCACACTGGGTGTGGTGTGTTAGATACAACAGTTTCCACGACCAGCTAGTCTTGACTTCCAGCAGCGATTCCAGAGTCATTTTGTCAAGGGCTGCATCCGTGTCTTCGGAGCCGTTCGGACATCTGTTGGATGAGGAGGATATTGCTCCAGATGAGAAAGATAGATATAATTCCAAATGTGCGGTTGATAGTGTGATTTCAATGTATGAAGAACATGAAGATAGTGTTTATGCTGTTGAATGGTCAACGGTTGATCCATGGTTGTTTGCATCTTTAAGCTATGATGGACGTCTAGTAATTAATAAAGTTCCCCGTGCAGAAAAATATAGAATACTACTGTAACTGCTTTTGTTAAGGTAAATTAGTTTAATAATTTCAATGGAATTGTTATGTTTATATTATTTTTGCAAAGTAATAATTGTACAGTAAAGTGGAAATATATTAAAAATATTTGTCTTTCCTTTGTTTAATGTAGTTTACTATAATTTCATATTTTTTAACCTTCATTTAACAGATTATATTTATTATTTAAATACAGTAATATCAAAGTATTTCATACTTT---------------TATTTTTGAAAACTGAAAGTACTGAATGTGGGAAAAAA-ATAAAAAATTGACAATATTTTTGTCATGTCATTTACATAATTAATGTTTTCAAAGGAAACTGAAAATATGGCGTTTTAAAAATACGTAAAGCAAGCATTTAATAACTCAAGGTTTAAGCCTATTTTTATGAGGGATGTGTGCAAATTTATTATTCCAATCTTTTGAGATTTCCAGGTAAAATTTCT
Npecki_HaskellSims_G3697 --------------------------------------------------------------------CCCCCATCACAATTGCAACATTATTGCCACAGCCATTGATACTTCTGTAAGAAGCTGGGATTTGCGTTCATCCCAAAATGTGTGGTCGATTGAAAGTGCCCATGGACAGTTGGTTAGATCGGTAGATTTCAATCCCAATAAACAGTATTATTTAGCCACTTGTGGGGATGATTGTCAGACAAAGTTCTGGGATGTCCGGAATACAAATAAGGCTCTTTTAGTTTTGTCTAATCATTCACACTGGGTGTGGTGTGTTAGATACAACAGTTTCCACGACCAGCTAGTCTTGACTTCCAGCAGCGATTCCAGAGTCATTTTGTCAAGGGCTGCATCGGTGTCTTCGGAGCCGTTTGGACATTTGTTGGATGAAGAGGATATTGTTCCGGATGAAAAAGATAGGTATAATTCCAAATGTGCGGTTGATAGTGTGATTTCAATGTACGAAGAACATGAAGATAGTGTCTATGCTGTTGAATGGTCAACAGTTGATCCGTGGTTGTTTGCATCTTTAAGCTATGATGGACGTCTAGTGATTAATAAAGTTCCCCGTGCAGAAAAATATAGAATACTACTGTAACTGCTTTTGTTAAGGTAAATTGT----TAAATTTCAATGGAATTGTTATGTTTATATTATTTTTGCAGACTAATAATTCTACTGTAAAGTGGAAAAATATTAAAAATATTTGTTTTTCCTTTGTTTAATGTAGTTGATTATAAGTTAATATTTTTTATAATTAAATTAACAGATTATATTCGTTATTTAACTACAGTACTATTAG------------------------------TTATATTGAAAATCGTAAGTACTGAATATGGGAAAAAGTATAAAGAAATGACAATGTTTTTGTCATA----TTACACAATTAATGTTCTGGAAGGAAACTGAAAATGTGGCT---TTAAAAAATGTAAAGCAGGCACCTAATAGCTCAAAGCTTGAACCTATTTTTAGGTGAGA---------------------------------------------------
Npecki_HurricaneMazeCave_G2100 CCTATCCAACAGTCTCAGATGCTGTCGGAGCAAAAGGGTAGGCAGAAATTTGTATCTGGAGCCTGGAACCCCCATCACAATTGCAACATTATTGCCACAGCCATTGATACTTCTGTAAGAAGCTGGGATTTGCGTTCATCCCAAAATGTGTGGTCGATTGAAAGTGCCCATGGGCAGTTGGTTAGATCGGTAGATTTCAATCCCAATAAACAGTATTATTTAGCTACCTGTGGGGATGATTGTCAGACGAAGTTCTGGGATGTCCGGAATACAAATAAGGCTCTTTTAGTTTTGTCTAATCATTCGCACTGGGTGTGGTGTGTTAGATACAACAGTTTCCACGACCAGCTAGTCTTGACTTCCAGCAGCGATTCCAGAGTCATTTTGTCAAGGGCTGCATCTGTCTCTTCGGAGCCGTTTGGACATTTGTTGGATGAGGAGGATATTGTTCCGGATGAAAAAGATAGATTGAATTCCAAATGTGCGGTTGATAGTGTGATTTCAATGTACGAAGAACATGAAGATAGTGTCTATGCTGTTGAATGGTCAACGGTTGATCCGTGGTTGTTTGCATCTTTAAGCTATGATGGACGTCTAGTAATTAATAAAGTTCCCCGTGCAGAAAAATATAGAATACTACTGTAACTGCTTTTGTTAAGATAAATTGT----TAAATTTCAATGGAATTGTTACGTTTATATTATTTTTGCGAACTAATAATTCTACTGTAAAGTGGAAATATATTAAAAATATTTGTTTTTTCTTTGTTTAACGTAGTTGATTATAATTCAATATTTTTTATAATTCATTTAACAG---ATATTCGTTATTTAAATACAGTACTATCAG------------------------------TTATATTGA-------AAGTACTGAATGTGGGAAAAAGTATAAAAAATTGATAATGTCTTTGTCATATCATTTACACAATTAATGTTCTCGAAGGAAACTGAAAATGTGGCTTTTTTAAAAAATGTAAAACAGGCACCTAATAGCTCAAAGCTTAAACCTATTTTTAGGGGAGAACCGTGCAAATTTATTATTCCAATTTTTTGAGATTT---------------
Npecki_Monteagle_N062 CCTATCCAACAGTCTCAGATGCTGTCGGAGCAAAAAGGTAGGCAGAAATTTGTATCTGGAGCCTGGAACCCCCATCACAATTGCAACATTATTGCCACAGCCATTGATACTTCTGTAAGAAGCTGGGATTTGCGTTCATCCCAAAATGTGTGGTCGATTGAAAGTGCCCATGGGCAGTTGGTTAGATCGGTAGACTTCAATCCCAATAAACAGTATTATTTAGCCACCTGTGGGGATGATTGTCAGACAAAGTTCTGGGATGTCCGGAATACAAATAAGGCTCTTTTAATTTTGTCTAATCATTCACACTGGGTGTGGTGTGTTAGATACAACAGTTTTCACGACCAGCTAGTCTTGACTTCCAGCAGCGATTCCAGAGTCATTTTGTCAAGGGCTGCATCGGTGTCTTCGGAGCCGTTTGGACATTTGTTGGATGAGGAGGATATTGTTCCGGATGAAAAAGATAGATTGAATTCCAAATGTGCGGTTGATAGTGTGATTTCAATGTACGAAGAACATGAAGATAGTGTCTATGCTGTTGAATGGTCAACAGTTGATCCGTGGTTGTTTGCATCTTTAAGCTATGATGGACGTCTAGTAATTAATAAAGTTCCCCGTGCAGAAAAATATAGAATACTACTGTAACTGCTTTTATTAAGGTAAATTGT----TAAATTTCAATGGAATTGTTATGTTTATATTATTTTTGCAGACTAATAATTCTACTGTAAAGTGGAAATATATTAAAAATATTTGTTTTTCCTTTGTTTAATGTAGTTGATTATAAGTTAATATTTTTTATAATTAAATTAAGAGATTATATTCGTTATTTAACTACAGTACTATCAG------------------------------TTAATTTGAAAATTGAAAGTACTGAATATGGGAAAAAGTATAAAGAAATGACAATGTTTTTGTCATA----TTACACAATTAATGTTCTGGAAGGAAACTGAAAATGTGGTT---TTAAAAAATGTAAAGCAGGCACCTAATAGCTCAAAGCTTGAACCTATTTTTGGGTGAGAACCGTGCAAATTTATTATTCCAATCTTTTCAGATTTCCAGGTAAAATTTCT
Nperlakyi_SChimneys_N1079 ---------------------------GAGCAAAAAGGTAGGCAGAAATTTGTATCTGGAGCCTGGAACCCCCATCACAATTGCAACATTATTGCCACAGCCATTGACACTTCTGTAAGAAGCTGGGATTTGCGTTCATCCCAAAATGTGTGGTCGATTGAAAGTGCCCATGGACAGTTGGTTAGATCGGTAGACTTCAATCCCAATAAACAGTATTATTTAGCCACTTGTGGGGATGATTGTCAGACAAAGTTCTGGGATGTTCGGAATACAAATAAGGCTCTTTTAGTTTTGTCTAACCATTCACACTGGGTGTGGTGTGTTAGATACAACAGTTTCCACGACCAGCTAGTCTTGACTTCCAGCAGCGATTCCAGAGTCATTTTGTCAAGGGCTGCATCTGTGTCTTCGGAGCCGTTCGGACATCTGTTGGATGAGGAGGATATTGCCCCAGATGAAAAAGATAGATATAATTCCAAATGTGCGGTTGATAGTGTGATTTCAGTGTATGAAGAACATGAAGATAGTGTTTATGCTGTTGAATGGTCAACGGTTGATCCATGGTTGTTTGCATCTTTAAGCTATGATGGACGTCTAGTAATTAATAAAGTTCCCCGTGCAGAAAAATATAGAATACTACTGTAACTGCTTTTGTTAAGGTAAATTAGTTTATTAATTTCAATGGAATTGTTATGTTTATATTATTTTTGCAAACTAATAATTGTACTGTAAAGTGGAAATATATTAAAAATATTTGTTTTTCCTTTGTTTAATGTAGTTGACTATAATTTCATATTTTTTATCCTTCATTTAACAGATTATATTTGTTATTTAAATACAGTAATATCAAAGCATTTCTTACTTTAAATTTAAATACTTTTATTTTTGAAAACTGAAAGTACCGAATGTAGAGGAAAATATAAAAAATTGACATTATTTTTGTCGTATCGCTTGCAAAAGTAATGTTTTCAAAGGAAACTGAAAATTTGGTTTTTTTTTAAAATGTAAAGCAAGCACTTAATAGTTCAAGGCTTAAAACTATTTTTAGGTTAAATTTAGGTAAATTTATTATTCCAATCTTTTGAGATTTCCAGGTAAAATTTCT
Nperlakyi_SChimneys_N1080 CCTATCCAACAGTCTCAGATGCTGTCGGAGCAAAAAGGTAGGCAGAAATTTGTATCTGGAGCCTGGAACCCCCATCACAATTGCAACATTATTGCCACAGCCATTGACACTTCTGTAAGAAGCTGGGATTTGCGTTCATCCCAAAATGTGTGGTCGATTGAAAGTGCCCATGGACAGTTGGTTAGATCGGTAGACTTCAATCCCAATAAACAGTATTATTTAGCCACTTGTGGGGATGATTGTCAGACAAAGTTCTGGGATGTTCGGAATACAAATAAGGCTCTTTTAGTTTTGTCTAACCATTCACACTGGGTGTGGTGTGTTAGATACAACAGTTTCCACGACCAGCTAGTCTTGACTTCCAGCAGCGATTCCAGAGTCATTTTGTCAAGGGCTGCATCTGTGTCTTCGGAGCCGTTCGGACATCTGTTGGATGAGGAGGATATTGCCCCAGATGAAAAAGATAGATATAATTCCAAATGTGCGGTTGATAGTGTGATTTCAGTGTATGAAGAACATGAAGATAGTGTTTATGCTGTTGAATGGTCAACGGTTGATCCATGGTTGTTTGCATCTTTAAGCTATGATGGACGTCTAGTAATTAATAAAGTTCCCCGTGCAGAAAAATATAGAATACTACTGTAACTGCTTTTGTTAAGGTAAATTAGTTTATTAATTTCAATGGAATTGTTATGTTTATATTATTTTTGCAAACTAATAATTGTACTGTAAAGTGGAAATATATTAAAAATATTTGTTTTTCCTTTGTTTAATGTAGTTGACTATAATTTCATATTTTTTATCCTTCATTTAACAGATTATATTTGTTATTTAAATACAGTAATATCAAAGCATTTCTTACTTTAAATTTAAGTACTTTTATTTTTGAAAACTGAAAGTACCGAATGTAGAGGAAAATATAAAAAATTGACATTATTTTTGTCGTATCGCTTGCAAAAGTAATGTTTTCAAAGGAAACTGAAAATTTGGTTTTTTTTAAAAATGTAAAGCAAGCACTTAATAGTTCAAGGCTTAAAACTATTTTTAGGTTAAATTTAGGTAAATTTATTATTCCAATCTTTTGAGATTTCCAGGTAAAATTTCT
Nreclusus_Clingmans_N252 CCTATCCAACAGTCTCAGATGCTGTCGGAGCAAAAAGGTAGGCAGAAATTTGTATCTGGAGCCTGGAACCCCCATCACAATTGCAACATTATTGCCACAGCCATTGACACTTCTGTAAGAAGCTGGGATTTGCGTTCATCCCAAAATGTGTGGTCGATTGAAAGTGCCCATGGACAGTTGGTTAGATCGGTAGACTTCAATCCCAATAAACAGTATTATTTAGCCACTTGTGGGGATGATTGTCAGACAAAGTTCTGGGATGTTCGGAATACAAATAAAGCTCTTTTAGTTTTGTCTAACCATTCACACTGGGTGTGGTGTGTTAGATACAACAGTTTCCACGACCAGCTAGTCTTGACTTCCAGCAGCGATTCCAGAGTCATTTTGTCAAGGGCTGCATCTGTGTCTTCGGAGCCGTTCGGACATCTGTTGGATGAGGAGGATATTGCCCCAGATGAAAAAGATAGATATAATTCCAAATGTGCGGTTGATAGTGTGATTTCAGTGTATGAAGAACATGAAGATAGTGTTTATGCTGTTGAATGGTCAACGGTTGATCCATGGTTGTTTGCATCTTTAAGCTATGATGGACGTCTAGTAATTAATAAAGTTCCCCGTGCAGAAAAATATAGAATACTACTGTAACTGCTTTTGTTAAGGTAAATTAGTTTATTAATTTCAATGGAA---TTATGTTTATATTATTTTTGCAAACTAATAATTGTACTGTAAAGTGGAAATATATTAAAAATATTTGTTTTTCCTTTGTTTAATGTAGTTGACTATAATTTCATATTTTTTATCCTTCATTTAACAGATTATATTTGTTATTTAAATACAGTAATATCAAAGCATTTCTTACTT-AAATTTAAGTACTTTTATTTTTGAAAACTGAAAGTACCGAATGTAGAGGAAAATATAAAAAATTGACATTATTTTTGTCGTATCGCTTTCAAAAGTAATGTTTTCAAAGGAAACTGAAAATTTGGTTTTTTTTTAAAATGTAAAGCAAGCACTTAATAGTTCAAGGCTTAAAACTATTTTTAGGTTAAA---------ATTTATTATTCCAATCTTTTGAGATTTCCAGGTAGAATTTCT
Nreclusus_Newfound_N259 CCTATCCAACAGTCTCAGATGCTGTCGGAGCAAAAAGGTAGACAGAAATTTGTATCTGGAGCCTGGAACCCCCATCACAATTGCAACATTATTGCCACAGCTATTGACACTTCTGTAAGAAGCTGGGATTTGCGTTAATCCCAAAATGTGTGGTCCATTGAAAGTGCCCATGGACAGTTGGTTAGATCGGTAGACTTCAATCCCAATAAACAGTATTATTTAGCCACTTGTGGGGATGATTGTCAGACAAAGTTCTGGGATGTTCGGAATACAAATAAGGCTCTTTTAGTTTTGTCTAATCATTCACACTGGGTGTGGTGTGTTAGATACAACAGTTTCCACGACCAGCTAGTCTTGACTTCCAGCAGCGATTCCAGAGTCATTTTGTCAAGGGCTGCATCTGTGTCTTCGGAGCCGTTCGGACATCTGTTGGATGAGGAGGATATTGCCCCAGATGAAAAAGATAGATATAATTCCAAATGTGCGGTTGATAGTGTGATTTCAGTGTATGAAGAACATGAAGATAGTGTTTATGCTGTTGAATGGTCAACAGTTGATCCATGGTTGTTTGCATCTTTAAGCTATGATGGACGTCTAGTAATTAATAAAGTTCCCCGTGCAGAAAAATATAGAATACTACTGTAACTGCTTTTGTTAAGGTAAATTAGTTTATTAATTTCAATGGAATTGTTATGTTTATATTATTTTTGCAAACTAATAATTGTACTGTAAAGTGGAAATATATTAAAAATATTTGTTTTTCCTTTGTTTAATGTAGTTGACTATAATTTCATATTTTTTATCCTTCATTTAACAGATTATATTTGTTATTTAAATACAGTAATATCAAAGCATTTCTTACTTTAAATTTAAGTACTTTTATTTTTGAAAACTGAAAGTACCGAATGTAGAGGAAAATATAAAAAATTGACATTATTTTTGTCGTATCGCTTGCAAAAGTAATGTTTTCAAAGGAAACTGAAAATTTGGTTTTTTTTTAAAATGTAAAGCAAGCACTTAATAGTTCAAGGCTTAAAACTATTTTTAGGTTAAATTTAGGTAAATTGATTATTCCAATCTATTGAGATTTCCAGGTAAAATTTCT
Nreclusus_Noland_N1051 CCTATCCAACAGTCTCAGATGCTGTCGGAGCAAAAAGGTAGGCAGAAATTTGTATCTGGGGCCTGGAACCCCCATCACAATTGCAACATTATTGCCACAGCCATTGACACTTCTGTAAGAAGCTGGGATTTGCGTTCATCCCAAAATGTGTGGTCGATTGAAAGTGCCCATGGACAGTTGGTTAGATCGGTAGACTTCAATCCCAATAAACAGTATTATTTAGCCACTTGTGGGGATGATTGTCAGACAAAGTTCTGGGATGTTCGGAATACAAATAAGGCTCTTTTAGTTTTGTCTAACCATTCACACTGGGTGTGGTGTGTTAGATACAACAGTTTCCACGACCAGCTAGTCTTGACTTCCAGCAGCGATTCCAGAGTCATTTTGTCAAGGGCTGCATCTGTGTCTTCGGAGCCGTTCGGACATCTGTTGGATGAGGAGGATATTGCCCCAGATGAAAAAGATAGATATAATTCCAAATGTGCGGTTGATAGTGTGATTTCAGTGTATGAAGAACATGAAGATAGTGTTTATGCTGTTGAATGGTCAACGGTTGATCCATGGTTGTTTGCATCTTTAAGCTATGATGGACGTCTAGTAATTAATAAAGTTCCCCGTGCAGAAAAATATAGAATACTACTGTAACTGCTTTTGTTAAGGTAAATTAGTTTATTAATTTCAATGGAATTGTTATGTTTATATTATTTTTGCAAACTAATAATTGTACTGTAAAGTGGAAATATATTAAAAATATTTGTTTTTCCTTTGTTTAATGTAGTTGACTATAATTTCATATTTTTTATCCTTCATTTAACAGATTATATTTGTTATTTAAATACAGTAATATCAAAGCATTTCTTACTTTAATTTTAAGTACTTTTATTTTTGAAAACTGAAAGTACCGAATGTAGAGGAAAATATAAAAAATTGACATTATTTTTGTCGTATCGCTTGCAAAAGTAATATTTTCAAAGGAAACTGAAAATTTGGTTTTTTTTAAAAATGTAAAGCAAGCACTTAATAGTTCAAAGCTTAAAACTATTTTTAGGTTAAATTTAGGTAAATTTATTATTCCAATCTTTTGGGATTTTCAGGTAAAATTTCT
Nreclusus_Smokemont_N1020 CCTATCCAACAGTCTCAGATGCTGTCGGAGCAAAAAGGTAGGCAGAAATTTGTATCTGGAGCCTGGAACCCCCATCACAATTGCAACATTATTGCCACAGCCATTGACACTTCTGTAAGAAGCTGGGATTTGCGTTCATCCCAAAATGTGTGGTCTATTGAAAGTGCCCATGGACAGTTGGTTAGATCGGTAGACTTCAATCCCAATAAACAGTATTATTTAGCCACTTGTGGGGATGATTGTCGGACAAAGTTCTGGGATGTTCGGAATACAAATAAGGCTCTTTTAGTTTTGTCTAACCATTCACACTGGGTGTGGTGTGTTAGATACAACAGTTTCCACGACCAGCTAGTCTTGACTTCCAGCAGCGATTCCAGAGTCATTTTGTCAAGGGCTGCATCTGTGTCTTCGGAGCCGTTCGGACATCTGTTGGATGAGGAGGATATTGCCCCAGATGAAAAAGATAGATATAATTCCAAATGTGCGGTTGATAGTGTGATTTCAGTGTATGAAGAACATGAAGATAGTGTTTATGCTGTTGAATGGTCAACGGTTGATCCATGGTTGTTTGCATCTTTAAGCTATGATGGACGTCTAGTAATTAATAAAGTTCCCCGTGCAGAAAAATATAGAATACTACTGTAACTGCTTTTGTTAAGGTAAATTAGTTTATTAATTTCAATGGAATTGTTATGTTTATATTATTTTTGCAAACTAATAATTGTACTGTAAAGTGGAAATATATTAAAAATATTTGTTTTTCCTTTGTTTAATGTAGTTGACTATAATTTCATATTTTTTATCCTTCATTTAACAGATTATATTTGTTATTTAAATACAGTAATATCAAAGCATTTCTTACTTTAAATTTAAGTACTTTTATTTTTGAAAACTGAAAGTACCGAATGTAGAGGAAAATATAAAAAATTGACATTATTTTTGTCATATCGCTTGCAAAAGTAATGTTTTCAAAGGAAACTGAAAATTTGGTTTTTTTTTAAAATGTAAAGCAAGCACTTAATAGTTCAAGGCTTAAAACTATTTTTAGGTTAAATTTAGGTAAATTTATTATTCCAATCTTTTGAGATTTCCAGGTAAAATTTCT
Nroanensis_IngramBranch_N926 -----CCAACAGTCTCAGATGCTGTCAGAGCAAAAAGGTAGGCAGAAATTTGTATCTGGAGCCTGGAACCCCCATCACAATTGCAACATTATTGCCACAGCCATTGACACTTCTGTAAGAAGTTGGGATTTACGTTCATCCCAAAATGTGTGGTCGATTGAAAGTGCCCATGGACAGTTGGTTAGATCGATAGACTTCAATCCCAATAAACAATATTATTTAGCCACTTGTGGGGATGATTGTCAGACAAAGTTCTGGGATGTTCGGAACACAAATAAGGCTCTTTTAGTTTTGTCTAACCATTCACACTGGGTGTGGTGTGTTAGATACAACAGTTTCCACGACCAGCTAGTCTTGACTTCCAGCAGCGATTCCAGAGTCATTTTGTCAAGGGCTGCATCTGTGTCTTCGGAGCCGTTCGGACATCTGTTGGATGAGGAGGATATTGCTCCAGATGAGAAAGATAGATATAATTCCAAATGTGCGGTTGATAGTGTGATTTCAATGTATGAAGAACATGAAGATAGTGTTTATGCTGTTGAATGGTCAACGGTTGATCCATGGTTGTTTGCATCTTTAAGCTATGATGGACGTCTAGTAATTAATAAAGTTCCCCGTGCAGAAAAATATAGAATACTACTGTAACTGCTTTTGTTAAGGTAAATTAGTTTAATAATTTCAATGGAATTGTTATGTTTATATTATTTTTGCAAACTAATAATTGTACTGTAAATTGGAAATATATTAAAAATATTTGTCTTTCCTTTGTTTAATGTAGTTTACTATAATTTCATATTTTTTATCCTTCATTTAACAGATTATATTTGTTATTTAAATACAGTAATATCAAAGTATTT-----------------------TATTTTTGAAAACCGAAAGTACTGAATGTGGGAAAAAA-ATAAAAAATTGACAATATTTTTGTCATGTCATTTACATAATTAATGTTTTCAAAGGAAACTGAAAATGTGGCGTTTTAAAAAAATGTAAGGCAAGCATTTAATAACTCAAGGTTTAAGCCTATTTTTATGAGGGATGTGTGCAAATTTATTATTCCAATATTTTGAGATTTCCAGGTAAAATTTCT
Nroanensis_N_CarversGap_N928 CCTATCCAACAGTCTCAGATGCTGTCAGAGCAAAAAGGTAGGCAGAAATTTGTATCTGGAGCCTGGAACCCCCATCACAATTGCAACATTATTGCCACAGCCATTGACACTTCTGTAAGAAGCTGGGATTTACGTTCATCCCAAAATGTGTGGTCGATTGAAAGTGCCCATGGACAGTTGGTTAGATCGATAGACTTCAATCCCAATAAACAATATTATTTAGCCACTTGTGGGGATGATTGTCAGACAAAGTTCTGGGATGTTCGGAACACAAATAAGGCTCTTTTAGTTTTGTCTAACCATTCACACTGGGTGTGGTGTGTTAGATACAACAGTTTCCACGACCAGCTAGTCTTGACTTCCAGCAGCGATTCCAGAGTCATTTTGTCAAGGGCTGCATCTGTGTCTTCGGAGCCGTTCGGACATCTGTTGGATGAGGAGGATATTGCTCCAGATGAGAAAGATAGATATAATTCCAAATGTGCGGTTGATAGTGTGATTTCAATGTATGAAGAACATGAAGATAGTGTTTATGCTGTTGAATGGTCAACGGTTGATCCATGGTTGTTTGCATCTTTAAGCTATGATGGACGTCTAGTAATTAATAAAGTTCCCCGTGCAGAAAAATATAGAATACTACTGTAACTGCTTTTGTTAAGGTAAATTAGTTTAATAATTTCAATGGAATTGTTATGTTTATATTATTTTTGCAAACTAATAATTGTACTGTAAATTGGAAATATATTAAAAATATTTGTCTTTCCTTTGTTTAATGTAGTTTACTATAATTTCATATTTTTTATCCTTCATTTAACAGATTATATTTGTTATTTAAATACAGTAATATCAAAGTATTTCATACTTT---------------TATTTTTGAAAACTGAAAGTACTGAATGTGGGGGAAAA-ATAAAAAATTGACAATATTTTTGTCATGTCATTTACATAATTAATGTTTTCAAAGGAAACTGAAAATGTGGCGTTTTAAAAAAATGTAAAGCAAGCATTTAATAACTCAAGGTTTAAGCCTATTTTTATGTGGTATGTGTGCAAATTTATTATTCCAATCTTTTGAGATTTCCAGGTAAAATTTCT
Nroanensis_RoanHighBluff_N762 CCTATCCAACAGTCTCAGATGCTGTCAGAGCAAAAAGGTAGGCAGAAATTTGTATCTGGAGCCTGGAACCCCCATCACAATTGCAACATTATTGCCACAGCCATTGACACTTCTGTAAGAAGCTGGGATTTACGTTCATCCCAAAATGTGTGGTCGATTGAAAGTGCCCATGGACAGTTGGTTAGATCGATAGACTTCAATCCCAATAAACAATATTATTTAGCCACTTGTGGGGATGATTGTCAGACAAAGTTCTGGGATGTTCGGAACACAAATAAGGCTCTTTTAGTTTTGTCTAACCATTCACACTGGGTGTGGTGTGTTAGATACAACAGTTTCCACGACCAGCTAGTCTTGACTTCCAGCAGTGATTCCAGAGTCATTTTGTCAAGGGCTGCATCTGTGTCTTCGGAGCCGTTCGGACATCTGTTGGATGAGGAGGATATTGCTCCAGATGAGAAAGATAGATATAATTCCAAATGTGCGGTTGATAGTGTGATTTCAATGTATGAAGAACATGAAGATAGTGTTTATGCTGTTGAATGGTCAACGGTTGATCCATGGTTGTTTGCATCTTTAAGCTATGATGGACGTCTAGTAATTAATAAAGTTCCCCGTGCAGAAAAATATAGAATACTACTGTAACTGCTTTTGTTAAGGTAAATTAGTTTAATAATTTCAATGGAATTGTTATGTTTATATTATTTTTGCAAACTAATAATTGTACTGTAAATTGGAAATATATTAAAAATATTTGTCTTTCCTTTGTTTAATGTAGTTTACTATAATTTCATATTTTTTATCCTTCATTTAACAGATTATATTTGTTATTTAAATACAGTAATATCAAAGTATTT-----------------------CATTTTTGAAAACTGAAAGTACTGAATGTGGAAAAAAA-ATAAAAAATTGACAATATTTTTGTCGTGTCATTTACATAATTAATGTTTTCAAAGGAAACTGAAAATGTGGCGTTTTTAAAAAATGTAAAGCAAGCATTTAATAACTCAAGGTTTAAGCCTATTTTTATGTGGGATGTGTGCAAATT---------------------------------------
Nsheari_BaldRiver_N1168 CCTATCCAACAGTCTCAGATGCTGTCGGAGCAAAAAGGTAGGCAGAAATTTGTATCTGGAGCCTGGAACCCCCATCACAATTGCAACATTATTGCCACAGCTATTGACACTTCTGTAAGAAGCTGGGATTTGCGTTCATCCCAAAATGTGTGGTCGATTGAAAGTGCCCATGGACAGTTGGTTAGATCGGTAGACTTCAATCCTAATAAACAGTATTATTTAGCCACTTGTGGGGATGATTGTCAGACAAAGTTCTGGGATGTTCGGAATACAAATAAGGCTCTTTTAGTTTTGTCTAATCATTCACACTGGGTGTGGTGTGTTAGATACAACAGTTTTCATGACCAGCTAGTCTTGACTTCCAGCAGCGATTCCAGAGTCATTTTGTCAAGGGCTGCATCTGTGTCTTCGGAGCCATTTGGACATCTGTTGGATGAGGAGGATATTGCTCAGGATGAAAAAGATAGATATAATTCCAAATGTGCTGTTGATAGTGTGATTTCAGTGTATGAAGAACATGAAGATAGTGTTTATGCTGTTGAATGGTCAACGGTTGATCCGTGGTTGTTTGCATCTTTAAGCTATGATGGACGTCTAGTAATTAATAAAGTTCCCCGTGCAGAAAAATATAGAATACTACTGTAACTGCTTTTGTTAAGGTAAATTAGTTTATTAATTTCAATGGAATTGTTATGTTTATATTATTTTTGCAAACTAATAATTGTACTGTAAAGTGGAAATATATTAAAAATATTTGTTTTTCCTTTGTTTAATGTAGTTGACTATAATTTCATATTTTTTATCCTTCATTTAACAGATTATATTTGTTATTTAAATACAGTAACATCAAAGCATTTCTTACTTT---------TACTTTTATTTTTGAAAACTGAAAGTACCGAGTGTAGAGGAAAATATAAAAAGTTGACAATATTTTTGTCGTATCACTTCCAAAAGTAATGTTTTCAAAGGAAACTGAGAATTTCGTTTTTTTTTAAAATGTAAAGCAAG-ACTTAATAGTTCAAGGCTTAAACCTATTTTTAGATTAAATTTAGGTAAATTTATTATTCCAATCTTTTGAGATTTCCAGGTAAAATTTCT
Nsheari_Cohutta_N826 -----------------------------------AGGTAGGCAGAAATTTGTATCTGGAGCCTGGAACCCCCATCACAATTGCAATATTATTGCCACAGCCATTGACACTTCTGTAAGAAGCTGGGATTTGCGTTCATCCCAAAATGTGTGGTCGATTGAAAGTGCCCATGGACAGTTGGTTAGATCGGTAGACTTCAATCCCAATAAACAGTATTATTTAGCCACTTGTGGGGATGATTGTCAGACAAAGTTCTGGGATGTTCGGAATACAAATAAGGCTCTTTTAGTTTTGTCTAATCATTCACACTGGGTGTGGTGTGTTAGATACAACAGTTTTCATGACCAGCTAGTCTTGACTTCCAGCAGCGATTCCAGAGTCATTTTGTCAAGGGCTGCATCTGTGTCTTCGGAGCCATTTGGACATCTGTTGGATGAGGAGGATATTGCTCCAGATGAAAAAGATAGATATAATTCCAAATGTGCTGTTGATAGTGTGATTTCAGTGTATGAAGAACATGAAGATAGTGTTTATGCTGTTGAATGGTCAACGGTTGATCCGTGGTTGTTTGCATCTTTAAGCTATGATGGACGTCTGGTAATTAATAAAGTTCCCCGTGCAGAAAAATATAGAATACTACTGTAACTGCTTTTGTTAAGGTAAATTAGTTTATTAATTTCAATGGAATTGTTATGTTTATATTATTTTTGCAAACTAATAATTGTACTGTAAAGTGGAAATATATTAAAAATATTTGTTTTTCCTTTGTTTAATGTAGTTGACTATAATTTCATATTTTTTATCCTTCATTTAACAGATTGTATTTGTTATTTAAATACAGTAACATCAAAGCATTTCTTACTTT----------ACTTTTATTTTTGAAAACTGAAAGTACCGAGTGTAGAGGAAAATATAAAAAGTTGACAATATTTTTGTCGTATCACTTCCAAAAGTAATGTTTTCAAAGGAAACTGAAAATTTGGTTTTTTTTTTAAATGTAAAGCAAG-ACTTAATAGTTCAAGGCTTGAACCTATTTTTAGATTAAATTTAGGTAAATTTATTATTCCAATC--TTGAGATTTCCAGGTAAAATTTCT
Nsheari_JoyceKilmer_N092 CCTATCCAACAGTCTCAGATGCTGTCGGAGCAAAAAGGTAGGCAGAAATTTGTATCTGGAGCCTGGAACCCCCATCACAATTGCAACATTATTGCCACAGCCATTGACACTTCTGTAAGGAGCTGGGATTTGCGTTCATCCCAAAATGTGTGGTCGATTGAAAGTGCCCATGGACAGTTGGTTAGATCGGTAGACTTCAATCCCAATAAACAGTATTATTTAGCCACTTGTGGGGATGATTGTCAGACAAAGTTCTGGGATGTTCGGAATACAAATAAGGCTCTTTTAGTTTTGTCTAATCATTCACACTGGGTGTGGTGTGTTAGATACAACAGTTTTCATGACCAGCTAGTCTTGACTTCCAGCAGCGATTCCAGAGTCATTTTGTCAAGGGCTGCATCTGTGTCTTCGGAGCCATTTGGACATCTGTTGGATGAGGAGGATATTGCTCCAGATGAAAAAGATAGATATTATTCCAAATGTGCTGTTGATAGTGTGATTTCAGTGTATGAAGAACATGAAGATAGTGTTTATGCTGTTGAATGGTCAACGGTTGATCCGTGGTTGTTTGCATCTTTAAGCTATGATGGACGTCTGGTAATTAATAAAGTTCCCCGTGCAGAAAAATATAGAATACTACTGTAACTGCTTTTGTTAGGGTAAATTAGTTTATTAATTTCAATGGAATTGTTATGTTTATATTATTTTTGCAAACTAATAATTGTACTGTAAAGTGGAAATATATTAAAAATATTTGTTTTTCCTTTGTTTAATGTAGTTGACTATAATTTCATATTTTTTATCCTTCATTTAACAGATTATATTTGTTATTTAAATACAGTAACATCAAAGCATTTCTTACTTT---------------TATTTTTGAAAACTGAAAGTACCGAGAGTAGAGGAAAATATAAAAAGTTGACAATATTTTTGTCGTATCACTTCCAAAAGTAATGTTTTCAAAGGAAACTGAGAATTTGGTTTTTTTTTAAAATGTAAAGCAAG-ACTTAATAGTTCAAGGCTTAAACCTATTTTGAGATTAAATTTAGGTAAATTTATTATTCCAATCATTTGAGATTTCCAGGTAAAATTTCT
Nsilvanus_Elijay_N395 ----------------------------------------GGCAGAAATTTGTATCTGGAGCCTGGAACCCCCATCACAATTGCAACATTATTGCCACAGCCATTGACACTTCTGTAAGAAGCTGGGATTTGCGTTCGTCCCAAAATGTGTGGTCGATTGAAAGTGCCCATGGACAGTTGGTTAGATCGGTAGACTTCAATCCCAATAAACAGTATTATTTAGCCACTTGTGGGGATGATTGTCAGACAAAGTTCTGGGATGTTCGGAACACAAATAAGGCTCTCTTAGTTTTGTCTAACCATTCACACTGGGTGTGGTGTGTTAGATACAACAGTTTCCACGACCAGCTAGTCCTGACTTCCAGCAGCGATTCCAGAGTCATTTTGTCAAGGGCTGCGTCTGTGTCTTCGGAGCCGTTCGGACATCTGTTGGATGAGGAGGATATTGCTCCAGATGAGAAAGATAGATATAATTCCAAATGTGCAGTCGATAGTGTGATTTCAATGTATGAAGAACATGAAGATAGTGTTTATGCTGTTGAATGGTCAACGGTTGATCCGTGGTTGTTTGCATCTTTAAGCTATGATGGACGTCTAGTAATTAATAAAGTTCCCCGTGCAGAAAAATATAGAATACTACTGTAACTGTTTCTGTTAAGGTAAATTAGTTTATTAATTTTAATGGAATTGTTATGTTTATATTATTTTTGAAAACTAATAATTGTACTGTAAAGTGGAAATATATTAAAAATATTGGTTTTTCC-TTGTTTAATGTAGTTGACTATAATTTCATATTTTTTATCCTTCATTTAAGAGATTATATTTGTTATTTAAATACAGTAACATCAAAGTATTTCTTACTTTACTTTTAAGTACTTTTATTTTTGAAAACTAAAAGTACTGAATGTGGAAAAAAATGTAAAAAATTGACAATATTTTTGTCGTATCACATACAAAATTAATGTTTTCAAAGGAAACTGAAAATTTGGTTTTTTTTTAAAATGTAAAGCAAGCACTTAATAGCTCAAGGCTTAAACCTATT-----------TTTAGGTAAATTTATTATTTCGATCTTTTGCGATTTCCAGGTAAAATTTCT
Nsilvanus_GermanyCove_N1017 CCTATCCAACAGTCTCAGATGCTGTCAGAGCAAAAAGGTAGGCAGAAATTTGTATCTGGAGCCTGGAACCCCCATCACAATTGCAACATTATTGCCACAGCCATTGACACTTCTGTAAGAAGCTGGGATTTGCGTTCATCCCAAAATGTGTGGTCGATTGAAAGTGCCCATGGACAGTTGGTTAGATCGATAGATTTCAATCCCAATAAACAGTATTATTTAGCCACTTGTGGGGATGATTGTCAGACAAAGTTCTGGGATGTTCGGAACACAAATAAGGCTCTCTTAGTTTTGTCTAACCATTCACACTGGGTGTGGTGTGTTAGATACAACAGTTTCCACGACCAGCTAGTCTTGACTTCCAGCAGCGATTCCAGAGTCATTTTGTCAAGGGCTGCATCCGTGTCTTCGGAGCCGTTCGGACATCTGTTGGATGAGGAGGATATTGCTCCAGATGAGAAAGATAGATATAATTCCAAATGTGCGGTCGATAGTGTGATTTCAATGTATGAAGAACATGAAGATAGTGTTTATGCTGTTGAATGGTCAACGGTCGATCCGTGGTTGTTTGCATCTTTAAGCTATGATGGACGTCTAGTAATTAATAAAGTTCCCCGTGCAGAAAAATATAGAATACTACTGTGACTGTTTTTGTTAAGGTAAATTAGTTTATTAATTTTAATGGAATTGTTATGTTTATATTATTTTTGAAAAATAATAATTGTACTGTAAAGTGGAAATATATTAAAAATATTTGTTTTTCC-TTGTTTAATGTAGTTGACTATAATTTCATATTTTTTATCCTTCATTTAACAGATTATATTTGTT-------TACAGTAACATCAAAGTATTTTTTACTTT----------ACTTTTATTTTTGAAAACTGAAAGTACTGAAAGCAGAAAAAAATGTAAAAAATTGACAATATTTTTGTTGTATCACGTACAAAATTAATGTTTTCAAAGGAAACTGAAAATTTGGTTTTTTTTTAAAATGTAAAGCAAGCACTTAATAGCTCAAGACTTAAACCTATT-----------TTTAGGTAAATTTATTATTCCGATCTTTTGAGATTTCCAGATAAAATTTCT
Nsilvanus_HeboMtn_N1029 -------------------------------------------------------------------------------------------------------------------TAAGAAGCTGGGATTTGCGTTCATCCCAAAATGTGTGGTCGATTGAAAGTGCCCATGGACAGTTGGTTAGATCGGTAGACTTCAATCCCAATAAACAGTATTATTTAGCCACTTGTGGGGATGATTGTCAGACAAAGTTCTGGGATGTTCGGAACACAAATAAGGCTCTCTTAGTTTTGTCTAACCATTCACACTGGGTGTGGTGTGTTAGATACAACAGTTTCCACGACCAGCTAGTCTTGACTTCCAGCAGCGATTCCAGAGTCATTTTGTCAAGGGCTGCGTCTGTGTCTTCGGAGCCGTTCGGACATCTGTTGGATGAGGAGGATATTGCTCCAGATGAGAAAGATAGATATAATTCCAAATGTGCGGTCGATAGTGTGATTTCAATGTATGAAGAACATGAAGATAGTGTTTATGCTGTTGAATGGTCAACGGTTGATCCGTGGTTGTTTGCATCGTTAAGCTATGATGGACGTCTAGTAATTAATAAAGTTCCCCGTGCAGAAAAATATAGAATACTACTGTAACTGTTTTTGTTAAGGTAAATTAGTTTATTAATTTTAATGGAATTGTTATGTTTATATTATTTTTGAAAACTAATAATTGTACTGTAAAGTGAAAATATATTAAAAATATTTGTTTTTCC-TTGTTTAATGTAGTTGACTATAATTTCTTATTTTTTATCCTTCATTTAA---------------------------------------------------------------------------------------------------------------------------------------------------------------------------------------------------------------------------------------------------------------------------------------------------
Nstupkai_LittleRiver_N293 -CTATCCAACAGTCTCAGATGCTGTCGGAGCAAAAAGGTAGGCAGAAATTTGTATCTGGAGCCTGGAACCCCCATCACAATTGCAACATTATTGCCACAGCCATCGACACTTCTGTAAGAAGCTGGGATTTGCGTTCATCCCAAAATGTGTGGTCGATTGAAAGTGCTCATGGACAGTTGGTTAGATCGGTAGACTTCAATCCCAATAAACAGTATTATTTAGCCACTTGTGGGGATGATTGTCAGACAAAGTTCTGGGATGTTCGGAATACAAATAAGGCTCTTTTAGTTTTGTCTAACCATTCACACTGGGTGTGGTGTGTTAGATACAACAGTTTCCATGACCAGCTAGTCTTGACTTCCAGCAGCGATTCCAGAGTCATTTTGTCAAGGGCTGCATCCGTGTCTTCGGAGCCGTTCGGACATCTGTTGGATGAGGAGGATATTGCCCCAGATGAAAAAGATAGATATAATTCCAAATGTGCTGTTGATAGTGTGATTTCAGTGTATGAAGAACATGAAGATAGTGTTTATGCTGTTGAATGGTCAACGGTTGATCCATGGTTGTTTGCATCTTTAAGCTATGATGGACGTCTAGTAATTAATAAAGTTCCCCGTGCAGAAAAATATAGAATACTACTGTAACTGCTTTTGTTAAGGTAAATTAGTTTATTAATTTCAATGGAATTGTTATGTTTATATTATTTTTGCAAACTAATAATTGTACTGTAAAGTGGAAATATATTAAAAATATTTGTTTTTCCTTTGTTTAATGTAGTTGACTATAATTTCATATTTTTTATCCTTCATTTAACAGATTATATTTGTTATTTAAATGCAGTAATATCAAAGCATTTCTTACTTTAATTTTAAGTACTTTTATTTTTGAAAATTGAAAGTACCGAATGTAGAGGAAAATATAAAAAATTGACAATATTTTTGTCGTATCACTTGCAAAAGTAATGTTTTAAAACGAAACTGAAAATTTGGTTTTTTTTTTAAATGTAAAGCAAGCACTTAATAGTTCAAGGCTTAAAACTATTTTTAGGTTAAATTTAGGTAAATTTATTATTCCAATCTTTTGAGATTTCCGGGTAAAATTTCT
Nstygius_ObeLee_N0656 ------------------------------------------------------------------------------------------------------------------------------------------------------------------------------------------------------------------------------------------------------------------------------ACAAATAAGACTCTTTTAGTTTTGTCTAACCATTCGCACTGGGTGTGGTGTGTTAGATATAACAGTTTCCACGACCAGCTAGTCTTGACTTCCAGCAGTGATTCTAGAGTCATTTTGTCAAGGGCTGCATCAGTGTCTTCGGAGCCTTTTGGACATTTGTTGGATGAGGAGGATATTGCTCCAGATGAAAAAGATAGATATAATTCCAAATGTGCGGTTGATAGTGTGATTTCAATGTATGAAGAACATGAAGATAGTGTTTATGCTGTAGAATGGTCAACAGTTGATCCGTGGTTGTTTGCATCTTTAAGCTATGATGGACGTCTAGTAATTAATAAAGTTCCCCGTGCAGAAAAATATAGAATACTACTGTAACTGCTTTTGTTAAGGTATATTAGTTTATTAATTTCAATGGAATTGTTATGTTTATATTATTTTTGCAAACTGATAATTGTACTGTAAAGTGGAAATATATTAAAAATATT----TTTCCTTTGTTTAATGTAGTTGATTATAATTTAATA-TTTTTATAATTCATTTAACAGATTATATTTGTTATTTAAATACAGTAATATCAG-----------------------------TTATTTTTGAAAACTGAAAGAACTGAATGTGGGGGAAAATATAAAAAATTTACAATGTTTTTATCATAAC-----CGAAAATAAAATTTTCAT-GAGTTCGGTAA--------TTTGCAATAAATCTATAAGAGTTTTTAAATTACGCAAAAATTAAGTTAT----------------------------------------------------------------
Nstygius_RavenB_N1022 ---------------------------------------------------------------------------------------------------------------------------------------------------------------------------------------------------------------------TATTATTTAGCCACCTGTGGGGATGATTGTCAGACAAAGTTCTGGGATGTTCGGAATACAAATAAGACTCTTTTAGTTTTGTCTAACCATTCGCACTGGGTGTGGTGTGTTAGATATAACAGTTTCCACGACCAGCTAGTCTTGACTTCCAGCAGTGATTCTAGAGTCATTTTGTCAAGGGCTGCATCAGTGTCTTCGGAGCCTTTTGGACATTTGTTGGATGAGGAGGATATTGCTCCAGATGAAAAAGATAGATATAATTCCAAATGTGCGGTTGATAGTGTGATTTCAATGTATGAAGAACATGAAGATAGTGTTTATGCTGTAGAATGGTCAACAGTTGATCCGTGGTTGTTTGCATCTTTAAGCTATGATGGACGTCTAGTAATTAATAAAGTTCCCCGTGCAGAAAAATATAGAATACTACTGTAACTGCTTTTGTTAAGGTATATTAGTTTATTAATTTCAATGGAATTGTTATGTTTATATTATTTTTGCAAACTAATAATTGTACTGTAAAGTGGAAATATATTAAAAATATT----TTTCCTTTGTTTAATGTAGTTGATTATAATTTAATA-TTTTTATAATTCATTTAACAGATTATATTTGTTATTTAAATACAGTAATATCAG-----------------------------TTATTTTTGAAAACTGAAAGAACTGAATGTGGGGGAAAATATAAAAAATTTACAATGTTTTTATCATAAC-----CGAAAATAAAATTTTCGT-GAGTTCGGTAA--------TTTGCAATAAATCTAATAAA---------------------------------------------------------------------------------------------
Ntempletoni_BaldMtns_N950 --------------------------------------------------------------------------------------------------------------------------------------------CCAAAATGTGTGGTCGATTGAAAATGCCCATGGACAGTTGGTTAGATCGATAGACTTCAATCCCAATAAACAGTATTATTTAGCCACTTGTGGGGATGATTGTCAGACAAAGTTCTGGGATGTTCGGAATACAAATAAGGCTCTTTTGGTTTTGTCTAACCATTCACACTGGGTGTGGTGTGTTAGATACAACAGTTTCCACGACCAGCTAGTCTTGACTTCCAGCAGCGATTCCAGAGTCATTTTGTCAAGGGCTGCATCTGTGTCTTCGGAGCCATTTGGACATCTGTTGGATGAGGAGGATATTGCTCCAGATGAGAAAGATAGATATAATTCCAAATGTGCAGCTGATAGTGTGATTTCAATGTATGAAGAACATGAAGATAGTGTTTATGCTGTTGAATGGTCAACGGTTGATCCGTGGTTGTTTGCATCTTTAAGCTATGATGGACGTCTAGTAATTAATAAAGTTCCCCGTGCAGAAAAATATAGAATACTACTGTAACTGTTTTTGTTAAGGTAAATTAGTTTATTAATTTTAATGGAATTGTTATGTTTATATTATTTTTGCAAACTGATAATTGTACTGTAAAGTGGAAATATATTAAAAATATTTGTTTTTTC-TTGTTTAATGTAGTTGACTATAATTTCATATTTTTTATCCTTCATTTAACAGATTATATTTGTTATTTAAATACAGTCACATCAAAGTATTTCTTACTTTACTTTTAAGTACTTTTATTTTTGAAAAC--AAAGTACCGAATGTGGAAAAAAATATAAAAAATTGACAATATTTTTGTCGTATCACTTACAAAATTAATGTTTTCAAAGGAAACTGAAAATTTGATTTTTTTTAAAAATGTAAAGCAAGCACTTAATAGCTCAAGGCTTAAACCTATTTTTAGGTTAAATTTAGGTAAATTTATTATTCCGATCTTTTGAGATTTTCAGGTAAAATTTCT
Ntempletoni_ClarksCreek_N945 -----------------------------------------------------------------------------------------------------------------------------------------------------------------------------------------------------CAATCCCAATAAACAGTATTATTTAGCCACTTGTGGGGATGATTGTCAGACAAAGTTCTGGGATGTTCGGAATACAAATAAGGCTCTTTTGGTTTTGTCTAACCATTCACACTGGGTGTGGTGTGTTAGATACAACAGTTTCCACGACCAGCTAGTCTTGACTTCCAGCAGCGATTCCAGAGTCATTTTGTCAAGGGCTGCATCTGTGTCTTCGGAGCCATTTGGACATCTGTTGGATGAGGAGGATATTGCTCCAGATGAGAAAGATAGATATAATTCCAAATGTGCAGCTGATAGTGTGATTTCAATGTATGAAGAACATGAAGATAGTGTCTATGCTGTTGAATGGTCAACGGTTGATCCGTGGTTGTTTGCATCTTTAAGCTATGATGGACGTCTAGTAATTAATAAAGTTCCCCGTGCAGAAAAATATAGAATACTACTGTAACTGTTTTTGTTAAGGTAAATTAGTTTATTAATTTTAATGGAATTGTTATGTTTATATTATTTTTGCAAACTGATAATTGTACTGTAAAGTGGAAATATATTAAAAATATTTGTTTTTTC-TTGTTTAATGTAGTTGACTATAA-TTCATATTTTTTATCCTTCATTTAACAGATTATATTTGTTATTTAAATACAGTCACATCAAAGTATTTCTTACTTTACTTTTAAGTACTTTTATTTTTGAAAACTGAAAATGCCGAATGTGG-TAAAAATATAAAAAATTGACAATATTTTTGTCGTATCACTTACAAAATTAATGTTTTCAAAGGAAACTGAAAATTTGATTTTTTTTAAAAATGTAAAGCAAGCACTTAATAGCT-------------------------------------------------------------------------------
Ntempletoni_ScronceCreekRd_N1223 -------------------------------------------------------------------------------------------------------TTGACACTTCTGTAAGAAGCTGGGATTTGCGTTCATCCCAAAATGTGTGGTCGATTGAAAATGCCCATGGACAGTTGGTTAGATCGATAGACTTCAATCCCAATAAACAGTATTATTTAGCCACTTGTGGGGATGATTGTCAGACAAAGTTCTGGGATGTTCGGAATACAAATAAGGCTCTTTTGGTTTTGTCTAACCATTCACACTGGGTGTGGTGTGTTAGATACAACAGTTTCCACGACCAGCTAGTCTTGACTTCCAGCAGCGATTCCAGAGTCATTTTGTCAAGGGCTGCATCTGTGTCTTCGGAGCCATTTGGACATCTGTTGGATGAGGAGGATATTGCTCCAGATGAGAAAGATAGATATAATTCCAAATGTGCAGCTGATAGTGTGATTTCAATGTATGAAGAACATGAAGATAGTGTTTATGCTGTTGAATGGTCAACGGTTGATCCGTGGTTGTTTGCATCTTTAAGCTATGATGGACGTCTAGTAATTAATAAAGTTCCCCGTGCAGAAAAATATAGAATACTACTGTAACTGTTTTTGTTAAGGTAAATTAGTTTATTAATTTTAATGGAATTGTTATGTTTATATTATTTTTGCAAACTGATAATTGTACTGTAAAGTGGAAATATATTAAAAATATTTGTTTTTTC-TTGTTTAATGTAGTTGACTATAA-TTCATATTTTTTATCCTTCATTTAACAGATTATATTTGTTATTTCAATACAGTCACATCAAAGTATTTCTTACTTTACTTTTAAGTACTTTTATTTTTGAAAACTGTAAGTACTGAATGTGGAAAAAAATATAAAAAATTGACAATATTTTTGTTGTATCACTTACAAAATTAATGTTTTCAAAGGAAACTGAAAATTTGATTTTTTTTAAAAATGTAAAGCAAGCACTTAATAGCTTAAGGCTTAAACCTATTTTTAGGTAAAATTTAGGTAAATTTATTATTCCGATCTTTTGAGATTTCCAGGTAAAATTTCT
Ntennessensis_IndianCave_N052 -----------------------------------------------------------------------------------------------------------------------------------------------------------------------------------GGTTAGATCGATAGACTTCAATCCCAATAAACAATATTATTTAGCCACTTGTGGGGATGATTGTCAGACAAAGTTCTGGGATGTTCGGAACACAAATAAGGCTCTTTTAGTTTTGTCTAACCATTCACACTGGGTGTGGTGTGTTAGATACAACAGTTTCCACGACCAGCTAGTCTTGACTTCCAGCAGCGACTCCAGAGTCATTTTGTCAAGGGCTGCATCTGTGTCTTCGGAGCCGTTCGGACATCTGTTGGATGAGGAGGATATTGCTCCAGATGAGAAAGATAGATATAATTCCAAATGTGTGGTTGATAGTGTGATTTCAATGTATGAAGAACATGAAGATAGTGTTTATGCTGTTGAATGGTCAACGGTTGATCCATGGTTGTTTGCATCTTTAAGCTATGATGGACGTCTAGTAATTAATAAAGTTCCCCGTGCAGAAAAATATAGAATACTACTGTAACTGCTTTTGTTAAGGTAAATTAGTTTAATAATTTCAATGGAATTGTTATGTTTATATTATTTTTGCAAACTAATAATTGTACTGTAAAGTGGAAATATATTAAAAATATTTGTCTTTCCTTTGTTTAATATAGTTTACTATAATTTCATATTTTTTATCCTTCATTTCACACATTATATTTGTTATTTAAATACAGTAATATTAAAGTATTTCATACTTT---------------TATTTTTGAAAAC--AAAGTACTGAATGTGGAAAAAAA-ATAAAAAATTGACAATATTTTTGTCATGTCATTTGCATAATTAATGTTTTCAAAGGAAACTGAAAATGTGGCGTTTTAAAAAAATGTAAAGCAAGCATTTAATAACTCAAGGTTTAAGCCTATTTTTATGTGGGATGTGTGCAAATTTATTATTCCAATCTTTTGAGATTTCCAGGTAAAATTTCT
Ntennessensis_LittleStony_N645 -----------------------------------------------------------------------------------------------------------------CGTAAGAAGCTGGGATTTGCGTTCATCCCAAAATGTGTGGTCGATTGAAAGTGCCCATGGACAGTTGGTTAGATCGATAGACTTCAATCCCAATAAACAATATTATTTAGCCACTTGTGGGGATGATTGTCAGACAAAGTTCTGGGATGTTCGGAACACAAATAAGGCTCTTTTAGTTTTATCTAACCATTCACACTGGGTGTGGTGTGTTAGATACAACAGTTTCCACGACCAGCTAGTCCTGACTTCCAGCAGCGATTCCAGAGTCATTTTGTCAAGAGCTGCATCTGTGTCTTCTGAGCCATTCGGACATCTGTTGGATGAGGAGGATATTGCTCCAGATGAGAAGGATAGATATAATTCCAAATGTGCGGTTGATAGTGTGATTTCAATGTATGAAGAACATGAAGATAGTGTTTATGCTGTTGAATGGTCAACGGTTGATCCATGGTTGTTTGCATCTTTAAGCTATGATGGACGTCTAGTAATTAATAAAGTTCCCCGTGCAGAAAAATATAGAATACTACTGTAACTGCTTTTGTTAAGGTAAATTAGTTTAATAATTTCAATGGAATTGTTATGTTTATATTATTTTTGCAAACTAATAATTGTACTGTAAAGTGGAAATATATTAAAAATATTTGTCTTCCCTTTGTTTAATGTAGTTTACTATAATTTCATATTTTT-----------------------------------------------------------------------------------------------------------------------------------------------------------------------------------------------------------------------------------------------------------------------------------------------------------------
Ntennessensis_Watauga_N1046 ----------------------------------AAGGTAGGCAAAAATTTGTATCTGGAGCCTGGAACCCCCATCACAATTGCAACATTATTGCCACAGCCATTGACACTTCTGTAAGAAGCTGGGATTTACGTTCATCCCAAAATGTGTGGTCGATTGAAAGTGCCCATGGACAGTTGGTTAGATCGATAGACTTCAATCCCAATAAACAATATTATTTAGCCACTTGTGGAGATGATTGTCAGACAAAGTTCTGGGATGTTCGGAACACAAATAAGGCTCTTTTAGTTTTGTCTAACCATTCACACTGGGTGTGGTGTGTTAGATACAACAGTTTCCACGACCAGCTAGTCTTGACTTCCAGCAGCGACTCCAGAGTCATTTTGTCAAGGGCTGCATCTGTGTCTTCGGAGCCGTTCGGACATCTGTTGGATGAGGAGGATATTGCTCCAGATGAGAAAGATAGATATAATTCCAAATGTGCGGTTGATAGTGTGATTTCAATGTATGAAGAACATGAAGATAGTGTTTATGCTGTTGAATGGTCAACGGTTGATCCATGGTTGTTTGCATCTTTAAGCTATGATGGACGTCTAGTAATTAATAAAGTTCCCCGTGCAGAAAAATATAGAATACTACTGTAACTGCTTTTGTTAAGGTAAATTAGTTTAATAATTTCAATGGAATTGTTATGTTTATATTATTTTTGCAAACTAATAATTGTACTGTAAAGTGGAAATATATTAAAAATATTTGTCTTTCCTTTGTTTAA----------TATAATTTCACATTTTTTATCCTTCATTTCACACATTATATTTGTTATTTAAATACAGTAATATTAAAGTATTTCATACTTT---------------TATTTTTGAAAAC--AAAGTACTGAATGTGGGAAAAAA-ATAAAAAATTGACAATATTTTTGTCATGTCATTTACATAATTAATGTTTTCAAAGGAAACTGAAAATGTGGCGTTTTAAAAAAATGTAAAGCAAGCATTTAATAACTCAAGGTTTAAGCCTATTTTTATGTGGGA---------------------------------------------------
