# Supplementary material for: ﻿New species in old mountains: integrative taxonomy reveals ten new species and extensive short-range endemism in Nesticus spiders (Araneae, Nesticidae) from the southern Appalachian Mountains
Source: Zookeys. 2023 Feb 3;1145:1–130. doi: 10.3897/zookeys.1145.96724 (PMC10208238; doi:10.3897/zookeys.1145.96724)
Supplement: Supplementary material 4 — Input alignments, analysis log files, and output tree files [file zookeys-1145-001_article-96724__-s004.zip › uce-200647 (modified).phy]

 89 1281
Nesticus_nahaunus_Mexico_G2881 -----------TTTCAAAAACAAAATTCTGCTGGATATTTTTGACAGACATACCGACCGGTATGTTTTTCTCCGAGGATATGGAGCTAGCACGACCCAGGGAAAGTTTGGGTATGCGATGAAAGGCAGCAGCAAAGCACTGTAACAGTTTAACTACCTACATGTACAAAAAAAAATAGAAAAATACGTAAACTTACATGCATATAGATAAAGTTCATAATGATCAAACTATTTATGAT--AAAAATTACA----------AAGGAATTTTACTATCACATAAAATACCAATTAATTCTATTTCATACCTGAGGATTGTTTTCTGAAATTCATAAGA-TTATTTCTAGAGTTTCGTAAAGCAAAATCCAAACATTATTATAACCATAAAAAGTATCCTTAAAAGTTGTTTATGTGCTAGTTTTTGGAACAGCAGCAATACAACAAGAAGTTTGAATTACACATGGAGATAGAAATTGCATAACAAA---TTAGAACAGTTATATTTACAAATTATATTACTTATGAAACTATGTTTTAGGAAAAAACCTATATCACTTACTGTTTCAGGACTATCACATTTAAAAATGTGGCAATGAAATATTGAAGTTTCAGCTGTCTCCCCATGACTACAGGCAAATGCAAAACACTCTTTTTCAGATGTTTCTGGCCGTCCACGGGCACAAAACAAAATGCAGTGAATCAGAAAACTAGCTATTTCATTTGAGCCATCAGAGTCCAATAAGCTGT--AAAAAAATCAATTTATGCTTTATTTATATACAAATTTAATACTTATACTAGTCCCATTTCAGATAAACTAGAGCAATACCTAGTTAGTCAAAGTCTCTTACTCTGCTTAGACCTTGTGAAATTATTGACTGCAATCGATTAATTTGTGATACGACAAAAAGAATTTGTTCAGTTAGGTTTT-----GTCTATGTTAACTGATTATTTAATTGAGAATAATAGTCTATCATATGATGAATTAAACTGTTGCTGATAAGACATAAACCTCT-TTTTAAAAGAATCATTGAAATTTGTTAAAAAAATATATTTTATTAAAACA-TTTTTGTTGCAATTCTTAAAATATATGGCATGCTTTGTGGGGTACCATTATATTTATTTGGATAATTGTAGCTACCTAAACTTAAATAATACCTGTTTGGACGGTGTTTTCAGTTGCATCAAACTAAACTTAATTATGACCTAAGTTTGGTA-------------------------------------------AATTATTCTTCACATT
Nsilvestrii_Hellgate_N1108 ------------------AACAAACATATG-GAAACACCTGTGTGAAGAATATGAA---GTACATTTTCTTCTA-------------------------------------------------------------------TTATATTCCAGCTTTCTGA----------------------TTATTCAACATTTTTTGCATGCTGCTCAAATGTAAATTCATTGAACTTTTCAAACCTA----------TTGGAAGCATGGTATATTTTCATTTTAAATGAACTCCCTTTAGAGTAT---GCTTTCCATAGGGTGACGTTTTTGAATCATGAGCAAGTGCATTTAAACTTGAAAATTTCAAAATGCTTATAAAATTAAAATATTAATAGGAATCTTTGTGATTAATCAATATA-TATATCTTGGAATATATTAAATTCAATAAATGATATGAATTAGACATGTAAA--AGAATCATATAACATA--TTTAGACTGGTCACATTCATAAGATATATAAGCCAGAAAGTTGGATTTCAGAAACATATAGGCAAGACTTACTGTTTCAGGGCTTTCACATTTAAAAATGTGGCAATGAAATATTGAAGTTTCAGCTGTCTCTCCATGACTGCAAGCAAATGCAAAGCACTCCTTTTCAGATGTTTCTGGTCGACCTCGAGCACAGAACAAAATGCAGTGAATCAGGAAACTAGCTATTTCATTTGAACCATCTGAATCCAACAAGCTGTTGACGAATACTAATTTGTAGTTAATTTATACACAGATTTGATAATAAAACTACACAAATTTAGATAAAAATGAATTAATATATTTTTAATTATTGTTCCTTACCTTGGGCATACTTTAAACAATCTTTTACATCAGCAGGTAAACTGTAAAATCAATCAAAACAGTTTACTAAGTAGAGTGAAATTTTGCATGT----AGTTATTGATCAACAT-GGCTCGTAACCAAATATATATCAAGTAATATTATCATTAATAGAATGCTTATATTTTTTTTAAAGGGGTCAATGAAACTTGGT-ACATGGTATATTTAGACAAAAGACCCATATTTTTTATTTTTGGAAT------------------------ATTGACTCCGGTTTGGAAATTAAAGCCCTTC----GAAATTACTACCCATTTGGGATTTCTTTTTGGCTGCAATGAATGAAGATTGGCTTTAACTTTAATTTTACT-------------------------AGAAATATTAAAGCCTGAAATTCACCATCCTTAT
Narcheri_Cheaha_N023 ------------------------------------------------------------------------------------------------------------------------------------------------------------------------------------------------------GTATATAAATCAAGTTCATAATGATCAAACTATTTATGATAAAAAAAATATATAAGTAATGTAAGGGATCTTACTATAACATAAAATACCACTACATTTTATTTCATTTCTTAGGATTGTTTTGTGAAATTCATAATAATTATTATTAGATTTTTGAAACGCAAAACCCAAACTGTATTATAATCAT-AAAAGTACCCTTAAAACTAGCTTATGTGCTAGCTTTTAAACCGGCAGCAGTACAATATACGGTTTGAATTACACAAGTTAATAGAGATAATGCAAAAAA---TTAGAACAGTCATATCTAGAAATTATATTGCTGGTGGAATTACGATTT-AAAAAAAACCTGTGCCACTTACTGTTTCGGGACTATCACATTTAAAAATGTGGCAATGAAATATTGAAGTTTCAGCTGTATCCCCATGACTGCAGGCGAATGCGAAACATTCTTTTTCAGACGTTTCTGGCCGTCCACGAGCACAAAACAAAATGCAGTGAATCAGGAAACTGGCGATTTCATTCGAGCCATCCGAGTCCAATAAGCTGTACAACAACAACAATCTATGCCTTATTTATATACAAGTTC------ACTACCAGTCAAATTTTCGATAAACTGGAGCAACACCTAGATAGTCAAAGTCTCTTGCTCTGCGTAGACCTTGTGAAATTATTGACTGCAATCGACAAATTTGTGACACAACAAAAAGAATTCATGCAGTTAGGTTTGGTTCTGTCTACGTTAACTGATTATTTATTACTGAATAATAATCCATCATAGGATGGATAGAACTGTTGCCGATGAAAGATGAACCTCTCTTCGA-----------------------------------GAGTTCAACATTTTTTGTTGCAATTCCTGAAATATATGGCATGCTTTGTGAGGTACCATTA-----------------------------------------------------------------------------------------------------------------------------------------------------------------
Narcheri_MillShoalCreek_N727 ----------------------------------------------------------------------------------------------------------------------------------------------------------------------------------------------------------------------------------------------------------------------------------------------------------------------------------------------------------------------------------------------------------------------------------------------------------------------------------------------------------------------TCTAGAAATTATATTTCTGGTGGAATTATGATTT-AAAAAAAACCTGTGCCACTTACTGTTTCGGGACTATCACATTTAAAAATGTGGCAATGAAATATTGAAGTTTCAGCTGTCTCCCCATGACTGCAGGCGAATGCGAAACATTCTTTTTCAGACGTTTCTGGCCGTCCACGAGCACAAAACAAAATGCAGTGAATCAGGAAACTGGCGATTTCGTTCGAGCCATCCGAGTCCAATAAGCTGT--AAGAACAACAATCTATGCCTTATTTATATACAAATTC------ATTACCAGTCAAATTTTCGATAAACTGGAGC--------------------------------------------------------------------------------------------------------------------------------------------------------------------------------------------------------------------------------------------------------------------------------------------------------------------------------------------------------------------------------------------------------------------------------------------------------------------------
Nbarri_Bishop_N1072 ATCAAGAATAGTTTCAAAAACAAAATTCTGTTGGATATTTTTGACAGACATACCAACTGGTATGTTTTTCTCCGAGGATATGGAGCTGGCACGACCCAGGGAAAGTTTGGGTATGCGATGAAAGGCGGCAGCAAAGCACTGTAACAGTTTGACTACCTACAAGTAC-AAA----ATAAAAAATTGTGTAAACTTACATGTATATAGATGAAGTTCATAATGTTGAAACTATTTATGATAAAATAAATACGTAAGGAATGTAAGGGATTTTACTATAGCATAAAACACCATTTAATTTTATTTCATTTCTTAGGATTGTTTTCTGAAATTCATAACA-TTATTACTAGATTTTCATAATGCAAAACCTGAACTGTATTATTATAAT-AAAAGTACCCTTAAAACTAGTTTATGTGCTAGCTCTTTAGA-------------------GGTTTGAATTACAAATGGAGATAAAAAAATCACAACAAA---ATAGAACAG-----TCTACAAACTATATTACTTGTGGAATTATGGTTTAAAAAAAACCTTGTACCACTTACTGTTTCGGGACTATCACATTTAAAAATGTGGCAATGAAATATTGAAGTTTCAGCTGTCTCTCCATGACTGCAGGCAAATGCGAAACATTCTTTTTCAGATGTTTCTGGCCGTCCACGAGCACAAAACAAAATGCAGTGAATCAGAAAACTAGCTATTTCATTTGAGCCATCTGAGTCCAATAAGCTGTACAACAACGACAATTTATGCGTTATTTATATACAAATTT------AATACTAGTTAAATTTTTTATAAACTAGAGCAATACTTAGGTGGTCAAAATCTTTTACTCTGCGTAGACCTTGTGAAA---TTGACTGCAATTGACAAATGTGTGACACAACAA-AATAATTCATTAAGTTAGGTTTT-----GTCTATGTTAACTGATTATTTAATACAGAATAATAGTCCATCATATGATGGATTAAACTGTTGCTGATAAAACACGAACCTCCTTTCGAAAAGAATCAATGAAATTTGTTAAAAAACTATATTTTATTAAAACA-TGTTTGTTGCACTTCTTGAAATATATGGCGTGCTTGGTGGGGTACCATTATATTTACTTGGCCAATTGTAGCCACCTAAACTTATATAATACCTGTTTGCACGGTGGTGCAAATTGCAGTAAACTAAACTTAATTATGACCTAGGTTTGTTTACACAT------TTATCCATCTTTAAGAAAAATTAATTATTTCAATTATCCTTCACATT
Nbarri_LostCoveCave_N0065 ATCAAGAATAGTTTCAAAAACAAAATTCTGTTGGATATTTTTGACAGACATACCAACTGGTATGTTTTTCTCCGAGGATATGGAGCTGGCACGACCCAGGGAAAGTTTGGGTATGCGATGAAAGGCGGCAGCAAAGCATTGTAACAGTTTAACTACCTACAAGTAC-AAA----ATAAAAAATTGTGTAAACTTACATGTATATAGATGAAGTTCATAATGTTGAAACTATTTATGATAAAAAAAATACGTAAGG-----AAGAGATTTTACTATAGCATAAAACACCATTTAATTTTATTTCATTTCTTAGGATTGTTTTCTGAAATTCATAACA-TTATTACTAGATTTTTATAATGCAAAACCTGAACTGTATTATTATAAT-AAAAGTACCCTTAAAACTAGTTTATGTGCTAGCTCTTTAGA-------------------GGTTTGAATTACAAATGGAGAT-AAAAAATCACAACAAA---ATAGAACAG-----TCTACAAACTATATTACTTGTGGAATTATGGTTTAAAAAAAACCTTGTACCACTTACTGTTTCAGGACTATCACATTTAAAAATGTGGCAATGAAATATTGAAGTTTCAGCTGTCTCTCCATGACTGCAGGCAAATGCGAAACATTCTTTTTCAGATGTTTCTGGCCGTCCACGAGCACAAAACAAAATGGAGTGAATCAGAAAACTAGCTATTTCATTTGAGCCATCTGAGTCCAATAAGCTGTACAACAACAACAATTTATGCGTTATTTATATACAAATTT------AATACTAGTTAAATTTTCGATAAACTAGAGCAATACTTAGGTGGTCAAAATCTTTTACTCTGCGTAGACATTGTGAAA---TTGACTGCAATTGACAAATGTGTGACACAACAA-AATAATTCATTAAGTTAGGTTTT-----GTCTATGTTAACTGATTATTTAATACAGAATAATAGTCCATCATATGATGGATTAAACTGTTGCTGATAAAACATGAACCTCCTTTCGAAAAGAATCAATGAAATTTGTTAAAAAACTATATTTTATTAAAACA-TTTTTGTTGCACTTCTTGAAATATATGGCGTGCTTGGTGGGGTACCATTATATTTACTTGGCCAATTGTAGCCACCTAAACTTATATAATACCTGTTTGCACGGTGGTGCAAATTGCAGTAAACTAAACTTAATTATGACCTAGGTTTGTTTACACAT------TTATCCATCTTTAAGAAAAATTAATTATTTCAATTATCCTTCACATT
Nbarri_eyed_ClayCave_G2082 ATCAAGAATAGTTTCAAAAACAAAATTCTGTTGGATATTTTTGACAGACATACCAACTGGTATGTTTTTCTCCGAGGATATGGAGCTAGCACGACCCAGGGAAAGTTTGGGTATGCGATGAAAGGCGGCAGCAAAGCACTGTAACAGTTTAACTACCTACAAGTAA-AAA----ATAAAAAATTGTGTAAACTTACATGTATATAGGCAAAGTTCATAATGATCAAACTATTTATGATAAAAAAAATACATAAGAAATGTGAGAGATTTTACTATCACATAAAACACCGTTTAATTTTATTTCATTTCTTAGGATTGTTTTCTGAAATTCATAATAATTATTACTAGACTTTTATAATGCAAAACCCGAATTGTATTATTAT-AT-AAAAGTACCCTTAAAACTAGTTTATGTGCTAGCTTTTTAGA-------------------GGTTTGAATTACAAATGGAGATATAAATTGCATAAAAAA---ATAGAACAG-----TCTACAAACTATATTACTTGTGGAATTATGTTTTAAAAAAAAAACTGTACCACTTACTGTTTCGGGACTATCACATTTAAAAATGTGGCAATGAAATATTGAAGTTTCAGCTGTCTCTCCATGACTGCAGGCAAATGCAAAACATTCTTTTTCAGATGTTTCTGGCCGTCCACGAGCACAAAACAGAATGCAGTGGATCAGAAAACTAGCTATTTCATTTGAGCCATCTGAGTCTAATAAGCTGTGAAAAAAAAACAATTTATGC----TTTATATACAAATTT------AATTCTAGTCACATTTTTGATAAACTAGACCAATACCCAGAAAGTCAAAGTCTCTTACTCTACGTAGATCTTGCGAAATGATTGACTGCAATCGACAAATTTGTGACACAACAAAAATAATTCATTCAGTTAGGTTTTATTTTATCTATGTTAACTGATTATTTAATACAGAATAATAGTCCATCCTATGATGGACAGAACTGTTGCTGATAAAACATGAACCCCTCTTCAAAAAGAATCAGTGAAATTTGTTTAAAAACTATATTTTATTGAAACTATTTTTGTTGAAATTTTTGAAATATATGGTATGCT-------------------------------------------AAACATAATTAATACCTATTTGCACAGTGTTGCCAATTGCATCAAACTAAACTTAATTATGACCTAAGTTTGTTTACACATATTCCCTAATCAATTGTTAAGAAAAATTAACTGTTTCAATTAACCTTATCAAT
Nbarrowsi_Gregorys_N270 -------------------------------------------------------------------------------------------------------------------------------------------------------------------------------TAAAAAATTATGTAAACTTACATGTATATAGATCAAGGTCATAATGATCAAACTATTTATGATAAAAAAA-TACATATGGAATGTAAGAGATTTTACTATCACACAAAATACCATTTAATTTTATTTCATTTCTTAGGATTGTTTTCTGAAATTCATAATA-TTATTACTAGATTTTTATAATGCAAAACGCAAACTGTATTACAATAATAAAAAGTACGCTTAAAACTGGTTCATGTGCAAGCTTTTAGAACAGCAGCAAAACAACAAGAGGTTTGAATTATACATAGCGATTGAAATTGCATAAAAAAAATTTAGAACAATCATATCCACAAACTATATTACTCACGAAAGTAGGTTTTAAAATAACATAGGTACCACTTACTGTTTCGGGACTATCACATTTAAAAATGTGGCAATGAAATATTGAAGTTTCGGCTGTCTCTCCGTGACTGCAGGCAAATGCGAAACATTCTTTTTCAGATGTTTCTGGCCGTCCACGAGCACAAAACAAAATGCAGTGGATCAGAAAACTAGCTATTTCATTTGAGCCATCCGAGTCCAATAAGCTGTAAGAAAACTCCAATTTATATTTTATTTATATACAAATTTAATACTTATACTAGTCCAATTTTCGATAAACCAGAGCAACGCCCATGCAGTCAACGTCTCTTATTCTGTTTAGACCTTGCGAAATTATTGACTGCAATAGACAAATTTGTAACACAACAAAAATAATTCATTCAGTTAGGTTTTGTTTTGTCTATGTTAACTGATTACTTAATACAGAATAATAGTCCATCATATGATGGATAAAACTGTTGCTGATAAAACATGAACCTCTCTTTGAATAGAATCAATAAAATTTGTTCAAAAAATATATTTTATTAAAACATTTTTTGTTGCAATTCTTGAAACATAAGGCATGCTTTGTGGGGTATCATTACATTTACTTGGCCAATAGTAGCAGCTTAAACTTAATTAATACCTGTTTGCACAGTGTTGCCAATTGCATCAAAATAAACTTAATTATGACCAACGTTTA---ACACATATTACTTAATCAATTGGTAAGAAAAATGAACTGTTTCAATTATCCTTCACATT
Nbarrowsi_Tuckaleechee_N360 --------------------------------------------------------------------------------------------GACCCAGGGAAAGCTTGGGTATGCGATGAAAGGCCGCAGCAAAGCACTGTAACAGTTTAATTACCTACAAATACAAAAACAAATAAAAAATTATGTAAACTTACATGTATATAGATCAAGGTCATAATGATCAAACTATTTATGATAAAAAAAATACATATGGAATGTAAGAGATTTTACTATCACATAAAATACCATTTAATTTTATTTCATTTCTTAGGATTGTTTTCTGAAATTCATAACA-TTATTACTAGATTTTTATAATGCAAAACGCAAACTGTATTACAATAATAAAAAGTATGCTTAAAACTAGTTCATGTGCTAGCTTTTAGAACAGCAGCAAAACAACAAGAGGTTTGAATTACACATAGAAATTGAAATTGCAT-AAAAAAATTTAGAACAATCATATCCACAAACTATATTACTCACGAAAGTAAGTTTTAAAATAACATAGGTACCACTTACTGTTTCGGGACTATCACATTTAAAAATGTGGCAATGAAATATTGAAGTTTCGGCTGTCTCTCCGTGACTGCAGGCAAATGCGAAACATTCTTTTTCAGACGTTTCTGGCCGTCCACGAGCGCAAAACAAAATGCAGTGGATCAGAAAACTAGCTATTTCATTTGAGCCATCCGAGTCCAATAAGCTGTAAGAAAACCCCAATTTATATTTTATTTATATACAAATTTAATACTTATACTAGTCCAATTTTCGATAAACCAGAGCAATGTCTATGTAGTCAACGTCTCTTATTCTGTTTAGACCTTGCGAAACTATTGACTGCAATAGACAAATTTGTAACACAAAAAAAATAATTCATTCAGTTAGGTTTTGTTTTGTCTATGTTAACTGATTACTTAATACAGAATAATAGTCCATCATATGATGGATAAAACTGTTGCTGATAAAACATGAACCTCTCTTTGAATAGAATCAATAAAATTTGTTCAAAAAATATATTTTATTAAAACATTTTTTGTTGCAATTCTTGAAACATAAGGCATGCTTTGTGGGGTATCATTACATTTACTTGGCCAATAGTAGCCACT---------------------------------------------------------------------------------------------------------------------------------------
Nbishopi_DryFalls_N150 ATCAAGAATAGTTTCAAAAACAAAATTCTGTTGGATATTTTTGACAGACATACCAACTGGTATGTTTTTCTCCGAGGATATGGAGCTAGCACGACCCAGGGAAAGTTTGGGTATGCGGTGAAAGGCGGCAGCAAAGCACTGTAACAGTTTAACTACCTACAAATACAAAAACAAAT-GAAAATTATGTAAACTTACATGTATATAGATCAAGTTGATAATGATCAAACTATTTATGATAAAAAAAGTACATAAGGAATGTAAGAGATTTTACTATCACATAAAATACCATTTAATTTTATTTCATTTATTAGGACTGTTTTCTGAAATTCATAATAATTATTACTAGATTTATATAATGCAAAACCCAAACTGTATTATAATCATAAAAAGTACCCTTAAAACTAGTTCATGTGCTAGCTTTTAGAACAGCAGCAAAACAACAAGAGGTTTGAATTACACATGGAGATTGAAATTGCAT--AAAATTTTTAGAAGAATCATATCCACAAACTATATTACTCATGAAAGTAGGTTTTAAAATAACATAGGTACCACTTACTGTTTCGGGACTATCACATTTAAAAATGTGGCAATGAAATATTGAAGTTTCAGCTGTCTCTCCATGACTGCAGGCAAATGCGAAACATTCTTTTTCAGATGTTTCTGGCCGTCCACGAGCACAAAACAAAATGCAGTGGATCAGAAAACTAGCTATTTCATTTGAGCCATCTGAGTCCAATAAGCTGTAAGAAAACCCCAATTCATGCTTTATTGATAAAAAATTTTAATACTTATACGAGTCCAATTTTCGATAAACTAGAGCAATGCCTAAGTAGTCAAAGTCTCTTACTCTGCATAGGCCTTGCGAAATGATTGACTGCAATCGACAAATTTGTGACGCAACAAAAAGAATTCATTCAGTTAGATTTTGTTCTGTCTATGTTAACTTATTATTTAATACAGAGTAATAATCCATTATATGATAGATGGAACTGTTGCTGATAAAACATGAACTTCCCTTCGAAAAGAATCAATGAAATTTGTTAAAAAACTATATTTTATTAAAACA-TTTTTGTTGCAATTCTTGAAATATATGG---------------------------------------------------------------------------------------------------------------------------------------------------------------------------------------
Nbishopi_PoleCr_Chattooga_N885 ------------------------------------------------------------------------------------------------------------------------------------------------------------------------------------------------------------AGATCAAGTTGATAATGATCAAACTATTTATGATAAGAAAAGTACATAAGGAATGTAAGAGATTTTACTATCACATAAAATACCATTTAATTTT-----ATTTCTTAGGATTGTTTTCTGAAATTCATAATAATTATTACTAGATTTATATAATGCAAAACCCAAACTGTATTATAATCATAAAAAGTACCCTTAAAACTAGTTAATGTGCTACCTTTTAGAACAGTAGCAAAACAACGGGAGGTTTGAATTACACATGGAGATTGAAATCGCAT-AAAAAAATTTAGAAGAATCATATCCACAAACTATATTACTCATGAAAGTAGGTTTTAAAATAACATAGGTACCACTTACTGTTTCGGGACTATCACATTTAAAAATGTGGCAATGAAATATTGAAGTTTCAGCTGTCTCTCCATGACTGCAGGCAAATGCAAAACATTCTTTTTCAGATGTTTCTGGCCGTCCACGAGCACAAAACAAAATGCAGTGGATCAGAAAACTAGCTATTTCATTTGAGCCATCTGAGTCCAATAAGCTGTAAGAAAACCCCAATTCATGTTTTATTGATAAAAAAATTTAATACTTATACTAGTCCAATTTTCGATAAACTAGAGCAATGCCTATGTAGTCAAGGTCTCTTACTCTGCATAGACCTTGCGAAATGATTGACTGCAATCGACAAATTTGTGACGCAACAAAAAGAAATCATTCAGTTAGATTTTGTTCTGTCTATGTTAAATTATTATTTAATACAGAGTAATAATCCATTATACGATAGATGGAACTGTTGCTGATAAAACAAGAACCTCCTTTCGAAAAGAATCAATGAAATTTGTTAAAAAACTATATTTTATTAAAACATTTTTTGTTGCAATTCTTGAAATATATGGCATGCTTGGTGGGGTACCATTATA---------------------------------------------------------------------------------------------------------------------------------------------------------------
Nbishopi_StandingIndian_N131 ATCAAGAATAGTTTCAAAAACAAAATTCTGTTGGATATTTTTGACAGACATACCAACTGGTATGTTTTTCTCCGAGGATATGGAGCTAGCACGACCCAGGGAAAGTTTGGGTATGCGGTGAAAGGCGGCAGCAAAGCACTGTAACAGTTTAACTACCTACAAATACAAAAACAAAT-GAAAATTATGTAAACTTACATGTATATAGATCAAGTTGATAATGATCAAACTATTTATGATAAAAAAAGTACATAAGGAATGTAAGAGATTTTACTATCACATAAAATACCATTTAATTTTATTTCATTTATTAGGACTGTTTTCTGAAATTCATAATAATTATTACTAGATTTATATAATGCAAAACCCAAACTGTATTATAATCATAAAAAGTACCCTTAAAACTAGTTCATGTGCTAGCTTTTAGAACAGCAGCAAAACAACAAGAGGTTTGAATTACACATGGAGATTGAAATTGCAT--AAAATTTTTAGAAGAATCATATCCACAAACTATATTACTCATGAAAGTAGGTTTTAAAATAACATAGGTACCACTTACTGTTTCGGGACTATCACATTTAAAAATGTGGCAATGAAATATTGAAGTTTCAGCTGTCTCTCCATGACTGCAGGCAAATGCGAAACATTCTTTTTCAGATGTTTCTGGCCGTCCACGAGCACAAAACAAAATGCAGTGGATCAGAAAACTAGCTATTTCATTTGAGCCATCTGAGTCCAATAAGCTGTAAGAAAACCCCAATTCATGCTTTATTGATAAAAAATTTTAATACTTATACGAGTCCAATTTTCGATAAACTAGAGCAATGCCTAAGTAGTCAAAGTCTCTTACTCTGCATAGGCCTTGCGAAATGATTGACTGCAATCGACAAATTTGTGACGCAACAAAAAGAATTCATTCAGTTAGATTTTGTTCTGTCTATGTTAACTTATTATTTAATACAGAGTAATAATCCATTATATGATAGATGGAACTGTTGCTGATAAAACATGAACTTCCCTTCGAAAAGAATCAATGAAATTTGTTAAAAAACTATATTTTATTAAAACA-TTTTTGTTGCAATTCTTGAAATATATGGCATGCTTGGTGAGGTACCATTATATTTACTTGGCCAATTGTAGCCACTTAAACTTAATTAATACCTGTTTGCGTAGTGTTCCCAATTGCATAAAACTAAACTTAATTATGACCTAAGTTTGTTAACACATATTTCTTAATCAATTGTTAAAAAAAATTAACTGTTTCAATTATCCTTCACATT
Nbrimleyi_NewberryCr_N984 -------------------------------------------------------------------------------------------------------------------------------------------------------------------------------------------------------------------------------------------------------------------------------------------------------------------------------------------------------------------------------------------------------------------------ATGTGCTAGCTTTTAGAACAGCAGCAAAACAACAAGAGGTTTGAATTACACATGGAGATTGAACTTGCATAAAAAAAATTTAGAACAATCATATCCACAAACTATATTACTCATGAAAGTAGGTTTTAAAATAACATAGGTACCACTTACTGTTTCGGGACTATCACATTTAAAAATGTGGCAATGAAATATTGAAGTTTCAGCTGTCTCTCCGTGACTGCAGGCAAATGCGAAACATTCTTTTTCAGTTGTTTCTGGCCGCCCACGAGCACAAAACAAAATGCAGTGGATCAGAAAACTAGCTATTTCATTTGAGCCATCCGAGTCCAATAAGCTGTAAGAAAACCCCAATTTATGCTTTATTTATATAAAAATTTAATACTTATACTAGTCAATTTTTCAATAAACAAGAGGAATGCCTACGTATTCAAAATCTCTTACTCCGTGCAGACCTTGCGAAATTATTGACTGCAATCAACAAATTTGTGACCCAACAAAAATAATTCAATCAGTTAGGTTTAGTTCTGTCAATGTTAACTGATTATTTAATACAGAGTAATAGTCCATCATATGATGGATAAAACTGTTGCCGATAAAACATGAACTCCTCTTTGAAAAGAATCAATAAAATTTGTTAAAAAACTATATTTTATTAAAATATATTTTGTTGCAATTCTTGAAAT--ACCAAATGCCCGGTTGGGTATCATTATATTTACTTGGTCAATTGTAGCCACCTAAACTTAAATAATACATGTCTGCACGGTGTTGCAAATTGCAACAACCCAAACTTAATTATGACCCAAGTTTGTTAACGCACATTCCTTAATCAAACGTTAAGAAAAATTAAC----------------------
Nbrimleyi_RumblingBald_N241 ---------AGAATCAAAAACAAAATTCTGTTGGATATTTTTGACAGACATACCAACCGGTAAGATTTTCTCCGTGGATATGGAGCTGGCACGACCCAGGGAAAGTTTGGGTATGCGATGAAAGGCGGCAGCAAAGCACTGTAACAGTTTAACTACCTACAAATACAAAAACAAATAATAAATTATGTAAACTTATATGTATATAGATCAAGTTCATAATGATCAAACTATTTATTATAAAAAAAGTACGTAAGGAATGTAAGAGATTTTACTATCACATAAAATACCATTTAATTTTATTTCATTTCTTAGGATTGTTTTCTGAAATTCATAATAATTATTACTAGATTTTTATAAGGCAAAACCCAAACTGTATTATAATCATAAAAAGTACCCTTAAAACTAGTTCATGTGCTAGCTTTTAGAACAGCAGCAGAACAACAAGAGGTTTGAATTACACAAGGAGATTGAACTTGCATAAAAAAA--TTAGAACAATCATATCCACAAACTATATTACTCATGAAAGTAGGTTTTAAAATAACATAGGTACCACTTACTGTTTCGGGACTATCACATTTAAAAATGTGGCAATGAAATATTGAAGTTTCAGCTGTCTCCCCATGACTGCAGGCAAATGCGAAACATTCTTTTTCAGATGTTTCTGGCCGCCCACGGGCACAAAACAAAATGCAGTGGATCAGAAAACTAGCTATTTCATTTGAGCCATCTGAGTCCAACAAGCTGTAAGAAAACCCCAATTTATGCTTTATTTATATAAAAATTTAATACCTATACTAGTCAATTTTTCGATAAACTAGAGGAATGCCTATGCATTCAAAGTCTCTTACTCCGTGTAGACCTTGCAAAATTATTGACTGCAATCGACAAATTTGTGACCCAACAAAAATAATTCAATCAGTTAGGTTTTGTTCTGTCAATGTTAACTGATTATTTAATACAGAGTAATAGTCCATAATATGATAGATAAAACTATTGCCGATAAAACATGAACTTCTCTTTGAAAAAAATCAATAAAATTTGTTAAAAATCTATATTTTATTAAAACATATTTTGTTGCAATTCTTGAAAT---------ACCTGGTAGGGTATCATTATATTTACTTGGTCAATTGTAGCCACCTAAACTTAAATAATACCTGTCTGCACGGTGTAGCAAATTGCAACAACCCAAACTTAATTATGACCCAAGTTTGTTAACGCACATTCCTTAATCAAACGTTAAGAAAAATTAACTGTTTTAATTATCCTTCACATT
Ncanei_Egypt_N958 ATCAAGAATAGTTTCAAAAACAAAATTCTGTTGGATATTTTTCACAGACATACCAACCGGTATGTTTTTCTCCGAGGATATGGAGCTGGCACGACCCAGGGAAAGTTTGGGTATGCGATGAAAGGCGGCAGCAAAGCACTGTAACAGTTTAACTACCTACAAAT------ACAAATAATAAAATATGTAAACTTATATGTATATAGATCAAGTTCATAATGATAAAACTATTTATGATAAAAAAAGTACACAAGGAATGTAAGAGATTTTACTATCACATAAAATACCGTTTAATTTTATTTCATTTCTTAGGATTGTTTTCTGAAATTCTTAATAATTATCACTAGCTTTTTTTAATGCAAAACCCAAACTGTATTATAATCATAAAAAGTACCTTTAAAATTAGTTCATGTGCTAGCTTTTAGAACAGCAGCAAAACAACAAGAGGTTTGAATTACACATGGAGATTGAACTTGCAAAAAAAATATTTAGAACAATCATATCCACAAACTATATTACTCATGAAAGTAGGTTTTAAAATAACATAGGTACCACTTACTGTTTCGGGACTATCACATTTAAAAATGTGGCAATGAAATATTGAAGTTTCAGCTGTCTCTCCATGACTGCAGGCAAATGCGAAACATTCTTTTTCAGATGTTTCTGGCCGCCCACGAGCGCAAAACAGAATGCAGTGGATCAGAAAACTAGCTATTTCATTTGAGCCATCCGAGTCCAATAAGCTGTAAGAAAACCGCAATTTATGCTTTATTTATATAAAAATTTAATACTTATACTAGTCAATTTTTCGATAAACCAGAGGAATGCCT-------------------------------------------------------------------------------------------------------------------------------------------------------------------------------------------------------------------------------------------------------------------------------------------------------------------------------------------------------------------------------------------------------------------------------------------------------------------
Ncarolinensis_Grandfather_N218 ---------------------------CTGTTGGATATTTTTGACAGACATACCAACTGGTATGTTTTTCTCCGAGGATATGGAGCTAGCACGACCCAGGGAAAGTTTGGGTATGCGATGAAAGGCGGAAGCAAAGCACTGTAACAGTTTAACCACCTACAAGTAA-AAA----ATAAAAAATTGTGTAAACTTACATGTATATAGGTGAAGTTTATAATGATCAAACTATTTATGATAAAAAAAATACATAAGAAATGTAAGAGATTTTACTATCACATAAAACACCGTTTAATTTTATTTCATTTCTTAGGATTGTTTTCTGAAATTCATAATAATTATTACTAGACTTTTATAATGCAAAACCTGAATTGTATTATTATAAT-AAAAGTACCCTTAAAACTAGTTTATGTGCTAGCTTTTTAGA-------------------GGTTTGAATTACAAATGGAGATAGAAATTGCATAAAAAA---ATAGAACAG-----TCTACAAACTATATTACTTGTGGAATTATGTTTTAAAAAAAAAACTGTACCACTTACTGTTTCGGGACTATCACATTTAAAAATGTGGCAATGAAATATTGAAGTTTCAGCTGTCTCTCCATGACTACAGGCAAATGCAAAACATTCTTTTTCAGATGTTTCTGGCCGTCCACGAGCACAAAACAAAATGCAGTGGATCAGAAAACTAGCTATTTCATTTGAGCCATCTGAGTCCAATAAGCTGT---AAAAAAACAATTTATGC----TTTATATACAAATTT------AATTCTAGTCAAATTTTTGATAAACTAGACCAATACCCAGGTAGTCAAAGTCTCTTACTCTACGTAGATCTTGCAAAATGATTGACTGCAATCGACAAATTTGTGACACAACAAAAATAATTCATTCAGTTAGGTTTTGTTTTATCTATGTCAACTGATTATTTAATACAGAATAATAGTCCATCATATGATGGACAGAATTGTTGCTGATAAAACATGAACCCCTCTTCAAAAAGAATCAGTGAAATTTGTTTAAAAATTATATTTTATTGACACTATTTTTGTTGAAATTTTTGAAATATATGGCATGCTTTGTGGGGTACCATTACATTTACTTGGACAATTGTAGCCACCTAAACATAATTAATACCTATTTGCACAGTGTTGCCAATCGAATCAAACTAAACTTAATTATGACCTAAGTTTGTTTACACAT--------ATCAATTGTTAAGAAAAATTAACTGTTTCAATTATCCTTATCAAT
Ncarolinensis_LinvilleCaverns_N227 ----------------------------------------------------------------------------------------------------------------------------------------------------------------------------------------------------------------------------------------------------------------------------------------------------------------------------------------------------------------------------------------------------------------------------TGCTAACTTTTTAGA-------------------GGTTTGAATTACAAATGGAGATAGAAATTGCATAAAAAA---ATAGAACAG-----TCTACAAACTATATTACTTGTGGAATTATGTTTTAAAAAAAAACCTGTACCACTTACTGTTTCGGGACTATCACATTTAAAAATGTGGCAATGAAATATTGAAGTTTCAGCTGTCTCTCCATGACTGCAGGCAAATGCAAAACATTCTTTTTCAGATGTTTCTGGCCGTCCACGAGCACAAAACAAAATGCAGTGGATCAGAAAACTAGCTATTTCATTTGAGCCATCTGAGTCCAATAAGCTGT---AAAAAAACAATTTATGC----TTTAT--ACAAATTT------AATTCTAGTCAAATTTTTGATAAACTAGACCAATACCCAGGTAGTCAAAGTCTCTTACTCTACGTAGATCTTGTGAAATGATTGACTGCAATCGACAAATTTGTGACACAACAAAAATAATTCATTCAGTTAGGTTTTGTTTTATCTATGTCAACTGATTATTTAATACAGAATAATAGTCCATCATATGATGGACAGAATTGTTGCTGATAAAACATAA-----------------------------------------------------------------------------------------------------------------------------------------------------------------------------------------------------------------------------------------------------------------------------
Ncarteri_English_N031 -----------------------------GTTGGATATTTTTGACAGACATACCAACTGGTATGTTTTTCTCCGAGGATATGGAGCTAGCACGACCCAGGGAAAGTTTGGGTACGCGATGAAAGGCGGCAGCAAAGCACTGTAACAGTTTAACTACCTATAAATACAA--------AAAAAATTATGTAAACTTACATGTATATAGATCAAGTTCAAAATGATCAAACTATTTATGATAAAAAAAGTACATAAGGAGTGTAAGAGATTTTACTATCACATAAAATACCATTTAATTTTATTTCATTTTTTAGGATTGTTTTCTGAAATTCATAATAATTATTACTAGATTTATATAATGCAAAACCCAAACTGTATTATAATTATAAAAAGTACCCTTAAAACTAGTTCATGTGCTAGCTTTTAGAACAGCAGCAAAACAACAAGAGGTCTGAATTACACATGGAGATTGAAATTGCATAAAAAAAA-TTAGAACAATCATATCCACAAACTATATTACTCATGAAAGTAGGTTTTAAAATAACATAGGTACCACTTACTGTTTCGGGACTATCACATTTAAAAATGTGGCAATGAAATATTGAAGTTTCAGCTGTCTCTCCATGACTGCAGGCAAATGCGAAACATTCTTTTTCAGATGTTTCTGGCCGCCCACGAGCACAAAACAAAATGCAGTGGATCAGAAAACTAGCTATTTCATTTGAGCCATCTGTGTCCAATAAGCTGCAAGAAACCCCCAATTTATGCTTTATTTATATAAAAAATCAATACTTATACTAATCTAATTT-CGATAAACTAGGACAATGTCTAGGTAGTCAAAGTCTGTTACTCTGTTTAGACCTTGCAAAATTATTGACTGCAATCGACAAATTTGTGAC---AGAAAAATAATTCATTCAGTTAGGTTTTGTATTGTCTATGTTAACTTATTATTTAATACATAATAATAGCCAATCATATGATGGATAAAACTGTTGCAGATAAAACATGAACCTCTCTTTGAAAAGAATCAATAAAATTTGTTCAAAAAATATATTTTATTAAAACATTTTTTGTTGCAATTCTTGAAATATATGGCACGCTTGATGGGGTTTCA---TATTTACTTGATCAATTGTAGCCACCTAAACTTAAATAATACCTGTTTGCACAGTGTTGCAAATTGCAATAACCTAAACTTAATTATGACCCAAGTTTGTTAACGCACATTCCTTAATCAAACATTAAGAAAAATTAACTGTTTCAGTTATCCTTCACATT
Ncarteri_PilotMtn_G2185 ATCAAGAATAGTTTCAAAAACAAAATTCTGTTGGATATTTTTGACAGACATACCAACTGGTATGTTTTTCTCCGAGGATATGGAGCTAGCACGACCCAGGGAAAGTTTGGGTATGCGATGAAAGGCGGCAGCAAAGCACTGTAACAGTTTAACTACCTATAAATACAAAA------AAAATATTATGTAAACTTACATGTATATAGATCAAGTTCATAATGATCAAACTATTTATGATAA-AGAATTACATAAGGAATGTAAGAGATTTTATTATCACATAAAATACCATTTAATTTTATTTCATTTTTTAGGATTGTTTTCTAAAATTCATAATAATTATTACTAGATTTATATAATGCAAAACCTAAACTGTATTATAATTATAAAAAGTACCCTTAAAACTAGTTCATGTGCTAGCTTTTAGAACAGCAGCAAAACAACAAGAGGTCTGAATTACACATGGGGATTGAAATTGCATAAAAAATA-TTAGAACAATCATATCCACAAACTATATTATTCATGAAAGTAGGTTTTAAAATAACATAGGTACCACTTACTGTTTCGGGACTATCACATTTAAAAATGTGGCAATGAAATATTGAAGTTTCAGCTGTCTCTCCATGACTGCAGGCAAATGCGAAACATTCTTTTTCAGATGTTTCTGGCCGCCCACGAGCACAAAACAAAATGCAGTGGATCAGAAAACTAGCTATTTCATTTGAGCCATCTGAGTCCAATAAGCTGCAAGAAAACCCCAATTTATGCTTTATTTATATAAAAATTTAATACTTATACTAATCCAATTTTCGATAAACTAGGGCAATGTCTAGGTAGTCAAAGTCTGTTACTCTGTTTAGACCTTGCAAAATTATTGACTGCAATCAACAAATTTGTGAC---AGAAAAATAATTCATTCAGTTAGGTTTTGTATTGTCTATGTTAACTGATTATTTAATACATAATAATAGCCAATCATATGATGGATAAAACTGTTGCGGATAAAACATGAACCTCTCTTTGAAAAGAATCAATAAAATTTATTCAAAAAATATATTTTATTAAAACATTTTTTGTTGCAATTCTTGAAATATATGGCATGCTTGATGGGGTTTCA---TATTTACTTGGTCAATTGTAGCCACCTAAACTTAAATAATACCTGTTTGCACACTGTTGCAAATTGCAATAACCTAAACTTAATTATGACCCAAGTTTGTTAACGCACATTCCTTAATCAAACATTAAGAAAAATTAACTGTTTCAATTATCCTTCACATT
Ncarteri_Pitchfork_N363 ------------------------------------------GACAGACATACCAACTGGTATGTTTTTCTCCGAGGATATGGAGCTAGCACGACCCAGGGAAAGTTTGGGTATGCGGTGAAAGGCAGCAGCAAAGCACTGTAACAGTTTAACTACCTACAAATACAAAACCAAATAAAAAATTATGTAAACTTACATGTATATAGATCAAGTTCATAATGATCAAACTATTTATGATAAAAAAAGTACATAAGGAATGTAAGAGATTTTACTGTCACATAAAATACCAATTAGTTTTATTTCATTTCTTAAGATTGTTTTCTGAAATTCATAATAATTATTACCAGATTTTTATAATGCAAAACCCAAACTGTATTATAATCATAAAAAGTACCCTAAAAACCAGTTAGTGTGCTAGTTTTTAGAACAGCAGCAAAACAACAAGAGGTTTGAATTACACATGGTGATTGAAATTGCAT-AAAAAAATTTAGAAGAATCATATCCACAAACTATATTACTCATGAAAGTAGGTTTTAAAATAACATAGGTAGCACTTACTGTTTCAGGACTATCACACTTAAAAATGTGGCAATGAAATATTGAAGTTTCAGCTGTCTCTCCATGACTGCAGGCAAATGCGAAACATTCTTTTTCAGATGTTTCTGGCCGTCCACGAGCACAAAACAAAATGCAGTGGATCAGAAAACTAGCTATTTCATTTGAGCCATCTGAGTCCAATAAGCTGTAAGAAAACCCCAATTCATGCTTTATTGATAAAAAATTTTAATACTTATACTAGTACAATTTTCGATAAACTAGAGCAATGCCTATGTAGTCAAAGTCTCTTACTCTGCGTAGACCTTGCAAAATGATTGACTGCAATCGACAAATGTGTGGCGCAACAAAAAGAATTCATTCAGTTAGATTTTATTCTGTCTATGTTAACTTATTATTTAATACAGAGTAATAATCCATTATATGATAGATGGAACTGTTGCTGATAAAACATGAACCTCCCTTCGAAAAGAATCAATGAAATTTGTTAAAGAACTATATTTTATTAAAACATTTTTTGTTGCAATTCTTGAAATATATGGCATGCTTGGTGGGGTACCATTATATTTACTTGGCCAATTGTAGCCACTTAAACTTAATTAATACCTGTTTGCGTAGTGTTGCCAAGTGCATGAAACTAAACTTAATTATGATCTAAGTTTGCTAACGCGCGTTCTTTAATCAATTGTTAAAAAAAATGTACTGTTTCAATTATCCTCCGCGTT
Ncarteri_WeberCty_N1044 ATCAAGAATAGTTTCAAAAACAAAATTCTGTTGGATATTTTTGACAGACATACCAACTGGTATGTTTTTCTCCGAGGATATGGAGCTAGCACGACCCAGGGAAAGTTTGGGTATGCGATGAAAGGCGGCAGCAAAGCACTGTAACAGTTTAACTACCTATAAATACAAAA-------AAAAATTATGTAAACTTACATGTATATAGATCAAGTTCATAATGATTAAACTATTTATGATAAAAAAAGTACATAAGGAATGTAAGAGATTTTACTATCACATAAAATACCATTTAATTTTATTTCATTTTTTAGGATTGTTTTCTGAAATTCATAATAATTATTACTAGATTTATATAATGCAAAACCCAAACTGTATTATAATTATAAAAAGTACCCTTAAAACTAGTTCATGTGCTAGCTTTAAGAACAGCAGCAAAACAACAAGAGGTCTGAATTACACATGGAGATTGAAATTGCAT-AAAAAAAATTAGAACAATCATATCTACAAACTATATTACTCATGAAAGTAGGTTTTAAAATAACATAGGTACCACTTACTGTTTCGGGACTATCACATTTAAAAATGTGGCAATGAAATATTGAAGTTTCAGCTGTCTCTCCATGACTGCAGGCAAATGCGAAACATTCTTTTTCAGATGTTTCTGGCCGCCCACGAGCACAAAACAAAATGCAGTGGATCAGAAAACTAGCTATTTCATTTGAGCCATCCGAGTCCAATAAGCTGCAAGAAAACCCCAATTTATGCTTTATTTATATAAAAATTTAATACTTATACTAATCCAATTTTCTATAAACTAGGGCAATGTCTAGGTAGTCAAAGTCTCTTACTCTGTTTAGACCTTGCAAAATTATTGACTGCAATCGACAAATTTGTGAC---AGAAAAATAATTCATTCAGTTAGGTTTTGTATTGTTTATGTTAACTGATTATTTAATACATAATAATAGCCAATCATAT------------------------------------------------------------------------------------------------------------------------------------------------------------------------------------------------------------------------------------------------------------------------------------------------------------
Ncarteri_div__RainbowCave_G2089 -------------------------------TGGATATTTTTGACAGACATACCAACTGGTATGTTTTTCTCCGAGGATATGGAGCTGGCACGACCCAGAGAAAGCTTGGGTATGCGATGAAAGGCGGCAGCAAAGCACTGTAAGAGTTTAACTACCTACAAGTACAAAAACAAATAAAAAATTATGTAAATTTACATGTATACAGATGAAGTTCATAATGATTAAATTATTTATGATAAAAAAAATACATAAGGGGTGTAAGGGATTTTACTATAACATAAAACATCTTTTAATTTTATTTCATTTTTTAGGATTGTTTTCTGAAATTCATAGCA-TTATTAATAAATTTTTATAATGCAAAACCCAAACTGCATTATAATCATAAAATGTACACTTAAAACTAGTTTATGCGCTAGTGTTTAGAACATCAGCAATACAACTAGAGGTTTGAATTACACATGGAGATAGAAATTGCATAAAAAA---TTAGAAAACTCATATCTATAAACTATATTACTTGTGAGATTATGTTTTCAAAAAACACCTGTACCACTTACTGTTTCAGGACTATCACATTTAAAAATGTGGCAATGAAATATTGAAGTTTCAGCTGTCTCTCCATGACTACAGGCAAATGCAAAACATTCTTTTTCAGATGTTTCAGGTCGTCCACGAGCACAAAACAAAATGCAGTGAATCAGAAAACTGGCTATTTCATTTGAGCCATCTGAGTCTAATAAGCTGG---AAAAAAGCAATTTACGCTTTATTTATATACAAATTT------AATACTAGTCAAATTTTCGTTAAACTAGAGCACTACCTAGGTAGTCAAAGTCTCTTACTCTGCTTAGACTTTGTGAAATTATTGACTGCAATCGACAAATTTGTGACACAACAAAAATAATTTATTCAGTTAGGTTTTGTTTTGTCTATGTTAATTAATTATTTAATACAGAATAATAGTCCATCATATGATGAATTAAACAATTGCCAATAAAACATGAACCTCTCTTCGACAAGAATCACTGAAATTTGCTTAAAAACTATATTTTATTAAAACATTTTTAGTTGTAATTTTTTAAAGATATGGCATGCTTAGTGGGATACCGTTATATTTACTTGGCCAATTGTAGCCACCTAACCTTAAATAA--------------------------------------------------------------------------------------------------------------------------
Ncherokee_BalsamMtn_N891 ---------------------------------------------------------------------------------------------------------------------------------------------------------------------------------------------------------------------------------------------------------------------------------------------------------------------------------------------------------------------------------------------------------CCCTTGAAACTAGTTTATGTGCTAGCTTTTAGA--------------------GGTTTGAATTACAAATGGAGATAGAAATTGCATAAAAAA---ATAGAACAG-----TCTACAAACTATATTACTTGTGGAATTATGTTTTAAAAAAAAACCTGTACCACTTACTGTTTCGGGACTATCACATTTGAAAATGTGGCAATGAAATATTGAAGTTTCAGCTGTCTCTCCATGACTGCAGGCAAATGCAAAACATTCTTTTTCAGATGTTTCTGGCCGTCCACGAGCACAAAACAAAATGCAGTGGATCAGAAAACTAGCTATTTCATTTGAGCCATCTGAGTCTAATAAGCTGT-AAAAAAAAACAATTTATGC----TTTATATACAAATTT------AATACTAGTCAAATTTTTGATAAACCAGACCAATACCCAGGTAGTCAAAGTCTCTTACTCTACGTAGATCTTGCGAAATTATTGACTGAAATCGACAAATTTGTGACACAACAAAAATAATTCATTCAGTTAGATTTTGTTCCGTCTATGTTCATTGATTATTTAATACAGAATAATAGTCCATCATATGATGGACAGAACTCTTGCTGATAAAACATGAACCCCTCTTCAAAAAGAATCAGTGAAATTTGTTTGAAAACTATATTTTATTGAAACTATTTTTGTTGAAATTTTTGAAATATATGGCATGCTCTGTGGGGTACCATTACATTTACTTGGACAATTGTAGCCACCTAAACATAATTAATACCTATTTGCACAGTGTTGGCAATTGCATCAAACTAAACTTAATTATGACCTAAGTTTGTTTACACATATTCCCTAATCAATTGTTAAGAAAAATTAACTGTTTCAATTAGCCTTATCAAT
Ncherokee_SIndianCrk_N681 ---------------------------------------------------------------------------------------------------------------------------------------------------------------------------------------------------------------------------------------------------------------------------------------------------------------------------------------------------------------------------------------------------------------AAACTAGTTTATGTGCTAGCTTTTTACA-------------------GGTTTGAATTACAAATGGAGATAGAAATTGCATAAAAAA---ATAGAACAG-----TCTACAAACTATATTACTTGTGGAATTATGTTTTAAAAAACAACCTGCACCACTTACTGTTTCGGGACTATCACATTTAAAAATGTGGCAATGAAATATTGAAGTTTCAGCTGTCTCTCCATGACTGCAGGCAAATGCAAAACATTCTTTTTCAGATGTTTCTGGCCGTCCACGAGCACAAAACAAAATGCAGTGGATCAGAAAACTAGCTATTTCATTTGAGCCATCTGAGTCTAATAAGCTGT---AAAAAAACAATTTATGC----TTTATATACAAATTT------AATACTA---AAATTTTTGATAAACTAGACCAATACCCAGGAAGTCAAAGCCTCTTACTCTACGTAGATCTTGCGAAATGATTGACTGCAATCGACAAATTTGTGACACAACAAAAATAATTCATTCAGTTAGGTTTTATTTTATCTATGTTAACTGATTATTTAATACAGAATAATAGTCCATCATATGATGGACAGAAATGTTGCTGATAAAACATGAACCCCTCTTCAAAAAGAATCAGTGAAATTTGTTTGAAAACTATATTTTATTGAAACTATTTTTGTTGAAATTTTTG-AATATATGGCATGCTTTGTGGGGTACCATTACATTTACTTGGACAATTGTAGCCAC----------------------------------------------------------------------------------------------------------------------------------------
Ncooperi_BeaverCrk_N1002 ------------------------------------------------------------------------------------GCTAGCACGACCCAGGGAAAGTTTGGGTATGCGATGAAAGGCGGCGGCAAAGCACTGTAACAGTTTAACTACCTACAAATACAAAAACAAAT-AAAAATTATGTAAACTTACATGTATATAGATCAAGTTGATAATGATCAAACTATTTATGATAAGAAAAGTACATAAGGAATGTAAGAGATTTTACTGTCACATAAAATATCATTTAATTTTATTTCATTTCTTAGGATTGTTTTCTGAAATTCATAATAATTATTACTGTATTTTTATAATGCAAAACCCAAACTGTATTATAATCATAAAAAGTACCCTTAAAACTAGTTCATGTGCTAGCTTTTAGAACAGCAGCAAAACAACAAGAGGTTTGAGTTACACATGGAGATTGAAATTGCAT-AAAAAAATTTAGAAGAATCATATCCACAAACTATATTACTCATGAAAGTAGGTTTTAAAATAACATAGGTACCACTTACTGTTTCGGGACTATCACATTTAAAAATGTGGCAATGAAATATTGAAGTTTCAGCTGTCTCTCCATGACTGCAGGCAAATGCGAAACATTCTTTTTCAGATGTTTCTGGCCGTCCACGAGCACAAAACAAAATGCAGTGGATCAGAAAACTAGCTATTTCATTTGAGCCATCTGAGTCCAATAACCTGTAAGAAAACCCCAATTCATGCTTTATTGATAAAAAAATTTAATACTTATACTAGTCCAATTTTCGATAAACTAGAGCAATGCCTATGTAGTCAAAGTCTCTTACTCTGCATAGACCTTGCGAAATGATTGACTGCAATCGACAAATTTGTGACGCAACAAAAAGAATTCATTCAGTTAGATTTTGTTCTGTCCATGTTAACTTATTATTTAATACAGAGTAATAATCCATTATATGATAGATGGAACTGTTGCTGATAAAACATGAACCTCCCTTCGAAAAGAATCAATGAAATTTGTTAAAAAACTATATTTTATTA-AACATTTTTTGTTGCAATTCTTGAAATATATGGCATGCTTGGTGGGGTACCATTATATT-----GGCCAATTGTAGCCAC----------------------------------------------------------------------------------------------------------------------------------------
Ncooperi_BrasstBald_N824 ----------------AAAACAAAATTCTGTTGGATATTTTTGACAGACATACCAACTGGTATGTTTTTCTCCGAGGATATGGAGCTAGCACGACCCAGGGAAAGTTTGGGTATGCGATGAAAGGCGGCGGCAAAGCACTGTAACAGTTTAACTACCTACAAATACAAAAACAAAT-AAAAATTATGTAAACTTACATGTATATAGATCAAGTTGATAATGATCAAACTATTTATGATAAGAAAAGTACATAAGGAATGTAAGAGATTTTACTGTCACATAAAATATCATTTAATTTTATTTCATTTCTTAGGATTGTTTTCTGAAATTCATAATAATTATTACTGTATTTTTATAATGCAAAACCCAAACTGTATTATAATCATAAAAAGTACCCTTAAAACTAGTTCATGTGCTAGCTTTTAGAACAGCAGCAAAACAACAAGAGGTTTGAGTTACACATGGAGATTGAAATTGCAT-AAAAATTTTTAGAAGAATCATATCCACAAACTATATTACTCATGAAAGTAGGTTTTAAAATAACATAGGTACCACTTACTGTTTCGGGACTATCACATTTAAAAATGTGGCAGTGAAATATTGAAGTTTCAGCTGTCTCTCCATGACTGCAGGCAAATGCGAAACATTCTTTTTCAGATGTTTCTGGACGTCCACGAGCACAAAACAAAATGCAGTGGATCAGAAAACTAGCTATTTCATTTGAGCCATCTGAGTCCAATAACCTGTAAGAAAACCCCAATTCATGCTTTATTGATAAACAAATTTAATACTTATACTAGTCCAATTTTCGATAAACTAGAGCAATGCCTATGTAGTCAAAGTCTCTTACTCTGCATAGACCATGCGAAATGATTGACTGCAATCGACAAATTTGTGACGCAACAAAAAGAATTCATTCAGTTAGATTTTGTTCTATCTATGTTAACTTATTATTTAATACAGAGTAATAATCCATTATATGATAGATGGAACTGTTGCTGATAAAACATGAACCTCCCTTCGAAAAGAATCAATGAAATTTGTTAAAAAACTATATTTTATTAAAACATTTTTTGTTGCAATTCTTGAAATATATGGCATGCTTGGTGGGGTACCATTATATT-----GGCCAATTGTAGCCACTTAAACTTAATTAATACCTGTTTGTGTAGTGTTCCCAATTGCATAAAACTAAACTTAATTATGACCTAAGTTTGTTAACACATATTTCTTAATCAATTGTTAAGAAAAATTAACTGTTTCAATTATCCTTCACATT
Ncooperi_CheoahDam_N1122 ATCAAGAATAGTTTCAAAAACAAAATTCTGTTGGATATTTTTGACAGACATACCAACTGGTATGTTTTTCTCCGAGGATATGGAGCTAGCACGGCCCAGGGAAAGTTTGGGTATGCGGTGAAAGGCGGCAGCAAAGCACTGTAACAGTTTAACTACCTACAAATACAAAAACAAATAAAAAATTATGTAAACTTACATGTATATAGATCAAGTTCATAATGATCAAACTATTTATGATAA-AAAAGTACATAAGGAATGTAAGAGATTTTACTGTCACATAAAATACCATTTAATTTT-----ATTTCTTAGGATTGTTTTCTGAAATTC---ATAATTATTACTAGATTTATATAATGCAAAACCCAAACTGTATTATAATCATAAAAAGTACCCTTAAAACTAGTTCATGTGCTAGCTTTTAGAACAGCAGCAAAACAACAAGAGGTTTGAATTACACATGGAGATTGAAATTGCAT-AAAAAAAATTAGAACAATCATATCCACAAACTATATTACTCATGAAAGTAGGTTTTAAAATAACATAGGTACTACTTACTGTTTCGGGACTATCACATTTAAAAATGTGGCAATGAAATATTGAAGTTTCAGCTGTCTCTCCATGACTGCAGGCAAATGCGAAACATTCTTTTTCAGATGTTTCTGGCCGTCCACGAGCACAAAACAAAATGCAGTGGATCAGAAAACTAGCTATTTCATTTGAGCCATCTGAGTCCAATAAGCTGTAAGAAAACCCCAATTCATGCTTTATTGATAAAAAAATTTAATACTTATACTAGTCCAATTTTCGATAAACTAGAGCAATGCCTATGTAGTCAAAGTCTCTTACTCTGCATAGACCTTGTGAAATGATTGACTGCAATCGACAAATTTGTGACGCAACAAAAAGAATTCATTCAGTTAGATTTTGTTCTGTCTATGTTAACTTATTATTTAATACAGAGTAATAATCCATTATATGATAGATGGAACTGTTGCTGATAAAACATGAACCTCCCTTCGAAAAGAATCAATGAAATTTGTTAAAAAACTATATTTTATTAAAACATTTTTTGTTGCAATTCTTGAAATATATGGCATGCTTGGTGGGGTACCATTACATTTACTTGGCCAATTGTAGCCACTTAAACTTAATTAATACCT-TTTGCGTAGTGTTCCCAATTGCATAAAACTAAACTTAATTATGACCTAAGTTTACTAACGTATATTTCTTAAT----TGTTAAGAAAAATTAACTGTTTCAATTATCCTTCACATT
Ncooperi_NantRiverGorge_N682 ---------------------------------------------------------------------------------------AGCACGACCCAGGGAAAGTTTGGGTATGCGATGAAAGGCGGCGGCAAAGCACTGTAACAGTTTAACTACCTACAAATACAAAAACAAAT-AAAAATTATGTAAACTTACATGTATATAGATCAAGTTGATAATGATCAAACTATTTATGATAAGAAAAGTACATAAGGAATGTAAGAGATTTTACTGTCACATAAAATATCATTTAATTTTATTTCATTTCTTAGGATTGTTTTCTGAAATTCATAATAATTATTACTGTATTTTTATAATGCAAAACCCAAACTGTATTATAATCATAAAAAGTACCCTTAAAACTAGTTCATGTGCTAGCTTTTAGAACAGCAGCAAAACAACAAGAGGTGTGAGTTACACATGGAGATTGAAATTGCAT-AAAAATTTTTAGAAGAATCATATCCACAAACTATATTACTCATGAAAGTAGGTTTTAAAATAACATAGGTACCACTTACTGTTTCGGGACTATCACATTTAAAAATGTGGCAATGAAATATTGAAGTTTCAGCTGTCTCTCCATGACTGCAGGCAAATGCGAAACATTCTTTTTCAGATGTTTCTGGCCGTCCACGAGCACAAAACAAAATGCAGTGGATCAGAAAACTAGCTATTTCATTTGAGCCATCTGAGTCCAATAACCTGTAAGAAAACCCCAATTCATGCTTTATTGATAAAAAAATTTAATACTTATACTAGTCCAATTTTCGATAAACTAGAGCAATGCCTATGTAGTCAAAGTCTCTTACTCTGCATAGACCTTGCGAAATGATTGACTGCAATCGACAAATTTGTGACGCAACAAAAAGAATTCATTCAGTTAGATTTTGTTCTGTCCATGTTAACTTATTATTTAATACAGAGTAATAATCCATTATATGATAGATGGAACTGTTGCTGATAAAACATGAACCTCCCTTCGAAAAGAATCAATGAAATTTGTTAAAAAACTATATTTTATTAAAACATTTTTTGTTGCAATTCTTGAAATATATGGCATGCTTGGTGGGGTACCATTATATT-----GGCCAATTGTAGCCACTTAAACTTAATTAATACCTGTTTGTGTAGTGTTCCCAATTGCATAAAACTAAACTTAATTATGACCTAAGTTTGTTAACACATATTTCTTAATCAATTGTTAAGAA------------------------------
Ncooperi_RockCrRoad_N1160 ATCAAGAATAGTTTCAAAAACAAAATTCTGTTGGATATTTTTGACAGACATACCAACTGGTATGTTTTTCTCCGAGGATATGGAGCTGGCACGACCCAGGGAAAGTTTGGGTATGCGATGAAAGGCGGCAGCAAAGCACTGTAACAGTTTAACTACCTACAAATACAAAAACAAATAAAAAATTATGTAAACTTACATGTATATGGATCAAGTTCATAATGATCAAACTATTTATGATAAGAAAAGTACATAAGGAATGTAAGAGATTTTACTATCACATAAAATACCATTTAATTTT-----ATTTCTTAGGATTGTTTTCTGAAATTCATAATAATTATTACTAGATTTATATAATGCAAAACCCAAACTGTATTATAATCATAAAAAGTACCCTTAAAATTAGTTCATGTGCTAGCTTTTAGAACAGCAGCAAAACAACAAGAGGTTTGAATTACACATGGAGATTGAAATTGCGTAAAAAAAA-TTAGAACAATCATATCCACAAACTATATTACTCATGAAAGTAGGTTTTAAAATAACATAGGTACCACTTACTGTTTCGGGACTATCACATTTAAAAATGTGGCAATGAAATATTGAAGTTTCAGCTGTCTCTCCATGACTGCAGGCAAATGCGAAACATTCTTTTTCAGATGTTTCTGGCCGCCCACGAGCACAAAACAAAATGCAGTGGATCAGAAAACTAGCTATTTCATTTGAGCCATCTGAGTCCAATAAGCTGTAAGAAAACCCCAAATTATGCTTTATTTATATAAAAATTTAATACTTATACTAATCCAATTTTCGATAAACTAGGGCAATGTCTAGGTAGTCAAAGTCTCTTACTCTGTTTAGACCTTGCGAAATTATTGACTTCAATCGACAAATTTGTGAC---AGAAAAATAATTCATTCAGTTAGGTTTTGTATTGTCTATGTTAACTGATTATTTAATACATAATAATAGCCAATCATATGATGGATAAAACTGTTGCCGATAAAACATGAACCTCTCTTTGAAAAGAATCAATAAAATTTGTTCAAAAAATATATTTTATTAAAACATTTTTTGTTGCAATTCTTGAAATATATGACATGCTTGGTGGGGTTTCA---TATTTACTTGGTCAATTGTAGCCACCTAAACTTAAATAATACCTGTTTGCACAGTGTTGCAAATTGCAACAACCTAAACTTAATTATGACCCAAGTTTGTTAATGCACATTCCTTAATCAAACATTAAGAAAAATTAACTGTTTCAATTATCCTTCGCATT
Ncoylei_Apalachia_N1195 ------------------------------------------------------------------------------------------------------------------------------------AAAGCACTGTAACAGTTTAACTACCTACAAGTACAAAA-CAAAATTTTTTTTATGTAAACTTAAATGCATATGGATAAAGTTCATAATGATCAAACTATTTATAAT--AAAAAATACACAAGGAATGTAAGGGGTTTTACTATCTCATAAACTACCATTTAATTTT-----ATTTCTTAGGATTGTTTTCTGAAATTCAT-ATAATTATTACTAGATTTTTATAATGCAAAACCCAAACTGTACTATAATCATAAAAAGTATCCTTAAAATCAGATTATGTGCTAACTTTTAGAACAGCAACAAAACAACAAGAGGTTTGAATTACAAATGGTGATAGAAATTGCATAAAAA-----TAGAACAGTCATATCTACAAATTATATTACTTGTGGAATTATGTTTT---AAAAAACCTGTACCACTTACTGTTTCGGGACTATCACATTTAAAAATGTGGCAATGAAATATTGAAGTTTCAGCTGTCTCCCCATGACTGCAGGCAAATGCGAAACACTCTTTTTCAGATGTTTCTGGCCGTCCACGAGCACAAAACAAAATGCAGTGAATCAGAAAACTAGCTATTTCATTTGAGCCATCTGAGTCCAATAAGCTGTAAGAAAACCACAATTTATGCTTTATTTATAAACAAATTTAATACTTATACTAATCCAA-------TAAACTAGAGCAATGCCTAGGTAGTCAAAGTCTCTTACTCTGTTTAGACCTTGAGAAATTATTGACTGCAATTGACAAATTTGTGAC---AGAAAAATAATTCATTCAATTACATTTTGTTTTGTCTATGTTAACTGATTATTTAATACATAATAATAGTCCATCATATGATGGATAAAACTGTTGCTGATAAAACATGAACCTCTCTTTGAAAAGAATCAATAAAATTTGTTCAAAAACTATATTTTATTAAAACATTTTTTGTAGCAATTCTTGAAATATATGGCCTGCTTGGTGGGGTATCATTATATTTACTTGGTCAATTATAGTCACCTAAACTTAAATAATACCTGTTTGCACAGTGTTGCAAATTGCAACAACCTAAACTTAATTATGATCCAAGTTTGTTAACACACATTCCTTAATCAAACGTTAAGAAAAAT--------------------------
Ncoylei_DinkinCove_N1118 ATCAAGAATAGTTTCAAAAACAAAATTCTGTTGGATATTTTTGACAGACATACCAACTGGTATGTTTTTCTCCGAGGATATGGAGCTGGCACGACCCAGGGAAAGTTTGGGTATGCGATGAAAGGCGGCAGCAAAGCACTGTAACAGTTTAACTACCTACAAGTACAAAA-CAAAAAAAAAATTATATAAACTTACATGCATATGGATAAAGTTCATAATGATCAAACTATTTATAAT--AAAAAATACACAAGGAATGTAAGGGATTTTACTATCTCATAAACTACCATTTAATTTT-----ATTTCTTAGGATTGTTTTCTGAAATTCAT-ATAATTATTACTAGATTTTTATAATGCAAAACCCAAACTGTACTATAATCATAAAAAGTATCCTTAAAACCAGATTATGTGCTAACTTTTAGAACAGCAGCAAAACAACAAGAGGTTTGAATTACAAATGGAGATAGAAATTGCATAAAAAA----TAGAACAGTCATATCTACAAATTATATTACTTGTGGAATTATGTTTT---AAAAAACCTGTACCACTTACTGTTTCGGGACTATCACATTTAAAAATGTGGCAATGAAATATTGAAGTTTCAGCTGTCTCCCCATGACTGCAGGCAAATGCAAAACACTCTTTTTCAGATGTTTCTGGCCGTCCACGAGCACAAAACAAAATGCAGTGAATCAGAAAACTAGCTATTTCATTTGAGCCATCTGAGTCCAATAAGCTGTAAGAAAACCACAATTTATGCTTTATTTATAAACAAATTTAATACTTATACTAATCCAATTTTCGATAAACTAGAGCAATGCCTAGGTAGTCAAAGTCTCTTACTCTGTTTAGACCTTGATAAATTATTGACTGCAATTGAAAAATTTGTGAC---AGAAAAATAATTCATTCAATTACATTTTGTTTTGTCTATGTTAACTGATTATTTAATACATAATAATAGTCCATCATATGATGGATAAAATTGTTGCTGATAAAACATGAACCTCTCTTTGAAAAGAATCAATAAAATTTGTTCAAAAACTATATTTTATTAAAACATTTTTTGTAGCAATTCTTGAAATATATGGCCTGCTTGGTGGGGTATCATTATATTTACTTGGTCAATTATAGTCACCTAAACTTAAATAATACCTGTTTGCACAGTGTTGCAAATTGCATCAAACTAAACTTAATTACGACCCAAGTTTGTTAACACACATTCCTTAATCAAACGTTAAGAAAAATCAACTGTTTCAATTATCCTTCCCATT
Ncoylei_TiptonCreek_N837 -----------------------------------------------------------------------------------------------------------------------------------------------------------CCTACAAGTACAAAA--AAAAATAAAATTATGTAAACTTACATGCATATGGATAAAGTTCATAATGATCAAACTATTTATAAT--AAAAAATACACAAGGAATGTAAGGGATTTTACTATCTCATAAACTACCATTTAATTTG-----ATTTCTTAGGATTGTTTTCTGAAATTCAT-ATAATTATTACTAGATTTTTATAATGCAAAACCCAAACTGTACTATAATCATAAAAAGTATCCTTAAAACCAGATTATGTGCTAACTTTTAGAACAGCAGCAAAACAACAAGAGGTTTGATTTACAAATGGAGATAGAAATTGCATAAAAAAA---TAGAACAGTCATATCTACAAATTATATTACTTGTGGAATTATGTTTT---AAAAAACCTGTACCACTTACTGTTTCGGCACTATCACATTTAAAAATGTGGCAATGAAATATTGAAGTTTCAGCTGTCTCCCCATGACTGCAGGCAAATGCGAAACACTCTTTTTCAGATGTTTCTGGCCGTCCACGAGCACAAAACAAAATGCAGTGAATCAGAAAACTAGCTATTTCATTTGAGCCATCTGAGTCCAATAAGCTGTAAGAAAACCCCAATTTATGCTTTATTTATAAAAAAAATTAATACTTATACTACTCCAATTTTCGATAAACTAGAGCAATGCCTAGATAGTCAAAGTCTCTTACTCTGTTTAGACCTTGAGAAATTATTGACTGCAATTGACAAATTTGTGAC---AGAAAAATAATTCATTCAATTACATTTTGTTTTGTCTATGTTAACTGATTATTTAATATATAATAATAGTCCATC-TATGATGGATAAAACTGTTGCTGATAAAACATGAACCTCTCTTTGAAAAGGATCAATAAAATTTGTTCAAAAACTATATTTTATTAAAACATTTTTTGTAGCAATTCTTGAAATATATGGCCTGGTTGGTGGGGTATCATTATATTAACTTGGTCAATTATAGTCACCTAAACTTAAATAATACCTGTTTG----------------------------------------------------------------------------------------------------------------
Ncressleri_AndersonSpringCave_G2075 ATCAAGAATAGTTTCAAAAACAAAATTCTGTTGGATATTTTTGACAGACATACCAACTGGTATGTTTTTCTCCGAGGATATGGAGCTAGCACGACCCAGGGAAAGCTTGGGTATGCGATGAAAGGCAGCAGCAAAGCACTGTAACAGTTTAACTACCTACAAGTACATAAGCAAATAAAAAATTATGTAAACTTACATGCACATAGGTACAGTTCATAGTGATCAAACTATTTATGAT--AAAAAATACATAAATAATGTAAGGGATTTTACTTTATCCTAAAACACCATTTAATTCT-----ATTTCTTAAGATTGTTTTCCGAAATTTATA----ACATTATTAGATTTTTACAATGTAAAACCCAAACTGTAC--------------------TTAAAACTAGTTTATGTACCAGCTCTTAGAACAACAAG------------AGTTTGAATTACGTATAGAGATAGAAATTGCATAAAAAAAATTTGGAACAATTATACCTACAAACTGTATTACTCACGAAAGTAGGTTTTAAAATAACATAGATACCACTTACTGTTTCGGGACCATCACATTTGAAAATGTGGCAATGAAATATTGAAGTTTCAGCTGTCTCCCCATGACTGCAGGCAAATGCAAAACATTCTTTTTCGGATGTTTCTGGCCGTCCACGAGCACAAAACAAAATGCAGTGAATCAGAAAACTAGCTATTTCATTCGAGCCATCCGAGTCCAATAAGCTGTACGACAGCAACAATTTATGCTTTATTTATATACAAGTTTAATACTTATACTAGTCAAATTTTCGATAAACTAGAGCAATGCTTAGGTAGTCAAAGTCTCTTACTTTGTTCAGACCTTGTGGAATTATTGACAGCAATCGACAAATTTGTGATGCAACAAAAATAATGAATTCAGTTAGGTTTTGTTCTGTCTATGTTAACTGATTATTTAATACAGAGTAATAATCCATCATATGATGGATAGAACTGTTGCCGATAAAACATGAACCTCTCTTCGAAACG-ATCAATGAAATTTGTTAAAAAACTATATTTTATTAAAACATTTTTTGTTGCAATTCTTGAAATATATGGCATGCTTTGTGGGGTACCATTACATTTACTTGGTCAATTGTAGTCACCTAAACTTAATTAATAACTGTTCACACAGTGTTGCCAATTTCATCAAAATAAACTTAATTATGA-CTAAGATTGTTAACATATATTCCTTAATCAATTGGTAAGAAAAATTAACTGTTTCAATTATCCTTCATATC
Ncressleri_PigeonCave_G2077 ATCAAGAATAGTTTCAAAAACAAAATTCTGTTGGATATTTTTGACAGACATACCAACTGGTATGTTTTTCTCCGAGGATATGGAGCTAGCACGACCCAGGGAAAGCTTGGGTATGCGATGAAAGGCAGCAGCAAAGCACTGTAACAGTTTAACTACCTACAAGTACATAAGCAAATAAAAAATTATGTAAACTTACATGCACATAGGTACAGTTCATAGTGATCAAACTATTTATGAT--AAAAAATACATAAATAATGTAAGGGATTTTACTTTATCCTAAAACACCATTTAATTCT-----ATTTCTTAAGATTGTTTTCCGAAATTTATA----ACATTATTAGATTTTTACAATGTAAAACCCAAACTGTAC--------------------TTAAAACTAGTTTATGTACCAGCTCTTAGAACAACAAG------------AGTTTGAATTACGTATAGAGATAGAAATTGCATAAAAAAAATTTGGAACAATTATACCTACAAACTGTATTACTCACGAAAGTAGGTTTTAAAATAACATAGATACCACTTACTGTTTCGGGACCATCACATTTGAAAATGTGGCAATGAAATATTGAAGTTTCAGCTGTCTCCCCATGACTGCAGGCAAATGCAAAACATTCTTTTTCGGATGTTTCTGGCCGTCCACGAGCACAAAACAAAATGCAGTGAATCAGAAAACTAGCTATTTCATTCGAGCCATCCGAGTCCAATAAGCTGTACGACAGCAACAATTTATGCTTTATTTATATACAAGTTTAATACTTATACTAGTCAAATTTTCGATAAACTAGAGCAATGCTTAGGTAGTCAAAGTCTCTTACTTTGTTCAGACCTTGTGGAATTATTGACAGCAATCGACAAATTTGTGATGCAACAAAAATAATGAATTCAGTTAGGTTTTGTTCTGTCTATGTTAACTGATTATTTAATACAGAGTAATAATCCATCATATGATGGATAGAACTGTTGCCGATAAAACATGAACCTCTCTTCGAAACG-ATCAATGAAATTTGTTAAAAAACTATATTTTATTAAAACATTTTTTGTTGCAATTCTTGAAATATATGGCATGCTTTGTGGGGTACCATTACATTTACTTGGTCAATTGTAGTCACCTAAACTTAATTAATAACTGTTCACACAGTGTTGCCAATTTCATCAAAATAAACTTAATTATGA-CTAAGATTGTTAACATATATTCCTTAATCAATTGGTAAGAAAAATTAACTGTTTCAATTATCCTTCATATC
Ncrosbyi_MtMitchell_N210 ----------------------------------------------------------GGTATGTTTTTCTCCGAGGATATGGAGCTGGCACGACCCAGGGAAAGTTTGGGTATGCGATGAAAGGCGGCAGCAAAGCACTGTAACAGTTTAACTACCTACAAATACAAAAACAAATAATAAATTATGTAAACTTATATGTATATAGATCAAGTTCATAATGATCAAACTATTTATGATAAAAAAAGTACGTAAGGAATGTAAGAGATTTTACTATCACATAAAATACCATTTAATTTTATTTCATTTCTTAGGATTGTTTTCTGAAATTCATAATAATTATTACTAGATTTTTATAAGGCAAAACCAAAACTGTATTATAATCATAAAAAGTACCCTTAAAACTAGTTCATGTGCTAGCTTTTAGAACAGCAGTAAATCAACAAGAGGTTTGAATTACACATGGAGATTGAACTTGCATAAAAAAAA-TTAGAATAATCATATCCACAAACTATATTACTCATGAATGTAGGTTTTAAAATAACATAGGTACCACTTACTGTTTCGGGACTATCACATTTAAAAATGTGGCAATGAAATATTGAAGTTTCAGCTGTCTCCCCATGACTGCAGGCAAATGCGAAACATTCTTTTTCAGTTGTTTCTGGCCGCCCCCGAGCACAAAACAAAATGCAGTGGATCAGAAAACTAGCTATTTCATTTGAGCCATCCGAGTCCAATAAGCTGTAAGAAAACCCCAATTTATGCTTTATTTATATAAAAATTTAATACTTATACTAGTCAATTTTTCGATAAACTAGAGGAATGCCTATGTATTCAAAGTCTCTTACTCCGTGCAGACCTTGCGAAATTATTGACTGCAGTCGACAAATTTATGACCCAATAAAAATAATTCATTCAGTTAGGTTTCGTTCTGTCAATGTTAACTGATTATTTAATACAGAGTAATAGTCCATCATATGATGGATAAAACTGTTGCCGATAAAACATGAACTTCTCTTTGAAAAAAATCAATAAAATTTGTTAAAAAACTATATTTTATTAAAACATATTTTTATGCAATTCTTGAAATACC--AAATGCCCGGTAGGATATCATTATATTTACTTGGTCAAATGTAGCCAC----------------------------------------------------------------------------------------------------------------------------------------
Ncrosbyi_PricesCrk_N1143 -----------------------------------------------------------------------------------------------------------------------------------------------------------------------------------------------------------TAA--------------------------------AAAAAAAGTACATAAGGAATGTAAGAGATTTTACTATCACATAAAATACCATTTAATTTTATTTCATTTCTTAGGATTGTTTTCTGAAATTCATAATAATTATTACTAGATTTGTATAATGCAAAACCCAAACTGTATTATAATCATAAAAAGTACCCTTAAAACTAGTTCATGTGCTAGCTTTTAGAACAGCAGCAATACAACGAGAGGTTTGAATTACACACGGAGATTGAACTTGCAT-AAAAAAATTTAGAACAATCGTATCCACAAACTATATTACTCATGAAAGTAGGTTTTAAAATAACATAGGTACCACTTACTGTTTCGGGACTATCACATTTAAAAATGTGGCAATGAAATATTGAAGTTTCAGCTGTCTCTCCATGACTGCAGGCAAATGCGAAACATTCTTTTTCAGATGTTTCTGGCCGCCCACGAGCACAAAACAAAATGCAGTGGATCAGAAAACTAGCTATTTCATTTGAGCCATCCGAGTCCAATAAGCTGTAAGAAAACCCCAATTTATGCTTTATTTATATAAAAATTTAATACCCATACTAGTCAATTTTTCAATAAACTAGAGGAATGC---------------------------------------------------------------------------------------------------------------------------------------------------------------------------------------------------------------------------------------------------------------------------------------------------------------------------------------------------------------------------------------------------------------------------------------------------------------------
Ncrosbyi_ShufordCrk_N1148 -----------TTTCAAAAACAAAATTCTGCTGGATATTTTTGACAGACATACCAACTGGTATGTTTTTCTCCGAGGATATGGAGCTGGCACGACCCAGGGAAAGTTTGGGTATGCGATGAAAGGCGGCAGCAAAGCACTGTAACAGTTTAACTACCTACAAATACAAAA------AACAAATTATGTAAACTTATATGTATATAGATCAAGTTCATAATGATCAAACTATTTATGATAAAAAAAGTACGTAAGGAATGTAAGAGATTTTACTATCACATAAAATACCATTTAATTTTATTTCATTTCTTAGGATTGTTTTCTGAAATTC---ATAATTATTACTAGATTTTTATAATGCAAAACCCAAACTGTATTATAATCATAAAAAGTACCCTTAAAACTAGTTCATGAGCTAGCTTTTAGAACAGCAGCAGAACAACAAGAGGTTTGAATTACACAAGGAGATTGAACTTGCATAAAAAAAA-TTAGAACAATCATATCCACAAACTATATTACTCATGAAAGTAGGTTTTAAAATAACATAGGTACCACTTACTGTTTCGGGACTATCACATTTAAAAATGTGGCAATGAAATATTGAAGTTTCAGCTGTCTCCCCATGACTGCAGGCAAACGCGAAACATTCTTTTTCAGATGTTTCCGGCCGCCCACGGGCACAAAACAAAATGCAGTGGATCAGAAAACTAGCTATTTCATTTGAGCCATCCGAGTCCAATAAGCTGTAAGAAAACCCCAATTTATGCTTTATTTATATAAAAATTTTATACTTATACTAGTCAATTTTTCGATAAACTAGAGGAATGCCTATGTAATCAAAGTCTCTTACTCCGTGTAGACCTTGCGAAATTATTGACTGCAGTCGACAAATTTGTGACCCAACAAAAATAATTCATTCAGTTAGGTTTTGTTCTGTCAATGTTAACTGATTATTTAATACAGAGTAATAGTCCATCATATGATGGATAAAACTGTTGCCGATAAAACATGAACTTCTCTTTGAAAAAAATCAATAAAATTTGTTAAAAATCTATATTTTATTAAAACATATTTTGTTGCAATTCTTGAAAT---------ACCTGGCAGGGTATCATTATATTTACTTGGTCAAATGTAGCCACCTAAACTTAAATAATATCTGTCTGCACGGTGTTGCAAATTGCAACAACCCAAACTTAATTATGACCCAAGTTTGTTAACACACATTCCTTAATCAAACGTTAAGAAAAATTAACTGTCTGAATTATCCTTACCATG
Ndellingeri_BullpenBridge_N109 ATCAAGAATAGTTTCAAAAACAAAATTCTGTTGGATATTTTTGACAGACATACCAACTGGTATGTTTTTCTCCGAGGATATGGAGCTAGCACGACCCAGGGAAAGTTTGGGTATGCGATGAAAGGCGGCAGCAAAGCACTGTAACAGTTTAACTACCTACAAATACAAAAACAAATAAAAAATTATGTAAACTTACATGTATATAGATCAAGTTCATAATGATCAAACTATTTATGATAAAAAAAGTACATAAGGAATGTAAGAGATTTTACTGACACATAAAATATCATTTAATTTTATTTCATTTCTTAGGATTGTTTTCTGAAATTCATAATAATTATTACTGAATTTTTATAATGCAAAACCCAAACTGTATTATAATCATAAAAAGTACCCTTAAAACTAGTTAATGTGCTAGCTTTTAGAACAGCAGCAAAACAACAAGAGGTTTGAATTACACATGGAGATTGAAATTGCAT-AAAAATTTTTAGAAGAATCATATCCACAAACTATATTACTCATGAAAGTAGGTTTTAAAATAACATAGGTACCACTTACTGTTTCGGGACTATCACATTTAAAAATGTGGCAATGGAATATTGAAGTTTCAGCTGTCTCTCCATGACTGCAGGCAAATGCGAAACATTCTTTTTCAGATGTTTCTGGCCGTCCACGAGCACAAAACAAAATGCAGTGGATCAGAAAACTAGCTATTTCATTTGAGCCATCTGAGTCCAATAAGCTGTAAGAAAACCCCAATTCATGCTTTATTGATAAAAAAATGTAATACTTATACTTGTCCAATTTTCGATAAACTAGATCAATGCCTATGTAGTCAAAGTCTCTTACTCTGCATAGACCTTGCGAAATGATTGACTGCAATTGACAAATTTGTGACGCAACAAAAAGAATTCATTCAGTTAGATTTTGTTCTGTCTATGTTAACTTATTATTTAATACAGAGTAATAATCCATTATAGGATAGATGGAACTGTTGCTGATAAAACATGAACCTCCCTTCGAAAAGAATCAATGAAATTTGTTAAAAAACTATATTTTATTAAAACATTTTTTGTTGCAATTCTTGAAATATATGGCATGCTTGGTGGGGTACCATTACTTACACTTGGCCAATTGTAGCCACTTAAACTTAATTAATACCTGTTTGCGTAGTGTTGCCAATTGCATAAAACTAAACTTAATTATGACCTAAGTTTGTTAACACATATTCCTTAATCAATTGTTAAGAAAAATTAACTGTTTCAATTATCCTTCACATT
Ndellingeri_WhitewFalls_N887 ATCAAGAATAGTTTCAAAAACAAAATTCTGTTGGATATTTTTGACAGACATACCAACTGGTATGTTTTTCTCCGAGGATATGGAGCTAGCACGACCCAGGGAAAGTTTGGGTATGCGATGAAAGGCGGCAGCAAAGCACTGTAACAGTTTAACTACCTACAAATACAAAAACAAATAAAAAATTATGTAAACTTACATGTATATAGATCAAGTTCATAATGATCAAACTATTTATGATAAAAAAAGTACATAAGGAATGTAAGAGATTTTACTGACACATAAAATATCATTTAATTTTATTTCATTTCTTAGGATTGTTTTCTGAAATTCATAATAATTATTACTGAATTTTTATAATGCAAAACCCAAACTGTATTATAATCATAAAAAGTACCCTTAAAACTAGTTAATGTGCTAGCTTTTAGAACAGCAGCAAAACAACAAGAGGTTTGAATTACACATGGAGATTGAAATTGCAT-AAAAATTTTTAGAAGAATCATATCCACAAACTATATTACTCATGAAAGTAGGTTTTAAAATAACATAGGTACCACTTACTGTTTCGGGACTATCACATTTAAAAATGTGGCAATGGAATATTGAAGTTTCAGCTGTCTCTCCATGACTGCAGGCAAATGCGAAACATTCTTTTTCAGATGTTTCTGGCCGTCCACGAGCACAAAACAAAATGCAGTGGATCAGAAAACTAGCTATTTCATTTGAGCCATCTGAGTCCAATAAGCTGTAAGAAAACCCCAATTCATGCTTTATTGATAAAAAAATGTAATACTTATACTTGTCCAATTTTCAATAAACTAGATCAATGCCTATGTAGTCAAAGTCTCTTACTCTGCATAGACCTTGCGAAATGATTGACTGCAATTGACAAATTTGTGACGCAACAAAAAGAATTCATTCAGTTAGATTTTGTTCTGTCTATGTTAACTTATTATTTAATACAGAGTAATAATCCATTATAGGATAGATGGAACTGTTGCTGATAAAACATGAACCTCCCTTCGAAAAGAATTAATGAAATTTGTTAAAAAACTATATTTTATTAAAACATTTTTTGTTGCAATTCTTGAAATATATGGCATGCTTGGTGGGGTACCATTACTTACACTTGGCCAATTGTAGCCACTTAAACTTAATTAATACCTGTTTGCGTAGTGTTCCCAATTGCATAAAACTAAACTTAATTATGACCTAAGTTTGTTAACACATATTTCTTAATCAATTGTTAAGAAAAATTAACTGTTTCAATTATCCTTCACATT
Ndilutus_GrassyCreek_N670 --------------------------------------------------------------------------------------------------------------------------------------------------------------------------------------TTATGTAAACTTACATGTATATAGATCAAGTTCATAATGATCAAACTATTTATGATAAAAAAAGTACATAAGGAATGTAAGAGACTTTACTATCACATAAAATA-------------------------------------------------------------------------------------------------------------------------------------------------------------------------------------------------------AATTTAGAAGAATCTTATCCACAAACTGTATTACTCATGAAAGTAGGTTTTAAAATAACATAGGTACCACTTACTGTTTCGGGACTATCACATTTGAAAATGTGGCAATGAAATATTGAAGTTTCAGCTGTCTCTCCATGACTGCAGGCAAACGCGAAACATTCTTTTTCAGATGTTTCTGGCCGTCCACGAGCACAAAACAAAATGCAGTGGATCAGAAAACTAGCTATTTCATTTGAGCCATCTGAGTCCAATAAGCTGTAAGAAAACCCCAATTCATGCTTTATTGATATAAAAATTTAATACTTATACTAGTCCAATTTTCGATACACTAGAGCAATGGCTATGTAGTCAAAGTATCTTACTCTACGTAGATCTTGCGAAATGAT-----------------------------------------------------------------------------------------------------------------------------------------------------------------------------------------------------------------------------------------------------------------------------------------------------------------------------------------------------------------------------------------------------------------------
Ndilutus_StarveRockCave_G3174 ATCAAGAATAGTTTCAAAAACAAAATTCTGTTGGATATTTTTGACAGACATACCAACTGGTATGTTTTTCTCCGAGGATATGGAGCTAGCACGACCCAGGGAAAGTTTGGGTATGCGATGAAAGGCGGCAGCAAAGCACTGTAACAGTTTAACTACCTACAAATACAAAAACAAATAAAAAATTATGTAAACTTACATGTATATAGATCAAGTTCATAATGATCAAACTATTTATGATAAAAAAAGTACATAAGGAATGTAAGAGACTTTACTATCACATAAAATA-------------------------------------------------------------------------------------------------------------------------------------------------------------------------------------------------------AATTTAGAAGAATCTTATCCACAAACTGTATTACTCATGAAAGTAGGTTTTAAAATAACATAGGTACCACTTACTGTTTCGGGACTATCACATTTGAAAATGTGGCAATGAAATATTGAAGTTTCAGCTGTCTCTCCATGACTGCAGGCAAACGCGAAACATTCTTTTTCAGATGTTTCTGGCCGTCCACGAGCACAAAACAAAATGCAGTGGATCAGAAAACTAGCTATTTCATTTGAGCCATCTGAGTCCAATAAGCTGTAAGAAAACCCCAATTCATGCTTTATTGATATAAAAATTTAATACTTATACTAGTCCAATTTTCGATACACTAGAGCAATGGCTATGTAGTCAAAGTATCTTACTCTACGTAGATCTTGCGAAATGATTGACTGCAATCGACAAATTTGTGACGCAACAAAGAGAATTCGTTCCGTTAGATTTTGTTCTGTCTATGTTAACTCATTATTTAATACAGAGTAATAATCCATTATATGATAGATAGAATTGTTGCTGATAAAACATGAACCTCCCTTCGAAAAGAATCAATGAAAATTGTTAAAAAACTATATTTTATTAAAACATTTTTTGTTGCAATTCTTGAAATATATGGCATGCTTGGTGGGGTACCATTATATTTACTTGGCCAATTGTAGCCACTTAAACTTAATTAATACCTGTTTGCGCAGTGTTCCCAATTGCATCAAACTAAACTTAATTATGACCTAAGTTTGTTAACACATATTTCTTCAGCAATTGTTAAGAAAAATTAACTGTTTCAATTATCCTTCACATT
Nfurtivus_HugdenBranch_G3175 ATCAAGAATAGTTTCAAAAACAAAATTCTGTTGGATATTTTTGACAGACATACCAACTGGTATGTTTTTCTCCGAGGATATGGAGCTTGCACGACCCAGGGAAAGTTTGGGTATGCGATGAAAGGCGGCAGCAAAGCACTGTAACAGTTTAACTACCTACAAATACAAAAACAAATAAAAAATTATGGAAACTTACATGTATATAGATCAAGTTCATAATGATCAAACTATTTATGATAAAAAAAGTACATAAGGAATGTAAGAGATATTACTATCACATAAAATACCATTTAATTTT-----ATTTCTTAGGATTGTTTTCTGAAATTCATAATAATTATTACTAGATTTATATAATGCAAAACCCAAACTGTATTATAATCATAAAAAGTACCCTTAAAACTAGTTCATGTGCTAGCTTTTAGAACAGCAGTAAAACAACAA-------------------GAGATTGAAATTGCAT-AAAAATTTTTAGAAGAATCATATCCACAAACTATATTACTCATGAAAGTAGG--TTAAAATAACATAGGTAGCACTTACTGTTTCGGGACTATCACATTTAAAAATGTGGCAATGAAATATTGAAGTTTCAGCTGTCTCTCCATGACTGCAGGCAAATGCGAAACATTCTTTTTCAGATGTTTCTGGACGTCCACGAGCACAAAACAAAATGCAGTGGATCAGAAAACTAGCTATTTCATTTGAGCCATCTGAGTCCAATAAGCTGTAAGAAAACCCAAATTCATGCTTTATTGCTATAAAAATTTGATACTTATACTAGTTCAATTTTCGATAAACCAGAGCAATGCCTATGTAGTCAAAGTCTCTTACTCTGCGTAGACCTTGCGAAATGATTGACTGGAATCGACAAATTTGTGACGCAACAAAAAGAATTCATTCAGTTAGATTTTGTTCTGTCTATGTTAACTTATTATTTAATACAGAGTAATAATCCATTATATGATAGATAGAACTGTTGCTGATAAAACATGAACCTCCCTTCGAAAAGAATCAATGAAATTTGTTAAAAAACTATATTTTATTAAAACATTTTTTGTTGAAATTCTTGAAATATATGGCATGCTTGGTGGGGTACCATTATATTTACTTGGCCAATTGTAGCCACTTAAACTTAATTAATACCTGTTTGCACAGTGTTCCCAATTGCATCAAACTAAACTTAATTATGACCTAAGTTTGTTAACACATATTTCTTAATCAATTGTTAAGAAAAATTAACTGTTTCAATTATCCTTCACATT
Nfurtivus_RaccoonMtn_N1026 ATCAAGAATAGTTTCAAAAACAAAATTCTGTTGGATATTTTTGACAGACATACCAACTGGTATGTTTTTCTCCGAGGATATGGAGCTTGCACGACCCAGGGAAAGTTTGGGTATGCGATGAAAGGCGGCAGCAAAGCACTGTAACAGTTTAACTACCTACAAATACAAAAACAAATAAAAAATTATGGAAACTTACATGTATATAGATCAAGTTCATAATGATCAAACTATTTATGATAAAAAAAGTACATAAGGAATGTAAGAGATATTACTATCACATAAAATACCATTTAATTTT-----ATTTCTTAGGATTGTTTTCTGAAATTCATAATAATTATTACTAGATTTATATAATGCAAAACCCAAACTGTATTATAATCATAAAAAGTACCCTTAAAACTAGTTCATGTGCTAGCTTTTAGAACAGCAGTAAAACAACAA-------------------GAGATTGAAATTGCAT-AAAAATTTTTAGAAGAATCATATCCACAAACTATATTACTCATGAAAGTAGG--TTAAAATAACATAGGTAGCACTTACTGTTTCGGGACTATCACATTTAAAAATGTGGCAATGAAATATTGAAGTTTCAGCTGTCTCTCCATGACTGCAGGCAAATGCGAAACATTCTTTTTCAGATGTTTCTGGACGTCCACGAGCACAAAACAAAATGCAGTGGATCAGAAAACTAGCTATTTCATTTGAGCCATCTGAGTCCAATAAGCTGTAAGAAAACCCAAATTCATGCTTTATTGCTATAAAAATTTGATACTTATACTAGTTCAATTTTCGATAAACCAGAGCAATGCCTATGTAGTCAAAGTCTCTTACTCTGCGTAGACCTTGCGAAATGATTGACTGGAATCGACAAATTTGTGACGCAACAAAAAGAATTCATTCAGTTAGATTTTGTTCTGTCTATGTTAACTTATTATTTAATACAGAGTAATAATCCATTATATGATAGATAGAACTGTTGCTGATAAAACATGAACCTCCCTTCGAAAATAATCAATGAAATTTGTTAAAAAACTATATTTTATTAAAACATTTTTTGTTGAAATTCTTGAAATATATGGCATGCTTGGTGGGGTACCATTATATTTACTTGGCCAATTGTAGCCACTTAAACTTAATTAATACCTGTTTGCACAGTGTTGCCAATTGCATCAAACTAAACTTAATTATGACCTAAGTTTGCTAACGCACATGCTTTAATCAATTGTTAAGAAAAATTAACTGTTTCAATTATCCTTCACATT
Ngeorgia_Sittons_N073 ----------------------------TGTTGGATATTTTTGACAGACATACCAACCGGTATGTTTCTCTCCGAGGATATGGAGCTGGCACGACCCAGGGAAAGCTTGGGTATGCGATGAAAGGCAGCAGCAAAGCACTGTAACAGTTTAACTACCTACAAGTACAAAA-CAAATAAAAAAAAATGTGAACTTACATGCACATGGATAAAGTTTATAATGATCAAACTATTTATAAT-----AAATACACAAGGAATGTAAGGGATTTTACTATCGCATAAAGTACCGAT-------------------AGGATTGTTTTCCGAAATTCAT-ATAATTAT---TAGATTTTTATAATGCAAAACCCAAACTGTACTAAAATCATAAAAAGTATCCTTAAAACTAGA-TATGTGCTAACTTATAGAACAGCAGCAA---AACAAGAGGTTTGAATTACATATGCAGATAGAAATTGCATAAAAAAAA--TAAAACAGTCATATCTACAAACTATATTACTTGTGGAACTATGTTTTAAAAAAAAACCTGTACTACTTACTGTTTCGGGACTATCACATTTAAAAATGTGGCAATGAAATATTGAAGTTTCAGCTGTCTCCCCATGACTGCAGGCAAATGCGAAACACTCTTTTTCAGATGTTTCTGGCCGTCCACGAGCACAAAACAAAATGCAGTGAATCAGAAAACTAGCTATTTCATTTGAGCCATCTGAGTCCAATAAGCTGTAAGAAAACCCCAATTTATACTTTATTTATATACACATTTAATACTTATACTAATCCAATTTACGATAAATTAGAGAAATGCCTAGGTAGTCAAAGCCTCTTACTCCGTTTAGACCTTGATAAATTATTGACTGCAATTGACAAATTTGGGAC---AGAAAAATAATTCATTCAGTTACGTTCTGTTTTGCCTATGTTAATTGATTATTTAATACATAATAATAGTCCATCATATGATGGATATAACTGTTGCTGATAAAACATGAACCTCTCTTTGAAGAGAATCAATAAAATTTGTTCAAAAACTATATTTTATTAAAACATTTTTTGTTCCAATTCTTTAAATATATGGCATGCTTGGTGGGGTATCATTATATTTACTTGGTCAATTGTAATCACCTAAACTTAAATAATACCTGTTTACACAGTGTTGCAAATTGCAACAACCTAAACTTAATTATGTCCCAAGTTTGTTAACACACATTCCTTAATCAAACGTTAATAAAAATCAACTGTTTCAATTATCCTTTACA--
Ngertschi_CedarCreek_N351 ---------------------------CTGTTGGATATTTTTGACAGACATACCCACCGGTATGTTTTTCTCCGAGGATATGGAGCTGGCACGACCCAGGGAAAGTTTGGGTATGCGATGAAAGGCGGCAGCAAAGCACTGTAACAGTTTAACTACCTACAAAA------ACAAATAATAAATTATGTAAACTTATTTGTATATAGATCAAGTTCATAATGATCAAACTATGTATGATAAAAAAAGTACACAAGGAATGTAAGAGATTTTACTATCACATAAAATACCATTTAATTTTATTTCATTTCTTAGGATTGTTTTCTGAAATTCATAATAA---TTACTAGATTTTTATAATGCAAAACCCAAACTGTATTATAATCGTAAAAAGTACCCTTAAAACTAGTTCATGTGCTAGCTTTTAGAACAGCAGCGAAACAACAAGAGGTTTGAATTACACATGGAGATTGAACTCGCATAAAAAAAATTTAGAACAATCATATCCACAAACTACATTACTCATGAAAGTAGGTTTTAAAATAACATAGGTACCACTTACTGTTTCGGGACTCTCACATTTAAAAATGTGGCAATGAAATATTGAAGTTTCGGCTGTCTCCCCATGACTGCAGGCAAATGCGAAACATTCTTTTTCGGATGTCTCTGGCCGCCCACGAGCACAAAACAAAATGCAGTGGATCAGAAAACTAGCTATTTCATTTGAGCCATCCGAGTCCAATAAGCTGTAAGAAAATTCCAATTTATGTTTTATTTATATAAAAATTTAATACTTATACTAGTCAATTTTTCGATAAACTAGAGGAATGCCTATGTA-TCAGTGTTCCTTAA---ACATCGATACTATCGAAAACTCAGTCGATACTATCGGTTTCACGAACAGACTGAAAACATCGATTTTATCGGATTTGATACTATCGATATCGATAGTTTTTTCAACCTATACTATCGATTGATCGAATTTAAGGCAGAACTATCGATAGTATAGTTTGAAACAATCGTTTGAAACAATCGATAGTATCGATA--------------GTTTGAAACATCGATAGTATCGATAGTTTGAA-ACAATCGATGCTCAATA--------------------------------------ACAATCAGTCAATATATTTTTTTCTGGTGCATTTGCATGCATGTAGGTACGAGTACCTACATGCCTACATTCGTA-----------------------------------------------------------
Ngertschi_FrenchBroad_N968 ATCAAGAATAGTTTCGAAATCAAAATTCTGTTGGATATTTTTGACAGACATACCAACCGGTATGTTTTTCTCCGAGGATATGGAGCTGGCACGACCCAGGGAAAGTTTGGGTATGCGATGAAAGGCGGCAGCAAAGCACTGTAACAGTTTAACTACCTACAAAA------ACAAATAATAAATTATGTAAACTTATTTGTATATAGATCAAGTTCATAATGATCAAACTATGTATGATAAAAAAAGTACACAAGGAATGTAAGAGATTTTACTATCACATAAAATACCATTTAATTTTATTTCATTTCTTAGGATTGTTTTCTGAAATTCATAATAA---TTACTAGATTTTTATAATGCAAAACCCAAACTGTATTATAATCGTAAAAAGTACCCTTAAAACTAGTTCATGTGCTAGCTTTTAGAACAGCAGCGAAACAACAAGAGGTTTGAATTACACATGGAGATTGAACTTGCATAAAAAAAATTTAGAACAATCATATCCACAAACTACATTACTCATGAAAGTAGGTTTTAAAATAACATAGGTACCACTTACTGTTTCGGGACTCTCACATTTAAAAATGTGGCAATGAAATATTGAAGTTTCGGCTGTCTCCCCATGACTGCAGGCAAATGCGAAACATTCTTTTTCGGATGTCTCTGGCCGCCCACGAGCACAAAACAAAATGCAGTGGATCAGAAAACTAGCTATTTCATTTGAGCCATCCGAGTCCAATAAGCTGTAAGAAAATTCCAATTTATGCTTTATTTATATAAAAATTTAATACTTATACTAGTCAATTTTTCGATAAACTAGAGGAATGCCTATGTA-TCAGTGTTCCTTAA---ACATCGATACTATCGAAAACTCAGTCGATACTATCGGTTTCACGAACAGACTGAAAACATCGATTTTATCGGATTTGATACTATCGATATCGATAGTTTTTTCAACCTAAACTATCAATTGATCGAATTTAAGGCAGAACTGTCGATAGTATAGTTTGAAACAATCGTTTGAAACAATCGATAGTATCGATA--------------GTTTGAAACATCGATAGTATCGATAGTTTGAA-ACAATCGATGCTCAATA--------------------------------------ACAATCGGGCAATAGATTTTTTTCTAGTGCGTTTGCATGCATGTAGGT--------------------------------------------------------------------------------------
Ngertschi_HickoryNutGap_N810 --------------------------------------------------------------------------------------TGGCACGACCCAAGGAAAGTTTGGGTATGCGATGAAAGGCGGCAGCAAAGCACTGTAACAGTTTAACTACCTACAAATACAAAAACAAATAATAAATTATGTAAACTTATATGTATATAGATCAAGTTCATAATGATCTAACTATTTATGATAAAAAAAATACATAAGGAATGTAAGAGATTTTACTATCACATAAAATACCATTTAATTTT-----ATTTCTTAGGATTGTTTTCTGAAATTCATAATAATTATTACTAGATTTTTATAATGCAAAACCCAAACTGTATTATAATCATAAAAAGTACTCTTAAAACTAGTTCACGTGCTAGCTTTTAGAACAGCAGCAAAACAACGAGAGGTTTGAATTACACATGGAGATTGAACTCGCAT-AAAAATTTTTAGAACAATCGTATCCACAAACTATATTACTCATGAAAGTAGGTTTTAAAATAACTTAGGTACCACTTACTGTTTCGGGACTATCACATTTAAAAATGTGGCAATGAAATATTGAAGTTTCAGCTGTCTCCCCATGACTGCAGGCAAATGCGAAACATTCTTTTTCAGATGTTTCTGGCCGCCCACGAGCACAAAACAAAATGCAGTGGATCAGAAAACTAGCTATTTCATTTGAGCCATCCGAGTCCAATAAGCTGTAAGAAAACCCCAATTTATGCTTTATTTATATAAAAATTTAATACTTATACTAGTCAATTTTTCGATAAACTAGAGAAATGCCTATGTA-TCAGTGTTCCTTAA---ACATCGATACTATCGAAAACTCAGTCGATACTATCGGTTTCAC-------------------------------------------------------------------------------------------------------------------------------------------------------------------------------------------------------------------------------------------------------------------------------------------------------------------------------------------------------------------------------------------------
Nholsingeri_BrumleyCrk_N916 ATCAAGAATGGTTTCAAAAACAAAATTCTGTTGGATATTTTTGACAGACATACCAACTGGTATGTTTTTCTCCGAGGATATGGAGCTAGCACGACCCAGGGAAAGTTTGGGTATGCGATGAAAGGCGGCAGCAAAGCACTGTAACAGTTTAACTACCTACAAATACAAAAACAAATAAAAAATTATGTAAACTTACATGTATATAGATCAAGTTCATAATGATCAAACTATCTATGATAA-AAAAGTACATAAGGAATGTAAGAGATTTTACTGTCACATAAAATACCATTTAATTTTATTTCATTTCTTAGGATTGTTTTCTGAAATTCATAATAATTATTACTAAATTTTTATAATGCAAAACCCAAACTGTATTATAATCATAAAAAGTACCCTTAAAACTAGTTAATGTGCTAGCTTTTAGAACAGCAGCAAAACAACAAGAGGTTTGAATTACACATGGAGATTAAAATTGCAAAAAAAAAATTTAGAAGAATCATATCCACAAACTATATTACTCATGAAAGTAGGTTTTAAAATAACATAGGTACCACTTACTGTTTCGGGACTATCACATTTAAAAATGTGGCAATGAAATATTGAAGTTTCAGCTGTCTCTCCATGACTGCAGGCAAATGCGAAACATTCTTTTTCAGATGTTTCTGGCCGTCCACGAGCACAAAACAAAATGCAGTGGATCAGAAAACTAGCTATTTCATTTGAGCCATCTGAGTCCAATAAGCTGTAAGAAAACCCCAATTTATGTTTTATTGATATAAAAATTTAATACTTATACTAGTCCAATTTTCGATAAACTAGAGCAATGCCTATGTAGTCAAAGTCTATTACTCTGCGTAGACCTTGCGAAATGATTGACTGCAATCGACAAATTTGTGACGCAACAAAAAGAATTCATTCAGTTAGATTTTGTTCTGTCTATGTTAACTTATTATTTAATACAGAGTAATAATCCATTATATGATAGATAGAACTGTTACTGATAAAACATGAACCTCCCTTCGAAAAGAATCAATGAAATTTGTTAAAAAACTATATTTTATTAAAACATTTTTTGTTGCAATTCTTGAAATATATGGCATGCTTGGTGGGGTACCATTATATTTACTTGGCCAATTGTAGCCACTTAAACTTAATTAATACCTGTTTGCGTAGTGTTCTCAATTGCATCAAACTAAACTTAATTATGACCTAAGTTTGTTAACACATATTTCTGAATCAATTGTTAAGAAAAATTAACTGTTTCAATTATCCTTCACATT
Nholsingeri_PondCave_N541 ATCAAGAATGGTTTCAAAAACAAAATTCTGTTGGATATTTTTGACAGACATACCAACTGGTATGTTTTTCTCCGAGGATATGGAGCTAGCACGACCCAGGGAAAGTTTGGGTATGCGATGAAAGGCGGCAGCAAAGCACTGTAACAGTTTAACTACCTACAAATACAAAAACAAATAAAAAATTATGTAAACTTACATGTATATAGATCAAGTTCATAATGATCAAACTATCTATGATAAAAAAAGTACATAAGGAATGTAAGAGATTTTACTGTCACATAAAATACCATTTAATTTTATTTCATTTCTTAGGATTGTTTTCTGAAATTCATAATAATTATTACTAGATTTTTATAATACAAAACCCAAACTGTATTATAATCATAAAAAGTACCCTTAAAACTAGTTAATGTGCTAGCTTTTAGAACAGCAGCAAAACAACAAGAGGTTTGAATTACACATGGAGATTAAAATTGCATAAAAAAAATTTAGAAGAATCATATCCACAAACTATATTACTCATGAAAGTAGGTTTTAAAATAACATAGGTACCACTTACTGTTTCGGGACTATCACATTTAAAAATGTGGCAATGAAATATTGAAGTTTCAGCTGTCTCTCCATGACTGCAGGCAAATGCGAAACATTCTTTTTCAGATGTTTCTGGCCGTCCACGAGCACAAAACAAAATGCAGTGGATCAGAAAACTAGCTATTTCATTTGAGCCATCTGAGTCCAATAAGCTGTAAGAAAACCCCAATTCATGCTTTATTGATATAAAAATTTAATACTTATACTAGTCCAATTTCCGATAAACTAGAGCAATGTCTATGTAGTCAAAGTCTCTTACTCTGCGTAGACCCTGCGAAATGATTGACTGCAATCGACAAATTTGTGACGCAACAAAGAGAATTCATTCAGTTAGATTTTGTTCTGTATATGTTAACTTATTATTTAATACAGAGTAATAATCCATTATATGATAGATAGAACTGTTGCTGATAAAACATGAACCTCCCTTCGAAAAGAATCAATGAAATTTGTTAAAAGACTAT----------------------------------------------------------------------------------------------------------------------------------------------------------------------------------------------------------------------------------
Njonesi_CaveSpringCave_N390 ----------------------------------------------------------------------------------------------------------------------------------------------AACAGTTTAACTACCTACAAATACAAAAACAAAT-AAAAATTATGTAAACTTACATGTATATAGATCAAGTTCATAATGATCAAACTATTTATGATAA-AAAAGTACATAAGGAATGTAAGAGTTTTTACTGTCACATAAAATATCATTTAATTTTATTTCATTTCTTAGGAATGTTTTCTGAAATTCATAATAATTATTACTGTATTTTTATAATGCAAAACCCAAACTGTATTATAATCATAAAAAGTACCCTTAAAACTAGTTAATGTGCTAGCTTTTAGAACAGCAGCAAAACAACAAGAGGTTTGAATTACACATGGAGATTGAAATTGCAT-AAAAAAATTTAGAAGAATCATATCCACAAACTATATTACTCATGAAAGTAGGTTTTAAAATAACATAGGTACCACTTACTGTTTCGGGACTGTCACATTTAAAAATGTGACAATGAAATATTGAAGTTTCAGCTGTCTCTCCATGACTGCAGGCAAATGCGAAACATTCTTTTTCAGATGTTTCTGGCCGTCCACGAGCACAAAACAAAATGCAGTGGATCAGAAAACTAGCTATTTCATTTGAGCCATCTGAGTCCAATAAGCTGTAAGAAAACCCCAATTCATGCTTTATTGATAAAAAATTTTAATACTTATACTAATCCAATTTTCGATAAACCTGAGCAATGCCTATGTAGTCAAAGTCTCTTACTCTGCATAGACCTTGCGAAATGATTGACTGCAATCGACAAATTTGTGACGCAACAAAAAGAATTCATTCAGTTAGATTTTGTTCTGTCTATGTTAACTTATTATTTAATACAGAGTAATAATCCATTATATGATAGATGGAACTGTTGCTGATAAAACATGGACCTCCCTCCAAAAAGAATCAATGAAATTTGTTAAAAAACTATATTTTATTAAAACATTTTTTGTTGCAATTCTAGAAATATATGGCATGCTTGGTGGGGTACCATTATATTTACTTGGCCAATTGTAGCCACTTAAACTTAATTAATACCTGTTTGTGTAGTGTTCCCAATTGCATAAAACTAAACTTAATTATGACCTAAGTTTGTTAACACATATTTCTTAATCAATTGTTAAGAAAAATTAACTGTTGCAATTATCCTTCACATT
Nlowderi_ChestnutBranch_N731 ---------------------------------------------------------------------------------------------------------------------------------------------------------------CAAGTACAAAAACAAATAAAAAATTATGTAAACTTACATGTATATAGATCAAGTTCATAATGATCAAACTATTTATGATAAAAAAAGAACATAAGGAATGTAAGAGATTTTACTCTGACATAAAATACCATTTAATTTTATTTCATTTCTTAGGATTGTTTTCTGAAATTCATAATAATTAT-ACTAGATTTTTATAATGCAAAACCCAAACTGTATTATAATCATAAAAAGTACCCTTAAAACTATTCCTCGTGCTAGCTTTTAGAACAGCAGCAAAACAACAAGAGGTTTGAATTACACATGGAGATTGAAATTGCAT-AAAAAAATTTAGAACAATCATATCCACAAACTATATTACTCATGAAAGTAGGTTTTAAAATAACATAGGTACCACTTACTGTTTCGGCACTATCACATTTAAAAATGTGGCAATGAAATATGGAAGTTTCAGCTGTGTCTCCATGGCTGCAGGCAAATGCGAAACATTCTTTTTCAGATGTTTCTGGCCGTCCACGAGCACAAAACAAAATGCAGTGGATCAGAAAACTAGCTATTTCATTTGAGCCATCCGAGTCCAATAAGCTGTAAGAAAACCCCAATTTATATTTTATTTATATACAAATTTAATACTTATACTAGTCCAATTTTTGATAAACTGGAGCAAGGCCTATGTAGTCAACGTCTCTTATTCTGTTTAGACCTTGCGAAATTATTGACTGCAATAGACAAATTTGTAACACAAGAAAAATAATTCATTCAGTTAGGTTTTGTTTTGTCTATGTTAACTGATTACTTAATACAGAATAATAGTC-A--------------AAACTGTTGCTGATAAAACATGAACCTCTCTTTGAATAGAAACAATAAAATTTGTTCAAAAACTATATTTTATTAAAACATTTTTTGTTGCAATTCTTGAAATATAAGGCATGCTTTGTGAGGTATCATTACATTTACTTGGCCAATAGTAGCCACTTAAACTTAATTAATACCTGTTTGCACAGTGTTGCCAATTGCATCAAAATAAACTTAATTATGACCTAAGTTTATTA-----------------------------------------------------------
Nlowderi_upperFiresCreek_N820 ------------------------------------------------------------------------------------------------------------------------------------------------------------------------------------------------------------------------------------------------------------------------------------------------------------------------------------------------------------------------------------GTATTATAATCATAAAAAGTACACTTAAAACTATTCCTCGTGCTAGCTTTTAGAACAGCAGCAAAACAACAAGAGGTTTGAATTACACATAGAGATTGAAATTGCAT-AAAAAAATTTAGAACAATCATATCCACAAACTATATTACTCATGAAAGTAGGTTTTAAAATAACATAGGTACCACTTACTGTTTCGGGACTATCACATTTAAAAATGTGGCAATGAAATATGGAAGTTTCAGCTGTGTCTCCATGGCTGCAGGCAAACGCGAAACATTCTTTTTCAGATGTTTCTGGCCGTCCACGAGCACAAAACAAAATGCAGTGGATCAGAAAACTAGCTATTTCATTTGAGCCATCCGAGTCCAATAAGCTGTAAGAAAACCCCAATTTATATTTTATTTATATACAAATTTAATACTTATACTAGTCCAATTTTCGATAAACTGGAGCAAGGCCTATGTAGTCAACGTCTCTTATTCTGTTTAGACCTTGCGAAATTATTGACTGCAATAGACAAATTTGTAACACAAGAAAAATAATTCATTCAGTTAGGTTTTGCTTTGTCTATGTTAACTGGTTACTTAATACAGAATAATAGTCCATCATATGATGGATAAAACTGTTGCTGATAAAACATGAACCTCTCTTTGAATAGAATCAATAAAATTTGTTCAAAAACTATATTTTATTA-------------------------------------------------------------------------------------------------------------------------------------------------------------------------------------------------------------------------
Nlula_BeeRockCave_G2091 ATCAAGAATAGTTTCAAAAACAAAATTCTGTTGGATATTTTTGACAGACATACCAACTGGTATGTTTTTCTCCGAGGATATGGAGCTGGCACGACCCAGGGAAAGCTTGGGTATGCGATGAAAGGCGGCAGCAAAGCACTGTAACAGTTTAACTACCTACAAGTACAAAA-CAAATAAAAAAAAATGTAAACTTACATGCATATGGATAAAGTTTATAATGATCAAACAATTTATAAT-----AAATACACAAGGAATGTAAGGGATTTTACTATCTCATAAACTACCGTT-------------------AGGATTGTTTTCTGAAATTCAT-ATAATTATTAGTAGATTTTTATAATGCAAAACCCAAACTGTACTAAAATCATAAAAAGTATCCTTAAAATTAGA-TATGTGCTAACTTTTAGATCAGCAGCAAAACAACAAGAGGTTTGAATTACATATGCAGATAGAAATTGCATAAAAATAA--TAAAACAGTCATATCTACAAACTATATTACTTGTGGAACTATGTTTTAAAAAAAAACCTATACTACTTACTGTTTCGGGACTATCACATTTAAAAATGTGGCAATGAAATATTGAAGTTTCAGCTGTCTCCCCATGACTGCAGGCAAATGCGAAACACTCTTTTTCAGATGTTTCTGGCCGTCCACGAGCACAAAACAAAATGCAGTGAATCAGAAAACTAGCTATTTCATTTGAGCCATCTGAGTCCAATAAGCTGTAAGAAAACCCCAATTTATACTTTATTTATATACACATTTAATACTTATACTAATCAAATTTTCGATAAATTAGAGAAATGCCTAGGTATTCAAAGCCTCTTACTCTGTTTAGACCTTGC-AAATTATTGACTGCAATTGACAAATTTGTGAC---AGAAAATTAATTCATTCAGTTACATTCTGTTTTGTCTATGTTAATTGATTATTTAATACATAATAATAGTCCATCATATGATGGATATAACTGTTGCTGATAAAACATGAACCTCTCTTTGAAAAGAATCAATAAAATTTGTTCAAAAACTATATTTTATTAAAAATTTTTTTGTTCCAATTCTTTAAATATATGGCATGCTTGGTGGGGTATCATTATATTTACTTCGTCAATTGCAGTCACCTAAACTAAAATAATACCTGTTTACACAGTGTTGCAAATTGCAACAACCTAAACTTAATTATGTCCCAAGTTTGTTAACGCACATTCCTTAATCATACGTTAAGAAAAATCAACTGTTTCAATTATCCTTTACATT
Nlula_LulaFallsCave_G2084 ATCAAGAATAGTTTCAAAAACAAAATTCTGTTGGATATTTTTGACAGACATACCAACTGGTATGTTTTTCTCCGAGGATATGGAGCTGGCACGACCCAGGGAAAGCTTGGGTATGCGATGAAAGGCGGCAGCAAAGCACTGTAACAGTTTAACTACCTACAAGTACAAAA-CAAATAAAAAA-AATGTGAACTTACATGCATATGGATAAAGTTTATAATGATCAAACAATTTATAAT-----AAATACACAAGGAATGTAAGGGATTTTACTATCTCATAAACTACCATT-------------------AGGATAGTTTTCTGAAATTCAT-ATAATTATTAGTAGATTTTTATAATGCAAAACCCAAACTGTACTAAAATCATAAAAAGTATCCTTAAAATTAGA-TATGTGCTAACTTTTAGAACAGCAGCAAAACAACAAGAGGTTTGAATTACATATGCAGATAGAAATTGCATAAAAATAA--TAAAACAGTCATATCTACAAACTATATTACTTGTGGAACTATGTTTT-AAAAAAAACCTGTACTACTTACTGTTTCGGGACTATCACACTTAAAAATGTGGCAATGAAATATTGAAGTTTCAGCTGTCTCCCCATGACTGCAGGCAAATGCGAAACACTCCTTTTCAGATGTTTCTGGCCGTCCACGAGCACAAAACAAAATGCAGTGAATCAGAAAACTAGCTATTTCATTTGAGCCATCTGAGTCCAATAAGCTGTAAGAAAACCCCAATTTATACTTTATTTATATACACATTTAATACTTATACTAATCCAATTTTCGATAAATTAGAGAAATGCCTAGGTAGTCAAAGCCTCTTACTCTGTTTAGACCTTGCGAAATTATTGACTGCAATTGACAAATTTGTGAC---AGAAAAATAATTCATTCAGTTACATTCTGTTTTGTCTATGTTAATTGATTATTTAATACATAATAATAGTCCATCATATGATGGATATAACTGTTGCTGATAAAACATGAACCTCTCTTTGAAAAGAATCAATAAAATTTGTTCAAAAACTATATTTTATTAAAACATTTTTTGTTCCAATTCTTTAAATATATGGCATGCTTGGTGGGGTATCATTATATTTACTTCGTCAATTGTAGTCACCTAAACTTAAATAATACCTGTTTACACAGTGTTGCAAATTGCAACAACCTAAACTTAATTATGTCCCAAGTTTGTTAACGCACATTCCTTAATCTAACGTTAAGAAAAATCAACTGTTTCAATTATCCTTTACATT
Nmimus_NealsSink_N329 ATCAAGAATGGTTTCAAAAACAAAATTCTGTTGGATATTTTTGACAGACATACCAACTGGTATGTTTTTCTCCGAGGATATGGAGCTAGCACGACCCAGGGAAAGTTTGGGTATGCGATGAAAGGCGGCAGCAAAGCACTGTAACAGTTTAACTACCTAC------AAAAACAAATAAAAAATTGTGTAAACTTACATGTATATAGATCAAGTTCATAATGATCAAACTATTTATGATAAAAAAAGTACATGAGGAATGTAAGAGATTTTACTGTCACATAAAATA-------------------------------------------------------------------------------------------------------------------------------------------------------------------------------------------------------AATTTAGAAGAATCATATCCACAAACTATATTACTCATGAAAGTAGGTTTTAAAATAACATAGGTACCACTTACTGTTTCGGGACTATCACATTTAAAAATGTGGCAATGAAATATTGAAGTTTCAGCTGTGTCTCCATGACTGCAGGCAAATGCGAAACATTCTTTTTCAGATGTTTCTGGCCGTCCACGAGCACAAAACAAAATGCAGTGGATCAGAAAACTAGCTATTTCATTTGAGCCATCCGAGTCCAATAAGCTGTAAGAAAACCCCAATTCATGCTTTATCGATATAAAAATGTAATACTTGTACTAGTCCAATTTTCGATAAACTAGAGCAATGCCAATGTAGTCAAAGTCTCTTACTCTGCGTAGACCTTGCGAAATGATGGACTGAAATCGACAAATTTGTGACGCAACAAAGAGAATTCATTCAGTCAGATTTTGTGCTGTCTGTGTTAACTTATTATTTAATACAGAGTAATAATCCATTATATGATAGATAGAACTGTTGCTGATAAAACACGAACCTCCCTTCGAAAAGAATCAATGAAATTTGTTAAAAAACTATATTTTATTAAAACATTTTTTGTTGTAATTCTTGAAATATATGGCATGCTTGGTGGGGTACCATTATATTTACTTGGCCAATTGTAGCCACTTAAACTTAATTAATACCTGCTTGTGCAGTGTTCCCAATTGCATCAAACTAAACTTAATTAAGACCTAAGTTTGTTAACACATATTTCT-----------------------------------------------
Nmimus_Straleys_N625 ATCAAGAATGGTTTCAAAAACAAAATTCTGTTGGATATTTTTGACAGACATACCAACTGGTATGTTTTTCTCCGAGGATATGGAGCTAGCACGACCCAGGGAAAGTTTGGGTATGCGATGAAAGGCGGCAGCGAAGCACTGTAACAGTTTAACTACCTACAGATACAAAAAAAAATAAAAAATTATGTAAACTTACATGTATATAGATCAAGTTCATAACGATCAAACTATTTATGATAAAAAAAGTACATAAGGAATGTAAGAGATTTTACTGTCACATAAAATA-------------------------------------------------------------------------------------------------------------------------------------------------------------------------------------------------------AATTTAGAAGAATCATATCCACAAACTATATTACTCATGAAAGTAGGTTTT-AAATAACATAGGTACCACTTACTGTTTCGGGACTATCACATTTAAAAATGTGGCAATGAAATATTGAAGTTTCAGCCGTCTCTCCATGACTGCAGGCAAATGCGAAACATTCTTTTTCAGATGTTTCCGGCCGTCCACGGGCACAAAACAAAATGCAGTGGATCAGAAAACTAGCTATTTCATTCGAGCCATCCGAGTCCAATAAGCTGTAAGAAAACCCCAATTCATGCTTTATTGATATAAAAATTTAATACTTATACCAGTCCAATTTTCGATAAACTAGAGCAATGCCTCTGTAGTCAAAGTCTCTTACTCTGCGTAGACCTTGCGAAATGATGGACTGCAATCGACAAATTTGTGACGCAACAAAGAGAATTCATTCAGTCAGATTTTGTGCTGTCTGTGTTAACTTATTATTTAATACAGAGTAATAATCCATTATATGATAGATAGAACTGTTGCTGATAAAACACGAACCTCCCTTCGAAAAGAATCAATGAAATTTGTTAAAAAACTATATTTTATTAAAACATTTTTTGTTGCAATTCTTGAAATATATGGCATGCTTGGTGGGGTACCATTATATTTACTTGGCCAATTGTAGCCACTTAAACTTAATTAATACCTGTTTGCGCAGTGCTCCCAATTGCATCAAACTAAACTTAATTATGACCTAAGTTTGTTAACACATATTTCTTAATCAATTGTTAAGAAAAATTAACTTTTTCAATTATCCTTCACATT
Nnasicus_CaneyFork_N171 ATCAAGAATAGTTTCAAAAACAAAATTCTGTTGGATATTTTTGACAGACATACCAACTGGTATGTTTTTCTCCGAGGATATGGAGCTGGCACGACCCAGGGAAAGTTTGGGTATGCGATGAAAGGCGGCAGCAAAGCACTGTAACAGTTTAACTACCTACAAATACAAAAACAAATAATAAATTATGTAAACTTATATGTATACAGATCAAGTTCATAATGATCAAACTATTTATGATAAAAAAAGTACATAAGGAATGTAAGAGATTTTACTATCACATAAAATACCATTTAATTTTATTTCATTTCTTAGGATTGGTTTCTGAAATTCATAATAATTATTACTAGATTTTTATAATGCAAAACCCAAACTGTATTATAAATATAAAAAGTACCCTTAAAACTAGTTCATGTGCTAGCTTTTAGAACAGCAGCAAAACAACAAGAGGTTTGAATTACACATGGAGATTGAACTTTCATAATTTTTT-TTAGAACAATCATATCCACAAACTATATTACTCATGAAAGTAGGTGTTAAAATAACATAGGTACCACTTACTGTTTCGGGACTATCACATTTAAAAATGTGGCAATGAAATATTGAAGTTTCAGCTGTCTCTCCATGACTGCAGGCAAATGCGAAACATTCTTTTTCAGATGTTTCCGGCCGCCCACGAGCACAAAACAAAATGCAGTGGATCAGAAAACTAGCTATTTCATTTGAGCCATCCGAGTCCAATAAGCTGTAAGAAAACCCCACTTTATGCTTTATTTATATAAAAATTTAATATTTATACTAGTCAATTTTTCGATAAACTAGAGGAATGCTTATGTATTCAAAGTCTCTTACTTCGTGTAGACCTTGCGAAATTATTGACCGCAATCGACAAATTTGTGACCCGACAAAAATAATTCATTCAGTTAGGTTTTGTTCTGTCAATGTTAACTGATTATTTAATACAGAGTAATAGTCCATCATATGATGGATAAAACTGTTG-------------------------------------------------------------------------------------------------------------------------------------------------------------------------------------------------------------------------------------------------------------------------------------------
Nnasicus_ConnosteeFalls_N696 -------------------------------------------------------------------------GAGGATATGGAGCTGGCACGACCCAGGGAAAGTTTGGGTATGCGATGAAAGGCGGCAGCAAAGCACTGTAACAGTTTAACTACCTACAAATACATAAACAAATAATAAATTATGTAAACTTATATGTATATAGATCAAGTTCATAATGATCAAACTATTTATGATAAAAAAAGTACATAAGGAATGTAAGAGATTTTACTATCACATAAAATACCATTTAATTTTATTTCATTTCTTAGAATTGTTTTCTGAAATTCATAATAATTATTACTAGATTTTTATAATGCAAAACCCAAACTGTATTATAATCATAAAAAGTACCCTTAAAACTAGTTCATGTGCTAGCTTTCAGAACAGCAGCAAAACAACAAGAGGTTTGAATTACACATGGAGATTGAACTTGCATAAAAAAAA-TTAGAACAATCATATCCACAAACTATATTACTCATGAAAGTAGGTTTTAAAATAACATAGGTACCACTTACTGTTTCGGGACTATCACATTTAAAAATGTGGCAATGAAATATTGAAGTTTCAGCTGTCTCTCCATGACTGCAGGCAAATGCGAAACATTCTTTTTCAGATGTTTCTGGCCGCCCACGAGCACAAAACAAAATGCAGTGGATCAGAAAACTAGCTATTTCATTCGAGCCATCTGAGTCCAATAAGCTGTAAGAAAACCCCAATTTATGCTTGATTTATATAAAAATTTAATACTTATACTAGTCAATTTTTCGATAAACTAGAGGAATGCCTATGTATTCAAAGTCTCTTACGCTGTGTAGACCTTGCGAAATTATTGACTGCAATCGACAAATTTGTGACCCAACAAAAATAATTCATTCAGTTAGGTTTTGTTCTGTCAATGTTAACTGATTATTTAGTTCAGAGTAATAGTCCATCATATGATGGATACAACTGTTGCCGATAAAACATGAACTTATCTTTGAAAGGAATCAATAAAATTTGTTAAAAAACTATATTTTATTAAAACATATTTTGTTGCAATTCTTGAAATACATCGTATGCCTGGTGGGATAACATTATATTTACTTGGTCAATTGTAGCCACCTAAATTTAAATAATACCTGTCTG----------------------------------------------------------------------------------------------------------------
Nnasicus_CoweeTrain_N189 ATCAAGAATAGTTTCAAAAACAAAATTCTGTTGGATATTTTTGACAGACATACCAACTGGTATGTTTTTCTCCGAGGATATGGAGCTGGCACGACCCAGGGAAAGTTTGGGTATGCGATGAAAGGCGGCAGCAAAGCACTGTAACAGTTTAACTACCTACAAATATAAAA------AATAAATTATGTAAACTTATATGTATACAGATCAAGTTCATAATGATCAAACTATTTATGATAAAAAAAGTACATAAGGAATGTAAGAGATTTTACTATCACATAAAATACCATTTAATTTTATTTCATTTCTTAGGATTGGTTTTTGAAATTCATAATAATTATTACTAGATTTTTATAATGCAAAACCCAAACTGTATTATAATCATAAAAAGTACCCTTAAAACTAGTTCATGTGCTAGCTTTTAGAACAGCAGCAAAACAACAAGAGGTTTGAATTACACATGGAGATTGAACTTGCATAAAAAGTT-TTAGAACAATCATATCCACAAACTATATTACTCATGAAAGTAGGTTTGAAAATAACATAGGTACCACTTACTGTTTCGGGACTATCACATTTAAAAATGTGGCAATGAAATATTGAAGTTTCAGCTGTCTCTCCATGACTGCAGGCAAATGCGAAACATTCTTTTTCAGATGTTTCCGGCCGCCCACGAGCACAAAACAAAATGCAGTGGATCAGAAAACTAGCTATTTCATTCGAGCCATCTGAGTCCAATAAGCTGTAAGAAAACCTCAACTTATGCTTTATTTATATAAAAATGTAATACTTATACTAGTCAATTTTCCGATAAACTAGAGGAATGCCTATGTATTCCAAGTCTCTTACTCCGTGTAGACCTTGCG---------------------AAATTTGTGACCCAACAAAAATAATTCATTCAGTTAGGTTTTGTTCTGTCAATGTTAACTGATTATTTAATACAGAGTAATAGTCCATCATATGATGGATAAAACTGTTGCCGATAAAACATGAACTTCTCTTTGAAAAGAATCAATAAAATTTGTTAAAAAACTATATTTTATTAAAACATATTTTGTTGCAATTCTTGAAACACATGGTATGCCTGGTGGGGTATCATTATATTTACTTGGTCAGTTGTAGCCACCTAGACTTAAATAATACCTGTCTGCACGGCGTTGCAAATTGCAACAACCCAAACTTAATTATGACCAAAGTTTGTTAACACACATTCC------------------------------------------------
Npaynei_NorrisDamCave_N348 ------------------------------------------------------------------------CGAGGATATGGAGCTAGCACGACCCAGGGAAAGTTTGGGTATGCGATGAAAGGCGGCAGCAAAGCACTGTAACAGTTTAACTACCTACAAGTAA-AAA----ATAAAAAATTGTGTAAACTTACATGTATATAGGCAAAGTTCATAATGATCAAACTATTTATGATAAAAAAAATACATAAGAAATGTGAGAGATTTTACTATCACATAAAACACCGTTTAATTTTATTTCATTTCTTAGGATTGTTTTCTGAAATTCATAATAATTATTACTAGACTTTTATAATGCAAAACCCGAATTGTATTATTAT-AT-AAAAGTACCCTTAAAACTAGTTTATGTGCTAGCTTTTTAGA-------------------GGTTTGAATTACAAATGGAGATATAAATTGCATAAAAAA---ATAGAACAG-----TCTACAAATTATATTACTTGTGGAATTATGTTTTAAAAAAAAACCTGTACCACTTACTGTTTCGGGACTGTCACATTTAAAAATGTGGCAATGAAATATTGAAGTTTCAGCTGTCTCTCCATGACTGCAGGCAAATGCAAAACATTCTTTTTCAGATGTTTCTGGCCGTCCACGAGCACAAAACAAAATGCAGTGGATCAGAAAACTAGCTATTTCATTTGAGCCATCTGAGTCTAATAAGCTGT--AAAAAAAACAATTTATGC----TTTATATACAAATTT------AATTCTAGTCAAATTTTTGATAAACTAGACCAATACCCAGGTAGTCAAAGTCTCTTACTCTACGTAGATCTTGCGAAATGATTGACTGCAATCGACAAATTTGTGACACAACAAAAATAATTCATTCAGTTAGGTATTATTTTATATATGTTAACTGATTATTTAATACAGAATAATAGTCTATCATATGATGGACAGAACTGTTGCTGATAAAACATGAACCCCTCTTCCAAAAGAATCAGTGAAATTTGTTTAAAAACTATATTTTATTGAAACTATTTTTGTTGAAATTTTTGAAATATATGGCATGCTTTGTGGGGTACCATTACATTTACTTGGACAATTGTAGCCACCTAAACATAATTAATACCTATTTGCACAGTGTTGCCAATTGCATCAAACTAAACTAAATTATGACCTAAGTTTGTTTACACATATTCCCTAATCAATTGTTAAGAAAAATTAACTGTTTCAATTATCCTTATCAAT
Npaynei_UnakaMtns_N943 ATCAAGAATAGTTTCAAAAACAAAATTCTGTTGGATATTTTTGACAGACATACCAACTGGTATGTTTTTCTCCGAGGATATGGAGCTAGCACGACCCAGGGAAAGTTTGGGTATGCGATGAAAGGCGGCAGCAAAGCACTGTAACAGTTTAACTACCTACAAGTAA-AAA----ATAAAAGATTGTGTAAACTTACATGTATATAGGTGAAGTTCATAATGATCAAACTATTTATGATAAAAAAAATACATAAGAAATGTAAGAGATTTTACTATCACATAAAACACCGTTTAATTTTATTTCATTTCTTAGGATTGTTTTCTGAAATTCATAATAATTACTACTAGACTTTTATAATGCAAAACCCAAATTGTATTATTATAAT-AAAAGTACCCTTAAAACTAGTTTATGTGCTAGCTTTTTAGA-------------------GGTTTGCATTACAAATGGAGATATAAATTGCATAAAAAA---A-AGAACAG-----TCTACAAACTATATTACTTGTGGAATTATGTTTTAAAAAAAAACCTGTACCACTTACTGTTTCGGGACTATCACATTTAAAAATGTGGCAATGAAATATTGAAGTTTCAGCTGTCTCTCCATGACTGCAGGCAAATGCAAAACATTCTTTTTCAGATGTTTCTGGCCGTCCACGAGCACAAAACAAAATGCAGTGGATCAGAAAACTAGCTATTTCATTTGAGCCATCTGAGTCTAATAAGCTGT-AAAAAAAAACAATTTATGC----TTTATATACAAATTT------AATTCTAGTCAAATTTTTGATAAACTAGACCAATACCCAGGTAGTCAAAGTCTCTTACTCTACGTAGATCATGCAAAATGATTGACTGCAATCGACAAATTTGTGACACAACAAAAATAATTCATTCAGTTAGGTTTTGTTTTATCTATGTTAACCGATTATTTAATACAGAATAATAGTCCATCATATGATGGACAGAACTATTTCTGATAAAACATGAACCCCTCTTCAAAAAGAATCAGTGAAATTTGTTTAAAAACTATATTTTATTGAAACTATTTTTGTTGAAATTTTTGAAATATATGGCATGCTTTGTGGGGTACCATTACATTTACTTGGACAATTGTAGCCACCTAAACATAATTAATACCTATTTGCACAGTGTTGCCAATTGCATCAAACTAAACTTAATTATGACCTAAGTTTGTTCACACATATTCCCTAATCAATTGTTAAGAAAAATTAAAT---------------------
Npecki_HaskellSims_G3697 ATCAAGAATAGTATCAAAAACAAAATTTTGCTGGATATTTTTGACAGACATACCAACTGGTATGTTTTTCTCCGAGGATATGGAGCTGGCACGACCCAGGGAAAGCTTGGGTATGCGATGAAAGGCGGCAGCAAAGCACTGTAACAGTTTAACTACCTACAAGTACAAAAACAAATAATAAATTATGTGAACTTACAAGTATATAAATCAAGTTCATAATGATCAAACTATTTATGATAAAAAAAATAC-------ATGTAAGTTATTTTACTATAACATACAATATCATTAAATTTGATTTCATTTCTTAGGATTGTTTTCTGAAATTCATAATA-TTATTATTAGATTTTTATAATGCAAAACCCAAACTGTATTATAATAGTAAAAAGTACCCTTAAAACAAGTTTATGTGCTAGCTTTTAAAACAGCAGCAATATAACAAGTGGTTTGAATTACACAAGGAGATAGAAATTGCATAAAAAA---TTAGAACAGTCATATCTAGAAACTATATTACTTGTAGAATTATGATTT-AAAAAAAACCTGTGCCACTTACTGTTTCGGGACTATCACATTTAAAAATGTGGCAATGAAATATTGAAGTTTCGGCTGTCTCCCCATGACTGCAGGCAAATGCGAAACATTCTTTTTCAGATGTTTCTGGTCGTCCGCGAGCACAAAACAAAATGCAGTGGATCAGGAAACTGGCTATTTCATTTGAGCCGTCCGAGTCCAATAAGCTGTAATACAACAACAATTTATGCTTTATTTATATACAAATTT------AATACTAGTCAAATTTTCGATAAACTGGAGCAATACATAGATGGTCAAAGTCTCTTACTCTGCGTAGACCTTGTAAAATTATTAACTGCAATCGACAAATTTGTGACACAACAAAAAGAATTCATGCAGTTAGGTTTGGTTCTGTCTACGTTAACTGATTATTTATTACAGAGTAATAATCCATCACATGATGGATAGAACTGT-------------------TCTCTTCGA-----------------------------------TACTTCAACATTTTTTGTCGCAGTTCTCGAAATATATGGTATGCTTTGTGGGGTACCATTACACTTACTTGGCCAATTGTAGCCATCTAAACTTAATTAACACCTGTTCGTACAGTGTTGCCAATTACATCAAAATAAACTTAATTATGA-CTAAGTTTCTTAACACATATTCCTTAATCAATTGGTGAGAAAAATTAACTGTTTCAGTTATCCTTCATATT
Npecki_HurricaneMazeCave_G2100 ---------------------AAAATTTTGCTGGATATTTTTGACAGACATACCAACTGGTATGTTTTTCTCCGAGGATATGGAGCTGGCACGACCCAAGGAAAGCTTGGGTATGCGATGAAAGGCGGCAGCAAAGCACTGTAACAGTTTAACTACCTACAAGTACAAAAACAAAAAAAAAATTATGTGAACTTACAAGTATATAAATCAAATGCATAATGATCAAACTATTTATGATAAAAAAAATACATAAGGAATGTAAGAGATTTTACTATAACATATAATACCATTAAATTTTATTTCATTTATTAGGATTGTTTTCTGAAATTCATAATATTTATTATTAGATTTTTATAATGCAAAACCCAAACTGTATTATAATCATAAAAAGTACCCTTAAAACTAGTTTATGTGCTAGCTTTTAAAACAGCAGCAATACAACAAGCGGTTTGAATTACACAAGGAGATAGAAATTGCATAAAAAA--TTTAGAACAGTCATATCTAGAAACTATATTATTTGTAGAATTATGATTT-AAAAAAAACCTGTGCCACTTACTGTTTCGGGACTATCACATTTAAAAATGTGGCAATGAAATATTGAAGTTTCAGCTGTCTCCCCATGACTGCAAGCAAATGCGAAACATTCTTTTTCAGACGTTTCTGGTCGTCCGCGAGCACAAAACAAAATGCAGTGGATCAGGAAACTGGCTATTTCATTCGAGCCGTCCGAGTCCAATAAGCTGTAATACAACAACAATTTATGCTTTATTTATATACAAATTT------AATACTAGTCAAATTTTCGATGAACTGGA-CAATAGCGAGATGGTCAAAGTCTCTTACTCTGCGTAGACCTTGTGAAATTATTGACTGCAATTGACACATTTGTGACACAACAAAAAGAATACATGCAGTTAGGTTTGGTTCTGTCTATATTAACAGATTATTTATTACAGAGTAATAATCCATCATATGATG--------TGT-------------------TCTCTTTGA-----------------------------------TAGTCCAACATTTTTTGTCGCAATTCTCGAAATATATGGCATGCTTTGTGGGGTACCATTACATTTACTTGGCCAATTGTAGCCACCTAAACTTAATTAACATCTGTTCGCACAGTGTTGCCAATTACATCAAAATAAACTTATTTATGA-CTAAGTTTGTTAACACATATTCCTTAATCAATTGGTAAGAAAAATTAACTGTTTCAGTTCTCCTTCATATT
Npecki_Monteagle_N062 ---------------------------------------------------ACCAACTGGTATGTTTTTCTCCGAGGATATGGAGCTGGCACGACCCAGGGAAAGCTTGGGTATGCGATGAAAGGCGGCAGCAAAGCACTGTAACAGTTTAACTACCTACAAGTACAAAAACAAATAATAAATTATGTGAACTTATAAGTATATAAATCAAGTTCATAATGATCAAACTATTTATGATAAAAAAAATACATAAGGAATGTAAGTTATTTTACTATAACATACAATATCATTAAATTTGATTTCATTTCTTAGGATTGTTTTCTGAAATTCACAATA-TTATTATTAGATTTTTATAATGCAAAACCCAAACTGTATTATAATAGTAAAAAGTACCCTTAAAACAAATTCATGTGCTAGCTTTTGAAACAGCAGCAATATAACAAGTGATTTGAATTACACAAGGAGATAGAAATTGCATAAAAAA---TTAGAACAGTTATATCTAGAAACTATATTACTTGTAGAATTATGATTT-AAAAAAAACCTGTGCCACTTACTGTTTCGGGACTATCACATTTAAAAATGTGGCAATGAAATATTGAAGTTTCGGCTGTCTCCCCATGACTGCAGGCAAATGCGAAACATTCTTTTTCAGATGTTTCTGGTCGTCCGCGAGCACAAAACAAAATGCAGTGGATCAGGAAACTGGCTATTTCATTTGAGCCGTCCGAGTCCAATAAGCTGTAATACAACAACAATTTATGCTTTACTTATATATAAATTT------AATACTAGTCAAATTTTCAATAAACTGGAGCAATACCTAGATGGTCAAAGTCTCTTACTCTGCGTAGACCTTGTAAAATTATTGACTGCAATCGACAAATTTGTGACACAACAAAAAGAATTCATGCAGTTAGGTTTGGTTCTGTCTATGTTAACTGATTATTTATTACAGAGTAATAATCCATCACATGATGGATAGAACTGT-------------------TCTCTTCGA-----------------------------------TAGTTCAACATTTTTTGTCGCAGTTCTCGAAATATATGGCATGCTTTGTGGGGTACCATTACACTTACTTGGCCAATTGTAGCCATCTAAACTTAATTAACACCTGTTCGTACAGTGTTGCCAATTACATCAAAATAAACTTAATTATGA-CTAAGTTTGTTAACACATATCCCTTAATCAATGGGTAAGAAAAATTAACTGTTTCAGTTATCCTTCATATT
Nperlakyi_SChimneys_N1079 ATCAAGAATAGTTTCAAAAACAAAATTCTGTTGGATATTTTTGACAGACATACCAACTGGTATGTTTTTCTCCGAGGATATGGAGCTAGCACGACCCAGGGAAAGTTTGGGTATGCGATGAAAGGCGGCAGCAAAGCACTGTAACAGTTTAACTACCTACAAATACAAAAACAAAT-AAAAATTATGTAAACTTACATGTATATAGATCAAGTTCATAATGATCAAACTATTTATGATAAGAAAAGTACATAAGGAATGTAAGAGATTTTACTGTCACATAAAATATCATTTAATTTTATTTCATTTCTTAGGATTGTTTTCTGAAATTCATAATAATTATTACTGTATTTTTATAATGCAAAACCCAAACTGTATTATAATCATAAAAAGTACCCTTAAAACTAGTTAATGTGCTAGCTTTTAGAACAGCAGCAAAACAACAAGAGGTTTGAATTACACATGGAGATTGAAATTGCAT-AAAAAAATTTAGAAGAATCATATCCACAAACTATATTACTCATGAAAGTAGGTTTAAAAATAACATAGGTACCACTTACTGTTTCGGGACTATCACATTTAAAAATGTGGCAATGAAATATTGAAGTTTCAGCTGTCTCTCCATGACTGCAGGCAAATGCGAAACATTCTTTTTCAGATGTTTCTGGCCGTCCACGAGCACAAAACAAAATGCAGTGGATCAGAAAACTAGCTATTTCATTTGAGCCATCTGAGTCCAATAAGCTGTAAGAAAACCCCAATTCATGCTTTATTGATAAATTTTTTTAATACTTATACTAGTCCAATTTTCGATAAACTAGAGCAATGCCTATGTAGTCAAAGTCTTTTACTCTGCATAGACCTTGTGAAATGATTGACTGCAATCGACAAATTTGTGACGCAACAAAAAGAATTCATTCAGTTAGATTTTGTTCTGTCTATGTTAACTTATTATTTAATACAGAGTAATAATCCATTATATGATAGATGGAACTGTTGCTGATAAAACATGAACCTCCCTTCGAAAAGAATCAATGAAATTTGTTAAAAAACTATATTTTATTAAAACATTTTTTGTTGCAATTCTTGAAATATATGGCATGCTTGGTGGGGTACCATTATATT-----GGCCAATTGCAGCCACTTAAACTTAATTAATACCTGTTTGCGTAGTGTTCCCAATTGCATCAAACTAAAATTAATTATGACCTAAGTTTGCTAACGCACGTTCCTTAACCAATTGTTTAGAAAAATTAACTTTTTCAATTATCCTTCACATT
Nperlakyi_SChimneys_N1080 ATCAAGAATAGTTTCAAAAACAAAATTCTGTTGGATATTTTTGACAGACATACCAACTGGTATGTTTTTCTCCGAGGATATGGAGCTAGCACGACCCAGGGAAAGTTTGGGTATGCGATGAAAGGCGGCAGCAAAGCACTGTAACAGTTTAACTACCTACAAATACAAAAACAAATAAAAAATTATGTAAACTTACATGTATATAGATCAAGTTCATAATGATCAAACTATTTATGATAAAAAAAGTACATAAGGAATGTAAGAGATTTTACTGTCACATAAAATATCATTTAATTTTATTTCATTTCTTAGGATTGTTTTCTGAAATTCATAATAATTATTACTGTATTTTTATAATGCAAAACCCAAACTGTATTATAATCATAAAAAGTACCCTTAAAACTAGTTAATGTGCTAGCTTTTAGAACAGCAGCAAAACAACAAGAGGTTTGAATTACACATGGAGATTGAAATTGCAT-AAAAAAATTTAGAAGAATCATATCCACAAACTATATTACTCATGAAAGTAGGTTATAAAATAACATAGGTACCACTTACTGTTTCGGGACTATCACATTTAAAAATGTGGCAATGAAATATTGAAGTTTCAGCTGTCTCTCCATGACTGCAGGCAAATGCGAAACATTCTTTTTCAGATGTTTCTGGCCGTCCACGAGCACAAAACAAAATGCAGTGGATCAGAAAACTAGCTATTTCATTTGAGCCATCTGAGTCCAATAAGCTGTAAGAAAACCCCAATTCATGCTTTATTGATAAATTTTTTTAATACTTATACTAGTCCAATTTTCGATAAACTAGAGCAATGCCTATGTAGTCAAAGTCTTTTACTCTGCATAGACCTTGTGAAATGATTGACTGCAATCGACAAATTTGTGACGCAACAAAAAGAATTCATTCAGTTAGATTTTGTTCTGTCTATATTAACTTATTATTTAATACAGAGTAATAATCCATTATATGATAGATGGAACTGTCGCTGATAAAACATGAACCTCCCTTCGAAAAGAATCAATGAAATTTGTTAAAAAACTATATTTTATTAAAACATTTTTTGTTGCAATTCTTGAAATATATGGCATGCTTGGTGGGGTACCATTATATT-----GGCCAATTGTAGCCACTTAAACTTAATTAATACCTGTTTGCGTAGTGTTCCCAATTGCATCAAATTAAACTTAATTATGACCCAAGTTTGTTAACACATATTTCTTAATCAATTGTTAAGAAAAATTAACTGTTTCAATTATCCTTCACATT
Nreclusus_Clingmans_N252 ----------------------------------------------------------------------------------------------------GAAAGTTTGGGTATGCGATGAAAGGCGGCAGCAAAGCACTGTAACAGTTTAACTACCTACAAATACAAAAACAAAA-AAAAATTATGTAAACTTACATGTATATAGATCAAGTTCATAATGATCAAACTATTTATGATAAAAAAAGTACATAAGGAATGTAAGAGATTTTACTGTCACATAAAATATCATTTAATTTTATTTCATTTCTTAGGATTGTTTTCTGAAATTCATAATAATTATTACTGTATTTTTATAATGCAAAACCCAAACTGTATTATAATCATAAAAAGTACCCTTAAAACTAGTTCATGTGCTAGCTTTTAGAACAGCAGCAAAACAACAAGAGGTTTGAATTACACATGGAGATTGAAATTGCGT-AAAAACATTTAGAAGAATCATATCCACAAACTATATTACTCATGAAAGTAGGTTTTAAAATAACATAGGTACCACTTACTGTTTCGGGACTATCACATTTAAAAATGTGGCAATGAAATATTGAAGTTTCAGCTGTCTCTCCATGACTGCAGGCAAATGCGAAACATTCTTTTTCAGATGTTTCTGGACGTCCACGAGCACAAAACAAAATGCAGTGGATCAGAAAACTAGCTATTTCATTTGAGCCATCTGAGTCCAATAAGCTGTAAGAAAACCCCAATTCATGCTTTATTGATAAACAAATTTAATACTTATACTAGTCCAATTTTCGATAAACTAGAGCAATGCCTATGTAGTCAAAGTCTCTTACTCTGCATAGACCATGCGAAATGATTGACTGCAATCGACAAATTTGTGACGCAACAAAAAGAATTCATTCAGTTAGATTTTGTTCTATCTATCTTAACTTATTATTTAATACAGAGTAATAATCCATTATATGATAGATGGAACTGTTGCTGATGAAACATGAACCTCCCTTCGAAAAGAATCAATGAAATTTGTTAAAAAACTATATTTTATTAAAACATTTTTTGTTGCAATTCTTGAAATATATGGCATGCTTGGTGGGGTACCATTATATT-----GGCCAATTGTAGCCACTTAAACTTAATTAATACCTGTTTGCGTAGTGTTCCCAATTGCATAAAACTAAACTTAATTATGAC-----------------------------------------------------------------------
Nreclusus_Newfound_N259 ATCAAGAATAGTTTCAAAAACAAAATTCTGTTGGATATTTTTGACAGACATACCAACTGGTATGTTTTTCTCCGAGGATATGGAGCTAGCACGGCCCAGGGAAAGTTTGGGTATGCGGTGAAAGGCGGCAGCAAAGCACTGTAACAGTTTAACTACCTACAAATACAAAAACAAATAAAAAATTATGTAAACTTACATGTATATAGATCAAGTTCATAATGATCAAACTATTTATGATAAGAAAAGTACATAAGGAATGTAAGAGATTTTACTGTCACATAAAATATCATCTAATTTTATTTCATTTCTTAGGATTGTTTTCTGAAATTCATAATAATTATTACTGTATTTTTATAATGCAAAACCCAAACTGTATTATAATCATAAAAAGTACCCTTAAAACTAGTTAATGTGCTAGCTTTTAGAACAGCAGCAAAACAACAAGAGGTTTGAATTACACATGGAGATTGAAATTGTGT-AAAAAAATTTAGAAGAATCATATCCACAAACTATATTACTCATGAAAGTAGGTTTTAAAATAACATAGGTACCACTTACTGTTTCGGGACTATCACATTTAAAAATGTGGCAATGAAATATTGAAGTTTCAGCTGTCTCTCCATGACTGCAGGCAAATGCGAAACATTCTTTTTCAGATGTTTCTGGCCGCCCACGAGCACAAAACAAAATGCAGTGGATCAGAAAACTAGCTATTTCATTTGAGCCATCTGAGTCCAATAAGCTGTAAGAAAACCCCAATTCATGCTTTATTGATAAAAAAATTTAATACTTATACTAGTCCAATTTTCAATAAACTAGAGCAATGCCTATGTAGTCAAAGTCTCTTACTCTGCAAAGACCTTGCGAAATGATTGACTGCAATCGACAAATTTGTGACGCAACAAAAAGAATTCATTCAGTTAGATTTTGTTCTGTCTATGTTAACTTATTATTTAATACAGAGTAATAATCCATTACATGATAGATGGAACTGCTGCTGATAAAACATGAACCTCCCTTCGAAAAGAATCAATGAAATTTGTTAAAAAACTATATTTTATTAAAACATTTTTTGTTGCAATTCTTGAAATATATGGCATGCTTGGTGGGGTACCATTATATTG---CGGCCAATTGTAGCCACTTAAACTTAATTAATACCTGTTTGCGTAGTGTTCCCAATTGCATAAAACTAAACTTAATTATGACCTAAGTTTGTTAACACATATTTCTTAATCAATTGTTAAGAAAAATTAACTGTTTCAATTATCCTTCACATT
Nreclusus_Noland_N1051 -----------------------------------------------------------------------------ATATGGAGCTAGCACGACCCAGGGAAAGTTTGGGTATGCGATGAAAGGCGGCAGCAAAGCACTGTAACAGTTTAACTACCTACAAATACAAAAACAAAT-AAAAATTATGTAAACTTACATGTATATAGATCAAGTTGATAATGATCAAACTATTTATGATAAGAAAAGTACATAAGGAATGTAAGAGATTTTACTGTCACATAAAATATCATTTAATTTT-----ATTTCTTAGGATTGTTTTCTGAAATTCATAATAATTATTACTGTATTTTTATAATGCAAAACCCAAACTGTATTATAATCATAAAAAGTACCCTTAAAACTAGTTCATGTGCTAGCTTTTAGAACAGCAGCAAAACAACAATAGGTTTGAATTACACATGGAGATTGAAATTGCAT-AATTTTTTTTAGAAGAATCATATCCACAAACTATATTACTCATGAAAGTAGGTTTTAAAATAACATAGGTACCACTTACTGTTTCGGGACTATCACATTTAAAAATGTGGCAATGAAATATTGAAGTTTCAGCTGTCTCTCCATGACTGCAGGCAAATGCGAAACATTCTTTTTCAGATGTTTCTGGCCGTCCACGAGCACAAAACAAAATGCAGTGGATCAGAAAACTAGCTATTTCATTTGAGCCATCTGAGTCCAATAAGCTGTAAGAAAACCCCAATTCATGCTTTATTGATAAACAAATTTAATACTTATACTAGTCCAATTTTCGATAAACTAGAGCAATCCCTATATAGTCAAAGTCTCTTACTCTGCATAGACCTTGCGAAATGATTGACTGCAATCGACAAATTTGTGAAGCAACAAAAAAGATTCATTCAGTTAGATTTTGTTCTGTCTATGTTAACTTATTATTTAATACAGAGTAATAATCCATTATATGATAGATGGAACTGTTGCTGATAAAACATGAACCTCCCTTCGAAAAGAATCAATGAAATTTGTTAAAAAACTATATTTTATTAAAACATTTTTTGTTGCAATTCTTGAAATATATGGCATGCTTGGTGGGGTACCATTATATT-----TGCCAATTGTAGCCACTTAAACTTAATTAATACCTGTTTGCGTAGTGTTCCCAATTGCATAAAACTAAACTTAATTATGACCTAAGTTTGTTAACACATATTTCTTAATCAATTGTTAAGAAGAATTAACTGTTTCAATTATCCTTAACATT
Nreclusus_Smokemont_N1020 ----------------------------------------------------------------------------------------------------------------------------------------------------------------------------------------------ACTTACATGTATATAGATCAAGTTCATAATGATCAAACTATTTATGATAAGAAAAGTACATAAGGAATGTAAGAGATTTTACTGTCACATAAAATATCATTTAATTTTATTTCATTTCTTAGGATTGTTTTCTGAAATTCATAATAATTATTACTGTATTTTTATAATGCAAAACCCAAACTGTATTATAATCATAAAAAGTACCCTTAAAACTAGTTAATGTGCTAGCTTTTAGAACAGCAGCAAAACAACGGGAGGTTTGAATTACACATGGATATTGAAATTGCAT--AAAAAGTTTAGAAGAATCATATCCACAAACTATATTACTCATGAAAGTAGGTTTTAAAATAACATAGGTACCACTTACTGTTTCGGGACTATCACATTTAAAAATGTGGCAGTGAAATATTGAAGTTTCAGCTGTCTCTCCATGACTGCAGGCAAATGCGAAACATTCTTTTTCAGATGTTTCTGGCCGCCCACGAGCACAAAACAAAATGCAGTGGATCAGAAAACTAGCTATTTCATTTGAGCCATCTGAGTCCAATAAGCTGTAAGAAAACCCCAATTCATGCTTTATTGATAAAAAAATTTAATACTTATACTAGTCCAATTTTCGATAAACTAGAGCAATGCCTATGTAGTCAAAGTCTCTTACTCTGCATAGACCTTGCGAAATGATTGACTGCAATCGACAAATTTGTGACGCAACAAAAAGAATTCATTCAGTTAGATTTTGTTCTATCTATGTTAACTTATTATTTAATACAGGGTAATAATCCATTACATGATAGATGGAACTGTTGCTGATAAAATATGAACCTCCCTTCGAAAAGAATCAATGAAATTTGTCAAAAAACTATATTTTATTAAAACATTTTTTGTTGCAATTCTTGAAATATATGGCATGCTTGGTGGGGTAC----------------------------------------------------------------------------------------------------------------------------------------------------------------------
Nroanensis_IngramBranch_N926 --------------------------------------------------------------------------------------------------------------------------------------------------------------------------------------------------------------------------------------------------------------------------------------------------------TTATTTCATTTCTTAGGATTGTTTTCTGAAATTCATAATAATTATTACTAGACATTTATAATGCAAAACCCGAATTGTATTATTATAAT-AGAGGTACCCTTAAAACTAGTTTATGTGCTAGCTTTTTAGA-------------------GGTTCGAATTACAAATGGAGATAGAAATTGCATAAAAAA---ATAGAACAG-----TCTACAAACTATATTACTTGTGGAATTATGTTTTAAAAAAAAATCTGTACCACTTACTGTTTCGGGACTATCACATTTAAAAATGTGGCAATGAAATATTGAAGTTTCAGCTGTCTCTCCATGACTGCAGGCAAATGCAAAACATTCTTTTTCAGATGTTTCTGGCCGTCCACGAGCACAAAACAAAATACAGTGGATCAGAAAACTAGCTATTTCATTTGAGCCATCTGAGTCTAATAAGCTGT--AAAAAAAACAATTTATGC----TTTATATACAAATTT------AATTCTAGTCACATTTTTGATAAACTAGACCAATACCCAGAAAGTCAAAGTCTCTTACTCTACGTAGATCTTGCGAAATGATTGACTGCAATCGACAAATTTGTGACACAACAAAAATAATCCATTCAGTTAGGTTTTGTTATATCTATGTTAACTGATGATTTAATACAGAATAATAGTCCATCATATGATGGACAGAACTGTTGCTGATAAAACATGAACCCTTCTTCAAAAAGAATCAGTGAAATTTGTTTAAAAACTATATTTTATTGAAACAATTTTTGTTGAAATTTTTGAAATATATGGCATGCTTTGTGCGGTACCATTACATTTACTTGAACAATTGTAGCCACCTAAACATAATTAATACCTATGTGCACAGTGTTGCCAATTGCATCAAACTAAACTTAATTATGACCTAAGTTTGTTTACACATATTCCCTAATCAATTGTTAAGAAAAATTAACTGTTTCAATTATCCTTATCAAT
Nroanensis_N_CarversGap_N928 ATCGAGAATAGTTTCAAAAACAAAATTCTGTTGGATATTTTTGACAGACATACCAACTGGTATGTTTTTCTCCGAGGATATGGAGCTAGCACGACCCAGGGAAAGTTTGGGTATGCGATGAAAGGCGGCAGCAAAGCACTGTAACAGTTTAACTACCTACAAGTAA-AAA----ATAAAAAAGTATATAAACTTACATGTATATAGGTGAAGTTCATAATGATCAAACTATTTATGATAAAAAAAATACGTAAGAAATGGAAGAGATTTTACTATCACATAAAACACCGTTTAATTTTATTTCATTTCTTAGGATTGTTTTCTGAAATTCATAATAAGTATTACTAGACTTTTATAATGCAAAACCCGAATTGTATTATTATAAT-AAAAGTACCCTTAAAACTAGTTTATGTGCTAGCTTTTTAGA-------------------GGTTTGAATTACAAATGGAGATAGAAATTGCATAAAAAA---ATAGAACAG-----TCTACAAACTATATTACTTGTGGAATTATGTTTTGAAAAAAAACCTGTACCACTTACTGTGTCGGGACTATCACATTTAAAAATGTGGCAATGAAATATTGAAGTTTCAGCTGTCTCTCCATGACTGCAGGCAAATGCAAAACATTCTTTTTCAGATGTTTCTGGCCGTCCACGAGCACAAAACAAAATGCAGTGGATCAGAAAACTAGCTATTTCATTTGAGCCATCTGAGTCTAATAAGCTGT--AAAAAAAACAATTTATGC----TTTATATACAAATTT------AATTCTAGTCAAATTTTTGATAAACTAGACCAATACCCAGGTAGTCAAAGTCTCTTACTCTACGTAGATCTTGCGAAATGATTGACTGCAATCGACAAATTTGTGACACAACAAAAATAATTCATTCAGTTAGGTTTTGTTTTATCTATGTTAACTGATTATTTAATACAGAATAATAGTCCATCATATGATGGACAGAACTGTTGCTGATAAAACATGAACCCCTCTTCAAAAAGAATCAGTGAAATTTGTTTAAAAACTATATTTTATTGAAACTATTTTTGTTGAAATTTTTGAAATATATGGCATGCTTTGTGGGGTACCATTACATTTACTTGGACAATTGTAGCCACCTAAACATAATTAATACCTATTTGCACAGTGTTGCCAATTGCATCAAACTAAACTTAATTATGACCTAAGTTTGTTTACACATATTCCCTAATCAATTGTTAAGAAAAATTAACCGTTTCAAATATCCTTATCAAT
Nroanensis_RoanHighBluff_N762 ATCGAGAATAGTTTCAAAAACAAAATTCTGTTGGATATTTTTGACAGACATACCAACTGGTATGTTTTTCTCCGAGGATATGGAGCTAGCACGACCCAGGGAAAGTTTGGGTATGCGATGAAAGGCGGCAGCAAAGCACTGTAACAGTTTAACTACCTACAAGTAA-AAA----ATAAAAAATTGTGTAAACTTACATGTATATAGGTGAAGTTCATAATGATCAAACTATTTATGATAAAAAAAATACATACGAAATGTAAGAGATTTTACTATCACATAAAACACCGTTTAATTTTATTTCATTTC-------------------TTCATAATAATTATTACTAGACTTTTATAATGCAAATCCCAAATTGTATTATTATAAT-AAAAGTACCCTTAAAACTAGTTAATGTGCTAGGTTTTTAGA-------------------GGTTTGAATTACAAATGGAGATAGAAATTGCATAAAAAA---ATAGAACAG-----TCTACAAACTATATTACTTGTGGAATTATGTTTTAAAAAAAAACCTGTACCACTTACTGTGTCGGGACTATCACATTTAAAAATGTGGCAATGAAATATTGAAGTTTCAGCTGTCTCTCCATGACTGCAGGCAAATGCAAAACATTCTTTTTCAGATGTTTCTGGCCGTCCACGAGCACAAAACAAAATGCAGTGGATCAGAAAACTAGCTATTTCATTTGAGCCATCTGAGTCTAATAAGCTGTAAAAAAAAAACAATTTATGA----TTTATATACAAATTT------AATTCTAGTCAAATTTTTGATAAACTAGACCAATACCCAGGTAGTCAAAGTCTCTTACTCTACGTAGATCTTGCGAAATGATTCACTGCAATCGACAAATTTGTGACACAACAAAAATAATTCATTCAGTTTGGTTTTGTTTTATCTATGTTAACTGATTATTTAATACAGAATAATAGTCCATCATATGATGGACAGAACTGTTGCTGATAAAACATGAACCCCTCTTCAAAAAGAATCAGTGAAATTTGTTTAAAAACTATATTTTATTGAAATTATTTTTGTTGAAATTTTTGAAATATATGGCATGCTTTGTGGGGTACCATTACATTTACTTGGACAATTGTAGCCACCTAAACATAATTAATACCTATTTGCACAGTGTTGCCAATTGCATCAAACTAAACTTAATTATGACCTAAGTTTGTTTACACATATTCCCTAATCAATTGTTAAGAAAAATTAACCGTTTCAAATATCCTTATCAAT
Nsheari_BaldRiver_N1168 ATCAAGAATAGTTTCAAAAACAAAATTCTGTTGGATATTTTTGACAGACATACCAACTGGTATGTTTTTCTCCGAGGATATGGAGCTAGCACGACCCAGGGAAAGTTTGGGTATGCGATGAAAGGCGGCAGCAAAGCACTGTAACAGTTTAACTACCTACAAGTAC-AAA----ATAAAAAATTGTGTAAACTTACATGTGTATTG-TGAAGTTCATAATGATCAAACTATTTATGATAAAAAAAATACATAAGAAATGTAAGAGATTTTACTATCACATAAAACACTGTTTAATTTTATCTCATTTCTTAGGATTGTTTTCTGAAATTCATAATAATTATGACTAGACTTTTATAATGCAAAACCCGAATTGTATTATTATAAT-AAAAGTACCCTTAAAACTAGTTTATCTGCTAGCTTTTTAGA-------------------GGTTTGAATTACAAATGGAGATAGAAATTGCATAAAAAA---ATAGAACAG-----TCTACAAACTATATTACTTGTTGAATTATGTTTTAAAAAAAAACCTGTACCACTTACTGTTTCTGGACTATCACATTTAAAAATGTGGCAATGAAATATTGAAGTTTCAGCTGTCTCTCCATGACTGCAGGCAAATGCAAAACATTCTTTTTCAGATGTTTCTGGCCGTCCACGAGCACAAAACAAAATGCAGTGGATCAGAAAACTAGCTATTTCATTTGAGCCATCTGAGTCTAATAAGCTGT--AAAAAAAACAATTTATGC----TTTATATACAAATTT------AATACTAGTCAAATTTTTGATAAACTAGGCCAATACCCAGGTAGTCAAAGTCTCTTACTCTACGTAGATCTTGCGAAATTATTGACTGCAATTGACAAATTTGTGACACAACAAAAATAATTCATTCAGTTAGGTTTTGTTTTATCTATGTTAACTGATTATTTAATACAGAATAATAGTCCATCATATGATGGATAGAACTATTGCTGATAAAACATGAACCCCTCTTCAAAAAGAATCAGTGAAAT----------------------------------------------------ATATGGCATGCTTTGTGGGGTACCATTACATTTACTTGGACAATTGTAGCCACCTAAACATAATTAATACCTATTTGCACAGTGTTGCCAATTGCATCAAACTAAACTTAATTATGACCTAAGTTTGTTAACACATATTCCCTAATCAATTGTTAAGAAAAATTAACTGTTTCAATTATCCTTATCAAT
Nsheari_Cohutta_N826 ATCAAGAATAGTTTCAAAAACAAAATTCTGTTGGATATTTTTGACAGACATACCAACTGGTATGTTTTTCTCCGAGGATATGGAGCTAGCACGACCCAGGGAAAGTTTGGGTATGCGATGAAAGGCGGCAGCAAAGCACTGTAACAGTTTAACTACCTACAAATACAAAAACAAATAAAAAATTATGTAAACTTACATGTATATAGATCAAGTTCATAATGCTCAAAATATTTATGATAAAAAAAGTACATAAGGAATGTAAGAGATTTTACTGTCACATAAAATACCATTTAATTTTATTTCATTTCTTAGGATTGTTTTCTGAAATTCATAATAATTATTACTAGATTTATATAATGCAAAACCCAAACTGTATTATAATCATGAAAAGTACCCTTAAAACTAGTTCATGTGCTAGCTTTTAGAACAGCAGCAAAACAACAAGAGGTTTGAATTACACATGGAGATTGAAATTGCATAAAAAAAA--TAGAACAATCATATCCACAAACTATATTACTCATGAAAGTA---TTTAAAATAACATAGGTACCACTTACTGTTTCGGGACTATCACATTTAAAAATGTGGCAATGAAATATTGAAGTTTCAGCTGTCTCTCCATGACTGCAGGCAAATGCAAAACATTCTTTTTCAGATGTTTCTGGCCTCCCACGAGCACAAAACAAAATGCAGTGGATCAGAAAACTAGCTATTTCATTTGAGCCATCTGAGTCCAATAAGCTGTAAGAAAACCCCAATTTATGCTTTATTTACATAAAAATTTAATACTTATACTAATCCAATTT-CAATAAACTAGGGCAATGTCTAGGTAGTCAAAGTCTCTTACTCTGTTTAGACCTTGCAAAATTATTGACTGCAATCGACAAATTTGTGAC---AGAAAAATAATTCATTCAGTTAGGTTTTGTATTGTCTATGTTAACTGATTATTTAATACATAATAATAGCTGATCATATGATGGATAAAACTGTTGCCGATAAAACATGAACCTCTCTTTGAAAAGAAT--------------CAAAAAATATATTTTATTAAAACATTTTTTGTTGCAATTCTTGAAATATATGGCATGCTTGGTGGGGTTTCA---TATTTACTTGGTCAATTGTAGCAACCTAAACTTAAATAATACCTATTTGCACAGTGTTGCAAATTGCAACAACCTAAACTTAATTATGACTCAAGTTTGTTAAAGCACATTACTTAATCAAATGTTAAGAAAAATTAACTGTTTCAATTATCCTTCACATT
Nsheari_JoyceKilmer_N092 ATCAAGAATAGTTTCAAAAACAAAATTCTGTTGGATATTTTTGACAGACATACCAACTGGTATGTTTTTCTCCGAGGATATGGAGCTAGCACGACCCAGGGAAAGTTTGGGTATGCGATGAAAGGCGGCAGCAAAGCACTGTAACAGTTTAACTACCTACAAGTAC-AAA----ATAAAAAATTGTGTAAACTTACATGTGTATAGGTGAAGTTCATAATGATCAAACTATTTATGAT-AAAAAAATACATAAGAAATGTAAGAGATTTTACTATCACATAAAACACCGTTTAATTTTATTTCATTTCTTAGGATTGTTTTCTGAAATTCATAATAATTATTACTAGACTTTTATAATGCAAAACCCGAATTGTATTATTATAAT-AAAAGTACCCTTAAAACTAGTTTATCTGCTAGCTTTTTAGA-------------------GGTTTGAATTACAAATGGAGATAGAAATTGCATAAAAAA---ATAGAACAG-----TCTACAAACTATATTACTTGTGGAATTATGTTTTAAAAAAAAACCTGTACCACTTACTGTTTCTGGACTATCACATTTAAAAATGTGGCAATGAAATATTGAAGTTTCAGCTGTCTCTCCATGACTGCAGGCAAATGCAAAACATTCTTTTTCAGATGTTTCTGGCCGTCCACGAGCACAAAACAAAATGCAGTGGATCAGAAAACTAGCTATTTCATTTGAGCCATCTGAGTCTAATAAGCTGT--AAAAAAAACAATTTATGC----TTTATATACAAATTT------AATACTAGTCAAATTTTTGATAAACTAGACCAATACCCAGGTAGTCAAAGTCTCTTACTCTACGTAGATCTTGCGAAATTATTGACTGCAATCGACAAATTTGTGACACAACAAAAATAATTCATTCAGTTAGGTTTTGTTTTATCTATCTTAACTGATTATTTAATACAGAATAATAGTCCATCATATGATGGATAGAACTATTGCTGATAAAACATGAACCCCTCTTCAAAAAGAATCAGTGAAAT----------------------------------------------------ATATGGCATGCTTTGTGGGGTACCATTACATTTACTTGGACAATTGTAGCCACCTAAACATAATTA---CCTATTTGCACAGTGTTGCCAATTGCATCAAACTAAACTTAATTATGACCTAAGTTTGTTAACACATATTCCCTAGTCAATTGTTAAAAAAAATTAACTGTTTCAATTATCCTTATCAAT
Nsilvanus_GermanyCove_N1017 ATCAAGAATAGTTTCAAAAACAAAATTCTGTTGGATATTTTTGACAGACATACCAACTGGTATGTTTTTCTCCGAGGATATGGAGCTAGCACGACCCAGGGAAAGTTTGGGTATGCGATGGAAGGCGGCAGCAAAGCACTGTAACAGTTTAACTACCTACAAATACAAAAACAAATAAAAAATTATGTAAACTTACATGTATATAGATCAAGTTCATAATTATCAAACTATTTATGATAAAAAAAGTACATAAGGAATGTAAGAGATTTTACTGTCACATAAAATACCATTTAATTTTATTTCATTTCTTACGATTGTTTTCTGAAATTCATAATAATTATTACCAGATTTTTATAATGCAAAACCCAAACTGTATTATAATCATAAAAAGTACCCTTAAAACTAGTTAATGTGCTAGCTTTTAGAACAGCAGCAAAACAACAAGAGGTTTGAATTACACCTGGAGATTGAAATTGCATAAAAAAAATTTAGAGGAATCATATCCACAAACTATATTACTCATGAAAGTAGGTTTTAAAATAACATAGGTACCACTTACTGTTTCGGGACTATCACATTTAAAAATGTGGCAATGAAATATTGAAGTTTCAGCTGTCTCTCCATGACTGCAGGCAAATGCGAAACATTCTTTTTCAGATGTTTCTGGCCGTCCACGAGCACAAAACAAAATGCAGTGGATCAGAAAACTAGCTATTTCATTTGAGACATCCGAGTCCAATAAGCTGTAAGAAAACCCCAATTCATGCTTTATTGATATAAAAATTTAATACTTATACTAGTCCAATTTTCGATAAACTAGAGCAATGCCTATGTAGTCAAAGTCTCTTACTCTGCGTAGACCTTGCGAAATGATTGACTGCAATCGACAAATTTGCGACGCAACAAAAAGAATTCTTTCAGTTAGATTTTGTTCTGTCTATGTTAACTTATTATTTAATATAGAGTAATAATCCATTACATGATAGATAGAACTGTTGCTGATAAAACATGAACCTCCCTTCGAAAAGAATCAATAAAATTTGTTAAAAAACTATATTTTATTAAAACATTTTTTGTTGCAATTCTTGAAATATATGGCATACTTGGTGGGGTACCATTATATTCACTTGGCCAATAGTAGCCACTTAAACTTAATTAATACCTGTTTGCGCAGTGTTCCCAATTGCATCAAACTAAATTTAATTATGACCTAAGTTTGTTAACACGCATTTCTTAATCAATTGTTAAGAAAAATGAAATGTTTCAATTATCCTTCACGTT
Nsilvanus_HeboMtn_N1029 ATCAAGAATAGTTTCAAAAACAAAATTCTGTTGGATATTTTTGACAGACATACCAACTGGTATGTTTTTCTCCGAGGATATGGAGCTGGCACGACCCAGGGAAAGTTTGGGTATGCGATGAAAGGCGGCAGCAAAGCACTGTAACAGTTTAACTACCTACAAATACAAAAACAAATAAAAAATTATGTAAACTTACATGTATATAGATCAAGTTCATAATGATCAAACTATTTATGATAAAAAAAGTACATAAGGAATGTAAGAGATTTTACTGTCACATAAAATACCATTTAATTTTATTTCATTTCTTAGGATTGTTTTCTGAAATTCATAATAGTTATTACTAGATTTTTATAATGCAAAACCCAAACTGTATTATAATCATAAAAAGTACCCTTAAAACTAGTTAATGTGCTAGCTTTTAGAACAGCAGCAAAACAACAAGAGGTTTGAATTACACCTGGAGATTGAAATTGCATAAAAAAAATTTAGAGGAATCATATCCACAAACTATATTACTCATGAAAGTAGGTTTTAAAATAACATAGGTACCACTTACTGTTTCGGGACTATCACATTTAAAAATGTGGCAATGAAATATTGAAGTTTCAGCTGTCTCTCCATGACTGCAGGCAAATGCGAAACATTCTTTTTCAGATGTTTCTGGCCGTCCACGAGCACAAAACAAAATGCAGTGGATCAGAAAACTGGCTATTTCATTTGAGACATCCGAGTCCAATAAGCTGTAAGAAAACCCCAATTCACGCTTTATTGATATAAAAATTTAATACTTATACTAGTCCAATTTTCGATAAACTAGAGCAATGCCTATGTAGTCAAAGTCTCTTACTCTGCATAGACCTTGCGAAATGATTGACTGCAATCGACAAATTTGCGACGCAACAAAAATAATTCATTCAGCTAGATTTTGTTCTGTCTATGTTAACTTATTATTTAATATAGAGTAATAATCCATTACATGATAGATAGAACTGTTGCTGATAAAACATGAACCTCCCTTCGAAAAGAATCAATGAAATTTGTTAAAAAACTATATTTTATTAAAAAAAATTTTGTTGCAATTCTTGAAATATATGGCATGCTTGGTGGGGTACCATTATATTCACTTGGCCAATTGTAGCCACTTAAACTTAATTAA------------------TCCCTATTGCATCAAGTTAAACCTAATTATGACCTAAGTTTGTGA--TCGCATTTCTTAATCAATTGTTAAGAAAAATTAACTGTTTCATTTATCTTTCACATT
Nstupkai_BlowholeWOS_N285 --------------------CAAAATTCTGTTGGATATTTTTGACAGACATACCAACTGGTATGTTTTTCTCCGAGGATATGGAGCTAGCACGACCCAGGGAAAGTTTGGGTATGCGGTGAAAGGCGGCAGCAAAGCACTGTAACAGTTTAACTACCTACAAATACAAAAACAAATAAAAAATTATGTAAACTTACAGGTATATAGATCAAGTTGATAATGATCAAACTATTTATGATAAAAAAAGTACATAAGGAATGTAAGAGATTTTACTATTACATAAAATACCATTTAATTTT-----ATTTCTTAGGATTGTTTTCTGAAATTCATAATAATTATTACTAGATTTATATAATGCAAAACCCAAACTGTATTATAATCATAAAAAGTACCCTTAAAACTAGTTAATGTGCTAGCTTTTAGAACAGCAGCAAAACAACAAGAGGTTTGAGTTACACATGGAGATTGAAATTGCAT--AAAAAATTTAGAAGAATCATATCCACAAACTATATTACTCATGAAAGTAGGTTTTAAAATAACATAGGTACCACTTACTGTTTCGGGACTATCACATTTAAAAATGTGGCAATGAAATATAGAAGTTTCAGCTGTCTCTCCATGACTGCAGGCAAATGCGAAACATTCTTTTTCAGATGTTTCTGGCCGCCCACGAGCACAAAACAAAATGCAGTGGATCAGAAAACTAGCTATTTCATTTGAGCCATCTGAGTCCAATAAGCTGTAAGAAAACCCCAATTCATGCTTTATTGATAAAAAAATTTAATACTTATACGAGTCCAATTTTCGATAAACTAGAGCAATGCCTATGTAGTCAAAGTCTCTTACTCTGCATAGACCTTGCGAAATGATTGACTGCAATCGAAAAATTTGTGACGCAACAAAAAGAATTCATTCAGTTAGATTTTGTTCTGTCTATGTTAACTTATTATTTAATACAGAGTAATAATCCATTATATGATAGATGGAACTGTTGCTGATAAAACATGAACCTCCCTTCGAAAAGAATCAATGAAATTTGTTAAAAAACTATATTTTATTAAAACATTTTTTGTTGCAATTCTTGAAATATATGGCATGCTTGGTGGGGAACCATTATA-----TTGGCCAATTGTAGCCACTTAAACTTAATTAATACCTGTTTGCGTAGTGTTCCCAATTGCATAAAACTAAACTTAATTATGACCTAAGTTTGTTAACACATATTTCTTAATCAATTGTTAAG--------------------------------
Nstupkai_Blowing_N356 ATCAAGAATAGTTTCAAAAACAAAATTCTGTTGGATATTTTTGACAGACATACCAACTGGTATGTTTTTCTCCGAGGATATGGAGCTAGCACGACCCAGGGAAAGTTTGGGTATGCGGTGAAAGGCGGCAGCAAAGCACTGTAACAGTTTAACTACCTACAAATACAAAAACAAAT-GAAAATTATGTAAACTTACATGTATATAGATCAAGTTGATAATGATCAAACTATTTATGATAAGAAAAGTACATAAGGAATGTAAGAGATTTTACTGTCACATAAAATATCATTTAATTTTATTTCATTTCTTAGGATTGTTTTCTGAAATTCATAATAATTATTACTGTATTTTTATAATGCAAAACCCAAACTGTATTATAATCATAAAAAGTACCCTTAAAACTAGTTAATGTGCTAGCTTTTAGAACAGCAGCAAAACAACAAGAGGTTTGAGTTACACATGGAGATTGAAATTGCATATAAAATAAATAGAACAATCATATCCACAAACTATATTACTCATGAAAGTAGGTTTTAAAATAACATAGGTACCACTTACTGTTTCGGGACTATCACATTTAAAAATGTGGCAATGAAATATTGAAGTTTCAGCTGTCTCTCCATGACTGCAGGCAAATGCGAAACATTCTTTTTCAGATGTTTCTGGCCGTCCACGAGCACAAAACAAAATGCAGTGGATCAGAAAACTAGCTATTTCATTTGAGCCATCTGAGTCCAACAAGCTGTAAGAAAACCCCAATTCATGCTTTATTGATAAAAAAATTTAATACTTATACGAGTCCAATTTTCGATAAACTAGAGCAATGCCTAAGTAGTCAAAGTCTCTTACTCTGCATAGGCCTTGCGAAATGATTGACTGCAATCAACAAATTTGTGACGCAACAAAAAGAATTCATTCAGTTAGATTTTGTTCTGTCTATGTTAACTTATTATTTAATACAGAGTAATAATCCATTATATGATAGATGGAACTGTTGCTGATAAAACATGAACTTCCCTTCGAAAAGAATCAATGAAATTTGTTAAAAAACTATATTTTATTAAAACA-TTTTTGTTGCAATTCTTGAAATATATGGCATGCTTGGTGGGGTACCATTATATTTACTTGGCCAATTGTAGCCACTTAAACTTAATTAATACCTGTTTGCGTAGTGTTCCCAATTGCATAAAACTAAACTTAATTATGACCTAAGTTTGTTAACACATATTTCTTAATCAATTGTTAAGAAAAATGAATTGTTTCAATTACCCTTCACATA
Nstupkai_LittleRiver_N293 -------------------------------------------------------------------------------------------------------------------CGGTGAAAGGCGGCAGCAAAGCACTGTAACAGTTTAACTACCTACAAATACAAAAACAAAT-GAAAATTATGTAAACTTACATGTATATAGATCAAGTTGATAATGATCAAACTATTTATGATAAGAAAAGTACATAAGGAATGTAAGAGATTTTACTGTCACATAAAATATCATTTAATTTTATTTCATTTCTTAGGATTGTTTTCTGAAATTCATAATAATTATTACTGTATTTTTATAATGCAAAACCCAAACTGTATTATAATCATAAAAAGTACCCTTAAAACTAGTTCATGTGCTAGCTTTTAGAACAGCAGCAAAACAACAAGAGGTTTGAGTTACACATGGAGATTGAAATTGCATATAAAATAAATAGAACAATCATATCCACAAACTATATTACTCATGAAAGTAGGTTTTAAAATAACATAGGTACCACTTACTGTTTCGGGACTATCACATTTAAAAATGTGGCAATGAAATATTGAAGTTTCAGCTGTCTCTCCATGACTGCAGGCAAATGCGAAACATTCTTTTTCAGATGTTTCTGGCCGTCCACGAGCACAAAACAAAATGCAGTGGATCAGAAAACTAGCTATTTCATTTGAGCCATCTGAGTCCAACAAGCTGTAAGAAAACCCCAATTCATGCTTTATTGATAAAAAAATTTAATACTTATACGAGTCCAATTTTCGATAAACTAGAGCAATGCCTAAGTAGTCAAAGTCTCTTACTCTGCATAGGCCTTGCGAAATGATTGACTGCAATCGACAAATTTGTGACGCAACAAAAAGAATTCATTCAGTTAGATTTTGTTCTGTCTATGTTAACTTATTATTTAATACAGAGTAATAATCCATTATATGATAGATGGAACTGTTGCTGATAAAACATGAACTTCCCTTCGAAAAGAATCAATGAAATTTGTTAAAAAACTATATTTTATTAAAACA-TTTTTGTTGCAATTCTTGAAATATATGGCATGCTTGTTGGGGTACCATTATATTTACTTGGCCAATTGTAGCCACTTAAACTTAATTAATACCTGTTTGCGTAGTGTTCCCAATTGCATAAAACTAAACTTAATTATGACCTAAGTTTGTTAAC---------------------------------------------------------
Nstygius_ObeLee_N0656 ATAAAAAATATAATTCTAAATAAAATTTTAAGCGCAATTATCGGTAGGAAAAGAAATGA----AATTTTCTTAGCAATTTTTGAAAATGCACAACAAAAAGCCAGAT--------CAATGA--------AGCAAATAACTTT----GTATGATTCCCTTCGAGTAT-AAG----AAGTTAAT--------ATTCATTAATATTTTCTTTAAATTATTTGCTTTTTAGCT---------GGAAATGTGATCCTACCAATGCGGAGGGTTGTACTATAACATAAAATATTGCC--ATTTAATTTGATTTCTTAGGATTGTTTTCTAAAATT-ATAAT-----------------------------------CTGTATTATAATCATAAAAAGTACCCTTAAAATTAGTTAATGTGCTAGCTTTTAAAACAGCAGCAAAACAACAAGA-------ATTACACATGGAGATAGAAATTGCGTAAAAAA---TTAGAACAGTCATATCTAGAAACTATATTACTTGTGGAATTATGTTTT-AAAAAAAACCTGTACCACTTACTGTTTCGGGACTATCACATTTAAAAATGTGGCAATGAAATATTGAAGTTTCAGCTGTCTCCCCATGACTACAGGCAAATGCGAAACATTCTTTTTCAGATGTTTCTGGCCGTCCGCGAGCACAAAACAAAATGCAGTGAATCAGAAAACTGGCTATTTCATTTGAGCCATCTGAGTCTAATAAGCTGTAAAAAAAAAACAATTTATGCTTTATTTATATAAAAATTT------AATACTAGTCAAATTTTCGATAAACTAGAGCAATACCTGGATGGACAAAGTCTCTCACTCTGCTTAGACCTTGTGAAATTATTGACTGCAATCAACAAATTTGTGACACAATAAAAATAATTCATTCAGTTACGTTTGATTTTGTCTAAGTTAATTGATTATTTAGTACATAATTATAGTCCAACATATTATGGATAGAACTGTTGCTGGTAAAACATGAACCTCTCTTCGAAAAGAATCAATGAAATTTGTTAAAAAACTATATTTTATTACAACGATTTTTGTTGAAATTCCTGAAATATATGGCATGCTTTGTGGGATACCATTACATTTACTTGGCCAATTGTAGCCACCTAAACTTAATTAATACCTATTTGCACAGTGTTGGCAATCGCATCAAACTAAACTTAATTATGACCTAATTTTGTTAACACATATTCT------------------------------------------------
Nstygius_RavenB_N1022 ATAAAAAATATAATTCCAAATAAAATTTTAA--TCAATTATCGGTAAGAAGAAAAACA--------TTTTTTTGCAATTTTAAAACTTGCACAACAAAAAGCCAGAT--------CAATGA--------AGCAAATAACTTT----GTAAGATTCCCTTAAAGTAT-AAG----AAGTTAAT--------ATTCATTAATATTTTCTTTAAATTATTTGCTTTTTAGCT---------GAAAATGTGATCGTACCAATGCGGGGGGTTGTACTATAACATAAAATATTACC--ATTTAATTTGATTTCTTAGGATTGTTTTCTAAAATT-ATAAT-----------------------------------CTGTATTATAATCATAAAAAGTACCCTTAAAATTAGTTAATGTGCTAGCTTTTAAAACAGCAGCAAAACAACAAGA-------ATTACACATGGAGATAGAAATTGCATAAAAAA---TTAGAACAGTCATATCTAGAAACTATATTACTTGTGGAATTATGTTTT-AAAAAAC-CCTGTACCACTTACTGTTTCGGGACTATCACATTTAAAAATGTGGCAATGAAATATTGAAGTTTCAGCTGTCTCCCCATGACTACAGGCAAATGCGAAACATTCTTTTTCAGATGTTTCTGGCCGTCCGCGAGCACAAAACAAAATGCAGTGAATCAGAAAACTGGCTATTTCATTTGAGCCATCTGAGTCTAATAAGCTGTAAAAAAACAACAATTTATGCTTTATTTATATACAAATTT------AATACTAGTCAAATTTTTGATAAACTAGAGCAATACCTAGATGGACAAAGTCTCTTACTCTGCTTAGACCTTGTGAAATTATTGACTGCAATCAACAAATTTGTGACACAATAAAAATAATTCATTCAGTTACGTTTGGTTTTGTCTATGTTAATTGATTATTTAATACATAATTATAGTCCAACATATTATGGATAGAATTGTTGCTGATAAAACATGAACCTCTCTTCGAAAAGAATCAATGAAATTTGTTAAAAAACTATATTTTATTACAACAATTTTTGTTGAAATTCCTGAAATATATGGCATGCTTTGTGGGCTACCATTACATTTACTTGGCCAATTGTAGCCACCTAAACTTAATTAATACCTATTTGCACAGTGTTGCCAATCGCATCAAACTAAACTTAATTATGACCTAATTTTGTTAACACATATTCTTTAAGCAATAGTTAAGAAAAATTAACTGTTTCAATTATCCTTCATATC
Ntempletoni_BaldMtns_N950 ------------------------------------------------------------------------------TATGGAGCTGGCACGACCCAGGGAAAGTTTGGGTATGCGATGAAAGGCGGCAGCGAAGCACTGTAACAGTTTAACTACCTACAAATACAAAAACAAATAACAAATTATGTAAACTTATATGTATATAGATCAAGTTCATAATGATCAAACTATTTATGATAAAAAAAGTACGCAAGGAACGTAAGAGATTTTACTATCACATAAAATACCATTTAATTTTATTTCATTTCTTAGGATTG-TTTCTGAAATTCATAATAATTATTACTAGATTTTTATAAGGCAAAACCCAAACTGTATTATAATCATAAAAAGTACCCTTAAAACTAGTTCATGTGCTAGCTTTTAGAACAGCAGCAAAACAACAAGAGGTTTGAATTACACATGGAGATTGAACTTGCAAAAAAAAAATTTAGAACAATCATATCCACAAACTATATTACTCGTGAAAGTAGGTTTTAAAATAACATAGGTACCACTTACTGTTTCGGGACTATCACATTTAAAAATGTGGCAATGAAATATTGAAGTTTCAGCTGTCTCTCCGTGACTGCAGGCAAATGCGAAACATTCTTTTTCAGATGTTTCTGGCCGTCCACGGGCACAAAACAAAATGCAGTGGATCAGAAAACTAGCTATTTCATTTGAGCCATCCGAGTCCAATAAGCTGTAAGAAAACCCCAATTTATACTTTATTTATATAAAAATTTAATACTTATACTAGTCAATTTTTCGATAAACTAGAGGAATGCCTATGCATTTAAAGTCTCTTACTCCGTGTAGACCTTGCGAAATTACTGACTGCAATCGACAAATTTGTGACCCAACAAAAATAATTCATTCAGTTAGGTTTTGTTCTGTCGAAGTTAACTGATTATTTAATACAGAGTAATAGTCCATCATATGATGGATAAAACTGTTGCCGATAAAACATGAACTTCTCTTTGAAAAAAATCAATAAAATTTGTTAAAAATCTATATTTTATTAAAACATATTTTGTTGCAATTCTTGAAATACCTGGTATGCCTGGTAGGGTATCATTATATTTACTTGGTCAAATGTAGCCACCTAAACTTAAATAATACCTGTCTGCACGGTGTTGCAAATTGCAAC------AACTTAATTATGACCCAAGTTTGATAACACGCATTCCTTAATCAAACGTTAAGAAAAATTAACTGTTTCAATTATCCTTCACATT
Ntempletoni_ClarksCreek_N945 -------------------------------------------------------------------------------------------------------------------------------GCAGCAAAGCACTGTAACAGTTTAACTACCTACAAATACAAAAACAAATAACAAATTATGTAAACTTATATGTATATAGATCAAGTTCATAATGATAAAACTATTTATGATAAAAAAAGTACACAAGGAACGTAAGAGATTTTACTATCACATAAAATACCATTTAATTTTATTTCATTTCTTAGGATTGTTTTCTGAAATTCATAATAATTATTACTAGATTT-TATAAGGCAAAACCCAAACTGTATTATAATCATAAAAAGTACCCTTAAAACTAGTTCATGTGCTAGCTTTTAGAACAGCAGCAGAACAACAAGAGGTTTGAATTACACATGGAGATAGAACTTGCATAAAAAAAA-TTAGAACAATCATATCCACAAACTACTTTACTCATGAAAGTAGGTTTTAAAATAACATAGGTACCACTTACTGTTTCGGGACTATCACATTTAAAAATGTGGCAATGAAATATTGAAGTTTCGGCTGTCTCACCATGACTGCAGGCAAACGCAAAACATTCTTTTTCAGATGTTTCCGGCCGCCCACGGGCACAAAACAAAATGCAGTGGATCAGAAAACTAGCTATTTCATTTGAGCCATCTGAGTCCAATAAGCTGTAAGAAAACCCCAATTTATGCTTTAGTTATATAAAAATTTAATACTTATACTAGTCAATTTTTTGATAAACTAGAGGAATGCCTATGTATTCAAAATCTCTTACTCCGTGTAGACCTTGCAAAATTATTGACTGCAATCGACAAATTTGTGACCCAACAAAAATAATTCACTCAGTTAGGTTTTGTTCTGTCGATGTTAACTGATTATTTAATACAGAGTAATAGTCCATCGTATGATGGATAAAACTGTTGCCGATAAAACATGAACTTCTCTTTGAAAAAAATCAATAAAATTTGTTAAAAATCTATATTTTATTAAAACATATTTTGTTGCAATTCTTGAAATACCTGGTATGCCTGGTAGGGTATCATTATATTTACTTGGTCAAATGTAGCCACCTAAACTTAAATAATACCTGTCTGCACGGTGTTGCAAATTGCAACAACCCAAACTTAATTATGACCCAAGTTTGTTAACACACAGTCCTTAATCAAACGTTAAGAAAAATTAACTGTTTCAATTATCCTTCACATT
Ntempletoni_ScronceCreekRd_N1223 -------------------------------------------------------------------------------------------------------------------------------------------------------------------------------------------------------------------------------------------------------------------------------------------------------TTTATTTCATTTTTTAGGATTGTTTTCTGAAATTCATAATAATTATTACTAGATTTTTATAATGCAAAACCCAAACTGTATTATAATCATAAAAAGTACCCTTAAAACTAGTTCATGTGCTAGCTTTTAGAACAGCAGCGAAACAACAAGAGGTTTGAATTACACATGGAGATTGAACTTGCATAAAAAAAATTTAGAACAATCATATCCACAAACTATATTACTCATGAAAGTAGGTTTTAAAATAACATAGGTACCACTTACTGTTTCGGGACTATCACATTTAAAAATGTGGCAATGAAATATTGAAGTTTCAGCTGTCTCACCGTGACTGCAGGCAAACGCGAAACATTCTTTTTCAGATGTTTCCGGCCGCCCCCGAGCACAAAACAAAATGCAGTGGATCAGAAAACTGGCTATTTCATTTGAGCCATCCGAGTCCAATAAGCTGTAAGAAAACCCCAATTTATGCTTTATTTATATAAAAATGTAATACTTATACTAGTCAATTTTTCGATAAACTAGAGGAATGCCTACATATTCAAAGTTTCTTACTCCGTGCAGACCTTGCGAAATTATTGAGTGC--------------------------AATAATTTCGTT--------------------------------------------------------------GATGGATAAAACTGTTGCCGATAAAACATGAACTTCTCTTTGAAAAAAATCAATAAAATTTGTTAAAAATCTATATTTTATTAAAACAATTTTTTTTGCAATTCTTGAAATACCTGGTATGCCTGGTAGGGTATCA---TATTTACTTGGTCAAATGTAGCCACCTAAACCTAAATAATATCTGTCTGCAAGGTGTTGCAAATTGCAACAACCCAAACTTAATTATGACCGAAGTTTGATAACACACATTCCTTAATCAAACGTTAAGAAAAATTAACTGTTTC----------------
Ntennessensis_IndianCave_N052 ATCAAGAATAGTTTCAAAAACAAAATTTTGTTGGATATTTTTGACAGACATACCAACTGGTATGTTTTTCTCCGAGGATATGGAGCTAGCACGACCCAGGGAAAGTTTGGGTATGCGATGAAAGGCGGCAGCAAAGCACTGTAACAGTTTAACTACCTACAAATACAAAAACAAATAAAAAATTATGTAAACTTACATGTATATAGATCAAGTTCATAATAATCAAACTATTTATGATAAAAAAAGTACATAAGGAATGTAAGAGACTTTACTGTCACATAAAATA-------------------------------------------------------------------------------------------------------------------------------------------------------------------------------------------------------AATTTAGAAGAATCATATCCACAAACTATATTACTAATGAAAGTAGGTTTTAAAATAACATAGGTACCACTTACTGTTTCGGGACTATCACATTTGAAAATGTGGCAATGAAATATTGAAGTTTCAGCTGTCTCTCCATGACTGCAGGCAAATGCGAAACATTCTTTTTCAGATGTTTCTGGCCGTCCACGAGCACAAAACAAAATGCAGTGGATCAGAAAACTAGCTATTTCATTTGAGCCATCTGAGTCCAATAAGCTGTAAGAAAACCCCAATTCATGCTTTATTGATATAAAAATTTAATACTTATAC------------------------------------TAGTCAAAGTCTCTTACTCTACGTAGATCTTGCGAAATGATTGACTGCAATTGACAAATTTGTGACGCAACAAAGAGAATTCGTTCCGTTAGATTTTGTTCTGTCTAGGTTAACTTATTATTTAATACAGAGTAATAATCCATTATATGATAGATAGAACTGTTGCTGATAAAACATGAACCTCCCTTCGAAAAGAATCAATGAAATTTGTTAAAAAACTATATTTTATTAAAACATTTTTTGTTGCAATTCTTGAAATATATGGCATGCTTGGTGGGGTACCATAATATTTACTTGGCCAATTGTAGCCACTTAAACTTAATTAATACCTGTTTGTGCAGTGTTCCCAATTGCATAAAACTAAACTTAATTATGACCTAAGTTTGTTAACACATATTTCTTAATCAATTGTTAAGAAAAATTAACTGTTTCAATTATCCTTCACATT
Ntennessensis_LittleStony_N645 ATCAAGAATAGTTTCAAAAACAAAATTCTGTTGGATATTTTTGACAGACATACCAACTGGTATGTTTTTCTCCGAGGATATGGAGCTAGCACGACCCAGGGAAAGTTTGGGTATGCGATGAAAGGCGGCAGCAAAGCACTGTAACAGTTTAACTACCTACAAATACAAAAACAAATAAAAAATTATGTAAACTTACATCTATATAGATCAAGTTCATAATGATCAAACTATTTATGATAAAAAAAGTACATAAGGAATGTAAGAGACTTTACTGTCACATAAAATA-------------------------------------------------------------------------------------------------------------------------------------------------------------------------------------------------------AATTTAGAAGAATCATATCCACAAACTATATTACTAATGAAAGTAGGTTTTAAAATAACATAGGTACCACTTACTGTTTCGGGGCTGTCACATTTGAAAATGTGGCAATGAAATATTGAAGTTTCAGCTGTCTCTCCATGACTGCAGGCAAATGCGAAACATTCTTTTTCAGATGTTTCTGGCCGTCCACGAGCACAAAACAAAATGCAGTGGATCAGAAAACTAGCTATTTCATTTGAGCCATCTGAGTCCAATAAGCTGTAAGAAAACCCAAATTCATGCTTTATTGATATAAAA-TTTAATACTTATACTAGTCCAATTTTCGATAAACTAGAGCAATGCCGATGTAGTCAAAGTCTCTTACTCTGCGTAGACCTTGCGAAATGATTGACTGCAATCGAAAAATTTGTGACGCAACAAAGAGAATTCATTCAGTTAGATTTTGTTCTGTCTATGTTAACTCATTATTTAATACAGAGTAATAATCCATTATATGATAGATAGAACTGTTGCTGATAAAACATGAACCTCCCTTCGAAAAGAATCAATGAAAATTGTTAAAAAACTATATTTTATTAAAACATTTTTTGTTGCAATTCTTGAAATATATGGCATGCTTGGTGGG--------------------------------------------------------------------------------------------------------------------------------------------------------------------------
Ntennessensis_Watauga_N1046 ATCAAGAATAGTTTCAAAAACAAAATTCTGTTGGATATTTTTGACAGACATACCAACTGGTATGTTTTTCTCCGAGGATATGGAGCTAGCACGACCCAGGGAAAGTTTGGGTATGCGATGAAAGGCGGCAGCAAAGCACTGTAACAGTTTAACTACCTACAAATACAAAAACAAATAAAAAATTATGTAAACTTACATGTATATAGATCAAGTTCATAATGATCAAACTATTTATGATAAAAAAAGTACATAAGGAACGAAAGATAGTTTACTGTAAAATA------------------------------------------------------------------------------------------------------------------------------------------------------------------------------------------------------------AATTTAGAAGAATCATATCCACAAACTATATTACTCATGAAAGTAGGTTTTAAAATAACATAGGTACCACTTACTGTTTCGGGACTATCACATTTAAAAATGTGACAATGAAATATCGAAGTTTCAGCTGTCTCTCCATGACTGCAGGCAAATGCGAAACATTCTTTTTCAGATGTTTCTGGCCGTCCACGAGCACAAAACAAAATGCAGTGGATCAGAAAACTAGCTATTTCATTTGAGCCATCTGAGTCCAATAAGCTGTAAGAAAATCCCAAATCATGCTTTATTGATATAAAAATTTAATACTTATACTTGTCCAATTTTCGATAAACTAGAGCAATGCCTATGTAGTCAAAGTCTCTTAGTCTGTGTAGACCTTGCGAAATGATTGACTGTAATCAATAAATTTGTGACGCAACAAAGAGAATTCATTCAGTTAGATTTTGTTCTGTCTAGGTTAACTTATTATTTAATACAGAGTAATAATTCATTATATGATAGATAGAACTGTTGCTGATAAAACATGAACCTCCCTTCGAAAAGAATCAATGAAATTTGTTAAATAACTATATTTTATTAAAACATTTTTTGTTGCAATTCTTAAAAT---------------------------------------------------------------------------------------------------------------------------------------------------------------------------------------------
