# Supplementary material for: ﻿New species in old mountains: integrative taxonomy reveals ten new species and extensive short-range endemism in Nesticus spiders (Araneae, Nesticidae) from the southern Appalachian Mountains
Source: Zookeys. 2023 Feb 3;1145:1–130. doi: 10.3897/zookeys.1145.96724 (PMC10208238; doi:10.3897/zookeys.1145.96724)
Supplement: Supplementary material 4 — Input alignments, analysis log files, and output tree files [file zookeys-1145-001_article-96724__-s004.zip › uce-200675 (modified).phy]

 79 662
Nesticus_Japan_G2153 -----------TTTTAGGAATGTCATAATCATGTTAAGAGCGGTCTTGTTCCATCCAAAGAGCAGCTTTTTGGACCATATGAGGTATTGTGATGATTATACACTTTAAGAATATTGTATTGCTGTTTTAATATTTAACTTAAGTAGAATGGTAAGAAATATGTTGATAGAAAAATTGTCAGTTTAACAATGTTTCATAACATTATAT-----G---------AATT---------TACTTTTAGGGAATGGATAGTGAAGATGAATTTTTAATGAAGGCTAATAGTGATATTGCTCAAATTTGTGGTGCTCTCATAGTTCTTTGGCAAAAGTTTCTAGAGATAGTAATTGGTAGAGAAAAAGTGCGTCAACATTTATCTCGTCAAAGGCATTTTCAGCGGGTGAAGAGATTTTCAGAAGCTTTTTTTATCATTGAAAGAACTAGGGATTCTGTTTTAGCTCCCTGTGATTGCAGGTAAATTGAGTAAT-TGCTTTATTACACCCATCATTTATCTACTTTT------------TTTCAATATATAGTATGATTTGTTATC-----------AAAACACT----------TTCCCAAT-----ATTTATTATTAACCCTTGACA-----------------------------------TACA
Nsilvestrii_Hellgate_N1108 TTTTGATATTGTACTAAAAAAGTGGCGAACATAAAAAAAATTGCTTCAATTGGTTGACAAAAACACTTCTTGGTGCATACAAAAAGTTGAAATTAGTGGGAAATTCTGAATTGACTACTTTGGGTCATAACTTTTATCTCATATGACAATATGACCAATGAAGTTTTGTAAAGAACTTTTATTTCAAAATGTCATAAAAGTTCATCTTTTTTTCTCCAGTGAACTTAATGTTTTTTTCTTTTAGGGAATGGATTGTGAAGATGAATTTTTGATGAAAGCTAATAGTGATATTGCTCAAATTTGTGGTGCTCTAATAGTCCTTTGGCAAAAGTTTTTAGAAATAGTAATTGGGAGAGAAAAAGTACGGCAACATTTATCTCGTCAAAGGCATTTTCAGCGAGTAAAGCGTTTCTCAGAAGCTTTTTTTATTATTGAAAGAACTAGAGATTCTGTCTTAGCTCCATGTGATTGCAGGTAATTCAAGTAATGTCTGCTACACTCATCCCCAATTTTTCA-TTTTGGTTTTAATTAATATATATATATAGTGCTGTCTGTAATGTGGGACCAAAGAAAATATT--------GTCTACAGGTTTA----TTTTTATTGACAGT--------------------------------------ATTATA
Nbarri_Bishop_N1072 -------------------------------------------------------------------------------------------------------------------TAGTTTAAATTAAAATCTTTATCATAAATGACAAAGTGATTATTGCAATAATGTAAAAAAAGTTAATTTAATAATGTCACATAAATTTATTTTTATAGCTCCAGTAAAATTGGTCTTTTTTTCATTAAGGGAATGGACTGTGAAGACGAATTTTTGATGAAAGCTAATAGTGACATTGCTCAAATTTGTGGTGCTCTCATAGTTCTTTGGCAAGAGTTTCTAGAAATAGTAATTGGGAGAGAAAAAGTACGGCAACATTTATCTCGTCAAAGGCATTTTCAGCGAGTAAAACGTTTTTCAGAAGCTTTTTTTATTATTGAAAGAACTAGAGATTCTGTTCTAACTCCAT------------------------------------------------------------------------------------------------------------------------------------------------------------------------------------------------------
Nbarri_LostCoveCave_N0065 --TTTTGATTTTTATAGGAATGTCATAAACATGTAAAGAGTGGTCTTGTTCCATCCAAAGAGCAGCTTTTCGGTCCATATGAGGTACTGTCATGATTAGGCATTTTGAAACTGTTTAGTTTAAATTAAAATCTTTATCATAAATGACAAAGTGATTATTGCAATAATGTAAAAAAAGTTAATTTAATAATGTCACATAAATTTATTTTTATAGCTCCAGTAAAATTGGTCTTTTTTTCATTAAGGGAATGGACTGTGAAGACGAATTTTTGATGAAAGCTAATAGTGACATTGCTCAAATTTGTGGTGCTCTCATAGTTCTTTGGCAAGAGTTTCTAGAAATAGTAATTGGGAGAGAAAAAGTACGGCAACATTTATCTCGTCAAAGGCATTTTCAGCGAGTAAAACGTTTTTCAGAAGCTTTTTTTATTATTGAAAGAACTAGAGATTCTGTTCTAGCTCCATGTGATTGCAGGTAATTTAATGAATACATATTGTCCTGATAAACTTTTATTTAGTTTTGATATTAATTAATTTCTAAATATAGTATTATTTGCTTTGTTTATCTAAATAAAATATTTACATGATTCTTTCAATTTGATAATTTCTGGTTGAAAGTTAACAAAACCTAAATTTTAAAATTATATCC---CGACAATTGTA
Nbarri_eyed_ClayCave_G2082 TTTTTTGATTTCTATAGGAATGTCATAAACATGTAAAGAGTGGTCTTGTTCCATCCAAAGAGCAGCTTTTCGGTCCATATGAGGTACTGTGATGATTATGCATTTTGAAACTGTTTAGTTTAAATTAAAATCTTTATTATAAATGACAAAGTGATTATTGCAATAATGTAAAAAAAGTTAATTTAATAATGTCACATAAATTTATTTTTATAGCTCCAGTAAAATTGGTCTTTTTTTCATTCAGGGAATGGACTGTGAAGATGAATTTTTGATGAAAGCTAATAGTGACATTGCTCAAATTTGTGGTGCTCTCATAGTTCTTTGGCAAGAGTTTCTAGAAATAGTAATTGGGAGAGAAAAAGTACGGCAACATTTATCTCGTCAAAGGCATTTTCAGCGAGTAAAACGTTTTTCAGAAGCTTTTTTTATCATTGAAAGAACTAGAGATTCTGTCCTAGCTCCATGTGATTGCAGGTAATTTAATGAATACATATTGTCCTGTTAAACTTTTATTTAGTTTTGATATGAATTAATTTCGAAATGTAGTATTATTTGTAGTATTTATTTAAATAAAATATTTACATGATTCTTTCAAATTGATAATTTCTGGTTAAAAGTTAACAAAACCTAAATTTTAAAATTATA-----------------
Nbarrowsi_Gregorys_N270 -----------------------------------------------------------------CTTTTCGGTCCATATGAGGTACTGTCATGATTAGGCATTTTGAAACTGTTTAGTTTAAATTAAAATCTTTATCATAAATGACAAAGTGATTATTGCAATAATGTAAAAAAAGTTAATTTAATAATGTCACATAAATTTATTTTTATAGCTCCAGTAAAATTGGTCTTTTTTTCATTCAGGGAATGGACTGTGAAGATGAATTTTTGATGAAAGCTAATAGTGACATTGCTCAAATTTGTGGTGCTCTCATAGTTCTTTGGCAAGAGTTTCTAGAAATAGTAATTGGGAGAGAAAAAGTGCGGCAACATTTATCTCGTCAAAGGCATTTTC---------------------------------------------------------------------------------------------------------------------------------------------------------------------------------------------------------------------------------------------------------------------------
Nbishopi_DryFalls_N150 ----------------------TCATAAACATGTAAAGAGTGGTCTTGTTCCATCCAAAGAGCAGCTTTTCGGTCCATATGAGGTACTGTCATGATTAGGCATTTTGAAACTGTTTAGTTTAAATTAAAATCTTTACCATAAATGAC--AGTGATTATTGCAATAATGTAAAAAAAATTAATTTAATAATGTCACATAAATTTATTTTTATAGCTCCAGTAAAATTGGTCTTTTTTTCATTCAGGGAATGGACTGTGAAGATGAATTTTTGATGAAAGCTAATAGTGACATTGCTCAAATTTGTGGTGCTCTCATAGTTCTTTGGCAAGAATTTCTAGAAATAGTAATTGGGAGAGAAAAAGTACGGCAACATTTATCTCGTCAAAGGCATTTTCAGCGAGTAAAACGTTTTTCAGAAGCTTTTTTTATTATTGAAAGAACTAGAGATTCTGTTCTAGCTCCATGTGATTGCAGGTAATTTAATGAATACATATTGTCCTGCTAAACTTTTATTTAGTTTTGATATTAATTAATTTCTAAATATAGTATTATTTGCTTTGTTTATCTAAATAAAATATTTACATGATTCTTTCAAAATGATAATTTTTGGTTGAAAGTTAACAAAACCTAAATTTTAAAATTATATCCATATGACAATTG--
Nbishopi_PoleCr_Chattooga_N885 -------------------------------------------TCTTGTTCCATCCAAAGAGCAGCTTTTCGGTCCATATGAGGTACTGTCATGATTAGGCATTTTGAAACTGTTTAGTTTAAATTAAAATCTTTACCATAAATGAC--AGTGATTATTGCAATAATGTAAAAAAAATTAATTTAATAATGTCACATAAATTTATTTTTATAGCTCCAGTAAAATTGGTCTTTTTTTCATTCAGGGAATGGACTGTGAAGATGAATTTTTGATGAAAGCTAATAGTGACATTGCTCAAATTTGTGGTGCTCTCATAGTTCTTTGGCAAGAATTTCTAGAAATAGTAATTGGGAGAGAAAAAGTACGGCAACATTTATCTCGTCAAAGGCATTTTCAGCGAGTAAAACGTTTTTCAGAAGCTTTTTTTATTATTGAAAGAACTAGAGATTCTGTTCTAGCTCCATGTGATTGCAGGTAATTTAATGAATACATATTGTCCTGCTAAACTTTTATTTAGTTTTGATATTAATTAATTTCTAAATATAGTATTATTTGCTTT-------------------------------------------------------------------------------------------------------
Nbishopi_StandingIndian_N131 TTTTTTGTTTTTTATAGGAATGTCATAAACATGTAAAGAGTGGTCTTGTTCCATCCAAAGAGCAGCTTTTCGGTCCATATGAGGTACTGTCATGATTAGGCATTTTGAAACTGTTTAGTTTAAATTAAAATCTTTACCATAAATGAC--AGTGATTATTGCAATAATGTAAAAAAAATTAATTTAATAATGTCACATAAATTTATTTTTATAGCTCCAGTAAAATTGGTCTTTTTTTCATTCAGGGAATGGACTGTGAAGATGAATTTTTGATGAAAGCTAATAGTGACATTGCTCAAATTTGTGGTGCTCTCATAGTTCTTTGGCAAGAATTTCTAGAAATAGTAATTGGGAGAGAAAAAGTACGGCAACATTTATCTCGTCAAAGGCATTTTCAGCGAGTAAAACGTTTTTCAGAAGCTTTTTTTATTATTGAAAGAACTAGAGATTCTGTTCTAGCTCCATGTGATTGCAGGTAATTTAATGAATACATATTGTCCTGCTAAACTTTTATTTAGTTTTGATATTAATTAATTTCTAAATATAGTATTATTTGCTTTGTTTATCTAAATAAAATATTTACATGATTCTTTCAAAATGATAATTTTTGGTTGAAAGTTAACAAAACCTAAATTTTAAAATTATATCCATATGACAATTGTA
Nbrimleyi_NewberryCr_N984 ------------------------------------------------------------------------------------------------TAGGCATTTTGATATTGTTTAGTTTAAGTTAAAATCTTTATCATAAATGACAAAGTGATGATTGCAATAATGTAAAAAAAGTTAATTTAATAATGTCACATAAATTTATTTTTATAGCTCCAGTAAAATTTGTCTTTTTTTCATTCAGGGAATGGACTGTGAAGATGAATTTTTGATGAAAGCTAATAGTGACATTGCTCAAATTTGTGGTGCTCTCATAGTTCTTTGGCAAGAGTTTCTAGAAATAGTAATTGGGAGAGAGAAAGTACGGCAACATTTATCTCGTCAAAGGCATTTTCAGCGAGTAAAACGTTTTTCAGAAGCTTTTTTTATCATTGAAAGAACTAGAGATTCTGTTCTAGCTCCATGTGATTGCAGGTAATTTAATGAATACATATTGTCCTGCTAAACTTTTATTTAGTTTTGATATTAATTAATTTCTAAATGTAGTATTATTTGCTTTGTTTATCTAAA-AAAATATTTACATGATTCTTTCAAATTGATAATTTCTGGTTGAAAGTTTACAAAACCTAAA------------------------------
Nbrimleyi_RumblingBald_N241 -----------------------------------------GGTCTTGTTCCATCCAAAGAGCAGCTTTTCGGTCCATATGAGGTACTGTGATGATTAGGCATTTTGATACTGTTTAGTTTAAGTTAAAATCTTTATCATAAATGACAAAGTGATGATTGCAATAATGTAAAAAAAGTTAATTTAATAATGTCACATAAATTTATTTTTATAGCTCCAGTAAAATTTGTCTGTTTTTCATTCAGGGAATGGACTGTGAAGATGAATTTTTGATGAAAGCTAATAGTGACATTGCTCAAATTTGTGGTGCTCTCATAGTTCTTTGGCAAGAGTTTCTAGAAATAGTAATTGGGAGAGAGAAAGTACGGCAACATTTATCTCGTCAAAGGCATTTTCAGCGAGTAAAACGTTTTTCAGAAGCTTTTTTTATCATTGAAAGAACTAGAGATTCTGTTCTAGCTCCATGTGATTGCAGGTAATTTAATGAATACATATTGTCCTGCTAAACTTTTATTTAGT------------------------------------------------------------------------------------------------------------------------------------------------
Ncanei_Egypt_N958 --------------------------------------------------------------------------------------------------------------------------------------------------------------------------------------------------------------------------------------------------AGGGAATGGACTGTGAAGATGAATTTTTGATGAAAGCTAATAGTGACATTGCTCAAATTTGTGGTGCTCTCATAGTTCTTTGGCAAGAGTTTCTAGAAATAGTAATTGGGAGAGAAAAAGTACGGCAACATTTATCTCGTCAAAGGCATTTTCAGCGAGTAAAACGTTTTTCAGAAGCTTTTTTTATCATTGAAAGAACTAGAGATTCTGTTCTAGCTCCATGTGATTGCAGG------------TACATATTGTCCTGCTAAACTTTTATTTAGTTTTGATATTAATTAATTTCTAAATGTAGTATTATTTGCTTTGTTTATCTAAATAAAATA-------------------------------------------------------------------------------------
Ncarolinensis_Grandfather_N218 --------------------------------------------------------------------------------GAGGTACTGTGATGATTAGGCGTTTTGAAACTGTTTAGTTTAAATTAAAATCTTTATCATAAATGACAAAGTGATTATTGCAATAATGTAAAAAAAAAAAATTTAATAATGTCACATAAATTTATTTTTATAGCTCCAGTAAAATTGGTCTTTTTTTCATTCAGGGAATGGACTGTGAAGATGAATTTTTGATGAAAGCTAATAGTGACATTGCTCAAATTTGTGGTGCTCTCATAGTTCTTTGGCAAGAGTTTCTAGAAATAGTAATTGGGAGAGAAAAAGTACGGCAACATTTATCTCGTCAAAGGCATTTTCAGCGAGTAAAACGTTTTTCAGAAGCTTTTTTTATCATTGAAAGAACTAGAGATTCTGTCCTAGCTCCATGTGATTGCAGGTAATTTAATGAATACATATTGTCCTGCTAAACTTTTATTTAGTTTTGATATTAATTAATTTCTAAATGTAGTATTATTTGCTTTGTTTATCTAAATAAAATATTTACATGATTCTTTCAAATTGATAATTTCTGGTTGAAAGT-AACAAAACCTAAATTTTGAAATTATATCCATACAACAATTGTA
Ncarteri_English_N031 TTTTTTGATTTTTATAGGAATGTCATAAACATGTAAAGAGTGGTCTTGTTCCATCCAAAGAACAGCTTTTCGGCCCATATGAGGTACTGTCATTATTAGGCATTTTGAAACTGTTTAGTTTAAATTAAAATCTTTACCATAAATGACAAAGTGATTATTGCAATAATGTAAAAAAAGGTAATTTAATAATGTCACATAAATTTATTTTTATAGCTCCAGTAAAATTGATCTTTTTTTCATTCAGGGAATGGACTGTGAAGATGAATTTTTGATGAAAGCTAATAGTGACATTGCTCAAATTTGTGGTGCTCTCATAGTTCTTTGGCAAGAATTTCTAGAAATAGTAATTGGGAGAGAAAAAGTACGGCAACATTTATCTCGTCAAAGGCATTTTCAGCGAGTAAAACGTTTTTCAGAAGCTTTTTTTATTATTGAAAGAACTAGAGATTCTGTTCTAGCTCCATGTGATTGCAGGTAATTTAATGAATACATATTGTCCTGCTAAACCTTTATTTAGTTTTGATATTAATTAATTTCTATTTATAGTATTATTTGCTTTGTTTATCAAAATGAAATATTTACATGATTCTTTCAAATTGATAATTTTTGATTGAAAGTTAACAAAACCTAAATTTTAAAATTATATCCATATAACAATTGTA
Ncarteri_LaurelCave_nearTYPE_N0296 -----------------------------------------------------------------------------------------------------ATTTTGAAACTGTTTAGTTTAAATTAAAATCTTTACCATAAATGACAAAGTGATTATTGCAATAATGTAAAAAAAGGTAATTTAATAATGTCACATAAATTTATTTTTATAGCTTCAGTAAAATGGGTCTTTTTTTCATTCAGGGAATGGACTGTGAAGATGAATTTTTGATGAAAGCTAATAGTGACATTGCTCAAATTTGTGGTGCTCTCATAGTTCTTTGGCAAGAATTTCTAGAAATAGTAATTGGGAGAGAAAAAGTACGGCAGCATTTATCTCGTCAAAGGCATTTTCAGCGAGTAAAACGTTTTTCAGAAGCTTTTTTTATTATTGAAAGAACTAGAGATTCTGTTCTAGCTCCATGTGATTGCAGGTAATTTAATGAATACATATTGTCCTGCTAAACCTTTATTTGGTTTTGATATTAATTAATTTTTATTTATAATA-------------------------------------------TCAAATTA---------------------------------------------------------------
Ncarteri_PilotMtn_G2185 TTTTTTGATTTTTATAGGAATGTCATAAACATGTAAAGAGTGGTCTTGTTCCATCCAAAGAGCAGCTTTTCGGTCCATATGAGGTACTGTCATGATTAGGCATTTTGAAACTGTTTAGTTTAAATTAAAATTTTTACCATAAATGACAAAGCGATTATTGCAATAATGTAAAAAAAGGTAATTTAATAATGTCACATAAATTTATTTTTATAGCTCCAGTAAAATTGGTC-TTTTTTCATTCAGGGAATGGACTGTGAAGATGAATTTTTGATGAAAGCTAATAGTGACATTGCTCAAATTTGTGGTGCTCTCATAGTTCTTTGGCAAGAATTTCTAGAAATAGTAATTGGGAGAGAAAAAGTACGGCAACATTTATCTCGTCAAAGGCATTTTCAGCGAGTAAAACGTTTTTCAGAAGCTTTTTTTATTATTGAGAGAACTAGAGATTCTGTTCTAGCTCCATGTGATTGCAGGTAATTTAATGAATACATATTGTCCTGCTAAACCTTTATTTAGTTTTGATATTAATTTCTTTATTAATATAGTATTATTTGTTTTGTTTATCTAAATAAAATATTTACATGATTCTTTCAAATTGATAATGTTTGATTGAAAGTTAACAAAACCTAAATTTTAAAATTATATCCATATGACAATTGTA
Ncarteri_Pitchfork_N363 ------------------------------------------------------------------------------------------------TAGGCATTTTGAAACTGATTAGTTTAAATTAAAATCTTTACCATAAATGACAAAGTGATTATTGCAATAATGTAAAAAAAGGTAATTTAATAATGTCACATAAATTTATTTTTATAGCTCCAGTAAAATTGGTCTTTTTTTCATTCAGGGAATGGACTGTGAAGATGAATTTTTGATGAAAGCTAATAGTGACATTGCTCAAATTTGTGGTGCTCTCATAGTTCTTTGGCAAGAATTTCTAGAAATAGTAATTGGGAGAGAAAAAGTACGGCAACATTTATCTCGTCAAAGGCATTTTCAGCGAGTAAAACGTTTTTCAGAAGCTTTTTTTATTATTGAAAGAACTAGAGATTCTGTTCTAGCTCCATGTGATTGCAGGTAATTTAATGAATACATATTGTCCTGCTAAACCTTTATTTAGTTTTGATATTAATTAATTTCTATTTATAGTATTATTTGCTTTGTTTATCTAAATAAAATATTTACATGATTCTTTCAAATTGATAATTTT-------------------------------------------------------
Ncarteri_WeberCty_N1044 TTTTTTGATTTTTATAGGAATGTCATAAACATGTAAAGAGTGGTCTTGTTCCATCCAAAGAACAGCTTTTCGGTCCATATGAGGTACTGTCATGATTAGGCATTTTGAAACTGTTTAGTTTAAATTAAAATCTTTACCATAAATGACAAAGTGATTATTGCAATAATGTAAAAAAAGGTAATTTAATAATGTCACATAAATTTATTTTTATAGCTCCAGTAAAATTGGTATTTTTTTCATTCAGGGAATGGACTGTGAAGATGAATTTTTGATTAAAGCTAATAGTGACATTGCTCAAATTTGTGGTGCTCTCATAGTTCTTTGGCAAGAATTTCTAGAAATAGTAATTGGGAGAGAAAAAGTACGGCAACATTTATCTCGTCAAAGGCATTTTCAGCGAGTAAAACGTTTTTCAGAAGCTTTTTTTATTATTGAAAGAACTAGAGATTCTGTTCTAGCTCCATGTGATTGCAGGTAATTTAATGAATACATATTGTCCTCCTAAACCTTTATTTAGTTTTGATATTAATTAATTTGTATTTATAGTATTATTTGCTTTGTTTATCAAAATGAAATATTTACATGATTCTTTCAAATTGATAATTTTTGATTGAAAGTTAACAAAACCTAAATTTTAAAATTATATCCATATGACAATTGTA
Ncarteri_div__RainbowCave_G2089 TTTTTTGTCTTCTATAGGAATGTCATAAACATGTAAAGAGTGGTCTTGTTCCATCCAAAGAGCAGCTTTTTGGTCCATATGAGGTACTGTGATGATTAGGCATTTTGAGACTGTTTAATTTAATTAATTTTTTTTATCATAAATGATAAAGTGATTATTTCAATAATGTAATTTTTTTTAATTAAATAGTGTCACATAAATTTATTTTCATAGCCTGAGTAAAATTGGTCTTTTTTTCATTCAGGGAATGGACTGTGAAGATGAATTTTTGATGAAAGCTAATAGTGACATTGCTCAAATTTGTGGTGCTCTCATAGTTCTTTGGCAAGAGTTTCTAGAAATAGTAATTGGAAGAGAAAAAGTACGGCAACATTTATCTCGTCAAAGGCATTTTCAGAGAGTAAAACGTTTTTCAGAAGCTTTTTTTATTATTGAAAGAACTAGAGATTCTGTTTTAGCTCCGTGTGATTGCAGGTAAATTAACAAATATATATCGTCCAACTAAACCTTTATTTAGTTTTGATTCCAATTAATTTCTAAATATATTATTATTTACTTTGTTTATCTATAT-AAATATTTACATGATTCTTTCAAATTGATAATTTCTGGTTGAAAGTTAACAAAACCTAAATTTTAAAATTATATCCATATG---------
Ncherokee_BallhootScar_N193 ------------------------------------------------------------------------------------------------------------------------------------------------------------------------------------------TAATGTCACATAAATTTATTTTTATAGCTCCAGTAAAATTGGTCTTTTTTTCATTCAGGGAATGGACTGTGAAGATGAATTTTTGATGAAAGCTAATAGTGACATTGCTCAAATTTGTGGTGCTCTCATAGTTCTTTGGCAAGAGTTTCTAGAAATAGTAATTGGGAGAGAAAAAGTACGGCAACATTTATCTCGTCAAAGGCATTTTCAGCGAGTAAAACGTTTTTCAGAAGCTTTTTTTATCATTGAAAGAACTAGAGATTCTGTCCTAGCTCCATGTGATTGCAGGTAATTTAATGAATACATATTGTCCTGCTAAACTTTTATTTAGTTTTGATATTAATTAATTTCTAAATGTAGTATTATTTGCTTTGTTTATCTAAATAAAATATTTACGTGATTCTTTCAAATTGATAATTTCTGGTTGAAAGTTAAGAAAACATAGATTTTAAAATTATATCCATACAACAATTGTA
Ncherokee_SIndianCrk_N681 ------------------------------------------------------------------------------------------------------------------------------------------------------------------------------------------------------------------------CAGTAAAATTGGTCTTTTTTTCATTCAGGGAATGGACTGTGAAGATGAATTTTTGATGAAAGCTAATAGTGACATTGCTCAAATTTGTGGTGCTCTCATAGTTCTTTGGCAAGAGTTTCTAGAAATAGTAATTGGGAGAGAAAAAGTACGGCAACATTTATCTCGTCAAAGGCATTTTCAGCGAGTAAAACGTTTTTCAGAAGCTTTTTTTATCATTGAAAGAACTAGAGATTCTGTCCTAGCTCCATGTGATTGCAGGTAATTTAATGAATACATATTGTCCTGCTAAACTTTTATTTAGTTTTGATATTAATTAATTTCTAAATGTAGTATTATTTGCTTTGTTTATCTAAATAAAATATTTACATGATTCTTTCA--------------------------------------------------------------------
Ncooperi_BeaverCrk_N1002 ---------------------------------------------------------------------------------------------GATTAGGCATTTTGAAACTGTTTAGTTTAAATTAAAATCTTTACCATAAATGAC--AGTGATTATTGCAATAATGTAAAAAAAATTAATTTAATAATGTCACATAAATTTATTTTTATAGCTCCAGTAAAATTGGTCTTTTTTTCATTCAGGGAATGGACTGTGAAGATGAATTTTTGATGAAAGCTAATAGTGACATTGCTCAAATTTGTGGTGCTCTCATAGTTCTTTGGCAAGAATTTCTAGAAATAGTAATTGGGAGAGAAAAAGTACGGCAACATTTATCTCGTCAAAGGCATTTTCAGCGAGTGAAACGTTTTTCAGAAGCTTTTTTTATTATTGAAAGAACTAGAGATTCTGTTCTAGCTCCATGTGATTGCAGGTAATTTAATGAATACATATTGTCCTGCTAAACTTTTATTTAGTTTTGATATTAATTAATTTCTAAATATAGTATTATTTGCTTTGTTTATCTAAATAAAATATTTACATGATTCTTTCAAATGGATAA-----------------------------------------------------------
Ncooperi_BrasstBald_N824 TTTTTTGTTTTTTATAGGAATGTCATAAACATGTAAAGAGTGGTCTTGTTCCATCCAAAGAGCAGCTTTTCGGTCCATATGAGGTACTGTCATGATTAGGAATTTTGAAACTGTTTAGTTTAAATTAAAATCTTTACCATAAATGAC--AGTGATTATTGCAATAATGTAAAAAAAATTAATTTAATAATGTCACATAAATTTATTTTTATAGCTCCAGTAAAATTGGTCTTTTTTTCATTCAGGGAATGGACTGTGAAGATGAATTTTTGATGAAAGCTAATAGTGACATTGCTCAAATTTGTGGTGCTCTCATAGTTCTTTGGCAAGAATTTCTAGAAATAGTAATTGGGAGAGAAAAAGTACGGCAACATTTATCTCGTCAAAGGCATTTTCAGCGAGTAAAACGTTTTTCAGAAGCTTTTTTTATTATTGAAAGAACTAGAGATTCTGTTCTAGCTCCATGTGATTGCAGGTAATTTAATGAATACATATTGTCCTGCTAAACTTTTATTTAGTTTTGATATTAATTAATTTATAAATATAGTATTATTTGCTTTGTTTATCTAAATAAAATATTTACATGATTCTTTCAAATGGATAATTTTTGGTTGAAAGTTAACAAAACCTAAATTTTAAAATTATATCCATATGACAATTGTA
Ncooperi_CheoahDam_N1122 TTTTTTGTTTTTTATAGGAATGTCATAAACATGTAAAGAGTGGTCTTGTTCCATCCAAAGAGCAGCTTTTCGGTCCATATGAGGTACTGTCATGATTAGGCATTTTGAAACTGTTTAGTTTAAATTAAAATCTTTACCATAAATGAC--AGTGATTATTGCAATAATGTAAAAAAAATTAATTTAATAATGTCACATAAATTTATTTTTATAGCTCCAGTAAAATTGGTCTTTTTTTCATTCAGGGAATGGACTGTGAAGATGAATTTTTGATGAAAGCTAATAGTGACATTGCTCAAATTTGTGGTGCTCTCATAGTTCTTTGGCAAGAATTTCTAGAAATAGTAATTGGGAGAGAAAAAGTACGGCAACATTTATCTCGTCAAAGGCATTTTCAGCGAGTAAAACGTTTTTCAGAAGCTTTTTTTATTATTGAAAGAACTAGAGATTCTGTTCTAGCTCCATGTGATTGCAGGTAATTTAATGAATACATATTGTCCTGCTAATCTTTTATTTAGTTTTGATATTAATTAATTTCTAAATATAGTATTATTTGCTTTGTTTATCTAAATAAAATATTTACATGATTCTTTCAAATTGATAATTTTTGGTTGAAAGTTAACGAAACCTAAATTTTAAAATTATATCCATATGACAATTGTA
Ncooperi_NantRiverGorge_N682 --------TTTTTATAGGAATGTCATAAACATGTAAAGAGTGGTCTTGTTCCATCCAAAGAGCAGCTTTTCGGTCCATATGAGGTACTGTCATGATTAGGCATTTTGAAACTGTTTAGTTTAAATTAAAATCTTTACCATAAATGAC--AGTGATTATTGCAATAATGTAAAAAAAATTAATTTAATAATGTCACATAAATTTATTTTTATAGTTCCAGTAAAATTGGTCTTTTTTTCATTCAGGGAATGGACTGTGAAGATGAATTTTTGATGAAAGCTAATAGTGACATTGCTCAAATTTGTGGTGCTCTCATAGTTCTTTGGCAAGAATTTCTAGAAATAGTAATTGGGAGAGAAAAAGTACGGCAACATTTATCTCGTCAAAGGCATTTTCAGCGAGTAAAACGTTTTTCAGAAGCTTTTTTTATTATTGAAAGAACTAGAGATTCTGTTCTAGCTCCATGTGATTGCAGGTAATTTAATGAATACATATTGTCCTGCTAAACTTTTATTTAGTTTTGATATTAATTAATTTCTAAATATAGTATTATTTGCTTTGTTTATCTAAATAAAATATTTACATGATTCTTTCAAATGGATAATTTTTGGTTGAAAGTTAACAAAACCTAAATTTTAAAATTATATCCATATGACAATTGTA
Ncooperi_RockCrRoad_N1160 TTTTTTGTTTTTTATAGGAATGTCATAAACATGTAAAGAGTGGTCTTGTTCCATCCAAAGAGCAGCTTTTCGGTCCATATGAGGTACTGTCATGATTAGGCATTTTGAAACTGTTTAGTTTAAATTAAAATCTTTACCATAAATGAC--AGTGATTATTGCAATAATGTAAAAAAAATTAATTTAATAATGTCACATACATTTATTTTTATAGCTCCAGTAAAATTGGTCTTTTTTTCATTCAGGGAATGGACTGTGAAGATGAATTTTTGATGAAAGCTAATAGTGACATTGCTCAAATTTGTGGTGCTCTCATAGTTCTTTGGCAAGAATTTCTAGAAATAGTAATTGGGAGAGAAAAAGTACGGCAACATTTATCTCGTCAAAGGCATTTTCAGCGAGTAAAACGTTTTTCAGAAGCTTTTTTTATTATTGAAAGAACTAGAGATTCTGTTCTAGCTCCATGTGATTGCAGGTAATTTAATGAATACATATTGTCCTGCTAATCTTTTATTTAGTTTTGATATTAATTAATTTCTAAATATAGTATTATTTGCTTTGTTTATCTAAATAAAATATTTACATGATTCTTTCAAATTGATAATTTTTGGTTGAAAGTTAACAAAACCTAAATTTTAAAATTATATCCATATGACAATTGTA
Ncoylei_Apalachia_N1195 ------------------------ATAAACATGTAAAGAGTGGTCTTGTTCCATCCAAAGAACAGCTTTTCGGTCCATATGAGGTACTGTCATGATTAGGCATTTTGAAACTGTTTAGTTTAAATTAAAATCTTTATCATAAATGACAAAGTGATTATTGCAATAATGTAAAAAAAGTTAATTGAATAATGTCACATAAATTTATTTTTATAGCTCCAGTAAAATTGGTCTTTTTTTCATTCAGGGAATGGACTGTGAAGATGAATTTTTGATGAAAGCTAATAGTGACATTGCTCAAATTTGTGGTGCTCTCATAGTTCTTTGGCAAGAGTTTCTAGAAATAGTAATTGGGAGAGAAAAAGTACGGCAACATTTATCTCGTCAAAGGCATTTTCAGCGAGTAAAACGTTTTTCAGAAGCTTTTTTTATTATTGAAAGAACTAGAGATTCTGTTCTAGCTCCATGTGATTGCAGGTAATTTAATGAATATATATTGTCCTGATAAACTTTTATCGAGTATTGATATTAATTAATTTCTAAATATAGTATTATTTGCTTTGTTTTTCTAAATAAAATATTTACATGATTCTTACAAATTAATAATTTCTGGTTGAAAGTTAACAA--------------------------------------
Ncoylei_DinkinCove_N1118 -------------ATAGGAATGTCATAAACATGTAAAGAGTGGTCTTGTTCCATCCAAAGAACAGCTTTTCGGTCCATATGAGGTACTGTCATGATTAGGCATTTTGAAACTGTTTAGTTTAAATTAAAATCTTTATCATAAATGACAAAGTGATTATTGCAATAATGTAAAAAAAGTTAATTGAATAATGTCACATAAATTTATTTTTATAGCTCCAGTAAAATTGGTCTTTTTTTCATTCAGGGAATGGACTGTGAAGATGAATTTTTGATGAAAGCTAATAGTGACATTGCTCAAATTTGTGGTGCTCTCATAGTTCTTTGGCAAGAGTTTCTAGAAATAGTAATTGGGAGAGAAAAAGTACGGCAACATTTATCTCGTCAAAGGCATTTTCAGCGAGTAAAACGTTTTTCAGAAGCTTTTTTTATTATTGAAAGAACTAGAGATTCTGTTCTAGCTCCATGTGATTGCAGGTAATTTAATGAATACATATTGTCCTGATAAACTTTTATCGAGTTTTGATATTAATTAATTTCTAAATATAGTATTATTTGCTTTGTTTTTCTAAATAAAATATTTACATGATTCTTACAAATTGATAATTTC-------------------------------------------------------
Ncoylei_TiptonCreek_N837 TTTTTTGATTTTTATAGGAATGTCATAAACATGTAAAGAGTGGTCTTGTTCCATCCAAAGAACAGCTTTTCGGTCCATATGAGGTACTGTCATGATTAGGCATTTTGAAACTGTTTAGTTTAAATTAAAATCTTTATCATAAATGACAAAGTGATTATTGCAATAATGTAAAAAAAGTTAATTGAATAATGTCACATAAATTTATTTTTATAGCTCCAGTAAAATTGGTCTTTTTTTCATTCAGGGAATGGACTGTGAAGATGAATTTTTGATGAAAGCTAATAGTGACATTGCTCAAATTTGTGGTGCTCTCATAGTTCTTTGGCAAGAGTTTCTAGAAATAGTAATTGGGAGAGAAAAAGTACGGCAACATTTATCTCGTCAAAGGCATTTTCAGCGAGTAAAACGTTTTTCAGAAGCTTTTTTTATTATTGAAAGAACTAGAGATTCTGTTCTAGCTCCATGTGATTGCAGGTAATTTAATGAATACATATTGTTCTGATAAACTTTTATCGAGTTTTGATATTAATTAATTTCTAAATATAGTATTATTTGCTTTGTTTTTCTAAATAAAATATTTACATGATTCTTACAAATTGATAATTTCTGG----------------------------------------------------
Ncressleri_AndersonSpringCave_G2075 -------------------------------------------------TCCATCCAAAGAGCAGCTTTTCGGTCCATATGAGGTACTGTGATGATTAAGCATTTTGAGACTGTTTAATTTAAATTAAATTTTTTATCATAAATGAC--AGTGATTATTGCAATAATGTAAAAAATGTTTATTTAATAGTGTCACATAAATTTATTTTTATAGCCTCAGTAAAATTGGTCTTTTTTTCATTCAGGGAATGGACTGTGAAGATGAATTTTTGATGAAAGCTAATAGTGACATTGCTCAAATTTGTGGTGCTCTCATAGTTCTTTGGCAAGAGTTTCTAGAAATAGTTATCGGAAGAGAAAAAATACGGCAACATTTATCTCGTCAAAGGCATTTTCAGAGAGTAAAACGTTTTTCAGAAGCTTTTTTTATCATTGAAAGAACTAGAGATTCTGTTTTAACTCCATGTGATTGCAGGTAAGTTAACAAATACATATTGTCCAACTAAACTTTTATTTAGTTTTGATTTTAATTAATTTCCAAATATAGTATTATTTGCTTTGTTTATCTAAAT-------TTACAAAGTTTTTTTATGGTATAAATTCAAGTTTAGCTATTTATATAGGCTAATTTTTTG------ATACATATAAAAATTATA
Ncressleri_PigeonCave_G2077 ATTTTTTTTTTCTATAGGAATGTCGTAAACATGTAAAGAGTGGTCTTGTTCCATCCAAAGAGCAGCTTTTCGGTCCATATGAGGTACTGTGATGATTAAGCATTTTGAGACTGTTTAATTTAAATTAAATTTTTTATCATAAATGAC--AGTGATTATTGCAATAATGTAAAAAATGTTTATTTAATAGTGTCACATAAATTTATTTTTATAGCCTCAGTAAAATTGGTCTTTTTTTCATTCAGGGAATGGACTGTGAAGATGAATTTTTGATGAAAGCTAATAGTGACATTGCTCAAATTTGTGGTGCTCTCATAGTTCTTTGGCAAGAGTTTCTAGAAATAGTTATCGGAAGAGAAAAAGTACGGCAACATTTATCTCGTCAAAGGCATTTTCAGAGAGTAAAACGTTTTTCAGAAGCTTTTTTTATCATTGAAAGAACTAGAGATTCTGTTTTAACTCCATGTGATTGCAGGTAAGTTAACAAATACATATTGTCCAACTAAACTTTTATTTAGTTTTGATTTTAATTAATTTCCAAATATAGTATTATTTGCTTTGTTTATCTAAAT-------TTACAAAGTTTTTTTATGGTATAAATTCAAGTTTAGCTATTTATATAGGCTAATTTTTTG------ATACATATAAAAATTATA
Ncrosbyi_MtMitchell_N210 -------------ATAGGAATGTCACAAACATGTAAAGAGTGGTCTTGTTCCATCCAAAGAGCAGCTTTTCGGTCCATATGAGGTACTGTGATGATTAGGCATTTTGATACTGTTTAGTTTAAATTAAAATCTTTATCATAAATGACAAAGTGATGATTGCAATAATGTAAAAAAAGTTAATTTAATAATGTCACATAAATTTATTTTTATAGCTCCAGTAAAATTTGTCTTTTTTTCATTCAGGGAATGGACTGTGAAGATGAATTTTTGATGAAAGCTAATAGTGACATTGCTCAAATTTGTGGTGCTCTCATAGTTCTTTGGCAAGAGTTTCTAGAAATAGTAATTGGGAGAGAGAAAGTACGGCAACATTTATCTCGTCAAAGGCATTTTCAGCGAGTAAAACGTTTTTCAGAAGCTTTTTTTATCATTGAAAGAACTAGAGATTCTGTTCTAGCTCCATGTGATTGCAGGTAATTTAATGAATACATATTGTCCTGCTAAACTTTTATTTAGTTTTGATATTAATTAATTTCTAAATGTAGTATTATTTGCTTTGTTTATCTAAATAAAATATTTACATGATTCTTTCAAATTGATAATTTCTGGTTGAAAGTTAACAAAACCTAAATTTTAAAATTATATCCATATGACAATTGTA
Ndellingeri_WhitewFalls_N887 ------------------------------------------------------------------------------------------------------------------------------------------------------------------------------------------------------AATTTATTTTTATAGCTCCAGTAAAATTGGTCTTTTTTTCATTCAGGGAATGGACTGTGAAGATGAATTTTTGATGAAAGCTAATAGTGACATTGCTCAAATTTGTGGTGCTCTCATAGTTCTTTGGCAAGAATTTCTAGAAATAGTAATTGGGAGAGAAAAAGTACGTCAACATTTATCTCGTCAAAGGCATTTTCAGCGAGTAAAACGTTTTTCAGAAGCTTTTTTTATTATTGAAAGAACTAGAGATTCTGTTCTAGCTCCATGTGATTGCAGGTAATT--------------------------------------------------------------------------------------------------------------------------------------------------------------------------------------
Ndilutus_GrassyCreek_N670 ---------------------------------------------------------------------------------------------------------------------------------ATCTTTATTATAAATGACAAAGTGATTATTGCAATAATGTAAAAAAAGTTAATTTAATAATGTCACATAAATTTATTTTTATAGCTCCAGTAAAATTGGTCTTTTTTTAATTCAGGGAATGGACTGTGAAGATGAATTTTTGATGAAAGCTAATAGTGACATTGCTCAAATTTGTGGTGCTCTCATAGTTCTTTGGCAAGAGTTTCTAGAAATAGTAATTGGGAGAGAAAAAGTACGGCAACATTTATCTCGTCAAAGGCATTTTCAGCGAGTAAAACGTTTTTCAGAAGCTTTTTTTATCATTGAAAGAACTAGAGATTCTATCCTAGCTCCATGTGATTGCAGGTAATTTAATGAATACATATTGTCCTGCTAAACTTTTATTTAGTTTT---------------------------------------------------------------------------------------------------------------------------------------------
Ndilutus_StarveRockCave_G3174 TTTTTTGATTTCTATAGGAATGTCATAAACATGTAAAGAGTGGTCGTGTTCCATCCAAAGAGCAGCTTTTCGGTCCATATGAGGTACTGTGATGATTATGCATTTTGAAACTGTTTAGTTTAAATTAAAATCTTTATTATAAATGACAAAGTGATTATTGCAATAATGTAAAAAAAGTTAATTTAATAATGTCACATAAATTTATTTTTATAGCTCCAGTAAAATTGGTCTTTTTTTAATTCAGGGAATGGACTGTGAAGATGAATTTTTGATGAAAGCTAATAGTGACATTGCTCAAATTTGTGGTGCTCTCATAGTTCTTTGGCAAGAGTTTCTAGAAATAGTAATTGGGAGAGAAAAAGTACGGCAACATTTATCTCGTCAAAGGCATTTTCAGCGAGTAAAACGTTTTTCAGAAGCTTTTTTTATCATTGAAAGAACTAGAGATTCTATCCTAGCTCCATGTGATTGCAGGTAATTTAATGAATACATATTGTCCTGCTAAACTTTTATTTAGTTTTGATATTAATTAATTTCTAAATGTAGTATTATTTGCTTTGTTTATCTAAATAAAATATTTACTTGATTCTTTCAAATTGATAATTTCTGGTTAAAAGTTAATAAAACCTAAATTTTAAAATTATATCCGTGCAACAATTGTA
Nesticus_nahaunus_Mexico_G2881 -------------------------------------------------------------------------------------------------------------------------------------------------------------------------------------------------------------------------------------------TTCATTCAGGGAATGGACTGTGAAGATGAATTTTTGATGAAAGCTAATAGTGACATTGCTCAAATTTGTGGTGCTCTCATAGTTCTTTGGCAAGAGTTTCTAGAAATAGTAATTGGGAGAGAGAAAATACGACAACATTTATCTCGTCAAAGGCATTTTCAGCGAGTAAAACGTTTTTCAGAAGCCTTTTTTATCATTGAAAGAACTAGAGATTCTGTTTTAGCTCCCTGTGATTGCAGGTAATTTAACAAATACATATTGTCCTGCTAAATTTTTATTTAGTTTTGATTTTAATTAATTTCTAAA-------------------------------------------------------------------------------------------------------------------------
Nfridelli_LittlePigeon_N262 TTTTTTGTTTTTTATAGGAATGTCATAAACATGTAAAGAGTGGTCTTGTTCCATCCAAAGAGCAGCTTTTCGGTCCATATGAGGTACTGTCATGATTAGGCATTTTGAAACTGTTTAGTTTAAATTAAAATCTTTACCATAAATGAC--AGTGATTATTGCAATAATGTAAAAAAAGTTAATTTAATAATGTCACATAAATTTATTTTTATAGCTCCAGTAAAATTGGTCTTTTTTTCATTCAGGGAATGGACTGTGAAGATGAATTTTTGATGAAAGCTAATAGTGACATTGCTCAAATTTGTGGTGCTCTCATAGTTCTTTGGCAAGAATTTCTAGAAATAGTAATTGGGAGAGAAAAAGTACGGCAACATTTATCTCGTCAAAGGCATTTTCAGCGAGTAAAACGTTTTTCAGAAGCTTTTTTTATTATTGAAAGAACTAGAGATTCTGTTCTAGCTCCATGTGATTGCAGGTAATTTAATGAATACATATTGTCCTGCTAAACTTTTATTTAGTTTTGATATTAATTAATTTCTAAATATAGTATTATTTGCTTTGTTTATCTAAATAAAATATTTACATGATCCTTTCAAATTGATAATTTTTGGTTGAAAGTTAACAAAACCTAAATTTTAAAATTATATCCATATGATAATTGTA
Nfurtivus_HugdenBranch_G3175 TTTTTTGATTTTTATAGGAATGTCATAAACATGTAAAGAGTGGTCTTGTTCCATCCAAAGAGCAGCTTTTCGGTCCATATGAGGTACTGTCATGATTAGGCATTTTGAAACTGTTTAGTTTAAATTAAAATCTTTATCATAAATGACAAAGTGATTATTGCAATAATGTAAAAAAAGTTAATTTAATAATGTCACATAAATTTATTTTTATAGCTCCAGTAAAATTGGTCTTTTTTTCATTCAGGGAATGGACTGTGAAGATGAATTTTTGATGAAAGCTAATAGTGACATTGCTCAAATTTGTGGTGCTCTCATAGTTCTTTGGCAAGAGTTTCTAGAAATAGTAATTGGGAGAGAAAAAGTACGGCAACATTTATCTCGTCAAAGGCATTTTCAGCGAGTAAAACGTTTTTCAGAAGCTTTTTTTATTATTGAAAGAAGTAGAGATTCTGTTCTAGCTCCATGTGATTGCAGGTAATTTAATGAATACATATTGTCCTGATAAACTTTTATTTAGTTTTGATATTAATTAATTTCTAAATATAGTATTATTTGCTTTGTTTATCTAAATAAAATATTTACAT------------------------------------------------------------------------------
Nfurtivus_RaccoonMtn_N1026 TTTTTTGATTTTTATAGGAATGTCATAAACATGTAAAGAGTGGTCTTGTTCCATCCAAAGAGCAGCTTTTCGGTCCATATGAGGTACTGTCATGATTAGGCATTTTGAAACTGTTTAGTTTAAATTAAAATCTTTATCATAAATGACAAAGTGATTATTGCAATAATGTAAAAAAAGTTAATTTAATAATGTCACATAAATTTATTTTTATAGCTCCAGTAAAATTGGTCTTTTTTTCATTCAGGGAATGGACTGTGAAGATGAATTTTTGATGAAAGCTAATAGTGACATTGCTCAAATTTGTGGTGCTCTCATAGTTCTTTGGCAAGAGTTTCTAGAAATAGTAATTGGGAGAGAAAAAGTACGGCAACATTTATCTCGTCAAAGGCATTTTCAGCGAGTAAAACGTTTTTCAGAAGCTTTTTTTATTATTGAAAGAAGTAGAGATTCTGTTCTAGCTCCATGTGATTGCAGGTAATTTAATGAATACATATTGTCCTGATAAACTTTTATTTAGTTTTGATATTAATTAATTTCTAAATATAGTATTATTTGCTTTGTTTATCTAAATAAAATATTTACATGATTCTTTCAAATTGATAATTTCTGGTTGAAAGTTAGCAAAACCTAAATTTTAAAATTATATCCATATGACAATTGTA
Ngeorgia_Sittons_N073 ----------------------------------------------------------------------------------------------ATTAGGCATTTTGAAACTGTTTAGGTTAAATTAAAATTTTTATCATAAATGACAAAGTGATTATTGCAATAATGTAAAAAAAGTTAATTTAATAATGTTACATAAATTTATTTTTATAGCTCCAGTAAAATTGGTCTTTTTTTCATTAAGGGAATGGACTGTGAAGATGAATTTTTGATGAAAGCTAATAGTGACATTGCTCAAATTTGTGGTGCTCTCATAGTTCTTTGGCAAGAGTTTCTAGAAATAGTAATTGGGAGAGATAAAGTACGGCAACATTTATCTCGTCAAAGGCATTTTCAGCGAGTAAAACGTTTTTCAGAAGCTTTTTTTATTATTGAAAGAACTAGAGATTCTGTTCTAGCTCCATGTGATTGCAGGTAATTTAATGAATACATATTGTCCTGATAAACTTTTATTTAGTTTTGATATTAATTAATTTCTAAATAT----------------------------------------------------------------------------------------------------------------------
Ngertschi_CedarCreek_N351 TTTTTTGATTTCTATAGGAATGTCACAAACATGTAAAGAGTGGTCTTGTTCCATCCAAAGAGCAGCTTTTCGGTCCATATGAGGTACTGTGATGATTAGGCATTTTGATACTGTTTAGTTTAAATTAAAATCTTTATCATATATGACAAGGTGATATATATGA---------------------------------------CATTTTTATAGCTCCAGTAAAATTGGTCTTTTTTTCATTCAGGGAATGGACTGTGAAGATGAATTTTTGATGAAAGCTAATAGTGACATTGCTCAAATTTGTGGTGCTCTCATAGTTCTTTGGCAAGAGTTTCTAGAAATAGTAATTGGGAGAGAAAAAGTACGGCAACATTTATCTCGTCAAAGGCATTTTCAGCGAGTAAAACGTTTTTCAGAAGCTTTTTTTATCATTGAAAGAACTAGAGATTCTGTTCTAGCTCCATGTGATTGCAGG------------TACATATTGTCCTGCTAAACTTTTATTTAGTTTTGATATTAATTAATTTCTAAATGTAGTATTATTTGCTTTGTTTATCTAAATAAAATATTTACATGATTCTTTCAAATTGATAATTTCTGGTTGAAAGTTAACAAAACCTAAATTTTAAAATTATATCCATATTTCAATTGTA
Ngertschi_FrenchBroad_N968 TTTTTTGATTTCTATAGGAATGTCACAAACATGTAAAGAGTGGTCTTGTTCCATCCAAAGAGCAGCTTTTCGGTCCATATGAGGTACTGTGATGATTAGGCATTTTGATAATGTTTAGTTTAAATTAAAATCTTTATCATATATGACAAGGTGATATATATGA---------------------------------------CATTTTTATAGCTCCAGTAAAATTGGTCTTTTTTTCATTCAGGGAATGGACTGTGAAGATGAATTTTTGATGAAAGCTAATAGTGACATTGCTCAAATTTGTGGTGCTCTCATAGTTCTTTGGCAAGAGTTTCTAGAAATAGTAATTGGGAGAGAAAAAGTACGGCAACATTTATCTCGTCAAAGGCATTTTCAGCGAGTAAAACGTTTTTCAGAAGCTTTTTTTATCATTGAAAGAACTAGAGATTCTGTTCTAGCTCCATGTGATTGCAGG------------TACATATTGTCCTGCTAAACTTTTATTTAGTTTTGATATTAATTCATTTCTAAATGTAGTATTATTTGCTTTG------------------------------------------------------------------------------------------------------
Ngertschi_HickoryNutGap_N810 -----------------------------------------------------------------------------------------------------------------TTTAGTTTAAATTAAAATCTTTATCATATATGACAAGGTGATATATATGA---------------------------------------CATTTTTATAGCTCCAGTAAAATTGGTCTTTTTTTCATTCAGGGAATGGACTGTGAAGATGAATTTTTGATGAAAGCTAATAGTGACATTGCTCAAATTTGTGGTGCTCTCATAGTTCTTTGGCAAGAGTTTCTAGAAATAGTAATTGGGAGAGAAAAAGTACGGCAACATTTATCTCGTCAAAGGCATTTTCAGCGAGTAAAACGTTTTTCAGAAGCTTTTTTTATCATTGAAAGAACTAGAGATTCTGTTCTAGCTCCATGTGATTGCAGG------------TACATATTGTCCTGCTAAACTTTTATTTAGTTTTGATATTAATTAATTTCTAAATGTAGTATTATTTGCTTTGTT----------------------------------------------------------------------------------------------------
Nholsingeri_BrumleyCrk_N916 TTTTTTGATTTCTATAGGAATGTCATAAACATGTAAAGAGTGGTCTTGTTCCATCCAAAGAGCAGCTTTTCGGTCCATATGAGGTACTGTGATGATTATGCATTTTGAAACTGTTTAGTTTAAATTAAAATCTTTATTATAAATGACAAAGTGATTATTGCAATAATGTAAAAAAAGTTAATTTAATAATGTCACATAAATTTATTTTTATAGCTCCAGTAAAATTGGTCTTTTTTTCATTCAGGGAATGGACTGTGAAGATGAATTTTTGATGAAAGCTAATAGTGACATTGCTCAAATTTGTGGTGCTCTCATAGTTCTTTGGCAAGAGTTTCTAGAAATAATAATTGGGAGAGAAAAAGTACGGCAACATTTATCTCGTCAAAGGCATTTTCAGCGAGTAAAACGTTTTTCGGAAGCTTTTTTTATCATTGAAAGAACTAGAGATTCTGTCCTAGCTCCATGTGATTGCAGGTAATTTAATGAATACATATTGTCCTGCTAAACTTTTATTTAGTTTTGATATTAATTAATTTCTAAATCTAGTATTATTTGCTTTGTTTATCTAAATAAAATATTTACATGATTCTTTCAAATTGATAATTTCTGGTTAAAAGTTAACAAAACCTAAATTTTAAAATTATATCCGTACGACAATTGTA
Nholsingeri_PondCave_N541 TTTTTTGATTTCTATAGGAATGTCATAAACATGTAAAGAGTGGTCTTGTTCCATCCAAAGAGCAGCTTTTCGGTCCATATGAGGTACTGTGATGATTATGCATTTTGAAACTGTTTAGTTTAAATTAAAATCTTTATTATAAATGACAAAGTGATTATTGCAATAATGTAAAAAAAGTTAATTTAATAATGTCACATAAATTTATTTTTATAGCTCCAGTAAAATTGGTCTTTTTTTCATTCAGGGAATGGACTGTGAAGATGAATTTTTGATGAAAGCTAATAGTGACATTGCTCAAATTTGTGGTGCTCTCATAGTTCTTTGGCAAGAGTTTCTAGAAATAATAATTGGGAGAGAAAAAGTACGGCAACATTTATCTCGTCAAAGGCATTTTCAGCGAGTAAAACGTTTTTCAGAAGCTTTTTTTATCATTGAAAGAACTAGAGATTCTGTCCTAGCTCCATGTGATTGCAGGTAATTTAATGAATACATATTGTCCTGCTAAACTTTTATTTAGTTTTGATATTAATTAATTTCTAAATCTAGTATTATTTGCTTTGTTTATCTAAATAAAATATTTACATGATTCTTTCAAATTGATAATTTCTGGTTAAAAGTTAACAAAACCTAAATTTTAAAATTATATCCGTACAACAATTGTA
Njonesi_CaveSpringCave_N390 TTTTTTGTTTTTTATAGGAATGTCATAAACATGTAAAGAGTGGTCTTGTTCCATCCAAAGAGCAGCTTTTCGGTCCATATGAGGTACTGTCATGATTAGGCATTTTGAAACTGTTTAGTTTAAATTAAAATCTTTACCATAAATGAC--AGTGATTATTGCAATAATGTAAAAAAAGTTAATTTAATAATGTCACATAAATTTATTTTTATAGCTCCAGTAAAATTGGTCTTTTTTTCATTCAGGGAATGGACTGCGAAGATGAATTTTTGATGAAAGCTAATAGTGACATTGCTCAAATTTGTGGTGCTCTCATAGTTCTTTGGCAAGAATTTCTAGAAATAGTAATTGGGAGAGAAAAAGTACGGCAACATTTATCTCGTCAAAGGCATTTTCAGCGAGTAAAACGTTTTTCAGAAGCTTTTTTTATTATTGAAAGAACTAGAGATTCTGTTCTAGCTCCATGTGATTGCAGGTAATTTGATGAATACATATTGTCCTGCTAAACTTTTATTTAGTTTTGATATTAATTAATTTCTAAATATAGTATTATTTGCTTTGTTTATCTAAATAAAATATTTACATGATTCTTTCAAATTGATAATTTTTGGTTGAAAGTTAACAAAACCTAAATTTTAAAATTATATCCATA-----------
Nlula_BeeRockCave_G2091 TTTTTTGATTTTTATAGGAATGTCATAAACACGTAAAGAGTGGTCTTGTTCCATCCAAAGAGCAGCTTTTCGGTCCATATGAGGTACTGTCATGATTAGGCATTTTGAAACTGTTTAGTTTAAATTAAAATCTTTATCATAAATGACAAAGTGATTATTGCAATAATGTAAAAAAAGTTAATTTAATAATGTTACATAAATTTATTTTTATGGCTCCAGTAAAATTGGTCTTTTTTTCATTAAGGGAATGGACTGTGAAGATGAATTTTTGATGAAAGCTAATAGTGACATTGCTCAAATTTGTGGTGCTCTCATAGTTCTTTGGCAAGAGTTTCTAGAAATAGTAATTGGGAGAGAAAAAGTACGGCAACATTTATCTCGTCAAAGGCATTTTCAGCGAGTAAAACGTTTTTCAGAAGCTTTTTTTATTATTGAAAGAACTAGAGATTCTGTTCTAGCTCCATGTGATTGCAGGTAATTTAATGAATACATATTGTCCTGATAAACTTTTATTTAGTTTTGATATTAATTAATTTCTAAATATAGTATTATTTGCTTTGTTTATCTAAATAAAATATCTACATAATTCTTTCAAAATGATAATTTCTAGTTGAAAGTTAACAAAACCTAAATTTTAAAATTATATCCATATGACAATTGTA
Nlula_LulaFallsCave_G2084 TTTTTTGATTTTTATAGGAATGTCATAAACACGTAAAGAGTGGTCTTGTTCCATCCAAAGAGCAGCTTTTCGGTCCATATGAGGTACTGTCATGATTAGGCATTTTGAAACTGTTTAGTTTAAATTAAAATCTTTATCATAAATGACAAAGTGATTATTGCAATAATGTAAAAAAAGTTAATTTAATAATGTTACATAAATTTATTTTTATAGCTCCAGTAAAATTGGTCTTTTTTTCATTAAGGGAATGGACTGTGAAGATGAATTTTTGATGAAAGCTAATAGTGACATTGCTCAAATTTGTGGTGCTCTCATAGTTCTTTGGCAAGAGTTTCTAGAAATAGTAATTGGGAGAGAAAAAGTACGGCAACATTTATCTCGTCAAAGGCATTTTCAGCGAGTAAAACGTTTTTCAGAAGCTTTTTTTATTATTGAAAGAACTAGAGATTCTGTTCTAGCTCCATGTGATTGCAGGTAATTTAATGAATACATATTGTCCTGATAAAATTTTATTTAGTTTTGATATTAATTAATTTCTAAATATAGTATTATTTGCTTTGTTTATCTAAATAAAATATCTACATAATTCTTTCAAAATGATAATTTCTAGTTGAAAGTTAACAAAACCTAAATTTTAAAATTATATCCATATGACAATTGTA
Nmimus_NealsSink_N329 ----------------------------------------------TGTTCCATCCAAAGAGCAGCTTTTTGGTCCATATGAGGTACTGTGATGATTATGCATTTTGAAACTGTTTAGTTTAAATTAAAATCTTTATTATAAATGACAAAGTGATTATTGCAATAATGTAAAAAAAGTTAATTTAATAATGTCACATAAATTTATTTTTATAGCTCCAGTAAAATTGGTCTTTTTTTCATTCAGGGAATGGACTGTGAAGATGAATTTTTGATGAAAGCTAATAGTGACATTGCTCAAATTTGTGGTGCTCTCATAGTTCTTTGGCAAGAGTTTCTAGAAATAGTAATTGGGAGAGAAAAAGTACGGCAACATTTATCTCGTCAAAGGCATTTTCAGCGAGTAAAACGTTTTTCAGAAGCTTTTTTTATCATTGAAAGAACTAGAGATTCTGTCCTAGCTCCATGTGATTGCAGGTAATTTAATGAATACATATTGTCCTGCTAAACTTTTATTTAGTTTTGATATTAATTAATTTCTAAATGTAGTATTATTTGCTTTGTTTATCTAAATAAAATATTTACATGATTCTTTCAAATTGATAATTTCTGGTTAAAAGTTAACAAAATCTAAATTTTAAAATTATATCC--------------
Nmimus_Straleys_N625 TTTTTTGATTTCTATAGGAATGTCATAAACATGTAAAGAGTGGTCTTGTTCCATCCAAAGAGCAGCTTTTTGGTCCATATGAGGTACTGTGATGATTATGCATTTTGAAACTGTTTAGTTTAAATTAAAATCTTTATTATAAATGACAAAGTGATTATTGCAATAATGTAAAAAAAGTTAATTTAATAATGTCACATAAATTTATTTTTATAGCTCCAGTAAAATTGGTCTTTTTTTCATTCAGGGAATGGACTGTGAAGATGAATTTTTGATGAAAGCTAATAGTGACATTGCTCAAATTTGTGGTGCTCTCATAGTTCTTTGGCAAGAGTTTCTAGAAATAGTAATTGGGAGAGAAAAAGTACGGCAACATTTATCTCGTCAAAGGCATTTTCAGCGAGTAAAACGTTTTTCAGAAGCTTTTTTTATCATTGAAAGAACTAGAGATTCTGTCCTAGCTCCATGTGATTGCAGGTAATTTAATGAATACATATTGTCCTGCTAAACTTTTATTTAGTTTTGATATTAATTAATTTCTAAATGTAGTATTATTTGCTTTGTTTATCTAAATAAAATATTTACATGATTCTTTCAAATTGATAATTTCTGGTTAAAAGTTAACAAAATCTAAATTTTAAAATTATATCCGTACAACAATTATA
Nnasicus_CaneyFork_N171 ------------------------------------------GTCTTGTTCCATCCAAAGAGCAACTTTTCGGTCCATATGAGGTACTGTGATGATTAGGCATTTTGATACTGTTTAGTTTAAATTAAAATCTTTATCATAAATGACAAAGTGATGATTGCAATAATGTAAAAAAAGTTAATTTAATGATGTCACATAAATTTATTTTTATAGCTCCAGTAAAATTGGTCTTTTTTTCATTCAGGGAATGGACTGTGAAGATGAATTTTTGATGAAAGCTAATAGTGACATTGCTCAAATTTGTGGTGCTCTCATAGTTCTTTGGCAAGAGTTTCTAGAAATAGTAATTGGGAGAGAAAAAGTACGGCAACATTTATCTCGTCAAAGGCATTTTCAGCGAGTAAAACGTTTTTCAGAAGCTTTTTTTATCATTGAAAGAACTAGAGATTCTGTTCTAGCTCCATGTGATTGCAGGTAATTTAATGAATACATATTGTCCTGCTAAACTTTTATTTAGTTTTGATATTAATTAATTTCTAAATGTAGTATTATTTGCTTTGTTTATCTAAATAAAATATTTACATGATTCTTTCAAATTGATAATTTCTGGTTGAAAGTTAACAAAACCTAAATTTTAAAATTATACCTATATGACAATTGTA
Nnasicus_ConnosteeFalls_N696 TTTTTTGATTTCTATAGGAATGTCATAAACATGTAAAGAGTGGTCTTGTTCCATCCAAAGAGCAACTTTTCGGTCCATATGAGGTACTGTGATGATTAGGCATTTTGATACTGTTTAGTTTAAATTAAAATCTTTATCTTAAATGACAAAGTGATGATTGCAATAATGTAAAAAAAGTTAATTTAATGATGTCACATAAATTTATTTTTATAGCTCCAGTAAAATTAGTCTTTTTTTCATTCAGGGAATGGACTGTGAAGATGAATTTTTGATGAAAGCTAATAGTGACATTGCTCAAATTTGTGGTGCTCTCATAGTTCTTTGGCAAGAGTTTCTAGAAATAGTAATTGGGAGAGAAAAAGTACGGCAACATTTATCTCGTCAAAGGCATTTTCAGCGAGTAAAACGTTTTTCAGAAGCTTTTTTTATCATTGAAAGAACTAGAGATTCTGTTCTAGCTCCATGTGATTGCAGGTAATTTAATGAATACATATTGTCCTGCTAAACTTTTATTTAGTTTTGATATTAATTAATTTCTAAATGTAGTATTATTTGCTTTGTTTATCTAAATAAAATATTTACATGATTCTT-----------------------------------------------------------------------
Nnasicus_CoweeTrain_N189 ---------TTCTATAGGAATGTCATAAACATGTAAAGAGTGGTCTTGTTCCATCCAAAGAGCAACTTTTCGGTCCATATGAGGTACTGTGATGATTAGGCATTTTGATACTGTTTAGTTTAAATTAAAATCTTTATCATAAATGACAAAGTGATGATTGCAATAATGTAAAAAAAGTTAATTTAATGATGTCACATAAATTTATTTTTATAGCTCCAGTAAAATTGGTCTTTTTTTCCTTCAGGGAATGGACTGTGAAGATGAATTTTTGATGAAAGCTAATAGTGACATTGCTCAAATTTGTGGTGCTCTCATAGTTCTTTGGCAAGAGTTTCTAGAAATAGTAATTGGGAGAGAAAAAGTACGGCAACATTTATCTCGTCAAAGGCATTTTCAGCGAGTAAAACGTTTTTCAGAAGCTTTTTTTATCATTGAAAGAACTAGAGATTCTGTTCTAGCTCCATGTGATTGCAGGTAATTTAATGAATACATATTGTCCTGCTAAACTTTTATTTAGTTTTGATATTAATTAATTTCTAAATGTAGTATTATTTGCTTTGTTTATCTAAATAAAATATTTACATGATTCTTTCAAATTGATAATTTCTGGTTGAAAGTTAACAAAACCTAAATTTTAAAATTATATCCATATGACAATTGTA
Npaynei_Grindstaff_N646 ---------------------------------------GTGGTCTTGTTCCATCCAAAGAGCAGCTTTTCGGTCCATATGAGGTACTGTGATGATTATGCATTTTGAAACTGTTTAGTTTAAATTAAAATCTTTATTATAAATGACAAAGTGATTATTGCAATAATGTAAAAAAAGTTAATTTAATAATGTCACATAAATTTATTTTTATAGCTCCAGTAAAATTGGTCTTTTTTTCATTCAGGGAATGGACTGTGAAGATGAATTTTTGATGAAAGCTAATAGTGACATTGCTCAAATTTGTGGTGCTCTCATAGTTCTTTGGCAAGAGTTTCTAGAAATAGTAATTGGGAGAGAAAAAGTACGGCAACATTTATCTCGTCAAAGGCATTTTCAGCTAGTAAAACGTTTTTCAGAAGCTTTTTTTATCATTGAAAGAACTAGAGATTCTGTCCTAGCTCCATGTGATTGCAGGTAATTTAATGAATACATATTGTCCTGTTAAACTTTTATTTAGTTTTGATATGAATTAATTTCGAAATGTAGTATTATTTGTAGTATTTATTTAAATAAAATATTTACATGATTCTTTCAAATTGATAATTTCTGGTTAAAAGTTAACAAAACCTAAATTTTAAAATTATATCCGTACAACAATTGTA
Npaynei_NorrisDamCave_N348 TTTTTTGATTTCTATAGGAATGTCATAAACATGTAAAGAGTGGTCTTGTTCCATCCAAAGAGCAGCTTTTCGGTCCATATGAGGTACTGTGATGATTATGCATTTTGAAACTGTTTAGTTTAAATTAAAATCTTTATTATAAATGACAAAGTGATTATTGCAATAATGTAAAAAAAGTTAATTTAATAATGTCACATAAATTTATTTTTATAGCTCCAGTAAAATTGGTCTTTTTTTCATTCAGGGAATGGACTGTGAAGATGAATTTTTGATGAAAGCTAATAGTGACATTGCTCAAATTTGTGGTGCTCTCATAGTTCTTTGGCAAGAGTTTCTAGAAATAGTAATTGGGAGAGAAAAAGTACGGCAACATTTATCTCGTCAAAGGCATTTTCAGCGAGTAAAACGTTTTTCAGAAGCTTTTTTTATCATTGAAAGAACTAGAGATTCTGTCCTAGCTCCATGTGATTGCAGGTAATTTAATGAATACATATTGTCCTGTTAAACTTTTATTTAGTTTTGATATGAATTAATTTCGAAATGTAGTATTATTTGTAGTATTTATTTAAATAAAATATTTACATGATTCTTTCAAATTGATAATTTCTGGTTAAAAGTTAACAAAACCTAAATTTTAAAATTATATCCGTACAACAATTGTA
Npaynei_UnakaMtns_N943 TTTTTTGATTTCTATAGGAATGTCATAAACATGTAAAGAGTGGTCTTGTTCCATCCAAAGAGCAGCTTTTCGGTCCATATGAGGTACTGTGATGATTATGCATTTTGAAACTGTTTAGTTTAAATTAAAATCTTTATTATAAATGACAAAGTGATTATTGCAATAATGTAAAAAAAGTTAATTTAATAATGTCACATAAATTTATTTTTATAGCTCCAGTAAAATTGGTCTTTTTTTCATTCAGGGAATGGACTGTGAAGATGAATTTTTGATGAAAGCTAATAGTGACATTGCTCAAATTTGTGGTGCTCTCATAGTTCTTTGGCAAGAGTTTCTAGAAATAGTAATTGGGAGAGAAAAAGTACGGCAACATTTATCTCGTCAAAGGCATTTTCAGCGAGTAAAACGTTTTTCAGAAGCTTTTTTTATCATTGAAAGAACTAGAGATTCTGTCCTAGCTCCATGTGATTGCAGGTAATTTAATGAATACATATTGTCCTGTTAAACTTTCATTTAGTTTTGATATGAATTCATTTCGAAATGTAGTATTATTTGTAGTATTTATTTAAATAAAATATTTACATGATTCTTTCAAATTGATAATTTCTGGTTAAAAGTTAACAAAACC----------------------------------
Npecki_HaskellSims_G3697 TGTTTTGTTTTCTATAGGAATGTCATAAACATGTAAAGAGTGGTCTTGTTCCATCCAAAGAGCAGCTTTTCGGTCCATATGAGGTACTGTGATAATTAAGCATTTTGAGACTGTTTTATTTAAATTAAATTTTTTATCATAAATGACAAAGTGATTATTGCAATAATGTAAAAAATGTTTATTTAATATTGTCACATAAATTTATTTTTGTAGCCTCAGTAAAATTGGTCTTTTTTTCATTTAGGGAATGGACTGTGAAGATGAATTTTTGATGAAAGCTAATAGTGACATTGCTCAAATTTGTGGTGCTCTCATAGTTCTTTGGCAGGAATTTCTAGAAATAGTAATTGGAAGAGAAAAAGTACGACAACATTTATCTCGTCAAAGGCATTTTCAGCGAGTAAAACGTTTTTCAGAAGCTTTTTTTATCATTGAAAGAACTAGAGATTCTGTTTTAGCTCCATGTGATTCCAGGTAAATTAACAAATGCATA-------------------------------------------------------------------------------------------------------------------------------------------------------------------------
Npecki_HurricaneMazeCave_G2100 -------------------------------------------------------------------------------------------------------------------------------------------------------TGATTATTGCAATAATGTAAAAAATGTTTATTTAATATTGTCACATAAATTTATTTTTATAGCCTCAGTAAAATTGGTCTTTTTTTCATTTAGGGAATGGACTGTGAAGATGAATTTTTGATGAAAGCTAATAGTGACATTGCTCAAATTTGTGGTGCTCTCATAGTTCTTTGGCAGGAGTTTCTAGAAATAGTAATTGGAAGAGAAAAAGTACGACAACATTTATCTCGTCAAAGGCATTTTCAGCGAGTAAAACGTTTTTCAGAAGCTTTTTTTATCATTGAAAGAACTAGAGATTCTGTTTTAGCTCCATGTGATTCCAGGTAAATTAACAAATGCATATTATCCAACTAAACTTTTATTTAGTTTTGATTTTAATTAATTTCTAAATATAATATTATTTGCTTTGTTTATTTAAAT-AAATATTTGCATAAATCTTTCAAATTAATAATTTCTGGTTGAAAGTTAACAAAATCTAAATTTTAAAATTATATCCATATGACAATTATA
Npecki_Monteagle_N062 ----------TCTATAGGAATGTCATAAACATGTAAAGAGTGGTCTTGTTCCATCCAAAGAGCAGCTTTTCGGTCCATATGAGGTACTGTGATAATTAAGCATTTTGAGACTGTTTTATTTAAATTAAATTTTTTATCATAAATGACAAAGTGATTATTGCAATAATGTAAAAAATGTTTATTTAATATTATCACATAAATTTATTTTTATAGCCTCAGTAAAATTAGTCTTTTTTTCATTTAGGGAATGGACTGTGAAGATGAATTTTTGATGAAAGCTAATAGTGACATTGCTCAAATTTGTGGTGCTCTCATAGTTCTTTGGCAGGAGTTTCTAGAAATAGTAATTGGAAGAGAAAAAGTACGACAACATTTATCTCGTCAAAGGCATTTTCAGCGAGTAAAACGTTTTTCAGAAGCTTTTTTTATCATTGAAAGAACTAGAGATTCTGTTTTAGCTCCATGTGATTCCAGGTAAATTAACAAATGCATATTATCCAACTAAACTTTTATTTAGTTTTGATTTTAATTAATTTCTAAATATAATATTATTTGCTTTGTTTATTTAAAT-AAATATCTGCATGATTCTTTCAAATTAATAATTTCTGGTTGAAAGTTAACA-AATCTAAATTTTAAAATTATATCCATATGACAATTATA
Nperlakyi_SChimneys_N1079 TTTTTTGTTTTTTATAGGAATGTCATAAACATGTAAAGAGTGGTCTTGTTCCATCCAAAGAGCAGCTTTTCGGTCCATATGAGGTGCTGTCATGATTAGGCATTTTGAAACTGTTTAGTTTAAATTAAAATCTTTACCATAAATGAC--AGTGATTATTGCAATAATGTAAAAAAAGTTAATTTAATAATGTCACATAAATTTATTTTTATAGCTCCAGTAAAATTGGTCTTTTTTTCATTCAGGGAATGGACTGTGAAGATGAATTTTTGATGAAAGCTAATAGTGACATTGCTCAAATTTGTGGTGCTCTCATAGTTCTTTGGCAAGAATTTCTAGAAATAGTAATTGGGAGAGAAAAAGTACGGCAACATTTATCTCGTCAAAGGCATTTTCAGCGAGTAAAACGTTTTTCAGAAGCTTTTTTTATTATTGAAAGAACTAGAGATTCTGTTCTAGCCCCATGTGATTGCAGGTAATTTAATGAATACATATTGTCCTGCTAAACTTTTATTTAGTTTTGATATTAATTAATTTCTAAATAAAGTATTATTTGCTTTGTTTATCTAAATAAAATATTTACATGATTCTTTCAAATTGATAATTTTTGGTTGAAAGTTAACAAAAACTAAATTTTAAAATTATATCCATATGATAATTATA
Nreclusus_Clingmans_N252 TTTTTTGTTTTTTATAGGAATGTCATAAACATGTAAAGAGTGGTCTTGTTCCATCCAAAGAGCAGCTTTTCGGTCCATATGAGGTACTGTCATGATTAGGCATTTTGAAACTGTTTAGTTTAAATTAAAATCTTTACCATAAATGAC--AGTGATTATTGCAATAATGTAAAAAAAATTAATTTAATAATGTCACATAAATTTATTTTTATAGCTCCAGTAAAATTGGTCTTTTTTTCATTCAGGGAATGGACTGTGAAGATGAATTTTTGATGAAAGCTAATAGTGACATTGCTCAAATTTGTGGTGCTCTCATAGTTCTTTGGCAAGAATTTCTAGAAATAGTAATTGGGAGAGAAAAAGTACGGCAACATTTATCTCGTCAAAGGCATTTTCAGCGAGTAAAACGTTTTTCAGAAGCTTTTTTTATTATTGAAAGAACTAGAGATTCTGTTCTAGCTCCATGTGATTGCAGGTAATTTAATGAATACATATTGTCCTGCTAAACTTTTATTTAGTTTTGATATTAATTAATTTCTAAATATAGTATTATTTGCTTTGTTTATCTAAATAAAATATTTACATGATTCTTTCAAATTGATAATTTTTGGTTGAAAGTTAACAAAACCTAAATTTTAAAATTATATCCATATGACAATTGTA
Nreclusus_Newfound_N259 TTTTTTGTTTTTTATAGGAATGTCATAAACATGTAAAGAGTGGTCTTGTTCCATCCAAAGAGCAGCTTTTCGGTCCATATGAGGTACTGTCATGATTAGGCATTTTGAAACTGTTTAGTTTAAATTAAAATCTTTACCATAAATGAC--AGTGATTATTGCAATAATGTAAAAAAAATTAATTTAATAATGTCACATAAATTTATTTTTATAGCTCCAGTAAAATTGGTCTTTTTTTCATTCAGGGAATGGACTGTGAAGATGAATTTTTGATGAAAGCTAATAGTGACATTGCTCAAATTTGTGGTGCTCTCATAGTTCTTTGGCAAGAATTTCTAGAAATAGTAATTGGGAGAGAAAAAGTACGGCAACATTTATCTCGTCAAAGGCATTTTCAGCGAGTAAAACGTTTTTCAGAAGCTTTTTTTATTATTGAAAGAACTAGAGATTCTGTTCTAGCTCCATGTGATTGCAGGTAATTTAATGAATACATATTGTCCTGCTAAACTTTTATTTAGTTTTGATATTAATTAATTTCTAAATATAGTATTATTTGCTTTGTTTATCTAAATAAAATATTTACATGATTCTT-----------------------------------------------------------------------
Nreclusus_Noland_N1051 TTTTTTGTTTTTTATAGGAATGTCATAAACATGTAAAGAGTGGTCTTGTTCCATCCAAAGAGCAGCTTTTCGGTCCATATGAGGTACTGTCATGATTAGGCATTTTGAAACTGTTTAGTTTAAATTAAAATCTTTACCATAAATGAC--AGTGATTATTGCAATAATGTAAAAAAAATTAATTTAATAATGTCACATAAATTTATTTTTATAGCTCCAGTAAAATTGGTTTTTTTTTCATTCAGGGAATGGACTGTGAAGATGAATTTTTGATGAAAGCTAATAGTGACATTGCTCAAATTTGTGGTGCTCTCATAGTTCTTTGGCAAGAATTTCTAGAAATAGTAATTGGGAGAGAAAAAGTACGGCAACATTTATCTCGTCAAAGGCATTTTCAGCGAGTAAAACGTTTTTCAGAAGCTTTTTTTATTATTGAAAGAACTAGAGATTCTGTTCTAGCTCCATGTGATTGCAGGTAATTTAATGAATACATATTGTCCTACTAAACTTTTATTTAGTTTTGATATTAATTA----------------------------------------------------------------------------------------------------------------------------------
Nreclusus_Smokemont_N1020 TTTTTTGTTTTTTATAGGAATGTCATAAACATGTAAAGAGTGGTCTTGTTCCATCCAAAGAGCAGCTTTTCGGTCCATATGAGGTACTGTCATGATTAGGCATTTTGAAACTGTTTAGTTTAAATTAAAATCTTTACCATAAATGAC--AGTGATTATTGCAATAATGTAAAAAAAATTAATTTAATAATGTCACATAAATTTATTTTTATAGCTCCAGTAAAATTGGTCTTTTTTTCATTCAGGGAATGGACTGTGAAGATGAATTTTTGATGAAAGCTAATAGTGACATTGCTCAAATTTGTGGTGCTCTCATAGTTCTTTGGCAAGAATTTCTAGAAATAGTAATTGGGAGAGAAAAAGTACGGCAACATTTATCTCGTCAAAGGCATTTTCAGCGAGTAAAACGTTTTTCAGAAGCTTTTTTTATTATTGAAAGAACTAGAGATTCTGTTCTAGCTCCATGTGATTGCAGGTAATTTAATGAATACATATTGTCCTGCTAAACTTTTATTTAGTTTTGATATTAATTAATTTCTAAATATAGTATTATTTGCTTTGTTTATCTAAATAAAATATTTACATGATTCTTTCAAATTGATAATTTTTG-----------------------------------------------------
Nroanensis_IngramBranch_N926 -----------------GAATGTCATAAACATGTAAAGAGTGGTCTTGTTCCATCCAAAGAGCAGCTTTTCGGTCCATATGAGGTACTGTGATGATTATGCATTTTGAAACTGTTTAGTTTAAATTAAAATCTTTATTATAAATGACAAAGTGATTATTGCAATAATGTAAAAAAAGTTAATTTAATAATGTCACATAAATTTATTTTTATAGCTCCAGTAAAATTGGTCTTTTTTTCATTCAGGGAATGGACTGTGAAGATGAATTTTTGATGAAAGCTAATAGTGACATTGCTCAAATTTGTGGTGCTCTCATAGTTCTTTGGCAAGAGTTTCTAGAAATAGTAATTGGGAGAGAAAAAGTACGGCAACATTTATCTCGTCAAAGGCATTTTCAGCGAGTAAAACGTTTTTCAGAAGCTTTTTTTATCATTGAAAGAACTAGAGATTCTGTCCTAGCTCCATGTGATTGCAGGTAATTTAATGAATACATATTGTCCTGTTAAACTTTTATTTAGTTTTGATATGAATTAATTTCGAAATGTAGTATTATTTGTAGTATTTATTTAAATAAAATATTTACATGATTCTTTCAAATTGATAATTTCTGGTTAAAAGTTAACAAAACCTAAATTTTAAAATTATATCCGTACAACAATTGTA
Nroanensis_N_CarversGap_N928 TTTTTTGATTTCTATAGGAATGTCATAAACATGTAAAGAGTGGTCTTGTACCATCCAAAGAGCAGCTTTTCGGTCCATATGAGGTACTGTGATGATTATGCATTTTGAAACTGTTTAGTTTAAATTAAAATATTTATTATAAATGACAAAGTGATTATTGCAATAATGTAAAAAAAGTTAATTTAATTATGTCACATAAATTTATTTTTATAGCTCCAGTAAAATTGGTCTTTTTTTCATTCAGGGAATGGACTGTGAAGATGAATTTTTGATGAAAGCTAATAGTGACATTGCTCAAATTTGTGGTGCTCTCATAGTTCTTTGGCAAGAGTTTCTAGAAATAATAATTGGGAGAGAAAAAGTACGGCAACATTTATCTCGTCAAAGGCATTTTCAGCGAGTAAAACGTTTTTCAGAAGCTTTTTTTATCATTGAAAGAACTAGAGATTCTGTCCTAGCTCCATGTGATTGCAGGTAATTTAATGAATACATATTGTCCTGTTAAACTTTTATTTAGTTTTGATATTAATTAATTTCGAAATGTAGTATTATTTGCTTTGTTTATCTAAATAAAATATTTACATGATTCTTTCAAATTGTTAATTTCTGGTTAAAAGTTAACAAAACCTAAATTTTAAAATTATATCCATACAACAATTGTA
Nroanensis_RoanHighBluff_N762 TTTTTTGATTTCTATAGGAATGTCATAAACATGTAAAGAGTGGTCTTGTTCCATCCAAAGAGCAGCTTTTCGGTCCATATGAGGTACTGTGATGATTATGCATTTTGAAACTGTTTAGTTTAAATTAAAATCTTTATTATAAATGACAAAGTGATTATTGCAATAATGTAAAAAAAGTTAATTTAATAATGTCACATAAATTTATTTTTATAGCTCCAGTAAAATTGGTCTTTTTTTCATTCAGGGAATGGACTGTGAAGATGAATTTTTGATGAAAGCTAATAGTGACATTGCTCAAATTTGTGGTGCTCTCATAGTTCTTTGGCAAGAGTTTCTAGAAATAATAATTGGGAGAGAAAAAGTACGGCAACATTTATCTCGTCAAAGGCATTTTCAGCGAGTAAAACGTTTTTCAGAAGCTTTTTTTATCATTGAAAGAACTAGAGATTCTGTCCTAGCTCCATGTGATTGCAGGTAATTTAATGAATACATATTGTCCTGTTAAACTTTTATTTAGTTTTGATATTAATTAATTTCGAAATGTAGTATTATTTCCTTTGTTTATCTAAATAAAATATTTACATGATTCTTTCAAATTGTTAATTTCTGGTTAAAAGTTAACAAAACCTAAATTTTAAAATTATATCCATACAACAATTGTA
Nsheari_Cohutta_N826 TTTTTTGTTTTTTATAGGAATGTCATAAACATGTAAAGAGTGGTCTTGTTCCATCCAAAGAGCAGCTTTTCGGTCCGTATGAGGTACTGTCATGATTAGGCATTTTGAAACTGTTTAGTTTAAATTAAAATCTTTACCATAAATGAC--AGTGATTATTGCAATAATGTAAAAAAAGTTAATTTAATAATGTCACATAAATTTATTTTTATAGCTCCAGTAAAATTGGTCTTTTTTTCATTCAGGGAATGGACTGTGAAGATGAATTTTTGATGAAAGCTAATAGTGACATTGCTCAAATTTGTGGTGCTCTCATAGTTCTTTGGCAAGAATTTCTAGAAATAGTAATTGGGAGAGAAAAAGTACGGCAACATTTATCTCGTCAAAGGCATTTTCAGCGAGTAAAACGTTTTTCAGAAGCTTTTTTTATTATTGAAAGAACTAGAGATTCTGTTCTAGCTCCATGTGATTGCAGGT-ATTTAATGAATACATATTGTCCTGCTAAACTTTTATTTAGTTTTGATATTAATTAATTTCTAAATATAGTATTATTTGCTTTGATTATCTAAATAAAATATTTACATGATTCTTTCAAATTGATAATTTTTGGTTGAAAGTTAACAAAACCTAAATTTTAAAATTATATCCATATGACAATTGTA
Nsilvanus_Elijay_N395 TTTTTTGATTTCTATAGGAATGTCATAAACATGTAAAGAGTGGTCTTGTTCCATCCAAAGAACAGCTTTTTGGTCCATATGAGGTACTGTGATGGTTATGCATTTTGAAACTGTTTAGTTTAAATTAAAATCTTTATCATAAATGATAAAGTGATTATTGCAATAATGTAAAAAAAGTTAATTTAATAATGTCACATAAATTTATTTTTATA--------AAAATTGTTCTTTTTTTCATTCAGGGAATGGACTGTGAAGATGAATTTTTGATGAAAGCTAATAGTGACATTGCTCAAATTTGTGGTGCTCTTATAGTTCTTTGGCAAGAGTTTCTAGAAATAGTAATTGGGAGAGAAAAAGTACGGCAACATTTATCTCGTCAAAGGCATTTTCAGCGAGTAAAACGTTTTTCAGAAGCTTTTTTTATCATTGAAAGAACTAGAGATTCTGTCCTAGCTCCATGTGATTGCAGGTAATTTAATGAATACATATTGTCCTGCTAAACTTTTATTTAGTTTTGATATTAATTAATTTCTAAATGTACTATTATTTGCTTTGTTTGTCTAAATAAAATATTTACATGATTCTTTCAAATTGATAATTTCTGGTTAAAAGTTAACAAAACCTAAATTTTAAAATTATATCCATACGACAAT----
Nsilvanus_HeboMtn_N1029 TTTTTTGATTTCTATAGGAATGTCATAAACATGTAAAGAGTGGTCTTGTTCCATCCAAAGAGCAGCTTTTTGGTCCATATGAGGTACTGTGATGGTTATGCATTTTGAAACTATTTAGTTTAAATTAAAATCTTTATCATAAATGACAAAGTGATTATTGCAATAATGTAAAAAAAGTTAATTTAATAATGTCACATAAATTTATTTTTATAGCTCCAGTAAAATTGTTCTTTTTTTCATTCAGGGAATGGACTGTGAAGATGAATTTTTGATGAAAGCTAATAGTGACATTGCTCAAATTTGTGGTGCTCTCATAGTTCTTTGGCAAGAGTTTCTAGAAATAGTAATTGGGAGAGAAAAAGTACGGCAACATTTATCTCGTCAAAGGCATTTTCAGCGAGTAAAACGTTTTTCAGAAGCTTTTTTTATCATTGAAAGAACTAGAGATTCTGTCCTAGCTCCATGTGATTGCAGGTAATTTAATGAATATATATTGTCCTGCTAAACTTTTATTTAGTTTTGATATTAATTAATTTCTAAATGTACTATTAATTGCTTTGTTTATCTAAATAAAATATTTACATGATTCTTTCAAATTGATAATTTCTGGTTAAAAGTTAACAAAACCTAAATTTTAAAATTATATCCATACGACAATTGTA
Nstupkai_BlowholeWOS_N285 TTTTTTGTTTTTTATAGGAATGTCATAAACATGTAAAGAGTGGTCTTGTTCCATCCAAAGAGCAGCTTTTCGGTCCATATGAGGTACTGTCATGATTAGGCATTTTGAAACTGTTTAGTTTAAATTAAAATCTTTACCATAAATGAC--AGTGATTATTGCAATAATGTAAAAAAAATTAATTTAATAATGTCACATAAATTTATTTTTATAGCTCCAGTAAAATTGGTCTTTTTTTCATTCAGGGAATGGACTGTGAAGATGAATTTTTGATGAAAGCTAATAGTGACATTGCTCAAATTTGTGGTGCTCTCATAGTTCTTTGGCAAGAATTTCTAGAAATAGTAATTGGGAGAGAAAAAGTACGGCAACATTTATCTCGTCAAAGGCATTTTCAGCGAGTAAAACGTTTTTCAGAAGCTTTTTTTATTATTGAAAGAACTAGAGATTCTGTTCTAGCTCCATGTGATTGCAGGTAATTTAATGAATACATATTGTCCTGCTAAACTTTTATTTAGTTTTGATATTAATTAATTTCTAAATATAGTATTATTTGCTTTGTTTATCTAAATAAAATATTTACATGATTCTTTCAAAATGATAATTTTTGGTTGAAAGTTAACAAAACCTAAATTTTAAAATTATATCCATATGACAATTGTA
Nstupkai_Blowing_N356 TTTTTTGTTTTTTATAGGAATGTCATAAACATGTAAAGAGTGGTCTTGTTCCATCCAAAGAGCAGCTTTTCGGTCCATATGAGGTACTGTCACGATTAGGCATTTTGAAACTGTTTAGTTTAAATTAAAATCTTTACCATAAATGAC--AGTGATTATTGCAATAATGTAAAAAAAATTAATTTAATAATGTCACATAAATTTATTTTTATAGCTCCAGTAAAATTGGTCTTTTTTTCATTCAGGGAATGGACTGTGAAGATGAATTTTTGATGAAAGCTAATAGTGACATTGCTCAAATTTGTGGTGCTCTCATAGTTCTTTGGCAAGAATTTCTAGAAATAGTAATTGGGAGAGAAAAAGTACGGCAACATTTATCTCGTCAAAGGCATTTTCAGCGAGTAAAACGTTTTTCAGAAGCTTTTTTTATTATTGAAAGAACTAGAGATTCTGTTCTAGCTCCATGTGATTGCAGGTAATTTAATGAATACATATTGTCCTGCTAAACTTTTATTTAGTTTTGATATTAATTAATTTCTAAATATAGTATTATTTGCTTTGTTTATCTAAATAAAATATTTACATGATTCTTTCAAAACGATAATTTTTGGTTGAAAGTTAACAAAACCTAAATTTTAAAATTATATCCATATGACAATTGTA
Nstupkai_LittleRiver_N293 --------------------------------------------------------------CAGCTTTTCGGTCCATATGAGGTACTGTCATGATTAGGCATTTTGAAACTGTTTAGTTTAAATTAAAATCTTTACCATAAATGAC--AGTGATTATTGCAATAATGTAAAAAAAATTAATTTAATAATGTCACATAAATTTATTTTTATAGCTCCAGTAAAATTGGTCTTTTTTTCATTCAGGGAATGGACTGTGAAGATGAATTTTTGATGAAAGCTAATAGTGACATTGCTCAAATTTGTGGTGCTCTCATAGTTCTTTGGCAAGAATTTCTAGAAATAGTAATTGGGAGAGAAAAAGTACGGCAACATTTATCTCGTCAAAGGCATTTTCAGCGAGTAAAACGTTTTTCAGAAGCTTTTTTTATTATTGAAAGAACTAGAGATTCTGTTCTAGCTCCATGTGATTGCAGGTAATTTAATGAATACATATTGTCCTGCTAAACTTTTATTTAGTTTTGATATTAATTAATTTCTAAATATAGTAATATTTGCTTTGTTTATCTAAATAAAAT--------------------------------------------------------------------------------------
Nstygius_ObeLee_N0656 -----------------------------------------------------------------CTTTTCGGTCCATATGAGGTACTGTGATGATTAAGCATTTTGAAACTGTTTAATTTAAATTAACATTTTTATCATAAATGACAGAGTGATTATTGCAATAATGTAAAAAAGGTTTATTTAATAGTGTCACATAAATTTATTTTTATAGCCTCAGTAACATTGGTCTTTTTTTCATTCAGGGAATGGACTGTGAAGATGAATTTTTGATGAAAGCTAATAGTGACATTGCTCAAATTTGTGGTGCTCTCATAGTTCTTTGGCAGGAGTTTCTAGAAATAGTAATTGGAAGAGAAAAAGTACGGCAATATTTATCTCGTCAAAGGCATTTTCAGCGAGTAAAACGTTTTTCAGAAGCTTTTTTTATCATTGAAAAAACTAGAGATTCTGTTTTAGCTCCATGTGATTGCAGGTAAATTAACAAATACATATTGTC--------------------------------------------------------------------------------------------------------------------------------------------------------------------
Ntempletoni_BaldMtns_N950 ---------------------------------------------------------------------------------------------------------------------------------------------AATGACAAAGTGATGATTGCAATAATGTAAAAAAAGTTAATTTAATAATGTCACATAAATTTATTTTTATAGCTCCAGTGAAATTTGTCTTTTTTTCATTCAGGGAATGGACTGTGAAGATGAATTTTTGATGAAAGCTAATAGTGACATTGCTCAAATTTGTGGTGCTCTCATAGTTCTTTGGCAAGAGTTTCTAGAAATAGTAATTGGGAGAGAGAAAGTACGGCAACATTTATCTCGTCAAAGGCATTTTCAGCGAGTAAAACGTTTTTCAGAAGCTTTTTTTATCATTGAAAGAACTAGAGATTCTGTTCTAGCTCCATGTGATTGCAGGTAATTTAATGAATACATATTGTCCTGCTAAACTTTTATTTAGTTTTGATATTA--------------------------------------------------------------------------------------------------------------------------------------
Ntempletoni_ScronceCreekRd_N1223 --------TTTCTATAGGAATGTCACAAACATGTAAAGAGTGGTCTTGTTCCATCCAAAGAGCAGCTTTTCGGTCCATATGAGGTACTGTGATGATTAGGCATTTTGATACTGTTTAGTTTAAATTAAAATCTTTATCATAAATGACAAAGTGATGATTGCAATAATGTAAAAAAAGTTAATTTAATAATGTCACATAAATTTATTTTTATAGCTCCAGTAAAATTTGTCTTTTTTTCATTCAGGGAATGGACTGTGAAGATGAATTTTTGATGAAAGCTAATAGTGACATTGCTCAAATTTGTGGTGCTCTCATAGTTCTTTGGCAAGAGTTTCTAGAAATAGTAATTGGGAGAGAGAAAGTACGGCAACATTTATCTCGTCAAAGGCATTTTCAGCGAGTAAAACGTTTTTCAGAAGCTTTTTTTATCATTGAAAGAACTAGAGATTCTGTTCTAGCTCCATGTGATTGCAGGTAATTTAAT----------------------------------------------------------------------------------------------------------------------------------------------------------------------------------
Ntennessensis_IndianCave_N052 TTTTTTGATTTCTATAGGAATGTCATAAACATGTAAAGAGTGGTCTTGTTCCATCCAAAGAGCAGCTTTTCGGTCCATATGAGGTACTGTGATGATTATGCATTTTGAAACTGTTTAGTTTAAATTAAAATCTTTATTATAAATGACAAAGTGATTATTGCAATAATGTAAAAAAAGTTAATTTAATAATGTCACATAAATTTATTTTTATAGCTCCAGTAAAATTGGTCTTTTTTTCATTCAGGGAATGGACTGTGAAGATGAATTTTTGATGAAAGCTAATAGTGACATTGCTCAAATTTGTGGTGCTCTCATAGTTCTTTGGCAAGAGTTTCTAGAAATAGTAATTGGGAGAGAAAAAGTACGGCAACATTTATCTCGTCAAAGGCATTTTCAGCGAGTAAAACGTTTTTCTGAAGCTTTTTTTATCATTGAAAGAACTAGAGATTCTATCCTAGCTCCATGTGATTGCAGGTAATTTAATGAATACATATTGTCCTGCTAAACTTTTATTTAGTTTTGATATTAATTAATTTCTAAATGTAGTATTATTTGCTTTGTTTATCTAAATAAAATATTTACTTGATTCTTTCAAATTGATAATTTCTGGTTAAAAGTTAACAAAACCTAAATTTTAAAATTATATCC--------------
Ntennessensis_LittleStony_N645 ---------------------------------------GTGGTCTTGTTCCATCCAAAGAGCAGCTTTTCGGTCCATATGAGGTACTGTGATGATTATGCATTTTGAAACTGTTTAGTTTAAATTAAAATCTTTATTATAAATGACAAAGTGATTATTGCAATAATGTAAAAAAAGTTAATTTAATAATGTCACATAAATTTATTTTTATAGCTCCAGTAAAATTGGTCTTTTTTTCATTCAGGGAATGGACTGTGAAGATGAATTTTTGATGAAAGCTAATAGTGACATTGCTCAAATTTGTGGTGCTCTCATAGTTCTTTGGCAAGAGTTTCTAGAAATAGTAATTGGGAGAGAAAAAGTACGGCAACATTTATCTCGTCAAAGGCATTTTCAGCGAGTAAAACGTTTTTCTGAAGCTTTTTTTATCATTGAAAGAACTAGAGATTCTATCCTAGCTCCATGTGATTGCAGGTAATTTAATGAATACATATTGTCCTGCTAAACTTTTATTTAGTTTTGATATTAATTAATTTCTAAATGTAGTATTATTTGCTTTGTTTATCTAAATAAAATATTTACTTGATTCTTTCAAATTGATAATTTCTGGTTAAAAGTTAACAAAACCTAAATTTTAAAATTATATCCGTTCAACAATTGTA
Ntennessensis_Watauga_N1046 TTTTTTGATTTCTATAGGAATGTCATAAACATGTAAAGAGTGGTCTTGTTCCATCCAAAGAGCAGCTTTTCGGTCCATATGAGGTACTGTGATGATTATGCATTTTGAAACTGTTTAGTTTAAATTAAAATCTTTATTATAAATGACAAAGTGATTATTGCAATAATGTAAAAAAAGTTAATTTAATAATGTCACATAAATTTATTTTTATAGCTCCAGTAAAATTGGTCTTTTTTTCATTCAGGGAATGGACTGTGAAGATGAATTTTTGATGAAAGCTAATAGTGACATTGCTCAAATTTGTGGTGCTCTCATAGTTCTTTGGCAAGAGTTTCTAGAAATAGTAATTGGGAGAGAAAAAGTACGGCAACATTTATCTCGTCAAAGGCATTTTCAGCGAGTAAAACGTTTTTCTGAAGCTTTTTTTATCATTGAAAGAACTAGAGATTCTATCCTAGCTCCATGTGATTGCAGGTAATTTAATGAATACATATTGTCCTGCTAAACTTTTATTTAGTTTTGATATTAATTAATTTCTAAATGTAGTATTATTTGCTTTGTTTATCTAAATAAAATATTTACTTGATTCTTTCAAATTGATAATTTCTGGTTAAAAGTTAACAAAACCTAAATTTTAAAATTATATCCGTTCAACAATTGTA
