# Supplementary material for: ﻿New species in old mountains: integrative taxonomy reveals ten new species and extensive short-range endemism in Nesticus spiders (Araneae, Nesticidae) from the southern Appalachian Mountains
Source: Zookeys. 2023 Feb 3;1145:1–130. doi: 10.3897/zookeys.1145.96724 (PMC10208238; doi:10.3897/zookeys.1145.96724)
Supplement: Supplementary material 4 — Input alignments, analysis log files, and output tree files [file zookeys-1145-001_article-96724__-s004.zip › uce-200677 (modified).phy]

 86 940
Nesticus_Japan_G2153 TTACTGATGACCATACAACAACCGACGGATCTTTGCTAACTAGTTTGTTAATTGAGGAAAAATCAAAGGACAAACAAAATGGTCCGTCATCCAGTGGGCCCTACTTGTGCGTACCACAGATGGTCGATATACCGCCGTCACTTCGAAGACAATCCGTGACGCTTGCTAACGGTAAAACAGTCAAGAACCATACTATAAAAGAAGAAACCAAGACAATGGTCAAAGCCAAAATTAATGACGCTACAGGAGCTCGTAAGAAGGAACCCCCACCTGTCCAGGTTACAGTGCCAAATGGCCCAAACAAAGGAGCAAAACCTCCTCCAAATTTACCTCTTATGAAAAGAGATTATTCTACAGGCCCAAATGGACGAATGCGAAATCGAGAACTCATGATGATGCAGTTGTGCCTAGACGAGTTTGTCCCTTCTCCGCAAGACATTGAGATAATAGATCCAGATGGTTGCGATACACCTCGTCGAGAGACAGCTTCGTCTATGGATATGGAAGTCTATGTCTCGAACTGCCCAATTACTGTTCGCGTTCAAGTCGAACCTCGCCACTTGGCTTCGATGGAGAGTGATGGCCTGTCAGATAGTGACATATCCGATCCGGGAGAGATAGCTCGTATCTCAAGGCGTGATATGGACTTTCCGGAGCAGCAAATGCCGCTTCTATGCAG---------------------------------------------------------------------------------------------------------------------------------------------------------------------------------------------------------------------------------------------------------------------
Nsilvestrii_Hellgate_N1108 TAACTGATGACCATACAACAACTGACGGGTCTCTGCTAACTAGTTTGTTGATTGAGGAAAAATCAAAGGACAAACAAAACGGCCCGTCTTCGAGTGGCCCCTACCTGTGCGTGCCACAAATGGTTGATTTACCGCCGTCACTGAGAAAACCTTCTGTGACACTCGCTAATGGTAAAACAGTTAAAATTCCTGCTATAAAAGAGGAAGCTAAAACAATAGTCAAAGCTAAAATTAATGACCCCACTGGAGCTCGTAAGAAGGAACCTCCACCTGTTCAAGTTAGCGTGCCAAATGGCCCAAACAAAGCAGCAAAACCTCCACCGAATTTACCTCTTATGAAAAGAGATTATTCCACAGGTCCAAATGGACGAATGAGAAATCGAGAACTGATGATGATGCAGTTGTGCCTAGATGAATTTGTCCCTTCTCCACAGGATATTGAGATAATAGATCCAGATGGTTGCGATACACCACGTCGGGATACGGCTTCGTCTATGGATATGGAAGTTTATGTTTCGAACTGCCCAATTACTGTTCGCGTTCAAGTCGAACCTCGCCACTTGGCTTCAATGGAGAGTGATGGCCTGTCAGACAGTGACATATCCGATCCGGGAGAGATTGCTCGCATCTCAAGGCGTGATATGGACTTTCCGGAGCAGCAAATGCCGCTTCTAGGCCGATGTAGTCCGGCCTTTTCTTCTCCGGAATTCCGCCGTGGGCCAGGCGCAGTGCCGCTCCTAAAACGGGACTCCAGCCGCAGATTTCCTCTTCTAAGGCAAGGGGCTCTGGACAGCGGGCGTGGACTCGATGTTCAAGCTGAAACCACCTTAGCATAATTTTTATTTTCCTGCCGTCATTTTGTTTTGAATGCTGTTGTCGATGTCTTTTTAAGCTGAATACCGTGGTTCCCACCACGGGAGACTGACTTCTGCATCTTGAG
Narcheri_Cheaha_N023 ------------------CAACTGACGGGTCTTTGCTAACTAGTCTATTGATTGAGGAGAAATCGAAGGACAAATACAACAAGTCGACAACGAGCGGCCCGTACCTGTGCGTACCACAAATGGTTGATTTACCGCCAGCACTTCGAAGACCTTCGGTGACACTCGCCAATGGTAAAACCGTGAAATGTCCTACTATAAAAGAGGAAACCAAAACAATGGTCAAAGCTAAAACGAATGATCCTACAGGAGCTCGTAAGAAGGAACCCCCACCTGTCCAGGTTAGCGTGCCAAATGGCCCAAATAAAGGAGCAAAACCTCCACCGAATTTACCTCTTTTGAAAAGAGATTATTCTACAGGCCCAAATGGACGAATGAGAAATCGAGAGCTGATGATGATGCAGTTGTGCCTAGACGAATTTGTCCCTTCGCCGCAGGACATTGAAATAATAGATCCAGATGGTTGCGATACACCTCGCCGAGATACAGCTTCCTCTATGGATATGGAAGTTTATGTTTCCAACTGCCCAATTACTGTTCGCGTTCAAGTCGAACCTCGCCACTTGGCTTCGATGGAGAGTGATGGCTTGTCAGACAGTGACATATCCGATCCGGGAGAGATAGCTCGTATCTCAAGACGTGATATGGACTTTCCGGAGCAGCAAATGCCGCTTCTAGGCCGGTGCAGTCCGGCCTTTTCTTCTCCGGAATTCCGCCGTGGGCCAGGCGCCGTGCCGCTTCTAAAACGGGACTCCAGCCGCAGATTTCCTCTTCTAAGGCAAGGGGCTCTGGACAGCGGGCGTGGACTCGATATTCAAGCTGAAACCACCTTAGCATAATTTTTATTTTACTGCCGTCATTTTGTTTTGAATGCTGTTGTCGATGTTTTTTTAAGCTGAGTACCGTGGTTCCCACCACGGGAGACTGACTTC-----------
Nbarri_Bishop_N1072 -----------------------------------------------------------------------------------------------------------------------------------------GCACTTCGAAGACCTTCTGTGACACTCGCCAATGGTAAAACAGTGAAATGTCCTGTTATAAAAGAGGAAACCAAAACAATGGTCAAAGCTAAAACTAATGATCCTACAGGAGCTCGTAAGAAGGAACCCCCACCTGTCCAGGTTAGCGTGCCAAATGGCCCAAATAAAGGAGCAAAACCTCCACCGAATTTACCTCTTTTGAAAAGAGATTATTCTACAGGCCCAAATGGACGAATGAGAAATCGAGAACTGATGATGATGCAGTTGTGCCTAGACGAATTTGTCCCTTCGCCGCAGGACATTGAGATAATAGATCCAGATGGTTGCGATACACCTCGTCGAGATACAGCTTCCTCTATGGATATGGAAGTTTATGTTTCCAACTGCCCAATTACTGTTCGCGTTCAAGTCGAACCTCGCCACTTGGCTTCGATGGAGAGTGATGGCCTGTCAGACAGTGACATATCCGATCCGGGAGAGATAGCTCGTATCTCAAGACGTGATATGGACTTTCCGGAGCAGCAAATGCCGCTTCTAGGCCGGTGCAGTCCGGCCTTTTCTTCTCCGGAATTCCGCCGTGGGCCAGGCGCCGTGCCGCTTCTAAAACGGGACTCCAGCCGCAGATTTCCTCTTCTAAGGCAAGGGGCTCTGGACAGCGGGCGTGGACTCGATATTCAAGCTGAAACCACCTTAGCATAATTTTTATTTTCCTGCCGTCATTTTGTTTTGAATGCTGTTGTCGATGTTTTTTTAAGCTAAGTA-----------------------------------------
Nbarri_LostCoveCave_N0065 TAACTGATGATCATACAACAACTGACGGGTCTTTGCTAACTAGTCTGTTGATTGAGGAGAAATCGAAGGACAAATACAACAAGTCGACAACGAGCGGCCCGTACCTGTGCGTACCACAAATGGTGGATTTACCTCCAGCACTTCGAAGACCTTCTGTGACACTCGCCAATGGTAAAACAGTGAAATGTCCTGCTATAAAAGAGGAAACCAAAACAATGGTCAAAGCTAAAACTAATGATCCTACAGGAGCTCGTAAGAAGGAACCCCCACCTGTCCAGGTTAGCGTGCCAAATGGCCCAAATAAAGGAGCAAAACCTCCACCGAATTTACCTCTTTTGAAAAGAGATTATTCTACAGGCCCAAATGGACGAATGAGAAATCGAGAACTGATGATGATGCAGTTGTGCCTAGACGAATTTGTCCCTTCGCCGCAGGACATTGAGATAATAGATCCAGATGGTTGCGATACACCTCGTCGAGATACAGCTTCCTCTATGGATATGGAAGTTTATGTTTCCAACTGCCCAATTACTGTTCGCGTTCAAGTCGAACCTCGCCACTTGGCTTCGATGGAGAGTGATGGCCTGTCAGACAGTGACATATCCGATCCGGGAGAGATAGCTCGTATCTCAAGACGTGATATGGACTTTCCGGAGCAGCAAATGCCGCTTCTAGGCCGGTGCAGTCCGGCCTTTTCTTCTCCGGAATTCCGCCGTGGGCCAGGCGCCGTGCCGCTTCTAAAACGGGACTCCAGCCGCAGATTTCCTCTTCTAAAGCAAGGGGCTCTGGACAGCGGGCGTGGACTCGATATTCAAGCTGAAACCACCTTAGCATAATTTTTATTTTCCTGCCGTCATTTTGTTTTGAATGC---------------------------------------------------------------------
Nbarri_eyed_ClayCave_G2082 ---------------------------------------------------------------------------------------------GTGGCCCGTATCTGTGCGTACCACAAATGGTTGATTTACCGCCAGCACTTCGAAGACCTTCTGTGACACTCGCCAATGGTAAAACAGTGAAATGTCCTGCCATAAAAGAGGAAACCAAAACAATGGTCAAAGCTAAAACTAATGATCCTACAGGAGCTCGTAAGAAGGAACCCCCACCTGTCCAGGTTAGCGTGCCAAATGGCCCAAATAAAGGAGCAAAACCTCCACCGAATTTACCTCTTTTGAAAAGAGATTATTCTACAGGCCCAAATGGACGAATGAGAAATCGAGAACTGATGATGATGCAGTTGTGCCTAGACGAATTTGTCCCTTCGCCGCAGGACATTGAGATAATAGATCCAGATGGTTGCGATACACCTCGTCGAGATACAGCTTCCTCTATGGATATGGAAGTTTATGTCTCCAACTGCCCAATTACTGTTCGCGTTCAAGTCGAACCTCGCCACTTGGCTTCGATGGAGAGTGATGGCCTGTCAGACAGTGACATATCCGATCCGGGAGAGATAGCTCGTATCTCAAGACGTGATATGGACTTTCCGGAGCAGCAAATGCCGCTTCTAGGCCGGTGCAGTCCGGCCTTTTCTTCTCCGGAATTCCGCCGAGGGCCAGGCGCCGTGCCGCTTCTAAAACGGGACTCCAGCCGCAGATTTCCTCTTCTAAGGCAAGGGGCTCTGGACAGCGGGCGTGGACTCGATATTCAAGCTGAAACCACCTTAGCATAATTTTTATTTTCCTGCCGTCATTTTGTTTTGAATGCTGTTGTCGATGTTTTTTTAAGCTGAGTACCGTGGTTCCC------------------------------
Nbarrowsi_Gregorys_N270 TAACTGATGATCATACAACAACTGACGGGTCTTTGCTAACTAGTCTGTTGATTGAGGAGAAATCGAAGGACAAATACAACAAGTCGACAACGAGCGGCCCGTACCTGTGCGTACCACAAATGGTGGATTTACCGCCAGCACTTCGAAGACCTTCTGTGACACTCGCCAATGGTAAAACAGTGAAATGTCCCGCTATAAAAGAGGAAACCAAAACAATGGTCAAAGCTAAAACTAATGATCCTACAGGAGCTCGTAAGAAGGAACCCCCACCTGTCCAGGTTAGCGTGCCAAATGGCCCAAATAAAGGAGCAAAACCTCCACCGAATTTACCTCTTTTGAAAAGAGATTATTCTACAGGCCCAAATGGACGAATGAGAAATCGAGAACTGATGATGATGCAGTTGTGCCTAGACGAATTTGTCCCTTCGCCGCAGGACATTGAGATCATAGATCCAGATGGTTGCGATACACCTCGTCGAGATACAGCTTCCTCTATGGATATGGAAGTTTATGTTTCCAACTGTCCAATTACTGTTCGCGTTCAAGTCGAACCTCGCCACTTGGCTTCGATGGAGAGTGATGGCCTGTCAGACAGTGACATATCCGATCCGGGAGAGATAGCTCGTATCTCCAGACGGGATATGGACTTTCCGGAGCAGCAAATGCCGCTTCTAGGCCGGTGCAGTCCGGCCTTTTCTTCTCCGGAATTCCGCCGAGGGCCAGGCGCCGTGCCGCTTCTAAAACGGGACTCAAGCCGCAGATTTCCTCTTCTAAGGCAAGGGGCTCTGGACAGCGGGCGTGGACTCGATATTCAAGCTGAAACCACCTTAGCATAATTTTTATTTTCCTGCCGTCATTTTGTTTTGAATGCTGTTGTCGATGTTTTTTTAAGCTGAGTACCGTGGTTCCCACCACGGGAGACTGACTTCTGCATCTTGAG
Nbarrowsi_Tuckaleechee_N360 TAACTGATGATCATACAACAACTGACGGGTCTTTGCTAACTAGTCTGTTGATTGAGGAGAAATCGAAGGACAAATACAACAAGTCGACAACGAGCGGCCCGTACCTGTGCGTACCACAAATGGTGGATTTACCGCCAGCACTTCGAAGACCTTCTGTGACACTCGCCAATGGTAAAACAGTGAAATGTCCCGCTATAAAAGAGGAAACCAAAACAATGGTCAAAGCTAAAACTAATGATCCTACAGGAGCTCGTAAGAAGGAACCCCCACCTGTCCAGGTTAGCGTGCCAAATGGTCCAAATAAAGGAGCAAAACCTCCACCGAATTTACCTCTTTTGAAAAGAGATTATTCTACAGGCCCAAATGGACGAATGAGAAATCGAGAACTGATGATGATGCAGTTGTGCCTAGACGAATTTGTCCCTTCGCCGCAGGACATTGAGATCATAGATCCAGATGGTTGCGATACACCTCGTCGAGATACAGCTTCCTCTATGGATATGGAAGTTTATGTTTCCAACTGTCCAATTACTGTTCGCGTTCAAGTCGAACCTCGCCACTTGGCTTCGATGGAGAGTGATGGCCTGTCAGACAGTGACATATCCGATCCGGGAGAGATAGCTCGTATCTCCAGACGGGATATGGACTTTCCGGAGCAGCAAATGCCGCTTCTAGGCCGGTGCAGTCCGGCCTTTTCTTCTCCGGAATTCCGCCGAGGGCCAGGCGCCGTGCCGCTTCTAAAACGGGACTCCAGCCGCAGATTTCCTCTTCTAAGGCAAGGGGCTCTGGACAGCGGGCGTGGACTCGATATTCAAGCTGAAACCACCTTAGCATAATTTTTATTTTCCTGCCGTCATTTTGTTTTGAATGCTGTTGTCG-------------------------------------------------------------
Nbishopi_DryFalls_N150 TAACTGATGATCATACAACAACTGACGGGTCTTTGCTAACTAGTCTGTTGATTGAGGAGAAATCGAAGGACAAATACAACAAGTCGACAACGAGCGGCCCGTACCTGTGCGTACCACAAATGGTGGATTTACCGCCAGCACTTCGAAGACCTTCTGTGACACTCGCCAATGGTAAAACAGTGAAATGTCCTGCTATAAAAGAGGAAACCAAAACAATGGTCAAAGCTAAAACTAATGATCCTACAGGAGCTCGTAAGAAGGAACCCCCACCTGTCCAGGTTAGCGTGCCAAATGGCCCAAATAAAGGAGCAAAACCTCCACCGAATTTACCTCTTTTGAAAAGAGATTATTCTACAGGCCCAAATGGACGAATGAGAAATCGAGAACTGATGATGATGCAGTTGTGCCTAGACGAATTTGTCCCTTCGCCGCAGGACATTGAGATAATAGATCCAGATGGTTGCGATACACCTCGTCGAGATACAGCTTCCTCTATGGATATGGAAGTTTATGTTTCCAACTGCCCAATTACTGTTCGCGTTCAAGTCGAACCTCGCCACTTGGCTTCGATGGAGAGTGATGGCCTGTCAGACAGTGACATATCCGATCCGGGAGAGATAGCTCGTATCTCAAGACGTGATATGGACTTTCCGGAGCAGCAAATGCCGCTTCTAGGCCGGTGTAGTCCGGCCTTTTCTTCTCCGGAATTCCGCCGAGGGCCAGGCGCCGTGCCGCTTCTAAAACGGGACTCCAGCCGCAGATTTCCTCTTCTAAGGCAAGGGGCTCTGGACAGCGGGCGTGGACTCGATATTCAAGCTGAAACCACCTTAGCATAATTTTTATTTTCCTGCCGTCATTTTGTTTTGAATGCTGTTGTCGATGTTTTTTTAAGCTGAGTACCGTGG-----------------------------------
Nbishopi_PoleCr_Chattooga_N885 TAACTGATGATCATACAACAACTGACGGGTCTTTGCTAACTAGTCTGTTGATTGAGGAGAAATCGAAGGACAAATACAACAAGTCGACAACGAGCGGCCCGTACCTGTGCGTACCACAAATGGTGGATTTACCGCCAGCACTTCGAAGACCTTCTGTGACACTCGCCAATGGTAAAACAGTGAAATGTCCTGCTATAAAAGAGGAAACCAAAACAATGGTCAAAGCTAAAACTAATGATCCTACAGGAGCTCGTAAGAAGGAACCCCCACCTGTCCAGGTTAGCGTGCCAAATGGCCCAAATAAAGGAGCAAAACCTCCACCGAATTTACCTCTTTTGAAAAGAGATTATTCTACAGGCCCAAATGGACGAATGAGAAATCGAGAACTGATGATGATGCAGTTGTGCCTAGACGAATTTGTCCCTTCGCCGCAGGACATTGAGATAATAGATCCAGATGGTTGCGATACACCTCGTCGAGATACAGCTTCCTCTATGGATATGGAAGTTTATGTTTCCAACTGCCCAATTACTGTTCGCGTTCAAGTCGAACCTCGCCACTTGGCTTCGATGGAGAGTGATGGCCTGTCAGACAGTGACATATCCGATCCGGGAGAGATAGCTCGTATCTCAAGACGTGATATGGACTTTCCGGAGCAGCAAATGCCGCTTCTAGGCCGGTGTAGTCCGGCCTTTTCTTCTCCGGAATTCCGCCGAGGGCCAGGCGCCGTGCCGCTTCTAAAACGGGACTCCAGCCGCAGATTTCCTCTTCTAAGGCAAGGGGCTCTGGACAGCGGGCGTGGACTCGATATTCAAGCTGAAACCACCTTAGCATAATTTTTATTTTCCTGCCGTCATTTTGTTTTGAATGCTGTTGTCGATGTTTTTTTAAGCTGAGTACCGTGGTTCCCACCACGGGAGACTGACTTCTGCATCTTGAG
Nbishopi_StandingIndian_N131 TAACTGATGATCATACAACAACTGACGGGTCTTTGCTAACTAGTCTGTTGATTGAGGAGAAATCGAAGGACAAATACAACAAGTCAACAACGAGCGGCCCGTACCTGTGCGTACCACAAATGGTGGATTTACCGCCAGCACTTCGAAGACCTTCTGTGACACTCGCCAATGGTAAAACAGTGAAATGTCCTGCTATAAAAGAGGAAACCAAAACAATGGTCAAAGCTAAAACTAATGATCCTACAGGAGCTCGTAAGAAGGAACCCCCACCTGTCCAGGTTAGCGTGCCAAATGGCCCAAATAAAGGAGCAAAACCTCCACCGAATTTACCTCTTTTGAAAAGAGATTATTCTACAGGCCCAAATGGACGAATGAGAAATCGAGAACTGATGATGATGCAGTTGTGCCTAGACGAATTTGTCCCTTCGCCGCAGGACATTGAGATAATAGATCCAGATGGTTGCGATACACCTCGTCGAGATACAGCTTCCTCTATGGATATGGAAGTTTATGTTTCCAACTGCCCAATTACTGTTCGCGTTCAAGTCGAACCTCGCCACTTGGCTTCGATGGAGAGTGATGGCCTGTCAGACAGTGACATATCCGATCCGGGAGAGATAGCTCGTATCTCAAGACGTGATATGGACTTTCCGGAGCAGCAAATGCCGCTTCTAGGCCGGTGCAGTCCGGCCTTTTCTTCTCCGGAATTCCGCCGAGGGCCAGGCGCCGTGCCGCTTCTAAAACGGGACTCCAGCCGCAGATTTCCTCTTCTAAGGCAAGGGGCTCTGGACAGCGGGCGTGGACTCGATATTCAAGCTGAAACCACCTTAGCATAATTTTTATTTTCCTGCCGTCATTTTGTTTTGAATGCTGTTGTCGATGTTTTTTTAAGCTGAGTACCGTGGTTCCCACCACGGGAGACTGACTTCTGCATCTTGAG
Nbrimleyi_NewberryCr_N984 ---------------------------GGTCTTTACTAACTAGTCTGTTGATTGAGGAGAAATCGAAGGACAAACACAACAAGTCGACAACGAGTGGCCCGTACCTGTGTGTACCACAAATGGTTGATTTACCGCCAGCACTTCGAAGACCTTCTGTGACACTCGCCAATGGTAAAACAGTGAAATGTCCTGCTATAAAAGAGGAAACCAAAACAATGGTCAAAGCTAAAACTAATGACTCTACAGGAGCTCGTAAGAAGGAACCCCCACCTGTCCAGGTTAGCGTGCCAAATGGCCCAAATAAAGGAGCAAAACCTCCACCGAGTTTACCTCTTTTGAAAAGAGATTATTCTACAGGCCCAAATGGACGAATGAGAAATAGAGAACTGATGATGATGCAGTTGTGCCTAGACGAATTTGTCCCTTCGCCGCAGGACATTGAGATAATAGATCCAGATGGTTGCGATACACCTCGTCGAGATACAGCTTCCTCTATGGATATGGAAGTTTATGTCTCCAACTGCCCAATTACTGTTCGCGTTCAAGTCGAACCTCGCCACTTGGCTTCGATGGAGAGTGATGGCCTGTCAGACAGTGACATATCCGATCCGGGAGAGATAGCTCGTATCTCAAGACGTGATATGGACTTTCCGGAGCAGCAAATGCCGCTTCTAGGCCGGTGCAGTCCGGCCTTTTCTTCTCCGGAATTCCGCCGTGGGCCAGGCGCCGTGCCGCTTCTAAAACGGGACTCCAGCCGCAGATTTCCTCTTCTAAGGCAAGGGGCTCTGGACAGCGGGCGTGGACTCGATATTCAAGCTGAAACCACCTTAGCATAATTTTTATTTTCCTGCCGTCATTTTGTTTTGAATGCTGTTGTCGATGTTTTTTTAAGCTGAGTACCGTGGTTCCCACCACGGGAGACTGACTTCTGCATCTTGAG
Nbrimleyi_RumblingBald_N241 ------------------------------CTTTACTAACTAGTCTGTTGATTGAGGAGAAATCGAAGGACAAACACAACAAGTCGACAACAAGTGGCCCGTACCTGTGTGTACCACAAATGGTTGATTTACCGCCAGCACTTCGAAGACCTTCTGTGACACTCGCCAATGGTAAAACAGTGAAATGTCCTGCTATAAAAGAGGAAACCAAAACAATGGTCAAAGCTAAAACTAATGACTCTACAGGAGCTCGTAAGAAGGAACCCCCACCTGTCCAGGTTAGCGTGCCAAATGGCCCAAATAAAGGAGCAAAACCTCCACCGAGTTTACCTCTTTTGAAAAGAGATTATTCTACAGGCCCAAATGGACGAATGAGAAATAGAGAACTGATGATGATGCAGTTGTGCCTAGACGAATTTGTCCCTTCGCCGCAGGACATTGAGATAATAGATCCAGATGGTTGCGATACACCTCGTCGAGATACAGCTTCCTCTATGGATATGGAAGTTTATGTCTCCAACTGCCCAATTACTGTTCGCGTTCAAGTCGAACCTCGCCACTTGGCTTCGATGGAGAGTGATGGCCTGTCAGACAGTGACATATCCGATCCGGGAGAGATAGCTCGTATCTCAAGACGTGATATGGACTTTCCGGAGCAGCAAATGCCGCTTCTAGGCCGGTGCAGTCCGGCCTTTTCTTCTCCGGAATTCCGCCGTGGGCCAGGCGCCGTGCCGCTTCTAAAACGGGACTCCAGCCGCAGATTTCCTCTTCTAAGGCAAGGGGCTCTGGACAGCGGGCGTGGACTCGATATTCAAGCTGAAACCACCTTAGCATAATTTTTATTTTCCTGCCGTCATTTTGTTTTGAATGCTGTTGTCGATGTTTTTTTAAGCTGAGTACCGTGG-----------------------------------
Ncanei_Egypt_N958 -----------------------------------------------------------------------------------------------------------------------------------------------------------------------------------------------------------------------------------------------------GGAGCTCGTAAGAAGGAACCCCCACCTGTCCAGGTTAGCGTGCCAAATGGCCCAAATAAAGGAGCAAAACCTCCACCGAATTTACCTCTTTTGAAAAGAGATTATTCTACAGGCCCAAATGGACGAATGAGAAATCGAGAACTGATGATGATGCAGTTGTGCCTAGACGAATTTGTCCCTTCGCCGCAGGACATTGAGATAATAGATCCAGATGGTTGCGATACACCTCGTCGAGATACAGCTTCCTCTATGGATATGGAAGTTTATGTCTCCAACTGCCCAATTACTGTTCGCGTTCAAGTCGAACCTCGCCACTTGGCTTCGATGGAGAGTGATGGCCTGTCAGACAGTGACATATCCGATCCGGGAGAGATAGCTCGTATCTCAAGACGTGATATGGACTTTCCGGAGCAGCAAATGCCGCTTCT---------------------------------------------------------------------------------------------------------------------------------------------------------------------------------------------------------------------------------------------------------------------------
Ncarolinensis_Grandfather_N218 -------------------------------------------------GATTGAGGAGAAATCGAAGGACAAACACAACAAGTCGACAACGAGTGGCCCGTATCTGTGCGTACCACAAATGGTTGATTTACCGCCAGCACTTCGAAGACCTTCTGTGACACTCGCCAATGGTAAAACAGTGAAATGTCCTGCTATAAAAGAGGAAACCAAAACAACAGTCAAAGCTAAAACTAATGACTCTACAGGAGCTCATAAGAAGGAACCCCCACCTGTCCAGGTTAGCGTGCCAAATGGCCCAAATAAAGGGGCAAAACCTCCACCGAATTTACCTCTTTTGAAAAGAGATTATTCTACAGGCCCAAATGGACGAATGAGAAATCGAGAACTGATGATGATGCAGTTGTGCCTAGACGAATTTGTCCCTTCGCCGCAGGACATTGAGATAATAGATCCAGATGGTTGCGATACACCTCGTCGAGATACAGCTTCCTCTATGGATATGGAAGTTTATGTCTCCAACTGCCCAATTACTGTTCGCGTTCAAGTCGAACCTCGCCACTTGGCTTCGATGGAGAGTGATGGCCTGTCAGACAGTGACATATCCGATCCTGGAGAGATAGCTCGTATCTCAAGACGTGATATGGACTTTCCGGAGCAGCAAATGCCGCTTCTAGGCCGGTGCAGTCCGGCCTTTTCTTCTCCGGAATTCCGCCGAGGGCCAGGCGCCGTGCCGCTTCTAAAACGGGACTCCAGCCGCAGATTTCCTCTTCTAAGGCAAGGGGCTCTGGACAGCGGGCGTGGACTCGATATTCAAG----------------------------------------------------------------------------------------------------------------------------
Ncarolinensis_LinvilleCaverns_N227 ------------------------------------------------------------------------------------------------------------------------------------------------------------------------------------------------------------------------------------------------------------------------------------------------------------------------------------------------------------------------------------------------------------------TGTGCCTAGACGAATTTGTCCCTTCGCCGCAGGACATTGAGATAATAGATCCAGATGGTTGCGATACACCTCGTCGAGATACAGCTTCCTCTATGGATATGGAAGTTTATGTCTCCAACTGCCCAATTACTGTTCGCGTTCAAGTCGAACCTCGCCACTTGGCTTCGATGGAGAGTGATGGCCTGTCAGACAGTGACATATCCGATCCTGGAGAGATAGCTCGTATCTCAAGACGTGATATGGACTTTCCGGAGCAGCAAATGCCGCTTCTAGG------------------------------------------------------------------------------------------------------------------------------------------------------------------------------------------------------------------------------------------------------------------------
Ncarteri_English_N031 ----------------------------GTCTTTGCTAACTAGTCTGTTGATTGAGGAGAAATCGAAGGACAAATACAACAAGTCGACAACGAGCGGCCCGTACCTGTGCGTACCACAAATGGTGGATTTACCGCCAGCACTCCGAAGACCTTCTGTGACACTCGCCAATGGTAAAACAGTGAAATGTCCTTCTATAAAAGAGGAAACCAAAACAATGGTCAAAGCTAAAACTAATGATCCTACAGGAGCTCGTAAGAAGGAACCCCCACCTGTCCAGGTTAGCGTGCCAAATGGCCCAAATAAAGGAGCAAAACCTCCACCGAATTTACCTCTTTTGAAAAGAGATTATTCTACAGGCCCAAATGGACGAATGAGAAATCGAGAACTGATGATGATGCAGTTGTGCCTAGACGAATTTGTCCCTTCGCCGCAGGACATTGAGATAATAGATCCAGATGGTTGCGATACACCTCGTCGAGATACAGCTTCCTCTATGGATATGGAAGTTTATGTTTCCAACTGCCCAATTACTGTTCGCGTTCAAGTCGAACCTCGCCACTTGGCTTCAATGGAGAGTGATGGCCTGTCAGACAGTGACATATCCGATCCGGGAGAGATAGCTCGTATCTCAAGACGTGATATGGACTTTCCGGAGCAGCAAATGCCGCTTCTAGGCCGGTGCAGTCCGGCCTTTTCTTCTCCGGAATTCCGCCGAGGGCCAGGCGCCGTGCCGCTTCTAAAACGGGACTCCAGCCGCAGATTTCCTCTTCTAAGGCAAGGGGCTCTGGACAGCGGGCGTGGACTCGATATTCAAGCTGAAACCACCTTAGCATAATTTTTATTTTCCTGCCGTCATTTTGTTTTGAATGCTGTTGTCGATGTTTTTTTAAGCTGAGTACCGTGGTTCCCACCACGGGAGACTGACTTCTGCATCTTGAG
Ncarteri_LaurelCave_nearTYPE_N0296 TAACTGATGATCATACAACAACTGACGGGTCTTTGCTAACTAGCCTGTTGATTGAGGAGAAATCGAAGGACAAATACAACAAGTCGACAACGAGCGGCCCGTACCTGTGCGTACCACAAATGGTGGATTTACCGCCAGCACTTCGAAGACCCTCTGTGACACTCGCCAATGGTAAGACAGTGAAATGTCCTTCTATAAAAGAGGAAACCAAAACAATGGTCAAAGCTAAAACTAATGATCCTACAGGAGCTCGTAAGAAGGAACCCCCACCTGTCCAGGTTAGCGTGCCAAATGGCCCAAATAAAGGAGCAAAACCTCCACCGAATTTACCTCTTTTAAAAAGAGATTATTCTACAGGCCCAAATGGACGAATGAGAAATCGAGAACTGATGATGATGCAGTTGTGCCTAGACGAATTTGTCCCTTCGCCGCAGGACATTGAGATAATAGATCCAGATGGTTGCGATACACCTCGTCGAGATACAGCTTCCTCTATGGATATGGAAGTTTATGTTTCCAACTGCCCAATTACTGTTCGCGTTCAAGTCGAACCTCGCCACTTGGCTTCGATGGAGAGTGATGGCCTGTCAGACAGTGACATATCCGATCCGGGAGAGATAGCTCGTATCTCAAGACGTGATATGGACTTTCCGGAGCAGCAAATGCCGCTTCTAGGCCGGTGCAGTCCGGCCTTTTCTTCTCCGGAATTCCGCCGAGGGCCAGGCGCCGTGCCGCTTCTAAAACGGGACTCCAGCCGCAGATTTCCTCTTCTAAGGCAAGGGGCTCTGGACAGCGGGCGTGGACTCGATATTCAAGCTGAAACCACCTTAGCATAATTTTTATTTTCCTGCCGTCATTTTGTTTTGAATGCTGTTGTCGATGTTTTTTTAAGCTGAGTACCGTGGTTCCCACCACGGGAGACTGACTTCTGCATCTTGAG
Ncarteri_PilotMtn_G2185 TAACTGATGATCATACAACAACTGACGGGTCTTTGCTAACTAGTCTGTTGATTGAGGAGAAATCGAAGGACAAATACAACAAGTCGACAACGAGCGGCCCGTACCTGTGCGTACCACAAATGGTGGATTTACCGCCAGCACTTCGAAGACCTTCTGTGACACTCGCCAATGGTAAGACAGTGAAATGTCCTGCTATAAAAGAGGAAACCAAAACAATGGTCAAAGCTAAAACTAATGATCCTACAGGAGCTCGTAAGAAGGAACCCCCACCTGTCCAGGTTAGCGTGCCAAATGGCCCAAATAAAGGAGCAAAACCTCCACCGAATTTACCTCTTTTGAAAAGAGATTATTCTACAGGCCCAAATGGACGAATGAGAAATCGAGAACTGATGATGATGCAGTTGTGCCTAGACGAATTTGTCCCTTCGCCGCAGGACATTGAGATAATAGATCCAGATGGTTGCGATACACCTCGTCGAGATACAGCTTCCTCTATGGATATGGAAGTTTATGTTTCCAACTGCCCAATTACTGTTCGCGTTCAAGTCGAACCTCGCCACTTGGCTTCGATGGAGAGTGATGGTCTGTCAGACAGTGACATATCCGATCCGGGAGAGATAGCTCGTATCTCAAGACGTGATATGGACTTTCCGGAGCAGCAAATGCCGCTTCTAGGCCGGTGCAGTCCGGCCTTTTCTTCTCCGGAATTCCGCCGAGGGCCAGGCGCCGTGCCGCTTCTAAAACGGGACTCCAGCCGCAGATTTCCTCTTCTAAGGCAAGGGGCTCTGGACAGCGGGCGTGGACTCGATATTCAAGCTGAAACCACCTTAGCATAATTTTTATTTTCCTGCCGTCATTTTGTTTTGAATGCTGTTGTCGATGTTTTTTTAAGCTGAGTACCGTGGTTCCCACCACGGGAGACTGACTTCTGCATCTTGAG
Ncarteri_Pitchfork_N363 TAACTGATGATCATACAACAACTGACGGGTCTTTGCTAACTAGTCTGTTGATTGAGGAGAAATCGAAGGACAAATACAACAAGTCGACAACGAGCGGCCCGTACCTGTGCGTACCACAAATGGTGGATTTACCGCCAGCACTTCGAAGACCTTCTGTGACACTCGCCAATGGTAAAACAGTGAAATGTCCTGCTATAAAAGAGGAAACCAAAACAATGGTCAAAGTTAAAACTAATGATCCTACAGGAGCTCGTAAGAAGGAACCCCCACCTGTCCAGGTTAGCGTGCCAAATGGCCCAAATAAAGGAGCAAAACCTCCACCGAATTTACCTCTTTTGAAAAGAGATTATTCTACAGGCCCAAATGGACGAATGAGAAATCGAGAACTGATGATGATGCAGTTGTGCCTAGACGAATTTGTCCCTTCGCCGCAGGACATTGAGATAATAGATCCAGATGGTTGCGATACACCTCGTCGAGATACAGCTTCCTCTATGGATATGGAAGTTTATGTTTCCAACTGCCCAATTACTGTTCGCGTTCAAGTCGAACCTCGCCACTTGGCTTCGATGGAGAGTGATGGCCTGTCAGACAGTGACATATCCGATCCGGGAGAGATAGCTCGTATCTCAAGACGTGATATGGACTTTCCGGAGCAGCAAATGCCGCTTCTAGGCCGGTGCAGTCCGGCCTTTTCTTCTCCGGAATTCCGCCGAGGGCCAGGCGCCGTGCCACTTCTAAAACGGGACTCCAGCCGCAGATTTCCTCTTCTAAGGCAAGGGGCTCTGGACAGCGGGCGTGGACTCGATATTCAAGCTGAAACCACCTTAGCATAATTTTTATTTTCCTGCCGTCATTTTGTTTTGAATGC---------------------------------------------------------------------
Ncarteri_WeberCty_N1044 TAACTGATGATCATACAACAACTGACGGGTCTTTACTAACTAGTCTGTTGATTGAGGAGAAATCGAAGGACAAATACAACAAGTCGACAACGAGCGGCCCGTACCTGTGCGTACCACAAATGGTGGATTTACCGCCAGCACTTCGAAGACCTTCTGTGACACTCGCCAATGGTAAAACAGTGAAATGTCCTGCTATAAAAGAGGAAACCAAAACAATGGTCAAAGCTAAAACTAATGATCCTACAGGAGCTCGTAAGAAGGAACCCCCACCTGTCCAGGTTAGCGTGCCAAATGGCCCAAATAAAGGAGCAAAACCTCCACCGAATTTACCTCTTTTGAAAAGAGATTATTCTACAGGCCCAAATGGACGAATGAGAAATCGAGAACTGATGATGATGCAGTTGTGCCTAGACGAATTTGTCCCTTCGCCGCAGGACATTGAGATAATAGATCCAGATGGTTGCGATACACCTCGTCGAGATACAGCTTCCTCTATGGATATGGAAGTTTATGTTTCCAACTGCCCAATTACTGTTCGCGTTCAAGTCGAACCTCGCCACTTGGCTTCGATGGAGAGTGATGGCCTGTCAGACAGTGACATATCCGATCCGGGAGAGATAGCTCGTATCTCAAGACGTGATATGGACTTTCCGGAGCAGCAAATGCCGCTTCTAGGCCGGTGCAGTCCGGCCTTTTCTTCTCCGGAATTCCGCCGAGGGCCAGGCGCCGTGCCGCTTCTAAAACGGGACTCCAGCCGCAGATTTCCTCTTCTAAGGCAAGGGGCTCTGGACAGCGGGCGTGGACTCGATATTCAAGCTGAAACCACCTTAGCATAATTTTTATTTTCCAGCCGTCATTTTGTTTTGAATGCTGTTGTCGATGTTTTTTTAAGCTGAGTACCGTGGTTCCCACCACGGGAGACTGACTTCTGCATCTTGAG
Ncarteri_div__RainbowCave_G2089 --------------------------------------------------------------------GACAAACACAACAAGTCGACAACGAGCGGTCCGTACTTGTGCGTACCACAAATGGTTGATTTACCGCCAGCACTTCGAAGACCTTCCGTGACACTCGCCAATGGTAAAACAGTGAAATGTCCTACTATAAAAGAGGAAACCAAAACAATGGTCAAAGCTAAAACTAATGATCCTACAGGAGCTCGTAAGAAGGAACCCCCACCTGTCCAGGTTAGCGTGCCAAATGGCCCAAATAAAGGAGCAAAACCTCCACCGAATTTACCTCTTTTGAAAAGAGATTATTCTACAGGCCCAAATGGACGAATGAGAAATCGAGAACTGATGATGATGCAGTTGTGCCTGGACGAATTTGTCCCTTCGCCGCAGGACATTGAGATAATAGATCCAGATGGTTGCGATACACCTCGCCGAGATACAGCTTCCTCTATGGATATGGAAGTTTATGTCTCCAACTGCCCTATTACTGTTCGCGTTCAAGTCGAACCTCGCCACTTGGCATCGATGGAGAGTGATGGCCTGTCAGACAGTGACATATCCGATCCGGGAGAGATAGCTCGTATCTCAAGACGTGATATGGACTTTCCGGAGCAGCAAATGCCGCTTCTAGGCCGGTGCAGTCCGGCCTTTTCTTCTCCGGAATTCCGCCGTGGGCCAGGCGCCGTGCCACTTCTAAAACGGGACTCCAGCCGCAGATTTCCTCTTCTAAGGCAAGGGGCTCTGGACAGCGGGCGTGGACTCGATATTCAAGCTGAAACTACCTTAGCATAATTTTTATTTTACTGCCGTCATTTTCTTTTGA-------------------------------------------------------------------------
Ncherokee_BallhootScar_N193 TAACTGATGATCATACAACAACTGACGGGTCTTTACTAACTAGTCTGTTGATTGAGGAGAAATCGAAGGACAAACACAACAAGTCGACAACGAGTGGCCCGTATCTGTGCGTACCACAAATGGTTGATTTACCGCCAGCACTTCGAAGACCTTCTGTGACACTCGCCAATGGTAAAACGGTGAAATGTCCTGCTATAAAAGAGGAAACCAAAACAATAGTCAAAGCTAAAACTAATGATCCTACAGGAGCTCGTAAGAAGGAACCCCCACCTGTCCAGGTTAGCGTGCCAAATGGCCCAAATAAAGGAGCAAAACCTCCACCGAATTTACCTCTTTTGAAAAGAGATTATTCTACAGGCCCAAATGGACGAATGAGAAATCGAGAACTGATGATGATGCAGTTGTGCCTAGACGAATTTGTCCCTTCGCCGCAGGACATTGAGATAATAGATCCAGATGGTTGCGATACACCTCGTCGAGATACAGCTTCCTCTATGGATATGGAAGTTTATGTCTCCAACTGCCCAATTACTGTTCGCGTTCAAGTCGAACCTCGCCACTTGGCTTCGATGGAGAGTGATGGCCTGTCAGACAGTGACATATCTGATCCGGGAGAGATAGCTCGTATCTCAAGACGTGATATGGACTTTCCGGAGCAGCAAATGCCGCTTCTAGGCCGGTGCAGTCCGGCCTTTTCTTCTCCGGAATTCCGCCGAGGGCCAGGCGCCGTGCCGCTTCTAAAACGGGACTCCAGCCGCAGATTTCCTCTTCTAAGGCAAGGGGCTCTGGACAGCGGGCGTGGACTTGATATTCAAGCTGAAACCACCTTAGCATAATTTTTATTTTCCTGCCGTCATTTTGTTTTGAATGCTGTTGTCGATGTTTTTTTAAGCTGAGTACCGTGGTTCCCACCACGGGAGACTGACTTCTGCATCTTGAG
Ncherokee_BalsamMtn_N891 TAACTGATGATCATACAACAACTGACGGGTCTTTACTAACTAGTCTGTTGATTGAGGAGAAATCGAAGGACAAACACAACAAGTCGACAACGAGTGGCCCGTATCTGTGCGTACCACAAATGGTTGATTTACCGCCAGCACTTCGAAGACCTTCTGTGACACTCGCCAATGGTAAAACAGTGAAATGTCCTGCTATAAAAGAGGAAACCAAAACAATAGTCAAAGCTAAAACTAATGATCCTACAGGAGCTCGTAAGAAGGAACCCCCACCTGTCCAGGTTAGCGTGCCAAATGGCCCAAATAAAGGAGCAAAACCTCCACCGAATTTGCCTCTTTTGAAAAGAGATTATTCTACAGGCCCAAATGGACGAATGAGAAATCGAGAACTGATGATGATGCAGTTGTGCCTAGACGAATTTGTCCCTTCGCCGCAGGACATTGAGATAATAGATCCAGATGGTTGCGATACACCTCGTCGAGATACAGCTTCCTCTATGGATATGGAAGTTTATGTCTCCAACTGCCCAATTACTGTTCGCGTTCAAGTCGAACCTCGCCACTTGGCTTCGATGGAGAGTGATGGCCTGTCAGACAGTGACATATCTGATCCGGGAGAGATAGCTCGTATCTCAAGACGTGATATGGACTTTCCGGAGCAGCAAATGCCGCTTCTAGGCCGGTGCAGTCCGGCCTTTTCTTCTCCGGAATTCCGCCGAGGGCCAGGCGCCGTGCCGCTTCTAAAACGGGACTCCAGCCACAGATTTCCTCTTCTAAGGCAAGGGGCTCTGGACAGCGGGCGTGGACTTGATATTCAAGCTGAAACCACCTTAGCATAATTTTTATTTTCCTGCCGTCATTTTGTTTTGAAT-----------------------------------------------------------------------
Ncherokee_SIndianCrk_N681 -------------------------------------------------------------------------------------------------------------------------------------------------------------------------------------------------------------------------------------------------------------------------------------GGTTAGCGTGCCAAATGGTCCAAATAAAGGAGCAAAACCTCCACCGAATTTACCTCTTTTGAAAAGAGATTATTCTACAGGCCCAAATGGACGAATGAGAAATCGAGAACTGATGATGATGCAGTTGTGCCTAGACGAATTTGTCCCTTCGCCGCAGGACATTGAGATAATAGATCCAGATGGTTGCGATACACCTCGTCGAGATACAGCTTCCTCTATGGATATGGAAGTTTATGTCTCCAACTGCCCAATTACTGTTCGCGTTCAAGTCGAACCTCGCCACTTGGCTTCGATGGAGAGTGATGGCCTGTCAGACAGTGACATATCTGATCCGGGAGAGATAGCTCGTATCTCAAGACGTGATATGGACTTTCCGGAGCAGCAAATGCCGCTTCTAGGCCGGTGCAGTCCGGCCTTTTCTTCTCCGGAAT----------------------------------------------------------------------------------------------------------------------------------------------------------------------------------------------------------------------------------------
Ncooperi_BeaverCrk_N1002 ----------------------------------------------GTTGATTGAGGAGAAATCGAAGGACAAATACAACAAGTCGACAACGAGCGGCCCGTACCTGTGCGTACCACAAATGGTGGATTTACCGCCAGCACTTCGAAGACCTTCTGTGACACTCGCCAATGGTAAAACAGTGAAATGTCCTGCTATAAAAGAGGAAACCAAAACAATGGTCAAAGCTAAAACTAATGATCCTACAGGAGCTCGTAAGAAGGAACCCCCACCTGTCCAGGTTAGCGTGCCAAATGGCCCAAATAAAGGAGCAAAACCTCCACCGAATTTACCTCTTTTGAAAAGAGATTATTCTACAGGCCCAAATGGACGAATGAGAAATCGAGAACTGATGATGATGCAGTTGTGCCTAGACGAATTTGTCCCTTCGCCGCAGGACATTGAGATAATAGATCCAGATGGTTGCGATACACCTCGTCGAGATACAGCTTCCTCTATGGATATGGAAGTTTATGTTTCCAACTGCCCAATTACTGTTCGCGTTCAAGTCGAACCTCGCCACTTGGCTTCGATGGAGAGTGATGGCCTGTCAGACAGTGACATATCCGATCCGGGAGAGATAGCTCGTATCTCAAGACGTGATATGGACTTTCCGGAGCAGCAAATGCCGCTTCTAGGCCGGTGCAGTCCGGCCTTTTCTTCTCCGGAATTCCGCCGAGGGCCAGGCGCCGTGCCGCTTCTAAAACGGGACTCCAGCCGCAGATTTCCTCTTCTAAGGCAAGGGGCTCT---------------------------------------------------------------------------------------------------------------------------------------------------------
Ncooperi_BrasstBald_N824 -----------------------------------------------------------------------------------------ACGAGCGGCCCGTACCTGTGCGTACCACAAATGGTGGATTTACCGCCAGCACTTCGAAGACCTTCTGTGACACTCGCCAATGGTAAAACAGTGAAATGTCCTGCTATAAAAGAGGAAACCAAAACAATGGTCAAAGCTAAAACTAATGATCCTACAGGAGCTCGTAAGAAGGAACCCCCACCTGTCCAGGTTAGCGTGCCAAATGGCCCAAATAAAGGAGCAAAACCTCCACCGAATTTACCTCTTTTGAAAAGAGATTATTCTACAGGCCCAAATGGACGAATGAGAAATCGAGAACTGATGATGATGCAGTTGTGCCTAGACGAATTTGTCCCTTCGCCGCAGGACATTGAGATAATAGATCCAGATGGTTGCGATACACCTCGTCGAGATACAGCTTCCTCTATGGATATGGAAGTTTATGTTTCCAACTGCCCAATTACTGTTCGCGTTCAAGTCGAACCTCGCCACTTGGCTTCGATGGAGAGTGATGGCCTGTCAGACAGTGACATATCCGATCCGGGAGAGATAGCTCGTATCTCAAGACGTGATATGGACTTTCCGGAGCAGCAAATGCCGCTTCTAGGCCGGTGCAGTCCGGCCTTTTCTTCTCCGGAATTCCGCCGAGGGCCAGGCGCCGTGCCGCTTCTAAAACGGGACTCCAGCCGCAGATTTCCTCTTCTAAGGCAAGGGGCTCTGGACAGCGGGCGTGGACTCGATATTCAAGCTGAAACCACCTTAGCATAATTTTTATTTTCCTGCCGTCATTTTGTTTTGAATGCTGTTGTCGATGTTTTTTTAAGCTGAGTACCGTGGTTCCCACCACGGGAGACTGACTTCTGCATCTTGAG
Ncooperi_CheoahDam_N1122 ------------------------------------------------------AGGAGAAATCGAAGGACAAATACAACAAGTCGACAACGAGCGGCCCGTACCTGTGCGTACCACAAATGGTGGATTTACCGCCAGCACTTCGAAGACCTTCTGTGACACTCGCCAATGGTAAAACAGTGAAATGTCCTGCTATAAAAGAGGAAACCAAAACAATGGTCAAAGCTAAAACTAATGATCCTACAGGAGCTCGTAAGAAGGAACCCCCACCTGTCCAGGTTAGCGTGCCAAATGGCCCAAATAAAGGAGCAAAACCTCCACCGAATTTACCTCTTTTGAAAAGAGATTATTCTACAGGCCCAAATGGACGAATGAGAAATCGAGAACTGATGATGATGCAGTTGTGCCTAGACGAATTTGTCCCTTCGCCGCAGGACATTGAGATAATAGATCCAGATGGTTGCGATACACCTCGTCGAGATACAGCTTCCTCTATGGATATGGAAGTTTATGTTTCCAACTGCCCAATTACTGTTCGCGTTCAAGTCGAACCTCGCCACTTGGCTTCGATGGAGAGTGATGGCCTGTCAGACAGTGACATATCCGATCCGGGAGAGATAGCTCGTATCTCAAGACGTGATATGGACTTTCCGGAGCAGCAAATGCCGCTTCTAGGCCGGTGCAGTCCGGCCTTTTCTTCTCCGGAATTCCGCCGAGGGCCAGGCGCTGTGCCGCTTCTAAAACGGGACTCCAGCCGCAGATTTCCTCTTCTAAGGCAAGGGGCTCTGGACAGCGGGCGTGGACTCGATATTCAAGCTGAAACCACCTTAGCATAATTTTTATTTTCCTGCCGTCATTTTGTTTTGAATGCTGTTGTCGATGTTTTTTTAAGCTGAGTACCGTGGTTCCCACCACGGGAGACTGACTTCTGCATCTTGAG
Ncooperi_NantRiverGorge_N682 TAACTGATGATCATACAACAACTGACGGGTCTTTGCTAACTAGTCTGTTGATTGAGGAGAAATCGAAGGACAAATACAACAAGTCGACAACGAGCGGCCCGTACCTGTGCGTACCACAAATGGTGGATTTACCGCCAGCACTTCGAAGACCTTCTGTGACACTCGCCAATGGTAAAACAGTGAAATGTCCTGCTATAAAAGAGGAAACCAAAACAATGGTCAAAGCTAAAACTAATGATCCTACAGGAGCTCGTAAGAAGGAACCCCCACCTGTCCAGGTTAGCGTGCCAAATGGCCCAAATAAAGGAGCAAAACCTCCACCGAATTTACCTCTTTTGAAAAGAGATTATTCTACAGGCCCAAATGGACGAATGAGAAATCGAGAACTGATGATGATGCAGTTGTGCCTAGACGAATTTGTCCCTTCGCCGCAGGACATTGAGATAATAGATCCAGATGGTTGCGATACACCTCGTCGAGATACAGCTTCCTCTATGGATATGGAAGTTTATGTTTCCAACTGCCCAATTACTGTTCGCGTTCAAGTCGAACCTCGCCACTTGGCTTCGATGGAGAGTGATGGCCTGTCAGACAGTGACATATCCGATCCGGGAGAGATAGCTCGTATCTCAAGACGTGATATGGACTTTCCGGAGCAGCAAATGCCGCTTCTAGGCCGGTGCAGTCCGGCCTTTTCTTCTCCGGAATTCCGCCGAGGGCCAGGCGCCGTGCCGCTTCTAAAACGGGACTCCAGCCGCAGATTTCCTCTTCTAAGGCAAGGGGCTCTGGACAGCGGGCGTGGACTCGATATTCAAGCTGAAACCACCTTAGCATAATTTTTATTTTCCTGCCGTCATTTTGTTTTGAATGCTGTTGTCGATGTTTTTTTAAGCTGAGTACCGTGGTTCCCACCACGGGAGACTGACTTCTGCATCTTGAG
Ncooperi_RockCrRoad_N1160 TAACTGATGATCATACAACAACTGACGGGTCTTTGCTAACTAGCCTGTTGATAGAGGAGAAATCGAAGGACAAATACAACAAGTCGACAACGAGTGGCCCGTACCTGTGCGTACCACAAATGGTGGATTTACCGCCAGCACTTCGAAGACCTTCTGTGACACTCGCCAATGGTAAAACAGTGAAATGTCCTGCTATAAAAGAGGAAACCAAAACAATGGTCAAAGCTAAAACTAATGATCCTACAGGAGCTCGTAAGAAGGAACCCCCACCTGTCCAGGTTAGCGTGCCAAATGGCCCAAATAAAGGAGCAAAACCTCCACCGAATTTACCTCTTTTGAAAAGAGATTATTCTACAGGCCCAAATGGACGAATGAGAAATCGAGAACTGATGATGATGCAGTTGTGCCTAGACGAATTTGTCCCTTCGCCGCAGGACATTGAGATAATAGATCCAGATGGTTGCGATACACCTCGTCGAGATACAGCTTCCTCTATGGATATGGAAGTTTATGTTTCCAACTGCCCAATTACTGTTCGCGTTCAAGTCGAACCTCGCCACTTGGCTTCGATGGAGAGTGATGGCCTGTCAGACAGTGACATATCCGATCCGGGAGAGATAGCTCGTATCTCAAGACGTGATATGGACTTTCCGGAGCAGCAAATGCCGCTTCTAGGCCGGTGCAGTCCGGCCTTTTCTTCTCCGGAATTCCGCCGAGGGCCAGGCGCCGTGCCGCTTCTAAAACGGGACTCCAGCCGCAGATTTCCTCTTCTAAGGCAAGGGGCTCTGGACAGCGGGCGTGGACTCGATATTCAAGCTGAAACCACCTTAGCATAATTTTTATTTTCCTGCCGTCATTTTGTTTTGAATGCTGTTGTCGATGTTTTTTTAAGCTGAG-------------------------------------------
Ncoylei_Apalachia_N1195 --------------------------------------------------------------------------------------------------------------------------------------------CTTCGAAGACCTTCTGTGACACTCGCCAATGGTAAAACAGTGAAATGTCCGGCTATAAAAGAGGAAACCAAAACAATGGTCAAAGCTAAAACTAATGATCCTACAGGAGCTCGTAAGAAGGAACCCCCACCTGTCCAGGTTAGCGTGCCAAATGGCCCAAATAAAGGAGCTAAACCTCCACCGAATTTACCTCTTTTGAAAAGAGATTATTCTACAGGCCCAAATGGACGAATGAGAAATCGAGAACTGATGATGATGCAGTTGTGCCTAGACGAATTTGTCCCTTCGCCGCAGGACATTGAGATAATAGATCCAGATGGTTGCGATACACCTCGTCGAGATACAGCTTCCTCTATGGATATGGAAGTTTATGTTTCCAACTGCCCAATTACTGTTCGCGTTCAAGTCGAACCTCGCCACTTGGCTTCGATGGAGAGTGATGGCCTGTCAGACAGTGACATATCCGATCCGGGAGAGATAGCTCGTATCTCAAGACGTGATATGGACTTTCCGGAGCAGCAAATGCCGCTTCTAGGCCGGTGCAGTCCGGCCTTTTCTTCTCCGGAATTCCGCCGAGGGCCAGGCGCCGTGCCGCTTCTAAAACGGGACTCCAGCCGCAGATTTCCTCTTCTAAGGCAAGGGGCTCTGGACAGCGGGCGTGGACTCGATATTCAAGCTGAAACCACCTTAGCATAATTTTTATTTTCCTGCCGTCATTTTGTTTTGAATGCTGTTGTCGATGTTTTTTTAAGCTGAGTACCGTGGTTCCCACCACGGGAGACTGACTTCTGCATCTTGAG
Ncoylei_DinkinCove_N1118 TAACTGATGATCATACAACAACTGACGGGTCTTTGCTAACTAGTCTGTTGATTGAGGAGAAATCGAAGGACAAATACAACAAGTCGACAACGAGCGGCCCGTACCTGTGCGTACCACAAATGGTGGATTTACCGCCAGCACTTCGAAGACCTTCTGTGACACTCGCGAATGGTAAAACAGTGAAATGTCCGGCTATAAAAGAGGAAACCAAAACAATGGTCAAAGCTAAAACTAATGATCCTACAGGAGCTCGTAAGAAGGAACCCCCACCTGTCCAGGTTAGCGTGCCAAATGGCCCAAATAAAGGAGCTAAACCTCCACCGAATTTACCTCTTTTGAAAAGAGATTATTCTACAGGCCCAAATGGACGAATGAGAAATCGAGAACTGATGATGATGCAGTTGTGCCTAGACGAATTTGTCCCTTCGCCGCAGGACATTGAGATAATAGATCCAGATGGTTGCGATACACCTCGTCGAGATACAGCTTCCTCTATGGATATGGAAGTTTATGTTTCCAACTGCCCAATTACTGTTCGCGTTCAAGTCGAACCTCGCCACTTGGCTTCGATGGAGAGTGATGGCCTGTCAGACAGTGACATATCCGATCCGGGAGAGATAGCTCGTATCTCAAGACGTGATATGGACTTTCCGGAGCAGCAAATGCCGCTTCTAGGCCGGTGCAGTCCGGCCTTTTCTTCTCCGGAATTCCGCCGAGGGCCAGGCGCCGTGCCGCTTCTAAAACGGGACTCCAGCCGCAGATTTCCTCTTCTAAGGCAAGGGGCTCTGGACAGCGGGCGTGGACTCGATATTCAAGCTGAAACCACCTTAGCATAATTTTTATTTTCCTGCCGTCATTTTGTTTTGAATGCTGTTGTCGATGTTTTTTTAAGCTGAGTACCGTGGTTCCC------------------------------
Ncoylei_TiptonCreek_N837 TAACTGATGATCATACAACAACTGACGGGTCTTTGCTAACTAGTCTGTTGATTGAGGAGAAATCGAAGGACAAATACAACAAGTCGACAACGAGCGGCCCGTACCTGTGCGTACCACAAATGGTGGATTTACCGCCAGCACTTCGAAGACCTTCTGTGACACTCGCCAATGGTAAAACAGTGAAATGTCCGGCTATAAAAGAGGAAACCAAAACAATGGTCAAAGCTAAAACTAATGATCCTACAGGAGCTCGTAAGAAGGAACCCCCACCTGTCCAGGTTAGCGTGCCAAATGGTCCAAATAAAGGAGCAAAACCTCCACCGAATTTACCTCTTTTGAAAAGAGATTATTCTACAGGCCCAAATGGACGAATGAGAAATCGAGAACTGATGATGATGCAGTTGTGCCTAGACGAATTTGTCCCTTCGCCGCAGGACATTGAGATAATAGATCCAGATGGTTGCGATACACCTCGTCGAGATACAGCTTCCTCTATGGATATGGAAGTTTATGTTTCCAACTGCCCAATTACTGTTCGCGTTCAAGTCGAACCTCGCCACTTGGCTTCGATGGAGAGTGATGGCCTGTCAGACAGTGATATATCCGATCCGGGAGAGATAGCTCGTATCTCAAGACGTGATATGGACTTTCCGGAGCAGCAAATGCCGCTTCTAGGCCGGTGCAGTCCGGCCTTTTCTTCTCCGGAATTCCGCCGAGGGCCAGGCGCCGTGCCGCTTCTAAAACGGGACTCCAGCCGCAGATTTCCTCTTCTAAGGCAAGGGGCTCTGGACAGCGGGCGTGGACTCGATATTCAAGCTGAAACCACCTTAGCATAATTTTTATTTTCCTGCCGTCATTTTGTTTTGAATGCTGTTGTCGATGTTTTTTTAAGCTGAGTACCGTGGTTCCCACCACGGGAGACTGACTTCTGCATCTTGAG
Ncressleri_AndersonSpringCave_G2075 ---------------------------------------------------------------------------------------CAACGAGCGGCCCGTACCTGTGCGTACCACAAATGGTTGATTTACCGCCAGCACTTCGAAGACCTTCGGTGACACTCGCCAATGGTAAAACAGTGAAATGTCCTACTATAAAAGAGGAAACCAAAACAATGGTCAAAGCTAAAACTAATGATCCTACAGGAGCTCGTAAGAAGGAACCCCCACCTGTCCAGGTTAGCGTGCCAAATGGCCCAAATAAAGGAGCAAAACCTCCACCGAATTTACCTCTTTTGAAAAGAGATTATTCTACAGGCCCAAATGGACGAATGAGAAATCGAGAACTGATGATGATGCAGTTGTGCCTAGACGAATTTGTCCCTTCGCCGCAGGACATTGAGATAATAGATCCAGATGGTTGCGATACACCTCGTCGAGATACAACTTCCTCTATGGATATGGAAGTTTATGTCTCCAACTGCCCAATTACCGTTCGCGTTCAAGTCGAACCTCGCCACTTGGCTTCGAT---------------------------------------------------------------------------------------------------------------------------------------------------------------------------------------------------------------------------------------------------------------------------------------------------------------------------------------------------------------------------------
Ncressleri_PigeonCave_G2077 ----------------------------------------------------------------------------AAACAAGTCGACAACGAGCGGCCCGTACCTGTGCGTACCACAAATGGTTGATTTACCGCCAGCACTTCGAAGACCTTCGGTGACACTCGCCAATGGTAAAACAGTGAAATGTCCTACTATAAAAGAGGAAACCAAAACAATGGTCAAAGCTAAAACTAATGATCCTACAGGAGCTCGTAAGAAGGAACCCCCACCTGTCCAGGTTAGCGTGCCAAATGGCCCAAATAAAGGAGCAAAACCTCCACCGAATTTACCTCTTTTGAAAAGAGATTATTCTACAGGCCCAAATGGACGAATGAGAAATCGAGAACTGATGATGATGCAGTTGTGCCTAGACGAATTTGTCCCTTCGCCGCAGGACATTGAGATAATAGATCCAGATGGTTGCGATACACCTCGTCGAGATACAACTTCCTCTATGGATATGGAAGTTTATGTCTCCAACTGCCCAATTACCGTTCGCGTTCAAGTCGAACCTCGCCACTTGGCTTCGATGGAAAGTGATGGCCTGTCAGACAGTGACATATCCGATCCGGGAGAGATAGCTCGTATCTCAAGACGTGATATGGACTTTCCGGAGCAGCAAATGCCGCTTCTAGGCCGGTGCAGTCCGGCCTTTTCTTCTCCGGAATTCCGCCGAGGGCCAGGCGCCGTGCCGCTTCTAAAACGGGACTCCAGCCGCAGATTTCCTCTTCTAAGGCAAGGGGCTCTGGACAGCGGGCGTGGACTCGATATTCAAGCTGAAACCACCTTAGCATAATTTTTATTTTCCTGCCGTCATTTTGTTTTGAATGCTGTTGTCGATGTTTTTTTAAGCTGAGTACCGTGGTTCCCACCACGGGAGACTGACTTCTGCATCTTGAG
Ncrosbyi_MtMitchell_N210 TAACTGATGATCATACAACAACTGACGGGTCTTTACTAACTAGTCTGTTGATTGAGGAGAAATCGAAGGACAAACACAACAAGTCGACAACGAGTGGCCCGTACCTGTGTGTACCACAAATGGTTGATTTACCGCCAGCACTTCGAAGACCTTCTGTGACACTCGCCAATGGTAAAACAGTGAAATGTCCTTCTATAAAAGAGGAAACCAAAACAATGGTCAAAGCTAAAACTAATGACTCTACAGGAGCTCGTAAGAAGGAACCCCCACCTGTCCAGGTTAGCGTGCCAAATGGCCCAAATAAAGGAGCAAAACCTCCACCGAATTTACCTCTTTTGAAAAGAGATTATTCTACAGGCCCAAATGGACGAATGAGAAATAGAGAACTGATGATGATGCAGTTGTGCCTAGACGAATTTGTCCCTTCGCCACAGGACATTGAGATAATAGATCCAGATGGTTGCGATACACCTCGTCGAGATACAGCTTCCTCTATGGATATGGAAGTTTATGTCTCCAACTGCCCAATTACTGTTCGCGTTCAAGTCGAACCTCGCCACTTGGCTTCGATGGAGAGTGATGGCCTGTCAGACAGTGACATATCCGATCCGGGAGAGATAGCTCGTATCTCAAGACGTGATATGGACTTTCCGGAGCAGCAAATGCCGCTTCTAGGCCGGTGCAGTCCGGCCTTTTCTTCTCCGGAATTCCGCCGTGGGCCAGGCGCCGTGCCGCTTCTAAAACGGGACTCCAGCCGCAGATTTCCTCTTCTAAGGCAAGGGGCTCTGGACAGCGGGCGTGGACTCGATATTCAAGCTGAAACCACCTTAGCATAATTTTTATTTTCCTGCCGTCATTTTGTTTTGAATGCTGTTGTCGATGTTTTTTTAAGCTGAGTACCGTGGTTCCCACCACGGGAGACTGACTTCTGCATCTTGAG
Ncrosbyi_PricesCrk_N1143 TAACTGATGATCATACAACAACTGACGGGTCTTTACTAACTAGTCTGTTGATTGAGGAGAAATCGAAGGACAAACACAACAAGTCGACAACGAGTGGCCCGTACCTGTGTGTACCACAAATGGTTGATTTACCGCCAGCACTTCGAAGACCTTCTGTGACACTCGCCAATGGTAAAACAGTGAAATGTCCTGCTATAAAAGAGGAAACCAAAACAATGGTCAAAGCTAAAACTAATGACTCTACAGGAGCTCGTAAGAAGGAACCCCCACCTGTCCAGGTTAGCGTGCCAAATGGCCCAAATAAAGGAGCAAAACCTCCACCGAATTTACCTCTTTTGAAAAGAGATTATTCTACAGGCCCAAATGGACGAATGAGAAATAGAGAACTGATGATGATGCAGTTGTGCCTAGACGAATTTGTCCCTTCGCCACAGGACATTGAGATAATAGATCCAGATGGTTGCGATACACCTCGTCGAGATACAGCTTCCTCTATGGATATGGAAGTTTATGTCTCCAACTGCCCAATTACTGTTCGCGTTCAAGTCGAACCTCGCCACTTGGCTTCGATGGAGAGTGATGGCCTGTCAGACAGTGACATATCCGATCCGGGAGAGATAGCTCGTATCTCAAGACGTGATATGGACTTTCCGGAGCAGCAAATGCCGCTTCTAGGCCGGTGCAGTCCGGCCTTTTCTTCTCCGGAATTCCGCCGTGGGCCAGGCGCCGTGCCGCTTCTAAAACGGGACTCCAGCCGCAGATTTCCTCTTCTAAGGCAAGGGGCTCTGGACAGCGGGCGTGGACTCGATATTCAAGCTGAAACCACCTTAGCATAATTTTTATTTTCCTGCCGTCATTTTGTTTTGAAT-----------------------------------------------------------------------
Ncrosbyi_ShufordCrk_N1148 ------------------------------------------------------------------------------------------------GCCCGTACCTGTGTGTACCACAAATGGTTGATTTACCGCCAGCACTTCGAAGACCTTCTGTGACACTCGCCAATGGTAAAACAGTGAAATGTCCTGCTATAAAAGAGGAAACCAAAACAATGGTCAAAGCTAAAACTAATGACTCTACAGGAGCTCGTAAGAAGGAACCCCCACCTGTCCAGGTTAGCGTGCCAAATGGCCCAAATAAAGGAGCAAAACCTCCACCGAATTTACCTCTTTTGAAAAGAGATTATTCTACAGGCCCAAATGGACGAATGAGAAATAGAGAACTGATGATGATGCAGTTGTGCCTAGACGAATTTGTCCCTTCGCCACAGGACATTGAGATAATAGATCCAGATGGTTGCGATACACCTCGTCGAGATACAGCTTCCTCTATGGATATGGAAGTTTACGTCTCCAACTGCCCAATTACTGTTCGCGTTCAAGTCGAACCTCGCCACTTGGCTTCGATGGAGAGTGATGGCCTGTCAGACAGTGACATATCCGATCCGGGAGAGATAGCTCGTATCTCAAGACGTGATATGGACTTTCCGGAGCAGCAAATGCCGCTTCTAGGCCGGTGCAGTCCGGCCTTTTCTTCTCCGGAATTCCGCCGTGGGCCAGGCGCCGTGCCGCTTCTAAAACGGGACTCCAGCCGCAGATTTCCTCTTCTAAGGCAAGGGGCTCTGGACAGCGGGCGTGGACTCGATATTCAAGCTGAAACCACCTTAGCATAATTTTTATTTTCCTGCCGTCATTTTGTTTTGAATGCTGTTGTCGATGTTTT------------------------------------------------------
Ndellingeri_BullpenBridge_N109 TAACTGATGATCATACAACAACTGACGGGTCTTTGCTAACTAGCCTGTTGATTGAGGAGAAATCGAAGGACAAATACAACAAGTCGACAACGAGTGGCCCGTACCTGTGCGTACCACAAATGGTGGATTTACCGCCAGCACTTCGAAGACCTTCTGTGACACTCGCCAATGGTAAAACAGTGAAATGTCCTGCTATAAAAGAGGAAACCAAAACAATGGTCAAAGCTAAAACTAATGATCCTACAGGAGCTCGTAAGAAGGAACCCCCACCTGTCCAGGTTAGCGTGCCAAATGGCCCAAATAAAGGAGCAAAACCTCCACCGAATTTACCTCTTTTGAAAAGAGATTATTCTACAGGCCCAAATGGACGAATGAGAAATCGAGAACTGATGATGATGCAGTTGTGCCTAGACGAATTTGTCCCTTCGCCGCAGGACATTGAGATAATAGATCCAGATGGTTGCGATACACCTCGTCGAGATACAGCTTCCTCTATGGATATGGAAGTTTATGTTTCCAACTGCCCAATTACTGTTCGCGTTCAAGTCGAACCTCGCCACTTGGCTTCGATGGAGAGTGATGGCCTGTCAGACAGTGACATATCCGATCCGGGAGAGATAGCTCGTATCTCAAGACGTGATATGGACTTTCCGGAGCAGCAAATGCCGCTTCTAGGCCGGTGCAGTCCGGCCTTTTCTTCTCCGGAATTCCGCCGAGGGCCAGGCGCCGTGCCGCTTCTAAAACGGGACTCCAGCCGCAGATTTCCTCTTCTAAGGCAAGGGGCTCTGGACAGCGGGCGTGGACTCGATATTCAAGCTGAAACCACCTTAGCATAATTTTTATTTTCCTGCCGTCATTTTGTTTTGAATGCTGTTGTCGATGTTTTTTTAAGCTGAGTACCGTGGTTCCCACCACGGGAGACTGACTTCTGCATCTTGAG
Ndellingeri_WhitewFalls_N887 -------------------------------------------------------------------------------------------------------------------------------------GCCAGCACTTCGAAGACCTTCTGTGACACTCGCCAATGGTAAAACAGTGAAATGTCCTGCTATAAAAGAGGAAACCAAAACAATGGTCAAAGCTAAAACTAATGATCCTACAGGAGCTCGTAAGAAGGAACCCCCACCTGTCCAGGTTAGCGTGCCAAATGGCCCAAATAAAGGAGCAAAACCTCCACCGAATTTACCTCTTTTGAAAAGAGATTATTCTACAGGCCCAAATGGACGAATGAGAAATCGAGAACTGATGATGATGCAGTTGTGCCTAGACGAATTTGTCCCTTCGCCGCAGGACATTGAGATAATAGATCCAGATGGTTGCGATACACCTCGTCGAGATACAGCTTCCTCTATGGATATGGAAGTTTATGTTTCCAACTGCCCAATTACTGTTCGCGTTCAAGTCGAACCTCGCCACTTGGCTTCGATGGAGAGTGATGGCCTGTCAGACAGTGACATATCCGATCCGGGAGAGATAGCTCGTATCTCAAGACGTGATATGGACTTTCCGGAGCAGCAAATGCCGCTTCTAGGCCGGTGCAGTCCGGCCTTTTCTTCTCCGGAATTCCGCCGAGGGCCAGGCGCCGTGCCGCTTCTAAAACGGGACTC---------------------------------------------------------------------------------------------------------------------------------------------------------------------------------------------
Ndilutus_GrassyCreek_N670 -------------------------------------------------------------------------------------------------------------------------------------------------------------GACACTCGCCAATGGTAAAACACTGAAATGTCCTGCTATAAAAGAGGAAACCAAAACAACGGTCAAAGCTAAAACTAATGATCCTACAGGAGCTCGTAAGAAGGAACCCCCACCTGTCCAGGTTAGCGTGCCAAATGGCCCAAATAAAGGAGCAAAACCTCCACCGAATTTACCTCTTTTGAAAAGAGATTATTCTACAGGCCCAAATGGACGAATGAGAAATCGAGAACTGATGATGATGCAGTTGTGCCTAGACGAATTTGTCCCTTCGCCGCAGGACATTGAGATAATAGATCCAGATGGTTGCGATACACCTCGTCGAGATACAGCTTCCTCTATGGATATGGAAGTTTATGTCTCCAACTGCCCAATTACTGTTCGCGTTCAAGTCGAACCTCGCCACTTGGCTTCGATGGAGAGTGATGGCCTGTCAGACAGTGACATATCCGATCCGGGAGAGATAGCTCGTATCTCAAGACGTGATATGGACTTTCCGGAGCAGCAAATGCCGCTTCTAGGCCGGTGTAGTCCGGCCTTTTCTTCTCCGGAATTCCGCCGAGGGCCAAGCGCCGTGCCGCTTCTAAAACGGGAC-----------------------------------------------------------------------------------------------------------------------------------------------------------------------------------------------
Ndilutus_StarveRockCave_G3174 TAACTGATGATCATACAACAACTGACGGGTCTTTACTAACTAGTCTGTTGATTGAGGAGAAATCGAAGGACAAATACAACAAGTCGACAACGAGTGGCCCGTATCTGTGCGTACCACAAATGGTTGATTTACCGCCAGCACTTCGAAGACCTTCTGTGACACTCGCCAATGGTAAAACACTGAAATGTCCTGCTATAAAAGAGGAAACCAAAACAACGGTCAAAGCTAAAACTAATGATCCTACAGGAGCTCGTAAGAAGGAACCCCCACCTGTCCAGGTTAGCGTGCCAAATGGCCCAAATAAAGGAGCAAAACCTCCACCGAATTTACCTCTTTTGAAAAGAGATTATTCTACAGGCCCAAATGGACGAATGAGAAATCGAGAACTGATGATGATGCAGTTGTGCCTAGACGAATTTGTCCCTTCGCCGCAGGACATTGAGATAATAGATCCAGATGGTTGCGATACACCTCGTCGAGATACAGCTTCCTCTATGGATATGGAAGTTTATGTCTCCAACTGCCCAATTACTGTTCGCGTTCAAGTCGAACCTCGCCACTTGGCTTCGATGGAGAGTGATGGCCTGTCAGACAGTGACATATCCGATCCGGGAGAGATAGCTCGTATCTCAAGACGTGATATGGACTTTCCGGAGCAGCAAATGCCGCTTCTAGGCCGGTGTAGTCCGGCCTTTTCTTCTCCGGAATTCCGCCGAGGGCCAGGCGCCGTGCCGCTTCTAAAACGGGACTCCAGCCGCAGATTTCCTCTTCTAAGGCAAGGGGCTCTGGACAGCGGGCGTGGACTCGATATTCAAGCTGAAACCACCTTAGCATAATTTTTATTTTCCTGCCGTCATTTTGTTTTGAATGCTGTTGTCGATGTTTTTTTAAGCTGAGTACCGTGGTTCCCACCACGGGAGACTGACTTCTGCATCTTGAG
Nfridelli_LittlePigeon_N262 TAACTGATGATCATACAACAACTGACGGGTCTTTGCTAACTAGCCTGTTGATTGAGGAGAAATCGAAGGACAAATACAACAAGTCGACAACGAGCGGCCCGTACCTGTGCGTACCACAAATGGTGGATTTACCGCCAGCACTTCGAAGACCTTCTGTGACACTCGCCAATGGTAAAACAGTGAAATGTCCTGCTATAAAAGAGGAAACCAAAACAATGGTCAAAGCTAAAACTAATGATCCTACAGGAGCTCGTAAGAAGGAACCCCCACCTGTCCAGGTTAGCGTGCCAAATGGCCCAAATAAAGGAGCAAAACCTCCACCGAATTTACCTCTTTTGAAAAGAGATTATTCTACAGGCCCAAATGGACGAATGAGAAATCGAGAACTGATGATGATGCAGTTGTGCCTAGACGAATTTGTCCCTTCGCCGCAGGACATTGAGATAATAGATCCAGATGGTTGCGATACACCTCGTCGAGATACAGCTTCCTCTATGGATATGGAAGTTTATGTTTCCAACTGCCCAATTACTGTTCGCGTTCAAGTCGAACCTCGCCACTTGGCTTCGATGGAGAGTGATGGCCTGTCAGACAGTGACATATCCGATCCGGGAGAGATAGCTCGTATCTCAAGACGTGATATGGACTTTCCGGAGCAGCAAATGCCGCTTCTAGGCCGGTGTAGTCCGGCCTTTTCTTCTCCGGAATTCCGCCGAGGGCCAGGCGCCGTGCCGCTTCTAAAACGGGACTCCAGCCGCAGATTTCCTCTTCTAAGGCAAGGGGCTCTGGACAGCGGGCGTGGACTCGATATTCAAGCTGAAACCACCTTAGCATAATTTTTATTTTCCTGCCGTCATTTTGTTTTGAATGCTGTTGTCGATGTTTTTTTAAGCTGAGTACCGTGGTTCCCACCACGGGAGACTGACTTCTGCATCTTGAG
Nfurtivus_HugdenBranch_G3175 TAACTGATGATCATACAACAACTGACGGGTCTTTGCTAACTAGTCTGTTGATTGAGGAGAAATCAAAGGACAAATACAACAAGTCGACAACGAGCGGCCCGTACCTGTGCGTACCACAAATGGTGGATTTACCGCCAGCACTTCGAAGACCTTCTGTGACACTCGCCAATGGTAAAACAGTGAAATGTCCTGCTATAAAAGAGGAAACCAAAACAATGGTCAAAGCTAAAACTAATGATCCTACAGGAGCTCGTAAGAAGGAACCCCCACCTGTCCAGGTTAGCGTGCCAAATGGCCCAAATAAAGGAGCAAAACCTCCACCGAATTTACCTCTTTTGAAAAGAGATTATTCTACAGGCCCAAATGGACGAATGAGAAATCGAGAACTGATGATGATGCAGTTGTGCCTAGACGAATTTGTCCCTTCGCCGCAGGACATTGAGATAATAGATCCAGATGGTTGCGATACACCTCGTCGAGATACAGCTTCCTCTATGGATATGGAAGTTTATGTTTCCAACTGCCCAATTACTGTTCGCGTACAAGTCGAACCTCGCCACTTGGCTTCGATGGAGAGTGATGGCCTGTCAGACAGTGACATATCCGATCCGGGAGAGATAGCTCGTATCTCAAGACGTGATATGGACTTTCCGGAGCAGCAAATGCCGCTTCTAGGCCGGTGCAGTCCGGCCTTTTCTTCCCCGGAATTCCGCCGAGGGCCAGGCGCCGTGCCGCTTCTAAAACGGGACTCCAGCCGCAGATTTCCTCTTCTAAGGCAAGGGGCTCTGGACAGCGGGCGTGGACTCGATATTCAAGCTGAAACCACCTTAGCATAATTTTTATTTTCCTGCCGTCATTTTGTTTTGAATGCTGTTGTCGATGTTTTTTTAAGCTGAGTACCGTGGTTCCCACCACGGGAGACTGACTTCTGCATCTTGAG
Nfurtivus_RaccoonMtn_N1026 TAACTGATGATCATACAACAACTGACGGGTCTTTGCTAACTAGTCTGTTGATTGAGGAGAAATCAAAGGACAAATACAACAAGTCGACAACGAGCGGCCCGTACCTGTGCGTACCACAAATGGTGGATTTACCGCCAGCACTTCGAAGACCTTCTGTGACACTCGCCAATGGTAAAACAGTGAAATGTCCTGCTATAAAAGAGGAAACCAAAACAATGGTCAAAGCTAAAACTAATGATCCTACAGGAGCTCGTAAGAAGGAACCCCCACCTGTCCAGGTTAGCGTGCCAAATGGCCCAAATAAAGGAGCAAAACCTCCACCGAATTTACCTCTTTTGAAAAGAGATTATTCTACAGGCCCAAATGGACGAATGAGAAATCGAGAACTGATGATGATGCAGTTGTGCCTAGACGAATTTGTCCCTTCGCCGCAGGACATTGAGATAATAGATCCAGATGGTTGCGATACACCTCGTCGAGATACAGCTTCCTCTATGGATATGGAAGTTTATGTTTCCAACTGCCCAATTACTGTTCGCGTACAAGTCGAACCTCGCCACTTGGCTTCGATGGAGAGTGATGGCCTGTCAGACAGTGACATATCCGATCCGGGAGAGATAGCTCGTATCTCAAGACGTGATATGGACTTTCCGGAGCAGCAAATGCCGCTTCTAGGCCGGTGCAGTCCGGCCTTTTCTTCTCCGGAATTCCGCCGAGGGCCAGGCGCCGTGCCGCTTCTAAAACGGGACTCCAGCCGCAGATTTCCTCTTCTAAGGCAAGGGGCTCTGGACAGCGGGCGTGGACTCGATATTCAAGCTGAAACCACCTTAGCATAATTTTTATTTTCCTGCCGTCATTTTGTTTTGAATGCTGTTGTCGATGTTTTTTTAAGCTGAGTACCGTGGTTCCCACCACGGGAGACTGACTTCTGCATCTTGAG
Ngeorgia_Sittons_N073 TAACTGATGATCATACAACAACTGACGGGTCTTTGCTAACTAGTCTGTTGATTGAGGAGAAATCGAAGGACAAATACAACAAGTCGACAACGAGCGGCCCGTACCTGTGCGTACCACAAATGGTGGATTTACCGCCAGCACTTCGAAGACCTTCTGTGACACTCGCCAATGGTAAAACAGTGAAATGTCCTGCTATAAAAGAGGAAACCAAAACAATGGTCAAAGCTAAAACTAATGATCCTACAGGAGCTCGTAAGAAGGAACCCCCACCTGTCCAGGTTAGCGTGCCAAATGGCCCAAATAAAGGAGCAAAACCTCCACCGAATTTACCTCTTTTGAAAAGAGATTATTCTACAGGCCCAAATGGACGAATGAGAAATCGAGAACTGATGATGATGCAGTTGTGCCTAGACGAATTTGTCCCTTCGCCGCAGGACATTGAGATAATAGATCCAGATGGTTGCGATACACCTCGTCGAGATACAGCTTCCTCTATGGATATGGAAGTTTATGTTTCCAACTGCCCAATTACTGTTCGCGTTCAAGTCGAACCTCGCCACTTGGCTTCGATGGAGAGTGATGGCCTGTCAGACAGTGACATATCCGATCCGGGAGAGATAGCTCGTATCTCAAGACGTGATATGGACTTTCCGGAGCAGCAAATGCCGCTTCTAGGCCGGTGCAGTCCGGCCTTTTCTTCTCCGGAATTCCGCCGAGGGCCAGGCGCCGTGCCGCTTCTAAAACGGGACTCCAGCCGCAGATTTCCTCTTCTAAGGCAAGGGGCTCTGGACAGCGGGCGTGGACTCGATATTCAAGCTGAAACCACCTTAGCATAATTTTTATTTTCCTGCCGTCATTTTGTTTTGAATGCTGTTGTCGATATTTTTTTAAGCTGAGTACCGTGGTTCCCACCACGGGAGACTGACTTCTGCATCTTGAG
Ngertschi_CedarCreek_N351 ----TGATGATCATACAACAACTGACGGGTCTTTACTAACTAGTCTGTTGATTGAGGAGAAATCGAAGGACAAACACAACAAGTCGACAACGAGTGGCCCGTACCTGTGTGTACCACAAATGGTTGATTTACCGCCAGCACTTCGAAGACCTTCTGTGACACTCGCCAATGGTAAAACAGTGAAATGTCCTGCTATAAAAGAGGAAACCAAAAGAATGGTCAAATCTAAAACTAATGACTCTACAGGAGCTCGTAAGAAGGAACCCCCACCTGTCCAGGTTAGCGTGCCAAATGGCCCAAATAAAGGAGCAAAACCTCCACCGAATTTACCTCTTTTGAAAAGAGATTATTCTACAGGCCCAAATGGACGAATGAGAAATCGAGAACTGATGATGATGCAGTTGTGCCTAGACGAATTTGTCCCTTCGCCGCAGGACATTGAGATAATAGATCCAGATGGTTGCGATACACCTCGTCGAGATACAGCTTCCTCTATGGATATGGAAGTTTATGTCTCCAACTGCCCAATTACTGTTCGCGTTCAAGTCGAACCTCGCCACTTGGCTTCGATGGAGAGTGATGGCCTGTCAGACAGTGACATATCCGATCCGGGAGAGATAGCTCGTATCTCAAGGCGTGATATGGACTTTCCGGAGCAGCAAATGCCGCTTCTAGGCCGGTGCAGTCCGGCCTTTTCTTCTCCGGAATTCCGCCGTGGGCCAGGCGCCGTGCCGCTTCTAAAACGGGACTCCAGCCGCAGATTTCCTCTTCTAAGGCAAGGGGCTCTGGACAGCGGGCGTGGACTCGATATTCAAGCTGAAACCACCTTAGCATAATTTTTATTTTCCTGCCGTCATTTTGTT-----------------------------------------------------------------------------
Ngertschi_FrenchBroad_N968 TAACTGATGATCATACAACAACTGACGGGTCTTTACTAACTAGTCTGTTGATTGAGGAGAAATCGAAGGACAAACACAACAAGTCGACAACGAGTGGCCCGTACCTGTGTGTACCACAAATGGTTGATTTACCGCCAGCACTTCGAAGACCTTCTGTGACACTCGCCAATGGTAAAACAGTGAAATGTCCTGCTATAAAAGAGGAAACCAAAACAATGGTCAAATCTAAAACTAATGACTCTACAGGAGCTCGTAAGAAGGAACCCCCACCTGTCCAGGTTAGCGTGCCAAATGGCCCAAATAAAGGAGCAAAACCTCCACCGAATTTACCTCTTTTGAAAAGAGATTATTCTACAGGCCCAAATGGACGAATGAGAAATCGAGAACTGATGATGATGCAGTTGTGCCTAGACGAATTTGTCCCTTCGCCGCAGGACATTGAGATAATAGATCCAGATGGTTGCGATACACCTCGTCGAGATACAGCTTCCTCTATGGATATGGAAGTTTATGTCTCCAACTGCCCAATTACTGTTCGCGTTCAAGTCGAACCTCGCCACTTGGCTTCGATGGAGAGTGATGGCCTGTCAGACAGCGACATATCCGATCCGGGAGAGATAGCTCGTATCTCAAGACGTGATATGGACTTTCCGGAGCAGCAAATGCCGCTTCTAGGCCGGTGCAGTCCGGCCTTTTCTTCTCCGGAATTCCGCCGTGGGCCAGGCGCCGTGCCGCTTCTAAAACGGGACTCCAGCCGCAGATTTCCTCTTCTAAGGCAAGGGGCTCTGGACAGCGGGCGTGGACTCGATATTCAAGCTGAAACCACCTTAGCATAATTTTTATTTTCCTGCCGTCATTATGTTTTGAATGCTGTTGTCGATGTTTTATTAAGCTGAGTACCGTGGTTCCCACCACGGGAGACTGACTTCTGCATCTTGAG
Ngertschi_HickoryNutGap_N810 ----------------------------------------------------------------------------------------------------------------------------------------------------------------------CAATGGTAAAACAGTGAAATGTCCTGCTATAAAAGAGGAAACCAAAACAATGGTCAAATCTAAAACTAATGACTCTACAGGAGCTCGTAAGAAGGAACCCCCACCTGTCCAGGTTAGCGTGCCAAATGGCCCAAATAAAGGAGCAAAACCTCCACCGAATTTACCTCTTTTGAAAAGAGATTATTCTACAGGCCCAAATGGACGAATGAGAAATCGAGAACTGATGATGATGCAGTTGTGCCTAGACGAATTTGTCCCTTCGCCGCAGGACATTGAGATAATAGATCCAGATGGTTGCGATACACCTCGTCGAGATACAGCTTCCTCTATGGATATGGAAGTTTATGTCTCCAACTGCCCAATTACTGTTCGCGTTCAAGTCGAACCTCGCCACTTGGCTTCGATGGAGAGTGATGGCCTGTCAGACAGTGACATATCCGATCCGGGAGAGATAGCTCGTATCTCAAGACGTGATATGGACTTTCCGGAGCAGCAAATGCCGCTTCTAGGCCGGTGCAGTCCGGCCTTTTCTTCTCCGGAATTCCGCCGTGGGCCAGGCGCCGTGCCGCTTCTAAAACGGGACTCCAGCCGCAGATTTCCTCTTCTAAGGCAAGGGGCTCTGGACAGCGGGCGTGGACTCGATATTCAAGCTGAAACCACCTTAGCATAATTTTTATTTTCCTGCCGTCATTTTGTTTTGAATGCTGTTGTCGATGTTTTTTTAAGCTGAGTACCGTGGTTCCCACCACGGGAGACTGACTTCTGCATCTTGAG
Nholsingeri_BrumleyCrk_N916 ----------------------------------ACTAACTAGTCTGTTGATTGAGGAGAAATCGAAGGACAAACACAACAAGTCGACAACGAGTGGCCCGTATCTGTGCGTACCACAAATGGTTGATTTACCGCCAGCACTTCGAAGACCTTCTGTGACACTCGCCAATGGTAAAACAGTGAAATGTCCTGCTATAAAAGAGGAAACCAAAACAACGGTCAAAGCTAAAACTAATGATCCTACAGGAGCTCGTAAGAAGGAACCCCCACCTGTCCAGGTTAGCGTGCCAAATGGCCCAAATAAAGGAGCAAAACCTCCACCGAATTTACCTCTTTTGAAAAGAGATTATTCTACAGGCCCAAATGGACGAATGAGAAATCGAGAACTGATGATGATGCAGTTGTGCCTAGACGAATTTGTCCCTTCGCCGCAGGACATTGAGATAATAGATCCAGATGGTTGCGATACACCTCGTCGAGATACAGCTTCCTCTATGGATATGGAAGTTTATGTCTCCAACTGCCCAATTACTGTTCGCGTTCAAGTCGAACCTCGCCACTTGGCTTCGATGGAGAGTGATGGCCTGTCAGACAGTGACATATCCGATCCGGGAGAGATAGCTCGTATCTCAAGACGTGATATGGACTTTCCGGAGCAGCAAATGCCGCTTCTAGGCCGGTGCAGTCCGGCCTTTTCTTCTCCGGAATTCCGCCGAGGGCCAGGCGCCGTGCCGCTTCTAAAACGGGACTCCAGCCGCAGATTTCCTCTTCTAAGGCAAGGGGCTCTGGACAGCGGGCGTGGACTCGATATTCAAGCTGAAACCACCTTAGCATAATTTTTATTTTCCTGCCGTCATTTTGTTTTGAATGCTGTTGTCGATGTTTTTTTAAGCTGAGTACCGTGGTTCCCACCACGGGAGACTGACTTCTGCATCTTGAG
Nholsingeri_PondCave_N541 TAACTGATGATCATACAACAACTGACGGGTCTTTACTAACTAGTCTGTTGATTGAGGAGAAATCGAAGGACAAACACAACAAGTCGACAACGAGTGGCCCATATCTGTGCGTACCGCAAATGGTTGATTTACCGCCAGCACTTCGAAGACCTTCTGTGACACTCGCCAATGGTAAAACAGTGAAATGTCCTGCTATAAAAGAGGAAACCAAAACAACGGTCAAAGCTAAAACTAATGATCCTACAGGAGCTCGTAAGAAGGAACCCCCACCTGTCCAGGTTAGCGTGCCAAATGGCCCAAATAAAGGAGCAAAACCTCCACCGAATTTACCTCTTTTGAAAAGAGATTATTCTACAGGCCCAAATGGACGAATGAGAAATCGAGAACTGATGATGATGCAGTTGTGCCTAGACGAATTTGTCCCTTCGCCGCAGGACATTGAGATAATAGATCCAGATGGTTGCGATACACCTCGTCGAGATACAGCTTCCTCTATGGATATGGAAGTTTATGTCTCCAACTGCCCAATTACTGTTCGCGTTCAAGTCGAACCTCGCCACTTGGCTTCGATGGAGAGTGATGGCCTGTCAGACAGTGACATATCCGATCCGGGAGAGATAGCTCGTATCTCAAGACGTGATATGGACTTTCCGGAGCAGCAAATGCCGCTTCTAGGCCGGTGCAGTCCGGCCTTTTCTTCTCCGGAATTCCGCCGAGGGCCAGGCGCCGTGCCGCTTCTAAAACGGGACTCCAGCCGCAGATTTCCTCTTCTAAGGCAAGGGGCTCTGGACAGCGGGCGTGGACTCGATATTCAAGCTGAAACCACCTTAGCATAATTTTTATTTTCCTGCCGTCATTTTGTTTTGAATGCTGTCGTCGATGTTTTTTTCAGCTGAGTACCGTGGTTCCCACCACGGGAGACTGACTTCTGCATCTTGAG
Njonesi_CaveSpringCave_N390 TAACTGATGATCATACAACAACTGACGGGTCTTTGCTAACTAGCCTGTTGATTGAGGAGAAATCGAAGGACAAATACAACAAGTCGACAACGAGCGGCCCGTACCTGTGCGTACCACAAATGGTGGATTTACCGCCAGCACTTCGAAGACCTTCTGTGACACTCGCCAATGGTAAAACAGTGAAATGTCCTGCTATAAAAGAGGAAACCAAAACAATGGTCAAAGCTAAAACTAATGATCCTACAGGAGCTCGTAAGAAGGAACCCCCACCTGTCCAGGTTAGCGTGCCAAATGGCCCAAATAAAGGAGCAAAACCTCCACCGAATTTACCTCTTTTGAAAAGAGATTATTCTACAGGCCCAAATGGACGAATGAGAAATCGAGAACTGATGATGATGCAGTTGTGCCTAGACGAATTTGTCCCTTCGCCGCAGGACATTGAGATAATAGATCCAGATGGTTGCGATACACCTCGTCGAGATACAGCTTCCTCTATGGATATGGAAGTTTATGTTTCCAACTGCCCAATTACTGTTCGCGTTCAAGTCGAACCTCGCCACTTGGCTTCGATGGAGAGTGATGGCCTGTCAGACAGTGACATATCCGATCCGGGAGAAATAGCTCGTATCTCAAGACGTGATATGGACTTTCCGGAGCAGCAAATGCCGCTTCTAGGCCGGTGCAGTCCGGCCTTTTCTTCTCCGGAATTCCGCCGAGGGCCAGGCGCCGTGCCGCTTCTAAAACGGGACTCCAGCCGCAGATTTCCTCTTCTAAGGCAAGGGGCTCTGGACAGCGGGCGTGGACTCGATATTCAAGCTGAAACCACCTTAGCATAATTTTTATTTTCCTGCCGTCATTTTGTTTTGAATGCTGTTGTCGATGTTTTTTTAAGCTGAGTACCGTGGTTCCCACCACGGGACACTGACTTCTGCATCTTGAG
Nlowderi_upperFiresCreek_N820 TAACTGATGATCATACAACAACTGACGGGTCTTTGCTAACTAGTCTGTTGATTGAGGAGAAATCGAAGGACAAATACAACAAGTCGACAACGAGCGGCCCGTACCTGTGCGTACCACAAATGGTGGATTTACCGCCAGCACTTCGAAGACCTTCTGTGACACTCGCCAATGGTAAAACAGTGAAATGTCCTGCTATAAAAGAGGAAACCAAAACAATGGTCAAAGCTAAAACTAATGATCCTACAGGAGCTCGTAAGAAGGAACCCCCACCTGTCCAGGTTAGCGTGCCAAATGGCCCAAATAAAGGGGCAAAACCTCCACCGAATTTACCTCTTTTGAAAAGAGATTATTCTACAGGCCCAAATGGACGAATGAGAAATCGAGAACTGATGATGATGCAATTGTGCCTAGACGAATTTGTCCCTTCGCCGCAGGACATTGAGATAATAGATCCAGATGGTTGCGATACACCTCGTCGAGATACAGCTTCCTCTATGGATATGGAAGTTTATGTTTCCAACTGCCCAATTACTGTTCGCGTTCAAGTCGAACCTCGCCACTTGGCTTCGATGGAGAGTGATGGCCTGTCAGACAGTGACATATCCGATCCGGGTGAGATAGCTCGTATCTCAAGACGTGATATGGACTTTCCGGAGCAGCAAATGCCGCTTCTAGGCCGGTGCAGTCCGGCCTTTTCTTCTCCGGAATTCCGCCGAGGGCCAGGCGCCGTGCCGCTTCTAAAACGGGACTCCAGCCGCAGATTTCCTCTTCTAAGGCAAGGGGCTCTGGACAGCGGGCGTGGACTCGATATTCAAGCTGAAACCACCTTAGCATAATTTTTAT-------------------------------------------------------------------------------------------------
Nlula_LulaFallsCave_G2084 --------------------------------------------------------------------GACAAATACAACAAGTCGACAACGAGCGGCCCGTACCTGTGCGTACCACAAATGGTGGATTTGCCGCCAGCACTTCGAAGACCTTCTGTGACACTCGCCAATGGTAAAACAGTGAAATGTCCTGCTATAAAAGAGGAAACCAAAACAATGGTCAAAGCTAAAACTAATGATCCTACAGGAGCTCGTAAGAAGGAACCCCCACCTGTCCAGGTTAGCGTGCCAAATGGCCCAAATAAAGGAGCAAAACCTCCACCGAATTTACCTCTTTTGAAAAGAGATTATTCTACAGGCCCAAATGGACGAATGAGAAATCGAGAACTGATGATGATGCAGTTGTGCCTAGACGAATTTGTCCCTTCGCCGCAGGACATTGAGATAATAGATCCAGATGGTTGCGATACACCTCGTCGAGATACAGCTTCCTCTATGGATATGGAAGTTTATGTTTCCAACTGCCCAATTACTGTTCGCGTTCAAGTCGAACCTCGCCACTTGGCTTCGATGGAGAGTGATGGCCTGTCAGACAGTGACATATCCGATCCGGGAGAGATAGCTCGTATCTCAAGACGTGATATGGACTTTCCGGAGCAGCAAATGCCGCTTCTAGGCCGGTGCAGTCCGGCCTTTTCTTCTCCGGAATTCCGCCGAGGGCCAGGCGCCGTGCCGCTTCTAAAACGGGACTCCAGCCGCAGATTTCCTCTTCTAAGGCAAGGGGCTCTGGACAGCGGGCGTGGACTCGATATTCAAGCTGAAACCACCTTAGCATAATTTT----------------------------------------------------------------------------------------------------
Nmimus_NealsSink_N329 TAACTGATGATCATACAACAACTGACGGGTCTTTACTAACTAGTCTGTTGATTGAGGAGAAATCGAAGGACAAACACAACAAGTCGACAACGAGTGGCCCGTATCTGTGCGTACCACAAATGGTTGATTTACCGCCAGCACTTCGAAGACCTTCTGTGACACTCGCCAATGGTAAAACAGTGAAATGTCCTGCTATAAAAGAGGAAACCAAAACAATGGTCAAAGCTAAAACTAATGATCCTACAGGAGCTCGTAAGAAGGAACCCCCACCTGTCCAGGTTAGCGTGCCAAATGGCCCAAATAAAGGAGCAAAACCTCCACCGAATTTACCTCTTTTGAAAAGAGATTATTCTACAGGCCCAAATGGACGAATGAGAAATCGAGAACTGATGATGATGCAGTTGTGCCTAGACGAATTTGTCCCTTCGCCGCAGGATATTGAGATAATAGATCCAGATGGTTGCGATACACCTCGTCGAGATACAGCTTCCTCTATGGATATGGAAGTTTATGTTTCCAACTGCCCAATTACTGTTCGCGTTCAAGTCGAACCTCGCCACTTGGCTTCGATGGAGAGTGATGGCCTGTCAGACAGTGACATATCCGATCCGGGAGAGATAGCTCGTATCTCAAGACGTGATATGGACTTTCCGGAGCAGCAAATGCCGCTTCTAGGCCGCTGCAGTCCGGCCTTTTCTTCTCCGGAATTCCGCCGAGGGCCAGGCGCCGTGCCGCTTCTAAAACGGGACTCCAGCCGCAGATTTCCTCTTCTAAGGCAAGGGGCTCTGGACAGCGGGCGTGGACTCGATATTCAAGCTGAAACCACCTTAGCATAATTTTTATTTTCCTGCCGTCATTTTGTTTTGAATGCTGTTGTCGATGTTTTTTTAAGCTGAGTACCGTGGTTCCCACCACGGGAGACTGACTTCTGCATCTTGAG
Nmimus_Straleys_N625 -------------------------------------AACTAGTCTGTTGATTGAGGAGAAATCGAAGGACAAACACAACAAGTCGACAACGAGTGGCCCGTATCTGTGCGTACCACAAATGGTTGATTTACCGCCAGCACTTCGAAGACCTTCTGTGACACTCGCCAATGGTAAAACAGTGAAATGTCCTGCTATAAAAGAGGAAACCAAAACAATGGTTAAAGCTAAAACTAATGATCCTACAGGAGCTCGTAAGAAGGAACCCCCACCTGTCCAGGTTAGCGTGCCAAATGGCCCAAATAAAGGAGCAAAACCTCCACCGAATTTACCTCTTTTGAAAAGAGATTATTCTACAGGCCCAAATGGACGAATGAGAAATCGAGAACTGATGATGATGCAGTTGTGCCTAGACGAATTTGTCCCTTCGCCGCAGGATATTGAGATAATAGATCCAGATGGTTGCGATACACCTCGTCGAGATACAGCTTCCTCTATGGATATGGAAGTTTATGTTTCCAACTGCCCAATTACTGTTCGCGTTCAAGTCGAACCTCGCCACTTGGCTTCGATGGAGAGTGATGGCCTGTCAGACAGTGACATATCCGATCCGGGAGAGATAGCTCGTATCTCAAGACGTGATATGGACTTTCCGGAGCAGCAAATGCCGCTTCTAGGCCGCTGCAGTCCGGCCTTTTCTTCTCCGGAATTCCGCCGAGGGCCAGGCGCCGTGCCGCTTCTAAAACGGGACTCCAGCCGCAGATTTCCTCTTCTAAGGCAAGGGGCTCTGGACAGCGGGCGTGGACTCGATATTCAAGCTGAAACCACCTTAGCATAATTTTTATTTTCCTGCCGTCATTTTGTTTTGAATGCTGTTGTCGATGTTTTTTTAAGCTGAGTACCGTGGTTCCCACCACGGGAGACTGACTTCTGCATCTTGAG
Nnasicus_CaneyFork_N171 TAACTGATGATCATACAACAACTGACGGGTCTTTACTAACTAGTCTGTTGATTGAGGAAAAATCGAAGGACAAACACAACAAGTCGACAACGAGTGGCCCGTACCTGTGCGTACCACAAATGGTTGATTTACCGCCAGCACTTCGAAGACCTTCTGTGACACTCGCCAATGGTAAAACAGTGAAATGTCCTGCTATAAAAGAGGAAACCAAAACAATGGTCAAAGCTAAAACTAATGATCCTACAGGAGCTCGTAAGAAGGAACCCCCACCTGTCCAGGTTAACGTGCCAAATGGTCCAAATAAAGGAGCTAAACCTCCACCGAATTTACCTCTTTTGAAAAGAGATTATTCTACAGGCCCAAATGGACGAATGAGAAATCGAGAACTGATGATGATGCAGTTGTGCCTAGACGAATTTGTCCCTTCGCCACAGGACATTGAGATAATAGATCCAGATGGTTGCGATACACCTCGTCGAGATACAGCTTCCTCTATGGATATGGAAGTTTATGTCTCCAACTGCCCAATTACTGTTCGCGTTCAAGTCGAACCTCGCCACTTGGCTTCGATGGAGAGTGATGGCCTGTCAGACAGTGACATATCCGATCCGGGAGAGATAGCTCGTATCTCAAGACGTGATATGGACTTTCCGGAGCAGCAAATGCCGCTTCTAGGCCGGTGCAGTCCGGCCTTTTCTTCTCCGGAATTCCGCCGAGGGCCAGGCGCCGTGCCGCTTCTAAAACGGGACTCCAGCCGCAGATTTCCTCTTCTAAGGCAAGGGGCTCTGGACAGCGGGCGTGGACTCGATATTCAAGCTGAAACCACCTTAGCATAATTTTTATTTTCCTGCCGTCATTTTGTTTTGAATGCTGTTGTCGATGTTTTTTTAAGCTGAGTACCGTGGTTCCCACCACGGGAGACTGACTTCTGCATCTTGAG
Nnasicus_ConnosteeFalls_N696 TAACTGATGATCATACAACAACTGACGGGTCTTTACTAACTAGTCTGTTGATTGAGGAAAAATCGAAGGACAAACACAACAAGTCGACAACGAGTGGCCCGTACCTGTGCGTACCACAAATGGTTGATTTACCGCCAGCACTTCGAAGACCTTCTGTGACACTCGCCAATGGTAAAACAGTGAAATGTCCTGCTATAAAAGAGGAAACCAAAACAATGGTCAAAGCTAAAACTAATGATCCTACAGGAGCTCGTAAGAAGGAACCCCCACCTGTCCAGGTTAGCGTGCCAAATGGTCCAAATAAAGGAGCTAAACCTCCACCGAATTTACCTCTTTTGAAAAGAGATTATTCTACAGGCCCAAATGGACGAATGAGAAATCGAGAACTGATGATGATGCAGTTGTGCCTAGACGAATTTGTCCCTTCGCCACAAGACATTGAGATAATAGATCCAGATGGTTGCGATACACCTCGTCGAGATACAGCTTCCTCTATGGATATGGAAGTTTATGTCTCCAACTGCCCAATTACTGTTCGCGTTCAAGTCGAACCTCGCCACTTGGCTTCGATGGAGAGTGATGGCCTGTCAGACAGTGACATATCCGATCCGGGAGAGATAGCTCGTATCTCAAGACGTGATATGGACTTTCCGGAGCAGCAAATGCCGCTTCTAGGCCGGTGCAGTCCGGCCTTTTCTTCTCCGGAATTCCGCCGAGGGCCAGGCGCCGTGCCGCTTCTAAAACGGGACTCCAGCCGCAGATTTCCTCTTCTAAGGCAAGGGGCTCTGGACAGCGGGCGTGGACTCGATATTCAAGCTGAAACCACCTTAGCATAATTTTTATTTTCCTGCCGTCATTTTGTTTTGAATGCTGTTGT---------------------------------------------------------------
Npaynei_Grindstaff_N646 TAACTGATGATCATACAACAACTGACGGGTCTTTACTAACTAGTCTGTTGATTGAGGAGAAATCGAAGGACAAACACAACAAGTCGACAACGAGTGGCCCGTATCTGTGCGTACCACAAATGGTTGATTTACCGCCAGCACTTCGAAGACCTTCTGTGACACTCGCCAATGGTAAAACAGTGAAATGTCCTGCCATAAAAGAGGAAACCAAAACAATGGTCAAAGCTAAAACTAATGATCCTACAGGAGCTCGTAAGAAGGAACCCCCACCTGTCCAGGTTAGCGTGCCAAATGGCCCAAATAAAGGAGCAAAACCTCCACCGAATTTACCTCTTTTGAAAAGAGATTATTCTACAGGCCCAAATGGACGAATGAGAAATCGAGAACTGATGATGATGCAGTTGTGCCTAGACGAATTTGTCCCTTCGCCGCAGGACATTGAGATAATAGATCCAGATGGTTGCGATACACCTCGTCGAGATACAGCTTCCTCTATGGATATGGAAGTTTATGTCTCCAACTGCCCAATTACTGTTCGCGTTCAAGTCGAACCTCGCCACTTGGCTTCGATGGAGAGTGATGGCCTGTCAGACAGTGACATATCCGATCCGGGAGAGATAGCTCGTATCTCAAGACGTGATATGGACTTTCCGGAGCAGCAAATGCCGCTTCTAGGCCGGTGCAGTCCGGCCTTTTCTTCTCCGGAATTCCGCCGAGGGCCAGGCGCCGTGCCGCTTCTAAAACGGGACTCCAGCCGCAGATTTCCTCTTCTAAGGCAAGGGGCTCTGGACAGCGGGCGTGGACTCGATATTCAAGCTGAAACCACCTTAGCATAATTTTTATTTTCCTGCCGTCATTTTGTTTTGAATGCTGTTGTCGATGTTTTTTTAAGCTGAGTACCGTGGTTCCCACCACGGGAGACTGACTTCTGCATCTTGAG
Npaynei_NorrisDamCave_N348 ----------------------------------------------------------------------------------------------------------GTGCGTACCACAAATGGTTGATTTACCGCCAGCACTTCGAAGACCTTCTGTGACACTCGCCAATGGTAAAACAGTGAAATGTCCTGCCATAAAAGAGGAAACCAAAACAATGGTCAAAGCTAAAACTAATGATCCTACAGGAGCTCGTAAGAAGGAACCCCCACCTGTCCAGGTTAGCGTGCCAAATGGCCCAAATAAAGGAGCAAAACCTCCACCGAATTTACCTCTTTTGAAAAGAGATTATTCTACAGGCCCAAATGGACGAATGAGAAATCGAGAACTGATGATGATGCAGTTGTGCCTAGACGAATTTGTCCCTTCGCCGCAGGACATTGAGATAATAGATCCAGATGGTTGCGATACACCTCGTCGAGATACAGCTTCCTCTATGGATATGGAAGTTTATGTCTCCAACTGCCCAATTACTGTTCGCGTTCAAGTCGAACCTCGCCACTTGGCTTCGATGGAGAGTGATGGCCTGTCAGACAGTGACATATCCGATCCGGGAGAGATAGCTCGTATCTCAAGACGTGATATGGACTTTCCGGAGCAGCAAATGCCGCTTCTAGGCCGGTGCAGTCCGGCCTTTTCTTCTCCGGAATTCCGCCGAGGGCCAGGCGCCGTGCCGCTTCTAAAACGGGACTCCAGCCGCAGATTTCCTCTTCTAAGGCAAGGGGCTCTGGACAGCGGGCGTGGACTCGATATTCAAGCTGAAACCACCTTAGCATAATTTTTATTTTCCTGCCGTCATTTTGTTTTGAATGCTGTTGTCGATGTTTTTTTAAGCTGAGTACCGTGGTTCCCACCACGGGAGAC------------------
Npaynei_UnakaMtns_N943 -------------------------------------------------------------------------------------------------------------------------------------------------------------------------------------------TCCTGCCATAAAAGAGGAGACCAAAACAATGGTCAAAGCTAAAACTAATGATCCTACAGGAGCTCGTAAGAAGGAACCCCCACCTGTCCAGGTTAGCGTGCCAAATGGCCCAAATAAAGGAGCAAAACCTCCACCGAATTTACCTCTTTTGAAAAGAGATTATTCTACAGGCCCAAATGGACGAATGAGAAATCGAGAACTGATGATGATGCAGTTGTGCCTAGACGAATTTGTCCCTTCGCCGCAGGACATTGAGATAATAGATCCAGATGGTTGCGATACACCTCGTCGAGATACAGCTTCCTCTATGGATATGGAAGTTTATGTCTCCAACTGCCCAATTACTGTTCGCGTTCAAGTCGAACCTCGCCACTTGGCTTCGATGGAGAGTGATGGCCTGTCAGACAGTGACATATCCGATCCGGGAGAGATAGCTCGTATCTCAAGACGTGATATGGACTTTCCGGAGCAGCAAATGCCGCTTCTAGGCCGGTGCAGTCCGGCCTTTTCTTCTCCGGAATTCCGCCGAGGGCCAGGCGCCGTGCCGCTTCTAAAACGGGACTCCAGCCGCAGATTTCCTCTTCTAAGGCAAGGGGCTCTGGACAGCGGGCGTGGACTCGATATTCAAGCTGAAACCACCTTAGCATAATTTTTATTTTCCTGCCGTCATTTTGTTTTG--------------------------------------------------------------------------
Npecki_HaskellSims_G3697 -------------------------------------------------------------------------------------------------------------------------------------------------------------------------------------------------------------------------------------------------------------------------------------------------------------------------------------------------------------------------------------------------------------GCAGTTGTGCCTAGATGAATTTGTCCCTTCGCCGCAGGACATTGAGATAATAGATCCAGATGGTTGCGATACACCTCGCCGAGA------TTCCTCTATGGATATGGAAGTTTATGTCTCCAACTGCCCAATTACTGTTCGCGTTCAAGTCGAACCTCGCCACTTGGCTTCGATGGAGAGTGATGGCCTGTCAGACAGTGACATATCCGATCCGGGAGAGATAGCTCGTATCTCAAGACGTGATATGGACTTTCCGGAGCAGCAAATGCCGCTTCTAGGCCGGTGCAGTCCGGCCTTTTCTTCTCCGGAATTCCGCCGTGGGCCAGGCG----------------------------------------------------------------------------------------------------------------------------------------------------------------------------------------------------------------------
Npecki_Monteagle_N062 -------------------------------------------------------------------------------------------------------------------------------------------------------------------------------------------------------------------------------------------------------------------------------------------------------------------------------------------------------------------------------------------------------GATGATGCAGTTGTGCCTAGATGAATTTGTCCCTTCGCCGCAGGACATTGAGATAATAGATCCAGATGGTTGCGATACACCTCGCCGAGATACAGCTTCCTCTATGGATATGGAAGTTTATGTCTCCAACTGCCCAATTACTGTTCGCGTTCAAGTCGAACCTCGCCACTTGGCTTCGATGGAGAGTGATGGCCTGTCAGACAGTGACATATCCGATCCGGGAGAGATAGCTCGTATCTCAAGACGTGATATGGACTTTCCGGAGCAGCAAATGCCGCTTCTAGGCCGGTGCAGTCCGGCCTTTTCTTCTCCGGAATTCCGCCGTGGGCCAGG------------------------------------------------------------------------------------------------------------------------------------------------------------------------------------------------------------------------
Nperlakyi_SChimneys_N1079 -----------CATACAACAACTGACGGGTCTTTGCTAACTAGCCTGTTGATTGAGGAGAAATCGAAGGACAAATACAACAAGTCGACAACGAGCGGCCCGTACCTGTGCGTACCACAAATGGTGGATTTACCGCCAGCACTTCGAAGACCTTCTGTGACACTCGCCAATGGTAAAACAGTGAAATGTCCTGCTATAAAAGAGGAAACCAAAACAGTGGTCAAAGCTAAAACTAATGATCCTACAGGAGCTCGTAAGAAGGAACCCCCACCTGTCCAGGTTAGCGTGCCAAATGGCCCAAATAAAGGAGCAAAACCTCCACCGAATTTACCTCTTTTGAAAAGAGATTATTCTACAGGCCCAAATGGACGAATGAGAAATCGAGAACTGATGATGATGCAGTTGTGCCTAGACGAATTTGTCCCTTCGCCGCAGGACATTGAGATAATAGATCCAGATGGTTGCGATACACCTCGTCGAGATACAGCTTCCTCTATGGATATGGAAGTTTATGTTTCCAACTGCCCAATTACTGTTCGCGTTCAAGTCGAACCTCGCCACTTGGCTTCGATGGAGAGTGATGGCCTGTCAGACAGTGACATATCCGATCCGGGAGAGATAGCTCGTATCTCAAGACGTGATATGGACTTTCCGGAGCAGCAAATGCCGCTTCTAGGCCGGTGCAGTCCGGCCTTTTCTTCTCCGGAATTCCGCCGAGGGCCAGGCGCCGTGCCGCTTCTAAAACGGGACTCCAGCCGCAGATTTCCTCTTCTAAGGCAAGGGGCTCTGGACAGCGGGCGTGGACTCGATATTCAAGCTGAAACCACCTTAGCATAATTTTTATTTTCCTGCCGTCATTTTGTTTTGAATGCTGTTGTCGATGTTTTTTTAAGCTGAGTACCGTGGTTCCCACCACGGGAGACTGACTTCTGCATCTTGAG
Nperlakyi_SChimneys_N1080 ---------------------------------------------------------------------------------------------------------------------------------------CAGCACTTCGAAGACCTTCTGTGACACTCGCCAATGGTAAAACAGTGAAATGTCCTGCTATAAAAGAGGAAACCAAAACAGTGGTCAAAGCTAAAACTAATGATCCTACAGGAGCTCGTAAGAAGGAACCCCCACCTGTCCAGGTTAGCGTGCCAAATGGCCCAAATAAAGGAGCAAAACCTCCACCGAATTTACCTCTTTTGAAAAGAGATTATTCTACAGGCCCAAATGGACGAATGAGAAATCGAGAACTGATGATGATGCAGTTGTGCCTAGACGAATTTGTCCCTTCGCCGCAGGACATTGAGATAATAGATCCAGATGGTTGCGATACACCTCGTCGAGATACAGCTTCCTCTATGGATATGGAAGTTTATGTTTCCAACTGCCCAATTACTGTTCGCGTTCAAGTCGAACCTCGCCACTTGGCTTCGATGGAGAGTGATGGCCTGTCAGACAGTGACATATCCGATCCGGGAGAGATAGCTCGTATCTCAAGACGTGATATGGACTTTCCGGAGCAGCAAATGCCGCTTCTAGGCCGGTGCAGTCCGGCCTTTTCTTCTCCGGAATTCCGCCGAGGGCCAGGCGCCGTGCCGCTTCTAAAACGGGACTCCAGCCGCAGATTTCCTCTTCTAAGGCAAGGGGCTCTGGACAGCGGGCGTGGACTCGATATTCAAGCTGAAACCACCTTAGCATAATTTTTATTTTCCTGCCGTCATTTTGTTTTGAATGCTGTTGTCGATGTTTTTTTAAGCTGAGTACCGTGGTTCCCACCACGGGAGACTGACTTCTGCATCTTGAG
Nreclusus_Clingmans_N252 ---------------------CTGACGGGTCTTTGCTAACTAGTCTGTTGATTGAGGAGAAATCGAAGGACAAATACAACAAGTCGACAACGAGCGGCCCGTACCTGTGCGTACCACAAATGGTGGATTTACCGCCAGCACTTCGAAGACCTTCTGTGACACTCGCCAATGGCAAAACAGTGAAATGTCCTGCTATAAAAGAGGAAACCAAAACAATAGTCAAAGCTAAAACTAATGATCCTACAGGAGCTCGTAAGAAGGAACCCCCACCTGTCCAGGTTAGCGTGCCAAATGGCCCAAATAAAGGAGCAAAACCTCCACCGAATTTACCTCTTTTGAAAAGAGATTATTCTACAGGCCCAAATGGACGAATGAGAAATCGAGAACTGATGATGATGCAGTTGTGCCTAGACGAATTTGTCCCTTCGCCGCAGGACATTGAGATAATAGATCCAGATGGTTGCGATACACCTCGTCGAGATACAGCTTCCTCTATGGATATGGAAGTTTATGTTTCCAACTGCCCAATTACTGTTCGCGTTCAAGTCGAACCTCGCCACTTGGCTTCGATGGAGAGTGATGGCCTGTCAGACAGTGACATATCCGATCCGGGAGAGATAGCTCGTATCTCAAGACGTGATATGGACTTTCCGGAGCAGCAAATGCCGCTTCTAGGCCGGTGCAGTCCGGCCTTTTCTTCTCCGGAATTCCGCCGAGGGCCAGGCGCCGTGCCGCTTCTAAAACGGGACTCCAGCCGCAGATTTCCTCTTCTAAGGCAAGGGGCTCTGGACAGCGGGCGTGGACTCGATATTCAAGCTGAAACCACCTTAGCATAATTTTTATTTTCCTGCCGTCATTTTGTTTTGAATGCTGTTGTCGATGTTTTTTTAAGCTGAGTACCGTGGTTCCCACCACGGGAGACTGAC--------------
Nreclusus_Newfound_N259 ------------------CAACTGACGGGTCTTTGCTAACTAGTCTGTTGATTGAGGAGAAATCGAAGGACAAATACAACAAGTCGACAACGAGCGGCCCGTACCTGTGCGTACCACAAATGGTGGATTTACCGCCAGCACTTCGAAGACCTTCTGTGACACTCGCCAATGGCAAAACAGTGAAATGTCCTGCTATAAAAGAGGAAACCAAAACAATAGTCAAAGCTAAAACTAATGATCCTACAGGAGCTCGTAAGAAGGAACCCCCACCTGTCCAGGTTAGCGTGCCAAATGGCCCAAATAAAGGAGCAAAACCTCCACCGAATTTACCTCTTTTGAAAAGAGATTATTCTACAGGCCCAAATGGACGAATGAGAAATCGAGAACTGATGATGATGCAGTTGTGCCTAGACGAATTTGTCCCTTCGCCGCAGGACATTGAGATAATAGATCCAGATGGTTGCGATACACCTCGTCGAGATACAGCTTCCTCTATGGATATGGAAGTTTATGTTTCCAACTGCCCAATTACTGTTCGCGTTCAAGTCGAACCTCGCCACTTGGCTTCGATGGAGAGTGATGGCCTGTCAGACAGTGACATATCCGATCCGGGAGAGATAGCTCGTATCTCAAGACGTGATATGGACTTTCCGGAGCAGCAAATGCCGCTTCTAGGCCGGTGCAGTCCGGCCTTTTCTTCTCCGGAATTCCGCCGAGGGCCAGGCGCCGTGCCGCTTCTAAAACGGGACTCCAGCCGCAGATTTCCTCTTCTAAGGCAAGGGGCTCTGGACAGCGGGCGTGGACTCGATATTCAAGCTGAAACCACCTTAGCATAATTTTTATTTTCCTGCCGTCATTTTGTTTTGAATGCTGTTGTCGATGTTTTTTT---------------------------------------------------
Nreclusus_Noland_N1051 TAACTGATGATCATACAACAACTGACGGGTCTTTGCTAACTAGTCTGTTGATTGAGGAGAAATCGAAGGACAAATACAACAAGTCGACAACGAGCGGCCCGTACCTGTGCGTACCACAAATGGTGGATTTACCGCCAGCACTTCGAAGACCTTCTGTGACACTCGCCAATGGTAAAACAGTGAAATGTCCTGCTATAAAAGAGGAAACCAAAACAGTGGTCAAAGCTAAAACTAATGATCCTACAGGAGCTCGTAAGAAGGAACCCCCACCTGTCCAGGTTAGCGTGCCAAATGGCCCAAATAAAGGAGCAAAACCTCCACCGAATTTACCTCTTTTGAAAAGAGATTATTCTACAGGCCCAAATGGACGAATGAGAAATCGAGAACTGATGATGATGCAGTTGTGCCTAGACGAATTTGTCCCTTCGCCGCAGGACATTGAGATAATAGATCCAGATGGTTGCGATACACCTCGTCGAGATACAGCTTCCTCTATGGATATGGAAGTTTATGTTTCCAACTGCCCAATTACTGTTCGCGTTCAAGTCGAACCTCGCCACTTGGCTTCGATGGAGAGTGATGGCCTGTCAGACAGTGACATATCCGATCCGGGAGAGATAGCTCGTATCTCAAGACGTGATATGGACTTTCCGGAGCAGCAAATGCCGCTTCTAGGCCGGTGCAGTCCGGCCTTTTCTTCTCCGGAATTCCGCCGAGGGCCAGGCGCCGTGCCGCTTCTAAAACGGGACTCCAGCCGCAGATTTCCTCTTCTAAGGCAAGGGGCTCTGGACAGCGGGCGTGGACTCGATATTCAAGCTGAAACCACCTTAGCATAATTTTTATTTTCCTGCCGTCATTTTGTTTTGAATGCTGTTGTCGATGTTTTTTTAAGCTGAGTACCGTGGTTCCCACCACGGGAGACTGACTTCTGCATCTTGAG
Nreclusus_Smokemont_N1020 TAACTGATGATCATACAACAACTGACGGGTCTTTGCTAACTAGTCTGTTGATTGAGGAGAAATCGAAGGACAAATACAACAAGTCGACAACGAGCGGCCCGTACCTGTGCGTACCACAAATGGTGGATTTACCGCCAGCACTTCGAAGACCTTCTGTGACACTCGCCAATGGCAAAACAGTGAAATGTCCTGCTATAAAAGAGGAAACCAAAACAATAGTCAAAGCTAAAACTAATGATCCTACAGGAGCTCGTAAGAAGGAACCCCCACCTGTCCAGGTTAGCGTGCCAAATGGCCCAAATAAAGGAGCAAAACCTCCACCGAATTTACCTCTTTTGAAAAGAGATTATTCTACAGGCCCAAATGGACGAATGAGAAATCGAGAACTGATGATGATGCAGTTGTGCCTAGACGAATTTGTCCCTTCGCCGCAGGACATTGAGATAATAGATCCAGATGGTTGCGATACACCTCGTCGAGATACAGCTTCCTCTATGGATATGGAAGTTTATGTTTCCAACTGCCCAATTACTGTTCGCGTTCAAGTCGAACCTCGCCACTTGGCTTCGATGGAGAGTGATGGCCTGTCAGACAGTGACATATCCGATCCGGGAGAGATAGCTCGTATCTCAAGACGTGATATGGACTTTCCGGAGCAGCAAATGCCGCTTCTAGGCCGGTGCAGTCCGGCCTTTTCTTCTCCGGAATTCCGCCGAGGGCCAGGCGCCGTGCCGCTTCTAAAACGGGACTCCAGCCGCAGATTTCCTCTTCTAAGGCAAGGGGCTCTGGACAGCGGGCGTGGACTCGATATTCAAGCTGAAACCACCTTAGCATAATTTTTATTTTCCTGCCGTCA------------------------------------------------------------------------------------
Nroanensis_IngramBranch_N926 -----------------------------------------------------------------------------------------------------------------------------------------------------------------CTCGCCAATGGTAAAACAGTGAAATGTCCTGCCATAAAAGAGGAAACCAAAACAATGGTCAAAGCTAAAACTAATGATCCTACAGGAGCTCGTAAGAAGGAACCCCCACCTGTCCAGGTTAGCGTGCCAAATGGCCCAAATAAAGGAGCAAAACCTCCACCGAATTTACCTCTTTTGAAAAGAGATTATTCTACAGGCCCAAATGGACGAATGAGAAATCGAGAACTGATGATGATGCAGTTGTGCCTAGACGAATTTGTCCCTTCGCCGCAGGACATTGAGATAATAGATCCAGATGGTTGCGATACACCTCGTCGAGATACAGCTTCCTCTATGGATATGGAAGTTTATGTCTCCAACTGCCCAATTACTGTTCGCGTTCAAGTCGAACCTCGCCACTTGGCTTCGATGGAGAGTGATGGCCTGTCAGACAGTGACATATCCGATCCGGGAGAGATAGCTCGTATCTCAAGACGTGATATGGACTTTCCGGAGCAGCAAATGCCGCTTCTAGGCCGGTGCAGTCCGGCCTTTTCTTCTCCGGAATTCCGCCGAGGGCCAGGCGCCGTGCCGCTTCTAAAACGGGACTCCAGCCGCAGATTTCCTCTTCTAAGGCAAGGGGCTCTGGACAGCGGGCGTGGACTCGATATTCAAGCTGAAACCACCTTAGCATAATTTTTATTTTCCTGCCGTCATTTTGTTTTGAATGCTGTTGTCGATGTTTT------------------------------------------------------
Nroanensis_N_CarversGap_N928 TAACTGATGATCATACAACAACTGACGGGTCTTTACTAACTAGTCTGTTGATTGAGGAGAAATCGAAGGACAAACACAACAAGTCGACAACGAGTGGCCCGTATCTGTGCGTACCACAAATGGTTGATTTACCGCCAGCACTTCGAAGACCTTCTGTGACACTCGCCAATGGTAAAACAGTGAAATGTCCTGCCATAAAAGAGGAAACCAAAACAACAGTCAAAGCTAAAACTAATGATCCTACAGGAGCTCGTAAGAAGGAACCCCCACCTGTCCAGGTTAGCGTGCCAAATGGCCCAAATAAAGGAGCAAAACCTCCACCGAATTTACCTCTTTTGAAAAGAGATTATTCTACAGGCCCAAATGGACGAATGAGAAATCGAGAACTGATGATGATGCAGTTGTGCCTAGACGAATTTGTCCCTTCGCCGCAGGACATTGAGATAATAGATCCAGATGGTTGCGATACACCTCGTCGAGATACAGCTTCCTCTATGGATATGGAAGTTTATGTCTCCAACTGCCCAATTACTGTTCGCGTTCAAGTCGAACCTCGCCACTTGGCTTCGATGGAGAGTGATGGCCTGTCAGACAGTGACATATCCGATCCGGGAGAGATAGCTCGTATCTCAAGACGTGATATGGACTTTCCGGAGCAGCAAATGCCGCTTCTAGGCCGGTGCAGTCCGGCCTTTTCTTCTCCGGAATTCCGCCGAGGGCCAGGCGCCGTGCCGCTTCTAAAACGGGACTCCAGCCGCAGATTTCCTCTTCTAAGGCAAGGGGCTCTGGACAGCGGGCGTGGACTCGATATTCAAGCTGAAACCACCTTAGCATAATTTTTATTTTCCTGCCGTCATTTTGTTTTGAATGCTGTTGTCGATGTTTTTTTAAGCTGAGTACCGTGGTTCCCACCACGGGAGACTGACTTCTGCATCTTGAG
Nroanensis_RoanHighBluff_N762 TAACTGATGATCATACAACAACTGACGGGTCTTTACTAACTAGTCTGTTGATTGAGGAGAAATCGAAGGACAAACACAACAAGTCGACAACGAGTGGCCCGTATCTGTGCGTACCACAAATGGTTGATTTACCGCCAGCACTTCGAAAACCTTCTGTGACACTCGCCAATGGTAAAACAGTGAAATGTCCTGCCATAAAAGAGGAGACCAAAACAATGGTCAAAGCTAAAACTAATGATCCTACAGGAGCTCGTAAGAAGGAACCCCCACCTGTCCAGGTTAGCGTGCCAAATGGCCCAAATAAAGGAGCAAAACCTCCACCGAATTTACCTCTTTTGAAAAGAGATTATTCTACAGGCCCAAATGGACGAATGAGAAATCGAGAACTGATGATGATGCAGTTGTGCCTAGACGAATTTGTCCCTTCGCCGCAGGACATTGAGATAATAGATCCAGATGGTTGCGATACACCTCGTCGAGATACAGCTTCCTCTATGGATATGGAAGTTTATGTCTCCAACTGCCCAATTACTGTTCGCGTTCAAGTCGAACCTCGCCACTTGGCTTCGATGGAGAGTGATGGCCTGTCAGACAGTGACATATCCGATCCGGGAGAGATAGCTCGTATCTCAAGACGTGATATGGACTTTCCGGAGCAGCAAATGCCGCTTCTAGGCCGGTGCAGTCCGGCCTTTTCTTCTCCGGAATTCCGCCGAGGGCCAGGCGCCGTGCCGCTTCTAAAACGGGACTCCAGCCGCAGATTTCCTCTTCTAAGGCAAGGGGCTCTGGACAGCGGGCGTGGACTCGATATTCAAGCTGAAACCACCTTAGCATAATTTTTATTTTCCTGCCGTCATTTTGTTTTGAATGCTGTTGTCGATGTTTTTTTAAGCTGAGTACCGTGGTTCCCACCACGGGAGACTGACTTCTGCATCTTGAG
Nsheari_BaldRiver_N1168 ------------------------------------------------------------------------------------------------GCCCGTATCTGTGCGTACCACAAATGGTGGATTTACCGCCAGCACTTCGAAGACCTTCTGTGACACTCGCCAATGGTAAAACAGTGAAATGTCCTGCTATAAAAGAGGAAACCAAAACAATGGTCAAAGCTAAAACTAATGATCCTACAGGAGCTCGTAAGAAGGAACCCCCACCTGTCCAGGTTAGCGTGCCAAATGGTCCAAATAAAGGAGCAAAACCTCCACCGAATTTACCTCTTTTGAAAAGAGATTATTCTACAGGCCCAAATGGACGAATGAGAAATCGAGAACTGATGATGATGCAGTTGTGCCTAGACGAATTTGTCCCTTCGCCGCAGGACATTGAGATAATAGATCCAGATGGTTGCGATACACCTCGTCGAGATACAGCTTCCTCTATGGATATGGAAGTTTATGTTTCCAACTGCCCAATTACTGTTCGCGTTCAAGTCGAACCTCGCCACTTGGCTTCGATGGAGAGTGATGGCCTGTCAGACAGTGACATATCCGATCCGGGAGAGATAGCTCGTATCTCAAGACGTGATATGGACTTTCCGGAGCAGCAAATGCCGCTTCTAGGCCGGTGCAGTCCGGCCTTTTCTTCTCCGGAATTCCGCCGAGGGCCAGGCGCCGTGCCGCTTCTAAAACGGGACTCCAGCCGCAGATTTCCTCTTCTAAGGCAAGGGGCTCTGGACAGCGGGCGTGGACTCGATATTCAAGCTGAAACCACCTTAGCATAATTTTTATTTTCCTGCCGTCATTTTCTTTTGAATGCTGTTGTCGATGTTTTTTTAAGCTGAGTACCGTGGTTCCCACCACGGGAGACTGACTTCTGCATCTTGAG
Nsheari_Cohutta_N826 TAACTGATGATCATACAACAACTGACGGGTCTTTGCTAACTAGTCTATTGATTGAGGAGAAATCGAAGGACAAATACAACAAGTCGACAACGAGCGGCCCGTATCTGTGCGTACCACAAATGGTGGATTTACCGCCAGCACTTCGAAGACCTTCTGTGACACTCGCCAATGGTAAAACAGTGAAATGTCCTTCTATAAAAGAGGAAACCAAAACAATGGTCAAAGCTAAAACTAATGATCCTACAGGAGCTCGCAAGAAGGAACCCCCACCTGTCCAGGTTAGCGTGCCAAATGGTCCAAATAAAGGAGCAAAACCTCCACCGAATTTACCTCTTTTGAAAAGAGATTATTCTACAGGCCCAAATGGACGAATGAGAAATCGAGAACTGATGATGATGCAGTTGTGCCTAGACGAATTTGTCCCTTCGCCGCAGGACATTGAGATAATAGATCCAGATGGTTGCGATACACCTCGTCGAGATACAGCTTCCTCTATGGATATGGAAGTTTATGTTTCCAACTGCCCAATTACTGTTCGCGTTCAAGTCGAACCTCGCCACTTGGCTTCGATGGAGAGTGATGGCCTGTCAGACAGTGACATATCCGATCCGGGAGAGATAGCTCGTATCTCAAGACGTGATATGGACTTTCCGGAGCAGCAAATGCCGCTTCTAGGCCGGTGCAGTCCGGCCTTTTCTTCTCCGGAATTCCGCCGAGGGCCAGGCGCCGTGCCGCTTCTAAAACGGGACTCCAGCCGCAGATTTCCTCTTCTAAGGCAAGGGGCTCTGGACAGCGGGCGTGGACTCGATATTCAAGCTGAAACCACCTTAGCATAATTTTTATTTTCCTGCCGTCATTTTCTTTTGAATGCTGTTGTCGATGTTTTTTTAAGCTGAGTACCGTGGTTCCCACCACGGGAGACTGACTTCTGCATCTTGAG
Nsheari_JoyceKilmer_N092 --------------------------------------------------------------------------------------ACAACGAGCGGCCCGTATCTGTGCGTACCACAAATGGTGGATTTACCGCCAGCACTTCGAAGACCTTCTGTGACACTCGCCAATGGTAAAACAGTGAAATGTCCTGCTATAAAAGAGGAAACCAAAACAATGGTCAAAGCTAAAACTAATGATCCTACAGGAGCTCGTAAGAAGGAACCCCCACCTGTCCAGGTTAGCGTGCCAAATGGTCCAAATAAAGGAGCAAAACCTCCACCGAATTTACCTCTTTTGAAAAGAGATTATTCTACAGGCCCAAATGGACGAATGAGAAATCGAGAACTGATGATGATGCAGTTGTGCCTAGACGAATTTGTCCCTTCGCCGCAGGACATTGAGATAATAGATCCAGATGGTTGCGATACACCTCGTCGAGATACAGCTTCCTCTATGGATATGGAAGTTTATGTTTCCAACTGCCCAATTACTGTTCGCGTTCAAGTCGAACCTCGCCACTTGGCTTCGATGGAGAGTGATGGCCTGTCAGACAGTGACATATCCGATCCGGGAGAGATAGCTCGAATCTCAAGACGTGATATGGACTTTCCGGAGCAGCAAATGCCGCTTCTAGGCCGGTGCAGTCCGGCCTTTTCTTCTCCGGAATTCCGCCGAGGGCCAGGCGCCGTGCCACTTCTAAAACGGGACTCCAGCCGCAGATTTCCTCTTCTAAGGCAAGGGGCTCTGGACAGCGGGCGTGGACTCGATATTCAAGCTGAAACCACCTTAGCATAATTTTTATTTTCCTGCCGTCA------------------------------------------------------------------------------------
Nsilvanus_Elijay_N395 TAACTGATGATCATATAACAACTGACGGGTCTTTACTAACTAGTCTGTTGATTGAGGAGAAATCGAAGGACAAACACAACAAGTCGACAACGAGTGGCCCGTACCTGTGCGTACCACAAATGGTTGATTTACCGCCAGCACTTCGAAGACCTTCTGTGACACTCGCCAATGGTAAAACAGTGAAATGTCCTGCTATAAAAGAGGAAACCAAAACAATGGTCAAAGCTAAAACTAATGATCCTACAGGAGCTCGTAAGAAGGAACCCCCACCTGTCCAGGTTAGCGTGCCAAATGGTCCAAATAAAGGAGCAAAACCTCCACCGAATTTACCTCTTTTGAAAAGAGATTATTCTACAGGCCCAAATGGACGAATGAGAAATCGAGAACTGATGATGATGCAGTTGTGCCTAGACGAATTTGTCCCTTCGCCGCAGGACATTGAGATAATAGATCCAGATGGTTGCGATACACCTCGTCGAGATACAGCTTCCTCTATGGATATGGAAGTTTATGTCTCCAACTGCCCAATTACTGTTCGCGTTCAAGTCGAACCTCGCCACTTGGCTTCGATGGAGAGTGATGGCCTGTCAGACAGTGACATATCCGATCCGGGAGAGATAGCTCGTATCTCAAGACGTGATATGGACTTTCCGGAGCAGCAAATGCCGCTTCTAGGCCGGTGCAGTCCGGCCTTTTCTTCTCCGGAATTCCGCCGAGGGCCAGGCGCCGTGCCGCTTCTAAAACGGGACTCCAGCCGCAGATTTCCTCTTCTAAGGCAAGGGGCTCTGGACAGCGGGCGTGGACTCGATATTCAAGCTGAAACCACCTTAGCATAATTTTTATTTTCCTGCCGTCATTTTGTTTTGAATGCTGTTGTCGATGTTTTTTTAAGCTGAGTACCGTGGTTCCCACCACGGGAGACTGACTTCTGCATC-----
Nsilvanus_GermanyCove_N1017 ---------------------------------------------------------------------------------------------------------------------------------------------------------CTGTGACACTCGCCAATGGTAAAACAGTGAAATGTCCTGCAATAAAAGAGGAAACCAAAACAATGGTCAAAACTAAAACTAATGATCCTACAGGAGCTCGTAAGAAGGAACCCCCACCTGTCCAGGTTAGCGTGCCAAATGGTCCAAATAAAGGAGCAAAACCTCCACCGAATTTACCTCTTTTGAAAAGAGATTATTCTACAGGCCCAAATGGACGAATGAGAAATCGAGAACTGATGATGATGCAGTTGTGCCTAGACGAATTTGTCCCTTCGCCGCAGGACATTGAGATAATAGATCCAGATGGTTGCGATACACCTCGTCGAGATACAGCTTCCTCTATGGATATGGAAGTTTATGTCTCCAACTGCCCAATTACTGTTCGCGTTCAAGTCGAACCTCGCCACTTGGCTTCGATGGAGAGTGATGGCCTGTCAGACAGTGACATATCCGATCCGGGAGAGATAGCTCGTATCTCAAGACGTGATATGGACTTTCCGGAGCAGCAAATGCCGCTTCTAGGCCGGTGCAGTCCGGCCTTTTCTTCTCCGGAATTCCGCCGAGGGCCAGGCGCCGTGCCGCTTCTAAAACGGGACTCCAGCCGCAGATTTCCTCTTCTAAGGCAAGGGGCTCTGGACAGCGGGCGTGGACTCGATATTCAAGCTGAAACCACCTTAGCATAATTTTTATTTTCCTGCCGTCATTTTGTTTTGAATGCTGTTGTCGATGTTTTTTTAAGCTGAGTACCGTGGTTCCCACCACGGGAGACTGACTTCTGCATCTTGAG
Nsilvanus_HeboMtn_N1029 --------------------------------------------------------------------------------------------AGTGGCCCGTACCTGTGCGTACCACAAATGGTTGATTTACCGCCAGCACTTCGAAGACCTTCTGTGACACTCGCCAATGGTAAAACAGTGAAATGTCCTGCTATAAAAGAGGAAACCAAAACAATGGTCAAAGCTAAAACTAATGATCCTACAGGAGCTCGTAAGAAGGAACCCCCACCTGTCCAGGTTAGCGTGCCAAATGGTCCAAATAAAGGAGCAAAACCTCCACCGAATTTACCTCTTTTGAAAAGAGATTATTCTACAGGCCCAAATGGACGAATGAGAAATCGAGAACTGATGATGATGCAGTTGTGCCTAGACGAATTTGTCCCTTCGCCACAGGACATTGAGATAATAGATCCAGATGGTTGCGATACACCTCGTCGAGATACAGCTTCCTCTATGGATATGGAAGTTTATGTCTCCAACTGCCCAATTACTGTTCGCGTTCAAGTCGAACCTCGCCACTTGGCTTCGATGGAGAGTGATGGCCTGTCAGACAGTGACATATCCGATCCGGGAGAGATAGCTCGTATCTCAAGACGTGATATGGACTTTCCGGAGCAGCAAATGCCGCTTCTAGGCCGGTGCAGTCCGGCCTTTTCTTCTCCGGAATTCCGCCGAGGGCCAGGCGCCGTGCCGCTTCTAAAACGGGACTCCAGCCGCAGATTTCCTCTTCTAAGGCAAGGGGCTCTGGACAGCGGGCGTGGACTCGATATTCAAGCTGAAACCACCTTAGCATAATTTTTATTTTCCTGCCGTCATTTTGTTTTGAATGCTGTTGTCGATGTTTTTTTAAGCTGAGTACCGTGGTTCCCACCACG------------------------
Nstupkai_BlowholeWOS_N285 TAACTGATGATCATACAACAACTGACGGGTCTTTGCTAACTAGTCTGTTGATTGAGGAGAAATCGAAGGACAAATACAACAAGTCGACAACGAGCGGCCCGTACCTGTGCGTACCACAAATGGTGGATTTACCGCCAGCACTTCGAAGACCTTCTGTGACACTCGCCAATGGTAAAACAGTGAAATGTCCTGCTATAAAAGAGGAAACCAAAACAATGGTCAAAGCTAAAACTAATGATCCTACAGGAGCTCGTAAGAAGGAACCCCCACCTGTCCAGGTTAGCGTGCCAAATGGCCCAAATAAAGGAGCAAAACCTCCACCGAATTTACCTCTTTTGAAAAGAGATTATTCTACAGGCCCAAATGGACGAATGAGAAATCGAGAACTGATGATGATGCAGTTGTGCCTAGACGAATTTGTCCCTTCGCCGCAGGACATTGAGATAATAGATCCAGATGGTTGCGATACACCTCGTCGAGATACAGCTTCCTCTATGGATATGGAAGTTTATGTTTCCAACTGCCCAATTACTGTTCGCGTTCAAGTCGAACCTCGCCACTTGGCTTCGATGGAGAGTGATGGCCTGTCAGACAGTGACATATCCGATCCGGGAGAGATAGCTCGTATCTCAAGACGTGATATGGACTTTCCGGAGCAGCAAATGCCGCTTCTAGGCCGGTGCAGTCCGGCCTTTTCTTCTCCGGAATTCCGCCGAGGGCCAGGCGCCGTGCCGCTTCTAAAACGGGACTCCAGCCGCAGATTTCCTCTTCTAAGGCAAGGGGCTCTGGACAGCGGGCGTGGACTCGATATTCAAGCTGAAACCACCTTAGCATAATTTTTATTTTCCTGCCGTCATTTTGTTTTGAATGCTGTTGTCGATGTTTTTTTAAGCTGAGTACCGTGGTTCCCACCACGGGAGACTGACTTCTGCATC-----
Nstupkai_LittleRiver_N293 TAACTGATGATCATACAACAACTGACGGGTCTTTGCTAACTAGTCTGTTGATTGAGGAGAAATCGAAGGACAAATACAACAAGTCGACAACGAGCGGCCCGTACCTGTGCGTACCACAAATGGTGGATTTACCGCCAGCACTTCGAAGACCTTCTGTGACACTCGCCAATGGTAAAACAGTGAAATGTCCTGCTATAAAAGAGGAAACCAAAACAATGGTCAAAGCTAAAACTAATGATCCTACAGGAGCTCGTAAGAAGGAACCCCCACCTGTCCAGGTTAGCGTGCCAAATGGCCCAAATAAAGGAGCAAAACCTCCACCGAATTTACCTCTTTTGAAAAGAGATTATTCTACAGGCCCAAATGGACGAATGAGAAATCGAGAACTGATGATGATGCAGTTGTGCCTAGACGAATTTGTCCCTTCGCCGCAGGACATTGAGATAATAGATCCAGATGGTTGCGATACACCTCGTCGAGATACAGCTTCCTCTATGGATATGGAAGTTTATGTTTCCAACTGCCCAATTACTGTTCGCGTTCAAGTCGAACCTCGCCACTTGGCTTCGATGGAGAGTGATGGCCTGTCAGACAGTGACATATCCGATCCGGGAGAGATAGCTCGTATCTCAAGACGTGATATGGACTTTCCGGAGCAGCAAATGCCGCTTCTAGGCCGGTGCAGTCCGGCCTTTTCTTCTCCGGAATTCCGCCGAGGGCCAGGCGCCGTGCCGCTTCTAAAACGGGACTCCAGCCGCAGATTTCCTCTTCTAAGGCAAGGGGCTCTGGACAGCGGGCGTGGACTCGATATTCAAGCTGAAACCACCTTAGCATAATTTTTATTTTCCTGCCGTCATTTTGTTTTGAATGCTGTTGTCGATGTTTTTTTAAGCTGAGTACCGTGGTTCCCACCACGGGAGACTGACTTCTGCATCTTGAG
Nstygius_ObeLee_N0656 ---------------------------------------------------------AGAAATCGAAGGACAAACACAACAAGTCGACAACGAGCGGCCCGTACCTGTGCGTACCACAAATGGTTGATTTACCGCCAGCACTTCGAAGACCTTCGGTGACACTCGCCAATGGTAAAACAGTGAAATGTCCTACTATAAAAGAGGAAACCAAAACAATGGTCAAAGCTAAAACTAATGATCCTACAGGAGCTCGTAAGAAGGAACCCCCACCTGTCCAGGTTAGCGTGCCAAATGGCCCAAATAAAGGAGCAAAACCTCCACCGAATTTACCTCTTTTGAAAAGAGATTATTCTACAGGCCCAAATGGACGAATGAGAAATCGAGAACTGATGATGATGCAGTTGTGCCTAGACGAATTTGTCCCTTCGCCGCAGGACATTGAGATAATAGATCCAGATGGTTGCGATACACCTCGTCGAGATACAGCTTCCTCTATGGATATGGAAGTTTATGTCTCCAACTGCCCAATTACTGTTCGCGTTCAAGTCGAACCTCGCCACTTGGCATCGATGGAGAGTGATGGCCTGTCAGACAGTGACATATCCGATCCGGGAGAGATAGCTCGTATCTCAAGACGTGATATGGACTTTCCGGAGCAGCAAATGCCGCTTCTAGGCCGGTGCAGTCCGGCCTTTTCTTCTCCGGAATTCCGCCGAGGACCAGGCGCCGTGCCGCTTCTAAAACGGGACTCCAGCCGCAGATTTCCTCTTCTAAGGCAAGGGGCTCTGGACAGCGGGCGTGGACTCGATATTCAAGCTGAAACCACCTTAGCATAATTTTTATTTTACTGCCGTCATTTTGTTTTGA-TGCTGTTGTCGATGTTTTTTTAAGCTGAATACCGTGGTTCCCACCACGGGAGACTGACTTCTGCATCTTGAG
Nstygius_RavenB_N1022 ----------------------------------------------------------------------------------------------------------------------AATGGTTGATTTACCGCCAGCACTTCGAAGACCTTCGGTGACACTCGCCAATGGTAAAACAGTGAAATGTCCTACTATAAAAGAGGAAACCAAAACAATGGTCAAAGCTAAAACTAATGATCCTACAGGAGCTCGTAAGAAGGAACCCCCACCTGTCCAGGTTAGCGTGCCAAATGGCCCAAATAAAGGAGCAAAACCTCCACCGAATTTACCTCTTTTGAAAAGAGATTATTCTACAGGCCCAAATGGACGAATGAGAAATCGAGAACTGATGATGATGCAGTTGTGCCTAGACGAATTTGTCCCTTCGCCGCAGGACATTGAGATAATAGATCCAGATGGTTGCGATACACCTCGTCGAGATACAGCTTCCTCTATGGATATGGAAGTTTATGTCTCCAACTGCCCAATTACTGTTCGCGTTCAAGTCGAACCTCGCCACTTGGCATCGATGGAGAGTGATGGCCTGTCAGACAGTGACATATCCGATCCGGGAGAGATAGCTCGTATCTCAAGACGTGATATGGACTTTCCGGAGCAGCAAATGCCGCTTCTAGGCCGGTGCAGTCCGGCCTTTTCTTCTCCGGAATTCCGCCGAGGACCAGGCGCCGTGCCGCTTCTAAAACGGGACTCCAGCCGCAGATTTCCTCTTCTAAGGCAAGGGGCTCTGGACAGCGGGCGTGGACTCGATATTCAAGCTGAAACCACCTTAGCATAATTTTTATTTTACTGCCGTCATTTTGTTTTGAATGCTGTTGTCGATGTTTTTTTAAGCTGAATACCGTGGTTCCCACCACGGGAGACTGACTTCTGCATCTTGAG
Ntempletoni_ClarksCreek_N945 TAACTGATGATCATACAACAACTGACGGGTCTTTACTAACTAGTCTGTTGATTGAGGAGAAATCGAAGGACAAACACAACAAGTCGACAACGAGTGGCCCGTACCTGTGTGTACCACAAATGGTTGATTTACCGCCAGCACTTCGAAGACCTTCTGTGACACTCGCCAATGGTAAAACAGTGAAATGTCCTGCTATAAAAGAGGAAACCAAAACAATGGTCAAAGCTAAAACTAATGACTCTACAGGAGCTCGTAAGAAGGAACCCCCACCTGTCCAGGTTAGCGTGCCAAATGGCCCAAATAAAGGAGCAAAACCTCCACCGAGTTTACCTCTTTTGAAAAGAGATTATTCTACAGGCCCAAATGGACGAATGAGAAATAGAGAACTGATGATGATGCAGTTGTGCCTAGACGAATTTGTCCCTTCGCCGCAGGACATTGAGATAATAGATCCAGATGGTTGCGATACACCTCGTCGAGATACAGCTTCCTCTATGGATATGGAAGTTTATGTCTCCAACTGCCCAATTACTGTTCGCGTTCAAGTCGAACCTCGCCACTTGGCTTCGATGGAGAGTGATGGCCTGTCAGACAGTGACATATCCGATCCGGGAGAGATAGCTCGTATCTCAAGACGTGATATGGACTTTCCGGAGCAGCAAATGCCGCTTCTAGGCCGGTGCAGTCCGGCCTTTTCTTCTCCGGAATTCCGCCGTGGGCCAGGCGCCGTGCCGCTTCTAAAACGGGACTCCAGCCGCAGATTTCCTCTTCTAAGGCAAGGGGCTCTGGACAGCGGGCGTGGACTCGATATTCAAGCTGAAACCACCTTAGCATAATTTTTATTTTCCTGCCGTCATTTTGTTTTGAATGCTGTTGTCGATGTTTTTTTAAGCTGAGTACCGTGGTTCCCACCACGGGAGACTGACTTCTGCATCTTGAG
Ntempletoni_ScronceCreekRd_N1223 TAACTGATGATCATACAACAACTGACGGGTCTTTACTAACTAGTCTGTTGATTGAGGAGAAATCGAAGGACAAACACAACAAGTCGACAACGAGTGGCCCGTACCTGTGTGTACCACAAATGGTTGATTTACCGCCAGCACTTCGAAGACCTTCTGTGACACTCGCCAATGGTAAAACAGTGAAATGTCCTGCTATAAAAGAGGAAACCAAAACAATGGTCAAAGCTAAAACTAATGACTCTACAGGAGCTCGTAAGAAGGAACCCCCACCTGTCCAGGTAAGCGTGCCAAATGGCCCAAATAAAGGAGCAAAACCTCCACCGAGTTTACCTCTTTTGAAAAGAGATTATTCTACAGGCCCAAATGGACGAATGAGAAATAGAGAACTGATGATGATGCAGTTGTGCCTAGACGAATTTGTCCCTTCGCCGCAGGACATTGAGATAATAGATCCAGATGGTTGCGATACACCTCGTCGAGATACAGCTTCCTCTATGGATATGGAAGTTTATGTCTCCAACTGCCCAATTACTGTTCGCGTTCAAGTCGAACCTCGCCACTTGGCTTCGATGGAGAGTGATGGCCTGTCAGACAGTGACATATCCGATCCGGGAGAGATAGCTCGTATCTCAAGACGTGATATGGACTTTCCGGAGCAGCAAATGCCGCTTCTAGGCCGGTGCAGTCCGGCCTTTTCTTCTCCGGAATTCCGCCGTGGGCCAGGCGCCGTGCCGCTTCTAAAACGGGACTCCAGCCGCAGATTTCCTCTTCTAAGGCAAGGGGCTCTGGACAGCGGGCGTGGACTCGATATTCAAGCTGAAACCACCTTAGCATAATTTTTATTTTCCTGCCGTCATTTTGTTTTGAATGCTGTT-----------------------------------------------------------------
Ntennessensis_IndianCave_N052 ------------------------------------TAACTAGTCTGTTGATTGAGGAGAAATCGAAGGACAAATACAACAAGTCGACAACGAGTGGCCCGTATCTGTGCGTACCACAAATGGTTGATTTACCGCCAGCACTTCGAAGACCTTCTGTGACACTCGCCAATGGTAAAACAGTGAAATGTCCTGCTATAAAAGAGGAAACCAAAACAACGGTCAAAGCTAAAACTAATGATCCTACAGGAGCTCGTAAGAAGGAACCCCCACCTGTCCAGGTTAGCGTGCCAAATGGCCCAAATAAAGGAGCAAAACCTCCACCGAATTTACCTCTTTTGAAAAGAGATTATTCTACAGGCCCAAATGGACGAATGAGAAATCGAGAACTGATGATGATGCAGTTGTGCCTAGACGAATTTGTCCCTTCGCCGCAGGACATTGAGATAATAGATCCAGATGGTTGCGATACACCTCGTCGAGATACAGCTTCCTCTATGGATATGGAAGTTTATGTCTCCAACTGCCCAATTACTGTTCGCGTTCAAGTCGAACCTCGCCACTTGGCTTCGATGGAGAGTGATGGCCTGTCAGACAGTGACATATCCGATCCGGGAGAGATAGCTCGTATCTCAAGACGTGATATGGACTTTCCGGAGCAGCAAATGCCGCTTCTAGGCCGGTGTAGTCCGGCCTTTTCTTCTCCGGAATTCCGCCGAGGGCCAGGCGCCGTGCCGCTTCTAAAACGGGACTCCAGCCGCAGATTTCCTCTTCTAAGGCAAGGGGCTCTGGACAGCGGGCGTGGAC----------------------------------------------------------------------------------------------------------------------------------------
Ntennessensis_Watauga_N1046 ---------------------------GGTCTTTACTAACTAGTCTGTTGATTGAGGAGAAATCGAAGGACAAATACAACAAGTCGACAACGAGTGGCCCGTATCTGTGCGTACCACAAATGGTTGATTTACCGCCAGCACTTCGAAGACCTTCTGTGACACTCGCCAATGGTAAAACAGTGAAATGTCCTGCTATAAAAGAGGAAACCAAAACAACGGTCAAAGCTAAAACTAATGATCCTACAGGAGCTCGTAAGAAGGAACCCCCACCTGTCCAGGTTAGCGTGCCAAATGGCCCAAATAAAGGAGCAAAACCTCCACCGAATTTACCTCTTTTGAAAAGAGATTATTCTACAGGCCCAAATGGACGAATGAGAAATCGAGAACTGATGATGATGCAGTTGTGCCTAGACGAATTTGTCCCTTCGCCGCAGGACATTGAGATAATAGATCCAGATGGTTGCGATACACCTCGTCGAGATACAGCTTCCTCTATGGATATGGAAGTTTATGTCTCCAACTGCCCAATTACTGTTCGCGTTCAAGTCGAACCTCGCCACTTGGCTTCGATGGAGAGTGATGGCCTGTCAGACAGTGACATATCCGATCCGGGAGAGATAGCTCGTATCTCAAGACGTGATATGGACTTTCCGGAGCAGCAAATGCCGCTTCTAGGCCGGTGTAGTCCGGCCTTTTCTTCTCCGGAATTCCGCCGAGGGCCAGGCGCCGTGCCGCTTCTAAAACGGGACTCCAGCCGCAGATTTCCTCTTCTAAGGCAAGGGGCTCTGGACAGCGGGCGTGGACTCGATATTCAAGCTGAAACCACCTTAGCATAATTTTTATTTTCCTGCCGTCATTTTGTTTTGAATGCTGTTGTCGATGTTTTTTTAAGCTGAGTACCGTGGTTCCCACCACGGGAGACT-----------------
