# Supplementary material for: ﻿New species in old mountains: integrative taxonomy reveals ten new species and extensive short-range endemism in Nesticus spiders (Araneae, Nesticidae) from the southern Appalachian Mountains
Source: Zookeys. 2023 Feb 3;1145:1–130. doi: 10.3897/zookeys.1145.96724 (PMC10208238; doi:10.3897/zookeys.1145.96724)
Supplement: Supplementary material 4 — Input alignments, analysis log files, and output tree files [file zookeys-1145-001_article-96724__-s004.zip › uce-200694 (modified).phy]

 86 980
Nesticella_sp_GH1210 -------------------------------------------------------------------------------------------------------------------------------------------------------------------------TGT-------------------------------CAGTTAACTGTCAT----------------------------------------------------------------------------------------------------------------------------------------------------ATTGTTGTGTGATATTGAGGTAG-TTTTTAGAAAATTCCCTTCCTTAATTTTCAGACAGCTGAAATTGCTGCTGCACAAGAAAAACAAATGGAAGTTTGTGAAGTCTGTGGAGCTTTTCTCATTGTTGGCGATGCGCAGCAACGTGTTGATGACCATTTGATGGGGAAACAACATGTTGGTTATGCACGATTAAAAGAAGCTGTAGATGAAATTTTGGTTTGTATTTAAAAGTTTTTC---AATTATTATTT-----------TTATAGTTG----CTTAAAAACTTTCTAAATGAGTTAAATTTTGTATTAATGGATAATACATTTATAAT-----------TGC------------AGAATTACTAAACGTTTTA----------------------------------------------------------------------------------------------------------------------------------------------------------------------------------------------------------------------------------------------
Nesticus_Japan_G2153 TTTAGTTGTTCCAGTTTCAACTTTCCATTTGTAATCGGGAAAAGTTTATTTTTGCCACC--------------------------------TCTAAAGTTTTAATTTAGATTTACTTTGATTTCTCTACTCATTTAAGTTGTAAAACAAACATAATTCTAAAACCAGCATGTGTTTGCAATTTGTAATTAGTTAAAATGATTCCATTTAAGTGTTGTGTAATTTAAGTTAAAACATGTAAGTTTATTATCTACCATTTGATCTAAATAATCTGTGAATAATTTTTAAAAATCTCTCCCCTGGAGCTGAGTGAATATTTTTAGATTAAACAGATTAAATTTTTCCCCTGACAAATAAGCAGAACTGACTGTGATATTATATTAAAATAATTTTTTAGAAAATTCCCTTTCTAAATTTTCAGACAGCTGAAATTGCTGCTGCACAAGAAAAACAAATGGAAGTTTGTGAAGTCTGTGGTGCTTTTCTCATTGTTGGAGATGCACAGCAACGCGTTGATGACCATTTAATGGGGAAACAACATGTTGGTTACGCAAGATTGAAGGAAGCTGTAGATGAAATTTTGGTTTGTATTTAAAGTTTTTC----AATAATTACTT-----------GTATGGTTGTATATTTATACACTTCCTAAATAAATCAAATTTTTATATTAGTGATAATACTTTTATAAT-----------TAC------------AGAATTAAAAAAAATTCAA----ATAAATTTAAAAAAAAAACCATTTAAAATTGGAAAGTAAGGAGAAACACCTT------AATCAAATTGTGCAAGCTCCAAAAAAATAATAATTTAAATAACAATAATCATTTCAAATCATTTCTAATTTTTAAAAACCATGGTTTATTTTTTCTTAATCACCAGTTTTTAAACGGTGAAGTAGTTTTTACAACTTCTTTATTTTTAAAGCTATCTGAATAATTTAAATTACACA
Narcheri_Cheaha_N023 TTTGTTGTTGAAGGTATCAACTATAAATTAATAATTTAAACATAAGTTTATATGCTAGAATTGGAATTAAACCATGATATTTTAGAATCTATTTAAAAATTCAAGTTGATTCTGGAAAGGTATTTCAATTGAAATTAAACATTTGACATATACAATGTTAAAATTACCCTGTGTGTATGATTTCAAATAAATCCAAGAGCTAATAGTAAATAATCACAAAATGCATGTCTAGCAACATAAAATAATTGCATGCTGCA-AGTTTAAATGAGTTTTAAATAATTCTCTAATATTATATTTTTAATTTTT---AAACTTTTTTTAAA----------ATTTTTTTCCCTTATTACATAAACATACATTGTAAATAAATAATTAAAAAAAAAATATAT-----GATGCTTTTCTAAATTTACAGACGGCTGAAATTGCTGCTGCACAGGAAAAGCAGATGGAAGTCTGTGAAGTTTGTGGTGCTTTTCTCATAGTTGGTGATGCTCAGCAACGTGTAGATGACCATTTAATGGGGAAGCAACATGTTGGTTATGCACGATTGAAAGAAGCTGTAGATGAAATTTTGGTTTGTATAAAAATTATTT-TTCAACTTACTGTTTCCCTTTACCTTGCATTGTGGAGTTTGTGCTTAATTTAATTTTAACAAAGTTTTATTAAAATATATTAATAATTTCATATCTGAGGTGGTTCTGCTCAGAATTTTCAAAGATTCTAGAAAATTCAATGGAATCAATTTAGAAAATGTGCTGCACAAAACTAGAAAGACGAAAGAAGGACTATTTTTTTTGTACAGTTATGCATTTTCCTGAAGGAATTTATTTCTAGTAACAA----TATATTTAATCAGCTGAAATTTTTAATACC--TTATTATTTTTTGCTGTAACTTTAAGTTTTACATGTAACATTAATTTTTAAATTGTTTTTAATTTAACATTTCCTCTGGAAATGT----------
Nbarri_Bishop_N1072 -----------------------------------------------------------------------------------------------------------------------GTATTCCAATTCAAATTAAACATTTGACAAATACAATATTAAAATTAGTCTGTGTGTATGATTTCAAATAAATCCAAGTGTTTATAGTAAATAATCCCATAATGCATGTGTAGTGACATAAAATAATTGCATGCTGCATAGTTTAAATGAATTTTAAATAATTCTCTAATAT--AAAAAT-TAATTTTAAAAAATACTTTTTGATAAAAAAAATTAAATTTTACCCTTATTACATAAACATACATTATAAATATATAATTTTAAGAAAAA-TTACAAGAAGATGCCTTTCTAAATTTTCAGACAGCTGAAATTGCTGCTGCACAGGAAAAGCAGATGGAAGTATGTGAAGTTTGTGGTGCTTTTCTCATTGTTGGTGATGCGCAGCAACGTGTAGATGACCATTTAATGGGGAAGCAACATGTTGGTTATGCACGATTGAAAGAAGCTGTAGATGAAATTTTGGTTTGTATTAAAATGATTTCTTCAACTTACTGTTTCTCTTTACGTCACACAGTTTGGTTTGTGCATAATTTAATATTAACAAAGTTTTCTTAAAATTTATTAATAATTTCATATCGGGGGTGGTCCTACTCAGAATTTTTTGAAATTTCAGAAAATTCAAGGGAATCAATTCAGAAAATGTGCTGCACAAAACTAGAAAGAAGAAAAAAAGACTATTTTTTTCATAAATTTACACATTTTTCAGAAGGAACTTACTTTTATTAACAATATTTACTTTGAATCATTTGAAACTTTTAATAACTATGATTATTTTGTGCTATAACGTT------------------------------------------------------------------------
Nbarri_LostCoveCave_N0065 TTTGTTGTTGAAGGTATCAACTATAAATTAATAATTTAAACATAAGTTTATATGCTAAAATTTGAATTAAACAATGATATTTTATAATCTATTTAAAAATTAAATTTGATTCTGGCAAGGTATTCCAATTCAAATTAAACATTTGACAAATACAATATTAAAATTAGTCTGTGTGTATGATTTCAAATAAATCCAAGTGTTTATAGTAAATAATCCCATAATGCATGTCTAGTGACATAAAATAATTGCATGCTGCATAGTTTAAATGAATTTTAAATAATTCTCTAATAT--AAAATTTTAATTTAAAAAAATACTTTTTGATAAAAAAAATTAAATTTTACCCTTATTACATAAACATACATTATAAATATATAATTTTAAGAAAAA-TTACAAGAAGATGCCTTTCTAAATTTTCAGACAGCTGAAATTGCTGCTGCACAGGAAAAGCAGATGGAAGTATGTGAAGTTTGTGGTGCTTTTCTCATTGTTGGTGATGCGCAGCAACGTGTAGATGACCATTTAATGGGGAAGCAACATGTTGGTTATGCACGATTGAAAGAAGCTGTAGATGAAATTTTGGTTTGTATTAAAATGATTTCTTCAACTTACTGTTTCTCTTTACCTCACACAGTTTGGTTTGTGCATAATTTAATATTAACAAAGTTTTCTTAAAATTTATTAATAATTTCATATCGGGGGTGGTCCTACTCAGAATTTTTTGAAATTTCAGAAAATTCAAGGGAATCAATTCAGAAAATGTGCTGCACAAAACTAGAAAGAAGAAAAAAAGACTATTTTTTTC--AAATTTACACATTTTTCAGAAGGAACTTACTTTTATTAACAATATTTACTTTGAATCATTTGAAACTTTTAATAACTATGATTATTTTGTGCTATAACGTTAAGTTTTGCATGTAGCAT------------------------------------------------------
Nbarri_eyed_ClayCave_G2082 TTTGTTGTTGAAGGTATCAACTATAAATTAATAATTTAAACATCAGTTTATATGCTACAATTTGAATTAAACAATGATATTTTATAGTCTATCTAAAAATTAAATTCGATTCTGGTAAGGTATTCCAATTCAAATTAAACATTTGACAAATACAATATTAAAATTAGCCTGTGTGTGTGATTTCAAATAAATCCAAGTGTTTATAGTAAATAATCACAAAATGCATGCCTAGTCACATAAAATAATTGCATGCTGCATAGTTTAAATGAATTTT---TAATTCTCTAATATTTTTTTTTTTTAAATTTAAAAATACTTTTCAATAAAAAAAATTAAATTTTACTCTTATTACATAAATATACATTATAAATAGATAATTTT-AAAAAGATTTACAAGAAGATGCCTTTCTCAATTTTCAGACGGCTGAAATTGCTGCTGCACAGGAAAAGCAGATGGAAGTATGTGAAGTTTGTGGTGCTTTTCTTATTGTTGGTGATGCACAACAACGTGTAGATGACCATTTAATGGGAAAGCAACATGTTGGTTATGCACGGTTGAAAGAAGCTGTAGATGAAATTTTGGTTTGTATTAAAATGATTTTTTCTACTCACTGTTTCCCTTTACCTCACACAGTTTGGTTTGTGCATAATTTAATATTAACAAAGTTTTCTTAAAATTTATTAATAATTTCATATCGGGGG------TGCTCAGAATTTTTTGAAATTTCAGAAAATTCAATGGAATCAATTCGGAAAATGTGCTGCCCAAAACTAGAAAGAAGAAAG--AGACTATTTTTTTCGTAAACTTATGCATTTTTCTGCAGGAACTTATTTCTAGTAACAATATTTACTTTTAATCATTTGAAACTTTTAATAACTTTGATTATTTTGTGCTATAACATTAAGTTTTGCATGTAGCATTGATTTTTAAATTGGTCTTAATTTTACATTTATTCTAGAAATGTTAACTATGCA
Nbarrowsi_Gregorys_N270 ----------------------------------------------------------------------------------------------------------------------GGTATTCCAATTCAAATTAAACATTTGACAAATACAGTATTAAAATTAGCCTGTGTGTATGATTTCAAATAAATCCAAGTGTTTATAGTAAATAATCACAAAATGCATGTCTAGTGACATAAAATAATTGCATGCTGCATAGTTTAAATGAATTTTAAATAATTCTCTAATATTTTTTTTTTTAATTTTAAAAAATACTTTTTGATAAAAAAAATTAAATTTTACCTTTATTACATAAACATACATTATAAATAAATAATTTTAAGAAAAA-TTACAAGAAGATGCCTTTCTAAATTTTCAGACGGCTGAAATTGCTGCTGCACAGGAAAAGCAGATGGAAGTATGTGAAGTTTGTGGTGCTTTTCTCATTGTTGGTGATGCGCAGCAGCGAGTAGATGACCATTTAATGGGGAAGCAACATGTTGGTTATGCACGATTGAAAGAAGCTGTAGATGAAATTTTGGTTTGTATTAAAATGATTTCTTCAACTTTCTGTTTCTCTTTACCTCACACAGTTTGGTTTGTGCATAATTTAATATTAACAAAGTTTTCTTAAAATTTATTAATAATTTCATATCGGGGGTGGTCCTACTCAGAATTTTTTGAATTTTCAGAAAATTCAAGGGAATCAATTCAGAAAATGTGCTGCACAAAACTAAAAAGAAGAAAAAAAGACTATTTTTTTCATAAACTTACACATTTTTCAGAAGGAACTTACTTCTATTAACAATATTTAC---------TTTGAAACTTTTAATAACTATGATTATTTTGTGCTATAACATTAAGTTTTGCATATAGCATTAATTTTAAAATTGGTCTCAATTTTAAATTTATTCCAGAAATTTTAATTATGCA
Nbarrowsi_Tuckaleechee_N360 -----------------------------------TTAAACATAAGTTTATATGCTAAAATTTGAATTAAACAATGATATTTTATAGTCTATTTAAAAATTAAATTTGATTCTGGCAAGGTATTCCAATTCAAATTAAACATTTGACAAATACAATATTAAAATTAGCCTGTGTGTATGATTTCAAATAAATCCAAGTGTTTATAGTAAATAATCACAAAATGCATGTCTAGTGACATAAAATAATTGCATGCTGCATAGTTTAAATGAATTTTAAATAATTCTCTAATAT-TTTTTTTAAAATTTAAAAAAATACTTTTTGATAAAAAAAATTAAATTTTACCCTTATTACATAAACATACATTATAAATAAATAATTTTAAGAAAAA-TTACAAGATGATGCCTTTCTAAATTTTCAGACAGCTGAAATTGCTGCTGCACAGGAAAAGCAGATGGAAGTATGTGAAGTTTGTGGTGCTTTTCTCATTGTTGGTGATGCGCAGCAACGAGTGGATGACCATTTAATGGGGAAGCAACATGTTGGTTATGCGCGATTGAAAGAAGCTGTAGATGAAATTTTGGTTTGTATTAAAATGATTTCTTCAACTTACTGTTTCTCTTTACCTCACACAGTTTGGTTTGTACATAATTTAATATTAACAAAGTTTTCTTAAAATTTATTAATAATTTCATATCGGGGGTGGTCCTACTCAGAATTTTTTGAAATTTCAGAAAATTTAAGGGAACCAATTCTGAAAATATGCTGCACAAAACTAGAAAGAAGAAAAAAAGACTATTTTTTTCATAAACTTACACATTTTTCAGAAGGAACTTACTTCTATTAACAATATTTAC---------TTTGAAACATTTAATAACTAAGATTATTTTGTGCTATAACATTAAGTTTTGCATATAGCATTAATTTTTAAATTGGTCGTAATTTTAAATTTATTCCAGAAATGTTAACTATGCA
Nbishopi_DryFalls_N150 -----------------------------------------------------------------------------------------------------------------------------------------------------------------------------------------------------------------------------------------------------------------------------------------------------TTTTTTTTAATTTAAAAAAATACTTTTTGATAAAAAAA---AAAA-TTACCCTTATTACATAAACATACATTATATATATATAATTTTAAGAAAAA-TTACAAGAAGATGCCTTTCTAAATTTTCAGACGGCTGAAATTGCTGCTGCACAGGAAAAGCAGATGGAAGTATGTGAAGTTTGTGGTGCTTTTCTCATTGTTGGTGATGCGCAGCAACGTGTAGATGACCATTTAATGGGGAAGCAACATGTTGGTTATGCGCGATTGAAAGAAGCTGTAGATGAAATTTTGGTTTGTATTAAAATGATTTCTTCAACTTACTGTTTCTCTTTACCTCACACAGTTTGCTTTGTGCACAATTTAATATCAACAAAGTTTTCTTAAAATTTATTAAGAATTTCATATCGGGGGTGGTCCTACTCAGAATTTTTTGAAATTTCAGAAAATTCCAGGGAATCAATTCAGAAAATGTGCTGCACAAAACTAGAAAGAAGAAAAAAAGACTATTTTTTTCATAAACTTACACATTTTTCAGAAGGAACTTACTTCTATTAACAATATTTAC---------TTTGAAACTTTTAATAACTATGATTATTTTGTGCTATAACATTAAGTTTTGCATATAGCATTAATTTTTAAATTGATCTTAA---------------------------------
Nbishopi_PoleCr_Chattooga_N885 -------------------------------------------------------------------------------------------------------------------------------------------------------------------------------------------------------------------------------------------------------------------------------------------------------TTTTTTAATTTAAAAAAATACTTTTTGATAAAAAAA---ATAATTTACCCTTATTACATAAACATACATTATATATATATAATTTTAAGAAAAA-TTACAAGAAGATGCCTTTCTAAATTTTCAGACGGCTGAAATTGCTGCTGCACAGGAAAAGCAGATGGAAGTATGTGAAGTTTGTGGTGCTTTTCTCATTGTTGGTGATGCGCAGCAACGTGTAGATGACCATTTAATGGGGAAGCAACATGTTGGTTATGCGCGATTGAAAGAAGCTGTAGATGAAATTTTGGTTTGTATTAAAATGATTTCTTCAACTTACTGTTTCTCTTTACCTCACACAGTTTGCTTTGTGCACAATTTAATATTAACATAGTTTTCTTAAAATTTATTAAGAATTTCATATCGGGGGTGGTCCTACTCAGAATTTTTGGAAATTTCAGAAAATTCCAGGGAATCAATTCAGAAAATGTGCTGCACAAAACTAGAAAGAAGAAAAAAAGACTATTTTTTTCATAAACTTACACATTTTTCAGAAGGAACTTACTTCTATTAACAATATTTAC---------TTTGAAACT----------------------------------------------------------------------------------------------------------
Nbrimleyi_NewberryCr_N984 --------------------------------------------------------------------------------------------------------------------------------------------------------------------------------------------------------------------------------ATGTCTAGTCACATAAAATAATTGCATGCTGCATAGTTTAAATGAATTTTAAATAATTCTCTAATATATATATTTTTAATTTTTAAAAATACTTTTCGAT-AAAAAAATTAAATTTTACTCTTATTACATAAACATGCATTATAAGTAAATAATTT-AAAAAAGATTTACAAGAAGATGCCTTTCTAAATTTTCAGACGGCTGAAATTGCTGCTGCACAGGAAAAGCAGATGGAAGTATGTGAAGTTTGTGGTGCTTTTCTCATTGTTGGTGATGCACAGCAACGTGTGGATGACCATTTAATGGGGAAACAACATGTTGGTTATGCACGATTGAAAGAAGCTGTAGACGAAATTTTGGTTTGTATTAAAATGATTTCTTTCACTTTCTGTTTTCCTTTACCTCACACTGTTGGGTTTGTACATAATTTAATATTAACAAAGTTTTATTAACATTTATTAATAATTTTATATC--GGGTGGTCCTGCTTAGAATTTTTCGAAATTTCAGAAAATTCAATGGAATCAATTTAGAAAATGTGCTGCACAAAACTAGAAAAAAGAAAAAAAAACCAT-TTTTTTGTAAATTTATGCATTTTTCTGAAGGAACTTATTTCTAGTAACAATATTTACTTTTTATCATT----ACTTTTCATAAA-TTGATTATTTTGTGCT--------------------------------------------------------------------------------
Nbrimleyi_RumblingBald_N241 TTTGTTGTTGAAGGTATCAACTATAAATTAATAATTAAAACATAAGTTTATATGCTAAAATTTGAATTAAACAATGATATTTTATAGTCTATCTAAGAATTAAATTCGA------CAAGGTATTCCAATTCAAATTAAACATTTGACAAATACAATATTAAAATTAGCCTGTGTGTGTGATTTCAAATAAATCCAAGTGTTTATAGTAAATAATCACAAAATGCATGTCTAGTCACATAAAATAATTGCATGCTGCATAGTTTAAATGAATTTTAAATAATTCTCTAATATGTTTTTTTTTAATTTTTAAAAATACTTTTCGAT-AAAAAAATTAAATTTTACTCTTATTACATAAACATACATTATAAGTA---------AAAAAAGATTTACAAGAAGATGCCTTTCTAAATTTTCAGACGGCTGAAATTGCTGCTGCACAGGAAAAGCAGATGGAAGTATGTGAAGTTTGTGGTGCTTTTCTCATTGTTGGTGATGCACAGCAACGTGTGGATGACCATTTAATGGGGAAACAACATGTTGGTTATGCACGATTGAAAGAAGCTGTAGACGAAATTTTGGTTTGTATTAAAATGATTTCTTACACTTTCTGTTTTCCTTTACCTCACACTGTTGGGTTTGTACATAATTTAATATTAACAAAGTTTTATTAACATTTATTAATAATTTCATATC--GGGTGGTCCTGCTTAGAATTTTTTGAAATTTCAGAAAATTCAATGGAATCAATTTAGAAAATGTGCTGCACAAAACTAGAAAAAAGAAAAAAATACCAT-TTTTTTGTAAATTTATGCATTTTTCTGAAGGAACTTATTTCTAGTAACAATATTTACTTTTTATCATT----ACTTTTCATAAA-TTGATTATTTTGTGCTATAACATTAAGTTTTGCATGCAGCATTAATTTTTAAATTGGTCTTAATTTTGCATTTATTCCAGAAATGTTA--------
Ncanei_Egypt_N958 -------------GTATCAACTATAAATTAATAATTAAAACTTAAGTTTATATGCTAAAACTTGAATTAAACAATGATATTTTATAGTCTATCTAAAAATTAAATTTGATTCTGGCAAGGTATTCCAATTCAATTTAAACATTTGACAAATACAAGATTAAAATTAGCCCGTGTGTGTGATTTCAAATAAATCCAAGTGTTTATAGTAAATAATCACAAAATGCATGTCTAGTCACATAAAATAATTGCATGCTGCATAGTTTAAATGAATTTTAAATAATTCTCTAATATTTTTTTTTTAAATTTTTAAAAATACTTTTCGAT-AAAAAAATTAAATTTTACTCTTATTACTAAAACATACATTATAAATAAATAATTT--TAATTTTTTTACAAGAAGATGCCTTTCTAAATTTTCAGACGGCTGAAATTGCTGCTGCACAGGAAAAGCAGATGGAAGTATGTGAAGTTTGTGGTGCTTTTCTCATTGTTGGTGATGCACAGCAACGTGTGGATGACCATTTAATGGGGAAACAACACGTTGGTTATGCACGATTGAAAGAAGCTGTAGATGAAATTTTGGTTTGTATTAAAATGATTTCC---ACTTTCTGTTTCCCTTTACCTTACACTGTTGGGTTTGTACATTATTTAATATTAACAAAGTTTTATTAACATTTATTAATAATTTCATATC--GGGTGGTCCTGATCAGAATTTTTCGAAATTTCAGAAAATTCAATGGAATCAATTTGGAAAATGTGCTGCACAAAACTAGAAAGAAGAAAAAATTACCAT-TTTTTTGTAAACTTATGCATTTTTCTGAAGAAACTTATTTGTAGTAACAATATTTACTTTTAATCATT----ACTTTTCATAAC-TTGATTATTTTGTGCTATAACATAAAGTTTTGCATGTAACATTAATTTTTAAATTGGTCTTAATTTTGCATTTATTCCAGAAATGTTAACTGTGCA
Ncarolinensis_Grandfather_N218 TTTGTTGTTGAAGATATCAACTATAAATTAATAATTTAAACATCAGTTTATATGCTACAATTTGAATTAAACAATGATATTTTATAGTCTATCTAAAAATTAAATTCGATTCTGGTAAGGTATTCCAATTCAAATTAAACATTTGACAAATACAATATTAAAATTAGCCTGTGTGTGTGATTTCAAATAAATCCAAGTGTTTATTGTAAATAATCACAAAATGCATGCCTAGTCACATAAAATAATTGCATGCTGCATAGTTTAAATGAATTTTAAATAATTCTCTAATATTTTTTTT---------AAAAAATACTTTTCAAT-AAAAAAATTAAATTTTACTCTTGTTACATAAATATACATTATAAATAAATAATTTA-AAAAAGATTTACAAGAAGATGCCTTTCTCAATTTTCAGACGGCTGAAATTGCTGCTGCACAGGAAAAACAGATGGAAGTATGTGAAGTTTGTGGTGCTTTTCTTATTGTTGGTGATGCACAGCAACGTGTAGATGACCATTTAATGGGGAAGCAACATGTTGGTTATGCACGGTTGAAAGAAGCTGTAGATGAAATTTTGGTTTGTATTAAAATGATTTCTTCTACTTACTGTTTCTCTTTACCTCACACAGTTTGGTTTGTGCATAATTTAATATTAACAAAGTTTTCTTAATATTTATTAATAATTTCATATCGGAGGTAGTTCTGCTCAGAATTTTTTGAAATTTCAGAAAAATCAATGGAATCAATTCGGAAAATGTGCTGCCCAAAACTAGAAAGAAGAAAGAAAGACTATTTTTTTCGTAAACTTGTGCATTTTTCTGAAGGAACTTATTTCTAGTAACAATATTTACTTTTAATCATTTGAAACTTTTAATAACTTTGATTATTTTGTGCTTTAACATTAAGTTTTGCGTGTAGCATTAATTTTTAAATTGGTCTTAATTTTACATTTATTCCAGAAATGTTAACTATGCA
Ncarteri_English_N031 TTTTTTGTTGAAGGTATCAACTATAAATTAATAATTTAAACATAAGTTTATATGCTGAAATTTGAATTAAACAATCATATTTTATAATCTATTTTAAAATTAAATTTGATTCTGGCAAGGTATTCCAATTCAAATTAAACATTTGACAAATACAATATTAAAATTAGCCTGTGTGTATGATTCCAAATAAATCCAAGTGTTTATAGTAAATAATCCCATAATCCATGTCTAAGGACATAAAATAATTGCATGCTGCATAGTTTAAATGAATTTTAAATAATTCTCTAATAT-TTTTTTTTTAATTTAAAAAAATACTTTTTGATAAAAAAAATTAAATTTTACCCTTATTACATAAACATACATTATAAATATATAATTTTAAGAAAAA-TTACAAGAAGATGCTTTTCTAAATTTTCAGACGGCTGAAATTGCTGCTGCACAGGAAAAGCAGATGGAAGTATGTGAAGTTTGTGGTGCTTTTCTCATTGTGGGTGATGCACAGCAACGTGTAGATGACCATTTAATGGGGAAGCAACATGTTGGTTATGCGCGATTGAAGGAAGCTGTAGATGAAATTTTGGTTTGTATTAAAATTATTTCTTCAACTTACTGTTTCTCTTTACCTCACACAGTTTGGTTTGTGCATAATTTAATATTAAGAAAATTTTCTTAAAATTTATTAATAATTTCATATCGGGGGTGGTCCTACTCAGAATTTTTTGAAATTTCAGAAAATTCAAGGGAATCAATTCAGAAAATGTGCTGCACAAAACTAGAAAGAAGAAAAAAAAGACTATTTTTTCATAAACTTACACATTTTTCAGAAGGAACTTACTTCTATTAACAATATTTAGTTTGAATCATTTGAAACTTTTAATAACTATGATTATTTTGTGCCATAACATGTGC-------CATAGCATTAATTTTTAAATTGGTCTTAATTTTAAATTTATTCCAAAAATGTTAACTATGCA
Ncarteri_LaurelCave_nearTYPE_N0296 TTTGTTGTTGAACGTATCAACTATAAATTAATAATTTAAATATAAGTTTATATGCTAAAATTTGAATTAAACAATGATATTTTATAATCTATTTAAAAATAAAATTTGATTCTGGCAAGGTATTCCAATTCAAATTAAACATTTGACAAATACAATATTAAAATTAGCCTGTGTGTATGATTCCAAATAAATCCAAGTGTTTATAGTAAATAATCCCATAATCCATGTCTAGGGACATAAAATAATTGCATGCTGTATAGTTTAAATGAATTTTAAATAATTCTCTAATAT-----TTTTAATTTTAAAAAAATACTTTTTGATAAAAAAA-TTAAATTTTACCCTTATTACATAAACATACATTATAAATATATAATTTTAAGAAAAA-TTACCAGAAGATGCCCTTCTAAATTTTCAGACGGCTGAAATTGCTGCTGCACAGGAAAAGCAGATGGAAGTATGTGAAGTTTGTGGTGCTTTTCTCATTGTTGGTGATGCGCAGCAACGGGTGGATGACCATTTAATGGGGAAGCAACATGTTGGTTATGCGCGATTGAAAGAAGCTGTAGATGAAATTTTGGTTCGTATTAAAATGATTTCTTCAACTTACTGTTTCTCTTTACCTCACACAGTTTGGTTTGTGCATAATTTAATATTAACAAAGTTTTCTTAAAATTTATTGATAATTTCATATCGAGGGTGGTCCTACTCAGAATTTTTTGAAATTTTAGAAAATTCAAGGGAATCAATTCAGAAAATGTGCTACACAAAACTAGAAAGAAGAAAAAAAGACTATTTTTTTCATAAACTTACACATTTTTCAGAAGGAACTTACTTCTATTAACAATATTTACTTTGAATCATTTGAAACTTTTAATAACTATGATTATTTTGTGCTATAACATGTG-------CCATAGCATTAATTTTTAAATTGGTCTTAATTGT-----------------------------
Ncarteri_PilotMtn_G2185 TTTTTTGTTGAGGGTATCAACTATAAATTAATAATTTAAACATAAGTTTATATGCTGAAATTTGAATTAAACAATCATATTTTATAATCTATTTAAAAATTAAATTTGATTCTGGCAAGGTATTCCAATTCAAATTAAACATTTGACAAATACAATATTAAAATTAGCCTGTGTGTATGATTCCAAATAAATCCAAGTGTTTATAGTAAATAAT-CCATAATCCATGTCTAGGGACATAAAATAATTGCATGTTGCATAGTTTAAATGAATTTTAAATAATTCTCTAATAT--TTTTTTTTAATTTAAAAAAATACTTCTTGAT-AAAAAAATTAAATTTTACCCTTATTACATAAACATACATTATAAATATATAATTTTAAGAAAAA-TTACAAGAAGATGCCTTTCTAAATTTTCAGACGGCTGAAATTGCTGCTGCACAGGAAAAGCAGATGGAAGTATGTGAAGTTTGTGGTGCTTTTCTCATTGTTGGTGATGCGCAGCAACGTGTGGATGACCATTTAATGGGGAAGCAACATGTTGGTTATGCACGATTGAAAGAAGCTGTAGATGAAATTTTGGTTTGTATTAAAATTATTTCTTCAACTTACTGTTTCTCTTTACCTCACACAGTTTGGTTTGTGCATAATTTAATATTAAGAAAATTTTCTTAAAATTTATTAATAATTTCATATCGGGGGTGGTCCTACTCAGAATTTTTTGAAATTTCGGAAAATTCAAGGGAATCAATTCAGAAAATGTGCTGCACAAAACTAGAGAGAAGAAAAAAAGACTATTTTTTTCATAAACTTACACATTTTTCTGAAGGAACTTACTTCTATTAACAATATTTACTTTGAATCATTTGAAACTTTTAATAACTATGATTATTTTGTGCCATAGCATTAA-------------------TTTTTAAATTGGTCTTAATTTTAAATTTATTCCAAAAATGTTAACTATGCA
Ncarteri_Pitchfork_N363 ------------------------------------------------------------------------------------------------------------ATTCTGGCAAGGTATTCCAATTCAAATTAAACATTTGACAAATACAATATTAAAATTAGAATGTGTGTATGATTTCAAATAAATCCAAGTCTTTATAGTAAATAATTCCATAATACATGTCTAGTGACATAAAATAATTGCATGCTGTATAGTTTAAATGAATTTTAAATAATTCTCTAATAT------TTTTAATTTAAAAAAATACTTTTTGATAAAAAAATTT---TTTTACCCTTATTACATAAACATACATTATAAATATATAATTTTAAGAAAAA-TTACAAGAAGATGCCTTTCTAAATTTTCAGACGGCTGAAATTGCTGCTGCACAGGAAAAGCAGATGGAAGTGTGTGAAGTTTGTGGTGCTTTTCTCATTGTTGGTGATGCGCAGCAACGTGTGGATGACCATTTAATGGGGAAGCAACATGTTGGTTACGCACGATTGAAAGAAGCTGTAGATGAAATTTTGGTTCGTATTAAAAGGATTTCTTCAACTTACTGTTTCTCTTTACCTCACACAGTTTGGTTTGTGCATAATTTAATATTAACAAAGTTTTCTTAAAATTTATTAATAATTTCATATCGGGGGTGGTCCTACTCAGAATTTTTTGAAATTTCAGAAAATTCAAGTGAATCAATTCAGAAAATGTGCTGCACAAAACTAGAAAGAAGAAAAAAAGACTACTTTTTTCATAAACTTACACATTTTTCAGAAGGAACTTACTTCTATTAACAATATTTACTTTGAATCATTTGAAACTTTTAATGACTATGATGATTTCG------------------------------------------------------------------------------------
Ncarteri_WeberCty_N1044 TTTGTTGTTGAAGGTATCAACTATAAATTAATAATTTAAATATAAGTTTATATGCTAAAATTTGAATTAAACAATGATATTTTATAATCTATTTAAAAATAAAATTTGATTCTGGAATGGGATTTCAATTCAAATTAAACATTTGACAAATACAATATTAAAATTAGAATGTGTGTATGATTTCAAATAAATCCAAGTCTTTATAGTAAATAATTCCATAATGCATGTCTAGTGACATAAAATAATTGCATGCTGTATAGTTTAAATGAATTTTAAATAATTCTCTAATAT------TTTTAATTTTAAAAAATACTTTTTGATAAAAAAATTTAAATTTTACCCTTATTACATAAACATACATTATAAATATATAATTTTAAGAAAAA-TTACAAGAAGATGCCTTTCTAAATTTTCAGACGGCTGAAATTGCTGCTGCACAGGAAAAGCAGATGGAAGTATGTGAAGTTTGTGGTGCTTTTCTCATTGTTGGTGATGCACAGCAACGTGTGGATGACCATTTAATGGGGAAGCAACATGTTGGTTATGCGCGATTGAAAGAAGCTGTAGATGAAATTTTGGTTTGTATTAAAATTATTTCTTCAACTTACTGTTTCTCTTTACCTCACACAGTTTGGTTTGTGCATAATTTAATATTAAGAAAATTTTCTTAAAATTTATTAATAATTTCATATCGGGGGTGGTTCTACTCAGAATTTTTTGAAATTTCAGAAAATTCAAGGGAATCAATTCAGAAAATGTGCTGCACAAAACTAGAAAAAAGAAAAAAAGACTA-TTTTTTCATAAACTTACACATTTTTCAGAAGGAACTTACTTCTATTAACAATATTTACTTTGAATCATTTGAAACTTTTAATAGCTATGATTATTTTGTGCCATAACATGTGC-------CATAGCATTAATTTTTAAATTGGTCTTAATTTTAAATTTATTCCAAAAATGTTAACTATGCA
Ncarteri_div__RainbowCave_G2089 ---------------------------------------------------------------------------------------------------------------------------------------------------------------------------------------------------------------------------------------------------------------------------------------------------------------------------------------------------TTACTCTTATTACATAAACATACATTGTAAATAAATAATTAAAAAAAAAATTTTTGATAAGATGCCTTTCTAAATTTTCAGACGGCTGAAATTGCTGCTGCACAGGAAAAGCAGATGGAAGTATGCGAAGTTTGCGGTGCTTTTCTGATAGTTGGTGATGCACAGCAACGTGTAGATGACCATTTAATGGGGAAGCAACATGTTGGTTATGCACGATTGAAAGAAGCTGTAGATGAAATTTTGGTTTGTATAAAAATGATTTCTTCAACTTACTGTTTTCCTCTACCTCACATTGGTGAGTTTGTGCATAATTTAATATTAACAAAGCTTTATTAAAATTTATTAATAATTTCATATCAGGGGTAGTTCTGCTCAGAGTTTTTTGAAATTCCAGAAAATTCATTGGAATCAATTCAGAAAATGTGCTGCACAAAACTAGAAAGAAGAAAGAAAGACTATTTTTTTTGTACATTTATGCATTTTTCTGAAGGATCTTATTTTTAGTAACAATATTTACTTTTAGTCATTTGAAACTTTTATTAA--------------------------------------------------------------------------------------------------
Ncherokee_BallhootScar_N193 -----------------------------------------------------------------------------TATTTTTTAGTTTATCTAAAAATTAAATTCGATTCTGGCAAGGTTTTCCAATT------AAACATTTGACACATACAATATTAAAATTAGCCTGTGTGTATGATTTCAAATAAATCCAAGTGTTTATAATAAATAATTACAAAATGCATGTCTAGTGACATAAAATAATTGCATGCTGCATAGTTTAAATGAATTTTAAATAATTCTCTAATATATTTTTTTTTAATTTTTAAAAATGCTTTTTGATAAAAGAA------ATTTACCCTTATTACATAAACATATATTATAAATAAATAATTTTAAAAAAGAATTACAAGCAGATGCCTTTCTAAATTTTTAGACGGCTGAAATTGCTGCTGCACAGGAAAAGCAGATGGAAGTATGTGAAGTGTGTGGTGCTTTTCTCATTGTGGGTGATGCACAGCAACGTGTGGATGACCATTTAATGGGGAAACAACATGTCGGTTATGCGCGTTTGAAAGAAGCTGTAGATGAAATTTTGGTTTGTATTAAAATGATTTCTTCCACTTTCTGTTTCCCTTTATCTCACACTGTTGGGTTTGTACATAATTTAATATTAACAAAGTTTTATTAACTTTTATTAATA----------CAGTACAACCCCCCTTATCCGGCATTCAGTTTCCGGACATTTTAGGAAAATTAGTTTAGGTAT-------------------------AAAAAAATACTAG------TGCGGGTCGGTACC------GGAAAAAA----------------------------------------------------------------------------------------------------------------------------------------------------
Ncherokee_SIndianCrk_N681 -------------------------------------------------------------------------------------------------------------------------------------------------------------------------TGTGTGTATGATTTCAAATAAATCCAAGTGTTTATAATAAATAATCACAAAATGCATGTCTAGTGACATAAAATAATTGCATGCTGCATAGTTTAAATGAATTTTAAATAATTCTCTAAAATTTTTTTTTTTAATTTTTAAAAATGCTTTTTGATAAAAGAA------ATTTACCCTTATTACATAAACATATATTATAAATAAATATTTTTAAAAAAGAATTACAAGAAGA-----TTCTAAATTTTCAGACGGCTGAAATTGCGGCTGCGCAGGAAAAGCAGATGGAAGTATGTGAAGTGTGTGGTGCTTTTCTCATTGTGGGTGATGCACAGCAACGTGTGGATGACCATTTAATGGGGAAACAACATGTTGGTTATGCACGATTGAAAGAAGCTGTAGATGAAATTTTGGTTTGTATTAAAATGATTTCTTCCACTTTCTGTTTCCCTTTATCTCACACTGTTGGGTTTGTACATAATTTAATATTAACAAAGTTTTATTAACATTTATTGATA----------CAGTACAACCCCGCTTATCCGGCATTCAGTTTCCGGACATTTTAGGAAAATTAGTTTAGGTAT--------------------------AAAAAATACTAG------TGCGGGTCGGTAC-------------------------------------------------------------------------------------------------------------------------------------------------------------------
Ncherokee_BalsamMtn_N891 TTTGTTGTTGAAGGTATCAACTATAAATTAATAATTTAAACATAAGTTTATATGCTAAAATTTGAATGAAACAATGATATTTTATAGTTTATCTAAAACTTAAATTCGATTCTGGCAAGGTTTTCCAATT------AAACATTTGACACATACAATATTAAAATTAGCCTGTGTGTATGATTTCAAATAAATCCAAGTGTTTATAATAAATAATCACAAAATGCATGTCTAGTGACATAAAATAATTGCATGCTGCATAGTTTAAATGAATTTTAAATAATTCTCTAATATTTTTTTTTTTAATTTTTAAAAATGCTTTTTGAT-AAAAAGAAAACG------------TACGTAAACATATATTATAAATAAATATTTTTAAAAAAGAATTACAAGAAGATGCCTTTCTAAATTTTCAGACGGCTGAAATTGCGGCTGCACAGGAAAAGCAGATGGAAGTATGTGAAGTGTGTGGTGCTTTTCTCATTGTGGGTGATGCACAGCAACGTGTGGATGACCATTTAATGGGGAAACAGCATGTTGGTTATGCACGATTGAAAGAAGCTGTAGATGAAATTTTGGTTTGTATTAAAATGATTTCTTCCACTTTCTGTTTCCCTTTATCTCACACTGTTGGGTTTGTACATAATTTAATATTAACAAAGTTTTATTAACATTTATTAATACTTTCATATC--GGGTGGTCCTGCTCAGAATTTTTCGAAATTTCAGAAAATTCAATGGAATCAATTTAGAAAATGTGCTGCACGAAACTAGAAAGAGGAAAAA-----CAT-TTTTTTGTACATTTATGCATTTTTCTGAAGGAACTTATTTCTAGTAACAATATTTACTTTTAATCATT----ACTTTTCATAAC-TTGATTACTTTGTGCTATAACATTAAGTTTTGCATGTAGCATTGATTTTTAAATTGGTCTTAATTTTGCATTTATTCCAGAAATGTTGACTGTGCA
Ncooperi_NantRiverGorge_N682 ------------------------------------------------------------------------------------------------------------------------------------------------------------------------------------------------------------------------------------------------------------------------------------------------------------------------------------------------------------------------------------------------------------------------CTAAATTTTCAGACGGCTGAAATTGCTGCTGCACAGGAAAAGCAGATGGAAGTATGTGAAGTTTGTGGTGCTTTTCTCATTGTTGGGGATGCGCAGCAACGTGTAGATGACCATTTAATGGGGAAGCAACATGTCGGTTATGCGCGATTGAAAGAAGCTGTAGATGAAATTTTGGTTTGTATTAAAATGATTTCTTCAACTTACTGTTTCTCTTTACCTCACACAGTTTGGTTTGTGCATAATTTAATATTAACAAAGTTTTCTTAAAATTTATTAATAATTTCATATCGGGGGTGGTCCTACTCAGAATTTTTTGAAATTTCAGAAAATTCAAGGGA------------------------------------------------------------------------------------------------------------------------------------------------------------------------------------------------------------------------------------------
Ncooperi_RockCrRoad_N1160 ------------------------------------------------------------------------------------------------------------------------------------------ACATTTGACAAATACAATATTAAAATTAGCCTGTGTGTATGATTTCAAATAAATCCAAGTGTTTATAGTAAATAATCACATAATGCATGTCTAGCAACATAAAATAATTGCATGCTGCATAGTTTAAATGAATTTTAAATAATTCTCTAATATTTTTTTTTT-AATTTAAAAAAATACTTTTTGATAAAAAAA---ATAATTTACCCTTATTACATAAACATACATT-TATATATATAATTTTAAGAAAAA-ATACAAGAAGTTGCCTTTCTAAATTTTCAGACGGCTGAAATTGCTGCTGCGCAGGAAAAGCAGATGGAAGTATGTGAAGTTTGTGGTGCTTTTCTCATTGTTGGTGATGCGCAGCAACGTGTAGATGACCATTTAATGGGGAAGCAACATGTTGGTTATGCGCGATTGAAAGAAGCTGTAGATGAAATTTTGGTTTGTATTAAAATGATTTCTTCAACTTACTGTTTCTCTTTACCTCACACAGTTTGCTTTGTGCACAATTTAATATTAACAAAGTTTTCTTAAAATTTATTAATAATTTCATATCGGGGGTGGTCCTACTCAGAGTTTTTTGAAATTTCAGAAAATTCCAGGGAATCAATTCAGAAAATGTGCTGCACAAAA--------------------------------------------------------------------------------------------------------------------------------------------------------------------------------------------------------------
Ncoylei_Apalachia_N1195 TTTGTTGTTGAAGGTATCAACTATAAATTAATAATTTAAACATAAGTTTATATGCTAAAATTTGAATTAAACAATGATATTTTATAGTCTATTTAAAAATTAAATTTGATTCTGGCAAGGTATTCCAATTCAAATTAAACATTTGACAAATACAATATTAAAATTAGCCTGTGTGTATGATTTCAAATTAATCCAAGTGT---TAGTAAATAATCACAAAATGCATGTCTAGCAACATAAAATAATTGCATGCTGCATAGTTTAAATGAATTTTAAATAATTCTCTAATATTTTTTTTTTTAAATTAAAAAAAAACTGTTTGATAAAAAAA--TTAATTTCCCCCTTATTACATAAACATCAATTATAAATAAATAATTTTAAGAAAAA-TTACAAGAAGATGCCTTTCTAAATTTTCAGACGGCTGAAATTGCTGCTGCACAGGAAAAGCAGATGGAAGTATGTGAAGTTTGTGGTGCTTTTCTCATTGTTGGTGATGCACAGCAACGTGTAGATGACCATTTAATGGGGAAGCAACATGTTGGTTATGCGCGATTGAAAGAAGCTGTAGATGAAATTTTGGTTTGTATTAAAATGAGTTCTTCAACTTACTGTTTCTCTTTACCTCACACAGTTTGGGTTGTGCATAATTTAATATTAACAAAGTTTTCTTAAAATTTGTCATTAATATCATATCGGGAGTGGTCCTACTCAGAATTTTTTGAATTTTCAGAAAATTCAAGGGAATCAATTCAGAAAATGTGCT----------------------------------------------------------------------------------------------------------------------------------------------------------------------------------------------------------------------
Ncoylei_DinkinCove_N1118 TTTGTTGTTGAAGGTATCAACTATAAATTAATAATTTAAACATAAGTTTATATGCTAAAATTTGAATTAAACAATGATATTTTATATTCTATTTAAAAATTAAATTTGATTCTGGCAAGGTATTCCAATTCAAATTAAACATGTGACAAATACAATATTAAAATTAGCCTGTGTGTATGATTTCAAATTAATCCAAGTG--TATAGTAAATAATCACAAAATGCATGTCTAGCAACATAAAATAATTGCATGCTGCATAGTTTAAATGAATTTTAAATAATTCTCTAATAT--TTTTTTTTAATTTAAAAAAATACTTTTTGATAAAAAA--ATTTTTTTTACCCTTATTACATAAACATACATTATAAATAAATAATTTTAAGAAAAA-TTACAAAAAGATGCCTTTTTAAATTTTCAGACGGCTGAAATTGCTGCTGCACAGGAAAAGCAGATGGAAGTATGTGAAGTTTGTGGTGCTTTTCTCATTGTTGGTGATGCACAGCAACGTGTAGATGACCATTTAATGGGGAAGCAACATGTTGGTTATGCGCGACTGAAAGAAGCTGTAGATGAAATTTTGGTTTGTATTAAAATGAGTTCTTCAACTTACTGTTTCTCTTTACCTCACACAGTTTGGTTTGTGCATAATTTAATATTAACAAAGTTTTCTTAAAATTTGTCATTAATATCATATCGGGAGTGGTCCTACTCAGAATTTTTTGAAATTTCAGAAAATTCAAGGGAATCAATTCAGAAAATGTGCTGCACAAAACTAGAAAGAAGAGAAAAAGACGATTTTTTTCATAAACTTACACATTTTTTAGAAGGAACTTACTTCTATTAACAATATTTACTTTGAATCATTTGAAACTTTTAATAACTAAGATTATATTGTGCTATAACATTAAGTTTTGCATTCAGCATTAATTTTAAAATTGGTCTTAATTTTAAATTTATTCCAGAAATGTTAACTATGCA
Ncoylei_TiptonCreek_N837 TTTGTTGTTGAAGGTATCAACTATAAATTAATAATTTAAACATAAGTTTATATGCTAAAATTTGAATTAAACAATGATATTTTATATTCTATTTAAAAATTAAATTTGATTCTGGCAAGGTATTCCAATTCAAATTAAACATGTGACAAATACAATATTAAAATTAGCCTGTGTGTATGATTTCAAATTAATCCAAGTG--TATAGTAAATAATCACAAAATGCATGTCTAGCAACATAAAATAATTGCATGCTGCATAGTTTAAATGAATTTTAAATAATTCTCTAATAT--TTTTTTTTAATTTAAAAAAATACTTTTTGATAAAAAAT-TTTTTTTTTACCCTTATTACATAAACATACATTATAAATAAATAATTTTAAGAAAAA-TTACAAGAAGATGCCTTTCTAAATTTTCAGACGGCTGAAATTGCTGCTGCACAGGAAAAGCAGATGGAAGTATGTGAAGTTTGTGGTGCTTTTCTCATTGTTGGTGATGCACAGCAACGTGTAGATGACCATTTAATGGGGAAGCAACATGTTGGTTATGCGCGATTGAAAGAAGCTGTAGATGAAATTTTGGTTTGTATTAAAATGAGTTCTTCAACTTACTGTTTCTCTTTACCTCACACAGTTTGGTTTGTGCATAATTTAATATTAACAAGGTTTTCTTAAAATTTGTCATTAATATCATATCGGGAGTGGTCCTACTCAGAATTTTTTGAATTTTCAGAAAATTCAAGGGAATCAATTCAGAAAATGTGCTGCACAAAACTAGAAAGAAGAGAAAAAGACGA-TTTTTTCATAAACTTACTCATTTTTTAGAAGGAACTTACTTCTATTAACAATATTTACTTTGAATCATTTGAAACTTTTAATAACTGAGATTATATTGTGCTATAACATTAAGTTTTCCATTCAGCATTAATTTTTAAATTGGTCTTAATTTTAAATTTATTCCAGAAATGTTAACTATGCA
Ncressleri_AndersonSpringCave_G2075 TTTATTGTTGAAGGTATCAACTATACATTAATAATTTAGACATAAGTTTATATGCTAGAATTGGAATTAAACCATGATATTTTATAGTCAACCTGCAAATTAAATTTGATTCTGGCAAGGTATTCCAATTGAAATTAAACATTTGACAAATACAATATTAAAATTAGCCTGTGTGTATGATTTCAAATAAGTGCAAGTGTTTATAATAAATAATCACAAAAGGCATGTCTAGTGACATAAAATAATTGCATGCTGCATAGTTTAAATGAGTTTTAAATAATTCTCTAATATTTTTTTTTTTAATTTTTAAAAATACTTTTAGATAAAAAAAATTATTTTTAACCCTTATTAAATAAACATACATTATAAATAAATCATGAAAAAAAAAATTTATACAAGATGCTTTTTTTAAATTTTCAGACGGCTGAAATTGCTGCTGCACAGGAAAAGCAGATGGAAGTATGTGAAGTTTGTGGTGCTTTTCTCATTGTCGGTGATGCACAGCAACGTGTAGATGACCATTTAATGGGGAAGCAACATGTTGGTTATGCACGATTGAAGGAAGCTGTAGATGAAATTTTGGTTTGTATAAAAATGATTCAATTAAGTCAGCACTTTTTTTTTTTTTGCAGAGTTCTGTT----------------------GAATTTTCCAAAA-------ATTAACTCTGCTTCGGGAATAGTCTCACACACTGCTTGCTGGTGTGGAAAAAAGTATCTATAGACTAGTTTTAATAATTTGTTGCATTATTTTTCCACCAGTATGGGAAT-----TTTTTCCTTAAATTTATAAATTGTTCACATAAA---------TATAAGCAATTTTCATTTTTAAACTATTGTAGTGTTTAGTGATAATCATTAAAAGATGATGCAAAGTTCAG---------TAACAGTAATCTTTAAAAATATTAAAATTTGAAATTAA----AGAAAAATGAATTTTGAA
Ncressleri_PigeonCave_G2077 TTTATTGTTGAAGGTATCAACTATACATTAATAATTTAGACATAAGTTTATATGCTAGAATTGGAATTAAACCATGATATTTTATAGTCAACCTGCAAATTAAATTTGATTCTGGCAAGGTATTCCAATTGAAATTAAACATTTGACAAATACAATATTAAAATTAGCCTGTGTGTATGATTTCAAATAAGTGCAAGTGTTTATAATAAATAATCACAAAAGGCATGTCTAGTGACATAAAATAATTGCATGCTGCATAGTTTAAATGAGTTTTAAATAATTCTCTAATATTTTTTTTTTTAATTTTTAAAAATACTTTTAGATAAAAAAAATTATTTTTAACCCTTATTAAATAAACATACATTATAAATAAATCATGAAAAAAAAAATTTATACAAGATGCTTTTTTTAAATTTTCAGACGGCTGAAATTGCTGCTGCACAGGAAAAGCAGATGGAAGTATGTGAAGTTTGTGGTGCTTTTCTCATTGTCGGTGATGCACAGCAACGTGTAGATGACCATTTAATGGGGAAGCAACATGTTGGTTATGCACGATTGAAGGAAGCTGTAGATGAAATTTTGGTTTGTATAAAAATGATTCAATTAAGTCAGCACTTTTTTTTTTTTTGCAGAGTTCTGTT----------------------GAATTTTCCAAAA-------ATTAACTCTGCTTCGGGAATAGTCTCACACACTGCTTGCTGGTGTGGAAAAAAGTATCTATAGACTAGTTTTAATAATTTGTTGCATTATTTTTCCACCAGTATGGGAAT-----TTTTTCCTTAAATTTATAAATTGTTCACATAAA---------TATAAGCAATTTTCATTTTTAAACTATTGTAGTGTTTAGTGATAATCATTAAAAGATGATGCAAAGTTCAG---------TAACAGTAATCTTTAAAAATATTAAAATTTGAAATTAA----AGAAAAATGAATTTTGAA
Ncrosbyi_MtMitchell_N210 TTTTTTGTTGAAGGTATCAACTATAAATTAATAGTTAAAACATAAGTTTATATGCTAAAATTTGAATTAAACAATGATATTTTATAGTCTATCTAAAAATTAAATTCGATTCCGGCAAGGTATTCCAATTCAAATTAAACATTTGACAATTACAAGATTAAAATTAGCCTGTGTGTGTGATTTCAAATAAATCCAAGTGTTTATAGTAAATAATCACAAAATGCATGTCTAGTCACATAAAATAATTGCATGCTGCATAGTTTAAATGAAGTTTAAATAATTCTCTAATATTTTTTTTTTTAATTTTTAAAAATACTTTTCGAT-AAAAAAATTAAATTCTACTCTTATTACAAAAACATACATTATAAATAAATAATTT-AAAAAAGATTTACAAGAAGATGCCTTTCTAAATTTTCAGACGGCTGAAATTGCTGCTGCACAGGAAAAGCAGATGGAAGTATGTGAAGTTTGTGGTGCTTTTCTCATTGTTGGTGATGCACAGCAACGTGTAGATGACCATTTAATGGGGAAACAACATGTTGGTTATGCACGATTAAAAGAAGCTGTAGATGAAATTTTGGTTTGTATTAAAATGATTTCTTCCACTTTCTGTTTCCTTTTACCTCACACTGTTGGGTTTGTACATAATTTAATGTTAGCAAAGTTTCATTAACATTTATTAATAATTTCCTATC--GGGTGGTCCTGCTCGGAATTTTTCGAAATTTCAGAAAATTCAATGGAATCAATTTAGAAAACGTGCTGCACAAAACTAGAAAAAAGAAAAAAATACCAT-TTTTTTGTAAATTTATGCATTTTTCTGAAGGAACTTATTTCTAGTGA-AATATTTACTTTTAATCATT----ACTTTTCATAAC-TTGATTATTTTGTGCTATAACATTAAGTTTTGCATGTAGCATTAATTTTTAAATTGGTCTTAATTTTGCATTTATTCCAGAAATGTTAACTATGCA
Ncrosbyi_PricesCrk_N1143 TTTGTTGTTGAAGGTATCAACTATAAATTAATAATTAAAACATAAGTTTATATGCTAAAATTTGAATTAAACAATGATATTTTATAGTCTATCTAAAAATTAAATTCGATTCTGGCAAGGTATTCCAATTCAAATTAAACATTTGACAATTACAAGATTAAAATTAGCCTGTGTGTGTGATTTCAAATAAATCCAAGTGTTTATAGTAAATAATCACAAAATGCATGTCTAGTCACATAAAATAATAGCATGCTGCATATTTTAAATGAATTTTAAATAATTCTCTAT---TTTATTTTTAAATTTTTAAAAATACTTTTCGAT-AAAAAAATTAAATTTTACTCTTATTACATAAACATACATTATAAATAAATAATTT-AAAAAAGATTTACAAGAAGATGCCTTTCTAAATTTTCAGACTGCTGAAATTGCTGCTGCACAGGAAAAGCAGATGGAAGTATGTGAAGTTTGTGGTGCTTTTCTCATTGTTGGTGATGCACAGCAACGTGTGGATGACCATTTAATGGGGAAACAACATGTTGGTTATGCACGATTGAAAGAAGCTGTAGATGAAATTTTGGTTTGTATTAAAATGATTTCTTCCACTTTCTGTTTCCCTTTACCTTACACTGTTGGGTTTGTACATAATTTAGTATTAACAAAGTTTTATTAACATTTATTAATAATTTCATATC--GGGTGGTCCTGCTCAGAATTTTTCGAAATTTCAGAAAATTCAATGGAATCAATTTAGAAAATGTGCTGCACAAAACTAGAAAGAA-AAAAAAATACCAT-TTTTTTGTAAACTTATGCATTTTTCTGAAGAAACTTATTTGTAGCAACAATATTTACTTTTAAACATT----ACTTTTCATAAC-TTGATTATTTTGTGCTATAACATTAAGTTTTGCATGTAGCATTAATTTTTAAATTGGTCTTAATTTTGCATTTATTCCAGAAATGTTAACTATGCA
Ncrosbyi_ShufordCrk_N1148 TTTTTTGTTGAAGGTATCAACTATAAATTAATAGTTAAAACATAAGTTTATATGCTAAAATTTGAATTAAACAATGATATTTTATAGTCTATCTAAAAATTAAATTCGATTCCGGCAAGGTATTCCAATTCAAATTAAACATTTGACAATTACAAGATTAAAATTAGCCTGTGTGTGTGATTTCAAATAAATCCAAGTGTTTATAGTAAATAATCACAAAATGCATGTCTAGTCACATAAAATAATTGCATGCTGCATAGTTTAAATGAAGTTTAAATAATTCTCTAATA-TTTTTTTTTTAATTTTTAAAAATACTTTTCGAT-AAAAAAATTAAATTTTACTCTTATTACAAAAACATACATTATAAATAAATAATTT-AAAAAAGATTTACAAGAAGATGCCTTTCTAAATTTTCAGACGGCTGAAATTGCTGCTGCACAGGAAAAGCAGATGGAAGTATGTGAAGTTTGTGGTGCTTTTCTCATTGTTGGTGATGCACAGCAACGTGTAGATGACCATTTAATGGGGAAACAACATGTTGGTTATGCACGATTGAAAGAAGCTGTAGATGAAATTTTGGTTTGTATTAAAATGATTTCTTCCACTTTCTGTTTCCCTTTACCTCACACTGTTGGGTTTGTACATTATTTAATATTAGCAAAGTTTCATTAACATTTATTAATAATTTCCTATC--GGGTGGTCCTGCTCGGAATTTTTCGAAATTTCAGAAAATTCAATGGAATCAATTTAGAAAACGTGCTGCACAAAACTAGAAAAAAGAAAAAAATACCAT-TTTTTTGTAAATTTATGCATTTTTCTGAAGGAACTTATTTCTAGTGA-AATATTTACTTTTAATCATT----ACTTTTCATAAC-TTGATTATTTTGTGCTATAACATTAAGTTTTGCATGTAGCATTAATTTTTAAATTGGTCTTAATTTTGCATTTATTCCAGAAATGTTAACTATGCA
Ndellingeri_BullpenBridge_N109 -----------------------------------------------------------------------------TATTTTATAGTCTATCTTAAAAATAAATTCGATTCTGGTAAGGTATTCCAATTCAAATGTAACATATGACAAATACAATATTAAAATTAGCCTGTGTGTATGATTTCAAATAAATCCAAGTGTTTATAGTAAATAATCCCATAATGCATGTCTAGTGACATAAAATAATTGCATGCTGCATAGTTTAAATGAATTTTAAATAATTCTCTAATAT-TTTTTTTTTAATTTTAAAAAATACTTTTTGATAAAAAAA------AATTACTCTTATTACATAAACATACATTATATATATATAATTTTAAGAAAAA-TTACAAGAAAATGCCTTTCTAAATTTTCAGACGGCTGAAATTGCTGCTGCACAGGAAAAGCAGATGGAAGTATGTGAGGTTTGTGGTGCTTTTCTCATTGTTGGTGATGCGCAGCAACGTGTAGATGACCATTTGATGGGGAAGCAACATGTTGGTTATGCGCGATTGAAAGAAGCTGTAGATGAAATTTTGGTTTGTATTAAAATGATTTCTTCAACTTACTGTTTCTCTTTAGCTCACATAGTTTGGTTTGTGCATAATTTAATGTTAACAAAGTTTTCTTAAAATTTATTAATAATTTCATATCGAGGGTGGTCCTACTCAGAATTTTTTGAAATTTCAGAAAATTCAAGGGAATCAATTCAGAAAATGTGCTGCACAAAACTAGAAAGAAGAAAAAAAGACTATTTTTTTCATAAACTTACACATTTTTCAGAAGGAACTTACTTCTATTAACAATATTTACTTTGAATCATTTAAAACTTTTAATAACTATGATTATTTTGTGCTATAACATTAAGTTTTGCATATAGCATTAATTTTTAAATTGATCTTAATTTTAAATTTATTCC------------------
Ndellingeri_WhitewFalls_N887 -----------------------------------------------------------------------------------------------------------------------------------------------------------------------------------------------------------------------------------------------------------------------------------------------------------------------------------------------------------------------------ATATATATATAATTTTAAGAAAAA-TTACAAGAAGATGCCTTTCTAAATTTTCAGACGGCTGAAATTGCTGCTGCGCAGGAAAAGCAGATGGAAGTATGTGAGGTTTGTGGTGCTTTTCTCATTGTTGGTGATGCGCAGCAACGTGTTGATGACCATTTGATGGGGAAGCAACATGTTGGTTATGCGCGATTGAAAGAGGCTGTAGATGAAATTTTGGTTTGTATTAAAATGATTTCTTCAAC------------------------------------------------------------------------------------------------------------------------------------------------------------------------------------------------------------------------------------------------------------------------------------------------------------------------------------------------------------------------------------
Ndilutus_GrassyCreek_N670 -----------------------------------------------------------------------------------------------------------------------------------------------------------------------------------------------------------------------------------------------------------------------------------------------------TTTTTTTAAATTTATAAAAATACTTTTCAAT-AAAAAAATTAAATTTTACTCTTATTACATAAATATACATTATAAATAAATAATTTT-AAAAAGCTTTACAAGAAGATGCCTTTCTCAATTTTCAGACAGCTGAAATTGCTGCTGCACAGGAAAAGCAGATGGAAGTATGTGAAGTTTGTGGTGCTTTTCTTATTGTTGGTGATGCACAGCAACGTGTAGATGACCATTTAATGGGGAAACAACATGTTGGTTATGCGCGTTTGAAAGAAGCTGTAGATGAAATTTTGGTTTGTATTAAAATGATTTCTTCTACTTACTGTTTCCTGTTACCTCACACAGTTTGGTTTGTGCATAATTTAATACTAACAAAGTTTTCTTAAAATTTATTAATAATTTCATATCGGGGGTGATCCTGCTCAGAATTTTTTGAGATTTCAGAAAATTCAATGGAATCAATT-----------------------------------------------------------------------------------------------------------------------------------------------------------------------------------------------------------------------------------
Ndilutus_StarveRockCave_G3174 TTTGTTGTTGAAGGTATCAACTATAAATTAATAATTTAAACATCAATTTATATGCTACAATTTGAATTAAACAATGATATTTTATAGTCTATCTAAAAATTAAATTTGATTCTGGTAAGGTATTCCAATTCAAATTAAACATTTGACAAATACTATATTAAAATTAGCCTGTGTGTGTGATTTCAAATAAATCCAAGTGTTTATAGTAAATAATCACAAAATGAATGCCTAGTCACATAAAATAATTGCATGCTGCATAGTTTAAATGAATTTTAAATAATTCTCTAATATTTTTTTTCTAAATTTTTAAAAATACTTTTCAAT-AAAAAAATTTAATTTTACTCTTATTACATAAATATACATTATAAATAAATAATTTT-AAAAAGCTTTACAAGAAGATGCCTTTCTCAATTTTCAGACAGCTGAAATTGCTGCTGCACAGGAAAAGCAGATGGAAGTATGTGAAGTTTGTGGTGCTTTTCTTATTGTTGGTGATGCACAGCAACGTGTAGATGACCATTTAATGGGGAAACAACATGTTGGTTATGCGCGTTTGAAAGAAGCTGTAGATGAAATTTTGGTTTGTATTAAAATGATTTCTTCTACTTACTGTTTCCTGTTACCTCACACAGTTTGGTTTGTGCATAATTTAATACTAACAAAGTTTTCTTAAAATTTATTAATAATTTCATATCGGGGGTGATCCTGCTCAGAATTTTTTGAGATTTCAGAAAATTCAATGGAATCAATTCGGAAAATGTGATGCCCAAAACTAGAAAGAAGAAAGAAAGACTATTTTTTTCCTAAACTTATGCATTTTTCTGAAGGAACTTATTTCTAGTAACAATATTTACTTTTAATCATTTGAAACTTTTAATAACTTTGATTATTTTGTGCTATAACATTAACTGGTAACAGAACCGGGAATCTCGGGAATTTTATTGTTCTGGAAAAAATCAGGGAATTGTCAATTTCAAA
Nesticus_gertschi_N806_gr_nasicus TTTTTTGTTGAAGGTATCAACTATAAATTAATAATTAAAACATAAGTTTATATGCTAAAATTTGAATTAAACAGTGATATTTTATAGTCTATCTAAAAATTAAATTCGATTCTGGCAAGGTATTCCAATTCAAATTAAACATTTGACAAATACAAGATTAAAATTAGCCCGTGTGTGGGATTTGAAATAAATCCAAGTGTTTATAGTAAATAATCACAAAATGCATGTCTAGTCACATAAAATAATTGCATGCTGTATAGTTTAAATGAATTTTAAATAATTCTCTAATATTTTTTTTACTAATTTTTAAAAATACTTTTCGAT-AAAAAAATTAAATTTTACTATTATTACAAAAACATACATTATAAATAAATAATTT-AAAAAAGATTTACAAGAAGATGCCTTTTTAAATTTTCAGACGGCTGAAATTGCTGCTGCACAGGAAAAGCAGATGGAAGTATGTGAAGTTTGTGGTGCTTTTCTCATTGTTGGTGATGCACAGCAACGTGTGGATGACCATTTAATGGGGAAACAACATGTTGGTTATGCACGATTGAAAGAAGCTGTAGATGAAATTTTGGTTTGTATTAAAATGATTTCTTCCACTTTCTGTTTCCCTTTACCTCACACTGTTGGGTTTGTACATAATTTAATATTAACAAAGTTTTATTAACATTTATTAATAATTTCATATC--GTGTGGTCCTCCTCAGAATTTTTCGAAATTTCAGAAAATTCAATGGAATCAATTTAGAAAATGTGCTGCATAAAACTAGAAAGAA-AAAAAAATACCAT-TTTTTTGTAAAGTTATGCATTTTTCTGAAGAAACTTATTTGTAGTAACGATATTTACTTTTAATCATT----ACTTTTCATAAC-TTGATTATTTTGTGCTATAAC---------------------------------------------------------------------------
Nfridelli_LittlePigeon_N262 --------------------------------------------------------------------------------------------------------------------------------------------------------------------------------------------------------------------------------------------------------------------------------------------------------------------------------------------------------CTTATTACATAAACATACATTATATATATATAATTTTAAGAAAAA-TTACAAGAAGATGCCTTTCTAAATTTTCAGACGGCTGAAATTGCTGCTGCACAGGAAAAGCAGATGGAAGTATGTGAGGTTTGTGGTGCTTTTCTCATTGTTGGTGATGCGCAGCAACGTGTAGATGACCATTTAATGGGGAAGCAACATGTTGGTTATGCGCGATTGAAAGAAGCTGTAGATGAAATTTTGGTTTGTATTAGAATGATTTCTTCAACTTACTGTTTCTCTTTACCTCACACAGTTTGGTTTGTGCATAATTTAATATTAACAAAGTTTTCTTAAGATTTATTAATAATTTCATATCGAGGGTGGTCCTACTCAGAATTTTTTGAAATTTCAGAAAATTCAAGGGAATCAATTCAGAAAATGTGCTGCACAAAACTAGAAAGAAGAAAAAAAGACTATTTTTTTCATAAACTTACACA-TTTTCAGAAGGAACTTACTTCTATTAACAATATTTACTTTGAATCATTTGAAACTTTTAATAACTATGATTATTTTGTGCTATAACATTAAGTTTTGCATATAGCATTAACTTTTAAATT-----------------------------------------
Nfurtivus_HugdenBranch_G3175 TTTTTTGTTGAAGGTATCAACTATAAATTAATAATTTAAACATAAGTTTATAAGCTAAAATTTGAATTAAACAATGATATTTTATAGTCTATCTAAAAATTAAATTCGATCCTGGCAAGGTATTCCAATTCAAATTAAACATTTGACAAATACAATATTAAAATTAGTCTGTGTGTGTGGTTTCAAATAAATCCAAGTGTTTATAATAAATAATCACAAAATGCCTGTCTAGTCACATAAAATAATTGCATGCTGCATAGTTTAAATGAATTTTAAATAATTCTCTAATAT-TTTTTTTTTAATTTTTAAAAATGCTTTTCAAAAAAAAAT-TAAAATTTTACTCTTATTACATAAACATACATTATAAATAAATAATTAAAAAGATTT-TTACAAGAAAATGCCTTTCTAAATTTTCAGACGGCTGAAATTGCTGCTGCACAGGAAAAGCAGATGGAAGTATGTGAAGTTTGTGGTGCTTTTCTCATTGTTGGTGATGCGCAACAACGTGTGGATGACCATTTAATGGGGAAGCAACATGTTGGTTATGCGCGATTGAAAGAAGCAGTAGATGAAATTTTGGTTTGTATTAAAATGATTTCTTCAACTTACTGTTTCTCTTTACCTCACACAGTTTGGTTTGTGCATAATTTAATATTAACAAAGTTTTCTTAAATTTTATTAATAATTTCATATCGGAGGTGGTCCTACTCAGAATTTTTTGAAATTTCAGAAAATTCAAGGGAATCAATTCAGAAAATGTGCTGCACAAAACTAGAAAGAAGAAAAAAACACTATTTTTTTCATAAACTTACACATTTTTCAGGAGGAACTTACTTCTATTAACAATATTTACTTTGAATCATTTGAAACTGTTAATAACTATGATTATTTTGTGCTGTAACATTAAGTTTTGCATATAGCATTAATTTTTGAATTGGTCTTAATTTTAAATTTATTCCAGAAATGTTAACCATGCA
Nfurtivus_RaccoonMtn_N1026 -------------------------------------------------------------------------------------------------------------------------ATTCCAATTCAAATTAAACATTTGACAAATACAATATTAAAATTAGTCTGTGTGTGTGGTTTCAAATAAATCCAAGTGTTTATAATAAATAATCACAAAATGCCTGTCTAGTCACATAAAATAATTGCATGCTGCATAGTTTAAATGAATTTTAAATAATTCTCTAATATTTTTTTATTAAATTTTTAAAAATACTTTTCAA-TAAAAAATTAAAATTTTACTCTTATTACATAAACATACATTATAAATAAATAATTAAAAAGATTT-TTACAAGAAAATGCCTTTCTAAATTTTCAGACGGCTGAAATTGCTGCTGCACAGGAAAAGCAGATGGAAGTATGTGAAGTTTGTGGTGCTTTTCTCATTGTTGGTGATGCGCAACAACGTGTGGATGACCATTTAATGGGGAAGCAACATGTTGGTTATGCGCGATTGAAAGAAGCAGTAGATGAAATTTTGGTTTGTATTAAAATGATTTCTTCAACTTACTGTTTCTCTTTACCTCACACAGTTTGGTTTGTGCATAATTTAATATTAACAAAGTTTTCTTAAATTTTATTAATAATTTCATATCGGAGGTGGTCCTACTCAGAATTTTTTGAAATTTCAGAAAATTCAAGGGAATCAATTCAGAAAATGTGCTGCACAAAACTAGAAAGAAGAAAAAAAGACTATTTTTTTCATAAACTTACACATTTTTCAGGAGGAACTTACTTCTATTAACAATATTTACTTTGAATCATTTGAAACTGTTAATAACTATGATTATTTTGTGCTGTAACATTAAGTTTTGCATATAGCATTAATTTTTGAATTGGTCTTAATTTTAAATTTATTCCAGAAATGTTAACCATGCA
Ngeorgia_Sittons_N073 -----------------------------------------------TTATATGCTGAAATTTGAATCAAGCAATGATATTTTATAGTTTATTTAAAAATTAAATTTGATTCTGGCAAGGTATTCCAATTCAAATTAAACATTTGACAAATACAATATTAAAATTAGCCTGTGTGTATGATTTCAAATAAATCCAAGTGTGTATAGTAAATAATCCCATAATGCATGTCTGGTGACATAAAATTATTGCATGCTGCATAGTTTAAATGAATTTTAAATAATTCTCTAATATTTTTTTTTTTAATTTTACAAAATATTTTTTGATAAAAAAAATTAAATTTTACTCTTATTACATAAACATCCATTATAAATATATAAATTTAAGAAAAA-TTACAAGAAGATGCCTTTCTAAATTTTCAGACGGCCGAAATTGCCGCTGCGCAGGAAAAGCAGATGGAAGTATGTGAAGTTTGTGGTGCTTTTCTCATTGTTGGTGATGCGCAACAACGGGTAGATGATCATTTAATGGGGAAGCAACATGTTGGTTACGCACGATTGAAAGAAGCTGTAGATGAAATTTTGGTTCGTATTAAAATCATTTCTTCAACTTACTGCTCCTCTTTACCTCACACAGTTTGGTTTGTGCATAATTCAATATTAACGAAGTTTTCTTAAAATTTATTAATGATTTCACAT-GGGGGGGGTCCTACTCAGAATTTTTAGAAATTTCAGAAAATTCAAGGGAATCAATTCAGAAAATGTGTGGCACGAAACTAGAAAGAAGAAAAAAAGACTATTTTTTTCATAAGCTTACACATTTTTCAGAAGGAACTTACTTCTGTTAACAATATTTAC---------TTTGAAACTTTTAATAACTATGATTATTTTGTGCTATAACATTAAGTTTTGCATATAGCGTTAATTTTTAAATTGACCTTAATTTTAAATTTATTCCAGAAATGTTAACTATGTA
Ngertschi_CedarCreek_N351 TTTTTTGTTGAAGGTATCAACTATAAATTAATAATTAAAACATAAGTTTATATGCTAAAATTTGAATTAAACAGTGATATTTTATAGTCTATCTAAAAATTAAATTCGATTCTGGCAAGGTATTCCAATTCAAATTAAACATTTGACAAATACAAGATTAAAATTAGCCCGTGTGTGGGATTTCAAATAAATCCAAGTGTTGATAGTAAATAATCACAAAATGCATGTCTAGTCACATAAAATAATTGCATGCTGCATAGTTTAAATGAATTTTAAATAATTCTCTAATATTTTTTTTATTAATTTTTAAAAATACTTTTCGAT-AAAAAAATTAAATTTTACTATTATTACAAAAACATACATTATAAATAAATAATTA-AAAAAAGATTTACAAGAAGATGCCTTTCTAAATTTTCAGACGGCTGAAATTGCTGCTGCACAGGAAAAGCAGATGGAAGTATGTGAAGTTTGTGGTGCTTTTCTCATTGTTGGTGATGCACAGCAACGTGTGGATGACCATTTAATGGGGAAACAACATGTTGGTTATGCACGATTGAAAGAAGCTGTAGATGAAATTTTGGTTTGTATTAAAATGATTTCTTCCACTTTCTGTTTCCCTTTACCTCACACTGTGGGGTTTGTACATAATTTAATATTAACAAAGTTTTATTAACATTTATTAATAATTTCATATC--GTGTGGTCCTCCTCAGAATTTTACGAAATTTCAGAAAATTCAATGGAATCAATTTAGAAAATGTGCTGCATAAAACTAGAAAGAA-AAAAAAATACCAT-TTTTTTGTAAAGTTATGCATTTTTCTGAAGAAACTTATTTGTAGTAACGATATTTACTTTTAATCATT----ACTTTTCATAAC-TTGATTATTTGGTGCTATAACATAAAGTTTTGCATGTAACATTAATTTTTAAATTGGTCTTAATTTTGCAATTATTCCAGAAATGTTAACTGTGCA
Ngertschi_FrenchBroad_N968 TTTTTTGTTGAAGGTATCAACTATAAATTAATAATTAAAACATAAGTTTATATGCTAAAATTTGAATTAAACAGTGATATTTTATAGTCTATCTAAAAATTAAATTCGATTCTGGCAAGGTATTCCAATTCAAATTAAACATTTGACAAATACAAGATTAAAATTAGCCCGTGTGTGGGATTTCAAATAAATCCAAGTGTTGATAGTAAATAATCACAAAATGCATGTCTAGTCACATAAAATAATTGCATGCTGCATAGTTTAAATGAATTTTAAATAATTCTCTAATATTTTTTTTATTAATTTTTAAAAATACTTTTCGAT-AAAAAAATTAAATTTTACTATTATTACAAAAACATACATTATAAATAAATAATTA-AAAAAAGATTTACAAGAAGATGCCTTTCTAAATTTTCAGACGGCTGAAATTGCTGCTGCACAGGAAAAGCAGATGGAAGTATGTGAAGTTTGTGGTGCTTTTCTCATTGTTGGTGATGCACAGCAACGTGTGGATGACCATTTAATGGGGAAACAACATGTTGGTTATGCACGATTGAAAGAAGCTGTAGATGAAATTTTGGTTTGTATTAAAATGATTTCTTCCACTTTCTGTTTCCCTTTACCTCACACTGTGGGGTTTGTACATAATTTAATATTAACAAAGTTTTATTAACATTTATTAATAATTTCATATC--GTGTGGTCCTCCTCAGAATTTTACGAAATTTCAGAAAATTCAATGGAATCAATTTAGAAAATGTGCTGCATAAAACTAGAAAGAA-AAAAAAATACCAT-TTTTTTGTAAAGTTATGCATTTTTCTGAAGAAACTTATTTGTAGTAACGATATTTACTTTTAATCATT----ACTTTTCATAAC-TTGATTATTTGGTGCTATAACATAAAGTTTTGCATGTAACATTAATTTTTAAATTGGTCTTAATTTTGCAATTATTCCAGAAATGTTAACTGTGCA
Ngertschi_HickoryNutGap_N810 TTTTTTGTTGAAGGTATCAACTATAAATTAATAATTAAAACATAAGTTTATATGCTAAAATTTGAATTAAACAGTGATATTTTATAGTCTATCTAAAAATTAAATTCGATTCTGGCAAGGTATTCCAATTCAAATTAAACATTTGACAAATACAAGATTAAAATTAGCCCGTGTGTGGGATTTGAAATAAATCCAAGTGTTTATAGTAAATAATCACAAAATGCATGTCTAGTCACATAAAATAATTGCATGCTGTATAGTTTAAATGAATTTTAAATAATTCTCTAATATTTTTTTTACTAATTTTTAAAAATACTTTTCGAT-AAAAAAATTAAATTTTACTATTATTACAAAAACATACATTATAAATAAATAATTT-AAAAAAGATTTACAAGAAGATGCCTTTTTAAATTTTCAGACGGCTGAAATTGCTGCTGCACAGGAAAAGCAGATGGAAGTATGTGAAGTTTGTGGTGCTTTTCTCATTGTTGGTGATGCACAGCAACGTGTGGATGACCATTTAATGGGGAAACAACATGTTGGTTATGCACGATTGAAAGAAGCTGTAGATGAAATTTTGGTTTGTATTAAAATGATTTCTTCCACTTTCTGTTTCCCTTTACCTCACACTGTTGGGTTTGTACATAATTTAATATTAACAAAGTTTTATTAACATTTATTAATAATTTCATATC--GTGTGGTCCTCCTCAGAATTTTTCGAAATTTCAGAAAATTCAATGGAATCAATTTAGAAAATGTGCTGCATAAAACTAGAAAGAA-AAAAAAATACCAT-TTTTTTGTAAAGTTATGCATTTTTCTGAAGAAACTTATTTGTAGTAACGATATTTACTTTTAATCATT----ACTTTTCATAAC-TTGATTATTTTGTGCTATAACATAAAGTTTTGCATGTAACATTAATTTTTAAATTGTTTAT-----------------------------------
Nholsingeri_BrumleyCrk_N916 TTTTTTTTTGA-----------ATAAACCGGGTTTTTTTACA-----------ACCCTGATTTGAATTAAACAATGATATTTTATAGTCTATCTAAAAATTAAATTCGATTCTGGTAAGGTATTCCAATTCAAATTAAACATTTGATGAATACAATATTAAAATTAGCCTGTGTGTGTGATTTCAAATAAATCCAAGTGTTTATAGTAAATAATCACAAAATGCATGCCTAGTCACATAAAATAATTGCATGCTGCATAGTTTAAATGAATTTTAAATAATTTTCTAATATTTTTTTTTTAAATTTATAAAAATACTTTTCAAT-AAAAAAATTAAATTTTACTCTTATTACATAAATATACATTATAAATAAATAATTTT-AAAAAGATTTACAAGAAGATGCCTTTCTCAATTTTCAGACAGCTGAAATTGCTGCTGCACAGGAAAAGCAGATGGAAGTATGTGAAGTTTGTGGTGCTTTTCTTATTGTTGGTGATGCACAGCAACGTGTAGATGACCATTTAATGGGGAAGCAACATGTTGGTTATGCTCGGTTGAAAGAAGCTGTAGATGAAATTTTGGTTTGTATTAAAATGATTTCTTCTACTTACTGTTTCCCTTTACCTCACACAGTTTGGTTTGTGCATAATTTAATATTA---AAGTTTTCTTAAAATTTATTAATAATTTCATATCGGGGGTGGTCCTGCTCAGAATTTTTCGAAATTTCAGAAAATTCAATGGAATAAATTCGGAAAATGTGCTGCCCAAAACTAGAAAGAAGA---AAAGACTATTTTTTTCGTAAACTTATGCATTTTTTTGAAGGAACTTATTTTTAGTAACAATATTTACTTTTAATCATTTGAAACTTTTAATAAC------TATTTTGTGCTATAACATTAAGTTTTGCGTGTAGCATTAATTTTTAAATTGGTCTTAATTTTACATTTATTCCAGAAATGTTAACTATGCA
Nholsingeri_PondCave_N541 TTTTTTTTTGA-----------ATAAACCGGTTTTTTTTACA-----------ACCCTGATTTGAATTAAACAATGATATTTTATAGTCTATCTAAAAATTAAATTCGATTCTGGTAAGGTATTCCAATTCAAATTAAACATTTGACGAATACAATATTAAAATTAGCCTGTGTGTGTGATTTCAAATAAATCCAAGTGTTTATAGTAAATAATCACAAAATGCATGCCTAGTCACATAAAATAATTGCATGCTGCATAGTTTAAATGAATTTTAAATAATTTTCTAATATTTTTTTTTTAAATTTATAAAAATACTTTTCAAT-AAAAAAATTAAATTTTACTCTTATTACATATATATACATTATAAATAAATAATTTT-AAAAAGATTTACAAGAAGATGCCTTTCTCAATTTTCAGACAGCTGAAATTGCTGCTGCACAGGAAAAGCAGATGGAAGTATGTGAAGTTTGTGGTGCTTTTCTTATTGTTGGTGATGCACAGCAACGTGTAGATGACCATTTAATGGGGAAGCAACATGTTGGTTATGCACGGTTGAAAGAAGCTGTAGATGAAATTTTGGTTTGTATTAAAATGATTTCTTCTACTTACTGTTTCCCTTTACCTCACACAGTTTGGTTTGCGCATAATTTAATATTAACAAAGTTTTCTTAAAATTTATTAATAATTTCATATCGGGGGTGGTCCTGCTCAGAATTTTTTGAAATTTCAGAAAATTCAATGGAATAAATTCGGAAAATGTGCTGCCCAAAACTAGAAAGAAGA---AAAGACTATTTTTTTCGTAAACTTATGCATTTTTTTGAAGGAACTTATTTCTAGTAACAATATTTACTTTTAATCATTTGAAACTTTTAATAAC------TATTTTGTGCTATAACATTAAGTTTTGCGTGTAGCATTAATTTTTAAATTGGTCTTAATTTTACATTTATTCCAGAAATGTTAACTATGCA
Njonesi_CaveSpringCave_N390 -----------------------------------------------------------------------------------------------------------------------------------------------------------------------------------------------------------------------------------------------------------------------------------------------------------------------------------------------------------------------------ATATATATATAATTTTAAGAAAAA-TTACAAGAAGATGCCTTTCTAAATTTTCAGACGGCTGAAATTGCTGCTGCACAGGAAAAGCAGATGGAAGTATGTGAAGTTTGTGGTGCTTTTCTCATTGTTGGTGATGCGCAGCAACGTGTAGATGACCATTTAATGGGGAAGCAACATGTTGGTTATGCGCGATTGAAAGAAGCTGTAGATGAAATTTTGGTTTGTATTAAAATGGTTTCTTCAACTTACTGTTTCCCTTTACCTCACACAGTTTGGTTTGTGCATAATTTAATATTAACAAAGTTTTCTTAAAATTTATTAATAATTTCATATCGAGGGTGGTCCTACTCAGAATTTTTTGAAATTTCAGAAAATTCAAGGGAATCAATTCAGAAAATGTGCTGCACAAAACTAGAAAGAAGAAAAAAAGACTATTTTTTTCATAAACTTACACATTTTTCAGAAGGAACTTACTTCTATTAACAATATTTACTTTGAATCATTTGAAACTTTTAATAACTATGATTATTTTGTGCTATAACATTAAGTTTTGCATATAGCATTAATTTTTAAATTGAACTTAATTTTAAAT-------------------------
Nlowderi_ChestnutBranch_N731 TTTGTTGTTGAAGGTATCAACTATAAATTAATAATTTAAACATAAGTTTATATGCTAAAATTTGAATTAAACAATGATATTTTATAGTCTATTTAAAAATTAAATTTGATTCTGGCAAGGTATTCCAATTCAAATTAAACATTTAACAAATACAATATTAAAATTAGCCTGGGTGTATGATTTCAAATAAATCCAAGTGTTTATAGTAAATAATCACAAAATGCATGTCTAGTAACATAAAATAATTGCATGCTGCGTAGTTTAAATGAATTTTAAATAATTCTCTAATAT--TTGTTTTTAATTTAAAAAAATACCTTTTGATAAAAAAA-TTTAATTTTACCCTTATTACATAAACATAGATTATAAATCAATAATTTTAAGAAAAA-TTACAAGAAGATGCTTTTCTGAATTTTCAGACGGCTGAAATTGCTGCTGCACAAGAAAAGCAGATGGAAGTATGTGAAGTTTGTGGTGCTTTTCTCATTGTAGGTGATGCGCAGCAACGTGTAGATGACCATTTAATGGGGAAGCAACATGTTGGTTATGCGCGATTGAAAGAAGCTGTAGATGAAATTTTGGTTTGTATTAAAATTAGTTCTTCAACTTACTGTTTCTCTTTACCTCACACAGTTCGGTTTGTGCATAATTTAATATTAACAAAGTTTTCTTAAAATTTATTAATAATTTCATATCGGGGGTAGTCTTACTCAGAATTTTTTGAAATTTCAGAAAATTCAAGGGAATCAATTCAGAAAATGTGCTGCACAAAACTAGAAAGAAGAAAAAAAGACTATTTTTTTCATAAACTTACACATTTTTCAGAAGGAACTTACTTCTATTAACAATATTTACTTTGAATCATTTGAAACTTTTAATAACTATGATTATTTTGTGCTATAACATTAAGTTTTGCATATAGCATTAATTTTTAAATTGATCTTAATTTTAAATTTATTCCAGAAATGTTAACTATGTA
Nlowderi_upperFiresCreek_N820 ------------------------------------------------------------------------------------------------------------ATTCTGGCAAGGTATTCCAATTCAAATTAAACATTTAACAAATACAATATTAAAATTAGCCTGTGTGTATGATTTCAAATAAATCCAAGTGTTTATAGTAAATAATCACAAAATGCAGGTCTAGTAACATAAAATAATTGCATGCTGCGTAGTTTAAATGAATTTTAAATAATTCTCTAATATTTTTGTTTTTAATTTAAAAAAATACTTTTTGATAAAAAAAATTAAATTTTACCCTTATTACATAAACATAGATTATAAATAAATAATTTTAAGAAAAA-TTTCAAGAAGATGCCTTTCTAAATTTTCAGACGGCTGAAATTGCTGCTGCACAAGAAAAGCAGATGGAAGTATGTGAAGTTTGTGGTGCTTTTCTCATTGTAGGTGATGCGCAGCAACGTGTAGATGACCATTTAATGGGGAAGCAACATGTTGGTTATGCACGATTGAAAGAAGCTGTAGATGAAATTTTGGTTTGTATTAAAATTAGTTCTTCAACTTACTGTTTCTCTTTACCTCACACAGTTTGGTTTGTGCATAATTTAATATTAACAAAGTTTTCTTAAAATTTATTAATAATTTCATATCGGGGGTAGTCTTACTCAGAATTATTTGAAATTTCAGAAAATTCAAGGGAATCAATTCAGAAAATGTGCTGCACAAAACTAGAAAGAAGAAAAAAAGACTATTTTTTTCATAAACTTACACATTTTTCAGAAGGAACTTACTTCTATTAACAATATTTACTTTGAATCATTTGAAACTTTTAATAACTATGATTATTTTGTGCTATAATATTAAGTTTTGCATATAGCATTAATTTTTAAATTGATCTTAATTTTAAATTTATTCCAGAAATGTTAACTATGTA
Nlula_BeeRockCave_G2091 ------------------------------------------------------------TTTGAATTAAACAATGATATTTTATAGTTTATTTAAAAATTAAATTTGATTCTGGCAAGGTATTCCAATTCAAATTAAACATTTGACAAATACAATATTAAAATTAGCCTGTGTGTATGATTTCAAATAAATCCAAGTGTTTATAGTAAATAATCCCATAATGCATGTCTAGTGACATAAAATTATTGCATGCTGCATAGTTTAAATGAATTTTAAATAATTCTCTAATAT-TTTTTTTTAAATTTTACAAAATATTTTTTGATAAAAAAAATTAAATTTTACCCTTATTACATAAACATACATTATAAATATATAATTTTAAGAAAAA-TTACAAGAAGATGCCTTTCTAAATTTTCAGACGGCCGAAATTGCTGCTGCACAGGAAAAGCAGATGGAAGTATGTGAAGTTTGTGGTGCTTTTCTCATTGTAGGTGATGCGCAGCAACGTGTAGATGACCATTTAATGGGGAAGCAACATGTGGGTTATGCGCGATTGAAGGAAGCTGTAGATGAAATTTTGGTTTGTATTAAAATTATTTCTTCAACTTACTGCTTCTCTTTACCTCACACAGTTTGGTTTGTGCATAATTTAATATTAACAAAGTTTTCTTAAAATTTATTAATAATTTCACATCAGGAGTGGTCCTACTCAGAATTTTTGGAAATTTCAGAAAATTCAAGGGAATCA-----GAAAATGTGCGGCACAAAACTAGAAAGAAGAAAAAAAGACTATTTTTTTCATAAACTTACACA------------------------------------------------------------------------------------------------------------------------------------------------------------------
Nlula_LulaFallsCave_G2084 --------------------------------------------------------------------------------------GTTTATTTAAAAATTAAATTTGATTCTGGCAAGGTATTCCAATTCAAATTAAACATTTGACAAATACAATATTAAAATTAGCCTGTGTGTATGATTTCAAATAAATCCAAGTGTTTATAGTAAATAATCCCATAATGCATGTCTAGTGACATAAAATTATTGCATGCTGCATAGTTTAAATGAATTTTAAATAATTCTCTAATAT--TTTTTTTAAATTTTACAAAATATTTTTTGATAAAAAAATTTAAATTTTACCTTTATTACATAAACATACATTATAAATATATAATTTTGAGAAAAA-TTACAAGAAGATGCCTTTCTAAATTTTCAGACGGCCGAAATTGCTGCTGCACAGGAAAAGCAGATGGAAGTATGTGAAGTTTGTGGTGCTTTTCTCATTGTAGGTGATGCACAGCAACGTGTAGATGACCATTTAATGGGGAAGCAACATGTGGGTTATGCGCGATTGAAGGAAGCTGTAGATGAAATTTTGGTTTGTATTAAAATGATTTCTTCAACTTACTGCTTCTCTTTACCTCACACAGTTTGGTTTGTGCATAATTTAATATTAACAAAGTTTTCTTAGAATTTATTAATAATTTCACATCGGGGGTGGTCCTACTCAGAATTTTTGGAAATTTCAGAAAATTCAAGGGAATCA-----GAAAATGTGCGGCACAAAACTAGAAAGAAGAAAAAAAGACTATTTTTTTCATAAGCTTACACATTTTTCAGAAGGAACTTACTTCCATTAACAATATTTAC---------TTTGAATCATTTAATAACTATGATTATTTTGTGCTATGACATTAAGTTTTGCATATAGCATTAATTTTTAAATTGACCTTAATTTTAAATTTATTCCAGAAATGTTAACTATGTA
Nmimus_Straleys_N625 TTTGTTGTTGAAGGTATCAACTATAAAATAATAATTTAAACATCAGTTTATATGCTACAATTTGAATTAAACAATGATATTTTATAGTCTATCTAAAAATTAAATTCGATTCTGGTAAGGTATTCCAATTCAAATTAAACATTTGACAAATACAATATTAAAATTAGCCTGTGTGTGTGATTTCAAATAAATCCAAGTGTTTATAGTAAATAATCACAAAATGCATGCCTAGTCACATAAAATAATTGCATGCTGCATAGTTTAAATGAATTTTAAAAAATTCTCTAATATGTTTTTTTTAAATTTATAAAAATACTTTTCAAT-AAAAAAATTAAATTTTACTCTTATTACATAAATATACATTATAAATAAATAATTTT-AAAAAGATTTACAAGAAGATGCCTCTCTCAATTTCCAGACGGCTGAAATTGCTGCTGCACAGGAAAAGCAGATGGAAGTATGTGAAGTTTGTGGTGCTTTTCTTATTGTTGGTGATGCACAGCAACGTGTAGATGACCATTTGATGGGGAAGCAACATGTTGGCTATGCACGGTTGAAAGAAGCTGTAGATGAAATTTTGGTTTGTATTAAAATGATTTTTTCTACTTACTGTTTCTCTTTACCTCACACAGTTTGGTTTGTGCATAATTTAATATTAACAAAGTTTTCTTAAAATTTATTAATAATTTCATATCGGGGGTGGTCCTGCTCAAATTTTTTTGAAATTTCAGAAAATTCAATGGAATCAATTTGGAAAATGTGCTGCCCAAAACTAGAA---------AAAGACTATTTTTTTCGTAAACTTATGCATTTTTCTGAAGGAACTTATTTCTAGTAACAATATTTACTTTTAATCATTTGAAACTTTTAATAACTTTGATTATTTTGTGCTGTAACATTAAGTTTTGCGTGTAGCATTAATTTTTAAATTGGTCTTAATTTTACATTTATTCCAGAAATGTTAACTATGCA
Nnasicus_ConnosteeFalls_N696 TTTTTTGTTGAAGG-ATCAACTATAAATTAATAATTTAAACATGAGTTTATATGCTAAAATTTGAATTAAACAACGATATTTTATAGTCTATCTAAAAATTAAATTAGATTCTGGCAAGGTGTTCCAATTCAAATTAAACATTTGACAAATACAATATTAAAATTATCT--TGTGTGTGATTTCAAATAAATCCAAGTGTTTATAGTAAATAAT------ATGCATGTCTAGTCACATAAAATAATTGCATGCATCATAATTTAAATGAATTTTAAATAATTCTCTAATATTATGATTTTAAAAATTTAAAAATACTTTTCGAT-AAAAAAATTAAATTTCACTCTTATTACATAAATATACATTATAAATAAATAATTTT-GAAAAGATTTACAAGAAGATGCCTTTCTAAATTTTCAGACGGCTGAAATTGCTGCTGCACAGGAAAAGCAGATGGAAGTATGTGAAGTTTGTGGTGCTTTTCTCATTGTTGGTGATGCACAGCAACGTGTGGATGACCATTTAATGGGGAAGCAACATGTTGGTTATGCGCGGTTGAAAGAAGCTGTAGATGAAATTTTGGTTTGTATTAAAATGGTTTCTTCAACTTACTGTTTCCCTTTACCTCACACAGTTTGTTTTGAGCATAATTTAATATTAACAAAGTTTACTTAAAATTTATTAATAATTTCATATCGGGGGTGGTCCTGCTCAGAATTTTTTGAAATTTCAAAAAATTCAATGGAATCAATTCAGAAAATGTGCTGCCCAAAACTAGAAGGAAGAA-------------------------------------------------------------------------------------------------------------------------------------------------------------------------------------------------
Nnasicus_CoweeTrain_N189 ---------GAAGGCATTAACTATAAATTAATAATTTAAACATAAGTTTATATGCTAAAATTTGAATTAAACAATGATAT---------TATCTAAAAATTAAATTAGATTCTGGCAAGGTGTTCCAATTCAAATTAAACATTTGACAAATACAATATTGAAATTACCCTGTGTGTGTGATTTCAAATAAATCCAAGTGTTTATAGTAAATAATCACAAAATGCATGTCTAGTCACATAAAATAATTGCATGCTTCATAGTTTAAATGAATTTTAAATAATTCTCTAATATTATGTTTTTTTATTTTTAAAAATACTTTTCGATAAGAAAAATTAAATTTTACTCTTATTACATAAATATACATTATAAATAAATAATTTT-AAAAAGATCTCCAAGAAGATGCCTTTCTAAATTTTCAGACGGCTGAAATTGCTGCTGCACAGGAAAAGCAGATGGAAGTATGTGAAGTTTGTGGTGCTTTTCTCATTGTTGGTGATGCACAGCAACGTGTGGATGACCATTTAATGGGGAAGCAACATGTTGGTTATGCACGATTGAAGGAAGCTGTAGATGAAATTTTGGTTTGTATTAAAATGGTTTCTTCAACTTGCTGTTTCTCTTTACCTCACACAGTTTGTTTTGTGCATAATTTAATATCAACAAAGTTTTCTTAAAATTTATTAATAATTTCATATCGGGGGAGATCCTGCTCAGAATTTTTTGAAATTTCAAAAAATTCAATGGAATCAATTCAGAAAATGTGCTGCCCAAAACTAGAAAGAAGAAAGAAAGACTATTTTTTTCGTAAACTTATGCATTTTTCTAAAGGAACTTATTTCTAGTAACAATATTTACTTTTAATCATTTGAAACTTTTAATAACTTTGATTATTTTGTGCTATAGCGTTAAGTTTTGCATGTAGCATTAATTTTTAAATTGGTCTTAATTTTACATTTATTCCAGAAATGTTAACTATACA
Npaynei_Grindstaff_N646 TTTGTTGTTGAAGGTATCAACTATAAATTAATAATTTAAACATCAGTTTATATGCTACAATTTGAATTAAACAATGATATTTTATAGTCTATCTAAAAATTAAATTCGATTCTGGTAAGGTATTCCAATTCAAATTAAACATTTGACAAATACAATATTAAAATTAGCCTGTGTGTGTGATTTCAAATAAATCCAAGTGTTTATAGTAAATAATCACAAAATGTATGCCCAGTCACATAAAATAATTGCATGCTGCATGGTTCAAATGAATTTTAAATAATTCTCTAATATTTTTTTTTTAAATTTTTAAAAATACTCCTCAATAA--------------------------------------------------------AAAAAGATTTATAAGAAGATGCCTTTCTCAATTTTCAGACGGCTGAAATTGCTGCTGCACAGGAAAAGCAGATGGAAGTATGTGAAGTTTGTGGTGCTTTTCTTATTGTTGGTGACGCACAGCAACGTGTAGATGACCATTTAATGGGGAAACAACATGTTGGTTATGCACGGTTGAAAGAAGCTGTAGATGAAATTTTGGTTTGTATTAAAATGATTTCTTCTACTCACTGTTTCCCTTTATCTCACACAGTTTGGTTTGTGCATAATTTAATATTAACAAAGTTTTCTTAAAATTTATTAATAATTTCATATCGGAGG------TGCTCAGAATTTTTTGAAATTTCAGAAAATTCAATGGAATCAATTCGGAAAATGTGCTGCCCAAAACTAGAAAGAAGAAAGAAAGACTATTTTTTTCGTAAACTTATGCATTTTTCTGCAGGAACTTATTTCTAGTAACAATATTTACTTTTAATCATTTGAAACTTTTAATAACTTTGATTATTTTGTGCTATGACATTAAGTTTTGCGTGTAGCATTGATTTTTAAATTGGTCTTAATTTTACATTTATTCCAGAAATGTTAACTATGCA
Npaynei_NorrisDamCave_N348 TTTGTTGTTGACTGTATCAACTATAAATTAATAATTTAAACATCAGTTTATACACTACAATTTGAATTAAACAATGATATTTCATAGTCTCTCTAAAAATTAAATTCGATTCTGGTAAGGTATTCCAATTCAAATTAAACATTTGACAGATTTAATATTAAAATTAGCCTGTGTGTGTGATTTCAAATAAATCCAAGTGTTTATAGTAAATAATCACAAAATGTATGCCCGGTCACATAAAATAATTGCATG-------GTTTAAATGAATTTTAAATAATTCTCTAATATTTTTTTTTTAAATTTTTAAAAATACTCCTCAATAAAAAAAATTTAATTTTACTCTTATTAC-------------ATAAATAAATAATTTT-AAAAAGATTTACAAGAAGATGCCTTTCTCAATTTTCAGACGGCTGAAATTGCTGCTGCACAGGAAAAGCAGATGGAAGTATGCGAAGTTTGTGGCGCTTTTCTTATTGTTGGTGATGCACAGCAACGTGTAGATGACCATTTAATGGGGAAGCAACATGTTGGTTATGCACGGTTGAAAGAAGCTGTAGATGAAATTTTGGTTTGTATTAAAATGATTTCT---------TGTTTCCCTATACCTCACACGGTTTGGTTTGTGCATAATTTAATATTAGCAAAGTTTTCTTAAAATTTATTAATAATTTCATATCTGGGGTGGTCCTGCTCTGAATTTTTTGGAATTTCAGAAAATTCAATGGAATCAATTCGGAAAATGTGCTGCCCAAAACTAGAAAGAAGAAAGAAAGACTATTTTTTTCGTAAACTTATGCATTTTTCTGAAGGAACTTATTTCTAGTAACAATATTTACTTTTAATCATTTGAAACTTTTAATAAGTTTGATTATTTTGTGCTATGACATTAAGTTTTGCGTGTAGCATTGATTTTTAAATTGGTCTTAATTTTACATTTATTCCAGAAATGTTAGCTATGCA
Npaynei_UnakaMtns_N943 TTTGTTGTTGAAGGTATCAACTATAAATTAATAATTTAAACATCAGTTTATATGCTACAATTTGAATTAAACAATGATATTTTATAGTCTATC-AAAAATTAAATTCGATTCTGGTAAGGTATTCCAATTCAAATTAAACATTTGACAAATACAATATTAAAATTAGCCTGTGTGTGTGATTTCAAATAAATCCAAGTGTTTATAGTAAATAATCACGAAATGCATGCCTAGTCACATAAAATAATTGCATGCTGCATAGTTTAAATGAATTTTAAATGTTTTTTTAATATTTTTTTTTTAAAATTTTAAAAATACTTTTCAATAAAAAAAATTAAATTTTACTCTTATTACATAAATATACATTATAAATAAATAATTTT-AAAAAGATTTACAAGAAGATGCCTTTCTCAATTTTCAGACGGCTGAAATTGCTGCTGCACAGGAAAAGCAGATGGAAGTATGTGAAGTTTGTGGTGCTTTTCTTATTGTTGGTGATGCACAGCAACGTGTAGATGACCATTTAATGGGAAAGCAACATGTTGGTTATGCACGGTTGAAAGAAGCTGTAGATGAAATTTTGGTTTGTATTAAAATGATTT-TTCTACTCACTGTTTCCCTTTATCTCACACAGTTTGGTTTGTGCATAATTTAATATTAACAAAGTTTTCTTAAAATTTATTAATAATTTCATATCGGGGGTGGTCCTGCTCAGAATTTTTTGAAATTTCAGAAAATTCAATGGAATCACTTCGGAAAATATGCTGCCCAAAATTAGAAAGAAGAAAGAAAGACTATTTTTTTCGTAAACTTATGCATTTTTCTGAAGGAACTTATTTCTAGTAACAATATTTACTTTTAATCATTTGAAACTTTTAATAACTTTGATTATTTTGTGCTATAACATT------------------------------------------------------------------------
Npecki_HaskellSims_G3697 TTTGTTGTTGAAAGCATCAACTATAAATTAATAATTTAAATATAAGTTTATATACTAAAATTGGAATTAAACCATGATATTTTATAGTTTATCTAAAAATTAAATTCAATTCTGGCAAGATATTCCAATTGAAATTAAACATTTGACAAATACAATATTAGAATTAGCCTGTGTGTATGATTTAAAATAAATCCAAGAGCTTATAGTAAATAATCACCAACTGCTTGTCTAGTAACATAAAATAATTGCATGCTGCATAGTTTAAATGAGTTTTGAATAATTATCTAATATTATTTCTTTAATTTTT-AAAAATACTTTTTAATAAAAAAA--TTTTTTTAACCCTTATTACATAAACATACATTATAAATAAATAA-TTCTAAAAATATTTATAAGGAGATGCCTTTCTAAATTTTCAGACGGCTGAAATTGCTGCTGCACAGGAAAAGCAGATGGAAGTATGTGAAGTTTGTGGTGCTTTTCTGATAGTTGGTGATGCACAGCAACGTGTAGATGACCATTTAATGGGGAAGCAACATGTTGGTTATGCACGATTGAAAGAAGCAGTAGATGAAATTTTGGTTTGTATAAAAATGATTTCCTCAACTTACTGTTTCCCTTTACCTTACATTGTTGGGTTTGTGCATAATTTAATATTAACAAAGTTTTATTAAAATTTATTAATAGTTTCATATCAGGGGTGGTCCTGCTCAGAATTTTTTGAAATTTCAGAAAATTCAATGGAATCAATTCAGAATGTGTGCTGCACAAAACTAGAAAG-----------ACTATTTTTTTTGTACACTTATGCATTTTCCTGAAGGAA----------------------------------------------------------------------------------------------------------------------------------------------------
Npecki_HurricaneMazeCave_G2100 ---------------------------------------------------------------------------GATATTTTATAGTTTATCTAAAAATTAAATTCAATTCTGGC-AGATATTCCAATTGAAATTAAACATTTGACAAATACAATATTAGAATTAACCTGTGTGTATGATTTAAAATAAATCCAAGAGCTTATAGTAAATAATCACTAACTGCATGTCTAGTAACATAAAATAATTGCATGCTGCATAGTTTAAATGAGTTTTGAATAATTATCTAATATTATTTTTTTAAATTTT-AAAAATACTTTTTGATAAAACAA-TTTTTTTTAACCCTTATTACATAAGCATACATTATAAATAAATAA-TTTAAAAAAAATTTATAAGAAAATGCCTTTCTGAATTTTCAGACGGCTGAAATTGCTGCTGCACAGGAAAAGCAGATGGAAGTATGTGAAGTTTGTGGTGCTTTTCTGATAGTTGGTGATGCACAGCAACGTGTAGATGACCATTTAATGGGGAAGCAACATGTTGGTTATGCACGATTGAAAGAAGCTGTAGATGAAATTTTGGTTTGTATAAAAATGATTTCCTCAACTTACTGTTTCCCTTTACCTTACATTGTTGGGTTTGTGCATAATTTAATATTAACAAAGTTTTATTAAAATTTATAAATAGTTTCTTATCAAGGGTGGTCCTGCTCAGAATTTTTTGAAATTCCAGAAAATTCAATGGAATCAATTTAGAAAATGTGCTGCACAAAACTAGAAAGACGAAAGAAAGACTATTTTTTTTGTACACTTATGCATTTTCTTGAAGGAATTTATTTCTAGTAACAA----TATTTTTAATCATTTGAAACTTTTAATACC--TGATTGTTTTTTGCTGTAACTTTAAGTTTTGCATGTAGCATTAATTTTAAAATTGTTCTTAATTTAACATTTTCTCTATAAAGGTTAACTATGCA
Npecki_Monteagle_N062 -------------------------------------------------------------------------------------------------------------------------------------------------------------------------------------------------------------GTAAATAATCACCAACTGCATGTCTAATAACATAAAATAATTGCATGCTGCATAGTTTAAATGAGTTTTGAATAATTATCTAATATTATTTTTTTAATTTTT-AAAAATACTTTTTGATAAAAAAA--TTTTTTTAACCCTTATTACATAAACATACATTATAAATAAATAA-TTTTAAAAATATTTATAAGAAGATGCCTTTCTAAATTTTCAGACGGCTGAAATTGCTGCTGCGCAGGAAAAGCAGATGGAAGTATGTGAAGTTTGTGGTGCTTTTCTGATAGTTGGTGATGCACAGCAACGTGTAGATGACCATTTAATGGGGAAGCAACATGTTGGTTATGCACGATTGAAAGAAGCTGTAGATGAAATTTTGGTTTGTATAAAAATGGTTTCCTCAACTTACTGTTTCCCTTTACCTTACATTGTTGGGTTTGTGCATAATTTAATATTAACAAAGTTTTATTAAAATTTATTAATAGTTTCATATCAGGGGTGGTCCTGCTCAGAATTTTTTGAAATTCCAGAAAATTCAATGGAATCAATTCAGAAAGTGTGCTGCACAAAACTAGAAAGACGAAAGAAAGACTATTTTTTTTGT-----------------------------------------------------------------------------------------------------------------------------------------------------------------------------
Nperlakyi_SChimneys_N1079 ------------------------------------------------------------------------------------------------------------------------------------------------------------------------------------------------------------------------------------------------------------------------------------------------------------------------------------------------------------------------------------------------------------GAAGATGCCTTTCTAAATTTTCAGACGGCTGAAATTGCTGCTGCACAGGAAAAGCAGATGGAAGTATGTGAAGTTTGTGGTGCTTTTCTCATTGTTGGTGATGCGCAGCAACGTGTAGATGACCATTTAATGGGGAAGCAACATGTTGGTTATGCGCGATTGAAAGAAGCTGTAGATGAAATTTTGGTTTGTATTAAAATAATTTCTTCAACTTACTGTTTCTCTTTACCTCACACAGTTTGGTTTGTGCATAATTTAATATTAACAAAGTTTTCTTAAAATTTATTAATAATTTCATATCGAGGGTGGTCCTACTCAGAATTTTTTGAAATTTCAGAAAATTCAAGGGAATCAATTCAGAAAATGTGCTGCACAAAACTAGAAAGAAGAAAAAAAGACTATTTTTTTCATAAA--------------------------------------------------------------------------------------------------------------------------------------------------------------------------
Nperlakyi_SChimneys_N1080 --------------------------------------------------------------------------------------------------------------------------------------------------------------------------------------------------------------------------------------------------------------------------------------------------------------------------------------------------------------------------------------------TAAGAAAAA-TTACAAGAAGATGCCTTTCTAAATTTTCAGACGGCTGAAATTGCTGCTGCACAGGAAAAGCAGATGGAAGTATGTGAAGTTTGTGGTGCTTTTCTCATTGTTGGTGATGCGCAGCAACGTGTAGATGACCATTTAATGGGGAAGCAACATGTTGGTTATGCGCGATTGAAAGAAGCTGTAGATGAAATTTTGGTTTGTATTAAAATAATTTCTTCAACTTACTGTTTCTCTTTACCTCACACAGTTTGGTTTGTGCATAATTTAATATTAACAAAGTTTTCTTAAAATTTATTAATAATTTCATATCGAGGGTGGTCCTACTCAGAATTTT-------------------------------------------------------------------------------------------------------------------------------------------------------------------------------------------------------------------------------------------------------------------
Nreclusus_Clingmans_N252 -------------------------------------------------CTATGCTAAAATTTGAATTAAACAATGATATTTTATAGTCTATCTAATAATTAAATTCGATTCTGGTAAGGTATTCCAATTCAAATTAAACATTTGACAAATACAATATTAAAATTAGCCTGTGTGTATGATTTCAAATAAATCCAAGTGTTTATAGTAAATAATCCCATAATGCATGTCTAGCAACATAAAATAATTGCATGCTGCATAGTTTAAATGAATTTTAAATAATTCTCTAAAATCATTTTTTTTAATTTAAAAAAATACTTTTTGATAAAAGAA-------------------ATATTTATATATATATTATATATATAATTTTAAGAAAAA-TTACAAGAAGATGCCTTTCTACATTTTCAGACGGCTGAAATTGCTGCTGCACAGGAAAAGCAGATGGAAGTATGTGAAGTTTGTGGTGCTTTTCTCATTGTTGGTGATGCACAGCAACGTGTAGATGACCATTTAATGGGGAAGCAACATGTTGGTTATGCACGATTGAAAGAAGCTGTAGATGAAATTTTGGTTTGTATTAAAATGATTTCTTCAACTTACTGTTTCTCTTTACCTCACACAGTTTGGTTTGTGCATAATTTAATATTAACAAAGTTTTCTTAAAATTTATTAATAATTTCATATCGGGGGTGGTCCTACTCAGAATTTTTTGAAATTTCAGAAAATTCAAGGGAATCAATTCAGAAAATGTGCTGCACAAAACTAGAAAGAAG--AAAAAGACTTTTTTTTTCATAAACTTGCACATTTTTCAGAAGGAACTTACTTCTATTAACAATATTTAC---------TTTGAAACTTTTAATAACTATGATTATTTTGTGCTATAACATTAAGTTTTGCATATAGCATTAATTTTTAAATTGATCTTAATTTTAAATTTATTCCAGAAATGTT---------
Nreclusus_Newfound_N259 -----------------------------------------------------------------------------------------------------------------------------------------------------------------------------------------------------------------------------------------------------------------------------------------------------------------------CATACATTTATAT-------------------------TATATATATATATATAATATATATATAATTTTAAGAAAAA-TTACAAGAAGATGCCTTTCTAAATTTTCAGACGGCTGAAATTGCTGCTGCACAAGAAAAGCAGATGGAAGTATGTGAAGTTTGTGGTGCTTTTCTCATTGTTGGTGATGCGCAGCAACGTGTAGATGACCATTTAATGGGGAAGCAACATGTTGGTTATGCACGATTGAAAGAAGCTGTAGATGAAATTTTGGTTTGTATTAAAATGATTTCTTCAACTTTCTGTTTCTCTTTACCTCACACAGTTTGGTTTGTGCATAATTTAATATTAACAAAGTTTTCTTAAAATTTATTAATAATTTCATATTGGGAGTGGTCCTCCTCAGAATTTTTTGAAATTTCAGAAAATTCAAGGGAATCAATTCAGAAAATGTGCTGCACAAAACTAGAAAGAAGAAAAAAAG-------------------------------------------------------------------------------------------------------------------------------------------------------------------------------------------
Nreclusus_Noland_N1051 ---------------------------------------------------------------------------------------------------------------------------------------------------------------------------------------------------------------------------------------------------------ATGCTGCATAGTTTAAATGAATTTTAAATAATTCTCTAAAATCATTTTTTTTAATTTAAAAAAATACTTTTTGATAAAAGAA-------------------ATATTTATATATATATTATATATATAATTTTAAGAAAAA-TTACAAGAAGATGCCTTTCTAAATTTTCAGACGGCTGAAATTGCTGCTGCGCAGGAAAAGCAGATGGAAGTATGTGAAGTTTGTGGTGCTTTTCTCATTGTTGGTGATGCGCAGCAACGTGTAGATGACCATTTAATGGGGAAGCAACATGTCGGTTATGCGCGATTGAAAGAAGCTGTAGATGAAATTTTGGTTTGTATTAAAATGATTTCTTCAACTTATTGTTTCTCTTTACCTCACACAGTTTGGTTTGTGCATAATTTAATATTAACAAAGTTTTCTTAAAATTTATTAATAATTTCATATCGGGGGTGGTCCTACTCAGAATTTTTTGAAATTTCAGAAAATT-------------------------------------------------------------------------------------------------------------------------------------------------------------------------------------------------------------------------------------------------
Nreclusus_Smokemont_N1020 ------------------------------ATAATTAAAGCATAAGTTTCTATGCTAAAATTTGAATTAAACAATGATATTTTAAGGTCTATCTAAAAATTAAATTCGATTCTGGTAAGATATTCCAATTCAAATTAAACATTTGACAAATACAATATTAAAATTAGCCTGTGTGTATGATTTCAAATAAATCCAAGTGTTTATAGTAAATAATCCCGTAATGCATGTCTAGCAACATAAAATAA---------------------------------GATTTTT------ATTTTTTTTTTATTTAAAAAAATACTTTTTGATAAAAAAA-----AATTTACCCTTATTACATAAACATACATTATATATATATAAATTTAAGAAAAA-TTACAAGAAGATGCCTTTCTAAATTTTCAGACGGCTGAAATTGCTGCTGCGCAGGAAAAGCAGATGGAAGTATGTGAAGTTTGTGGTGCTTTTCTCATTGTTGGTGATGCGCAGCAACGTGTAGATGACCATTTAATGGGGAAGCAACATGTTGGTTATGCACGATTGAAAGAAGCTGTAGATGAAATTTTGGTTTGTATTAAAATGATTTCTTCAACTTTCTGTTTCTCTTTACCTCACACAGTTTGGTTTGTGCATAATTTAATATTAACAAAGTTTTCTTAAAATTTATTAATAATTTCATATCGGTGGTGGTCCTACTCAGAATTTTTTGAAATTTCAGAAAATTCAAGGGAATCAATTCAGAAAATGTACTGCACAAAACTAGAAAGAAGAAAAAAAGACTATTTTTTTCATAAACTTACACATTTTTCAGAAGGAACTTACTTCTATTAACAATATTTACTTTGAATCATTTAAAACTTTTAATAACTATGATTATTTTGTGCTATAACATTAAGTTTTGCATATAGCATTAATTTTTAAATTGATCTTA----------------------------------
Nroanensis_IngramBranch_N926 TTTGTTGTTGACTGTATCAACTATAAATTAATAATTTAAACATCAGTTTATACACTACAATTTGAATTAAACAATGATATTTCATAGTCTCTCTAAAAATTAAATTCGATTCTGGTAAGGTATTCCAATTCAAATTAAACATTTGACAGATTTAATATTAAAATTAGCCTGTGTGTGTGATTTCAAATAAATCCAAGTGTTTATAGTAAATAATCACAAAATGTATGCCCGGTCACATAAAATAATTGCATG-------GTTTAAATGAATTTTAAATTATTCTCTAATATTTTTTTTTTAAATTTTTAAAAATACTCCTCAATAAAAAAAATTTAATTTTACTCTTATTAC-------------ATAAATAAATAATTTT-AAAAAGATTTACAAGAAGATGCCTTTCTCAATTTTCAGACGGCTGAAATTGCTGCTGCACAGGAAAAGCAGATGGAAGTATGTGAAGTTTGTGGCGCTTTTCTTATTGTTGGTGATGCACAGCAACGTGTAGATGACCATTTAATGGGGAAGCAACATGTTGGTTATGCACGGTTGAAAGAAGCTGTAGATGAAATTTTGGTTTGTATTAAAATGATTTCT---------TGTTTCCCTATACCTCACACGGTTTGGTTTGTGCATAATTTAATATTAGCAAAGTTTTCTTAAAATTTATTAATAATTTCATATCTGGGGTGGTCCTGCTCTGAATTTTTTGGAATTTCAGAAAATTCAATGGAATCAATTCGGAAAATGTGCTGCCCAAAACTAGAAAGAAGAAAGAAAGACTATTTTTTTTGTAAACTTATGCATTTTTCTGAAGGAACTTATTTCTAGTAACAATATTTACTTTTAATCATTTGAAACTTTTAATAAGTTTGATTATTTTGTGCTATGACATTAAGTTTTGCGTGTAGCATTGATTTTTAAATTGGTCTTAATTTTACATTTATTCCAGAAATGTTAGCTATGCA
Nroanensis_N_CarversGap_N928 TTTGTTGTTGAAGGTATCAACTATAAATTAATAATTTAAACATCAGTTTATATGCTACAATTTGAATTAAACAATGATATTTTATAGTCTATCTAAAAATTAAATTCGATTCTGGTAAGGTATTCCAATTCAAATTAAACATTTGACAGATTTAATATTAAAATTAGCCTGTGTGTGTGATTTCAAATAAATCCAAGTGTTTATAGTAAATAATCACAAAATGTATGCCCGGTCACATAAAATAATTGCATGCTGCATGGTTTAAATGAATTTTAAATAATTCTCTAATATTTTTTTTTTAAATTTTTAAAAATACTCCTCAATAAAAAAAATTTAATTTTACTCTTATTAC-------------ATAAATAAATAATTTT-AAAAAGATTTACAAGAAGATGCCTTTCTCAATTTTCAGACGGCTGAAATTGCTGCTGCACAGGAAAAGCAGATGGAAGTATGTGAAGTTTGTGGCGCTTTTCTTATTGTTGGGGATGCACAGCAACGTGTAGATGACCATTTAATGGGGAAGCAACATGTTGGTTATGCACGGTTGAAAGAAGCTGTAGATGAAATTTTGGTTTGTATTAAAATGATTTCT---------TGTTTCCCTATACCTCACACGGTTTGGTTTGTGCATAATTTAATATTAGCAAAGTTTTCTTAAAATTTATTAATAATTTCATATCGGGGGTGGTCCTGCTCAGAAGTTTTTGAAATTTCAGAA-----------------------------------------------------------------------------------------------------------------------------------------------------------------------------------------------------------------------------------------------------
Nroanensis_RoanHighBluff_N762 -----------------------------------------------------------------ATTAAACAATGATATTTCATAGTCTATCTAAAAATTAAATTCGATTCTGGTAAGGTATTCCAATTCAAATTAAACATTTGACAGATACAATATTAAAATTAGCCTGTGTGTGTGATTTCAAATAAATCCAAGTGTTTATAGTAAATAATCACAAAATGTATGCCCGGTCACATAAAATAATTGCATGCTGCATGGTTTAAATGAATTTTAAATAATTCTCTAATATTTTTTTTTTAAATTTTTAAAAATACTCCTCAATAAAAAAAATTTAATTTTACTCTTATTAC-------------ATAAATAAATAATTTT-AAAAAGATTTACAAGAAGATGCCTTTCTCAATTTTCAGACGGCTGAAATTGCTGCTGCACAGGAAAAGCAGATGGAAGTATGTGAAGTTTGTGGCGCTTTTCTTATTGTTGGTGATGCACAGCAACGTGTAGATGACCATTTAATGGGGAAGCAACATGTTGGTTATGCACGGTTGAAAGAAGCTGTAGATGAAATTTTGGTTTGTATTAAAATGATTTCTTCTACTCACTGTTTCCCTTTACCTCACACAGTTTGGTTTGTGCATAATTTAATATTAACAAAGTTTTCTTAAAATTTATTAATAATTTCATATCGGGGG------TGCTCAGAATTTTTTGAAATTTCAGAAAATTCAATGGAATCAATTCGGAAAATGTGCTGCCCAAAACTAGAAAGAAGAAAGAAAGACTATTTTTTTCGTAAACTTATGCATTTTTCTGAAGGAACTTATTTCTAGTAACAATATTTACTTTT------------------------------------------------------------------------------------------------------------------------
Nsheari_BaldRiver_N1168 TTTTTTGTTGAAGGTATCAACTATAAATTAATAATTAAAGCATAAGTTTCTATTCTAAAATTTGAATTAAACAATGATATCTTATAGTCTATCTAAAAATTAAATTCGATTCTGGTAAGGTATTCCAATTCAAATTAAACATTTGACAAATACAATATTAAAATTAGCCTGTGTGTATGATTTCAAATAAATCCAAGTGTTTATAGTAAATAATTCCACAATGCATGTCTAGTGACATAAAATAATTGCATGCTGCATAGTTTAAATGAATTTTAAATAATTCTCTAATAT------TTTTAATTTAAAAAAATACTTTTTGATAAAAAAAATTAAATTTTACCCTTATTACATAAACATACATTATAAATATGTAATTTTAAGAAAAA-TTACAAGAAGATGCCTTTCTAAATTTTCAGACGGCTGAAATTGCTGCTGCACAGGAAAAGCAGATGGAAGTATGTGAAGTTTGTGGTGCTTTTCTCATTGTTGGTGATGCACAGCAACGTGTAGATGACCATTTAATGGGGAAGCAACATGTTGGTTATGCGCGATTGAAAGAAGCTGTAGATGAAATTTTGGTTTGTATTAAAATGATTTCTTCAACTTACTGTTTCTCTTTACCTCACACAGTTTGGTTTGTGCATAATTTAATATTAACAAAGTTTTCTTAAATTTTTTTAATAATTTCATATCAGGGGTGGTCCTACTCAGAATTTTTTGAAATTTCAGAAAATTCCAGGGAATCATTTCAGAAAATGTGCTGCACAAAACTAGAAAGAAGAAAAAAAGA-------------------ACACATTTTTCAGAAGGAACTTACTTCTATTAACAATATTTAC---------TTTGAAACTTTTAATAACTATGATTATTTTGTGCTATAACATTAAGTTTTGCATATAGCATTAATTTTTAAATTGATCTTAATTTTAAATTTATTCCAGAAATGTTAACTATGTA
Nsheari_Cohutta_N826 ---------------------------------------------------------------GAATTAAACAATGATATTTTATAGTCTATCTAAAAATTAAATTCGATTCTGGTAAGGTATTCCAATTCAAATTAAACATTTGACAAATACAATATTAAAATTAGGCTGTGTGTATGATTTCAAATAAATCCAAGTGTTTATAGTAAATAATCCCACAATGCATGTCTAGTGACATAAAATAATTGCATGCTGCATAGTTTAAATGAATTTTAAATAATTCTCTAATAT------TTTTAATTTAAAAAAATACTTTTTGATAAAAAAAATTAAATTTTACCCTTATTACATAAACATACATTATAAATATATAATTTTAAGAAAAA-TTACAAGAAGATGCCTTTCTAAATTTTCAGACGGCTGAAATTGCTGCTGCACAGGAAAAGCAGATGGAAGTATGTGAAGTTTGTGGTGCTTTTCTCATTGTTGGTGATGCGCAGCAACGTGTAGATGACCATTTAATGGGGAAGCAACATGTTGGTTATGCGCGATTGAAAGAAGCTGTAGATGAAATTTTGGTTTGTATTAAAATGATTACTTCAACTTACTGTTTCTCTTTACCTCACACAGTTTGGTTTGTGCATAATTTAATATTAACAAAGTTTTCTTAAATTTTTTTAATAATTTCATATCGGGGGTGGTCCTACTCAGAATTTTTTGAAATTTCAGAAAATTCCAGGGAATCAATTCAGAAAATGTGCTGCACAAAACTAGAAAGAAGAAAAAAAGA-------------------ACACATTTTTCAGAAGGAACTTACTTCTATTAACAATATTTACTTTTAC---TTACAAACTTTTAATAACTATGATTATTTTGTGCTATAACATTAAGTTTTGCATATAGCATTAATTTTTAAATTGATCTTAATTTTAAATTTATTCCAGAAATGTTAACTATGTA
Nsheari_JoyceKilmer_N092 -----------------------------------------------------------------------------------------------------------------------------------------------------------------------------------------------------------------------------------------------------------------------------------------------------------------------------------------------------------------------------------AAAAATTTTAAGAAAAAA-TTACAAGAAGATGCCTTTCTAAATTTTCAGACGGCTGAAATTGCTGCTGCACAGGAAAAGCAGATGGAAGTATGTGAAGTTTGTGGTGCTTTTCTCATTGTTGGTGATGCGCAGCAACGTGTAGATGACCATTTAATGGGGAAGCAACATGTTGGTTATGCACGATTGAAAGAAGCTGTAGATGAAATTTTGGTTTGTATTAAAATGATTTCTTCAAC-TACTGTTTCTCTTTACCTCACTCAGTTTGGTTTGTGCATAATTTAATATTAACAAAGTTTTCTTAAAATGTATTACTAATTTCATATCGGAGGTGGTCCTACTCAGAATTTTTTGAAATTTCAGAAAATTCCAGGGAATCAATTGAGAAAATGTGCTGCACAAAACTAGAAAGAAGAAAAAAAGACTATTTTTTTCATAAACCTGCACATTTTTCAGAAGGAACTTGCTTCTATTAACAATATTTACTTTGAATCATTTGAAACTTTT-------------------------------------------------------------------------------------------------------
Nsilvanus_Elijay_N395 TTTGTTGTTGAAGGTATCAACTATAAATTAATAATTTAAACGTCAGTTTATATGCTAAAATTTGAATTAAACAATGATATTTTATAGTCTATCTAAAAAT--AATTTGATTCTGGCAAGATATTCCAATTCAAATTAAACATTTGACAAATACAATATTAAAATTAGCATGTGTGTGTGATTTCAAATAAATCCATGTGTTTATAGTAAATAATCACAAAATGCATGTCTAGTCACATAAAATAATTGCATGCTGCATAGTTTAAATGAATTTTAAATAATTCTCTAATATTACATTTTTAAATATTTAAAAATACTTTTTGAT-AGAAAAATTAAATTTTACCCTTATTGCATT-ACATACATTATAAATAAATAATTAAAAAAAAGATTTACAAAAAGATGCCTTTCTAAATTTTCAGACGGCTGAAATTGCTGCTGCACAGGAAAAGCAGATGGAAGTGTGCGAAGTTTGTGGCGCTTTTCTCATTGTTGGTGATGCCCAGCAACGTGTGGATGACCATTTAATGGGGAAGCAACATGTTGGTTATGCACGGTTGAAAGAAGCTGTAGATGAAATTTTGGTTTGTATTAAAATGATTTCTTCAACTTACCGGTTCCCTTTACCTCACACAGTTTGGTTTGTGCATAATTTAATATTAACAAAGTTTTCTTAAAATTTATTAATAATTTTATATCGGGGGTAGTCCTGCTCAGAATTTTTTGAAATTTCAGAAAAATCAATGGAATCAATTCGGAGAATGTGCTGCACAAAACTAG-------AAAGAAAGACTATTTTTTTCGTAAACTTATGCATTTTTCTGAAGGAACTTATTTCTAGTAACAATATTTACTTTTAATCATTTGAAACTTTTAATAACTTTGATTATTTTGTGCTATAACATTAAGTTTTGCGTGTGGCATTAATTTTTAAATTGGTCTTAATTTTACATTTATTCCAGAAATGTTAACTATGCA
Nsilvanus_HeboMtn_N1029 T---TTGTTGACGGTATCAACTATAAATTAATAATTTAAACATCACTTTATATGCTAAAATTTGAATTAAACAATGATATTTTA----------AAAAAT--AATTTGATTCTGGCAAACTATTCCAATTCAAATTAAACATTTGACAAATACAATACTAAAATTAGCATGTGTGTGTGAATTCAAATAAATCCATGTGTTTATAGTAAATAATCACAAAATGCATGTTTAGTCACATAAAATAATTGCATGCTGCATAGTTTAAATGAATTTTAAATAATTCTCTAATATTACATTTTTTAATATTTAAAAATACTTTTTGCT-AGAAAAATTAAATTTTACCCTTATTGCATTAACATACATTATAAATAAATAATTTTAAAAAAGATTTACAAAAAGATGCCTTTCTAAATTTGCAGACGGCTGAAATTGCTGCTGCACAGGAAAAGCAGATGGAAGTGTGCGAAGTTTGTGGTGCTTTTCTCATTGTTGGTGATGCCCAGCAACGTGTGGATGACCATTTAATGGGGAAACAACATGTTGGTTATGCACGATTGAAAGATGCTGTAGATGAAATTTTGGTTTGTATTAAAATGATTTCTTCGAC---------CCCTTTACCTCACACAGTTTGGTTTGTGCATAATTTAATATTAACAAAGTTTTATTAAAATTTATTAATAATTTCATACGGGGGGTGGTCCTGCTCAGAATTTTTTGAAATTTCAGAAAATTCAATGGAATCAAATCAGAAAATGTGCTGCCCTAAACTAGAAAGAAGAAAGAAAGACTATTTTTTTCGTAAACTTATGCATTTTTCTGAAGGAACTTATTTCTAGTAATAATATTTACTTTTAATCATTTGAAACTTTTAATAAC--TGATTATTTTGTGCTATAACATTAAGTTTTGCGTGTAGCATTAATTTTTAAATTGGTCTTAATTTTACATTTATTCCAGAAATGTTAACTATGCA
Nstupkai_BlowholeWOS_N285 -----------------------------------------------------------------------------------------------------------------------------------------------------------------------------------------------------------------------------------------------------------------------------------------------------TTTTTTTTAATTTTAAAAAATACTTTTTGATAAAAAAA----TAATTTACCCTTATTACATAAACATACATT-TATATATATAATTTTAAGTAAAA-ATACAAGAAGACGCCTTTCTAAATTTTCAGACGGCTGAAATTGCTGCTGCACAGGAAAAGCAGATGGAAGTATGTGAAGTTTGTGGTGCTTTTCTCATTGTTGGTGATGCGCAGCAACGTGTAGATGACCATTTAATGGGGAAGCAACATGTCGGTTATGCGCGATTGAAAGAAGCTGTAGATGAAATTTTGGTTTGTATTAAAATGATTTCTTCAACTTACTGTTTCTCTTTACCTCACACAGTTTGCTTTGTGCATAATTTAATATTAACAAAGTTTTCTTAATATTTATTAATAATTTCATATCGACGGTGGTCCTACTCAGAATTTTTTGAAATTTCAGAAAATTCAAGGGAATCAATTCAGAAAATGTGCTGCACAAAACTAGAAAGAAGAAAAAAAGACTTTTTTTTTCATAAACTTACACATTTTTCAGAAGGAACTTACTTCTATTAACAATATTTAC---------TTTGAAACTTTTAATAACTATGATTATTTTGTGCTATAACATTAAGTTTTGCATATAGCATTAATTTTTAAATTGATCTTAATTTTAAA--------------------------
Nstupkai_Blowing_N356 -------------------------------------------------------------------------------------------------------------------------------------------------------------------------------------------------------------------------------------------------------------------------------------------------------------------------------------------------------------------AACATACATTATATATATATAATTTTAAGAAAAA-TTACAAGAAGATGCCTTTCTAAATTTTCAGACGGCTGAAATTGCTGCTGCACAGGAAAAGCAGATGGAAGTATGTGAAGTTTGTGGTGCTTTTCTCATTGTTGGTGATGCGCAGCAACGTGTAGATGACCATTTAATGGGGAAGCAACATGTTGGTTATGCGCGATTGAAAGAAGCTGTAGATGAAATTTTGGTTTGTATTAAAATGATTTCTTCAACTTACTGTTTCTCTTTACCTCACACAGTTTGCTTTGTGCACAATTTAATATTAACAAAGTTTTCTTAAAATTTATTAAGAATTTCACATCGGGGGTGGTCCTACTCAGAATTTTTTGAAATTTCAGAAAATTCCAGGGAATCAATTCAGAAAATGTGCTGCACAAAACTAGAAAGAAGAAAAAAAGACTATTTTTTTCATAAACTTACACATTTTTCAGAAGGAACTTACTTCTATTAACAATATTTAC---------TTTGAAACTTTTAATAACTCTGATTATTTTGCGCTATAACATTAAGTTTTGCATATAGCATTAATTTTTAAATTGATCTTAATTTTAAATTTATTCCAGAAATGTTGACTATGCA
Nstupkai_LittleRiver_N293 -----------------------------------------------------------------------------------------------------------------------------CAATTCAAATTAAACATTTGACAAATACAATATTAAAATTACCCTGTGTGTATGATTTCGAATAAATCCAAGTGTTTATAGTAAATAATCCCATAATGCGTGTCTAGTGACATAAAATAATTGCATGCTGCATAGTTTAAATGAATTTTAAATAATTCTCTAATAT-TTTTTTTTTAATTTAAAAAAATACTTTTTGATAAAAAAA---AAAATTTACCCTTATTACATAAACATACATTATATATATATAATTTTAAGAAAAA-TTACAAGAAGATGCCTTTCTAAATTTTCAGACGGCTGAAATTGCTGCTGCACAGGAAAAGCAGATGGAAGTATGTGAAGTTTGTGGTGCTTTTCTCATTGTTGGTGATGCGCAGCAACGTGTAGATGACCATTTAATGGGGAAGCAACATGTTGGTTATGCGCGATTGAAAGAAGCTGTAGATGAAATTTTGGTTTGTATTAAAATGATTTCTTCAACTTACTGTTTCTCTTTACCTCACACAGTTTGCTTTGTGCACAATTTAATATTAACAAAGTTTTCTTAAAATTTATTAAGAATTTCATATCGGGGGTGGTCCTACTCAGAATTTTTTGAAATTTCAGAAAATTCCAGGGAATCAATTCAGAAAATGTGCTGCACAAAACTAGAAAGAAGAAAAAAAGACTATTTTTTTCATAAACTTACACATTTTTCAGAAGGAACTTACTTCTATTAACAATATTTAC---------TTTGAAACTTTTAATAACTATG---------------------------------------------------------------------------------------------
Nstygius_ObeLee_N0656 TTTGTTGTTGAAGATATCAACTATAAATTAATAATTTAAACATAAGTTTATATGCTAGAAGTGGAATTAAACAATGATATTTTATAGTCTATCTAAAAATTAAATTTGATTCTGGCAAGGTATTCCAATTAAAATTAAACATTTGACAAATGCAATATTAAAATTAGCCTGTGTGTATGATTTCAAATAAATCCAAGTGTTTATAGTAAATAATCACAAAATGCATATCTAGTGACATAAAATAATTGCATGCTGCATAGTTTAAATGAGTTTTAAATAATTCTCTAATATTTTTTTTTTAATTTTTAAAAAATACTTTTTGATAAAAAAAATTAAATTTTACTCTTATTA------CATACATTATAAATAAATAATTTAAAAAAAAATTTACAGAAAGATGCCTTTCTAAATTTTCAGACGGCTGAAATTGCTGCTGCACAGGAAAAGCAGATGGAAGTATGCGAAGTTTGTGGTGCTTTCCTCATTGTTGGTGATGCACAGCAACGTGTAGATGACCATTTAATGGGGAAGCAGCATGTTGGTTATGCACGGTTGAAAGAAGCTGTAGATGAAATTTTGGTTTGTATAAAAATAATTTCTTCAACTTACTTC-------------ATATTGTTGGGTTTCTGCGTAATTTAATATTAACAAAGTTTTCTTAAAATTTATTAATAATTTCATATCAGG---------GCTCAGAATTTTTTGAAATTCCAGAAAATTCAATGGAATCAATTCAGAAAATGTGCTGCACAAAACCAGAAAGAAGAAAGAAAGGCTATTTTTTTCGTGCACTTATTTATTTTTCAATTAAAACTTATTTTTGGGAGC--------TTTCAAAATATTTAAAA---TTAGTATA--TTTTTATTTTTTTTGCAGAATCCTGTTTTTTC----AAAATTAATTCTTAGGCTATCATTAATATAGTGCTTGCTGGTATAGAAACAACTA----
Nstygius_RavenB_N1022 TTTGTTGTTGAAGATATCAACTATAAATTAATAATTTAAACATAAGTTTATATGCTAGAAGTGGAATTAAACAATGATATTTAATA---TATCTAAAAATTAAATTTGATTATGGCAAGGTATTCCAATTAAAATTAAACATTTGACAAATGCAATATTAAAATTAGCCTGTGTGTATGATTTCAAATAAATCCAAGTGTTTATAGTAAATAATCACAAAATGCATATCTAGTGACATAAAATAATTGCATGCTGCATAGTTTAAATGAGTTTTAAATAATTCTCTAATATTTTTTTTTTAATTTTTAAAAAATACTTTTTGATAAAAAAAATTAAATTTTACTCTTATTA------CATACATTATAAATAAATAA-TTAAAAAATAATTTACAGAAAGATGCCTTTCTAAATTTTCAGACGGCTGAAATTGCTGCTGCACAGGAAAAGCAGATGGAAGTATGCGAAGTTTGTGGTGCTTTCCTCATTGTTGGTGATGCACAGCAACGTGTAGATGACCATTTAATGGGGAAGCAGCATGTTGGTTATGCACGGTTGAAAGAAGCTGTAGATGAAATTTTGGTTTGTATAAAAATAATTTCTTCAACTTACAA--------------ATATTGTTGGGTTTCTGCGTAATTTAATATTAACAAAGTTTTCTTAAAATTTATTAATAATTTCATATCAGG---------GCTCAGAATTTTTTGAAATTCCAGAAAATTCAATGGAATCAATTCAGAAAATGTGCTGCACAAAACCAGAAAGAAGAAAGAAAGGCTATTTTTTTCGTGCACTTATTTATTTTTCAATTAAAACTTATTTTTGGGAGC--------TTTCAAAATATTTAAAA---TTAGTATA--TTTTTATTTTTTTTGCAGAATCCTGTTTTTTC----AAAATTAATTCTTAGGCTATCGTTAATATAGTGCTTGCTGGTATAGAAACAACTA----
Ntempletoni_BaldMtns_N950 ----------------------------------------CATAAGTTTATATGCCAAAATTTGAATTAAACAATGATATTTTATAGTCTATCTAAAAATTAAACTCGATTCTGGCAAGGTATTCCAATTCAAATGAAATATTTGACAAATACATTATTAAAATTAGCCTGTGTGTGTGATTTCAAATAAATCCAAGTGTTTATAGTAAA---TCACAAAATGCATGTCTAGTCACATAAAATAATTGCATGCTGCATAGTTTAAATGAATTTTAAATAATTCTCTAATATTTTTTTTTTTAATTTTTAAAAATACTTTTCGATAAAAAAAATTAAATTTTACTCTTATTACATAAACATACATTATAAATAAATAATTTAAAAAAAGATTTACAAGAAGATGCCTTTCTAAATTTTCAGACGGCTGAAATTGCTGCTGCACAGGAAAAGCAGATGGAAGTATGTGAAGTTTGCGGTGCTTTTCTCATTGTTGGTGATGCACAGCAACGTGTGGATGACCATTTAATGGGGAAACAACACGTTGGTTATGCACGATTGAAAGAAGCTGTAGATGAAATTTTGGTTTGTATTAAAATGATTTCTTCCACTTTCTGTTTTCCTTTAC----CATTGTTGGGTTTGTACATAATTTAATATTAACAAAGTTTTATTAACATTTATTAATAATTTCATATT--GGGTGGTCCTGCTTAGAATTTTTC---------GAAAATTCAATGGAATCAGTTTAGAAAACGTGCTGCACAAAACTAGAAAA----------------------TGTAAATTTATGCATTTTTCTGAAGGAACTTATTTCTAGTAACAATATTTACTTTTAATCATT----ACTTTTCATAAC-TTGATTATTTTGTGCTATAACATTAAGTTTTGCATGTAGCATTAATTTTTAAATTGGTCTTAATTTTGCATTTATTCCAGAAATGTTAACTATGCA
Ntempletoni_ClarksCreek_N945 -----------------------------------------------------------------------------------------------------------------------------------------------------ATACATTATTAAAATTAGCCTGTGTGTGTGATTTCAAATAAATCCAAGTGTTTATAGTAAATAATCACAAAATGCATATCTAGTCACATAAAATAATTGCATGCTGCATAGTTTAAATGAATTTTAAATAA-TCTCTAATATTTTTTTTTTTAATTTTTAAAAATACTTTTCGATAAAAAAAATTAAATTTTACTCTTATTACATAAACATACATT----ATAAATAATTTAAAAAAAGATTTACAAGAAGATGCCTTTCTAAATTTTCAGACGGCTGAAATTGCTGCTGCACAGGAAAAGCAGATGGAAGTATGTGAAGTTTGCGGTGCTTTTCTCATTGTTGGTGATGCACAGCAACGTGTGGATGACCATTTAATGGGGAAACAACACGTTGGTTATGCACGATTGAAAGAAGCTGTAGATGAAATTTTGGTTTGTATTAAAATGATTTCTTCCACTTTCTGTTTTCCTTTACCTCACATTGTTGGGTTTGTACATAATTTAATATTAACAAAGTTTTATTAACATTTATTAATAATTTCATATC--GGGTGGTCCTGCTTAGAGTTTTTC---------GAAAATTCAATGGAATCAGTTTAGAAAATGTGCTGCACAAAACTAGAAAA----------------------TGTAAATTTATGCATTTTTCTGAAGGAACTTATTTCTAGTAACAATATTTACTTTTAATCATT----ACTTTTCATAAC-TTGATTATTTTGTGCTATAACATTAAGTTTTGCATGTAGCATTAATTTTTAAATTGGTCTTAATTTTGCATTTATTCCAGAAATGTTAACTATGCA
Ntempletoni_ScronceCreekRd_N1223 TTTGTTGTTGAAGGTATCAACTATAAATTAATGATTAAAACATAAGTTTATATGCTAAAATTTGAATTAAACAATGATATTTTATAGTCTATCTAAAAATTAAACTCGATTCTGGCAAGGTATTCCAATTCAAATGAAATATTTGACAAATACATTATTAAAATTAGCCTGTGTGTGTGATTTCAAATAAATCCAAGTATTTATAGTAAATAATCACAAAATGCATGTCTAGTCACATAAAATAATTGCATGCTGCATAGTTTAAATGAATTTTAAATAATTCTCTAATATTTTTTTTTTTAATTTTTAAAAATACTTTTCGATAAAAAAAATTAAATTTTACTCTTATTACATAAACATACATTATAAATAAATAATTTAAAAAAAGATTTACAAGAAGATGCCTTTCTAAATTTTCAGACGGCTGAAATTGCTGCTGCACAGGAAAAGCAGATGGAAGTATGTGAAGTTTGCGGTGCTTTTCTCATTGTTGGTGATGCACAGCAACGTGTGGATGACCATTTAATGGGGAAACAACACGTTGGTTATGCACGATTGAAAGAAGCTGTAGATGAAATTTTGGTTTGTATTAAAATGATTTCTTCCACTTTCTGTTTTCCTTTACCTCACATTGTTGGGTTTGTACATAATTTAATATTAACAAAGTTTTATTAACATTTATTAATAATTTCATATC--GGGTGGTCCTGCTTAGAATTTTTC---------GAAAATTCAATGGAATCAGTTTAGAAAATGTGCTGCACAAAACTAGAAAA----------------------TGTAAATTTATGCATTTTTCTGAAGGAACTTATTTCTAGTAACAATATTTACTTTTAATCATT----ACTTTTCATAAC-TTGATTATTTTGTGCTATAACATTAAGTTTTGCATGTAGCATTAATTTTTAAATTGGTCTTAATTTTGCATTTATTCCAGAAATGTTAACTATGCA
Ntennessensis_IndianCave_N052 TTTGTTGTTGAAGGTATCAACTATAAATTAATAATTTAAATATCAGTTTATATGCTAGAATTTGAATTAAACAATGATATTTTATAGTCTATCTAAAAATTAAATTCGATTCTGGTAAGGTATTCCAATTCAAATTAAACATTTGACAAATACAATATTAAAATTAGCCTGTGTGTGTGATTTCAAATTAATCCAAGTGTTTATAGTAAATAATCACAAAATGCATGCCTAGTCACATAAAATAATTGCATGCTGCATAGTTTAAATGAATTTTAAATAATTCTCTAATATTTTTTTTTTTAATTTTTAAAAATACTTTTCAAT-AAAAAAATTAAATTTTACTCTTATTACATAAATATACATTATAAATAAATAATTTT-AAAAAGATTTACAAGAAGATGCCTCTCTCAATTTTCAGACGGCTGAAATTGCTGCTGCACAGGAAAAACAGATGGAAGTATGTGAAGTTTGTGGTGCTTTTCTTATTGTTGGTGATGCACAGCAACGTGTAGATGACCATTTAATGGGGAAACAACATGTTGGTTATGCACGGTTGAAAGAAGCTGTAGATGAAATTTTGGTTTGTATTAAAATGATTTCTTCTACTTACTGTTTCCCTTTACCTCACACAGTTTGGGTCGTGCATAATTTAATATTAACAAAGTTTTCTTAAAATTCATTAATAATTTCATATTGGGGGTGGTCCTGCTCAGAATTTTTTGAAATTTCAGAAAATTCAATTGAATCAATTCGGAAAAGTTGCTGCCCAAAACTAGAAAGAAGAAAGAAAGACTATTTTTTTCATAAACTTATGCATTTTTCTGAAGGAACTTATTTCTAGTAACAATATTTACTTTTAATCATTTGAAACTTTTAATAACTTTGATTATTTTGTGCTATAACATTAAGTTTTGCATGTAGTATTAATTTT-----------------------------------------------
Ntennessensis_LittleStony_N645 ----------------------------------------------------------------AATTTAACAATGATATT--------TATCTAAAAATTAAATTCGATTCTGGTAAGGTATTCCAATTCAAATTAAACATTTGACAAATACAATATTAAAATTAGCCTGTGTGTGTGATTTCAAATAAATCCAAGTGTTTATAATAAATAATCACAAAATGCATGCCTAGTCACATAAAATAATTGCATGCTGCATAGTTTAAATGAATTTTAAATAATTTTCTAATATTTTTTTTGTAAATTTTTAAAAATACTTTTCAAATTTAAAATTTTAATTTCACTCTTATTACATAAATATACATTATAAATAAATAATTTT-AAAAAGATTTGCAAGAAGATGCCTCTCTCAATTTTCAGACGGCTGAAATTGCTGCTGCACAGGAAAAGCAGATGGAAGTATGTGAAGTTTGTGGTGCTTTTCTTATTGTTGGTGATGCACAGCAACGTGTAGATGACCATTTAATGGGGAAACAACATGTCGGTTATGCACGGTTGAAAGAAGCTGTAGATGAAATTTTGGTTTGTATTAAAATTATTTCTTCTACTTACTGTTTCCCTTTACCTCACACAGTTTGGTTTGTGCATAATTTAATATCAACAAAGTTGTCTTAGAATTTATTAATAATTTCATATCGGGGGTGGCCCTGCTCAGAATTGTTTGAAATTTCAGAAAATTCGATGGAATCAATTCGGAAAATGTGCTGCCCAAAACTAGAAGGAAGAAAGAAAGACTATTTTTTTCGTAAACTTATGCATTTTTCTGAAGGAACTTATTTCTAGTAACAATATTTACTTTTAATCATTTGAAACTTTTAATAACTTTGATTATTTTGTGCTATAACATTAAGTTTTGAGTGTAGCATTAATTTT-----------------------------------------------
Ntennessensis_Watauga_N1046 ---------------ATCAACTATAAATTAATAATTTAAACATCAATTTATATGCTACAATTAGAATTAAACAATGATATTTTATAGTCTATCTAAAAATTAAATTCGATTCTGGTAAGGTATTCCCATTCAAATTAAACATTTGACAAATACAATATTAAAATTGGCCTGTGTGTGTGATTTCAAATAAATCCAAGTGTTTATAGTAAATAATCACAAATTGAATGCCTAGTCACATAAAATAATTGCATGCTGCATAGTTTAAATGAATTTTAAATAATTCTCTAATATTTTTTTTAAAAATTTTTAAAAATACTTTTCAAT-AAAAAAATTTAATTTTACTCTTATTACATAAATATACATTATAAATAAATAATTTT-AAAAAGCTTTACAAGAAGATGCCTTTCTCAATTTTCAGACAGCTGAAATTGCTGCTGCACAGGAAAAGCAGATGGAAGTATGTGAAGTTTGTGGTGCTTTTCTTATTGTTGGTGATGCACAGCAACGTGTAGATGACCATTTAATGGGGAAACAACATGTTGGTTATGCGCGTTTGAAAGAAGCTGTAGATGAAATTTTGGTTTGTATTAAAATGATTTCTTCTACTTACTGTTTCCCTTTACCTCACACAGTTTGGTTTGTGCATAATTTAATACTAACAAAGTTTTCTTAAAATTTATTAATAATTTCATATCGGGGGTGGTCCTGCTCAGAATTTTTTGAGATTTCAGAAAATTCAATGGAATCAATTCGGAAAATGTGATGCCCAAAACTAGAAAGAAGAAAGAAAGACTATTTTTTTCCTAAACTTATGCATTTTTCTGAAGGAACTTATTTCTAGTAACAATATTTACTTTTAATCATTTGAAACTTTTAATAACTTTGATTATTTTGTGCTATAACATTAACTGGTAACAGAACCGGGAATCTCGGGAATTTTGTTGTTCTGGAAAAAATCAGGGAATTGTCAATTTCAAA
