# Supplementary material for: ﻿New species in old mountains: integrative taxonomy reveals ten new species and extensive short-range endemism in Nesticus spiders (Araneae, Nesticidae) from the southern Appalachian Mountains
Source: Zookeys. 2023 Feb 3;1145:1–130. doi: 10.3897/zookeys.1145.96724 (PMC10208238; doi:10.3897/zookeys.1145.96724)
Supplement: Supplementary material 4 — Input alignments, analysis log files, and output tree files [file zookeys-1145-001_article-96724__-s004.zip › uce-200696 (modified).phy]

 92 814
Nesticus_Japan_G2153 --------------------------------------------------------------------------------------------------------------------------------------------------------------------------------------------------------------------------------------------------------------------CTGCATTTTTAAGGTGGCCATGAGGATGGCCTTTTTCTTGTTCGAGAAAGTTCATCATCACCTGGGGATTACGTATTAAGTCTTGTGCATGTTGACAATCCAATTCATTATCAAATTCGTCGCCATGGGGAAGATGCATTTTTCAGCATTGATGATGGTCCTGTTGTGCATGGTAGTATACTCCACTTCCTACCT---ATAATTTATAAAGAAATTGTTTATTCATTATCTGGAATATTATGTGCATCAATAATGCTTA---GTTTGATATGAAATTTATTTTATTGTCAGCTTGATTTGT--------------------------GCAAAACTG---------T-----ACATTAATTAATAATTAGAGTTTATTTGTTTAAGCACTTTCTTCATT------------------------------------------------------------------------------------------------------------------------------------------------------------
Nesticus_nahaunus_Mexico_G2881 ------------------------------TTTTAGTTTCTCTGTTTGTGACTAAATCGTGTTTTATGAAAATGCCATAGTTTTTTCTTAATCATTAATTTTTTTAGTCCAAACCTTATATTGTACTTAAATTTCTGAAATGTATTGCAAGTCACACATGAAATTACCTTTAATTGAAAATGAACCCCTTAAAGTATTGTAAACAAGTATATTTTTATTTTAAACAAATATTTGAAAAGTTTTAACTTTATATATTTTTTCTGCATTTTAAAGGTGGCCATGAGGATGGCCTTTTTCTTGTACGAGAAAGTTCATCATCTCCTGGTGATTATGTATTAAGCCTTGTTCATGGTAATGTTCCCATTCACTATCAAATACGGCGTCATGGTGAAGATGCATTTTTTAGTATTGATGATGGACCTGTTGTGCATGGTAATATTTACCTCTTTCTACCT---GTAATTTGTGTAGGCTTTATATATGGAAGGGCTAGGGACCAAGGGCTATAAGTGACTTTTAATATTTTAATAAATT--ACAGTTTAAAGTTGGATAGATGTCAGGAAGAGATGGCAACAAAGGATGTCAGCAAAGGTTACTTTATACCCCTTTGCAACAACTTATGGATATTAATTGCCCATTCGTGCAGTAACTCCATTTCCACAAAAATGTCTCTTGTAAT-------------------------------------------------------------------------------------------------------------------------------------
Narcheri_Cheaha_N023 AAATTGCCTGGCCTCATATACTTTACTCAATTTTAATTTCTCTGTTGGAGGCTAAATCGTATTTTATGAAAATGGCATAATTTTTTTTTAATAATTTTT----TTTGTCCAAATCTTATAATGTGCTTACATTTCTGAAATGTATTGCAAATCACACATGAAATTACTCTTCATTCAAAATGAGCCCTTTGAAATATTATAAACAAATATA------TTTTAAACAAATATTTGGAAAGTTTTAACTTTAATTTCCCCCCCTGTATTTTAAAGGTGGCCATGAGGATGGCCTTTTTCTTGTACGAGAAAGTTCATCATCTCCTGGTGATTATGTATTAAGCCTTGTTCATGGTAATGATCCAATTCACTATCAAATACGTCGTCATGGTGAAGATGCATTCTTCAGTATTGATGATGGACCTGTTGTGCATGGTAATATTTACCTTATTCTACCT---GTAATTTGTATATGCTTTATATATGAAGAGCTGAGAAGTCAAGGGGCATAAGTGACTTTGAAAATTTTGATAAATTTAGCAGTTTAAAGTTGGATGGATGTCAGTACAGGATGCCAACAAAGAATGTCTGCAAAGGTTTACTTATACTCCTTTACAACTACTTATGGACATTAATTATTCATTCCTGCACTTACTCCATTTCCATAAAAATGTCACTTGTTACCCAGGGCTTCTCACCCCCTCATATGAGAATTAGTAATTATATCCGTACTTCCGAACATTTGTTTGACAAATATAAAAAAAA----CATTATTTGATAATGACATGTTTTATGCTCTTTTTCATTTGGGATTAT
Narcheri_MillShoalCreek_N727 ----------------------------------------------------------------------------------------------------------------------------------------------------------------------------------------------------------------------------------------------------ACTTTACTTTCCCCCTCTGTATTTTAAAGGTGGCCATGAGGATGGCCTTTTTCTTGTACGAGAAAGTTCATCATCTCCTGGTGATTATGTATTAAGCCTTGTTCATGGTAATGATCCAATTCACTATCAAATACGTCGTCATGGTGAAGATGCATTCTTCAGTATTGATGATGGACCTGTTGTGCATGGTAATATTTACCTTATTCTACCT---GTAATTTGTATATGCTTTATATATGAAAAGCTGAGAAGTCAAGGGGCATAAGTGACT-----------------------------------------------------------------------------------------------------------------------------------------------------------------------------------------------------------------------------------------------------------------------------------------------------------
Nbarri_Bishop_N1072 ----------------------------------------------GGAGGCTAAATCGTATTTTATGAAAATGCCATAATTTCTTTTTAATAATTAATTTTTTTAGTCCAAATCTTATAATGTGCTTACATTTCTGAAATGTATTGCAAGTCACACATGAAATTTCCCTTCATTCAAAATGAACCCTTTAAAGTATTGTGAACAAATATATTTTTATTTCAAACAAATATTTGGAAAGTTTTAATTTTATTTTTTCTCCCTGCATTTTAAAGGTGGCCATGAGGATGGCCTTTTTCTTGTACGAGAAAGTTCATCATCTCCTGGTGATTATGTATTAAGCCTTGTTCATGGTAATGATCCAATTCACTATCAAATACGTCGTCATGGTGAAGATGCATTTTTTAGTATTGATGATGGACCTGTTGTGCATGGTAATATTTACCTCTTTCTACCCCCTGTAATTTGTATATGCTTTATATATAAAGGGCTGAGAAGCCAAGGGGTCTAAGTGATTTTTAAAATTTTCATAAATTTTACAGTTTAAAGTTGGATAGATGTCAGTACAGGATGCCAACAAAGGTT-TCCGCAAAAGTTCACTTATACTCCTTTGCAACAACTTATGGATATTAATTGTCCATTCCTGTACTTACTCCATTTCCACAGAAATATCACTTGTTACCCATGGC------CCCCCTCATATAAGAATTAGCAATTATATTTATATTTCCAAACAGTT---TGACAAATATAAAAAAATACAGCATTATTTGATGATGACATGATTTCTGCTCTTTTTCATTTGGGATTAT
Nbarri_LostCoveCave_N0065 AAATTGCCTAGTCCCATATACTTTACCCAATTTTAGTTTCTCTGTTGGAGGCTAAATCGTATTTAATGAAAATGCCATAATTTCTTTTTAATAATTAATTTTTTTAGTCCAAATCTTATAATGTGCTTACATTTCTGAAATGTATTGCAAGTCACACATGAAATTTCCCTTCATTCAAAATGAACCCTTTAAAGTATTGTGAACAAATATATTTTTATTTCAAACAAATATTTGGAAAGTTTTAATTTTATTTTTTCTCCCTGCATTTTAAAGGTGGCCATGAGGATGGCCTTTTTCTTGTACGAGAAAGTTCATCATCTCCTGGTGATTATGTATTAAGCCTTGTTCATGGTAATGATCCAATTCACTATCAAATACGTCGTCATGGTGAAGATGCATTTTTTAGTATTGATGATGGACCTGTTGTGCATGGTAATATTTACCTCTTTCTACCCCCTGTAATTTGTATATGCTTTATATATAAAGGGCTGAGAAGCCAAGGGGTCTAAGTGATTTTTAAAATTTTCATAAATTTTACAGTTTAAAGTTGGATAGATGTCAGTACAGGATGCCAACAAAGGTT-TCCGCAAAAGTTCACTTATACTCCTTTGCAACAACTTATGGATATTAATTGTCCATTCCTGTACTTACTCCATTTCCACAGAAATATCACTTGTTACCCATGGCC-----CCCCCTCATATAAGAATTAGCAATTATATTTATATTTCCAAACAGTT---TGACAAATATAAAAAAATACAGCATTATCTGATGATGACATGTTTACTGCTCTTTTTCTT----------
Nbarri_eyed_ClayCave_G2082 AAATTCCCTAGTCCCATATACTTTACCCAATTTTAGTTTCTCTGTTGGAGGCTAAATCGTATTTTATGAAAATGCCATAATTTCTTTTTAATAATTAATTTTTTTACTTCAAATCTTATAATGTGCTTAC---------ATGTATTGCAAGTCACACATGAAATTGCCCTTCATTCAAAATGAACCCTTTAAAGTATTGTAAACAAATATATTTTTATTTTAAACAAATATTTGGAAAGTTTTAATTTTATTTTTTCCCCCTGCATTTTAAAGGTGGCCATGAGGATGGCCTTTTTCTTGTACGAGAAAGTTCATCATCTCCTGGTGATTATGTATTAAGCCTTGTTCATGGTAATGATCCAATTCACTATCAAATACGTCGTCATGGTGAAGATGCATTTTTTAGTATTGATGATGGACCTGTTGTGCATGGTAATATTTACCTCTTTCTACCTCCTGTAATTTGTATATGCTTTATATATAAAGGGCTGAGAAGCCAAGAGGTATAAGTGATTTTTAAAATTTTGATAAATTTAACAGTTTAAAGTTGGATAGATGTCAGTACAGGATGCCAACAAAGGATGTCCGCAAAAGTTCACTTATATTCTTTTGCAACAACTTATGGATATTAATTGTCCATTCCTGCACTTACTCCATTTCCACAGAAATGTCACTTGTAACCCATGGCTTCTCACCCCCTCATATAAGAATTAACAATTATATTTATATTTCCGAACAGTTGTTTGACAAATATAAAAAAATACAGCATTATTTGATGATGACATGATTTATGTTCTTTTTCATTTGGGATTAT
Nbarrowsi_Gregorys_N270 AAATTGCCTAGTCCCGTATACTTTACCCAATTTTAGTTTCCCTGTTGGAGACTAAATCGTATTTTATGAAAATGCCATAATTTCTTTTTAATAATTAATTTTTTTTGTCCAAATCTTATAATGTGCTTACATTTCTGAAATATATTGCAAGTCACACATGAAATTGCCCTTCATTCAAAATGAACCCTTTAAAGTATTATGAACAAATATATTTTTATTTCAAACAAATATTTGGAAAGTTTTAATTTTATTTTTTCTCCCTGCATTTTAAAGGTGGCCATGAGGATGGCCTTTTTCTTGTACGAGAAAGTTCATCATCTCCGGGTGATTATGTATTAAGCCTTGTTCATGGTAATGATCCAATTCATTATCAAATACGTCGTCATGGTGAAGATGCATTTTTTAGTATTGATGATGGACCTGTTGTGCATGGTAATATTTACCTCTTTCTACCCCCTGTAATTTGTATATGCTTTTTATATAAAGGGCTGAGAAGCCAAGGGGTCTAATTGATTTTAAAAATTTTGAT---------------------------------------------------------------------------------------------------------------------------------------------------------------------------------------------------------------------------------------------------------------------------------------------
Nbarrowsi_Tuckaleechee_N360 --------------------------------------------------------------------------------------------------------------------------GTGCTTACATTTCTGAAATATATTGCAAGTCACACATGAAATTGCCCTTCATTCAAAATGAACCCTTTAAAGTATTATGAACAAATATATTTTTATTGCAAACAAATATTTGGAAAGTTTTAATTTTATTTTTTTCC-CTGCATTTTAAAGGTGGCCATGAGGATGGCCTTTTTCTTGTACGAGAAAGTTCATCATCTCCTGGTGATTATGTATTAAGCCTTGTTCATGGTAATGATCCAATTCATTATCAAATACGTCGTCATGGTGAAGATGCATTTTTTAGTATTGATGATGGACCTGTTGTGCATGGTAATATTTACCTCTTTCTACCCCCTGTAATTTGTATATGCTTTTTATATAAAGGGCTGAGAAGCCAAGGGGTCTAATTGATTTTTAAAATTTTGATTAATTTTACAGTTTAAAGTTGGATAGATCTCAGTACAGGATGCCAACAAAGGAT-TCCGCAAAAGTTCACTTATACTCCTTTGCGACAACTTATGGATATTAATTGTCTATTCCTGCACTTACTCCATTTCCACAGAAATGTCACTTGTAACCCATGGCTTCTCACCCCCTCATATAAG-------AATTATATTTATATTTCCGAAC-----------------------------------------------------------------------------
Nbishopi_DryFalls_N150 ----------------------TTACCCAATTTTAGTTTCTCTGTTGGAGGCTAAATCGTATTTTATGAAAATGCCATAATTTCTTTTTAATAATTAATTTTTTTAGTCCAAATCTTATAATGTGCTTACATTTCTGAAATGTATTGCAATTCACACATGAAATTGCCCTTCATTCAAAATGAACCCTTTAAAGTATTGTAAACAAATATATTTTTATTTCAAACAAATATTTGGAAAGTTTTAATTTTATTTTTTCCCCCTGCATTTTAAAGGTGGCCATGAGGATGGCCTTTTTCTTGTACGAGAAAGTTCATCATCTCCTGGTGATTATGTATTAAGCCTTGTTCATGGTAATAATCCAATTCACTATCAAATACGTCGTCATGGTGAAGATGCATTTTTTAGTATTGATGATGGACCTGTTGTGCATGGTAATATTTACCTCTTTCTACCTCCTGTAATTTGTGTATGCTTTATATATAAAAGGCTGAGAAGCCAAGGGATATAAGTGATTTTTAAAATTTTGATAAATTTTACAGTTTAAAGTTGGATAGATGTCAGTACAGGATGCCAACAAAGGATGTCCGCAAAAGTTCACTTATACTCCTTTGCAACAACTTATGGATATTAATTGTCCATTCCTGCACTTACTCCATTTCCACAAAAATGTCACTTGTAACCCATGGCTTCTCACCCCCTCATATAAAAATTGGCAATTATATTTATATTTCCGGAGAGTTGTTTGACAAATATAAAAAAATACAGC-----------------------------------------------
Nbishopi_PoleCr_Chattooga_N885 -----------------------------------------------------------------ATGAAAATGCCATAATTTCTTTTTAATAATTAATTTTTTTAGTCCAAATCTTATAATGTGCTTACATTTCTGAAATGTATTGCAATTCACACATGAAATTGCCCTTCATTCAAAATGAACCCTTTAAAGTATTGTAAACAAATATATTTTTATTTCAAACAAATATTTGGAAAGTTTTAATTTTATTTTTTTCCCCTGCATTTTAAAGGTGGCCATGAGGATGGCCTTTTTCTTGTACGAGAAAGTTCATCATCTCCTGGTGATTATGTATTAAGCCTTGTTCATGGTAATAATCCAATTCACTATCAAATACGTCGTCATGGTGAAGATGCATTTTTTAGTATTGATGATGGACCTGTTGTGCATGGTAATATTTACCTCTTTCTACCTCCTGTAATTTGTGTATGCTTTATATATAAAAGGCTGAGAAGCCAAGGGATATAAGTGATTTTTAAAATTTTGATAAATTTTACAGTTTAAAGTTGGATAGATGTCGGTACAGGATGCCAACAAAGGATGTCCGCAAAAGTTCACTTATACTCCTTTGCAACAACTTATGGATATTAATTGTCCATTCCTGCACTTACTCCATTTCCACAAAAATGTCACTTGTAACCCATGGCTTCTCACCCCCTCATATAAAAATTGGCAATTATATTTATATTTCCGGAGAGTTGTTTGACAAATATAAAAAAATACAGCATTATTTGATGATGACATGATTTATGCTCTTTTTCATTTGGGATTAT
Nbishopi_StandingIndian_N131 AAATTGCCTAGTCCCATATACTTTACCCAATTTTAGTTTCTCTGTTGGAGGCTAAATCGTATTTTATGAAAATGCCATAATTTCTTTTTAATAATTAATTTTTTTAGTCCAAATCTTATAATGTGCTTACATTTCTGAAATGTATTGCAATTCACACATGAAATTGCCCTTCATTCAAAATGAACCCTTTAAAGTATTGTAAACAAATATATTTTTATTTCAAACAAATATTTGGAAAGTTTTAATTTTATTTTTTCCCCCTGCATTTTAAAGGTGGCCATGAGGATGGCCTTTTTCTTGTACGAGAAAGTTCATCATCTCCTGGTGATTATGTATTAAGCCTTGTTCATGGTAATAATCCAATTCACTATCAAATACGTCGTCATGGTGAAGATGCATTTTTTAGTATTGATGATGGACCTGTTGTGCATGGTAATATTTACCTCTTTCTACCTCCTGTAATTTGTGTATGCTTTATATATAAAAGGCTGAGAAGCCAAGGGATATAAGTGATTTTTAAAATTTTGATAAATTTTACAGTTTAAAGTTGGATAGATGTCAGTACAGGATGCCAACAAAGGATGTCCGCAAAAGTTCACTTATACTCCTTTGCAACAACTTATGGATATTAATTGTCCATTCCTGCACTTACTCCATTTCCACAAAAATGTCACTTGTAACCCATGGCTTCTCACCCCCTCATATAAAAATTGGCAATTATATTTATATTTCCGGAGAGTTGTTTGACAAATATAAAAAAATACAGCATTATTTGATGATGACATGATTTATGCTCTTTTTCATTTGGGATTAT
Nbrimleyi_NewberryCr_N984 ------------------------------------------TGTTGGAGTCTAAATCGTATTTTATGAAAATGCCATAATTTCTTTTTAATAATTAATTTTTTTAGTCCAAATCTTATAATGTGCTTACATTTCTGAAATGTATTGCAAGTCACACATGAAATTGCCCTTCATTCAAAATGAACCCTTTAAAGTATTGTAAACAAATATACTTTTATTTCAAACAAATATTTGGAAAGTTTTAATTTTATTTTTCCCCCCTGCATTTTAAAGGTGGCCATGAGGATGGCCTTTTTCTTGTACGAGAAAGTTCATCATCTCCTGGTGATTATGTATTAAGCCTTGTTCATGGTAATGATCCAATTCACTATCAAATACGTCGTCATGGTGAAGATGCATTTTTTAGTATTGATGATGGACCTGTTGTGCATGGTAATATTTACCTCTTTCTACCTCCTGTAATTTGTATATTCTTTATATAGAAAGGGCTGAGAAGCCAAGGGGTATAAGTGATTTTTAAAATTTTGATAAATTTTACAGTTTAAAGTTGGATAGATGTCAGTACAGGATGCCAACAAAGGATGTCCGCAAAAGTTCACTTATACTCCTTTGCAACAACTTATGGCTATTAAGTGTCCATTCCTGCACTTACTCCATTTCCACAGAAATGTCACTTGTAACCCGTGGCTTCTCACCCCCTCATATAAGAATTAACAATTATATTTATATTTCCAAACAGTTGTTTGACAAATATAAGAAAATACAGCATTATTTGATGATGACATGATTTATGCTCTTTTTCATT---------
Nbrimleyi_RumblingBald_N241 AAATTGCCTAGTCTCATATACTTTACCCAATTTTAATTTTTCTGTTGGAGGCTAAATCGTATTTTATGAAAATGCCATAATTTCTTTTTAATAATTAATTTTTTTAGTCCAAATTTTATAATGTGCTTACATTTCTGAAATGTATTGCAAGTCACACATGAAATTGCCCTTCTTTCAAAATGAACCCTTTAAAGTATTGTAAACAAATATACTTTTATTTTAAACAAATATTTGGAAAGTTTTAATTTAA-TTTTTCCCCCTGCATTTTAAAGGTGGCCATGAGGATGGCCTTTTTCTTGTACGAGAAAGTTCATCATCTCCTGGTGATTATGTATTAAGCCTTGTTCATGGTAATGATCCAATTCACTATCAAATACGTCGTCATGGTGAAGATGCATTTTTTAGTATTGATGATGGACCTGTTGTGCATGGTAATATTTACCTCTTTCTACCTCCTGTAATTTGTATATTCTTTATATATAAAGGGCTGAGAAGCCAAGGGGTATAAGTGATTTTTAAAATTTTGATAAATTTTACAGTTTAAAGTTGGATAGATGTCAGTACAGGAGGCCAAGAAAGGATGTCCACAAAAGTTCACTTATACTCCTTTGCAACAACTTATGGATATTAATTGTCCATTCCTGCACTTACTCCATTTCCACAGAAATGTCACTTGTAATCCGTTGCTTCTCACCCCCTCATTTAAGAATTAGCAATTAAATTTATATTTCCAAACAGTTGTTTGACAAATATAAGAAAATACAGCATTATTTGATGATGACATGATTTATGCTCTTTTTCATTTGGGATTAT
Ncanei_Egypt_N958 ---------------------------------------------------------------------------------------------------------------------ATAATGTGCTTACATTTCTGAAATGTATTGCAAGTCATACATGAAATTGCCCTTCATTTAAAATGAACCCTTTAAAGTATTGTAAACAAATATATTTTTATTTTAAACAAATATTTGGAAAGTTTTAATTTTATTTTTCCCCCCTGCATTTTAAAGGTGGTCATGAGGATGGCCTTTTTCTTGTACGAGAAAGTTCATCATCTCCTGGGGATTATGTATTAAGCCTTGTTCATGGTAATGATCCAATTCACTATCAAATACGTCGTCATGGTGAAGATGCATTTTTTAGTATTGATGATGGACCTGTTGTGCATGGTAATATTTACCTCTTTCTTCCTCCTGTAATTTGTATATGCTTAATATATAAAGGGCTGAGAAGCCAAGGGGTATAAGTGATTTTTAAAATTTTGATAAATTTTACAGTTTAAAGTTCGATAGATGTCAGTACAGGACGCCAACAAAGGATGTCCGCAAAAGTTCACTTGTACTCCTTTGCAACAACTTATGGATATTAATTGTCCATTCCTGCACTTACTCCATTTCCACAGAAATGTCACTTGTAACCCATGGCTTCTCACCCCCTCATATAAGAATTAGCAATTATATTTATATTTCCAAACAGTTGTTTGACAAATATATAAAAATACAGCATTATTTGATGATGACATGATTTATGCTCTTTTTCATTTGGGATTAT
Ncarolinensis_Grandfather_N218 ------------CCCATATACTTTACCCAATTTTAGTTTCTCTGTTGGAGGCTAAATCGTATTTTATGAAAATGCCATAATTTCTTTTTAATAATTAATTTTTTTAGTCCAAATCTTATAATGTGCTTACATTTCTGAAATGTATTGCAAGTCACACATGAAATCTCCCTTCATTCAAAATGAACCCTTTAAAGTATTGTAAACAAATATATTTTTATTTTAAACAAATATTTGGAAGGTTTTAATTTTATTTTTTCCCCCTGCATTTTAAAGGTGGCCATGAGGATGGCCTTTTTCTTGTACGAGAAAGTTCATCATCTCCTGGTGATTATGTATTAAGCCTTGTTCATGGTAATGATCCAATTCACTATCAAATACGTCGTCATGGTGAAGATGCATTTTTTAGTATTGATGATGGACCTGTTGTGCATGGTAATATTTACCTCTTTCTACCTCCTGTAATTTGTATATGCTTTATATATAAAGGGCTGAGAAGCCAAGGGGTATAAGTGATTTTTAAAATTTTGAAAAATTTAACAGTTTAAAGTTGGATAGATGTCAGTACAGGATGCCAACAAAGGATGTCTGCAAAAGTTCACTTATACTCTTTTGCAACAACTTATGGATATTAATTGTCCATTCCTGCACTTACTCCATTTCCACAGAAATGTCACTTGTAACCCATGGCTTCTCACCTCCTCATATAAG-------AATTATATTTATATTTCTGAACAGTTGTTTGACAAATATAAAAAAATACAGCATTATTTGATGATGACATGAGTTATGTTCTTTTTCATTT--------
Ncarteri_English_N031 AAATTTCCTAGTCCCATATACTTTACCCAATTTTAGTTTCTCTGTTGGAGG---------------------------------------------------------------------------------------------------GTCACACATGAAATTGTCCTTCATTCAAAATGAACCCTTTAAAGTATTGTAAGCAAATATATTTTTATTTCAAACAAATATTTGGAAAGTTTAAATTTTATTTTTTCCCTCTGCATTTTAAAGGTGGCCATGAGGATGGCCTTTTTCTTGTACGAGAAAGTTCATCATCTCCTGGTGATTATGTATTAAGCCTTGTTCATGGTAATGATCCAATTCACTATCAAATACGTCGTCATGGTGAAGATGCATTTTTTAGTATTGATGATGGACCTGTTGTGCATGGTAATATTTACCTCTTTCTACCTCCTGTAATTTGTATATGCTTTATATATAAAGGGCTGAGAAGCCAAGGAGTATAAGTGATTTTTAAAATTTTGATAAATTTTACAGTTTAAAGTTGGATAGATGTCAGTACAGGATGCCAACAAAGGATGTCCGCGAAAGTTCACTTATACTCCTTTGCAACAACTTATGGATATTAATTGGCCATTCCTGCACTTACTCCATTTCCACAGAAATGTCACTTGTAACCCATGGCTTCTCACCCCCTCATATAAGAATTAGCAATTATATTTCTATTTCTGAACAGTTGTTTGACAAATATAAAAAAATACAGCATTATTTGATGATTACATGATTTATGCTCTTTTTCATTTGGGATTAT
Ncarteri_LaurelCave_nearTYPE_N0296 AAATTTCCTAGTCCCATATACTTTACCCAATTTTAGTTTCTCTGTTGGAGG---------------------------------------------------------------------------------------------------GTCACACATGAAATTGACCTTCATTCAAAATGAACCCTTTAAAGTATTGTAAGCAAATATATTTTTATTTCAAACAAATATTTGGAAAGTTTTAATTTTATTTTCCCCC-CTGCATTTTAAAGGTGGCCATGAGGATGGCCTTTTTCTTGTACGAGAAAGTTCATCATCTCCTGGTGATTATGTATTAAGCCTTGTTCATGGTAATGATCCAATTCACTATCAAATACGTCGTCATGGTGAAGATGCATTTTTTAGTATTGATGATGGACCTGTTGTGCATGGTAATATTTACCTCTTTCTACCTCCTGTAATTTGTATATGCTTTATATATAAAGGGCTGAGAAGCCAAGGGGTATAAGTGATTTTTAAAATTTTGATAAATTTTACAGTTTAAAGTTGGATAGATGTCAGTACAGGATGCCAACAAAGGATGTCTGCGAAAGTTCACTTATACTCCTTTGCAACAACTTATGGATATTAATTGGCCATTCCTGCACTTACTCCATTTCCACAGAAATGTCACTTGTAACCCATGGCTTCTCACCCCCTCATATAAGAATTAGCAATTATATTTCTATTTC----------------------------------------------------------------------------------
Ncarteri_PilotMtn_G2185 AAATTTCCTAGTTCC---TACTTTACCCAATTTTAGTTTCTCTGTTGGAGA---------------------------------------------------------------------------------------------------GTCACACATGAAATTGTCCTTCATTCAAAATGAACCCTTTAAAGTATTGTAAGCAAATATATTTTTATTTCAAACAAATATTTTGAAAGTTTTAATTTTATTTTTTCCCCCTGCATTTTAAAGGTGGCCATGAGGATGGCCTTTTTCTTGTACGAGAAAGTTCATCATCTCCTGGTGATTATGTATTAAGCCTTGTTCATGGTAATGATCCAATTCACTATCAAATACGTCGTCATGGTGAAGATGCATTTTTTAGTATTGATGATGGACCTGTTGTGCATGGTAATATTTACCTCTTTCTACCTCCTGTAATTTGTATATGCTTTATATATAAAGGGCTGAGAAGCCAAGGGGTATAAGTGATTTTTAAAATTTTGATAAATTTTACAGTTTAATGTTGGATAGATGTCAGTACAGGATGCCAACAAAGGATGTCCGCGAAAGTTCACTTATACTCCTTTGCAACAACTTATGGATATTAATTGACCATTCCTGCACTTACTCCATTTCCACAGAAATGTCACTTGTAACCCATGGCTTCTCACCCCCTCATATAAGAATTAGCAATTATATTTCTATTTCCGAACAGTTGTTTGACAAATATAAAAAAATACAGCATTATTTGATGATGACATGATTTATGCTCTTTTTCATTTGGGATTAT
Ncarteri_Pitchfork_N363 AAATTTCCTAGTCCCATATACTTTACCCAATTTTAGTTTCTCTGTTGGAGGCTGAATCGTATTTTATGAAAATGCCATAATTTCTTTTTAATAATTAATTTTTTTAGTCCAAATCTTATAATGTGCTTACATTTCTGAAATGTATTGCAAGTCACACATGAAATTGCCCTTCATTCAAAATGAACCCTTTAAAGTATTGTAAGCAAATATATTTTTATTTTAAACAAATATTTGGAAAGTTTTAATTTTATTTTTCCCCTCTGCATTTTAAAGGTGGTCATGAGGATGGCCTTTTTCTTGTACGAGAAAGTTCATCATCTCCTGGTGATTATGTATTAAGCCTTGTTCATGGTAATGATCCAATTCACTATCAAATACGTCGTCATGGTGAAGATGCATTTTTTAGTATTGATGATGGACCTGTTGTGCATGGTAATATTTACCTCTTTCTACCTCCTGTAATTTGTATATGCTTTATATATAAAGGGCTGAGAAGCCAAGGGGTATAAGTGATTTTTAAAATTTTGA--------------TTGAGTTGGATAGATGTCGGTACAGGATGCCAACAAAGGATGTCCGCGAAAGTTCACTTATACTCCTTTGCAACAACTTATGGATATTAATTGGCCATTCCTGCACTTACTCCATTTCCACAGAAATGTCACTAGTAACGCATGGCTTCTCACCCCCTCATATAAGAATTAGCAATTATATTTCTATTTCCGAACAATTGTTTGACAAATATAAAAAAATACAGCATTATTTGATGA-----------------------------------
Ncarteri_WeberCty_N1044 AAATTTCCTAGTCCCATATACTTTACCCAATTTTAGTTTCTCTGTTGGAGG---------------------------------------------------------------------------------------------------GTCACACATGAAATTGTCCTTCATTCAAAATGAACCCTTTAAAGTATTGTAAGCAAATATATTTTTATTTCAAAAAAATATTTGGAAAGTTTTAATTTTATTTTTTCCTCCTGCATTTTAAAGGTGGCCATGAGGATGGCCTTTTTCTTGTACGAGAAAGTTCATCATCTCCTGGTGATTATGTATTAAGCCTTGTTCATGGTAATGATCCAATTCACTATCAAATACGTCGTCATGGTGAAGATGCATTTTTTAGTATTGATGATGGACCTGTTGTGCATGGTAATATTTACCTCTTTCTACCTCCTGTAATTTGTATATGCTTTATATATAAAGGGCTGAGAAGCCAAGGGGTATAAGTGATTTTTAAAATTTTGATAAATTTTACAGTTTAAAGTTGGATAGATGTCAGTACAGGATGCCAACAAAGGATGTCAGCGAAAGTTCACTTATACTCCTTTGCAACAACTTATGGATATTAATTGGCCATTCCTGCACTTACTCCATTTCCACAGAAATGTCACTTGTAACCCATGGCTTCTCACCCCCTCATATAAGAATTAGCAATTATATTTCTATTTCCGAACAGTTGTTTGACAAATATAAAAAAATACAGCATTATTTGATGATGACATGATTTACGCTCTTTTTCATTTGGGATTAT
Ncarteri_div__RainbowCave_G2089 AAATTGCCTGGTCCCATATACTTTACCTAATTTTAGTTTCTTTGTTGGAGGCTAAATCGTATTTTATGAAAATGCCATAATTTCTTTTTAATAATTTTT----TTAGTTCAAATCTTATAATGTGCTTACATTTCTGAAATGTATTGCAAGTCACACATGAAATTACCCTTCATTCGAAATGAACCTTTTGAAGTATTGTAAACAAATATA------TTTTAAACAAATATTTGGAAAGTTTTAACTTTATTTTTCCCC-CTGCATTTTAAAGGTGGTCATGAGGATGGCCTTTTTCTTGTACGAGAAAGTTCATCATCTCCTGGTGATTATGTATTAAGCCTTGTTCATGGTAATGATCCAATTCACTATCAAATACGTCGTCATGGTGAAGATGCATTTTTTAGTATTGATGATGGACCTGTTGTGCATGGTAATATTTACCTCTTTCTACCT---GTAATTTGTATATGCTTTGTATATGAAGGCCTGAGAAGCCAAGGGGCATAAGTGCCTTTTAAAATTTTGATAAATTTTACAGTTTAAAGTTGGGTAGATGTCAGTACAGGATGCCAACAAAGGATGTTCACAAAGGTTCACTTATACTCCTTTGCAACAACTTATGTATATTAATTGTCTATTCCTGCACTT----CATTTCCACAGAAATGTCACTTGTAACCCAGGGCTTCTCACTCCCTCATAT-------------------------------------------------------------------------------------------------------------
Ncherokee_BallhootScar_N193 AAATTGCCTAGTCCCATATACTTTACCCAATTTTCGTTTCTCTGTTGGAGGCTAAATCGTATTTTATGAAAATGCCATAATTTCTTTTTAATAATTAATTTTTTTAGTCCAAATCTTATAATGTGCTTACATTTCTGAAATGTATTGCAAGTCACATATGAAATTGCCCTTCATTCAAAATGAACCCTTTAAAGTATTGTAAACAAATATATTTTTAAATATATCAAATATTTGGAAAGATTTAATTTTATTTTTTCCC-CTGCATTTTAAAGGTGGCCATGAGGATGGCCTTTTTCTTGTACGAGAAAGTTCATCATCTCCTGGTGATTATGTATTAAGCCTTGTTCATGGTAATGATCCAATTCACTATCAAATACGTCGTCATGGTGAAGATGCATTTTTTAGTATTGATGATGGACCTGTTGTGCATGGTAATATTTACCTCTTTCTACCTCCTGTAATTTGTATATGCTTTATATATAAAGAGCTGAGAAGCCAAGGGGTATAAGTGATTTTTAAAATTTTGATAAATTTTACAGTTTAAAGTTGGATAGATGTCAGTACAGGATGCCAACAAAGGATGTCTGCAAAAGTTCACTTATACTCCTTTGCAACAACTTATGGATATTAATTGTCCA-TCCTGCACTTACTCCATTTCCACAGAAATGTCACTTGTAACCCATGGCTTCTCACCCCCTCATATAAGAATAAACAATTATATTTATATTTCCGAACAGTTGTTTGACAAATATAAAAAAATACAGCATTATTTGATGATGACATGATTTATGCTCTTTTTCATTTGGGATTAT
Ncherokee_BalsamMtn_N891 ---------------------------------------------------------------------------------------------------------------------------------------TGAAATGTATTGCAAGTCACACTTGAAATTGCCCTTCATTCAAAATGAACCCTTTAAAGTATTGTAAACAAATATATTTTTATTTTAAACAAATATTTGGAAAGTTTTAATTTTATTTTTTTCCCCTGCATTTTAAAGGTGGCCATGAGGATGGCCTTTTTCTTGTACGAGAAAGTTCATCATCTCCTGGTGATTATGTATTAAGCCTTGTTCATGGTAATGATCCAATTCACTATCAAATACGTCGTCATGGTGAAGATGCATTTTTTAGTATTGATGATGGACCTGTTGTGCATGGTAATATTTACCTCTTTCTACCTCCTGTAATTTGTATATGCTTTATATATAAAGGGCTGAGAAGCCAAGGGGTATAAGTGATTTTTGAAATTTTGATAAATTTTACAGTTTAAAGTTGGATAGATGTCAGTACAGGATGCCAACAAAGGATGTCCGCAAAAGTTCACTTATACTCCTTTGCAACAACTTATGGATATTAATTGTCCA-TCCTGCACTTACTCCATTTCCACAGAAATGTCACTTGTAACCCATGGCTTCTCACCCCCTCATATAAGAATTAGCAATTATATTTATATTTCCGAACAGTTGTTTGACAAATATAAAAAAATACAGCATTATTTGATGATGACATGATTTATGCTCTTTTT-------------
Ncherokee_SIndianCrk_N681 AAATTGCCTAGTCCCATATACTTTACCCAATTTTAGTTTCTCTGTTGGAGGCTAAATCGTATTTTATGAAAATGCTATAATTTCTTTTTAATAATTAATTTTTTTAGTCCAAATCTTATAATGTGCTTACATTTCTGAAATGTATTGCAAGTCACACATGAAATTGCCCTCCATTCGAAATGAACCCTTTAAAGTATTGTAAACAAATATATTTTTATTTCAAACAAATATATGGAAAGTTTTACTTTTATTTTTTCCCCCTGCATTTTAAAGGTGGCCATGAGGATGGCCTTTTTCTTGTACGAGAAAGTTCATCATCTCCTGGTGATTATGTATTAAGCCTTGTTCATGGTAATGATCCAATTCACTATCAAATACGTCGTCATGGTGAAGATGCATTTTTTAGTATTGATGATGGACCTGTTGTGCATGGTAATATTTACCTCTTTCTACCTCCTGTAATTTGTATATGCTTTATATATAAAGGGCTGAGAAGCCAAGGGGTATAACTGATTTTTAAAATTTTGATAAATTTTACAGTTTAAAGTTGGATAGATGTCAGTACAGGATGCCAACAAAGGATGTCCGCAAAAGTTCACTTACACTCCTTTGCAACAACTTATGGATATTAATTGTCCATTCCTGCACTTACTTCATTTCCACAGAAATGTCACTTGTAAC-------------------------------------------------------------------------------------------------------------------------------------
Ncooperi_BeaverCrk_N1002 --------------------------------------------------------------------------------------------------------------------------------------CTGAAATGTATTGCAATTCACACATGAAATTGCCCTTCATTCAAAATGAACCCTTTAAAGTATTGTAAACAAATATATTTTTATTTCAAACAAATATTTGGAAAGTTTTAATTTAATTTTTTCCCCCTGCATTTTAAAGGTGGCCATGAGGATGGCCTTTTTCTTGTACGAGAAAGTTCATCATCTCCTGGTGATTATGTATTAAGCCTTGTTCATGGTAATGATCCAATTCACTATCAAATACGTCGTCATGGTGAAGATGCATTTTTTAGTATTGATGATGGACCTGTTGTGCATGGTAATATTTACCTCTTTCTACCTCCTGTAATTTGTGTATGCTTTATATATAAAAGGCTGAGAAGCCAAGGGATATAAGTGATTTTTAAAATTTTGATAAATTTTACAGTTTAAAGTTGGATAGATGTCAGTACAGGATGCCAACAAAGGATGTCCGCAAAAGTTCACTTATACTCCTTTGCAACAACTTATGGATATTAATTGTCCATTCCTGCACTTACTCCATTTCCACAAAAATGTCACTTGTAACCCATGGCTTCTCACCCCCTCATATAAAAATTGGCAATTATATTTATATTTCCGGAGAGTT-------------------------------------------------------------------------
Ncooperi_BrasstBald_N824 ---------------------------------------------------------------------------------------------------------AACTTGCACCCATGAATGTGCTTACATTTCTGAAATGTATTGCAATTCACACATGAAATTGCCCTTCATTCAAAATGAACCCTTTAAAGTATTGTAAACAAATATATTTTTATTTCAAACAAATATTTGGAAAGTTTTAATTTAATTTTTTTCCCCTGCATTTTAAAGGTGGCCATGAGGATGGCCTTTTTCTTGTACGAGAAAGTTCATCATCTCCTGGTGATTATGTATTAAGCCTTGTTCATGGTAATGATCCAATTCACTATCAAATACGTCGTCATGGTGAAGATGCATTTTTTAGTATTGATGATGGACCTGTTGTGCATGGTAATATTTACCTCTTTCTACCTCCTGTAATTTGTGTATGCTTTATATATAAAAGGCTGAGAAGCCAAGGGATATAAGTGATTTTTAAAATTTTGATAAATTTTACAGTTTAAAGTTGGATAGATGTCAGTACAGGATGCCAACAAAGGATGTCCGCAAAAGTTCACTTATACTCCTTTGCAACAACTTATGGATATTAATTGTCCATTCCTGCACTTACTCCATTTCCACAAAAATGTCACTTGTAACCCATGGCTTCTCAC-----------------------------------------------------------------------------------------------------------------------
Ncooperi_CheoahDam_N1122 -------------------------------------------------------------------------------------------------------ATAACTTGCACCCATGAATGTGCTTACATTTCTGAAATGTATTGCAATTCACACATGAAATTGCCCTTCATTCAAAATGAACCCTTTAAAGTATTGTAAACAAATATATTTTTATTTCAAACAAATATTTGGAAAGTTTTAATTTTATTTTTTTCCCCTGCATTTTAAAGGTGGCCATGAGGATGGCCTTTTTCTTGTACGAGAAAGTTCATCATCTCCTGGCGATTATGTATTAAGCCTTGTTCATGGTAATGATCCAATTCACTATCAAATACGTCGTCATGGTGAAGATGCATTTTTTAGTATTGATGATGGACCTGTTGTGCATGGTAATATTTACCTCTTTCTACCTCCTGTAATTTGTGTATGCTTTATATATAAAAGGCTGAGAAGCCAAGGGATATAAGTGATTTTTAAAATTTTGATAAATTTTACAGTTTAAAGTTGGATAGATGTCAGTACAGGATGCCAACAAAGGATGTCCGCAAAAGTTCACTTATACTCCTTTGCAACAACTTATGGATATTAATTGCCCATTCCTGCACTTACTCCATTTCCACAAAAATGTCACTTGTATCCCTTGGCTTCTCACCCCCTCATATAAAAATTGGCAATTATATTTATATTTCCGGAGAGTTGTTTGACAAAT--------------------------------------------------------------
Ncooperi_NantRiverGorge_N682 -----GTCTAGTCCTCTTTTAGTCTCTAGATATATTTTTTTTGGAGGGGGG----------------GGAGATGCCGAAATATTTTCTTGGCA-----TGTTTATAACTTGCACCCATGAATGTGCTTACATTTCTGAAATGTATTGCAATTCACACATGAAATTGCCCTTCATTCAAAATGAACCCTTTAAAGTATTGTAAACAAATATATTTTAATTTCAAACAAATATTTGGAAAGTTTTAATTTAATTTTTGTCCCCTGCATTTTAAAGGTGGCCATGAGGATGGCCTTTTTCTTGTACGAGAAAGTTCATCATCTCCTGGTGATTATGTATTAAGCCTTGTTCATGGTAATGATCCAATTCACTATCAAATACGTCGTCATGGTGAAGATGCATTTTTTAGTATTGATGATGGACCTGTTGTGCATGGTAATATTTACCTCTTTCTACCTCCTGTAATTTGTGTATGCTTTATATATAAAAGGCTGAGAAGCCAAGGGATATAAGTGATTTTTAAAATTTTGATAAATTTTACAGTTTAAAGTTGGATAGATGTCAGTACAGGATGCCAACAAAGGATGTCCGCAAAAGTTCACTTATACTCCTTTGCAACAACTTATGGATATTAATTGTCCATTCCTGCACTTACTCCATTTCCACAAAAATGTCACTTGTAACCCATGGCTTCTCACCCCCTCATATAAAAATTGGCAATTATATTTATATTTCCGGAGAGTTGTTTGACAAATATAAAAAAATACAGCATTATTTGATGATGACATGATTTATGCTCTTTTTCATTTGGGATTAT
Ncooperi_RockCrRoad_N1160 -----------------------------------------------------------------------------------------------------------------------------------------------------------------------------------------------------------------------------------------------------------------------------AAAGGTGGCCATGAGGATGGCCTTTTTCTTGTACGAGAAAGTTCATCATCTCCTGGTGATTATGTATTAAGCCTTGTTCATGGTAATGATCCAATTCACTATCAAATACGTCGTCATGGTGAAGATGCATTTTTTAGTATTGATGATGGACCTGTTGTACATGGTAATATTTACCTCTTTCTACCTCCTGTAATTTGTGTATGCTTTATATATAAAAGGCTGAGAAGCCAAGGGATATAAGTGGTTTTTAAAATTTTGATAAATTTTACAGTTTAAAGTTGGATAGATGTCAGTACAGGATGCCAACAAAGGATGTCCGCAAAAGTTCACTTATACTCCTTTGCAACAACTTATGGATATTAATTGTCCATTCCTGCACTTACTCCATTTCCACAAAAATAACACTTGTAACCCATGGCTTCTCACCCCCTCATATAAAAATTAGCAATTATATTTATATTTCCGAAGAGTTGTTTGACAAATAT-AAAAAATACAGCATTATTTGATGATGACATGATTTATGCTCTTTTTCATTTGGGATTAT
Ncoylei_Apalachia_N1195 -----GCCTACTCCCATATACTTTACCCAATTTTAGTTTCTCTGTTGGAGGCTAAATCATATTTTATTAAAATGCCATAATTTCTTTTTAATAATTAATTT-TTTAGACCAAATCTTATAATGTGCTTACATTTCTGAAATGTATTGTAAGTCACACATGAAATTGCCCTTCATTCAAAATGAACCCTATAAAGTATTGTGAACAAATATATTTTCATTTCAAACAAATATTTGGAAAGTTTTAATTTTATTTTTTCTCCCTGCATTTTAAAGGTGGCCATGAGGATGGCCTTTTTCTTGTACGAGAAAGTTCATCATCTCCTGGTGATTATGTATTAAGCCTTGTTCATGGTAATGATCCAATTCACTATCAAATACGTCGTCATGGTGAAGATGCATTTTTTAGTATTGATGATGGACCTGTTGTGCATGGTAATATTTACCTCTTTCTACCCCCTGTAATTTGTATATGCTTTATATATACAGAGCTGAGAAGCCAAGGTGTCTAAGTGATTTTTAAGATTTTGATAAATTTTACAGTTTAATGTTGGATAGATGTCAGTACAGGATGCCGACAAAGGAT-TCCACAAAAGTTCACTTATACTCCTTTGCAACAATTTATGGATATTAATTGTCCATTCCTGCACTTACTCCATTTCCACAGAAATGTCACTTGTAACCCATGGCTTCTCACCCCCTCATATAAGAATTAGCAATTATATTTATATTTCCGAACAGTT---TGACAAATATAAAAAAATATAGCATTATTTGATGATGACATGATTTATGCTCTTTTTCATTTGGGATTA-
Ncoylei_DinkinCove_N1118 ---------------------------------------------TGGAGGCTAAATCATATTTTATTAAAATGCCATAATTTCTTTTTAATAATTAATTT-TTTAGACCAAATCTTATAATGTGCTTACATTTCTGAAATGTATTGTAAGTCACACATGAAATTGCCCTTCATTCAAAATGAACCCTATAAAGTATTGTGAACAAATATATTTTCATTTCAAACAAATATTTGGAAAGTTTTAATTTTATTTTTTCTCCCTGCATTTTAAAGGTGGCCATGAGGATGGCCTTTTTCTTGTACGAGAAAGTTCATCATCTCCTGGTGATTATGTATTAAGCCTTGTTCATGGTAATGATCCAATTCACTATCAAATACGTCGTCATGGTGAAGATGCATTTTTTAGTATTGATGATGGACCTGTTGTGCATGGTAATATTTACCTCTTTCTACCCCCTGTAATTTGTATATGCTTTATATATACAGAGCTGAGAAGCCAAGGGGTCTAAGTGATTTTTAAGATTTTGATAAATTTTACAGTTTAATGTTGGATAGATGTCAGTACAGGATGCCGACAAAGGAT-TCCACAAAAGTTCACTTATACTCCTTTGCAACAATTTATGGATATTAATTGTCCATTCCTGCACTTACTCCATTTCCACAGAAATGTCACTTGTAACCCATGGCTTCTCACCCCCTCATATAAGAATTAGCAATTATATTTATATTTCCGAACAGTT---TGACAAATATAAAAAAATATAGCATTATTTGATGATGACATGATTTATGCTCTTTTTCATTTGGGATTAT
Ncoylei_TiptonCreek_N837 AAATTGCCTACTCCCATATACTTTACCCAATTTTAGTTTCTCTGTTGGAGGCTAAATCGTATTTTATGAAAATGCCATAATTTCTTTTTAATAATTAATTT-TTTAGACCAAATCTTATAATGTGCTTACATTTCTGAAATGTATTGTAAGTCACACATGAAATTGCCCTTCATTCAAAATGAACCCTATAAAGTATTGTGAACAAATATATTTTCATTTCAAACAAATATTTGGAAAGTTTTAATTTTATTTTTTCTCCCTGCATTTTAAAGGTGGCCATGAGGATGGCCTTTTTCTTGTACGAGAAAGTTCATCATCTCCTGGTGATTATGTATTAAGCCTTGTTCATGGTAATGATCCAATTCACTATCAAATACGTCGTCATGGTGAAGATGCATTTTTTAGTATTGATGATGGACCTGTTGTGCATGGTAATATTTACCTCTTTCTACCCCCTGTAATTTGTATATGCTTTATATATAAAGAGCTGAGAAGCCAAGGGGTCTAAGTGATTTTTAAGATTTTGATAAATTTTACAGTTTAATGTTGGATAGATGTCAGTACAGGATGCCGACAAAGGAT-TCCACAAAAGTTCACTTATACTCCTTTGCAACAATTTATGGATATTAATTGTCCATTCCTGCACTTACTCCATTTCCACAGAAATGTCACTTGTAACCCATGGCTTCTCACCCCCTCATATAAGAATTAGCAATTATATTTATATTTCCGAACAGTT---TGACAAATATAAAAAAATATAGCATTATTTGATGATGACATGATTTATGCTCTTTTTCATTTGGGATTAT
Ncressleri_PigeonCave_G2077 AAATTGCCTGGTCCCATATACTTTACCCA-TTTTAGTTTCTCTGTTGGAGGCTAAATCGTATTTTATGAAAATGCCATAATTTCTTTTTAATAATTTTTAATCTTTGTTTAAATCTTATAATGTGCTTACATTTCTGAAATGTATTGCAAGTCACACATGAAATTACCCTTCATTCAAAATGAACCCTTTGAAGTATTGTAAACAAATATA------TTTTAAACAAATATTTGGAAAGTTTTAACTTTATTTTTCCCCCCTGCATTTTAAAGGTGGCCATGAGGATGGCCTTTTTCTTGTACGAGAAAGTTCATCATCTCCTGGTGATTATGTATTAAGCCTTGTTCATGGTAATGATCCAATTCACTATCAAATACGTCGTCATGGTGAAGATGCATTTTTTAGTATTGATGATGGACCTGTTGTGCATGGTAATATTTACCTCTTTCTACCT---GTAATTTGTATATGCTTTATATATGAAGGGCTGAGAAACCAAGGGGCATAAGTGACTTTTAAAATTTTGATAAATT-------TTAAAGTTGGATAGATATCAGTACAGGATGCCAACAAAGGATGTCCACAAAGGTTCACTTATACTCCTTTGTAACAACTTATGGATATTAATTGTCCATTCCTGCACTTACTCCATTTCCACAGAAATGTCACTTGTAACAAAGGGCTTCTCACCCCCTCATATAAGAATTAGCAATTATATCCATACTTCCGAACATTTGTTTGACAAATAT--AAAAAAAAAGCATTATTT----------------------------------------
Ncrosbyi_MtMitchell_N210 AAATTGCCTAGTCCCATATACCTTACCCAATTTTAGTTTCTCTGTTGAAGCCTAAATCGTATTTTATGAAAATGCCATAATTTCTTTTTAATAATTAATTTTTTTAGTCCAAATCTTATAATGTGCTTACATTTCTGAAATGTATTGCAAGTCACACATGAAATTGCCCTTCATTCAAAATGAACCCTTTAAAGTATTGTAAACAAATATATTTTTATTTTAAACAAATATTTGGAAAGTTTTAATTTTATTTTTTCCCCCTGCATTTTAAAGGTGGTCATGAGGATGGCCTTTTTCTTGTACGAGAAAGTTCATCATCTCCTGGTGATTATGTATTAAGCCTTGTTCATGGTAATGATCCAATTCACTATCAAATACGTCGTCATGGTGAAGATGCATTTTTTAGTATTGATGATGGACCTGTTGTGCATGGTAATATTTACCTCTTTCTACCTCCTGTAATTTGTATATGCTTTATATATAAAGGGCTGAGAAGCCAAGGGGTATAAGTGATTTTTAAAATTTTGATAAATTTTACAGTTTAAAGTTGGATAGATGTCAGTACAGGATGCCAACAAAGGATGTCCGCAAAAGTTCACTTATACTCCTTTGCAATAACTTATGGATATTAATTGTCCATTCCTGCACTTACTCCATTTCCACAGAAATGTCACTTGTAACCCATGGCTTCTCACCCCCCCATATAAGAATTAGCAATTATATTTATATTTCCGAACAGTT---TGACAAATATAAAAAAATACAGCATTATTTGATGATGACATGATTTATGCTCTTTTTCATTTGGGATTAT
Ncrosbyi_PricesCrk_N1143 ---------------------------------------------------------------------------------------------------------AGTCCAAATCTTATAATGTGCTTACATTTCTGAAATGTATTGCAAGTCACACATGAAATTGCCCTTCATTTAAAATGAACCCTTTAAAGTATTGTAAACAAATATATTTTTATTTTAAACAAATATTTGGAAAGTTTTAATTTTATTTTTTCCCCCTGCATTTTAAAGGTGGTCATGAAGATGGCCTTTTTCTTGTACGAGAAAGTTCATCATCTCCTGGTGATTATGTATTAAGCCTTGTTCATGGTAATGATCCAATTCACTATCAAATACGTCGTCATGGTGAAGATGCATTTTTTAGTATTGATGATGGACCTGTTGTGCATGGTAATATTTACCTCTTTCTACCTCCTGTAATATGTATATGATTTATATATAAAGGGCTGAGAAGCCAAGGGGTATAAGTGATTTTTAAAATTTTGATAAATTTTACAGTTTAAAGTTGGATAGATGTCAGTACAGGATGCCAACAAAGGATGTCCGCAAAAGTTCACTTATACTCCTTTGCAACAACTTATGGATATTAATTGTCCATTCCTGCACTTACTCCATTTCCACAGAAATGTCACTTGTAACCCATGGCTTCTCACCCCCCCATATAAGAATTAGCAATTATATTTATATTTCCGAACAGTT---TGACAAATATAAAAAAATACAGCAT---------------------------------------------
Ncrosbyi_ShufordCrk_N1148 ----------GTCCCATATACCTTACCCAATTTTAGTTTCTCTGTTGGAGCCTAAATCGTATTTTATGAAAATGCCAT-ATTTCTTTTTAATAATTAATTTTTTTAGTCCAAATCTTATAATGTGCTTACATTTCTGAAATGTATTGCAAGTCACACATGAAATTGCCCTTCATTCAAAATGAACCCTTTAAAGTATTGTAAACAAATATATTTTTATTTTAAACAAATATTTGGAAAGTTTTAATTTTATTTTTTCCCCCTGCATTTTAAAGGTGGTCATGAGGATGGCCTTTTTCTTGTACGAGAAAGTTCATCATCTCCTGGTGATTATGTATTAAGCCTTGTTCATGGTAATGATCCAATTCACTATCAAATACGTCGTCATGGTGAAGATGCATTTTTTAGTATTGATGATGGACCTGTTGTGCATGGTAATATTTACCTCTTTCTACCTCCTGTAATTTGTATATGCTTTATATATAAAGGGCTGAGAAGCCAAGTGGTATAAGTGATTTTTAAAATTTTGATGAATTTTACAGTTTAAAGTTGGATAGATGTCAGTACAGGATGCCAACAAACGATGTCCGCAAAAGTTCACTTATACTCCTTTGCAATAACTTATGGATATTAATTGTCCATTCCTGCACTTACTCCATTTCCACAGAAATGTCACTTGTAACCCATGGCTTCTCACCCCCCCATATAAGAATTAGCAATTATATTTATATTTCCGAACAGTT---TGACAAATATAAAAAAATACAGCATTATTTGATG---ACATGATTTATGCTCTTTTTC------------
Ndellingeri_BullpenBridge_N109 AAATTGCCTAGTCCCATATACTTTACCCAATTTTAGTTTCTCTGTTGGAGGCTAAATCGTATTATATGAAAATGCCATAATTTCTTTTTAATAATTAATTTTTTTAGTCCAAATCTTATAATGTGCTTACATTTCTGAAATGTATTGTAGTACACACATGAAATTGCCCTTCATTCAAAATGAACCCTTTAAAGTATTGTAAACAAATATATTTTTATTTCAAACAAATATTTGGAAAGTTTTAATTTTATTTTTTCCCCCTGCATTTTAAAGGTGGCCATGAGGATGGCCTTTTTCTTGTACGAGAAAGTTCATCATCTCCTGGTGATTATGTATTAAGCCTTGTTCATGGTAATGATCCAATTCACTATCAAATACGTCGTCATGGTGAAGATGCATTTTTTAGTATTGATGATGGACCTGTTGTGCATGGTAATATTTACCTCTTTCTACCTCCTGTAATTTGTGTATGCTTTATATATAAAGGGCTGAGAAGCCAAGGGGTATAAGTGATTTTTAAAATTTTGATAAATTTTACAGTTTAAAGTTGGATAGATGTCAGTACAGGATGCCAACAAAGGATGTCCGCAAAAGTTCACTTATACTCCTTTGCAACAACTTATGGATATTAATTGTCCATTCCTGCACTTACTAAATTTCCACAAAAATGTCACTTGTAACCCATGGCTTCTCACCCCCCCATATAAAAATTAGCAATTATATTTATATTTCCGGAGAATTGTTTGACAAATGTAAAAAAATACAGCATTATTTGATGATGACATGATTTATGCTCTTTTTCATTTGGGAATAT
Ndellingeri_WhitewFalls_N887 ---------------------------------------------------------------------------------------------------------------------------------------------------------------------------------------------------------------------------------------------------------------------------------------------ATGGCCTTTTTCTTGTACGAGAAAGTTCATCATCTCCTGGTGATTATGTATTAAGCCTTGTTCATGGTAATGATCCAATTCACTATCAAATACGTCGTCATGGTGAAGATGCTTTTTTTAGTATTGATGATGGACCTGTTGTGCATGGTAATATTTACCTCTTTCTACCTCCTGTAATTTGTGTATGCTTTATATATAAAGGGCTGAGAAGCCAAGGGGTATAAGTGATTTTTAAAATTTTGATAAATTTTACAGTTTAAAGTTGGATAGATGTCAGTGCAGGATGCCAACAAAGGATGTCCGCAAAAGTTCACTTATACTCCTTTGCAACAACTTATGGATAATAATTGTCCATTCCTGCACTTACTAAATTTCCACAAAAATGTCACTTGTACCCCCTGGCTTCTCATCCCTTCATATG---ATTAATAATTTAAGCATTATTTTTGAAACTTT--TTGGCAAA---AAAAAAATACTGCAGTGTAGAA------------TTTTAGCCTCTATATTATGG----CT
Ndilutus_GrassyCreek_N670 -------------------------------------------------------------------------------------------------------------------------------------------------------------------------------------------------------------------------------------------------------------------------------------------GGATGGCCTTTTTCTTGTACGAGAAAGTTCATCATCTCCTGGTGATTATGTATTAAGCCTTGTTCATGGTAATGATCCAATTCACTATCAAATACGTCGTCATGGTGAAGATGCATTTTTTAGTATTGATGATGGACCTGTTGTGCATGGTAATATTTACCTCTTTCTACCTCCTGTAATTTGTATATGCTTTATATAGAAAGGGCTGAGAAGCCAAGGGG----------------------------------------------------------------------------------------------------------------------------------------------------------------------------------------------------------------------------------------------------------------------------------------------------------------------
Ndilutus_StarveRockCave_G3174 -----------------------------------------------------------------ATGAAATTGCCATAATTTCTTTTTAATAATTAATTTTTTTAGTCCAAATCTTATAATGTGCTTACATTTCTGAAATGTATTGCAAGTCACACATGAAA-------------------------TTAAAGTATTGTAAGCAAATATATTTTAATTTCAAACAAATATTTGGAAAGTTTTAATTTTATTTTTTCCCCCTGCATTTTAAAGGTGGCCATGAGGATGGCCTTTTTCTTGTACGAGAAAGTTCATCATCTCCTGGTGATTATGTATTAAGCCTTGTTCATGGTAATGATCCAATTCACTATCAAATACGTCGTCATGGTGAAGATGCATTTTTTAGTATTGATGATGGACCTGTTGTGCATGGTAATATTTACCTCTTTCTACCTCCTGTAATTTGTATATGCTTTATATAGAAAGGGCTGAGAAGCCAAGGGGTATAAGTGATTTTTAAAATTTTGATAAATTTAACAGTTTAAAGTTGGATAGATGTCAGTACAGGATGCCAACAAAGGATGTCCGCAAAAGTTCACTTATACTCTTTTGCAACAACTTATGAATATTAATTGTCCATTCCTGCACTTACTCCATTTCCACAGAAATGTCACTTGTAACCCATGGCTTCTCACCCTCTCATATAAGAATTAGCAATTATATTTATATTTCCGAACAGTTGTTTGACAAATAT-AAAAAATACAGCATTATTTGATGATGACATGATTTATGTTCTTTTTCATTTGGGATTAT
Nfridelli_LittlePigeon_N262 ----TGCCTAGTCCCATATACTTTACCCAATTTTAGTTTCTCTGTTGGAGGCTAAATCGTATTTTATGAAAATGCCATAATTTCTTTTTAATAATTAATTTTTTTAGTCCAAATCTTATAATGTGCTTACATTTCTGAAATGTATTGCAATACACACATGAAATTGCCCTTCATTCAAAATGAACCCTTTAAAGTATTGTAAACAAATATATTTTTATTTCAAACAAATATTTGGAAAGTTTTAATTTTATTTTTCCCCCCTGCATTTTAAAGGTGGCCATGAGGATGGCCTTTTTCTTGTACGAGAAAGTTCATCATCTCCTGGTGATTACGTATTAAGCCTTGTTCATGGTAATGATCCAATTCACTATCAAATACGTCGTCATGGTGAAGATGCATTTTTTAGTATTGATGATGGACCTGTTGTGCATGGTAATATTTACCTCTTTCTACCTCCTGTAATTTGTATATGCTTTATATATAAAGGGCTGAGAAGCCAAGGGGTATAAGTGATTTTTAAAATTTTGATAAATTTTACAGTTTAAAGTTGGATAGATGTCAGTACGGGATGCCAACAAAGAATGTCTGCAAAAGTTCACTTATACTCCTTTGCAACAACTTATGGATATTAATTGTCCATTCCTGCACTTACTCCATTTCCACAAAAATGTCACTTG-----------------------------------------------------------------------------------------------------------------------------------------
Nfurtivus_HugdenBranch_G3175 AAATTTCCTAGTCCCATATACTTTACCCAATTTTAGTTTGTCTGTTGGAGGCTAAATCATATTTTATGAAAATGCCATAATTTCTTTTTAATAATTAATTTTTTTAGTCCAAATCTTATAATGTGCTTACATTTCTGAAATGTATTGCAAGTCACACATGAAATTGCCCTTCATTCAAAATGAACCCTTTAAAGTATTGTAAACAAATATATTTTTATTTCAAACAAATATTTGGAAAGTTTTAATTTTATTTTCCCCC-CTGCATTTTAAAGGTGGCCATGAGGATGGCCTTTTTCTTGTACGAGAAAGTTCATCATCTCCTGGTGATTATGTATTAAGCCTTGTTCATGGTAATGATCCAATTCACTATCAAATACGTCGTCATGGTGAAGATGCATTTTTTAGTATTGATGATGGACCTGTTGTGCATGGTAATATTTACCTCTTTCTACCTCCTGTAATTTGTATATGCTGTATATATAAAGGGCTGAGAAGCCAAGGGGTATAAGTGATTTTTAAAATTTTGATAAATTTTACAGTTTAAAGTTGGATAGATGTCAGTACAGGATGCCAACAAAGGATGTCCGCAAAAGTTCACTTATACTCCTTTGCAACAACTTATGGATATTAATTGGCCATTCCTGCACTTACTCCATTTCCACAGAAATGTCACTTGTAACCCATAGCTTCTCACCCCCTCATATAAGAAATAGCAATTATATTTCTATTTCCAAACAGTTGTTTGACAAATATAAAAAAATACAGCATTATTTGATGATGACA------------------------------
Nfurtivus_RaccoonMtn_N1026 AAATTTCCTAGTCCCATATACTTTACCCAATTTTAGTTTGTCTGTTGGAGGCTAAATCATATTTTATGAAAATGCCATAATTTCTTTTTAATAATTAATTTTTTTAGTCCAAATCTTATAATGTGCTTACATTTCTGAAATGTATTGCAAGTCACACATGAAATTGCCCTTCATTCAAAATGAACCCTTTAAAGTATTGTAAACAAATATATTTTTATTTTAAACAAATATTTGGAAAGTTTTAATTTTA-TTTTCCCCCCTGCATTTTAAAGGTGGCCATGAGGATGGCCTTTTTCTTGTACGAGAAAGTTCATCATCTCCTGGTGATTATGTATTAAGCCTTGTTCATGGTAATGATCCAATTCACTATCAAATACGTCGTCATGGTGAAGATGCATTTTTTAGTATTGATGATGGACCTGTTGTGCATGGTAATATTTACCTCTTTCTACCTCCTGTAATTTGTATATGCTGTATATATAAAGGGCTGAGAAGCCAAGGGGTATAAGTGATTTTTAAAATTTTGATAAATTTTACAGTTTAAAGTTGGATAGATGTCAGTACAGGATGCCAACAAAGGATGTCCGCAAAAGTTCACTTATACTCCTTTGCAACAACTTATGGATATTAATTGGCCATTCCTGCACTTACTCCATTTCCACAGAAATGTCACTTGTAACCCATAGCTTCTCACCCCCTCATATAAGAAATAGCAATTATATTTCTATTTCCAAACAGTTGTTTGACAAATATAAAAAAATACAGCATTATTTGATGATGACATGATTTATGCTC-TATTCATTTTTGATTAT
Ngeorgia_Sittons_N073 AAATTTCCTAGTCCCATATACTTTACCCAATTTTAGTTTCTCTGTTGGAGGCTAAATCGTATTTTATAAATATGCCATAATTTCTTTTTAATAATTAATTTTTTTAGTCTAAATCTTATAATGTGCTTACATTTCTGAAATGTACTGCAAGTCACACATGAAATTACCCTTCATTCAAAGTGAACCCTTTAAAGTATTGTAAGCAAATATATTTTTATTTTAAACAAATATTTGGAAAGTTTTAATTTTATTTTTCCCCCCTGCATTTTAAAGGTGGCCATGAGGATGGCCTTTTTCTTGTACGAGAAAGTTCATCATCTCCTGGTGATTATGTATTAAGCCTTGTTCATGGTAATGATCCAATTCACTATCAAATACGTCGTCATGGTGAAGATGCATTTTTTAGTATTGATGATGGACCTGTTGTGCATGGTAATATTTACCTCTTTCTACCTCCTGTAAT-TGTATATGCTTTATATATAAAGGGCTGAGAAGCCGAGGGGTATAAGTGATTTTTAAAATTTTGATAAATTTTACAGTTTAAAGTTGGATAGATGTCAGTACAGGATGCCAACAAAGGATGTCCGTGAAAGTTCACTTATACTCCTTTGCAACAACTTATGGATATTAATTGGCCATTCCTGCACTTACTCCATTTCCACAGAAATGTCACTTGTAACCCATGGCTTCTCATCCCCTCATATAAGAATTAGCAATTATATTTCTATTTCCAAACATTTGTTTGACAAATATAAAAAAATATAGCATTATTTGATGATGACATGATTTATGCTCTTTTTCATTTGGGATTAT
Ngertschi_CedarCreek_N351 -----------------------------------GTTTCTCTGTTGGAGCCTAAACCGTATTTTATGAAAATGCCATAATTTCTTTTTAATAATTAATTTTTTTAGTCCAAATCTTATAATGTGCTTACATTTCTGAAATGTATTGCAAGTCACACATGAAATTGCCCTTCATTCAAAATGAACCCTTTAATGTATTGTAAACAAATATATTTTTATTTTAAACAAATATTTGGAAAGTTTTAATTTTATTTTTTCCCCCTGCATTTTAAAGGTGGTCATGAGGATGGTCTTTTTCTTGTACGAGAAAGTTCATCATCTCCTGGTGATTATGTATTAAGCCTTGTTCATGGTAATGATCCAATTCACTATCAAATACGTCGTCATGGTGAAGATGCATTTTTTAGTATTGATGATGGACCTGTTGTGCATGGTAATATTTACCTCTTTCTACCTCCTGTAATTTGTATATACTTTATATATAAAGGGCTGAGAAGCCAAGGGGTATAAGTGATTTTTAAAATTTTGATAAATTTTACAGTTTAAAGTTGGATAGATGTCAGTACAGGATGCCAACAAAGGATGTCCGCAAAAGTTCACTTATACTCCTTTGCAACAACTTATGGATATTAATTGTCCATTCCTGCACTTACTCCATTTCCACAGAAATGTCACTTGTAACCCATGGCTTCTCACCCCCCCATATAAGAATTAGCAATTATATTTATATTTCCGAACAGTT---TGACAAATATAAAAAAATACAGCATTATTTGATGATGACATGATTTATGCTCTTTTTCATTTGGGATTAT
Ngertschi_FrenchBroad_N968 ---------------------------------------------------------------------------------------------------------------------------------------------------------------------------CATTCAAAATGAACCCTTTAAAGTAATGTAAACAAATATATTTTTATTTTAAACAAATATTTGGAAAGTTTTAATTTTATTTTTTCCCCCTGCATTTTAAAGGTGGTCATGAGGATGGTCTTTTTCTTGTACGAGAAAGTTCATCATCTCCTGGTGATTATGTATTAAGCCTTGTTCATGGTAATGATCCAATTCACTATCAAATACGTCGTCATGGTGAAGATGCATTTTTTAGTATTGATGATGGACCTGTTGTGCATGGTAATATTTACCTCTTTCTACCTCCTGTAATTTGTATATACTTTATATATAAAGGGCTGAGAAGCCAAGGGGTATAAGTGATTTTTAAAATTTTGATAAATTTTACAGTTTAAAGTTGGATAGATGTCAGTACAGGATGCCAACAAAGGATGTCCGCAAAAGTTCACTTATACTCCTTTGCAACAACTTATGGATATTAATTGTCCATTCCTGCACTTACTCCATTTCCACAGAAATGTCACTTGTAACCCATGGCTTCTCACCCCCCCATATAAGAATTAGCAATTATATTTATATTTCCGAACAGTT---TGACAAATATAAAAAAATACAGCATTATTTGATGATGACATGATTTATGCTCT-----------------
Ngertschi_HickoryNutGap_N810 -----GCCTAGTCCC--ATACCTTACCCAATTTTAGTTTCTCTGTTGGAGCCTAAACCGTATTTTATGAAAATGCCATAATTTCTTTTTAATAATTAATTTTTTTAGTCCAAATCTTATAATGTGCTTACATTTCTGAAATGTATTGCAAGTCACACATGAAATTGCCCTTCATTCAAAATGAACCCTTTAAAGTATTGTAAACAAATATATTTTTATTTTAAACAAATATTTGGAAAGTTTTAATTTTATTTTTTCCCCCTGCATTTTAAAGGTGGTCATGAGGATGGCCTTTTTCTTGTACGAGAAAGTTCATCATCTCCTGGTGATTATGTATTAAGCCTTGTTCATGGTAATGATCCAATTCACTATCAAATACGTCGTCATGGTGAAGATGCATTTTTTAGTATTGATGATGGACCTGTTGTGCATGGTAATATTTACCTCTTTCTACCTCCTGTAATTTGTATATGCTTTATATATAAAGGGCTGAGAAGCCAAGGGGTATAAGTGATTTTTAAAATTTTGATAAATTTTACAGTTTAAAGTTGGATAGATGTCAGTACAGGATGCCAACAAAGGATGTCCGCAAAAGTTCACTTATACTCCTTTGCAACAACTTATGGATATTAATTGTCCATTCCTGCACTTACTCCATTTCCACAGAAATGTCACTTGTAACCCATGGCTTCTCACCCCCCTATATAAGAATTAGCAATTATATTTATATTTCCGAACAGTT---TGACAAATATAAAAAAATACAGCATTATTTGATGATGACATGATTTATGCTCTTTTTCATTTGGGATTAT
Nholsingeri_BrumleyCrk_N916 AAATTGCCTATTTCCATATACTTTACCCAATTTTTGTTTCTCTGTTGGAGGCTAAATCGTATTTTATGAAAATGCCATAATTTCTTTTTAATAATTAATTTTTTTAGTCCAAATCTTATAATGTGCTTACATTTCTGAAATGTATTGCAAGTCACACATGAAATTGCCCTTCATTCAAAATGAACCCTTTAAAGTATTGTAAACAAATATATTTTTATTTTAAACAAATATTTGGAAAGTTTTAATTTTATTTTTTCCCCCTGCATTTTAAAGGTGGCCATGAGGATGGCCTTTTTCTTGTACGAGAAAGTTCATCATCTCCTGGTGATTATGTATTAAGCCTTGTTCATGGTAATGATCCAATTCACTATCAAATACGTCGTCATGGTGAAGATGCATTTTTTAGTATTGATGATGGACCTGTTGTGCATGGTAATATTTACCTCTTTCTACCTCCTGTAATTTGTATATGCTTTATATATAAAGGGCTGAGAAGCCAAGGGGTATAAGTGATTTTTAAAATTTGGATAAATTTAACAGTTTAAAGTTGGATAGATGTCAGTACAGGATGCCAACAAAGGATGTCCGCAAAAGTTCACTTATACTCTTTTGCAACAACTTATGGATATTAATTGTCCATTCCTGCACTTACTCCATTTCCACAGAAATGTCACTTGTAACCCATGGCTTCTCACCTCCTCATATAAGAATTAGCAATTATATTTATATTTCCGAACAGTTGTTTAACAAATAT-AAAAAATACAGCATTATTTGATGATGACATGATTTATGTTCTTTTTCATTTGGGATTAT
Nholsingeri_PondCave_N541 -----------------------------------------------------------------------------CAATTTCTTTTTAATAATTAATTTTTTTAGTCAAAATCTTATAATGTGCTTACATTTCTGAAATGTATTGCAAGTCACACATGAAATTGCCCTTCATTCAAAATGAACCCTTTAAAGTATTGTAAACAAATATATTTTTATTTTAAACAAATATTTGGAAAGTTTTAATTTTA-TTTTTCCCCCTGCATTTTAAAGGTGGCCATGAGGATGGCCTTTTTCTTGTACGAGAAAGTTCATCATCTCCTGGTGATTATGTATTAAGCCTTGTTCATGGTAATGATCCAATTCACTATCAAATACGTCGTCATGGTGAAGATGCATTTTTTAGTATTGATGATGGACCTGTTGTGCATGGTAATATTTACCTCTTTCTACCTCCTGTAATTTGTATATGCTTTATATATAAAGGGCTGAGAAGCCAAGGGGTATAAGTGATTTTTAAAATTTGGATAAATTTAACAGTTTAAAGTTGGATAGATGTCAGTACAGGATGCCAACAAAGGATGTCTGCAAAAGTTCACTTATACTCTTTTGCAACAACTTATGGATATTAATTGTCCATTCCTGCACTTATTCCATTTCCACAGAAATGTCACTTGTAACCCATGGCTTCTCACCCCCTCATATAAGAATTAGCAATTATATTTATATTTCCGAACAGTTGTTTAACAAATAT-AAAAAGTACAGCATTATTTGATGATGACATGATTTATGTTCTTTTTCATTTGGGATTAT
Njonesi_CaveSpringCave_N390 AAATTGCCTAGTCCCATATACTTTACCCAATTTTAGTTTCTCTGTTGGAGGCTAAATCGTATTTTATGAAAATGCCATAATTTCTTTTTAATAATTAATTTTTTTAGTCCAAATCTTATAATGTGCTTACATTTCTGAAATGTATTGCAATACACACATGAAATTGCCCTTCATTCAAAATGAACCCTTTAAAGTATTGTAAACAAATATATTTTTATTTCAAACAAATATTTGGAAAGTTTTAATTTTATTTTTTCCCCCTGCATTTTAAAGGTGGCCATGAGGATGGCCTTTTTCTTGTACGAGAAAGTTCATCATCTCCTGGTGATTATGTATTAAGCCTTGTTCATGGTAATGATCCAATTCACTATCAAATACGTCGTCATGGTGAAGATGCATTTTTTAGTATTGATGATGGACCTGTTGTGCATGGTAATATTTACCTCTTTCTACCTCCTGTAATTTGTATATGCTTTATATATAAAGGGCTGAGAAGCCAAGGGGTATAAGTGATTTTTAAAATTTTGATAAATTTTACAGTTTAAAGTTGGATAGATGTCAGTACAGGATGCCAACAAAGGATGTCCGCAAAAGTTCACTTATATTCCTTTGCAACAACTTATGGATATTAATTGTCCATTCCTGCACTTACTCCATTTCCACAAAAAAGTCACTTGTAACCCATGGCTTCTCACCCCCTCATATAAGAATTAGCAATTATATTTATATTTCCGGAGAGTTATTTGACAAATATAAAAAAATACAGCATTATTTGATGATGACATAATTTATGCTCTTTTTCATTTGGGATTAT
Nlowderi_ChestnutBranch_N731 -----------------------------------------------------------------------------------------------------------------TCTTATAATGTGCTTACATTTCTGAAATGTATTGTAAGTCACACATGAAATTGCCCTTCATTCAAAATGAATGCTATAAAGTATTGTGAACAAATATATTTTTATTTCAAACAAATATTTGGAAAGTTTTAATTTTATTTTTTCTCCCTGCATTTTAAAGGTGGCCATGAGGATGGCCTTTTTCTTGTACGAGAAAGTTCATCATCTCCTGGTGATTATGTATTAAGCCTTGTTCATGGTAATGATCCAATTCACTATCAAATACGTCGTCATGGTGAAGATGCATTTTTTAGTATTGATGATGGACCTGTTGTGCATGGTAATATTTACCTCTTTCTACCCCCTGTAATTTGTATATGCTTTATATATAAAGGGCTAAGAAGCCAAG-GGTCTAAGTGATTTTTAAAATTTTGATAAATTTTATAATTTAAAGTTGGATAGATGTCAGTACAGGATGCCAACAAAGAAT-TCCGCAAAAGTTTACTTATACTCCTT---------------------------------TGCACTTACTCCATTTCCACAGAAATGTCACTTGTAACCCATGGCTTCTCACCCCCTCATATAAGAATTAGCAATTATATTTATATTTCCAAACG-----TTGAAAAATATAAAAAAATACAGCATTATTTGATGATGACATGATTTATGCTCTTTTTCATTTGGGATTAT
Nlowderi_upperFiresCreek_N820 AAATTGCCTACTCCCATATACTTTACCCAATTTTAGTTTCTCTGTTGGAGGCTAAATCGTATTTTATGAAAATGCCATAATTTCTTTTTAATAATTAATTTCTTTAGTCCAAATCTTATAATGTGCTTACATTTCTGAAATGTATTGTAAGTCACACATGAAATTGCCCTTCATTCAAAATGAACGCTATAAAGTATTGTGAACAAATATATTTTTATTTCAAACAAATATTTGGAAAGTTTTAATTTTATTTTTTCTCCCTGCATTTTAAAGGTGGCCATGAGGATGGCCTTTTTCTTGTACGAGAAAGTTCATCATCTCCTGGTGATTATGTATTAAGCCTTGTTCATGGTAATGATCCAATTCACTATCAAATACGTCGTCATGGTGAAGATGCATTTTTTAGTATTGATGATGGACCTGTTGTGCATGGTAATATTTACCTCTTTCTACCCCCTGTAATTTGTATATGCTTTATATATAAAGGGCTAAGAAGCCAAGGGGTCTAAGTGATTTTTAAAATTTTGATAAATTTTATAATTTAAAGTTGGATAGATGTCAGTACAGGATGCCAACAAAGAAT-TCCGCAAAAGTTTACTTATACTCCTT---------------------------------TGCACTTACTTCATTTCCACAGAAATGTCACTTGTAACCCATGGCTTCTCACCCCCTCATATAAGAATTAGCAATTATATTTATATTTCCAAACAGTT---TGACAAATATAAAAAAATACAGCATTATTTGATGATGACATGATTTATGCTCTTTTTCATTTGGGATTAT
Nlula_BeeRockCave_G2091 AAATTTCCTAGTCCCATATACTTTACCCAATTTTAGTTTCTCTGTTGGAGGCTAAATCGTATTTTATGAAAATGCCATAATTTCTTTTTAATAATTAATTTTTTTAGTCCAAATCTTATAATGTGCTTATATTTCTGAAATGTATTGCAAGTCACACATGATATTGCCCTTCATTCAAAATGAACCCTTTAAAGTATTGTAAGCAAATATATTTTTATTTTAAACAAATATTTGGAAAGTTTTAATTTTATTTTTTCCCCCTGCATTTTAAAGGTGGCCATGAGGATGGCCTTTTTCTTGTACGAGAAAGTTCATCATCTCCTGGTGATTATGTATTAAGCCTTGTTCATGGTAATGATCCAATTCACTATCAAATACGTCGTCATGGTGAAGATGCATTTTTTAGTATTGATGATGGACCTGTTGTGCATGGTAATATTTACCTCTTTCTGCTTCCCGTAATTTGTATACGCTTTATATATAAAGGGCTGAGAAGCCGAGGGGTATAAGTGATTTTTAAAATTTTGATAAATTTTACAGTTTAAAGTTGGATAGATGTCAGTACAGGATGCCAACAAAGGATGTCCATGAAAGTTCACTTATACTCCTTTGCAACAACTTATGGATATTAATTGGCCATTCCTGCACTTACTCCATTTCCACAGAAATGTCACTT------------------------------------------------------------------------------------------------------------------------------------------
Nlula_LulaFallsCave_G2084 --------------------------------------------------------------------------------TTTCTTTTTAATAATTAATTTTTTTAGTCCAAATCTTATAATGTGCTTATATTTCTGAAATGTATTGCAAGTCACACATGACATTGCCCTTCATTCAAAATGAAGCCTTTAAAGTATTGTAAGCAAATATATTTTTATTTTAAACAAATATTTGGAAAGTTTTAATTTTATTTTTTCCCCCTGCATTTTAAAGGTGGCCATGAGGATGGCCTTTTTCTTGTACGAGAAAGTTCATCATCTCCTGGTGATTATGTATTAAGCCTTGTTCATGGTAATGATCCAATTCACTATCAAATACGTCGTCATGGTGAAGATGCATTTTTTAGTATTGATGATGGACCTGTTGTGCATGGTAATATTTACCTCTTTCTGCCTCCCGTAATTTGTATACGCTTTATATATAAAGGGCTGAGAAGCCGAGGGGTATAAGTGATTTTTAAAATTTTGATAAATTTTACAGTTTAAAGTTGGATAGATGTCAGTACAGGATGCCAACAAAGGATGTCCATGAAAGTTCACTTATACTCCTTTGCAACAACTTATGGATATTAATTGGCCATTCCTGCACTTACTCCATTTCCACAGAAATGTCACTTGTAACCCATGGCTTCTCACCCCCTCATATAAGAATTAGCAATTATATTTCTATTTCTGAACAGTTGTTTGACAAATATGAAAAAATACAGCATTATTTGATGATGACATGATTTATGCTCTTTTTCATTTGGGATTAT
Nmimus_NealsSink_N329 AAATTGCCTAGTCCCATATACTTTACCCAATTTTAGTTTCTCTGTTGGAGGCTAAATCGTATTTTATGAAAATGCCATAATTTCTTTTTAATAATTAATTTTTTTAGTCCAAATCTTATAATGTGCTTACATTTCTGAAATGTATTGCAAGTCACACATGAAATTGCCCTTCATTCAAAATGAACCCTTTAAAGTATTGTAAACAAATATATTTTTATTTTAAACAAATATTTGGAAAGTTTTAATTTTATTTTTTTCCCCTGCATTTTAAAGGTGGCCATGAAGATGGCCTTTTTCTTGTACGAGAAAGTTCATCATCTCCTGGTGATTATGTATTAAGCCTTGTTCATGGTAATGATCCAATTCACTATCAAATACGTCGTCATGGTGAAGATGCATTTTTTAGTATTGATGATGGACCTGTTGTGCATGGTAATATTTACCTCTTTCTACCTCCTGTAATTTGCATATGCTTTATATATAAAGGGCTGAGAAGCCAAGGGGTTGTGGTGACTTTTGGTTTTTTAATTAGCTTTACAAGTCATCTTTGGACAGATGTCAGTACGAGATCTAAGTAGCAAGTGTTCTCAAAAGTACAGTGACGTCTGGCGGCGGAAATATATGGATCGTAATCGTTCGTTTCTGTATCTATGCTGGCTTCACACGATCGATAGTAACGGCTTTGGGTTTTCCTCTTCCTCGTAGAAAAGGTGACAGCTATGTCGAGATGTTGGAATAGGTTTTTGGCAAACATCAAAAAATAAAGCATTATTTGACGAAGTCGAGATTTATGCATTTTTTCGGACGGGATTCT
Nmimus_Straleys_N625 --------------------------------------------------------------------------------------------------------------AAATCTTATAATGTGCTTACATTTCTGAAATGTATTGCAAGTCACACATGAAATTGCCCTTCATTCAAAATGAACCCTTTAAAGTATTGTAAACAAATATATTTTTATTTTAAACAAATATTTGGAAAGTTTTAATTTTATTTTTTCCCCCTGCATTTTAAAGGTGGCCATGAGGATGGCCTTTTTCTTGTACGAGAAAGTTCATCATCTCCTGGTGATTATGTATTAAGCCTTGTTCATGGTAATGATCCAATTCACTATCAAATACGTCGTCATGGTGAAGATGCATTTTTTAGTATTGATGATGGACCTGTTGTGCATGGTAATATTTACCTCTTTCTACCTCCTGTAATTTGCATATGCTTTATATATAAAGGGCTGAGAAGCCAAGGGGTTGTGGCGACTTTTGGTTTTTTAATTAGCTTTACAAGTCATCTTTGGACAGATGTCAGTACGAGATCTAAGTAGCAAGTGTTCTCAAAAGTACAGTGACGCCTGGCGGCGTAAACATATGG---------------------------------------------------------------------------------------------------------------------------------------------------------------------------------------------
Nnasicus_CaneyFork_N171 AAATTGCCTAGTCCCATATACTTTACCCAATTTTAGTTTCTCTGTTGGAGGCTAAATCGTATTTTATGAAAATGCCATAATTTCTTTTTAATAATTAATTTTTTTAGTCCAAATTTTATAATGTGCTTACATTTCTGAAATGTATTGCAAGTCACACATGAAATTGCCCTTCATTCAAAATGAACCCTTTAAAGTCTTGTAAACAAATATATTTTTATTTTAAACAAATATTTGGAAAGTTTTAATTTTATTTTATCCCCCTGCATTTTAAAGGTGGCCATGAGGATGGCCTTTTTCTTGTACGAGAAAGTTCATCATCTCCTGGTGATTATGTATTAAGCCTTGTTCATGGTAATGATCCAATTCACTATCAAATACGTCGTCATGGTGAAGATGCATTTTTTAGTATTGATGATGGACCTGTTGTGCATGGTAATATTTACCTCTTTCTACCTCCTGTAATTTGTATATGCTTTATATATAAAGGGCTGAGAAGCCAAGGGGTATAAGTTATTTTTAAAATTTTGATACATTTTGCAGTTTAAAGTTGGATAGATGTCAGTACAGGATGCCAACAAAGGATGTCCGCAAAAGTTCACTTATA---CTTTGTAACAATTTATGGATATTAATTGTCCATTCCTGCACTTACTCCATTTCCACAGAAATGTCACTTGTAACCCATGGCTTCTCACCTCCTCATATAAGAATTAGCAATTATATTTATATTTCCGAACCGTTGTTTGACAAATTTTAAAAAATACAGCATTATTTGATGATGACATGATTTATGCTCTTTTTCATTTGGGATTAT
Nnasicus_ConnosteeFalls_N696 ----------GTCCCATATACTTTACCCAATTTTAGTTTCTCTGTTGGAGGCTAAATCGTATTTTATGAAAATGCCATAATTTCTTTTTAATAATTAATTTTTTTAGTCCAAATCTTATAATGTGCTTACATTTCTGAAATGTATTGCAAGTCACACATGAAATTTCGCTTCATTCAAAATGAACCCTTTAAAGTCTTGTAAACAAATATATTTTTATTTTAAACAAATATTTGGAAAGTTTTAATTTTATTTTATCCCCCTGCATTTTAAAGGTGGCCATGAGGATGGCCTTTTCCTTGTACGAGAAAGTTCATCATCTCCTGGTGATTATGTATTAAGCCTTGTTCATGGTAATGATCCAATTCACTATCAAATACGTCGTCATGGTGAAGATGCATTTTTTAGTATTGATGATGGACCTGTTGTGCATGGTAATATTTACCTCTTTCTACCTCCTGTAATTTGTATATGCTTTATATATAAAGGGCTGAGAAGCCAAGGGGTATAAGTTATTTTTCAAATTTTGATACATTTTACAGTTTAAAGTTGGATAAATGTCAGTACAGGATGCCAACAAAGGATGTCCGCAAAAGTTCACTTATACTCCTTTGTAACAACTTATGGATATTAATTGTCCATTCCTGCACTTACTCCATTTCCACAGAAATGTGACTTGTAACCCATGGCTTCTCACCCCCTCATATAAGAATTAGCAATTATATTTATATTTCGGAACAGTTGTTTGAC------------------------------------------------------------------
Nnasicus_CoweeTrain_N189 AAATTGCCTAGTCCCATATACTTTACCCAATTTTAGTTTCTCTGTTGGAGGCTAAATCGTATTTTATGAAAATGCCATAATTTATTTTTAATAATTAATTTTTTTAGTCCAAATTTTATAGTGTGCTTACATTTCTGAAATGTATTGCAAGTCACACATGAAATTGCCCTTCATTCAAAATGAACCCTTTAAAGTCTTGTAAACAAATATATTTTTATTTTAAACAAATATTTGGAAAGTTTTAATTTTATTTTATCCCCCTGCATTTTAAAGGTGGCCATGAGGATGGCCTTTTTCTTGTACGAGAAAGTTCATCATCTCCTGGTGATTATGTATTAAGCCTTGTTCATGGTAATGATCCAATTCACTATCAAATACGTCGTCATGGTGAAGATGCATTTTTTAGTATTGATGATGGACCTGTTGTGCATGGTAATATTTACCTCTTTCTACCTCCTGTAATTTGTATATGCTTTATATATAAAGGGCTGAGAAGCCAAGGGGTATAAGTTATTTTTAAAATTTTGATACATTTTACAGTTTAAAGTTGGATAGATGTCAGTACAGGATGCCAACAAAGGATGTCCGCAAAAGTTCACTTATACTTCTTTGTAACAATTTATGGATATTAATTGTCCA-------------------------------------------------------------------------------------------------------------------------------------------------------------------------------
Npaynei_Grindstaff_N646 AAATTCCCTAGTCCCATATGCTTTACCCAATTTTAGTTTCTCTGTTGGAGGCTAAATCGTATTTTATGAAAATGCCATAATTTCTTTTTAATAATTAATTTTTTTAGTTCAAATCTTATAATGTGCTTAC---------ATGTATTGCAAGTCACACATGAAATTGCCCTTCATTCAAAATGAACCCTTTAAAGTATTGTAAACAAATATATTTTTATTTTAAACAAATATTTGGAAAGTTTTAATTTTATTTTTTCCCCCTGCATTTTAAAGGTGGCCATGAGGATGGCCTTTTTCTTGTACGAGAAAGTTCATCATCTCCTGGTGATTATGTATTAAGCCTTGTTCATGGTAATGATCCAATTCACTATCAAATACGTCGTCATGGTGAAGATGCATTTTTTAGTATTGATGATGGACCTGTTGTGCATGGTAATATTTACCTCTTTCTACCTCCTGTAATTTGTATATGCTTTATATATAAAGGGCTGAGAAGCCAAGAGGTATAAGTGATTTTTAAAATTTTGATAAATTTAACAGTTTAAAGTTGGATAGATGTCAGTACAGGATGCCAACAAAGGATGTCCGCAAAAGTTCACTTATATTCTTTTGCAACAACTTATGGATATTAATTGTCCATTCTTGCAC----------------------------------------------------------------------------------------------------------------------------------------------------------------------
Npaynei_NorrisDamCave_N348 AAATTCCCTAGTCCCATATACTTTACCCAATTTTAGTTTCTCTGTTGGAGGCTAAATCGTATTTTATGAAAATGCCATAATTTCTTTTTAATAATTAATTTTTTTACTTCAAATCTTATAATGTGCTTAC---------ATGTATTGCAAGTCACACATGAAATTGCCCTTCATTCAAAATGAACCCTTTAAAGTATTGTAAACAAATATATTTTTATTTTAAACAAATATTTGGAAAGTTTTAATTTTATTTTTTTCCCCTGCATTTTAAAGGTGGCCATGAGGATGGCCTTTTTCTTGTACGAGAAAGTTCATCATCTCCTGGTGATTATGTATTAAGCCTTGTTCATGGTAATGATCCAATTCACTATCAAATACGTCGTCATGGTGAAGATGCATTTTTTAGTATTGATGATGGACCTGTTGTGCATGGTAATATTTACCTCTTTCTACCTCCTGTAATTTGTATATGCTTTATATATAAAGGGCTGAGAAGCCAAGAGGTATAAGTGATTTTTAAAATTTTGATAAATTTAACAGTTTAAAGTTGGATAGATGTCAGTACAGGATGCCAACAAAGGATGTCCGCAAAAGTTCACTTATATTCTTTTGCAACAACTTATGGATATTAATTGTCCATTCCTGCACTTACTCCATTTCCACAGAAATGTCACTTGTAACCCATGGCTTCTCACCCCCTTATATAAGAATTAACAATTATATTTATATTTCC---------------------------------------------------------------------------------
Npaynei_UnakaMtns_N943 AAATTCCCTAGTCCCATATACTTTACCCAATTTTAGTTTCTCTGTTGGAGGCTAAATCGTATTTTATGAAAATGCCATAATTTCTTTTTAATAATTAATTTTTTTAGTTCAAATCTTATAATGTGCTTAC---------ATGTATTGCAAGTCACACATGAAATTGCCCTTCATTCAAAATGAATCCTTTAAAGTATTGTAAACAAATATATTTTTATTTTAAACAAATATTTGGAAAGTTTTAATTTTATTTTTTCCCCCTGCATTTTAAAGGTGGCCATGAGGATGGCCTTTTTCTTGTACGAGAAAGTTCATCATCTCCTGGTGATTATGTATTAAGCCTTGTTCATGGTAATGATCCAATTCACTATCAAATACGTCGTCATGGTGAAGATGCATTTTTTAGTATTGATGATGGACCTGTTGTGCATGGTAATATTTACCTCTTTCTACCTCCTGTAATTTGTATATGCTTTATATATAAAGGGCTGAGAAGCCAAGAGGTATAAGTGATTTTTAAAATTTTGATAAATTTAACAGTTTAAAGTTGGATAGATGTCAGTACAGGATGCCAACAAAGGATGTCCGCAAAAGTTCACTTATATTCTTTTGCAACAACTTATGGATATTAATTGTCCATTCCTGCACTTACTCCATTTCCACAGAAATGCCACTTGTAACCCATGG-------------------------------------------------------------------------------------------------------------------------------
Npecki_HaskellSims_G3697 AAATTGCCTGGTCTCATATACTTTACCCAGTTTTAATTTCTCTGTTGGAGGCTAAATCGTATTTTATGAAAATGCCATAATTTTTTTTTAATAATTT-----TTTAGTCCAAATCTTATAATGTGCTTATATTTCTGAAATGTATTGCAAGTCACACATGAAATTACCCTTCATTCAAAATGAACCCTTTGAAATATTGTAAACAAATATA------TTTTAAACAAATATTTGGAAAGTTTTAACTTTATTTCCCCCTCCTGTATTTTAAAGGTGGCCATGAGGATGGCCTTTTTCTTGTACGAGAAAGTTCATCATCTCCTGGTGATTATGTATTAAGCCTTGTTTATGGTAATGATCCAATTCACTATCAAATACGTCGTCATGGTGAAGATGCATTTTTTAGTATTGATGATGGACCTGTTGTGCATGGTAATATTTACCTCTTTCTACC-----TTAATTGTATATGCTTTATATATGAAGAGCTGAGAAGCCAAGGGGCATAAGTGACTTCGAAAATTTTGATAAATTTAACAGTTTAAAGTTGGATAGATGTCAGTACAGGATGTCAACAAAGGATGTCTGCAAAGGTTTACTTATACTCCTTTGCAACTACTTATGGATATTAATTGTTCATTCCAGCACTTAGTCCATTTCCATAGAAATGTCACTTGTTAGCCAGGGCTTCTCACCCCCTCATATAAGAATTAGTAATTATATCCATACTTCTGAACATTTGTTTGACAAATAT---TAAAAAAAGCATTATTTGATGATGACATGATTCATGCTCTTTTTCATTTGGGATTAT
Npecki_HurricaneMazeCave_G2100 -----------------------------------------------GAGGCTAAATCGTATTTTATGAAAATGCCATATTTTTTTTTTAATAATTTTT----TTAGTCCAAATCTTATAATGTGCTTATATTTCTGAAATGTATTGCAAGTCACACATGAAATTACCCTTCATTCAAAATGAACCCTTTGAAATATTGTAAACAAATATA------TTTTAAACAAATATTTGGAAAGTTTTAACTTTATTTCCCCCTCCTGTATTTTAAAGGTGGCCATGAGGATGGCCTTTTTCTTGTACGAGAAAGTTCATCATCTCCTGGTGATTATGTATTAAGCCTTGTTTATGGTAATGATCCAATTCACTATCAAATACGTCGTCATGGTGAAGATGCATTTTTTAGCATTGATGATGGACCCGTTGTGCATGGTAATATTTACCTCTTTCTACCTT-----AATTGTATATGCTTTATATATGAAGAGCTGAGAAGCCAAGGGGCATAAGTGACTTTGAAAATTTTGATAAATTTAACAGTTTAAAGTTGGATAGATGTCAGTACAGGATGTCAACAAAGGATGTCTGCAAAGGTTTACTTATACTCCTTTGCAACTACTTATGGATATTAATTGTCCATTCCTGCACTTAGTCCATTTCCATAGAAATGTCACTTGTTATCCAGGGCTTCTCACCCTCTCATATAAGAATTAGTAATTATATCCATACTTCTGAACATTTGTTTGTCAAATATAAAAAAAAAAAGCATTATTTGATGATGACATGATTTATGCTCTTTTTCATTTGGGATTAT
Npecki_Monteagle_N062 AAATTGCCTGGTCTCATATACTTTACCCAGTTTTAATTTCTCTGTTGGAGGCTAAATCGTATTTTATGAAAATGCTATAATTTTTTTTTAATAATTT-----TTTAGTCCAAATCTTATAATGTGCTTATATTTCTGAAATGTATTGCAAGTCACACATGAAATTACCCTTCATTCAAAATGAACCCTTTGAAATATTGTAAACAAATATA------TTTTAAACAAATACTTGGAAAGTTTTAACTTTATTTCCCCCTCCTGTATTTTAAAGGTGGCCATGAGGATGGCCTTTTTCTTGTACGAGAAAGTTCTTCATCTCCTGGTGATTATGTATTAAGCCTTGTTTATGGTAATGATCCAATTCACTATCAAATACGTCGTCATGGTGAAGATGCATTTTTTAGTATTGATGATGGACCTGTTGTGCATGGTAATATTTACCTCTTTCTACC-----TTAATTGTATATGCTTTATATATGAAGAGCTGAGAAGCCAAGGGGCATAAGTGACATTGAAAATTTTGATAAATTTAACAGTTTAAAGTTGGATAGATGTCAGTACAGGATGTCGACAAAGGATGTCTGCAAAGGTTTACTTATACTCCTTTGCAACTACTTATGGATATTAATTGTCCATTCCTGCACTTAGTCCATTTCCATAGAAATGTCACTTGTTACCCAGGGCTTCTCACCCCCTCATATAAGAATTAGTAATTATATCCATACTTCTGAACATTTGTTTGACAAATAT---AAAAAAAAGCATTATTTGATGA-----------------------------------
Nperlakyi_SChimneys_N1079 AAATTGCCTAGTCCCTTATACTTTACCCAATTTTAGTTTCTCTGTTGGAGGCTAAATCGTATTTTATGAAAATGCCATAATTTCTTTTTAATAATTAATTTTTTTAGTCCAAATCTTATAATGTGCCTACATTTCTGAAATGTATTGCAATACACACATGAAATTGCCCTTCATTCAAAATGAACCCTTTAAAGTATTGTAAACAAATATATTTTTATTTCAAACAAATATTTGGAAAGTTTTAATTTTATTTTTTTCCCCTGCATTTTAAAGGTGGCCATGAGGATGGCCTTTTTCTTGTACGAGAAAGTTCATCATCTCCTGGTGATTATGTATTAAGCCTTGTTCATGGTAATGATCCAATTCACTATCAAATACGTCGTCATGGTGAAGATGCATTTTTTAGTATTGATGATGGACCTGTTGTGCATGGTAATATTTACCTCTTTCTACCTCCTGTAATTTGTATATGCTTTATATGTAAAGGGCTGAGAAGCCAAGGGGTATAAGTGATTTTTAAAATTTTGATAAATTTTATAGTTTAAAGTTGGATAGATGTCAGTACAGAATGCCAACAAAGGATGTCCGCAAAAGTTCACTTATACTCCTTTGCAACAACTTATGGATATTAATTGTCCATTCCTGCACTTACTCCATTTCCACAAAAATGTCACTTGTAACCCATGGCTTATCACCCCCTCATATAAGAATTAACAATTATATTTATATTTCCGGAGAGTTGTTTGACAAATATAAAAAAATACAGCATTATTTGATGATGACATGATTTATGCTCTTTTTCATTTGGGATTAT
Nperlakyi_SChimneys_N1080 --------------------------------------------------------------------------------------------AATTAATTTTTTTAGTCCAAATCTTATAATGTGCCTACATTTCTGAAATGTATTGCAATACACACATGAAATTGCCCTTCATTCAAAATGAACCCTTTAAAGTATTGTAAACAAATATATTTTTATTTCAAACAAATATTTGGAAAGTTTTAATTTTATTTTTTTCCCCTGCATTTTAAAGGTGGCCATGAGGATGGCCTTTTTCTTGTACGAGAAAGTTCATCATCTCCTGGTGATTATGTATTAAGCCTTGTTCATGGTAATGATCCAATTCACTATCAAATACGTCGTCATGGTGAAGATGCATTTTTTAGTATTGATGATGGACCTGTTGTGCATGGTAATATTTACCTCTTTCTACCTCCTGTAATTTGTATATGCTTTATATGTAAAGGGCTGAGAAGCCAAGGGGTATAAGTGATTTTTAAAATTTTGATAAATTTTATAGTTTAAAGTTGGATAGATGTCAGTACAGAATGCCAACAAAGGATGTCCGCAAAAGTTCACTTATACTCCTTTGCAACAACTTATGGATATTAATTGTCCATTCCTGCACTTACTCCATTTCCACAAAAATGTCACTTGTAACCCATGGCTTATCACCCCCTCATATAAGAATTAACAATTATATTTATATTTCCGGAGAGTTGTTTGACAAATATAAAAAAATACAGCATTATTTGATGATG---------------------------------
Nreclusus_Clingmans_N252 -----------------------------------------CTGTTGGAGGCTAAATCGTATTTTATGAAAATGCCATAATTTCTTTTTAATAATTAATTTTTTTAGTCCAAATCTTATAATGTGCTTACATTTCTGAAATGTATTGCAATTCACACATGAAATTGCCCTTCATTCAAAATGAACCCTTTAAAGTATTGTAAACAAATATATTTTTATTTCAAACAAATATTTGGAAAGTTTTAATTTTATTTTTTTCCCCTGCATTTTAAAGGTGGCCATGAGGATGGCCTTTTTCTTGTACGAGAAAGTTCATCATCTCCTGGTGATTATGTATTAAGCCTTGTTCATGGTAATAATCCAATTCACTATCAAATACGTCGTCATGGTGAAGATGCATTTTTTAGTATTGATGATGGACCTGTTGTGCATGGTAATATTTACCTCTTTCTACCTCCTGTAATTTGTGTATGCTTTATATATAAAAGGCTGAGAAGCCAAGGGATATAAGTGATTTTTAAAATTTTGATAAATTTTACAGTTTAAAGTTGGATAGATGTCAGTACAGGATGCCAACAAAGGATGTCCGCAAAAGTTCACTTATACTCCTTTGCAACAACTTATGGATATTAATTGTCCATTCCTGCACTTACTCCATTTCCACAAAAATGTCACTTGTAACCCATGGCTTCTCACCCCCTCATATAAAAATTGGCAATTATATTTATATTTCCGGAGAGTTGTTTGACAAATATAAAAAAATACAGCATTATTTGATGATGACATGATTTATGCTCTTTTTCATTTGGGATTAT
Nreclusus_Newfound_N259 -----------------------------------------------------------------------------------------------------------------------------------------------------ATTCACACATGAAATTGCCCTTCATTCAAAATGAACCCTTTAAAGTATTGTAAACAAATATATTTTTATTTCAAACAAATATTTGGAAAGTTTTAATTTTATTTTTTTCC-CTGCATTTTAAAGGTGGCCATGAGGATGGCCTCTTTCTTGTACGAGAAAGTTCATCATCTCCTGGTGATTATGTATTAAGCCTTGTTCATGGTAATGATCCAATTCACTATCAAATACGTCGTCATGGTGAAGATGCATTTTTTAGTATTGATGATGGACCTGTTGTGCATGGTAATATTTACCTCTTTCTACCTCCTGTAATTTGTGTATGCTTTATATATAAAAGGCTGAGAAGCCAAGGGATATAAGTGATTTTTAAAATTTTGATAAATTTTACAGTTTAAAGTTGGATAGATGTCAGTACAGGATGCCAACAAAGGATGTCCGCAAAAGTTCACTTATACTCCTTTGCAACAACTTATGGATATTAATTGTCCATTCCTGCACTTACTCCATTTCCACAAAAATGTCACTTGTAACCCATGGCTTCTCACCCCCTCATATAAAAATTGGCAATTATATTTATATTTCCGGAGAGTTGTTTGACAAA---------------------------------------------------------------
Nreclusus_Noland_N1051 ----------------------------------------------------------------------------------------------------------------------------GCTTACATTTCTGAAATGTATTGCAATTCACACATGAAATTGCCCTTCATTCAAAATGAACCCTTTAAAGTATTGTAAACAAATATATTTTTATTTCAAACAAATATTTGGAAAGTTTTAATTTAATTTTTTTCCCCTGCATTTTAAAGGTGGCCATGAGGATGGCCTTTTTCTTGTACGAGAAAGTTCATCATCTCCTGGTGATTATGTATTAAGCCTTGTTCATGGTAATGATCCAATTCACTATCAAATACGTCGTCATGGTGAAGATGCATTTTTTAGTATTGATGATGGACCTGTTGTGCATGGTAATATTTACCTCTTTCTACCTCCTGTAATTTGTGTATGCTTTATATATAAAAGGCTGAGAAGCCAAGGGATATAAGTGATTTTTAAAATTTTGATAAATTTTACAGTTTAAAGTTGGATAGATGTCAGTACAGGATGCCAACAAAGGATGTCTGCAAAAGTTCACTTATACTCCTTTGCAACAACTTATGGATATTAATTGTCCATTCCTGCACTTACTCCATTTCCACAAAAATGTCACTTGTAACCCATGGCTTCTCACCCCCTCATATAAAAATTGGCAATTATATTTATATTTCCGGAGAGTTGTTTGACAAATATAAAAAAATACAGCATTATTTGATGATGAC-------------------------------
Nreclusus_Smokemont_N1020 AAATTGCCTAGTCCCATATACTTTACCCAATTTTAGTTTCTCTGTTGGAGGCTAAATCGTATTTTATGAAAATGCCATAATTTCTTTTTAATAATTAATTTTTTTAGTCCAAATCTTATAATGTGCTTATATTTCTGAAATGTATTGCAATTCACACATGAAATTGCCCTTCATTCAAAATGAACCCTTTAAAGTATTGTAAACAAATATATTTTTATTTCAAACAAATATTTGGAAAGTTTTAATTTTATTTTTTTCCCCTGCATTTTAAAGGTGGCCATGAGGATGGCCTTTTTCTTGTACGAGAAAGTTCATCATCTCCTGGTGATTATGTATTAAGCCTTGTTCATGGTAATGATCCAATTCACTATCAAATACGTCGTCATGGTGAAGATGCATTTTTTAGTATTGATGATGGACCTGTTGTGCATGGTAATATTTACCTCTTTCTACCTCCTGTAATTTGTGTATGCTTTATATATAAAAGGCTGAGAAGCCAAGGGATATAAGTGATTTTTAAAATTTTGATAAATTTTACAGTTTAAAGTTGGATAGATGTCAGTACAGGATGCCAACAAAGGATGTCCGCAAAAGTTCACTTATACTCCTTTGCAACAACTTATGGATATTAATTGTCCATTCCTGCACTTACTCCATTTCCACAAAAATGTCACTTGTAACCCATGGCTTCTCACCCCCTCATATAAAAATTGGCAATTATATTTATATTTCCGGAGAGTTGT-----------------------------------------------------------------------
Nroanensis_IngramBranch_N926 ----------GTCCCATATGCTTTACCCAATTTTAGTTTCTCTGTTGGAGGCTAAATCGTATTTTATGAAAATGCCATAATTTCTTTTTAATAATTACTTTTTTTAGTTCAAATCTTATAATGTGCTTAC---------ATGTATTGCAAGTCACACATGAAATTGCCCTTCATTCAAAATGAACCCTTTAAAGTATTGTAAACAAATATATTTTTATTTTAAACAAATATTTGGAAAGTTTTAATTTTATTTTTCCCCCCTGCATTTTAAAGGTGGCCATGAGGATGGCCTTTTTCTTGTACGAGAAAGTTCATCATCTCCTGGTGATTATGTATTAAGCCTTGTTCATGGTAATGATCCAATTCACTATCAAATACGTCGTCATGGTGAAGATGCATTTTTTAGTATTGATGATGGACCTGTTGTGCATGGTAATATTTACCTCTTTCTACCTCCTGTAATTTGTATATGCTTTATATATAAAGGGCTGAGAAGCCAAGAGGTATAAGTGATTTTTAAAATTTTGATAAATTTAACAGTTTAAAGTTGGATAGATGTCAGTACAGGATGCCAACAAAGGATGTCCGCAAAAGTTCACTTATATTCTTTTGCAACAACTTATGGATATTAATTGTCCATTCTTGCACTTACTCCATTTCCACAGAAATGTCACTTGTAACCCATGGCTTCTCACCCCCTCATATAAGAATTAGCAATTATATTTATATTTCCGAACAGTTGTTTGACAAATAT-AAAAAATACAGCATTATTTGATGATGACATGATTTATGTTCTTTTTCATTT--------
Nroanensis_N_CarversGap_N928 ---------------ATATACTTTACCCAATTTTAGTTTCTCTGTTGGAGGCTAAATCGTATTTTATGAAAATGCCATAATTTCTTTTTAATAATTAATTTTTTTAGTTCAAATCTTATAATGTGCTTAC---------ATGTATTGCAAGTCACACATGAAATTGCCCTTCATTCAAAATGAACCCTTTAAAGTATTGTAAACAAATATATTTTTATTTTAAACAAATATTTGGAAAGTTTTAATTTTATTTTTCCCCCCTGCATTTTAAAGGTGGCCATGAGGATGGCCTTTTTCTTGTACGAGAAAGTTCATCATCTCCTGGTGATTATGTATTAAGCCTTGTTCATGGTAATGATCCAATTCACTATCAAATACGTCGTCATGGTGAAGATGCATTTTTTAGTATTGATGATGGACCTGTTGTGCATGGTAATATTTACCTCTTTCTACCTCCTGTAATTTGTATATGCTTTATATATAAAGGGCTGAGAAGCCAAGAGGTATAAGTGATTTTTAAAATTTTGATAAATTTAACAGTTTAAAGTTGGATAGATGTCAGTACAGGATGCCAACAAAGGATGTCCGCAAAAGTTCACTTATATTCTTTTGCAACAACTTATGGATATTAATTGTCCATTCCTGCACTTACTCCATTTCCACAGAAATGTCACTTGTAACCCATGGCTTCTCACCCCCTCATATAAGAATTAGCAATTATATTTATATTTCCGAACAGTTGTTTGACAAATATAAAAAAATACAGCATTATTTGATGATGACATGATTTATGTTCTTTTTCATTTGGGATTAT
Nroanensis_RoanHighBluff_N762 ----------------------------------------------------------------------AATGCCATAATTTCTTTTTAATAATTAATTTTTTTAGTTCAAATCTTATAATGTGCTTAC---------ATGTATTGCAAGTCACACATGAAATTGCCCTTCATTCAAAATGAACCCTTTAAAGTATTGTAAACAAATATATTTTTATTTTAAACAAATATTTGGAAAGTTTTAATTTTATTTTTTCCCCCTGCATTTTAAAGGTGGCCATGAGGATGGCCTTTTTCTTGTACGAGAAAGTTCATCATCTCCTGGTGATTATGTATTAAGCCTTGTTCATGGTAATGATCCAATTCACTATCAAATACGTCGTCATGGTGAAGATGCATTTTTTAGTATTGATGATGGACCTGTTGTGCATGGTAATATTTACCTCTTTCTACCTCCTGTAATTTGTATATGCTTCATATATAAAGGGCTAAGAAGCCAAGTGGTATAAGTGATTTTTAAAATTTTGATAAATTTAACAGTTTAAAGTTGGATAGATGTCAGTACAGGATGCCAACAAAGGGTGTCCGCAAAAGTTCACTTATATTCTTTTGCAACAACTTATGGATATTAATTGTCCATTCCTGCACTTACTCCATTTCCACAGAAATGTCACTTGTAACCCATGGCTTCTCACCCCCTCATATAAGAATTAGCAATTATATTTATATTTCCGAACAGTTGTTTGACAAATATAAAAAAATACAGCATTATTTGATGATGACATGATTTATGTTCTTTTTCATTTGGGATTAT
Nsheari_BaldRiver_N1168 AAATTGCCTAGTCCCATATACTTTACCCAATTTTAGTTTCTCTGTTGGAGGCTAAATCGTATTTTATGAAAATACCATAATTCCTTTTTAATAATTAATTTTTTTTTTTCAAATCTTATAATGTGCTTACATTTCTGAAATGTATTGCAAGTCACACATGAAATTGCCCTTCATTCAAAATGAACCCTTTAAAGTATTGTAAACAAATATATTTTTATTTTAAACAAATATTTGGAAAGTTTTAATTTTATTTTTTTTCCCTGCATTTTAAAGGTGGCCATGAGGATGGCCTTTTTCTTGTACGAGAAAGTTCATCATCTCCTGGTGATTATGTATTAAGCCTTGTTCATGGTAATGATCCAATTCACTATCAAATACGTCGTCATGGTGAAGATGCATTTTTTAGTATTGATGATGGACCTGTTGTGCATGGTAATATTTACCTCTTTCTACCTCCTGTAATTTGTATATGCTTTATATATAAAAGGCTGAGAAACCAAGGGGTATAAGTGATTTTTAAAATTTTGATAAATTTTACAGTTTAAAGTTGGATAGATGTCAGTACAGGATGCCAACAAAGGATGTCCACAAAAGTTCACTTATACTCCTTTGCAACAACTTATGGAAATTAATTGTCCATTCCTGCACTTATTCCATTTACACAAAAATGTCACTTGTAACCCATGGCTTCTCACCCCCTCATATAAGAATTAGCAATTATATTTCTATTTCCGGAGAGTTGTTTGACAAATATAAAAAAATACAGCATTATTTGATGATGACATGATTTATGCTCTTTTTCATTTGGGATTAT
Nsheari_Cohutta_N826 AAATTGCCTAGTCCCATATACTTTACCCAATTTTAGTTTCTCTGTTGGAGGCTAAATCGTATTTTATGAAAATGACATAATTTCTTTTTAATAATTAATTTTTTTAGTCCAAATCTTATAATGTGCTTACATTTGTGAAATGTATTGCAAGTCACACATGAAATTGCCCTTCATTCAAAATGAACCCTTTAAAGTATTGTAAACAAATATATTTTTATTTTAAACAAATATTTGGAAAGTTTTAATTTTATTTTTTTTCCCTGCATTTTAAAGGTGGCCATGAGGATGGCCTTTTTCTTGTACGAGAAAGTTCATCATCTCCTGGTGATTATGTATTAAGCCTTGTTCATGGTAATGATCCAATTCACTATCAAATACGTCGTCATGGTGAAGATGCATTTTTTAGTATTGATGATGGACCTGTTGTGCATGGTAATATTTACCTCTTTCTACCTCCTGTAATTTGTATATGCTTTATATATAAAAGGCTGAGAAACCAAGGGGTATAAGTGATTTTTAAAATTTTGATAAATTTTACAGTTTAAAGTTGGATAGATGTCAGTACAGGATGCCAACAAAGGATGTCCGCAAAAGTTCACTTATACTCCTTTGCAACAACTTATGGAAATTAATTGTCCATTCCTGCACTTATTCCATTTCCACAAAAATGTCACTTGTAACCCATGGCTTCTCACCCCCTCATATAAGAATTAGCAATTATATTTCTATTTCCGGAGAGTTGTTTGACAAATATAAAAAAATACAGCATTATTTGATGATGACATGATTTATGCTCTTTTTCATTTG-------
Nsheari_JoyceKilmer_N092 --------------------------------------------------------------------------CCATAATTCCTTTTTAATAATTAATTTTTTTAGTCCAAATCTTATAATGTGCTTACATTTCTGAAATGTATTGCAAGTCACACATGAAATTGCCCTTCATTCAAAATGAACCCTTTAAAGTATTGTAAACAAATATATTTTTATTTTAAACAAATATTTGGAAAGTTTTAATTTTATTTTTTTCCCCTGCATTTTAAAGGTGGCCATGAGGATGGCCTTTTTCTTGTACGAGAAAGTTCATCATCTCCTGGTGATTATGTATTAAGCCTTGTTCATGGTAATGATCCAATTCACTATCAAATACGTCGTCATGGTGAAGATGCATTTTTTAGTATTGATGATGGACCTGTTGTGCATGGTAATATTTACCTCTTTCTACCTCCTGTAATTTGTATATGCTTTATATATAACAGGCTGAGAAACCAAGGGGTATAAGTGATTTTTAAAATTTTGATAAATTTTACAGTTTAAAGTTGGATAGATGTCAGTACAGGATGCCAACAAAGGATGTCCGCAAAAGTTCACTTATACTCCTTTGCAACAACTTATGGAAATTAATTGTCCATTCCTGCACTTATTCCATTTACACAAAAATGTCACTTGTAACCCATGGCTTCTCACCCCCTCATATAAGAATTAGCAAT------------------------------------------------------------------------------------------------
Nsilvanus_Elijay_N395 AAATTGCCTAGTCCCATATACTTTACCCAATTTTAGTTTCTCTGTTGGAGGCTAAATCGTATTTTATGAAAATGCCATAATTTCTTTTTAATAATTCATTTTTTTAGTCCAAATCTTATAATGTGCTTACATTTCTGAAATGTATTGCAAGTCACACATGAAATTGCCCTTCATTCAAAATGAACCCTTTAAAGTATTGTAAACAAATATATTTTTATTTTAAACAAATATTTGGAAAGTTATAATTTTATTTTTTTCCCCTGCATTTTAAAGGTGGCCATGAGGATGGCCTTTTTCTTGTACGAGAAAGTTCATCATCTCCTGGTGATTATGTATTAAGCCTTGTTCATGGTAATGATCCAATTCACTATCAAATACGTCGTCATGGTGAAGATGCATTTTTTAGTATTGATGATGGACCTGTTGTGCATGGTAATATTTACCTCTTTCTACCTCCTGTAATTTGTATATGCTTTATATATAAAGGGCTGAGAAGCCATGGGGTATAAGTGATTTTTAAAATTTTGATAAATTTTACAGTTTAAAGTTGGATAGATGTCGGTACAGGATGCCAACAAAGGATGTCCGCAAAAGTTCACTTATACTCCGTTGCAACAACTTATGGATATTAATTGTCCATTCCTGCACTTACTCCATTTCCACAGAAATGTCACTTGTAACCCATGGCTTCTCACCCCCTCATATAAGAATTAGCAATTATATTTATATTTCCGAACAGTTTTTTGACAAATATAAAAAAATACAACATTATTTGATGATGACATGATTTATGCTCTTTTTCATTTGGG-----
Nsilvanus_GermanyCove_N1017 AAATTGCCTAGTCCCATATACTTTACCCAATTTTAGTTTCTCTGTTGGAGGCTAAATCGTATTTTATGAAAATGCCATAATTTCTTTTTAATAATTCATTTTTTTAGTCCAAATCTTATAATGTGCTTACATTTCTGAAATGTATTGCAAGTCACACATGAAATTGCCCTTCATTCAAAATGAACCCTTTAAAGTATTGTAAACAAATATATTTTTATTTTAAACAAATATTTGGAAAGTTTTAATTTTATTTTTTTCCCCTGCATTTTAAAGGTGGCCATGAGGATGGCCTTTTTCTTGTACGAGAAAGTTCATCATCTCCTGGTGATTATGTATTAAGCCTTGTTCATGGTAATGATCCAATTCACTATCAAATACGTCGTCATGGTGAAGATGCATTTTTTAGTATTGATGATGGACCTGTTGTGCATGGTAATATTTACCTCTTTCTACCTCCTGTAATTTGTATATGCTTTATATATAAAGGGCTGAGAAGCCATGGGGTATAAGTGATTTTTAAAATTTTGATAAATTTTACAGTTTAAAGTTGGATAGATGTCGGTACAGGATGCCAACAAAGGATGTCCGCAAAAGTTCACTTATACTCCGTTGCAAAAACTTATGGATATTAATTGTCCATTCCTGCAC----TCCGTTTCCACAGAAATGTCACTTGTAACCCATGGCTTCTCACCCTCTCATATAAGAATTAGCAATTATATTTATATTTCCGAACAGTTTTTTGACAAATATAAAAAAATACAGCATTATTTGATGATGACATGATTTATGCTCTTTTTCATTTGGGATTAT
Nsilvanus_HeboMtn_N1029 ----------------------------------------------------------------------------------------------------------------------------------ATTTCTGAAATGTATTGCAAGTCACACATGAAATTGGCCTTCATTCAAAATGAACCCTTTAAAGTATTGTAAACAAATATATTTTTATTTTAAACAAATATTTGGAAAGTTTTAATTTTATTTTTTTCCCCTGCATTTTAAAGGTGGCCATGAGGATGGCCTTTTTCTTGTACGAGAAAGTTCATCATCTCCTGGTGATTATGTATTAAGCCTTGTTCATGGTAATGATCCAATTCACTATCAAATACGTCGTCATGGTGAAGATGCATTTTTTAGTATTGATGATGGACCTGTTGTGCATGGTAATATTTACCTCTTTCTACCTCCTGTAATTTGTATATGCTTTATATATAAAGGGCTGAGAAGCCATGGGGTATAAGTGATTTTTAAAATTTTGATAAATTTTACAGTTTAAAGTTGGATAGATGTCGGTACAGGATGCCAACAAAGGATGACCGCAAAAGTTCACATATACTCCGTTGCAACAACTTATGGATATTAATTGTCCATTCCTGCACTTACTCCATTTCCACAGAAATGTCACTTGTAACCCATGGCTTCTCACCCCCTCATATAAGAATTGGCAATTATATT------------------------------------------------------------------------------------------
Nstupkai_BlowholeWOS_N285 AAATTGCCTAGTCCCATATACTTTACCCAATTTTAGTTTGTCTGTTGGAGGCTAAATCGTATTTTATGAAAATGCCATAATTTCTTTTTAATAATTAATTTTTTTAGTCCAAATCTTATAATGTGCTTACATTTCTGAAATGTATTGCAATTCACACATGAAATTGCCCTTCATTCAAAATGAACCCTTTAAAGTATTGTAAACAAATATATTTTTATTTCAAACAAATATTTGGAAAGTTTTAATTTTATTTTTTCCCCCTGCATTTTAAAGGTGGCCATGAGGATGGCCTTTTTCTTGTACGAGAAAGTTCATCATCTCCTGGTGATTATGTATTAAGCCTTGTTCATGGTAATAATCCAATTCACTATCAAATACGTCGTCATGGTGAAGATGCATTTTTTAGTATTGATGATGGACCTGTTGTGCATGGTAATATTTACCTCTTTCTACCTCCTGTAATTTGTGTATGCTTTATATATAAAAGGCTGAGAAGCCAAGGGATATAAGTGATTTTTAAAATTTTGATAAATTTTACAGTTTAAAGTTGGATAAATGTCAGTACAGGATGCCAACAAAGGATGTCCGCAAAAGTTCACTTATACTCCTTTGCAACAACTTATGGATATTAATTGTCCATTCCTGCACTTACTCCATTTCCACAAAAATGTCACTTGTAACCCATGGCTTCTCACCCCCTCATATAAAAATTGGCAATTATATTTATATTTCCGGAGAGTTGTTTGACAAATATAAAAAAATACAGCATTATTTGATGATGACATGATTTATGCTCTTTTTCATTTGGGATTAT
Nstupkai_Blowing_N356 AAATTGCCTAGTCCCATATACTTTACCCAATTTTAGTTTCTCTGTTGGAGGCTAAATCGTATTTTATGAAAATGCCATAATTTCTTTTTAATAATTAATTTTTTTAGTCCAAATCTTATAATGTGCTTACATTTCTGAAATGTATTGCAATTCACACATGAAATTGCCCTTCATTCAAAATGAACCCTTTAAAGTATTGTAAACAAATATATTTTTATTTCAAACAAATATTTGGAAAGTTTTAATTTTATTTTTTTCCCCTGCATTTTAAAGGTGGCCATGAGGATGGCCTTTTTCTTGTACGAGAAAGTTCATCATCTCCTGGTGATTATGTATTAAGCCTTGTTCATGGTAATAATCCAATTCACTATCAAATACGTCGTCATGGTGAAGATGCATTTTTTAGTATTGATGATGGACCTGTTGTGCATGGTAATATTTACCTCTTTCTACCTCCTGTAATTTGTGTATGCTTTATATATAAAAGGCTGAGAAGCCAAGGGATATAAGTGATTTTTAAAATTTTGATAAATTTTACAGTTTAAAGTTGGATAGATGTCAGTACAGGATGCCAACAAAGGATGTCCGCAAAAGTTCACTTATACTCCTTTGCAACAACTTATGGATATTAATTGTCCATTCCTGCACTTACTCCATTTCCACAAAAATGTCACTTGTAACCCATGGCTTCTCACCCCCTCATATAAAAATTGGCAATTATATTTATATTTCCGGAGAGTTGTTTGACAAATAT------------------------------------------------------------
Nstupkai_LittleRiver_N293 AAATTGCCTAGTCCCATATACTTTACCCAATTTTAGTTTCTCTGTTGGAGGCTAAATCGTATTTTATGAAAATGCCATAATTTCTTTTTAATAATTAATTTTTTTAGTCCAAATCTTATAATGTGCTTACATTTCTGAAATGTATTGCAATTCACACATGAAATTGCCCTTCATTCAAAATGAACCCTTTAAAGAATTGTAAACAAATATATTTTTATTTCAAACAAATATTTGAAAAGTTTTAATTTTATTTTTTTCCCCTGCATTTTAAAGGTGGCCATGAGGATGGCCTTTTTCTTGTACGAGAAAGTTCATCATCTCCTGGTGATTATGTATTAAGCCTTGTTCATGGTAATAATCCAATTCACTATCAAATACGTCGTCATGGTGAAGATGCATTTTTTAGTATTGATGATGGACCTGTTGTGCATGGTAATATTTACCTCTTTCTACCTCCTGTAATTTGTGTATGCTTTATATATAAAAGGCTGAGAAGCCAAGGGATATAAGTGATTTTTAAAATTTTGATAAATTTTACAGTTTAAAGTTGGATAGATGTCAGTACAGGATGCCAACAAAGGATGTCCGCAAAAGTTCACTTATACTCCTTTGCAACAACTTATGGATATTAATTGTCCATTCCTGCACTTACTCCATTTCCACAAAAATGTCACTTGTAACCCATGGCTTCTCACCCCTTCATATAAAAATTGGCAATTATATTTATATTTCCGGAGAGTTGTTTGACAAATATAAAAAAATACAGCATTATTTGATGATGACATGATTTATGCTCTTTTTCATTTGGGATTAT
Nstygius_ObeLee_N0656 AAATTGCCTGGTCCCATATACTTTACCCAATTTTAGTTTCTCTGTTGGAGGCTAAATCGTATTTTATGAAAATGCCATAATTTCTTTTTAATAATTTTT---TTTAGTCCAAATCTTATAATGTACTTACATTTCTGAAATGTATTGCAAGTCACACATGAAATTACCTTTCATTCTAAATGAACCCTTTAAAGTATTGAAAACAAATATA------TTTTAAACAAATATTTGGAAAGTTTTAACTTTATTTTTTTCC-CTGCATTTTAAAGGTGGCCATGAGGATGGCCTTTTTCTTGTACGAGAAAGTTCATCATCTCCTGGTGATTATGTATTAAGCCTTGTTCATGGTAATGATCCAATTCACTATCAAATACGTCGTCATGGTGAAGATGCATTTTTTAGTATTGATGATGGACCTGTTGTGCATGGTAATATTTACCTCTTTCTACCT---GTAATGTGTATATGCATTATATATGAAGGGCTGAGAAGCCAAGGGGCATAAGTGACTTTTAAAGTTTTGATTAATTTTACAGTTTAAAGTTGGATGGATGTCAGTACAGGATGCCAACAAAGGATGTCCTCAAAGGTACACTTATACTCCTTTGCAACAACTTATGGATATTAATTGTCCATTCCTGCAC-TACTCCATTTCCACAGAAATGTCACTTGTAACCCATGGCTTCTCATCCCCTCATATAAGAATTATCAAATATATCCATACTTCCGAACATTTGTTTGACAAAT-----AAAAAAAAGCGTTATTTGATGATGACATGATTCATGCTCTTTTTCATTTGGGATTAT
Nstygius_RavenB_N1022 AAATTGCCTGGTCCCATATACTTTACCCAATTTTAGTTTCTCTGTTGGAGGCTAAATCGTATTTTATGAAAATGCCATAATTTCTTTTTAATAATTTTT---TTTAGTCCAAATCTTATAATGTGCTTACATTTCTGAAATGTATTGCAAGTCACACATGAAATTACCTTTCATTCTAAATGAACCCTTTAAAGTATTGAAAACAAATATA------TTTTAAACAAATATTTGGAAAGTTTTAACTTTATTTTTTTCCCCTGCATTTTAAAGGTGGCCATGAGGATGGCCTTTTTCTTGTACGAGAAAGTTCATCATCTCCTGGTGATTATGTATTAAGCCTTGTTCATGGTAATGATCCAATTCACTATCAAATACGTCGTCATGGTGAAGATGCATTTTTTAGTATTGATGATGGACCTGTTGTGCATGGTAATATTTACCTCTTTCTACCT---GTAATGTGTATATGCATTATATATGAAGGGCTGAGAAGCCAAGGGGCATAAGTGACTTTTAAAGTTTTGATTAATTTTACAGTTTAAAGTTGGATGGATGTCAGTACAGGATGCCAACAAAGGATGTCCTCAAAGGTACACTTATACTCCTTTGCAACAACTTATGGATATTAATTGTCCATTCCTGCAC-TACTCCATTTCCACAGAAATGTCACTTGTAACCCATGGCTTCTCATCCCCTCATATAAGAATTATCAAATATATCCATACTTCCGAACATTTGTTTGACAAAT-----AAAAAAAAGCGTTATTTGATGAT---ATGATTCATGCTCTTTTTCATTTGGGATTAT
Ntempletoni_BaldMtns_N950 -----------------------------------------------------------------------------------------------------------------------------------------------ATTGCAAGTCACACATGAAATTGCTCTTCATTCAAAATGAACCCTTTAAAGTATTGTAAACAAATATACTTTTATTTTAAACAAATATTTGGAAAGTTTTAATTTTA--TTTTCCCCCTGCATTTTAAAGGTGGCCATGAGGATGGCCTTTTTCTTGTACGAGAAAGTTCATCATCTCCTGGTGATTATGTATTAAGCCTTGTTCATGGTAATGATCCAATTCACTATCAAATACGTCGTCATGGTGAAGATGCATTTTTTAGTATTGATGATGGACCTGTTGTGCATGGTAATATTTACCTCTTTCTACCTCCTGTAATTTGTATATTCTTTATATAGAAAGGGCTGAGAAGCCAAGGGGTATAAGTGATTTTTAAAATTTTGATAAATTTTACAGTTTAAAGTTGGATATATGTCGGTACAGGATGCCAAGAAAGGATGTCCCCAAAAGTTCACTTATACTCCTTTGCAACAACTTATGGATATTAATTGTCCATTCCTGCACTTACTCCATTTCCACAGAAATGTCACTTGTAACCCATGGCTTC---------------------------------------------------------------------------------------------------------------------------
Ntempletoni_ClarksCreek_N945 AAATTGCCTAGTCTCATATACTTTACCCAATTTTAGTTTTTCTGTTGGAGGCTAAATCGTATTTTATGAAAATGCCATAATTTCTTTTTAATAATTAATTTTTTTAGTCCAAATCTTATAATGTGCTTACATTTCTGAAATGTATTGCAAGTCACACATGAAATTGCTCTTCATTCAAAATGAACCCTTTAAAGTATTGTAAACAAATATACTTTTATTTTAAACAAATATTTGGAAAGTTTTAATTTTA-TTTTTCCCCCTGCATTTTAAAGGTGGCCATGAGGATGGCCTTTTTCTTGTACGAGAAAGTTCATCATCTCCTGGTGATTATGTATTAAGCCTTGTTCATGGTAATGATCCAATTCACTATCAAATACGTCGTCATGGTGAAGATGCATTTTTTAGTATTGATGATGGACCTGTTGTGCATGGTAATATTTACCTCTTTCTACCTCCTGTAATTTGTATATTCTTTATATAGAAAGGGCTGAGAAGCCAAGGGGTGTAAGTGATTTTTAAGATTTTGATAAATTTTACAGTTTAAAGTTGGATAGATGTCAGTACAGGATGCCAACAAAGGATGTCCTCAAAAGTTCACTTATACTCCTTTGCAACAACTTATGGATATTAATTGTCCATTCCTGCACTTACTCCATTTCCACAGAAATGTCACTTGTAACCCATGGCTTCTCACCCCCTCATATAAGAATTAGCAATTATATTTATATTTCCAAACAGTTGTTTGACAAATATAAGAAAATACAGCATTATTTGATGATGACATGATTTATGCTCTTTTTCATTTGGGATTAT
Ntempletoni_ScronceCreekRd_N1223 ------------------------------------------------------------------------------------------------------------------------------------------------------------------ATTGCTCTTCATTCAAAATGAACCCTTTAAAGTATTGTAAACAAATATACTTTTATTTTAAACAAATATTTGGAAAGTTTTAATTTTATTTTTCCCC-CTGCATTTTAAAGGTGGCCATGAGGATGGCCTTTTTCTTGTACGAGAAAGTTCATCATCTCCTGGTGATTATGTATTAAGCCTTGTTCATGGTAATGATCCAATTCACTATCAAATACGTCGTCATGGTGAAGATGCATTTTTTAGTATTGATGATGGACCTGTTGTGCATGGTAATATTTACCTCTTTCTACCTCCAGTAATTTGTATATTCTTTATATAGAAAGGGCTGAGAAGCCAAGGGGTATAAGTGATTTTTAAAATTTTGATAAATTTTACAGTTTAAAGTTGGATAGATGTCAGTACAGGATGCCAACAAAGGATGTCCGCAAAAGTTCACTTATACTCCTTTGCAACAACTTATGGATATTAATTGTCCATTCCTGCATTTACTCCATTTCCACAGAAATGTCACTTGTAACCCATAGCTTCTCACCCCCTCATATAAGAATTAGCAATTATATTTATATTTCCAAACAGTTGTTTGACAAATATAAGAAAATACAGCATTATTTGATGATGACATGATTTATGCTCTTTTTCATTTGGGATTAT
Ntennessensis_IndianCave_N052 ---------------------------------------------------------------------------------------TTAATAATTAATTTTTTTAGTCCAAATCTTATAATGTGCTTACATTTCTGAAATGTATTGCAAGTCACACATGAAA-------------------------TTAAAGTATTGTAAGCAAATATATTTTAATTTCAAACAAATGTTTGGAAAGTTTTAATTTTATTTTTTCCCCCTGCATTTTAAAGGTGGCCATGAGGATGGCCTTTTTCTTGTACGAGAAAGTTCATCATCTCCTGGTGATTATGTATTAAGCCTTGTTCATGGTAATGATCCAATTCACTATCAAATACGTCGTCATGGTGAAGATGCATTTTTTAGTATTGATGATGGACCTGTTGTGCATGGTAATATTTACCTCTTTCTACCTCCTGTAATTTGTATATGCTTTATATAGAAAGGGCTGAGAAGCCAAGGGGTATAAGTGATTTTTAAAATTTTGATAAATTTAACAGTTTAAAGTTGGATAGATGTCAGTACAGGATGCCAACAAAGGATGTCCGCAAAAGTTCACTTATACTCTTTTGCAACAACTTATGAATATTAATTGTCCATTCCTGCACTTACTCCATTTCCACAGAAATGTCACTTGTAACCCATGGCTTCTCACCCTCTCATATAAGAATTAGCAATTATATTTATATTT-----------------------------------------------------------------------------------
Ntennessensis_LittleStony_N645 AAATTGCCTAGTCCCATATACTTTACCCAATTTTAGTTTCTCTGTTGGAGGCTAAATCGTATTTTATGAAAATGCCATAATTTCTTTTTAATAATTAATTTTTTTAGTCCAAATCTTATAATGTGCTTACATTTCTGAAATGTATTGCAAGTCACACATGAAA-------------------------TTAAAGTATTGTAAGCAAATATATTTTAATTTCAAACAAATATTTGGAAAGTTTTAATTTTATTTTTCCCCCCTGCATTTTAAAGGTGGCCATGAGGATGGCCTTTTTCTTGTACGAGAAAGTTCATCATCTCCTGGTGATTATGTATTAAGCCTTGTTCATGGTAATGATCCAATTCACTATCAAATACGTCGTCATGGTGAAGATGCATTTTTTAGTATTGATGATGGACCTGTTGTGCATGGTAATATTTACCTCTTTCTACCTCCTGTAATTTGTATATGCTTTATATAGAAAGGGCTGAGAAGCCAAGGGGTATAAGTGATTTTTAAAATTTTGATAAATTTAACAGTTTAAAGTTGGATAGATGTCAGTACAGGATGCCAACAAAGGATGTCCGCAAAAGTTCACTTATACTCTTTTGCAACAACTTATGGATATTAATTGTCCATTCCTGCACTTACTCCATTTCCACAGAAATGTCACTTGTAACCCATGTCTTC---------------------------------------------------------------------------------------------------------------------------
Ntennessensis_Watauga_N1046 AAATTGCCTAGTCCCATATACTTTACCCAATTTTAGTTTCTCTGTTGGAGGCTAAATCGTATTTTATGAAAATGCCATAATTTCTTTTTAATAATTAATTTTTTTAGTCCAAATCTTATAATGTGCTTACATTTCTGAAATGTATTGCAAGTCACACATGAAA-------------------------TTAAAGTATTGTAAGCAAATATATTTTAATTTCAAACAAATATTTGGAAAGTTTTAATTTTATTTTTTCCCCCTGCATTTTAAAGGTGGCCATGAGGATGGCCTTTTTCTTGTACGAGAAAGTTCATCATCTCCTGGTGATTATGTATTAAGCCTTGTTCATGGTAATGATCCAATTCACTATCAAATACGTCGTCATGGTGAAGATGCATTTTTTAGTATTGATGATGGACCTGTTGTGCATGGTAATATTTACCTCTTTCTACCTCCTGTAATTTGTATATGCTTTATATAGAAAGGGCTGAGAAGCCAAGGGGTATAAGTGATTTTTAAAATTTTGATAAATTTAACAGTTTAAAGTTGGATAGATGTCAGTACAGGATGCCAACAAAGGATGTCCACAAAAGTTCACTTATACTCTTTTGCAGCAACTTATGAATATTAATTGTCCATTCCTGCACTTACTCCATTTCCACAGAAATGTCACTTGTAACCCATGGCTTCTCACCCTCTCATATAAGAATTAGCAATTATATTTATATTTCCGAACAGTTGTTTGACAAATAT-AAAAAATACAGCATTATTTGATGATGGCATGATTTATGTTCTTTTTCATTTGGGATTAT
