# Supplementary material for: ﻿New species in old mountains: integrative taxonomy reveals ten new species and extensive short-range endemism in Nesticus spiders (Araneae, Nesticidae) from the southern Appalachian Mountains
Source: Zookeys. 2023 Feb 3;1145:1–130. doi: 10.3897/zookeys.1145.96724 (PMC10208238; doi:10.3897/zookeys.1145.96724)
Supplement: Supplementary material 4 — Input alignments, analysis log files, and output tree files [file zookeys-1145-001_article-96724__-s004.zip › uce-200724 (modified).phy]

 74 1301
Nesticella_sp_GH1210 -------------------------------------------------------------------------------------------------------------------------------------------------------------------------------------------------------------------------------------------------------------------------------------------------------------------------------------------------------------------------------------------------------------------------------------------------------------------AGACTTTAGATTTATCATACAATTCTTTCTTCAACATCTCTAGCTATACTTTCAAACCTTTACGTCAAATAGAAGAAATTGATCTTTCACACAACGATTTCGAATATTTGGATGGCGATTTCTTGGAGCAAGTGCAAAATATGACTTCTTTAAGTGTTTTACACTTGCATTCAAATCCATGGTCCTGCCAACGTTGCTCCGTCCTGCCACTTTTAAGATGGGCGCGACAATCTACTCTATACAGTAGTACATGCGACATGAACTATGAAAGCAGCACTTGTATGAAATGCGCTTCACCAGTGTCCTTGGAAGGTCGAGCTCTTCATTCTCTGAGACGAGTTGATCTTGAACCTTGTGCTAGTCTCATGCCACAATCTCGTATATTGGTGGCATCCTCTAACGTTGCTATCATTGCTACCAT---------------------------------------------------------------------------------------------------------------------------------------------------------------------------------------------------------------------------------------------------------------------------------------------------------------------------------------------------------------------------------------------------------------------------------------------
Nesticus_Japan_G2153 ------------------------------------------------------TTTTCGCCAGAAGAATTTAGACATTTAAAGAGGTTAAAATATCTTCATTTGGACGGAAACAATTTAACTCTTATTGTTGAAAACACATTTGATGGTCACAACTTGAGACATCTAGGCCTCTCGCGCAACAGGCTATCCAAATTTTCAAAATGTGCTTTTTGCAACTTATCAATACAACAATTGGACATTTCATATAATCAACTAATCAGTTTGCCTTTCGATGTGCTATCCCCTATAGCCCACTCTTTGGAAAGTCTTGATATAAGTTTTAACTTTATTGATTCAGATGATTTGGAACTGGCACTCAGTCCAGCATATAAACTTAAAAGACTATCCTTGTCGGGAATGAAATTAAGGGATTTGTCTGATGATGCTTTTTTTAATAACGGTGAATTAAAGACTCTAGATTTATCATATAATTCCTTCTTCAACATCTCTAGTCATACTTTCAAACCGTTACGTCAAATAGAAGAAATTGATCTTTCACACAACGATTTCGAATATTTGGACGGCGATTTCTTGGAGCAAGTGCAAAATATGACTTCTTTAAGTGTCTTACACTTGCATTCAAATCCATGGTCCTGCCAACGTTGCTCCGTCCTGCCACTTTTAAGATGGGCGCGACAATCTACTCTATACAGTAGTACATGCGACATGAACTATGAAAGCAGCACTTGCATGAAATGTGCTTCTCCAGTGTCCTTGGAAGGTCGAGCTCTTCATTCTCTGAGACGAGTTGATCTTGAACCTTGTGCCAGTCTCATGCCACAATCTCGTATATTGGTGGCATCCTCTAATGTTGCTATCATTGCTACCATATCAGTAGTTATTCTTTTACTAATTGGTATTGTCATTTCAGTAACGCTTTACCGAAAGCAAAGTGCAGTATATTATACCCACGAAGGAGAAAGAACACCATCTTTAGATGTCCTTGGCATTCCTGCTGAGTATGCCAGCACTAATGGCGGAACGTTCACAGATGATAAAAGAAGAGCCTATTTCGTGACTTTAGATAGGATTGATGAGCTTGCAGAAGAGAAAATTGTATCCAGCAGAACCATTAATTGTAGTTGAAGA-AAAATCAGAATTTTGATTTTAGACTGAATTTTCAAGATAACGCCAAAAACTTCTTAC----ATTTTCGTCTTTTCATTGTCTTCATTCTAAATCCA-----CTGTTTGTGTACAAAATAATTAAATTTTAATTTAACTTGTACAAATTATTTTTCCTT------GAAAA
Nsilvestrii_Hellgate_N1108 CAGCAACTTCCTAATTTGGAAGAATTGGATTTAAGAGATAATTTATTCAAATATTTTTCACCGGAAGAATTTAGACACTTAAAGAGGCTAAAATATCTTCACTTGGATGGAAACAATTTGACTCTTATTGTAGAGAATACATTTGACGGCCACAACTTGAGACATCTGGGTCTTTCTCGTAATAGAATATCTAAATTCTCAAAATGTGCTTTTTGCAACTTGTCAATACAACAATTGGACGTTTCGTACAATCAGATTATCAGCTTGCCTTTCGATGTGCTATCACCTATAGCCCATTCTCTGGAAAGTCTTGATCTAAGTTTTAACTTTATTGATTCAGATGATTTGGAACTAGCACTTAGTCCAGCCTATAAACTGAAAAGATTATCTTTATCTGGAATGAAATTAAGTCAATTGTCTGATGATGCCTTTTTTAATAACGGAGAATTGAAGACTTTAGATTTATCATACAATTCCTTCTTTAACATCTCTAGCCATACTTTTCAGCCTTTACGGCAGATAGAAGAGATTGACCTCTCTCACAACGAATTTGAATACCTAGACGCTGAGATTCTGGAGCAAGTGCAAAATATGACATCTCTAAATGTTTTACACTTGCATTCAAATCCATGGTCCTGCCAACGATGCTCCGTCCTGCCACTTTTAAAATGGGCTCGACAGTCTACGTTGTACAGTAGTACGTGTGACATGAACTACGAAAGCAGCACTTGCATGAGATGCGCCACTCCATTGTCCTTGGAAGGTAGAGCTCTACATTCGCTGAGACGAGTTGATCTAGAACCTTGCGCGAGCCTCATGCCACAATCTCGTATATTAGTGGCGTCCTCCAATGTTGCTATCATTGCTACCATATCAGTAGTTATTCTTTTAGTAATTGGTATCGTCATTTCAGTAATGCTTTATCGTCAGCAAAGTGCAGTGTATTACACCCATGAAGGAGAAAGAACACCAACTTTAGGTGTCCTCGGCATTCCCACTGAATATGCCAGCACTAATGGTGGGACGTTCACTGATGATAAAAGAAGAGCCTATTTCGTGACACTAGATAGAATTGATGAGCTTGCAGAAGAAAAAATTGTATCTGGCAGAACCATTAATTGTAGTTGAGAACAAAATTAGAATTTGGATTTTAGACTCATTTTTTAATTCATCACGCCAAAATTCTTACTACAGATAT-ATCTTTTCTTTGTGGAATATTTAAATACA-AGAGCTATTTTTGTTCAAAGTGATTCAACTCAAATTTTATTTATATTAATTGTGCTACCCC-TTAGTAAAAA
Narcheri_Cheaha_N023 CAACAACTTCCTAATTTGGAGGAATTGGATTTAAGAGATAATTTATTCAAATATTTTTCACCAGAAGAATTTAGACATTTAAAGAGGCTAAAATATCTACATTTAGATGGAAACAATTTGACTCTAATTGTTGAGAACACATTTGACGGTCACAATTTGAGACATCTAGGTCTTTCTCGTAACAGGATATCTAAATTCTCGAAATGTGCTTTTTGCAACTTATCAATACAACAGCTGGACATTTCGTACAATCAACTAATCAGTTTGCCTTTCGATGTGTTATCACCTATAGCCCATTCTCTGGAAAGTCTTGATCTAAGTTTTAACTTTATCGATTCAGATGATTTGGAACTCGCACTTAGTCCTGCTTATAAACTGAAGAGACTATCTTTATCGGGAATGAAATTAAGTCAATTGTCTGATGATGCTTTTTTTAACAACGGAGAATTAAAGACTTTAGATTTATCATACAATTCTTTCTTTAACATCTCTAGCCGTACTTTCCAGCCTTTACGGCAAATAGAAGAGATTGACCTCTCTCACAACGAATTTGAACACTTGGAAACCGACTTTTTGGAGCAAGTACAAAATATGACTACTTTAAGTGTTTTGCATTTGCATTCAAATCCATGGTCCTGCCAGCGTTGCTCCGTCCTTCCGCTTTTAAAATGGGCGCGACAGTCTACTCTATACAGTAGTACATGCGACATGAACTATGAAAGTAGCACTTGCATGAAATGCGCCTCCCCAGTGTCCTTGGAAGGTCGAGCTCTACATTCCCTGAGACGAGTTGACCTAGAACCTTGTGCGAGTCTGATGCCACAATCTCGTATATTAGTGGCTTCCTCTAACGTTGCTATCATTGCCACCATATCAATAGTTATTCTTTTACTAATTGGTATCATTGTTTCAGTAACGCTTTATCGTCAGCAAAGTGCAGTATATTACACCCACGAAGGAGAAAGAACACCAACTTTAGGTACCCTTGGCATTCCCACAGAGTATACCAGTACCAATGGTGGAACATTCACAGATGATAAAAGAAGAGCCTATTTCGTGACACTAGATAGGATTGACGAGCTTGCAGAAGAGAAAATTGTATCCGGCAAGACCATTCATTGTAGTTGAGAACAAAATTAGAATTTGGATTTTAGACTCATTTTTGAATACATCATGCCAAAATTACTACTACAGATTTGGTCTCTTTTTTGTGTTGATTTTAAATGCATGGAGTTGTTTGTGTCCAAAGTGATTCAACTTCAATTTAATTTATACTAATTAAA------------------
Narcheri_MillShoalCreek_N727 -------------------------------------------------------------------------------------------------------------------------------------------------------------------------------------------------------------------------------------------------------------------------------------------------------------------------------------------------------------------------GTCCTGCTTATAAACTGAAGAGACTATCTTTATCGGGAATGAAATTAAGTCAATTGTCTGATGATGCTTTTTTTAACAACGGAGAATTAAAGACTTTAGATTTATCATACAATTCTTTCTTTAACATCTCTAGCCATACTTTCCAGCCTTTACGGCAAATAGAAGAGATTGACCTCTCTCACAACGAATTTGAACACTTGGAAACCGACTTTTTGGAGCAAGTACAAAATATGACTTCTTTAAGTGTTTTGCATTTGCATTCAAATCCATGGTCCTGCCAGCGTTGCTCCGTCCTTCCGCTTTTAAAATGGGCGCGACAGTCTACTCTATACAGTAGTACATGCGACATGAACTATGAAAGTAGCACTTGCATGAAATGCGCCTCCCCAGTGTCCTTGGAAGGTCGAGCTCTACATTCCCTGAGACGAGTTGACCTAGAACCTTGTGCGAGTCTGATGCCACAATCTCGTATATTAGTGGCTTCCTCTAACGTTGCTATCATTGCCACCATATCAATAGTTATTCTTTTACTAATTGGTATCATTGTTTCAGTAACGCTTTATCGTCAGCAAAGTGCAGTATATTACACCCACGAAG-------------------------------------------------------------------------------------------------------------------------------------------------------------------------------------------------------------------------------------------------------------------------------------------------------------------------------------------------------
Nbarri_Bishop_N1072 ----------------------------------------------------------------------------------AGAGGCTAAAATATCTTCATTTAGATGGAAACAATTTGACTCTAATTGTTGAGAACACATTTGACGGTCACAACTTGAGACATCTAGGTCTTTCTCGTAACAGGATATCTAAATTCTCGAAATGTGCTTTTTGCAACTTATCAATACAACAGTTGGACATTTCGTACAATCAACTAATCAGTTTGCCTTTCGATGTGTTATCACCTATAGCCCACTCTCTAGGAAGTCTTGATCTAAGTTTTAACTTTATCGATTCAGATGATTTGGAACTCGCACTTAGTCCTGCTTATAAACTGAAGAGACTATCTTTATCGGGAATGAAATTAAGTCAATTGTCTGATGATGCTTTTTTTAACAACGGAGAATTAAAGACTTTAGATTTATCATACAATTCTTTCTTTAACATCTCTAGCCATACTTTCCAGCCTTTACGGCAAATAGAAGAGATTGACCTCTCTCACAACGAATTTGAACACTTGGACACCGACTTTTTGGAGCAAGTACAAAATATGACTTCTTTAAGTGTCTTGCACTTGCATTCAAATCCATGGTCCTGCCAGCGTTGCTCCGTCCTTCCGCTTTTAAAATGGGCTCGACAGTCTACTCTATACAGTAGTACATGCGACATGAACTATGAAAGTAGCACTTGCATGAGATGCTCCTCCCCAGTGTCCTTGGAAGGTCGAGCTCTACATTCCCTGAGACGAGTTGACCTAGAACCTTGTGCGAGTCTGATGCCACAATCTCGTATATTAGTGGCTTCCTCTAACGTTGCTATCATTGCCACCATATCAATAGTTATTCTTTTACTAATTGGTATCATTGTTTCAATAACGCTTTACCGTCAGCAAAGTGCAGTATATTACACCCACGAAGGAGAAAGAACACCAACTTTAGGTGGCCTTGGCATTCCCACAGAGTATACTAGCACTAATGGTGGAACATTCACAGATGATAAAAGAAGAGCATATTTCGTGACACTAGATAGGATTGATGAGCTTGCAGAAGAGAAAATTGTATCCGGCAGGACCATTAATTGTAGTTGAGAACAAAATTAGAATTTGGATTTTAGACTCATTTTTTAATACAACACGCCAAAATTCCTACTACAGTTTTGGTCTTTTTTTTGTGTTAATTTTATATACATGGAATTGTATGTGTCCAAAGTGATTCAACTTGAGTTTTATTTATACTAATTAAATTATTCCATTTGTAAAAA
Nbarri_LostCoveCave_N0065 CAACAACTTCCTAATTTGGAGGAATTGGATTTAAGAGATAATTTATTCAAATATTTTTCACCAGAAGAATTTAGACATTTAAAGAGGCTAAAATATCTTCATTTAGATGGAAACAATTTGACTCTAATTGTTGAGAACACATTTGACGGTCACAACTTGAGACATCTAGGTCTTTCTCGTAACAGGATATCTAAATTCTCGAAATGTGCTTTTTGCAACTTATCAATACAACAGTTGGACATTTCGTACAATCAACTAATCAGTTTGCCTTTCGATGTGTTATCACCTATAGCCCACTCTCTAGAAAGTCTTGATCTAAGTTTTAACTTTATCGATTCAGATGATTTGGAACTCGCACTTAGTCCTGCTTATAAACTGAAGAGACTATCTTTATCGGGAATGAAATTAAATCAATTGTCTGATGATGCTTTTTTTAACAACGGAGAATTAAAGACTTTAGATTTATCATACAATTCTTTCTTTAACATCTCTAGCCATACTTTCCAGCCTTTACGGCAAATAGAAGAGATTGACCTCTCTCACAACGAATTTGAACACTTGGACACCGACTTTTTGGAGCAAGTACAAAATATGACTTCTTTAAGTGTCTTGCACTTGCATTCAAATCCATGGTCCTGCCAGCGTTGCTCCGTCCTTCCGCTTTTAAAATGGGCTCGACAGTCTACTCTATACAGTAGTACATGCGACATGAACTATGAAAGCAGCACTTGCATGAGATGCTCCTCCCCAGTGTCCTTGGAAGGTCGAGCTCTACATTCCCTGAGACGAGTTGACTTAGAACCTTGTGCGAGTCTGATGCCACAATCTCGTATATTAGTGGCTTCCTCTAACGTTGCTATCATTGCCACCATATCAATAGTTATTCTTTTACTAATTGGTATCATTGTTTCAATAACGCTTTACCGTCAGCAAAGTGCAGTATATTACACCCACGAAGGAGAAAGAACACCAACTTTAGGTGTCCTTGGCATTCCCACAGAGTATACTAGCACTAATGGTGGAACATTCACAGATGATAAAAGAAGAGCATATTTCGTGACACTAGATAGGATTGACGAGCTTGCAGAAGAGAAAATTGTATCCGGCAGGACCATTAATTGTAGTTGAGAACAAAATTAGAATTTGGATTTTAGACTCATTTTTTAATACAACACGCCAAAATTCCTACTACAGTTTTGGTCTTTTTTTTGTGTTAATTTTATATACATGGAATTGTATGTGTCCAAAGTGATTCAACTTGAGTTTTATTTATACTAATTAAATTATTCCATTTGTAAAAA
Nbarri_eyed_ClayCave_G2082 CAACAACTTCCTAATTTGGAGGAATTGGATTTAAGAGATAATTTATTCAAATATTTTTCACCAGAAGAATTTAGACATTTAAAGAGGCTAAAATATCTTCATTTAGATGGAAACAATTTGACTCTAATTGTTGAGAACACATTTGACGGTCACAACTTGAGACATCTAGGTCTTTCTCGTAACAGGATATCTAAATTCTCGAAATGTGCTTTTTGTAACTTATCAATACAACAGTTGGACATTTCGTACAATCAACTAATCAGTTTGCCTTTCGATGTGTTATCACCTATAGCCCACTCTCTGGAAAGTCTTGATCTAAGTTTTAACTTTATCGATTCAGATGATTTGGAACTCGCACTTAGTCCTGCTTATAAACTGAAGAGACTATCTTTATCGGGAATGAAATTAAGTCAATTGTCTGATGATGCTTTTTTTAACAACGGAGAATTAAAGACTTTAGATTTATCATACAATTCTTTCTTTAACATCTCTAGCCATACTTTCCAGCCTTTACGGCAAATAGAAGAGATTGACCTCTCTCACAACGAATTTGAACACTTGGACACCGACTTTTTGGAGCAAGTACAAAATATGACTTCTTTAAGTGTTTTGCACTTGCATTCAAATCCATGGTCCTGCCAGCGTTGCTCCGTCCTTCCGCTTTTAAAATGGGCTCGACAGTCTACTCTATACAGTAGTACATGCGACATGAACTATGAAAGCAGCACTTGCATGAGATGCTCCTCCCCAGTGTCCTTGGAAGGTCGAGCTCTACATTCCCTGAGACGCGTTGACCTGGAACCTTGTGCCAGTTTGATGCCACAGTCTCGTATATTAGTGGCTTCCTCTAACGTTGCTATCATTGCCACCATATCAATAGTTATTCTTTTACTAATTGGTATCATTGTTTCAATAACGCTTTACCGTCAGCAAAGTGCAGTATATTACACCCACGAAGGAGAAAGAACACCAACTTTAGGTGTCCTTGGCATTCCCACAGAATATACTAGCACTAATGGTGGAACATTCACAGACGATAAAAGAAGAGCATATTTCGTGACACTAGATAGGATTGACGAGCTTGCAGAAGAGAAAATTGTATCCGGCAGGACCATTAATTGTAGTTGAGAACAAAATTAGAATTTGGATTTTAGACTCATTTTTTAATACATCACGCCAAAATTCCTACTACAGTTTTGGTCTTTTTTTTGTGTTCATTTTAAATACATGGAGTTGTATGTGTCCAAAGTGGTTCAACTTTAGTTTTATTTTTAATTATTAAATTATTCCATTTGTAAAAA
Nbarrowsi_Gregorys_N270 -----------------------------------------------------------------------------------------------------TTTAGATGGAAACAATTTGACTCTAATTGTTGAGAACACATTTGACGGTCACAACTTGAGACATCTAGGTCTTTCTCGTAACAGGATATCTAAATTCTCGAAATGTGCTTTTTGCAACTTATCAATACAACAGTTGGATATTTCATACAATCAACTAATCAGTTTGCCTTTCGATGTGTTATCTCCTATAGCCCACTCTCTAGAAAGTCTTGATCTAAGTTTTAACTTTATCGATTCAGATGATTTGGAACTCGCACTTAGTCCTGCTTATAAACTGAAGAGACTATCTTTATCGGGAATGAAATTAAGTCAATTGTCTGATGATGCTTTTTTTAACAACGGAGAATTAAAGACTTTAGATTTATCATACAATTCTTTCTTTAACATCTCTAGCCATACTTTCCAGCCTTTACGGCAAATAGAAGAGATTGACCTCTCTCACAACGAATTTGAACACTTGGACACCGACTTTTTGGAGCAAGTACAAAATATGACTTCTTTAAGTGTTTTGCACTTGCATTCAAATCCATGGTCCTGCCAGCGATGCTCCGTCCTTCCGCTTTTAAAATGGGCTCGACAGTCTACTCTATACAGTAGTACATGCGACATGAACTATGAAAGCAGCACTTGCATGAGATGCTCCTCCCCAGTGTCCTTGGAAGGTCGAGCTCTACATTCCCTGAGACGAGTTGACCTAGAACCTTGTGCGAGTCTGATGCCACAATCTCGTATATTAGTGGCTTCCTCTAACGTTGCTATCATTGCCACCATATCAATAGTTATTCTTTTAATAATTGGTATCATTGTTTCAATAACGCTTTACCGTCAGCAAAGTGCAGTATATTACACCCACGAAGGAGAAAGAACACCAACTTTAGGTGTCCTTGGCATTCCCACAGAGTATACTAGCACTAATGGTGGAACATTCACAGATGATAAAAGAAGAGCGTATTTCGTGACACTAGATAGGATTGACGAGCTTGCAGAAGAGAAAATTGTATCCGGCAGAACCATTAATTGTAGTTGAGAACAAAATTAGAATTTGGATTTTAGACTCA-TTTTTAATACAACACGCCAAAATTCCTAC----------------------------------------------------------------------------------------------------------------
Nbarrowsi_Tuckaleechee_N360 ----------------------------------GAGATAATTTATTCAAATATTTTTCACCAGAAGAATTTAGACATTTAAAGAGGCTAAAATATCTTCATTTAGATGGAAACAATTTGACTCTAATTGTTGAGAACACATTTGACGGTCACAACTTGAGACATCTAGGTCTTTCTCGTAACAGGATATCTAAATTCTCGAAATGTGCTTTTTGCAACTTATCAATACAACAGTTGGATATTTCATACAATCAACTAATCAGTTTGCCTTTCGATGTCTTATCGCCTATAGCCCACTCTCTAGAAAGTCTTGATCTAAGTTTTAACTTTATCGATTCAGATGATTTGGAACTCGCACTTAGTCCTGCTTATAAACTGAAGAGACTATCTTTATCGGGAATGAAATTAAGTCAATTGTCTGATGATGCTTTTTTTAACAACGGAGAATTAAAGACTTTAGATTTATCATACAATTCTTTCTTTAACATCTCTAGCCATACTTTCCAGCCTTTACGGCAAATAGAAGAGATTGACCTATCTCACAACGAATTTGAACACTTGGACACCGACTTTTTGGAGCAAGTACAAAATATGACTTCTTTAAGTGTTTTGCACCTGCATTCAAATCCATGGTCCTGCCAGCGATGCTCCGTCCTTCCGCTTTTAAAATGGGCTCGACAGTCTACTCTATACAGTAGTACATGCGACATGAACTATGAAAGCAGCACTTGCATGAGATGCTCCTCCCCAGTGTCCTTGGAAGGTCGAGCTCTACATTCCCTGAGACGAGTTGACCTAGAACCTTGTGCGAGTCTGATGCCACAATCTCGTATATTAGTGGCTTCCTCTAACGTTGCTATCATTGCCACCATATCAATAGTTATTCTTTTAATAATTGGTATCATTGTTTCAATAACGCTTTACCGTCAGCAAAGTGCAGTATATTACACCCACGAAGGAGAAAGAACACCAACTTTAGGTGTCCTTGGCATTCCCACAGAGTATACTAGCACTAATGGTGGAACATTCACAGATGATAAAAGAAGAGCGTATTTCGTGACACTAGATAGGATTGACGAGCTTGCAGAAGAGAAAATTGTATCCGGCAGAACCATTAATTGTAGTTGAGAACAAAATTAGAATTTGGATTTTAGACTCA-TTTTTAATACAACACGCCAAAATTCCTACTACAGTTTTGGTCTTTTTTTTGTGTTAATTTTATATACATGGAGTTGTATGTGTCCAAAGTGATTCAACTTGAGTTTTATTTATACTA------------------------
Nbishopi_DryFalls_N150 -------------------------------------ATAATTTATTCAAATATTTTTCACCAGAAGAATTTAGACATTTAAAGAGGCTAAAATATCTTCATTTAGATGGAAACAATTTGACTCTAATTGTTGAGAACACATTTGACGGTCACAACTTGAGACATCTAGGTCTTTCTCGTAACAGGATATCTAAATTCTCGAAATGTGCTTTTTGCAACTTATCAATACAACAGTTGGACATTTCGTACAATCAGCTAATCAGTTTGCCTTTCGATGTGTTATCACCTATAGCCCACTCTCTAGAAAGTCTGGATCTAAGTTTTAACTTTATCGATTCAGATGATTTGGAACTCGCACTTAGTCCTGCTTATAAACTGAAGAGACTATCTTTATCGGGAATGAAATTAAGTCAATTGTCTGATGATGCTTTTTTTAACAACGGAGAATTAAAGACTTTAGATTTATCCTACAATTCTTTCTTTAACATCTCTAGCCATACTTTCCAGCCTTTACGGCAAATAGAAGAGATTGACCTCTCTCACAACGAATTTGAACACTTGGACACCGACTTTTTGGAGCAAGTACAAAATATGACTTCTTTAAGTGTTTTGCACTTGCATTCAAATCCATGGTCCTGCCAGCGTTGCTCCGTCCTTCCGCTTTTAAAATGGGCTCGACAGTCTACTCTATACAGTAGTACATGCGACATGAACTATGAAAGCAGCACTTGCATGAGATGCTCCTCCCCAGTGTCCTTGGAAGGTCGAGCTCTACATTCCCTGAGACGAGTTGACCTAGAACCTTGTGCGAGTCTGATGCCACAATCTCGTATATTAGTGGCTTCCTCTAACGTTGCTATCATTGCCACCATATCAATAGTTATTCTTTTACTAATTGGTATCATTGTTTCAATAACGCTTTACCGTCAGCAAAGTGCAGTATATTACACCCACGAAGGAGAAAGAACACCAACTTTAGGTGTCCTTGGCATTCCCACAGAGTATACTAGCACTAATGGTGGAACATTCACAGATGATAAAAGAAGAGCATATTTCGTGACACTAGATAGGATTGACGAGCTTGCAGAAGAGAAAATTGTATCCGGCAGGACCATTAATTGTAGTTGAGAACAAAATTAGAATTTGGATTTTAGACTCATTTTTTAATACGACACGC----------------------------------------------------------------------------------------------------------------------------
Nbishopi_StandingIndian_N131 -------------------------------------------------------------------------------------------------TTCATTTAGATGGAAACAATTTGACTCTAATTGTTGAGAACACATTTGACGGTCACAACTTGAGACATCTAGGTCTTTCTCGTAACAGGATATCTAAATTCTCGAAATGTGCTTTTTGCAACTTATCAATACAACAGTTGGACATTTCGTACAATCAGCTAATCAGTTTGCCTTTCGATGTGTTATCACCTATAGCCCACTCTCTAGAAAGTCTGGATCTAAGTTTTAACTTTATCGATTCAGATGATTTGGAACTCGCACTTAGTCCTGCTTATAAACTGAAGAGACTATCTTTATCGGGAATGAAATTAAGTCAATTGTCTGATGATGCTTTTTTTAACAACGGAGAATTAAAGACTTTAGATTTATCCTACAATTCTTTCTTTAACATCTCTAGCCATACTTTCCAGCCTTTACGGCAAATAGAAGAGATTGACCTCTCTCACAACGAATTTGAACACTTGGACACCGACTTTTTGGAGCAAGTACAAAATATGACTTCTTTAAGTGTTTTGCACTTGCATTCAAATCCATGGTCCTGCCAGCGTTGCTCCGTCCTTCCGCTTTTAAAATGGGCTCGACAGTCTACTCTATACAGTAGTACATGCGACATGAACTATGAAAGCAGCACTTGCATGAGATGCTCCTCCCCAGTGTCCTTGGAAGGTCGAGCTCTACATTCCCTGAGACGAGTTGACCTAGAACCTTGTGCGAGTCTGATGCCACAATCTCGTATATTAGTGGCTTCCTCTAACGTTGCTATCATTGCCACCATATCAATAGTTATTCTTTTACTAATTGGTATCATTGTTTCAATAACGCTTTACCGTCAGCAAAGTGCAGTATATTACACCCACGAAGGAGAAAGAACACCAACTTTAGGTGTCCTTGGCATTCCCACAGAGTATACTAGCACTAATGGTGGAACATTCACAGATGATAAAAGAAGAGCATATTTCGTGACACTAGATAGGATTGACGAGCTTGCAGAAGAGAAAATTGTATCCGGCAGGACCATTAATTGTAGTTGAGAACAAAATTAGAATTTGGATTTTAGACTCATTTTTTAATACGACACGCCAAAATTCCTACTACAGTTTTGGTCTTTTTTTTGTGTTAATTTTATATACATGGAGTTGTATGTGTCCAAAGTGATTCAACTTGAGTTTTATTTATACTAATTAAATTATTCCATTTGTAAAAA
Nbrimleyi_NewberryCr_N984 --------------------------GGATTTAAGAGATAATTTATTCAAATATTTTTCACCAGAAGAATTTAGACATTTAAAGAGGCTAAAATATCTTCATTTAGATGGAAACAATTTGACTCTAATTGTTGAGAACACATTTGACGGTCACAACTTGAGACATCTAGGTCTTTCTCGTAACAGGATATCTAAATTCTCGAAATGTGCTTTTTGCAACTTATCAATACAACAGTTGGACATTTCGTACAATCAATTAATCAGTTTGCCTTTCGATGTGTTATCACCTATAGCCCACTCTCTGGAAAGTCTTGATCTAAGTTTTAACTTTATCGATTCAGATGATTTGGAACTCGCACTTAGTCCTGCTTATAAACTGAAGAGACTATCTTTATCGGGAATGAAATTAAGTCAATTGTCTGATGATGCTTTTTTTAACAACGGAGAATTAAAGACTTTAGATTTATCATACAATTCTTTCTTTAACATCTCTAGCCATACTTTCCAGCCTTTACGGCAAATAGAAGAGATTGACCTCTCTCACAACGATTTTGAACACTTGGACACCGACTTTTTGGAGCAAGTACAAAATATGACTTCTTTAAGTGTTTTGCACTTGCATTCAAATCCATGGTCCTGCCAGCGTTGCTCCGTCCTTCCGCTTTTAAAATGGGCTCGACAGTCTACTCTATACAGTAGTACATGCGACATGAACTATGAAAGCAGCACTTGCATGAGATGCGCCTCCCCAGTGTCCTTGGAAGGTCGAGCTCTACATTCTCTGAGACGAGTTGACCTAGAACCTTGTGCCAGTTTGATGCCACAATCTCGTATATTAGTGGCTTCCTCTAACGTTGCTATCATTGCCACCATATCAATAGTTATTCTTTTACTAATTGGTATCATTGTTTCAATAACGCTTTACCGTCAGCAAAGTGCAGTATATTACACCCACGAAGGAGAAAGAACACCAACTTTAGGTGTCCTTGGCATTCCCACAGAGTATACTAGCACTAATGGAGGGACATTCACAGATGATAAAAGAAGAGCATATTTCGTGACACTAGATAGGATTGACGAGCTTGCAGAAGAGAAAATTGTATCCGGCAGGACCATTAATTGTAGTTGAGAACAAAATTAGAATTTGGATTTTAGACTCATTTTTTAATACATCACGCCAAAATTCCTACTACAGTTTTGGTCTTTTTTTTGTGTTAATTTTAAATACATGGAGTGGTATGTGTCCA-------------------------------------------------------
Nbrimleyi_RumblingBald_N241 CAACAACTTCCTAATTTGGAGGAATTGGATTTAAGAGATAATTTATTCAAATATTTTTCACCAGAAGAATTTAGACATTTAAAGAGGCTAAAATATCTTCATTTAGATGGAAACAATTTGACTCTAATTGTTGAGAACACATTTGACGGTCACAACTTGAGACATCTAGGTCTTTCTCGTAACAGGATATCTAAATTCTCGAAATGTGCTTTTTGCAACTTATCAATACAACAGTTGGACATTTCGTACAATCAATTAATCAGTTTGCCTTTCGATGTGTTATCACCTATAGCCCACTCTCTGGAAAGTCTTGATCTAAGTTTTAACTTTATCGATTCAGATGATTTGGAACTCGCACTTAGTCCTGCTTATAAACTGAAGAGACTATCTTTATCGGGAATGAAATTAAGTCAATTGTCTGATGATGCTTTTTTTAACAACGGAGAATTAAAGACTTTAGATTTATCATACAATTCTTTCTTTAACATCTCTAGCCATACTTTCCAGCCTTTACGGCAAATAGAAGAGATTGACCTCTCTCACAACGAATTTGAACACTTGGACACCGACTTTTTGGAGCAAGTACAAAATATGACTTCTTTAAGTGTTTTGCACTTGCATTCAAATCCATGGTCCTGCCAGCGTTGCTCCGTCCTTCCGCTTTTAAAATGGGCTCGACAGTCTACTCTATACAGTAGTACATGCGACATGAACTATGAAAGCAGCACTTGCATGAGATGCGCCTCCCCAGTGTCCTTGGAAGGTCGAGCTCTACATTCCCTGAGACGAGTTGACCTAGAACCTTGTGCCAGTTTGATGCCACAATCTCGTATATTAGTGGCTTCCTCTAACGTTGCTATCATTGCCACCATATCAATAGTTATTCTTTTACTAATTGGTATCATTGTTTCAATAACGCTTTACCGTCAGCAAAGTGCAGTATATTACACCCACGAAGGAGAAAGAACACCAACTTTAGGTGTCCTTGGCATTCCCACAGAGTATACTAGCACTAATGGAGGGACATTCACAGATGATAAAAGAAGAGCATATTTCGTGACACTAGATAGGATTGACGAGCTTGCAGAAGAGAAAATTGTATCCGGCAGAACCATTAATTGTAGTTGAGAACAAAATTAGAATTTGGATTTTAGACTCATTTTTTAATACATCACACCAAAATTCCTACTACAGTTTTGGTCTTTTTTTTGTGTTAATTTTAAATACATGGAGTTGTATGTGTCCAAACGGATTCAACTTGAGTTT-----------------------------------
Ncarolinensis_Grandfather_N218 CAACAACTTCCTAATTTGGAGGAATTGGACTTAAGAGATAATTTATTCAAATATTTTTCACCAGAAGAATTTAGACATTTAAAGAGGCTAAAATATCTTCATTTAGATGGAAACAATTTGACTCTAATTGTTGAGAACACATTTGACGGTCACAACTTGAGACATCTAGGTCTTTCTCGTAACAGGATATCTAAATTCTCGAAATGTGCTTTTTGTAACTTATCAATACAACAGTTGGACATTTCGTACAATCAACTAATCAGTTTGCCTTTCGATGTGTTATCACCTATAGCCCACTCTCTGGAAAGTCTTGATCTAAGTTTTAACTTTATCGATTCAGATGATTTGGAGCTCGCACTTAGTCCTGCTTATAAACTGAAGAGACTATCTTTATCGGGAATGAAATTAAGTCAATTGTCTGATGATGCTTTTTTTAACAACGGAGAATTAAAGACTTTAGATTTATCATACAATTCTTTCTTTAACATCTCTAGCCATACTTTCCAGCCTTTACGGCAAATAGAAGAGATTGACCTCTCTCACAACGAATTTGAACACTTGGACACCGACTTTTTGGAGCAAGTACAAAATATGACTTCTTTAAGTGTTTTGCACTTGCATTCAAATCCATGGTCCTGCCAGCGTTGCTCCGTCCTTCCGCTTTTAAAATGGGCTCGACAGTCTACTCTATACAGTAGTACATGCGACATGAACTATGAAAGCAGCACTTGCATGAGATGCGCCTCCCCAGTGTCCTTGGAAGGTCGAGCTCTACATTCCCTGAGACGCGTTGACCTAGAACCTTGTGCCAGTTTGATGCCACAATCTCGTATATTAGTGGCTTCCTCTAACGTTGCTATCATTGCCACCATATCAATAGTTATTCTTTTACTAATTGGTATCATTGTTTCAATAACGCTTTACCGTCAGCAAAGTGCAGTATATTACACCCACGAAGGAGAAAGAACACCAACTTTAGGTGTCCTTGGCATTCCCACAGAGTATACTAGCACTAATGGTGGAACATTCACAGATGATAAAAGAAGAGCATATTTCGTGACACTAGATAGGATTGACGAGCTTGCAGAAGAGAAAATTGTATCCGGCAGGACCATTAATTGTAGTTGAGAACAAAATTAGAATTTGGATTTTAGACTCATTTTTTAATACATCACGCCAAAATTCCTACTACAGTTTTGGTCTTTTTTTTGTGTTCATTTTAAATACATGGAGTTGTATGTGTCCAAAGTGATTCAACTTTAATTTTATTTATACTAATTAAATTATTCCATTTGTAAAAA
Ncarolinensis_LinvilleCaverns_N227 -----------------------------------------------------------------------------------------------------------------------------------------------------------------------------------------------------------------------------------------------------------------------------------------ATCACCTATAGCCCACTCTCTGGAAAGTCTTGATCTAAGTGTTAACTGTATCGATTCAGATGATTTGGAGCTCGCACTTAGTCCTGCTTATAAACTGAAGAGACTATCTTTATCGGGAATGAAATTAAGTCAATTGTCTGATGATGCTTTTTTTAACAACGGAGAATTAAAGACTTTAGATTTATCATACAATTCTTTCTTTAACATCTCTAGCCATACTTTCCAGCCTTTACGGCAAATAGAAGAGATTGACCTCTCTCACAACGAATTTGAACACTTGGACACCGACTTTTTGGAGCAAGTACAAAATATGACTTCTTTAAGTGTTTTGCACTTGCATTCAAATCCATGGTCCTGCCAGCGTTGCTCCGTCCTTCCGCTTTTAAAATGGGCTCGACAGTCTACTCTATACAGTAGTACATGCGACATGAACTATGAAAGCAGCACTTGCATGAGATGCGCCTCCCCAGTGTCCTTGGAAGGTCGAGCTCTACATTCCCTGAGACGCGTTGACCTAGAACCTTGTGCCAGTTTGATGCCACAATCTCGTATATTAGTGGCTTCCTCTAACGTTGCTATCATTGCCACCATATCAATAGTTATTCTTTTACTAATTGGTATCATTGTTTCAATAACGCTTTACCGTCAGCAAAGTGCAGTATATTACACCCACGAAGGAGAAAGAACACCAACTTTAGGTGTCCTTGGCATTCCCACAGAGTATACTAGCACTAATGGT-----------------------------------------------------------------------------------------------------------------------------------------------------------------------------------------------------------------------------------------------------------------------------------------
Ncarteri_English_N031 CAACAACTTCCTAATTTGGAGGAATTGGATTTAAGAGATAATTTATTCAAATATTTTTCACCAGAAGAATTTAGACATTTAAAGAGGCTAAAATATCTTCATTTAGATGGAAACAATTTGACTCTAATTGTTGAGAACACATTTGACGGTCACAACTTGAGACATCTAGGTCTTTCTCGTAACAGGATATCTAAATTCTCGAAATGTGCTTTTTGCAACTTATCAATACAACAGTTGGACATTTCGTACAATCAACTAATAAGTTTGCCTTTCGATGTGTTATCACCTATAGCCCACTCTCTAGAAAGTCTTGATCTAAGTTTTAACTTTATCGATTCAGATGATTTGGAACTCGCACTTAGTCCTGCTTATAAACTGAAGAGACTATCTTTATCGGGAATGAAATTAAGTCAATTATCTGATGATGCTTTTTTTAACAACGGAGAATTAAAGACTTTAGATTTATCATACAATTCTTTCTTGAACATCTCTAGCCATACTTTCCAGCCTTTACGGCAAATAGAAGAGATTGACCTCTCTCACAACGAATTTGAATACTTGGACACCGACTTTTTGGAGCAAGTACAAAATATGACTTCTTTAAGTGTTTTGCACTTGCATTCAAATCCATGGTCCTGCCAGCGTTGCTCCGTCCTTCCGCTTTTAAAATGGGCTCGACAGTCTACTCTATACAGTAGTACATGCGACATGAACTATGAAAGCAGCACTTGCATGAGATGCTCCTCCCCAGTGTCCTTGGAAGGTCGAGCTCTACATTCCCTGAGACGAGTTGACCTAGAACCTTGTGCGAGTCTGATGCCACAATCTCGTATATTAGTGGCTTCCTCTAACGTTGCTATCATTGCCACCATATCAATAGTTATTCTTTTACTAATTGGTGTCATTGTTTCAATAACGCTTTACCGTCAGCAAAGTGCAGTATATTACACCCACGAAGGAGAAAGAACACCAACTTTAGGTGTCCTTGGCATTCCCACAGAGTATACTAGCACTAATGGTGGAACATTCACAGATGATAAAAGAAGAGCATATTTCGTGACACTAGATAGGATTGACGAGCTTGCAGAAGAGAAAATTGTATCCGGCAGGACCATTAATTGTAGTTGAGAACAAAATTAGAATTGGGATTTTAGACTCATTTTTTAATACGACACGCCAAAATTCCTACTACAGTTTTGGTCT-TTTTTTGTGTTAATTTTATATACATGGAGTTGTATGTGTCCAAAGTG--------------------------------------------------
Ncarteri_PilotMtn_G2185 ----------------------------------------------TCAAATATTTTTCACCAGAAGAATTTAGACATTTAAAGAGGCTAAAATATCTTCATTTAGATGGAAACAATTTGACTCTAATTGTTGAGAACACATTTGACGGTCACAACTTGAGACATCTAGGTCTTTCTCGTAACAGGATATCTAAATTCTCGAAATGTGCTTTTTGCAACTTATCAATACAACAGTTGGACATTTCGTACAATCAACTAATCAGTTTGCCTTTCGATGTGTTATCACCTATAGCCCACTCTCTAGAAAGTCTTGATCTAAGTTTTAACTTTATCGATTCTGATGATTTGGAACTCGCACTTAGTCCTGCTTATAAACTGAAGAGACTATCTTTATCGGGAATGAAATTAAGTCAATTGTCTGATGATGCTTTTTTTAACAACGGAGAATTAAAGACTTTAGATTTATCATACAATTCTTTCTTTAACATCTCTAGCCATACTTTCCAGCCTTTACGGCAAATAGAAGAGATTGACCTCTCTCACAACGAATTTGAACACTTGGACACCGACTTTTTGGAGCAAGTACAAAATATGACTTCTTTAAGTGTTTTGCACTTACATTCAAATCCATGGTCCTGCCAGCGTTGCTCCGTCCTTCCGCTTTTAAAATGGGCTCGACAGTCTACTCTATACAGTAGTACATGCGACATGAACTATGAAAGCAGCACTTGCATGAGATGCTCCTCCCCAGTGTCCTTGGAAGGTCGAGCTCTACATTCCCTGAGACGAGTTGACCTAGAACCTTGTGCGAGTCTGATGCCACAATCTCGTATATTAGTGGCTTCCTCTAACGTTGCTATCATTGCCACCATATCAATAGTTATTCTTTTACTAATTGGTATCATTGTTTCAATAACGCTTTACCGTCAGCAAAGTGCAGTATATTACACCCACGAAGGAGAAAGAACACCAACTTTAGGTGTCCTTGGCATTCCCACAGAGTATACTAGCACTAATGGTGGAACATTCACAGATGATAAAAGAAGAGCATATTTCGTGACACTAGATAGGATTGACGAGCTTGCAGAAGAGAAAATTGTATCCGGCAGGACCATTAATTGTAGTTGAGAACAAAATTAGAATTTGGATTTTAGACTCATTTTTTAATACGACACGCCAAAATTCCTACTACAGTTTTGGTCTTTTTTTTGTGTTAATTTTATATACATGGAGTTGTATGTGTCCAAAGTGTCTCAACTTAAGTTTTATTTATACTAATTAAATTATTCCATTTGTAAAAA
Ncarteri_Pitchfork_N363 ----------CTAATTTGGAGGAATTGGATTTAAGAGATAATTTATTCAAATATTTTTCACCAGAAGAATTTAGACATTTAAAGAGGCTAAAATATCTTCATTTAGATGGAAACAATTTGACTCTAATTGTTGAGAACACATTTGACGGTCACAACTTGAGACATCTAGGTCTTTCTCGTAACAGGATATCTAAATTCTCGAAATGTGCTTTTTGCAACTTATCAATACAACAGTTGGACATTTCGTACAATCAACTAATCAGTTTGCCTTTCGATGTGTTATCACCTATAGCCCACTCTCTAGAAAGTCTTGATCTAAGTTTTAACTTTATCGATTCAGATGATTTGGAACTCGCACTTAGTCCTGCTTATAAACTGAAGAGACTATCTTTATCGGGAATGAAATTAAGTCAATTGTCTGATGATGCTTTTTTTAACAACGGAGAATTAAAGACTTTAGATTTATCATACAATTCTTTCTTTAACATCTCTAGCCATACTTTCCAGCCTTTACGGCAAATAGAAGAGATTGACCTCTCTCACAACGAATTTGAACACTTGGACACCGACTTTTTGGAGCAAGTACAAAATATGACTTCTTTAAGTGTTTTGCACTTGCATTCAAATCCATGGTCCTGCCAGCGTTGCTCCGTCCTTCCGCTTTTAAAATGGGCTCGACAGTCTACTCTATACAGTAGTACATGCGACATGAACTATGAAAGCAGCACTTGTATGAGATGCTCCTCCCCAGTGTCCTTGGAAGGTCGAGCTCTACATTCACTGAGACGAGTTGACCTAGAACCTTGTGCGAGTCTGATGCCACAATCTCGTATATTAGTGGCTTCCTCTAACGTTGCTATCATTGCCACCATATCAATAGTTATTCTTTTACTAATTGGTATCATTGTTTCAATAACGCTTTACCGTCAGCAAAGTGCAGTATATTACACCCACGAAGGAGAAAGAACACCAACTTTAGGTGTCCTTGGCATTCCCACAGAGTATACTAGCACTAATGGTGGAACATTCACAGATGATAAAAGAAGAGCATATTTCGTGACACTAGATAGGATTGACGAGCTTGCAGAAGAGAAAATTGTATCCGGCAGGACCATTAATTGTAGTTGAGAACAAAATTAGAATTTGGATTTTAGACTCATTTTTTAATACGACACGCCAAAATTCCTACTACAGTTTTGGTCTTTT-----------------------------------------------------------------------------------------------
Ncarteri_WeberCty_N1044 ------CTTCCTAATTTGGAGGAATTGGATTTAAGAGATAATTTATTCAAATATTTTTCACCAGAAGAATTTAGACATTTAAAGAGGCTAAAATATCTTCATTTAGATGGAAACAATTTGACTCTAATTGTTGAGAACACATTTGATGGTCACAACTTGAGACATCTAGGTCTTTCTCGTAACAGGATATCTAAATTCTCGAAATGTGCTTTTTGCAACTTATCAATACAACAGTTGGACATTTCGTACAATCAACTAATCAGTTTGCCTTTCGATGTGTTATCACCTATAGCCCACTCTCTTGAAAGTCTTGATCTAAGTTTTAACTTTATCGATTCAGATGATTTGGAACTCGCACTTAGTCCTGCTTATAAACTGAAGAGACTATCTTTATCGGGAATGAAATTAAGTCAATTGTCTGATGATGCTTTTTTTAACAACGGAGAATTAAAGACTTTAGATTTATCATACAATTCTTTCTTTAACATCTCTAGCCATACTTTCCAACCTTTACGGCAAATAGAAGAGATTGACCTCTCTCACAACGAATTTGAACACTTGGACACCGACTTTTTGGAGCAAGTACAAAATATGACTTCTTTAAGTGTTTTGCACTTGCATTCAAATCCATGGTCCTGCCAGCGTTGCTCCGTCCTTCCGCTTTTAAAATGGGCTCGACAGTCTACTCTATACAGTAGTACATGCGACATGAACTATGAAAGCAGCACTTGCATGAGATGCTCCTCCCCAGTGTCCTTGGAAGGTCGAGCTCTACATTCCCTGAGACGAGTTGACCTAGAACCTTGTGCGAGTCTGATGCCACAATCTCGTATATTAGTGGCTTCCTCTAACGTTGCTATCATTGCCACCATATCAATAGTTATTCTTTTACTAATTGGTATCATTGTTTCAATAACGCTTTACCGTCAGCAAAGTGCAGTATATTACACCCACGAAGGAGAAAGAACACCAACTTTAGGTGTCCTTGGCATTCCCACAGAGTATACTAGCACTAATGGTGGAACATTCACAGATGATAAAAGAAGAGCATATTTCGTGACACTAGATAGGATTGACGAGCTTGCAGAAGAGAAAATTGTATCCGGCAGGACCATTAATTGTAGTTGAGAACAAAATTAGAATTTGGATTTTAGACTCATTTTTTAATACGACACGCCAAAATTCCTACTACAGTTTTGGTCTTTTTT--GTGTTAATTTTATATACATGGAGTTGTATGTGTCCAAAGTGATTCAACTTGAGTTTTATTTATACTAATTAAATTATTCCATTTGTAAAAA
Ncarteri_div__RainbowCave_G2089 CAACAACTTCCTAATTTGGAGGAATTGGATTTAAGAGATAATTTATTCAAATATTTTTCACCAGAAGAATTTAGACATTTAAAGAGGCTAAAATATCTTCATTTAGATGGAAACAATTTGACTTTAATTGTTGAGAACACATTTGACGGTCACAACTTGAGACATCTAGGTCTTTCTCGTAACAGGATATCTAAATTCTCGAAATGTGCTTTTTGCAACTTATCAATACAACAGTTGGACATTTCGTACAATCAACTAATCAGTTTGCCTTTCGATGTGTTATCACCTATAGCCCACTCTCTGGAAAGTCTTGATCTAAGTTTTAACTTTATCGATTCAGATGATTTGGAACTCGCACTTAGTCCTGCTTATAAACTGAAGAGACTATCTTTATCAGGAATGAAATTAAGTCAATTGTCTGATGATGCATTTTTTAACAACGGAGAATTAAAGACTTTAGATTTATCATACAATTCTTTCTTTAACATCTCTAGCCATACTTTTCAGCCTTTACGGCAAATAGAAGAGATTGACCTCTCTCACAACGAATTTGAACACTTGGACACCGACTTTTTGGAACAAGTACAAAATATGACTTCTTTAAGTGTTTTGCACTTGCATTCAAATCCATGGTCCTGCCAGCGTTGCTCCGTCCTTCCGCTTTTAAAATGGGCTCGACAGTCTACTCTATATAGTAGTACATGCGACATGAACTATGAAAGCAGCACTTGCATGAGATGCGCCTCCCCAGTGTCCTTGGAAGGTCGAGCTCTACATTCCCTGAGACGAGTTGACCTGGAACCTTGTGCGAGTCTGATGCCACAATCTCGTACATTAGTGGCTTCCTCTAACGTTGCTATCATTGCCACCATATCAATAGTTATTCTTTTACTAATTGGTATCATTGTTTCAGTAACGCTTTACCGTCAGCAAAGTGCAGTATATTACACCCACGAAGGAGAAAGAACACCAACTTTAGGTGTCCTTGGCATTCCCACAGAGTATACTAGCACTAATGGTGGAACATTCACAGATGATAAAAGAAGAGCCTATTTCGTGACACTAGATAGGATTGACGAGCTTGCAGAAGAGAAAATTGTATCCGGCAGGACCATTAATTGTAGTTGAGAACAAAAGTAGAATTTGGATTTTAGACTCATTTTTGAATACATCATGCCAAAATTACTACTACAGTTTTGGTCTCTTTATTGTGTTAATTTAAAATGCATGGAAATGTATTTGTGTAAAGTGATTCAACTTCAATTTTATTTATACTAATTAAATTATTCCATTTGTAAAAA
Ncherokee_BallhootScar_N193 CAACAACTTCCTAATTTGGAGGAATTGGATTTAAGAGATAATTTATTCAAATATTTTTCACCAGAAGAATTTAGACATTTAAAGAGGCTAAAATATCTTCATTTAGATGGAAACAATTTGACTCTAATTGTTGAGAACACATTTGACGGTCACAACTTGAGACATCTAGGTCTTTCTCGTAACAGGATATCTAAATTCTCGAAATGTGCTTTTTGCAACTTATCAATACAACAGTTGGACATTTCGTACAATCAACTAATCAGTTTGCCTTTCGATGTGTTATCACCTATAGCCCACTCTCTGGAAAGTCTTGATCTAAGTTTTAACTTTATCGATTCAGATGATTTGGAACTCGCACTTAGTCCTGCTTATAAACTGAAGAGACTATCTTTATCAGGAATGAAATTAAGTCAATTGTCTGATGATGCTTTTTTTAACAACGGAGAATTAAAGACTTTAGATTTATCATACAATTCTTTCTTTAACATCTCTAGCCATACTTTCCAGCCTTTACGGCAAATAGAAGAGATTGACCTCTCTCACAACGAATTTGAACACTTGGACACTGACTTTTTAGAGCAAGTACAAAATATGACTTCTTTAAGTGTTTTGCACTTGCATTCAAATCCATGGTCCTGCCAGCGTTGCTCCGTCCTTCCGCTTTTAAAATGGGCTCGACAGTCTACTCTATACAGTAGTACATGTGACATGAACTATGAAAGCAGCACTTGCATGAGATGCGCCTCCCCAGTGTCCTTGGAAGGTCGAGCTCTACATTCCCTGAGACGCGTTGACCTAGAACCTTGTGCCAGTTTGATGCCACAATCTCGTATATTAGTGGCCTCCTCTAACGTTGCTATCATTGCCACCATATCAATAGTTATTCTTTTACTAATTGGTATCATTGTTTCAATAACGCTTTACCGTCAGCAAAGTGCAGTATATTACACCCACGAAGGAGAAAGAACACCAACTTTAGGTGTCCTTGGCATTCCCACAGAGTATACTAGCACTAATGGTGGAACATTCACAGATGATAAAAGAAGAGCCTATTTCGTGACACTAGATAGGATTGACGAGCTTGCAGAAGAGAAAATTGTATCCGGCAGGACCATTAATTGTAGTTGAGAACAAAATTAGAATTTGGATTTTAGACTCATTTTTTAATACATCACGCCAAAATTCCTACTACAGTTTTGGTCTTTTTTTTGTGTTCATTTTAAATACATGGAGTTGTATGTATCCAAAGTGATTCAACTTTAGTTTTATTTATACTAATTAAATTATTCCATTTGTAAAAA
Ncooperi_BeaverCrk_N1002 ----------------------------------------------------------------------------------------------------------------------------------------ACACATTTGACGGTCACAACTTGAGACATCTAGGTCTTTCTCGTAACAGGATATCTAAATTCTCGAAATGTGCTTTTTGCAACTTATCAATACAACAGTTGGACATTTCGTACAATCAACTAATCAGTTTGCCTTTCGATGTGTTATCACCTATAGCCCACTCTCTAGAAAGTCTTGATCTAAGTTTTAACTTTATCGATTCAGATGATTTGGAACTCGCACTTAGTCCTGCTTATAAACTGAAGAGACTATCTTTATCGGGAATGAAATTAAGTCAATTGTCTGATGATGCTTTTTTTAACAACGGAGAATTAAAGACTTTAGATTTATCATACAATTCTTTCTTTAACATCTCTAGCCATACTTTCCAGCCTTTACGGCAAATAGAAGAGATTGACCTCTCTCACAACGAATTTGAACACTTGGACACCGACTTTTTGGAGCAAGTACAAAATATGACTTATTTAAGTGTTTTGCACTTGCATTCAAATCCATGGTCCTGCCAGCGTTGCTCCGTCCTTCCGCTTTTAAAATGGGCTCGACAGTCTACTCTATACAGTAGTACATGCGACATGAACTATGAAAGCAGCACTTGTATGAGATGCTCCTCCCCAGTGTCCTTGGAAGGTCGAGCTCTACATTCCCTGAGACGAGTTGACCTAGAACCTTGTGCGAGTCTGATGCCACAATCTCGTATATTAGTGGCTTCCTCTAACGTTGCTATCATTGCCACCATATCAATAGTTATTCTTTTACTAATTGGTATCATTGTTTCAATAACGCTTTACCGTCAGCAAAGTGCAGTATATTACACCCACGAAGGAGAAAGAACACCAACTTTAGGTGTCCTTGGAATTCCCACAGAGTATACTAGCAC------------------------------------------------------------------------------------------------------------------------------------------------------------------------------------------------------------------------------------------------------------------------------------------------
Ncooperi_BrasstBald_N824 -----------------------------------------------------------------------------------------------------------------------------------------------------------------------------------------------TAAATTCTCGAAATGTGCTTTTTGCAACTTATCAATACAACAGTTGGACATTTCGTACAATCAACTAATCAGTTTGCCTTTCGATGTGTTATCACCTATAGCCCACTCTCTAGAAAGTCTTGATCTAAGTTTTAACTTTATCGATTCAGATGATTTGGAACTCGCACTTAGTCCTGCTTATAAACTGAAGAGACTATCTTTATCGGGAATGAAATTAAGTCAATTGTCTGATGATGCTTTTTTTAACAACGGAGAATTAAAGACTTTAGATTTATCATACAATTCTTTCTTTAACATCTCTAGCCATACTTTCCAGCCTTTACGGCAAATAGAAGAGATTGACCTCTCTCACAACGAATTTGAACACTTGGACACCGACTTTTTGGAGCAAGTACAAAATATGACTTCTTTAAGTGTTTTGCACTTGCATTCAAATCCATGGTCCTGCCAGCGTTGCTCCGTCCTTCCGCTTTTAAAATGGGCTCGACAGTCTACTCTATACAGTAGTACATGCGACATGAACTATGAAAGCAGCACTTGTATGAGATGCTCCTCCCCAGTGTCCTTGGAAGGTCGAGCTCTACATTCCCTGAGACGAGTTGACCTAGAACCTTGTGCGAGTCTGATGCCACAATCTCGTATATTAGTGGCTTCCTCTAACGTTGCTATCATTGCCACCATATCAATAGTTATTCTTTTACTAATTGGTATCATTGTTTCAATAACGCTTTACCGTCAGCAAAGTGCAGTATATTACACCCACGAAGGAGAAAGAACACCAACTTTAGGTGTCCTTGGAATTCCCACAGAGTATACTAGCACTAATGGTGGAACATTCACAGATGATAAAAGAAGAGCATATTTCGTGACACTAGATAGGATTGACGAGCTTGCAGAAGAGAAAATTGTATCCGGCAGGACCATTAATTGTAGTTGAGAACAAAATTAGAATTTGGATTTTAGACTCATTTTTTAATACGACACGCCAAAATTCCTACTACAGTTTTGGTCTTTTTTTTGTGTTAATTTT--------------------------------------------------------------------------------
Ncooperi_CheoahDam_N1122 CAACAACTTCCTAATGTGGAGGAATTGGATTTAAGAGATAATTTATTCAAATATTTTTCACCAGAAGAATTTAGACATTTAAAGAGGCTAAAATATCTTCATTTAGATGGAAACAATTTGACTCTAATTGTTGAGAACACATTTGACGGTCACAACTTGAGACATCTAGGTCTTTCTCGTAACAGGATATCTAAATTCTCGAAATGTGCTTTTTGCAACTTATCAATACAACAGTTGGACATTTCGTACAATCAACTAATCAGTTTGCCTTTCGATGTGTTATCACCTATAGCCCACTCTCTAGAAAGTCTGGATCTAAGTTTTAACTTTATCGATTCAGATGATTTGGAACTCGCACTTAGTCCTGCTTATAAACTGAAGAGACTATCTTTATCGGGAATGAAATTAAGTCAATTGTCTGATGATGCTTTTTTTAACAACGGAGAATTAAAGACTTTAGATTTATCCTACAATTCTTTCTTTAACATCTCTAGCCATACTTTCCAGCCTTTACGGCAAATAGAAGAGATTGACCTCTCTCACAACGAATTTGAACACTTGGACACCGACTTTTTGGAGCAAGTACAAAATATGACTTCTTTAAGTGTTTTGCACTTGCATTCAAATCCATGGTCCTGCCAGCGTTGCTCCGTCCTCCCGCTTTTAAAATGGGCTCGACAGTCTACTCTATACAGTAGTACATGCGACATGAACTATGAAAGCAGCACTTGCATGAGATGCTCCTCCCCAGTGTCCTTGGAAGGTCGAGCTCTACATTCCCTGAGACGAGTTGACCTAGAACCTTGTGCGAGTCTGATGCCACAATCTCGTATATTAGTGGCTTCCTCTAACGTTGCTATCATTGCCACCATATCAATAGTTATTCTTTTACTAATTGGTATCATTGTTTCAATAACGCTTTACCGTCAGCAAAGTGCAGTATATTACACCCACGAAGGAGAAAGAACACCAACTTTAGGTGTCCTTGGCATTCCCACAGAGTATACTAGCACTAATGGTGGAACATTCACAGATGATAAAAGAAGAGCATATTTCGTGACACTAGATAGGATTGACGAGCTTGCAGAAGAGAAAATTGTATCCGGCAGGACCATTAATTGTAGTTGAGAACAAAATTAGAATTTGGATTTTAGACTCA-TTTTTAATACGACACGCCAAAATTCCTACTACAGTTTTGGTCTTTTTTTTGTGTTAATTTTATATACATGGAGTTGTATGTGTCCAAAGTGATTCAACTTGAGTTTTATTTATACTAATTAAATTATTCCATTTGTAAAAA
Ncooperi_RockCrRoad_N1160 CAACAACTTCCTAATTTGGAGGAATTGGATTTAAGAGATAATTTATTCAAATATTTTTCACCAGAAGAATTTAGACATTTAAAGAGGCTAAAATATCTTCATTTAGATGGAAACAATTTGACTCTAATTGTTGAGAACACATTTGACGGTCACAACTTGAGACATCTAGGTCTTTCTCGTAACAGGATATCTAAATTCTCGAAATGTGCTTTTTGCAACTTATCAATACAACAGTTGGACATTTCGTACAATCAACTAATAAGTTTGCCTTTCGATGTGTTATCACCCATAGCCCACTCTCTAGAAAGTCTTGATCTAAGTTTTAACTTTATCGATTCAGATGATTTGGAACTCGCACTTAGTCCTGCTTATAAACTGAAGAGACTATCTTTATCGGGAATGAAATTAAATCAATTGTCTGATGATGCTTTTTTTAACAACGGAGAATTAAAGACTTTAGATTTATCATACAATTCTTTCTTTAACATCTCTAGCCATACTTTCCAGCCTTTACGGCAAATAGAAGAGATTGACCTCTCTCACAACGAATTTGAACACTTGGACACCGACTTTTTGGAGCAAGTACAAAATATGACTTCTTTAAGTGTTTTGCACTTGCATTCAAATCCATGGTCCTGCCAGCGTTGCTCCGTCCTTCCGCTTTTAAAATGGGCTCGACAGTCTACTCTATACAGTAGTACATGCGACATGAACTATGAAAGCAGCACTTGCATGAGATGCTCCTCCCCAGTGTCCTTGGAAGGTCGAGCTCTACATTCCCTGAGACGAGTTGACCTAGAACCTTGTGCGAGTCTGATGCCACAATCTCGTATATTAGTGGCTTCCTCTAACGTTGCTATCATTGCCACCATATCAATAGTTATTCTTTTACTAATTGGTATCATTGTTTCAATAACGCTTTACCGTCAGCAAAGTGCAGTATATTACACCCACGAAGGAGAAAGAACACCAACTTTAGGTGTCCTTGGCATTCCCACAGAGTATACTAGCACTAATGGTGGAACATTCACAGATGATAAAAGAAGAGCATATTTCGTGACACTAGATAGGATTGACGAGCTTGCAGAAGAGAAAATTGTATCCGGCAGGACCATTAATTGTAGTTGAGAACAAAATTAGAATTTGGATTTTAGACTCATTTTTTAATACGACACGCCAAAATTCCTACTACAGTTTTGGTCTTTTTTTTGTGTTAATTTTATATACATGGAGTTGTATGTGTCCAAAGTGATTCAACTTGAGTTTTATTTATACTAATTAAATTATTCCATTTGTAAAAA
Ncoylei_Apalachia_N1195 ----------------------------------------------------------CACCAGAAGAATTTAGACATTTAAAGAGGCTAAAATATCTTCATTTAGATGGAAACAATTTGACTCTAATTGTTGAGAACACATTTGACGGTCATAACTTGAGACATCTAGGTCTTTCTCGTAACAGGATATCTAAATTCTCGAAATGTGCTTTTTGCAACTTATCAATACAACAGTTGGACATTTCGTACAATCAACTAATCAGTTTGCCTTTCGATGTGTTATCACCTATAGCCCACTCTCTAGAAAGTCTTGATCTAAGTTTTAACTTTATCGATTCAGATGATTTGGAACTCGCACTTAGTCCTGCTTATAAACTGAAGAGACTATCTTTATCGGGAATGAAATTAAGTCAATTGTCTGATGATGCTTTTTTTAACAACGGAGAATTAAAGACTTTAGATTTATCATACAATTCTTTCTTTAACATCTCTAGCCATACTTTCCAGCCTTTACGGCAAATAGAAGAGATTGACCTCTCTCACAACGAATTTGAACACTTGGACACCGACTTTTTGGAGCAAGTACAAAATATGACTTCTTTAAGTGTTTTGCACTTGCATTCAAATCCATGGTCCTGCCAGCGTTGCTCCGTCCTTCCGCTTTTAAAATGGGCTCGACAGTCTACTCTATACAGTAGTACATGTGACATGAACTATGAAAGCAGCACTTGCATGAGATGCTCCTCCCCAGTGTCCTTGGAAGGTCGAGCTCTACACTCCCTGAGACGAGTTGATCTAGAACCTTGTGCGAGTCTGATGCCACAATCTCGTATATTAGTAGCTTCCTCTAATGTTGCTATCATTGCCACCATATCAATAGTTATTCTTTTACTAATTGGTATCATTGTTTCAATAACGCTTTACCGTCAGCAAAGTGCAGTATATTACACCCACGAAGGAGAAAGAACACCAACTTTAGGTGTCCTTGGCATTCCCACAGAGTATACTAGCACTAATGGTGGAACATTCACAGATGATAAAAGAAGAGCATATTTCGTGACACTAGATAGGATTGACGAGCTTGCAGAAGAGAAAATTGTATCCG----------------------------------------------------------------------------------------------------------------------------------------------------------------------------------------------------
Ncoylei_DinkinCove_N1118 ----------------------AATTGGATTTAAGAGATAATTTATTCAAATCTTTTTCACCAGAAGAATTTAGACATTTAAAGAGGCTAAAATATCTTCATTTAGATGGAAACAATTTGACTCTAATTGTTGAGAACACATTTGACGGTCATAACTTGAGACATCTAGGTCTTTCTCGTAACAGGATATCTAAATTCTCGAAATGTGCTTTTTGCAACTTATCAATACAACAGTTGGACATTTCGTACAATCAACTAATCAGTTTGCCTTTCGATGTGTTATCACCTATAGCCCACTCTCTAGAAAGTCTTGATCTAAGTTTTAACTTTATCGATTCAGATGATTTGGAACTCGCACTTAGTCCTGCTTATAAACTGAAGAGACTATCTTTATCGGGAATGAAATTAAGTCAATTGTCTGATGATGCTTTTTTTAACAACGGAGAATTAAAGACTTTAGATTTATCATACAATTCTTTCTTTAACATCTCTAGCCATACTTTCCAGCCTTTACGGCAAATAGAAGAGATTGACCTCTCTCACAACGAATTTGAACACTTGGACACCGACTTTTTGGAGCAAGTACAAAATATGACTTCTTTAAGTGTTTTGCACTTGCATTCAAATCCATGGTCCTGCCAGCGTTGCTCCGTCCTTCCGCTTTTAAAATGGGCTCGACAGTCTACTCTATACAGTAGTACATGTGACATGAACTATGAAAGCAGCACTTGCATGAGATGCTCCTCCCCAGTGTCCTTGGAAGGTCGAGCTCTACACTCCCTGAGACGAGTTGATCTAGAACCTTGTGCGAGTCTGATGCCACAATCTCGTATATTAGTAGCTTCCTCTAACGTTGCTATCATTGCCACCATATCAATAGTTATTCTTTTACTAATTGGTATCATTGTTTCAATAACGCTTTACCGTCAGCAAAGTGCAGTATATTACACCCACGAAGGAGAAAGAACACCAACTTTAGGTGTCCTTGGCATTCCCACAGAGTATACTAGCACTAATGGTGGAACATTCACAGATGATAAAAGAAGAGCATATTTCGTGACACTAGATAGGATTGACGAGCTTGCAGAAGAGAAAATTGTATCCGGCAGGACCATTAATTGTAGTTGAGAACAAAATTAGAATTTGGATTTTAGACTCATTTTTTAATACAACACGCCAAAATTCCTACTACAGTTTTGGTCTTTTTTGTGTGTTAATTTTAAATACATGGAGTTGTATGTGTCCAAAGTGATTCAACTCGAGTTTTATTTATACTAATTAAATTATTCCATTT-------
Ncoylei_TiptonCreek_N837 CAACAACTTCCTAATTTGGAGGAATTGGATTTAAGAGATAATTTATTCAAATATTTTTCACCAGAAGAATTTAGACATTTAAAGAGGCTAAAATATCTTCATTTAGATGGAAACAATTTGACTCTAATTGTTGAGAACACATTTGACGGTCACAACTTGAGACATCTAGGTCTTTCTCGTAACAGGATATCTAAATTCTCGAAATGTGCTTTTTGCAACTTATCAATACAACAGTTGGACATTTCGTACAATCAACTAATCAGTTTGCCTTTCGATGTGTTATCACCTATAGCCCACTCTCTAGAAAGTCTTGATCTAAGTTTTAACTTTATCGATTCAGATGATTTGGAACTCGCACTTAGTCCTGCTTATAAACTGAAGAGACTATCTTTATCGGGAATGAAATTAAGTCAATTGTCTGATGATGCTTTTTTTAACAACGGAGAATTAAAGACTTTAGATTTATCATACAATTCTTTCTTTAACATCTCTAGCCATACTTTCCAGCCTTTACGGCAAATAGAAGAGATTGACCTCTCTCACAACGAATTTGAACACTTGGACACCGACTTTTTGGAGCAAGTACAAAATATGACTTCTTTAAGTGTTTTGCACTTGCATTCAAATCCATGGTCCTGCCAGCGTTGCTCCGTCCTTCCGCTTTTAAAATGGGCTCGACAGTCTACTCTATACAGTAGTACATGTGACATGAACTATGAAAGCAGCACTTGCATGAGATGCTCCTCCCCAGTGTCCTTGGAAGGTCGAGCTCTACATTCCCTGAGACGAGTTGACCTAGAACCTTGTGCGAGTCTGATGCCACAATCTCGTATATTAGTGGCTTCCTCTAACGTTGCTATCATTTCCACCATATCAATAGTTATTCTTTTACTAATTGGTATCATTGTTTCAATAACGCTTTACCGTCAGCAAAGTGCAGTATATTACACCCACGAAGGAGAAAGAACACCAACTTTAGGTGTCCTTGGCATTCCCACAGAGTATACTAGCACTAATGGTGGAACATTCACAGATGATAAAAGAAGAGCATATTTCGTGACACTAGATAGGATTGACGAGCTTGCAGAAGAGAAAATTGTATCCGGCAGGACCATTAATTGTAGTTGAGAACAAAATTAGAATTTGGATTTTAGACTCATTTTTTAATACAACACGCCAAAATTCCTACTACAGTTTTGGTCT-TTTTTTGTGTTAATTTTAAATACATGGAGTTGTATGTGTCCAAA-----------------------------------------------------
Ncressleri_AndersonSpringCave_G2075 ----------------------AATTGGATTTAAGAGATAATTTATTCAAATATTTTTCACCAGAAGAATTTAGACATTTAAAGAGGCTAAAATATCTTCATTTAGATGGAAACAATTTGACTCTAATTGTTGAGAACACATTTGACGGTCACAACTTGAGACATCTAGGTCTTTCTCGTAACAGGATATCTAAATTCTCGAAATGTGCTTTTTGCAACTTATCAATACAACAGTTGGACATTTCGTACAATCAACTAATCAGTTTGCCTTTCGATGTGTTATCACCTATAGCCCACTCTCTGGAAAGTCTTGATCTAAGTTTTAACTTTATCGATTCAGATGATTTGGAACTTGCACTTAGTCCTGCTTATAAATTGAAGAGACTATCTTTATCGGGAATGAAATTAAGTCAATTGTCTGATGATGCTTTTTTTAACAACGGAGAATTAAAGACTTTAGATTTATCATACAATTCTTTCTTTAACATCTCTAGCCATACTTTCCAGCCTTTACGGCAAATAGAAGAGATTGACCTCTCTCACAACGAATTTGAACACTTGGACACCGACTTTTTGGAGCAAGTACAAAATATGACTTCTTTAAGTGTTTTGCATTTGCATTCAAATCCATGGTCCTGCCAGCGTTGCTCCGTCCTTCCTCTTTTAAAATGGGCTCGACAGTCTACTCTATACAGTAGTACATGCGACATGAACTATGAAAGCAGCACTTGCATGAGATGCGCCTCCCCAGTGTCCTTGGAAGGTCGAGCTCTACATTCCCTGAGACGAGTTGACCTAGAACCTTGTGCGAGTCTGATGCCACAATCTCGTATATTAGTGGCTTCCTCTAACGTTGCTATCATTGCCACCATATCAATAGTTATTCTTTTACTAATTGGTATCATAGTTTCAGTAACGCTTTACCGTCAGCAAAGTGCAGTATATTACACCCACGAAGGAGAAAGAACACCAACTTTAGGTGTGCTTGGCATTCCCACAGAGTTTACTAGCACTAATGGTGGAACATTCACAGATGATAAAAGAAGAGCCTATTTCGTGACACTAGATAGGATTGACGAGCTTGCAGAAGAGAAAATTGTATCCGGCAGGACCATTAATTGTAGTTGAGAACAAAAGTGGAGTTTGGATTTTAGACTCATTTTTGAACACATCATGCCAAAATTACTACTACAGATTTGGTCTCTTTTTTGTGTTAATTTTAAATGCATGGAGTTGTTTGTGTCCAAAATGATTCAACTTCAATTTTATTTATACTAATTAAACTATTCGATTTGTAAAAA
Ncrosbyi_PricesCrk_N1143 CAACAACTTCCTAATTTGGAGGAATTGGATTTAAGAGATAATTTATTCAAATATTTTTCACCAGAAGAATTTAGACATTTAAAGAGGCTAAAATATCTTCATTTAGATGGAAACAATTTGACTCTAATTGTTGAGAACACATTTGACGGTCACAACTTGAGACATCTAGGTCTTTCTCGTAACAGGATATCTAAATTCTCGAAATGTGCTTTTTGCAACTTATCAATACAACAGTTGGACATTTCGTACAATCAACTAATCAGTTTGCCTTTCGATGTGTTATCACCTATAGCCCACTCTCTGGAAAGTCTTGATCTAAGTTTTAACTTTATCGATTCAGATGATTTGGAACTCGCACTTAGTCCTGCTTATAAACTGAAGAGACTATCTTTATCGGGAATGAAATTAAGTCAATTGTCTGATGATGCTTTTTTTAACAACGGAGAATTAAAGACTTTAGATTTATCATACAATTCTTTCTTTAACATCTCTAGCCATACTTTCCAGCCTTTACGGCAAATAGAAGAGATTGACCTCTCTCACAACGAATTTGAACACTTGGACACCGACTTTTTGGAGCAAGTACAAAATATGACTTCTTTAAGTGTTTTGCACTTGCATTCAAATCCATGGTCCTGCCAGCGTTGCTCCGTCCTTCCGCTTTTGAAATGGGCTCGACAGTCTACTCTATACAGTAGCACATGCGACATGAACTATGAAAGCAGCACTTGCATGAGATGCGCCACCCCAGTGTCCCTGGAAGGTCGAGCTCTACATTCCCTGAGACGTGTTGACCTAGAACCTTGTGCCAGTTTGATGCCACAATCTCGTATATTAGTGGCTTCCTCTAACGTCGCTATCATTGCCACCATATCAATAGTCATTCTTTTACTAATTGGTATCATTGTTTCAATAACGCTTTACCGTCAGCAAAGTGCGGTATATTACACCCACGAAGGAGAAAGAACACCAACTTTAGGTGTCCTTGGCATTCCCACAGAGTATACTAGCACTAATGGTGGGACATTCACAGATGATAAAAGAAGAGCCTATTTCGTGACACTAGATAGGATTGACGAGCTTGCAGAAGAGAAAATTGTATCCGGCAGGACCATTAATTGTAGTTGAGAACAAAATTAAAATTTGGATTTTAGACTCATATTTTAATACATCACGCCAAAATTCCTACTACAGTTTTGGTCTCTTTTTTGTGTTAATTTTAACTACATGGAGTTGTATGTGTCCAAAGGGATTCAACTTGAGTTTTATTTATGCTAATTAAATTATTCCATTTGTAAAAA
Ncrosbyi_ShufordCrk_N1148 ----------------------------------------------------------------------------------------------ATCTTCATTTAGATGGAAACAATTTGACTCTAATTGTTGAGAACACATTTGACGGTCACAACTTGAGACATCTTGGTCTTTCTCGTAACAGGATATCTAAATTCTCGAAATGTGCTTTTTGCAACTTATCAATACAACAGTTGGACATTTCGTACAATCAACTAATCAGTTTGCCTTTCGATGTGTTATCACCTATAGCCCACTCTCTGGAAAGTCTTGATCTAAGTTTTAACTTTATCGATTCAGATGATTTGGAACTCGCACTTAGTCCTGCTTATAAACTGAAGAGACTATCTTTATCGGGAATGAAATTAAGTCAATTGTCTGATGATGCTTTTTTTAACAACGGAGAATTAAAGACTTTAGATTTATCATACAATTCTTTCTTTAACATCTCTAGCCATACTTTCCAGCCTTTACGGCAAATAGAAGAGATTGACCTCTCTCACAACGAATTTGAACACTTGGACACCGACTTTTTGGAGCAAGTACAAAATATGACTTCTTTAAGTGTTTTGCACTTGCATTCAAATCCATGGTCCTGCCAGCGTTGCTCCGTCCTTCCGCTTTTGAAATGGGCTCGACAGTCTACTCTATACAGTAGCACATGCGACATGAACTATGAAAGCAGCACTTGCATGAGATGCGCCACCCCAGTGTCCCTGGAAGGTCGAGCTCTACACTCCCTGAGACGAGTTGACCTAGAACCTTGTGCCAGTTTGATGCCACAATCTCGTATATTAGTGGCTTCCTCTAACGTCGCTATCATTGTCACCATATCAATAGTCATTCTTTTACTAATTGGTATCATTGTTTCAATAACGCTTTACCGTCAGCAAAGTGCGGTATATTACACCCACGAAGGAGAAAGAACACCAACTTTAGGTGTCCTTGGCATTCCCACAGAGTATACTAGCACTAATGGTGGGACATTCACAGATGATAAAAGAAGAGCCTATTTCGTGACACTAGATAGGATTGACGAGCTTGCAGAAGAGAAAATTGTATCCGGCAGGACCATTAATTGTAGTTGAGAACAAAATTAAAATTTGGATTTTAGACTCATATTTTAATACATCACGCCAAAATTCCTACTACAGTTTTGGTCTT-TTTTTGTGTTAATTTTAAATACATGGAGTTGTATGTGTCCAAAGGGATTCAACTTGAGTTTTATTTATACTAATTAAATTATTCCATTTGTAAAAA
Ndellingeri_WhitewFalls_N887 ------------------------------------------------AAATATTTTTCACCAGAAGAATTTAGACATTTAAAGAGGCTAAAATATCTTCATTTAGATGGAAACAATTTGACTCTAATTGTTGAGAACACATTTGACGGTCACAACTTGAGACATCTAGGTCTTTCTCGTAACAGGATATCTAAATTCTCGAAATGTGCTTTTTGCAACTTATCAATACAACAGTTGGACATTTCGTACAATCAACTAATCAGTTTGCCTTTCGATGTGTTATCACCTATAGCCCACTCTCTAGAAAGTCTTGATCTAAGTTTTAACTTTATCGATTCAGATGATTTGGAACTCGCACTTAGTCCTGCTTATAAACTGAAGAGACTATCTTTATCGGGAATGAAATTAAGTCAATTGTCTGATGATGCTTTTTTTAACAACGGAGAATTAAAGACTTTAGATTTATCATACAATTCTTTCTTTAACATCTCTAGCCACACTTTCCAGCCTTTACGGCAAATAGAAGAGATTGACCTCTCTCACAACGAATTTGAACACTTGGACACCGACTTTTTGGAGCAAGTACAAAATATGACTTCTTTAAGTGTTTTGCACTTGCATTCAAATCCATGGTCCTGCCAGCGTTGCTCCGTCCTTCCGCTTTTAAAATGGGCTCGACAGTCTACTCTATACAGTAGTACATGCGACATGAACTATGAAAGCAGCACTTGCATGAGATGCTCCTCCCCAGTGTCCTTGGAAGGTCGAGCTCTACATTCCCTGAGACGAGTTGACCTAGAACCTTGTGCGAGTCTGATGCCACAATCTCGTATATTAGTGGCTTCCTCTAACGTTGCTATCATTGCCACCATATCAATAGTTATTCTTATACTAATTGGTATCATTGTTTCAATAACGCTTTACCGTCAGCAAAGTGCAGTATATTACACCCACGAAGGAGAAAGAACACCAACTTTAGGTGTCCTTGGCATTCCCACAGAGTATACTAGCACTAATGGTGGAACATTCACAGATGATAAAAGAAGAGCATATTTCGTGACACTAGATAGGATTGACGAGCTTGCAGAAGAGAAAATTGTATCCGGCAGGACCATTAATTGTAGTTGAGAACAAAATTAGAATTTGGATTTTAGACTCATTTTTTAATACGACACGCCAAAATTCCTACTACATTTTTGGTCTTTTTTTTGTGTTAATTTTATATACATGGAGTTGTATGTGTCCAAAGTGATTCAACTTGAGTATTATTTATACTAATTAATTTATTCCATTTGTAAAAA
Ndilutus_GrassyCreek_N670 --------------------------------------------------------------------------------------------------------------------------------------------------------------------------------------------------------------------------------------------------------------------------------------------------------------------------------------CTTTATCGATTCAGATGATTTGGAACTCGCACTTAGTCCTGCTTATAAACTGAAGAGACTATCTTTATCGGGAATGAAATTAAGTCAATTGTCTGATGATGCTTTTTTTAACAACGGAGAATTGAAGACTTTAGATTTATCATACAATTCTTTCTTTAACATCTCTAGCCATACTTTCCAGCCTTTACGGCAAATAGAAGAGATTGACCTCTCTCACAACGAATTTGAACACTTGGACACCGACTTTTTGGAACAAGTACAAAATATGACTTCTTTAAGTGTTTTGCACTTGCATTCAAATCCATGGTCCTGCCAGCGTTGCTCCGTCCTTCCGCTTTTAAAATGGGCTCGACAGTCTACTCTATACAGTAGTACATGCGACATGACCTATGAAAGCAGCACTTGCATGAGATGCGCCTCCCCAGTGTCCTTGGAAGGTCGAGCTCTACATTCCCTGAGACGCGTTGACCTAGAACCTTGTGCCAGTTTGATGCCACAATCTCGTATATTAGTGGCTTCCTCTAACGTTGCTATCATTGCCACCATATCAATAGTTATTCTTTTACTAATTGGTATCATTGTTTCAATAACGCTTTACCGTCAGCAAAGTGCAGTATATTACACCCACGAAGGAGAAAGAACACCAACTTTAGGTGTCCTTGGCATTCCCACAGAG-----------------------------------------------------------------------------------------------------------------------------------------------------------------------------------------------------------------------------------------------------------------------------------------------------------
Ndilutus_StarveRockCave_G3174 CAACAACTTCCTAATTTGGAGGAATTGGATTTAAGAGATAATTTATTCAAATATTTTTCACCAGAAGAATTTAGACATTTAAAGAGGCTAAAATATCTTCATTTAGATGGAAACAATTTGACTCTAATTGTTGAGAACACATTTGACGGTCACAACTTGAGACATCTAGGTCTTTCTCGTAACAGGATATCTAAATTCTCGAAATGTGCTTTTTGTAACTTATCAATACAACAGTTGGACATTTCGTACAATCAACTAATCAGTTTGCCTTTCGATGTGTTATCACCTATAGCCCACTCTCTGGAAAGTCTTGATCTAAGTTTTAACTTTATCGATTCAGATGATTTGGAACTCGCACTTAGTCCTGCTTATAAACTGAAGAGACTATCTTTATCGGGAATGAAATTAAGTCAATTGTCTGATGATGCTTTTTTTAACAACGGAGAATTGAAGACTTTAGATTTATCATACAATTCTTTCTTTAACATCTCTAGCCATACTTTCCAGCCTTTACGGCAAATAGAAGAGATTGACCTCTCTCACAACGAATTTGAACACTTGGACACCGACTTTTTGGAACAAGTACAAAATATGACTTCTTTAAGTGTTTTGCACTTGCATTCAAATCCATGGTCCTGCCAGCGTTGCTCCGTCCTTCCGCTTTTAAAATGGGCTCGACAGTCTACTCTATACAGTAGTACATGCGACATGACCTATGAAAGCAGCACTTGCATGAGATGCGCCTCCCCAGTGTCCTTGGAAGGTCGAGCTCTACATTCCCTGAGACGCGTTGACCTAGAACCTTGTGCCAGTTTGATGCCACAATCTCGTATATTAGTGGCTTCCTCTAACGTTGCTATCATTGCCACCATATCAATAGTTATTCTTTTACTAATTGGTATCATTGTTTCAATAACGCTTTACCGTCAGCAAAGTGCAGTATATTACACCCACGAAGGAGAAAGAACACCAACTTTAGGTGTCCTTGGCATTCCCACAGAGTATACTAGCACTAATGGTGGAACATTTACAGATGATAAAAGAAGAGCATATTTCGTGACACTGGATAGGATTGACGAGCTTGCAGAAGAGAAAATTGTATCCGGCAGGACCATTAATTGTAGTTGAGAACAAAATTAGAATTTGGATTTTAGACTCATTTTTTAATACATCACGCCAAAATTCCTACTACAGTTTTGGTCTTTTTTTTGTGTTCATTTTAAATACATGGAGTTGTATGTGTCCAAAGTGATTCAACTTTAGTTTTATTTATACTAATTAAATTATTCCATTTGTAAAAA
Nfridelli_LittlePigeon_N262 CAACAACTTCCTAATTTGGAGGAATTGGATTTAAGAGATAATTTATTCAAATATTTTTCACCAGAAGAATTTAGACATTTAAAGAGGCTAAAATATCTTCATTTAGATGGAAACAATTTGACACTAATTGTTGAGAACACATTTGACGGTCACAACTTGAGACATCTAGGTCTTTCTCGTAACAGGATATCTAAATTCTCGAAATGTGCTTTTTGCAACTTATCAATACAACAGTTGGACATTTCGTACAATCAACTAATCAGTTTGCCTTTCGATGTGTTATCACCTATAGCCCACTCTCTAGAAAGTCTTGATCTAAGTTTTAACTTTATCGATTCAGATGATTTGGAACTCGCACTTAGTCCTGCTTATAAACTGAAGAGACTATCTTTATCGGGAATGAAATTAAGTCAATTGTCTGATGATGCTTTTTTTAACAACGGAGAATTAAAGACTTTAGATTTATCATACAATTCTTTCTTTAACATCTCTAGCCATACTTTCCAACCTTTACGGCAAATAGAAGAGATTGACCTCTCTCACAACGAATTTGAACACTTGGACACCGACTTTTTGGAGCAAGTACAAAATATGACTTCTTTAAGTGTTTTGCACTTGCATTCAAATCCATGGTCCTGCCAGCGTTGCTCCGTCCTTCCGCTTTTAAAATGGGCTCGACAGTCTACTCTATACAGTAGTACATGCGACATGAACTATGAAAGCAGCACTTGCATGAGATGCTCCTCCCCAGTGTCCTTGGAAGGTCGAGCTCTACATTCCCTGAGACGAGTTGACCTAGAACCTTGTGCGAGTCTGATGCCACAATCTCGTATATTAGTGGCTTCCTCTAACGTTGCTATCATTGCCACCATATCAATAGTTATTCTTATACTAATTGGTATCATTGTTTCAATAACGCTTTACCGTCAGCAAAGTGCAGTATATTACACCCACGAAGGAGAAAGAACACCAACTTTAGGTGTCCTTGGCATTCCCACAGAGTATACTAGCACTAATGGTGGAACATTCACAGATGATAAAAGAAGAGCATATTTCGTGACACTAGATAGGATTGACGAGCTTGCAGAAGAGAAAATTGTATCCGGCAGGACCATTAATTGTAGTTGAGAACAAAATTAGAATTTGGATTTTAGACTCATTTTTTAATACGACACGCCAAAATTCCTACTACAGTTTTGGTCTTTTTTTTGTGTTAATTTTATATACATGGAGTTGTATGTGTCCAAAGTGATTCAACTTGAGTTTTATTTATACTAATTAATTTATTCCATTTGTAAAAA
Nfurtivus_HugdenBranch_G3175 CAACAACTTCCTAATTTGGAGGAATTGGATTTAAGAGATAATTTATTCAAATATTTTTCACCAGAAGAATTTAGACATTTAAAGAGGCTAAAATATCTTCATTTAGATGGAAACAATTTGACTCTAATTGTTGAGAACACATTTGACGGTCACAACTTGAGACATCTAGGTCTTTCTCGTAACAGGATATCTAAATTCTCGAAATGTGCTTTTTGCAACTTATCAATACAACAGTTGGACATTTCGTACAATCAACTAATCAGTTTGCCTTTCGATGTGTTATCGCCTATAGCCCACTCTCTAGAAAGTCTTGATCTAAGTTTTAACTTTATCGATTCAGATGATTTGGAACTCGCACTTAGTCCTGCTTATAAACTGAAGAGACTATCTTTATCGGGAATGAAATTAAGTCAATTGTCTGATGATGCTTTTTTTAACAACGGAGAATTAAAGACTTTAGATTTATCATATAATTCTTTCTTTAACATCTCTAGCCATACTTTCCAGCCTTTACGGCAAATAGAAGAGATTGACCTCTCTCACAACGAATTTGAACACTTGGACACCGACTTTTTGGAGCAAGTACAAAATATGACTTCTTTAAGTGTCTTGCACTTGCATTCAAATCCATGGTCCTGCCAGCGTTGCTCCGTCCTTCCGCTTTTAAAATGGGCTCGACAGTCTACTCTATACAGTAGTACATGCGACATGAACTATGAAAGCAGCACTTGCATGAGATGCTCCTCCCCAGTGTCCTTGGAAGGTCGAGCTCTACATTCCCTGAGACGAGTTGACCTAGAACCTTGTGCGAGTCTGATGCCACAATCTCGTATATTAGTGGCTTCCTCTAACGTTGCTATCATTGCCACCATATCAATAGTTATTCTTTTACTAATTGGTATCATTGTTTCAATAACGCTTTACCGTCAGCAAAGTGCAGTATATTACACCCACGAAGGAGAAAGAACACCAACTTTAGGTGTCCTTGGCATTCCCACAGAGTATACTAGCACTAATGGTGGAACATTCACAGATGATAAAAGAAGAGCATATTTCGTGACACTAGATAGGATTGACGAGCTTGCAGAAGAGAAAATTGTATCCGGCAGGACCATTAATTGTAGTTGAGAACAAAATTAGAATTTGGATTTTAGACTCATTTTTTAATACAACACGCCAAAATTCCTACTACAGTTTTGGTCTTTTTTTTGTGTTAATTTTATATACATGGAGTTGTATGTGTCCAAAGTGATTCAACTTGAGTTTTATTTATACTAATTAAATTATTCCATTTGTAAAAA
Nfurtivus_RaccoonMtn_N1026 CAACAACTTCCTAATTTGGAGGAATTGGATTTAAGAGATAATTTATTCAAATATTTTTCACCAGAAGAATTTAGACATTTAAAGAGGCTAAAATATCTTCATTTAGATGGAAACAATTTGACTCTAATTGTTGAGAACACATTTGACGGTCACAACTTGAGACATCTAGGTCTTTCTCGTAACAGGATATCTAAATTCTCGAAATGTGCTTTTTGCAACTTATCAATACAACAGTTGGACATTTCGTACAATCAACTAATCAGTTTGCCTTTCGATGTGTTATCGCCTATAGCCCACTCTCTAGAAAGTCTTGATCTAAGTTTTAACTTTATCGATTCAGATGATTTGGAACTCGCACTTAGTCCTGCTTATAAACTGAAGAGACTATCTTTATCGGGAATGAAATTAAGTCAATTGTCTGATGATGCTTTTTTTAACAACGGAGAATTAAAGACTTTAGATTTATCATATAATTCTTTCTTTAACATCTCTAGCCATACTTTCCAGCCTTTACGGCAAATAGAAGAGATTGACCTCTCTCACAACGAATTTGAACACTTGGACACCGACTTTTTGGAGCAAGTACAAAATATGACTTCTTTAAGTGTCTTGCACTTGCATTCAAATCCATGGTCCTGCCAGCGTTGCTCCGTCCTTCCGCTTTTAAAATGGGCTCGACAGTCTACTCTATACAGTAGTACATGCGACATGAACTATGAAAGCAGCACTTGCATGAGATGCTCCTCCCCAGTGTCCTTGGAAGGTCGAGCTCTACATTCCCTGAGACGAGTTGACCTAGAACCTTGTGCGAGTCTGATGCCACAATCTCGTATATTAGTGGCTTCCTCTAACGTTGCTATCATTGCCACCATATCAATAGTTATTCTTTTACTAATTGGTATCATTGTTTCAATAACGCTTTACCGTCAGCAAAGTGCAGTATATTACACCCACGAAGGAGAAAGAACACCAACTTTAGGTGTCCTTGGCATTCCCACAGAGTATACTAGCACTAATGGTGGAACATTCACAGATGATAAAAGAAGAGCATATTTCGTGACACTAGATAGGATTGACGAGCTTGCAGAAGAGAAAATTGTATCCGGCAGGACCATTAATTGTAGTTGAGAACAAAATTAGAATTTGGATTTTAGACTCATTTTTTAATACAACACGCCAAAATTCCTACTACAGTTTTGGTCTTTTTTTTGTGTTAATTTTATATACATGGAGTTGTATGTGTCCAAAGTGATTCAACTTGAGTTTTATTTATACTAATTAAATTATTCCATTTGTAAAAA
Ngeorgia_Sittons_N073 CAACAACTTCCTAACTTGGAGGAATTGGATTTAAGAGATAATTTATTCAAATATTTTTCACCAGAAGAATTTAGACATTTAAAGAGGCTAAAATATCTTCATTTAGATGGAAACAATTTGACTCTAATTGTTGAGAACACATTTGACGGTCACAACTTGAGACATCTAGGTCTTTCTCGTAACAGGATATCTAAATTCTCGAAATGTGCTTTTTGCAACTTATCAATACAACAGTTGGACATTTCGTACAATCAACTAATCAGTTTGCCTTTCGATGTGTTATCACCTATAGCCCACTCTCTAGAAAGTCTTGATCTAAGTTTTAACTTTATCGATTCAGATGATTTGGAACTCGCACTTAGTCCTGCTTATAAACTGAAGAGACTATCTTTATCGGGAATGAAATTAAGTCAATTGTCTGATGATGCTTTTTTTAACAACGGAGAATTAAAGACTTTAGATTTATCATACAATTCTTTCTTTAACATCTCTAGCCATACTTTTCAGCCTTTACGGCAAATAGAAGAGATTGATCTCTCTCACAACGAATTTGAACACTTGGACACCGACTTTTTGGAGCAAGTACAAAATATGACTTCTTTAAGTGTCTTGCACTTGCATTCAAATCCATGGTCCTGCCAGCGTTGCTCCGTCCTTCCGCTTTTAAAATGGGCTCGACAGTCTACTCTATACAGTAGTACATGCGACATGAACTATGAAAGCAGCACTTGCATGAGATGCTCCTCCCCAGTGTCCTTGGAAGGTCGGGCTCTACATTCCCTGAGACGAGTTGACCTAGAACCTTGTGCGAGTCTGATGCCACAATCTCGTATATTAGTGGCTTCCTCTAACGTTGCTATCATTGCCACCATATCAATAGTTATTCTTTTACTAATTGGTATCATTGTTTCAATAACGCTTTACCGTCAGCAAAGTGCAGTATATTACACCCACGAAGGAGAAAGAACCCCAACTTTAGGTGTCCTTGGCATTCCCACAGAGTATACTAGCACTAATGGTGGAACATTCACAGATGATAAAAGAAGAGCATATTTCGTGACACTAGATAGGATTGACGAGCTTGCAGAAGAGAAAATTGTATCCGGCAGGACCATTAATTGTAGTTGAGAACAAAATTAGAATTTGGATTTTAGACTCATTTTTTAATACAACACGCCAAAATTCCTAGTACAGTTTTGGTCTTTTT----------------------------------------------------------------------------------------------
Ngertschi_CedarCreek_N351 CAACAACTTCCTAATTTGGAGGTATTGGATGTAAGAGTAAAATTATTCAAATATTTTTCACCAGAGGAATTTAGACATTTAAAGAGGCTAAAATATCTTCATTTAGATGGAAACAATTTGACTCTAATTGTTGAGAACACATTTGACGGTCACAACTTGAGACATCTAGGTCTTTCTCGTAACAGGATATCTAAATTCTCGAAATGTGCTTTTTGCAACTTATCAATACAACAGTTGGACATTTCGTACAATCAACTAATCAGTTTGCCTTTCGATGTGTTATCACCTATAGCCCACTCTCTGGAAAGTCTTGATCTAAGTTTTAACTTTATCGATTCAGATGATTTGGAACTCGCACTTAGTCCTGCTTATAAACTGAAGAGACTATCTTTATCGGGAATGAAATTAAGTCAATTGTCTGATGATGCTTTTTTTAACAACGGAGAATTAAAGACTTTAGATTTATCATACAATTCTTTCTTTAACATCTCTAGCCATACTTTCCAGCCTTTACGGCAAATAGAAGAGATTGACCTCTCTCACAACGAATTTGAACACTTGGACACCGACTTTTTGGAGCAAGTACAAAATATGACTTCTTTAAGTGTTTTGCACTTGCATTCAAATCCATGGTCCTGCCAGCGTTGCTCCGTCCTTCCGCTTTTGAAATGGGCTCGACAGTCTACTCTATACAGTAGCACATGCGACATGAACTATGAAAGTAGCACTTGCATGAGATGCGCCACCCCAGTGTCCCTGGAAGGTCGAGCTCTACATTCCCTGAGACGAGTTGACCTAGAACCTTGTGCCAGTTTGATGCCACAATCTCGTATATTAGTGGCTTCCTCTAACGTCGCTATCATTGCCACCATATCAATAGTCATTCTTTTACTAATTGGTATCATTGTTTCAATAACGCTTTACCGTCAGCAAAGTGCGGTATATTACACCCACGAAGGAGAAAGAACACCAACTTTAGGTGTCCTTGGCATTCCCACAGAGTATACTAGCACTAATGGTGGGACATTCACAGATGATAAAAGAAGAGCCTATTTCGTGACACTAGATAGGATTGACGAGCTTGCAGAAGAGAAAATTGTATCCGGCAGGACCATTAATTGTAGTTGAGAACAAAATTAAAATTTGGATTTTAGACTCATATTTTAATACATCACGCCAAAATTCCTACTACAGTTTTGGTCTTTTTTTTGTGTTAATTTTAAATACATGGAGTTGTATGTGTCCAAAGGGATTCAACTTGAGTTTTATT-------------------------------
Ngertschi_FrenchBroad_N968 ------CTTCCTAATTTGGAGGAATTGGATTTAAGAGATAATTTATTCAAATATTTTTCACCAGAAGAATTTAGACATTTAAAGAGGCTAAAATATCTTCATTTAGATGGAAACAATTTGACTCTAATTGTTGAGAACACATTTGACGGTCACAACTTGAGACATCTAGGTCTTTCTCGTAACAGGATATCTAAATTCTCGAAATGTGCTTTTTGCAACTTATCAATACAACAGTTGGACATTTCGTACAATCAACTAATCAGTTTGCCTTTCGATGTGTTATCACCTATAGCCCACTCTCTGGAAAGTCTTGATCTAAGTTTTAACTTTATCGATTCAGATGATTTGGAACTCGCACTTAGTCCTGCTTATAAACTGAAGAGACTATCTTTATCGGGAATGAAATTAAGTCAATTGTCTGATGATGCTTTTTTTAACAACGGAGAATTAAAGACTTTAGATTTATCATACAATTCTTTCTTTAACATCTCTAGCCATACTTTCCAGCCTTTACGGCAAATAGAAGAGATTGACCTCTCTCACAACGAATTTGAACACTTGGACACGGACTTTTTGGAGCAAGTACAAAATATGACTTCTTTAAGTGTTTTGCACTTGCATTCAAATCCATGGTCCTGCCAGCGTTGCTCCGTCCTTCCGCTTTTGAAATGGGCTCGACAGTCTACTTTATACAGTAGCACATGCGACATGAACTATGAAAGCAGCACTTGCATGAGATGCGCCACCCCAGTGTCCCTGGAAGGTCGAGCTCTACATTCCCTGAGACGAGTTGACCTAGAACCTTGCGCCAGTTTGATGCCACAATCTCGTATATTAGTGGCTTCCTCTAACGTCGCTATCATTGCCACCATATCAATAGTCATTCTTTTACTAATTGGTATCATTGTTTCAATAACGCTTTACCGTCAGCAAAGTGCGGTATATTACACCCACGAAGGAGAAAGAACACCAACTTTAGGTATCCTTGGCATTCCCACAGAGTATACTAGCACTAATGGTGGGACATTCACAGATGATAAAAGAAGAGCCTATTTCGTGACACTAGATAGGATTGACGAGCTTGCAGAAGAGAAAATTGTATCCGGCAGGACCATTAATTGTAGTTGAGAACAAAATTAAAATTTGGATTTTAGACTCATATTTTAATACATCACGCCAAAATTCCTACTACAGTTTGGGTCTTTTTTTTGTGTTAATTTTAAATACATGGAGTTGTATGTGTCCAAAGGGATTCAACTTGAGTTTTATTTATACTAATTAAATTATTCCATTTGTAAAAA
Ngertschi_HickoryNutGap_N810 --------------------------------AAGAGATAATTTATTCAAATATTTTTCACCAGAAGAATTTAGACATTTAAAGAGGCTAAAATATCTTCATTTAGATGGAAACAATTTGACTCTAATTGTTGAGAACACATTTGACGGTCACAACTTGAGACATCTAGGTCTTTCTCGTAACAGGATATCTAAATTCTCGAAATGTGCTTTTTGCAACTTATCAATACAACAGTTGGATATTTCGTACAATCAACTAATCAGTTTGCCTTTCGATGTGTTATCACCTATAGCCCACTCTCTGGAAAGTCTTGATCTAAGTTTTAACTTTATCGATTCAGATGATTTGGAACTCGCACTTAGTCCTGCTTATAAACTGAAGAGACTATCTTTATCGGGAATGAAATTAAGTCAATTGTCTGATGATGCTTTTTTTAACAACGGAGAATTAAAGACTTTAGATTTATCATACAATTCTTTCTTTAACATCTCTAGCCATACTTTCCAGCCTTTACGGCAAATAGAAGAGATTGACCTCTCTCACAACGAATTTGAACACTTGGACACCGACTTTTTGGAGCAAGTACAAAATATGACTTCTTTAAGTGTTTTGCACTTGCATTCAAATCCATGGTCCTGCCAGCGTTGCTCCGTCCTTCCGCTTTTGAAATGGGCTCGACAGTCTACTTTATACAGTAGCACATGCGACATGAACTATGAAAGCAGCACTTGCATGAGATGCGCCACCCCAGTGTCCCTGGAAGGTCGAGCTCTACATTCCCTGAGACGAGTTGACCTAGAACCTTGTGCCAGTTTGATGCCACAATCTCGTATATTAGTGGCTTCCTCTAACGTCGCTATCATTGCCACCATATCAATAGTCATTCTTTTACTAATTGGTATCATTGTTTCAATAACGCTTTACCGTCAGCAAAGTGCGGTATATTACACCCACGAAGGAGAAAGAACACCAACTTTAGGTGTCCTTGGCATTCCCACAGAGTATACTAGCACTAATGGTGGGACATTCACAGATGATAAAAGAAGAGCCTATTTCGTGACACTAGATAGGATTGACGAGC----------------------------------------------------------------------------------------------------------------------------------------------------------------------------------------------------------------------------
Nholsingeri_BrumleyCrk_N916 --------------------GGAATTGGATTTAAGAGATAATTTATTCAAATATTTTTCACCAGAAGAATTTAGACATTTAAAGAGGCTAAAATATCTTCATTTAGATGGAAACAATTTGACTCTAATTGTTGAGAACACATTTGACGGTCACAACTTGAGACATCTAGGTCTTTCTCGTAACAGGATATCTAAATTCTCGAAATGTGCTTTTTGTAACTTATCAATGCAACAGTTGGACATTTCGTACAATCAACTAATCAGTTTGCCTTTCGATGTGTTATCACCTATAGCCCACTCTCTGGAAAGTCTTGATCTAAGTTTTAACTTTATCGATTCAGATGATTTGGAACTCGCACTTAGTCCTGCTTATAAACTGAAGAGACTATCTTTATCGGGAATGAAATTAAGTCAATTGTCTGATGATGCTTTTTTTAACAACGGAGAATTAAAGACTTTAGATTTATCATACAATTCTTTCTTTAACATCTCTAGTCATACTTTCCAGCCTTTACGGCAAATAGAAGAGATTGACCTCTCTCACAACGAATTTGAACACTTGGACACCGACTTTTTGGAGCAAGTACAAAATATGACTTCTTTAAGTGTTTTGCACTTGCATTCAAATCCATGGTCCTGCCAGCGTTGCTCCGTCCTTCCGCTTTTAAAATGGGCTCGACAGTCTACTCTATACAGTAGTACATGCGACATGAACTATGAAAGCAGCACTTGCATGAGATGCGCCTCCCCAGTGTCCTTGGAAGGTCGAGCTCTACATTCCCTGAGACGCGTTGACCTAGAACCTTGTGCCAGTTTGATGCCACAATCTCGTATATTAGTGGCTTCCTCTAACGTTGCTATCATTGCCACCATATCAATAGTTATTCTTTTACTAATTGGTATCATTGTTTCAATAACGCTTTACCGTCAGCAAAGTGCAGTATATTACACCCACGAAGGAGAAAGAACACCAACTTTAGGTGTCCTTGGCATTCCCACAGAGTATACTAGCACTAATGGTGGAACATTCACAGATGATAAAAGAAGAGCATATTTCGTGACACTAGATAGGATTGACGAGCTTGCAGAAGAGAAAATTGTATCCGGCAGGACCATTAATTGTAGTTGAGAACAAAATTAGAATTTGGATTTTAGACTCATTTTTTAATACATCACGCCAAAATTCCTACTACAGTTTTGGTCTTTTTTTTGTGTTCATTTTAAATACATGGAGTTGTATGTGTCCAAAGTGATTCAACTTTAGTTTTATTTATACTAATTAAATTATTCCATTTGTAAAAA
Nlula_BeeRockCave_G2091 CAACAACTTCCTAACTTGGAGGAATTGGATTTAAGAGATAATTTATTCAAATATTTTTCACCAGAAGAATTTAGGCATTTAAAGAGGCTAAAATATCTTCATTTAGATGGAAACAATTTGACTCTAATTGTTGAGAACACATTTGACGGTCACAACTTGAGACATCTAGGTCTTTCTCGTAACAGGATATCTAAATTCTCGAAATGTGCTTTTTGCAACTTATCAATACAACAGTTGGACATTTCGTACAATCAACTAATCAGTTTGCCTTTCGATGTGTTATCACCTATAGCCCACTCTCTAGAAAGTCTTGATCTAAGTTTTAACTTTATCGATTCAGATGATTTGGAACTCGCACTTAGTCCTGCTTATAAACTGAAGAGACTATCTTTATCGGGAATGAAATTAAGTCAATTGTCTGATGATGCTTTTTTTAACAACGGAGAATTAAAGACTTTAGATTTATCATACAATTCTTTCTTTAACATCTCTAGCCATACTTTTCAGCCTTTACGGCAAATAGAAGAGATTGACCTCTCTCACAACGAATTTGAACACTTGGACACCGACTTTTTGGAGCAAGTACAAAATATGACTTCTTTAAGTGTCTTGCACTTGCATTCAAATCCATGGTCCTGCCAGCGTTGCTCCGTCCTTCCGCTTTTAAAATGGGCTCGACAGTCTACTCTATACAGTAGTACATGCGACATGAACTATGAAAGCAGCACTTGCATGAGATGCTCCTCCCCAGTGTCCTTGGAAGGTCGAGCTCTACATTCCCTGAGACGAGTTGACCTAGAACCTTGTGCGAGTCTGATGCCACAATCTCGTATATTAGTGGCTTCCTCTAACGTTGCTATCATTGCCACCATATCAATAGTTATTCTTTTACTAATTGGTATCATTGTTTCAATAACGCTTTACCGTCAGCAAAGTGCAGTATATTACACCCACGAAGGAGAAAGAACACCAACTTTAGGTGTCCTTGGCATTCCCACAGAGTATACTAGCACTAATGGTGGAACATTCACAGATGATAAAAGAAGAGCATATTTCGTGACATTAGATAGGATTGACGAGCTTGCAGAAGAGAAAATTGTATCCGGCAGGACCATTAATTGTAGTTGAGAACAAAATTAGAATTTGGATTTTAGACTCATTTTTTAATACAACACGCCAAAATTCCTAGTACAGTTTTGGTCTTTTTTTTGTGTTAATTTTATATACATGGAGTTGTATGTGTCCAAAGTGATTCAACTTGAATTTTATTTATACTAATTAAATTATTCCATTTATAAAAA
Nlula_LulaFallsCave_G2084 CAACAACTTCCTAACTTGGAGGAATTGGATTTAAGAGATAATTTATTCAAATATTTTTCACCAGAAGAATTTAGGCATTTAAAGAGGCTAAAATATCTTCATTTAGATGGAAACAATTTGACTCTAATTGTTGAGAACACATTTGACGGTCACAACTTGAGACATCTAGGTCTTTCTCGTAACAGGATATCTAAATTCTCGAAATGTGCTTTTTGCAACTTATCAATACAACAGTTGGACATTTCGTACAATCAACTAATCAGTTTGCCTTTCGATGTGTTATCACCTATAGCCCACTCTCTAGAAAGTCTTGATCTAAGTTTTAACTTTATCGATTCAGATGATTTGGAACTCGCACTTAGTCCTGCTTATAAACTGAAGAGACTATCTTTATCGGGAATGAAATTAAGTCAATTGTCTGATGATGCTTTTTTTAACAACGGAGAATTAAAGACTTTAGATTTATCATACAATTCTTTCTTTAACATCTCTAGCCATACTTTTCAGCCTTTACGGCAAATAGAAGAGATTGACCTCTCTCACAACGAATTTGAACACTTGGACACCGACTTTTTGGAGCAAGTACAAAATATGACTTCTTTAAGTGTCTTGCACTTGCATTCAAATCCATGGTCCTGCCAGCGTTGCTCCGTCCTTCCGCTTTTAAAATGGGCTCGACAGTCTACTCTATACAGTAGTACATGCGACATGAACTATGAAAGCAGCACTTGCATGAGATGCTCCTCCCCAGTGTCCTTGGAAGGTCGAGCTCTACATTCCCTGAGACGAGTTGACCTAGAACCTTGTGCGAGTCTGATGCCACAATCTCGTATATTAGTGGCTTCCTCTAACGTTGCTATCATTGCCACCATATCAATAGTTATTCTTTTACTAATTGGTATCATTGTTTCAATAACGCTTTACCGTCAGCAAAGTGCAGTATATTACACCCACGAAGGAGAAAGAACACCAACTTTAGGTGTCCTTGGCATTCCCACAGAGTATACTAGCACTAATGGTGGAACATTCACAGATGATAAAAGAAGAGCATATTTCGTGACATTAGATAGGATTGACGAGCTTGCAGAAGAGAAAATTGTATCCGGCAGGACCATTAATTGTAGTTGAGAACAAAATTAGAATTTGGATTTTAGACTCATTTTTTAATACAACACGCCAAAATTCCTAGTACAGTTTTGGTCTTTTTTTTATGTTAATTTTATATACATGGAGTTGTATGTGTCCAAAGTGATTCAACTTGAATTTTATTTATACTAATTAAATTATTCCATTTGTAAAAA
Nmimus_Straleys_N625 --------------------------------------------------------------------------------------------------------------------TTTGACTCTAATTGTTGAGAACACATTTGACGGTCACAACTTGAGACATCTAGGTCTTTCTCGTAACAGGATATCTAAATTCTCGAAATGTGCTTTTTGTAACTTATCAATACAACAGTTGGACATTTCGTACAATCAACTAATCAGTTTGCCTTTCGATGTGTTATCACCTATAGCCCACTCTCTGGAAAGTCTTGATCTAAGTTTTAACTTTATCGATTCAGATGATTTGGAACTCGCACTCAGTCCTGCTTATAAACTGAAGAGACTATCTTTATCGGGAATGAAATTAAGTCAATTGTCTGATGATGCTTTTTTTAACAACGGAGAATTAAAGACTTTAGATTTATCATACAATTCTTTCTTTAACATCTCTAGCCATACTTTCCAGCCTTTACGGCAAATAGAAGAGATTGACCTCTCTCACAACGAATTTGAACACTTGGACACCGACTTTTTGGAGCAAGTTCAAAATATGACTTCTTTAAGTGTTTTGCACTTGCATTCAAATCCATGGTCCTGCCAGCGTTGCTCCGTCCTTCCGCTTTTAAAATGGGCTCGACAGTCTACTCTATACAGTAGTACATGCGACATGAACTATGAAAGCAGCACTTGCATGAGATGCGCCTCCCCAGTGTCCTTGGAAGGTCGAGCTCTACATTCCCTGAGACGCGTTGACCTAGAACCTTGTGCCAGTTTGATGCCACAATCTCGTATATTAGTGGCTTCCTCTAACGTTGCTATCATTGCCACCATATCGATAGTTATTCTTTTACTAATTGGTATCATTGTTTCAATAACGCTTTACCGTCAGCAAAGTGCAGTATATTACACCCACGAAGGAGAAAGAACACCAACTTTAGGTGTCCTTGGCATTCCCACAGAGTATACTAGCACTAATGGTGGAACATTCACAGATGATAAAAGAAGAGCATATTTCGTGACACTAGATAGGATTGACGAGCTTGCAGAAGAGAAAATTGTATCCGGCAGGACCATTAATTGTAGTTGAGAACAAAATTAGAATTTGGATTTTAGACTCATTTTTTAATACATCACGCCAAAATTCCTACTACAGTTTTGGTCTTTTTTTTGTGTTCATTTTAAATACATGGAGTTGTATGTGTCCAAAGTGATTCAACTTTAGTTTTATTTATAC--------------------------
Nnasicus_ConnosteeFalls_N696 CAACAACTTCCTAATTTGGAGGAATTGGATTTAAGAGATAATTTATTCAAATATTTTTCACCAGAAGAATTTAGACATTTAAAGAGGCTAAAATATCTTCATTTAGATGGAAACAATTTGACTCTAATTGTTGAGAACACATTTGATGGTCACAACTTGCGACATCTAGGTCTTTCTCGTAACAGGATATCTAAATTCTCGAAATGTGCTTTTTGCAACTTATCAATACAACAGTTGGACATTTCCTACAATCAACTAATCAGTTTGCCTTTCGATGTGCTATCACCTATAGCCCACTCTCTGGAAAGTCTTGATCTAAGTTTTAACTTTATCGATTCAGATGATTTGGAACTCGCACTTAGTCCTGCTTATAAACTGAAGAGACTATCTTTATCGGGAATGAAATTAAGCCAATTGTCTGATGACGCTTTTTTTAACAACGGAGAATTAAAGACCTTAGATTTATCATACAATTCTTTCTTTAACATCTCTAGCCATACTCTCCAGCCTTTACGGCAAATAGAAGAGATTGACCTCTCCCACAACGAATTTGAATACTTGGACACCGACTTTTTGGAGCAAGTACAAAATATGACTTCTTTAAGTGTTTTGCACTTGCACTCAAATCCATGGTCCTGCCAGCGTTGCTCCGTCCTTCCGCTTTTAAAATGGGCTCGACAGTCTACTCTATACAGTAGTACATGCGACATGAACTATGAAAGCAGCACTTGCATGAGATGCGCCTCCCCAGTGTCCTTGGAAGGTCGAGCTCTACATTCCCTGAGACGAGTTGACCTAGAACCTTGTGCCAGTTTGATGCCACAATCTCGTATATTAGTGGCTTCCTCTAACGTTGCTATCATTGCCACCATATCAATAGTTATTCTTTTACTAATTGGTATCATTGTTTCAATAACGCTTTACCGTCAGCAAAGTGCAGTATATTACACCCACGAAGGAGAAAGAACACCAACTTTAGGTGTCCTTGGCATTCCCACAGAGTATACTAGCACTAATGGTGGGACATTCACAGATGATAAAAGAAGAGCATATTTCGTGACACTAGATAGGATTGACGAGCTTGCAGAAGAGAAAATTGTATCCGGCAGGACCATTAATTGTAGTTGAGAACAAAATTAGAATTTGGATTTTAGACTCATTTTTTAATACATCACGCCAAAATTCCTACTACAGTTTTGGTCTTTTTTTTGTGTTAATTTTAAATACATGGAGTTGTATGTGTCCAAAGTGATTCAACTTGAGTTTTATTTATACTAATTAAATTATTCCATTTGTAAAAA
Npaynei_Grindstaff_N646 CAACAACTTCCTAATTTGGAGGAATTGGATTTAAGAGATAATTTATTCAAATATTTTTCACCAGAAGAATTTAGACATTTAAAGAGGCTAAAATATCTTCATTTAGATGGAAACAATTTGACTCTAATTGTTGAGAACACATTTGACGGTCACAACTTGAGACATCTAGGTCTTTCTCGTAACAGGATATCTAAATTCTCGAAATGTGCTTTTTGTAACTTATCAATACAACAGTTGGACATTTCGTACAATCAACTAATCAGTTTGCCTTTCGATGTGTTATCACCTATAGCCCACTCTCTGGAAAGTCTTGATCTAAGTTTTAACTTTATCGATTCAGATGATTTGGAACTCGCACTTAGTCCTGCTTATAAACTGAAGAGACTATCTTTATCGGGAATGAAATTAAGTCAATTGTCTGATGATGCTTTTTTTAACAACGGAGAATTAAAGACTTTAGATTTATCATACAATTCTTTCTTTAACATCTCTAGCCATACTTTCCAGCCTTTACGGCAAATAGAAGAGATTGACCTCTCTCACAACGAATTTGAACACTTGGACACCGACTTTTTGGAGCAAGTACAAAATATGACTTCTTTAAGTGTTTTGCACTTGCATTCAAATCCATGGTCCTGCCAGCGTTGCTCCGTCCTTCCGCTTTTAAAATGGGCTCGACAGTCTACTCTATACAGTAGTACATGCGACATGAACTATGAAAGCAGCACTTGCATGAGATGCTCCTCCCCAGTGTCCTTGGAAGGTCGAGCTCTACATTCCCTGAGACGCGTTGACCTAGAACCTTGTGCCAGTTTGATGCCACAATCTCGTATATTAGTGGCTTCCTCTAACGTTGCTATCATTGCCACCATATCAATAGTTATTCTTTTACTAATTGGTATCATTGTTTCAATAACGCTTTACCGTCAGCAAAGTGCAGTATATTACACCCACGAAGGAGAAAGAACACCAACTTTAGGTGTCCTTGGCATTCCCACAGAATATACTAGCACTAATGGTGGAACATTCACAGATGATAAAAGAAGAGCATATTTCGTGACACTAGATAGGATTGACGAGCTTGCAGAAGAGAAAATTGTATCCGGCAGGACCATTAATTGTAGTTGAGAACAAAATTAGAATTTGGATTTTAGACTCATTTTTTAATACATCACGCCAAAATTCCTACTACAGTTTTGGTCTTTTTTTTGTGTTCATTTTAAATACATGGAGTTGTATATGTCCAAAGTGGTTCAACTTTAGTTTTATTTTTAATTATTAAATTATTCCATTTGTAAAAA
Npaynei_NorrisDamCave_N348 CAACAACTTCCTAATTTGGAGGAATTGGATTTAAGAGATAATTTATTCAAATATTTTTCACCAGAAGAATTTAGACATTTAAAGAGGCTAAAATATCTTCATTTAGATGGAAACAATTTGACTCTAATTGTTGAGAACACATTTGACGGTCACAACTTGAGACATCTAGGTCTTTCTCGTAACAGGATATCTAAATTCTCGAAATGTGCTTTTTGTAACTTATCAATACAACAGTTGGACATTTCGTACAATCAACTAATCAGTTTGCCTTTCGATGTGTTATCACCTATAGCCCACTCTCTGGAAAGTCTTGATCTAAGTTTTAACTTTATCGATTCAGATGATTTGGAACTCGCACTTAGTCCTGCTTATAAACTGAAGAGACTATCTTTATCGGGAATGAAATTAAGTCAATTGTCTGATGATGCTTTTTTTAACAACGGAGAATTAAAGACTTTAGATTTATCATACAATTCTTTCTTTAACATCTCTAGCCATACTTTCCAGCCTTTACGGCAAATAGAAGAGATTGACCTCTCTCACAACGAATTTGAACACTTGGACACCGACTTTTTGGAGCAAGTACAAAATATGACTTCTTTAAGTGTTTTGCACTTGCATTCAAATCCATGGTCCTGCCAGCGTTGCTCCGTCCTTCCGCTTTTAAAATGGGCTCGACAGTCTACTCTATACAGTAGTACATGCGACATGAACTATGAAAGCAGCACTTGCATGAGATGCTCCTCCCCAGTGTCCTTGGAAGGTCGAGCTCTACATTCCCTGAGACGCGTTGACCTGGAACCTTGTGCCAGTTTGATGCCACAGTCTCGTATATTAGTGGCTTCCTCTAACGTTGCTATCATTGCCACCATATCAATAGTTATTCTTTTACTAATTGGTATCATTGTTTCAATAACGCTTTACCGTCAGCAAAGTGCAGTATATTACACCCACGAAGGAGAAAGAACACCAACTTTAGGTGTCCTTGGCATTCCCACAGAATATACTAGCACTAATGGTGGAACATTCACAGACGATAAAAGAAGAGCATATTTCGTGACACTAGATAGGATTGACGAGCTTGCAGAAGAGAAAATTGTATCCGGCAGGACCATTAATTGTAGTTGAGAACAAAATTAGAATTTGGATTTTAGACTCATTTTTTAATACATCACGCCAAAATTCCTACTACAGTTTTGGTCTTTTTTTTGTGTTCATTTTAAATACATGGAGTTGTATGTGTCCAAAGTGGTTCAACTTTAGTTTTATTTTTAATTATTAAATTATTCCATTTGTAAAAA
Npaynei_UnakaMtns_N943 --------------------------------------------------------------------------------------------------------------------------------TGTTGAGAACACATTTGACGGTCACAACTTGAGACATCTAGGTCTTTCTCGTAACAGGATATCTAAATTCTCGAAATGTGCTTTTTGTAACTTATCAATACAACAGTTGGACATTTCGTACAATCAACTAATCAGTTTGCCTTTCGATGTGTTATCACCTATAGCCCACTCTCTGGAAAGTCTTGATCTAAGTTTTAACTCTATCGATTCAGATGATTTGGAACTCGCACTTAGTCCTGCTTATAAACTGAAGAGACTATCTTTATCGGGAATGAAATTAAGTCAATTGTCTGATGATGCTTTTTTTAACAACGGAGAATTAAAGACTTTAGATTTATCATACAATTCTTTCTTTAACATCTCTAGCCATACTTTCCAGCCTTTACGGCAAATAGAAGAGATTGACCTCTCTCACAACGAATTTGAACACTTGGACACCGACTTTTTGGAGCAAGTACAAAATATGACTTCTTTAAGTGTTTTGCACTTGCATTCAAATCCATGGTCCTGCCAGCGTTGCTCCGTCCTTCCGCTTTTAAAATGGGCTCGACAGTCTACTCTATACAGTAGTACATGCGACATGAACTATGAAAGCAGCACTTGCATGAGATGCTCCTCCCCAGTGTCCTTGGAAGGTCGAGCTCTACATTCCCTGAGACGCGTTGACCTAGAACCTTGTGCCAGTTTGATGCCACAATCTCGTATATTAGTGGCTTCCTCTAACGTTGCTATCATTGCCACCATATCAATAGTTATTCTTTTACTAATTGGTATCATTGTTTCAATAACGCTTTACCGTCAGCAAAGTGCAGTATATTACACCCACGAAGGAGAAAGAACACCAACTTTAGGTGTCCTTGGCATTCCCACAGAATATACTAGCACTAATGGTGGAACATTCACAGATGATAAAAGAAGAGCATATTTCGTGACACTAGATAGGATTGACGAGCTTGCAGAAGAGAAAATTGTATCCGGCAGGACCATTAATTGTAGTTGAGAACAAAATTAGAATTTGGATTTTAGACTCATTTTTTAATACATCACGCCAAAATTCCTACTACAG-----------------------------------------------------------------------------------------------------------
Npecki_HaskellSims_G3697 ---------------------------------------------------------------GAAGAATTTAGGCATTTAAAGAGGCTAAAATATCTTCATTTAGATGGAAACAATTTGACTCTAATTGTTGAGAACACATTTGACGGTCACAACTTGAGACATCTAGGTCTTTCTCGTAACAGGATATCTAAATTCTCGAAATGTGCTTTTTGCAACTTATCAATACAACAGTTGGACATTTCGTACAATCAACTCATCAGTTTGCCTTTCGATGTGTTATCACCTGTAGCCCATTCTCTGGAAAGTCTTGATCTAAGTTTTAACTTGATCGATTCAGATGATTTGGAACTCGCACTTAGTCCTGCTTATAAACTGAAGAGATTATCTTTATCGGGAATGAAATTAAGTCAATTGTCTGATGATGCTTTTTTTAACAACGGAGAATTAAAGACTTTAGATTTATCCTACAATTCTTTCTTTAACATCTCTAGCCATACTTTCCAGCCTTTACGGCAAATAGAAGAGATTGACCTCTCTCACAACGAATTTGAACACTTGGACACCGACTTTTTGGAGCAAGTACAAAATATGACTTCTTTAAGTGTTTTGCATTTGCATTCCAATCCATGGTCCTGCCAGCGTTGCTCCGTCCTTCCGCTTTTAAAATGGGCACGACAGTCTACTCTCTACAGTAGTACATGCGACATGAACTATGAAAGCAGCACTTGCATGAAATGCGCCTCCCCGGTGTCCTTGGAAGGTCGAGCTCTTCATTCCCTGAGACGAGTTGACCTAGAACCTTGTGCGAGTCTGATGCCACAATCTCGTATATTAGTGGCTTCCTCTAACGTTGCTATCATTGCCACCATATCAATAGTTCTTCTTTTACTAATTGGTATCATTGTTTCAGTAACGCTTTACCGTCAGCAAAGTGCAGTATATTACACCCACGAAGGAGAAAGAACACCAACTCTAGGTGTCCTTGGCATTCCCACAGAGTATACTAGCACTAATGGTGGAACATTCACAGATGAGAAAAGAAGAGCCTATTTCGTGACACTAGATAGGATTGACGAGCTTGCAGAAGAGAAAATTGTATCCGGCAGGACCATTAATTGTAGTTGAGAACCAAAGTAGAATTTGGATTTTAGACTCATTTTTGAATACATCATGCCAAAATTACTACAACAGATTTGGTCTCTTTTTGGTGTTAATTTTAAATGCATGGAGT------TGTCCAAAATGATTCAACTTCAATTTTATTTATACTAATTAAATTATTCCATTTGTAAAAA
Npecki_HurricaneMazeCave_G2100 CAACAACTTCCTAATTTGGAGGAATTGGATTTAAGAGATAATTTATTCAAATATTTTTCACCAGAAGAATTTAGGCATTTAAAGAGGCTAAAATATCTTCATTTAGATGGAAACAATTTGACTCTAATTGTTGAAAACACATTTGACGGTCACAACTTGAGACATCTAGGTCTTTCTCGTAACAGGATATCTAAATTCTCGAAATGTGCTTTTTGTAACTTATCAATACAACAGTTGGACATTTCGTACAATCAACTAATCAGTTTGCCTTTCGATGTGTTATCACCTATAGCCCATTCTCTGGAAAGTCTTGATCTAAGTTTTAACTTGATCGATTCAGATGATTTGGAACTCGCACTTAGTCCTGCTTATAAACTGAAGAGACTATCTTTATCGGGAATGAAATTAAGTCAATTGTCTGATGATGCTTTTTTTAACAACGGAGAATTAAAGACTTTAGATTTATCCTACAATTCTTTCTTTAACATCTCTAGCCATACTTTCCAGCCTTTACGGCAAATAGAAGAGATTGACCTCTCTCACAACGAATTTGAACACTTGGACACCGACTTTTTGGAGCAAGTACAAAATATGACTTCTTTAAGTGTTTTGCATTTGCATTCCAATCCATGGTCCTGCCAGCGTTGCTCCGTCCTTCCGCTTTTAAAATGGGCACGACAGTCTACTCTCTACAGTAGTACATGCGACATGAACTATGAAAGCAGCACTTGCATGAAATGCGCCTCCCCAGTGTCCTTGGAAGGTCGAGCTCTCCATTCCCTGAGACGAGTTGACCTAGAACCTTGTGCGAGTCTGATGCCACAATCTCGTATATTAGTGGCTTCCTCTAACGTTGCTATCATTGCCACCATATCAATAGTTCTTCTTTTGCTAATTGGTATCATTGTTTCAGTAACGCTTTACCGTCAGCAAAGTGCAGTATATTACACCCACGAAGGAGGAAGAACACCAACTCTAGGTGTCCTTGGCATTCCCACAGAGTATACTAGCACTAATGGTGGAACATTCACAGATGATAAAAGAAGAGCCTATTTCGTGACACTAGATAGGATTGACGAGCTTGCAGAAGAGAAAATTGTATCCGGCAGGACCATTAATTGTAGTTGAGAACAAAAGTAGAATTTGGATTTTAGACTCATTTTTGAATACATCATGCCAAAATTACTACAACAGATTTGGTCTCTTTTTTGTGTTAATTTTAAATGCATGGAGTTGTTTGTGTCCAAAGTGATTCAACTTCAATTTTATTTATACTAATTCAATTATTCCATTTGGAAAAA
Npecki_Monteagle_N062 CAACAACTTCCTAATTTGGAGGAATTGGATTTAAGAGATAATTTATTCAAATATTTTTCACCAGAAGAATTTAGGCATTTAAAGAGGCTAAAATATCTTCATTTAGATGGAAATAATTTGACTCTAATTGTTGAGAACACATTTGACGGTCACAACTTGAGACATCTAGGTCTTTCTCGTAACAGGATATCTAAATTCTCGAAATGTGCTTTTTGTAACTTATCAATACAACAGTTGGACATTTCGTACAATCAACTAATCAGTTTGCCTTTCGATGTGTTATCACCTATAGCCCATTCTCTGGAAAGTCTTGATCTAAGTTTTAACTTTATCGATTCAGATGATTTGGAACTCGCACTTAGTCCTGCTTATAAACTGAAGAGACTATCTTTATCGGGAATGAAATTAAGTCAATTGTCTGATGATGCTTTTTTTAACAACGGAGAATTAAAGACTTTAGATTTATCATACAATTCTTTCTTTAACATCTCTAGCCATACTTTCCAGCCTTTACGGCAAATAGAAGAGATTGACCTCTCTCACAACGAATTTGAACACTTGGACACCGACTTTTTGGAGCAAGTACAAAATATGACTTCTTTAAGTGTTTTGCATTTGCATTCCAATCCATGGTCCTGCCAGCGTTGCTCCGTCCTTCCGCTTTTAAAATGGGCACGACAGTCTACTCTCTACAGTAGTACATGCGACATGAACTATGAAAGCAGCACTTGCATGAAATGCGCCTCCCCAGTGTCCTTGGAAGGTCGAGCTCTCCATTCCCTGAGACGAGTTGACCTAGAACCTTGTGCGAGTCTGATGCCACAATCTCGTATATTAGTGGCTTCCTCTAACGTTGCTATCATTGCCACCATATCGATAGTTCTTCTTTTACTAATTGGTATCATTGTTTCAGTAACGCTTTACCGTCAGCAAAGTGCAGTATATTACACCCACGAAGGAGAAAGAACACCAACTCTAGGTGTCCTTGGCATTCCCACAGAGTATACTAGCACTAATGGTGGAACATTCACAGATGATAAAAGAAGAGCCTATTTCGTGACACTAGATAGGATTGACGAGCTTGCAGAAGAGAAAATTGTATCCGGCAGGACCATTAATTGTAGTTGAGAACAAAAGTAGAATTTGGATTTTAGACTCATTTTTGAATACATCATGCCAAAATTACTACAACAGATTTGGTCTCTTTTTTGTGTTAATTTTAAATGCATGGAGTTGTTTGTGTCCAAAGTGATTCAACTTCAATTTTATTTATACTAATTC--------------------
Nperlakyi_SChimneys_N1079 ---------------------------------------------------------------------------------------------------------------------------------------------------------------------------------------------------------------------------------------CAGTTGGACATTTCGTACAATCAACTAATCAGTTTGCCTTTCGATGTGTTATCACCTATAGCCCACTCTCTAGAAAGTCTTGATCTAAGTTTTAACTTTATCGATTCAGATGATTTGGAACTCGCACTTAGTCCTGCTTATAAACTGAAGAGACTATCTTTATCGGGAATGAAATTAAGTCAATTGTCTGATGATGCTTTTTTTAACAACGGAGAATTAAAGACTTTAGATTTATCATACAATTCTTTCTTTAACATCTCTAGCCATACTTTCCAGCCTTTACGGCAAATAGAAGAGATTGACCTCTCTCACAACGAATTTGAACACTTGGACACCGACTTTTTGGAGCAAGTACAAAATATGACTTCTTTAAGTGTTTTGCACTTGCATTCAAATCCATGGTCCTGCCAGCGTTGCTCCGTCCTTCCGCTTTTAAAATGGGCTCGACAGTCTACTCTATACAGTAGTACATGTGACATGAACTATGAAAGCAGCACTTGCATGAGATGCTCCTCCCCAGTGTCCTTGGAAGGTCGAGCTCTACATTCCCTGAGACGAGTTGACCTAGAACCTTGTGCGAGTCTGATGCCACAATCTCGTATATTAGTGGCTTCCTCTAACGTTGCTATCATTGCCACCATATCAATAGTTATTCTTATACTAATTGGTATCATTGTTTCAATAACGCTTTACCGTCAGCAAAGTGCAGTATATTACACCCACGAAGGAGAAAGAACACCAACTTTAGGTGTCCTTGGCATTCCCACAGAGTATACTAGCACTAATGGTGGAACATTCACAGATGATAAAAGAAGAGCATATTTCGTGACACTAGATAGGATTGACGAGCTTGCAGAAGAGAAAATTGTATCCGGCAGGACCATTAATTGTAGTTGAGAACAAAATTAGAATTTGGATTTTAGACTCATTTTTTAATACGACACGCCAAAATTCCTACTACAGTTTTGGTCTTTTTTTTGTGTTAATTTTATATACATGGAGTTGTATGTGTCCAAAGTGATTCAACTTG----------------------------------------
Nperlakyi_SChimneys_N1080 ----AACTTCCTAATTTGGAGGAATTGGATTTAAGAGATAATTTATTCAAATATTTTTCACCAGAAGAATTTAGACATTTGAAGAGGCTAAAATATCTTCATTTAGATGGAAACAATTTGACTCTAATTGTTGAGAACACATTTGACGGTCACAACTTGAGACATCTAGGTCTTTCTCGTAACAGGATATCTAAATTCTCGAAATGTGCTTTTTGCAACTTATCAATACAACAGTTGGACATTTCGTACAATCAACTAATCAGTTTGCCTTTCGATGTGTTATCACCTATAGCCCACTCTCTAGAAAGTCTTGATCTAAGTTTTAACTTTATCGATTCAGATGATTTGGAACTCGCACTTAGTCCTGCTTATAAACTGAAGAGACTATCTTTATCGGGAATGAAATTAAGTCAATTGTCTGATGATGCTTTTTTTAACAACGGAGAATTAAAGACTTTAGATTTATCATACAATTCTTTCTTTAACATCTCTAGCCATACTTTCCAGCCTTTACGGCAAATAGAAGAGATTGACCTCTCTCACAACGAATTTGAACACTTGGACACCGACTTTTTGGAGCAAGTACAAAATATGACTTCTTTAAGTGTTTTGCACTTGCATTCAAATCCATGGTCCTGCCAGCGTTGCTCCGTCCTTCCGCTTTTAAAATGGGCTCGACAGTCTACTCTATACAGTAGTACATGTGACATGAACTATGAAAGCAGCACTTGCATGAGATGCTCCTCCCCAGTGTCCTTGGAAGGTCGAGCTCTACATTCCCTGAGACGAGTTGACCTAGAACCTTGTGCGAGTCTGATGCCACAATCTCGTATATTAGTGGCTTCCTCTAACGTTGCTATCATTGCCACCATATCAATAGTTATTCTTATACTAATTGGTATCATTGTTTCAATAACGCTTTACCGTCAGCAAAGTGCAGTATATTACACCCACGAAGGAGAAAGAACACCAACTTTAGGTGTCCTTGGCATTCCCACAGAGTATACTAGCACTAATGGTGGAACATTCACAGATGATAAAAGAAGAGCATATTTCGTGACACTAGATAGGATTGACGAGCTTGCAGAAGAGAAAATTGTATCCGGCAGGACCATTAATTGTAGTTGAGAACAAAATTAGAATTTGGATTTTAGACTCATTTTTTAATACGACACGCCAAAATTCCTACTACAGTTTTGGTCTTTTTTTTGTGTTAATTTTATATACATGGAGTTGTATGTGTCCAAAGTGATTCAACTTGAGTTTTATTTATACT-------------------------
Nreclusus_Clingmans_N252 ----------------------------------------------TCAAATATTTTTCACCAGAAGAATTTAGACATTTAAAGAGGCTAAAATATCTTCATTTAGATGGAAACAATTTGACTCTAATTGTTGAGAACACATTTGACGGTCACAACTTGAGACATCTAGGTCTTTCTCGTAACAGGATATCTAAATTCTCGAAATGTGCTTTTTGCAACTTATCAATACAACAGTTGGACATTTCGTACAATCAACTAATCAGTTTGCCTTTCGATGTGTTATCACCTATAGCCCACTCTCTAGAAAGTCTTGATCTAAGTTTTAACTTTATCGATTCAGATGATTTGGAACTCGCACTTAGTCCTGCTTATAAACTGAAGAGACTATCTTTATCGGGAATGAAATTAAGTCAATTGTCTGATGATGCTTTTTTTAACAACGGAGAATTAAAGACTTTAGATTTATCATACAATTCTTTCTTTAACATCTCTAGCCATACTTTCCAGCCTTTACGGCAAATAGAAGAGATTGACCTCTCTCACAACGAATTTGAACACTTGGACACCGACTTTTTGGAGCAAGTACAAAATATGACTTCTTTAAGTGTTTTGCACTTGCATTCAAATCCATGGTCCTGCCAGCGTTGCTCCGTCCTTCCGCTTTTAAAATGGGCTCGACAGTCTACTCTATACAGTAGTACATGCGACATGAACTATGAAAGCAGCACTTGTATGAGATGCTCCTCCCCAGTGTCCTTGGAAGGTCGAGCTCTACATTCCCTGAGACGAGTTGACCTAGAACCTTGTGCGAGTCTGATGCCACAATCTCGTATATTAGTGGCTTCCTCTAACGTTGCTATCATTGCCACCATATCAATAGTTATTCTTTTACTAATTGGTATCATTGTTTCAATAACGCTTTACCGTCAGCAAAGTGCAGTATATTACACCCACGAAGGAGAAAGAACACCAACTTTAGGTGTCCTTGGAATTCCCACAGAGTATACTAGCACTAATGGTGGAACATTCACAGATGATAAAAGAAGAGCATATTTCGTGACACTAGATAGGATTGACGAGCTTGCAGAAGAGAAAATTGTATCCGGCAGGACCATTAATTGTAGTTGAGAACCAAATTAGAATTTCGATTTTAGACTCATTTTTTAATACGACACGCCAAAATTCCTACTACAGTTTTGGTCTTTTTTTTGTGTTAATTTTATATA---------------------------------------------------------------------------
Nreclusus_Smokemont_N1020 CAACAACTTCCTAATTTGGAGGAATTGGATTTAAGAGATAATTTATTCAAATATTTTTCACCAGAAGAATTTAGACATTTAAAGAGGCTAAAATATCTTCATTTAGATGGAAACAATTTGACTCTAATTGTTGAGAACACATTTGACGGTCACAACTTGAGACATCTAGGTCTTTCTCGTAACAGGATATCTAAATTCTCGAAATGTGCTTTTTGCAACTTATCAATACAACAGTTGGACATTTCGTACAATCAACTAATCAGTTTGCCTTTCGATGTGTTATCACCTATAGCCCACTCTCTAGAAAGTCTGGATCTAAGTTTTAACTTTATCGATTCAGATGATTTGGAACTCGCACTTAGTCCTGCTTATAAACTGAAGAGACTATCTTTATCGGGAATGAAATTAAGTCAATTGTCTGATGATGCTTTTTTTAACAATGGAGAATTAAAGACTTTAGATTTATCCTACAATTCTTTCTTTAACATATCTAGCCATACTTTCCAGCCTTTACGGCAAATAGAAGAGATTGACCTCTCTCACAACGAATTTGAACACTTGGACACCGACTTTTTGGAGCAAGTACAAAATATGACTTCTTTAAGTGTTTTGCACTTGCATTCAAATCCATGGTCCTGCCAGCGTTGCTCCGTCCTTCCGCTTTTAAAATGGGCTCGACAGTCTACTCTATACAGTAGTACATGCGACATGAACTATGAAAGCAGCACTTGCATGAGATGCTCCTCCCCAGTGTCCTTGGAAGGTCGAGCTCTACATTCCCTGAGACGAGTTGACCTAGAACCTTGTGCGAGTCTGATGCCACAATCTCGTATATTAGTGGCTTCCTCTAACGTTGCTATCATTGCCACCATATCAATAGTTATTCTTTTACTAATTGGTATCATTGTTTCAATAACGCTTTACCGTCAGCAAAGTGCAGTATATTACACCCACGAAGGAGAAAGAACACCAACTTTAGGTGTCCTTGGCATTCCCACAGAGTATACTAGCACTAATGGTGGAACATTCACAGATGATAAAAGAAGAGCATATTTCGTGACACTAGATAGGATTGACGAGCTTGCAGAAGAGAAAATTGTATCCGGCAGGACCATTAATTGTAGTTGAGAACAAAATTAGAATTTGGATTTTAGACTCATTTTTTAATACGACACGCCAAAATTCCTACTACAGTTTTGGTCTTTTTTTTGTGTTAATTTTATATACATGGAGTTGTATGTGTCCAAAGTGATTCACCTTGAGTTTTATTTAT----------------------------
Nroanensis_IngramBranch_N926 CAACAACTTCCTAATTTGGAGGAATTGGATTTAAGAGATAATTTATTCAAATATTTTTCACCAGAAGAATTTAGACATTTAAAGAGGCTAAAATATCTTCATTTAGATGGAAACAATTTGACTCTAATTGTTGAGAACACATTTGACGGTCACAACTTGAGACATCTAGGTCTTTCTCGTAACAGGATATCTAAATTCTCGAAATGTGCTTTTTGTAACTTATCAATACAACAGTTGGACATTTCGTACAATCAACTAATCAGTTTGCCTTTCGATGTGTTATCACCTATAGCCCACTCTCTGGAAAGTCTTGATCTAAGTTTTAACTTTATCGATTCAGATGATTTGGAACTCGCACTTAGTCCTGCTTATAAACTGAAGAGACTATCTTTATCGGGAATGAAATTAAGTCAATTGTCTGATGATGCTTTTTTTAACAACGGAGAATTAAAGACTTTAGATTTATCATACAATTCTTTCTTTAACATCTCTAGCCATACTTTCCAACCTTTACGGCAAATAGAAGAGATTGACCTCTCTCACAACGAATTTGAACACTTGGACACCGACTTTTTGGAGCAAGTACAAAATATGACTTCTTTAAGTGTTTTGCACTTGCATTCAAATCCATGGTCCTGCCAGCGTTGCTCCGTCCTTCCGCTTTTAAAATGGGCTCGACAGTCTACTCTATACAGTAGTACATGCGACATGAACTATGAAAGCAGCACTTGCATGAGATGCTCCTCCCCAGTGTCCTTGGAAGGTCGAGCTCTACATTCCCTGAGACGCGTTGACCTAGAACCTTGTGCCAGTTTGATGCCACAATCTCGTATATTAGTGGCTTCCTCTAACGTTGCTATCATTGCCACCATATCAATAGTTATTCTTTTACTAATTGGTATCATTGTTTCAATAACGCTTTACCGTCAGCAAAGTGCAGTATATTACACCCACGAAGGAGAAAGAACACCAACTTTAGGTGTCCTTGGCATTCCCACAGAATATACTAGCACTAATGGAGGAACATTCACAGATGATAAAAGAAGAGCATATTTCGTGACACTAGATAGGATTGACGAGCTTGCAGAAGAGAAAATTGTATCCGGCAGGACCATTAATTGTAGTTGAGAACAAAATTAGAATTTGGATTTTAGACTCATTTTTTAATACATCACGCCAAAATTCCTACTACAGTTTTGGTCTTTTTTTTGTGTTCATTTTAAATACATGGAGTTGTATGTGTCCAAAGTGGTTCAACTTTAGTTTTATTTTTAATTATTAA-------------------
Nroanensis_N_CarversGap_N928 -----ACTTCCTAATTTGGAGGAATTGGATTTAAGAGATAATTTATTCAAATATTTTTCACCAGAAGAATTTAGACATTTAAAGAGGCTAAAATATCTTCATTTAGATGGAAACAATTTGACTCTAATTGTTGAGAACACATTTGATGGTCACAACTTGAGACATCTAGGTCTTTCTCGTAACAGGATATCTAAATTCTCGAAATGTGCTTTTTGTAACTTATCAATACAACAGTTGGACATTTCGTACAATCAACTAATCAGTTTGCCTTTCGATGTGTTATCACCTATAGCCCACTCTCTGGAAAGTCTTGATCTAAGTTTTAACTTTATCGATTCAGATGATTTGGAACTCGCACTTAGTCCTGCTTATAAACTGAAGAGACTATCTTTATCGGGAATGAAATTAAGTCAATTGTCTGATGATGCTTTTTTTAACAACGGAGAATTAAAGACTTTAGATTTATCGTACAATTCTTTCTTTAACATCTCTAGCCATACTTTCCAGCCTTTACGGCAAATAGAAGAGATTGACCTCTCTCACAACGAATTTGAACACTTGGACACCGACTTTTTGGAGCAAGTACAAAATATGACTTCTTTAAGTGTTTTGCACTTGCATTCAAATCCATGGTCCTGCCAGCGTTGCTCCGTCCTTCCGCTTTTAAAATGGGCTCGACAGTCTACTCTATACAGTAGTACATGCGACATGAACTATGAAAGCAGCACTTGCATGAGATGCGCCTCCCCAGTGTCCTTGGAAGGTCGAGCTCTACATTCCCTGAGACGCGTTGACCTAGAACCTTGTGCCAGTTTGATGCCACAATCTCGTATATTAGTGGCTTCCTCTAACGTTGCTATCATTGCCACCATATCAATAGTTATTCTTTTACTAATTGGTATCATTGTTTCAATAACGCTTTACCGTCAGCAAAGTGCAGTATATTACACCCACGAAGGAGAAAGAACACCAACTTTAGGTGTCCTTGGCATTCCCACAGAGTATACTAGCACTAATGGTGGAACATTCACAGATGATAAACGAAGAGCATATTTCGTGACACTAGATAGGATTGACGAGCTTGCAGAAGAGAAAATTGTATCCGGCAGAACCATTAATTGTAGTTGAGAACAAAATTAGAATTTGGATTTTAGACTCATTTTTTAATACATCACGCCAAAATTCCTACTACAGTTTTGGTCTTTTTTTTGTGTTCATTTTAAATACATGGAGTTGTATGTGTCCAAAGTGATTCAACTTTAGTTTTATTTATACTAATTAAATTATTCCATTTGTAAAAA
Nroanensis_RoanHighBluff_N762 CAACAACTTCCTAATTTGGAGGAATTGGATTTAAGAGATAATTTATTCAAATATTTTTCACCAGAAGAATTTAGACATTTAAAGAGGCTAAAATATCTTCATTTAGATGGAAACAATTTGACTCTAATTGTTGAGAACACATTTGACGGTCACAACTTGAGACATCTAGGTCTTTCTCGTAACAGGATATCTAAATTCTCGAAATGTGCTTTTTGTAACTTATCAATACAACAGTTGGACATTTCGTACAATCAACTAATCAGTTTGCCTTTCGATGTTTTATCACCTATAGCCCACTCTCTGGAAAGTCTTGATCTAAGTTTTAACTTTATCGATTCAGATGATTTGGAACTCGCACTTAGTCCTGCTTATAAACTGAAGAGACTATCTTTATCGGGAATGAAATTAAGTCAATTGTCTGATGATGCTTTTTTTAACAACGGAGAATTAAAGACTTTAGATTTATCATACAATTCTTTCTTTAACATCTCTAGCCATACTTTCCAGCCTTTACGGCAAATAGAAGAGATTGACCTCTCTCACAACGAATTTGAACACTTGGACACCGACTTTTTGGAGCAAGTACAAAATATGACTTCTTTAAGTGTTTTGCACTTGCATTCAAATCCATGGTCCTGCCAGCGTTGCTCCGTCCTTCCGCTTTTAAAATGGGCTCGACAGTCTACTCTATACAGTAGTACATGCGACATGAACTATGAAAGCAGCACTTGCATGAGATGCGCCTCCCCAGTGTCCTTGGAAGGTCGAGCTCTACATTCCCTGAGACGCGTTGACCTAGAACCTTGTGCCAGTTTGATGCCACAATCTCGTATATTAGTGGCTTCCTCTAACGTTGCTATCATTGCCACCATATCAATAGTTATTATTTTACTAATTGGTATCATTGTTTCAATAACGCTTTACCGTCAGCAAAGTGCAGTATATTACACCCACGAAGGAGAAAGAACACCAACTTTAGGTGTCCTTGGCATTCCCACAGAGTATACTAGCACTAATGGTGGAACATTCACAGATGATAAACGAAGAGCATATTTCGTGACACTAGATAGGATTGACGAGCTTGCAGAAGAGAAAATTGTATCCGGCAGGACCATTAATTGTAGTTGAGAACAAAATTAGAATTTGGATTTTAGACTCATTTTTTAATACATCACGCCAAAATTCCTACTACAGTTTTGGTCTTTTTTTTGTGTTCATTTTAAATACATGGAGTTGTATGTGTCCAAAGTGATTCAACTTTAGTTTTATTTATACTAATTAAATTATTCCATTTGTAAAAA
Nsheari_BaldRiver_N1168 CAACAACTTCCTAATTTGGAGGAATTGGATTTAAGAGATAATTTATTCAAATATTTTTCACCAGAAGAATTTAGACATTTAAAGAGGCTAAAATATCTTCATTTAGATGGAAACAATTTGACTCTAATTGTTGAGAACACATTTGACGGTCACAACTTGAGACATCTAGGTCTTTCTCGTAACAGGATATCTAAATTCTCGAAATGTGCTTTTTGCAACTTATCAATACAACAGTTGGACATTTCGTACAATCAACTAATCAGTTTGCCTTTCGATGTGTTATCACCTATAGCTCACTCTCTAGAAAGTCTTGATCTAAGTTTTAACTTTATCGATTCAGATGATTTGGAACTCGCACTTAGTCCTGCTTATAAACTGAAGAGACTATCTTTATCGGGAATGAAATTAAGTCAATTGTCTGATGATGCTTTTTTTAACAACGGAGAATTAAAGACTTTAGATTTATCATACAATTCTTTCTTTAACATCTCTAGCCATACTTTCCAGCCTTTACGGCAAATAGAAGAGATTGACCTCTCTCACAACGAATTTGAACACTTGGACACCGACTTTTTGGAGCAAGTACAAAATTTGACTTCTTTAAGTGTTTTGCACTTGCATTCAAATCCATGGTCCTGCCAGCGTTGCTCCGTCCTTCCGCTTTTAAAATGGGCTCGACAGTCTACTCTATACAGTAGTACATGCGACATGAACTATGAAAGCAGCACTTGCATGAGATGCTCCTCCCCAGTGTCCTTGGAAGGTCGAGCTCTACATTCCCTGAGACGAGTTGACCTAGAACCTTGTGCGAGTCTGATGCCACAATCTCGTATATTAGTGGCTTCCTCTAACGTTGCTATCATTGCCACCATATCAATAGTTATTCTTTTACTAATTGGTATCATTGTTTCAATAACGCTATACCGTCAGCAAAGTGCAGTATATTACACCCACGAAGGAGAAAGAACACCAACTTTAGGTGTCCTTGGCATTCCCACAGAGTATACTAGCACTAATGGTGGAACATTCACAGATGATAAAAGAAGAGCATATTTCGTGACACTAGATAGGATTGACGAGCTTGCAGAAGAGAAAATTGTATCCGGCAGGACCATTAATTGTAGTTGAGAACAAAATTAGAATTTGGATTTTAGACTCATTTTTTAATACGACACGCCAAAATTCCTACTACAGTTTTGGTCTTTTTTTTGTGTTAATTTTATAAACATGGAGTTGTATGTGTCCAAAGTGATTCAACTTGAGTTTTATTTATACTAATTAAATTATTCCATTTGTAAAAA
Nsheari_Cohutta_N826 CAACAACTTCCTAATTTGGAGGAATTGGATTTAAGAGATAATTTATTCAAATATTTTTCACCAGAAGAATTTAGACATTTAAAGAGGCTAAAATATCTTCATTTAGATGGAAACAATTTGACTTTAATTGTTGAGAACACATTTGACGGTCACAACTTGAGACATCTAGGTCTTTCTCGTAACAGGATATCTAAATTCTCGAAATGTGCTTTTTGCAACTTATCAATACAACAGTTGGACATTTCGTACAATCAACTAATCAGTTTGCCTTTCGATGTGTTATCACCTATAGCCCACTCTCTAGAAAGTCTTGATCTAAGTTTTAACTTTATCGATTCAGATGATTTGGAACTCGCACTTAGTCCTGCTTATAAACTGAAGAGACTATCTTTATCGGGAATGAAATTAAGTCAATTGTCTGATGATGCTTTTTTTAACAACGGAGAATTAAAGACTTTAGATTTATCATACAATTCTTTCTTTAACATCTCTAGCCATACTTTCCAGCCTTTACGGCAAATAGAAGAGATTGACCTCTCTCACAACGAATTTGAACACTTGGACACCGACTTTTTGGAGCAAGTGCAAAATTTGACTTCTTTAAGTGTTTTGCACTTGCATTCAAATCCATGGTCCTGCCAGCGTTGCTCCGTCCTTCCGCTTTTAAAATGGGCTCGACAGTCTACTCTATACAGTAGTACATGCGACATGAACTATGAAAGCAGCACTTGCATGAGATGCTCCTCCCCAGTGTCCTTGGAAGGTCGAGCTCTACATTCCCTGAGACGAGTTGACCTAGAACCTTGTGCGAGTCTGATGCCACAATCTCGTATATTAGTGGCTTCCTCTAACGTTGCTATCATTGCCACCATATCAATAGTTATTCTTTTACTAATTGGTATCATTGTTTCAATAACGCTTTACCGTCAGCAAAGTGCAGTATATTACACCCACGAAGGAGAAAGAACACCAACTTTAGGTGTCCTTGGCATTCCCACAGAGTATACTAGTACTAATGGTGGAACATTCACAGATGATAAAAGAAGAGCATATTTCGTGACACTAGATAGGATTGACGAGCTTGCAGAAGAGAAAATTGTATCCGGCAGGACCATTAATTGTAGTTGAGAACAAAATTAGAATTTGGATTTTAGACTCATTTTTTAATACGACACGCCAAAATTCCTACTACAGTTTTGGTCTTTTTTTTGTGTTAATTTTATATACATGGAG--------------------------------------------------------------------
Nsilvanus_Elijay_N395 CAACAACTTCCTAATTTGGAGGAATTGGATTTAAGAGATAATTTATTCAAATATTTTTCACCAGAAGAATTTAGACATTTAAAGAGGTTAAAATATCTTCATTTAGATGGAAACAATTTGACTCTAATTGTTGAGAACACATTTGACGGTCACAACTTGAGACATCTAGGTCTTTCTCGTAACAGGATATCTAAATTCTCGAAATGTGCTTTTTGCAACTTATCAATACAACAGTTGGACATTTCGTACAATCAACTAATCAGTTTGCCTTTCGATGTGTTATCACCTATAGCCCACTCTCTGGAAAGTCTTGATCTAAGTTTTAACTTTATCGATTCAGATGATTTGGAACTCGCACTTAGTCCTGCTTATAAACTGAAGAGACTATCTTTATCGGGAATGAAATTAAGTCAATTGTCCGATGATGCTTTTTTTAACAACGGAGAATTAAAGACTTTAGATTTATCATACAATTCTTTCTTTAACATCTCTAGCCATACTTTCCAGCCTTTACGGCAAATAGAAGAGATTGACCTCTCTCACAACGAATTTGAACACTTGGACACCGACTTTTTGGAGCAAGTACAAAATATGACTTCTTTAAGTGTTTTGCACTTGCATTCAAATCCATGGTCCTGCCAGCGTTGCTCCGTCCTTCCGCTTTTAAAATGGGCTCGACAGTCTACTCTATACAGTAGTACATGCGACATGAACTATGAAAGCAGCACTTGCATGAAATGCGCCTCCCCAGTGTCCTTGGAAGGTCGAGCTCTACATTCCCTGAGACGAGTTGACCTAGAACCTTGTGCCAGTTTGATGCCACAATCTCGTATATTAGTGGCTTCCTCTAACGTTGCTATCATTGCCACCATATCAATAGTTATTCTTTTACTAATTGGTATCATTGTTTCAATAACGCTTTACCGTCAGCAAAGTGCAGTATATTACACCCACGAAGGAGAAAGAACACCAGCTTTAGGTGTCCTTGGCATTCCCACAGAGTATACTAGCACTAATGGTGGAACATTTACAGATGATAAAAGAAGAGCATATTTCGTGACACTAGATAGGATTGACGAGCTTGCAGAAGAGAAAATTGTATCCGGCAGGACCATTAATTGTAGTTGAGAACAAAATTAGAATTTGGATTTTAGACTCATTTTTTAATACATCACGCCAAAATTCCTACTACAGTTTTGGTCTTTTTTTTGTGTTAATTTTAAATACATGGAGTTGTATGTGTCCAAAGTGATTCAACTTGAGTTTTATTTATACTAATTAAATTATTCCATTTGTAAAAA
Nsilvanus_GermanyCove_N1017 CAACAACTTCCTAATTTGGAGGAATTGGATTTAAGAGATAATTTATTCAAATATTTTTCACCAGAAGAATTTAGACATTTAAAGAGGCTAAAATATCTTCATTTAGATGGAAACAATTTGACTCTAATTGTTGAGAACACATTTGACGGTCACAACTTGAGACATCTAGGTCTTTCTCGTAACAGGATATCTAAATTCTCGAAATGTGCTTTTTGCAACTTATCAATACAACAGTTGGACATTTCGTACAATCAACTAATCAGTTTGCCTTTCGATGTGTTATCACCTATAGCCCACTCTCTGGAAAGTCTTGATCTAAGTTTTAACTTTATCGATTCAGATGATTTGGAACTCGCACTTAGTCCTGCTTATAAACTGAAGAGACTATCTTTATCGGGAATGAAATTAAGTCAATTGTCCGATGATGCTTTTTTTAACAACGGAGAATTAAAGACTTTAGATTTATCATACAATTCTTTCTTTAACATCTCTAGCCATACTTTCCAGCCTTTACGGCAAATAGAAGAGATTGACCTCTCTCACAACGAATTTGAACACTTGGACACCGACCTTTTGGAGCAAGTACAAAATATGACTTCTTTAAGTGTTTTGCACTTGCATTCAAATCCATGGTCCTGCCAGCGTTGCTCCGTCCTTCCGCTTTTAAAATGGGCTCGACAGTCTACTCTATACAGTAGTACATGCGACATGAACTATGAAAGCAGCACTTGCATGAAATGCGCCTCCCCAGTGTCCTTGGAAGGTCGAGCTCTACATTCCCTGAGACGAGTTGACCTAGAACCTTGTGCCAGTTTGATGCCACAATCTCGTATATTAGTGGCTTCCTCTAACGTTGCTATCATTGCCACCATATCAATAGTTATTCTTTTACTAATTGGTATCATTGTTTCAATAACGCTTTACCGTCAGCAAAGTGCAGTATATTACACCCACGAAGGAGAAAGAACACCAGCTTTAGGTGTCCTTGGCATTCCCACAGAGTATACTAGCACTAATGGTGGAACATTTACAGATGATAAAAGAAGAGCATATTTCGTGACACTAGATAGGATTGACGAGCTTGCAGAAGAGAAAATTGTATCCGGCAGGACCATTAATTGTAGTTGAGAACAAAATTAGAATCTGGATTTTAGACTCA-TTTTTAATACATCACGCCAAAATTCCTACTACAGTTTTGGTCTTTTTTTTGTGTTAATTTTAAATACATGGAGTTGTATGTGTCCAAAGTGATTCAACTTGAGTTTTATTTATACTAATTAAATTATTCCATTTGTAAAAA
Nstupkai_Blowing_N356 CAACAACTTCCTAATTTGGAGGAATTGGATTTAAGAGATAATTTATTCAAATATTTTTCACCAGAAGAATTTAGACATTTAAAGAGGCTAAAATATCTTCATTTAGATGGAAACAATTTGACTCTAATTGTTGAGAACACATTTGACGGTCACAACTTGAGACATCTAGGTCTTTCTCGTAACAGGATATCTAAATTCTCGAAATGTGCTTTTTGCAACTTATCAATACAACAGTTGGACATTTCGTACAATCAACTAATCAGTTTGCCTTTCGATGTGTTATCACCTATAGCCCACTCTCTAGAAAGTCTGGATCTAAGTTTTAACTTTATCGATTCAGATGATTTGGAACTCGCACTTAGTCCTGCTTATAAACTGAAGAGACTATCTTTATCGGGAATGAAATTAAGTCAATTGTCTGATGATGCTTTTTTTAACAACGGAGAATTAAAGACTTTAGATTTATCCTACAATTCTTTCTTTAACATCTCTAGCCATACTTTCCAGCCTTTACGGCAAATAGAAGAGATTGACCTCTCTCACAACGAATTTGAACACTTGGACACCGACTTTTTGGAGCAAGTACAAAATATGACTTCTTTAAGTGTTTTGCACTTGCATTCAAATCCATGGTCCTGCCAGCGTTGCTCCGTCCTTCCGCTTTTAAAATGGGCTCGACAGTCTACTCTATACAGTAGTACATGCGACATGAACTATGAAAGCAGCACTTGCATGAGATGCTCCTCCCCAGTGTCCTTGGAAGGTCGAGCTCTACATTCCCTGAGACGAGTTGACCTAGAACCTTGTGCGAGTCTGATGCCACAATCTCGTATATTAGTGGCTTCCTCTAACGTTGCTATCATTGCCACCATATCAATAGTTATTCTTTTACTAATTGGTATCATTGTTTCAATAACGCTTTACCGTCAGCAAAGTGCAGTATATTACACCCACGAAGGAGAAAGAACACCAACTTTAGGTGTCCTTGGCATTCCCACAGAGTATACTAGCACTAATGGTGGAACATTCACAGATGATAAAAGAAGAGCATATTTCGTGACACTAGATAGGATTGACGAGCTTGCAGAAGAGAAAATTGTATCCGGCAGGACCATTAATTGTAGTTGAGAACAAAATTAGAATTTGGATTTTAGACTCATTTTTTAATACGACACGCCAAAATTCCTACTACAGTTTTGGTCTTTTTTTTGTGTTAATTTTATATACATGGAGTTGTATGTGTCCAAAGTGATTCAACTTGAGTTTTATTTATACTAATTAAATTATTCCATTTGTAAAAA
Nstupkai_LittleRiver_N293 CAACAACTTCCTAATTTGGAGGAATTGGATTTAAGAGATAATTTATTCAAATATTTTTCACCAGAAGAATTTAGACATTTAAAGAGGCTAAAATATCTTCATTTAGATGGAAACAATTTGACTCTAATTGTTGAGAACACATTTGACGGTCACAACTTGAGACATCTAGGTCTTTCTCGTAACAGGATATCTAAATTCTCGAAATGTGCTTTTTGCAACTTATCAATACAACAGTTGGACATTTCGTACAATCAACTAATCAGTTTGCCTTTCGATGTGTTATCACCTATAGCCCACTCTCTAGAAAGTCTGGATCTAAGTTTTAACTTTATCGATTCAGATGATTTGGAACTCGCACTTAGTCCTGCTTATAAACTGAAGAGACTGTCTTTATCGGGAATGAAATTAAGTCAATTGTCTGATGATGCTTTTTTTAACAACGGAGAATTAAAGACTTTAGATTTATCCTACAATTCTTTCTTTAACATCTCTAGCCATACTTTCCAGCCTTTACGGCAAATAGAAGAGATTGACCTCTCTCACAACGAATTTGAACACTTGGACACCGACTTTTTGGAGCAAGTACAAAATATGACTTCTTTAAGTGTTTTGCACTTGCATTCAAATCCATGGTCCTGCCAGCGTTGCTCCGTCCTTCCGCTTTTAAAATGGGCTCGACAGTCTACTCTATACAGTAGTACATGCGACATGAACTATGAAAGCAGCACTTGCATGAGATGCTCCTCCCCAGTGTCCTTGGAAGGTCGAGCTCTACATTCCCTGAGACGAGTTGACCTAGAACCTTGTGCGAGTCTGATGCCACAATCTCGTATATTAGTGGCTTCCTCTAACGTTGCTATCATTGCCACCATATCAATAGTTATTCTTTTACTAATTGGTATCATTGTTTCAATAACGCTTTACCGTCAGCAAAGTGCAGTATATTACACCCACGAAGGAGAAAGAACACCAACTTTAGGTGTCCTTGGCATTCCCACAGAGTATACTAGCACTAATGGTGGAACATTCACAGATGATAAAAGAAGAGCATATTTCGTGACACTAGATAGGATTGACGAGCTTGCAGAAGAGAAAATTGTATCCGGCAGGACCATTAATTGTAGTTGAGAACAAAATTAGAATTTGGATTTTAGACTCATTTTTTAATACGACACGCCAAAATTCCTACTACAGTTTTGGTCTTTTTTTTGTG----------------------------------------------------------------------------------------
Nstygius_ObeLee_N0656 ------------------------------------------------------------------------------------------------------------------------------------------------------------------------------------------------------------------------------TCAATACAACAGTTGGACATTTCGTACAATCAACTAATCAGTTTGCCTTTCGATGTGTTATCACCTATAGCCCACTCTCTGGAAAGTCTTGATCTAAGTTTTAACTTTATCGATTCAGATGATTTGGAACTCGCACTTAGTCCTGCTTATAAATTGAAGAGACTATCTTTATCGGGAATGAAATTAAGTCAATTGTCTGATGATGCTTTTTTTAACAACGGAGAATTAAAGACTTTAGATTTATCATACAATTCTTTCTTTAACATCTCTAGCCGTACTTTTCAGCCTTTACGGCAAATAGAAGAGATTGACCTCTCTCACAACGAATTTGAACACTTGGACACCGACTTTTTGGAGCAAGTACAAAATATGACTTCTTTAAGTGTTTTGCACTTGCATTCAAATCCGTGGTCCTGCCAGCGTTGCTCCGTCCTTCCGCTTTTAAAATGGGCTCGACAGTCTACTCTCTACAGTAGTACATGCGACATGAACTATGAAAGCAGCACTTGCATGAGATGCGCCTCCCCAGTGTCCTTGGAAGGTCGAGCTCTACATTCCCTGAGACGAGTTGACCTAGAACCTTGTGCGAGTCTTATGCCACAATCTCGTATATTAGTGGCTTCCTCTAACGTTGCTATCATTGCCTCCATATCAATAGTTATTCTTTTACTAATTGGTATCATTGTTTCAATAACGCTTTACCGTCAGCAAAGTGCAGTATATTATACCCACGAAGGAGAAAGAACCCCAACTTTAGGAGTCCTGGGCATTCCCACAGAGTATACTAGCACTAATGGTGGAACATTCACAGATGATAAAAGAAGAGCCTATTTCGTGACACTCGATAGGATTGACGAGCTTGCGGAAGAGAAAATTGTAGCCGGCAGGACCATTCATTGTAGTTGAGAACAAAATTAGAATTTTGATTTTAGAC-------------------------------------------------------------------------------------------------------------------------------------------------
Nstygius_RavenB_N1022 CAACAACTTCCTAATTTGGAGGAATTGGATTTAAGAGATAATTTATTCAAATATTTTTCACCAGAAGAATTTAGACATTTAAAGAGGCTAAAATATCTTCATTTAGATGGAAACAATTTGACTCTAATTGTTGAGAACACATTTGACGGTCACAACTTGAGACATCTAGGTCTTTCTCGTAACAGGATATCTAAATTCTCGAAATGCGCTTTTTGCAACTTATCAATACAACAGTTGGACATTTCGTACAATCAACTAATCAGTTTGCCTTTCGATGTGTTATCACCTATAGCCCACTCTCTGGAAAGTCTTGATCTAAGTTTTAACTTTATCGATTCAGATGATTTGGAACTCGCACTTAGTCCTGCTTATAAATTGAAGAGACTATCTTTATCGGGAATGAAATTAAGTCAATTGTCTGATGATGCTTTTTTTAACAACGGAGAATTAAAGACTTTAGATTTATCATACAATTCTTTCTTTAACATCTCTAGCCATACTTTTCAGCCTTTACGGCAAATAGAAGAGATTGACCTCTCTCACAACGAATTTGAACACTTGGACACCGACTTTTTGGAGCAAGTACAAAATATGACTTCTTTAAGTGTTTTGCACTTGCATTCAAATCCATGGTCCTGCCAGCGTTGCTCCGTCCTTCCGCTTTTAAAATGGGCTCGACAGTCTACTCTCTACGGTAGTACATGCGACATGAACTATGAAAGCAGCACTTGCATGAGATGCGCCTCCCCAGTGTCCTTGGAAGGTCGAGCTCTACATTCCCTGAGACGAGTTGACCTAGAACCTTGTGCGAGTCTTATGCCACAATCTCGTATACTAGTGGCTTCCTCTAACGTTGCTATCATTGCCTCCATATCAATAGTTATTCTTTTACTAATTGGCATCATTGTTTCAATAACGCTTTACCGTCAGCAAAGTGCAGTATATTACACCCACGAAGGAGAAAGAACCCCAACTTTAGGAGTCCTTGGCATTCCCACAGAGTATACTAGCACTAATGGTGGAACATTCACAGATGATAAAAGAAGAGCCTATTTCGTGACACTAGATAGGATTGACGAGCTGGCGGAAGAGAAAATTGTAGCCGGCAGGACCATTCATTGTAGTTGAGAACAAAATTAGAATTTTGATTTTAGACTCATTTTGGAATACATCATGCCAAAATTACTACTACAGTTTTGGTCTTTTTTTTGTGTTCATTTTAAATAGATGGAGTTGTTTGTGTCCAAAGTGATTCAACTTGAGTTTTATTTATACTAATTAAATTATTCCATTTGTAAAAA
Ntempletoni_BaldMtns_N950 CAACAACTTCCTAATTTGGAGGAATTGGATTTAAGAGATAATTTATTCAAATATTTTTCACCAGAAGAATTTAGACATTTAAAGAGGCTAAAATATCTTCATTTAGATGGAAACAATTTGACTCTAATTGTTGAGAACACATTTGACGGTCACAACTTGAGACATCTAGGTCTTTCTCGTAACAGGATATCTAAATTCTCGAAATGTGCTTTTTGCAACTTATCAATACAACAGTTGGACATTTCGTACAATCAATTAATCAGTTTGCCTTTCGATGTGTTATCACCTATAGCCCACTCTCTGGAAAGTCTTGATCTAAGTTTTAACTTTATCGATTCAGATGATTTGGAACTCGCACTTAGTCCTGCTTATAAACTGAAGAGACTATCTTTATCGGGAATGAAATTAAGTCAATTGTCTGATGATGCTTTTTTTAACAACGGAGAATTAAAGACTTTAGATTTATCATACAATTCTTTCTTTAACATCTCTAGCCATACTTTCCAGCCTTTACGGCAAATAGAAGAGATTGACCTCTCTCACAACGAATTTGAACACTTGGACATCGACTTTTTGGAGCAAGTACAAAATATGACTTCTTTAAGTGTTTTGCACTTGCATTCAAATCCATGGTCCTGCCAGCGTTGCTCCGTCCTTCCGCTTTTAAAATGGGCTCGACAGTCTACTCTATACAGTAGTACATGCGACATGAACTATGAAAGCAGCACTTGCATGAGATGCGCCTCCCCAGTGTCCTTGGAAGGTCGAGCTCTACATTCCCTGAGACGAGTTGACCTAGAACCTTGTGCCAGTTTGATGCCACAATCTCGTATATTAGTGGCTTCCTCTAACGTTGCTATCATTGCCACCATATCAATAGTTATTCTTTTACTAATTGGTATCATTGTTTCAATAACCCTTTACCGTCAGCAAAGTGCAGTATATTACACCCACGAAGGAGAAAGAACACCAGCTTTAGGTGTCCTTGGCATTCCCACAGAGTATACTAGCACTAATGGTGGGACATTCACAGATGATAAAAGAAGAGCATATTTCGTGACACTAGATAGGATTGACGAGCTTGCAGAAGAGAAAATTGTATCCGGCAGGACCATTAATTGTAGTTGAGAACAAAATTAGAATTTGGATTTTAGACTCA-TTTTTAATACATCACGCCAAAATTCCTACTACAGTTTTGGTCTTTTTTTTGTGTTAATTTTAAATACATGGAGTTGTATGTGTCCAAACGGATTCAACTTGAGTTTTATTTATACTAATTAAATTATTCCATTTGT-----
Ntempletoni_ClarksCreek_N945 CAACAACTTCCTAATTTGGAGGAATTGGATTTAAGAGATAATTTATTCAAATATTTTTCTCCAGAAGAATTTAGACATTTAAAGAGGCTAAAATATCTTCATTTAGATGGAAACAATTTGACTCTAATTGTTGAGAACACATTTGACGGTCACAACTTGAGACATCTAGGTCTTTCTCGTAACAGGATATCTAAATTCTCGAAATGTGCTTTTTGCAACTTATCAATACAACAGTTGGACATTTCGTACAATCAATTAATCAGTTTGCCTTTCGATGTGTTATCACCTATAGCCCACTCTCTGGAAAGTCTTGATCTAAGTTTTAACTTTATCGATTCAGATGATTTGGAACTCGCACTTAGTCCTGCTTATAAACTGAAGAGACTATCTTTATCGGGAATGAAATTAAGTCAATTGTCTGATGATGCTTTTTTTAACAACGGAGAATTAAAGACTTTAGATTTATCATACAATTCTTTCTTTAACATCTCTAGCCATACTTTCCAGCCTTTACGGCAAATAGAAGAGATTGACCTCTCTCACAACGAATTTGAACACTTGGACACCGACTTTTTGGAGCAAGTACAAAATATGACTTCTTTAAGTGTTTTGCACTTGCATTCAAATCCATGGTCCTGCCAGCGTTGCTCCGTCCTTCCGCTTTTAAAATGGGCTCGACAGTCTACTCTATACAGTAGTACATGCGACATGAACTATGAAAGCAGCACTTGCATGAGATGCGCCTCCCCAGTGTCCTTGGAAGGTCGAGCTCTACATTCCCTGAGACGAGTTGACCTAGAACCTTGTGCTAGTTTGATGCCACAATCTCGTATATTAGTGGCTTCCTCTAACGTTGCTATCATTGCCACCATATCAATAGTTATTCTTTTACTAATTGGTATCATTGTTTCAATAACGCTTTACCGTCAGCAAAGTGCAGTATATTACACCCACGAAGGAGAAAGAACACCAGCTTTAGGTGTCCTTGGCATTCCCACAGAGTATACTAGCACTAATGGTGGGACATTCACAGATGATAAAAGAAGAGCATATTTCGTGACACTAGATAGGATTGACGAGCTTGCAGAAGAGAAAATTGTATCCGGCAGGACCATTAATTGTAGTTGAGAACAAAATTAGAATTTGGATTTTAGACTCATTTTTTAATACATCACGCCAAAATTCCTACTACAGTTTTGGTCTTTTTTTTGTGTTAATTTTAAATACATGGAGTTGTATGTGTCCAAACGGATTCAACTTGAGTTTTATTTATACTAATTAAATTATTCCATTTGTAAAAA
Ntempletoni_ScronceCreekRd_N1223 -------------------------------------------------------------------------GACATTTAAAGAGGCTAAAATATCTTCATTTAGATGGAAACAATTTGACTCTAATTGTTGAGAACACATTTGACGGTCACAACTTGAGACATCTAGGTCTTTCTCGTAACAGGATATCTAAATTCTCGAAATGTGCTTTTTGCAACTTATCAATACAACAGTTGGACATTTCGTACAATCAATTAATCAGTTTGCCTTTCGATGTGTTATCACCTATAGCCCACTCTCTGGAAAGTCTTGATCTAAGTTTTAACTTTATCGATTCAGATGATTTGGAACTCGCACTTAGTCCTGCTTATAAACTGAAGAGACTATCTTTATCGGGAATGAAATTAAGTCAATTGTCTGATGATGCTTTTTTTAACAACGGAGAATTAAAGACTTTAGATTTATCATACAATTCTTTCTTTAACATCTCTAGCCATACTTTCCAGCCTTTACGGCAAATAGAAGAGATTGACCTCTCTCACAACGAATTTGAACACTTGGACACCGACTTTTTGGAGCAAGTACAAAATATGACTTCTTTAAGTGTTTTGCACTTGCATTCAAATCCATGGTCCTGCCAGCGTTGCTCCGTCCTTCCGCTTTTAAAATGGGCTCGACAGTCTACTCTATACAGTAGTACATGCGACATGAACTATGAAAGCAGCACTTGCATGAGATGCGCCTCCCCACTGTCCTTGGAAGGTCGAGCTCTACATTCCCTGAGACGAGTTGACCTAGAACCTTGTGCCAGTTTGATGCCACAATCTCGTATATTAGTGGCTTCCTCTAACGTTGCTATCATTGCCACCATATCAATAGTTATTCTTTTACTAATTGGTATCATTGTTTCAATAACGCTTTACCGTCAGCAAAGTGCAGTATATTACACCCACGAAGGAGAAAGAACACCAGCTTTAGGTGTCCTTGGCATTCCCACAGAGTATACTAGCACTAATGGTGGGACATTCACAGATGATAAAAGAAGAGCATATTTCGTGACACTAGATAGGATTGACGAGCTTGCAGAAGAGAAAATTGTATCCGGCAGGACCATTAATTGTAGTTGAGAACAAAATTAGAATTTGGATTTTAGACTCATTTTTTAATACATCACGCCAAAATTCCTACTACAGTTTTGGTCTTTTTTTTGTGTTAATTT---------------------------------------------------------------------------------
Ntennessensis_IndianCave_N052 -------------------------------------------------------------------------------------------------------------------------------------------------ACGGTCACAACTTGAGACATCTAGGTCTTTCTCGTAACAGGATATCTAAATTCTCGAAATGTGCTTTTTGTAACTTATCAATACAACAGTTGGACATTTCGTACAATCAACTAATCAGTTTGCCTTTCGATGTGTTATCACCTATAGCCCACTCTCTGGAAAGTCTTGATCTAAGTTTTAACTTTATCGATTCAGATGATTTGGAACTCGCACTTAGTCCTGCTTATAAACTGAAGAGACTATCTTTATCGGGAATGAAATTAAGTCAATTGTCTGATGATGCTTTTTTCAACAACGGAGAATTAAAGACTTTAGATTTATCATACAATTCTTTCTTTAACATCTCTAGCCATACTTTCCAGCCTTTACGGCAAATAGAAGAGATTGACCTCTCTCACAACGAATTTGAACACTTGGACACCGACTTTTTGGAACAAGTACAAAATATGACTTCTTTAAGTGTTTTGCACTTGCATTCAAATCCATGGTCCTGCCAGCGTTGCTCCGTCCTTCCGCTTTTAAAATGGGCTCGACAGTCTACTCTATACAGTAGTACATGCGACATGAACTATGAAAGCAGCACTTGCATGAGATGCGCCTCCCCAGTGTCCTTGGAAGGTCGAGCTCTACATTCCCTGAGACGCGTTGACCTAGAACCTTGTGCCAGTTTGATGCCACAATCTCGTATATTAGTGGCTTCCTCTAACGTTGCTATCATTGCCACCATATCAATAGTTATTCTTTTACTAATTGGTATCATTGTTTCAATAACGCTTTACCGTCAGCAAAGTGCAGTATATTACACCCACGAAGGAGAAAGAACACCAACTTTAGGTGTCCTTGGCATTCCCACAGAGTATACTAGCACTAATGGTGGAACATTTACAGATGATAAAAGAAGAGCATATTTCGTGACACTGGATAGGATTGACGAGCTTGCAGAAGAGAAAATTGTATCCGGCAGGACCATTAATTGTAGTTGAGAACAAAATTAGAATTTGTATTTTAGACTCATTTTTTAATACATCACGCCAAAATTCCTACTACAGTTTTGGTCTTTTTTTTGTGTTCATTTTAAATACATGGAGTTGTATGTGTCCAAAGTGATTCAACTAGTGTTTTTTTTATACTAATTAAATTATTCCATTTGTAAAAA
Ntennessensis_LittleStony_N645 -----------------------------------------------------------------------------------------------------------------------------------------------------------------ACATCTAGGTCTTTCTCGTAACAGGATATCTAAATTCTCGAAATGTGCTTTTTGTAACTTATCAATACAACAGTTGGACATTTCGTACAATCAACTAATCAGTTTGCCTTTCGATGTGTTATCACCTATAGCCCACTCTCTGGAAAGTCTTGATCTAAGTTTTAACTTTATCGATTCAGATGATTTGGAACTCGCACTTAGTCCTGCTTATAAACTGAAGAGACTATCTTTATCGGGAATGAAATTAAGTCAATTGTCTGATGATGCTTTTTTTAACAACGGAGAATTAAAGACTTTAGATTTATCATACAATTCTTTCTTTAACATCTCTAGCCATACTTTCCAGCCTTTACGGCAAATAGAAGAGATTGACCTCTCTCACAACGAATTTGAACACTTGGACACCGACTTTTTGGAACAAGTACAAAATATGACTTCTTTAAGTGTTTTGCACTTGCATTCAAATCCATGGTCCTGCCAGCGTTGCTCCGTCCTTCCGCTTTTAAAATGGGCTCGACAGTCTACTCTATACAGTAGTACATGCGACATGAACTATGAAAGCAGCACTTGCATGAGATGCGCCTCCCCAGTGTCCTTGGAAGGTCGAGCTCTACATTCCCTGAGACGCGTTGACCTAGAACCTTGTGCCAGTTTGATGCCACAATCTCGTATATTAGTGGCTTCCTCTAACGTTGCTATCATTGCCACCATATCAATAGTTATTCTTTTACTAATTGGTATCATTGTTTCAATAACGCTTTACCGTCAGCAAAGTGCAGTATATTACACCCACGAAGGAGAAAGAACACCAACTTTAGGTGTCCTTGGCATTCCCACAGAGTATACTAGCACTAATGGTGGAACATTTACAGATGATAAAAGAAGAGCATATTTCGTGACACTGGATAGGATTGACGAGCTTGCAGAAGAGAAAATTGTATCCGGCAGGACCATTAATTGTAGTTGAGAACAAAATTAGAATTTGGATTTTAGACTCATTTTTTAATACATCACGCCAAAATTCCTACTACAGTTTTGGTCTTTTTTTTGTGTTCGTTTTAAATACATGGAGTTGTATGTGTCCAAAGTGATTC----------------------------------------------
Ntennessensis_Watauga_N1046 CAACAACTTCCTAATTTGGAGGAATTGGATTTAAGAGATAATTTATTCAAATATTTTTCACCAGAAGAATTTAGACATTTAAAGAGGCTAAAATATCTTCATTTAGATGGAAACAATTTGACTCTAATTGTTGAGAACACATTTGACGGTCACAACTTGAGACATCTAGGTCTTTCTCGTAACAGGATATCTAAATTCTCGAAATGTGCTTTTTGTAACTTATCAATACAACAGTTGGACATTTCGTACAATCAACTAATCAGTTTGCCTTTCGATGTGTTATCACCTATAGCCCACTCTCTGGAAAGTCTTGATCTAAGTTTTAACTTTATCGATTCAGATGATTTGGAACTCGCACTTAGTCCTGCTTATAAACTGAAGAGACTATCTTTATCGGGAATGAAATTAAGTCAATTGTCTGATGATGCTTTTTTTAACAACGGAGAATTAAAGACTTTAGATTTATCATACAATTCTTTCTTTAACATCTCTAGCCATGCTTTCCAGCCTTTACGGCAAATAGAAGAGATTGACCTCTCTCACAACGAATTTGAACACTTGGACACCGACTTTTTGGAACAAGTACAAAATATGACTTCTTTAAGTGTTTTGCACTTGCATTCAAATCCATGGTCCTGCCAGCGTTGCTCCGTCCTTCCGCTTTTAAAATGGGCTCGACAGTCTACTCTATACAGTAGTACATGCGACATGAACTATGAAAGCAGCACTTGCATGAGATGCGCCTCCCCAGTGTCCTTGGAAGGTCGAGCTCTACATTCCCTGAGACGCGTTGACCTAGAACCTTGTGCCAGTTTGATGCCACAATCTCGTATATTAGTGGCTTCCTCTAACGTTGCTATCATTGCCACCATATCAATAGTTATTCTTTTACTAATTGGTATCATTGTTTCAATAACGCTTTACCGTCAGCAAAGTGCAGTATATTACACCCACGAAGGAGAAAGAACACCAACTTTAGGTGTCCTTGGCATTCCCACAGAGTATACTAGCACTAATGGTGGAACATTTACAGATGATAAAAGAAGAGCATATTTCGTGACACTGGATAGGATTGACGAGCTTGCAGAAGAGAAAATTGTATCCGGCAGGACCATTAATTGTAGTTGAGAACAAAATTAGAATTTGGATTTTAGACTCATTTTTTAATACATCACGCCAAAATTCCTACTACAGTTTTGGTCTTTTTTTTGTGTTCATTTTAAATACATGGAGTTGTATGTGTCCAAAGTGATTCAACTTTAGTTTTATTTATACTAATTAAATTATTCCATTTGTAAAAA
