# Supplementary material for: ﻿New species in old mountains: integrative taxonomy reveals ten new species and extensive short-range endemism in Nesticus spiders (Araneae, Nesticidae) from the southern Appalachian Mountains
Source: Zookeys. 2023 Feb 3;1145:1–130. doi: 10.3897/zookeys.1145.96724 (PMC10208238; doi:10.3897/zookeys.1145.96724)
Supplement: Supplementary material 4 — Input alignments, analysis log files, and output tree files [file zookeys-1145-001_article-96724__-s004.zip › uce-200732 (modified).phy]

 78 894
Nbarri_Bishop_N1072 ------------------------------------------------------------------------------------------------------------------------------------------------------------------------------CTCTACTGCATGGTATTATTTCCAAGCTTCCTCCACACTGCCAAATACGAAATGATATTTCAAGATTTTCACCACCCCAAATATCCATCATTTCGTCATATTTTCCCATCTTCTGAAAATATCCTCTATCAATAGAAAATAGACCGCCTGCTATCATAGGTGTTTTTATTGCTCTGGTTGGATCTGAAGCTCGCTGCTGTCTTTCTTGAATAGAAAGAAATTCCCATTTAAAAACCAAATTCCACTCAAAGCCACCTCTTAAATCAGCAGATGCACCAAAATATTTAAAGTCATCCATGTTAATAACATCAATAACAGGACAGACTACTCTAGTAGAATCTTCAACTATTCTTTCTAGTAATGGTTCAAGCCAGTTCACATTGCATTCACAATGGCTATCTAAAAATGTCAAAATTTTCCCTTTTGCTGCATCAGCTCCCCTAACTCTTGATCGAACCAAACCTTCCCTTTTATTATTACGTAATACAACAACCTTCTGTATGCTTGCCAGTTCTGAAGCATCATTGGGGTCGTCACTAAAGTCATCAACTAGAATTAT-----------------------------------------------------------------------------------------------------------------------------------------------------------------
Nbarri_LostCoveCave_N0065 ------------------------------------------------------------------------------------------------------------------ACACATTACCACTGCCTCCTGGAAAAGAATATGGATGCTGTTTGCGAAAAACATGTCCTACTCTACTGCATGGTATTATTTCCAAGCTTCCTCCACACTGCCAAATACGAAATGATATTTCAAGATTTTCACCACCCCAAATATCCATCATTTCATCATATTTTCCCATCTTCTGAAAATATCCTCTATCAATAGAAAATAGACCGCCTGCTATCATAGGTGTTTTTATTGCTCTGGTTGGATCTGAAGCTCGCTGCTGTCTTTCTTGAATAGAAAGAAATTCCCATTTAAAAACCAAATTCCACTCAAAGCCACCTCTTAAATCAGCAGATGCACCAAAATATTTAAAGTCATCCATGTTAATAACATCAATAACAGGACAGACTACTCTAGTAGAATCTTCAACTATTCTTTCTAGTAATGGTTCAAGCCAGTTCACATTGCATTCACAATGGCTATCTAAAAATGTCAAAATTTTCCCTTTTGCTGCATCAGCTCCCCTAACTCTTGATCGAACCAAACCTTCCCTTTTATTATTACGTAATACAACAACCTTCTGTATGCTTGCCAGTTCTGAAGCATCATTGGGGTCGTCACTAAAGTCATCAACTAGAATTATCTCTTTTATTAAACTTTCGGGACTCCTATTTAAAACACTCACTATAGTACGCAATAATGCTGAACGAGCTTCATTATGGAAAGTTATTATGACACTGGTTGATGGGAGATCTTTTCTCCATGGCTTAGAAGAGCACTCGTCGTGTCTTGTGTCAGGAATAT
Nbarri_eyed_ClayCave_G2082 GACGCTGCTGGACTTCACCAATTGGTACATTTTTGGCAACAGGCACAGCTGCATAATAGTAGTTCTTGTAATCATCCATCCAAACTTCTGCTGCTCTTTTTGTATTACGAGCAAACACATTACCACTGCCTCCTGGAAAAGAATATGGATGCTGTTTGCGAAAAACATGTCCTACTCTACTGCATGGTATTATTTCTAAGCTTCCTCCACACTGCCAAATACGAAATGATATTTCAAGATTTTCACCACCCCAAATATCCATCATTTCGTCATATTTTCCCATCTTCTGAAAATATCCTCTATCAATAGAAAATAGACCGCCTGCTATCATAGGTGTTTTTATTGCTCTGGTTGGATCTGAAGCTCGCTGCTGTCTCTCTTGAATAGAAAGAAATTCCCATTTAAAAACCAAATTCCACTCAAAGCCACCTCTTAAATCAGCTGATGCACCAAAATATTTAAAATCATCCATGTTAATAACATCAATAACAGGACAGACTACTCTAGTAGGATCTTCAACTATTCTTTCTAGTAATGGTTCAAGCCAGTTCACATTGCATTCACAATGGCTATCTAAAAATGTCAAAATTTTCCCTTTTGCTGCATCAGCTCCCCTAACTCTTGATCGAACCAAACCTTCCCTTTTATTATTACGTAATACAACAACCTTCTGTATGCTTGCCAGTTCTGAAGCATCATTGGGATCGTCACTAAAGTCATCAACTAGAATTATCTCTTTTATTAAACTTTCGGGACTCCTATTTAAAACACTCACTATAGTACGCAATAATGCTGAACGAGCTTCATTATGGAAAGTTATTATGACACTGGTTGATGGGAGATCTTTTCTCCATGGCTTAGAAGAGCACTCGTCGTGTCTTGTGTCAGGAATAT
Nbarrowsi_Gregorys_N270 ------------------CAATTGGTACATTTTTGGCAACAGGCACAGCTGCATAATAGTAGTTCTTGTAATCATCCATCCAAACTTCTGCTGCTCTTTTTGTATTACGAGCAAACACATTACCACTGCCTCCTGGAAAAGAATATGGATGCTGTTTGCAAAAAACATGCCCTACTCTACTGCATGGTATTATTTCCAAGCTTCCTCCACACTGCCAAATACGAAATGATATTTCAAGATTTTCACCACCCCAAATATCCATCATTTCATCATATTTTCCCATCTTCTGAAAATATCCTCTATCAATAGAAAATAGACCGCCTGCTATCATAGGTGTTTTTATTGCTCTGGTGGGATCTGAAGCTCGCTGCTGTCTCTCTTGAATAGAAAGAAATTCCCATTTAAAAACCAAATTCCACTCAAAGCCACCTCTTAAATCAGCAGATGCACCAAAATATTTAAAGTCATCCATGTTAATAACATCAATAACAGGACAGACTACTCTAGTAGGATCTTCAACTATTCTTTCTAGTAATGGTTCAATCCAGTTCACATTGCATTCACAATGGCTATCTAAAAATGTCAAAATTTTCCCTTTTGCTGCATCAGCTCCCCTAACTCTTGATCGTACCAAACCTTCCCTTTTATTATTACGTAATACAACAACCTTCTGTATGCTTGCCAGTTCTGAAGCATCATTGGGGTCGTCACTAAAGTCATCAACTAGAATTATCTCTTTTATTAAACTTTCGGGACTCCTATTTAAAACACTCACTATAGTACGCAATAATGCTGAACGAGCTTCATTATGGAAAGTTATTATG----------------------------------------------------------------------
Nbarrowsi_Tuckaleechee_N360 GACGCTGCTGGACTTCACCAATTGGTACATTTTTGGCAACAGGCACAGCTGCATAATAGTAGTTCTTGTAATCATCCATCCAAACTTCTGCTGCTCTTTTTGTATTACGAGCAAACACATTACCACTGCCTCCTGGAAAAGAATATGGATGCTGTTTGCGAAAAACATGTCCTACTCTACTGCATGGTATTATTTCCAAGCTTCCTCCACACTGCCAAATACGAAATGATATTTCAAGATTTTCACCACCCCAAATATCCATCATTTCATCATATTTTCCCATCTTCTGAAAATATCCTCTATCAATAGAAAATAGACCGCCTGCTATCATAGGTGTTTTTATTGCTCTGGTGGGATCTGAAGCTCGCTGCTGTCTCTCTTGAATAGAAAGAAATTCCCATTTAAAAACCAAATTCCACTCAAAGCCACCTCTTAAATCAGCAGATGCACCAAAATATTTAAAGTCATCCATGTTAATAACATCAATAACAGGACAGACTACTCTAGTAGGATCTTCAACTATTCTTTCTAGTAATGGTTCAATCCAGTTCACATTGCATTCACAATGGCTATCTAAAAATGTCAAAATTTTCCCTTTTGCTGCATCAGCTCCCCTAACTCTTGATCGTACCAAACCTTCCCTTTTATTATTACGTAATACAACAACCTTCTGTATGCTTGCCAGTTCTGAAGCATCATTGGGGTCGTCACTAAAGTCATCAACTAGAATTATCTCTTTTATTAAACTTTCGGGACTCCTATTTAAAACACTCACTATAGTACGCAATAATGCTGAACGAGCTTCATTATGGAAAGTTATTATGACACTAGTTGATGGGAGATCTTTTCTCCATGGCTTAGAAGAGCACTCGTCGTGTCTTGTGTCAGGAATAT
Nbishopi_DryFalls_N150 ----------------------------------------------------------------------------------------------------------------------------ACTGCCTCCTGGAAAAGAATATGGATGCTGTTTGCGGAAAACATGTCCTACTCTACTGCATGGTATTATTTCCAAGCTTCCTCCACACTGCCAAATACGAAATGATATTTCAAGATTTTCACCACCCCAAATATCCATCATTTCGTCATATTTTCCCATCTTCTGAAAATATCCTCTATCAATAGAAAATAGACCGCCTGCTATCATAGGTGTTTTTATTGCTCTGGTTGGATCTGAAGCTCGCTGCTGTCTCTCTTGAATAGAAAGAAATTCCCATTTAAAAACCAAATTCCACTCAAAGCCACCTCTTAAATCAGCTGATGCACCAAAATATTTAAAATCATCCATGTTAATAACATCAATAACAGGACAGACTACTCTAGTAGGATCTTCAACTATTCTTTCTAGTAATGGTTCAAGCCAGTTCACATTGCATTCACAATGGCTATCTAAAAATGTCAAAATTTTCCCTTTTGCTGCATCAGCTCCCCTAACTCTTGATCGAACCAAACCTTCCCTTTTATTATTACGTAATACAACAACCTTCTGTATGCTTGCCAGTTCTGAAGCATCATTGGGATTGTCACTAAAGTCATCAACTAGAATTATCTCTTTTATTAAACTTTCGGGACTCCTATTTAAAACACTCACTATAGTACGTAATAATGCTGAACGAGCTTCATTATGGAAAGTTATTATGACACTGGTTGAT----------------------------------------------------------
Nbishopi_PoleCr_Chattooga_N885 GACGCTGCTGGACTTCACCAATTGGTACATTTTTGGCAACAGGCACAGCTGCATAATAGTAGTTCTTGTAATCATCCATCCAAACTTCTGCTGCTCTTTTTGTATTACGAGCAAACACATTACCACTGCCTCCTGGAAAAGAATATGGATGCTGTTTGCGAAAAACATGTCCTACTCTACTGCATGGTATTATTTCCAAGCTTCCTCCACACTGCCAAATACGAAATGATATTTCAAGATTTTCACCACCCCAAATATCCATCATTTCGTCATATTTTCCCATCTTCTGAAAATATCCTCTATCAATAGAAAATAGACCGCCTGCTATCATAGGTGTTTTTATTGCTCTGGTTGGATCTGAAGCTCGCTGCTGTCTCTCTTGAATAGAAAGAAATTCCCATTTAAAAACCAAATTCCACTCAAAGCCACCTCTTAAATCAGCTGATGCACCAAAATATTTAAAATCATCCATGTTAATAACATCAATAACAGGACAGACTACTCTAGTAGGATCTTCAACTATTCTTTCTAGTAATGGTTCAAGCCAGTTCACATTGCATTCACAATGGCTATCTAAAAATGTCAAAATTTTCCCTTTTGCTGCATCAGCTCCCCTAACTCTTGATCGAACCAAACCTTCCCTTTTATTATTACGTAATACAACAACCTTCTGTATGCTTGCCAGTTCTGAAGCATCATTGGGATTGTCACTAAAGTCATCAACTAGAATTATCTCTTTTATTAAACTTTCGGGACTCCTATTTAAAACACTCACTATAGTACGCAATAATGCTGAACGAGCTTCATTATGGAAAGTTATTATGACACTGGTTGATGGGAGATCTTTTCTCCATGGCTTAGAAGAGCACTCGTCGTGTCTTGTGTCAGGAATAT
Nbishopi_StandingIndian_N131 GACGCTGCTGGACTTCACCAATTGGTACATTTTTGGCAACAGGCACAGCTGCATAATAGTAGTTCTTGTAATCATCCATCCAAACTTCTGCTGCTCTTTTTGTATTACGAGCAAACACATTACCACTGCCTCCTGGAAAAGAATATGGATGCTGTTTGCGAAAAACATGTCCTACTCTACTGCATGGTATTATTTCCAAGCTTCCTCCACACTGCCAAATACGAAATGATATTTCAAGATTTTCACCACCCCAAATATCCATCATTTCGTCATATTTTCCCATCTTCTGAAAATATCCTCTATCAATAGAAAATAGACCGCCTGCTATCATAGGTGTTTTTATTGCTCTGGTTGGATCTGAAGCTCGCTGCTGTCTCTCTTGAATAGAAAGAAATTCCCATTTAAAAACCAAATTCCACTCAAAGCCACCTCTTAAATCAGCTGATGCACCAAAATATTTAAAATCATCCATGTTAATAACATCAATAACAGGACAGACTACTCTAGTAGGATCTTCAACTATTCTTTCTAGTAATGGTTCAAGCCAGTTCACATTGCATTCACAATGGCTATCTAAAAATGTCAAAATTTTCCCTTTTGCTGCATCAGCTCCCCTAACTCTTGATCGAACCAAACCTTCCCTTTTATTATTACGTAATACAACAACCTTCTGTATGCTTGCCAGTTCTGAAGCATCATTGGGATTGTCACTAAAGTCATCAACTAGAAT--------------------------------------------------------------------------------------------------------------------------------------------------------------------
Nbrimleyi_NewberryCr_N984 GACGCTGCTGGACTTCACCAATTGGTACATTTTTGGCAACAGGCACAGCTGCATAATAGTAGTTCTTGTAATCATCCATCCAAACTTCTGCTGCTCTTTTTGTATTACGAGCAAACACATTACCACTGCCTCCTGGAAAAGAATATGGATGCTGTTTGCGAAAAACATGTCCTACTCTACTGCATGGTATTATTTCCAAGCTTCCTCCACACTGCCAAATACGAAATGATATTTCAAGATTTTCACCACCCCAAATATCCATCATTTCGTCATATTTTCCCATCTTCTGAAAATATCCTCTATCAATAGAAAATAGACCGCCTGCTATCATAGGTGTTTTTATTGCTCTGGTTGGATCTGAAGCTCGTTGCTGTCTCTCTTGAATAGAAAGAAATTCCCATTTAAAAACCAAATTCCACTCAAAGCCACCTCTTAAATCAGCTGATGCACCAAAATATTTAAAGTCATCCATGTTAATAACATCAATAACAGGACACACTACTCTAGTAGGATCTTCAACTATTCTTTCTAGTAATGGTTCAAGCCAGTTCATATTGCATTCACAATGGCTATCTAAAAATGTCAAAATTTTCCCTTTTGCTGCATCAGCTCCCCTAACTCTTGATCGAACCAAACCTTCCCTTTTATTATTACGTAATACAACAACCTTCTGTATGCTTGCCAGTTCTGAAGCATCATTGGGATCGTCACTAAAGTCATCAACTAGAATTATCTCTTTTATTAAACTTTCGGGACTCCTATTTAAAACACTCACTATAGTACGCAATAATGCTGAACGAGCTTCATTATGGAAAGTTATTATGACACTGGTTGATGGGAGATCTTTTCTCCATGGCTTAGAAGAGCACTCGTCGTGT----------------
Nbrimleyi_RumblingBald_N241 -------------------------------------------------------------------------------CCAAACTTCTGCTGCTCTTTTTGTATTACGAGCAAACACATTACCACTGCCTCCTGGAAAAGAATATGGATGCTGTTTGCGAAAAACATGTCCTACTCTACTGCATGGTATTATTTCCAAGCTTCCTCCACACTGCCAAATACGAAATGATATTTCAAGATTTTCACCACCCCAAATATCCATCATTTCGTCATATTTTCCCATCTTCTGAAAATATCCTCTATCAATAGAAAATAGACCGCCTGCTATCATAGGTGTTTTTATTGCTCTGGTTGGATCTGAAGCTCGTTGCTGTCTCTCTTGAATAGAAAGAAATTCCCATTTAAAAACCAAATTCCACTCAAAGCCACCTCTTAAATCAGCTGATGCACCAAAATATTTAAAGTCATCCATGTTAATAACATCAATAACAGGACAGACTACTCTAGTAGGATCTTCAACTATTCTTTCTAGTAATGGTTCAAGCCAGTTCACATTGCATTCACAATGGCTATCTAAAAATGTCAAAATTTTCCCTTTTGCTGCATCAGCTCCCCTAACTCTTGATCGAACCAAACCTTCCCTTTTATTATTACGTAATACAACAACCTTCTGTATGCTTGCCAGTTCTGAAGCATCATTGGGATCGTCACTAAAGTCATCAACTAGAATTATCTCTTTTATTAAACTTTCGGGACTCCTATTTAAAACACTCACTATAGTACGCAATAATGCTGAACGAGCTTCATT--------------------------------------------------------------------------------------
Ncarolinensis_Grandfather_N218 --------------------------------------------------------TAGTAGTTCTTGTAATCATCCATCCAAACTTCTGCTGCTCTTTTTGTATTACGAGCAAACACATTACCACTGCCTCCTGGAAAAGAATATGGATGCTGTTTGCGAAAAACATGTCCTACTCTACTGCATGGTATTATTTCCAAGCTTCCTCCACACTGCCAAATACGAAATGATATTTCAAGATTTTCACCACCCAAAATATCCATCATTTCGTCATATTTTCCCATCTTCTGAAAATATCCTCTATCAATAGAAAATAGACCGCCTGCTATCATAGGTGTTTTTATTGCTCTGGTTGGATCTGAAGCTCGCTGCTGTCTCTCTTGAATAGAAAGAAATTCCCATTTAAAAACCAAATTCCACTCAAAGCCACCTCTTAAATCAGCTGATGCACCAAAATATTTAAAATCATCCATGTTAATAACATCAATAACAGGACAGACTACTCTAGTAGGATCTTCAACTATTCTTTCTAGTAATGGTTCAAGCCAGTTCACATTGCATTCACAATGGCTATCTAAAAATGTCAAAATTTTCCCTTTTGCTGCATCAGCTCCCCTAACTCTTGAACGAACCAAACCTTCCCTTTTATTATTACGTAATACAACAACCTTCTGTATGCTTGCCAGTTCTGAAGCATCATTGGGATCGTCACTAAAGTCATCAACTAGAATTATCTCTTTTATTAAACTTTCGGGGCTCCTATTTAAAACACTCACTATAGTACGCAATAATGCTGAACGAGCTTCATTATGGAAAGTTATTATGACACTGGTTGATGGGAGATCTTTTCTCCATGGCTTAGAAGAGCACTCGTCGTGTCTTGTGTCAGGAATAT
Ncarolinensis_LinvilleCaverns_N227 ---------------------------------------------------------------------------------------------------------------------------------------------------------------------------------------------------------------------------------------------------------------------------------------CCATCTTCTGAAAATATCCTCTATCAATAGAAAATAGACCGCCTGCTATCATAGGTGTTTTTATTGCTCTGGTTGGATCTGAAGCTCGCTGCTGTCTCTCTTGAATAGAAAGAAATTCCCATTTAAAAACCAAATTCCACTCAAAGCCACCTCTTAAATCAGCTGATGCACCAAAATATTTAAAATCATCCATGTTAATAACATCAATAACAGGACAGACTACTCTAGTAGGATCTTCAACTATTCTTTCTAGTAATGGTTCAAGCCAGTTCACATTGCATTCACAATGGCTATCTAAAAATGTCAAAATTTTCCCTTTTGC-----------------------------------------------------------------------------------------------------------------------------------------------------------------------------------------------------------------------------------------------------------------------------------------------------
Ncarteri_English_N031 GACGCTGCTGGACATCACCAATTGGTACATTTTTGGCAACAGGCACAGCTGCATAATAGTAGTTCTTGTAATCATCCATCCAAACTTCTGCTGCTCTTTTTGTATTACGAGCAAACACATTACCACTGCCTCCTGGAAAAGAATATGGATGCTGTTTGCGAAAAACATGTCCTACTCTACTGCATGGTATTATTTCCAAGCTTCCTCCACACTGCCAAATACGAAATGATATCTCAAGATTTTCACCACCCCAAATATCCATCATTTCGTCATATTTTCCCATCTTCTGAAAATATCCTCTATCAATAGAAAATAGACCGCCTGCTATCATAGGTGTTTTTATTGCTCTGGTTGGATCTGAAGCTCGCTGCTGTCTCTCTTGAATAGAAAGAAATTCCCATTTAAAAACCAAATTCCACTCAAAGCCACCTCTTAAATCAGCTGATGCACCAAAATATTTAAAATCATCCATGTTAATAACATCAATAACAGGACAGACTACTCCAGTAGGATCTTCAACTATTCTTTCTAGTAATGGTTCAAGCCAGTTCACATTGCATTCACAATGGCTATCTAAAAATGTCAAAATTTTCCCTTTTGCTGCATCAGCTCCCCTAACTCTTGATCGAACCAATCCTTCCCTTTTATTATTACGTAATACAACAACCTTCTGTATGCTTGCCAGTTCTGAAGCATCATTGGGATTGTCACTAAAGTCATCAACTAGAATTATCTCTTTTATTAAACTTTCGGGACTCCTATTTAAAACACTCACTATAGTACGCAATAATGCTGAACGAGCTTCATTATGGAAAGTTATTATGACACTGGTTGATGGGAGATCTTTTCTCCATGGCTTAGAAGAGCACTCGTCGTGTCTTGTGTCAGGAATAT
Ncarteri_PilotMtn_G2185 GACGCTGCTGGACTTCACCAATTGGTACATTTTTGGCAACAGGCACAGCTGCATAATAGTAGTTCTTGTAATCATCCATCCAAACTTCTGCTGCTCTTTTTGTATTACGAGCAAACACATTACCACTGCCTCCTGGAAAAGAATATGGATGCTGTTTGCGAAAAACATGTCCTACTCTACTGCATGGTATTATTTCCAAGCTTCCTCCACACTGCCAAATACGAAATGATATTTCAAGATTTTCACCACCCCAAATATCCATCATTTCGTCATATTTTCCCATCTTCTGAAAATATCCTCTATCAATAGAAAATAGACCGCCTGCTATCATAGGTGTTTTTATTGCTCTGGTTGGATCTGAAGCTCGCTGCTGTCTCTCTTGAATAGAAAGAAATTCCCATTTAAAAACCAAATTCCACTCAAAGCCACCTCTTAAATCAGCTGATGCACCAAAATATTTAAAATCATCCATATTAATAACATCAATAACAGGACAGACTACTCTAGTAGGATCTTCAACTATTCTTTCTAGTAATGGTTCAAGCCAGTTCACATTGCATTCACAATGGCTATCTAAAAATGTCAAAATTTTCCCTTTTGCTGCATCAGCTCCCCTAACTCTTGATCGAACCAATCCTTCCCTTTTATTATTACGTAATACAACAACCTTCTGTATGCTTGCCAGTTCTGAAGCATCATTGGGATTGTCACTAAAGTCATCAACTAGAATTATTTCTTTTATTAAACTTTCGGGACTCCTATTTAAAACACTCACTATAGTACGCAATAATGCTGAACGAGCTTCATTATGGAAAGTTATTATGACACTGGTTGATGGGAGATCTTTTCTCCATGGCTTAGAAGAGCACTCGTCGTGTCTTGTGTCAGGAATAT
Ncarteri_Pitchfork_N363 GACGCTGCTGGACTTCACCAATTGGTACATTTTTGGCAACAGGCACAGCTGCATAATAGTAGTTCTTGTAATCATCCATCCAAACTTCTGCTGCTCTTTTTGTATTACGAGCAAACACATTACCACTGCCTCCTGGAAAAGAATATGGATGCTGTTTGCGAAAAACATGTCCTACTCTACTGCATGGTATTATTTCCAAGCTTCCTCCACACTGCCAAATACGAAATGATATTTCAAGATTTTCACCACCCCAAATATCCATCATTTCGTCATATTTTCCCATCTTCTGAAAATATCCTCGATCAATAGAAAATAGACCACCTGCTATCATAGGTGTTTTTATTGCTCTGGTTGGATCTGAAGCTCGCTGCTGTCTCTCTTGAATAGAAAGAAATTCCCATTTAAAAACCAAATTCCACTCAAAGCCACCTCTTAAATCAGCTGATGCACCAAAATATTTAAAATCATCCATGTTAATAACATCAATAACAGGACAAACTACTCTAGTAGGATCTTCAACTATTCTTTCTAGTAATGGTTCAAGCCAGTTCACATTGCATTCACAATGGCTATCTAAAAATGTCAAAATTTTCCCTTTTGCTGCATCAGCTCCCCTAACTCTTGATCGAACCAAACCTTCCCTTTTATTATTACGTAATACAACAACCTTCTGTATGCTTGCCAGTTCTGAAGCATCATTGGGATTGTCACTAAAGTCATCAACTAGAATTATCTCTTTTATTAAACTTTCGGGACTCCTATTTAAAACACTCACTATAGTACGCAATAATGCTGAACGAGCTTCATTATG-----------------------------------------------------------------------------------
Ncarteri_WeberCty_N1044 GACGCTGCTGGACTTCACCAATTGGTACATTTTTGGCAACAGGCACAGCTGCATAATAGTAGTTCTTGTAATCATCCATCCAAACTTCTGCTGCTCTTTTTGTATTACGAGCAAACACATTACCACTGCCTCCTGGAAAAGAATATGGATGCTGTTTGCGAAAAACATGTCCTACTCTACTGCATGGTATTATTTCCAAGCTTCCTCCACACTGCCAAATACGAAATGATATTTCAAGATTTTCTCCACCCCAAATATCCATCATTTCGTCATATTTTCCCATCTTCTGAAAATATCCTCTGTCAATAGAAAATAGACCGCCTGCTATCATAGGTGTTTTTATTGCTCTGGTTGGATCTGAAGCTCGCTGCTGTCTCTCTTGAATAGAAAGAAATTCCCATTTAAAAACCAAATTCCACTCAAAGCCACCTCTTAAATCAGCTGATGCACCAAAATATTTAAAATCATCCATGTTAATAACATCAATAACAGGACAGACTACTCTAGTAGGATCTTCAACTATTCTTTCTAGTAATGGTTCAAGCCAGTTCACATTGCATTCACAATGGCTATCTAAAAATGTCAAAATTTTCCCTTTTGCTGCATCAGCTCCCCTAACTCTTGATCGAACCAATCCTTCCCTTTTATTATTACGTAATACAACAACCTTCTGTATGCTTGCCAGTTCTGAAGCATCATTGGGATTGTCACTAAAGTCATCAACTAGAATTACCTCTTTTATTAAACTTTCGGGACTCCTATTTAAAACACTCACTATAGTACGCAATAATGCTGAACGAGCTTCATTATGGAAAGTTATTATGACACTGGTTGATGGGAGATCTTTTCTCCATGGCTTAGAAGAGCACTCGTCGTGTCTTGTGTCAGGAATAT
Ncarteri_div__RainbowCave_G2089 GTCGCTGCTGGACTTCACCAATTGGTACATTTTTGGCAACAGGTACAGCTGCATAATAGTAGTTCTTGTAATCATCCATCCAAACTTCTGCTGCTCTTTTTGTATTACGAGCAAAGACATTACCACTGCCTCCTGGAAAAGAATATGGGTGCTGTTTACGAAAAACATGCCCTACTCTACTGCATGGTATTATTTCCAAGCTTCCTCCACACTGCCAAATACGAAATGATATTTCAAGATTTTCACCACCCCATATATCCATCATTTCATCATATTTTCCCATCTTCTGAAAATATCCTCTATCAATAGAAAATAGACCACCTGCTATCATAGGTGTTTTTATTGCTCTGGTTGGATCTGAAGCTCGCTGCTGTCTCTCTTGAATAGAAAGAAATTCCCATTTAAAAACCAAATTCCACTCAAAGCCACCTCTTAAATCAGCAGATGCACCAAAATATTTAAAGTCATCCATGTTAATAACATCAATAACAGGACAGACTACTCTAGTAGGATTTTCAACTATTCTTTCTAGCAATGGTTCAAGCCAGTTCACATTGCATTCACAATGGCTATCTAAAAATGTCAAAATTTTCCCTTTTGCTGCATCAGCTCCCCTAACTCGTGATCGAACTAAACCTTCCCTTTTATTATTACGTAATACAACAACCTTCTGTATGCTTGCCAGTTCTGAAGCATCATTGGGATCATCACTAAAGTCATCAACTAGAATAATCTCTTTTATTAAACTTTCGGGACTCCTATTTAAAACACTCACTATAGTACGCAATAATGCTGAACGAGCTTCATTGTGGAAAGTTATTATGACACTGGTTGATGGGAGATCTTTTCCCCATGGCTTGGAAGAGCACTCGTCATG-----------------
Ncherokee_BallhootScar_N193 ------------------------------------------------------------------------------------------------------------------------------------CTGGAAAAGAATATGGATGCTGTTTGCGAAAAACATGTCCTACTCTACTGCATGGTATTATTTCCAAGCTTCCTCCACACTGCCAAATACGAAATGATATTTCAAGATTTTCACCACCCCAAATATCCATCATTTCGTCATATTTTCCCATCTTCTGAAAATATCCTCTATCAATAGAAAATAGACCGCCTGCTATCATAGGTGTTTTTATTGCTCTGGTTGGATCTGAAGCTCGCTGCTGTCTCTCTTGAATAGAAAGAAATTCCCATTTAAAAACCAAATTCCACTCAAAGCCACCTCTTAAATCAGCTGATGCACCAAAATATTTAAAATCATCCATGTTAATAACATCAATAACAGGACAGACTACTCTAGTAGGATCTTCAACTATTCTTTCTAGTAATGGTTCAAGCCAGTTCACATTGCATTCACAATGGCTATCTAAAAATGTCAAAATTTTCCCTTTTGCTGCATCAGCTCCCCTAACTCTTGATCGAACCAAACCTTCCCTTTTATTATTACGTAATACAACAACCTTCTGTATGCTTGCCAGTTCTGAAGCATCATTTGGATCGTCACTAAAGTCATCAACTAGAATTATCTCTTTTATTAAACTTTCGGGACTCCTATTTAAAACACTCACTATAGTACGCAATAATGCTGAACGAGCTTCATTATGGAAAGTTATTATGACACTGGTTGATGGGAGATCTTTTCTCCATGGCTTAGAAGAGCACTCATCGTGTCTTGTGTCAGGAATAT
Ncherokee_BalsamMtn_N891 GACGCTGCTGGACTTCACCAATTGGTACATTTTTGGCAACAGGCACAGCTGCATAATAGTAATTCTTGTAATCATCCATCCAAACTTCTGCTGCTCTTTTTGTATTACGAGCAAACACATTACCACTGCCTCCTGGAAAAGAATATGGATGCTGTTTGCGAAAAACATGTCCTACTCTACTGCATGGTATTATTTCCAAGCTTCCTCCACACTGCCAAATACGAAATGATATTTCAAGATTTTCACCACCCCAAATATCCATCATTTCGTCATATTTTCCCATCTTCTGAAAATATCCTCTATCAATAGAAAATAGACCGCCTGCTATCATAGGTGTTTTTATTGCTCTGGTTGGATCTGAAGCTCGCTGCTGTCTCTCTTGAATAGAAAGAAATTCCCATTTAAAAACCAAATTCCACTCAAAGCCACCTCTTAAATCAGCTGATGCACCAAAATATTTAAAATCATCCATGTTAATAACATCAATAACAGGACAGACTACTCTAGTAGGATCTTCAACTATTCTTTCTAGTAATGGTTCAAGCCAGTTCACATTGCATTCACAATGGCTATCTAAAAATGTCAAAATTTTCCCTTTTGCTGCATCAGCTCCCCTAACTCTTGATCGAACCAAACCTTCCCTTTTATTATTACGTAATACAACAACCTTCTGTATGCTTGCCAGTTCTGAAGCATCATTGGGATCGTCACTAAAGTCATCAACTAGAATTATCTCTTTTATTAAACTTTCGGGACTCCTATTTAAAACACTCACTATAGTACGCAATAATGCTGAACGAGCTTCATTATGGAAAGTTATTATGACACTGGTTGATGGGAGATCTTTTCTCCATGGCTTAGAAGAGCACTCGT---------------------
Ncooperi_BeaverCrk_N1002 ---------------------------------------------------------------TCTTGTAATCATCCATCCAAACTTCTGCTGCTCTTTTTGTATTACGAGCAAACACATTACCACTGCCTCCTGGAAAAGAATATGGATGCTGTTTGCGAAAAACATGTCCTACTCTACTGCATGGTATTATTTCCAAGCTTCCTCCACACTGCCAAATACGAAATGATATTTCAAGATTTTCACCACCCCAAATATCCATCATTTCGTCATATTTTCCCATCTTCTGAAAATATCCTCTATCAATAGAAAATAGACCGCCTGCTATCATAGGTGTTTTTATTGCTCTGGTTGGATCTGAAGCTCGCTGCTGTCTCTCTTGAATAGAAAGAAATTCCCATTTAAAAACCAAATTCCACTCAAAGCCACCTCTTAAATCAGCTGATGCACCAAAATATTTAAAATCATCCATGTTAATAACATCAATAACAGGACAGACTACTCTAGTAGGATCTTCAACTATTCTTTCTAGTAATGGTTCAAGCCAGTTCACATTGCATTCACAATGACTATCTAAAAATGTCAAAATTTTCCCTTTTGCTGCATCAGCTCCCCTAACTCTTGATCGAACCAAACCTTCCCTTTTATTATTACGTAATACAACAACCTTCTGTATGCTTGCCAGTTCTGAAGCATCATTGGGATTGTCACTAAAGTCATCAACTAGAATTATCTCTTTTATTAAACTTTCGGGACTCCTATTTAAAACACTCACTATAGTACGCAATAATGCTGAACGAGCTTCATTATGGAAAGTTATTATGACACTGGTTGATGGGAGATCTTTTCTCCATGGCTTAGAAGAGCACTCGTC--------------------
Ncooperi_BrasstBald_N824 --CGCTGCTGGACTTCACCAATTGGTACATTTTTGGCAACAGGCACAGCTGCATAATAGTAGTTCTTGTAATCATCCATCCAAACTTCTGCTGCTCTTTTTGTATTACGAGCAAACACATTACCACTGCCTCCTGGAAAAGAATATGGATGCTGTTTGCGAAAAACATGTCCTACTCTACTGCATGGTATTATTTCCAAGCTTCCTCCACACTGCCAAATACGAAATGATATTTCAAGATTTTCACCACCCCAAATATCCATCATTTCGTCATATTTTCCCATCTTCTGAAAATATCCTCTATCAATAGAAAATAGACCGCCTGCTATCATAGGTGTTTTTATTGCTCTGGTTGGATCTGAAGCTCGCTGCTGTCTCTCTTGAATAGAAAGAAATTCCCATTTAAAAACCAAATTCCACTCAAAGCCACCTCTTAAATCAGCTGATGCACCAAAATATTTAAAATCATCCATGTTAATAACATCAATAACAGGACAGACTACTCTAGTAGGATCTTCAACTATTCTTTCTAGTAATGGTTCAAGCCAGTTCACATTGCATTCACAATGACTATCTAAAAATGTCAAAATTTTCCCTTTTGCTGCATCAGCTCCCCTAACTCTTGATCGAACCAAACCTTCCCTTTTATTATTACGTAATACAACAACCTTCTGTATGCTTGCCAGTTCTGAAGCATCATTGGGATTGTCACTAAAGTCATCAACTAGAATTATCTCTTTTATTAAACTTTCGGGACTCCTA-------------------------------------------------------------------------------------------------------------------------------------
Ncooperi_CheoahDam_N1122 ------------------------------------------------------------------------------------------CTGCTCTTTTTGTATTACGAGCAAACACATTACCACTGCCTCCTGGAAAAGAATATGGATGCTGTTTGCGAAAAACATGTCCTACTCTACTGCATGGTATTATTTCCAAGCTTCCTCCACACTGCCAAATACGAAATGATATTTCAAGATTTTCACCACCCCAAATATCCATCATTTCGTCATATTTTCCCATCTTCTGAAAATATCCTCTATCAATAGAAAATAGACCGCCTGCTATCATAGGTGTTTTTATTGCTCTGGTTGGATCTGAAGCTCGCTGCTGTCTCTCTTGAATAGAAAGAAATTCCCATTTAAAAACCAAATTCCACTCAAAGCCACCTCTTAAATCAGCTGATGCACCAAAATATTTAAAATCATCCATGTTAATAACATCAATAACAGGACAGACTACTCTAGTAGGATCTTCAACTATTCTTTCTAGTAATGGTTCAAGCCAGTTCACATTGCATTCACAATGGCTATCTAAAAATGTCAAAATTTTCCCTTTTGCTGCATCAGCTCCCTTAACTCTTGATCGAACCAAACCTTCCCTTTTATTATTACGTAATACAACAACCTTCTGTATGCTTGCCAGTTCTGAAGCATCATTGGGATTGTCACTAAAGTCATCAACTAGAATTATCTCTTTTATTAAACTTTCGGGACTCCTATTTAAAACACTCACTATAGTACGCAATAATGCTGAACGAGCTTCATTATGGAAAGTTATTATG----------------------------------------------------------------------
Ncooperi_NantRiverGorge_N682 ------------CTTCACCAATTGGTACATTTTTGGCAACAGGCACAGCTGCATAATAGTAGTTCTTGTAATCATCCATCCAAACTTCTGCTGCTCTTTTTGTATTACGAGCAAACACATTACCACTGCCTCCTGGAAAAGAATATGGATGCTGTTTGCGAAAAACATGTCCTACTCTACTGCATGGTATTATTTCCAAGCTTCCTCCACACTGCCAAATACGAAATGATATTTCAAGATTTTCACCACCCCAAATATCCATCATTTCGTCATATTTTCCCATCTTCTGAAAATATCCTCTATCAATAGAAAATAGACCGCCTGCTATCATAGGTGTTTTTATTGCTCTGGTTGGATCTGAAGCTCGCTGCTGTCTCTCTTGAATAGAAAGAAATTCCCATTTAAAAACCAAATTCCACTCAAAGCCACCTCTTAAATCAGCTGATGCACCAAAATATTTAAAATCATCCATGTTAATAACATCAATAACAGGACAGACTACTCTAGTAGGATCTTCAACTATTCTTTCTAGTAATGGTTCAAGCCAGTTCACATTGCATTCACAATGGCTATCTAAAAATGTCAAAATTTTCCCTTTTGCTGCATCAGCTCCCCTAACTCTTGATCGAACCAAACCTTCCCTTTTATTATTACGTAATACAACAACCTTCTGTATGCTTGCCAGTTCTGAAGCATCATTGGGATTGTCACTAAAGTCATCAACTAGAATTATCTCTTTTATTAAACTTTCGGGACTCCTATTTAAAACACTCACTATAGTACGCAATAATGCTGAACGAGCTTCATTATGGAAAGTTATTATGACACTGGTTGATGGGAGATCTTTTCTCCATGGCTTAGAAGAGC---------------------------
Ncooperi_RockCrRoad_N1160 GACGCTGCTGGACTTCACCAATTGGTACATTTTTGGCAACAGGCACAGCTGCATAATAGTAGTTCTTGTAATCATCCATCCAAACTTCTGCTGCTCTTTTTGTATTACGAGCAAACACATTACCACTGCCTCCTGGAAAAGAATATGGATGCTGTTTGCGAAAAACATGTCCTACTCTACTGCATGGTATTATTTCCAAGCTTCCTCCACACTGCCAAATACGAAATGATATTTCAAGATTTTCACCACCCCAAATATCCATCATTTCGTCATATTTTCCCATCTTCTGAAAATATCCTCTATCAATAGAAAATAGACCGCCTGCTATCATAGGTGTTTTTATTGCTCTGGTTGGATCTGAAGCTCGCTGCTGTCTTTCTTGAATAGAAAGAAATTCCCATTTAAAAACCAAATTCCACTCAAAGCCACCTCTTAAATCAGCTGATGCACCAAAATATTTAAAATCATCCATGTTAATAACATCAATAACAGGACAGACTACTCTAGTAGGATCTTCAACTATTCTTTCTAGTAATGGTTCAAGCCAGTTCACATTGCATTCACAATGGCTATCTAAAAATGTCAAAATGTTCCCTTTTGCTGCATCAGCTCCCCTAACTCTTGATCGAACCAAACCTTCCCTTTTATTATTACGTAATACAACAACCTTCTGTATGCTTGCCAGTTCTGAAGCATCATTGGGATTGTCACTAAAGTCATCAACTAGAATTATCTCTTTTATTAAACTTTCGGGACTCCTATTTAAAACACTCACTATAGTACGCAATAATGCTGAACGAGCTTCATTATGGAAAGTTATTATGACACTGGTTGATGGGAGATCTTTTCTCCATGGCTTAGAAGAGCACTCGTCATGTCTTGTGTCAGGAATAT
Ncoylei_Apalachia_N1195 ----------------------------------------------------------------------------------------TGCTGCTCTTTTTGTATTACGAGCAAACACATTACCACTGCCTCCTGGAAAAGAATATGGATGCTGTTTGCGAAAAACATGTCCTACTCTACTGCATGGTATTATTTCCAAGCTTCCTCCACACTGCCAAATACGAAATGAAATTTCAAGATTTTCACCACCCCAAATATCCATCATTTCGTCATATTTTCCCATCTTCTGAAAATATCCTCTATCAATAGAAAATAGGCCGCCTGCTATCATAGGTGTTTTTATTGCTCTGGTTGGATCTGAAGCTCGCTCCTGTCTCTCTTGAATAGAAAGAAATTCCCATTTAAAAACCAAATTCCACTCAAAGCCACCTCTTAAATCAGCAGATGCACCAAAATATTTAAAGTCATCCATGTTAATAACATCAATAACAGGACAGACTACTCTAGTAGGATCATCAACTATTCTTTCTAGTAATGGTTCAAGCCAGTTCACATTGCATTCACAATGACTATCTAAAAATGTCAAAATTTTCCCTTTTGCTGCATCAGCTCCCCTAACTCTTGATCGAACCAAACCTTCCCTTTTATTATTACGTAATACAACAACCTTCTGTATGCTTGCCAGTTCTGAAGCATCATTGGGGTCGTCACTAAAGTCATCAA---------------------------------------------------------------------------------------------------------------------------------------------------------------------------
Ncoylei_DinkinCove_N1118 -------------------------------------------------------------------------------------------------------------------------------------------AGAATATGGATGCTGTTTGCGAAAAACATGTCCTACTCTACTGCATGGTATTATTTCCAAGCTTCCTCCACACTGCCAAATACGAAATGAAATTTCAAGATTTTCACCACCCCAAATATCCATCATTTCGTCATATTTTCCCATCTTCTGAAAATATCCTCTATCAATAGAAAATAGGCCGCCTGCTATCATAGGTGTTTTTATTGCTCTGGTTGGATCTGAAGCTCGCTCCTGTCGCTCTTGAATAGAAAGAAATTCCCATTTAAAAACCAAATTCCACTCAAAGCCACCTCTTAAATCAGCAGATGCACCAAAATATTTAAAGTCATCCATGTTAATAACATCAATAACAGGACAGACTACTCTAGTAGGATCATCAACTATTCTTTCTAGTAATGGTTCAAGCCAGTTCACATTGCATTCACAATGACTATCTAAAAATGTCAAAATTTTCCCTTTTGCTGCATCAGCTCCCCTAACTCTTGATCGAACCAAACCTTCCCTTTTATTATTACGTAATACAACAACCTTCTGTATGCTTGCCAGTTTTGAAGCATCATTGGGGTCGTCACTAAAGTCATCAACTAGAATTATCTCTTTTATTAAACTTTCGGGACTCCTATTTAAAACACTCACTATAGTACGCAATAATGCTGAACGAGCTTCATTATGGAAAGTTATTAT-----------------------------------------------------------------------
Ncressleri_AndersonSpringCave_G2075 GTCGCTGCTGGACTTCACCAATTGGTACATTTTTGGCAACAGGCACAGCTGCATAATAGTAGTTCTTGTAATCATCCATCCAAACTTCTGCTGCTCTTTTTGTATTACGAGCAAACACATTACCACTGCCTCCTGGAAAAGAATATGGATGCTGTTTGCGAAAAACATGTCCTACTCTACTGCATGGTATTATTTCCAAGCTTCCTCCACACTGCCAAATACGAAATGATATTTCAAGATTTTCACCACCCCAAATATCCATCATTTCGTCATATTTTCCCATCTTCTGAAAATATCCTCTATCAATACAAAATAAACCGCCTGCTATCATAGGTGTTTTTATTGCTCTGGTTGGATCAGAAGCTCGCTGCTGTCTCTCTTGAATAGAAAGAAATTCCCATTTAAAAACCAAATTCCACTCAAAGCCACCTCTTAAATCAGCAGATGCACCAAAATATTTAAAGTCATCCATGTTAATAACATCAATAACAGGACAGACTACTCTAGTAGGATCTTCAACTATTCTTTCTAGCAATGGTTCAAGCCAGTTCACATTGCATTCACAATGGCTATCTAAAAATGTCAAAATTTTCCCTTTTGCTGCATCAGCTCCCCTAACTCTTGATCGAACCAAACCTTCCCTTTTATTATTACGTAATACAACAACCTTCTGTATGCTTGCCAGTTCTGAAGCATCATTGGGGTCGTCACTAAAGTCATCAACTAGAATAATCTCTTTTATCAAACTTTCGGGACTCCTATTTAAAACACTCACTATAGTACGCAATAATGCTGAACGAGCTTCATTATGAAAAGTTATTATGACACTGGTTGATGGGAGATCTTTTCCCCATGGCTTAGAAGAGCACTCGTCGTGTCTTGTGTCTGGAATAT
Ncressleri_PigeonCave_G2077 GTCGCTGCTGGACTTCACCAATTGGTACATTTTTGGCAACAGGCACAGCTGCATAATAGTAGTTCTTGTAATCATCCATCCAAACTTCTGCTGCTCTTTTTGTATTACGAGCAAACACATTACCACTGCCTCCTGGAAAAGAATATGGATGCTGTTTGCGAAAAACATGTCCTACTCTACTGCATGGTATTATTTCCAAGCTTCCTCCACACTGCCAAATACGAAATGATATTTCAAGATTTTCACCACCCCAAATATCCATCATTTCGTCATATTTTCCCATCTTCTGAAAATATCCTCTATCAATACAAAATAAACCGCCTGCTATCATAGGTGTTTTTATTGCTCTGGTTGGATCAGAAGCTCGCTGCTGTCTCTCTTGAATAGAAAGAAATTCCCATTTAAAAACCAAATTCCACTCAAAGCCACCTCTTAAATCAGCAGATGCACCAAAATATTTAAAGTCATCCATGTTAATAACATCAATAACAGGACAGACTACTCTAGTAGGATCTTCAACTATTCTTTCTAGCAATGGTTCAAGCCAGTTCACATTGCATTCACAATGGCTATCTAAAAATGTCAAAATTTTCCCTTTTGCTGCATCAGCTCCCCTAACTCTTGATCGAACCAAACCTTCCCTTTTATTATTACGTAATACAACAACCTTCTGTATGCTTGCCAGTTCTGAAGCATCATTGGGGTCGTCACTAAAGTCATCAACTAGAATAATCTCTTTTATCAAACTTTCGGGACTCCTATTTAAAACACTCACTATAGTACGCAATAATGCTGAACGAGCTTCATTATGAAAAGTTATTATGACACTGGTTGATGGGAGATCTTTTCCCCATGGCTTAGAAGAGCACTCGTCGTGTCTTGTGTCTGGAATAT
Ncrosbyi_PricesCrk_N1143 ---------------------------------------------------------------------------------------------------------------------------------------------------------------------------------------------------------------------------------------TTTCAAGATTTTCACCACCCCAAATATCCATCATTTCGTCATATTTTCCCATCTTCTGAAAATATCCTCTATCAATAGAAAATAGACCGCCTGCTATCATAGGTGTTTTTATTGCTCTGGCTGGATCTGAAGCTCGTTGCTGTCTCTCTTGAATAGAAAGAAATTCCCATTTAAAAACCAAATTCCACTCAAAGCCACCTCTTAAATCAGCTGATGCACCAAAATATTTAAAGTCATCCATGTTAATAACATCAATAACAGGACAGACTACTCTAGTAGGATCTTCAACTATTCTTTCTAGTAATGGTTCAAGCCAGTTCACATTGCATTCACAATGGCTATCTAAAAATGTCAAAATTTTCCCTTTTGCTGCATCAGCTCCCCTAACTCTTGATCGAACCAAACCTTCCCTTTTATTATTACGTAATACAACAACCTTCTGTATGCTTGCCAGTTCTGAAGCATCAT---------------------------------------------------------------------------------------------------------------------------------------------------------------------------------------------------
Ncrosbyi_ShufordCrk_N1148 ------------------------------------------------------------------------------------------------------------------------------------------------------------------------------------------------------------------------------------------------TTTCACCACCCCAAATATCCATCATTTCGTCATATTTTCCCATCTTCTGAAAATATCCTCTATCAATAGAAAATAGACCGCCTGCTATCATAGGTGTTTTTATTGCTCTGGTTGGATCTGAAGCTCGTTGCTGTCTCTCTTGAATAGAAAGAAATTCCCATTTAAAAACCAAATTCCACTCAAAGCCACCTCTTAAATCAGCTGATGCACCAAAATATTTAAAGTCATCCATGTTAATAACATCAATAACAGGACAGACTACTCTAGTAGGATCTTCAATTATTCTTTCTAGTAATGGTTCAAGCCAGTTCACATTGCATTCACAATGGCTATCCAAAAATGTCAAAATTTTCCCTTTCGCTGCATCA----------------------------------------------------------------------------------------------------------------------------------------------------------------------------------------------------------------------------------------------------------------------------------------------
Ndellingeri_BullpenBridge_N109 GACGCTGCTGGACTTCACCAATTGGTACATTTTTGGCAACAGGCACAGCTGCATAATAGTAGTTCTTGTAATCATCCATCCAAACTTCTGCTGCTCTTTTTGTATTACGAGCAAACACATTACCACTGCCTCCTGGAAAAGAATATGGATGCTGTTTGCGAAAAACATGTCCTACTCTACTGCATGGTATTATTTCCAAGCTTCCTCCACACTGCCAAATACGAAATGATATTTCAAGATTTTCACCACCCCAAATATCCATCATTTCGTCATATTTTCCCATCTTCTGAAAATATCCTCTATCAATAGAAAATAGACCGCCTGCTATCATAGGTGTTTTTATTGCTCTGGTTGGATCTGAAGCTCGCTGCTGTCTCTCTTGAATAGAAAGAAATTCCCATTTAAAAACCAAATTCCACTCAAAGCCACCTCTTAAATCTGCAGATGCACCAAAATATTTAAAGTCATCCATGTTAATAACATCAATAACAGGACAGACTACTCTAGTAGGATCTTCAACTATTCTTTCTAGTAATGGTTCAAGCCAGTTCACATTGCATTCACAATGGCTATCTAAAAATGTCAAAATTTTCCCTTTTGCTGCATCAGCTCCCCTAACTCTTGATCGAACCAAACCTTCCCTTTTATTATTACGTAATACAACAACCTTCTGTATGCTTGCCAGTTCTGAAGCATCATTGGGGTCGTCACTAAAGTCATCAACTAGAATTATCTCTTTTATTAAACTTTCGGGACTCCTATTTAAAACACTCACTATAGTACGCAATAATGCTGAACGAGCTTCATTATGGAAAGTTATTATGACACTGGTTGATGGGAGATCTTTTCTCCATGGCTTAGAAGAGCACTCGTCGTGTCTTGTGTCAGGAATAT
Ndellingeri_WhitewFalls_N887 GACGCTGCTGGACTTCACCAATTGGTACATTTTTGGCAACAGGCACAGCTGCATAATAGTAGTTCTTGTAATCATCCATCCAAACTTCTGCTGCTCTTTTTGTATTACGAGCAAATACATTACCACTGCCTCCTGGAAAAGAATATGGATGCTGTTTGCGAAAAACATGTCCTACTCTACTGCATGGTATTATTTCCAAGCTTCCTCCACACTGCCAAATACGAAATGATATTTCAAGATTTTCACCACCCCAAATATCCATCATTTCGTCATATTTTCCCATCTTCTGAAAATATCCTCTATCAATAGAAAATAGACCGCCTGCTATCATAGGTGTTTTTATTGCTCTGGTTGGATCTGAAGCTCGCTGCTGTCTCTCTTGAATAGAAAGAAATTCCCATTTAAAAACCAAATTCCACTCAAAGCCACCTCTTAAATCTGCAGATGCACCAAAATATTTAAAGTCATCCATGTTAATAACATCAATAACAGGACAGACTACTCTAGTAGGATCTTCAACTATTCTTTCTAGTAATGGTTCAAGCCAGTTCACATTGCATTCACAATGGCTATCTAAAAATGTCAAAATTTTCCCTTTTGCTGCATCAGCTCCCCTAACTCTTGATCGAACCAAACCTTCCCTTTTATTATTACGTAATACAACAACCTTCTGTATGCTTGCCAGTTCTGAAGCATCATTGGGGTCGTCACTAAAGTCATCAACTAGAATTATCTCTTTTATTAAACTTTCGGGACTCCTATTTAAAACACTCACTATAGTACGCAATAATGCTGAACGAGCTTCATTATGGAAAGTTATTATGACACTGGTTGATGGGAGATCTTTTCTCCATGGCTTAGAAGAGCACTCGTCGTGTCTTGTGTCAGGAATAT
Ndilutus_GrassyCreek_N670 ---------------------------------------------------------------------------------------------------------------------------------------------------------------------------------------------------------------------------------------------------------------------------------------------------------------------------------------------------------------TTGGATCTGAAGCTCGCTGCTGTCTCTCTTGAATAGAAAGAAATTCCCATTTAAAAACCAAATTCCACTCAAAGCCACCTCTTAAATCAGCTGATGCACCAAAATATTTAAAATCATCCATGTTAATAACATCAATAACAGGACAGACTACTCTAGTAGGATCTTCAACTATTCTTTCTAGTAATGGTTCAAGCCAGTTCACATTGCATTCACAATGGCTATCTAAAAATGTCAAAATTTTCCCTTTTGCT----------------------------------------------------------------------------------------------------------------------------------------------------------------------------------------------------------------------------------------------------------------------------------------------------
Ndilutus_StarveRockCave_G3174 GACGCTGCTGGACTTCACCAATTGGTACATTTTTGGCAACAGGCACAGCTGCATAATAGTAATTCTTGTAATCATCCATCCAAACTTCTGCTGCTCTTTTTGTATTACGAGCAAACACATTACCACTGCCTCCTGGAAAAGAATATGGATGCTGTTTGCGAAAAACATGTCCTACTCTACTGCATGGTATTATTTCCAAGCTTCCTCCACACTGCCAAATACGAAATGATATTTCAAGATTTTCACCACCCCAAATATCCATCATTTCGTCATATTTTCCCATCTTCTGAAAATATCCTCTATCAATAGAAAATAGACCGCCTGCTATCATAGGTGTTTTTATTGCTCTGGTTGGATCTGAAGCTCGCTGCTGTCTCTCTTGAATAGAAAGAAATTCCCATTTAAAAACCAAATTCCACTCAAAGCCACCTCTTAAATCAGCTGATGCACCAAAATATTTAAAATCATCCATGTTAATAACATCAATAACAGGACAGACTACTCTAGTAGGATCTTCAACTATTCTTTCTAGTAATGGTTCAAGCCAGTTCACATTGCATTCACAATGGCTATCTAAAAATGTCAAAATTTTCCCTTTTGCTGCATCAGCTCCCCTAACTCTTGATCGAACCAAACCTTCCCTTTTATTATTACGTAATACAACAACCTTCTGTATGCTTGCCAGTTCTGAAGCATCATTGGGATCGTCACTAAAGTCATCAACTAGAATTATCTCTTTTATTAAACTTTCGGGACTCCTATTTAAAACACTCACTATAGTACGCAATAATGCTGAACGAGCTTCATTATGGAAAGTTATTATGACACTGGTTGATGGGAGATCTTTTCTCCATGGCTTAGAAGAGCACTCGTCGTGTCTTGTGTCAGGAATAT
Nesticus_nahaunus_Mexico_G2881 ---------------------------------------------------------------------------------------------------------------------------------------------------------------------------------------------------------------------------------------------GATTTTCACCACCCCAAATATCCATCATTTCGTCATATTTTCCCATCTTCTGAAAATATCCTCTATCAATGGAAAATAGACCGCCTGCTATCATAGGTGTTTTTATTGCTCTGGTTGGATCTGAAGCTCGCTGCTGTCTCTCCTGAATAGAAAGAAATTCCCATTTAAAAACCAAATTCCACTCAAAGCCACCTCTTAAATCAGCCGATGCACCAAAATATTTAAAGTCATCCATGTTAATAACATCAATAACAGGACAGACTACTCTAGTAGGATCTTCAACTATTCTTTCTAGCAACGGTTCAAGCCAGTTCACATTACATTCACAATGGCTATCTAAAAATGTCAAAATTTTGCCTTTTGCTGCATCAGCTCCCCTAACTCTTGATCGAACCAAACCTTCTCTTTTATTATTACGTAATACAACAACCTTCTGTATGCTTGCCAGTTCTGAAGCATCATTAGGGTCATC-----------------------------------------------------------------------------------------------------------------------------------------------------------------------------------------
Nfridelli_LittlePigeon_N262 GACGCTGCTGGACTTCACCAATTGGTACATTTTTGGCAACAGGCACAGCTGCATAATAGTAGTTCTTGTAATCATCCATCCAAACTTCTGCTGCTCTTTTTGTATTACGAGCAAACACATTACCACTGCCTCCTGGAAAAGAATATGGATGCTGTTTGCGAAAAACATGTCCTACTCTACTGCATGGTATTATTTCCAAGCTTCCTCCACACTGCCAAATACGAAATGATATTTCAAGATTTTCACCACCCCAAATATCCATCATTTCGTCATATTTTCCCATCTTCTGAAAATATCCTCTATCAATAGAAAATAGACCGCCTGCTATCATAGGTGTTTTTATTGCTCTGGTTGGATCTGAAGCTCGCTGCTGTCTCTCTTGAATAGAAAGAAATTCCCATTTAAAAACCAAATTCCACTCAAAGCCACCTCTTAAATCTGCAGATGCACCAAAATATTTAAAGTCATCCATGTTAATAACATCAATAACAGGACAGACTACTCTAGTAGGATCTTCAACTATTCTTTCTAGTAATGGTTCAAGCCAGTTCACATTGCATTCACAATGGCTATCTAAAAATGTCAAAATTTTCCCTTTTGCTGCATCAGCTCCCCTAACTCTTGATCGAACCAAACCTTCCCTTTTATTATTACGTAATACAACAACCTTCTGTATGCTTGCCAGTTCTGAAGCATCATTGGGGTCATCACTAAAGTCATCAACTAGAATTATCTCTTTTATTAAACTTTCGGGACTCCTATTTAAAACACTCACTATAGTACGCAATAATGCTGAACGAGCTTCATTATGGAAAGTTATTATGACACTGGTTGATGGGAGATCTTTTCTCCATGGCTTAGAAGAGCACTCGTCGTGTCTTGTGTCAGGAATAT
Nfurtivus_HugdenBranch_G3175 GACGCTGCTGGACTTCACCAATTGGTACATTTTTGGCAACAGGCACAGCTGCATAATAGTAGTTCTTGTAATCATCCATCCAAACTTCTGCTGCTCTTTTTGTATTACGAGCGAACACATTACCACTGCCCCCTGGAAAAGAATATGGATGCTGTTTGCGAAAAACATGTCCTACTCTACTGCATGGTATTATTTCCAAGCTTCCTCCACACTGCCAAATACGAAATGATATTTCAAGATTTTCACCACCCCAAATATCCATCATTTCGTCATATTTTCCCATCTTCTGAAAATATCCTCTATCAATAGAAAATAGACCGCCTGCTATCATAGGTGTTTTTATTGCTCTGGTTGGATCTGAAGCTCGCTGCTGTCTCTCTTGAATAGAAAGAAATTCCCATTTAAAAACCAAATTCCACTCAAAGCCACCTCTTAAATCAGCAGATGCACCAAAATATTTAAAGTCATCCATGTTAATAACATCAATAACAGGACAGACTACTCTAGTAGGATCTTCAACTATTCTTTCTAGTAATGGTTCAAGCCAGTTCACATTGCATTCACAATGGCTATCTAAAAATGTCAAAATTTTCCCTTTTGCTGCATCAGCTCCCCTAACTCTTGATCGAACCAAACCTTCCCTTTTATTATTACGTAATACAACAACCTTCTGTATGCTTGCCAGTTCTGAAGCATCATTGGGGTCGTCACTAAAGTCATCAACTAGAATTATCTCTTTTATTAAACTTTCGGGACTCCTATTTAAAACACTCACTATAGTACGCAATAATGCTGAACGAGCTTCATTATGGAAAGTTATTATGACACTGGTTGATGGGAGATCTTTTCTCCATGGCTTAGAAGAGCACTCGTCGTGTCTTGTGTCAGGAATAT
Nfurtivus_RaccoonMtn_N1026 -----------------------------------------GGCACAGCTGCATAATAGTAGTTCTTGTAATCATCCATCCAAACTTCTGCTGCTCTTTTTGTATTACGAGCGAACACATTACCACTGCCCCCTGGAAAAGAATATGGATGCTGTTTGCGAAAAACATGTCCTACTCTACTGCATGGTATTATTTCCAAGCTTCCTCCACACTGCCAAATACGAAATGATATTTCAAGATTTTCACCACCCCAAATATCCATCATTTCGTCATATTTTCCCATCTTCTGAAAATATCCTCTATCAATAGAAAATAGACCGCCTGCTATCATAGGTGTTTTTATTGCTCTGGTTGGATCTGAAGCTCGCTGCTGTCTCTCTTGAATAGAAAGAAATTCCCATTTAAAAACCAAATTCCACTCAAAGCCACCTCTTAAATCAGCAGATGCACCAAAATATTTAAAGTCATCCATGTTAATAACATCAATAACAGGACAGACTACTCTAGTAGGATCTTCAACTATTCTTTCTAGTAATGGTTCAAGCCAGTTCACATTGCATTCACAATGGCTATCTAAAAATGTCAAAATTTTCCCTTTTGCTGCATCAGCTCCCCTAACTCTTGATCGAACCAAACCTTCCCTTTTATTATTACGTAATACAACAACCTTCTGTATGCTTGCCAGTTCTGAAGCATCATTGGGGTCATCACTAAAGTCATCAACTAGAATTATCTCTTTTATTAAACTTTCGGGACTCCTATTTAAAACACTCACTATAGTACGCAATAATGCTGAACGAGCTTCATTATGGAAAGTTATTATGACACTGGTTGATGGGAGATCTTTTCTCCATGGCTTAGAAGAGCACTCGTCGTGTCTTGTGTCAGGAATAT
Ngeorgia_Sittons_N073 ---------------------------------------------------------------------------------------------------------------------------------------------------------GTTTGCGAAAAACATGTCCTACTCTACTGCATGGTATTATTTCCAAGCTTCCTCCACACTGCCAAATACGAAATGATATTTCAAGATTTTCACCACCCCAAATATCCATCATTTCGTCATATTTTCCCATCTTCTGAAAATATCCTCTATCAATAGAAAATAGACCGCCTGCTATCATAGGTGTTTTTATTGCTCTGGTTGGATCTGAAGCTCGCTGCTGTCTCTCTTGAATAGAAAGAAATTCCCATTTAAAAACCAAATTCCACTCAAAGCCACCTCTTAAATCAGCTGATGCACCAAAATATTTAAAATCATCCATGTTAATAACATCAATAACAGGACAGACCACTCTAGTAGGATCTTCAACTATTCTTTCTAGTAATGGTTCAAGCCAGTTCACATTGCATTCACAATGGCTATCTAAAAATGTCAAAATTTTCCCTTTTGCTGCATCAGCTCCCCTAACTCTTGATCGAACCAAACCTTCCCTTTTATTATTACGTAATACAACAACCTTCTGTATGCTTGCCAGTTCTGAAGCATCATTGGGATTGTCACTAAAGTCATCAACTAGAATTATCTCTTTTATTAAACTTTCGGGACTCCTATTTAAAACACTCACTATAGTACGCAATAATGCTGAACGAGCTTCATTATGGAAAGTTATTATGACACTGGTTGATGGGAGATCTTTTCTCCATGGTTTAGAAGAGCACTCGTCGTGTCTTGTGTCAGGAATAT
Ngertschi_CedarCreek_N351 -------------------------------------------------------------------------------------------------------------------------------------------------------------------------------------------------------------------------------------TATTTCAAGATTTTCACCACCCCAAATATCCATCATTTCGTCATATTTTCCCATCTTCTGAAAATATCCTCTATCAATAGAAAATAGACCGCCTGCTATCATAGGTGTTTTTATTGCTCTGGCTGGATCTGAAGCTCGTTGCTGTCTCTCTTGAATAGAAAGAAATTCCCATTTAAAAACCAAATTCCACTCAAAGCCACCTCTTAAATCAGCTGATGCACCAAAATATTTAAAGTCATCCATGTTAATAACATCAATAACAGGACAGACTACTCTAGTAGGATCTTCAACTATTCTTTCTAGTAATGGTTCAAGCCAGTTCACATTGCATTCACAATGGCTATCTAAAAATGTCAAAATTTTCCCTTTTGCTGCATCAGCTCCCCTAACTCTTGATCGAACCAAACCTTCCCTTTTATTATTACGTAATACAACAACCTTCTGTATGCTTGCCAGTTCTGAAGCATCATTGGGATCGTCACTAAAGTCATCAACTAGAATTATCTCTTTTATTAAA----------------------------------------------------------------------------------------------------------------------------------------------------
Ngertschi_FrenchBroad_N968 -----------------------------------------------------------------------------------------------------------------------------------------------------------------------------------------------------------------------------------------------------CCACCCCAAATATCCATCATTTCGTCATATTTTCCCATCTTCTGAAAATATCCTCTATCAATAGAAAATAGACCGCCTGCTATCATAGGTGTTTTTATTGCTCTGGCTGGATCTGAAGCTCGTTGCTGTCTCTCTTGAATAGAAAGAAATTCCCATTTAAAAACCAAATTCCACTCAAAGCCACCTCTTAAATCAGCTGATGCACCAAAATATTTAAAGTCATCCATGTTAATAACATCAATAACAGGACAGACTACTCTAGTAGGATCTTCAACTATTCTTTCTAGTAATGGTTCAAGCCAGTTCACATTGCATTCACAATGGCTATCTAAAAATGTCAAAATTTTCCCTTTTGCTGCATCAGCTCCCCTAACTCTTGATCGAACCAAACCTTCCCTTTTATTATTACGTAATACAACAACCTTCTGTAT--------------------------------------------------------------------------------------------------------------------------------------------------------------------------------------------------------------------------
Ngertschi_HickoryNutGap_N810 GACGCTGCTGGACTTCACCAATTGGTACATTTTTGGCAACAGGCACAGCTGCATAATAGTAGTTCTTGTAATCATCCATCCAAACTTCTGCTGCTCTTTTTGTATTACGAGCAAACACATTACCACTGCCTCCTGGAAAAGAATATGGATGCTGTTTGCGAAAAACATGTCCTACTCTACTGCATGGTATTATTTCCAAGCTTCCTCCACACTGCCAAATACGAAATGATATTTCAAGATTTTCACCACCCCAAATATCCATCATTTCGTCATATTTTCCCATCTTCTGAAAATATCCTCTATCAATAGAAAATAGACCACCTGCTATCATAGGTGTTTTTATTGCTCTGGCTGGATCTGAAGCTCGTTGCTGTCTCTCTTGAATAGAAAGAAATTCCCATTTAAAAACCAAATTCCACTCAAAACCACCTCTTAAATCAGCTGATGCACCAAAATATTTAAAGTCATCCATGTTAATAACATCAATAACAGGACAGACTACTCTAGTAGGATCTTCAACTATTCTTTCTAGTAATGGTTCAAGCCAGTTCACATTGCATTCACAATGGCTATCTAAAAATGTCAAAATTTTCCCTTTTGCTGCATCAGCTCCCCTAACTCTTGATCGAACCAAACCTTCCCTTTTATTATTACGTAATACAACAACCTTCTGTATGCTTGCCAGTTCTGAAGCATCATTGGGATCGTCACTAAAGTCATCAACTAGAATTATCTCTTTTATTAAACTTTCGGGACTCCTATTTAAAACACTCACTATAGTACGCAATAATGCTGAACGAGCTTCATTATGGAAAGTTATTATGACACTGGTTGATGGGAGGTCTTTTCTCCATGGCTTAGAAGAGCACTCGTCGTGTCTTGTGTCAGGAATAT
Nholsingeri_BrumleyCrk_N916 GACGCTGCTGGACTTCACCAATTGGTACATTTTTGGCAACAGGCACAGCTGCATAATAGTAGTTCTTGTAATCATCCATCCAAACTTCTGCTGCTCTTTTTGTATTACGAGCAAACACATTACCACTGCCTCCTGGAAAAGAATATGGATGCTGTTTGCGAAAAACATGTCCTACTCTACTGCATGGTATTATTTCCAAGCTTCCTCCACACTGCCAAATACGAAATGATATTTCAAGATTTTCACCACCCCAAATATCCATCATTTCGTCATATTTTCCCATCTTCTGAAAATATCCTCGATCAATAGAAAATAGACCGCCTGCTATCATAGGCGTTTTTATTGCTCTGGTTGGATCTGAAGCTCGCTGCTGTCTCTCTTGAATAGAAAGAAATTCCCATTTAAAAACCAAATTCCACTCAAAGCCACCTCTTAAATCAGCTGATGCACCAAAATATTTAAAATCATCCATGTTAATAACATCAATAACAGGACAGACTACTCTAGTAGGATCTTCAACTATTCTTTCTAGTAATGGTTCAAGCCAGTTCACATTGCATTCACAATGGCTATCTAAAAATGTCAAAATTTTCCCTTTTGCTGCATCAGCTCCCCTAACTCTTGATCGAACCAAACCTTCCCTTTTATTATTACGTAATACAACAACCTTCTGTATGCTTGCCAGTTCTGAAGCATCATTGGGATCGTCACTAAAGTCATCAACTAGAATTATCTCTTTTATTAAACTTTCGGGACTCCTATTTAAAACACTCACTATAGTACGCAATAATGCTGAACGAGCTTCATTATGGAAAGTTATTATGACACTGGTTGATGGGAGATCTTTTCTCCATGGCTTAGAAGAGCACTCGTCATGTCTTGTGTCAGGAATAT
Nholsingeri_PondCave_N541 -------------------------------------------------------------------GTAATCATCCATCCAAACTTCTGCTGCTCTTTTTGTATTACGAGCAAACACATTACCACTGCCTCCTGGAAAAGAATATGGATGCTGTTTGCGAAAAACATGTCCTACTCTACTGCATGGTATTATTTCCAAGCTTCCTCCACACTGCCAAATACGAAATGATATTTCAAGATTTTCACCACCCCAAATATCCATCATTTCGTCATATTTTCCCATCTTCTGAAAATATCCTCTATCAATAGAAAATAGACCGCCTGCTATCATAGGTGTTTTTATTGCTCTGGTTGGATCTGAAGCTCGCTGCTGTCTCTCTTGAATAGAAAGAAATTCCCATTTAAAAACCAAATTCCACTCAAAGCCACCTCTTAAATCAGCTGATGCACCAAAATATTTAAAATCATCCATGTTAATAACATCAATAACAGGACAGACTACTCTAGTAGAATCTTCAACTATTCTTTCTAGTAATGGTTCAAGCCAGTTCACATTGCATTCACAATGGCTATCTAAAAATGTCAAAATTTCCCCTTTTGCTGCATCAGCTCCCCTAACTCTTGATCGAACCAAACCTTCCCTTTTATTATTACGTAATACAACAACCTTCTGTATGCTTGCCAGTTCTGAAGCATCATTGGGATCGTCACTAAAGTCATCAACTAGAATTATCTCTTTTATTAAACTTTCGGGACTCCTATTTAAAACACTCACTATAGTACGCAATAATGCTGAACGAGCTTCATTATGGAAAGTTATTATGACACTGGTTGATGGGAGATCTTTTCTCCATGGCTTAGAAGAGCACTCGTCGTGTCTTGTGTCAGGAATAT
Njonesi_CaveSpringCave_N390 GACGCTGCTGGACTTCACCAATTGGTACATTTTTGGCAACAGGCACAGCTGCATAATAGTAGTTCTTGTAATCATCCATCCAAACTTCTGCTGCTCTTTTTGTATTACGAGCAAACACATTACCACTGCCTCCTGGAAAAGAATATGGATGCTGTTTGCGAAAAACATGTCCTACTCTACTGCATGGTATTATTTCCAAGCTTCCTCCACACTGCCAAATACGAAATGATATTTCAAGATTTTCACCACCCCAAATATCCATCATTTCGTCATATTTTCCCATCTTCTGAAAATATCCTCTATCAATAGAAAATAGACCGCCTGCTATCATAGGTGTTTTTATTGCTCTGGTTGGATCTGAAGCTCGCTGCTGTCTCTCTTGAATAGAAAGAAATTCCCATTTAAAAACCAAATTCCACTCAAAGCCACCTCTTAAATCTGCAGATGCACCAAAATATTTAAAGTCATCCATGTTTATAACATCAATAACAGGACAGACTACTCTAGTAGGATCTTCAACTATTCTTTCTAGTAATGGTTCAAGCCAGTTCACATTGCATTCACAATGGCTATCTAAAAATGTCAAAATTTTCCCTTTTGCTGCATCAGCTCCCCTAACTCTTGATCGAACCAAACCTTCCCTTTTATTATTACGTAATACAACAACCTTCTGTATGCTTGCCAGTTCTGAAGCATCATTGGGGTCGTCACTAAAGTCATCAACTAGAATTATCTCTTTTATTAAACTTTCGGGACTCCTATTTAAAACACTCACTATAGTACGCAATAATGCTGAACGAGCTTCATTATGGAAAGTTATTATGACACTAGTTGATGGGAGATCTTTTCTCCGTGGCTTAGAAGAGCACTCGTCGTGTCTTGTGTCAGGAATAT
Nlowderi_ChestnutBranch_N731 -------------------------------------------------------------------------------CCAAACTTCTGCTGCTCTTTTTGTATTACGAGCAAACACATTACCACTGCCTCCTGGAAAAGAATATGGATGCTGTTTGCGAAAAACATGTCCTACTCTACTGCATGGTATTATTTCCAAGCTTCCTCCACACTGCCAAATACGAAATGATATTTCAAGATTTTCACCACCCCAAATATCCATCATTTCGTCATATTTTCCCATCTTCTGAAAATATTCTCTATCAATAGAAAATAGACCGCCTGCTATCATAGGTGTTTTTATTGCTCTGGTTGGATCTGAAGCTCGCTGCTGTCTCTCTTGAATAGAAAGAAATTCCCATTTAAAAACCAAATTCCACTCAAAGCCACCTCTTAAATCAGCAGATGCACCAAAATATTTAAAGTCATCCATGTTAATAACATCAATAACAGGACAGACTACTCTAGTAGGATCTTCAACTATTCTTTCTAGTAATGGTTCAAGCCAGTTCACATTGCATTCACAATGGCTATCTAAAAATGTCAAAATTTTCCCTTTTGCTGCATCAGCTCCCCTAACTCTTGATCGAACCAAACCTTCCCTTTTATTATTACGTAATACAACAACCTTCTGTATGCTTGCCAGTTCTGAAGCATCATTGGGGTCGTCACTAAAGTCATCAACAAGAATTATCTCTTTTATTAAACTTTCGGGACTCCTATTTAAAACACTCACTATAGTACGCAATAATGCTGAACGAGCTTCATTATGGAAAGTTATTATGACACTGGTTGATGGAAGATCTTTTCTCCATGGCTTAGAAGAGCACTCATCGTGTCTTGTGTCAGGAATAT
Nlowderi_upperFiresCreek_N820 ----------------------------------------AGGCACAGCTGCATAATAGTAGTTCTTGTAATCATCCATCCAAACTTCTGCTGCTCTTTTTGTATTACGAGCAAACACATTACCACTGCCTCCTGGAAAAGAATATGGATGCTGTTTGCGAAAAACATGTCCTACTCTACTGCATGGTATTATTTCCAAGCTTCCTCCACACTGCCAAATACGAAATGATATTTCAAGATTTTCACCACCCCAAATATCCATCATTTCGTCATATTTTCCCATCTTCTGAAAATATTCTCTATCAATAGAAAATAGACCGCCTGCTATCATAGGTGTTTTTATTGCTCTGGTTGGATCTGAAGCTCGCTGCTGTCTCTCTTGAATAGAAAGAAATTCCCATTTAAAAACCAAATTCCACTCAAAGCCACCTCTTAAATCAGCAGATGCACCAAAATATTTAAAGTCATCCATGTTAATAACATCAATAACAGGACAGACTACTCTAGTAGGATCTTCAACTATTCTTTCTAGTAATGGTTCAAGCCAGTTCACATTGCATTCACAATGGCTATCTAAAAATGTCAAAATTTTCCCTTTTGCTGCATCAGCTCCCCTAACTCTTGATCGAACCAAACCTTCCCTTTTATTATTACGTAATACAACAACCTTCTGTATGCTTGCCAGTTCTGAAGCATCATTGGGGTCGTCACTAAAGTCATCAACAAGAATTATCTCTTTTATTAAACTTTCGGGACTCCTATTTAAAACACTCACTATAGTACGCAATAATGCTGAACGAGCTTCATTATGGAAAGTTATTATGACACTGGTTGATGGAAGATCTTTTCTCCATGGCTTAGAAGAGCACTCATCGTGTCTTGTGTCAGGAATAT
Nlula_BeeRockCave_G2091 GACGCTGCTGGACTTCACCAATTGGTACATTTTTGGCAACAGGCACAGCTGCATAATAGTAGTTCTTGTAATCATCCATCCAAACTTCTGCTGCTCTTTTTGTATTACGAGCAAACACATTACCACTGCCTCCTGGAAAAGAATATGGATGCTGTTTGCGAAAAACATGTCCTACTCTACTGCATGGTATTATTTCCAAGCTTCCTCCACACTGCCAAATACGAAATGATATTTCAAGATTTTCACCACCCCAAATATCCATCATTTCGTCATATTTTCCCATCTTCTGAAAATATCCTCTATCAATAGAAAATAGACCGCCTGCTATCATAGGTGTTTTTATTGCTCTGGTTGGATCTGAAGCTCGCTGCTGTCTCTCTTGAACAGAAAGAAATTCCCATTTAAAAACCAAATTCCACTCAAAGCCACCTCTTAAATCAGCTGATGCACCAAAATATTTAAAATCATCCATGTTAATAACATCAATAACAGGACAGACCACTCTAGTAGGATCTTCAACTATTCTTTCTAGTAATGGTTCGAGCCAGTTCACATTGCATTCACAATGGCTATCTAAAAATGTCAAAATTTTCCCTTTTGCTGCATCAGCTCCCCTAACTCTTGATCGAACCAAACCTTCCCTTTTATTATTACGTAATACAACAACCTTCTGTATGCTTGCCAGTTCTGAAGCATCATTGGGATTGTCACTAAAGTCATCAACTAGAATTATCTCTTTTATTAAACTTTCGGGACTCCTATTTAAAACACTCACTATAGTACGCAATAATGCTGAACGAGCTTCATTGTGGAAAGTTATTATGACACTGGTTGATGGGAGATCTTTTCTCCATGGTTTAGAAGAGCACTCATCGTGTCTTGTGTCAGGAATAT
Nlula_LulaFallsCave_G2084 GACGCTGCTGGACTTCACCAATTGGTACATTTTTGGCAACAGGCACAGCTGCATAATAGTAGTTCTTGTAATCATCCATCCAAACTTCTGCTGCTCTTTTTGTATTACGAGCAAACACATTACCACTGCCTCCTGGAAAAGAATATGGATGCTGTTTGCGAAAAACATGTCCTACTCTACTGCATGGTATTATTTCCAAGCTTCCTCCACACTGCCAAATACGAAATGATATTTCAAGATTTTCACCACCCCAAATATCCATCATTTCGTCATATTTTCCCATCTTCTGAAAATATCCTCTATCAATAGAAAATAGACCGCCTGCTATCATAGGTGTTTTTATTGCTCTGGTTGGATCTGAAGCTCGCTGCTGTCTCTCTTGAACAGAAAGAAATTCCCATTTAAAAACCAAATTCCACTCAAAGCCACCTCTTAAATCAGCTGATGCACCAAAATATTTAAAATCATCCATGTTAATAACATCAATAACAGGACAGACCACTCTAGTAGGATCTTCAACTATTCTTTCTAGTAATGGTTCGAGCCAGTTCACATTGCATTCACAATGGCTATCTAAAAATGTCAAAATTTTCCCTTTTGCTGCATCAGCTCCCCTAACTCTTGATCGAACCAAACCTTCCCTTTTATTATTACGTAATACAACAACCTTCTGTATGCTTGCCAGTTCTGAAGCATCATTGGGATTGTCACTAAAGTCATCAACTAGAATTATCTCTTTTATTAAACTTTCGGGACTCCTATTTAAAACACTCACTATAGTACGCAATAATGCTGAACGAGCTTCATTGTGGAAAGTTATTATGACACTGGTTGATGGGAGATCTTTTCTCCATGGTTTAGAAGAGCACTCATCGTGTCTTGTGTCAGGAATAT
Nmimus_NealsSink_N329 ---------------------------------TGGCAACAGGCACAGCTGCATAATAGTAGTTCTTGTAATCATCCATCCAAACTTCTGCTGCTCTTTTTGTATTACGAGCAAACACATTACCACTGCCTCCTGGAAAAGAATATGGATGCTGTTTGCGAAAAACATGTCCTACTCTACTGCATGGTATTATTTCCAAGCTTCCTCCACACTGCCAAATACGAAATGATATTTCAAGATTTTCACCACCCCAAATATCCATCATTTCGTCATATTTTCCCATCTTCTGAAAATATCCTCTATCAATAGAAAATAGACCGCCTGCTATCATAGGTGTTTTTATTGCTCTGGTTGGATCTGAAGCTCGCTGCTGTCTCTCTTGAATAGAAAGAAATTCCCATTTAAAAACCAAATTCCACTCAAAGCCACCTCTTAAATCAGCTGATGCACCAAAATATTTAAAATCATCCATGTTAATAACATCAATAACAGGACAGACTACTCTAGTAGGATCTTCAACTATTCTTTCTAGTAATGGTTCAAGCCAGTTCACATTGCATTCACAATGGCTATCTAAAAATGTCAAAATTTTCCCTTTTGCTGCATCAGCTCCCCTCACTCTTGATCGAACCAAACCTTCCCTTTTATTATTACGTAATACAACAACCTTCTGTATGCTTGCCAGTTCTGAAGCATCATTGGGATCGTCACTAAAGTCATCAACTAGAATTATCTCTTTTATTAAACTTTCGGGACTCCTATTTAAAACACTCACTAAAGTACGCAATAATGCTGAACGAGCTTCATTATGGAAAGTTATTATGA---------------------------------------------------------------------
Nmimus_Straleys_N625 ------GCTGGACTTCACCAATTGGTACATTTTTGGCAACAGGCACAGCTGCATAATAGTAGTTCTTGTAATCATCCATCCAAACTTCTGCTGCTCTTTTTGTATTACGAGCAAACACATTACCACTGCCTCCTGGAAAAGAATATGGATGCTGTTTGCGAAAAACATGTCCTACTCTACTGCATGGTATTATTTCCAAGCTTCCTCCACACTGCCAAATACGAAATGATATTTCAAGATTTTCACCACCCCAAATATCCATCATTTCGTCATATTTTCCCATCTTCTGAAAATATCCTCTATCAATAGAAAATAGACCGCCTGCTATCATAGGTGTTTTTATTGCTCTGGTTGGATCTGAAGCTCGCTGCTGTCTCTCTTGAATAGAAAGAAATTCCCATTTAAAAACCAAATTCCACTCAAAGCCACCTCTTAAATCAGCTGATGCACCAAAATATTTAAAATCATCCATGTTAATAACATCAATAACAGGACAGACTACTCTAGTAGGATCTTCAACTATTCTTTCTAGTAATGGTTCAAGCCAGTTCACATTGCATTCACAATGGCTATCTAAAAATGTCAAAATTTTCCCTTTTGCTGCATCAGCTCCCCTCACTCTTGATCGAACCAAACCTTCCCTTTTATTATTACGTAATACAACAACCTTCTGTATGCTTGCCAGTTCTGAAGCATCATTGGGATCGTCACTAAAGTCATCAACTAGAATTATCTCTTTTATTAAACTTTCGGGACTCCTATTTAAAACACTCACTATAGTACGCAATAATGCTGAACGAGCTTCATTATGGAAAGTTATTATGACACTGGTTGATGGGAGATCTTTTCTCCATGGCTTAGAAGAGCACTCGTCGTGTCTTGTGTCAGGAATAT
Nnasicus_CaneyFork_N171 --------------------------------------------------------------------------------------------------------TTACGAGCAAACACATTACCACTGCCTCCTGGAAAAGAATATGGATGCTGTTTGCGAAAAACATGTCCTACTCTACTGCATGGTATTATTTCCAAGCTTCCTCCACACTGCCAAATACGAAATGATATTTCAAGATTTTCACCACCCCAAATATCCATCATTTCGTCATATTTTCCCATCTTCTGAAAATATCCTCTATCAATAGAAAATAGACCGCCTGCTATCATAGGTGTTTTTATTGCTCTGGTTGGATCTGAAGCTCGCTGCTGTCTCTCTTGAATAGAAAGAAATTCCCATTTAAAAACCAAATTCCACTCAAAGCCACCTCTTAAATCAGCTGATGCACCAAAATATTTAAAGTCATCCATGTTAATAACATCAATAACAGGACAGACTACTCTAGTAGGATCTTCAACTATTCTTTCTAGTAATGGTTCAAGCCAGTTCACATTGCATTCACAATGGCTATCTAAAAATGTCAAAATTTTCCCCTTTGCTGCATCAGCTCCCCTAACTCTTGATCGAACCAAACCTTCCCTTTTATTATTACGTAATACAACAACCTTCTGTATGCTTGCCAGTTCTGAAGCATCACTGGGATCGTCACTAAAGT---------------------------------------------------------------------------------------------------------------------------------------------------------------------------------
Nnasicus_CoweeTrain_N189 GACGCTGCTGGACTTCACCAATTGGTACATTTTTGGCAACAGGCACAGCTGCATAATAGTAGTTCTTGTAATCATCCAGCCAAACTTCTGCTGCTCTTTTTGTATTACGAGCAAACACATTACCACTGCCTCCTGGAAAAGAATATGGATGCTGTTTGCGAAAAACATGTCCTACTCTACTGCATGGTATTATTTCCAAGCTTCCTCCACACTGCCAAATACGAAATGATATTTCAAGATTTTCACCACCCCAAATATCCATCATTTCGTCATATTTTCCCATCTTCTGAAAATATCCTCTATCAATAGAAAATAGACCGCCTGCTATCATAGGTGTTTTTATTGCTCTGGTTGGATCTGAAGCTCGCTGCTGTCTTTCTTGAAT----AGAAATTCCCATTTAAAAACCAAATTCCACTCAAAGCCACCTCTTAAATCAGCTGATGCACCAAAATATTTAAAGTCATCCATGTTAATAACATCAATAACAGGACAGACTACTCTAGTAGGATCTTCAACTATTCTTTCTAGTAATGGTTCAAGCCAGTTCACATTGCATTCACAATGGCTATCTAAAAATGTCAAAATTTTCCCCTTTGCTGCATCAGCTCCCCTAACTCTTGATCGAACCAAACCTTCCCTTTTATTATTACGTAATACAACAACCTTCTGTATGCTTGCCAGTTCTGAAGCATCATTGGGATCGTCACTAAAGTCATCAACTAAAATTATCTCTTTTATTAAACTTTCGGGACTCCTATTTAAAACACTCACTATAGTACGTA------------------------------------------------------------------------------------------------------------
Npaynei_Grindstaff_N646 ------------------------------------------------------------------------------------------------------------------------------------------------------------------------------------------------------------------------------GAAATGATATTTCAAGATTTTCACCACCCCAAATATCCATCATTTCGTCATATTTTCCCATCTTCTGAAAATATCCTCTATCAATAGAAAATAGACCGCCTGCTATCATAGGTGTTTTTATTGCTCTGGTTGGATCTGAAGCTCGCTGCTGTCTCTCTTGAATAGAAAGAAATTCCCATTTAAAAACCAAATTCCACTCAAAGCCACCTCTTAAATCAGCTGATGCACCAAAATATTTAAAATCATCCATGTTAATAACATCAATAACAGGACAGACTACTCTAGTAGGATCTTCAACTATTCTTTCTAGTAATGGTTCAAGCCAGTTCACATTGCATTCACAATGGCTATCTAAAAATGTCAAAATTTTCCCTTTTGCTGCATCAGCTCCCCTAACTCTTGATCGAACCAAACCTTCCCTTTTATTATTACGTAATACAACAACCTTCTGTATGCTTGCCAGTTCTGAAGCATCATTGGGATCGTCACTAAAGTCATCAACTAGAATTATCTCTTTTATTAAACTTTCGGGACTCCTATTTAAAACACTCACTATAGTACGCAATAATGCTGAACGAGCTTCATTATGGAAAGTTATTATGACACTGGTTGATGGGAGATCTTTTCTCCATGGCTTAGAAGAGCACTCGTCGTGTCTTGTGTCAGGAATAT
Npaynei_UnakaMtns_N943 ----------------------------------------------------------GTAGTTCTTGTAATCATCCATCCAAACTTCTGCTGCTCTTTTTGTATTACGAGCAAACACATTACCACTGCCTCCTGGAAAAGAATATGGATGCTGTTTGCGAAAAACATGTCCTACTCTACTGCATGGTATTATTTCTAAGCTTCCTCCACACTGCCAAATACGAAATGATATTTCAAGATTTTCACCACCCCAAATATCCATCATTTCGTCATATTTTCCCATCTTCTGAAAATATCCTCTATCAATAGAAAATAGACCGCCTGCTATCATAGGTGTTTTTATTGCTCTGGTTGGATCTGAAGCTCGCTGCTGTCTCTCTTGAATAGAAAGAAATTCCCATTTAAAAACCAAATTCCACTCAAAGCCACCTCTTAAATCAGCTGATGCACCAAAATATTTAAAATCATCCATGTTAATAACATCAATAACAGGACAGACTACTCTAGTAGGATCTTCAACTATTCTTTCTAGTAATGGTTCAAGCCAGTTCACATTGCATTCACAATGGCTATCTAAAAATGTCAAAATTTTCCCTTTTGCTGCATCAGCTCCCCTAACTCTTGATCGAACCAAACCTTCCCTTTTATTATTACGTAATACAACAACCTTCTGTATGCTTGCCAGTTCTGAAGCATCATTGGGATCGTCACTAAAGTCATCAACTAGAATTATCTCTTTTATTAAACTTTCGGGACTCCTATTTAAAACACTCACTATAGTACGC-------------------------------------------------------------------------------------------------------------
Npecki_Monteagle_N062 GTCGCTGCTGGACTTCACCAATTGGTACATTTTTAGCAACAGGCACAGCTGAATAATAGTAGTTCTTGTAATCATCCATCCAAACTTCTGCAGCTCTTTTTGTGTTACGAGCAAACACATTACCACTGCCTCCTGGAAAAGAATATGGATGCTGTTTGCGAAAAACATGTCCTACTCTACTGCATGGTATTATTTCCAAGCTTCCTCCACACTGCCAAATACGAAATGATATTTCAAGATTTTCACCACCCCAAATATCCATCATTTCGTCATATTTTCCCATCTTCTGAAAATATTCTCTATCAATAGAAAATAGACCGCCTGCTATCATAGGTGTTTTTATTGCTCTAGTTGGATCTGAAGCTCGCTGCTGTCTCTCTTGAATAGAAAGAAATTCCCATTTAAAAACCAAATTCCACTCAAAGCCACCTCTTAAATCAGCAGATGCACCAAAATATTTAAAGTCATCCATGTTAATAACATCAATAACAGGACAGACTACTCTAGTAGGATCTTCAACTATTCTTTCTAGCAATGGTTCAAGCCAGTTCACATTGCATTCACAATGGCTATCTAAAAATGTCAAAATTTTCCCTTTAGCTGCATCAGCTCCCTTAACTCTTGATCGAACCAAACCTTCCCTTTTATTATTGCGTAATACAACAACCTTCTGTATGCTTGCCAGTTCTGAAGCATCATTGGGGTTGTCACTAAAGTCATCAACTAGAATAATCTCTTTTATTAAACTTTCGGGACTCCTATTTAAAACACTCACTATAGTACGCAATAATGCTGAACGAGCTTCATTATGGAAAGTTATTATGACACTGGTTGATGGGAGATCTTTTCTCCATGGCTTAGAAGAGCACTCGTCATGTCTTGTGTCTGGAATAT
Nperlakyi_SChimneys_N1079 GACGCTGCTGGACTTCACCAATTGGTACATTTTTGGCAACAGGCACAGCTGCATAATAGTAGTTCTTGTAATCATCCATCCAAACTTCTGCTGCTCTTTTTGTATTACGAGCAAACACATTACCACTGCCTCCTGGAAAAGAATATGGATGCTGTTTGCGAAAAACATGTCCTACTCTACTGCATGGTATTATTTCCAAGCTTCCTCCACACTGCCAAATACGAAATGATATTTCAAGATTTTCACCACCCCAAATATCCATCATTTCGTCATATTTTCCCATCTTCTGAAAATATCCTCTATCAATAGAAAATAGACCGCCTGCTATCATAGGTGTTTTTATTGCTCTGGTTGGATCTGAAGCTCGCTGCTGTCTCTCTTGAATAGAGAGAAATTCCCATTTAAAAACCAAATTCCACTCAAAGCCACCTCTTAAATCTGCAGATGCACCAAAATATTTAAAGTCATCCATGTTAATAACATCAATAACAGGACAGACTACTCTAGTAGGATCTTCAACTATTCTTTCTAGTAATGGTTCAAGCCAGTTCACATTGCATTCACAATGGCTATCTAAAAATGTCAAAATTTTCCCTTTTGCTGCATCAGCTCCCCTAACTCTTGATCGAACCAAACCTTCCCTTTTATTATTACGTAATACAACAACCTTCTGTATGCTTGCCAGTTCTGAAGCATCATTGGGGTCGTCACTAAAGTCATCAACTAGAATTATCTCTTTTATTAAACTTTCGGGGCTCCTATTTAAAACACTCACTATAGTACGCAATAATGCTGAACGAGCTTCATTATGGAAAGTTATTATGACACTGGTTGATGGGAGATCTTTTCTCCATGGCTTAGAAGAGCACTCGTCGTGTCTTGTGTCAGGAATAT
Nperlakyi_SChimneys_N1080 GACGCTGCTGGACTTCACCAATTGGTACATTTTTGGCAACAGGCACAGCTGCATAATAGTAGTTCTTGTAATCATCCATCCAAACTTCTGCTGCTCTTTTTGTATTACGAGCAAACACATTACCACTGCCTCCTGGAAAAGAATATGGATGCTGTTTGCGAAAAACATGTCCTACTCTACTGCATGGTATTATTTCCAAGCTTCCTCCACACTGCCAAATACGAAATGATATTTCAAGATTTTCACCACCCCAAATATCCATCATTTCGTCATATTTTCCCATCTTCTGAAAATATCCTCTATCAATAGAAAATAGACCGCCTGCTATCATAGGTGTTTTTATTGCTCTGGTTGGATCTGAAGCTCGCTGCTGTCTCTCTTGAATAGAGAGAAATTCCCATTTAAAAACCAAATTCCACTCAAAGCCACCTCTTAAATCTGCAGATGCACCAAAATATTTAAAGTCATCCATGTTAATAACATCAATAACAGGACAGACTACTCTAGTAGGATCTTCAACTATTCTTTCTAGTAATGGTTCAAGCCAGTTCACATTGCATTCACAATGGCTATCTAAAAATGTCAAAATTTTCCCTTTTGCTGCATCAGCTCCCCTAACTCTTGATCGAACCAAACCTTCCCTTTTATTATTACGTAATACAACAACCTTCTGTATGCTTGCCAGTTCTGAAGCATCATTGGGGTCGTCACTAAAGTCATCAACTAGAATTATCTCTTTTATTAAACTTTCGGGGCTCCTATTTAAAACACTCACTATAGTACGCAATAATGCTGAACGAGCTTCATTATGGAAAGTTATTATGACACTGGTTGATGGGAGATCTTTTCTCCATGGCTTAGAAGAGCACTCGTCGTGTCTTGTGTCAGGAATAT
Nreclusus_Clingmans_N252 GACGCTGCTGGACTTCACCAATTGGTACATTTTTGGCAACAGGCACAGCTGCATAATAGTAGTTCTTGTAATCATCCATCCAAACTTCTGCTGCTCTTTTTGTATTACGAGCAAACACATTACCACTGCCTCCTGGAAAAGAATATGGATGCTGTTTGCGAAAAACATGTCCTACTCTACTGCATGGTATTATTTCCAAGCTTCCTCCACACTGCCAAATACGAAATGATATTTCAAGATTTTCACCACCCCAAATATCCATCATTTCGTCATATTTTCCCATCTTCTGAAAATATCCTCTATCAATAGAAAATAGACCGCCTGCTATCATAGGTGTTTTTATTGCTCTGGTTGGATCTGAAGCTCGCTGCTGTCTCTCTTGAATAGAAAGAAATTCCCATTTAAAAACCAAATTCCACTCAAAGCCACCTCTTAAATCAGCTGATGCACCAAAATATTTAAAATCATCCATGTTAATAACATCAATAACAGGACAGACTACTCTAGTAGGATCTTCAACTATTCTTTCTAGTAATGGTTCAAGCCAGTTCACATTGCATTCACAATGGCTATCTAAAAATGTCAAAATTTTCCCTTTTGCTGCATCAGCTCCCCTAACTCTTGATCGAACCAAACCTTCCCTTTTATTATTGCGTAATACAACAACCTTCTGTATGCTTGCCAGTTCTGAAGCATCATTGGGATTGTCACTAAAGTCATCAACTAGAATTATCTCTTTTATTAAACTTTCGGGACTCCTATTTAAAACACTCACTATAGTACGCAATAATGCTGAACGAGCTTCATTATGGAAAGTTATTATGACACTGGTTGATGGGAGATCTTTTCTCCATGGCTTAGAAGAGCACTCGTCGTGTCTTGTGTCAGGAATAT
Nreclusus_Newfound_N259 GACGCTGCTGGACTTCACCAATTGGTACATTTTTGGCAACAGGCACAGCTGCATAATAGTAGTTCTTGTAATCATCCATCCAAACTTCTGCTGCTCTTTTTGTATTACGAGCAAACACATTACCACTGCCTCCTGGAAAAGAATATGGATGCTGTTTGCGAAAAACATGTCCTACTCTACTGCATGGTATTATTTCCAAGCTTCCTCCACACTGCCAAATACGAAATGATATTTCAAGATTTTCACCACCCCAAATATCCATCATTTCGTCATATTTTCCCATCTTCTGAAAATATCCTCTATCAATAGAAAATAGACCGCCTGCTATCATAGGTGTTTTTATTGCTCTGGTTGGATCTGAAGCTCGCTGCTGTCTCTCTTGAATAGAAAGAAATTCCCATTTAAAAACCAAATTCCACTCAAAGCCACCTCTTAAATCAGCTGATGCACCAAAATATTTAAAATCATCCATGTTAATAACATCAATAACAGGACAGACTACTCTAGTAGGATCTTCAACTATTCTTTCTAGTAATGGTTCAAGCCAGTTCACATTGCATTCACAATGGCTATCTAAAAATGTCAAAATTTTCCCTTTTGCTGCATCAGCTCCCCTAACTCTTGATCGAACCAAACCTTCCCTTTTATTATTACGTAATACAACAACCTTCTGTATGCTTGCCAGTTCTGAAGCATCATTGGGATTGTCACTAAAGTCATCAACTAGAATTATCTCTTTTATTAAACTTTCGGGACTCCTATTTAAAACACTCACTATAGTACGCAATAATGCTGAACGAGCTTCATTATGGAAAGTTATTATGACACTGGTTGATGGGAGATCTTTTCTCCATGGCTTAGAAGAGCACTCGTCGTGTCTTGTGTCAGGAAT--
Nreclusus_Noland_N1051 GACGCTGCTGGACTTCACCAATTGGTACATTTTTGGCAACAGGCACAGCTGCATAATAGTAGTTCTTGTAATCATCCATCCAAACTTCTGCTGCTCTTTTTGTATTACGAGCAAACACATTACCACTGCCTCCTGGAAAAGAATATGGATGCTGTTTGCGAAAAACATGTCCTACTCTACTGCATGGTATTATTTCCAAGCTTCCTCCACACTGCCAAATACGAAATGATATTTCAAGATTTTCACCACCCCAAATATCCATCATTTCATCATATTTTCCCATCTTCTGAAAATATCCTCTATCAATAGAAAATAGACCGCCTGCTATCATAGGTGTTTTTATTGCTCTGGTTGGATCTGAAGCTCGCTGCTGTCTCTCTTGAATAGAAAGAAATTCCCATTTAAAAACCAAATTCCACTCAAAGCCACCTCTTAAATCAGCTGATGCACCAAAATATTTAAAATCATCCATGTTAATAACATCAATAACAGGACAGACTACTCTAGTAGGATCTTCAACTATTCTTTCTAGTAATGGTTCAAGCCAGTTCACATTGCATTCACAATGGCTATCTAAAAATGTCAAAATTTTCCCTTTTGCTGCATCAGCTCCCCTAACTCTTGATCGAACCAAACCTTCCCTTTTATTATTACGTAATACAACAACCTTCTGTATGCTTGCCAGTTCTGAAGCATCATTGGGATTGTCACTAAAGTCATCAACTAGAATTATCTCTTTTATTAAACTTTCGGGACTCCTATTTAAAACACTCACTATAGTACGCAATAATGCTGAACGAGCTTCATTATGGAAAGTTATTATGACACTGGTTGATGGGAGATCTTTTCTCCATGGCTTAGAAGAGCACTCGTCGTGTCTTGTGTCAGGAATAT
Nreclusus_Smokemont_N1020 --------------TCACCAATTGGTACATTTTTGGCAACAGGCACAGCTGCATAATAGTAGTTCTTGTAATCATCCATCCAAACTTCTGCTGCTCTTTTTGTATTACGAGCAAACACATTACCACTGCCTCCTGGAAAAGAATATGGATGCTGTTTGCGAAAAACATGTCCTACTCTACTGCATGGTATTATTTCCAAGCTTCCTCCACACTGCCAAATACGAAATGATATTTCAAGATTTTCACCACCCCAAATATCCATCATTTCGTCATATTTTCCCATCTTCTGAAAATATCCTCTATCAATAGAAAATAGACCGCCTGCTATCATAGGTGTTTTTATTGCTCTGGTTGGATCTGAAGCTCGCTGCTGTCTCTCTTGAATAGAAAGAAATTCCCATTTAAAAACCAAATTCCACTCAAAGCCACCTCTTAAATCAGCTGATGCACCAAAATATTTAAAATCATCCATGTTAATAACATCAATAACAGGACAGACTACTCTAGTAGGATCTTCAACTATTCTTTCTAGTAATGGTTCAAGCCAGTTCACATTGCATTCACAATGGCTATCTAAAAATGTCAAAATTTTCCCTTTTGCTGCATCAGCTCCCCTAACTCTTGATCGAACCAAACCTTCCCTTTTATTATTACGTAATACAACAACCTTCTGTATGCTTGCCAGTTCTGAAGCATCATTGGGATTGTCACTAAAGTCATCAACTAGAATTATCTCTTTTATTAAACTTTCGGGACTCCTATTTAAAACACTCACTATAGTACGCAATAATGCTGAACGAGCTTCATTATGGAAAGTTATTATGACACTGGTTGAT----------------------------------------------------------
Nroanensis_N_CarversGap_N928 -------------------------------------------------------------------------------------TTCTGCTGCTCTTTTTGTATTACGAGCAAACACATTACCACTGCCTCCTGGAAAAGAATATGGATGCTGTTTGCGAAAAACATGTCCTACTCTACTGCATGGTATTATTTCCAAGCTTCCTCCACACTGCCAAATACGAAATGATATTTCAAGATTTTCACCACCCCAAATATCCATCATTTCGTCATATTTTCCCATCTTCTGAAAATATCCTCTATCAATAGAAAATAGACCGCCTGCTATCATAGGTGTTTTTATTGCTCTGGTTGGATCTGAAGCTCGCTGCTGTCTCTCTTGAATAGAAAGAAATTCCCATTTAAAAACCAAATTCCACTCAAAGCCACCTCTTAAATCAGCTGATGCACCAAAATATTTAAAATCATCCATGTTAATAACATCAATAACAGGACAGACTACTCTAGTAGGATCTTCAACTATTCTTTCTAGTAATGGTTCAAGCCAATTCACATTGCATTCACAATGGCTATCTAAAAATGTCAAAATTTTCCCTTTTGCTGCATCAGCTCCCCTAACTCTTGATCGAACCAAACCTTCCCTTTTATTATTACGTAATACAACAACCTTCTGTATGCTTGCCAGTTCTGAAGCATCATTGGGATCGTCACTAAAGTCATCAACTAGAATTATCTCTTTTATTAAACTTTCGGGACTCCTATTTAAAACACTCACTATAGTACGCAATAATGCTGAACGAGCTTCATTATGGAAAGTTATTATGACACTGGTTGATGGGAGATCTTTTCTCCATGGTTTAGAAGAGCACTCGTCGTGTCTTGTGTCAGGAATAT
Nroanensis_RoanHighBluff_N762 GACGCTGCTGGACTTCACCAATTGGTACATTTTTGGCAACAGGCACAGCTGCATAATAGTAGTTCTTGTAATCATCCATCCAAACTTCTGCTGCTCTTTTTGTATTACGAGCAAACACATTACCACTGCCTCCTGGAAAAGAATATGGATGCTGTTTGCGAAAAACATGTCCTACTCTACTGCATGGTATTATTTCTAAGCTTCCTCCACACTGCCAAATACGAAATGATATTTCAAGATTTTCACCACCCCAAATATCCATCATTTCGTCATATTTTCCCATCTTCTGAAAATATCCTCTATCAATAGAAAATAGACCGCCTGCTATCATAGGTGTTTTTATTGCTCTGGTTGGATCTGAAGCTCGCTGCTGTCTCTCTTGAATAGAAAGAAATTCCCATTTAAAAACCAAATTCCACTCAAAGCCACCTCTTAAATCAGCTGATGCACCAAAATATTTAAAATCATCCATGTTAATAACATCAATAACAGGACAGACTACTCTAGTAGGATCTTCAACTATTCTTTCTAGTAATGGTTCAAGCCAGTTCACATTGCATTCACAATGGCTATCTAAAAATGTCAAAATTTTCCCTTTTGCTGCATCAGCTCCCCTAACTCTTGATCGAACCAAACCTTCCCTTTTATTATTACGTAATACAACAACCTTCTGTATGCTTGCCAGTTCTGAAGCATCATTGGGATCGTCACTAAAGTCATCAACTAGAATTATCTCTTTTATTAAACTTTCGGGACTCCTATTTAAAACACTCACTATAGTACGCAATAATGCTGAACGAGCTTCATTATGGAAAGTTATTATGACACTGGTTGATGGGAGATCTTTTCTCCATGGCTTAGAAGAGCACTCGTCGTGTCTTGTGTCAGGAATAT
Nsheari_BaldRiver_N1168 GACGCTGTTGGACTTCACCAATCGGTACATTTTTGGCAACAGGCACAGCTGCGTAATAATAGTTCTTGTAATCATCCATCCAAACTTCTGCTGCTCTTTTTGTATTACGAGCAAACACATTACCACTGCCTCCTGGAAAAGAATATGGATGCTGTTTGCGAAAAACATGTCCTACTCTACTGCATGGTATTATTTCCAAGCTTCCTCCACACTGCCAAATACGAAATGATATTTCAAGATTTTCACCACCCCAAATATCCATCATTTCGTCATATTTTCCCATCTTCTGAAAATATCCTCTATCAATAGAAAATAGACCGCCTGCTATCATAGGTGTTTTTATTGCTCTGGTTGGATCTGAAGCTCGCTGCTGTCTCTCTTGAATAGAAAGAAATTCCCATTTAAAAACCAAATTCCACTCAAAGCCACCTCTTAAATCAGCAGATGCACCAAAATATTTAAAGTCATCCATGTTAATAACATCAATAACAGGACAGACTACTCTAGTAGGATCTTCAACTATTCTTTCTAGTAATGGTTCAAGCCAGTTCAGATTGCATTCACAATGGCTATCTAAAAATGTCAAAATTTTCCCTTTTGCTGCATCAGCTCCCCTAACTCTTGATCGAACCAAACCTTCCCTTTTATTATTACGTAATACAACAACCTTCTGTATGCTTGCCAGTTCTGAAGCATCATTGGGGTCGTCACTAAAGTCATCAACTAGAATTATCTCTTTTATTAAACTTTCGGGACTCCTATTTAAAACACTCACTATAGTACGCAATAATGCTGAACGAGCTTCATTATGGAAAGTTATTATGACACTGGTTGATGGGAGATCTTTTCTCCATGGCTTAGAAGAGCACTCATCATGTCTTGTGTCAGGAATAT
Nsheari_Cohutta_N826 GACGCTGTTGGACTTCACCAATCGGTACATTTTTGGCAACAGGCACAGCTGCGTAATAATAGTTCTTGTAATCATCCATCCAAACTTCTGCTGCTCTTTTTGTATTACGAGCAAACACATTACCACTGCCTCCTGGAAAAGAATATGGATGCTGTTTGCGAAAAACATGTCCTACTCTACTGCATGGTATTATTTCCAAGCTTCCTCCACACTGCCAAATACGAAATGATATTTCAAGATTTTCACCACCCCAAATATCCATCATTTCGTCATATTTTCCCATCTTCTGAAAATATCCTCTATCAATAGAAAATAGACCGCCTGCTATCATAGGTGTTTTTATTGCTCTGGTTGGATCTGAAGCTCGCTGCTGTCTCTCTTGAATAGAAAGAAATTCCCATTTAAAAACCAAATTCCACTCAAAGCCACCTCTTAAATCAGCAGATGCACCAAAATATTTAAAGTCATCCATGTTAATAACATCAATAACAGGACAGACTACTCTAGTAGGATCTTCAACTATTCTTTCTAGTAATGGTTCAAGCCAGTTCAGATTGCATTCACAATGGCTATCTAAAAATGTCAAAATTTTCCCTTTTGCTGCATCAGCTCCCCTAACTCTTGATCGAACCAAACCTTCCCTTTTATTATTACGTAATACAACAACCTTCTGTATGCTTGCCAGTTCTGAAGCATCATTGGGGTCGTCACTAAAGTCATCAACTAGAATTATCTCTTTTATTAAACTTTCAGGACTCCTATTTAAAACACTCACTATAGTACGCAATAATGCTGAACGAGCTTCATTATGGAAAGT-----------------------------------------------------------------------------
Nsheari_JoyceKilmer_N092 GACGCTGTTGGACTTCACCAATTGGTACATTTTTGGCAACAGGTACAGCTGCATAATAATAGTTCTTGTAATCATCCATCCAAACTTCTGCTGCTCTTTTTGTATTACGAGCAAACACATTACCACTGCCTCCTGGAAAAGAATATGGATGCTGTTTGCGAAAAACATGTCCTACTCTACTGCATGGTATTATTTCCAAGCTTCCTCCACACTGCCAAATACGAAATGATATTTCAAGATTTTCACCACCCCAAATATCCATCATTTCGTCATATTTTCCCATCTTCTGAAAATATCCTCTATCAATAGAAAATAGACCGCCTGCTATCATAGGTGTTTTTATTGCTCTGGTTGGATCTGAAGCTCGCTGCTGTCTCTCTTGAATAGAAAGAAATTCCCATTTAAAAACCAAATTCCACTCAAAGCCACCTCTTAAATCAGCAGATGCACCAAAATATTTAAAGTCATCCATGTTAATAACATCAATAACAGGACAGACTACTCTAGTAGGATCTTCAACTATTCTTTCTAGTAATGGTTCAAGCCAGTTCAGATTGCATTCACAATGGCTATCTAAAAATGTCAAAATTTTCCCTTTTGCTGCATCAGCTCCCCGAACTCTTGATCGAACCAAACCTTCCCTTTTATTATTACGTAATACAACAACCTTCTGTATGCTTGCCAGTTCTGAAGCATCATTGGGGTCGTCACTAAAGTCATCAACTAGAATTATCTCTTTTATTAAACTTTCGGGACTCCTATTTAAAACACTCACTATAGTACGCAATAATGCTGAACGAGCTTCATTATGGAAAGTTATTATGACA-------------------------------------------------------------------
Nsilvanus_Elijay_N395 --------------------------------------------------------------------------------------------------------------------------------CCTCCTGGAAAAGAATATGGATGCTGTTTGCGAAAAACATGTCCTACTCTACTGCATGGTATTATTTCCAAGCTTCCTCCACACTGCCAAATACGAAATGATATTTCAAGATTTTCACCACCCCAAATATCCATCATTTCGTCATATTTTCCCATCTTCTGAAAATATCCTCTATCAATAGAAAATAGACCGCCTGCTATCATAGGTGTTTTTATTGCTCTGGTTGGATCTGAAGCTCGCTGCTGTCTCTCTTGAATAGAAAGAAATTCCCATTTAAAAACCAAATTCCACTCAAAGCCACCTCTTAAATCAGCTGATGCACCAAAATATTTAAAGTCATCCATGTTAATAACATCAATAACAGGACAGACTACTCTAGTAGGATCTTCAACTATTCTTTCTAGTAATGGTTCAAGCCAGTTCACATTGCATTCACAATGGCTATCTAAAAATGTCAAAATTTTCCCTTTTGCTGCATCAGCTCCCCTAACTCTTGATCGAACCAAACCTTCCCTTTTATTATTACGTAATACAACAACCTTCTGTATGCTTGCCAGTTCTGAAGCATCATTGGGATCGTCACTAAAGTCATCAACTAGAATTATCTCTTTTATTAAACTTTCGGGACTCCTATTTAAAACACTCACTAT--------------------------------------------------------------------------------------------------------------------
Nsilvanus_GermanyCove_N1017 ----------------------------------------------------------------------------------------------------------------------------------------------------------------------------------------TGGTATTATTTCCAAGCTTCCTCCACACTGCCAAATACGAAATGATATTTCAAGATTTTCACCACCCCAAATATCCATCATTTCGTCATATTTTCCCATCTTCTGAAAATATCCTCTATCAATAGAAAATAGACCGCCTGCTATCATAGGTGTTTTTATTGCTCTGGTTGGATCTGAAGCTCGCTGCTGTCTCTCTTGAATAGAAAGAAATTCCCATTTAAAAACCAAATTCCACTCAAAGCCACCTCTTAAATCAGCTGATGCACCAAAATATTTAAAGTCATCCATGTTAATAACATCAATAACAGGACAGACTACTCTAGTAGGATCTTCAACTATTCTTTCTAGTAATGGTTCAAGCCAGTTCACATTGCATTCACAATGGCTATCTAAAAATGTCAAAATTTTCCCTTTTGCTGCATCAGCTCCCCTAACTCTTGATCGAACCAAACCTTCCCTTTTATTATTACGTAATACAACAACCTTCTGTATGCTTGCCAGTTCTGAAGCATCATTGGGATCGTCACTAAAGTCATCAACTAGAAT--------------------------------------------------------------------------------------------------------------------------------------------------------------------
Nsilvanus_HeboMtn_N1029 -----------------------------------------------------------------------------------------------------------------------------------------------------------------------------------------------------------------------------------------------------CCACCCCAAATATCCATCATTTCGTCATATTTTCCCATCTTCTGAAAATATCCTCTATCAATAGAAAATAGACCGCCTGCTATCATAGGTGTTTTTATTGCTCTGGTTGGATCTGAAGCTCGCTGCTGTCTCTCTTGAATAGAAAGAAATTCCCATTTAAAAACCAAATTCCACTCAAAGCCACCTCTTAAATCAGCTGATGCACCAAAATATTTAAAGTCATCCATGTTAATAACATCAATAACAGGACAGACTACTCTAGTAGGATCTTCAACTATTCTTTCTAGTAATGGTTCAAGCCAGTTCACATTGCATTCACAATGGCTATCTAAAAATGTCAAAATTTTCCCTTTTGCTGCATCAGCTCCCCTAACTCTTGATCGAACCAAACCTTCCCTTTTATTATTACGTAATACAACAACCTTCTGTATGCTTGCCAGTTCTGAAGCATCATTGGGATC--------------------------------------------------------------------------------------------------------------------------------------------------------------------------------------------
Nstupkai_BlowholeWOS_N285 GACGCTGCTGGACTTCACCAATTGGTACATTTTTGGCAACAGGCACAGCTGCATAATAGTAGTTCTTGTAATCATCCATCCAAACTTCTGCTGCTCTTTTTGTATTACGAGCAAACACATTACCACTGCCTCCTGGAAAAGAATATGGATGCTGTTTGCGGAAAACATGTCCTACTCTACTGCATGGTATTATTTCCAAGCTTCCTCCACACTGCCAAATACGAAATGATATTTCAAGATTTTCACCACCCCAAATATCCATCATTTCGTCATATTTTCCCATCTTCTGAAAATATCCTCTATCAATAGAAAATAGACCGCCTGCTATCATAGGTGTTTTTATTGCTCTGGTTGGATCTGAAGCTCGCTGCTGTCTCTCTTGAATAGAAAGAAATTCCCATTTAAAAACCAAATTCCACTCAAAGCCACCTCTTAAATCAGCTGATGCACCAAAATATTTAAAATCATCCATGTTAATAACATCAATAACAGGACAGACTACTCTAGTAGGATCTTCAACTATTCTTTCTAGTAATGGTTCAAGCCAGTTCACATTGCATTCACAATGGCTATCTAAAAATGTCAAAATTTTCCCTTTTGCTGCATCAGCTCCCCTAACTCTTGATCGAACCAAACCTTCCCTTTTATTATTACGTAATACAACAACCTTCTGTATGCTTGCCAGTTCTGAAGCATCATTGGGATTGTCACTAAAGTCATCAACTAGAATTATCTCTTTTATTAAACTTTCGGGACTCCTATTTAAAACACTCACTATAGTACGTAATAATGCTGAACGAGCTTCATTATGGAAAGTTATTATGACACTGGTTGATGGGAGATCTTTTCTCCATGGCTTAGAAGAGCACTCGTCGTGTCTTGTGTCAGGAATAT
Nstupkai_LittleRiver_N293 GACGCTGCTGGACTTCACCAATTGGTACATTTTTGGCAACAGGCACAGCTGCATAATAGTAGTTCTTGTAATCATCCATCCAAACTTCTGCTGCTCTTTTTGTATTACGAGCAAACACATTACCACTGCCTCCTGGAAAAGAATATGGATGCTGTTTGCGAAAAACATGTCCTACTCTACTGCATGGTATTATTTCCAAGCTTCCTCCACACTGCCAAATACGAAATGATATTTCAAGATTTTCACCACCCCAAATATCCATCATTTCGTCATATTTTCCCATCTTCTGAAAATATCCTCTATCAATAGAAAATAGACCGCCTGCTATCATAGGTGTTTTTATTGCTCTGGTTGGATCTGAAGCTCGCTGCTGTCTCTCTTGAATAGAAAGAAATTCCCATTTAAAAACCAAATTCCACTCAAAGCCACCTCTTAAATCAGCTGATGCACCAAAATATTTAAAATCATCCATGTTAATAACATCAATAACAGGACAGACTACTCTAGTAGGATCTTCAACTATTCTTTCTAGTAATGGTTCAAGCCAGTTCACATTGCATTCACAATGGCTATCTAAAAATGTCAAAATTTTCCCTTTTGCTGCATCAGCTCCCCTAACTCTTGATCGAACCAAACCTTCCCTTTTATTATTACGTAATACAACAACCTTCTGTATGCTTGCCAGTTCTGAAGCATCATTGGGATTGTCACTAAAGTCATCAACTAGAATTATCTCTTTTATTAAACTTTCGGGACTCCTATTTAAAACACTCACTATAGTACGCAATAATGCTGAACGAGCTTCATTATGGAAAGTTATTATGACACTGGTTGATGGGAGATCTTTTCTCCATGGCTTAGAAGA-----------------------------
Nstygius_ObeLee_N0656 GTCGCTGCTGGACTTCACCAGTTGGTACATTTTTGGCAACAGGCACAGCTGCATAATAGTAGTTCTTGTAATCATCCATCCAAACTTCTGCTGCTCTTTTTGTATTACGAGCAAACACATTACCACTGCCTCCTGGAAAAGAATATGGATGCTGTTTGCGAAAAACATGTCCTACTCTACTGCATGGTATTATTTCCAAGCTTCCTCCACACTGCCAAATACGAAATGATATTTCAAGATTTTCACCACCCCAAATATCCATCATTTCGTCATATTTTCCCATCTTCTGAAAATATCCACTATCAATAGAAAATAGACCGCCTGCTATCATAGGTGTTTTTATTGCTCTGGTTGGATCTGAAGCTCGCTGCTGTCTCTCTTGAATAGAAAGAAATTCCCATTTAAAAACCAAATTCCACTCAAAGCCACCTCTTAAATCAGCAGATGCACCAAAATATTTAAAGTCATCCATGTTAATAACATCAATAACAGGACAGACTACTCTAGTAGGATCTTCAACTATTCTTTCTAGCAATGGTTCAAGCCAGTTCACATTGCATTCACAATGGCTATCTAAAAATGTCAAAATTTTCCCTTTTGCTGCATCAGCTCCCCTAACTCTTGATCGAACCAAACCTTCCCTTTTATTATTATGTAATACAACAACCTTCTGTATGCTTGCCAGTTCTGAAGCATCATTGGGGTCGTCACTAAAGTCATCAACAAGAATAATCTCTTTTATTAAACTTTCGGGACTCCTATTTAAAACACTCACTATAGTACGCAATAATGCTGAACGAGCTTCATTATGGAAAGTTATTATGACACTGGTTGATGGGAGATCTTTTCTCCATGGCTTAGAAGAGCACTCGTCGTGTCTTGTGTCTGGAATAT
Nstygius_RavenB_N1022 GTCGCTGCTGGACTTCACCAGTTGGTACATTTTTGGCAACAGGCACAGCTGCATAATAGTAGTTCTTGTAATCATCCATCCAAACTTCTGCTGCTCTTTTTGTATTACGAGCAAACACATTACCACTGCCTCCTGGAAAAGAATATGGATGCTGTTTGCGAAAAACATGTCCTACTCTACTGCATGGTATTATTTCCAAGCTTCCTCCACACTGCCAAATACGAAATGATATTTCAAGATTTTCACCACCCCAAATATCCATCATTTCGTCATATTTTCCCATCTTCTGAAAATATCCACTATCAATAGAAAATAGACCGCCTGCTATCATAGGTGTTTTTATTGCTCTGGTTGGATCTGAAGCTCGCTGCTGTCTCTCTTGAATAGAAAGAAATTCCCATTTAAAAACCAAATTCCACTCAAAGCCACCTCTTAAATCAGCAGATGCACCAAAATATTTAAAGTCATCCATGTTAATAACATCAATAACAGGACAGACTACTCTAGTAGGATCTTCAACTATTCTTTCTAGCAATGGTTCAAGCCAGTTCACATTGCATTCACAATGGCTATCTAAAAATGTCAAAATTTTCCCTTTTGCTGCATCAGCTCCCCTAACTCTTGATCGAACCAAACCTTCCCTTTTATTATTACGTAATACAACAACCTTCTGTATGCTTGCCAGTTCTGAAGCATCATTGGGGTCGTCACTAAAGTCATCAACAAGAATAATCTCTTTTATTAAACTTTCGGGACTCCTATTTAAAACACTCACTATAGTACGCAATAATGCTGAACGAGCTTCATTATGGAAAGTTATTATGACACTGGTTGATGGGAGATCTTTTCTCCATGGCTTAGAAGAGCACTCGTCGTGT----------------
Ntempletoni_BaldMtns_N950 ----------------------------------------------------------------------------------------------------------------------------------------------------------------------------------------------------------------------------------------------------------------------------------------------------------------------------------------------------------------------------------CTGTCTCTCTTGAATAGAAAGAAATTCCCATTTAAAAACCAAATTCCACTCAAAGCCACCTCTTAAATCAGCTGATGCACCAAAATATTTAAAGTCATCCATGTTAATAACATCAATAACAGGACAGACTACTCTAGTAGGATCTTCAACTATTCTTTCTAGTAATGGTTCAAGCCAGTTCACATTGCATTCACAATGGCTATCTAAAAATGTCAAAATTTTCCCTTTTGCTGCATCAGCTCCCCTAACTCTTGATCGAACCAAACCTTCCCTTTTATTATTACGTAATACAACAACCTTCTGTATGCTTGCCAGTTCTGAAGCATCATTGGGATCGTCACTAAAGTCATCAACTAGAATTATCTCTTTTATTAAAC---------------------------------------------------------------------------------------------------------------------------------------------------
Ntennessensis_IndianCave_N052 GACGCTGCTGGACTTCACCAATTGGTACATTTTTGGCAACAGGCACAGCTGCATAATAGTAGTTCTTGTAATCATCCATCCAAACTTCTGCTGCTCTTTTTGTATTACGAGCAAACACATTACCACTGCCTCCTGGAAAAGAATATGGATGCTGTTTGCGAAAAACATGTCCTACTCTACTGCATGGTATTATTTCCAAGCTTCCTCCACACTGCCAAATACGAAATGATATTTCAAGATTTTCACCACCCCAAATATCCATCATTTCGTCATATTTTCCCATCTTCTGAAAATATCCTCTATCAATAGAAAATAGACCGCCTGCTATCATAGGTGTTTTTATTGCTCTGGTTGGATCTGAAGCTCGCTGCTGTCTCTCTTGAATAGAAAGAAATTCCCATTTAAAAACCAAATTCCACTCAAAGCCACCTCTTAAATCAGCTGATGCACCAAAATATTTAAAATCATCCATGTTAATAACATCAATAACAGGACAGACTACTCTAGTAGGATCTTCAACTATTCTTTCTAGTAATGGTTCAAGCCAGTTCACATTGCATTCACAATGGCTATCTAAAAATGTCAAAATTTTCCCTTTTGCTGCATCAGCTCCCCTAACTCTTGATCGAACCAAACCTTCCCTTTTATTATTACGTAATACAACAACCTTCTGTATGCTTGCCAGTTCTGAAGCATCATTGGGATCGTCACTAAAGTCATCAACTAGAATTATCTCTTTTATTAAACTTTCGGGACTCCTATTTAAAACACTCACTATAGTACGCAATAATGCTGAACGAGCTTCATTATGGAAAGTTATTATGACACTGGTTGATGGGAGATCTTTTCTCCATGGCTTAGAAG------------------------------
Ntennessensis_LittleStony_N645 GACGCTGCTGGACTTCACCAATTGGTACATTTTTGGCAACAGGCACAGCTGCATAATAGTAGTTCTTGTAATCATCCATCCAAACTTCTGCTGCTCTTTTTGTATTACGAGCAAACACATTACCACTGCCTCCTGGAAAAGAATATGGATGCTGTTTGCGAAAAACATGTCCTACTCTACTGCATGGTATTATTTCCAAGCTTCCTCCACACTGCCAAATACGAAATGATATTTCAAGATTTTCACCACCCCAAATATCCATCATTTCGTCATATTTTCCCATCTTCTGAAAATATCCTCTATCAATAGAAAATAGACCGCCTGCTATCATAGGTGTTTTTATTGCTCTGGTTGGATCTGAAGCTCGCTGCTGTCTCTCTTGAATAGAAAGAAATTCCCATTTAAAAACCAAATTCCACTCAAAGCCACCTCTTAAATCAGCTGATGCACCAAAATATTTAAAATCATCCATGTTAATAACATCAATAACAGGACAGACTACTCTAGTAGGATCTTCAACTATTCTTTCTAGTAATGGTTCAAGCCAGTTCACATTGCATTCACAATGGCTATCTAAAAATGTCAAAATTTTCCCTTTTGCTGCATCAGCTCCCCTAACTCTTGATCGAACCAAACCTTCCCTTTTATTATTACGTAATACAACAACCTTCTGTATGCTTGCCAGTTCTGAAGCATCATTGGGATCGTCACTAAAGTCATCAACTAGAATTATCTCTTTTATTAAACTTTCGGGACTCCTATTTAAAACACTCACTATAGTACGCAATAATGCTGAACGAGCTTCATTATGGAAAGTTATTATGACACTGGTTGATGGGAGATCTTTTCTCCATGGCTTAGAAGAGCACTCGTCGTGTCTTGTGTCAGGAATAT
Ntennessensis_Watauga_N1046 ---------------------------------------------CAGCTGCATAATAGTAGTTCTTGTAATCATCCATCCAAACTTCTGCTGCTCTTTTTGTATTACGAGCAAACACATTACCACTGCCTCCTGGAAAAGAATATGGATGCTGTTTGCGAAAAACATGTCCTACTCTACTGCATGGTATTATTTCCAAGCTTCCTCCACACTGCCAAATACGAAATGATATTTCAAGATTTTCACCACCCCAAATATCCATCATTTCGTCATATTTTCCCATCTTCTGAAAATATCCTCTATCAATAGAAAATAGACCGCCTGCTATCATAGGTGTTTTTATTGCTCTGGTTGGATCTGAAGCTCGCTGCTGTCTCTCTTGAATAGAAAGAAATTCCCATTTAAAAACCAAATTCCACTCAAAGCCACCTCTTAAATCAGCTGATGCACCAAAATATTTAAAATCATCCATGTTAATAACATCAATAACAGGACAGACTACTCTAGTAGGATCTTCAACTATTCTTTCTAGTAATGGTTCAAGCCAGTTCACATTGCATTCACAATGGCTATCTAAAAATGTCAAAATTTTCCCTTTTGCTGCATCAGCTCCCCTAACTCTTGATCGAACCAAACCTTCCCTTTTATTATTACGTAATACAACAACCTTCTGTATGCTTGCCAGTTCTGAAGCATCATTGGGATCGTCACTAAAGTCATCAACTAGAATTATCTCTTTTATTAAACTTTCGGGACTCCTATTTAAAACACTCACTATAGTACGCAATAATGCTGAACGAGCTTCATTATGGAAAGTTATTATGACACTGGTTGATGGGAGATCTTTTCTCCATGGCTTAGAAGAGCACTCGTCGTGTCTTGTGTCAGGAATAT
