# Supplementary material for: ﻿New species in old mountains: integrative taxonomy reveals ten new species and extensive short-range endemism in Nesticus spiders (Araneae, Nesticidae) from the southern Appalachian Mountains
Source: Zookeys. 2023 Feb 3;1145:1–130. doi: 10.3897/zookeys.1145.96724 (PMC10208238; doi:10.3897/zookeys.1145.96724)
Supplement: Supplementary material 4 — Input alignments, analysis log files, and output tree files [file zookeys-1145-001_article-96724__-s004.zip › uce-200739 (modified).phy]

 85 633
Nesticus_nahaunus_Mexico_G2881 TGTAGGTATTGCAACATTCAAATCCAAGGGTTAAAACTGTTAATTTC---------------CCACAAATACTAAGTTCCGTTTTTTTAACAAATTACCAACATTTAATTGATATTACTTTTTCGTTTATTTTTGGTTTTCTGAAAGAATTGTGTTGATCTGTCTTTTCTTTTTCAA--ACCATTTGATTTGTCTTTTCTTTTTTAAACCAGGATTTGTTGAAAGATACGCCTCCTGGCCATCATGATCGCATGTCCTTACAAATGGCATTAACTCAGTTGGAATCTTTAGCTGAAACTTTAAATGAAAGAAAACGGGAAGCTGAACAGCACCATGCTGTCAGAGAAGTGTTAAAGCATTTAGGAAAATTCTCTTTTAAATCCTCTACTGATAGAGATCATTTCTTGCTAAGGCAAGATGATGTTATACAGCTAGTAAGTAAATAAGATGCATATTGTTTGGCTGATACATCTTACATAAACCATGTCTCTTTTAATATATGTGCATATTTTTTCTATGTATAAACACAGTTA------CTGACATTGCTGCCAGATTCTATTTCT------CACACTTCTCTTGGCTTTTTCTGATAACAGTAAAGCGAAAAGAAATTGTAAGTTTTGTTAT
Nsilvestrii_Hellgate_N1108 TTGCTGTATTCTGGTGGCCGATTTTTTGATTTCGAACTTTTGACTTTATCACTTGTTTCTAGTTTTTAACACCAAATTCCGATTTGATCGCGAATTAGACTTATTGAATAATTTATTTGTTGTCGTATTGTTTTATCTTTATAAAGCTTTCTTACGGATTG---------TGAATAGTTATCATT-----TTTCTCTCTTTTTTTAAACTAGGATTTGTTGAAGGATACACCTCCTGGTCATCATGATCGCATGTCCTTACAAATGGCACTAACACAGTTGGAATCTTTAGCTGAAACTTTAAATGAAAGAAAACGGGAAGCTGAACAGCACCATGCTGTCAGAGAGGTGTTAAAGCATCTCGGGAAATTTTCGTTTAAATCCTCAACTGATAGAGATCATTTCTTGCTGAGGCAAGATGATGTTATACAGCTTGTAAGTGAAAA-----------------------------------------------------------CTTAATTT-------------------------------------------------------------------------------------------------------------------------
Narcheri_Cheaha_N023 TTGGTATGTTTTTATGGTTTAATCTTTATCTTCAATCTTTTAACTTCGTTACTTTCTTT------CTGGCACTTAATTTTGCAGTTATAGCAAACTAGAGATATTGGATCATTTTTAACTGCTCGTATTGTTTTAGTTTCGTTAAGATGTTGTATATATTGGTAATCTTATGATCAGTTATCATT-----TGTCTTTTCTCTTTTAAACCAGGATTTGTTGAAGGATACACCTCCTGGTCATCATGATCGCATGTCCTTACAAATGGCATTAACTCAATTGGAATCTTTAGCTGAAACTTTAAATGAAAGAAAACGGGAAGCCGAACAGCACCATGCTGTCAGAGAAGTGTTAAAACATTTAGGAAAATTTTCTTTTAAATCCTCTACTGATAGAGATCATTTCTTGCTAAGGCAAGATGACGTTATACAGTTAGTAAGTAAATAGTATACATATTATTTGGCTGATAAATTTTACATAACCCATGTCTCTTTTAATATATGTACATATTTTCTCTATGTAGAAACTCAGTTA--AACATTGGCATTGCTGCCAG-TTTTATTTTCTTTCATTCAACTTCACTTGCTGTTTACTGATAAGAGAAAAACA------------------------
Narcheri_MillShoalCreek_N727 ---------------------------------------------------------------------------------------------------------------------------------------------------------------------------------------------------------------------------------------------GTCATCATGATCGCATGTCCTTACAAATGGCATTAACTCAATTGGAATCTTTAGCTGAAACTTTAAATGAAAGAAAACGGGAAGCCGAACAGCACCATGCTGTCAGAGAAGTGTTAAAACATTTAGGAAAATTTTCTTTTAAATCCTCTACTGATAGAGATCATTTCTTGCTAAGGCAAGATGATGTTATACAGTTAGTAAGTAAATAGTAT----------------------------------------------------------------------------------------------------------------------------------------------------------------------------------------
Nbarri_Bishop_N1072 --------------------------------------------------------------------------------------------------------------------------------------------------------------------------------------------------------------------GATTTGTTGAAGGATACACCTCCTGGCCATCATGATCGCATGTCCTTACAAATGGCATTAACTCAATTGGAATCTTTAGCTGAAACTTTAAATGAAAGAAAACGGGAAGCTGAACAGCACCATGCTGTCAGAGAAGTGTTAAAGCATTTAGGAAAATTTTCTTTTAAATCCTCTACTGATAGAGATCATTTCTTGCTAAGGCAAGATGATGTTATACAGCTAGTAAGTAAATAAGATACATATTGTTTGGTTGATGAATTTTACATAACCCATGTCTCTATTAATATATGTGCATATTTTCTCAATGTAGAAAC-----------------------------------------------------------------------------------------------------------
Nbarri_LostCoveCave_N0065 TTGGTGTGTTTTTATGGTTTAATCTTTGTCTTCAACCTTTTAACTTCATCACTTTCTTTTAGCTTCTGACACTTAATTTTGCATTTATAGCAAACTAGATATATTGGATCATTTTTGACTTCTCATATTGTTTTAGTTTCGTTAAGCTGTTGTATAAATTGGTGATCTTATGATCAGTTGTCATTTGTCTTGTCTTTTCTCTTTTAAACCAGGATTTGTTGAAGGATACACCTCCTGGCCATCATGATCGCATGTCCTTACAAATGGCATTAACTCAATTGGAATCTTTAGCTGAAACTTTAAATGAAAGAAAACGGGAAGCTGAACAGCACCATGCTGTCAGAGAAGTGTTAAAGCATTTAGGAAAATTTTCTTTTAAATCCTCTACTGATAGAGATCATTTCTTGCTAAGGCAAGATGATGTTATACAGCTAGTAAGTAAATAAGATACATATTGTTTGGTTGATGAATTTTACATAACCCATGTCTCTATTAATATATGTGCATATTTTCTCAATGTAGAAACACAGTTACTACCACTGGCATTGCTGCTAGATTTTATTTTCATTCATTTCACTTCTCTTGCCTTTTACTGATAACAGAAAAGCAAAAAAGAATTGTATGTTTTATTAT
Nbarri_eyed_ClayCave_G2082 -------------------------------------------------------------------------------------------AAACTAGAGATATTGGATCATTTTTGACTCCTCATATTGTTTTAGTTTTGTTAAGCTGTTGTATAAATTGGTGATCTTATGATCAGTTATCATTTGTCTTGTCTTTTCTCTTTTAAACCAGGATTTGTTGAAGGATACACCTCCTGGCCATCATGATCGCATGTCCTTACAAATGGCATTAACTCAATTGGAATCTTTAGCTGAAACTTTAAATGAAAGAAAACGGGAAGCTGAACAGCACCATGCTGTCAGAGAAGTGTTAAAGCATTTAGGAAAATTTTCTTTTAAATCCTCTACTGATAGAGATCATTTCTTGCTAAGGCAAGATGATGTTATACAGCTAGTAAGTAAATAAGATACATATTGTTCGGTTGATGAATTTTACTTAACCCATGTCTCTTTTAATATATGTGCATATTTTCTCAATGTAGCAA--CAGTTACTAACACTGGCATTG-------------------------------------------------------------------------------------
Nbarrowsi_Gregorys_N270 ----------------------------------------------------------------------------------------------------------------------CTCCTCATATTGTTTTAGTTTCGTTAAGCTGTTGTATAAATTGGTGATCTTATGATCAGTTGTCATTTGTCTTGTCTTTTCTCTTTTAAACCAGGATTTGTTGAAGGATACACCTCCTGGCCATCATGATCGCATGTCCTTACAAATGGCATTAACTCAATTGGAATCTTTAGCTGAAACTTTAAATGAAAGAAAACGGGAAGCTGAACAGCACCATGCTGTCAGAGAAGTGTTAAAGCATTTAGGAAAATTTTCTTTTAAATCCTCTACTGATAGAGATCATTTCTTGCTAAGGCAAGATGATGTTATACAGCTAGTAAGTAAATAAGATACATATTGTTTGGTTGATGAATTTTACATAACCCATGTCTCTTTTAATATATGTGCATATTTTCTCTATGTAGAAACACAGTTACTAACACTGGCATTGCTGCTAGATTTTATTTTCATTCATTTCACTTCTCTTGCC----------------------------------------------
Nbarrowsi_Tuckaleechee_N360 TTGGTGTGTTTTTATGGTTTAATCTTTGTCTTCAATCTTTTAACTTCATCACTTTCTTTTAGCTTCTGACACTTAATTTTGCATTTATAGCAAACTAGATATATTGGATCATTTTTGACTCCTCATATTGTTCTAGTTTCGTTAAGCTGTTGTATAAATTGGTGATCTTATGATCAGTTGTCATTTGTCTTGTCTTTTCTCTTTTAAACCAGGATTTGTTGAAGGATACACCTCCTGGCCATCATGATCGCATGTCCTTACAAATGGCATTAACTCAATTGGAATCTTTAGCTGAAACTTTAAATGAAAGAAAACGGGAAGCTGAACAGCACCATGCTGTCAGAGAAGTGTTAAAGCATTTAGGAAAATTTTCTTTTAAATCCTCTGCTGATAGAGATCATTTCTTGCTAAGGCAAGATGATGTTATACAGCTAGTAAGTAAATAAGATACATATTGTTTGGTTGATGAATTTTACATAACCCATGTCTCTTTTAATATATGTGCATATTTTCTCTATGTAGAAACACAGTTACTAACACTGGCATTGCTGCTAGATTTTATTTTCATTCATTTCACTTCTCTTGCCTTTTACTGATAACAGAAAAGCAAAAAAAAGTTGTATGTTTTATTAT
Nbishopi_PoleCr_Chattooga_N885 TTGGTGTGTTTTTATGGTTTAATCTTTGTCTTCAACCTTTTAACTTCATCACTTTCTTTTAGCTTCTGACACTTAATTTTGCATTTATAGCAAAAAAGATATATTGGATCATTTTTGACTTCTCATATTGTTTTAGTTTCGTTAAGCTGTTGTATAAATTGGTGATCTTATGATCAGTTGTCATTTGTCTTGTCTTTTCTCTTTTAAACCAGGATTTGTTGAAGGATACACCTCCTGGCCATCATGATCGCATGTCCTTACAAATGGCATTAACTCAATTGGAATCTTTAGCTGAAACTTTAAATGAAAGAAAACGGGAAGCTGAACAGCACCATGCTGTCAGAGAAGTGTTAAAGCATTTAGGAAAATTTTCTTTTAAATCCTCTACTGATAGAGATCATTTCTTGCTAAGGCAAGATGATGTTATACAGCTAGTAAGTAAATAAGATACATATTGTTTGGTTGATGAATTTTACATAACCCATGTCTCTTTTAATATATGTGCATATTTTCTCAATGTAGAAACACAGTTACTAACACTGACATTGCTGCTAGATTTTATTTTCATTCATTTCACTTCT----------------------------------------------------
Nbishopi_StandingIndian_N131 --------------------------------CAACCTTTTAACTTCATCACTTTCTTTTAGCTTCTGACACTTAATTTTGCATTTATAGCAAAAAAGATATATTGGATCATTTTTGACTTCTCATATTGTTTTAGTTTCGTTAAGCTGTTGTATAAATTGGTGATCTTATGATCAGTTGTCATTTGTCTTGTCTTTTCTCTTTTAAACCAGGATTTGTTGAAGGATACACCTCCTGGCCATCATGATCGCATGTCCTTACAAATGGCATTAACTCAATTGGAATCTTTAGCTGAAACTTTAAATGAAAGAAAACGGGAAGCTGAACAGCACCATGCTGTCAGAGAAGTGTTAAAGCATTTAGGAAAATTTTCTTTTAAATCCTCTACTGATAGAGATCATTTCTTGCTAAGGCAAGATGATGTTATACAGCTAGTAAGTAAATAAGATACATATTGTTTGGTTGATGAATTTTACATAACCCATGTCTCTTTTAATATATGTGCATATTTTCTCAATGTAGAAACACAGTTACTAACACTGACATTGCTGCTAGATT---------------------------------------------------------------------------
Nbrimleyi_NewberryCr_N984 TTGGTGTGTTTTTATGGTTTAATCTTTGTCTTCAATCTTTTAACTTCATCACTTTCTTTCAGCTTCTGACACTTAATTTTGCAGTTATAGCAAACTAGAGATATTGGATCATTTTTGACTCATAATATTGTTTTAGTTTCGTTAAGCTGTTGTATAAATTGGTGATCTTATGATCAGTTATCATTTGTCTTGTCTTTTCTCTTTTAAACCAGGATTTGTTGAAGGATACACCTCCTGGCCATCATGATCGCATGTCCTTACAAATGGCATTAACTCAATTGGAATCTTTAGCTGAAACTTTAAATGAAAGAAAACGGGAAGCTGAACAGCACCATGCTGTCAGAGAAGTGTTAAAGCATTTAGGAAAATTTTCTTTTAAATCCTCTACTGATAGAGATCATTTCTTGCTAAGGCAAGATGATGTTATACAGCTAGTAAGTAAATAATATACATATTGTTTGGTTGATGAATTTTACATAACCCATGTCTCTTTTAATATATGTGCATATTTTCTCTATGTAGAAACACAGTTACTAACACTGACATTGCTGCCAGATTTTATTTTCATTTATTTCACTTCTCTTGC-TTTTACTGATAACAGAAAAGCAAAAAAAAATTGTATGTTTTATTAT
Nbrimleyi_RumblingBald_N241 TTTGTGTGTTTTTATGGCTTAATCTTTGTCTTCAATCTTTTAACTTCATCACTTTCTTTTAGCTTCTGACACTTAATTTTGCATTTATAGCAAACTAGAGATATTGGATCATTTTTGACTCCTCATATTGTTTTAGTTTCGTTAAGCTGTTGTATAAATTGGTGATCTTATGATCAGTTATCATTTGTCTTGTCTTTTCTCTTTTAAACCAGGATTTGTTGAAGGATACACCTCCTGGCCATCATGATCGCATGTCCTTACAAATGGCATTAACTCAATTGGAATCTTTAGCTGAAACTTTAAATGAAAGAAAACGGGAAGCTGAACAGCACCATGCTGTCAGAGAAGTGTTAAAGCATTTAGGAAAATTTTCTTTTAAATCCTCTACTGATAGAGATCATTTCTTGCTAAGGCAAGATGATGTTATACAGCTAGTAAGTAAATAATATACATATTGTTTGGTTGATGAATTTTACATAACCCATGTCTCTTTTAATGTATGTGCATATTTTCTCTATGTAGAAACACAGTTACTAACACTGACATTGCTGCCAGATTTTATTTTCATTTATTTCACTTCTCTTGCTTTTTACTGATAACAGAAAAGCAAAAAAAAATTGTATGTTTTATTAT
Ncanei_Egypt_N958 -----------------------------------------------------------TAGCTTCTGACACTTAATTTTGCATTTATAGCAAACTAGAGATATTGGATCATTTTTGACTCCTCATATTGTTTTAGTTTCGTTAAGCTGTTGTATAAATTGGTGATCTTATGATCAGTTATCATTTGTCTTGTCTTTTCTCTTTTAAACCAGGATTTGTTGAAGGATACACCTCCTGGCCATCATGATCGCATGTCCTTGCAAATGGCATTAACTCAATTGGAATCTTTAGCTGAAACTTTAAATGAAAGAAAACGGGAAGCTGAACAGCACCATGCTGTCAGAGAAGTGTTAAAGCATTTAGGAAAATTTTCTTTTAAATCCTCTACTGATAGAGATCATTTCTTGCTAAGGCAAGATGATGTTATACAGCTAGTAAGTAAATAATATACATATTGTTTGGTTGATGAATTTTACATAACCCATGTCTCTTTTAATATATGTGCATATTTTCTCTATGTAGAAACGCAGTTACTAACACTGACATTGCTGCCAGTTTTTATTTTCATTCATTTCACTTCTCTTGCTTTTTACTGATAACAGAAAAGCAAAAAAAA-----------------
Ncarolinensis_Grandfather_N218 --------------------------------------------------ACTTTCTTTTAGCTTCTGACACTTAATTTTGCATTTATAGCAAACTAGAGATATTGGATCATTTTTGA---CTCATATTGTTTTAGTTTCGTTAAGCTGTTGTATAAATTGGTGATCTTATGATCAGTTATCATTTGTCTTGTCTTTTCTCTTTTAAACCAGGATTTGTTGAAGGATACACCTCCTGGCCATCATGATCGCATGTCCTTACAAATGGCATTAACTCAATTGGAATCTTTAGCTGAAACTTTAAATGAAAGAAAACGGGAAGCTGAACAGCACCATGCTGTCAGAGAAGTGTTAAAGCATTTAGGAAAATTTTCTTTTAAATCCTCTACTGATAGAGATCATTTCTTGCTAAGGCAAGATGATGTTATACAGCTAGTAAGTAAATAAGATACATATTGTTCGGTTGATGAATTTTACTTAACCTATGTCTCTTTTAATATATGTGCATATTTTCTCAATGTAGAAACACAGTTACTAACACTGGCATTGCTGCCAGATTTTATTTTCATTCATTTTACTTCTC-TGCCTTTTACTGATAACAGAAAAGAAAGAAA---TTATATGTTTTATTAT
Ncarteri_English_N031 TTGGTGTGTTTTTATGGTTTAATCTTTGTCTTCAATCTTTTAGCTTCATCACTTTCTTTTAGCTTCTGACACTTAATTTTGCAATTATAGCAAACTATATATATTGGATCATTTTTGACTCCTCATATTGTTTTAGTTTCGTTAAGCTGTTGTATAAATTGGTGATCTTATGATCAGTTGTCATTTGTCTTGTCTTTTCTCTTTTAAACCAGGATTTGTTGAAGGATACACCTCCTGGCCATCATGATCGCATGTCCTTACAAATGGCATTAACTCAATTGGAATCTTTAGCTGAAACTTTAAATGAAAGAAAACGGGAAGCTGAACAGCACCATGCTGTCAGAGAAGTGTTAAAGCATTTAGGAAAATTTTCTTTTAAATCCTCTACTGATAGAGATCATTTCTTGCTAAGGCAAGATGATGTTATACAGCTAGTAAGTAAATAAGATACATATTGTTTGGTTGATGAATTTTACATAACCCATGTCTCTTTTAATATATGTGCATATTTTCTCTATGTGGAAACACAGTTACTAACACTGGCATTGCTGCTAGATTTTATTTTCATTCATTTCACTTCTCTTGCCTTTTACTGATAACAGAAAAGCAAAAAAAAATTGTATGTTTTATTAT
Ncarteri_LaurelCave_nearTYPE_N0296 TTGATGTGTTTTTATGGTTTAATCTTTGTCTTCAATCTTTTAACTTCATCACTTTCTTTTAGCTTCTGACACTTAATTTTGCAATTATAGC-AACTATATATATTGGATCATTTTTGACTCCTCATATTGTTTTAGTTTCGTTAAGCTGTTGTATAAATTGGTGATCTTATGATCAATTGTCATTTGTCTTATCTTTTCTCTTTTAAACCAGGATTTGTTGAAGGATACACCTCCTGGCCATCATGATCGCATGTCCTTACAAATGGCATTAACTCAATTGGAATCTTTAGCTGAAACTTTAAATGAAAGAAAACGGGAAGCTGAACAACACCATGCTGTCAGAGAAGTGTTAAAGCATTTAGGAAAATTTTCTTTTAAATCCTCTACTGATAGAGATCATTTCTTGCTAAGGCAAGATGATGTTATACAGCTAGTAAGTAAATAAGATACATATTGTTTGGTTGATGAATTTTACATAACCCATGTCTCTTTTAATATATGTGCATATTTTCTCTATGTAGAAACACAGTTACTAACACTGGCATTGCTGCTAGATTTTATTTTCATTCATTTCACTTCTCTTGCCTTTTACTGATAACAGAAAAGCAAAAAAGAATTGTATGTTTTATTAT
Ncarteri_PilotMtn_G2185 TTGGTGTGTTTTTATGGTTTAATCTTTGTCTTCAATCTTTTAACTTCATCACTTTCTTTTAGCTTCTGACACTTAATTTTGCAATTATAGCAAACTATATATATTGGATCATTTTTGACTCCTCATATTGTTTTAGTTTCGTTAAGCTGTTTTATAAATTGGTGATCTTATGATCAGTTGTCATTTGTCTTGTCTTTTCTCTTTTAAACCAGGATTTGTTGAAGGATACACCTCCTGGCCATCATGATCGCATGTCCTTACAAATGGCATTAACTCAATTGGAATCTTTAGCTGAAACTTTAAATGAAAGAAAACGGGAAGCTGAACAGCACCATGCTGTCAGAGAAGTGTTAAAGCATTTAGGAAAATTTTCTTTTAAATCCTCTACTGATAGAGATCATTTCTTGCTAAGGCAAGATGATGTTATACAGCTAGTAAGTAAATAAGATACATATTGTTTGGTTGATGAATTTTACATAACCCATGTCTCTTTTAATATATGTGCATATTTTCTCTATGTAGAAACACAGTTACTAACACTGGCATTGCTGTTAGATTTTATTTTCATTCATTTCATTTCTCTTGCCTTTTACTGATAACAGAAAAGGAAAAAAAAATTGTATGTTTTATTAT
Ncarteri_Pitchfork_N363 TTGGTGCATTTTTATGGTTTAATCTTTGTCTTCAATCTTTTAACTTCATCACTTTCTTTTAGCTTCTGACACTTAATTTTGCAATTATGGCAAACTAGATATATTGGATCATTTTTGACTCCTCATAT-----------------GCTGTTGTATAAATTGGTGATCTTATGATCAGTTGTCATTTGTCTTGTCTTTTCTCTTTTAAACCAGGATTTGTTGAAGGATACACCTCCTGGCCATCATGATCGCATGTCCTTACAAATGGCATTAACTCAATTGGAATCTTTAGCTGAAACTTTAAATGAAAGAAAACGGGAAGCTGAACAGCACCATGCTGTCAGAGAAGTGTTAAAGCATTTAGGAAAATTTTCTTTTAAATCCTCTACTGATAGAGATCATTTCTTGCTAAGGCAAGATGATGTTATACAGCTAGTAAGTAAATAAGATACATATTGTTTGGTTGATGAATTTTACATAACCCATGTCTCTTTTAATATATGTGCATATTTTCTCTATGTAGAAACACAGTTACTAACACTGGCATTGCTGCTAGATTTTATTTTCATTCATTTCACTTCTCTTGCCTTTTACTGATAACAGAAAAGAAAAAAGAAATTGTATGTTTTATTAT
Ncarteri_WeberCty_N1044 --------------------------------------------------------------------------------------------------------------------------------TGTTTTAGTTTCGTTAAGCTGTTGTATAAATTGATGATCTTATGATCAGTTGTCATTTGTCTTGTCTTTTCTCTTTTAAACCAGGATTTGTTGAAGGATACACCTCCTGGCCATCATGATCGCATGTCCTTGCAAATGGCATTAACTCAATTGGAATCTTTAGCTGAAACTTTAAATGAAAGAAAACGGGAAGCTGAACAGCACCATGCTGTCAGAGAAGTGTTAAAGCATTTAGGAAAATTTTCTTTTAAATCCTCTACTGATAGAGATCATTTCTTGCTAAGGCAAGATGATGTTATACAGCTAGTAAGTAAATAAGATACATATTGTTTGGTTGATGAATTTTACATAACCCATGTCTCTTTTAATATATGTGCATATTTTCTCTATGTAGAAACACAGTTACTAACACTGGCATTGCTGCTAGATTTTATTTTCATTCATTTCACTTCTCTTGCCTTTTACTGATAACAGAAAAGCAAAAAAAAATTGTATGTTTTATTAT
Ncarteri_div__RainbowCave_G2089 TTGGTGTGTTTTTATGGTTTAATCTTTGTCTTCAATCTTTTAACTTCATTACTTTCTTTTAGCTTCTGACACTTAATTTCACATTTATAGCAAACTAGAGATA---GATCATTCTTTCCTTCTCATATTGTTTTAGTTTCTTTAAGGTGTTGTATAAATTGGTGATCTTATGATCAGTTATCATT-----TGTCTTTTCTCTTTTAAACCAGGATTTGTTGAAGGATACACCTCCTGGCCATCATGATCGCATGTCCTTACAAATGGCATTAACTCAATTGGAATCTTTAGCTGAAACTTTAAATGAAAGAAAACGGGAAGCTGAACAGCACCATGCTGTCAGAGAAGTGTTAAAGCATTTGGGGAAATTTTCTTTTAAATCCTCTACTGATAGAGATCATTTCTTGCTAAGGCAAGATGATGTTATACAGCTAGTAAGTAAATAAGATACATATTGTTTGGTTGATAAATTTTACGTAACCCAGGTCTCTTTTAATGTATGTGCATATTTTCTCTATGTGAAAACACAGTTACTAACAG----------------TTTTATTTTCATTCATTCCACTTCTCTTGCCTTTTACTGATAAGAGAAAAGCAGAAAAAAATTGTATATTTTATTAT
Ncherokee_BallhootScar_N193 -------------------------------------------------------------------------------TGCATTTATAGCAAACTAGAGATATTGGATCATTTTTGACTCCTCATACTATTTTAGTTTCGTTAAGCTGTTGTATAAATTGGTGATCTTATGATCAGTTATCATTTGTCTTGTCTTTTCTCTTTTAAACCAGGATTTGTTGAAGGATACACCTCCTGGCCATCATGATCGCATGTCCTTACAAATGGCATTAACTCAATTGGAATCTTTAGCTGAAACTTTAAATGAAAGAAAACGGGAAGCTGAACAGCACCATGCTGTCAGAGAAGTGTTAAAGCATTTAGGAAAATTTTCTTTTAAATCCTCTACTGATAGAGATCATTTCTTGCTAAGGCAAGATGATGTTATACAGCTAGTAAGTAAATAAGATACATATTGTTCGGTTGATGAATTTTACTTAACCCATGTCTCTTTTAATATATGTGCATATTTTGTCAATGTAGAAACACAGTTACTAATACTGGCATTGCTGCCAGATTTTATTTTCATTC---------------------------------------------------------------
Ncherokee_SIndianCrk_N681 ---------------------------------------------------------------------------------------------------------------------------------GTTTTAGTTTCGTTAAGCTGTTGTATAAATTGGTGATCTTATGATCAGTTATCATTTGGCTTGTCTTTTCTCTTTTAAACCAGGATTTGTTGAAGGATACACCTCCTGGCCATCATGATCGCATGTCCTTACAAATGGCATTAACTCAATTGGAATCTTTAGCTGAAACTTTAAATGAAAGAAAACGGGAAGCTGAACAGCACCATGCTGTCAGAGAAGTGTTAAAGCATTTAGGAAAATTTTCTTTTAAATCCTCTACTGATAGAGATCATTTCTTGCTAAGGCAAGATGATGTTATACAGCTAGTAAGTAAATAAGATACATATTGTTCGGTTGATGAATTTTACT------------------------------------------------------------------------------------------------------------------------------------------------------------
Ncooperi_BrasstBald_N824 TTGGTGTGTTTTTATGGTTTAATCTTTGTCTTCAACCTTTTAACTTCATCACTTTCTTTTAGCTTCTGACACTTAATTTTGCATTTATAGCAAACTAGATATATTGGATCATTTTTGACTTCTCATATTGTTTTAGTTTCGTTAAGCTGTTGTATAAATTGGTGATCTTATGATCAGTTGTCATTTGTCTTGTCTTTTCTCTTTTAAACCAGGATTTGTTGAAGGATACACCTCCTGGCCATCATGATCGCATGTCCTTACAAATGGCATTAACTCAATTGGAATCTTTAGCTGAAACTTTAAATGAAAGAAAACGGGAAGCTGAACAGCACCATGCTGTCAGAGAAGTGTTAAAGCATTTAGGAAAATTTTCTTTTAAATCCTCTACTGATAGAGATCATTTCTTGTTAAGGCAAGATGATGTTATACAGCTAGTAAGTAAATAAGATACATATTGTTTGGTTGATGAATTTTACATAA---------------------------------------------------------------------------------------------------------------------------------------------------------
Ncooperi_CheoahDam_N1122 --------------------------------------------------------------------------------------------------------------------------TCATATTGTTTTAGTTTCGTTAAGCTGCTGTATAAATTGGTGATCTTATGATCAGTTGTCATTTGTCTTGTCTTTTCTCTTTTAAACCAGGATTTGTTGAAGGATACACCTCCTGGCCATCATGATCGCATGTCCTTACAAATGGCATTAACTCAATTGGAATCTTTAGCTGAAACTTTAAATGAAAGAAAACGGGAAGCTGAACAGCACCATGCTGTCAGAGAAGTGTTAAAGCATTTAGGAAAATTTTCTTTTAAATCCTCTACTGATAGAGATCATTTCTTGCTAAGGCAAGATGATGTTATACAGCTAGTAAGTAAATAAGATACATATTGTTTGGTTGATGAATTTTACATAACCCATGTCTCTTTTAATATATGTGCATATTTTCTCAATGTAGAAACACAGTTACTAACACTGGCATTCCTGCTAGATTTTATTTTCATTCATTTCACTTCTCTTGCCTTTTACTGATAACAGAAA----------------------------
Ncooperi_NantRiverGorge_N682 ----TGTGTTTTTATGGTTTAATCTTTGTCTTCAACCTTTTAACTTCATCACTTTCTTTTAGCTTCTGACACTTAATTTTGCATTTATAGCAAACTAGATATATTGGATCATTTTTGACTTCTCATATTGTTTTAGTTTCGTTAAGCTGTTGTATAAATTGGTGATCTTATGATCAGTTGTCATTTGTCTTGTCTTTTCTCTTTTAAACCAGGATTTGTTGAAGGATACACCTCCTGGCCATCATGATCGCATGTCCTTACAAATGGCATTAACTCAATTGGAATCTTTAGCTGAAACTTTAAATGAAAGAAAACGGGAAGCTGAACAGCACCATGCTGTCAGAGAAGTGTTAAAGCATTTAGGAAAATTTTCTTTTAAATCCTCTACTGATAGAGATCATTTCTTGTTAAGGCAAGATGATGTTATACAGCTAGTAAGTAAATAAGATACATATTGTTTGGTTGATGAATTTTACATAACCCATGTCTCTTTTAATATATGTGCATATTTTCTCAATGTAGAAACACAGTTACTAACACTGGCATTCCTGCTAGATTTTATTTTCATTCATTTCACTTCTCTTGCCTTTTACTGATAACATAAAAGCAAAAAAAAATTGTATGTTTTATTGT
Ncooperi_RockCrRoad_N1160 TTGGTGTGTTTTTATGGTTTAATCTTTGTCTTCAACCTTTTAACTTCATCACTTTCTTTTAGCTTCTGACACTTAATTTTGCATTTATAGCAAACTAGATATATTGGATCATTTTTGACTTCTCATATTGTTTTAGTTTCGTTAAGCTGTTATATAAATTGGTGATCTTATGATCAGTTGTCATTTGTCTTGTCTTTTCTCTTTTAAACCAGGATTTGTTGAAGGATACACCTCCTGGCCATCATGATCGCATGTCCTTACAAATGGCATTAACTCAATTGGAATCTTTAGCTGAAACTTTAAATGAAAGAAAACGGGAAGCTGAACAGCACCATGCTGTCAGAGAAGTGTTAAAGCATTTAGGAAAATTTTCTTTTAAATCCTCTACTGATAGAGATCATTTCTTGCTAAGGCAAGATGATGTTATACAGCTAGTAAGTAAATAAGATACATATTGTTTGGTTGATGAATTTTACATAACCCATGTCTCTTTTAATATATGTGCATATTTTCTCAATGTAGAAATACAGTTACTAACACTGGCATTCCTGCTAGATTTTATTTTCATTCATTTCACTTCTCTTGCCTTTTACTGATAACAGAAAAGCAAAAAAAAATTGTATGTTTTATTAT
Ncoylei_Apalachia_N1195 ---------------------------------------TTAACTTCATCACTTTCTTTTAGCTTCTAACACTTAATTTTGCATTTATAGCAAACTAGATAAATTGGATAATTTTTGACTTCTCATATTGTTTTAGTTTCGTTAAGCTGTTGTATAAATTGGTGATCTTATGATCAGTTGTCATTTGTCTTGTCTTTTTTCTTTTAAACCAGGATTTGTTGAAGGATACACCTCCTGGCCATCATGATCGCATGTCCTTACAAATGGCATTAACTCAATTGGAATCTTTAGCTGAAACTTTAAATGAAAGAAAACGGGAAGCTGAACAGCACCATGCTGTCAGAGAAGTGTTAAAGCATTTAGGAAAATTTTCTTTTAAATCCTCTACTGATAGAGATCATTTCTTGTTAAGGCAAGATGATGTTATACAGCTAGTAAGTAAATAAGATACATATTGTTTGGTTGATGGATTTTACATAACCCATGTCTCTTTTAATATGTATGCATATTTTCTCTATGTATAAACACAGTTACTAACAGTGGCATTGCTGCTAG-TTTTATTTTCATTCATTTCACTTCTCTTGCATTTTACTGATAACAGAAAAGCAAAAAAAA-----------------
Ncoylei_DinkinCove_N1118 --------------------------------------------------------------------------------GCATTTATAGCAAACTAGATAAATTGGATAATTTTTGACTTCTCATATTGTTTTAGTTTCGTTAAGCTGTTGTATAAATTGGTGATCTTATGATCAGTTGTCATTTGTCTTGTCTTTTTTCTTTTAAACCAGGATTTGTTGAAGGATACACCTCCTGGCCATCATGATCGCATGTCCTTACAAATGGCATTAACTCAATTGGAATCTTTAGCTGAAACTTTAAATGAAAGAAAACGGGAAGCTGAACAGCACCATGCTGTCAGAGAAGTGTTAAAGCATTTAGGAAAATTTTCTTTTAAATCCTCTACTGATAGAGATCATTTCTTGTTAAGGCAAGATGATGTTATACAGCTAGTAAGTAAATAAGATACATATTGTTTGGTTGATGGATTTTACATAACCCATGTCTCTTTTAATATGTATGCATAT----------------------------------------------------------------------------------------------------------------------------
Ncoylei_TiptonCreek_N837 --GGTGTGTTTTTATGGTTTAATCTTTGTCTTCAATCTTTTAACTTCATCACTTTCTTTTAGCTTCTAACACTTAATTTTGCATTTATAGCAAACTAGATATATTGGATAATTTTTGACTTCTCATATTGTTTTAGTTTCGTTAAGCTGTTGTATAAATTGGTGATCTTATGATCAGTTGTCATTTGTCTTGTCTTTTTTCTTTTAAACCAGGATTTGTTGAAGGATACACCTCCTGGCCATCATGATCGCATGTCCTTACAAATGGCATTAACTCAATTGGAATCTTTAGCTGAAACTTTAAATGAAAGAAAACGGGAAGCTGAACAGCACCATGCTGTCAGAGAAGTGTTAAAGCATTTAGGAAAATTTTCTTTTAAATCCTCTACTGATAGAGATCATTTCTTGTTAAGGCAAGATGATGTTATACAGCTAGTAAGTAAATAAGATACATATTGTTTGGTTAATGAATTTTACATAACCCATGTCTCTTTTAATATGTGTGCATATTTTCTCTATGTATAAACACAGTTACTAACAGTGGCATTGCTGCTAG-TTTTATTTTCATTCATTTCACTTCTCTTGCTTTTTACTGATAACAGAAAAGCAAAAAAAAATTGTATGTTTTATTAT
Ncressleri_AndersonSpringCave_G2075 TGGGTGTGTTTTTATGGTGTAATATTTGTCTTCAATCTTTTAAC-TCATTACTTTCTTTTAGATTCTGACACTTAATTTTGCATTTATAGCGAACTAGAGATATTGGATCATTTTT-----CTCTTATTGTTTTAGTTTCGTTAAGCTGTTGTATAAATTGGTGATCTTATGATCAGTTATCATTTGTCTTCTCTTTTTTCTTTTAAACCAGGATTTGTTGAAGGATACACCTCCTGGCCATCATGATCGCATGTCCTTACAAATGGCATTAACTCAATTGGAATCTTTAGCTGAAACTTTAAATGAAAGGAAACGGGAAGCTGAACAGCACCATGCTGTCAGAGAAGTGTTAAAGCATTTAGGAAAATTTTCTTTTAAATCCTCTATTGATAGAGATCATTTCTTGTTAAGGCAAGATGATGTTATACAGCTAGTAAGTAAATAAGACACATATTGTTTGACTGATAAATTTTACATAACCCATGTCTCTTTTAATATATGTGCATATTTTCTCTATGTAGAAACACAGTTACTAACACTGGCATTGCTGCCAGATTTTATTTTCATTCATTCCACTTCTCTTGCTTTTTACTGAGAAGAGAAAAGCAAAAGAAAA---TATTTTTTATTAT
Ncressleri_PigeonCave_G2077 TGGGTGTGTTTTTATGGTGTAATATTTGTCTTCAATCTTTTAAC-TCATTACTTTCTTTTAGATTCTGACACTTAATTTTGCATTTATAGCGAACTAGAGATATTGGATCATTTTT-----CTCTTATTGTTTTAGTTTCGTTAAGCTGTTGTATAAATTGGTGATCTTATGATCAGTTATCATTTGTCTTCTCTTTTTTCTTTTAAACCAGGATTTGTTGAAGGATACACCTCCTGGCCATCATGATCGCATGTCCTTACAAATGGCATTAACTCAATTGGAATCTTTAGCTGAAACTTTAAATGAAAGGAAACGGGAAGCTGAACAGCACCATGCTGTCAGAGAAGTGTTAAAGCATTTAGGAAAATTTTCTTTTAAATCCTCTATTGATAGAGATCATTTCTTGTTAAGGCAAGATGATGTTATACAGCTAGTAAGTAAATAAGACACATATTGTTTGACTGATAAATTTTACATAACCCATGTCTCTTTTAATATATGTGCATATTTTCTCTATGTAGAAACACAGTTACTAACACTGGCATTGCTGCCAGATTTTATTTTCATTCATTCCACTTCTCTTGCTTTTTACTGAGAAGAGAAAAGCAAAAGAAAA---TATTTTTTATTAT
Ncrosbyi_MtMitchell_N210 TTGGTGTGTTTTTATGGTTTAATCTTTGTCTTCAATCTTTTAATTTCATCACTTTCTTTTAGCTTCTGACACTTAATTTTACATTTATAGCAAACTAGAGATATTGGATCATTTTTGACTCCTCATATTGTTTTAGTTTCGTTAAGCTGTTGTATAAATTGGTGATCTTATGATCAGTTATCATTTGTCTTGTCTTTTCTCTTTTAAACCAGGATTTGTTGAAGGATACACCTCCTGGCCATCATGATCGCATGTCCTTACAAATGGCATTAACTCAATTGGAATCTTTAGCTGAAACTTTAAATGAAAGAAAACGGGAAGCTGAACAGCACCATGCTGTCAGAGAAGTGTTAAAGCATTTAGGAAAATTTTCTTTTAAATCCTCTACTGATAGAGATCATTTCTTGCTAAGGCAAGATGATGTTATACAGCTAGTAAGTAAATAATATACATATTGTTTGGTTGATGAATTTTACATAACCCATGTCTCTTTTAATATATGTACATATTTTCTCTATGTAGAAACACAGTTACTAACACTGACATTGCTGCCAGATTTTATTTTCATTCATTTCACTTCTCTTGCTTTTTACTGATAACAGAAAAGCAAAAAAAAATTGTATGTTTTATTAT
Ncrosbyi_PricesCrk_N1143 TTGGTGTGTTTTTATGGTTTAATCTTTGTCTTCAATCTTTTGATTTCATCACTTTCTTTTAGCTTCTGACACTTAATTTTGCATTTATAGCAAACTAGAGATATTGGATCATTTTTGACTCCTCATATTGTTTTAGTTTCGTTAAGCTGTTGTATAAATTGGTGATCTTATGATCAGTTATCATTTGTCTTGTCTTTTCTCTTTTAAACCAGGATTTGTTGAAGGATACACCTCCTGGCCATCATGATCGCATGTCCTTACAAATGGCATTAACTCAATTGGAATCTTTAGCTGAAACTTTAAATGAAAGAAAACGGGAAGCTGAACAGCACCATGCTGTCAGAGAAGTGTTAAAGCATTTAGGAAAATTTTCTTTTAAATCCTCTACTGATAGAGATCATTTCTTGCTAAGGCAAGATGATGTTATACAGCTAGTAAGTAAATAATATACATATTGTTTGGTTGATGAATTTTACATAACCCATGTCTCTTTTAATACATGTACATATTTTCTCTATGTAGAAACACAGTTACTAACACTGACATTGCTGCCAGATTTTATTTTCATTCATTTCACTTCTCTTGCTTTTTACTGATAACAGAAAAGCAAAAAAGAATTGTATGTTTTATTAT
Ncrosbyi_ShufordCrk_N1148 --------------------------------------------------------------------------------------------------------------------------TCATATTGTTTTAGTTTCGTTAAGCTGTTGTATAAATTGGTGATCTTATGATCAGTTATCATTTGTCTTGTCTTTTCTCTTTTAAACCAGGATTTGTTGAAGGATACACCTCCTGGCCATCATGATCGCATGTCCTTACAAATGGCATTAACTCAATTGGAATCTTTAGCTGAAACTTTAAATGAAAGAAAACGGGAAGCTGAACAGCACCATGCTGTCAGAGAAGTGTTAAAGCATTTAGGAAAATTTTCTTTTAAATCCTCTACTGATAGAGATCATTTCTTGCTAAGGCAAGATGATGTTATACAGCTAGTAAGTAAATAATATACATATTGTTTGGTTGATGAATTTTACATAACCCATGTCTCTTTTAATATATGTACATATTTTCTCTATGTAGAAACACAGTTACTAACACTGACATTGCTGCCAGATTTTATTTTCATTCATTTCACTTCTCTTGCTGTTTACTGATAACAGAAAAGCAAAAAAAAATTGTATGTTTTATTAT
Ndellingeri_WhitewFalls_N887 ------------------------------------------------------------------------------------------------------------------------------------------------------------------------------------------------------------------------------------------------------------------------------------------AATCTTTAGCTGAAACTTTAAATGAAAGAAAACGGGAAGCTGAACAGCACCATGCTGTCAGAGAAGTGTTAAAGCATTTAGGAAAATTTTCTTTTAAATCCTCTACTGATAGAGATCATTTCTTGCTAAGGCAGGATGATGTTATACAGCTAGTAAGTAAATAAGATACATATTGTTTGGTTGATGAATTTTACATAACCCATGTCTCTTTTAATATATGTGCATATTTTCTCAATGTAGAAACACAATTACTAACACTGGCATTGCTGCTAT-TTTTATTTTCATTCATTTCACTTCTCTTGCCTTTTACTGATAACAGAAAAGCAAAAAG-------------------
Ndilutus_StarveRockCave_G3174 TTGGTGTGTTTTTATGGTTTAATCTTTGTCTTCAATCTTTTAACTTCATCACTTTCTTTTAGCTTCTGACACTTAATTTTGCATTTATAGCAAACTAAAAATATTGGATCATTTTTGACTCCTCATATTGTTTTAGTTTCGTTAAGCTGTTGTATAAATTGGTGATCTTATGATCAGTTATCATTTGTCTTGTCTTTTCTCTTTTAAACCAGGATTTGTTGAAGGATACACCTCCTGGTCATCATGATCGCATGTCCTTACAGATGGCATTAACTCAATTGGAATCTTTAGCTGAAACTTTAAATGAAAGAAAACGGGAAGCTGAACAGCACCATGCTGTCAGAGAAGTGTTAAAGCATTTAGGAAAATTTTCTTTTAAATCCTCTACTGATAGAGATCATTTCTTGCTAAGGCAAGATGATGTTATACAGCTAGTAAGTAAATAAGATACATATTGTTTGGTTGATGAATTTTACTTAACCCATGTCTCTTTTAATATATGTGCATAGTTTCTCAATGTAGAA--ACAGTTACTAACACTGACATTGCTGCCAGATTTTATTTTCATT----------------------------------------------------------------
Nfridelli_LittlePigeon_N262 TTGGTGTGTTTTTATGGTTTAATCTTTGTCTTCAACCTTTTAACTTCATCACTTTCTTTTAGCTTCTGACACTTAATTTTGCATTTATAGCAAACTAGATATATTGGATCATTTTTGACTTCTCATATTGTTTTAGTTTCGTTAAGCTGTTGTATAAATTGGTGATCTTATGA-------TCATTTGTCTTGTCTTTTCTCTTTTAAACCAGGATTTGTTGAAGGATACACCTCCTGGCCATCATGATCGCATGTCCTTACAAATGGCATTAACTCAATTGGAATCTTTAGCTGAAACTTTAAATGAAAGAAAACGGGAAGCTGAACAGCACCATGCTGTCAGAGAAGTGTTAAAGCATTTAGGAAAATTTTCTTTTAAATCCTCTACTGATAGAGATCATTTCTTGCTAAGGCAGGATGA--------------------------------------------------------------------------------------------------------------------------------------------------------------------------------------------------------------------
Nfurtivus_HugdenBranch_G3175 TTGGTGTGTTTTTATGGTTTAATCTTTGTCTTCAACCTTTTAACTTCATCACTTTCTTTTAGCTTCTGACACTTAATTTTGCATTTATAGCAAACGAGATATATTGGATTACTTTTGACTTCTCATATTGTTTTAGTTTCGTTAAGCTGTTGTATAAATTGGTGATCTTATGATCAGTTGTCATTTGTCTTGTCTGTTCTCTTTTAAACCAGGATTTGTTGAAGGATACACCTCCTGGCCATCATGATCGCATGTCCTTACAAATGGCATTAACTCAATTGGAATCTTTAGCTGAAACTTTAAATGAAAGAAAACGGGAAGCTGAACAGCACCATGCTGTCAGAGAAGTGTTAAAGCATTTAGGAAAATTTTCTTTTAAATCCTCTACTGATAGAGATCATTTCTTGCTAAGGCAAGATGATGTTATACAGCTAGTAAGTAAATAAGATACATATTGTTTGGTTGATGAATTTTACATAACCCATGTCTCTTTTAATATATGTGCATATTTTCTCAATGTAGAAACACAGTTACTAACACTGGCATTGCTGCTAGA--TTTTTTTCATTCATTTAACTTCTCTTGCCTTTTACTGATAACAGAAAAGCAAAGAAAGATTGTATGTTTTATTAT
Nfurtivus_RaccoonMtn_N1026 -------------------------------------------------CACTTTCTTTTAGCTTCTGACACTTAATTTTGCATTTATAGCAAACGAGATATATTGGATTACTTTTGACTTCTCATATTGTTTTAGTTTCGTTAAGCTGTTGTATAAATTGGTGATCTTATGATCAGTTGTCATTTGTCTTGTCTGTTCTCTTTTAAACCAGGATTTGTTGAAGGATACACCTCCTGGCCATCATGATCGCATGTCCTTACAAATGGCATTAACTCAATTGGAATCTTTAGCTGAAACTTTAAATGAAAGAAAACGGGAAGCTGAACAGCACCATGCTGTCAGAGAAGTGTTAAAGCATTTAGGAAAATTTTCTTTTAAATCCTCTACTGATAGAGATCATTTCTTGCTAAGGCAAGATGATGTTATACAGCTAGTAAGTAAATAAGATACATATTGTTTGGTTGATGAATTTTACATAACCCATGTCTCTTTTAATATATGTGCATATTTTCTCAATGTAGAAACACAGTTACTAACACTGGCATTGCTGCTAGA--TTTTTTTCATTCATTTAACTTCTCTTGCCTTTTACTGATAACAGAAAAGCAAAGAAAGATTGTATGTTTTATTAT
Ngeorgia_Sittons_N073 ------------------------------------------------------------------------------------------------------------------------------------------------------------------TGATCTTATGATCAGTTGTCATTTGTCTTGTCTTTTTTCTTTTAAACCAGGATTTGTTGAAAGATACACCTCCTGGCCATCATGATCGCATGTCCTTACAAATGGCATTAACTCAATTGGAATCTTTAGCTGAAACTTTAAATGAAAGAAAACGGGAAGCTGAACAGCACCATGCTGTTAGAGAAGTGTTAAAGCATTTAGGAAAATTTTCTTTTAAATCCTCTACTGATAGAGATCATTTCTTGCTAAGGCAAGATGATGTTATACAGCTAGTAAGTAAATAAGATACATATTGTTTGGTTGATGAATTTTACATAACCCATGTCTCTTTTAATATATGTGCATATTTTCTCTATGTAGAAACACAGTTACTAACACTGGCATTGCTGCTAGATTTT-------------------------------------------------------------------------
Ngertschi_CedarCreek_N351 TTGGTGTGTTTTTATGGTTTAATCTTTGTCTTCAATCTTTTAACTTCATCACTTTCTTTTAGCTTCTGACACTTAATTTTGCATTTATAGCAAACTAGAGATATTGGATCATTTTTGACTCCTCATATTGTTTTAGTTTCGTTAAGCTGTTGTATAAATTGGTGATCTTATGATCAGTTATCATTTGTCTTGTCTTTTCTCTTTTAAACCAGGATTTGTTGAAGGATACACCTCCTGGCCATCATGATCGCATGTCCTTGCAAATGGCATTAACTCAATTGGAATCTTTAGCTGAAACTTTAAATGAAAGAAAACGGGAAGCTGAACAGCACCATGCTGTCAGAGAAGTGTTAAAGCATTTAGGAAAATTTTCTTTTAAATCCTCTACTGATAGAGATCATTTCTTGCTAAGGCAAGATGATGTTATACAGCTAGTAAGTAAATAATATACATATTGTTTGGTTGATGAATTTTACATAACCCATGTCTCTTTTAATATATGTGCATATTTTCTCTATGTAGAAACACAGTTACTAACACTGACATTGCTGCCAGTTTTTATTTTCATTCATTTCACTTCTCTTGCTTTTTACTGATAACAGAAAAGCCAAAAAAAATTGTATGTTTTATTAT
Ngertschi_FrenchBroad_N968 ---------------------------------------------------------------------CACTTAATTTTGCATTTATAGCAAACTAGAGATATTGGATCATTTTTGACTCCTCATATTGTTTTAGTTTCGTTAAGCTGTTGTATAAATTGGTGATCTTATGATCAGTTATCATTTGTCTTGTCTTTTCTCTTTTAAACCAGGATTTGTTGAAGGATACACCTCCTGGCCATCATGATCGCATGTCCTTGCAAATGGCATTAACTCAATTGGAATCTTTAGCTGAAACTTTAAATGAAAGAAAACGGGAAGCTGAACAGCACCATGCTGTCAGAGAAGTGTTAAAGCATTTAGGAAAATTTTCTTTTAAATCCTCCACTGATAGAGATCATTTCTTGCTAAGGCAAGATGATGTTATACAGCTAGTAAGTAAATAATATACATATTGTTTGGTTGATGAATTTTACATAA--TATGTCTCTTTTAATATATGTGCATATTTTCTCTATGTAGAAACACAGTTACTAACACTGACATTGCTGCCAGTTTTTATTTTCATTCATTTCACTTCTCTTGCTTTTTACTGATAACAGAAAAGCCAAAAAAAATTGTATGTTTTATTAT
Ngertschi_HickoryNutGap_N810 ------------------------------------------------------------------------------------------------------ATTGGATCATTTTTGACTCCTCATATTGTTTTAGTTTCGTTAAGCTGTTGTATAAATTGGTGATCTTATGATCAGTTATCATTTGTCTTGTCTTTTCTCTTTTAAACCAGGATTTGTTGAAGGATACACCTCCTGGCCATCATGATCGCATGTCCTTGCAAATGGCATTAACTCAATTGGAATCTTTAGCTGAAACTTTAAATGAAAGAAAACGGGAAGCTGAACAGCACCATGCTGTCAGAGAAGTGTTAAAGCATTTAGGAAAATTTTCTTTTAAATCCTCTACTGATAGAGATCATTTCTTGCTAAGGCAAGATGATGTTATACAGCTAGTAAGTAAATAATATACATATTGTTTG-TTGATGAATTTTACATAACCCATGTCTCTTTTAATATATGTGCATATTTTCTCTATGTAGAAACACAGTTACTAACACTGACATTGCTGCCAG-TTTTATTTTCATTCATTTCACTTCTCTTGCTTTTTACTGATAACAGAAAAGCAAAAAAAAATTTTGTTGTTAATT--
Nholsingeri_BrumleyCrk_N916 TTGGTGTATTTTTATGGTTTAATCTTTGTCTTCAATCTT-------------------TTAGCTTCTGACCCTTAATTTTGCATTTATAGCAAACTAGAGATATTGGATCAATTTTGACTCCTCATATTGTTTTAGTTTCGTTAAGCTGTTGTATAAATTGGTGATCTTATGATCAGTTATCATTTGTCTTGTTTTTTCTCTTTTAAACCAGGATTTGTTGAAGGATACACCTCCTGGCCATCATGATCGCATGTCCTTACAAATGGCATTAACTCAATTGGAATCTTTAGCTGAAACTTTAAATGAAAGAAAACGGGAAGCTGAACAGCACCATGCTGTCAGAGAAGTGTTAAAGCATTTAGGAAAATTTTCTTTTAAATCCTCTACTGATAGAGACCATTTCTTGCTAAGGCAGGATGATGTTATACAGCTAGTAAGTAAATAAGATACATATTGTTCGAT---TGAATTTTACTTAACCCATGTCTCTTTTAATATATGTGGATATTTTCTTAATGTAGAAACACAGTTACTAACACTGGCATTGCTGCCAGATTTTATTTTCATTCATTTCACTTCTCTTGCCTTTTTCTGATAACAGAAAAGCAAAAAAAAA----------------
Nholsingeri_PondCave_N541 TTGGTGTATTTTTATGGTTTAATCTTTGTCTTCAATCTT-------------------TTAGCTTCTGACCCTTAATTTTGCATTTATAGCAAACTAGAGATAGTGGATCAATTTTGACTCCTCATATTGTTTTAGTTTCGTTAAGCTGTTATATAAATTGGTGATCTTATGATCAGTTATCATTTGTCTTGTTTTTTCTCTTTTAAACCAGGATTTGTTGAAGGATACACCTCCTGGCCATCATGATCGCATGTCCTTACAAATGGCATTAACTCAATTGGAATCTTTAGCTGAAACTTTAAATGAAAGAAAACGGGAAGCTGAACAGCACCATGCTGTCAGAGAAGTGTTAAAGCATTTAGGAAAATTTTCTTTTAAATCCTCTACTGATAGAGACCATTTCTTGCTAAGGCAAGATGATGTTATACAGCTAGTAAGTAAATAAGATACGTATTGTTCGGT---TGAATTTTACTTAACCCATGTCTCTGTTAATATATGTGGATATTTTCTCAATGTAGAAACACAGTTACTAACACTGGCATTGCTGCCAGATTTCATTTTCATTCATTTCACTTCTCTTGCCTTTTTCTGATAACAGAAAAGCAAAAAAAAATTGTATGTTTTCTTAT
Njonesi_CaveSpringCave_N390 TTGGTGTGTTTTTATGGTTTAATCTTTGTCTTCAACCTTTTAACTTCATCACTTTCTTTTAGCTTCTGACACTTAATTTTGCATTTATAGCAAACTAGATATATTGGTAGATACTCTACTCCTCATATTGTTTTAGTTTCGTTAAGCTGTTGTATAAATTGGTGATCTTATGA-------TCATTTGTCTTGTCTTTTCTCTTTTAAACCAGGATTTGTTGAAGGATACACCTCCTGGCCATCATGATCGCATGTCCTTACAAATGGCATTAACTCAATTGGAATCTTTAGCTGAAACTTTAAATGAAAGAAAACGGGAAGCTGAACAGCACCATGCTGTCAGAGAAGTGTTAAAGCATTTAGGAAAATTTTCTTTTAAATCCTCTACTGATAGAGATCATTTCTTGCTAAGGCAGGATGATGTTATACAGCTAGTAAGTAAATAAGATACATATTGTTTGGTTAATGAATTTTACATAACCCATGTCTCTTTTAATATATGTGCATATTTTCTCAATGTAGAAACACAATTACTAACACTGGCATTGCTGCTAG-TTTTATTTTCATTCATTTCACTTCTCTTGCCTTTTACTGATAACAGAAAAGCAAAAAGAAATTGTATGTTTTATTAT
Nlowderi_ChestnutBranch_N731 TTGATGTGTTTTTATGGTTTAATCTTTGTCTTCAATCTTTTTATTT---CACTTTCTTTTAGCTTCTGACACTTAATTTTGCATTTATAGCAAACTAGATATATTGGATCATTTTTGACTCCTCATATTGTTTTAGTTTCGTTAAGCTGTTGTATAAATTGGTGATCTTATGATCAGTTGTCATTTGTCTTGTCTTTTCTCTTTTAAACCAGGATTTGTTGAAGGATACACCTCCTGGCCATCATGATCGCATGTCCTTACAAATGGCATTAACTCAATTGGAATCTTTGGCTGAAACTTTAAATGAAAGAAAACGGGAAGCTGAACAGCACCATGCTGTCAGAGAAGTGTTAAAGCATTTAGGAAAATTTTCTTTTAAATCCTCTACTGATAGAGATCATTTTTTGCTAAGGCAAGATGATGTTATACAGCTAGTAAGTAAATAAGATACATATTGTTAGGTTGATGAATTTTACATAACCCATGTCTCTTTTAATATATGTGCATATTTTCTCTATGTAGAAACACAGTTACTAACACTGGCATTGCTGCTAGATTTTATTTTCATACATTTCACTTCTCTTGCCTTTTACTGATAACAGAAAAGCAAAAAAAAATAGTATGTTTTATTAT
Nlowderi_upperFiresCreek_N820 -----------------------------------------------------------------------CTTAATTTTGCATTTATAGCAAACTAGATATATTGGATCATTTTTGACTCCTCATATTGTTTTAGTTTCGTTAAGCTGTTGTATAAATTGGTGATCTTATGATCAGTTGTCATTTGTCTTGTCTTTTCTCTTTTAAACCAGGATTTGTTGAAGGATACACCTCCTGGCCATCATGATCGCATGTCCTTACAAATGGCATTAACTCAATTGGAATCTTTAGCTGAAACTTTAAATGAAAGAAAACGGGAAGCTGAACAGCACCATGCTGTCAGAGAAGTGTTAAAGCATTTAGGAAAATTTTCTTTTAAATCCTCTACTGATAGAGATCATTTTTTGCTAAGGCAAGATGATGTTATACAGCTAGTAAGTAAATAAGATACATATTGTTAGGTTGATGAATTTTACATAACCCATGTCTCTTTTAATATATGTGCATATTTTCTCTATGTAGAAACACAGTTACTAACACTGGCATTGCTGCTAGATTTTATTTTCATTCATTTCACTTCTCTTGCCTTTTACTGATAACAGAAAAGCAAAAAAAAATTGTATGTTTTATTAT
Nlula_BeeRockCave_G2091 ---------------------------GTCTTCAATCTTTTAACTTCATCACTTTCTTTTAGCTTCTGACACTTAATTTTGCGATTATAGCAAACTAGATATATTAGATCATTTTTGACTCCTCATATTGTTTTAGTTTCGTTAAGCTGTTGTATAAATTGGTGATCTTATGATCAGTTGTCATTTGTCTTGTCTTTTCTCTTTTAAACCAGGATTTGTTGAAGGATACACCTCCTGGCCATCATGATCGCATGTCCTTACAAATGGCATTAACTCAATTGGAATCTTTAGCTGAAACTTTAAATGAAAGAAAACGGGAAGCTGAACAGCACCATGCTGTCAGAGAAGTGTTAAAGCATTTAGGAAAATTTTCTTTTAAATCCTCTACTGATAGAGATCATTTCTTGCTAAGGCAAGATGATGTTATACAGCTAGTAAGTAAATAAGATACATATTGTTTGGTTGATGAATTTTACATAACCCATGTCTCTTTTAATATATGTGCATATTTTCTCTATGTAGAAACACAGTTACTAACACTGGCATTGCTGCTAGATTTTATTTTCATTCATTTCACTTCTCTTGCCTTTTACTGATAACAGAAAAGCAAAAAGAAA----------------
Nmimus_NealsSink_N329 TTGGTGTATTTTTATGGTTTAATCTTTGTCTTCAATCTT-------------------TTAGCTCCTGACACTTAATTTTGCATTTATAGCAAACTAGAGATATTGGATCATTTTTGACTCCTCATGTTGTTTTAGCTTCGTTAAGCTGTTGTATAAATTGGTGATCTTATGATCAGTTATCATTTGTCTTGTTTTTTCTCTTTTAAACCAGGATTTGTTGAAGGATACACCTCCTGGCCATCATGATCGCATGTCCTTACAAATGGCATTAACTCAATTGGAATCTTTAGCTGAAACTTTAAATGAAAGAAAACGGGAAGCTGAACAGCACCATGCTGTCAGAGAAGTGTTAAAGCATTTAGGAAAATTTTCTTTTAAATCCTCTACTGATAGAGATCATTTCTTGCTAAGGCAAGATGATGTTATACAGCTAGTAAGTAAATAAGATACATATTGTTCGGT---TGAATTTTACTTCACCCATGTCTCTTTTAATATATGTGCATATTTTCTCAATGTAGAAACACAGTTACTAACACTGGCATTGCTGCCAGATTTTATTTTCATTCATTTCACTTCTCTTGCCTTTTACTGATAACAGAAAAGCAAAAAAAAATTGTATGTTTTATTAT
Nmimus_Straleys_N625 TTGGTGTATTTTTATGGTTTAATCTTTGTCTTCAATCTT-------------------TTAGCTTCTGACACTTAATTTTGCATTTATAGCAAACCAGATATATTGGATCATTTTTGACTCCTCATATTGTTTTAGTTTCGTTAAGCTGTTGTATAAATTGGTGATATTATGATCAGTTATCATTTGTCTTGTTTTTTCTCTTTTAAACCAGGATTTGTTGAAGGATACACCTCCTGGCCATCATGATCGCATGTCCTTACAAATGGCATTAACTCAATTGGAATCTTTAGCTGAAACTTTAAATGAAAGAAAACGGGAAGCTGAACAGCACCATGCTGTCAGAGAAGTGTTAAAGCATTTAGGAAAATTTTCTTTTAAATCCTCTACTGATAGAGATCATTTCTTGCTAAGGCAAGATGATGTTATACAGCTAGTAAGTAAATAAGATACATATTGTTCGGT---TGAATTTTACTTCACCCATGTCTCTTTTAATATATGTGCATATTTTCTCAATGTAGAAACAAAGTTCCTAACACTGGCATTGCTGCCAGATTT--------------------------------------------------------------------------
Nnasicus_CaneyFork_N171 -------------------------------------------------------------GCTTCTGACACTTAATTTTGCATTTATAGCAAACTAGAGATATTGGATCATTTTTGACTCCTCATATTGTTTTAGTTTCGTTAAGCTGTTGTATAAATTGGTGATCTTATGA-------TCATTTGTCTTGTCTTTTCTCTTTTAAACCAGGATTTGTTGAAGGATACACCTCCTGGCCATCATGATCGCATGTCCTTACAAATGGCATTAACTCAATTGGAATCTTTAGCTGAAACTTTAAATGAAAGAAAACGGGAAGCTGAACAGCACCATGCTGTCAGAGAAGTGTTAAAGCATTTAGGAAAATTTTCTTTTAAATCCTCTACTGATAGAGATCATTTCTTGCTAAGGCAAGATGATGTTATACAGCTAGTAAGTAAATAATATACATATTGTTTGGTTGATGAATTTTACATAACCCATGTCTCTTTTAATATATGTGCATATTTTTTCTATGTAGAAACACAGTTGCTAACACTGACATTGCTGGCAAATTTTATTTTCATTCATTTCACTTCTCTTCCTTTTTACTGATAACAGAAAAGCAAAAAAAAA-TGTATGTTTTATTGT
Nnasicus_ConnosteeFalls_N696 ---------------------------------------------------------------------------------------------------------------------------------------------------------------------------------------TTTGTCTTGTCTTTTCTCTTTTAAACCAGGATTTGTTGAAGGATACACCTCCTGGCCATCATGATCGCATGTCCTTACAAATGGCATTAACTCAATTGGAATCTTTAGCTGAAACTTTAAATGAAAGAAAACGGGAAGCTGAACAGCACCACGCTGTCAGAGAAGTGTTAAAGCATTTAGGAAAATTTTCTTTTAAATCCTCTACTGATAGAGATCATTTCTTGCTAAGGCAAGATGATGTTATACAGCTAGTAAGTAAATAATATACATATTGTTTGGTTGATGAA-------------------------------------------------------------------------------------------------------------------------------------------------------------------
Npaynei_Grindstaff_N646 TTGTTGTGTTTTTATGGTTTAATCTTTGTCTTCAATCTTTTAACTTCATCGCTTTCTTTTAGCTTCTGACACTTAATTTTGCATTTATAGCAAACTAGAGATATTGGATCATTTTTGACTCCTCATATTGTTTTAGTTTCGTTAAGCTGTTGTATCAATTGGTGATCTTATGACCAGTTATCATTTGTCTTGTCTTTTCTCTTTTAAACCAGGATTTGTTGAAGGATACACCTCCTGGCCATCATGATCGCATGTCCTTACAAATGGCATTAACTCAATTGGAATCTTTAGCTGAAACTTTAAATGAAAGAAAACGGGAAGCTGAACAGCACCATGCTGTCAGAGAAGTGTTAAAGCATTTAGGAAAATTTTCTTTTAAATCCTCTACTGATAGAGATCATTTCTTGCTAAGGCAAGATGATGTTATACAGCTAGTAAGTAAATAAGATACATATTGTTCGGTTGATGAATTTTACTTAACCCATGTCTCTTTTAATATATGTGCATATTTTC------------------------------------------------------------------------------------------------------------------------
Npaynei_NorrisDamCave_N348 TTGCTGTGTTTTTATGGTTTAATCTTTGTCTTCAATCTTTTAACTTCATCGCTTTCTTTTAGCTTCTGACACTTAATTTTGCATTTATAGCAAACTAGAGATATTGGATCATTTTTGACTCCTCATATTGTTTTAGTTTTGTTAAGCTGTTGTATAAATTGGTGATCTTATGATCAGTTATCATTTGTCTTGCCTTTTCTCTTTTAAACCAGGATTTGTTGAAGGATACACCTCCTGGCCATCATGATCGCATGTCCTTACAAATGGCATTAACTCAATTGGAATCTTTAGCTGAAACTTTAAATGAAAGAAAACGGGAAGCTGAACAGCACCATGCTGTCAGAGAAGTGTTAAAGCATTTAGGAAAATTTTCTTTTAAATCCTCTACCGATAGAGATCATTTCTTGCTAAGGCAAGATGATGTTATACAGCTAGTAAGTAAATAAGATACATATTGTTCGGTTGATGAATTTTACTTAACCCATGTCTCTTTTAATATATGTGCATATTTTCTCAATGTAGCAA--CAGTTACTAACACTGGCATTGCTGCCAGATTTTATTTTCATTCATTTCACTTCTCTTGCCTTTTACTGATAACAGAAAAGCAAAAAAAAATTATATGTTTTATTAT
Npaynei_UnakaMtns_N943 -------------------------------------TTTTAACTTCATCACTTTCTTTTAGCTTCTGACACTTAATTTTGCATTTATAGCAAACTAGAGATATTGGATCATTTTTGACTCCTCATATTGTTTTAGTTTCGTTAAGCTGTTGTATAAATTGGTGATCTTATGATCAGTTATCATTTGTCTTGTCTTTTCTCTTTTAAACCAGGATTTGTTGAAGGATACACCTCCTGGCCATCATGATCGCATGTCCTTACAAATGGCATTAACTCAATTGGAATCTTTAGCTGAAACTTTAAATGAAAGAAAACGGGAAGCTGAACAGCACCATGCTGTCAGAGAAGTGTTAAAGCATTTAGGAAAATTTTCTTTTAAATCCTCTACTGATAGAGATCATTTCTTGCTAAGGCAAGATGATGTTATACAGCTAGTAAGTAAATAAGATACATATTGTTCGGTTGATGAATTTTGCTTAACCCATGTCTCTTTTAATATATGTGCATATTTTCTCAATGTAGAAACACAGTTACTAATGCTGGCATTGTTGCCAGATTTTATTTTCATTCATTTCACTTCTCTTGCCTTTTACTGATAACAGAAAAGCAAAAAAGAATTATATGTTTTATTAT
Npecki_HaskellSims_G3697 TTGGTGTGTTTTTATGGTTTAATCTTTGTCTTCAATCTTTTAACTTCATTAGTTTCTTTTAGTTTCTGACACTTAATTTTGCATTTATAGCAAACTAGAGATATGGGATCATTTTTGACTCCTCCTATTGTTTCAGTTTTGTTAAGCTGTTGTATATATTGGTAATCTTATGATCAGTTATCATTTGTCTTGTCTTTTCTCTTTTAAACCAGGATTTGTTGAAGGATACACCTCCTGGTCATCATGATCGCATGTCCTTACAAATGGCATTAACTCAATTGGAATCTTTAGCTGAAACTTTAAATGAAAGAAAACGGGAAGCCGAGCAGCACCATGCTGTCAGAGAAGTGTTAAAACATTTAGGAAAATTTTCTTTTAAATCCTCTACTGATAGAGATCATTTCTTGCTAAGGCAAGATGACGTTATACAGCTAGTAAGTAAATAGTATACATATTATTTGGCTGATAAATTCTACATAACCCATGTCTCTTTTAAAATATGTGCATATCTTC------TAGAAACTCAGAAA--AACATTGGTATTTCTGTCAG-ATTTATTTTCATTCATTCCACTTCTCTTGCCTTTTACTGATAAAAGAAAAGCAAAAGAGAATTGCATGTTTTATTAT
Npecki_HurricaneMazeCave_G2100 TTGGTGTGTTTTTATGGTTTAATCTTTGTCTTCAATCTTTTAACTTCA----------TTAGTTTCTGACACTTAATTTTGCATTCATAGCAAACTAGAGATATTGGATCATTTTTGATGCCTCCTATTGTTTCAGTTTTGTTAAGCTGTTGTATATATTGGTAATCTTATGATCAGTTATCATTTGTCTTGTCTTTTCTCTTTTAAACCAGGATTTGTTGAAGGATACACCTCCTGGTCATCATGATCGCATGTCCTTACAAATGGCATTAACTCAATTGGAATCTTTAGCTGAAACTTTAAATGAAAGAAAACGGGAAGCCGAGCAGCACCATGCTGTCAGAGAAGTGTTAAAACATTTAGGAAAATTTTCTTTTAAATCCTCTACTGATAGAGATCATTTCTTGCTAAGGCAAGATGACGTTATACAGCTAGTAAGTAAATAGTATACATATTATTTGGCTGATAAATTTTACATAACCCATGTCTCTTTTAATATATGTGCATATCTTC------TAGAAATTTAGAAA--AACATTGGCATTGCTGCCAG-ATTTATTTTCATTCATTCCACTTCTCTTGCCTTTTACTGATAAAAGAAAAGCAAAAGAGAATTGTATGTTTTATTAT
Npecki_Monteagle_N062 TTGGTGTGTTTTTATGGTTTAATCTTTGTCTTCAATCTTTTAATTTCATTAGTTTCTTTTAGTTTCTGACACTTAATTTTGCATTTATAGCAAACTAGAGCTATTGGATCATTTTTGA---CTCCTATTGTTTCAGTTTTGTTAAGCTGTTGTATATATTGGTAATCTTATGATCAGTTATCATTTGTCTTGTCTTTTCTCTTTTAAACCAGGATTTGTTGAAGGATACACCTCCTGGTCATCATGATCGCATGTCCTTACAAATGGCATTAACTCAATTGGAATCTTTAGCTGAAACTTTAAATGAAAGAAAACGGGAAGCCGAGCAGCACCATGCTGTCAGAGAAGTGTTAAAACATTTAGGAAAATTTTCTTTTAAATCCTCGACTGATAGAGATCATTTCTTGCTAAGGCAAGATGACGTTATACAGCTAGTAAGTAAATAGTATACATATTATTTGGCTGATAAATTTTACATTACTCATGTCTCTTTTAATATATGTGCATATCTTC------TAGAAACTCAGAAA--AACATTGGTATTGCTGTCAG-ATTTATTTTCATTCATTCCACTTCTCTTGCCTTTTACTGATAAAAGAAAAGCAAAAGAGAATTGTATGTTTTATTAT
Nperlakyi_SChimneys_N1079 TTGGTGTGTTTTTATGGTTTAATCTTTGTCTTCAACCTTAAAACTTCATCACTTTCTTTTAGCTTCTGACACTTAATTTTGCATTTATAGCAAACTAGATATATTGGATCATTTTTGACTTCTCATATTGTTTTAGTTTCGTTAAGCTGTTGTATAAATTGGTGATCTTATGATCAGTTGTCATTTGTCTTGTCTTTTCTCTTTTAAACCAGGATTTGTTGAAGGATACACCTCCTGGCCATCATGATCGCATGTCCTTACAAATGGCATTAACTCAATTGGAATCTTTAGCTGAAACTTTAAATGAAAGAAAACGGGAAGCTGAACAGCACCATGCTGTCAGAGAAGTGTTAAAGCATTTAGGAAAATTTTCTTTTAAATCCTCTACTGATAGAGATCATTTCTTGCTAAGGCAAGATGATGTTATACAGCTAGTAAGTAAATAAGATACATATTGTTTGGTTGATGAATTTTACATAACCCATGTCTCTTTTAATATATGTGCATATTTTCTCAATGTAGAAACACAGTTACTAACACTGGCATTCCTGCTAGATTTTATTTTCATTCATTTCACTTCTCTTGCCTTTTACTGATAACAGAAAAGCAAAAAGAAATTGTATGTTTTATTAT
Nperlakyi_SChimneys_N1080 ----------------------------------------------------------------------------TTTTGCATTTATAGCAAACTAGATATATTGGATCATTTTTGACTTCTCATATTGTTTTAGTTTCGTTAAGCTGTTGTATAAATTGGTGATCTTATGATCAGTTGTCATTTGTCTTGTCTTTTCTCTTTTAAACCAGGATTTGTTGAAGGATACACCTCCTGGCCATCATGATCGCATGTCCTTACAAATGGCATTAACTCAATTGGAATCTTTAGCTGAAACTTTAAATGAAAGAAAACGGGAAGCTGAACAGCACCATGCTGTCAGAGAAGTGTTAAAGCATTTAGGAAAATTTTCTTTTAAATCCTCTACTGATAGAGATCATTTCTTGCTAAGGCAAGATGATGTTATACAGCTAGTAAGTAAATAAGATACATATTGTTTGGTTGATGAATTTTACATAACCCATGTCTCTTTTAATATATGTGCATATTTTCTCAATGTAGAAACACAGTTACTAACACTGGCATTCCTGCTAGATTTTATTTTCATTCATTTC----------------------------------------------------------
Nreclusus_Clingmans_N252 ----------------------------------------------------------------------------------------------------------------------CTTATCATATTGTTTTAGTTTCGTTAAGCTGTTGTATAAATTGGTGATCTTATGATCAGTTGTCATTTGTCTTGTCTTTTCTCTTTTAAACCAGGATTTGTTGAAGGATACACCTCCTGGCCATCATGATCGCATGTCCTTACAAATGGCATTAACTCAATTGGAATCTTTAGCTGAAACTTTAAATGAAAGAAAACGGGAAGCTGAACAGCACCATGCTGTCAGAGAAGTGTTGAAGCATTTAGGAAAATTTTCTTTTAAATCCTCTACTGATAGAGATCATTTCTTGCTAAGGCAAGATGATGTTATACAGCTAGTAAGTAAATAAGATACATATTGTTTGGTTGATGAATTTTACATAACCCATGTCTCTTTTAATATATGTGCATATTTTCTCAATGTAGAAACACAGTTACTAACACTGGCATTCCTGCTAGATTTTATTTTCATTCATTTCACTTCTCTTGCCTTTTACTGATAACAGAAAATCAAAAAAAAATTGTATGTTTTATT--
Nreclusus_Newfound_N259 ------------------------------------------------------------------TGACACTTAATTTTGCATTTATAGCAAACTAGATATATTGGATCATTTTTGACTTCTCATATTGTTTTAGTTTCGTTAAGCTGTTGTATAAATTGGTGATCTTATGATCAGTTGTCATTTGTCTTGTCTTTTCTCTTTTAAACCAGGATTTGTTGAAGGATACACCTCCTGGCCATCATGATCGCATGTCCTTACAAATGGCATTAACTCAATTGGAATCTTTAGCTGAAACTTTAAATGAAAGAAAACGGGAAGCTGAACAGCACCATGCTGTCAGAGAAGTGTTGAAGCATCTAGGAAAATTTTCTTTTAAATCCTCTACTGATAGAGATCATTTCTTGCTAAGGCAAGATGATGTTATACAGCTAGTAAGTAAATAAGATACATATTGTTTGGTTGATGAATTTTACATAACCCATGTCTCTTTTAATATATGTGCATATTTTCTCAATGTAGAAACACAGTTACTAACACTGGCATTCCTGCTAGATTTTATTTTCATTCATTTCACTTCTCTTGCCTTTTACTGATAACAGAAAATCAAAAAAAAGTTGTATGTTTTATTGT
Nreclusus_Noland_N1051 ------------------------------------------------------------------------------------------------------------------------------------------------------------------------------------TCATTTGTCTTGTCTTTTCTCTTTTAAACCAGGATTTGTTGAAGGATACACCTCCTGGCCATCATGATCGCATGTCCTTACAAATGGCATTAACTCAATTGGAATCTTTAGCTGAAACTTTAAATGAAAGAAAACGGGAAGCTGAACAGCACCATGCTGTCAGAGAAGTGTTAAAGCATTTAGGAAAATTTTCTTTTAAATCCTCTACTGATAGAGATCATTTCTTGTTAAGGCAAGATGATGTTATACAGCTAGTAAGTAAATAAGATACATATTGTTTGGTTGATGAATTTTACATAACCCATGTCTCTTTTAATATATGTGCATATTTTCTCAATGTAGAAACACAGTTACTAACACTGGCATTCCTGCTAGATTTTATTTTCATTCATTTCACTTCTCTTGCCTTTTACTGATAAC---------------------------------
Nreclusus_Smokemont_N1020 --------------------------------------------------------------------------AATTTTGCATTTATAGCAAACTAGATATATTGGATCATTTTTGACTTCTCATATTGTTTTAGTTTCGTTAAGCTGTTGTATAAATTGGTGATCTTATGATCAGTTGTCATTTGTCTTGTCTTTTCTCTTTTAAACCAGGATTTGTTGAAGGATACACCTCCTGGCCATCATGATCGCATGTCCTTACAAATGGCATTAACTCAATTGGAATCTTTAGCTGAAACTTTAAATGAAAGAAAACGGGAAGCTGAACAGCACCATGCTGTCAGAGAAGTGTTGAAGCATCTAGGAAAATTTTCTTTTAAATCCTCTACTGATAGAGATCATTTCTTGCTAAGGCAAGATGATGTTATACAGCTAGTAAGTAAATAAGATACATATTGTTTGGTTGATGAATTTTACATAACCCATGTCTCTTTTAATATATGTGCATATTTTCTCAATGTAGAAACACAGTTACTAACACTGGCATTCCTGCTAGATTTTATTTTCATTCATTTCACTTCTCTTGCCTTTTACTGATAACAGAAAATCAAAAAAAAATTGTATGTTTTATTGT
Nroanensis_IngramBranch_N926 ----------------------------------ATCTTTTAACTTCATCGCATTCTTTTAGCTTCTGACACTTAATTTTGCATTTATAGCAAACTAGAGATATTGTATCATTTTTGACTCCTCATATTGTTTTAGTTTTGTTAAGCTGTTGTATAAATTGGTGATCTTATGATCAGTTATCATTTGTCTTGTCTTTTCTCTTTTAAACCAGGATTTGTTGAAGGATACACCTCCTGGCCATCATGATCGCATGTCCTTACAAATGGCATTAACTCAATTGGAATCTTTAGCTGAAACTTTAAATGAAAGAAAACGGGAAGCTGAACAGCACCATGCTGTCAGAGAAGTGTTAAAGCATTTAGGAAAATTTTCTTTTAAATCCTCTACTGATAGAGATCATTTCTTGCTAAGGCAAGATGATGTTATACAGCTAGTAAGTAAATAAGATACATATTGTTCGGTTGATGAATTTTACTTAACCCATGTCTCTTTTAATATATGTGCATATTTTCTCAATGTAGCAA--CAGTTACTAACACTGGCATTGCTGCCAGATTTTATTTTCATTCATTTCACTTCTCTTGCCTTTTACTGATAACAGAAAAGCAAAAAAAAATTATATGTTTTA----
Nroanensis_N_CarversGap_N928 ----------------------------------------------------------------------------------------------------------------------------------------------------------TCAATTGGTGATCTTATGATCAGTTATCATTTGTCTTGTCTTTTCTCTTTTAAACCAGGATTTGTTGAAGGATACACCTCCTGGCCATCATGATCGCATGTCCTTACAAATGGCATTAACTCAATTGGAATCTTTAGCTGAAACTTTAAATGAAAGAAAACGGGAAGCTGAACAGCACCATGCTGTCAGAGAAGTGTTAAAGCATTTAGGAAAATTTTCTTTTAAATCCTCTACTGATAGAGATCATTTCTTGCTAAGGCAAGATGATGTTATACAGCTAGTAAGTAAATAAGATACATATTGCTCAGTTGATGAATTTTACTTAACCCATGTCTCTTTTAATATATGTGCATATTTTCTCAATGTAGTAACACAGTTACTAACACTGGCATTGCTGCCAGATTTTATTTTCATTCATTTCACTTCTCTTGCCTTTTACTGATAACAGAAAAGCAAAAAAAAATTATATGTTTTATTAT
Nroanensis_RoanHighBluff_N762 ----------------------------------------------------------------------------------------------------------------------------------------------------------------------CTTATGATCAGTTATCATTTGTCTTGTCTTTTCTCTTTTAAACCAGGATTTGTTGAAGGATACACCTCCTGGCCATCATGATCGCATGTCCTTACAAATGGCATTAACTCAATTGGAATCTTTAGCTGAAACTTTAAATGAAAGAAAACGGGAAGCTGAACAGCACCATGCTGTCAGAGAAGTGTTAAAGCATTTAGGAAAATTTTCTTTTAAATCCTCTACTGATAGAGATCATTTCTTGCTAAGGCAAGATGATGTTATACAGCTAGTAAGTAAATAAGATACATATTGTTCGGTTGATGAATTTTGCTTAACCCATGTCTCTTTTAATATATGTGCATATTTTCTCAATGTAGTAACACAGTTACTAACACTGGCATTGCTGCCAGATTTTATTTTCATTCATT------------------------------------------------------------
Nsheari_BaldRiver_N1168 -------------------TAATCTTTGTCTTTAACCTTTTAACTTCATCACTTTCTTTTAGCTTCTGACACTTAATTTTGCATTTATAGCAAAAAAGATATATTGGATCATTTCTGACTTCTCATATTGTTTTAGTTTCGTTAAGCTGTTGTATAAATTGGTGATCTTATGATCAGTTGTCATTTGTCTTGTCTTTTCTCTTTTAAACCAGGATTTGTTGAAGGATACACCTCCTGGCCATCATGATCGCATGTCCTTACAAATGGCATTAACTCAATTGGAATCTTTAGCTGAAACTTTAAATGAAAGAAAACGGGAAGCTGAACAGCACCATGCTGTCAGAGAAGTGCTAAAGCATTTAGGAAAATTTTCTTTTAAATCCTCTACTGATAGAGATCATTTCTTGCTAAGGCAAGATGATGTTATACAGCTAGTAAGTAAATAAGATACATATTGTTTGGTTGATGAATTTTACATAACCCATGTCTCTTTTAATATATGTGCATATTTTCTCAATGTAGAAACACAGTTACTAACACTGGCATTGCTGCTAGATTTTATTTTCATTCATTTCACTTCTCTTGCCTTTTACTGATAACA--------------------------------
Nsheari_Cohutta_N826 TAACTGTGTTTTTATGGTTTAATCTTTGTCTTCAACCTTTTAACTTCATCACTTTCTTTTAGCTTCTGACACTTAATTTTGCATTTATAGCAAAAAAGATATATTGGATCATTTTTGACTTCTCATATTGTTTTAGTTTCGTTAAGCTGTTGTATAAATTGGTGATCTTATGATCAGTTGTCATTTGTCTTGTCTTTTCTCTTTTAAACCAGGATTTGTTGAAGGATACACCTCCTGGCCATCATGATCGCATGTCCTTACAAATGGCATTAACTCAATTGGAATCTTTAGCTGAAACTTTAAATGAAAGAAAACGGGAAGCTGAACAGCACCATGCTGTCAGAGAAGTGTTAAAGCATTTAGGAAAATTTTCTTTTAAATCCTCTACTGATAGAGATCATTTCTTGCTAAGGCAAGATGATGTTATACAGCTAGTAAGTAAATAAGATACATATTGTTTGGTTGATGAATTTTACATAACCTATGTCTCTTTTAATATATGTGCATATTTTCTCAATGTAGAAACACAGTTACTAACACTGGCATTGCTACTAGATTTTATATTCAATTATTTCACTTCTCTTGCCTT--------------------------------------------
Nsheari_JoyceKilmer_N092 TTGATGTGTTTTTATGGTTTAATCTTTGTCTTCAACCTTTTAACTTCATCACTTTCTTTTAGCTTCTGACACTTAATTTTGCATTTATAGCAAAAAAGATATATTGGATCATTTTTGACTTCGCATATTGTTTTAGTTTCATTAAGCTGTTGTATAAATTGGTGATCTTATGATCAGTTGTCATTTGTCTTGTCTTTTCTCTTTTAAACCAGGATTTGTTGAAGGATACACCTCCTGGCCATCATGATCGCATGTCCTTACAAATGGCATTAACTCAATTGGAATCTTTAGCTGAAACTTTAAATGAAAGAAAACGGGAAGCTGAACAGCACCATGCTGTCAGAGAAGTGTTAAAGCATTTAGGAAAATTTTCTTTTAAATCCTCTACTGATAGAGATCATTTCTTGCTAAGGCAAGATGATGTTATACAGCTAGTAAGTAAATAAGATACATATTGTTTGGTTGATGAATTTTACATAACCCATGTCTCTTTTAATATATGTGCATATTTTCTCAATGTAGAAACACAGTTACTAACACTGGCATTGCTGCTAGATTTTATTTTCATTCATTTCACTTCT----------------------------------------------------
Nsilvanus_GermanyCove_N1017 -------------------------------------------------------------------------------TGCATTTGTAGCAAACTAGATATATTGGATCATTTTTGACTCCTCATATTGTTTTAGTTTCGTTAAGCTGTTGTATAAATTGGTGATCTTATGATCAGTTATCATTTGTCTTGTCTTTTCTCTTTTAAACCAGGATTTGTTGAAGGATACACCTCCTGGCCATCATGATCGCATGTCCTTACAAATGGCATTAACTCAATTGGAATCTTTAGCTGAAACTTTAAATGAAAGAAAACGGGAAGCTGAACAGCACCATGCTGTCAGAGAAGTGTTAAAGCATTTAGGAAAATTTTCTTTTAAATCCTCTACTGATAGAGATCATTTCTTGCTAAGGCAAGATGATGTTATACAGCTAGTAAGTAAATAAGATACATATTGTTCGGTTGATGAATTTTACTTAACCCATGTCTCTTTTAATATATGTGTATATTTTCTCAA--------------------------------------------------------------------------------------------------------------------
Nsilvanus_HeboMtn_N1029 TTGGTGTATTTTTATGGTTTAATCTTTGTCTTCAATCTTTTAACTTCATCACTTTCTTTTAGCTTCTGACACTTAATTTTGCTTTTGTAGCAAACTAGAGATATTGGATCATTTTTGACTCCTCATATTGTTTTAGTTTCGTTAAGCTGTTGTATGAATTGGTGATCTTATGATCAGTTATCATTTGTCTTGTCTTTTCTCTTTTAAACCAGGATTTGTTGAAGGATACACCTCCTGGCCATCATGATCGCATGTCCTTACAAATGGCATTAACTCAATTGGAATCTTTAGCTGAAACTTTAAATGAAAGAAAACGGGAAGCTGAACAGCACCATGCTGTCAGAGAAGTGTTAAAGCATTTAGGAAAATTTTCTTTTAAATCCTCTACTGATAGAGATCATTTCTTGCTAAGGCAAGATGATGTTATACAGCTAGTAAGTAAATAAGATACATATTGTTCGGTTGATGAATTTTACTTAACCCATGTCTCTTTTAATATATGTGTATATTTTCTCAAGGTAGAAACACAATTACTAACACTGGCATTGCTGCCAGATTTAATTTTCATTCATTTCACTTCTCTTGCCTTTTACTGACAACAGAAAAGCAAAAAAAAA----------------
Nstupkai_BlowholeWOS_N285 TTGGTGTGTTTTTATGGTTTAATCTTTGTCTTCAACCTTATAACTTCATCACTTTCTTTTAGCTTCTGACACTTAATTTTGCATTTATAGCAAAAAAGATATATTGGATCATTTTTGACTTCTCATATTGTTTTAGTTTCGTTAAGCTGTTGTATAAATTGGTGATCTTATGATCAGTTGTCATTTGTCTTGTCTTTTCTCTTTTAAACCAGGATTTGTTGAAGGATACACCTCCTGGCCATCATGATCGCATGTCCTTACAAATGGCATTAACTCAATTGGAATCTTTAGCTGAAACTTTAAATGAAAGAAAACGGGAAGCTGAACAGCACCATGCTGTCAGAGAAGTGTTAAAGCATTTAGGAAAATTTTCTTTTAAATCCTCTACTGATAGAGATCATTTCTTGCTAAGGCAAGATGATGTTATACAGCTAGTAAGTAAATAAGATACATATTGTTTGGTTGATGAATTTTACATAACCCATGTCTCTTTTAATATATGTGCATATTTTCTCAATGTA----CACAGTTACTAACACTGACATTGCTGCTAGATTTTATTTTCATTCATTTCACTTCTCTTGCCTTTTACTGTTAACAGAAAAGCAAAAAAGAATTATATGCATGGG---
Nstupkai_Blowing_N356 TTGGTGTGTTTTTATGGTTTAATCTTTGTCTTCAACCTTTTAACTTCATCACTTTCTTTTAGCTTCTGACACTTAATTTCGCATTTATAGCAAAAAAGATATATTGGATCATTTTTGACTTCTCATATTGTTTTAGTTTCGTTAAGCTGTTGTATAAATTGGTGATCTTATGATCAGTTGTCATTTGTCTTGTCTTTTCTCTTTTAAACCAGGATTTGTTGAAGGATACACCTCCTGGCCATCATGATCGCATGTCCTTACAAATGGCATTAACTCAATTGGAATCTTTAGCTGAAACTTTAAATGAAAGAAAACGGGAAGCTGAACAGCACCATGCTGTCAGAGAAGTGTTAAAGCATTTAGGAAAATTTTCTTTTAAATCCTCTACTGATAGAGATCATTTCTTGCTAAGGCAAGATGATGTTATACAGCTAGTAAGTAAATAAGATACATATTGTTTGGTTGATGAATTTTACATAACCCATGTCTCTTTTAATATATGTGCATATTTTCTCAATGTAGAAACACAGTTACTAACACTGACATTGCTGCTAGATTTTATTTTCATTCATTTCACTTCTCTTGCCTTTTACTGATAACAGAAAAGCAAAAAAAAGTTATATGC--------
Nstupkai_LittleRiver_N293 TTGGTGTGTTTTTATGGTTTAATCTTTGTCTTCAACCTTTTAACTTCATCACTTTCTTTTAGCTTCTGACACTTAATTTTGCATTTATAGCAAAAAAGATATATTGGATCATTTTTGACTTCTCATATTGTTTTAGTTTCGTTAAGCTGTTGTATAAATTGGTGATCTTATGATCAGTTGTCATTTGTCTTGTCTTTTCTCTTTTAAACCAGGATTTGTTGAAGGATACACCTCCTGGCCATCATGATCGCATGTCCTTACAAATGGCATTAACTCAATTGGAATCTTTAGCTGAAACTTTAAATGAAAGAAAACGGGAAGCTGAACAGCACCATGCTGTCAGAGAAGTGTTAAAGCATTTAGGAAAATTTTCTTTTAAATCCTCTACTGATAGAGATCATTTCTTGCTAAGGCAAGATGATGTTATACAGCTAGTAAGTAAATAAGATACATATTGTTTGGTTGATGAATTTTACATAACCCATGTCTCTTTTAATATATGTGCATATTTTCTCAATGTAG---------------------------------------------------------------------------------------------------------------
Nstygius_ObeLee_N0656 TTGGTGTGTTTTTATGGTTTAATCTTTGTCTTCAATCTTTTAACTTCATCAATTTATTTTAGCTTCTGACACTTAATGTTGCATTTATAGCAAACTGGAGCT-TTGGATCATTTTTTCCTTCTCGTATTGTTTTAGTTTCGTTAACCTGTTGTATAAATTGGTGATCTTATGATCAGTTATCATTTGTCTTGTCTTTTCTCTTTTAAACCAGGATTTGTTGAAGGATACACCTCCTGGCCATCATGATCGCATGTCCTTACAAATGGCATTAACTCAATTGGAATCTTTAGCTGAAACTTTAAATGAAAGGAAACGGGAAGCCGAACAGCACCATGCTGTCAGAGAAGTGTTAAAGCACTTAGGAAAATTTTCTTTTAAATCCTCTACGGATAGAGATCATTTCTTGCTAAGGCAAGATGATGTTATACAGCTAGTAAGTAAATAAGATACATATTGTTTGGCTGATAAATTTTACATAACCCATGTCACTTTTAATATATGTGCATATTTTCTCTATGTAAAAACACAGTTA--AACACTGGCATTGCTGCCAGA-TTTTATTTCATTCGTTCCACTTCTCTTGCCTTTTACTGATAAGAGGAAAGGAAAAGAAAATTGTATGTTTTATTAT
Nstygius_RavenB_N1022 ----------------------------------------------------------------------------------------------------------------------------------------------TAACCTGTTGTATAAATTGGTGATCTTGTGATCAGTTATCATTTGTCTTGTCTTTTCTCTTTTAAACCAGGATTTATTGAAGGATACACCTCCTGGCCATCATGATCGCATGTCCTTACAAATGGCATTAACTCAATTGGAATCTTTAGCTGAAACTTTAAATGAAAGAAAACGGGAAGCCGAACAGCACCATGCTGTCAGAGAAGTGTTAAAGCACTTGGGAAAATTTTCTTTTAAATCCTCTACGGATAGAGATCATTTCTTGCTAAGGCAAGATGATGTTATACAGCTAGTAAGTAAATAAGATACATATTGTTCGGCTGATAAATTTTACATAACCCCTGTCACTTTTAATATATGTGCATATTTTCTCTATGTAAAAACACAGTTA--AACACTGGCATTGCTGCCAGATTTTATTTTCATTCGTTCCACTTCTCTTGCCTTTTACTGATAAGAGAAAAAGGAAAAGAAATTGTATGTTTTATTAT
Ntempletoni_BaldMtns_N950 TTGGTGTGTTTTTATGGTTTAATCTTTGTTTTCAATCTTTTAACTTCTTCACTTTCTTTTAGCTTCTGACACTTAATTTTGCATTTATAGCAAACTAGAGATATTGGATCATTTTTGACTCCTCATATTGTTTTAGTTTCGTTACGCTGTTGTATAAATTGGTGATCTTAAGATCAGTTATCATTTGTCTTGTCTTTTCTCTTTTAAACCAGGATTTGTTGAAGGATACACCTCCTGGCCATCATGATCGCATGTCCTTACAAATGGCATTAACTCAATTGGAATCTTTAGCTGAAACTTTAAATGAAAGAAAACGGGAAGCTGAACAGCACCATGCTGTCAGAGAAGTGTTAAAGCATTTAGGAAAATTTTCTTTTAAATCCTCTACTGATAGAGATCATTTCTTGCTAAGGCAAGATGATGTTATACAGCTAGTAAGTAAATAATATACATATTGTTTGGTTGAAGAATTTTACATAACCCATGTCTCTTTTAATATATGTGCATATTTTCTCTATGTAGAAACACAGTTACTAACACTGAC-----------------------------------------------------------------------------------------
Ntempletoni_ClarksCreek_N945 -------------ATGGTTTAATCTTTGTTTTCAATCTTTTAACTTCGTCACTTTCTTTTAGCTTCTGACACTTAATTTTACATTTATAGCAAACTAGAGATATTGGATCATTTTTGACTCCTCATATTGTTTTAGTTTCGTTAAGCTGTTGTATAAATTGATGATCTTATGATCAGTTATCATTTGTCTCGTCTTTTCTCTTTTAAACCAGGATTTGTTGAAGGATACACCTCCTGGCCATCATGATCGCATGTCCTTACAAATGGCATTAACTCAATTGGAATCTTTAGCTGAAACTTTAAATGAAAGAAAACGGGAAGCTGAACAGCACCATGCTGTCAGAGAAGTGTTAAAGCATTTAGGAAAATTTTCTTTTAAATCCTCTACTGATAGAGATCATTTCTTGCTAAGGCAAGATGATGTTATACAGCTAGTAAGTAAATAATATACATATTGTTTGGTTGAAGAATTTTACATAACCCATGTCTCTTTTAATATACGTGCATATTTTCTCTATGTAGAAACACAGTTACTAACACTGACATTGCTGCCAG-TTTTATTTTCATTTATTTCATTTCTCTTGCTTTTTACTAATAACAGAAAAGCAAAAAAAAGTTGTATGTTTTATTAT
Ntempletoni_ScronceCreekRd_N1223 --------------------------------------------------------------------------------------------------------------------------------------------------------------------------------GTTATCATTTGTCTTGTCTTTTCTCTTTTAAACCAGGATTTGTTGAAGGATACACCTCCTGGCCATCATGATCGCATGTCCTTACAAATGGCATTAACTCAATTGGAATCTTTAGCTGAAACTTTAAATGAAAGAAAACGGGAAGCTGAACAGCACCATGCTGTCAGAGAAGTGTTAAAGCATTTAGGAAAATTTTCTTTTAAATCCTCTACTGATAGAGATCATTTCTTGCTAAGGCAAGATGATGTTATACAGCTAGTAAGTAAATAATATACATATTGTT------------------------------------------------------------------------------------------------------------------------------------------------------------------------------
Ntennessensis_IndianCave_N052 TTGGTGTGTTTTTATGGTTTAATCTTTGTCTTCAATCTTTTAACTTCATCACTTTCTTTTAGCTTCTGACACTTAATTTTGCATTTATAGCAAACTAAAAATATTGGATCATTTTTGACTCCTCATATTGTTTTAGTTTCGTTAAGCTGTTGTATAAATTGGTGATCTTATGATCAGTTATCATTTGTCTTGTCTTTTCTCTTTTAAACCAGGATTTGTTGAAGGATACACCTCCTGGTCATCATGATCGCATGTCCTTACAGATGGCATTAACTCAATTGGAATCTTTAGCTGAAACTTTAAATGAAAGAAAACGGGAAGCTGAACAGCACCATGCTGTCAGAGAAGTGTTAAAGCATTTAGGAAAATTTTCTTTTAAATCCTCTACTGATAGAGATCATTTCTTGCTAAGGCAAGATGATGTTATACAGCTAGTAAGTAAATAAGATACATATTGTTTGGT--------------------------------------------------------------------------------------------------------------------------------------------------------------------------
Ntennessensis_LittleStony_N645 --------------------------------CAATCTTTTAACTTCATTACTTTCTTTTAGCTTCTGACACTTAATTTTGCATTTATAGCAAACCAGAGATATTGGATCATTTTTGACTCCTCATATTGTTTTAGTTTCGTTAAGCTGTTGTATAAATTGGTGATCTTATGATCAGTTATCATTTGTCTTGTCTTTTCTCTTTTAAATCAGGATTTGTTGAAGGATACACCTCCTGGCCATCATGATCGCATGTCCTTACAAATGGCATTAACTCAATTGGAATCTTTAGCTGAAACTTTAAATGAAAGAAAACGGGAAGCTGAACAGCACCATGCTGTCAGAGAAGTGTTAAAGCATTTAGGAAAATTTTCTTTTAAATCCTCTACTGATAGAGATCATTTCTTGCTAAGGCAAGATGATGTTATACAGCTGGTAAGTAAATAAGATACATATTGTTCGGTTGATGAATTTTACTTAACCCATGTCTCTTTTAATATATGTGCATATTTTCTCAATGTAGAAACACAGTTACTAACACTGGCATTGCTGCCAGATTTTATTTTCATTCATTTCACTTCTCTTGCCTTTTACTGATAACAGAAAAGCAAAAAAAAATTATATGTTTTATT--
Ntennessensis_Watauga_N1046 ------------------------------------CTAAATGCTTCATCACTTTCTTTTAGCTTCTGACACTTAATTTTTCATTTATAGCAAACTAAAAATATTGGATCATTTTTGACTCCTCATATTGTTTTAGTTTCGTTAAGCTGTTGTATAAATTGGTGATCTTATGATCAGTTATCATTTGTCTTGTCTTTTCTCTTTTAAACCAGGATTTGTTGAAGGATACACCTCCTGGTCATCATGATCGCATGTCCTTACAGATGGCATTAACTCAATTGGAATCTTTAGCTGAAACTTTAAATGAAAGAAAACGGGAAGCTGAACAGCACCATGCTGTCAGAGAAGTGTTAAAGCATTTAGGAAAATTTTCTTTTAAATCCTCTACTGATAGAGATCATTTCTTGCTAAGGCAAGATGATGTTATACAGCTAGTAAGTAAATAAGATACATATTGTTTGGTTGATGAATTTTACTTAACCCATGTCTCTTTT-------------------------------------------------------------------------------------------------------------------------------------------
