# Supplementary material for: ﻿New species in old mountains: integrative taxonomy reveals ten new species and extensive short-range endemism in Nesticus spiders (Araneae, Nesticidae) from the southern Appalachian Mountains
Source: Zookeys. 2023 Feb 3;1145:1–130. doi: 10.3897/zookeys.1145.96724 (PMC10208238; doi:10.3897/zookeys.1145.96724)
Supplement: Supplementary material 4 — Input alignments, analysis log files, and output tree files [file zookeys-1145-001_article-96724__-s004.zip › uce-200761 (modified).phy]

 95 1381
Nesticus_Japan_G2153 -----------------------------------------------------------------------------------------------------------------------------------------------------------------------------------------------------------------------------AGCCTTATTTGCAATTCGAATGGGAATTCCACTCTACCTAACACTTGGGTTTTGCCCTTTTCTGTATGGTTTAGTATTTTTATTGGAGTTATGATAGGTTTGTGCATCATAATCACAGTTGCTGGTAACATACTAGTTTTGTTAGCTTTTGCTGTTGAACGTAGTATAAGGCAGCCCAGTAATTATTTTATTGGTTCTTTAGCAGTCTCAGACTTGTGTATAGGCATAATATCTATGCCTTTTTATGCTGTATATGTTTTGATGGGTAGATGGGATCTGGGCCCCATAACATGCGACCTTTGGTTGGCCACCGACCACACTGTCTGTTTGGTTTCCATCTATACTGTACTTTTGATCACCATTGATAGATTTTGTTCAGTAAAAATTGCTGCTAGATATAGAGGTTGGAGGACTAAAAATAAAGTTATGTGGATGGTCGCCGTGACCTGGATTGTTCCTTTTCTGGTGTTTTTCATTAGCATCATGGGATGGGAACACTTCATCGGATACAGAGATCTAGAAGATGGAGAATGCGAAGTTCAATTTCTTAAAGATCCAATATTCAACACCTCCCTCATTATCGGATATTTTTATTGCACTTTGATCGTGCTCTTCTGGCTTTACTGGGGTATCTATAGGTAAGTTGTCTTCAACATAATTTATAAAACGCATGTAAATATAAACAGTTCAAAGTATATATTACACCAGACTATACATAATTTATCGAAAATAGCACCAAATATGCAATCAAAACAGATTAGAGAGAAACTT--------------------------------------GATTCCGAAGAATCTCACACAGCCAACATGCAAATA-----AAG-------TAGGCTAGATAAACCAGCTG-----------ATC---------------AATGTGTT--------------AGGCATTTTCGTCATC------------------GTAACCTTGAACAGCT----------------AAGGTTACTGGTGACGATAAACTGCATACATGCACGCGTTGATTCGACGCACTGGAAAAGTGATAGCCTCGAAAGTCAGATTTTGTA------------------------------TTGGATCTATAAAATGATTCTACATTAATGTCACAGGTGTG-----
Nesticus_nahaunus_Mexico_G2881 -----------------------TCATTTCAGGTAGCACTAGATCCTCTCAAGCAAGAACTTGCAATAGGAAAGCTTTCGTTGAACTCGAATGAAAACCTGTGTATCGATCAGCCTCTTTACGATGCTCTACACCCGATAGGTTAAAAAAGGGCCTCCCATACTTTGGTTAAGACTGAAGCCGCTCTTTCTTCCGAGATGTGCTTCGATGCCACAAATTCCACCATTCTTTGTAATTCGGATCGAAACTCCACTCCATCTACTACCTGGGTTTTACCCTTTTCAGTATGGTTTAGCATTTTTATTGGAGTTATGATAGGTTTGTGTATAATTATCACAGTTGCTGGAAACATTCTTGTTTTATTGGCTTTTGCTGTTGAACGTAGTATTAGGCAGCCCAGTAATTATTTTATTGGTTCTTTGGCCGTTTCCGATCTGTGCATAGGCATAATATCTATGCCTTTCTACGCTGTCTATGTGTTGATGGGTAGATGGGATCTAGGTCCTATCACATGCGACCTTTGGTTGGCTACTGACCATACCGTCTGCTTGGTCTCCATCTATACTGTTCTCTTAATCACCATTGATAGATTCTGTTCAGTCAAAATTGCAGCTAGATATAGAGGTTGGAGAACTAAAAATAAAGTTATTTGGATGGTGGCAGTGACCTGGATTGTTCCATTTTTGGTGTTTTTCATCAGCATCATGGGATGGGAACATTTCATCGGATATCGAGACCTGGAAGATGGAGAATGTGAAGTTCAATTTCTCAAAGATCCTATATTCAACACCTCACTTATCATCGGATATTTTTATTGCACTTTGATCGTGCTCTTCTGTCTTTACTGGGGAATCTATAGGTAAGTTACC---------ATTTCTTAAGTCTATGAAACATTAAACATCCCAATGTACAGATAAACCATAACAATATCCGATATAACGATAAACTCCTACAATATTTTTTCAAATCCCGGCCAAATTACATTCCTCTCAATATAACAATATTCTTTACAACAATGAACTTCCTTTTTCAAAGACCCGACTTTCCCTCATTACAACAATAGACGGCTCTTT--TAAACTCAGGAAACAAAACA--------------CCCAGTTTCGG-------------------ATTCCAGGAACTTCT--------TTGCATTCATTTCTTGACACGTCATTTAGAATTGCATTCATTTCTTGACATACATTTTAGACAGAATTCAACCAATTCAGTGTCAGTGTTTATTCAGCTTACAGAAAAGATGAAAACTTCCGCGTATTAGATTCGATGTGCG--CTTTGTGTATCAATTTAACCAAATCAAAATTT--AAAAATATATATATTGGATTATTTTCTATAAATGC
Nsilvestrii_Hellgate_N1108 ------------------------------------------------------------------------------------------------------------------------------------ATTCCATAGCCT-AAAAATGGTTTCTCATACTTTAGTTCCAACTGAAGCTGCTCTTTCATCAGATATCTGCTTCAATTACACAAATTCTACCCATGTTTGTAATCCGGATATTAATTCCACTGTACCAACCACTTGGGTTTTGCCTTTTTCTGTATGGTTTAGCATCTTCATTGGAGTTATGATAGGTTTGTGCATTATAATCACAGTTGCTGGAAACATTCTTGTTTTGTTGGCTTTTTCTGTTGAACGAAGTATAAGGCAACCAAGTAATTATTTTATTGTCTCTTTAGCTGTTTCAGATTTGTGCATAGGCATCATATCCATGCCTTTTTACGCTGTCTATGTTTTGATGGGTAGATGGGATCTAGGCCCCATAACATGCGACCTTTGGTTGGCTACTGACCACACTGTCTGTTTGGTCTCCATCTATACTGTACTCTTGATCACCATTGATCGTTTCTGTTCCGTCAAAATTGCAGCGCGATACAGAGGCTGGAGAACTAAAAACAAAGTCATTTGGATGGTTGCCGTGACGTGGATTGTTCCATTTTTAGTGTTTTTCATCAGCATCATGGGATGGGAACACTTCATCGGATATAGGGATCTAGAAGACGGGGAGTGTGAAGTGCAATTTCTCAAAGATCCTATATTCAACACCTCACTCATCATCGGATACTTTTATTGCACTTTGATTGTGCTCTTCTGGCTTTACTGGGGAATATATAGGTAAGTTAGCATTGTGTCCATTTCTTCCATTTATGTAACT-CAAGT--------------GTTTTCCCACACAATGT---------------------GTAATTTTTAATAGGTGAACTTCCGGTTGAAAC--------------AGGTGATATTAATAGGTTGATATTTCCAATGTCAAAATATCAA----------------------------------AAAACTGTAACAAAGAGGTTAAGTGCAGCGTGGA------------------ATCACAGCGGGCTTTGGGAAGAAACCTTTGATAAGCAAAGAAAGCTCATAAGTTTAACATTAAGGGATTAC--------------TGTATTAACATTGAAGCGTAATAACTTTAAGAAAAGTGTTTCCGCAATTTTGATTACAAATGATGACTCATTAGAAATGTCTCTAAGCGAACCGGTATAGGCGGTTAATTAAGAAATTCGATTTCCCATTGAACATTGATAACCCATTCGATTTCCCG-----
Narcheri_Cheaha_N023 -------------------------------GGTGGCACTAGATCCTGTCCAGCAAGAACTTGCAATAGGAAATCTTTCATTGGACTCGAATGAAAACCTGTGTATTGCTTAGTCTCTTTACGGAATGCTACATCCCATAGCTTAATAAACTATCTTTCATCGTTTGGTTAGGATAGAAGCCATTTTTTCTTCCGAGATGGGCTTAGATTCCACCAATTCCACCATTCTTTGTAATTCGGATAGAAACTCCACTCCACCCACTGCTTGGGTTTTGCCCTTTTCTGTATGGTTTAGCATTTTTATTGGAGTTATGATAGGTTTGTGTATCATCATCACAGTTGCTGGAAATATTTTGGTTTTGTTGGCTTTTGCTGTTGAACGTAGTATAAGGCAGCCCAGTAATTATTTTATTGGATCTTTGGCCGTTTCCGATTTATGCATAGGCATAATTTCTATGCCTTTCTACGCTGTCTATGTTTTGATGGGTAGATGGGATCTAGGTCCTATCCCATGCGACCTTTGGTTGGCTACTGACCATACTGTCTGCTTGGTTTCCATCTATACTGTTCTCTTAATCACTATCGATAGGTTCTGTTCAGTCAAAATTGCAGCAAGATATAGAGGTTGGAGAACAAAAAATAAAGTCATTTGGATGGTTGCAGTGACCTGGATTGTTCCATTTTTGGTGTTTTTCATCAGCATCATGGGATGGGAACATTTCATTGGCTATCGAGACCTAGAAGATGGGGAATGTGAAGTTCAATTTCTCAAAGATCCCATATTCAACACCTCACTCATCATTGGATACTTTTATTGCACTTTGATCGTACTCTTCTGTCTTTACTGGGGGATATATAGGTAAGTTACCAATTCCATAATTTCTGAAATCTCTG-------AAACATCAGGAGATACCAATTCTCCTAGAGAATTTATTAGCTGATGGGAATACTCTGAAATATTTAATTGATAACTTTTTGAAAGAAATTTTGACTTGAACATAAGAA---TTGAAATAGATGTATCTACGTATTGCAGAAACAAA---------------------TAAAAGTTTCGTTGAAATTTACAGAAAA------------------------------------------------------------ATCGTCCTCGTGTAGAACGAGCCCATGAATGCGTTATTGAA---------ATTCTTTCTTGCGATGTTATTCTTGAAT-CCAATAATTCATTAGTGGGAGTTTTCATAGGCTAAGAAGAACGTGGCAATGTTCTGGTGAGCATTCCATGTCATGTGATTTTTATGTGGCAGGGTATTT-----AAATTTTAAATAAGTTGAAAGTGGGTCGTAAAGTATGAGTAT
Ncarteri_div__RainbowCave_G2089 GTATGCATTTAACTTATTTCTTCTCATTTCAGGTGACTCTAGATCCTGTTGAGCAAGAACTTGCAATAGAAAATCTTTCATTGGACTCGAATGAAAACCTGTGTATTGATTAGTCTCTTGACGA-------TTACTCTTAGCTTCAAAAACGATCTTTCATCCTTTGCTTAGAAGAGAGG------------CCGAGATGGGCTTCGATTCCACCAATTCAACCATTCTTTGTAATTCGGATAGAAACTCCACTCCACCCACTGCTTGGGTTTTTCCCTTTTCTGTGTGGTTTAGCATTTTTATTGGAGTTATGATAGGTTTGTGTATCATCATCACAGTTGCTGGAAATATTCTGGTTTTGCTAGCTTTTGCTGTTGAACGCAGTATAAGGCAGCCCAGTAATTATTTTATTGGGTCTTTGGCCGTTTCCGATTTATGTATAGGCATAATTTCTATGCCTTTCTACGCTGTCTATGTTTTGATGGGTAGATGGGATTTAGGTCCTATCCCATGCGACCTTTGGTTGGCTACCGACCATACTGTATGCTTGGTCTCCATCTATACTGTTCTCTTAATCACTATCGATAGGTTCTGTTCAGTCAAAATTGCAGCAAGATATAGAGGTTGGAGAACTAAAAATAAAGTCATTTGGATGGTTGCAGTGACCTGGATTGTTCCATTTTTGGTGTTTTTCATCAGCATCATGGGATGGGAACATTTCATTGGCTATCGAGACCTAGAAGATGGAGAATGTGAAGTTCAATTTCTCAAAGATCCCATATTCAACACTTCACTCATCATTGGATACTTTTATTGCACTTTGATCGTACTCTTCTGTCTTTACTGGGGGATATATAGGTAAGTTACCAATTCCATAATTTCTGAAATCTCTG-------AAACATCAGAAGATATCTATTCTCTTAGAGAATTTATTAACTGATGGGAATACTCTGGAATATTTAATTGATAAC-TTTTAAAAGAAATTTTGACTTGTACATAAGAA---TTGAAATAGATCTATCTACGTATTTCAGAAACAAA---------------------TAAAAGTTTCGTTGAAAGTTACAGAAAAAAATATCATAATGTCCAAA-----------------------TGTAGTAGTTGGGAGGTCATCGTCCTCGTGTAGAACGAGCCCATTAATGCATTATTAAA---------ATTCTTTCTTGCGATGTTATTCTCGAATCCCAATAATTCATTGATGGGAGTTTTTATAGCCTAAGAAGGACGTGGCAATGTTCTGGTGAACTTTCCATGCCATGTGATTTTTATGTGGCAACAATTTTTTTTTTCATTTTATATAAGTTGAAAATGGGCCGTAAAGTATGAGTAT
Ncressleri_AndersonSpringCave_G2075 GTATGATTTCAACTTATTTCTTATTATTTCAGGTGGCACTAGATCCTGTTCAGCAAGAACTTGCAATAGGAAATCTTCCATTGGACTCGAATGAAAACCTGTGTATTGATTAATCTCTTTATGGAATGCTACTTCCCATAGCTTGAAAAACGATCTTTCATCCTTTGGTTAGAAGAGAGGCTACCTTTTCTTCCGAGATGGGCTTCGATTCCACTAATTCAACCATTCTTTGTAATTCGGATAGAAACTCCACTCCACCCACTGCTTGGGTTTTGCCCTTTTCTGTATGGTTTAGCATTTTTATTGGAGTTATGATAGGTTTGTGTATCATCATCACAGTTGCTGGAAATATTCTGGTTTTGTTGGCTTTTGCTGTTGAACGTAGTATAAGGCAGCCCAGTAATTATTTTATTGGATCTTTAGCCGTTTCCGATTTATGCATAGGCATAATTTCTATGCCTTTCTACGCTGTCTATGTTTTGATGGGTAGATGGGATCTAGGTCCTATCCCATGCGACCTTTGGTTGGCTACTGACCATACTGTCTGCTTGGTCTCCATCTATACTGTTCTCTTAATCACTATCGATAGGTTCTGTTCAGTCAAAATTGCAGCAAGATATAGAGGTTGGAGAACTCAAAAGAAAGTCATTTGGATGGTTGCAGTGACCTGGATTGTTCCATTTTTGGTGTTTTTCATCAGCATCCTGGGATGGGAACATTTCATTGGCTATCGAGACCTAGAAGATGGGGAATGTGAAGTTCAATTTCTTAAAGATCCCATATTCAACACTTCCCTCATCATTGGATACTTTTATTGCACTTTGATCGTACTCTTCTGTCTTTACTGGGGGATCTATAGGTAAGTTACCAATTCCATAATTTCTGAAATCTTTCAAACA---------------TATCTATTCTCTTAGAGAATTTATTAGCTGATGTGA-----------TATTTAATTGATAACTTTTGGAAAGA-------ACTTGTACATAAGAA---TTGAAAGAGATG-------------CAGAAACAAA---------------------TAAAAGTTTCGTTAAAATTTACAGAAAAAAATATCTTAATGTCCAAATGTAA------------------TGAAAAATTTGGGAGGTCATCGTCCTCGTGTAGAACGAGCCCATTAATGCGTTATTGAA---------ATTCTTTCTTGCGATGTTATTCTTGAATCCCAATAATTCATTGGTGGAAGTCTTCATAGGCTAAGAAGAACGTGACAATGTTCTGGTGAACTTTCCATGCCATGTGATTTTTATGTGGCAGCAAATTTTTTAAATTTT--AAATAAGTTGAAAATGGGCCGTAAAGTATGAGTAT
Ncressleri_PigeonCave_G2077 GTATGATTTCAACTTATTTCTTATTATTTCAGGTGGCACTAGATCCTGTTCAGCAAGAACTTGCAATAGGAAATCTTCCATTGGACTCGAATGAAAACCTGTGTATTGATTAATCTCTTTATGGAATGCTACTTCCCATAGCTTGAAAAACGATCTTTCATCCTTTGGTTAGAAGAGAGGCTACCTTTTCTTCCGAGATGGGCTTCGATTCCACTAATTCAACCATTCTTTGTAATTCGGATAGAAACTCCACTCCACCCACTGCTTGGGTTTTGCCCTTTTCTGTATGGTTTAGCATTTTTATTGGAGTTATGATAGGTTTGTGTATCATCATCACAGTTGCTGGAAATATTCTGGTTTTGTTGGCTTTTGCTGTTGAACGTAGTATAAGGCAGCCCAGTAATTATTTTATTGGATCTTTAGCCGTTTCCGATTTATGCATAGGCATAATTTCTATGCCTTTCTACGCTGTCTATGTTTTGATGGGTAGATGGGATCTAGGTCCTATCCCATGCGACCTTTGGTTGGCTACTGACCATACTGTCTGCTTGGTCTCCATCTATACTGTTCTCTTAATCACTATCGATAGGTTCTGTTCAGTCAAAATTGCAGCAAGATATAGAGGTTGGAGAACTCAAAAGAAAGTCATTTGGATGGTTGCAGTGACCTGGATTGTTCCATTTTTGGTGTTTTTCATCAGCATCCTGGGATGGGAACATTTCATTGGCTATCGAGACCTAGAAGATGGGGAATGTGAAGTTCAATTTCTTAAAGATCCCATATTCAACACTTCCCTCATCATTGGATACTTTTATTGCACTTTGATCGTACTCTTCTGTCTTTACTGGGGGATCTATAGGTAAGTTACCAATTCCATAATTTCTGAAATCTTTCAAACA---------------TATCTATTCTCTTAGAGAATTTATTAGCTGATGTGA-----------TATTTAATTGATAACTTTTGGAAAGA-------ACTTGTACATAAGAA---TTGAAAGAGATG-------------CAGAAACAAA---------------------TAAAAGTTTCGTTAAAATTTACAGAAAAAAATATCTTAATGTCCAAATGTAA------------------TGAAAAATTTGGGAGGTCATCGTCCTCGTGTAGAACGAGCCCATTAATGCGTTATTGAA---------ATTCTTTCTTGCGATGTTATTCTTGAATCCCAATAATTCATTGGTGGAAGTCTTCATAGGCTAAGAAGAACGTGACAATGTTCTGGTGAACTTTCCATGCCATGTGATTTTTATGTGGCAGCAAATTTTTTAAATTTT--AAATAAGTTGAAAATGGGCCGTAAAGTATGAGTAT
Npecki_HaskellSims_G3697 GTATGCATTCCACTTCTTTCTTATCATTTCAGGTG--------TCCTGTCCAGCAAGAAC----------------TTCATTGGACTTGAATGAAAACATGTGGATTG------CTCTTGACGGAATGCTCCATCCCATAGCTT-AAAAACGAC-------------GTTAGAAGAG---------TTTCTTCCGAGATGGGCTTCGATTCCACCAATTCAACCATTCCTTGGAATTCGGATAGAAACTCCACTCCACCCACTGCTTGGGTTTTGCCCTTTTCTGTAGGGTTTAGCATTTTTATTGGAGTTATGATAGGTTTGTGTATCATCATCACAGTTGCTGGAAATATTTTGGTTTTGTTGGCTTTTGCTGTTGAACGTAGTATAAGGCAGCCCAGTAATTATTTTATTGGATCTTTGGCCGTTTCCGATTTATGCATAGGTATAATTTCTATGCCTTTCTACGCTGTCTATGTTTTGATGGGTAGATGGGATCTAGGTCCCATCCCATGCGACCTTTGGTTGGCTACTGACCATACTGTCTGCTTGGTTTCCATCTATACTGTTCTCTTAATCACTATCGATAGGTTCTGTTCAGTCAAAATTGCAGCAAGATATAGAGGTTGGAGAACTAAAAATAAAGTCATTTGGATGGTTGCAGTGACCTGGATTGTTCCATTTTTGGTGTTTTTCATCAGCATCATGGGATGGGAACATTTCATTGGCTATCGAGACCTAGAAGATGGGGAATGTGAAGTTCAATTTCTCAAAGATCCCATATTCAACACCTCACTCATCATTGGATACTTTTATTGCACTTTGATCGTACTCTTCTGTCTTTACTGGGGGATATATAGGTAAGTTACCAATTCCATAATTCC----------------ATAAACATCAGGAGATACCTATTCTCCTAGAGAATTTATTAGCTGATGAGAATACTCTGAACTATTGAATTGATAACTTTTTGAAAGAAATTTGGACTTGAACATAAGAA---TGGAAATAGATGTATCTACGTATTGCAGAAACAAA---------------------TAAAAGTTTCGTTGAAATTTACAGAAAAAAATATCTTACTGTCCAAA-----------------------TGTAGTAATTGGGAGGTCATCGTCCCCGTGTAGAACGAGCCCATGAATGCGTTATTGAA---------ATTCTTTCTTGTGATGTTATTCTTGAAT-CCAATAATTCATTGGTGGGAGTTTTCATAGGCTAAGAAGAACGTGGCAATGTTCTGGTGAGCATTGCATGGCATGGGATTTTTGTGTGGCAGCAATTTTTTTTAAAATTTGAAATAAATTGTAAATTGGCCGTGAAGTATGAATAT
Npecki_HurricaneMazeCave_G2100 GTATGCATTCCACTTCTTTCTTATCATTTCAGGTG--------TCCTGTCCAGCAAGAAC----------------TTCATTGGACTTGAATGAAAACATGTGGATTG------CTCTTGACGGAATGCTCCATCCCATAGCTT-AAAAACGAC-------------GTTAGAAGAG---------TTTCTTCCGAGATGGGCTTCGATTCCACCAATTCAACCATTCCTTGGAATTCGGATAGAAACTCCACTCCACCCACTGCTTGGGTTTTGCCCTTTTCTGTAGGGTTTAGCATTTTTATTGGAGTTATGATAGGTTTGTGTATCATCATCACAGTTGCTGGAAATATTTTGGTTTTGTTGGCTTTTGCTGTTGAACGTAGTATAAGGCAGCCCAGTAATTATTTTATTGGATCTTTGGCCGTTTCCGATTTATGCATAGGTATAATTTCTATGCCTTTCTACGCTGTCTATGTTTTGATGGGTAGATGGGATCTAGGTCCCATTCCATGCGACCTTTGGTTGGCTACTGACCATACTGTCTGCTTGGTTTCCATCTATACTGTTCTTTTAATCACTATCGATAGGTTCTGTTCAGTCAAAATTGCAGCAAGATATAGAGGTTGGAGAACTAAAAATAAAGTCATTTGGATGGTTGCAGTGACCTGGATTGTTCCATTTTTGGTGTTTTTCATCAGCATCATGGGATGGGAACATTTCATTGGCTATCGAGACCTAGAAGATGGGGAATGTGAAGTTCAATTTCTCAAAGATCCCATATTCAACACCTCACTCATCATTGGATACTTTTATTGCACTTTGATCGTACTCTTCTGTCTTTACTGGGGGATATATAGGTAAGTTACCAATTCCATAATTTTTGAAATCTCTG-------AAACATCAGGAGATACCTATTCTCTTAAAGAA--------C-------------------TATTGAATTGATAACTTTTTGAAAAAATTTTTCACTTGAACTTAAGAA---TTGAAATAGATGTATCTACGTATTGCAGAAACAAA---------------------TAAAAGTTTCGTTGAAATTTACAGAAAAAAATATCTTACTGTCCAAA-----------------------TGTAGTAATTGGGAGGTCATCGTCCCCGTGTAGAACGAGCCCATGAATGCGTTATTGAA---------ATTCTTTCTTATGATGTTATTCTTGAAT-CCAATAATTCATTGGTGGGAGTTTTCATAGGCTAAGAAGAACGTGGCAATGTTCTGGTGAGCATTCCATGGCATGGGATTTTTGTGTGGCAGCAATTTTTTTTAAAATTTTAAATAAGTTGTAAATTGGCCGTGAAGTATGAATAT
Npecki_Monteagle_N062 GTATGCATTCCACTTCTTTCTTATCATTTCAGGTG--------TCCTGTCCAGCAAGAAC----------------TTCATTGGACTCGAATGGAAACATGTGGATTG------CTCTTGACGGAATGCTCCATCCCATAGCTTTAAAAACGAC-------------GTTAGAAGAG---------TTTCTTCCGAGATGGGCTTCGATTCCACCAATTCAACCATTCCATGGAATTCGGATAGAAACTCCACTCCACCCACTGCTTGGGTTTTGCCCTTTTCTGTAGGGTTTAGCATTTTTATTGGAGTTATGATAGGTTTGTGTATCATCATCACAGTTGCTGGAAATATTTTGGTTTTGTTGGCTTTTGCAGTTGAACGTAGTATAAGGCAGCCCAGTAATTATTTTATTGGATCTTTGGCCGTTTCCGATTTATGCATAGGTATAATTTCTATGCCTTTCTACGCTGTCTATGTTTTGATGGGTAGATGGGATCTAGGTCCTATCCCATGCGACCTTTGGTTGGCTACTGACCATACTGTCTGCTTGGTTTCCATCTATACTGTTCTCTTAATCACTATCGATAGGTTCTGTTCAGTCAAAATTGCAGCAAGATATAGAGGTTGGAGAACTAAAAATAAAGTCATTTGGATGGTTGCAGTGACCTGGATTGTTCCATTTTTGGTGTTTTTCATCAGCATCATGGGATGGGAACATTTCATTGGCTATCGAGACCTAGAAGATGGGGAATGTGAAGTTCAATTTCTCAAAGATCCCATATTCAACACCTCACTCATCATTGGATACTTTTATTGCACTTTGATCGTACTCTTCTGTCTTTACTGGGGGATATATAGGTAAGTTACCAATTCCATAATTTCTGAAATCTCTG-------AAACATCAGGAGATACCTATTCTCCTAGAGAATTTATTAGCTGATGGGAATACTTTGAACTATTGAATTGATAACTTTTTGAACGAAATTTTGACTTGAACATAAGAA---TTGAAATAGATGTATCTACGTATTGCAGAAACAAA---------------------TAAAAGTTTCGTTGAAATTTACAGAAAAAAATATCTTACTGTCCAAA-----------------------TGTAGTAATTGGGAGGTCATCGTCCCCGTGTAGAACGAGCCCATGAATGCGTTATTGAA---------ATTCTTTCTTGTGATGTTATTCTTGAAT-CCAATAATTCATTGGTGGGAGTTTTCATAGGCTAAGAAGAACGTGGCAATGTTCTGGTGAGCATTCCATGGTATGGGATTTTTT-----------------------TTTTAAATAAGTTGTAAATTGGCCCGGAAATATGAATAT
Nstygius_ObeLee_N0656 G------------TTATTTCTTATCATTTCAGGTGGTA-------CTGTCCAGCAAGAACTTGCAATTGGAAATCTTTCATTGGACTTGAATGAAAACCTGTGTATTGATTAGTCTCTTTATGAAATGCTCCATTCCATAGCTTAAAAAACGATCTTTCATCCTTTGGTTAGAACAGAGATTTCCTTTGCTTTCGAGATGGGCTTCGATTCCACAAATTCTACCATCCTTTGTAATTCAGATAGAAACTCCACTCCACCCACTGCTTGGGTTTTGCCCTTTTCTGTATGGTTTAGTATTTTTATTGGAGTTATGATAGGTTTGTGTATCATCATCACTGTTGCTGGGAATATTCTTGTTTTGTTGGCTTTTGCTGTTGAACGTAGTATAAGGCAGCCCAGTAATTATTTTATTGGTTCTTTGGCCGTTTCCGATTTATGCATAGGCATAATTTCTATGCCTTTCTACGCTGTCTATGTTTTGATGGGTAGATGGGATCTAGGTCCTATCCCATGCGACCTTTGGTTGGCTACTGACCATACTGTCTGCTTGGTCTCCATCTATACTGTTCTTTTAATCACTATCGATAGGTTCTGTTCAGTCAAAATTGCAGCAAGATATAGAGGTTGGAGAACTAAAAATAAAGTCATTTGGATGGTTGCAGTGACCTGGATTGTTCCATTCTTGGTGTTTTTCATCAGCATCATGGGATGGGAACATTTCATTGGCTATCGAGACCTAGAAGATGGAGAATGTGAAGTTCAATTTCTCAAAGATCCCATATTCAACACCTCACTCATCATCGGATATTTTTATTGCACTTTGATCGTACTCTTCTGTCTTTACTGGGGGATCTATAGGTAAGTGAC--------GAATTTCTGAAATCTCTGAAACATCAAGA----------G---ATACTCTTAGAGAATTTAGTAGCTGATGGGAA----------TATTTAATTAATAACTTTTTGAAAGAAATTTTGACTTGTACATAAAAA---TTGAAATAGATAGATCTA--TATTGCAGAAATAAA---------------------TAAAAGTTGCGTTGAAATTTACAGAAAAAATATTATTAATGTCCAAA-----------------------TGTAGTAGTTGTGAGGTCATCGTCCTCGTGAAGAACGAGTCCATGAATGCCT----------TTATTGAAATTCTTTCTTGATGTTATTCTTGAATCCCAATAATTCATTTGTGGGAGTTTTCATAGGTTAAGAAGAACGTGGCAATGTTCTGGTGAACTTTCCATGCCATGTGATTTTCATGTGGCAGCAAATTTTTTAAATTTT--AAATAAGATGAAAATGGGCCGTAATCTGTGAGTAT
Nstygius_RavenB_N1022 G------------TTATTTCTTATCATTTCAGGTGGTA-------CTGTCCAGCAAGAACTTGCAATTGGAAATCTTTCATTGGACTTGAATGAAAACCTGTGTATTGATTAGTCTCTTTATGAAATGCTCCATTCCATAGCTTAAAAAACGATCTTTCATCCTTTGGTTAGAACAGAGATTTCCTTTGCTTTCGAGATGGGCTTCGATTCCACAAATTCTACCATCCTTTGTAATTCAGATAGAAACTCCACTCCACCCACTGCTTGGGTTTTGCCCTTTTCTGTATGGTTTAGTATTTTTATTGGAGTTATGATAGGTTTGTGTATCATCATCACTGTTGCTGGGAATATTCTTGTTTTGTTGGCTTTTGCTGTTGAACGTAGTATAAGGCAGCCCAGTAATTATTTTATTGGTTCTTTGGCCGTTTCCGATTTATGCATAGGCATAATTTCTATGCCTTTCTACGCTGTCTATGTTTTGATGGGTAGATGGGATCTAGGTCCTATCCCATGCGACCTTTGGTTGGCTACTGACCATACTGTCTGCTTGGTCTCCATCTATACTGTTCTTTTAATCACTATCGATAGGTTCTGTTCAGTCAAAATTGCAGCAAGATATAGAGGTTGGAGAACTAAAAATAAAGTCATTTGGATGGTTGCAGTGACCTGGATTGTTCCATTCTTGGTGTTTTTCATCAGCATCATGGGATGGGAACATTTCATTGGCTATCGAGACCTAGAAGATGGAGAATGTGAAGTTCAATTTCTCAAAGATCCCATATTCAACACCTCACTCATCATCGGATATTTTTATTGCACTTTGATCGTACTCTTCTGTCTTTACTGGGGGATCTATAGGTAAGTGAC--------GAATTTCTGAAATCTCTGAAACATCAAGA----------G---ATACTCTTAGAGAATTTAGTAGCTGATGGGAA----------TATTTAATTAATAACTTTTTGAAAGAAATTTTGACTTGTACATAAAAA---TTGAAATAGATAGATCTA--TATTACAGAAATAAA---------------------TAAAAGTTGCGTTGAAATTTACAGAAAAAATATTATTAATGTCCAAA-----------------------TGTAGTAGTTGTGAGGTCATCGTCCTCGTGAAGAACGAGTCCATGAATGCCT----------TTATTGAAATTCTTTCTTGATGTTATTCTTGAATCCCAATAATTCATTTGTGGGAGTTTTCATAGGTTAAGAAGAACGTGGCAATGTTCTGGTGAACTTTCCATCCCATGTGATTTTCATGTGGCAGCAAATTTTTTAAATTTT--AAATAAGATGAAAATGGGCCGTAATCTGTGAGTAT
Narcheri_MillShoalCreek_N727 -----------------------------------------------------------------------------------------------------------------------------------------------------------------------------------------------------------------------------------------------------------------------------------------------------------------------------------------------------------------------------------GCTGTTGAACGTAGTATAAGGCAGCCCAGTAATTATTTTATTGGATCTTTGGCCGTTTCCGATTTATGCATAGGCATAATTTCTATGCCTTTCTACGCTGTCTATGTTTTGATGGGTAGATGGGATCTAGGTCCTATCCCATGCGACCTTTGGTTGGCTACTGACCATACTGTCTGCTTGGTTTCCATCTATACTGTTCTCTTAATCACTATCGATAGGTTCTGTTCAGTCAAAATTGCAGCAAGATATAGAGGTTGGAGAACAAAAAATAAAGTCATTTGGATGGTTGCAGTGACCTGGATTGTTCCATTTTTGGTGTTTTTCATCAGCATCATGGGATGGGAACATTTCATTGGCTATCGAGACCTAGAAGATGGGGAATGTGAAGTTCAATTTCTCAAAGATCCCATATTCAACACCTCACTCATCATTGGATACTTTTATTGCACTTTGATCGTACTCTTCTGTCTTTACTGGGGGATATATAGGTAAGTTACCAATTCCATAATTTCTGAAATCTCTG-------AAACATCAGGAGATACCAATTCTCCTAGAGAATTTATTAGCTGATGGGAATACTCTGAAATATTTAATTGATAACTTTTTGAAAG-----------------------------------------------------------------------------------------------------------------------------------------------------------------------------------------------------------------------------------------------------------------------------------------------------------------------------------------------------------------------------------------------------------
Nbarri_Bishop_N1072 ------CTACAATTTATTTCTTCTCATTTCAGGTGGCACTAGATCCTGTCCAGCAAGAACTTGCAATAGGAAATCTTTTATTGGATTCGAATGCAAACCTATGGATTGATTCGTCTCTTTACGGAATGCTACATCCCATAGCTTAAAAAACGATCTTTCATCCTTTGGTTAGAACTGAGGCCACTTTTGCTTCCGAGATGGGCTTCAATTCCACAAACTCTACCATTCTTTGTAATTCGGATAGAAACTCCACTCCACCCATTGCTTGGGTTTTGCCCTTTTCTGTATGGTTTAGCATTTTTATTGGAGTTATGATAGGTTTATGTATTATCATCACAGTTGCTGGAAATATTCTTGTTTTGTTGGCTTTTGCTGTTGAACGGAGTATAAGGCAGCCCAGTAATTATTTTATTGGTTCTTTGGCCGTTTCCGATTTATGCATAGGCATAATTTCTATGCCTTTCTATGCTGTCTATGTTTTGATGGGGAGGTGGGATCTAGGTCCTATTCCATGCGACCTTTGGTTGGCTACTGACCATACTGTCTGCTTGGTCTCCATCTACACTGTTCTCTTAATCACCATCGATAGGTTCTGTTCAGTCAAAATTGCAGCAAGATATAGAGGTTGGAGAACTAAAAATAAAGTCATTTGGATGGTTGCAGTGACCTGGATTGTTCCATTTTTGGTGTTTTTCATCAGCATCATGGGATGGGAACATTTCATTGGCTATCGAGACCTAGAAGATGGAGAATGTGAAGTTCAATTTCTCAAAGATCCCATCTTCAACACCTCACTCATCATCGGATACTTTTATTGCACTTTGATCGTGCTCTTCTGTCTTTACTGGGGGATATATAGGTAAGTTACTAATTCCATAATTTCTGAAATCTCTGAAATAATAAACATCCCGATGGACCTATTCTCTTAGAGAAGTT-TTAGCTGAT-----------GGAATATTTAATTGATAACTTTTGAAAAGAAATTTTGACTTGTACGTAGGTGATCTCAAAAGTAAGGTCTCTTTTTTTTTAAGAATTCAATTTTTTTTATTTTCAATTATCTTTAATTTTTTTTAAAGTTTGAACAGTTAGCTATTTTTCTACATAATCCCCATTTCGGTCGATGCATTTTTGTAGACGTTGTGGCATCATTTTTCCCATGTCATAGCAGCTCGCCGCCATGTCCTTGAGGAATCGTTGAACCTCTTCTTTCACTTCGTCGTCGGAGCTGATTCGCTTTCCAGCAAATGTTCTTTCAACTTTGGGAACAGGTGATAGTCACTGGGTGCCAAGTTCGGACTATAGGGTGTGTG--TGATGATGTCTCATCCAAACTTTTGCAGAAGCTCGACAGTTCAACCTGTGACGTGAGCAT
Nbarri_LostCoveCave_N0065 GTATGCCTACAATTTATTTCTTCTAATTTCAGGTGGCACTAGATCCTGTCCAGCAAGAACTTGCAATAGGAAATCTTTTATTGGATTCGAATGCAAACCAATGGATTGATTCGTCTCTTTACGGAATGCTACATCCCATAGCTTAAAAAACGATCTTTCATCCTTTGGTTAGAACTGAGGCCACTTTTGCTTCCGAGATGGGCTTCAATTCCACAAACTCTACCATTCTTTGTAATTCGGATAGAAACTCCACTCCACCCATTGCTTGGGTTTTGCCCTTTTCTGTATGGTTTAGCATTTTTATTGGAGTTATGATAGGTTTATGTATTATCATCACAGTTGCTGGAAATATTCTTGTTTTGTTGGCTTTTGCTGTTGAACGGAGTATAAGGCAGCCCAGTAATTATTTTATTGGTTCTTTGGCCGTTTCCGATTTATGCATAGGCATAATTTCTATGCCTTTCTATGCTGTCTATGTTTTGATGGGGAGGTGGGATCTAGGTCCTATTCCATGCGACCTTTGGTTGGCTACTGACCATACTGTCTGCTTGGTCTCCATCTATACTGTTCTCTTAATCACCATCGATAGGTTCTGTTCAGTCAAAATTGCAGCAAGATATAGAGGTTGGAGAACTAAAAATAAAGTCATTTGGATGGTTGCAGTGACCTGGATTGTTCCATTTTTGGTGTTTTTCATCAGCATCATGGGATGGGAACATTTCATTGGCTATCGAGACCTAGAAGATGGAGAATGTGAAGTTCAATTTCTCAAAGATCCCATCTTCAACACCTCACTCATCATCGGATACTTTTATTGCACTTTGATCGTGCTCTTCTGTCTTTACTGGGGGATATATAGGTAAGTTACTAATTCCATAATTTCTGAAATCTCTGAAATAATAAACATCCCGATGGACCTATTCTCTTAGAGAAGTTATTAGCTGAT-----------GGAATATTTAATTGATAACTTTTGAAAAGAAATTTTGACTTGTACGTAGGTGATCTCAAAAGTAAGGTCTCTTTTTTTTTAAGAATTCAATTTTTTTTATTTTCAATTATCTTTAATTTTTTTTAAAGTTTGAACAGTTAGCTATTTTTCTACATAATCCCCATTTCGGTCGATGCATTTTTGTAGACGCTGTGGCAGCATTTTTCCCATGTCATACCAGCTCGCCGCCATGTCCTTGAGGAATCGTTGAACCTCTTCTTTCACCTCGTCGTCGGAGCTGAATCGCTTTCCTGCAAATGTTCTTTCAACTTTGGGAACAGGTGATAGTCACTGGGTGCCAAGTTCGGACTAT------------------------------------------------------------------------
Nbarri_eyed_ClayCave_G2082 GTATGCATACAATTTATTTCTTCTCATTTCAGGTAGCACTAGATCCTGTCCAGCAAGA------AATAGGAAATCTTTTATTGGACTCGAATGCAAACCTATGGATTGATTTGTCTCTTTACGGAATGCTACATCCCATAGCTTAAAAAACGATCTTTCATCCTTTGGTTAGAACTGGGGCCACTTTTGCTTCCGAGATGGGCTTCAATTCCACAAACTCTACCATTCTTTGTAATTCGGATAGAAACTCCACTCCACCCACTGCTTGGGTTTTGCCCTTTTCTGTATGGTTTAGCATTTTTATTGGAGTTATGATAGGTTTGTGTATTATCATCACAGTTGCTGGAAATATTCTTGTTTTGTTGGCTTTTGCTGTTGAACGGAGTATAAGGCAGCCCAGTAATTATTTTATTGGTTCTTTGGCCGTTTCCGATTTATGCATAGGCATAATTTCTATGCCTTTCTACGCTGTCTATGTTTTGATGGGGAGATGGGATCTAGGTCCTATCCCATGCGACCTTTGGTTGGCTACTGACCATACTGTCTGCTTGGTCTCTATCTATACTGTTCTCTTAATCACCATCGATAGGTTCTGTTCAGTCAAAATTGCAGCAAGATATAGAGGTTGGAGAACTAAAAATAAAGTCATTTGGATGGTTGCAGTGACCTGGATTGTTCCATTTTTGGTGTTTTTCATCAGCATCATGGGATGGGAACATTTCATTGGCTATCGAGACCTAGAAGATGGAGAATGTGAAGTTCAATTTCTCAAAGATCCCATATTCAACACCTCACTCATCATCGGATACTTTTATTGCACTTTGATCGTGCTCTTCTGTCTTTACTGGGGGATATATAGGTAAGTTACCAATTCCGTAATTTCTGAAATCTCTGAAACAATAAACATCCCGATGGACCTATTCTCTTGGAGAAGTTATTAGCTGATGGGAATACTCTGGAATATTTAATTGATAACTTTTGGAAAGAAATTTTGACTTGTACGTAGGTGATCTCAAAAGTAAGGTCTCTTTTTTTTTAAGAATTCAATTTTTTTTATTTGCAATTATCTTTAATTAGTTTTAAAGTTTGAACAATTAGCTATTTTTCTACAAAATCCACATTTCGGTCGATGCAGTTTTGTAGACACTATGGCAGCATTTTTCCCATGTCGTGCCAGCTCGCCGCCATGTCCTTGAGGAATCGTTGAA--CCTTCTTTCACCTCGTCGTCGGAGCTGAATCGCTTTCCTGCAAATGTTCTTTCAACTTTGGGAACAGGTGATAGTCACTGGGTGCCAAGTTCGGACTATAGGGTGTGTGTGTGATGATGTCTCATCCAAACTTTTGCAGAAGCTCGACAGTTCGACCTGTGACGTGAGCAT
Nbarrowsi_Gregorys_N270 -----------------------------------------------GTCCAGCAAGAACTTGCAATAGGAAATCTTTTATTGAACTTGAATGCAAACCTATGGATTGATTCGTCTCTTTACGGAATGCTACATCCCATAGCTTAAAAAACGATCTTTCATCCTTTGGTTAAAACTGAGGCCACTTTTGCTTCCGAGATGGGCTTCAATTCCACCAACTCTACCATTCTTTGTAATTCGGATAGAAATTCCACTCTACCCACTGCTTGGGTTTTGCCCTTTTCTGTATGGTTTAGCATTTTTATTGGAGTTATGATAGGTTTGTGTATTATCATCACAGTTGCTGGAAATATTCTTGTTTTGTTGGCTTTTGCTGTTGAACGGAGTATAAGGCAGCCCAGTAATTATTTTATTGGTTCTTTGGCCGTTTCCGATTTATGCATAGGTATAATTTCTATGCCTTTCTACGCTGTCTATGTTTTGATGGGGAGATGGGATCTAGGTCCTATCCCATGCGACCTTTGGTTGGCTACTGACCATACTGTCTGCTTGGTCTCCATCTATACTGTTCTCTTAATCACCATCGATAGGTTCTGTTCAGTCAAAATTGCAGCAAGATATAGAGGTTGGAGAACTAAAAATAAAGTCATTTGGATGGTTGCAGTGACCTGGATTGTTCCATTTTTGGTGTTTTTTATCAGCATCATGGGATGGGAACATTTCATTGGCTATCGAGACCTAGAAGATGGGGAATGTGAAGTTCAATTTCTCAAAGATCCCATATTCAACACCTCACTCATCATCGGATACTTTTATTGCACTTTGATTGTGCTCTTCTGTCTTTACTGGGGGATATATAGGTAAGTTACCAATTCCATAATTTCTTAAATCTCTGAAACAATAAATATCCCGATGGACCTATTCTCTTAGAGAATTTATTAGCTGAAGGGAATACTCTGGAATATTTAATTGATAACTTTTGGAAAGAAATTTTGACTTGTACGTAGGTGATCCCAAAAGTAAGGTCTCTTTTTTTTTAAGAATTCAATTTTTTTTATTTGCAATTATCTTTAATTTTTTTTAAAGTTTGAACAATTAGCTATTTTTCTACATAATCCCCATTTCGGTCGATGTATTTTTGTAGACGCTGTGGCAGCATTTTTCCCATGTC-------------------------------------------------------------------------------------------------------------------------------------------------------------------------------------------------------------------
Nbarrowsi_Tuckaleechee_N360 --------------------------------------------------------------------------------TTGAACTCGAATGCAAACCTATGGATTGATTCGTCTCTTTACGGAATGCTACATCCCATAGCTTAAAAAACGATCTTTCATCCTTTGGTTAAAACTGAGGCCACTTTTGCTTCCGAGATGGGCTTCAATTCCACCAACTCTACCATTCTTTGTAATTCGGATAGAAACTCCACTCCACCCACTGCTTGGGTTTTGCCCTTTTCTGTATGGTTTAGCATTTTTATTGGAGTTATGATAGGTTTGTGTATTATCATCACAGTTGCTGGAAATATTCTTGTTTTGTTGGCTTTTGCTGTTGAACGGAGTATAAGGCAGCCCAGTAATTATTTTATTGGTTCTTTGGCCGTTTCCGATTTATGCATAGGTATAATTTCTATGCCTTTCTACGCTGTCTATGTTTTGATGGGGAGATGGGATCTAGGTCCTATCCCATGCGACCTTTGGTTGGCTACTGACCATACTGTCTGCTTGGTCTCCATCTATACTGTTCTCTTAATCACCATCGATAGGTTCTGTTCAGTCAAAATTGCAGCAAGATATAGAGGTTGGAGAACTAAAAATAAAGTCATTTGGATGGTTGCAGTGACCTGGATTGTTCCATTTTTGGTGTTTTTCATCAGCATCATGGGATGGGAACATTTCATTGGCTATCGAGACCTAGAAGATGGGGAATGTGAAGTTCAATTTCTCAAAGATCCCATATTCAACACCTCACTCATCATCGGATACTTTTATTGCACTTTGATTGTTCTCTTCTGTCTTTACTGGGGGATATATAGGTAAGTTACCAATTCCATAATTTCTTAAATCTCTGAAACAATAAATATCCCGATGGACCTATTCTCTTAGAGAATTTATTAGCTGATGGGAATACTCTGGAATATTTAATTGATAACTTTTGGAAAGAAATTTTGACTTGTACGTAGGTGATCCCAAAAGTAAGGTCTCTTTTTTTTTAAGAATTCAATTTTTTTTATTTGCAATTATCTTTAATTTTTTTTAAAGTTTGAACAATTAGCTATTTTTCTACATAATCCCCATTTCGGTCGATGTATTTTTGTAGACGCTGTGGCAGCATTTTTCCCATGTCGTACCAGGTCACCGCCATGTCCTTGAGGAATCGTTGAATCCCTTATTTCACCTCGTCGTCGGAGCTGAATCGCTTTCCTGCAAATGTTCTTT-----------------------------------------------------------------------------------------------------------------------
Nbishopi_DryFalls_N150 ----------------------------------------------------------------------------------GGACTCGAATACAAACCTATGGATTGATTCGTCTCTTTACGGAATGCTACATCCCAAAGCTTAAAAAACGATCCTTCATCCTTTGGTTAGAACTGAGGCCACTTTTGCTTCCGAGATGGGCTTCAATTCCACAAACTCTACCATTCTTTGTAATTCGGATAGAAACTCCACTCCACCCACTGCTTGGGTTTTGCCCTTTTCTGTATGGTTTAGCATTTTTATTGGAGTTATGATAGGTTTGTGTATTATCATCACAGTTGCTGGAAATATTCTTGTTTTGTTGGCTTTTGCTGTTGAACGGAGTATAAGGCAGCCCAGTAATTATTTTATTGGTTCTTTGGCCGTTTCCGATTTATGCATAGGCATAATTTCTATGCCTTTCTACGCTGTCTATGTTTTGATGGGGAGATGGGATCTAGGTCCTATCCCATGCGACCTTTGGTTGGCTACTGACCATACTGTCTGCTTGGTCTCCATCTATACTGTTCTCTTAATCACCATCGATAGGTTCTGTTCAGTCAAAATTGCAGCAAGATATAGAGGTTGGAGAACTAAAAATAAAGTCATTTGGATGGTTGCAGTGACCTGGATTGTTCCATTTTTGGTGTTTTTCATCAGCATCATGGGATGGGAACATTTCATTGGCTATCGAGACCTAGAAGATGGAGAATGTGAAGTTCAATTTCTCAAAGATCCCATATTCAACACCTCACTCATCATCGGATACTTTTATTGCACTTTGATCGTGCTCTTCTGTCTATACTGGGGGATATATAGGTAAGTTACTAATTCCATAATTTCTGAAATCTCTGAAACAATAAACATCCCGCTGGACCTATTCTCTTAGAGAAGTTATTAGCTGATGGGAATACTCTGGAATATT--ATTGATAACTTTTGTAAAGAAATTTTGACTTGTACGTAGGTGATCTCAAAAGTAAGGTCTCTTTTTTTTAAAGAATTCAATTTTTTTTATTTGCAATTATCTTTAATTTTTTT-AAAGTTTGAACAATTAGCTATTTTTCTATATAATCCCCATTTCGGTCGATGCATTTTTGTAGACGCTGTGGCAGCATTTTTCCCATGTCGTACCAGCTCGCCGCCATGTCCTTGAGGAATCGTTGAAACTCTCATTTCACCTCGTCG---------------------------------------------------------------------------------------------------------------------------------------------------------
Nbishopi_PoleCr_Chattooga_N885 -------------------------------------------------------------------------------ATTGGACTCGAATACAAACCTATGGATTGATTCGTCTCTTTACGGAATGCTACATCCCAAAGCTTAAAAAACGATCCTTCATCCTTTGGTTAGAACTGAGGCCACTTTTGCTTCCGAGATGGGCTTCAATTCCACAAACTCTACCATTCTTTGTAATTCGGATAGAAACTCCACTCCACCCACTGCTTGGGTTTTGCCCTTTTCTGTATGGTTTAGCATTTTTATTGGAGTTATGATAGGTTTGTGTATTATCATCACAGTTGCTGGAAATATTCTTGTTTTGTTGGCTTTTGCTGTTGAACGGAGTATAAGGCAGCCCAGTAATTATTTTATTGGTTCTTTGGCCGTTTCCGATTTATGCATAGGCATAATTTCTATGCCTTTCTACGCTGTCTATGTTTTGATGGGGAGATGGGATCTAGGTCCTATCCCATGCGACCTTTGGTTGGCTACTGACCATACTGTCTGCTTGGTCTCCATCTATACTGTTCTCTTAATCACCATCGATAGGTTCTGTTCAGTCAAAATTGCAGCAAGATATAGAGGTTGGAGAACTAAAAATAAAGTCATTTGGATGGTTGCAGTGACCTGGATTGTTCCATTTTTGGTGTTTTTCATCAGCATCATGGGATGGGAACATTTCATTGGCTATCGAGACCTAGAAGATGGAGAATGTGAAGTTCAATTTCTCAAAGATCCCATATTCAACACCTCACTCATCATCGGATACTTTTATTGCACTTTGATCGTGCTCTTCTGTCTATACTGGGGGATATATAGGTAAGTTACTAATTCCATAATTTCTGAAATCTCTGAAACAATAAACATCCCGCTGGACCTATTCTCTTAGAGAAGTTATTAGCTGATGGGAATACTCTGGAATATT--ATTGATAACTTTTGTAAAGAAATTTTGACTTGTACGTAGGTGATCTCAAAAGTAAGGTCTCTTTTTTTTAAAGAATTCAATTTTTTTTATTTGCAATTATCTTTAATTTTTTT-AAAGTTTGAACAATTAGCTATTTTTCTACATAATCCCCATTTCGGTCGATGCATTTTTGTAGGCGCTGTGGCAGCATTTTGCCCATGTCATACCAGCTCGCCGTCATGTCCTTGAGGAATCGTTGAACCTCTT-------CTCGTCGTCGGAGCTGAATCGCTTTCCTGCAAATGTTCTTTCAACTTTGGGAACAGGTGATAGTCACTGAGTGCCAAGTTCAGA----------------------------------------------------------------------------
Nbishopi_StandingIndian_N131 ----------AATTTATTTCTTCTCATTTCAGGTAGCACTAGATCCTGACCAGCAAGAACTTGCAATAGGAAATCTTTTATTGGACTCGAATACAAACCTATGGATTGATTCGTCTCTTTACGGAATGCTACATCCCAAAGCTTAAAAAACGATCCTTCATCCTTTGGTTAGAACTGAGGCCACTTTTGCTTCCGAGATGGGCTTCAATTCCACAAACTCTACCATTCTTTGTAATTCGGATAGAAACTCCACTCCACCCACTGCTTGGGTTTTGCCCTTTTCTGTATGGTTTAGCATTTTTATTGGAGTTATGATAGGTTTGTGTATTATCATCACAGTTGCTGGAAATATTCTTGTTTTGTTGGCTTTTGCTGTTGAACGGAGTATAAGGCAGCCCAGTAATTATTTTATTGGTTCTTTGGCCGTTTCCGATTTATGCATAGGCATAATTTCTATGCCTTTCTACGCTGTCTATGTTTTGATGGGGAGATGGGATCTAGGTCCTATCCCATGCGACCTTTGGTTGGCTACTGACCATACTGTCTGCTTGGTCTCCATCTATACTGTTCTCTTAATCACCATCGATAGGTTCTGTTCAGTCAAAATTGCAGCAAGATATAGAGGTTGGAGAACTAAAAATAAAGTCATTTGGATGGTTGCAGTGACCTGGATTGTTCCATTTTTGGTGTTTTTCATCAGCATCATGGGATGGGAACATTTCATTGGCTATCGAGACCTAGAAGATGGAGAATGTGAAGTTCAATTTCTCAAAGATCCCATATTCAACACCTCACTCATCATCGGATACTTTTATTGCACTTTGATCGTGCTCTTCTGTCTATACTGGGGGATATATAGGTAAGTTACTAATTCCATAATTTCTGAAATCTCTGAAACAATAAACATCCCGCTGGACCTATTCTCTTAGAGAAGTTATTAGCTGATGGGAATACTCTGGAATATT--ATTGATAACTTTTGTAAAGAAATTTTGACTTGTACGTAGGTGATCTCAAAAGTAAGGTCTCTTTTTTTTAAAGAATTCAATTTTTTTTATTTGCAATTATCTTTAATTTTTTT-AAAGTTTGAACAATTAGCTATTTTTCTATATAATCCCCATTTCGGTCGATGCATTTTTGTAGACGCTGTGGCAGCATTTTGCCCATGTCATACCAGCTCGCCGCCATGTCCTTGAGGAATCGTTGAATCTCTTCTGTCACCTCGTCGTCGGAGCTGAATCGCTTTCCTGCAAATGTTCTTTCAACTTTGGGAACAGGTGATAGTCACTGGGTGGCAAGTTCGGACTATAGGGTGTGTGTGTAATGATGTCTCATCCAAACTTTTGCAGAAGCTCGACAGTTCGACCTGTGACGTGAGCAT
Nbrimleyi_NewberryCr_N984 --------------------------------------------------------------------GGAAATCTTTTATTGGACTCGAATGCAAACCTATGGATTGATTCGTCTCTTTACGGAATGTTGCATCCCATAGCTTAAAAAAC---------------------------GGCCACTTTTACTTCCGAGATGGGCTTCAATTCCACAAACTCTACCATTCTTTGTAATTCGGATAGAAACTCCACTCCACCCACTGCTTGGGCTTTGCCCTTTTCTGTATGGTTTAGCATTTTTATTGGAGTTATGATAGGTTTGTGTATTATCATCACAGTTGCTGGAAATATTCTTGTTTTGTTGGCTTTTGCTGTTGAACGAAGTATAAGGCAGCCCAGTAATTATTTTATTGGTTCTTTGGCCGTTTCCGATTTATGCATAGGCATAATTTCTATGCCTTTCTACGCTGTCTATGTTTTGATGGGGAGATGGGATCTAGGTCCTATCCCATGCGACCTTTGGTTGGCTACTGACCATACTGTCTGCTTGGTCTCCATATATACTGTTCTCTTAATCACCATCGATAGGTTCTGTTCAGTCAAAATTGCAGCAAGATATAGAGGTTGGAGAACTAAAAATAAAGTCATTTGGATGGTTGCAGTGACCTGGATTGTTCCATTTTTGGTGTTTTTCATCAGCATCATGGGATGGGAACATTTCATTGGCTATCGAGACCTAGAAGATGGGGAATGTGAAGTTCAATTTCTCAAAGATCCCATATTCAACACCTCACTCATCATCGGATACTTTTATTGCACTTTGATCGTGCTCTTCTGTCTTTACTGGGGGATATATAGGTAAGTTACCAATTCCATAATTTCTTAAATCTCTGAAACAATAAACATCCCGATGGACCTATTCTCTTAGAGAATTTATTAGCTGATGGGAATACTCTGGAATATTTAATTGATAACTTTTGGAAAGAAATTTTGACTTGTACGTAGGTGATCCCATAAGTGAGGTCTCTTTTTTTTTAAGAATTCAT-TTTTTTTACTTGCAATTATCTTTAATTTTTTTTAAAGTTTGAACAATTAGCTATTTTTCTACATAATCCCCATTTCTGTAGATGCATTTTTGTAGACGCTGTGGCAGCATTTTTCCCATGTCGTACCAGCTCGCCGCCATGTCTTTGAGGAATCGTTGAACCTCTTATTTCACCTCGTCGTCGGAGCTGAATCGCTTTCCTGCGAATGTTCTTCCAACT------------------------------------------------------------------------------------------------------------------
Nbrimleyi_RumblingBald_N241 ----------------------CTCATTTCAGGTGGCACTAGATCCTGTCCAGCAAGAACTTGCAATAGGAAATCTTTTATTGGACTCGAATGCAAACCTATGGATTGATTCGTCTCTTTACGGAATGTTGCATCCCATAGCTTAAAAAAC---------------------------GGCCACTTTTGCTTTCGAGATGGGCTTCAATTCCACAAACTCTACCATTCTTTGTAATTCGGATAGAAACTCCACTCCACCCACTGCTTGGGCTTTGCCCTTTTCTGTATGGTTTAGCATTTTTATTGGAGTTATGATAGGTTTGTGTATTATCATCACAGTTGCTGGAAATATTCTTGTTTTGTTGGCTTTTGCTGTTGAACGAAGTATAAGGCAGCCCAGTAATTATTTTATTGGTTCTTTGGCCGTTTCCGATTTATGCATAGGCATAATTTCTATGCCTTTCTACGCTGTCTATGTTTTGATGGGGAGATGGGATCTAGGTCCTATCCCATGCGACCTTTGGTTGGCTACTGACCATACTGTCTGCTTGGTCTCCATATATACTGTTCTCTTAATCACCATCGATAGGTTCTGTTCAGTCAAAATTGCAGCAAGATATAGAGGTTGGAGAACTAAAAATAAAGTCATTTGGATGGTTGCAGTGACCTGGATTGTTCCATTTTTGGTGTTTTTCATCAGCATCATGGGATGGGAACATTTCATTGGCTATCGAGACCTAGAAGATGGGGAATGTGAAGTTCAATTTCTCAAAGATCCCATATTCAACACCTCACTCATCATCGGATACTTTTATTGCACTTTGATCGTGCTCTTCTGTCTTTACTGGGGGATATATAGGTAAGTTACCAATTCCATAATTTCTTAAATCTCTGAAACAATAAACATCCCGATGGACCTATTCTCTTAGAGAATTTATTAGCTGATGGGAATACTCTGGAATATATAATTGATAACTTTTGGAAAGAAATTTTGACTTGCACGTAGGTGATCCCATAAGTGAGGTCTCTTTTTTTTTAAGAATTCA--TTTTTTTACTTGCAATTATCTTTAATTTTTTTTAAAGTTTGAACAATTAGCTATTTTTCTACATAATCCCCATATCTGTCGATGCATTTTTGTAGACGTTGTGGCAGCATTTTTCCCATGTCGCACCAGCTCGCCGCCATGTCTTTGAGGAACCGTTGAACCTCTTATTTCACCTCGTCGTCGGAGCTGAATCGCTTTCCTGCGAATGTTCTGCCAACTTTGGGAACAGGTGATAGTCACTG-------------------------------------------------------------------------------------------
Ncanei_Egypt_N958 --------------------------------------------------CAGCAAGAACTTGCAATAGGAAATCTTTTATTGGACTCGAATGCAAACCTATGGATTGATTCGTCTCTTTACGGAATGCTACATCCCATAGCTTAAAAAACGACCTTTCATCCTTTGGTTAGAACTGAGGCCACTTTTGCTTCCGAGATGGGCTTCAATTCCACAAACTCTACCATTCTTTGTAATTCGGATAGAAACTCCACTCCACCCACTGCTTGGGCTTTGCCCTTTTCTGTATGGTTTAGCATTTTTATTGGAGTTATGATAGGTTTGTGTATTATCATCACAGTTGCTGGAAATATTCTTGTTTTGTTGGCTTTTGCTGTTGAACGAAGTATAAGGCAGCCCAGTAATTATTTTATTGGTTCTTTGGCCGTTTCCGATTTATGCATAGGCATAATTTCTATGCCTTTCTACGCTGTCTATGTTTTGATGGGGAGATGGGATCTAGGTCCTATCCCATGCGACCTTTGGTTGGCTACTGACCATACTGTCTGCTTGGTCTCCATCTATACTGTTCTCTTAATCACCATCGATAGATTCTGTTCAGTCAAAATTGCAGCAAGATATAGAGGTTGGAGAACTAAAAATAAAGTCATTTGGATGGTTGCAGTGACCTGGATTGTTCCATTTTTGGTGTTTTTCATCAGCATCATGGGATGGGAACATTTCATTGGCTATCGAGACCTAGAAGATGGGGAATGTGAAGTTCAATTTCTCAAAGATCCCATATTCAACACCTCACTCATCATCGGATACTTTTATTGCACTTTGATCGTGCTCTTCTGTCTTTACTGGGGGATATATAGGTAAGTTACCAATTTCATAATTTCTTAATTCTCTGAAACAATAAACATCCCGATGGACCTATTCTCTTAGAGAATTTATTAGCTGATGGTAATACTCTGGAATATTTAATTGA-----TTCGGAAAGAAATTTTGACTTGTACGTAGGTGATCCCATAAGTTTTTTCCCATTTTTTTTAAGAATTCAAGTTTTTTTATTTGCAATTATCTTTAATTTTTTTTAAAGTTTGAACAATTAGCTATTTTTCTACATAATCCCCATTTCGGTCGATGCATTTTTGTAGACGCTGTGGCAGCATTTTTCCCATGTCGTACCAGCTCGCCGCCATGTCCTTGAGGAATCTTTGAACCTCTTATTTCACCTCGTCGTCGGAGCTGAATCGCTTTCCTGCGAATGTTCTTTCAACTTTGGGAACAGGTGATAGTTACTGGGTGCCAAGTTCGGACTATAGGGTATGTGTGTGATGATGTCCCATCCAAACTTTTGCAGAAGCTCGACAGTT-GACCTGTGACGTGAGCAT
Ncarolinensis_Grandfather_N218 GTATGCATACAATTTATTTCTTCTCATTTCAGGTAGCACTAGATCCTGTCCAGCAAGA------AGTAGGAAATCTTTTATTGGACTCGAATGCAAACCTATGGATTGATTCGTCTCTTTACGGAATGCTACATCCCATAGCTTAAAAAACGATCTTTCATCCTTTGGTTAGAACTGGGGCCACTTTTGCTTCCGAGATGGGCTTCAATTCCACAAACTCTACCATTCTTTGTAATTTGGATAGAAACTCCACTCCACCCACTGCTTGGGTTTTGCCCTTTTCTGTATGGTTCAGCATTTTTATTGGAGTTATGATAGGTTTGTGTATTATCATCACAGTTGCTGGAAATATTCTTGTTTTGTTGGCTTTTGCTGTTGAACGGAGTATAAGGCAGCCCAGTAATTATTTTATTGGTTCTTTGGCCGTTTCCGATTTATGCATAGGCATAATTTCTATGCCTTTCTACGCTGTCTATGTTTTGATGGGGAGATGGGATCTAGGTCCTATCCCATGCGACCTTTGGTTGGCTACTGACCATACTGTCTGCTTGGTCTCCATCTATACTGTTCTCTTAATCACCATCGATAGGTTCTGTTCAGTCAAAATTGCAGCAAGATATAGAGGTTGGAGAACTAAAAATAAAGTCATTTGGATGGTTGCAGTGACCTGGATTGTTCCATTTTTGGTGTTTTTCATCAGCATCATGGGATGGGAACATTTCATTGGCTATCGAGACCTAGAAGATGGAGAATGTGAAGTTCAATTTCTCAAAGATCCCATATTCAACACCTCACTCATCATCGGATACTTTTATTGCACTTTGATCGTGCTCTTCTGTCTTTACTGGGGGATATATAGGTAAGTTACCAATTCCATAATTTCTGAAATCTCTGAAACCATAAACATCCCGATGGACCTATTCTCTTAGAGAAGTTATTAGCTGATGGGAATACTCTGGAATATTTAATTGATAACTTTTGGAAAGAAATTTTGACTTGTACGTAGGTGATCTCAAAAGTAAGGTCTCTTTTTTTTTAAGAATTCAATTTGTTTTATTTGCAATTATCTTTAATTTGTTTTAAAGTTTGAACAATTAGCTATTTTTCTACATAATTCCCATTTCGGTCGATGCATTTTTGTAGACGCTGTGGCAGCATTTTTCCCATGTCGTGCCAGCTCGCCGCCATGTCCTTGAGGAATCGTTGAACCTCTTCTTTCACCTCGTCGTCGGAGCTGAATCGCTTTCCTGCAAATGTTCTTTCAACTTTGGGAACAGGTGATAGTCACTGGGTGCCAAGTTCGGACTATAGGGTGTGTGTGTGATGATGTCCCATCCAAACTTTTGCAGAAGCTCGACAGTTCGACCTGTGACGTGAGCAT
Ncarolinensis_LinvilleCaverns_N227 ------------------------------------------------------------------------------------------------------------------------------------------------------------------------------------------------------------------------------------------------------------------------------------------------------------------------------------GTATTATCATCACAGTTGCTGGAAATATTCTTGTTTTGTTGGCTTTTGCTGTTGAACGGAGTATAAGGCAGCCCAGTAATTATTTTATTGGTTCTTTGGCCGTTTCCGATTTATGCATAGGCATAATTTCTATGCCTTTCTACGCTGTCTATGTTTTGATGGGGAGATGGGATCTAGGTCCTATCCCATGCGACCTTTGGTTGGCTACTGACCATACTGTCTGCTTGGTCTCCATCTATACTGTTCTCTTAATCACCATCGATAGGTTCTGTTCAGTCAAAATTGCAGCAAGATATAGAGGTTGGAGAACTAAAAATAAAGTCATTTGGATGGTTGCAGTGACCTGGATTGTTCCATTTTTGGTGTTTTTCATCAGCATCATGGGATGGGAACATTTCATTGGCTATCGAGACCTAGAAGATGGAGAATGTGAAGTTCAATTTCTCAAAGATCCCATATTCAACACCTCACTCATCATCGGATACTTTTATTGCACTTTGATCGTGCTCTTCTGTCTTTACTGGGGGATATATAGGTAAGTTACCAATTCCATAATTTCTGAAATCTCTGAAACCATAAACATCCCGATGGACCTATTCTCTTAGAGAAGTTATTAGCTGATGGGAATACTCTGGAATATTTAATTGATAACTTTTGGAAAGAAATTTTGACTTGTACGTAGGTGATCTCAAAAGTAAGGTCTCTTTTTTTTTAAGAAT--------------------------------------------------------------------------------------------------------------------------------------------------------------------------------------------------------------------------------------------------------------------------------------------------------------------------------------------------
Ncarteri_English_N031 GTATGCATACAATTGATTTCTTCTCATTTCAGGTGGC------CCCTGTCCAGGAAGAACTTCCAATAGGAAATCTTTTATTGGACTCGAATGCAAACCTATGGATTGATTCGTCTCTTTACGGAATGCTACATCCCATAGCTTAAAAAACGATCTTTCATCCTTTGGTT-------AGGCCACTTTTGCTTCCGAGATGGGCTTCAATTCCACAAACTCTACCATTCTTTGTAATTCGGATAGAAATTCCACTCCATCCACTGCTTGGGTTTTACCCTTTTCTGTATGGTTTAGCATTTTTATTGGAGTTATGATAGGTTTGTGTATTATCATCACAGTTGCTGGAAATATTCTTGTTTTGTTGGCTTTTGCTGTTGAACGAAGTATAAGGCAGCCCAGTAATTATTTTATTGGTTCTTTGGCCGTTTCCGATTTATGCATAGGCATAATTTCTATGCCTTTCTACGCTGTCTATGTTTTGATGGGGAGATGGGATCTAGGTCCTATCCCATGCGACCTTTGGTTGGCTACTGACCATACTGTCTGTTTGGTCTCCATCTACACTGTTCTCTTAATCACCATCGATAGGTTCTGTTCAGTCAAAATTGCAGCAAGATATAGAGGTTGGAGAACTAAAAATAAAGTCATTTGGATGGTAGCAGTGACCTGGATTGTTCCATTTTTGGTGTTTTTCATCAGCATCATGGGATGGGAACATTTCATTGGCTATCGAGACCTAGAAGATGGGGAATGTGAAGTTCAATTCCTCAAAGATCCCATCTTCAACACTTCACTCATCATCGGATACTTTTATTGCACTTTGATCGTGCTCTTCTGTCTTTACTGGGGGATATATAGGTAAGTTACCAATTCCATAATTTCTGAAATCTCTGAAACAATAAACATCCCGATGGACCT----------AGAATTTATTAGCTGATGCGAATACTCTGAAATATTTAATTGATAACTTTTGGAAAGAAATTTTGACTTGTACGTAGGTGATCCCAAAAGTAAGGTCTCTGTTTTTTTAAGAATTCAATTTTTTTTATTTGCAATTATCTTTAATTTTTTT-AAAGTTTAAACAATTAACTATTTTTCTACATAATCCCTATTTCGGTCGATGCATTTTTGTAGACGTTGTGCCAGCATTTTTCCCATGTCGTACCAGCTCGCCGCCATGTCCTTGAGGAATCGTTGAATATCTTATTTCACCTCGTCGTCGGAGCTGAATCGCTTTCCTGCAAATGTTCTTTCAACTTTGGGAACAGGTGATAGTCACTGGTTGCCAAGTTCGGACTATAGGGTGTGTGTG---TGATGTCCGATCCAATCTTTTGCAGAAGCTCGACAGTTCGACCTGTGACGTGAGCAT
Ncarteri_LaurelCave_nearTYPE_N0296 -----------------------TCATTTCAGGTGGCACTAGACCCTGTCCAGGAAGAACTTGCAATAGGAAATCTTTTATTGGACTCGAATGCAAACCTATGGATTGATTCGTCTCTTTACGGAATGCTACATCCCATAGCTTAAAAAACGATCTTTCATCCTTTGGTTAGAACTGAGGCCACTTTAGCTTCCGAGATGGGCTTCAATTCCACAAACTCTACCATTCTTTGTAATTCGGATAGAAACTCCACTCCACCCACTGCTTGGATTTTACCCTTTTCTGTATGGTTTAGCATTTTTATTGGAGTTATGATAGGTTTGTGTATTATCATCACAGTTGCTGGAAATATTCTTGTTTTGTTGGCTTTTGCTGTTGAACGAAGTATAAGGCAGCCCAGTAATTATTTTATTGGTTCTTTGGCCGTTTCCGATTTATGCATAGGCATAATTTCTATGCCTTTCTACGCTGTCTATGTTTTGATGGGGAGATGGGATCTAGGTCCTATCCCATGCGACCTTTGGTTGGCTACTGACCATACTGTCTGTTTGGTCTCCATCTATACTGTTCTCTTAATCACCATCGATAGGTTCTGTTCAGTCAAAATTGCAGCAAGATATAGAGGTTGGAGAACTAAAAATAAAGTCATTTGGATGGTAGCAGTGACCTGGATTGTTCCATTTTTGGTGTTTTTCATCAGCATCATGGGATGGGAACATTTCATTGGCTATCGAGACCTAGAAGATGGAGAATGTGAAGTTCAATTCCTCAAAGATCCCATCTTCAACACCTCACTCATCATCGGATACTTTTATTGCACTTTGATCGTGCTCTTCTGTCTTTACTGGGGGATATATAGGTAAGTTACCAACTTCATAATTTCTGAAATCTCTGAAACAATAAACATCCCGATGGACCT----------AGAATTTATTAGCTGATGCGAATACTCTGAAATATTTAATTGATAACTTTTGGAAAGAAATTTTGACTTGTACGTAGGTGATTCTAAAAGTAAGGTCTCTGTTTTTTTAAGAATTCAA-TTTTTTTATTTGCAATTATCTTTAATTTTTGTTAAAGTTTGAACAATTAGCTATTTTTCTACATAATCCCCATTTCGGTCGATGCATTTTTGTAGACGTTGTGCCAGCATCTTTCCCATGTCGTACCAGCTCGCCGCCATGTCCTTGAGGAATCGTTGAATATCTTATTTAACCTCGGCGTCGAAGCTGAATCGCTTTCCTGCAAATGTTCTTTCAACTTTGGGAGCAGGTGATAGTCACTGGCTGCCAAGTCCGGACTATAGGGTGTGTGTGTGATGATGTCCAATCCAATCTTTTGCAGAGGCTCGAAGTTC-AACCCGTGACGTGAGCAT
Ncarteri_PilotMtn_G2185 GTATGCATACAATTGATTTCTTCTCATTTCAGGTGGCACTAGACCCTGTCCAGGAAGAACTTGCAATAGGAAATCTTTTATTGGACTCGAATGCAAACCTATGGATTGATTCGTCTCTTTACGGAATGCTACATCCCATAGCTTAAAACACGATCTTTCATCCTTTGGTTAGAACTGAGGCCACTTTTGCTTCCGACATGGGCTTCAATTCCACAAACTCTACCATTCTTTGTAATTCGGATAGAAACTCAACTCCACCCACTGCTTGGGTTTTACCCTTTTCTGTATGGTTTAGCATTTTTATTGGAGTTATGATAGGTTTGTGTATTATCATCACAGTTGCTGGAAATATTCTTGTTTTGTTGGCTTTTGCTGTTGAACGAAGTATAAGGCAGCCCAGTAATTATTTTATTGGTTCTTTGGCCGTTTCCGATTTATGCATAGGCATAATTTCTATGCCTTTCTACGCTGTCTATGTTTTGATGGGGAGATGGGATCTAGGTCCTATCCCATGCGACCTTTGGTTGGCTACTGACCATACTGTCTGTTTGGTCTCCATCTATACTGTTCTCTTAATCACCATCGATAGGTTCTGTTCAGTCAAAATTGCAGCAAGATATAGAGGTTGGAGAACTAAAAATAAAGTCATTTGGATGGTAGCAGTGACCTGGATTGTTCCATTTTTGGTGTTTTTCATTAGCATCATGGGATGGGAACATTTCATTGGCTATCGAGACCTAGAAGATGGGGAATGTGAAGTCCAATTCCTCAAAGATCCCATCTTCAACACCTCACTCATCATCGGATACTTTTATTGCACTTTGATCGTGCTCTTCTGCCTTTACTGGGGGATATATAGGTAAGTTACCAATTCCATAATTTCTGAAATCTCTGAAACAATAAACATCCCGATGGACCT----------AGAATTTATTAGCTGATGCGAATACTCTGAAATATTTAATTGATAACTTTTGGAAAGAAATTTTGACTTGTACGTAGGTGATCCCAAAAGTAAGGTCTCTGTTTTTTTAAGAATTCAA-TTTTTTTATTTGCAATTATCTTTAATTTTTTT-AAAGTTTGAACAATTAGCTATTTTTCTACATAATCCCCATTTCGGTCGATGCATTTTTGTAGACGTTGTGCCAGCATTTTTCCCATGTCGTACCAGCTCGCCGCCATGTCCTTGAGGAATCATTGAATATCTTATTTCACCTCGTCGTCGGAGCTGAATCGCTTTCCTGCAAATGTTCTTTCAACTTTGGGAACAGGTGATAGTCACTGGGTGCCAAGTTCGGACTATAGGGTGTGTGTGTGATGATGTCCAATCCAATCTTTTGCAGAAGTTCGACGG--------GCGACGTGAGCAT
Ncarteri_Pitchfork_N363 -TATGCATACAATTGATTTCTTCTCATTTCAGGTGGCACTAGACCCTGTCCAGCAAGAACTTGGATTGATGGATTTTTGAACAAACTTGGATACAAACCTATGGATTGATTCGTCTCTTTACGGAATGCTACATCCCATAGCTTAAAAAACGATCTTTCATCCTTTGGTTAGAACTGAGGCCATTTTTGCTTCCGAGATGGGCTTCAATTCCACAAACTCTACCATTCTTTGTAATTCGGATAGAAACTCCACTCCACCCACTGCTTGGGTTTTACCCTTTTCTGTATGGTTTAGCATTTTTATTGGAGTTATGATAGGTTTGTGTATTATCATCACAGTTGCTGGAAATATTCTTGTTTTGTTGGCTTTTGCTGTTGAACGAAGTATAAGGCAACCCAGTAATTATTTTATTGGTTCTTTGGCCGTTTCCGATTTATGCATAGGCATAATTTCTATGCCTTTCTACGCTGTCTATGTTTTGATGGGGAGATGGGATCTAGGTCCTATCCCATGCGACCTTTGGTTGGCTACTGACCATACTGTCTGTTTGGTCTCCATCTATACTGTTCTCTTAATCACCATCGATAGGTTCTGTTCAGTCAAAATTGCAGCAAGATATAGAGGTTGGAGAACTAAAAATAAAGTCATTTGGATGGTAGCAGTGACCTGGATTGTTCCATTTCTGGTGTTTTTCATCAGCATCATGGGATGGGAACATTTCATTGGCTATCGAGACCTAGAAGATGGGGAATGTGAAGTTCAATTTCTCAAAGATCCCATCTTCAACACCTCACTCATCATCGGATACTTTTATTGCACTTTGATCGTGCTCTTCTGTCTTTACTGGGGGATATATAGGTAAGTTACCAATTCCATAATTTCTGAAATCTCTGAAACAATAAACATCCCGATGGACCTATTCTCTTAGAGAATTTATTAGCTGATGCGAATACTCTGAAATATTTAATTGATAACTTTTGGAAAGAAATTTTGACTTGTACGTAGGTGATCCCAAAAGTAAGGTCTCTGTTTTTTTAAGAATTCAATTTTTTTTATTTGCAATTATCTTTAATTTTTTTTAAAGTTTGAACAATTAGCTATTTTTCTACATAATCCCCATTTCGGCCGATGCATTTTTGTAGACGTTGTGCCAACATTTTTCCCATGTCGTACCAGCTCGCCGCCATGTCCTTGAGGAATCGTTGAATATCTTATTTCACCTCGTCGTCGGAGCTGAATCGCTTTCCTGCAAATGTTCTTTCAACTTTGGGAACAGGTGATAGTCACTGGTTGCCAAGTTCGGACT--------------------------------------------------------------------------
Ncarteri_WeberCty_N1044 --------------------------------------------------------------------------CTATAATTGGACTCGAATGCAAACCTATGGATTGATTCGTCCCTTTACGGAATGCTACATCCCATAGCTTAAAAAACGATCTTTCATCCTTTGGTTAGAACTGAGGCCACTTTTGCTTCCGAGATGGGCTTCAATTCCACAAACTCTACCATTCTTTGTAATTCGGATAGAAACTCCACTCCACCCACTGCTTGGGTTTTACCCTTTTCTGTATGGTTTAGCATTTTTATTGGAGTTATGATAGGTTTGTGTATTATCATCACAGTTGCTGGAAATATTCTTGTTTTGTTGGCTTTTGCTGTTGAACGAAGTATAAGGCAGCCCAGTAATTATTTTATTGGTTCTTTGGCCGTTTCCGATTTATGCATAGGCATAATTTCTATGCCTTTCTACGCTGTCTATGTTTTGATGGGGAGATGGGATCTAGGTCCTATCCCATGCGACCTTTGGTTGGCTACTGACCATACTGTCTGTTTGGTCTCCATCTATACTGTTCTCTTAATCACCATCGATAGGTTCTGTTCAGTCAAAATTGCAGCAAGATATAGAGGTTGGAGAACTAAAAATAAAGTCATTTGGATGGTAGCAGTGACCTGGATTGTTCCATTTTTGGTGTTTTTCATCAGCATCATGGGATGGGAACATTTCATTGGCTATCGAGACCTAGAAGATGGGGAATGTGAAGTTCAATTCCTCAAAGATCCCATCTTCAACACCTCACTCATCATCGGATACTTTTATTGCACTTTGATCGTGCTCTTCTGTCTTTACTGGGGGATATATAGGTAAGT-ACCAATTCCATAATTTCTGAAATCTCTGAAACAATAAACATCCCGATGGACCT----------AGAATTTATTAGCTGATGCGAATACTCTGAAATATTTAATTCATAACTTTTGGAAAGAAATTTTGACTTGTACGTAGGTGATCCCAAAAGTAAGGTCTCTG-----TTA----------TTTTTTTATTTGCAATTATCTTTAATTTTTTTTAAAGTTTGAACAATTAGCTATTTTTCTACATAATCCCCATTTCGGTCGATGCATTTTTGTAGACGCTGTGGCAGCATTTTTCCCATGTCATACCAGCTCGCCGCCATGTCCTTGAGGAATCGTTGAACCTCTTCTTTCACCTCGTCGTCGGAGCTGAATCGCTTTCCTGCAAATGTTCTTTCAACTTTGGGAACAGGTGATAGTCACTGGTTGCCAAGTTCGGACTATAGGGTGTGTG--TGATGATGTCCAATCCAAACTTTTGCAGAAGCTCGACAAT--------------------
Ncherokee_BallhootScar_N193 GTATGCATACAATTTATTTCTTCTCATTTCAGGTAGCACTAGATCCTGTCCAGCAAGA------AATAGGAAATCTTTTATTGGATTCGAATGCAAACCTATGGATTGATTCGTCTCTTTACGGAATGCTCCATCCCATAGCTGAAAAAACGATCTTTCATCCTTTGGTTCGAACTGAGGCCACTTTTGCTTCCGACATGGGCTTCAATTCCACCAACTCTACCATTCTTTGTAATTCGGAT------TCCACTCCACCCACTGCTTGGGTTTTGCCCTTTTCTGTATGGTTTAGCATTTTTATTGGAGTTATGATAGGTTTGTGTATTATCATCACAGTTGCTGGAAATATTCTTGTTTTGTTGGCTTTTGCTGTTGAACGGAGTATAAGGCAGCCCAGTAATTATTTTATTGGTTCTTTGGCCGTTTCCGATTTATGCATAGGCATAATTTCTATGCCTTTCTACGCTGTGTATGTTTTGATGGGGAGATGGGATCTAGGTCCTATCCCATGCGACCTTTGGTTGGCTACTGACCATACTGTCTGCTTGGTCTCCATCTATACTGTTCTCTTAATCACCATCGATAGGTTCTGTTCAGTCAAAATTGCAGCAAGATATAGAGGTTGGAGAACTAAAAATAAAGTCATTTGGATGGTTGCAGTGACCTGGATTGTTCCATTTTTGGTCTTTTTCATCAGCATCATGGGATGGGAACATTTCATTGGCTATCGAGACCTAGAAGATGGAGAATGTGAAGTTCAATTTCTCAAAGATCCCATATTCAACACCTCACTCATCATCGGATACTTTTATTGCACTCTGATCGTGCTCTTCTGTCTTTACTGGGGGATATATAGGTAAGTTACCAATTCCATAATTTCTGAAATCTCTGAAACAATAAACATCCCGATGGACCTATTCTCTTAGAGAAGTTATTAGCTGATGGGAATACTCTGGAATATTTAATTGATGACTTTTGGAAAGAAATTTTGATTTGTACGTAGGTGATCTCAAAAATAAGGTCTCTTTTTTTTTAAGAATTCAATTTTTTTTATTTGCAATTATCTTTAATTTTTTTTAAAGTTTGAACAATTAGCTATTTTTCTACATAATCCCCATTTCGGTCGATGCATTTTTGAAGACACTGTGGCAGCATTTTTCCCATGTCATACCAGCTCGCCGCCATGTCCTTGAGGAATCGTTGAACCTCTTCTTTCACCTCGTCGTCGGAGCTGAATCGCTTTCCTGCAAATGTTCTTTCAACTTTGGGAACAGGTGATAGTCACTGGGTGCCAAGTTCGGACTATAGGGTGTGTG--TGATGATGTCTCATCCAAACTTTTGCAGAAGCTCGACAGTTCGACCTGTGACGTGAGCAT
Ncherokee_BalsamMtn_N891 GTATGCATACAATTTATTTCTTCTCATTTCAGGTAGCACTAGATCCTGTCCAGCAAGA------AATAGGAAATCTTTTATTGGACTCGAATGCAAACCTATGGATTGATTCGTCTCTTTACGGAATGCTCCATCCCATAGCTTAAAAAACGATCTTTCATCCTTTGGTTCGAACTGAGGCCACTTTTGCTTCCGAGATGGGCTTCAATTCCACCAACTCTACCATTCTTTGTAATTCGGAT------TCCACTCCACCCACTGCTTGGGTTTTGCCCTTTTCTGTATGGTTTAGCATTTTTATTGGAGTTATGATAGGTTTGTGTATTATCATCACAGTTGCTGGAAATATTCTTGTTTTGTTGGCTTTTGCTGTTGAACGGAGTATAAGGCAGCCCAGTAATTATTTTATTGGTTCTTTGGCCGTTTCCGATTTATGCATAGGCATAATTTCTATGCCTTTCTACGCTGTGTATGTTTTGATGGGGAGATGGGATCTAGGTCCTATCCCATGCGACCTTTGGTTGGCTACTGACCATACTGTTTGCTTGGTCTCCATCTATACTGTTCTCTTAATCACCATCGATAGGTTCTGTTCAGTCAAAATTGCAGCAAGATATAGAGGTTGGAGAACTAAAAATAAAGTCATTTGGATGGTTGCAGTGACCTGGATTGTTCCATTTTTGGTGTTTTTCATCAGCATCATGGGATGGGAACATTTCATTGGCTATCGAGACCTAGAAGATGGAGAATGTGAAGTTCAATTTCTCAAAGATCCCATATTCAACACCTCACTCATCATCGGATACTTTTATTGCACTTTGATCGTGCTCTTCTGTCTTTACTGGGGGATATATAGGTAAGTTACCAATTCCATAATTTCTGAAATCTCTGAAACAATAAACATCCCGACGGACCTATTCTCTTAGAGAAGTTATTAGCTGATGAGAATACTCTGGAATATTTAATTGATAACTTTTGGAAAGAAATCTTGACTTGTACGTAGGTGATCTCAAAAGTAAGGTATCTTTTTTTTTAAGAATTCAATTTTTTTTATTTGCAATTATCTTTAATTTTTTT-AAAGTTTGAACAATTAGCTATTTTTCTACATAATCCCCATTTCGGTCGATGCATTTTTGTAGACGCTGTGG----------------TCATACCAGCTCGCCGCCATGTCCTTGAGGAATCGTTGAACCTCTTCTTTCACCTCGTCGTCGGAGCTGAATCGCTTTCCTGCAAATGTTCTTTCAACTTTGGGAACAGGTGATAGTCACTGGGTGCCAAGTTCGGACTATAGGGCGTGTGTGTGATGATGTCTCATCCAAACTTTTGCAGAAGCTCGACATTTCGACCTGTGACGTGAGCAT
Ncherokee_SIndianCrk_N681 ----------------------------------------------------------------------------------------------------------------------------------------------------------------TCCTTTGGTTAGAACTGAGGCCACTTTTGCTTCCGAGATGGGCTTCAATTCCACAAACTCTACCATTCTTTGCAATTCGGATAGAAACTCCACTCCATCCACTGCTTGGGTTTTGCCTTTTTCTGTATGGTTTAGCATTTTTATTGGAGTTATGATAGGTTTGTGTATTATCATCACAGTTGCTGGAAATATTCTTGTTTTGTTGGCTTTTGCTGTTGAACGGAGTATAAGGCAGCCCAGTAATTATTTTATTGGTTCTTTGGCCGTTTCCGATTTATGCATAGGCATAATTTCTATGCCTTTCTACGCTGTCTATGTTTTGATGGGGAGATGGGATCTAGGTCCTATCCCATGCGACCTTTGGTTGGCTACTGACCATACTGTCTGCTTGGTCTCCATCTATACTGTTCTCTTAATCACCATCGATAGGTTCTGTTCAGTCAAAATTGCAGCAAGATATAGAGGTTGGAGAACTAAAAATAAAGTCATTTGGATGGTTGCAGTGACCTGGATTGTTCCATTTTTGGTGTTTTTCATCAGCATCATGGGATGGGAACATTTCATTGGCTATCGAGACCTAGAAGATGGAGAATGTGAAGTTCAATTTCTCAAAGATCCCATATTCAACACCTCACTCATCATCGGATACTTTTATTGCACTTTGATCGTGCTCTTCTGTCTTTACTGGGGGATATATAGGTAAGTTACCAATTCCATAATTTCTGAAATCTCTGAAACAATAAAC----------ACCTATTCTCTTAGAGAAGTTATTAGCTGATGGGAATACTCTGGAATATTTAATTGATAACTTTTGGAAAGAAATTTTGACTTGTACGTAGGTGATCTCAAAAGTAAGGTCTCTTTTTTTTTAAGAATTCAATTTTTTTTATTTGCAATTATCTTTAATTTTTTTTAAAGTTTGAACAATTAGATATTTTTCTACATAATCCCCATTTCGGTCGATGCATTTTTGTAGACGCTGTGGCAGCATTTTTCCCATGTCATATCAGCT--------GCTCCTTGAGGAACC--------TCTTCTTTCACTTCGTCGTCGGAG-------------CTGCAAATG---------CTTTGGGAACAGG-------------------------------------------------------------------------------------------------------
Ncooperi_BeaverCrk_N1002 -------------------------------------------------------------------------------------------------CCTATGGATTGATTCGTCTCTTTACGGAATGCTACATCCCAAAGCTTAAAAAACGATCCTTCATCCTTTGGTTAGAACTGAGGCCACTTTTGCTTCCGAGATGGGCTTCAATTCCACAAACTCTACCATTCTTTGTAATTCGGATAGAAACTCCACTCCACCCACTGCTTGGGTTTTGCCCTTTTCTGTATGGTTTAGCATTTTTATTGGAGTTATGATAGGTTTGTGTATTATCATCACAGTTGCTGGAAATATTCTTGTTTTGTTGGCTTTTGCTGTTGAACGGAGTATAAGGCAGCCCAGTAATTATTTTATTGGTTCTTTGGCCGTTTCCGATTTATGCATAGGCATAATTTCTATGCCTTTCTACGCTGTCTATGTTTTGATGGGGAGATGGGATCTAGGTCCTATCCCATGCGACCTTTGGTTGGCTACTGACCATACTGTCTGCTTGGTCTCCATCTATACTGTTCTCTTAATCACCATCGATAGGTTCTGTTCAGTCAAAATTGCAGCAAGATATAGAGGTTGGAGAACTAAAAATAAAGTCATTTGGATGGTTGCAGTGACCTGGATTGTTCCATTTTTGGTGTTTTTCATCAGCATCATGGGATGGGAACATTTCATTGGCTATCGAGACCTAGAAGATGGAGAATGTGAAGTTCAATTTCTCAAAGATCCCATATTCAACACCTCACTCATCATCGGATACTTTTATTGCACTTTGATCGTGCTCTTCTGTCTATACTGGGGGATATATAGGTAAGTTACTAATTCCATAATTTCTGAAATCTCTGAAACAATAAACATCCCGCTGGACCTATTCTCTTAGAGAAGTTATTAGCTGATGGGAATACTCTGGAATATT--ATTGATAACTTTTGTAAAGAAATTT-GACTTGTACGTAGGTGATCTCAAAAGTAAGGTCTCTTTTTTTTAAAGAATTCAATTTTTTTTATTTGCAATTATCTTTAATTTTTTT-AAAGTTTGAACAATTAGCTATTTTTCTATATAATCCCCATTTCGGTCGATGCATTTTTGTAGACGCTGTGGCAGCATTTTTCCCATGTCATACCAGCTCGCCGCCATGTCCTTGAGGAATCGTTGAACCTCTTCTTTTACCTCGTCGTGGTAGCTGAATCGCTTTCCTGCAAATGTTTTTTCAACTTTGGGAACAGGTGATAGTCACTGGGTGCCAAGTTCGAACTATAGGGTGTGTGTGTGATGATGTCCCATCCAAAC----------------------------------------
Ncooperi_BrasstBald_N824 -----------------------------------GCACTAGATCCTGACCAGCAAGAACTTGCAATAGGAAATCTTTTATTGGACTCGAATACAAACCTATGGATTGATTCGTCTCTTTACGGAATGCTACATCCCAAAGCTTAAAAAACGATCCTTCATCCTTTGGTTAGAACTGAGGCCACTTTTGCTTCCGAGATGGGCTTCAATTCCACAAACTCTACCATTCTTTGTAATTCGGATAGAAACTCCACTCCACCCACTGCTTGGGTTTTGCCCTTTTCTGTATGGTTTAGCATTTTTATTGGAGTTATGATAGGTTTGTGTATTATCATCACAGTTGCTGGAAATATTCTTGTTTTGTTGGCTTTTGCTGTTGAACGGAGTATAAGGCAGCCCAGTAATTATTTTATTGGTTCTTTGGCCGTTTCCGATTTATGCATAGGCATAATTTCTATGCCTTTCTACGCTGTCTATGTTTTGATGGGGAGATGGGATCTAGGTCCTATCCCATGCGACCTTTGGTTGGCTACTGACCATACTGTCTGCTTGGTCTCCATCTATACTGTTCTCTTAATCACCATCGATAGGTTCTGTTCAGTCAAAATTGCAGCAAGATATAGAGGTTGGAGAACTAAAAATAAAGTCATTTGGATGGTTGCAGTGACCTGGATTGTTCCATTTTTGGTGTTTTTCATCAGCATCATGGGATGGGAACATTTCATTGGCTATCGAGACCTAGAAGATGGAGAATGTGAAGTTCAATTTCTCAAAGATCCCATATTCAACACCTCACTCATCATCGGATACTTTTATTGCACTTTGATCGTGCTCTTCTGTCTATACTGGGGGATATATAGGTAAGTTACTAATTCCATAATTTCTGAAATCTCTGAAACAATAAACATCCCGCTGGACCTATTCTCTTAGAGAAGTTATTAGCTGATGGGAATACTCTGGAATATT--ATTGATAACTTTTGTAAAGAAATTTTGACTTGTACGTAGGTGATCTCAAAAGTAAGGTCTCTTTTTTTTAAAGAATTCAATTTTTTTTATTTGCAATTATCTTTAATTTTTTT-AAAGTTTGAACAATTAGCTATTTTTCTATATAATCCCCATTTCGGTCGATGCATTTTTGTAGACGCTGTGGCAGCATTTTTCCCATGTCGTACCAGCTCGCCGCCATGTCCTTGAGGAATCGTTGAATCTCTTCTTTCATCTCGTCGTCGGAGCTGAATCGCTTTCCTGGAAATGTTCTTT-----------------------------------------------------------------------------------------------------------------------
Ncooperi_CheoahDam_N1122 GTATGCATACAATTTATTTCTTCTCATTTCAGGTGGCACTAGATCCTGACCAGCAAGAACTTGCAATAGGAAATCTTTTATTGGACTCGAATACAAACCTATGGATTGATTCGTCTCTTTACGGAATGCTACATCCCAAAGCTTAAAAAACGATCCTTCATCCTTTGGTTAGAACTGAGGCCACTTTTGCTTCCGAGATGGGCTTCAATTCCACAAACTCTACCATTCTTTGTAATTCGGATAGAAACTCCACTCCACCCACTGCTTGGGTTTTGCCCTTTTCTGTATGGTTTAGCATTTTTATTGGAGTTATGATAGGTTTGTGTATTATCATCACAGTTGCTGGAAATATTCTTGTTTTGTTGGCTTTTGCTGTTGAACGGAGTATAAGGCAGCCCAGTAATTATTTTATTGGTTCTTTGGCCGTTTCCGATTTATGCATAGGCATAATTTCTATGCCTTTCTACGCTGTCTATGTTTTAATGGGGAGATGGGATCTAGGTCCTATCCCATGCGACCTTTGGTTGGCTACTGACCATACTGTCTGCTTGGTCTCCATCTATACTGTTCTCTTAATCACCATCGATAGGTTCTGTTCAGTCAAAATTGCAGCAAGATATAGAGGTTGGAGAACTAAAAATAAAGTCATGTGGATGGTTGCAGTGACCTGGATTGTTCCATTTTTGGTGTTTTTCATCAGCATCATGGGATGGGAACATTTCATTGGCTATCGAGACCTAGAAGATGGAGAATGTGAAGTTCAATTTCTCAAAGATCCCATATTCAACACCTCACTCATCATCGGATACTTTTATTGCACTTTGATCGTGCTCTTCTGTCTATACTGGGGGATATATAGGTAAGTTACTACTTCCATAATTTCTGAAATCTCTGAAACAATAAACATCCCGCTGGACCTATTCTCTTAGAGAAGTTATTAGCTGATGGGAATACTCTGGAATATT--ATTGATAACTTTTGTAAAGAAATTTTGACTTGTACGTAGGTGATCTCAAAAGTAAGGTCTCTTTTTTTTAAAGAATTCAATTTTTTTTATTTGCAATTATCTTTAATTTTTTT-AAAGTTTGAACAATTAGCCATTTTTCTACATAATCCCCATTTCGGTCGATGCATTTTTGTAGACGCTGTGGCAGCATTTTTCCCATGTCGTACCAGCTCGCCGCCATGTCCTTGAGGAATCGTTGAACCTCTCATTTCACCTCGTCGTCGGAGCTGAATCGCTTTCCTGGAAATGTTCTTTCAACTTTGGGAACAGGTGATAGTCACTGGGTGCCAAGTTCGGACTATAGGGTGTGTGTGTAATGATGTCTCATCCAAACTTTTGCAGAAGCTCAACAGTTCGACCTGTGACGTGAGCAT
Ncooperi_NantRiverGorge_N682 GTATGCATACAATTTATTTCTTCTCATTTCAGGTAGCACTAGATCCTGACCAGCAAGAACTTGCAATAGGAAATCTTTTATTGGACTCGAATACAAACCTATGGATTGATTCGTCTCTTTACGGAATGCTACATCCCAAAGCTTAAAAAACGATCCTTCATCCTTTGGTTAGAACTGAGGCCACTTTTGCTTCCGAGATGGGCTTCAATTCCACAAACTCTACCATTCTTTGTAATTCGGATAGAAACTCCACTCCACCCACTGCTTGGGTTTTGCCCTTTTCTGTATGGTTTAGCATTTTTATTGGAGTTATGATAGGTTTGTGTATTATCATCACAGTTGCTGGAAATATTCTTGTTTTGTTGGCTTTTGCTGTTGAACGGAGTATAAGGCAGCCCAGTAATTATTTTATTGGTTCTTTGGCCGTTTCCGATTTATGCATAGGCATAATTTCTATGCCTTTCTACGCTGTCTATGTTTTGATGGGGAGATGGGATCTAGGTCCTATCCCATGCGACCTTTGGTTGGCTACTGACCATACTGTCTGCTTGGTCTCCATCTATACTGTTCTCTTAATCACCATCGATAGGTTCTGTTCAGTCAAAATTGCAGCAAGATATAGAGGTTGGAGAACTAAAAATAAAGTCATTTGGATGGTTGCAGTGACCTGGATTGTTCCATTTTTGGTGTTTTTCATCAGCATCATGGGATGGGAACATTTCATTGGCTATCGAGACCTAGAAGATGGAGAATGTGAAGTTCAATTTCTCAAAGATCCCATATTCAACACCTCACTCATCATCGGATACTTTTATTGCACTTTGATCGTGCTCTTCTGTCTATACTGGGGGATATATAGGTAAGTTACTAATTCCATAATTTCTGAAATCTCTGAAACAATAAACATCCCGCTGGACCTATTCTCTTAGAGAAGTTATTAGCTGATGGGAATACTCTGGAATATT--ATTGATAACTTTTGTAAAGAAATTTTGACTTGTACGTAGGTGATCTCAAAAGTAAGGTCTCTTTTTTTTAAAGAATTCAATTTTTTTTATTTGCAATTATCTTTAATTTTTTT-AAAGTTTGAACAATTAGCTATTTTTCTATATAATCCCCATTTCGGTCGATGCATTTTTGTAGACGCTGTGGCAGCATTTTTCCCATGTCGTACCAGCTCGCCGCCATGTCCTTGAGGAATCGTTGAACCTCTCATTTCACCTCGTCGTCGGAGCTGAATCGCTTTCCTGGAAATGTTCTTTCAACTTTGGGAACAGGTGATAGTCACTGGGTGCCAAGTTCGGACTATAGGGTGTGTGTGTAATGATGTCTCATCCAAACTTTTGCAGAAGCTCAACAGTTCGACCTGTGACGTGAGCAT
Ncooperi_RockCrRoad_N1160 GTATGCATACAATTTATTTCTTCTCATTTCAGGTGGCACTAGATCCTGACCAGCAAGAACTTGCAATAGGAAATCTTTTATTGAACTCGAATACAAACCTATGGATTGATTCGTCTCTTTACGGAATGCTACATCCCATAGCTTAAAAAACGATCCTTCATCCTTTGGTTAGAACTGAGGCCACTTTTGCTTCCGAGATGGGCTTCAATTCTACAAACTCTACCATTCTTTGTAATTCGGATAGAAACTCCACTCCACCCACTGCTTGGGTTTTGCCCTTTTCTGTATGGTTTAGCATTTTTATTGGAGTTATGATAGGTTTGTGTATTATCATCACAGTTGCTGGAAATATTCTTGTTTTGTTGGCTTTTGCTGTTGAACGGAGCATAAGGCAGCCCAGTAATTATTTTATTGGTTCTTTGGCCGTTTCCGATTTATGCATAGGCATAATTTCTATGCCTTTCTACGCTGTCTATGTTTTGATGGGGAGATGGGATCTAGGTCCTATCCCGTGCGACCTTTGGTTGGCTACTGACCATACTGTCTGCTTGGTCTCCATCTATACTGTTCTCTTAATCACCATCGATAGGTTCTGTTCAGTCAAAATTGCAGCAAGATATAGAGGTTGGAGAACTAAAAATAAAGTCATTTGGATGGTTGCAGTGACCTGGATTGTTCCATTTTTGGTGTTTTTCATCAGCATCATGGGATGGGAACATTTCATTGGCTATCGAGACCTAGAAGATGGAGAATGTGAAGTTCAATTTCTCAAAGATCCCATATTCAACACCTCACTCATCATCGGATACTTTTATTGCACTTTGATCGTGCTCTTCTGTCTTTACTGGGGGATATATAGGTAAGTTACTAATTCCATAATTTCTGAAATCTCTGAAACAATAAACATCCCGCTGGACCTATTCTCTTAGAGAAGTTATTAGCTGATGGGAATACTCTGGAATATT--ATTGATAACTTTTGTAAAGAAATTTTGACTTGTACGTAGGTGATCTCAAAAGTAAGGTCTCTTTTTTTTAAAGAATTCAATCTTTTTTATTTGAAATTATCTTTAATTTTTTT-AAAGTTTGAACAATTAGCTA-TTTTCTATATAAT-CCCATTTCGGTCGATGCATTTTTGTAGACGCTGTGGCAGCATTTTTCCCATGTCGTACCAGCTCGCCGCCATGACCTTGAGGAATCGTTGAACCTCTCATTTCACCTCGTCGTCGGAGCTGAATCGCTTTCCTGGAAATGTTCTTTCAACTTTGGGAACAGGTGATAGTCACTGGGTGCCAAGTTCGGACTATAGGGTGTGTGTGTGATGATGTCTCATCCAAACTTTTGCAGAAGCTCAACAGTTCGACCTGTGACGTGAGCAT
Ncoylei_Apalachia_N1195 ------------------------------AGGTGGCACTAGATCCTGCCCAGCAAGAACTTGCAATAAGAAATCTTTTATTGGACTCGAATGCAAACCTACGGATTGATTCGTCTCTTCCCAAAAAACGACATCCCATAGCTTAAAAAACGATCTTTCATCCTTTGGTTAGAACTGAGGCCACTTTTACTTCCGAGATGGGCTTCAATTCCACAAACTCTACCATTCTTTGTAATTCGGATAGAAACTCCACTCCACCCACTGCTTGGGTTTTGCCCTTTTCTGTATGGTTTAGCATTTTTATTGGAGTTACGATAGGTTTGTGTATTATCATCACAGTTGCTGGAAATATTCTTGTTCTGTTGGCTTTTGCTGTTGAACGGAGTATAAGGCAGCCCAGTAATTATTTTATTGGTTCTTTGGCCGTTTCCGATTTATGCATAGGCATAATTTCTATGCCTTTCTACGCTGTCTATGTTTTGATGGGGAGATGGGATCTAGGTCCTATCCCATGCGACCTTTGGTTGGCTACTGACCATACTGTCTGCTTGGTCTCCATCTATACTGTTCTCTTAATCACCATCGATAGGTTCTGTTCAGTCAAAATTGCAGCAAGATATAGAGGTTGGAGAACTAAAAATAAAGTCATTTGGATGGTTGCAGTGACCTGGATTGTTCCATTTTTGGTGTTTTTCATCAGCATCATGGGATGGGAACATTTCATTGGCTATCGAGACCTAGAAGATGGAGAATGTGAAGTTCAATTTCTCAAAGATCCCATATTCAACACCTCGCTCATCATCGGATACTTTTATTGCACTTTGATCGTGCTCTTCTGTCTTTACTGGGGGATATATAGGTAAGTTACAAATTCCATAATTTCTTAAATCTCTGAAACAATAAACATCCCGATGGACCTATTCTGTTAGAGAATTTATTAGCTGATGGGAATACTCTGAAATATTTAATTGATAACTTTTGGAAAGAAATTTTGACTTGTACGAAGGTGATCCCAAAAGTAAGGTCTCTTTTTTTTTAAGAATTCAATTTTTTTTATTTGAAATTATCTTTAATTTTTTTTAAAGTTTGAACAATTTGCTATTTTTCTACACAATCCCCATTTCGGTCTATGCATTTTTGTAGACGCTGTGGCAGCATTTTTCCCATGTC-------------------------------------------------ACCTCGTCGTCGGAGCTGAATCGCTTTCCTGCAAATGTTCTTTCAACTTTGGGAACAGGTGATAGTCACTGGGTGCCAAGTTCGGACTATAGGGTGTGTGTGTGATAATGTCCCATCCAATCTTTTGCAGAAGCTCGACAGTTCGATCTGTGACGTGAGCAT
Ncoylei_DinkinCove_N1118 -------------------------------GGTGGCACTAGATCCTGCCCAGCAAGAACTTGCAATAAGAAATCTTTTATTGGACTCGAATGCAAACCTACGGATTGATTCGTCTCTTCCCAAAAAACGACATCCCATAGCTTAAAAAACGATCTTTCATCTTTTGGTTAGAACTGAGGCCACTTTTACTTCCGAGATGGGCTTCAATTCCACAAACTCTACCATTCTTTGTAATTCGGATAGAAACTCCACTCCACCCACTGCTTGGGTTTTGCCCTTTTCTGTATGGTTTAGCATTTTTATTGGAGTTACGATAGGTTTGTGTATTATCATCACAGTTGCTGGAAATATTCTTGTTCTGTTGGCTTTTGCTGTTGAACGGAGTATAAGGCAGCCCAGTAATTATTTTATTGGTTCTTTGGCCGTTTCCGATTTATGCATAGGCATAATTTCTATGCCTTTCTACGCTGTCTATGTTTTGATGGGGAGATGGGATCTAGGTCCTATCCCATGCGACCTTTGGTTGGCTACTGACCATACTGTCTGCTTGGTCTCCATCTATACTGTTCTCTTAATCACCATCGATAGGTTCTGTTCAGTCAAAATTGCAGCAAGATATAGAGGTTGGAGAACTAAAAATAAAGTCATTTGGATGGTTGCAGTGACCTGGATTGTTCCATTTTTGGTGTTTTTCATCAGCATCATGGGATGGGAACATTTCATTGGCTATCGAGACCTAGAAGATGGAGAATGTGAAGTTCAATTTCTCAAAGATCCCATATTCAACACCTCGCTCATCATCGGATACTTTTATTGCACTTTGATCGTGCTCTTCTGTCTTTACTGGGGGATATATAGGTAAGTTACAAATTCCATAATTTCTTAAATCTCTGAAACAATAAACATCCCGATGGACCTATTCTGTTAGAGAATTTATTAGCTGATGGGAATACTCTGAAATATTTAATTGATAACTTTTGGAAAGAAATTTTGACTTGTACGAAGGTGATCCCAAAAGTAAGGTCTCTTTTTTTTTAAGAATTCAATTTTTTTTATTTGAAATTATCTTTAATTTTTTTTAAAGTTTGAACAATTTGCTATTTTTCTACACAATCCCCATTTCGGTCTATGCATTTTTGTAGACGCTGTGGCAGCATTTTTCCCATGTC-------------------------------------------------ACCTCGTCGTCGGAGCTGAATCGCTTTCCTGCAAATGTTCTTTCAACTTTGGGAACAGGTGATAGTCACTGGGTGCCAAGTTCGGACTATAGGGTGTGTGTGTGATAATGTCCCATCCAATCTTTTGCAGAAGCTCGACAGTTCGATCTGTGACGTGAACAT
Ncoylei_TiptonCreek_N837 -------------------------------------------------------------------------------AGTGGACTCGAATGCAAACCTACGGATTGATTCGTCTCTTCCCAAAAAACGACATCCCATAGCTTAAAAAACGATCTTTCATCCTTTGGTTAGAACTGAGGCCACTTTTACTTCCGAGATGGGCTTCAATTCCACAAACTCTACCATTCTTTGTAATTCGGATAGAAACTCCACTCCACCCACTGCTTGGGTTTTGCCCTTTTCTGTATGGTTTAGCATTTTTATTGGAGTTACGATAGGTTTGTGTATTATCATCACAGTTGCTGGAAATATTCTTGTTCTGTTGGCTTTTGCTGTTGAACGGAGTATAAGGCAGCCCAGTAATTATTTTATTGGTTCTTTGGCCGTTTCCGATTTATGCATAGGCATAATTTCTATGCCTTTCTACGCTGTCTATGTTTTGATGGGGAGATGGGATCTAGGTCCTATCCCATGCGACCTTTGGTTGGCTACTGACCATACTGTCTGCTTGGTCTCCATCTATACTGTTCTCTTAATCACCATCGATAGGTTCTGTTCAGTCAAAATTGCAGCAAGATATAGAGGTTGGAGAACTAAAAATAAAGTCATTTGGATGGTTGCAGTGACCTGGATTGTTCCATTTTTGGTGTTTTTCATCAGCATCATGGGATGGGAACATTTCATTGGCTATCGAGACCTAGAAGATGGAGAATGTGAAGTTCAATTTCTCAAAGATCCCATATTCAACACCTCGCTCATCATCGGATACTTTTATTGCACTTTGATCGTGCTCTTCTGTCTTTACTGGGGGATATATAGGTAAGTTACAAATTCCATAATTTCTTAAATCTCTGAAACAATAAACATCCCGATGGACCTATTCTGTTAGAGAATTTATTAGCTGATGGGAATACTCTGAAATATTTAATTGATAACTTTTGGAAAGAAATTTTGACTTGTACGAAGGTGATCCCAAAAGTAAGGTCTCTTTTTTTTTAAGAATTCAATTTTTTTTATTTGAAATTATCTTTAATTTTTTTTAAAGTTTGAACAATTTGCTATTTTTCTACACAATCCCCATTTCGGTCTATGCATTTTTGTAGACGCTGTGGCAGCATTTTTCCCATGTC-------------------------------------------------ACCTCGTCGTCGGAGCTGAATCGCTTTCCTGCAAATGTTCTTTCAACTTTGGGAACAGGTGATAGTCACTGGGTGCCAAGTTCGGACTATAGGGTGTGTGTGTGATAATGTCCCATCCAATCTTTTGCAGAAGCTCGACAGTTCGATCTGTGACGTGAACAT
Ncrosbyi_MtMitchell_N210 GTATGCATACAATTTATTTCTTCTCATTTCAGGTGGCACTAGATCCTGTCCAGCAAGAACTTGCAATAGGAAATCTTTTATTGGACTCGAATGCAAACCTATGGATTGATTCGTCTCTTTACGGAATGCTACATCCCATAGCTTAAAAAACGACCTTTCATCCTTTGGTTAGAACTGAGGCCACTTTTGCTTCCGAGATGGGCTTCAATTCCACAAACTCTACCATTCTTTGTAATTCGGATAGAAACTCCACTCCACCCACTGCTTGGGCTTTGCCCTTTTCTGTATGGTTTAGCATTTTTATTGGAGTTATGATAGGTTTGTGTATTATCATCACAGTTGCTGGAAATATTCTTGTTTTGTTGGCTTTTGCTGTTGAACGAAGTATAAGGCAGCCCAGTAATTATTTTATTGGTTCTTTGGCCGTTTCCGATTTATGCATAGGCATAATTTCTATGCCTTTCTACGCTGTCTATGTTTTGATGGGGAGATGGGATCTAGGTCCTATCCCATGCGACCTTTGGTTGGCTACTGACCATACTGTCTGCTTGGTCTCCATCTATACTGTTCTCTTAATCACCATCGATAGATTCTGTTCAGTCAAAATTGCAGCAAGATATAGAGGTTGGAGAACTAAAAATAAAGTCATTTGGATGGTTGCAGTGACCTGGATTGTTCCATTTTTGGTGTTTTTCATCAGCATCATGGGATGGGAACATTTCATTGGCTATCGAGACCTAGAAGATGGGGAATGTGAAGTTCAATTTCTCAAAGATCCCATATTCAACACCTCACTCATCATCGGATACTTTTATTGCACTTTGATCGTGCTCTTCTGTCTTTACTGGGGTATATATAGGTAAGTTACCAATTCCATAATTTCTTAATTCTCTGAAACAATAAACATCCCGATGGACCTATTCTCTTAGAGAATTTATTAGCTGATGGTAATACTCTGGAATATTTAATTGA-----TTCGGAAAGAAATTTTGACTTGTACGTAGGTGATCCCATAAGTTTTTTCCCATTTTTTTTAAGAATTCAAGTTTTTTTATTTGCAATTATCTTTAATTTTTTTTAAAGTTTGAACAATTAGCTATTTTTCTACATAATCCCCATTTCGGTCGATGCATTTTTGTAGACGCTGTGGCAGCATTTTTCCCATGTCGTACCAGCTCGCCGCCATGTCCTTGAGGAATCGTTGAACCTCTTATTTCACCTCGTCGTCGGAGCTGAATCGCTTTCCTGCGAATGTTCTTTCAACTTTGGGAACAGGTGATAGTCACTGGGTGCCAAGTTCGGACTATAGGGTATGTGTGTGATGATGTCCCATCCAAACTTTTGCAGAAGCTC--------GACCTGTGACGTGAGCGT
Ncrosbyi_PricesCrk_N1143 GTATGCATACAATTTATTTCTTCTCATTTCAGGTGGCACTAGATCCTGTCCAGCAAGAACTTGCAATAGGAAATCTTTTATTGGACTCGAATGCAAACCTATGGATTGATTCGTCTCTTTACGGAATGCTACATCCCATAGCTTAAAAAACGACCTTTCATCCTTTGGTTAGAACTGAGGCCACTTTTGCTTCCGAGATGGGCTTCAATTCCACGAACTCTACCATTCTTTGTAATTCGGATAGAAACTCTACTCCACCCACTGCTTGGGCTTTGCCCTTTTCTGTATGGTTTAGCATTTTTATTGGAGTTATGATAGGTTTGTGTATTATCATCACAGTTGCTGGAAATATTCTTGTTTTGTTGGCTTTTGCTGTTGAACGAAGTATAAGGCAGCCCAGTAATTATTTTATTGGTTCTTTGGCCGTTTCCGATTTATGCATAGGCATAATTTCTATGCCTTTCTACGCTGTCTATGTTTTGATGGGGAGATGGGATCTAGGTCCTATCCCATGCGACCTTTGGTTGGCTACTGACCATACTGTCTGCTTGGTCTCCATCTATACTGTTCTCTTAATCACCATCGATAGATTCTGTTCAGTCAAAATTGCAGCAAGATATAGAGGTTGGAGAACTAAAAATAAAGTCATTTGGATGGTTGCAGTGACCTGGATTGTTCCATTTTTGGTGTTTTTCATCAGCATCATGGGATGGGAACATTTCATTGGCTATCGAGACCTAGAAGATGGGGAATGTGAAGTTCAATTTCTCAAAGATCCCATATTCAACACCTCACTCATCATCGGATACTTTTATTGCACTTTGATCGTGCTCTTCTGTCTTTACTGGGGGATATATAGGTAAGTTACCAATTCCATAATTTCTTAATTCTCTGAAACAATAAACATCCCAATGGACCTATTGTCTTAGAGAATTTATTAGCTGATGGTAATACTCTGGAATATTTAATCGA-----TTCGGAAAGAAATTTTGACTTGTACGTAGGTGATCCCATAAGTTTTTTCCCATTTTTTTTAAGAATTCAAGTTTTTTTATTTGCAATAATCTTTAATTTTTTTTAAAATTTGAACAATTAGCTATTTTTCTACATAATCCCCATTTCGGTCGATGCATTTTTGTAGACGCTGTGGCAGGATTTTTCCCATGTCGTACCAGCTCGCCGCCATGTCCTTGAGGAATCGTTGAACCTCTTATTTCACCTCGTCGTCGGAGCTGAATCGCTTTCCTGCGAATGTTCTTTCAACTTTGGGAACAGGTGGTAGTCACTGGGTGCCAAGTTCGGACTATAGGGTATGTGTGTGATGATGTCCCATCCAAACTTTTGCAGAAGTTC--------GACCTGTGACGTGAGCAT
Ncrosbyi_ShufordCrk_N1148 GTATGCATACAATTTATTTCTTGTCTTTTCAGGGGGCACTAGATCCTGTCCAGCAGGTACATGCAATAGGAAATCTTTTATTGGACTCGAATGCAAACCTATGGATTGATTCGTCTCTTTACGGAATGCTACATCCCATAGCTTAAAAAACGACCTTTCATCCTTTGGTTAGAACTGAGGCCACTTTTGCTTCCGAGATGGGCTTCAATTCCACAAACTCTACCATTCTTTGTAATTCGGATAGAAACTCCACTCCACCCACTGCTTGGGCTTTGCCCTTTTCTGTATGGTTTAGCATTTTTATTGGAGTTATGATAGGTTTGTGTATTATCATCACAGTTGCTGGAAATATTCTTGTCTTGTTGGCTTTTGCTGTTGAACGAAGTATAAGGCAGCCCAGTAATTATTTTATTGGTTCTTTGGCCGTTTCCGATTTATGCATAGGCATAATTTCTATGCCTTTCTACGCTGTCTATGTTTTGATGGGGAGATGGGATCTAGGTCCTATCCCATGCGACCTTTGGTTGGCTACTGACCATACTGTCTGCTTGGTCTCCATCTATACTGTTCTCTTAATCACCATCGATAGGTTCTGTTCAGTCAAAATTGCAGCAAGATATAGAGGTTGGAGAACTAAAAATAAAGTCATTTGGATGGTTGCAGTGACCTGGATTGTTCCATTTTTGGTGTTTTTCATCAGCATCATGGGATGGGAACATTTCATTGGCTATCGAGACCTAGAAGATGGGGAATGTGAAGTTCAATTTCTCAAAGATCCCATATTCAACACCTCACTCATCATCGGATACTTTTATTGCACTTTGATCGTGCTCTTCTGTCTTTACTGGGGGATATATAGGTAAGTTACCAATTCCATAATTTCTTAATTCTCTGAAACAATAAACATCCCGATGGACCTATTCTCTTAGAGAATTTATTAGCTGATGCGAATACTCTGGAATATTTAATTGATAACTTTCGCAAAGAAATTTTGACTTGTACGTAGGTGATCCCATAAGTTTTTTCCCATTTTTTTTAAGAATTCAAGTTTTTTTATTTGCAATTATCTTAAATTTTTTTTAAAGTTTGAACAATTAGCTATTTTTCTACATAATCCCCATTTCGGTCGATGCATTTTTGTAGACGCTGTGGCAGCATTTTTCCCATGTCGTACCAGGTCGCCGCCATGTCCTTGAGGAATCGTTGAACCTCTTCTTTCACCTCGTCGTCGGAGCAAAATGGCTTTCCTACAAATGTTCTTTCAACTTTGGGAACAGGTGATAGTCACTGGGTGCCAAGTCCGGACTATAGGGTCTGTGTGTGATGATGTCCCATCCAAACTTTTGCAGAAGCTTGACAGTTCGACGGGCGACGTGAGCGT
Ndellingeri_BullpenBridge_N109 ----------------------------------------------------------------------------------------GAATGCAAACTTATGGATTGATTCGTCTCTTTACGGCATGCTACATCCCATAGCTTAAAAAACGATCTTTCATCTTTTGGTTAGAACTGAGGCCACTTTTGCTTCCGAGATGGGCTTTAATTCCACAAACTCTACCATTCTTTGTAATTCGGATAGAAACTCCACTCCGCCCACTGCTTGGGTTTTGCCCTTTTCTGTATGGTTTAGCATTTTTATTGGAGTTATGATAGGTTTGTGTATTATCATCACAGTTGCTGGAAATATTCTTGTTTTGTTGGCTTTTGCTGTTGAACGGAGTATAAGGCAGCCCAGTAATTATTTTATTGGTTCTTTGGCCGTTTCCGATTTATGCATAGGCATAATTTCTATGCCTTTCTACGCTGTCTATGTTTTGATGGGGAGATGGGATCTAGGTCCTATCCCATGCGACCTTTGGTTGGCTACTGACCATACTGTCTGCTTGGTCTCCATCTATACTGTTCTCTTAATCACCATCGATAGGTTCTGTTCAGTCAAAATTGCAGCAAGATATAGAGGTTGGAGAACTAAAAATAAAGTCATTTGGATGGTTGCAGTGACCTGGTTTGTTCCATTTTTGGTGTTTTTCATCAGCATCATGGGATGGGAACATTTCATTGGCTATCGAGACCTAGAAGATGGGGAATGTGAAGTTCAATTTCTCAAAGATCCCATCTTCAACACCTCACTCATCATCGGATACTTTTATTGCACTTTGATCGTGCTCTTCTGTCTTTACTGGGGGATATATAGGTAAGTTACCAATTCCATAATTTCTGAAATCTCTGAAACAATAAACATCCCGATGGACCTATTCTCTTAGAGAATTTATTAGCTGATGGGAATACTCTGAAATATTTAATTGATAACTTTTGGAAAGAAATTTTGACTTGTACGTAGGTGATCCCAAAAGTTAGGTCTCTTTTTTTTTAAGAATTCAT-TTTTTTTATTTGCAATTATCTTTAATTTTTTTTAAAGTTTGAATAATTAGCTATTTTTCCACATAATCCCCATTTCGGTCGATGCATTTTTGTAGACGTTGTGGCAGCATTTTTCCCATGTCGTACCAGCTCGACGCCATGTCCTTGAGGAATTGTTGAATCTATTATTTCACCTCGTCGTCGGAGCTGAATCGCTTTCCTGCAAATGTTCTTTCAACTTTGGGAACAGGTGATAGTCACTGGGTGCCAAGTTCGGACTA-------------------------------------------------------------------------
Ndellingeri_WhitewFalls_N887 -------------------------ATTTCAGGTGGCACTAGACCCTGTCCAGCAAGAACTTGCAATAGGAAATCTTTTATTGGACTCGAATGCAAACTTGTGGATTGATTCGTCTCTTTACGGCATGCTACATCCCATAGCTTAAAAAACGATCTTTCATCCTTTGGTTAGAACTGAGGCCACTTTTGCTTCCGAGATGGGCTTTAATTCCACAAACTCTACCATTCTTTGTAATTCGGATAGAAACTCCACTCCGCCCACTGCTTGGGTTTTGCCCTTTTCTGTATGGTTTAGCATTTTTATTGGAGTTATGATAGGTTTGTGTATTATCATCACAGTTGCTGGAAATATTCTTGTTTTGTTGGCTTTTGCTGTTGAACGGAGTATAAGGCAGCCCAGTAATTATTTTATTGGTTCTTTGGCCGTTTCCGATTTATGCATAGGCATAATTTCTATGCCTTTCTACGCTGTCTATGTTTTGATGGGGAGATGGGATCTAGGTCCTATCCCATGCGACCTTTGGTTGGCTACTGACCATACTGTCTGCTTGGTCTCCATCTATACTGTTCTCTTAATCACCATCGATAGGTTCTGTTCAGTCAAAATTGCAGCAAGATATAGAGGTTGGAGAACTAAAAATAAAGTCATTTGGATGGTTGCAGTGACCTGGTTTGTTCCATTTTTGGTGTTTTTCATCAGCATCATGGGATGGGAACATTTCATTGGCTATCGAGACCTAGAAGATGGGGAATGTGAAGTTCAATTTCTCAAAGATCCCATCTTCAACACCTCACTCATCATCGGATACTTTTATTGCACTTTGATCGTGCTCTTCTGTCTTTACTGGGGGATATATAGGTAAGTTACCAATTCCATAATTTCTGAAATCTCTGTAACAATAAACATCCCGATGGACCTATTCTCTTAGAGAATTTATTAGCTGATGGGAATACTCTGAAATATTTAATTGATAACTTTTGGAAAGAAATTTTGACTTGTACGTAGGTGATCCCAAAAGTTAGGTCTCTTTTTTTTTAAGAATTCAT-TTTTTTTATTTGCAATTATCTTTAATTTTTTTTAAAGTTTGAATAATTAGCTATTTTTCCACATAATCCCCATTTCGGTCGATGCATTTTTGTAGACGTTGTGGCAGCATTTTTCCCATGTCGTACCAGCTCGACGCCATGTCCTTGAGGAATCGTTGAATCTCTTCTTTCACC---------------------------------------------------------------------------------------------------------------------------------------------------------------
Ndilutus_GrassyCreek_N670 --------------------------------------------------------------------------------------------------------------------------------------------------------------------------------------------------------------------------------------------------------------------------------------------------------------ATTGGAGTTATGATAGGTTTGTGTATTATCATCACAGTTGCTGGAAATATTCTTGTTCTGTTGGCTTTTGCTGTTGAACGGAGTATAAGGCAGTCCAGTAATTATTTTATTGGTTCTTTGGCCGTTTCCGATTTATGCATAGGCATAATTTCTATGCCTTTCTACGCTGTCTATGTTTTGATGGGGAGATGGGATCTAGGTCCTATCCCATGCGACCTTTGGTTGGCTACTGACCATACTGTCTGCTTGGTCTCCATCTATACTGTTCTCTTAATCACCATTGATAGGTTCTGTTCAGTCAAAATTGCAGCAAGATATAGAGGTTGGAGAACTAAAAATAAAGTCATTTGGATGGTAGCAGTGACCTGGATTGTCCCATTTTTGGTGTTTTTCATCAGCATCATGGGATGGGAACATTTCATTGGCTATCGAGACCTAGAAGATGGAGAATGTGAAGTTCAATTTCTCAAAGATCCCATATTCAACACCTCACTCATCATCGGATACTTTTATTGCACTTTGATCGTGCTCTTCTGTCTTTACTGGGGGATATATAGGTAAGTTACCAATTCCATAATTTCTGAAATCTCTGAAACAATAAACATCCCGATGGACCTATTCTCTTAGAGAAGTTATTAGCTGATGGGAATACTCTGGAATATTTAATTGATAACTTTTGGAAAGAAATTTTGACTTG----------------------------------------------------------------------------------------------------------------------------------------------------------------------------------------------------------------------------------------------------------------------------------------------------------------------------------------------------------------------------------------------
Ndilutus_StarveRockCave_G3174 ---------------------TCTCATTTCAGGTAGCACTAGATCCTGTCCAGCAAGA------AATAGGAAATCTTTTATTGGACTCGAATGCAAACCTATGGATTGATTCGTCTCTTTACGGAATGCTACACCCCATAGCTTAAAAAACGATCTTTCATCCTTTGGTTAGAACTGGGGCCACTTTTGCTTCCGAGATGGGCTTCAATTCCACTAACTCTACCATTCTTTGTAATTCGGATAGAAACTCCACTCCACCCACTGCTTGGGTTTTGCCCTTTTCTGTATGGTTTAGCATTTTTATTGGAGTTATGATAGGTTTGTGTATTATCATCACAGTTGCTGGAAATATTCTTGTTCTGTTGGCTTTTGCTGTTGAACGGAGTATAAGGCAGTCCAGTAATTATTTTATTGGTTCTTTGGCCGTTTCCGATTTATGCATAGGCATAATTTCTATGCCTTTCTACGCTGTCTATGTTTTGATGGGGAGATGGGATCTAGGTCCTATCCCATGCGACCTTTGGTTGGCTACTGACCATACTGTCTGCTTGGTCTCCATCTATACTGTTCTCTTAATCACCATTGATAGGTTCTGTTCAGTCAAAATTGCAGCAAGATATAGAGGTTGGAGAACTAAAAATAAAGTCATTTGGATGGTAGCAGTGACCTGGATTGTCCCATTTTTGGTGTTTTTCATCAGCATCATGGGATGGGAACATTTCATTGGCTATCGAGACCTAGAAGATGGAGAATGTGAAGTTCAATTTCTCAAAGATCCCATATTCAACACCTCACTCATCATCGGATACTTTTATTGCACTTTGATCGTGCTCTTCTGTCTTTACTGGGGGATATATAGGTAAGTTACCAATTCCATAATTTCTGAAATCTCTGAAACAATAAACATCCCGATGGACCTATTCTCTTAGAGAAGTTATTAGCTGATGGGAATACTCTGGAATATTTAATTGATAACTTTTGGAAAGAAATTTTGACTTGTACGTAGGTGATCTCAAAAGTAAGGTT----TTTTTTTAAGAATTCAATTTTTTTTATTTGCAATTATCTTTAATTTGTTTTAAAGTTTGAACAATTAGCTATTTTTCTACATAATTCCGATTTCGGTCGATGCATTTTTGTAGACTCTGTGGCAGCATTTTTCCCATGTCA-------TCGCCGCCATGTCCTTGTGGAACC--------TCTTCTTTCACC------TCGGAGCCGAATCGCTTTCCTGCAAATGTTCTTTCAACTTTGGGAACAGGTGATAGTCACTGGGTG------CCGGACTATAGGGTGTGTGTGTGATGATGTCCCATCCAAACTTTTGCAGAAGCTCGACAGTTCGACCTGTGACGTGAGCAT
Nesticus_gertschi_N806_gr_nasicus --------------------------------------------------------------------------------------------------------------------------------------------------------------------------------------------------------------------------------------------------------------------------------------------------------------------------------------------------------------------------------------------------------------------------------------------------------------ATAATTTCTATGCCTTTCTACGCTGTCTATGTTTTGATGGGGAGAAGGGATCTAGGTCCTATCCCATGCGACCTTTGGTTGGATACTGACCATACTGTCTGCTTGGTCTCCATCTATACTGTTCTCTTAATCACCATCGATAGATTCTGTTCAGTCAAAATTGCAGCAAGATATAGAGGTTGGAGAACTAAAAATAAAGTCATTTGGATGGTTGCAGTGACCTGGATTGTTGCATTTTTGGTGTTTTTCATCAGCATCATGGGATGGGAACATTTCATTGGCTATCGAGACCTAGAAGATTGGGAATGTGAAGTTCAATTTCTCAAAGATCCCATATT---------------------------------------------------------------------------------------------------------------------------------------------------------------------------------------------------------------------------------------------------------------------------------------------------------------------------------------------------------------------------------------------------------------------------------------------------------------------------------------------------------------------------------------------------------------------------------------------------------------------
Nfridelli_LittlePigeon_N262 GTATGCATACAATTTATTTCTTCTCATTTCAGGTGGAACTAGACCCTGTCCAGCAAGAACTTGCAATAGGAAATCTTTTATTGGACTCGAATGCAAACTTATGGATTGATTCGTCTCTTTATTCTATGCTACATCCCATAGCTTAAAAAACGATCTTTCTTCCTTTGGTTAGAACTGAGGCCACTTTTGCTTCCGAGATGGGCTTTAATTCCACAAACTCTACCATTCTTTGTAATTCGGATAGAAACTCCACTCCACCCACTGCTTGGGTTTTGCCCTTTTCTGTATGGTTTAGCATTTTTATTGGAGTTATGATAGGTTTGTGTATTATCATCACAGTTGCTGGAAATATTCTTGTTTTGTTGGCTTTTGCTGTTGAACGGAGTATAAGGCAGCCCAGTAATTATTTTATTGGTTCTTTGGCCGTTTCCGATTTATGCATAGGCATAATTTCTATGCCTTTCTACGCTGTCTATGTTTTGATGGGGAGATGGGATCTAGGTCCTATCCCATGCGACCTTTGGTTGGCTACTGACCATACTGTCTGCTTGGTCTCCATCTATACTGTTCTCTTAATCACCATCGATAGGTTCTGTTCAGTCAAAATTGCAGCAAGATATAGAGGTTGGAGAACTAAAAATAAAGTCATTTGGATGGTTGCAGTGACCTGGATTGTTCCATTTTTGGTGTTTTTCATCAGCATCATGGGATGGGAACATTTCATTGGCTATCGAGACCTAGAAGATGGGGAATGTGAAGTTCAATTTCTCAAAGATCCCATCTTCAACACCTCACTCATCATCGGATACTTTTATTGCACTTTGATCGTGCTCTTCTGTCTTTACTGGGGGATATATAGGTAAGTTACCAATTCCATAATTTCTGAAATCTCTGAAACAATAAACATCCCGATGGACCTATTCTCTTAGAGAATTTATTAGCTGATGGGAATACTCTGAAATATTTAATTGATAACTTTTGGAAAGAAATTTTGACTTGTACGTAGGTGATCCCAAAAGTTAGGTCTCTTTTTTTTTAAGAATTCAT-TTTTTTTATTTGCAATTATCTTTAATTTTTTTTAAAGTTTGAACAATTAGCTATTTTTCTACATAATCCCCATTTCGGTCGATGCATTTTTGTAGACGTTGTGGCAGCATTTTTCCCATGTCGTACCAGCTCGCCGCCATGTCCTTGAGGAATCGTTGAATCTATTATTTCACCTTGCCGTCGGAGCTGAATCGCTTTCCTGCAAATGTTCTTTCAACTTTGGGAACAGGTGATAGTCACTGGGTGCCAAGTTCGGACTATAGGGTGTGTGTGTGATGATGTCCCATCCAATCTTTTGCAGAAGCTCGAC-GTTCGACCTGTGACGTGAGCAT
Nfurtivus_HugdenBranch_G3175 GTATGCATACAATTTATTTCTTCTCATTTCAGGTGGCACTAGACCCTGTCCAGCAAGAACTTGCAATAGGAAATCTTTTATTGGACTCGAATGCAAACCTATGGATTGATTCGTCTCTTTACGGAATGCTACATCCCATAGCTTAAAAAACGATCTTTCATCCTTTGGTTAGAACTGAGGCCACTTTTGCTTCCGAGATGGGCTTCAATTCCACAAACTCTACCATTCTTTGTAATTCGGATAGAAACTCCACTCCACCCACTGCTTGGGTTTTGCCCTTTTCTGTATGGTTTAGCATTTTTATTGGAGTTATGATAGGTTTGTGTATTATCATCACAGTTGCTGGAAATATTCTTGTTTTGTTGGCTTTTGCTGTTGAACGGAGTATAAGGCAGCCCAGTAATTATTTTATTGGTTCTTTGGCCGTTTCCGATTTATGCATAGGCATAATTTCTATGCCTTTCTACGCTGTCTATGTTTTGATGGGGAGATGGGATCTAGGTCCTATCCCATGCGACCTTTGGTTGGCTACTGACCATACTGTCTGCTTGGTCTCCATCTATACTGTTCTCTTAATCACCATCGATAGGTTCTGTTCAGTCAAAATTGCAGCAAGATATAGAGGTTGGAGAACTAAAAATAAAGTCATTTGGATGGTAGCAGTGACCTGGATTGTTCCATTTTTGGTGTTTTTCATCAGCATCATGGGATGGGAACATTTCATTGGCTATCGAGACCTAGAAGATGGGGAATGTGAAGTACAATTTCTCAAAGATCCCATCTTCAACACCTCACTCATCATCGGATACTTTTATTGCACTTTGATCGTGCTCTTCTGTCTTTACTGGGGGATATATAGGTAAGTTACCAATTCCATAATTTCTGAAATCTCTGAAACAATAAACATCTCGATGGACCTATTCTCTTAGAGAATTTATTAGCTCATGGGAATACTCTGAAATATTTAATTGATAACTTTTGGAAAGAAATTTTGACTTGTACGTAGGTGATCCTAAAAGTAAGGTCTCT-TTTTTTTAAGAATTCAATTTTTTTTATTTGCAATTATCTTTAATTTTTTTTAAAGTTTGAACAATTAGCTATTTTTCTACATAATCCCCATTTCGGTCGATGCATTTTTGTAGACGTTGTGGCAGCATTTTTCCCATGTCGTACCAGCTCGCCGCCATGTCCTTGAGGAATCTTTGAATCTCTTATTTCACCTCGTCGTCGGAGCTGAATCGCTTTCCTGCAAATGTTCTTTCAACTTTGGGAACAGGTGATAGTCACTGGGTGCCAAGTTCGGACTATAGAGTGTGTGTGTGATGATGTCCCATCCAATCTTTTGCAGAAGCTCGACAGTTTGACCTGTGACATGAGCAT
Nfurtivus_RaccoonMtn_N1026 GTATGCATACAATTTATTTCTTCTCATTTCAGGTGGCACTAGACCCTGTCCAGCAAGAACTTGCAATAGGAAATCTTTTATTGGACTCGAATGCAAACCTATGGATTGATTCGTCTCTTTACGGAATGCTACATCCCATAGCTTAAAAAACGATCTTTCATCCTTTGGTTAGAACTGAGGCCACTTTTGCTTCCGAGATGGGCTTCAATTCCACAAACTCTACCATTCTTTGTAATTCGGATAGAAACTCCACTCCACCCACTGCTTGGGTTTTGCCCTTTTCTGTATGGTTTAGCATTTTTATTGGAGTTATGATAGGTTTGTGTATTATCATCACAGTTGCTGGAAATATTCTTGTTTTGTTGGCTTTTGCTGTTGAACGGAGTATAAGGCAGCCCAGTAATTATTTTATTGGTTCTTTGGCCGTTTCCGATTTATGCATAGGCATAATTTCTATGCCTTTCTACGCTGTCTATGTTTTGATGGGGAGATGGGATCTAGGTCCTATCCCATGCGACCTTTGGTTGGCTACTGACCATACTGTCTGCTTGGTCTCCATCTATACTGTTCTCTTAATCACCATCGATAGGTTCTGTTCAGTCAAAATTGCAGCAAGATATAGAGGTTGGAGAACTAAAAATAAAGTCATTTGGATGGTAGCAGTGACCTGGATTGTTCCATTTTTGGTGTTTTTCATCAGCATCATGGGATGGGAACATTTCATTGGCTATCGAGACCTAGAAGATGGGGAATGTGAAGTACAATTTCTCAAAGATCCCATCTTCAACACCTCACTCATCATCGGATACTTTTATTGCACTTTGATCGTGCTCTTCTGTCTTTACTGGGGGATATATAGGTAAGTTACCAATTCCATAATTTCTGAAATCTCTGAAACAATAAACATCTCGATGGACCTATTCTCTTAGAGAATTTATTAGCTCATGGGAATACTCTGAAATATTTAATTGATAACTTTTGGAAAGAAATTTTGACTTGTACGTAGGTGATCCTAAAAGTAAGGTCTCT-TTTTTTTAAGAATTCAATTTTTTTTATTTGCAATTATCTTTAATTTTTTTTAAAGTTTGAACAATTAGCTATTTTTCTACATAATCCCCATTTCGGTCGATGCATTTTTGTAGACGTTGTGGCAGCATTTTTCCCATGTCGTACCAGCTCGCCGCCATGTCCTTGAGGAATCTTTGAATCTCTTATTTCACCTCGTCGTCGGAGCTGAATCGCTTTCCTGCAAATGTTCTTTCAACTTTGGGAACAGGTGATAGTCACTGGGTGCCAAGTTCGGACTATAGGGTGTGTGTGTGATGATGTCCCATCCAATCTTTTGCACAAGCTCGACAGTTCGACCTGTGACGTGAGCGT
Ngeorgia_Sittons_N073 GTATGCATACAATTTATTTCTTCTCATTTCAGGTGGCACTAGACCCTGTCCAGCAAGAACTTGCAATAGGAAATCTTTTATTGGACTCGAATGCAAACCTATGGATTGATTCGTCTCTTTACGGAATGCTACATCCCATAGCTTAAAAAACGATCTTTCATCCTTTGGTTAGAACTGAGGCCACTTTTGCTTCCGAGATGGGCATCAATTCCACAAACTCTACCATTCTTTGTAATTCGGATAGAAACTCCACTCCACCCACTGCTTGGGTTTTGCCCTTTTCTGTATGGTTTAGCATTTTTATTGGAGTTATGATAGGTTTGTGTATTATCATCACAGTTGCTGGAAATATTCTTGTTTTGTTGGCTTTTGCTGTTGAACGAAGTATAAGGCAGCCCAGTAATTATTTTATTGGTTCTTTGGCCGTTTCCGATTTATGCATAGGCATAATTTCTATGCCTTTCTACGCTGTCTATGTTTTGATGGGGAGATGGGATTTAGGTCCTATCCCATGCGACCTTTGGTTGGCTACTGACCATACTGTCTGTTTGGTCTCCATCTATACTGTTCTCTTAATCACCATCGATAGGTTCTGTTCAGTCAAAATCGCAGCAAGATATAGAGGTTGGAGAACTAAAAATAAAGTCATTTGGATGGTAGCAGTGACCTGGATTGTTCCATTTTTGGTGTTTTTCATCAGTATCATGGGATGGGAACATTTCATTGGCTATCGAGACCTAGAAGATGGGGAATGTGAAGTTCAATTTCTCAAAGATCCCATCTTCAACACCTCACTCATCATCGGATACTTTTATTGCACTTTGATCGTGCTCTTCTGTCTTTACTGGGGGATATATAGGTAAGTTACCAATTCCATAATTTCTGAAATCTCTGAAACAATAAACATCCCGATGGACCTATTCTCTTAGAGAATTTATTAGCTGATGGGAATACTCTGAAATATTTAATTGATAACTTTTGGAAAGAAATTTTGACTTGTACGTAGGTGATCCCAAAAGTAAGGTCTCT-TTTTTTTAAGAATTCAA-TTTTTTTATTTGCAATTATCTTTAATTTTTTTTAAAGTTTGAACAATTAGCTATTTTTCTACATAATCCCTATTTCGGTTGATGCATTTTTGTAGACGTTGTGGCAGCATTTTTCCCATGTCGTACCAGCTCGCCGCCATGTCCTTGAGGAATCGTTGAATATCTTATTTCACCTCGTCGTCGGAGCTGAATCGCTTTCCTGCAAATGTTCTTTCAA--------------------------------------------------------------------------------------------------------------------
Ngertschi_CedarCreek_N351 GTATGCATACAATTTATTTCTTCTCATTTCAGGTGGCACTAGATCCTGTCCAGCAGGAACTTGCAATAGGAAATCTTTTATTGGACTCGAATGCAAACCTATGGATTGATTCGTCTCTTTACGGAATGCTACATCCCATAGCTTAAAAAACGACCTTTCATCCTTTGGTTAGAACTGAGGCCACTTTTGCTTCCGAGATGGGCTTCAATTCCACAAACTCTACCATTCTTTGTAATTCGGATAGAAACTCCACTCCACCCACTGCTTGGGCTTTGCCCTTTTCTGTATGGTTTAGCATTTTTATTGGAGTTATGATAGGTTTGTGTATTATCATCACAGTTGCTGGAAATATTCTTGTTTTGTTGGCTTTTGCTGTTGAACGAAGTATAAGGCAGCCCAGTAATTATTTTATTGGTTCTTTGGCCGTTTCCGATTTATGCATAGGCATAATTTCTATGCCTTTCTACGCTGTCTATGTTTTGATGGGGAGATGGGATCTAGGTCCTATCCCATGCGACCTTTGGTTGGCTACTGACCATACTGTCTGCTTGGTCTCCATCTATACTGTTCTCTTAATCACCATCGATAGATTCTGTTCAGTCAAAATTGCAGCAAGATATAGAGGTTGGAGAACTAAAAATAAAGTCATTTGGATGGTTGCAGTGACCTGGATTGTTCCATTTTTGGTGTTTTTCATCAGCATCATGGGATGGGAACATTTCATTGGCTATCGAGACCTAGAAGATGGGGAATGTGAAGTTCAATTTCTCAAAGATCCCATATTCAACACCTCACTCATCATCGGATACTTTTATTGCACTTTGATCGTGCTCTTCTGTCTTTACTGGGGGATATATAGGTAAGTTACCAATTCCATAATTTCTTAATTCTCTGAAACAATAAACATCCCGATAGACCTATTCTCTTAGAGAATTTATTAGCTGATGGGAATACTCTGGAATATTTAATTGA-----TTCAGAAAGAAATTTTGACTTGTACGTAGGTGATCCCATAAGTTTTTCCCATTTTTTTTTAAGAATTCAAATTTTTTTATTTGCAATTATCTTTAATTTTTTTTAAAGTTTGAACAATTAGCTATTTTTCTACATAATCCCCATTTCGGTCGATGCATTTTTGTAGACGCTGTGACAGCATTTTTCCCATGTCATACCAGCTCGCCGCCATGTCCTTGAGGAATCGTTGAACCTCTTCTTTCACTTCGTCGTCGAAGCTGAATCACTTTCCTGCAAATGTTCTTTCAACTTTGGGAACAGGTGATAGTCACTGGGTGCCAAGTTCGGACTATAGGGTATGTGTGTGTTGATGTTCCATCCAAACTTTTGCAGAAGCTC--------GACCTGTGACGTGAGCAT
Ngertschi_FrenchBroad_N968 -----------------------------------------------------------------------------------------------------TGGATTGATTCGTCTCTTTACGGAATGCTACATCCCATAGCTTAAAAAACGACCTTTCATCCTTTGGTTAGAACTGAGGCCACTTTTGCTTCCGAGATGGGCTTCAATTCCACAAACTCTACCATTCTTTGTAATTCGGATAGAAACTCCACTCCACCCACTGCTTGGGCTTTGCCCTTTTCTGTATGGTTTAGCATTTTTATTGGAGTTATGATAGGTTTGTGTATTATCATCACAGTTGCTGGAAATATTCTTGTTTTGTTGGCTTTTGCTGTTGAACGAAGTATAAGGCAGCCCAGTAATTATTTTATTGGTTCTTTGGCCGTTTCCGATTTATGCATAGGCATAATTTCTATGCCTTTCTACGCTGTCTATGTTTTGATGGGGAGATGGGATCTAGGTCCTATCCCATGCGACCTTTGGTTGGCTACTGACCATACTGTCTGCTTGGTCTCCATCTATACTGTTCTCTTAATCACCATCGATAGATTCTGTTCAGTCAAAATTGCAGCAAGATATAGAGGTTGGAGAACTAAAAATAAAGTCATTTGGATGGTTGCAGTGACCTGGATTGTTCCATTTTTGGTGTTTTTCATCAGCATCATGGGATGGGAACATTTCATTGGCTATCGAGACCTAGAAGATGGGGAATGTGAAGTTCAATTTCTCAAAGATCCCATATTCAACACCTCACTCATCATCGGATACTTTTATTGCACTTTGATCGTGCTCTTCTGTCTTTACTGGGGGATATATAGGTAAGTTACCAATTCCATAATTTCTTAATTCTCTGAAACAATAAACATCCCGATAGACCTATTCTCTTAGAGAATTTATTAGCTGATGGGAATACTCTGGAATATTTAATTGA-----TTCAGAAAGAAATTTTGACTTGTACGTAGGTGATCCCATAAGTTTTTCCCATTTTTTTTTAAGAATTCAAATTTTTTTATTTGCAATTATCTTTAATTTTTTTTAAAGTTTGAACAATTAGCTACTTTTCTACATAATCCCCATTTCGGTCGATGCATTTTTGTAGACGCTGTGGCAGCATTTTTCCCATGTCGTACCAGCTCGCCGCCATGTACCTGAGGAATCGTTGAACCTCTTCTTTCACTTCGTCGTCGAAGCTGAATCGCTTTCCTGCAAATGTTTTTTCAACTTTGGGAACAGGTGATAGTCACTGGGTGCCAAGTTCGGACTATAGGGTGTGTGTGTGATGATGTCCCATCCAAACTTTTGCAGAAACTCGACAGTTCGACCTGTGACGTGAGCAT
Ngertschi_HickoryNutGap_N810 GTATGCATACAATTTATTTCTTCTCATTTCAGGTGGCACTAGATCCTGTCCAGCAAGAACTTGCAATAGGAAATCTTTTATAGGACTCGAATGCAAACCTATTGATTGATTCGTCTCTTTACGGAATGTTACATCCCATAGCTTAAAAAACGACCTTTCATCCTTTGGTTAGAACTGAGGCCACTTTTGCTTCCGAGATGGGCTTCAATTCCACAAACTCTACCATTCTTTGTAATTCGGATAGAAACTCCACTCCACCCACTGCTTGGGCTTTGCCCTTTTCTGTATGGTTTAGCATTTTTATTGGAGTTATGATAGGTTTGTGTATTATCATCACAGTTGCTGGAAATATTCTTGTTTTGTTGGCTTTTGCTGTTGAACGAAGTATAAGGCAGCCCAGTAATTATTTTATTGGTTCTTTGGCCGTTTCCGATTTATGCATAGGCATAATTTCTATGCCTTTCTACGCTGTCTATGTTTTGATGGGGAGATGGGATCTAGGTCCTATCCCATGCGACCTTTGGTTGGCTACTGACCATACTGTCTGCTTGGTCTCCATCTATACTGTTCTCTTAATCACCATCGATAGATTCTGTTCAGTCAAAATTGCAGCAAGATATAGAGGTTGGAGAACTAAAAATAAAGTCATTTGGATGGTTGCAGTGACCTGGATTGTTCCATTTTTGGTGTTTTTCATCAGCATCATGGGATGGGAACATTTCATTGGCTATCGAGACCTAGAAGATGGGGAATGTGAAGTTCAATTTCTCAAAGATCCCATATTCAACACCTCACTCATCATCGGATACTTTTATTGCACTTTGATCGTGCTCTTCTGTCTTTACTGGGGGATATATAGGTAAGTTACCAATTCCATAATTTCTTAATTCTCTGAAACAATAAACATCCCGATAGACCTATTCTCTTAGAGAATTTATTAGCTGATGGGAATACTCTGGAATATTTAATTGA-----TTCGGAAAGAAATTTTGACTTGTACGTAGGTGATCCCATAAGTTTTTTCCCATTTTTTTTAAGAATTCAAATTTTTTTATTTGCAATTATCTTTAATTTTTTTTAAAGTTTGAACAATTAGCTACTTTTCTACATAATCCCCATTTCGGTCGATGCATTTTTGTAGACGCTGTGGCAGCATTTTTCCCATGTCGTACCAGCTCGCCGCCATGTACCTGAGGAATCGTTGAACCTCTTATTTCACCTCGTCGTCGGAGCTGAATCGCTTTCCTGCGAATGTTCTTTCAACTTTGGGAACAGGTG-----------------------------------------------------------------------------------------------------
Nholsingeri_BrumleyCrk_N916 GTATGCATACAATTTATTTCTTCTCATTTCAGGTAGCACTAGATCCTGTCCAGCAAGA------AATAGGAAATCTTTTATTGGACTCGAATGCAAACCTATGGATTGATTCGTCTCTTTACGGAATGCTACATCCCATAGCTTAAAAAGCGATCTTTCATCCTTTGGTTAGAACTGGGGCCACTTTTGCTTCCGAGATGGGCTTCAATTCCACAAACTCTACCATTCTTTGTAATTCGGATAGAAACTCCACTCCACCCACTGCTTGGGTTTTGCCCTTTTCTGTATGGTTTAGCATTTTTATTGGAGTTATGATAGGTTTGTGTATTATTATCACAGTTGCTGGAAATATTCTTGTTTTATTAGCTTTTGCTGTTGAACGGAGTATAAGGCAGCCCAGTAATTATTTTATTGGTTCTTTGGCCGTTTCCGATTTATGCATAGGCATAATTTCTATGCCTTTCTACGCTGTCTATGTTTTGATGGGGAGATGGGATCTAGGTCCTATCCCATGCGACCTTTGGTTGGCTACTGACCATACTGTCTGCTTGGTCTCCATCTATACTGTTCTCTTAATCACCATCGATAGGTTCTGTTCAGTCAAAATTGCAGCAAGATATAGAGGTTGGAGAACTAAAAATAAAGTCATTTGGATGGTTGCAGTGACCTGGATTGTTCCATTTTTGGTGTTTTTCATCAGCATCATAGGATGGGAACATTTCATTGGCTATCGAGACCTAGAAGATGGAGAATGTGAAGTTCAATTTCTCAAAGATCCCATATTCAACACCTCACTCATCATCGGATACTTTTATTGCACTTTGATCGTGCTCTTCTGTCTTTACTGGGGGATATATAGGTAAGTTACCAATTCCATAATTTCTGAAATCTCTGAAACAATAAACATCCCGATGGACCTATTCTCTTAGAGAAGTTATTAGCTGATGGGAATACTCTGGAATATTTAATTGATAACTTTTGGAAAGAAATTTTGACTTGTACGTAGGTGATCTCAAAAGTAAGGTCTCTTTTTTTTTATGAATTCAATTTTTTTTATTTGCAATTATCTTTAATTTTTTTTAAAGTTTGAACAATTACCTATTTTTCTACATAATCCCCATTTCGGTCGATGCATTTTTGTAGACGCTGTGGCAGCATTTTTCCCATGTCCTATCAGC---------TGCCGCTGAGCAATTGTTGAACCTCTTCTTTCTCG------TCGGAGCTGAATCGCTTTCCTGCAAACGTTCTTTCCACTTTGGGAACAGGTGATAGTCACTGGGT-------TCGGACTATA--GTGTGTGTGTGATGATGTCCCATCCAAACTTTTGCAGAAGTTCGAC--------CTGTGATGTGAGCAT
Nholsingeri_PondCave_N541 GTATGCATACAATTTATTTCTTCTCATTTCAGGTAGCACTAGATCCTGTCCAGCAAGA------AATATGAAATCTTTTATTGGACTCGAATGCAAACCTATGGAATGATTCGTCTCTTTACGGAATGCTACATCCCATAGCTTAAAAAGCGATCTTTCATCCTTTGGTTAGAACTGGGGCCACTTTTGCTTCCGAGATGGGCTTCAATTCCACAAACTCTACCATTCTTTGTAATTCGGATAGAAACTCCACTCCACCCACTGCTTGGGTTTTGCCCTTTTCTGTATGGTTTAGCATTTTTATTGGAGTTATGATAGGTTTGTGTATTATCATCACAGTTGCTGGAAATATTCTTGTTTTATTAGCTTTTGCTGTTGAACGGAGTATAAGGCAGCCCAGTAATTATTTTATTGGTTCTTTGGCCGTTTCCGATTTATGCATAGGCATAATTTCTATGCCTTTCTACGCTGTCTATGTTTTGATGGGGAGATGGGATCTAGGTCCTATCCCATGCGACCTTTGGTTGGCTACTGACCATACTGTCTGCTTGGTCTCCATCTATACTGTTCTCTTAATCACCATCGATAGGTTCTGTTCAGTCAAAATTGCAGCAAGATATAGAGGTTGGAGAACTAAAAATAAAGTCATTTGGATGGTTGCAGTGACCTGGATTGTTCCATTTTTGGTGTTTTTCATCAGCATCATAGGATGGGAACATTTCATTGGCTATCGAGACCTAGAAGATGGAGAATGTGAAGTTCAATTTCTCAAAGATCCCATATTCAACACCTCACTCATCATCGGATACTTTTATTGCACTTTGATCGTGCTCTTCTGTCTTTACTGGGGGATATATAGGTAAGTTACCAATTCCATAATTTCTGAAATCTCTGAAACAATAAACATCCCGATGGACCTATTCTCTTAGAGAAGTTATTAGCTGATGGGAATACTCTGGAATATTTAATTGATAACTTTTGGAAAGAAATTTTGACTTGTACGTAGGTGATCTCAAAAGTAAGGTCTCTTTTTTTTTAAGAATTCAATTTTTTTTATTTGCAATTATCTTTAATTTGTTTTAAAGTTTGAACAATTAGCTATTTTTCTACATAATCCCCATTTCGGTCGATGCATTTTTGTAGACGCTGTGGCAACATTTTTCCCATGTCCTATCAGC---------TGCCGCTGAGCAATTGTTGAACCTCTTCTTTCTCC------TCGGAGCTGAATCGCTTTCCTGCAAATGTTCTTTCAACTTTGGGAACAGTTGATAGTCACTGGGT-------TCGGACATTA--GTGTGTGTGTGATGATGTCCCATCCAAACTTTTGCAGAAGTTCGAC--------CGGTGACGTGAGCAT
Njonesi_CaveSpringCave_N390 --------------------------------GTGGCACTAGACCCTGTCCAGCAAGAACTTGCAATAGGAAATCTTTTATTGGACTCGAATGCAAACTTATGGATTGATTCGTCTCTTTACGGCATGCTACATCCCATAGCTTAAAAAACGATCTTTCATCCTTTGGTTAGAACTGAGGCCACTTTTGCTTCCGAGATGGGCTTTAATTCCACAAACTCTACCATTCTTTGTAATTCGGATAGAAACTCCACTCCACCCACTGCTTGGGTTTTGCCCTTTTCTGTATGGTTTAGCATTTTTATTGGAGTTATGATAGGTTTGTGTATTATCATCACAGTTGCTGGAAATATTCTTGTTTTGTTGGCTTTTGCTGTTGAACGGAGTATAAGGCAGCCCAGTAATTATTTTATTGGTTCTTTGGCCGTTTCCGATTTATGCATAGGCATAATTTCTATGCCTTTCTACGCTGTCTATGTTTTGATGGGGAGATGGGATCTAGGTCCTATCCCATGCGACCTTTGGTTGGCTACTGACCATACTGTCTGCTTGGTCTCCATCTATACTGTTCTCTTAATCACCATCGATAGGTTCTGTTCAGTCAAAATTGCAGCAAGATATAGAGGTTGGAGAACTAAAAATAAAGTCATTTGGATGGTTGCAGTGACCTGGATTGTTCCATTTTTGGTGTTTTTCATCAGCATCATGGGATGGGAACATTTCATTGGCTATCGAGACCTAGAAGATGGGGAATGTGAAGTTCAATTTCTCAAAGATCCCATCTTCAACACCTCACTCATCATCGGATACTTTTATTGCACTTTGATCGTGCTCTTCTGTCTTTACTGGGGGATATATAGGTAAGTTACCAATTCCATAATTTCTGAAATCTCTTAAACAATAAACATCCCGATGGACCTATTCTCTTAGAAAATTTATTAGCTGATGGGAATACTCTGAAATATTTAATTGATAACTTTTGGAAAGAAATTTTGACTTGTACGTAGGTGATCCCAAAAGTTAGGTCTCTTTTTTTTTAAGAATTCAT-TTTTTTTATTTGCAATTATCTTTAATTTTTTTTAAAGTTTGAACAATTAGCTATTTTTCTACATAATCCCCATTTCGGTCGATGCATTTTTGTAGACGTTGTGGCAGCATTTTTCCCATGTCGTACCAGCTCGCCGCCATGTCCTTGAGGA-TCGTTGAATCTATTATTTCACCTTGTCGTCGGAGCTGAATCGCTTTCCTGCAAATGTTCTTTCAACTTTGGGAACAGGTGATAGTCACTGGGTGCCAAGTTCGGACTATAGGGTGTGTGTGTGATGATGTCCCATCCAAACTTTTGCAGAAGCTCGACAGTTCGACCTGTGACGTG-----
Nlowderi_ChestnutBranch_N731 GTATGCATACAATTTATTTCTTCTCATTTCAGGTGGCACTAGATCCTGTCCAGCAAGAACTTGTAATAGGAAATCTTTTATTGGACTCGAATGCAAACCTATGGATTGATTCGTCTCTTTACGGAATGCTACATCCCATAGCTTAAAAAACGATCTTTCATCCTTTGGTTAGAACTGAGGCTACTTTTGCTTCCGAGATGGGCTTCAATTCCACAAACTCTACCATTCTTTGTAATTCGGATAGAAACTCCACTCCACCCACTGCTTGGGTTTTGCCCTTTTCTGTATGGTTTAGCATTTTTATTGGAGTTATGATAGGTTTGTGTATTATCATCACAGTTGCTGGAAATATTCTTGTTTTGTTGGCTTTTGCTGTTGAACGGAGTATAAGGCAGCCCAGTAATTATTTTATTGGTTCTTTGGCCGTTTCTGATTTATGCATAGGCATAATTTCTATGCCTTTCTACGCTGTCTATGTTCTGATGGGGAGATGGGATCTAGGTCCTATCCCCTGCGACCTTTGGCTGGCTACTGACCACACCGTCTGCTTGGTCTCCATCTATACTGTTCTCTTAATCACCATCGATAGGTTCTGTTCAGTCAAAATTGCAGCAAGATATAGAGGTTGGAGAACTAAAAATAAAGTCATTTGGATGGTTGCAGTGACCTGGATTGTTCCATTTTTGGTGTTTTTCATCAGCATCATGGGATGGGAACATTTCATTGGCTATCGAGACCTAGAAGATGGGGAATGTGAAGTTCAATTTCTCAAAGATCCCATATTCAACACCTCACTCATCATCGGATACTTTTATTGCACTTTGATCGTGCTCTTCTGTCTTTACTGGGGGATATACAGGTAAGTTAC-----CCATAATTTCTCTG--------------AAACATCCCGATGGACCTATTCTCTTAGAGAGTTT--------------ATACTCTGAAATATTTAATTGATAAC-------------TTTTGACTTGTACGTAGGTGATCCCA------AGGTCTCTTTTTGTTTAAGAATTCAATTGTTTTAATTTGCAATTATCTTTCATTTTTTTTAAAGTTTGAACAATTAGCTATTTTTCTACATAATCCCCATTTCGGTCGATGCATTTTTTTAGACGCTGTGGCAGCATTTTTCCCATGTCGTACCAGCTCGCCGCCATGTCCTTGAGGAATCGTTGAATCTCTTATTTCACCTCGTCGTAGGAGCTGAATCGCTTTCCTGCAAATGTTCTTTCAACTTTGGGAACAGGTAATAGTCACTGGGTGCCAAGTTCGGACTATAGGGTGTGTGTGTGATGATGTCCCATCCAATCTTTTGCAGAAGCTCGACAGTTCGACCTGTGACGTGAGCAT
Nlowderi_upperFiresCreek_N820 GTATGCATACAATTTATTTCTTCTCATTTCAGGTGGCACTAGATCCTGTCCAGCAAGAACTTGTAATAGGAAATCTTTTATTGGACTCGAATGCAAACCTATGGATTGATTCGTCTCTTTACGGAATGCTACATCCCATAACTTAAAAAACGATCTTTCATCCTTTGGTTAGAACTGAGGCTACTTTTGCTTCCGAGATGGGCTTCAATTCCACAAACTCTACCATTCTTTGTAATTCGGATAGAAACTCCACTCCACCCACTGCTTGGGTTTTGCCCTTTTCTGTATGGTTTAGCATTTTTATTGGAGTTATGATAGGTTTGTGTATTATCATCACAGTTGCTGGAAATATTCTTGTTTTGTTGGCTTTTGCTGTTGAACGGAGTATAAGGCAGCCCAGTAATTATTTTATTGGTTCTTTGGCCGTTTCTGATTTATGCATAGGCATAATTTCTATGCCTTTCTACGCTGTCTATGTTCTGATGGGGAGATGGGATCTAGGTCCTATCCCCTGCGACCTTTGGCTGGCTACTGACCACACCGTCTGCTTGGTCTCCATCTATACTGTTCTCTTAATCACCATCGATAGGTTCTGTTCAGTCAAAATTGCAGCAAGATATAGAGGTTGGAGAACTAAAAATAAAGTCATTTGGATGGTTGCAGTGACCTGGATTGTTCCATTTTTGGTGTTTTTCATCAGCATCATGGGATGGGAACATTTCATTGGCTATCGAGACCTAGAAGATGGGGAATGTGAAGTTCAATTTCTCAAAGATCCCATATTCAACACCTCACTCATCATCGGATACTTTTATTGCACTTTGATCGTGCTCTTCTGTCTTTACTGGGGGATATATAGGTAAGTTAC-----CCATAATTTCTCTG--------------AAACATCCCGATGGACCTATTCTCTTAGAGAGTTTATTAGCTGATGGGAATACTCTGAAATATTTAATTGATAAC-------------TTTTGACTTGTACGTAGGTGATCCCA------AGGTCTCTTTTTGTTTAAGAATTCAATTTTTTTAATTTGCAATTATCTTTAATTTTTTTTAAAGTTTGAACAATTAGCTATTTTTCTACATAATCCCCATTTCGGTCGATGCATTTTTTTAGACGCTGTGGCAGCATTTTTCCCATGTCGTACCAGCTCGCCGCCATGTCCTTGAGGAATCGTTGAATCTCTTATTTCACCTCGTCGTAGGAGCTGAATCGCTTTCCTGCAAATGTTCTTTCAACTTTGGGAACAGGTGATAGTCACTGGGTGTCAAGTTCGGACTATAGGGTGTGTGTGTGATGATGTCCCATCCAATCTTTTGCAGCAGCTCGACAGTTCGGCCTGTAACGTGAGCAT
Nlula_BeeRockCave_G2091 GTATGCATACAATTTATTTCTTCTCATTTCAGGTGGCACTAGACCCTGTCCAGCAAGAACTTGCAACAGGAAATCCTTTATTGGACTCGAATGCAAACCTATGGATTGATTCGTCTCTTTACGGAAGGCTACATCCCATAGCTTAAAAAACGATCTTTCATCCTTTGGTTAGAACTGAGGCCACTTTTGCTTCCGAGATGGGCTTCAATTCCACAAACTCTACCATTCTTTGTAATTCGGATAGAAACTCCACTCCACCCACTGCTTGGGTTTTGCCCTTTTCTGTATGGTTTAGCATTTTTATTGGAGTTATGATAGGTTTGTGTATTATCATCACAGTTGCTGGAAATATTCTTGTTTTGTTGGCTTTTGCTGTTGAACGAAGTATAAGGCAGCCCAGTAATTATTTTATTGGTTCTTTGGCCGTTTCCGATTTATGCATAGGCATAATTTCTATGCCTTTCTACGCTGTCTATGTTTTGATGGGGAGATGGGATCTAGGTCCTATCCCATGCGACCTTTGGTTGGCTACTGACCATACTGTCTGTTTGGTCTCCATCTATACTGTTCTCTTAATCACCATCGATAGGTTCTGTTCAGTCAAAATCGCAGCAAGATATAGAGGTTGGAGAACTAAAAATAAAGTCATTTGGATGGTAGCAGTGACCTGGATTGTTCCATTTTTGGTGTTTTTCATCAGCATCATGGGATGGGAACATTTCATTGGCTATCGAGACCTAGAAGATGGGGAATGTGAAGTTCAATTTCTCAAAGATCCCATCTTCAACACCTCACTCATCATCGGATACTTTTATTGCACTTTGATCGTGCTCTTCTGTCTTTACTGGGGGATATATAGGTAAGTTACCAATTCCATAATT---------TCTGAAACAATAAACATCCCGATGAACCTATTCTCTTAGAGAATTTATTAGCTGATGGGAATACTCTGAAATATTTAATTGATAACTTTTGGAAAGAAATTTTGACTTGTACGTAGGTGATCCCAAAAGTGAGGTCTCT-TTATTTTAAGAATTCAA-TTTTTTTATTTGCAATTATCTTTAATTTTTTTTAAAGTTTGAACAATTAGCTATTTTTCTACATAATCCCCATTTCGGTTGATGCATTTTTGTAGACGTTGTGGCAGCATTTTTCCCATGTCGTACCAGCTCGCCGCCATGTCCTTGAGGAATCGTTGAATATCTTATTTCACCTCGTCGTCGGAGCTGAATCGCTTTCCTGCAAATGTTCTTTCAACTTTGGGAACAGGTGATAGTCACTGGGTGCCAAGTTCGGACTATAGGGTGTGTGTGTGATGATGTCCCATCCAATCTTTTGCAGAAGCTCGACAGTTCGACCTGTGACGTGAGCAT
Nlula_LulaFallsCave_G2084 GTATGCATACAATTTATTTCTTCTCATTTCAGGTGGCACTAGACCCTGTCCAGCAAGAACTTGCAACAGGAAATCCTTTATTGGACTCGAATGCAAACCTATGGATTGATTCGTCTCTTTACGGATGGCTACATCCCATAGCTTAAAAAACGATCTTTCATCCTTTGGTTAGAACTGAGGCCACTTTTGCTTCCGAGATGGGCTTCAATTCCACAAACTCTACCATTCTTTGTAATTCGGATAGAAACTCCACTCCACCCACTGCTTGGGTTTTGCCCTTTTCTGTATGGTTTAGCATTTTTATTGGAGTTATGATAGGTTTGTGTATTATCATCACAGTTGCTGGAAATATTCTTGTTTTGTTGGCTTTTGCTGTTGAACGAAGTATAAGGCAGCCCAGTAATTATTTTATTGGTTCTTTGGCCGTTTCCGATTTATGCATAGGCATAATTTCTATGCCTTTCTACGCTGTCTATGTTTTGATGGGGAGATGGGATCTAGGTCCTATCCCATGCGACCTTTGGTTGGCTACTGACCATACTGTCTGTTTGGTCTCCATCTATACTGTTCTCTTAATCACCATCGATAGGTTCTGTTCAGTCAAAATCGCAGCAAGATATAGAGGTTGGAGAACTAAAAATAAAGTCATTTGGATGGTAGCAGTGACCTGGATTGTTCCATTTTTGGTGTTTTTCATCAGCATCATGGGATGGGAACATTTCATTGGCTATCGAGACCTAGAAGATGGGGAATGTGAAGTTCAATTTCTCAAAGATCCCATCTTCAACACCTCACTCATCATCGGATACTTTTATTGCACTTTGATCGTGCTCTTCTGTCTTTACTGGGGGATATATAGGTAAGTTACCAATTCCATAATT---------TCTGAAACAATAAACATCCCGATGAACCTATTCTCTTAGAGAATTTATTAGCTGATGGGAATACTCTGAAATATTTAATTGATAACTTTTGGAAAGAAATTTTGACTTGTACGTAGGTGATCCCAAAAGTGAGGTCTCT-TTATTTTAAGAATTCAA-TTTTTTTATTTGCAATTATCTTTAATTTTTTTTAAAGTTTGAACAATTAGCTATTTTTCTACATAATCCCCATTTCGGTCGATGCATTTTTGTAGACGTTGTGGCAGCATTTTTCCCATGTCGTACCAGCTCGCCGCCATGTCCTTGAGGAATCGTTGAATATCTTCTTTCACCTCGTCGTCGGAGCTGAATCGCTTTCCTGCCAATGTTCTCTCAACTTTGGGAACAGGTGAGAGTCACTGGGTGCCAAGTTCGGACTATAGGGTGTGTGTGTGATGATGTCCCATCCAATCTTTTGCAGAAGCTCGACAGTTCGACCTGTGACGTGAGCAT
Nmimus_NealsSink_N329 ------------------------------------------------------------------------------------------------------------------CTCTTTACGGAATGCTACATCCCATAGCTTAAAAAGCGATCTTTCATCCTTTGGTTAGAACTGGGGCCACTTTTGCTTCCGAGATGGGCTTCAATTCCACAAACTCTACCATTCTTTGTAATTCGGATAGAAACTCCACTCCACCCACTGCTTGGGTTTTGCCCTTTTCTGTATGGTTTAGCATTTTTATTGGAGTTATGATAGGTTTGTGTATTATCATCACAGTTGCTGGAAATATTCTTGTTTTGTTGGCTTTTGCTGTTGAACGGAGTATAAGGCAGCCGAGTAATTATTTTATTGGTTCTTTGGCCGTTTCCGATTTATGCATAGGCATAATTTCTATGCCTTTCTACGCTGTCTATGTTTTGATGGGGAGATGGGATCTAGGTCCTATCCCATGCGACCTTTGGTTGGCTACTGACCATACTGTCTGTTTGGTCTCCATCTATACTGTTCTCTTAATCACCATCGATAGGTTCTGTTCAGTCAAAATTGCAGCAAGATATAGAGGTTGGAGAACTAAAAATAAAGTCATTTGGATGGTTGCAGTGACCTGGATTGTTCCATTTTTGGTGTTTTTCATCAGCATCATGGGATGGGAACATTTCATTGGCTATCGAGACCTAGAAGATGGAGAATGTGAAGTTCAATTTCTCAAAGATCCCATATTCAACACCTCACTCATCATCGGATACTTTTATTGCACTTTGATCGTGCTCTTCTGTCTTTACTGGGGGATATATAGGTAAGTTACCAATTCCATAATTTCTGAAATCTCTGAAACAATAAACATCCCGATGGACCTATTCTCTTAGAGAAGTTATTAGCTGATGGGAATACTCTGGAATATTTAATTGATAACTTTTGGAAAGAAATTTTGACTTGTACGTAGGTGATCTCAAAAGTAAGGTCTCTTTTTTTTTAAGAATTCAATTTTTTTTATTTGCAATTATCTCTAATTTGTTTTAAAGTTTGAACAATTAGCTATTTTTCTACATAATCCCCATTTCGGTCGATGCATTTTTGTAGACGCTG---------TTTTCACA---------------------TGTCCTTGAGGAATCGTTGAACCTCTTCTTTCACC------AAGGAGCTGAATCGCTTTCCTGCAAATGTTCTTTCAACTTTGGGA--------TAGTCACTGGGT-------TCGGACTATAGAGTGTGTGTGTGATGATGTCTCATCCAAACTTTTGCAGAAGCTCGAC--------CTGTGACGTGAGCAT
Nmimus_Straleys_N625 ---------------------------------------------------------------------------------------------------------------------------------------------------------------------------------GGGCCACTTTTGCTTCCGAGATGGGCTTCAATTCCACAAACTCTACCATTCTTTGTAATTCGGATAGAAACTCCACTCCACCCACTGCTTGGGTTTTGCCCTTTTCTGTATGGTTTAGCATTTTTATTGGAGTTATGATAGGTTTGTGTATTATCATCACAGTTGCTGGAAATATTCTTGTTTTGTTGGCTTTTGCTGTTGAACGGAGTATAAGGCAGCCGAGTAATTATTTTATTGGTTCTTTGGCCGTTTCCGATTTATGCATAGGCATAATTTCTATGCCTTTCTACGCTGTCTATGTTTTGATGGGGAGATGGGATCTAGGTCCTATCCCATGCGACCTTTGGTTGGCTACTGACCATACTGTCTGTTTGGTCTCCATCTATACTGTTCTCTTAATCACCATCGATAGGTTCTGTTCAGTCAAAATTGCAGCAAGATATAGAGGTTGGAGAACTAAAAATAAAGTCATTTGGATGGTTGCAGTGACCTGGATTGTTCCATTTTTGGTGTTTTTCATCAGCATCATGGGATGGGAACATTTCATTGGCTATCGAGACCTAGAAGATGGAGAATGTGAAGTTCAATTTCTCAAAGATCCCATATTCAACACCTCACTCATCATCGGATACTTTTATTGCACTTTGATCGTGCTCTTCTGTCTTTACTGGGGGATATATAGGTAAGTTACCAATTCCATAATTTTTGAAATCTCTGAAACAATAAACATCCCGATGGACCTATTCTCTTAGAGAAGTTATTAGCTGATGGGAATACTCTGGAATATTTAATTGATAACTTTTGGAAAGAAATTTTGACTTGTACGTAGGTGATCTCAAAAGTAAGGTCTCTTTTTTTTTAAGAATTCAATTTTTTTTATTTGCAATTATCTCTAATTTGTTTTAAAGTTTGAACAATTAGCTATTTTTCTACATAATCCCCATTTCGGTCGATGCATTTTTGTAGACGCTG---------TTTTCACA---------------------TGTCCTTGAGGAATCGTTGAACCTCTTCTTTCACC------AAGGAGCTGAATCGCTTTCCTGCAAATGTTCTTTCAACTTTGGGA--------TAGTCACTGGGT-------TCGGACTATAGTGTGTGTGTGTGATGATGTCCCGTCCAAACTTTTGCAGAAGTTCGAC--------CTGTCACGTGAGCAT
Nnasicus_ConnosteeFalls_N696 GTATGCATACAATTTATTTCTTCTCATTTCAGGTGGCACTAGATCCTGTCCAGCAAGAACTTGCAATAGGAAATCTTTTATTGGACTCGAATGCAAACCTACGGATTGATTCGTCTCTTTACGGAATACTACATCCCATAGCTTAAAAAACAATCTTTCATCCTTTGGTTAGAACTGAGGCCACTTTTGCTTCCGAGATGGGCTTCAATTCCACAAACTCTACCATTCTTTGTAATTCGGATAGAAACTCCACTCCACCCACTGCTTGGGCTTTGCCTTTTTCTGTATGGTTTAGCATTTTTATTGGAGTTATGATAGGTTTGTGTATTATCATCACAGTTGCTGGAAATATTCTTGTTTTGTTGGCTTTTGCTGTTGAACGAAGTATAAGGCAGCCCAGTAATTATTTTATTGGTTCTTTGGCCGTTTCCGATTTATGCATAGGCATAATTTCTATGCCTTTCTACGCTGTCTATGTTTTGATGGGGAGATGGGATCTAGGTCCTATCCCATGCGACCTTTGGTTGGCCACTGACCATACTGTCTGCTTGGTCTCCATCTATACTGTTCTCTTAATCACCATCGATAGGTTCTGTTCAGTCAAAATTGCAGCAAGATATAGAGGTTGGAGAACTAAAAATAAAGTCATTTGGATGGTTGCAGTGACCTGGATCGTTCCATTTTTGGTGTTTTTCATCAGCATCATGGGATGGGAACATTTCATTGGCTATCGAGACCTAGAAGATGGGGAATGTGAAGTTCAATTTCTCAAAGATCCCATCTTCAACACCTCACTCATCATCGGATACTTTTATTGCACTTTGATCGTGCTCTTCTGTCTTTACTGGGGGATATATAGGTAAGTTACCAATTCCATAATTTCTTAAATCTCTCAAACAATAAACATCCCGATGGACCTATTTTCTTAGAGAATTTATTAGATGATGGGAATACTCTCGAATATTTAATTCATAACTTTTGGAAAGAAATTTTGACTTGTACGTAGGTGATCCCATAAGTAAGGTCTCTTATTTTTTAAGAATTCAAATTTTTTTATTGGCAATTATCTTTAATTTTTTTTAAAGTTTGAACAATTGGATATTTTTCTACATAATCTCCATTTCGGTCGATGCATTTTTGTAGACGCTGTGGCAGCATTTTTCCCATGTCGTACCAGCTCGCCGCCATGTCCTTGAGGAATCGTTGAACCTCTTATTTCACCTCGTCGTCGGAGCTTAATCGCTTTCCTGCGAATGTTCTTTCAACTTTGGCAACAGGTGATAGTAACTGGG-----------------------------------------------------------------------------------------
Nnasicus_CoweeTrain_N189 GTATGCATACAATTTAGTTCTTCTCATTTCAGGTGGCACTAGATCCTGTCCAGCAAGAACTTGCAATAGGAAATCTTTTATTGGAATCGAATGCAAACCTACGGATTGATTCGTCTCTTTACGGAATACTACATCCCATAGCTTAAAAAACGATCTTTCATCCTTTGGTTAGAACTGAGGCCACTTTTGCTTCCGAGATGGGCTTCAATTCCACAAACTCTACCATTCTTTGTAATTCGGATAGAAACTCCACTCCACCCACTGCTTGGGCTTTGCCCTTTTCTGTATGGTTTAGCATTTTTATTGGAGTTATGATAGGTTTGTGTATTATCATCACAGTTGCTGGAAATATTCTTGTTTTGTTGGCTTTTGCTGTTGAACGAAGTATAAGACAGCCCAGTAATTATTTTATTGGTTCTTTGGCCGTTTCCGATTTATGCATAGGCATAATTTCTATGCCTTTCTACGCTGTCTATGTTTTGATGGGGAGATGGGATCTAGGGCCTATCCCATGCGACCTTTGGTTGGCCACTGACCATACTGTCTGCTTGGTCTCCATCTATACTGTTCTCTTAATCACCATCGATAGGTTCTGTTCAGTCAAAATTGCAGCAAGATATAGAGGTTGGAGAACTAAAAATAAAGTCATTTGGATGGTTGCAGTGACCTGGATCGTTCCATTTTTGGTGTTTTTCATCAGCATCATGGGATGGGAACATTTCATTGGATATCGAGACCTAGAAGATGGGGAATGTGAAGTTCAATTTCTCAAAGATCCCATCTTTAACACCTCACTCATCATCGGATACTTTTATTGCACTTTGATCGTGCTCTTCTGTCTTTACTGGGGGATATATAGGTAAGTTACCCATTCCATAATTTCTTAAATCTCTGAAACAATAAACATCCCGATTGACCTATTTTCTTAGAGAATTTATTAGCTGATAGGAATACTCTGGAATATTTAATAGATAACTTTTTGAATTTTTTTTTGACTTGTACGTAGGTGATCCCATAAGTAAGGTCTCTTATTTTTTAAGAATTCAAATATTTTTATTTGCAATTATCTTTACATTTTATTAAAGTTTGAACAATTAGCTATTTTTCTACATAATCCCCATTTCGGTCGATGCATTTTTGTAGACACTGTGGCAGCATTTTTCCCATGTCATACCAGCTCGCCGCCATGTCCTTGAGGAATCGTTTAACCTCTTATTTCACCTCGTCGTCGGAGCTTAATCGCTTTCATGCAAATGTTCTTTCAACTTTGGAAACAAGTGATAGTCACTGGGTG---------------------------------------------------------------------------------------
Npaynei_Grindstaff_N646 -------------------------------------------------------------------------------------CTCGAATGCAAACCTATGGATTGATTTGTCTCTTTACGGAATGCTACATCCCATAGCTTAAAAAACGATCTTTCATCCTTTGGTTAGAACTGGGGCCACTTTTGCTTCCGAGATGGGCTTCAATTCCACAAACTCTACCATTCTTTGTAATTCGGATAGAAACTCCACTCCACCCACTGCTTGGGTTTTGCCCTTTTCTGTATGGTTTAGCATTTTTATTGGAGTTATGATAGGTTTGTGTATTATCATCACAGTTGCTGGAAATATTCTTGTTTTGTTGGCTTTTGCTGTTGAACGGAGTATAAGGCAGCCCAGTAATTATTTTATTGGTTCTTTGGCCGTTTCCGATTTATGCATAGGCATAATTTCTATGCCTTTCTACGCTGTCTATGTTTTGATGGGGAGATGGGATCTAGGTCCTATCCCATGCGACCTTTGGTTGGCTACTGACCATACTGTCTGCTTGGTCTCTATCTATACTGTTCTCTTAATCACCATCGATAGGTTCTGTTCAGTCAAAATTGCAGCAAGATATAGAGGTTGGAGAACTAAAAATAAAGTCATTTGGATGGTTGCAGTGACCTGGATTGTTCCATTTTTGGTGTTTTTCATCAGCATCATGGGATGGGAACATTTCATTGGCTATCGAGACCTAGAAGATGGAGAATGTGAAGTTCAATTTCTCAAAGATCCCATATTCAACACCTCACTCATCATCGGATACTTTTATTGCACTTTGATCGTGCTCTTCTGTCTTTACTGGGGGATATATAGGTAAGTTACCAATTCCGTAATTTCTGAAATCTCTGAAACAATAAACATCCCGATGGACCTATTCTCTTGGAGAAGTTATTAGCTGATGGGAATACTCTGGAATATTTAATTGATAACTTTTGGAAAGAAATTTTGACTTGTACGTAGGTGATCTCAAAAGTAAGGTCTCTTTTTTTTTAAGAATTCAATTTTTTTTATTTGCAATTATCTTTAATTAGTTTTAAAGTTTGAACAATTAGCTATTTTTCTACAAAATCCACATTTCGGTCGATGCATTTTTGTAGACGCTGTGGCAGCATTTTGCCCATGTCATACCAGCTCACCCCCATGTCCTTGAGGAATCGTTGAA--TCTTCTTTCACCTCGTCGTCGGAAGTGAATTGCTTTCCTGCAAATGGTCTTTCAACTTTGGGAACAGGTGATAGTCACTGGGTGCCAAGTTCGGACTATAGGGTGTGTGTGTGATGATGTCCCATCCAAACTTTTGCAGAAGCTCGACAGTTCGACCTGTGACGTGAGCAT
Npaynei_NorrisDamCave_N348 GTATGCATACAATTTATTTCTTCTCATTTCAGGTAGCACTAGATCCTGTCCAGCAAGA------AATAGGAAATCTTTTATTGGACTCGAATGCAAACCTATGGATTGATTTGTCTCTTTACGGAATGCTACATCCCATAGCTTAAAAAACGATCTTTCATCCTTTGGTTAGAACTGGGGCCACTTTTGCTTCCGAGATGGGCTTCAATTCCACAAACTCTACCATTCTTTGTAATTCGGATAGAAACTCCACTCCACCCACTGCTTGGGTTTTGCCCTTTTCTGTATGGTTTAGCATTTTTATTGGAGTTATGATAGGTTTGTGTATTATCATCACAGTTGCTGGAAATATTCTTGTTTTGTTGGCTTTTGCTGTTGAACGGAGTATAAGGCAGCCCAGTAATTATTTTATTGGTTCTTTGGCCGTTTCCGATTTATGCATAGGCATAATTTCTATGCCTTTCTACGCTGTCTATGTTTTGATGGGGAGATGGGATCTAGGTCCTATCCCATGCGACCTTTGGTTGGCTACTGACCATACTGTCTGCTTGGTCTCTATCTATACTGTTCTCTTAATCACCATCGATAGGTTCTGTTCAGTCAAAATTGCAGCAAGATATAGAGGTTGGAGAACTAAAAATAAAGTCATTTGGATGGTTGCAGTGACCTGGATTGTTCCATTTTTGGTGTTTTTCATCAGCATCATGGGATGGGAACATTTCATTGGCTATCGAGACCTAGAAGATGGAGAATGTGAAGTTCAATTTCTCAAAGATCCCATATTCAACACCTCACTCATCATCGGATACTTTTATTGCACTTTGATCGTGCTCTTCTGTCTTTACTGGGGGATATATAGGTAAGTTACCAATTCCGTAATTTCTGAAATCTCTGAAACAATAAACATCCCGATGGACCTATTCTCTTGGAGAAGTTATTAGCTGATGGGAATACTCTGGAATATTTAATTGATAACTTTTGGAAAGAAATTTTGACTTGTACGTAGGTGATCTCAAAAGTAAGGTCTCTTTTTTTTTAAGAATTCAATTTTTTTTATTTGCAATTATCTTTAATTAGTTTTAAAGTTTGAACAATTAGCTATTTTTCTACATAATCCCCATTTCGGTCGATGCATTTTTGTAGACACTATGGCAGCATTTTTCCCATGTCGTGCCAGCTCGCCGCCATGTCCTTGAGGAATCGTTGAA--CCTTCTTTCACCTCGTCGTCGGAGCCGAAACGTTTTCCTGCAAATGTTCTTTCAACTTTGGGAACAGGTGATAGTCACTGGGTGCCAAGTTCGGACTATAGGGTGTGTGTGTGATGATGTCTCATCCAAACTTTTGCAGAAGCTCGACAGTTCGACCTGTGACGTG-----
Npaynei_UnakaMtns_N943 GTATGCATACAATTTATTTCTTCTCATTTCAGGTAGCACTAGATCCTGTCCAGCAAGA------AATAGGAAATCTTTTATTGTACTCGAATGCAAACCTATGGATTGATTTGTCTCTTTACGGAATGCTACATCCCATAGCTTAAAAAACGATCTTTCATCCTTTGGTTAGAACTGGGGCCACTTTTGCTTCCGAGATGGGCTTCAATTCCACAAACTCTACCATTCTTTGTAATTCGGATAGAAACTCCACTCCACCCACTGCTTGGGTTTTGCCCTTTTCTGTATGGTTTAGCATTTTTATTGGAGTTATGATAGGTTTGTGTATTATCATCACAGTTGCTGGAAATATTCTTGTTTTGTTGGCTTTTGCTGTTGAACGGAGTATAAGGCAGCCCAGTAATTATTTTATTGGTTCTTTGGCCGTTTCCGATTTATGCATAGGCATAATTTCTATGCCTTTCTACGCTGTCTATGTTTTGATGGGGAGATGGGATCTAGGTCCTATCCCATGCGACCTTTGGTTGGCTACTGACCATACTGTCTGCTTGGTCTCTATCTATACTGTTCTCTTAATCACCATCGATAGGTTCTGTTCAGTCAAAATTGCAGCAAGATATAGAGGTTGGAGAACTAAAAATAAAGTCATTTGGATGGTTGCAGTGACCTGGATTGTTCCATTTTTGGTGTTTTTCATCAGCATCATGGGATGGGAACATTTCATTGGCTATCGAGACCTAGAAGATGGAGAATGTGAAGTTCAATTTCTCAAAGATCCCATATTCAACACCTCACTCATCATCGGATACTTTTATTGCACTTTGATCGTGCTCTTCTGTCTTTACTGGGGGATATATAGGTAAGTTACCAATTCCGTAATTTCTGAAATCTCTGAAACAATAAACATCCCGATGGACCTATTCTCTTGGAGAAGTTATTAGCTGATGGGAATACTCTGGAATATTTAATTGATAACTTTTGGAAAGAAATTTTGACTTGTACGTAGGTGATCTCAAAAGTAAGGTCTCTTTTTTTTTAAGAATTCAATTTTTTTTATTTGCAATTATCTTTAATTAGTTTTAAAGTTTGAACAATTAGCTATTTTTCTACATAATCCACATTTCGGTCGATGCAGTTTTGTAGACGCTATGGCAGCATTTTTCCCATGTCGTGCCAGCTCGCCGCCATGTCCTTGAGGAATCGTTGAA--CCTTCTTTCACCTCGTCGTCGGAGCTGAATCGCTTTCCTGCAAATGTTCTTTCAACTTTGGGAACAGGTGATAGTCACTGGGTGCCAAGTTCGGACTATAGGGTGTGTGTGTGATGATGTCTCATCCAAACTTTTGCAGAAGCTC--------------------------
Nperlakyi_SChimneys_N1079 GTATGCATACAATTTATTTCTTCTCATTTCAGGTGGCACTAGACCCTGTCCAGCAAGAACTTGCAATAGGAAATCTTTTATTGGACTCGAATGCAAACTTATGGATTGAT--GTCTCTTTACGGCATGCTACATCCCATAGCTTAAAAAACGATCTTTCATCCTTTGGTTAGAACTGAGGCCACTTTTGCTTCCGAGATGGGCTTTAATTCCACAAACTCTACCATTCTTTGTAATTCGGATAGAAACTCCACTCCACCCACTGCTTGGGTTTTGCCCTTTTCTGTATGGTTTAGCATTTTTATTGGAGTTATGATAGGTTTGTGTATTATCATCACAGTTGCTGGAAATATTCTTGTTTTGTTGGCTTTTGCTGTTGAACGGAGTATAAGGCAGCCCAGTAATTATTTTATTGGTTCTTTGGCCGTTTCCGATTTATGCATAGGCATAATTTCTATGCCTTTCTACGCTGTCTATGTTTTGATGGGGAGATGGGATCTAGGTCCTATCCCATGCGACCTTTGGTTGGCTACTGACCATACTGTCTGCTTGGTCTCCATCTATACTGTTCTCTTAATCACCATCGATAGGTTCTGTTCAGTCAAAATTGCAGCAAGATATAGAGGTTGGAGAACTAAAAATAAAGTCATTTGGATGGTTGCAGTGACCTGGATTGTTCCATTTTTGGTGTTTTTCATCAGCATCATGGGATGGGAACATTTCATTGGCTATCGAGACCTAGAAGATGGGGAATGTGAAGTTCAATTTCTCAAAGATCCCATCTTCAACACCTCACTCATCATCGGATACTTTTATTGCACTTTGATCGTGCTCTTCTGTCTTTACTGGGGGATATATAGGTAAGTTACCAATTCCATAATTTCTGAAATCTCTGAAACAATAAACATCCCGATGGACCTATTCTCTTAGAGAATTTATTAGCTGATGGGAATACTCTGAAATATTTAATTGATAACTTTTGGAAAGAAATTTTGACTTGTACGTAGGTGATCCCAAAAGTTAGGTCTCTTTTTTTTTAAGAATTCAT-TTTTTTTATTTGCAATTATCTTTAATTTTTTTTAAAGTTTGAACAATTAGCTATTTTTCTACATAATCCCCATTTCGGTCGATGCATTTTTGTAGACGTTGTGGCAGCATTTTTCCCATGTCGTACCAGCTCGCCGCCATGTCCTTGAGGAATCGTTGAATCTATTATTTCACCTTGTCGTCGGAGCTGAATCGCTTTCCTGCAAATGTTCTTTCAACTTTGGGAACAGGTGATAGTCACTGGGTGCCAAGTTCGGACTATAGGGTGTGTGTGTGATGATGTCCCATCCAATCTTTTGCAGAAGCTCGACAGTTTGACCTGTGACGTGAGCAT
Nperlakyi_SChimneys_N1080 --------------------------------------------------------------GCAATAGGAAATCTTTTATTGGACTCGAATGCAAACTTATGGATTGAT--GTCTCTTTACGGCATGCTACATCCCATAGCTTAAAAAACGATCTTTCATCCTTTGGTTAGAACTGAGGCCACTTTTGCTTCCGAGATGGGCTTTAATTCCACAAACTCTACCATTCTTTGTAATTCGGATAGAAACTCCACTCCACCCACTGCTTGGGTTTTGCCCTTTTCTGTATGGTTTAGCATTTTTATTGGAGTTATGATAGGTTTGTGTATTATCATCACAGTTGCTGGAAATATTCTTGTTTTGTTGGCTTTTGCTGTTGAACGGAGTATAAGGCAGCCCAGTAATTATTTTATTGGTTCTTTGGCCGTTTCCGATTTATGCATAGGCATAATTTCTATGCCTTTCTACGCTGTCTATGTTTTGATGGGGAGATGGGATCTAGGTCCTATCCCATGCGACCTTTGGTTGGCTACTGACCATACTGTCTGCTTGGTCTCCATCTATACTGTTCTCTTAATCACCATCGATAGGTTCTGTTCAGTCAAAATTGCAGCAAGATATAGAGGTTGGAGAACTAAAAATAAAGTCATTTGGATGGTTGCAGTGACCTGGATTGTTCCATTTTTGGTGTTTTTCATCAGCATCATGGGATGGGAACATTTCATTGGCTATCGAGACCTAGAAGATGGGGAATGTGAAGTTCAATTTCTCAAAGATCCCATCTTCAACACCTCACTCATCATCGGATACTTTTATTGCACTTTGATCGTGCTCTTCTGTCTTTACTGGGGGATATATAGGTAAGTTACCAATTCCATAATTTCTGAAATCTCTGAAACAATAAACATCCCGATGGACCTATTCTCTTAGAGAATTTATTAGCTGATGGGAATACTCTGAAATATTTAATTGATAACTTTTGGAAAGAAATTTTGACTTGTACGTAGGTGATCCCAAAAGTTAGGTCTCTTTTTTTTTAAGAATTCAT-TTTTTTTATTTGCAATTATCTTTAATTTTTTTTAAAGTTTGAACAATTAGCTATTTTTCTACATAATCCCCATTTCGGTCGATGCATTTTTGTAGACGCCGTGGCAGCATTTTGCCCATGTCTTACCAGCTCAACGCCATGTCCTTGAGGAATCGTTGAATCTCTTCTTTCACCTCGCCGTCGGAGCAGAATCGCTTTCCTGCAAATGTTCTTTCAACTTTGGGAACAGGTGATAGTCACTGGGTGCCAAGTTCGGACTATAGGGTGTGTGTGTGATGATGTGCCATC---------------------------------------------
Nreclusus_Clingmans_N252 ----------------------CTCATTTCAGGTAGCACTAGATCCTGACCAGCAAGAACTTGCAATAGGAAATCTTTTATTGGACTCGAATACAAATCTATGGATTGATTCGTCTCTTTACGGAATGCTACATTCCAAAGCTTAAAAAACGATCCTTCATCCTTTGGTTAGAACTGAGGCCACTTTTGCTTCCGAGATGGGTTTCAATTCCACAAACTCTACCATTCTTTGTAATTCGGATAGAAACTCCACTCCACCCACTGCTTGGGTTTTGCCCTTTTCTGTATGGTTTAGCATTTTTATTGGAGTTATGATAGGTTTGTGTATTATCATCACAGTTGCTGGAAATATTCTTGTTTTGTTGGCTTTTGCTGTTGAACGGAGTATAAGGCAGCCCAGTAATTATTTTATTGGTTCTTTGGCCGTTTCCGATTTATGCATAGGCATAATTTCTATGCCTTTCTACGCTGTCTATGTTTTGATGGGGAGATGGGATCTAGGTCCTATCCCATGCGACCTTTGGTTGGCTACTGACCATACTGTCTGCTTGGTCTCCATCTATACTGTTCTCTTAATCACCATCGATAGGTTCTGTTCAGTCAAAATTGCAGCAAGATATAGAGGTTGGAGAACTAAAAATAAAGTCATTTGGATGGTTGCAGTGACCTGGATTGTTCCATTTTTGGTGTTTTTCATCAGCATCATGGGATGGGAACATTTCATTGGCTATCGAGACCTAGAAGATGGAGAATGTGAAGTTCAATTTCTCAAAGATCCCATATTCAACACCTCACTCATCATCGGATACTTTTATTGCACTTTGATCGTGCTCTTCTGTCTATACTGGGGGATATATAGGTAAGTTACTAATTCCATAATTTCTGAAATCTCTGAAACAATAAACATCCCGCTGGACCTATTCTCTTAGAGAAGTTATTAGCTGATGGGAATACTCTGGAATATT--ATTGATAACTTTTGTAAAGAAATTTTGACTTGTACGTAGGTGATCTCAAAAGTAAGGTCTCTTTTTTTTAAAGAATTCAATTTTTTTTATTTGCAATTATCTTTAATTTTTTT-AAAGTTTGAACAATTAGCTATTTTTCTATATAATCCCCATTTCGGTCGATGCATTTTTGTAGACGCTGTGGCAGCATTTTTCCCATGTCATACCAGCTCGCCGCCATGTCCTTGAGGAATCGTTGAACCTCTTCTTTCACCTCGTCGTCGGAGTTGAATCGCTTTCCTGCAAATGTTCTTTCAACTTTGGGAACAGGTGATAGTCACTGGGTGCCAAGTTCGGACTATAGGG-GTGGGGGTGATGATGTCCCATCCAAACTTTTGCAGAAGCACGACGGT----CATGCGACGTGCGCGT
Nreclusus_Newfound_N259 GTATGCATACAATTTATTTCTTCTCATTTCAGGTGGCACTAGATCCTGACCAGCTAGAACTTGCAATAGAAAATCTTTTATTGGACTCGAATACAAACCTATGGATTGATTCGTCTCTTTACGGAATGCTACATCCCATAGCTTAAAAAACGATCCTTCATCCTTTGGTTAGAACTGAGGCCACTTTTGCTTCCGAGATGGGCTTCAATTCCACAAACTCTACCATTCTTTGTAATTTGGATAGAAACTCCACTCCACCCACTGCTTGGGTTTTGCCCTTTTCTGTATGGTTTAGCATTTTTATTGGAGTTATGATAGGTTTGTGTATTATCATCACAGTTGCTGGAAATATTCTTGTTTTGTTGGCTTTTGCTGTTGAACGGAGTATAAGGCAGCCCAGTAATTATTTTATTGGTTCTTTGGCCGTTTCCGATTTATGCATAGGCATAATTTCTATGCCTTTCTACGCTGTCTATGTTTTGATGGGGAGATGGGATCTAGGTCCTATCCCATGCGACCTTTGGTTGGCTACTGACCATACTGTCTGCTTGGTCTCCATCTATACTGTTCTCTTAATCACCATCGATAGGTTCTGTTCAGTCAAAATTGCAGCAAGATATAGAGGTTGGAGAACTAAAAATAAAGTCATTTGGATGGTTGCAGTGACCTGGATTGTTCCATTTTTGGTGTTTTTCATCAGCATCATGGGATGGGAACATTTCATTGGCTATAGAGACCTAGAAGATGGAGAATGTGAAGTTCAATTTCTCAAAGATCCCATATTCAACACGTCACTCATCATCGGATACTTTTATTGCACTTTGATCGTGCTCTTCTGCCTTTACTGGGGGATATATAGGTAAGTTACTAATTCCATAATTTCTGAAATCTCTGAAACAATAAACATCCCGCTGG----ATTCTCTTAGAGAAGTTATTAGCTGATGGGAATACTCTGGAATATT--ATTGATAACTTTTGTAAAGAAATTTTGACTTGTACGTAGGTGATCTCAAAAGTAAGGTCTCTTTTTTTTAAAGAATTCAATTTTTTTTATTTGCAATTATCTTTAATTTTTTT-AAAGTTTGAACAATTAGCTATTTTTCTATATAATCCCCATTTCGGTCGATGCATTTTTGTAGACGCTGTGGCAGCATTTTTCCCATGTCGTACCAGCTCGCCGCCATGTCCTTGAGGAATCGTTGAACCTCTCATTTCACCTCGTAGTCGGAGCTGAATCGCTTTCCTGGAAATGTTCTTTCAACTTTGGGAACAGGTGATAGTCACTGGGTGCCAAGTTCGGACTATAGGGTGTGTGTGTGATGATGTCTCATCCAAACTTTTGCAGAAGCTCGACAGTTCGACCTGTGACG-------
Nreclusus_Noland_N1051 GTATGCATACAATTTATTTCTTCTCATTTCAGGTAGCACTAGATCCTGACCAGCAAGAACTTGCAATAGGAAATCTTTTATTGGACTCGAATACAAATCTATGGATTGATTCGTCTCTTTACGGAATGCTACATCCCAAAGCTTAAAAAACGATCCTTCATCCTTTGGTTAGAACTGAGGCCACTTTTGCTTCCGAGATGGGCTTCAATTCCACAAACTCTACCATTCTTTGTAATTCGGATAGAAACTCCACTCCACCCACTGCTTGGGTTTTGCCCTTTTCTGTATGGTTTAGCATTTTTATTGGAGTTATGATAGGTTTGTGTATTATCATCACAGTTGCTGGAAATATTCTTGTTTTGTTGGCTTTTGCTGTTGAACGGAGTATAAGGCAGCCCAGTAATTATTTTATTGGTTCTTTGGCCGTTTCCGATTTATGCATAGGCATAATTTCTATGCCTTTCTACGCTGTCTATGTTTTGATGGGGAGATGGGATCTAGGTCCTATCCCATGCGACCTTTGGTTGGCTACTGACCATACTGTCTGCTTGGTCTCCATCTATACTGTTCTCTTAATCACCATCGATAGGTTCTGTTCAGTCAAAATTGCAGCAAGATATAGAGGTTGGAGAACTAAAAATAAAGTCATTTGGATGGTTGCAGTGACCTGGATTGTTCCATTTTTGGTGTTTTTCATCAGCATCATGGGATGGGAACATTTCATTGGCTATCGAGACCTAGAAGATGGAGAATGTGAAGTTCAATTTCTCAAAGATCCCATATTCAACACCTCACTCATCATCGGATACTTTTATTGCACTTTGATCGTGCTCTTCTGTCTATACTGGGGGATATATAGGTAAGTTACTAATTCCATAATTTCTGAAATCTCTGAAACAATAAACATCCCGCTGGACCTATTCTCTTAGAGAAGTTATTAGCTGATGGGAATACTCTGGAATATT--ATTGATAACTTTTGTAAAGAAATTTTGACTTGTACGTAGGTGATCTCAAAAGTAAGGTCTCTTTTTTTTAAAGAATTCAATTTTTTTTATTTGCAATTATCTTTAATTTTTTT-AAAGTTTGCACAATTAGCTATTTTTCTATATAATCCCCATTTCGGTCGATGCATTTTTGTAGACGCTGTGGCAGCATTTTTCCCATGTCGTACCAGCTCGCCGCCATGTCCTTGAGGAATCGTTGAACCTCTCATTTCACCTCGTCGTCGGAGCTGAATTGTTTTCCTGCAAATGTTCTTTCAACTTTGGGAACAGGTGATAGTCACTGGGTGCCAAGTTCGGATTATAGGGTGTGTGTGTCATGATGTCCCATCCAAA-----------------------------------------
Nreclusus_Smokemont_N1020 GTATGCATACAATTTATTTCTTCTCATTTCAGGTGGCACTAGATCCTGACCAGCTAGAACTTGCAATAGAAAATCTTTTATTGGACTCGAATACAAACCTATGGATTGATTCGTCTCTTTACGGAATGCTACATCCCATAGCTTAAAAAACGATCCTTCATCCTTTGGTTAGAACTGAGGCCACTTTTGCTTCCGAAATGGGCTTCAATTCCACAAACTCTACCATTCTTTGTAATTTGGATAGAAACTCCACTCCACCCACTGCTTGGGTTTTGCCCTTTTCTGTATGGTTTAGCATTTTTATTGGAGTTATGATAGGTTTGTGTATTATCATCACAGTTGCTGGAAATATTCTTGTTTTGTTGGCTTTTGCTGTTGAACGGAGTATAAGGCAGCCCAGTAATTATTTTATTGGTTCTTTGGCCGTTTCCGATTTATGCATAGGCATAATTTCTATGCCTTTCTACGCTGTCTATGTTTTGATGGGGAGATGGGATCTAGGTCCTATCCCATGCGACCTTTGGTTGGCTACTGACCATACTGTCTGCTTGGTCTCCATCTATACTGTTCTCTTAATCACCATCGATAGGTTCTGTTCAGTCAAAATTGCAGCAAGATATAGAGGTTGGAGAACTAAAAATAAAGTCATTTGGATGGTTGCAGTGACCTGGATTGTTCCATTTTTGGTGTTTTTCATCAGCATCATGGGATGGGAACATTTCATTGGCTATAGAGACCTAGAAGATGGAGAATGTGAAGTTCAATTTCTCAAAGATCCCATATTCAACACGTCACTCATCATCGGATACTTTTATTGCACTTTGATCGTGCTCTTCTGCCTTTACTGGGGGATATATAGGTAAGTTACTAATTCCATAATTTCTGAAATCTCTGAAACAATAAACATCCCGCTGG----ATTCTCTTAGAGAAGTTATTAGCTGATGGGAATACTCTGGAATATT--ATTGATAACTTTTGTAAAGAAATTTTGACTTGTACGTAGGTGATCTCAAAAGTAAGGTCTCTTTTTTTTAAAGAATTCAATTTTTTTTATTTGCAATTATCTTTAATTTTTTT-AAAGTTTGAACAATTAGCTATTTTTCTATATAATCCCCATTTCGGTCGATGCATTTTTGTAGACGCTGTGGCAGCATTTTTCCCATGTCGTACCAGCTCGCCGCCATGTCCTTGAGGAATCGTTGAACCTCTCATTTCACCTCGTAGTCGGAGCTGAATCGCTTTCCTGGAAATGTTCTTTCAACTTTGGGAACAGGTGATAGTCACTGGGTGCCAAGTTCGGACTATAGGGTGTGTGTGTGATGATGTCTCATCCAAACTTT-------------------------------------
Nroanensis_IngramBranch_N926 ----------------------------------------AGATCCTGTCCAGCAAGA------AATAGGAAAACTTTTATTGGACTCGAATGCAAACCTATGGATTGATTTGTCTCTTTACGGAATGCTACATCCCATAGCTTAAAAAACGATCTTTCATCCTTTGGTTAGAACTGGGGCCACTTTTGCTTCCGAGATGGGCTTCAATTCCACAAACTCTACCATTCTTTGTAATTCGGATAGAAACTCCACTCCACCCACTGCTTGGGTTTTGCCCTTTTCTGTATGGTTTAGCATTTTTATTGGAGTTATGATAGGTTTGTGTATTATCATCACAGTTGCAGGAAATATTCTTGTTTTGTTGGCTTTTGCTGTTGAACGGAGTATAAGGCAGCCCAGTAATTATTTTATTGGTTCTTTGGCCGTTTCCGATTTATGCATAGGCATAATTTCTATGCCTTTCTACGCTGTCTATGTTTTGATGGGGAGATGGGATCTAGGTCCTATCCCATGCGACCTTTGGTTGGCTACTGACCATACTGTCTGCTTGGTCTCTATCTATACTGTTCTCTTAATCACCATCGATAGGTTCTGTTCAGTCAAAATTGCAGCAAGATATAGAGGTTGGAGAACTAAAAATAAAGTCATTTGGATGGTTGCAGTGACCTGGATTGTTCCATTTTTGGTGTTTTTCATCAGCATCATGGGATGGGAACATTTCATTGGCTATCGAGACCTAGAAGATGGAGAATGTGAAGTTCAATTTCTCAAAGATCCCATATTCAACACCTCACTCATCATCGGATACTTTTATTGCACTTTGATCGTGCTCTTCTGTCTTTACTGGGGGATATATAGGTAAGTTACCAATTCCGTAATTTCTGAAATCTCTGAAACAATAAACATCCCGATGGACCTATTCTCTTGGAGAAGTTATTAGCTGATGGGAATACTCTGGAATATTTAATTGATAACTTTTTGAAAGAAATTTTGACTTGTACGTAGGTGATCTCAAAAGTAAGGTCTCTTTTTTTTTAAGAATTCAATTTTTTTTATTTGCAATTATCTTTAATTAGTTTTAAAGTTTGAACAATTAGCTATTTTTCTACATAATCCACATTTCGGTCGATGCAGTTTTGTAGACGCTATGGCAGCATTTTTCCCATGTCGTGCCAGCTCGCCGCCATGTCCTTGAGGAATCGTTGAA--CCTTCTTTCACCTCGTCGTCGGAGCTGAATCGCTTTCCTGCAAATGTTCTTTCAACTTTGGGAACAGGTGATAGTCACTGGGTGCCAAGTTCGGACTATAGGGTGTGTGTGTGATGATGTCCCATCCAAACTTTTGCAGGAGCTCGACAGTTCGACCTGTGACGTGAGCAT
Nroanensis_N_CarversGap_N928 GTATGCATACAATTTATTTCTTCTCATTTCAGGTAGCACTAGATCCTGTCCAGCAAGA------AATAGGAAATCTTTTATTGGACTCGAATGCAAACCTATGGATTGATTTGTCTCTTTACGGAATGCTACATCCCATAGCTTAAAAAACGATCTTTCATCCTTTGGTTAGAACTGGGGCCACTTTTGCTTCCGAGATGGGTTTCAATTCCACAAACTCTACCATTCTTTGTAATTCGGATAGAAACTCCACTCCACCCACTGCTTGGGTTTTGCCCTTTTCTGTATGGTTTAGCATTTTTATTGGAGTTATGATAGGTTTGTGTATTATCATCACAGTTGCTGGAAATATTCTTGTTTTGTTGGCTTTTGCTGTTGAACGGAGTATAAGGCAGCCCAGTAATTATTTTATTGGTTCTTTGGCCGTTTCCGATTTATGCATAGGCATAATTTCTATGCCTTTCTACGCTGTCTATGTTTTGATGGGGAGATGGGATCTAGGTCCTATCCCATGCGACCTTTGGTTGGCTACTGACCATACTGTCTGCTTGGTCTCCATCTATACTGTTCTCTTAATCACCATCGATAGGTTCTGTTCAGTCAAAATTGCAGCAAGATATAGAGGTTGGAGAACTAAAAATAAAGTCATTTGGATGGTTGCAGTGACCTGGATTGTTCCATTTTTGGTGTTTTTCATCAGCATCATGGGATGGGAACATTTCATTGGCTATCGAGACCTAGAAGATGGAGAATGTGAAGTTCAATTTCTCAAAGATCCCATATTCAACACCTCACTCATCATCGGATACTTTTATTGCACTTTGATCGTGCTCTTCTGTCTTTACTGGGGGATATATAGGTAAGTTACCAATTCCGTAATTTCTGAAATCTCTGAAACAATAAACATCCCGATGGACCTATTCTCTTTGAGAAGTTATTAGCTGATGGGAATACTCTGGAATATTTAATTGATAACTTTTGGAAAGAAATTTTGACTTGTACGTAGGTGATCTCAAAAGTAAGGTCTCTTTTTTTTTAAGAATTCAATTTTTTTTATTTGCAATGATCTTTAATTAATTTTAAAGTTTGAACAATTAGCTATTTTTCTACATAATCCCCATTTCGGTCGATGCATTTTTGTAGGCGCTATGACAGCATTTTTCCCATGTCGTGCCAGCTCGTCGCCATGTCCTTGAGGAATCGTTGAA--CCTTCTTTCACCTCGTCGTCGGAGCTGAATCGCTTTCCTGCAAATGTTCTTTCAACTTTGGGAACAGGTGATAGTCA----------------------------------------------------------------------------------------------
Nroanensis_RoanHighBluff_N762 GTATGCATACAATTTATTTCTTCTCATTTCAGGTAGCACTAGATCCTGTCCAGCAAGA------AATAGGAAATCTTTTATTGGACTCGAATGCAAACCTATGGATTGATTTGTCTCTTTACGGAATGCTACATCCCATAGCTTAAAAAACGATCTTTCATCCTTTGGTTAGAACTGGGGCCACTTTTGCTTCCGAGATGGGCTTCAATTCCACAAACTCTACCATTCTTTGTAATTCGGATAGAAACTCCACTCCACCCACTGCTTGGGTTTTGCCCTTTTCTGTATGGTTTAGCATTTTTATTGGAGTTATGATAGGTTTGTGTATTATCATCACAGTTGCTGGAAATATTCTTGTTTTGTTGGCTTTTGCTGTTGAACGGAGTATAAGGCAGCCCAGTAATTATTTTATTGGTTCTTTGGCCGTTTCCGATTTATGCATAGGCATAATTTCTATGCCTTTCTACGCTGTCTATGTTTTGATGGGGAGATGGGATCTAGGTCCTATCCCATGCGACCTTTGGTTGGCTACTGACCATACTGTCTGCTTGGTCTCTATCTATACTGTTCTCTTAATCACCATCGATAGGTTCTGTTCAGTCAAAATTGCAGCAAGATATAGAGGTTGGAGAACTAAAAATAAAGTCATTTGGATGGTTGCAGTGACCTGGATTGTTCCATTTTTGGTGTTTTTCATCAGCATCATGGGATGGGAACATTTCATTGGCTATCGAGACCTAGAAGATGGAGAATGTGAAGTTCAATTTCTCAAAGATCCCATATTCAACACCTCACTCATCATCGGATACTTTTATTGCACTTTGATCGTGCTCTTCTGTCTTTACTGGGGGATATATAGGTAAGTTACCAATTCCGTAATTTCTGAAATCTCTGAAACAATAAACATCCCGATGGACCTATTCTCTTGGAGAAGTTATTAGCTGATGGGAATACTCTGGAATATTTAATTGATAACTTTTGGAAAGAAATTTTGACTTGTACGTAGGTGATCTCAAAAGTAAGGTCTCTTTTTTTTTAAGAATTCAATTTTTTTTATTTGCAATTATCTTTAATTAGTTTTAAAGTTTGAACAATTAGCTATTTTTCTACATAATCCACATTTCGGTCGATGCAGTTTTGTAGACGCTATGGCAGCATTTTTCCCATGTCGTGCCAGCTCGCCGCCATGTCCTTGAGGAATCGTTGAA--CCTTCTTTCACCTCGTCGTCGGAGCTGAATCGCTTTCCTGCAAATGTTCTTTCAACTTTGGGGACAGGTGATAGTCACTGGGTGCCAAGTTCGGACTATAGGGTGTGTGTGTGATGATGTCTCATCCAAACTTTTGCAGAAGCTCGACAGT--------------------
Nsheari_BaldRiver_N1168 GAATGCATACAATTTATTTCTTCTCATTTCAGGTGGCACTAGATCCTGACCAGCAAGAACTTGCAATAGGAAATCTTTTATTGGACTCGAATACAAACCTATGGATTGATTCGTCTCTTTACGGAATGCTACAACCCATAGCTTAAAAAACGATCTTTCATCCTTTGGTTAGAACTGAGGCCACTTTTGCTTCCGAGATGGGCTTCAATTCCACAAACTCTACCATTCTTTGTAATTCGGATAGAAACTCCACTCCACCCACTGCTTGGGTTTTGCCCTTTTCTGTATGGTTTAGCATTTTTATTGGAGTTATGATAGGTTTGTGTATTATCATCACAGTTGCTGGAAATATTCTTGTTTTGTTGGCTTTTGCTGTTGAACGGAGTATAAGGCAGCCCAGTAATTATTTTATTGGTTCTTTGGCCGTTTCCGATTTATGCATAGGCATAATTTCTATGCCTTTCTACGCTGTCTATGTTTTGATGGGGAGATGGGATCTAGGTCCTATCCCATGCGACCTTTGGTTGGCTACTGACCATACTGTCTGCTTGGTCTCCATCTATACTGTTCTCTTAATCACCATCGATAGGTTCTGTTCAGTCAAAATTGCGGCAAGATATAGAGGTTGGAGAACTAAAAATAAAGTCATTTGGATGGTTGCAGTGACCTGGATTGTTCCATTTTTGGTGTTTTTCATCAGCATCATGGGATGGGAACATTTCATTGGCTATCGAGACCTAGAAGATGGAGAATGTGAAGTTCAATTTCTCAAAGATCCCATATTCAACACCTCACTCATCATCGGATACTTTTATTGCACTTTGATCGTGCTCTTCTGTCTTTACTGGGGGATATATAGGTAAGTTACTAATTCCATAATTTCTGAAATCTCTGAAACAATAAACATCCCGCTGGACCTATTCTCTTAGAGAAGTTATTAGCTGATGGGAATACTCTGGAATATT--ATTGATAACTTTTGGAAAGAAATTTTGACTTGTACGTAGGTGATCTCAAAAGTAAGGTCTCTTTTTTTTTAAGAATTCAATTTTTTTTATT----------TTTAATTTTTTTTAAAGTTTGAACAATTAGCTATTTTTCTACATAATCCCCATTTCGGTCGATGCATTTTTGTAGACACTGTGGCAGCATTTTTCCCATGTCGTACCAGCTCGCCGCCATGTCCTTGAGGAATCGTTGAACCTCTCATTTCACCTCGTCGTAAGAGCTGAATCGCTTTGCTGGAAATGTTCTTTCAACTTTGGGAACAGGTGATAGTCACTGGGTACCAAGTTCGGACTATAGGGTGTGTGTGTGATGATGTCTCATCCAAACTTTTGCAGAAGCTCGACAGTTTGACCTGCGGCGTGAGCAT
Nsheari_Cohutta_N826 GTATGCATACAATTTATTTCTTCTCATTTCAGGTGGCACTAGATCCTGACCAGCAAGAACTTGCAATAGGAAATCTTTTATTGGACTCGAATACAAACCTATGGATTGATTCGTCTCTTTACGGAATGCTACAACCCATAGCTTAAAAAACGATCTTTCATCCTTTGGTTAGAACTGAGGCCACTTTTGCTTCCGAGATGGGCTTCAATTCCACAAACTCTACCATTCTTTGTAATTCGGATAGAAACTCCACTCCACCCACTGCTTGGGTTTTGCCCTTTTCTGTATGGTTTAGCATTTTTATTGGAGTTATGATAGGTTTGTGTATTATCATCACAGTTGCTGGAAATATTCTTGTTTTGTTGGCTTTTGCTGTTGAACGGAGTATAAGGCAGCCCAGTAATTATTTTATTGGTTCTTTGGCCGTTTCCGATTTATGCATAGGCATAATTTCTATGCCTTTCTACGCTGTCTATGTTTTGATGGGGAGATGGGATCTAGGTCCTATCCCATGCGACCTTTGGTTGGCTACTGACCATACTGTCTGCTTGGTCTCCATCTATACTGTTCTCTTAATCACCATCGATAGGTTCTGTTCAGTCAAAATTGCGGCAAGATATAGAGGTTGGAGAACTAAAAATAAAGTCATTTGGATGGTTGCAGTGACCTGGATTGTTCCATTTTTGGTGTTTTTCATCAGCATCATGGGATGGGAACATTTCATTGGCTATCGAGACCTAGAAGATGGAGAATGTGAAGTTCAATTTCTCAAAGATCCCATATTCAACACCTCACTCATCATCGGATACTTTTATTGCACTTTGATCGTGCTCTTCTGTCTTTACTGGGGGATATATAGGTAAGTTACTAATTCCATAATTTCTGAAATCTCTGAAACAATAAACATCCCGCTGGACCTATTCTCTTAGAGAAGTTATTAGCTGATGGGAATACTCTGGAATATT--ATTGATAACTTTTGGAAAGAAATTTTGACTTGTACGTAGGTGATCTCAAAAGTAAGGTCTCTTTTTTTTTAAGAATTCAATTTTTTTTATT----------TTTAATTTTTTTTAAAGTTTGAACAATTAGCTATTTTTCTACATAATCCCCATTTCGGTCGATGCATTTTTGTAGACGCTGTGGCAGCATTTTTCCCATGTCGTACCAGCTCGCCGCCATGTCCTTGAGGAATCGTTGAACCTCTCATTTCACCTCGTCGTCGGAGCTGAATCGCTTTGCTGGAAATGTTCTTTCAACTTTGGGAACAGGTGATAGTCACTGGGTGCCAAGTTCGGACTATAGGGTGTGTGTGTGATGATGTCTCATCCAAACTTTTGCAGAAGCTCGACAGTTTGACCTGCGGCGTGAGCAT
Nsheari_JoyceKilmer_N092 ---------------------------------------------------------------------------------------------------------------------------GAATACTACATCCCATAGCTTAAAAAACGATCTTTCATCCTTTGGTTAGAACTGAGGCCACTTTTGCTTCCGAGATGGGCTTCAATTCCACAAACTCTACCATTCTTTGTAATTCGGATAGAAACTCCACTCCACCCACTGCTTGGGTTTTGCCCTTTTCTGTATGGTTTAGCATTTTTATTGGAGTTATGATAGGTTTGTGTATTATCATCACAGTTGCTGGAAATATTCTTGTTTTGTTGGCTTTTGCTGTTGAACGGAGTATAAGGCAGCCCAGTAATTATTTTATTGGTTCTTTGGCCGTTTCCGATTTATGCATAGGCATAATTTCTATGCCTTTCTACGCTGTCTATGTTTTGATGGGGAGATGGGATCTAGGTCCTATCCCATGCGACCTTTGGTTGGCTACTGACCATACTGTCTGCTTGGTCTCCATCTATACTGTTCTCTTAATTACCATCGATAGGTTCTGTTCAGTCAAAATTGCGGCAAGATATAGAGGTTGGAGAACTAAAAATAAAGTCATTTGGATGGTTGCGGTGACCTGGATTGTTCCATTTTTGGTGTTTTTCATCAGCATCATGGGATGGGAACATTTCATTGGCTATCGAGACCTAGAAGATGGAGAATGTGAAGTTCAATTTCTCAAAGATCCCATATTCAACACCTCACTCATCATCGGATACTTTTATTGCACTTTGATCGTGCTCTTCTGTCTTTACTGGGGGATATATAGGTAAGTTACTAATTCCATAATTTCTGAAATCACTGAAACAATAAACATCCCGCTGGACCTATTCTCTTAGAGAAGTTATTAGCTGATGGGAATACTCTGGAATATT--ATTGATAACTTTTGGAAAGAAATTTTGACTTGTACGTAGGTGATCTCAAAAGTAAGGTCTCTTTTTTTTTAAGAATTCAATTTTTTTTATT----------TTTAATTTTTTTTAAAGTTTGAACAATTAGCTATTTTTCTACATAATCCCCATTTCGGTCGATGCATTTTTGTAGACGCTGTGGCAGCATTTTGCCCATGTCGTACCAGCTCGCCGCCATGTCCTTGAGGAATCGTTGAATCTCTTCTTTCACCTCGTCGTCGGAGCTGAATCGCTTTCCTGAAAATGTTTTTTCAACTTTGGGAACAAGTGGTAGTCACTGGGTGCCAAGTTCGGACTATAGGGTGTGTGTGTGATGATGTCTCATCCAAACTTTTGCAGAAGCTCGACAGTTT------------------
Nsilvanus_Elijay_N395 GTATGCATACAATTTATTTCTTCTCATTTCAGGT--------ATCCTGTCCAGCAAGA------AATAGGAAATCTTTTATTGGACTCGAATGCAAACCTATGGATTGATTCGTCTCTTTACGGAATG------CCCATAGCTTAAAAAACGATCTTTC-------GGTTAGAACTGAGGCCACTTTTGCTTCCGAGATGGGCTTCAATTCCACAAACTCTACCATTCTTTGTAATTCGGAT------TCCACTCCACCCACTGCTTGGGTTTTGCCCTTTTCTGTATGGTTTAGCATTTTTATTGGAGTTATGATAGGTTTGTGTATTATCATCACAGTTGCTGGAAATATTCTTGTTTTGTTGGCTTTTGCTGTTGAACGGAGTATAAGGCAGCCCAGTAATTATTTTATTGGTTCTTTGGCCGTTTCCGATTTATGCATAGGCATAATTTCTATGCCTTTCTACGCTGTCTATGTTTTGATGGGGAGATGGGATCTAGGTCCTATCCCATGCGACCTTTGGTTGGCTACTGACCATACTGTCTGCTTGGTCTCCATCTATACTGTTCTCTTAATCACCATCGATAGGTTCTGTTCAGTCAAAATTGCAGCAAGATATAGAGGTTGGAGAACTAAAAATAAAGTCATTTGGATGGTTGCAGTGACCTGGATTGTTCCATTTTTGGTGTTCTTCATCAGCATCATGGGATGGGAACATTTCATTGGCTATCGAGACCTAGAAGATGGAGAATGTGAAGTTCAATTTCTCAAAGATCCCATATTCAACACCTCACTCATCATCGGATACTTTTATTGCACTTTGATTGTGCTCTTCTGTCTTTACTGGGGGATATATAGGTAAGTTATCAATTCCATAATTTCTGAAACCT-----------------------------TTCTCTTAGAGAAGTTATTAGTTGATGGGAATACTCTGGAATATTTAATTGAGAACTTT--GAAAGAAATTTTGACTTGTACGTAGGTGATCTCAAAAGTAAGGGCTCTTTTTTTTTAAGAATTCAA-TTTTTTTATATGTAATTATCTTTAATTTTTTTTAAAGTTTGAACAATTAGCTATTTTTCTACATAATCCCGATTTCGGTCGATGCATTTTTGTAGACGCTGTGGCAGCATTTTTCCCATGTCGTACCAGCTCGCCGCCATGTCATTGAGGAATCGTTGAACCTCTTATTTCACCTCGTCGTCGGAGCTGAATCGCTTTCCTGCAAATGTTCTTTCAACTTTGGGAACAGGTGATAGTCACTGGGTGCCAACTATAGGGTGT---GTCTGTGTGTGATGATGTCTCATCCAAACTTTTGCAGAAGCTCGACAGTTCGACCTGTGACG-------
Nsilvanus_GermanyCove_N1017 ---------CAATTTATTTCTTCTCATTTCAGGT--------ATCCTGTCCAGCAAGA------AATAGGAAATCTTTTGTTGGACTCGAATGCAAACATATGGATTGATTCGTCTCTTTACGGAATG------CCCATAGCTTAAAAAACGATCTTTC-------GGATAGAACTGAGGCCACTTTTGCTTCCGAGATGGGCTTCAATTCCACAAACTCTACCATTCTTTGTAATTCGGAT------TCCACTCCACCCACTGCTTGGGTTTTGCCCTTTTCTGTATGGTTTAGCATTTTTATTGGAGTTATGATAGGTTTGTGTATTATCATCACAGTTGCTGGAAATATTCTTGTTTTGTTGGCTTTTGCTGTTGAACGGAGTATAAGGCAGCCCAGTAATTATTTTATTGGTTCTTTGGCCGTTTCCGATTTATGCATAGGCATAATTTCTATGCCTTTCTACGCTGTCTATGTTTTGATGGGGAGATGGGATCTAGGTCCTATCCCATGCGATCTTTGGTTGGCTACTGACCATACTGTCTGCTTGGTCTCCATCTATACTGTCCTCTTAATCACCATCGATAGGTTCTGTTCAGTCAAAATTGCAGCAAGATATAGAGGTTGGAGAACTAAAAATAAAGTCATTTGGATGGTTGCAGTGACCTGGATTGTTCCATTTTTGGTGTTTTTCATCAGCATCATGGGATGGGAACATTTCATTGGCTATCGAGACCTAGAAGATGGAGAATGTGAAGTTCAATTTCTCAAAGATCCCATATTCAACACCTCACTCATCATCGGATACTTTTATTGCACTTTGATTGTGCTCTTCTGTCTTTACTGGGGGATATATAGGTAAGTTATCAATTCCATAATTTCTGAAACTT-----------------------------TTCTCTTAGAGAAGTTATTAGCTGATGGGAATACTCTGGAATATTTAATTGAGAACTTT--GAAAGAAATTTTGACTTGTACGTAGGTGATCTCAAAAGTAAGGTCTCTTTTTTTTTAAGAATTCAA-TTTTTTTATATGTAATTATCTTTAATTTTTTTTAAAGTTTGAACAATTAGCTATTTTTCCACATAATCCCGATTTCGGTCGATGTATTTTTGTAGACGCTGTGGCAGCATTTTTCCCATGTCGTACCAGCTCGCCGCCATGTCATTGAAGAATCGTTGAACCTC---TTTCACCTCGTCGTCGGAGCTGAATCGCTTTCCTGCAAATGTTCTTTGAACTTTGGGAACAGGTGATAGTCACTGCGTGCCAAGTCCGGACCATA--GGGTGTGTGTGATGATGTCCCATCCAAACT---------------------------------------
Nsilvanus_HeboMtn_N1029 GTATGCATACAATTTATTTCTTCTCATTTCAGGT--------ATCCTGTCCAGCAAGA------AATAGGAAATCTTTTATTGGACTCGAATGCAAACCTATGGATTGATTCGTCTCTTTACGGAATG------CCCATAGCTTAAAAAACGATCTTTC-------GGTTAGAACTGAGGCCACTTTTGCTTCCGAGATGGGCTTCAATTCCACAAACTCTACCATTCTTTGTAATTCGGAT------TCCACTCCACCCACTGCTTGGGTTTTGCCCTTTTCTGTATGGTTTAGCATTTTTATTGGAGTTATGATAGGTTTGTGTATTATCATCACAGTTGCTGGAAATATTCTTGTTTTGTTGGCTTTTGCTGTTGAACGGAGTATAAGGCAGCCCAGTAATTATTTTATTGGTTCTTTGGCCGTTTCCGATTTATGCATAGGCATAATTTCTATGCCTTTCTACGCTGTCTATGTTTTGATGGGGAGATGGGATCTAGGTCCTATCCCATGCGACCTTTGGTTGGCTACTGACCATACTGTCTGCTTGGTCTCCATCTATACTGTTCTCTTAATCACCATCGATAGGTTCTGTTCAGTCAAAATTGCAGCAAGATATAGAGGTTGGAGAACTAAAAATAAAGTCATTTGGATGGTTGCAGTGACCTGGATTGTTCCATTTTTGGTGTTTTTCATCAGCATCATGGGATGGGAACATTTCATTGGCTATCGAGACCTAGAAGATGGAGAATGTGAAGTTCAATTTCTCAAAGATCCCATATTCAATACCTCACTCATCATCGGATACTTTTATTGCACTTTGATTGTGCTCTTCTGTCTTTACTGGGGGATATATAGGTAAGTTATCAATTCCATAATTTCTGAAACCT-----------------------------TTCTCTTAGAGAAGTTATTAGCTGATGGGAATACTCTGGAATATTTAATTGAGAACTTT--GAAAGAAATTTTGACTTGTACGTAGGTGATCTCAAAAGTAAGGTCTCTTTTTTTTTAAGAATTCAA-TTTTTTTATATGTAATTATCTTTAATTTTTTTTAAAGTTTGAACAATTGGCTATTTTTCTACATAATCCCGATTTCGGTCGATGCATTTTTGTAGACGCTGTGGCAGCATTTTTCCCATGTCGTACCAGCTCGCCGCCATGTCATTGAGGAATCGTTGAACCTCTTATTTCACCTCGTCGTCGGAGCTGAATCGCTTTCCTGCAAATGTTCTTTCAACTTTGGGAACAGGTGATAGTCACTGGGTGCCAACTATAGGGTGT---GTGTGTGTGTGATGATGTCTCATCCAAACTTTTGCAGAAGCTCGACAGTTCGACCTGTGACGTGAGCAT
Nstupkai_BlowholeWOS_N285 ----------------------------------AGCACTAGATCCTGACCAGCAAGAACTTGCAATAGGAAATCTTTTATTGGACTCGAATACAAACCTATGGATTGATTCGTCTCTTTACGGAATGCTACATCCCAAAGCTTAAAAAACGATCCTTCATCCTTTGGTTAGAACTGAGGCCACTTTTGCTTCCGAGATGGGCTTCAATTCCACAAACTCTACCATTCTTTGTAATTCGGATAGAAACTCCACTCCACCCACTGCTTGGGTTTTGCCCTTTTCTGTATGGTTTAGCATTTTTATTGGAGTTATGATAGGTTTGTGTATTATCATCACAGTTGCTGGAAATATTCTTGTTTTGTTGGCTTTTGCTGTTGAACGGAGTATAAGGCAGCCCAGTAATTATTTTATTGGTTCTTTGGCCGTTTCCGATTTATGCATAGGCATAATTTCTATGCCTTTCTACGCTGTCTATGTTTTGATGGGGAGATGGGATCTAGGTCCTATCCCATGCGACCTTTGGTTGGCTACTGACCATACTGTCTGCTTGGTCTCCATCTATACTGTTCTCTTAATCACCATCGATAGGTTCTGTTCAGTCAAAATTGCAGCAAGATATAGAGGTTGGAGAACTAAAAATAAAGTCATTTGGATGGTTGCAGTGACCTGGATTGTTCCATTTTTGGTGTTTTTCATCAGCATCATGGGATGGGAACATTTCATTGGCTATCGAGACCTAGAAGATGGAGAATGTGAAGTTCAATTTCTCAAAGATCCCATATTCAACACCTCACTCATCATCGGATACTTTTATTGCACTTTGATCGTGCTCTTCTGTCTATACTGGGGGATATATAGGTAAGTTACTAATTCCATAATTTCTGAAATCTCTGAAACAATAAACATCCCGCTGGACCTATTCTCTTAGAGAAGTTATTAGCTGATGGGAATACTCTGGAATATT--ATTGATAACTTTTGTAAAGAAATTTTGACTTGTACGTAGGTGATCTCAAAAGTAAGGTCTCTTTTTTTTAAAGAATTCAATTTTTTTTATTTGCAATTATCTTTAATTTTTTT-AAAGTTTGAACAATTAGCTATTTTTCTATATAATCCCCATTTCGGTCGATGCATTTTTGTAGACGCTGTGGCAGCATTTTT---------------------------------------------------------------------------------------------------------------------------------------------------------------------------------------------------------------------------
Nstupkai_Blowing_N356 GTATGCATACAATTTATTTCTTCTCATTTCAGGTAGCACTAGATCCTGACCAGCAAGAACTTGCAATAGGAAATCTTTTATTGGACTCGAATACAAATCTATGGATTGATTCGTCTCTTTACGGAATGCTACATCCCAAAGCTTAAAAAACGATCCTTCATCCTTTGGTTAGAACTGAGGCCACTTTTGCTTCCGAGATGGGCTTCAATTCCACAAACTCTACCATTCTTTGTAATTCGGATAGAAACTCCACTCCACCCACTGCTTGGGTTTTGCCCTTTTCTGTATGGTTTAGCATTTTTATTGGAGTTATGATAGGTTTGTGTATTATCATCACAGTTGCTGGAAATATTCTTGTTTTGTTGGCTTTTGCTGTTGAACGGAGTATAAGGCAGCCCAGTAATTATTTTATTGGTTCTTTGGCCGTTTCCGATTTATGCATAGGCATAATTTCTATGCCTTTCTACGCTGTCTATGTTTTGATGGGGAGATGGGATCTAGGTCCTATCCCATGCGACCTTTGGTTGGCTACTGACCATACTGTCTGCTTGGTCTCCATCTATACTGTTCTCTTAATCACCATCGATAGGTTCTGTTCAGTCAAAATTGCAGCAAGATATAGAGGTTGGAGAACTAAAAATAAAGTCATTTGGATGGTTGCAGTGACCTGGATTGTTCCATTTTTGGTGTTTTTCATTAGCATCATGGGATGGGAACATTTCATTGGCTATCGAGACCTAGAAGATGGAGAATGTGAAGTTCAATTTCTCAAAGATCCCATATTCAACACCTCACTCATCATCGGATACTTTTATTGCACTTTGATCGTGCTCTTCTGTCTATACTGGGGGATATATAGGTAAGTTACTAATTCCATAATTTCTGAAATCTCTGAAACAATAAACATCCCGCTGGACCTATTCTCTTAGAGAAGTTATTAGCTGATGGGAATACTCTGGAATATT--ATTGATAACTTTTGTAAAGAAATTTTGACTTGTACGTAGGTGATCTCAAAAGTAAGGTCTCTTTTTTTTAAAGAATTCAATTTTTTTTATTTGCAATTATCTTTAATTTTTTT-AAAGTTTGAACAATTAGCTATTTTTCTATATAATCCCCATTTCGGTCGATGCATTTTTGTAGACGCTGTGGCAGCATTTTTCCCATGTCGTACCAGCTCGCCGCCATGTCCTTGAGAAATCGTTGAACCTCTTATTTTACCTCGTCGTCGGAGCTGAATCGCTTTCCTGGAAATGTTCTTTCAACTTTGGGAACAGGTGATAGTCACTGGGTGCCAAGTTCGGACTATAGGGTGGGTGGGTGATGATGTCCCATCCAAACTTTTGCAGAAGTTCGACAGTTCGACCTGTGA---------
Nstupkai_LittleRiver_N293 GTATGCATAGAATTTATTTCTTCTCATTTCAGGTGGCACTAGATCCTGACCAGCAAGAACTTGCAATAGGAAATCTTGTATTGGACTCGAATACAAACCTATGGATTGATTCGTCTCTTTACGGAATGCTACATCCCAAAGCTTAAAAAACGATCCTTCATCCTTTGGTTAGAACTGAGGCCACTTTTGCTTCCGAGATGGGCTTCAATTCCACAAACTCAACCATTCTTTGTAATTCGGATAGAAACTCCACTCCACCCACTGCTTGGGTTTTGCCCTTTTCTGTATGGTTTAGCATTTTTATTGGAGTTATGATAGGTTTGTGTATTATCATCACAGTTGCTGGAAATATTCTTGTTTTGTTGGCTTTTGCTGTTGAACGGAGTATAAGGCAGCCCAGTAATTATTTTATTGGTTCTTTGGCCGTTTCCGATTTATGCATAGGCATAATTTCTATGCCTTTCTACGCTGTCTATGTTTTGATGGGGAGATGGGATCTAGGTCCTATCCCATGCGACCTTTGGTTGGCTACTGACCATACTGTCTGCTTGGTCTCCATCTATACTGTTCTCTTAATCACCATCGATAGGTTCTGTTCAGTCAAAATTGCAGCAAGATATAGAGGTTGGAGAACTAAAAATAAAGTCATTTGGATGGTTGCAGTGACCTGGATTGTTCCATTTTTGGTGTTTTTCATCAGCATCATGGGATGGGAACATTTCATTGGCTATCGAGACCTAGAAGATGGAGAATGTGAAGTTCAATTTCTCAAAGATCCCATATTCAACACCTCACTCATCATCGGATACTTTTATTGCACTTTGATCGTGCTCTTCTGTCTATACTGGGGGATATATAGGTAAGTTACTAATTCCATAATTTCTGAAATCTCTGAAACAATAAACATCCCGCTGGACCTATTCTCTTAGAGAAGTTATTAGCTGATGGGAATACTCTGGAATATT--ATTGATAACTTTTGTAAAGAAATTTTGACTTGTACGTAGGTGATCTCAAAAGTAAGGTCTCTTTTTTTTAAAGAATTCAATTTTTTTTATTTGCAATTATCTTTAATTTTTTT-AAAGTTTGAACAATTAGCTATTTTTCTACATAATCCCCATTTCGGTCGATGCATTTTTGTAGAACCTGTGGCAGCATTTTTCCCATGTCGTACCAGCTCGCCGCCATGTCCTTGAGGAATCGTTGAATCTCTT---TCAGCTCGTCGTCGGAGCTGAATCGCTTTGCTGCAAATGTTCTTTCAATTTTGGGAACAGGTGATAGTCACTGGGTGCCAAGTTCGGACTATAAGATGTGTGTGT-----------------------------------------------------------
Ntempletoni_BaldMtns_N950 GTATGCATACAATTTATTT-TTCTCATTTCAGGTGGCACTAGATCCTGTCCAGCAAGAACTTGCAATAGGAAATCTTTTATTGGACTCGAATGCAAACCTATGGATTGATTCGTCTCTTTACGGAATGTTGCATCCCATAGCTTAAAAAAC---------------------------GGCCACTTTTGCTTCCGAGATGGGCTTCAATTCCACAAACTCTACCATTCTTTGTAATTCGGATAGAAACTCCACTCCACCCACTGCTTGGGCTTTGCCCTTTTCTGTATGGTTTAGCATTTTTATTGGAGTTATGATAGGTTTGTGTATTATCATCACAGTTGCTGGAAATATTCTTGTTTTGTTGGCTTTTGCTGTTGAACGAAGTATAAGGCAGCCCAGTAATTATTTTATTGGTTCTTTGGCCGTTTCCGATTTATGCATAGGCATAATTTCTATGCCTTTCTACGCTGTCTATGTTTTGATGGGGAGATGGGATCTAGGTCCTATCCCATGCGACCTTTGGTTGGCTACTGACCATACTGTCTGCTTGGTCTCCATATATACTGTTCTCTTAATCACCATCGATAGGTTCTGTTCAGTCAAAATTGCAGCAAGATATAGAGGTTGGAGAACTAAAAATAAAGTCATTTGGATGGTTGCAGTGACCTGGATTGTTCCATTTTTGGTGTTTTTCATCAGCATCATGGGATGGGAACATTTCATTGGCTATCGAGACCTAGAAGATGGGGAATGTGAAGTTCAATTTCTCAAAGATCCCATATTCAACACCTCACTCATCATCGGATACTTTTATTGCACTTTGATCGTGCTCTTCTGTCTTTACTGGGGGATATATAGGTAAGTTACCAATTCCATAATTTCTTAAATCTCTGAAACAATAAACATCCCGATGGACCTATTCTCTTAGAGAATTTATTAGCAGATGGGAATACTCTGGAATATTTAAATGATAACTTTTGGAAAGAAATTTTGACTTGTACGTAGGTGATCCCATAAGTGAGGTCTCTTTTTTTTTAAGAATTCAT-TTTTTTTACTTGCAATTATCTTTAATTTTTTTTAAAGTTTGAACAATTAGCTATTTTTCTACATAATCCCCATTTCTGTCGATGCATTTTTGTAGACGCTGTGGCAGCATTTTGCCCATGTCGTACCAGCTCGCCGCCATGTCTTTGAGGAATCGTTGAACCTCTTATTTCACCTCGTCGTCGGAGCTGAATCGCTTTCCTGCAAATGTTCTTTCAACTTTGGGAACAGGTGATAGTCACTGGGTGCCAAGTTCGGACTATAGGGTGTGTGTGTGATGATGTCCCATCCAAACTTTTGCAGAAGCTCGACAGTTCGACCAGTGACGTGAGCA-
Ntempletoni_ClarksCreek_N945 --------------------------------------------------------------------------------------------------------------------------------------------------------------------------------------------------------------------------------------------------------------------------------------------------------------------------------------------------------------------------------------------------------------------------------------------------------------------------------------------------------------------------------------------------------------------------------------------------ACCATCGATAGGTTTTGTTCAGTCAAAATTGCAGCAAGATATAGAGGTTGGAGAACTAAAAATAAAGTCATTTGGATGGTTGCAGTGACCTGGATTGTTCCATTTTTGGTGTTTTTCATCAGCATCATGGGATGGGAACATTTCATTGGCTATCGAGACCTAGAAGATGGGGAATGTGAAGTTCAATTTCTCAAAGATCCCATATTCAACACCTCACTCATCATCGGATACTTTTATTGCACTTTGATCGTGCTCTTCTGTCTTTACTGGGGGATATATAGGTAAGTTACCAATTCCATAATTTCTTAAATCTCTGAAACAATAAACATCCCGATGGACCTATTCTCTGGGAGAATTTATTAGCTGATGGGAATACTCTGGAATATTTAATTGATAACTTTTGGAAAGAAATTTTGACTTGTACGTAGGTGATCCCATAAGTGAGGTCTCTTTTTTTTTAAGAATTCAT-TTTTTTTACTTGCAATTATCTTTAATTTTTTTTAAAGTTAGAACAATTAGCTATTTTTCTACATAATCCCTATTTCGGTCGATGCATTTTTGTAGACGCTGTGGCAGCATTTTTCCCATGTCATACCAGCCCGCCGCCATGTCCTTGAGGAATCGTTGAACCTCTTCTTTCAACTCGTCGTCGGAGCTGCATCACTTTCCTGCGAATGTTCTTTCAACTTTGGGAGTAGGTGATGGTCACCGGATGCCAAGTCCGGACTGTAGGGTGGTTGTGTGATGATGTCCCATCCAAACTTTTGCAGAAACTCGTCAGTTAGACCTGTGACGTGAGCGT
Ntempletoni_ScronceCreekRd_N1223 GTATGCATACAATTTATTT-TTCTCATTTCAGGTGGCACTAGATCCTGTCCAGCAAGAACTTGCAATAGGAAATCTTTTATTGGACTCGAATGCAAACCTATGGATTGATTCGTCTCTTTACGGAATGTTGCATCCCATAGCTTAAAAAAC---------------------------GGCCACTTTTGCTTCCGAGATGGGCTTCAATTCCACAAACTCTACCATTCTTTGTAATTCGGATAGAAACTCCACTCCACCCACTGCTTGGGCTTTGCCCTTTTCTGTATGGTTTAGCATTTTTATTGGAGTTATGATAGGTTTGTGTATTATCATCACAGTTGCTGGAAATATTCTTGTTTTGTTGGCTTTTGCTGTTGAACGAAGTATAAGGCAGCCCAGTAATTATTTTATTGGTTCTTTGGCCGTTTCCGATTTATGCATAGGCATAATTTCTATGCCTTTCTACGCTGTCTATGTTTTGATGGGGAGATGGGATCTAGGTCCTATCCCATGCGACCTTTGGTTGGCTACTGACCATACTGTCTGCTTGGTCTCCATATATACTGTTCTCTTAATCACCATCGATAGGTTCTGTTCAGTCAAAATTGCAGCAAGATATAGAGGTTGGAGAACTAAAAATAAAGTCATTTGGATGGTTGCAGTGACCTGGATTGTTCCATTTTTGGTGTTTTTCATCAGCATCATGGGATGGGAACATTTCATTGGCTATCGAGACCTAGAAGATGGGGAATGTGAAGTTCAATTTCTCAAAGATCCCATATTCAACACCTCACTCATCATCGGATACTTTTATTGCACTTTGATCGTGCTCTTCTGTCTTTACTGGGGGATATATAGGTAAGTTACCAATTCCATAATTTCTTAAATCTCTGAAACAATAAACATCCCGATGGACCTATTCTCTTAGAGAATTTATTAGCTGATGGGAATACTCTGGAATATTTAATTGATAACTTTTGGAAAGAAATTTTGACTTGTACGTAGGTGATCCCATAAGTGAGGTCTCCTTTTTTTTAAGAATTCAT-TTTTTTTACTTGCAATTATCTTTAATTTTTTTTAAAGTTTGAACAATTAGCTATTTTTCTACATAATCCCCATTTCTGTCGATGCATTTTTGTAGACGCTGTGGCAGCATTTTTCCCATGTCGTACCAG-TCGACGCCATGTCTTTGAGGAATCGTTGAACCTCTTATTTCACCTCGTCGTCGGAGCTGAATCGCTTTTCTGCGAATGTTCTTCCAACTTTGGGAACAGGTGATAGTCACTGGGTGCCAAGTTCGGACTATAGAGTGGGTGGGTGATGATGTCCCATCCAAACTTTTGCAGAAGCTCGATAGTTCGACCTGTGACGTGAGCAT
Ntennessensis_IndianCave_N052 ----GCATACAATTTATTTCTTCTCATTTCAGGTAGCACTAGATCCTGTTCAGCAAGA------AATAGGAAATCTTTTATTGGACTCGAATGCAAACCTATGGATTGATTCGTCTCTTTACGGAATGCTACATCCCATAGCTTAAAAAACGATCTTTCATCCTTTGGTTAGAACTGGGGCCACTTTTGCTTCCGAGATGGGCTTCAATTCCACTAACACTACCATTCTTTGTAATTCGGATAGAAACTCCACTCCACACACTGCTTGGGTTTTGCCCTTTTCTGTATGGTTTAGCATTTTTATTGGAGTTATGATAGGTTTGTGTATTATCATCACAGTTGCTGGAAATATTCTTGTTCTGTTGGCTTTTGCTGTTGAACGGAGTATAAGGCAGCCCAGTAATTATTTTATTGGTTCTTTGGCCGTTTCCGATTTATGCATAGGCATAATTTCTATGCCTTTCTACGCTGTCTATGTTTTGATGGGGAGATGGGATCTAGGTCCTATCCCATGCGACCTTTGGTTGGCTACTGACCATACTGTCTGCTTGGTCTCCATCTATACTGTTCTCTTAATCACCATTGATAGGTTCTGTTCAGTCAAAATTGCAGCAAGATATAGAGGTTGGAGAACTAAAAATAAAGTCATTTGGATGGTAGCAGTGACCTGGATTGTCCCATTTTTGGTGTTTTTCATCAGCATCATGGGATGGGAACATTTCATTGGCTATCGAGACCTAGAAGATGGAGAATGTGAAGTTCAATTTCTCAAAGATCCCATATTCAACACCTCACTCATCATCGGATACTTTTATTGCACTTTGATCGTGCTCTTCTGTCTTTACTGGGGGATATATAGGTAAGTTACCAATTCCATAATTTCTGAAATCTCTGAAACAATAAACATCCCGATGGACTTATTCTCTTAGAGAAGTTATTAGCTGATGGGAATACTCTGGAATATTTAATTGATAACTTTTGGAAAGAAATTTTGACTTGTACGTAGGTGATCTCAAAAGTAAGA------TTTTTTTAAGAATTCAATTTTTTTTATTTGCAATTATCTTTAATTTGTTTTAAAGTTTGAACAATTAGCTATTTTTCTACATAATTCCGATTTCGGTCGACGCATTTTTGTAGACTCTGTGGCAGCATTTTTCCCATGTCA-------TCGCCGCCATGTCCTTGTGGAACC--------TCTTCTTTCACC------TCGGAGCCGAATCGCTTTCCTGCAAATGTTCTTTCAACTTTGGGAACAGGTGA----------------------------------------------------------------------------------------------------
Ntennessensis_LittleStony_N645 ------------------------------------------------------------------------------------------------------------------------------------------------------------TTCATCCTTTGGTTAGAACTGGGGCCACTTTTGCTTCCGAGATGGGCTTCAATTCCACTAACTCTACCATTCTTTGTAATTCGGATAGAAACTCCACTCCACCCACTGCTTGGGTTTTGCCCTTTTCTGTATGGTTTAGCATTTTTATTGGAGTTATGATAGGTTTGTGTATTATCATCACAGTTGCTGGAAATATTCTTGTTCTGTTGGCTTTTGCTGTTGAACGGAGTATAAGGCAGCCCAGTAATTATTTTATAGGTTCTTTGGCCGTTTCCGATTTATGCATAGGCATAATTTCTATGCCTTTCTACGCTGTCTATGTTTTGATGGGAAGATGGGATCTAGGTCCTATCCCATGCGACCTTTGGTTGGCTACTGACCATACTGTCTGCTTGGTCTCCATCTATACTGTTCTCTTAATCACCATTGATAGGTTCTGTTCAGTCAAAATTGCAGCAAGATATAGAGGTTGGAGAACTAAAAATAAAGTCATTTGGATGGTAGCAGTGACCTGGATTGTCCCATTTTTGGTGTTTTTCATCAGCATCATGGGATGGGAACATTTCATTGGCTATCGAGACCTAGAAGATGGAGAATGTGAAGTTCAATTTCTCAAAGATCCCATATTCAACACCTCACTCATCATCGGATACTTTTATTGCACTTTGATCGTGCTCTTCTGTCTTTACTGGGGGATATATAGGTAAGTTACCAATTCCATAATTTCTGAAATCTCTGAAACAATAAACATCCCGATGGACCTATTCTCTTAGAGAAGTTATTAGCTGATGGGAATACTCTGGAATATTTAATTGATAACTTTTGGAAAGAAATTTTGACTTGTACGTAGGTGATCTCAAAAGTAAGG------TTTTTTTAAGAATTCAATTTTTTTTATTTGCAATTATCTTTAATTTGTTTTAAAGTTTGAACAATTAGCTATTTTTCTACATAATTCCGATTTCGGTCGATGCATTTTTGTAGACTCCGTGGCAGCATTTTTCCCATGTCA-------TCGCCGCCATGTCCTTGTGGAACC--------TCTTCTTTCACC------TCGGAGCCGAATCGCTTTCCTGCAAATGTTCTTTCAACTTTGGGAACAGG-------------------------------------------------------------------------------------------------------
Ntennessensis_Watauga_N1046 --------------------------------------------CCTGCCCAGCAAGA------AATAGGAAATCTTTTATTGGACTCGAATGCAAACCTATGGATTGATTCGTCTCTTTACTTAATGCTACATCCCATAGCTTAAAAAACGATCTTTCATCCTTTGGTTAGAACTGGGGCCACTTTTGCTTCCGAGATGGGATTCAATTCCACTAACTCTACCATTCTTTGTAATTCGGATAGAAACTCCACTCCACCCACTGCTTGGGTTTTGCCCTTTTCCGTATGGTTTAGTATTTTTATTGGAGTTATGATAGGTTTGTGTATTATCATCACAGTTGCTGGAAATATTCTTGTTCTGTTGGCTTTTGCTGTTGAACGGAGTATAAGGCAGCCCAGTAATTATTTTATTGGTTCTTTGGCCGTTTCCGATTTATGCATAGGCATAATTTCTATGCCTTTCTACGCTGTCTATGTTTTGATGGGGAGATGGGATCTAGGTCCTATCCCATGCGACCTTTGGTTGGCTACTGACCATACTGTCTGCTTGGTCTCCATCTATACTGTTCTCTTAATCACCATTGATAGGTTCTGTTCAGTCAAAATTGCAGCAAGATATAGAGGTTGGAGAACTAAAAATAAAGTCATTTGGATGGTAGCAGTGACCTGGATTGTCCCATTTTTGGTGTTTTTCATCAGCATCATGGGATGGGAACATTTCATTGGCTATCGAGACCTGGAAGATGGAGAATGTGAAGTTCAATTTCTCAAAGATCCCATATTCAACACCTCACTCATCATCGGATACTTTTATTGCACTTTGATCGTGCTCTTCTGTCTTTACTGGGGGATATATAGGTAAGTTACCAATTCCATAATTTCTGAAATCTCTGAAACAATAAACATCCCGATGGACCTATTCTCTTAGAGAAGTTATTAGCTGATGGGAATACTCTGGAATATTTAATTGATAACTTTTGGAAATAAATTTTGACTTGTACGTAGGTGATCTCAAAAGTAAGG------TTTTTTTAAGAATTCAATTTTTTTTATTTGCAATTATCTTTAATTTGTTTTAAAGTTTGAACAATTAGCTATTTTTCTACATAATTCCGATTTCGGTCGATGCATTTTTGTAGACTCTGTGGCAGCATTTTTCCCATGTCA-------TCGCCGCCATGTCCTTGTGGAACC--------TCTTCTTTCACC------TCGGAGCCGAATCGCTTTCCTGCAAATGTTCTTTCAACTTTGGGAACAGGTGATAGTCACCGGGTGCCAAGTTCGGACTATAGGGTGTGTGTGTGATGATGTCCCATCCAAACTTTTGCAGAAGTTCGACAGTTCGACCTGTGACGTGAGTAT
