# Supplementary material for: ﻿New species in old mountains: integrative taxonomy reveals ten new species and extensive short-range endemism in Nesticus spiders (Araneae, Nesticidae) from the southern Appalachian Mountains
Source: Zookeys. 2023 Feb 3;1145:1–130. doi: 10.3897/zookeys.1145.96724 (PMC10208238; doi:10.3897/zookeys.1145.96724)
Supplement: Supplementary material 4 — Input alignments, analysis log files, and output tree files [file zookeys-1145-001_article-96724__-s004.zip › uce-200769 (modified).phy]

 95 954
Nesticus_Japan_G2153 TAGGTACAGTTGCATTGATAT---AGATAATAC----AATAATGACAGATATTTCGGTCTGTACTCTACA----------------------------------------------------------------------------------------------AAAT-------ACAGTTTTAAATAATT-----------------------------------------------------TTTTGTAAGGGGTATA---------------------GTAGGAACTAGGAACAAGGGAGGGGGGCGTATTTGCCATCCTCACGTAACCCAAATCCCACCGCTCTGGGGGATGAGAGAAACCG-CAGACGATTTGTACTTTTCGCGGGTAACTGAAGTGAAAA--GCGTTCTTACCTGTCATCGTAAGCGAAGTTGGCCTGAAGGGTGGTCCAGTAGAGAAGCCAGGTAACTCCGGAGACGAGCGCCGCAGCGCCGTTTTCCATGCTGGTCGAACCTTGGCCAGGTAGATTGTGGCAAGGATGCACTCGCCGGCAGCAGCCGGTCCGCGGGTTCCTGGAGGGCATGCAGTTCGGTTGCTTCCACTTACGTTGAGAAGAACCTCTTCCTCCAATCAGAACTCTAGAAAACAGAGAGACACCGAAATTATAATGCGGCTCGGGTTTTTGCAGTGATGACAGGGAGGGGCCAGACCACCTCCTCCCTTCACAACACCGACTAGTATTTGTCACTGTCTCGAAGCGTC-------------------------------------------------------------------------------------------------------------------------------------------------------------------------------------------
Nsilvestrii_Hellgate_N1108 GGCATGGAACACGATCTACCCATATGAAAAAACTAAAAGTAGTAAAATAAATTCTTACCCTTGGTATGTACATTAGATGAACTTTCAAAGAAAACTTTGCTCGTCTCACTTTGGCTTACATGCACCAATTCCGATATGAGTAGGAGCGACGCTGTCTTAGTCTTACAGTCGAAATGGAATGTCCAGTAACGATGTGTGTGTGTGTCTTTTCT--TCACAATTTGTTGCACTTGGAGCAAATTCTCTATTTATGGGATGTTGTTCTGTTTGCACACACGCGTACCAAATGTAACACCAACAGGGAGTCGCATATTATCCCTGCGCATGCAACTCGCACCCCATCCCCTCACTGGGTGAGTGAAACCGCCAGACGATTTGTACTTTTCGC-GGCAAATGAAGGGAAAA-GACGATCTTACCTGTCATCGTAAGCGAAGTTGGCCTGAAGGGTGGTCCAGTAGAGCAGCCAGGTAACTCCGGAGACGAGCGCCGCAGCGCCGTATTCCATGCTGGTCGAACCTTGGCCAGGTAGATTGTGGCACGGGGGCATACGCCGC---CAGCCGGCCCGCTGGTTCCTGGAGGGCATGCAGTTCGGCTGCTTCCACTTACGTTGAACGGAACCTCTTCCTCCAATCAGCACTCTAG-AAACAGAGAGACACCGAAATTATAATGCGGCTCGGGTTTTTGCAGTGATGACAGGGAGGGGCCAGACCACCTCCTCCCTTCACAACATCGGATAGTATTTGTCACTGTCTCGACA-GTCTTAATAAGCATAAAGTGACTAATAAAAGCTGCGCAATATTAGTCGTCCCAACCGCGCCACTTGGATCCCCCCCCCC-----------GGTCCTCCGACAAGGAGGAAGGTAACCCCCCCC-CGTTAACTCCCCCCTCCCTGC--AAAAGTTTTAGAAACTACAGGTCTAGGGGCCTGTTTGGTCGAG
Narcheri_Cheaha_N023 ----------------------------------------------------------------------------------------------------------------------------------------------------------------------------------------------------------------TACATATCAAAATTTATCTCATCGAAAAAGAATTCATTATGTAGGGGGTGCA--TTTTTTTCCGTATACGCGTACCGACACTAACATCAACAGGGGGTCGCGTATTATCCATCCATATGCAACCCGAATCCCTCCACTCTTGTAGATGAGTGGAACCGCCAGACGATTTGTACTTTTCGCGGGTAACTGAAGTGAAAAGGGCGATCTTACCTGTCATCGTAAGCGAAGTTGGCCTGAAGGGTGGTCCAGTAGAGCAGCCAGGTAACTCCGGAGACGAGCGCCGCAGCGCCGTATTCCATGCTGGTCGAACCTTGGCCAGGTAGATTGTGGCATGGGGGCATACGCCGCCAGCAGCCGGTCCGCTGGTTCCTGGAGGGCATGCAGTTCGGTTGCTTCCACTTGCGTTGAACAGAACCTCTTCCTCCAATCAGCACTCTAGAAAACAGAGAGACACCGAAATTATAATGCGGCTCGGGTTTTTGCAGGGATGACAGGGAGGGGCCAGACCACCTCCTCCCTTCACAACATCGACTAGTATTTGTCACTGTCTCGACCCGTCTTAATAAGCAGAAAGAGAGTAATAAAAAAAGTGCGCTATTAGTCGTCCCAATTGCGCCACTTAAGTCCCCCCCTCCCCTTTGTTTTCGACCCTCCAACAAGGCGGAAGGTAAACACCTCGATAAAAGCATTCCCCGACTTGCTAAAAACGTTCGGAGACTATATATTTAGAGTCCCGTCTGATCGAG
Narcheri_MillShoalCreek_N727 -----------------------------------------------------------------------------------------------------------------------------------------------------------------------------------------------------------------------------------------------------------------------------------------------------------------------------------------------------CCACTCTTGTAGATGAGTGGAACCGCCAGACGATTTGTACTTTTCGCGGGTAACTGAAGTGAAAAGGGCGATCTTACCTGTCATCGTAAGCGAAGTTGGCCTGAAGGGTGGTCCAGTAGAGCAGCCAGGTAACTCCGGAGACGAGCGCCGCAGCGCCGTATTCCATGCTGGTCGAACCTTGGCCAGGTAGATTGTGGCATGGGGGCATACGCCGCCAGCAGCCGGTCCGCTGGTTCCTGGAGGGCATGCAGTTCGGTTGCTTCCACTTGCGTTGAACAGAACCTCTTCCTCCAATCAGCACTCTAGAAAACAGAGAGACACCGAAATTATAATGCGGCTCGGGTTTTTGCAGGGATGACAGGGAGGGGCCAGACCACCTCCTCCCTTCACAACATCGAC----------------------------------------------------------------------------------------------------------------------------------------------------------------------------------------------------------------------
Nbarri_Bishop_N1072 -----------------------------------------------------------------------------------------------------------GTTTTCACTTACTCGCACCGACTATGACATCAACAGGAAGTTGGTTATATTGGAACTACATCCGAGACAAGATTTCAAACAATGATATATATCCTTTCTTTTACATATCAAAATTTATCTCACCGAAAAAGAATTCATTATTTAGGGGGTGCC-TTTTTTTTCTCTATACACGTACCGACACTAACATCAACAGGGGGTCGCGTATTATCCATCCTCATGCAACCCGAAACCCTCCACTCTTGTGGATGAGTGGAACCGCCAGACGATTTGTACTTTTCGCGGGTAACTGAAGTGAAAAGGGCGATCTTACCTGTCATCGTAAGCGAAGTTGGCCTGAAGGGTGGTCCAGTAGAGCAGCCAGGTAACTCCGGAGACGAGCGCCGCAGCGCCGTATTCCATGCTGGTCGAACCTTGGCCAGGTAGATTGTGGCATGGGGGCATACGCCGCCAGCAGCCGGTCCGCTGGTTCCTGGAGGGCATGCAGTTCGGTTGCTTCCACTTGCGTTGAACAGAACCTCTTCCTCCAATCAGCACTCTAGAAAACAGAGAGACACCGAAATTATAATGCGGCTCGGGTTTTTGCAGGGATGACAGGGAGGGGCCAGACCACCTCCTCCCTTCACAACATCGACTAGTATTTGTCACTGTCTCGACCCGTCTTAATAAGTATAAAGAGAGTAATAAAAAAAGTGCACTATTAGTCGTCCCAATTCCGCCACTTAAGT-CCCCCCCCCTCTTTGTTTTCGGCCCTCCAACAAGGCGGAAGGTAAACACCTCGATAAAAGCATTCCCCGACTTGCTAAAAACGTTCGGAGACCATATATTTAGGGTCCCGCCTGATCGAG
Nbarri_LostCoveCave_N0065 ------------CATCTACATCCATGAAAATATTTTAAATAGTGAGATATATTTGTGTCTTTCCTTTACATATTGTACGTACTATCGAAAAGGAATTCGCTCTATCTGTTTTCACTTACTCGCACCGACTATAACATCAACAGGAAGTTGGTTATATTGGAACTACATCCGAGACAAGATTTCAAACAATGATATATATCCTTTCTTTTACATATCAAAATTTATCTCACCGAAAAAGAATTCATTATTTAGGGGGTGCC-TTTTTTTTCTCTATACACGTACCGACACTAACATCAACAGGGGGTCGCGTATTATCCATCCTCATGCAACCCGAAACCCTCCACTCTTGTGGATGAGTGGAACCGCCAGACGATTTGTACTTTTCGCGGGTAACTGAAGTGAAAAGGGCGATCTTACCTGTCATCGTAAGCGAAGTTGGCCTGAAGGGTGGTCCAGTAGAGCAGCCAGGTAACTCCGGAGACGAGCGCCGCAGCGCCGTATTCCATGCTGGTCGAACCTTGGCCAGGTAGATTGTGGCATGGGGGCATACGCCGCCAGCAGCCGGTCCGCTGGTTCCTGGAGGGCATGCAGTTCGGTTGCTTCCACTTGCGTTGAACAGAACCTCTTCCTCCAATCAGCACTCTAGAAAACAGAGAGACACCGAAATTATAATGCGGCTCGGGTTTTTGCAGGGATGACAGGGAGGGGCCAGACCACCTCCTCCCTTCACAACATCGACTAGTATTTGTCACTGTCTCGACCCGTCTTAATAAGTATAAAGAGAGTAATAAAAAAAGTGCACTATTAGTCGTCCCAATTCCGCCACTTAAGTCCCCCCCCCCTCTTTGTTTTCGGCCCTCCAACAAGGCGGAAGGTAAA--------------------------------------------------------------------------
Nbarri_eyed_ClayCave_G2082 -ACAGGGAGTTGCATCTACATCCATGAAAATATTTTAAATAGTGAGATATATTTGTGTCTTTCCTTTACATATTGTACGTACTATCGAAAAGGAATTCGCTCTATTTGTTTTGACTTACTCGCACCGACTATAACATCAACAGGAGGTTGGTTATATTGGTACTACATCCGAGACAAGATTTCAAACAATGATATATATCCTTTCTTTTACATATCAGAATTTATCTCACCGAAAAAGAATTCATTATTTAGGGGGTGCCTTTTTTTCTCTATATACACGTACCGACACTAACATTAACAGGGGGTCGCGTATTATCCATCCACATGCAACCCGAATCCCTCCACTCTTGTGGATGAGTGGAACCGCCAGACGATTTGTACTTTTCGCGGGTAACTGAAGTGAAAAAGGCGATCTTACCTGTCATCGTAAGCGAAGTTGGCCTGAAGGGTGGTCCAGTAGAGCAGCCAGGTAACTCCGGAGACGAGCGCCGCAGCGCCGTATTCCATGCTGGTCGAACCTTGGCCAGGTAGATTGTGGCATGGGGGCATACGCCGCCAGCAGCCGGTCCGCTGGTTCCTGGAGGGCATGCAGTTCGGTTGCTTCCACTTGCGTTGAACAGAACCTCTTCCTCCAATCAGCACTCTAGAAAACAGAGAGACACCGAAATTATAATGCGGCTCGGTTTTTTGCAGGGATGACAGGGAGGGGCCAGACCACCTCCTCCCTTCACAACATCGACTAGTATTTGTCACTGTCTCGACCCGTCTTAATAAGCATAAAGAGAGTAAT-AAAAAAGTGCACTATTAGTCGTCCCAATTGCGCCACTTAAGT-CCCCCCCCCTCTTTGTTTTCGGCCCTCCAACAAGGCGGAAGGTAAACACCTCGATAAAAGCATTCCCCGACTTGCTAAAAACGTTCGGAGACTATCTATTTAGGGTCCCGTCTGATCGAG
Nbarrowsi_Gregorys_N270 ----------------------------------------------------------CTTTCCTTTACATATTTTACGTACTATCGAAAAGGAATTCGCTCTATTTGTTTTCACTTACTCGCACCGACTATAACATCAACAGGAGGTTGGTTATATTGGCACTACATCCGAGACAAGATTTCAAACAATGATATATATCCTTTCTTTTACATATCAAAATTTATCTCACCGGAAAAGAATTCATTATTTAGGGGGTGCCTTTTTTTTTCTATATACACGTACCGACACTAACATCAACAGGGGGTCGCATATTATCCATCCACATGCAACCCGAATCCCTTCACTCTTGTGGATGAGTGGAACCGCCAGACGATTTGTACTTTTCGTGGGTAACTGAAGTGAAAAGGGCGATCTTACCTGTCATCGTAAGCGAAGTTGGCCTGAAGGGTGGTCCAGTAGAGCAGCCAGGTAACTCCGGAGACGAGCGCCGCAGCGCCGTATTCCATGCTGGTCGAACCTTGGCCAGGTAGATTGTGGCATGGGGGCATACGCCGCCAGCAGCCGGTCCGCTGGTTCCTGGAGGGCATGCAGTTCGGTTGCTTCCACTTGCGTTGAACAGAACCTCTTCCTCCAATCAGCACTCTAGAAAACAGAGAGACACCGAAATTATAATGCGGCTCGGGTTTTTGCAGGGATGACAGGGAGGGGCCAGACCACCTCCTCCCTTCACAACATCGACTAGTATTTGTCACTGTCTCGACCCGTCTTAATAAGCATAAAGAGAGTAATAAAAAAAGTGCACTATTAGTCGTCCCAATTGCGCCACT------------------------------------------------------------------------------------------------------------------------------
Nbarrowsi_Tuckaleechee_N360 AACAGGGAGTTGCATCTACATCCATGGAAATATTTTAAATAGTGAGATATATTTGTGTCTTTCCTTTACATATTTTATGTACTATCGAAAAGGAATTCGCTCTATTTGTTTTCACTTACTCGCACCGACTATAACATCAACAGGAGGTTGGTGATATTGGCACTACATCCGAGACAAGATTTCAAACAATGATATATATCCTTTCTTTTACATATCAAAATTTATCTCACCGGAAAAGAATTCATTATTTAGGGGGTGCC-TTTTTTTTCTATATACACGTACCGACACTAACATCAACAGGGGGTCGCATATTATCCATCCACATGCAACCCGAATCCCTCCACTCTTGTGGATGAGTGGAACCGCCAGACGATTTGTACTTTTCGTGGGTAACTGAAGTGAAAAGGGCGATCTTACCTGTCATCGTAAGCGAAGTTGGCCTGAAGGGTGGTCCAGTAGAGCAGCCAGGTAACTCCGGAGACGAGCGCCGCAGCGCCGTATTCCATGCTGGTCGAACCTTGGCCAGGTAGATTGTGGCATGGGGGCATACGCCGCCAGCAGCCGGTCCGCTGGTTCCTGGAGGGCATGCAGTTCGGTTGCTTCCACTTGCGTTGAACAGAACCTCTTCCTCCAATCAGCACTCTAGAAAACAGAGAGACACCGAAATTATAATGCGGCTCGGGTTTTTGCAGGGATGACAGGGAGGGGCCAGACCACCTCCTCCCTTCACAACATCGACTAGTATTTGTCACTGTCTCGACCCGTCTTAATAAGCATAAAGAGAGTAATAAAAAAAGTGCACTATTAGTCGTCCCAATTGCGCCA--------------------------------------------------------------------------------------------------------------------------------
Nbishopi_DryFalls_N150 ---------------------CCATGAAAATATTTTAAATAGTGAGATATATTTGTGTCTTTCCTTTACATATTGTACGTACTATCGAAAAGGAATTCGCTCTATTTGTTTTCTCTTACTCGCACCGACTATAACATCAACAGGAGGTTGGTTATATTGGCACTACATCCGAGACAAGATTTCAAACAATGATATATATTCTTTCTTTTACATATCAAAATTTATCTCACCGAAAAAGAATTCATTATTTAGGGGGTGCC-TTTTTTTTCTATATACACGTACCGACACTAACATCCACAGGGGGTCGCGTATTATCCATCCACATGCAACCCGAATCCCTCCACTCTTGTGGATGAGTGGAACCGCCAGACGATTTGTACTTTTCGCGGGTAACTGAAGTGAAAAGGGCGATCTTACCTGTCATCGTAAGCGAAGTTGGCCTGAAGGGTGGTCCAGTAGAGCAGCCAGGTAACTCCGGAGACGAGCGCCGCAGCGCCGTATTCCATGCTGGTCGAACCTTGGCCAGGTAGATTGTGGCATGGGGGCATACGCCGCCAGCAGCCGGTCCGCTGGTTCCTGGAGGGCATGCAGTTCGGTTGCTTCCACTTGCGTTGAACAGAACCTCTTCCTCCAATCAGCACTCTAGAAAACAGAGAGACACCGAAATTATAATGCGGCTCGGGTTTTTGCAGGGATGACAGGGAGGGGCCAGACCACCTCCTCCCTTCACAACATCGACTAGTATTTGTCACTGTCTCGACCCGTCTTAATAAGCATAAAGAGAGTAATAAAAAAAGTGCACTATTAGTCGTCCCAATTGCGCCACTTAAGTCCCCCCTCCCTCTTTGTTTTCGGCCCTCCAACAAGGCGGAAGGTAAACACCTCGATAAAAGCATTCCCCGACTTGCTAAAAACGTTCGGAGACTATATATTTAGGGTCCCGTCTGATCGAG
Nbishopi_PoleCr_Chattooga_N885 ----------------------------------------------------------------TTTACATATTGTACGTACTATCGAAAAGGAATTCGCTCTATTTGTTTTCTCTTACTCGCACCGACTATAACATCAACAGGAGGTTGGTTATATTGGCACTACATCCGAGACAAGATTTCAAACAATGATATATATTCTTTCTTTTACATATCAAAATTTATCTCACCGAAAAAGAATTCATTATTTAGGGGGTGCC-TTTTTTTTCTATATACACGTACCGACACTAACATCCACAGGGGGTCGCGTATTATCCATCCACATGCAACCCGAATCCCTCCACTCTTGTGGATGAGTGGAACCGCCAGACGATTTGTACTTTTCGCGGGTAACTGAAGTGAAAAGGGCGATCTTACCTGTCATCGTAAGCGAAGTTGGCCTGAAGGGTGGTCCAGTAGAGCAGCCAGGTAACTCCGGAGACGAGCGCCGCAGCGCCGTATTCCATGCTGGTCGAACCTTGGCCAGGTAGATTGTGGCATGGGGGCATACGCCGCCAGCAGCCGGTCCGCTGGTTCCTGGAGGGCATGCAGTTCGGTTGCTTCCACTTGCGTTGAACAGAACCTCTTCCTCCAATCAGCACTCTAGAAAACAGAGAGACACCGAAATTATAATGCGGCTCGGGTTTTTGCAGGGATTACAGGGAGGGGCCAGACCACCTCCTCCCTTCACAACATCGACTAGTATTTGTCACTGTCTCGACCCGTCTTAATAAGCATAAAGAGAGTAATAAAAAAAGTGCACTATTAGTCGTCCCAATTGCGCCACTTAAGTCCCCCCTCCCTCTTTGTTTTCGGCCCTCCAACAAGGCGGAAGGTAAACACCTCGATAAAAGCATTCCCCGACTTGCTAAAAACGTTCG---------------------------------
Nbishopi_StandingIndian_N131 AACAGAGAGTTGTATCTGCATCCATGAAAATATTTTAAATAGTGAGATATATTTGTGTCTTTCCTTTACATATTGTACGTACTATCGAAAAGGAATTCGCTCTATTTGTTTTCTCTTACTCGCACCGACTATAACATCAACAGGAGGTTGGTTATATTGGCACTACATCCGAGACAAGATTTCAAACAATGATATATATTCTTTCTTTTACATATCAAAATTTATCTCACCGAAAAAGAATTCATTATTTAGGGGGTGCC-TTTTTTTTCTATATACACGTACCGACACTAACATCCACAGGGGGTCGCGTATTATCCATCCACATGCAACCCGAATCCCTCCACTCTTGTGGATGAGTGGAACCGCCAGACGATTTGTACTTTTCGCGGGTAACTGAAGTGAAAAGGGCGATCTTACCTGTCATCGTAAGCGAAGTTGGCCTGAAGGGTGGTCCAGTAGAGCAGCCAGGTAACTCCGGAGACGAGCGCCGCAGCGCCGTATTCCATGCTGGTCGAACCTTGGCCAGGTAGATTGTGGCATGGGGGCATACGCCGCCAGCAGCCGGTCCGCTGGTTCCTGGAGGGCATGCAGTTCGGTTGCTTCCACTTGCGTTGAACAGAACCTCTTCCTCCAATCAGCACTCTAGAAAACAGAGAGACACCGAAATTATAATGCGGCTCGGGTTTTTGCAGGGATGACAGGGAGGGGCCAGACCACCTCCTCCCTTCACAACATCGACTAGTATTTGTCACTGTCTCGACCCGTCTTAATAAGCATAAAGAGAGTAATAAAAAAAGTGCACTATTAGTCGTCCCAATTGCGCCACTTAAGTCCCCCCTCCCTCTTTGTTTTCGGCCCTCCAACAAGGCGGAAGGTAAACACCTCGATAAAAGCATTCCCCGACTTGCTAAAAACGTTCGGAGACTATATATTTAGGGTCCCGTCTGATCGAG
Nbrimleyi_NewberryCr_N984 ------------------------------------------TGAGATATATTTGTGTCTTTCCTTTAC-TATTGTGCGTAGTATCGAAAAGGAATTCGCTATATCTGTTTTCACTTACTCGCACCGACTATAACATCTACAGGAGGTTGGTTATATTGGCACTACATCCTAGACAAGATTTCAAATAATGCTTCAAATCCTTTCTTTTGCATATCAAAATTTATCTCACCGAAAAAGAATGCATTATTTAGGGGGTGCCTTTTTTCTTCTATATACACGTACCGACACTAACATCAACAGGGGGTCGCGTATTATCCATCCACATGCAACCCGAATCCCTCCACTCTTGTGGATGAGTGGAACCGCCAGACGATTTGTACTTTTCGCGGGTAACTGAAGTGAAAAGGGCGATCTTACCTGTCATCGTAAGCGAAGTTGGCCTGAAGGGTGGTCCAGTAGAGCAGCCAGGTAACTCCGGAGACGAGCGCCGCAGCGCCGTATTCCATGCTGGTCGAACCTTGGCCAGGTAGATTGTGGCATGGGGGCATACGCCGCCAGCAGCCGGTCCGCTGGTTCCTGGAGGGCATGCAGTTCGGTTGCTTCCACTTGCGTTGAACAGAACCTCTTCCTCCAATCAGCACTCTAGAAAACAGAGAGACACCGAAATTATAATGCGGCTCGGGTTTTTGCAGGGATGACAGGGAGGGGCCAGACCACCTCCTCCCTTCACAACATCGACTAGTATTTGTCACTGTCTCGACCCGTCTTAATAAGCATAAAGAGAGTAATAAAAAAAGTGCACTATTAGTCGTCCCAATTGCGCCACTTAAGTCCCCCCCCCCTCTTTGTTTTCGGCCCTCCAACAAGGCGGAAGGTAAACACCTCGATAAAAGCATTCCCCGACTTGCTAAAAACGTTCGGAGACTATATATTTAGGGTCCCGTCTGATC---
Nbrimleyi_RumblingBald_N241 --CAGGGAGTTGCAGCTACATCCATGCAAATATTTTAAATAGTGGGATATATTTGTGTCTCTCCTTTAC-TATTGTGCGTAGTATCGAAAAGGAATTCGCTATATCTGTTTTCACTTACTCGCACCGACTATAACATCTACAGGAGGTTGGTTATATTGGCACTACATCCGAGACAAGATTTCAAATAATGCTACAAATCCTTTCTTTTGCATATCAAAATTTATCTCACTGAAAAAGAATGCATTATTTAGGGGGTGCCTTTTTTCTTCTATATACACGTACCGACACTAACATCAACAGGGGGTCGCGTATTATCCATCCACATGCAACCCGAATCCCTCCACTCTTGTGGATCAGTGGAACCGCCAGACGATTTGTACTTTTCGCGGGTAACTGAAGTGAAAAGGGCGATCTTACCTGTCATCGTAAGCGAAGTTGGCCTGAAGGGTGGTCCAGTAGAGCAGCCAGGTAACTCCGGAGACGAGCGCCGCAGCGCCGTATTCCATGCTGGTCGAACCTTGGCCAGGTAGATTGTGGCATGGGGGCATACGCCGCCAGCAGCCGGTCCGCTGGTTCCTGGAGGGCATGCAGTTCGGTTGCTTCCACTTGCGTTGAACAGAACCTCTTCCTCCAATCAGAACTCTAGAAAACAGAGAGACACCGAAATTATAATGCGGCTCGGGTTTTTGCAGGGATGACAGGGAGGGGCCAGACCACCTCCTCCCTTCACAACATCGACTAGTATTTGTCACTGTCTCGTCCCGTCTTAATAAGCATAAAGAGAGTAATAAAAAAAGTGCACTATTAGTCGTCCCAATTGCGCCACTTAAGTCCCCCCCCCCTCTTTGTTTTCGGCCCTCCAACAAGGCGGAAGGTAAACACCTCGATAAAAGCATTCCCCGACTTGCTAAAAACGTTCGGAGACTATATATTTAGGGTCCCGTCTGAT----
Ncanei_Egypt_N958 -------------------------------------------------------------------------------------------------------------------------------------------------------------------------------AAGATTTCAAATAATGCTATATATCCTTTCTTTTACATATCAAAATTTATCTCACCGAAAAAGAATGCATTATTTAGGGGGTGCCTTTTTTCTTCTATATACACGTACCGACACTAAGATCAACAGGGGGTCGCGTATTATCCATCCACATGCAACCCGAATCCCTCCACTCTTGTGGATGAGTGGAACCGCCAGACGATTTGTACTTTTCGCGGGTAACTGAAGTGAAAAGGGCGATCTTACCTGTCATCGTAAGCGAAGTTGGCCTGAAGGGTGGTCCAGTAGAGCAGCCAGGTAACTCCGGAGACGAGCGCCGCAGCGCCGTATTCCATGCTGGTCGAACCTTGGCCAGGTAGATTGTGGCATGGGGGCATACGCCGCCAGCAGCCGGTCCGCTGGTTCCTGGAGGGCATGCAGTTCGGTTGCTTCCACTTGCGTTGAACAGAACCTCTTCCTCCAATCAGCACTCTAGAAAACAGAGAGACACCGAAATTATAATGCGGCTCGGGTTTTTGCAG---------------------------------------------------------------------------------------------------------------------------------------------------------------------------------------------------------------------------------------------------------------------
Ncarolinensis_Grandfather_N218 -------------------ATCCATGAACATATTTTAAATAGTGAGATATATTTGTGTCTTTCCTTTACATATTGTACGTACTATCGAAAAGGAATTCGCTCTATTTGTTTTCACTTACTCGCACCGACTATAAGATCAACAGGAGGTTGGTTATATCGGCACTACATCCGAGACAAGATTTCAAACAATGATATATATCCCTTCTTTTACATATCGAAATTTATCTCACCGAAAAAGAATTCATTATTTAGGGGGTGCCTTTTTTTTTCTATATACACGTACCGATACTAACATCAACGAGGGGTCGCGTATTATCCATCCACATGCAACCCGAATCCCTCCACTCTTGTGGATGAGTGGAACCGCCAGACGATTTGTACTTTTCGCGGGTAACTGAAGTGAAAAAGGCGATCTTACCTGTCATCGTAAGCGAAGTTGGCCTGAAGGGTGGTCCAGTAGAGCAGCCAGGTAACTCCGGAGACGAGCGCCGCAGCGCCGTATTCCATGCTGGTCGAACCTTGGCCAGGTAGATTGTGGCATGGGGGCATACGCCGCCAGCAGCCGGTCCGCTGGTTCCTGGAGGGCATGCAGTTCGGTTGCTTCCACTTGCGTTGAACAGAACCTCTTCCTCCAATCAGCACTCTAGAAAACAGAGAGACACCGAAATTATAATGCGGCTCGGGTTTTTGCAGGGATGACAGGGAGGGGCCAGACCACCTCCTCCCTTCACAACATCGACTAGTATTTGTCACTGTCTCGACCCGTCTTAATAAGCATAAAGAGAGTAATAAAAAAAGTGCACTATTAGTCGTCCCAATTGCGCCACTTAAGTCCCCCCCCCCTCTTTGTTTTCGGCCCTCCA-------------------------------------------------------------------------------------------
Ncarolinensis_LinvilleCaverns_N227 -------------------------------------------------------------------------------------------------------------------------------------------------------------------------------------------------------------------------------------------------------TTTAGAGGGTGCC-TTTTTTTTCTATATACACGTACCGATACTAACATCAACAGGGGGTCGCGTATTATCCATCCACATGCAACCCGAATCCCTCCACTCTTGTGGATGAGTGGAACCGCCAGACGATTTGTACTTTTCGCGGGTAACTGAAGTGAAAAAGGCGATCTTACCTGTCATCGTAAGCGAAGTTGGCCTGAAGGGTGGTCCAGTAGAGCAGCCAGATAACTCCGGAGACGAGCGCCGCAGCGCCGTATTCCATGCTGGTCGAACCTTGGCCAGGTAGATTGTGGCATGGGGGCATACGCCGCCAGCAGCCGGTCCGCTGGTTCCTGGAGGGCATGCAGTTCGGTTGCTTCCACTTGCGTTGAACAGAACCTCTTCCTCCAATCAGCACTC----------------------------------------------------------------------------------------------------------------------------------------------------------------------------------------------------------------------------------------------------------------------------------------------------------------------
Ncarteri_English_N031 AACAGGGAGTTGCATCTACATCCATGAAAATATTTGAAATAGTGAGATATATTTGTGTCTTTCCTTTACATAATGTACGTACTATCGAAAAGGAATTCGCTCTATTTGTTTTCACTTACTCGCACCGACTATAACATCAACAGGGAGTTGGTTATATTGGCACTACATCCGAGACAAGATTTCAAACAATGATATGTATCCTTTCTTTTACATATCAAAATTTATATCACTGAAGAAGAATTCATTATTTAAGGGGTGCC--TTTATTTCTATATACACGTACCGACACTAACATCAACAGGGGGTCGCGTATTATCCATCCACATGCAACCCGAATCCCTCCACTCTTGTGGATGAGTGGAACCGCCAGACGATTTGTACTTTTCGCGGGTAACTGAAGTGAAAAGGGCGATCTTACCTGTCATCGTAAGCGAAGTTGGCCTGAAGGGTGGTCCAGTAGAGCAGCCAGGTAACTCCGGAGACGAGCGCCGCAGCGCCGTATTCCATGCTGGTCGAACCTTGGCCAGGTAGATTGTGGCATGGGGGCATACGCCGCCAGCAGCCGGTCCGCTGGTTCCTGGAGGGCATGCAGTTCGGTTGCTTCCACTTGCGTTGAACAGAACCTCTTCCTCCAATCAGCACTCTAGAAAACAGAGAGACACCGAAATTATAATGCGGCTCGGGTTTTTGCAGGGATGACAGGGAGGGGCCAGACCACCTCCTCCCTTCACAACATCGACTAGTATTTGTCACTGTCTCGACCCGTCTTAATAAGCATAAAGAGAGTAATAAAAAAAGTGCGCTATTAGTCGTCCCAATTGCGCCACTTAAGT-CCCCCCCCCTCTTTGTTTTCGGCCCTCCAACAAGGCGGAAGGTAAACACCTCGATAAAAGCATTCCCCGACTTGCTAAAAACGTTCGGAGACTATATATTTAGGGTCCCGTCTGATCGAG
Ncarteri_LaurelCave_nearTYPE_N0296 --------GTTACATCTACATCCATGAAAATATTTCAAATAGTGAGATATATTTGTGTCTTTCCTTTACATATTGTACGTACTATCGAAAAGGAATTCGCTCTATTTGTTTTCACTTACTGGCACCGACTATAACATCAACAGGAGGTTGGTTATATTGGCACTACATCCGAGACAAGATTTCAAACAATGATATATATCCTTTCTTTTACATATCAAAATTTATATCACTGAAAAAGAATTCATTATTTAAGGGGTGCCTTTTTTTCTCTGTATACACGTACCGACACTAACATCAACAGGGGGTCGCGTATTATCCATCCACATGCAACCCGAATCCCTCCACTCTTGTGGATGAGTGGAACCGCCAGACGATTTGTACTTTTCGCGGGTAACTGAAGTGAAAAGGGCGATCTTACCTGTCATCGTAAGCGAAGTTGGCCTGAAGGGTGGTCCAGTAGAGCAGCCAGGTAACTCCGGAGACGAGCGCCGCAGCGCCGTATTCCATGCTGGTCGAACCTTGGCCAGGTAGATTGTGGCATGGGGGCATACGCCGCCAGCAGCCGGTCCGCTGGTTCCTGGAGGGCATGCAGTTCGGTTGCTTCCACTTGCGTTGAACAGAACCTCTTCCTCCAATCAGCACTCTAGAAAACAGAGAGACACCGAAATTATAATGCGGCTCGGGTTTTTGCAGGGATGACAGGGAGGGGCCAGACCACCTCCTCCCTTCACAACATCGACTAGTATTTGTCACTGTCTCGACCCGTCTTAATAAGCATAAAGAGAGTAATAAAAAAAGTGCGCTATTAGTCGTCCCAATTGCGCCACTTAAGT---CCCCCCCTCTTTGTTTTCGGCCCTCCAACAAGGCGGAAGGTAAACACCTCGATAAAAGCATTCCCCGACTTGCTAAAAACGTTCGGAGACTATATATTTAGGGTCCCGTCTGATCGAG
Ncarteri_PilotMtn_G2185 AACAGGGAGTTGCATCTACATCCATGAAGATATTTTAAATAGTGAGATATATTTGTGTCTTTCCTTTACATATTGTACTTACTATCGAAAAGGAATTCGCTCTATTTGCTTTCACTTACTCGCACCGACTATAACATCAACAGGAGGTTGGTTATATTGGCAATACATCCGAGACAAGATTTCAAACAATGATATATATCCTTTCTTTTACATATCAAAATTTATATCACTGAAAAAGAATTCATTATTTAAGGGGTGCC--TTTTTTTCTATATACACGTACCGACACTAACATCAACAGGGGGTCGCGTATTATCCATCCACATGCAACCCGAATCCCTCCACTCTTGTGGATGAGTGGAACCGCCAGACGATTTGTACTTTTCGCGGGTAACTGAAGTGAAAAGGGCGATCTTACCTGTCATCGTAAGCGAAGTTGGCCTGAAGGGTGGTCCAGTAGAGCAGCCAGGTAACTCCGGAGACGAGCGCCGCAGCGCCGTATTCCATGCTGGTCGAACCTTGGCCAGGTAGATTGTGGCATGGGGGCATACGCCGCCAGCAGCCGGTCCGCTGGTTCCTGGAGGGCATGCAGTTCGGTTGCTTCCACTTGCGTTGAACAGAACCTCTTCCTCCAATCAGCACTCTAGAAAACAGAGAGACACCGAAATTATAATGCGGCTCGGGTTTTTGCAGGGATGACAGGGAGGGGCCAGACCACCTCCTCCCTTCACAACATCGACTAGTATTTGTCACTGTCTCGACCCGTCTTAATAAGCATAAAGAGAGTAATAAAAAAAGTGCGCTATTAGTCGTCCCAATTGCGCCACTTAAGTCCCCCCTTCCTCTTTGTTTTCGGCCCTCCAACAAGGCGGAAGGTAAACACCTCGATAAAAGCATTCCCCGACTTGCTAAAAACGTTCGGAGACTATATATTTAGGGTTCCGTCTGATCGAG
Ncarteri_Pitchfork_N363 AACAGGGAGTTGAATCTACATCCATGAAAATATTTTAAATAGTGAGATATATTTGTGTCTTTCCTTTACATATTGTACGTACTATCGAAAAGGAATTCGCTCTATTTGTTTTCCCTTACTCGCACCGACTATAACATCAACAGGAGGTTGGTTATATTGGCACTACATCCGAGACAAGATTTCAAACAATCATATATGTCCTTTCTTTTACATATCAAAATTTATTCCACTGAAAAAGAATTCATTATTTAAGGGGTGCC--TTTTTTTCTATATACACGTACCGACACTAACATCAACAGGGGGTCGCGTATTATCCATCCACATGCAACCCGAATCTCTCCACTCTTGTGGATGAGTGGAACCGCCAGGCGATTTGTACTTTTCGCAGGTAACTGAAGTGAAAAGGGCGATCTTACCTGTCATCGTAAGCGAAGTTGGCCTGAAGGGTGGTCCAGTAGAGCAGCCAGGTAACTCCGGAGACGAGCGCCGCAGCGCCGTATTCCATGCTGGTCGAACCTTGGCCAGGTAGATTGTGGCATGGGGGCATACGCCGCCAGCAGCCGGTCCGCTGGTTCCTGGAGGGCATGCAGTTCGGTTGCTTCCACTTGCGTTGAACAGAACCTCTTCCTCCAATCAGCACTCTAGAAAACAGAGAGACACCGAAATTATAATGCGGCTCGGGTTTTTGCAGGGATGACAGGGAGGGGCCAGACCACCTCCTCCCTTCACAACATCGACTAGTATTTGTCACTGTCTCGACCCGTCTTAATAAGCATAAAGAGAGTAATAAAAAAAGTGCGCTATTAGTCGTCCCAATTGCGCCACTTAAGT---CCCCCCCTCTTTGTTTTCGGCCCTCCAACAAGGCGGAAGGTAAACACCTCTATAAAAGCATTCCCCGACTTGCTAAAAACGTTCGGACACTATATATTTAGGGTCCCGTCTGATCGAG
Ncarteri_WeberCty_N1044 AACAGGGAGTTGCATCTACATCCATGAAAATATTTTAAATAGTGAGAAATATTTGTGTCTCTCCTTTACATATTGTACGTACTATCGAAAAGGAATTCGCTCTATTTGTTTTCACTTACTCGCACCGACTATAACATCAACAGGAGGTTGGTTATATTGGCACTACATCCGAGACAAGATTTCAAACAATGATATATATCCTTTCTTTTACATATCAAAATTTATATCACTGAAAAAGAATTCATTATTTAAGGGGTGTCTTTTTTTTCCTATATACACGTACCGACACTAACATCAACAGGGGGTCGCGTATTATCCATCCACATGCAACCCGAATCCCTCCACTCTTGTGGATGAGTGGAACCGCCAGACGATTTGTACTTTTCGCGGGTAACTGAAGTGAAAAGGGCGATCTTACCTGTCATCGTAAGCGAAGTTGGCCTGAAGGGTGGTCCAGTAGAGCAGCCAGGTAACTCCGGAGACGAGCGCCGCAGCGCCGTATTCCATGCTGGTCGAACCTTGGCCAGGTAGATTGTGGCATGGGGGCATACGCCGCCAGCAGCCGGTCCGCTGGTTCCTGGAGGGCATGCAGTTCGGTTGCTTCCACTTGCGTTGAACAGAACCTCTTCCTCCAATCAGCACTCTAGAAAACAGAGAGACACCGAAATTATAATGCGGCTCGGGTTTTTGCAGGGATGACAGGGAGGGGCCAGACCACCTCCTCCCTTCACAACATCGACTAGTATTTGTCACTGTCTCGACCCGTCTTAATAAGCATAAAGAGAGTAATAAAAAAAGTGCGCTATTAGTCGTCCCAATTGCGGCACTTAAGT---CCCCCCCTCTTTGTTTTCGGCCCTCCAACAAGGCGGAAGGTAAACACCTCGATAAAAGCATTCCCCGACTTGCTAAAAACGTTCGGAGACTATATATTTAGGGTCCCGTCTGATCGAG
Ncarteri_div__RainbowCave_G2089 ATCAGGACGTTGTTTCTACATACATGAAAATATTTTAAATAGTCAGATCTATTTGTGTCTTCCCTTTAAATAGTGCACGTACTATCGAAAAAGAATTCGCTCTATTTGTTTTCACTTACTCGTACCGACTATAACGTCAACAGGAGGTTGGTTATATTGGCACTACATCGGAGACAAGATTTCAAATAATTATATATATCCTTTCTTTTACATATCAAAATTTATCTAATCGAAAAAGAATTCATTATTTAGGGGGTGCA-TTTTTCTTTTGTATACGCGTACCGACACTATCAACAACAGGGGGTCGCGAATTATCAATCCACATGTAACCCGAATTCCTCCACTCATCTGGATGAGTGGAACCGCCAGACGATTTGTACTTTTCGCGGGTAACTGAAGTGAAAAGGGCGATCTTACCTGTCATCGTAAGCGAAGTTGGCCTGAAGGGTGGTCCAATAGAGCAGCCAGGTAACTCCGGAGACGAGCGCCGCAGCGCCGTATTCCATGCTGGTCGAACCTTGGCCAGGTAGATTGTGGCATGGGGGCATACGCCGCCAGCAGCCGGTCCGCTGGTTCCTGGAGGGCATGCAGTTCGGTTGCTTCCACTTGCGTTGAACAGAACCTCTTCCTCCAATCAGCACTCTAGAAAACAGAGAGACACCGAAATTATAATGCGGCTCGGGTTTTTGCAGGGATGACAGGGAGGGGCCAGACCACCTCCTCCCTTCACAACATCGACTAGTATTTGTCACTGTCTCGACCCGTCTTAATAAGCATAAAGAGAGTAATAAAAAAAGTGCACTATTAGTCGTCCCAATTGCGCCACTTAAGTCCCCTCCCCCCCTTTGTTTTCGACCCTCCAACAAGGCGGAAGGTAAACACTTCGATAAAACCATTCCCCGACTTGCTAAAAACGTTCGGAGACTATATATTTAGAGTTCCGCCTGATCGAG
Ncherokee_BallhootScar_N193 AACAGGGAGTTGCATCTACATCCATGAAAATATTTTAAATAGTGAGATATATTTGTGTCTTTCCTTTACATATTGTACGTACTATCGAAAAGGAATTCGCTCTATTTGTTTTCACTTACTCGCACCGACTATAAGATCAACAGGAGGTTGGTTATATTGGCACTACATCCGAGACAAGATTTCAAACAATGATATATATCCTTTCTTTTACATATCAAAATTTATCTCACCGAAAAAGAATTCATTATTTAGGGGGTGCC-TTTTTTTTCTACATACACGTACCGACACTAACATCAACAGGGGGTCGCGTATTATCCATCCACATGCAACCCGAATCCCTCCACTCTTGTGGATGAGTGGAACCGCCAGACGATTTGTACTTTTCGCGGGTAACTGAAGTGAAAAAGGCGATCTTACCTGTCATCGTAAGCGAAGTTGGCCTGAAGGGTGGTCCAGTAGAGCAGCCAGGTAACTCCGGAGACGAGCGCCGCAGCGCCGTATTCCATGCTGGTCGAACCTTGGCCAGGTAGATTATGGCATGGGGGCATACGCCGCCAGCAGCCGGTCCGCTGGTTCCTGGAGGGCATGCAGGTCGGTTGCTTCCACTTGCGTTGAACAGAACCTCTTCCTCCAATCAGCACTCTAGAAAACAGAGAGACACCGAAATTATAATGCGGCTCGGGTATTTGCAG---------GGAGGGGCCAGACCACCTCCTCCCTTCACAACATCGACTAGTATTTGTCACTGTCTCGACCCGTCTTAATAAGCATAAAGAGAGTAATAAAAAAAGTGCACTATTAGTCGTCCCAATTGCGCCACTTAAGTCCCCCCCCCCTCTTTGTTTTCGGCCCTCCAACAAGGCGGAAGGTAAACACCTCGATAAAAGCATTCCCCGACTTGCTAAAAACGTTCGGAGACTATCTATTTAGGGTCCCGTCTGATCGAG
Ncherokee_BalsamMtn_N891 AACAGGGAGTTGCATCTACATCCATGAAAATATTTTAAATAGTGAGATATATTTGTGTCTTTCCTTTACATATTGTACGTACTATCGAAAAGGAATTCGCTCTATTTGTTTTCACTTACTCGCACCGACTATAACATCAACAAGAGGTTGGTTATATTGGCACTACAACCGAGACAAGATTTCAAACAATGATATATATCCTTTCTTTTACATATCAAAATTTATCTCACCGAAAAAGAATTCATTATTTAGGGGGAGCC--TTTTTTTCTATATACACGTACCG------ACATCAACAGGGGGTCGCGTATTATCCATCCACATGCAACCCGAATCCCTCCACTCTTGTGGATGAGTGGAACCGCCAGACGATTTGTACTTTTCGCGGGTAACTGAAGTGAAAAAGGCGATCTTACCTGTCATCGTAAGCGAAGTTGGCCTGAAGGGTGGTCCAGTAGAGCAGCCAGGTAACTCCGGAGACGAGCGCCGCAGCGCCGTATTCCATGCTGGTCGAACCTTGGCCAGGGAGATTGTGGCATGGGGGCATACGCCGCCAGCAGCCGGTCCGCTGGTTCCTGGAGGGCA------TCGGTTGCTTCCACTTGCGTTGAACAGAACCTCTTCCTCCAATCAGCACTCTAGAAAACAGAGAGACACCGAAATTATAATGCGGCTCGGGTTTTTGCAGGGATGACAGGGAGGGGCCAGACCACCTCCTCCCTTCACAACATCGACTAGTATTTGTCACTGTCTCGACCCGTCTTAATAAGCATAAAGAGAGTAAT-AAAAAAGTGCACTATTAGTCGTCCCAATTGCGCCACTTAAGT-CCCCCCCCCTCTTTGTTTTCGGCCCTCCAACAAGGCGGAAGGTAAACACCTCGATAAAAGCATTCCCCGACTTGCTAAAAACGT------------------------------------
Ncherokee_SIndianCrk_N681 -------------------------------------------------------------------------------------------------------ATTTGTTTTCACTTACTCGCACCGACTATAACATCAACAGGAGGTTGGTTATATGGGCACTACATCCGAGACAAGATTTCAAACAATGATATATATCCTTTCTTTTACATTTAAAAATTTATCTCACCGAAAAAGAAATCATTATTTAGGGGGTGCC-TTTTTTTTCTATATACACGTACCGACACTAACATCAACAGGGGGTCGCGTATTATCCATCCACATGCAACCC-------TCCACTCTTGTGGATGAGTGGAACCGCCAGACGATTTGTACTTTTCGCGGGTAACTGAAGTGAAAAAGGCGATCTTACCTGTCATCGTAAGCGAAGTTGGCCTGAAGGGTGGTCCAGTAGAGCAGCCAGGTAACTCCGGAGACGAGCGCCGCAGCGCCGTATTCCATGCTGGTCGAACCTTGGCCAGGTAGATTATGG------GGCATACGCCGCCAGCAGCCGGTCCGCTGGTTCCTGGAGGGCA------TCGGTTGCTTCCACTTGCGTTGAACAGAACCTCTTCCTCCAATCAGCACTCTAGAAAACAGAGAGACACCGAAATTATAATGCGGCTCGGGTTTTTGCAGGGATGACAGGGAGGGGCCAGACC------TCCCTTCACAACATCGACTAGTATTTGTCACTGTCTCGACCCGTCTTAATAAGCATAAAGAGAGTAAT-AAAAAAGTGCACTATTAGTCGTCCCAATTGCGCCACTTAAGTCCCCCCCCCCTCTTTGTTTTCGGCCCTCCAACAAGGCGGAAGGTAAACACCTCGATAAAAGCATTCCCCGACTTGCTAAAAACGTTCGGAGACTATCTATTTAGAGTCCCGTCTGA-----
Ncooperi_BeaverCrk_N1002 --------------------------------------------------------------CCTTTACATATTGTACGTACTGTCGAAAAGGAATTCGCTCTATTTGTTTTCTCTTACTCGCACCGACTATAACATCAACAAGAGGTTGGTTATATTGGCACTACATCCGAGACAAGATTTCAAACAATGATATATATCCTTTCTTTTACATATCAAAATTTATCTCACCGAAAAAGAATTCATTATTTAGGGGGTGCC-TTTTTTTTCTATATACACGTACCGACACTAACATCCACAGGGGGTCGCGTATTATCCATCCACATGCAACCCGAATCCCTCCACTCTTGTGGATGAGTGGAACCGCCAGACGATTTGTACTTTTCGCGGGTAACTGAAGTGAAAAGGGCGATCTTACCTGTCATCGTAAGCGAAGTTGGCCTGAAGGGTGGTCCAGTAGAGCAGCCAGGTAACTCCGGAGACGAGCGCCGCAGCGCCGTATTCCATGCTGGTCGAACCTTGGCCAGGTAGATTGTGGCATGGGGGCATACGCCGCCAGCAGCCGGTCCGCTGGTTCCTGGAGGGCATGCAGTTCGGTTGCTTCCACTTGCGTTGAACAGAACCTCTTCCTCCAATCAGCACTCTAGAAAACAGAGAGACACCGAAATTATAATGCGGCTCGGGTTTTTGCAGGGATGACAGGGAGGGGCCAGACCACCTCCTCCCTTCACAACATCGACTAGTATTTGTCACTGTCTCGACCCGTCTTAATAAGCATAAAGAGAGTAATAAAAAAAGTGCACTATTAGTCGTCCCAATTGCGCCACTTAAGT-CCCCCCCCCTCTTTGTTTTCGGCCCTCCAACAAGGCGGAAGGTAAACACCTCGATAAAAGCATTCCCCGACTTGCTAAAAACGTTCGGAGACTATATATTTAGGGTCCCGTCTGATCGAG
Ncooperi_BrasstBald_N824 -----------------------------------------------------------------------------------------------------------------------------------------------GAGGTTGGTTATATTGGCACTACATCCGAGACAAGATTTCAAACAATGATATATATCCTTTCTTTTACATATCAAAATTTATCTCACCGAAAAAGAATTCATTATTTAGGGGGTGCC-TTTTTTTTCTATATACACGTACCGACACTAACATCCACAGGGGGTCGCGTATTATCCATCCACATGCAACCCGAATCCCTCCACTCTTGTGGATGAGTGGAACCGCCAGACGATTTGTACTTTTCGCGGGTAACTGAAGTGAAAAGGGCGATCTTACCTGTCATCGTAAGCGAAGTTGGCCTGAAGGGTGGTCCAGTAGAGCAGCCAGGTAACTCCGGAGACGAGCGCCGCAGCGCCGTATTCCATGCTGGTCGAACCTTGGCCAGGTAGATTGTGGCATGGGGGCATACGCCGCCAGCAGCCGGTCCGCTGGTTCCTGGAGGGCATGCAGTTCGGTTGCTTCCACTTGCGTTGAACAGAACCTCTTCCTCCAATCAGCACTCTAGAAAACAGAGAGACACCGAAATTATAATGCGGCTCGGGTTTTTGCAGGGATGATAGGGAGGGGCCAGACCACCTCCTCCCTTCACAACATCGACTAGTATTTGTCACTGTCTCGACCCGTCTTAATAAGCATAAAGAGAGTAATAAAAAAAGTGCACTATTAGTCGTCCCAATTGCGCCACTTAAGT--CCCCCCCCTCTTTGTTTTCGGCCCTCCAACAAGGCGGAAGGTAAACACCTCGATAAAAGCATTCCCCGACTTGCTAAAAACGTTCGGAGACTATATATTTAGGGTCCCGTCTGATCGAG
Ncooperi_CheoahDam_N1122 ----------------------------------------------------------------------------------------------------------------------------------------------------------------------------------------------------------------------------------TCACCGAAAAAGAATTCATTATTTAGGGGGGTGCCTTTTTTTTCTATATACACGTACCGACACTAACATCCACAGGGGGTCGCGTATTATCCATCCACATGCAACCCGAATCCCTCCACTCTTGTGGATGAGTGGAACCGCCAGACGATTTGTACTTTTCGCGGGTAACTGAAGTGAAAAGGGCGATCTTACCTGTCATCGTAAGCGAAGTTGGCCTGAAGGGTGGTCCAGTAGAGCAGCCAGGTAACTCCGGAGACGAGCGCCGCAGCGCCGTATTCCATGCTGGTCGAACCTTGGCCAGGTAGATTGTGGCATGGGGGCATACGCCGCCAGCAGCCGGTCCGCTGGTTCCTGGAGGGCATGCAGTTCGGTTGCTTCCACTTGCGTTGAACAGAACCTCTTCCTCCAATCAGCACTCTAGAAAACAGAGAGACACCGAAATTATAATGCGGCTCGGGTTTTTGCAGGGATGACAGGGAGGGGCCAGACCACCTCCTCCCTTCACAACATCGACTAGTATTTGTCACTGTCTCGACCCGTCTTAATAAGCATAAAGAGAGTAATAAAAAAAGTGCACTATTAGTCGTCCCAATTGCGCCACTTAAGTCCCCCCCC-----------------------------------------------------------------------------------------------------------------
Ncooperi_NantRiverGorge_N682 ------------CATCTGCATCCATGAAAATATTTTAAATAGTGAGATATATTTGTGTCTTTCCTTTACATATTGTACGTACTGTCGAAAAGGAATTCGCTCTATTTGTTTTCTCTTACTCGCACCGACTATAACATCAACAAGAGGTTGGTTATATTGGCACTACATCCGAGACAAGATTTCAAACAATGATATATATCCTTTCTTTTACATATCAAAATTTATCTCACCGAAAAAGAATTCATTATTTAGGGGGTGCC-TTTTTTTTCTATATACACGTACCGACACTAACATCCACAGGGGCTCGCGTATTATCCATCCACATGCAACCCGAATCCCTCCACTCTTGTGGATGAGTGGAACCGCCAGACGATTTGTACTTTTCGCGGGTAACTGAAGTGAAAAGGGCGATCTTACCTGTCATCGTAAGCGAAGTTGGCCTGAAGGGTGGTCCAGTAGAGCAGCCAGGTAACTCCGGAGACGAGCGCCGCAGCGCCGTATTCCATGCTGGTCGAACCTTGGCCAGGTAGATTGTGGCATGGGGGCATACGCCGCCAGCAGCCGGTCCGCTGGTTCCTGGAGGGCATGCAGTTCGGTTGCTTCCACTTGCGTTGAACAGAACCTCTTCCTCCAATCAGCACTCTAGAAAACAGAGAGACACCGAAATTATAATGCGGCTCGGGTTTTTGCAGGGATGACAGGGAGGGGCCAGACCACCTCCTCCCTTCACAACATCGACTAGTATTTGTCACTGTCTCGACCCGTCTTAATAAGCATAAAGAGAGTAATAAAAAAAGTGCACTATTAGTCGTCCCAATTGCGCCACTTAAGT-CCCCCCCCCTCTTTGTTTTCGGCCCTCCAACAAGGCGGAAGGTAAACACCTCGATAAAAGCATTCCCCGACTTGCTAAAAACGTTC----------------------------------
Ncooperi_RockCrRoad_N1160 -----------------------------------------------TATATTTGTGTCTTTCCTTTACATATTGTACGTACTATCGAAAAGGAATTCGCTCTATTTGTTTTCTCTTACTCGCACCGACTATAACATCAACAAGAGGTTGGTTATATTGGCACTACATCCGAGACAAGATTTCAAACAATGATATATATCCTTTCTTTTACATATCAAAATTTATCTCACCGAAAAAGAATTCATTATTTAGGGGGTGCC-TTTTTTTTCTATATACACGTACCGACACTAACATCAACAGGGGGTCGCGTATTAT-CATCCACATGCAACCCGAATCCCTCCACTCTTGTGGATGAGTGGAACCGCCAGACGATTTGTACTTTTCGCGGGTAACTGAAGTGAAAAGGGCGATCTTACCTGTCATCGTAAGCGAAGTTGGCCTGAAGGGTGGTCCAGTAGAGCAGCCAGGTAACTCCGGAGACGAGCGCCGCAGCGCCGTATTCCATGCTGGTCGAACCTTGGCCAGGTAGATTGTGGCATGGGGGCATACGCCGCCAGCAGCCGGTCCGCTGGTTCCTGGAGGGCATGCAGTTCGGTTGCTTCCACTTGCGTTGAACAGAACCTCTTCCTCCAATCAGCACTCTAGAAAACAGAGAGACACCGAAATTATAATGCGGCTCGGGTTTTTGCAGAGATGACAGGGAGGGGCCAGACCACCTCCTCCCTTCACAACATCGACTAGTATTTGTCACTGTCTCGACCCGTCTTAATAAGCATAAAGAGAGTAATAAAAAAAGTGCACTATTAGTCGTCCCAATTGCGCCACTTAAGTCCCCCCCCCCTCTTTGTTTTCGGCCCTCCAACAAGGCGGAAGGTAAACACCTCGATAAAAGCATTCCCCGACTTGCTAAAAACGTTCGGAGACTATATATTTAGGGTCCCGTCTGATCGTG
Ncoylei_Apalachia_N1195 ----------------------------------------------------------------------------------------------------------------------CTCGCACCGACTATAACATCAACAGGAGGTTGGTTATATTGGCACTACATCCGAGACAAGATTTCAAACAATGATATATATCCTTTCTTTTACATATCAAAATTGATCTCACCGAAAAAGAATTCATTATTTAGGGGGTGCCTTTTTTTCTCTCTATACAGGTACCGACACTAACATCAACAGGGGGTCGCGTATTATCCATCCACATGCAACCCGAATCCCTCCACTCTTGTGGATGAGTGGAACCGCCAGACGATTTGTACTTTTCGCGAGTAACTGAAGTGAAAAGGGCGATCTTACCTGTCATCGTAAGCGAAGTTGGCCTGAAGGGTGGTCCAGTAGAGCAGCCAGGTAACTCCGGAGACGAGCGCCGCAGCGCCGTATTCCATGCTGGTCGAACCTTGGCCAGGTAGATTGTGGCATGGGGGCATACGCCGCCAGCAGCCGGTCCGCTGGTTCCTGGAGGGCATGCAGTTCGGTTGCTTCCACTTGCGTTGAACAGAACCTCTTCCTCCAATCAGCACTCTAGAAAACAGAGAGACACCGAAATTATAATGCGGCTCGGGTTTTTGCAGGGATGACAGGGAGGGGCCAGACCACCTCTTCCCTTCACAACATCGACTAGTATTTGTCACTGTCTCGACCCATCTTAATAAGCATAAAGAGAGTAATAAAAAAAGTGCACTATTAGTCGTCCCAATTGCGCCACTTAAGTCCCCCCCCCTTCTTTGTTTTCGGCCCTCCAACAAGGCGGAAGGTAAACACCTCGATAAAAGCATTCCCCGACTTGCTAAAAACGTTCGGAGACTATATATTTAGGGTCCCGTCTGATC---
Ncoylei_DinkinCove_N1118 AACAGGGAGTTGCATCTACATCCAAGAAAATGTTTTAAATAGTGAGATATATCTGTGTCTTTCCTTTACATATTGTAGGTACTATCGAAAAGGAATTCGCTCTACTTGTTTTCACTTACTCGCACCGACTATAACATCAACAGGAGGTTGGTTATATTGGCACTACATCCGAGACAAGATTTCAAACAATGATATATATCCTTTCTTTTACATATCAAAATTGATCTCACCGAAAAAGAATTCATTATTTAGGGGGTGCCTTTTTTTCTCTCTATACAGGTACCGACACTAACATCAACAGGGGGTCGCGTATTATCCATCCACATGCAACCCGAATCCCTCCACTCTTGTGGATGAGTGGAACCGCCAGACGATTTGTACTTTTCGCGGGTAACTGAAGTGAAAAGGGCGATCTTACCTGTCATCGTAAGCGAAGTTGGCCTGAAGGGTGGTCCAGTAGAGCAGCCAGGTAACTCCGGAGACGAGCGCCGCAGCGCCGTATTCCATGCTGGTCGAACCTTGGCCAGGTAGATTGTGGCATGGGGGCATACGCCGCCAGCAGCCGGTCCGCTGGTTCCTGGAGGGCATGCAGTTCGGTTGCTTCCACTTGCGTTGAACAGAACCTCTTCCTCCAATCAGCACTCTAGAAAACAGAGAGACACCGAAATTATAATGCGGCTCGGGTTTTTGCAGGGATGACAGGGAGGGGCCAGACCACCTCTTCCCTTCACAACATCGACTAGTATTTGTCACTGTCTCGACCCGTCTTAATAAGCATAAAGAGAGTAATAAAAAAAGTGCACTATTAGTCGTCCCAATTGCGCCACTTAAGTCCCCCCCCCTTCTTTGTTTTCGGCCCTCCAACAAGGCGGAAGGTAAACACCTCGATAAAAGCATTCCCCGACTTGCTAAAAACGTTCGGAGACTATATATTTAGGGTCCCGTCTGATCGAG
Ncoylei_TiptonCreek_N837 AACAGGGAGTTGAATCTACATCCAAGAAAATATTTTAAATTGTGAGATATATCTGTGTCTTTCCTTTACATATTGTAGGTACTATCGAAAAGGAATTCGCTCTACTTGTTTTCACTTACTCGCACCGACTATAACATCAACAGGAGGTTGGTTATATTGGCACTACATCCGAGACAAGATTTCAAACAATGATATATATCCTTTCTTTTACA------AATTAATCTCACCGAAAAAGAATTCATTATTTAGGGGGTGCC--TTTTTTTCTATATACACGTACCGACACTAACATCAACAGGGGGTCGCGTATTATCCATCCACATGCAACCCGAATCCCTCCACTCTTGTGGATGAGTGGAACCGCCAGACGATTTGTACTTTTCGCGGGTAACTGAAGTGAAAAGGGCGATCTTACCTGTCATCGTAAGCGAAGTTGGCCTGAAGGGTGGTCCAGTAGAGCAGCCAGGTAACTCCGGAGACGAGCGCCGCAGCGCCGTATTCCATGCTGGTCGAACCTTGGCCAGGTAGATTGTGGCATGGGGGCATACGCCGCCAGCAGCCGGTCCGCTGGTTCCTGGAGGGCATGCAGTTCGGTTGCTTCCACTTGCGTTGAACAGAACCTCTTCCTCCAATCAGCACTCTAGAAAACAGAGAGACACCGAAATTATAATGCGGCTCGGGTTTTTGCAGGGATGACAGGGAGGGGCCAGACCACCTCTTCCCTTCACAACATCGACTAGTATTTGTCACTGTCTCGACCCGTCTTAATAAGCATAAAGAGAGTAATAAAAAAAGTGCACTATTAGTCGTCCCAATTGCGCCACTTAAGTCCTCCCCCCTTCTTTGTTTTCGGCCCTCCAACAAGGCGGAAGGTAAACACCTCGATAAAAGCATTCCCCGACTTGCTAAAAACGTTCGGAGACTATATATTTAGGGTCCCGTCTGATCGAG
Ncressleri_AndersonSpringCave_G2075 --------------------TCCATGAAAATATTTTAAATAGTGAGATATATTTTTGTCTTTCCTTTACTTATTGTACGTACTATCGAAAAATAATTTGCTCTATTTGTTTTCACTTACTCGCACCAACTATAACATCAACAGGAGGTTGGTTATATTGGCACTACATCGGAGACAAGATTTCAAATAATTATATATATCCTTTCTTTTACATATCAAAATTTATCTCATCGAAAAAGAATTCATTATTTAGGGGGTGCATTTTCTCTTCTGTATACGCGTACCGACATCCACA-------GGGGTCGCGTATTATCCATTCACATGCAACCCGAATCCCTCCACTCTTGTGGATGAGTGGAACCGCCAGACGATTTGTACTTTTCGCGGGTAACTGAAGTTAAAAGGGCGATCTTACCTGTCATCGTAAGCGAAGTTGGCCTGAAGGGTGGTCCAATAGAGCAGCCAGGTAACTCCGGAGACGAGCGCCGCAGCGCCGTATTCCATGCTGGTCGAACCTTGGCCAGGTAGATTGTGGCATGGGGGCATACGCCGCCAGCAGCCGGTCCGCTGGTTCCTGGAGGGCATGCAGTTCGGTTGCTTCCACTTGCGTTGAACAGAACCTCTTCCTCCAATCAGCACTCTAGAAAACAGAGAGACACCGAAATTATAATGCGGCTCGGGTTTTTGCAGGGATGACAGGGAGGGGCCAGACCACCTCCTCCCTTCACAACATCGACTAGTATTTGTCACTGTCTCGACCCGTCTTAATAAGCATAAAGAGAGTAATTAAAAAAGTGCACTATTAGTCGTCCCAATTGCGCCACTTAAGT-CCCCCCCCCCCTTTGTTTTCGGCCCTCCAACAAGGCGGAAGGTAAACACCTCGATAAAAGCATTCCCCGACTTGCTAAAAACTTTCGAAGACTATATATTTAGAGTCCCGTTTGATCGAG
Ncressleri_PigeonCave_G2077 AACAGGCAGTTGAATCTACATCCATGAAAATATTTTAAATAGTGAGATATATTTTTGTCTTTCCTTTACTTATTGTACGTACTATCGAAAAATAATTTGCTCTATTTGTTTTCACTTACTCGCACCAACTATAACATCAACAGGAGGTTGGTTATATTGGCACTACATCGGAGACAAGATTTCAAATAATTATATATATCCTTTCTTTTACATATCAAAATTTATCTCATCGAAAAAGAATTCATTATTTAGGGGGTGCATTTTCTCTTCTGTATACGCGTACCGACATCCACA-------GGGGTCGCGTATTATCCATTCACATGCAACCCGAATCCCTCCACTCTTGTGGATGAGTGGAACCGCCAGACGATTTGTACTTTTCGCGGGTAACTGAAGTTAAAAGGGCGATCTTACCTGTCATCGTAAGCGAAGTTGGCCTGAAGGGTGGTCCAATAGAGCAGCCAGGTAACTCCGGAGACGAGCGCCGCAGCGCCGTATTCCATGCTGGTCGAACCTTGGCCAGGTAGATTGTGGCATGGGGGCATACGCCGCCAGCAGCCGGTCCGCTGGTTCCTGGAGGGCATGCAGTTCGGTTGCTTCCACTTGCGTTGAACAGAACCTCTTCCTCCAATCAGCACTCTAGAAAACAGAGAGACACCGAAATTATAATGCGGCTCGGGTTTTTGCAGGGATGACAGGGAGGGGCCAGACCACCTCCTCCCTTCACAACATCGACTAGTATTTGTCACTGTCTCGACCCGTCTTAATAAGCATAAAGAGAGTAATTAAAAAAGTGCACTATTAGTCGTCCCAATTGCGCCACTTAAGTCCCCCCCCCC--TTTGTTTTCGGCCCTCCAACAAGGCGGAAGGTAAACACCTCGATAAAAGCATTCCCCGACTTGCTAAAAACTTTCGAAGACTATATATTTAGAGTCCCGTTTGATCGAG
Ncrosbyi_MtMitchell_N210 AACAGGGAGTTGCATCTACATCCATGAAAATATTTTAAATAATGAGATATATTTGTGTCTTTCCTTTAC-TATTGTGCGTAGTATCGAAAAGGAATTCGCTATATCTGTTTTCACTTACTCGCACCGACTATAACATCTACAGGAGGTTGGTTATATTGGCACTACATCCGAGACAAGATTTCAAATAATGCTATATATCCTTTCTTTTACATATCAAAATTTATCTCACCGAAAAAGAATGCATTATTTAGGGGGTGCCTTTTTTCTTCTATATACACGTACCGACACTAACATCAACAGGGGGTCGCGTATTATCCATCCACATGCAACCCGAATCCCTCCACTCTTGTGGATGAGTGGAACCGCCAGACGATTTGTACTTTTCGCGGGTAACTGAAGTGAAAAGGGCGATCTTACCTGTCATCGTAAGCGAAGTTGGCCTGAAGGGTGGTCCAGTAGAGCAGCCAGGTAACTCCGGAGACGAGCGCCGCAGCGCCGTATTCCATGCTGGTCGAACCTTGGCCAGGTAGATTGTGGCATGGGGGCATACGCCGCCAGCAGCCGGTCCGCTGGTTCCTGGAGGGCATGCAGTTCGGTTGCTTCCACTTGCGTTGAACAGAACCTCTTCCTCCAATCAGCACTCTAGAAAACAGAGAGACACCGAAATTATAATGCGGCTCGGGTTTTTGCAGGGATGACAGGGAGGGGCCAGACCACCTCCTCCCTTCACAACATCGACTAGTATTTGTCACTGTCTCGACCCGTCTTAATAAGCATAAAGAGAGTAATAAAAAAAGTGCACTATTAGTCGTCCCAATTGCGCCACTTAAGTCCCCCCCCCCTCTTTGTTTTCGGCCCTCCAACAAGGCGGAAGGTAAACACCTCGATAAAAGCATTCCCCGACTTGCTAAAAACGTTCGGAGACTATATATTTAGGGTCCCGTCTGATCGAG
Ncrosbyi_PricesCrk_N1143 ----------------------------------TTAAATAGTGAGATATATTTGTGTCTTTCCTTTAC-TATTGTGCGTAGTATCGAAAAGGAATTCGCTATATCTGTTTTCACTTACTCGCACCGACTATAACATCTACAGAAGGTTGGTTATATTGCCACTACATCCGAGACAAGATTTCAAATAATGCTATATATCCTTTCTTTTACATATCAAAATTTATCTCACCGAAAAAGAATGCATTATTTAGGGGGTGCCTTTTTTCTTCTATATACACGTACCGACACTAACATCAACAGGGGGTCGCGTATTATCCATCCACATGCAACCCGAATCCCTCCACTCTTGTGGATGAGTGGAACCGCCAGACGATTTGTACTTTTCGCGGGTAACTGAAGTGAAAAGGGCGATCTTACCTGTCATCGTAAGCGAAGTTGGCCTGAAGGGTGGTCCAGTAGAGCAGCCAGGTAACTCCGGAGACGAGCGCCGCAGCGCCGTATTCCATGCTGGTCGAACCTTGGCCAGGTAGATTGTGGCATGGGGGCATACGCCGCCAGCAGCCGGTCCGCTGGTTCCTGGAGGGCATGCAGTTCGGTTGCTTCCACTTGCGTTGAACAGAACCTCTTCCTCCAATCAGCACTCTAGAAAACAGAGAGACACCGAAATTATAATGCGGCTCGGGTTTTTGCAGGGATGACAGGGAGGGGCCAGACCACCTCCTCCCTTCACAACATCGACTAGTATTTGTCACTGTCTCGACCCGTCTTAATAAGCATAAAGAGAGTAATAAAAAAAGTGCACTATTAGTCGTCCCAATTGCGCCACTTAAGTCCCCCCCCTCTCTTTGTTTTCGGCCCTCCAACAAGGCGGAAGGTAAACACCTCGATAAAAGCATTCCCCGACTTGCTAAAAACGTTCGGAGACTATATATTTAGGGTCCCGTCTGATCGAG
Ncrosbyi_ShufordCrk_N1148 ----------------------------------------------------------------------------------------------------------------CACTTACTCGCACCGACTATAACATCTACAGGAGGTTGGTTATATTGGCACTACATCCGAGACAAGATTTCAAATAATGCTATATATCCTTTCTTTTACATATCAAAATTTATCTCACCGAAAAAGAATGCATTATTTAGGGGGTGCCTTTTTTCTTCTATATACACGTACCGACACTAACATCAACAGGGGGTCGCGTATTATCCATCCACATGCAACCCGAATCCCTCCACTCTTGTGGATGAGTGGAACCGCCAGACGATTTGTACTTTTCGCGGGTAACTGAAGTGAAAAGGGCGATCTTACCTGTCATCGTAAGCGAAGTTGGCCTGAAGGGTGGTCCAGTAGAGCAGCCAGGTAACTCCGGAGACGAGCGCCGCAGCGCCGTATTCCATGCTGGTCGAACCTTGGCCAGGTAGATTGTGGCATGGGGGCATACGCCGCCAGCAGCCGGTCCGCTGGTTCCTGGAGGGCATGCAGTTCGGTTGCTTCCACTTGCGTTGAACAGAACCTCTTCCTCCAATCAGCACTCTAGAAAACAGAGAGACACCGAAATTATAATGCGGCTCGGGTTTTTGCAGGGATGACAGGGAGGGGCCAGACCACCTCCTCCCTTCACAACATCGACTAGTATTTGTCACTGTCTCGACCCGTCTTAATAAGCATAAAGAGAGTAAT-AAAAAAGTGCACTATTAGTCGTCCCAATTGCGCCACTTAAGTCCCCCCCCCCTCTTTGTTTTCGGCCCTCCAACAAGGCGGAAGGTAAACACCTCGATAAAAGCATTCCCCGACTTGCTAAAAACGTTCGGAGACTATATATTTAGGGTCCCGTCTGATCG--
Ndellingeri_BullpenBridge_N109 ------------------------------------------------------------------------------GTACTATCGAAAAGGAATTCGCTCTATTTGTTTTCACTTACTCGCACCGACTATAACATCAACAGGAGGTTGGTTATATTGGCACTACATCCGAGACAAGATTTCAAACAATGATATATATCCTTTCTTTTACATATCAAAATTTATCTCACTGAAAAAGAATTCATTATTTA-GGGGTGCCTTTTTTTTTCTATATACACGTACCGACAC------CAACAGGGGGTCGCGTATTATCCATCCACATGCAACCCGAATCCCTCCACTCTTGTGGATGAGTGGAACCGCCAGACGATTTGTACTTTTCGCGGGTAACTGAAGTGAAAAGGGCGATCTTACCTGTCATCGTAAGCGAAGTTGGCCTGAAGGGTGGTCCAGTAGAGCAGCCAGGTAACTCCGGAGACGAGCGCCGCAGCGCCGTATTCCATGCTGGTCGAACCTTGGCCAGGTAGATTGTGGCATGGGGGCATACGCCGCCAGCAGCCGGTCCGCTGGTTCCTGGAGGGCATGCAGTTCGGTTGCTTCCACTTGCGTTGAACAGAACCTCTTCCTCCAATCAGCACTCTAGAAAACAGAGAGACACCGAAATTATAATGCGGCTCGGGTTTTTGCAGGGATGACAGGGAGGGGCCAGACCACCTCCTCCCTTCACAACATCGACTAGTATTTGTCACTGTCTCGACCCGTCTTAATAAGCATAAAGAGAGTAATAAAAAAAGTGCACTATTAGTCGTCCCAATTGCGCCACTTAAGTCCCCCCCCCCTCTTTGTTTTCGGCCCTCCAACAAGGCGGAAGGTAAACACCTCTATAAAAGCATTCCCCGACTTGCTAAAAACGTTCGGAGACTATATATT--------------------
Ndellingeri_WhitewFalls_N887 AACAGGGAGTTGCATCTACATCCAT---AATATTTTAAATAGTGAGATATATTTGTGTCTTTCCTTTACATATTGTACGTACTATCGAAAAGGAATTCGCTCTATTTGCTTTCACTTACTCGCACCGACTATAACATCAACAGGAGGTTGGTTATATTGGCACTACATCCGAGACAAGATTTCAAACAATGATATATATCCTTTCTTTTACATATCAAAATTTATCTCACTGAAAAAGAATTCATTATTTA-GGGGTGCCTTTTTTTTTCTATATACACGTACCGACAC------CAACAGGGGGTCGCGTATTATCCATCCACATGCAACCCGAATCCCTCCACTCTTGTGGATGAGTGGAACCGCCAGACGATTTGTACTTTTCGCGGGTAACTGAAGTGAAAAGGGCGATCTTACCTGTCATCGTAAGCGAAGTTGGCCTGAAGGGTGGTCCAGTAGAGCAGCCAGGTAACTCCGGAGACGAGCGCCGCAGCGCCGTATTCCATGCTGGTCGAACCTTGGCCAGGTAGATTGTGGCATGGGGGCATACGCCGCCAGCAGCCGGTCCGCTGGTTCCTGGAGGGCATGCAGTTCGGTTGCTTCCACTTGCGTTGAACAGAACCTCTTCCTCCAATCAGCACTCTAGAAAACAGAGAGACACCGAAATTATAATGCGGCTCGGGTTTTTGCAGGGATGACAGGGAGGGGCCAGACCACCTCCTCCCTTCACAACATCGACTAGTATTTGTCACTGTCTCGACCCGTCTTAATAAGCATAAAGAGAGTAATAAAAAAAGTGCACTATTAGTCGTCCCAATTGCGCCACTTAAGTCCCCCCCCCCTCTTTGTTTCCGGCCCTCCAACAAGGCGGAAGGTAAAC-------------------------------------------------------------------------
Ndilutus_GrassyCreek_N670 ------------------------------------------------------------------------------------------------------------------------------------------------------------------------------------------------------------------------------------------------------------------------------------------------------------------------------------ATGCAACCCGAATCCCTCCACTCTTGTGGATGAGTGGAACCGCCAGACGATTTGTACTTTTCGCGGGTAACCGAAGTGAAAAAGGCGATCTTACCTGTCATCGTAAGCGAAGTTGGCCTGAAGGGTGGTCCAGTAGAGCAGCCAGGTAACTCCGGAGACGAGCGCCGCAGCGCCGTATTCCATGCTGGTCGAACCTTGGCCTGGTAGATTGTGGCATGGGGGCATACGCCGCCAGCAGCCGGTCCGCTGGTTCCTGGAGGGCATGCAGTTCGGTTGCTTCCACTTGCGTTGAACAGAACCTCTTCCTCCAATCAGCA-------------------------------------------------------------------------------------------------------------------------------------------------------------------------------------------------------------------------------------------------------------------------------------------------------------------------
Ndilutus_StarveRockCave_G3174 ---------------------------------------------------------------------------TACGTACTATCGAAAAGGAATTCGCTCTATTTGTTTTCACTTACTCGCACCGACTGTAACATCAACAGGAGGTTGGTTATATTGGCACTACATCCGAGACAAGATTTCAAACAATGATATATATCCTTTCTTTTACATATCAGAAGTTATCTCACCGAAAAAGAATTCATTATTTAGGGGGTGCC-TTTTTTTTCTATGTACACGTACCGATACTAACATCCACAGGGGGTCGCGTATTATCCATCCACATGCAACCCGAATCCCTCCACTCTTGTGGATGAGTGGAACCGCCAGACGATTTGTACTTTTCGCGGGTAACCGAAGTGAAAAAGGCGATCTTACCTGTCATCGTAAGCGAAGTTGGCCTGAAGGGTGGTCCAGTAGAGCAGCCAGGTAACTCCGGAGACGAGCGCCGCAGCGCCGTATTCCATGCTGGTCGAACCTTGGCCTGGTAGATTGTGGCATGGGGGCATACGCCGCCAGCAGCCGGTCCGCTGGTTCCTGGAGGGCATGCAGTTCGGTTGCTTCCACTTGCGTTGAACAGAACCTCTTCCTCCAATCAGCACTCTAGAAAACAGAGAGACACCGAAATTATAATGCGGCTCGGGTTTTTGCAGGGATGACAGGGAGGGGCCAGACCACCTCCTCCCTTCACAACATCGACTAGTATTTGTCACTGTCTCGACCCGTCTTAATAAGCATAAAGAGAGTAATAAAAAAAGTGCACTATTAGTCGTCCCAATTGCGCCACTTAAGT-CCCCCCCCCTCTTTGTTTTCGTCCCTCCAACAAGGCGGAAGGTAAACACCTCGATAAAAGCATTCTCCGACTTGCTAAAAACGTTCGGAGACTATCGATTTAGGATCCCGTCTGATCGAG
Nesticus_nahaunus_Mexico_G2881 AACAGGGAGTTGCATCTACATGCAATAAAATATTTTAAATAGTGAGATAGATTTGTGTCTTTCCTTTAC--ATTGTACGTATTATCGAAGAAGAATTCGCTATATTTATTTTCACTTACTCG-ACCGATTATAACATCAGCAGGGGATTGTTTATATTGGAACCACATCCGAGGAAAGTTTTTAAATAATGATACATATCCCTTCCTTTACATGTCAAAATTTATCCCACCGAAAAAGAATTCATTACTTAGGGGGTGCATTTTTTTTCCTGTATACTCGTACCGACACTAACATCAACAGGGGGTCTCGTATTATCCATCTACATGCAACCCGAATCCCTCCACTCTTGTGGATGAGTGGGACCGCCAGACGATTTGTACTTTTCGCGGGTAACTGAAGTGAAAAGGGCGATCTTACCTGTCATCGTAAGCGAAGTTGGCCTGAAGGGTGGTCCAGTAGAGCAGCCAGGTAACTCCGGAGACGAGCGCCGCAGCGCCGTATTCCATGCTGGTCGAACCTTGGCCAGGTAGATTGTGGCATGGGGGCATACGCCGCCAGCAGCCGGTCCGCTGGTTCCTGGAGGGCATGCAGTTCGGTTGCTTCCACTTGCGTTGAACAGAACCTCTTCCTCCAATCAGCACTCTAGAAAACAGAGAGACACCGAAATTATAATGCGGCTCGGGTTTTTGCAGGGATGACAGGGAGGGGCCAGACCACCTCCTCCCTTCACAACATCGGCTAGTATTTGTCACTGTCTCGACTCGTCTTAATAAGCATAAAGAGAGTAATAAAAGAAGAGCACTATTAGTCGTCCCAATTGCGCCACTTAAGT-CCCCCCCCCTCTTTGTTTTCGACCCTCCAACAAGGCGGAAGGTAAACACCTCGATAAAAGCATTCCCCGACTTGCTAAAAACGTTCAGAGACTATATATTTAGGGCCCCATCTGATCGAG
Nfridelli_LittlePigeon_N262 AACAGGGAGTTGTATCTACATCCATGATAATATTTTAAATAGTGAGATATATTTGTGTCTTTCCTTTACATATTGTACGTACTATCGAAAAGGAATTCGCTCTATTTGTTTTCACTTACTCGCACCGACTATAACATCAACAGGAGGTTGGTTATATAGGCACTACATCCGAGACAAGATTTCAAACAATGATATATATCCTTTCTTTTACATATCAAAATTTATCTCAATGAAAAAGAATTCATTATTTAGGGGGTGCCTTTTTTTTTTCATATACACGTACCGACACTAACATCAACAGGGGGTCGCGTATTATCCATCCACATGCAACCCGAATCCCTCCACTCTTGTGGATGAGTGGAACCGCCAGACGATTTGTACTTTTCGCGGGTAACTGAAGTGAAAAGGGCGATCTTACCTGTCATCGTAAGCGAAGTTGGCCTGAAGGGTGGTCCAGTAGAGCAGCCAGGTAACTCCGGAGACGAGCGCCGCAGCGCCGTATTCCATGCTGGTCGAACCTTGGCCAGGTAGATTGTGGCATGGGGGCATACGCCGCCAGCAGCCGGTCCGCTGGTTCCTGGAGGGCATGCAGTTCGGTTGCTTCCACTTGCGTTGAACAGAACCTCTTCCTCCAATCAGCACTCTAGAAAACAGAGAGACACCGAAATTATAATGCGGCTCGGGTTTTTGCAGGGATGACAGGGAGGGGCCAGACCACCTCCTCCCTTCACAACATCGACTAGTATTTGTCACTGTCTCGACCCGTCTTAATAAGCATAAAGAGAGTAATAAAAAAAGTGCACTATTAGTCGTCCCAATTGCGCCACTTAAGTCCCCCCCCCCTCTTTGTTTTCGGCCCTCCAACAAGGCGGAAGGTAAACACCTCGATAAAAGCATTCCCCGACTTGCTAAAAACGTTCGGAGACTATATATTTAGGGTCCCGTCTGATCGAG
Nfurtivus_HugdenBranch_G3175 AACAGGGAGTTGCATCTACATCCATGAAAATATTTTAAATAGCGAGATATATTTGTGTCTTTCCTTTACATATTGTACGTACTATCGAAAAGGAATTCGCTCTATTTGTTTTCACTTACTCGCACCGACTATAACATCAACAGGAAGTTGGTTATATTGGCACTACATCCGAGACAAGATTTCAAACAATGATATATATCCTTTCTTTTACATATCAAAATTTATCTCACCGAAAAAGAATTCATTATCTAGGGGGTGCC--TTTTTTTCTCTATGCACGTACCGACACTAACATCAACAGGGGGGCGCGTATTATCCATCCTCATGCAACTCGAATCCCTCCACTCTTGTGGATGAGTGGAACCGCCAGACGATTTGTACTTTTCGCGGGTAACTGAAGTGAAAAGGGCGATCTTACCTGTCATCGTAAGCGAAGTTGGCCTGAAGGGTGGTCCAGTAGAGCAGCCAGGTAACTCCGGAGACGAGCGCCGCAGCGCCGTATTCCATGCTGGTCGAACCTTGGCCAGGTAGATTGTGGCATGGGGGCATACGCCGCCAGCAGCCGGTCCGCTGGTTCCTGGAGGGCATGCAGTTCGGTTGCTTCCACTTGCGTTGAACAGAACCTCTTCCTCCAATCAGCACTCTAGAAAACAGAGAGACACCGAAATTATAATGCGGCTCGGGTTTTTGCAGGGATGACAGGGAGGGGCCAGACCACCTCCTCCCTTCACAACATCGACTAGTATTTGTCACTGTCTCGACCCGTCTTAATAAGCATAAAGAGAGTAATAAAAAAAGTGCACTATTAGTCGTCCCAATTGCGCCACTTAAGT-CCCCCCCCCTCTTTGTTTTCGGCCCTCCAACAAGGCGGAAGGTAAACACCTCGGTAAAAGCATTCCCCGACTTGCTAAAAACGTTCGGAGACTATATATTTAGGGTCCCGTCTGATCGAG
Nfurtivus_RaccoonMtn_N1026 AACAGGGAGTTGCATCTACATCCATGAACATATTTTAAATAGTGAGATATATTTGTGTCTTTCCTTTACATATTGTACGTACTATCGAAAAGGAATTCGCTCTATTTGTTTTCACTTACTCGCACCGACTATAACATCAACAGGAAGTTGGTTATATTGGCACTACATCCGAGACAAGATTTCAAACAATGATATATATCCTTTCTTTTACATATCAAAATTTATCTCACCGAAAAAGAATTCATTATCTAGGGGGTGCC--TTTTTTTCTCTATGCACGTACCGACACTAACATCAACAGGGGGGCGCGTATTATCCATCCTCATGCAACTCGAATCCCTCCACTCTTGTGGATGAGTGGAACCGCCAGACGATTTGTACTTTTCGCGGGTAACTGAAGTGAAAAGGGCGATCTTACCTGTCATCGTAAGCGAAGTTGGCCTGAAGGGTGGTCCAGTAGAGCAGCCAGGTAACTCCGGAGACGAGCGCCGCAGCGCCGTATTCCATGCTGGTCGAACCTTGGCCAGGTAGATTGTGGCATGGGGGCATACGCCGCCAGCAGCCGGTCCGCTGGTTCCTGGAGGGCATGCAGTTCGGTTGCTTCCACTTGCGTTGAACAGAACCTCTTCCTCCAATCAGCACTCTAGAAAACAGAGAGACACCGAAATTATAATGCGGCTCGGGTTTTTGCAGGGATGACAGGGAGGGGCCAGACCACCTCCTCCCTTCACAACATCGACTAGTATTTGTCACTGTCTCGACCCGTCTTAATAAGCATAAAGAGAGTAATAAAAAAAGTGCACTATTAGTCGTCCCAATTGCGCCACTTAAGTCCCCCCCCCCTCTTTGTTTTCGGCCCTCCAACAAGGCGGAAGGTAAACACCTCGGTAAAAGCATTCCCCGACTTGCTAAAAACGTTCGGAGACTATATATTTAGGGTCCCGTCTGATCGAG
Ngeorgia_Sittons_N073 AACAGGGAGTTGCATCTACATCCATGAAAATATTTTAAATAGTGAGATATATTTGTGTCTTTCCTTTACATATTGTACGTACTATCGAAAAGGAATTCGCTCTATTTGTTTTCACTTACTCGCACCGACTATAACATCAACAGGAGGCTGGTTATATTGGCACTACATCCGAGACAAGATTTCAAACAATGATATATATCCTTTCTTTTATATATCAAGATTTATCTCACTGAAAAAGAATTCATTATTTAGAGGGTGCCTTTTTTTTTCTATAGACACGTACCGACACTAACATCAACAGGGGGTCGCGTATTATCCATCCACATGCAACCCGAATCCCTCCACTCTTGTGGATGAATGGAACCGTCAGACGATTTGTACTTTTCGCGGGTAACTGAAGTGAAAAGGGCGATCTTACCTGTCATCGTAAGCGAAGTTGGCCTGAAGGGTGGTCCAGTAGAGCAGCCAGGTAACTCCGGAGACGAGCGCCGCAGCGCCGTATTCCATGCTGGTCGAACCTTGGCCAGGTAGATTGTGGCATGGGGGCATACGCCGCCAGCAGCCGGTCCGCTGGTTCCTGGAGGGCATGCAGTTCGGTTGCTTCCACTTGCGTTGAACAGAACCTCTTCCTCCAATCAGCACTCTAGAAAACAGAGAGACACCGAAATTATAATGCGGCTCGGGTTTTTGCAGGGATGACAGGGAGGGGCCAGACCACCTCCTCCCTTCACAACATCGACTAGTATTTGTCACTGTCTCGACTCGTCTTAATAAGCATAAAGAGAGTAATAGAAAAAGTGCACTATTAGTCGTCCCAATTGCGCCACTTAAGTCCCCCCTCTCTCTTTGTTTTCGGCTCTCCAACAAGGCGGAAGGTAAACACCTCGATAAAAGCATTCCCCGACTTGCTAAAAACGTTCGGAGACTATATATTTAGGG---------------
Ngertschi_CedarCreek_N351 AACAGGGAGTTGCATCTACATCCATGAAAATATTTTAAATAGTGAGATATATTTGTGTCTTTCCTTTAC-TATTGTGCGTAGTATCGAAAAGGAATTCGCTATATCTGTTTTCACTTACTCGCACCGACTATAACATCTACAGGAGGTTGGTTATATTGGCACTACATCCGAGACAAGATTTCAAATAATGCTATATATCCTTTCTTTTACATATCAAAATTTATCTCACCGAAAAAGAATGCATTATTTAGGGGGTGCCTTTTTTCTTCTATATACACGTACCGACACTAACATCAACAGGGGGTCGCGTATTATCCATCCACATGCAACCCGAATCCCTCCACTCTTGTGGATGAGTGGAACCGCCAGACGATTTGTACTTTTCGCGGGTAACTGAAGTGAAAAGGGCGATCTTACCTGTCATCGTAAGCGAAGTTGGCCTGAAGGGTGGTCCAGTAGAGCAGCCAGGTAACTCCGGAGACGAGCGCCGCAGCGCCGTATTCCATGCTGGTCGAACCTTGGCCAGGTAGATTGTGGCATGGGGGCATACGCCGCCAGCAGCCGGTCCGCTGGTTCCTGGAGGGCATGCAGTTCGGTTGCTTCCACTTGCGTTGAACAGAACCTCTTCCTCCAATCAGCACTCTAGAAAACAGAGAGACACCGAAATTATAATGCGGCTCGGGTTTTTGCAGGGATGACAGGGAGGGGCCAGACCACCTCCTCCCTTCACAACATCGACTAGTATTTGTCACTGTCTCGACCCGTCTTAATAAGCATAAAGAGAGTAATAAAAAAAGTGCACTATTAGTCGTCCCAATTGCGCCACTTAAGTCCCCCCCCCCTCTTTGTTTTCGGCCCTCCAACAAGGCGGAAGGTAAACACCTCGATAAAAGCATTCCCCG---------------------------------------------------
Ngertschi_FrenchBroad_N968 ------------------------TGAAAATATTTTAAATAGTGAGATATATTTGTGTCTTTCCTTTAC-TATTGTGCGTAGTATCGAAAAGGAATTCGCTATATCTGTTTTCACTTACTCGCACCGACTATAACATCTACAGGAGGTTGGTTATATTGGCACTACATCCGAGACAAGATTTCAAATAATGCTATATATCCTTTCTTTTACATATCAAAATTTATCTCACCGAAAAAGAATGCATTATTTAGGGGGTGCCTTTTTTCTTCTATATACACGTACCGACACTAACATCAACAGGGGGTCGCGTATTATCCATCCACATGCAACCCGAATCCCTCCACTCTTGTGGATGAGTGGAACCGCCAGACGATTTGTACTTTTCGCGGGTAACTGAAGTGAAAAGGGCGATCTTACCTGTCATCGTAAGCGAAGTTGGCCTGAAGGGTGGTCCAGTAGAGCAGCCAGGTAACTCCGGAGACGAGCGCCGCAGCGCCGTATTCCATGCTGGTCGAACCTTGGCCAGGTAGATTGTGGCATGGGGGCATACGCCGCCAGCAGCCGGTCCGCTGGTTCCTGGAGGGCATGCAGTTCGGTTGCTTCCACTTGCGTTGAACAGAACCTCTTCCTCCAATCAGCACTCTAGAAAACAGAGAGACACCGAAATTATAATGCGGCTCGGGTTTTTGCAGGGATGACAGGGAGGGGCCAGACCACCTCCTCCCTTCACAACATCGACTAGTATTTGTCACTGTCTCGACCCGTCTTAATAAGCATAAAGAGAGTAATAAAAAAAGTGCACTATTAGTCGTCCCAATTGCGCCACTTAAGT--CCCCCCCCTCTTTGTTTTCGGCCCTCCAACAAGGCGGAAGGTAAACACCTCGATAAAAGCATTCCCCGACTTGCTAAAAACGTTCGGAGACTATATATTTAGGGTCCCGTCTGATCGAG
Ngertschi_HickoryNutGap_N810 ---------------------------------TTTAAATAGTGAGATATATTTGTGTCTTTCGTTTAC-TATTGTGCGTAGTATCGAAAAGGAATTCGCTATATCTGTTTTCACTTACTCGCACCGACTATAACATCTACAGGAGGTTGGTTATATTGGCACTACATCCGAGACAAGATTTCAAATAATGCTATATATCCTTTCTTTTACATATCAAAATTTATCTCACCGAAAAAGAATGCATTATTTAGGGGGTGCCTTTTTTCTTCTATATACACGTACCGACACTAACATCAACAGGGGGTCGCGTATTATCCATCCACATGCAACCCGAATCCCTCCACTCTTGTGGATGAGTGGAACCGCCAGACGATTTGTACTTTTCGCGGGTAACTGAAGTGAAAAGGGCGATCTTACCTGTCATCGTAAGCGAAGTTGGCCTGAAGGGTGGTCCAGTAGAGCAGCCAGGTAACTCCGGAGACGAGCGCCGCAGCGCCGTATTCCATGCTGGTCGAACCTTGGCCAGGTAGATTGTGGCATGGGGGCATACGCCGCCAGCAGCCGGTCCGCTGGTTCCTGGAGGGCATGCAGTTCGGTTGCTTCCACTTGCGTTGAACAGAACCTCTTCCTCCAATCAGCACTCTAGAAAACAGAGAGACACCGAAATTATAATGCGGCTCGGGTTTTTGCAGGGATGACAGGGAGGGGCCAGACCACCTCCTCCCTTCACAACATCGACTAGTATTTGTCACTGTCTCGACCCGTCTTAATAAGCATAAAGAGAGTAATAAAAAAAGTGCACTATTAGTCGTCCCAATTGCGCCACTTAAGTCCCCCCCCCCTCTTTGTTTTCGGCCCTCCAACAAGGCGGAAGGTAAACACCTCGATAAAAGCATTCCCCGACTTGCTAAAAACG-------------------------------------
Nholsingeri_BrumleyCrk_N916 AACAGGGAGTTGCATCTACATCCACGAAAATATTTTAAATAGTGAGATATATTTGTGTCTTTCCTTTACATATTGTTCGTACTATCGAAAAGGAATTCGCTCTATTTGTTTTCACTTACTCGCACCGACTATAACATCAACAGGAGGTTGGTTATATTGGCACTCCATTCGAGACAAGATTTCAAACAATGATATATATCCTTTCTTTTACATATCAAAATTTATCTCACCGAAAGAGAATTCATTATTTAGGGGGTGCC-TTTTTTTTCTATATACACGTACCGATACTAACATCGACAGGGGGTCGCGTATTATCCATCCGCATGCAACCCGAATCCTTCCACTCTTGTGGATGAGTGGAACCGCCAGACGATTTGTACTTTTCGCGGGTAACTGAAGTGAAAAAGGCGATCTTACCTGTCATCGTAAGCGAAGTTGGCCTGAAGGGTGGTCCAGTAGAGCAGCCAGGTAACTCCGGAGACGAGCGCCGCAGCGCCGTATTCCATGCTGGTCGAACCTTGGCCAGGTAGATTGTGGCATGGGGGCATACGCCGCCAGCAGCCGGTCCGCTGGTTCCTGGAGGGCATGCAGTTCGGTTGCTTCCACTTGCGTTGAACAGAACCTCTTCCTCCAATCAGCACTCTAGAAAACAGAGAGACACCGAAATTATAATGCGGCTCGGGTTTTTGCAGGGATGACAGGGAGGGGCCTGACCACCTCCTCCCTTCACAACATCGACTAGTATTTGTCACTGTCTCGACCCGTCTTAATAAGCATAAAGAGAGTAATAAAAAAAGTGCACTATTAGTCGTCCCAATTGCGCCACTTAAGTCCCCCCCCCATCTTTGTTTTCGGCCCTCCAACAAGGCGGAAGGTAAACACCTCGATAAAAGCATTCCCCGACTTGCTAAAAACGTTCGGAGACTATCTATTTAGGGTCCCGTCTGATCGAG
Nholsingeri_PondCave_N541 AACAGGGAGTTGCATCTACATCCACGAAAATATTTTAAATAGTGAGATATATTTGTGTCTTTCCTTTACATATTGTACGTACTATCGAAAAGGAATTCGCTCTATTTGTTTTCACTTACTCGCACCGACTATAACATCAACAGGAGGTTGGTTATATTGGCACTCCATTCGAGACAAGATTTCAAACAATGATATATATCCTTTCTTTTACATATCAAAATTTATCTCACCGAAAGAGAATTCATTATTTAGGGGGTGCC-TTTTTTTTCTATATACACGTACCGATACTAACATCGACAGGGGGTCGCGTATTATCCATCCACATGCAACCCGAATCCCTCCACTCTTGTGGATGAGTGGAACCGCCAGACGATTTGTACTTTTCGCGGGTAACTGAAGTGAAAAAGGCGATCTTACCTGTCATCGTAAGCGAAGTTGGCCTGAAGGGTGGTCCAGTAGAGCAGCCAGGTAACTCCGGAGACGAGCGCCGCAGCGCCGTATTCCATGCTGGTCGAACCTTGGCCAGGTAGATTGTGGCATGGGGGCATACGCCGCCAGCAGCCGGTCCGCTGGTTCCTGGAGGGCATGCAGTTCGGTTGCTTCCACTTGCGTTGAACAGAACCTCTTCCTCCAATCAGCACTCTAGAAAACAGAGAGACACCGAAATTATAATGCGGCTCGGGTTTTTGCAGGGATGACAGGGAGGGGCCTGACCACCTCCTCCCTTCACAACATCGACTAGTATTTGTCACTGTCTCGACCCGTCTTAATAAGCATAAAGAGAGTAATAAAAAAAGTGCACTATTAGTCGTCCCAATTGCGCCACTTAAGCCCCCCCCCCATCTTTGTTTTCGGCCCTCCAACAAGGCGGAAGGTAAACACCTCGATAAAAGCATTCCCCGACTTGCTAAAAACGTTCGGAGACTATCTATTTAGGGTCCCGTCTGATCGAG
Njonesi_CaveSpringCave_N390 AACAGGGAGTTGCATCTACATCCATGATAATATTTTAAATAGTGAGATATATTTGTGTCTTTCTTTTACATATTGTACGTACTATCGAAAAGGAATTCGCTCTATTTGTTTTCACTTACTCGCACCGACTATAACATCAACAGGAGGTTGGTTATATTGGCACTACATCCGAGACAAGATTTCAAACAATGATATATATCTTTTCTTTTACATATCAAAATTTATCTCACTGAGAAAGAATTCATTATTTAGGGGGTGCCTTTTTTTTTCTATATACACGTACCGACACTAACATCAACAGGGGGTCGCGTATTATCCATCCACATGCAACCCGAATCCCTCCACTCTTGTGGATGAGTGGAACCGCCAGACGATTTGTACTTTTCGCGGGTAACTGAAGTGAAAAGGGCGATCTTACCTGTCATCGTAAGCGAAGTTGGCCTGAAGGGTGGTCCAGTAGAGCAGCCAGGTAACTCCGGAGACGAGCGCCGCAGCGCCGTATTCCATGCTGGTCGAACCTTGGCCAGGTAGATTGTGGCATGGGGGCATACGCCGCCAGCAGCCGGTCCGCTGGTTCCTGGAGGGCATGCAGTTCGGTTGCTTCCACTTGCGTTGAACAGAACCTCTTCCTCCAATCAGCACTCTAGAAAACAGAGAGACACCGAAATTATAATGCGGCTCGAGTTTTTGCAGGGATGACAGGGAGGGGCCAGACCACCTCCTCCCTTCACAACATCGACTAGTATTTGTCACTGTCTCGACCCGTCTTAATAAGCATAAAGAGAGTAATAAAAAAAGTGCACTATTAGTCGTCCCAATTGCGCCACTTAAGT----CCCCCCTCTTTGTTTTCGGCCCTCCAACAAGGCGGAAGGTAAACACCTCGATAAAAGCATTCCCCGACTTGCTAAAAACGTTCGGAGACTATATATTTAGGGTCCCGTCTGATCGAG
Nlowderi_ChestnutBranch_N731 AACAGGGAGTTGCATCTACATCCATGAAAATATTTTAAATAGTGAGATATATTTGTGTCTTTCCTTTACATATTGTACGTACTATCGAAAAGGAATTCGCTCTATTTGTTTTCACTTACTCGCACCGACTATAACATCAACAGGAGGTTGGTTATATTGGCACTACATCCGAGACAAGATTTCAAACAATGATCTATATCCTCTCTTTTACATATCATAATTTTTCTCACCGAAAAAGAATTCATTATTTAGGGGGTGCC--TTTTTTTCTCTATACACGTACCGACATTAACATCAACAGGGGGTCGCGTATTATCCATCCACATGCAACCCGAATCCCTCCACTCTTGTGGATGAGTGGAACCGCCAGACGATTTGTACTTTTCGCGGGTAACTGAAGTGAAAAGGGCGATCTTACCTGTCATCGTAAGCGAAGTTGGCCTGAAGGGTGGTCCAGTAGAGCAGCCAGGTAACTCCGGAGACGAGCGCCGCAGCGCCGTATTCCATGCTGGTCGAACCTTGGCCAGGTAGATTGTGGCATGGGGGCATACGCCGCCAGCAGCCGGTCCGCTGGTTCCTGGAGGGCATGCAGTTCGGTTGCTTCCACTTGCGTTGAACAGAACCTCTTCCTCCAATCAGCACTCTAGAAAACAGAGAGACACCGAAATTATAATGCGGCTCGGGTTTTTGCAGGGATGACAGGGAGGGGCCAGACCACCTCCTCCCTTCACAACATCGACTAGTATTTGTCACTGTCTCGACCCGTCTTAATAAGCATAAAGAGAGTAATAAAAAAAGTGCACTATTAGTCGTCCCAATTGCGCCACTTCAGTCCCCCCTCCTTCTTTGTTTTCGGCCCTCCAACAAGGCGGAAGGTAAACACCTCGATAAAAGCATTCTCCGACTTGCTAAAAACGTTCGGAGACTATATATTTAGGGTCCCGTCTGATCGAG
Nlowderi_upperFiresCreek_N820 ----------------------------------------------------------------------------------------------------------------------------------------------------------------------------------------------------------------------------------------------AATTCATTATTTAGGGGGTGCC--TTTTTTTCTCTATACACGTACCGACATTAACATCAACAGGGGGTCTCGTATTATCCATCCACATGCAACCCGAATCCCTCCACTCTTGTGGATGAGTGGAACCGCCAGACGATTTGTACTTTTCGCGGGTAACTGAAGTGAAAAGGGCGATCTTACCTGTCATCGTAAGCGAAGTTGGCCTGAAGGGTGGTCCAGTAGAGCAGCCAGGTAACTCCGGAGACGAGCGCCGCAGCGCCGTATTCCATGCTGGTCGAACCTTGGCCAGGTAGATTGTGGCATGGGGGCATACGCCGCCAGCAGCCGGTCCGCTGGTTCCTGGAGGGCATGCAGTTCGGTTGCTTCCACTTGCGTTGAACAGAACCTCTTCCTCCAATCAGCACTCTAGAAAACAGAGAGACACCGAAATTATAATGCGGCTCGGGTTTTTGCAGGGATGACAGGGAGGGGCCAGACCACCTCCTCCCTTCACAACATCGACTAGTATTTGTCACTGTCTCGACCCGTCTTAATAAGCATAAAGAGAGTAATAAAAAAAGTGCACTATTAGTCGTCCCAATTGCGCCACTTCAGTCCCCCCTCCTTCTTTGTTTTCGGCCCTCCAACAAGGCGGAAGGTAAA--------------------------------------------------------------------------
Nlula_BeeRockCave_G2091 --------------TCTACATCCATGAAAATATTTTAAATAGTGAGATATATTTGTGTCTTTCCTTTACATATTGTACGTACTATCGAAAAGGAATTCGCTCTATTTGTTTTCACTTACTCGCACCGACTATAACATCAACAGGAGGTTGGTTATATTGGCACTACATCCGAGACAAGATTTCAAACAATGATATATATCCTTTCTTTTACATATCAAAATTTATCTCACTGAAAAAGAATTCATTATTTAGAGGGTTCCTTTTTTTTTCTATATACACGTACCGACACTAACATCAACAGGGGGTCGCGTATTATCCATCCACATGCAACCCGAATCCCTCCACTCTTGTGGATGAGTGGAACCGCCAGACGATTTGTACTTTTCGCGGGTAACTGAAGTGAAAAGGGCGATCTTACCTGTCATCGTAAGCGAAGTTGGCCTGAAGGGTGGTCCAGTAGAGCAGCCAGGTAACTCCGGAGACGAGCGCCGCAGCGCCGTATTCCATGCTGGTCGAACCTTGGCCAGGTAGATTGTGGCATGGGGGCATACGCCGCCAGCAGCCGGTCCGCTGGTTCCTGGAGGGCATGCAGTTCGGTTGCTTCCACTTGCGTTGAACAGAACCTCTTCCTCCAATCAGCACTCTAGAAAACAGAGAGACACCGAAATTATAATGCGGCTCGGGTTTTTGCAGGGATGACAGGGAGGGGCCAGACCACCTCCTCCCTTCACAACATCGACTAGTATTTGTCACTGTCTCGACCCGTCTTAATAAGCATAAAGAGAGTAATAAAAAAAGTGCACTATTAGTCGTCCCAATTGCGCCACTTAAGTCCCCCCTCCCTCTTTGTTTTCGGCCCTCCAACAAGGCGGAAGGTAAACACCTCGATAAAAGCATTCCCCGACTTGCTAAAAACGTTC----------------------------------
Nlula_LulaFallsCave_G2084 AACAGGGAGTTGCATCTACATCCATGAAAATATTTTAAATAGTGAGATATATTTGTGTCTTTCCTTTACATATTGTACGTACTATCGAAAAGGAATTCGCTCTATTTGTTTTCACTTACTCTCACCGACTATAACATCAACAGGAGGTTGGTTATATTGGCACTACATCCGAGACAAGATTTCAAACAATGATATATATCCTTTCTTTTACATATCAAAATTTATCTCACTGAAAAAGAATTCATTATTTAGAGGGTGCCTTTTTTTTTCTATATACACGTACCGACACTAACATCAATAGGGGGTCGCGTATTATCCATCCACATGCAACCCGAATCCCTCCACTCTTGTGGATGAGTGGAACCGCCAGACGATTTGTACTTTTCGCGGGTAACTGAAGTGAAAAGGGCGATCTTACCTGTCATCGTAAGCGAAGTTGGCCTGAAGGGTGGTCCAGTAGAGCAGCCAGGTAACTCCGGAGACGAGCGCCGCAGCGCCGTATTCCATGCTGGTCGAACCTTGGCCAGGTAGATTGTGGCATGGGGGCATACGCCGCCAGCAGCCGGTCCGCTGGTTCCTGGAGGGCATGCAGTTCGGTTGCTTCCACTTGCGTTGAACAGAACCTCTTCCTCCAATCAGCACTCTAGAAAACAGAGAGACACCGAAATTATAATGCGGCTCGGGTTTTTGCAGGGATGACAGGGAGGGGCCAGACCACCTCCTCCCTTCACAACATCGACTAGTATTTGTCACTGTCTCGACCCGTCTTAATAAGCATAAAGAGAGTAATAAAAAAAGTGCACTATTAGTCGTCCCAATTGCGCCACTTAAGTCCCCTCTCCCTCTTTGTTTTCGGCCCTCCAACAAGGCGGAAGGTAAACACCTCGATAAAAGCATTCCCCGACTTGCTAAAAACGTTCGGAGACTATATATTTAGGGTCCCGTCTGATCGAG
Nmimus_NealsSink_N329 -------------------------------------------------------------------------------TACTATCGAAAAGGAATTCGCTCTATTTGTTTTCACTTACTCGCACCGACTATAACGTCAACAGGAGGTTGGTTATATTGGCACTACATCCGAGACAAGATTTCAAACAATGATATATATCCTTTCTTTTACATATCAAAATTTATCTCACCGAAAAAGAATTCATTATTTAGGGGGTGCC-TTTTTTTTCTATATACACGTACCGATACTAACATCGAC-----GTCGCGTATTATCCATCCACATGCAACCCGAATCCCTCCACTCTTGTGGATGAGTGGAACCGCCAGACGATTTGTACTTTTCGCGGGTAACTGAAGTGAAAAAGGCGATCTTACCTGTCATCGTAAGCGAAGTTGGCCTGAAGGGTGGTCCAGTAGAGCAGCCAGGTAACTCCGGAGACGAGCGCCGCAGCGCCGTATTCCATGCTGGTCGAACCTTGGCCAGGTAGATTGTGGCATGGGGGCATACGCCGCCAGCAGCCGGTCCGCTGGTTCCTGGAGGGCATGCAGTTCGGTTGCTTCCACTTGCGTTGAACAGAACCTCTTCCTCCAATCAGCACTCTAGAAAACAGAGAGACACCGAAATTATAATGCGGCTCGGGTTTTTGCAGGGATGACAGGGAGGGGCCAGACCACCTCCTCCCTTCACAACATCGACTAGTATTTGTCACTGTCTCGACCCGTCTTAATAAGCATAAAGAGAGTAATAAAAAAAGTGCACTATTAGTCGTCCCAATTGCGCCACTTAAGTCCCCCCCCCCTCTTTGTTTTCGGCCCTCCAACAAGGCGGAAGGTAAACACCTCGATAAAAGCATTCCCCGACTTGCTAAAAA---------------------------------------
Nmimus_Straleys_N625 -------------------------------------------------------------------------------------------------------------------------------------ACGTCAACAGGAGGTTGGTTATATTGGCACTACATCGGAGACAAGATTTCAAACAATGATATGTATCCTTTCTTTTACATATCAAAATTTATCTCACCGAAAAAGAATTCATTATTTAGGGGGTGCC-TTTTTTTTCTATATACACGTACCGATACTAACATCGACG-----TCGCGTATTATCCATCCACATGCAACCCGAATCCCTCCACTCTTGTGGATGAGTGGAACCGCCAGACGATTTGTACTTTTCGCGGGTAACTGAAGTGAAAAAGGCGATCTTACCTGTCATCGTAAGCGAAGTTGGCCTGAAGGGTGGTCCAGTAGAGCAGCCAGGTAACTCCGGAGACGAGCGCCGCAGCGCCGTATTCCATGCTGGTCGAACCTTGGCCAGGTAGATTGTGGCATGGGGGCATACGCCGCCAGCAGCCGGTCCGCTGGTTCCTGGAGGGCATGCAGTTCGGTTGCTTCCACTTGCGTTGAACAGAACCTCTTCCTCCAATCAGCACTCTAGAAAACAGAGAGACACCGAAATTATAATGCGGCTCGGGTTTTTGCAGGGATGACAGGGAGGGGCCAGACCACCTCCTCCCTTCACAACATCGACTAGTATTTGTCACTGTCTCGACCCGTCTTAATAAGCATAAAGAGAGTAATAAAAAAAGTGCACTATTAGTCGTCCCAATTGCGCCACTTAAGTCCCCCCCCCCTCTTTGTTTTCGGCCCTCCAACAAGGCGGAAGGTAAACACCTCGATAAAAGCATTCCCCGACTTGCTAAAAACGTTCGGAGACTATCTATTTAGGGTCCCGTCTGATCGAG
Nnasicus_CaneyFork_N171 AACAGGGAGTTGCATCTACATCCATGAAAATATTTTAAATAGTGAGATATATCTATGTCTTTCCTTTAC-TATTGTGCATAGTATCGAAAAGGAATTCGCTATATCTGTTTCCACTTACTCGCACCGACTATAACATCTACAGGAGGTTGGTTATATTGGCACTACATCCGAGACAGGATTTCAAATAATGCTATATATCCTTTCTTTTACATATCAAAATTTATCTCACCGAAAAAGAATTCATTATTTAGGGGGTGCCTTTTTTCTTCTATATACACGTACCGACACTAACATCAACAGGGGGTCGCGTATTATCCATCCACATGCAACCCGAATCCCTCCACTCTTGTGGATGAGTGGAACCGCCAGACGATTTGTACTTTTCGCGGGTAACTGAAGTGAAAAGGGCGATCTTACCTGTCATCGTAAGCGAAGTTGGCCTGAAGGGTGGTCCAGTAGAGCAGCCAGGTAACTCCGGAGACGAGCGCCGCAGCGCCGTATTCCATGCTGGTCGAACCTTGGCCAGGTAGATTGTGGCATGGGGGCATACGCCGCCAGCAGCCGGTCCGCTGGTTCCTGGAGGGCATGCAGTTCGGTTGCTTCCACTTGCGTTGAACAGAACCTCTTCCTCCAATCAGCACTCTAGAAAACAGAGAGACACCGAAATTATAATGCGGCTCGGGTTTTTGCAGGGATGACAGGGAGGGGCCAGACCACCTCCTCCCTTCACAACATCGACTAGTATTTGTCACTGTCTCGACCCGTCTTAATAAGCATAAAGAGAGTAATAAAAAAAGTGCACTATTAGTCGTCCCAATTGCGCCACTTAAGTCCCCCCCCCCTCTTTGTTTTCGGCCCTCCAACAAGGCGGAAGGTAAACACCTCGATAAAAGCATTCCCCGACTTGCTAAAAACGTTCGGAGACTATATATTTAGGGTCCCGTCTGATCGAG
Nnasicus_ConnosteeFalls_N696 AACAGGGAGTTGCATCAACATCCATGAAAATATTTTAAATAGTGAGATATATCTATGTCTTTCCTTTAC-TATTGTGCGTAGTATCGAAAAGGAATTCGCTATATCTGTTTCCACTTACTCGCACCGACTATAACATCTACAGGAGGTTGGTTATATTGGCACTACATCCGAGACAGGATTTCAAATAATGCTATATATCCTTTCTTTTACATATCAAAATTTATCTCACCGAAAAAGAATTCATTATTTAGGGGGTGCCTTTTTTCTTCTATATACACGTACCGACACTACCATCAACAGGGGGTCGCGTATTATCCATCCACATGCAACCCGAATCCCTCCACTCTTGTGGATGAGTGGAACCGCCAGACGATTTGTACTTTTCGCGGGTAACTGAAGTGAAAAGGGCGATCTTACCTGTCATCGTAAGCGAAGTTGGCCTGAAGGGTGGTCCAGTAGAGCAGCCAGGTAACTCCGGAGACGAGCGCCGCAGCGCCGTATTCCATGCTGGTCGAACCTTGGCCAGGTAGATTGTGGCATGGGGGCATACGCCGCCAGCAGCCGGTCCGCTGGTTCCTGGAGGGCATGCAGTTCGGTTGCTTCCACTTGCGTTGAACAGAACCTCTTCCTCCAATCAGCACTCTAGAAAACAGAGAGACACCGAAATTATAATGCGGCTCGGGTTTTTGCAGAGATGACAGGGAGGGGCCAGACCACCTCCTCCCTTCACAACATCGACTAGTATTTGTCACTGTCTCGACCCGTCTTAATAAGCATAAAGAGAGTAATAAAAAAAGTGCACTATTAGTCGTCCCAATTGCGCCACTTAAGT--CCCCCCCCTCTTTGTTTTCGGCCCTCCAACAAGGCGGAAGGTAAACACCTCGATAAAAGCATTCCCCGACTTGCTAAAAACGTTCGGAGACTATATATTTAGGGTCCC-----------
Nnasicus_CoweeTrain_N189 AACAGGGAGTTGCATCTACATCCATGAAAATATTTTAAATAGTGAGATATATCTATGTCTTTCCTTTAC-TATTGTGCGTAGTATCGAAAAGGAATTCGCTATATCTGTTTCCACTTACTCGCACCGACTATAACATCTACAAGAGGTTGGTTATATTGGCACTACATCCGAGACAGGATTTCAAATAATGCTATATATCCTTTCTTTTACATATCAAAACTTATCTCACCGAAAAAGAATTCATTATTTTGGGGGTGCCTTTTTTCTTCTATATACACGTACCGACACTAACATCAACAGGGGGTCGCGTATTATCCATCCACATGCAACCCGAATCCCTCCACTCTTGTGGATGAGTGGAACCGCCAGACGATTTGTACTTTTCGCGGGTAACTGAAGTGAAAAGGGCGATCTTACCTGTCATCGTAAGCGAAGTTGGCCTGAAGGGTGGTCCAGTAGAGTAGCCAGGTAACTCCGGAGACGAGCGCCGCAGCGCCGTATTCCATGCTGGTCGAACCTTGGCCAGGTAGATTGTGGCATGGGGGCATACGCCGCCAGCAGCCGGTCCGCTGGTTCCTGGAGGGCATGCAGTTCGGTTGCTTCCACTTGCGTTGAACAGAACCTCTTCCTCCAATCAGCACTCTAGAAAACAGAGAGACACCGAAATTATAATGCGGCTCGGGTTTTTGCAGGGATGACAGGGAGGGGCCAGACCACCTCCTCCCTTCACAACATCGACTAGTATTTGTCACTGTCTCGACCCGTCTTAATAAGCATAAAGAGAGTAATAAAAAAAGTGCACTATTAGTCGTCCCAATTGCGCCACTTAAGTCCCCCCCCCCCCTCC--------CTCTTCAACAAGGCGGAAGGTAAACACCTCGATA----------------------------------------------------------------
Npaynei_Grindstaff_N646 AACAGGGAGTTGCATCTACATCCATGAAAATATTTTAAATAGTGAGATATATTTGTGTCTTTCCTTTACATATTGTACGTACTATCGAAAAGGAATTCGCTCTATTTGTTTTCACTTACTCGCACCGACTATAACATCAACAGGAGGTTGGTTATATTGGTACTACATCCGAGACAAGATTTCAAACAATGATATATATCCTTTCTTTTACATATCAGAATTTATCTCACCGAAAAAGAATTCATTATTTAGGGGGTGCCTTTTTTTCTCTATATACACGTACCGACACTAACATTAATAGGGGGTCGCGTATTATCCATCCACATGCAACCCGAATCCCTCCACTCTTGTGGATGAGTGGAACCGCCAGACGATTTGTACTTTTCGCGGGTAACTGAAGTGAAAAAGGCGATCTTACCTGTCATCGTAAGCGAAGTTGGCCTGAAGGGTGGTCCAGTAGAGCAGCCAGGTAACTCCGGAGACGAGCGCCGCAGCGCCGTATTCCATGCTGGTCGAACCTTGGCCAGGTAGATTGTGGCATGGGGGCATACGCCGCCAGCAGCCGGTCCGCTGGTTCCTGGAGGGCATGCAGTTCGGTTGCTTCCACTTGCGTTGAACAGAACCTCTTCCTCCAATCAGCACTCTAGAAAACAGAGAGACACCGAAATTATAATGCGGCTCGGGTTTTTGCAGGGATGACAGGGAGGGGCCAGACCACCTCCTCCCTTCACAACATCGACTAGTATTTGTCACTGTCTCGACCCGTCTTAATAAGCATAAAGAGAGTAAT-AAAAAAGTGCACTATTAGTCGTCCCAATTGCGCCACTTAAGTCCCCCCCCCCTCTTTGTTTTCGGCCCTCCAACAAGGCGGAAGGTAAACACCTCGATAAAAGCATTCCCTGACTTGCTAAAAACGTTCGGAGACTATCTATTTAGGGTCCCGTCTGATCGAG
Npaynei_NorrisDamCave_N348 AACAGGGAGTTGCATCTACATCCATGAAAATATTTTAAATAGTGAGATATATTTGTGTCTTTCCTTTACATATTGTACGTACTATCGAAAAGGAATTCGCTCTATTTGTTTTCACTTACTCGCACCGACTATAACATCAACAGGAGGTTGGTTATATTGGTACTACATCCGAGACAAGATTTCAAACAATGATATATATCCTTTCTTTTACATATCAGAATTTATCTCACCGAAAAAGAATTCATTATTTAGGGGGTGGCTTTTTTTCTCTATATACACGTACCGACACTAACATTAATAGGGGGTCGCGTATTATCCATCCACATGCAACCCGAATCCCTCCACTCTTGTGGATGAGTGGAACCGCCAGACGATTTGTACTTTTCGCGGGTAACTGAAGTGAAAAAGGCGATCTTACCTGTCATCGTAAGCGAAGTTGGCCTGAAGGGTGGTCCAGTAGAGCAGCCAGGTAACTCCGGAGACGAGCGCCGCAGCGCCGTATTCCATGCTGGTCGAACCTTGGCCAGGTAGATTGTGGCATGGGGGCATACGCCGCCAGCAGCCGGTCCGCTGGTTCCTGGAGGGCATGCAGTTCGGTTGCTTCCACTTGCGTTGAACAGAACCTCTTCCTCCAATCAGCACTCTAGAAAACAGAGAGACACCGAAATTATAATGCGGCTCGGGTTTTTGCAGGGATGACAGGGAGGGGCCAGACCACCTCCTCCCTTCACAACATCGACTAGTATTTGTCACTGTCTCGACCCGTCTTAATAAGCATAAAGAGAGTAAT-AAAAAAGTGCACTATTAGTCGTCCCAATTGCGCCACTTAAGT-CCCCCCCCCTCTTTGTTTTCGGCCCTCCAACAAGGCGGAAGGTAAACACCTCGATAAAAGCATTCCCCGACTTGCTAAAAACGTTCGGAGACTATCTATTTAGGG---------------
Npaynei_UnakaMtns_N943 AACAGGGAGTTGCATCTACATCCATGAAAATATTTTAAATAGTGAGATATATCTGTGTCTTTCCTTTACATATTGTACGTACTATCGAAAAGGAATTCGCTCTATTTGTTTTCACTTACTCGCACCGACTATAACATCAACAGGAGGTTGGTTATATTGGTACTACATCCGAGGCAAGATTTCAAACAATGATATATATCCTTTCTTTCACATATCAGAATTTATCTCACCGAAAAAGAATTCATTATTTAGGGGGGGGGTTTTTTCCCCTATATACACGTACCGACACTAACGTTAACAGGGGGTCGCGTATTATCCATCCACATGCAACCCGAATCCATCCACTCTTGTGGATGAGTGGAATCGCCAGACGATTTGTACTTTTCGCGGGTAACTGAAGTGAAAAAGGCGATCTTACCTGTCATCGTAAGCGAAGTTGGCCTGAAGGGTGGTCCAGTAGAGCAGCCAGGTAACTCCGGAGACGAGCGCCGCAGCGCCGTATTCCATGCTGGTCGAACCTTGGCCAGGTAGATTGTGGCATGGGGGCATACGCCGCCAGCAGCCGGTCCGCTGGTTCCTGGAGGGCATGCAGTTCGGTTGCTTCCACTTGCGTTGAACAGAACCTCTTCCTCCAATCAGCACTCTAGAAAACAGAGAGACACCGAAATTATAATGCGGCTCGGGTTTTTGCAGGGATGACAGGGAGGGGCCAGACCACCTCCTCCCTTCACAACATCGACTAGTATTTGTCACTGTCTCGACCCGTCTTAATAAGCATAAAGAGAGTAATAAAAAAAGTGCACTATTAGTCGTCCCAATTGCGCCACTTAAGT--CCCCCCCCTCTTTGTTTTCGGCCCTCCAACAAGGCGGAAGGTAAACACCTCGATAAAAGCATTCCCCGACTTGCTAAAAACGTTCGGAGACTATATATTTAGGGTCCCGTCTGATCGAG
Npecki_HaskellSims_G3697 AACAAGGAGTTGCATCTACATTCGTGAAAATATTTTAAATAGTGAGATATATTTTTGTCGTTCCCTTACATATTGTACGTACTATCAAAAAAGCATTCGCTACATTTGTTTCCACTCACTCGCACCGACTATAACATCAATAGGAGGTTGGTTATATTGGCACTACATCGGAGACAGTATTTCAAATATTTATATATATCCTTTCGTTTACATATCAAAATTTATATCATCGGAAAAGAATTCATTATTTAGGGGGTGCATTTTCCCTTCTGCATACGCGTACCGACACTAACATCAACAGGGGGTCGCGTATTATCCATCCACATGTAACCCGAATCCCTCCACTCTTGTGGATGAGTGGAACCGCCAGACGATTTGTACTTTTCGCGGGTAACTGAAGTGAAAAGGGCGATCTTACCTGTCATCGTAAGCGAAGTTGGCCTGAAGGGTGGTCCAGTAGAGCAGCCAGGTAACTCCGGAGACGAGCGCCGCAGCGCCGTATTCCATGCTGGTCGAACCTTGGCCAGGTAGATTGTGGCATGGGGGCATACGCCGCCAGCAGCCGGTCCGCTGGTTCCTGGAGGGCATGCAGTTCGGTTGCTTCCACTTGCGTTGAACAGAACCTCTTCCTCCAATCAGCACTCTAGAAAACAGAGAGACACCGAAATTATAATGCGGCTCGGGTTTTTGCAGGGATGACAGGGAGGGGCCAGACCACCTCCTCCCTTCACAACATCGACTAGTATTTGTCACTGTCTCGACCCGTCTTAATAAGCATAAAGAGAGTAATTAAAAAAGTGCACTATTAGTCGTCCCAATTGCGCCACTTAAGTCCCCCCCCCC--TTTGTTTTCGACCCTCCAACAAGGCGGAAGGTAAACACCTCGATAAAAGCATTCCCCGACTTGCTAAAAACGTTCGGAG------------------------------
Npecki_HurricaneMazeCave_G2100 AACAAGGAGTTGCATCTACATTCATGAAAATATTTTAAATAGTGAGATATATTTTTGTCGTTCTCTTACATATTGTACATACTATCGAAAAAGCATTCGCTACATTTGTTTTCACTTACTCGCACCGACTATAACATCAACAGGAGGTTGGTTATATTGGCGCTACATCGGAGACAGTATTTCAAATATTTATATATATCCTTTCTTATACATATCAAAATTTATCTCATCGGAAAAGAATTCATTATTTAGGGGATGCATTTTCTCTTCTGCATACGCGTACCGACACTAACATCAACAGGGGGTCGCGTATTATCCATCCACATGTAACCCGAATCCCTCCACTCTTGTGGATGAGTGGAACCGCCAGACGATTTGTACTTTTCGCGGGTAACTGAAGTGAAAAGGGCGATCTTACCTGTCATCGTAAGCGAAGTTGGCCTGAAGGGTGGTCCAGTAGAGCAGCCAGGTAACTCCGGAGACGAGCGCCGCAGCGCCGTATTCCATGCTGGTCGAACCTTGGCCAGGTAGATTGTGGCATGGGGGCATACGCCGCCAGCAGCCGGTCCGCTGGTTCCTGGAGGGCATGCAGTTCGGTTGCTTCCACTTGCGTTGAACAGAACCTCTTCCTCCAATCAGCACTCTAGAAAACAGAGAGACACCGAAATTATAATGCGGCTCGGGTTTTTGCAGGGATGACAGGGAGGGGCCAGACCACCTCCTCCCTTCACAACATCGACTAGTATTTGTCACTGTCTCGACCCGTCTTAATAAGCATAAAGAGAGTAATTAAAAAAGTACACTATTAGTCGTCCCAATTGCGCCACTTAAGT-CCCCCCCCCCCTTTGTTTTCGACCCTCCAACAAGGCGGAAGGTAAACACCTCGATAAAAGCATTCCCCGACTTGCTAAAAACGTTCGGAGACTATATATTTAGAGTCCCGTCTGATCGAG
Npecki_Monteagle_N062 -----------------------------------------------------------------------ATTGTACGTACTATCGAAAAAGCATTCGCTACATTTGTTTTCACTTACTCGCACCGACTATAACATCAACAGGAGGTTGGTTATATTGGCACTACATCGGAGACAGTATTTCAAATATTTATATATATCCTTTCTTTTACATATGAAAATTTACCTCATCGGAAAAGAATTCATTATTTAGGGGATGCATTTTCTCTTCTGCATACGCGTACCGACACTAACATCAACAGGGGGTCGCGTATTATCCATCCACATGTAACCCGAATCCCTCCACTCTTGCGGATGAGTGGAACCGCCAGACGATTTGTACATTTCGCGGGTAACTGAAGTGAAAAGGGCGATCTTACCTGTCATCGTAAGCGAAGTTGGCCTGAAGGGTGGTCCAGTAGAGCAGCCAGGTAACTCCGGAGACGAGCGCCGCAGCGCCGTATTCCATGCTGGTCGAACCTTGGCCAGGTAGATTGTGGCATGGGGGCATACGCCGCCAGCAGCCGGTCCGCTGGTTCCTGGAGGGCATGCAGTTCGGTTGCTTCCACTTGCGTTGAACAGAACCTCTTCCTCCAATCAGCACTCTAGAAAACAGAGAGACACCGAAATTATAATGCGGCTCGGGTTTTTGCAGGGATGACAGGGAGGGGCCAGACCACCTCCTCCCTTCACAACATCGACTAGTATTTGTCACTGTCTCGACCCGTCTTAATAAGCATAAAGAGAGTAATTAAAAAAGTGCACTATTAGTCGTCCCAATTGCGCCACTTAAGTCCCCCCCCCCTCTTTGTTTTCGACCCTCCAACAAGGCGGAAGGTAAACACCTCGATAAAAGCATTCTCCGACTTGCTAAAAAAGTTCGGAGACTATATATTTAGAGTCCCGTCTGATCGAG
Nperlakyi_SChimneys_N1079 AACAGGGAGTTGCATCTACATCCATGATAATATTTTATATAGTGAGATATATTTGTGTCTTTCCTTTACATATTGTACGTACTATCGAAAAGGAATTCGCTCTATTTGTTTTCACTTACTCGCACCGACTATAACATCAACAGGAGGTTGGTTACATTGGCACTACACCCGAGACAAGATTTCAAACAAGGATATATATCCTTTCTTTTACATATCACAATTTATCTCACTGAAAAATAATTCATTATTTAGGGGGTGCCTTTCTTCTTCTATATACACGTACCGACACTAACATCGACAGGGGGTCGCGTATTATCCATCCACATGCAACCCGAATCCCTCCACTCTTGTGGATGAGTGGAACCGCCAGACGATTTGTACTTTTCGCGGGTAACTGAAGTGAAAAGGGCGATCTTACCTGTCATCGTAAGCGAAGTTGGCCTGAAGGGTGGTCCAGTAGAGCAGCCAGGTAACTCCGGAGACGAGCGCCGCAGCGCCGTATTCCATGCTGGTCGAACCTTGGCCAGGTAGATTGTGGCATGGGGGCATACGCCGCCAGCAGCCGGTCCGCTGGTTCCTGGAGGGCATGCAGTTCGGTTGCTTCCACTTGCGTTGAACAGAACCTCTTCCTCCAATCAGCACTCTAGAAAACAGAGAGACACCGAAATTATAATGCGGCTCGGGTTTTTGCAGGGATGACAGGGAGGGGCCAGACCACCTCCTCCCTTCACAACATCGACTAGTATTTGTCACTGTCTCGACCCGTCTTAATAAGCATAAAGAGAGTAATAAAAAAAGTGCACTATTAGTCGTCCCAATTGCGCCACTTAAGT-CCCCCCCCCTCTTTGTTTTCGGCCCTCCAAAAAGGCGGAAGGTAAACACCTCGATAAAAGCATTCCCCGACTTGCTAAAAACGTTCGGAGACTATATATTTAGGGTCCCGTCTGATCGAG
Nperlakyi_SChimneys_N1080 AACAGGGAGTTGCATCTACATCCATGATAATATTTTATATAGTGAGATATATTTGTGTCTTTCCTTTACATATTGTACGTACTATCGAAAAGGAATTCGCTCTATTTGTTTTCACTTACTCGCACCGACTATAACATCAACAGGAGGTTGGTTACATTGGCACTACACCCGAGACAAGATTTCAAACAAGGATATCTATCCTTTCTTTTACATATCACAATTTATCTCACTGAAAAATAAGTCATTATTTAGGGGGTGCCTTTCTTCTTCTATATACACGTACCGACACTAACATCGACAGGGGGTCGCGTATTATCCATCCACATGCAACCCGAATCCCTCCACTCTTGTGGATGAGTGGAACCGCCAGACGATTTGTACTTTTCGCGGGTAACTGAAGTGAAAAGGGCGATCTTACCTGTCATCGTAAGCGAAGTTGGCCTGAAGGGTGGTCCAGTAGAGCAGCCAGGTAACTCCGGAGACGAGCGCCGCAGCGCCGTATTCCATGCTGGTCGAACCTTGGCCAGGTAGATTGTGGCATGGGGGCATACGCCGCCAGCAGCCGGTCCGCTGGTTCCTGGAGGGCATGCAGTTCGGTTGCTTCCACTTGCGTTGAACAGAACCTCTTCCTCCAATCAGCACTCTAGAAAACAGAGAGACACCGAAATTATAATGCGGCTCGGGTTTTTGCAGGGATGACAGGGAGGGGCCAGACCACCTCCTCCCTTCACAACATCGACTAGTATTTGTCACTGTCTCGACCCGTCTTAATAAGCATAAAGAGAGTAATAAAAAAAGTGCACTATTAGTCGTCCCAATTACGCCACTTAAGT-CCCCCCCCCTCTTTGTTTTCGGCCCTCCAAAAAGGCGGAAGGTAAACACCTCGATAAAAG------------------------------------------------------------
Nreclusus_Clingmans_N252 AACAGAGAGTTGTATCTGCATCCATGAAAATATTTTAAATAGTGAGATATATTTGTGTCTTTCCTTTACATATTGTACGTACTATCGAAAAGGAATTCGCTCTATTTGTTTTCTCTTACTCGCAATGACTATAACATCAACAGGAGGTTGGTTATATTGGCACTACATCCGAGACAAGATTTCAAACAATGATATATATCCTTTCTTTTACATATCAAAATTTATCTCACCGAAAAAGAATTCATTATTTAGGGGGTGCC-TTTTTTTTCTATATACACGTACCGACACTAACATCAACAGGGGGTCGCGTATTATCCATCCACATGCAACCCGAATCCCTCCACTCTTGTGGATGAGTGGAACCGCCAGACGATTTGTACTTTTCGCGGGTAACTGAAGTGAAAAGGGCGATCTTACCTGTCATCGTAAGCGAAGTTGGCCTGAAGGGTGGTCCAGTAGAGCAGCCAGGTAACTCCGGAGACGAGCGCCGCAGCGCCGTATTCCATGCTGGTCGAACCTTGGCCAGGTAGATTGTGGCATGGGGGCATACGCCGCCAGCAGCCGGTCCGCTGGTTCCTGGAGGGCATGCAGTTCGGTTGCTTCCACTTGCGTTGAACAGAACCTCTTCCTCCAATCAGCACTCTAGAAAACAGAGAGACACCGAAATTATAATGCGGCTCGGGTTTTTGCAGGGATGACAGGGAGGGGCCAGACCACCTCCTCCCTTCACAACATCGACTAGTATTTGTCACTGTCTCGACCCGTCTTAATAAGCATAAAGAGAGTAATAAAAAAAGTGCACTATTAGTCGTCCCAATTGCGCCACTTAAGTCCC----------------------------------------------------------------------------------------------------------------------
Nreclusus_Newfound_N259 ----------------------------------------AGTGAGATATATTTGTGTCTTTCCTTTACATATTGTACGTACTATCGAAAAGGAATTCGCTCTATTTGTTTTCTCTTACTCGCACCGACTATAACATCAACAGGAGGTTGGTTATATTGGCACTACATCCGAGACAAGATTTCAAACAATGATATATATCCTTTCTTTTACATATCAAAATTTATCTCACCGAAAAAGAATTCATTATTTAGGGGGTGCC-TTTTTTTTCTATATACACGTACCGACACTAACATCCACAGGGGGTCGCGTATTATCCATCCACATGCAACCCGAATCCCTCCACTCTTGTGGATGAGTGGAACCGCCAGACGATTTGTACTTTTCGCGGGTAACTGAAGTGAAAAGGGCGATCTTACCTGTCATCGTAAGCGAAGTTGGCCTGAAGGGTGGTCCAGTAGAGCAGCCAGGTAACTCCGGAGACGAGCGCCGCAGCGCCGTATTCCATGCTGGTCGAACCTTGGCCAGGTAGATTGTGGCATGGGGGCATACGCCGCCAGCAGCCGGTCCGCTGGTTCCTGGAGGGCATGCAGTTCGGTTGCTTCCACTTGCGTTGAACAGAACCTCTTCCTCCAATCAGCACTCTAGAAAACAGAGAGACACCGAAATTATAATGCGGCTCGGGTTTTTGCAGGGATGACAGGGAGGGGCCAGACCACCTCCTCCCTTCACAACATCGACTAGTATTTGTCACTG-------------------------------------------------------------------------------------------------------------------------------------------------------------------------------------------------------
Nreclusus_Noland_N1051 -------------------------------------------------------------------------------------------------------ATTTGTTTTCTCTTACTCGCACCGACTATAACATCAACAGGAGGTTGGTTATATTGGCACTACATCCGAGACAAGATTTCAAACAATGATATATATCCTTTCTTTTACATATCAAAATTTATCTCACCGAAAAAGAATTCATTATTTAGGGGGTGCC-TTTTTTTTCTATATACACGTACCGACACTAACATCCACAGGGGGTCGCGTATTATCCATCCACATGCAACCCGAATCCCTCCACTCTTGTGGATGAGTGGAACCGCCAGACGATTTGTACTTTTCGCGGGTAACTGAAGTGAAAAGGGCGATCTTACCTGTCATCGTAAGCGAAGTTGGCCTGAAGGGTGGTCCAGTAGAGCAGCCAGGTAACTCCGGAGACGAGCGCCGCAGCGCCGTATTCCATGCTGGTCGAACCTTGGCCAGGTAGATTGTGGCATGGGGGCATACGCCGCCAGCAGCCGGTCCGCTGGTTCCTGGAGGGCATGCAGTTCGGTTGCTTCCACTTGCGTTGAACAGAACCTCTTCCTCCAATCAGCACTCTAGAAAACAGAGAGACACCGAAATTATAATGCGGCTCGGGTTTTTGCAGGGATGACAGGGAGGGGCCAGACCACCTCCTCCCTTCACAACATCGACTAGTATTTGTCACTGTCTCGACCCGTCTTAATAAGCATAAAGAGAGTAATAAAAAAAGTGCACTATTAGTCGTCCCAATTGCGCCACTTAAGTCCCCCCTCCCTCTTTGTTTTCGGCCCTCCAACAAGGCGGAAGGTAAACACCTCGATAAAAGCATTCCCCGACTTGCTAAAAACGTTCGGAGACTATATATTTAGGGTCCCGTCTGATCGAG
Nreclusus_Smokemont_N1020 -------------------------------------------------------------------------------------CGAAAAGGAATTCGCTCTATTTGTTTTCTCTTACTCGCACCGACTATAACATCAACAGGAGGTTGGTTATATTGGCACTACATCCGAGACAAGATTTCAAACAATGATATATATTCTTTCTTTTACATATCAAAATGTATCTCACCGAAAAAGAATTCATTATTTAGGGGGTGCCTTTTTTTTTCTATATACACGTACCGACACTAACATCAACAGGGGGTCGCGTATTATCCATCCACATGCAACCCGAATCCCTCCACTCTTGTGGATGAGTGGAACCGCCAGACGATTTGTACTTTTCGCGGGTAACTGAAGTGAAAAGGGCGATCTTACCTGTCATCGTAAGCGAAGTTGGCCTGAAGGGTGGTCCAGTAGAGCAGCCAGGTAACTCCGGAGACGAGCGCCGCAGCGCCGTATTCCATGCTGGTCGAACCTTGGCCAGGTAGATTGTGGCATGGGGGCATACGCCGCCAGCAGCCGGTCCGCTGGTTCCTGGAGGGCATGCAGTTCGGTTGCTTCCACTTGCGTTGAACAGAACCTCTTCCTCCAATCAGCACTCTAGAAAACAGAGAGACACCGAAATTATAATGCGGCTCGGGTTTTTGCAGGGATGACAGGGAGGGGCCAGACCACCTCCTCCCTTCACAACATCGACTAGTATTTGTCACTGTCTCGACCCGTCTTAATAAGCATAAAGAGAGTAATAAAAAAAGTGCACTATTAGTCGTCCCAATTGCG-----------------------------------------------------------------------------------------------------------------------------------
Nroanensis_IngramBranch_N926 AACAGGGAGTTGCATCTACATCCATGAAAATATTTTAAATAGTGAGATATATTTGTGTCTTTCCTTTACATATTGTACGTACTATCGAAAAGGAATTCGCTCTATTTGTTTTCACTTACTCGCACCGACTATAACATCAACAGGAGGTTGGTTATATTGGTACTACATCCGAGACAAGATTTCAAACAATGATATATATCCTTTCTTTTACATATCAGAATTTATCTCACCGAAAAAGAATTCATTATTTAGGGGGTACCTTTTTTTCTCTATATACACGTACCGACACTAACATTAATAGGGGGTCGCGTATTATCCATCCACATGCAACCCGAATCCCTCCACTCTTGTGGATGAGTGGAACCGCCAGACGATTTGTACTTTTCGCGGGTAACTGAAGTGAAAAAGGCGATCTTACCTGTCATCGTAAGCGAAGTTGGCCTGAAGGGTGGTCCAGTAGAGCAGCCAGGTAACTCCGGAGACGAGCGCCGCAGCGCCGTATTCCATGCTGGTCGAACCTTGGCCAGGTAGATTGTGGCATGGGGGCATACGCCGCCAGCAGCCGGTCCGCTGGTTCCTGGAGGGCATGCAGTTCGGTTGCTTCCACTTGCGTTGAACAGAACCTCTTCCTCCAATCAGCACTCTAGAAAACAGAGAGACACCGAAATTATAATGCGGCTCGGGTTTTTGCAGGGATGACAGGGAGGGGCCAGACCACCTCCTCCCTTCACAACATCGACTAGTATTTGTCACTGTCTCGACCCGTCTTAATAAGCATAAAGAGAGTAAT-AAAAAAGTGCACTATTAGTCGTCCCAATTGCGCCACTTAAGT--CCCCCCCCTCTTTGTTTTCGGCCCTCCAACAAGGCGGAAGGTAAACACC----------------------------------------------------------------------
Nroanensis_N_CarversGap_N928 AACAGGGAGTTGAATCTACATCCATGAAAATATTTTAAATAGTGAGATATATTTGTGTCCTTCCTTTACATATTGTACGTACTATCGAAAAGGAATTCGCTCTATTTGTTTTCACTTACTCGCACCGACTATAACATCAACAGGAGGTTGGTTATATTGGTACTACATCCGAGACAAGATTTCAAACAATGATATATATCCTTTCTTTTACATATCAGAATTTATCTCACCGAAAAAGAATTCATTATTTAGGGGGTGCCTTTTTTTCTCTATATACACGTACCGACACTAACATTAACAGGGGGGCGCGTATTATCCATCCACATGCAACCCGAATCCCTCCACTCTTGTGGATGAGTGGAACCGCCAGACGATTTGTACTTTTCGCGGGTAACTGAAGTGAAAAAGGCGATCTTACCTGTCATCGTAAGCGAAGTTGGCCTGAAGGGTGGTCCAGTAGAGCAGCCAGGTAACTCCGGAGACGAGCGCCGCAGCGCCGTATTCCATGCTGGTCGAACCTTGGCCAGGTAGATTGTGGCATGGGGGCATACGCCGCCAGCAGCCGGTCCGCTGGTTCCTGGAGGGCATGCAGTTCGGTTGCTTCCACTTGCGTTGAACAGAACCTCTTCCTCCAATCAGCACTCTAGAAAACAGAGAGACACCGAAATTATAATGCGGCTCGGGTTTTTGCAGGGATGACAGGGAGGGGCCAGACCACCTCCTCCCTTCACAACATCGACTAGTATTTGTCACTGTCTCGACCCGTCTTAATAAGCATAAAGAGAGTAATAAAAAAAGTGCACTATTAGTCGTCCCAATTGCGCCACTTAAGT-CCCCCCCCCTCTTTGTTTTCCGCCCTCCAACAAGGCGGAAGGTAAACACCTCGATAAAAGCATTCCCCGACTTGCTAAAAACGTTCGGAGACTATCTATTTAGGGTCCCGTCTGAT----
Nroanensis_RoanHighBluff_N762 AACAGGGAGTTGCATCTGCATCCATGAAAATATTTTAAATAGTGAGATATATTTGTGTCTTTCCTTTACATATTGTACGTACTATCGAAAAGGAATTCGCTCTATTTGTTTTCACTTACTCGCACCGACTATAACATCAACAGGAGGTTGGTTATATTGGTACTACATCCGAGACAAGATTTCAAACAATGATATATATCCTTTCTTTTACATATCAGAATTTATCTCACCGAAAAAGAATTCATTATTTAGGGGGTGCCTTTTTTTTTCTATATACACGTACCGACACTAACATTAACAGGGGGTCGCGTATTATCCATCCACATGCAACCCGAATCCCTCCACTCTTGTGGATGAGTGGAACCGCCAGACGATTTGTACTTTTCGCGGGTAACTGAAGTGAAAAAGGCGATCTTACCTGTCATCGTAAGCGAAGTTGGCCTGAAGGGTGGTCCAGTAGAGCAGCCAGGTAACTCCGGAGACGAGCGCCGCAGCGCCGTATTCCATGCTGGTCGAACCTTGGCCAGGTAGATTGTGGCATGGGGGCATACGCCGCCAGCAGCCGGTCCGCTGGTTCCTGGAGGGCATGCAGTTCGGTTGCTTCCACTTGCGTTGAACAGAACCTCTTCCTCCAATCAGCACTCTAGAAAACAGAGAGACACCGAAATTATAATGCGGCTCGGGTTTTTGCAGGGATGACAGGGAGGGGCCAGACCACCTCCTCCCTTCACAACATCGACTAGTATTTGTCACTGTCTCGACCCGTCTTAATAAGCATAAAGAGAGTAAT-AAAAAAGTGCACTATTAGTCGTCCCAATTGCGCCACTTAAGTCCCCCCCCCCTCTTTGTTTTCGGCCCTCCAACAAGGCGGAAGGTAAACACCTCGATAAAAGCATTCCCCGACTTGCTAAAAACGTTCGGAGACTATCTATTTAGGGTCCCGTCTCATCGAG
Nsheari_BaldRiver_N1168 --------------------------------------------------------GTCTTTCCTTTACATATTGTACGTACTATCGAAAAGGAATTCGCTCTATTTGTTTTCACTTACTCGCACCGACTATAACATCAACAGGAGGTTGGTTATATTGGCACTACATCCGAGACAAGATTTCAAACAATGATATATATCCTTTCTTTTACATATCAAAATTTATCTCACTGAGCAAGAATTCATTATTGAGGGGGTGCCTTTTTTTTTCTCTATACACGTATCGACACTAACATCAACAGGGGGTCGCGTATTATCCATCCACATGCAACCCGAATCCCTCCACTCTTGTGGATGAGTGGAACCGCCAGACGATTTGTACTTTTCGCGGGTAACTGAAGTGAAAAGGGCGATCTTACCTGTCATCGTAAGCGAAGTTGGCCTGAAGGGTGGTCCAGTAGAGCAGCCAGGTAACTCCGGAGACGAGCGCCGCAGCGCCGTATTCCATGCTGGTCGAACCTTGGCCAGGTAGATTGTGGCATGGGGGCATACGCCGCCAGCAGCCGGTCCGCTGGTTCCTGGAGGGCATGCAGTTCGGTTGCTTCCACTTGCGTTGAACAGAACCTCTTCCTCCAATCAGCACTCTAGAAAACAGAGAGACACCGAAATTATAATGCGGCTCGGGTTTTTGCAGGGATGACAGGGAGGGGCCAGACCACCTCCTCCCTTCACAACATCGACTAGTATTTGTCACTGTCTCGACCCGTCTTAATAAGCATAAAGAGAGTAATAAAAAAAGTGCACTATTAGTCGTCCCAATTGCGCCACTTAAGTCCCCCCCCCCTCTTTGTTTTCGGCCCTCCAACAAGGCGGAAGGTAAACACCTCGATAAAAGCATTCCCCGACTTGCTAAAAACGTTCGGAGACTATATATTTAGGGTCCCGTCTGATCGAG
Nsheari_Cohutta_N826 AACAGGGAGTTGCATCTACATCCATGAAAATATTTTAAATAGTGAGATATATTTGTGTCTTTCCTTTACATATTGTACGTACTATCGAAAAGGAATTCGCTCTATTTGTTTTCACTTACTCGCACCGACTATAACATCAACAGGAGGTTGGTTATATTGGCACTACATCCGA-ACAAGATTTCAAACAATGATATATATCCTTTCTTTTACATATCAAAATTTATCTCACTGAACAAGAATTCATTATTGAGGGGGTGCC-TTTTTTTTCTATATACACGTACCGACACTAACATCAACAGGGGGTCGCGTATTATCCATCCACATGCAACCCGAATCCCTCCACTCTTGTGGATGAGTGGAACCGCCAGACGATTTGTACTTTTCGCGGGTAACTGAAGTGAAAAGGGCGATCTTACCTGTCATCGTAAGCGAAGTTGGCCTGAAGGGTGGTCCAGTAGAGCAGCCAGGTAACTCCGGAGACGAGCGCCGCAGCGCCGTATTCCATGCTGGTCGAACCTTGGCCAGGTAGATTGTGGCATGGGGGCATACGCCGCCAGCAGCCGGTCCGCTGGTTCCTGGAGGGCATGCAGTTCGGTTGCTTCCACTTGCGTTGAACAGAACCTCTTCCTCCAATCAGCACTCTAGAAAACAGAGAGACACCGAAATTATAATGCGGCTCGGGTTTTTGCAGGGATGACAGGGAGGGGCCAGACCACCTCCTCCCTTCACAACATCGACTAGTATTTGTCACTGTCTCGACCCGTCTTAATAAGCATAAAGAGAGTAATAAAAAAAGTGCACTATTAGTCGTCCCAATTGCGCCACTTAAGTCCCCCCCCCCTCTTTGTTTTCGGCCCTCCAACAAGGCGGAAGGTAAACACCTCGATAAAAGCATTCCCCGACTTGCTAAAAACGTTCGGAGACTATATATTTAGGGTCCCGTCTGATCGAG
Nsheari_JoyceKilmer_N092 AACAGGGAGTTGCATCTACATCCATGAAAATATTTTAAATAGTGAGATATATTTGTGTCTTTCCTTTACATATTGTTCGTACTATCGAAAAGGAATTCGCTCTATTTGTTTTCACTTACTCGCACCGACTATAACATCAACAGGAGGTTGGTTATATTGGCACTACATTCGAGACAAGATTTCAAACAATGATATATATCCTTTCTTTTACATATCAAAATTTATCTCACTGAGCAAGAATTCATTATTTAGGGGGTGCCTTTTTTTTTCTCTATACACGTACCGACACTAACATCAACAGGGGGTCGCGTATTATCCATCCACATGCAACCCGAATCCCTCCACTCTTGTGGATGAGTGGAACCGCCAGACGATTTGTACTTTTCGCGGGTAACTGAAGTGAAAAGGGCGATCTTACCTGTCATCGTAAGCGAAGTTGGCCTGAAGGGTGGTCCAGTAGAGCAGCCAGGTAACTCCGGAGACGAGCGCCGCAGCGCCGTATTCCATGCTGGTCGAACCTTGGCCAGGTAGATTGTGGCATGGGGGCATACGCCGCCAGCAGCCGGTCCGCTGGTTCCTGGAGGGCATGCAGTTCGGTTGCTTCCACTTGCGTTGAACAGAACCTCTTCCTCCAATCAGCACTCTAGAAAACAGAGAGACACCGAAATTATAATGCGGCTCGGGTTTTTGCAGGGATGACAGGGAGGGGCCAGACCACCTCCTCCCTTCACAACATCGACTAGTATTTGTCACTGTCTCGACCCGTCTTAATAAGCATAAAGAGAGTAATAAAAAAAGTGCACTATTAGTCGTCCCAATTGCGCCACTTAAGTCCCCCCCCCCTCTATGTTTTCGGCCCTCCAACAAGGCGGAAGGTAAACACCTCGATAAAAGCATTCCCCGACTTGCTAAAAACGTTCGGAGACTATATATTTAGGGTCCCGTCTGATCGAG
Nsilvanus_Elijay_N395 AACAGGGAGTTGCATCTACATCCATGAAAATATTTTAAATAGTGAGATATATTTGTGTCTTTCCTTTACATATTGTACGTACTATCGAAAAGGAATTCGCTCCATTTGTTTTCACTTACTCGCACCGACTATAAAATCAACAGGAGGTTGGTTCTATTGGCACTACATCCGATACAAGATTTCAAACAATGATATATATCCTTTCTTTTACATATCAAAATTTATCTCACCGAAAAAGAATTCATTATTTAGGGGGTGCC--TTTTTTTCTATATACACGTACCGACACTAACATCAACAGGGGGTCGCGTATTATCCATCCACATGCAACCCGAATCCCTCCACTCTTGTGGATGAGTGGAACCGCCAGACGATTTGTACTTTTCGCGGGTAACTGAAGTGAAAAAGGCGATCTTACCTGTCATCGTAAGCGAAGTTGGCCTGAAGGGTGGTCCAGTAGAGCAGCCAGGTAACTCCGGAGACGAGCGCCGCAGCGCCGTATTCCATGCTGGTCGAACCTTGGCCAGGTAGATTGTGGCATGGGGGCATACGCCGCCAGCAGCCGGTCCGCTGGTTCCTGGAGGGCATGCAGTTCGGTTGCTTCCACTTGCGTTGAACAGAACCTCTTCCTCCAATCAGCACTCTAGAAAACAGAGAGACACCGAAATTATAATGCGGCTCGGGTTTTTGCAGGGATGACAGGGAGGGGCCAGACCACCTCCTCCCTTCACAACATCAACTAGTATTTGTCACTGTCTCGACCCGTCTTAATAAGCATAAAGAGAGTAATAAAAAAAGTGCACTATTAGTCGTCCCAATTGCGCCACTTAAGTCCCCCCCCCCTCTTTGTTTTCGGCCCTCCAACAAGGCGGAAGGTAAACACCTCGATAAAAGCATTCCCCGACTTGCTAAAAACGTTCGGAGACTATCTATTTAGGGTCCCGTCTGATCGAG
Nsilvanus_GermanyCove_N1017 ---AGGGAGTTGCATCTACATCCATGAAAATATTTTAAATAGTGAGATATATTTGTGTCTTTCCTTTACATATTGTACGTACTATCGAAAAGGAATTCGCTCCATTTGTTTTCACTTACTCGCACCGACTATAAGATCAACAGGAGGTTGGTTCTATTGGCACTACATCCGAGACAAGATTTCAAACAATGATATATATCCTTTCTTTTGCATATCAAAATTTATCTCACCGAAAAAGAATTCATTATTTAGGGGGTGCC--TTTTTTTCTATATACACGTACCGACACTAACATCAACAGGGGGTCGCGTATTATCCATCCACATGCAACCCGAATCCCTCCACTCTTGTGGATGAGTGGAACCGCCAGACGATTTGTACTTTTCGCGGGTAACTGAAGTGAAAAAGGCGATCTTACCTGTCATCGTAAGCGAAGTTGGCCTGAAGGGTGGTCCAGTAGAGCAGCCAGGTAACTCCGGAGACGAGCGCCGCAGCGCCGTATTCCATGCTGGTCGAACCTTGGCCAGGTAGATTGTGGCATGGGGGCATACGCCGCCAGCAGCCGGTCCGCTGGTTCCTGGAGGGCATGCAGTTCGGTTGCTTCCACTTGCGTTGAACAGAACCTCTTCCTCCAATCAGCACTCTAGAAAACAGAGAGACACCGAAATTATAATGCGGCTCGGGTTTTTGCAGGGATGACAGGGAGGGGCCAGACCACCTCCTCCCTTCACAACATCAACTAGTATTTGTCACTGTCTCGACCCGTCTTAATAAGCATAAAGAGAGTAATAAAAAAAGTGCACTATTAGTCGTCCCAATTGCGCCACTTAAGT-CCCCCCCCCTCTTTGTTTTCGGCCCTCCAACAAGGCGGAAGGTAAACACCTCGATAAAAGCATTCCCCGAC-------------------------------------------------
Nsilvanus_HeboMtn_N1029 AACAGGGAGTTGCATCTACATCCATGAAAATATTTTAAATAGTGAGATATATTTGTGTCTTTCCTTTACATATTGTACGTACTATCGAAAAGGAATTCGCTCCATTTGTTTTCACTTACTCGCACCGACTATAACATCAACAGGAGGTTGGTTATATTGGCACTACATCCGAGACAAGATTTCAAACAATGATATATATCCTTTCTTTTACATATCAAAATTTATCTCACCGAAAAAGAATTCATTATTTAGGGGGTGCC--TTTTTTTCTATATACACGTACCGACACTAACATCAACAGGGGGGCGCGTATTATCCATCCACATGCAACCCGAATCCCTCCACTCTTGTGGATGAGTGGAACCGCCAGACGATTTGTACTTTTCGCGGGTAACTGAAGTGAAAAAGGCGATCTTACCTGTCATCGTAAGCGAAGTTGGCCTGAAGGGTGGTCCAGTAGAGCAGCCAGGTAACTCCGGAGACGAGCGCCGCAGCGCCGTATTCCATGCTGGTCGAACCTTGGCCAGGTAGATTGTGGCATGGGGGCATACGCCGCCAGCAGCCGGTCCGCTGGTTCCTGGAGGGCATGCAGTTCGGTTGCTTCCACTTGCGTTGAACAGAACCTCTTCCTCCAATCAGCACTCTAGAAAACAGAGAGACACCGAAATTATAATGCGGCTCGGGTTTTTGCAGGGATGACAGGGAGGGGCCAGACCACCTCCTCCCTTCACAACATCAACTAGTATTTGTCACTGTCTCGACCCGTCTTAATAAGCATAAAGAGAGTAATAAAAAAAGTGCACTATTAGTCGTCCCAATTGCGCCACTTAAGT-CCCCCCCCCTCTTTGTTTTCGGCCCTCCAACAAGGCGGAAGGTAAACACCTCGATAAAAGCATTCCCCGACTTGCTAAAAACGTTCGGAGACTATCTATTTAGGGTCCCGTCTGATCGAG
Nstupkai_BlowholeWOS_N285 --------------------------------------------------------------CCTTTACATATTGTACGTACTATCGAAAAGGAATTCGCTCTATTTGTTTTCTCTTACTCGCACCGACTATAACATCAACAGGAGGTTGGTTATATTGGCACTACATCCGAGACAAGATTTCAAACAATGATATATATTCTTTCTTTTACATATCAAAATTTATCTCACCGAAAAAGAATTCATTATTTAGGGGGTGCC-TTTTTTTTCTATGTACACGTACCGACACTAACATCCACAGGGGGTCGCGTATTATCCATCCACATGCAACCCGAATCCCTCCACTCTTGTGGATGAGTGGAACCGCCAGACGATTTGTACTTTTCGCGGGTAACTGAAGTGAAAAGGGCGATCTTACCTGTCATCGTAAGCGAAGTTGGCCTGAAGGGTGGTCCAGTAGAGCAGCCAGGTAACTCCGGAGACGAGCGCCGCAGCGCCGTATTCCATGCTGGTCGAACCTTGGCCAGGTAGATTGTGGCATGGGGGCATACGCCGCCAGCAGCCGGTCCGCTGGTTCCTGGAGGGCATGCAGTTCGGTTGCTTCCACTTGCGTTGAACAGAACCTCTTCCTCCAATCAGCACTCTAGAAAACAGAGAGACACCGAAATTATAATGCGGCTCGGGTTTTTGCAGGGATGACAGGGAGGGGCCAGACCACCTCCTCCCTTCACAACATCGACTAGTATTTGTCACTGTCTCGACCCGTCTTAATAAGCATAAAGAGAGTAATAAAAAAAGTGCACTATTAGTCGTCCCAATTGCGCCACTTAAGTCCCCCCTCCCTCTTTGTTTTCGACCCTCCAACAAGGCGGAAGGTAAACACCTCGATAAAAGCATTCCCCGACTTGC-AAAAACGTTCGGAGACTATATATTTAGGGTCCCGTCTGAT----
Nstupkai_Blowing_N356 --------------------------------------------------------------------------------------------------------------------------------CTATAACATCAACAGGAGGTTGGTTATATTGGCACTACATCCGAGACAAGATTTCAAACGATGATATATATCCTTTCTTTTACATATCAAAATTTATCTCACCGAAAAAGAATTCATTATTTAGGGGGTGCC-TTTTTTTTCTATATACACGTACCGACACTAACATCCACAGGGGGTCGCGTATTATCCATCCACATGCAACCCGAATCCCTCCACTCTTGTGGATGAGTGGAACCGCCAGACGATTTGTACTTTTCGCGGGTAACTGAAGTGAAAAGGGCGATCTTACCTGTCATCGTAAGCGAAGTTGGCCTGAAGGGTGGTCCAGTAGAGCAGCCAGGTAACTCCGGAGACGAGCGCCGCAGCGCCGTATTCCATGCTGGTCGAACCTTGGCCAGGTAGATTGTGGCATGGGGGCATACGCCGCCAGCAGCCGGTCCGCTGGTTCCTGGAGGGCATGCAGTTCGGTTGCTTCCACTTGCGTTGAACAGAACCTCTTCCTCCAATCAGCACTCTAGAAAACAGAGAGACACCGAAATTATAATGCGGCTCGGGTTTTTGCAGGGATGACAGGGAGGGGCCAGACCACCTCCTCCCTTCACAACATCGACTAGTATTTGTCACTGTCTCGACCCGTCTTAATAAGCATAAAGAGAGTAATAAAAAAAGTGCACTATTAGTCGTCCCAATTGCGCCACTTAAGTCCCCCCTCCCTCTTTGTTTTCGGCCCTCCAACAAGGCGGAAGGTAAACACCTCGATAAAAGCATTCCCCGACTTGCTAAAAACGTTCGGAGACTATATATTTAGGGTCCCGTCTGATCGAG
Nstupkai_LittleRiver_N293 AACAGAGAGTTGTATCTGCATCCATGAAAATATTTTAAATAGTGAGATATATTTGTGTCTTTCCTTTACATATTGTACGTACTATCGAAAAGGAATTCGCTCTATTTGTTTTCTCTTACTCGCACCGACTATAACATCAACAGGAGGTTGGTTATATTGGCACTACATCCGAGACAAGATTTCAAACAATGATATATATTCTTTCTTTTACATATCAAAATTTATCTCACCGAAAAAGAATTCATTATTTAGGGGGTGCC-TTTTTTTTCTATATACACGTACCGACACTAACATCCACAGGGGGTCGCGTATTATCCATCCACATGCAACCCGAATCCCTCCACTCTTGTGGATGAGTGGAACCGCCAGACGATTTGTACTTTTCGCGGGTAACTGAAGTGAAAAGGGCGATCTTACCTGTCATCGTAAGCGAAGTTGGCCTGAAGGGTGGTCCAGTAGAGCAGCCAGGTAACTCCGGAGACGAGCGCCGCAGCGCCGTATTCCATGCTGGTCGAACCTTGGCCAGGTAGATTGTGGCATGGGGGCATACGCCGCCAGCAGCCGGTCCGCTGGTTCCTGGAGGGCATGCAGTTCGGTTGCTTCCACTTGCGTTGAACAGAACCTCTTCCTCCAATCAGCACTCTAGAAAACAGAGAGACACCGAAATTATAATGCGGCTCGGGTTTTTGCAGGGATGACAGGGAGGGGCCAGACCACCTCCTCCCTTCACAACATCGACTAGTATTTGTCACTGTCTCGACCCGTCTTAATAAGCATAAAGAGAGTAATAAAAAAAGTGCACTATTAGTCGTCCCAATTGCGCCACTTAAGTCCCCCCTCCCTCTTTGTTTTCGGCCCTCCAACAAGGCGGAAGGTAAACACCTCGATAAAAGCATTCCCCGAC-------------------------------------------------
Nstygius_ObeLee_N0656 ------------------------------------------------------------------------------------------------------------------------------------------------------------------------------------------------------------------CATATCAAAATTTATCTTATCGAAAAATAATTCACTATTTAGGGGGTGCATTTTTTTTCTCTTATACGCGTACCGACACTAAAATCAGCAGGGGGTCGCGTATTATCCATCCACATGCAATCCGAATCCCTCCACTCTTGTGGATGAGTGGAACCGCCAGACGATTTGTACTTTTCGCGGGTAACTGAAGTGAAAAGAGCGATCTTACCTGTCATCGTAAGCGAAGTTGGCCTGAAGGGTGGTCCAGTAGAGCAGCCAGGTAATTCCGAAGACGAGCGCCGCAGCGCCGTATTCCATGCTGGTCGAACCTTGGCCAGGTAGATTGTGGCATGGGGGCATACGCCGCCAGCAGCCGGTCCGCTGGTTCCTGGAGGGCATGCAGTTCGGTTGCTTCCACTTGCGTTGAACAGAACCTCTTCCTCCAATCAGCACTCTAGAAAAC--AGAGACACCGAAATTATAATGCGGCTCGGGTTTTTGCAGGGATGACAGGGAGGGGCCAGACCACCTCCTCCCTTCACAACATCGACTAGTATTTGTCACTGTCTCGACCCGTCTTAATAAGCATAAAGAGAGTAATTAAAAAAGTGCACTATTAGTCGTCCCAATTGCGCCACTTAAGC-CCCCCCCCCTCTTTGTTTTCGACCCTCCAACAAGGCGGAAGGTAAACACCTCGAT-----------------------------------------------------------------
Nstygius_RavenB_N1022 ---------------------------------------------------------------------------------------------AATTCGCTCTATTTGTTTTCACTTACTCGCACCGACTGTAACATCAACAGGAGGTTGGTTATATTAGCACTACATCGGAGACAAGATGTCAAATAATTATATGTATCCTTTCTTTTACATATCAAAATTTATCTCATCGAAAAATAATTCACTATTTAGGGGGTGCATTTTTCTCTTCTTATACGCGTACCGACACTAAAATCAACAGGGGGTCGCGTATTATCCATCCACATGCAATCCGAATCCCTCCACTCTTGTGGATGAGTGGAACCGCCAGACGATTTGTACTTTTCGCGGGTAACTGAAGTGAAAAGAGCGATCTTACCTGTCATCGTAAGCGAAGTTGGCCTGAAGGGTGGTCCAGTAGAGCAGCCAGGTAATTCCGGAGACGAGCGCCGCAGCGCCGTATTCCATGCTGGTCGAACCTTGGCCAGGTAGATTGTGGCATGGGGGCATACGCCGCCAGCAGCCGGTCCGCTGGTTCCTGGAGGGCATGCAGTTCGGTTGCTTCCACTTGCGTTGAACAGAACCTCTTCCTCCAATCAGCACTCTAGAAAACAGAGAGACACCGAAATTATAATGCGGCTCGGGTTTTTGCAGGGATGACAGGGAGGGGCCAGACCACCTCCTCCCTTCACAACATCGACTAGTATTTGTCACTGTCTCGACCCGTCTTAATAAGCATAAAGAGAGTAATTAAAAAAGTGCACTATTAGTCGTCCCAATTGCGCTACTTAAGCCCCCCCCCCCTCTTTGTTTTCGACCCTCCAACAAGGCG-----------------------------------------------------------------------------------
Ntempletoni_BaldMtns_N950 AACAGGGAGTTGCATCTACATCCATGACAATATTTCAAATAGTCAGATATATTTGTGTCTTTCCTTTAC-TATTGTGCGTAGTATCGAAAAGGAATTCGCTATATCTGTTTTCACTTACTCGCACCGACTATAACATCTACAGGAGGTTGGTTATATCGGCACTACATCCGAGACAAGATTTCAAATAATGCGACAAATCCCTTCTTTTGCATATCAAAATTTATCTCACCGAAAAAGAATGCATTATTTAGGGGGTGCCTTTTTTCTTCTATATACACGTACCGACACTAACATCAACAGGGGGTCGCGTATTATCCATCCACATGCAACCCGAATCCCTCCACTCTTGTGGATGAGTGGAACCGCCAGACGATTTGTACTTTTCGCGGGTAACTGAAGTGAAAAGGGCGATCTTACCTGTCATCGTAAGCGAAGTTGGCCTGAAGGGTGGTCCAGTAGAGCAGCCAGGTAACTCCGGAGACGAGCGCCGCAGCGCCGTATTCCATGCTGGTCGAACCTTGGCCAGGTAGATTGTGGCATGGGGGCATACGCCGCCAGCAGCCGGTCCGCTGGTTCCTGGAGGGCATGCAGTTCGGTTGCTTCCACTTGCGTTGAACAGAACCTCTTCCTCCAATCAGCACTCTAGAAAACAGAGAGACACCGAAATTATAATGCGGCTCGGGTTTTTGCAGGGATGACAGGGAGGGGCCAGACCACCTCCTCCCTTCACAACATCGACTAGTATTTGTCACTGTCTCGACCCGTCTTAATAAGCATAAAGAGAGTAATAAAAAAAGTGCACTATTAGTCGTCCCAATTGCGCCACTTAAGTCCCCCCCCCCTCTTTGTTTTCGGCTCTCCAACAAGGCGGAAGG------------------------------------------------------------------------------
Ntempletoni_ClarksCreek_N945 AACAGGGAGTTGCATCTACATCCATGAAAATATTTTAAATAGTGAGATATATTTGTGTCTTTCCTTTAC-TATTGTGCGTAGTATCGAAAAGGAATTCGCTATATCTGTTTTCACTTACTCGCACCGACTATAACATCTACAGGAGGTTGGTTATATCGGCACTACATCCGCGGCAAGATTTCAAATAATGCTACAAATCCTTTCTTTTGCATATCAAAATTTATCTCACCGAAAAAGAATGCATTATTTAGGGGGTGCCTTTTTTCTTCTATATACACGTACCGACACTAACATCAACAGGGGGTCGCGTATTATCCATCCACATGCAACCCGAATCCCTCCACTCTTGTGGATGAGTGGAACCGCCAGACGATTTGTACTTTTCGCGGGTAACTGAAGTGAAAAGGGCGATCTTACCTGTCATCGTAAGCGAAGTTGGCCTGAAGGGTGGTCCAGTAGAGCAGCCAGGTAACTCCGGAGACGAGCGCCGCAGCGCCGTATTCCATGCTGGTCGAACCTTGGCCAGGTAGATTGTGGCATGGGGGCATACGCCGCCAGCAGCCGGTCCGCTGGTTCCTGGAGGGCATGCAGTTCGGTTGCTTCCACTTGCGTTGAACAGAACCTCTTCCTCCAATCAGCACTCTAGAAAACAGAGAGACACCGAAATTATAATGCGGCTCGGGTTTTTGCAGGGATGACAGGGAGGGGCCAGACCACCTCCTCCCTTCACAACATCGACTAGTATTTGTCACTGTCTCGACCCGTCTTAATAAGCATAAAGAGAGTAATAAAAAAAGTGCACTATTAGTCGTCCCAATTGCGCCACTTAAGTCCCCCCCCCCTCTTTGTTTTCGGCCCTCCAACAAGGCGGAAGGTAAACACCTCGATAAAAGCATTCCCCGACTTGCTAAAAACGTTCGGAGACTATATATTTAGGGTCCCGTCT-------
Ntempletoni_ScronceCreekRd_N1223 ------GAGTTGCATCTACATCCATGAAAATATTTTAAATAGTGAGATATATTTGTGTCTTTCCTTTAC-TATTGTGCGTAGTATCGAAAAGGAATTCGCTATATCTGTTTTCACTTCCTCGCACCGACTGTAACATCTACAGGAGGTTGGTTATATCGGCACTACATCCGAGACAAGATTTCAAATAATGCTACAAATCCTTTCTTTTGCATATCAAAATTTATCTCACCGAAAAAGAATGCATTATTTAGGGGGTGCCTTTTTTCTTCTATATACACGTACCGACACTAACATCAACAGGGGGTCGCGTATTATCCATCCACATGCAACCCGAATCCCTCCACTCTTGTGGATGAGTGGAACCGCCAGACGATTTGTACTTTTCGCGGGTAACTGAAGTGAAAAGGGCGATCTTACCTGTCATCGTAAGCGAAGTTGGCCTGAAGGGTGGTCCAGTAGAGCAGCCAGGTAACTCCGGAGACGAGCGCCGCAGCGCCGTATTCCATGCTGGTCGAACCTTGGCCAGGTAGATTGTGGCATGGGGGCATACGCCGCCAGCAGCCGGTCCGCTGGTTCCTGGAGGGCATGCAGTTCGGTTGCTTCCACTTGCGTTGAACAGAACCTCTTCCTCCAATCAGCACTCTAGAAAACAGAGAGACACCGAAATTATAATGCGGCTCGGGTTTTTGCAGGGATGACAGGGAGGGGCCAGACCACCTCCTCCCTTCACAACATCGACTAGTATTTGTCACTGTCTCGACCCGTCTTAATAAGCATAAAGAGAGTAATAAAAAAAGTGCACTATTAGTCGTCCCAATTGCGCCACTTAAGTCCCCCCCCCCTCTTTGTTTTCGGCCCTCCAACAAGGCGGAAGGTAAACACCTCGATAAAAGCATTCCCCGACTTGCTAAAAACGTTCGGAGACTATATATTTAGGGTCCCGTCTGATCGAG
Ntennessensis_IndianCave_N052 AACAGGGAGTTGCATCTACATCCATGAAAATATTTTAAATAGTGAGATATATTTGTGTCTTTCCTTTACATATTGTACGTACTATCGAAAAGGAATTCGCTCTATTTGTTTTCACTTACTCGCACCGACTGTAACATCAACAGGAGGTTGGTTATATTGGCACTACATCCCAGACAAGATTTCAAACAATGATATATATTCTTTCTTTTACATATCAGAAGTTATCTCACCGAAAAAGAATTCATTATTTAGGGGGTGCC-TTTTTTTTCTATATACACGTACCGATACTAACATCCACAGGGGGTCGCGTATTATCCATCCACATGCAACCCGAATCCCTCCACTCTGGTGGATGAGTGGAACCGCCAGACGATTTGTACTTTTCGCGGGTAACCGAAGTGAAAAGGGCGATCTTACCTGTCATCGTAAGCGAAGTTGGCCTGAAGGGTGGTCCAGTAGAGCAGCCAGGTAACTCCGGAGACGAGCGCCGCAGCGCCGTATTCCATGCTGGTCGAACCTTGGCCAGGTAGATTGTGGCATGGGGGCATACGCCGCCAGCAGCCGGTCCGCTGGTTCCTGGAGGGCATGCAGTTCGGTTGCTTCCACTTGCGTTGAACAGAACCTCTTCCTCCAATCAGCACTCTAGAAAACAGAGAGACACCGAAATTATAATGCGGCTCGGGTTTTTGCAGGGATGACAGGGAGGGGCCAGACCACCTCCTCCCTTCACAACATCGACTAGTATTTGTCACTGTCTCGACTCGTCTTAATAGGCATAGAGAGAGTAATAAAAAAAGTGCACTATTAGTCGTCCCAATTGCGCCACTTAAGTCCCCCCCCCCTCTTTGTGTTCGTCCCTCCAACAAGGCGGAAGGTAAACACCTCGATAAAAGCA----------------------------------------------------------
Ntennessensis_LittleStony_N645 AACAGGGAGTTGCATCTACATCCATGAAAATATTTTAAATAGTGAGATATATTTGTGTCTTTCCTTTACATATTGTACGTACTATCGAAAAGGAATTCGCTCTATTTGTTTTCACTTACTCGCACCGACTATAACATCAACAGGAGGTTGGTTATATTGGCACTACATCCGAGACAAGATTTCAAACAATGATATATATCCTTTCTTTTACATATCAGAAGTTATCTCTCCGAAAAAGAATTCATTATTTAGGGGGTGCCTTTTTTTTTCTATATACACGTACCGATACTAACATCCACATGGGGTCGCGTATTATCCATCCACATGCAACCCGAATCCCTCCACTCTTGTGGATGAGTGGAACCGCCAGACGATTTGTACTTTTCGCGGGTAACCGAAGTGAAAAAGGCGATCTTACCTGTCATCGTAAGCGAAGTTGGCCTGAAGGGTGGTCCAGTAGAGCAGCCAGGTAACTCCGGAGACGAGCGCCGCAGCGCCGTATTCCATGCTGGTCGAACCTTGGCCAGGTAGATTGTGGCATGGGGGCATACGCCGCCAGCAGCCGGTCCGCTGGTTCCTGGAGGGCATGCAGTTCGGTTGCTTCCACTTGCGTTGAACAGAACCTCTTCCTCCAATCAGCACTCTAGAAAACAGAGAGACACCGAAATTATAATGCGGCTCGGGTTTTTGCAGGGATGACAGGGAGGGGCCAGACCACCTCCTCCCTTCACAACATCGACTAGTATTTGTCACTGTCTCGACCCGTCTTAATAAGCATAAAGAGAGTAATAAAAAAAGTGCACTATTAGTCGTCCCAATTGCGCCACTTAAGTCCCCCCCCCCTCTTTGTTTTCGTCCCTCCAACAAGGCGGAAGGTAAATACCTCGATAAAAGCA----------------------------------------------------------
Ntennessensis_Watauga_N1046 AACAGGGAGTTGCATCTACATCCATGAAAATATTTTAAATAGTGAGATATATTTGTGTCTTTCCTTTACATATTGTACGTACTATCGAAAAGGAATTCGCTCTATTTGTTTTCACTTACTCGCACCGACTATAACATCAACAGGAGGTTGGTCATATTGGCACTACATCCGAGACAAGATTTCAAACAATGATATATATCCTTTCTTTTACATATCAGAAGTTATCTCACCGAAAAAGAATTCATTATTTAGGGGGTGCT--TTTTTTTCTATATACACGTACCGATACTAACATCCGCAGGGGGTCGCGTATTATCCATCCACATGCAACCCGAATCCCTCCACTCTGGTGGATGAGTGGAACCGCCAGACGATTTGTACTTTTCGCGGGTAACCGAAGTGAAAAAGGCGATCTTACCTGTCATCGTAAGCGAAGTTGGCCTGAAGGGTGGTCCAGTAGAGCAGCCAGGTAACTCCGGAGACGAGCGCCGCAGCGCCGTATTCCATGCTGGTCGAACCTTGGCCAGGTAGATTGTGGCATGGGGGCATACGCCGCCAGCAGCCGGTCCGCTGGTTCCTGGAGGGCATGCAGTTCGGTTGCTTCCACTTGCGTTGAACAGAACCTCTTCCTCCAATCAGCACTCTAGAAAACAGAGAGACACCGAAATTATAATGCGGCTCGGGTTTTTGCAGGGATGACAGGGAGGGGCCAGACCACCTCCTCCCTTCACAACATCGACTAGTATTTGTCACTGTCTCGACCCGTCTTAATAAGCATAAAGAGAGTAAT-AAAAAAGTGCACTATTAGTCGTCCCAATTGCGCCACTTAAGT-CCCC--------------------------------------------------------------------------------------------------------------------
