# Supplementary material for: ﻿New species in old mountains: integrative taxonomy reveals ten new species and extensive short-range endemism in Nesticus spiders (Araneae, Nesticidae) from the southern Appalachian Mountains
Source: Zookeys. 2023 Feb 3;1145:1–130. doi: 10.3897/zookeys.1145.96724 (PMC10208238; doi:10.3897/zookeys.1145.96724)
Supplement: Supplementary material 4 — Input alignments, analysis log files, and output tree files [file zookeys-1145-001_article-96724__-s004.zip › uce-200773 (modified).phy]

 94 833
Nesticus_Japan_G2153 ----------------------------------------------------------------------------------------------------------GAATCTAATGTTATTGGTATTGTATCTTGTTATTTTTACCATAGATTAGGTCTTCTTCTTTTTCTATCTCAGGAGAAAAAGAATCGCGGAAAGACGCCTGATCTTGAGATAGGAATTATTTATCACTCGCCATCATCAAACTGTCACGTTAATTCCTTCATCAAAATGGTCACTTGCTCT-----------GGAAGCCGTATCGTCCACAGTCTCGGATGGAATTCATTTCC--TTTTGATGTAGTCATTTAAACAAGGAACAGTTGCTCATACCGGAAGAAAAAAAATTCCCGATGGGGACAAGTACTAATGCAGCTAATGGTTTTGTAGATGAGGTGGGGAAGGCACTGAAATGTCTATGGATAATGCATGGGAACGTGACAGGTTGTGGAGGGTCCTTGTTCAAGAGAGGACTCTGCAAGAAGGTCAGAAAGAGAGAGTGGTAATCCATCAAATAGAAATGGGGGTGGAAGGGTGGAGATTCTGCAAGTGGAATGAGAAGAATCGGATTATGGTTTTCATGGTTTCTTTCCATGCCATGTTTGTAGCTACTTTGTAAAGATTC-AAATAATCTAATAAGTGATAGAGTAGATAAGTATATTATACAAAATATGCCAGAGAAAAAACGGGATCTATTTGATGCTTTTTAAATTATAAGGTATTATATATTTATTTATGCTGTG-------------CATCATTTGCAGACCTTCCCCAGGAAGTG
Nsilvestrii_Hellgate_N1108 AATCTCTCTT----------------------GGTTCACTAAAAGAAAACGAATCTTCAAATACACCC--AAAAGCGATTAAGATTAAGAGCCAAGTTTTTCCCTAGAATCTAATGTTATTGGTATTGTATCTTTTTA-TTTTGCTATAGATTATATCTCTCTTCTCGTCCCTCGAAAG--AAAAAGAATCCCGAAAAGACGTCTGATCTTAAGATAGGAATTATTTATCACTCGCGATCATCAAACTGTCACGTTAATTCCTTCATCAAAATGGTATGTCTCTCTC----CTCCGAGGAAGTCGT--CGTCCACTGGTTTCGATAGAATTCATTTCC--TTTTGATGTAGTCATTTAAACAAGGAACAGTTGC-TTTCTTCAAAAAAAGAAGGAGAAAAATGGGGACAAGTACTAATGCAGCTAATGGTTTTGTGGATGAGAAAGGAAGATTCTGAAAATGTCTATGGTTAATGCATGGGAACGTGACAGGTTGCGGATGGCCCTTGTTCAAGAAGGGACTCAACA-GAAGGTCATGAAGAGAGAGTGGTAATCCATCAAATAGAAATGCGGGTGGAAGGGTGGAGTTCCTGCAAGTGGAATGAGAAGGATTGAATTATGTTTTTCATCGTTTCCGTCTTTGTGATGTCTGTAGCTACTTTATAGGCCTCCAGAGTTATCAAATAAATATGATATTGCCCAACTATTATAGATACAATGCAACGATAGTATAGACTCACCTATTGTAATACCTATGCATTTCTAGTACCTTTAAAATTACTTAAATTAAGATCTATGTAAATCTTTTATTCTGAAATTTCATATAAGAAGCA
Nesticus_nahaunus_Mexico_G2881 AACTTAATTTATAACTGATTAGATCTAACGTTTCTCTCTTAAAGAAAAACGAATCCTCAAACACCCCC-AAAAAACCATTAAGATTAAGAGACAGGGTTTTCCGCAGAATCTAATGTTATTGGTATTGTATCTTTTTACTTTTACCGTAGATTAGATCTCTCTTCTTTTCTATCTGAAGATAGAAAGAATTCCGGAAAGATGTCTGATCTTGCGATAGGAATTATTTATCACTCGCCATCATCAAACTGTCACGTTAATTCCTTCATCAAAATGGCCAGTCTCTCTTTCAGTTCCGAGGAAGTCGTACCGTCCACTGATTCCGATAGAATTCATTTCCTTTTTTGATGTAGTCATTTAAACAAGGAACAGTTGC--TTTTTTTGAAGAGAAAGAAACCCGATGGGGACAAGTACTAATGCATCTAATGGTTTTGTGAATGAGAAAGGGAAGACACTGAAATGTCTATGGTTAATGCATGGGAACGTGACAGGTTGCGGATGGTCCTTGTTCAAGAAGAGACTCTGTATGAAGGTCAGGATGGGAGAGTGGTAATCCATCAAATAGAAATGCGGGTGGAAGGGTGGAGTTACAGCAAGTGGAATAAGAAGGATTGGATTATATTTTTCATCGTTGCCATCTCTAAGATATTTTTAGCTATTTTGTAGATACTCAGACTCATCTAGACAGTGAGACATTGGGAAATTATAGAACACTGAATGTCCCAAAAGTCTA----------------------TCTATCTA----------------------------------------------------------------------
Narcheri_Cheaha_N023 --------------------------------GCTCTCTTAGAGAAAAACGAATCCTCAAACACCCCC-AAAAAACCATTAAGATTAAGAGACAGGGTTTTCCACAGAATCTAATGTTATTGGTATTGTATCTTTTTACTTTTACCATAGATTAGATCTCTTTTCTTTTCTATTTGAAGATAGAAAGAATCCCGGAAAGATGTCTGATCTTGAGATAGGAATTATTTATCACTCGCCATCATCAAACTGTCACGTTAATTCCTTCATCAAAATGGCCAGTCTCTCTTACGGTTCCGTGGAAGTCGTATCGTCCTCTGATTCCGATAGAATTCATTTCCTTTTTTGATGTAGTCATTTAAACAAGGAACAGTTGCTTTTTTTTAGAAGAAAAAGAAACCCGATGGGGACAAGTACTAATGCAGCTAATGGTTTTGTGAATGAGAAAGGGAAGACACTGAAATGTCTATGGTTAATGCATGGGAACGTGACAGGTTGCGGATGGTCCTTGTTCAAGAAGAGACTCTGCAAGAAGGTCAGGATGGGAGAGTGGTAATCCATCAAATAGAAATGCGGGTGGGAGGGTGGAGTTCCAGCAA--GGAATGAGAAGGATTGGATTATGTTTTTCATCGTTGCCATTTCTTTCATATTTGCAGCTACTTTGCAGGGATTCAGACTCATCTAGTAAGCGAGACATTCTGAAATTATAGTAAACAGGATGTCCCAAAAATTCAGAAGCACTCATTTAACTCTTTGTATATCTTAAACACCTATACTATTGTATAGACAAAAACAGACAAAAGAAAG------AAAAAGTTTTTATTGAAAGTG
Narcheri_MillShoalCreek_N727 ----------------------------------------------------------------------------------------------------------------------------------------------------------------------------------------------------------------------------------------------------------CACGTTAATTCCTTCATCAAAATGGCCAGTCTCTCATACGGTTCCGTGGAAGTCGTATCGTCCACTGATTCCGATAGAATTCATTTCCTTTTTTGATGTAGTCATTTAAACAAGGAACAGTTGCTTTTTTTTTGAAGAAAAAGAAACCCGATGGGGACAAGTACTAATGCAGCTAATGGTTTTGTGAATGAGAAAGGGAAGACACTGAAATGTCTATGGTTAATGCATGGGAACGTGACAGGTTGCGGATGGTCCTTGTTCAAGAAGAGACTCTGCAAGAAGGTCAGGATGGGAGAGTGGTAATCCATCAAATAGAAATGCGGGTGGGAGGGTGGAGTTCCAGCAA--GGAATGAGAAGGATTGGATTATGTTTTTCATCGTTGCCATTTCTTTCATATTTGCAGCTACTTTGCAGGGATTCAGACTCATCTAGTAAGCGAGACATTCTGAAATTATAG----------------------------------------------------------------------------------------------------------------------------
Nbarri_Bishop_N1072 --------------------AGATCTAACGTTGCTCTCTTAAAGAAAAACGAATCCTCAAACACCCCCCAAAAAACCATTAAGATTAAGAGACAGGGTTTTCCGCAGAATCTAATGT------TATTGTATCTTTTTACTTTTACCATAGATTAGATCTCTCTTCTTTTCTATCTGAAGATAGAAAGAATCCCGGAAAGATGTCTGATCTTGAGATAGGAATTATTTATCACTCGCCATCATCAAACTGTCACGTTAATTCCTTCATCAAAATGGACAGTCTCTCTTACGGTTCCGAGGAAGTCGTACCGTCCACTGATTCCGATAGAATTCATTTCCTTTTTTGATGTAGTCATTTAAACAAGGAACAGTTGC-TTTTCTTTGAAGAAAAAGAAACCCGATGGGGACAAGTACTAATGCAGCTAATGGTTTTGTGAATGAGAAAGGGAAGACACTGAAATGTCTATGGTTAATGCATGGGAACGTGACAGGTTGCGGATGGTCCTTGTTCAAGAAGAGACTCTGCAAGAAGGTCAGAATGGGAGAGTGGTAATCCATCAAATAGAAATGCGGGTAGAAGGGTGGGGATCCAGCAAGTGGAATGAGAAGGATTGGATTATGTTTTTCATCGTTGCCATTTCTGTGATATTTGCAGCAACTTGGTAGGGATTCAGACTCATCTAGTAAGTGAGACATTGGGAAATTATAGTAAACAGGATGTCCCAAAAGTCTAGAGGCACCCAAAAGTCTATTTGTATATCTTAAATACCTATGGAATTGTACACGCTAAAACAGACACTAATCAATCTCGTCCATATTTCCCATAGAGAATA
Nbarri_LostCoveCave_N0065 ---------------------------------------------------------------------AAAAAACCATTAAGATTAAGAGACAGGGTTTTCCGCAGAATCTAATGT------TATTGTATCTTTTTACTTTTACCATAGATTAGATCTCTCTTCTTTTCTATCTGAAGATAGAAAGAATCCCGGAAAGATGTCTGATCTTGAGATAGGAATTATTTATCACTCGCCATCATCAAACTGTCACGTTAATTCCTTCATCAAAATGGACAGTCTCTCTTACGGTTCCGAGGAAGTCGTACCGTCCACTGATTCCGATAGAATTCATTTCCTTTTTTGATGTAGTCATTTAAACAAGGAACAGTTGC-TTTTTTTTGAAGAAAAAGAAACCGGATGGGGACAAGTACTAATGCAGCTAATGGTTTTGTGAATGAGAAAGGGAAGACACTGAAATGTCTATGGTTAATGCATGGGAACGTGACAGGTTGCGGATGGTCCTTGTTCAAGAAGAGACTCTGCAAGAAGGTCAGAATGGGAGAGTGGTAATCCATCAAATAGAAATGCGGGTAGAAGGGTGGGGATCCAGCAAGTGGAATGAGAAGGATTGGATTATGTTTTTCATCGTTGCCATTTCTGTGATATTTGCAGCAACTTGGTAGGGATTCAGACTCATCTAGTAAGTGAGACATTGGGAAATTATAGTAAACAGGATGTCCCAAAAGTCTAGAGGCACCCAAAAGTCTATTTGTATATCTTAAATACCTATGGAATTGTACACGCTAAAACAGACACTAATCAATCTCGTCCATATTTCCCATAGAGAATA
Nbarri_eyed_ClayCave_G2082 AACTTAATTTATAACTGATTAGATCTAACGTTGCTCTCTTAAAGAAAAACGAATCCTCAAACACCCCCCAAAAAACCATTAAGATTAAGAGACAGGGTTTTCCGCAGAATCTAATGTTATTGGTATTGTATCTTTTTACTTTTACCATAGATTAGATCTCTCTTCTTTTCTATCTGAAGATAGAAAGAATCCCGGAAAGATGTCTGATCTTGAGATAGGAATTATTTATCACTCGCCATCATCAAACTGTCACGTTAATTCCTTCATCAAAATGGCCAGTCTCTCTTACGGTTCCGAGGAAGTCGTACCGTCCACTGATTCCGATAGAATTCATTTCCTTTTTTGATGTAGTCATTTAAACAAGGAACAGTTGC-TTTTTTTGTGAAAAAAAGAAACCCGATGGGGACAAGTACTAATGCAGCTAATGGTTTTGTGAATGAGAAAGGGAAGACACTGAAATGTCTATGGTTAATGCATGGGAACGTGACAGGTTGCGGATGGTCCTTGTTCAAGAAGAGACTCTGCAAGAAGGTCAGGATGGGAGAGTGGTAATCCATCAAATAGAAATGCGGGTGGAAGGGTGGGGTTCCAGCAAGTGGAATGAGAAGGATTGGATTATGGTTTTCATCGTTGCCATTTCTGTGATATTTGCAGCTACATTGTAGGGATTCAAACTCATCTAGTAAATGAGACATTGGGAAATTATAGTAAACAGGATGTCCCAAAAGTCTAGAGGCACACATTGAACTCTTTGTATATCTTAAATACCTATGGAATTGTACATGCTAAAACAGATACTAATCAATCTCCGCCAGATTTCCCATAGAGAATA
Nbarrowsi_Gregorys_N270 --------------------------ATATTTGCTCTCTTAAAGAAAAACGAATCCTCAAACATCCCCCAAAAAAACATTAAGATTAAGAGGCAGGGTTTTCCACAGAATCTAATGTTATTGGTATTGTATCTTTTTACTTTTACCATACATTAGATCTCTCTTCTTTTCTATCTGAAGATAGAAAGAATCCCGGAAAGATGTCTGATCTTGAGATAGGAATTATTTATCACTCGCCATCATCAAACTGTCACGTTAATTCCTTCATCAAAATGGCCAGTCTCTCTTACGGTTCCGAGGAAGTCGTACCGTCCACTGATTCCGATAGAATTTATTTCCTTTTTAGATGTAGTCATTTAAACAAGGAACAGTTGC-TTTTGTTTGAAGAAAAAAAAACCCGATGGGGACAAGTACTAATGCAGCTAATGGTTTTGTGAATGAGAAAGGGAAGACACTGAAATGTCTATGGTTAATGCATGGGAACGTGACAGGTTGCGGATGGTCCTTGTTCAAGAAGAGACTCTGCAAGAAGGTCAGAATGGGAGAGTGGTAATCCATCAAATAGAAATGCGGGTGGAAGGGTGGGGTTCCAGCAAGTGGAATGAGAAGGATTGGATTATGTTTTTCATCGTTGCCATTTCTGTGATATTTGCAGCAACTTTGTAGGGATTCAGACTCATCCAGTAAGTGAGACACTTGGAAATTATAGTAAACAGGATGTTCCAAAAGTCTAGAGGCACTCATTGAACTCTTTGTGTATCTAAAATACCTATGGAATTGTACATGCTAAAAGAGACACTAATCAAT--------------------------
Nbarrowsi_Tuckaleechee_N360 AACTTAATTTATAACTGATTAGATCTAACGTTGCTCTCTTAAAGAAAAACGAATCCTCAAACATCCCCCAAAAAAACATTAAGATTAAGAGGCAGGGTTTTCCACAGAATCTAATGTTATTGGTATTGTATCTTTTTACTTTTACCATACATTAGATCTCTCTTCTTTTCTATCTGAAGATAGAAAGAATCCCGGAAAGATGTCTGATCTTGAGATAGGAATTATTTATCACTCGCCATCATCAAACTGTCACGTTAATTCCTTCATCAAAATGGCCAGTCTCTCTTACGGTTCCGAGGAAGTCGTACCGTCCACTGATTCCGATAGAATTTATTTCCTTTTTAGATGTAGTCATTTAAACAAGGAACAGTTGC--TTTTTTTTGAAGAAAAAAAACCCGATGGGGACAAGTACTAATGCAGCTAATGGTTTTGTGAATGAGAAAGGGAAGACACTGAAATGTCTATGGTTAATGCATGGGAACGTGACAGGTTGCGGATGGTCCTTGTTCAAGAAGAGACTCTGCAAGAAGGTCAGAATGGGAGAGTGGTAATCCATCAAATAGAAATGCGGGTGGAAGGGTGGGGTTCCAGCAAGTGGAATGAGAAGGATTGGATTATGTTTTTCATCGTTGCCATTTCTGTGATATTTGCAGCAACTTTGTAGGGATTCAGACTCATCCAGTAAGTGAGACACTTCGAAATTATAGTAAACAGGATGTTCCAAAAGTCTAGAGGCACTCATTGAACTCTTTGTATATCTAAAATACCTATGGAATTGTACATGCTAAAACAGACACTAATCAATCTCGTCCAGATTTCCCATAGAGAAT-
Nbishopi_DryFalls_N150 ---------------------------------CTCTCTTAAAGAAAAACGAATCCTCATACACCCCCCAAAAAACCATTAAGATTAAGAGACAGGGTTTTCCGCAGAATCTAATGTTATTGGTATTGTATCTTTTTACTTTTACCATAGATTAGATCTCTCTTCTTTTCTATCTGAAGATAGAAAGAATCCCGGAAAGATGTCTGATCTTGAGATAGGAATTATTTATCACTCGCCATCATCAAACTGTCACGTTAATTCCTTCATCAAAATGGCCAGTCTCTCTTACGGTTCCGAGGAAGTCGTACCGTCCACTGATTCCGATAGAATTCATTTCCTTTTTTGATGTAGTCATTTAAACAAGGAACAGTTGCTTTTTTTTTGAAGAAAAAGAAACCCGATGGGGACAAGTACTAATGCAGCTAATGGTTTTGTGAATGAGAAAGGGAAGACACTGAAATGTCTATGGTTAATGCATGGGAACGTGACAGGTTGCGGATGGTCCTTGTTCAAGAAGAGACTCTGCAAGAAGGTCAGAATGGGAGAGTGGTAATCCATCAAATAGAAATGCGGGTGGAAGGGTGGGG-TCCAGCAAGTGGAATGAGAAGGATTGGATTATGTTTTTCATGGTTGCCATTTCTGTGATATTTGCAGCAACTTTGTAGGGATTCAGACTCAGCTAGTAAGTGAGACATTGGGGAATTATAGTAAACAGGATGTCCCGAATTTCTAGAGGCACTCATTTAACTCTTTGTATATCTTAAATACCTATGGAATTGTACATGCTAAAACAGACACTAATCAATCTCGTCCAGATTTCCCATAGAGAATA
Nbishopi_PoleCr_Chattooga_N885 AACTTAATTTATAACTGATTAGATCTAACGTTGCGCTCTTAAAGAAAAACGAATCCTCAAACACCCCCCAAAAAACCATTAAGATTAAGAGACAGGGTTTTCCGCAGAATCTAATGTTATTGGTATTGTATCTTTTTACTTTTACCATAGATTAGATCTCTCTTCTTTTCTATCTGAAGATAGAAAGAATCCCGGAAAGATGTCTGATCTTGAGATAGGAATTATTTATCACTCGCCATCATCAAACTGTCACGTTAATTCCTTCATCAAAATGGCCAGTCTCTCTTACGGTTCCGAGGAAGTCGTACCGTCCACTGATTCCGATAGAATTCATTTCCTTTTTTGATGTAGTCATTTAAACAAGGAACAGTTGCTTTTTTTTTGAAGAAAAAGAAACCCGATGGGGACAAGTACTAATGCAGCTAATGGTTTTGTGAATGAGAAAGGGAAGACACTGAAATGTCTATGGTTAATGCATGGGAACGTGACAGGTTGCGGATGGTCCTTGTTCAAGAAGAGACTCTGCAAGAAGGTCAGAATGGGAGAGTGGTAATCCATCAAATAGAAATGCGGGTGGAAGGGTGGGG-TCCAGCAAGTGGAATGAGAAGGATTGGATTATGTTTTTCATGGTTGCCATTTCTGTGATATTTGCAGCAACTTTGTAGGGATTCAGACTCAGCTAGTAAGTGAGACATTGGGGAATTATAGTAAACAGGATGTCCCGAATTTCTAGAGGCACTCATTTAACTCTTTGTATATCTTAAATACCTATGGAATTGTACATGCTAAAACAGACACTAATCAATCTCGTCCAGATTTCCCATAGAGAATA
Nbishopi_StandingIndian_N131 -----------------------------------------AAGAAAAACGAATCCTCAAACACCCCCCAAAAAACCATTAAGATTAAGAGACAGGGTTTTCCGCAGAATCTAATGTTATTGGTATTGTATCTTTTTACTTTTACCATAGATTAGATCTCTCTTCTTTTCTATCTGAAGATAGAAAGAATCCCGGAAAGATGTCTGATCTTGAGATAGGAATTATTTATCACTCGCCATCATCAAACTGTCACGTTAATTCCTTCATCAAAATGGCCAGTCTCTCTTACGGTTCCGAGGAAGTCGTACCGTCCACTGATTCCGATAGAATTCATTTCCTTTTTTGATGTAGTCATTTAAACAAGGAACAGTTGCTTTTTTTTTGAAGAAAAAGAAACCCGATGGGGACAAGTACTAATGCAGCTAATGGTTTTGTGAATGAGAAAGGGAAGACACTGAAATGTCTATGGTTAATGCATGGGAACGTGACAGGTTGCGGATGGTCCTTGTTCAAGAAGAGACTCTGCAAGAAGGTCAGAATGGGAGAGTGGTAATCCATCAAATAGAAATGCGGGTGGAAGGGTGGGG-TCCAGCAAGTGGAATGAGAAGGATTGGATTATGTTTTTCATGGTTGCCATTTCTGTGATATTTGCAGCAACTTTGTAGGGATTCAGACTCAGCTAGTAAGTGAGACATTGGGGAATTATAGTAAACAGGATGTCCCGAATTTCTAGAGGCACTCATTTAACTCTTTGTATATCTTAAATACCTATGGAATTGTACATGCTAAAACAGACACTAATCAATCTCGTCCAGATTTCCCATAGAGAATA
Nbrimleyi_NewberryCr_N984 AACTTAATTTATAACTGATTAGATCTAACGTTGCTCTCTTAAAGAAAAACGAATCCTCAAACACCCCCCAAAAAACCATTAAGATTAAGAGACAGGGTTTTCCGCAGAATCTAATGTTATTGGTATTGTATCTTTTTACTTTTACCATAGATTAGATCTCTCTTCTTTTCTATCTGAAGATAGAAAGAATCCCGGAAAGATGTCTGATCTTGAGATAGGAATTATTTATCACTCGCCATCATCAAACTGTCACGTTAATTCCTTCATCAAAATGGCCAGTCTCTCTTACGGTTCCGAGGAAGTCGTACCGTCCACTGATTCCGATAGAATTCATTTCCTTTTTTGATGTAGTCATTTAAACAAGGAAAGGTTGC-TTTTTTTTGTGAAAAAAGAAACCCGATGGGGACAAGTACTAATGCAGCTAATGGTTTTGTGAATGAGAAAGGGAAGACACTGAAATGTCTATGGTTAATGCATGGGAACGTGACAGGTTGCGGATGGTCCTTGTTCAAGAAGAGACTCTGCAAGAAGGTCAGGATGAGAGAGTGGTAATCCATCAAATAGAAATGCGGGTGGAAGGGTGGAGTTCTAGCAACTGGAATGAGAAGGATTGGATTATGTTTTGCATCGTTGCCATTTCTGTGATATTTGCAGCTACTTTGTAGGGATTCAGACTCATCTAGTAAGTGAGACATTGGGAAATTATAGTAAACAGGATGTCCCAAAAGTCTAGAGGCACTCATTTAACTCTTTGTATATCTTAAATACCTATGGAATTGTATATGCTAAAACAGACACTAATCAATCTCCGCCAGATTTCCCATAGAGAATA
Nbrimleyi_RumblingBald_N241 AACTTAATTTATAACTGATTAGATCTAACGTTGCTCTCTTAAAGAAAAACGAATCCTCAAACACCCCCCAAAAAACCATTAAGAGTAAGAGACAGGGTTTTCCGCAGAATCTAATGTTATTGGTATTGTATCTTTTTACTTTTACCATAGATTAGATCTCTCTTCTTTTCTATCTGAAGATAGAAAGAATCCCGGAAAGATGTCTGATCTTGAGATAGGAATTATTTATCACTCGCCATCATCAAACTGTCACGTTAATTCCTTCATCAAAATGGCCAGTCTCTCTTACGGTTCCGAGGAAGTCGTACCGTCCACTGATTCCGATAGAATTCATTTCCTTTTTTGATGTAGTCATTTAAACAAGGAAAGGTTGCTTTTTTTTTGTGAAAAAAGAAACCCGATGGGGACAAGTACTAATGCAGCTAATGGTTTTGTGAATGAGAAAGGGAAGACACTGAAATGTCTATGGTTAATGCATGGGAACGTGACAGGTTGCGGATGGTCCTTGTTCAAGAAGAGACCCTGCAAGAAGGTCAGGATGGGAGAGTGGTAATCCATCAAATAGAAATGCGGGTGGAAGGGTGGAGTTCAAGCAACTGGAATGAGAAGGATTGGATTATGTTTTGCATTGTTGCCATTTCTGTGATATTTGCAGCTACTTTGTAAGGATTCAGACTCATCTAGTAAGTGAGACATTGGGAAATTATAGTAAACAGGATGTCCCAAAAGTCTAGAGGCACTCATTTAACTCTTTGCATATCTTAAATACCTATGGAATTGTATATACTAATACACACATCAAT-----TCTATATAATTAAACATAGTGTATG
Ncanei_Egypt_N958 ------------AACTGATTAGATCTAACGTTGCTCTCTTAAAGAAAAACGAATCCTCAAACACCCCCCAAAAAACCATTAAGATTAAGAGACAGGGTTTTCCGCAGAATCTAATGTTATTGGTATTGTATCTTTTTACTTTTACCATAGATTAGATCTCTCTTCTTTTCTATCTGAAGATAGAAAGAATCCCGGAAAGATGTCTGATCTTGAGATAGGAATTATTTATCACTCGCCATCATCAAACTGTCACGTTAATTCCTTCATCAAAATGGCCAGTCTCTCTTACGGTTCCGAGGAAGTCGTACCGTCCACTGATTCCGATAGAATTCATTTCCTTTTTTGATGTAGTCATTTAAACAAGGAAAGGTTGC--TTTTTTTGTGAAAAAAGAAACCCGATGGGGACAAGTACTAATGCAGCTAATGGTTTTGTGAATGAGAAAGGGAAGACACTGAAATGTCTATGGTTAATGCATGGGAACGTGACAGGTTGCGGATGGTCCTTGTTCAAGAAGAGACTCGGCAAGAAGGTCAGGATGGGAGAGTGGTAATCCATCAAATAGAAATGCGGGTGGAAGGGTGGAGTTCCAGCAACTGGAATGAGAAGGATTGGATTATGTTTTTCATCGTTGCCATTTCTGTGATATTTGCAGCTACTTTGTAGGGATTCAGACTCATCTAATAAGTGAGACATTGGAAAATTATAGTAAACAGGATGTCCCAAAAGTCTAGAGGCACTCATTTAACTCTTTGTATATCTTAAATACCTATGGAATTGTATATGCTAAAACAGACACTAATCAATCTCCGCCAGATTTCCCATAGAGAATA
Ncarolinensis_Grandfather_N218 --------------------------AACGTTGCTCTCTTAAAGAAAAACGAATCCTCAAACACCCCCCAAAAAACCATTAAGATTAAGAGACAGGGTTTTCCGCAGAATCTAATGTTATTGGTATTGTATCTTTTTACTTTTACCATAGATTAGATCTCTCTTCTTTTCTATCTGAAGATAGAAAGAATCCCGGAAAGATGTCTGATCTTGAGATAGGAATTATTTATCACTCGCCATCATCAAACTGTCACGTTAATTCCTTCATCAAAATGGCCAGTCTCTCTTACGGTTCCGAGGAAGTCGTACCGTCCACTGATTCTGATAGAATTCATTTCCTTTTTTGATGTAGTCATTTAAACAAGGAACAGTTGC-TTTTTTTGTGAAAAAAAGAAACCCGATGGGGACAAGTACTAATGCAGCTAATGGTTTTGTGAATGAGAAGGGGAAGACACTGAAATGTCTATGGTTAATGCATGGGAACGTGACAGGTTGCGGATGGTCCTTGTTCAAGAAGAGACTCTGCAAGAAGGTCAGGATGGGAGAGTGGTAATCCATCAAATAGAAATGCGGGTGGAAGGGTGGGGTTCCAGCAAGTGGAATGAGAAGGATTGGATTATGGTTTTCATCGTTGCCATTTCTGTGATATTTGTAGCTACATTGTAGGGATTCAAACTCATCTAGTAAGTGAGACATTGGGAAATTATAGTAAACACGATGTCCCAAAAGTCTAGAGGCACACATTGAACTCTTTGTATATCTTAAATACCTATGGAATTGTACATGCTAAAACAGATACTAATC-----------------------------
Ncarteri_English_N031 AACTTAATTTATAACTGATTAGATCTAACGTTGCTCTCTTAAAGAAAAACGAATCCTCAAACACCCCCCAAAAAACCATTAAGCTTAAGAGACAGGGTTTTCCGCAGAATCTAATGTTATTGGTATTGTATCTTTTTACTTTTACCATAGATTAGATCTCTCTTCTTTTCTATCTGAAGATAGAAAGAATCCCGGAAAGATGTCTGATCTTGAGATAGGAATTATTTATCACTCGCCATCATCAAACTGTCACGTTAATTCCTTCATCAAAATGGCCAGTCTCTCTTACGGTTCCGAGGAAGTCGTACCGTCCACTGATTCCGATAGAATTCATTTCCTTTTTTGATGTAGTCATTTAAACAAGGAACAGTTGC-TTTTTTTTGAAGAAAAAGAAACCCGATGGGGACAAGTACTAATGCAGCTAATGGTTTTGTGAATGAGAAAGGGAAGACACTGAAATGTCTATGGTTAATGCATGGGAACGTGACAGGTTGCGGATGGTCCTTGTTCAAGAAGAGACTCTGCAAGAAGGTCAGAATGGGAGAGTGGTAATCCATCAAATAGAAATGCGGGTGGAAGGGTGGGGTTCCAGCAAGTGGAATGAGAAGGATTGGATTATGTTTTTCATCGTTGCCATTTCTGTGATATTTGCAGCAACTTTGTAGGGATTCAGACTCAGCTAGTAAGTGAGACATTGGGAAATTATAGTAAACAGGATGCCCCAAAAGTCTAGAGGCACTCATTTAACTCTTTGTATATCTTAAATACCTATGAAATTGTACATGCTAAAACAGACACTAATCAATCTCGTCCAGATTTCCCATAGA-----
Ncarteri_LaurelCave_nearTYPE_N0296 ---------------------------------------------------------------------AAAAAACCATTAAGATTAAGAGACAGGGTTTTCCGCAGAATCTAATGTTATTGGTATTGTATCTTTTTACTTTTACCATAGATTAGATCTCTCTTCTTTTCTATCTGAAGATAGAAAGAATCCCGGAAAGATGTCTGATCTTGAGATAGGAATTATTTATCACTCGCCATCATCAAACTGTCACGTTAATTCCTTCATCAAAATGGCCAGTCTCTCTTACGGTTCCGAGGAAGTCGTACCGTCCACTGATTCCGATAGAATTCATTTCCTTTTTTGATGTAGTCATTTAAACAAGGAACAGTTGCTTTTTTTTTGAAGAAAAAGAAACTCGATGGGGACAAGTACTAATGCAGCTAATGGTTTTGTGAATGAGAAAGGGAAGACACTGAAATGTCTATGGTTAATGCATGGGAACGTGACAGGTTGCGGATGGTCCTTGTTCAAGAAGAGACTCTGCAAGAAGGTCAGAATGGGAGAGTGGTAATCCATCAAATAGAAATGCGGGTGGAAGGGTGGGGTTCCAGCAAGTGGAATGAGAAGGATTGGATTATGTTTTTCATCGTTGCCATTTCTGTGATATTTGCAGCAACTTTGTAGAGATTCAGACTCAGCTAGTAAGTGAGACATTGGGAAATTATAGTAAACAGGATGCCCCAAAAGTCTAGAGGCACTCATTTAACTCTTTGTATATCTTAAATACCTATGAAATTGTACATGCTAAAGCAGACACTAATCAATCTCGTCCAGATTTCCCATAGA-----
Ncarteri_PilotMtn_G2185 AACTTAATTTATAACTGATTAGATCTAACGTTGCTCTCTTAAAGAAAAACGAATCCTCAAACACCCCCC-AAAAACCATTAAGATTAAGAGACAGGGTTTTCCGCAGAATCTAATGTTATTGGTATTGTATCTTTTTACTTTTACCATAGATTAGATCTCTCTTCTTTTCTATCTGAAGATAGAAAGAATCCCGGAAAGATGTCTGATCTTGAGATAGGAATTATTTATCACTCGCCATCATCAAACTGTCACGTTAATTCCTTCATCAAAATGGCCAGTCTCTCTTACGGTTCCGAGGAAGTCGTACCGTCCACTGATTCCGATAGAATTCATTTCCTTTTTTGATGTAGTCATTTAAACAAGGAACAGTTGCTTTTTTTTTGAAGAAAAAGAAACCCGATGGGGACAAGTACTAATGCAGCTAATGGTTTTGTGAATGAGAAAGGGAAGACACTGAAATGTCTATGGTTAATGCATGGGAACGTGACAGGTTGCGGATGGTCCTTGTTCAAGAAGAGACTCTGCAAGAAGGTCAGAATGGGAGAGTGGTAATCCATCAAATAGAAATGCGGGTGGAAGGGTGGGGTTCCAGCAAGTGGAATGAGAAGGATTGGATTATGTTTTTCATCGTTGCCATTTCTGTGATATTTGCAGCAACTTTGTAGGGATTCAGACTCAGCTAGTAAGTGAGACATTGGGAAATTATAGTAAACAGGATGCCCCAAAAGTCTAGAGGCACTCATTTAACTCTTTGTATATCTTAAATACCTATGAAATTGTACATGCTAAAACAGACACTAATCAATCTCGTCCAGATTTCCCATAGA-----
Ncarteri_Pitchfork_N363 ---------------------------------------------AAAACGAATCCTCAAACACCCCCCAAAAAACCATTAAGATTAAGAGACAGGGTTTTCCGCAGAATCTAATGTTATTGGTATTGTATCTTTTTACTTTTACCATAGATTAGATCTCTCTTCTTTTCTATCTGAAGATAGAAAGAATCCCGGAAAGATGTCTGATCTTGAGATAGGAATTATTTATCACTCGCCATCATCAAACTGTCACGTTAATTCCTTCATCAAAATGGCCAGTCTCTCTTACGGTTCCGAGGAAGTCGTACCGTCCACTGATTCCGATAGAATTCATTTCCTCTTTTGATGTAGTCATTTAAACAAGGAACAGTTGCTTTTTTTTGGAAAAAAAAGAAACCCGATGGGGACAAGTACTAATGCAGCTAATGGTTTTGTGAATGAGAAAGGGAAGACACTGAAATGTCTATGGTTAATGCATGGGAACGTGACAGGTTGCGGATGGTCCTTGTTCAAGAAGAGACTCTGCAAGAAGGTCAGAATGGGAGAGTGGTAATCCATCAAATAGAAATGCGGGTGGAAGGGTGGGGTTCCAGCAAGTGGAATGAGAAGGATTGGATTATGTTTTTCATCGTTGCCATTTCTGTGATATTTGCAGCAACTTTGTAGGGATTCAGACTCAGCTAGTAAGTGAGACATTGGGAAATTATAGTAAACAGGATGTCCCAAAAGTCTAGAGGCACTCATTTAACGCTTTATATATCTTAAATACCTATGGAATTGTACTTGCTAAAACAGACACTAATCAATCTCATCTCGTCTCTCTCC--------
Ncarteri_WeberCty_N1044 AACTTAATTTATAACTGATTAGATCTAACGTTGCTCTCTTAAAGAAAAACGAATCCTCAAACACCCCCCAAAAAACCATTAAGATTAAGAGACAGGGTTTTCCGCAGAATCTAATGTTATTGGTATTGTATCTTTTTACTTTTACCATAGATTAGATCTCTCTTCTTTTCTATCTGAAGATAGAAAGAATCCCGGAAAGATGTCTGATCTTGAGATAGGAATTATTTATCACTCGCCATCATCAAACTGTCACGTTAATTCCTTCATCAAAATGGCCAGTCTCTCTTACCGTTCCGAGGAAGTCGTACCATCCACTGATTCCGATAGAATTCATTTCCTTTTTTGATGTAGTCATTTAAACAAGGAACAGTTGC-TTTTTTTTGAAGAAAAAGAAACCCGATGGGGACAAGTACTAATGCAGCTAATGGTTTTGTGAATGAGAAAGGGAAGACACTGAAATGTCTATGGTTAATGCATGGGAACGTGACAGGTTGCGGATGGTCCTTGTTCAAGAAGAGACTCTGCAAGAAGGGCAGAATGGGAGAGTGGTAATCCATCAAATAGAAATGCGGGTGGAAGGGTGGGGTTCCAGCAAGTGGAATGAGAAGGATTGGATTATGTTTTTCATCGTTGCCATTTCTGTGATATTTGCAGCAACTTTGTAGGGATTCAGACTCAGCTAGTAAGTGAGACATTGGGAAATTATAGTAAACAGGATGCCCCAAAAGTCTAGAGGCACTCATTTAACTCTTTGTATATCTTAAATACCTATGAAATTGTACATGCTAAAACAGACACTAATCAATCTCGTTCAGATTTCCCATAGA-----
Ncarteri_div__RainbowCave_G2089 AACTTAATTTATAACTGATTAGATCTAACGTTGCTCTCTTAAAGAAAAACGAATCCTCAAACACCCCCCAAAAAACCATTAAGATTAAGAGACAGGGTTTTCCACAGAATCTAATGTTATTGGTATTGTATCTTTTTACTTTTACCATAGATTAGATCTCTCTTCTTTTCTATCTGAAGATAGAAAGAATCCCGGAAAGATGTCTGATCTTGAGATAGGAATTATTTATCACTCGCCATCATCAAACTGTCACGTTAATTCCTTCATCAAAATAGCCAGTTTCTCTTACGGTTCCGAGGAAGTCATACCGTCCACTGATTCCGATAGAATTCATTTCCTTTTTTGATGTAGTCATTTAAACAAGGAACAGTTGCTTTTTTTTGAAGAAAAAAGAAACTCGATGGGGACAAGTACTAATGCAGCTAATGGTTTTGTGAATGAAAAAGGGAAGACACTGAAATGTCTATGGTTAATGCATGGGAACGTGACAGGTTGCGGATGGTCCTTGTTCAAGAAGAGACTCTGCAAGAAGGTCAGAATGGGAGAGTGGTAATCCATCAAATAGAAATGCGGGTGGAAGGGTGGAGTTCCAGCAAGTGGAATGAGAAGGATTGGATTATGTTTTTCATCGTTGCCATTCCTGTGATATTTGTAGCTACTTTGTAGGGATTCAGACTCATCTAGTAAGCGATACATTG---------GGAAAACAGGATGTCCCAAAAATTTA------CTCATTTAACTC-TTGTATATGTTAAACACCTACGGAATTGCACGTGCTAAAACGGACACGAATCAATCATTAGCAGACTCCCCATATGTAAGA
Ncherokee_BallhootScar_N193 --------------------------------------------------------------------------------------------------------------------TTATTGGTATTGTATCTTTTTACTTTTACCATAGATTAGATCTCTTTTCTTTTCTATCTGAAGATAGAAAGAATCCCGGAAAGATGTCTGATCTTGAGATAGGAATTATTTATCACTCGCCATCATCAAACTGTCACGTTAATTCCTTCATCAAAATGGCCAGTCTCTCTTACGGTTCCGAGGAAGTCGTACCGTCCACTGATTCCGATAGAATTCATTTCCTTTTTTGATGTAGTCATTTAAACAAGGAACAGTTGCTTTTTTTTGTGAAAAAAAGAAACCCGATGGGGACAAGTACTAATGCAGCTAATGGTTTTGTGAATGAGAAAGGGAAGACACTGAAATGTCTATGGTTAATGCATGGGAACGTGACAGGTTGCGGATGGTCCTTGTTCAAGAAGAGACTCTGCAAGAAGGTCAGGATGGGAGAGTGGTAATCCATCAAATAGAAATGCGGGTGGAAGGGTGGGGTTCCAGCAAGTGGAATGAGAAGGATTGGATTATGGTTTTCATCGTTGCCATTTCTGTGATATTTGCAGCTACATTGTAGGGATTCAAACTCATCTAGTAAGTGAGACATTGGGAAACTATAGTAAACAGGATGTCCCAAAAGTCTAGAGGCACACATTGAACTCTTTGTATATCTTAAATACCTATGGAATTGTACATGCTAAAACAGATACTAATCAATCTCCGCCAGATTTCCCATAGAGAATA
Ncherokee_BalsamMtn_N891 AACTTAATTTATAACTGATTAGATCTAACGTTGCTCTCTTAAAGAAAAACGAATCCTCAAACACCCCCAAAAAAACCATTAAGATTAAGAGACAGGGTTTTCCGCAGAATCTAATGTTATTGGTATTGTATCTTTTTACTTTTACCATAGATTAGATCTCTCTTCTTTTCTATCTGAAGATAGAAAGAATCCCGGAAAGATGTCTGATCTTGAGATAGGAATTATTTATCACTCGCCATCATCAAACTGTCACGTTAATTCCTTCATCAAAATGGCCAGTCTCTCTTACGGTTCCGAGGAAGTCGTACCGTCCACTGATTCCGATAGAATTCATTTCCTTTTTTGATGTAGTCATTTAAACAAGGAACAGTTGCTTTTTTTTGTGAAAAAAAGAAACCCGATGGGGACAAGTACTAATGCAGCTAATGGTTTTGTGAATGAGAAAGGGAAGACACTGAAATGTCTATGGTTAATGCATGGGAACGTGACAGGTTGCGGATGGTCCTTGTTCAAGAAGAGACTCTGCAAGAAGGTCAGGATGGGAGAGTGGTAATCCATCAAATAGAAATGCGGGTGGAAGGGTGGGGTTCCAGCAAGTGGAATGAGAAGGATTGGATTATGGTTTTCATCGTTGCCATTTCTGTGATATTTGCAGCTACATTGTAGGGATTCAAACTCATCTAGTAAGTGAGACATTGGGAAATTATAGTAAACAGGATGTCCCAAAAGTCTAGAGGCACACATTGAGCTCTTTGTATATCTTAAATACCTATGGAATTGTACATGCTAAAACAGATACT---------------------------------
Ncherokee_SIndianCrk_N681 ------------------------------------------------------------------------------------------------------------------------------------------------------------------------------------------------------GATGCCTGATCTTGAGATAGGAATTATTTATCACTCGCCATCATCAAACTGTCACGTTAATTCCTTCATCAAAATGGCCAGTCTCTCTTACGGTTCCGAAGAAGTCGTACCGTCCACTGATTCCGATAGAATTCATTTCCTTTTTTGATGTAGTCATTTAAACAAGGAACAGTTGCTTTTTTTTGTGAAAAAAAGAAACCCGATGGGGACAAGTACTAATGCAGCTAATGGTTTTGTGAATGAGAAAGGGAAGACACTGAAATGTCTATGGTTAATGCATGGGAACGTGACAGGTTGCGGATGGTCCTTGTTCAAGAAGAGACTCTGCAAGAAGGTCAGGAAGGGAGAGTGGTAATCCATCAAATAGAAATGCGGGTGGAAGGGTGGGGTTCCAGCAAGTGGAATGAGAAGGATTGGATTATGGTTTTCATCGTTGCCATTTCTGTGATATTTGCAGCTACATTGTAGGGATTCAAACTCATCTAGTAAGGAAGACATTGGGAAATTATAGTAAACAGGATGT----------------------------------------------------------------------------------------------------------------
Ncooperi_BeaverCrk_N1002 --------------------------------------------------------------------------------------------------------------------------------------TTTACTTTTACCATAGATTAGATCTCTCTTCTTTTCTATCTGAAGATAGAAAGAATCCCGGAAAGATGTCTGATCTTGAGATAGGAATTATTTATCACTCGCCATCATCAAACTGTCACGTTAATTCCTTCATCAAAATGGCCAGTCTCTCTTACGGTTCCGAGGAAGTCGTACCGTCCACTGATTCCGATAGAATTCATTTCCTTTTTTGATGTAGTCATTTAAACAAGGAACAGTTGC-TTTTTTTTGAAGAAAAAGAAACCCGATGGGGACAAGTACTAATGCAGCTAATGGTTTTGTGAATGAGAAAGGGAAGACACTGAAATGTCTATGGTTAATGCATGGGAACGTGACAGGTTGCGGATGGTCCTTGTTCAAGAAGAGACTCTGCAAGAAGGTCAGAATGGGAGAGTGGTAATCCATCAAATAGAAATGCGGGTGGAAGGGTGGGGTTCCAGCAAGTGGAATGAGAAGGATTGGATTATGTTTTTCATGGTTGCCATTTCTGTGATATTTGCAGCAACTTTGTAGGGATTCAGACTCAGCTAGTAAGTGAGACATTGGGGAATTATAGTAAACAGGATGTCCCAAAAGTCTAGAGGCACTCATTTAACTCTTTGTATATCTTAAATACCTATGGAATTGTACATACTAAAACAGACACTAATCAATCTCGTCCAGATTTCCCATAGAGAATA
Ncooperi_BrasstBald_N824 AACTTAATTTATAACTGATTAGATCTAACGTTGCTCTCTTAAAGAAAAACGAATCCTCAAACACCCCCCAAAAAACCATTAAGATTAAGAGACAGGGTTTTCCGCAGAATCTAATGTTATTGGTATTGTATCTTTTTACTTTTACCATAGATTAGATCTCTCTTCTTTTCTATCTGAAGATAGAAAGAATCCCGGAAAGATGTCTGATCTTGAGATAGGAATTATTTATCACTCGCCATCATCAAACTGTCACGTTAATTCCTTCATCAAAATGGCCAGTCTCTCTTACGGTTCCGAGGAAGTCGTACCGTCCACTGATTCCGATAGAATTCATTTCCTTTTTTGATGTAGTCATTTAAACAAGGAACAGTTGCTTTTTTTTTGAAGAAAAAGAAACCCGATGGGGACAAGTACTAATGCAGCTAATGGTTTTGTGAATGAGAAAGGGAAGACACTGAAATGTCTATGGTTAATGCATGGGAACGTGACAGGTTGCGGATGGTCCTTGTTCAAGAAGAGACTCTGCAAGAAGGTCAGAATGGGAGAGTGGTAATCCATCAAATAGAAATGCGGGTGGAAGGGTGGGGTTCCAGCAAGTGGAATGAGAAGGATTGGATTATGTTTTTCATGGTTGCCATTTCTGTGATATTTGCAGCAACTTTGTAGGGATTCAGACTCAGCTAGTAAGTGAGACATTGGGGAATTATAGTAAACAGGATGTCCCAAAAGTCTAGAGGCACTCATTTAACTCTTTGTATATCTTAAATACCTATGGAATTGTACATACTAAAACAGACACTAATCAATCTCGTCCAGATTTCCCATAGAGAA--
Ncooperi_CheoahDam_N1122 -ACTTAATTTATAACTGATTAGATCTAACGTTGCTCTCTTAAAGAAAAACGAATCCTCAAACACCCCCCAAAAAACCATTAAGATTAAGAGACAGGGTTTTCCGCAGAATCTAATGTTATTGGTATTGTATCTTTTTACTTTTACCATAGATTAGATCTCTCTTCTTTTCTATCTGAAGATAGAAAGAATCCCGGAAAGATGTCTGATCTTGAGATAGGAATTATTTATCACTCGCCATCATCAAACTGTCACGTTAATTCCTTCATCAAAATGGCCAGTCTCTCTTACGGTTCCGAGGAAGTCGTACCGTCCACTGATTCCGATAGAATTCATTTCCTTTTTTGATGTAGTCATTTAAACAAGGAACAGTTGCTATTTTTTTGAAGAAAAAGAAACCCGATGGGGACAAGTACTAATGCAGCTAATGGTTTTGTGAATGAGAAAGGGAAGACACTGAAATGTCTATGGTTAATGCATGGGAACGTGACAGGTTGCGGATGGTCCTTGTTCAAGAAGAGACTCTGCAAGAAGGTCAGAATGGGAGAGTGGTAATCCATCAAATAGAAATGCGGGTGGAAGGGTGGGGTTCCAGCAAGTGGAATGAGAAGGATTGGATTATGTTTTTCATGGTTGCCATTTCTGTGATATTTGCAGCAACTTTGTAGGGATTCAGACTCAGCTAGTAAGTGAGACATTGGGGAATTATAGTAAACAGGATGTCCCAAAAGTCTAGAGGCACTCATTTAACTCTTTGTATATCTTAAATACCTATGGAATTGTACATACTAAAACAGACACTAATCAATCTCGTCCAGACTTCCCATAGAGAATA
Ncooperi_NantRiverGorge_N682 -----AATTTATAACTGATTAGATCTAACGTTGCTCTCTTAAAGAAAAACGAATCCTCAAACACCCCCCAAAAAACCATTAAGATTAAGAGACAGGGTTTTCCGCAGAATCTAATGTTATTGGTATTGTATCTTTTTACTTTTACCATAGATTAGATCTCTCTTCTTTTCTATCTGAAGATAGAAAGAATCCCGGAAAGATGTCTGATCTTGAGATAGGAATTATTTATCACTCGCCATCATCAAACTGTCACGTTAATTCCTTCATCAAAATGGCCAGTCTCTCTTACGGTTCCGAGGAAGTCGTACCGTCCACTGATTCCGATAGAATTCATTTCCTTTTTTGATGTAGTCATTTAAACAAGGAACAGTTGCTTTTTTTTTGAAGAAAAAGAAACCCGATGGGGACAAGTACTAATGCAGCTAATGGTTTTGTGAATGAGAAAGGGAAGACACTGAAATGTCTATGGTTAATGCATGGGAACGTGACAGGTTGCGGATGGTCCTTGTTCAAGAAGAGACTCTGCAAGAAGGTCAGAATGGGAGAGTGGTAATCCATCAAATAGAAATGCGGGTGGAAGGGTGGGGTTCCAGCAAGTGGAATGAGAAGGATTGGATTATGTTTTTCATGGTTGCCATTTCTGTGATATTTGCAGCAACTTTGTAGGGATTCAGACTCAGCTAGTAAGTGAGACATTGGGGAATTATAGTAAACAGGATGTCCCAAAAGTCTAGAGGCACTCATTTAACTCTTTGTATATCTTAAGTACCTATGGAATTGTACATACTAAAACAGACACTAATCAATCTCGTCCAGATTTCCCATAG------
Ncooperi_RockCrRoad_N1160 --------------------------------------------------GAATCCTCAAACACCCCCCAAAAAACCATTAAGATTAAGAGACAGGGTTTTCCGCAGAATCTAATGTTATTGGTATTGTATCTTTTTACTTTTACCATAGATTAGATCTCTCTTCTTTTCTATCTGAAGATAGAAAGAATCCCGGAAAGATGTCTGATCTTGAGATAGGAATTATTTATCACTCGCCATCATCAAACTGTCACGTTAATTCCTTCATCAAAATGGCCAGTCTCTCTTACGGTTCCGAGGAAGTCGTACCGTCCACTGATTCTGATAGAATTCATTTCCTTTTTTGATGTAGTCATTTAAACAAGGAACAGTTGTTTTTTTTTTGAAGAAAAAGAAACCCGATGGGGACAAGTAGTAATGCAGCTAATGGTTTTGTGAATGAGAAAGGGAAGACACTGAAATGTCTATGGTTAATGCATGGGAACGTGACAGGTTGCGGATGGTCCTTGTTCAAGAAGAGACTCTGCAAGAAGGTCAGAATGGGAGAGTGGTAATCCATCAAATAGAAATACGGGTGGAAGGGTGGGGTTCCAGCAAGTGGAATGAGAAGGATTGGATTATGTTTTTCATGGTTGCCATTTCTGTGATATTTGCAGCAACTTTGTAGGGATTCAGACTCAGCTAGTAAGTGAGACATTGGGGAATTATAGTAAACAGGATGTCCCAAAAGTCTAGAGGCACTCATTTAACTCTTTGTATATCTTAAATACCTATGGATTTGTACATGCTAAAACAGACACTAATCAATCTCGTCCAGATTTCCCATAGAGAATA
Ncoylei_Apalachia_N1195 AACTTAATTTATAACTGATTAGATCTAACGTTGCTCTCTTAAAGAAAAACGAATCCTCAAACACCCCCGAAAAAACCATTAAGATTAAGAGACAGGGTTTTCCGCAGAATCTAATGTTATTGGTATTGTATCTTTTTACTTTTACCATAGATTAGATCTCTCTTCTTTTCTATCTGAAGATAGAAAGAATCCCGGAAAGATGTCTGATCTTGAGATAGGAATTATTTATCACTCGCCATCATCAAACTGTCACGTTAATTCCTTCATCAAAATGGCCAGTCTCTCTTACGGTTCCGAGGAAGTCGTACCGTCCACCGATTCCGATAGAATTCATTTCCTTTTTAGATGTAGTCATTTAAACAAGGAGCAGTTGCTTTTTTTTTGAAGAAAAAGAAACCCGATGGGGACAAGTACTAATGCAGCTAATGGTTTTGTGAATGAGAAAGGGAAGACACAGAAATGTCTATGGTTAATGCATGGGAACGTGACAGGTTGCGGATGGTCCTTGTTCAAGAAGAGACTCTGCAAGAAGGTCAGAATGGGAGAGTGGTAATCCATCAAATAGAAATGCGGGTGGAAGGGTGGGGTTCCAGCAAGTGGAATGAGAAGGATTGGATTATGTTTTTCATCGTTGCCATTTCTATGATATTTGCAGCAACTTTGTAGGGATTCAGACTCATCTAGTTAGTGAGACATTGGGAAATTATAGTAAACAGGATGTCCCAAAAGTCTAGAGGCACTCATTGAACTCTTTGTATATCTTAAATACCTATGGAATTGTACATGCTAAAACAGACACTAATCAATATCGTTCAGATTTCCCATAGAGAATA
Ncoylei_DinkinCove_N1118 AACTTAATTTATAACTGATTAGATCTAACGTTGCTCTCTTAAAGAAAAACGAATCCTCAAACACCCCCGAAAAAACCATTAAGATTAAGAGACAGGGTTTTCCGCAGAATCTAATGTTATTGGTATTGTATCTTTTTACTTTTACCATAGATTAGATCTCTCTTCTTTTCTATCTGAAGATAGAAAGAATCCCGGAAAGATGTCTGATCTTGAGATAGGAATTATTTATCACTCGCCATCATCAAACTGTCACGTTAATTCCTTCATCAAAATGGCCAGTCTCTCTTACGGTTCCGAGGAAGTCGTACCGTCCACCGATTCCGATAGAATTCATTTCCTTTTTAGATGTAGTCATTTAAACAAGGAGCAGTTGCTTTTTTTTTGAAGAAAAAGAAACCCGATGGGGACAAGTACTAATGCAGCTAATGGTTTTGTGAATGAGAAAGGGAAGACACAGAAATGTCTATGGTTAATGCATGGGAACGTGACAGGTTGCGGATGGTCCTTGTTCAAGAAGAGACTCTGCAAGAAGGTCAGAATGGGAGAGTGGTAATCCATCAAATAGAAATGCGGGTGGAAGGGTGGGGTTCCAGCAAGTGGAATGAGAAGGATTGGATTATGTTTTTCATCGTTGCCATTTCTATGATATTTGCAGCAACTTTGTAGGGATTCAGACTCATCTAGTTAGTGAGACATTGGGAAATTATAGTAAACAGGATGTCCCAAAAGTCTAGAGGCACTCATTGAACTCTTTGTATATCTTAAATACCTATGGAATTGTACATGCTAAAACAGACACTAATCAATATCGTTCAGATTTCCC----------
Ncoylei_TiptonCreek_N837 AACTTAATTTATAACTGATTAGATCTAACGTTGCTCTCTTAAAGAAAAACGAATCCTCAAACACCCCCGAAAAAACCATTAAGATTAAGAGACAGGGTTTTCCGCAGAATCTAATGTTATTGGTATTGTATCTTTTTACTTTTACCATAGATTAGATCTCTCTTCTTTTCTATCTGAAGATAGAAAGAATCCCGGAAAGATGTCTGATCTTGAGATAGGAATTATTTATCACTCGCCATCATCAAACTGTCACGTTAATTCCTTCATCAAAATGGCCAGTCTCTCTTACGGTTCCGAGGAAGTCGTACCGTCCACCGATTCCGATAGAATTCATTTCCTTTTTAGATGTAGTCATTTAAACAAGGAACAGTTGCTTTTTTTTTGAAGAAAAAGAAACCCGATGGGGACAAGTACTAATGCAGCTAATGGTTTTGTGAATGAGAAAGGGAAGACACAGAAATGTCTATGGTTAATGCATGGGAACGTGACAGGTTGCGGATGGTCCTTGTTCAAGAAGAGACTCTGCAAGAAGGTCAGAATGGGAGAGTGGTAATCCATCAAATAGAAATGCGGGTGGAAGGGTGGGGTTCCAGCAAGTGGAATGAGAAGGATTGGATTATGTTTTTCATCGTTGCCATTTCTATGATATTTGCAGCAACTTTGTAGGGATTCAGACTCATCTAGTAAGTGAGACATTGGGAAATTATAGTAAACAGGATGTCCCAAAAGTCTAGAGGCACTCATTGAACTCTTTGTATATCTTAAATACCTATGGAATTGTACATGCTAAAACAGACACTAATCAATCTCGTCCAGATTTCCCATAGAGAATA
Ncressleri_AndersonSpringCave_G2075 AACTTAATTTATAACTGATTAGATCTAACTTTCCTTTCTTAAAGGAAAACGAATCCCCAAACACCCCCCAAAAAACCATTAAGATTAAGAGACAGGGTTTTCCACAGAATCTAATGTTATTGGTATTGTATCTTTTTACTTTTACCATAGATTAGATCTTTCTTATTTTCTATCTGAAGATAGAAAGAATCCCGGGAAGATGTCTGATCTTGAGATAGGAATTATTTATCATTCGCCATCATCAAACTGTCACGTTAATTCCTTCATCAAAATGGCCAGTCTCTCTTACGGTTCCGAGGAAGTCGTACCGTCCACTGATTCCGATAGAATTCATTTCCTTTTTTGATGTAGTCATTTAAACAAGGAACAGTTGCTTTTTTTTTGAAGAAAAAGAAACCTGATGGGGACAAGTACTAATGCAGCTAATGGTTTTCTGAATGAGAAAGGGAAGACACTGAAATGTCTATGGTTAATGCATGGGAACGTGACAGGTTGCGGATGGTCCTTGTTCAAGAAGAAACT--GCAAGAAGGTCAGGATGAGAGAGTGGTAATCCATCAAATAGAAATGCGGGTGGAAGGATGGAGCTCCAGCAAGTGGAATCAGAAGGATTGGATTATGTTTTTCATCGTTGCCATTTCTGTGATATTTGCAGCTACTTTGTAGGGATTCAGACTCATCTAGTAAGCGAGACATTGGGAAAATATAGTAAACAGGATGTCCCCAAAGTTCAGAGGCACTCATTTAACTCTTTGTATATCTTAAACACCTATGGAGTTGTACATCCTAAAACGGACACGAATCAATCTCCACCAGTTTACCCAAGTAGATAG
Ncressleri_PigeonCave_G2077 AACTTAATTTATAACTGATTAGATCTAACTTTCCTTTCTTAAAGGAAAACGAATCCCCAAACACCCCCCAAAAAACCATTAAGATTAAGAGACAGGGTTTTCCACAGAATCTAATGTTATTGGTATTGTATCTTTTTACTTTTACCATAGATTAGATCTTTCTTATTTTCTATCTGAAGATAGAAAGAATCCCGGGAAGATGTCTGATCTTGAGATAGGAATTATTTATCATTCGCCATCATCAAACTGTCACGTTAATTCCTTCATCAAAATGGCCAGTCTCTCTTACGGTTCCGAGGAAGTCGTACCGTCCACTGATTCCGATAGAATTCATTTCCTTTTTTGATGTAGTCATTTAAACAAGGAACAGTTGCTTTTTTTTTGAAGAAAAAGAAACCTGATGGGGACAAGTACTAATGCAGCTAATGGTTTTCTGAATGAGAAAGGGAAGACACTGAAATGTCTATGGTTAATGCATGGGAACGTGACAGGTTGCGGATGGTCCTTGTTCAAGAAGAAACT--GCAAGAAGGTCAGGATGAGAGAGTGGTAATCCATCAAATAGAAATGCGGGTGGAAGGATGGAGCTCCAGCAAGTGGAATCAGAAGGATTGGATTATGTTTTTCATCGTTGCCATTTCTGTGATATTTGCAGCTACTTTGTAGGGATTCAGACTCATCTAGTAAGCGAGACATTGGGAAAATATAGTAAACAGGATGTCCCCAAAGTTCAGAGGCACTCATTTAACTCTTTGTATATCTTAAACACCTATGGAGTTGTACATCCTAAAACGGACACGAATCAATCTCCACCAGTTTACCCAAGTAGATAG
Ncrosbyi_MtMitchell_N210 AACTTAATTTATAACTGATTAGATCTAACGTTGCTCTCTTAAAGAAAAACGAATCCTCAAACACCCCCCAAAAAACCATTAAGATTAAGAGACAGGGTTTTCCGCAGAATCTAATGTTATTGGTATTGTATCTTTTTACTTTTACCATAGATTAGATCTCTCTTCTTTTCTATCTGAAGATAGAAAGAATCCCGGAAAGATGTCTGATCTTGAGATAGGAATTATTTATCACTCGCCATCATCAAACTGTCACGTTAATTCCTTCATCAAAATGGCCAGTCTCTCTTACGGTTCCGAGGAAGTCGTACCGTCCACTGATTCCGATAGAATTCATTTCCTTTTTTGATGTAGTCATTTAAACAAGGAAAGGTTGC--TTTTTTTGTGAAAAAAGAAACCCGATGGGGACAAGTACTAATGCAGCTAATGGTTTTGTGAATGAGAAAGGGAAGACACTGAAATGTCTATGGTTAATGCATGGGAACGTGACAGGTTGCGGATGGTCCTTGTTCAAGAAGAGACTCGGCAAGAAGGTCAGGATGGGAGAGTGGTAATCCATCAAATAGAAATGCGGGTGGAAGGGTGGAGTTCCAGCAACTGGAATGAGAAGGATTGGATTATGTTTTTCATCGTTGCCATTTCTGTGATATTTGCAGCTACTTTGTAGGGATTCAGACTCATCTAATAAGTGAGACATTGGAAAATTATAGTAAACAGGATGTCCCAAAAGTCTAGAGGCACTCATTTAACTCTTTGTATATCTTAAATACCTATGGAATTGTATATGCTAAAACAGACACTAATCAATCTCCGCCAGATTTCCCATAGAGAATA
Ncrosbyi_PricesCrk_N1143 --------------------------AACGTTGCTCTCTTAAAGAAAAACGAATCCTCAAACACCCCCCAAAAAACCATTAAGATTAAGAGACAGGGTTTTCCGCAGAATCTAATGTTATTGGTATTGTATCTTTTTACTTTTACCATAGATTAGATCTCTCTTCTTTTCTATCTGAAGATAGAAAGAATCCCGGAAAGATGTCTGATCTTGAGATAGGAATTATTTATCACTCGCCATCATCAAACTGTCACGTTAATTCCTTCATCAAAATGGCCAGTCTCTCTTACGGTTCCGAGGAAGTCGTACCGTCCACTGATTCCGATAGAATTCATTTCCTTTTTTGATGTAGTCATTTAAACAAGGAAAGGTTGC--TTTTTTTGTGAAAAAAGAAACCCGATGGGGACAAGTACTAATGCAGCTAATGGTTTTGTGAATGAGAAAGGGAAGACACTGAAATGTCTATGGTTAATGCATGGGAACGTGACAGGTTGCGGATGGTCCTTGTTCAAGAAGAGACTCGGCAAGAAGGTCAGGATGGGAGAGTGGTAATCCATCAAATAGAAATGCGGGTGGAAGGGTGGAGTTCCAGCAACTGGAATGAGAAGGATTGGATTATGTTTTTCATCGTTGCCATTTCTGTGATATTTGCAGCTACTTTGTAGGGATTCAGACTCATCTAATAAGTGAGACATTGGAAAATTATAGTAAACAGGATGTCCCAAAAGTCTAGAGGCACTCATTTAACTCTTTGTATATCTTAAATACCTATGGAATTGTATATGCTGAAACAGACACTAATCAATCTCCGCCAGATTTCCCATAGAGAATA
Ncrosbyi_ShufordCrk_N1148 AACTTAATTTATAACTGATTAGATCTAACGTTGCTCTCTTAAAGAAAAACGAATCCTCAAACACCCCCCAAAAAACCATTAAGATTAAGAGACAGGGTTTTCCGCAGAATCTAATGTTATTGGTATTGTATCTTTTTACTTTTACCATAGATTAGATCTCTCTTCTTTTCTATCTGAAGATAGAAAGAATCCCGGAAAGATGTCTGATCTTGAGATAGGAATTATTTATCACTCGCCATCATCAAACTGTCACGTTAATTCCTTCATCAAAATGGCCAGTCTCTCTTACGGTTCCGAGGAAGTCGTACCGTCCACTGATTCCGATAGAATTCATTTCCTTTTTTGATGTAGTCATTTAAACAAGGAAAGGTTGC--TTTTTTTGTGAAAAAAGAAACCCGATGGGGACAAGTACTAATGCAGCTAATGGTTTTGTGAATGAGAAAGGGAAGACACTGAAATGTCTATGGTTAATGCATGGGAACGTGACAGGTTGCGGATGGTCCTTGTTCAAGAAGAGACTCGGCAAGAAGGTCAGGATGGGAGAGTGGTAATCCATCAAATAGAAATGCGGGTGGAAGGGTGGAGTTCCAGCAACTGGAATGAGAAGGATTGGATTATGTTTTTCATCGTTGCCATTTCTGTGATATTTGCAGCTACTTTGTAGGGATTCAGACTCATCTAATAAGTGAGACATTGGAAAATTATAGTAAACAGGATGTCCCAAAAGTCTAGAGGCACTCATTTAACTCTTTGTATATCTTAAATACCTATGGAATTGTATAT------------------------------------------------
Ndellingeri_BullpenBridge_N109 AACTTAATTTATAACTGATTAGATCTAACGTTGCTCTCTTAAAGAAAAACGAATCCTCAAACACCCCCCAAAAAACCATTAAGATTAAGAGACAGGGTTTTCCGCAGAATCTAATGTTATTGGTATTGTATCTTTTTACTTTTACCATAGATTAGATCTCTCTTCTTTTCTATTTGAAGATAGAAAGAATTCCGGAAAGATGTCTGATCTTGAGATAGGAATTATTTATCACTCGCCATCATCAAACTGTCACGTTAATTCCTTCATCAAAATGGCCAGTCTCTCTTACGGTTCCGAGGAAGTCGTACCGTCCACTGATTCCGATAGAATTCATTTCCTTTTTTGATGTAGTCATTTAAACAAGGAACAGTTGCATTTTTTTTGAAGAAAAAGAAACCCGATGGGGACAAGTACTAATGCAGCTAATGGTTTTGTGAATGAGAAAGGGAAGACACTGAAATGTCTATGGTTAATGCATGGGAACGTGACAGGTTGCGGATGGTCCTTGTTCAAGAAGAGACTCTGCAAGAAGGTCAGAATGGGAGAGTGGTAATCCATCAAATAGAAATGCGGGTGGAAGGGTGGGGTTCCAGCAAGTGGAATGAGAAGGATTGGATTATGTTTTTCATGGTTGCCATTTCTGTGATATTTGCAGCAACTTTGTAGGGATTCAGACTCAGCTAGTAAGTGAGACATTGGGAAATTATAGTAAACAGGATGTCCCAAAAGTCTAGAGGCACTCATTTAACACTTTGTATATCTTAAATACCTATGGAATTGTACATGCTAAAACAGACACTAATCAATCTCGTCCAGATTTCCCA---------
Ndellingeri_WhitewFalls_N887 -----------------------------------CTCTTAAAGAAAAACGAATCCTCAAACACCCCCCAAAAAACCATTAAGATTAAGAGACAGGGTTTTCCGCAGAATCTAATGTTATTGGTATTGTATCTTTTTACTTTTACCATAGATTAGATCTCTCTTCTTTTCTATTTGAAGATAGAAAGAATTCCGGAAAGATGTCTGATCTTGAGATAGGAATTATTTATCACTCGCCATCATCAAACTGTCACGTTAATTCCTTCATCAAAATGGCCAGTCTCTCTTACGGTTCCGAGGAAGTCGTACCGTCCACTGATTCCGATAGAATTCATTTCCTTTTTTGATGTAGTCATTTAAACAAGGAACAGTTGCATTTTTTTTGAAGAAAAAGAAACCCGATGGGGACAAGTACTAATGCAGCTAATGGTTTTGTGAATGAGAAGGGGAAGACACTGAAATGTCTATGGTTAATGCATGGGAACGTGACAGGTTGCGGATGGTCCTTGTTCAAGAAGAGACTCTGCAAGAAGGTCAGAATGGGAGAGTGGTAATCCATCAAATAGAAATGCGGGTGGAAGGGTGGGGTTCCAGCAAGTGGAATGAGAAGGATTGGATTATGTTTTTCATGGTTGCCATTTCTGTGATATTTGCAGCAACTTTGTAGGGATTCAGACTCAGCTAGTAAGTGAGACATTGGGAAATTATAGTAAACAGGATGTCCCAAAAGTCTAGAGGCACTCATTTAACACTTTGTATATCTTAAA---------AATTGTACATGCTAAAACAGACACTAATCAATCTCGTCCAGATTTCCCATAGAGAATA
Ndilutus_GrassyCreek_N670 ---------------------------------------------------------------------------------------------------------------------------------------------------------------------------------------------------------------------------------------CTCGCCATCATCAAACTGTCACGTTAATTCCTTCATCAAAATGGCCAGTCTCTCTTACGGTTCCGAGGAAGTCGTACCGTCCACTGATTCCGATAGAATTCATTTCCTTTTTTGATGTAGTCATTTAAACAAGGAACAGTTGC-TTTTTTTGTGAAAAAAAGAAACTCGATGGGGACAAGTACTAATGCAGCTAATGGTTTTGTGAATGAGAAAGGGAAGACACTGAAATGTCTATGGTTAATGCATGGGAACGTGACAGGTTGCGGATGGTCCTTGTTCAAGAAGAGACTCTGCAAGAAGGTCAGGATGGGAGAGTGGTAATCCATCAAATAGAAATGCGGGTGGAAGGGTAGGGTTCCAGCAAGTGGAATGAGAAGGATTGGATTATGGTTTTCATCGTTGCCATTTCTGTGATATTTGCAGCTACATTGTAGGGATTCAAAC-------------------------------------------------------------------------------------------------------------------------------------------------------------
Ndilutus_StarveRockCave_G3174 ------------------------------------------------------------------------AAACCATTAAGATTAAGAGACAGGGTTTTCCGCAGAATCTAATGTTATTGGTATTGTATCTTTTTACTTTTACCATAGATTAGATCTCTCTTCTTTTCTATCTGAAGATAGAAAGAATCCCGGAAAGATGTCTGATCTTGAGATAGGAATTATTTATCACTCGCCATCATCAAACTGTCACGTTAATTCCTTCATCAAAATGGCCAGTCTCTCTTACGGTTCCGAGGAAGTCGTACCGTCCACTGATTCCGATAGAATTCATTTCCTTTTTTGATGTAGTCATTTAAACAAGGAACAGTTGC-TTTTTTTGTGAAAAAAAGAAACTCGATGGGGACAAGTACTAATGCAGCTAATGGTTTTGTGAATGAGAAAGGGAAGACACTGAAATGTCTATGGTTAATGCATGGGAACGTGACAGGTTGCGGATGGTCCTTGTTCAAGAAGAGACTCTGCAAGAAGGTCAGGATGGGAGAGTGGTAATCCATCAAATAGAAATGCGGGTGGAAGGGTAGGGTTCCAGCAAGTGGAATGAGAAGGATTGGATTATGGTTTTCATCGTTGCCATTTCTGTGATATTTGCAGCTACATTGTAGGGATTCAAACTCATCTAGTAAGTGAGACATTGGGAAATTATAGTAAACAGGATGTCCCAAAAGTCTAGAGGCACACATTGAACTATTTGTATATCTTAAATACCTATGGAATTGTACATGCTAAAACAGATACTAATCAATCTCCGAAAGATTTCCCATAGAGAATA
Nfridelli_LittlePigeon_N262 AACTTAATTTATAACTGATTAGATCTAACGTTGCTCTCTTAAAGAAAAACGAATCCACAAACACCCCCCAAAAAACCATTAAGATTAAGAGACAGGGTTTTCCGCAGAATCTAATGTTATTGGTATTGTATCTTTTTACTTTTACCATAGATTAGATCTCTCTTCTTTTCTATCTGAAGATAGAAAGAATCCCGGAAAGATGTCTGATCTTGAGATAGGAATTATTTATCACTCGCCATCATCAAACTGTCACGTTAATTCCTTCATCAAAATGGCCAGTCTCTCTTACGGTTCCGAGGAAGTCGTACCGTCCACTGATTCCGATAGAATTCATTTCCTTTTTTGATGTAGTCATTTAAACAAGGAACAGTTGCTTTTTTTTTGAAGAAAAAGAAACCCTATGGGGACAAGTACTAATGCAGCTAATGGTTTTGTGAATGAGAAAGGGAAGACACTGAAATGTCTATGGTTAATGCATGGGAACGTGACAGGTTGCGGATGGTCCTTGTTCAAGAAGAGACTCTGCAAGAAGGTCAGAATGGGAGAGTGGTAATCCATCAAAGAGAAATGCGGGTGGAAGGGTGGGGTTCCAGCAAGTGGAATGAGAAGGATTGGATTATGTTTTTCATGGTTGCCATTTCTGTGATATTTGCAGCAACTTTGTAGGGATTCAGACTCAGCTAGTAAGTGAGACATTGGGAAATTATAGTAAACAGGATGACCCAAAAGTCTAGAGGCACTCATTTAACTCTTTGTATATCTTAAATACCTATGGAATTGTACATGCTAAAACAGACACTAATCAATCTCGTCCAGATTTCCCATAGAGAATA
Nfurtivus_HugdenBranch_G3175 ---------------------------------------------------------------------------------------------------------------TAATGTTATTGGTATTGTATCTTTTTACTTTTACCATAGATTAGATCTCTCTTCTTTTCTATCTGAAGATAGAAAGAATCCCGGAAAGATGTCTGATCTTGAGATAGGAATTATTTATCACTCGCCATCATCAAACTGTCACGTTAATTCCTTCATCAAAATGGCCAGTCTCTCTTACGGATCCGAGGAAGTCGTACCGTCCACTGATTCGGATAGAATTCATTTCCTTTTTTGATGTAGTCATTTAAACAAGGAACAGTTGCTTTTTTTTTGAAGAAAAAGAAACCCGATGGGGACAAGTACTAATGCAGCTAATGGTTTTGTGAATGAGAAAGGGAAGACACTGAAATGTCTATGGTTAATGCATGGGAACGTGACAGGTTTCGGATGGTCCTTGTTCAAGAATAGACTCTGCAAGAAGGTCAGAATGGGAGAGTGGTAATCCATCAAATAGAAATGCGGGTGGAAGGGTGGGGTTCCAGCAAGTGGAATGAGAAGGATTGGATTGTGTTTTTCATCGTTGTCATTTCTGTGATATTTGCAGCAACTTTGTAGGGATTCAGACTCAGCTAGTAAGTGAGACATTGGGAAATTATAGTAAACAGGATGTCCCAAAAGTCTAGAGGCACTCATTTAACTCTTTGTACATCTTAAATACCTATGGAATTGTACATGCTAAAACAGACACTAATCAATCTCGTCCAGATTTCCCATAGAGAATA
Nfurtivus_RaccoonMtn_N1026 -----------------------------------CTCTTAAAGAAAATCGAATCCTCAAACACTCCCCAAAAAACCATTAAGATTAAGAGACAGGGTTTTCCGCAGAATCTAATGTTATTGGTATTGTATCTTTTTACTTTTACCATAGATTAGATCTCTCTTCTTTTCTATCTGAAGATAGAAAGAATCCCGGAAAGATGTCTGATCTTGAGATAGGAATTATTTATCACTCGCCATCATCAAACTGTCACGTTAATTCCTTCATCAAAATGGCCAGTCTCTCTTACGGATCCGAGGAAGTCGTACCGTCCACTGATTCGGATAGAATTCATTTCCTTTTTTGATGTAGTCATTTAAACAAGGAACAGTTGCTTTTTTTTTGAAGAAAAAGAAACCCGATGGGGACAAGTACTAATGCAGCTAATGGTTTTGTGAATGAGAAAGGGAAGACACTGAAATGTCTATGGTTAATGCATGGGAACGTGACAGGTTTCGGATGGTCCTTGTTCAAGAATAGACTCTGCAAGAAGGTCAGAATGGGAGAGTGGTAATCCATCAAATAGAAATGCGGGTGGAAGGGTGGGGTTCCAGCAAGTGGAATGAGAAGGATTGGATTGTGTTTTTCATCGTTGTCATTTCTGTGATATTTGCAGCAACTTTGTAGGGATTCAGACTCAGCTAGTAAGTGAGACATTGGGAAATTATAGTAAACAGGATGTCCCAAAAGTCTAGAGGCACTCATTTAACTCTTTGTACATCTTAAATACCTATGGAATTGTACATGCTAAATCAGACACTAATCAATCTCGTCCAGATT--------------
Ngeorgia_Sittons_N073 AACTTAATTTATAACTGATTAGATCTAACGTTGCTCTCTTAAAGAAAAACGAATCCTCAAACACCCCCCAAAAAACCATTAAGATTAAGAGACAGGGTTTTCCGCAGAATCTAATGTTATTGGTATTGTATCTTTTTACTTTTACCGTAGATTAGATCTCTCTTCTTTTCTATCTGAAGATAGAAAGAATCCCGGAAAGATGTCTGATCTTGAGATAGGAATTATTTATCACTCGGCATCATCAAACTGTCACGTTAATTCCTTCATCAAAATGGCCAGTCTCTCTTACGGTTCCGGGGAAGTCGTACCGTCCACTGATTCCGATAGAATTCATTTCCTTTTTTGATGTAGTCATTTAAACAAGGAACAGTTGCTTTTTTTTTGAAGAAAAAGAAACCCGATGGGGACAAGTACTAATGCAGCTAATGGTTTTGTGAATGAGAAAGGGAAGACACTGAAATGTCTATGGTTAATGCATGGGAACGTGACAGGTTGCGGATGGTCCTTGTTCAAGAAGAGACTCTGCAAGAAGGTCAGAATGGGAGAGTGGTAATCCATCAAAAAGAAATGCGGGTGGAAGGGTGGAGTCCCAGCAAGTGGAATGAGAAGGATGGGATTATGTTTTTCATCGTTGCCATTTCTGTGATATTTGCAGCAACTTTGTAAGGATTCAGACTCAGCTAGAAAGTGAGACATTGGGAAATTATAGTAAACAGGATGTCCCAAAAGTCTAGAGGCACTCATTGAACTCCTTGTATATCTTAAATACCTATGCAATTGTACATGCTAAAACAGACACTAATCAATCTCGTCTCTCTCTCTC----------
Ngertschi_CedarCreek_N351 --------------------------------------TTAAAGAAAAACGAATCCTCAAACACCCCCCAAAAAACCATTAAGATTAAGAGACAGGGTTTTCCGCAGAATCTAATGTTATTGGTATTGTATCTTTTTACTTTTACCATAGATTAGATCTCTCTTCTTTTCTATCTGAAGATAGAAAGAATCCCGGAAAGATGTCTGATCTTGAGATAGGAATTATTTATCACTCGCCATCATCAAACTGTCACGTTAATTCCTTCATCAAAATGGCCAGTCTCTCTTACGGTTCCGAGGAAGTCGTACCGTCCACTGATTCCGATAGAATTCATTTCCTTTTTTGATGTAGTCATTTAAACAAGGAAAGGTTGC---TTTTTTGTGAAAAAAGAAACCCGATGGGGACAAGTACTAATGCAGCTAATGGTTTTGTGAATGAGAAAGGGAAGACACTGAAATGTCTATGGTTAATGCATGGGAACGTGACAGGTTGCGGATGGTCCTTGTTCAAGAAGAGACTCGGCAAGAAGGTCAGGATGGGAGAGTGGTAATCCATCAAATAGAAATGCGGGTGGAAGGGTGGAGTTCCAGCAACTGGAATGAGAAGGATTGGATTATGTTTTTCATCGTTGCCATTTCTGTGATATTTGCAGCTACTTTGTAGGGATTCAGACTCATCCAATAAGTGAGACATTGGAAAATTATAGTAAACAGGATGTCCCAAAAGTCTAGAGGCACTCATTTAACTCTTTGTATATCTTAAATACCTATGGAATTGTATATGCTAAAACAGACACTAATCAATCTCCGCCAGATTTCCCATAGAG----
Ngertschi_FrenchBroad_N968 AACTTAATTTATAACTGATTAGATCTAACGTTGCTCTCTTAAAGAAAAACGAATCCTCAAACACCCCCCAAAAAACCATTAAGATTAAGAGACAGGGTTTTCCGCAGAATCTAATGTTATTGGTATTGTATCTTTTTACTTTTACCATAGATTAGATCTCTCTTCTTTTCTATCTGAAGATAGAAAGAATCCCGGAAAGATGTCTGATCTTGAGATAGGAATTATTTATCACTCGCCATCATCAAACTGTCACGTTAATTCCTTCATCAAAATGGCCAGTCTCTCTTACGGTTCCGAGGAAGTCGTACCGTCCACTGATTCCGATAGAATTCATTTCCTTTTTTGATGTAGTCATTTAAACAAGGAAAGGTTGC---TTTTTTGTGAAAAAAGAAACCCGATGGGGACAAGTACTAATGCAGCTAATGGTTTTGTGAATGAGAAAGGGAAGACACTGAAATGTCTATGGTTAATGCATGGGAACGTGACAGGTTGCGGATGGTCCTTGTTCAAGAAGAGACTCGGCAAGAAGGTCAGGATGGGAGAGTGGTAATCCATCAAATAGAAATGCGGGTGGAAGGGTGGAGTTCCAGCAACTGGAATGAGAAGGATTGGATTATGTTTTTCATCGTTGCCATTTCTGTGATATTTGCAGCTACTTTGTAGGGATTCAGACTCATCCAATAAGTGAGACATTGGAAAATTATAGTAAACAGGATGTCCCAAAAGTCTAGAGGCACTCATTTAACTCTTTGTATATCTTAAATACCTATGGAATTGTATATGCTAAAACAGACACTAATCAATCTCCGCCAGATTTC------------
Ngertschi_HickoryNutGap_N810 ----------------------------------------------------------------------------------------------------------------------------------------------------------------------------------------------------AAGATGTCTGATCTTGAGATAGGAATTATTTATCACTCGCCATCATCAAACTGTCACGTTAATTCCTTCATCAAAATGGCCAGTCTCTCTTACGGTTCCGAGGAAGTCGTACCGTCCACTGATTCCGATAGAATTCATTTCCTTTTTTGATGTAGTCATTTAAACAAGGAAAGGTTGC--TTTTTTTGTGAAAAAAGAAACCCGATGGGGACAAGTACTAATGCAGCTAATGGTTTTGTGAATGAGAAAGGGAAGACACTGAAATGTCTATGGTTAATGCATGGGAACGTGACAGGTTGCGGATGGTCCTTGTTCAAGAAGAGACTCGGCAAGAAGGTCAGGATGGGAGAGTGGTAATCCATCAAATAGAAATGCGGGTGGAAGGGTGGAGTTCCAGCAACTGGAATGAGAAGGATTGGATTATGTTTTTCATCGTTGCCATTTCTGTGATATTTGCAGCTACTTTGTAGGGATTCAGACTCATCTAATAAGTGAGACATTGGAAAATTATAGTAAACAGGATGTCCCAAAAGTCTAGAGGCACTCATTTAACTCTTTGTATATCTTAAATACCTATGGAATTGTATATGCTAAAACAGACAATAATCAATCTCCGCCAGATTTCCCATAGAGAATA
Nholsingeri_BrumleyCrk_N916 -----------TAACTGATTAGATCTAACGTTGCTCTCTTAAAGAAAAACGAATCCTCAAACACCCCCCAAAAAACCATTAAGATTAAGAGACAGGGTTTTCCGCAGAATCTAATGTTATTGGTATTGTATCTTTTTACTTTTACCATAGATTAGATCTCTCTTCTTTTCTATCTGAAGATAGAAAGAATCCCGGAAAGATGTCTGATCTTGAGATAGGAATTATTTATCACTCGCCATCATCAAACTGTCACGTTAATTCCTTCATCAAAATGGCCAGTCTCTCTTACGGTTCCGAGGAAGTCGTACCGTCCACTGATTCCGATAGAATTCATTTCCTTTTTTGATGTAGTCATTTAAACAAGGAACAGTTGCTTTTTTTTGTGAAAAAAAGAAACCCGATGGGGACAAGTACTAATGCAGCTAATGGTTTTGTGAATGAGAAAGGGAAGACACTGAAATGTCTATGGTTAATGCATGGGAACGTGACAGGTTGCGGATGGTCCTTGTTCAAGAAGAGCCTCTGCAAGAAGGTCAGGATGGGAGAGTGGTAATCCATCAAATAGAAATGCGGGTGGAAGGGTGGGGTTCCAGCAAGTGGAATGAGAAGGATTGGATTATGGTTTTCATCGTTGCCATTTCTGTGATATTTGCAGCTACATTGTAGAGATTCAAACTCATCTAGTAACTGAAACATTGGGAAATTATAGTAAACAGGATGTCCCAAAAGTCTAGAGGCACACATTGAACTCTTTGTATATCTTAAATACCTATGGAATTGCACATGCTAAAACAGATACC---------------------------------
Nholsingeri_PondCave_N541 AACTTAATTTATAACTGATTAGATCTAACGTTGCTCTCTTAAAGAAAAACGAATCCTCAAACACCCCCCAAAAAACCATTAAGATTAAGAGACAGGGTTTTCCGCAGAATCTAATGTTATTGGTATTGTATCTTTTTACTTTTACCATAGATTAGATCTCTCTTCTTTTCTATCTGAAGATAGAAAGAATCCCGGAAAGATGTCTGATCTTGAGATAGGAATTATTTATCACTCGCCATCATCAAACTGTCACGTTAATTCCTTCATCAAAATGGCCAGTCTCTCTTACGGTTCCGAGGAAGTCGTACCGTCCACTGATTCCGATAGAATTCATTTCCTTTTTTGATGTAGTCATTTAAACAAGGAACAGTTGCTTTTTTTTGTGAAAAAAAGAAACCCGATGGGGACAAGTACTAATGCAGCTAATGGTTTTGTGAATGAGAAAGGGAAGACACTGAAATGTCTATGGTTAATGCATGGGAACGTGACAGGTTGCGGATGGTCCTTGTTCAAGAAGAGCCTCTGCAAGAAGGTCAGGATGGGAGAGTGGTAATCCATCAAATAGAAATGCGGGTGGAAGGGTGGGGTTCCAGCAAGTGGAATGAGAAGGATTGGATTATGGTTTTCATCGTTGCCATTTCTGTGATATTTGCAGCTACATTGTAGGGATTTAAACTCATCTAGTAACTGAAACATTGGGAAATTATAGTAAACAGGATGTCCCAAAAGTCTAGAGGCACACATTGAACTCTTTGTATATCTTAAATACCTATGGAATTGCACATGCTAAAACAGATACTAATCAATCTCCGCCAGATTTCCCATAGAGAATA
Njonesi_CaveSpringCave_N390 ------------------------CTAACGTTGCTCTCTTAAAGAAAAACGAATCCTCAAACACCCCCCAAAAAACCATTAAGATTAAGAGACAGGGTTTTCCGCAGAATTTAATGTTATTGGTATTGTATCTTTTTACTTTTACCATAGATTAGATCTCTCTTCTTTTCTATCTGAAGATAGAAAGAATCCCGGAAAGATGTCTGATCTTGAGATAGGAATTATTTATCACTCGCCATCATCAAACTGTCACGTTAATTCCTTCATCAAAATGGCCAGTCTCTCTTACGGTTCCGAGGAAGTCGTACCGTCCACTGATTCCGATAGAATTCATTTCCTTTTTTGATGTAGTCATTTAAACAAGGAACAGTTGCATTTTTTTTGAAGAAAAAGAAACCCGATGGGGACAAGTACTAATGCAGCTAATGGTTTTGTGAATGAGAAAGGGAAGACACTGAAATGTCTATGGTTAATGCATGGGAACGTGACAGGTTGCGGATGGTCCTTGTTCAAGAAGAGACTCTGCAAGAAGGTCAGATTGGGAGAGTGGTAATCCATCAAATAGAAATGCGGGTGGAAGGGTGGGGTTCCAGCAAGTGGAATGAGAAGGATTGGATTATGTTTTTCATGGTTGCCATTTCTGTGATATTTGCAGCAACTTTGTAGGGATTCAGACTCAGCTAGTAAGTGAGACATTGGGAAATTATAGTAAACAGGATGTCCCAAAAGTCTAGAGGCACTCATTTAACTCTTTGTATATCTTAAATACCTATGGAATTGTACATGCTAAAACAGACACTAATCAATCTCTTCCAGATTTCCCATAGAGAATA
Nlowderi_ChestnutBranch_N731 AACTTAATTTATAACTGATTAGATCTAACGTTGCTCTCTTAAAGAAAAACGAATCCTCAAACACCCCCCAAAAAACCATTAAGATTAAGAGACAGGGTTTTCCGCAGAATCTAATGTTATTGGTATTGTATCTTTTTACTTTTACCATATATTAGATCTCTCTTCTTTTCTATCTGAAGATAGAAAGAATCCCGGAAAGATGTCTGATCTTGAGATAGGAATTATTTATCACTCGCCATCATCAAACTGTCACGTTAATTCCTTCATCAAAATGGCCAGTCTCTCTTACGGTTCCGAGGAAGTCGTACCGTCCACTGATTCCGATAGAATTCATTTCCTTTTTAGATGTAGTCATTTAAACAAGGAACAGTTGCTTTTTTTTTGAAGAAAAAGAAACCCGATGGGGACAAGTACTAATGCAGCTAATGGTTTGGTGAATGAGAAAGGGAAGACACTGAAATGTCTATGGTTAATGCATGGGAACGTGACAGGTTGCGGATGGTCCTTGTTCAAGAAGAGACTCTGCAAGAAGGTCAGAATGGAAGAGTGGTAATCCATCAAATAGAAATGCGGGTGGATGGGTGGGGTTCCAGCAAGTGGAATCAGAAGGATTGGATTATGTTTTTCATCGTTGCCATTTCTGTGATATTTGCAGCAACTTTGTAGGGATTCAGACTCATCTAGTAAGTGAGACATTGGGAAATTATAGTAAACAGGATGTCCCAAAAGTTTAGAGACACTCATTGAACACTTTGTATATCTTAAATACTTACGGAATTGTACATGCTAAAACAGACACTAATCAATCTCGTCCAGATTTCCCATAGAGAATA
Nlowderi_upperFiresCreek_N820 --------------------------------------------------------------------------------------------------------------------------------------------------------------------------TATCTGAAGATAGAAAGAATCCCGGAAAGATGTCTGATCTTGAGATAGGAATTATTTATCACTCGCCATCATCAAACTGTCACGTTAATTCCTTCATCAAAATGGCCAGTCTCTCTTACGGTTCCGAGGAAGTCGTACCGTCCACTGATTCCGATAGAATTCATTTCCTTTTTAGATGTAGTCATTTAAACAAGGAACAGTTGCTTTTTTTTTGAAGAAAAAGAAACCCGATGGGGACAAGTACTAATGCAGCTAATGGTTTGGTGAATGAGAAAGGGAAGACACTGAAATGTCTATGGTTAATGCATGGGAACGTGACAGGTTGCGGATGGTCCTTGTTCAAGAAGAGACTCTGCAAGAAGGTCAGAATGGAAGAGTGGTAATCCATCAAATAGAAATGCGGGTGGATGGGTGGGGTTCCAGCAAGTGGAATCAGAAGGATTGGATTATGTTTTTCATCGTTGCCATTTCTGTGATATTTGCAGCAACTTTGTAGGGATTCAGACTCATCTAGTAAGTGAGACATTGGGAAATTATAGTAAACAGGATGTCCCAAAAGTTTAGAGACACTCATTGAACACTTTGTATATCTTAAATACTTACGGAATTGTACATGCTAAAACAGACACTAATCGATCTCGTCCAGATTTCCCATAGAGAATA
Nlula_BeeRockCave_G2091 AACTTAATTTATAACTGATTAGATCTAACGTTGCTCTCTTAAAGAAAAACGAATCCTCAAACACCCCCCAAAAAACCATTAAGATTAAGAGACAGGGTTTTCCGCAGAATCTAATGTTATTGGTATTGTATCTTTTTACTTTTACCATAGATTAGATCTCTCTTCTTTTCTATCTGAAGATAGAAAGAATCCCGGAAAGATGTCTGATCTTGAGATAGGAATTATTTATCACTCGCCATCATCAAACTGTCACGTTAATTCCTTCATCAAAATGGCCAGTCTCTCTTACGGTTCCGAAGAAGTCGTACCGTCCACTGATTCCGATAGAATTCATTTCCTTTTTTGATGTAGTCATTTAAACAAGGAACGGTTGCTTTTTTTTTGAAGAAAAAAAAACCCGATGGGGACAAGTACTAATGCAGCTAATGGTTTTGTGAATGAGAAAGGGAAGACACTGAAATGTCCATGGTTAATGCATGGGAACGTGACAGGTTGCGGATGGTCCTTGTTCAAGAAGAGACTCTGCAAGAAGGTCAGGCTGAGAGAGTGGTAATCCATCAAAAAGAAATGCGGGTGGAAGGGTGGAGTTCCAGCAAGTGGAATGAGAAGGATTGGATTATGTTTTTCATCGTTGCCATTTCTGTGATATTTGCAGCAACTTTGTAAGGATTCAGACTCGGCTAGAAAGTGAAACATTGGGAAATTAAAGTAAACAGGATGTCCCAAAAGTCTAGAGGCACTCATTGAACTCTTTGTATATCTTAAATACCTATGGCATTGTACATGCTAAAACAGACACTAATCAATCTCGTCTCGCCTATATATATA-----
Nlula_LulaFallsCave_G2084 AACTTAATTTATAACTGATTAGATCTAACGTTGCTCTCTTAAAGAAAAACGAATCCTCAAACACCCCCCAAAAAACCATTAAGATTAAGAGACAGGGTTTTCCGCAGAATCTAATGTTATTGGTATTGTATCTTTTTACTTTTACCATAGATTAGATCTCTCTTCTTTTCTATCTGAAGATAGAAAGAATCCCGGAAAGATGTCTGATCTTGAGATAGGAATTATTTATCACTCGCCATCATCAAACTGTCACGTTAATTCCTTCATCAAAATGGCCAGTCTCTCTTACGGTTCCGAAGAAGTCGTACCGTCCACTGATTCCGATAGAATTTATTTCCTTTTTTGATGTAGTCATTTAAACAAGGAACAGTTGCTTTTTTTTTGAAGAAAAAGAAACCCGATGGGGACAAGTACTAATGCAGCTAATGGTTTTGTGAATGAGAAAGAGAAGACACTGAAATGTCCATGGTTAATGCATGGGAACGTGACAGGTTGCGGATGGTCCTTGTTCAAGAAGAGACTCTGCAAGAAGGTCAGAATGAGAGAGTGGTAATCCATCAAAAAGAAATGCGGGTGGAAGGGTGGAGTTCCAGCAAGTGGAATGAGAAGGATTGGATTATGTTTTTCATCGTTGCCATTTCTGTGATATTTGCAGCAACTTTGTAAGGATTCAGACTCGGCTAGAAAGTGAAACATTGGGAAATTAAAGTAAACAGGATGTCCCAAAAGTCTAGAGGCACTCATTGAACTCTTTGTATATCTTAAATACCTATGGCATTGTACATGCTAAAACAGACACTAATCAATCTCGTCTCGTCTATATATATA-----
Nmimus_NealsSink_N329 AACTTAATTTATAACTGATTAGATCTAACGTTGCTCTCTTAAAGAAAAACGAATCCTCAAACACCCCCCAAAAAACCATTAAGATTAAGAGACAGGGTTTTCCGCAGAATCTAATGTTATTGGTATTGTATCTTTTTACTTTTACCATAGATTAGATCTCTCTTCTTTTCTATCTGAAGATAGAAAGAATCCCGGAAAGATGTCTGATCTTGAGATAGGAATTATTTATCACTCGCCATCATCAAACTGTCACGTTAATTCCTTCATCAAAATGGCCAGTCTCTCTTACGGTTCCGAGGAAGTCGTACCGTCCACTGATTCCGATAGAATTCATTTCCTTTTTTGATGTAGTCATTTAAACAAGGAACAGTTGCTTTTTTTGTGAAAAAAAAGAAACCCGATGGGGACAAGTACTAATGCAGCTAATGGTTTTGTGAATGAGAAGGGGAAGACACTGAAATGTCTATGGTTAATGCATGGGAACGTGACAGGTTGCGGATGGTCCTTGTTCAAGAAGATACTCTGCAAGAAGGTCAGGATGGGAGAGTGGTAATCCATCAAATAGAAATGCGGGTGGAAGGGTGGGGTTCCAGCAAGTGGAATGAGAAGGATTGGATTATGGTTTTCATCGTTGCCATTTCTGTGATATTTGCAGCTACATTGTAGGGATTCAAACTCATCTAGT----------------------------------------------------------------------------------------------------------------------------------------------------
Nmimus_Straleys_N625 ------------------------------------------------------------------CCCAAAAAACCATTAAGATTAAGAGACAGGGTTTTCCGCAGAATCTAATGTTATTGGTATTGTATCTTTTTACTTTTACCATAGATTAGATCTCTCTTCTTTTCTATCTGAAGATAGAAAGAATCCCGGAAAGATGTCTGATCTTGAGATAGGAATTATTTATCACTCGCCATCATCAAACTGTCACGTTAATTCCTTCATCAAAATGGCCAGTCTCTCTTACGGTTCCGAGGAAGTCGTACCGTCCACTGATTCCGATAGAATTCATTTCCTTTTTTGATGTAGTCATTTAAACAAGGAACAGTTGC-TTTTTTTGTGAAAAAAAGAAACCCGATGGGGACAAGTACTAATGCAGCTAATGGTTTTGTGAATGAGAAAGGGAAGACACTGAAATGTCTATGGTTAATGCATGGGAACGTGACAGGTTGCGGATGGTCCTTGTTCAAGAAGAGACTCTGCAAGAAGGTCAGGATGGGAGAGTGGTAATCCATCAAATAGAAATGCGGGTGGAAGGGTGGGGTTCCAGCAAGTGGAATGAGAAGGATTGGATTATGCTTTTCATCGTTGCCATTTCTGTGATATTTGCAGCTACATTGTAGGGATTCAAACTCATCTAGTAA-----------------------------------------------------------------------------------------------------------------------TCTCCGCCAGATTTCCCATAGAGAATA
Nnasicus_CaneyFork_N171 --CTTAATTTATAACTGATTAGATCTAACGTTGCTCTCTTAAAGAAAAACGAATCCTCAAACACCCCCCAAAAAACCATTAAGATTAAGAGACAGGATTTTCCGCAGAATCTAATGTTATTGGTATTGTATCTTTTTACTTTTACCATAGATTAGATCTCTCTTCTTTTCTATCTGAAGATAGAAAGAATCCCGGAAAGATGTCTGATCTTGAGATAGGAATTATTTATCACTCGCCATCATCAAACTGTCACGTTAATTCCTTCATCAAAATGGCCAGTCTCTCTTACGGTTCCGAGGAAGTCGTACCGTCCACTGATTCCGATAGAATTCATTTCCTTTTTTGATGTAGTCATTTAAACAAGGAACAGTTGGTTTTTTTTGTGAAAAAAAGAAACCCGATGGGGACAAGTACTAATGCAGCTAATGGTTTTGTGAATGAGAAAGGGAAGACACTGAAATGTCTATGGTTAATGCATGGGAACGTGACAGGTTGCGGATGGTCCTTGTTCAAGAAGAGACTCTGCAAGAAGGTCAGGATGGGGGAGTGATAATCCATCAAATAGAAATGCGGGTGGAAGGGTGGAATTCCAGCAACTGGAATGAGAAGGATTGGATTATGTTTTTCATCATTGCCATTTCTGTGATATTTGCAGCTACTTTGTAGGGATTCAGACTCATCTAGTAAGTGAGACATTGGGAAATTATAGTAAACAGGATGTCCCAAAAGTCTAGAGGCACTCATTTAACTCTTTGTATGTCTTAAA--CCTATGGAATTGTACATGCTAAAACAGACACTAATCAATCTCCGCCAGATTTCCCATA-------
Nnasicus_ConnosteeFalls_N696 AACTTAATTTATAACTGATTAGATCTAACGTTGCTCTCTTAAAGAAAAACGAATCCTCAAACACCCCCCAAAAAACCATTAAGATTAAGAGACAGGGTTTTCCGCAGAATCTAATGTTATTGGTATTGTATCTTTTTACTTTTACCATAGATTAGATCTCTCTTCTTTTCTATCTGAAGATAGAAAGAATCCCGGAAAGATGTCTGATCTTGAGATAGGAATTATTTATCACTCGCCATCATCAAACTGTCACGTTAATTCCTTCATCAAAATGGCCAGTCTCTCTTACGGTTCTGAGGAAGTCGTACCGTCCACTGATTCCGATAGAATTCATTTCCTTTTTTGATGTAGTCATTTAAACAAGGAACAGTTGGTTTTTTTTGTGAAAAAAAGAAACCCGATGGGGACAAGTACTAATGCAGCTAATGGTTTTGTGAATGAGAAAGGGAAGACACTGAAATGTCTATGGTTAATGCATGGGAACGTGACAGGTTGCGGATGGTCCTTGTTCAAGAAGAGACTCGGCAAGAAGGTCAGGATGGGGGAGTGATAATCCATCAAATAGAAATGCGGGTGGAAGGGTGGAGTTCCAGCAACTGGAGTGAGAAGGATTGGATTATGTTTTTCATCGTTGCCATTTCTGTGATATTTGCAGCTACTTTGTAGGGATTCAGACTCATCTAGTAAGTGAGACATTGGGAAATTATAGTAAACAGGATA-CCCAAAAGTCTAGATGCACTCATTTAACTCTTTGTATATCTTAAATACCTATGGAATTGTACATGCTAAAACAGACACTATTCAATCTCCGCCACATTTCCCATAGAGAATA
Nnasicus_CoweeTrain_N189 ------------------------------TTGCTCTCTTAAAGAAAAACGAATCCTCAAACACCCCCCAAAAAACCATTAAGATTAAGAGACAGGATTTTCCGCAGAATCTAATGTTATTGGTATTGTATCTTTTTACTTTTACCATAGATTAGATCTCTCTTCTTTTCTATCTGAAGATAGAAAGAATCCCGGAAAGATGTCTGATCTTGAGATAGGAATTATTTATCACTCGCCATCATCAAACTGTCACGTTAATTCCTTCATCAAAATGGCCAGTCTCTCTTACGGTTCCGAGGAAGTCGTACCGTCCACTGATTCCGATAGAATTCATTTCCTTTTTTGATGTAGTCATTTAAACAAGGAACAGTTGGTTTTTTTTGTGAAAAAAAGAAACCCGATGGGGACAAGTACTAATGCAGCTAATGGTTTTGTGAATGAGAAAGGGAAGACACTGAAATGTCTATGGTTAATGCATGGGAACGTGACAGGTTGCGGATGGTCCTTGTTCAAGAAGAGACTCTGCAAGAAGGTCAGGATGGGGGAGTGATAATCCATCAAATAGAAATGCGGGTGGAAGGGTGGAGTTCCAGCAACTGGAATGAGAAGGATTGGATTATGTTTTTCATCGTTGCCATTTCTGTGATATTTGCAGCTACTTTGTAGGGATTCAGACTCATCTAGTAAGTGAGACATTGGGAAATTATAGTAAACAGGATGTCCCAAAAGTCCAGAGGCACTCATTTAACTCTTTGTATATCTTAAATACCTATGGAATTGTACATGCTAAAACAGACACTAATCAATCTCCGCCAGATTTCCCATAGAGAATA
Npaynei_Grindstaff_N646 ----TAATTTATAACTGATTAGATCTAACGTTGCTCTCTTAAAGAAAAACGAATCCTCAAACACCCCCCAAAAAACCATTAAGATTAAGAGACAGGGTTTTCCGCAGAATCTAATGTTATTGGTATTGTATCTTTTTACTTTTACCATAGATTAGATCTCTCTTCTTTTCTATCTGAAGATAGAAAGAATCCCGGAAAGATGTCTGATCTTGAGATAGGAATTATTTATCACTCGCCATCATCAAACTGTCACGTTAATTCCTTCATCAAAATGGCCAGTCTCTCTTACGGTTCCGAGGAAGTCGTACCGTCCACTGATTCCGATAGAATTCATTTCCTTTTTTGATGTAGTCATTTAAACAAGGAACAGTTGC-TTTTTTTGTGAAAAAAAGAAACCCGATGGGGACAAGTACTAATGCAGCTAATGGTTTTGTGAATGAGAAAGGGAAGACACTGAAATGTCTATGGTTAATGCATGGGAACGTGACAGGTTGCGGATGGTCCTTGTTCAAGAAGAGACTCTGCAAGAAGGTCAGGATGGGAGAGTGGTAATCCATCAAATAGAAATGCGGGTGGAAGGGTGGGGTTCCAGCAAGTGGAATGAGAAGGATTGGATTATGGTTTTCATCGTTGCCATTTCTGTGATATTTGCAGCTACATTGTAGGGATTCAAACTCATCTAGTAAATGAGACATTGGGAAATTATAGTAAACAGGATGTCCCAAAAGTTTAGAGGCACACATTGAACTCTTTGTATATCTTAAATACCTATGGAATTGTACATGCTAAAACAGATACTAATCAATCTCCGCCAGATTTCCCATAGAGAATA
Npaynei_NorrisDamCave_N348 AACTTAATTTATAACTGATTAGATCTAACGTTGCTCTCTTAAAGAAAAACGAATCCTCAAACACCCCCCAAAAAACCATTAAGATTAAGAGACAGGGTTTTCCGCAGAATCTAATGTTATTGGTATTGTATCTTTTTACTTTTACCATAGATTAGATCTCTCTTCTTTTCTATCTGAAGATAGAAAGAATCCCGGAAAGATGTCTGATCTTGAGATAGGAATTATTTATCACTCGCCATCATCAAACTGTCACGTTAATTCCTTCATCAAAATGGCCAGTCTCTCTTACGGTTCCGAGGAAGTCGTACCGTCCACTGATTCCGATAGAATTCATTTCCTTTTTTGATGTAGTCATTTAAACAAGGAACAGTTGC-TTTTTTTGTGAAAAAAAGAAACCCGATGGGGACAAGTACTAATGCAGCTAATGGTTTTGTGAATGAGAAAGGGAAGACACTGAAATGTCTATGGTTAATGCATGGGAACGTGACAGGTTGCGGATGGTCCTTGTTCAAGAAGAGACTCTGCAAGAAGGTCAGGATGGGAGAGTGGTAATCCATCAAATAGAAATGCGGGTGGAAGGGTGGGGTTCCAGCAAGTGGAATGAGAAGGATTGGATTATGGTTTTCATCGTTGCCATTTCTGTGATATTTGCAGCTACATTGTAGGGATTCAAACTCATCTAGTAAATGAGACATTGGGAAATTATAGTAAACAGGATGTCCCAAAAGTCTAGAGGCACACATTGAACTCTTTGTATATCTTAAATACCTATGGAATTGTACATGCTAAAACAGATACTAATCAATCTCCGCCAGATTTCCCATAGAGAATA
Npaynei_UnakaMtns_N943 AACTTAATTTATAACTGATTAGATCTAACGTTGCTCTCTTAAAGAAAAACGAATCCTCAAACACCCCCCAAAAAACCATTAAGATTAAGAGACAGGGTTTTCCGCAGAATCTAATGTTATTGGTATTGTATCTTTTTACTTTTACCATAGATTAGATCTCTCTTCTTTTCTATCTGAAGATAGAAAGAATCCCGGAAAGATGTCTGATCTTGAGATAGGAATTATTTATCACTCGCCATCATCAAACTGTCACGTTAATTCCTTCATCAAAATGGCCAGTCTCTCTTACGGTTCCGAGGAAGTCGTACCGTCCACTGATTCCGATAGAATTCATTTCCTTTTTTGATGTAGTCATTTAAACAAGGAACAGTTGC-TTTTTTTGTGAAAAAAAGAAACCCGATGGGGACAAGTACTAATGCAGCTAATGGTTTTGTGAATGAGAAAGGGAAGACACTGAAATGTCTATGGTTAATGCATGGGAACGTGACAGGTTGCGGATGGTCCTTGTTCAAGAAGAGACTCTGCAAGAAGGTCAGGATGGGAGAGTGGTAATCCATCAAATAGAAATGCGGGTGGAAGGGTGGGGTTCCAGCAAGTGGAATGAGAAGGATTGGATTATGGTTTTCATCGTTGCCATTTCTGTGATATTTGCAGCTACATTGTAGGGATTCAAACTCATCTAGTAAATGAGACATTGGGAAATTATAGTAAACAGGATGTCCCAAAAGTTTAGAGGCACACATTGAACTCTTTGTATATCTTAAATACCTATGGAATTGTACATGCTAAAACAGATACTAATCAATCTCCGCCAGATTTCCCTTAGAGAATA
Npecki_HaskellSims_G3697 AACTTAATTTATAACTGATTAGATCTAACGTTGCTCTCTTAAAGAAAAACGAATCCTCAAACACCCCC-AAAAAACCATTAAGATTAAGAGACAGGGTTTTCCACAGAATCTAATGTTATTGGTATTGTATCTTTTTACTTTTACCATAGATTAGATCTCTCTTCTTTTCTATCTGAAGATAGAAAGAATCCCGGAAAGATGTCTGATTTTGAGATAGGAATTATTTATCACTCGCCATCATCAAACTGTCACGTTAATTCCTTCATCAAAATGGCCAGTCTCTCTTACGGTTCCGAGGAAGTCGTACCGTCCACTGATTCCGATAGAATTCATTTCCTTTTTTGATGTAGTCATTTAAACAAGGAACAGTTGCTTTTTTTTTGAAGAAAAAGAAACCCGATGGGGACAAGTACTAATGCAGCTAATGGTTTTGTGAATGAGAAAGGGAAGACACTGAAATGTCTATGGTTAATGCATGGGAACGTGACAGGTTGCGGATGGTCCTTGTTCAAGAAGAGACTCTGCAAGAAGGTCAGGATGGGAGAGTGGTAATCCATCAAATAGAAATGCTGGTGGGAGGGTGGAGTTCCAGCAAGTGGAATGAGAAGGATTGGATTATGTTTTTCATCGTTGCCATTTCTCGGTTATTTGCAGCTACTTTGTAGGGATTCAGACTCATCTAGTAAGCGAGACATTCGAAAATTATAGTAAACTGTATGTCCCAAAAATTCTGAGGCACTCATTTAAC-----------CTTAAACACCTATACTATTGTATAGACAAAAACACACAAAAGGAAAT-----ACAAAGTTTTTATTGAAAGCG
Npecki_HurricaneMazeCave_G2100 AACTTAATTTATAACTGATTAGATCTAATGTTGCTCTCTTAAAGAAAAACGAATCCTCAAACACCCCC-AAAAAACCATTAAGATTAAGAGACAGGGTTTTCCACAGAATCTAATGTTATTGGTATTGTATCTTTTTACTTTTACCATAGATTAGATCTCTCTTCTTTTCTATCTGAAGATAGAAAGAATCCCGGAAAGATGTCTGATTTTGAGATAGGAATTATTTATCACTCGCCATCATCAAACTGTCACGTTAATTCCTTCATCAAAATGGCCAGTCTCTCTTACGGTTCCGAGGAAGTCGTACCGTCCACTGATTCCGATAGAATTCATTTCC-TTTTTGATGTAGTCATTTAAACAAGGAACAGTTGCTTTTTTTTTGAAGAAAAAGAAACCCGATGGGGACAAGTACTAATGCAGCTAATGGTTTTGTGAATGAGAAAGGGAAGACACTGAAATGTCTATGGTTAATGCATGGGAACGTGACAGGTTGCGGATGGTCCTTGTTCAAGAAGAGACTCTGCAAGAAGGTCAGGATGGGAGAGTGGTAATCCATCAAATAGAAATGCGGGTGGGAGGGTGGAGTTCCAGCAAGTGGAATGAGAAGGATTGGATTATGTTTTTCATCGTTGCCATTTCTCTGTTATTTGCAGCTACTTTGTAGGGATTCAGATTCATCTAGTAAGCGAGACATTCGGAAATTATAGCAAACTGTATGTCCCAAAAATTCTGAGGCACTCATTTAAC-----------CTTAAACACCTATACTATTGTATAGACAAAAACAGACAAAAGGAAAT-----ACAAAGTTTTTATTGAAAGCG
Npecki_Monteagle_N062 AACTTAATTTATAACTGATTAGATCTAACGTTGCTCTCTTAAAGAAAAACGAATCCACAAACACCCCC-AAAAAACCATTAAGATTAAGAGACAGGGTTTTCCACAGAATCTAATGTTATTGGTATTGTATCTTTTTACTTTTACCATAGATTAGATCTCTCTTCTTTTCTATCTGAAGATAGAAAGAATCCCGGAAAGATGTCTGATTTTGAGATAGGAATTATTTATCACTCGCCATCATCAAACTGTCACGTTAATTCCTTCATCAAAATGGCCAGTCTCTCTTACGGTTCCGAGGAAGTCGTACCGTCCACTGATTCCGATAGAATTCATTTCCTTTTTTGATGTAGTCATTTAAACAAGGAACAGTTGCTTTTTTTTTTGAAGAAAAAAAACCCGATGGGGACAAGTACTAATGCAGCTAATGGTTTTGTGAATGAGAAAGGGAAGACACTGAAATGTCTATGGTTAATGCATGGGAACGTGACAGGTTGCGGATGGTCCTTGTTCAAGAAGAGACTCTGCAAGAAGGTCAGGATGGGAGAGTGGTAATCCATCAAATAGAAATGCGGGTGGGAGGGTGGAGTTCCAGCAAGTGGAATGAGAAGGATTGGATTATGTTTTTCATCGTTGCCATTTCTCTGTTATTTGCAGCTACTTTGTAGGGATTAAGATTCATCTAGTAAGCGAGACATTCGGAAATTATAGTAAACTGTATGTCCCAAAAATTCTGAGGCACTCATTTAAC-----------CTTAAACACCTATACTATTGTATGGACAAAAACAGACGAAAGGAAAG-----ACAAAGTTTTTATTGAAAGGG
Nperlakyi_SChimneys_N1079 ------------------------------------------------------------------------------------------------------------------TGTTATTGGTATTGTATCTTTTTACTTTTACCATAGATTAGATCTCTCTTCTTTTCTATCTGAAGATAGAAAGAATCCCGGAAAGATGTCTGATCTTGAGATAGGAATTATTTATCACTCGCCATCATCAAACTGTCACGTTAATTCCTTCATCAAAATGGCCAGTCTCTCTTACGGTTCCGAGGAAGTCGTACCGTCCACTGATTCCGATAGAATTCATTTCCTTTTTTGATGTAGTCATTTAAACAAGGAACAGTTGCATTTTTTTTGAAGAAAAAGAAACCCGATGGGGACAAGTACTAATGCAGCTAATGGTTTTGTGAATGAGAAAGGGAAGACACTGAAATGTCTATGGTTAATGCATGGGAACGTGACAGGTTGCGGATGGTCCTTGTTCAAGAAGAGACTCTGCAAGAAGGTCAGAATGGGAGAGTGGTAATCCATCAAATAGAAATGCGGGTGGAAGGGTGGGGTTCCAGCAAGTGGAATGAGAAGGATTGGATTATGTTTTTCATGGTTGCCATTTCTGTGGTATTTGCAGCAACTTTGTAGGGATTCAGACTCAGCTAGTAAGTGAGACATTGGGAAATTATAGTAAACAGGATGTCCCAAAAGTCTAGAGGCACTCATTTAACTCTTTGTATATCTTAAATACCTATGGAGTTGTACATGCT---ACAGACACTAATCAATCTCGTCCAGATTTCCCATAGAGAATA
Nperlakyi_SChimneys_N1080 -------------------------------------------------------------------------------------------------------------------------------------------------CATAGATTAGATCTCTCTTCTTTTCTATCTGAAGATAGAAAGAATCCCGGAAAGATGTCTGATCTTGAGATAGGAATTATTTATCACTCGCCATCATCAAACTGTCACGTTAATTCCTTCATCAAAATGGCCAGTCTCTCTTACGGTTCCGAGGAAGTCGTACCGTCCACTGATTCCGATAGAATTCATTTCCTTTTTTGATGTAGTCATTTAAACAAGGAACAGTTGCATTTTTTTTGAAGAAAAAGAAACCCGATGGGGACAAGTACTAATGCAGCTAATGGTTTTGTGAATGAGAAAGGGAAGACACTGAAATGTCTATGGTTAATGCATGGGAACGTGACAGGTTGCGGATGGTCCTTGTTCAAGAAGAGACTCTGCAAGAAGGTCAGAATGGGAGAGTGGTAATCCATCAAATAGAAATGCGGGTGGAAGGGTGGGGTTCCAGCAAGTGGAATGAGAAGGATTGGATTATGTTTTTCATGGTTGCCATTTCTGTGGTATTTGCAGCAACTTTGTAGGGATTCAGACTCAGCTAGTAAGTGAGACATTGGGAAATTATAGTAAACAGGATGTCCCAAAAGTCTAGAGGCACTCATTTAACTCTTTGTATATCTTAAATACCTATGGAGTTGTACATGCT---ACAGACACTAATCAATCTCGTCCAGATTTCCCATAGAGAATA
Nreclusus_Clingmans_N252 AACTTAATTTATAACTGATTAGATCTAACGTTGCTCTCTTAAAGAAAAACGAATCCTCAAACACCCCCCAAAAAACCATTAAGATTAAGAGACAGGGTTTTCCGCAGAATCTAATGTTATTGGTATTGTATCTTTTTACTTTTACCATAGATTAGATCTCTCTTCTTTTCTATCTGAAGATAGAAAGAATCCCGGAAAGATGTCTGATCTTGAGATAGGAATTATTTATCACTCGCCATCATCAAACTGTCACGTTAATTCCTTCATCAAAATGGCCAGTCTCTCTTACGGTTCCGAGGAAGTCGTACCGTCCACTGATTCCGATAGAATTCATTTCCTTTTTTGATGTAGTCATTTAAACAAGGAACAGTTGCTTTTTTTTTGAAGAAAAAGAAACCCGATGGGGACAAGTACTAATGCAGCTAATGGTTTTGTGAATGAGAAAGGGAAGACACTGAAATGTCTATGGTTAATGCATGGGAACGTGACAGGTTGCGGATGGTCCTTGTTCAAGAAGAGACTCTGCAAGAAGGTCAGAATGGGAGAGTGGTAATCCATCAAATAGAAATGCGGGTGGAAGGGTGGGGTTCCAGCAAGTGGAATGAGAAGGATTGGATTATGTTTTTCATGGTTGCCATTTCTGTGATATTTGCAGCAACTTTGTAGGGATTCAGACTCAGCTAGTAAGTGAGACATTGGGGAATTATAGTAAACAGGATGTCCCGAATTTCTAGAGGCACTCATTTAACTCTTTGTATATCTTAAATACCTATGGAATTGTACATGCTAAAACAGACACTAATCAATCTCGTCCAGATTTCCCATAGAGAATA
Nreclusus_Newfound_N259 AACTTAATTTATAACTGATTAGATCTAACGTTGCTCTCTTAAAGAAAAACGAATCCTCAAACACCCCCCAAAAAACCATTAAGATTAAGAGACAGGGTTTTCCGCAGAATCTAATGTTATTGGTATTGTATCTTTTTACTTTTACCATAGATTAGATCTCTCTTCTTTTCTATCTGAAGATAGAAAGAATCCCGGAAAGATGTCTGATCTTGAGATAGGAATTATTTATCACTCGCCATCATCAAACTGTCACGTTAATTCCTTCATCAAAATGGCCAGTCTCTCTTACGGTTCCGAGGAAGTCGTACCGTCCACTGATTCCGATAGAATTCATTTCCTTTTTTGATGTAGTCATTTAAACAAGGAACAGTTGCTTTTTTTTTGAAGAAAAAGAAACCCGATGGGGACAAGTACTAATGCAGCTAATGGTTTTGTGAATGAGAAAGGGAAGACACTGAAATGTCTATGGTTAATGCATGGGAACGTGACAGGTTGCGGATGGTCCTTGTTCAAGAAGAGACTCTGCAAGAAGGTCAGAATGGGAGAGTGGTAATCCATCAAATAGAAATGCGGGTGGAAGGGTGGGGTTCCAGCAAGTGGAATGAGAAGGATTGGATTATGTTTTTCATGGTTGCCATTTCTGTGATATTTGCAGCAACTTTGTAGGGATTCAGACTCAGCTAGTAAGTGAGACATTGGGGAATTATAGTAAACAGGATGTCCCAAAAGTCTAGAGGCACTCATTTAACTCTTTGTATATCTTAAA---------AATTGTACATGCTAAAACAGACACTAATCAATCTCGTCCAGATTTCCCATAGAGAATA
Nreclusus_Noland_N1051 AACTTAATTTATAACTGATTAGATCTAACGTTGCTCTCTTAAAGAAAAACGAATCCTCAAACACCCCCCAAAAAACCATTAAGATTAAGAGACAGGGTTTTCCGCAGAATCTAATGTTATTGGTATTGTATCTTTTTACTTTTACCATAGATTAGATCTCTCTTCTTTTCTATCTGAAGATAGAAAGAATCCCGGAAAGATGTCTGATCTTGAGATAGGAATTATTTATCACTCGCCATCATCAAACTGTCACGTTAATTCCTTCATCAAAATGGCCAGTCTCTCTTACGGTTCCGAGGAAGTCGTACCGTCCACTGATTCCGATAGAATTCATTTCCTTTTTTGATGTAGTCATTTAAACAAGGAACAGTTGCTTTTTTTTTGAAGAAAAAGAAACCCGATGGGGACAAGTACTAATGCAGCTAATGGTTTTGTGAATGAGAAAGGGAAGACACTGCAATGTCTATGGTTAATGCATGGGAACGTGACAGGTTGCGGATGGTCCTTGTTCAAGAAGAGACTCTGCAAGAAGGTCAGAATGGGAGAGTGGTAATCCATCAAATAGAAATGCGGGTGGAAGGGTGGGGTTCCAGCAAGTGGAATGAGAAGGATTGGATTATGTTTTTCATGGTTGCCATTTCTGTGATATTTGCAGCAACTTTGTAGGGATTCAGACTCAGCTAATAAGTGAGACATTGGGGAATTATAGTAAACAGGATGTCCCAAAAGTCTAGAGGCACTCATTTAACTCTTTGTATATCTTAAATACCTATGGAATTGTACATACTAAAACAGACACTAATCAATCTCGTCCAGATTTCCCATAGAGAATA
Nreclusus_Smokemont_N1020 AACTTAATTTATAACTGATTAGATCTAACGTTGCTCTCTTAAAGAAAAACGAATCCTCAAACACCCCCCAAAAAACCATTAAGATTAAGAGACAGGGTTTTCCGCAGAATCTAATGTTATTGGTATTGTATCTTTTTACTTTTACCATAGATTAGATCTCTCTTCTTTTCTATCTGAAGATAGAAAGAATCCCGGAAAGATGTCTGATCTTGAGATAGGAATTATTTATCACTCGCCATCATCAAACTGTCACGTTAATTCCTTCATCAAAATGGCCAGTCTCTCTTACGGTTCCGAGGAAGTCGTACCGTCCACTGATTCCGATAGAATTCATTTCCTTTTTTGATGTAGTCATTTAAACAAGGAACAGTTGCTTTTTTTTTGAAGAAAAAGAAACCCGATGGGGACAAGTACTAATGCAGCTAATGGTTTTGTGAATGAGAAAGGGAAGACACTGAAATGTCTATGGTTAATGCATGGGAACGTGACAGGTTGCGGATGGTCCTTGTTCAAGAAGAGACTCTGCAAGAAGGTCAGAATGGGAGAGTGGTAATCCATCAAATAGAAATGCGGGTGGAAGGGTGGGGTTCCAGCAAGTGGAATGAGAAGGATTGGATTATGTTTTTCATGGTTGCCATTTCTGTGATATTTGCAGCAACTTTGTAGGGATTCAGACTCAGCTAGTAAGTGAGACATTGGGGAATTATAGTAAACAGGATGTCCCAAAAGTCTAGAGGCACTCATTTAACTCTTTGTATATCTTAAATACCTATGGAATTGTACATGCTAAAACAGACACTAATCAATCTCGTCCAGATTTCCCATAGAGAATA
Nroanensis_IngramBranch_N926 AACTTAATTTATAACTGATTAGATCTAACGTTGCTCTCTTAAAGAAAAACGAATCCTCAAACACCCCCCAAAAAACCATTAAGATTAAGAGACAGGGTTTTCCGCAGAATCTAATGTTATTGGTATTGTATCTTTTTACTTTTACCATAGATTAGATCTCTCTTCTTTTCTATCTGAAGATAGAAAGAATCCCGGAAAGATGTCTGATCTTGAGATAGGAATTATTTATCACTCGCCATCATCAAACTGTCACGTTAATTCCTTCATCAAAATGGCCAGTCTCTCTTACGGTTCCGAGGAAGTCGTACCGTCCACTGATTCCGATAGAATTCATTTCCTTTTTTGATGTAGTCATTTAAACAAGGAACAGTTGC-TTTTTTTGTGAAAAAAAGAAACCCGATGGGGACAAGTACTAATGCAGCTAATGGTTTTGTGAATGAGAAAGGGAAGACACTGAAATGTCTATGGTTAATGCATGGGAACGTGACAGGTTGCGGATGGTCCTTGTTCAAGAAGAGACTCTGCAAGAAGGTCAGGATGGGAGAGTGGTAATCCATCAAATAGAAATGCGGGTGGAAGGGTGGGGTTCCAGCAAGTGGAATGAGAAGGATTGGATTATGGTTTTCATCGTTGCCATTTCTGTGATATTTGCAGCTACATTGTAGGGATTCAAACTCATCTAGTAAATGAGACATTGGGAAATTATAGTAAACAGGATGTCCCAAAAGTCTAGAGGCACACATTGAACTCTTTGTATATCTTAAATACCTATGGAATTGTACATGCTAAAACAGATACTAATCAATCTCCGCCAGATTTCCCATAGAGA---
Nroanensis_N_CarversGap_N928 -----------------------------------------------AACGAATCCTCAAACACCCCCCAAAAAACCATTAAGATTAAGAGACAGGGTTTTCCGCAGAATCTAATGTTATTGGTATTGTATCTTTTTACTTTTACCATAGATTAGATCTCTCTTCTTTTCTATCTGAAGATAGAAAGAATCCCGGAAAGATGTCTGATCTTGAGATAGGAATTATTTATCACTCGCCATCATCAAACTGTCACGTTAATTCCTTCATCAAAATGGCCAGTCTCTCTTACGGTTCCGAGGAAGTCGTACCGTCCACTGATTCCGATAGAATTCATTTCCTTTTTTGATGTAGTCATTTAAACAAGGAACAGTTGCTTTTTTTTGTGAAAAAAAGAAACCCGATGGGGACAAGTACTAATGCAGCTAATGGTTTTGTGAATGAGAAAGGGAAGACACTGAAATGTCTATGGTTAATGCATGGGAACGTGACAGGTTGCGGATGGTCCTTGTTCAAGAAGAGACTCTGCAAGAAGGTCAGGATGGGAGAGTGGTAATCCATCAAATAGAAATGCGGGTGGAAGGGTGGGGTTCCAGCAAGTGGAATGAGAAGGATTGGATTATGGTTTTCATCGTTGCCATTTCTGTGATATTTGCAGCTACATTGTAGGGATTCAAACTCATCTAGTAAATGAGACATTGGGAAATTATAGTAAACAGGATGTCCCAAAAGTCTAGAGGC--------AACTCTTTGTATATCTTAA---------------TACATGATAAAACAGATACTAATCAATCTCCGCCAGATTTCCCATAGAGAATA
Nroanensis_RoanHighBluff_N762 AACTTAATTTATAACTGATTAGATCTAACGTTGCTCTCTTAAAGAAAAACGAATCCTCAAACACCCCCCAAAAAACCATTAAGATTAAGAGACAGGGTTTTCCGCAGAATCTAATGTTATTGGTATTGTATCTTTTTACTTTTACCATAGATTAGATCTCTCTTCTTTTCTATCTGAAGATAGAAAGAATCCCGGAAAGATGTCTGATCTTGAGATAGGAATTATTTATCACTCGCCATCATCAAACTGTCACGTTAATTCCTTCATCAAAATGGCCAGTCTCTCTTACGGTTCCGAGGAAGTCGTACCGTCCACTGATTCCGATAGAATTCATTTCCTTTTTTGATGTAGTCATTTAAACAAGGAACAGTTGC-TTTTTTTGTGAAAAAAAGAAACCCGATGGGGACAAGTACTAATGCAGCTAATGGTTTTGTGAATGAGAAAGGGAAGACACTGAAATGTCTATGGTTAATGCATGGGAACGTGACAGGTTGCGGATGGTCCTTGTTCAAGAAGAGACTCTGCAAGAAGGTCAGGATGGGAGAGTGGTAATCCATCAAATAGAAATGCGGGTGGAAGGGTGGGGTTCCAGCAAGTGGAATGAGAAGGATTGGATTATGGTTTTCATCGTTGCCATTTCTGTGATATTTGCAGCTACATTGTAGGGATTCAAACTCATCTAGTAAGTGAGACATTGGGAAATTATAGTAAACAGGATGTCCCAAAAGTCTAGAGGCACACATTGAACTCTTTGTATATCTTAAATGCCTATGGAATTGTACATGCTAAAACAGATACTAATCAATCTCCGCCAGATTTCCCATAGAGAATA
Nsheari_BaldRiver_N1168 AACTTAATTTATAACTGATTAGATCTAACGTTGCTCTCTTAAAGAAAAACGAATCCTCAAACACCCCCAAAAAAACCATTAAGATTAAGAGACAGGGTTTTCCGCAGAATCTAATGTTATTGGTATTGTATCTTTTTACTTTTACCATAGATTAGATCTCTCTTCTTTTCTATCTGAAGATAGAAAGAATCCCGGAAAGATGTCTGATCTTGAGATAGGAATTATTTATCACTCGCCATCATCAAACTGTCACGTTAATTCCTTCATCAAAATGGCCAGTCTCTCTTACGGTTCCGAGGAAGTCGTACCGTCCACTGATTCCGATAGAATTCATTTCCTTTTTTGATGTAGTCATTTAAACAAGGAACAGTTGCTTTTTTTGAAAAAAAAAAAGAAACCGATGGGGACAAGTACTAATGCAGCTAATGGTTTTGTGAATGAGAAAGGGAAGACACTGAAATGTCTATGGTTAATGCATGGGAACGTGACAGGTTGCGGATGGTCCTTGTTCAAGAAGAGACTCTGCAAGAAGGTCAGAATGGGAGAGTGGTAATCCATCAAATAGAAATGCGGGTGGAAGAGTGGGGTTCCAGCAAGTGGAATGAGAAGGATTGGATTATGTTTTTCATGGTTGCCATTTCTGTGATATTTGCAGCAACTTTGTAGAGATTCAGACTCAGCTAGTAAGTGAGACATTGGGAAATTATAGTAAACAGGATGTCCCAAAAGTCTAGAGGCACTCATTTAACTCTTTGTATATCTTAAATACCTATGGAATTGTACAAGCTAAAACAGACACTAATCAATCTCGTCCAGATTTCCTA---------
Nsheari_Cohutta_N826 AACTTAATTTATAACTGATTAGATCTAACGTTGCTCTCTTAAAGAAAAACGAATCCTCAAACACCCCCAAAAAAACCATTAAGATTAAGAGACAGGGTTTTCCGCAGAATCTAATGTTATTGGTATTGTATCTTTTTACTTTTACCATAGATTAGATCTCTCTTCTTTTCTATCTGAAGATAGAAAGAATCCCGGAAAGATGTCTGATCTTGAGATAGGAATTATTTATCACTCGCCATCATCAAACTGTCACGTTAATTCCTTCATCAAAATGGCCAGTCTCTCTTACGGTTCCGAGGAAGTCGTACCGTCCACTGATTCCGATAGAATTCATTTCCTTTTTTGATGTAGTCATTTAAACAAGGAACAGTTGCTTTTTTTTGAAAAAAAAAAGAAACCGATGGGGACAAGTACTAATGCAGCTAATGGTTTTGTGAATGAGAAAGGGAAGACACTGAAATGTCTATGGTTAATGCATGGGGACGTGACAGGTTGCGGATGGTCCTTGTTCAAGAAGAGACTCTGCAAGAAGGTCAGAATGGGAGAGTGGTAATCCATCAAATAGAAATGCGGGTGGAAGAGTGGGGTTCCAGCAAGTGGAATGAGAAGGATTGGATTATGTTTTTCATGGTTGCCATTTCTGTGATATTTGCAGCAACTTTGTAGAGATTCAGACTCAGCTAGTAAGTGAGACATTGGGAAATTATAGTAAACAGGATGTCCCAAAAGTCTAGAGGCACTCATTTAACTCTTTGTATATCTTAAATCCCTATGGAATTGTACAAGCTAAAACAGACACTAATCAATCTCGTCCAGATTTCCTATAGAGAATA
Nsheari_JoyceKilmer_N092 AACTTAATTTATAACTGATTAGATCTAACGTTGCTCTCTTAAAGAAAAACGAATCCTCAAACACCCCCAAAAAAACCATTAAGATTAAGAGACAGGGTTTTCCGCAGAATCTAATGTTATTGGTATTGTATCTTTTTACTTTTACCATAGATTAGATCTCTCTTCTTTTCTATCTGAAGATAGAAAGAATCCCGGAAAGATGTCTGATCTTGAGATAGGAATTATTTATCACTCGCCATCATCAAACTGTCACGTTAATTCCTTCATCAAAATGGCCAGTCTCTCTTATGGTTCCGAGGAAGTCGTACCGTCCACTGATTCCGATAGAATTCATTTCCTTTTTTGATGTAGTCATTTAAACAAGGAACAGTTGCTTTTTTTTGAAAAAAAAAAGAAACCGATGGGGACAAGTACTAATGCAGCTAATGGTTTTGTGAATGAGAAAGGGAAGACACTGAAATGTCTATGGTTAATGCATGGGAACGTGACAGGTTGCGGATGGTCCTTGTTCAAGAAGAGACTCTGCAAGAAGGTCAGAATGGGAGAGTGGTAATCCATCAAATAGAAATGCGGGTGGAAGAGTGGGGTTCCAGCAAGTGGAATGAGAAGGATTGGATTATGTTTTTCATGGTTGCCATTTCTGTGATATTTGCAGCAACTTTGTAGAGATTCAGACTCAGCTAGTAAGTGAGACATTGGGAAATTATAGTAAACAGGATGTCCCAAAAGTCTAGAGGCACTCATTTAACTCTTTGTATATCTTAAATACCTATGGAATTGTACAAGCTAAAACAGACACTAATCAATCTCGTCCAGATATCCTATAGAGAATA
Nsilvanus_Elijay_N395 AACTTAATTTATAACTGATTAGATCTAACGTTGCTCTCTTCAAGAAAAACGAATCCTCAAACACCCCCC-AAAAACCATTAAGATTAAGAGACAGGGTTTTCCGCAGAATCTAATGTTATTGGTATTGTATCTTTTTACTTTTACCATAGATTAGATCTCTCTTCTTTTCTATCTGAAGATAGAAAGAATCCCGGAAAGATGTCTGATCTTGAGATAGGAATTATTTATCACTCGCCATCATCAAACTGTCACGTTAATTCCTTCATCAAAATGCTCAGTCTCTCTTACGGTTCCGAGGAAG--------TCCACTGATTCCGATAGAATTCATTTCCTTTTTTGATGTAGTCATTTAAACAAGGAACAGTTGC--TTTTTTTTGTGAAAAAAAAACCCGATGGGGACAAGTACTAATGCAGCTAATGGTTTTGTGAATGAAAAAGGGAAGACACTGAAATGTCTATGGTTAATGCATGGGAACGTGACAGGTTGCGGATGGTCCTTGTTCAAGAAGAGACTCTGCAAGAAGGTCAGGATGGGAGAGTGGTAATCCATCAAATAGAAATGC--------GGGTGGGGTTCCAGCAAGTGGAATGAGAAGGATTGGATTATGGTTTTCATCGTTGCCATTTTTGTGATATTTGCAGCTACATTGTAGGGATTCAAACTCATCTAGTAAGTGAGACATTGGGAAATTATAGTAAACAGGATGTCCCAAAAGTCTAGAGGCACTCATCGAACTCTTTGTATATCTTAAATACCTATGGAATTGTACATGCTAAGACAGATACTAATCAAT--------------------------
Nsilvanus_GermanyCove_N1017 AACTTAATTTATAACTGATTAGATCTAACGTTGCTCTCTTAAAGAAAAACGAATCCTCAAACACCCCCC-AAAAACCATTAAGATTAAGAGACAGGGTTTTCCGCAGAATCTAATGTTATTGGTATTGTATCTTTTTACTTTTATCATAGATTAGATCTCTCTTCTTTTCTATCTGAAGATAGAAAGAATCCCGGAAAGATGTCTGATCTTGAGATAGGAATTATTTATCACTCGCCATCATCAAACTGTCACGTTAATTCCTTCATCAAAATGGTCAGTCTCTCTTACGGTTCCGAGGAAG--------TCCACTGATTCCGATAGAATTCATTTCCTTTTTTGATGTAGTCATTTAAACAAGGAACAGTTGC--TTTTTTTTGTGAAAAAAAAACCCGATGGGGACAAGTACTAATGCAGCTAATGGTTTTGTGAATGAGAAAGGGAAGACACTGAAATGTCTATGGTTAATGCATGGGAACGTGACAGGTTGCGGATGGTCCTTGTTCAAGAAGAGACTCTGCAAGAAGGTCAGGATGGGAGAGTGGTAATCCATCAAATAGAAATGCGGGTGGAAGGGTGGGGTTCCAGCAAGTGGAATGAGAAGGATTGGATTATGGTTTTCATCGTTGCCATTTTTGTGATATTTGCAGCTACATTGTAGGGATTCAAACTCATCTAGTAAGTGAGACATTGGGAAATTATAGTAT-CAGGATGTCCCAAAAGTCTAGAGGCACTCATCGAACTCTTTGTATATCTTAAATACCTATGGAATTGTACATGCTAAGACAGATACTAAGTATAC-------------------------
Nsilvanus_HeboMtn_N1029 AACTTAATTTATAACTGATTAGATCTAACGTTGCTCTCTTAAAGAAAAACGAATCCTCAAACACCCCCC-AAAAACCATTAAGATTAAGAGACAGGGTTTTCCGCAGAATCTAATGT------TATTGTATCTTTTTACTTTTACCATAGATTAGATCTCTCTTCTTTTCTATCTGAAGATAGAAAGAATCCCGGAAAGATGTCTGATCTTGAGATAGGAATTATTTATCACTCGCCATCATCAAACTGTCACGTTAATTCCTTCATCAAAATGGTCAGTCTCTCTTACGGTTCCGAGGAAG--------TCCACTGATTCCGATAGAATTCATTTCCTTTTTTGATGTAGTCATTTAAACAAGGAACAGTTGC---TTTTTTTGTGAAAAAAAAACCCGATGGGGACAAGTACTAATGCAGCTAATGGTTTTGTGAATGAGAAAGGGAAGACACTGAAATGTCTATGGTTAATGCATGGGAACGTGACAGGTTGCGGATGGTCCTTGTTCAAGAAGAGACTCTGCAAGAAGGTCAGGATGGGAGAGTGGTAATCCATCAAATAGAAATGCGGGTGGAAGGGTGGGGTTCCAGCAAGTGGAATGAGAAGGATTGGATTATGGTTTTCATCGTTGCCATTTTTGTGATATTTGCAGCTACATTGTAGGGATTCAAACTCATCTAGTAAGTGAGACATTGGGAAATTATAATAT-CAGGATGTCCCAAAAGTCTAGAGGCACTCATCGAACTCTTTGTATATCTTAAATACCTATGGAATTGTACATGCTAAGACAGATACTAATCAATC-------------------------
Nstupkai_BlowholeWOS_N285 -----------------------------------------------------------------------AAAACCATTAAGATTAAGAGACAGGGTTTTCCGCAGAATCTAATGTTATTGGTATTGTATCTTTTTACTTTTACCATAGATTAGATCTCTCTTCTTTTCTATCTGAAGATAGAAAGAATCCCGGAAAGATGTCTGATCTTGAGATAGGAATTATTTATCACTCGCCATCATCAAACTGTCACGTTAATTCCTTCATCAAAATGGCCAGTCTCTCTTACGGTTCCGAGGAAGTCGTACCGTCCACTGATTCCGATAGAATTCATTTCCTTTTTTGATGTAGTCATTTAAACAAGGAACAGTTGCTTTTTTTTTGAAGAAAAAGAAACCCGATGGGGACAAGTACTAATGCAGCTAATGGTTTTGTGAATGAGAAAGGGAAGACACTGAAATGTCTATGGTTAATGCATGGGAACGTGACAGGTTGCGGATGGTCCTTGTTCAAGAAGAGACTCTGCAAGAAGGTCAGAATGGGAGAGTGGTAATCCATCAAATAGAAATGCGGGTGGAAGGGTGGGG-TCCAGCAAGTGGAATGAGAAGGATTGGATTATGTTTTTCATGGTTGCCATTTCTGTGATATTTGCAGCAACTTTGTAGGGATTCAGACTCAGCTAGTAAGTGAGACATTGGGGAATTATAGTAAACAGGATGTCCCGAATTTCTAGAGGCACTCATTTAACTCTTTGTATATCTTAAATACCTATGGAATTGTACATGCTAAAACAGATACTAATCAATCTCGTCCAGATTTCCCATAGAGAATA
Nstupkai_Blowing_N356 ------------------------------TTGCTCTCTTAAAGAAAAACGAATCCTCAAACACCCCCCAAAAAACCATTAAGATTAAGAGACAGGGTTTTCCGCAGAATCTAATGTTATTGGTATTGTATCTTTTTACTTTTACCATAGATTAGATCTCTCTTCTTTTCTATCTGAAGATAGAAAGAATCCCGGAAAGATGTCTGATCTTGAGATAGGAATTATTTATCACTCGCCATCATCAAACTGTCACGTTAATTCCTTCATCAAAATGGCCAGTCTCTCTTACGGTTCCGAGGAAGTCGTACCGTCCACTGATTCCGATAGAATTCATTTCCTTTTTTGATGTAGTCATTTAAACAAGGAACAGTTGCTTTTTTTTTGAAGAAAAAGAAACCCGATGGGGACAAGTACTAATGCAGCTAATGGTTTTGTGAATGAGAAAGGGAAGACACTGAAATGTCTATGGTTAATGCATGGGAACGTGACAGGTTGCGGATGGTCCTTGTTCAAGAAGAGACTCTGCAAGAAGGTCAGAATGGGAGAGTGGTAATCCATCAAATAGAAATGCGGGTGGAAGGGTGGGGTTCCAGCAAGTGGAATGAGAAGGATTGGATTATGTTTTTCATGGTTGCCATTTCTGTGATATTTGCAGCAACTTTGTAGGGATTCAGACTCAGCTAGTAAGTGAGACATTGGGGAATTATAGTAAACAGGATGTTCCGAAAGTCTAGAGGCACTCATTTAACTCTTTGTATATCTTAAATACCT--------------------------------------------------------------
Nstupkai_LittleRiver_N293 --------------------------------------------------------------ACCCCCCAAAAAACCATTAAGATTAAGAGACAGGGTTTTCCGCAGAATCTAATGTTATTGGTATTGTATCTTTTTACTTTTACCATAGATTAGATCTCTCTTCTTTTCTATCTGAAGATAGAAAGAATCCCGGAAAGATGTCTGATCTTGAGATAGGAATTATTTATCACTCGCCATCATCAAACTGTCACGTTAATTCCTTCATCAAAATGGCCAGTCTCTCTTACGGTTCCGAGGAAGTCGTACCGTCCACTGATTCCGATAGAATTCATTTCCTTTTTTGATGTAGTCATTTAAACAAGGAACAGTTGCTTTTTTTTTGAAGAAAAAGAAACCCGATGGGGACAAGTACTAATGCAGCTAATGGTTTTGTGAATGAGAAAGGGAAGACACTGAAATGTCTATGGTTAATGCATGGGAACGTGACAGGTTGCGGATGGTCCTTGTTCAAGAAGAGACTCTGCAAGAAGGTCAGAATGGGAGAGTGGTAATCCATCAAATAGAAATGCGGGTGGAAGGGTGGGGTTCCAGCAAGTGGAATGAGAAGGATTGGATTATGTTTTTCATGGTTGCCATTTCTGTGATATTTGCAGCAACTTTGTAGGGATTCAGACTCAGCTAGTAAGTGAGACATTGGGGAATTATAGTAAACAGGATGTTCCGAAAGTCTAGAGGCACTCATTTAACTCTTTGTATATCTTAAATACCTATGGAATTGTGCATGCTAAAACAGACACTAATCAA---------------------------
Nstygius_ObeLee_N0656 -------------ACTGATTAGATCTAACGTTGCTCTCTTAAAGAAAAACGAATCGTCAAACACCCCCCAAAAAACCATTAAGATTAAGAGACAGGGTTTTCCACAGAATCTAATATTATTGGTATTGTATCTTTTTATTTTTACCATAGATTAGATCTCTCTTCTTTTCTATCTGAAGATAGAAAGAATCCCGGAAATATGTCTGATCTTGAGATAGGAATTATTTATCACTCGCCATCATCAAACTGTCACGTTAATTCCTTCATCAAAATGGCCAGTCTCTCTTACGATTCCGAGGAAGTCGTACCGTCCGCTGATTCCGATAGAATTCATTTCCTTTTTTGATGTAGTCATTTAAACAAGGAACAGTTGCTTTCTTTTTGAAGAAAAAGAAACCCGATGGGGACAAGTACTAATGCAGCTAATGGTTTTGTGAATGAGAAAGGGAAGACACTGAAATGTCTATGGTTAATGCATGTGAACGTGACAGGTTGCGGATGGTCCTTGTTCAAGAAGAGACTCTGCAAGAAGGTCAGGATGGGAGAGTGGTAATCCATCAAATAGAAATGCGGGTGGAAGGGTGGAGTTCCAGCAAGTGGAATGAGAAGGATTGGATTATGTTTTTCATCGTTGCCATTTCTGTGATATTTGCAGCTACTTTGTAGGGATTCAGATTCATCTAGTAAGTGATACATTGGGAAATTATAGTAAACAGGATGTCCCAAAAGTTCAGAGGCACTCATTTAACTCTTTGTATATCTTAAACACCTATGGAATTGTACATGCTAAAATCTACACTAATCAATCTCCGCCAGAATTTCCATAGAGAATA
Nstygius_RavenB_N1022 --------------------------------------------------GAATCCTCAAACACCCCCCAAAAAACCATTAAGATTAAGAGACAGGGTTTTCCACAGAATCTAATATTATTGGTATTGTATCTTTTTATTTTTACCATAGATTAGATCTCTCTTCTTTTCTATCTGAAGATAGAAAGAATCCCGGAAATATGTCTGATCTTGAGATAGGAATTATTTATCACTCGCCATCATCAAACTGTCACGTTAATTCCTTCATCAAAATGGCCAGTCTCTCTTACGATTCCAAGGAAGTCGTACCGTCCGCTGATTCCGATAGAATTCATTTCCTTTTTTGATGTAGTCATTTAAACAAGGAACAGTTGCTTTCTTTTTGAAGAAAAAGAAACCCGATGGGGACAAGTACTAATGCAGCTAATGGTTTTGTGAATGAGAAAGGGAAGACACTGAAATGTCTATGGTTAATGCATGTGAACGTGACAGGTTGCGGATGGTCCTTGTTCAAGAAGAGACTCTGCAAGAAGGTCAGGATGGGAGAGTGGTAATCCATCAAATAGAAATGCGGGTGGAAGGGTGGAGTTCCAGCAAGTGGAATGAGAAGGATTGGATTATGTTTTTCATCGTTGCCATTTCTGTGATATTTGCAGCTACTTTGTAGGGATTCAGATTCATCTAGTAAGTGATACATTGGGAAATTATAGTAAACAGGATGTCCCAAAAGTTCAGAGGCACTCATTTAACTCTTTGTATATCTTAAACACCTATGGAATTGTACATGCTAAAATCTACACTAATCAATCTCCGCCAGAATTTCCATAG------
Ntempletoni_BaldMtns_N950 AACTTAATTTATAACTGATTAGATCTAACGTTGCTCTCTTAAAGAAAAACGAATCCTCAAACACCCCCCAAAAAACCATTAAGATTAAGAGACAGGGTTTTCCGCAGAATCTAATGTTATTGGTATTGTATCTTTTTACTTTTACCATAGATTAGATCTCTCTTCTTTTCTATCTGAAGATAGAAAGAATCCCGGAAAGATGTCTGATCTTGAGATAGGAATTATTTATCACTCGCCATCATCAAACTGTCACGTTAATTCCTTCATCAAAATGGCCAGTCTCTCTTACGGTTCCGAGGAAGTCGTACCGTCCACTGATTCCGATAGAATTCATTTCCTTTTTTGATGTAGTCATTTAAACAAGGAAAGGTTGCTTTTTTTTTGTGAAAAAAGAAACCCGATGGGGACAAGTACTAATGCAGCTAATGGTTTTGTGAATGAGAAAGGGAAGACACTGAAATGTCTATGGTTAATGCATGGGAACGTGACAGGTTGCGGATGGTCCTTGTTCAAGAAGAGACTCTGCAAGAAGGTCAGGATGAGAGAGTGGTAATCCATCAAATAGAAATGCGGGTGGAAGGGTGGAGTTCTAGCAACTGGAATAAGAAGGATTGGATTATGTTTTGCATCGTTGCCATTTCTGTGATATTTGCAGCTACTTTGTAGGGATTCAGACTCATCTAGTAAGTGAGACATTGGGAAATTATAGTAAACAGGATGTCCCAAAAGTCTAGAGGCACTCATTTAACTCTTTGTATATCTTAAATACCTATGGAATTGTATATGCTAAAACAGACACTAATCAATCTCCGCCAGATTTCCCATAGTAT---
Ntempletoni_ClarksCreek_N945 ----------------------------------------------------------------------------------------------------------GAATCTAATGTTATTGGTATTGTATCTTTTTACTTTTACCATAGATTAGATCTCTCTTCTTTTCTATCTGAAGATAGAAAGAATCCCGGAAAGATGTCTGATCTTGAGATAGGAATTATTTATCACTCGCCATCATCAAACTGTCACGTTAATTCCTTCATCAAAATGGCCAGTCTCTCTTACGGTTCCGAGGAAGTCGTACCGTCCACTGATTCCGATAGAATTCATTTCCTTTTTTGATGTAGTCATTTAAACAAGGAAAGGTTGC--TTTTTTTGTGAAAAAAGAAACCCGATGGGGACAAGTACTAATGCAGCTAATGGTTTTGTGAATGAGAAAGGGAAGACACTGAAATGTCTATGGTTAATGCATGGGAACGTGACAGGTTGCGGATGGTCCTTGTTCAAGAAGAGACTCTGCAAGAAGGTCAGGATGGGAGAGTGGTAATCCATCAAATAGAAATGCGGGTGGAAGGGTGGAGTTCTAGCAACTGGAATGAGAAGGATTGGATTATGTTTTGCATCGTTGCCATTTCTGTGATATTTGCAGCTACTATGTAGGGATTCAGACTCATCTAGTAAGTGAGACATTGGGAAATTATAGTAAACAGGATGTCCCAAAAGTCTAGAGGCACTCATTTAACTCTTTGTATATCTTAAATACCTATGGAATTGTATATGCTAAAACAGACACTAATCAATCTCCGCCAGATTTCCCATAGAGAATA
Ntempletoni_ScronceCreekRd_N1223 --CTTAATTTATAACTGATTAGATCTAACGTTGCTCTCTTAAAGAAAAACGAATCCTCAAACACCCCCCAAAAAACCATTAAGATTAACAGACAGGGTTTTCCGCAGAATCTAATGTTATTGGTATTGTATCTTTTTACTTTTACCATAGATTAGATCTCTCTTCTTTTCTATCTGAAGATAGAAAGAATCCCGGAAAGATGTCTGATCTTGAGATAGGAATTATTTATCACTCGCCATCATCAAACTGTCACGTTAATTCCTTCATCAAAATGGCCAGTCTCTCTTACGGTTCCGAGGAAGTCGTACCGTCCACTGATTCCGATAGAATTCATTTCCTTTTTTGATGTAGTCATTTAAACAAGGAAAGGTTGC-TTTTTTTTGTGAAAAAAGAAACCCGATGGGGACAAGTACTAATGCAGCTAATGGTTTTGTGAATGAGAAAGGGAAGACACTGAAATGTCTATGGTTAATGCATGGGAACGTGACAGGTTGCGGATGGTCCTTGTTCAAGAAGAGACTCTGCAAGAAGGTCAGGATGGGAGAGTGGTAATCCATCAAATAGAAATGCGGGTGGAAGGGTGGAGTTCTAGCAACTGGAATGAGAAGGATTGGATTATGTTTTGCATCGTTGCCATTTCTGTGATATTTGCAGCTACTTTGTAGGGATTCAGACTCATCTAGTAAGTGAGACATTGGGAAATTATAGTAAACAGGATGTCCCAAAAGTCTAGAGGCACTCATTTAACTCTTTGTATATCTTAAATACCTATGGAATTGTATATGCTAAAACAGACACTAATCAATCTCCGCCAGATTTCCCATAGAGAATA
Ntennessensis_IndianCave_N052 ---------------------------------------------------------------------AAAAAACCATTAAGATTAAGAGACAGGGTTTTCCGCAGAATCTAATGTTATTGGTATTGTATCTTTTTACTTTTACCATAGATTAGATCTCTCTTCTTTTCTATCTGAAGATAGAAAGAATCCCGGAAAGATGTCTGATCTTGAGATAGGAATTATTTATCACTCGCCATCATCAAACTGTCACGTTAATTCCTTCATCAAAATGGCCAGTCTCTCTTACGGTTCCGAGGAAGTCGTACCGTCCACTGATTCCGATAGAATTCATTTCCTTTTTTGATGTAGTCATTTAAACAAGGAACAGTTGC-TTTTTTTGTGAAAAAAAGAAACTCGATGGGGACAAGTACTAATGCAGCTAATGGTTTTGTGAATGAGAAAGGGAAGACACTGAAATGTCTATGGTTAATGCATGGGAACGTGACAGGTTGCGGATGGTCCTTGTTCAAGAAGAGACTCTGCAAGAAGGTCAGGATGGGAGAGTGGTAATCCATCAAATAGAAATGCGGGTGGAAGGGTGGGGTTCCAGCAAGTGGAATGAGAAGGATTGGATTATGGTTTTCATCGTTGCCATTTCTGTGATATTTGCAGCTACATTGTAGGGATTCAAACTCATCTAGTAAGTGAGACATTGGGAAATTATAGTAAACAGGATGTCCCAAAAGTCTAGAGGCACACATTGAACTATTTGTATATCATAAATACCTATGGAATTGTACATGCTAAAACAGATACTAATCAATCTCCGAAAAATTTCCCATAGAGAATA
Ntennessensis_LittleStony_N645 AACTTAATTTATAACTGATTAGATCTAACGTTGCTCTCTTAAAGAAAAACGAATCCTCAAACCCCCCCCAAAAAACCATTAAGATTAAGAGACAGGGTTTTCCGCAGAATCTAATGTTATTGGTATTGTATCTTTTTACTTTTACCATAGATTAGATCTCTCTTCTTTTCTATCTGAAGATAGAAAGAATCCCGGAAAGATGGCTGATCTTGAGATAGGAATTATTTATCACTCGCCATCATCAAACTGTCACGTTAATTCCTTCATCAAAATGGCCAGCCTCTCTTACGGTTCCGAGGAAGTCGTACCGTCCACTGATTCCGATAGAATTCATTTCCTTTTTTGATGTAGTCATTTAAACAAGGAACAGTTGCTTTTTTTTGTGAAAAAAAGAAACTCGATGGGGACAAGTACTAATGCAGCTAATGGTTTTGTGAATGAGAAAGGGAAGACACTGAAATGTCTATGGTTAATGCATGGGAACGTGACAGGTTGCGGATGGTCCTTGTTCAAGAAGAGACTCTGCAAGAAGGTCAGGATGGGAGAGTGGTAATCCATCAAATAGAAATGCGGGTGGAAGGGTGGGGTTCCAGCAAGTGGAATGAGAAGGATTGGATTATGGTTTTCATCGTTGCCATTTCTGTGATATTTGCAGCTACATTGTAGGGATTCAAACTCATCTAGTAAGTGAGACATTGGGAAATTATAGTAAACAGGATGTCCCAAAAGTCTAGAGGCACACATTGAACTATTTGTATATCTTAAATACCTATGGAATTGTACATGCTAAAACAGATACTAATCAATCTCCGAAAGATTTCCCATAG------
Ntennessensis_Watauga_N1046 ---------------------------------------------------------------------AAAAAACCATTAAGATTAAGAGACAGGGTTTTCCGCAGAATCTAATGTTATTGGTATTGTATCTTTTTACTTTTACCATAGATTAGATCTCTCTTCTTTTCTATCTGAAGATAGAAAGAATCCCGGAAAGATGTCTGATCTTGAGATAGGAATTATTTATCACTCGCCATCATCAAACTGTCACGTTAATTCCTTCATCAAAATGGCCAGTCTCTCTTACGGTTCCGAGGAAGTCGTACCGTCCACTGATTCCGATAGAATTCATTTCCTTTTTTGATGTAGTCATTTAAACAAGGAACAGTTGC-TTTTTTTGTGAAAAAAAGAAACTCGATGGGGACAAGTACTAATGCAGCTAATGGTTTTGTGAATGAGAAAGGGAAGACACTGAAATGTCTATGGTTAATGCATGGGAACGTGACAGGTTGCGGATGGTCCTTGTTCAAGAAGAGACTCTGCAAGAAGGTCAGGATGGGAGAGTGGTAATCCATCAAATAGAAATGCGGGTGGAAGGGTGGGGTTCCAGCAAGTGGAATGAGAAGGATTGGATTATGGTTTTCATCGTTGCCATTTCTGTGATATTTGCAGCTACATTGTAGGGATTCAAACTCATCTAGTAAGTGAGACATTGGGAAATTATAGTAAACAGGATGTCCCAAAAGTTTAGAGGCACACATTGAACTATTTGTATATCTTAAATACCTATGGAATTGTACATGCTAAAGCAGATACCAATCAATCTCCGAAAGATTTCCCATAGAGAATA
