# Supplementary material for: ﻿New species in old mountains: integrative taxonomy reveals ten new species and extensive short-range endemism in Nesticus spiders (Araneae, Nesticidae) from the southern Appalachian Mountains
Source: Zookeys. 2023 Feb 3;1145:1–130. doi: 10.3897/zookeys.1145.96724 (PMC10208238; doi:10.3897/zookeys.1145.96724)
Supplement: Supplementary material 4 — Input alignments, analysis log files, and output tree files [file zookeys-1145-001_article-96724__-s004.zip › uce-200776 (modified).phy]

 83 1005
Nesticus_nahaunus_Mexico_G2881 AAGATAATTATAAATGTGTGTGAAAAAAGTGCAATATAAATATGTCAAAAGGCATCTTTGTTACACTTCATTCCGACT-GTAGTAACAATTTTCAACAAATTTCTATTGCTACATTTTAATGCAGCCTGGCTTCTGAAAAATAAAGAAAATAAGAAATTTGTATCCCCCTCCA-CTCAACAAATGAAGTCCAGGTTTCATACT-TATCTTGAAATCTAGAGGAACTTCTAGATTTCAATTAGCTTAAATTGATTAAATCTTGATATTTCAGTTAAATTTTTTATGGTTATTTACTAATTTCTAGAATTTGAAACCAAACACTGTTTTTGGATGACTTATACTTAGGTCCTTGTAAAACAAAGTTTTTTGTGGAGGAAAACAGTGGAAATCCTGTGTAAAGTGTTGCTTAATATAATTTGCAGATGTTAAGTGCAATTTGCTTATCTTCCTTTTTTTCTGACTTTCCTCTAGTGTACTTTACCAGCAGCAAAATCAGCCGATGGATGCATTGCAAGCTTATATTTGTGCAGTGCAACTTGACAAGTCACACACACCTGCTTGGACAAATCTGGGCATCCTTTATGAAAATTGCAATCAGCCGCAAGATGCATTGAAGTGTTATGTTAATGCTAATGCTGGAAAAGGTTATTACATTTTTTTAAAAAATTGTATAATCTTATAATTTGCAAGAATATATATATGTCTTGGTTTTTGTATTTT----CCTATTTTGGAAAGGAAAATACAGTTAAATCTAGATTTAACTCTCCGGAAGTCGATAAAATTTATTACGAGGAAATTGTTAAATGTTGCTAACTTACTATATTAGGCTTTTGAGTTAGAGAGCTTTCATCCACATGACAACCATCGCTACTAATAAGAGCAGCTTCTGTAACATCATAGCATCAAGATGAAAAAAC--------TTGACCACTCTCTCTCTCTTTAGTCTACACATTTGTCAGCAAAGCTGTCCTTCTATTTACTAAAAACTTTGAATGAG
Nsilvestrii_Hellgate_N1108 AAACTATTTTTAAACATTATT--------------------------------GCTTCTAATGCTGTTT---------------------TTTTAATTGGTTCT---------------------------------------TTAGAGACCATAAG-----------------TTAACCATGTTGAA---AAGTTTGGTATTGCATTCTATAATTGTACAGCATATATAGCTTATAATTATTTTAGCTTT-----------ACATTTCAGGTAAAAAAATAATAATAAAGTTCCAATTTCT--TACCTTATTTTGAATATTTTTGCAATATACTTTAATTTTTTATCTATAGTAGTTAAAGCCTCCCACAGAAAATGTTTTTGAAAACTCTGTGTAATGTGTGATTTGA--------ACAGATTTCAAATGTAATTTACTCATTTTCCTTTCCCTCTCACTTTCTTCTAGTGTACTTTACCAGCAGCAAAATCAGCCGATGGATGCATTGCAAGCGTATATTTGCGCAGTGCAGCTCGATAAATCACACACGCCTGCTTGGACCAATCTAGGAATCCTTTATGAGAACTGCAATCAAACAGAAGATGCATTGAAGTGTTATGTTAATGCCAATTCCGGGAAAGGTATTATTTTTTTATTTCAGAATCCTACTGTGTTATAATTTGTAAGACCATATATATATTTTAAATTTTGGCTTTTACTACCCGGCTTTTAAAAGAGAATGCATCCAAACACAAGTTTAGGTTCCGGATTTGTACCAAAAAAATTTTTAAAGCATTGACTAAGTATTTTAAACGCGTTACTT--------------------------TCCAAGTAACAATGAG----CGTTATGAG-------------------------------AAAAAAAT-------------------------------CCCATA-----GACGCTAATGTTAATTATTTATGTTCCCAAGGTCTACCATGTC
Narcheri_Cheaha_N023 AAATCCACAACAATCGTCAATTTAGAAATTTCAGTTGGACTTTCTAGAGCCTCATTTTTGGCTTGGATTAGAAACTCTTTCGGAAGGAATTTCTTAAAATTTCAGATAGGTGGAAAAGAATTTATCCTGGCCGATGAGCAATAGAAGAAATCAGATATTTATATACCCCTCCC-TCCAACAACTGCAGTCCTGGTTTTATACTCCATCTCGAAATTTAGGGGAACTTTTAGATTTCAATTAGCTGAAATTGATCAAATTTTCATATTTCAGTTAAAAAATTTATGGTTATCTACTAATTTCTAGTATTTGATACTGAACACTGTTCTTGGATGACTTATATTTAACTCTTTAAGAGACAAAATGTTTTGTGTAGGAGAATAGTGTGAACCCTGTGTAATGT---GTTTGATATAATCTGCAAATATCAAGTGCCATTTGCTCATTTGCTTTTTCTCCTCACCTTTCTCAAGTGTGCTTTACCAGCAGCAAAATCAGCCGATGGATGCATTGCAAGCTTATATTTGTGCAGTGCAACTTGACAAGTCACACACACCTGCTTGGACTAATCTTGGCATCCTTTATGAAAACTGCAATCAGCCACAAGATGCATTGAAGTGTTATGTTAATGCTAATGCTGGAAAAGGTAATTACATTGCTTTTTAAAATTTTATTGTCTTGTAAATTGCAAGAATATGTATATGTCCTGGTTTTTGTATTTTCCTACTTATCTTGGAAAGGAAAATACAGTTAAACCTAGATTTAACTCTCCGAAAGGTAATAAAATTTATCTTGAGGAAACTGTTAAATGTTGCTAACTTACTATATTAGGCTTTTGAGTAAGAGTGTTTTTATTCACATGATAACCAGTGTTATTAATAGGACCAGTTTATGTA-CATTATAGTATCAAGATGAAAAAATCACTTGACCTGACCTAGCTCTCTCTCTTTAGTCTACA------TTATTATTATTAG-TTTTTACTTTTTCAACACTTCGAATATA
Ncarteri_div__RainbowCave_G2089 AAATTCACAACAATTGTTAATTTAAAAATTTCAATCAGATTTTCTAAATCCTTATTTTTGGTTTGGATTAGAAACTCTTTCAGAAGGAATTTCTAAAAGTTTCAGATAGGTAGAAAAGAATTTTTTCTGGCTGATGAGCAATAGAAGAAATCAGATATTTATATATGCCTCCT-CCCAACATATCAAGTTCAGGTTTCATACTCCATCTCGAAATCTAGGGGAACTTCTAGATTTCAATTAGCTTAAATTGATCAAATCTTGATATTTTAGTTAAAAAATTTATGGTTGTCCACTAATTTCTAGTATTTAATACCGAACACTGTTTTGGGATGACTT--ATTTAAGTCCTTGAGAGACAAAGTGTTTTGTATACAAGAATAGTATGAACTCTGTGTAATGT---GTTTGATATAATCTGCAGATATCAGGTGCCATTTGATCATCTGCCTTTTTCTCTCACCTTTCTCTAGTGTACTTTACCAGCAGCAAAATCAGCCGATGGATGCATTGCAAGCTTATATTTGTGCAGTGCAACTTGACAAGTCACACACACCTGCTTGGACTAATCTGGGCATCCTTTATGAAAATTGCAATCAGCCACAAGATGCATTGAAGTGTTATGTTAATGCTAATGCTGGAAAAGGTAATTACATTGCTTTTTAAAATTGTGCTGTCTTATAAATTGCAAGA------ATATGTCCTGGTTTTTGTATTTTCCTACTTATCTTGGAAAGGAAAATACAGTTAAACCTAGATTTAACTCTCCAAAAGGTAATAAAATTTATCTTGAGGAAATTGTTAAATGTTGCTAACTTACTATATTAGGCTTTTGAATAAGAGAGTTTTCATTCACATGATAACCAGTGTTATTAATAGGAACAGTGT-TGTAACGTCATAGTATCAAGATTAAAAAATCATTTGCCCTGGTAGCTCTCTCTCTCTTTAGTCTACA---TTATTATTATTATTAGTTTTTTACTTTTTCAACACTTTGATTATA
Ncressleri_AndersonSpringCave_G2075 AAATCCACAACAATCGTCAATTTAGAAATTTCAATTAGAATTTCTAGGGCCTCATTTTTGGTTTGGATTAGAAACTCTTTCAGAAGGAATTTTTTTAAATTTCAGATAGGTATAAAAGAATTTATCCCTGCTGATGAACAATAAAAGAAATCAGAAATTTATATACTCCCCCCCCCTAACGAATGAAGTCCAGGTTTCATACTCCATCTCGAAATCTAGGGGAACTTCTAGATTTCAATTAGCTTAAATTGATGAAATCTTGATATTTCAGTTAAAAAAATTATGGTTATCTACTAATTTCTAGAATTTGATACTGAACACTGTTTTTGGATGACTTATATTTAGGTCCTTGAGAAACAAAGTGTTTTGTGGAGGAGAATAGTGTGAACCCTGTTTAATGT---GTTTGATAAAATCTGCAGATATTAAGTGCCATTTGCTTATCCTTTTTCCTCTCTCACTTTTGTATAGTGTGCTTTATCAGCAGCAAAATCAGCCGATGGATGCATTGCAAGCTTATATTTGTGCAGTGCAACTTGACAAGTCACACACACCTGCTTGGACTAATCTGGGTATCCTTTATGAAAATTGCAATCAGCCACAAGATGCATTGAAGTGTTATGTTAATGCTAATGCTGGGAAAGGTAATTACTATTTTTTTTAAAATTGTACTGTCTTGTAATTTGCAAGAATATGTGTATGTCCTGGTTTTTGTATTTTCCTACTTATCTTGGAAAGGAAGATACAGTTAAACTTAGAATTAACTCTCCGGAAGGTAATAAAACCTACCATAAGATGATGATTGAAATTTGATATTCCATTATCTCAAGATTATGAGTA----ACTTGTAATTTATGTAAAATTTGGCCTTACTAATATGACGATACTGTACAAAATTTTAATACAAAGGCGAACATATGATTCAGCTTAAATTACTTCTCCCATCTTGAATTCCATTTTTTTTAAAAAAAAAAATTTTGTAATTTCATACCAGGTGGATTATA
Npecki_HaskellSims_G3697 AAATCCACAACAATCGTCAATTTAGAAATTTCAATCAGAATTTCTAGAGCCGCATTTTTGGTTTGGATAAGAAACTCTTTCAGAAGGAATTTCTTAAAATTTCAGATAGGTAGAAAAGGATTTATCCCGGCTGATGAGCAGTAGAAGAAATCAGAAATTTATATACCCCTCAC-CCCAACAAATGAAGTCCAGGTTTCATACTCCATTTCGAAATCTAGGGGAACTTCTAGATTTCAATTAGCTTAAATTGATCAAATTTTGATATTTCAGGTAAAAAATTTATGGTTATCTACTAATTTCTAGTATTTGATACAGAACACTGTTTTTAGATGACTTATATTTAAGTCTTTAAGAGATAAAGTGTTTTGTGTAGGAGAATAGTGTGAACTCTGTG-----------------TAATCTGCAGATATCATGTGCCATTTGCTCATCTGTCTTTCCTCCTCACCTTTCTCTAGTGTACTTTACCAGCAGCAAAATCAGCCGATGGATGCATTGCAAGCTTATATTTGTGCAGTGCAACTTGACAAGTCACACACACCTGCTTGGACTAATCTGGGCATCCTTTATGAAAACTGCAATCAGCCACAAGATGCATTGAAATGTTATGTTAATGCTAATGCTGGAAAAGGTAATTACATTGCTTTTTAAAATTGTATTGTCTTGTAAATTGCAAGAATAT-TATATGTCCTTGTTTTTGTATTTTCCTACTTATCTTGGAAA-AAAAATACAGTTAAACCTAGATTTAACTCTCCAAAAGGTAATAAAATTTATCTTGAGGAAACTGTTAAATGTTTGTAACTTACTATATTAGGCTTTTGAGTAAGAGAGTATTTATTCACATGATAACCAGTGTTATTAATAGGAGCAGTTTATGTAATGTCATAGTATCAAGATGAAAACATCATTTGACCTGGTAG--CTCTCTCTCTTTAGTCTACA------TTATTATTATTGGTTTTTTACTTTTTCAACACTTTGAATATA
Npecki_HurricaneMazeCave_G2100 AAATCCACAACAATCGTCAATTTGGAAATTTCAATCAGAATTTCTAGATCTGCATTTTTGGTTTGGATAAGAAACTCTTTCAGAAGGAATTTCTTAAAATTTCAGATAGGTAGAAAAGAATTTATCCCGGCTGATGAGCAGTAGAAGAAATCAGAAATTTATATACCCCTCACACCCAACAAATGAAGTCCAGGTTTCATACTCCATTTCGAAATCTAGGGGAACTTCTAGATTTCAATTAGCTTAAATTGATCAAATTTTGATATTTCAGCTAAAAAATTTATGGTTATCTACTAATTTCTAGTATTTGATACAGAACACTGTTTTTAGATGACTTATATTTAAGTCTTTAAGAGATAAAGTGTTTTGTGTAGGAGAATAGTGTGAACTCTGTG-----------------TAATCTGCAGATATCATGTGCCATTTGCTCATCTGCCTTCCCTCCTCACCTTTCTCTAGTGTACTTTACCAGCAGCAAAATCAGCCGATGGATGCATTGCAAGCTTATATTTGTGCAGTGCAACTTGACAAGTCACACACACCTGCTTGGACTAATCTGGGCATCCTTTATGAAAACTGCAATCAGCCACAAGATGCATTGAAATGTTATGTTAATGCTAATGCTGGAAAAGGTAATTACATTGCTTTTTAAAATTGTATTGTCTTGTAAATTACAAGAATAT-TATATGCCCTTGTTTTTGTATTTTCCTACTTATCTTGGAAA-AAAAATACAGTTAAACCTAGATTTAACTCTCCAAAAGGTAATAAAATTTATCTTGAGGAAACTGTTAAATGTTTTTCAGTTACAATGTTGTGCCCTCGTGTTACGCAGCATACGTCCAATTGTGATCCAGT------------AACATTTT--GTAGCATCACTCTATCAA-----------------------TGGCGTTCTTTATGTTCTAGCAGTG---TTTTCGTCATAGGTGGTAAACAATGTCTTGGACATTGGGGATCTT
Npecki_Monteagle_N062 AAATCCACAACAATCGTCAATTTGGAATTTTCAATCAGAATTTCTAGAGCCGCATTTTTGGTTTGGATAAGAAACTCTTTCAGAAGGAATTTCTTAAAATTTCAGATAGGTAGAAAAGAATTTATCCCGGCTGATGAGCAGTAAAAGAAATCAGAAATTTATATACCCCTCAC-CCCAACAAATGAAGTCCAGGTTTCATACTCCATTTCGAAATCTGGGGGAACTTCTAGATTTCAATTAGCTTAAATTGATCAAATTTTGATATTTCAGCTAAAAAATTTATGGTTATCTACTAATTTCTAGTATTTGATACAGAACACTGTTTTTAGATGACTTATATTTAAGTCTTTAAGAGATAAAGTGTTTTGTGTAGGAGAATAGTGTGAACTCTGTG-----------------TAATCTGCAGATATGATGTGCCATTTGCTCATCTGCCTTTCCTCCTCACCTTTCTCTAGTGTACTTTACCAGCAGCAAAATCAGCCGATGGATGCATTGCAAGCTTATATTTGTGCAGTGCAACTTGACAAGTCACACACACCTGCTTGGACTAATCTGGGCATCCTTTATGAAAACTGCAATCAGCCACAAGATGCATTGAAATGTTATGTTAATGCTAATGCTGGAAAAGGTAATTACATTGCTTTTTAAAATTGTATTGTCTTGTAAATTGCAAGAATAT-TATATGTCCTTGTTTTTGTATTTTCCTACTTATCTTGGAAA-AAAAATACAGTTAAACCTAGATTTAACTCTCCAAAAGGTAATAAAATTTATCTTGAGAAAACTGTTAAATGTTTGTAACTTACTATATTAGGCTTTTGAGTAAGAGAGTATTTATTCACATGATAACCAGTGTTATTAATAGGAGCAGTTTATGTAACGTCATAGTATCAAGATGAAAAAATCATTTGACCTGGTAGCTCTCTCTCTCTTTAGTCTACA------TTATTATTATTAGTTTTTTACTTTTTCAACAATTTGAATATA
Nstygius_ObeLee_N0656 AAAAATCAGACAGACATTGTTTAAAAGA---------AAATATATTGTATAGTATTGTTGATTAGTATT---------------------CATTTACAATATAACACGCTTGCACATGGCTGTGGGTAGGATTCAGAACAATAAGAATAATAAAAAACATATATAT--------TATAAATAATGCCATCCGGATTTTACCCAAGTTTCCAGTGCTTGGTTAGAGTTTCATATTTT-------TTGAAGCAAACGAAGCCCGGTTTTTGTGATGAAAAATAGAACATTAGCCCT--------------TGGGGATGAAAAAAGGTCCTG-----CTTCCTCTTAAGTCCCTGAGAGAGAAAGTGTTTTATATAGGAGAATAGTGTGAACCCTGTGTAATGT---GTTTGATATAATCAACAGATATCAAGTGCCATTTGCTCATCTGCCTTTTTCTCTCGCTTTTCTTTAGTGTACTTTACCAGCAGCAAAATCAGCCGATGGATGCATTGCAAGCTTATATTTGTGCAGTGCAACTTGACAAGTCACACACACCTGCTTGGACTAATCTGGGCATCCTTTATGAAAATTGCAATCAGCCACAAGATGCATTGAAGTGTTATGTTAATGCTAATGCTGGAAAAGGTAATTAAATTGCTTTTTAAAATTGTACTGTCTTGTAAATTGCAAGAATATGTATATGTCCTGGTTTTTGTATTTTCCTACTTATCTTGGAAAGAAAAATACAGTTAAACCTAGATTTAACTCTCCGGAAGGTAAGAAAATTTATCTTGAGGAAACTGTTAAATG----------------------------------------------------------------------------------------------------------------------------------------------------------------------------------------------------
Nstygius_RavenB_N1022 TAAAATCGGACTGACATTGGTTAAAAGA---------AAATATATTCTATAGTATTGTTGATTTGTTTT---------------------CATTTATAATATAGCACGCTTGCACATGGCTGTGGGTAAGATTCAGAACAATAAAAATAATAAAAAACATATATAT--------TTTAAATAATGTCATCCGGATTTTACCCAAGTTTCCAGTGTTTGGTTAAAGTTTGATATTTT-------TTGAAGCAAACAATGTCCGGTTTTTGTGATGAAAAATAGAACATTAGCCCT--------------TGGGGATGAAAAAAGGTCCTG-----CTTCCTCTTAAGTCCCTGAGAGAGAAAGTGTTTTATATAGGAGAATAGTGTGAACCCTGTGTAATGT---GTTTGATATAATCAACAGATATCAAGTGCCATTTGCTCATCTGCCTTTTTCTCTCGCTTTTCTTTAGTGTACTTTACCAGCAGCAAAATCAGCCGATGGATGCATTGCAAGCTTATATTTGTGCAGTGCAACTTGACAAGTCACACACACCTGCTTGGACTAATCTGGGCATCCTTTATGAAAATTGCAATCAGCCACAAGATGCATTGAAGTGTTATGTTAATGCTAATGCTGGAAAAGGTAATTAAATTGCTTTTTAAAATTGTACTGTCTTGTAAATTGCAAGAATATGTATATGTCCTGGTTTTTGTATTTTCCTACTTATCTTGGAAAGAAAAATACAGTTAAACATAGATTTAACTCTCCGGAAGGTAAGAAAATTTATCTTGAGGAAACTGTTAAATGTTGCTAACTTACTATATTAGGCTTTTGAGTAAGAGAGTTTTCATTGACATGATAGCCAGTGTTATTATTAGGAGCAGTTTATGTAACGTCATAGTATTAAGATGGGG-----------------------------------------------------------------------------------------
Narcheri_MillShoalCreek_N727 --------------------------------------------------------------------------------------------------------------------------------------------------------------------------------------------------------ACTCCATCTCGAAATATAGGGGAACTTTTAGATTTCAATTAGCTGAAATTGATCAAATTTTCATATTTCAGTTAAAAAAATTATGGTTATCTACTAATTTCTAGTATTTGATACTGAACACTGTTCTTGGATGACTTATATTTAACTCTTTAAGAGACCAAATGTTTTGTGTAGGAGAATAGTGTGAACCCTGTGTAATGT---GTTTGATATAATCTGCAAATATCAAGTGCCATTTGCTCATTTGCCTTTTCTCCTCACCTTTCTCAAGTGTGCTTTACCAGCAGCAAAATCAGCCGATGGATGCATTGCAAGCTTATATTTGTGCAGTGCAACTTGACAAGTCACACACACCTGCTTGGACTAATCTGGGCATCCTTTATGAAAACTGCAATCAGCCACAAGATGCATTGAAGTGTTATGTTAATGCTAATGCTGGAAAAGGTAATTACATTGCTTTTTAAAATTTTATTGTCTTGTAAATTGCAAGAATATGTATATGTCCTGGTTTTTGTATTTTCCTACTTATCTTGGAAAGGAAAATACAGTTAAACCTAGATTTAACT-----------------------------------------------------------------------------------------------------------------------------------------------------------------------------------------------------------------------------------------------
Nbarri_Bishop_N1072 ---------------------TAAAAAAGCTCAATCCAAATATTCTGTAGGGCATCTTTGTTACACTTCGGTCCCTCTCGTAGTAACTGTTTTGAACAAATTTCTATTGCTGCATTTGAATGTGGCCAGGCTTCTGATAAATAAAAAAAATCAGAAATTTATATACTCCCCCCCTCCAACAAGTGATGTCCAGGTTTCATACTCCATCTCGAAATCTAGGGGAACTTCCAGATTTCAATTAGCTTAAATTGATCAAATCTTGATATTTCAGTTAAAAAAATTATTGTTATCTACTCATTTCTAGAATTTGATACCGAACACTGTTTTTGGATGACTTGTATTTATGTTCTTGAGAAATAAAGTGTTTTGTGGAGGAGAATAGTGGGAACCCTGTGTAATGTGTTGTTTGATATAATCTGCAGATATTAAGTGTCATTTGCTGATCCATCTTTTTTTCTCACTTTTCTCTAGTGTACTTTACCAGCAGCAAAATCAGCCGATGGATGCATTGCAAGCTTATATTTGTGCAGTGCAACTTGACAAGTCACACACACCCGCTTGGACTAATCTGGGCATCCTTTATGAAAATTGCAATCAGCCACAAGATGCATTGAAGTGTTATGTTAATGCTAATGCTGGAAAAGGTAATTACATTTATTTTTAAAATTGTACTGTCTTATAATTTGCAAGAATATGTATATGTCCTGGTTTTTGTATTTTCCTACTTCCCTTGGAAAGGAAAATACAGTCAAACTTAGATTTAACTCTCCGGAAGGTAATAAAATTTAT----------------------------------------------------------------------------------------------------------------AGCATCAAGATGGGAAAATTACTTGACTTGGTAGCTCTCTCTCTCTTTAGCCTTCATTTTTATTATTATTATTAGTTTTTTATTTTTTCAACACTTGAAATATA
Nbarri_LostCoveCave_N0065 --------------------------------------------------------------------------------------------------------------------------------------------------------------------------------CAACAAGTGATGTCCAGGTTTCATACTCCATCTCGAAATCTAGGGGAACTTCCAGATTTCAATTAGCTTAAATTGATCAAATCTTGATATTTCAGTTAAAAAAATTATTGTTATCTACTCATTTCTAGAATTTGATACCGAACACTGTTTTTGGATGACTTGTATTTATGTTCTTGAGAAATAAAGTGTTTTGTGGAGGAGAATAGTGGGAACCCTGTGTAATGTGTTGTTTGATATAATCTGCAGATATTAAGTGTCATTTGCTGATCCATCTTTTTTTCTCACCTTTCTCTAGTGTACTTTACCAGCAGCAAAATCAGCCGATGGATGCATTGCAAGCTTATATTTGTGCAGTGCAACTTGACAAGTCACACACACCCGCTTGGACTAATCTGGGCATCCTTTATGAAAATTGCAATCAGCCACAAGATGCATTGAAGTGTTATGTTAATGCTAATGCTGGAAAAGGTAATTACATTTATTTTTAAAATTGTACTGTCTTATAATTTGCAAGAATATGTATATGTCCTGGTTTTTGTATTTTCCTACTTCCCTTGGAAAGGAAAATACAGTCAAACTTAGATTTAACTCTCCGGAAGGTAATAAAATTTAT----------------------------------------------------------------------------------------------------------------AGCATCAAGATGGGAAAATTACTTGACTTGGTAGCTCTCTCTCTCTTTAGCCTTCATTTTTATTATTATTAT--------------------------------
Nbarri_eyed_ClayCave_G2082 AAAATAATTATAAATGTTTGTTTAAAAAGATCAATCCAAATATTCCGTAGGGCATCTTTGTTACACTTCGGTCCCTCTCCTAGTAACAGTTTTCAACAAATT------GCTGAATTTGAATGTGGCCAGGCTTCTGAAAAATAAAAGAAATCAGAAATTTATATACCCCTCCCCCCGAACAAGTGATGTCCCGGTTTCATACTCCATCTCGAAATCTAGGGGAACTTCCAGATTACAATTAGCTTAAATTGATCAAATCTTGATATTTCTGTTAAAAAAATTATTG-TATCTACTAATTTCTAGAACTTAATATTGAACACTGTTTTTGGATGACTTGTATTTAGGTCCTTGAGAAACAAAGTGTTTTGTGGAAGAGAATAGT---------------------GTTTGATATAATCTGCAGATATTAAGTGTCATTTGCTGATCCTCCTTTTCCCCTCACCTTTCTCTAGTGTACTTTACCAGCAGCAAAATCAGCCGATGGATGCATTGCAAGCTTATATTTGTGCAGTGCAACTTGACAAGTCACACACACCCGCTTGGACTAATCTGGGCATCCTTTATGAAAATTGCAATCAGCCACAAGATGCATTGAAGTGTTATGTTAATGCTAATGCTGGAAAAGGTAATTACAATTATTTTTAAAATTGTACGGTCTTATAATTTGCAAGAAAACATATATGTCCAGGTTTTTGTATTTTCCTACTTACCTTGGAAAGGAAAATACAGTTAAACCTAGATTTAACTCTCCAGAAGGTAATAAAATTTATTTTGAGGAAACTGTTAAATGTTGCTAACCTACTATATTAGGCTTTTGAATAAGAGAGTTTTCATTCATATGATAATCAGCATTATTAATAAGAGCAGTTTATGTAACGTTATAGCATCAAGATGAAAACATTACTTGATCTGGTAG--CTCTCTCTCTTTAGTCTACA-TTTTTTTATTATTATTAGTTTTTTATTTTTTCAACACTTGGAATATA
Nbarrowsi_Gregorys_N270 -------------------------------------------------------------------------------------------------------------------------------------------------------------------------CCCCCTCCAACAAGTGATGTCCAGGTTTCATACTCCATCTCGAAATCTAGGGGAACTTCCAGATTTCAATTAGCTTAAATTGATCAAATTTTGATATTTCAGTTAAAAAAATTATTGTTATCTACTCATTTCTAGAATTTGATACCGAACACTGTTTTTGGATGACTTGTATTTAGGTTCTTGAGAAACAAAGTGTTTTGTGGAGGAGGATAGTGGGAACCCTGTGTAATGTGTTGTTTGATATAATCTGCAGATATTAAGTGTCATTTGCTGATCCTCCTGTTTTTCTCAACTTTCTCTAGTGTACTTTACCAGCAGCAAAATCAGCCGATGGATGCATTGCAAGCTTATATTTGTGCAGTGCAACTTGACAAGTCACACACACCCGCTTGGACTAATCTGGGCATCCTTTATGAAAATTGCAATCAGCCACAAGATGCATTGAAGTGTTATGTTAATGCTAATGCTGGAAAAGGTAATTACATTTATTTTTAAAATTGTACTGTCTTATAATTTGCAAGAATATGTATATGTCCTGGTTTTTGTATTTTCCTACTTCCCTTGGAAAGGAAAATACAGTCAAACCTAGATTTAACTCTCCGGAAGGTAATAAAATTTAT----------------------------------------------------------------------------------------------------------------AGCATGAAGATGGAAAAATTACTTGACTTGGTAG--CTCTCTCTCGTTAGCCTACATTTTTATTATTATTATTAGTTTTTTATTTTTTCAACACTTGGAATATA
Nbarrowsi_Tuckaleechee_N360 ------------------------------------------------------------------------------------------------------------------------------------------------------------------------------TTCAACAAGTGATGTCCAGGTTTCATACTCCATCTCGAAATCTAGGGGAACTTCCAGATTTCAATTAGCTTAAATTCATCAAATTTTGATATTTCAGTTAAAAAAATTATTGTTATCTACTCATTCCTAGAATTTGATACCGAACACTGTTTTTGGATGACTTGTATTTAGGTTCTTGAGAAACAAAGTGTTTTGTGGAGGAGGATAGTGGGAACCCTGTGTAATGTGTTGTTTGATATAATCTGCAGATATTAAGTGTCATTTGCTGATCCTCCTGTTTTTCTCAACTTTCTCTAGTGTACTTTACCAGCAGCAAAATCAGCCGATGGATGCATTGCAAGCTTATATTTGTGCAGTGCAACTTGACAAGTCACACACACCCGCTTGGACTAATCTGGGCATCCTTTATGAAAATTGCAATCAGCCACAAGATGCATTGAAGTGTTATGTTAATGCTAATGCTGGAAAAGGTAATTACATTTATTTTTAAAATTGTACTGTCTTATAATTTGCAAGAATATGTATATGTCCTGGTTTTTGTATTTTCCTACTTCCCTTGGAAAGGAAAATACAGTCAAACCTAGATTTAACTCTCCGGAAGGTAATAAAATTTAT----------------------------------------------------------------------------------------------------------------AGCATGAAGATGGAAAAATTACTTGACTTGGTAG--CTCTCTCTCGTTAGCCTACATTTTTATTATTATTATTAGTTTTTTATTTTTTCAACACTTGGAATATA
Nbishopi_PoleCr_Chattooga_N885 ------------------------------------------------------------------------------------------------------------------------------------------------------------------------------TCCATCAAGTGATGTCCAGGTTTCATACTCCATCTCGAAATCTAGGGGAACTTCCAGATTTCAATTAGCTTAAATTGATCAAATCTTGATATTTCAGTTAAAAAAATTATTGTTATCTACTCATATCTAGAATATGATACCGAAAACTGTGTTTGGATGACTTGTATTTAGGTTCTTGAGAAATAAAGTGTTTTGTGGAGGAGAATAGTGGGAACCCTGTGTAATGTGTTGTTTGATATAATCTGCAGATATTAAGTGTCATTTGCTGAACCTCCTTTTTTTCTCACCTTTCTCTAGTGTACTTTACCAGCAGCAAAATCAGCCGATGGATGCATTGCAAGCTTATATTTGTGCAGTGCAACTTGACAAGTCACATACACCCGCTTGGACTAATCTGGGCATCCTTTATGAAAATTGCAATCAGCCACAAGATGCATTGAAGTGTTATGTTAATGCTAATGCTGGAAAAGGTAATTACATTTATTTTTAAAATTGTACTGTCTTATAATTTGCAAGAATATGTATATGT--------------------------------------------------------------------------------------------------------------------------------------------------------------------------------------------------------------------------------------------------------------------------------------------------------------
Nbrimleyi_NewberryCr_N984 AAAATAATTATAAATGTTTGTTAAAAAAGCTCAATCCAAATATTCCGTAGGGCATCTTTGTTACATTTCGGTCCCTCTCCTAGTAACAGTTTTCAACAAATTTCTATTGCTGCATTTGAATGTGGCCAGGCTTCTGAAAAATAAAAGAAATCAGAAATTTATATACCCCTTCCCCCCAACAAGTGATGTCCAGGTTTCATACTCCATCTCAAAATCTAGGGGAACTTCCAGATTTCAATTAGCTTAAATTGACCAAATCTTGATATTTCAGTTAAAAAAATTATTG-TATCTACTAATTTCTAGAATTTAATACTGAACACTGTTTTTTGATGACTTGTATTTAGGTCCTCGAGAAACAAAGTGTTTTGTGGAGGAGAATAGTGGGAACCCTGTGTAATGTGTTGTTTGATATAATCTGCAGATATTAAGTGTCATTTGCTGATCCTCCTTTTTTTCTCACCTTTCTCTAGTGTACTTTACCAGCAGCAAAATCAGCCGATGGATGCATTGCAAGCTTATATTTGTGCAGTGCAACTTGACAAGTCACACACACCCGCTTGGACTAATCTGGGCATCCTTTATGAAAATTGCAATCAGCCACAAGATGCATTGAAGTGTTATGTTAATGCTAATGCTGGAAAAGGTAATTACATTTATTTTTAAAATTGTATTGTCTTATAATTTGCAAGAATATGTATATGTCCTGGTTTTTGCATTTTCCTACTTAACTTGGAAAGAAAAATACAGTTAAATCTAGATTTAACTCTCCGGAAGGTAATAAAATTTATTTTGAGGAAACTGTTACATGTTGCTAACCTACTATATTAGGCTTTTAAGTAAGAGAGTTTTCATTCACATGATAATCAGCGTTATTAATAAGAACAGTTTATATAACGTTATAGCATCAAGATGAAAAAATTACTTGACTTGGTAG--CTCTCTTTCTTTAATCTACATTT---TTATTATTATTAG------GTTTTTTTAACACTTGAAACATA
Nbrimleyi_RumblingBald_N241 -----------------------------------------------------------------------------------------------------------------------------------------------------------------------------CCCCAACAAGTGATGTCCAGGTTTCATACTCCATCTCAAAATCTAGGGGAACTTCCAGATTTCAATTAGCTTAAATTGACCAAATCTTGATATTTCAGTTAAAAAAATTATTG-TATCTACTAATTTCTAGAATTTAATACTGAACACTGTTTTTGGATGACTTGTATTTAGGCTCTCGAGAAACAAAGTGTTTTGTGGAGGAGAATAGTGGGAACCCTGTGTAATGTGTTGTTTGATATAATCTGCAGATATTAAGTGTCATTTGCTGATCCTCCTTTTTTTCTCACCTTTCTCTAGTGTACTTTACCAGCAGCAAAATCAGCCGATGGATGCATTGCAAGCTTATATTTGTGCAGTGCAACTTGACAAGTCACACACACCTGCTTGGACTAATCTGGGCATCCTTTATGAAAATTGCAATCAGCCACAAGATGCATTGAAGTGTTATGTTAATGCTAATGCTGGAAAAGGTAATTAAATTTATTTTTAAAATTGTATTGTCTTATAATTTGCAAGAATATGTATATGTCCTGGTTTTTGCATTTTCCTACTTAACTTGGAAAGAAAAATACAGTTAAACCTAGATTTAACTCTCCTGAAGGTAATAAAATTTATTTTGAGGAAACTGTTACATGTTGCTAACCTACTATATTAGGCTTTTAAGTAAGAGAGTTTTCATTCACATGATAATCAGCGTTATTAATAAGAACAGTTTATATAACGTTATAGCATCAAGATGAAAAAATTACTTGACTTGGTAG--CTCTCTTTCTTTAGTCTACATTT---TTATTATTATTAG--------TTTTTTAACAC----------
Ncanei_Egypt_N958 AAAATAATTATAAATGTTTGTTAAAAAAGCTCAATCCAAATATTCCGTAGGGCATCTTTGTTACACTTTGGTCCCTCTTCCAGTAACAGTTTTCAACAAATTTCTATTGCTGCATTTGAATGTGGCCAGGCTTCTGAAAAATAAAAGAAATCAGAAATTTATATACCCCTTCCCCCCAACAAGTGATGTCCAGGTTTCATACTCCATCTCGAAATCTAGGGGAACTTCCAGATTTCAATTAATTTAAATTGATCAAATATTGATATTTCAGTTAAAAAAATTATTG-TATCTACTAATTTCTAGAATTTAATACTGAACACTGTTTTTGGATGACTTGTATTTAGGTCCTTGAGAAACAAAGTGTTTTGTGGAGGAGAATAGTGGGAACCCTGTGTAATGTGTTGTTTGATATAATCTGCAGATATTAAATGTCATTTGCTGATCCTCCTTTTTTTCTCACCTTTCTCTAGTGTACTTTACCAGCAGCAAAATCAGCCGATGGATGCATTGCAAGCTTATATTTGTGCAGTGCAACTTGACAAGTCACACACACCCGCTTGGACTAATCTGGGCATCCTTTATGAAAATTGCAATCAGCCACAAGATGCATTGAAGTGTTATGTTAATGCTAATGCTGGAAAAGGTAATTACATTTATTTTTAAAATTGTATTGTCTTATAATTTGCAAGAATATGTATATGTTCTGGTTTTTGTATTTTCCTACTTACCTTGGAAAGGAAAATACAGTTAAACCTAGATT-AACTCTCTGGAAGGTAATAAAATTTATTTTGAGGAAACTGTTAAATGTTGCTAACCTACTATATTAGGCTTTTGAGTAAGAGAGTTTTCATTCACATGATAATCAGCGTTATTAATAAGAGCAGTTTATGTAATGTTATAGCATCAAGATAAACAAATTACTTGACTTGATAG--CTCTCTTTCTTTAGTCTACATTTTTATTATTATTATTAG---------TTTTCTACACTTGAAATATT
Ncarolinensis_Grandfather_N218 AAAATAATTATGAATGTTTGTTTAAAAAGCTCAATCCAAATATTCCGTAGGGCATCTTTGTTACGCTTCGGTCCCTCTCCTAGTAACAGTTTTCAACAAATTTCTATTGCTGAATTTGAATGTGGCCAGGCTTCTGAAAAATAAAAGAAATCAGAAATTTATATACCCCTCCCCCCCATCAAGTAATGTTCAGGTTTCATACTCCATCTCGAAATCTAGGGGAACTTCCAGATTTCAATTAGCTTAAATTGATCAAATCTTGATATTTCAGTTAAAAAAATTATTG-TATCTACTAATTTCTAGAACTTAATATTGAACACTGTTTTTGGATGACTTGTATTTAGGTCCTTGAGAAACAAAGTGTTTTGTGGAGGAGAATAGTGGGAGTAATGTGTTGTGTGTTGTTTGATATAATCTGCAGATATTAAGTGTCATTTGCTGATCCTCCTTTTTTTCTCACCTTTCTCTAGTGTACTTTACCAGCAGCAAAATCAGCCGATGGATGCATTGCAAGCTTATATTTGTGCAGTGCAACTTGACAAGTCACACACACCCGCTTGGACTAATCTGGGCATCCTTTATGAAAATTGCAATCAGCCACAAGATGCATTGAAGTGTTATGTTAATGCTAATGCTGGAAAAGGTAATTACATTTATTTTTAAAATTGTACTGTCTTATAATTTGCAAGAATATGTATATGTCCTGGTTTTTGTATTTTCCTACTTACCTTGGAAAGGAAAATACAGTTAAACCTAGATTTAACTCTCCGGAAGGTAATAAAATTTATTTTGAGGAAACTGTTAAATGTTGCTAACCTACTATATTAGGCTTTTGAGTAAGAGAGTTTTCATTCACATGATAATCAGCGTTATTAATAAGAGCAATTTATGTAACGTTATAGCATCAAGATGAAAAAATTACTTGACCTGGTAGCTCTCTCTCTCTTTAGTCTACATTTTTTTTATTATTATTAGTTTTTTATTTTTTCAACACTTGGAATA--
Ncarolinensis_LinvilleCaverns_N227 -----------------------------------------------------------------------------------------------------------------------------------------------------------------------------------------------------------------------------------------------------------------------------------------------------CTAATTTCTAGAACTTAATATTGAACACTGTTTTTGGATGACTTGTATTTAGGTCCTTGAGAAACAAAGTGTTTTGTGGAGGAGAATAGTGGGAACCCTGTGTAATGTGTTGTTTGATATAATCTGCAGATATTAAGTGTCATTTGCTGATCCTCCTTTTTTTCTCACCTTTCTCTAGTGTACTTTACCAGCAGCAAAATCAGCCGATGGATGCATTGCAAGCTTATATTTGTGCAGTGCAACTTGACAAGTCACACACACCCGCTTGGACTAATCTGGGCATCCTTTATGAAAATTGCAATCAGCCACAAGATGCATTGAAGTGTTATGTTAATGCTAATGCTGGAAAAGGTAATTACATTTATTTTTAAAATTGTACTGTCTTATAATTTGCAAGAATATGTATATGTCCTGGTTTTTGTATTTTCCTACTTACCTTGGAAAGGAAAATACAGTTAAACCTAGATTTAACTCTCCGGAAGG-------------------------------------------------------------------------------------------------------------------------------------------------------------------------------------------------------------------------------------
Ncarteri_English_N031 AAAATAATTATATATGTTTGTTAAAAAAGCTTAATCCGAATATTCTGTAGGGCATCTTTGTTACACTTCGGTCCCTCTCCTAGTAACTGTTTTCAACAAATTTCTATTGCTGTATTTGAATGTGGCCAGGCTTCTGAAAAATAAAAGAAATCAGAAATTTATATATC--CCCCCTCCAACAAGTGATGTCCAGGTTTCATACTCCATCTCGAAATCTAGGGGAACTTCCAGATTTCAATTAGCTAAAATTGATCAAATCTTGATATTTCAGTTTAAAAAATTATTGTTATCTACTCATTTCTAGAATTTGATACTGAATACTGTTTTTGGATGACTTGTATTTAGGTTCTTGAAAAATAAAGTGTTTTGTGGAGGAGCATAGTAGGAACCTTGTGTAATGTGTTGTTTGATATAATCTGCAGATATTAAGTGTCATTTGCTGATCCTCCTTTTTTTCTCACCTTTCTCTAGTGTACTTTACCAGCAGCAAAATCAGCCGATGGATGCATTGCAAGCTTATATTTGTGCAGTGCAACTTGACAAGTCACACACACCCGCTTGGACTAATCTGGGCATCCTTTATGAAAATTGCAATCAGCCACAAGATGCATTGAAGTGTTATGTTAATGCTAATGCTGGAAAAGGTAATTACATTTATTTTTAAAATTGTACTGTCTTATAATTTGCAAGAATATGTATATGTCCTGCTTTTTGTATTTTCCTACTTCCCTTGGAAAGGAAAATACAGTCAAACCTAGATTTAACTCTCCGGAAGGTAATAAAATTTAT----------------------------------------------------------------------------------------------------------------AGCATTAAGATGGGAAAATTACTTGACTTGGTAGCTCTCTCCCTCTTTAGCCTACATTTTTATTATTAGTAGTAGTTTTTTATTTTTTCAACACTTGGAATATA
Ncarteri_LaurelCave_nearTYPE_N0296 AAAATAATTATATATGTTTGTTAAAAAAGCTCAATCCGAATATTCTGTAGGGCATCTTTGTTACACTTCGGTCCCTCTCCTAGTAACTGTTTTCAACAAATTTCTATTGCTGTATTTGAATGTGGCCAGGCTTCTGAAAAATAAAAGAAATCAGAAATTTATATATCCTAACCCTCCAACAAGTGATGTCCAGGTTTCATACTCCATCTCGAAATCTAGGGGAACTTCCAGGTTTCAATTAGCTAAAATTGATCAAATCTTGATATTTCAGGTAAAAAAATTATTGTTATCTACTCATTTCTAGAATTTGATACCGAATACTGTTTTTGGATGACTTGTATTTAGGTTCTTGAGAAATAAAGTGTTTTGTGGAGGAGCATAGTAGGAACCCTGTGTAATGTGTTGTTTGATATAATCTGCAGATATTAAGTGTCATTTGCTGATCCTCCTTTTTTTCTCACCTTTCTCTAGTGTACTTTACCAGCAGCAAAATCAGCCGATGGATGCATTGCAAGCTTATATTTGTGCAGTGCAACTTGACAAGTCACACACCCCCGCTTGGACTAATCTGGGCATCCTTTATGAAAATTGCAATCAGCCACAAGATGCATTGAAGTGTTATGTTAATGCTAATGCTGGAAAAGGTAATTACATTTATTTTTAAAATTGTACTGTCTTATAATTTGCAAGAATATGTATATGTCCTGGTTTTTGTATTTTCCTACTTCCCTTGGAAAGGAAAATACAGGCAAACCTGGATTTAACTCTCCGGAAGGTAATAAAATTTAT----------------------------------------------------------------------------------------------------------------AGCATCAAGATGAAGAAATTTCTTGACTTGGTACCTCTCTCTCTCTTTAGCCTACATTTTTATTAGTAGTAGTAGTTTTTTATTTTTTCAACACTTGGAATATA
Ncarteri_PilotMtn_G2185 AAAATAATTATATATGTTTGTTAAAAAAGCTCAATCCGAATATTCTGTAGGGCACCTTTGTTACACTTCGGTCCCTCTCCTAGTAACTGTTTTCAACAAATTTCTATTGCTGTATTTGAATGTGGCCAGGCTTCTGAAAAATAAAAGAAATCAGAAATTTATATATC--CCCCCTACAACAAGTGATGTCCAGGTTTCATACTCCATCTCGAAATCTAGGGGAACTTCCAGATTTCAATTAGCTAAAATTGATCAAATCTTGATATTTCAGTTAAAAAAATTATTGTTATCTACTCATTTCTAGAATTTGATACCGAATACTGTTTTTGGATTACTTGTATTTAGGTTCTTGAGAAATAAAGTGTTTTGTGGAGGAGCATAGTAGGAACCCTGTGTAATGTGTTGTTTGATATAATCTGCAGATATTAAGTGTCATTTGCTGATCCTCCTTTTTTTCTCACCTTTCTCTAGTGTACTTTACCAGCAGCAAAATCAGCCGATGGATGCATTGCAAGCTTATATTTGTGCAGTGCAACTTGACAAGTCACACACTCCCGCTTGGACTAATCTGGGCATCCTTTATGAAAATTGCAATCAGCCACAAGATGCATTGAAGTGTTATGTTAATGCTAATGCTGGAAAAGGTAATTACATTTATTTTTAAAATTGTACTGTCTTATAATTTGCAAGAATATGTATATGTCCTGGTTTTTGTATATTCCTACTTCCCTTGGAAAGGAAAATACAGGCAAACCTAGATTTAACTCTCTTGAAGGTAATAAAATTTAT----------------------------------------------------------------------------------------------------------------AGCATCAAGATGGGGAAATTACTTGACTTCGTAGCTCTCTCTCTCTTTAGCTTACATTTTTATTAGTTGTAGTAGTTTTTTATTTTTTCAACACTTGGAATATA
Ncarteri_Pitchfork_N363 -----------------------------------------------------------------------------------------------------------------------------------------------------------------------CCCCCCCTCCAACAAGTGATGTCCAGGTTTCATACTCCATCTCGAAATCTAGGGGAACTTACAGATTTCAATTAGCTAAAATTAATCAAATCTTGATATTTCAGTTAAAAAAATTATTGTTATCTACTCATTTCTAGAATTTGATACTGAATACTGTTTTTGAATGACTTGTATTTAGGTTCTTGAGAAATAAAGTGTTTTGTGGAGGAGCATAGTAGAAACCCTGTGTAATGTGTTGTTTGATATAATCTGCAGATATTAAGTGTCATTTGCTGATCCTCCTTTTTTTCTCACCTTTCTCTAGTGTACTTTACCAGCAGCAAAATCAGCCGATGGATGCATTGCAAGCTTATATTTGTGCAGTGCAACTTGACAAGTCTCACACCCCCGCTTGGACTAATCTGGGCATCCTTTATGAAAATTGCAATCAGCCACAAGATGCATTGAAGTGTTATGTTAATGCTAATGCTGGAAAAGGTAATTACATTTATTTTTAAAATTGTGCTGTCTTATAATTTGCAAGAATATGTATATGTCCTGGTTTTTGTATTTCCCTACTTCCCTTGGAAAGGAAAATACAGTCAAACTTAGATTTAACTCACCGGAAGGTAATAAAATTTAT----------------------------------------------------------------------------------------------------------------AGCATCAAGATGGAAAAATTACTTGACTTGGTAGCTCTCTCTCTCTTTAGCCTACATTTTTATTATTAGTAGTAGTTTTTTATTTTTTCAACAC----------
Ncarteri_WeberCty_N1044 ----------------------------------------------------------------------------------------------------------------------------------------------------------------------------CCTCCAACAAGTGATGTCCAGGTTTCATACTCCATCTCGAAATCTAGGAGAACTTCCAGATTTCAATTAGCTAAAATTGATCAAATCTTGATATTTCAGTTAAAAAAATTATTGTTATCTACTCATTTCTAGAATTTGATACCGAATACTGTTTTTGGATGACTTGTATTTAGGTTCTTGAGAAATAAAGTGTTTTGTGGAGGAGCATAGTAGGAACCCTGCGTAATGTGTTGTTTGATATAATCTGCAGATATTAAGTGTCATTTGCTGATCCTCCTTTTTTTCTCACCTTTCTCTAGTGTACTTTACCAGCAGCAAAATCAGCCGATGGATGCATTGCAAGCTTATATTTGTGCAGTGCAACTTGACAAGTCACACACCCCCGCTTGGACTAATCTGGGCATCCTTTATGAAAATTGCAATCAGCCACAAGATGCATTGAAGTGTTATGTTAATGCTAATGCTGGAAAAGGTAATTACATTTATTTTTAAAATTGTACTGTCTTATAATTTGCAAGAATATGTATATGTCCTGGTTTTTGTATTTTCC-ACTTCCCTTGGAAAGGAAAATACAGGCAAACCTAGATTTAACTCTCCGGAAGGTAATAAAATTTAT----------------------------------------------------------------------------------------------------------------AGCATCAAGATGGGAAAATTACTTGACTTGGTAGCTCTCTCTCTCTTTAGCCTACACTTTTATTAGTAGTAGTAGTTTTTTATTTTTTCAACACTTGGAATATA
Ncherokee_BallhootScar_N193 ----------------------------------------------------------------------------------------------------------------------------------------------------------------------------CCCCCAACAAGTGATGTCCTGGTTTCATACTCCATCTCGAAATCTAGCGGAACTTCCAGATTTCAATTAGCTTAAATTGATCAAATCTTGATATTTCAGTTAAAAAAATTATTG-TATCTACTAATTTCTAGAACTTAATATTGAACACTGTTTTTGGATGACTTGTATTTAGGTCCTTGAAAAACAAAGTGTTTTGTGGAGGAGAATAGTGGGAACCCTGTGTAATGTGTTGTTTGATATAATCTGCAGATATTAAGTGTCATTTGCTGATCCTC-TTTTTTCCTCACCTTTCTCTAGTGTACTTTACCAGCAGCAAAATCAGCCGATGGATGCATTGCAAGCTTATATTTGTGCAGTGCAACTTGACAAGTCACACACACCCGCTTGGACTAATCTGGGCATCCTTTATGAAAATTGCAATCAGCCACAAGATGCATTGAAGTGTTATGTTAATGCTAATGCTGGAAAAGGTAATTACATTTATTTTTAAAATTGTACTGTCTTATAATTTGCAAGAATATGTATATGTCCTGGTTTTTGTATTTTCCTACTTACCTTGGAAAGGAAAATACAGTTAAACCTAGATTTAACTCTCCGGAAGGTAATAAAATTTATTTTGAGGAAACTGTTGGATGTTGCTAACCTACTATATTAGGCTTTTGAGTA--AGAGTTTTCATTCACATGATAATCAGCATTATTAATAAGAGCAGTTTATGTAACGTTATAGCATCAAGATGAAAAAATTACTTGACCTGGTAGCTCTCTCTCTCTTTAGTCTACATTTTTATTATTATTATTAGTTTTTTATTTTTTCAACACTTGGAATATA
Ncherokee_BalsamMtn_N891 AAAATAATTATAAATGTTTGTTTAAAAAGCTCAATCCAAATATTCCGTAGAGCATCTTTGTTACACTTTGGTCCCTCTCCTAGTAACAGTTTTCAACAAATTTCTATTGCTGAATTTGAATGTGGCCACGCTTCTGAAAAATAAAAGAAATCAGACATTTATATACCCCTCCCCCCCAACAAGTGATGTCCAGGTTTCATACTCCATCTCGAAATCTAGCGGAACTTCCAAATTTCAATTAGCTTAAATTGATCAAATCTTGATATTTCAGTTAAAAAAATTATTG-TATCTACTAATTTCTAGAACTTAATATTGAACACTGTTTTTGGATGACTTGTATTTAGGTCCTTGAGAAACAAAGTGTTTTGTGGAGGAGAATAGT-GGAACCCTGTGTAATGTGCTGTTTGATATAATCTGCAGATATTAAGTGTCCTTTGCTGATCTTCTTTTTTTCCTCACCTTTCTCTAGTGTACTTTACCAGCAGCAAAATCAGCCGATGGATGCATTGCAAGCTTATATTTGTGCAGTGCAACTTGACAAGTCACACACACCCGCTTGGACTAATCTGGGCATCCTTTATGAAAATTGCAATCAGCCACAAGATGCATTGAAGTGTTATGTTAATGCTAATGCTGGAAAAGGTAATTACATTTATTTTTAAAATTGTACTGTCTTATAATTTGCAAGAATATGTATATGTCCTGGTTTTTGTATTTTCCTACTTACCTTGGAAAGGAAAATACAGTTAAACCTAGATTTAACTCTCCGGAAGGTAATAAAATTTATTTTGAGGAAACTGTTGGATGTTGCTAACCTACTATATTAGGCTTTTGAGTAAGAGAGTTTTCATTCACATGATAATCAGCATTATTAATAA-TTCAGCTTATGTAACGTTATAGCATCAAGATGAAAAAATTACTTGACCTGGTAG--CTCTCTCTCTTTAGTCTACATTTTTATTATTATTATTAGTTTTTTATTTTTTCAACACTTGGAATATA
Ncherokee_SIndianCrk_N681 ---------------------------------------------------------------------------------------------------------------------------------------------------------------------------------------------------------------CTCGAAATCTAGCGGAACTTCCAGATTTCAATTAGCTTAAATTGATCAAATCTTGATATTTCAGTTAAAAAAATTATTG-TATCTACTAATCTCTAGAACTTAATATTGAACACTGTTTTTGGATGACTTGTATTTAGGTCCTTGAGAAACAAAGTGTTTTGTGGAGGAGAATAGTGGGAACCCTGTGTAATGTGTTGTTTGATATAATCTGCAGATATTAAGTGTCATTTGCTGATCCTCCTTTTTTTCTCACCTTTCTCTAGTGTACTTTACCAGCAGCAAAATCAGCCGATGGATGCATTGCAAGCTTATATTTGTGCAGTGCAACTTGACAAGTCACACACACCCGCTTGGACTAATCTGGGCATCCTTTATGAAAATTGCAATCAGCCACAAGATGCATTGAAGTGTTATGTTAATGCTAATGCTGGAAAAGGTAATTACATTTATTTTTAAAATTGTACTGTCTTATAATTTGCAAGAATATGTATATGTCCTGGTTTTTGTATTTTCCTACTTACCTTGGAAAGGAAAATACAGTTAAATCTAGATTTAACTCTCCGGAAGGTAATAAAATTTATTTTAAGGAAACTGTTGGATGTTGCTAACCTACTATATTAGGCTTTTGAGTAAGAGAGTTTTCATTCAC-TGATAATCAGCGTTATTAATAAGAGCAGTTTATGTAACGTTATAGCATCAAGATAAAAGAATTA-----------------------------------------------------------------------------------
Ncoylei_Apalachia_N1195 AAAATAATTATAAATGTTTGTTAAAAAAGCTCAATCCAAA--------------------------------------------------------------------------------------------------------------------------------------CCCAACAAATAATGTCCAGGTTTCATGCTCCATCTCGAAATCTAGGGGAATTTCCAGATTTCAATTAGCTTAAATTGATCAAATCTTGATATTTCAGTTAAAAAAATTATTGTTACCTACTCATTTCTAGAATTTGATACCGAACACTGTTTTTGGATGACTTGTATTTGGGTTCTTGAGAAACAAAGTGTTTTGTGGAGGAGAATAGTAGGAACCCTGTGTAATGTGTTGTTTGATATAATCTGCAGATATTAAGTGTCAATTGCTGATCCTCTTTTTTTTCTCACCTTTCCCTAGTGTACTTTACCAGCAGCAAAATCAGCCGATGGATGCATTGCAAGCTTATATTTGTGCAGTGCAACTTGACAAGTCACACACACCCGCTTGGACTAATCTGGGCATCCTTTATGAAAATTGCAATCAGCCACAAGATGCATTGAAGTGTTATGTTAATGCTAATGCTGGAAAAGGTAATTACATTTATTTTTAAAATTGTACTGTCTTATAATTTGCAAGAATATGCATATATCTTGGTTTTTGTATTTTCCTACTTCCCTTGGAAAGGAAAATACAGTCAAACCTAGATTTAACTTTCCAGAAGATAATAAAATTTAT----------------------------------------------------------------------------------------------------------------AGCAACAAGAT-GGGGGATTACTTGACTTGGTAGCTCTCTCTCTCTCTAGCCTACATTTT---TATTATTATTAGTTTTTTATTTTTTCAACACTTGGAATATA
Ncoylei_TiptonCreek_N837 AAAATAATTATAAATGTTTGTTAAAAAAGCTCAATCCAAA--------------------------------------------------------------------------------------------------------------------------------------CCCAACAAGTAATGTCCAGGTTTCATGCTCCATCTCGAAATCTAGGGGAACTTCCAGATTTCAATTAGCTTAAATTGATCAAATCTTGATATTTCAGTTTAAAAAATTATTGTTACCTACTCATTTCTAGAATTTGATACCGAACACTGTTTTTGGATGACTTGTATTTGGGTTCTTGAGAAACAAAGTGTTTTGTGAAGGAGAATAGTAGGAACCCTGTGTAATGTGTTGTTTGATATAATCTGCAGATATTAAGTGTCAATTGCTGATCCTCTTTTTTTTCTCACCTTTCCCTAGTGTACTTTACCAGCAGCAAAATCAGCCGATGGATGCATTGCAAGCTTATATTTGTGCAGTGCAACTTGACAAGTCACACACACCCGCTTGGACTAATCTGGGCATCCTTTATGAAAATTGCAATCAGCCACAAGATGCATTGAAGTGTTATGTTAATGCTAATGCTGGAAAAGGTAATTACATTTATTTTTAAAATTGTACTGTCTTATAATTTGCAAGAATATGCATATATCTTGGTTTTTGTATTTTCCTACTTCCCTTGGAAAGGAAAATACAGTCAAACCTAGATTTAACTTTCCAGAAGGTAATAAAATTTAT----------------------------------------------------------------------------------------------------------------AGCAACAAGAT-GGGGGATTACTTGACTTGGTAG--CTCTCTCTCTCTAGCCTACATTT------TTATTATTAGTTTTTTATTTTTTCAACACTTGGAATATA
Ncrosbyi_MtMitchell_N210 AAAATAATTATAAATGTTTGTTAAAAAAGCTCAATCCAAATATTCCATAGGGCATCTTTGTTACACTTCGGTCCCACTCCTAGTAACAGTTTTCAACAAATTTCTATTGCTGCATTTGAATGTGGCCAGGCTTCTGAAAAATAAAAGAAATCAGAAATTTATATACCCCTCCCCCCCAACAAGTGATGTCCAGGTTTCATACTCCATCTCGAAATCTAGGGGAACTTCCAGATTTCAATTAGCTTAAATTGATCAAATCTTGATATTTCAGTTAAAAAAATTATTG-TATCTACTAATTTCTAGAATTTAATACTGAACACTGTTTTTGGCTGACTTGTATTTAGGTCCTTGAGAAACAAAGTGTTTTGTGAAGGAGAATAGTGGGAACCCTGTGTAATGTGTTGTTTGATATAATCTGCAGATATTAAGTGTCATTTGCTGATCCTCCTTTTTTTCTCACCTTTCTCTAGTGTACTTTACCAGCAGCAAAATCAGCCGATGGATGCATTGCAAGCTTATATTTGTGCAGTGCAACTTGACAAGTCACACACACCCGCTTGGACTAATCTGGGCATCCTTTATGAAAATTGCAATCAGCCACAAGATGCATTGAAGTGTTATGTTAATGCTAATGCTGGAAAAGGTAATTACATTTATTTTTAAAATTGTATTGTCTTATAATTTGCAAGAATATGTATATGTCCTGGTTTTTGCATTTTCCTACTTAACTTGGAAAGAAAAATACATTTAAACTTAGATTTAACTCTCCGGAAGGTAATAAAATTTATTTTGAGGAAACTGTTAAATGTTGCTAACCTACTATATTAGGCTTTTGAGTAAGAGAGTTTTCATTCACATGTTAATCAGCGTTATTAATAAGAACAGTTTATGTAACGTTATAGCATCAAGATGAAAAAATTACTTGACTTGGTAG--CTCTCTTTCTTTAGTCTACATTT---TTATTATTATTAG------ATTTTTGTAACACTTGAAATATA
Ncrosbyi_PricesCrk_N1143 AAAATAATTATAAATGTTTGTTAAAAAAGCTCAATCCAAATATTCCATAGGGCATCTTTGTTACACTTCGGTCCCACTCCTAGTAACAGTTTTCAACAAATTTCTATTGCTGCATTTGAATGTGGCCAGGCTTCTGAAAAATAAAAGAAATCAGAAATTTATATACCCCTCCCCCCCAACAAGTGATGTCCAGGTTTCATACTCCATCTCGAAATCTAGGGGAACTTCCAGATTTCAATTAGCTTAAATTGATCAAATCTTGATATTTCAGTTAAAAAAATTATTG-TATCTACTAATTTCTAGAATTTAATACTGAACACTGTTTTTGGCTGACTTGTATTTAGGTCCTTGAGAAACAAAGTGTTTTGTGGAGGAGAATAGTGGGAACCCTGTGTAATGTGTTGTTTGATATAATCTGCAGATATTAAGTGTCATTTGCTGATCCTCCTTTTTTTCTCACCTTTCTCTAGTGTACTTTACCAGCAGCAAAATCAGCCGATGGATGCATTGCAAGCTTATATTTGTGCAGTGCAACTTGACAAGTCACACACACCCGCTTGGACTAATCTGGGCATCCTTTATGAAAATTGCAATCAGCCACAAGATGCATTGAAGTGTTATGTTAATGCTAATGCTGGAAAAGGTAATTACATTTATTTTTAAAATTGTATTGTCTTATAATTTGCAAGAATATGTATATGTCCTGGTTTTTGCATTTTCCTACTTAACTTGGGAAGAAAAATACATTTAAACCTAGATTTAACTCTCCGGAAGGTAATAAAATTTATTTTGAGGAAACTGTTAAATGTTGCTAACCTACTATATTAGGCTTTTGAGTAAGAAAGTTTTCATTCACATGATAATCAGCGTTATTAATAAGAACAGTTTATGTAACGTTATAGCATCAAGATGAAAAAATTACTTGACTTGGTAG--CTCTCTTTCTTTAGTCTACATTT---TTATTATTATTAG------ATTTTTTTAACACTTGAAATATA
Ncrosbyi_ShufordCrk_N1148 ------------------------------------------------------------------------------------------------------------------------------------------------------------------------------CCCAACAAGTGATGTCCAGGTTTCATACTCCATCTCGAAATCTAGGGGAACTTCCAGATTTCAATTAGCTTAAATTGATCAAATCTTGATATTTCAGTTAAAAAAATTATTG-TATCTACTAATTTCTAGAATTTAATACTGAACACTGTTTTTGGCTGACTTGTATTTAGGTCCTTGAGAAACAAAGTGTTTTGTGGAGGAGAATAGTAGGAACCCTGTGTAATGTGTTGTTTGATATAATCTGCAGATATTAAGTGTCATTTGCTGATCCTCCTTTTTTTCTCACCTTTCTCTAGTGTACTTTACCAGCAGCAAAATCAGCCGATGGATGCATTGCAAGCTTATATTTGTGCAGTGCAACTTGACAAGTCACACACACCCGCTTGGACTAATCTGGGCATCCTTTATGAAAATTGCAATCAGCCACAAGATGCATTGAAGTGTTATGTTAATGCTAATGCTGGAAAAGGTAATTATATTTATTTTTAAAATTGTATTGTCTTATAATTTGCAAGAATATGTATATGTCCTGGTTTTTGCATTTTCCTACTTAACTTGGAAAGAAAAATACATTTAAACTTGGATTTAACTCTCCGGAAGGTAATAAAATTTATTTTGAGGAAACTGTTAAATGTTGCTAACCTACTATATTAGGCTTTTGAGTAAGAGAGTTTTCATTCACATGATAATCAGCGTTATTAATAAGAACAGTTTATGTAACGTTATAGCATCAAGATGAAAAAATTACCTGACTTGGTAG--CTCTCTTTCTTTAGTCTACATTT---TTATTATTATTAG------ATTTTTTTAACACTTGA------
Ndellingeri_WhitewFalls_N887 --------------------------------------------------------------------------------------------------------------------------------------------------------------------------------------GTGATGTCCAGGTTTCATACTCCATCTCGAAATCTAGGGGAACTTCCAGATTTCAATTAGCTTAAATTGATCAAATCTTGATATTTCAGTTAAAAAAATTATTGTTATCTACTCATTTCTAGAATATGATACCGAAAACTGTTTTTGGATGACTTGTATTTAGGTTCTTGAGAAATAAAGTGTTTTGTGGAGGAGAATAGTGGTAACCCTGTGTAATGTGTTGTTTGATATAATCTGCAGATATTAAGTGTCATTTGCTGAACCTCCTTTTTTTCTCACCTTTCTCTAGTGTACTTTACCAGCAGCAAAATCAGCCGATGGACGCATTGCAAGCTTATATTTGTGCAGTGCAACTTGACAAGTCACACACACCCGCTTGGACTAATCTGGGCATCCTTTATGAAAATTGCAATCAGCCACAAGATGCATTGAAGTGTTATGTTAATGCTAATGCTGGAAAAGGTAATTACATTTATTTTTAAAATTGTACTGTCTTATAATTTGCAAGAATATGTATATGTCCTGGTTTTTGTATTTTCCTACTTCCCTTGGAAAGGAAAATACAGTCAAACCTAGATTTAACTCTCCGGAAGGTAATAAAATTTAT------------------------------------------------------------------------------------------------------------------------------------------------------------------------------------------------------------------------
Ndilutus_GrassyCreek_N670 -----------------------------------------------------------------------------------------------------------------------------------------------------------------------CCTCCCCCCCAACAAGTGATCTCCAGGTTTCATACTCCATCTCGAAAAGTAGGGGAACTTCCAGATTTTAATTAGCTTAAATTGAGCAAAACTTGATGTTTC-------------------------------------CTTAATATTAAACACTGTTTTTGGATGACTTGTATTTCGGTCCATGAGAAACAAAGTGTTTTGTGAAGGAGAATAGTGGGAACCCTGTGTTATGTGTTGTTTGATATAATCTGCAGATATTAAGTGTCTTTTGCTGATCCTTCTTTCTTTCTCACCTTTCTTTAGTGTACTTTACCAGCAGCAAAATCAGCCGATGGATGCATTGCAAGCTTATATTTGTGCAGTGCAACTTGACAAGTCACACACACCCGCTTGGACTAATCTGGGCATCCTTTATGAAAATTGCAATCAGCCACAAGATGCATTGAAGTGTTACGTTAATGCTAATGCTGGAAAAGGTAATTACATTTATTTTTAAAATTGTACTGTCTTATAATTTGC-------------TGTCCTGGTTTTTGTATTTTCCTACTTACCTTGGAAAGGAAAATACCGTTAAACCTAGATTTAACTCTCCGGAAGGTAATAAAATTTATTTTGAGGAAACTGTTAAATG----------------------------------------------------------------------------------------------------------------------------------------------------------------------------------------------------
Ndilutus_StarveRockCave_G3174 AAAATAATTATAAATGTTTGTTTAAAAAGCTGAATCCAAATATTCCGTAGGGCATCTTTGTTACACTTCAGTCCCTCTCCTAGTAACAGTTTTCAACAAATTTCTATTGCTGAATTTAAATGTGGCCAGGCTTCTGAAAAATAAATGAAATCAGAAATTTATATACCCCACCCCCCCAACAAGTGATCTCCAGGTTTCATACTCCATCTCGAAAAGTAGGGGAACTTCCAGATTTTAATTAGCTTAAATTGAGCAAAACTTGATGTTTC-------------------------------------CTTAATATTAAACACTGTTTTTGGATGACTTGTATTTCGGTCCATGAGAAACAAAGTGTTTTGTGAAGGAGAATAGTGGGAACCCTGTGTTATGTGTTGTTTGATATAATCTGCAGATATTAAGTGTCTTTTGCTGATCCTTCTTTCTTTCTCACCTTTCTTTAGTGTACTTTACCAGCAGCAAAATCAGCCGATGGATGCATTGCAAGCTTATATTTGTGCAGTGCAACTTGACAAGTCACACACACCCGCTTGGACTAATCTGGGCATCCTTTATGAAAATTGCAATCAGCCACAAGATGCATTGAAGTGTTACGTTAATGCTAATGCTGGAAAAGGTAATTACATTTATTTTTAAAATTGTACTGTCTTATAATTTGC-------------TGTCCTGGTTTTTGTATTTTCCTACTTACCTTGGAAAGGAAAATACCGTTAAACCTAGATTTAACTCTCCGGAAGGTAATAAAATTTATTTTGAGGAAACTGTTAAATGTTGCTAACCTACTATATTAGGCTTTTGAGTA--AGAGTTTTCATTCACATGATAATCAGCGTTATTAATAAGAGCAGTTTATGTAACGTTATATAATCAAGATGAAAAAATTACTTGACCTGGTAGCTCTCTCTCTCTTTAGCCTACATTTTTATTATTATTATTAGTTTTTTATTTTTTCAACAGTTGGAATATA
Nfridelli_LittlePigeon_N262 AAAATAATTATA--TGTTTGTTAAAAAAGCTCAATCCAAATATTCTGTAGGGCATCTTTGTTACACTTCGGTCCCTCTCCTAGTAACTGTTTTCAACAAATTTCTATTGCTGCATTTGAATGTGGCCAGGCTTCTGAAAAATAAAAGAAATCAGAAATTTATATACCCCCCCCCCCCATCAAGTGATGTCCAGGTTTCATACTCCATCTCGAAATCTAGGGGAACTTCCAGATTTCAATTAGCTTAAATTGATCAAATCTTGATATTTCAGTTAAAAAAATTATTGTTATCTACTCATTTCTAGAATATGATACCGAAAACTGTTTTTGGATGACTTGTATTTAGGTTCTTGAGAAATAAAGTGTTTTGTGGAGGATAATAGTGGGAACCCTGTGTAATGTGTTGTTTGATATAATCTGCAGATATTAAGTGTCATTTGCTGAACCTCCTTTTTTTCTCACCTTTCTCTAGTGTACTTTACCAGCAGCAAAATCAGCCGATGGATGCATTGCAAGCTTATATTTGTGCAGTGCAACTGGACAAGTCACACACACCCGCTTGGACTAATCTGGGCATCCTTTATGAAAATTGCAATCAGCCACAAGATGCATTGAAGTGTTATGTTAATGCTAATGCTGGAAAAGGTAATTACATTTATTTTTAAAATTGTACTGTCTTATAATTTGCAAGAATATGTATATGTCCTGGTTTTTGTATTTTCCTACTTCCCTTGGAAAGGAAAATACAGTCAAACCTAGATTTA-CTCTCCGGAAGGTAATAAAATTTAT----------------------------------------------------------------------------------------------------------------AGCATCAAGATGAAAAAATTACTTGACTTGGTAG----CTCTCTCTTTAGCCTACATTTTTAATATTATTATTAGTTTTTTATTTTTTAAACACTTGGAATATA
Nfurtivus_HugdenBranch_G3175 AAAATAATTATATATGTTTGTTAAAAAAGCTCAATCCAAATATTCTGTAGGGCATCTTTGTTACACTTCGGTCCCTCTCCTAGTAACTGTTTTCAACAAATTTTTATTGCTGCATTTGAATGTGGCCAGGCTTCTGAAAAATAAAAGAAATCAGAAATTTATATACCCCCCCCCTCCAACAAGTGATGTCCAGGTTTCATACTCCATCTCGAAATCTAGGGGAACTTCCAGATTTCAATTAGCTTAAATTGATCAATTCTTGATATTTCAGTTAAAAAAATTATTG------------------AATTTGATACTGAACACTGTTTTTGGATGACTTGTATTTAGGTTCTTGAGAAATAAAGTGTTTTGTGGAGGAGAATAGTGGGAACCCTGTGTAATGTGTTGTTTGATATAATCTGCAGATATTAAGTGTCATTTGCTGATCCTCCTTTTTTTCTCACCTTTCTCTAGTGTACTTTACCAGCAGCAAAATCAGCCGATGGATGCATTGCAAGCTTATATTTGTGCAGTGCAACTTGACAAGTCACACACACCTGCTTGGACTAATCTGGGCATTCTTTATGAAAATTGCAATCAGCCACAAGATGCATTGAAGTGTTATGTTAATGCTAATGCTGGAAAAGGTAATTACATTTATTTTTAAAATTGTACTGTCTTATAATTTGCAAGACTATGTATATGTTCTGGTTTTTGTATTTTCCTACTTCCCTTGGAAAGGAAAATACAGTCAAACCTAGATTTAACTCTCCGGAAGGTAATAAAATTTAT----------------------------------------------------------------------------------------------------------------AGCATCAAGATGGAAAAATTTCTTGACTTGGTAGCTCTCTCTCTCTTTAGCCTACATTTTTATTATTATTATTAGTTTTTT--TTTTTCAACACTTGGAATATA
Ngeorgia_Sittons_N073 -------------------------------------------------------------------------------------------------------------------------------------------------------------------------CCCCCTCCAACAAGCGATGTCCAGGTTTCATACTCCATCTTGAAATCTAGGGGAACTTCCAGATTTCAATTAGC-----TTGATCAAATATTGATCTTTCAGTTAAAAAAAATATTGTTATCTACTCATTTCTAGAATTTGATACCGAACATTGTTTTTGGATGACTTGTATTTAGGTTCTTGAGAAATAAAGTGTTTTGTGGAGGAGCATAGTGGGAACCCTGTGTAATGTGTTGTTTGATATAATTTGCAGATATTAAGTGTCATTTGCTGATCCTCCTTTTTTTCTCTCCTTTCTCTAGTGTACTTTACCAGCAGCAAAATCAGCCGATGGATGCATTGCAAGCTTATATTTGTGCAGTGCAACTTGACAAGTCACACACACCCGCTTGGACTAATCTGGGCATCCTTTATGAAAATTGCAATCAACCACAAGATGCATTGAAGTGTTATGTTAATGCTAATGCTGGAAAAGGTAATTACATTTATTTTTAAAATTGTAGTGTCTTATAATTTGCAAGAATATGTATATGTCCTGGTTTTTGTATTTTCCTACTTCCCTTGGAAAGGAAAATACAGTCAAACCTAGATTTAACTCTCCGGAAGGTAAT-AAATTTAT----------------------------------------------------------------------------------------------------------------AGCATCAAGATGAGAAAATTACTTGACTTGGTAGCTCTCTTTCTCTTTAGCCTACATTTTTATTAGTAGTAGTAGTTTTTTATTTTTTCCACACTTGGAATATA
Ngertschi_CedarCreek_N351 AAAATAATTATAAATGTTTGTTAAAAAAGCTCAATCCAAATATTCCGTAGGGCATCTTTGTTACACTTTGGTCCCTCTCCCAGTAACAGTTTCCAACAAATTTCTATTGCTGCATTTGAATGTGGCCAGGCTTCTGAAAAATAAAAGAAATCAGAAATTTATATACCCCTTCCCCCCAACAAGTGATGTCCAGGTTTCATACTCCATCTCGAAATCTAGGGGAACTTCCAGATTTCAATTAATTTAAATTGATCAAATATTGATATTTCAGTTAAAAAAATTATTG-TATCTACTAATTTCTAGAATTTAATACTGAACACTGTTTTTGGATGACTTGTATTTAGGTCCTTGAGAAACAAAGTGTTTTGTGGAAGAGAATTGTGGGAACCCTGTGTAATGTGTTGTTTGATATAATCTGCAGATATTAAGTGTCATTTGCTGATCCTCCTTTTTTTCTCACCTTTCTCTAGTGTACTTTACCAGCAGCAAAATCAGCCGATGGATGCATTGCAAGCTTATATTTGTGCAGTGCAACTTGACAAGTCACACACACCCGCTTGGACTAATCTGGGCATCCTTTATGAAAATTGCAATCAGCCACAAGATGCATTGAAGTGTTATGTTAATGCTAATGCTGGAAAAGGTAATTACATTTATTTTTAAAATTCTATTGTCTTATAATTTGCAAGAATATGTATATGTTCTGGTTTTTGTATTTTCCTACTTACCTTGGAAAGGAAAATACAGTTAAACCTAGATT-AACTCTCTGGAAGGTAATAAAATTTATTTTGAGGAAACTGTTAAATGTTGCTAACCTACTATATTAGGCTTTTGAGTAAGAGAGTTTTCATTCACATGATAATCAGCGTTATTAATAAGAGCAGTTTATGTAACTTTATAGCATCAAGATAAACAAATTACTTGACTTGATAG--CTCTCTTTCTTTAGTCTACATTT------TTATTATTAG---------TTTTCTACACTTGAAATATA
Ngertschi_FrenchBroad_N968 AATATAAGTATAAATGTTTGTTAAAAAAGCTCAATCCAAATATTCCGTAGGGCATCTTTGTTACACTTTGGTCCCTCTCCCAGTAACAGTTTTCAACAAATTTCTATTGCTGCATTTGAATGTGGCCAGGCTTCTGAAAAATAAAAGAAATCAGAAATTTATATACCCCTTCCCCCCAACAAGTGATGTCCAGGTTTCATACTCCATCTCGAAATCTAGGGGAACTTCCAGAATTCAATTAATTTAAATTGATCAAATATTGATATTTCAGTTAAAAAAATTATTG-TATCTACTAATTTCTAGAATTTAATACTGAACACTGTTTTTGGATGACTTGTATTTAGGTCCTTGAGAAACAAAGTGTTTTGTGGAGGAGAATAGTGGGAACCCTGTGTAATGTGTTGTTTGATATAATCTGCAGATATTAAGTGTCATTTGCTGATCCTCCTTTTTTTCTCACCTTTCTCTAGTGTACTTTACCAGCAGCAAAATCAGCCGATGGATGCATTGCAAGCTTATATTTGTGCAGTGCAACTTGACAAGTCACACACACCCGCTTGGACTAATCTGGGCATCCTTTATGAAAATTGCAATCAGCCACAAGATGCATTGAAGTGTTATGTTAATGCTAATGCTGGAAAAGGTAATTACATTTATTTTTAAAATTCTATTGTCTTATAATTTGCAAGAATATGTATATGTTCTGGTTTTTGTATTTTCCTACTTACCTTGGAAAGGAAAATACAGTTAAACCTAGATT-AACTCTCTGGAAGGTAATAAAATTTATTTTGAGGAAACTGTTAAATGCGGCTAACCTACTATATTAGGCTTTTGAGTAAGAGAGTTTTCATTCACATGATAATCAGCGTTATTAATAAGAGCAGTTTATGTAACTTTATAGCATCAAGATAAACAAATTACTTGACTTGATAG--CTCTCTTTCTTTAGTCTACATTT------TTATTATTAG---------TTTTCTACACTTGAAATATA
Ngertschi_HickoryNutGap_N810 --------------------------------------AATATTCCGTAGGGCATCTTTGTTACACTTTGGTCCCTCTCCCAGTAACAGTTTTCAACAAATTTCTATTGCTGCATTTGAATGTGGCCAGGCTTCTGAAAAATAAAAGAAATCAGAAATTTATATACCCCTTCCCCCCAACAAGTGATGTCCAGGTTTCATACTCCATCTCGAAATCTAGGGGAACTTCCAGATTTCAATTAATTTAAATTGATCAAATATTGATATTTCAGTTAAAAAAATTATTG-TATCTACTAATTTCTAGAATTTAATACTGAACACTGTTTTTGAATGACTTGTATTTAGGTCCTTGAGAAACAAAGTGTTTTGTGGAGGAGAATAGTGGGAACCCTGTGTAATGTGTTGTTTGATATAATCTGCAGATATTAAGTGTCATTTGCTGATCCTCCTATTTTTCTCACCTTTCTCTAGTGTACTTTACCAGCAGCAAAATCAGCCGATGGATGCATTGCAAGCTTATATTTGTGCAGTGCAACTTGACAAGTCACACACACCCGCTTGGACTAATCTGGGCATCCTTTATGAAAATTGCAATCAGCCACAAGATGCATTGAAGTGTTATGTTAATGCTAATGCTGGAAAAGGTAATTACATTTATTTTTAAAATTGTATTGTCTTATAATTTGCAAGAATATGTATATGTTCTGGTTTTTGTATTTTCCTACTTACCTTGGAAAGGAAAATACAGTTAAACCTAGATT-AACTCTCTGGAAGGTAATAAAATTTATTTTGAGGAAACTGTTAAATGTTGCTAACCTACTATATTAGGCTTTTGAGTAAGAGAGTTTTCATTCACATGATAATCAGCGTTATTAATAAGAGCAGTTTATGTAACTTTATAGCATCAAGATAAACAAATTACTTGACTTGATAG--CTCTCTTTCTTTAGTCTACATTT------TTATTATTGG---------T-------------------
Nholsingeri_BrumleyCrk_N916 ---------------GTTTGTTTAAAAAGCTCAATCCAAATATTCCGTAGGGCATCTTTGTTACACTTCGGTCCCACTCCTAGTAACAGTTTTCAACAAATTTCTATTGCTGAATTTGAATGTGGCCTGGCTTCTGAAAAATAAAAGAAATCAGAAATTTATATACCCCTCCCCCCCAACAAGTGATGTCCAGGTTTCATACTCCATCTCGAAATCTAGGGGAACTTCCAGATTTCAATTAGCTTAAATTGATCAAATCTTGATATTTCAGTTAAAAAAATTATTG-TATCTACTAATTTCTAGAACTTAATATTGAACACTGTTTTTGAATGACTTGTATTTCGGTCCTTGAGAAACAAAGTGTTTTGTGAAGGAGAATAGTGGGAACCCTGTGTAATGTGTTGTTTGATATAATCTGCAGATATTAAGTGTCATGTGCTGATCCTTCTTTTTTCCTCACCTTTCTCTAGTGTACTTTACCAGCAGCAAAATCAGCCGATGGATGCATTGCAAGCTTATATTTGTGCAGTGCAACTTGACAAGTCACACACACCCGCTTGGACTAATCTGGGCATCCTTTATGAAAATTGCAATCAGCCACAAGATGCATTGAAGTGTTATGTTAATGCTAATGCTGGAAAAGGTAATTACATTTATTTTTAAAATTGTACTGTCTTATAATTTGCAAGAATACATATATGTCCTGGTTTATGTATTTTCCTACTTACCTCGGAAAGGAAAATACAGTTAAATCTAGATTTAACTCTCTGGAAGGTAATAAAATTTATTTTGAGGAAACTGTTAAATGTTGCTAACCTACTATATTAGGCTTTTGAGTA--AGAGTTTTCATTCACATGATAATCAGC-TTATTAATAAGAGCAGTTTATGTAACGTTATAGCATCAAGATGAAAAAATTACTTGACCTGGTAGCTCTCTCTCTCTTTAGTCTACATTTTTATTATCAATATTAGTTTTTTATTTTTTTAACACTTGGAATATA
Nholsingeri_PondCave_N541 -------------------------------------------------------------------------------------------------------------------------------------------------------------------------TCCCCCCCAACAAGTGATGTCCAGGTTTCATACTCCATCTCGAAATCTAGGGGAACTTCCAGATTTCAATTAGCTTAAATTGATAAAATCTTGATATTTCAGTTAAAAAAATTATTG-TATCTACTAATTTCTAGAACTTAATATTGAACACTGTTTTTGAATGACTTGTATTTCGGTCCTTGAGAAACAAAGTGTTTTGTGAAGGAGAATAGTGGGAACCCTGTGTAATGTGTTGTTTGATATAATCTGCAGATATTAAGTGTCATTTGCTGATCCTTCTTTTTTCCTCACCTTTCTCTAGTGTACTTTACCAGCAGCAAAATCAGCCGATGGATGCATTGCAAGCTTATATTTGTGCAGTGCAACTTGACAAGTCACACACACCCGCTTGGACTAATCTGGGCATCCTTTATGAAAATTGCAATCAGCCACAAGATGCATTGAAGTGTTATGTTAATGCTAATGCTGGAAAAGGTAATTACATTTATTTTTAAAATTGTACTGTCTTATAATTTGCAAGAATATATATATGTCCTGGTTTATGTATTTTCCTACTTACCTTGGAAAGGAAAATACAGTTAAACCTAGATTTAACTCTCTGGAAGGTAATAAAATTTATTTTGAGGAAACTGTTAAATGTTGCTAACCTACTATATTAGGCTTTTGAGTA--AGAGTTTTCATTCACATGATAATCAGC-TTATTAATAAGAGCAGTTTATGTAACGTTATAGCATCAAGATGGAAAAATTACTTGACCTGGTAGCTCTCTCTCTCTTTAGTCTACATTTTTATTATTAATATTAGTTTTTTATTTTTTCAACACTTGGAATATA
Njonesi_CaveSpringCave_N390 --------------------------------------------------------------------------------------------------------------------------------------------------------------------------CCCCCCCATCAAGTGATGTCCAATTTTCATACTCCATCTCGAAATCTAGGGGAACTTCCAGATTTCAATTAGCTTAAATTGATCAAATCTTGATATTTCAGTTAAAAAAATTATTGTTATCTACTCATTTCTAGAATATGATACCGAAAACTGTTTTTGGATGACTTGTATTTAGGTTCTTGAGAAATAAAGTGTTTTGTGGAGGAGAATAGTGGGAACCCTGTGTAATGTGTTGTTTGATATAATCTGCAGATATTAAGTGTCATTTGCTGAACCTCC-TTTTTTCTCACCTTTCTCTAGTGTACTTTACCAGCAGCAAAATCAGCCGATGGACGCATTGCAAGCTTATATTTGTGCAGTGCAACTTGACAAGTCACACACACCCGCTTGGACTAATCTGGGCATCCTTTATGAAAATTGCAATCAGCCACAAGATGCATTGAAGTGTTATGTTAATGCTAATGCTGGAAAAGGTAATTACATTTATTTTAAAAATTGTACTGTCTTATAATTTGCAAGAATATGTATATGTCCTGGTTTTTGTATTTTCCTACTTCCCTTGGAAAGGAAAATACAGTCAAACCTAGATTTAACTCTCCGGGAGGTAATAAAATTTAT----------------------------------------------------------------------------------------------------------------AGCATCAAGATGGAAAAATTACTTGACTTGGTAGCTCTCTCTCTCTTTAGCCTACATTTTTATTATTATTATTAGTTTTTTATTTTTTCAACACTTGGAATATA
Nlula_BeeRockCave_G2091 -------------------------------------------------------------------------------------------------------------------------------------------------------------------------TCCCCTCCAACAAGTGATTTCCAGGTTTCATACTCCATCTCAAAATCTAGGGGAACTTCCAGATTTCAATTAGCTTAAATTGATCAAATCTTGATATTTCAGTTTAAAAAAATATTGTTATCTACTCATTTCTAGAATTTGATACTGAACACTGTTTTTGGATGACTTGTATTTAGGTTTTTGAGAAATAAAGTGTTTTGTGGAGGAGCATAGTGGGAATCCTGTGTAATGTGTTGTTTGATATAATCTGCAGATATTAAGTGTCATTTGCTGATCTCC-TTTTTTTCTCACCTTTCTCTAGTGTACTTTACCAGCAGCAAAATCAGCCGATGGATGCATTGCAAGCTTATATTTGTGCAGTGCAACTTGACAAGTCACACACACCCGCTTGGACTAATCTGGGCATCCTTTATGAAAATTGCAATCAACCACAAGATGCATTGAAGTGTTATGTTAATGCTAATGCTGGAAAAGGTAATTACATTTATTTTTAAAATTGTTGTGTCTTATAATTTGCAAGAATATGTAAATGTCCTGGTTTTTGTATTTTCCTACTTCCCTTGGAAAGGAAAATACAGTCAAACCTAGATTTAACTCTCCGGAAGGTAATAAAATTTAT----------------------------------------------------------------------------------------------------------------AGCATCAAGATGGGAAAATTACTTTACTTGGTAGCTCTCTTTCTCTTTAGCCTACATTTTTATTAGTAGTAGTAGTTCTTTATTTTTTCAACATTTGGAATATA
Nlula_LulaFallsCave_G2084 --------------------------------------------------------------------------------------------------------------------------------------------------------------------------------------GTGATTTCCAGGTTTCATACTCCATCTCAAAATCTAGGGGAACTTCCAGATTTCAATTAGCTTAAATTGATCAAATCTTGATATTTCAGTTTAAAAAAATATTGTTATCTACTCATTTCTAGAATTTGATACTGAACACTGTTTTTGGATGACTTGTATTTAGGTTTTTGAGAAATAAAGTGTTTTGTGGAGGAGCATAGTGGGAATCCTGTGTAATGTGTTGTTTGATATAATCTGCAGATATTAAGTGTCATTTGCTGATCTCC-TTTTTTTCTCACCTTTCTCTAGTGTACTTTACCAGCAGCAAAATCAGCCGATGGATGCATTGCAAGCTTATATTTGTGCAGTGCAACTTGACAAGTCACACACACCCGCTTGGACTAATCTGGGCATCCTTTATGAAAATTGCAATCAACCACAAGATGCATTGAAGTGTTATGTTAATGCTAATGCTGGAAAAGGTAATTACATTTATTTTTAAAATTGTAGTGTCTTATAATTTGCAAGAATATGTATATGTCCTGGTTTTTGTATTTTCCTACTTCCCTTGGAAAGGAAAATACAGTCAAACCTAGATTTAACTCTCCGGAAGGTAATAAAATTTAT----------------------------------------------------------------------------------------------------------------AGCATCAAGATGGGGAAATTACTTTACTTGGTAGCTCTCTTTCTCTTTAGCCTACATTTTTATTAGTAGTAGTAGTTCTTTATTTTTTCAACATTTGGAATATA
Nmimus_NealsSink_N329 AAAATAATTATAAATGTTTGTTTAAGAAGCTCAATCCAAATATTCCGTAGGGCATCTTTGTTACACTTCGATCCCTCTCCTAGTAACAGTTTTCAACAAATTTCTATTGCTGAATTTGAATGTGGCCAGGCTTCTAAAAAATAAAAGAAATCAGAAATTTATATACCCCTCCCCCCCAACAAGTGATGTCCAGGTTTCATACTCCATCTCAAAATCTAGGGGAACTTCCAGATTTCAATTAGCTTAAATTGATCAAATCTTGATATTTCAGTTAAAAAAATTATTG-TATCTACTAATTTCTAGAACTTAATATTGAACACTGTTTTTGGATGACTTGTATTTCGGTCCTTGAGAAACAAAGTGTTTTGTGAAGGAGAATAGTGGGAACCCTGTGTAATGTGTTGTTTGATATAATCTGCAGATATTAAGTGTCATTTGCTGAGCCTTCTTTTTTTCTCACCTTTCTCTAGTGTACTTTACCAGCAGCAAAATCAGCCGATGGATGCATTGCAAGCTTATATTTGTGCAGTGCAACTTGACAAGTCACACACACCCGCTTGGACTAATCTGGGCATCCTTTATGAAAATTGCAATCAGCCACAAGATGCATTGAAGTGTTATGTTAATGCTAATGCTGGAAAAGGTAATTACATTTATTTTTAAAATTGTACTGTCTTATAATTTGCAAGAATATGTATATATCCTGGTTTTTGTATTTTCCTACTTACCTTGGAAAGGAAAATACAGTTAAACCTAGATTTAACTCTCCGGAAGGTAATAAAATTTATTTTGAGGAAACTGTTAAAGGTTGCTAACCTACTATATTAGGCTTTTGAGTA--AGAGTTTTCATTCACATGATAATCGGCGTTATTAATAAGAGCAGTTTATGTAACGTTATAGCATCAAGATGAAAAAATTACTTGACCTGGTAGCTCTCTCTCTCTTTAGTCTACATTTTTTTTATTATTATTAGTTTTTTATTTTTTCAACACTTGGAATAT-
Nnasicus_CaneyFork_N171 AAAATAATTATTAATGTTTGTT---AAAGGTCAATCCAAATATTCCGTAGGGCATCTTTGTTACACTTCGGTCCCTCTCCTAGTAACAGTTTTCAACAAATTTCTATTGCTGCATTTGAATGTGGCCAGGCTTCTGAAAAATAAAAGAAATCAGAAATTTATATACCCCT----CCCAACAAGTGATGTCTAGGTTTCATACTCCATCTCGAAATCTAGGGGAACTTCCAGATTTCAATTAGCTTAAATTGATCAAATCTTGATATTTCAGTTTAAAAAATTATTG-TATCTACTAATTTCTAGAATTTAATACTGAACACTGTTTTTGGATGACTTGTATTTAGGTCCTTGAGAAACAAAGTGTTTTGTGGAGGAGAATAGTGGGAACCCCGTGTAATGTGTTGTTTGATATAATCTGCAGATATTAAGTGTCATTTGCTGATCCTCCTTTTTTTCTCACCTTTCTCTAGTGTACTTTACCAGCAGCAAAATCAGCCGATGGATGCATTGCAAGCTTATATTTGTGCAGTGCAACTTGACAAGTCACACACACCCGCTTGGACTAATCTGGGCATCCTTTATGAAAATTGCAATCAGCCACAAGATGCATTGAAGTGTTATGTTAATGCTAATGCTGGAAAAGGTAATTACATTTATTTTTAAAATTGTATTGCTTCATAATTTGCAAGAATATGTATATGTCCTGGTTTTTGTATTTTCCTACTTACCTTGGAAAGGAAAATGCAGTTAAACCTAGATTTAACTCTCCGGAAGGTAATAAAATTTATTTTGAGGAAACTGTTAAATGTTGCTAACCTACTATATTAGGCTTTTGAGTAAAAGAGTTTTCATTCACATGATAATCAGCATTATTAATAAGAGCAGTTTATGTAACATTATAGCATCAAGATAAACAAATTACTTGACTTGGTAG------CTCTCTTTAGTCTACATTTTTTTTATTATTATTTA--------TTTTTCAACACTTGAAATATA
Nnasicus_ConnosteeFalls_N696 AAAATAAGTATAAATGTTTGTTTAAAAAGCTCAATCCAAATATTCCGTAGGGCATCTTTGTTACACTTTGGTCTCTCTCCTAGTAACAGTTTTCAACAAATTTCTATTGCCGCATTTGAATGTGGCCAGGCTTCTGAAAAATAAAAGAAATCAGAAATTTATATACCCCTCCTCCCCAACAAGTGATGTCCAGGTTTCATACTCTATCTCGAAATCTAGGGGAACTTCCAGATTTCAATTAGCTTAAATTGACCAAATCTTGATATTTCAGTTAAAAAAATTATTG-TATCTACTAATTTCTAGAATTTAATACTGAACACTGTTTTTGGGTGACTTGTATTTAGGTCCTTGAGAAACATAGTGTTTTGTGGAGGAGAATAGTGGGAACCCTGGGTAATGTGTTGTTTGATATAATCTGCAGATATTAAGTGTCATTTGCTGATCCTCCTTTTTTTCTCACCTTTCTCTAGTGTACTTTACCAGCAGCAAAATCAGCCGATGGATGCATTGCAAGCTTATATTTGTGCAGTGCAACTTGACAAGTCACACACACCCGCTTGGACTAATCTGGGCATCCTTTATGAAAATTGCAATCAGCCACAAGATGCATTGAAGTGTTATGTTAATGCTAATGCTGGAAAAGGTAATTACATTTATTTGTAAAATTGTATTGCCTTATAATTTGCAAGCATATGTATATGTCCTGGTTTTTGTATTTTCCTACTTACCTTGGAAAGGAAAATACAGTTAAACCTAGATTTAACTCTCCGGAAGGTAATAAAATTTATTTTGAGTAAACTGTTAAATGTTGCTAACCTACTATATTAGGCTTTTGAGTAAGAGAGTTTTCATTCACATGATAATCAGCGTTATTAATAAGAGCAGTTTATGTAACGTTATAGCATCAAGATAAACAAATTACTTGACTTAGTAC--CTCTCTTTCTTTAGTCTACGTTTTTTGTATTATTATTTA--------TTTTTCAACACTTGAAATATA
Npaynei_Grindstaff_N646 AAAATAATTATAAATGTTTGTTTAAAAAGATCACTCCAAATATTACGTAGGGCATCTTTGTTACACTTCGGTCCCTCTCCTAGTAACAGTTTTCAACAAATTTCTATTGCTGAATTTGAATGTGGCCAGGCTTCTGAAAAATAAAAGAAATCAGAAATTTATATACCCCTCCCCCCGAACAAGTGATGTCCAGGTTTCATACTCCATCTCGAAATCTAGGGGAACTTCCAGATTACAATTAGCTTAAATTGATCAAATCTTGATATTTCAGTTAAAAAAATTATTG-TATCTACTAATTTCTAGATCTTAATATTGAACACTGTTTTTGGATGACTTGTATTTAGGTCCTTGAGAAACGAAGTGTTTTGTGGAAGAGAATAGT---------------------GTTTGATATAATCTGCAGATATTAAGTGTCATTTGCTGATCCTCCTTTTTCCCTCACCTTTCTCTAGTGTACTTTACCAGCAGCAAAATCAGCCGATGGATGCATTGCAAGCTTATATTTGTGCAGTGCAACTTGACAAGTCACACACACCCGCTTGGACTAATCTGGGCATCCTTTATGAAAATTGCAATCAGCCACAAGATGCATTGAAGTGTTATGTTAATGCTAATGCTGGAAAAGGTAATTACATTTATTTTTAAAATTGTACTGTCTTATAATTTACAAGAATACATATATGTCCAGGTTTTTGTATTTTCCTACTTACCTTGGAAAGGAAAATACAGTTAAACCTAGATTTAACTCTCCAGAAGGTAATAAAATTTATTTTGAGGAAACTGTTAAATGTTGCTAACCTACTATATTAGGCTTTTGAGTA--AGAGTTTTCATTCATATGATAATCAGCATTATTAATAAGAGCAGTTTATGTAACGTTATAGCATCAAGATGAAAACATTACTTGATCTGGTAGCTCTCTCTCTCTTTAGTCTACATTTTTTTTATTATTATTAGTTTTTTATTTTTTCAACACTTGGAATATA
Npaynei_NorrisDamCave_N348 AAAATAATTATAAATGTTTGTTTAAAAAGATCAATCCAAATATTCCGTAGGGCATCTTTGTTACACTTCGGTCCCTCTCCTAGTAACAGTTTTCAACAAATT------GCTGAATTTGAATGTGGCCAGGCTTCTGAAAAATAAAAGAAATCAGAAATTTATATACCCCTCCCCCCGAACAAGTGATGTCCCGGTTTCATACTCCATCTCGAAATCTAGGGGAACTTCCAGATTACAATTAGCTTAAATTGATCAAATCTTGATATTTCTGTTAAAAAAATTATTG-TATCTACTAATTTCTAGAACTTAATATTGAACACTGTTTTTGGATGACTTGTATTTAGGTCCTTGAGAAACAAAGTGTTTTGTGGAAGAGAATAGT---------------------GTTTGATATAATCTGCAGATATTAAGTGTCATTTGCTGATCCTCCTTTTCCCCTCACCTTTCTCTAGTGTACTTTACCAGCAGCAAAATCAGCCGATGGATGCATTGCAAGCTTATATTTGTGCAGTGCAACTTGACAAGTCACACACACCCGCTTGGACTAATCTGGGCATCCTTTATGAAAATTGCAATCAGCCACAAGATGCATTGAAGTGTTATGTTAATGCTAATGCTGGAAAAGGTAATTACAATTATTTTTAAAATTGTACGGTCTTATAATTTGCAAGAAAACATATATGTCCAGGTTTTTGTATTTTCCTACTTACCTTGGAAAGGAAAATACAGTTAAACCTAGATTTAACTCTCCAGAAGGTAATAAAATTTATTTTGAGGAAACTGTTAAATGTTGCTAACCTACTATATTAGGCTTTTGAATAAGAGAGTTTTCATTCATATGATAATCAGCATTATTAATAAGAGCAGTTTATGTAACGTTATAGCATCAAGATGAAAACATTACTTGATCTGGTAG--CTCTCTCTCTTTAGTCTACA-TTTTTTTATTATTATTAGTTTTTTATTTTTTCAACACTTGGAATATA
Npaynei_UnakaMtns_N943 ---------------------------------ATCCAAATATTCCGTAGGGCATCTTTGTTACACTTCGGTCCCTCTCCTAGTAACAGTTTTCAACAAATTTCTATTGCTGAATTTGAATGTGGCCAGGCTTCTGAAAAATAAAAGAAAGCAGAAATTTATATACCCCTCCCCCCGAACAAGTGATGTCCAGGTTTCATACTCCATCTCGAAATCTAGGGGAACTTCCAGATTACAATTAGCTTAAATTGATCAAATCTTGATATTTCAGTTAAAAAAATTATTG-TATCTACTAATTTCTAGAACTTAATATTGAACACTGTTTTTGGATGACTTGTATTTAGGTCCTTGAGAAACAAAGTGTTTTGTGGAAGAGAATAGT---------------------GTTTGATATAATCTGCAGATATTAAGTGTCATTTGCTGATCCTCCTTTTCCCCTCACCTTTCTCTAGTGTACTTTACCAGCAGCAAAATCAGCCGATGGATGCATTGCAAGCTTATATTTGTGCAGTGCAACTTGACAAGTCACACACACCCGCTTGGACTAATCTGGGCATCCTTTATGAAAATTGCAATCAGCCACAAGATGCATTGAAGTGTTATGTTAATGCTAATGCTGGAAAAGGTAATTACATTTATTTTTAAAATTGTACTGTCTTATAATTTGCAAGAATACATATATGTCCAGGTTTTTGTATTTTCCTACTTACCTTGGAAAGGAAAATACAGTTAAACCTAGATTTAACTCTCCAGAAGGTAATAAAATTTATTTTGAGGAAACTGTTAAATGTTGCTAACCTACTATATTAGGCTTTTGAGTAAGAGAGTTTTCATTCATATGATAATCAGCATTATTAATAAGAGCAGTTTATGTAACGTTATAGCATCAAGATGAAAACATTACTTGATCTGGTAGCTCTCTCTCTCTTTAGTCTACATTTTTTTTATTATTATTAGTTTTTTATTTTTTCAACACTTGGAATATA
Nperlakyi_SChimneys_N1079 AAAATAATTATATATGTTTGTTAAAAAAGCTCAATCCAAATATTCTGTAGGGCATCTTTGTTACACTTTGGTCCCTCTCCTAGTAACTGCTTTCAGCAAATTTCTATTGCTGCATTTGAATGTGGCCAGGCTTCTGAAAAATAAAAGAAATCAGAAATTTATATACCCCCCCCCCCCATCAAGTGATGTCCAGGTTTCATACTCTGTCTCGAAATCTAGGGGAACTTCCAGATTTCAATTAGCTTAAATTGATCATATCTTGATATTTCAGTTAAAAAAATTATTGTTATATACTCATTTCTAGAATATGATACCGAAAACTGTTTTTGGATGACTTGTATTTAGGTTCTTGAGAAATAAAGTGTTTTGTGGAGGAGAATAGTGGGAACCCTGTGTAATGTGTTGTTTGATATAATTTGCAGATATTAAGTGTCATTTGCTGAACCTCCTTTTTTTCTCACCTTTCTCTAGTGTACTTTACCAGCAGCAAAATCAGCCGATGGACGCATTGCAAGCTTATATTTGTGCAGTGCAACTTGACAAGTCACACACACCCGCTTGGACTAATCTGGGCATCCTTTATGAAAATTGCAATCAGCCACAAGATGCATTGAAGTGTTATGTTAATGCTAATGCTGGAAAAGGTAATTACATTTATTTTTAAAATTGTACTGTCTTATAATTTGCAAGAATATGTATATGTTCTGGTTTTTGTATTTTCCTACTTCCCTTGGAAAGGAAAATACAGTCAAACCTAGATTTAACTCTCCGGAAGGTAATAAAATTTAT----------------------------------------------------------------------------------------------------------------AGCATCAAGATGGGGGAATTACTTGACTTGGTAGCTCTCTCTCTCTTTAGCCTACATTTTTATTATTATTATTAGTTTTTTATTTTTTCAACGCTTGGAAT---
Nperlakyi_SChimneys_N1080 -------------------------------------------------------------------------------------------------------------------------------------------------------------------------CCCCCCCCATCAAGTGATGTCCAGGTTTCATACTCTGTCTCGAAATCTAGGGGAACTTCCAGATTTCAATTAGCTTAAATTGATCATATCTTGATATTTCAGTTAAAAAAATTATTGTTATATACTCATTTCTAGAATATGATACCGAAAACTGTTTTTGGATGACTTGTATTTAGGTTCTTGAGAAATAAAGTGTTTTGTGGAGGAGAATAGTGGGAACCCTGTGTAATGTGTTGTTTGATATAATTTGCAGATATTAAGTGTCATTTGCTGAACCTCCTTTTTTTCTCACCTTTCTCTAGTGTACTTTACCAGCAGCAAAATCAGCCGATGGACGCATTGCAAGCTTATATTTGTGCAGTGCAACTTGACAAGTCACACACACCCGCTTGGACTAATCTGGGCATCCTTTATGAAAATTGCAATCAGCCACAAGATGCATTGAAGTGTTATGTTAATGCTAATGCTGGAAAAGGTAATTACATTTATTTTTAAAATTGTACTGTCTTATAATTTGCAAGAATATGTATATGTCCTGGTTTTTGTATTTTCCTACTTCCCTTGGAAAGGAAAATACAGTCAAACCTAGATTTAACTCTCCG------------------------------------------------------------------------------------------------------------------------------------------------------------------------------------------------------------------------------------------
Ncooperi_BeaverCrk_N1002 -----------------------------------------------------------------------------------------------------------------------------------------------------------------------CCCCCCCTCCATCAAGTGATGTCCAGGTTTCATACTCCATCTCGAAATCTAGGGGAACTTCCAGATTTCAATTAGCTTAAATTGATCAAATCTTGATATTTCAGTTAAAAAAATTATTGTTATCTACTCATTTCTAGAATATGATACCGAAAACTGTGTTTGGATGACTTGTATTTAGGTTCTTGAGAAATAAAGTGTTTTGTGGAGGAGAATAGTGGGAACCCTGTGTAATGTGTTGTTTGATATAATCTGTAGATATTAAGTGTCATTTGCTGAACCTCCTTTTTTTCTCACCTTTCTCTAGTGTACTTTACCAGCAGCAAAATCAGCCGATGGATGCATTGCAAGCTTATATTTGTGCAGTGCAACTTGACAAGTCACACACACCCGCTTGGACTAATCTGGGCATCCTTTATGAAAATTGCAATCAGCCACAAGATGCATTGAAGTGTTATGTTAATGCTAATGCTGGAAAAGGTAATTACATTTATTTTTAAAATTGTACTGTCTTATAATTTGTAAGAATATGTATATGT-----------------CCTTCACAACTTCAAAATACTTTTGCCTTTACACTTAGATAAAACACTTAGAATTACTACAAAATACAATTTTAAAAAATGGTT-----TCCTGGATTTATT----TTGATTTTTGGGGTTCGGCGATTTGCTTAAAATAAAGATTTGCTTTATTTTTGGGATTAAACCCTGCAAATTATTAATAGAACAGTAAAAAAGTCACTAGTTCTTGCTACTGTCACGATTTTCAATTTACAGACTGTAAATAACCA---------------------------------
Ncooperi_BrasstBald_N824 ------------------------------------------------------------------------------------------------------------------------------------------------------------------------------TCCATCAAGTGATGTCCAGGTTTCATACTCCATCTCGAAATCTAGGGGAACTTCCAGATTTCAATTAGCTTAAATTGATCAAATCTTGATATTTCAGTTAAAAAAATTATTGTTATCTACTCATTTCTAGAATATGATACCGAAAACTGTGTTTGGATGACTTGTATTTAGGTTCTTGAGAAATAAAGTGTTTTGTGGAGGAGAATAGTGGGAACCCTGTGTAATGTGTTGTTTGATATAATCTGTAGATATTAAGTGTCATTTGCTGAACCTCCTTTTTTTCTCACCTTTCTCTAGTGTACTTTACCAGCAGCAAAATCAGCCGATGGATGCATTGCAAGCTTATATTTGTGCAGTGCAACTTGACAAGTCACACACACCCGCTTGGACTAATCTGGGCATCCTTTATGAAAATTGCAATCAGCCACAAGATGCATTGAAGTGTTATGTTAATGCTAATGCTGGAAAAGGTAATTACATTTATTTTTAAAATTGTACTGTCTTATAATTTGTAAGAATATGTATATGT-----------------CCTTCACAACTTCAAAATACTTTTGCCTTTACACTTAGATAAAACACTTAGAATTACTACAAAATACAATTTTAAAAAATGGTT-----TCCTGGATTTATT----TTGATTTTTGGGGTTCGGCGATTTGCTTAAACTAAAGATTTGCTTTATTTTTGGGATTAAACCCTGCAAATTATTAATAGAACAGTAAAAAAGTCACTAGTTCTTGCTACTGTC-----------------------------------------------------------------
Ncooperi_CheoahDam_N1122 -------------------------------------------------------------------------------------------------------------------------------------------------------------------------CCCCCTCCATCAAGTGATGTCCAGGTTTCATACTCCATCTCGAAATCTAGGGGAACTTCCAGATTTCAATTAGCTTAAATTGATCAAATCTTGATATTTCAGTTAAAAAAATTATGGTTATCTACTCATTTCTAGAATATGATACCGAAAACTGTGTTTGGATGACTTGTATTTAGGTTCTTGAGAAATAAAGTGTTTTGTGGAGGAGAATAGTGGGAACCCTGAGTAATGTGTTGTTTGATATAATCTGCAGATATTAAGTGACTTTTTCTGAACCTCCTTTTTTTCTCACCTTTCTCTAGTGTACTTTACCAGCAGCAAAATCAGCCGATGGATGCATTGCAAGCTTATATTTGTGCAGTGCAACTTGACAAGTCACACACACCCGCTTGGACTAATCTGGGCATCCTTTATGAAAATTGCAATCAGCCACAAGATGCATTGAAGTGTTATGTTAATGCTAATGCTGGAAAAGGTAATTACATTTATTTTTAAAATTGTACTGTCTTATAATTTGCAAGAATATGTATATGT-----------------CCTTCACAACTTCAAAATACTTTTGCCTTTACACTTAGATAAAACACTTAGAATCACTACAAAATATAATTTTAAAAAATGGTT-----TCCTGGATTTATT----TTGATTTTTGGGGTTCGGCGATTTGCTTAAAATAAAGATTTGCTTTATTTTTAGGATTAAACCCTGCAAAGTATTAATAGAACAGTAAAAAAGTCACTAGTTCTTGCTACTGTCACGATTTTCAATTTACAGACTGTAAATAACCATTAATATTTCATGCTTAGACCAA------CATA
Ncooperi_NantRiverGorge_N682 ------------------------------------------------------------------------------------------------------------------------------------------------------------------------CCCCCCTCCATCAAGTGATGTCCAGGTTTCATACTCCATCTCGAAATCTAGGGGAACTTCCAGATTTCAATTAGCTTAAATTGATCAAAACTTGATATTTCAGTTAAAAAAATTATTGTTATCTACTCATTTCTAGAATATGATACCGAAAACTGTGTTTGGATGACTTGTATTTAGGTTCTTGAGAAATAAAGTGTTTTGTGGAGGAGAATAGTGGGAACCCTGTGTAATGTGTTGTTTGATATAATCTGTAGATATTAAGTGTCATTTGCTGAACCTCCTTTTTTTCTCACCTTTCTCTAGTGTACTTTACCAGCAGCAAAATCAGCCGATGGATGCATTGCAAGCTTATATTTGTGCAGTGCAACTTGACAAGTCACACACACCCGCTTGGACTAATCTGGGCATCCTTTATGAAAATTGCAATCAGCCACAAGATGCATTGAAGTGTTATGTTAATGCTAATGCTGGAAAAGGTAATTACATTTATTTTTAAAATTGTACTGTCTTATAATTTGTAAGAATATGTATATGT-----------------CCTTCACAACTTCAAAATACTTTTGCCTTTACACTTAGATAAAACACTTAGAATTACTACAAAATACAATTTTAAAAAATGGTT-----TCCTGGATTTATT----TTGATTTTTGGGGTTCGGCGATTTGCTTAAAATAAAGATTTGCTTTATTTTTGGGATTAAACCCTGCAAATTATTAATAGAACAGTAAAAAAGTCACTAGTTCTTGCTACTGTCACGATTTTCAATTTACAGACTGTAAATAACCATTAATATTTCATGCTTAGACTAA------CATA
Ncooperi_RockCrRoad_N1160 -------------------------------------------------------------------------------------------------------------------------------------------------------------------------------------------------GTTTCATACTCCATCTCGAAATCTAGGGGAACTTCCAGATTTCAATTAGCTTAAATTGATCAAATCTTGATATTTCAGTTAAAAAAATTATTGTTATCTACTCATTTCTAGAATATGATACCGAAAACTGTGTTTGGATGACTTGTATTTAGGTTCTTGAGAAATAAAGTGTTTTGTGGAGGAGAATAGTGGGAACCCTGTGTAATGTGTTGTTTGATATAATCTGCAGATA-TAAGTGTCATTTGCTGAACCTCCTTTTTTTCTCACCTATCTCTAGTGTACTTTACCAGCAGCAAAATCAGCCGATGGATGCATTGCAAGCTTATATTTGTGCAGTGCAACTTGACAAGTCACACACACCCGCTTGGACTAATCTGGGCATCCTTTATGAAAATTGCAATCAGCCACAAGATGCATTGAAGTGTTATGTTAATGCTAATGCTGGAAAAGGTAATTACATTTATTTTTAAAATTGTACTGTCTTATAATTTGCAAGAATATGTATATGT-----------------CCTTCACAACTTCAAAATACTTTTGCCTTTACACTTAGATAAAACACTTAGAATCACTACAAAATATAATTTTAAAAAATGGTT-----TCCTGGATTTATT----TTGATTTTTGGGGTTCGGCGATTTGCTTAAAATAAAGATTTGCTTTATTTTTGGGATTAAACCCTGCAAATTATTAATAGAACAGTAAAAAAGTCACTAGTTCTTGCTACTGTCACGATTTTCAATTTACAGACTGTAAATAACCATTAATATTTCATGCTTAGACCAA------CATA
Nlowderi_ChestnutBranch_N731 AAAATAATTATAAATGTTTGTTAAAAAAGCTCAATCCAAATATTCTATAGGGCATCTTTGTTACACTTCGGTCCCTCTCCTAGTAACTGTTTTCAACAAATTTCTATTGCTGCATTTGAATGTGGCCAGGCTTCTGAAAAATAAAAGAAATCAGAAATTTATATAACCCCCCCCCCCAACAGGTGATGTCCAGGTTTCATACTCCATCTCTAAATCTAGGGGAATTTCCAAATTTCAATTAGCTTAAATTGATCAAATCTTGATATTTCAGTTAAAAAATTTATTGTTATCTACTCATTTCTAGAATTTGATACCGAACACTGTGTTTGGATGACTTGCATTTAGGTTCTTGAGAAACAAAGTGTTTTATGGAGGAGAATAGTGGGAACCCTGTCTAATGTGTTGTTTGATATAATCTGCAGATATTAAGTGTCATTTGCTGATCCTCCTTTTTCTCTCACCTTTCTCTAGTGTACTTTACCAGCAGCAAAATCAGCCGATGGATGCATTGCAAGCTTATATTTGTGCAGTGCAACTTGACAAGTCACACACACCCGCTTGGACTAATCTGGGCATCCTTTATGAAAATTGCAATCAGCCACAAGATGCATTGAAGTGTTATGTTAATGCTAATGCTGGAAAAGGTAATTACATTTATTTTTAAAATTGTACTGTCTTCTAATTTGCAAGAATAAATATATATCATGGCTCTTGTATTTTCTGTCACAACTTCAAAATACTTTTGTCTTTACACTTAGATCAAACACTTAGAATCACTACAAAATATAATTTTAAAAAATGGTT-----TCCTGGATTTATG----TTG-----------------------------TAAATATTTGCTTTGTTTTTGGGATTAAAGCCTGCAAATTATTAATAGAGCAGTAAAAAAGTCACTAGTTCTTGCTACTGTCACGATTTTCAATTTACAGACTATAAATAACCATTAA-----------------------------
Nlowderi_upperFiresCreek_N820 AAAATAATTATAAATGTTTGTTAAAAAAGCTCAATCCAAATATTCTATAGGGCATCTTTGTTACACTTCGGTCCCTCTCCTAGTAACTGTTTTCAACAAATTTCTTTTGCTGCATTTGAATGTGGCCAGGCTTCTGAAAAATAAAAGAAATCAGAAATTTATATAACCCCCCCCCCCAACAGGTGATGTCCAGGTTTCATACTCCATCTCTAAATCTAGGGGAATTTCCAAATTTCAATTAGCTTAAATTGATCAAATCTTGATATTTCAGTTAAAAAATTTATTGTTATCTACTCATTTCTAGAATTTGATACCGAACACTGTGTTTGGATGACTTGCATTTAGGTTCTTGAGAAACAAAGTGTTTTATGGAGGAGAATAGTGGGAACCCTGTCTAATGTGTTGTTTGATATAATCTGCAGATATTAAGTGTCATTTGCTGATCCTCCTTTTTCTCTCACCTTTCTCTAGTGTACTTTACCAGCAGCAAAATCAGCCGATGGATGCATTGCAAGCTTATATTTGTGCAGTGCAACTTGACAAGTCACACACACCCGCTTGGACTAATCTGGGCATCCTTTATGAAAATTGCAATCAGCCACAAGATGCATTGAAGTGTTATGTTAATGCTAATGCTGGAAAAGGTAATTACATTTATTTTTAAAATTGTACTGTCTTCTAATTTGCAAGAATAAATATATATCATGGCTCTTGTATTTTCTGTCACAACTTCAAAATACTTTTGTCTTTACACTTAGATCAAACACTTAGAATCACTACAAAATATAATTTTAAAAAATGGTT-----TCCTGGATTTATG----TTG--------------------------------------------------------------------------------------------------------------------------------------------------------------------------------
Nreclusus_Clingmans_N252 -------------------------------------------------------------------------------------------------------------------------------------------------------------------------CCCCCTCCATCAAGTGATGTCCAGGTTTCATACTCCATCTCGAAATCTAGGGGAACTTCCAGATTTCAATTAGCTTAAATTGATCAAATCTTGATATTTCAGTTAAAAAAATTATTGTTATCTACTCATTTCTAGAATATGATACCGAAAACTGTGTTTGGATGACTTGTATTTAGGTTCTTGAGAAATAAAGTGTTTTGTGGAGGAGAATAGTGGGAACCCTGTGTAATGTGTTGTTTGATATAATCTGCAGATA----------TTTGCTGAACCTCCTTTTTTTCTCACCTTTCTCTAGTGTACTTTACCAGCAGCAAAATCAGCCGATGGATGCATTGCAAGCTTATATTTGTGCAGTGCAACTTGACAAGTCACACACACCCGCTTGGACTAATCTGGGCATCCTTTATGAAAATTGCAATCAGCCACAAGATGCATTGAAGTGTTATGTTAATGCTAATGCTGGAAAAGGTAATTACATTTATTTTTAAAATTGTACTGTCTTATAATTTGCAAGAATATGTATATGT-----------------CCTTCACAACTTCAAAATACTTTTGCCTTTACACTTAGATAAAACACTTAGAATCACTACAAAATATAATTTTAAAAAATGGTT-----TCCTGGATTTATT----TTGATTTTTGGGGTTCGGTGATTTGCTTAAAATAAAGATTTGCTTTATTTTTGGGATTAAACCCTGCAAATTATTAATAGAACAGTAAAAAAGTCACTAGTTCTTGCTACTGTCACGATTTTCAATTTACAGACTGTAAATAACCATTAATATTTCATGCTTAGACCAA------CATA
Nreclusus_Newfound_N259 ------------------------------------------------------------------------------------------------------------------------------------------------------------------------------CCCATCAAGTGATGTCCAGGTTTCATACTCCATCTCGAAATCTAGGGGAACTTCCAGATTTCAATTAGCTTAAATTGATCAAATCTTGATATTTCAGTTAAAAAAATTATTGTTATCTACTCATTTCTAGAATATGATACCGAAAACTGTGTTTGGATGACTTGTATTTAGGTTCTTGAGAAATAATGTGTTTTGTGGAGGAGAATAGTGGGAACCCTGTGTAATGTGTTGTTTGATATAATCTGCAGATATTAAGTGTCATTTGCTGAACCTCCTTTTTTTCTCACCTTTCTCTAGTGTACTTTACCAGCAGCAAAATCAGCCGATGGATGCATTGCAAGCTTATATTTGTGCAGTGCAACTTGACAAGTCACACACACCCGCTTGGACTAATCTGGGCATCCTTTATGAAAATTGCAATCAGCCACAAGATGCATTGAAGTGTTATGTTAATGCTAATGCTGGAAAAGGTAATTACATTTATTTTTAAAATTGTACTGTCTTATAATTTGCAAGAATATGTATATGT-----------------CCTTCACAACTTCAAAATACTTTTGCCTTTACACTTAGATAAAACACTTAGAATCACTACAAAATATAATTTTAAAAAATGGTT-----TCCTGGATTTATT----TTGATTTTTGGGGTTCGGCGATTTGCTTAAAATGAAGATTTGCTTTATTTTTGGGATTAAACCCTGCAAATTATTAATAGAACAGTAAAAAAGTCACTAGTTCTTGCTACTGT------------------------------------------------------------------
Nreclusus_Noland_N1051 --------------------------------------------------------------------------------------------------------------------------------------------------------------------------------CATCAAGTGATGTCCAGGTTTCATACTCCATCTCGAAATCTAGGGGAACTTCCAAATTTCAATTAGCTTAAATTGATCAAATCTTGATATTTCAGTTAAAAAAAATATTGTTATCTACTCATTTCTAGAATATGATACCGAAAACTGTGTTTGGATGACTTGTATTTAGGTTCTTGAGAAATAAAGTGTTTTGTGGAGGAGAATAGTGGGAACCCTGTGTAATGTGTTGTTTGATATAATCTGCAGATATTAAGTGTCATTTGCTGAACCTCCTTTTTTTCTCACCTTTCTCTAGTGTACTTTACCAGCAGCAAAATCAGCCGATGGATGCATTGCAAGCTTATATTTGTGCAGTGCAACTTGACAAGTCACACACACCCGCTTGGACTAATCTGGGCATCCTTTATGAAAATTGCAATCAGCCACAAGATGCATTGAAGTGTTATGTTAATGCTAATGCTGGAAAAGGTAATTACATTTATTTTTAAAATTGTACTGTCTTATAATTTGCAAGAATATGTATATGT-----------------CCTTCACAACTTCAAAATACTTTTGCTTTTACACTTAGATAAAACACTTAGAATCACTACAAAATATAATTTTAAAAAATGGTT-----TCCTGGATTTATT----TTGATTTTTGGGGTTCGGTGATTTGCTTAAAATAAAGATTTGCTTTATTTTTGGGATTAAACCCTGCAAATTATTAATAGAACAGTAAAAAAGTCACTAGTTCTTGCTACTGTCACGATTTTCAATTTACACACTGTAAATTTCCAATAATATTTCGTGCTTTGGCCAA------CATA
Nreclusus_Smokemont_N1020 -----------------------------------------------------------------------------------------------------------------------------------------------------------------------------CTCCATCAAGTGATGTCCAGGTTTCATACTCCATCTCGAAATCTAGGGGAACTTCCAGATTTCAATTAGCTTAAATTGATCAAATCTTGATATTTCAGTTAAAAAAATTATTGTTATCTACTCATTTCTAGAATATGATACCGAAAACTGTGTTTGGATGACTTGTATTTAGGTTCTTGAGAAATAAAGTGTTTTGTGGAGGAGAATAGTGGGAACCCTGTGTAATGTGTTGTTTGATATAATCTGCAGATATTAAGTGTCATTTGCTGAACCTCCTTTTTTTCTCACCTTTCTCCAGTGTACTTTACCAGCAGCAAAATCAGCCGATGGATGCATTGCAAGCTTATATTTGTGCAGTGCAACTTGACAAGTCACACACACCCGCTTGGACTAATCTGGGCATCCTTTATGAAAATTGCAATCAGCCACAAGATGCATTGAAGTGTTATGTTAATGCTAATGCTGGAAAAGGTACTTACATTTATTTTTAAAATTGTATTGTCTTATAATTTGCAAGAATATGTATATGT-----------------CCTTCACAACTTCAAAATACTTTTGCCTTTACACTTAGATAAAACACTTAGAATCACTACAAAATATAATTTTAAAAAATGGTT-----TCCTGGATTTATT----TTGATTTTTGGGGTTCGGCGATGTGCTTAAAATAAAGATTTGCTTTATTTTTGGGATTAAACCCTGCAAATTATTAATAGAACAGTAGAAAAGTCACTAGTTCTTGCTACTGTCACGATTTTCAATTTACAGACTGTAAATAACCATTAATATTTCATGCTTAGACCAA------CATA
Nstupkai_Blowing_N356 -----------------------------------------------------------------------------------------------------------------------------------------------------------------------CCCCCCCTCCATCAAGTGATGTCCAGGTTTCATACTCCATCTCGAAATCTAGGGGAACTTCCAGATTTCAATTAGCTTAAATTGATCAAATCTTGATATTTCAGTTAAAAAAATTATTGTTATCTACTCATTTCTAGAATATGATACCGAAAACTGTGTTTGGATGACTTGTATTTAGGTTCTTGAGAAATAAAGTGTTTTGTGGAGGAGAATAGTGGGAACCCTGTGTAATGTGTTGTTTGATATAATCTGCAGATATTAAGTGTCATTTGCTGAACCTTCTTTTTTTCTCACCTTTCTCTAGTGTACTTTACCAGCAGCAAAATCAGCCGATGGATGCATTGCAAGCTTATATTTGTGCAGTGCAACTTGACAAGTCACACACACCTGCTTGGACTAATCTGGGCATCCTTTATGAAAATTGCAATCAGCCACAAGATGCATTGAAGTGTTATGTTAATGCTAATGCTGGAAAAGGTAATTACATTTATTTTTAAAATTGTACTGTCTTATAATTTGCAAGAATATGTATATGT-----------------CCTTCACAACTTCAAAATACTTTTGCCTTTACACTTAGATAAAACACTTAGAATCACTACAAAATATAATTTTAAAAAATGGTT-----TCCTGGATTTATT----TTGGTTTTTGGGGTTCGGCGATTTGCTTAAAATAAAGATTTGCTTTATTTTTGGGATTAAACCCTACAAATTATTAATAGAACAGTAAAAAAGTCACTAGTTCTTGCTACTGTCACGATTTTCAATTTACAGACTGTAAATAACCATTAATATTTCATGCTTAGACCAA------CATA
Nroanensis_IngramBranch_N926 AAAATAATTATAAATGTTTGTTTAAAAAGATCAATCCAAATATTCCGTAGGGCATCTTTGTTACACTTCGGTCCCTCTCCTAGTAACAGTTTTCAACAAATTTCTATTGCTGAATTTGAATGTGGCCAGGCTTCTGAAAAATAAAAGAAATCAGAAATTTATATACCCCTCCCCCCGAACAAGTGATGCCCCGGTTTCATACTCCATCTCGAAATCTAGGGGAACTTCCAGATTACAATTAGCTTAAATTGATCAAATCTTGATATTTCTGTTAAAAAAATTATTG-TATCTACTAATTTCTAGAACTTAATATTGAACACTGTTTTTGGATGACTTGTATTTAGGTCCTTGAGAAACAAAGTGTTTTGTGGAAGAGAATAGT---------------------GTTTGATATAATCTGCAGATATTAAGTGTCATTTGCTGATCCTCCTTTTTCCCTCACCTTTCTCTAGTGTACTTTACCAGCAGCAAAATCAGCCGATGGATGCATTGCAAGCTTATATTTGTGCAGTGCAACTTGACAAGTCACACACACCCGCTTGGACTAATCTGGGCATCCTTTATGAAAATTGCAATCAGCCACAAGATGCATTGAAGTGTTATGTTAATGCTAATGCTGGAAAAGGTAATTACATTTATTTTTAAAATTGTACGGTCTTATAATTTGCAAGAAAACATATATGTCCAGGTTTTTGTATTTTCCTACTTACCTTGGAAAGGAAAATACAGTTAAACCTAGATTTAACTCTCCAGAAGGTAATAAAATTTATTTTGAGGAAACTGTTAAAGGTTGCTAACCTACTATATTAGGCTTTTGAGTAAGAGAGTTTTCATTCATATGATAATCAGCATTATTAATAAGAGCAGTTTATGTAACGTTATAGCATCAAGATGAAAACATTACTTGATCTGGTAGCTCTCTCTCTCTTTAGTCTACATTTTTTTTATTATTATTAGTTTTTTATTTTTTCAACACTTGGAATATA
Nroanensis_N_CarversGap_N928 AAAATAATTATACATGTTTGTTTAAAAAGCTCAATCCAAATATTCCGTAGGGCATCTTTGTTACACTTCGGTCCCTCTCCTAGTAACAGTTTTCAACAAATTTCTATTGCTGAATTTGAATGTGGCCAGGCTTCTGAAAAATAAAAGAAATCAGAAATTTATATACCCCTCCCCCCGAACAAGTGATGTCCAGGTTTCATACTCCATCTCGAAATCTAGGGGAACTTCCAGATTTCAATTTGCTTAAATTGATCAAATCTTGATATTTCAGTTAAAAAAATTATTG-TATCTACTAATTTCTAGAACTTAATATTGAACACTGTTTTTGGATGACTTGTATTTAGGTCCTTGAGAAACAAAGTGTTTTGTGGAGGAGAATAGTGGGAAACCTGTGTAATGTGTTGTTTGATATAATCTGCAGATATTAAGTGTCATTTGCTGATCCTCCTTTTTTTCTCACCATTCTCTAGTGTACTTTACCAGCAGCAAAATCAGCCGATGGATGCATTGCAAGCTTATATTTGTGCAGTGCAACTTGACAAGTCACACACACCCGCTTGGACTAATCTGGGCATCCTTTATGAAAATTGCAATCAGCCACAAGATGCATTGAAGTGTTATGTTAATGCTAATGCTGGAAAAGGTAATTACATTTATTTTTAAAATTGTACTGTCTTATAATTTGCAAGAATATGTATATGTCTTGGTTTTTGTATTTTCCTACTTACCTTGGAAAGGAAAATACAGTTAAACCTAGATTTAACTCTCCGGAAGGTAATAAAATTTATTTTGAGGAAACTGTTAAATGTTGCTAACCTACTATATTAGGCTTTTGAGTAAGAGAGTTTTCATTCACATGATAATCAGCGTTATTAATAAGAGCAGTTTATGTAACGTTATAGCATCAAGATGAAAAAATTACTTGACCTGGTAGCTCTCTCTCTCTTTAGTCTACATTTTTATTATTATTATTAGTTTTTTATTTTTTCAACACTTGGAAAATA
Nroanensis_RoanHighBluff_N762 AAAATAATTATAAATGTTTGTTTAAAAAGCTCAATCCAAATATTCCGTAGGGCATCTTTGTTACACTTCGGTCCCTCTCCTAGTAACAGTTTTCAACAAATTTCTATTGCTGAATTTGAATGTGGCCAGGCTTCTGAAAAATAAAAGAAATCAGAAATTTATATACCCCTCCCCCCGAACAAGTGATGTCCAGGTTTCATACTCCATCTCGAAATCTAGGGGAACTTCCAGATTTCAATTTGCTTAAATTGATCAAATCTTGATATTTCAGTTAAAAAAATTATTG-TATCTACTAATTTCTAGAACTTAATATTGAGCACTGTTTTTGGATGACTTGTATTTAGGTCCTTGAGAAACAAAGTGTTTTGTGGAGGAGAATAGTGGGAACCCTGTGTAATGTGTTGTTTGATATAATCTGCAGATATTAAGTGTCATTTGCTGATCCTCCTTTTTTTCTCACCTTTCTCTAGTGTACTTTACCAGCAGCAAAATCAGCCGATGGATGCATTGCAAGCTTATATTTGTGCAGTGCAACTTGACAAGTCACACACACCCGCTTGGACTAATCTGGGCATCCTTTATGAAAATTGCAATCAGCCACAAGATGCATTGAAGTGTTATGTTAATGCTAATGCTGGAAAAGGTAATTACATTTATTTTTAAAATTGTACTGTCTTATAATTTGCAAGAATATGTATATGTCTTGGTTTTTGTATTTTCCTACTTACCTTGGAAAGGAAAATACAGTTAAACCTAGATTTAATTCTCCGGAAGGTTATAAAATTTATTTTGAGGAAACTGTTAAATGTTGCTAACCTACTATATTAGGCTTTTGAGTAAGAGAGTTTTCATTCACATGATAATCAGCGTTATTAATAAGAGCAGTTTATGTAACGTTATAGCATCAAGATAAAAAAATTACTTGACCTGATAGCTCTCTCTCTCTTTAGTCTACATTTTTATTATTATTATTAGTTTTTTATTTTTTCAACACTTGGAATATA
Nsheari_BaldRiver_N1168 AAAATAATTATATTTGTTTGTTAAAAAAGCTCAATCCAAATATTCTGTAGGGCATCTTTGTTACACTTCGGTCCCTCTCCTAGTAACTGTTTTCAACAAATTTCTATTACTGCATTTGAATGTGGCCAGGCTTCTGAAAAATAAAATAAATCAGAAATTTATATACC--CCCCCCCCATCAAGTGATGTCCAGGTTTCATACTCCATCTTTAAATCTTGAGGAACTTCCAGATTTCAATTATCTTAAATTGATCAAATCTTGATATTTCAGTTAAAAAAATTATTGTTATCTACTCATTTCTAGAATATGATACCGAACACTGTTTTTGGATGACTTGTATTTAGGTTCTTGAGAAATAAAGTGTTTTGTGGAGAAGAATAGTGGGAACCCTGTGTAATGTGTTGTTTGATATAATCTGCAGATATTAAGTGTCATTTGCTGATCCTCCTTTATTTCTCACCTTTCTCTAGTGTACTTTACCAGCAGCAAAATCAGCCGATGGATGCATTGCAAGCTTATATTTGTGCAGTGCAACTTGACAAGTCACACACACCCGCTTGGACTAATCTGGGCATCCTTTATGAAAATTGCAATCAGCCACAAGATGCATTGAAGTGTTATGTTAATGCTAATGCTGGAAAAGGTAATTACATTTATTTTTAAAATTGTACTGTCTTATAATTTGCAAAAATATGTATATGTCTTGGTTTTTGTATTTTCCTACTTCCCTTGGAAAGGAAAATACAGTCAAACCTAGATTTAACTCTCCGGAAGGTAATAAAATTTAT----------------------------------------------------------------------------------------------------------------AGCATCAAGATGGGGGAATTACTTGACTTGGTAG----CTCTCTCTTTAGCCTACATTTTTATTTTTATTATTAG-TTTTTTATTTTTCAACACTT--------
Nsheari_Cohutta_N826 AAAATAATTATATTTGTTTGTTAAAAAAGCTCAATCCAAATATTCTGTAGGGCATCTTTGTTACACTTCGGTCCCTCTCCTAGTAACTGTTTTCAACAAATTTCTATTACTGCATTTGAATGTGGCCAGGCTTCTGAAAAATAAAATAAATCAGAAATTTATATACCCGACCCCCCCATCAAGTGATGTCCAGGTTTCATACTCCATCCTTAAATCTTGAGGAACTTCCAGATTTCAATTAGCTTAAATGGATCAAATCTTGATATTTCAGTTAAAAAAATTATTGTTATCTACTCATTTCTAGAATATGATACCGAACACTGTTTTTGGATGACTTGTATTTAGGTTCTTGAGAAATAAAGTGTTTTGTGGAGGAGAATAGTGGGAACCCTGTGTAATGTGTTGTTTGATATAATCTGCAGATATTAAGTGTCATTAGCTGATCCTCTTTTATTTCTCACCTTTCTCTAGTGTACTTTACCAGCAGCAAAATCAGCCGATGGATGCATTGCAAGCTTATATTTGTGCAGTGCAACTTGACAAGTCACACACACCCGCTTGGACTAATCTGGGCATCCTTTATGAAAATTGCAATCAGCCACAAGATGCATTGAAGTGTTATGTTAATGCTAATGCTGGAAAAGGTAATTACATTTATTTTTAAAATTGTACTGTCTTATAATTTGCAAGAATATGTATATGTTTTGGTTTTTGTATTTTCCTACTTCCCTTGGAAAGGAAAATACAGTCAAACCTAGATTTAACTCTCCGGAAGGTAATAAAATTTAT----------------------------------------------------------------------------------------------------------------AGCATCAAGATGGGGGAATTACTTGACTTGGTAG--CTCTCTCTCTTTAGCCTACATTTTTATTTTTATTATTAG-TTTTTTATTTTTCAACACTTGGAATATA
Nsilvanus_Elijay_N395 ---------------------TTAAAAAGCTCAATCCAAATATTCCGTAGGGCATCTTTGTTACACTTCGATCCCTCTCCTAGTAACAGTTTTCAACAAATTTCTATTGCTGTATTTGAGTGTGGCCAGGCTTCTGAAAAATAAAAGAAATCAGAAATTTATATGCCCCTCCCCCCCAACAAGTGATGTCCAGGTTTCATACTCCATCTCGAAATCTAGTGGAACTTCCAGATTTCAACTAGCTTAAATTGATCAAATCTTGATATTTCAGTTAAAAAAATTATTA-TATCTACTAATTTCTAGAACTTAATATTGAACACTGTTTTTGGTTGACTTGTATTTAGGTCCTTGAGAAACAAAGTGTTTTGTGGAGGAGAATAGTGGGAACCCTGTGTAATGTGTTGTTTGATATAATCTGCAGATATTAAGTGTCATTTGCTGATCTT--TTTTTTTCTCACCTTTCTCTAGTGTACTTTACCAGCAGCAAAATCAGCCGATGGATGCATTGCAAGCTTATATTTGTGCAGTGCAACTTGACAAGTCACACACACCCGCTTGGACTAATCTGGGCATCCTTTATGAAAATTGCAATCAGCCACAAGATGCATTGAAGTGTTATGTTAATGCTAATGCTGGAAAAGGTAATTACATTTATTTTTAAAATTGTACTGTCTTATAATTTGCAAGAATATGTAAATGTCCTGTTTTTTGTATTTTCCTACTTACCTTGGAAAGGAAAATACAGTTAAACCTAGATTTAACTCTCCGGAAGGTAATAAAATTTATTTTGAGGAAACTGTCAAATGTTGCTAACCTACTATATTAGGCTTTTGAGTAAGAGAGTTTTCATTCACATGAAAATCAGCGTTATTAATAAGAGCAGTTTATGTAACGTTATAGCGTCAAGATAAAAAAATTACTTGACCTGGTAGCTCTCTCTCTTTTTAGTCTACA-TTTTTTTATTATTATTAGTTTTTTATTTTTTCACCACTTGG------
Nsilvanus_GermanyCove_N1017 AAAATTATTATAAATGTTTGTTTAAAAAGCTCAATCCAAATATTCCGT------TCTTTGTTACACTTCGGTCCCTCTCCTAGTAACAGTTTTCAACAAATTTCTATTGCTGAATTTGAATGTGGCCAGGCTTCTGAAAAATAAAAGAAATCAGAAATTTATATGCCCCTCCCCCCCAACAAGTGATGTCCAGGTTTCATACTCCATCTCGAAATCTAGCGGAACTTCCAGATTTCAATTAGCTTAAATTGATCAAATCTTGATATTTCAGTTAAAAAAATTATTG-TACCTACTAATTTCTAGAACTTAATATTGAACACTGTTTTTGGATGACTTGTATTTAGGTCCTTGAGAAACAAAGTGTTTTGTGGAGGAGAATAATGGGAACCCTGTGTAATGTGTTGTTTGATATAATCTAAAGATATTAAGTGTCATTTGCTGATCCTTCTTTTTTACTCACCTTTCTCTAGTGTACTTTACCAGCAGCAAAATCAGCCGATGGATGCATTGCAAGCTTATATTTGTGCAGTGCAACTTGACAAGTCACACACACCCGCTTGGACTAATCTGGGCATCCTTTATGAAAATTGCAATCAGCCACAAGATGCATTGAAGTGTTATGTTAATGCTAATGCTGGAAAAGGTAATTACATTTATTTTTAAAATTGTACTGTCTTATAATTTGCAAGAATATGTACATGTCCTGGTGTTTGTATTTTCCTACTTACCTTGGAAAGGAAAATGCAGTTAGACCTAGATTTAACTCTAAGGAAGGTAATAAAATTTATTTTGAGGAAACTGTTAAATGTTGCTAACCTACTATATTAGGCTTTTGAGTA--AGAGTTTTCATTCACATGATAATCAGCGTTATTAATAAGAGCAGTTTATGTAACGTTATAGCATCAAGATAAAAAAATTACTTGACCTGGTAG--CTCTCTCTCTTTAGTCTACATTTTTATTATTATTATTAGT----------------------------
Nsilvanus_HeboMtn_N1029 ---------------------TTAAAAAGCTCAATCCAAATATTCCGTAGGGCATCTTTGTTACACTTCGGTCCCTCTCCTAGTAACAGTTTTCAACAAATTTCTATTGCTGAATTTGAATGTGGCCAGGCTTCTGAAAAATAAAAGAAATCAGAAATTTATATACCCCTCCCCCCCAACAAGTGATGTCCAGGTTTCATACTCCATCTCGAAATCTAGCGGAACTTCCAGATTTCAATTAGCTTAAATTGATCAAATCTTGATATTTCAGTTAAAAAAATTATTG-TATCTACTAATTTCTAGAACTTAATATTGAACACTGTTTTTGGATGACTTGTATTTAGGTCCTTGAGAAACAAAGTGTTTTGTGGAGGAGAATAATGGGAACCCTGTGTAATGTGTTGTTTGATATAATCTAAAGATATTAAGTGTCATTTGCTGATCCTCCTTTTTTACTCACCTTTCTCTAGTGTACTTTACCAGCAGCAAAATCAGCCGATGGATGCATTGCAAGCTTATATTTGTGCAGTGCAACTTGACAAGTCACACACACCCGCTTGGACTAATCTGGGCATCCTTTATGAAAATTGCAATCAGCCACAAGATGCATTGAAGTGTTATGTTAATGCTAATGCTGGAAAAGGTAATTACATTTATTTTTAAAATTGTACTGTCTTATAATTTGCAAGAATATGTACATGTCCTGGTGTTTGTATTTTCCTACTTACCTTGGAAAGGAAAATGCAGTTAGACCTAGATTTAACTCTAAGGAAGGTAATAAAATTTATTTTGAGGAAACTGTTAAATGTTGCTAACCTACTATATTAGGCTTTTGAGTA--AGAGTTTTCATTCACATGATAATCGGCGTTATTAATAAGAGCAGTTTATGTAACGTTATAGCATCAAGATAAAAAAATTACTTGACCTGGTAG--CTCTCTCTCTTTAGTCTACATTTTTATTATTATTATTAGTTTTTTATTTTTTCAACACTTGGAATA--
Ntempletoni_BaldMtns_N950 AAAATAATTATAAATGTTTGTTAAAAAAGCTCAATCCAAATATTCCGTAGGGCATCTTTGTTACATTTCGGTCCCTCTCCTAGTAACAGTTTTTAACAAATTTCTATTGCTGCATTTGAATGTGGCCAGGCTTCTGAAAAATAAAAGAAATCAGAAATTTATATACCCCTTCCCCCCAACAAGTGATGTCCAGGTTTCATACTCCATCTCGAAATCTAGGGGAACTTCCAGATTTCAATTAGTTTAAATTGACCAAATCTTGATATTTCAGTTAAAAAAATTATTG-TATCTACTAATTTCTAGAATTTAATACTGAACACTGTTTTTGGATGACTTGTATTTAGGTCCTCGAGAAACAAAGTGTTTTGTGGAGGAGAATAGTGGGAACTCTGTGTAATGTGTTGTTTGATATAATCTGCAGATATTAAGTGTCATTTGCTGATCCTCCTTTTTTTCTCACCTTTCTCTAGTGTACTTTACCAGCAGCAAAATCAGCCGATGGATGCATTGCAAGCTTATATTTGTGCAGTGCAACTTGACAAGTCACACACACCCGCTTGGACTAATCTGGGCATCCTTTATGAAAATTGCAATCAGCCACAAGATGCATTGAAGTGTTATGTTAATGCTAATGCTGGAAAAGGTAATTACATTTATTTTTAAAATTGTATTGTCTTATAATTTGCAAGAATATGTATATGTCCTGGTTTTTGCATTTTCCTACTTAACTTGGAAAGAAAAATACAGTTAAATCTAGATTTAACTCTCCGGAAGGTAATAAAATTTATTTTGAGGAAACTGTTACATGTTGCTAACCTATTATATTAGGCTTTTAAGTAAGAGAGTTTTCATTCACATGATAATCAGCATTATTAATAAGAACAGTTTATATAACGTTATAGCATCAAGATGAAAAAATTACTTGACTTGGTAG--CTCTCTTTCTTTAGTCTACATTT---TTATTATTATTAG------GTTTTTTTAACACTTG-------
Ntempletoni_ClarksCreek_N945 AAAATAATTATAAATGTTTGTTAAAAAAGCTCAATCCAAATATTCCGTAGGGCATCTTTGTTACATTTCGGTCCCTCTCCTAGTAACAGTTTTTAACAAATTTCTATTGCTGCATTTGAATGTGGCCAGGCTTCTGAAAAATAAAAGAAATCAGAAATTTATATACCCCTTCCCCCCAACAAGTGATGTCCAGGTTTCATACTCCATCTCGAAATCTAGGGGAACTTCCAGATTTCAATTAGCTTAAATTGACCAAATCTTGATATTTCAGTTAAAAAAATTATTG-TATCTACTAATTTCTAGAATTTAATACTGAACACTGTTTTTGGATGACTTGTATTTAGGTCCTCGAGAAACAAAGTGTTTTGTGGAGGAGAATAGTGGGAACCCTGTGTAATGTGTTGTTTGATATAATCTGCAGATATTAAGTGTCATTTGCTGATCCTCCTTTTTTTCTCACCTTTCTCTAGTGTACTTTATCAGCAGCAAAATCAGCCGATGGATGCATTGCAAGCTTATATTTGTGCAGTGCAACTTGACAAGTCACACACACCCGCTTGGACTAATCTGGGCATCCTTTATGAAAATTGCAATCAGCCACAAGATGCATTGAAGTGTTATGTTAATGCTAATGCTGGAAAAGGTAATTACATTTATTTTTAAAATTGTATTGTCTTATAATTTGCAAGAATATGTATATGTCCTGGTTTTTGCATTTTCCTACTTAACTTGGAAAGAAAAAAACAGTTAAATCTAGATTTAACTCTCCGGAAGGTAATAAAATTTATTTTGAGGAAACTGTTACATGTTGCTAACCTACTATATTAGGCTTTTAAGTAAGAGAGTTTTCATTCACATGATAATCAGCGTTATTAATAAGAACAGTTTATATAACGTTATAGCATCAAGATGAA------------------------------------------------------------------------------------------
Ntempletoni_ScronceCreekRd_N1223 AAAATAATTATAAATGTTTGTTAAAAAAGCTCAATCCAAATATTCCGTAGGGCATCTTTGTTACATTTCGGTCCCTCTCCTAGTAACAGTTTTTAACAAATTTCTATTGCTGCATTTGAATGTGGCCAGGCTTCTGAAAAATAAAAGAAATCAGAAATTTATATACCCCTTCCCCCCAACAAGTGATGTCCAGGTTTCATACTCCATCTCGAAATCTAGGGGAACTTCCAGATTTCAATTAGCTTAAATTGAACAAATCTTGATATTTCAGTTAAAAAAATTATTG-TATCTACTAATTTCTAGAATTTAATACTGAACACTGTTTTTGGATGACTTGTATTTAGGTCCTCGAGAAACAAAGTGTTTTGTGGAGGAGAATAGTGGGAACCCTGTGTAATGTGTTGTTTGATATAATCTGCAGATATTAAGTGTCATTTGCTGATCCTCCTTTTTTTCTCACCTTTCTTTAGTGTACTTTATCAGCAGCAAAATCAGCCGATGGATGCATTGCAAGCTTATATTTGTGCAGTGCAACTTGACAAGTCACACACACCTGCTTGGACTAATCTGGGCATCCTTTATGAAAATTGCAATCAGCCACAAGATGCATTGAAGTGTTATGTTAATGCTAATGCTGGAAAAGGTAATTACATTTATTTTTAAAATTGTATTGTCTTATAATTTGCAAGAATATGTATATGTCCTGGTTTTTGCATTTTCCTACTTAACTTGGAAAGAAAAATACAGTTAAATCTAGATTTAACTCTCCGGAAGGTAATAAAATTTATTTTGAGGAAACTGTTACATGTTGCTAACCTACTATATTAGGCTTTTAAGTAAGAGAGTTTTCATTCACATGATAATCAGCGTTATTAATAAGAACAGTTTATATAACGTTATAGCATCAAGATGAAAAAATTACTTGACTTGATAG--CTCTCTTTCTTTAGTCTACATTT---TTATTATTATTAG------GTTTTTTTAACACTTGAAACATA
Ntennessensis_IndianCave_N052 ------------------------------------------------------------------------------------------------------------------------------------------------------------------------------------------TCTCCAGGTTTCATACTCCATCTCGAAAAGTAGGGGAACTTCCAGATTTTAATTAGCTTAAATTGAGCAAAACTTGATGTTTCAGTTAAAAAAATTATTG-TATCTACTAATTTCTAGAACTTAATATTAAACACTGTTTTTGGATGACTTGTATTTCGGTCCTTGAGAAACAAAGTGTTTTGTGAAGGAGAATAGTGGGAACCCTGTGTTATGTGTTGTTTGATATAATCTGCAAATATTAAGTGTCTTTTGCTGATCCTTCTTTCTTTCTCACCTTTCCTTAGTGTACTTTACCAGCAGCAAAATCAGCCGATGGATGCATTGCAAGCTTATATTTGTGCAGTGCAACTTGACAAGTCACACACACCCGCTTGGACTAATCTGGGCATCCTTTATGAAAATTGCAATCAGCCACAAGATGCATTGAAGTGTTACGTTAATGCTAATGCTGGAAAAGGTAATTACATTTATTTTTAAAATTGTACTGTCTTATAATTTGCAAGAATATGTATATGTCCTGGTTTTTGTATTTTCCTACTTACCTTGGAAAGGAAAATACCGTTAAACCTAGATTTAACTCTCCGGAAGGTAATAAAATTTATTTTGAGGAAACTGTTAAATGATTGTAACCTACTATATTAGGCTTTTGAGTA--AGAGTTTTCATTCACATGATAATCAGCGTTATTAATAAGAGCAGTTTATGTAACGTTATATAATCAAGATGAAAAAATTACTTGACCTGGTAGCTCTCTCTCTCTTTAGCCTACATTTTTATTATTATTATTAGTTTTTT-----------------------
Ntennessensis_LittleStony_N645 ------------------------------------------------------------------------------------------------------------------------------------------------------------------------------CCCAACAAGTGATCTCCAGGTTTCATACTCCATCTCGAAAAGTAGGGGAACTTCCAGATTTTAATTAGCTTAAATTGAGCAAAACTTGATGTTTCAGTTAAAAAAATTAATG-TA--TACTAATTTCTAGAACTTAATATTAAACACTGTTTTTGGATGACTTGTATTTCGGTCCTTGAGAAACAAAGTGTTTTGTGAAGGAGAATAGTGGGAACCCTGTGTTATGTGTTGTTTGATATAATCTGCAGATATTAAGTGTCGTTTGCTGATCCTTCTTTCTTTCTCACCTTTCTTTAGTGTACTTTACCAGCAGCAAAATCAGCCGATGGATGCATTGCAAGCTTATATTTGTGCAGTGCAACTTGACAAGTCACACACACCCGCTTGGACTAATCTGGGCATCCTTTATGAAAATTGCAATCAGCCACAAGATGCATTGAAGTGTTACGTTAATGCTAATGCTGGAAAAGGTAATTACATTTATTTTTAAAATTGTACTGTCTTATAATTTGCAAGAATATGTATATGTCCTGGTTTTTGTATTTTCCTACTTACCTTGGAAAGGAAAATACCGTTAAACCTAGATTTAACTCTCCGGAAGGTAATAAAATTTATTTTGAGGAAAATGTTAAATG----------------------------------------------------------------------------------------------------------------------------------------------------------------------------------------------------
Ntennessensis_Watauga_N1046 AAAATAATTATAAATGTTTGTTTAAAAAGCTGAATCCAAATATTCCGTAGGGCATCTTTGTTACACTTCAGTCCCTCTCCTAGTAACAGTTTTCAACAAATTTCTATTGCTGAATTTAAATGTGGCCAGGCTTCTGAAAAATAAAAGAAATCAGAAATTTATATACCCCTCCCCCCCAACAAGTGATCTCCAGGTTTCATACTCCATCTCGAAAAGTAGGGGAACTTCCAGATTTTAATTAGCTTAAATTGAGCAAAACTTGATGTTTCAGTTAAAAAAATTATTG-TATCTACTAATTTCTAGAACTTAATATTAAACACTGTTTTTGGATGACTTGTATTTCGGTCCTTGAGAAACAAAGTGTTTTGTGAAGGAGAATAGTGGGAACCCTGTGTTATGTGTTGTTTGATATAATCTGCAGATATTAAGTGTCTTTTGCTGATCCTTCTTTCTTTCTCACCTTTCTTTAGTGTACTTTACCAGCAGCAAAATCAGCCGATGGATGCATTGCAAGCTTATATTTGTGCAGTGCAACTTGACAAGTCACACACACCCGCTTGGACTAATCTGGGCATCCTTTATGAAAATTGCAATCAGCCACAAGATGCATTGAAGTGTTACGTTAATGCTAATGCTGGAAAAGGTAATTACATTTATTTTTAAAATTGTACTATCTTATAATTTGCAAGAATATGTATATGTCCTGGTTTTTGTATTTTCCTACTTACCTTGGAAAGGAAAATACCGTTAAACCTAGATTTAACTCTCCGGAAGGTAATAAAATTTATTTTGAGGAAACTGTTAAATGTTGCTAACCTACTATATTAGGCTTTTGAGTA--AGAGTTTTCATTCACATGATAATCAGCGTTATTAATAAGAGCAGTTTATGTAACGTTATATAATCAAGATGAAAAAATTACTTGACCTGGTAGCTCTCTCTCTCTTTAGCCTACATTTTTATTATTAT-----------------------------------
