# Supplementary material for: ﻿New species in old mountains: integrative taxonomy reveals ten new species and extensive short-range endemism in Nesticus spiders (Araneae, Nesticidae) from the southern Appalachian Mountains
Source: Zookeys. 2023 Feb 3;1145:1–130. doi: 10.3897/zookeys.1145.96724 (PMC10208238; doi:10.3897/zookeys.1145.96724)
Supplement: Supplementary material 4 — Input alignments, analysis log files, and output tree files [file zookeys-1145-001_article-96724__-s004.zip › uce-200783 (modified).phy]

 90 962
Nesticus_Japan_G2153 TTTGCAATTTGCTTTGGTATAGCAAATAGCCCCTTTTTGAACCTGTTACAAACTTCTTCAAACACC-----------TTTAC---------CGAACTAAACAGTCTTC--------------------CCCCAACACATCGA----------------------AAAGATTTATGC-------AAATTCTGTGTAATAC--TCATCCAATCACCATCTTCCAAAATTGGAACGTTTAAATTTCGTCTGTGACTTTACATATACCATGTTGCACA------------TATTAGGTAATTTTCTTGCTAGTTATGTTTCAGTT--------TTAAAAGGAAATGTTATATTTATT-GTATTAATTTTTTTAGGTATTACTATTTATCCCTCTTGATTGTTATAACTTTTT-TAGGCACAATGTACAGATGATATGTTTGAAGTGGATAAAATTCAATATTCTCTTGACTTCAGAATTATTGAAGGCGATGTTGGTTTACCCCAAAACTCTTTTAGAACATCAGACTTTTTGCCTCATGGTATGTCATATTCTTTTTATTTTAAAA-TTTGTGTAAAAA-----AAAACACTG---------------GAAAAATATTTTATATATGAAATTTTTTATTTAAAAGCTTTAAAAGGCACACTATTTTTGTTTTTTTTAAGTACGTATTCAAGTAATATTTGTCTTTTAATGCTACTT-----------CATCTATATCACATATTTCTAGTATTGAATATGTGTAATGAAATGTAAAGTCAACTTGTTAGAGCAGAGGATAAAAC-TAAACTTGAAATCAAATGACATTTATTTAGTAGTCTTTTTAGTAATACTTGTGTGTCACAACCTTTTTCCAGTAATGGAAGTACACAG--AAAAATCAAGCAATCTATATACTTACCTCCTCACAATTATAATTTTGAGTTTGTATGC-----TTCTGAA
Nesticus_nahaunus_Mexico_G2881 ----TGTTTCTGAATATTACAAAAGCTGATGTGATTCTAAAATAACCACATACTCCATTTAATGTTACAAATTAC--TTTATAATAAGTAGTGAATATAAGGTATT----------------------CTACAAAA------ATTATAAGGCTTTAATCTACTTAAAAATTGATACATAGTTAAAAAACTGCATAGTATCTTCATTCAATAAGTCCTTTTGTTATGTACAATG--------TTGTAACTAGTTATAAAAAAATACTCTTGTTTAAACTGCAATAAATATCTAAGAGTCTACCTACCTATTCTGTCTTAGTTTCTATTCATTTAAGTTGATAGCTATATTTGTT--TTTTTTCACACTCAGCAATTATTATTTTTCATATTTATTTGTTGTAATTTATTCTAGGCACAATGTACAGATGATATGTTTGAAGTGGATAAAATTCAATATTCTCTGGACTTCAGAATTATTGAAGGCGATGTTGGTTTACCTCAAAATTCCTTCAGAACATCAGACTTTCTGCCTCATGGTATGTCACATTCTTTTCATTATAAAA--------TTCAATATTAGAAAAATTGCTTTAAAGCTTATCTGAGGAGTAATG-AAAAAAAGCAATTCTGATTGGGGAGCATTACGATGTGACATTTTTATTGTAAACCTGGAAAACTGCTTTACGATCCTGGAAAG--TGATCAATCCTGGTCTGGAACACGTCAACCCTAAAATAGTCTTTTTTTCTTTTTTTTTGGCAAAAATTAAAATTTGTAATTTGATCTGGAGAAGGGGTTATAAATTATAACTTAAATCTCTTTCGTACATTAAAATAATAAGAAGTAAGGTTTTT------CATATTTGTTCTAATTTTACCCTGTTTTCAAACTTCCCCCCATCAAACCTTAGTTTTCTACTTAA--TGGGATATCGAATTGAAAAATATAATCTGGAA
Nsilvestrii_Hellgate_N1108 -----------------------------------------------------------------------------------------GAAGATTTTAAAAA---------------TAATGTTGGATCATTAAA------ACAGAAAATATTTATGTTAATTCAAAATTGATCATAAGTTTAAAA--------------------------TGTTTGTATCATGAATTATG----------------AATTCTAAAAATTTTATTATTCTTAATTTGATA----------ATAGTTTGTTTACCTACTGTGTGTTAGTTTTGACTAATTTAAATTAAAAGCTATATTTATTGATTTTTTCATATTTAGTGAT----GTTTTAT------------TATATCTTTCTTCAGGCACAATGTACAGATGATATGTTTGAAGTGGATAAAATTCAATATTCTCTGGACTTCAGAATTATTGAAGGCGATGTTGGTTTACCTCAAAATTCTTTTAGAACATCGGACTTTCTGCCTCATGGTATGTCATATTCTTTTCATTTCAAAA--------TACAATGTAGAAGAGAATACAACAAAACTTTTCTAAGGACTAATA----AAAGAACAGT---------------------------TTTTTCTTTTGTATTCAAATAACATTTGCAATGTTCT------------------------------T----------AAATGTTCTTCCATGTCCCGAATGGAACAAAATTTACAATTGTATGTTAAAAATAACTGTTTTGATGAAACATCGACTTCATGTTTTATGTGAATATCAATTATGTTAAGTCTTTTTTTTTTG----------TTACTGTGGTTTCTTCTTTTATTGGCAAATTTGAAAAGTAAAATTCAACTTCCTTATTAAAATAAATTCTAAATTTCTCCTATAAATTAAGATG
Narcheri_Cheaha_N023 TCTGTATTTTTTTTCTTAGAAAAGTTTTATGACATTCTAAAATAACCACAAACCTCATTTAATGTTAAAAATTTC--TTTATAATAAGTAGGGAATATAAG---------------------------CTAGTGCAAAATGGATTATAAGGCTTTCATCTACTTCAAAACTGATACATAGTTTAAAAACTGCATAGTATTTTCATTCAATAAGTCTTTTAGTTATGAACCATGCTACCATGTTGTAAATAGTTATAAAAATATTCTTTTGCTTAAACTACCATAAATATCTAAGAGTCTACTTACCTATTCTGTCTTAGTTTCAATTCATTTAAGTTGATAGCTATATTTGTTCATTTTTTCATACTTAGCAATTACTATTTTTCATATTAATTTGTTGTAATTTTTTCTAGGCACAATGTACAGATGATATGTTTGAAGTGGATAAAATTCAATATTCTCTGGACTTCAGAATTATTGAAGGCGATGTTGGTTTACCTCAAAATTCCTTCAGAACATCAGATTTTCTGCCTCATGGTATGTCACATTTTTTTCATTTTAAAAAGTTTTAGAGCAATATTATAAAAATTGCTTTGAAG------TGATAAGTGATGAAAAAAAATCAATTCTGATTGAGAAGCATTAAGATGTGAGCTTTCTCTTTTGTATTCAAATTACAATTTTAATGTTA-AAGTGTTTTGAAGTTGCCTATTAATGTGTCCTAAAATTACAAATTATCTTGTCATGTGATGTGTGCAATGTAATGTTGAATCAGGTCCTTAAATTATAGTATTCAATAGAAAATGGACCTGACATAGTTTTTGTACATTGAGTTAATTAATGGTTGCTGCTTTACAAGACATATCTACTTCAATAGGACTTTTTATTTAAATATCCAAAAAGTGA-----------------------------------------------------
Narcheri_MillShoalCreek_N727 ----------------------------------------------------------------------------------------------------------------------------------------------------------------------------------------------------------------------------------------------------------------------------------------------------------------------------------------------------------------------------------CAATTACTATTTTTCATATTAATTTGTTGTATTTTTTTCTAGGCACAATGTACAGATGATATGTTTGAAGTAGATAAAATTCAATATTCTCTGGACTTCAGAATTATTGAAGGCGATGTTGGTTTACCTCAAAATTCCTTCAGAACATCAGATTTTCTGCCTCATGGTATGTCACATTTTTTTTATTTTAAAAAGTTTTAGAGCAATATTATAAAAATTGCTTTGAAG------TGATAAGTGA------------------------------------------------------------------------------------------------------------------------------------------------------------------------------------------------------------------------------------------------------------------------------------------------------------------------------------------------------------
Ncarteri_div__RainbowCave_G2089 TCTGTATTTTTCTTTCTTGGAAAAGTTGATACCATTCTAAAATAACCACACACCTCATTTAATCTTAAAAATTGC--TTTATAATGTGGTAGGAATATAAG---------------------------CTAGTATAAAATGGATTATAAGGCTTTCATCTACTTAAAAAATTATACATGGTTTAAAAACTGTATAGTATCTTCATTCAATAAGTCTTTTAGTCGTGAACCATGCTGCCGTGTTG-----AGTTAAAAAAATACTTTTTTGCTTTAACTGCCATAAATATCTAAGAGTCTACTTACCTATTCTGTCTTAGTTTCAATTCATTTAAGCTGATAACTATATTTGTTGGTTTTTTCATACTTAGCAATTACTATTTTTCATATTAATTTGTTGTAATTTTTTTTAGGCACAATGCACAGATGATATGTTTGAAGTGGATAAAATTCAATATTCTCTAGACTTCAGAATTATTGAAGGCGATGTTGGTTTACCTCAAAATTCCTTCAGAACATCAGACTTTCTGCCTCATGGTATGCCACATTCTTTTCATTTTAAAAAGCTTTAAAGCAATTTTATAAAAATT---------------TAGAGTGCAATA------------TA-------------ACCATGTTGTAAATATGTTATATTGAGTCTTAATTACTGCTTCAACTTT--------------------------------TTTTCAACAAAAAGCGACTCTTAATTTAATATGTTTCTCGAACAGTATACTTTTTTTTCTAACTCGGAGGGTCAAACACAA---CCCCTTGAGATTTTTAATATATATGAAGTTACAAAATTATGTTAGTGCAATATTGCATTTTTATGCAAAT-------TTTGGTAAAACATCCAAAAAAAAGTGTTTATATTTCTTCTTGAAGAGAACAAT---TTAGGAGAATGTGATAAAAAT
Ncressleri_AndersonSpringCave_G2075 TTTGTATTTTTCTTTCTTAGAAAAGTTGATACCATTTTAAAATAACCACACTCCTTATTTAATGTTAAAAATTAC--TTTATATTAAGTAGGGAATATAAG---------------------------CTAGTAAAAAATGGATTATAAGGCTTTCATCTACTTAAACACTCATACATAGTTTAAAAATTGCATAGTATCTTCATTCAATAAGTCATTTAGTTATGAACCATGCTACCATGTTGTAAATAGTTATAAGAATACTATTTTCCTTAAACTGCCATAAATATCTAAGAGTCTACTTACCTATTCTGTCGTAGTTTCAATTCATTTAAGTTGATAGCTATATTTGTTGATTTTTTCATACTTAGCAATTACTATTTTTCATATTAATTTGTTGTAATTTTTTCTAGGCACAATGTACAGATGATATGTTTGAAGTGGATAAAATTCAATATTCCCTAGACTTCAGAATTATTGAAGGCGATGTTGGTTTACCTCAAAATTCCTTCAGAACATCAGACTTTCTGCCTCATGGTATGTCACAGTCTTTTCATTTTAAAAAGCTTTAAAGCAATATTATAAAAATTGCTTTAAAACTTTTCTGAGAAGTAATGAAAAAAAAGCAATTCTGATTTTGAAGCATTAAGATGTGAGCTTTCTCTTTTGTATTCAAGTTACAATTTTAATGTTATAAGTATTTTGAAGTTGCCTATTAATGTGTCCTTTAATTACAAATTATCTTGTCGTGTAATGTGTGCAATGAAATGTAGAATCAGATCCTTATATTGAAAGATTCAATAGAAAATGGACCTGAAATAGTTCTTATACATTGAGTTAATTAAGGGTAGCTGCTTTACATAACATAGCTACTCTAATAGGACTTTTTATTAAAATATCCAAAAAGTGAGGTGAAAGTTTCTACAAAAACAGAAATATCAGTTTGAATCATAAAATAAAAAA
Ncressleri_PigeonCave_G2077 TTTGTATTTTTCTTTCTTAGAAAAGTTGATACCATTTTAAAATAACCACACTCCTTATTTAATGTTAAAAATTAC--TTTATATTAAGTAGGGAATATAAG---------------------------CTAGTAAAAAATGGATTATAAGGCTTTCATCTACTTAAACACTCATACATAGTTTAAAAATTGCATAGTATCTTCATTCAATAAGTCATTTAGTTATGAACCATGCTACCATGTTGTAAATAGTTATAAGAATACTATTTTCCTTAAACTGCCATAAATATCTAAGAGTCTACTTACCTATTCTGTCGTAGTTTCAATTCATTTAAGTTGATAGCTATATTTGTTGATTTTTTCATACTTAGCAATTACTATTTTTCATATTAATTTGTTGTAATTTTTTCTAGGCACAATGTACAGATGATATGTTTGAAGTGGATAAAATTCAATATTCCCTAGACTTCAGAATTATTGAAGGCGATGTTGGTTTACCTCAAAATTCCTTCAGAACATCAGACTTTCTGCCTCATGGTATGTCACAGTCTTTTCATTTTAAAAAGCTTTAAAGCAATATTATAAAAATTGCTTTAAAACTTTTCTGAGAAGTAATGAAAAAAAAGCAATTCTGATTTTGAAGCATTAAGATGTGAGCTTTCTCTTTTGTATTCAAGTTACAATTTTAATGTTATAAGTATTTTGAAGTTGCCTATTAATGTGTCCTTTAATTACAAATTATCTTGTCGTGTAATGTGTGCAATGAAATGTAGAATCAGATCCTTATATTGAAAGATTCAATAGAAAATGGACCTGAAATAGTTCTTATACATTGAGTTAATTAAGGGTAGCTGCTTTACATAACATAGCTACTCTAATAGGACTTTTTATTAAAATATCCAAAAAGTGAGGTGAAAGTTTCTACAAAAACAGAAATATCAGTTTGAATCATAAAATAAAAAA
Npecki_HaskellSims_G3697 TCTGTATTTTTCTTTCTTAAAAAGTTTTATGACATTCTAAAATAACCACAAGCCTCATTTAACGTTAAAAATGGC--TTTAAAATAAGTAGGGAATATAAG---------------------------CTAGTACAAAATAGATTATAAAGCTTTCATCTTCTTAAAAAATGATACAATGTTTAAAACCTGCATAGTATTTTCATTCAATAACCCTTTTAGTTATGAACCATGCTACCATGTTGTAAATAGTTATAAAAATACTCTTTTGCTTAAACTACCATAAATATCTAAGAGTCTTCTTACCTATTCTGTCTTAGTTTCAATTCATTTAAATTGATAGCTATATTCGTTCGTTTTTTCATACTTAGCAATTATTTTTTTC-ATATTAATTTGTTGCTATTTTTTCTAGGCACAATGTACAGATGATATGTTTGAAGTGGATAAAATTCAATATTCTCTGGACTTCAGAATTATTGAAGGCGATGTTGGTTTACCTCAAAATTCTTTCAGAACATCAGACTTTCTGCCTCATGGTATGTCACATTTTTTTCATTTTAAAAAGCTTTGAAGCAATATTATAAAAATTGCTTTGAAGCTTTTCTGATAAGTGATGAACAAAAAGCAATTCTGATTGAGAAGCATTAAGATGTGAATTTTCTCTTTTGTATTCAAATTACAATTTTAATGTTATAAGTATTTTGATGTTGCCTATTAATGTGTCCTTTAATTACAAATTATCTTGTCATGTGATATGTGCAATAAAATGTTGAATCAGGTCCTCAAATTGAAGTATTCAAAAGAAAATGGACCTGACATAGTTTTTGTACATTGAGTTAATTAAGGGTAGTTGCTTTACATGACATATCTACTCCAATAGGACTTTTTATTGAAATATCCAAAAAGTGGCGTAAACGTTTCTACAAAAACAGAAATATAAGTTTGAATCATAAAATGAAAAA
Npecki_HurricaneMazeCave_G2100 TTTGTATTTCTTAGTGTAATA-------ATGATCTTTTGATTTCTTCTCCCACCTTGGAGAAACTTGCAAACCCTAACTCTTAGCAAAAGTCTAACTCAGCAGTGTTGAAATACACAGTTAAAATGCACTGCCATGTGCTGGGCTAAATGCATATATTGCATTTATGCATAAGTAAACAATATAAAAACGATGGTTAAGTTTTATT---------TTATACTATTTAACTGCCTGTTTTTTTTTCAATTTAGTACAAAAAGATTTTATTGCCTAAAATGTCGTCCGCGTATAAGATTTTCGTTTTCAGCTTTTTGCTTGTTACCATTCTTTTAAGTTGATAGCTATATTCGTTCGTTTTTTCATACTTAGCAATTACTATTTTC-ATATTAATTTGTTGTTATTTTTTCTAGGCACAATGTACAGATGATATGTTTGAAGTGGATAAAATTCAATATTCTCTGGACTTCAGAATTATTGAAGGCGATGTTGGTTTACCTCAAAATTCTTTCAGAACATCAGACTTTCTGCCTCATGGTATGTCACATTTTTTTCATTTTAAAAAGCTTTGAAGCAATATTATAAAAATTGCTTTGAAGCTTTTCTGATAAGTAATGAACTAAAAGCAATTCTGATTGAGAAGCATTAAGATGTGAACTTTCTCTTTTGTATTCAAATTACAATTTTAAGGTTATAAGTATTTTGATGTTGCCTATTAATGTGTCCTTTAATTACAAATTATCTTGTCATGTGATATGTGCAATGAAATGTTGAATCAGGTCCTCAAATTGAAGTATTCAAAAGAAAATGGACCTGACATAGTTTTTGTACATTGAGTTAATTAAGGGTAGCTGCTTTACATGACATATCTACTCCAATAGGACATTTTATTGAAATATCCAAAAAGTGACATAAACGTTTCTACAAAAACAGAAATATAAGTTTGAATCATAAAATGAAAAA
Npecki_Monteagle_N062 ----------------------------------------------------------------------------------------------------------------------------------------------------------------------------------------------------------------------------------------------------------------AAAATACTCTTTTGCTTAAACTACCATAAATATCTTAGAGTCTTCTTACCTATTCTGTCTTAGTTTCAATTCATTTAAGTGGATAGCTATATTCGTTCGTTTTTTCATACTTAGCAATTACTATTTTC-ATATTAATTTGTT---ATTTTTTCTAGGCACAATGTACAGATGATATGTTTGAAGTGGATAAAATTCAATATTCTCTGGACTTCAGAATTATTGAAGGCGATGTTGGTTTACCTCAAAATTCTTTCAGAACATCAGACTTTCTGCCTCATGGTATGTCACATTTTTTTCATTTTAAAAAGCTTTGAAGCAATATTATAAAAATTGCTTTGAAGCTTTTCTGATAAGTAATGAACAAAGAGCAATTCTGATTGAGAAGCATTAAGATGTGAACTTTCTCTTTTGTATTCAAATTACAATTTTAATGTTATAAGTATTTTGATGTTGCCTATTAATGTGTCCTTTAATTACAAATTATCTTGTCATGTGATATGTGCAATGAAATGTTGAATCAGGTCCTCAAATTGAAGTATTCAAAAGAAAATGGACCTGACATAGTTTTTGTACATTGGGTTAATTAAGGGTAGCTGCTTTACATGACATATCTACTCCAATAGGACTTTTTATTGAAATATCCAAAAAG--------------------------------------------------------
Nstygius_ObeLee_N0656 TCTGTATTTTTTTTCTTAGAAAAGTTTGATACCATTCTAAAATAACCACACACTTCATTTAATGTTAAAAATTAC--TTTATAATAAGTAGGGGATATAAG---------------------------CTAGTACAAAATGGATTATAAGGCTTTCATCTACTTAAAAACTGATACATAGTTTAAAAACTGCATAGTATCTTCATTCAATCAGTCTTTTAGATACGAACCATGCTACCATGTTGTAAATTGTTATAAAAATACTCTTTTGCTTAAACTGCCATAAATATCAAAGAGTCTACTTACCTATTCTGTCTTAGTTTCAATTCATTTAAATTGATAGCTATATTTGTTGGTTTTTTCGTACTTAGCAATTACTATTTTTCATATTAATTTGTTGTAATTTTTTCTAGGCACAATGTACGGATGATATGTTTGAAGTGGATAAAATTCAATATTCTCTGGACTTCAGAATTATTGAAGGCGATGTTGGTTTACCTCAAAATTCCTTCAGAACATCAGACTTTCTGCCTCATGGTATGTCACATTCTTTTCATTTTAAAAAGCTTTAAACCAATGTTATAAAAATTGCTTTAAAGCTTTTCTGAGAAGTAATGAAAAAAAAGCAATTCTGATTGTGAAGCATTAAGATGTGAGCTTTCTCTTTTGTATTCAAGTT-CAATTTTGATGTCATAAGTATTTTGATGTTGCCTATTAATGTGTCCTTTAATTACAAATTATCTTGTCATGTAATGTGTGTAATGAAATGTAAAATCAGATCCTTAAATTAAAGGATGCAATAGAAAATGGACCTGAAATAGTTATTGTACATTGAGTTAATTAATCGTAGCTGCTTTACATAGCAAACTTACTCCTATAGTACTTTTTATTGAAATATCCAAAAAGTGAGGTAAAAGTTTCTACAAAAACAGAAATATCAGTTTGAATCATAAAATGAAAAA
Nstygius_RavenB_N1022 --------------------------------------------------------------------AAATTACTGTTTATAATAAGTAGGGGATATAAG---------------------------CTAGTACAAAATGGATTATAAGGCTTTCATCTACTTAAAAACTGATACATAGTTTAAAAACTGCATAGTATCTTCATTCAATCAGTCTTTTAGATATGAACCATGCTACCATGTTGTAAATTGTTATAAAAATACTCTTTTGCTTAAACTGCCATAAATATCAAAGAGTCTACTTACCTATTCTGTCTTAGTTTCAATTCATTTAAATTGATAGCTATATTTGTTGGTTTTTTCGTACTTAGCAATTACTATTTTTCATATTAATTTGTTGTAATTTTTTCTAGGCACAATGTACAGATGATATGTTTGAAGTGGATAAAATTCAATATTCTCTGGACTTCAGAATTATTGAAGGCGATGTTGGTTTACCTCAAAATTCCTTCAGAACATCAGACTTTCTGCCTCATGGTATGTCACATTCTTTTCATTTTAAAAAGCTTTAAAGCAATGTTATAAAAATTGCTTTAAAGCTTTTCTGAGAAGTAATGAAAAAAAAGCAATTCTGATTGTGAAGCATTAAGATGTGAGCTTTCTCTTTTGTATTCAAGTT-CAATTTTGATGTCATAAGTATTTTGATGTTGCCTATTAATGTGTCCTGTAATTACAAATTATCTTGTCATGTAATGTGTGTAATGAAATGTAAAATCAGATCCTTAAATTAAAGGATGCAATAGAAAATGGACCTGAAATAGTTATTGTACATTGAGTTAATTAATCGTAGCTGCTTTACATAGCAAACTTACTCCTATAGTACTTTTTATTGAAATATCCAAAAAGTGAGGTAAAAGTTTCTACAAAAACAGAAATATCAGTTTGAATCATAAAATGAAAAA
Nbarri_Bishop_N1072 -------TCCTTTGTGTACTATTGATAGATGCATTTCTGAAGTCACCACACGCCTTTTAGATGATAGAAAACGGCAATTTGTAAAAAAAGAAAAATCCAAAAATGTCCGGATTACCGGTGGAGCCGGATTACCGAATGCCGGTTAAAGAGGTTTTACTGAACTTGGAAACTGATAGACAGTTTAAAAACTGCATAATATCTTCATTCAATAAGTCTTTTAGTGATGAACTATGTTACCATGTTGTAAATAGTTATAAAAATACTCTTTTGCTTAAACTGCCATAAATATCTAAGAGTCTGCTTACCTATTCTGTCTTAGTTTTAATTCATTTAAGTTGATAGCTATATTTGTTGGTTTTTTCACACTTAGCAATTACTATTTTTCATATTAATTTGTTATAATTTTTTCTAGGCACAATGTACAGATGATATGTTTGAAGTGGATAAAATTCAATATTCTCTGGACTTCAGAATTATTGAAGGCGATGTTGGTTTACCTCAAAATTCCTTCAGAACATCGGACTTTCTGCCTCATGGTATGTCACATTTTTTTCATTTTCAAAAGCTTTAAAGCAATATTATAAAAATTGCTTTAGTGCTTTTCTGAGAAGTAATG---AAAAAAAAATTCTCATCGTGAAGCATTAAGATGTGAGCTTTTCCTTTTGTATTCAAGTTGCAGTTTTAATGTTATAAGTATTTTGATGTTGCCTATTATTGTGTCCTTCCATTACAAATTATCTTGTCATTTAATATGTGCAATGAAATGTAAAATCAGCTCCTTAAATTGGAGGATTCAATAGAAAATTGACCTGAAATAGTTCTTGTACATTGAGTTAATTAATGGTAGCTGCTTTACAAGACATATCTACTTCAATAGGACTTTTTATTTAAATATCCAAAAAGTGAGGTA-------------------------------------------------
Nbarri_LostCoveCave_N0065 TTTTCATTCCTTTGTGTACTATTGATAGATGCATTTCTGAAGTCGCCACACACCTTTTAGATGATAGAAAACGGCAATTTGTAAAAAAAGAAAAATCCAAAAATGTCCGCATTATCCGTGGAGCCGGATTACCGAATGCCGGTTAAAGAGGTTTTACTGAACTTGGAAACTGATAGACAGTTTAAAAACTGCATAATATCTTCATTCAATAAGTCTTTTAGTGATGAACTATGCTACCATGTTGTAAATAGTTATAAAAATACTCTTTTGCTTAAACTGCCATAAATATCTAAGAGTCTGCTTACCTATTCTGTCTTAGTTTTAATTCATTTAAGTTGATAGCTATATTTGTTGGTTTTTTCACACTTAGCAATTACTATTTTTCATATTAATTTGTTATAATTTTTTCTAGGCACAATGTACAGATGATATGTTTGAAGTGGATAAAATTCAATATTCTCTGGACTTCAGAATTATTGAAGGCGATGTTGGTTTACCTCAAAATTCCTTCAGAACATCGGACTTTCTGCCTCATGGTATGTCACATTTTTTTCATTTTCAAAAGCTTTAAAGCAATATTATAAAAATTGCTTTAGTGCTTTTCTGAGAAGTAATG---AAAAAAAAATTCTCATCGTGAAGCATTAAGATGTGAGCTTTTCCTTTTGTATTCAAGTTGCAGTTTTAATGTTATAAGTATTTTGATGTTGCCTATTATTGTGTCCTTCCATTACAAATTATCTTGTCATTTAATATGTGCAATGAAATGTAAAATCAGCTCCTTAAATTGGAGGATTCAATAGAAAATTGACCTGAAATAGTTCTTGTACATTGAGTTAGTTAATGGTAGCTGCTTTACAAGACATATCTACTTCAATAGGACTTTTTATTTAAATATCCAAAAAGTGAGG---------------------------------------------------
Nbarri_eyed_ClayCave_G2082 TTTTCATTCCTTTATGTAGTATTGATTGATGCATTTCTGAAGTCACCACACGCCTTTTAGATGATAGAAAACGGCAATTTGTAAAAAAAAAAAAATCCAAAAATGTCCG------CGGTGGAGCCGGATTACCGAATGCCGGTTAAAGAGGTTTTACTGTACTTAGAAACTCATAGACAGTTTAAAAACTGCATAATATCTTCATTCAATAAGTCTTTTACTAATGAACCATGCTATCATGTTGTAAATAGTTATAAAAATACTCTTTTGCTTAAACTGCCATAAATATGTAAAAGTCTGCCTACCTATTCTGTTTTAGTTTCAATTCATTTAAGTTGATAGCTATATTTGTTGG-TTTTTCACACTTAGCAATTGCCATTTTTCATATTAATTTGTTATAATTTTTTCTAGGCACAATGTACAGATGATATGTTTGAAGTGGATAAAATTCAATATTCTCTGGACTTCAGAATTATTGAAGGCGATGTTGGTTTACCTCAAAATTCCTTCAGAACATCGGACTTTCTGCCTCATGGTATGTCACATTCTTTTCACTTTAAAAAGCTTTAAAGCAATATTATAAAAATTGCTTTAAAGCTTTTCTGAGAAGTAATGAAAAAAAAGCAATTCTGATCGTGAAGCATTAAGATGTGAGCTTTCTCTTTTTTATTCAAGTTACAGTTTTAATGTTATAAGTATTTTGATGTTGCCTATTATTGTGTCCTTCCATTACAAATTATCTTGCCATGTAATGTGTGCAGTGAAATGTAAAATCAG---CTTAAATTGGAGGATTCAATAGAAAAATGACCTGAAATGGTTCTTGGACATTGAATTAATTAATGGTAGCTGCTTTACAAGACATATCTACTTCAATAGGACTTTTTATTTAAATATCCAAAAAGTGAGGTAAAAGTTTCTACAAAAACAGAAATATCAGTTTGAATCATAAAATAAAAAA
Nbarrowsi_Gregorys_N270 ------------------------------------------------------------------------------------AAAAAGAAAAATCCAAAAATGTCCAGATTACCGGTGAAGCAGGATTACCGAATGCCGGTAAAAAAGGTTTTACTGTACTTAGAAACTGATAGACAGTTTAAAAACTGCATAATATCTTCATTCAATAAGTCTTTTAGTGATGAACCATGCTACCATGTTGTAAATAGTTATAAAAATACTCTTTTGTTTAAACTGCCATAAATATCTAAGAGTCTGCTTATTTATATTTTTATAGCTATATTTCTTATATGTTGATAGCTATATTTGTTGGTTTTTTCACACTGAGCAATTACTATTTTTCATATTAATTTGTTATAATTTTTTCTAGGCACAATGTACAGATGATATGTTTGAAGTGGATAAAATTCAATATTCTCTGGACTTCAGAATTATTGAAGGCGATGTTGGTTTACCTCAAAATTCCTTCAGAACATCGGACTTTCTGCCTCATGGTATGTCACATTTTTTTCATTTTAAAAAGCTTTAAAGCAATACTATAAAAATTGCTTTAGAGCTTTTCTGAGAAGTAATGAAAAAAAAACAATTCTGATTGTGAAGCATTAAGATGTGAGCTTTTTCTTTTGTATTCAAGTTACAGTTTTAATGTTATAAGTATTTTGATGTTACCTATTATTGTGTCCTTCCATTACAAATTATCTTGTCATGTAATGTGTGCAATGAAATGTAAAATCAGCTCCTTAAATTGGAGGATTCAATAGAAAATTGACCTGAAATAGTTCTTGTACATTGAGTTAATTAATGGTAGCTGCTTTACAAGACATGTCTACTTCAATAGGACTTTTTATTTAAATATCCAAAAAGTGAGGTAAAAGTTTCTACAAAAACAGAAATATCAGTTTGAATCATAAAATGAAAAA
Nbarrowsi_Tuckaleechee_N360 TTTTCATTCCTTTATGCACTATTGATTGATGCGTTTCTGAAGTCTTCACACACCTTTTAGATGATAGAAAACAGCAATTTGTAAAAAAAGAAAAATCCAAAAATGTCCGGATTACTGATGGAGCCGGATTACCGAATGCCGGTTAAAGAGGTTTTACTGCACTTAGAAACTGATAGACAGTTTAAAAACTGCATAATATCTTCATTCAATAAGTCTTTTAGTGATGAACCATGCTACCATGTTGTAAATAGTTATAAAAATACTCTTTTGTTTAAACTGCCATAAATATCTAAGAGTCTGCTTATTTATATTTTTATAGCTATATTTCTTATTTGTTGATAGCTATATTTGTTGGTTTTTTCACACTGAGCAATTACTATTTTTCATATTAATTTGTTATAATTTTTTCTAGGCACAATGTACAGATGATATGTTTGAAGTGGATAAAATTCAATATTCTCTGGACTTCAGAATTATTGAAGGCGATGTTGGTTTACCTCAAAATTCCTTCAGAACATCGGACTTTCTGCCTCATGGTATGTCACATTTTTTTCATTTTAAAAAGCTTTAAAGCAATACTATAAAAATTGCTTTAGAGCTTTTCTGAGAAGTAATGAAAAAAAAGCAATTCTGATTGTGAAGCATTAAGATGTGAGCTTTTTCTTTTGTATTCAAGTTACAGTTTTAATGTTATAAGTATTTTGATGTTACCTATTATTGTGTCCTTCCATTACAAATTATCTTGTCATGTAATGTGTGCAATGAAATGTAAAATCAGCTCCTTAAATTGGAGGATTCAATAGAAAATTGACCTGAAATAGTTCTTGTACATTGAGTTAATTAATGGTAGCTGCTTTACAAGACATGTCTACTTCAATAGGACTTTTTATTTAAATATCCAAAAAGTGAGGTAAAAGTTTCTACAAAAACAGAAATATCAGTTTGAA---------------
Nbishopi_DryFalls_N150 --------------------------------------------------------------------------------GTAAAAAAAGAAAAATCCAAAAATGTCCGCATTACCACTGGA---------------GCCGGTTAAAGAGGTTTTACTGAACTTGGAAACTGATAGACAGTTTAAAAACTGCATAATATCTTCATTCAATAAGTCTTTTAGTGATGAAATGTGCTACCATGTTGTAAATAGTTATAAAAATACTCTTTTGCTTAAACTGCCATAAATATCTAAGAGTCTGCTTACCTATTCTGTCTTAGTTTCAATTCATTTAAGTTGATAGCTATATTTGTTGGTTTTTTCACACTTAGCAATTACTATTTTTCATATTAATTTGTTATAATTTTTTCTAGGCACAATGTACAGATGATATGTTTGAAGTGGATAAAATTCAATATTCTCTGGACTTCAGAATTATTGAAGGCGATGTTGGTTTACCTCAAAATTCCTTCAGAACATCGGACTTTCTGCCTCATGGTATGTCACATTTTTTTCAGTTTCAAAAGCTTTAAAGCAATATTATAAAAATTGCTTTAGAACTTTTCTGAGAAATAATG---AAAAAAAAATTCTGATCGTGAAGTATTAAGATGTGAGATTTTTCTTTTGTATTCAAGTTACAGTTTTAATGTTATAAGTATTTTGATGTTGCCTATTATTGTGTCCTTCCATTACAAATTATCTTGTCATGTAATATGTGCAATGAAATGTAAAATCAGCTCCTTAAATTGGAGGATTCAATAGAAAATTGACCTGAAATAGTTCTTGTACATTGAGTTAATTAATGGTTGCTGCTTTACAAGACATATCTACTTCAATAGGACTTTTTATTTAAATATCCAAAAAGTGAGGTAAAAGTTTCTTCAAAAACAGAATTATCA----------------------
Nbishopi_StandingIndian_N131 TTTTCATTCCTTTATGTACTATTGATTGATGCGTTTCTGAAGTCACCACACACCTTTTAGATGATAGAAAACGCCAATTTGTAAAAAAAGAAAAATCCAAAAATGTCCGGATTACCGCTGGA---------------GCCGGTTAAAGAGGTTTTACTGAACTTGGAAACTGATAGACAGTTTAAAAACTGCATAATATCTTCATTCAATAAGTCTTTTAGTGATGAAATGTGCTACCATGTTGTAAATAGTTATAAAAATACTCTTTTGCTTAAACTGCCATAAATATCTAAGAGTCTGCTTACCTATTCTGTCTTAGTTTCAATTCATTTAAGTTGATAGCTATATTTGTTGGTTTTTTCACACTTAGCAATTACTATTTTTCATATTAATTTGTTATAATTTTTTCTAGGCACAATGTACAGATGATATGTTTGAAGTGGATAAAATTCAATATTCTCTGGACTTCAGAATTATTGAAGGCGATGTTGGTTTACCTCAAAATTCCTTCAGAACATCGGACTTTCTGCCTCATGGTATGTCACATTTTTTTCATTTTCAAAAGCTTTAAAGCAATATTATAAAAATTGCTTTAGAACTTTTCTGAGAAATAATG---AAAAAAAAATTCTGATCGTGAAGTATTAAGATATGAGATTTTTCTTTTGTATTCAAGTTACAGTTTTAATGTTATAAGTATTTTGATGTTGCCTATTATTGTGTCCTTCCATTACAAATTATCTTGTCATGTAATATGTGCAATGAAATGTAAAATCAGCTCCTTAAATTGGAGGATTCAATAGAAAATTGACCTGAAATAGTTCTTGTACATTGAGTTAATTAATGGTTGCTGCTTTACAAGACATATCTACTTCAATAGGACTTTTTATTTAAATATCCAAAAAGTGAGGTAAAAGTTTCTTCAAAAACAGAATTATCAGTTTGAATCATAAAATGAAAAA
Nbrimleyi_NewberryCr_N984 TTTTCATTCCTTTATGTACTATTGATTGATGCGTTTCTGAAGTCACCACACGCCTTTTAGATGATAGAAAACGGCAATTTGTAAAAGAAGAAAAATCAAAAAATGTCTGCATTACCGGTGGAGCCAGATTACCGAATGCCGGTTAAAGAGGTTTTACTGTACTT-AAAACTGCTAGACAGTTTAAAAACTGCATAATATCTTCATTCAATAAGTCTTTTAGTGATGAATCATGCTACCATGTTGTAAATAGTTATAAAAATACTCTTTTGCTTAAACTGCCATAAATATCTAAGAGTCTGCTTACCTATTCTGCCTTAGTTTGAATTCATTTAAGTTGATAGCTATATTTGTT------------------------------------------------ATTTTTTCTAGGCACAATGTACAGATGATATGTTTGAAGTGGATAAAATTCAATATTCTCTGGACTTCAGAATTATTGAAGGCGATGTTGGTTTACCTCAAAATTCCTTCAGAACATCAGACTTTCTGCCTCATGGTATGTCACATTCTTTTCATTTTAAAAAGCTTTAAAGCAATATTATAAAAATTGCTTTAAAGCTTTTCTGAGAAGTAATGAAAAAAAAACAATTTTGATAGCAAAGCATTAAGATGTGAGCTTTATCTTTTGTATTCGAGTTACAGTTTTAATGTTATAAGTATTTTGATGTTGCCTATTATTGTGTCCTTCCATTACAAATTATCTTGTCAGGTAATGTGTGCAATGAAATGTAAAATCAGCTCCTTAAGTTGGAGGATTCAATAGAAAATTGACCTGAAATAGTTCTTGTACGTTGAGTTAATTAATGGTAGCTGCTTTACAAGCCATATCTACTTCAATGGGACTTTTTATTTAAATATCAAAAAAGTGAGGTAAAAGTTTCTACAAAAACAGAAATATCAGTTTGAATCATAAAATGAAAAA
Nbrimleyi_RumblingBald_N241 -------------------------------CGTTTCTGAAGTCACCACACGCCTTTTAGATGATAGAAAACGGCAATTTGTAAAAAAAGAAAAATCAAAAAATGTCCGCGTTACCGGTGGAGCCAGATTACCGAATGCCGGTTAAAGAGGTTTTACTGTACTTAGAAACTGGTAGACTGTTTAAAAACTGCATAATATCTTCATTCAATAAGTCTTTTAGTGATGAATCATGCTACCATGTTGTAAATAGTTATAAAAATACTCTTTTGCTTAAACTGCCATAAATATCTAAGAGTCTGCTTACCTATTCTGCCTTAGTTTGAATTCATTTAAGTTGATAGCTATATTTGTTGGTTTTTTCACACTTAGCAATTATTATTTTTCA-------------TTATTTTTTCTAGGCACAATGTACAGATGATATGTTTGAAGTGGATAAAATTCAATATTCTCTGGACTTCAGAATTATTGAAGGCGATGTTGGTTTACCTCAAAATTCCTTCAGAACATCGGACTTTCTGCCTCATGGTATGTCACATTCTTTTCATTTTAAAAAGCTTTAAAGCAATATTATAAAAATTGCTTTAAAGCTTTTCTGAGGAGTAATGAAAAAAAAACAATTTTGATAGCGAAGCATTAAGATGTGAGCTTTATCTTTTGTATTCGAGTTACAGTTTTAATGTTATAAGTATTTTGATGTTGCCTATTATTGTGTCCTTCCATTACAAATTATCTTGTCATGTAATGTGTGCAATGAAATGTAAAATCAGCTCCTTAAATTGGAGGATTCAATAGAAAATTGACCTGAAATAGTTCTTATACATTGAGTTAATTAATGGTAGCTGCTTTACAAGCCATATCTACCTCAATGGAACTTTTTATTTAAATATAAAAAAAGTGAGGTAAAAGTTTCTACAAAAACA-------------------------------
Ncanei_Egypt_N958 ---------------------------------------------------------------------------AATTTGTAAAAAAAGAAAAATCAGAAAATTTCTGCATTACCGGTGGAGCCAGAGTACCGAATGCCGGTTAAAGAGGCTTTACTGTACTTAGAAACTGATAGACAGTTTAAAAACTGCATAATATCTTCATTCAATAAGTCTTTTAATGATGAACCATGCTACCATGTTGTAAATAGTTATAAAAATACTCTTTTGCTTAAACTGCCATAAATATCTAAGAGTCTGCT--------------TAGTTTCAATTCATTTAAGTTGATAGCTATATTTGTTCGTTTTTTCACACTTAGCAATTATTATTTTTCATTTTAATT---TGTTATTTTTTCTAGGCACAATGTACCGATGATATGTTTGAAGTGGATAAAATTCAATATTCTCTGGACTTCAGAATTATTGAAGGCGATGTTGGTTTACCTCAAAATTCCTTCAGAACATCGGACTTTCTGCCTCATGGTATGTCACATTCTTTTCATTTTAAAAAGCTTTAAAGCAATATTATAAAAATTGCTTTAAAGCTTTTCTGAGAAGTAATGAAAAAAAAACAATTCTGATAGTGAAGCATTAAGATGTGAGCTTTATCTTTTGTATTCAAGTTACAGTTTTAATGTTATAAGTATTTTGATGTTGCCAATTATTGTGTCCTTCCATTACAAATTATCTTGTCATGTAATGTGTGCAATGAAATGTAAAATCAGCTCCTTAAATTGGAGGATTCAATAGAAA------------------------------------------------------------------------------------------------------------------------------------------------------------
Ncarolinensis_Grandfather_N218 -----------------------------------------------------------------------------------------------------------------------------------------------------GGTTTTACTGTACTTAGAAACTGATAGACTGTTTAAAAACTGCATAATATCTTCATTCAATAAGTCTTTTACTAATGAACCATGCTACCATGTTGTAAATAGTTATAAAAATACTCTTTTGCTTAAACTGCCATAAATATGTAAGAGTCTGCTTACTTATTCTGTCTTAGTTTCAATTCATTTAAGTTGATAGCTATATTTGTTGGTTTTTTCACACTTAGCAATTGCCATTTTTCATATTAATTTGTTATAATTTTTTCTAGGCACAATGTACTGATGATATGTTTGAAGTGGATAAAATTCAATATTCTCTAGACTTCAGAATTATTGAAGGCGATGTTGGTTTACCTCAAAATTCCTTCAGAACATCGGACTTTCTGCCTCATGGTATGTCACATTCTTTTCATTTTAAAAAGCTTTAAAGCAATATTATAAAAATTGCTTTAAAGCTTTTCTGAGAAGTAATGAAAAAAAAGCAATTCTGATCGTGAAGCATTAAGATGTGAGCTTTCTCTTTTGTATTCAAGTTACAGTTTTAATGTTATAAGTATTTTGATGTTGCCTATTATTGTGTCCTTCCATTACAAATTATCTTGTCATGTAATGTGTGCAATGAAAAGTAAAATCAGCTCCTTAAATTGGAGGATTCAATAGAAAAATGACCTGAAATGGTTCCTGTACATTGAATTAATTAATGGTAGCTGCTTTACAAGACATATCTACTTCAATAGGACTTTTTATTTAAATATCCAAATAGTGAG----------------------------------------------------
Ncarteri_English_N031 TTTTCATTCCTTTGTGTACTATTGATTGATGCATTTCTGAAGTCACCACACACCTTTTAGATGATAGGAAATGGCAATTTGTAAAAAAAGAAAAATCCAAAAGTGTCCGCATTACCGGTGGAGCCGGATTACCGAATGTCGATTAAAGAGGTTTTACTGAGCTTGGAAACTGATAGACAGTTTAAAAACTGCATAATATCTCCATTCAATAAGTCTTTTCGTGATGAACTATGCTACCATGTTGTAAATAGTTATAAAAATACTCTTTTGTTTAAACTGCCATAAATATCTAAGAGTCTGCTTACCTATTCTGTCTTAGTTTCAATTCATTTAAGTTGATAGCTATATTTGTTGGTTTTTTCACACTTAGCAATTACTATTTCTCATATTAATTTGTTATAATTTTTTCTAGGCACAATGTACAGATGATATGTTTGAAGTGGATAAAATTCAATATTCTCTGGACTTCAGAATTATTGAAGGCGATGTTGGTTTACCTCAAAATTCCTTCAGAACATCGGACTTTCTGCCTCATGGTATGTCACATTTTTTTCATTTTCAAAAGCTTTAAAGCAATATTCTAAAAATTGCTTTAGAGCTTTTCTGAGAAGTAATG----AAAAAAAATTCTGATCGTGAAGCATTAAGATATGAGC--TTTTTTTTGTATTCAAGTTACAGTTTTAATGTTATAAGTA-----------------------------------------------------------------------------------------------------------------------------------------------------------------------------------------------------------------------------------------------------------------------
Ncarteri_LaurelCave_nearTYPE_N0296 TTTTCATTCCTTTGTGTACTATTGATTGATGCGTTTCTGAAGTCACCACACACCTTTTAGATGATAGAAAACGGCAATTTGTAAAAAAAGAAAAATCCAAAAATGTCCGGATTACCGGTGGAGCCGGATTACCGAATGTCAGTTGAAGAGGTTTTACTGAACTTGGAAA---------A--------------TAATATCTTCATTCAATAAGTCTTTTCGTGATGAACTATGCTACCATGTTGTAAATAGTTATAAAAATACTTTTTTGCTTAAACTGCCATAAATATCTAAGAGTCTGCTTACCTATTCTGTCTTAGTTTCAATTCATTTAAGTTGATAGCTATATTTGTTGGTTTTTTCACACTTAGCAATTACTATTTTTCATATTAATTTGTTATAATTTTTTCTAGGCACAATGTACAGATGATATGTTCGAAGTGGATAAAATTCAATATTCTCTGGACTTCAGAATTATTGAAGGCGATGTTGGTTTACCTCAAAATTCCTTCAGAACATCGGACTTTCTGCCTCATGGTATGTCACATTTTTTTCATTTTCAAAAGCTTTAAAGCAATATTCTAAAAATTGCTTTAGAGCTTTTCTGAGAAGTAATG---AAAAAAAAATTCTGATCGTGAAGCATTAAGATGTGAGC--TTTTTTTTGTATTGAAGTTACAGTTTTAATGTTATAAGTATTTTGATGTTGCCTATTATTGTGTCCTTCCATTACAAATTATCTTGTCATGTAATATGTGCAATGAAATGTAAAATCAGCTCCTTAAATTGGAGGATTCAATAGAAAATTTACCTGAAATAGTTCTTGTACATTGAGTTAATTAATGGTAGCTGCTTTACAAGACATATCTACTTCAATAGGACCTTTTATTTAAATATCCGAGAAGTGAG----------------------------------------------------
Ncarteri_PilotMtn_G2185 TTTTCATTCCTTTGTGTACTATTGATTGATGCATTTCTGAAGTCACCACACACCTTTTAGATGATAGAAAATGGCAATTTGTAAAAAAAGAAAAATCCAAAAGTGTCTTCATTACCGGTGGAGACGGATTACCGAATGTCGGTTAAAGAGGTTTTACTGAACTTGGAAACTGATAGACAGTTTAAAAACTGCATAATATCTTCATTCAATAAGTCTTTTCGTGATGAACTATGCTACCATCTTGTAAATAGTTATAAAAATACTCTTTTCCTTAAACTGCCATAAATATCTAAGAGTCTGCTTACCTATTCTGTCTTAGTTTCAATTCATTTAAGTTGATAGCTATATTTGTTGGTTTTTTCACACTTAGCAATTACTATTTTTCATATTAATTTGTTATAATTTTTTCTAGGCACAATGTACAGATGATATGTTTGAAGTGGATAAAATTCAATATTCTCTGGACTTCAGAATTATTGAAGGAGATGTTGGTTTACCTCAAAATTCCTTCAGAACATCGGACTTTCTGCCTCATGGTATGTCACATTTTTTTCATTTTCAAAACCTTTAAAGCAATATTCTAAAAATTGCTTTAGAGCTTTTCTGAGAAGTAATG---AAAAAAAAATTCTGATCGTGAAGCATTAAGATGTGAGC--TTTTTTTTGTATTCAAGTTACAGTTTTGATGTTATAAATATTTTGATGTTACCTATTATTGTGTCCTTCCATTACAAATTATCTTGTCATGTAATATGTGCAATGAAATGTAAAATCAGCTCCTTAAATTGGAGGATTCAATAGAAAAATTACCTGAAATAGTTTTTGTACATTGAGTTAATTAATGGTAACTGCTTTACAAGACATATCTACTTCAATAGGACCTTTTATTTAAATATCCAAGAAGTGAGGTAAAAGTTTCTACAAAAACAGAAATATCAGTTTGAATCATAAAATGAAAAA
Ncarteri_Pitchfork_N363 TTTTCATTCCTTTGTGTACTATTGATTGATGCGTTTCTGAAGTCACCACACACCTTTTAGATGGTAGAAAACGGCAATTTGT-AAAAAAGAAAAATCCATAAGTGTCCACATTACCGGTGGAGCCGGATTACCGAATGTCGGTTAAAGAGGTTTTACTGAACTTGGAAACTGATAGACAGTTTAAAAACTGCATAATATCTTCATTCAATAAGTCTTTTAGTGATGAACTATGCTACCATGTTGTAAATAGTTGTAAAAATACTCTTTTGCTTAAACTGCCATAAATATCTAAGAGTCTGCTTACCTATTCTGTCTTAGTTTCAATTCATTTAAGTTGATAGCTATATTTGTTGG-TTTTTCACACTTAGCAATTACTATTTTTCTTATTAATTTGTTATAATTTTTTCTAGGCACAATGTACAGATGATATGTTTGAAGTGGATAAAATTCAATATTCTCTGGACTTCAGAATTATTGAAGGCGATGTTGGTTTACCTCAAAATTCCTTCAGAACATCGGACTTTCTGCCTCATGGTACGTCACATTTTTTTCATTTTCAAAAGCTTTAAAGCAATATTCTAAAAATTGCTTTAGAGCTTTTCTGAGAAGTAATG---AAAAAAAAATTCTGATCATGAAGCATTAAGATGTGAGCTTTTTTTTTTGTATTCAAGTTACAGTTTTAATGTTATAAGTATTTTGATGTTGCCTATTATTGTGTTCTTCCATTACAAATTATCTTGTCATGTAATACGTGCAATGAAATGTAAAATCAGCTCCTTAAATTGGAGGATTCAATAGAAAATTTACCTGAAATAGTTCTTGTACATTGAGTTAATTAATGGTAGCTGCTTTACAAGGCATATCTACTTCAATAGGACCTTTTATTTAAATATCCAAGAAGTGCAGTAAAAGTTTCTACAAAAACAGAAATATCAGTTTGAATCATAAAATGAAAAA
Ncarteri_WeberCty_N1044 ------------------------------------------------------------------------GGCAATTTGTAAAAAAAGAAAAATCCAAAAGTGTCCGCATTACCGGTGGAGCCGGATTACCGAATGTCGGTTAAAGAGGTTTTACTGAACTTGGAAACTGATAGACAGTTTAAAAACTGCATAATATCTTCATTCAATAAGTATTTTCGTGATGAACTATGCTACCATGTTGTAAATAGTTATAAAAATACTTTTTTGCTTAAACTGCCATAAATATCTAAGAGTCTGCTTACCTATTCTGACTTAGTTTCAATTCATTTAAGTTGATAGCTATATTTGTTGGTTTTTTCACACTTAGCAATTACTATTTTTCATATTAATTTGTTATAATTTTTTCTAGGCACAATGTACAGATGATATGTTTGAAGTGGATAAAATTCAATATTCTCTGGACTTCAGAATTATTGAAGGCGATGTTGGTTTACCTCAAAATTCCTTCAGAACATCGGACTTTCTGCCTCATGGTATGTCACATTTTTTTCATTTTCAAAAGCTTTAAAGCAATATTCCAAAAATTGTTTTAGAGCTTTTCTGAGAAGTAATA---AAAAAAAAATTCTGATCGTGAAACATTAAGATGTAAGC--TTTTTTTTGTATTCAAGTTACAGTTTTAATGTTATAAGTATTTTGATGTTGCCTATTATTGTGTCCTTCCATTACAAATTATCTTGTCATGTAATATGTGCAATGAAATGTAAAATCAGCTCCTTAAATTGGAGGATTCAATAGAAAATTTACCTGAAATAGTTCTTGTACATTGAGTTAATTAATGGTAGCTGCTTTACAAGACAT-TCTACTTCAATAGGACCTTTTATTTAAATATCCAAGAAGTGAGGTAAAAGTTTCTACAAAAACAGAAATATCAGTTTGAATCATAAAATGAAAAA
Ncherokee_BallhootScar_N193 TTTTCATTCCTTTATGTAGTATTGATTGATGCATTTCTGAAGTCACCACACACCTTTTAGATGATAGAAAACAGCAATTTGTAAAAAAAAAAAAATCCAATTTTGTCTGCATTATCGATGGAGCCGGATTACCGAATGCCGGTTAAAGAGGTTTTACTGTACTTAGAAACTGATAGACAGTTTAAAAACTGCATAATATCTTCATTCAATAAGTCTTTTACTAATGAACCATGCTACCATGTTGTAAATAGTTATAAAAATACTCTTTTGCTTAAACTGCCATAAATATGTAAGAGTCTGCTTACCTATTCTGTCTTAGTTTCAATTCATTTAAGTTGATAGCTATATTTGTTGGTTTTTTCACACTTAGCAATTGCCATTTTTCATATTAATTTGTTATAATTTTTTCTAGGCACAATGTACAGATGATATGTTTGAAGTGGATAAAATTCAATATTCTCTGGACTTCAGAATTATTGAAGGCGATGTTGGTTTACCTCAAAATTCCTTCAGAACATCGGACTTTCTGCCTCATGGTATGTCACATTCTTTTCATTTTAAAAAGCTTTAAAGCAATATTATAAAAATTGCTTTAAAGCTTTTCTGAAAAGTAATGAAAAAAAAGCAATTCTGATTGTGAAGCATTAAGATGTGAGCTTTCTCTTTTGTATTCAAGTTACAGTTTTAATGTTATAAGTATTTTGATGTTGCCTATTATTGTGTCCTTCCATTACAAATTATCTTGTCATGTAATGTGTGCAATGAAATGTAAAATCAGCTCCTTAAATTGGAGGATTCAATAGAAAAATGACCTGAAATGGTTCTTGTGCATTGAATTAATTAATGGTAGCTGCTTTACAAGACATATCTACTTCAAT------------------------------------------------------------------------------------
Ncherokee_BalsamMtn_N891 TTTTTATTCCTTTATGTAGTATTGATTGATGCATTTTTGAAGTCACCACACGCCTTTTAGATGATAGAAAACGGCAATTTGTAAAAAATGGAAAATCCAAAAATGTCCGCATTATCGATGGAGCCGGATTACCGAATGCCGGTTAAAGAGGTTTTACTGTACTTAGAAACTGATAGACAGTTTAAAAATTGCATAATATCTTCATTCAATAAGTCTTTTACTAATGAACCATGCTACCGTGTTGTAAATAGTTATAAAAATACTCTTTTGCTTAAACTGCCATAAATATGTAAGAGTCTGCTTACCTATTCTGTCTTAGTTTCAATTTATTTAAGTTGATAGCTATATTTGTTGGTTTTTTCACACTTAGCAATTGCCATTTTTCATATTAATTTGTTATAATTTTTTCTAGGCACAATGTACAGATGATATGTTTGAAGTGGATAAAATTCAATATTCTCTGGACTTCAGAATTATTGAAGGCGATGTTGGTTTACCTCAAAATTCCTTCAGAACATCGGACTTTCTGCCTCATGGTATGTCACATTCTTTTCATTTTAAAAAGCTTTAAAGCAATATTATAAAAATTGCTTTAAAGCTTTTCTGAGAAGTAATGAAAAAAAAGCAATTCTGATCGTGAAGCATTAAGATGTGAGCTTTCTCTTTTGTATTCAAGTTACAGTTTTAATGTTATAAGTATTTCGATGTTGCCTATTATTGTGTCCTTCCATTACAAATTATCTTGTCATGTAATGTGTGCAATGAAATGTAAAATCAGCTCCTTAAATTGGAGGATTCAATAGAAAAATGACCTGAAATGGTTCTTGTACATTGAATTAATTAATGGTAGCTGCTTTACAAGACATATCTACTTCAATAGGACTTTTTCTTTAAATATCTAAAAAGTGAGGTAAAAGTTTCTACAAAAACAGAAATATCAGTTTGAATCATAAAATGAAAAA
Ncherokee_SIndianCrk_N681 ------------------------------------------------------------------------------------------------------------------------------------------------------------------------------------------------------------------------T--------------------------------------------------TTGCTTAAACTGCCATAAATATGTAAGAGTCTGCTTACCTATTCTGTCTTAGTTTCAATTCATTTAAGTTGATAGCTATATTTGTTGGTTTTTTCACACTTAGCAATTGCCATTTTTCATATTAATTTGTTATAATTTTTTCTAGGCACAATGTACAGATGATATGTTTGAAGTGGATAAAATTCAATATTCCCTGGACTTCAGAATTATTGAAGGCGATGTTGGTTTACCTCAAAATTCCTTCAGAACATCGGACTTTTTGCCTCATGGTATGTCACATTCTTTTCATTTTAAAAAGCTTTAAAACAATATTATAAAAATTGCTTTAAAGCTTTTTTGAGAAGTAATGAAAAAAAAGCAATTCTGATTGTGAAGCATTAAGATGTGAGCTTTCTCTTTTGTATTCAAGTTACAGTTTTAATG--------------------------------------------------------------------------------------------------------------------------------------------------------------------------------------------------------------------------------------------------------------------------------
Ncooperi_BeaverCrk_N1002 TTTTCATTCCTTTATGTACTATTCATTGACGCATTTCTGAAGTCACCACACACCTTTTAGATGATAAAAAACGGTAATTTGTAAAAGAAGAAAAATCAAAAAATGTCCGCATTACCACTGGA---------------GCCGGTTAAAGAGGTTTTACTGAACTTGGAAACTGATAGACAGTTTAAAAACTGCATAATATCTTCATTCAATAAGTCTTTTAGTGATGAAATGTGCTACCATGTTGTAAATAGTTATAAAAATACTCTTTTGCTTAAACTGCCATAAATATCTAAGAGTCTGCTTACCTATTCTGTCTTAGTTTCAATTCATTTAAGTTGATAGCTATATTTGTTGGTTTTTTCACACTTAGCAATTACTATTTTTCATATTAATTTGTTATAATTTTTTCTAGGCACAATGTACAGATGATATGTTTGAAGTGGATAAAATTCAATATTCTCTGGACTTCAGAATTATTGAAGGCGATGTTGGTTTACCTCAAAATTCCTTCAGAACATCGGACTTTCTGCCTCATGGTATGTCACATTTTTTTCATTTTCAAAAGCTTTAAAGCAATATTATAAAAATTGCTTTAGAACTTTTCTGAGAAATACTG---AAAAAAAAATTCTGATCGTGAAGTATTAAGATGTGAGATTTTTCTTTTGTATTCAAGTTACAGTTTTAATGTTATAAGTATTTTGATGTTGCCTATTATTGTGTCCTTCCATTACAAATTATCTTGTCATGTAATATGTGCAATGAAATGTAAAATCAGCTCCTTAAATTGGAGGATTCAATACAAAATTGACCTGAAATAGTTCTTGTACATTGAGTTAATTAATGGTTGCTGCTTTACAAGACATATCTACTTCAATAGGACTTTTTATTT----------------------------------------------------------------------
Ncooperi_BrasstBald_N824 ------------------------------------------------------------------------------------------------------------------------------------------------------------------------------------------------------------------------------------------------GTTGTAAATAGTTATAAAAATACTCTTTTGCTTAAACTGCCATAAATATCTAAGAGTCTGCTTACCTATTCTGTCTTAGTTTCAATTCATTTAAGTTGATAGCTATATTTGTTGGTTTTTTCACACTTAGCAATTACTATTTTTCATATTAATTTGTTATAATTTTTTCTAGGCACAATGTACAGATGATATGTTTGAAGTGGATAAAATTCAATATTCTCTGGACTTCAGAATTATTGAAGGCGATGTTGGTTTACCTCAAAATTCCTTCAGAACATCGGACTTTCTGCCTCATGGTATGTCACATTTTTTTCATTTTCAAAAGCTTTAAAGCAATATTATAAAAATTGCTTTAGAACTTTTCTGAGAAATAATG---AAGAAAAAATTCTGATCGTGAAGTATTAAGATGTGAGATTTTTCTTTTGTATTCAAGTTACAGTTTTAATGTTATAAGTATTTTGATGTTG------------------------------------------------------------------------------------------------------------------------------------------------------------------------------------------------------------------------------------------------------------
Ncooperi_CheoahDam_N1122 TTTTCATGCCTTTGTGTAGTATTGATTGATGCGTTTCTGAAGTCGCCACACACCTTTTAGATGATGAAAAACGGCAATTTGTAAAAAAAGAAAAATCCAAAAATGTCCGCATTACCGGTGGA---------------GCCGGTTAAAGTGGTTTTACTGAACTTGGAAACTGATAGACAGTTTCAAAACTGCATAATATCTTCATTCAATAAGTCGTTTAGTGATGAAATGTGCTACCATGTTGTAAATAGTTATAAAAATACTCTTTTGCTTAAACTGCCATAAATATCTAAGAGTCTGCTTACCTATTCTGTCTTAGTTTCAATTCATTTAAGTTGATAGCTATATTTGTTGGTTTTTTCACACTTAGCAATTACTATTTTTCATATTAATTTGTTATAATTTTTTCTAGGCACAATGTACAGATGATATGTTTGAAGTGGATAAAATTCAATATTCTCTGGACTTCAGAATTATTGAAGGCGATGTTGGTTTACCTCAAAATTCCTTCAGAACATCGGACTTTCTGCCTCATGGTATGTCACATTTTTTTCATTTTCAAAAGCTTTAAAGCAATATTATAAAAATTGCTTTAGAACTTTTCTGAGAAATAATG--AAAAAAAAAATTCTGATCGTGAAGCATTAAGATGTGAGATTTTTCTTTTGTATTCAAGTTACAGTTTTAATGTTATAAGTATTTTGATGTTGCCTATTATTGTGTCCTTCCATTACAAATTATCTTGTCATGTAATATGTGCAATGAAATGTAAAATCAGCTCCTTAAATTGGAGGATTCAATAGAAAATTGACCTGAAATAGTTTTTGTACATTGAGTTCATTAATGGTTACTGCTTTACAAGACATATCTACTTCAATAGGACTTTTTATTTAAATATCCAAAAAGTGAGGTAAAAGTTTCTTCAAAAACAGAATTATCAGTTTGAATCATAAAATGAAAAA
Ncooperi_NantRiverGorge_N682 ------------------------------------------------------------ATGATAGAAAACGGCAATTTGTAAAAAAAGAAAAATCCAAAAATGTCCGCATTACCACTGGA---------------GCCGGTTAAAGAGGTTTTACTGAACTTGGAACCTGATAGACAGTTTAAAAACTGCATAATATCTTCATTCAATAAGTCTTTTAGTGATGAAATGTGCTACCATGTTGTAAATAGTTATAAAAATACTCTTTTGCTTAAACTGCCATAAATATCTAAGAGTCTGCTTACCTATTCTGTCTTAGTTTCAATTCATTTAAGTTGATAGCTATATTTGTTGGTTTTTTCACACTTAGCAATTACTATTTTTCATATTAATTTGTTATAATTTTTTCTAGGCACAATGTACAGATGATATGTTTGAAGTGGATAAAATTCAATATTCTCTGGACTTCAGAATTATTGAAGGCGATGTTGGTTTACCTCAAAATTCCTTCAGAACATCGGACTTTCTGCCTCATGGTATGTCACATTTTTTTCATTTTCAAAAGCTTTAAAGCAATATTATAAAAATTGCTTTAGAACTTTTCTGAGAAATAATG---AAAAAAAAATTCTGATCGTGAAGTATTAAGATGTGAGATTTTTCTTTTGTATTCAAGTTACAGTTTTAATGTTATTAGTATTTTGATGTTGCCTATTATTGTGTCCTTCCATTACAAATTATCTTGTCATGTAATATGTGCAATGAAATGTAAAATCAGCTCCTTAAATTGGAGGATTCAATACAAAATTGACCTGAAATAGTTCTTGTACATTGAGTTAATTAATGGTTGCTGCTTTACAAGACATATCTACTTCAATAGGACTTTTTATTTAAATATCCAAAAAGTGAGGTAAAAGTTTCTTCAAAAACAGAATTATCAGTTTGAATCATAAAATGAAAAA
Ncooperi_RockCrRoad_N1160 TTTTCACTCCTTTGTGTAGTATTGATTGATGCGTTTCTGAAGTCGCCACACACCTTTTAGATGATAGAAAACAGCAATTTGT-AAAAAAGAAAAATCCAAAAATGTCCGCGTTACCACTGGA---------------GCCGGTTAAAGAGGTTTTACTGAACTTGGAAACTGACAGACAGTTTAAAAACTGCATAATATCTTCATTCAATAAGTCTTTTAGTGATGAAATGTGCTACCATGTTGTAAATAGTTATAAAAATACTCTTTCGCTTAAACTGCCATAAATATCTAAGAGTCTGCTTACCTATTCTGTCTTAGTTTCAATTCATTTAAGTTGATAGCTATATTTGTTGGTTTTTTCACACTTAGCAATTACTATTTTTCATATTAATTTGTTATAATTTTTTCTAGGCACAATGTACAGATGATATGTTTGAAGTGGATAAAATTCAATATTCTCTGGACTTCAGAATTATTGAAGGCGATGTTGGTTTACCTCAAAATTCCTTCAGAACATCGGACTTTCTGCCTCATGGTATGTCACATTTTTTTCATTTTCAAAAGCTTTAAAGCAATATTATAAAAATTGCTTTAGAACTTTTCTGAGAAATAATG---AAAAAAAAATTCTGATCGTGAAGCATTAAGATGTGAGACTTTTCTTTTGTATTCAAGTTACAGTTTTAATGTTATAAGTATTTTGATGTTGCCTATTATTGTGTCCTTCCATTACAAATTATCTTGTCATGTAATATGTGCAATGAAATGTAAAATCAGCTCCTTAAATTGGAGGATTCAATAGAAAATTGACCTGAAATAGTTCTTGTACATTGAGTTAATTAATGGTTGCTGCTTTACAAGACATATCTACTTCAATAGGACTTTTTATTTAAATATCCAAAAAGTGAGGTAAAAGTTTCTTCAAAAACAGAATTATCAGTTTGAATCATAAAATGAAAAA
Ncoylei_Apalachia_N1195 --------------------------------------------------------------GATAGAAAATGGCAATTTGTAAAAAAAGAAAAATCCAAAAATGTCCGGATTACCGAAGGAGCCGGATTATCGAATGCCGGTTAAAGAGGTTTTACTGTACTTAGAAACTGATAGACAGTTTAAAAACTGCATAATATCTTCATTTAATAAGTCTTTTAGTGATGAACCATGCTACCATGTTGTAAATAATTATAAAAATACTCTTTTGTTTAAACTGCCATAAATATCTAAGAGTCTGCTTACCTATTCTGTCTTCGTTTCAATTCATTTAAGTTGATAGCTATATTTGTTGGTTTTTTCACACTTAGCAATTACTATTTTTCATATTAATTTGTTACAATTTTTTCTAGGCACAATGTACAGATGATATGTTTGAAGTGGATAAAATTCAATATTCACTGGACTTTAGAATTATTGAAGGCGATGTTGGTTTACCTCAAAATTCCTTCAGAACATCGGACTTTCTGCCTCATGGTATGTCACATTTTTTTCATTTTAAAAAGCTTTAAAGCAATATTATAAAAATTGCTTTAGAGCTTTTCTGAGAAGTAATGAAAAAAAAGCAATTCTGATCGTGAAGCATTAAGATGTGAGCTTTTTCTTTTGTATTCAAGTTACAGTTTTAATGTTATAAGTATTTTGATGTTACCTACTATTGTG------------------------------------------------------------------------------------------------------------------------------------------------------------------------------------------------------------------------------------------------
Ncoylei_DinkinCove_N1118 ----------------------------------------------------------AGATGATAGAAAATGGCAATTTGTAAAAAAAGAAAAATCCAAAAATGTCCGGATTACCGGTGGAGCCGGATTACCGAATGCCGGTTAAAGAGGTTTTACTGTACTTAGAAACTGATAGACAGTTTAAAAACTGCATAATATCTTCATTTAATAAGTCTTTTAGTGATGAACCATGCTACCATGTTGTAAATAATTATAAAAATACTCTTTTGTTTAAACTGCCATAAATATCTAAGAGTCTGCTTACCTATTCTGTCTTAGTTTCAATTCATTTAAGTTGATAGCTATATTTGTTGGTTTTTTCACACTTAGCAATTACTATTTTTCATATTAATTTGTTACAATTTTTTCTAGGCACAATGTACAGATGATATGTTTGAAGTGGATAAAATTCAATATTCACTGGACTTTAGAATTATTGAAGGCGATGTTGGTTTACCTCAAAATTCCTTCAGAACATCGGACTTTCTGCCTCATGGTATGTCACATTTTTTTCATTTTAAAAAGCTTTAAAGCAATATTATAGAAATTGCTTTAGAGCTTTTCTGAGAAGTAATGAAAAAAAAGCAATTCTGATCGTGAAGCATTAAGATGTGAGCTTTTTCTTTTGTATTCAAGTTACAGTTTTAATGTTATAAGTATTTTGATGTTACCTACTATTGTGTCCTTCCATTACAAATTATCTTGCCATGTAATGTGTGCAATGAAATGTAAAATCAGCTCCTTAAATTGGAGGATTCAATAGAAAATTGACCTGAAATAGTTCTTGTACATTGAGTTAATTAATGGTAGCTGCTTTACAAGACATGTCTACTTCAATAGGACTTTTCATTTAAATATCCAAAAAAGGAGGTAAAAGTTTCTACAAAAACAGAAATATCAGTTTGAATCATAAAATGAAAAA
Ncoylei_TiptonCreek_N837 ------TTCCTTTGTGTACTATTGATTGATGCGTTTCTGAAGTCACCACACACCTTTTAGATGATAGAAAATGGCAATTTGTAAAAAAAGAAAAATCCAAAAATGTCCGGATTACCGGTGGAGCCGGATTACCGAATGCCGGTTAAAGAGGTTTTACTGTACTTAGAAACTGATAGACAGTTTAAAAACTGC---ATATCTTCATTTAATAAGTCTTTTAGTGATGAACCATGCTACCATGTTGTAAATAATTATAAAAATACTCTTTTGTTTAAACTGCCATAAATATCTAAGAGTCTGCTTACCTATTCTGTCTTAGTTTCAATTCATTTAAGTTGATAGCTATATTTGTTGGTTTTTTCACACTTAGCAATTACTATTTTTCATATTAATTTGTTACAATTTTTTCTAGGCACAATGTACAGATGATATGTTTGAAGTGGATAAAATTCAATATTCACTGGACTTTAGAATTATTGAAGGCGATGTTGGTTTACCTCAAAATTCCTTCAGAACATCGGACTTTCTGCCTCATGGTATGTCACATTTTTTTCATTTTAAAAAGCTTTAAAGCAATATTATAGAAATTGCTTTAGAGCTTTTCTGAGAAGTAATGAAAAAAAAGCAATTCTGATTGTGAAGCATTAAGATGTGAGCTTTTTCTTTTGTATTCAAGTTACAGTTTTAATGTTATAAGTATTTTGATGTTACCTATTATTGTGTCCTTCCATTACAAATTATCTTGCCATGTAATGTGTGCAATGAAATGTAAAATCAGCTCCTTAAATTGGAGGATTCAATAGAAAATTGACCTGAAATAGTTCTTGTACATTGAATTAATTAATGGTAGCTGCTTTACAAGACATGTCTACTTCAATAGGACTTTTCATTTAAATATCCAAA-----------------------------------------------------------
Ncrosbyi_MtMitchell_N210 ----------------TACTATTGATTGATGCGTTTCGGAAGTCACCACACGCCTTTTAGATGATAGAAAACGGCAATCTGTAAAAAAAGAAAAATCAAAAAATGTCTGCATTACCGGTGGAGCCAGAGTACCGAATGCCGGTTAAAGAGGCTTTACTGTACTTAGAAACTGATAGACAGTTTAAAAACTGCATAATATCTTCATTCAATAAGTCTTTTAATGATGCACCATGCTACCATGTTGTAAATAGTTATAAAAATACTCTTTTGCTTAAACTGCCATAAATATCTAAGAGTCTGCTTACCTATTTTGCCTTAGTTCCAATTCATTTAAGTTGATAGCTATATTTGTTTGTTTTTTCACACTTAGCAATTATTATTTTTCATTTTAAT------TTATTTTTTCTAGGCACAATGTACAGATGATATGTTTGAAGTGGATAAAATTCAATATTCTCTGGACTTCAGAATTATTGAAGGCGATGTTGGTTTACCTCAAAATTCCTTCAGAACATCGGACTTTCTGCCTCATGGTATGTCACATTCTTTTCATTTTAAAAAGCTTTAAAGCAATATTATAAAAATTGCTTTAAAGCTTTTCTGAGAAGTAATG-AAAAAAACCAATTCTGATAGTGAAGCATTAAGATGTGAGCTTTATCTTTTGTATTCAAGTTACAGTTTTAATGTTATAAGTATTTTGATGTTGCCTGTTATTGTGTCCTTCCATTACAAATTATCTTGTCATGTAATGTGTGCAATGAAATGTAAAATCAGCTCCTTAAATTGGAGGATTCAATTTAAAGTTGACCTGAAATAGTTCTTGTACATAGAGTTAATTAATGGTAGCTGCTTTACAAGACATATCTACTTCAATGGGACTTTTTATTTAAATACCCAAAAAGTGAGGTAAAAGTTTCTACAAAAACAGAAATATCAGTTTGAATCATAAAATGAAAAA
Ncrosbyi_PricesCrk_N1143 TTTTCATTCCTTCATGTACTATTGATTGACACCTTTCTGAATTCACCACACTTATTTTAGATGATAGAAAACTGCAATTTGTAAAAAAAGAAAAAT----AAATGTCTAGATTACTAGTGAAGACGGATTACCGAATGCCGGTTAAAGAGGCCTTACTGTACTTAGAAACTGATAGACAGTTTAAAAACTGCATAATATCTTCATTCAATAAGTCTTTTAATGATGCACCATGCTACCATGTTGTAAATAGTTATAAAAATACTC--TTGCTTAAACTGCCATAAATATCTAAGAGTCTGCTTACCTATTTTGCCTTAGTTCCAATTCATTTAAGTTGATAGCTATATTTGTTTGTTTTTTCACACTTAGCAATTATTATTTTTCATTTTAAT------TTATTTTTTCTAGGCACAATGTACAGATGATATGTTTGAAGTGGATAAAATTCAATATTCTCTGGACTTCAGAATTATTGAAGGCGATGTTGGTTTACCTCAAAATTCCTTCAGAACATCGGACTTTCTGCCTCATGGTATGTCACATTCTTTTCATTTTAAAAAGCTTTAAAGCAATGTTATAAAAATTGCTTTAAAGCTTTTCTGAGAAGTAATGAAAAAAAAACAATTCTGATAGTGAAGCATTAAGATGTGAGCTTTATCTTTTGTATTCAAGTTACAGTTTTAATGTTATAAGTATTTTGATGTTGCCTGTTATTGTGTCCTTCCATTACAAATTATCTTGTCATGTAATGTGTGCAATGAAATGTAAAATCAGCTCCTTAAATTGGAGGATTCAATTTAAAATTTACCTGAAATAGTTCTTGTACATTGAGTTAATTAATGGTAGCTGCTTTACAAGACATATCTACTTCAATGGGACTTTTTATTTAAATATCCAAAAAGTGAGGTAAAAGTTTCTACAAAAACAGAAATATCAGTTT------------------
Ncrosbyi_ShufordCrk_N1148 -----------------ACTATTGATTGATGCGTTTCGGAAGTCACCACACGCCTTTTAGATGATAGAAAACGGCAATCTGTAAAAAAAGAAAAATCAAAAAATGTCTGCATTACCGGTGGAGCCAGAGTACCGAATGCCGGTTAAAGAGGCTTTACTGTACTTAGAAACTGATAGACAGTTTAAAAACTGCATAATATCTTCATTCAATAAGTCTTTTAATGATGCACCATGCTACCATGTTGTAAATAGTTATAAAAATACTCTTTTGCTTAAACTGCCATAAATATCTAAGAGTCTGCTTACCTATTTTGCCTTAGTTCCAATTCATTTAAGTTGATAGCTATATTTGTTTGTTTTTTCACACTTAGCAATTATTATTTTTCATTTTAAT------TAATTCTTTCTAGGCACAATGTACAGATGATATGTTTGAAGTGGATAAAATTCAATATTCTCTGGACTTCAGAATTATTGAAGGCGATGTTGGTTTACCTCAAAATTCCTTCAGAACATCGGACTTTCTGCCTCATGGTATGTCACATTTTTTTCATTTTAAAAAGCTTTAAAGCAATATTATAAAAATTGCTTTAAAGCTTTTCTGAGAAGTAATG-AAAAAAACCAATTCTGATAGTGAAGCATTAAGATGTGAGCTTTATCTTTTGTATTCAAGTTACAGTTTTAATGTTATAAGTATTTTGATGTTGCCTGTTATTGTGTCCTTCCATTACAAATTATCTTGTCATGTAATGTGTGCAATGAAATGTAAAATCAGCTCCTTAAATTGGAGGATTCAATAGAAAATTGACCTGAAATAGTTTTTGTACATTGAGTTCATTAAT---------------------------------------------------------------------------------------------------------------------
Ndellingeri_BullpenBridge_N109 TTTTCATTCATTTATGTACTATTGATTGATGCGTTTCTGAAGTCACCACACGCCTTTTAGATGATAGAAAACGGCAATTTGTAAAAAAAGAAAAATCCAAAAATGTCCGGATTACCGGTGGA---------------GCCGGTTAAAGAGGTTTTACTGAACTTGGAAACTGATAGACAGTTTAAAAACTGCATAATATTTTCATTCAATAAGTCTTTTAGTGATGAACTGTGCTACTATATTGAAAATAGTTATAAAA--ATACTCTTGCTTAAACTGCCATAAATATCTAAGAGTCTGCTTACCTATTCTGTCTTAGTTTCAATTCATTTAAGTTGATAGCTATATTTGTTGGTTTTTTCACACTTAGCAATTACTATTTTTCATATTAATTTGTTATAATTTTTTCTAGGCACAATGTACAGATGATATGTTTGAAGTGGATAAAATTCAATATTCTCTGGACTTCAGAATTATTGAAGGCGATGTTGGTTTACCTCAAAATTCCTTCAGAACATCGGACTTTCTGCCTCATGGTATGTCACATTTTTTTCATTTTCAAAAGCTTTAAAGCAATATTATAAAAATTGCTTTAGAACTTTTCTGAGAAGTAATG----AAAAAAAATTCTGATCATGAAGCATTAAGATGTGAGCTTTTTCTTTTCTATTCAAGTTACAGTTTTAATGTTATAAGTATTTTGATGTTGCCTATTATTGTGTCCTTCCATTACAAATTATCTTGTCATGTAATATGTGCAATGAAATGTAAAATCAGCTCCTTAAATTGGAGGATTCAATAGAAAATTGACCTGAAATAGTTCTTGTACATTGAGTTAATTAATGGTAGCTGCTTTACAAAACATATCTACTTCAATAGGACTTTTTATTTAAATATCCAAAAAGTGAGGTAAAAGTTTCTACAAAAACAGAAATATCAGTTTGAATCATAAAATGAAAAA
Ndellingeri_WhitewFalls_N887 -------TCCTTTGTGTACTATTGATTGATGCGTTTCTGAAGTCGCCACACACCTTTTAGATGATAGAAAACGGCAATTTGTAAAAAAAGAAAAATACAAAAATGTCCGCATTACCGGTGGA---------------GCCGGTTAAAGAGGTTTTACTGAACTTGGAAACTGATAGACAGTTTAAAAACTGCATAATATTTACATTCAATAAGTCTTTTAGTGATGAACTGTGCTACTATATTGAAAATAGTTATAAAA--ATACTCTTGCTTAAACTGCCATAAATATCTAAGAGTCTGCTTACCTATTCTGTCTTAGTTTCAATTCATTTAAGTTGATAGCTATATTTGTTGGTTTTTTCACACTTAGCAATTACTATTTTTCATATTAATTTGTTATAATTTTTTCTAGGCACAATGTACAGATGATATGTTTGAAGTGGATAAAATTCAATATTCTCTGGACTTCAGAATTATTGAAGGCGATGTTGGTTTACCTCAAAATTCCTTCAGAACATCGGACTTTCTGCCTCATGGTATGTCACATTTTTTTCATTTTCAAAAGCTTTAAAGCAATATTATAAAAATTGCTTTAGAACTTTTCTGAGAAGTAATG----AAAAAAAATTCTGATCATGAAGCATTAAGATGTGAGCTTTTTCTTTTCTATTCAAGTTACAGTTTTAATGTTATAAGTATTTTGATGTTGCCTATTATTGTGTCCTTCCATTACAAATTATCTTGTCATGTAATATGTGCAATGAAATGTAAAATCAGCTCCTTAAATTGGAGGATTCAATAGAAAATTGACCTGAAATAGTTCTTGTACATTGAGTTAATTAATGGTAGCTGCTTTACAAAACATATCTACTTCAATAGGACTTTTTA-------------------------------------------------------------------------
Ndilutus_GrassyCreek_N670 ---------------------------------------------------------------------------------------------------------------------------------------------------------------------------------------------------------TCATTCAATAAGTCTTTTACTAATGAACCATGCTATCATGTTGTAAATAGTTATAAAAATACTCTTTTGCTTAAACTGCCATAAATATGTAAAAGTCTGCCTACCTATTCTGTTTTAGTTTCAATTCATTTAAGTTGATAGCTATATTTGTTGGTTTTTTCACACTTAGCAATTGCCATTTTTCATATTAATTTGTTATACTTTTTTCTAGGCACAATGTACAGATGATATGTTTGAAGTGGATAAAATTCAATATTCTCTGGACTTCAGAATTATTGAAGGCGATGTTGGTTTACCTCAAAATTCCTTCAGAACATCGGACTTTCTGCCTCATGGTATGTCACATTCTTTTCATTTTAAAAAGCTTTAAAGCAATATTATAAAAATTGCTTTAAAGCTTTTCTGAGAAGTAATG---AAAAAAAAAGC--------------------------------------------------------------------------------------------------------------------------------------------------------------------------------------------------------------------------------------------------------------------------------------------------------------------------------------------
Ndilutus_StarveRockCave_G3174 TTTTCATTCCTTTATATAGTATTGATTGATGCATTTCTGAAGTCACCACACGCCTTTTAGATGATAGAAAACGGCAATTTGTGAAAAAAGAAAAATCCAAAAATGTCCGCATTATCGGTGGAGCTGGATTACCTAATGCTGGTTAAAGAGGTTTTACTGTACTTAGAAACTGATAGACAGTTTAAAAACTGCATAATATCTTCATTCAATAAGTCTTTTACTAATGAAGCATGCTACCATGTTGTAAATAGTCATAAAAATACTCTTTTGCTTAAACTGCCATAAATATGTAAGAGTCTGCTTACTTATTCTGTCTTAGTTTCAATTCATTTAAGTTGATAGCTATATTTGTTGGTTTTTTCACACTTAGCAATTGCCATTTTTCATATTAATTTGTTATACTTTTTTCTAGGCACAATGTACAGATGATATGTTTGAAGTGGATAAAATTCAATATTCTCTGGACTTCAGAATTATTGAAGGCGATGTTGGTTTACCTCAAAATTCCTTCAGAACATCGGACTTTCTGCCTCATGGTATGTCACATTCTTTTCATTTTAAAAAGCTTTAAAGCAATATTATAAAAATTGCTTTAAAGCTTTTCTGAGAAGTAATGAAAAAAAAGCAATTCTGATCGTAAAGCATTAAGATGTGAGCTTTCTCTTTTGTATTCAAGTTACAGTTTTAATGTTATAAGTATTTTGATGTTGCCTATTATTGTGTCCTTCCGTTACAAATTATCTTGTCATGTAATGTGTGCAATGAAATGTAAAATCAGCTCCTTAAATTGGAGGATTCAATAGAAAAATGTCCTGAAATGGTTCCTGTACATTGAATTAATTAATGGTAGCTGCTTTACAAGACATATCTACTTCAATAGGACTTTTTATTTAAATATCCAAAAAGTGAGGTAAAAGTTTCTACAAAAACAGAAATATCAGTTTGAATCATAAAATGAATAA
Nfridelli_LittlePigeon_N262 TTTTCATTCCTTTATGTACTATTGATTGATGCGTTTCTGAAGTTACCACACACCTTTTAGATGATAGAAAACGGCAATTTGTAAAAAAAGAAAAATCCAAAAATGTCCGCATTACCGGTGGA---------------GCCGGTTAAAGAGGTTTTACTGAACTTGGAAACTGATAGACAGTTTAAAAACTGCATAATATCTTCATTCAATAAGTCTTTTAGTGATGAACTGTGCTACCATAATGTAAATAGTTATAAAAATACTCTTTTGCTTAAACTGCCATAAATATCTAAGAGTCTGCTTACCTATTCTGTCTTAGTTTCAATTCATTTAAGTTGATAGCTATATTTGTTGGTTTTTTCACACTTAGCAATTACTATTTTTCATATTAATTTGTTATAATTTTTTCTAGGCACAATGTACAGATGATATGTTTGAAGTGGATAAAATTCAATATTCTCTGGACTTCAGAATTATTGAAGGCGATGTTGGTTTACCTCAAAATTCCTTCAGAACATCGGACTTTCTGCCTCATGGTATGTCACATTTTTTTCATTTTCAAAAGCTTTAAAGCAATATTATAAAAATTGCTTTAGAACTTTTCTGAGAAGTAATG---AAAAAAAAATTCTGATCGTGAAGCATTAAGATGTGAGCTTTTTCTTTTGTATTCAAGTTACAGTTTTAATGTTATAAGTATTTTGATGTTGCCTATTATTGTGTCCTTCCATTACAAATTATCTTGTCATCTATCATGTGCAATGAAATGTAAAATCAGCTCCTTAAATTGGAGGATTCAATAGAAAATTGACCTGAAATAGTTCTTGTACATTGAGTTAATTAATGGTAGCTGCTTTACAAGACATATCTACTTCAATAGGACTTTTTATTTAAATATCCAAAAAGTGAGGTAAAAGTTTCTACAAAAACAGAAATATCAGTTTGAATCATAAAATGAAAAA
Nfurtivus_HugdenBranch_G3175 TTTTCATTCCTTTGTGTACTATTGATTGATGCATTTCTGAAGTCACCACACACCTTTTAGGTGATAGAAAACGGCAATTTGTAAAAAAAGAAAAATCCGAAAGTGTCCACATTACCGGTGGAGCCGGATTACCGAATGCCGGTTAAAGAGGTTTTACTGAACTTGGAAACTGATAGACAGTTTAAAAACTGCATAATATCTTCATTCAATAAGTCTTTTAGTGATGAACTATGCTACCATGTTGTATATAGTTATAAAAATACTCTTTTGCTTAAACTGCCATAAATATCTAAGAGTCCGCTTACCTATTCTGTCTTAGTTTCAATTCATTTAAGTTGCTAGCTATATTTGTTGGTTTTTTCACACTTAGCAATTACTATTTTTCATATTAATTTGTTATAATTTTTTCTAGGCACAATGTACAGATGATATGTTTGAAGTGGATAAAATTCAATATTCTCTGGACTTCAGAATTATTGAAGGCGATGTTGGTTTACCTCAAAATTCCTTCAGAACATCAGACTTTCTGCCTCATGGTATGTCACATTTTTTTCATTTTCAAAAGCTTTAAAGCAATATTATAAAAATTGCTTTAGAGCTTTTCTGAGAAGTAATG--AAAAAAAAAATTCTGATCGTGAAGCATTAAGATGTGAGCTTTTCTTTTTTGATTCAAGTTACAGTTTTAATATTATAAGTATTTTGATGTTGCCTATTATTGTGTCCTTCCATTACAAATTATCTTGTCATGTAATATGTGCAATGAAA---------------------------------------------------------------------------AATGGTAGCTGCTTTACAAGACATATCTACTTCAATAGGACTTTTTATTTAAATATCCAAAAAGTGAGGTAAAAGTTTCTACAAAAACAGAAATATCAGTTTGAATCATAAAATGAAAAA
Nfurtivus_RaccoonMtn_N1026 TTTTCATTCCTTTGTGTACTATTGATTGATGCATTTCTGAAGTCACCACACACCTTTTAGGTGATAGAAAACGGCAATTTGTAAAAAAAGAAAAATCCGAAAGTGTCCACATTACCGGTGGAGCCGGATTACCGAATGCCGGTTAAAGAGGTTTTACTGAACTTGGAAACTGATAGACAGTTTAAAAACTGCATAATATCTTCATTCAATAAGTCTTTTAGTGATGAACTATGCTACCATGTTGTATATAG-TATAAAAATACTCTTTTGCTTAAACTGCCATAAATATCTAAGAGTCCGCTTACCTATTCTGTCTTAGTTTCAATTCATTTAAGTTGCTAGCTATATTTGTTGGTTTTTTCACACTTAGCAATTACTATTTTTCATATTAATTTGTTATAATTTTTTCTAGGCACAATGTACAGATGATATGTTTGAAGTGGATAAAATTCAATATTCTCTGGACTTCAGAATTATTGAAGGCGATGTTGGTTTACCTCAAAATTCCTTCAGAACATCAGACTTTCTGCCTCATGGTATGTCACATTTTTTTCATTTTCAAAAGCTTTAAAGCAATATTATAAAAATTGCTTTAGAGCTTTTCTGAGAAGTAATG--AAAAAAAAAATTCTGATCGTGAAGCATTAAGATGTGAGCTTTTCTTTTTTGATTCAAGTTACAGTTTTAATATTATAAGTATTTTGATGTTGCCTATTATTGTGTCCTTCCATTACAAATTATCTTGTCATGTAATATGTGCAATGAAA---------------------------------------------------------------------------AATGGTAGCTGCTTTACAAGACATATCTACTTCAATAGGACTTTTTATTTAAATATCCAAAAAGTGAGGTAAAAGTTTCTACAAAAACAGAAATATCAGTTTGAATCATAAAATGAAAAA
Ngeorgia_Sittons_N073 ----------------------------------------------------------------------------------AAAAAAAGAAAAATCCAAAAATGTCCGGATTACCAGTGGAGCCGGATTACCGAATGCC-GTTAAAGAGGTTTTACTGAACTTGGAAACTGATAGACAGTTTAAAAACTGCATAATATCTTCATTCAATAAGTCTTTTAGTGATGAACTATGCTACCATGTTGTAAATAGTTATAAAAATACTCTTTTGCTTAAACTGCCATAAATATCTAAGAGTCTGCTGACCTATTCTGTCTTAGTTTCAATTCATTTAAGTTGATAGCTATATTTCTTGG-TTTTCCACACTTAGCAATTACTATTTTTCATATTAATTTGTTATAATTTTTTCTAGGCACAATGTACAGATGATATGTTTGAAGTGGATAAAATTCAATATTCTCTGGACTTCAGAATTATTGAAGGCGATGTTGGTTTACCTCAAAATTCCTTCAGAACATCGGACTTTCTGCCTCATGGTATGTCACATTTTTTTCATTTTCAAAAGCTTTAAAGCAATATTATAAAAATTGCTTTAGAGCTTTTCTGAGAAGTAATG---AAAAACAAATTCTGATCGTGAAGCATTAAGATGTGAGCTTTTTTTTTTGTATTCAAGTTACCGTTTTAATGTTATAAGTATTTTGATGTTGCCTATTATTGTGTCCTTCCATTACAAATTATCTTGTCATGTAATATGTGCAATGAAATGTAAAATCAGCTCCTTAAATTGGAGGATTCAATAGAAAATTGACCTGAAATAGTTCTTGTACATTGAGTTAATTAATGGTAGCTGCTTTACAAGACATATCTACTTCAATAGGACCTTTTATTTAAATATCCAAGAAATGAGGTAAAAGTTTTTACAAAAACAGAAATATCAGTTTGAATCATAAAATGAAAAA
Ngertschi_CedarCreek_N351 --------------------------------------GAAGTCACCACATGCCTTTTAGATGATAGAAAACGGCAATTTGTAAAAAAAGAAAAATAAAAAAAATTCTGCATTACCGGTGGAGCCAGAGTACCGAATGCCGGTTAAAGAGGCTTTACTGTACTTAGAAACTGATAGACAGTTTAAAAACTGCATAATATCTTCATTCAATAAGTCTTTTAATGATGAACCATGCTACCATGTTGTAAATAGTTATAAAAATACTCTTTTGCTTAAACTGCCATAAATATCTAAGAGTCTGCT--------------TAATTTCAATTCATTTAAGTTGATAGCTATATTTGTTCGTTTTTTCACACTTAGCAATTATTATTTTTCATTTTAATT---TGTTATTTTTTCTAGGCACAATGTACCGATGATATGTTTGAAGTGGATAAAATTCAATATTCTCTGGACTTCAGAATTATTGAAGGCGATGTTGGTTTACCTCAAAATTCCTTCAGAACATCGGACTTTCTGCCTCATGGTATGTCACATTCTTTTCATTTTAAAAAGCTTTAAAGCAATATTATAAAAATTGCTTTAAAGCTTTTCTGAGAAGCAATGAAAAAAAAACAATTCTGATAGTGAAGCATTAAGATGTGAGCTTTATCTTTTGTATTCAAGTTACAGTTTTAATGTTATAAGTATTTTGATGTTGCCAATTATTGTGTCCTTCCATTACAAATTATCTTGTCATGTAATGTATGCAATGAAATGTAAAATCAGCTCCTTAAATTGGAGGATTCAATAGAAAATTGACGTGAAATTGTTCTTGTACATTGAGTTAATTAATGGTAGCTGCTTTACAAGACATATCTACTTCAATGGGACTTTTTATTTAAATATCAAAAAAGTGAGGTAAAAGTTTCTACAAAAACAGACATATCAGTTTGAATCATAAAATGAAAAA
Ngertschi_FrenchBroad_N968 ---------------------------------------------------------------------------------------------------AAAAATTCTGCATTACCGGTGGAGCCAGAGTACCGAATGCCGGTTAAAGAGGCTTTACTGTACTTAGAAACTGATAGACAGTTTAAAAACTGCATAATATCTTCATTCAATAAGTCTTTTAATGATGAACCATGCTACCATGTTGTAAATAGTTATAAAAATACTCTTTTGCTTAAACTGCCATAAATATCTAAGAGTCTGCT--------------TAATTTCAATTCATTTAAGTTGATAGCTATATTTGTTCGTTTTTTCACACTTAGCAATTATTATTTTTCATTTTAATT---TGTTATTTTTTCTAGGCACAATGTACCGATGATATGTTTGAAGTGGATAAAATTCAATATTCTCTGGACTTCAGAATTATTGAAGGCGATGTTGGTTTACCTCAAAATTCCTTCAGAACATCGGACTTTCTGCCTCATGGTATGTCACATTCTTTTCATTTTAAAAAGCTTTAAAGCAATATTATAAAAATTGCTTTAAAGCTTTTCTGAGAAGCAATGAAAAAAAAACAATTCTGATAGTGAAGCATTAAGATGTGAGCTTTATCTTTTGTATTCAAGTTACAGTTTTAATGTTATAAGTATTTTGATGTTGCCAATTATTGTGTCCTTCCATTACAAATTATCTTGTCATGTAATGTATGCAATGAAATGTAAAATCAGCTCCTTAAATTGGAGGATTCAATAGAAAATTGACGTGAAATTGTTCTTGTACATTGAGTTAATTAATGGTAGCTGCTTTACAAGACATATCTACTTCAATGGGACTTTTTATTTAAATATCAAAAAAGTGAGGTAAAAGTTTCTACAAAAACAGACATATCAGTTTGAATCATAAAATGAAAAA
Ngertschi_HickoryNutGap_N810 --------------------------------------------------------------------------------------------------------------------------------------------------------------------------TGATAGACAGTTTAAAAACTGCATAATATCTTCATTCAATAAGTCTTTTAATGATGAACCATGCTACCATGTTGTAAATAGTTATAAAAATACTCTTTTGCTTAAACTGCCATAAATATCTAAGAG--TGCT--------------TAGTTTCAATTCATTTAAGTTGATAGCTATATTTGTTCGTTTTTTCACACTTAGCAATTATTATTTTTCATTTTAATT---TGTTATTTTTTCTAGGCACAATGTACCGATGATATGTTTGAAGTGGATAAAATTCAATATTCTCTGGACTTCAGAATTATTGAAGGCGATGTTGGTTTACCTCAAAATTCCTTCAGAACATCGGACTTTCTGCCTCATGGTATGTCACATTCTTTTCATTTTAAAAAGCTTTAAAGCAATATTATAAAAATTGCTTTGAAGCTTTTCTGAGAAGTAATGAAAAAAAAACAATTCTGATAGTGAAGCATTAAGATGTGAGCTTTATCTTTTGTATTCAAGTTACAGTTTTAATGTTATAAGTATTTTGATGTTGCCAATTATTGTGTCCTTCCATTACAAATTATCTTGTCATGTAATGTGTGCAATGAAATGTAAAATCAGCTCCTTAAATTGGAGGATTCAATAGAAAATTGACCTGAAATAGTTCTTGTACATT---------------------------------------------------------------------------------------------------------------------------------
Nholsingeri_BrumleyCrk_N916 TTTTCATTCCTTTATGTAGTATTGATTGATGCATTTCTGAAGTCACCACACGCCTTTTAGATGATAGAAAATGGCAATTTGTAAAAGAAGAAAAATCCAAAAATATCCGCATTATCGGTGGA---------------GCCGGTTAAAGAGGTTTTACTGTACTTAGAAACTGATAGACAGTTTAAAAACTGCATAATATCTTCATTCAATAAGTCTTTTACTAATGAACCATGCTACCATGTTGTAAATAGTTATAAAAATACTCTTTTGCTTAAACTGCCATAAATATGTAAGAGTCTGCTTACTTATTCTGTCTTAGTTTCAATTCATTTAAGTTGATATCTATATTTGTTGGTTTTTTCACACTTAGCAATTGCCATTTTTCATATTAATTTGTTATAATTTTTTCTAGGCACAATGTACAGATGATATGTTTGAAGTGGATAAAATTCAATATTCTCTGGACTTCAGAATTATTGAAGGCGATGTTGGTTTACCTCAAAATTCCTTCAGAACATCAGACTTTCTGCCTCATGGTATGTCACATTCTTTTCATTTTAAAAAGCTTTAAAGCAATATTATAAAAATTGCTTTAAAGCTTTTCTGAGAAGTAATGAAAAAAAAGCAATTCTGATCGTGAAGCATTAAGATGTGAGCTTTCTCTTTTGTATTCAAGTTACAGTTTTAATGTTATAAGTATTTTGATGTTGCCTATTATTGTGTCCTTCCATTACAAATTATCTTGTCATGTAATGTGTGCAATGAAATGTAAAATCAGCTCCTTAAATTGGAGGATTCAATAGAAAAATGACCTGAAATGGTTCCTGTACATTGAATTAATTAATGGTAGCTGCTTTACAAGACATATCTACTTCAATAGGACTTTTTATTTAAATATCCAAAAAGTGAGGTAAAAATTTCTACAAAAACAGAAATATCAGTTTGAATCATAAAATGAAAAA
Nholsingeri_PondCave_N541 TTTTCATTCCTTTATGTAGTATTGATTGATGCATTTCTGAAGTCACCACACGCCTTTTAGATTATAGAAAATGGCAATTTGTAAAAGAAGAAAAATCCAAAAATATCCGCATTATCGGTGAA---------------GCCGGTTAAAGAGGTTTTACTTTACTTAGAAACTGATAGACAGCTTAAAAACTGCATAATATCTTCATTCAATAAGTCTTTTACTAATGAACCATGTTACCATGTTGTAAATAGTTATAAAAATACTCTTTTGCTTAAACTGCCATAAATATGTAAGAGTCTGCTTACTTATTCTGTCTTAGTTTCAATTCATTTAAGTTGATATCTATATTTGTTGGTTTTTTCACATTTAGCAATTGCCATTTTTCATATTAATTTGTTATAATTTTTTCTAGGCACAATGTACAGATGATATGTTTGAAGTGGATAAAATTCAATATTCTCTGGACTTCAGAATTATTGAAGGCGATGTTGGTTTACCTCAAAATTCCTTCAGAACATCGGACTTTCTGCCTCATGGTATGTCACATTCTTTTCATTTTAAAAAGCTTTAAAGCAATATTATAAAAATTGCTTTAAAGCTTTTCTGAGAAGTAATGAAAAAAAAGCAATTCTGATCGTGAAGCATTAAGATGTGAGCTTTCTCTTTTGTATTCAAGTTACAGTTTTAATGTTATAAGTATTTTGATGTTGCCTATTATTGTGTCCTTCCATTACAAATTATCTTGTCATGTAATGTGTGCAATGAAATGTAAAATCAGCTCCTTAAATTGGAGGATTCAATAGAAAAATGACCTGAAATGGTTCCTATACATTGAATTAATTAATGGTAGCTGCTTTACAAGACATATCTACTTCAATAGGACTTTTTATTTAAATATCCAAAAAGTGAGGTAAAAATTTCTACAAAAACAGAAATATCAGTTTGAATCATAAAATGAAAAA
Njonesi_CaveSpringCave_N390 TTTTCATTCCTTTGTGTACTATTGATTGACATGTTTCTGAAGTGGCCACATGCCTTTTATATGATAGAAAACAGCAATTTGTAAAAAACGAAAAATCAAAAAATGGCCGCATTACCGGTGGA---------------CCCGGTTAAAGAGGTTTTACTGAACTTGGAAACTGATAGACAGTTTAAAAACTGCATAATATCTTCATTCAATAAGTCTTTTAGTGATGAACTGTGCTACCATATTGGAAATAGTTATAAAAATACTC--TTGCTTAAACTGTCATAAATATCTAAGAGTCTGCTTACCTATTCTGTCTTAGTTTCAATTAATTTAAGTTGATAGCTATATTTGTTGGTTTTTTCACACTTAGCAATTACTATTTTTCATATTAATTTGTTATAATTTTTTCTAGGCACAATGTACAGATGATATGTTTGAAGTGGATAAAATTCAATATTCTCTGGACTTCAGAATTATTGAAGGCGATGTTGGTTTACCTCAAAATTCCTTCAGAACATCGGACTTTCTGCCTCATGGTATGTCACATTTTTTTCATTTTCAAAAGCTTTAAAGCAATATTATAAAAATTGCTTTAGAACTTTTCTGAGAAGTAATG---AAAAAAAAATTCTGATCGTGAAGCATTAAGATGTGAGCTTTTTCTTTTGTATTCAAGTTACAGTTTTAATGTTATAAGTATTTTGATGTTGCCTATTATTGTGTCCTTCCATTACAAATTATCTTGTCATCTATCATGTGCAATGAAATGTAAAATCAGCTCCTTAAATTGGAGGATTCAATAGAAAATTGACCTGAAATAGTTCTTGTACATTGAGTTAATTAATGGTAGCTGCTTTACAAGACATATCTACTTCAATAGG---------------------------------------------------------------------------------
Nlowderi_ChestnutBranch_N731 TTTTCATTCCTTTGTGTACTATTGATTGATGCGTTTCTGAAGTCGCCACAAACCTTTTAGATGTTAGAAAACGGTAATTTATAAAAAAAGAAAAATCCAAAAATGTCCGCATTACCGGAGGAGCCGGATTACTGAATGCCGGTTAAAGAGGTTTTACTGTACGTAGAAACTGATAAACAGTTTAAAAACTGCATAATATCTTCATTCAATAAGTCTTTTAGTGATGAACCATGCTACCATGTTGTAAATAGTTATAAAAATACTCTTTTGTTTTTACTGCCATAAATATCTAAGAGTCTGCTTACCTATTCTGTCTTAGTTTTTATTCATTTTAGTTGATAGCTATATTTGTTGGCTTTTTCAAACTTAGCAATTACTATTTTTCATATTAATTTGTTATAATTTTTTCTAGGCACAATGTACAGATGATATGTTTGAAGTGGATAAAATTCAATATTCTCTGGACTTCAGAATTATTGAAGGCGATGTTGGTTTACCTCAAAATTCCTTCAGAACATCAGACTTTCTGCCTCATGGTATGTCACATTTTTT-CATTTTAAAAAGCTTTAAGGCAATATTATAAAAATTGCTTTAGAGCTTTTCTGAGAAGTAATGAAAAAAAAGCAATTCTGATCATGAAGCATTACGATGTGAGCTTTTTCTTTTGTATTCAAGTTACAGTTTTAATGTTATAAGTATTTTGATGTTACCTATTATTGTGTCCTTCCATTACAAATTATCTTGTCATATAATGTGTGCAATGAAATGTAAAATCAGCTCCTTAAATTGGAGGATTCAATAGAAAATTGACCTGAAATAGTTCTTGTACATTGAGTTAATTAATGGTAGC-----TACAAGACATGTCTACTTCAATAGGACTTTTTATTTAAATATCCAAAAAGTGAGGTAAAAGTTTCTACAAAAACAGAAATATCAGTTTGACACA------------
Nlowderi_upperFiresCreek_N820 TTTTCATTCCTTTGTGTACTATTGATTGATGCGTTTCTGAAGTCGCCACAAACCTTTTAGATGATAGAAAACGGCAATTTATAAAAAAAGAAAAATCCAAAAATGTCCGGATTACCGGTGGAGCCGGATTACCGAATGCCGGTTAAAGAGGTTTTACTGTACGTAGAAACTGATAGACAGTTTAAAAACTGCATAATATCTTCATTCAATAAGTCTTTTAGTGATGAACCATGCTACCATGTTGTAAATAGTTATAAAAATACTCTTTTGTTTTTACTGCCATAAATATCTAAGAGTCTGCTTACCTATTCTGTCTTAGTTTTTATTCATTTTAGTTGATAGCTATATTTGTTGGCTTTTTCAAACTTAGCAATTACTATTTTTCATATTAATTTGTTATAATTTTTTCTAGGCACAATGTACAGATGATATGTTTGAAGTGGATAAAATTCAATATTCTCTGGACTTCAGAATTATTGAAGGCGATGTTGGTTTACCTCAAAATTCCTTCAGAACATCAGACTTTCTGCCTCATGGTATGTCACATTTTTT-CATTTTAAAAAGCTTTAAGGCAATATTATAAAAATTGCTTTAGAGCTTTTCTGAGAAGTAATGAAAAAAAAGCAATTCTGATCATGAAGCATTACGATGTGAGCTTTTTCTTTTGTATTCAAGTTACAGTTTTAATGTTATAAGTATTTTGATGTTACCTATTATTGTGTCCTTCCATTACAAATTATCTTGTCATATAATGTGTGCAATGAAATGTAAAATCAGTTCCTTAAATTGGAGGATTCAATAGAAAATTGACCTGAAATAGTTCTTGTACATTGAGTTAATTAATGGTAGC-----TACAAGACATGTCTACTTCAATAGGACTTTTTATTTAAATATCCAAAAAGTGAGGTAAAAGTTTCTACAAAAACAGAAATATCAGTTTGACACA------------
Nlula_BeeRockCave_G2091 TTTTCATTCCTTTATGTACTATTGATTGATGCATTTCTGAAGTCACCACACACCTTTTAGATGATAGAAAACGGCAATTTGTAAAAAAAGAAAAATCCAAAAGTGTCCGCATTACCGGTGGATCCGGATTACCGAATGTCGGTTAAAGAGGTTTTACTGAACTTGGAAACTGATAGACAGTTTAAAAACTGCATAATATCTTCATTCAATAAGTCTTTTAGTGATGAACTATGCTACCATGTTGTAAATAGATATAAAAATACTCTTTTGCTTAAACTGCCATAAATATCTAAGAGTCTGCTGACCTATTCTGTCTTAGTTTCAATTCATTTAAGTTGATAGCTATATTTCTTGGTTTTTTCACACTTAGCAATTACTATTTTTCATATTAATTTGTTATAATTTTTTCTAGGCACAATGTACAGATGATATGTTTGAAGTGGATAAAATTCAATATTCTCTGGACTTCAGAATTATTGAAGGCGATGTTGGTTTACCTCAAAATTCCTTCAGAACATCGGACTTTCTGCCTCATGGTATGTCACATTTTTTTCTTTTTCAAAAGCTTTAAAGCAATATTATAAAAATTGCTTTAGAGCTTTTCTGAGAAGTAATG--AAAAAAAAAACTCTGATTGTGAAGCATTAAGATGTGAAC-TTTTTTTTTGTATTCAAGTTACCGTTTTAATGTTATAAGTATTTTGATGTTGCCTATTATTGTGTCCTTCCATTACAAATTATCTTGTCATGTAATATGTGCAAAGAAATGTAAAATCAGCTCCTTAAATTGGAGGATTCAATAGAAAATTGACC-----------------------------------------------------------------------------------------------------------------------------------------------------
Nmimus_Straleys_N625 TCTTTTCTTTTTT--------TCTACTGGTGCATTTCTGAAGTCACCACAGGCCTTTAAGATGATAGAAAACGGCAATTTGTAAAAAGAAAAAAATCCGAAAATGTCCGGATTACCGATGGAGCCGGATAACCGAATGCCGGTTAAAGAGGTTTTACTGTACTTAGAAACTGATAGACAGTTTAAAAACTGCATAATATCTTCATTCAATAAGTCTTTTACTATTGAACCATGCTACCATGTTGTAAATAGTTATAAAAATACTCTTTTGCTTAAACTGCCATAAATATGTAAGAGTCTGCTTACTTATTCTGTCATAGTTTCAATTCATTTAAGTTGATAGCTATATTGGTTGGTTTTTTCACACTTAGCAATTGCCATTTTTCATATTAATTTGTTGTAATTTATTCTAGGCACAATGTACAGACGATATGTTTGAAGTGGATAAAATTCAATATTCTCTGGACTTCAGAATTATTGAAGGCGATGTTGGTTTACCTCAAAATTCCTTCAGAACATCGGACTTTCTGCCTCATGGTATGTCACATTCTTTTCATTTTAAAAAGCTTTAAAGCAATATTATAAAAATTGCTTTAAAGCTTTTCTGAGAAGTAATGAAAAAAAAGCAATTCTGATCATGAAGCATTAAGATGTGAGCTTTCTCTTTTGTATTCAAGTTACAGTTTTAATGTTATAAGTATTTTGATGTTGCCTATTATTGTGTCCTTCCATTACAAATTATCTTGTCATGTAATGTGTGCAATGAAATGTAAAACCAGC---------------------------------------------------------------------------------------------------------------------------------------------------------------------------------------
Nnasicus_ConnosteeFalls_N696 -------------------------------------------------------------------------GCACTTTGTTTCAAAAGAAAAATCAAAAAATGTCTGCATTACTGGTGGAGCCAAATTACCGAATGCCGGTTAAATAGGTTTTACTGTACTTAGAAACTGATAGACAGTTTAAAAACTGCATAATATCTTCATTCAATAAGTCTTTTAGTGATGAACCATGCTACCATGTTGTAAATAGTTATAAAAATACTCTTTTGCTTAAACTGCTATAAATATCTAAGAGTCTGCTTACCTATTCTGCCTTAGTTTCAATTCATTTAAGTTGATAGCTATATTTGTTGGTTTTTTCACACTTAGCAATTATTATTTTTCATTTTTTTT--TTGTTATTTTTTCTAGGCACAATGTACAGATGATATGTTTGAAGTGGATAAAATTCAATATTCTCTGGACTTCAGAATTATTGAAGGCGATGTTGGTTTACCTCAAAATTCCTTCAGAACATCGGACTTTCTGCCTCATGGTATGTCACATTCTTTTCATTTTAAAAAGCTTTAAAGCAATATTATAAAAATTGCTTTAAAGCTTTTCTGAGAAGTAATGAAAAAAAAACAATTCTGATAGTGAAGCATTAAGATGTGAGCTTTCTCTTTTGTATTCAAGTTACAGTTTTAATGTTATAAGTATTTTGCTGTTGCTTATTATTGTGTCCTTCCATTACAAATTATCTTGTCATGTAATGTGTGCAATGAAATGTAAAATCAGCTCCTTAAATTAGAGGATTCAATAGAAAATTGACCTGAAATAGTTCTTGTACATTGAGTTAATTAATGGTAGCTGCTTTACAAGACATATCTACTTCAATGGGACTTTTTATTTAAATATCAAAAAAGTGAGGTAAAAGTTTCTACAAAAACAGAAATAT------------------------
Nnasicus_CoweeTrain_N189 TTTTCATTCCTTTATGTACTATTGATTGATGTGTTTCTG----------------------------------------------------AAAAATCAAAAATGTCTGCATTACTGGTGGAGCCAAATTACCGAATGCCGGTTAAAGAGGTTTTACTGTACTTAGAAACTGATAGACAGTTTAAAAACTGCATAATATCTTCATTCAATAAGTCTTTTAGTGATGAACCATGCTACCATGTTGTAAATAGTTATAAAAATACTCTTTTGCTTAAACTGCTATAAATATCTAAGAGTCTGCTTACCTATTCCGCCTTAGTTTCAATTCATTTAAGTTGATAGCTATATTTGTTGGTTTTTTCACACTTAGCAATTATTATTTTTCATTTTAATT---TGTTATTTTTTCTAGGCACAATGTACAGATGATATGTTTGAAGTGGATAAAATTCAATATTCTCTAGACTTCAGAATTATTGAAGGCGATGTTGGTTTACCTCAAAATTCCTTCAGAACATCGGACTTTCTGCCTCATGGTATGTCACATTCTTTTCATTTTAAAAAGCTTTAAAGCAATATTATAAAAATTGCTTTAAAGCTTTTCTGAGAAGTAATGAAAAACAAACAATTCTGATAGTGAAGCATTAAGATGTGAGCTTTCTCTTTTGTATTCAAGTTACAGTTTTAATGTTATAAGTATTTTGATGTTGCCTATTATTGTGTCCTTCCATTACAAATTATCTTGTCATGTAATGTGTGCAATGAAATGTAAAATCAGCTCCTTAAATTAGAGGATTCAATAGAAAATTGACCTGAAATAGTTCTTGTACATTGAGTTAATTAATGGTAGCTGCTTTACAAGACATATCTACTTCAATGGGACTTTTTATTT----------------------------------------------------------------------
Npaynei_Grindstaff_N646 TTTTCATTCCTTTATGTAGTATTGATTGATGCATTTCTGAAGTCACCACACGCCTTTTAGATGATAGAAAACGGCAATTTGT-ATAAAAAAAATATCCAAAAATGCCCGCATTATCGGTGGAGCCGGATTATCGAATGCCGGTTAAAGAGGTTTTACTGTACTTAGAAACTCATAGACAGTTTAAAAACTGCATAATATCTTCATTCAATAAGTCTTTTACTAATGAACCATGCTACCATGTTGTAAATAGTTATAAAAATACTCTTTTGCTTAAACTGCCATAAATATGTAAAAGTCTGCTTACCTATTCTGTTTTAGTTTCAATTCATTTAAGTTGATAGCTATATTTGTTGG-TTTTTCACACTTAGCAATTGCCATTTTTCATATTAATTTGTTATAATTTTTTCTAGGCACAATGTACAGATGATATGTTTGAAGTGGATAAAATTCAATATTCTCTGGACTTCAGAATTATTGAAGGCGATGTTGGTTTACCTCAAAATTCCTTCAGAACATCGGACTTTCTGCCTCATGGTATGTCACATTCTTTTCATTTTAAAAAGCTTTAAAGCAATATTATAAAAATTGCTTTAAAGCTTTTCTGAGAAGTAATGAAAAAAAAGCAATTCTGATCGTGAAGCATTAAGATGTGAGCTTTCTCTTTTTTATTCAAGTTACAGTTTTAATGTTATAAGTATTTTGATGTTGCCTATTATTGTGTCCTTCCATTACAAATTATCTTGTCATGTAATGTGTGCGGTGAAATGTAAAATCAG---CTTAAATTGGAGGATTCAATAGAAAAATGACCTGAAATGGTTCTTGGACATTGAATTAATTAATGGTAGCTGCTTTACAAGACATATCCACTTCAATAGGACTTTTTATTTAAATATCCAAAAAGTGAGGTAAAAGTTTCTACAAAAACTGAAATATCA----------------------
Npaynei_NorrisDamCave_N348 TTTTCATTCCTTTATGTAGTATTGATTGATGCATTTCTGAAGTCACCACACGCCTTTTAGATGATAGAAAACGGCAATTTGT-AAAAAAAAAAAATCCAAAAATGCCCGCATTATCGGTGGAGCCGGATTACCGAATGCCGGTTAAAGAGGTTTTACTGTACTTAGAAACTCATAGACAGTTTAAAAACTGCATAATATCTTCATTCAATAAGTCTTTTACTAATGAACCATGCTATCATGTTGTAAATAGTTATAAAAATACTCTTTTGCTTAAACTGCCATAAATATGTAAAAGTCTGCCTACCTATTCTGTTTTAGTTTCAATTCATTTAAGTTGATAGCTATATTTGTTGG-TTTTTCACACTTAGCAATTGCCATTTTTCATATTAATTTGTTATAATTTTTTCTAGGCACAATGTACAGATGATATGTTTGAAGTGGATAAAATTCAATATTCTCTGGACTTCAGAATTATTGAAGGCGATGTTGGTTTACCTCAAAATTCCTTCAGAACATCGGACTTTCTGCCTCATGGTATGTCACATTCTTTTCACTTTAAAAAGCTTTAAAGCAATATTATAAAAATTGCTTTAAAGCTTTTCTGAGAAGTAATGAAAAAAAAGCAATTCTGATCGTGAAGCATTAAGATGTGAGCTTTCTCTTTTTTATTCAAGTTACAGTTTTAATGTTATAAGTATTTTGATGTTGCCTATTATTGTGTCCTTCCATTACAAATTATCTTGCCATGTAATGTGTGCAGTGAAATGTAAAATCAG---CTTAAATTGGAGGATTCAATAGAAAAATGACCTGAAATGGTTCTTGGACATTGAATTAATTAATGGTAGCTGCTTTACAAGACATATCTACTTCAATAGGACTTTTTATTTAAATATCCAAAAAGTGAGGTAAAAGTTTCTACAAAAACAGAAATATCAGTTTGAATCATAAAATAAAAAA
Npaynei_UnakaMtns_N943 --------------TGTAGTATTGATTGATGCATTTCTGAAGTCGCCACACGCCTTTTAAATGATAGAAAACGGCAATTTGT--ATTAAAAAAAAATAAAAAATGCCCGCATTATCGGTAAAGCCGGATTACCGAATGCCGGTTAAAGAGGTTTTACTGTACTTAGAAACTCATAGACATTTTAAAAACTGCATAATATCTTCATTCAATAAGTCTTTTACTAATGAACCATGCTACCATGTTGTAAATAGTTATAAAAATACTCTTTTGCTTAAACTGCCATAAATATGTAAAAGTCTGCTTACCTATTCTGTTTTAGTTTCAATTCATTTAAGTTGATAGCTATATTTGTTGG-TTTTTCACACTTAGCAATTGCCATTTTTCATATTAATTTGTTATAATTTTTTCTAGGCACAATGTACAGATGATATGTTTGAAGTGGATAAAATTCAATATTCTCTGGACTTCAGAATTATTGAAGGCGATGTTGGTTTACCTCAAAATTCCTTCAGAACATCGGACTTTCTGCCTCATGGTATGTCACATTCTTTTCATTTTAAAAAGCTTTAAAGCAATATTATAAAAATTGCTTTAAAGCTTTTCTGAGAAGTAATGAAAAAAAAGCAATTCTGATCGTGAAGCATTAAGATGTGAGGTTTCTCTTTTTTATTCAAGTTACAGTTTTAATGTTATAAGTATTTTGATGTTGCCTATTATTGTGTCCTTCCATTACAAATTATCTTGTCATGTAATGTGTGCAGTGAAATGTAAAATCAG---CTTAAATTGGAGGATTCAATAGAAAAATGACCTGAAATGATTCTTGGACATTGAATTAATTAATGGTAGCTGCTTTACAAGACATATCTACTTCAATAGGACTTTTTATTTAAATATCCAAAAATTGAGGTAAAAGTTTCTACAAAAACAGAAATATCAGTTTGAATCATAAAATAAAAAA
Nperlakyi_SChimneys_N1079 TTTTCATTCCTTTGTGTACTATTAATTGATGCGTTTCTGAAGTCGCCACACACCTTTTAGATGATAGAAAACGGCAATTTGTAAAAAAAGAAATATCCAAAAATGTCCGCATTATAGGTGGAGCCGGATTACCGAATGCCGGTTAAAGAGGTTTTACTAAACTTGGAAACTGATAGACAGTTTAAAAACTGCATAATATCTTCATTCAATAAGTCTTTTAGTGATGAACTGTGCTACCATATTGTAAATAGTTATAAAAATACTCTTTTGCTTAAACTGCCATAAATATCTAAGAGTCTGCTTGCCTATTCTGTCTTAGTTTCAATTCATTTAAGTTGATAGCTATATTTGTTGGTTTTTTCACACTTAGCAATTACTATTTTTCATATTAATTTGTTATAATTTTTTCTAGGCACAATGTACAGATGATATGTTTGAAGTGGATAAAATTCAATATTCTCTGGACTTCAGAATTATTGAAGGCGATGTTGGTTTACCTCAAAATTCCTTCAGAACATCGGATTTTCTGCCTCATGGTATGTCACATTTTTTTCATTTTCAAAAGCTTTAAAGCAATATTATAAAAATTGCTTTAGAACTTTTCTGAGAAGTAATG---AAAAAAAAATTCTGATCGTGAAGCATTAAGATGTGAGCTTTTTCTTTTGTATTCAAGTTACAGTTTTAATGTTATAAGTATTTTGATGTTGCCTATTATTGTGTCCTTCCATTACAAATTATCTTGTCATGTAATATGTGCAATGAAATGTAAAATCAGCTCCTTAAATTGGAGGATTCAATAGAAAATTGACCTGAAATAGTTCTTGTACATTGAGTTA-TTAATGGTAGCTGCTTTACAAGACATATCTACTTCAATAGGACTTTTTATTTAAATATC---------------------------------------------------------------
Nperlakyi_SChimneys_N1080 TTTTCATTTCTTTATGTACTATTGATCGTCGCATTTCTGAAGTCACCACACATCTTTTAGATGATAGAAAACGGCAATTTGTAAAAAAAGAAATATCCAAAAATGTCCGAATTACCGGTGGAGCCGGATTACCGAATGCCGGTTAAAGAGGTTTTACTAAACTTGGAAACTGATAGACAGTTTAAAAACTGCATAATATCTTCATTCAATAAGTCTTTTAGTGATGAACTGTGCTACCATATTGTAAATAGTTATAAAAATACTCTTTTGCTTAAACTGCCATAAATATCTAAGAGTCTGCTTGCCTATTCTGTCTTAGTTTCAATTCATTTAAGTTGATAGCTATATTTGTTGGTTTTTTCACACTTAGCAATTACTATTTTTCATATTAATTTGTTATAATTTTTTCTAGGCACAATGTACAGATGATATGTTTGAAGTGGATAAAATTCAATATTCTCTGGACTTCAGAATTATTGAAGGCGATGTTGGTTTACCTCAAAATTCCTTCAGAACATCGGATTTTCTGCCTCATGGTATGTCACATTTTTTTCATTTTCAAAAGCTTTAAAGCAATATTATAAAAATTGCTTTAGAACTTTTCTGAGAAGTAATG---AAAAAAAAATTCTGATCGTGAAGCATTAAGATGTGAGCTTTTTCTTTTGTATTCAAGTTACAGTTTTAATGTTATAAGTATTTTGATGTTGCCTATTATTGTGTCCTTCCATTACAAATTATCTTGTCATGTAATATGTGCAATGAAATGTAAAATCAGCTCCTTAAATTGGAGGATTCAATAGAAAATTGACCTG---------------------------------------------------------------------------------------------------------------------------------------------------
Nreclusus_Clingmans_N252 ----------------------------------------------------CCTTTTAGATGATAGAAAACGGCAATTTGTAAAAAAAGAAAAATCCAAAAATGTCCGCATTACCACTGGA---------------GCCGGTTAAAGAGGTTTTACTAAACTTGGAAACTGATAGACAGTTTAAAAACTGCATAATATCTTCATTCAATAAGTCTTTTAGTGATGAAATGTGCTACCATGTTGTAAATAGTTTTAAAAATACTCTTTTGCTTAAACTGCCATAAATATCTAAGAGTCTGCTTACCTATTCTGTCTTAGTTTCAATTCATTTAAGTTGATAGCTATATTTGTTGGTTTTTTCACACTTAGCAATTACTATTTTTCATATTAATTTGTTATAATTTTTTCTAGGCACAATGTACAGATGATATGTTTGAAGTGGATAAAATTCAATATTCTCTGGACTTCAGAATTATTGAAGGCGATGTTGGTTTACCTCAAAATTCCTTCAGAACATCGGACTTTCTGCCTCATGGTATGTCACATTTTTTTCATTTTCAAAAGCTTTAAAGCAATATTATAAAAATTGCTTTAGAACTTTTCTGAGAAATAATG---AAAAAAAAATTCTGATCGTGAAGTATTAAGATGTGAGATTTTTCTTTTGTATTCAAGTTACAGTTTTTATGTTATAAGTATTTTGATGTTGCCTATTATTGTGTCCTTCCATTACAAATTATCTTGTCATGTAATATGTGCAATGAAATGTAAAATCAGCTCCTTAAATTGGAGGATTCAATAGAAAATTGACCTGAAATAGTTCTTGTACATTGAGTTAATTAATGGTTGCTGCTTTACAAGACATATCTACTTCAATAGGACTTTTTATTTAAATATCCAAAAAGTGAGGTAAAAGTTTCTTCAAAAACAGAATTATCAGTTTGAATCATAAAATGAAAAA
Nreclusus_Newfound_N259 ------TTCCTTTATGTACTATTGATTGATACGTCTCTGAAGTTACCACACACCTTTTAGATGATAGAAAATGGCAATTTGTAAAAAAAGAAAAATCCAAAAATGTCTGCATTACCGCTGGAGCCGGATTACCGAATGCCGGTTAAAGACGTTTTACTGAACTTGGAAACTGATAGACAGTTTAAAAACTGCATAATATCTTCATTCAATAAGTCTTTTAGTGATGAACTGTGCTACCATGTTGTAAATAGTTATAAAAATACTCATTTGCTTAAACTGCCATAAATATCTAAGAGTCTGCTTACCTATTCTGTCTTAGTTTCAATTCATTTAAGTTGATAGCTATATTTGTTGGTTTTTTCACACTTAGCAATTACTATTTTTCATATTAATTTGTTATAATTTTTTCTAGGCACAATGTACAGATGATATGTTTGAAGTGGATAAAATTCAATATTCTCTGGACTTCAGAATTATTGAAGGCGATGTTGGTTTACCTCAAAATTCCTTCAGAACATCGGACTTTCTGCCTCATGGTATGTCACATTTTTATCATTTTCAAAAGCTTTAAAGCAATATTATAAAAATTGCTTTAGAACTTTTCTGAGAAATAATG---AAAAAAAAATTCTGATCGTGAAGCATTAAGATGTGAGCTTTTTCTTTTGTATTCAAGTTACAGTTTTAATGTTATAAGTATTTTGATGTTGCCTATTATTGTGTCCTTCCATTACAAATTATCTTGTCATGT-------------------------------------------------------------------------------------------------------------------------------------------------------------------------------------------------------------------
Nreclusus_Noland_N1051 -----------------------------------------GTCACCACACGCCTTTTAGATGATAGAAAACGGCAATTTGTAAAAAAAGAAAAATCCAAAGATGTCCGGATTACCACTGGA---------------GCCGGTTAAAGAGGTTTTACTAAACTTGGAAGCTGATAGACAGTTTAAAAACTGCATAATATCTTCATTCAATAAGTCTTTTAGTGATGAAATGTGCTACCATGTTGTAAATAGTTTTAAAAATACTCTTTTGCTTAAACTGCCATAAATATCTAAGAGTCTGCTTACCTATTCTGTCTTAGTTTCAATTCATTTAAGTTGATAGCTATATTTGTTGGTTTTTTCACACTTAGCAATTACTATTTTTCATATTAATTTGTTATAATTTTTTCTAGGCACAATGTACAGATGATATGTTTGAAGTGGATAAAATTCAATATTCTCTGGACTTCAGAATTATTGAAGGCGATGTTGGTTTACCTCAAAATTCCTTCAGAACATCGGACTTTCTGCCTCATGGTATGTCACATTTTTTTCATTTTCAAAAGCTTTAAAGCAATATTATAAAAATTGCTTTAGAACTTTTCTGAGAAATAATG---AAAAAAAAATTCTGATCGTGAAGTATTAAGATGTGAGATTTTTCTTTTGTATTCAAGTTACAGTTTTAATGTTATAAGTATTTTGATGTTGCCTATTATTGTGTCCTTCCATTACAAATTATCTTGTCATCTAATATGTGCAATGAAATGTAAAATCAGCTCCTTAAATTGGAGGATTCAATAGAAAATTGACCTGAAATAGTTCTTGTACATTGAGTTAATTAATGGTTGCTGCTTTACAAGACATATCTACTTCAATAGGACTTTTTATTTAAATATCCAAAAAGTGAGGTAAAAGTTTCTTCAAAAACAGAATTATCAGTTTGAATCATAAAATGAAAAA
Nreclusus_Smokemont_N1020 TTTTCATTCCTTTGTGTAGTATTGATTGATGCGTTTCTGAAGTCGCCACACACCTTTTAGATGATAGAAAATGTCAATTTGTAAAAAAAGAAAAATCCAAAAATGTCTGCATTACCGCTGGAGCCGGATTACCGAATGCCGGTTAAAGACGTTTTACTGAACTTGGAAACTGATAGACAGTTTAAAAACTGCATAATATCTTCATTCAATAAGTCTTTTAGTGATGAACTGTGCTACCATGTTGTAAATAGTTATAAAAATACTCATTTGCTTAAACTGCCATAAATATCTAAGAGTCTGCTTACCTATTCTGTCTTAGTTTCAATTCATTTAAGTTGATAGCTATATTTGTTGGTTTTTTCACACTTAGCAATTACTATTTTTCATATTAATTTGTTATAATTTTTTCTAGGCACAATGTACAGATGATATGTTTGAAGTGGATAAAATTCAATATTCTCTGGACTTCAGAATTATTGAAGGCGATGTTGGTTTACCTCAAAATTCCTTCAGAACATCGGACTTTCTGCCTCATGGTATGTCACATTTTTTTCATTTTCAAAAGCTTTAAAGCAATATTATAAAAATTGCTTTAGAACTTTTCTGAGAAATAATG---AAAAAAAAATTCTGATCGTGAAGCATTAAGATGTGAGCTTTTTCTTTTGTATTCAAGTTACAGTTTTAATGTTATAAGTATTTTGATGTTGCCTATTATTGTGTCCTTCCATTACAAATTATCTTGTCATGTAATATGTGCAATGAAATGTAAAATCAGCTCCTTAAATTGGAGGATTCAATAGAAAATTGACCTGAAATAGTTCTTGTACATTGAGTTAATTAATGGTTGCTGCTTTACAAGACATATCTACTTCAATAGGACTTTTTATTAAAATATCCAAAAAGTGAGGTAAAAGTTTCTACAAA-----------------------------------
Nroanensis_IngramBranch_N926 TTTTCATTCCTTTATGTAGTATTGATTGATGCATTTCTGAAGTCACCACACGCCTTTTAGATGATAGAAAACGGCAATTTGT-AAAAAAAAAAAATCCAAAAATGTCCGGATTACCGGTGGAGCCGGATTACCGAATGCCGGTTAAAGAGGTTTTACTGTACTTAGAAACTCATAGACAGTTTAAAAACTGCATAATATCTTCATTCAATAAGTCTTTTACTAATGAACCATGCTACCATGTTGTAAATAGTTATAAAAATACTCTTTTGCTTAAACTGCCATAAATATGTAAAAGTCTGCCTACCTATTCTGTTTTAGTTTCAATTCATTTAAGTTGATAGCTATATTTGTTGG-TTTTTCACACTTAGCAATTGCCATTTTTCATATTAATTTGTTATAATTTTTTCTAGGCACAATGTACAGATGATATGTTTGAAGTGGATAAAATTCAATATTCTCTGGACTTCAGAATTATTGAAGGCGATGTTGGTTTACCTCAAAATTCCTTCAGAACATCGGACTTTCTGCCTCATGGTATGTCACATTCTTTTCACTTTAAAAAGCTTTAAAGCAATATTATAAAAATTGCTTTAAAGCTTTTCTGAGAAGTAATGAAAAAAAAGCAATTCTGATCGTGAAGCATTAAGATGTGAGCTTTCTCTTTTTTATTCAAGTTACAGTTTTAATGTTATAAGTATTTTGATGTTGCCTATTATTGTGTCCTTCCATTACAAATTATCTTGCCATGTAATGTGTGCAGTGAAATGTAAAATCAG---CTTAAATTGGAGGATTCAATAGAAAAATGACCTGAAATGGTTCTTGGACATTGAATTAATTAATGGTAGCTGCTTTACAAGACATATCTACTTCAATAGGACTTTTTATTTAAATATCCAAAAAGTGAGGTAAAAGTTTCTACAAAAACAGAAATATCAGTTTGAATCATAAAATAAAAAA
Nroanensis_N_CarversGap_N928 ---------------------------------------------------------------------------------------------AATCCAAAAATGCCCGCATTATCGGTGTAGCCGGATTACCGAATGCCGCTTAAAGAGGTTTTACTGTACTTAGAAACTCATAGACAGTTTAAAAACTGCATAAGATCTTCATTCAATAAGTCTTTTACTAATAAACCATGCTACCATGTTGTAAATAGTTATAAAAATACTCTTTTGCTTAAACTGCCATAAATATGTAAAAGTCTGTTTACCTATTCTGTTTTAGTTTCAATTCATTTAAGTTGATAGCTATATTTGTTGG-TTTTTCACACTTAGCAATTGCCATTTTTCATATTAATTTGTTATAATTTTTTCTAGGCACAATGTACAGATGATATGTTTGAAGTGGATAAAATTCAATATTCTCTGGACTTCAGAATTATTGAAGGCGATGTTGGTTTACCTCAAAATTCCTTCAGAACATCGGACTTTCTGCCTCATGGTATGTCACATTCTTTTCATTTTAAAAAGCTTTAAAGCAATATTATAAAAATTGCTTTAAAGCTTTTCTGAGAAGTAATGAAAAAAAAGCAATTCTGATCGTGAAGCATTAAGATGTGAGCTTTCTCTTTTTTATTCAAGTTACAGTTTTAATGTTATAAGTATTTTGATGTTGCCTATTATTGTGTCCTTCCATTACAAATTATCTTGTCATGTAATGTGTGCAGTGAAATGTAAAATCAG---CTTAAATTGGAGGATTCAATAGAAAAATGACCTGAAATGGTTCTTGGACATTGAATTAATTAATGGTAGCTGCTTTACAAGACATATCTACTTCAATAGGACTTTTTATTTAAATATCCAAAAAGTGAGGTAAAAGTTTCTACAAAAACAGAAATATCAGTTTGAATCATAAAATAAAAAA
Nroanensis_RoanHighBluff_N762 ---------------------------------------------CCACACGCCTTTTAGATGATAGAAAACGGTAATTTGTAAAAAAAAAAAAATCCAAAAATGCCCG-----------------GATTACCGAATGCCGGTTAAAGAGGTTTTACTGTACTTAGAAACTCATAGACAGTTTAAAAACTGCATAATATCTTCATTCAATAAGTCTTTTACTAATAAACCATGCTACCATGTTGTAAATAGTTATAAAAATACTCTTTTGCTTAAACTGCCATAAATATGTAAAAGTCTGCTTACCTATTCTGTTTTAGTTTCAATTCATTTAAGTTGATAGCTATATTTGTTGG-TTTTTCGCACTTAGCAATTGCCATTTTTCATATTAATTTGTTATAATTTTTTCTAGGCACAATGTACAGATGATATGTTTGAAGTGGATAAAATTCAATATTCTCTGGACTTCAGAATTATTGAAGGCGATGTTGGTTTACCTCAAAATTCCTTCAGAACATCGGACTTTCTGCCTCATGGTATGTCACATTCTTTTCATTTTAAAAAGCTTTAAAGCAATATTATAAAAATTGCTTTAAAGCTTTTCTGAGAAGTAATGAAAAAAAAGCAATTCTGATCGTGAAGCATTAAGATGTGAGCTTTCTCTTTTTTATTCAAGTTACAGTTTTAATGTTATAAGTATTTTGATGTTGCCTATTATTGTGTCCTTCCATTACAAATTATCTTGTCATGTAATGTGTGCAGTGAAATGTAAAATCAG---CTTAAATTGGAGGATTCAATAGAAAAATGACCTGAAATGGTTCTTTTACATTGAATTAATTAATGGTAGCTGCTTTACAAGACATATCTACTTCAATAGGACTTTTTATTTAAATATCCAAAAAGTGAGGTAAAAGTTTCTACAAAAACAGAAATATCAGTTTGAATCATAAAATAAAAAA
Nsheari_BaldRiver_N1168 TTTTCATTCCTTTGTGTACTATTGATTGATACGTTTCTGAAGTCCCCATACACCTTTTAGATGATAGAAAACGGCAATTTGTAAAAAAAGAAAAATCCAAAAATGTCCGGATTACCGGTGGAGCCGGATTACCGAATGCCGGTTAAAGAGGTTTTACTGAACTTGGAAACTGATAGACAGTTTAAAAACTGT---ATATCTTCATTCAATAAGTCTTTTAGTGATGAACTGTGCTACCATGTTGTAAATAGTTATAAAAATTCTCTTTTGCTTAAACTGCCATAAATATCCAAGAGTCTGCTTACCTATTCTGTCTTAGTTTCAATTCATTTAAGTTGATAGCTATATTTGTTGGTTTTTTCACACTTAGCAATTACTATTTTTCATATTAATTTGTTATAATTTTTTCTAGGCACAATGTACAGATGATATGTTTGAAGTGGATAAAATTCAATATTCTCTGGACTTCAGAATTATTGAAGGCGATGTTGGTTTACCTCAAAATTCCTTCAGAACATCGGACTTTCTGCCTCATGGTATGTCACATTTTTTTCATTTTCAAAAGCTTTAAAGCAATATTATAAAAATTGCTTTAGAGCTTTTCTGAGAAGTAATG---AAAAAAAAAATCTGATCGTGAAGCATTAAAATGTGAGCTTTTTCTTTTGTATTCACGTTACAATTTTAATGTTATAAGTATTTTGATGTTGCCTATTATTGTGTCCTTCCATTACAAATTATCTTGTCATGTAATATGTGCAATGAAATGTAAAATCAGCTCCTTAAATTGGAGGATTCAATAGAAAATTGACCTGAAATAGTTCTTGTACATTGAGTTAATTAATGGTAGCTGCTTTACAAGACATATCTACTTCAATAGAACTTTTTAT------------------------------------------------------------------------
Nsheari_Cohutta_N826 TTTTCATTCCTTTGTGTACTATTGATTGATACGTTTCTGAAGTCCCCATACACCTTTTAGATGATAGAAAACGGCAATTTGTAAAAAAAGAAAACTCCAAAAATGTCCGCATTACCGGTGGAGCCGGATTACCGAATGCCGGTTAAAGAGGTTTTACTGAACTTGGAAACTGATAGACAGTTTAAAAACTGT---ATATCTTCATTCAATAAGTCTTTTAGTGATGAACTGTGCTACCATGTTGTAAATAGTTATAAAAATTCTCTTTTGCTTAAACTGCCATAAATATCCAAGAGTCTGCTTACCTATTCTGTCTTAGTTTCAATTCATTTAAGTTGATAGCTATATTTGTTGGTTTTTTCACACTTAGCAATTACTATTTTTCATATTAATTTGTTATAATTTTTTCTAGGCACAATGTACAGATGATATGTTTGAAGTGGATAAAATTCAATATTCTCTGGACTTCAGAATTATTGAAGGCGATGTTGGTTTACCTCAAAATTCCTTCAGAACATCGGACTTTCTGCCTCATGGTATGTCACATTTTTTTCATTTTCAAAAGCTTTAAAGCAATATTATAAAAATTGCTTTAGAGCTTTTCTGAGAAGTAATG---AAAAAAAAAATCTGATCGTGAAGCATTAAAATGTGAGCTTTTTCTTTTGTATTCACGTTACAATTTTAATGTTATAAGTATTTTGATGTTGCCTATTATTGTGTCCTTCCATTACAAATTATCTTGTCATGTAATATGTGCAATGAAATGTAAAATCAGCTCCTTAAATTGGAGGATTCAATAGAAAATTGACCTGAAATAGTTCTTGTACATTGAGGTAATTAATGGTAGCTGCTTTACAAGACATATCTACTTCAATAGAACTTTTTATTTAAATATCCTAAAAGTGAGGTAAAAGTTTCTACAAAAACAGAAATATCAGTTTGAATCATAAAATGAAAAA
Nsheari_JoyceKilmer_N092 --------------------------------------------------------------------------------------------------------------------------------------------------------------------------------------------------------------------------------------------------------------------TTCTCTTTTGCTTAAACTGCCATAAATATCCAAGAGTCTGCTTACCTATTCTGTCTTAGTTTCAATTCATTTAAGTTGATAGCTATATTTGTTGGTTTTTTCACACTTAGCAATTACTATTTTTCATATTAATTTGTTATAATTTTTTCTAGGCACAATGTACAGATGATATGTTTGAAGTGGATAAAATTCAATATTCTCTGGACTTCAGAATTATTGAAGGCGATGTTGGTTTACCTCAAAATTCCTTCAGAACATCGGACTTTCTGCCTCATGGTATGTCACATTTTTTTCATTTTCAAAAGCTTTAAAGCAATATTATAAAAATTGCTTTAGAGCTTTTCTGAGAAGTAATG---AAAAAAAAAATCTGATCGTGAAGCATTAAAATGTGAGCTTTTTCTTTTGTATTCAAGTTACAATTTTAATGTTATAAGTATTTTGATGTTGCCTATTATTGTGTCCTTCCATTACAAATTATCTTGTCATGTAATATGTGCAATGAAATGTAAAATCAGCTCCTTAAATTGGAGGATTCAATAGAAAATTGACCTGAAATAGTTCTTGTACATTGAGTTAATTAATGGTAGCTGCTTTACAAGACATATCTACTTCAATAGAACTTTTTATTTAAATATCCTAAAAGTGAGGTAAAAGTTTCTACAAAAACAGAAATATCA----------------------
Nsilvanus_Elijay_N395 TTTTCATTCCTTTATGTAGTATTGATTGACGCATTTCTGAAGTCACCACACGCCTTTTAAATGATAGAAAACGGCAATTTGT-AAAAAAAAAAAATCCAAAAATGTCCGCATTACCGCTATAGCCGGATTACCGAAAACCGGATAAAGAGGTTTTACTGTACTTAGAAACTGATAGACAGTTTAAAAACTGC-TAATACCTTCATTCAATAAGTCTTTTACTAATGAACCATGCTACTATGTTGTAAATAGTTATAAAAATACTCTTTTGCTTAAACAGCCATAAATATGTAAGAGTCTGCTTACCTATTCTGTCTTAGTTTCAATTCATTTAAGTTGATAGCTATATTTGTTGGTTTTTTCACACTTAGCAATTGCCATTTTTCATATTAATTTGTTATAATTTTTTCTAGGCACAATGTACAGATGATATGTTTGAAGTGGATAAAATTCAATATTCTCTGGACTTCAGAATTATTGAAGGCGATGTTGGTTTACCTCAAAATTCCTTCAGAACATCGGACTTTCTGCCTCATGGTATGTCACATTCTTTTCATTTTAAAAAGCTTTAAAGCAATATTATAAAAATTGCTTTAAAGCTTTTCTGAGAAGTAATGAAAAAAAAGCAATTCTGATCGTGAAGCATTAAAATGTGAGCTTTCTCTTTTGTATTCAAGTTACAGTTTTAATGT------TATTTTGATGTTGCCTATTATTGTGTCCTTCCATTACAAATTATCTTGTCATGTAATGTATGCAATGAAATGTAAAATCAGCTCCTTAAATTGGAGGATTGAATATAAAAATTACCTGAAATGGTTCTTGTACATTGAATTAATTAATGGTAGCTGCTTTACAAGACATATCTACTTCAATAGGACTTTGTATTTAAATATCCAAAAAGTGAGGTAAAAGTTTCTACAAAAACCGAAATATCAGTTTGAATCATAAAATGAAACA
Nsilvanus_GermanyCove_N1017 ----------------------------------------------------------------------------------------------------------------------------------------------------------------------------------------------------------------------------------------------------------------------------------------------------------------------------------------------------------------------TTTCACACTTAGCAATTGCCATTTTTCATATTAATTTGTTATAATTTTTTCTAGGCACAATGTACAGATGATATGTTTGAAGTGGATAAAATTCAATATTCTCTGGACTTCAGAATTATTGAAGGCGATGTTGGTTTACCTCAAAATTCCTTCAGAACATCGGACTTTCTGCCTCATGGTATGTCACATTCTTTTCATTTTAAAAAGCTTTAAAGCAATATTATAAAAATTGCTTTAAAGCTTTTCTGAGAAGTAATGAAAAAAAAGCAATTCTGATTGTGAAGCATTAATATGTGAGCTTTCTCTTTTGTATTCAAGTTACAGTTTTAATGTTAT------TTTGATGTTGCCTATTATTGTGTCCTTCCATTACAAATTATCTTGTCATGTAATGTATGCAATGAAATGTAAAATCAGCTCCTTAAATTGGAGGATTCAATATAAAAATGACCTGAAATGGTTCTTGTACATTGAATTAATTAATGGTAGCTGCTTTACAAGACATATCTACTTCAATAGGACTTTTTATTTAAATATCCAAAAAGTGAGGTAAAAGTTTCTACAAAAACCGAAATATCAGTTTGAATCATAAAATGAAA--
Nsilvanus_HeboMtn_N1029 ----------------------------------------------------CCTTTTAAATGATAGAAAACGGCAATTTGTATAATAAAAAAAATCCAAAAATGTCCGCATTACCGCTATAGCCGGATTACCGAAAACCGGATAAAGAGGTTTTACTGTACTTAGAAACTGATAGACAGTTTAAAAACTGCATAATATCTTCATTCAATAAGTCTTTTACTAATGAACCAGGCTACCATGTTGTAAATAGTTATAAAAATACTCTTTTGCTTAAACAGCCATAAATATGTAAGAGTCTGCTTACCTATTCTGTCTTAGTTTCAATTCATTTAAGTTGATAGCTATATTTGTTGGTTTTTTCACACTTAGCAATTGCCATTTTTCATATTAATTTGTTATAATTTTTTCTAGGCACAATGTACAGATGATATGTTTGAAGTGGATAAAATTCAATATTCTCTGGACTTCAGAATTATTGAAGGCGATGTTGGTTTACCTCAAAATTCCTTCAGAACATCGGACTTTCTGCCTCATGGTATGTCACATTCTTTTCATTTTAAAAAGCTTTAAAGCAATATTATAAAAATTGCTTTAAAGCTTT--TGAGAAGTAATGAAAAAAAAGCAATTCTGATTGTAAAGCATTAATATGTGAGCTTTCTCTTTTGTATTCAAGTTACAGTTTTAATGT------TATTTTGATGTTGCCTATTATTGTGTCCTTCCATTACAAATTTTCTTCTCATGTAATGTATGCAATGAAATGTAAAATCAGCTCCTTAAATTGGAGGATTCAATATAAAAATGACCTGAAATGGTTCTTGTACATTGAATTAATTAATGGTAGCTGCTTTACAAGACATATCTACTTCAATAGGACTTTTTATTTAAATATCCAAAAAGTGAGGTAAAAGTTTCTACAAAAACCGAAATATCAGTTTGAATCATAAAATGAAACA
Nstupkai_BlowholeWOS_N285 TTTTCATTCCTTTGTGTAGTATTGATTGATGCGTTTCTGAAGTCGCCACACACCTTTTAGATGATAGAAAACGGCAATTTGTAAAAAAAGAAAAATCCCAAAATGTCCGCATTACCACTGGA---------------GCCGGTTAAAGAGGTTTTACTGAACTTGGAAACTGATAGACAGTTTAAAAACTGCATAATATCTTCATTCAATAAGTCGTTTAGTGATGAAATGTGCTACCATGTTGTAAATAGTTATAAAAATACTCTTTTGCTTAAACTGCCATAAATATCTAAGAGTCTGCTTACCTATTCTGTCTTAGTTTCAATTCATTTAAGTTGATAGCTATATTTGTTGGTTTTTTCACACTTAGCAATTACTATTTTTCATATTAATTTGTTATAATTTTTTCTAGGCACAATGTACAGATGATATGTTTGAAGTGGATAAAATTCAATATTCTCTGGACTTCAGAATTATTGAAGGCGATGTTGGTTTACCTCAAAATTCCTTCAGAACATCGGACTTTCTGCCTCATGGTATGTCACATTTTTTTCATTTTCAAAAGCTTTAAAGCAATATTATAAAAATTGCTTTAGAACTTTTCTGAGAAATAATG---AAAAAAAAATTCTGATCGTGAAGTATTAAGATGTGAGATTTTTCTTTTGTATTCAAGTTACAGTTTTAATGTTATAAGTATTTTGATGTTGCCTATTATTGTGTCCTTCCATTACAAATTATCTTGTCATGTATTATGTGCAATGAAATGTAAAATCAGCTCCTTAAATTGGAGGATTCAATAGAAAATTGACCTGAAATAGTTCTTGTACATTGAGTTAATTAATGGTTGCTGCTTTACAAGACA--TCTACTTCAATAGGACTTTTTATTTAAATATCCAAAAAGTGAGGTAAAAGTTTCTTCAAAAACAGAATTATCAGTTTGAATCATAAAATGAAAAA
Nstupkai_Blowing_N356 -----ATTCCTTTGTGTAGTATTGATTGATGCGTTTCTGAAGTCGC--CACACCTTTTAGATGATAGAAAACGGCAATTTGTAAAAAAAGAAAAATCCAAAAATGTCCGCATTACCACTGGA---------------GCCGGTTAAAGAGGTTTTACTGAACTTGGAAACTGATAGACAGTTTAAAAACTGCTTAATATCTTCATTCAATAAGTCTTTTAGTGATGAAATGTGCTACCATGTTGTAAATAGTTATAAAAATACTCTTTTGCTTAAACTGCCATAAATATCTAAGAGTCTGCTTACCTATTCTGTCTTAGTTTCAATTCATTTAAGTTGATAGCTATATTTGTTGGTTTTTTCACACTTAGCAATTACTATTTTTCATATTAATTTGTTATAATTTTTTCTAGGCACAATGTACAGATGATATGTTTGAAGTGGATAAAATTCAATATTCTCTGGACTTCAGAATTATTGAAGGCGATGTTGGTTTACCTCAAAATTCCTTCAGAACATCGGACTTTCTGCCTCATGGTATGTCACATTTTTTTCATTTTCAAAAGCTTTAAAGCAATATTATAAAAATTGCTTTAGAACTTTTCTGAGAAATAATG---AAAAAAAAATTCTGATCGTGAAGTATTAAGATGTGAGATTTTTCTTTTGTATTCAAGTTACAGTTTTAATGTTATAAGTATTTTGATGTTGCCTATTATTGTGTCCTTCCATTACAAATTATCTTGTCATGTAATATGTGCAATGAAATGTAAAATCAGCTCCTTAAATTGGAGGATTCAATAGAAAATTGACCTGAAATAGTTCTTGTACATTGAGTTAATTAATGGTTGCTGCTTTACAAGACATATCTACTTCAATAGGACTTTTTATTTAAATATCCAAAAAGTGAGGTAAAAGTTTCTTCAAAAACAGAATTATCAGTTTGAATCATAAAATGAAAAA
Nstupkai_LittleRiver_N293 --------CCTTTGTGTAGTATTGATTGATGCGTTTCTGAAGTCGC--CACACCTTTTAGATGATAGAAAACGGCAATTTGTAAAAAAAGAAAAATCCAAAAATGTCCGCATTACCACTGGA---------------GCCGGTTAAAGAGGTTTTACTGAACTTGGAAACTGATAGACAGTTTAAAAACTGCTTAATATCTTCATTCAATAAGTCTTTTAGTGATGAAATGTGCTACCATGTTGTAAATAGTTATAAAAATACTCTTTTGCTTAAACTGCCATAAATATCTAAGAGCCTGCTTACCTATTCTGTCTTAGTTTCAATTCATTTAAGTTGATAGCTATATTTGTTGGTTTTTTCACACTTAGCAATTACTATTTTTCAAATTAATTTGTTATAATTTTTTCTAGGCACAATGTACAGATGATATGTTTGAAGTGGATAAAATTCAATATTCTCTGGACTTCAGAATTATTGAAGGCGATGTTGGTTTACCTCAAAATTCCTTCAGAACATCGGACTTTCTGCCTCATGGTATGTCACATTTTTTTCATTTTCAAAAGCTTTAAAGCAATATTATAAAAATTGCTTTAGAACTTTTCTGAGAAATAATG----AAAAAAAATTCTGATCGTGAAGTATTAAGATGTGAGATTTTTCTTTTGTATTCAAGTTACAGTTTTAATGTTATAAGTATTTTGATGTTGCCTATTATTGTGTCCTTCCATTACAAATTATCTTGTCATGTAATATGTGCAATGAAATGTAAAATCAGCTCCTTAAATTGGAGGATTCAATAGAAAATTGACCTGAAATAGTTCTTGTACATTGAGTTAATTAATGGTTGCTGCTTTACAAGACATATCTACTTCAATAGGACTTTTTATTTAAATATCCAAAAAGTGAGGTA-------------------------------------------------
Ntempletoni_BaldMtns_N950 ----------------------------------------------------------------------------------------AGAAAAATCAAAAAATGTCCGGATTACCGGTGGAGCCGGATTATTGAATGCCGGTTAAAGAGGTTTTACTGTACTTAGAAACTGGTAGACAGTTTAAAAACTGCATAATATCTTCATTCAATAAGTCTTTTAGTGATGAATCATGCTACCATGTTGTAAATAGTTATAAAAATACTCTTTTGCTTAAACTGCCATAAATATCTAAGAGTCTGCTTACCTATTCTGCCTTAGTTTGAATTCATTTAAGTTGATAGTTATATTTGTTGGTTTTTTCACACTTAGCAATTATTATTTTTCATTTTAATT---TGTTATTTTTTCTAGGCACAATGTACAGATGATATGTTTGAAGTGGATAAAATTCAATATTCTCTGGACTTCAGAATTATTGAAGGCGATGTTGGTTTACCTCAAAATTCCTTCAGAACATCGGACTTTCTGCCTCATGGTATGTCACATTCTTTTAATTTTAAAAAGCTTTAAAGCAATATTATAAAAATTGCTTTAAAGCTTTTCTGAGAAGTAATGAAAAAAAAACAATTTTGATAGCGAAGCATTAAGATGTGAGCTTTATCTTTTGTATTCGAGTTACAGTTTTAATGTTATAAGTATTTTGATGTTGCCTATTATTGTGTCCTTCCATTACAAATTATCTTGTCATGTAATGTGTGCAATGAAATGTAAAATCAGCTCCTTAAATTGGAGGATTCAATAGAAAATTGACCTGAAATAGTTCTTGTACATTGAGTTAATTAATGGTAGCTGCTTTACAAGCCATATCTACTTCAATGGGACTTTTTATTTAAATATCAAAAAAGTGAGGTAAAAGTTTCTACAAGAACAGAAATATCAGTTTGAATCATAAAATGAAAAA
Ntempletoni_ClarksCreek_N945 TTTTCATTCCTTTATGTACTATTGATTGATGCGTTTCTGAAGTCACCACACTCCTTTTAGATGATAGAAAACGGCAATTTGT-AAAAAAAAAAAATCAAAAAATGTCCGGATTACCGGTGGAGCCGGATTACCAAATGCCGGTTAAAGAGGTTTTACTGTACTTAGAAACTGGTAGACAGTTTAAAAACTGCATAATATCTTCATTCAATAAGTCTTTTAGTGATGAATCATGCTACCATGTTGTAAATAGTTATAAAAATACTCTTTTGCTTAAACTGCCATAAATATCTAAGAGTCTGCTTACCTATTCTGCCTTAGTTTGAATTCATTTAAGTTGATAGTTATATTTGTTGGTTTTTTCACACTTAGCAATTATTATTTTTCATTTTAATT---TGTTATTTTTTCTAGGCACAATGTACAGATGATATGTTTGAAGTGGATAAAATTCAATATTCTCTGGACTTCAGAATTATTGAAGGCGATGTTGGTTTACCTCAAAATTCCTTCAGAACATCGGACTTTCTGCCTCATGGTATGGCACATTCTTTTAATTTTAAAAAGCTTTAAAGCAATATTATAAAAATTGCTTTAAAGCTTTTCTGAGAAGTAATGAAAAAAAAACAATTTTGATAGCGAAGCATTAAGATGTGAGCTTTATCTTTTGTATTCGAGTTACAGTTTTAATGTTATAAGTATTTTGATGTTGCCTATTATTGTGTCCTGCCATTACAAATTATCTTGTCATGTAATGTGTGCAATGAAATGTAAAATCAGCTCCTTAAATTGGAGGATTCAATAGAAAATTGACCTGAAATAGTTCTTGTACATTGAGTTAATTAATGGTAGCTGCTTTACAAGCCATATCTACTTCAATGGGACTTTTTATTTAAATATCAAAAAAGTGAGGTAAAAGTTTCTACAAGAACAGAAATATCAGTTTGAATCATAAAATGAAAAA
Ntempletoni_ScronceCreekRd_N1223 -----------------------------------------------------------------------CGGCAATTTGTAAAAAAGAAAAAATCTAAAAATGTCCGGATTATCGGTGGAGCCGTATTACCGAATGCCGGTTAAAGAGGTTTTATTGTACTTAGAAACTGGTAGACAGTTTAAAAACTGCATAATATCTTCATTCAATAAGTCTTTTAGTGATGAATCATGTTACCATGTTGTAAATAGTTATAAAAATACTCTTTTGCTTAAACTGCCATAAATATCTAAGAGTCTGCTTACCTATTCTGCCTTAGTTTGAATTCATTTAAGTTGATAGTTATATTTGTTGGTTTTTTCACACTTAGCAATTATTATTTTTCATTTTAATT---TGTTATTTTTTCTAGGCACAATGTACAGATGATATGTTTGAAGTGGATAAAATTCAATACTCTCTGGACTTCAGAATTATTGAAGGCGATGTTGGTTTACCTCAAAATTCCTTCAGAACATCGGACTTTCTGCCTCATGGTATGTCACATTCTTTTAATTTTAAAAAGCTTTAAAGCAATATTATAAAAATTGCTTTAAAGCTTTTCTGAGAAGTAATGAAAAAAAAACAATTTTGATAGCAAAGCATTAAGATGTGAGCTTTATCTTTTGTATTCGAGTTACAGTTTTAATGTTATAAGTATTTTGATGTTGCCTATTATTGTGTCCTTCCATTACAAATTATCTTGTCATGTAATGTGTGCAATGAAATGTAAAATCAGCTCCTTAAATTGGAGGAGTCAATAGAAAATTGACCTGAAATAGTTCTTGTACATTGAGTTAATTAATGGTAGCTGCTTTACAAGCCATATCTACTTCAATGGGACTTTTTATTTAAATACCAAAAAAGTGAGGTAAAAGTTTCTACAAGAACAGAAATATCAGTTCGAATCACAAAATGAAAAA
Ntennessensis_IndianCave_N052 -TTTCATTCCTTTATTTACTATTGATTGATGCATTTCTGAAGTCACCACACGCCTTTTAGATGATAGAAAACGGCAATTTGTAAAAAAAGAAAAATCCAAAAATGTCCGCATTATCGGTGGAGCTGGATTACCTAATGCCGGTTAAAGAGGTTTTACTGTACTTAGAAACTGATAGACAGTTTAAAAACTGCATAATATCTTCATTCAATAAGTCTTTTACTAATGAAGCATGCTACCATGTTGTAAATAGTCATAAAAATACTC--TTGCTTAAACTGCCATAAATATGTAAGAGTCTGCTTACTTATTCTGTCTTAGTTTCAATTCATTTAAGTTGATAGCTATATTTGTTGGTTTTTTCACACTTAGCAATTGCCATTTTTCATATTAATTTGTTATACTTTTTTCTAGGCACAATGTACAGATGATATGTTTGAAGTGGATAAAATTCAATATTCTCTGGACTTCAGAATTATTGAAGGCGATGTTGGTTTACCTCAAAATTCCTTCAGAACATCGGACTTTCTGCCTCATGGTATGTCACATTCTTTTCATTTTAAAAAGCTTTAAAGCAATATTATAAAAATTGCTTTAAAGCTTTTCTGAGAAGTAATGAAAAAAAAGCAATTCTGATCGTAAAGCATTAAGATGTGAGCTTTCTCTTTTGTATTCAAGTTACAGTTTTAATGTTATAAGTATTTTGATGTTGCCTATTATTGTGTCCTTCCGTTACAAATTATCTTGTCATGTAATGTGTGCAATGAAATGTAAAATCAGCTCCTTAAATTGGAGGATTCAATAGAAAAATGTCCTGAAATGGTTCCTGTACATTGAATTAATTAATGGTAGCTGCTTTACAAGACATATCTACTTCAATAGGACTTTTTATTTAAA-------------------------------------------------------------------
Ntennessensis_LittleStony_N645 -----------------------------------------------------------------------------------------------------------------------------------------------------------ACTGTACTTAGAAACTGATAAACAGTTTAAAAACTGCATAATATCTTCATTCAATAAGTCTTTTACTAATGAAGCATGTTACAATGTTGTAAATAGTCATAAAAATACTCTTTTGCTTAAACTGCCATAAATATGTAAGAGTCTGCTTACTTATTCTGTCTTAGTTTCAATTCATTTAAGTTGATAGCTATATTTGTTGGTTTTTTCACACTTAGCAATTGCCATTTTTCATATTAATTCGTTATACTTTTTTCTAGGCACAATGTACAGATGATATGTTTGAAGTGGATAAAATTCAATATTCTCTGGACTTCAGAATTATTGAAGGCGATGTTGGTTTACCTCAAAATTCCTTCAGAACATCGGACTTTCTGCCTCATGGTATGTCACATTCTTTTCATTTTAAAAAGCTTTAAAGCAATATTATAAAAATTGCTTTAAAGCTTTTCTGAGAAGTAATGAAAAAAAAGCAATTCTGATCGTAAAGCATTAAGATGTGAGCTTTCTCTTTTGTATTCAAGTTACAGTTTTAATGTTATAAGTATTTTGATGTTGCCTATTATTGTGTCCTTCCGTTACAAATTATCTTGTCATGTAATGTGTGCAATGAAATGTAAAATCAGCTCCTTAAATTGGAGGATTCCATAGAAAAATGTCCTGAAATGGTTCCTGTACATTGAATTAATTAATGGTAGCTGCTTTACAAGACATATCTACGTCAATAGGACTTTTTATTTAAATATC---------------------------------------------------------------
Ntennessensis_Watauga_N1046 -------------------------------------------------------------------------------------AAAAGAAAAATCCAAAAATGTCCGCATTATCGGTGGAGCTGGATTACCTAATGCCGGTTAAAGAGGTTTTACTGTACTTAGAAACTGATAGACAGTTTAAAAACTGCATAATATCTTCATTCAATAAGTCTTTTACTAATGAAGCATGCTACCATGTTGTAAATAGTCATAAAAATACTCTTTTGCTTAAACTGCCATAAATATGTAAGAGTCTGCTTACTTATTCTGTCTTAGTTTCAATTCATTTAAGTTGATAGCTATATTTGTTGGTTTTTTCACACTTAGCAATTGCCATTTTTCATATTAATTTGTTATACTTTTTTCTAGGCACAATGTACAGATGATATGTTTGAAGTGGATAAAATTCAATATTCTCTGGACTTCAGAATTATTGAAGGCGATGTTGGTTTACCTCAAAATTCCTTCAGAACATCGGACTTTCTGCCTCATGGTATGTCACATTCTTTTCATTTTAAAAAGCTTTAAAGCAATATTATAAAAATTGCTTTAAAGCTTTTCTGAGAAGTAATGAAAAAAAAGCAATTCTGATCGTAAAGCATTAAGATGTGAGCTTTCTCTTTTGTATTCAAGTTACAGTTTTAATGTTATAAGTATTTTGATGTTGCCTATTATTGTGTCCTTCCGTTACAAATTATCTTATCATGTAATGTGTGCAATGAAATGTAAAATCAGCTCCTTAAATTGGAGGATTCAATAGAAAAATGTCCTGAAATGGTTCCTGTACATTGAATTAATTAATGGTAGCTGCTTTACAAGACATATCTACTTCAATAGGACTTTTTATTTAAATATCCAAAAAGTGAGG---------------------------------------------------
