# Supplementary material for: ﻿New species in old mountains: integrative taxonomy reveals ten new species and extensive short-range endemism in Nesticus spiders (Araneae, Nesticidae) from the southern Appalachian Mountains
Source: Zookeys. 2023 Feb 3;1145:1–130. doi: 10.3897/zookeys.1145.96724 (PMC10208238; doi:10.3897/zookeys.1145.96724)
Supplement: Supplementary material 4 — Input alignments, analysis log files, and output tree files [file zookeys-1145-001_article-96724__-s004.zip › uce-200787 (modified).phy]

 81 1000
Nesticus_Japan_G2153 -------GCATTTCAGTGTAGCATAC------CACAATTGGAGTCATTTAATTAG----TTTTTTTTAAAGTTCTAATTTTTTGTATTTGTGCTCAATTTTGCTGCTCCAAATTTGTCCTCTTCTTTTTCCCTTTTAAAGCTATTTTAATTTACTTATGATGATTATT-----------TAATTTCTTACGAAATTTTCTCGTCTATAAATAGATTTTTAGCTATTCAGA-----GTTGGCAGGTAT--GATATATTTGTAG-----------ATATTTTTTCATTATTTAGAATAATTTT---CTATAAGATGATGTTCTATGCTG----TTTTTTTGCCATTGATTGTTTTTAAAAAGTAATGTATATTTATATAATTTTTT----TTTCTTATAGTGCATTTTCAATGAATATTCCAAACATTCCAATTCAAATATTAGCAGTTACTGAAACAGGGAGTGCAAATGCATTTTTTTCTAGTGATTTGTCTCATCAATTAATTACTGAAGGCAATGCTGTAGCAGATAAATTGCAAGCTCATTTTATGACCTCAAGTTCAACAAGTCAACAAAAAAGTAATT-------TTTGTTAATTTAGTTTATCAAAATTTTCTTAAATTGTTTATATTTTTGATATTAGTG-------CATACAATTGGGAAAATC---GTTGAACCTGCTTGTGTTTTTTAAGTGCTAAGCTGGGCCACAAACTTAATTTTTCCTAATCTTCCTTATCTACTTAATA-----A--------------TGTACTATGTACTTTTCTGTTAGCCACAAAAAGT--------CGAAAAATTTTATGGTGACATTCAGTACCAAGTTGCATGAGTTTGCTCTAAA------------TAAATATTTTCAAAATT-------ACATGGTATCATGGTATTCAATTCATGTGAA---------------AAATGTACTTTA--------------------------------ATATAT
Nesticus_nahaunus_Mexico_G2881 TTCTTTTATGCTCTACCATTATAGACAGTGTTTACTCTTGCACTTGTATAATTCCCAATGTTTCTTCTGTTGACAAATTTTTTGCATGTCTTCCTTATGCATTGTTTTAAAAATCCTTAAATCTTGTGTATTTTATGAAATTATTGAAGTGTGTTTGTGGTATTTTTTAGAGAGAGATATAGAGTTTAACAAAATTATAAATTATTCAAGTGAAAATTTATTCAAATTATTATATAAAAATATTTTATGCATACATTTGTTTTTCAAATGTAGATATTTTTTCAGTTGTTTTAATCATTCTCAGTTTTGAAACACTGTCGTATGCTCCCCCCCTCATAAATCTTGATTCTCCCCCTGAAGTGATAGTTATTAATGTGATTTTTTATTTTATTTTACAGTGCATTTTCAATGAATATTCCAAACATTCCAATACAAATTTTAGCAGTCACTGAAACGGGAAGTGCAAATGCGTTTTTTTCTAGTGATTTATCACATCAATTAATTACTGAAGGCAATGCTGTTGCAGATAAGTTGCAAGCTCATTTTATGACATCCAGTTCAACAAGTCAACAAAAAAGTAATTATAGTTTTTAATTAATTCAGTTTATCAATATTTTTA------------AGTAATAATGTAAATAAAACTGTTATGTGATTGAATTAAATTTAGTTGCATTTGAAATTGTTTTTAGAATGGAAAAGACAAATTAAAATTCAATGCTATTTAAATTTCCTTTTGTTGATAATAGACATACTGGTTGTGACAGTTTTGTTCATTTGTATAGTGCAAAAATAAAAAAATATGTACAACAAAAGAATTTATAATACAATTTATTATATTCATGCACTTCTTTCTTTTTTTTCTCTTCATGCCCAAATTATTTTGAAATTCATCAAAATATGTTAATACTATATGCAAACCATCAAGAATAAGATACAACTAGAAAAACCATCTAAGCAATATTTTTGGTTATAATGGTAGATAGGGATGAAA
Nsilvestrii_Hellgate_N1108 ---------GTCTTAATTTTATAT--------TTGTCTTACATGTGATTTATTGGGTCTTTGCCCTCCATTGTAGAGTTTTTTGTG---------CATTCTGGTATTTCAGTAGCACT----TCAGGGTGCTTTATAGAGGGAGGGGAGTGTGCTCGTTATAATTTTTAAATAGATACCCAAAAGATATCGATATTGCAAAATTATCTGATCGTTAATTTTTT---------------GAAATATAATAAA-----------CCCAATTTTTAAAACTTTTTTAATAAATTGAATCGTACAAAGTTGTTAAATAACCCTTTATATAACATTTCTTTTTATTGTCTTTTGTTCTGCTAAAATGAT-----------TAATTTTTATTTTTATATTACAGTGCATTTTCAATGAATATTCCAAACATTCCGATACAAATTTTAGCAGTCACCGAAACGGGAAGTGCAAATGCGTTTTTTTCTAGTGATTTATCTCATCAATTGATTACTGAAGGCAATGCTGTTGCAGATAAGTTGCAAGCTCATTTTATGACCTCCAGCTCAACAAGTCAACAAAAAAGTAATTTTTGTCAACTATTCAGTTTGCTTATTGATATTTTTGTTTATTTTATAT-----TGGTGTAAA--CAACTGCTGTATGTTTGAAAAAAAAT--GCTGCACTTTATATTGTCTTTATAATGGCAAGGGCAAATCAAAAT---------CCCAGATTCTCTTTTATTAAAGGTAGACATGCTGGATATGACAATCCTGCCTTCTACTATACTTTGAATTTGAAATAGTTTATAGAACAGAAGAGTTTATATCTAAAATTGTAACATTCATGCATTTT----TTTTTAA----------------------------------------------------------------------------------AAAAAAAATCTGACCTCTG-------------------------------
Narcheri_Cheaha_N023 --------------------------------------------------------------------------------------------------------------------------------------------------------------GGTATTTTTAAAAGAGTGACCTAGAGTTTAACAAAATTATAAATTATTCGAATGGGCATTTGTTTATAC--------------ATACATTAAACACATTTATTTTCCAAATATAGATATTTCTTCAGTATTTTTAATCATTCTCAGTTTTGAAACATTGTCTTATGCTCCCCCTCTCTTAAATCTTGATTATTCTTCTGAAGGAATATATATTAATATGATTTTTTATTTTATTTTACAGTGCATTTTCAATGAATATTCCAAACATTCCAATACAAATTTTAGCAGTCACTGAAACGGGGAGTGCAAATGCGTTTTTTTCTAGCGATTTATCTCATCAATTGATTACTGAAGGAAATGCTGTTGCAGATAAGTTGCAAGCTCATTTTATGACATCCAGTTCAACAAGTCAACAAAAAAGTAATTATAGTTTTTAATTAA-----TTTATCAGTA-CTTTTTTTGTTTCATGTATTAATAATGTAAATAATACTGTTATGTGATTGAAATAAATTTAGTTGCATTTGATTCTGTTTTTAGAATAGAAAAGGCAAATTAAAATTCCACACCATTTAGATTTTCTTTTGTTGATAATAGACATGCAGGTTGTGACAG-------CTTAACTATAGTGCAAACTCAAAAATATGT----AAAAAAAGAATTTATAATAAAATTTAATATATTCCCACATTTATTTATTTTTAACCTCTTAATGTCTAAATTATTTTGAAATTTATCAACAAATGTTAATATTATATGTAAACCATCTAGATTAAGGTATTTCTAAAAGATTCATCCCATTCCC--------------------------------
Narcheri_MillShoalCreek_N727 -------------------------------------------------------------------------------------------------------------------------------------------------------------------------------------------------------------------------------------------------------------------------------------------------------------------------------------------------------------------------------------------------------------GTGCATTTTCAATGAATATTCCAAACATTCCAATACAAATTTTAGCAGTCACTGAAACGGGGAGTGCAAATGCGTTTTTTTCTAGCGATTTATCTCATCAATTGATTACTGAAGGAAATGCTGTTGCAGATAAGTTGCAAGCTCATTTTATGACATCCAGTTCAACAAGTCAACAAAAAAGTAATTATAGTTTTTAATTAA-----TTTATCAGTA-TTTTTTTTGTTTCATGTATTAATAATGTAAATAATACTGTTATGTGATTGAAATAAATTTAGTTGCATTTGATTCTGTTTTTAGAATAGAAAAG----------------------------------------------------------------------------------------------------------------------------------------------------------------------------------------------------------------------------------------------------------------------------------------------------
Nbarri_Bishop_N1072 -----------------------------------------------------------------------------------------------------------------------------------------------------------------------------------------------------------------------------------------------------------------------------------ATTTCTTTAGTATTTTTAATCATTCTCAGTTTTGAAACACTGTCTTATGCTTCCCCCCTCTTAAATCGTGATTATTCTTTTAAAGTGATAGTTATTAATATGATTTTTTATTTTATTTTACAGTGCATTTTCAATGAATATTCCAAACATTCCAATACAAATTTTAGCAGTCACTGAAACGGGGAGTGCAAATGCATTTTTTTCTAGTGATTTATCTCATCAATTGATTACTGAAGGAAATGCTGTTGCAGATAAGTTGCAAGCTCATTTTATGACATCCAGTTCAACAAGTCAACAAAAAAGTAATTATAGTTTTTAATTAATTCAGTTTATCAGTATTTTTTTTTGTTTTATGTATTAATAATGTAAATAATACTGTTATGTGATTGAAATAAATTTAGTTGCATTTGATTCTATTTTTAGAATGGAAAAGGCAAATTAAAATTCAATGCCATTTAGATTCCCTTTTGTGGATAATAG----ATTGGTTGTGACAGTTTTGTTCGTAACTATAGCGCAAACTCAAAAAAATATGTACATCAAAAGAATTTATAATAAAATTTATTATATCCCTGCACTTCTTTATTTTTAACCTCTTAATGCCCAAATTATTTTGAAATTTATCAACATATGTTAATATTATATGCAAACCATCTAGATTAAGGTATTTCTAAAAGATTAATCTCATTCCCACTATTAGTTACCAAGATAATTATCCATGAAT
Nbarri_LostCoveCave_N0065 --------------------------------------------------------------TCTTCTATTGTCAATTTTTTTGTATGCCTTCCTTATTGTTTGTTTTAAAAATCATTGAATCTTGTCTATTTTATAAAATTATTGAAGTGTGGTTATGGTATTTTTAAAGGAGAGACCTAGAGTTTAACAAAATTATAAAATATTCAAGTGGGCATTTGTTTACACATACATTTGTTAACATACATTAAATACTTTTGTTTTCCAAGTGTAGATATTTCTTTAGTATTTTTAATCATTCTCAGTTTTGAAACACTGTCTTATGCTTCCCCCCTCTTAAATCTTGATTATTCTTTTAAAGTGATTGTTATTAATATGATTTTTTATTTTATTTTACAGTGCATTTTCAATGAATATTCCAAACATTCCAATACAAATTTTAGCAGTCACTGAAACGGGGAGTGCAAATGCATTTTTTTCTAGTGATTTATCTCATCAATTGATTACTGAAGGAAATGCTGTTGCAGATAAGTTGCAAGCTCATTTTATGACATCCAGTTCAACAAGTCAACAAAAAAGTAATTATAGTTTTTAATTAATTCAGTTTATCAGTA-TTTTTTTTGTTTTATGTATTAATAATGTAAATAATACTGTTATGTGATTGAAATAAATTTAGTTGCATTTGATTCTATTTTTAGAATGGAAAAGGCAAATTAAAATTCAATGCCATTTAGATTCCCTTTTGTGGATAATAG----ATTGGTTGTGACAGTTTTGTTCGTAACTATAGCGCAAACTCAAAAAAATATGTACATCAAAAGAATTTATAATAAAATTTATTATATCCCTGTACTTCTTTATTTTTAACCTCTTAATGCCCAAATTATTTTGAAATTTATCAACATATGTTAATATTATATGCAAACCATCTAGATTAAGGTATTTCTAAAAGATTAATCTCATTCCCACTATTAGTTACCAAGATAATTATTCATGAAT
Nbarri_eyed_ClayCave_G2082 TTCTT------ATTACCATTATATGCAGTGTCTACTCTTGCACTTATATAATTACCAATGTTTCTTCTATTGTCAATTTTTTTGTATGCCTTCCTTATTGTTTGTTTTAAAAATCATTGAATCTTGTGTATTTTATAAAATTATTGAAGTGTGTTTATAGTATTTTTAAA--AGAGACCTAGCGTTTAACAAAATTATAAATTATTCAAGTGGGCATTTGTTTACACACACATTTGTTAACATACATTCAATATGTTTGTTTTCCAAATGTAGATATTTCTTCAGTATTTTTAATCATTCTCAGTTTTGAAACACTGTCTTATGT-TCCCTCCTCTTAAATCTTGATTATTCTTTTGAAGTGATAGTTATTAATATGATTTTTTGTTTTATTTTACAGTGCATTTTCAATGAATATTCCAAACATTCCAATACAAATTTTAGCAGTCACTGAAACGGGGAGTGCAAATGCGTTTTTTTCTAGTGATTTATCTCATCAATTGATTACTGAAGGAAATGCTGTTGCAGATAAGTTGCAAGCTCATTTTATGACATCCAGTTCAACAAGTCAACAAAAAAGTAATTATAGTTTTTAATTAATTCAGTTTATCAGTATTTTTCTTCGTTTTATGTATTAATAATGTAAATAATACTGTTATGTGATTGAAATAAATTTAGTTGCATTTGATTCTGTTTTTAGAATGGAAAAGGCAAATTAAAATTCAATGCCATTTAGATTCCCTTTTATGGATAATAGACATGCTGGTTGTGACAGTTTTGTTCTTAACTATAGTGCAAACTCAAAAAAATATGTACAACAAAAGAATTTATAATAAAATTTATTATATCCCTGTACTTCTTTATTTTTAACCTTTTAATGCCCAAATTATTTTGAAATTTATCGACATATGTTAATATTATATGCAAACCTTCTAGGTTAAGGTATTTCTAAAAGATTAATCTCATTCCCACTTTTAGTTAC--------------------
Nbarrowsi_Gregorys_N270 ---------------------------------------------------------------------------------------------------------------------------------------------------------------------------------CCTAGAGTTTAACAAAATTATAAAATATTCAAGTGGGCATTTGTTTACACATACATTTGTTAACATACATTAAATACGTTTGTTTTCCAAATGTAGATATTTCTTCAGTATTTTTAATCATTCTTAGTTTTGAAACACTGTCTTATGCTCCCCCCGTCTTAAATCTTGATTATTCTTTTGAAGTGATAGTTATTAATATGATTTTTTATTTTATTTTACAGTGCATTTTCAATGAATATTCCAAACATTCCAATACAAATTTTAGCAGTCACTGAAACGGGGAGTGCAAATGCATTTTTTTCTAGTGATTTATCTCATCAATTGATTACTGAAGGAAATGCTGTTGCAGATAAGTTGCAAGCTCATTTTATGACATCCAGTTCAACAAGTCAACAAAAAAGTAATTATAGTTTTTAATTAATTCAGTTTATCAGTATTTTTTTTTGTTTTATGTATTAATAATGTAAATAATACTGTTATGTGATTGAAATAAATTTAGTTGCATTTGATTCTGTTTTTAGAATGGAAAAGGCAAATTAAAATTCAATGCCATTTAGATTCCCTTTTGTGGATAATAGACATGCTGGTTGTGACAGTTTTGTTCTTAACTATAGTGCAAACTAAAAAAAATATGTACATCAAAAGAATTTATAATAAAATTTATTATATCCCTGCACTTCTTTATTTTTAACCTCTTAATGCCCAAATTATTTTGAAATTTATCAACATATGTTAATGTTATATGCAAACCATCTAGATTAAGGTATTTCTAAAAGATTAATCTCATTCCCACTATTAGTTACCAAGATAATTATCCATGAAT
Nbarrowsi_Tuckaleechee_N360 --------------------------------------------------------------------------------------------------------------------------------------------------AAGTGTGTTTATGGCATTTTTAAAAGAGAGACCTAGAGTTTAACAAAATTATAAAATATTCAAGTGGGCATTTGTTTACACATACATTTGTTAACATACATTAAATACGTTTGTTTTCCAAATGTAGATATTTCTTCAGTATTTTTAATCATTCTTAGTTTTGAAACACTGTCTTATGC-CCCCCCCTCTTAAATCTTGATTATTCTTTTGAAGTGATAGTTATTAATATGATTTTTTATTTTATTTTACAGTGCATTTTCAATGAATATTCCAAACATTCCAATACAAATTTTAGCAGTCACTGAAACGGGGAGTGCAAATGCATTTTTTTCTAGTGATTTATCTCATCAATTGATTACTGAAGGAAATGCTGTTGCAGATAAGTTGCAAGCTCATTTTATGACATCCAGTTCAACAAGTCAACAAAAAAGTAATTATAATTTTTAATTAATTCAGTTTATCAGTATTTTTTTTTGTTTTATGTATTAATAATGTAAATAATACTGTTATGTGATTGAAATAAATTTAGTTGCATTTGATTCTGTTTTTAGAATGGAAAAGACAAATTAAAATTCAATGCCATTTAGATTCCCTTTTGTGGATAATAGACATGCTGGTTGTGACAGTTTTGTTCTTAACTATAGTGCAAACTAAAAAAAATATGTACATCAAAAGAATTTATAATAAAATTTATTATATCCCTGCACTTCTTTATTTTTAACCTCTTAATGCCCAAATT------------------------------------------------------------------------------------------------------------------
Nbishopi_DryFalls_N150 TTCTTTTATGCTTTACCATTATATACAGTGTCTACTCTTGCACTTATATAATTACCAATGTTTCTTCTATTGTCAATTTTTTTGTATGCCTTCCTTATTGGTTGTTTTAAAAATCATTGAATCTTGTGTATCTTATAAAATTATTGAAGTGTGTTTATGGTATTTTTAAAAGAGAGACCTAGAGTTTAAGAAAATTATAAAATATTCAAGTGGGCATTTGTTTACACATACATTTGTTAACATACATTAAATACTTTTGTTTTCCAAGTGTAGATATTTCTTCAGTATTTTTAATCATTCTTAGTTTTGAAACACTGTCTTATGCTTCCCCCCTCTTAAATCTTGATTATTCTTTTAAAGTGATAGTTATTAATATG--TTTTTATTTTATTTTACAGTGCATTTTCAATGAATATTCCAAACATTCCAATACAAATTTTAGCAGTCACTGAAACGGGGAGTGCAAATGCATTTTTTTCTAGTGATTTATCTCATCAATTGATTACTGAAGGAAATGCTGTTGCAGATAAGTTGCAAGCTCATTTTATGACATCCAGTTCAACAAGTCAACAAAAAAGTAATTATAGTTTTTAATTAATTCAGTTTATCAGTA-TTTTTTTTGTTTTATTTATTAATAATGTAAATAATACTGTTATGTGATTGAAATAAATTTAGTTGCATTTGATTCTGTTTTTAGAATGGAAAAGGCAAATTAAAATTCAATGCCATTTAGATTCCCTTTTGTGGATAATAA----ATTGGTTGTGCAGGGTCCGCTTTTTAGCTGATTTCCGCTTT---------------------GAACTTTCCACAAAGTTTTTTTTCTATTTGCCCTTTTTCTTTTCCAACCGCTTAACGTAAAAAAAAAGCGGAAATACGAAACCATATGTTACTACTATTCATAATCCCTTTAAACAATGGAGCTACTAGGAAACCAATTCCCTTTTCAG-CTGAGGCACTGATACGGTTCTTCCCTCCT
Nbishopi_StandingIndian_N131 TTCTTTTATGCTTTACCATTATATACAGTGTCTACTCTTGCACTTATATAATTACCAATGTTTCTTCTATTGTCAATTTTTTTGTATGCCTTCCTTATTGGTTGTTTTAAAAATCATTGAATCTTGTGTATCTTATAAAATTATTGAAGTGTGTTTATGGTATTTTTAAAAGAGAGACCTAGAGTTTAAGAAAATTATAAAATATTCAAGTGGGCATTTGTTTACACATACATTTGTTAACATACATTAAATACTTTTGTTTTCCAAGTGTAGATATTTCTTCAGTATTTTTAATCATTCTTAGTTTTGAAACACTGTCTTATGCTTCCCCCCTCTTAAATCTTGATTATTCTTTTAAAGTGATAGTTATTAATATG--TTTTTATTTTATTTTACAGTGCATTTTCAATGAATATTCCAAACATTCCAATACAAATTTTAGCAGTCACTGAAACGGGGAGTGCAAATGCATTTTTTTCTAGTGATTTATCTCATCAATTGATTACTGAAGGAAATGCTGTTGCAGATAAGTTGCAAGCTCATTTTATGACATCCAGTTCAACAAGTCAACAAAAAAGTAATTATAGTTTTTAATTAATTCAGTTTATCAGTA-TTTTTTTTGTTTTATTTATTAATAATGTAAATAATACTGTTATGTGATTGAAATAAATTTAGTTGCATTTGATTCTGTTTTTAGAATGGAAAAGGCAAATTAAAATTCAATGCCATTTAGATTCCCTTTTGTGGATAATAA----ATTGGTTGTGCAGGGTAAGCTTTTTAGCTGATTTCCGCTTT---------------------GAACTTTCCACAGAATTTTTTTTCTATTTGCCCTTTTTCTTTTTCGACCGCTTAACGTAAAAAAAA-ACGGAAATACGAAACCATATGTTACTACTATTCGTAATCCCTTTAAACAATGGAGCTACTAGGAAACCAATTCCCTTTTCAGCCTGAGGCACTGATAC--------------
Nbrimleyi_RumblingBald_N241 ------------------------------------------------------------------------------------------------------------------------------------TTATAAAATTATTGAAGTG------TGGTATTTTTAAAAGGGAGACCTAGAGGTTAACAAAATTATAAATTATTCAAGTGGGCATTTGTTTACACATACATTTGTTAACATACATTAAATATGTTTGTTGTCCAAATGTAGATATTTCTTCAGTGTTTTTAATCATTCTCAGTTTTGAAACACTGTCTTATGCTTCCTCCCTCTTAAATCTTGATTATTCTTTTGAAGTGATAGTTGTTAATAT---TTTTTATTTTATTTTACAGTGCATTTTCAATGAATATTCCAAACATTCCGATACAAATTTTAGCAGTCACTGAAACAGGGAGTGCAAATGCGTTTTTTTCTAGTGATTTATCTCATCAATTGATTACTGAAGGAAATGCTGTTGCAGATAAGTTGCAAGCTCATTTTATGACATCCAGTTCAACAAGTCAACAAAAAAGTAATTATAGTTTTTAATTAATTCAGTTTATCAGTCTTTTTTTTTGTTTTATGTATTAATAATGTAAATAATACTGTTATGTGATTGAAATAAATTTAGTTGCATTTGATTCTGTTTTTAGAATGGAAAAGGCAAATTAAAATTCAATTCCATTTAGATTGCCTTTTTTGGATAATAGACATGCTGGTTGTGACAGTTTTGTTCTTAACTATAGTTCAAACTCAAAAAAATATGTTCAACAAAAGAATTTATAATAAAATTTATTATATCCCTGCACTTCTTTATTTTTAACCTCTTAATGCCCAAATTATTTTGAAATTTATCAACATACGTTAATATTATATGCAAACCATCTAGATTACGGTATTTCTAAAAGATTAATCTCATTCCCACTTTTACTTACCAAGATAATTATCCATGAAT
Ncanei_Egypt_N958 ---------------------------------------------------------------------------------------------------------------------------------------------------------------------------------------------------------------------------------------------------------------------------------------------------------------------------------------------------------------------------------------------------------------------------AATATTCCAAACATTCCAATACAAATTTTAGCAGTCACTGAAACGGGGAGTGCAAATGCGTTTTTTTCTAGTGATTTATCTCATCAATTGATTACTGAAGGAAATGCTGTTGCAGATAAGTTGCAAGCTCATTTTATGACATCCAGTTCTACAAGTCAACAAAAAAGTAATTATAGTTTTTAATTAATTCAGTTTATCAGTATTTTTTTTTGTTTTATGTAT---TAATGTAAATAATACTGTTATGTGATTGAAATAAATTTAGTTGCATTTGATTCTGTTTTTAGAATGGAAAAGGCAAATTAAAATTCAATGCCATTTAGACTCCCTTTTGTGGATGATAGACATGCTGGTTGTGACAGTTTTGTTCTTAACTATAGTGCAAACTCAAAAAAATATGTACAACAAAAGAATTTATAAT------------------------------------------------------------------------------------------------------------------------------------------------------------------------
Ncarolinensis_Grandfather_N218 TTCTTTTATGCTTTACCATTATATACAGTGTCTACTCTTGCACTTATATAATTACCAATGTTTCTTCTATTGTCAATTTTTTTGTATGCCTTCCTTATTGTTTGTTTTAAAAATCATTGAATCTTGTGTATTTTTTAAAATTATTGAAGTTTGTTTATGGTATTTTTAAAAGAAAGACCTAGAGTTTAACAAAATTATAAATTATTCAAGTGGGCATTTGTTTACACATACATTTGTTAACATACATTCAATACGTTTGTTTTCCAAATGTAGATATTTCTTCAGTATTTTTAATCATTCTCAGTTTTGAAACACTGTCTTATGC-TCCCTCCTCTTAAATCTTGATTATTCTTTTGAAGTGATAGTTATTAATATGATTTTTTATTTTATTTTACAGTGCATTTTCAATGAATATTCCAAACATTCCAATACAAATTTTAGCGGTCACTGAAACGGGGAGTGCAAATGCGTTTTTTTCTAGTGATTTATCTCATCAATTGATTACTGAAGGAAATGCTGTTGCAGATAAGTTGCAAGCTCATTTTATGACATCCAGTTCAACAAGTCAACAAAAAAGTAATTATAGTTTTTAATTAATTCAGTTTATCAGTATTTTTCTTTGTTTTATGTATTAATAATGTAAATAATACTGTTATGTGATTGAAATAAATTTAGTTGCATTTCATTCTGTTTTTAGAATGGAAAAGGCAAATTAAAATTCAATGCCATTTAGATTCCCTTTTGTGGATAATAGACATGCTGGTTGTGACAGTTTTGTTCTTAACTATAGTGCAAACTCAAAAAAATATGTACAACAAAAGAATTTATAATAAAATTTATTATATCCCTGTACTTCTTTATTTTTAACCTTTTAATGCCCAAATTATTTTGAAATTTATCAACATATGTTAATATTATATGCAAACCTTCTAGATTAAGGTATTTCTAAAAGATTAATCTCATTCCCACTTTTAGTTACCAAGATAATTATCCAT----
Ncarolinensis_LinvilleCaverns_N227 ------------------------------------------------------------------------------------------------------------------------------------------------------------------------------------------------------------------------------------------------------------------------------------------------------------------------------------------------------------------------------------------------ATTTTATTTTACAGTGCATTTTCAATGAATATTCCAAACATTCCAATACAAATTTTAGCGGTCACTGAAACGGGGAGTGCAAATGCGTTTTTTTCTAGTGATTTATCTCATCAATTGATTACTGAAGGAAATGCTGTTGCAGATAAGTTGCAAGCTCATTTTATGACATCCAGTTCAACAAGTCAACAAAAAAGTAATTATAGTTTTTAATTAATTCAGTTTATCAGTATTTTTCTTTGTTTTATGTATTAATAATGTAAAT------------------------------------------------------------------------------------------------------------------------------------------------------------------------------------------------------------------------------------------------------------------------------------------------------------------------------------------------------------------
Ncarteri_English_N031 --------------ACCATTATATACAGTGTCTACTCTTGCACTTATATAATTACCAATGTTTCTTCTATTGTCAATTTTTTTGTATACCTTCCTTATTGTTTGTTTTAAAAATCATTGAATCTTGTGTATTTTATAAAATTATTGAAGTGTGTTTATGGTATTTTTAAAAGATAGACCTTGAGTTTAACAAAATTATAAAATATTCAAGTGGGCATTTGTTTACACATACATTTGTTAACATACATTAAATACTTTTGTTTTCCAAGTGTAGATATTTCTTCAGTATTTTTAATTATTCTTAGTTTTGAAACACTGTCTTATGCTTCCCCCCTCTTAAATCTTGATTATTCTTTTAAAGTGATAGTTATTAATATGATTTTTTATTTTATTTTACAGTGCATTTTCAATGAATATTCCAAACATTCCAATACAAATTTTAGCAGTCACTGAAACGGGGAGTGCAAATGCATTTTTTTCTAGTGATTTATCTCATCAATTGATTACTGAAGGAAATGCTGTTGCAGATAAGTTGCAAGCTCATTTTATGACATCCAGTTCAACAAGTCAACAAAAAAGTAATTATAGTTTTTAATTAATTCAGTTTATCAGTATTTTTTTTTGTTTTATGTATTAATAATGTAAATA----------------------------------TTCTGTTTTGT------------AAATACTACTGTAATGTAAATACCACTG--------TTTTATGTATTA------------------------------------------------AAATACA-----ACTACAAAAGAATTTATAATAAAATTTATTATATCTCTGCACTTCTTTATTTTAA-CCTCTTAATGCCCAAATTATTTTGAAATTTATCAACATATGTTAATATTATATGCAAACCATCTAGATTAAGGTATTTCTAAAAGATTAATCTCATTCCCACTATTAGTTACCAAGATAATTATCCATGAAT
Ncarteri_LaurelCave_nearTYPE_N0296 TTCTTTTATGCTTTACCATTATATACAGTGTCTACTCTTGCACTTATATAATTACCAATGTTTCTTCTATTGTCAATTTTTTTGTATACCTTCCTTATTGTTTGTTTTAAAAATCATTGAATCTTGTGTATTTTATAAAATTATTGAAGTGTGTTTATGGTATTTTTAAAAGAGAGACCTAGAGTTTAACAAAATTATAAAATATTCAAGTGGGCATTTGTTTACACATACATTTGTTAACATACATTAAACACTTTTGTTTTCCAAGTGTAGATATTTCTTCAGTATTTTTAATCATTCTTAGTTTTGAAACACTGTCTTATGCTTCCCC-CTCTTAAATCTTGATTATTCTTTTAAAGTGATAGTTATTAATATGATTTTTTATTTTATTTTACAGTGCATTTTCGATGAATATTCCAAACATTCCAATACAAATTTTAGCAGTCACTGAAACGGGGAGTGCAAATGCATTTTTTTCTAGTGATTTATCTCATCAATTGATTACTGAAGGAAATGCTGTTGCAGATAAGTTGCAAGCTCATTTTATGACATCCAGTTCAACAAGTCAACAAAAAAGTAATTATAGTTTTTAATTAATTCAGTTTATCAGTATTTTT-ATTGTTTTATGTATTAATAATGTAAATACTACTGTTATGTGAT-----TAAATTTAGTAGCATTTGATTTTGTTTTTAGAATGAGAAAGGCAAATTAAAATTCAATGCCATTTAGATTACCTTTTGTGGATAATAG----ATTGGTTGTGACAGTTTCGTTCGTAACTATAGTGCAAACTC-AAAAAATATGTACGTCAAAAGAATTTATAATAAAATTTATTATATCCCTGCACTTCTTTA-TTTTAACCTCTTAATGCCCAAATTAT-TTGAAATTTATCAACTTATGTTAATATTATATGCAAACCATCTAGATTAAGGTATTTCTAAAAGATTAATCTCATTCCCACTATTAGTTACCAAGATAAATATCCATGAAT
Ncarteri_PilotMtn_G2185 TTCTTTTATGCTTTACCATTATATACAGTGTCTACTCTTGCACTTATATAATTACCAATGTTTCTTCTATTGTCAATTTTTTTGTATACCTTCCTTATTGTTTGTTTTAAAAATCATTGAATCTTGTGTATTTTAT-AAATTATTGAAGTGTGTTTATGGTATTTTTAAAAGAGAGACCTAGAGTTTAACAAAATTATAAAATATTCAAGTGGGCATTTGTTTACACATACATTTGTTAACATACATTAAATACTTTTGTTTTCCAAGTGTAGATATTTCTTCAGTATTTTTAATCATTCTTAGTTTTGAAACACTGTCTTATGCTTCCCCCCTCTTAAATCTTGATTATTCTTTGAAAGTGATATTTATTAATATGA-TTTTTATTTTTTTTTACAGTGCATTTTCAATGAATATTCCAAACATTCCAATACAAATTTTAGCAGTCACTGAAACGGGGAGTGCAAATGCATTTTTTTCTAGTGATTTATCTCATCAATTGATTACTGAAGGAAATGCTGTTGCAGATAAGTTGCAAGCTCATTTTATGACATCCAGTTCAACAAGTCAACAAAAAAGTAATTATAGTTTTTAATTAATTCAGTTTATCAGTATTTTT-TTGGTTTTATGTATTAATAATGTAAATACTATTGTTATGTGAT-----TAAATTTAGTAGCATTTGATTCTGTTTTTAGAATGGGAAAGGCAAATTAAAATTCAATGCCATTTAGATTCTCTTTTATGGATAATAG----ATTGGTTGTGACAGTTTCGTTCATAACTATACTGCAAACTGAAAAAAATATGTACATCAAAAGAATTTATAATAAAATTTATTATATCCCTGCGCTTCTTTATTT---ACCTCTTAATGCCCAAATTAT-TTGAAATTTATCAACATATGTTAATATTATATGCAAACCATCTAGATTAAGGTATTTCTAAAAGATTAATCTCATTCCCACTATTAGTTACCAAGATAATTATCCATGAAT
Ncarteri_Pitchfork_N363 ---------------CCATTATATACAGTGTCTACTCTTGCACTTATATAATTACCAATGTTTCTTCTATTGTCAATTTTTTTGTATGCCTTCCTTATTGTTTGTTTTAAAAATCATTGAATCTTGTGTGTTTTATAAAATTATTGAAGTGTGTTTATGGTATTTTTAAAAGAGAGACCTAGAGTTTAACAAAATTATAAAATATTCAAGTGGGCATTTGTTTACACATACATTTGTTAACATACATTAAATACTTTTGTTTTCCAAGTGTAGATATTTCTTCAGTATTTTTAATCATTCTTAGTTTTGAAACACTGTCTTATGCTTCCACTCTCTTAAATCTTGATTATTCTTTTAAAGTGATAGTTATTAATATGTTTTTTTATTTTATTTTACAGTGCATTTTCAATGAATATCCCAAACATTCCAATACAAATTTTAGCAGTCACTGAAACGGGGAGTGCAAATGCATTTTTTTCTAGTGATTTATCTCATCAATTGATTACTGAAGGAAATGCTGTTGCAGATAAGTTGCAAGCTCATTTTATGACATCCAGTTCAACAAGTCAACAAAAAAGTAATTATAGTTTTTAATTAATTCAGTTTATCAGTATTTTTTTTTGTTTTATGTATTAATAATGTAAATACTACTGTTATGTGAT-----TAAATTTAGTTGCATTTGATTCTGTTTTTAGAATGGAAAAGGCAAATTAAAATTCAATGCCATTTAGATTCCCTTTTGTGGATAATAG----ATTGGTTGTGACAGTTTCGTTCGTAACTATAGTGCAAACTC-AAAAAATATGTACATCAAAAGAATTTATAATAAAATTTATTATATCCCTGCACTT--TTATTTTTAACCTTTTAATGCCCAAATTAT-TCGAAATTTATCAACATATGCTAATATTATATGCAAACCATCTAGATTAAGGTATTTCTAAAAGATTAATCTCATTCCCACTATTAGTTACCAAGATAATTATCCATGAAT
Ncarteri_div__RainbowCave_G2089 ---------------------------------------------------------------------------------------------------------------------------------------------------------------------------------------------------------------------------------------------------------------------------------------------------------------------------------------------------------------------------------ATAATATGATTTTTTACTTTATTTTACAGTGCATTTTCAATGAATATTCCAAACATTCCAATACAAATTTTAGCAGTCACTGAAACGGGGAGTGCAAATGCGTTTTTCTCTAGTGATTTATCTCATCAATTGATTACTGAAGGAAATGCTGTTGCAGATAAATTGCAAGCTCATTTTATGACATCCAGTTCAACAAGTCAACAAAAAAGTAATTATAGTTTTTAATTAATTCAGTTTATCAGTATTTTTTTTTGTTTCATGTATTATTAATATAAATAATGCTGTTATGTGATTGAAATAAATTTAGTTGCTTTTGATTGTGTTTTTAGAATAGAAAATGCAAATTAAAATTCAAT-----------------------------------------------------------------------------------------------------------------------------------------------------------------------------------------------------------------------------------------------------------------------------------
Ncherokee_BallhootScar_N193 ----------------------------------------------------TACCAATGTTCCTTCTATTGTCAATTCTTTTGTATGCCTTCCTTATTGTTTGTTTTAAAAATAATTGAATCTTGTGTATTTTATAAAATTATTGAAGTGTGTTTATGGTATTTTTAAAAGAGAGACCTAGAGTTTAACAAAATTATAAATTATTCAAGTGGGCATTTGTTTACACATACATTTGTTAACATACATTCAATACGTTCGTTTTCCAAATGTAGATATTTCTTCAGTATTTTTAATCATTCTCAGTTTTGAAACACTGTCTTATGA-TCCCTCCTCTTAAATCTTGATTATTCTTTTGAAGTGATAGTTATTAATATGATTTTTTATTTTATTTTACAGTGCATTTTCAATGAATATTCCAAACATTCCAATACAAATTTTAGCAGTCACTGAAACGGGGAGTGCAAATGCGTTTTTTTCTAGTGATTTATCTCATCAATTGATTACTGAAGGAAATGCTGTTGCAGATAAGTTGCAAGCTCATTTTATGACATCCAGTTCAACGAGTCAACAAAAAAGTAATTATAGTTTTTAATTAATTCAGTTTATCAGTATTTTTCTTTGTTTTATGTATTAATAATGTAAATAATACTGTTATGTGATTAAAATAAATTTAGTTGCATTTGATTCTGTTTTTAGAATGGAAAAGGCAAATTAAAATTCAATGCCATTTAGATTCCCTTTTGTAGATAATAGACATGCTGGTTGTGACAGTTTTGTTCTTAACTGTAGTGCAAACTCAAAAAAATATGTACAACAAAAGAATTTATAATAAAATTTATTATATCCCTGTACTTCTTTATTTTTAACCTTTTAATGCCCAAATTATTTTGAAATTTATCAACATATGTTAATATTATATGCAAACCTTCTAGATTAAGGTATTTCTAAAAGATTAATCTCATTCCCACTTTTAGTTACAAACATAATTATCCATGAAT
Ncherokee_BalsamMtn_N891 TTCTTTTATGCTTTACCATTATATACAGTGTCTACTCTTGCACTTATATAATTACCAATGTTTCTTCTATTGTCAATTTTTTTGTATGCCTTCCTTATTGTTTGTTTTAAAAATCATTGAATCTTGTGTATTTTATAAAATTATTGAAGTGTGTTTATGGTATTTTTAAAAGAGAGACGTAGAGTTTAACAAAATTATAAATTATTCAAGTGGGCATTTGTTTACACATACATTTGTTAACATATATTCAATACGTTTGTTTTCCAAATGTAGATATTTCTTCAGTATTTTTAATCATTCTCAGTTTTGAAACACTGTCTTATGC-TCTCTCCTCTTAAATCTTGATTATTCTTTTGAAGTGATAGTAATTAATATGATTTTTTATTTTATTTTACAGTGCATTTTCAATGAATATTCCAAACATTCCAATACAAATTTTAGCAGTCACTGAAACGGGGAGTGCAAATGCGTTTTTTTCTAGTGATTTATCTCATCAATTGATTACTGAAGGAAATGCTGTTGCAGATAAGTTGCAAGCTCATTTTATGACATCCAGTTCAACAAGTCAACAAAAAAGTAATTATAGTTTTTAATTAATTCAGTTTATCAGTATTTTTCTTTGTTTTATGTATTAATAATGTAAATAATACTGTTATGTGATTGAAATAAATTTAGTTGCATTTGATTCTGTTTTTAGAATGGAAGAGGCAAATTAAAATTAAATGCCATTTAGATTCCCTTTTGTGGATAATAGAC---------------------------------------------------------------------------------------------------------------------------------------------------------------------------------------------------------------------------------------------------
Ncherokee_SIndianCrk_N681 ------------------------------------------------------------------------------------------------------------------------------------------------------------------------------------------------------------------------------------------------------------------------------------------------------------------------------------------------------------------------------------------------------TTTTACAGTGCATTTTCAATGAATATTCCAAACATTCCAATACAAATTTTAGCAGTCACTGAAACGGGGAGTGCAAATGCGTTTTTTTCTAGTGATTTATCTCATCAATTGATTACTGAAGGAAATGCTGTTGCAGATAAGTTGCAAGCTCATTTTATGACATCCAGTTCAACAAGTCAACAAAAAAGTAATTATAGTTTTTAATTAATTCAGTTTATCAGTATTTTTCTTTGTTTTATGTATTAATAATGTAAATAATACTGTTATGTGATTGAAATAAATTTAGTTGCATTTGATTCTGTTTTTAGAATGGAAAAGGCAAATTAAAATTCAATGCTATTTAGATTCCCTTTTGTGGATAATAGACATGCTGGTTGTGACAGTTTTGTTCTTAACTATAGTGCAAACTCAAAAAAAAATGTACAACAAAAGAATTTATAATAAAATTTATTATATCCCTGTAC--------------------------------------------------------------------------------------------------------------------------------------------------
Ncooperi_BeaverCrk_N1002 --------------------------------------------------------------------------------------------------------------------------CTTGTGTATTTTATAAAATTATTGAAGTGTGTTTATGGTATTTTTAAAAGAGAGACCTAGAGTTTAACAAAATTATAAAATATTCAAGTGGGCATTTGTTTACACATACATTTGTTAACATACATTAAATACTTTTGTTTTCCAAGTGTAGATATTTCTTCAGTATTTTTAATCATTCTTAGTTTTGAAACACTGTCTTATGCTTCCCCCCTCTTAAATCTTGATTATTCTTTTAAAGTGATAGTTATTAATATG--TTTTTATTTTATTTTACAGTGCATTTTCAATGAATATTCCAAACATTCCAATACAAATTTTAGCAGTCACTGAAACGGGGAGTGCAAATGCATTTTTTTCTAGTGATTTATCTCATCAATTGATTACTGAAGGAAATGCTGTTGCAGATAAGTTGCAAGCTCATTTTATGACATCCAGTTCAACAAGTCAACAAAAAAGTAATTATAGTTTTTAATTAATTCAGTTTATCAGTATTTTTTTTTGTTTTATTTATTAATAATGTAAATAATACTGTTATGTGATTGAAATAAATTTAGTTGCATTTGATTCTGTTTTTAGAATGGAAAAGGCAAATTAAAATTCAATGCCATTTAGATTCCCTTTTGTGGATAATAG----ATTGGTTGTGCAGGGTCCGCTTTT-------------------------------------------------------------------------------------------------------------------------------------------------------------------------------------------------------------------------
Ncooperi_BrasstBald_N824 -------------------------------------------------------CAATGTTTCTTCTATTGTCAATTTTTTTGTATGCCTTCCTTATTGGTTGTTTTAAAAATCATTGAATCTTGTGTATTTTATAAAATTATTGAAGTGTGTTTATGGTATTTTTAAAAGAGAGACCTAGAGTTTAACAAAATTATAAAATATTCAAGTGGGCATTTGTTTACACATACATTTGTTAACATACATTAAATACTTTTGTTTTCCAAGTGTAGATATTTCTTCAGTATTTTTAATCATTCTTAGTTTTGAAACACTGTCTTATGCTTCCCCCCTCTTAAATCTTGATTATTCTTTTAAAGTGATAGTTATTAATATG--TTTTTATTTTATTTTACAGTGCATTTTCAATGAATATTCCAAACATTCCAATACAAATTTTAGCAGTCACTGAAACGGGGAGTGCAAATGCATTTTTTTCTAGTGATTTATCTCATCAATTGATTACTGAAGGAAATGCTGTTGCAGATAAGTTGCAAGCTCATTTTATGACATCCAGTTCAACAAGTCAACAAAAAAGTAATTATAGTTTTTAATTAATTCAGTTTATCAGTATTTTTTTTTGTTTTATTTATTAATAATGTAAATAATACTGTTATGTGATTGAAATAAATTTAGTTGCATTTGATTCTGTTTTTAGAATGGAAAAGGCAAATTAAAATTCAATGCCATTTAGATTCCCTTTTGTGGATAATAG----ATTGGTTGTGCAGGGTCCGCTTTTTAGCTGATTTCCGCTTT---------------------GAACTTTCCACAAAGTTTTTTTTCTATTTGCCC-TTTTCTTTTCCGACCGCTTAACGTAAAAAG---ACGGAAATACGAAACCATATGTTACTACT-----------------------------------------------------------------------------------
Ncooperi_CheoahDam_N1122 TTCTTTTATGCTTTACCATTATATACAGTGTCTACTCTTGCACTT---------------TTTCTTCTATTGTCAATTTTTTTGTATGCCTTCCTTATTGGTTGTTTTAAAAATCATTGAATCTTGTGTATTTTATAAAATTATGAAAGTGTGTTTATGGTATTTTTAAAAGAGAGACCTAGAGTTTAACAAAATTATAAAATATTCAAGTGGGCATTTGTTTACACATACATTTGTTAACATACATTAAATACTTTTGTTTTCCAAGTGTAGATATTTCTTCAGTATTTTTAATC--TCTTAGTTTTGAAACACTGTCTTATGCTTCCCCCCTCTTAAATCTTGATTATCCTTTTAAAGTGATAGTTATTAATATG--TTTTTATTTTATTTTACAGTGCATTTTCAATGAATATTCCAAACATTCCAATACAAATTTTAGCAGTCACTGAAACGGGGAGTGCAAATGCATTTTTTTCTAGTGATTTATCTCATCAATTGATTACTGAAGGAAATGCTGTTGCAGATAAGTTGCAAGCTCATTTTATGACATCCAGTTCAACAAGTCAACAAAAAAGTAATTATAGTTTTTAATTAATTCAGTTTATCAGTATTTTTTTTTGTTTTATTTATTAATAATGTAAATAATACTGTTATGTGATTGAAATAAATTTAGTTGCATTTGATTCTGTTTTTAGAATGGAAAAGGCAAATTAAAATTCAATGCCATTTAGATTCCCTTTTGTGGATAATAG----ATTGGTTGTGCAGGGTCCGCTTTTTAGCCGATTTCCGCTTC---------------------AAACTTTCCACAAAGTTTTTTTTCTATTTGCCCTTTTTCTTTTCCGACCGCTTAACGTAAAAAAAATACGGAAATACGAAACCATATGTTACTACTATTCGTAATCCCTTTAAACAATAGAGCTACTAGGAAACCAATTCCCTTTTCAGTCTGAGGCACTGATACGGTTCTTCCCTCAT
Ncooperi_NantRiverGorge_N682 --------------------------------------------------------------TCTTCTATTGTCAATTTTTTTGTATGCCTTCCTTATTGGTTGTTTTAAAAATCATTGAATCTTGTGTATTTTATAAAATTATTGAAGTGTGTTTATGGTATTTTTAAAAGAGAGACCTAGAGTTTAACAAAATTATAAAATATTCAAGTGGGCATTTGTTTACACATACATTTGTTAACATACATTAAATACTTTTGTTTTCCAAGTGTAGATATTTCTTCAGTATTTTTAATCATTCTTAGTTTTGAAACACTGTCTTATGCTTCCCCCCTCTTAAATCTTGATTATTCTTTTAAAGTGATAGTTATTAATATG--TTTTTATTTTATTTTACAGTGCATTTTCAATGAATATTCCAAACATTCCAATACAAATTTTAGCAGTCACTGAAACGGGGAGTGCAAATGCATTTTTTTCTAGTGATTTATCTCATCAATTGATTACTGAAGGAAATGCTGTTGCAGATAAGTTGCAAGCTCATTTTATGACATCCAGTTCAACAAGTCAACAAAAAAGTAATTATAGTTTTTAATTAATTCAGTTTATCAGTATTTTTTTTTGTTTTATTTATTAATAATGTAAATAATACTGTTATGTGATTGAAATAAATTTAGTTGCATTTGATTCTGTTTTTAGAATGGAAAAGGCAAATTAAAATTCAATGCCATTTAGATTCCCTTTTGTGGATAATAG----ATTGGTTGTGCAGGGTCCGCTTTTTAGCTGATTTCCGCTTT---------------------GAACTTTCCACAAAGTTTTTTTTTC-TTTGCCCTTTTTCTTTTCCGACCGCTTAACGTAAAAAAAAAACGGAAATACGAAACCATATGTTACTACTATTCGTAATCCCTTTAAACAATGGAGCTACTAGAAAACCAATTCCCTTTTCAGCCTGAGGCACTGATACGGTTCTTCCCTCAT
Ncooperi_RockCrRoad_N1160 -------------------------------------------TTATATAATTACCAATGTTTCTTCTCTTGTCAATTTTTTTGTATGCCTTCCTTACTGGTTGTTTTAAAAATCATTGAATCTTGTGTATTTTATAAAATTATTGAAGTGTGTTTATGGTATTTTTAAAAGAGAGACCTAGAGTTTAACAAAATTATAAAATATTCAAGTGGGCATTTGTTTACACATACATTTGTTAACATACATTAAATACTTTTGTTTTCCAAGTGTAGATATTTCTTCAGTATTTTTAATCATTCTTAGTTTTGAAACACTGTCTTATGCTTCCCCCCTCTTAAATCTTGATTATTCTTTTAAAGTGATAGTTATTAATATG--TTTTTATTTTATTTTACAGTGCATTTTCAATGAATATTCCAAACATTCCAATACAAATTTTAGCAGTCACTGAAACGGGAAGTGCAAATGCATTTTTTTCTAGTGATTTATCTCATCAATTGATTACTGAAGGAAATGCTGTTGCAGATAAGTTGCAAGCTCATTTTATGACATCCAGTTCAACAAGTCAACAAAAAAGTAATTATAGTTTTTAATTAATTCAGTTTATCATTATTTTTTTTTGTTTTATTTATTAATAATGTAAATAATACTGATATGTAATTGAAATAAATTTAGTTGCATTTGATTCTGTTTTTAGAATGGAAAAGGCAAATTAAAATTCAATGCCATTTAGATTCCCTTTTGTGGATAATAG----ATTGGTTGTGCAGGGTCCGCTTTTTAGCTGATTTCCGCTTT---------------------GAACTTTCCACAAAGTTTTTTTTCTATTTGCCCTTTTTCTTTTCCGATCGCTTAACGTAAAAAAAATACGGAAATACGAAACCATATGTTACTACTATTCGTGATCCCTTTAAACAATGGAGCTACTAGGAAACCAATTCCCTTTTCAGCCTGAGGCACTGATACGGTTCTTTCCTCAT
Ncoylei_Apalachia_N1195 ----------------------------------------------------------------------------------------------------------------------GAATCTTGTGTATTTTATAAAATTATTGAAGTGTGTTTATGGTATTTTTAAAAGAGAGACCTAGAGTTTAACAAAATTATAAAATATTCAAGTGGGCATTTGTTTACACATACATTTGTTAACATACATTAAATACGTTTGTTTTCCAAATGTAGATATTTCTTCAGTATTTTTAATCATTCTCAGTTTTGAAACACTGTCTTATGCTTCCCCTCTCTTAAATCTTGATTATTATTTTGAAGTGATAGTTATTAATATGATTTTTTATTTTATTTTACAGTGCATTTTCAATGAATATTCCAAACATTCCAATACAAATTTTAGCAGTCACTGAAACGGGGAGTGCAAATGCATTTTTTTCTAGTGATTTATCTCATCAATTGATTACTGAAGGAAATGCTGTTGCAGATAAGTTGCAAGCTCATTTTATGACATCCAGTTCAACAAGTCAACAAAAAAGTAATTATAGTTTTTAATTAATTCAGTTTATCAGTGTTTTTGTTTGTTTTATGTATTAATAATGTAAATAATACTGTTATGTGATTGAAATAAATTTTGTTGCATTTGATTCTGTTTTTAGAATGGAAAAGGCAAATTAAAATTCAATACCATTTAGATTCCCTTTTGTGGATAATAGACATGCTGGTTGTGACTGTTTTGTTCTTAACTATAGTGCAAACTCAAAAAAATATGTACATCAAAAGAATTTATAATAAAATTTATTATATCCCTG-----------------------------------------------------------------------------------------------------------------------------------------------------
Ncoylei_DinkinCove_N1118 TTCTTTTATGCTTCAGCATTATATACAGTGTCTACTCTTGCACTTATATAATTACCAATGTTTCTTCTATTGTCAATTTTTTTGTATGCCTGCCTTATTGTTTGTTTTAAAAATCAATGAATCTTGTGTATTTTATAAAATTATTGAAGTGTGTTTATGGTATTTTTAAAAGAGAGACCTAGAGTTTAACAAAATTATAAAATATTCAAGTGGGCATTTGTTTACACATACATTTGTTAACATACATTAAATACGTTTGTTTTCCAAATGTAGATATTTCTTCAGTATTTTTAATCATTCTCAGTTTTGAAACACTGTCTTATGCTTCCCCTCTCTTAAATCTTGATTATTATTTTGAAGTGATAGTTATTAATATGATTTTTTATTTTATTTTACAGTGCATTTTCAATGAATATTCCAAACATTCCAATACAAATTTTAGCAGTCACTGAAACGGGGAGTGCAAATGCATTTTTTTCTAGTGATTTATCTCATCAATTGATTACTGAAGGAAATGCTGTTGCAGATAAGTTGCAAGCTCATTTTATGACATCCAGTTCAACAAGTCAACAAAAAAGTAATTATAGTTTTTAATTAATTCAGTTTATCAGTGTTTTTGTTTGTTTTATGTATTAATAATGTAAATAATACTGTTATGTGATTGAAATAAATTTTGTTACATTTGATTCTGTTTTTAGAATGGAAAAGGCAAATTAAAATTCAATACCATTTAGATTCCCTTTTGTGGATAATAGACATGCTGGTTGTGACAGTTTTGTTCTTAACTATAGTGCAAACTCAAAAAAATATGTACATCAAAAGAATTTATAATAAAATTTATTATATCCCTGCACTT---TATTTTTTACCTCTTAATGCCCAAATTAT-TTGAAATTTATCAACATATGTTAATATTATATTCAAACCATCTAGATTAAGGTATTTCTAAAAGATTAATCTCATTCCCACTATTAGTTACCAAGATAATTATCCATGAAT
Ncoylei_TiptonCreek_N837 TTCTTTTATGCTTCAGCATTATATACAGTGTCTACTCTTGCACTTATATAATTACCAATGTTTCTTCTATTGTCAATTTTTTTGTATGCCTGCCTTATTGTTTGTTTTAAAAATCAATGAATCTTGTGTATTTTATAAAATTATTGAAGTGTGTTTATGGTATTTTTAAAAGAGAGACCTAGAGTTTAACAAAATTATAAAATATTCAAGTGGGCATTTGTTTAC----ACATTTGTTAACATACATTAAATACGTTTGTTTTCCAAATGTAGATATTTCTTCAGTATTTTTAATCATTCTCAGTTTTGAAACACTGTCTTATGCTTCCCCTCTCTTAAATCTTGATTATTATTTTGAAGTGATAGTTATTAATATGATTTTTTATTTTATTTTACAGTGCATTTTCAATGAATATTCCAAACATTCCAATACAAATTTTAGCAGTCACTGAAACGGGGAGTGCAAATGCATTTTTTTCTAGTGATTTATCTCATCAATTGATTACTGAAGGAAATGCTGTTGCAGATAAGTTGCAAGCTCATTTTATGACATCCAGTTCAACAAGTCAACAAAAAAGTAATTATAGTTTTTAATTAATTCAGTTTATCAGTG----TGTTTGTTTTATGTATTAATAATGTAAATAATACTGTTATGTGATTGAAATAAATTTTGTTGCATTTGATTCTGTTTTTAGAATGGAAAAGGCAAATTAAAATTCAATACCATTTAGATTCCCTTTTGTGGATAATAGACATGCTGGTTGTGACAGTTTTGTTCTTAACTATAGTGCAAACTCAAAAAAATATGTACATCAAAAGAATTTATAATAAAATTTATTATATCCCTGCACTTCTTTATTTTTAACCTCTTAATGCCCAAATTAT-TTGAAATTTATCAACATATGTTAATATTATATTCAAACCATCTAGATTAAGGTATTTCTAAAAGATTAATCTCATTCCCACTATTAGTTACCAAGATAATTATCCATGAAT
Ncressleri_AndersonSpringCave_G2075 TTCTTTAATACTTTACCATTATATACCGTGTCTACTCCTGCACTTGTGTAATTACCAACGTTTCTTCTATTGTCAATTTTTTTGTATGTCTTCTTTATTGTTTGTTTTAAAAATTATTAAATTTTTTGTGTTTTATACAATTATTGAAGTGTGTTTATGGTATCTTTAAAAGAGAGACCTAGAGTTGAACAAAATTATAAATTATTCAAGTGAGCATTTGTTTACACACACAT-TATTAACATATATTAAACACATTTGTTTTCCAAATGTAGATATTTCTTCAGTATTTTTAATCATTCTCAGTTTTGAAACACTGTCTTATGCACCTCCCCTCTTAAATCTTGATTATTATTCTGAAGTGATAGTTATTAATGTCAGTTTTTATTTTATTTTACAGTGCATTTTCAATGAATATTCCAAACATTCCAATACAAATTTTAGCAGTCACTGAAACGGGGAGTGCAAATGCGTTTTTTTCCAGTGATTTATCTCATCAATTGATTACTGAAGGAAATGCTGTTGCAGATAAGTTGCAAGCTCATTTTATGACATCCAGTTCAACAAGTCAACAAAAAAGTAATTATAGTTTTTAATTAATTCAGTTTATCAGTATTTTTT-----TTTATGTAGTAATAATGTAAATAATACTGTTATGTGATTGAAATAAATTTAGTTGCATTTGATTCTGTTTTTAGAATGGAAAAGGCAAATTAAAATTCAATGCCATTTAGATTTTCTTTTGTTGATAATAGACATGCTGGTTGTGACAGTTTTTTTCTTAACTATAGTGCAAACTCGAAAAAATATGTACAACAAAAGAATTTATAATAAAATTTAATATATTCCTGCACTTCTTTATTTTTAACCTCT-------CAAATTATTTTGAAATTTATCAACATATGTTAATATCATATGCAAACCATCTAGATTAAGGTATTTCTAAAAGATTCATCTCATTCCCACTTTTAGTTACCAAAATAATTTTCCAT----
Ncressleri_PigeonCave_G2077 TTCTTTAATACTTTACCATTATATACCGTGTCTACTCCTGCACTTGTGTAATTACCAACGTTTCTTCTATTGTCAATTTTTTTGTATGTCTTCTTTATTGTTTGTTTTAAAAATTATTAAATTTTTTGTGTTTTATACAATTATTGAAGTGTGTTTATGGTATCTTTAAAAGAGAGACCTAGAGTTGAACAAAATTATAAATTATTCAAGTGAGCATTTGTTTACACACACAT-TATTAACATATATTAAACACATTTGTTTTCCAAATGTAGATATTTCTTCAGTATTTTTAATCATTCTCAGTTTTGAAACACTGTCTTATGCACCTCCCCTCTTAAATCTTGATTATTATTCTGAAGTGATAGTTATTAATGTCAGTTTTTATTTTATTTTACAGTGCATTTTCAATGAATATTCCAAACATTCCAATACAAATTTTAGCAGTCACTGAAACGGGGAGTGCAAATGCGTTTTTTTCCAGTGATTTATCTCATCAATTGATTACTGAAGGAAATGCTGTTGCAGATAAGTTGCAAGCTCATTTTATGACATCCAGTTCAACAAGTCAACAAAAAAGTAATTATAGTTTTTAATTAATTCAGTTTATCAGTATTTTTT-----TTTATGTAGTAATAATGTAAATAATACTGTTATGTGATTGAAATAAATTTAGTTGCATTTGATTCTGTTTTTAGAATGGAAAAGGCAAATTAAAATTCAATGCCATTTAGATTTTCTTTTGTTGATAATAGACATGCTGGTTGTGACAGTTTTTTTCTTAACTATAGTGCAAACTCGAAAAAATATGTACAACAAAAGAATTTATAATAAAATTTAATATATTCCTGCACTTCTTTATTTTTAACCTCT-------CAAATTATTTTGAAATTTATCAACATATGTTAATATCATATGCAAACCATCTAGATTAAGGTATTTCTAAAAGATTCATCTCATTCCCACTTTTAGTTACCAAAATAATTTTCCATGAAT
Ncrosbyi_MtMitchell_N210 TTCTTTTATGTTTTACCATTATATACAGTGTCTACTCTTGCACTTGTATAATTACAAATGTTTCTTCTATTGTCAA-TTTTTTGTATGCCTTCCTTATTGTTTGTTTTAAAAATCATTGAATCTTGTGTATTTTATAAAATTATTGAAGTGTGTTTATGGTATTTTTAAAAGAGAGACCTAGAGTTTAACAGAATTATAAATTATTC-AGTGGGCATTTGTTTACACATACATTTGTTAACATACATTAAATACGTTTGTTGTCCAAATGTAGATATTTCTTCAGTGTTTTTAATCATTCTCAGTTTTGAAACACTGTCTTATGCTTCCCCCCTCATAAATCTTGATTATTCTTTTGAAGTGATAGTTATTAATATGATTTTTTATTTTGTTTTACAGTGCATTTTCAATGAATATTCCAAACATTCCAATACAAATTTTAGCAGTCACTGAAACGGGGAGTGCAAATGCGTTTTTCTCTAGTGATTTATCTCATCAATTGATTACTGAAGGAAATGCTGTTGCAGATAAGTTGCAAGCTCATTTTATGACATCCAGTTCAACAAGTCAACAAAAAAGTAATTATAGTTTTTAATTAATTCAGTTTATCAGCATTTTTTTTTGTTTTATGTATTAATAATGTAAATAATACTGTTATGTGATTGAAATAAATTTAGTTGCATTTGATTCTGTTTTTAGAATGGAAAAGGCAAATTAAAATTCAATGCCATTTAGATTCCCTTTTGTGGATGATAGACATGCTGGTTGTGACAGTTTTGTTCTTAACTATAGTGCAAACTCAAAAAAATATGTACAACAAAAGAATTTATAATACAATTTATTATATCCCTGCACTTCTTTGTTTTTAACCTCTTAATGCCCAAATTATTTTGAAATTTATCAACATATGTTCATATTATATGCAAACCATCTAGATTATGGTATTTCTAAAAGATTAATTTCATTCCC--------------------------------
Ncrosbyi_PricesCrk_N1143 TTCTTTTATGTTTTACCATTATATACAGTGTCTACTCTTGCACTTGTATAATTACAAATGTTTCTTCTATTGTCAATTTTTTTGTATGCCTTCCTTATTGTTTGTTTTAAAAATCATTGAATCTTGTGTATTTTATAAAATTATTGAAGTGTGTTTATGGTATTTTTAAAAGAGAGACCTAGAGTTTAACAAAATTATAAATTATTC-AGTGGGCATTTGTTTACACATACATTTGTTAACACACATTAAATACGTTTGTTGTCCAAATGTAGATATTTCTTCAGTGTTTTTAATCATTCTCAGTTTTGAAACACTGTCTTATGCTTCCCCCCTCATAAATGTTGATTATTCTTTTGAAGTGATAGTTATTAATATGATTTTTTATTTTGTTTTACAGTGCATTTTCAATGAATATTCCAAACATTCCAATACAAATTTTAGCAGTCACTGAAACGGGGAGTGCAAATGCGTTTTTTTCTAGTGATTTATCTCATCAATTGATTACTGAAGGAAATGCTGTTGCAGATAAGTTGCAAGCTCATTTTATGACATCCAGTTCAACAAGTCAACAAAAAAGTAATTATAGTTTTTAATTAATTCAGTTTATCAGTATTTTTTTTTGTTTTATGTATTAATAATGTAAATAATACTGTTATGTGATTGAAATAAATTTAGTTGCATTTGATTCTGTTTTTAGAATGGAAAAGGCAAATTAAAATTCAATGCCATTTAGATTCCCTTTTGTGGATGATAGGCATGCTGGTTGTGACAGTTTTGTTCTTAACTATAGTGCAAACTCAAAAAAATATGTACAACAAAAGAATTTATAATAAAATTTATTATATCCCTGCACTTCTTTGTTTTTAACCTCTTAATGCCCAAATTATTTTGAAATTTATCAACATATGTTAATATTATATGCA----------------------------------------------------------------------------
Ncrosbyi_ShufordCrk_N1148 ------------------TTATATACAGTGTCTACTCTTGCACTTGTATAATTACAAATGTTTCTTCTATTGTCAATTTTTTTGTATGCCTTCCTTATTGTTTGTTTTAAAAATCATTGAATCTTGTGTATTTTATAAAATTATTGAAGTGTGTTTATGGTATTTTTAAAAGAGAGACCTAGAGTTTAACAAAATTATAAATTATTC-AGTGGGCATTTGTTTACACATACATTTGTTAACATACATTAAATACGTTTGTTGTCCAAATGTAGATATTTCTTCAGTGTTTTTAATCATTCTCAGTTTTGAAACACTGTCTTATGCTTCCCCCCTCATAAATCTTGATTATTCTTTTGAAGTGATAGTTATTAATATGATTTTTTATTTTGTTTTACAGTGCATTTTCAATGAATATTCCAAACATTCCAATACAAATTTTAGCAGTCACTGAAACGGGGAGTGCAAATGCGTTTTTTTCTAGTGATTTATCTCATCAATTGATTACTGAAGGAAATGCTGTTGCAGATAAGTTGCAAGCTCATTTTATGACATCCAGTTCAACAAGTCAACAAAAAAGTAATTATAGTTTTTAATTAATTCAGTTTATCAGTATTTTTTTTTGTTTTATGTATTAATAATGTAAATAATACTGTTATGTGATTGAAATAAATTTAGTTGCATTTGATTCTGTTTTTAGAATGGAAAAGGCAAATTAAAATTCAATGCCATTTAGATTCCCTTTTGTGGATGATAGACATGCTGGTTGTGACAGTTTTGTTCTTAACTATAGTGCAAACTCAAAAAAATATGTAC------------------------------------------------------------------------------------------------------------------------------------------------------------------------------------------
Ndellingeri_WhitewFalls_N887 TTCTTTTATGCTTTACCATTATATACAGTGTCTACTCTTGCACTTATATAATTACCAATGTTTCTTCTATTGTAAATTTTTTTGTATGCCTACCTTATTGTTTGTTTTAAAAATCATTGAATCTTGTGTATTTTATAAAATTATTGAAGTGTGTTTATGGTATTTTTAAAAGAGAGACCTAGAGTTTAACAAAATTATAAAATATTCAAGTGGGCATTTGTTTACACATACATTTGTTAACATACATTAAATACTTTTGTTTTCCAAGTGTAGATATTTCTTCAGTATTTTTAATCATTCTTAGTTTTGAAACACTGTCTTATGCTTCCCCCCTCTTAAATCTTGATTATTCTTTTAAAGTGATAGTTATTAATATGATTTTTTATTTTATTTTACAGTGCATTTTCAATGAACATTCCAAACATTCCAATACAAATTTTAGCAGTCACTGAAACCGGGAGTGCAAATGCATTTTTTTCTAGTGATTTATCTCATCAATTGATTACTGAAGGAAATGCTGTTGCAGATAAGTTGCAAGCTCATTTTATGACATCCAGTTCAACAAGTCAACAAAAAAGTAATTATAGTTTTTAATTAATTCAGTTTATCAGTATTTTT-TTTGTTTTATTTATTAATAATGTAAATAATACTGTTATGTGATTGAAATAAATTTAGTTGCATTTGATTCTGTTTTTAGAATGGAAAAGGCAAATTAAAATTCAATGCCATTTAGATTCCCTTTTGTGGATAATAG----ATTGGTTGTGACAGTTTTGTTCGTAACTATAATGCAAACCC-AAAAAATATGTTCATCAAAAGAATTTATAA-AAAATTTATTATATCCCTGCACTTCTTTATTTTTAACCTCTTAATGCCCAAATTATTTTGAAATTTATCAACATATGTTAATATTATATTCAAACTATCTAGATTAAGGTATTTCTAAAAGATTAATCTCATTCCCACTATTAGT-----------------------
Ndilutus_GrassyCreek_N670 --------------------------------------------------------------------------------------------------------------------------------------------------------------------------------------------------------------------------------------------------------------------------------------------------------------------------------------------------------------------------------------ATGATTTTTTATTTTATTTTACAGTGCATTTTCAATGAATATTCCAAACATTCCAATACAAATTTTAGCGGTCACTGAAACGGGGAGTGCAAATGCGTTTTTTTCTAGTGATTTATCTCATCAATTGATTACTGAAGGAAATGCTGTTGCAGATAAGTTGCAAGCTCATTTTATGACATCCAGTTCAACAAGTCAACAAAAAAGTAATTATAATTTTTAATTAATTCAGTTTATCAGTATTTTTCTTTGTTTTATGTATTAATAATGTAAATAATACTGTTATGTGATTGAAATAAATTTAGTTACATTTCATTCTGTTTTTAGAATGGAAAAGGCAAATTAAAATTCAATGCCATTTAGATTCCCTTTTGTGGATAATAGACATGCTGGTTATGACAGTTTTGTTCTTAACTATAGTGCAAACTCAAAAAAATATGTACAACAAATGAATTTATAATAAAATTTATTATATCTCTGTAGTTCTTTATTTTTAACCTATTAATGCCCAAATTATTTTGAAATTTATCAACA-----------------------------------------------------------------------------------------------
Nfridelli_LittlePigeon_N262 TTCTTTTATGCTTTACCATTATATACAGTGTCTACTCTTGCACTTATATAATTACCAATGTTTCTTCTATTGTCAA-TTTTTTGTATGCCTTCCTTATTGTTTGTTTTAAAAATCATTGAATCTTGTGTATTTTATAAAATTATTGAAGTGTGTTTATGGTATTTTTAAAAGAGAGACCTAGAGTTTAACAAAATTATAAAATATTCAAGTGGGCATTTGTTTACACATACATTTGTTAACATACATTAAATACTTTTGTTTTCCAAGTGTAGATATTTCTTCAGTATTTTTAATCATTCTTAGTTTTGAAACACTGTCTTGTGCTTCCCC-CTCTTAAATCTTGATTATTCTTTTAAAGTGATAGTTATTAATATATTTTTTTATTTTATTTTACAGTGCATTTTCAATGAACATTCCAAACATTCCAATACAAATTTTAGCAGTCACTGAAACAGGGAGCGCAAATGCATTTTTTTCTAGTGATTTATCTCATCAATTGATTACTGAAGGAAATGCTGTTGCAGATAAGTTGCAAGCTCATTTTATGACATCCAGTTCAACAAGTCAACAAAAAAGTAATTATAGTTTTTAATTAATTCAGTTTATCAGTATTTT--TTTGTTTTATTTATTAATAATGTAAATAATACTGTTATGTGATTGAACTAAATTTAGTTGCATTTGATTCTGTTTTTAGAATGGAAAAGGCAAATTAAAATTCAATGCCATTTAGATTCCCTTTTGTGGATAATAG----ATTGGTTGTGACAGTTTTGTTCGTAACTATAGTGCAAACTCAAAAAAATATGTGCATCAAAAGAATTTATAATAAAATTTATTATATCCCTGCACTTCTTTATTTTTAAC--CTTAATGCCCAAATTATTTTGAAATTTATCAACATATGTTAATATTATATGCAAACCATCTAGATTAAGGTATTTCTAAAAGATTAATCTCATTCCCACTATTAGTTACCAAGATAATTATCCATGAAT
Nfurtivus_HugdenBranch_G3175 TTCTTTTATGCTTTACCATTATATACAGTGTCTACTCTTGCACTTATATAATTACGAATGTTTCTTCTATTGTCAATTTTTTTGTATGCCTTCCTTATTGTTTGTTTTAAAGATCATTGAATCTTGTGTATTTTATAAAATTATTGAAGTGTGTTTATGGTATTTTTAAAAGAGAGACCTAGAGTTTAACAAAATTATAAAATATTCAAGTGGGCATTTGTTTATACATACATTTGTTAACATACATTAAATACTTTTGTTTTCCAAGTGTAGATATTTCTTCAGTATTTTTAATCATTCTTAGTTTTGAAACACTGTCTTATACTTCCCCCCTCTTAAATCTTGATTATTCTTTTAAAGTGATAGTTATTAATATGATTTTTTATTTTATTTTACAGTGCATTTTCAATGAATATTCCAAACATTCCAATACAAATTTTAGCAGTCACTGAAACGGGGAGTGCAAATGCATTTTTTTCTAGTGATTTATCTCATCAATTGATTACTGAAGGAAATGCTGTTGCAGATAAGTTGCAAGCTCATTTTATGACATCCAGTTCAACAAGTCAACAAAAAAGTAATTATAGTTTTTAATTAATTCAGTTTATCAGTATTTTT-TTTGTTTTATGTATTAATAATGTAAATAATACTGTTATGTGATTGAAATAAATTTAGTTGCATTTGATTCTGTTTTTAGAATGGAAAAGGCAAATTAAAATTCAATGCCATTTAGATTCCCTTTTGTGGATAATAGGTTGATTGGTTGTGACAGTTTTGTTCGTAACTATAGTGCAAACCCAAAAAAATATGTACATCAAAAGAATTTATAATAAAATTTATTATATCCCTGCACTTCTTTATTTTTAACCTCTTAATGCCCAAATTATATTGAAATTTATCAACATATGTTAATATTATATGCAAACCACCTAGATTAAGGTTTTTCTAAAAGATTAATCTCATTCCCTCTATTAGTTACCAAGATAATTATCCATGAAT
Nfurtivus_RaccoonMtn_N1026 TTCTTTTATGCTTTACCATTATATACAGTGTCTACTCTTGCACTTATATAATTACGAATGTTTCTTCTATTGTCAATTTTTTTGTATGCCTTCCTTATTGTTTGTTTTAAAGATCATTGAATCTTGTGTATTTTATAAAATTATTGAAGTGTGTTTATGGTATTTTTAAAAGAGAGACCTAGAGTTTAACAAAATTATAAAATATTCAAGTGGGCATTTGTTTATACATACATTTGTTAACATACATTAAATACTTTTGTTTTCCAAGTGTAGATATTTCTTCAGTATTTTTAATCATTCTTAGTTTTGAAACACTGTCTTATACTTCCCCCCTCTTAAATCTTGATTATTCTTTTAAAGTGATAGTTATTAATATGATTTTTTATTTTATTTTACAGTGCATTTTCAATGAATATTCCAAACATTCCAATACAAATTTTAGCAGTCACTGAAACGGGGAGTGCAAATGCATTTTTTTCTAGTGATTTATCTCATCAATTGATTACTGAAGGAAATGCTGTTGCAGATAAGTTGCAAGCTCATTTTATGACATCCAGTTCAACAAGTCAACAAAAAAGTAATTATAGTTTTTAATTAATTCAGTTTATCAGTATTTTT-TTTGTTTTATGTATTAATAATGTAAATAATACTGTTATGTGATTGAAATAAATTTAGTTGCATTTGATTCTGTTTTTAGAATGGAAAAGGCAAATTAAAATTCAATGCCATTTAGATTCCCTTTTGTGGATAATAGGTTGATTGGTTGTGACAGTTTTGTTCGTAACTATAGTGCAAACCCAAAAAAATATGTACATCAAAAGAATTTATAATAAAATTTATTATATCCCTGCACTTCTTTATTTTTAACCTCTTAATGCCCAAATTATATTGAAATTTATCAACATATGTTAATATTATATGCAAACCACCTAGATTAAGGTTTTTCTAAAAGATTAATCTCATTCCCTCTATTAGTTACCAAGATAATTATCCATGAAT
Ngeorgia_Sittons_N073 TTCTTTTATAT-------------------------------ATTATATAATTACCAATGTTTCTTCTATTGTCAATTTTTTTGTATGCCTTCTTTATTGTTTGTTTTAAAAATCATTGAATCTTGTGTATTTTATAAAATTATTGAAGTGTGTTTATGGTATTTTTAAAAGAGAGACCTAGAGTTTAACAAAATTATAAAATATTCAAGTGGGCATTTGTTTACACATACATTTGTTAACATACATTAAATACTTTTGTTTTCCAAGTGTAGATATTTTTTCAGTATTTTTAATCATTCCTAGTTTTGAAACACTGTCTTATGCTTCCCCCCTCTTAAATCTTGATTATTCTTTTAAAGTGATAGTTATTAATATGATTTTTTATTTTATTTTACAGTGCATTTTCAATGAATATCCCAAACATTCCAATACAAATTTTAGCAGTCACTGAAACGGGGAGTGCAAATGCATTTTTTTCTAGTGATTTATCTCATCAATTGATTACTGAAGGAAATGCTGTTGCAGATAAGTTGCAAGCTCATTTTATGACATCCAGTTCAACAAGTCAACAAAAAAGTAATTATAGTTTTTAACTAATTCAGTTTATCAGTATTTTTTTTTGTTTTATGTATTAATAATTTAAATACTACTGTTATGTGATTGAAATAAATTTAGTTGCATTTGATTCTGTTTTTAGAATAGAAAAGGCAAATTAAAATTCAATGCCATTTAGATTCCCTTTTGTGGATAATAG----ATTGGTTGTGACAGTTTTGTTCGTAACTATAGTGCAAACTCAAAAAAATATGTACATCAAAAGAATTTATAATAAAATTTATTATATCCCTGCACTTCTTTATTTT---------------------------------------------------------------------------------------------------------------------------------------
Ngertschi_CedarCreek_N351 -------------------------------------------------------------------------------------------------------------------------------GTATTTTATAAAATTATTGAAGTGTGTTTATGGTATTTTTAAAAGAGAGACCTAGAGTTTAACAAAATTATAAATTATTC-AGTGGGCATTTGTTTACACATACATTTGTTAACATACATTAAATACGTTTGTTGTCCAAATGTAGATATTTCTTCAGTGTTTTTAATCATTCTCAGTTTTGAAACACTGTCTTATGCTTCCCCCCTCATAAATCTTGATTATTCTTTTGAAGTGATAGTTATTAATATGATTTTTTATTTTATTTTACAGTGCATTTTCAATGAATATTCCAAACATTCCAATACAAATTTTAGCAGTCACTGAAACGGGGAGTGCAAATGCGTTTTTTTCTAGTGATTTATCTCATCAATTGATTACTGAAGGAAATGCTGTTGCAGATAAGTTGCAAGCTCATTTTATGACATCCAGTTCAACAAGTCAACAAAAAAGTAATTATAGTTTTTAATTAATTCAGTTTATCAGTATTTTTTTTTGTTTTATGTAT---TAATGTAAATAATACTGTTATGTGATTGAAATAAATTTAGTTGCATTTGATTCTGTTTTTAGAATGGAAAAGGCAAATTAAAATTCAATGCCATTTAGATTCCCTTTTGTGGATGATAGACATGCTGGTTGTGACAGTTTTGTTCTTAACTATAGTGCAAACTCAAAAAAATATGTACAACAAAAGAATTTATAATAAAATTTATTATATCCCTGCACTTCTTTGTTTTTAACCTCTTAATGCCCAAATTATTTTGAAATGTATCAACATATGTTAATATTATATGCAAACCATCTAGATTACGGTATTTCTAAAAGATTAATTTCATTCCCACTTTTAGTTACCAAGATAATTATCCATGAAT
Ngertschi_FrenchBroad_N968 TTCTTTTATGTTTTACCATTATATACAGTGTCTACTCTTGCACTTGTATAATTACAAATGTTTCTTCTATTGTCAATTTTTTTGTATGCCTTCCTTATTGTTTGTTTTAAAAATCATTGAATCTTGTGTATTTTATAAAATTATTGAAGTGTGTTTATGGTATTTTTAAAAGAGAGACCTAGAGTTTAACAAAATTATAAATTATTC-AGTGGGCATTTGTTTACACATACATTTGTTAACATACATTAAATACGTTTGTTGTCCAAATGTAGATATTTCTTCAGTGTTTTTAATCATTCTCAGTTTTGAAACACTGTCTTATGCTTCCCCCCTCATAAATCTTGATTATTCTTTTGAAGTGATAGTTATTAATATGATTTTTTATTTTATTTTACAGTGCATTTTCAATGAATATTCCAAACATTCCAATACAAATTTTAGCAGTCACTGAAACGGGGAGTGCAAATGCGTTTTTTTCTAGTGATTTATCTCATCAATTGATTACTGAAGGAAATGCTGTTGCAGATAAGTTGCAAGCTCATTTTATGACATCCAGTTCAACAAGTCAACAAAAAAGTAATTATAGTTTTTAATTAATTCAGTTTATCAGTATTTTTTTTTGTTTTATGTAT---TAATGTAAATAATACTGTTATGTGATTGAAATAAATTTAGTTGCATTTGATTCTGTTTTTAGAATGGAAAAGGCAAATTAAAATTCAATGCCATTTAGATTCCCTTTTGTGGATGATAGACATGCTGGTTGTGACAGTTTTGTTCTTAACTATAGTGCAAACTCAAAAAAATATGTACAACAAAAGAATTTATAATAAAATTTATTATATCCCTGCACTTCTTTGTTTTTAACCTCTTAATGCCCAAATTATTTTGAAATGTATCAACATATGTTAATATTATATGCAAACCATCTAGATTACGGTATTTCTAAAAGATTAATTTCATTCCCACTTT---------------------------
Ngertschi_HickoryNutGap_N810 ------------------------------------------------------------------------------------------------------------------------------------------AATTATTGAACTGTGTTTATGGTATTTTTAAAAGAGAGACCTAGAGTTTAACAAAATTATAAATTATTC-AGTGGACATTTGTTTACAC--------------ATACATTAAATACGTTTGTTGTCCAAATGTAGATATTTCTTCAGTGTTTTTAATCATTCTCAGTTTTGAAACACTGTCTTATGCTTCCCCCCTCATAAATCTTGATTATTCTTTTGAAGTGATAGTTATTAATATGATTTTTTATTTTATTTTACAGTGCATTTTCAATGAATATTCCAAACATTCCAATACAAATTTTAGCAGTCACTGAAACGGGGAGTGCAAATGCGTTTTTTTCTAGTGATTTATCTCATCAATTGATTACTGAAGGAAATGCTGTTGCAGATAAGTTGCAAGCTCATTTTATGACATCCAGTTCTACAAGTCAACAAAAAAGTAATTATAGTTTTTAATTAATTCAGTTTATCAGTA-TTTTTTTTGTTTTATATAT---TAATGTAAATAATACTGTTATGTGATTGAAATAAATTTAGTTGCATTTGATTCTGTTTTTAGAATGGAAAAGGCAAATTAAAATTCAATGCCATTTAGATTCCCTTTTGTGGATGATAAACATGCTGGTTGTGACAGTTTTGTTCTTAACTATAGTGCAAACTCAAAAAAATATGTACAACAAAAGAATTTATAATAAAATTTATTATATCCCTGCACTTCTTTGTTTTTAACCTCTTAATACCCAAATTATTTTGAAATGTATCAACATATGTTAATATTATATGCAAACCATCTAGATTACGGTATTTCTAAAACATTAATTTCATTCCCACTTTTAGTTACCAAGATAATTATCCATGAAT
Nholsingeri_BrumleyCrk_N916 TTCTATTATGCTTTACCATTATATACAGTGTCTACTCTTGCACTTATATAATTACCAATGTTTCTTCTATTGTCAATTTTTTTGTATGCTTTCCTTATTGTTTGTTTTAAAAATCATTGAATCTTGTATATTTTATAAAATTATTGAAGTTTGTTTATGGTATTTTTAAAAGAGAGACCTAGAGTTTAACAAAATTATAAATTATTCAAGTGGGCATTTGTTTACACATACATTTGTTAACATACATTCAATATGTTTGTTTTCCAAATGTAGATATTTCTTCAGTATTTTTAATCATTCTCAGTTTTGAAACACTGTCTTATGC-TCCCTCCTCTTAAATCTTGATTATTGTTTTGAAGTGATAGTGATTAATATGATTTTTTATTTTATTTTACAGTGCATTTTCAATGAATATTCCAAACATTCCAATACAAATTTTAGCTGTCACTGAAACGGGGAGTGCAAATGCGTTTTTTTCTAGTGATTTATCTCATCAATTGATTACTGAAGGAAATGCTGTTGCAGATAAGTTGCAAGCTCATTTTATGACATCCAGTTCAACAAGTCAACAAAAAAGTAATTATAGTTTTTAATTAATTCAGTTTATCAGTATTTTTCTTTGTTTTATGTATTAATAATGTAAATAATACTGTTATGCGATTGAAATAAATTTAGTTGCATTTCATTCTGTTTTTAGAATGG-AAAGGCAAATTAAAATTCAATGCCATTTAGATTCCTTTTTGTGGATAATAGACATGCTGGTTGTGACAGTTTTGTTCTTAACTATAGTGCAAACTCAAAAAAATATGTACAACAAAAGAATTTATAATAAAATTTATTATATCCCTGTACTTCTTTATTTTTAACCTTTTAATGCCCAAATTATTTTGAAATTTATCAACATATGTTAAT---ATATGCAAACCTTCTAAATTAAGGTATTTCTAAAAGATTAATCTCATTCTCACTTTTAGTTACCAAGATAATTATCCATGAAT
Nholsingeri_PondCave_N541 TTCTATTATGCTTTACCATTATATACAGTGTCTACTCTTGCACTTATATAATTACCAATGTTTCTTCTATTGTCAATTTTTTTATATGCCTTCCTTATTGTTTGTTTTAAAAATCATTGAATCTTGTATATTTTATAAAATTATTGAAGTTTGTTTATGGTATTTTTAAAAGAGAGACCTAGAGTTTAACAAAATTATAAATTATTCAAGTGGGCATTTGTTTACACATACATTTGTTAACATACATTCAATATGTTTGTTTTCCAAATGTAGATATTTCTTCAGTATTTTTAATCATTCTCAGTTTTGAAACACTGTCTTATGC-TCCCTCCTCTTAAATCTTGATTATTCTTTTGAAGTGATAGTTATTAATATGATTTTTTATTTTATTTTACAGTGCATTTTCAATGAATATTCCAAACATTCCAATACAAATTTTAGCTGTCACTGAAACGGGGAGTGCAAATGCGTTTTTTTCTAGTGATTTATCTCATCAATTGATTACTGAAGGAAATGCTGTTGCAGATAAGTTGCAAGCTCATTTTATGACATCCAGTTCAACAAGTCAACAAAAAAGTAATTATAGTTTTTAATTAATTCAGTTTATCAGTATTTTTCTTTGTTTTATGTATTAATAATGTAAATAATACTGTTATGTGATTGAAATAAATTTAGTTGCATTTCATTCTGTTTTTAGAATGG-AAAGGCAAATTAAAATTCAATGCCATTTAGATTCCCTTTTGTGGATAATAGACATGCTGGTTGTGACAGTTTTGTTCTTAACTATAGTGCAAACTCAAAAAAATATGTACAACAAAAGAATTTATAATAAAATTTATTATATCCCTGTACTTCTTTATTTTTAACCTTTTAATGCCCAAATTATTTTGAAATTTATCAACATATGTTAATATTATATGCAAACCTTCTAAATTAAGGTATTTCTAAAAGATTAATCTCATTCTCACTTTTAGTTACCAAGATAATTATCCATGAAT
Nlowderi_upperFiresCreek_N820 TTCTTTTATGCTTTACCATTATATACAGTGTCTACTCTTGCACTTATATAATTACCAATGTTTCTTCTATTGTCAATTTTTTTGTATGCCTTCCTTATTGTTTGTTTTAAAAATCATTGAATCTTGTGTATTTTATAAAATTATTGAAGTGTGTTTATGGTATTATTAAA--AGAGACCTAGAGTTTAACGAAATTATAAAATATTCAAGTGGGCATTTGTTTACACATACATTTGTTAACATACATTAAATATGTTTGTTTTCCAAATGTAGATATTTCTTCAGTATTTTTAATCATTCTTAGTTTTGAAACACTGTCTTATGCTTCCCCCCTCTTAAATCTTGATTATTCTTTTGAAGTGATAGTTATTAATATGATTTTTTATTTTATTTTACAGTGCATTTTCAATGAATATTCCAAACATTCCAATACAAATTTTAGCAGTCACTGAAACGGGGAGTGCAAATGCATTTTTTTCTAGTGATTTATCTCATCAATTGATTACTGAAGGAAATGCTGTTGCAGATAAGTTGCAAGCTCATTTTATGACATCCAGTTCAACAAGTCAACAAAAAAGTAATTATAGTTTTTAATTAATTCAGTTTATCAGTA-TTTTTTTTGTTTCATGTATTAATAATGTAAATAATACTGTTATGTGATTGAAATAAATTGAGTTGCATTTTATTCTGT--TTGGAATGGAAAAGGCAAATTAAAATTCAATGCCATTTAGATTCCCTTTTGTGGATAATAGACATGCTGGTTGTGACAGTTTTGTTCTTAACTATAGTGCAAACTCAAAAAAATATGTACATCAAAAGAATTTAT---------------------------------------------------------------------------------------------------------------------------------------------------------------------------
Nlula_BeeRockCave_G2091 TTCTTTTATGCTTTAACATTATATACAGTGTCTACTCTTGCACTTATATAATTACCAATGTTTCTTCTATTGTCAATTTTTTTGTATGCCTTCTTTATTGTTTGTTTTAAAAATCATTGAATCTTGTGTATTTTATAAAATTATTGAAGTGTGTTTATGGTATTTTTAAAAGAGAGACCTAGAGTTTAACAAAATTATAAAATATTCAAGTGGGCATTTGTTTACACATACATTTGTGAACATACATTAAATACTTTTGTTTTCCAAGTGTAGATATTTCTTCAGTATTTTTAATCATTCTTAGTTTTGAAACACTGTCTTATGCTTTCCCCCTCTTAAATCTTGATTATTCTTTTAAAGTGATAGATATTAATATGATTTTTTATTTTATTTTACAGTGCATTTTCAATGAATATCCCAAACATTCCAATACAAATTTTAGCAGTCACTGAAACGGGGAGTGCAAATGCATTTTTTTCTAGTGATTTATCTCATCAATTGATTACTGAAGGAAATGCTGTTGCAGATAAGTTGCAAGCTCATTTTATGACATCCAGTTCAACAAGTCAACAAAAAAGTAATTATAGTTTTTAATTAATTCAGTTTATCAGTATTTTT-TTTGTTTAATGTATTAATAATGTAAATACTACTGTTATGTGATTGAAATAAATTTAGTTGCATTTGATTCTGTTTTTAGAATGGAAAAGGCAAATTAAAATTCAATGCCATTTAGATTCCCTTTTGTGAATAATAG----ATTGGTTGTGACAGTTTCGTTCGTAACTATAGTGCAAACTCAAAAAAATATGTACATCAAAATAATTTATAATAAAATTTATTATATC---------------------------------------------------------------------------------------------------------------------------------------------------------
Nlula_LulaFallsCave_G2084 TTCTTTTATGCTTTAACATTATATACAGTGTCTACTCTTGCACTTATATAATTACCAATGTTTCTTCTATTGTCAATTTTTTTGTATGCCTTCCTTATTGTTTGTTTTAAAAATCATTGAATCTTGTGTATTTTATAAAATTATTGAAGTGTGTTTATGGTATTTTTAAAAGAGAGACCTAGAGTTTAACAAAATTATAAAATATTCAAGTGGGCATTTGTTTACACATACATTTGTGAACATACATTAAATACTTTTGTTTTCCAAGTGTAGATATTTCTTCAGTATTTTTAATCATTCTTAGTTTTGAAACACTGTCTTATGCTTTCCCCCTCTTAAATCTTGATTATTCTTTTAAAGTGATAGTTATTAATATGATTTTTTATTTTATTTTACAGTGCATTTTCAATGAATATCCCAAACATTCCAATACAAATTTTAGCAGTCACTGAAACGGGGAGTGCAAATGCATTTTTTTCTAGTGATTTATCTCATCAATTGATTACTGAAGGAAATGCTGTTGCAGATAAGTTGCAAGCTCATTTTATGACATCCAGTTCAACAAGTCAACAAAAAAGTAATTATAGTTTTTAATTAATTCAGTTTATCAGTATTTTTTTTTGTTTTATGTATTAATAATGTAAATACTACTGTTATGTGATTGAAATAAATTTAGTTGCATTTGATTCTGTTTTTAGAATGGAAAAGGCAAATTAAAATTCAATGCCATTTAGATTCCCTTTTGTGAATAATAG----ATTGGTTGTGACAGTTTCGTTCGTAACTATAGTGCAAACTCAAAAAAATATGTACATCAAAATAATTTATAATAAAATTTATTATATCCCTGCACTTCTTTATTTTTAACCTCTTAATGCCCAAATTAT-TTGAATTTTTTCAACATATGTTAATATTATATGCGAACAATCTAGATTAAGGTATTTCTAAAAGATTAATCTCATTCCCACTATTAGTTACCAAGATAATTATCCATGAAT
Nmimus_NealsSink_N329 ------------TAACCATTATATACAGTGTCTACTCTTGCACTTATATAATTACCAATGTTTCTTCTATTGTCAATTTTTTTGCATGCCTTCCTTATTGTTTGTTTTAAAAATCATTGAATCTTGTGTATTTTATAAAATTATTGAAGTTTGTTTATGGTATTTTTAAA--AGAGACCTAGAGTTTAACAAAATTATAAATTATTCAAGTGGGCATTTGTTTACACATACATTTGTTAACATACATTCAATACGTTTGTTTTCCAAATGCAGTTATTTCTTCAGTATTTTTAATCATTCTCGGTTTTGAAACACTGTCTTATGC--CCCTCGTCTTAAATCTTGATTATTCTTTTGAAGTGATAGTTATTAATATGCTTTTTTATTTTATTTTACAGTGCATTTTCAATGAATATTCCAAACATTCCAATACAAATTTTAGCAGTCACTGAAACGGGGAGTGCAAATGCGTTTTTTTCTAGTGATTTATCTCATCAATTGATTACTGAAGGAAATGCTGTTGCAGATAAGTTGCAAGCTCATTTTATGACATCCAGTTCAACAAGTCAACAAAAAAGTAATTATAGTTTTTAATTAATTCAGTTTAT------TTGCC--------ATATCTTGAAAATTTTATTGGAATTTTTCGTCCTTCAAAATAAA----------AAACATTTTCTTTTTTGTCCATAAGAAAATAATTC--------TGCTAATTATATTTCATTTTTTAGATTCTAGATA-ATAGGTTATTATTGCTCAGTTAGTTATTGCTACCTAATACTTAATCACTATCGATAGCTAATTACTAT-----------TTTTTGATTTTTAAATTTTTTCATTCATAT------------TAAATTTTTCTGAAAATGACCCAAA---------TCCACACGTGGACAATTCCGG-----------------------------------------------------------------
Nmimus_Straleys_N625 ------------------------------------------------------------------------------------------------------TGTTTTAAAAATCATTGAATCTTATGTATTTTATAAAATTATTGAAGTTTGTTTATGGTATTTTTAAAAGAGAGACCTAGAGTTTAACAAAATTATAAATTATTCAAGTGGGCATTTGTTTACACATACATTTGTTAACATACATTCAATACGTTTGTTTTCCAAATGTAGTTATTTCTTCAGTATTTTTAATCATTCTCAGTTTTGAAACACTGTCTTATGC--CCCTCCTCTTAAATCTTGATTATTCTTTTGAAGTGATAGTTATTAATATGCTTTTTTATTTTATTTTACAGTGCATTTTCAATGAATATTCCAAACATTCCAATACAAATTTTAGCAGTCACTGAAACGGGGAGTGCAAATGCGTTTTTTTCTAGTGATTTATCTCATCAATTGATTACTGAAGGAAATGCTGTTGCAGATAAGTTGCAAGCTCATTTTATGACATCCAGTTCAACAAGTCAACAAAAAAGTAATTATAGTTTTTAATTAATTCAGTTTAT------TTGCC--------ATATCTTGAAAATTTTATTGGAATTTTTCGTCCTTCAAAATAAA----------AAACATTTTCTTTTTTGTCCATAAGAAAATAATTC--------TGCTAATTATATTTCATTTTTTAGATTCTAGACA-ATAGGTTATTATTGCTCAGTTAGTTATTGCTACCTAATACTTAATCACTATCGATAGCTAATTACTAT-----------TTTTTGATTTTTAAATTTTTTCATTCATAT------------TAAATTTTTCTGAAAATGACCCAAA---------TCCACACGTGGACAATTCCGGTTTTGGGACTTTGTAAAAATTTATTAA--------------------------------ATACAT
Nnasicus_CaneyFork_N171 TTCTTTTATGCTTTACCATTATATACAGTGTCTACTCTTGCACTTGTATAATTACAAATGTTTCTTCTATTGTCAATTTTTTTGTATGCCTTCCTTATTGTTTGTTTCAAAAATCATTGAATCTTGTGTATTTTATAAAATTATTGAAGTGTGTTTATGGTATTTTTAAAAGAGAGACCTAGAGTTTAACA-------AAATTATTCAAGTGGGCATTTGCTTACACATACATTTGTTAACATACATTAAATATGTTTGTTGTCCAAATGTAGATATTTCTTTAGTGTTTTTAATCATTCTCAGTTTTGAAACACTGCCTTATGCTTCCCCCCTCTTAAATCTTGATTATTATTTTGAAGTGATAGTTATTAATATGATTTTTT-TTTTATTTTACAGTGCATTTTCAATGAATATTCCAAACATTCCAATACAAATTTTAGCAGTCACTGAAACGGGGAGTGCAAATGCGTTTTTTTCTAGTGATTTATCTCATCAATTGATTACTGAAGGAAATGCTGTTGCAGATAAGTTGCAAGCTCATTTTATGACATCCAGTTCAACAAGTCAACAAAAAAGTAATTATAGTTTTTAATTAATTCAGTTTATCTGTATTTTTTTTTGTTTTATGTATTAATAATGTAAATAATACTGTTATGTGATTGAAATAAATTTAGTTGCATTTGATTCTGTTTTTAGAATGGAAAAGGCAAATTAAAATTCAATGCCATTTAGATTCCCTTTCGTGGATAATAGACATGCTGGTTGTGACAGTTTTGTTCTTAACTATAGTGCAAACTCAAAAAAATATGTACAGCAAAAGAATTTATAATAAAATTTATTATATCCCTGCACTTCTTTATTTTTAACCTCTTAATGCCCAAATTATTTTGAAATTCACCAACATATATTAATATTATATCCAAACCATCTAGATTAAGGTATTTCTAAAAGATTAATCTCATTCCCACTTTTAGTTACCAAGATAATTATCCATGACT
Nnasicus_ConnosteeFalls_N696 ----------------------------------------------------------------------------------TGTATGCCTTCCTTATTGTTTGTTTCAAAAATCATTGAATCTTGTGTATTTTATAAAATTATTGAAGTGTGTTTATGGTATTTTTAAAAGAGAGACCTAGAGTTTAACA-------AAATTATTCAAGTGGGCATTTGCTTACACATACATTTGTTAACATACATTAAATATGTTTGTTGGCCAAATGTAGATATTTCTTTAGTGTTTTTAATCATTCTCAGTTTTGAAACACTGTCTTATGCTTCCCCCCTCTTAAATCTTGATTATTCTTTTGCAGTGATAGTTATTAATATGATTTTTTATTTTATTTTACAGTGCATTTTCAATGAATATTCCAAACATTCCAATACAAATTTTAGCAGTCACTGAAACGGGGAGTGCAAATGCGTTTTTTTCTAGTGATTTATCTCATCAATTGATTACTGAAGGAAATGCTGTTGCAGATAAGTTGCAAGCTCATTTTATGACATCCAGTTCAACAAGTCAACAAAAAAGTAATTATAGTTTTTAATTAATTCAGTTTATCTGTATTTTTTTTTGTTTTATGTATTAATAATGTAAATAATACTGTTATGTGATTGAAATAAATTTAGTTGCATTTGATTCTGTTTTTAGAATGGAAAAGGCAAATTAAAATTCAATGCCATTTAGATTCCCTTTTGTGGATAATAGACATGCTGGTTGTGACAGTTTTGTTCTTAGCTATAGTGCAAACTCAAAAAAAATAATGCAACAAAAGAATTTATAATAAAATTTATTATATCCCTGCACTTCTTTATTTTTAACCTCTTAATGCCCAAATTATTTTGAAATTCATCAACATATATTAATATTATATCCAAACCATCTAGATTAAGGTATTTCTAAAAGATTAATCTCATTCCCACTTTTAGTTACCAAGATAATTATCCATCACT
Nnasicus_CoweeTrain_N189 -----------------------------------------------ATAATTACAAATGTTTCTTCTATTGTCAATTTTTTTGTATGCCTTCCTTATTGTTTGTTTCAAAAATCATTGAATCTTGTGTATTTTATAAAATTATTGAAGTGTGTTTATGGTATTTTTAAAAGAGAGACATAGAGTTTAACA-------AAATTATTCAAGTGGGCATTTGCTTACACATACATTTGTTAACATACATTAAATATGTTTGTTGTCCAAATGTAGATATTTCTTTAGTGTTTTTAATCATTCTCAGTTTTGAAACACTGCCTTATGCTTCCCCCCTCTTAAATCTTGATTATTATTTTGAAGTGATAGTTATTAATATGATTTTTTATTTTATTTTACAGTGCATTTTCAATGAATATTCCAAACATTCCAATACAAATTTTAGCAGTCACTGAAACGGGGAGTGCAAATGCGTTTTTTTCTAGTGATTTATCTCATCAATTGATTACTGAAGGAAATGCTGTTGCAGATAAGTTGCAAGCTCATTTTATGACATCCAGTTCAACAAGTCAACAAAAAAGTAATTACAGTTTTTAATTAATTCAGTTTATCTGTA-TTTTTTTTGTTTTATGTATTAATAATGTAAATAATACTGTTATGTGATTGAAATAAATTTAGTTGCATTTGATTCTGTTTTTAGAATGGAAAAGGCAAATTAAAATTCAATGCCATTTAGATTCCCTTTTGTGGATAATAGACATGCTGGTTGTGACAGTTTTGTTCTTAACTATAGTGCAAACTCAAAAAAATATGCACAACAAAAGAATTTATAATAAAATTTATTATATCCCTGTACTTCTTTATTTTTAACCTCTTAATGCCCAAATTATTTTGAAATTCATCAACATATATTAATATTATATCCAAACCATCTAGATTAATGTATTTCTAAAAGATTAATCTCATTCCCACTTTTAGTTACCAAGATAATTATCCATGACT
Npaynei_NorrisDamCave_N348 TTCTT------ATTACCATTATATGCAGTGTCTACTCTTGCACTTATATAATTACCAATGTTTCTTCTATTGTCAATTTTTTTGTATGCCTTCCTTATTGTTTGTTTTAAAAATCATTGAATCTTGTGTATTTTATAAAATTATTGAAGTGTGTTTATAGTATTTTTAAA--AGAGACCTAGCGTTTAACAAAATTATAAATTATTCAAGTGGGCATTTGTTTACACACACATTTGTTAACATACATTCAATATGTTTGTTTTCCAAATGTAGATATTTCTTCAGTATTTTTAATCATTCTCAGTTTTGAAACACTGTCTTATGT-TCCCTCCTCTTAAATCTTGATTATTCTTTTGAAGTGATAGTTATTAATATGATTTTTTGTTTTATTTTACAGTGCATTTTCAATGAATATTCCAAACATTCCAATACAAATTTTAGCAGTCACTGAAACGGGGAGTGCAAATGCGTTTTTTTCTAGTGATTTATCTCATCAATTGATTACTGAAGGAAATGCTGTTGCAGATAAGTTGCAAGCTCATTTTATGACATCCAGTTCAACAAGTCAACAAAAAAGTAATTATAGTTTTTAATTAATTCAGTTTATCAGTATTTTTCTTCGTTTTATGTATTAATAATGTAAATAATACTGTTATGTGATTGAAATAAATTTAGTTGCATTTGATTCTGTTTTTAGAATGGAAAAGGCAAATTAAAATTCAATGCCATTTAGATTCCCTTTTATGGATAATAGACATGCTGGTTGTGACAGTTTTGTTCTTAACTATAGTGCAAACTCAAAAAAATATGTACAACAAAAGAATTTATAATAAAATTTATTATATCCCTGTACTTCTTTATTTTTAACCTTTTAATGCCCAAATTATTTTGAAATTTATCGACATATGTTAATATTATATGCAAACCTTCTAGGTTAAGGTATTTCTAAAAGATTAATCTCATTCCCACTTTTAGTTACCAAGATAATTATCCATGAAT
Npaynei_UnakaMtns_N943 ------------------------------------------------------------------------------------------------------------------------------------------------------------------TTTTTAAA--AGAGACATAGAGTTTAACAAAATTATAAATTATTCAAGTGGGCATTTGTTTACACACACATTTGTTAACATACATTCAATACGTTTGTTTTCCAAATGTAGATATTTCTTCAGTATTTTTAATCATTCTCAGTTTTGAAACACTGTCTTATGC-TCCCTCCTCTTAAATCTTGATTATTCTTTTGAAGTGATAGTTATTAATATGATTTTTTGTTTTATTTTACAGTGCATTTTCAATGAATATTCCAAACATTCCAATACAAATTTTAGCAGTCACTGAAACGGGGAGTGCAAATGCGTTTTTTTCTAGTGATTTATCTCATCAATTGATTACTGAAGGAAATGCTGTTGCAGATAAGTTGCAAGCTCATTTTATGACATCCAGTTCAACAAGTCAACAAAAAAGTAATTATAGTTTTTAATTAATTCAGTTTATCAGTATTTTTCTTTGTTTTATGTATTAATAATGTAAATAATACTGTTATGTGATTGAAATAAATTTAGTTGCATTTGATTCTGTTTTTAGAATGGAAAAGGCAAATTAAAATTCAATGCCATTTAGATTTCCTTTTATGGATAATAGACATGCTGGTTGTGACAGTTTTGTTCTTAACTATAGTGCAAACTCAAAAAAATATGTACAACAAAAGAATTTATAATAAAATTTATTATAACCCTGTACTTCTTTATTTTTAACCTTTTAATGCCCAAATT------------------------------------------------------------------------------------------------------------------
Npecki_HaskellSims_G3697 TTCTTTAATGCTTTACCATTACATACTGTGTCTACTCCTGCACTTGTATAATTACCAATGTTTCTTCTATTGTCAATTTTTTTGTATGTCTTCTTTATTTTTTGTTTTAAAAATCATTAAATCTTGTGTGTGTTATAAAATTATTGAAGTGTGTTTATGGTATTTTTAAAAGAGCGACCTAGAGTTTAACAAAATTATAAATTGTTCAAGTGGGCATTTGTTTATAC--------------GTACATGAAACACATTTATTTTCCAAATGTAGGTATTTCTTCAGTATTTTTAATCATTCTCAGTTTTGAAACATTGTCTTATGCTCCCTCCCTCTTAAATCTTGATTATTCTTCTGAAGGAATAGTTATTAATATGATTTTTTATTTTATTTTACAGTGCATTTTCAATGAATATTCCAAACATTCCAATACAAATTTTAGCAGTCACTGAAACGGGGAGTGCAAATGCATTTTTTTCTAGCGATTTATCTCATCAATTGATTACTGAAGGAAATGCTGTTGCAGATAAGTTGCAAGCTCATTTTATGACATCCAGTTCAACAAGTCAACAAAAAAGTAATTATAGTTTTTCA---------TTTATCAGTATTTTTTTTTGTTTCATGTATTAATAATGTGAATAATACTATTATGTAATTGAAATATATTTAGTTGCATTTGATTCTGTTTTTAGAATGGAAAAGGC--ATTAAAATTCAATACCATTTTAATTTTCTTTTATTGATAATAGACATGCTGGTTGTGACAATTTTGTTCTTAACTTTAGTGCAAACTCAAAAAAAAATAGGTAACAAAAGAATTTATAATAAATTTTAATATATTCCTGCATTTCTTTATTTTTAACCTCTTAATGTCTAAATTATTTTGAAATTTATCAACATATCTTAATATTATATGTAAACTATCTAGATTAAGGCAATTCTAAAAGATTCATCTCATTCCCGCTTTTAGTTACCAAAATACTTTTCCATGAAT
Npecki_HurricaneMazeCave_G2100 -----------------------------------------------------------------------------------------------------------------TCATAAAATCTTGTGTGTGTTATTAAATTATTGAAGTGTGTTTATGGTATTTTTAAAAGAGCGACCTAGAGTTTAACAAAATTATAAATTATTCAAGTGGGCATTTGTTTATAC--------------ATACATTAAACACATTTATTTTCCAAATGTAGATATTTCTTCAGTATTTTTAATCATTCTCAGTTTTGAAACATTGTCTTATGCTCCCTCCCTCTTAAATCTTGATTATTCTTCTGAAGGAATAGTTATTAATATGATTTTTTATTTTATTTTACAGTGCATTTTCAATGAATATTCCAAACATTCCAATACAAATTTTAGCAGTCACTGAAACGGGGAGTGCAAATGCATTTTTTTCTAGCGATTTATCTCATCAATTGATTACTGAAGGAAATGCTGTTGCAGATAAGTTGCAAGCTCATTTTATGACATCCAGTTCAACAAGTCAACAAAAAAGTAATTATAGTTTTTCATTCA-----TTTATCAGTATTTTTTTTTGTTTCATGTATTAATAATGTGAATAATACTATTATGTAATTGAAATATATTTAGTTGCATTTGATTCTGTTTTTAGAATGGAAAAGGC--ATTAAAATTCAATACCATTTTGATTTTCTTTTATTGATAATAGACATGCTGGTTGTGACAGTTTTGTTCTTAACTTTAGTGCAAACTCAAAAAAATAGGT--AACAAAAGAATTTATAATAAATTTTAATATATTCCTGCATTTCTTTATTTTTAACCTCTTAATGTCTAAATTATTTTGAAATTTATCAACATATCTTAATATTATATGTAAACCATCTAGATTAAGGCAATTCTAAAAGATTCCTCTCATTCCCGCTTTTAGTTACCAAAATACTTTTCCATGAAT
Npecki_Monteagle_N062 --------------------------------------------TGTTTAATTACCAATGTTTCTTCTATTGTCAATTTTTTTGTATGTCTTCTTTATTTTTTGTTTTAAAAATCATTAAATCTTGTGTGTGTTATAAAATTATTGAAGTGTGTTTATGGTATTTTTAAAAGAGCGACCTAGAGTTTAACAAAATTATAAATTATTCAAGTGGGCATTTGTTTAT--------------ACATACATTAAACACATTTATTTTCCAAATGTAGATATTTCTTCAGTATTTTTAATCATTCTCAGTTTTGAAACATTGTCTTATGCTCCCTCCCTCTTAAATCTTGATTATTCTTCTGAAGGAATAGTTATTAATATGATTTTTTATTTTATTTTACAGTGCATTTTCAATGAATATTCCAAACATTCCAATACAAATTTTAGCAGTCACTGAAACGGGGAGTGCAAATGCATTTTTTTCTAGCGATTTATCTCATCAATTGATTACTGAAGGAAATGCTGTTGCAGATAAGTTGCAAGCTCATTTTATGACATCCAGTTCAACAAGTCAACAAAAAAGTAATTATAGTTTTTCATTAA-----TTTATCAGTATTTTTTTTTGTTTCATGTATTAA----------------------------------------------------------------------------------------------------------------------------------------------------------------------------------------------------------------------------------------------------------------------------------------------------------------------------------------------------------------------------
Nperlakyi_SChimneys_N1079 --------------------------------TATTTGGGCACACACGAAAATACGATTACTTGTTTAGCTGTATGATTCTTTGAATGTGTTTCTCAATATTCAGTTAAAGAGTCTCTAAGGTAAATGTACTTCGTTATATTATTTACACAACTTTTTGACCTTTTTAATCTGAATGCTTAAAGATTTCCGAATATCGCAAGCACGCGATCGGGCGTCCATTTACAAGTAAACCTCGGATAATCCCTCGACATCGGCGGTATTTCACATTTTGACGCTTCCTCAGGATTTTTTATGACCGTTAGTTTTGAAACACTGTCTTATGCTTCCCCCCTCTTAAATCTTGATTATTCTTTTAAAGTGATAGTTATTAATATGATTTTTTATTTTATTTTGCAGTGCATTTTCAATGAACATTCCAAACATTCCAATACAAATTTTGGCAGTCACTGAAACAGGGAGTGCAAATGCATTTTTTTCTAGTGATTTATCTCATCAATTGATTACTGAAGGAAATGCTGTTGCAGATAAGTTGCAAGCTCATTTTATGACATCCAGTTCAACAAGTCAACAAAAAAGTAATTATAGTTTTTAATTAATTCAGTTTATCAGTATTTTTTTTTGTTTTATTTATTAATAATGTAAATAATACTGTTATGTTATTGAAATAAATTTAGTTGCATTTGATTCTGTTTTTAGAATGGAAAAATCAAATTAAAATTCAATGCCATTTAGATTCCCTTTTGTGGATAATAG----ATTGGTTGTGACAGTTTTGTTCGTAACTATAGTGCAAACTCAAAAAAATATGTGTATCAAAAGAATTTATAATAAAATTTATTATATCCCTGCACTTCTTTATTTTTAACCTCTTAATGCCCAAATTATTTTGAAATTTATCAACATATGTTAATATTATATGCAAACCATCTAGATTAAGGTATTTCTAAAAGATTAATCTCATTCCCACTATTAGTTACCAAGATAATT----------
Nperlakyi_SChimneys_N1080 --------------------------------TATTTGGGCACACACGAAAATACTATTATTTTTTTAGCTGTATGATTCTTTGAATGTGTTTCTCAATATTCAGTTAAAGAGTCTCTAAGGTAAATGTACTTCGTTATATTATTTACACAACTTTTTGACCTTTTTAATCTGAATGCTTAAAGATTTCCGAATATCGCAAGCACGCGATCGGGCGTCCATTTACAAGTAAACCTCGGATAATCCCTCGACATCGGCGGTATTTCACATTTTGACGCTTCCTCAGGATTTTTTATGACCGTTAGTTTTGAAACACTGTCTTATGCTTCCCCCCTCTTAAATCTTGATTATTCTTTTAAAGTGATAGTTATTAATATGATTTTTTATTTTATTTTGCAGTGCATTTTCAATGAACATTCCAAACATTCCAATACAAATTTTGGCAGTCACTGAAACAGGGAGTGCAAATGCATTTTTTTCTAGTGATTTATCTCATCAATTGATTACTGAAGGAAATGCTGTTGCAGATAAGTTGCAAGCTCATTTTATGACATCCAGTTCAACAAGTCAACAAAAAAGTAATTATAGTTTTTAATTAATTCAGTTTATCAGTATTTTTTTTTGTTTTATTTATTAATAATGTAAATAATACTGTTATGTTATTGAAATAAATTTAGTTGCATTTGATTCTGTTTTTAGAATGGAAAAATCAAATTAAAATTCAATGCCATTTAGATTCCCTTTTGTGGATAATAG----ATTGGTTGTGACAGTTTTGTTCGTAACTATAGTGCAAACTCAAAAAAATATGTGTATCAAAAGAATTTATAATAAAATTTATTATATCCCTGCACTTCTTTATTTTTAACCTCTTAATGCCCAAATTATTTTGAAATTTATCAACATATGTTAATATTATATGCAAACCATCTAGATTAAGGTATTTCTAAAAGATTAATCTCATTCCCACTATTAGTTACCAAGATAATTATCCATGAAT
Nroanensis_IngramBranch_N926 TTCTTTTATGCGTTACCATTATATGCAGTGTCTACTCTTGCACTTATATAATTACCAATGTTTCTTCTATTGTCAATTTTTTTGTATGCCTTCCTTATTGTTTGTTTTAAAAATCATTGAATCTTGTGTATTTTATAAAATTATTGAAGTGTGTTTATAGTATTTTTAAA--AGAGACCTAGCGTTTAACAAAATTATAAATTATTCAAGTGGGCATTTGTTTACACACACATTTGTTAACATACATTCAATATGTTTGTTTTCCAAATGTAGATATTTCTTCAGTATTTTTAATCATTCTCAGTTTTGAAACACTGTCTTATGT-TCCCTCCTCTTAAATCTTGATTATTCTTTTGAAGTGATAGTTATTAATATGATTTTTTGTTTTATTTTACAGTGCATTTTCAATGAATATTCCAAACATTCCAATACAAATTTTAGCAGTCACTGAAACGGGGAGTGCAAATGCGTTTTTTTCTAGTGATTTATCTCATCAATTGATTACTGAAGGAAATGCTGTTGCAGATAAGTTGCAAGCTCATTTTATGACATCCAGTTCAACAAGTCAACAAAAAAGTAATTATAGTTTTTAATTAATTCAGTTTATCAGTATTTTTCTTCGTTTTATGTATTAATAATGTAAATAATACTGTTATGTGATTGAAATAAATTTAGTTGCATTTGATTCTGTTTTTAGAATGGAAAAGGCAAATTAAAATTCAATGCCATTTAGATTCCCTTTTATGGATAATAGACATGCTGGTTGTGACAGTTTTGTTCTTAACTATAGTGCAAACTCAAAAAAATATGTACAACAAAAGAATTTATAATAAAATTTATTATATCCCTGTACTTCTTTATTTTTAACCTTTTAATGCCCAAATTATTTTGAAATTTATCGACATATGTTAATATTATATGCAAAC-------------------------------------------------------------------------
Nroanensis_RoanHighBluff_N762 TTCTTTTATGCTTTACCATTATATGCAGTGTCTACTCTTGCACTTATATAATTAACAATGTTTCTTCTATTGTCAA-TTTTTTGTATGTCTTCCTTATTGTTTGTTTTAAAAATCATTGAATCTTGTGTATTTTATAAAATTATTGAAGTGTGTTTATAGTATTTTTAAA--AGAGACCTAGAGTTTAACAAAATTATAAATTATTCAAGTGGGCATTTGTTTACACACACATTTGTTAACATACATTCAATACGTTTGTTTTCCAAATGTAGATATTTCTTCAGTATTTTTAATCATTCTCAGTTTTGAAACACTGTCTTATGC-TCCCTCCTCTTAAATCTTGATTATTCTTTTGAAGTGATAGTTATTAATATGATTTTTTGTTTTATTTTACAGTGCATTTTCAATGAATATTCCAAACATTCCAATACAAATTTTAGCAGTCACTGAAACGGGGAGTGCAAATGCGTTTTTTTCTAGTGATTTATCTCATCAATTGATTACTGAAGGAAATGCTGTTGCAGATAAGTTGCAAGCTCATTTTATGACATCCAGTTCAACAAGTCAACAAAAAAGTAATTATAGTTTTTAATTAATTCAGTTTATCAGTATTTTTCTTTGTTTTATGTATTAATAATGTAAATAATACTGTTATGTGATTGAAATAAATTTAGTTGCATTTGATTCTGTTTTTAGAATGGAAAAAGCAAATTAAAATTCAATGCCATTTAGATTCCCTTTTATGGATAATAGACATGCTGGTTGTGACAGTTTTGTTCTTAACTATAGTGCAAACTCAAAAAAATATGTACAACAAAAGAATTTATAATAAAATTTATTATATCCCTGTACTTCTTTATTTTTAACCTTTTAATGCCCAAATTATTTTGAAATTTATCAACATATGTTAATATTATATGGAAACCTTCTAGGTTAAGGTATTTCTAAAAGATTAATCTCATTCCCACTTTTAGTTACCAAGATAATTATCCATGAAT
Nsheari_BaldRiver_N1168 ------------------TTATATACAGTGTCTACACTTGCACTTATATAATTACCAATGTTTCTTCTATTGTCAATTTTTTTGTATGCCTTCCTTATTGTTTGTTTTAAAAATCATTGAATCTTGTGTTTTTTATAAAATTATTGAAGTGTGTTTATGGTATTTTTAAAAGAGAGACCTAGAGTTTAACAAAATTATAAAATATTCAAGTGGGCATTTGTTTACACATACATTTGTTAACATACATTAAATACTTTTGTTTTCCAAGTGTAGATATTTCTTCAGTATTTTTAATCATTCTTAGTTTTGAAACACTGTCCTATGCTTCCCC-CTCTTAAATCTTGATTATTCTTTTAAAGTGATAGTTATTAATATGATTTTTT-TTTTATTTTACAGTGCATTTTCAATGAATATTCCAAACATTCCAATACAAATTTTAGCAGTCACTGAAACGGGGAGTGCAAATGCATTTTTTTCTAGTGATTTATCTCATCAATTGATTACTGAAGGAAATGCTGTTGCAGATAAGTTGCAAGCTCATTTTATGACATCCAGTTCAACAAGTCAACAAAAAAGTATTTATAGTTTTTAATTAATTCAGTTTATCAGTATTTTTTTTTGTTTTATTTATTAATAATGTAAATAACACTGTTATGTGATTGAAATAAATTTAGTTGCATTTGATTCTGTTTTTAGAATGGAAAAGGCAAATTAAAATTCAATGCCATTTAGATTCCTTTTTGTGGATAATAG----ATTGGTTGTGACAGTTTTGTTTGTAACTATAGTGCAAACTCAAAAAAATATGTGCATCAAAAGAATTTATAATGAAATTTATTGCATCCCTGCACTTCTTTATTTTTAACCTCTTAATGCCCAAATTAT-TTGAAATTTATCAACATATGTTAATATTATATGCAAACCATCTAGATTAAGGTATTTCTAAAAGATTAATCTCATTCCCATTATTAGTTACCAAGATAATTATCCATGAAT
Nsheari_Cohutta_N826 TTCCTTTATGCTTTACCATTATATACAGTGTCTACACTTGCACTTATATAATTACCAATGTTTCTTCTATTGTCAATTTTTTTGTATGCCTTCCTTATTGTTTGTTTTAAAAATCATTGAATCTTGTGTTTTTTATAAAATTATTGAAGTGTGTTTATGGTATTTTTAAAAGAGAGACCTAGAGTTTAACAAAATTATAAAATATTCAAGTGGGCATTTGTTTACACATACATTTGTTAACATACATTAAATACTTTTGTTTTCCAAGTGTAGATATTTCTTCAGTATTTTTAATCATTCTTAGTTTTGAAACACTGTCCTATGCTTCCCC-CTCTTAAATCTTGATTATTCTTTTAAAGTGATAGTTATTAATATGATTTTTT--TTTATTTTACAGTGCATTTTCAATGAATATTCCAAACATTCCAATACAAATTTTAGCAGTCACTGAAACGGGGAGTGCAAATGCATTTTTTTCTAGTGATTTATCTCATCAATTGATTACTGAAGGAAATGCTGTTGCAGATAAGTTGCAAGCTCATTTTATGACATCCAGTTCAACAAGTCAACAAAAAAGTATTTATAGTTTTTAATTAATTCAGTTTATCAGTATTTTTT---------------------------------------------------------------------------------------------------------------------------------------------------------------------------------------------------------------------------------------------------------------------------------------------------------------------------------------------------------------------------------------------
Nsilvanus_Elijay_N395 TTCTTTTATGCTTTACCATTATATACAGTGTCTACTCTTGCAGTTATATAATTACCTATGTTTCTTCTATTGTCAA-TTTTTTGTATGCCTTCCTTATTGTTTGTTTTAAAAATCATTGAATTTTGTGTATTTTATAAAATTATTGAAGTGTGTTTATGATATTTTTAAAAGAGAGACCTTGTGTTTAACAAAATTATAAATTATTCAAGTGGGCATTTGTTTACACATACGTTTGTTAACATACATTCAATACGTTTGTTTTCCAAATGTAGATATTTCTTCAGTATTTTTAATCATTCTCAGTTTTGAAACACTGTCTTATGC-TTCCTCCTCTTAAATCTTGATTATTCTTTTGAAGTGATAGTTATTAATATGATTTTTTATTTTATTTTACAGTGCATTTTCAATGAATATTCCAAACATTCCAATACAAATTTTAGCAGTCACTGAAACGGGGAGTGCAAATGCGTTTTTTTCTAGTGATTTATCTCATCAATTGATTACTGAAGGAAATGCTGTTGCAGATAAGTTGCAAGCTCATTTTATGACATCCAGTTCAACAAGTCAACAAAAAAGTAATTATAGTTTTTAATTAATTTAGTTTATCAGTATTTTTCTTTGTTTTATGTATTAATAATGTAAATAATACTGTTATGTGATTGAAATAAATTTAGTTGCATTTGATTCTGTTTTTAGAATGGAAAAGGCAAATTATAATTCAATGCCATTTAGATTCCTTTTTGTGGATAATAGACATGCTGGTTGTGACAGTTTTGTTCTTAACTATAGTGCAAACTCAAAAAAATATGTACAACAAAAGAATTTATAATAAAATTTATTATATCCCTGTACTTCTTTATTTTTAACCTTTTAATGCCCAAATTATTTTGAAATTTATCAACATATGTTAATATTATATGCAAACCTTCTAGATTAAGGTATTTCTAAAAGATTAATCTCATTCCCACTTTTAGTTACCAAGATAATTATCCATGAAT
Nsilvanus_GermanyCove_N1017 --------------------------------------------------ATTACCTATGTTTCTTCTATTGTCAA-TTTTTTGTATGCCTTCCTTATTGTTTGTTTTAAAAATCATTGAATTTTGTGTATTTTATAAAATTATTGAAGTGTGTTTATGATATTTTTAAAAGAGAGACCTTGTGTTTAACTAAATTATAAATTATTCAAGTGGGCATTTGTTTACACATACATTTGTTAACATACATTCAATACATTTGTTTTCCAAATATAGATATTTCTTCAGTATTTTTAATCATTCTCAGTTTTGAAACACTGTCTTATGC-TTCCTCCTCTTAAATCTTGATTATTCTTTTGAAGTGATAGTTATTAATATGATTTTTTATTTTATTTTACAGTGCATTTTCAATGAATATTCCAAACATTCCAATACAAATTTTAGCAGTCACTGAAACGGGGAGTGCAAATGCGTTTTTTTCTAGTGATTTATCTCATCAATTGATTACTGAAGGAAATGCTGTTGCAGATAAGTTGCAAGCTCATTTTATGACATCCAGTTCAACAAGTCAACAAAAAAGTAATTATAGTTTTTAATTAATTTAGTTTATCAGTATTTTTCTTTGTTTTATGTATTAATAATGTAAATAATACTGTTATGTGATTGAAATAAATTTAGTTGCATTTGATTCTGTTTTTAGAATGGAAAAGGCAAATTAAAATTCAATGCTATTTAGATTCCTTTTTGTGGATAATAGACATGCTGGTTGTGACAGTTTTGTTCTTAACTATAGTGCAAACTTAAAAAAATATGTACAACAAAAAAATTCATAATAAAATTTATTATATCCCTGTACTTCTTTATTTTTAACCTTTTAATGCCCAAATTATTTTGAAATTTATCAACATATGTTAATATTATATGCAAACCTTCTAGATTAAGGTATTTCTAAAAGATTAATCTCATTCCCACTTTTAGTTACCAAGATAATTATCTATGAAT
Nsilvanus_HeboMtn_N1029 TTCTTTTATGCTTTACCATTATATACAGTGTCTACTCTTGCAGTTATATAATTACCTATGTTTCTTCTATTGTCAA-TTTTTTGTATGCCTTCCTTATTGTTTGTTTTAAAAATCATTGAATTTTGTGTATTTTATAAAATTATTGAAGTGTGTTTATGATATTTTTAAAAGAGAGACCTTGTGTTTAACAAAATTATAAATTATTCAAGTGGGCATTTGTTTACACATACATTTGTTAACATACATTCAATACGTTTGTTTTCCAAATGTAGATATTTCTTCAGTATTTTTAATCATTCTCAGTTTTGAAACACTGTCTTATGC-TTCCTCCTCTTAAATCTTGATTATTCTTTTGAAGTGATAGTTATTAATATGATTTTTTATTTTATTTTACAGTGCATTTTCAATGAATATTCCAAACATTCCAATACAAATTTTAGCAGTCACTGAAACGGGGAGTGCAAATGCGTTTTTTTCTAGTGATTTATCTCATCAATTGATTACTGAAGGAAATGCTGTTGCAGATAAGTTGCAAGCTCATTTTATGACATCCAGTTCAACAAGTCAACAAAAAAGTAATTATAGTTTTTAATTAATTTAGTTTATCAGTATTTTTCTTTGTTTTATGTATTAATAATGTAAATAATACTGTTATGTGATTGAAATAAATTTAGTTGCATTTGATTCTGTTTTTAGAATGGAAAAGGCAAATTAAAATTCAATGCCATTTAGATTCCTTTTTGTGGATAATAGACATGCTGGTTGTGACAGTTTTGTTCTTAACTATAGTGCAAACTCAAAAAAATATGTACAACAAAAAAATTTATAATAAAATTTATTATATCCCTGTACTTCTTTATTTTTAACCTTTTAATGCCCAAATTATTTTGAAATTTATCAACATATGTTAATATTATATGCAAACCTTCTAGATTAAGGTATTTCTAAAAGATTAATCT---------------------------------------
Nreclusus_Clingmans_N252 TTCTTTTATGCTTTACCATTATATACAGTGTCTACTCTTGCACTTATATAATTACCAATGTTTCTTCTATTGTCAATTTTTTTGTATGCCTTCCTTATTGGTTGTTTTAAAAATCATTGAATCTTGTGTATTTTATAAAATTATTGAAGTGTGTTTATGGTATTTTTGAAAGAGAGACCTAGAGTTTAACAAAATTATAAAATATTCAAGTGGGCATTTGTTTATACATACATTTGTTAACATACATTAAATACTTTTGTTTTCCAAGTGTAGATATTTCTTCAGTATTTTTAATCATTCTTAGTTTTGAAACACTGTCTTATGCTTCCCCCCTCTTAAATCTTGATTATTCTTTTAAAGTGATAGTTATTAATATG--TTTTTATTTTATTTTACAGTGCATTTTCAATGAATATTCCAAACATTCCAATACAAATTTTAGCAGTCACTGAAACGGGGAGTGCAAATGCATTTTTTTCTAGTGATTTATCTCATCAATTGATTACTGAAGGAAATGCTGTTGCAGATAAGTTGCAAGCTCATTTTATGACATCCAGTTCAACAAGTCAACAAAAAAGTAATTATAGTTTTTAATTAATTCAGTTTATCAGTATTTTTTTTTGTTTTATTTATTAATAATGTAAATAATACTGTTATGTGATTGAAATAAATTTAGTTGCATTTGATTCTGTTTTTAGAATGGAAAAGGCAAATTAAAATTCAATGCCATTTAGATTCCCTTTTGTGGATAATAG----ATTGGTTGTGCAGGGTCCGCTTTTTAGCTGATTTCCGCTTT---------------------GAACTTTCCACAGAATTTTTTTTCTATTTGCCCTTTTTCTTTTCCGACCGCTTAACGTAAAAAAAA-ACGGAAATACGAAAC-------------------------------------------------------------------------------------------------
Nreclusus_Noland_N1051 TTCTTTTATGCTTTACCATTATATACAGTGTCTACTCTTGCACTTATATAATTACCAATGTTTCTTCTATTGTCAATTTTTTTGTATGCCTTCCTTATTGGTTGTTTTAAAAATCATTGAATCTTGTGTATTTTATAAAATTATTGAAGTGTGTTTATGGTATTTTTGAAAGAGAGACCTAGAGTTTAACAAAATTATAAAATATTCAAGTGGGCATTTGTTTACACATACATTTGTTAACATACATTAAATACTTTTGTTTTCCAAGTGTAGATATTTCTTCAGTATTTTTAATCATTCTTAGTTTTGAAACACTGTCTTATGCTTCCCCCCTCTTAAATCTTGATTATTCTTTTAAAGTGATAGTTATTAATATG--TTTTTATTTTATTTTACAGTGCATTTTCAATGAATATTCCAAACATTCCAATACAAATTTTAGCAGTCACTGAAACGGGGAGTGCAAATGCATTTTTTTCTAGTGATTTATCTCATCAATTGATTACTGAAGGAAATGCTGTTGCAGATAAGTTGCAAGCTCATTTTATGACATCCAGTTCAACAAGTCAACAAAAAAGTAATTATAGTTTTTAATTAATTCAGTTTATCAGTATTTTTTTTTGTTTTATTTATTAATAATGTAAATAATACTGTTATGTGATTGAAATAAATTTAGTTGCATTTGATTCTGTTTTTAGAATGGAAAAGGCAAATTAAAATTCAATGCCATTTAGATTCCCTTTTGTGGATAATAG----ATTGGTTGTGCAGGGTCCGCTTTTTAGCTGATTTCCGCTTT---------------------AAACTTTCCACAAAGTTTTTTTTCTATTTGCCCTTTTTCTTTTCCGACCGCTTAACGTAAAAAAAATACGGAAATACGAAACTATATGTTACTACTATTCGTAATCCGTTTAAACAATGGAGCTGCTAGGAAACCAATTTCTTTTTCAGCCTGAGGCACTAATAC--------------
Nstupkai_BlowholeWOS_N285 ATCTTTTATGCTTTACCATTATATACAGTGTCTACTCTTGCACTTATATAATTACCAATGTTTCTTCTATTGTCAATTTTTTTGTATGCCTTCCTTATTGGTTGTTTTAAAAATCATTGAATCTTGTGTATCTTATAAAATTATTGAAGTGTATTTATGGTATTTTTAAAAGAGAGACCTAGAGTTTAAGAAAATTATAAAATATTCAAGTGGGCATTTGTTTACACATACATTTGTTAACATACATTAAATACTTTTGTTTTCCAAGTGTAGATATTTCTTCAGTATTTTTAATCATTCTTAGTTTTGAAACACTGTCTTATGCTTCCCCCCTCTTAAATCTTGATTATTCTTTTAAAGTGATAGTTATTAATATG--TTTTTATTTTATTTTACAGTGCATTTTCAATGAATATTCCAAACATTCCAATACAAATTTTAGCAGTCACAGAAACGGGGAGTGCAAATGCATTTTTTTCTAGTGATTTATCTCATCAATTGATTACTGAAGGAAATGCTGTTGCAGATAAGTTGCAAGCTCATTTTATGACATCCAGTTCAACAAGTCAACAAAAAAGTAATTATAGTTTTTAATTAATTCAGTTTATCAGTATTTTTTTTTGTTTTATTTATTAATAATGTAAATAATACTGTTATGTGATTGAAATAAATTTAGTTGCATTTGATTCTGTTTTTAGAATGGAAAAGGCAAATTAAAATTCAATGCTATTTAGATTCCCTTTTGTGGATAATAG----ATTGGTTGTGCAGGGTCCGCTTTTTAGCTGATTTCCGCTTT---------------------GAACTTTCCACAAAGTTTTTTTTCTATTTGCCCTTTTTCTTTTCCGACCGCTTAATGTAAAAAAAAAACGGAAATACGAAACCATATGTTACTACTATTCGTAATCCCTTTAAACAATGGAGCTACTAGGAAACCAATTCCCTTTTCAGCCTG--------------------------
Nstupkai_Blowing_N356 TTCTTTTATGCTTTACCATTATATACAGTGTCTACTCTTGCACTTATATAATTACCAATGTTTCTTCTATTGTCAATTTTTTTGTATGCCTTCCTTATTGGTTGTTTTAAAAATCATTGAATCTTGTGTATTTTATAAAATTATTGAAGTGTGTTTATGGTATTTTTAAAAGAGAGACCTAGAGTTTAACAAAATTATAAAATATTCAAGTGGGCATTTGTTTACACATACATTTGTTAACATACATTAAATACTTTTGTTTTCCAAGTGTAGATATTTCTTCAGTATTTTTAATCATTCTTAGTTTTGAAACACTGTCTTATGCTTCCCCCCTCTTAAATCTTGATTATTCTTTTAAAGTGATAGTTATTAATATG--TTTTTATTTTATTTTACAGTGCATTTTCAATGAATATTCCAAACATTCCAATACAAATTTTAGCAGTCACTGAAACGGGGAGTGCAAATGCATTTTTTTCTAGTGATTTATCTCATCAATTGATTACTGAAGGAAATGCTGTTGCAGATAAGTTGCAAGCTCATTTTATGACATCCAGTTCAACAAGTCAACAAAAAAGTAATTATAGTTTTTAATTAATTCAGTTTATCAGTATTTTTTTTTGTTTTATTTATTAATAATGTAAATAATACTGTTATGTGATTGAAATAAATTTAGTTGCATTTGATTCTGTTTTTAGAATGGAAAAGGCAAATTAAAATTCAATGCCATTTAGATTCCCTTTTGTGGATAATAG----ATTGGTTGTGCAGGGTCCGCTTTTTAGCTGATTTCCGCTTT---------------------GA---------------------------------------------------------------------------------------------------------------------------------------------------------------------------------
Nstupkai_LittleRiver_N293 TTCTTTTATGCTTTACCATTATATACAGTGTCTACTCTTGCACTTATATAATTACCAATGTTTCTTCTATTGTCAATTTTTTTGTATGCCTTCCTTATTGGTTGTTTTAAAAATCATTGAATCTTGTGTATTTTATAAATTTATTGAAATGTGTTTATGGTATTTTTAAAAGAGAGACCTAGAGTTTAACAAAATTATAAAATATTCAAGTGGGCATTTGTTTACACATACATTTGTTAACATACATTAAATACTTTTGTTTTCCAAGTGTAGATATTTCTTCAGTATTTTTAATCATTCTTAGTTTTGAAACACTGTCTTATGCTTCCCCCCTCTTAAATCTTGATTATTCTTTTAAAGTGATAGTTATTAATATG--TTTTTATTTTATTTTACAGTGCATTTTCAATGAATATTCCAAACATTCCAATACAAATTTTAGCAGTCACTGAAACGGGGAGTGCAAATGCATTTTTTTCTAGTGATTTATCTCATCAATTGATTACTGAAGGAAATGCTGTTGCAGATAAGTTGCAAGCTCATTTTATGACATCCAGTTCAACAAGTCAACAAAAAAGTAATTATAGTTTTTAATTAATTCAGTTTATCAGTA-TTTTTTTTGTTTTATTTATTAATAATGTAAATAATACTGTTATGTGATTGAAATAAATTTAGTTGCATTTGATTCTGTTTTTAGAATGGAAAAGGCAAATTAAAATTCAATGCCATTTAGATTCCCTTTTGTGGATAATAG----ATTGGTTGTGCAGGGTCCGCTTTTTAGCTGATTTTCGCTTT---------------------GAACTTTCCACAAAGTTTTTTTTCTATTTGCCCTTTTTCTTTTCCGACCGCTTAACTTAAAAAAAAAACGGAAATACGAAACCATATGTTACTACTATTCGTAATCCCTTT--------------------------------------------------------------------
Nstygius_ObeLee_N0656 TTCTTTTATGCTTTACCATTATATACAGTGTCTACTCCTGCACTTGTATAATTACCAATGTTTTTTCTATTTT------TTTTATATATCTTCCTTATTGTTTGTTTTAAAAATCATTAAATCTTGTGTGTTTTATAAAATTATTGAAGTGTGTTTATGGTGTTTTTAAAAGAGAGACCTAGAGTTTAACAAAACTATAAATTAATCAAGTGGGCATTTGTTTACACATACATTTGTTAACATACATTAAATACATTTGTTTTTCAAATGTAGATATTTCTACAATATTTTTAATCATTCTCATTTTTGAAAAACTGTCTTATGC--TCCCCCTCTTAAATCTTTATTATTCTTCTGAAGTCATAGTTATTGATGTGATTTTTTATTTTATTTTACAGTGCATTTTCAATGAATATTCCGAACATTCCAATACAAATTTTAGCAGTCACTGAAACGGGGAGTGCAAATGCATTTTTTTCTAGTGATTTATCTCATCAATTGATTACTGAAGGAAATGCTGTTGCAGATAAGTTGCAAGCTCATTTTATGACATCCAGTTCAACAAGTCAACAAAAAAGTAATTATAGTTTTTAATTAATTCAGTTTATCA---------GTTGTTTTATGTATTAATAATGTAAATAATACTGTTATGTGATTGAAATAAATTTAGTTGC-----ATTCTGTTTTTAGAATGGAAATGGCAAATTGAAATTCAATGCCATTTAGATTTTCTTTTGTTGATAATAGACATATTGTGTATGACCGTTTTGTTCTTAACTATAGTGCAAACTCAAGAAATTATGTACAACAAAAGAATTTATAATAAAATTTATTATATTTCTGCATTTCTTTATTTTTAACCTCTTAATGCCCAAATTATTTTGAAATTTATCAACATATGTTAATATTATATGCAAACCATCTAGATTGAGGTATTTTTAAAAGATTAACCTCATTCTCACTTTTAATTACCAAAATAGTTTTCCATGAAT
Ntempletoni_BaldMtns_N950 TTCTTTCATGTTTTACCATTATATACAGTGTCTACTCTTGCACTTGTATAATTACAAATGTTTCTTCTATTGTCAATTTTTTTGTATGCCTTCCTTATTGTTTGTTTTAAAAATCATTGAATCTTGTGTATTTTATAAAATTATTGAAGTG------TGGTATTTTTAAAAGGGAGACCTAGAGGTTAACAAAATTATAAATTATTCAAGTGGGCATTTGTTTACACATACATTTGTTAACATACATTAAATATGTTTGTTGTCCAAATGTAGATATTTCTTGAGTGTTTTTAATCATTCTCAGTTTTGAAACACTGTCTTATGCTTCCCCCCCCTTAAATCTTGATTATTCTTTTGAAGTGATAGTTATTAATATGATTTTTTATTTTATTTTACAGTGCATTTTCAATGAATATTCCAAACATTCCAATACAAATTTTAGCAGTCACTGAAACGGGGAGTGCAAATGCGTTTTTTTCTAGTGATTTATCTCATCAATTGATTACTGAAGGAAATGCTGTTGCAGATAAGTTGCAAGCTCATTTTATGACATCCAGTTCAACAAGTCAACAAAAAAGTAATTATAGTTTTTAATTAATTCAGTTTATCAGTCTTTTTTTTTGTTTTATGTATTAATAATGTAAATAATACTGTTATGTGATTGAAATAAATTTAGTTGCATTTGATTCTGTTTTTAGAATGGAAAAGGCCAATTAAAATTCAATTCCATTTAGATTCCCTTTTGTGGATAATAGACATGCTGGTTGTGACAGTTTTGTTCTTAACTATAGTGCAAACTCAAAAAAATATGTTCAACAAAAGAATTTATAATAAAATTTATTATATTCCTGCACTTCTTCATTTTTAACCTCTTAATGCCCAAATTATTTTGAAATTTATCAACATATGTTAATATTATATGCAAACCATCTAGATTACGGTATTTCTAAAAGATTAATCTCATTCCCACTTTTACTTACCAAGATAATTATCCATGAAT
Ntempletoni_ClarksCreek_N945 TTCTTTCATGTTTTACCATTATATACAGTGTCTACTCTTGCACTTGTATAATTACAAATGTTTCTTCTATTGTTAATTTTTTTGTATGCCTTCCTTATTGTTTGTTTTAAAAATCATTGAATCTTGTGTATTTTATAAAATTATTGAAGTG------TGGTATTTTTAAAAGGGAGACCTAGAGGTTAACAAAATTATAAATTATTCAAGTGGGCATTTGTTTACACATACATTTGTTAACATACATTAAATATGTTTGTTGTCCAAATGTAGATATTTCTTCAGTGTTTTTAATCATTCTCAGTTTTGAAACACTGTCTTATGCTTCCCCCCTCTTAAATCTTGATTATTCTTTTCAAGTGATAGTTATTAATATGATTTTTTATTTTATTTTACAGTGCATTTTCAATGAATATTCCAAACATTCCAATACAAATTTTAGCAGTCACTGAAACGGGGAGTGCAAATGCGTTTTTTTCTAGTGATTTATCTCATCAATTGATTACTGAAGGAAATGCTGTTGCAGATAAGTTGCAAGCTCATTTTATGACATCCAGTTCAACAAGTCAACAAAAAAGTAATTATAGTTTTTAATTAATTCAGTTTATCAGTC-TTTTTTTTGTTTTATGTATTAATAATGTAAATAATACTGTTATGTGATTGAAATAAATTTAGTTGCATTTGATTCTGTTTTTAGAATGGAAAAGGCAAATTAAAATTCAATTCCATTTAGATTCCCTTTTGTGGATAATAGACATGCTGGTTGTGACAGTTTTGTTCTTAACTATAGTGCAAACTCAAAAAAATATGTTCAACAAAAGAATTTATAATAAAATTTATTATATCCCTGCACTTCTTTATTTTTAACCTCTTAATGCCGAAATTATTTTGAAATTTATCAACATATGTTAATATTATATGCAAACCATCTAGATTACGGTATTTCTAAAAGATTAATCTCATTCCCACTTTTACTTACCAAGATAATTATCCATCAAT
Ntempletoni_ScronceCreekRd_N1223 -----------------------------------------------------------------TCTATTGTCAATTTTTTTGTATGCCTTCCTTATTGTTTGCTTTAAAAATCATTGAATCTTGTGTATTTTATAAAATTATTAAAGTG------TGGTATTTTTAAAAGGGAGACCTAGAGGTTAACAAAATTATAAATTATTCAAGTGGGCATTTGTTTACACATACATTTGTTAAAATACATTAAATATGTTTGTTGTCTAAATGTAGATATTTCTTCAGTGTTTTTAATCATTCTCAGTTTTGAAACACTGTCTTATGCTTCCCCCCTCTTAAATCTTGATTATTCTTTTGAAGTAATAGTTATTAATATGATTTTTTATTTTATTTTACAGTGCATTTTCAATGAATATTCCAAACATTCCAATACAAATTTTAGCAGTCACTGAAACGGGGAGTGCAAATGCGTTTTTTTCTAGTGATTTATCTCATCAATTGATTACTGAAGGAAATGCTGTTGCAGATAAGTTGCAAGCTCATTTTATGACATCCAGTTCAACAAGTCAACAAAAAAGTAATTACAGTTTTTAATTAATTCAGTTTATCAGTCTTTTTTTTGGTTTTATGTATTAATAATGTAAATAATACTGTTATGTGATTGAAATAAATTTAGTTGCATTTGATTCTGTTTTTAGAATGGAAAAGGCAAATTAAAATTCAATTCCATTTAGATTCCCTTTTGTGGATAATAGACATGCTGGTTGTGACAGTTTTGTTCTTAACTATAGTGCAAACTCAAAAAAATATGTTCAACAAAAGAATTCATAATAAAATTTATTATATCCCTGAACTTCTTTATTTTTAACCTCTTAATGCCCAAATTATTTTGAAATTTATCAACATATGTTAATATTATATGCAAACCATCTAGATTACGGTATTTCTAAAAGATTTATCTCATTCCCACTTTTACTTACCAAGATAATTATCCATGAAT
Ntennessensis_IndianCave_N052 ---------------------------------------------------------------------------------------GCCTTCCTTATTGTTTGTTTTAAAAATCATTGAATCTTGTGTATTTTATAAAATTATTGAAGTTTGTTTATGGTATTTTTAAAAGAGAGACCTAGAGTTTAACAAAATTATAAATTATTCAAGTGGGCATTTGTTTACACATACGTTTGTTAACATACATTCAATACGTTTGTTTTCCAAATGTAAATATTTCTTCAGTATTTTTAATCATTCACAGTTTTTAAACATTGTCTTATGC-TCCCTCCTCTTAAATCTTGATTATTCTTTTGAAGTGATAGTTATTAATATGATTTTTTATTTTATTTTACAGTGCATTTTCAATGAATATTCCAAACATTCCAATACAAATTTTAGCGGTCACTGAAACGGGGAGTGCAAATGCGTTTTTTTCTAGTGATTTATCTCATCAATTGATTACTGAAGGAAATGCTGTTGCAGATAAGTTGCAAGCTCATTTTATGACATCCAGTTCAACAAGTCAACAAAAAAGTAATTATAATTTTTAATTAATTTAGTTTATCAGTATTTTTCTTTGTTTTATGTATTAATAATGTAAATAATACTGTTATGTGATTGAAATAAATTTAGTTACATTTCATTCTGTCTTTAGAATGGAAAAGGCAAATTAAAATTCAATGCCATTTAGATTCCCTTTTGTGGATAATAGACATGCTGGTTATGACAGTTTTGTTCTTAACTATAGTGCAAACTCAAAAAAATATGTACAACAAATGAATTTATAATAAAATTTATTATATCTCTGTAGTTCTTTATTTTTAACCTATTAATGCCCAAATTATTTTGAAATTTATCAACATATGTTAATATTATATGCAAACCTTCTAGATTAGGGTATTTCTAAAAGATTAATCTCATTCCCACTTTTAGTTACCAAGATAATTATCCATCAAT
Ntennessensis_Watauga_N1046 -----------------------------------------------------------------------------------------------------------------------------------------------------------------------------------TAGAGTTCAACAAAATTATAAATTATTCAAGTGGGCATTTGTTTACACATACATTTGTTAACATACATTCAATACGTTTGTTTTCCAAATGTAAATATTTCTTCAGTATTTTTAATCATTCACAGTTTTTAAACACTGTCTTATGC-TCCCTCCTCTTAAATCTTGATTATTCTTTTGAAGTGATAGTTATTAATATGATTTTTTATTTTATTTTACAGTGCATTTTCAATGAATATTCCAAACATTCCAATACAAATTTTAGCGGTCACTGAAACGGGGAGTGCAAATGCGTTTTTTTCTAGTGATTTATCTCATCAATTGATTACTGAAGGAAATGCTGTTGCAGATAAGTTGCAAGCTCATTTTATGACATCCAGTTCAACAAGTCAACAAAAAAGTAATTATAATTTTTAATTAATTTAGTTTATCAGTATTTTTCTTTGTTTTATGTATTAATAATGTAAATAATACTGTTATGTGATTGAAATAAATTTAGTTACATTTCATTCTGTTTTTAGAATGGAAAAGGCAAATTAAAATTCAATGCCATTTAGATTCCCTTTTGTGGATAATAGACATGCTGGTTATGACAGTTTTGTTCTTAACTATAGTGCAAACTCAAAAAAATATGTACAACAAATGAATTTATAATAAAATTTATTATATCTCTGTAGTTCTTTATTTTTAACCTATTAATGCCCAAATTATTTTGAAATTTATCAACATATGTTAATATTATATGCAAACCTTCTAGAATAAGGTAT--------------------------------------------------------
