# Supplementary material for: ﻿New species in old mountains: integrative taxonomy reveals ten new species and extensive short-range endemism in Nesticus spiders (Araneae, Nesticidae) from the southern Appalachian Mountains
Source: Zookeys. 2023 Feb 3;1145:1–130. doi: 10.3897/zookeys.1145.96724 (PMC10208238; doi:10.3897/zookeys.1145.96724)
Supplement: Supplementary material 4 — Input alignments, analysis log files, and output tree files [file zookeys-1145-001_article-96724__-s004.zip › uce-200794 (modified).phy]

 85 1566
Nesticus_Japan_G2153 ----------TTACATTCACTTTAGGTACAGATGAC-----------------------------------------------------CAACTTGC------------------------------AAAAAACTTTATA-----------------GAAAATTATATAATA--------T----------------------GATATCTTCTTGATACT----------------AAATGTCAAACAGAT----------------GAACAGCATGTGTGTCC-----------------------------------------------------GAATGCTATCCTTCATATGATACC--------CACTCCTAAATGTATA---------------------------------------------TTTAA------------ATATGAAAGATAGGGGTGGGTCAAACCTTCCTAG---TTTCCCCTACTAAAATTACTT--------------------------------ACATAAGAATA----------TTGTTTCTT--------------------AGTTAAGCTTCCTTCCTAATTTCCTTTCTTTTGAGGTGTTCTGGCTGGTCATGACAATAGAGTAAGTTGTCTTGGAGTAACTGAAGATGGCATGGCAGTTGCCACTGGATCCTGGGACAGCTTCCTCAAAATATGGAATTGATGCTGAAACAAAACATATTTCCTGGACCAGTTATTTGTTGTTTACACATGAACACAGTAGTGTTGCGCTTCCTGGCCTTCTTTTGTAACTTTACA--TAGCACATATTGAGCCTGAGTATGTGTTTCCATTCGTATGTGTGATTTGGCGTTCATATTCAGACGTGCATGTTTATATCTATATCTGTGAGTGA--------------------A------------------------------------------------------------------------------------------------------------------------------------------------------------------------------------------------------------------------------------------------------------------------------------------------------------------------------------------------------------------------------------------------------------------------------------------------------------------------------------------------------------------------------------------------------------------------------------------------------------------------------------------------
Nesticus_nahaunus_Mexico_G2881 TAGCGTATTTCTGTTATTGGTATCGTGGTAGATAAT----------------------------GATTTTAGACTGTT-----------AAATTTATTAATATTTGAAGTAGCGTATTTTCCAAACGGATGGACTTAGACCTTTTATACAGA-----AGTCAGTATCTATCGCACTATTCTATCATTATACCCTTGCCTCTCTAACATTTTGTCAATTTTAATTTAAACATATGTACAATGATTTTTAGTTAAAGTAGCACATTAGAAGATCGTAAATCTCAATTTAATTTTTTTGCTTTATGAGGGTTCAAAAAT------TGGCAAATTTGGCCATACT--------AGACTTAATACTTAAAATCTCAGCTCAGAATTAAGAAAAACCAAATGTACCATTTTCCTCA------------GAAATCTTTTTAATTTGATGTGCATATTTTTAAAAT-----TAGTGTAAAAATTTAAAGAAA-------CATGAGATAAATTT--------------------------------AATTTGGACCA----------------CTTGACGTGAAATTACCCATATAAATCTATCTGACTTCATATTATCTTTCTCTCTTAGGTGTTCTGGCTGGTCATGACAATAGAGTAAGTTGTCTTGGAGTAACTGAAGATGGCATGGCAGTTGCCACTGGATCCTGGGACAGCTTCCTCAAAATATGGAATTGATGCTGAAACAAAACATATTTCCTGGACCAGTTATTTGTTGTTTACACATGAACACAGTAGTGTTGCGCTTCCTGGCCTTCTTTTGTAACTTTACATCTAGCACATATTGAGCCTGAGTATGTGTTTCCATTCGTATGTGTGATTTGGCGTTCATATTCAGACGTGCATGTTTATATCTATATCTGTGAGTGAGTGACAAAATCTCCTAATGAAGGTCCTTTATAATATA-TTTTTTTCT-------CCTCCATGCTGAATTTACAGCTCTGTCTAGTCATACTCTGTCGCAAACTGCCTAAAAGCACAGTGGCTCGGTGCACGGTGCTTGCTGTCTTTTGCTTGCATAGTATTCACTTGACAGTTGTCTTAACTTATTGCCCAAGATATGCTCTACTTTAACTGTAGCTATTAGACGCATCACCTTGCATATGGAATCATATTTTTTGTCCATTCAAAATTTTAAATTGGGAGGCAACCGTGTTAGCTGGGCCGAGGGGTCAGACTGAGCCCCGGCTGGTCCCTTGCACACCCAACACGTGCCATTTGTTCAAAACTAAAAGAATTTGATTCTATATGCACTCTGCATGTCTTTAATTTTCTCCCCTTTTGTGACGAAACTTGTATTGCTACGGGACATGCAGTTGATTTGTATCAAATTCTATTTCAGGCTTTAAATAAATGTATTGTTGTATAA-CCCCCTTTTGTGAAATAAGTTATGTTTCTGAGTGCTAGATGTGGATTCCATTTGTAAATAATGTGAATTCGTTATTTGTGGTCAAATCACATGGATAATCTAGATGACTATTTAAATAAACTTGCTGCCTCTGGTGTTGA
Nsilvestrii_Hellgate_N1108 TGGTAAATTT------TTGAT---AACATTTATGAA-----------------------TATTCAACATTGAATTGAA-----------CAAATTATGTTCATTAA---------------------AGAAAATATTGACCTCTTTTCGTAACCTTTAAAGATCATTTCTCA--------------------------CCCTAAATGTTCTTTCCACCCTAAATTCTATTTCAACAAAATAATG---GGCCAAAGAATTTAATAAGAAACCTACAAAATAACAC------TTTTTGACCCCCTTAGACATTAAACACTTTTTCAGAAATTTTTTTGTGTGTGTTTTTTTAAACAAAATTAA----------TTCTATGTAGGATATAAAGGAAAATTGATTTTGTTA-----------AATTTAAGTTTTTTAAACAAAAAAATCAATTTTGTTAGATATTTGTAAATTT----TTTTTGAAAATTTTTTTTATTAATTTAGTCTTGTTTATTATC---------------------TGCTTAAAATATTACATTTTCCTCTTTTTTAATTTGACTTGGTACATATAAGCTGAT------------TTTCCTTTTTTTTAAGGTGTTCTGGCTGGTCATGACAATAGAGTAAGTTGTCTTGGAGTAACTGAAGATGGCATGGCAGTTGCCACTGGATCCTGGGACAGCTTCCTCAAGATATGGAATTGATGCTGAAACAAAACATATTTCCTGGACCAGTTATTTGTTGTTTACACATGAACACAGTAGTGTTGCGCTTCCTGGCCTTCTTTTGTAACTTTACATCTAGCACATATTGAGCCTGAGTATGTGTTTCCATTCGTATGTGTGATTTGGCGTTCATATTCAGACGTGCATGTTTATATCTATATCTGTGAGTGAGTGACAAAATCTGCTAATGAAGGTCCTTTATAA----TTTTTTTTCT----------CAATGCTGAATTTACAGCTCTGTCTAGTCATACTTTGTCGCAAACTGCCTAAAAGCACAGTGGCTCGGTGCACGGTGCTTGCTGTCTTTTGCTTGCATAGTATTCACTTGACAGTTGTATTAACTTATTGC-----------TCTACTTTAACTGTAGCTTCTAGAAGCATCGCCTTGCATATGGAATCAAACTTTTCCTCCATTCAAAATTTCAAG-CGGAAGGCACCTGTGTTGGCTGGGCCGAGGGGTCAGACTGAGCCCCGGCTGGGCCCTTGCACACCCGACACATGCCATTATTT--AAGCGAAAGGAATCCGATTCTATATGCACTCTGCATGTCTTTACCTTTTTCCCCTTCTGTGGCAGAAAATGTATT--TACAAGACATGCAGTTGATTTGTATCAAATTCTATTCCAGGCTTTAAATAAATGTATTGTTGTA---ACCTTTTTTTGTGAAATCAGTTATGTTTCTGAGTGCTAGATGTGGATTCCATTTGTAAATAATGTGAATTCGTTATGTGTGGTCAAATCACATGGATAATCTAGATGACTATTCAAATATATTGGCTGCCTGGTTGTTGGA
Narcheri_Cheaha_N023 -------------------------------------------------------------------GTCGTATTTTTCTGGTCTCCTCAAACTCGCCTTTATTTGCCGCTTAATTATTTTCAATCGAAAAGGCTGCGAACCCTCCAAGTTATTGTTAAAAACTATTTATTGGACAAGTCCGGTTTTGTTCCTCAACTCCTCAAATATCCTGGCAACGCTAAATTACTTCCCGGAGAAGCATTGCTCAATTGCCATGCAGTGGAAGC---------AACTTCCCTTAAGTTTTCACTTCGAAATTTGATGTAA----------------TTTTACTGAAATGTTTTTCCAAATAAAATGTCTAAAATTTCATTTCAAACTCAGTGAGAAAGCTGGTTATTATTTTCATGAACATTGACAGTTGAAAATGTTTCAACTGTCAGTCGAAAAGTGTAAAGTATATCTAATCTAAGCATTCATAAAGA-TTTTTTCCCTAGATTTGACTAATGTATCATCATTATTCTATCATCATAGTCTTCTTGCAAACATTTTGTAATTTTATTCTTTAATTTAAACATAATCGTAAGAATCGATCTGTCTTCCCATTATCCCTCCCTCTTAGGTGTTCTGGCTGGTCATGACAATAGAGTAAGTTGTCTTGGAGTAACTGAAGATGGCATGGCAGTTGCCACTGGATCCTGGGACAGCTTCCTCAAAATATGGAATTGATGCTGAAACAAAACATATTTCCTGGACCAGTTATTTGTTGTTTACACATGAACACAGTAGTGTTGCGCTTCCTGGCCTTCTTTTGTAACTTTACATCTAGCACATATTGAGCCTGAGTATGTGTTTCCATTCGTATGTGTGATTTGGCGTTCATATTCAGACGTGCATGTTTATATCTATATCTGTGAGTGAGTGACAAAATCTCCTGAGGAAGGTCCTTTATTATATATTTTTTTTCTTCTTCCTCCTCCGTGCTGAATTTACAGCTCTGTCTAGTCATACTCTGTCGCAAACTGCCTAAAAGCACGGTGGCTCGGTGCACGGTGCTTGCTGTCTTTTGCTTGCATAGTATTCACTCGACAGTTATATTAACTTATTGCCCAAGATAGGCTCTACTTTAACTGTAGCTATTAGACGCATCACCTTGCATATGGAATCGGATTCTTTTACCATTCAAAATTTTAAATCCGGAGGCGTCCGTGTCGGCTGGGCCGAGGGGTCGGACTGAGCCCCGGCCGGTCCCTCGCACACCCGACACGTGCCATTTGTTCGAAACGAAGAGACTTTGATTCTATATGCATTCTGCATGTCTTTGATTTTCTCCCCTTTTGTGACAGAACTTGTATTGCTACGGGACGTGCAGTTGATTTGTATCAAATTCTATTCCAGGCTTTAAATAAATGTATTGTTG--------------------------------------------------------------------------------------------------------------------------------------------------
Narcheri_MillShoalCreek_N727 ---------------------------------------------------------------------------------------------------------------------------------------------------------------------------------------------------------------------------------------------------------------------------------------------------------------------------------------------------------------------------------------------------------------------------CATTGACAGTTGAAAATGTTTCAACTGTCAATCGAAAAGTATAAAGTATATCTAATCTAAGCATTCATAAAGA-TTTTTTCCCTAGATTTGACTAATGTATCATCATTATTCTATCATCATAGTCTTCTTGCAAACATTTTGTAACTTTATTCTTTAATTTAAACATAATCGTAAGAATCGATCTGTCTTCCCATTATCCCTTCCTCTTAGGTGTTCTGGCTGGTCATGACAATAGAGTAAGTTGTCTTGGAGTAACTGAAGATGGCATGGCAGTTGCCACTGGATCCTGGGACAGCTTCCTCAAAATATGGAATTGATGCTGAAACAAAACATATTTCCTGGACCAGTTATTTGTTGTTTACACATGAACACAGTAGTGTTGCGCTTCCTGGCCTTCTTTTGTAACTTTACATCTAGCACATATTGAGCCTGAGTATGTGTTTCCATTCGTATGTGTGATTTGGCGTTCATATTCAGACGTGCATGTTTATATCTATATCTGTGAGTGAGTGACAAAATCTCCTGAGGAAGGTCCTTTATTATATATATTTTTTCTTCTTCCTCCTCCATGCTGAATTTACAGCTCTGTCTAGTCATACTCTGTCGCAAACTGCCTAAAAGCACGGTGGCTCGGTGCACGGTGCTTGCTGTCTTTTGCTTGCATAGTATTCACTCGACAGTTATATTAACTTATTGCCCAAGAT------------------------------------------------------------------------------------------------------------------------------------------------------------------------------------------------------------------------------------------------------------------------------------------------------------------------------------------------------------------------------------------------------------------------------------------------------------------
Nbarri_Bishop_N1072 TGTCACATTTTTGCACTGGATGCAGAAATAAATGAGGGCGAAACAAAACCGGAGTTGTCCACTCAACGTCAGATTGTTTTAGCCTCCTCAAACTCACCTTTATTTGCCTCCAAATTATTTTCAATCGAAAGGGCTCTAAACTCTCAAAGTAATTGTTAAAAACTATTTATTGGACAAGTCCGTTTTTCACCGCCAGCTTGTCAAATATCTTGGTAATACTAAACTACACCTCAGAAAAGTGTTGCCTAGCTGACGCACTGTGTCGAAAAGTAGCAAAACTTCCCTAAAGTTTTCCATTTTAAATTGGATATAAACATCTTTATAATCAATTTTACTGAAATGTTTTCC-AAATAAAATGTATAAAATTTCATTTCAAACTCAGTGAAAAAACTAGTTATTATTTTCACGAACATTGACAGTTGAAAGTGTTTCAACTGACAGTCCAGATTTGTAAGATATATGTAATCTAAACATTCATAAGAGTTTTTTTCACTAGATTTATGTTATGTGTC----T-------------------TCTTGCAAACATTTTGTCATTTTATTTTTTAATTTAAACATGGCTATATGAATTGATCTGACTTCCTATCATCCTTTCCTCCCAGGTGTTCTGGCTGGTCATGACAATAGAGTAAGTTGTCTTGGAGTAACTGAAGATGGCATGGCAGTTGCCACTGGATCCTGGGACAGCTTCCTCAAAATATGGAATTGATGCTGAAACAAAACATATTTCCTGGACCAGTTATTTGTTGTTTACACATGAACACAGTAGTGTTGCGCTTCCTGGCCTTCTTTTGTAACTTTACATCTAGCACATATTGAGCCTGAGTATGTGTCTCCATTCGTATGTGTGATTTGGCGTTCATATTCAGACGTGCATGTTTATATCTATATCTGTGAGTGAGTGACAAAATCTCCTTGCGAAGGTCCTTTATTATATTTTTTCCTTCTCCTTCCTCCCCCATGCTGAATTTACAGCTCTGTCTAGTCATACTCTGTCGCAAACTGCCTAAAAGCACAGTGGCTCGGTGCACGGTGCTTGCTGTCTTTTGCTTGCATAGTATTCACTTGACAGTTATATTAACTTATTGCCCAAGATAGGCTCTACTTTAACTGTAGCTATTAGACGCATCACCTTGCATACGGAATCGGATTTTTTTCCCACCCAAAATTTTAAATCGGGAGGCACCCGTGTCGGCTGGGCCGAGGGGTCGGACTGAGCCCCGGCCGGTCCCTTGCACACCCGACACGTGCCGTTTGTTCAAGACGAAAAGACTTTGATTCTATATGCATTCTGCATGTCTTTAATTTTCTCCCCTTTCGTGACAGAACTTGTATTGCTACGGGACATGCAGTTGATTTGTATCAAATTCTATTCCAGGCTTTAAATAAATGTATTGTTGTATAACCCTCCTTTTGTGAAATAAGTTATGTTTCTGAGTGCTAGATGTGGATTCCATTTGTAAATAATGTGAATTCGTTATTTGTGGTCAAGTCACATGGATAATCTAGATGACTGTT----------------------------
Nbarri_LostCoveCave_N0065 TGTCACATTTTTGCAATGGATGCAGAAATAAATGAGGGCGAAACAAAACCGGAGTTGTCCACTCAACGTCAAATTGTTTCAGCCTCCTCAAACTCACCTTTATTTGCCTCCAAATTATTTTCAATCGAAAGGGCTCTAAACTCTCAAAGTAATTGTTAAAAACTATTTATTGGACAAGTCCGTTTTTCCCCGCCAGCTTGTCAAATATCTTGGTAATACTAAACTACACCTCAGAAAAGTGTTGCCTAGCTGACGCACTGTGTCGGAAAGTAGCAAAACTTCCCTAAAGTTTTCCATTATAAATTGGATATAAACATCTTTATAATCAATTTTACTGAAATGTTTTTCCAATTAAAATGTCTAAAATTTCATTTCAAACTCAGTGAAAAAACTAGTTATTATTTTCACGAACATTGACAGTTGAAAATGTTTCAACTGACAGTCCAGATTTGTAAGATATATGTAGTCTAAACATTCATAAGAGTTTTTTTCACTAGATTTGAGTTATGTGTC----T-------------------TCTTGCAAACATTTTGTCACTTTATTTTTTAATTTAAACGTGGCTGTATGAATTGATCTGACTTCCCA--------TCCTCCCAGGTGTTCTGGCTGGTCATGACAATAGAGTAAGTTGTCTTGGAGTAACTGAAGATGGCATGGCAGTTGCCACTGGATCCTGGGACAGCTTCCTCAAAATATGGAATTGATGCTGAAACAAAACATATTTCCTGGACCAGTTATTTGTTGTTTACACATGAACACAGTAGTGTCGCGCTTCCTGGCCTTCTTTTGTAACTTTACATCTAGCACATATTGAGCCTGA----------------GTATGTGTGATTTGGCGTTCATATTCAGACGTGCATGTTTATATCTATATCTGTGAGTGAGTGACAAAATCTCCTTGCGAAGGTCCTTTATTATATATTTTTTTCCTTCT-------------------------------------------------------------------------------------------------------------------------------------------------------------------------------------------------------------------------------------------------------------------------------------------------------------------------------------------------------------------------------------------------------------------------------------------------------------------------------------------------------------------------------------------------------------------------------------------------------------------
Nbarri_eyed_ClayCave_G2082 TGTCACATTTTTGCAATGGATGCAGGAATGAACGAGGCCGAAACAAAACCGGAGTTGTCCACTCAACGTCGGATTGTTTTAGCCTCCTCAAACTCACCTTTATTTGCCTCCGAATTATTTTCAATCGAAAGGGCTCTAAACCCTCAAGGTAATTGTTAAAAACTATTTATCGGACAAGTCTGTTTTTCCTCGCCAGCTCGTCAAATATCTTTGTAATACTAAACTACACCTCGGAA-----------------------GTGTTGGAAAGTCGCAAAACTTCCCTAGAGTTTTCCATTTTAAATTGGATATAAACATCTTTATAATCAATTTTGCCGAAATGTTTTTCCAAATAAAATGTCTGAAATTTCATTTCAAACTCGGTGAAAAAGCTGGTTATTATTTTCACGAACATTGACAGTTGAAAATTTTTCAACTGACAGTCCAGATTTGTAAGATATATGTAATCTAAACATTCATAAGAGTTTTTTTCACTAGATTTGTCTTATGTGTTATCACTATTCAATCATCGTGCCCTTGTTGCAATCATTTTGTCATTTT-------AATTCAAACATGGCTATATGAATTAATCTGACTTCGTATTATCCTTTCCTCCCAGGTGTTCTGGCTGGTCATGACAATAGAGTAAGTTGTCTTGGAGTAACTGAAGATGGCATGGCAGTTGCCACTGGATCCTGGGACAGCTTCCTCAAAATATGGAATTGATGCTGAAACAAAACATATTTCCTGGACCAGTTATTTGTTGTTTACACATGAACACAGTAGTGTTGCGCTTCCTGGCCTTCTTTTGTAACTTTACATCTAGCACATATTGAGCCTGAGTATGTGTCTCCATTCGTATGTGTGATTTGGCGTTCATATTCAGACGTGCATGTTTATATCTATATCTGTGAGTGAGTGACAAAATCTCCCGACGAAGGTCCTTTATTATATATTTGTTTTCTCCTCCCCCTCCCATGCTGAATTTACAGCTCTGTCTAGTCATACTCTGTCGCAAACTGCCTAAAAGCACAGTGGCTCGGTGCACGGTGCTTGCTGTCTTTTGCTTGCATAGTATTCACTTGACAGTTATATTAACTTATTGCCCAAGATAGGCTCTACTTTAACTGTAGCTTTTAGACGCATCACCTTGCATATGGAATCGGATTTTTTTCCCACTCAAAATTTTAAATCGGGAGGCATCCGTGTCGGCTGGGCCGAGGGGTCGGACTGAGCCCCGGCTGGTCCCTCGCACACCCGACACGTGCCATTGGTTCAAAACGAAAAGACTTTGATTCTATATGCATTCTGCATGTCTTTAATTTTCTCCCCTTTTGTGACAGAACTTGTATTGCTACGGGACATGCAGTTGATTTGTATCAAATTCTATTCCAGGCTTTAAATAAATGTATTGTTGTATAACCCCCCTTTTGTGAAATAAGTTATGTTTCTGAGTGCTAGATGTGGATTCCATTTGTAAATAATGTGAATTCGTTATTTGTGGTCAAATCACATGGATAATCTAGATGACTATTTAAATAAACTTGTTGCCTCTGGTGTGGA
Nbarrowsi_Gregorys_N270 TGTCACATTTTTGCAATGGATGCAGAAATAAATGAGGGCGAAACAAAATCGAAGTTGTCCGCTCAACGTCAGATTGTTTTAGCCTCCTCAAACTCACCTTTATTTGCCTCCGAATTATTTTCAATCGAAAGGGCTCTAACCCCTCAAAGTAATTGTTAAAAACTATTTATTGGACAAGTCCGTTTTTCCTCGCCAGCTCCTCAAATATCGTGGTAATACTAAACGACACCTCGAAAAAGTGTTGCCTAACTGACATACTGTATAGGAAAGTCGCAAAATTAGGC--------------------------------------------------------------------------------AATTTCATTTCAAACTCAGTGAAAAAGTTAGTTATTATTTTCACGAACATTGACAGTTGAAAATTTTTCAACTGACGGTCCGGATTTGTAAGATATATGTAATCTAAACATTCATAAGAGTTTTTTTCACTAGATTTGTCTTATGTGTTATCACTATTCAATCATCATGCCTTTCTTGCAAACATTTTGTCATTTTATTTTTTAATTGAAACATGGCTATATGAATTGATCTGACTTCATATTATCCTTTCCTCCTAGGTGTTCTGGCTGGTCATGACAATAGAGTAAGTTGTCTTGGAGTAACTGAAGATGGCATGGCAGTTGCCACTGGATCCTGGGACAGCTTCCTCAAAATATGGAATTGATGCTGAAACAAAACATATTTCCTGGACCAGTTATTTGTTGTTTACACATGAACACAGTAGTGTTGCGCTTCCTGGCCTTCTTTTGTAACTTTACATCTAGCACATATTGAGCCTGAGTATGTGTCTCCATTCGTATGTGTGATTTGGCGTTCATATTCAGACGTGCATGTTTATATCTATATCTGTGAGTGAGTGACAAAATCTCCTGACGAAGGTCCTTTATTATATATTTTTTTTCTCCTTCCTCCCCCATGCTGAATTTACAGCTCTGTCTAGTCATACTCTGTCGCAAACTGCCTAAAAGCACAGTGGCTCGGTGCACGGTGCTTGCTGTCTTTTGCTTGCATAGTATTCACTTGACAGTTATATTAACTTATTGCCCAAGATAGGCTCTACTTTAACTGTAGCTATTAGACGCATCACCTTGCATATGGAATCGGATTTTTTTCCCACTCAAAATTTTAAATCGGGAGGCATCCGTGTCAGCTGGGCCGAGGGGTCAGACTGAGCCCCGGCTGGTCCCTTGCACACCCGACACGTGCCATTTGTTCAAAACGAAAAGACTTTGATTCTATATGCATTCTGCATGTCTTTAATTTTCTCCCCTTTTGTGACAGAACTTGTATTGCTACGGGACATGCAGTTGATTTGTATCAAATTCTATTCCAGGCTTTAAATAAATGTATTGTTGTATAACCCCCCTTTTGTGAAATAAGTTATGTTTCTGAGTGCTAGATGTGGATTCCATTTGTAAATAATG-----------------------------------------------------------------------------
Nbarrowsi_Tuckaleechee_N360 ----------TTGCAATGGATGCAGAAGTAAATGAGGGCGAAACAAAATCGAAGTTGTCCGCTCAACGGCAGATTGTTTTAGCCTCCTCAAACTCACCTTTATTTGCCTCCGAATTATTTTCAATCGAAAGGGCTCTAACCCCTCAAAGTAATTGTTAAAAACTATTTATTGGACAAGTCCGTTTTTCCTCGCCAGCTCCTCAAATATCTTGGTAATACTAAACTACACCTCGAAAAAGTGTTGCCTAACTGACATACTGTATAGGAAAGTCGCAAAACTTCCCTAAAGTTTTCCATTTTAAATTGGATATAAACATCTTTATAATCAATTATACCAAAATGTTTTTCCAAATAAAATGTCTAAAATTTCATTTTAAACTCAGTGAAAAAGCTAGTTATTATTTTCACGAACATTGACAGTTGAAAATTTTTCAACTGACGGTCCGGATTTGTAAGATATATGTAATCTAAACATTCATAAGAGTTTTTTTCACTAGATTTGTCTTGTGTGTTATCACTATTCAATCATCATGCCTTTCTTGCAAACATTTTGTCATTTTATTTTTTAATTGAAACATGGCTATATGAATTGATCTGACTTCATATTATCCTTTCCTCTTAGGTGTTCTGGCTGGTCATGACAATAGAGTAAGTTGTCTTGGAGTAACTGAAGATGGCATGGCAGTTGCCACTGGATCCTGGGACAGCTTCCTCAAAATATGGAATTGATGCTGAAACAAAACATATTTCCTGGACCAGTTATTTGTTGTTTACACATGAACACAGTAGTGTTGCGCTTCCTGGCCTTCTTTTGTAACTTTACATCTAGCACATATTGAGCCTGAGTATGTGTCTCCATTCGTATGTGTGATTTGGCGTTCATATTCAGACGTGCATGTTTATATCTATATCTGTGAGTGAGTGACAAAATCTCCTGACGAAGGTCCTTTATTATATATTTTTTTTCTCCTTCCTCCCCCATGCTGAATTTACAGCTCTGTCTAGTCATACTCTGTCGCAAACTGCCTAAAAGCACAGTGGCTCGGTGCACGGTGCTTGCTGTCTTTTGCTTGCATAGTATTCACTTGACAGTTATATTAACTTATTGCCCAAGATAGGCTCTACTTTAACTGTAGCTATTAGACGCATCACCTTGCATATGGAATCGGATTTTTTTCCCACTCAAAATTTTAAATCGGGAGGCATCCGTGTCAGCTGGGCCGAGGGGTCAGACTGAGCCCCGGCTGGTCCCTTGCACACCCGACACGTGCCATTTGTTCAAAACGAAAAGAC--TGATTCTATATGCATTCTGCATGTCTTTAATTTTCTCCCCTTTTGTGACAGAACTTGTATTGCTACGGGACATGCAGTTGATTTGTATCAAATTCTATTCCAGGCTTTAAATAAATGTATTGTTGTATAACCCCCCTTTTGTGAAATAAGTTATGTTTCTGAGTGCTAGATGTGGATTCCATTTGTAAATAATGTGAATTCGTTATTTGTGGTCAAATCACATGGATAATCTAGATGACTATTTAAATAAACTTGTTGCCTCTGGTGCGGA
Nbishopi_DryFalls_N150 ---------------------------------------------------------------------------------GCGTCCTCAAACTCACCTTTATTTGCCTCCAAATTATTTTCAATCGAAAGGGCTCTAAACCCTCAAAGTAATTGTTAAAAACTATTTATTGGACAAGTCCGTTTTTCCTCGCCAGCTCCTCAAATATCCTGGCAATACTAAACTACACCTCGGAAAAGTGTTGCCTAACTGACATACTGTATCGGAAAGTCTCAAAACTTCCCTAAAGTTTTCCATTTTAAATTGAATATAAA-ATCCTTAGAATCAATTTTACCGAAATGTTTTTCCAAATAAAATGTCTAAAATTTCATTTCAAACTCGGTGAAAAAGCTAGTTATTATTTTCACGAACATTGACAGTTGAAAATTTTTCAACTGACAGTCCAGATTTGTAAGATATATGTAATCTAAACATTCGTAAGAG-TTTTTTCACTAGGTTCGTCTTATGTGTTATCACTATTCAATCATTGTGCCTTTCTTGCAAATAGTTTGTCATTTTATTTTTTAATTTAAACATGGCTATATGAATTGATCTGACTTCATATCATTTTTTCCTCCTAGGTGTTCTGGCTGGTCATGACAATAGAGTAAGTTGTCTTGGAGTAACTGAAGATGGCATGGCAGTTGCCACTGGATCCTGGGACAGCTTCCTCAAAATATGGAATTGATGCTGAAACAAAACATATTTCCTGGACCAGTTATTTGTTGTTTACACATGAACACAGTAGTGTTGCGCTTCCTGGCCTTCTTTTGTAACTTTACATCTAGCACATATTGAGCCTGAGTATGTGTCTCCATTCGTATGTGTGATTTGGCGTTCATATTCAGACGTGCATGTTTATATCTATATCTGTGAGTGAGTGACAAAATCTCCTGACGAAGGTCCTTTATTATATA----TTTTTTTCTTCCTCCCCCATGCTGAATTTACAGCTCTGTCTAGTCATACTCTGTCGCAAACTGCCTAAAAGCACAGTGGCTCGGTGCACGGTGCTTGCTGTCTTTTGCTTGCATAGTATTCACTTGACAGTTATATTAACTTATTGCCCAAGATAGGCTCTACTTTAACTGTAGCTATTAGACGCATCACCTTGCATATGGAATCGGATTTTTTTCCCACTCAAAATTTTAAATCGGGAGGCATCCGTGTCAGCTGGGCCGAGGGGTCAGACTGAGCCCCGGCTGGTCCCTTGCACACCCGACACGTGCCATTTGTTCAAAACGAAAAGACTTCGATTCTATATGCATTCTGCATGTCTTTAATTTTCTCTCCTTTTGTGACAGAACTTGTATTGCTACGGGACATGCAGTTGATTTGTATCAAATTCTATTCCAGGCTTTAAATAAATGTATTGTTGTATAACCCCCCTTTTGTGAAATAAGTTATGTTTCTGAGTGCTAGATGTGGATTCCATTTGTAAATAATGTGAATTCGTTATTTGTGGTCAAATCACATGGATAATCTAGATGACTATTTAAATAAACTTGTTGCCTCTGGTGTGGA
Nbishopi_StandingIndian_N131 TGTCACATTTTTGCAATGGATGCAGAAATAAATGAGGGCGAAACAAAACTGAAGTTTTCCACTCAACGTCAGATTGTTTTAGCGTCCTCAAACTCACCTTTATTTGCCTCCGACTTATTTTCAATCGAAAGGGCTCTAAACCCTCAAAGTAATTGTTAAAAACTATTTATTGGACAAGTCCGTTTTTCCTCGCCAGCTCTTCAAATATCCTGGCAATACTAAACTACACCTCGGAAAAGTGTTGCCTAACTGACATACTGTATCGGAAAGTCGCGAAACTTCCCTAAAGTTTTCCATTTTAAATTGAATATAAA-ATCCTTAGAATCAATTTTACCGAAATGTTTTTCTGAATAAAATGTCTAAAATTTCATTTCAAACTCGGTGAAAAAGCTAGTTATTATTTTCACAAACATTGACAGTTGAAATTTTTTCAACTGACAGTCCAGATTTGTAAGATATATGTAATCTAAACATTTGTAAGAG-TTTTTTCACTAGGTTCGTCTTATGTGTTATCACTATTCAATCATCGTGCCTTTCTTGCAAATATTTTGTCATTTTATTTTTTAATTTAAACATGGCTATATGAATTGATCTGACTTCATATTATCTTTTCCTCCTAGGTGTTCTGGCTGGTCATGACAATAGAGTAAGTTGTCTTGGAGTAACTGAAGATGGCATGGCAGTTGCCACTGGATCCTGGGACAGCTTCCTCAAAATATGGAATTGATGCTGAAACAAAACATATTTCCTGGACCAGTTATTTGTTGTTTACACATGAACACAGTAGTGTTGCGCTTCCTGGCCTTCTTTTGTAACTTTACATCTAGCACATATTGAGCCTGAGTATGTGTCTCCATTCGTATGTGTGATTTGGCGTTCATATTCAGACGTGCATGTTTATATCTATATCTGTGAGTGAGTGACAAAATCTCCCGACGAAGGTCCTTTATTATATA-----TTTTTTCTTCCTCCCCCATGCTGAATTTACAGCTCTGTCTAGTCATACTCTGTCGCAAACTGCCTAAAAGCACAGTGGCTCGGTGCACGGTGCTTGCTGTCTTTTGCTTGCATAGTATTCACTTGACAGTTATATTAACTTATTGCCCAAGATAGGCTCTACTTTAACTGTAGCTATTAGACGCATCACCTTGCATATGGAATCGGATTTTTTTCCCACTCAAAATTTCAAATCGGGAGGCATCCGTGTCAGCTGGGCCGAGGGGTCAGACTGAGCCCCGGCTGGTCCCTTGCACACCCGACACGTGCCATTTGTTCAAAACGAAAAGACTTCGATTCTATATGCATTCTGCATGTCTTTAACTTTCTCTCCTTTTGTGACAGAACTTGTATTGCTACGGGACATGCAGTTGATTTGTATCAAATTCTATTCCAGGCTTTAAATAAATGTATTGTTGTATAACCCCCCTTTTGTGAAATAAGTTATGTTTCTGAGTGCTAGATGTGGATTCCATTTGTAAATAATGTGAATTCGTTATTTGTGGTCAAATCACATGGATAATCTAGATGACTATTTAAATAAACTTGTTGCCTCTGGTGTGGA
Nbrimleyi_NewberryCr_N984 -------------------------------------------------------------------------------------------------------------------------------------------------------------------------------------------------------------------------------------------------------------------------------------------------------------------------------------------------------------------------------------------------------------------------------------------------------------------------------------------------------------------TTATCTTACGTGTTATCACTATTCTATCATCGTAGCCTTCTTGCAAACA--------TTTTATTTTTTAATTTAAACACAGCTATATGAGTGAATCTGACTTCATATTATCCTTTCCTCTCAGGTGTTCTGGCTGGTCATGACAATAGAGTAAGTTGTCTTGGAGTAACTGAAGATGGCATGGCAGTTGCCACTGGATCCTGGGACAGCTTCCTCAAAATATGGAATTGATGCTGAAACAAAACATATTTCCTGGACCAGTTATTTGTTGTTTACACATGAACACAGTAGTGTTGCGCTTCCTGGCCTTCTTTTGTAACTTTACATCTAGCACATATTGAGCCTGAGTATGTGTCTCCATTCGTATGTGTGATTTGGCGTTCATATTCAGACGTGCATGTTTATATCTATATCTGTGAGTGAGTGACAAAATCTCCTGACGAAGGTCCTTTATTATATATTTTTTTCCTCCTTCCTCCCCCATGCTGAATTTACAGCTCTGTCTAGTCATACTCTGTCGCAAACTGCCTAAAAGCACAGTGGCTCGGTGCACGGTGCTTGCTGTCTTTTGCTTGCATAGTATTCACTTGACAGTTATATTAACTTATTGCCCAAGGTAGGCTCTACTTTAACTGTAGCTATTAGACGCATCACCTTGCATATGGAATCGGATTTTTTTCCCACTTAAAATTTTAAATCGGGAGGCATCCGTGTCCGCTGGGCCGAGGGGTCAGACTGAGCCCCGGCTGGTCCCTTGCACATCCGACACGTGCCATTTGTTCAAAACGAAAAGACTTTGATTCTATATGCATTCTGCATGTCTTTAATTTTCTTCCCTTTTGTGACAGAACTTGTATTGCTACGGGACATGCAGTTGATTTGTATCAAATTCTATTCCAGGCTTTAAATGAATGTATTGTTGTATAACCCCCCTTTTGTGAAATAAGTTATGTTTCTGAGTGCTAGATGTGGATTCCATTTGTAAATAATGTGAATTCGTTATTTGTGGTCAAATCACATGGATAATC----------------------------------------
Ncarolinensis_Grandfather_N218 TGTCG-----TTGCAATGGATGCAGGAATAAATGAGGGCGAAACAAAACCGGAGTTGTCGACTCAACGTCAGATTGTTTTAGCCTCCTCAAACTCACCTTTATTTGCCTCCGAATTATTTTCAATCGAAAGGGCTCTAAACCCTCAAAGTAATTGTTAAAAACTATTTATTGGACAAGTCTGTTTTTCCTCGCCAGCTCGTCGAATATCTTGGTAATACCAAACTACACCTCGGAAAAGTGTTGCCTTACCGACATACTGTATCGGAAAATCGCAAAACTTCCCTAGAGTTTTCCATTTTAAATTGGATATGAACATCTTTATAATCAATTTTACCGAAATGTTTTTACAAATAAAATGTCTAAAATTTCATTTCAAACTCAGTGAAAAAGCTAGTTATTATTTTCACGAACATTGACAGTTGAAAATTTTTCGACTGGCAGTCCAGATTTGTAAGATATATGTAATCTAAACATTCATAAGAGTTTTTTTCACTAGATTTGTCTTATGTGTTATCACCATTCAATCATCATGCCCTTGTTGCAAACATTTTGTCATTTTATTTTTTAATTTCAACGTGGCTGTATGAATTAATCTGACTTCATATTATCCTTTCCTCCCAGGTGTTCTGGCTGGTCATGACAATAGAGTAAGTTGTCTTGGAGTAACTGAAGATGGCATGGCAGTTGCCACTGGATCCTGGGACAGCTTCCTCAAAATATGGAATTGATGCTGAAACAAAACATATTTCCTGGACCAGTTATTTGTTGTTTACACATGAACACAGTAGTGTTGCGCTTCCTGGCCTTCTTTTGTAACTTTACATCTAGCACATATTGAGCCTGAGTATGTGTCTCCATTCGTATGTGTGATTTGGCGTTCATATTCAGACGTGCATGTTTATATCTATATCTGTGAGTGAGTGACAAAATCTCCTGACGAAGGTCCTTTATTATATATTTTTTCTCTCCCCCCACCCCCATGCTGAATTTGCAGCTCTGTCTAGTCATACTCTGTCGCAAACTGCCTAAAAGCACAGTGGCTCGGTGCACGGTGCTTGCTGTCTTTTGCTTGCATAGTATTCACTTGACAGTTATATTAACTTATTGCCCAAGATAGGCTCTACTTTAACTGTAGCTTTTAGACGCATCACCTTGCATATGGAATCGGATTTTTTTCCCACTCAAAATTTTAAATCGGGAGGCATCCGTGTCGGCTGGGCCGAGGGGTCAGACTGAGCCCCGGCTGGTCCCTTGCACACCCGACACGTGCCATTTGTTCAAAACGAAAAGACTTTGATTCTATATGCATTCTGCATGTCTTTAATTTTCTCCCCTTTTGTGACAGAACTTGTGTTGCTACGGGACATGCAGTTGATTTGTATCAAATTCTATTCCAGGCTTTAAATAAATGTATTGTTGTATAACCCCCCTTTTGTGAAATAAGTTATGTTTCTGAGTGCTAGATGTGGATTCCATTTGTAAATAATG-----------------------------------------------------------------------------
Ncarolinensis_LinvilleCaverns_N227 ----------------------------------------------------------------------------------------------------------------------------------------------------------------------------------------------------------------------------------------------------CCTAACCGACATGCTGTATCGGAAAGTCGCAAAACTTCCCTAGAGTTTTCCATTTTAAATTGGATATGAACATCTTTATAATCAATTTTACCGAAATGTTTTTCCAAATAAAATGTCTAAAATTTCATTTCAAACTCGGTGAAAAAGCTATTTATTATTTTCACGAACATTGGCAGTTGAAATATTGTTGACTGACAGTCCAGATTTGTAAGATATATGTAATCTAAACATTCATAAGAGTTTTTCTCACTGGATTTGTCTTATGTGTTATCACCATTCAATCATCATGCCCTTGTTGCAAACATTTTGTCATTTTATTTTTTAATTTCAACGTGGCTATATGAATTAATCTGACTTCATATTATCCTTTCCTCCCAGGTGTTCTGGCTGGTCATGACAATAGAGTAAGTTGTCTTGGAGTAACTGAAGATGGCATGGCAGTTGCCACTGGATCCTGGGACAGCTTCCTCAAAATATGGAATTGATGCTGAAACAAAACATATTTCCTGGACCAGTTATTTGTTGTTTACACATGAACACAGTAGTGTTGCGCTTCCTGGCCTTCTTTTGTAACTTTACATCTAGCACATATTGAGCCTGAGTATGTGTCTCCATTCGTATGTGTGATTTGGCGTTCATATTCAGACGTGCATGTTTATATCTATATCTGTGAGTGAGTGACAAAATCTCCTGACGAAGGTCCTTTATTATATATTTTCTCTCTCCCCCCACCCCCATGCTGAATTTGCAGCTCTGTC------------------------------------------------------------------------------------------------------------------------------------------------------------------------------------------------------------------------------------------------------------------------------------------------------------------------------------------------------------------------------------------------------------------------------------------------------------------------------------------------------------------------------------------------------------------------------------
Ncarteri_English_N031 -----------------------------------------------------------------------------------------------------------------------------------------------------------------------------------------------------------------------------------------------------------------------------------------------------------TAAATTGGGTGTAAACATCTTTATAATCAATTTTACCGAAATGTTTTTCCAAATAAAATGTCTAAAATTTCATTTCAAACTTAGTGAAAAACCTAGTTAATATTTTCATGAACATTGACAGTTGAAAATTTTTCAACTGACAGTCCAGATTTGTAAGATATATGTAATCTAAACATTCATAAGAGTTTTTTTCACTAAATTTGTCTTATGTGTTATCACTATTCAATCATCATGCCCG----GAAAACATTATA------TAACACTTAGTTTAAACGTGGCTATATGAAT-----TGACATCCTATTATCCTTTCCCCCCAGGTGTTCTGGCTGGTCATGACAATAGAGTAAGTTGTCTTGGAGTAACTGAAGATGGCATGGCAGTTGCCACTGGATCCTGGGACAGCTTCCTCAAAATATGGAATTGATGCTGAAACAAAACATATTTCCTGGACCAGTTATTTGTTGTTTACACATGAACACAGTAGTGTTGCGCTTCCTGGCCTTCTTTTGTAACTTTACATCTAGCACATATTGAGCCTGAGTATGTGTCTCCATTCGTATGTGTGATTTGGCGTTCATATTCAGACGTGCATGTTTATATCTATATCTGTGAGTGAGTGACAAAATCTCCCGACGAAGGTCCTTTATTATATA--TTTTTTCTTCTTCCTCCCCCATGCTGAATTTACAGCTCTGTCTAGTCATACTCTGTCGCAAACTGCCTAAAAGCACAGTGGCTCGGTGCACGGTGCTTGCTGTCTTTTGCTTGCATAGTATTCACTTGACAGTTATATTAACTTATTGCCCAAGATAGGCTCTACTTTAACTGTAGCTATTAGACGCATCACCTTGCATATGGAATCGGATTTTTTTCCCACTCAAAATTTTAAATCGGGAGGCATCCGTGTCGGCTGGGCCGAGGGGTCAGACTGAGCCCCGGCTGGTCCCTTGCACACCCGACACGTGCCATTTGTTCAAGACGAAAAGACTTTGATTCTATATGCATTCTGCATGTCTTTAATTTTCTCCCCTTTTGTGACAGAACTTGTATTGCTACGGGACATGCAGTTGATTTGTATCAAATTCTATTCCAGGCTTTAAATAAATGTATTGTTGTATAACCCCCCTTTTGTGAAATAAGTTATGTTTCCGAGTGCTAGATGTGGATTCCATTTGTAAATAATGTGAATTCGTTATTTGTGGTCAAATCACATGGATAATCTAGATGACTATTTAAATAAACTTGTTGCCTCTGGCGTGGA
Ncarteri_LaurelCave_nearTYPE_N0296 TGTCACATTTTTGCAATGGATGCAGGAATAAGTGAGGACGAAACAAAACCGGGTTTGTCCTTTCAACGTCAGATTGTTTTAGCCTCCTCAAACTCACCTTTATTTGCCTCCGAATTATTTTCAATCGAAAGGACTCTACATCCCCAAAGTAATTGTTAAAAACTATTTATTGGACAAGTCCGTTTTTCCTCGCCAGCTCTTCGAGTATCTCGGTAATACTAAACTACACCTTGGAAAAGTGTTGCCTAACTGACACACTGTGTCGGAAAGTCGCAAAACTTCCCTAAAGTTTTCCATTTTAAATTGGGTGTAAACATCTTTATAATCAATTTTACCGAAATGTTTTTCCAAATGAAATGTCTAAAATTTCATTTCAAACTTAGTGAGAAAGCTAGTTATTATTTTCATGAACATTGACAGTTGAAAATTTTTCAACTGACAGTCCAGATTTGTAAGATATATGTAATCTGAACATTCATAAGAGTTTCTTTCACTATGTTTGTCTTATGTGTCATCACTATTCAATCACCATGCCTG----GGAACCATTATATAACAC------TTAATTTAAACGTGGCTGTATGAATTGATCTAACTTCCTGTTATCCTTTCCCCCCAGGTGTTCTGGCTGGTCATGACAATAGAGTAAGTTGTCTTGGAGTAACTGAAGATGGCATGGCAGTTGCCACTGGATCCTGGGACAGCTTCCTCAAAATATGGAATTGATGCTGAAACAAAACATATTTCCTGGACCAGTTATTTGTTGTTTACACATGAACACAGTAGTGTTGCGCTTCCTGGCCTTCTTTTGTAACTTTACATCTAGCACATATTGAGCCTGAGTATGTGTCTCCATTCGTATGTGTGATTTGGCGTTCATATTCAGACGTGCATGTTTATATCTATATCTGTGAGTGAGTGACAAAATCTCCCGACGAAGGTCCTTTATTATATA--TTTTTTCTTCTTCCTCCCCCATGCTGAATTTACAGCTCTGTCTAGTCATACTCTGTCGCAAACTGCCTAAAAGCACAGTGGCTCGGTGCACGGTGCTTGCTGTCTTTTGCTTGCATAGTATTCACTTGACAGTTATATTAACTTATTGCCCAAGATAGGCTCTACTTTAACTGTAGCTATTAGACGCATCACCTTGCATATGGAATCGGATTTTTTTCCCACTCAAAATTTTAAATCGGGAGGCATCCGTGTCGGCTGGGCCGAGGGGTCAGACTGAGCCCCGGCTGGTCCCTTGCACACCCGACACGTGCCATTTGTTCAAAACGAAAAGACTTTGATTCTATATGCATTCTGCATGTCTTTAATTTTCTTCCCTTTTGTGACAGAACTTGTATTGCTACGGGACATGCAGTTGATTTGTATCAAATTCTATTCCAGGCTTTAAATAAATGTATTGTTGTATAACCCCCCTTTTGTGAAATAAGTTATGTTTCTGAGTGCTAGATGTGGATTCCATTTGTAAATAATGTGAATTCGTTATTTGTGGTCAAATCACATGGATAATCTAGATGACTATTTAAATAAACTT-----------------
Ncarteri_PilotMtn_G2185 ------------------------------------------------------------------------------------------------------------------------------------------------------------------------------------------------------------------------------------------------------------------------------------------------------------------------------------------------------------------------------------------------------------------------------------------------CAACTGACAGTCCAGATTTATAAGATATATGTAATCTAAACATTCATAAGAGTTTTTTCCACTAGATTTGTCTTATGTGTTATCACTATTCAATCATCGTGCC---------AACATTATA------TAACACTTAAT-------TGGCTGTATGAATC---CTGACTTCCTATTATCCTTTCCCCCCAGGTGTTCTGGCTGGTCATGACAATAGAGTAAGTTGTCTTGGAGTAACTGAAGATGGCATGGCAGTTGCCACTGGATCCTGGGACAGCTTCCTCAAAATATGGAATTGATGCTGAAACAAAACATATTTCCTGGACCAGTTATTTGTTGTTTACACATGAACACAGTAGTGTTGCGCTTCCTGGCCTTCTTTTGTAACTTTACATCTAGCACATATTGAGCCTGAGTATGTGTCTCCATTCGTATGTGTGATTTGGCGTTCATATTCAGACGTGCATGTTTATATCTATATCTGTGAGTGAGTGACAAAATCTCCCGACGAAGGTCCTTTATTATATATTTTTCTTCTTCTTCCTCCCCCATGCTGAATTTACAGCTCTGTCTAGTCATACTCTGTCGCAAACTGCCTAAAAGCACAGTGGCTCGGTGCACGGTGCTTGCTGTCTTTTGCTTGCATAGTATTCACTTGACAGTTATATTAACTTATTGCCCAAGATAGGCTCTACTTTAACTGTAGCTATTAGACGCATCACCTTGCATATGGAATCGGATTTTTTTCCCACTCAAAATTTTAAATCGGGAGGCATCCGTGTCGGCTGGGCCGAGGGGTCAGACTGAGCCCCGGCTGGTCCCTTGCACACCCGACACGTGCCATTTGTTCAAAACGAAAAGACTTTGATTCTATATGCATTCTGCATGTCTTTAATTTTCTCCCCTTTTGTGACAGAACTTGTATTGTTACGGGACATGCAGTTGATTTGTATCAAATTCTATTCCAGGCTTTAAATAAATGTATTGTTGTATAACCCCCCTTTTGTGAAATAAGTTATGTTTCTGAGTGCTAGATGTGGATTCCATTTGTAAATAATGTGAATTCGTTATTTGTGGTCAAATCACATGGATAATCTAGATGACTATTTAAATAAACTTGTTGCCTCTGGCGTGGA
Ncarteri_Pitchfork_N363 ---------------------------------------------------------------------------------------------------------------------------------------------------------------------------------------------------------------------------------------------------------------------------------------------------------------------------------------------------------------------------------------------------------------------------------------------------------------ATTTGTAAGATATATGTAATCTAAACATTCATAAGAGTTTTTTTCACTAGATTTGCCTTATGTGTTATCACTATTCAATCATCATGCGTG----GAAAACATTTTGTCATTTTATTTTTCAATTTAAACGTGGCTATATGAAT-----TGACTTCCTATTATCCTTTCCTCCCAGGTGTTCTGGCTGGTCATGACAATAGAGTAAGTTGTCTTGGAGTAACTGAAGATGGCATGGCAGTTGCCACTGGATCCTGGGACAGCTTCCTCAAAATATGGAATTGATGCTGAAACAAAACATATTTCCTGGACCAGTTATTTGTTGTTTACACATGAACACAGTAGTGTTGCGCTTCCTGGCCTTCTTTTGTAACTTTACATCTAGCACATATTGAGCCTGAGTATGTGTCTCCATTCGTATGTGTGATTTGGCGTTCATATTCAGACGTGCATGTTTATATCTATATCTGTGAGTGAGTGACAAAATCTCCCGACGAAGGTCCTTTATTATATA---TTTTTCTTCTTCCTCCCCCATGCTGAATTTACAGCTCTGTCTAGTCATACTCTGTCGCAAACTGCCTAAAAGCACAGTGGCTCGGTGCACGGTGCTTGCTGTCTTTTGCTTGCATAGTATTCACTTGACAGTTATATTAACTTATTGCCCAAGATAGGCTCTACTTTAACTGTAGCTACTAGACGCATCACCTTGCATATGGAATCGGATTTTTTTCCCACTCAAAATTTTAAATCGGGAGGCATCCGTGTCGGCTGGGCCGAGGGGTCAGACTGAGCCCCGGCTGGTCCCTTGCACACCCGACACGTGCCATTTGTTCAAAGCGAAAAGACTTTGATTCTATATGCATTCTGCATGTCTTTAATTTTCTCCCCTTTTGTGACAGAACTTGTATTGCTACGGGACATGCAGTTGATTTGTATCAAATTCTATTCCAGGCTTTAAATAAATGTATTGTTGTATAACCCCCCTTTTGTGAAATAAGTTATGTTTCTGAGTGCTAGATGTGGATTCCATTTGTAAATAATGTGAATTCGTTATTTGTGGTCAAATCACATGGATAATCTAGATGACTATTTAAATAAACTTGTTGCCTCTGGCATGGA
Ncarteri_WeberCty_N1044 ----------TTGCAATGGATGCAGGAATAAATGAGGACGCAACAAAACCGGGGTTGTCCACTCAACGTCAGATTGTTTTAGCCTCCTCAAACTCACCTTTATTTGCCTCCGAATTATTTTCAATCGAAAGGGCTCTACACCCTCCAAGTAATTGTTAAAAACTATTTATTGGACAAGTCCGTTTTTCCTCGCCAGCTCCTCAAGTATCTCGGTAATATCAAACTACACCTTGGAAAAGTGTTGCCTAACTGACACACTGTGTCGGAAAGTCGCAAAACTTCCTTAAAGTTTTCCATTTTTAATTGGGTGTAAACATCTTTATAATCAATTTTACTGAAATGTTTTTCCAAATAAAATGTCTAAAATTTCATTTCAAACTTAGTGAAAAAACTAGTTATTATTTTCATGAACATTGACAGTTGAAAATTTTTCAACTGACAGTCCAGATTTGTAAGATATATGTAATCTAAACATTCATAAGAGTTTTTCTCACTAGATTTGTCTTATGTGTTATCACTATTCAAT---------------GAAAACATTATATAACAC-----TTTAATTTAAACGTGGCTATATGAATTGAT------------TATCCTTTCCTCCCAGGTGTTCTGGCTGGTCATGACAATAGAGTAAGTTGTCTTGGAGTAACTGAAGATGGCATGGCAGTTGCCACTGGATCCTGGGACAGCTTCCTCAAAATATGGAATTGATGCTGAAACAAAACATATTTCCTGGACCAGTTATTTGTTGTTTACACATGAACACAGTAGTGTTGCGCTTCCTGGCCTTCTTTTGTAACTTTACATCTAGCACATATTGAGCCTGAGTATGTGTCTCCATTCGTATGTGTGATTTGGCGTTCATATTCAGACGTGCATGTTTATATCTATATCTGTGAGTGAGTGACAAAATCTCCCGACGAAGGTCCTCTATTATATATTTTTCTTCTCCTTCCTCCCACATGCTGAATTTACAGCTCTGTCTAGTCATACTCTGTCGCAAACTGCCTAAAAGCACAGTGGCTCGGTGCACGGTGCTTGCTGTCTTTTGCTTGCATAGTATTCACTTGACAGTTATATTAACTTATTGCCCAAGATAGGCTCTACTTTAACTGTAGCTATTAGACGCATCACCTTGCATATGGAATCGGATTTTTTTCCCACTCAAAATTTTAAATCGGGAGGCATCCGTGTCGGCTGGGCCGAGGGGTCAGACTGAGCCCCGGCTGGTCCCTCGCACACCCGACACGTGCCATTTGTTCAAAACGAAAAGACTTTGATTCTATATGCATTCTGCATGTCTTTAATTTTCTCCCCTTTTGTGACAGAACTTGTATTGCTACGGGACATGCAGTTGATTTGTATCAAATTCTATTCCAGGCTTTAAATAAATGTATTGTTGTATAACTCCCCTTTTGTGAAATAAGTTATGTTTCTGAGTGCTAGATGTG-------------------------------------------------------------------------------------------------
Ncarteri_div__RainbowCave_G2089 TGTCACATTTTTGCAATGTATGCAGAAATACATGAGGGTG-AACAAAACCGGATTTGTCCGCCGAACGTCAAATTGTTTCGATCTCCTCAAACTCGCCTTTATTTGCCTCTGAATTATTTTAAATCGAAGAGGCTCTAAACCCTCAAAGTAATTGTTAAAAACTATATATTG-ACAAGTCTATTTTTGTTCGCCAGCTCCTCAAATATCCTGGTAACACTAAACTACATCCCCGAAAAGTGGTGCCTGACCGACGTGCCGTGTCGGAAAGTCGCAAAACTTCCCTCGAGTTTTCACTCCCAAATTTTATATAAACGTCTTTATAATCAATTTTACTAAAATGTTTTCCCAAATAAAGTGTCTAAAATTTCATTTCAAACTCAGTGAAAAAGCTAGTTATTATTTTCATAAACATTGAGAATGTGAAAATTTTCAACTGACAGTTCAGATTTGTAAGGTCTATTTAATCTAAGCATTCATGAACATTTTTTTCGCTATGA------GATCTGTTATCATTATTCTATCAACATAACCT---TGCAAACATTTTGTCATTTTATTTTTTAATTTAAACATAGCTATACAAATTGATCTGACTCAATTG-------TTCTCTTAGGTGTTCTGGCTGGTCATGACAATAGAGTAAGTTGTCTTGGAGTAACTGAAGATGGCATGGCAGTTGCCACTGGATCCTGGGACAGCTTCCTCAAAATATGGAATTGATGCTGAAACAAAACATATTTCCTGGACCAGTTATTTGTTGTTTACACATGAACACAGTAGTGTTGCGCTTCCTGGCCTTCTTTTGTAACTTTACATCTAGCACATATTGAGCCTGAGTATGTGTTTCCATTCGTACGTGTGATTTGGCGTTCGTATTCAGACGTGCATGTTTATATCTGTATCTGTGAGTGAGTGACAAAATCTCCTAATGAAGGTCCTTTATTATATATTTTTTTCCTTCCTCCTCCTCCATGCTGAATTTACAGCTCTGTCTAGTCATACTCTGTCGCAAACTGCCTAAGAGCACAGTG-------GCACGGTGCTTGCTGTCTTTTGCTTGCATAGTATTCACTTGACAGTTATATTAACTTATTGCCCAAGATAGGCTCTACTTTAACTGTGGCTATTAGACGCATCACCTTGCATGTGGAATCAAATTTTTTTTCCATTCAAAATTTTAAATCGGGAGGCATCCGTGTCGGCTGGGCCGAGGGATCAGACTGAGCCCCGGCTGGTCCCTTGCACACCCGACACGTGCCATTTGCTCTAAACGAAAAAACTTTGATTCTGTATGCATTCTGCGTGTCTTTGATTTTCTCCCCTTTTGTGACAAAACTTGTATTGCTACGGGACGTGCAGTTGATTTGTATCAAATTCTATTCCAGGCATTAAATAAATGTATTGTTGTATAACCTCCCTTTTGTGAAATAAGTTATGTTTCC---------------------------------------------------------------------------------------------------------------
Ncherokee_BallhootScar_N193 -------------------------------------------------------------------------------------------------------------CCGAATTATTTTCAATCGAAAGGCCTCTAAACCCTCAAAGTAATTGTTAAAAACTATTTATCGGACAAGTCCGTTTTTCCTCGCCAGCTCCTCAAGTATCTTGGTAATACTAAACTACACCTCGGAAACATGTTGCCTAACTGACATACTGTATCGGAAAGTTGCAAAACTTCCCTAAAGTTTTCCATTTTAAATCGGATATAAACATCTTTATAATCAATTTTACCGAAATGTTTTTCCAAATAAAATGTCTAAAATTTCATTTCAAACTCGGTGAAAAAGCTAGTTATTATTTTCACGAACATTGGTAGTTGAAAATTTTTCAACTGGCAGTCCAGATTTATAAGATATATGTAATCTAAACATTCATAAGAG-TTTTTTCACTAGATTTGTCTTATGTGTTATGACTATTCAATCATCATGCCCTTGTCGCAAACATTTTGTCATTTTATTTTTTAATTTAAACATAGCTATATGAATTGATCTGACTTCCTATTATCCTTTCCTCCTAGGTGTTCTGGCTGGTCATGACAATAGAGTAAGTTGTCTTGGAGTAACTGAAGATGGCATGGCAGTTGCCACTGGATCCTGGGACAGCTTCCTCAAAATATGGAATTGATGCTGAAACAAAACATATTTCCTGGACCAGTTATTTGTTGTTTACACATGAACACAGTAGTGTTGCGCTTCCTGGCCTTCTTTTGTAACTTTACATCTAGCACATATTGAGCCTGAGTATGTGTCTCCATTCGTATGTGTGATTTGGCGTTCATATTCAGACGTGCATGTTTATATCTATATCTGTGAGTGAGTGACAAAATCTCCCGACGAAGGTCCTTTATTATATGTTTTTCTTCTCCTTCCTCCCCCATGCTGAATTTACAGCTCTGTCTAGTCATACTCTGTCGCAAACTGCCTAAAAGCACAGTGGCTCGGTGCACGGTGCTTGCTGTCTTTTGCTTGCATAGTATTCACTTGACAGTTATATTAACTTATTGCCCAAGATAGGCTCTACTTTAACTGTAGCTATTAGACGCATCACCTTGCATATGGAATCGGATTTTTTTCCCACTCAAAATTTTAAATCGGGAGGCATCCGTGTCAGCTGGGCCGAGGGGTCAGACTGAGCCCCGGCTGGTCCCTTGCACACCCGACACGTGCCATTTGTTCAAGACGAAAAGACTTTGATTCTATATGCATTCTGCATGTCTTTAATTTTCTCCCCTTTTGTGACAGAACTTGTATTGCTACGGGACATGCAGTTGATTTGTATCAAATTCTATTCCAGGCTTTAAATAAATGTATTGTTGTATAACCCCCCTTTTGTGAAATAAGTTCTGTTTCTGAGTGCTAGATGTGGATTCCATTTGTAAATAATGTGAATTCGTTATTTGTGGTCAAATCACATGGATAATCTAGATGACTATTTAAATAAACTTGTTGCCTCTGGTGTGGA
Ncherokee_BalsamMtn_N891 TGTCACATTTTTGCAATGGATGCAGAAATAAATGAGGGCGAAACAAAACCAGAGTTGTCCACTCAACATCAGATTGTTTTAGCCTCCTCAAACTCACTTTTATTTGCCTCCGAATTATTTTCAATCGAAAGAGCTCTAAACCCTCAAACTAATTGTTAAAAACTATTTATTGGACAAGTCCGTTTTTCCTCGCCAGCTCCTCAAGTATCTTGGTAATACTAAACTACACCTCGTAAACATGTTGCCTAACTGACATACTGTATCGGAAAGTTGCAAAACTTCCCTAAAGTTTTCCATTTTAAATCGGATATAAACATCTTTATAATCAATTTTACCGAAATGTTTTTCCAAATAAAATGT--AAAATTTCATTTCAAACTCAGTGAAAAAGCTAGTTATTATTTTCACGAACATTGGTAGTTGAAATTTTTTCAACTGACAGTCCAGATTTGTAAGATATATGTAATCTAAACATTCATAAGAGTTTTTCTCACTAGATTTGTCTTATGTGTTATCACTATTCAATCATCATGCCTTTGTTGCAAACATTTTGTCATTTTT------AATTTAAACATAGCTATATGAATTGATCTGCCT-------------TCCTCCTAGGTGTTCTGGCTGGTCATGACAATAGAGTAAGTTGTCTTGGAGTAACTGAAGATGGCATGGCAGTTGCCACTGGATCCTGGGACAGCTTCCTCAAAATATGGAATTGATGCTGAAACAAAACATATTTCCTGGACCAGTTATTTGTTGTTTACACATGAACACAGTAGTGTTGCGCTTCCTGGCCTTCTTTTGTAACTTTACATCTAGCACATATTGAGCCTGAGTATGTGTCTCCATTCGTATGTGTGATTTGGCGTTCATATTCAGACGTGCATGTTTATATCTATATCTGTGAGTGAGTGACAAAATCTCCCGACGAAGGTCCTTTATTATATG--TTTTTTTTTCTTCCTCCCCCATGCTGAATTTACAGCTCTGTCTAGTCATACTCTGTCGCAAACTGCCTAAAAGCACAGTGGCTCGGTGCACGGTGCTTGCTGTCTTTTGCTTGCATAGTATTCACTTGACAGTTATATTAACTTATTGCCCAAGATAGGCTGTACTTTAACTGTAGCTATTAGACGCATCACCTTGCATATGGAATCGGATTTTTTTCCCACTCAAAATTTTAAATCGGGAGGCATCCGTGTCAGCTGGGCCGAGGGGTCAGACTGAGCCCCGGCTGGTCCCTTGCACACCCGACACGTGCCATTTGTTCAAGACGAAAAGACTTTGATTCTATATGCATTCTGCATGTCTTTAATTTTCTCCCCTTTTGTGACAGAACTTGTATTGCTACGGGACATGCAGTTGATTTGTATCAAATTCTATTCCAGGCTTTAAATAAATGTATTGTTGTATAACCCCCCTTTTGTGAAATAAGTTATGTTTCTGAGTGCTAGATGTGGATTCCATTTGTAAATAATGTGAATTCGTTATTTGTGGTCAAATCACATGGATAATCTAGATGACTATTTAAATAAACTTGTTGCCTCTGGTGTGGA
Ncherokee_SIndianCrk_N681 ------------------------------------------------------------------------------------------------------------------------------------------------------------------------------------------------------------------------------------------------------------------------------------AACTTCCCTAAAGTTTTCCATTTTAAATCGGACATAAACATCTTTATAATCAATTTTACCGAAATGTTTTTCCAAATAAAATGTCTAAAATTTCATTTCAAACTCAGTGAAAAAGATAGTTATTATTTTCACGAACATTGGTAGTTGAAAATTTTTCAACTGACAGTCCAGATTTGTAAGATATATGTAATCTAAACATTCATAAGAGTTTTTTTCACTAGATTTGTCTTATGTGTTATCACTATTCAATCATCATGCCTTTGTTGCAAACATTTTGTCATTTTATTTTTTAATTTAAACATAGCTATATGAATTGATCTAACTTCCTATTATCCTTTCCTCCTAGGTGTTCTGGCTGGTCATGACAATAGAGTAAGTTGTCTTGGAGTAACTGAAGATGGCATGGCAGTTGCCACTGGATCCTGGGACAGCTTCCTCAAAATATGGAATTGATGCTGAAACAAAACATATTTCCTGGACCAGTTATTTGTTGTTTACACATGAACACAGTAGTGTTGCGCTTCCTGGCCTTCTTTTGTAACTTTACATCTAGCACATATTGAGCCTGAGTATGTGTCTCCATTCGTATGTGTGATTTGGCGTTCATATTCAGACGTGCATGTTTATATCTATATCTGTGAGTGAGTGACAAAATCTCCCGACGAAGGTCCTTTATTATATG--TTTTTTTTCCTTCCTCCCCCATGCTGAATTTACAGCTCTGTCTAGTCATACTCTGTCGCAAACTGCCTAAAAGCACAGTGGCTCGGTGCACGGTGCTTGCTGTCTTTTGCTTGCATAGTATTCACTTGACAGTTATATTAACTTATTGCCCAAGATAGGCTCTACTTTAACTGTAGCTAT------------------------------------------------------------------------------------------------------------------------------------------------------------------------------------------------------------------------------------------------------------------------------------------------------------------------------------------------------------------------------------------------------------------------------------------
Ncooperi_BeaverCrk_N1002 TGTCACATTTTTGCAATGGATGCAGAAATAAATGAGGGCGAAACAAAATTGAAGTTGTCCACTCAACGTCAGATTGTTTTAGCGTCCTCAA-----------------------TTATTTTCAATCGAAAGGGCTCTAAGCCCTCAAAGTAATTGTTAAAAACTATTTATTGGACAAGTCCGTTTTTCCTTGCCAGCTCCTCAAATATCCTGGTAATACTAAACTACACCTCGGAAAAGTGTTGCCTAACTGACATACGGTATCGGAAAGTCGCAAAACTTCCCTAAAGTTTTCCATTTTAAATTGAATATAAA-ATCCTTAGAATCAATTTTACCGAAATGTTTTTCCAAATAAAATGTCTAAAATTTCATTTCAAACTCGGTGACAAAGCTAGTTATTATTTTCACGAACATTGACAGTTGAAAAATTTTCAACTGACAGTCCAGATTTGTAAGATATATGTAATCTAAACATTCATAAGAG-TTTTTTCACTAGGTTCGTCTTATGTGTTATCACTATTCAAT------------CTTGCAAATATTTTGTCATTTTATTTTTTGACTTAAACACGGCTATATGAATTGATCTGACTTCATATCATCCT--------AGGTGTTCTGGCTGGTCATGACAATAGAGTAAGTTGTCTTGGAGTAACTGAAGATGGCATGGCAGTTGCCACTGGATCCTGGGACAGCTTCCTCAAAATATGGAATTGATGCTGAAACAAAACATATTTCCTGGACCAGTTATTTGTTGTTTACACATGAACACAGTAGTGTTGCGCTTCCTGGCCTTCTTTTG------TACATCTAGCACATATTGAGCCTGAGTATGTGTCTCCATTCGTATGTGTGATTTGGCGTTCATATTCAGACGTGCATGTT------TATATCTGTGAGTGAGTGACAAAATCTCCTGACGAAGGTCCTTTAATATATA-----TTTTTTCTTCCTCCCCCATGCTGAATTTACAGCTCTGTCTAGTCATACTCTGTCGCAAACTGCCTAAAAGCACAGTG-------GCACGGTGCTTGCTGTCTTTTGCTTGCATAGTATTCACTTGACAGTTATATTAACTTATTGCCCAAGATAGGCTCTACTTTAACTGTAGCTATTAGACGCATCACCTTGCATGTGGAATCGGATTTTTTTCCCACTCAAAATTTCAAATCGGGAGGCATCCGTGTCAGCTGGGCCGAGGGGTCAGACTGAGCCCCGGCTGGTCCCTCGCACACCCGACACGTGCCATTTGTTCGAAACGAAAAGACTCCGATTCTATATGCATTCTGCATGTCTTTAATTTTCTCTCCTTTTGTGACAGAACTTGTATTGCTACGGGACATGCAGTTGATTTGTATCAAATTCTATTCCAGGCTTTAAATAAATGTATTGTTGTATAACCCCCCTTTTGTGAAATAAGTTATGTTTCTGAGTGCTAGATGTGGATTCCATTTGTAAATAATGTGAATTCGTTATTT---------------------------------------------------------------
Ncooperi_BrasstBald_N824 ------------------------------------GGCGAAACAAAATTGAAGTTGTCCGCTCAACGTCAGATTGTTTTAGCATCCTCAAACTCACCTTTATTTGCCTACGAATTATTTTCAATCGAAAGGGCTCTAAACCCTCAAAGTAATTGTTAAAAACTATTTATTGGACAAGTCCGTTTTTCCTCGCCAGCTCCTCAAATATCCTGGTAATACTAAACTACACCTCGGAAAAATGTTGGC-AACTGACATACTGTATCGGAAAGTCGCAAAACTTCCCTGAAGTTTTCCGTTTTAAATTAAATATAAA-ATCCTTAGAATCAATTTTACCGAAATGTTTTTCCAAATAAAATGTCTAAAATTTCATTTCAAACTCATTGACAAAGCTAGTTATTATTTTCACGAACATTGACAGTTGAAAATTTTTCGACTGACAGTCCAGATTTGTAAGATATATGTAATCTAAACATTCATAAGAG-TTTTTTCACTAGGTTCGTCTTATGTGTTATCACTATTCAATCATCGTGC---TCTTGCAAATATTTTGTCATTTTATTTTTTGACTTAAACACGGCTATATGAATTGATCTGACTTCATATCATCCTTTCCTCCTAGGTGTTCTGGCTGGTCATGACAATAGAGTAAGTTGTCTTGGAGTAACTGAAGATGGCATGGCAGTTGCCACTGGATCCTGGGACAGCTTCCTCAAAATATGGAATTGATGCTGAAACAAAACATATTTCCTGGACCAGTTATTTGTTGTTTACACATGAACACAGTAGTGTTGCGCTTCCTGGCCTTCTTTTGTAACTTTACATCTAGCACATATTGAGCCTGAGTATGTGTCTCCATTCGTATGTGTGATTTGGCGTTCATATTCAGACGTGCATGTTTATATCTATATCTGTGAGTGAGTGACAAAATCTCCCGACGAAGGTCCTTTATTATATA-----TTTTTTCTTCCTCCCCCATGCTGAATTTACAGCTCTGTCTAGTCATACTCTGTCGCAAACTGCCTAAAAGCACAGTGGCTCGGTGCACGGTGCTTGCTGTCTTTTGCTTGCATAGTATTCACTTGACAGTTATATTAACTTATTGCCCAAGATAGGCTCTACTTTAACTGTAGCTATTAGACGCATCACCTTGCATGTGGAATCGGGATTTTTTCCCACTCAAAATTTCAAATCGGGAGGCATCCGTGTCAGCTGGGCCGAGGGGTCAGACTGAGCCCCGGCTGGTCCCTCGCACACCCGACACGTGCCATTTGTTCGAAACGAAAAGACTCCGATTCTATATGCATTCTGCATGTCTTTAATTTTCTCTCCTTTTGTGACAGAACTTGTATTGCTACGGGACATGCAGTTGATTTGTATCAAATTCTATTCCAGGCTTTAAATAAATGTATTGTTGTATAACCCCCCTTTTGTGAAATAAGTTATGTTTCTGAGTGCTAGATGTGGATTCCATTTGTAAATAATGTGAATTCGTTATTTGTGGTCAAATCACATGGATAATCTAGATGACTATTTAAATAAACTTGTTGCCTCTGGTG----
Ncooperi_CheoahDam_N1122 TGTCACATTTTTGCAATGGACGCAGAAATAAATGAGGGCGAAACAAAATTGAAGTTGTCCGCTCAACATCAGATTGTTTTAGCATCCTCAAACTCACCTTTATTTGCCTACGAATTATTTTCAATCGAAAGGGCTCTAAACCCTCAAAGTAATTGTTAAAAACTATTTATTGGACAAGTCCGTTTTTCCTCGCCAGCTCCTCAAATATCCTGGTAATACTAAACTACACCTCGGAAAAATGTTGCCTAACTGACATACTGTATCGGAAAGTCGCAAAACTTCCCTGAAGTTTTCCATTTTAAATTGAATATAAA-ATCCTTAGAATCAATTTTACCGAAATGTTTTTCCGAATAAAATGTCTAAAATTTCATTTCAAACTTGGTGACAAAGCTAGTTATTATTTTCACGAACATTGACAGTTGAAAATTTTTCAACTGACAGTCCAGATTTGTAAGATATTTGTAATCTAAACATTCATAAGAG-TTTTTTCACT-------TCTTATGTGTTATCACTATTCAATCATCGTGCCTTTCTTGCAAATATTTTGTCATTTTATTTTTTAATTTAAACATGGCTGTATGAATTGATCTGACTCCATATCATCTTTTCCTCCTAGGTGTTCTGGCTGGTCATGACAATAGAGTAAGTTGTCTTGGAGTAACTGAAGATGGCATGGCAGTTGCCACTGGATCCTGGGACAGCTTCCTCAAAATATGGAATTGATGCTGAAACAAAACATATTTCCTGGACCAGTTATTTGTTGTTTACACATGAACACAGTAGTGTTGCGCTTCCTGGCCTTCTTTTGTAACTTTACATCTAGCACATATTGAGCCTGAGTATGTGTCTCCATTCGTATGTGTGATTTGGCGTTCATATTCAGACGTGCATGTTTATATCTATATCTGTGAGTGAGTGACAAAATCTCCTGACGAAGGTCCTTTATTATATA-----TTTTTTCTTCCTCCCCCATGCTGAATTTACAGCTCTGTCTAGTCATACTCTGTCGCAAACTGCCTAAAAGCACAGTGGCTCGGTGCACGGTGCTTGCTGTCTTTTGCTTGCATAGTATTCACTTGACAGTTATATTAACTTATTGCCCAAGATAGGCTCTACTTTAACTGTAGCTATTAGACGCATCACCTTGCATATGAAATCGGATTTTTTTCCCACTCAAAATTTTAAATCGGGAGGCATCCGTGTCAGCTGGGCCGAGGGGTCAGACTGAGCCCCGGCTGGTCCCTCGCACACCCGACACGTGCCATTTGTTCGAAACGAAAAGACTCCGATTCTATATGCATTCTGCATGTCTTTAATTTTCTCTCCTTTTGTGACAGAACTTGTATTGCTACGGGACATGCAGTTGATTTGTATCAAATTCTATTCCAGGCTTTAAATAAATGTATTGTTGTATAACCCCCCTTTTGTGAAATAAGTTATGTTTCTGAGTGCTAGATGTGGATTCCATTTGTAAATAATGTGAATTCGTTATTTGTGGTCAAATCACATGGATAATCTAGATGACTATTTAAATAAACTTGTTGCCTCTGGTGTGGA
Ncooperi_NantRiverGorge_N682 -------------------------------------------------------------------------------------------------------------------------------------------------------------------------------------------------------------------------------------------------------------------------------------------------------------------------------------------------------------------------------------------------------------------------------------------------------------------------------------------------------------------------------------C-------------------TCTTGCAAATATTTTGTCATTTTATTTTTTGACTTAAACATGGCTATATGAATTGATCTGACTTCATATTATCTTTTCCTCTTAGGTGTTCTGGCTGGTCATGACAATAGAGTAAGTTGTCTTGGAGTAACTGAAGATGGCATGGCAGTTGCCACTGGATCCTGGGACAGCTTCCTCAAAATATGGAATTGATGCTGAAACAAAACATATTTCCTGGACCAGTTATTTGTTGTTTACACATGAACACAGTAGTGTTGCGCTTCCTGGCCTTCTTTTGTAACTTTACATCTAGCACATATTGAGCCTGAGTATGTGTCTCCATTCGTATGTGTGATTTGGCGTTCATATTCAGACGTGCATGTTTATATCTATATCTGTGAGTGAGTGACAAAATCTCCTGACGAAGGTCCTTTATTATATA-----TTTTTTCTTCCTCCCCCATGCTGAATTTACAGCTCTGTCTAGTCATACTCTGTCGCAAACTGCCTAAAAGCACAGTGGCTCGGTGCACGGTGCTTGCTGTCTTTTGCTTGCATAGTATTCACTTGACAGTTATATTAACTTATTGCCCAAGATAGGCTCTACTTTAACTGTAGCTATTAGACGCATCACCTTGCATATGGAATCGGATTTTTTTCCCACTCAAAATTTTAAATCGGGAGGCATCCGTGTCAGCTGGGCCGAGGGGTCAGACTGAGCCCCGGCTGGTCCCTCGCACACCCGACACGTGCCATTTGTTCGAAACGAAAAGACTTCGATTCTATATGCTTTCTGCATGTCTTTAATTTTCTCTCCTTTTGTGACAGAACTTGTATTGCTACGGGACATGCAGTTGATTTGTATCAAATTCTATTCCAGGCTTTAAATAAATGTATTGTTGTATAACCCCCCTTTTGTGAAATAAGTTATGTTTCTGAGTGCTAGATGTGGATTCCATTTGTAAATAATGTGAATTCGTTATTTGTGGTCAAATCACATGGATAATCTAGATGACTATTTAAATAAACTTGTTGCCTCTGGTGTGGA
Ncooperi_RockCrRoad_N1160 TGTCACATTTTTGCAATGGATGCAGAAATAAATGAGGGCGAAACAAAATTGAAGTTGTCCACTCAACGTCAGATTGTTTTAGCGTCCTCAAACTCACCTTTATTTGCCTACAAATTATTTTCAATCGAAAGGGCTCTAAACCCTCAAAGTAATTGTTAGAAACTATTTATTGGACAAGTCCGTTTTTCCTCGCCAGCTCCTCAAATATCCTGGTAATACTAAACTACACCTCGGAAAAGTGTTGCCTAACTGACATACTGCATCGGAAAGTCACAAAACTTCCCTAAAGTTTTCCATTTTAAATTGAATATAAA-ATCCTTAGAATCAATTTTACCGAAATGTTTTTCCAAATAAAATGTCTAAAATTTCATTTCAAACTCGGTGACAAAACTAGTTATTATTTTCACGAACATTGACAGTTGAAAATTTTTCAACTGACAGTCCAGATTTGTAAGATATATGTAATCTAAACATTCATAAGAG-TTTTTTCACTAGGTTCGTCTTATGTGTTATCACTATTCAATCATCGTGCCTT-CTTGCAAATATTTTGTCATTTTATTTTTTAATTTAAACATGGCTATATGAATTGATCTGACTTCATA------TTTCCTCCTAGGTGTTCTGGCTGGTCATGACAATAGAGTAAGTTGTCTTGGAGTAACTGAAGATGGCATGGCAGTTGCCACTGGATCCTGGGACAGCTTCCTCAAAATATGGAATTGATGCTGAAACAAAACATATTTCCTGGACCAGTTATTTGTTGTTTACACATGAACACAGTAGTGTTGCGCTTCCTGGCCTTCTTTTGTAACTTTACATCTAGCACATATTGAGCCTGAGTATGTGTCTCCATTCGTATGTGTGATTTGGCGTTCATATTCAGACGTGCATGTTTATATCTATATCTGTGAGTGAGTGACAAAATCTCCTGACGAAGGTCCTTTATTATATA-----TTTTTTCTTCCTTCCCCACGCTGAATTTACAGCTCTGTCTAGTCATACTCTGTCGCAAACTGCCTAAAAGCACAGTGGCTCGGTGCACGGTGCTTGCTGTCTTTTGCTTGCATAGTATTCACTTGACAGTTATATTAACTTATTGCCCAAGATAGGCTCTACTTTAACTGTAGCTATTAGACGCATCACCTTGCATATGGAATCGGATTTTTTTCCCACTCAAAATTTTAAATCGGGAGGCATCCGTGTCAGCTGGGCCGAGGGGTCAGACTGAGCCCCGGCTGGTCCCTTGCACACCCGACACGTGCCATTTGTTCAAAATGAAAAGACTTCGATTCTATATGCATTCTGCATGTCTTTAATTTTCTCTCCTTTTGTGACAGAACTTGTATTGCTACGGGACATGCAGTTGATTTGTATCAAATTCTATTCCAGGCTTTAAATAAATGTATTGTTGTATAACCCCCCTTTTGTGAAATAAGTTATGTTTCTGAGTGCTAGATGTGGATTCCATTTGTAAATAATGTGAATTCGTTATTTGTGGTCAAATCACATGGATAATCTAGATGACTATTTAAATAAACTTGTTGCCTCTGGTGTGGA
Ncoylei_Apalachia_N1195 ----------------TCGACACAAGAAT---------CGCGCCAAATCTGACGTTAGCCGC-------------GTTTTAGTTTTCAAAAAATT--CTTTAATCT-------------TTCAAAAAAAAAAGTTTTTAGCTTTCAAAAAAA-----AAAAGTTATTTTCTTTATAGATTTTTTTTATTAAAGCCAAT-----AATATTTTTGTT-----TACTTATTTCTTGTATAACTGATTTTTAGCCCTCTTACGTTCTTAGACAACAGGGAAAATTAATTTAATCATCCTCCCTGAAACTCTTTATAAACTCTGGTTTTTTTATTTTTA--------TTTCTTTACTTAAAACTTCTGAGATGTCTTTTTA---------TAAAATATACATATAGGTACTGTGGATATATAGTGTT--------TTTTGCGTGTGAAACAGCCTTGAAAAAAAAATTTACCCTTAAAGTGCTTGAAAATTTCTTT--------TCATTTTCTGTATGAACCATGCTCAATCATCATGCCTTTGTTGCAAACA---------TTTTTCATTTTATTTAAACGTGACTATGTGAATTGAC------------TCTCC--CCCTCCTAGGTGTTCTGGCTGGTCATGACAATAGAGTAAGTTGTCTTGGAGTAACTGAAGATGGCATGGCAGTTGCCACTGGATCCTGGGACAGCTTCCTCAAAATATGGAATTGATGCTGAAACAAAACATATTTCCTGGACCAGTTATTTGTTGTTTACACATGAACACAGTAGTGTTGCGCTTCCTGGCCTTCTTTTGTAACTTTACATCTAGCACATATTGAGCCTGAGTATGTGTCTCCATTCGTATGTGTGGTTTGGCGTTCATATTCAGACGTGCATGTTTATATCTATATCTGTGAGTGAGTGACAAAATCTCCCGACGAAGGTCCTTTATTATATATTTTCTTTCTCCTTCCTCCCCCATGCTGAATTTACAGCTCTGTCTAGTCATACTCTGTCGCAAACTGCCTAAAAGCACAGTGGCTCGGTGCACGGTGCTTGCTGTCTTTTGCTTGCATAGTATTCACTTGACAGTTATATTAACTTATTGCCCAAGATAGGCTCTACTTTAACCGTGGCTATTAGACGCATCACCTTGCATATGGAATCGGA--TTTTTCCCACTCAAAATTTTAAATCGGGAGGCATCCGTGTCAGCTGGGCCGAGGGGTCAGACTGAGCCCCGGCTGGTCCCTCGCACACCCGACACGTGCCATTTGTTCGAAACGAAAAGACTTTGATTCTATATGCATTCTGCATGTCTTTAATTTTCTCCCCTTTTGTGACAGAACTTGTATTGCTACGGGACATGCAGTTGATTTGTATCAAATTCTATTCCAGGCTTTAAATAAATGTATTGTTGTATAACCCCCCTTTTGTGAAATAAGTTATGTTTCCGAGTGCTAGATGTGGATTCCATTTGTAAATAATGTGAATTCGTTATTTGTGGTCAAATCACATG-ATAATCTAGATGACTATTTAAATAAACTTGTTGCCTCTGGTGTGGA
Ncoylei_DinkinCove_N1118 TGTCACATTTTTGCAATGGATGCAGAAGTAAATGAGGGCGAAACAAAACCAAAGTTGTTCACTCAACGTCAGATTGTTTTAGCCTCCTCAAACTCACCTTTATTTGCCTCCGAATTATTTTCAATCGAAAGGGCTCTAAA-CCTCTAAGTAATTGTTAAAAACTATTTATAAATTAAGTCTATTTTTCCTCGCCAGCTCCTCAAATATCTTGGTAATACTAAACTACACCCCGGAAAAGTGTTGCCTAACTGACATACTGTATCGGAAAGTCGCAAAACTTCCCTAAAGTTTTCCATTTTAAATTGGATATAAACATCTTTAGAATCAATTTTACCGAAATGTTTTTCCAAATAAAATGTCTGAAATTTCATTTCAAACTCAGTGAAAAAGCTAGTTATTATTTTCACGAACATTTACAGTTGAAAATTTTTCAACTGACGGCCCAGATTTGTAAGATATATGTAATCTAAACATTCATAAAAGTTTTTTTCACTAGAT------TATGTGTTATCACTACTCAATCATCGTGCCTTTGTTGCAAACA----------------TTTTATTTAAACGTGACTATGTGAATTGAC-------------ATCCTCTCCTCCTAGGTGTTCTGGCTGGTCATGACAATAGAGTAAGTTGTCTTGGAGTAACTGAAGATGGCATGGCAGTTGCCACTGGATCCTGGGACAGCTTCCTCAAAATATGGAATTGATGCTGAAACAAAACATATTTCCTGGACCAGTTATTTGTTGTTTACACATGAACACAGTAGTGTTGCGCTTCCTGGCCTTCTTTTGTAACTTTACATCTAGCACATATTGAGCCTGAGTATGTGTCTCCATTCGTATGTGTGGTTTGGCGTTCATATTCAGACGTGCATGTTTATATCTATATCTGTGAGTGAGTGACAAAATCTCCCGACGAAGGTCCTTTATTATATATTTTCTTTCTCCTTCCTCCCCCATGCTGAATTTACAGCTCTGTCTAGTCATACTCTGTCGCAAACTGCCTAAAAGCACAGTGGCTCGGTGCACGGTGCTTGCTGTCTTTTGCTTGCATAGTATTCACTTGACAGTTATATTAACTTATTGCCCAAGATAGGCTCTACTTTAACCGTGGCTATTAGACGCATCACCTTGCATATGGAATCGGATTTTTT-CCCACTCAAAATTTTAAATCGGGAGGCATCCGTGTCAGCTGGGCCGAGGGGTCAGACTGAGCCCCGGCTGGTCCCTCGCACACCCGACACGTGCCATTTGTTCGAAACGAAAAGACTTTGATTCTATATGCATTCTGCATGTCTTTAATTTTCTCCCCTTTTGTGACAGAACTTGTATTGCTACGGGACATGCAGTTGATTTGTATCAAATTCTATTCCAGGCTTTAAATAAATGTATTGTTGTATAACCCCCCTTTTGTGAAATAAGTTATGTTTCCGAGTGCTAGATGTGGATTCCATTTGTAAATAATGTGAATTCGTTATTTGTGGTCAAATCACATG-ATAATCTAGATGACTATTTAAATAAACTTGTTGCCTCTGGTGTGGA
Ncoylei_TiptonCreek_N837 -------------CAATGGATGCAGAAGTAAATGAGGGCGAAACAAAACCGAAGTTGTTCACTCAACGTCAGATTGTTTTAGCCTCCTCAAACTCACCTTTATTTGCCTCCGAATTATTTTCAATCGAAAGGGCTCTAAA-CCTCTAAGTAATTGTTAAAAACTATTTATAAATTAAGTCCATTTTTCCTCGCCAGCTCCTCAAATATCTTGGTAATACTAAACTACACCCCGGAAAAGTGTTGCCTAACTGACATACTGTATCGGAAAGTCGCAAAACTTCCCTAAAGTTTTCCATTTTAAATTGGATATAAACATCTTTAGAATCAATTTTACCGAAATGTTTTTCCAAATAAAATGTCTGAAATTTCATTTCAAACTCAGTGAAAAAGCTAGTTATTATTTTCACGAACATTTACAGTTGAAAATTTTTCAACTGACGGTCCAGATTTGTAAGATATATGTAATCTAAACATTCATAAAAGTTTTTTTCACTAGATTTGTCTTATGTGTTATCACTACTCAATCATCGTGCCTTTGTTGCAAACATTTT---------TCATTTTATTTAAGCGTGAGTGTGTGAATTGAC-------------ATCCTCTCCTCCTAGGTGTTCTGGCTGGTCATGACAATAGAGTAAGTTGTCTTGGAGTAACTGAAGATGGCATGGCAGTTGCCACTGGATCCTGGGACAGCTTCCTCAAAATATGGAATTGATGCTGAAACAAAACATATTTCCTGGACCAGTTATTTGTTGTTTACACATGAACACAGTAGTGTTGCGCTTCCTGGCCTTCTTTTGTAACTTTACATCTAGCACATATTGAGCCTGAGTATGTGTCTCCATTCGTATGTGTGGTTTGGCGTTCATATTCAGACGTGCATGTTTATATCTATATCTGTGAGTGAGTGACAAAATCTCCCGACGAAGGTCCTTTATTATATATTTTCTTCCTCCTTCCTCCCCCATGCTGAATTTACAGCTCTGTCTAGTCATACTCTGTCGCAAACTGCCTAAAAGCACAGTGGCTCGGTGCACGGTGCTTGCTGTCTTTTGCTTGCATAGTATTCACTTGACAGTTATATTAACTTATTGCCCAAGATAGGCTCTACTTTAACCGTGGCTATTAGACGCATCACCTTGCATATGGAATCGGATTTTTTTCCCACTCAAAATTTTAAATCGGGAGGCACCCGTGTCAGCTGGGCCGAGGGGTCGGACTGAGCCCCGGCTGGTCCCTCGCACACCCGACACGTGCCATTTGTTCGAAACGAAAAGACTTTGATTCTATATGCATTCTGCATGTCTTTAATTTTCTCCCCTTTTGTGACAGAACTTGTATTGCTACGGGACATGCAGTTGATTTGTATCAAATTCTATTCCAGGCTTTAAATAAATGTATTGTTGTATAACCCCCCTTTTGTGAAATAAGTTATGTTTCCGAGTGCTAGATGTGGATTCCATTTGTAAATAATGTGAATTCGTTATTTGTGGTCAAATCACA-------------------------------------------------
Ncressleri_AndersonSpringCave_G2075 TGTCACATTTTTGCAATGGATGCGGAAATAAATGAGGGTG-AACAAAACTGGAGTTGCCCACCCAACATCAAATTGTTTCGGCCTCCTCGAACTCACCTTCATTTGCCTCCGAATTATTTTCAATCAAAGAGGCCCTAAACTCTTA------CTGTTAAAAACTACCTGGTA-------------------------------------------ACACTAAACTGCACTCCGAAAAAGTGTTGCCTAACTGACACACTGTATCGGAGAGTCGCAAAACTTCCCTTAAGTTTTCACTTCTAAATTTGATATAAACGTCTTTATAATCAATTTTACTGAAATGTTTTTTCAAATAAACTATTTAAAGTTTCATTTCAAACTCAATGGGAAAGCTAGTTATTATTTTCGTGAACTTTGACAGTTGAAAATTTTTCAACTGACAGTCCTGATTGGTAAGGTATAGCTAATCGAGGCTTTCGTAAACATTTCTTTCGCTAGATTTATCTTGCATGTTATGACTATTCTATCGTCATAGCCT--------------------------------TCCT----CATATT----AATTGAT------------TTTTTCCCTCTTTTAGGTGTTCTGGCTGGTCATGACAATAGAGTAAGTTGTCTTGGAGTAACTGAAGATGGCATGGCAGTTGCCACTGGATCCTGGGACAGCTTCCTCAAAATATGGAATTGATGCTGAAACAAAACATATTTCCTGGACCAGTTATTTGTTGTTTACACACGAACACAGTAGTGTTGCGCTTCCTGGCCTTCTTTTGTAACTTTACATCTAGCACATATTGAGCCCGAGTATGTGTTTCCATTCGTATGTGTGATTTGGCGTTCATATTCAGACGTGCATGTTTATATCTATATCTGTGAGTGAGTGACAAAATCTCCTAAGGAAGGTCCTTTATTATATATATATTTTCCTCCTCCTCCTCCATGCTGAATTTACAGCTCTGTCTAGTCATACTCTGTCGCAAACTGCCTAAAAGCACAGTGGCTCGGTGCACGGTGCTTGCTGTCTTTTGCTTGCATAGTATTCACTTGACAGTTATATTAACTTATTGCCCAAGATAGGCTCTACTTTAACTGTAGCTATTAGATGCATCACCTTGCATATGGAATCTGATTTTTTTTCCATTCAAAATTTTAAATCGGGAGGCATCCGTGTCGGCTGGGCCGAGGGGTCGGACTGAGCCCCGGCTGGTCCCTCGCACACCCGACATGTGCCATTTGTTCTAAACGAAAAGACTTTGATTCTATATGCATTCTGCATGTCTTTAATTTTCTCCCCTTTTGTGACAGAACTTGTATTGCTATGGGACATGCAGTTGATTTGTATCAAATTCTATTCCAGGCTTTAAATAAATGTATTGTTGTATAACCTCCCTTTTGTGAAATAAGTTATGTTTCTGAGTGCTAGATGTGGATTCCATTTGTAAATAATGTGAATTCGTTATTTGTGGTCAAATCACATGGATAATCTAGATGACTATTTAAATAAACTTGTTGCCTCCGGTATTGA
Ncrosbyi_MtMitchell_N210 TGTTATACAT------CTGATGTTGGTCTAAATTACCACATAATGAGGTTTCACTTTTCAAT---ACATTTAACCTTTGCTCCACCTTTAAAGTTATTTATATTTGCCTCTG----------------------------------------------------------------------------------------------------------------------------------------------------------------------------------------------------------------------------------------------------------------------------------------------------------------------------------------------------------------------------------------------------TATCTTATGTGTTATCACTATTCTATCATCGTAGCCTTCTTGCAAACATTTCATCATTTTATTTTTTAATTTAAACACAGCTATACGAATTGATCTGACTTCATATTATCCTTTCCTCTTAGGTGTTCTGGCTGGTCATGACAATAGAGTAAGTTGTCTTGGAGTAACTGAAGATGGCATGGCAGTTGCCACTGGATCCTGGGACAGCTTCCTCAAAATATGGAATTGATGCTGAAACAAAACATATTTCCTGGACCAGTTATTTGTTGTTTACACATGAACACAGTAGTGTTGCGCTTCCTGGCCTTCTTTTGTAACTTTACATCTAGCACATATTGAGCCTGAGTATGTGTCTCCATTCGTATGTGTGATTTGGCGTTCATATTCAGACGTGCATGTTTATATCTATATCTGTGAGTGAGTGACAAAATCTCCTGACGAAGGTCCTTTATTATATTTTTTTCTTCTCCTTCCTCCCCCATGCTGAATTTACAGCTCTGTCTAGTCATACTCTGTCGCAAACTGCCTAAAAGCACAGTGGCTCGGTGCACGGTGCTTGCTGTCTTTTGCTTGCATAGTATTCACTTGACAGTTATATTAACTTATTGCCCAAGATAGGCTCTACTTTAACTGTAGCTATTAGACGCATCACCTTGCATATGGAATCGGATTTTTTTCCCACTCAAAATTTTAAATCGGGAGGCATCCGTGTCAGCTGGGCCGAGGGGTCAGACTGAGCCCCGGCTGGTCCCTTGCACACCCGACACGTGCCATTTGTTCAAAACGAAAAGACTTTGATTCTGTATGCATTCTGCATGTCTTTAATTTTCTCCCCTTTTGTGACAGAACTTGTATTGCTACGGGACATGCAGTTGATTTGTATCAAATTCTATTCCAGGCTTTAAATAAATGTATTGTTGTATAACCCCCCTTTTGTGAAATAAGTTATGTTTCTGAGTGCTAGATGTGGATTCCATTTGTAAATAATGTGAATTCGTTATTTGTGGTCAAATCACATGGATAATCTAGATGACTATTTAAATAAACT------------------
Ncrosbyi_PricesCrk_N1143 ----------------TGGTTCCGGAGATCTGCGCG---GACAAAAAAACGCAGACAGACAGACAAAAATATTTTGCC-------------------TTTTATAAGTATAGAGATAATCTTTCAATGGAAGGCATTTGCAATGTGTTAGTGATTTTTGACAAGCATCTAATT---------GTTTCTTTTTGCTACTCTTTCGAGTACTTATGTT-----AAACTACTCACTACAAAAGTTTTTGAGAATTTACACTTATAATCAGGGAATCAGGGAATTTTTTTGGAGTTTACCACCCTGTGTTAATCAAAACCAATTCAATGTCAAACTTTTAAGTGATGCCATACA------------TATGTGGTTATCCTATTATGAATGTAAAAGAAAATTCTAATTGTTAT--ACATCTACTGATGTTGGTTGTCTAAATTACTACACATGTTTCTTCAATACATTTAACCTTCACCTTTAAAG---TTACTTTTATAAAGTTCACCTTATGTGTTATCACTATTCTATCGTCGTAGCCTTCTTGCAAACATTTCATCATTTTATTTTTTAATTTAAACACAGCTATACGAATTGATCTGACTTCATATTATCCTTTCCTCTTAGGTGTTCTGGCTGGTCATGACAATAGAGTAAGTTGTCTTGGAGTAACTGAAGATGGCATGGCAGTTGCCACTGGATCCTGGGACAGCTTCCTCAAAATATGGAATTGATGCTGAAACAAAACATATTTCCTGGACCAGTTATTTGTTGTTTACACATGAACACAGTAGTGTTGCGCTTCCTGGCCTTCTTTTGTAACTTTACATCTAGCACATATTGAGCCTGAGTATGTGTCTCCATTCGTATGTGTGATTTGGCGTTCATATTCAGACGTGCATGTTTATATCTATATCTGTGAGTGAGTGACAAAATCTCCTGACGAAGGTCCTTTATTATATTTTTTTTTTCTCCTTCCTCCCCCACGCTGAATTTACAGCTCTGTCTAGTCATACTCTGTCGCAAACTGCCTAAAAGCACA-------------------------------------------------------------------------------------------------------------------------------------------------------------------------------------------------------------------------------------------------------------------------------------------------------------------------------------------------------------------------------------------------------------------------------------------------------------------------------------------------------------------------------------------------
Ncrosbyi_ShufordCrk_N1148 TGTTATACAT------CTGATGTTGGTCTAAATTACCACATAATGAGGTTTCACTTTTCAAT---ACATTTAACCTTTGCTCCACCTTTAAAGTTACTTATATTTGCCTCTG----------------------------------------------------------------------------------------------------------------------------------------------------------------------------------------------------------------------------------------------------------------------------------------------------------------------------------------------------------------------------------------------------TATCTTATGTGTTATCACTATTCTATCATCGTAGCCTTCTTGCAAACATTTCATCATTTTATTTTTTAATTTAAA--CAGCTATACGAATTGATCTGACTTCATATTATCCTTTCCTCTTAGGTGTTCTGGCTGGTCATGACAATAGAGTAAGTTGTCTTGGAGTAACTGAAGATGGCATGGCAGTTGCCACTGGATCCTGGGACAGCTTCCTCAAAATATGGAATTGATGCTGAAACAAAACATATTTCCTGGACCAGTTATTTGTTGTTTACACATGAACACAGTAGTGTTGCGCTTCCTGGCCTTCTTTTGTAACTTTACATCTAGCACATATTGAGCCTGAGTATGTGTCTCCATTCGTATGTGTGATTTGGCGTTCATATTCAGACGTGCATGTTTATATCTATATCTGTGAGTGAGTGACAAAATCTCCTGACGAAGGTCCTTTATTATATT-TTTTTTTCTCCTTCCTCCCCCATGCTGAATTTACAGCTCTGTCTAGTCATACTCTGTCGCAAACTGCCTAAAAGCACAGTGGCTCGGTGCACGGTGCTTGCTGTCTTTTGCTTGCATAGTATTCACTTGACAGTTATATTAACTTATTGCCCAAGATAGGCTCTACTTTAACTGTAGCTATTAGACGCATCACCTTGCATATGGAATCGGATTTTTTTCCCACTCAAAATTTTAAATCGGGAGGCATCCGTGTCAGCTGGGCCGAGGGGTCAGACTGAGCCCCGGCTGGTCCCTTGCACACCCGACACGTGCCATTTGTTCAAAACGAAAAGACTTTGATTCTGTATGCATTCTGCATGTCTTTAATTTTCTCCCCTTTTGTGACAGAACTTGTATTGCTACGGGACATGCAGTTGATTTGTATCAAATTCTATTCCAGGCTTTAAATAAATGTATTGTTGTATAACCCCCCTTTTGTGAAATAAGTTATGTTTCTGAGTGCTAGATGTGGATTCCATTTGTAAATAATGTGAATTCGTTATTTGTGGTCAAATCACATGGATAATCTAGATGACTATTTAAATAAACTTGTTGCCTCTGGTGTGGA
Ndellingeri_WhitewFalls_N887 --------------AATGGATGCAGAAATAAATGAGGGCAAAACAAAACCGAAGTTGTTCACTTAACGTCAGATTGTTTTAGCCTCCTCAAACTCACCTTTATTTGCCTCTGAATTATTTTCAATCGAAAGGGCTCTAAACCCTCAAAGTGATTGTTAAAAACTATTTATTGGACAAGTCCGTTTTTCCTCGCCAGCTCCTCAAATATCTTGGTAAGACTTAACTACACCTCGGAAAAGTGTTGCCTAACTGACATACTGCATCGGAAAGTCGCAAAACTTCCCTAAAGTTTTCCATTTTAAATTGGATATAAACATCTTTGTAATCAATTTAACCGAAATGTTTTTTCAAATAAAATGTCTAAAATTTCATTTCAAACTCGGTGAAAAAGCTAGTTATTATTTTCACAAACATTGACAGTTGAAAATTTTTCAACTGACAGTCCAGATTTGTAAGATATATGTAATCTAAACATTCATAAGAGTTTTTTTCACTAGATTTGTCTTATGTGTTATCACTATTCAATCATCATGCCTT----GCAAACATTTTGTCATTTTATTTTTAAATTTAAACATGGCTATATGAATTGATCTGACTTCATATTATCCTTTCCTCCTAGGTGTTCTGGCTGGTCATGACAATAGAGTAAGTTGTCTTGGAGTAACTGAAGATGGCATGGCAGTTGCCACTGGATCCTGGGACAGCTTCCTCAAAATATGGAATTGATGCTGAAACAAAACATATTTCCTGGACCAGTTATTTGTTGTTTACACATGAACACAGTAGTGTTGCGCTTCCTGGCCTTCTTTTGTAACTTTACATCTAGCACATATTGAGCCTGAGTATGTGTCTCCATTCGTATGTGTGATTTGGCGTTCATATTCAGACGTGCATGTTTATATCTATATCTGTGAGTGAGTGACAAAATCTCCTGACGAAGGTCCTTTATTATATATTTTCTTTCT-------CTCCCATGCTGAATTTACAGCTCTGTCTAGTCATACTCTGTCGCAAACTGCCTAAAAGCACAGTGGCTCGGTGCACGGTGCTTGCTGTCTTTTGCTTGCATAGTATTCACTTGACAGTTATATTAACTTATTGCCCAAGATAGGCTCTACTTTAACTGTAGCTATTAGACGCATCACCTTGCATATGGAATCGGATTTTTTTCCCACTCAAAATTTTAAATCGGGAGGCATCCGTGTCAGCTGGGCCGAGGGGTCAGACTGAGCCCCGGCTGGTCCCTTGCACACCCGACACGTGCCATTTGTTCAAAACGAAAAGACTTTGATTCTATATGCATTCTGCATGTCTTTAATTTTCTCCCCTTTTGTGACAGAACTTGTATTGCTACGGGACATGCAGTTGATTTGTATCAAATTCTATTCCAGGCTTTAAATAAATGTATTGTTGTATAACCCCCCTTTTGTGAAATAAGTTATGTTTCTGAGTGCTAGATGTGGATTCCATTTGTAAATAATGTGAATTCGTTATTTGTGGTCAAATCACATGGATAATCTAGATGACTATTTAAATAAACTTGTTGCCTCTTGTGTGGA
Ndilutus_GrassyCreek_N670 ---------------------------------------------------------------------------------------------------------------------------------------------------------------------------------------------------------------------------------------------------------------------------------------------------------------------------------------------------------------------------------------------------------------------------------------------------CTGACAGTCCAGATTTGTAAGATATATGTAACCTAAACATTCATAAGAGTTTTTTTCACTAGATTTGTCTTATGTGTTATCCCTATTCAATCATCGTGCCCTTGTTGCAAACA--------TTTAATTTTTTAATTTAAACATGGCTATATGAATTAATAAGACTTCATATTATCCTTTCCTCCCAGGTGTTCTGGCTGGTCATGACAATAGAGTAAGTTGTCTTGGAGTAACTGAAGATGGCATGGCAGTTGCCACTGGATCCTGGGACAGCTTCCTCAAAATATGGAATTGATGCTGAAACAAAACATATTTCCTGGACCAGTTATTTGTTGTTTACACATGAACACAGTAGTGTTGCGCTTCCTGGCCTTCTTTTGTAACTTTACATCTAGCACATATTGAGCCTGAGTATGTGTCTCCATTCGTATGTGTGATTTGGCGTTCATATTCAGACGTGCATGTTTATATCTATATCTGTGAGTGAGTGACAAAATCTCCCGACAAAGGTCCTTTATTATATATTTTCTTTCTCCTCACCCCCCCATGCTGAATTTACAGCTCTGTCTAGTCATACTCTGTCGCAAACTGCCTAAAAGCACAGTGGCTCGGTGCACGGTGCTTGCTGTCTTTTGCTTGCATAGTATTCACTTGACAGTT----------------------------------------------------------------------------------------------------------------------------------------------------------------------------------------------------------------------------------------------------------------------------------------------------------------------------------------------------------------------------------------------------------------------------------------------------------------------------------------
Ndilutus_StarveRockCave_G3174 TGTCACATTTTTGCAATGGATGCAGGAATAAATGAGGGCGAAACAAAACCGGAGTTGTCCACTCAACGTCAGATTGTTTTAGCCTCCTCAAACTCACCTTTATTTGCCTCCGAATTATTTTCAATCGAAAAGGTTCTAAACCCTCAAAGTAATTGTTAAAAACTATTTATTGGACAAGTCTGTTTTTCCCCGCCAGCTCGTCAAATATCTTGGTAATACTAAACTACACCTCGGAAAAGTGTTGCCTAACTGACATACTGTATCGGAAAGTCGCAAAACTTCCCTAGAGTTTTCCATTTTAAATTGGATATAAACATCTTTATGATCAATTTTACCAAAATGTTTTTCCAAATAAAATGTCGAAAATTTCATTTCAAACTCGGTGAAAAAGCTAGTTATTATTTTCACGAACATTGACAGTTGAAATTTTTTCAACTGACAGTCCAGATTTGTAAGATATATGTAACCTAAACATTCATAAGAGTTTTTTTCACTAGATTTGTCTTATGTGTTATCCCTATTCAATCATCGTGCCCTTGTTGCAAACA--------TTTAATTTTTTAATTTAAACATGGCTATATGAATTAATAAGACTTCATATTATCCTTTCCTCCCAGGTGTTCTGGCTGGTCATGACAATAGAGTAAGTTGTCTTGGAGTAACTGAAGATGGCATGGCAGTTGCCACTGGATCCTGGGACAGCTTCCTCAAAATATGGAATTGATGCTGAAACAAAACATATTTCCTGGACCAGTTATTTGTTGTTTACACATGAACACAGTAGTGTTGCGCTTCCTGGCCTTCTTTTGTAACTTTACATCTAGCACATATTGAGCCTGAGTATGTGTCTCCATTCGTATGTGTGATTTGGCGTTCATATTCAGACGTGCATGTTTATATCTATATCTGTGAGTGAGTGACAAAATCTCCCGACAAAGGTCCTTTATTATATATTTTCTTTCTCCTCACCCCCCCATGCTGAATTTACAGCTCTGTCTAGTCATACTCTGTCGCAAACTGCCTAAAAGCACAGTGGCTCGGTGCACGGTGCTTGCTGTCTTTTGCTTGCATAGTATTCACTTGACAGTTATATTAACTTATTGCCCAAGATAGGCTCTACTTTAACTGTAGCTTTTAGACGCATCACCTTGCATATGGAATCGGATTTTTTTCCCACTCAAAATTTTAAATCGGGAGGCATCCGTGTCAGCTGGGCCGAGGGGTCAGACTGAGCCCCGGCTGGTCCCTTGCACACCCGACACGTGCCATTTGTTCAAAACGAAAAAACTTTGATTCTATATGCATTCTGCATGTCTTTAATTTTCTCCCCTTTTGTGACAGAACTTGTATTGCTACGGGACGTGCAGTTGATTTGTATCAAATTCTATTCCAGGCTTTAAATAAATGTATTGTTGTATAACCCCCCTTTTGTGAAATAAGTTATGTTTCTGAGTGCTAGATGTGGATTCCATTTGTAAATAATGTGAATTCGTTATTTGTGGTCAAATCACGTGGATAATCTAGATGACTATTTAAATAAACTTGTTGCCTCTGGTGTGGA
Nfridelli_LittlePigeon_N262 -------------------------------------------------------------------------------------------------------------------------------------------------------------------------------------------------------------------------------------------------------------------------------------------------------------------------------------------------------------------------------------------------------------------------------------------------------CAGTCCAGATTTGTAAGATATATGTAATCTAAACATTCATAAGAGTTTTTTTCACTAGATTTGTCTTGCA----------------------------------AAACATTTTGTCATTTTATTTTTTAATTTAAACATGGCTATATGAATTGATCTGACTTCATATTATCCTTTCCTCCTAGGTGTTCTGGCTGGTCATGACAATAGAGTAAGTTGTCTTGGAGTAACTGAAGATGGCATGGCAGTTGCCACTGGATCCTGGGACAGCTTCCTCAAAATATGGAATTGATGCTGAAACAAAACATATTTCCTGGACCAGTTATTTGTTGTTTACACATGAACACAGTAGTGTTGCGCTTCCTGGCCTTCTTTTGTAACTTTACATCTAGCACATATTGAGCCTGAGTATGTGTCTCCATTCGTATGTGTGATTTGGCGTTCATATTCAGACGTGCATGTTTATATCTATATCTGTGAGTGAGTGACAAAATCTCCTGACGAAGGTCCTTTATTATATATTTTCTTTCT-------CCCCCATGCTGAATTTACAGCTCTGTCTAGTCATACTCTGTCGCAAACTGCCTAAAAGCACAGTGGCTCGGTGCACGGTGCTTGCTGTCTTTTGCTTGCATAGTATTCACTTGACAGTTATATTAACTTATTGCCCAAGATAGGCTCTACTTTAACTGTAGCTATTAGACGCATCACCTTGCATATGGAATCAGATTTTTTTCCCACTCAAAATTTTAATTCGGGAGGCATCCGTGTCAGCTGGGCCGAGGGGTCAGACTGAGCCCCGGCTGGTCCCTTGCACACCCGACACGCGCCATTTGTTCAAAACGAAAAGACTTTGATTCTATATGCATTCTGCATGTCTTTAATTTTCTCCCCTTTTGTGACAGAACTTGTATTGCTACGGGACATGCAGTTGATTTGTATCAAATTCTATTCCAGGCTTTAAATAAATGTATTGTTGTATAA-CCCCCTTTTGTGAAATAAGTTATGTTTCTGAGTGCTAGATGTGGATTCCATTTGTAAATAATGTGAATT-----------------------------------------------------------------------
Ngeorgia_Sittons_N073 TGTCACATTTTTGCAATGGATGCAGGAATAAATGAGGGCGAAACAAAACCGGAGTTGTCCACTCAACGTCGAATTGTTTTAGCCTCCTCAAACTCACCTTTATTTGCCTCCGAATTATTTTCAATCGAAAGGGCTCTAAACCCTCAAAGTAATTGTTAAAAACTATTTATTGGACAAGTCCGTTTTTCCTCACCAGCTCCTCAAGTATCTCGGTAATACTAAACTACACCTGGGAAAAGTGTTGCCTAACTGACGCGCTGTGTCGGAAAGTCGCAAAACTTCCCTAAAGTTTTCCATTTTAAATTGGATATAAACATCTTTATAATCAATTTTACCAAAATGTTTTTCCAAATAAAATGTCTAAAATTTCATTTCAAACTCAGAGAAAAAGCTAGTTATTATTTTCACAAACATTGACAGTTGAAAATTTTTCAACTGACAATCCAGATTTGTAAGATATATGTAATCTAACCATTCATAAGAGTTTTTTTCACTAGATTTGTCTTATGTGTTATCACTATTCAATCATCATGCCTG----GAAAACATTTTGTCATTTTATTTTTTAATTTAAACATAGCTATATGAATTGATCTGACTTCCTATTATCCTTTCCTCCCAGGTGTTCTGGCTGGTCATGACAATAGAGTAAGTTGTCTTGGAGTAACTGAAGATGGCATGGCAGTTGCCACTGGATCCTGGGACAGCTTCCTCAAAATATGGAATTGATGCTGAAACAAAACATATTTCCTGGACCAGTTATTTGTTGTTTACACATGAACACAGTAGTGTTGCGCTTCCTGGCCTTCTTTTGTAACTTTACATCTAGCACATATTGAGCCTGAGTATGTGTCTCCATTCGTATGTGTGATTTGGCGTTCATATTCAGACGTGCATGTT------TATATCTGTGAGTGAGTGACAAAATCTCCCGACGAAGGTCCTTTATTATATATCTTTCTTCTCCTTCCTCCCCCATGCTGAATTTACAGCTCTGTCTAGTCATACTCTGTCGCAAACTGCCTAAAAGCACAGTGGCTCGGTGCACGGTGCTTGCTGTCTTTTGCTTGCATAGTATTCACTTGACAGTTATATTAACTTATTGCCCAAGAT-GGCTCTACTTTAACTGTAGCTATTAGACGCATCACCTCGCATACGGAATCGGATTTTTTTCCCACTCAAAATTTTAAATCGGGAGGCATCCGTGTCAGCTGGGCCGAGGGATCAGACTGAGCCCCGGCTGGTCCCTTGCACACCCGACACGTGCCATTTGTTCAAAACGAAAAGACTTTGATTCTATATG----------------------CTCCCCTTTTGTGACAGAACTTGTATTGCTACGGGACGTGCAGTTGATTTGTATCAAATTCTATTCCAGGCTTTAAATAAATGTATTGTTGTATAACCCCCCTTTTGTGAAATAAGTTATGTTTCTGAGTGCTA----------------------GATGTGAATTCGTTATTTGTGGTCAAATCACATGGATAATCTA------GATTTAAATAAACTTGTTGCCTCTGGCGTGGA
Ngertschi_CedarCreek_N351 TGTTATACAT------CTGATGTTGGTCTATATTACCACATAATGAGGTTTCACTTTTCAAT---ACATTTAACCTTTGCTCCACCTTTAAAGTTACTTATATTTGCCTCTG----------------------------------------------------------------------------------------------------------------------------------------------------------------------------------------------------------------------------------------------------------------------------------------------------------------------------------------------------------------------------------------------------TATCTTATGTGTTATCACTATTCTATCATCGTAGCCTTCTTGCAAACATTTCATCATTTTATTTTTCAATTTAAACACAGCTATACGAATTGATCTGACTTCATATTATCCTTTCCTCTTAGGTGTTCTGGCTGGTCATGACAATAGAGTAAGTTGTCTTGGAGTAACTGAAGATGGCATGGCAGTTGCCACTGGATCCTGGGACAGCTTCCTCAAAATATGGAATTGATGCTGAAACAAAACATATTTCCTGGACCAGTTATTTGTTGTTTACACATGAACACAGTAGTGTTGCGCTTCCTGGCCTTCTTTTGTAACTTTACATCTAGCACATATTGAGCCTGAGTATGTGTCTCCATTCGTATGTGTGATTTGGCGTTCATATTCAGACGTGCATGTTTATATCTATATCTGTGAGTGAGTGACAAAATCTCCTGACGAAGGTCCTTTATTATATATTTTTTTTCTCCTTCCTCCCCCATGCTGAATTTACAGCTCTGTCTAGTCATACTCTGTCGCAAACTGCCTAAAAGCACAGTGGCTCGGTGCACGGTGCTTGCTGTCTTTTGCTTGCATAGTATTCACTTGACAGTTATATTAACTTATTGCCCAAGATAGGCTCTACTTTAACTGTAGCTATTAGACGCATCACCTTGCATATGGAATCGGATTTTTTTCCCACTCAAAATTTTAAATCGGGAGGCATCCGTGTCAGCTGGGCCGAGGGGTCAGACTGAGCCCCGGCTGGTCCCTTGCACACCCGACACGTGCCATTTGTTCAAAACGAAAAGACTTTGATTCTGTATGCATTCTGCATGTCTTTAATTTTCTCCCCTTTTGTGACAGAACTTGTATTGCTACGGGACATGCAGTTGATTTGTATCAAATTCTATTCCAGGCTTTAAATAAATGTATTGTTGTATAACCCCCCTTTTGTGAAATAAGTTATGTTTCTGAGTGCTAGATGTGGATTCCATTTGTAAATAATGTGAATTCGTTATTTGTGGTCAAATCACATGGATAATCTAGATGACTATTTAAATAAACTTGTTGCCTCTGGTGTGGA
Ngertschi_FrenchBroad_N968 TGTTATACAT------CTGATGTTGGCCTATATTACCACATAATGAGGTTTCACTTTTCAAT---ACATTTAACCTTTGCTCCACCTTTAAAGTTACTTATATTTGCCTCTG----------------------------------------------------------------------------------------------------------------------------------------------------------------------------------------------------------------------------------------------------------------------------------------------------------------------------------------------------------------------------------------------------TATCTTATGTGTTATCACTATTCTATCATCGTAGCCTTCTTGCAAACATTTCATCATTTTATTTTTCAATTTAAACACAGCTATACGAATTGATCTGACTTCATATTATCCTTTCCTCTTAGGTGTTCTGGCTGGTCATGACAATAGAGTAAGTTGTCTTGGAGTAACTGAAGATGGCATGGCAGTTGCCACTGGATCCTGGGACAGCTTCCTCAAAATATGGAATTGATGCTGAAACAAAACATATTTCCTGGACCAGTTATTTGTTGTTTACACATGAACACAGTAGTGTTGCGCTTCCTGGCCTTCTTTTGTAACTTTACATCTAGCACATATTGAGCCTGAGTATGTGTCTCCATTCGTATGTGTGATTTGGCGTTCATATTCAGACGTGCATGTTTATATCTATATCTGTGAGTGAGTGACAAAATCTCCTGACGAAGGTCCTTTATTATATATTTTTTTTCTCCTTCCTCCCCCATGCTGAATTTACAGCTCTGTCTAGTCATACTCTGTCGCAAACTGCCTAAAAGCACAGTGGCTCGGTGCACGGTGCTTGCTGTCTTTTGCTTGCATAGTATTCACTTGACAGTTATATTAACTTATTGCCCAAGATAGGCTCTACTTTAACTGTAGCTATTAGACGCATCACCTTGCATATGGAATCGGATTTTTTTCCCACTCAAAATTTTAAATCGGGAGGCATCCGTGTCAGCTGGGCCGAGGGGTCAGACTGAGCCCCGGCTGGTCCCTTGCACACCCGACACGTGCCATTTGTTCAAAACGAAAAGACTTTGATTCTGTATGCATTTTGCATGTCTTTAATTTTCTCCCCTTTTGTGACAGAACTTGTATTGCTACGGGACATGCAGTTGATTTGTATCAAATTCTATTCCAGGCTTTAAATAAATGTATTGTTGTATAACCCCCCTTTTGTGAAATAAGTTATGTTTCTGAGTGCTAGATGTGGATTCCATTTGTAAATAATGTGAATTCGTTATTTGTGGTCAAATCACATGGATAATCTAGATGACTATTTAAATAAACTTGTTGCCTCTGGTGTGGA
Ngertschi_HickoryNutGap_N810 TGTTATACAT------CTGATGTTGGTCTAAATTACCACATAATGAGGTTTCACTTTTCAAT---ACATTTAACCTTTGCTCCACCTTTAAAGTTACTTATATTTGCCTCTG----------------------------------------------------------------------------------------------------------------------------------------------------------------------------------------------------------------------------------------------------------------------------------------------------------------------------------------------------------------------------------------------------TATCTTATGTGTTATCACTATTCTATCATCGTAGCCTTCTTGCAAACATTTCATGATTTTATTTTTCAATTTAAACACAGCTATACGAATTGATCTGACTTCATATTATCCTTTCCTCTTAGGTGTTCTGGCTGGTCATGACAATAGAGTAAGTTGTCTTGGAGTAACTGAAGATGGCATGGCAGTTGCCACTGGATCCTGGGACAGCTTCCTCAAAATATGGAATTGATGCTGAAACAAAACATATTTCCTGGACCAGTTATTTGTTGTTTACACATGAACACAGTAGTGTTGCGCTTCCTGGCCTTCTTTTGTAACTTTACATCTAGCACATATTGAGCCTGAGTATGTGTCTCCATTCGTATGTGTGATTTGGCGTTCATATTCAGACGTGCATGTTTATATCTATATCTGTGAGTGAGTGACAAAATCTCCTGACGAAGGTCCTTTATTATATATTTTTTTTCTCCTTCCTCCCCCATGCTGAATTTACAGCTCTGTCTAGTCATACTCTGTCGCAAACTGCCTAAAAGCACAGTGGCTCGGTGCACGGTGCTTGCTGTCTTTTGCTTGCATAGTATTCACTTGACAGTTATATTAACTTATTGCCCAAGATAGGCTCTACTTTAACTGTAGCTATTAGACGCATCACCTTGCATATGGAATCGGATTTTTTTCCCACTCAAAATTTTAAATCGGGAGGCATCCGTGTCAGCTGGGCCGAGGGGTCAGACTGAGCCCCGGCTGGTCCCTTGCACACCCGACACGTGCCATTTGTTCAAAACGAAAAGACTTTGATTCTGTATGCATTCTGCATGTCTTTAATTTTCTCCCCTTTTGTGACAGAACTTGTATTGCTACGGGACATGCAGTTGATTTGTATCAAATTCTATTCCAGGCTTTAAATAAATGTATTGTTGTATAACCCCCCTTTTGTGAAATAAGTTATGTTTCTGAGTGCTAGATGTGGATTCCATTTGTAAATAATGTGAATTCGTTATTTGTGGTCAAATCACATGGATAATCTAGATGACTATTTAAATAAACTTGTTGCCTCTGGTGTGGA
Nholsingeri_BrumleyCrk_N916 TGTCACATTTTTGCAATGGATGCAGGAATAAATGAGGGCGAAACAAAACCGGAGTTGTCCACTCAACGTCAGATTGTTTTGGCCTCCTCAAACTCACCTTTATTTGCCTCCGAATTATTTTCAATCGAAAGGGCTCTAAATCCTCAAAGTAATTGTTAAAAACTATTTATTGGACAAGTCTGTTTTTCCTCGCCAGCTCGTCAAATATCTTGATAATACTAAACTACACCTCGG-----TGTTGCCTAACTGACATACTGTATCGGAAAGTCGCAAAACTTCCCTAGAGTTTTCCATTTTAAATTGGATATAAACATCTTTATAATCAATTTTACCGAAATGTTTTTCCAAATAAAATGTCTAAAATTTCATTTCAAACTCGGTGAAAAAGCTAGTTATTATTTTTACGAACATTGACAGTTGAAAATTTTTCAACTGACAGTCCAGATTTGTAAGATATATGTAATCTAAACATTCATAAGAGTTTTTTTCACTAGATTTGTCTTATGTGTTATCACTATTCAATCATCATGCCCTTGTTGCAAACATTTTGTCATTTTATTTTTTAATTTAAACATGGCTGTGTGAATTAATCTGACTTCATATTATCCTTTCCTCCTAGGTGTTCTGGCTGGTCATGACAATAGAGTAAGTTGTCTTGGAGTAACTGAAGATGGCATGGCAGTTGCCACTGGATCCTGGGACAGCTTCCTCAAAATATGGAATTGATGCTGAAACAAAACATATTTCCTGGACCAGTTATTTGTTGTTTACACATGAACACAGTAGTGTTGCGCTTCCTGGCCTTCTTTTGTAACTTTACATCTAGCACATATTGAGCCTGAGTGTGTGTCTCCATTCGTATGTGTGATTTGGCGTTCATATTCAGACGTGCATGTTTATATCTATATCTGTGAGTGAGTGACAAAATCTCCTGACGAAGGTCCTTTATTATATATTTTCTCCTTCCCCCCCCCCCCATGCTGAATTTACAGCTCTGTCTAGTCATACTCTGTCGCAAACTGCCTAAAAGCACAGTGGCTCGGTGCACGGTGCTTGCTGTCTTTTGCTTGCATAGTATTCACTTGACAGTTATATTAACTTATTGCCCAAGATAGGCTCTACTTTAACTGTAGCTTTTAGACGCATCACCTTGCATATGGAATCGGATTTTTTTCCCACTCAAAATTTTAAATCGGGAGGCATCCGTGTCAGCTGGGCCGAGGGGTCAGACTGAGCCCCGGCTGGTCCCTTGCACACCCGACACGTGCCATTTGTTCAAAACGAAAAGAC--TGATTCTATATGCATTCTGCATGTCTTTAATTTTCTCCCCTTTTGTGACAGGACTTGTATTGCTACGGGACATGCAGTTGATTTGTATCAAATTCTATTCCAGGCTTTAAATAAATGTATTGTTGTATAACCCCCTTTTTGTGAAATAAGTTATGTTTCTGAGTGCTAGATGTGGATTCCATTTGTAAATAATGTGAATTCGTTATTTGTGGTCAAATCACATGGATAATCTAGATGACTATTTAAATAAACTTGTTGCCTCTG-------
Nholsingeri_PondCave_N541 TGTCACATTTTTGCAATGGATGCAGGAATAAATGAGGGCGAAACAAAACCGGAGTTGTCCACTCAACGTCAGATTGTTTTGGCCTCCTCAAACTCACCTTTATTTGCCTCCGAATTATTTTCAATCGAAAGAGCTCTAAATCCTCAAAGTAATTGTTAAAAACTATTTATTGGACAAGTCTGGTTTTCCTCGCCAGCTCGTCAAATATCTTGGTAATACTAAACTACACCTCGG-----TGTTGCCTAACTGACATACTGTATCGGAAAGTCGCAAAACTTCCCTAGAGTTTTCCATTTTAAATTGGATATAAACATCTTTATAATCAATTTTACCGAAATGTTTTTCCAAATAAAATGTCTAAAATTTCATTTCAAACTCAGTGAAAAAGCTAGTTATTATTTTCACGAACATTGACAGTTGAAATTTTTTCAACTGACAGTCCAGATTTGTAAGATATATGTAATCTAAACATTCATAAGAGTTTTTTTCACTAGATTTGTCTTATGTGTTATCACTATTCAATCATCATGCCCTTGTTGCAAACATTTTGTCATTTTATTTTTTAATTTAAACATGGCTATGTGAATTAATCTGACTTCATATTATCCTTTCCTCCTAGGTGTTCTGGCTGGTCATGACAATAGAGTAAGTTGTCTTGGAGTAACTGAAGATGGCATGGCAGTTGCCACTGGATCCTGGGACAGCTTCCTCAAAATATGGAATTGATGCTGAAACAAAACATATTTCCTGGACCAGTTATTTGTTGTTTACACATGAACACAGTAGTGTTGCGCTTCCTGGCCTTCTTTTGTAACTTTACATCTAGCACATATTGAGCCTGAGTGTGTGTCTCCATTCGTATGTGTGATTTGGCGTTCATATTCAGACGTGCATGTTTATATCTATATCTGTGAGTGAGTGACAAAATCTCCTGACGAAGGTCCTTTATTATATATTTTTTTTCTCCTTACCCCCCCATGCTGAATTTACAGCTCTGTCTAGTCATACTCTGTCGCAAACTGCCTAAAAGCACAGTGGCTCGGTGCACGGTGCTTGCTGTCTTTTGCTTGCATAGTATTCACTTGACAGTTATATTAACTTATTGCCCAAGATAGGCTCTACTTTAACTGTAGCTTTTAGACGCATCACCTTGCATATGGAATCGGATTTTTTTCCCACTCAAAATTTTAAATCGGGAGGCATCCGTGTCAGCTGGGCCGAGGGGTCAGACTGAGCCCCGGCTGGTCCCTTGCACACCCGACACGTGCCATTTGTTCAAAACGAAAAGAC--TGATTCTATATGCATTCTGCATGTCTTTAATTTTCTCCCCTTTTGTGACAGGACTTGTATTGCTACGGGACATGCAGTTGATTTGTATCAAATTCTATTCCAGGCTTTAAATAAATGTATTGTTGTATAACCCCCCTTTTGTGAAATAAGTTATGTTTCTGAGTGCTAGATGTGGATTCCATTTGTAAATAATGTGAATTCGTTATTTGTGGTCAAATCACATGGATAATCTAGATGACTATTTAAATAAACTTGTTGCCTCTGGTGTGGA
Njonesi_CaveSpringCave_N390 ----------TTGCAATGGATGCAGAAATAAATGAGGGCAAAACAAAACCGAAGTTGTTCACTCAACGTCAGATTGCTTTAGCCTCCTCAAACTCACCTTTATTTGCCTCCGAATTATTTTCAATCGAAAGGGCTCTAAACCCTCAAAGTGATTGTTAAAAACTATTTATTGGACAAGTCCGTTTTTCCTCGCCAGCTCCTCAAATATCTTGGTAAGACTTAACTACACCTCGGAAAAGTGTTGCCTAACTGACATACTGCATCGGAAAGTCTCAAAACTTC--AAAAGTTTTCCATTTTAAATTGGATATAAACATCTTTATAATCAATTTAACCGAAATGTTTTTCCAAATAAAATGTCTAAAATTTCATTTCAAACTCAGTGAAAAAGCTAGTTATTATTTTCACGAACATTGACAGTTGAAAATTTTTCAACTGACAGTCCAGATTTGTAAGATATATGTAATCTAAACATTCATAAGAGTTTTTTTCACTAGATTTGTCTTACGTGTTATCACTATTCAATCATCATGCCTT----GCAAACATTTTGTCATTTTATTTTTTAATTTAAACATGGCTAAATGAATTGATCTGACTTCATATTATCCTTTCCTCCTAGGTGTTCTGGCTGGTCATGACAATAGAGTAAGTTGTCTTGGAGTAACTGAAGATGGCATGGCAGTTGCCACTGGATCCTGGGACAGCTTCCTCAAAATATGGAATTGATGCTGAAACAAAACATATTTCCTGGACCAGTTATTTGTTGTTTACACATGAACACAGTAGTGTTGCGCTTCCTGGCCTTCTTTTGTAACTTTACATCTAGCACATATTGAGCCTGAGTATGTGTCTCCATTCGTATGTGTGATTTGGCGTTCATATTCAGACGTGCATGTTTATATCTATATCTGTGAGTGAGTGACAAAATCTCCTGACGAAGGTCCTTTATTATATA--TTTTTTCT----------------------------------------------------------------------------------------------------------------------------------------------------------------------------------------------------------------------------------------------------------------------------------------------------------------------------------------------------------------------------------------------------------------------------------------------------------------------------------------------------------------------------------------------------------------------------------------------------------------------
Nlowderi_ChestnutBranch_N731 ----------TTATGATGAATATA-------------------------------------------------------------------------GTTTTTT-----------------------AAAGTGTTTTGCA------------TTTTT------TTTCTATTT----------------------------------------------------------------GATTATTTCCCAGCC-----------TTGAAAAATCTGAAAAAGGGCCTGAAAT--------------------------------------------------------------------GCCTTGAATTTCATTTCCA---------------------------------------------------------------------------AAAGGTGTACG------------------------------------CTGTCT---------------------------------CTTGCAAACATTTTGTCATTTTATTTTTTAATTTAAACATGGCTATATGAATTGATCTGATTTCATATTA-----TCCTCCTAGGTGTTCTGGCTGGTCATGACAATAGAGTAAGTTGTCTTGGAGTAACTGAAGATGGCATGGCAGTTGCCACTGGATCCTGGGACAGCTTCCTCAAAATATGGAATTGATGCTGAAACAAAACATATTTCCTGGACCAGTTATTTGTTGTTTACACATGAACACAGTAGTGTTGCGCTTCCTGGCCTTCTTTTGTAACTTTACATCTAGCACATATTGAGCCTGAGTATGTGTCTCCATTCGTATGTGTGATTTGGCGTTCATATTCAGACGTGCATGTTTATATCTATATCTGTGAGTGAGTGACAAAATCTCCTGACGAAGGT-------TATATATTTTCTTTCTCCTTCCTCCCCCATGCTGAATTTACAGCTCTGTCTAGTCATACTCTGTCGCAAACTGCCTAAAAGCACAGTGGCTCGGTGCACGGTGCTTGCTGTCTTTTGCTTGCATAGTATTCACTTGACAGTTATATTAACTTATTGCCCAAGATAGGCTCCACTTTAACTGTAGCTAATAGACGCAGCACCTTGCATATGGAATCGGATTTTTTTCCCACTCAAAATTTTAATTCGGGAGGCATCCGTGTCAGCTGGGCCGAGGGGTCAGGCTGAGCCCCGGCTGGTCCCTTGCACACCCGACACGTGCCATTTGTTCAAAACGAAAAAACTTTGATTCTATATGCATTCTGCATGTCTTTCATTTTCTCCCCTTTTGTGACAGAACTTGTATTGCTACGGGACATGCAGTTGATTTGTATCAAATTCTATTCCAGGCTTTAAATAAATGTATTGTTGTATAACCCCCCTTTTGTGAAATAAGTTATGTTTCTGAGTGCTAGATGTGGATTCCATTTGTAAATAATGTGAATTCGTTATTTGTGGTCAAATCACATGGATAATCTAGATGACTATTTAAATAAACTTGTTGCCTCTGGTGTGGA
Nlowderi_upperFiresCreek_N820 ----------TTATGATGAATATA-------------------------------------------------------------------------GTTTTTTAA--------------------AAAAGTGTTTTGCA------------TTTTT------TTTCTATTT----------------------------------------------------------------GATTATTTCCTAGCC-----------TTGAAAAATCTGAAAAAGGGCCTGAAAT--------------------------------------------------------------------GCCTTGAATTTCATTCCAA---------------------------------------------------------------------------AAAGGTGTACG------------------------------------CTGTCT---------------------------------CTTGCAAACATTTTGTCATTTTATTTTTTAATTTAAACATGGCTATATGAATTGATCTGATTTCATATTA-----TCCTCCTAGGTGTTCTGGCTGGTCATGACAATAGAGTAAGTTGTCTTGGAGTAACTGAAGATGGCATGGCAGTTGCCACTGGATCCTGGGACAGCTTCCTCAAAATATGGAATTGATGCTGAAACAAAACATATTTCCTGGACCAGTTATTTGTTGTTTACACATGAACACAGTAGTGTTGCGCTTCCTGGCCTTCTTTTGTAACTTTACATCTAGCACATATTGAGCCTGAGTATGTGTCTCCATTCGTATGTGTGATTTGGCGTTCATATTCAGACGTGCATGTTTATATCTATATCTGTGAGTGAGTGACAAAATCTCCTGACGAAGGT-------TATATATTTTCTTTCTCCTTCCTCCCCCATGCTGAATTTACAGCTCTGTCTAGTCATACTCTGTCGCAAACTGCCTAAAAGCACAGTGGCTCGGTGCACGGTGCTTGCTGTCTTTTGCTTGCATAGTATTCACTTGACAGTTATATTAACTTATTGCCCAAGATAGGCTCCACTTTAACTGTAGCTAATAGACGCATCACCTTGCATATGGAATCGGATTTTTTTCCCACTCAAAATTTTAATTCGGGAGGCATCCGTGTCAGCTGGGCCGAGGGGTCAGGCTGAGCCCCGGCTGGTCCCTTGCACACCCGACACGTGCCATTTGTTCAAAACGAAAAAACTTTGATTCTATATGCATTCTGCATGTCTTTCATTTTCTCCCCTTTTGTGACAGAACTTGTATTGCTACGGGACATGCAGTTGATTTGTATCAAATTCTATTCCAGGCTTTAAATAAATGTATTGTTGTATAACCCCCCTTTTGTGAAATAAGTTATGTTTCTGAGTGCTAGATGTGGATTCCATTTGTAAATAATGTGAATTCGTTATTTGTGGTCAAATCACATGGATAATCTAGATGACTATTTAAATAAACTTGTTGCCTCTGGTGTGGA
Nlula_BeeRockCave_G2091 TGTCACATTTTTGCAATGGATGCAAGAATAAATGAGGGCGAAACAGAACCGGAGTTGTCCACTCAAGGTCGGATTGTTTTAGCCTCCTCAAACTCACCTTTATTTGCCTCCGAATTATTTTCAATCGAAAGGGCTCTAAACCCCTCAAGTAATTGTTAAAAACTATTTATTGGACAAGTCCGTTTTTCCTCGCCAGCTCCTCGAGTATCTCGTTAATACTAAACTACTCCTTGGAAAGGTGTTGCCTGACTGACACACTGTGTCGGAAAGTCGCGAAACTTCCCTGAAGTTTTCCATTTTAAATTGGATATAAACATCTTTATAATCAATTTTACCGAAATGTTTTTCTAAATAAAATGTCTAAAATTTCATTTCAAACTCGGTGAAAAAGCTAGTTATTATTTTCACGAACATTGACGGTTGAAAATTTTTCAACTGACAGTCCAGATTTGTAAGATATATGTAATCTAAACATTCATAAGAGTTTTTTTCACTAGATTTGTCTTATGTGTTATCACTATTCAATCATCATGCCTG----GAAAACATTTTGCCATTTTATTTTTTAATTTAAACATTGCTATATGAATTGATCTGACTTCCTATTATTCTTTCCTCCCAGGTGTTCTGGCTGGTCATGACAATAGAGTAAGTTGTCTTGGAGTAACTGAAGATGGCATGGCAGTTGCCACTGGATCCTGGGACAGCTTCCTCAAAATATGGAATTGATGCTGAAACAAAACATATTTCCTGGACCAGTTATTTGTTGTTTACACATGAACACAGTAGTGTTGCGCTTCCTGGCCTTCTTTTGTAACTTTACATCTAGCACATATTGAGCCTGAGTATGTGTCTCCATTCGTATGTGTGATTTGGCGTTCATATTCAGACGTGCATGTTTATATCTATATCTGTGAGTGAGTGACAAAATCTCCCGACGAAGGTCCTTTATTATATATCTTTCTTCTCCTTCCTCCCCCATGCTGAATTTACAGCTCTGTCTAGTCATACTCTGTCGCAAACTGCCTAACAGCACAGTGGCTCGGTGCACGGTGCTTGCTGTCTTTTGCTTGCATAGTATTCACTTGACAGTTATATTAACTTATTGCCCAAGATAGGCTCTACTTTAACTGTAGCTATTAGACGCATCACCTTGCATATGGAATCGGATTTTTTTCCCACTCAAAATTTTAAATCGGGAGGCGTCCGTGTCGGCTGGGCCGAGGGGTCGGACTGAGCCCCGGCTGGTCCCTCGCACACCCGACACGTGCCATTTGTTCAAGACGAAAAGACTTTGATTCTATATGCATTCTGCATGTCTTTAATTTTCTCCTCTTTTGTGACAGAACTTGTATTGCTACGGGACATGCGGTTGATTTGTACCAAATTCTATTCCAGGCTTTAAATAAATGTATTGTTGTATAACCCCCCTTTTGTGAAGTAAGTTATGCTTCTGAGTGCTAGATGTGGATTCCATTTGTAAATAATGTGAATTCGTTATTTGTGGTCAAATCACATGGATAATCTAGATGACTATTTAAATGAACTTGTTGCCTCTGGCGTGGA
Nlula_LulaFallsCave_G2084 -----------------------------------------------------------------------------------------------------------------------------------------------------------------------------------------------------------------------------------------------------------------------------------------------------------------------------------------------------------------------------------------------------------------------------------------------TCAACTGACAGTCCAGATTTGTAAGATATATGTAATCTAAACATTCATAAGAGTTTTTTTCACTAGATTTGTCTTATGTGTTATCACTATTCAATCATCATGCCTG----GAAAACATTTTGCCATTTTATTTTTTAATTTAAACATAGCTATATGAATTGATCTGACTTCCTATTATTCTTTCCTCCCAGGTGTTCTGGCTGGTCATGACAATAGAGTAAGTTGTCTTGGAGTAACTGAAGATGGCATGGCAGTTGCCACTGGATCCTGGGACAGCTTCCTCAAAATATGGAATTGATGCTGAAACAAAACATATTTCCTGGACCAGTTATTTGTTGTTTACACATGAACACAGTAGTGTTGCGCTTCCTGGCCTTCTTTTGTAACTTTACATCTAGCACATATTGAGCCTGAGTATGTGTCTCCATTCGTATGTGTGATTTGGCGTTCATATTCAGACGTGCATGTTTATATCTATATCTGTGAGTGAGTGACAAAATCTCCCGACGAAGGTCCTTTATTATATATCTTTCTTCTCCTTCCTCCCCCATGCTGAATTTACAGCTCTGTCTAGTCATACTCTGTCGCAAACTGCCTAACAGCACAGTGGCTCGGTGCACGGTGCTTGCCGTCTTTTGCTTGCATAGTATTCACTTGACAGTTATATTAACTTATTGCCCAAGATAGGCTCCACTTTAACTGTGGCTATTAGACGCATCACCTTGCATATGGAATCGGATTTTTTTCCCACTCAAAATTTTAAATCGGGAGGCGTCCGTGTCGGCTGGGCCGAGGGGTCGGACTGAGCCCCGGCCGGTCCCTCGCACACCCGACACGTGCCATCTGTTCAAGACGAAAAGAC--TGATTCTATATGCATTCTGCACGTCTTTAATTTTCTCCTCTTTTGTGACAGAACTTGTATTGCTACGGGACATGCGGTTGATTTGTACCAAATTCTATTCCAGGCTTTAAATAAATGTATTGTTGTATAATCCCCCTTTTGTGAAATAAGTTACGTTTCTGAGTGCTAGATGTGGATTCCATTTGTAAATAATGTGAATTCGTTATTTGTGGTCAAATCACATGGATAATCTAGATGACTATTTAAATGAACTTGTTGC------------
Nmimus_Straleys_N625 ----------TTGCAATGGATGCAGGAATAAATGAGGGCGAAACAAAACCGGAGTTGTCCACTCAACGTCAAATTGTTTCAGCCTCCTCAAACTCACCTTTATTTGCCTCCGAATTATTTTCAATCGAAAGGGCTCTAAACCCTCAAAGTAATTGTTAAAAACTATTTATTGGACAAGTCTGTTTTTCCTCGCCAGCTCGTCAAATATCTTGGTAATACTAAACTACTCCTCGGAAAAGTGTTGCCTAACTGACATACTGTATCGGAAAGTCGCAAAACTTCCCTAGAGTTTTCCTTTTTAAATTGGATATAAACATCTTTATAATCAATTTTACCGAATTGTTTTTCCAAATAAAATGTCTAAAATTTCATTTCAAACTCAGTGAAAAAGCTAGTTATTATTTTCACGAACATTGACAGTTGGAAATTTTTCAACTGGCAGTCCAGATGTGTAAGATATATGTAATCTAAAGATTCATAAGAGTTTTTCCCACTAGATTTGTCTTATGTGTCATCACTATTCAATCACCATGCCCTTGTTGCAAACATTTTGTCATTTT-------AATTTAAACACGGCCATATGAATTGATCTGACTTCCTATTATCCTTCCCTCCCAGGTGTTCTGGCTGGTCATGACAATAGAGTAAGTTGTCTTGGAGTAACTGAAGATGGCATGGCAGTTGCCACTGGATCCTGGGACAGCTTCCTCAAAATATGGAATTGATGCTGAAACAAAACATATTTCCTGGACCAGTTATTTGTTGTTTACACATGAACACAGTAGTGTTGCGCTTCCTGGCCTTCTTTTGTAACTTTACATCTAGCACATATTGAGCCTGAGTATGTGTCTCCATTCGTATGTGTGATTTGGCGTTCGTATTCAGACGTGCATGTTTATATCTATATCTGTGAGTGAGTGACAAAATCTCCCGACGAAGGTCCTTTATTATATATTTTTCTTCTTCTCCTCTCCCCATGCTGAATTTACAGCTCTGTCTAGTCATACTCTGTCGCAAACTGCCTAAAAGCACAGTGGCTCGGTGCACGGTGCTTGCTGTCTTTTGCTTGCATAGTATTCACTTGACAGTTATATTAACTTATTGCCCAAGATAGGCTCTACTTTAACTGTAGCTTTTAGACGCGTCACCTTGCATATGGAATCGGATTTTTTTCCCACTCAAAATTTTAAATCGGGAGGCATCCGTGTCAGCTGGGCCGAGGGGTCAGACTGAGCCCCGGCTGGTCCCTTGCACACCCGACACGTGCCATTTGTTCAAAACGAAAAGACTTTGATTCTATATGCATTCTGCATGTCTTTAATTTTCTCCCCTTTTGTGACAGAACTTGTATTGCTACGGGACATGCAGTTGATTTGTATCAAATTCTATTCCAGGCTTTAAATAAATGTATTGTTGTATAACCCCCCTTTTGTGAAATAAGTTATGTTTCTGAGTGCTAGATGTGGATTCCATTTGTAAATAATGTGAATTCGTTA------------------------------------------------------------------
Nnasicus_CaneyFork_N171 ----------------------------------------------------------------------------------------------------------------------------------------------------------------------------------------------------------------------------------------------------------------------------------------------------------CTAAATTTGATATAAACATCTTTATAATCAATTTTACTGAAATGCTTTTCCAAATAAAATGTCTAAAATTTCATTTCGAACACTGTGAAAAAACTAGTTATTATTCTCACGGACATCGGCAATTAAAAAATTTTCAACTGACATTCCAGATTTGTAAGATATATGTAATCTAAACATTCATAAG--TTTTTCTCACTAGATTTATCTTGTATGTTATGACTATTCTATCACCGTAGCCTTCTTGCAAACATATCGTCATTTTATTTTTTAATTTAAACACGGCTATATGAATTGATCTGACTTCCTATTATCCTT-------AGGTGTTCTGGCTGGTCATGACAATAGAGTAAGTTGTCTTGGAGTAACTGAAGATGGCATGGCAGTTGCCACTGGATCCTGGGACAGCTTCCTCAAAATATGGAATTGATGCTGAAACAAAACATATTTCCTGGACCAGTTATTTGTTGTTTACACATGAACACAGTAGTGTTGCGCTTCCTGGCCTTCTTTTGTAACTTTACATCTAGCACATATTGAGCCTGAGTATGTGTCTCCATTCGTATGTGTGATTTGGCGTTCATATTCAGACGTGCATGTTTATATCTATATCTGTGAGTGAGTGACAAAATCTCCCGACGAAGGTCCTTTATTATATATTTTTCTTCTCCTTCCTCCCCCATGCTGAATTTACAGCTCTGTCTAGTCATACTCTGTCGCAAACTGCCTAAAAGCACAGTGGCTCGGTGCACGGTGCTTGCTGTCTTTTGCTTGCATAGTATTCACTTGACAGTTATATTAACTTATTGCCCAAGATAGGCTCTACTTTAACTGTAGCTATTAGACGCATCACCTTGCATATGGAATCCGATTTTTTTCCCACTCAAAATTTTAAATCGGGAGGCATCCGTGTCAGCTGGGCCGAGGGGTCAGACTGAGCCCCGGCTGGTCCCTTGCACACCCGACACGTGCCATTTGTTCAAGACGAAAAGACTTCGATTCTATATGCATTCTGCATGTCTTTAATTTTCTCCTCTTTTGTGACAGAACTTGTATTGCTACGGGACATGCAGTTGATTTGTATCAAATTCTATTCCAGGCTTTAAATAAATGTATTGTTGTATAACCCCCCTTTTGTGAAATAAGTTATGTTTCTGAGTGCTAGATGTGGATTCCATTTGTAAATAATGTGAATTCGTTATTTGTGGTCAAATCACATGGATAAT-----------------------------------------
Nnasicus_CoweeTrain_N189 ---------------------------------------------------------------------------------------------------------------------------------------------------------------------------------------------------------------------------------------------------------------------------------------------------------------------------------------------------------------------------------------------------------------------------------------------------------------------------------------ACATTCATAAGT-TTTTTTTCACTAGATTTATCTTACATGTTGTCACTATTCTATCACCGTAGCCTTCTTGCAGACATTTTGTCATTTTATTTTTTAATTTAAACACAGCTATATGAATTGATCTGACTTCATATTATCCTT-------AGGTGTTCTGGCTGGTCATGACAATAGAGTAAGTTGTCTTGGAGTAACTGAAGATGGCATGGCAGTTGCCACTGGATCCTGGGACAGCTTCCTCAAAATATGGAATTGATGCTGAAACAAAACATATTTCCTGGACCAGTTATTTGTTGTTTACACATGAACACAGTAGTGTTGCGCTTCCTGGCCTTCTTTTGTAACTTTACATCTAGCACATATTGAGCCTGAGTATGTGTCTCCATTCGTATGTGTGATTTGGCGTTCATATTCAGACGTGCATGTTTATATCTATATCTGTGAGTGAGTGACAAAATCTCCCGACGAAGGTCCTTTATTATATTTTTTTCTTCTCCTTCCTCCCCCCTGCTGAATTTACAGCTCTGTCTAGTCATACTCTGTCGCAAACTGCCTAAAAGCACAGTGGCTCGGTGCACGGTGCTTGCTGTCTTTTGCTTGCATAGTATTCACTTGACAGTTATATTAACTTATTGCCCAAGATAGGCTCTACTTTAACTGTAGCTATTAGACGCATCACCTTGCATATGGAATCTGATTTTTTTCCCACTTAAAATTTTAAATCGGGAGGCATCCGTGTCAGCTGGGCCGAGGGGTCAGACTGAGCCCCGGCTGGTCCCTTGCACACCCGACACGTGCCATTTGTTCAAAACGAAAAGACTTTGATTCTATATGCATTCTGCATGTCTTTGATTTTCTCCTCTTTTGTGACAGAACTTGTATTGCTACGGGACATGCAGTTGATTTGTATCAAATTCTATTCCAGGCTTTAAATAAATGTATTGTTGTATAACCCCCTTTTTGTGAAATAAGTTATGTTTCTGAGTGCTAGATGTGGATTCCATTTGTAAATAATGTGAATTC----------------------------------------------------------------------
Npaynei_Grindstaff_N646 TGTCACATTTTTGCAATGGATGCAGGAATGAATGAGGGCGAAACAAAACCGGAGTTGTCCACTCAACGTCAGATTGTTTTAGCCTCCTCAAACTCACCTTTTTTTGCCTCCGAATTATTTTCAATCGAAAGGGCTCTAAACCCTCAAAGTAATTGTTAAAAACTATTTATTGGACAAGTCTGTTTTTCCTCGCCAGCTCGTCAAATATCTTGGCAATACTAAACTACACCTCGGAAAAGTGTTGCCTAACCGACATACTGTATCGGAAAGTCGCAAAACTTCCCTAGAGTTTTCCATTTTAAATTGTATATAAACATCTTTATAATCAATTTTACCGAAATGTTTTTCCAAATAAAATGTCTGAAATTTCATTTCAAACTCAGTGTAAAAGCTGGTTATTATTTTCACGAACATTGACAGTTGAAATTTTTTCAACTGACAGTCCAGATTTGTAAGATATATGTAATCTAAACATTCATAAGAGTTTTTTTCACTAGATTTGTCTTATGTGTTATCACTATTCAATCATCGTGTCCTTTTTGCAATCATTTTGCCATTTTATTTTTTAATTTAAACATGGCTATATGAATTAATCTGACTTCGTATTATCCTTTCCTCCCAGGTGTTCTGGCTGGTCATGACAATAGAGTAAGTTGTCTTGGAGTAACTGAAGATGGCATGGCAGTTGCCACTGGATCCTGGGACAGCTTCCTCAAAATATGGAATTGATGCTGAAACAAAACATATTTCCTGGACCAGTTATTTGTTGTTTACACATGAACACAGTAGTGTTGCGCTTCCTGGCCTTCTTTTGTAACTTTACATCTAGCACATATTGAGCCTGAGTATGTGTCTCCATTCGTATGTGTGATTTGGCGTTCATATTCAGACGTGCATGTTTATATCTATATCTGTGAGTGAGTGACAAAATCTCCTAACGAAGGTCCTTTATTATATATTTGTTTTCTCCTCCCCCTCCCAAGCTGAATTTACAGCTCTGTCTAGTCATACTCTGTCGCAAACTGCCTAAAAGCACAGTGGCTCGGTGCACGGTGCTTGCTGTCTTTTGCTTGCATAGTATTCACTTGACAGTTATATTAACTTATTGCCCAAGATAGGCTCTACTTTAACTGTAGCTTTTAGACGCATCACCTTGCATATGGAATCGGATTTTTTTCCCACTCCAAATTTTAAATCGGGAGGCATCCGTGTCGGCTGGGCCGAGGGGTCAGACTGAGCCCCGGCTGGTCCCTTGCACACCCGACACGTGCCATTGGTTCAAAACTAAAAGACTTTGATTCTATATGCATTCTGCATGTCTTTAATTTTCTCCCCTTTTGTGACAGAACTTGTATTGCTACGGGACATGCAGTTGATTTGTATCAAATTCTATTCCAGGCTTTAAATAAATGTATTGTTGTATAACCCCCCTTTTGTGAAATAAGTTATGTTTCTGAGTGCTAGATGTGGATTCCATTTGTAAATAATGTGAATTCGTTATGTGTGGTCAAATCACATGGATAATCTAGATGACTATTTAAATAAACTTGTTGCCTCTGTTGTGGA
Npaynei_NorrisDamCave_N348 ---------------------------------------------------------------------------------------------------------------------------------------------------------------------------------------------------------------------------------------------------------------------------------------------------------------------------------------------------------------------------------------------------------------------------------------------TTTCAACCGACAGTCCAGATTTG-----------TAATCTAAACATTCATAAGAGTTTTTTTCACTAGATTTGTCTTATGTGTTATCACCTTTCAATCATCGTGTCCTTTTTGCAGTCATTTT---------------AATTTAGACATGGCT----------ATCTGACTTGATATTATCCTTTCCTCCCAGGTGTTCTGGCTGGTCATGACAATAGAGTAAGTTGTCTTGGAGTAACTGAAGATGGCATGGCAGTTGCCACTGGATCCTGGGACAGCTTCCTCAAAATATGGAATTGATGCTGAAACAAAACATATTTCCTGGACCAGTTATTTGTTGTTTACACATGAACACAGTAGTGTTGCGCTTCCTGGCCTTCTTTTGTAACTTTACATCCAGCACATATTGAGCCTGAGTATGGGTCTCCATTCGTATGTGTGATTTGGCGTTCATATTCAGACGTGCATGTT------TATATCTGTGAGTGAGTGACAAAATCTCCC-----------------------------CCC-------CCCCCATGCTGAATTTACAGCTCTGTCTAGTCATACTCTGTCGCAAACTGCCTAAAA---------------GCACGGTGCTTGCTGTCTTTTGCTTGCATAGTATTCACTTGACAGTTACATTAACTTATTGCCCAAGATAGGCTCTACTTTAACTGTAGCTTTTAGACGCATCACCTTGCATATGGAATCGGATTTTTTTCCCACTCAAAATTTTAAACCGGGAGGCATCCGTGTCGGCTGGGCCGAGGGGTCGGACTGAGCCCCGGCTGGTCCCTCGCACACCCGACACGTGCCATTGGTTCGAAACGAAAAGACTTTGATTCTATATGCATTCTGCATGTCTTTAATTTCCCCCCCTTTTGTGACAGAACTTGTATTGCTACGGGACATGCAGTTGATTTGTATCAAATTCTATTCCAGGCTTTAAATAAATGTATTGTTGTATAACCCCCCTTTTGTGAAATAAGTTATGTTTCTGAGTGCTAGATGTGGATTCCATTTGTAAATAATGTGAATTCGTTATTTGTGGTCAAATCACATGGATAATCTAGATGACTATTTAAATAAACTTGTTGCCTCTGGTGTGGA
Npaynei_UnakaMtns_N943 --------------------------------------------------------------------------------AGCCTCCTCAAACTCACCTTTATTTGCCTCCGAATTATTTTCAATCGAAAGGGCTCTAAACCCTCAAAGTAATTGTTAAAAACTATTTCTTGGACAAGTCTGTTTTTCCTCGCCAGCTCGTCAAATATCTTGGTAATACTAAACTACACCTC-------------------GGCATACCGTATCGGAAAGTCGCAAAACTTCCCTAGAGTTTTCCATTTTAAATTGGATATAAACATCTTTATAATCAATTTTACCGAAATGTTTTTCCAAATAAAATGTCTAAAATTTCATTTCAAACTCGGTGAAAAAGCTAGTTATTATTTTCACGAACATTGACAGTTGAAATTTTTTCAACCGACAGTCCAGATTTGTAAGATATATGTAATCTAAACATTCATAAGTGTTTTTTTCACTAGATTTGTCTTATGTGTTATCACTATTCAATCATCGTGTCCTTTTTGCAAACATTTTGTCATTTT-------AATTTAAACATGGCTATATGAATTAATCTGACTTCGTATTATCCTTTCCTCCCAGGTGTTCTGGCTGGTCATGACAATAGAGTAAGTTGTCTTGGAGTAACTGAAGATGGCATGGCAGTTGCCACTGGATCCTGGGACAGCTTCCTCAAAATATGGAATTGATGCTGAAACAAAACATATTTCCTGGACCAGTTATTTGTTGTTTACACATGAACACAGTAGTGTTGCGCTTCCTGGCCTTCTTTTGTAACTTTACATCTAGCACATATTGAGCCTGAGTATGTGTCTCCATTCGTATGTGTGATTTGGCGTTCATATTCAGACGTGCATGTTTATATCTATATCTGTGAGTGAGTGACAAAATCTCCCGACGAAGGTCCTTTATTATATATTTGTTTTCTCCTCCCCCTCCCATGCTGAATTTACAGCTCTGTCTAGTCATACTCTGTCGCAAACTGCCTAAAAGCACAGTGGCTCGGTGCACGGTGCTTGCTGTCTTTTGCTTGCATAGTATTCACTTGACAGTTATATTAACTTATTGCCCAAGATAGGCTCTACTTTAACTGTAGCTTTTAGACGCATCACCTTGCATATGGAATCGGATTTTTTTCCCACTCAAAATTTTAAATCGGGAGGCATCCGTGTCGGCTGGGCCGAGGGGTCGGACTGAGCCCCGGCTGGTCCCTTGCACACCCGACACGTGCCATTGGTTCAAAACGAAAAGACTTTGATTCTATATGCATTCTGCATGTCTTTAATTTTCTCCCCTTTTGTGACAGAACTTGTATTGCTACGGGACATGCAGTTGATTTGTATCAAATTCTATTCCAGGCTTTAAATAAATGTATTGTTGTATAACCCCCCTTTTGTGAAATAAGTTATGTTTCTGAGTGCTAGATGTGGATTCCATTTGTAAATAATGTGAATTCGTTATTTGTGGTCAAATCACATGGATAATCTAGAT-----------------------------------
Npecki_HaskellSims_G3697 ----------TTGCAATGAATGCAGAAATGAATGAGGGCG-AACAAAACAGAAATTGTCCACTCAATGTCAAATTGTTTTGTTCTTCTCAAACTCACCTTTATTTGCCACTTAATTATTTTCAATTGAAAAAGCTGTAACCCCTCAAAGTTATTGTTAAAAACTATTTATTGGACAAGTTTGGTTTTGTCCCCCAACTCCTTAAATTTCGTGGTAA-ACTAAACTGCATCCCGGAAAAGTGCTGCCCAACTGCCATATGGTATCGGAAAGTCGCAAAACTTCCCTTAAGTTTTCAGTTCAAAATTTGATATAA----------------TTTTACGGAAATGTTTTTCCAAATAAAATGTCTAAAATTTCATTTCAAACTCAGTGAGAAAGCTGGTTATTATTTTCATGAACATTGACAGTTTAAATTTTTTTAACTGGCAGTCCAGATTTGTAAGGTATATATAATCTAAGCATTCATAAACA-TTTTTTCGCTAGATTTGACTGATGTATTATCATTATTCTATCATCATAGTCTTATAGCAAGCATTTTGTCATGTTATTTTTTAATTTAAACGTAATCATGCGAATGGATCCGTCTTCATATTATCCTTCCCACTTAGGTGTTCTGGCTGGTCATGACAATAGAGTAAGTTGTCTTGGAGTAACTGAAGATGGCATGGCAGTTGCCACTGGATCCTGGGACAGCTTCCTCAAAATATGGAATTGATGCTGAAACAAAACATATTTCCTGGACCAGTTATTTGTTGTTTACACATGAACACAGTAGTGTTGCGCTTCCTGGCCTTCTTTTGTAACTTTACATCTAGCACATATTGAGCCTGAGTATGTGTTTCCATTCGTATGTGTGATTTGGCGTTCATATTCAGACGTGCATGTTTATATCTATATCTGTGAGTGAGTGACAAAATCTCCTAAGGAAGGTCCTTTATTATACATTTT-----TTCTTCTTCCTCCATGCTGAATTTACAGCTCTGTCTAGTCATACTCTGTCGCAAACTGCCTAAAAGCACAGTGGCTCGGTGCACGGTGCTTGCTGTCTTTTGCTTGCATAGTATTCACTTGACAGTTATATTAACTTATTGCCCAAGATAGGCTCTACTTTAACCGTAGCTATTAGACGCATCACCTTGCGTATGGAATCGGATTCTTTTACCATTCAAAATTTTAAATCGAGAGGCATCCGTGTCGGCTGGGCCGAGGGGTCAGACTGAGCCCCGGCTGGTCCCTCACACACCCGACACGTGCCATTTGTTCGAAACGAAAGGACTTTGATTCTATATGCATTCTGCATGTCTTTAATTTTCTTCCCTTTTGTGACAGAACTTGTATCGCTACGGGACGTGCAGTTGATTTGTATCAAATTCTATTCCAGGCTTTAAATAAATGTATTGTTGTATAACCCCCTTTTTGTGAAATAAGTTATGTTTCTGAGTGCTAGATGTGGATTCCATTTGTAAATAATGTGAATTCGTTATTTGTGGTCAAATCACATGGATAATC----------------------------------------
Npecki_HurricaneMazeCave_G2100 TGTCACATTTTTGCAATGAATGCAGAAATGAATGAGGGTG-AGCAAAACAGAAATTGTCCACTCAACGTCAAATTGTTTTGGTCTTCTCAAACTCACCTTTATTTGCCACTTAATTATTTTCAATCGAAAAAGCTGTAACCCCTCAAAGTTACTGTTAAAAACTATTTATTGGACAAGTTCGGTTTTGTCCCCCAACTCCTTAAATTTCCTGGTAACACTAAACTACATCCCCGGAAAGTGCTGCCCAACTGCCATATGGTATCGGAAAGTCGCAAAACTTCCCTTAAGTTTCCAGTTCAAAATTTTATATAA----------------TTTTACGGAAATGTTTTTCCAAATAAAATGTCTAAAATTTAATTTCAAACTCAGTGAGAAAGCTGGTTATTATTTTCATGAACATTGACAGTTGAAATTTTTTCAACTGGCAGTCCAGATTTGTAAGGTATATGTAATCCAACCATTCATAAACA-TTTTTTCGCTAGATTTGACTGATGTGTTATCATTATTCTATCATCATAGTCTTCTTGCAAGCATTTTGCCATTTTATTTTTTAATTTAAACTTAATCATGCGAATTGATCCGTCTTCATATTATGCTTCCCACTTAGGTGTTCTGGCTGGTCATGACAATAGAGTAAGTTGTCTTGGAGTAACTGAAGATGGCATGGCAGTTGCCACTGGATCCTGGGACAGCTTCCTCAAAATATGGAATTGATGCTGAAACAAAACATATTTCCTGGACCAGTTATTTGTTGTTTACACATGAACACAGTAGTGTTGCGCTTCCTGGCCTTCTTTTGTAACTTTACATCTAGCACATA---AGCCTGAGTATGTGTTTCCATTCGTATGTGTGATTTGGCGTTCATATTCAGACGTGCATGTTTATATCTATATCTGTGAGTGAGTGACAAAATCTCCTAAGGAAGGTCCTTTATTATATATTTTTCTTCTTCCTCCTCCTCCGTGCTGAATTTACAGCTCTGTCTAGTCATACTCTGTCGCAAACTGCCTAAAAGCACAGTGGCTTGGTGCACGGTGCTTGCTGTCTTTTGCTTGCATAGTATTCACTTGACAGTTATATTAACTTATTGCCCAAGATAGGCTCTACTTTAACCGTAGCTATTAGACGCATCACCTTGCGTATGGAATCGGATTCTTTTACCATTCAAAATTTTAAATCGAGAGGCATCCGTGTCGGCTGGGCCGAGGGGTCAGACTGAGCCCCGGCTGGTCCCTCGCACACCCGACACGTGCCATTTGTTCGAAACGAAAAGACTTTGATTCTATATGCATTCTGCATGTCTTTAATTTTCTCCCTTTTTGTGACAGAACTTGTATTGCTACGGGACGTGCAGTTGATTTGTATCAAATTCTATTTCAGGCTTTAAATAAATGTATTGTTGTATAACCCCCTTTTTGTGAAATAAGTTATGTTTCTGAGTGCTAGATGTGGATTCCATTTGTAAATAATGTGAATTCGTTATTTGTGGTCAAATCACATGGATAATCTAGATGACTATTTAAATAAACTTGTTGCCTCTGGTGTTGA
Npecki_Monteagle_N062 ------------------------------AATGGGGGCG-AACAAAACAGAAATTGTCCACTCAACGTCAAATTCTTTCGGTCTTCTCAAACTCACCTTTATTTGCCACTTAATTATTTTCAATTGAAAAAGCTGTAACCCCTCAAAGTTATTGTTAAAAACTATTTATTGGACAAGTTCGGTTTTGTCCCCCAACTCCTTAAATTTCCTGGTAACACTAAACTACATCCCGGAAAAGTGCTGGCCAACTGCCATATGGTATCGGAAAGTCGCAAAACTTCCCTTAAGTTTTTAGTTCAAAATTTGATATAAT---------------TTTTACGGAAATGTGTTTCCAAATAAAATGTCTAAAATTTCATTTCAAACTCAGTGAGAAAGCTGGTTATTATTTTCATGAACATTGACAGTTGAAATTTTTTCAACTGGCAGTCCAGATTTGTAAGGTATATCTAATCTAAGCATTCATAAACA-TTTTTTCTCTAGATTTGACTGATGTATTATCATTATTCTATCATCATAGTCTTATAGCAAGCATTTTGTCATTTTATTTATTAATTTAAACGTAATCGTGCGAATTGATTTGTCTTCATATTATCCTTCCCACTTAGGTGTTCTGGCTGGTCATGACAATAGAGTAAGTTGTCTTGGAGTAACTGAAGATGGCATGGCAGTTGCCACTGGATCCTGGGACAGCTTCCTCAAAATATGGAATTGATGCTGAAACAAAACATATTTCCTGGACCAGTTATTTGTTGTTTACACATGAACACAGTAGTGTTGCGCTTCCTGGCCTTCTTTTGTAACTTTACATCTAGCACATATTGAGCCTGAGTATGTGTTTCCATTCGTATGTGTGATTTGGCGTTCATATTCAGACGTGCATGTTTATATCTATATCTGTGAGTGAGTGACAAAATCTCCTAAGGAAGGTCCTTTATTATATGTTTTTTTTCTTCTTCCTCCTCCACGCTGAATTTACAGCTCTGTCTAGTCATACTCTGTCGCAAACTGCCTAAAAGCACAGTGGCTCGGTGCACGGTGCTTGCTGTCTTTTGCTTGCATAGTATTCACTTGACAGTTATATTAACTTATTGCCCAAGATAGGCTCTACTTTAACCGTAGCTATTAGACGCATCACCTTGCATATAGAATCGGATTCTTTTACCATTCAAAATTTTAAATCGAGAGGCATCCGTGTCGGCTGGGCCGAGGGGTCAGACTGAGCCCCGGCTGGTCCCTCGCACACCCGACACGTGCCGTTTGTTCGAAACGAAAGGACTTTGATTCTATATGCATTCTGCATGTCTTTAATTTTCTCCCCTTTTGTGACGGAACTTGTATCGCTACGGGACGTGCAGTTGATTTGTATCAAATTCTATTCCAGGCTTTAAATAAATGTATTGTTGTATAACCCCCCTTTTGTGAAATAAGTTATGTTTCTGAGTGCTAGATGTGGATTCCATTTGTAAATAATGTGAATTCGTTATTTGTGGTCAAATCACATGGATAATCTAGATGACTATTTAAATGAACTTGCTGCCTCAGGTGTTGA
Nperlakyi_SChimneys_N1079 TGTCACATTTTTGCAATGGATGCAGAAATAAATGAGGGCAAAACAAAACCGAAGTTGTTCACTCAACGTCAGATTGTTTTAGCCTCCTCAAACTCACCTTTATTTGCCTCCGAATTATTTTCAATCGAAAGGGCTCTAAACTCTCAAAGTAATTGTTAAAAACTATTTATTGGACAAGTCCGTTTTTCCTCGCCAGCTCCTCAAATATCTTGGTAAGACTTAACTACACCTCGGAAAAGTGTTGCCTAACTGACATACTGCATCGGAAAGTCGCAAAACTTCCCTAAAGTTTTCCATTTTGAATTGGATATAAACATCTTTATAATCAATTTAACCGAAATGTTTTTCCAAATAAATCAAACTCGGTTTCATTTCAAACTCGGTGAAAAAGCTAGTTGTTATTTTCACGAACATTGACAGTTGAAAATTTTTCAACTGACAGTCCAGATTTGTAAGATATATGTAATCTAAACATCCATAAGAGTTTTCCCCACTAGATTTGTCTTATGTGTTATCACTATTCAATCATCATGCCTT----GCAAACATTTTGTCGTTTT-------AATTTAAACATGGCCATATGAATGGATCTGACTTCCTATCATCCTTTCCTCCTAGGTGTTCTGGCTGGTCATGACAATAGAGTAAGTTGTCTTGGAGTAACTGAAGATGGCATGGCAGTTGCCACTGGATCCTGGGACAGCTTCCTCAAAATATGGAATTGATGCTGAAACAAAACATATTTCCTGGACCAGTTATTTGTTGTTTACACATGAACACAGTAGTGTTGCGCTTCCTGGCCTTCTTTTGTAACTTTACATCTAGCACATATTGAGCCTGAGTATGTGTCTCCATTCGTATGTGTGATTTGGCGTTCATATTCAGACGTGCATGTTTATATCTATATCTGTGAGTGAGTGACAAAATCTCCTGACGAAGGTCCTTTATTATATATTTTCTTTCT-------CCCCCATGCTGAATTTACAGCTCTGTCTAGTCATACTCTGTCGCAAACTGCCTAAAAGCACAGTG-------GCACGGTGCTTGCTGTCTTTTGCTTGCATAGTATTCACTTGACAGTTATATTAACTTATTGCCCAAGATAGGCTCTACTTTAACTGTAGCTATTAGACGCATCACCTTGCATATGGAATCGGATTTTTTTCCCACTCAAAATTTTAAATCGGGAGGCATCCGTGTCAGCTGGGCCGAGGGGTCAGACTGAGCCCCGGCTGGTCCCTTGCACACCCGACACGTGCCATTTGTTCAAAACGAAAAGACTTTGATTCTATATGCATTCTGCATGTCTTTAATTTTCTCCCCTTTTGTGACAGAACTTGTATTGCTACGGGACATGCAGTTGATTTGTATCAAATTCTATTCCAGGCTTTAAATAAATGTATTGTTGTATAACCCCCCTTTTGTGAAATAAGTTATGTTTCTGAGTGCTAGATGTGGATTCCATTTGTAAATAATGTGAATTCGTTATTTGTGGTCAAATCACATGGATAATCTAGATGACTATTTAAATGAACTTGTTGCCTCTGGTGTGGA
Nperlakyi_SChimneys_N1080 TGTCACATTTTTGCAATGGATGCAGAAATAAATGAGGGCAAAACAAAACCGAAGTTGTTCACTCAACGTCAGATTGTTTTAGCCTCCTCAAACTCACCTTTATTTGCCTCCGAATTATTTTCAATCGAAAGGGCTCTAAACTCTCAAAGTAATTGTTAAAAACTATTTATTGGACAAGTCCGTTTTTCCTCGCCAGCTCCTCAAATATCTTGGTAAGACTTAACTACACCTCGGAAAAGTGTTGCCTAACTGACATACTGCATCGGAAAGTCGCAAAACTTCCCTAAAGTTTTCCATTTTGAATTGGATATAAACATCTTTATAATCAATTTAACCGAAATGTTTTTCCAAATAAATCAAACTCGGTTTCATTTCAAACTCGGTGAAAAAGCTAGTTGTTATTTTCACGAACATTGACAGTTGAAAATTTTTCAACTGACAGTCCAGATTTGTAAGATATATGTAATCTAAACATCCATAAGAGTTTTCCCCACTAGATTTGTCTTATGTGTTATCACTATTCAATCATCATGCCTT----GCAAACATTTTGTCGTTTT-------AATTTAAACATGGCCATATGAATGGATCTGACTTCCTATCATCCTTTCCTCCTAGGTGTTCTGGCTGGTCATGACAATAGAGTAAGTTGTCTTGGAGTAACTGAAGATGGCATGGCAGTTGCCACTGGATCCTGGGACAGCTTCCTCAAAATATGGAATTGATGCTGAAACAAAACATATTTCCTGGACCAGTTATTTGTTGTTTACACATGAACACAGTAGTGTTGCGCTTCCTGGCCTTCTTTTGTAACTTTACATCTAGCACATATTGAGCCTGAGTATGTGTCTCCATTCGTATGTGTGATTTGGCGTTCATATTCAGACGTGCATGTTTATATCTATATCTGTGAGTGAGTGACAAAATCTCCTGACGAAGGTCCTTTATTATATATTTTCTTTCT-------CCCCCATGCTGAATTTACAGCTCTGTCTAGTCATACTCTGTCGCAAACTGCCTAAAAGCACAGTG-------GCACGGTGCTTGCTGTCTTTTGCTTGCATAGTATTCACTTGACAGTTATATTAACTTATTGCCCAAGATAGGCTCTACTTTAACTGTAGCTATTAGACGCATCACCTTGCATATGGAATCGGATTTTTTTCCCACTCAAAATTTTAAATCGGGAGGCATCCGTGTCAGCTGGGCCGAGGGGTCAGACTGAGCCCCGGCTGGTCCCTTGCACACCCGACACGTGCCATTTGTTCAAAACGAAAAGACTTTGATTCTATATGCATTCTGCATGTCTTTAATTTTCTCCCCTTTTGTGACAGAACTTGTATTGCTACGGGACATGCAGTTGATTTGTATCAAATTCTATTCCAGGCTTTAAATAAATGTATTGTTGTATAACCCCCCTTTTGTGAAATAAGTTATGTTTCTGAGTGCTAGATGTGGATTCCATTTGTAAATAATGTGAATTCGTTATTTGTGGTCAAATCACATGGATAATCTAGATGACTATTTAAATGAACTTGTTGCCTCTGGTGTGGA
Nreclusus_Clingmans_N252 -----------------------------------------------------------------------------------------------------------------------------------------------------------------------------------------------------------------------------------------------------------------------------------------------------------------------------------------------------------------------------------------------------------------------------------------------------GACAGTCCAGATTTGTAAGATATATGTAATCTAAACATTCATAAGAG-TTTTTTCACT-------TCTTATGTGTTATCACTATTCAATCATCGTGC---TCTTGCAAATATTTTGTCATTTTATTTTTTAATTTAAACATGGCTATATGAATTGATCTGACTTCATATTATCTTTTCCTCCTAGGTGTTCTGGCTGGTCATGACAATAGAGTAAGTTGTCTTGGAGTAACTGAAGATGGCATGGCAGTTGCCACTGGATCCTGGGACAGCTTCCTCAAAATATGGAATTGATGCTGAAACAAAACATATTTCCTGGACCAGTTATTTGTTGTTTACACATGAACACAGTAGTGTTGCGCTTCCTGGCCTTCTTTTGTAACTTTACATCTAGCACATATTGAGCCTGAGTATGTGTCTCCATTCGTATGTGTGATTTGGCGTTCATATTCAGACGTGCATGTTTATATCTATATCTGTGAGTGAGTGACAAAATCTCCTGACGAAGGTCCTTTATTATATA-----TTTTTTCTTCCTCCCCCATGCTGAATTTACAGCTCTGTCTAGTCATACTCTGTCGCAAACTGCCTAAAAGCACAGTGGCTCGGTGCACGGTGCTTGCTGTCTTTTGCTTGCATAGTATTCACTTGACAGTTATATTAACTTATTGCCCAAGATAGGCTCTACTTTAACTGTAGCTATTAGACGCATCACCTTGCATGTGGAATCGGATTTTTTTCCCACTCAAAATTTTAAATCGGGAGGCATCCGTGTCAGCTGGGCCGAGGGGTCAGACTGAGCCCCGGCTGGTCCCTCGCACACCCGACACGTGCCATTTGTTCAAAACGAAAAGACTTCGATTCTATATGCATTCTGCATGTCTTTAATTTTCTCTCCTTTTGTGACAGAACTTGTATTGCTACGGGACATGCAGTTGATTTGTATCAAATTCTATTCCAGGCTTTAAATAAATGTATTGTTGTAT-----------------------------------------------------------------------------------------------------------------------------------------------
Nreclusus_Newfound_N259 TGTCACATTTTTGCAATGGATGCAGAAATAAATGAGGGCGAAACAAAATTGAAGTTGTCCACTCAACGTCAGATTGTTTTAGCGTCCTCAAACTCACCTTTATTTGCCTCCGAATTATTTTCAATCGAAAGGGCTCTAAACCCTCAAAGTAATTGTTAAAAACTATTTATTGGACAAGTCCGTTTTTCCTCGCCAGCTCCCCAAATATCCTGGTAATACTAAACTACACCTCAGAAAAGTGTTGCCTAACTGACATACTGTATCGGAAAGTCGCAAAACTTCCTTAAAGTTTTCCATTTTAAATTGAATATAAA-ATCCTTAGAATCAATTTTACCGAAATGTTTTTCCAAATAAAATGTCTAAAATTTCATTTCAAACTCGGTGACAAAGCTAGTTATTATTTTCACGAACATTGACAGTTGAAAATTTTTCAACTGACAGTCCAGATTTGTAAGATATATGTAATCTAAACATTCATAAGAG-TTTTTTCACTAGGTTCGTCTTATGTGTTATCACTATTCAATCATCGTGC----CTTGCAAATATTTTGTCATTTTATTTTTTAATTTAAACATGGCTATATGAATTGATCTGACTTCCTATTATCCTTTCCTCCTAGGTGTTCTGGCTGGTCATGACAATAGAGTAAGTTGTCTTGGAGTAACTGAAGATGGCATGGCAGTTGCCACTGGATCCTGGGACAGCTTCCTCAAAATATGGAATTGATGCTGAAACAAAACATATTTCCTGGACCAGTTATTTGTTGTTTACACATGAACACAGTAGTGTTGCGCTTCCTGGCCTTCTTTTGTAACTTTACATCTAGCACATATTGAGCCTGAGTATGTGTCTCCATTCGTATGTGTGATTTGGCGTTCATATTCAGACGTGCATGTTTATATCTATATCTGTGAGTGAGTGACAAAATCTCCTGACGAAGGTCCTTTATTATATA-----TTTTTTCTTCCTCCCCCATGCTGAATTTACAGCTCTGTCTAGTCATACTCTGTCGCAAACTGCCTAAAAGCACAGTGGCTCGGTGCACGGTGCTTGCTGTCTTTTGCTTGCATAGTATTCACTTGACAGTTATATTAACTTATTGCCCAAGATAGGCTCTACTTTAACTGTAGCTATTAGACGCATCACCTTGCATATGGAATCGGATTTTTTTCCCACTCAAAATTTTAAATCGGGAGGCATCCGTGTCAGCTGGGCCGAGGGGTCAGACTGAGCCCCGGCTGGTCCCTCGCACACCCGACACGTGCCATTTGTTCAAAACGAAAAGACTTCGATTCTATATGCATTCTGCATGTCTTTAATTTTCTCTCCTTTTGTGACAGAACTTGTATTGCTACGGGACATGCAGTTGATTTGTATCAAATTCTATTCCAGGCTTTAAATAAATGTATTGTTGTATAACCCCCCTTTTGTGAAATAAGTTATGTTTCTGAGTGCTAGATGTGGATTCCATTTGTAAATAATGTGAATTCGTTATTTGTGGTCAAATCACATGGATAATCTAGATGACTATTTAAATAAACTTGTTGCCTCTGGTGTGGA
Nreclusus_Noland_N1051 TGTCACATTTTTGTAATGGATGCAGAAATAAATGAGGGCGAAACAAAATTGAAGTTGTCCACTCGACGTCAGATTGTATTAGCGTCCTCAAACTCACCTTTATTTGCCTCCGAATTATTTTCAATCGAAAGGGCTCTAAACCCTCAAAGTAATTGTTAAAAACTATTTATTGGACAAGTCCGTTTTTCCCCGCCAGCTCCTCAAATATCCTGGTAATACTAAACTACACCTCGGAAAAGTGTTGCCTAACTGACATACTGTATCGGAAAGTCGCAAAACTTCCCTAAAGTTTTCCATTTTAAATTGAATATAAA-ATCCTTAGAATCAATTTTATCGAAATGTTTTTCCAAATAAAATGTCTAAAATTTCATTTCAAACTCGGTGACAAAGCTAGTTATTATTTTCACGAACATTGACAGTTGAAAATTTTTCAACTGACAGTCCAGATTTGTAAGATATATGTAATCTAAACATTCATAAGAG-TTTTTTCACTAGGTTCGTCTTATGTGTTATCACTATTCAATCATCGTGC---TCTTGCAAATATTTTGTCATTTTTTTTTTTGATTTAAACATGGCTATATGAATTGATCTGACTTC--------CTTTCCTCCTAGGTGTTCTGGCTGGTCATGACAATAGAGTAAGTTGTCTTGGAGTAACTGAAGATGGCATGGCAGTTGCCACTGGATCCTGGGACAGCTTCCTCAAAATATGGAATTGATGCTGAAACAAAACATATTTCCTGGACCAGTTATTTGTTGTTTACACATGAACACAGTAGTGTTGCGCTTCCTGGCCTTCTTTTGTAACTTTACATCTAGCACATATTGAGCCTGAGTATGTGTCTCCATTCGTATGTGTGATTTGGCGTTCATATTCAGACGTGCATGTTTATATCTATATCTGTGAGTGAGTGACAAAATCTCCTGACGAAGGTCCTTTATTATATA-----TTTTTTCTTCCTCCCCCATGCTGAATTTACAGCTCTGTCTAGTCATACTCTGTCGCAAACTGCCTAAAAGCACAGTGGCTCGGTGCACGGTGCTTGCTGTCTTTTGCTTGCATAGTATTCACTTGACAGTTATATTAACTTATTGCCCAAGATAGGCTCTACTTTAACTGTAGTTATTAGACGCATCACCTTGCATGTGGAATCGGATTTTTTTCCCACTCAAAATTTTAAATCGGGAGGCATCCGTGTCAGCTGGGCCGAGGGGTCAGACTGAGCCCCGGCTGGTCCCTCGCACACCCGACACGTGCCATTTGTTCAAAACGAAAAGACTCCGATTCTATATGCATTCTGCATGTCTTTAATTTTCTCTCCTTTTGTGACAGAACTTGTATTGCTACGGGACATGCAGTTGATTTGTATCAAATTCTATTCCAGGCTTTAAATAAATGTATTGTTGTATAACCCCCCTTTTGTGAAATAAGTTATGTTTCTGAGTGCTAGATGTGGATTCCATTTGTAAATAATGTGAATTCGTTATTTGTGGTCAAATCACATGGATAATCTAGATGACTATTTAAATAAACTTGTTGCCTCTGGTGCGGA
Nreclusus_Smokemont_N1020 ----------TTGCAATGGATGCAGAAATAAATGAGGGCGAAACAAAATTGAAGTTGTCCACTCAACGTCAGATTGTTTTAGCGTCCTCAAACTCACCTTTATTTGCCTCCGAATTATTTTCAATCGAAAGGGCTCTAAACCCTCAAAGTAATTGTTAAAAACTATTTATTGGACAAGTCCGTTTTTCCTCGCCAGCTCCCCAAATATCCTGGTAATACTAAACTATACCTCAGAAAAGTGTTGCCTAACTGACATACTGTATCGGAAAGTCGCAAAACTTCCCTAAAGTTTCCCATTTTAAATTGAATATAAA-ATCCTTAGAATCAATTTTACCGAAATATTTTTCCAAATAAAATGTCTAAAATTTCATTTGAAACTCGGTGACAAAGCTAGTTATTATTTTCACGAACATTGACAGTTGAAAATTTTTCAACTGACAGTCCAGATTTGTAAGATATATGTAATCTAAACATTCATAAGAG-TTTTTTCACTAGGTTCGTCTTATGTGTTATCACTATTCAATCATCGTGC----CTTGCAAATATTTTGTCATTTTATTTTTTAATTTAAACATGGCTATATGAATTGATCTGACTTCCTATTATCCTTTCCTCCTAGGTGTTCTGGCTGGTCATGACAATAGAGTAAGTTGTCTTGGAGTAACTGAAGATGGCATGGCAGTTGCCACTGGATCCTGGGACAGCTTCCTCAAAATATGGAATTGATGCTGAAACAAAACATATTTCCTGGACCAGTTATTTGTTGTTTACACATGAACACAGTAGTGTTGCGCTTCCTGGCCTTCTTTTGTAACTTTACATCTAGCACATATTGAGCCTGAGTATGTGTCTCCATTCGTATGTGTGATTTGGCGTTCATATTCAGACGTGCATGTTTATATCTATATCTGTGAGTGAGTGACAAAATCTCCTGACGAAGGTCCTTTATTATATA-----TTTTTTCTTCCTCCCCCATGCTGAATTTACAGCTCTGTCTAGTCATACTCTGTCGCAAACTGCCTAAAAGCACAGTGGCTCGGTGCACGGTGCTTGCTGTCTTTTGCTTGCATAGTATTCACTTGACAGTTATATTAACTTATTGCCCAAGATAGGCTCTACTTTAACTGTAGCTATTAGACGCATCACCTTGCATATGGAATCGGATTTTTTTCCCACTCAAAATTTCAAATCGGGAGGCATCCGTGTCAGCTGGGCCGAGGGGTCAGACTGAGCCCCGGCTGGTCCCTCGCACACCCGACACGTGCCATTTGTTCAAAACGAAAAGACTTCGATTCTATATGCATTCTGCATGTCTTTAATTTTCTCTCCTTTTGTGACAGAACTTGTATTGCTACGGGACATGCAGTTGATTTGTATCAAATTCTATTCCAGGCTTTAAATAAATGTATTGTTGTATAACCCCCCTTTTGTGAAATAAGTTATGTTTCTGAGTGCTAGATGTGGATTCCATTTGTAAATAATGTGAATTCGTTATTTGTGGTCAAATCACATGGATAATCTAGATGACTATTTAAATAAACTTGTT--------------
Nroanensis_IngramBranch_N926 --------------------------------------------------------------------------------------------------------------------------------------------------------------------------------------------------------------------------------------------------------------------------------------------------------------------------------------------------------------------------------------------------------------------------------------------------------AGTCCAGATTTGTAAGATATATGTAATCTAAACATTCATAAGAGTTTTTCCCACTAGATTTGTCTTATGTGTTATCACTATTCAATCATCGTGCCCTTTTTGCAATCATTTTGTCATTTT-------AATTTAGACATGGCTATATGAATTAATCTGACTTGATATTATCCTTTCCTCCCAGGTGTTCTGGCTGGTCATGACAATAGAGTAAGTTGTCTTGGAGTAACTGAAGATGGCATGGCAGTTGCCACTGGATCCTGGGACAGCTTCCTCAAAATATGGAATTGATGCTGAAACAAAACATATTTCCTGGACCAGTTATTTGTTGTTTACACATGAACACAGTAGTGTTGCGCTTCCTGGCCTTCTTTTGTAACTTTACATCTAGCACATATTGAGCCTGAGTATGTGTCTCCATTCGTATGTGTGATTTGGCGTTCATATTCAGACGTGCATGTTTATATCTATATCTGTGAGTGAGTGACAAAATCTCCCGACGAAGGTCCTTTATTATATATTTGTTTTCTCCTCCCCCCCCCATGCTGAATTTACAGCTCTGTCTAGTCATACTCTGTCGCAAACTGCCTAA--------------------------------------------------------------------------------------------------------------------------------------------------------------------------------------------------------------------------------------------------------------------------------------------------------------------------------------------------------------------------------------------------------------------------------------------------------------------------------------------------------------------------------------------------------
Nroanensis_N_CarversGap_N928 TGTCACATTTTTGCAATGGATGCAGGAATGAATGAGGGCGAAACAAAACCGGAGTTGTCCACTCAACGTCGGATTGTTTTAGCCTCCTCAAACTCACCTTTATTTGCCTCCGAATTATTTTCAATCGAAAGGGCTCTAAACCCTCAAAGTAATTGTTAAAAACTATTTATTGGACAAGTCTGTTTTTCCTCGCCAGCTCGTCAAATATCTTGGTAATACTAAACTACACCTC-------------------GGCATACTGTATCGGAAAGTCGCAAAACTTCCCTAGAGTTTTCCATTTTAAATTGGATATAAACATCTTTATAATCAATTTTACCGAAATGTTTTTCCAAATAAAATGTCTGAAATTTCATTTCAAACTCGGTGAAAAAGCTAGTTATTATTTTCACGAACATTGACAGTTGAAAATTTTTCAACCGACAGTCCAGATTTGTAAGATATG--TAATCTAAACATTCATAAGTGTTTTTTTCACTAGATTTGTCTTATGTGTTATCACTATTCAATCATCATGTCCTTGTTGCAATCATTTTATTCTTTT-------AATTTAAACATGGCTATATGAATTGCTCTGACTTTGTATGATCCTTTCCTCCCAGGTGTTCTGGCTGGTCATGACAATAGAGTAAGTTGTCTTGGAGTAACTGAAGATGGCATGGCAGTTGCCACTGGATCCTGGGACAGCTTCCTCAAAATATGGAATTGATGCTGAAACAAAACATATTTCCTGGACCAGTTATTTGTTGTTTACACATGAACACAGTAGTGTTGCGCTTCCTGGCCTTCTTTTGTAACTTTACATCTAGCACATATTGAGCCTGAGTATGTGTCTCCATTCGTATGTGTGATTTGGCGTTCATATTCAGACGTGCATGTTTATATCTATATCTGTGAGTGAGTGACAAAATCTCCCGACGAAGGTCCTTTATTATATATTTGTTTTCTCCCCCCTCCCCCATGCTGAATTTACAGCTCTGTCTAGTCATACTCTGTCGCAAACTGCCTAAAAGCACAGTGGCTCGGTGCACGGTGCTTGCTGTCTTTTGCTTGCATAGTATTCACTTGACAGTTATATTAACTTATTGCCCAAGATAGGCTCTACTTTAACTGTAGCTTTTAGACGCATCACCTTGCATATGGAATCGGATTTTTTTCCCACTCAAAATTTTAAATCGGGAGGCATCCGTGTCGGCTGGGCCGAGGGGTCGGACTGAGCCCCGGCTGGTCCCTTGCACACCCGACACGTGCCATTTGTTCGAAACGAAAAGACTTTGATTCTATATGCATTCTGCATGTCTTTAATTTTCTCCCCTTTTGTGACAGAACTTGTATTGCTACGGGACATGCAGTTGATTTGTATCAAATTCTATTCCAGGCTTTAAATAAATGTATTGTTGTA------------------------------------------------------------------------------------------------------------------------------------------------
Nroanensis_RoanHighBluff_N762 ----------------------------------------------------------------------------------------------------------------------------------------------------------------------------------------------------------------------------------------------------------------------------------------------------------------------------------------------------------------------------------------------------------------------------------------------------------------------------------------------------------TCACTAGATTTGTCTTATGTGTTATCACTATTCAATCATCATGCCCTTGTTGCAAACATTTTGTCATTTTAATTTTTAATTTAAACATGGCTATATGAATTAATCTGACTTCGTATTATCCTTTCCTCCCAGGTGTTCTGGCTGGTCATGACAATAGAGTAAGTTGTCTTGGAGTAACTGAAGATGGCATGGCAGTTGCCACTGGATCCTGGGACAGCTTCCTCAAAATATGGAATTGATGCTGAAACAAAACATATTTCCTGGACCAGTTATTTGTTGTTTACACATGAACACAGTAGTGTTGCGCTTCCTGGCCTTCTTTTGTAACTTTACATCTAGCACATATTGAGCCTGAG------TCTCCATTCGTATGTGTGATTTGGCGTTCATATTCAGACGTGCATGTTTATATCTATATCTGTGAGTGAGTGACAAAATCTCCCGACGAAGGTCCTTTATTATATATTTTTTTCCT-------CCCCCATGCTGAATTTACAGCTCTGTCTAGTCATACTCTGTCGCAAACTGCCTAAAAGCACAGTGGCTCGGTGCACGGTGCTTGCTGTCTTTTGCTTGCATAGTATTCACTTGACAGTTATATTAACTTATTGCCCAAGATAGGCTCTACTTTAACTGTAGCTTTTAGACGCATCACCTTGCATATGGAATCGGATTTTTTTCCCACTCAAAATTTTAAATCGGGAGGCATCCGTGTCGGCTGGGCCGAGGGGTCGGACTGAGCCCCGGCTGGTCCCTTGCACACCCGACACGTGCCATTTGTTCGAAACGAAAAGACTTTGATTCTATATGCATTCTGCATGTCTTTAATTTTCTCCCCTTTTGTGACGGAACTTGTATTGCTACGGGACATGCAGTTGATTTGTATCAAATTCTATTCCAGGCTTTAAATAAATGTATTGTTGTATAACCCCCCTTTTGTGAAATAAGTTATGTTTCTGAGTGCTAGATGTGGATTCCATTTGTAAATAATGTGAATTCGTTATTTGTGGTCAAATCACATGGATAATCTAGATGACTATTTAAATAAA--------CTCTGGTGTGGA
Nsheari_Cohutta_N826 TGTCACATTTTTGCAATGGATGCAGAAATAAATGAGGGCGAAACAAAACCGAAGTTGTCCACTCAACGTCAGATTGTTTTAACCTCCTCAAACTCACCTTTATTTGCCTCCGAATTATTTTTAATCAAAAGAGCTCTAAACCCTCAAAGTAATTGTTGAAAACTACTTATTGGACAAGTTCGTTTTTCCTCGCCAGCTCCTCAAATATCCTGGTAATACTAAACTACACCTTGGAAAAGTGTTGCCTAACTGACATACTGTATCGGAAAGTCGCAAAACTTCCCTCAAGTTTTCCATTTTAAATTGGATATAAA-ATCTTTAGAATCAATTTTACCGAAATGTTTTTCCAAAAAAAATGTCTAAAATTTCATTTCAAACTCGGTGAAAAAGCTAGGTATTATTTTCACGAACATTGACAGTTGAAAATTTTTCAGCTGACAGTCCAGATTTGTAAGATATATGTAATCTAAACATTCATAAGAG-TTTTTTCACTAGATTTGTCTTATGTGTTATCACTATTCAATCATCGTGCCTTTCTTGCAAATATTTTGTCATTTTATTTTTTAATTTAAACATGGCTATATGAATTGATCTGACTTCATATTATCTTTTCCTCCCAGGTGTTCTGGCTGGTCATGACAATAGAGTAAGTTGTCTTGGAGTAACTGAAGATGGCATGGCAGTTGCCACTGGATCCTGGGACAGCTTCCTCAAAATATGGAATTGATGCTGAAACAAAACATATTTCCTGGACCAGTTATTTGTTGTTTACACATGAACACAGTAGTGTTGCGCTTCCTGGCCTTCTTTTGTAACTTTACATCTAGCACATATTGAGCCTGAGTATGTGTCTCCATTCGTATGTGTGATTTGGCGTTCATATTCAGACGTGCATGTTTATATCTATATCTGTGAGTGAGTGACAAAATCTCCCGACGAAGGTCCTTTATTATATATTTTCTTTCTCCTTCCTCCCCCATGCTGAATTTACAGCTCTGTCTAGTCATACTCTGTCGCAAACTGCCTAAAAGCACAGTG-------GCACGGTGCTTGCTGTCTTTTGCTTGCATAGTATTCACTTGACAGTTATATTAACTTATTGCCCAAGGGAGGCTCTACTTTAACTGTAGCTATTAGACGCATCACCTTGCATATGGAATCGGATTTTTTTCCCACTCCCAATTTTAAATCGGGGGGCATCCGTGTCAGCTGGGCCGAGGGGTCAGACTGAGCCCCGGCTGGTCCCTTGCACACCCGACACGTGCCATTTGTTCGAAACGAAAAGACTTCGATTCTATATGCATTCTGCATGTCTTTAATTTTCTCTCCTTTTGTGACAGAACTTGTATTGCTACGGGACATGCAGTTGATTTGTATCAAATTCTATTCCAGGCTTTAAATAAATGTATTGTTGTATAACCCCCCTTTTGTGAAATAAGTTATGTTTCTGAGTGCTAGATGTGGATTCCATTTGTAAATAATGTGAATTCGTTATTTGTGCTCA--------------------------------------------------------
Nsheari_JoyceKilmer_N092 TGTCACATTTTTGCAATGGATGCAGAAATAAATGAGGGGGAAACAAAACCGAAGT--------CAACGTCAGATTGTTTTAGCCTCCTCAAACTCACCTTTATTTGCCTCCGAATTATTTTTATTCAAAAGGGCTCTAAACCCTCAAAGTAATTGTTAAAAACTATTTATTGGACAAGTCCGTTTTTCCTCGCCAGCTCCTCAAATATCCTGGTAATACTAAACTACACCTTGGAAAAGTGTTGCCTAACTGACATACTGTGTCGGAAAGTCGCAAAACTTCCCTCAAGTTTTCCATTTTAAATTGGATATAAA-ATCTTTAGAATCAATTT------------------------------------------------------------------------------------------------------------------------TACAATAAATCTAATTTCAAAATTCAAATCAA---------------TAGTTT--------------------------------------AAATATTTTGTCATTTTATTTTTTAATTTAAACATGGCTAGATGAATTGATCTGACTTCAAATTATCTTTTCCTCCCAGGTGTTCTGGCTGGTCATGACAATAGAGTAAGTTGTCTTGGAGTAACTGAAGATGGCATGGCAGTTGCCACTGGATCCTGGGACAGCTTCCTCAAAATATGGAATTGATGCTGAAACAAAACATATTTCCTGGACCAGTTATTTGTTGTTTACACATGAACACAGTAGTGTTGCGCTTCCTGGCCTTCTTTTGTAACTTTACATCTAGCACATATTGAGCCTGAGTATGTGTCTCCATTCGTATGTGTGATTTGGCGTTCATATTCAGACGTGCATGTTTATATCTATATCTGTGAGTGAGTGACAAAATCTCCCGACGAAGGTCCTTTATTATATATTTTCTTTCTCCTTCCTCCCCCATGCTGAATTTACAGCTCTGTCTAGTCATACTCTGTCGCAAACTGCCTAAAAGCACAGTGGCTCGGTGCACGGTGCTTGCTGTCTTTTGCTTGCATAGTATTCACTTGACAGTTATATTAACTTATTGCCCAAGATAGGCTCTACTTTAACTGTAGCTATTAGACACATCACCTTGCATATGGAATTGGATTTTTTTCCCACTCAAAATTTTAAATCGGGAGGCATCCGTGTCAGCTGGGCCGAGGGGTCAGACTGAGCCCCGGCTGGTCCCTTGCACACCCGACACGTGCCATTTGTTCAAAACGAAAAGATTTCGATTCTATATGCATTCTGCATGTCTTTAATTTTCTCTCCTTTTGTGACAGAACTTGTATTGCTACGGGACATGCAGTTGATTTGTATCAAATTCTATTCCAGGCTTTAAATAAATGTATTGTTGTATAACCCCCCTTTTGTGAAATAAGTTATGTTTCTGAGTGCTAGATGTGGATTCCATTTGTAAATAATGTGAATTCGTTATTTGTGGTCAAATCACATGGATAATCTAGATGACTATTTAAATAAACTTGTTGCCTCTGGTGTGGA
Nsilvanus_Elijay_N395 TGTCACATTTTTGCAACGGATGCAGAAATAAATGAGGGCGAAACAAAACCGGAGTTGTTCACTCAGCGTCGAATTGTTTTAGCCTCCTCAAACTCTCCTTTATTTTCCTCCGAATTATTTTCAATCAAAAGGGCTCTAAACCCTCAAAGTAATTGTTAAAAACTATTTATTGGACAAGTCCGTTTTTCCTCTCCAGCCCCTCGAGTATCTTGCTAATACTAAACTACACCTCGGAAAAGTGTTGCCTAACTGACATACTGTATCGAAAAGTCGCAAAACTTTCCTAAAGTTTTCCATTCTAAATTGGATGTAAACATCTTTATAATCAATTTTACCGAAATGTCTTTCCAAATAAAATGTCTAAAATTTCATTTCAAACTCAGTGAAAAAGCTAGTTATTATTTTCACGAACATTGACAGTTGAAAATGTTTCAACTGACATTCCAGATTTGTAAGATGTATGTAATCTAAACATTCATGAGAG-TTTTTTCACTAGAT-----------------------------------------------------------------TTTAATTTAAACATGGCTATATGAATTGATCTGACTTCATATTATCCTTTCCTCCCAGGTGTTCTGGCTGGTCATGACAATAGAGTAAGTTGTCTTGGAGTAACTGAAGATGGCATGGCAGTTGCCACTGGATCCTGGGACAGCTTCCTCAAAATATGGAATTGATGCTGAAACAAAACATATTTCCTGGACCAGTTATTTGTTGTTTACACATGAACACAGTAGTGTTGCGCTTCCTGGCCTTCTTTTGTAACTTTACATCTAGCACATATTGAGCCTGAGTATGTGTCTCCATTCGTATGTGTGATTTGGCGTTCATATTCAGACGTGCATGTTTATATCTATATCTGTGAGTGAGTGACAAAATCTCCCGACGAAGGTCCTTTATTATATTTTTTTCTTCTCCTTCCTCCCCCATGCTGAATTTACAGCTCTGTCTAGTCATACTCTGTCGCAAACTGCCTAAAAGCACAGTGGCTCGGTGCACGGTGCTTGCTGTCTTTTGCTTGCATAGTATTCACTTGACAGTTATATTAACTTATTGCCCAAGATAGGCTCTACTTTAACTGTAGCTATTAGACGCATCACCTTGCATATGGAATCTGATTTTTTTCCCACTCAAAATTTTAAATCGGGAGGCATCCGTGTCAGCTGGGCCGAGGGGTCAGACTGAGCCCCGGCTGGTCCCTTGCACACCCGACACGTGCCATTTGTTCAAAACGAAAAGACTTTGATTCTATATGCATTCTGCATGTCTTTAATTTTCTCCCCTTTTGTGACAGAACTTGTATTGCTATGGGACATGCAGTTGATTTGTATCAAATTCTATTCCAGGCTTTAAATAAATGTATTGTTGTATAACCCCCCTTTTGTGAAATAAGTTATG--------------------------------------------------------------------------------------------------------------------
Nsilvanus_GermanyCove_N1017 TGTCACATTT-------------------------------AACGAAACCGGAATTGTTCACTCAGCGTCAGATTGTTTTAGCCTCCTCAAACTCGCCTTTATTTGCCTTCGAATTATTTTCAATCGAAAGGGCTCTAAACCCTCAAAGTAATTGTTAAAAACTATTTATTGGACATGTCCGTTTTTCCTCGCCAGCCCCTCGAGTATCTTGGTAATACTAAACTTCACCTCGGAAAAGTGTTGCCTGACTGACATACTGTATCGAAAAGCAGCAAAACTTTCCTAGAGTTTTCCATTCTAAATTGGATGTAAACATCTTTATAATCAATTTTACCGAAATGTTTTTCCAAATAAAATGTCTAAAATTTCATTTCAAACTCGGTGAAAAAGCTAGTTATTATTTTCACGAACATTGGCTGTTGAAAATGTTTCAACTGACAGTCCAGATTTGTAAGATATATGTAATCTAAACATTCATGATAGTTTTTTTCACTAGATTTGTC-TATGTGTTATCACTATTCAATC-------CCTTGTTGTAAACATTTTGTCATTTTATTTTTTAATTGAACCATGGCTATATGAATTGATCTGACTTCATATTATCCTTTCCTCTCAGGTGTTCTGGCTGGTCATGACAATAGAGTAAGTTGTCTTGGAGTAACTGAAGATGGCATGGCAGTTGCCACTGGATCCTGGGACAGCTTCCTCAAAATATGGAATTGATGCTGAAACAAAACATATTTCCTGGACCAGTTATTTGTTGTTTACACATGAACACAGTAGTGTTGCGCTTCCTGGCCTTCTTTTGTAACTTTACATCTAGCACATATTGAGCCTGAGTATGTGTCTCCATTCGTATGTGTGATTTGGCGTTCATATTCAGACGTGCATGTTTATATCTATATCTGTGAGTGAGTGACAAAATCTCCCGACGAAGGTCCTTTATTATATATTTTCTTTCTCCTTCCTCCCCCATGCTGAATTTACAGCTCTGTCTAGTCATACTCTGTCGCAAACTGCCTAAAAGCACAGTGGCTCGGTGCACGGTGCTTGCTGTCTTTTGCTTGCATAGTATTCACTTGACAGTTATATTAACTTATTGCCCAAGATAGGCTCTACTTTAACTGTAGCTATTAGACGCATCACCTTGCATATGGAATCTGATTTTTTTCCCACTCAAAATTTTAAATCAGGAGGCATCCGTGTCAGCTGGGCCGAGGGGTCAGACTGAGCCCCGGCTGGTCCCTTGCACACCCGACACGTGCCATTTGTTCAAAACGAAAAGACTTTGATTCTATATGCATTCTGCATGTCTTTAATTTTCTCCCCTTTTGTGACAGAACTTGTATTGCTACGGGACATGCAGTTGATTTGTATCAAATTCTATTCCAGGCTTTAAATAAATGTATTGTTGTATAACCCCCCTTTTGTGAAATAAGTTATGTTTCTGAGTGCTAGATGTGGATTCCATTTGTAAATAATGTGAATTCGTTATTTGTGGTCAAATCACATGGATAATCTAGATGACTATTTAAATAAACTTGTTGCCTCTGGTGTGGA
Nsilvanus_HeboMtn_N1029 --------------------------------------------------------------------------------------------------------------------------------------------------------------------------------------------------------------------------------------------------------------------------------------------------------------------------------------------------------------------------------------------------------------------------------------------------------------------------------------------------------------------------------------------------------TTGTTGTAAACATTTTGTCATTTTATTTTTTAATTTAACCATGGCTATATGAATTGATCTGACTTCATATCATCCTTTCCTCCCAGGTGTTCTGGCTGGTCATGACAATAGAGTAAGTTGTCTTGGAGTAACTGAAGATGGCATGGCAGTTGCCACTGGATCCTGGGACAGCTTCCTCAAAATATGGAATTGATGCTGAAACAAAACATATTTCCTGGACCAGTTATTTGTTGTTTACACATGAACACAGTAGTGTTGCGCTTCCTGGCCTTCTTTTGTAACTTTACATCTAGCACATATTGAGCCTGAGTATGTGTCTCCATTCGTATGTGTGATTTGGCGTTCATATTCAGACGTGCATGTTTATATCTATATCTGTGAGTGAGTGACAAAATCTCCCGACGAAGGTCCTTTATTATATATTTTCTTTCTCCTTCCTCCCCCATGCTGAATTTACAGCTCTGTCTAGTCATACTCTGTCGCAAACTGCCTAAAAGCACAGTGGCTCGGTGCACGGTGCTTGCTGTCTTTTGCTTGCATAGTATTCACTTGACAGTTATATTAACTTATTGCCCAAGATAGGCTCGACTTTAACTGTAGCTATTAGACGCATCACCTTGCATATGGAATCGGATTTTTTTCCCACTCAAAATTTTAAATCGGGAGGCATCCGTGTCAGCTGGGCCGAGGGGTCAGACTGAGCCCCGGCTGGTCCCTTGCACACCCGACACGTGCCATTTGTTCAAAACGAAAAGACTTTGATTCTATATGCATTCTGCATGTCTTTAATTTTCTCCCCTTTTGTGACAGAACTTGTATTGCTACGGGACATGCAGTTGATTTGTATCAAATTCTATTCCAGGCTTTAAATAAATGTATTGTTGTATAACCCCCCTTTTGTGAAA-----------------------------------------------------------------------------------------------------------------------------
Nstupkai_BlowholeWOS_N285 -----------------------------------------------------------------------------------------------------------------------------------------------------------------------------------------------------------------------------------------------------------------------------------------------------------------------------------------------------------------------------------------------------------------------------------------------------GACAGTCCAGATTTGTAAGATATATGTAATCTAAACATTCGTAAGAG-TTTTTTCACTAGGTTCGTCTTATGTGTTATCACTATTCAATCATTGTGCCTTTCTTGCAAATAGTTTGTCATTTTATTTTTTAATTTAAACATGGCTATATGAATTGATCTGACTTCATATCATTTTTTCCTCCTAGGTGTTCTGGCTGGTCATGACAATAGAGTAAGTTGTCTTGGAGTAACTGAAGATGGCATGGCAGTTGCCACTGGATCCTGGGACAGCTTCCTCAAAATATGGAATTGATGCTGAAACAAAACATATTTCCTGGACCAGTTATTTGTTGTTTACACATGAACACAGTAGTGTTGCGCTTCCTGGCCTTCTTTTGTAACTTTACATCTAGCACATATTGAGCCTGAGTATGTGTCTCCATTCGTATGTGTGATTTGGCGTTCATATTCAGACGTGCATGTTTATATCTATATCTGTGAGTGAGTGACAAAATCTCCTGACGAAGGTCCTTTATTATATA---TTTTTTTTCTTCCTCCCCCATGCTGAATTTACAGCTCTGTCTAGTCATACTCTGTC---------------------------------------------------------------------------------------------------------------------------------------------------------------------------------------------------------------------------------------------------------------------------------------------------------------------------------------------------------------------------------------------------------------------------------------------------------------------------------------------------------------------------------------------------------------------
Nstupkai_Blowing_N356 TGTCACATTTTTGCAATGGATGCAGAAATAAATGAGGGCGAAACAAAATTGAAGTTGTCCACTCGACGTCAGATTGTTTTAGCGTCCTCAAACTCACCTTTATTTGCCTCCAAATTATTTTCAATCGAAAGGGCTCTAAACCCTCAAAGTAATTGTTAAAAACTATTTATTGGACAAGTCCGTTTTTCCTCGCCAGCTCCTCAAATATCCTGGTAATACTAAACTACACCTCAGAAAAGTGTTGCCTAACTGACATACTGTATCGGAAAGTCGCAAAACTTCCCTGAAGTTTTCCATTTTAAATTGAATATAAA-ATCCTTAGAATCAATTTTACCGAAATGTTTTTCCAAATAAAATGTCTAAAATTTCATTTCAAACTCGGTGAAAAAGCTAGTTATTATTTTCACGAACATTGACAGTTGAAATTTTTTCAACTGACAGTCCAGATTTGTAAGATATATGTAATCTAAACATTCGTAAGAGTTTTTTTCACTAGGTTCGTCTTATGTGTTATCACTATTCAATCATCGTGCCTTTCTTGCAAATATTTTGTCATTTTATTTTTTAATTTAAACATGGCTATATGAATTGATCTGACTTCATATTATCTTTTCCTCCTAGGTGTTCTGGCTGGTCATGACAATAGAGTAAGTTGTCTTGGAGTAACTGAAGATGGCATGGCAGTTGCCACTGGATCCTGGGACAGCTTCCTCAAAATATGGAATTGATGCTGAAACAAAACATATTTCCTGGACCAGTTATTTGTTGTTTACACATGAACACAGTAGTGTTGCGCTTCCTGGCCTTCTTTTGTAACTTTACATCTAGCAC--------------------------------------------------------------------------------------------------------------------------------------------------------------------------------------------------------------------------------------------------------------------------------------------------------------------------------------------------------------------------------------------------------------------------------------------------------------------------------------------------------------------------------------------------------------------------------------------------------------------------------------------------------------------------------------------------------------------------------------------------------------
Nstupkai_LittleRiver_N293 TGTCACATTTTTGCAATGGATGCAGAAATAAATGAGGGCGAAACAAAATTGAAGTTGTCCACTCGACGTCAGATTGTTTTAGCGTCCTCAAACTCACCTTTATTTGCCTCCAAATTATTTTCAATCGAAAGGGCTCTAAACCCTCAAAGTAATTGTTAAAAACTATTTATTGGACAAGTCCGTTTTTCCTCGCCAGCTCCTCAAATATCCTGGTAATACTAAACTACACCTCGGAAAAGTGTTGCCTAACTGACATACTGTATCGGAAAGTCGCAAAACTTCCCTAAAGTTTTCCATTTTAAATTGAATATAAA-ATCCTTAGAATCAATTTTACCGAAATGTTTTTCCAAATAAAATGTCTAAAATTTCATTTCAAACTCGGTGAAAAAGCTAGTTATTATTTTCACGAACATTGACAGTTGAAATTTTTTCAACTGACAGTCCAGATTTGTAAGATATATGTAATCTAAACATTCGTAAGAG-TTTTTTCACTAGGTTCGTCTTATGTGTTATCACTATTCAATCATCGTGCCTTTCTTGCAAATATTTTGTCATTTTATTTTTTAATTTAAACATGGCTATATGAATTGATCTGACTTCATATTATCTTTTCCTCCTAGGTGTTCTGGCTGGTCATGACAATAGAGTAAGTTGTCTTGGAGTAACTGAAGATGGCATGGCAGTTGCCACTGGATCCTGGGACAGCTTCCTCAAAATATGGAATTGATGCTGAAACAAAACATATTTCCTGGACCAGTTATTTGTTGTTTACACATGAACACAGTAGTGTTGCGCTTCCTGGCCTTCTTTTGTAACTTTACATCTAGCACATATTGAGCCTGAGTATGTGTCTCCATTCGTATGTGTGATTTGGCGTTCATATTCAGACGTGCATGTTTATATCTATATCTGTGAGTGAGTGACAAAATCTCCTGACGAAGGTCCTTTATTATATA-----TTTTTTCTTCCTCCCCCATGCTGAATTTACAGCTCTGTCTAGTCATACTCTGTCGCAAACTGCCTAAAAGCACAGTGGCTCGGTGCACGGTGCTTGCTGTCTTTTGCTTGCATAGTATTCACTTGACAGTTATATTAACTTATTGCCCAAGATAGGCTCTACTTTAACTGTAGCTATTAGACGCATCACCTTGCATGTGGAATCGGATTTTTTTCCCACTCAAAATTTTAAATCGGGAGGCATCCGTGTCAGCTGGGCCGAGGGGTCAGACTGAGCCCCGGCTGGTCCCTCGCACACCCGACACGTGCCATTTGTTCAAAACGAAAAGACTTCGATTCTATATGCATTCTGCATGTCTTTAATTTTCTCTCCTTTTGTGACAGAACTTGTATTGCTACGGGACATGCAGTTGATTTGTATCAAATTCTATTCCAGGCTTTAAATAAATGTATTGTTGTATAACCCCCCTTTTGTGAAATAAGTTATGTTTCTGAGTGCTAGATGTGGATTCCATTTGTAAATAATGTGAATTCGTTATTTGTGGTCAAATCACATGGATAATCTAGATGACTATTTAAATAAACTTGTTGCCTCTGGTGCGGA
Nstygius_ObeLee_N0656 TGTCACATTTTTGCAATTGACGCAGAAATAAATGAGGGCG-AACAAAATCGGAGTTGTCCACTCAACGTCAAATTGTTCCGGTCTCCCCAAACTCACCTTTATTTGCCTCCGATTTATTTTCAGTCGAAAGGGGCTAAACCCCTCAATGTAATCGTTAAAAACTATTTATCGGACAAGTCCGGTTTTGTTCGCCAGCTCCTCAAATATCCTGGTAACACTAAACTACACCCCGAAAAAGTGTTGCCTAACCGACACACCGCATTGGAAAGTCGCAAAACTTTCCTCGAGTTTTCACTTTTAAATTTCATATAAACATTTTTATAATGAATTTTACTGAAAT----TTCCAAAT---------AAAATTTCATTTAAAACTCGTTGAAAAAGCTAGTTATTATTTTCATGAACATTGACAGTTGAAAAAATTTCAACCGACAGTTCAGATTTGTAAGGTGTATCTAATCTAAGCATTCATAAACATTTTTTTCGCTAGATTTATCTTGTGTGTTATCACTATTCTTTCACCATAGCCTTCTTGCAAACATTTTGTCATTTTATTTTTAAAATTAAACATAGCTATACAAATTGATCTGACTTCATATTATCCTCTCCCCTTAGGTGTTCTGGCTGGTCATGACAATAGAGTAAGTTGTCTTGGAGTAACTGAAGATGGCATGGCAGTTGCCACTGGATCCTGGGACAGCTTCCTCAAAATATGGAATTGATGCTGAAACAAAACATATTTCCTGGACCAGTTATTTGTTGTTTACACATGAACACAGTAGTGTTGCGCTTCCTGGCCTTCTTTTGTAACTTTACATCTAGCACATATTGAGCCTGAGTATGTGTTTCCATTCGTATGTGTGATTTGGCGTTCATATTCAGACGTGCATGTTTATATCTATATCTGTGAGTGAGTGACAAAATCTCC-AATGAAGGTCCTCTATTATAATTTTTTTTTTCCCTTCCACCTCCATGCTGAATTTACAGCTCTGTCTAGTCATACTCTGTCGCAAACTGCCTAAAAGCACAGTGGCTCGGTGCACGGTGCTTGCCGTCTTTTGCTTGCATAGTATTCACTTGACAGTTATATTAACTTATTGCCCAAGATAGCCTCTACTTTAACCGTAGCTATTAGACGCATCACCTTGCATATGGAATCGGATTTTTTTTCCACTCAAAATTTTAAATCGGGAGGCATCCGTGTCGGCTGGGCCGAGGGGTCGGACTGAGCCCCGGCCGGTCCCTCGCACACCCGACACGTGCCATTTGTTCAAAACGAAAAGATTTCGATTCTATATGCATTCTGCATGTCTTTAATTTTCTCTCCTTTTGTGACGGAACTTGTATTGCTACAGGACGTGCAGTTGATTTGTATCAAATTCTATTCCAGGCTTTAAATAAATGTATTGTTGTATAACCCCCCTTTTGTGAAATAAGTTATGTTTCTGAGTGCTAGATGTGGATTCCATTTGTAAATAATGTGAATTCGTTATTTGTGGTCAAATCACATGGATAATCTAGATGACTATTTAAATAAACTTGTTGCCTCTGGTGTTGA
Nstygius_RavenB_N1022 TGTCACATTTTTGCAATTGACGCAGAAATAAATGAGGGCGAACAAAATCGGGAGTCGTCCACTCAACGTCAAATTGCTCCGGTCTCCCCAAACTCGCCTCTATTTGCCTCCGATTTATTTTCAGTCGAAAGGGGCTAAACCCCTCAATGTAATCGTTCAAAACTATTTATCGGACAAGTCCGGTTTTGTTCGCCAGCTCCTCAAATATCCCGGTAACACTAAACTGCACCCCGAAAAAGTGTTGCCTAACCGACACACCGCATTGGAAAGTCGCAAAACTTTCCTCGAGTTTTCACTTTTAAATTTCGTATAAAAAATTTTATAATGAATTTTACTGAAAT----TTCCAAAT---------AAAATTTCATTTAAAAACCGGTGAAAAAGCTAGTTATTATTTTCATGAACATTGACAGTTGAAAAAATTTCAACCGACAGTTCAGATTTGTAAGGTGTATCTAATCTAAGCATTCATAAACATTTTTTTCGCTAGATTTATCTTGTGTGTTATCACTATTCTTTCACCATACAT-ACTTGCAAACATTTTGTCATTTTATTTTTAAAATTAAACATAGCTGCACAAATTGATCTGACTTCATATTATCCTCTCCCCTTAGGTGTTCTGGCTGGTCATGACAATAGAGTAAGTTGTCTTGGAGTAACTGAAGATGGCATGGCAGTTGCCACTGGATCCTGGGACAGCTTCCTCAAAATATGGAATTGATGCTGAAACAAAACATATTTCCTGGACCAGTTATTTGTTGTTTACACATGAACACAGTAGTGTTGCGCTTCCTGGCCTTCTTTTGTAACTTTACATCTAGCACATATTGAGCCTGAGTATGTGTTTCCATTCGTATGTGTGATTTGGCGTTCATATTCAGACGTGCATGTTTATATCTATATCTGTGAGTGAGTGACAAAATCTCC-AATGAAGGTCCTCTATTATAATTTTTTTTTTCCCTTCCACCTCCATGCTGAATTTACAGCTCTGTCTAGTCATACTCTGTCGCAAACTGCCTAAAAGCACAGTG-------GCACGGTGCTTGCTGTCTTTTGCTTGCATAGTATTCACTTGACAGTTATATTAACTTATTGCCCAAGATAGGCTCCACTTTAACCGTAGCTATTAGACGCATCACCTTGCATATGGAATCGGATTTTTTTTCCACTCAAAATTTTAAATCGGGAGGCATCCGTGTCGGCTGGGCCGAGGGGTCGGACTGAGCCCCGGCCGGTCCCTCGCACACCCGACACGTGCCATTTGTTCAAAACGAAAAGACTTCGATTCTATATGCATTCTGCATGTCTTTAATTTTCTCTCCTCTTGTGACGGAACTTGTATTGCTACAGGACGTGCAGTTGATTTGTATCAAATTCTATTCCAGGCTTTAAATAAATGTATTGTTGTATAACCCCCCTTTTGTGAAATAAGTTATGTTTCTGAGTGCTAGATGTGGATTCCATTTGTAAATAATGTGAATTCGTTATTTGTGGTCAAATCACATGGATAATCTAGATGACTATTTAAATAAACTTGTTGCCTCTGGTGTTGA
Ntempletoni_BaldMtns_N950 TGTTATACGT------CTGCTGGTGGTCTAAATTACCACATAATGAGGTTTCACTCTTCAAT---ACATTTAACCTTTGCTCCACCTTTAAAGTTACTTATATTTGCCTCTGTGTCTTTCTTCACTGTAAATAAGTTGCATTTTTATAACAAATGCTAAATCCTGTTTATCAAACTAAACTGTCTTTATTTGCAATCC-----AATATCCAGGTAACACTAAACTACACCTCGGAAAAGTGTTACGCAACTGACATACTGTATCGGAAAGTCGCAAAACTTCCCTAAAGTTTTCCATTCTAAATTTGATATAAATGTCTTTGTAATCAATTTTACTGAAATGCTTTTCCAAATAAAATGTCTAAAATTTCATTTCGAACTCAGTGAAAAAACTAGTTATTATTTTCACGATCGTTGGCAATTGAAAAATTTTCAACTGAAATGCCAGATTTGTAAGATATATGTAATCTAAACATTCATAAGG-TTTTTTTCACTAGATCTGTCTTACATGTTATCACTATTCTATCATCGTAGCCTTCTTGCAAACATTTCATCATTTTATTTTTTAATTTAAACACAGCTATACGAATTAATCTGACTTCATATTATCCTTTCCTCTTAGGTGTTCTGGCTGGTCATGACAATAGAGTAAGTTGTCTTGGAGTAACTGAAGATGGCATGGCAGTTGCCACTGGATCCTGGGACAGCTTCCTCAAAATATGGAATTGATGCTGAAACAAAACATATTTCCTGGACCAGTTATTTGTTGTTTACACATGAACACAGTAGTGTTGCGCTTCCTGGCCTTCTTTTGTAACTTTACATCTAGCACATATTGAGCCTGAGTATGTGTCTCCATTCGTATGTGTGATTTGGCGTTCATATTCAGACGTGCATGTTTATATCTATATCTGTGAGTGAGTGACAAAATCTCCTGACGAAGGTCCTTTATTATATATTTTTTTCCTCCTTCCTCCCCCACGCTGAATTTACAGCTCTGTCTAGTCATACTCTGTCGCAAACTGCCTAAAAGCACAGTGGCTCGGTGCACGGTGCTTGCTGTCTTTTGCTTGCATAGTATTCACTTGACAGTTATATTAACTTATTGCCCAAGGTAGGCTCTACTTTAACTGTAGCTATTAGACGCATCACCTTGCATATGGAATCGGATTTTTTTCCCACTTAAAATTTTAAATCGGGAGGCATCCGTGTCAGCTGGGCCGAGGGGTCAGACTGAGCCCCGGCTGGTCCCTTGCACACCCGACACGTGCCATTTGTTCAAAACGAAAAGACTTTGATTCTATATGCATTCTGCATGTCTTTAATTTTCTTCCCTTTTGTGACAGAACTTGTATTGCTACGGGACATGCAGTTGATTTGTATCAAATTCTATTCCAGGCTTTAAATGAATGTATTGTTGTATAACCCCCCTTTTGTGAAATAAGTTATGTTTCTGAGTGCTAGATGTGGATTCCATTTGTAAATAATGTGAATTCGTTATTTGTGGTCAAATCACATGGATAATCTAGATGACTATTTAAATAAACTTGTTGCCTCTGGTGTGGA
Ntempletoni_ClarksCreek_N945 TTTTATACAT------CTGATGTAGGTCTAAATTACCACATAATGAGGTTTCACTCTTCAAT---ACATTTAACCTTTGCTCCACCTTTAAAGTTACTTATATTTGCCTCTGTGTCTTTCTTCACTGTAAATAAGTTGCATTTTTATAACAAATGCTAAATCCTATTTATCAAACTAAACTGTCTTTATTTGCAATCC-----AATATCCAGGTAACACTAAACTACACCTCGGAAAAGTGTTACGCAACTGACATACTGTATCGGAAAGTCGCAAAACTTCCCTAAAGTTTTCCATTCTAAATTTGATATAAATGTCTTTGTAATCAATTTTACTGAAATGCTTTTCCAAATAAAATGTCTAAAATTTCATTTCGAACTCAGTGAAAAAACTAGGTATTATTTTCACGATCGTTGGCAATTGAAAAATTTTCAACTGAAATGCCAGATTTGTAAGATATATGTAATCTAAACGTTCATAAGT-TTTTTCTCACTAGATTTATCTTACGTGTTATCACTATTCTATCATCGTAGCCTTCTTGCAAACATTCCATCATTTTATTTTTTAATTTAAACACAGCTATACGAATTACTCTGACTTCATATTATCCTTTCCTCTTAGGTGTTCTGGCTGGTCATGACAATAGAGTAAGTTGTCTTGGAGTAACTGAAGATGGCATGGCAGTTGCCACTGGATCCTGGGACAGCTTCCTCAAAATATGGAATTGATGCTGAAACAAAACATATTTCCTGGACCAGTTATTTGTTGTTTACACATGAACACAGTAGTGTTGCGCTTCCTGGCCTTCTTTTGTAACTTTACATCTAGCACATATTGAGCCTGAGTATGTGTCTCCATTCGTATGTGTGATTTGGCGTTCATATTCAGACGTGCATGTTTATATCTATATCTGTGAGTGAGTGACAAAATCTCCTGACGAAGGTCCTTTATTATATATTTTTTCCCTCCTTCCTCCCCCATGCTGAATTTACAGCTCTGTCTAGTCATACTCTGTCGCAAACTGCCTAAAAGCACAGTGGCTCGGTGCACGGTGCTTGCTGTCTTTTGCTTGCATAGTATTCACTTGACAGTTATATTAACTTATTGCCCAAGGTAGGCTCTACTTTAACTGTAGCTATTAGACGCATCACCTTGCATATGGAATCGGATTTTTTTCCCACTTAAAATTTTAAATCGGGAGGCATCCGTGTCAGCTGGGCCGAGGGGTCAGACTGAGCCCCGGCTGGTCCCTTGCACACCCGACACGTGCCATTTGTTCAAAACGAAAAGACTTTGATTCTATATGCATTCTGCATGTCTTTAATTTTCTTCCCTTTTGTGACAGAACTTGCATTGCTACGGGACATGCAGTTGATTTGTATCAAATTCTATTCCAGGCTTTAAATGAATGTATTGTTGTATAACCCCCCTTTTGTGAAATAAGTTATGTTTCTGAGTGCTAGATGTGGATTCCATTTGTAAATAATGTGAATTCGTTATTTGTGGTCAAATCACATGGATAATCTAGATGACTATTTAAATAAACTTGTTGCCTCTGGTGTGGA
Ntempletoni_ScronceCreekRd_N1223 TTTTATACAT------CTGATGTTGGTCTAAATTACCACATAATGAGGTTTCACTTTTCAAT---ACATTTAACCTTCGCTCCACCTTTAAAGTTACTTATATTTGCCTCTATGTCTTTCTTCACTGTAAATAAGTTGCATTTTTATGACAAATGCTAAATCCTTTTTATCAAACTAAACTGTTTTTATTTGCAATCC-----AATATCCAGGTAACACTAAACTACACCTCGGAAAAGTGTTACGCAACTGACATACTGGATCGGAAAGTCGCAAAACTTCCCTAAAGTTTTCCTTTCTAAATTTGATATAAATGTCTTTGTAATCAATTTCACTGAAATGCTTTTCCAAATAAAATGTCTAAAATTTCATTTCGAACTCAGTGAAAAAACTAGTTATTATTTTCACGATCGTTGGCAATTGAAAAATTTTCAACTGAAATGCCAGATTTGTAAGATATATGTAATCTAAACATTCATAAGG-TTTTTCCCACTAGATTTATCTTACGTGTTATCACTATTCTATCATCGTAGCCTTCTTGCAAACATTTCATCATTTTATTTTTTAATTTAAACACAGCTATACGAATTAATCTGACTTCATATTATCCTTTCCTCTCAGGTGTTCTGGCTGGTCATGACAATAGAGTAAGTTGTCTTGGAGTAACTGAAGATGGCATGGCAGTTGCCACTGGATCCTGGGACAGCTTCCTCAAAATATGGAATTGATGCTGAAACAAAACATATTTCCTGGACCAGTTATTTGTTGTTTACACATGAACACAGTAGTGTTGCGCTTCCTGGCCTTCTTTTGTAACTTTACATCTAGCACATATTGAGCCTGAGTATGTGTCTCCATTCGTATGTGTGATTTGGCGTTCATATTCAGACGTGCATGTTTATATCTATATCTGTGAGTGAGTGACAAAATCTCCTGACGAAGGTCCTTTATTATATATTTTTTTCCTCCTTCCTCCCCCATGCTGAATTTACAGCTCTGTCTAGTCATACTCTGTCGCAAACTGCCTAAAAGCACAGTGGCTCGGTGCACGGTGCTTGCTGTCTTTTGCTTGCATAGTATTCACTTGACAGTTATATTAACTTATTGCCCAAGGTAGGCTCTACTTTAACTGTAGCTATTAGACGCATCACCTTGCATATGGAATCGGATTTTTTTCCCACTTAAAATTTTAAATCGGGAGGCATCCGTGTCAGCTGGGCCGAGGGGTCAGACTGAGCCCCGGCTGGTCCCTTGCACACCCGACACGTGCCATTTGTTCAAAACGAAAAGACTTTGATTCTATATGCATTCTGCATGTCTTTAATTTTCTTCCCTTTTGTGACAGAACTTGTATTGCTACGGGACATGCAGTTGATTTGTATCAAATTCTATTCCAGGCTTTAAATGAATGTATTGTTGTATAACCCCCCTTTTGTGAAATAAGTTATGTTTCTGAGTGCTAGATGTGGATTCCATTTGTAAATAATGTGAATTCGTTATTTGTGGTCAAATCACATGGATAATCTAGATGACTATTTAAATAAACTTGTTGCCTCTGGTGTGGA
Ntennessensis_IndianCave_N052 ---------------------GCAAGAATAAATGAGGGCGAAACAAAACCGGAGTTGTCCACTCAACGTCAGATTGTTTTAGCCTCCTCAAACTCACCTTTATTTGCCTCCGAATTATTTTCAATCGAAAAGGCTCTAAACCCTCAAAGTAATTGTTAAAAACTATTTATTGGACAAGTCTGTTTTTCCCCGCCAGCTCGTCAAATATCTTGGTAATACTAAACTACACCTCGGAAAAGTGTTGCCTAACTGACATACTGTATCGGAAAGTCGCAAAACTTCCCTAGAGTTTTCCATTTTAAATTGGATATAAACATCTTTATGATCAATTTTACCGAAATGTTTTTCCAAATAAAATGTCTAAAATTTCATTTCAAACTCGGTGAAAAAGCTAGTTATTATTTTCACGAACATTGACAGTTGAAAATTTTTCAACTGACAGTCCAGATTTGTAAGATATATGTAACCTAAACATTCATAAGAGTTTTTTTCACTAGATTTGTCTTATGTGTTATCCCTATTCAATCATCGTGCCCTTGTTGCAAACA--------TTTTATTTTTTAATTTAAACATGGCTATATGAATTAATGAGACTTCATATTATCCTTTCCTCCCAGGTGTTCTGGCTGGTCATGACAATAGAGTAAGTTGTCTTGGAGTAACTGAAGATGGCATGGCAGTTGCCACTGGATCCTGGGACAGCTTCCTCAAAATATGGAATTGATGCTGAAACAAAACATATTTCCTGGACCAGTTATTTGTTGTTTACACATGAACACAGTAGTGTTGCGCTTCCTGGCCTTCTTTTGTAACTTTACATCTAGCACATATTGAGCCTGAGTATGTGTCTCCATTCGTATGTGTGATTTGGCGTTCATATTCAGACGTGCATGTTTATATCTATATCTGTGAGTGAGTGACAAAATCTCCCGACGAAGGTCCTTTATTATATATATTCTTTCTCCTCACCCCCCCATGCTGAATTTACAGCTCTGTCTAGTCATACTCTGTCGCAAACTGCCTAAAAGCACAGTGGCTCGGTGCACGGTGCTTGCTGTCTTTTGCTTGCATAGTATTCACTTGACAGTTATATTAACTTATTGCCCAAGATAGGCTCTACTTTAACTGTAGCTTTTAGACGCATCACCTTGCATATGGAATCAGATTTTTTTCCCACTCAAAATTTTAAATCGGGAGGCATCCGTGTCAGCTGGGCCGAGGGGTCAGACTGAGCCCCGGCTGGTCCCTTGCACACCCGACACGTGCCATTTGTTCAAAACGAAAAGACTTTGATTCTATATGCATTCTGCATGTCTTTAATTTTCTCCCCTTTTGTGACAGAACTTGTATTGCTACGGGACGTGCAGTTGATTTGTATCAAATTCTAGTCCAGGCTTTAATTAAATGTATTGTTG--------------------------------------------------------------------------------------------------------------------------------------------------
Ntennessensis_LittleStony_N645 ---------------------------------------GAAACAAAACCGGAGTTGTCCACTCAACGTCAGATTGTTTTAGCCTCCTCAAACTCACCTTTATTTGCCTCCGAATTATTTTCAATCGAAAAGGCTCTAAACCCTCAAAGTAATTGTTAAAAACTATTTATTGGACAAGTCTGTTTTTCCCCGCTAGCTCATCAAATATCTTGGTAATACTAAACTACACCTCGGAAAAGTGTTGCCTAACTGACATACTGTATCGGAAAGTCGCAAAACTTCCCTAGAGTTTTCCATTTTAAATTGGATATAAACATCTTTATGATCAATTTTACCGAAATGTTTTTCCAAATAAAATGTCTAAAATTTCATTTCAAACTCGGTGAAAAAGCTAGTTATTATTTTCACGAACATTGACAGTTGAAATTTTTTCAACTGACAGTCCAGATTTGTAAGATATATGTAACCTAAACATTCGTAAGAGTTTTTTTCACTAGATTTGTCTTATGTGTTATCCCTATTCAATCATCGTGCCCTTGTTGCAAACA--------TTTTATTTTTTAATTTAAACATGGCTATATGAATTAATGAGACTTCATATTATCCTTTCCTCCCAGGTGTTCTGGCTGGTCATGACAATAGAGTAAGTTGTCTTGGAGTAACTGAAGATGGCATGGCAGTTGCCACTGGATCCTGGGACAGCTTCCTCAAAATATGGAATTGATGCTGAAACAAAACATATTTCCTGGACCAGTTATTTGTTGTTTACACATGAACACAGTAGTGTTGCGCTTCCTGGCCTTCTTTTGTAACTTTACATCTAGCACATATTGAGCCTGAGTATGTGTCTCCATTCGTATGTGTGATTTGGCGTTCATATTCAGACGTGCATGTTTATATCTATATCTGTGAGTGAGTGACAAAATCTCCCGACGAAGGTCCTTTATTATATATTTTCTTTCTCCTCACCCCCCCATGCTGAATTTACAGCTCTGTCTAGTCATACTCTGTCGCAAACTGCCTAAAAGCACAGTGGCTCGGTGCACGGTGCTTGCTGTCTTTTGCTTGCATAGTATTCACTTGACAGTTATATTAACTTATTGCCCAAGATAGGCTCTACTTTAACTGTAGCTTTTAGACGCATCACCTTGCATATGGAATCGGATTTTTTTCCCACTCAAAATTTTAAATCGGGAGGCATCCGTGTCAGCTGGGCCGAGGGGTCAGACTGAGCCCCGGCTGGTCCCTTGCACACCCGACACATGCCATTTGTTCAAAACGAAAAGACTTTGATTCTATATGCATTCTGCATGTCTTTAATTTTCTCCCCTTTTGTGACAGAACTTGTA--------------------------------------------------------------------------------------------------------------------------------------------------------------------------------------------------------------------
Ntennessensis_Watauga_N1046 ---------------------------------------------------------------------------------------------------------------------------------------CTAAACCCTCAAAGTAATTGTTAAAAACTATTTATTGGACAAGTCTGTTTTTCCTCGCCAGCTTGTCAAATATCTTGGTAATAATAAACTACACCTCGGAAAAGTGTTGCCTAACTGACATACCGTATCGGAAAGTCGCAAAATTTCCCTAGAGTTTTCCATTTTATATTGGATTTAAACATCTTTATAATCAATTTTACTGAAATGTTTTTCCAAATAAAATGTCTAAAATTGCATTTCAAACTCGGTGAAAAAGCTAGTTATTATTTTCACGAACATTGACAGTTGAAAATTTTTCAACTGACAGTCCAGATTTGTAAGATATATGTAACCTAAACATTCATAAGAGTTTTTTTCACTAGATTTGTCTTATGTGTTATCCCTATTCAAT-----------TGTTGCAAACATTTTGTCATTTTATTTTTTAATTTAAACATGGCTATAT--------GAGACTTCATATTATCCTTTCCTCCCAGGTGTTCTGGCTGGTCATGACAATAGAGTAAGTTGTCTTGGAGTAACTGAAGATGGCATGGCAGTTGCCACTGGATCCTGGGACAGCTTCCTCAAAATATGGAATTGATGCTGAAACAAAACATATTTCCTGGACCAGTTATTTGTTGTTTACACATGAACACAGTAGTGTTGCGCTTCCTGGCCTTCTTTTGTAACTTTACATCTAGCACATATTGAGCCTGAGTATGTGTCTCCATTCGTATGTGTGATTTGGCGTTCATATTCAGACGTGCATGTTTATATCTATATCTGTGAGTGAGTGACAAAATCTCCCGACGAAGGTCCTTTATTATATATATTCTCTCTCCTCACCCCCCCATGCTGAATTTACAGCTCTGTCTAGTCATACTCTGTCGCAAACTGCCTAAAAGCACAGTGGCTCGGTGCACGGTGCTTGCTGTCTTTTGCTTGCATAGTATTCACTTGACAGTTATATTAACTTATTGCCCAAGATAGGCTCTACTTTAACTGTAGCTTTTAGACGCATCACCTTGCATATGGAATCGGATTTTTTTCCCACTCAAAATTTTAAATCGGGAGGCATCCGTGTCAGCTGGGCCGAGGGGTCAGACTGAGCCCCGGCTGGTCCCTTGCACACCCGACACGTGCCATTTGTTCAAAACGAAAAAACTTTGATTCTATATGCATTCTGCATGTCTTTAATTTTCTCCCCTTTTGTGACAGAACTTGTATTGCTACGGGACGTGCAGTTGATTTGTATCAAATTCTATTCCAGGCTTTAAATAAATGTATTGTTGTATAACCCCCCTTTTGTGAAATAAGTTATGTTTCTGAGTGCTAGATGTGGATTCCATTTGTAAATAATGTGAATTCGTTATTTGTGGTCAAATCACGTG-----------------------------------------------
