# Supplementary material for: ﻿New species in old mountains: integrative taxonomy reveals ten new species and extensive short-range endemism in Nesticus spiders (Araneae, Nesticidae) from the southern Appalachian Mountains
Source: Zookeys. 2023 Feb 3;1145:1–130. doi: 10.3897/zookeys.1145.96724 (PMC10208238; doi:10.3897/zookeys.1145.96724)
Supplement: Supplementary material 4 — Input alignments, analysis log files, and output tree files [file zookeys-1145-001_article-96724__-s004.zip › uce-200808 (modified).phy]

 72 1556
Nesticus_nahaunus_Mexico_G2881 AAATATGATAAAAAATCTTTTAAT-AAAAAGGACATATTTATATGTATGTAAAATACATAAATAAAACTAAATAAAGCGACATTGATACCAGAATCTAATATTACAATTCCGTATTTTGAGTATTGTTTTAAACTGTCCATTTAGAATTAATTTTTAAAATTTAATTTTCAATCTTTTTTCAGGAAAGGTAATTATGGCGATATATGGACGGTTTTTGTAATATCGCGCTAAAAGTGCCATATAACACAACTAAAATATCCCACGAAATTTACTCAAGCGTTACTCGGTTCAACTCTTTTTCCAAGTGTATTCCAAACTTTATACATT---GAATAAAAAATTTTCTTCCCATATGAAAGACGGGAGCGTTCAAGCGAGACGAATTGTTCAAATCAAAAAATAAATAAAATAATAAATAAATAAAAAGTATACATCCTCTCCATCATTAAAAAGTAGCTCGTCCCATTTTTTCTTTTCTTTCTTAAGTCCCCTTTGACGCTGGGAATTCAAACCGCATTTTTCTTCCATCTCTTTTTCCGCTTCGGTTGTGTCATATAAAAAGAAAAGAATACTTGCGCGAGAAGA-AATATTATTTGTAAATTATGGTAGCCAAAAATAGCGATTTCAAGCCAAGAATAGAAGTAGACCGGTGTGAATTTTCGATCTGCGCATGCACTAAATCTCGGTTTCCGGTCCTCCCACATTGTTATGGCTGCCAAGACCAGGAGATGAGTGTATGAATTTGAGATAGATGGCTATTTCTTGCTTAAATGACTAAAGATTGTGCCAAAATGGGGTATGTTTTATTCAGATTTTTCTACCCACCTATACGCTACTTTGTTTTTAAATCTCACAAGTTCCAGCGGGAGTTTTTTTACATGTGCAAAGTGGTTTCGGAGATGTTCACCCCTGCTCC------AAAAAAAAATGTTTTTCCTTTTCCTGTCATCGCTGATAATATTACGCGTTTCTCTGTACTATTGTAGTTGCTGCACGTGGAAAAAGTCTTTTTTAAATGCTTACATTTCGCGCTGCTTACGATAAGCTGATAAGCGAAATGTAAGATAAGACAGAAAGTTTGCCGCTCAAACCAAATCTCGATGATCGTCGGAATTAAGTAATGATCCTCACTCGTTCTCAAGAAATCGAAAAAGAAGCAGGATCAGATTGTAACCACTGCAGGATCTAATCGTTTCGCTATCTTTTGCAAAAAGATGGATTATTTTTTACCTCAAAATTTGTGTTTAAACTTACAGAAACCGGTTTGGGCGGATACATACTTTAAAACCTACATTGGGAGAAGCAGCTTATGCAGAAATTG---TTTCGTAGAAAAATAAAGCGGCGGCATGCTGAAATATGCTTACCGGCCAAGGATTTCTTGGCTATTGTACTTGCGTTTGGAAACGTGTTATACGTTGATGAAATGTCAAAATCCAATTTTAGGAGCCGAGATGGTTTATGCACTGTATTATGTTGTGTTACTTTGTAAAGAATTATAAATATCGCTATATGATAAGGGGATAAATGAAACAGTTTAACAATTAATT-
Nesticus_Japan_G2153 AAAGACGGA------TAATTTAAAAAAAGATAATACACTATAAAATATATAGAATATACGAATACTATAAAATAGAATACTATATACTAGAGAATACTATAAAACAATCACGTGGAACGGAAATTAATAAGTAATACTAATTAAAAGTTGGTTAAAAAAAT--------------TATCCTGGAACAAGTAGTTAAAA--------------TTTTGA--ATTCTGTGCTA--------AAATTACGTAGCTAATA-ACCTCACAAAATTTACTCAAGCGTTGCCTTCTTCAACTACCTCTGTACGATCCTACCGAAGTTTATGTATTGTGGAATAAGAAGTTTTCTTCCCATATGAAAAAAGTGATCGTTCATGCGAGTCCAACAGTTCAAAT-AATAAACAAGTTAAATAAAACATAA--------TATGCATCCTCTCCATCATTAAAAAGTACCCCCCCCCATCTTACT---------------TTCTCTTGACTCTGGGAACCACATTTTTGGTTTTCATCCATC--CTTTTCCGCTTCGGTTGTGTCACAAAA--AGAAAAGAAGCTT-----GTATCCCAAATATTTTATTCAAG--AAGATAGCCAAAAATAGCGAACTCTAGCCAAGAATAGAAGTAGATCGGTGGGAAATTTCGATCTGCGCATGCACTCCATCTCGGTTTCCGGTCCTCCCACATTGTTATGGCTGCCAAGACCAGGAGATGAGTGTATGAATCCTAGATAGATGGCTATTTCATACTTAAATGACTAAAGATTGTGCCAAAATGGGGTATGTGTTACTCAGATTTTTCTGCCCACATCTACGCTAATTTGTTTTGAAATCGCTCGAGAACCAGCAAGAGTTTTTTTACATGTGC--AGTGTATTTGGAGATGTTCACCCCTGCTCGTATTAAAAAAATCACTTTCCCCCCTTTTCCTGTCATCGCTGATGATATTACGTTTTCCTCTGTACTATTGTAGTTGCTGCACGTGGAAAAAGTCTGGTTTAATGGTTTCGATTTCGCGGTTCTCATGATAAGGTGATAAGTGAAATTGAATATAACATAAA----TTGCCCTCTCCATCGAATCTCGATGATAATCGACAT-AAGTAATAATCCTCTCTGGTTTCTAAGATATCG------------GATTCTATTCTA--CGTAGCGGGATATAATCCTATCACTATTGTGTGCAAAAATATGTTTTTCTTTTTGCTTCTAAATTCGTATTTAAACTTTTCGAAACCGGTTTGGGCGGATACATAGTTAAAAACCTACGTTCGTTGAAGCCGCTTATGGAAAAATA-CAGTAGCATACAGGAAAAAATATTTTGTGTTTAGAAATGTGTTTAAATACGAATGATTTTCCTCTTGTTTTGGTTGAGATT-----TATTTAATTTGCTCTTGATG---CCAAATCCAATTGTATGAAACGATTCAGTTTATACAGGATTTTGAGATGT----------CACATATATTATATGCCACCATACAATATTGCACCAAAGGTAGCTGTTTACTACTTGAATG
Nsilvestrii_Hellgate_N1108 AAATATGATTAAAAATATTTTAATGAAATAAAAATTAATTATATATATT----------CAAG-------AATAACATGACATTGATTTCAGGATCCAGTATTGCACTTCCGTATTTTAAGTATTGAAGTTAAATTTCCAGTTTAAATTGTTTCTTTATATTCAACATTTAACTTTTTTTTAGTAATA-CGTATATGGCAATATATTTACGCATCTTGTAATATCGCCCTAAAAGCGCCATATCACACAACTCAATTATCTCACGATAGTTACTCAAGCGTTACCCTGTT--ACACTCCCTCGAAGTGTATTCCAAACTTTATACATTATTGAATAAAAAGTTTTCTTCCCATATAAAAGACGCGAGCGTTCATGCGAATCGAATAGTTCGAATCAAAAAATAAATAAAATAA---------AAAAAGTATACATCCTCTCCATCATTAAAAAGTAGCTCACC---TTTTTTTCCCCCATTTATAAATCTCTTTTAACTCTGGGAATTCAAACCACATTTTTCGTCTATCTCTTTTTCCGCTTCGGTTGTGGCAAGAAAAAAGAAAATAATACTTTTGCGA-CAAAGATTATTATTTTGAAGTTATGGTAGCCAAAAATAGCGATTTCAAGCCAAGAATAGAAGTAGACCGGTGTGAAATTTCGATCTGCGCATGCACTAAATCTCGGTTTCCGGTCCTCCCACATTGTTATGGCTGCCAAGACCAGGAGATGAGTGCATGAATTCGAGATAGATGGCTATTTCTTGCTTAAATGACTAAAGATTGTGCCAAAATGGGGTATGTTTTATTCAGATTTTTCTACCCACCTATACACTACTTTGTTTTGAAATCTCGCAAGTCCTAGCGGGATTTTTTATACATGTGCAAAGTGGTTTCGGAGATGTTCACCCCTGCTCC------GAAAAAAAATAT------TTTCCCTGTCATCGCTGATAATAATGCGCG--TTTTTGTACTATTGTAGCTGCTGCACGTGG--AAAGTTGGGTTTAAATACTTAGATTTCGCGCTCCTAACGATAAGCTGGT-AGCGAAATGTGAGATTAAATAGTA-GTTTGCCGCTCAAACTAAATCCCGATGATCAGAGAAATTAAATGATTAGTGGCACTCGCTCTCAAGATATCGGAAAAGAATCAGGAACGGATTAAAACCACTGCAGAATTTAATCGTTTCATCATCTTTTGCAAAAAGATGGATTACTTTTTGTCACAAAA-TTGTGTTTAAACATACAGAAACCGGTTTGGGCGGAAACATATTTTAAAACCTACATTCGTTGAAGCAGCTTATGCAGAAATAATAGTTACGGAAGAAAACAAAAGGGTTGCATACGAAAAGATGTTTAATGGCGTGGATTTTGTTTGCGATTTTACTGTGTTTTGAAAACCTATTGTACA-TGATGAAATGTCAAAATCGAATTCCAAGAGCCGTGATGGTTTATACAGTACGTAGTGCAATGTTATCGTCTAAAGAATTTTGTAAACCGCTGTACTTCTAACGAATGAACGAAACAGTTTAATCTTTGATTT
Narcheri_Cheaha_N023 AAACATGATAAAAAATATTTTAATAAAGAAGAACATATTCTGAGGAATGTAAAATAAATAAAAAAAAGTAAATGAAATGACGTTGATTTAAGAATCTAATATTACAATTTCGTATTTTGAGTATTGTTCTAAAATGTCCATTTAGAATTAATTTTTAAAATTTAATT-----TTTTTTTTCAGGAAAGGTAATTATGACTATATCTGGACGGTTTTTGTAATATCGCGCTAAAAGTGCCATATAACACAACTAAAATATCCCACGAAATTTACTCAAGCGTCACTCGGTTCAACTTTCTTTGCAAGTGTATTCCATACTTTATACATTATTGAATAAAAAGTTTTCTTCCCATATGAAAGACGTGAGCATTCATGCGAGACGAATTGTTCAAATCAAAAAATAAATAAAATAATAAATAAATAAAAAGTATACATCCTCTCCATCATTAAAAAGTAGCTCATCCCTTTTTTCTTCTTCTTTCTTAAGTCCTCTTTGACGCTGGGAATTCAAACCGCATTTTTCATCCATCTCTTTTTCCGCTTCGGTTGTGTCATATAAAAAGAAAAGAATACTTGC--GAATAGATAATATTATTTGGAAATTATGGTAGCCAAAAATAGCGATTTAAAGCCAAGAATAGAAGTAGACCGGTGTGAATTTTCGATCTGCGCATGCACTAAATCTCGTTTTTCGGTCCTCCCACATTGTTATGGCTGCCAAGACCAGGAGATGAGTGTATGAATTTGAGATAGATGGCTATTTCTTGCTTAAATGACTAAAGATTGTGCCAAAATGGGGTATGTTTTATTCAGATTTTTCTACCCATCTATACACTACCTTGTTTTTAAATCTCACAAGTTTTAGCGGGAGTTTTTTTACATGTGCAAAGTGGTTTCGGAGATGTTCACCCCTGCTCCAAAAGAAAAAAAAAATGTTTTTCCTTTTCCTGTCATCGCTGATAATATTACGTGTTTCTCTGTAGTATTGTAGTTGCTGCACGTGGAAAAAATCTTGTTTAAATGCTTAGATTTCGCGCTGCTTATGATAAGCTGATAAGCGAAATGTAAGATAAG---GAAAGTTTGCCGCTCAAACCAAATCTCGATGATCATCGGAATTAAGTAATGATCCGCACTCGTTCTCAAGAAATCGGAAAAAAAGCAAGATCAGATTATAACCACTGCAGGATCTAATCGTTTCGCTATCTTTTGCAAAAAGATGGATTACTTTTTACCACAAAATTTGTGTTTAAACTCATAGAAACCGGTTTGGGCGGATACATATTTTAAAACCTACATTGGAAGCAGCAGCATATGCAGAAATTATAGTTTCGTAGAAAAATAAAACGGTTGCATGCTGAAATATGTTTACTGGCCGAGGATTCGTTGGCTATTTTATTTGTGTTTGGAAACGTGTTGTACGGTGATGAAATGTCAAAATCCAATTTTTGGAGCCGAGATTATTTATGCACTATATTACAT--TGTTGCTGTGTAAAAAATTATAAATATCGCTAAATTATAAGGGAATAAATGAAACAGTTTAACAATTAATTT
Narcheri_MillShoalCreek_N727 ----------------------------------------------------------------------------------------------------------------------------------------------------------------------------------------------------------------------------------------------------------------------------------------------------------------------------------------------------------------------------------------------------------------------------------------------------------------------------------------------------------------------------------GCATTTTTCATCCATCTCTTTTTCCGCTTCGGTTGTGTCATATAAAAAGAAAAGAATACTTGC--GAATAGATAATATTATTTGGAAATTATGGTAGCCAAAAATAGCGATTTAAAGCCAAGAATAGAAGTAGACCGGTGTGAATTTTCGATCTGCGCATGCACTAAATCTCGTTTTTCGGTCCTCCCACATTGTTATGGCTGCCAAGACCAGGAGATGAGTGTATGAATTTGAGATAGATGGCTATTTCTTGCTTAAATGACTAAAGATTGTGCCAAAATGGGGTATGTTTTATTCAGATTTTTCTACCCATCTATACACTACCTTGTTTTTAAATCTCACAAGTTTTAGCGGGAGTTTTTTTACATGTGCAAAGTGGTTTCGGAGATGTTCACCCCTGCTCCAAAAGAAAAAAAAAATGTTTTTCCTTTTCCTGTCATCGCTGATAATATTACGTGTTTCTCTGTAGTATTGTAGTTGCTGCACGTGGAAAAAATCTTGTTTAAATGCTTAGATTTCGCGCTGCTTATGATAAGCTGATAAGCGAAATGTAAGATTAG--------------------------------------------------------------------------------------------------------------------------------------------------------------------------------------------------------------------------------------------------------------------------------------------------------------------------------------------------------------------------------------------------------------------------------------------------------------------------------------------------
Nbarri_Bishop_N1072 -----------AAAATCTTTTAATAAAAAAGAACATATTTTTAGGTATGTAAAATAAATAAATAAAAGTAAATAAAGTGACGTTGATTTCAGAATCTAATATTACAATTCCGTATTTTGAGTATTGTTCTAAAATGTCCATTTAGAAATAATTTTTAAAATTTAATTTTCAATCTTTTTTCAGGAAAGGTAATTATGACGATATATGGACGATTTTTGTAATATCGCGCTAAAAGTGCCATATAACACAACTAAAATATCCCACGAAATTTACTCAAGCGCTACTCGGTTCAACTTTCTGTCCAAGTGTATTCCATACTTTATACATTATTGAATAAAAAGTTTTCTTCCCATATGAAAGACGTGAGCGTTCATGCGAGACGAATTGTTCAAATCAAAAAATAAATAAAATAATAAATAAATAAAAAGTATACATCCTCTCCATCATTAAAAAGTAGCTCATCCTTTTTTTCTTCTTCTTTCTTAAGTCCCCTTTGACGCTGGGAATTCAAACCGCATTTTTCATCCATCTCTTTTTCCGCTTCGGTTGTGTCATATAAAAAGAAAAGAATACTTGCGCGAATAGATAATATTATTTGGAAATTATGGTAGCCAAAAATAGCGATTTTAAGCCAAGTATAGAAGTAGACCGGTGTGAATTTTCGTTCTGCGCATGCACTAAATCTCGGTTTCCGGTCCTCCCACATTGTTATGGCTGCCAAGACCAGGAGATGAGTGTATGAATTTGAGATAGATGGCTATTTCTTGCTTAAATGACTAAAGATTGTGCCAAAATGGGGTATGTTTTATTCAGATTTTTCTACCCACCTATACACTACTTTGTTTTTAAATCTCACAAGTTTTAGCGGGAGTTTTTTTACATGTGCAAAGTGGTTTCGGAGATGTTCACCCCTGCTCCAAAAGGAAAAAAAAATGTTTTTCCTTTTCCTGTCATCGCTGATAATATTACGTGTTTTTCTGTACTGTTGTAGTTGCTGCACGTGGAAAAAATCTTGTTTAAATGCTTAGATTTCGCGCTGCTTATGATAAGCTGATAAGCGAAATGTAAGATAAGATAGAAAGTTTGGCGCTCAAACCAAATCTCGATGATCATCGGAATTAAGTAATGATCCGCACTCGTTCTCAAGAAATCGGAAAAAAAGCAATATCAGATTATAAGCACTGCAGGATCTAATCGTTTCGCTATCTTTTGCAAAAAGATGGATTACTTTTTACTACAAAATTTGTGTTTAAACTCACAGAAACCGGTTTGGGCGGATACATATTTTAAAACCTACATTGGAAGCAGCAGCTTATGCAG-AATTATTGTTTCGTAGAAAAATAAAACGGCTGCACGTTGAAATATG---------------------------------------------------------------------------------------------------------------------------------------------------------------------------------------------
Nbarri_LostCoveCave_N0065 -----------------------------------------------------------------AAGTAAATAAAGTGACGTTGATTTCAGAATCTAATATTACAATTCCGTATTTTGAGTATTGTTCTAAAATGTCCATTTAGAAATAATTTTTAAAATTTAATTTTCAATCTTTTTTCAGGAAAGGTAATTATGATGATATATGGACGATTTTTGTAATATCGCGCTAAAAGTGCCATATAACACAACTAAAATATCCCACGAAATTTACTCAAGCGCTACTCGGTTCAACTTTCTGTCCAAGTGTATTCCATACTTTATACATTATTGAATAAAAAGTTTTCTTCCCATATGAAAGACGTGAGCGTTCATGCGAGACGAATTGTTCAAATCAAAAAATAAATAAAATAATAAATAAATAAAAAGTATACATCCTCTCCATCATTAAAAAGTAGCTCATCCTTTTTTTCTTCTTCTTTCT-----TCCCTTTGACGCTGGGAATTCAAACCGCATTTTTCATCCATCTCTTTTTCCGCTTCGGTTGTGTCATATAAAAAGAAAAGAATACTTGCGCGAATAGATAATATTATTTGGAAATTATGGTAGCCAAAAATAGCGATTATAAGCCAAGTATAGAAGTAGACCGGTGTGAATTTTCGATCTGCGCATGCACTAAATCTCGGTTTCCGGTCCTTCCACATTGTTATGGCTGCCAAGACCAGGAGATGAGTGTATGAATTTGAGATAGATGGCTATTTCTTGCTTAAATGACTAAAGATTGTGCCAAAATGGGGTATGTTTTATTCAGATTTTTCTACCCACCTATACACTACTTTGTTTTTAAATCTCACAAGTTTTAGCGGGAGTTTTTTTACATGTGCAAAGTGGTTTCGGAGATGTTCACCCCTGCTCCAAAAGGAAAAAAAAATGTTTTTCCTTTTCCTGTCATTGCTGATAATATTACGTGTTTTTCTGTACTGTTGTAGTTGCTGCACGTGGAAAAAATCTTGTTTAAATGCTTAGATTTCGCGCTGCTTATGATAAGCTGATAAGCGAAATGTAAGATAAGATAGAAAGTTTGGCGCTCAAACCAAATCTCGATGATCATCGGAATTAAGTAATGATCCGCACTCGTTCTCAAGAAATCGGAAAAAAAGCAATATCAGATTATAAGCACTGCAGGATCTAATCGTTTCGCTATCTTTTGCAAAAAGATGGATTACTTTTTACTACAAAATTTGTGTTTAAACTCACAGAAACCGGTTTGGGCGGATACATATTTTAAAACCTACATTGGAAGCAGCAGCTTATGCAG-AATTATTGTTTCGTAGAAAAATAAAACGGCTGCACGCTGAAATATGCTTACTGGCCGATGATTCGTTGACTATTTTATTTTTGTTTGGATATATTTTGTACGTTGATGAAATGTCAAAATCCAATTTCAGGAGCCGAGATGGTTTATGCACTATATTATGTTGTGTTACTTTGCAAAAAATTATAAATATCCCTAAATGATAAGGGAATAAATGAAACAGTTTAAC---------
Nbarri_eyed_ClayCave_G2082 ---------------------------------------------------------ATAAATAAAAGTAAATAAAGTGACGTTGATTTCAGAATCTAATATTACAATTCCGTATTTTGAGTATTGTTTTAAAATGTCCATTTAGAATTAATTTTTAAAATTTAATTTTCAATCTTTTTTCAGGAAAGGTAATTATGAGGAAATATGGACGATTTTTATAATATCGCGCTAAAAGTGCCATATAACACAACTAAAATATCCCACGAAATTTACTCAAGCGTTACTCGGTTCAACTTTCTTTCCAAGTGTATTCCCTACTTTATACATTATTGAATAAAAAGTTTTCTTCCCATATGAAAGACGAGAGCGTTCATGCGAGACGAATTGTTCAAATCAAAATATAAATAAAATAATAAATAAATAAAAAGTATACATCCTCTCCATCATTAAAAAGTAGCTCATCCCTTTTTTCTTCTTCTTTCTTAAGTCCCCTTTGACGCTGGGAATTCAAGCCGCATTTTTCATCCATCTCTTTTTCCGCTTCGGTTGTGTCATATAAAAAGAAAAGAATACTTGCGCGAATAGATAATATTATTTGGAAATTATGGTAGCCAAAAATAGCGATTTTAAGCCAAGAATAGAAGTAGACCGGTGTGAATTTTCGATCTGCGCATGCACTAAATCTCGGTTTCCGGTCCTCCCACATTGTTATGGCTGCCAAGACCAGGAGATGAGTGTATGAATTTGAGATAGATGGCTATTTCTTGCTTAAATGACTAAAGATTGTGCCAAAATGGGGTATGTTTTATTCAGATTTTTCTACCCACCTATACACTACTTTGTTTTTAAATCTCGCAAGTTTTAGCGGGAGTTTTTTTACATGTGCAAAGTGGTTTCGGAGATGTTCACCCCTGCTCCAAAAGGAAAAAAAAATGTTTTTCCTTTTCCTGTCATCGCTGATAATATTACGTGTTTTGCTGTATTATTGTAGTTGCTGCACGTGGAAAAAGTCTTGTTTAAATGCTTAGATTTCGCGCTGCTTATGATAAGGTGATAAGCGAAATGTAAGATAAGATAGAAAGTTTGCCGCTCAAACCAAATCTCGCTGATCATCGGAATTAAGTAATGATCCGCACTCGTTCTCAAGAAATCGGAAAAAAAGCAAGATCTGATTATAAGCACTGCAGGATCTAAACGTTTCGCTATCTTTTGCAAAAAGATGGATTACTTTTTACCACAAAATTTGTGTTTAAACTCACAGAAACCGGTTTGGGCGGATACATATTTTAAAACCTACATTGGAAGCAGCAGCTAATGCAGAAATTATAGTTTCGTAGAAAAATAAAACGACTGCACGCTGAAATATGCTTACTGGCCGATGATTCGTTGACTATTTTATTTGTGTTTGGATATATTTTGTACGTTGATGAAATGTCAAAATCCAATTTCAGGAGCCGAGATGGTTTATGCATTATATTATGTTGTGTTACTTTGTAAAAAATTATAAATATCGCTAAATGATAAGGGAATAAATGAAACAGTTTAACAATTAATTT
Nbishopi_DryFalls_N150 ----------------------------------------------------------------------------------------------------------------------------------AAAATGTCCATTTAGAAATAATTTTTAAAATTTAATTTTCAATCTTTTTTCAGGAAAGGTAATTATGACGATATATGGACGATTTTTGTAATATCGCGCTAAAAGTGCTATATAACACAACTAAAATATCCCACGAAATTTACTCAAGCGTTACTCGGTTCAACTTTCTTTCCAAGTGTATTCCATACTTTATACATTATTGAATAAAAAGTTTTCTTCCCATATGAAAGACGTGAGCGTTCATGCGAGAGGAATTGTTCAAATCAAAAAATAAATAAAATAATAAATAAATAAAAAGTATACATCCTCTCCATCATTAAAAAGTAGCTCATCC---TTTTTTTCTTCTTTCTTAAGTCCCCTTTGACGCTGGGAATTCAAACCGCATTTTTCATCCATCTCTTTTTCCGCTTCGGTTGTGCCATATAAAAAGAAAAGAATACTTGCGCGAATAGATAATATTATTTGGAAATTATGGTAGCCAAAAATAGCGATTTTAAGCCAAGAATAGAAGTAGACCGGTGTGAATTTTCGATCTGCGCATGCACTAAATCTCGGTTTCCGGTCCTCCCACATTGTTATGGCTGCCAAGACCAGGAGATGAGTGTATGAATTTGAGATAGATGGCTATTTCTTGCTTAAATGACTAAAGATTGTGCCAAAATGGGGTATGTTTTATTCAGATTTTTCTACCCACCTATACACTACTTTGTTTTTAAATCTCACAAGTTTTAGCGGCAGTTTTTTTACATGTGCAAAGTGGTTTCGGAGATGTTCACCCCTGCTCCAAAAGGAAAAAAAAATGTTTTTCCTTTTCCTGTCATCGCTGATAATATTACGTGTTTTTCTGTACTATTGTAGTTGCTGCACGTGGAAAAAGTCTT-TTTAAATGCTTAGATTTCGCGCTGCTTATGATAAGCTGATAAGCGAAATGTAAGATAAGATAGAAAGTTTGCCGCTCAAACCAAATCTCGATGATCATCGGAATTAAGTAATGATCCGCACTCGTTCTCAAGAAATCGAAAAAAAAGCAAGATCAGATTATAAGCACTGCAGGATCTAATCGTTTCGCTATCTTTTGCAAAAAGATGGATTACTTTTTACTACAAAATTTGTGTTTAAACTCACAGAAACCGGTTTGGGCGGATACATATTTTAAAACCTACATTGGAAGCAGCAGCTTATGCAGAAATTATAGTTTCGTAGAAAAATAAAACGGCTGCACGCTGAAATATGCTTACTGGCCGATGATTCGTTGACTAT--TATTTGTGTTTGGATATATTTTGTACGTTGATGAAATGTCAAAATCCAATTTCAAGAGC-----------------------------------------------------------------------------------------------------
Nbrimleyi_NewberryCr_N984 ----------------------------------------------------------------------------------TTGATTTCAGAATGTAATATTACAATTCCGTATTTTGAGTATTGTTCTAAAATGTCCATTTAGAATTAATTTTTAAAATTTAATTTTCAATCTTTTTTCAGGAAAGGTAATTATGACGAAATATGGACGATTTTTGTAATATCGCGCTAAAAGCGCCATATAACACAACTAAAATATCCCACGAAATTTACTCAAGCGTTACTCGGTTCAACTTTCTTTCCAAGTGTATTCCATACTTTATACATTATTGAATAAAAAGTTTTCTTCCCATATGAAAGACGTGAGCGTTCATGCGAGGCGAATTGTTCAAATCAAAAAATAAATAAAATAATAAATAAATAAAAAGTATACATCCTCTCCATCATTAAAAAGTAGCTCATCCC-TTTTTTTTCTTCTTTCTTAAGTCCCCTTTGACGCTGGGAATTCAAACCGCATTTTTCATCCATCTCTTTTTCCGCTTCGGTTGTGTCATATAAAAAGAAAAGAATACTTGCGCGAATAGATAATTTTATTTGGAAATTATGGTAGCCAAAAATAGCGATTTTAAGCCAAGAATAGAAGTAGACCGGTGTGAATTTTCGATCTGCGCATGCACTAAATCTCGGTTTCCGGTCCTCCCACATTGTTATGGCTGCCAAGACCAGGAGATGAGTGTATGAATTTGAGATAGATGGCTATTTCTTGCTTAAATGACTAAAGATTGTGCCAAAATGGGGTATGTTTTATTCAGATTTTTCTACCCACCTATACACTACTTTGTTTTTAAATCTCGCAAGTTTTAGCGGGAGTTTTTTTACATGTGAAAAGTGGTTTCGGAGATGTTCACCCCTGCTCCAAAAGGAAAAAAAAATGTTTTTC---------------------------------------------------------------------------------------------------------------------------------------------------------------------------------------------------------------------------------------------------------------------------------------------------------------------------------------------------------------------------------------------------------------------------------------------------------------------------------------------------------------------------------------------------------------------------------------------------------------------------------------
Ncarolinensis_Grandfather_N218 AAACATGATAAAAAATCTTTTGATAAAAAAGGACATATTTTTAGGTATGTAAAATGAATAAATAAAAGTAAATAAAGTGATGTTGATTTCAGAATCTAATATTACAATTCCGTATTTTGAGTATTGTTCTAAAATGTCCATTTAGAATTAATTTTAAAAATTTAATTTTTAATCTTTTTTCAGGAAAGGTAATTATGACGAAATATGGACGATTTTTATAATATCGCGCTAAAAGTGCCATATAACACAACTAAAATATCCCACGAAATTTACTCAAGCGTTACTCCGTTCAACTTTCTTTCCAAGTGTATTCCCTACTTTATACATTATTGAATAAAAAGTTTTCTTCCCATATGAAAGACGTGAGCGTTCATGCGAGACGAATTGTTCAAATCAAAAAATAAATAAAATAATAAATAAATAAAAAGTATACATCCTCTCCATCATTAAAAAGTAGCTCATCCCTTTTTTCTTCTTCTTTCTTAAGTCCCCTTTGACGCTGGGAATTCAAACCGCATTTTTCATCCATCTCTTTTTCCGCTTCGGTTGTGTCATATAAAAAGAAAAGAATACTTGCGCGAATAGATAATATTATTTGGAAATTATGGTAGCCAAAAATAGCGATTTTAAGCCAAGAATAGAAGTAGACCGGTGTGAATTTTCGATCTGCGCATGCACTAAATCTCGGTTTCCGGTCCTCCCACATTGTTATGGCTGCCAAGACCAGGAGATGAGTGTATGAATTTGAGATAGATGGCTATTTCTTGCTTAAATGACTAAAGATTGTGCCAAAATGGGGTATGTTTTATTCAGATTTTTCTACCCACCTATACACTACTTTGTTTTTAAATCTCGCAAGTTTTAGCGGGAGTTTTTTTACATGTGCAAAGTGGTTTCGGAGATGTTCACCCCTGCTCCAAAAGGAAAAAAAAATGTTTTTCCTTTTCCTGTCATCGCTGATAATATTACGTGTTTTTCTGTACTATTGTAGTTGCTGCACGTGGAAAAAGTCTTGTTTAAATGCTTAGATTTCGCGCTGCTTATGATAAGGTGATAAGCGAATTGTAAGATAAGATAGAAAGTTTGCCGCTCAAACCAAATCTCGATGATCATCGGAATTAAGTAATGATTCGCACTCGTTCTCAAGAAATCG-AAAAAAAGCAAGATCTGATTATAAGCACTGCAGGATCTAATCGTTTCGCTATCTTTTGCAAAAAGATGGATTACTTTTTACCACAAAATTTGTGTTTAAACTCACAGAAACCGGTTTGGGCGGATACATATTTTAAAACCTACATTGGAAGCAGCAGCTTATGCAGAAATTATAGCTTCGTAGAAAAATAAAACGGCTGCACGCTGAAATATGCTTACTGGCCGATGATTCGTTGACTATTTTATTTGTGTTTGGATATATTTTGTACGTTGATGAAATGTCAAAATCCAATTTCAGGAGCCGAGATGGTTTATGCACTATATTATGTTGTGTTACTTTGTAAAAAATTATAAATATCGCTAAATGATAAGGGAA---------------------------
Ncarolinensis_LinvilleCaverns_N227 ----------------------------------------------------------------------------------------------------------------------------------------------------------------------------------------------------------------------------------------------------------------------------------------------------------------------------------------------------------------------------------------------------------------------------------------------TACATCCTCTCCATCATTAAAAAGTAGCTCATCCCTTTTTTCTTCTTCTTTCTTAAGTCCCCTTTGACGCTGGGAATTCAAACCGCATTTTTCATCCATCTCTTTTTCCGCTTGGGTTGTGTCATATAAAAAGAAAAGAATACTTGCGCGAATAGATAATATTATTTGGAAATTATGGTAGCCAAAAATAGCGATTTTAAGCCAAGAATAGAAGTAGACCGGTGTGAATTTTCGATCTGCGCATGCACTAAATCTCGGTTTCCGGTCCTCCCACATTGTTATGGCTGCCAAGACCAGGAGATGAGTGTATGAATTTGAGATAGATGGCTATTTCTTGCTTAAATGACTAAAGATTGTGCCAAAATGGGGTATGTTTTATTCAGATTTTTCTACCCACCTATACACTACTTTGTTTTTAAATCTCGCAAGTTTTAGCGGGAGTTTTTTTACATGTGCAAAGTGGTTTCGGAGATGTTCACC-CTGCTCCAAAAGGAAAAAAAAATGTTTTTCCTTTTCCTGTCATCGCTGATAATATTACGTGTTTTTCTGTACTATTGTAGTTGCTGCACGTGGAAAAAGTCTTGTTTAAATGCTTAGATTTCGCGCTGCTTATGATAAGGTGATAAGCGAATTGTAAGATAAGATAGAAAGTTTGCCGCTCAAACCAAATCTCGATGATCATCGGAATTAAGTAATGATCCGCACTCGTTCTCAA--------------------------------------------------------------------------------------------------------------------------------------------------------------------------------------------------------------------------------------------------------------------------------------------------------------------------------------------------------------------------------------------------------------------------
Ncarteri_English_N031 ACACATGATAAAAAATCTTTTAATAAAAAAGAACATATTTTTAGGTATGTAAAATAAATAAAT---------AAAAGTGACGTTGATTTCAGAATCTAATATTACAATTCCGTATTTTGAGTATTGTTCTAAAATGTCCATTTAGAAATAATTTTTAAAATTTAATTTTCAATCTTTTTTCAGGAAAGGTAATTATGACAATATATGGACGATTTTTGTAATATCGCGCTAAAAGTGCCATATAACACAACTAAAATATCCCACGAAATTTACTCAAGCGCTACTCGGTTCAACTTTCTTTCCAAGTGTATTCCATACTTTATACATTATTGAATAAAAAGTTTTCTTCCCATATGAAAGACGTGAGCGTTCATGCGAGACGAATTGTTCAAATCAAAAAATAAATAAAATAATAAATAAATAAAAAGTATACATCCTCTCCATCATTAAAAAGTAGCTCATCCTTTTTTTCTTCTTCTTTCTTAAGTCTCCTTTGACGTTGGGAATTCAAACCGCATTTTTCATCCATCTCTTTTTCCGCTTCGGTTGTGTCATATAAAAAGAAAAGAATACTTGCGCGAATAGATAATATTATTTGGAAATTATGGTAGCCAAAAATAGCGATTTTAAGCCAAGAATAGAAGTAGACCGGTGTGAATTTTCGATCTGCGCATGCACTAAATCTCGGTTTCCGGTCCTCCCACATTGTTATGGCTGCCAAGACCAGGAGATGAGTGTATGAATTTGAGATAGATGGCTATTTCTTGCTTAAATGACTAAAGATTGTGCCAAAATGGGGTATGTTTTATTCAGATATTTCTACCCACCTATACACTACTTTGTTTTTAAATCTCACAAGTTTTAGCGGGAGGTTTTTTACATGTGCAAAGTGGTTTCGGAGATGTTCACCCCTGCTCCAAAAGG-AAAAAAAATGTTTTTCCTTTTCCTGTCATCGCTGATAATATTACGTGTTTTTCTGTACTATTGTAGTTGCTGCACGTGGAAAAAGTCTTGTTTAAATGCTTAGATTTCGCGCTGCTTATGATAAGCTGATAAGCGAAATGTAAGATAAGATAGAAAGTTTGCCGCTCAAACCAAATCTCGATGATCATCGGAATTAAGTAATGATCCGCACTCGTTCTCAAGAAATCGAATAAAAAGCAAGATTAGATTATAAGCACTGCAGGATCTAATCGTTTCGCTATCTTTTGCAAAACGATGGATTACTTTTTACTACAAAATTTGTGTTTAAACTCACAGAAACCGGTTTGGGCGGATACATATTTTAAAACCTACATTGAAAGCAGCAGCTTATGCAGAAATTATAGTTTCGTAGAAAAATAAAACGGCTGCACGCTGAAATATGCTTACTGGCCGATGATTCGTTGACTATTTTATTTGTGTTTGGATATATTTTGAACGTTGATGAAATGTCAAAATCCAATTTCAGAAGCCGAGATGGTTTATGCACTATATTATGTTGTGTTACTTTGTAAAAAATTATAAATATGGCTAAATGATAAGGGAATAAATGAAACAGTTTAACAATTAATTT
Ncarteri_LaurelCave_nearTYPE_N0296 ACACATGATAAAAAATCTTTTAAT-AAAAAGAACATATTTTTAGGTATGTAAAATAAATAAATAAAAGTAAATAAAGTGACGTTGATTTCAGAATCTAATATTACAATTCCGTATTTTGAGTATTGTTCTAAAATGTCCATTTAGAAATAATTTTTAAAATTTAATTTTCAATCTTTTTTCAGGAAAGGTAATTATGACAATATATGGACGATTTTTCTAATATCGCGCTAAAAGTGCCATATAACACAACCAAAATATCCCACGAAATTTACTCAAGCGCTACTCGGTTCAACTTTCTTTCCAAGTGTATTCCATAGTTTATACATTATTGAATAAAAAGTTTTCTTCCCATATGAAAGACGTGAGCGCTCATGCGAGACGAATTGTTCAAATCAAAAAATAAATAAAATAATAAATAAATAAAAAGTATACATCCTCTCCATCATTAAAAAGTAGCTCATCCTTTTTTTTTTCTTCTTTCTTAAGTCCCCTTTGACGCTGGGAATTCAAACCGCATTTTTCATCCATCTCTTTTTCCGCTTCGGTTGTGTCATATAAAAAGAAAAGAATACTTGCGCGAATAGATAATATTATTTGGAAATTATGGTAGCCAAAAATAGCGATTTTAAGCCAAGAATAGAAGTAGACCGGTGTGAATTTTCGATCTGCGCATGCACTAAATCTCGGTTTCCGGTCCTCCCACATTGTTATGGCTGCCAAGACCAGGAGATGAGTGTATGAATTTGAGATAGATGGCTATTTCTTGCTTAAATGACTAAAGATTGTGCCAAAATGGGGTATGTTTTATTCAGATTTTTCTACCCACCTATACACTACTTTGTTTTTAAATCTCACAAGTTTTAGCGGGAGTTTTTTTACATGTGCAAAGTGGTTTCGGAGATGTTCACCCCTGCTCCAAAAGGAAAAAAAGATGTTTTTCCTTTTCCTGTCATCGCTGATAATATTACGTGTTTTTCTGTACTATTGTAGTAGCTGCACGTGGAAAAAGTCTTGTTTAAATGCTTAGATTTCGCGCTGCTTATGATAAGCTGATAAGCGAAATGTAAGATAAGATAGAAAGTTTGCCGCTCAAACCAAATCTCGATGATCATCGGAATTAAGTAATGATCCGCACTCGTTCTCAAGAAATCGGAAAAAAAGCAAGATTAGATTATAAGCACTGCAGGATCTAATCGTTTCGCTATCTTTTGCAAAAAGATGGATTACTTTTGACTACAAAATTTGTGTTTAAACTCACAGAAACCGGTTTGGGCGGATACATATTTTAAAACCTACATTGAAAGCAGCAGCTTATGCAGAAATTATAGTTTCGTAGAAAAATAAAACGGCTGCACGCTGAAATATGCTTACTGGCCGATGATTCGTTGACTATTTTATTTGTGTTCGGATATATTTTGAACGTTGATGAAATGTCAAAATCCAATTTCAGAAGCCGAGATGGTTTATGCACTATATTATGTTGTGTTACTTTGTAAAAAATTATAAATATCGCTAAATGATAAGGGAGTAAATGAAACAGT--------------
Ncarteri_PilotMtn_G2185 ACACATGATAAAAAATCTTTTAATAAAAAAGAACATATTTTTAGGTATGTAAAATAAATAAATAAAAGTAAATAAAGTGACGTTGATTTCAGAATCTAATATTACAATTCCGTATTTTGAGTATTGTTCTAAAATGTCCATTTAGAAATAATTTTTAAAATTGAATGTTCAATCTTTTTTCAGGAAAGGTAATTATGACAATATATGGACGATTTTTGTAATATCGCGCTAAAAGTGCCATATAACACAACCAAAATATCCCACGAAATTTACTCAAGCGCTACTCGGTTCAACTTTCTTTCCAAGTGTATTCCATACTTTATACATTATTGAATAAAAAGTTTTCTTCCCATATGAAAGACGTGAGCGTTCATGCGAGACGAATTGTTCAAATCAAAAAATAAATAAAATAATAAATAAATAAAAAGTATACATCCTCTCCATCATTAAAAAGTAGCTCATCCTTTTTTTCTTCTTCTTTCTTAAGTCCCCTTTGACGCTGGGAATTCAAACCGCATTTTTCATCCATCTCTTTTTCCGCTTCGGTTGTGTCATATAAAAAGAAAAGAATACTTGCGCGAATAGATAATATTATTTGGAAATTATGGTAGCCAAAAATAGCGATTTTAAGCCAAGAATAGAAGTAGACCGGTGTGAATTTTCGATCTGCGCATGCACTAAATCTCGGTTTCCGGTCCTCCCACATTGTTATGGCTGCCAAGACCAGGAGATGAGTGTATGAATTTGAGATAGATGGCTATTTCTTGCTTAAATGACTAAAGATTGTGCCAAAATGGGGTATGTTTTATTCAGATTTTTCTACCCACCTATACACTACTTTGTTTTTAAATCTCACAAGTTTTAGCGGGAGTTTTTTTACATGTGCAAAGTGGTTTCGGAGATGTTCACCCCTGCTCCAAAAGGAAAAAAAAATGTTTTTCCTTTTCCTGTCATCGCTGATAATATTACGTGTTTTTCTGTACTATTGTAGTTGCTGCACGTGGAAAAAGTCTTGTTTAAATGCTTAGATTTCGCGCTGCTTATGATAAGCTGATAAGCGAAATGTAAGATAAGATAGAAAGTTTGCCGCTCAAACCAAATCTCGATGATCATCGGAATTAAGTAATGATCCGCACTCATTCTCAAGAAATCGAAAAAAAAGCAAGATTAGATTATAAGCACTTCAGGATCTAATCGTTTCGCTATCTTTTGCAAAAAGATGGATTACTTTTTACTACAAAATTTGTGTTTAAACTCACAGAAACCGGTTTGGGCGGATACATATTTTAAAACCTACATTGAAAGCAGCAGCTTATGCAGAAATTATAGTTTCGTAGAAAAATTAAACGGCTGCACGCTGAAATATGCTTACTGGCCTATGATTCGTTGACTATTTTATTTGTGTTTGGATATATTTTGAACTTTGATGAAATGTCAAAATCCAATTTCAGAAGCCGAGATGGTTTATGCACTATATTATGTTGTGTTACTTTGTAAAAAATTATAAATATCGT------------------------------------------
Ncarteri_Pitchfork_N363 -------------------------------------------GGTATGTAAAATAAATAAATCAAAGTAAATAAAGTGACGTTGATTTCAGAATCTAATATTACAATTCCGTATTTTGAGTATTGTTCTAAAATGTCCATTTAGAAATAATTTTTAAAATTTAATTTTCAATC-TTTTTCAGGAAAGGTAATTATGACGATAAATCGACGATTTTTGTAATATCGCGCTAAAAGTGCCATATAACACAACTAAAATATCCCACGAAATTTACTCAAGCGCTACTCGGTTCAACTTTCTTTCCAAGTGTATTCCATACTTTATACATTATTGAATAAAAAGTTTTCTTCCCATATGAAAGACGTGAGCGTTCATGCGAGACGAATTGTTCAAATCAAAAAATAAATAAAATAATAAATAAATAAAAAGTATACATCCTCTCCATCATTAAAAAGTAGCTCATCCTTTTTTTCTTCTTCTTTCTTAAGTCCCCTTTGACGCTGGGAATTCAAACCGCATTTTTCATCCATCTCTTTTTCCGCTTCGGTTGTGTCATATAAAAAG-AAAGAATACTTGCGCGAATAGATAATATTATTTGGAAATTATGGTAGCCAAAAATAGCGATTTTAAGCCAAGAATAGAAGTAGACCGGTCTGAATTTTCGATCTGCGCATGCACTAAATCTCGGTTTCCGGTCCTCCCACATTGTTATGGCTGCCAAGACCAGGAGATGAGTGTATGAATTTGAGATAGATGGCTATTTCTTGCTTAAATGACTAAAGATTGTGCCAAAATGGGGTATGTTTTATTCAGATTTTTCTACCCACCTATACACTACTTTGTTTTTAAATCTCACAAGTTTTAGCGGGAGTATTTTTACATGTGCAAAGTGGTTTCGGAGATGTTCACCCCTGCTCCAAAAGGAAAAAAAAATGTTTTTCCTTTTCCTGTCATCGCTGATAATATTACGTGTTTTTCTGTACTATTGTAGTTGCTGCACGTGGAAAAAGTCTTGTTTAAATGCTTAGATTTCGCGCTGCTTATGATAAGCTGATAAGCGAAATGTAAGATAAGATAGAAAGTTTGCCGCTCAAACCAAATCTCGATGATCATCGGAATTAAGTAATGATCCGCACTCGTTCTCAAGAAATCGAAAAAAAAGCAAGATCAGATTATAAGCACTGTAGGATCTAATCGTTTCGCTATCTTTTGCAAAAAAATGGATTACTTTTTACTACAAAATTTGTGTTTAAACTCACAGAAACCGGTTTGGGCGGATACATATTTTAAAACCTACATTGAAAGCAGCAGCTTATGCAGAAATTATAGTTTCGTAGAAAAATAAAACGGCTGCACGCTGAAATATGCTTACTGGCCGATGATTCGTTGACTATTTTATTTGTGTTTGGATATATTTTGTACGTTGATGAAATGTCAAAATCCAATT-------------------------------------------------------------------------------------------------------------
Ncarteri_WeberCty_N1044 ATATAT---AAAAAATCTTTTAATAAAAAAGAACATATTTTTAGGTATGTAAAATAAGTAAATAAAAGTAAACAAAGTGACGTTGATTTCAGAATCTAATATTACAATTCCGTATTTTGAGTATTGTTCTAAAATGTCCATTTAGAAATAATTTTTAAAATTTAATTTTCAATCTTTTTTCAGGAAAGGTAATTATGACAATATATGGACGATTTTTGTAATATCGCGCTAAAAGTGCCATATAACACAACCAAAATATCCCACGAAATTTACTCAAGCGCTACTCGGTTCAACTTTCTTTCCAAGTGTATTCCATACTTTATACATTATTGAATAAAAAGTTTTCTTCCCATATGAAAGACGTGAGCGTTCATGCGAGACGAATTGTTCAAATCAAAAAATAAATAAAATAATAAATAAATAAAAAGTATACATCCTCTCCATCATTAAAAAGTAGCTCATCCTTTTTTTCTTCTTCTTTCTTAAGTCCCCTTTGACGCTGGGAATTCAAACCGCATTTTTCATCCATCTCTTTTTCCGCTTCGGTTGTGTCATATAAAAAGAAAAGAATACTTGCGCGAATAGATAATATTATTTGGAAATTATGGTAGCCAAAAATAGCGATTTTAAGCCAAGAATAGAAGTAGACCGGTGTGAATTTTCGATCTGCGCATGCACTAAATCTCGGTTTCCGGTCCTCCCACATTGTTATGGCTGCCAAGACCAGGAGATGAGTGTATGAATTTGAGATAGATGGCTATTTCTTGCTTAAATGACTAAAGATTGTGCCAAAATGGGGTATGTTTTATTCAGATTTTTCTACCCACCTATACACTACTTTGTTTTTAAATCTCACAAGTTTTAGCGGGAGTTTTTTTACATGTGCAAAGTGGTTTCGGAGATGTTCACCCCTGCTCCAAAAGGGAAAAAAAATGTTTTTCCTTTTCCTGTCATCGCTGATAATATTACGTGGTTTTCTGTACTATTGTAGTTGCTGCACGTGGAAAAAGTCTTGTTTAATTGCTTAGATTTCGCGCTGCTTATGATAAGCTGATAAGCGAAATGTAAGATAAAATAGAAAGTTTGCCGCTCAAACCAAATCTCGATGATCATCGGAATTAAGTAATGATCCGCACTCGTTCTCAAGAAATC-GAAAAAAAGCAAGATTAGATTATAAGCACTGCAGGATCTAATCGTTTCGCTATCTTTTGCAGAAAGATGGATTACTTTTTACTACAAAATTTGTGTTTAAACTCACAGAAACCGGTTTGGGCGGATACATATTTTAAAACCTACATTGAAAGCAGCAGCTTATGCAGAAATTATAGTTTCGTAGAAAAATAAAACGGCTGCACGTTGAAATATGCTTACTGGCCGATGATTCGTTGACTATTTTATTTGTGTTTGGATATATA--------------------------------------------------------------------------------------------------------------------------------------------
Ncarteri_div__RainbowCave_G2089 -------------------------------------------GGTATATAAAATAAATAAA-AAAAGTAAATAAAGTGACGTTGTTTTCGGAATCTAATATTTCAATTCCGTATTTTGAGTATTGTTCTAAAATATCCATTTAGAATTAATTTTTAAAATTTAATT---AATTTTTTTTTAGGAAAGGTAATTCTGACGATATATGGACGGTTTTTGTAATGTCGCGCTAAAAGTGCCATATAACACAACTAAAATATTCACCGAAATTTACTCAAGCGTCACTCGGTTCAACTTTCTTTCCAAGTGTATTCCATACTTTATACATTATTGAATAAAAAGTTTTCTTCCCATATGAAAGACGTGAGCGTTCATGCGAGACGAATTGTTCAAATCAAAAAATAA-----ATAATAAATAAATAAAAAGTATACATCCTCTCCACCATTAAAAAGTAGCTCATCCCTTTTTTCTTCTTCTTTCTTAAGTCCCCTTTGACGCTGGGAATTCAAACCGCATTTTTCATCCATCTCTTTTTCCGCTTCGGTTGTGTCATATAAAAAGAAAAGAATACTTGC--GAATAGATAATATTATTTGGAAATTATGGTAGCCAAAAATAGCGATTTAAAGCCAAGAATAGAAGTAGACCGGTGTGAATTTTCGATCTGCGCATGCACTAAATCTCGGTTTCCGGTCCTCCCACATTGTTATGGCTGCCAAGACCAGGAGATGAGTGTATGAATTTGAGATAGATGGCTATTTCTTGCTTAAATGACTAAAGATTGTGCCAAAATGGGGTATGTTTTATTCAGATTTTTCTACCCACATGTACACTACTTTGTTTTTAAATCTCACAAGTTTTAGCGGGAGTTTTTTTACATGTGCAAAGTGGTTTCGGAGATGTTCACCCCTGCTCCAAAAGAAAAAAAAAATGTTTT-CTTTTTCCTGTCATCGCTGATAATATTACGTGTTTCTCTGTACTATTGTTGTTGCTGCACGTGGAAAAAATCTTGTTTAAATGTTTAGATTTCGCGCTGCTTATGATAAGCTGATAAGCGAAATGTAAGATAAGATAGAACGTTTGCCGCTCAAACCAAAACTC---GATCATCGGAATTAAGTAATGATCCGCACTCGTTCTCAAGAAATCGAGAAAAAAGCATGATCAGATTATAACCACTGCAGGATCTAATCGTTTCGCTATCTTTTGCAAAAAGATAGATTACTTTTTACCACAAAATTTGTGTTTAAATTCATAGAAACCGGTTTGGGCGGATACATATTTTAAAACCTACATTGGAAGCAGCAGCTTATGCAGAAATTACAGTTTCGTAGAAAAATTAAACGGCTGCATGCTGAAATATGTTTACTGGCCGAGGATTCGTTGACTACTTTATTTGTGTTTGGAAACGTGCTGTACGTTGATGAAATGTCAAAATCCAATTTTAGGAGCCAAGATGGTTTATGCACTATATTATGT--TGTTACTGTGTAGCAAATTATAAATATCGCTAAATGATAAGGGGATAAATGAAACAGTTTAACAATTAATTT
Ncherokee_BallhootScar_N193 AAACATGATAAAAAATCTTTTAATAAAAAAGGACATATTTTTAGGTATGTAAAATAAATAAATAAAAGTAAATAAAGTGACGTTGATTTCAGAATCTAATATTACAATTCCGTATTTTGAGTATTGTTCTAAAATGTCCATTTAAAATTAATTTTTAAAATTTAATTTTCAATCTTTTTTCACGAAAGGTAATTATGACGAAATATCGACGATTTTTATAATATCGCGCTAAAAGTGCCATATAACACAACTAAAATATCCCACGAAATTTACTCAAGCGTTACTCGGTTCAACTTTCTTTCCAAGTGTATT-CATACTTTATACATTATTGAATAAAAAGTTTTCTTCCCATATGAAAGACGTGAGCGTTCATGCGAGACGAATTGTTCAAATCAAAAAATAAATAAAATAATAAATAAATAAAAAGTATACATCCTCTCCATCATTAAAAAGTAGCTCATCCC-TTTTTTCCCTTCTTTCTTAAGTCCCCTTTGACGCTGGGAATTCAAACCGCATTTTTCATCCATCTCTTTTTCCGCTTCGGTTGTGTCATATAAAAAGAAAAGAATACTTGCGCGAATAGATAATATTATTTGGAAATTATGGTAGCCAAAAATAGCGATTTTAAGCCAAGAATAGAAGTAGACCGGTGTGAATTTTCGATCTGCGCATGCACTAAATCTCGGTTTCCGGTCCTCCCACATTGTTATGGCTGCCAAGACCAGGAGATGAGTGTATGAATTTGAGATAGATGGCTATTTCTTGCTTAAATGACTAAAGATTGTGCCAAAATGGGGTATGTTTTATTCAGATTTTTCTACCCACCTATACACTACTTCGTTTTTAAATCTCGCAAGTTTTAGCGGGAGTTTTTTTACATGTGCAAAGTGGTTTCGGAGATGTTCACCCCTGCTCCAAAAGGAAAAAAAAATGTTTTTCCTTTTCCTGTCATCGCTGATAATATTACGTGTTTTTCTGTACTATTGTAGTTGCTGCACGTGGAAAAAGTCTTGTTTAAATGCTTAGATTTCGCGCTGCTTATGATAAGGTGATAAGCGAAATGTAAGATAAGATAGAAAGTTTGCCGCTCAAACCAAATCTCGATGATCATCGGAATTAAGTAATGATCCGCACTCGTTCTCAAGAAATCGAAAAAAAAGCAAGATCTGATTATAAGCACTGCAGGATCTAATCGTTTCGCTATCTTTTGCAAAAAGATGGTTTACTTTTTACCAGAAAATTTGTGTTTAAACTCACAGAAACCGGTTTGGGCGGATACATATTTTAAAACCTACATTGGAAACAGCAGCTTATGCAGAAATTATAGTTTCGTAGAAAAATAAAACGGCTGCACGCAGAAATATGCTTACTGGCCGATGATTCGTTGACTATTTTATTTGTGTTTGGATATATTTTGTACGTTGATGAAATGTCAAAATCCAATTTCAGGAGCCGAGATGGTTTATGCACTATATTATGTTGTGTTACTTTGTAAAAAATTATAAATATCGCTAAATGATA---------------------------------
Ncherokee_BalsamMtn_N891 AAACATGATAAAGAATCTTTTAATACAAAAGGACATATTTTTAGGTATGTAAAATAAATAAATAAATGTAAATAAAGTGACGTTGATTTCAGAATCTAATATTACAATTCCGTATTTTGAGTATTGTTCTAAAATGTCCATTTAGAATTAATTTTTAAAATTTAATTTTCAATCTTTTTTCAGGAAAGGTAATTATGACGAAATATGGACGATTTTTATAATATCGCGCTAAAAGTGCCATATAACACAACTAAAATATCCCACGAAATTTACTCAAGCGTTACTCGGTTCAACTTTCTTTCCAAGTGTATTCCATACTTTATACATTATTGAATAAAAAGTTTTCTTCCCATATGAAAGACGTGAGCGTTCATGCGAGACGAATTGTTCAAATCAAAAAATAAATAAAATAATAAATAAATAAAAAGTATACATCCTCTCCATCATTAAAAAGTAGCTCATCCCTTTTTTCCCCTTCTTTCTTAAGTCCCCTTTGACGTTGGGAATTCAAACCGCATTTTTCATCCATCTCTTTTTCCGCTTCGGTTGTGTCATATAAAAAGAAAAGAATACTTGCGCGAATAGATAATATTATTTGGAAATTATGGTAGCCAAAAATAGCGATTTTAAGCCAAGAATAGAAGTAGACCGGTGTGAATTTTCGATCTGCGCATGCACTAAATCTCGGTTTCCGGTCCTCCCACATTGTTATGGCTGCCAAGACCAGGAGATGAGTGTATGAATTTGAGATAGATGGCTATTTCTTGCTTAAATGACTAAAGATTGTGCCAAAATGGGGTATGTTTTATTCAGATTTTTCTACCCACCTATACACTACTTTGTTTTTAAATCTCGCAAGATTTAGCGGGAGTTTTTTTACATGTGCAAAGTGGTTTCGGAGATGTTCACCCCTGCTCCAAAAGGAAAAAAAAATGTTTTTCCTTTTCCTGTCATCGCTGATAATATTACGTGTTTTTCTGTACTATTGTAGTTGCTGCACGTGGAAAAAGTCTTGTTTAAATGCTTAGATTTCGCGCTGCTTATGATAAGGTGATAAGCGAAATGTAAGATAAGATAGAAAGTTTGCCGCTCAAACAAAATCTCGATGATCATCGGAATTAAGTAATGATCCGCACTCGTTCTCAAGAAATCGAAAAAAAAGCCAGATCTGATTATAAGCACTGCAGGATCTAATCGTTTCGCTATCTTTTGCAAAAAGATGGATTACTTTTTACCACAAAATTTGTGTTTAAACTCACAGAAACCGGTTTGGGCGGATACATATTTTAAAACCTACATTGGAAGCAGCAGCTTATGCAGAAATTATAGTTTCGTAGAAAAATAAAACGGCTGCACGCTGAAATATGCTTACTGGCCGATGATTCGTTGACTATTTTATTTGTGTTTGGATGTATTTTGTACGTTGATGAAATGTCAAAATCCAATTTCAGGAGCCGAGATGGTTTATGCACTATATTATGTTGTGTTACTTTGTAAAAAATTATAAATATCGCTAAATGATAAGGGAACAAATGAAACAGTCTAACAATTAATTT
Ncherokee_SIndianCrk_N681 --------------------------------------------------------------------------------------------------------------------------------------------------------------------------------------------------------------------------------------------------------------------------------------------------------------------------------------------------------------------------------------------------------------------------------------------------------------TTAAAAAGTAGCTCATCCC-TTTTTTTTCTTCTTTCTTAAGTTCCCTTTGACGCTGGGAATTCAAACCGCATTTTTCATCCATCTCTTTTTCCGCTTCGGTTGTGTCATATAAAAAGAAAAGAATACTTGCGCGAATAGATAATATTATTTGGAAATTATGGTAGCCAAAAATAGCGATTTTAAGCCAAGAATAGAAGTAGACCGGTGTGAATTTTCGATCTGCGCATGCACTAAATCTCGGTTTCCGGTCCTCCCACATTGTTATGGCTGCCAAGACCAGGAGATGAGTGTATGAATTTGAGATAGATGGCTATTTCTTGCTTAAATGACTAAAGATTGTGCCAAAATGGGGTATGTTTTATTCAGATTTTTCTACCCACCTATACACTACTTTGTTTTTAAATCTCGCAAGTTTTAGCGGGAGTTTTTTTACATGTGCAAAGTGGTTTCGGAGATGTTCACCCCTGCTCCAAAAGGAAAAAAAAATGTTTTTCCTTTTCCTGTCATCGCTGATAATATTACGTGTTTTTCTGTACTATTGTAGTTGCTGCACGTGGAAAAAGTCTTGTTTAAATGCTTAGATTTCGCGCTGCTTATGATAAGGTGATAAGCGAAATGTAAGATAAGATAGAAAGTTTGCCGCTCAAACCAAATCTCGATGATCATCGGAATTAAGTAATGATCCGCACTCGTTCTCAAGAAATCGAAAAAAAAGCAAGATCTGATTATAAGCACTGCAGGATCTAATCGTTTCGCTATCTTTTGCAAAAAGATGGATTACTTTTTACCACAAAATTTGTGTTTAAACTCAC---------------------------------------------------------------------------------------------------------------------------------------------------------------------------------------------------------------------------------------------------------------------------------------------------------
Ncooperi_BeaverCrk_N1002 ACACATGATAAAAAATCCTTTAATAAAAAAGAACATATTTTTAGGCATGTAAAATAAATAAATAAAAGTAAATAAAGTGACGTTGATTTCAGAATCTAATATCACAATTCCGTGTTTTGAGTATTGTTCTAAAATGTCCATTTAGAAATAATTTTTAAAATTTAATTTTCAATCTTTTTTCAGGAAAGGTAATTATAACGATATATGGACGATTTTTGTAATATCGCGCTAAAAGTGCTATATAACACAACTAAAATATCCCACGAAATTTACTCAAGCGTTACTCGGTTCAAATTTCTTTCCAAGTGTATTCCATACTTTATACATTATTGAATAAAAAGTTTTCTTCCCATATGAAAGACGTGAGCGTTCATGCGAGAGGAATTGTTCAAATCAAAAAATAAATAAAATAATAAATAAATAAAAAGTATACATCCTCTCCATCATTAAAAAGTAGCTCATCC---TTTTTTTCTTCTTTCTTAAGTCCCCTTTGACGCTGGGAATTCAAACCGCATTTTTCATCCATCTCTTTTTCCGCTTCGGTTGTGTCATATAAAAAGAAAAGAATACTTGCGCGAATAGATAATATTATTTGGAAATTATGGTAGCCAAAAATAGCGATTTTAAGCCAAGAATAGAAGTAGACCGGTGTGAATTTTCGATCTGCGCATGCACTAAATCTCGGTTTCCGGTCCTCCCACATTGTTATGGCTGCCAAGACCAGGAGATGAGTGTATGAATTTGAGATAGATGGCTATTTCTTGCTTAAATGACTAAAGATTGTGCCAAAATGGGGTATGTTTTATTCAGATTTTTCTACCCACCTATACACTACTTTGTTTTTAAATCTCACAAGTTTTAGCGGGAGTTTTTTTACATGTGCAAAGTGGTTTCGGAGATGTTCACCCCTGCTCCAAAAGGAAAAAAAAATGTTTTTCCTTTTCCTGTCATCGCTGATAATATTACGTGTTTTTCTGTACTATTGTAGTTGCTGCACGTGGAAAAAGTCTT-TTTAAATGCTTAGATTTCGCGCTGCTTATGATAAGCTGATAAGCGAAATGTAAGATAAGATAGAAAGTTTGCCGCTCAAACCAAATCTCGATGATCATCGGAATTAAGTAATGATCCGCACTCGTTCTCAAGAAATCGGAAAAAAAGCAAGATCAGATTATAAGCACTGCAGGATCTAATCGTTTCGTTATCTTTTGCAAAAAGATGGATTACTTTTTACTACAAAATTTGTGTTTAAACTCACAGAAACCGGTTTGGGCGGATACATATTTTAAAACCTACATTGGAAGCAGCAGCTTATGCAGAAATTATAGTTTCGTAGAAAAATAAAACGGCTGCACGCTGAAATATGCTTACTGGCCGATGATTCGTTGACTATTTTATTTGTGTTTGGATATATTTTG-----------------------------------------------------------------------------------------------------------------------------------------
Ncooperi_BrasstBald_N824 -------------------------AAAAAGAACATATTTTTAGGTATGTAAAATAAATAAATAAAAGTAAATAAAGTGACGTTGATTTCAGAATCTAATATCACAATTCCGTGTTTTGAGTATTGTTCTAAAATGTCCATTTAGAAATAATTTTTAAAATTTAATTTTCAATCTTTTTTCAGGAAAGGTAATTATAACGATATATGGACGATTTTTGTAATATCGCGCTAAAAGTGCTATATAACACAACTAAAATATCCCACGAAATTTACTCAAGCGTTACTCGGTTCAAATTTCTTTCCAAGTGTATTCCATACTTTATACATTATTGAATAAAAAGTTTTCTTCCCATATGAAAGACGTGAGCGTTCATGCGAGAGGAATTGTTCAAATCAAAAAATAAATAAAATAATAAATAAATAAAAAGTATACATCCTCTCCATCATTAAAAAGTAGCTCATCC---TTTTTTTCTTCTTTCTTAAGTCCCCTTTGACGCTGGGAATTCAAACCGCATTTTTCATCCATCTCTTTTTCCGCTTCGGTTGTGTCATATAAAAAGAAAAGAATACTTGCGCGAATAGATAATATTATTTGGAAATTATGGTAGCCAAAAATAGCGATTTTAAGCCAAGAATAGAAGTAGACCGGTGTGAATTTTCGATCTGCGCATGCACTAAATCTCGGTTTCCGGTCCTCCCACATTGTTATGGCTGCCAAGACCAGGAGATGAGTGTATGAATTTGAGATAGATGGCTATTTCTTGCTTAAATGACTAAAGATTGTGCCAAAATGGGGTATGTTTTATTCAGATTTTTCTACCCACCTATACACTACTTTGTTTTTAAATCTCACAAGTTTTAGCGGGAGTTTTTTTACATGTGCAAAGTGGTTTCGGAGATGTTCACCCCTGCTCCAAAAGGAAAAAAAAATGTTTTTCCTTTTCCTGTCATCGCTGATAATATTACGTGTTTTTCTGTACTATTGTAGTTGCTGCACGTGGAAAAAGTCTT-TTTAAATGCTTAGATTTCGCGCTGCTTATGATAAGCTGATAAGCGAAATGTAAGATAAGATAGAAAGTTTGCCGCTCAAACCAAATCTCGATGATCATCGGAATTAAGTAATGATCCGCACTCGTTCTCAAGAAATCGAAAAAAAAGCAAGATCAGATTATAAGCACTGCAGGATCTAATCGTTTCGTTATCTTTTGCAAAAAGATGGATTACTTTTTACTACAAAATTTGTGTTTAAACTCACAGAAACCGGTTTGGGCGGATACATATTTTAAAACCTACATTGGAAGCAGCAGCTTATGCAGAAATTATAGTTTCGTAGAAAAATAAAACG---------------------------------------------------------------------------------------------------------------------------------------------------------------------------------------------------------------
Ncooperi_CheoahDam_N1122 ACACATGATAAAAAATTCTTTAATAAAAAAGAACATATTTTTAGGTATGTAAAATAAATAAATAAAGGTAAATAAAGTGACGTTGATTTCAGAATCTAATATCACAATTCCGTGTTTTGAGTATTGTTCTAAAATGTCCATTTAGAAATAATTTTTAAAATTTAATTTTCAATCTTTTTTCAGGAAAGGTAATTATAACGATATATGGACGATTTTTGTAATATCGCGCTAAAAGTGCTATATAACACAACTAAAATATCCCACGAAATTTACTCAAGCGTTACTCGGTTCAACTTTCTTTCCAAGTGTATTCCATACTTTATACATTATTGAATAAAAAGTTTTCTTCCCATATGAAAGACGTGAGCGTTCATGCGAGAGGAATTGTTCAAATCAAAAAATAAATAAAATAATAAATAAATAAAAAGTATACATCCTCTCCATCATTAAAAAGTAGCTCATCC---TTTTTTTCTTCTTTCTTAAGTCCCCTTTGACGCTGGGAATTCAAACCGCATTTTTCATCCATCTCTTTTTCCGCTTCGGTTGTGTCATATAAAAAGAAAAGAATACTTGCGCGAATAGATAATATTATTTGTAAATTATGGTAGCCAAAAATAGCGATTTTAAGCCAAGAATAGAAGTAGACCGGTGTGAATTTTCGATCTGCGCATGCACTAAATCTCGGTTTCCGGTCCTCCCACATTGTTATGGCTGCCAAGACCAGGAGATGAGTGTATGAATTTGAGATAGATGGCTATTTCTTGCTTAAATGACTAAAGATTGTGCCAAAATGGGGTATGTTTTATTCAGATTTTTCTACCCACCTATACACTACTTTGTTTTTAAATCTCACAAGTTTTAGCGGGAGTTTTTTTACATGTGCAAAGTGGTTTCGGAGATGTTCACCCCTGCTCCAAAAGGAAAAAAAAATGTTTTTCCTTTTCCTGTCATCGCTGATAATATTACGTGTTTTTCTGTACTATTGTAGTTGCTGCACGTGGAAAAAGTCTT-TTTAAATGCTTAGATTTCGCGCTGCTTATGATAAGCTGATAAGCGAAATGTAAGATAAGATAGAAAGTTTGCCGCTCAAACCAAATCTCGATGATCATCGGAATTAAGTAATGATCTGCACTCGTTCTCAAGAAATCGAAAAAAAAGCAAGATCAGATTATAAGCACTGCAGGATCTAATCGTTTCGTTATCTTTTGCAAAAAGATGGATTACTTTTTACTACAAAATTAGTGTTTAAACTCACAGGAACCGGTTTGGGCGGATACATATTTTAAAACCTACATTGGAAGCAGCAGCTTATGCAGAAATTATAGTTTCGTAGAAAAATAAAACGGCTGCACGCTGAAATATGCTTACTGGCCGATGATTCGTTGACTATTTTATTTGTGTTTGGATATATTTTGTACGTTGATGAAATGTCAAAATCCAATTTCAGGAGCCGAGATGGTTTATGCACTATATTATGTTGTGTTACGTTGTAAAAAATTATAAATATCGCTAAATGATAAGGGAATAAATGAAACAGTTTAACAATTAATTT
Ncooperi_NantRiverGorge_N682 --------------------------------------------------------------------------------------TTTCAGAATCTAATATCACAATTCCGTGTTTTGAGTATTGTTCTAAAATGTCCATTTAGAAATAATTTTTAAAATTTAATTTTCAATCTTTTTTCAGGAAAGGTAATTATAACGATATATGGACGATTTTTGTAATATCGCGCTAAAAGTGCTATATAACACAACTAAAATATCCCACGAAATTTACTCAAGCGTTACTCGGTTCAAATTTCTTTCCAAGTGTATTCCATACTTTATACATTATTGAATAAAAAGTTTTCTTCCCATATGAAAGACGTGAGCGTTCATGCGAGAGGAATTGTTCAAATCAAAAAATAAATAAAATAATAAATAAATAAAAAGTATACATCCTCTCCATCATTAAAAAGTAGCTCATCC---TTTTTTTCTTCTTTCTTAAGTCCCCTTTGACGCTGGGAATTCAAACCGCATTTTTCATCCATCTCTTTTTCCGCTTCGGTTGTGTCATATAAAAAGAAAAGAATACTTGCGCGAATAGATAATATTATTTGGAAATTATGGTAGCCAAAAATAGCGATTTTAAGCCAAGAATAGAAGTAGACCGGTGTGAATTTTCGATCTGCGCATGCACTAAATCTCGGTTTCCGGTCCTCCCACATTGTTATGGCTGCCAAGACCAGGAGATGAGTGTATGAATTTGAGATAGATGGCTATTTCTTGCTTAAATGACTAAAGATTGTGCCAAAATGGGGTATGTTTTATTCAGATTTTTCTACCCACCTATACACTACTTTGTTTTTAAATCTCACAAGTTTTAGCGGGAGTTTTTTTACATGTGCAAAGTGGTTTCGGAGATGTTCACCCCTGCTCCAAAAGGAAAAAAAAATGTTTTTCCTTTTCCTGTCATCGCTGATAATATTACGTGTTTTTCTGTACTATTGTAGTTGCTGCACGTGGAAAAAGTCTT-TTTAAATGCTTAGATTTCGCGCTGCTTATGATAAGCTGATAAGCGAAATGTAAGAGAAGATAGAAAGTTTGCCGCTCAAACCAAATCTCGATGATCATCGGAATTAAGTAATGATCCGCACTCGTTCTCAAGAAATCGAAAAAAAAGCAAGATCAGATTATAAGCACTGCAGGATCTAATCGTTTCGTTATCTTTTGCAAAAAGATGGATTACTTTTTACTACAAAATTTGTGTTTAAACTCACAGAAACCGGTTTGGGCGGATACATATTTTAAAACCTACATTGGAAGCAGCAGCTTATGCAGAAATTATAGTTTCGTAGAAAAATAAAACGGCTGCACGCTGAAATATGCTTACTGGCCGATGATTCGTTGACTATTTTATTTGTGTTTGGATATATTTTGTACGTTGATGAAATGTCAAAATCCAATTTCAGGAGCCGAGATGGTTTATGCACTATAT-ATGTTGTGTTACGTTGTAAAAAATTATAAATATCGCTAAATGATACGGGAATAAATGAAACAGCTTAACAATTAATTT
Ncooperi_RockCrRoad_N1160 ACACATGATAAAAAATCCTTTAATAAAAAAGAACATATTTTTAGGTATGTAAAATAAATAAATAAAAGTAAATAAAGTGACGTTGATTTCAGAATCTAATATCACAATTCCGTGTTTTGAGTATTGTTCTAAAATGTCCATTTAGAAATAATTTTTTAAATTTAATTTTCAATCTTTTTTCAGGAAAGGTAATTATGACGATATATGGACGATTTTTGTAATATCGCGCTAAAAGTGCTATATAACACAACTAAAATATCCCACGAAATTTACTCAAGCGTTACTCGGTTCAACTTTCTTTCCAAGTGTATTCCATACTTTATACATTATTGAATAAAAAGTTTTCTTCCCATATGAAAGACGTGAGCGTTCATGCGAGAGGAATTGTTCAAATCAAAAAATAAATAAAATAATAAATAAATAAAAAGTATACATCCTCTCCATCATTAAAAAGTAGCTCAGCC-TTTTTTTTTCTTCTTTCTTAAGTCCCCTTTGACGCTGGGAATTCAAACCGCATTTTTCATCCATCTCTTTTTCCGCTTCGGTTGTGTCATATAAAAAGAAAAGAATACTTGCGCGAAATGATAATATTATTTGGAAATTATGGTAGCCAAAAATAGCGATTTTAAGCCAAGAATAGAAGTAGACCGGTGTGAATTTTCGATCTGCGCATGCACTAAATCTCGGTTTCCGGTCCTCCCACATTGTTATGGCTGCCAAGACCAGGAGATGAGTGTATGAATTTGAGATAGATGGCTATTTCTTGCTTAAATGACTAAAGATTGTGCCAAAATGGGGTATGTTTTATTCAGATTTTTCTACCCACCTATACACTACTTTGTTTTTAAATCTCACAAGTTTTAGCGGGAGTTTTTTTACATGTGCAAAGTGGTTTCGGAGATGTTCACCCCTGCTCCAAAAGGAAAAAAAAATGTTTTTCCTTTTCCTGTCATCGCTGATAATATTACGTGTTTTTCTGTACTATTGTAGTTGCTGCACGTGGAAAAAGTCTT-TTTAAATGCTTAGATTTCGCGCTGCTTATGATAAGCTGATAAGCGAAATGTAAGATAAGATAGAAAGTTTGCCGCTCAAACCAAATCTCGATGATCATCGGAATTAAGTAATGATCCGCACTCGTTCTCAAGAAATCGAAAAAAAAGCAAGATCAGATTATAAGCACTGCAGGATCTAATCGTTTCGCTATCTTTTGCAAAAAGATGGATTACTTTTTACTACAAAATTTGTGTTTAAACTCACAGAAACCGGTTTGGGCGGATACATATTTTAAAACCTACATTGAAAGCAGCAGCTTATGCAGAAATTATAGCTTCGTAGAAAAATAAAACGGCTGCACGCTGAAATATGCTTACTGGCCGATGATTCGTTGACTAT--TATTTGTGTTTGGATATATTTTGTACGTTGATGAAATGTCAAAATCCAATTTCAAGAACCGAGATGGTTTATGCACTATATTATGTTGTGTTACGTTGTAAAAAATTATAAATATCGCTAAATGATAAGGGAATAAATGAAACAGTTTAACAATTAATTT
Ncressleri_AndersonSpringCave_G2075 AAACATGAT---AAATTTTTTAATAAAAAAGGACATATTTTTAGGTATGTAAAATAAATAAAAAAAAGTAAATAAAGTGACGTTGTTTTCAGAATCTAATATTACAATTCCGTATTTTGAGTATTATTCTAAAATGTCCATTTAGAATTAATTTCTCAAATTTAATT-------TTTTTTCAGGAAAGGTAATTATGACGATATATGGACGATTTTTGTAATATCGCGCTAAAAGTGCCATATAACACAACGAAAATATCCCACGAAATTTACTCAAGCGTCACTCGGTTCAACTTTCTTTCCAAGTGTATTCTATACCTTATACATTATTGAATAAAAAGTTGTCTTCTCATATGAAAGACGTGAGCGTTCATGCGAGACGAATTGTTCAAATCAAAAAATAAATAAAATAATAAATAAATAAAAAGTATACATCCTCTCCATCAATAAAAAGTAGCTCATCCCTTTTTCTTCTTCTTTCTTTAAGTCCCCTTTGACGCTGGGAATTCAAACCGCATTTTTCATCCATCTCTTTTTCCGCTTCGGTTGCGTCATATAAAAAGAAAAGAATACTTGC--GAATAGATAATATTATTTGGAAATTATGGTAGCCAAAAATAGCGATTTAAAGCCAAGAATAGAAGTAGACCGGTGTGAATTTTCGATCTGCGCATGCACTAAATCTCGGTTTCCGGTCCTCCCACATTGTTATGGCTGCCAAGACCAGGAGATGAGTGTATGAATTTGAGATAGATGGCTATTTCTTGCTTAAATGACTAAAGATTGTGCCAAAATGGGGTATGTTTTATTCAGATTTTTCTACCCACCTATACACTATTTTGTTTTTAAATCTCACAAGTTTTAGCGGGAGTTTTTTTCCATGTGCAAAGTGGTTTCGGAGATGTTCACCCCTGCTCCAAAAGGAAAAAAAAATGTTTTTCCTTTTCCTGTCATCGCTGATAATATTACGTGTTTCTCTGTACCATTGTAGTTGCTGCACGTGGAAAAAATCTTGTTTAAATGCTTAGATTTCGCGGTACTTATGATAAGCTGATAAGCGAAATGTAAGATAAGATAGAAAGTTTACCGCTCAAACCAAATCTCGATGATCATCGGAATTAAGTAATGATCCGCACTCGTTCTCAAGAAATCGAAAAAAAACCAAGATCAGATTATAACCACTGCAGGATCTAATCGTTTCGCTATCTTTTGCAAAAAGATGGATTACTTTTTACCACAAAATTTGTGTTTAAACTCATAGAAACCGGTTTGGGCGGATACATATTTTAAAACCTACATTGGAAGCAGCAGCTTATGCAGAAAATATAGTTTCGTAGAAAAATAAAAAGGCTGCATGCCGAAATATATTTACTGGCCGAGGATTCGTTGGTTATTTTATTTGTGTTCGGAAACGTGTTGTACGCTGATGAAATGTCAAAATCCAATTTTAGGAGCCTAGATGGTTTATGCACTAT----TGTTATGTTACTGTGTAAAAAATTATAAATATCGCTAAATGATAAGGGAGTAAATGAAGCAGTTTAACAAGTAATTT
Ncressleri_PigeonCave_G2077 AAACATGAT---AAATTTTTTAATAAAAAAGGACATATTTTTAGGTATGTAAAATAAATAAAAAAAAGTAAATAAAGTGACGTTGTTTTCAGAATCTAATATTACAATTCCGTATTTTGAGTATTATTCTAAAATGTCCATTTAGAATTAATTTCTCAAATTTAATT-------TTTTTTCAGGAAAGGTAATTATGACGATATATGGACGATTTTTGTAATATCGCGCTAAAAGTGCCATATAACACAACGAAAATATCCCACGAAATTTACTCAAGCGTCACTCGGTTCAACTTTCTTTCCAAGTGTATTCTATACCTTATACATTATTGAATAAAAAGTTGTCTTCTCATATGAAAGACGTGAGCGTTCATGCGAGACGAATTGTTCAAATCAAAAAATAAATAAAATAATAAATAAATAAAAAGTATACATCCTCTCCATCAATAAAAAGTAGCTCATCCCTTTTTCTTCTTCTTTCTTTAAGTCCCCTTTGACGCTGGGAATTCAAACCGCATTTTTCATCCATCTCTTTTTCCGCTTCGGTTGCGTCATATAAAAAGAAAAGAATACTTGC--GAATAGATAATATTATTTGGAAATTATGGTAGCCAAAAATAGCGATTTAAAGCCAAGAATAGAAGTAGACCGGTGTGAATTTTCGATCTGCGCATGCACTAAATCTCGGTTTCCGGTCCTCCCACATTGTTATGGCTGCCAAGACCAGGAGATGAGTGTATGAATTTGAGATAGATGGCTATTTCTTGCTTAAATGACTAAAGATTGTGCCAAAATGGGGTATGTTTTATTCAGATTTTTCTACCCACCTATACACTATTTTGTTTTTAAATCTCACAAGTTTTAGCGGGAGTTTTTTTCCATGTGCAAAGTGGTTTCGGAGATGTTCACCCCTGCTCCAAAAGGAAAAAAAAATGTTTTTCCTTTTCCTGTCATCGCTGATAATATTACGTGTTTCTCTGTACCATTGTAGTTGCTGCACGTGGAAAAAATCTTGTTTAAATGCTTAGATTTCGCGGTACTTATGATAAGCTGATAAGCGAAATGTAAGATAAGATAGAAAGTTTACCGCTCAAACCAAATCTCGATGATCATCGGAATTAAGTAATGATCCGCACTCGTTCTCAAGAAATCGAAAAAAAACCAAGATCAGATTATAACCACTGCAGGATCTAATCGTTTCGCTATCTTTTGCAAAAAGATGGATTACTTTTTACCACAAAATTTGTGTTTAAACTCATAGAAACCGGTTTGGGCGGATACATATTTTAAAACCTACATTGGAAGCAGCAGCTTATGCAGAAAATATAGTTTCGTAGAAAAATAAAAAGGCTGCATGCCGAAATATATTTACTGGCCGAGGATTCGTTGGTTATTTTATTTGTGTTCGGAAACGTGTTGTACGCTGATGAAATGTCAAAATCCAATTTTAGGAGCCTAGATGGTTTATGCACTAT----TGTTATGTTACTGTGTAAAAAATTATAAATATCGCTAAATGATAAGGGAGTAAATGAAGCAGTTTAACAAGTAATTT
Ncrosbyi_MtMitchell_N210 -------------------------------------------------------------------------AAAATGACGTTGATTTCAGAATCTAATATTACAATTCCGTATTTTGAGTATTGTTCTAAAATGTCCATTTAGAATTAATTTTTAAAATTCAATTTTCAATCTTTTTTCAGGAAAGGTAATTATGACGAAATAT-GACGATTTTTGTAATATCGCGCTAAAAGTGCCATATAACACAACTAAAATATCCCACGAAATTTACTCAAGCGTTACTCGTCTCAACTTTCTTTCCAAGTGTATTCCATACTTTATACATTATTGAATAAAAAGTTTTCTTCCCATATGAAAGACGTGAGCGTTCATGCGAGACGAATTGTTCAAATCAAAAAATAAATAAAATAATAAATAAATAAAAAGTATACATCCTCTCCATCATTAAAAAGTAGCTCATCCCTTTTTTCTTCTTCTTTCTTAAGTCCCCTTTGACGCTGGGAATTCAAACCGCATTTTTCATCCATCTCTTTTTCCGCTTCGGTTGTGTCATATAAAAAGAAAAGAATACTTGCGCGAATAGATA-TATTATTTGTAAATTATGGTAGCCAAATATAGCGATTTTAAGCCAAGAATAGAAGTAGACCGGTGTGAATTTTCGATCTGCGCATGCACTAAATCTCGGTTTCCGGTCCTCCCACATTGTTATGGCTGCCAAGACCAGGAGATGAGTGTATGAATTTGAGATAGATGGCTATTTCTTGCTTAAATGACTAAAGATTGTGCCAAAATGGGGTATGTTTTATTCAGATTTTTCTACCCACCTATACACTACTTTGTTTTTAAATCTCGCAAGTTTTAGCGGGAGTTTTTTTACATGTGCAAAGTGGTTTCGGAGATGTTCACCCCTGCTCCAAAAGGAAAAAAAAATGTTTTTCCTTTTCCTGTCATCGCTGATAATATTACGTGTTTTTCTGTACTATTGTAGTTGCTGCACGTGGAAAAAGTCTTGTTTAAATGCTTAGATTTCGCGCTGCTTATGATAAGCTGATAAGCGAAATGTAAGATAAGATAGAAAGTTTGCCGCTCAAACCAAATCTCGAGGATCATCGGAATTAAGTAATGATCCGCACTCGTTCTCAAGAAATCG-AAAAAAAGCAAGATCTGATTATAAGCACTGCAGGATCTAATCGTTTCGCTAACTTTTGCAAAAAGATGGATTACTTTTTGCCACAAAATTTGTGTTTAAACTCACGGAAACCGGTTTGGGCGGATACATATTTTAAAACCTACATTGGAAGCAGCAGCTTATGCAGAAATTATAGTTTCGTAGAAAAATAAAACGGCTGCACGCTGAAATATGCTTACTGGCCGATGATTCGTTGATTATTTTATTTGTGTTTGGAAATATTTTGTACGTTGATGAAATGTCAAAATCCAATTTCAGGAGCCGAGATGGTTTATGCACTATATTATGTTGTGTTACTTTGCAAAAAATTATAAATACCGCTAAATGATAAGGGAATAAATGAAACAGTTTAACAATTAATTT
Ncrosbyi_PricesCrk_N1143 -----------------------------AGGACATATTTT-AGGTATGTAAAATAAAGAAATAAAAGTAAATAAAATGACGTTGATTTCAGAATCTAATATTACAATTCCGTATTTTGAGTATTGTTCTAAAATGTCCATTTAGAATTAATTTTTAAAATTCAATTTT------TTTTTCAGGAAAGGTAATT---ACGAAATAT-GACGATTTTTGTAATATCGCGCTAAAAGTGCCATATAACACAACTAAAATATCCCACGAAATTTACTCAAGCGTTACTCGTCTCAACTTTCTTTCCAAGTGTATTCCATACTTTATACATTATTGAATAAAAAGTTTTCTTCCCATATGAAAGACGTGAGCGTTCATGCGAGACGAATTGTTCAAATCAAAAAATAAATAAAATAATAAATAAATAAAAAGTATACATCCTCTCCATCATTAAAAAGTAGCTCATCCCTTTTTTCTTCTTCTTTCTTAAGTCCCCTTTGACGCTGGGAATTCAAACCGCATTTTTCATCCATCTCTTTTTCCGCTTCGGTTGTGTCATATAAAAAGAAAAGAATACTTGCGCGAATAGATAATATTATTTGTAAATTATGGTAGCCAAAAATAGCGATTTTAAGCCAAGAATAGAAGTAGACCGGTGTGAATTTTCGATCTGCGCATGCACTAAATCTCGGTTTCCGGTCCTCCCACATTGTTATGGCTGCCAAGACCAGGAGATGAGTGTATGAATTTGAGATAGATGGCTATTTCTTGCTTAAATGACTAAAGATTGTGCCAAAATGGGGTATGTTTTATTCAGATTTTTCTACCCACCTATACACTACTTTGTTTTTAAATCTCGCAAGTTTTAGCGGGAGTTTTTTTACATGTGCAAAGTGGTTTCGGAGATGTTCACCCCTGCTCCAAAAGGAAAAAAAAATGTTTTTCCTTTTCCTGTCATCGCTGATAATATTACGTGTTTTTCTGTACTATTGTAGTTGCTGCACGTGGAAAAAGTCTTGTTTAAATGCTTAGATTTCGCGCTGCTTATGATAAGCTGATAAGCGAAATGTAAGATAAGATAGAAAGTTTGCCGCTCAAACCAAATCTCGATGATCATCGGAATTAAGTAATGATCCGCACTCGTTCTCAAGAAATCGAAAAAAAAGCAAGATCTGATTATAAGCACTGCAGGATCTAATCGTTTCGCTAACTTTTGCAAAAAGATGGATTACTTTTTGCCACAAAATTTGTGTTTAAACTCACGGAAACCGGTTTGGGCGGATACATATTTTAAAACCTACATTGGAAGCAGCAGCTTATGCAGAAATTATAGTTTCGTAGAAAAATAAAACGGCTGCACGCTGAAATATGCTTACTGGCCGATGATTCGTTGATTATTTTATTTGTGTTTGGAAATATTTTGTACGTTGATGAAATGTCAAAATCCAATTTCAGGAGCCGAGATGGTTTATGCACTATATTATGTTGTGTTACTTTGCAAAAAATTATAAATACCGCTAAATGATAAGGGAATAAATGAAACAGTTTAACAATTAATTT
Ncrosbyi_ShufordCrk_N1148 AAACATGATAAAAAATCTTTTTATAAAAAAGGACATATTTTTAGGTATGTAAAATAAAGAAATAAAAGTAAATAAAATGACGTTGATTTCAGAATCTAATATTACAATTCCGTATTTTGAGTATTGTTCTAAAATGTCCATTTAGAATTAATTTTTAAAA------TTTCAATCTTTTTTCAGGAAAGGTAATTATGACGAAATAT-GACGATTTTTGTAATATCGCGCTAAAAGTGCCATATAACACAACTAAAATATCCCACGAAATTTACTCAAGCGTTACTCGTCTCAACTTTCTTTCCAAGTGTATTCCATACTTTATACATTATTGAATAAAAAGTTTTCTTCCCATATGAAAGACGTGAGCGTTCATGCGAGACGAATTGTTC-AATCAAAAAATAAATAAAATAATAAATAAATAAAAAGTATACATCCTCTCCATCATTAAAAAGTAGCTCATCCCTTTTTTCTTCTTCTTTCTTAAGTCCCCTTTGACGCTGGGAATTCAAACCGCATTTTTCATCCATCTCTTTTTCCGCTTCGGTTGTGTCATATAAAAAGAAAAGAATACTTGCGCGAATAGATAATATTATTTGTAAATTATGGTAGCCAAAAATAGCGATTTTAAGCCAAGAATAGAAGTAGACCGGTGTGAATTTTCGATCTGCGCATGCACTAAATCTCGGTTTCCGGTCCTCCCACATTGTTATGGCTGCCAAGACCAGGAGATGAGTGTATGAATTTGAGATAGATGGCTATTTCTTGCTTAAATGACTAAAGATTGTGCCAAAATGGGGTATGTTTTATTCAGATTTTTCTACCCACCTATACACTACTTTGTTTTTAAATCTCGAAAGTTTTAGCGGGAGTTTTTTTACATGTGCAAAGTGGTTTCGGAGATGTTCACCCCTGCTCCAAAAGGAAAAAAAAATGTTTTTCCTTTTCCTGTCATCGCTGATAATATTACGTGTTTTTCTGTACTATTGTAGTTGCTGCACGTGGAAAAAGTCTTGTTTAAATTCTTAGATTTCGCGCTGCTTATGATAAGCTGATAAGCGAAATGTAAGATAAGATAGAAAGTTTGCCGCTCAAACCAAATCTCGATGATCATCGGAATTAAGTAATGATCCGCACTCGTTCTCAAGAAATCGAAAAAAAAGCAAGATCTGATTATAAGCACTGCAGGATCTAATCGTTTCGCTAACTTTTGCAAAAAGATGGATTACTTTTTGCCACAAAATTTGTGTTTAAACTCACGGAAACCGGTTTGGGCGGATACATATTTTAAAACCTACATTGGAAGCAGCAGCTTATGCAGAAATTATAGTTTCGTAGAAAAATAAAACGGCTGCACGCTGAAATATGCTTACTGGCCGATGATTCGTTGATTATTTTATTTGTGTTTGGAAATATTTTGTACGTTGATGAAATGTCAAAATCCAATTTCAGGAGCCGAGATGGTTTATGCACTATATTATGTTGTGTTACTTTGCAAAAAATTATAAATACCGCTAAATGATAAGGGAATAAATGAAACAGTTTAACAATTAATT-
Ndellingeri_WhitewFalls_N887 ACACATGATAAAAAATCTTTTAATAAAAAAGAACATATTTTTAGGTATGTAAAATAAATAAATAAAAGTAAATAAAGTGACGTTGATTTCAGAATCTAATATTACAATTCCGTATTTTGAGTATTGTTCTAAAATGTCCATTTAGAAATAATTTTTAAAATTTAATTTTCAATCTTTTTTCGGGAAAGGTAATTATGACGATATATGGACGATTTTTGTAATATCGCGCTAAAAGTGCCATATAACACAACTAAAATATCCCACGAAATTTACTCAAGCGCTACTCGGTTCAACTTTCTTTCCAAGTGTATTCCATACTTTATACATTATTGAATAAAAAGTTTTCTTCCCATATGAAAGACGGGAGCGTTCATGCGAGACGAATTGTTCAAATCAAAAAATAAATAAAATAATAAATAAATAAAAAGTATACATCCTCTCCATCATTAAAAAGTAGCTCATCCTTTTTTTCTTCTTCTTTCTTAAGTCCCCTTTGACGCTGGGAATTCAAACCGCATTTTTCATCCATCTCTTTTTCCGCTTCGGTTGTATCATATAAAAAGAAAAGAATACTTGCGCGAATAGATAATATTATTTGGAAATTATGGTAGCCAAAAATAGCGATTTTAAGCCAAGAATAGAAGTAGACCGGTGTGAATTTTCGATCTGCGCATGCACTAAATCTCGGTTTCCGGTCCTCCCACATTGTTATGGCTGCCAAGACCAGGAGATGAGTGTATGAATTTGAGATAGATGGCTATTTCTTGCTTAAATGACTAAAGATTGTGCCAAAATGGGGTATGTTTTATTCAGATTTTTCTACCCACCTATACACTACTTTGTTTTTAAATCTCACAACTTTTAGCGGGAGTTTTTTTACATGTGCAAAGTGGTTTCGGAGATGTTCACCCCTGCTCCAAAAGGAAAAAAAAATGTTTTTCCTTTTCCTGTCATCGCTGATAATATTACGTGTTTTTCTGTACTATTGTAGTTGCTGCACGTGGAAAAAGTCTTGTTCAAATGCTTAGATTTCGCGCTGCTTATGATAAGCTGATAAGCGAAATGTAAGATAAGATAGAAAGTTTGCCGCTCAAACCAAATCTCGATGATCATCGGAATTAAGTAATGATCCGCACTCGTTCTCAAGAAATCGAAAAAGAAGCAAGATCAGATTATAAGAATTGCAGGATCTAATCGTTTCGCTATCTTTTGCAAAAAGATGGATTACTTTTTACTATAAAATTTGTGTTTAAACTCACAGAAACCGGTTTGGGCGGATACATATTTTAAAACCTACATTGGAAGCAGCAGCTTATGCAGAAATTATAGTTTCGTAGAAAAATAAAACGGCTGCACGCTGAAATATGCTTACTGGCCGATGAGTCGTTGACTATTTTATTTGTGTTTGGGTATATTTTGTACGTTGATGAAATGTCAAAATCCAATTTCAGAAGCCGAGATGGTTTATGCACTATATTATGTTGTGTTACTTTGTAAAAAATTATAAATATCGCTAAATGATAAGGGAATAAATGAAACAGATTAACAATTAATTT
Ndilutus_GrassyCreek_N670 -------------------------------------------------------------------------------------------------------------------------------------------------------------------------------------------------------------------------------------------------------------------------------------------------------------------------------------------------------------------------------------------------------------------------------------------------ATCCTCTCCATCATTAAAAAGTAGCTCATCCCTTTTTTCTTCTTCTTTCTTAAGTCCCCTTTGACGCTGGGAATTCAAACCGCATTTTTCATCCATCTCTTTTTCCGCTTCGGTTGTGTCATATAAAAAGAAAAGAATACTTGCGCGAATAGATAATATTATTTGGAAATTATGGTAGCCAAAAATAGCGATTTTAAGCCAAGAATAGAAGTAGACCGGTGTGAATTTTCGATCTGCGCATGCACTAAATCTCGGTTTCCGGTCCTCCCACATTGTTATGGCTGCCAAGACCAGGAGATGAGTGTATGAATTTGAGATAGATGGCTATTTCTTGCTTAAATGACTAAAGATTGTGCCAAAATGGGGTATGTTTTATTCAGATTTTTCTACCCACCTATACACTACTTTGTTTTTAAATCTCGCAAGTTTTAGCGGGAGTTTTTTTACATGTGCAAAGTGGTTTCGGAGATGTTCACCCCTGCTCCAAAAGG-AAAAAAAATGTTTTTCCTTTTCCTGTCATCGCTGATAATATTACGTGTTTTTCTGTACTATTGTAGTTGCTGCACGTGGAAAAAGTCTTGTTTAAATGCTTAGATTTCGCGCTGCTTATGATAAGGTGATAAGCGAAATGTAAGATAATATAGAAAGTTTGCCGCTCAAACCAAATCTCGATGATCATCGGAATTAAGTAATGATCCGCTCTCGTTC------------------------------------------------------------------------------------------------------------------------------------------------------------------------------------------------------------------------------------------------------------------------------------------------------------------------------------------------------------------------------------------------------------------------------
Ndilutus_StarveRockCave_G3174 ------------AAATCTTTTGATAAAAAAGGACATATTTTTAGGTATGTAAAATAAATAAATAAAAGTAAATAAAGTGACGTTGATTTCAGAATCTAATATTACAATTCCATATTTTGAGTATTGTTCTAAAATGTCCATTTAGAATTAATTTTTTAAATTTAATTTTCAATCTTTTTTCAGGAAAGGTAATTATGACGAAATATGGACGATTTTTATAATATCGCGCTAAAAGTGCCATGTAACACAACTAAAATATCCCACGAAATTTACTCAAGCGTTACTCGGTTCAACTTTCTTTCCAAGTGTATTCCCTACTTTATACATTATTGAATAAAAAGTTTTCTTCCCATATGAAAGACGTGAGCGTTCATGCGAGACGAATTGTTCAAATCAAAAAATAAATAAAATAACGAATAAATAAAAAGTATACATCCTCTCCATCATTAAAAAGTAGCTCATCCCTTTTTTCTTCTTCTTTCTTAAGTCCCCTTTGACGCTGGGAATTCAAACCGCATTTTTCATCCATCTCTTTTTCCGCTTCGGTTGTGTCATATAAAAAGAAAAGAATACTTGCGCGAATAGATAATATTATTTGGAAATTATGGTAGCCAAAAATAGCGATTTTAAGCCAAGAATAGAAGTAGACCGGTGTGAATTTTCGATCTGCGCATGCACTAAATCTCGGTTTCCGGTCCTCCCACATTGTTATGGCTGCCAAGACCAGGAGATGAGTGTATGAATTTGAGATAGATGGCTATTTCTTGCTTAAATGACTAAAGATTGTGCCAAAATGGGGTATGTTTTATTCAGATTTTTCTACCCACCTATACACTACTTTGTTTTTAAATCTCGCAAGTTTTAGCGGGAGTTTTTTTACATGTGCAAAGTGGTTTCGGAGATGTTCACCCCTGCTCCAAAAGG-AAAAAAAATGTTTTTCCTTTTCCTGTCATCGCTGATAATATTACGTGTTTTTCTGTACTATTGTAGTTGCTGCACGTGGAAAAAGTCTTGTTTAAATGCTTAGATTTCGCGCTGCTTATGATAAGGTGATAAGCGAAATGTAAGATAATATAGAAAGTTTGCCGCTCAAACCAAATCTCGATGATCATCGGAATTAAGTAATGATCCGCTCTCGTTCTCAAGAAATCGAAAAAAAAGCAAGATCTGATTATAAGCACTGCATGATCTAATCGTTTCGCTATCTTTTGCAAAAAGATGGATTACTTTTTACCACAAAATTTGTGTTTAAACTCACAGAAACCGGTTTGGGCGGATACATATTTTAAAACCTACATTGGAAGCAGCAGCTTATGCAGAAATTATAGTTTCGTAGAAAAATAAAACGGCTGCACGCTGAAATATGCTTACTGGCCGATGATTCGTTGACTATTTTATTTGTGTTTGGATATATTTTGTACGTTGATGAAATGTCAAAATCCAATTTCAGGAGCCGAGATGGTTTATGCACTATATTATGTTGTGTTACTTTGTAAAAAATTATAAATATCGCTAAATGATAAGGGAATAAATGAAACAGTTTACCAATTAATTT
Nfridelli_LittlePigeon_N262 ACACATGATAAAAAATCTTTTAATAAAAAAGAACATATTTTTAGGTATGTAAAATAAATAAATAAAAGTAAATAAAGTGACGTTGATTTCAGAATCTAATATTACAATTCCGTATTTTAAGTATTATTCTAAAATGTCCATTTAGAAATAATTTTTAAAATTTAATTTTCAATCTTTTTTCGGGAAAGGTAATTATGACGATATATGGACGATTTTTGTAATATCGCGTTAAAAGTGCCATATAACACAACTAAAATATCCCACGAAATTTACTCAAGCGCTACTCGGTTCAACTTTCTTTCCAAGTGTATTCCATACTTTATACATTATTGAATAAAAAGTTTTCTTCCCATATGAAAGACGTGAGCGTTCATGCGAGACGAATTGTTCAAATCAAAAAATAAATAAAATAATAAATAAATAAAAAGTATACATCCTCTCCATCATTAAAAAGTAGCTCATCCTTTTTTTCTTCTTCTTTCTTAAGTCCCCTTTGACGCTGGGAATTCAAACCGCATTTTTCATCCATCTCTTTTTCCGCTTCGGTTGTGTCATATAAAAAGAAAAGAATACTTGCGCGAATAGATAATATTATTTGGAAATTATGGTAGCCAAAAATAGCGATTTTAAGCCAAGAATAGAAGTAGACCGGTGTGAATTTTCGATCTGCGCATGCACTAAATCTCGGTTTCCGGTCCTCCCACATTGTTATGGCTGCCAAGACCAGGAGATGAGTGTATGAATTTGAGATAGATGGCTATTTCTTGCTTAAATGACTAAAGATTGTGCCAAAATGGGGTATGTTTTATTCAGATTTTTCTACCCACCTATACACTACTTTGTTTTTAAATCTCACAACTTTTAGCGGGAGTTTTTTTACATGTGCAAAGTGGTTTCGGAGATGTTCACCCCTGCTCCAAAAGGAAAAAAAAATGTTTTTCCTTTTCCTGTCATCGCTGATAATATTACGTGTTTTTCTGTACTATTGTAGTTGCTGCACGTGGAAAAAGTCTTGTTTAAATGCTTAGATTTCGCGCTGCTTATGATAAGCTGATAAGCGAAATGTAAGATAAGATAGAAAGTTTGCCGCTCAAACCAAATCTCGATGATCATCGGAATTAAGTAATGATCCGCACTCGTTCTCAAGAAATCGAAAAAAAAGCAAGATCAGATTATAAGAATTGCAGGATCTAATCGTTTCGCTATCTTTTGCAAAAAGATGGATTACTTTTTACTATAAAATTTGTGTTTAAACTCACAGAAACCGGTTTGGGCGGATACATATTTTAAAACCTACATTGGAAGCAGCAGCTTATGCAGAAATTATAGTTTCGTAGAAAAATAAAACGGCTGCACGCTGAAATATGCTTACTGGCCGATGAGTCGTTGACTATTTTATTTGTGTTTGGATATATTTTGTACGTTGATGAAATGTCAAAATCCAATTTCAGAAGCCGAGATGGTTTATGCACTATATTATGTTGTGTTACTTTGTAAAAAATTATAAATAT---------------------------------------------
Nfurtivus_HugdenBranch_G3175 ACACATGATAAAAAATCTTTTAATAAAAAAGAACATATTTTTAGGTATGTAAAATAAATAAATAAAAGTAAATAAAGTGACGTTGATTTCAGAATCTAATATTACAATTCCGTATTTTGAGTATTGTTCTAAAATGTCCATTTAGAAATAATTTTTAAAATTTAATTTTCAATCTTTTTTCAGGAAAGGTAATTATGACGATTTATGGTCGATTTTTGTAATATCGCGCTAAAAGTGCCATATAACACAACTAAAATATCCCACGAAATTTACTCAAGCGTTACTCGGTTCAACTTTCTTTCCAAGTGTATTCCATACTTTATACATTATTGAATAAAAAGTTTTCTTCCCATATGAAAGACGTGAGCGTTCATGCGAGACGAATTGTTCAAATCAAAAAATAAATAAAATAATAAATAAATAAAAAGTATACATCCTCTCCATCATTAAAAAGTAGCTCATCC----TTTTTTTCTTCTTCTTAAGTCCCATTTGACGCTGGGAATTCAAACAGCATTTTTCATCCATCTCTTTTTCCGCTTCGGTTGTGTCATATAAAAAGAAAAGAATACTTGCTCGAATAGATAATATTATTTGGAAATTATGGTAGCCAAAAATAGCGATTTTAAGCCAAGAATAGAAGTAGACCGGTGTGAATTTTCGATCTGCGCATGCACTAAATCTCGGTTTCCGGTCCTCCCACATTGTTATGGCTGCCAAGACCAGGAGATGAGTGTATGAATTTGAGATAGATGGCTATTTCTTGCTTAAATGACTAAAGATTGTGCCAAAATGGGGTATGTTTTATTCAGATTTTTCTACCCACCTATACACTACTTTGTTTTTAAATCTCACAAGTTTTAGCGGGAGTTTTTTTACATGTGCAAAGTGGTTTCGGAGATGTTCACCCCTGCTCCAAAAGGAAAAAAAAATGTTTTTCCTTTTCCTGTCATCGCTGATAATATTACGTGTTTTTCTGTACTATTGTAGTTGCTGCACGTGGAAAAAGTCTTGTTTAAATGCTTAGATTTCGCGCTGCTTATGATAAGCTGATAAGCGAAATGTAAGATTAGACGGAAAGTTTGCCGCTCAAACCAAATCTCGATGATCATCGGAATTAAGTAATGATCCGCACTCGTTCTCAAGAAATCGAAAAAAAAGCAAGATCAGATTATAAGCACTGCAGGATCTAATCGTTTCGCTATCTTTTGCAAAAAGATGGATTACTTTTTACTACAAAATTTGTGTTTAAACTCACAGAAACCGGTTTGGGCGGATACATATTTTAAAACCTACATTGGAAGCAGCAGCTTATGCAGAAATTATAGTTTCGTAGAAAAATAAAACGGCTGCACGCTGAAATATGCTTACTGACCGATGATTCGTTGACTATTTTATTTGTGTTTGGATATATTTTGTACGTTGATGAAATGTCAAAATCCAATTTCAGGAGCCGAGATGGTTTATGCACTATATTATGTTGTGTTACTTTGTAAAAAATTATAAATATCGCTAAATGATAAGGGAATAAATGAAACAGTTTAACAATTAATTT
Nfurtivus_RaccoonMtn_N1026 ACACATGATAAAAAATCTTTTAATAAAAAAGAACATATTTTTAGGTATGTAAAATAAATAAATAAAAGTAAATAAAGTGACGTTGATTTCAGAATCTAATATTACAATTCCGTATTTTGAGTATTGTTCTAAAATGTCCATTTAGAAATAATTTTTAAAATTTAATTTTCAATCTTTTTTCAGGAAAGGTAATTATGACGATATATGGACGATTTTTGTAATATCGCGCTAAAAGTGCCATATAACACAACTAAAATATCCCACGAAATTTACTCAAGCGTTACTCGGTTCAACTTTCTTTCCAAGTGTATTCCATACTTTATACATTATTGAATAAAAAGTTATCTTCCCATATGAAAGACGTGAGCGTTCATGCGAGACGAATTGTTCAAATCAAAAAATAAATAAAATAATAAATAAATAAAAAGTATACATCCTCTCCATCATTAAAAAGTAGCTCATCC----TTTTTTTCTTCTTCTTAAGTCCCATTTGACGCTGGGAATTCAAACAGCATTTTTCATCCATCTCTTTTTCCGCTTCGGTTGTGTCATATAAAAAGAAAAGAATACTTGCTCGAATAGATAATATTATTTGGAAATTATGGTAGCCAAAAATAGCGATTTTAAGCCAAGAATAGAAGTAGACCGGTGTGAATTTTCGATCTGCGCATGCACTAAATCTCGGTTTCCGGTCCTCCCACATTGTTATGGCTGCCAAGACCAGGAGATGAGTGTATGAATTTGAGATAGATGGCTATTTCTTGCTTAAATGACTAAAGATTGTGCCAAAATGGGGTATGTTTTATTCAGATTTTTCTACCCACCTACACACTACTTTGTTTTTAAATCTCACAAGTTTTAGCGGGAGTTTTTTTACATGTGCAAAGTGGTTTCGGAGATGTTCACCCCTGCTCCAAAAGGAAAAAAAAATGTTTTTCCTTTTCCTGTCATCGCTGATAATATTACGTGTTTTTCTGTACTATTGTAGTTGCTGCACGTGGAAAAAGTCTTGTTTAAATGCTTAGATTTCGCGCTGCTTATGATAAGCTGATAAGCGAAATGTAAGATTAGACGGAAAGTTTGCCGCTCAAACCAAATCTCGATGATCATCGGAATTAAGTAATGATCCGCACTCGTTCTCAAGAAATCGAAAAAAAAGCAAGATCAGATTATAAGCACTGCAGGATCTAATCGTTTCGCTATCTTTTGCAAAAAGATGGATTACTTTTTACTACAAAATTTGTGTTTAAACTCACAGAAACCGGTTTGGGCGGATACATATTTTAAAACCTACATTGGAAGCAGCAGCTTATGCAGAAATTATAGTTTCGTAGAAAAATAAAACGGCTGCACGCTGAAATATGCTTACTGACCGATGATTCGTTGACTATTTTATTTGTGTTTGGATATATTTTGTACGTTGATGAAATGTCAAAATCCAATTTCAGGAGCCGAGATGGTTTATGCACTATATTATGTTGTGTTACTTTGTAAAAAATTATAAATATCGCTAAATGATAAGGGAATAAATGAAACAGTTTAACAATTAATTT
Ngeorgia_Sittons_N073 ---------AAAAAATCTTTTAATAAAAAAGAACATATTTTTAGGTATGTAAAATAAATAAATAAAAGCAAATAAAGTGACGTTGATTTCAGAATCTAATATTACAATTCCGTATTTTGAGTATTGTTCTAAAATGTCCATTTAGAAATAATTTTTAAAATTTAATTTTCAATCTTTTTTCAGGAAAGGTAATTATGACGATATATGGACGATTTTTGTAATATCGCGCTAAAAGTGCCATATAACACAACTAAAATATCCCACGAAATTTACTCAAGCGCTACTCGGTTCAACTTTCTTTCCAAGTGTATTCCATACTTTATACATTATTGAATAAAAAGTTTTCTTCCCATATGAAAGACGTGAGCGTTCATGCGAGACGAATTGTTCAAATCAAAAAATAAATAAAATAATAAATAAATAAAAAGTATACATCCTCTCCATCATTAAAAAGTAGCTCATCCTTTTTTTCTTCTTCTTTCTTAAGTCCCCTTTGACGCTGGGAATTCAAACCGCATTTTTCATCCATCTCTTTTTCCGCTTCGGTTGTGTCATATAAAAAGAAAAGAATACTTGCGCGAATAGATAATATTATTTGGAAATTATGGTAGCCAAAAATAGCGATTTTAAGCCAAGAATAGAAGTAGACCGGTGTGAATTTTCGATCTGCGCATGCACTAAATCTCGGTTTCCGGTCCTCCCACATTGTTATGGCTGCCAAGACCAGGAGATGAGTGTATGAATTTGAGATAGATGGCTATTTCTTGCTTAAATGACTAAAGATTGTGCCAAAATGGGGTATGTTTTATTCAGATTTTTCTACCCACCTATACACTACTTTGTTTTTAAATCTCACAAGTTTTAGCGGGAGTTTTTTTACATGTGCAAAGTGGTTTCGGAGATGTTCACCCCTGCTCCAAAAGGAAAAAAAAATGTTTTTCCTTTTCCTGTCATCGCTGATAATATTACGTGTTTTTCTGTACTATTGTAGTTGCTGCACGTGGAAAAAGTCTTGTTTAAATGCTTAGATTTCGCGCTGCTTATGATAAGCTGATAAGCGAAATGTAAGATAAGATAGAAAGTTTGCCGCTCAAACCACATCTCGATGATCATCGGAATTAAGTAATGATCCGCACTCGTTCTCAAGAAATCGAAAAAAAAGCAAGATCAGATTATAAGCACTGCAGGATCTAATCGTTTCGCTATCTTTTGCAAAAAGATGGATTACTTTTTACTACAAAATTTGTGTTTAAACTCACAGAAACCGGTTTGGGCGGATACATATTTTAAAACCTACATTGGAAGCAGCAGCTTATGCAGAAATTATAGTTTCGTAGAAAAATAAAACGGCTGCACGCTGAAATATGCTTACTGACCGATGATTCGTTAACTATTTTATTTGTGTTTGGATATATTTTGTACGTTGATGAAATGTCAAAATCCAATTTCAGAAGTCGAGATGGTTTATGCAGTATATTATGTTATGTTACTTTGTAAAAAATTATAAATATCGCTAAATGATAAGGGAATAAATGAAACAGTTTAACAATTAATTT
Ngertschi_CedarCreek_N351 AAACATGATAAAAAATCTTTTAATAAAAAAGGACATATTTTTAGGTCTGTAAAATAAAGAAATAAAAGTAAATAAAATGACGTTGATTTCAGAATCTAATATTACAATTCCGTATTTTGAGTATTGTTCTAAAATGTCCATTTAGAATTAATTTTTAAAATTCAATTTTCAATCTTTTTTCAGGAAAGGTAATTATGACGAAATAT-GACGATTTTTGTAATATCGCGCTAAAAGTGCCATATAACACAACTAAAATATCCCACGAAATTTACTCAAGCGTTACTCGTCTCAACTTTCTTTCCAAGTGTATTCCATACTTTATACATTATTGAATAAAAAGTTTTCTTCCCATATGAAAGACGTGAGCGTTCATGCGAGACGAATTGTTCAAATCAAAAAATAAATAAAATAATAAATAAATAAAAAGTATACATCCTCTCCATCATTAAAAAGTAGCTCATCCCTTTTTTCTTCTTCTTTCTTAAGTCCCCTTTGACGCTGGGAATTCAAACCGCATTTTTCATCCATCTCTTTTTCCGCTTCGGTTGTGTCATATAAAAAGAAAAGAATACTTGCGCGAATAGATAATATTATTTGTAAATTATGGTAGCCAAAAATAGCGATTTTAAGCCAAGAATAGAAGTAGACCGGTGTGAATTTTCGATCTGCGCATGCACTAAATCTCGGTTTCCGGTCCTCCCACATTGTTATGGCTGCCAAGACCAGGAGATGAGTGTATGAATTTGAGATAGATGGCTATTTCTTGCTTAAATGACTAAAGATTGTGCCAAAATGGGGTATGTTTTATTCAGATTTTTCTACCCACCTATACACTACTTTGTTTTTAAATCTCGCAAGTTTTAGCGGGAGTTTTTTTACATGTGCAAAGTGGTTTCGGAGATGTTCACCCCTGCTCCAAAAGG-AAAAAAAATGTTTTTCCTTTTCCTGTCATCGCTGATAATATTACGTGTTTTTCTGTACTATTGTAGTTGCTGCACGTGGAAAAAGTCTTGTTTAAATGCTTAGATTTCGCGCTGCTTATGATAAGCTGATAAGCGAAATGTAAGATAAGATAGAAAGTTTGCCGCTCAAACCAAATCTCGATGATCATCGGAATTAAGTAATGATCCGCACTCGTTCTCAAGAAATCGAAAAAAAAGCAAGATCTGATTATAAGCACTGCAGGATCTAATCGTTTCGCTAACTTTTGCAAAAAGATGGATTACTTTTTGCCACAAAATTTGTGTTTAAACTCACGGAAACCGGTTTGGGCGGATACATATTTTAAAACCTACATTGGAAGCAGCAGCTTATGCAGAAATTATAGTTTCGTAGAAAAATAAAACGGCTGCACGCTGAAATATGCCTACTGGCCGATGATTCGTTGATTATTTTATTTGTGTTTGGAAATATTTTGTACGTTGATGAAATGTCAAAATCCAATTTCAGGAGCCGAGATGGTTTATGCACTATATTATGTTGTGTTACTTTGCAAAAAATTATAAATAACGCTAAATGATAAGGGAATAAATGAAACAGTTTAACAATTAATTT
Ngertschi_FrenchBroad_N968 AAACATGATAAAAAATCTTTTAATAAAAAAGGACATATTTTTAGGTATGTAAAATAAAGAAATAAAAGTAAATAAAATGACGTTGATTTCAGAATCTAATATTACAATTCCGTATTTTGAGTATTGTTCTAAAATGTCCATTTAGAATTAATTTTTAAAATTCAATTTTCAATCTTTTTTCAGGAAAGGTAATTATGACGAAATAT-GACGATTTTTGTAATATCGCGCTAAAAGTGCCATATAACACAACTAAAATATCCCACGAAATTTACTCAAGCGTTACTCGTCTCAACTTTCTTTCCAAGTGTATTCCATACTTTATACATTATTGAATAAAAAGTTTTCTTCCCATATGAAAGACGTGAGCGTTCATGCGAGACGAATTGTTCAAATCAAAAAATAAATAAAATAATAAATAAATAAAAAGTATACATCCTCTCCATCATTAAAAAGTAGCTCATCCCTTTTTTCTTCTTCTTTCTTAAGTCCCCTTTGACGCTGGGAATTCAAACCGCATTTTTCATCCATCTCTTTTTCCGCTTCGGTTGTGTCATATAAAAAGAAAAGAATACTTGCGCGAATAGATAATATTATTTGTAAATTATGGTAGCCAAAAATAGCGATTTTAAGCCAAGAATAGAAGTAGACCGGTGTGAATTTTCGATCTGCGCATGCACTAAATCTCGGTTTCCGGTCCTCCCACATTGTTATGGCTGCCAAGACCAGGAGATGAGTGTATGAATTTGAGATAGATGGCTATTTCTTGCTTAAATGACTAAAGATTGTGCCAAAATGGGGTATGTTTTATTCAGATTTTTCTACCCACCTATACACTACTTTGTTTTTAAATCTCGCAAGTTTTAGCGGGAGTTTTTTTACATGTGCAAAGTGGTTTCGGAGATGTTCACCCCTGCTCCAAAAGG-AAAAAAAATGTTTTTCCTTTTCCTGTCATCGCTGATAATATTACGTGTTTTTCTGTACTATTGTAGTTGCTGCACGTGGAAAAAGTCTTGTTTAAATGCTTAGATTTCGCGCTGCTTATGATAAGCTGATAAGCGAAATGTAAGATAAGATAGAAAGTTTGCCGCTCAAACCAAATCTCGATGATCATCGGAATTAAGTAATGATCCGCACTCGTTCTCAAGAAATCGAAAAAAAAGCAAGATCTGATTATAAGCACTGCAGGATCTAATCGTTTCGCTAACTTTTGTAAAAAGATGGATTACTTTTTGCCACAAAATTTGTGTTTAAACTCACGGAAACCGGTTTGGGCGGATACATATTTTAAAACCTACATTGGAAGCAGCAGCTTATGCAGAAATTATAGTTTCGTAGAAAAATAAAACGGCTGCACGCTGAAATATGCCAACTGGCCGATGATTCGTTGATTATTTTATTTG----------------------------------------------------------------------------------------------------------------------------------------------------------
Nholsingeri_BrumleyCrk_N916 AAACATGATAAAAAATCTTTTGATAAAAAAGGACATATTTTTAGGTATGTAAAATAAATAAATAAAAGTAAATAAAATGACGTTGATTTCAGAATCTAATATTACAATTCCGTATTTTGAGTATTGTTCTAAAATGTCCATTTAGAATTAATTTTTAAAATTTAATTTTCAATCTTTTTTCAGGAAAGGTAATTATGACGAAATATGGACGATTTTTATAATATCGCGCTAAAAGTGTCATATAACACAACTAAAATATCCCACGAAATTTACTCAAGCGTTACTCGGTTCAACTTTCTTTCCAAGTGTATTCCCTACTTTATACATTATTGAATAAAAAGTTTTCTTCCCATATGAAAGACGTGAGCGTTCATGCGAGACGAATTGTTCAAATCAAAAAATAAATAAAATAATAAATAAATAAAAAGTATACATCCTCTCCATCATTAAAAAGTAGCTCATCCCTTTTTTCTTCTTCTTTCTTAAGTCCCCTTTGACGCTGGGAATTCAAACCGCATTTTTCATCCATCTCTTTTTCCGCTTCGGTTGTGTCATATAAAAAGAAAAGAATACTTGCGCGAATAGATAATATTATTTGGAAATTATGGTAGCCAAAAATAGCGATTTTAAGCCAAGAATAGAAGTAGACCGGTGTGAATTTTCGATCTGCGCATGCACTAAATCTCGGTTTCCGGTCCTCCCACATTGTTATGGCTGCCAAGACCAGGAGATGAGTGTATGAATTTGAGATAGATGGCTATTTCTTGCTTAAATGACTAAAGATTGTGCCAAAATGGGGTATGTTTTATTCAGATTTTTCTACCCACCTATACACTACTTTGTTTTTAAATCTCGCAAGTTTTAGCGGGAGTTTTTTTACATGTGCAAAGTGGTTTCGGAGATGTTCACCCCTGCTCCAAAAGGAAAAAAAAATGTTTTTCCTTTTCCTGTCATCGCTGATAATATTACGTGTTTTTCTGTACTATTGTAGTTGCTGCACGTGGAAAAAGTCTTGTTTAAATGCTTAGATTTCGCGCTGCTTATGATAAGGTGATAAGCGAAATGTAAGATAAGATAGAAAGTTTGCCGCTCAAACCAAATCTCGATGATCATCGGAATTAAGTAATGATCCGCACTCGTTCTCAAGAAATCGAAAAAAAAGCAAGATCTGATTATAAGCACTGCAGGATCTAATCGTTTCGCTATCTTTTGCAAAAAGATGGATTACTTTTTACCACAAAATTTGTGTTTAAACTCACAGAAACCGGTTTGGGCGGTTACATATTTTAAAACCTACATTGAAAGCAGCAGCTTATGCAGAAATTATAGTTTCGTAGAAAAATAAAACGGCCGCACGCTGAAATATGCTTACTGGCCGATGATTTGTTGAGTATTTTATTTGTGTTTGGATATATTTTGTACGTTGATGAAATGTCAAAATCCAATTTCAGGAGCCGAGATGGTTTATGCACTATATTATGTGGTGTTACTTTGTAAAAAATTATAAATATCGCTAAATGATAAGGGAATAAATGAAACAGTTTAAC----AATTT
Nholsingeri_PondCave_N541 -AACATGATAAAAAATCTTTTGATAAAAAAGGACATATTTTTAGGTATGTAAAATAAATAAATAAAAGTAAATAAAATGACGTTGATTTCAGAATCTAATATTACAATTCCGTATTTTGAGTATTGTTCTAAAATGTCCATTTAGAATTAATTTTTAAAATTTAATTTTCAATCTTTTTTCAGGAAAGGTAATTATGACGAAATATGGACGATTTTTATAATATCGCGCTAAAAGTGCCATATAACACAACTAAAATATCCCACGAAATTTACTCAAGCGTTACTCGGTTCAACTTTCTTTCCAAGTGTATTCCCTACTTTATACATTATTGAATAAAAAGTTTTCTTCCCATATGAAAGACGTGAGCGTTCATGCGAGACGAATTGTTCAAATCAAAAAATAAATAAAATAATAAATAAATAAAAAGTATACATCCTCTCCATCATTAAAAAGTAGCTCATCCCTTTTTTCTTCTTCTTTCTTAAGTCCCCTTTGACGCTGGGAATTCAAACCGCATTTTTCATCCATCTCTTTTTCCGCTTCGGTTGTGTCATATAAAAAGAAAAGAATACTTGCGCGAATAGATAATATTATTTGGAAATTATGGTAGCCAAAAATAGCGATTTTAAGCCAAGAATAGAAGTAGACCGGTGTGAATTTTCGATCTGCGCATGCACTAAATCTCGGTTTCCGGTCCTCCCACATTGTTATGGCTGCCAAGACCAGGAGATGAGTGTATGAATTTGAGATAGATGGCTATTTCTTGCTTAAATGACTAAAGATTGTGCCAAAATGGGGTATGTTTTATTCAGATTTTTCTACCCACCTATACACTACTTTGTTTTTAAATCTCGCAAGTTTTAGCGGGAGTTTTTTTACATGTGCAAAGTGGTTTCGGAGATGTTCACCCCTGCTCCAAAAGGAAAAAAAAATGTTTTTCCTTTTCCTGTCATCGCTGATAATATTACGTGTTTTTCTGTACTATTGTAGTTGCTGCACGTGGAAAAAGTCTTGTTTAAATGCTTAGATTTCGCGCTGCTTATGATAAGGTGATAAGCGAAATGTAAGATAAGATAGAAAGTTTGCCGCTCAAACCAAATCTCGATGATCATCGGAATTAAGTAATGATCCGCACTCGTTCTCAAGAAATCGAAAAAAAAGCAAGATCTGATTATAAGCACTGCAGGATCTAATCGTTTCGCTATCTTTTGCAAAAAGATGGATTACTTTTTACCACAAAATTTGTGTTTAAACTCACAGAAACCGGTTTGGGCGGATACATATTTTAAAACCTACATTGGAAGCAGCAGCTTATGCAGAAATTATAGTTTCGTAGAAAAATAAAACGGCCGCACGCTGAAATATGCTTACTGGCCGATGATTTGTTGAGTATTTTATTTGTGTTTGGATATATTTTGTACGTTGATGAAATGTCAAAATCCAATTTCAGGAGCCGAGATGGTTTATGCACTATATTATGTTGTGTTACTTTGTAAAAAATTATAAATATCGCTAAATGATAAGGGAATAAATGAAACAGTTTAAC----AATGT
Nlowderi_ChestnutBranch_N731 ACACATGACAAAAAATCTTTTAATAAAAAAGAACATATTTTTAGGTATGTAAAATAAATAAATAAAAGTAAATAAAGTGACGTTGATTTCAGAATCTAATATTACAATTTCGTATTTTGAGTATTGTTCTAAAATGTCCATTTAGAAATAATTTTTAAAATTTAATTTTCAATCTTTTTTCAGGAAAGGTAATTATGACGATATATGGACGATTTTTGTAATATCGCGCTAAAAGTGCAATATAATACAACTAAAATATCCCACGAAATTTACTCAAGCGTTACTCGGTTCAACTTTCTTTCCAAGTGTATTCCATACTTTATACATTATTGAATAAAAAGTTTTCTTCCCATATGAAAGACGTGAGCATTCATGCGAGACGAATTGTTCAAATCAAAAAATAAATAAAATAATAAATAAATAAAAAGTATACATCCTCTCCATCATTAAAAAGTAGCTCATCCTTTTTTTCTTCTTCTTTCTTAAGTCCCCTTTGACGCTGGGAATTCAAACCGCATTTTTCATCCATCTCTTTTTCCGCTTCGGTTGTGTCATATAAAAAGAAAAGAATACTTGCGCGAATAGATAATATTATTTGGAAATTATGGTAGCCAAAAATAGCGATTTTAAGCCAAGAATAGAAGTAGACCGGTGTGAATTTTCGATCTGCGCATGCACTAAATCTCGGTTTCCGGTCCTCCCACATTGTTATGGCTGCCAAGACCAGGAGATGAGTGTATGAATTTGAGATAGATGGCTATTTCTTGCTTAAATGACTAAAGATTGTGCCAAAATGGGGTATGTTTTATTCAGATTTTTCTACCCATCTATACACTACTTTGTTTTTAAATCTCACAAGTTTTAGCGGGAGTTTTTTTACATGTGCAAAGTGGTTTCGGAGATGTTCACCCCTGCTCCAAAAGG-AAAAAAAATGTTTTTCCTTTTCCTGTCATCGCTGATAATATTACGTGTTTTTCTGTACTATTGTAGTTGCTGCACGTGGAAAAAGTCTTGTTTAAATCCTTAGGTTTCGCGCTGCTTATGATAAGCTGATAAGCGAAATGTAAGATAAGATAGAAAGTTTGCCGCTCAAACCAAATCTCGATGATCATCGGAATTAAGTAATGATCCGCACTCGTTCTCAAGAAATAGAAAAAAAAGCAAGATCAGATTATAAGCACTGCAGGATCTAATCGTTTCGCTATCTTTTGCAAAAAGATGGATTACTTTTTACTACAAAATTTGTGTTTAAACTCACAGAAACCGGTTTGGGCGGATACATATTTTAAAACCTACATTGGAAGCAGCAGCTTATGCAGAAATTATAGTTTCGTAGAAAAATAAAACGGCTGCACGCTGAAATATG--------------ATTCGTTGACTATTTTATTTTTGTTTTGATATATTTTGTACGTTGATGAAATGTCAAAATCCAATTTCAGGAGCAGAGATGGTTTATACACTATATTATGTTGTGTTACTTTGTAAAAATTTATGAATATCGCTAAATGATAAGGGAATAAATGAAACAGTTTAACAATTAGTTT
Nlula_BeeRockCave_G2091 ACACATGATAAAAAATCTTTTAATAAAAAAGAACATATTTTTAGGTATGTAAAATAAATAAATAAAAGTAAATAAAGTGACGTTGATTTCAGAATCTAATATTACAATTCCGTATTTTGAGTATTGTTCTAAAATGTCCATTTAGAAATAATTTTTAAAATTTAATTTTCAATCTTTTTTCAGGAAAGGTAATTATGACGATATATGGACGATTTTTGTAATATCGCGCTAAAAATGCCATATAACACAACTAAAATATCCCACGAAATTTACTCAAGCGCTACTCGGTTCAACTTTCTTTCCAAGTGTATTCCATACTTTATACATTATTGAATAAAAAGTTTTCTTCCCATATGAAAGACGTGAGCGTTCATGCGAGACGAATTGTTCAAATCAAAAAATAAATAAAATAATAAATAAATAAAAAGTATACATCCTCTCCATCATTAAAAAGTAGCTCATCCTTTTTTTCTTCTTCTTTCTTAAGTCCCCTTTGACGCTGGGAATTCAAACCGCATTTTTCATCCATCTCTTTTTCCGCTTCGGTTGTGTCATATAAAAAGAAAAGAATACTTGCGCGAATAGATAATATTATTTGGAAATTATAGTAGCCAAAAATAGCGATTTTTAGCCAAGAATAGAAGTAGACCGGTGTGAATTTTCGATCTGCGCATGCACTAAATCTCGGTTTCCGGTCCTCCCACATTGTTATGGCTGCCAAGACCAGGAGATGAGTGTATGAATTTGAGATAGATGGCTATTTCTTGCTTAAATGACTAAAGATTGTGCCAAAATGGGGTATGTTTTATTCAGATTTTTCTACCCACCTATACACTACTTTGTTTTTAAATCTCACAAGTTTTAGCGGGAGTTTTTTTACATGTGCAAAGTGGTTTCGGAGATGTTCACCCCTGCTCCAAAAGTAAAAAAAAATGTTTTTCCTTTTCCTGTCATCGCTGATAATATTACGTGTTTTTCTGTACTATTGTAGTTGCTGCACGTGGAAAAAGTCTTGTTTAAATGCATAGATTTCGCGCTGCTTATGATAAGCTGATAAGCGAAATTTAAGATAAGATAGAAAGTTTGCCGCTCAAACCACATCTCGATGATCATCGGAATTAAGTAATGATCCGCATTCGTTCTCAAGAAATCGAAAAAAAAGCAAGATCAGATTATAAGCACTGCAGGATCTAATCGTTTCGCTATCTTTTGCAAAAAGATGGATTACTTTTTACTACAAAA-TTGTGTTTAAACTCACAGAAACCGGTTTGGGCGGATACATATTTTAAAACCTACATTGGTAGCAGCAGCTTATGCAGAAATTATAGTTTCGTAGAAAAATAAAACGGCTGCACGCTGAAATATGCTTACTGACCGATGATTCGTTGACTATTTTATTTGTGTTTAGATATATTTTGTACGTTGATGAAATGTCAAAATCCAATTTCAGAAGCCGAGATGGTTTATGCACTATATTATGTTGTGTTACTTTGTAAAAAATTATAAATATCGCTAAATGATAAGGGAATAAATGAAACAGTTTAACAATTAATTT
Nlula_LulaFallsCave_G2084 ACACATGATAAAAAATCTTTTAATAAAAAAGAACATATTTTTAGGTATGTAAAATAAATAAATAAAAGTAAATAAAGTGACGTTGATTTCAGAATCTAATATTACAATTCCGTATTTTGAGTATTGTTCTAAAATGTCCATTTAGAAATAATTTTTAAAATTTAATTTTCAATCTTTTTTCAGGAAAGGTAATTATGACGATATATGGACGATTTTTGTAATATCGCGCTAAAAATGCCATATAACACAACTAAAATATCCCACGAAATTTACTCAAGCGTTACTCGGTTCAACTTTCTTTCCAAGTGTATTCCATACTTTATACATTATTGAATAAAAAGTTTTCTTCCCATATGAAAGACGTGAGCGTTCATGCGAGACGAATTGTTCAAATCAAAAAATAAATAAAATAATAAATAAATAAAAAGTATACATCCTCTCCATCATTAAAAAGTAGCTCATCCTTTTTTTCTTCTTCTTTCTTAAGTCCCCTTTGACGCTGGGAATTCAAACCGCATTTTTCATCCATCTCTTTTTCCGCTTCGGTTGTGTCATATAAAAAGAAAAGAATACTTGCGCGAATAGATAATATTATTTGGAAATTATAGTAGCCAAAAATAGCGATTTTAAGCCAAGAATAGAAGTAGACCGGTGTGAATTTTCGATCTGCGCATGCACTAAATCTCGGTTTCCGGTCCTCCCACATTGTTATGGCTGCCAAGACCAGGAGATGAGTGTATGAATTTGAGATAGATGGCTATTTCTTGCTTAAATGACTAAAGATTGTGCCAAAATGGGGTATGTTTTATTCAGATTTTTCTACCCACCTATACACTACTTTGTTTTTAAATCTCACAAGTTTTAGCGGGAGTTTTTTTACATGTGCAAAGTGGTTTCGGAGATGTTCACCCCTGCTCCAAAAGGAAAAAAAAATGTTTTTCCTTTTCCTGTCATCGCTGATAATATTACGTGTTTTTCTGTACTATTGTAGTTGCTGCACGTGGAAAAAGTCTTGTTTAAATGCTTAGATTTCGCGCTGCTTATGATAAGCTGATAAACGAAATTTAAGATAAGATAGAAAGTTTGCCGCTCAAACCACATCTCGATGATCATCGGAATTAAGTAATGATCCGCACTCGTTCTCAAGAAATCGAAAAAAAAGCAAGATCAGATTATAAGCACTGCAGGATCTAATCGTTTCGCTATCTTTTGCAAAAAGATGGATTACTTTTTACTACAAAA-TTGTGTTTAAACTCACAGAAACCGGTTTGGGCGGATACATATTTTAAAACCTACATTGGTAGCAGCAGCTTATGCAGAAATTATAGTTTCGTAGAAAAATAAAACGGCTGCACGCTGAAATATGCTTACTGACCGATGATTCGTTGACTATTTTATTTGTGTTTAGATATATTTTGTACGTTGATGAAATGTCAAAATCCAATTTCAGAAGCCGAGATGGTTTATGCAGTATATTATGTTGTGTTACTTTGTAAAAAATTATAAATATCGCTAAATGATAAGGGAATAAATGAAACAGTTTAGCAATTAATTT
Nmimus_NealsSink_N329 ----------------------------------------------------------------------------------------------------------ATTCCGTATTTTGAGTATTGTTCTAAAATGTCCATTTAGAATTAATTTTTAAAATTTAATTTTCAATCTTTTTTCAGGAAAGGTAATTATGACGAAATATGGGCGATTTTTATAATATCGCGCTAAAAGTGCCATATAACACAACTAAAATATCCCACGAAATTTACTCAAGCGTTACTCGGTTCAACTTTCTTTCCAAGTGTATTCCATACTTTATACATTATTGAATAAAAAGTTTTCTTCCCATATGAAAGACGTGAGCGTTCATGCGAGACGAATTGTTCAAATCAAAAAATAAATAAAATAATAAATAAATAAAAAGTATACATCCTCTCCATCATTAAAAAGTAGCTCATCCCTTTTTTCTTCTTCTTTCTTAAGTCCCCTTTGACGCTGGGAATTCAAACCGCATTTTTCATCCATCTCTTTTTCCGCTTCGGTTGTGTCATATAAAAAGAAAAGAATACTTGCGCGAATAGATAATATTATTTGGAAATTATGGTAGCCAAAAATAGCGATTTTAAGCCAAGAATAGAAGTAGACCGGTGTGAATTTTCGATCTGCGCATGCACTAAATCTCGGTTTCCGGTCCTCCCACATTGTTATGGCTGCCAAGACCAGGAGATGAGTGTATGAATTTGAGATAGATGGCTATTTCTTGCTTAAATGACTAAAGATTGTGCCAAAATGGGGTATGTTTTATTCAGATTTTTCTACCCACCTATACAGTACTTTGTTTTTAAATCTCGCAAGTTTTAGCGGGAGTTTTTTTACATGTGCAAAGTGGTTTCCGAGATGTTAACCCCTGCTCCAAAAGGAAAAAAAAATGTTTTTCCTTTTCCTGTCATCGCTGATAATATTACGTGTTTTTCTGTACGATTGTAGTTGCTGCACGTGGAAAAAGTCTTGTTTAAATGCTTAGATTTCGCGCTGCTTATGATAAGGTGATAAGCGAAATGTAAGATAAGATAGAAAGTTTGCCGCTCAAACCAAATCTCGATGATCATCGGAATTAAGTAATGATCCGCACTCGTTCTCAAGAAATCGAAAAAAAAGCAAGATCTGATTATAAGCACTGCAGGATCTAATCGTTTCGCTATCTTTTGCAAAAAGATGGATTACTTTTTACCACAAAATTTGTGTTTAAACTCACAGAAACCGGTTTGGGCGGATACATATTTTAAAACCTACATTGGAAGCAGCAGCTTATGCAGAAATTATAGTTTCGTAGAAAAATAAAACGGCTGCACGCTGAAATATGCTTACCGGCCGATGATTCGTTGACTATTTTATTTGTGTTTGGGTATATATTGGACGTTGATGAAATGTCAAAATCCAATTTCAGGAGCCGAGATGGTTTATGCACTATATTATGTTGTGTTACTTTGTAAAAAATTATAAATATCGCTAAATGATAAGGGAATAAATGAAACAGTTTAACAATTAATTT
Nmimus_Straleys_N625 ---------------------------------------------------------------------AAATAAAGTGACGTTGATTTCAGAATCTAATATTACAATTCCGTATTTTGAGTATTGTTCTAAAATGTCCATTTAGAATTAATTTTTAAAATTTAATTTTCAATCTTTTTTCAGGAAAGGTAATTATGACGAAATATGGACGATTTTTATAATATCGCGCTAAAAGTGCCATATAACACAACTAAAATATCCCACGAAATTTACTCAAGCGTTACTCGGTTCAACTTTCTTTCCAAGTGTATTCCATACTTTATACATTATTGAATAAAAAGTTTTCTTCCCATATGAAAGACGTGAGCGTTCATGCGAGACGAATTGTTCAAATCAAAAAATAAATAAAATAATAAATAAATAAAAAGTATACATCCTCTCCATCATTAAAAAGTAGCTCATCCCTTTTTTCTTCTTCTTTCTTAAGTCCCCTTTGACGCTGGGAATTCAAACCGCATTTTTCATCCATCTCTTTTTCCGCTTCGGTTGTGTCATATAAAAAGAAAAGAATACTTGCGCGAATAGATAATATTATTTGGAAATTATGGTAGCCAAAAATAGCGATTTTAAGCCAAGAATAGAAGTAGACCGGTGTGAATTTTCGATCTGCGCATGCACTAAATCTCGGTTTCCGGTCCTCCCACATTGTTATGGCTGCCAAGACCAGGAGATGAGTGTATGAATTTGAGATAGATGGCTATTTCTTGCTTAAATGACTAAAGATTGTGCCAAAATGGGGTATGTTTTATTCAGATTTTTCTACCCACCTATACAGTACTTTGTTTTTAAATCTCGCAAGTTTTAGCGGGAGTTTTTTTACATGTGCAAAGTGGTTTCCGAGATGTTAACCCCTGCTCCAAAAGGAAAAAAAAATGTTTTTCCTTTTCCTGTCATCGCTGATAATATTACGTGTTTTTCTGTACGATTGTAGTTGCTGCACGTGGAAAAAGTCTTGTTTAAATGCTTAGATTTCGCGCTGCTTATGATAAGGTGATAAGCGAAATGTAAGATAAGATAGAAAGTTTGCCGCTCAAACCAAATCGCGATGATCATCGGAATTAAGTAATGATCCGCACTCGTTCTCAAGAAATCGAAAAAAAAGCAAGATCTGATTATAAGCACTGCAGGATCTAATCGTTTCGCTATCTTTTGCAAAAAGATGGATTACTTTTTACCACAAAATTTGTGTTTAAACTCACAGAAACCGGTTTGGGCGGATACATATTTTAAAACCTACATTGGAAGCAGCAGCTTATGCAGAAATTATAGTTTCGTAGAAAAATAAAACGGCTGCACGCTGAAATATTCTTACTGGCCGATGATTCGTTGACTAT------------------------------------------------------------------------------------------------------------------------------------------------------------------
Nnasicus_CaneyFork_N171 ----------------------------------------------------------------------------------------------------------------------------------------------------TAATTTTTAAAATTGAAATTTCAATCTCTTTTCAGGAAAAGTAATTATGACGAAATATGGGCGATTTTTGTAATATCGCGCTAAAAGTGTCATATAACACAACTCAAATATCCCACGAAATTTACTCAAGCGTTACTCGGTTCAACTTTCTTT-----------CCATACTTTATACATTATTGAATAAAAAGTTTTCTTCCCATATGAAAGACGTGAGCGTTCATGCGAGACGAATTGTTCAAATCAAAAAATAAATAAAATAATAAATAAATAAAAAGTATACATCCTCTCCATCATTAAAAAGTAGCTCATCCCTTTTTTCTTCTTCTTTCTTAAGTCCCCTTTGACGCTGGGAATTCAAACCGCATTTTTCATCCATCTCTTTTTCCGCTTCGGTTGTGTCATATAAAAAGAAAAGAATACTTGCGAGAATAGATAATATTATTTGGAAATTATAGTAGCCAAAAATAGCGATTTTAAGCCAAGAATAGAAGTAGACTGGTGTGAATTTTCGATCTGCGCATGCACTAAATCTCGGTTTCCGGTCCTCCCACATTGTTATGGCTGCCAAGACCAGGAGATGAGTGTATGAATTTGAGATAGATGGCTATTTCTTGCTTAAATGACTAAAGATTGTGCCAAAATGGGGTATGTTTTATTCAGATTTTTCTACCCACCTATTCACTACTTTGTTTTTAAATCTCGCAAGTTTTAGCGGGAGTTTTTTTACATGTGCAAAGTGGTTTCGGAGATGTTCACCCCTGCTCCAAAAGGAAAAAAAAATGTTTTTCCTTTTCCTGTCATCGCTGATAATATTACGTGTTTTTCTGTACTATTGTAGTTGCTGCACGTGGAAAAAGTCTTGTTTAAATGCTTAGATTTCGCGCTGCTTATGATAAGCTGATAAGCGAAATGCAAGATAAGATAGAAAGTTTGCCGCTCAAACCAAATCTCGATGATCATCGGAATTAAGTAATGATCCGCACTCGTTCTCAAGAAATCGAAAAAAAAGCAAGATCTGATTATAAGCACTGCAGGATCTAATCGTTTCGCTATCTTTTGCTAAAAGATGGATTACTTTTTACCACAAAATTTGTGTTTTAACTCACAGAAACCGGTTTGGGCGGATACATATTTTAAAACCTACATTGGAAGCAGCAGCTTATGCAGAAATTATAGTTTTGTAGAAAAATAAAACGGCTGCACGCTGAAATATGCTTACTGGTCGATGATTCGTTGACTATTTTATTTGTGTTTGGATATATTTTGTACGTTG---AAATGTCAAAATCCAATTTCAGGAGCCGAGATGGTTTATGCACTATATTATGTTGTGTTACTTTGTAAAAAATTATAAATATCGCTAAATGATAAGGGAATAAATGAAACAGTTTA-----------
Nnasicus_ConnosteeFalls_N696 ---CATGATAAAAAATCTTTTAATAAAAAAGGACATATTTTTAGGTATGTAAAATAAATAAATAAAAGTAAATAAAGTGACGTGGATTTCAGAATGTAATATTACAATTCCGTATTTTGAGTATTGTTCTAAAATGTCCATTTAGAATTAATTTTTAAAATTTAATTTCCAATCTTTTTTCAGGAAAGGTAATTATGACGAAATATGGACGATTTTTGTAATATCGCGCTCAAAGTGTCATATAACAAAACTAAAATATCCCACGAAATTTACTCAAGCGTTGCTCGGTTCAACTTTCTTTCCAAGTGTATTCCATACTTTATACATTATTGAATAAAAAGTTTTCTTCCCATATGAAAGACGTGAGCGTTCATGCGAGACGAATTGTTCAAATCAAAAAATAAATAAAATAATAAATAAATAAAAAGTATACATCCTCTCCATCATTAAAAAGTAGCTCATCCCTTTTTTCTTCTTCTTTCTTAAGTCCCCTTTGACGCTGGGAATTCAAACCGCATTTTTCATCCATCTCTTTTTCCGCTTCGGTTGTGTCATATAAAAAGAAAAGAATACTTGCGCGAATAGATAATATTATTTGGAAATTATGGTAGCCAAAAATAGCGATTTTAAGCCAAGAATAGAAGTAGACTGGTGTGAATTTTCGATCTGCGCATGCACTAAATCTCGGTTTCCGGTCCTCCCACATTGTTATGGCTGCCAAGACCAGGAGATGAGTGTATGAATTTGAGATAGATGGCTATTTCTTGCTTAAATGACTAAAGATTGTGCCAAAATGGGGTATGTTTTATTCAGATTTTTCTACCCACCTATACACTACTTTGTTTTTAAATCTCGCAAGTTTTAGCGGGAGTTTTTTTACATGTGCAAAGTGGTTTCGGAGATGTTCACCCCTGCTCCAAAAGGAAAAAAAAATGTTTTTCCTTTTCCTGTCATCGCTGATAATATTACGTGTTTTTCTGTACTATTGTAGTTGCTGCACGTGGAAAAAGTCTTGTTTAAATGCTTAGATTTCGCGCTGCTTATGATAAGCTGATAAGCGAAATGCAAGATAAGATAGAAAGTTTGCCGCTCAAACCAAATCTCGATGATCATCGGAATTAAGTAATGATCCGCACTCGTTCTCAAGAAATCGAAAAAAAAGCAAGATCTGATTATAAGCACTGCAGGATCTAATCGTTTCGCTATCTTTTGCTAAAAGATGGATTACTTTTTACCACAAAATTTGTGTTTAAATTCACAGAAACCGGTTTGGGCGGATACATATTTTAAAACCTACATTGGAAGCAGCAGCTTTTGCAGAAATTATAGTTTTGTAGAAAAATAAAACGGCTGCACGCTGAAATATGCTTACTGGCCGATGATTCGTTGACTATTTTATTTGTGTTTGGATATATTTTGTACATTGATGAAATGTCAAAATCCAATTTCAGG--------------------------------------------------------------------------------------------------------
Npaynei_Grindstaff_N646 ------------------------------------------------------------------------------------------------------TACAATTCCGTATTTTGAGTATTGTTCTAAAATGTCCATTTAGAATTAATTTTTAAAATTTAATTTTCAATCTTTTTTCAGGAAAGGTAATTATGAGGAAATATGGACGATTTTTATAATATCGCGCTAAAAGTGCCATATAACACAACTAAAATATCCCACGAAAGTTACTCAAGCGTTACTCGGTTCAACTTTCTTTCCAAGTGTATTCCCTACTTTATACATTATTGAATAAAAAGTTTTCTTCCCATATGAAAGACGAGAGTGTTCATGCGAGACGAATTGTTCAAATCAAAAAATAAATAAAATAATAAATAAATAAAAAGTATACATCCTCTCCATCATTAAAAAGTAGCTCATCCCTTTTTTCTTCTTCTTTCTTAAGTCCCCTTTGACGCTGGGAATTCAAACCGCATTTTTCATCCATCTCTTTTTCCGCTTCGGTTGTGTCATATAAAAAGTAAAGAATACTTGCGCGAATAGATAATATTATTTGGAAATTATGGTAGCCAAAAATAGCGATTTTAAGCCAAGAATAGAAGTAGACCGGTGTGAATTTTCGATCTGCGCATGCACTAAATCTCGGTTTCCGGTCCTCCCACATTGTTATGGCTGCCAAGACCAGGAGATGAGTGTATGAATTTGAGATAGATGGCTATTTCTTGCTTAAATGACTAAAGATTGTGCCAAAATGGGGTATGTTTTATTCAGATTTTTCTACCCACCTATACACTACTTTGTTTTTAAATCTCGCAAGTTTTAGCGGGAGTTTTTTTACATGTGCAAAGTGGTTTCGGAGATGTTCACCCCTGCTCCAAAAGGAAAAAAAATTGTTTTTCCTTTTCCTGTCAACGCTGATAATATTACGTGTTTTGCTGTATTATTGTAGTTGCTGCACGTGGAAAAAGTCTTGTTTAAATGCTTAGATTTCGCGCTGCTTATGATAAGGTGATAAGCGAAATGTAAGATAAGATAGAAAGTTTGCCGCTCAAACCAAATCTCGATGATCATCGGAATTAAGTAATGATCTGCACTCGTTCTCAAGAAATCGAAAAAAAAGCAAGATCTGATTATAAGCACTGCAGGATCTAAACGTTTCGCTATCTTTTGCAAAAAGATGGATTACTTTTTACCACAAAATTTGTGTTTAAACTCACAGAAACCGGTTTGGGCGGATACATATTTTAAAACCTACATTGGAAGCAGCAGCTAATGCAGAAATTATAGTTTCGTAGAAAAATAAAACGGCTGCACGCTGAAATATGCTTACTGGCCGATGATTCGTTGACTATTTTATTTGTGTTTGGATATATTTTGTACGTTGATGAAATGTCAAAATCCAATTTCAGGATTCGAGATGGTTTATGCATTATATTATGTTGTGTTACTTTGTAAAAAATTATAAATATCGCTAAATGATAAGGGAATAAATGAAACAGTTTAACAATTAATTT
Npaynei_NorrisDamCave_N348 ------------------------------------------------------------------------------------------------------------TCCGTATTTTGAGTATTGTTTTAAAATGTCCATTTAGAATTAATTTTTAAAATTTAATTTTCAATCTTTTTTCAGGAAAGGTAATTATGAGGAAATATGGACGATTTTTATAATATCGCGCTAAAAGTGCCATATAACACAACTAAAATATCCCACGAAATTTACTCAAGCGTTACTCGGTTCAACTTTCTTTCCAAGTGTATTCCCTACTTTATACATTATTGAATAAAAAGTTTTCTTCCCATATGAAAGACGAGAGCGTTCATGCGAGACGAATTGTTCAAATCAAAATATAAATAAAATAATAAATAAATAAAAAGTATACATCCTCTCCATCATTAAAAAGTAGCTCATCCCTTTTTTCTTCTTCTTTCTTAAGTCCCCTTTGACGCTGGGAATTCAAGCCGCATTTTTCATCCATCTCTTTTTCCGCTTCGGTTGTGTCATATAAAAAGAAAAGAATACTTGCGCGAATAGATAATATTATTTGGAAATTATGGTAGCCAAAAATAGCGATTTTAAGCCAAGAATAGAAGTAGACCGGTGTGAATTTTCGATCTGCGCATGCACTAAATCTCGGTTTCCGGTCCTCCCACATTGTTATGGCTGCCAAGACCAGGAGATGAGTGTATGAATTTGAGATAGATGGCTATTTCTTGCTTAAATGACTAAAGATTGTGCCAAAATGGGGTATGTTTTATTCAGATTTTTCTACCCACCTATACACTACTTTGTTTTTAAATCTCGCAAGTTTTAGCGGGAGTTTTTTTACATGTGCAAAGTGGTTTCGGAGATGTTCACCCCTGCTCCAAAAGGAAAAAAAAATGTTTTTCCTTTTCCTGTCATCGCTGATAATATTACGTGTTTTGCTGTATTATTGTAGTTGCTGCACGTGGAAAAAGTCTTGTTTAAATGCTTAGATTTCGCGCTGCTTATGATAAGGTGATAAGCGAAATGTAAGATAAGATAGAAAGTTTGCCGCTCAAACCAAATCTCGCTGATCATCGGAATTAAGTAATGATCCGCACTCGTTCTCAAGAAATCGGAAAAAAAGCAAGATCTGATTATAAGCACTGCAGGATCTAAACGTTTCGCTATCTTTTGCAAAAAGATGGATTACTTTTTACCACAAAATTTGTGTTTAAACTCACAGAAACCGGTTTGGGCGGATACATATTTTAAAACCTACATTGGAAGCAGCAGCTAATGCAGAAATTATAGTTTCGTAGAAAAATAAAACGACTGCACGCTGAAATATGCTTACTGGCCGATGAT-----------------------------------------------------------------------------------------------------------------------------------------------------------------------------
Npaynei_UnakaMtns_N943 ---------------------------------------------------------ATAAATAAAAGTAAATAAAGTGACGTTGATTTCAGAATCTAATATTACAATTCCGTATTTTGAGTATTGTTCTAAAATGTCCATTTAGAATTAATTTTTAAAATTTAATTTTCAATCTTTTTTCGGGAAAGGTAATTATGAGGAAATATGGACGATTTTTATAATATCGCGCTAAAAGTGCCATATAACACAACTAAAATATCCCACGAAATTTACTCAAGCGTTACTCGGTTCAACTTTCTTTCCAAGTGTATTCCCTACTTTATACATTATTGAATAAAAAGTTTTCTTCCCATATGAAAGACGAGAGCGTTCATGCGAGACGAATTGTTCAAATCAAAAAATAAATAAAATAATAAATAAATAAAAAGTATACATCCTCTCCATCATTAAAAAGTAGCTCATCCCTTTTTTCTTCTTCTTTCTTAAGTCCCCTTTGACGCTGGGAATTCAAACCGCATTTTTCATCCATCTCTTTTTCCGCTTCGGTTGTGTCATATAAAAAGAAAAGAATACTTGCGCGAATAGATAATATTATTTGGAAATTATGGTAGCCAAAAATAGCGATTTTAAGCCAAGAATAGAAGTAGACCGGTGTGAATTTTCGATCTGCGCATGCACTAAATCTCGGTTTCCGGTCCTCCCACATTGTTATGGCTGCCAAGACCAGGAGATGAGTGTATGAATTTGAGATAGATGGCTATTTCTTGCTTAAATGACTAAAGATTGTGCCAAAATGGGGTATGTTTTATTCAGATTTTTCTACCCACCTATACACTACTTTGTTTTTAAATCTCGCAAGTTTTAGCGGGAGTTTTTTTACATGTGCAAAGTGGTTTCGGAGATGTTCACCCCTGCTCCAAAAGGAAAAAAAAATGTTTTTCCTTTTCCTGTCATCGCTGATAATATTACGTGTTTTGCTGTATTATTGTAGTTGCTGCACGTGGAAAAAGTCTTGTTTAAATGCTTAGATTTCGCGCTGCTTATGATAAGGTGATAAGCGAAATGTAAGATAAGATAGAAAGTTTGCCGCTCAAACCAAATCTCGATGATCATCGGAATTAAGTAATGATCCGCACTCGTTCTCAAGAAATCGAAAAAAAAGCAAGATCTGATTATAAGCACTGCAGGATCTAAACGTTTCGCTATCTTTTGCAAAAAGATGGATTACTTTTTACCACAAAATTTGTGTTTAAACTCACAGAAACCGGTTTGGGCGGATACATATTTTAAAACCTACATTGGAAGCAGCAGCTAATGCAGAAATTATAGTTTCGTAGAAAAATAAAACGGCTGCACGCTGAAATATGCTTACTGGCCGATGATTCGTTGACTATTTTATTTGTGTTTGGATATATTTTGTACGTTGATGAAATGTCAAAATCCAATTTCAGGAGCCGAGATGGTTTATGCATTATATTATGTTGTGTTACTTTGTAAAAAATTATAAATATCGCTAAATGATAAGTGAATAAATGAAACAGTTTAACAATTAATTT
Npecki_HaskellSims_G3697 AAACATGATAAAAAATATTTTAATAGAAAAGGACATATTCTTAGGTATGTAAAATAAATAAAAACAAGTAAATAAAGTGACGTTGATTTCAGAATCTAATATTACAATTCCGTATTTTGAGTATTCTTCTAAAATGTCCATTTAAAATTAATTTTTAAAACGTAATT-----TTTTTTTTCAAGAAAGGTAATTATGACGATATATGGACGGTTTTTGTAATATCGCGCTAAAAGTGCCATATAACACAACTAAAATATCCCACGAAATTTACTCAAGCGTCACTCGGTTCAACTTTCTTTCCAAGTGTATTCCATACTTTATACATTATTGAATAAAAAGTTTTCTTCCCATATGAAAGACGTGAGCGTTCATGCGAGACGAATTGTTCAAATCAAAAAATAAATAAAATAATAAATAAATAAAAAGTATACATCCTCTCCATCATTAAAAAGTAGCTCATCCCTTT----TTCTTCTTTTTTAAGTCCCCTTTGACGCTGGGAATTCAAACCGCATTTTTCATCCATCTCTTTTTCCGCTTCGGTTGTGTCATATAAAAAGAAAAGAATACTTGC--GAATAGATAATATTATTTGGAAATTATGGTAGCCAAAAATAGCGATTTAAAGCCAAGAATAGAAGTAGACCGGTGTGAATTTTCGATCTGCGCATGCACTAAATCTCGGTTTCCGGTCCTCCCACATTGTTATGGCTGCCAAGACCAGGAGATGAGTGTATGAATTTGAGATAGATGGCTATTTCTTGCTTAAATGACTAAAGATTGTGCCAAAATGGGGTATGTTTTATTCAGATTTTTCTACCCATCTATACACTACTTTGTTTTTAAATCTCACAAGTTTTAGCGGGAGTTTTTTTACATGTGCAAAGTGGTTTCGGAGATGTTCACCCCTGCTCCAAAAGGAAAAAAAAATGTTTTTCCTTTTCCTGTCATCGCTGATAATATTACGTGTTTCTCTGTAGTATTGTAGTTGCTGCACGTGGAAAAAATCTTGTTTAAATGCTTAGATTTCGCGCTGTTTATGATAAGCTGATAAGCGAAATGTAAGATAAGATAGAAAGTTTGCCGCTCAAACCAAATCTCGATGATCATCGGAATTAAGTAATGATCCGCACTCATTCTCAAGAAATCGAGAAAAAAGCAAGACCAGATTATAACCACTGCAGGATTTAATCGTTTCGCTATCTTTTGCAAAAAGATGGATTACTTTTTACCACAAAATTTGTGTTTAAACTCATAGAAACCGGTTTGGGCGGATACATATTTTAAAAC---CATTGGAAGCAGCCGCTTATGCAGAAATTATAGTTTCGTAGAAAAATAAAACGGTTGCATGCTGAAATATGTTTACTGGCCGAGGATTCGTTGGTTATTTTATTTGTATTTGGAAACGTGTTGTACGTTGATGAAATGTTAAAATCCAATTTTAAGAGCCGAGATTGTTTATGCACTATATTATGT--TGTTACTGT---------------------TAAATGATAAGGGAATAAATGAAACAGTTTAACAATTAATTT
Npecki_HurricaneMazeCave_G2100 AAACATGATAAAAAATATTTTAATAGAAAAGGACATATTCTTAGGTATGTAAAATAAATAAAAAAAAGTAAATAAAGTGACGTTGATTTCAGAATCTAATATTACAATTCCGTATTTTGAGTATTGTTCTAAAATGTCCATTTAGAATTAATATTTAAAACTTAATT-----TTTTTTTTCAGGAAAGGTAATTATGACGATATATGGACGGTTTTTGTAATATCGCTCTAAAAGTGCCATATAACACAACTGAAATATCCCACGAAATTTACTCAAGCGTCACTCGGTTCAACTTTCTTTCCAAGTGTATTCCATACTTTATACATTATTGAATAAAAAGTTTTCTTCCCATATGAAAGACGTGAGCGTTCATGCGAGACGAATTGTTCAAATCAAAAAATAAATAACATAATAAATAAATAAAAAGTATACATCCTCTCCATCATTAAAAAGTAGCTCATCCCTTT----TTCTTCTTTCTTAAGTCCCTTTTGACGCTGGGAATTCAAACCGCATTTTTCATCCATCTCTTTTTCCGCTTCGGTTGTGTCATATAAAAAGAAAAGAATACTTGC--GAATAGATAATATTATTTGGAAATTATGGCAGCCAAAAATAGCGATTTAAGGCCAAGAATAGAAGTAGACCGGTGTGAATTTTCGATCTGCGCATGCACTAAATCTCGGTTTCCGGTCCTCCCACATTGTTATGGCTGCCAAGACCAGGAGATGAGTGTATGAATTTGAGATAGATGGCTATTTCTTGCTTAAATGACTAAAGATTGTGCCAAAATGGGGTATGTTTTATTCCGATTTTTCTACCCATCTATACACTACTTTGTTTTTAAATCTCACAAGTTTTAGCGGGAGTTTTTTTACATGTGCAAAGTGGTTTCGGAGATGTTCACCCCTGCTCCAAAAGGAAAAAAAAATGTTTTTCCTTTTCCTGTCATCGCTGATAATATTACGTGTTTCTCTGTAGTATTGTAGTTGCTGCACGTGGAAAAAATCTTGTTAAAATGCTTAGATTTCGCGCTGTTTATGATAAGCTGATAAGCGAAATGTAAGATAAGATAGAAAGTTTGCCGCTCAAACCAAATCTCGATGATCATCGGAATTAAGTAATGATCCGCACTCGTTCTCAAGAAATCGAGAAAAAAGCAAGACCAGATTATAACCACTGCAGGATTTAATCGTTTCGCTATCTTTTGCAAAAAGATGGATTACTTTTTACCACAAAATTTGTGTTTAAACTCATAGAAACCGGTTTGGGCGGATACATATTTTAAAAC---CATTGGAAGCAGCCGCTTATGCAGAAATTATTGTTTCGTAGAAAAATAAAACGGTTGCATGCTGAAATATGTTTACTGGCCGAGGATTCGTTGGTTATTTTATTTGTATTTGGAAACGTGTTGTACGTTGATGAAATGTCAAAATCCAATTTTAAGAGCCGAGATTGTTTATGCACTATATTATGT--TGTTACTGT---------------------AAAATGATAAGGGAATAAATGAAACAGTTTATCAATTAATTT
Npecki_Monteagle_N062 ---------------------------------------------------------------------------------------------------------------GTATTTTGAGTATTGTTCTAAAAAGTCCATTTAGAATTAATTTTTAAAACTTAATT-----TTTTTTTTCAGGAAAGGTAATTATGACGATATATGGACGGTTTTTGTAATATCGCGCTAAAAATGCCATATAACACAACTAAAATATCCCACGAAATTTACTCAAGCGTCACTCGGTTCAACTTTCTTTCCAAGTGTATTCCATACTTTATACAATATTGAATAAAAAGTTTTCTTCCCATATGAAAGACGTGAGCGTTCATGCGAGACGAATTGTTCAAATCAAAAAATAAATAAAATAATAAATAAATAAAAAGTATACATCCTCTCCATCATTAAAAAGTAGCTCATCCCTTT----TTCTTCTTTCTTAAGTCCCCTTTGACGCTGGGAATTCAAACCGCATTTTTCATCCATCTCTTTTTCCGCTTCGGTTGTGTCATATAAAAAGAAAAGAATACTTGC--GAATAGATAATATTATTTGGAAATTATGGTAGCCAAAAATAGCGATTTAAAGCCAAGAATAGAAGTAGACCGGTGTGAATTTTCGATCTGCGCATGCACTAAATCTCGGTTTCCGGTCCTCCCACATTGTTATGGCTGCCAAGACCAGGAGATGAGTGTATGAATTTGAGATAGATGGCTATTTCTTGCTTAAATGACTAAAGATTGTGCCAAAATGGGGTATGTTTTATTCAGATTTTTCTACCCATCTATACACTACTTTGTTTTTAAATCTCACAAGTTTTAGCGGGAGTTTTTTTACATGTGCAAAGTGGTTTCGGAGATGTTCACCCCTGCTCCAAAAGGAAAAAAAAATGTTTTTCCTTTTCCTGTCATCGCTGATAATATTACGTGTTTCTCTGTAGTATTGTAGTTGCTGCACGTGGAAAAAATCTTGTTTAAATGCTTAGATTTCGCGCTGTTTATGATAAGCTGATAAGCGAAATGTAAGATAAGATAGAAAGTTTGCCGCTCAAACCAAATCTCGATGATCATCAGAATTAAGTAATGATCCGCACTCGCTCTCAAGAAATCGAGAAAAAAGCAAGACCAGATTATAACCACTGCAGGATTTAATCATTTCGCTATCTTTTGCAAAAAGATGGATTACTTTTTACCACAAAATTTGTGTTTAAACTCATAGAAACCGGTTTGGGCGGATACATATTTTAAAAC---CATTGGAAGCAGCCGCTTATGGAGAAATTATAGTTTAGTAGAAAAATAAAACGGTTGCATGCTGAAATATGTTTACTGGCCGAGGATTCGTTGGTTATTTTATTTGTATTTGGAAACGTGTTGTACGTTGATGAAATGTCAAAATCCAATTTTAAGAGCCGAGATTGTTTATGCACTATATTATGT--TGTTACTGT---------------------TAAATGATAAGGGAA---------------------------
Nreclusus_Clingmans_N252 ------------------------------------------------------------------------------------------------------CACAATTCCGTGTTTTGAGTATTGTTCTAAAATGTCCATTTAGAAATAATTTTTAAAATTTAATTTTCAATCTTTTTTCAGGAAAGGTAATTATGACGATATATGGACGATTTTTGTAATATCGCGCTAAAAGTGCTATATAACACAACTAAAATATCCCACGAAATTTACTCAAGCGTTACTCGGTTCAACTTTCTTTCCAAGTGTATTCCATACTTTATACATTATTGAATAAAAAGTTTTCTTCCCATATGAAAGACGTGAGCGTTCATGCGAGAGGAATTGTTCAAATCAAAAAATAAATAAAATAATAAATAAATAAAAAGTATACATCCTCTCCATCATTAAAAAGTAGCTCATCC---TTTTTTTCTTCTTTCTTAAGTCCCCTTTGACGCTGGGAATTCAAACCGCATTTTTCATCCATCTCTTTTTCCGCTTCGGTTGTGTCATATAAAAAGAAAAGAATACTTGCGCGAATAGATAATATTATTTGGAAATTATGGTAGCCAAAAATAGCGATTTTAAGCCAAGAATAGAAGTAGACCGGTGTGAATTTTCGATCTGCGCATGCACTAAATCTCGGTTTCCGGTCCTCCCACATTGTTATGGCTGCCAAGACCAGGAGATGAGTGTATGAATTTGAGATAGATGGCTATTTCTTGCTTAAATGACTAAAGATTGTGCCAAAATGGGGTATGTTTTATTCAGATTTTTCTACCCACCTATACACTACTTTGTTTTTAAATCTCACAAGTTTTAGCGGGAGTTTTTTTACATGTGCAAAGTGGTTTCGGAGATGTTCACCCCTGCTCCAAAAGGAAAAAAAAATGTTTTTCCTTTTCCTGTCATCGCTGATAATATTACGTGTTTTTCTGTACTATTGTAGTTGCTGCACGTGGAAAAAGTCTT-TTTAAATGCTTAGATTTCGCGCTGCTTATGATAAGCTGATAAGCGAAATGTAAGATAAGATAGAAAGTTTGCCGCTCAAACCAAATCTCGATGATCATCGGAATTAAGTAATGATCCGCACTCGTTCTCAAGAATTAGAAAAAAAAGCAAGATCAGATTATAAGCACTGCAGGATCTAATCGTTTCACTATCTTTTGCAAAAAGATGGATTACTTTTTACTACAAAATTTGTGTTTAAACTCACAGAAACCGGTTTGGGCGGATACATATTTAAAAACCTACATTGGAAGCAGCAGCTTATGCAGAAATTATAGTTTCGTAGAAAAATAAAACGGCTGCACGCTGAAATATGCTTACTGGCCGATGAT-----------------------------------------------------------------------------------------------------------------------------------------------------------------------------
Nreclusus_Newfound_N259 ACACATGATAAAAAATCCTTTAATAAAAAAGAACATATTTTTAGGTATGTAAAATAAATAAATAAAAGTAAATAAAGTGACGTTGATTTCAGAATCTAATATCACAATTCCGTGTTTTGAGTATTGTTCTAAAATGTCCATTTAGAAATAATTTTTAAAATTTAATTTTCAATCTTTTTTCAGGAAAGGTAATTATAACGATATATGGACGATTTTTGTAATATCGCGCTAAAAGTGCTATATAACACAACTAAAATATCCCACGAAATTTACTCAAGCGTTACTCGGTTCAACTTTCTTTCCAAGTGTATTCCATACTTTATACATTATTGAATAAAAAGTTTTCTTCCCATATGAAAGACGTGAGCGTTCATGCGAGAGGAATTGTTCAAATCAAAAAATAAATAAAATAATAAATAAATAAAAAGTATACATCCTCTCCATCATTAAAAAGTAGCTCATCC---TTTTTTTCTTCTTTCTTAAGTCCCCTTTGACGCTGGGAATTCAAACCGCATTTTTCATCCATCTCTTTTTCCGCTTCGGTTGTGTCATATAAAAAGAAAAGAATACTTGCGCGAATAGATAATATTATTTGGAAATTATGGTAGCCAAAAATAGCGATTTTAAGCCAAGAATAGAAGTAGACCGGTGTGAATTTTCGATCTGCGCATGCACTAAATCTCGGTTTCCGGTCCTCCCACATTGTTATGGCTGCCAAGACCAGGAGATGAGTGTATGAATTTGAGATAGATGGCTATTTCTTGCTTAAATGACTAAAGATTGTGCCAAAATGGGGTATGTTTTATTCAGATTTTTCTACCCACCTATACACTACTTTGTTTTTAAATCTCACAAGTTTTAGCGGGAGTTTTTTTACATGTGCAAAGTGGTTTCGGAGATGTTCACCCCTGCTCCAAAAGGAAAAAAAAATGTTTTTCCTTTTCCTGTCATCGCTGATAATATTACGTGTTTTTCTGTACTATTGTAGTTGCTGCACGTGGAAAAAGTCTT-TTTAAATGCTTAGATTTCGCGCTGCTTATGATAAGCTGATAAGCGAAATGTAAGATAAGATAGAAAGTTTGCCGCTCAAACCAAATCTCGATGATCATCGGAATTAAGTAATGATCCGCACTCGTTCTCAAGAAATCGAAAAAAAAGCAAGATCAGATTATAAGGACTGCAGGATCTAATCGTTTCGTTATCTTTTGCAAAAAGATGGATTACTTTTTACTACAAAATTTCTGTTTAAACTCACAGAAACCGGTTTGGGCGGATACATATTTTAAAACCTACATTGGAAGCAGCAGCTTATGCAGAAATTATAGTTTCGTAGAAAAATAAAACGGCTGCACGTTGAAATATGTTTACTGGTCGATGATTCGTTGACT--------------------------------------------------------------------------------------------------------------------------------------------------------------------
Nreclusus_Noland_N1051 ACACATGATAAAAAATCCTTTAATAAAAAAGAACATATTTTTAGGTATGTAAAATAAATAAATAAAAGTAAATAAAGTGACGTTGATTTCAGAATCTAATATCACAATTCCGTGTTTTGAGTATTGTTCTAAAATGTCCATTTAGAAACAATTTTTAAAATTTAATTTTCAATCTTTTTTCAGGAAAGGTAATTATGACGATATATGGACGATTTTTGTAATATCGCGCTAAAAGTGCTATATAACACAACTAAAATATCCCACGAAATTTACTCAAGCGTTACTCGGTTCAACTTTCTTTCCAAGTGTATTCCATACTTTATACATTATTGAATAAAAAGTTTTCTTCCCATATGAAAGACGTGAGCGTTCATGCGAGAGGAATTGTTCAAATCAAAAAATAAATAAAATAATAAATAAATAAAAAGTATACATCCTCTCCATCATTAAAAAGTAGCTCATCC---TTTTTTTCTTCTTTCTTAAGTCCCCTTTGACGCTGGGAATTCAAACCGCATTTTTCATCCATCTCTTTTTCCGCTTCGGTTGTGTCATATAAAAAGAAAAGAATACTTGCGCGAATAGATAATATTATTTGGAAATTATGGTAGCCAAAAATAGCGATTTTAAGCCAAGAATAGAAGTAGACCGGTGTGAATTTTCGATCTGCGCATGCACTAAATCTCGGTTTCCGGTCCTCCCACATTGTTATGGCTGCCAAGACCAGGAGATGAGTGTATGAATTTGAGATAGATGGCTATTTCTTGCTTAAATGACTAAAGATTGTGCCAAAATGGGGTATGTTTTATTCAGATTTTTCTACCCACCTATACACTACTTTGTTTTTAAATCTCACAAGTTTTAGCGGGAGTTTTTTTACATGTGCAAAGTGGTTTCGGAGATGTTCACCCCTGCTCCAAAAGGAAAAAAAAATGTTTTTCCTTTTCCTGTCATCGCTGATAATATTACGTGTTTTTCTGTACTATTGTAGTTGCTGCACGTGGAAAAAGTCTT-TTTAAATGCTTAGATTTCGCGCTGCTTATGATAAGCTGATAAGCGAAATGTAAGATAAGATAGAAAGTTTGCCGCTCAAACCAAATCTCGATGATCATCGGAATTAAGTAATGATCCGCACTCGTTCTCAAGAAATC-AAAAAAAAGCAAGATCAGATTATAAGCACTGCAGGATCTAATCGTTTCACTATCTTTTGCAAAAAGATGGATTACTTTTTACTACAAAATTTGTGTTTAAACTCACAGAAACCGGTTTGGGCGGATACATATTTAAAAACCTACATTGGAAGCAGCAGCTTATGCAGAAATTATAGTTTCGTAGAAAAATAAAACGGCTGCACGCTGAAATATGCTTACTGGCCGATGATTCGTTGACTAT--TATTTGTGTTTGGATATATTTTGTACGTTGATGAAATGTCAAAATCCAATTTCAAGAGCCGAGATGGTTTATGCACTATATTATGTTGTGTTACGTTGTAAAAAATTATAAATATCGCTAAATGATAAGGGAATAAATGAAACAGTTTAACAATTAATTT
Nroanensis_IngramBranch_N926 -------------------------------------------------------------ATAAAAGTAAATAAAGTGACGTTGATTTCAGAATCTAATATTACAATTCCGTATTTTGAGTATTGTTTTAAAATGTCCATTTAGAATTAATTTTTAAAATTTAATTTTCAATCTTTTTTCAGGAAAGGTAATTATGAGGAAATATGGACGATTTTTATAATATCGCGCTAAAAGTGCCATATAACACAACTAAAATATCCCACGAAATTTACTCAAGCGTTACTCGGTTCAACTTTCTTTCCAAGTGTATTCCCTACTTTATACATTATTGAATAAAAAGTTTTCTTCCCATATGAAAGACGAGAGCGTTCATGCGAGACGAATTGTTCAAATCAAAAAATAAATAAAATAATAAATAAATAAAAAGTATACATCCTCTCCATCATTAAAAAGTAGCTCATCCCTTTTTTCTTCTTCTTTCTTAAGTCCCCTTTGACGCTGGGAATTCAAACCGCATTTTTCATCCATCTCTTTTTCCGCTTCGGTTGTGTCATATAAAAAGAAAAGAATACTTGCGCGAATAGATAATATTATTTGGAAATTATGGTAGCCAAAAATAGCGATTTTAAGCCAAGAATAGAAGTAGACCGGTGTGAATTTTCGATCTGCGCATGCACTAAATCTCGGTTTCCGGTCCTCCCACATTGTTATGGCTGCCAAGACCAGGAGATGAGTGTATGAATTTGAGATAGATGGCTATTTCTTGCTTAAATGACTAAAGATTGTGCCAAAATGGGGTATGTTTTATTCAGATTTTTCTACCCACCTATACACTACTTTGTTTTTAAATCTCGCAAGTTTTAGCGGGAGTTTTTTTACATGTGCAAAGTGGTTTCGGAGATGTTCACCCCTGCTCCAAAAGGAAAAAAAAATGTTTTTCCTTTTCCTGTCATCGCTGATAATATTACGTGTTTTGCTGTATTATTGTAGTTGCTGCACGTGGAAAAAGTCTTGTTTAAATGCTTAGATTTCGCGCTGCTTATGATAAGGTGATAAGCGAAATGTAAGATAAGATAGAAAGTTTGCCGCTCAAACCAAATCTCGCTGATCATCGGAATTAAGTAATGATCCGCACTCGTTCTCAAGAAATCGAAAAAAAAGCAAGATCTGATTATAAGCACTGCAGGATCTAAACGTTTCGCTATCTTTTGCAAAAAGATGGATTACTTTTTACCACAAAATTTGTGTTTAAACTCACAGAAACCGGTTTGGGCGGATACATATTTTAAAACCTACATTGGAAGCAGCAGCTAATGCAGAAATTATAGTTTCGTAGAAAAATAAAACGGCTGCACGCTGAAATATGCTTACTGGCCGATGATTCGTTGACTATTTTATTTGTGTTTGGATATATTTTGTACGTTGATGAAATGTCAAAATCCAATTTCAGGAGCCGAGATGGTTTATGCATTATATTATGTTGTGTTACTTTGTAAAAAATTATAAATATCGCTAAATGATAAGGGAATAAATGAAACAGTTTAACAATTAATTT
Nroanensis_N_CarversGap_N928 ---------------------GATAAAAAAGGACATATTTTTAGGTATGGAAAATAAATAAATAAAAGTAAATAAAGTGACGTTGATTTCAGAATCTAATATTACAATTCCGTATTTTTAGTATTGTTCTAAAATGTCCATTTAGAATTAATTTTTAAAATTTAATTTTCAATCTTTTTTCAGGAAAGGTAATTATGAGGAAATATGGACGATTTTTATAATATCGCGCTAAAAGTGCCATATAACACAACTAAAATATCCCACGAAATTTACTCAAGCGTTACTCGGTTCAACTTTCTTTCCAAGTGTATTCCCTACTTTATACATTATTGAATAAAAAGTTTTCTTCCCATATGAAAGACGTGAGCGTTCATGCGAGACGAATTGTTCAAATCAAAAAATAAATAAAATAATAAATAAATAAAAAGTATACATCCTCTCCATCATTAAAAAGTAGCTCATCCCTTTTTTCTTCTTCTTTCTTAAGTCCCCTTTGACGCTGGGAATTCAAACCGCATTTTTCATCCATCTCTTTTTCCGCTTCGGTTGTGTCATATAAAAAGAAAAGAATACTTGCGCGAATAGATAATATTATTTGGAAATTATGGTAGCCAAAAATAGCGATTTTAAGCCAAGAATAGAAGTAGACCGGTGTGAATTTTCGATCTGCGCATGCACTAAATCTCGGTTTCCGGTCCTCCCACATTGTTATGGCTGCCAAGACCAGGAGATGAGTGTATGAATTTGAGATAGATGGCTATTTCTTGCTTAAATGACTAAAGATTGTGCCAAAATGGGGTATGTTTTATTCAGATTTTTCTACCCACCTATACACTACTTTGTTTTTAAATCTCGCAAGTTTTAGCGGGAGTTTTTTTACATGTGCAAAGTGGTTTCGGAGATGTTCACCCCTGCTCCAAAAGGAAAAAAAAATGTTTTTCCTTTTCCTGTCATCGCTGATAATATTACGTGTTTTTCTGTATTATTGTAGTTGCTGCACGTGGAAAAAGTCTTGTTTAAATGCTTAGATTTCGCGCTGCTTATGATAAGGTGATAAGCGAAATGTAAGATAAGATAGAAAGTTTGCCGCTCAAACCAAATCTCGATGATCATCGGAATTAAGTAATGATCCGCACTCGTTCTCAAGAAATCGAAACAAAAGCAAGATCTGATTATAAGCACTGCAGGATCTAATCGTTTCGCTATCTTTTGCAAAAAGATGGATTACTTTTTACCACAAAATTTGTGTTTAAACTCACAGAAACCGGTTTGGGCGGATACATATTTTAAAACCTACATTGGAAGCAGCAGCTAATGCAGAAATTATAGTTTCGTAGAAAAATAAAACGGCTGCACGCTGAAATATGCTTACTGGCCGATGATTCGTTGGCTATTTTATTTGTGTTTGGATATATTTTGTACGTTGATGAAATGTCAAAATCCAATTTCAGGAGCCGAGATGGTTTATGCATTATATTATGTTGTGTTACTTTGTAAAAAATTATAAATATCGCTAAATGATAAGGGAATAAATGAAACAGTTTAACAATTAATTT
Nroanensis_RoanHighBluff_N762 AAACATGATAAAAAATCTTTTGATAAAAAAAGACATATTTTTAGGTATGTAAAATAAATAAATAAAAGTAAATAAAGTGACGTTGATTTCAGAATCTAATATTACAATTCCGTATTTTGAGTATTGTTCTAAAATGTCCATTTAGAATTAATTTTTAAAATTTAATTTTCGATCTTTTTTCAGGAAAGGTAATTATGACGAAATATGGACGATTTTTATAATATCGCGCTAAAAGTGCCATATAACACAACTAAAATATCCCACGAAATTTACTCAAGCGTTACTCGGTTCAACTTTCTTTCCAAGTGTATTCCCTACTTTATACATTATTGAATAAAAAGTTTTCTTCCCATATGAAAGACGTGAGCGTTCATGCGAGACGAATTGTTCAAATCAAAAAATAAATAAAATAATAAATAAATAAAAAGTATACATCCTCTCCATCATTAAAAAGTAGCTCATCCCTTTTTTCTTCTTCTTTCTTAAGTCCCCTTTGACGCTGGGAATTCAAACCGCATTTTTCATCCATCTCTTTTTCCGCTTCGGTTGTGTCATATAAAAAGAAAAGAATACTTGCGCGAATAGATAATATTATTTGGAAATTATGGTAGCCAAAAATAGCGATTTTAAGCCAAGAATAGAAGTAGACCGGTGTGAATTTTCTATCTGCGCATGCACTAAATCTCGGTTTCCGGTCCTCCCACATTGTTATGGCTGCCAAGACCAGGAGATGAGTGTATGAATTTGAGATAGATGGCTATTTCTTGCTTAAATGACTAAAGATTGTGCCAAAATGGGGTATGTTTTATTCAGATTTTTCTACCCACCTATACACTACTTTGTTTTTAAATCTCGCAAGTTTTAGCGGGAGTTTTTTTACATGTGCAAAGTGGTTTCGGAGATGTTCACCCCTGCTCCAAAAGGAAAAAAAAATGTTTTTCCTTTTCCTGTCATCGCTGATAATATTACGTGTTTTTCTGTACTATTGTAGTTGCTGCACGTGGAAAAAGTCTTGTTTAAATGCTTAGATTTCGCGCTGCTTATGATAAGGTGATAAGCGAAATGTGAGATAAGATAGGAAGTTTGCCGCTCAAACCAAATCTCGATGATCATCGGAATTAAGTAATGACCCGCACTCGTTCTCAAGAAATCGAAAAAAAAGCAAGATCTGATTATAAGCACTGCAGGATCTAATCGTTTCGCTATCTTTTGCAAAAAGATGGATTACTTTTTACCACAAAATTTGTGTTTAAACTCACAGAAACCGGTTTGGGCGGATACATATTTTAAAACCTACATTGGAAGCAGCAGCTTATGCAGAAATTATAGTTTCGTAGAAAAATAAAACGGCTGCACGCTGAAATATGCTTACTGGCCGATGATTCGTTGACTATTTTATTTGTGTTTGGATATATTTTGTACGTTGATGAAATGTCAAAATCCAATTTCAGGAGCCGAGATGGTTTATGCACTATATTATGTTGTGTTACTTTGTAAAAAATTATAAATATCGCTAAATGATAATTGAATAAATTAAACAATTTAACAATTAATTT
Nsilvanus_Elijay_N395 ----------------------------------------------------------------------------------------------------------------------------------------------------------------------------TCTTTTTTCAGGAAAGGTAATTATGACGAAATATGGACGATTTTTATAATATCGCGCTAAAAGTGCCATATAACACAACTAAAATATCCCACGAAATTTACTCAAGCGTTGCTCGGTTCAACTTTCTTTCCAAGTGTATTCCATACTTTATACATTATTGAATAAAAAGTTTTCTTCCCATATGAAAGACGTGAGCGTTCATGCGAAACGAATTGTTCAAATCAAAAAATAAATAAAATAATAAATAAATAAAAAGTATACATCCTCTCCATCATTAAAAAGTAGCTCATCCC-TTTTTTTTCTTCTTTCTTAAGTCCCCTTTGACGCTGGGAATTCAAACCGCATTTTTCATCCATCTCTTTTTCCGCTTCGGTTGTGTCATATAAAAAGAAAAGAATACTTGCGCGAATAGATAATATTGTTTGGAAATTATGGTAGCCAAAAATAGCGATTTTAAGCCAAGAATAGAAGTAGACCGGTGTGAATTTTCGATCTGCGCATGCACTAAATCTCGGTTTCCGGTCCTCCCACATTGTTATGGCTGCCAAGACCAGGAGATGAGTGTATGAATTTGAGATAGATGGCTATTTCTTGCTTAAATGACTAAAGATTGTGCCAAAATGGGGTATGTTTTATTCAGATTTTTCTACCCACCTATACACTACTTTGTTTTTAAATCTCGCAAGTTTTAGCGGGAGTTTTTTTACATGTGCAAAGTGGTTTCGGAGATGTTCACCCCTGCTCCAAAAGGAAAAAAAAATGTTTTTCCTTTTCCTGTCATCGCTGATAATATTACGTGTTTTTCTGTACTATTGTAGTTGCTGCACGTGGAAAAAGTCTTGTTTAAATGATTAAATTTCGCGCTGCTTATGATAAGGTGATAAGCGAAATGTAAGATAAGATAGAAAGTTTGCCGCTCAAACCAAATCTCGATGATCATCGGAATTAAGTAATGATCCGCACTCGTTCTCAAGAAATCGAAAAAAAAGCAAGATCTGATTATAAGCACTGCAGGATCTAATCGTTTCGCTATCTTTTGCAAAAAGATGGATTACTTTTTACCACAAAATTTGTGTTTAAACTCACAGAAACCGGTTTGGGCGGATACATATTTTAAAACCTACATTGGAAGCAGCAGCTTATGCAGAAATTATAGTTTCGTAGAAAAATAAAACGGCTGCACGCTGAAATATGCTTACTGGCCGATGATTCGTTGACTATTTTATTTGTGTTTGGATATATTTTGTACGTTGATGAAATGTCAAAATCCAATTTCAGGAGCCGAGATGGTTTATGCACTATATTATGTTGTGTTACTTTGTAAAAAATTATAAATATCGCTAAATGATAAGGGAATAAATGAAACAGTTTAACAATTAATTT
Nsilvanus_GermanyCove_N1017 ----------------------------------ATATTTTTAGGTATGTAAAATAAATAAATAAAAGTAAATAAAGTGACGTTCATTTCAAAATCTAATATTACAATTCCGTATTTTGAGTATTGTTCTAAAATGTCCATTTAGAATTAATTTTTAAAATTTAATTTTCAATCTTTTTGCAGGAAAGGTAATTATGACGAAATATGGACGATTTTTATAATATCGCGCTAAAAGTGCCATATAACACAACTAAAATATCCCACGAAATTTACTCAAGCGTTACTCGGTTCAACTTTCTTTCCAAGTGTATTCCATACTTTATACATTATTGAATAAAAAGTTTTCTTCCCATATGAAAGATGTGAGCGTTCATGCGAGACGAATTGTTCAAATCAAAAAATAAATAAAATAATAAATAAATAAAAAGTATACATCCTCTCCATCATTAAAAAGTAGCTCATCCCTTTTTTTTCCTTCTTTCTTAAGTCCCCTTTGACGCTGGGAATTCAAACCGCATTTTTCATCCATCTCTTTTTCCGCTTCGGTTGTGTCATATAAAAAGAAAAGAATACTTGCGCGAATAGATAATATTATTTGGAAATTATGGTAGCCAAAAATAGCGATTTTGAGCCAAGAATAGAAGTAGACCGGTGTGAATTTTCGATCTGCGCATGCACTAAATCTCGGTTTCCGGTCCTCCCACATTGTTATGGCTGCCAAGACCAGGAGATGAGTGTATGAATTTGAGATAGATGGCTATTTCTTGCTTAAATGACTAAAGATTGTGCCAAAATGGGGTATGTTTTATTCAGATTTTTCTACCCACCTATACACTACTTTGTTTTTAAATCTCGCAAGTTTTAGCGGGAGTTTTTTTACATGTGCAAAGTGGTTTCGGAGATGTTCACCCCTGCTCCAAAAGGAAAAAAAAATGTTTTTGCTTTTCCTGTCATCGCTGATAATATTACGTGTTTTTCTGTACTATTGTAGTTGCTGCACGTGGAAAAAGTCTTGTTTAAATGCTTAAATTTCGCGCTGCTTATGATAAGGTGATAAGCGAAATGTAAGATAAGATAGAAAGTTTGCCGCTCAAACCAAATCTCGATGATAATCGGAATTAAGTAATGATCCGCACTCGTTCTCAAGAAATCGAAAAAAAAGCAAAATCTGATTATAAGCACTGCAGGATCTAATCGTTTCGCTATCTTTTGCAAAAAGATGGATTACTTTTTACCACAAAATTTGTGTTTAAACTCACAGAAACCGGTTTGGGCGGATACATATTTTAAAACCTACATTGGAAGCAGCAGCTTATGCAGAAATTATAGTTTCGTAGAAAAATAAAACGGCTGCACGCTGAAATATGCTTACTGGCCGATGATTCGTTGACTATTTTATTTGTGTTTGGATATATTTTGTACGTTGATAAAATGTCAAAATCCAATTTCAGGAGCCGAGATGGTTTATGCACTATATTATGTTGTGTTACTTTGTAAAAAATTATAACTATCGCTAAATGATAAGGGACTAAATGAAACAGTTTAACAATCAATTT
Nsilvanus_HeboMtn_N1029 --------------------------------------------------------------------------AAGTGACATTGATTTCAAAATCTAATATTACAATTCCGTATTTTGAGTATTGTTCTAAAATGTCCATTTAGAATTAATTTTTAAAATTTAATTTTCATTCTTTTTTCAGGAAAGGTAATTATGACGAAATATGGACGATTTTTATAATATCGCGCTAAAAGTGCCATATAACACAACTAAAATATCCCACGAAATTTACTCAAGCGTTGCTCGGTTCAACTTTCTTTCCAAGTGTATTCCATACTTTATACATTATTGAATAAAAAGTTTTCTTCCCATATGAAAGACGTGAGCGTTCATGCGAAACGAATTGTTCAAATCAAAAAATAAATAAAATAATAAATAAATAAAAAGTATACATCCTCTCCATCATTAAAAAGTAGCTCATCCCTTTTTTTTTCTTCTTTCTTAAGTCCCCTTTGACGCTGGGAATTCAAACCGCATTTTTCATCCATCTCTTTTTCCGCTTCGGTTGTGTCATATAAAAAGAAAAGAATACTTGCGCGAATAGATAATATTATTTGGAAATTATGGTAGCCAAAAATAGCGATTTTAAGCCAAGAATAGAAGTAGACCGGTGTGAATTTTCGATCTGCGCATGCACTAAATCTCGGTTTCCGGTCCTCCCACATTGTTATGGCTGCCAAGACCAGGAGATGAGTGTATGAATTTGAGATAGATGGCTATTTCTTGCTTAAATGACTAAAGATTGTGCCAAAATGGGGTATGTTTTATTCAGATTTTTCTACCCACCTATACACTACTTTGTTTTTAAATCTCGCAAGTTTTAGCGGGAGTTTTTTTACATGTGCAAAGTGGTTTCGGAGATGTTCACCCCTGCTCCAAAAGGAAAAAAAAATGTTTTTCCTTTTCCTGTCATCGCTGATAATATTACGTGTTTTTCTGTACTATTGTAGTTGCTGCACGTGGAAAAAGTCTTGTTTAAATGCTTAAATTTCGCGCTGCTTATGATAAGGTGATAAGCGAAATGTAAGATAAGATAGAAAGTTTGCCGCTCAAACCAAATCTCGATGATCATCGGAATTAAGTAATGATCCGCACTCGTTCTCAAGAAATCGAAAAAAAAGCAAGATCTGATTATAAGCACTGCAGGATTTAATCGTTTCGCTATCTTTTGCAAAAAGATGGATTACTTTTTACCACAAAATTTGTGTTTAAACTCACAGAAACCGGTTTGGGCGGATACATATTTTAAAACCTACATTGGAAGCAGCAGCTTATGCAGAAATTATAGTTTCGTAGAAAAATAAAACGGCTGCACGCTGAAATATGCTTACTGGCCGATGATTCGTTGACTATTTTATTTGTGTTTGGATATATTTTGTACGTTGATGAAATGTCAAAATC------------------------------------------------------------------------------------------------------------------
Nstupkai_Blowing_N356 --------------------------------------------------------------------------------------------AATCTAATATCACAATTCCGTGTTTTGAGTATTGTTCTAAAATGTCCATTTAGAAATAATTTTTAAAATTTAATTTTCAATCTTTTTTCAGGAAAGGTAATTATGACGATATATGGACGATTTTTGTAATATCGCGCTAAAAGTGCTATATAACACAACTAAAATATCCCACGAAATTTACTCAAGCGTTACTCGGTTCAACTTTCTTTCCAAGTGTATTCCATACTTTATACATTATTGAATAAAAAGTTTTCTTCCCATATGAAAGACGTGAGCGTTCATGCGAGAGGAATTGTTCAAATCAAAAAATAAATAAAATAATAAATAAATAAAAAGTATACATCCTCTCCATCATTAAAAAGTAGCTCATCC---TTTTTTTCTTCTTTCTTAAGTCCCCTTTGACGCTGGGAATTCAAACCGCATTTTTCATCCATCTCTTTTTCCGCTTCGGTTGTGTCATATAAAAAGAAAAGAATACTTGCGCGAATAGATAATATTATTTGGAAATTATGGTAGCCAAAAATAGCGATTTTAAGCCAAGAATAGAAGTAGACCGGTGTGAATTTTCGATCTGCGCATGCACTAAATCTCGGTTTCCGGTCCTCCCACATTGTTATGGCTGCCAAGACCAGGAGATGAGTGTATGAATTTGAGATAGATGGCTATTTCTTGCTTAAATGACTAAAGATTGTGCCAAAATGGGGTATGTTTTATTCAGATTTTTCTACCCACCTATACACTACTTTGTTTTTAAATCTCACAAGTTTTAGCGGGAGTTTTTTTACATGTGCAAAGTGGTTTCGGAGATGTTCACCCCTGCTCCAAAAGGAAAAAAAAATGTTTTTCCTTTTCCTGTCATCGCTGATAATATTACGTGTTTTTCTGTACTATTGTAGTTGCTGCACGTGGAAAAAGTCTT-TTTAAATGCTTAGATTTCGCGCTGCTTATGATAAGCTGATAAGCGAAATGTAAGATAAGATAGAAAGTTTGCCGCTCAAACCAAATCTCGATGATCATCGGAATTAAGTAATGATCCGCACTCGTTCTCAAGAAATCGAAAATAAAGCAAGATCAGATTATAAGCACTGCAGGATCTAATCGTTTCACTATCTTTTGCAAAAAGATGGATTACTTTTTACTACAAAATTTGTGTTTAAACTCACAGAAACCGGTTTGGGCGGATACATATTTTAAAACCTACATTGGAAGCAGCAGCTTATGCAGAAATTATAGTTTCGTAGAAAAATAAAACGGCTGCACGCTGAAATATGCTTACTGGCCGATGATTCGTTGACTAT--TATTTGTGTTTGGATATATTTTGTACGTTGATGAAATGTCAAAATCCAATTTCAAGAGCCGAGATGGTTTATGCACTATATTATGTTGTGTTACGTTG--------------------------------------------------------------
Nstygius_ObeLee_N0656 ----ATGATAAAAAATCTTTTAATAAAAAAGGACATATTTTTAGGTATGTAAAATAAATAAAAAAAAGTAAATAAAGTGACGTTGATTTCAGAATCTAATA---CAATTCCGTATTTTGAGTATTGTTCTAAAATGTCCATTTAGAATTAATTTTTAAAATTTAATTTCCAATC-TTTTTCAGAAAAAGTAATTATGACGATATATGGACGGTTTTTGTAATATCGCGCTAAAAGTGCCATATAACACAACTAAAATTTCCCACGAAATTTACTCAAGCGTCACTCGGTTCAACTTTCTTTCCAAGTGTATTCCATACTTTATACATTATTGAATAAAAAGTTTTCTTCCCATATGAAAGACGTGAGCGTTCATGCGAGACGAATTGTTCAAATCAAAAAATAAATAAAATAATAAATAAATAAAAAGTATACATCCTCTCCATCATTAAAAAGTAGCTCATCCCTTTTTTCTTCTTTTTTCTTAAGTCCCCTTTGACGCTGGGAATTCAAACCGCATTTTTCATCCATCTCTTTTTCCGCTTCGGTTGTGTCATATAAAAAGAAAAGAATACTTGCGCGAATAGATAATATTATTTGGAAATTATGGTAGCCAAAAATAGCGATTTAAAGCCAAGAATAGAAGTAGACCGGTGTGTATTTTCGATCTGCGCATGCACTAAATCTCGGTTTCCGGTCCTCCCACATTGTTATGGCTGCCAAGACCAGGAGATGAGTGTATGAATTTGAGATAGATGGCTATTTCTTGCTTAAATGACTAAAGATTGTGCCAAAATGGGGTATGTTTTATTCAGATTTTTCTACCCACCTATACACTACTTTATTTTTAAATCTCACAAGTTTTAGCGGGAGTTTTTTTACATGTGCAAAGTGGTTTCGGAGATGTTCACCCCTGCTCCAAAAGGAAAAAAAAATGTTTTTCCTTTTCCTGTCATCGCTGATAATATTACGTGTTTCTCTGTACTATCGTAGTTGTTGCACGTGG-AAAAACCTTGTTTAAATGCTTAGATTTCGCGCTGCTTATGATAAG--------CGAAATGTAAGATAAGATAGAAAGTGTGCGGCTCAAACCAAATCGCGATGATCATCGGAATTAAGTAATGATCCGCACTCGTTCTCAAGAAATCGGGAAAAAAGCATGATCAGATTATAACCACTGCAGGATCTAATCTTTTCGCTATCTTTTTCAAAAAGATGGATTACTTTTTACCA-GAAATTTGTGTTTAAACTCACAGAAACCGGTTTGGGCGGATACATATTTTAAAACCTACATTGGACGCAGCAGCTTATGCAGAAATTATAGTTTCGTAAAAAAATAA-------------------------------------------------------------------------------------------------------------------------------------------------------------------------------------------------------------------
Nstygius_RavenB_N1022 AAACATGATAAAAAATCTTTTAATAAAAAAGGACATATTTTTAGGTATGTAAAATAAATAAAAAAAAGTAAATAAAGTGACGTTGATTT-------------------------------------------------CATTTAGAATTAATTTTTAAAATTTAATTTCCAATC-TTTTTCAGAAAAAGTAATTATGACTATATATGGACGGTTTTTGTAATATCGCGCTAAAAGTGCCATATAACACAACTAAAATATCCCACGAAATTTACTCAAGCGTCACTCGGTTCAACTTTCTTTCCAAGTGTATTCCATACTTTATACATTATTGAATAAAAAGTTTTCTTCCCATATGAAAGACGTGAGCGTTCATGCGAGACGAATTGTTCAAATCAAAAAATAAATAAAATAATAAATAAATAAAAAGTATACATCCTCTCCATCATTAAAAAGTAGCTCATCCCTTTTTTCTTCTTTTTTCTTAAGTCCCCTTTGACGCTGGGAATTCAAACCGCATTTTTCATCCATCTCTTTTTCCGCTTCGGTTGTGTCATATAAAAAGAAAAGAATACTTGCGCGAATAGATAATATTATTTAGAAATTATGGTAGCCAAAAATAGCGATTTAAAGCCAAGAATAGAAGTAGACCGGTGTGAATTTTCGATCTGCGCATGCACTAAAACACGGTTTCCGGTCCTCCCACATTGTTATGGCTGCCAAGACCAGGAGATGAGTGTATGAATTTGAGATAGATGGCTATTTCTTGCTTAAATGACTAAAGATTGTGCCAAAATGGGGTATGTTTTATTCAGATTTTTCTACCCACCTATACACTACTTTATTTTTAAATCTCACAAGTTTTAGCGGGAGTTTTTTTACATGTGCAAAGTGGTTTCGGAGATGTTCACCCCTGCTCCAAAAGGAAAAAAAAATGTTTTTCCTTTTCCTGTCATCGCTGATAATATTACGTGTTTCTCTGTACTATCGTAGTTGTTGCACGTGG-AAAAACCTTGTTTAAATGCTTAGATTTCGCGCTGCTTATGATAAG--------CGAAATGTAAGATAAGATAGAAAGTTTGCGGCTCAAACCAAATCGCGATGATCATCGGAATTAAGTAATGATCCGCACTCGTTCTCAAGAAATCGGGAAAAAAGCATGATCAGATTATAACCACTGCAGGATCTAATCTTTTCGCTATCTTTTGCAAAAAGATGGATTACTTTTTACCA-GAAATTTGTGTTTAAACTCACAGAAACCGGTTTGGGCGGATACATATTTTAAAACCTACATTGGAAGCAGCAGCTTATGCAGAAATTATAGTTTCGTAAAAAAATAACACGGCCGCATGCTGAAATATGTTTACTGGCCGAGGATTCGTTGGCTATTTTATTTGTGTTTGGAAACGTATTGTACGTTGATGAAATGTCAAAATCCAATTTTAGAAGCCGAGATGGTTTATGCACTATATTATGT--TAATACTTTGTAAAAAATTATAAA------------------------------------------------
Ntempletoni_BaldMtns_N950 AAACATGATAAAAA-TCGTTTAATAAAAAAGGATATATTTTTAGGTATGTAAAATAAATAAATAAAAGTAAATAAAGTGACGTTGATTTCAGAATGTAATATTACAATTCCGTATTTTGAGTATTGTTCTAAAATGTCCATTTAGAATTAATTTTTAAAATTTAATTTTCAATCTGTTTTCAGGAAAGGTAATTATGACGAAATATGGACGATTTTTGTAATATCGCGCTAAAAGTGCCATATAACACAACTAAAATATCCCACGAAATTTACTCAAGCGTTACTCGGTTCAACTTTCTTTCCAAGTGTATTCCATACTTTATACATTATTGAATGAAAAGTTTTCTTCCCATATGAAAGACGTGAGCGTTCATGCGAGGCGAATTGTTCAAATCAAAAAA-------AATAATAAATAAATAAAAAGTATACATCCTCTCCATCATTAAAAAGTAGCTCATCCCTTTTTTCTTCTTCTTTCTTAAGTCCCCTTTGACGCTGGGAATTCAAACCGCATTTTTCATCCATCTCTTTTTCCGCTTCGGTTGTGTCATATAAAAAGAAAAGAATACTTGCGCGAATAGATAATTTTATTTGGAAATTATGGTAGCCAAAAATAGCGATTTTAAGCCAAGAATAGAAGTAGACCGGTGTGAATTTTCGATCTGCGCATGCACTAAATCTCGGTTTCCGGTCCTCCCACATTGTTATGGCTGCCAAGACCAGGAGATGAGTGTATGAATTTGAGATAGATGGCTATTTCTTGCTTAAATGACTAAAGATTGTGCCAAAATGGGGTATGTTTTATTCAGATTTTTCTACCCACCTATACACTACTTTGTTTTTAAATCTCGCAAGTTTTAGCGGGAGTTTTTTTACATGTGCAAAGTGGTTTCGGAGATGTTCACCCCTGCTCCAAAAGGAAAAAAAAATGTTTTTCCTTTTCCTGTCATCGCTGATAATATTACGTGTTTTTCTGTACTATTGTAGTTGTTGCACGTGGAAAAAGTCTTGTTTAAATGCTTAGATTTCGCGCTGCTTATGATAAGCTGATAAGC-------AAGATAAGATAGAAAGTTTGCCGCTCAAACCAAATCTCGATGATCATCGGAATTAAGTAATGATCCGCACTCGTTCTCAAGAAATCG--AAAAAAGCAAGATCTGATTATAAGCACTGCAGGATCTAATCGTTTCGCTATCTTTTGCAAAAAGATGGATTACTTTTTACCACAAAATTTGTGTTTAAACTCACAGAAACCGGTTTGGGCGGATACATATTTTAAAACCTACATTGGAAGCAGCAGCTTATGCAGAAATTATAGTTTCGTAGAAAAATAAAACGGCTGCACGCTGAAATATGCTTACTGGCCGATGATTCGTTGACTATTTTATTTGTCTTTAGATATATTTTGTACGTTGATGAAATGTCAAAATCCAATTTCAGGAGCAGAGATGGTTTATGCACTATATTATGTTGTGTTACTTTGTAAAAAATTATAAATATCGCTAAATGATAATGGAATAAATGAAACAGTTTAACAATTAATTT
Ntempletoni_ClarksCreek_N945 AAACATGATAAAAAATCTTTTAATAAAAAAGGATATATTTTTAGGTATGTAAAATAAATAAATAAAAGTAAATAAAGTGACGTTGATTTCAGAATGTAATATTACAATTCCGTATTTTGAGTATTGTTCTAAAATGTCCATTTAGAATTAATTTTTAAAATTTAATTTTCAATCTTTTTTCAGGAAAGGTAATTATGACGAAATATGGACGATTTTTGTAATATCGCGCTAAAAGTGCCATATAACACAACTAAAATATCCCACGAAATTTACTCAAGCGTTACTCGGTTCAACTTTCTTTCCAAGTGTATTCCATACTTTATACATTATTGAATAAAAAGTTTTCTTCCCATATGAAAGACGTGAGCGTTCATGCGAGGCGAATTGTTCAAATCAAAAAATAAATAAAATAATAAATAAATAAAAAGTATACATCCTCTCCATCATTAAAAAGTAGCTCATCCCTTTTTTCTTCTTCTTTCTTAAGTCCCCTTTGACGCTGGGAATTCAAACCGCATTTTTCATCCATCTCTTTTTCCGCTTCGGTTGTGTCATATAAAAAGAAAAGAATACTTGCGCGAATAGATAATTTTATTTGGAAATTATGGTAGCCAAAAATAGCGATTTTAAGCCAAGAATAGAAGTAGACCGGTGTGAATTTTCGATCTGCGCATGCACTAAATCTCGGTTTCCGGTCCTCCCACATTGTTATGGCTGCCAAGACCAGGAGATGAGTGTATGAATTTGAGATAGATGGCTATTTCTTGCTTAAATGACTAAAGATTGTGCCAAAATGGGGTATGTTTTATTCAGATTTTTCTACCCACCTATACACTACTTTGTTTTTAAATCTCGCAAGTTTTAGCGGGAGTTTTTTTACATGTGCAAAGTGGTTTCGGAGATGTTCACCCCTGCTCCAAAAGGAAAAAAAAATGTTTTTCCTTTTCCTGTCATCGCTGATAATATTACGTGTTTTTCTGTACTATTGTAGTTGTTGCACGTGGAAAAAGTCTTGTTTAAATGCTTAGATTTCGCGCTGCTTATGATAAGCTGATAAGCGAAATGTAAGATAAGATAGAAAGTTTGCCGCTCAAACCAAATCTCGATGATCATCGGAATTAAGTAATGATCCGCACTCGTTCTCAAGAAATCG--AAAAAAGCAAGATCTGATTATAAGCACTGCAGGAACTAATCGTTTCGCTATCTTTTGCAAAAAGCTGGATTACTTTTTACCACAAAATTTGTGTTTAAACTCACAGAAACCGGTTTGGGCGGATACATATTTTAAAACCTACATTGGAAGCAGCAGCTTATGCAGAAATTATAGTTTCGTAGAAAAATAAAACGGCTGCACGCTGAAATATGCTTACTGGCCGATGATTCGTTGACTATTTTATTTGTGTTTGGATATATTTTGTACGTTGATGAAATGTCAAAATCCAATTTCAGGAGCAGAGATGGTTTATGCACTATATTATGTTGTGTTACTTTGTAAAAAATTATAAATATCGCTAAATGATAATGGAATAAATGAAACAGTTTAACAATTAATTT
Ntennessensis_IndianCave_N052 -------------------------AAAAAGGACATATTTTTAGGTATGTAAAATAAATAAATAAAAGTAAATAAAGTGACGTTGATTTCAGAATCTAATATTACAATTCCATATTTTGAGTATTGTTCTAAAATGTCCATTTAGAATTAATTTTTTAAATTTAATTTTCAATCTTTTTTCAGGAAAGGTAATTATGACGAAATATGGACGATTTTTATAATATCGCGCTAAAAGTGCCATGTAACACAACTAAAATATCCCACGAAATTTACTCAAGCGTTACTCGGTTCAACTTTCTTTCCAAGTGTATTCCCTACTTTATACATTATTGAATAAAAAGTTTTCTTCCCATATGAAAGACGTGAGCGTTCATGCGAGACGAATTGTTCAAATCAAAAAATAAATAAAATAACAAATAAATAAAAAGTATACATCCTCTCCATCATTAAAAAGTAGCTCATCCCTTTTTTCTTCTTCTTTCTTAAGTCCCCTTTGACGCTGGGAATTCAAACCGCATTTTTCATCCATCTCTTTTTCCGCTTCGGTTGTGTCATATAAAAAGAAAAGAATACTTGCGCGAATAGATAATATTATTTGGAAATTATGGTAGCCAAAAATAGCGATTTTAAGCCAAGAATAGAAGTAGACCGGTGTGAATTTTCGATCTGCGCATGCACTAAATCTCGGTTTCCGGTCCTCCCACATTGTTATGGCTGCCAAGACCAGGAGATGAGTGTATGAATTTGAGATAGATGGCTATTTCTTGCTTAAATGACTAAAGATTGTGCCAAAATGGGGTATGTTTTATTCAGATTTTTCTACCCACCTATACACTACTTTGTTTTTAAATCTCGCAAGTTTTAGCGGGAGTTTTTTTACATGTGCAAAGTGGTTTCGGAGATGTTCACCCCTGCTCCAAAAGG-AAAAAAAATGTTTTTCCTTTTCCTGTCATCGCTGATAATATTACGTGTTTTTCTGTACTATTGTAGTTGCTGCACGTGGAAAAAGTCTTGTTTAAATGCTTAGATTTCGCGCTGCTTATGATAAGGTGATAAGCGAAATGTAAGATAAGATAGAAAGTTTGCCGCTCAAACCAAATCTCGATGATCATCGGAATTAAGTAATGATCCGCTCTCGTTCTCAAGAAATCGAAAAAAAAACAAGATCTGATTATAAGCACTGCATGATCTAATCGTTTCGCTATCTTTTGCAAAAAGATGGATTACTTTTTACCACAAAATTTGTGTTTAAACTCACAGAAACCGGTTTGGGCGGATACATATTTTAAAACCTACATTGGAAGCAGCAGCTTATGCAGAAATTATAGTTTCGTAGAAAAATAAAACGGCTGCACGCTGAAATATGCTTACTGACCGATGATTCGTTGACTATTTTATTTGTGTTTGGATATATTTTGTACGTTGATGAA-----------------------------------------------------------------------------------------------------------------------------
Ntennessensis_LittleStony_N645 ---------------------------------------------------------------------------------------------------------------------------------------------------------------------------------------------------------------------------AATATCGCGCTAAAAGTGCCATATAATACAACTAAAATATCCCACGAAATTTACTCAAGCGTTACTCGGTTCAACTTTCTTTCCAAGTGTATTCCCTACTTTATACATTATTGAATAAAAAGTTTTCTTCCCATATGAAAGACGTGAGCGTTCATGCGAGACGAATTGTTCAAATCAAAAAATAAATAAAATAACAAATAAATAAAAAGTATACATCCTCTCCATCATTAAAAAGTAGCTCATCCCTTTTTTCTTCTTCTTTCTTAAGTCCCCTTTGACGCTGGGAATTCAAACCGCATTTTTCATCCATCTCTTTTTCCGCTTCGGTTGTGTCATATAAAAAGAAAAGAATACTTGCGCGAATAGATAATATTATTTGGAAATTATGGTAGCCAAAAATAGCGATTTTAAGCCAAGAATAGAAGTAGACCGGTGTGAATTTTCGATCTGCGCATGCACTAAATCTCGGTTTCCGGTCCTCCCACATTGTTATGGCTGCCAAGACCAGGAGATGAGTGTATGAATTTGAGATAGATGGCTATTTCTTGCTTAAATGACTAAAGATTGTGCCAAAATGGGGTATGTTTTATTCAGATTTTTCTACCCACCTATACACTACTTTGTTTTTAAATCTCGCAAGTTTTAGCGGGAGTTTTTTTACATGTGCAAAGTGGTTTCGGAGATGTTCACCCCTGCTCCAAAAGG-AAAAAAAATGTTTTTCCTTTTCCTGTCATCGCTGATAATATTACGTGTTTTTCTGTACTATTGTAGTTGCTGCACGTGGAAAAAGTCTTGTTTAAATGCTTAGATTTCGCGCTGCTTATGATAAGGTGATAAGCGAAATGTAAGATAAGATAGAAAGTTTGCCGCTCAAACCAAATCTCGATGATCATCGGAATTAAGTAATGATCCGCACTCGTTCTCAAGAAATCGAAAAAAAAGCAAGATCTGATTATAAGCACTGCATGATCTAATCGTTTCGCTATCTTTTGCAAAAAGATGGATTACTTTTTACCACAAAATTTGTGTTTAAACTCACAGAAACCGGTTTGGGCGGATACATATTTTAAAACCTACATTGGAAGCAGCAGCTTATGCAGAAATTATAGTTTCGTAGAAAAATAAAACGGCTGCACGCTGAAATATGCTTACTGGCCGATGATTCGTTGACTAT------------------------------------------------------------------------------------------------------------------------------------------------------------------
Ntennessensis_Watauga_N1046 AAACATGCTAAAAAATCTTTTGATAAAAAAGGACATATTTTTAGGTATGTAAAATAAATAAATAAAAGTAAATAAAGTGACGTTGATTTCAGAATCTAATATTACAATTCCATATTTTGAGTATTGTTCTAAAATGTCCATTTAGAATTAATTTTTTAAATTTAATTTTCAATCTTTTTTCAGGAAAGGTAATTATGACGAAATATGGACGATTTTTATAATATCGCGCTAAAAGTGCCATGTAACACAACTAAAATATCCCACGAAATTTACTCAAGCGTTACTCGGTTCAACTTTCTTTCCAAGTGTATTCCCTACTTTATACATTATTGAATAAAAAGTTTTCTTCCCATATGAAAGACGTGAGCGTTCATGCGAGACGAATTGTTCAAATCAAAAAATAAATAAAATAACAAATAAATAAAAAGTATACATCCTCTCCATCATTAAAAAGTAGCTCATCCCTTTTTTCTTCTTCTTTCTTAAGTCCCCTTTGACGCTGGGAATTCAAACCGCATTTTTCATCCATCTCTTTTTCCGCTTCGGTTGTGTCATATAAAAAGAAAAGAATACTTGCGCGAATAGATAATATTATTTGGAAATTATGGTAGCCAAAAATAGCGATTTTAAGCCAAGAATAGAAGTAGACCGGTGTGAATTTTCGATCTGCGCATGCACTAAATCTCGGTTTCCGGTCCTCCCACATTGTTATGGCTGCCAAGACCAGGAGATGAGTGTATGAATTTGAGATAGATGGCTATTTCTTGCTTAAATGACTAAAGATTGTGCCAAAATGGGGTATGTTTTATTCAGATTTTTCTACCCACCTATACACTACTTTGTTTTTAAATCTCGCAAGATTTAGCGGGAGTTTTTTTACATGTGCAAAGTGGTTTCGGAGATGTTCACCCCTGCTCCAAAAGG-AAAAAAAATGTTTTTCCTTTTCCTGTCATCGCTGATAATATTACGTGTTTTTCTGTACTATTGTAGTTGCTGCACGTGGAAAAAGTCTTGTTTAAATGCTTAGATTTCGCGCTGCTTATGATAAGGTGATAAGCGAAATGTAAGATAAGATAGAAAGTTTGCCGCTCAAACCAAATCTCGATGATCATCGGAATTAAGTAATGATCCGCTCTCGTTCTCAAGAAATCGAAAAAAAAGCAAGATCTGATTATAAGCACTGCATGATCTAATCGTTTCGCTATCTTTTGCAAAAAGATGGATTACTTTTTACCACAAAATTTGTGTTTAAACTCACAGAAACCGGTTTGGGCGGATACATATTTTAAAACCTACATTGGAAGCAGCAGCTTATGCAGAAATTATAGTTTCGTAGAAAAATAAAACGGCTGCACGCTGAAATATGCTTACTGGCCGATGATTCGTTGACTATTTTATTTGTGTTTGGATATATTTTGTACGTTGATGAAATGTCAAAATCCAATTTCAGGAGCCG---------------------------------------------------------------------------------------------------
