# Supplementary material for: ﻿New species in old mountains: integrative taxonomy reveals ten new species and extensive short-range endemism in Nesticus spiders (Araneae, Nesticidae) from the southern Appalachian Mountains
Source: Zookeys. 2023 Feb 3;1145:1–130. doi: 10.3897/zookeys.1145.96724 (PMC10208238; doi:10.3897/zookeys.1145.96724)
Supplement: Supplementary material 4 — Input alignments, analysis log files, and output tree files [file zookeys-1145-001_article-96724__-s004.zip › uce-200830 (modified).phy]

 79 1549
Narcheri_MillShoalCreek_N727 --------------------------------------------------------------------------------------------------------------------------------------------------------------------------------------------------------------------------------------------------------------------------------------------------------------------------------------------------------------------------------------------------------------------------------------------GCAGTCACTTTTATTTTCTCTCTTTATTCGGCAGCACAATTACGAATTCCGTTCGGGACCAACTTTTCCTCACTTTTCACAATGTCCTGGGTGAAGTGTATTTATGCAGAGCGGGGGGGCCCTCTCCTTTGCTTGACACTTGGATAATTGGGTTGTCCCGGCGAATTCGCAGGCCCATTCCCCCAGGCAACTTGGAAATGCACCAGGGACGGGGGCCAGAAATAATAACTTTTGGTATCCTAACTCGTTTCTCCTCCTTTCGTGTGCTGCATTGGCCGGGACTCCAACGCGCAATTTGCCTGGCAAAGTGTGGGCCCAATTTTCGATGCGGGACTGTGACAGTAATTTGCTCTGTGTTTTAATCTCGTTTAGAGCAAGCTCATAAATAATTATTAGCTCGCTCTTCCACCGTCGGAAACTAAGTTTGGTCGCTACATGTCACCCCAGCGAAAGAATCTTCCCAACTTCCCAATTATGCAACGGAGCCAGGCTAGTTAAGCTATTTTCTTACTTGCGCAAGATTTCACTCTCTCCGACGGAAATATTATATTTCCGGCCTATTTTGGCAGGGGGAAATTCCGTTCCTGCCTTCTGGATTAAAGGTGCACTCGAAAAAGGCGCACCTCAAACACGACGCAAATGAAATATCGCTATGAATGAATAACTTGC--------------------------------------------------------------------------------------------------------------------------------------------------------------------------------------------------------------------------------------------------------------------------------------------------------------------------------------------------------------------------------------------------------------------------------------------------------------------
Nbarri_Bishop_N1072 TCCACAAGAGCGTACGGGTCGGCATAAAGACGCCGCATAAGCAAACACGATTATTCAATGCGTAAGCCTTTAAAATATGCGACCACCTTCGCTTTATTTGTCCGCTCACTTCAAATCTCACCCTTGGAGAAATGGCGTTCCGGAAATGCTCCAATAAAATAATCGATACATCCACTGGCAGCCATTCTGAAAAAGAAAAAAGAAGAAGAAAAAACGCTTGACCATAAATACTATTTGGGAGGAGGAAGTTCCGGACCCAAGAACAACCTGTCAATAAAAGAGCAATTTTATCATTAGTTGTTGGTAGGAGGGAAAGAAGGCAAATCTTCGTCTGTAGGTGAAAGAAGAAGGGATAGATAAATAAAAAGAAGAAAATAATAC-AAAAAAATAGAAGGCAGACAAAAATAAAGGTTAACCTGACTAAACAGCAGTCACTTTTATTTTCTCTCTTTATTCGGCAGCACAATTACGAATTCCGTTCGGGACCAACTTTTCCTCACTTTTCACAATGTCCTGGGTGAAGTGTATTTATGCAGAGCGGGGAGGGCCTCTCCTTTGCTTGACACTTGGATAATTGGGTTGTCCCGGCGAATTCGCAGGCCCATTCCCCCAGGCAACTTGGAAATGCACCAGGGACGGGGGCCAGAAATAATAACTTTTGGTATCCTAACTCGTTTCTCCTCCTTTCGTGTACTGCATTGGCCGGGACTCCAACGCGCAATTTGCCTGGCAAAGTGAGGGCCCAATTTTCGATGCGGGACTGTGACAGTAATTTGCTCTGTGTTTTAATCTCGTTTAGAGCAAGCTCATAAATAATTATTAGCTCGCTCTTCCACCGTCGGAAACTAAGTTTGGTCGCTACATGTCACCCCAGCGAAAGAATCTTCCCAACTTCCCAATTATGCAACGGAGCCAGGCTAGTTAAGCTATTTTCTTACTTGCGCAAGATTTCACTCTCTCCGACGGAAATATTATATTTCCGGCCTATTTTGGCAGGGGGAAATTCCGTTCCTGCCTTTTGGATTAAAGGTGCACTCGAAAAAGGCGCACCTCAAACACGACGCAAATGAAATATCGCTATGAATGAATAACTTGCTTGGAAATTCCTGCATTTTTTAGCATCTCCAACAAATGTGATGAAAGACACGTCAATCGAAAGTTAGCCCTAACTCGGAAGTATTTATGTATTTATCTCGGAATTAATACTCTTCTGTCCACATTTGATTCGTGCTTCTCAAATATTTATATTAATAAGATTTTCACTACTTTCCGAAAAGGTCGAGGATTTTTTCCTGCTCCGAGTTGTACCAAAGTAAATTAGGATGAAGTCGGAAAATGACTTAGGGTGTGTCTAATTGCCCTGCATTATTGAAAACTGAGTATTAGATGTTTTAATATTCTTCTTTAAAATGATTTGGTCAATTAATTTGACAACCGTGGAATGCGATTAAATACACCTGTCATGTTTCCTTCATAAGGAAGGAACGTTTCACACATTAAAGCATTACTTTTTACATTAAAGTATTTAAAAAGGAGTTCTCCAAAAAT
Nbarri_LostCoveCave_N0065 TCCACAAGAGCGTACGGGTCGGCATAAAGACGCCGCATAAGCAAACACGATTATTCAATGCGTAAGCCTTTAAAATATGCGACCACCTTCGCTTTATTTGTCCGCTCACTTCAAATCTCACCCTTGGAGAAATGGCGTTCCGGAAATGCTCCAATAAAATAATCGATACATCCACTGGCAGCCATTCTGAAAAAGAAAAAAGAAGAAGAAAAAACGCTTGACCATAAATACTATTTGGGAGGAGGAAGTTCCGGACCCAAGAACAACCTGTCAATAAAAGAGCAATTTTATCATTAGTTGTTGGTAGGAGGGAAAGAAGGCAAATCTTCGTCTGTAGGTGAAAGAAGAAGGGATAGATAAATAAAAAGAAGAAAATAATAC-AAAAAAATAGAAGGCAGACAAAAATAAAGGTTAACCTGACTAAACAGCAGTCACTTTTATTTTCTCTCTTTATTCGGCAGCACAATTACGAATTCCGTTCGGGACCAACTTTTCCTCACTTTTCACAATGTCCTGGGTGAAGTGTATTTATGCAGAGCGGGGAGGGCCTCTCCTTTGCTTGACACTTGGATAATTGGGTTGTCCCGGCGAATTCGCAGGCCCATTCCCCCAGGCAACTTGGAAATGCACCAGGGACGGGGGCCAGAAATAATAACTTTTGGTATCCTAACTCGTTTCTCCTCCTTTCGTGTACTGCATTGGCCGGGACTCCAACGCGCAATTTGCCTGGCAAAGTGAGGGCCCAATTTTCGATGCGGGACTGTGACAGTAATTTGCTCTGTGTTTTAATCTCGTTTAGAGCAAGCTCATAAATAATTATTAGCTCGCTCTTCCACCGTCGGAAACTAAGTTTGGTCGCTACATGTCACCCCAGCGAAAGAATCTTCCCAACTTCCCAATTATGCAACGGAGCCAGGCTAGTTAAGCTATTTTCTTACTTGCGCAAGATTTCACTCTCTCCGACGGAAATATTATATTTCCGGCCTATTTTGGCAGGGGGAAATTCCGTTCCTGCCTTTTGGATTAAAGGTGCACTCGAAAAAGGGGCACCTCAAACACGACGCAAATGAAATATCGCTATGAATGAATAACTTGCTTGGAAATTCCTGCATTTTTTAGCATCTCCAACAAATGTGATGAAAGACACGTCAATCGAAAGTTAGCCCTAACTCGGAAGTATTTATGTATTTATCTCGGAATTAATACTCTTCTGTCCACATTTGATTCGTGCTCCTCAAATATTTATATTAATAAGATTTTCACTACTTTCCGAAAAGGTCGAGGATTTTTTCCTGCTCCGAGTTGTACCAAAGTAAATTAGGATGAAGTCGGAAAATGACTTAGGGTTAGTCTAATTGCCCTGCATTATTGAAAACTGAGTATTAGATGTTTTAATATTCTTCTTTAAAATGATTTGGTCAATTAATTTGACAACCGTGGAATGCGATTAAATACACCTGTCATGTTTCCTTCATAAGGAAGGAACGTTTCACACATTAAAGCATTACTTTTTACATTAAAGTATTTAAAAAGGAGTTCTCCAAAAAT
Nbarri_eyed_ClayCave_G2082 ---------------------------------------------------TATTCAATGCGTAAGCCTTTAAAATATGCGACCACCTTCGCTTTATTTGTCCGCTCACTTCAAATCTCACCCTTGGAGAAATGGCGTTCCGGAAATGCTCCAATAAAATAATCGATACATCCACTGGCAGCCATTCTGAAAAAGAAAAAAGAAGAAGAAAAAACGCTTGACCATAAATACTATTT-GGGGGAGGAAGTTCCGGACCCAAGAACAACCTGTCAATAAAAGAGCAATTTTATCATTAGTTGTTGGTAGGAGGGAAAGAAGGCAAATCTTCGTCTGTGGGTGGAAGAAGAAGGGATAGAT-AAAAAAAAAAAGAAAATAATAC-AAAAAAATAGAAGGCAGACAAAAATAAAGGTTAACCTGACTAAACAGCAGTCACTTTTATTTTCTCTCTTTATTCGGCAGCACAATTACGAATTCCGTTCGGGACCAACTTTTCCTCACTTTTCACAATGTCCTGGGTGAAGTGTATTTATGCAGAGCGGGGGGGCCCTCTCCTTTGCTTGACACTTGGATAATTGGGTTGTCCCGGCGAATTCGCAGGCCCATTCCCCCAGGCAACTTGGAAATGCACCAGGGACGGGGGCCAGAAATAATAACTTTTGGTATCCTAACTCGTTTCTCCTCCTTTCGTGTGCTGCATTGGCCGGGACTCCAACGCGCAATTTGCCTGGCAAAGTGTAGGCCCAATTTTCGATGCGGGACTGTGACAGTAATTTGCTCTGTGTTTTAATCTCGTTTAGAGCAAGCTCATAAATAATTATTAGCTCGCTCTTCCACCGTCGGAAACTAAGTTTGGTCGCTACATGTCACCCCAGCGAAAGAATCTTCCCAACTTCCCAATTATGCAACGGAGCCAGGCTAGTTAAGCTATTTTCTTACTTGCGCAAGATTTCACTCTCTCCGACGGAAATATTATATTTCCGGTCTATTTTGGCAGGGGAAAATTCCGTTCCTGCCTTTCGGATTAAAGGTGCACTCGAAAAAGGCGCACCTCAAACACGACGCAAATGAAATATCGCCGTGAATGAATAACTTGCTTGGAAATTCCTGCATTTTTTAGCATCTCCAACAAATGTGATGAAAGACACGTCAATCGAAAGTTAGCCCTAACTCGGAAGTATTTATGTATTTATCTCGGAATTAATACTATTCTGTCCACATTTGATTCGTGCACCTTAAATATTTATATTAATAAGATTTTCTCTACTTTCCGAAAAGGTCGGGGATTTTTTCCCGCTCCGAGTTGTACAAAAGTAAATTAGGATGGAGTCGGAAAATGACTTAGGGTTAGTCTAATTGCGCTGCATTGTTGAAAACTG------AGAGGTTTTAATATTCTTCTTTAAAATGATCTGGTCAATTAATTTGACAACCGTGGAATGCGATTAAATGCACCTGTCATGCTTCCTTCATCGGGAAGGAAAGTTT----------------------------------------------------------
Nbarrowsi_Gregorys_N270 ------------------------------------------------------------------------------------------------------------------ATCTCACCCTTGGAGAAATGGCGTTCCGGAAATGCTCCAATAAAATAATCGATACATCCACTGGCAGCCAAACTGAAAAAGAAAAAAGAAGAAGAAAAAACGCTTGACCATAAATACTATTTGGGGGGAGGAAGTTCCGGACCCAAGAACAACCTGTCAATAAAAGAGCAATTTTATCATTAGTTGTTGGTAGGAGGGAAAGAAGGCAAATCTTCGTCTGTGGGTGGAAGAAGAAGGGATAGATAAAAAAAAAGAAGAAAATAATACAAAAAAAATAGAAGGCAGACAAAAATAAAGGTTAACCTGACTAAACAGCAGTCACTTTTATTTTCTCTCTTTATTCGGCAGCACAATTACGAATTCCGTTCGGGACCAACTTTTCCTCACTTTTCACAATGTCCTGGGTGAAGTGTATTTATGCAGAGCGGGGGGGGGCTCTCCTTTGCTTGACACTTGGATAATTGGGTTGTCCCGGCGAATTCGCAGGCCCATTCCCCCAGGCAACTTGGAAATGCACCAGGGACGGGGGCCAGAAATAATAACTTTTGGTATCCTAACTCGTTTCTCCTCCTTTCGTGTGCTGCATTGGCCGGGACTCCAACGCGCAATTTGCCTGGCAAAGTGAGGGCCCAATTTTCGATGCGGGACTGTGACAGTAATTTGCTCTGTGTTTTAATCTCGTTTAGAGCAAGCTCATAAATAATTATTAGCTCGCTCTTCCACCGTCGGAAACTAAGTTTGGTCGCTACATGTCACCCCAGCGAAAGAATCTTCCCAACTTCCCAATTATGCAACGGAGCCAGGCTAGTTAAGCTATTTTCTTACTTGCGCAAGATTTCACTCTCTCCGACGGAAATATTATATTTCCGGCCTATTTTGGCAGGGGGAAATTCCGTTCCTGCCTTTTGGATTAAAGGTGCACTCGAAAAAGGCGCACCTCAAACACGACGCAAATGAAATATCGCTATGAATGAATAACTTGCTTGGAAATTCCTGCATTTTTTAGCATCTCCAACAAATGTGATGAAAGACACGTCAATCGAAAGTTAGCCCTAACTCGGAAGTATTTATGTATTTATCTCGGAATTAATACTCTTCTGTCCACATTTGATTCGTGCGCCTTAAATATTTATATTAATAAGATTTTCTCTACTTTCCGAAAAGGTCGAGGATTTTTTCCTGCTCCGAGTTGTACCAAAGTAAATTAGGATGGAGTCGGAAAATGACTTAGGGTTAGTCTTATTGCCCTGCATTATTGAAAACTGAGTATTAGATGTTTTAATATTCTTCT------------------------------------------------------------------------------------------------------------------------------------------------
Nbarrowsi_Tuckaleechee_N360 -------------------------------------------------------------------------------------------------------------TTCAAATCTCACCCTTGGAGAAATGGCGTTCCGGAAATGCTCCAATAAAATAATCGATTCATCCACTGGCAGCCATTCTGAAAAAGAAAAAAGAAGAAGAAAAAACGCTTGACCATAAATACTATTTGGGGGGAGGAAGTTCCGGACCCAAGAACAACCTGTCAATAAAAGAGCAATTTTATCATTAGTTGTTGGTAGGAGGGAAAGAAGGCAAATCTTCGTCTGTGGGTGGAAGAAGAAGGGATAGATAAAAAAAAAGAAGAAAATAATAC-AAAAAAATAGAAGGCAGACAAAAATAAAGGTTAACCTGACTAAACAGCAGTCACTTTTATTTTCTCTCTTTATTCGGCAGCACAATTACGAATTCCGTTCGGGACCAACTTTTCCTCACTTTTCACAATGTCCTGGGTGAAGTGTATTTATGCAGAGCGGGGGGGGGCTCTCCTTTGCTTGACACTTGGATAATTGGGTTGTCCCGGCGAATTCGCAGGCCCATTCCCCCAGGCAACTTGGAAATGCACCAGGGACGGGGGCCAGAAATAATAACTTTTGGTATCCTAACTCGTTTCTCCTCCTTTCGTGTGCTGCATTGGCCGGGACTCCAACGCGCAATTTGCCTGGCAAAGTGAGGGCCCAATTTTCGATGCGGGACTGTGACAGTAATTTGCTCTGTGTTTTAATCTCGTTTAGAGCAAGCTCATAAATAATTATTAGCTCGCTCTTCCACCGTCGGAAACTAAGTTTGGTCGCTACATGTCACCCCAGCGAAAGAATCTTCCCAACTTCCCAATTATGCAACGGAGCCAGGCTAGTTAAGCTATTTTCTTACTTGCGCAAGATTTCACTCTCTCCGACGGAAATATTATATTTCCGGCCTATTTTGGCAGGGGGAAATTCCGTTCCTGCCTTTTGGATTAAAGGTGCACTCGAAAAAGGCGCACCTCAAACACGACGCAAATGAAATATCGCTATGAATGAATAACTTGCTTGGAAATTCCTGCATTTTTTAGCATCTCCAACAAATGTGATGAAAGACACGTCAATCGAAAGTTAGCCCTAACTCGGAAGTATTTATGTATTTATCTCGGAATTAATACTCTTCTGTCCACATTTGATTCGTGCGCCTTAAATATTTATATTAATAAGATTTTCTCTACTTTCCGAAAAGGTCGAGGATTTTTTCCTGCTCCGAGTTGTACCAAAGTAAATTAGGATGGAGTCGGAAAATGACTTAGGGTTAGTCTTATTGCCCTGCATTATTGAAAACTGAGTATTAGATGTTTTAATATTCTTCTTTAAAATGATCTGGTCAATTAATTTGACAACCGTGGAATGCGATTAAATACACCTGTCATGTTTTCTTCATAAGGAAGGAAA--------------------------------------------------------------
Nbishopi_DryFalls_N150 TCCACAAGAGCGTACGGGTCGGCATAAAGACGCCGCATAAGCAAACACGATTATTCAATGCGTAAGCCTTTAAAATATGCGACCACCTTCGCTTTATTTGTCCGCTCACTTCAAATCTCACCCTTGGAGAAATGGCGTTCCGGAAATGCTCCAATAAAATAATCGATACCTCCACTGGCAGCCATTCTGAAAAAGAAAAAAGAAGAAGAAAAAACGCTTGACCATATATACTATTTGGGGGGAGGAAGTTCCGGACCCAAGAACAACCTGTCAATAAAAGAGCAATTTTATCATTAGTTGTTGGTAGGAGGGAAAGAAGGCAAATCTTCGTCTGTGGGTGGAAGAAGAAGGGATAGATAAAAAAAAAGAAGAAGAAAATACAAAAAAAATAGAAGGCAGACAAAAATAAAGGTTAACCTGACTAAACAGCAGTCACTTTTATTTTCTCTCTTTATTCGGCAGCACAATTACGAATTCCGTTCGGGACCAACTTTTCCTCACTTTTCACAATGTCCTGGGTGAAGTGTATTTATGCAGAGCGGGGGGGCCCTCTCCTTTGCTTGACACTTGGATAATTGGGTTGTCCCGGCGAATTCGCAGGCCCATTCCCCCAGGCAACTTGGAAATGCACCAGGGACGGGGGCCAGAAATAATAACTTTTGGTATCCTAACTCGTTTCTCCTCCTTTCGTGTGCTGCATTGGCCGGGACTCCAACGCGCAATTTGCCTGGCAAAGTGAGGGCCCAATTTTCGATGCGGGACTGTGACAGTAATTTGCTCTGTGTTTTAATCTCGTTTAGAGCAAGCTCATAAATAATTATTAGCTCGCTCTTCCACCGTCGGAAACTAAGTTTGGTCGCTACATGTCACCCCAGCGAAAGAATCTTCCCAACTTCCCAATTATGCAACGGAGCCAGGCTAGTTAAGCTATTTTCTTACTTGCGCAAGATTTCACTCTCTCCGACGGAAATATTATATTTCCGGCCTATTTTGGCAGGGGGAAATTCCGTTCCTGCCTTTTGGATTAAAGGTGCACTCGAAAAAGGCGCACCTCAAACACGACGCAAATGAAATATCGCTATGAATGAATAACTTGCTTGGAAATTCCTGCATTTTTTAGCATCTCCAACAAATGTGATGAAAGACACGTCAATCGAAAGTTAGCCCTAACTCGGAAGTATTTATGTATTTATCTCGGAATTAATACTCTTCTGTCCACATTTGATTCGTGCTCCTCAAATATTTATATTAATAAGATTCTCTCTACTTTCCGAAAAGGTCGAGG-TTTTTTCCTGCTCCGAGTTGTACCAAAGTAAATTAGGATGGAGTCGGAAAATGACTTAGGTTTAGTCTAATTGCCCTGCATTATTGAAAACTGAGTATTAGATGTTTTAATATTCTTCTTTAAAATGATTTGGTCAATTAATTTGACAACAGTGGAATGCGATTAAATACACCTGTCATGTTTCCTTCACAAAGAAGGAAAGTTTCA--------------------------------------------------------
Nbishopi_PoleCr_Chattooga_N885 TCCACAAGAGCGTACGCGTCGGCATAAAGACGCCGCATAAGCAAACACGATTATTCAATGCGTAAGCCTTTAAAATATGCGACCACCTTCGCTTTATTTGTCCGCTCACTTCAAATCTCACCCTTGGAGAAATGGCGTTCCGGAAATGCTCCAATAAAATAATCGATACATCCACTGGCAGCCATTCTGAAAAAGAAAAAAGAAGAAGAAAAAACGCTTGACCATAAATACTATTTGGGGGGAGGAAGTTCCGGACCCAAGAACAACCTGTCAATAAAAGAGCAATTTTATCATTAGTTGTTGGTAGGAGGGAAAGAAGGCAAATCTTCGTCTGTGGGTGGAAGAAGAAGGGATAGATAAAAAAAAAGAAGAAGAAAATACAAAAAAAATAGAAGGCAGACAAAAATAAAGGTTAACCTGACTAAACAGCAGTCACTTTTATTTTCTCTCTTTATTCGGCAGCACAATTACGAATTCCGTTCGGGACCAACTTTTCCTCACTTTTCACAATGTCCTGGGTGAAGTGTATTTATGCAGAGCGGGGGGGCCCTCTCCTTTGCTTGACACTTGGATAATTGGGTTGTCCCGGCGAATTCGCAGGCCCATTCCCCCAGGCAACTTGGAAATGCACCAGGGACGGGGGCCAGAAATAATAACTTTTGGTATCCTAACTCGTTTCTCCTCCTTTCGTGTGCTGCATTGGCCGGGACTCCAACGCGCAATTTGCCTGGCAAAGTGAGGGCCCAATTTTCGATGCGGGACTGTGACAGTAATTTGCTCTGTGTTTTAATCTCGTTTAGAGCAAGCTCATAAATAATTATTAGCTCGCTCTTCCACCGTCGGAAACTAAGTTTGGTCGCTACATGTCACCCCAGCGAAAGAATCTTCCCAACTTCCCAATTATGCAACGGAGCCAGGCTAGTTAAGCTATTTTCTTACTTGCGCAAGATTTCACTCTCTCCGACGGAAATATTATATTTCCGGCCTATTTTGGCAGGGGGAAATTCCGTTCCTGCCTTTTGGATTAAAGGTGCACTCGAAAAAGGCGCACCTCAAACACGACGCAAATGAAATATCGCTATGAATGAATAACTTGCTTGGAAATTCCTGCATTTTTTAGCATCTCCAACAAATGTGATGAAAGACACGTCAATCGAAAGTTAGCCCTAACTCGGAAGTATTTATGTATTTATCTCGGAATTAATACTCTTCTGTCCACATTTGATTCGTGCTCCTCAAATATTTATATTAATAAGATTCTCTCTACTTTCCGAAAAGGTCGAGG-TTTTTTCCTGCTCCGAGTTGTACCAAAGTAAATTAGGATGGAGTCGGAAAATGACTTAGGTTTAGTCTAATTGCCCTGCATTATTGAAAACTGAGTATTAGATGTTTTAATATTCTTCTTTAAAATGATTTGGTCAATTAATTTGACAACAG---------------------------------------------------------------------------------------------------------------
Nbishopi_StandingIndian_N131 --------------------------------------------ACACGATTATTCAATGCGTAAGCCTTTAAAATATGCGACCACCTTCGCTTTATTTGTCCGCTCACTTCAAATCTCACCCTTGGAGAAATGGCGTTCCGGAAATGCTCCAATAAAATAATCGATACATCCACTGGCAGCCATTCTGAAAAAGAAAAAAGAAGAAGAAAAAACGCTTGACCATAAATACTATTTGGGGGGAGGAAGTTCCGGACCCAAGAACAACCTGTCAATAAAAGAGCAATTTTATCATTAGTTGTTGGTAGGAGGGAAAGAAGGCAAATCTTCGTCTGTGGGTGGAAGAAGAAGGGATAGATAAAAAAAAAGAAGAAGAAAATACAAAAAAAATAGAAGGCAGACAAAAATAAAGGTTAACCTGACTAAACAGCAGTCACTTTTATTTTCTCTCTTTATTCGGCAGCACAATTACGAATTCCGTTCGGGACCAACTTTTCCTCACTTTTCACAATGTCCTGGGTGAAGTGTATTTATGCAGAGCGGGGGGGCCCTCTCCTTTGCTTGACACTTGGATAATTGGGTTGTCCCGGCGAATTCGCAGGCCCATTCCCCCAGGCAACTTGGAAATGCACCAGGGACGGGGGCCAGAAATAATAACTTTTGGTATCCTAACTCGTTTCTCCTCCTTTCGTGTGCTGCATTGGCCGGGACTCCAACGCGCAATTTGCCTGGCAAAGTGAGGGCCCAATTTTCGATGCGGGACTGTGACAGTAATTTGCTCTGTGTTTTAATCTCGTTTAGAGCAAGCTCATAAATAATTATTAGCTCGCTCTTCCACCGTCGGAAACTAAGTTTGGTCGCTACATGTCACCCCAGCGAAAGAATCTTCCCAACTTCCCAATTATGCAACGGAGCCAGGCTAGTTAAGCTATTTTCTTACTTGCGCAAGATTTCACTCTCTCCGACGGAAATATTATATTTCCGGCCTATTTTGGCAGGGGGAAATTCCGTTCCTGCCTTTTGGATTAAAGGTGCACTCGAAAAAGGCGCACCTCAAACACGACGCAAATGAAATATCGCTATGAATGAATAACTTGCTTGGAAATTCCTGCATTTTTTAGCATCTCCAACAAATGTGATGAAAGACACGTCAATCGAAAGTTAGCCCTAACTCGGAAGTATTTATGTATTTATCTCGGAATTAATACTCTTCTGTCCACATTTGATTCGTGCTCCTCAAATATTTATATTAATAAGATTCTCTCTACTTTCCGAAAAGGTCGAGG-TTTTTTCCTGCTCCGAGTTGTACCAAAGTAAATTAGGATGGAGTCGGAAAATGACTTAGGTTTAGTCTAATTGCCCTGCATTATTGAAAACTGAGTATTAGATGTTTTAATATTCTTCTTTAAAATGATTTGGTCAATTAATTTGACAACAGTGGAATGCGATTAAATACACCTGTCATGTTTCCTTCACAAAGAAGGAAAGTTTCACACATTAAAGCATTACTTTTTACATTAAAGTATTTAAAAAGGAGTTCTCCAAACAT
Nbrimleyi_NewberryCr_N984 TCCACAAGAGCGTACGGGTCGGCATAAAGACGCCGCATAAGCAAACACGATTATTCAATGCGTAAGCCTTTAAAATATGCGACCACCTTCGCTTTATTTGTCCGCTCACTTCAAATCTCACCCTTGGAGAAATGGCGTTCCGGAAATGCTCCAATAAAATAATCGATACATCCACTGGCAGCCATTCTGAAAAAGAAAAAAGAAGGAAAAAAACCGCTTGACCATAAATACTATTTGGGGGGAGGAAGTTCCGGACCCAAGAACAACCTGTCAATAAAAGAGCAATTTTATCATTAGTTGTTGGTAGGAGGGAAAGAAGGCAAATCTTCGTCTGTGGGTGGAAGAA---GGGATAGATAAAAAAAAAGAAGAAAATAATAC-AAAAAAATAGAAGGCAGACAAAAATAAAGGTTAACCTGACTAAACAGCAGTCACTTTTATTTTCTCTCTTTATTCGGCAGCACAATTACGAATTCCGTTCGGGACCAACTTTTCCTCACTTTTCACAATGTCCTGGGTGAAGTGTATTTATGCAGAGCGGGGGGGCCCTCTCCTTTGCTTGACACTTGGATAATTGGGTTGTCCCGGCGAATTCGCAGGCCCATTCCCTCAGGCAACTTGGAAATGCACCAGGGACGGGGGCCAGAAATAATAACTTTTGGTATCCTAACTCGTTTCTCCTCCTTTCGTGTGCTGCATTGGCCGGGACTCCAACGCGCAATTTGCCTGGCAAAGTGTGGGCCCAATTTTCGATGCGGGACTGTGACAGTAATTTGCTCTGTGTTTTAATCTCGTTTAGAGCAAGCTCATAAATAATTATTAGCTCGCTCTTCCACCGTCGGAAACTAAGTTTGGTCGCTACATGTCACCCCAGCGAAAGAATCTTCCCAACTTCCCAATTATGCAACGGAGCCAGGCTAGTTAAGCTATTTTCTTACTTGCGCAAGATTTCACTCTCTCCGACGGAAATATTATATTTCCGGCCTATTTTGGCAGGGGGAAATTCCGTTCCTGCCTTTTGGATTAAAGGTGTACTCGAAAAAGGCGCACCTCAAACACGACGCAAATGAAATATCGCTATGAATGAATAACTTGCTTGGAAATTCCTGCATTTTTTAGCATCTCCAACAAATGTGATGAAAGACACGTCAATCGAAAGTTAGCCTTAACTCGGAAGTATTTATGTATTTATCTCGGAATTAATACTCTTCTGTCCGCATTTGATTCGTGCTTCTTAAATATTTATATTAATAAGATTTTCTCTACTTTCCGAAAAGGTCGAGGATTTTTTCCTGCTCCGAGTTGTACAAAAGTAAATTAGGATGGAGTCGGAAAATGACTTAGGGTTAGTCTAATTGCGCTGCATTATTGAAAACTGAGTATGAGATGTTTTAATATTCTTCTTTAAAATGATCT------------------------------------------------------------------------------------------------------------------------------------
Nbrimleyi_RumblingBald_N241 -------------------------------------------------------------------------------------------------------------------------------------GGCGTTCCGGAAATGCTCCAATAAAATAATCGATACATCCACTGGCAGCCATTCTGAAAAAGAAAAAAGAAGAAAAAAAAACGCTTGACCATAAATACTATTTGGGGGGGGGAAGTTCCGGACCCAAGAACAACCTGTCAATAAAAGAGCAATTTTATCATTAGTTGTTGGTGGGAGGGAAAGAAGGCAAATCTTCGTCTGTGGGTGGAAGAA---GGGATAGAT-AAAAAAAAGAAGAAAATAATAC-AAAAAAATAGAAGGCAGACAAAAATAAAGGTTAACCTGACTAAACAGCAGTCACTTTTATTTTCTCTCTTTATTCGGCAGCACAATTACGAATTCCGTTCGGGACCAACTTTTCCTCACTTTTCACAATGTCCTGGGTGAAGTGTATTTATGCAGAGCGGGGGGGCCCTCTCCTTTGCTTGACACTTGGATAATTGGGTTGTCCCGGCGAATTCGCAGGCCCATTCCCTCAGGCAACTTGGAAATGCACCAGGGACGGGGGCCAGAAATAATAACTTTTGGTATCCTAACTCGTTTCTCCTCCTTTCGTATGCTGCATTGGCCGGGACTCCAACGCGCAATTTGCCTGGCAAAGTGTGGGCCCAATTTTCGATGCGGGACTGTGACAGTAATTTGCTCTGTGTTTTAATCTCGTTTAGAGCAAGCTCATAAATAATTATTAGCTCGCTCTTCCACCGTCGGAAACTAAGTTTGGTCGCTACATGTCACCCCAGCGAAAGAATCTTCCCAACTTCCCAATTATGCAACGGAGCCAGGCTAGTTAAGCTATTTTCTTACTTGCGCAAGATTTCACTCTCTCCGACGGAAATATTATATTTCCGGCCTATTTTGGCAGGGGGAAATTCCGTTCCTGCCTTTTGGATTAAAGGTGTACTCGAAAAAGGCGCACCTCAAACACGACGCAAATGAAATATCGCTATGAATGAATAACTTGCTTGGAAATTCCTGCATTTTTTAGCATCTCCAACAAATGTGATGAAAGACACGTCAATCGAAAGTTAGCCCTAACTCGGAAGTATTTATGTATTTATCTCGGAATTAATACTCTTCTGTCCGCATTTGATTCGTGCTTCTTAAATATTTATATTAATAAGATTTTCTCTACTTTCCGAAAAGGTCGAGGATTTTTTCCTGCTCCGAGTTGTACAAAAGTAAATTAGGATGGAGTCGGAAAATGACTTAGGGTTAGTCTAATTGCGCTGCATTATTGAAAACTGAGTATTAGATGTTTTAATATTCTTCTTTAAATTGATCTGGTCAATTAATTTGACAACCGTGGAGTGCGATTAAATACACCTGTCATGTTTCCTTCATCAGGAAGGAAAATTTCCCACATTAAAGTATT------------------------------------------
Ncanei_Egypt_N958 -----------------------------------------------------------------------------------------------------CCGCTCACTTCAAATCTCACCCTTGGAGAAATGGCGTTCCGGAAATGCTCCAATAAAATAATCGATACATCCACTGGCAGCCATTCTGAAAAAGAAAAAAGAAGGAAAAAAAACGCTTGACCATAAATACTATTTGGGAGGAGGAAGTTCCGGACCCAAGAACAACCTGTCAATAAAAGAGCAATTTTATCATTAGTTGTTGGTAGGAGGGAAAGAAGGCAAATCTTCGTCTGTGGGTGGAAGAAGAAGGGATAGAT--AAAAAAAGAAGAAAATAATAC-AAAAAAATAGAAGGCAGACAAAAATAAAGGTTAACCTGACTAAACAGCAGTCACTTTTATTTTCTCTCTTTATTCGGCAGCACAATTACGAATTCCGTTCGGGACCAACTTTTCCTCACTTTTCACAATGTCCTGGGTGAAGTGTATTTATGCAGAGC-GGGGGGCCCTCTCCTTTGCTTGACACTTGGATAATTGGGTTGTCCCGGCGAATTCGCAGGCCCATTCCCCCAGGCAACTTGGAAATGCACCAGGGACGGGGGCCAGAAATAATAACTTTTGGTATCCTAACTCGTTTCTCCTCCTTTCGTGTGCTGCATTGGCCGGGACTCCAACGCGCAATTTGCCTGGCAAAGTGTGGGCCCAATTTTCGATGCGGGACTGTGACAGTAATTTGCTCTGTGTTTTAATCTCGTTTAGAGCAAGCTCATAAATAATTATTAGCTCGCTCTTCCACCGTCGGAAACTAAGTTTGGTCGCTACATGTCACCCCAGCGAAAGAATCTTCCCAACTTCCCAATTATGCAACGGAGCCAGGCTAGTTAAGCTATTTTCTTACTTGCGCAAGATTTCACTCTCTC--ACGGAAATATTATATTTCCGGCCTATTTTGGCAGGGGGAAATTCCGTTCCTGCCTTTTGGATTAAAGGTGCACTCGAAAAAGGCGCACCTCAAACACGACGCAAATGAAATATCGCTATGAATGAATAACTTGCTTGGAAATTCCTGCATTTTTTAGCATCTCGAACAAATGTGATGAAAGACACGTCAATCGAAAGTTAGCCCTAACTCGGAAGTATTTATGTATTTATCTCGGAATTAATACTCTTCTGTCCACATTTGATTCGCGCTTCTTAAATATTTATATTAATAAGATTTTCTCTACTTTCCGAAAAGGTCGATGATTTTTTCCTGCTCAGAGTTGTACAAAAGTAAATTAGGATGGAGTCGGAAAATGACTTAGGGTTAGTCTAATTGCGCTGTATTATTGAAAACTGAGTATTAGATGTTTTAATATTCTTCTTTAAAATGATCTAGTCAATTAATTTGACAACCGTGGAATGCCATTAAATACACC------------------------------------------------------------------------------------------
Ncarolinensis_Grandfather_N218 --------------------------------------------------------------------------------------------------------------------------------------------------------------------------------------------------------------------------------------------------------------------------------------------------------------------------------------------------------------------------------------------------------------------------------------------------------------TCTCTTTATTCGGCAGCACAATTACGAATTCCGTTCGGGACCAACTTTTCCTCACTTTTCACAATGTCCTGGGTGAAGTGTATTTATGCAGAGCGGGGGGGCCCTCTCCTTTGCTTGACACTTGGATAATTGGGTTGTCCCGGCGAATTCGCAGGCCCATTCCCCCAGGCAACTTGGAAATGCACCAGGGACGGGGGCCAGAAATAATAACTTTTGGTATCCTAACTCGTTTCTCCTCCTTTCGTGTGCTGCATTGGCCGGGACTCCAACGCGCAATTTGCCTGGCAAAGTGTGGGCCCAATTTTCGATGCGGGACTGTGACAGTAATTTGCTCTGTGTTTTAATCTCGTTTAGAGCAAGCTCATAAATAATTATTAGCTCGCTCTTCCACCGTCGGAAACTAAGTTTGGTCGCTACATGTCACCCCAGCGAAAGAATCTTCCCAACTTCCCAATTATGCAACGGAGCCAGGCTAGTTAAGCTATTTTCTTACTTGCGCAAGATTTCACTCTCTCCGACGGAAATATTATATTTCCGGCCTATTTTGGCAGGGGAAAATTCCGTTCCTGCCTTTTGGATTAAAGGTGCACTCGAAAAAGGCGCACCTCAAACACGACGCAAATGAAATATCGCTATGAATGAATAACTTGCTCGGAAATTCCTGCATTTTTTAGCATCTCCAACAAATGTGATGAAAGACACGTCAATCGAAAGTTAGCCCTAACTCGGAAGTATTTATGTATTTATCTCGGAATTAATACTCTTCTGTCCACATTTGATTCGTGCACCTTAAATATTTATATTAATAAGATTTTCTCTACTTTCCGAAAAGGTCGAGGGTTTTTTCCTGCTCCGAGTTGTACGAAAGTAAATTAGGATGGAGTCGGAAAATGACTTAGGGTTAGTCTAATTGCGCTGCATTATTGAAAACTGAGTATTAGATGTTTTAATATTCTTCTTCAAAATGATCTGGTCAATTAATTTGACAACCGTGGAATGCGATTAAGTACACCTGTCATGTTTCCTTCATTAAGAAAGAAAGTTTCACACCTTAAAGTATTACTTTTTACGTTAAAGTATTTAAAAAGGAGTTCTCCAAACAT
Ncarolinensis_LinvilleCaverns_N227 ----------------------------------------------------------------------------------------------------------------------------------------------------------------------------------------------------------------------------------------------------------------------------------------------------------------------------------------------------------------------------------------------------------GGCAGACAAAAATAAAGGTTAACCTGACTAAACAGCAGTCACTTTTATTTTCTCTCTTTATTCGGCAGCACAATTACGAATTCCGTTCGGGACCAACTTTTCCTCACTTTTCACAATGTCCTGGGTGAAGTGTATTTATGCAGAGCGGGGGGGCCCTCTCCTTTGCTTGACACTTGGATAATTGGGTTGTCCCGGCGAATTCGCAGGCCCATTCCCCCAGGCAACTTGGAAATGCACCAGGGACGGGGGCCAGAAATAATAACTTTTGGTATCCTAACTCGTTTCTCCTCCTTTCGTGTGCTGCATTGGCCGGGACTCCAACGCGCAATTTGCCTGGCAAAGTGTGGGCCCAATTTTCGATGCGGGACTGTGACAGTAATTTGCTCTGTGTTTTAATCTCGTTTAGAGCAAGCTCATAAATAATTATTAGCTCGCTCTTCCACCGTCGGAAACTAAGTTTGGT--------------------------------------------------------------------------------------------------------------------------------------------------------------------------------------------------------------------------------------------------------------------------------------------------------------------------------------------------------------------------------------------------------------------------------------------------------------------------------------------------------------------------------------------------------------------------------------------------------------------------------------------------------------------------------------------------------------------
Ncarteri_English_N031 TCCACAAGAGCGTACGGGTCGGCATAAAGACGCCGCATAAGCAAACACGATTATTCAATGCGTAAGCCTTTAAAATATGCGACCACCTTCGCTTTATTTGTCCGCTCACTTCAAATCTCACCCTTGGAGAAATGGCGTTCCGGAAATGCTCCAATAAAATAATCGATACATCCACTGGCAGCCATTCTGAAAAAGAAAAAA--AGAAGAAAAAACGCTTGACCATAAATACTATTTGGGGGGAGGAAGTTCCGGACCCAAGAACAACCTGTCAATAAAAGAGCAATTCTATCATTAGTTGTTGGTAGGAGGGAAAGAAGGCAAATCTTCGTCTGTGGGTGGAAGAA---GGGATAGAT---AAAAAAAAAGAAGAAAATACAAAAAAAATAGAAGGCAGACAAAAATAAAGGTTAACCTGACTAAACAGCAGTCACTTTTATTTTCTCTCTTTATTCGGCAGCACAATTACGAATTCCGTTCGGGACCAACTTTTCCTCACTTTTCACAATGTCCTGGGTGAAGTGTATTTATGCAGAGCGCGGGGGCCCTCTCCTTTGCTTGACACTTGGATAATTGGGTTGTCCCGGCGAATTCGCAGGCCCATTCCCCCAGGCAACTTGGAAATGCACCAGGGACGGGGGCCAGAAATAATAACTTTTGGTATCCTAACTCGTTTCTCCTCCTTTCGTGTGCTGCATTGGCCGGGACTCCAACGCGCAATTTGCCTGGCAAAGTGAGGGCCCAATTTTCGATGCGGGACTGTGACAGTAATTTGCTCTGTGTTTTAATCTCGTTTAGAGCAAGCTCATAAATAATTATTAGCTCGCTCTTCCACCGTCGGAAACTAAGTTTGGTCGCTACATGTCACCCCAGCGAAAGAATCTTCCCAACTTCCCAATTATGCAACGGAGCCAGGCTAGTTAAGCTATTTTCTTACTTGCGCAAGATTTCACTCTCTCCGACGGAAATATTATATTTCCGGCCTATTTTGTCAGGGGGAAATTCCGTTCCTGCCTTTTGGATTAAAGGTGCACTCGAAAAAGGCGCACCTCAAACACGACGCAAATGAAATATCGCTATGAATGAATAACTTGCTTGGAAATTCCTGCATTTTTTAGCATCTCCAACAAATGTGATGAAAGACACGTCAATCGAAAGTTAGCCCTAACTCGGAAGTATTTATGTATTTATCTCGGAATTAATACTCTTCTGTCCACATTTGATTCGTGCTCCTCAAATATTTATATTAATAAGATTTTCTCTACTCTCCGAAAAGGTCGAGGATTTTTTCCTGCTCGGAGTTGTACCAAAGTAAATTAGGATGGAGTCGGAAAATGACTTAGGGTTAGTCTAATTGCCCTGCATTATTGAAAACTGAGTATTAGATGTTTTAATATTCTTCTTTAAAATGATTTGGTAAATTAATTTGACAACCGTGGAATGCGATTAAATACACCTGTCATGTTTCCTACATAAGGAAGGAAAGTTTCACACATTAAAGCATTACTTTTTACATTAAAGTATTTAAAAAGGAGTTCTCCAAATAT
Ncarteri_LaurelCave_nearTYPE_N0296 ----------------GGTCGGCATAAAGACGCCGCATAAGCAAACACGATTATTCATTGCGTAAGCCTTTAAAATATGCGACCACCTTCGCTTTATTTGTCCGCTCACTTCAAATCTCACCCTTGGAGAAATGGCGTTCCGGAAATGCTCCAATAAAATAATCGATACATCCACTGGCAGCCATTCTGAAAAAGAAAAAAGAAGAAGAAAAAACGCTTGACCATAAATACTATTTGGGGGGAGGAAGTTCCGGACCCAAGAACAACCTGTCAATAAAAGAGCAATTTTATCATTAGTTGTTGGTAGGAGGGAAAGAAGGCAAATCTTCGTCTGTGGGTGGAAGAAGAAGGGATAGATAAAAAAAAAGAAGAAAATA----AAAAAAAATAGAAGGCAGACAAAAATAAAGGTTAACCTGACTAAACAGCAGTCACTTTTATTTTCTCTCTTTATTCGGCAGCACAATTACGAATTCCGTTCGGGACCAACTTTTCCTCACTTTTCACAATGTCCTGGGTGAAGTGTATTTATGCAGAGCGGGGGGGCCCTCTCCTTTGCTTGACACTTGGATAATTGGGTTGTCCCGGCGAATTCGCAGGCCCATTCCCCCAGGCAACTTGGAAATGCACCAGGGACGGGGGCCAGAAATAATAACTTTTGGTATCCTAACTCGTTTCTCCTCCTTTCGTGTGCTGCATTGGCCGGGACTCCAACGCGCAATTTGCCTGGCAAAGTGAGGGCCCAATTTTCGATGCGGGACTGTGACAGTAATTTGCTCTGTGTTTTAATCTCGTTTAGAGCAAGCTCATAAATAATTATTAGCTCGCTCTTCCACCGTCGGAAACTAAGTTTGGTCGCTACATGTCACCCCAGCGAAAGAATCTTCCCAACTTCCCAATTATGCAACGGAGCCAGGCTAGTTAAGCTATTTTCTTACTTGCGCAAGATTTCACTCTCTCCGACGGAAATATTATATTTCCGGCCTATTTTGTCAGGGGGAAATTCCGTTCCTGCCTTTTGGATTAAAGGTGCACTCGAAAAAGGCGCACCTCAAACACGACGCAAATGAAATATCGCTATGAATGAATAACTTGCTTGGAAATTCCTGCATTTTTTAGCATCTCCAACAAATGTGATGAAAGACACGTCAATCGAAAGTTAGCCCTAACTCGGAAGTATTTATGTATTTATCTCGGAATTAATACTCTTCTGTCCACATTTGATTCGTGCTCCTCAAATATTTATATTAATAAGATTTTCTCTACTTTCCGAAAAGGTCGAGGATTTTTTCCTGCTCCGAGTTGTACCAAAGTAAATTAGGATGGAGTCGGAAAATGACTTAGGGTTAGTCTAATTGCCCTGCATTATTGAAAACTGAGTATTAGATGTTTTAATATTCTTCTTTAAAATAATTTGGTAAATTAATTTGACAACCGTGGAATGCGATTAAATACACCTGTCATGTTTCCTACATAATGAAGGAAAGTTTCACACATTAAAGCATTACTTTTTACATTAAAGTATTTAAAAAGGAGTTCTCCGAACAT
Ncarteri_PilotMtn_G2185 TCCACAAGAGCGTACGGGTCGGCATAAAGACGCCGCATAAGCAAACACGATTATTCAATGCGTAAGCCTTTAAAATATGCGACCACCTTCGCTTTATTTGTCCGCTCACTTCAAATCTCACCCTTGGAGAAATGGCGTTCCGGAAATGCTCCAATAAAATAATCGATACATCCACTGGCAGCCATTCTGAAAAAGAAAAAAGAAGAAGAAAAAACGCTTGACCATAAATACTATTTGGGGGGGAGGAATTCCGGACCCAAGAACAACCTGTCAATAAAAGAGCAATTTTATCATTAGTTGTTGGTAGGAGGGAAAGAAGGCAAATCTTCGTCTGTGGGTGGAAGAAGTGAGGATAGATAAAAAAAAAGAAGAAGAAAATACAAAAAAAATAGAAGGCAGACAAAAATAAAGGTTAACCTGACTAAACAGCAGTCACTTTTATTTTCTCTCTTTATTCGGCAGCACAATTACGAATTCCGTTCGGGACCAACTTTTCCTCACTTTTCACAATGTCCTGGGTGAAGTGTATTTATGCAGAGCGGGGGGGCCCTCTCCTTTGCTTGACACTTGGATAATTGGGTTGTCCCGGCGAATTCGCAGGCCCATTCCCCCAGGCAACTTGGAAATGCACCAGGGACGGGGGCCAGAAATAATAACTTTTGGTATCCTAACTCGTTTCTCCTCCTTTCGTGTGCTGCATTGGCCGGGACTCCAACGCGCAATTTGCCTGGCAAAGTGAGGGCCCAATTTTCGATGCGGGACTGTGACAGTAATTTGCTCTGTGTTTTAATCTCGTTTAGAGCAAGCTCATAAATAATTATTAGCTCGCTCTTCCACCGTCGGAAACTAAGTTTGGTCGCTACATGTCACCCCAGCGAAAGAATCTTCCCAACTTCCCAATTATGCAACGGAGCCAGGCTAGTTAAGCTATTTTCTTACTTGCGCAAGATTTCACTCTCTCCGACGGAAATATTATATTTCCGGCCTATTTTGTCAGGGGGAAATTCCGTTCCTGCCTTTTGGATTAAAGGTGCACTCGAAAAAGGCGCACCTCAAACACGACGCAAATGAAATATCGCTATGAATGAATAACTTGCTTGGAAATTCCTGCATTTTTTAGCATCTCCAACAAATGTGATGAAAGACACGTCAATCGAAAGTTAGCCCTAACTCGGAAGTATTTATGTATTTATCTCGGAATTAATACTCTTCTGTCCACATTTGATTCGTGCTCCTCAAATATTTATATTAATAAGATTTTCTCTACTTTCCGAAAAGGTCGAGGATTTTTTCCTGCTCCGAGTTGCACCAAAGTAAATTAGGATGGAGTCGAAAAATGACTTAGGGTTAGTCTAATTGCCCTGCATTATTGAAAACTGAGTATTAGATGTTTTAATATTCTTCTTTAAAATGATTTGGTAAATTAATTTGATAACCGTGGAATGCGATTAAATACACCTGTCATGTTTCCTACATAAGGAAGGAAAATTTCACACATTAAAGCATTACTTTTTACATTAAAGTATTTAAAAAGGAGTTCTCCAAACAT
Ncarteri_WeberCty_N1044 TCCACAAGAGCGTACGGGTCGGCATAAAGACGCCGCATAAGCAAACACGATTATTCAATGCGTAAGCCTTTAAAATATGCGACCACCTTCGCTTTATTTGTCCGCTCACTTCAAATCTCACCCTTGGAGAAATGGCGTTCCGGAAATGCTCCAATAAAATAATCGATACAGCCACTGGCAGCCATTCTGAAAAAGAAAAAAGAAGAAGAAAAAACGCTTGACCATAAATACTATTTGGGGGGAGGAAGTTCCGGACCCAAGAACAACCTGTCAATAAAAGAGCAATTTTATCATTAGTTGTTGGTAGGAGGGAAAGAAGGCAAATCTTCGTCTGTGGGTGGAAGAAGAAGGGATAGATAAAAAAAAAGAAGAAAATA----GAAAAAAATAGAAGGCAGACAAAAATAAAGGTTAACCTGACTAAACAGCAGTCACTTTTATTTTCTCTCTTTATTCGGCAGCACAATTACGAATTCCGTTCGGGACCAACTTTTCCTCACTTTTCACAATGTCCTGGGTGAAGTGTATTTATGCAGAGCGGGGGGGCCCTCTCCTTTGCTTGACACTTGGATAATTGGGTTGTCCCGGCGAATTCGCAGGCCCATTCCCCCAGGCAACTTGGAAATGCACCAGGGACGGGGGCCAGAAATAATAACTTTTGGTATCCTAACTCGTTTCTCCTCCTTTCGTGTGCTGCATTGGCCGGGACTCCAACGCGCAATTTGCCTGGCAAAGTGAGGGCCCAATTTTCGATGCGGGACTGTGACAGTAATTTGCTCTGTGTTTTAATCTCGTTTAGAGCAAGCTCATAAATAATTATTAGCTCGCTCTTCCACCGTCGGAAACTAAGTTTGGTCGCTACATGTCACCCCAGCGAAAGAATCTTCCCAACTTCCCAATTATGCAACGGAGCCAGGCTAGTTAAGCTATTTTCTTACTTGCGCAAGATTTCACTCTCTCCGACGGAAATATTATATTTCCGGCCTATTTTGTCAGGGGGAAATTCCGTTCCTGCCTTTTGGATTAAAGGTGCACTCGAAAAAGGCGCACCTCAAACACGACGCAAATGAAATATCGCTATGAATGAATAACTTGGTTGGAAATTCCTGCATTTTTTAGCATCTCCAACAAATGTGATGAAAGACACGTCAATCGAAAGTTAGCCCTAACTCGGAAGTATTTATGTATTTATCTCGGAATTAATACCCTTCTGTCCACATTTGATTCGTGCTCCTCAAATATTTATATTAATAAGATTTTCTCTACTTTCCGAAAAGGTCGAGGATTTTTTCCTGCTCCGAGTTGTACCAAAGTAAATTAGGATGGAGTCGGAAAATGACTTAGGGTTAGTCTAATTGCCCTGCATTATTGAAACCTGAGTATCAGATGTTTTAATATTCTTCTTTAAAATGATTTGGTAAATTAATTTGACAACCGTGGAATGCGATTAAATACACCTGTCATGTTTCCTACATAAGGAAGGAAAGTTTCACACATTAAACCATTACTTTTTACATTAAAGTATTTAAAGAGGAGTTCTCCAAACAT
Ncarteri_div__RainbowCave_G2089 TCCGCAAGAGCGTATGGGTCGGCATAAAGACGCCGCATAAGCAAACACGATTATTCAATGCGTAAGCCTTTAAAATATGCGACCACCTTCGCTTTATTTGTCCGCTCACTTCAAATCTCACCCTTGGAGAAATGGCGTTCCGGAAATGCTCCAATAAAATAATCGATACATCCACTGGCAGCCATTCTGAAAAAGAAAAAGAAAGAAA-AAAACCGCTTGACCATAAATACTATTTGGGGGGAGGAAGTTCCGGACCCAAGAACAACCTGTCAATAAAAGAGCAATTTTATCATTAGTTGTTGGTAGGAGGAAAAGAAGGCAAATCTTCGTCTGTGGGTGGAAGAGGATGGGATAGATAAAAAAAAAGAAGAAAATAATACAAAAAAAATAGAAGGCAGACAAAAATAAAGGTTAACCTGACTAAACAGCAGTCACTTTTATTTTCTCTCTTTATTCGGCAGCACAATTACGAATTCCGTTCGGGACCAACTTTTCCTCACTTTTCACAATGTCCTGGGTGAAGTGTATTTATGCAGAGCAGGGGGGCCTTCTCCTTTGCTTGACACTTGGATAATTGGGTTGTCCCGGCGAATTCGCAGGCCCATTCCCCCAGGCAACTTGGAAATGCACCAGGGACGGGGGCCAGAAATAATAACTTTTGGTATCCTAACTCGTTTCTCCTCCTTTCGTGTGCTGCATTGGCCGGGACTCCAACGCGCAATTTGCCTGGCAAAGTGTGGGCCCAATTTTCGATGCGGGACTGTGACAGTAATTTGCTCTGTGTTTTAATCTCGTTTAGAGCAAGCTCATAAATAATTATTAGCTCGCTCTTCCACCGTCGGAAACTAAGTTTGGTCGCTACATGTCACCCCAGCGAAAGAATCTTCCCAACTTCCCAATTATGCAACGGAGCCAGGCTAGTTAAGCTATTTTCTTACTTGCGCAGGATTTCACTCTCTCCGACGGAAATATTATATTTCCGGCCTATTTTAGCAGGGGGAAATTCCGTTCCTGCCTTTTGGATTAAAGGTGTACTCGAAAAAGGCGCACCTCAAACGCGACGCAAATGAAATATCGCTATGAATGAATAACTTGCTTGGAAATTCCTGCATTTTTTAGCATCTCCAACAAATGTGATGAAAGACACGTCAATCGAAAGTTAGTCCTAACTCGGAAGTATTTATGTATTTATCTCGGAATTAATACTCCTCTGTCCACATTTGATTCGTGCTCCTTAAATATTTATATTAATAAGATTTTCTCTACTTTCCGAAAAGGTCGAGGATTTTTTCCTGCCCCGAGTTGTACAAAAGTAAATTAGGATGGAGTCAGAGAGTGACTTAGGGTTAGTCAAATTGCTCGGCGTTATTGAAAACTGAGTGTTAGGTATTTTAATATGCTTCTTTAAAATGATCTGGTAAATT----------------------------------------------------------------------------------------------------------------------------
Ncherokee_BallhootScar_N193 TCCACAAGAGCGTACGGGTCGGCATAAAGACGCCGCATAAGCAAACACGATTATTCAATGCGTAAGCCTTTAAAATATGCGACCACCTTCGCTTTATTTGTCCGCTCACTTCAAATCTCACCCTTGGAGAAATGGCGTTCCGGAAATGCTCCAATAAAATAATCGATACATCCACTGGCAGCCATTCTGAAAAAGAAAAAAGAAGAAAAAAAAACGCTTGACCATAAATACTATTT-GGGGGAGGAAGTTCCGGACCCAAGAACAACCTGTCAATAAAAGAGCAATTTTATCATTAGTTGTTGGTAGGAGGGAAAGAAGGCAAATCTTCGTCTGTGGGTAGAAGAAGAAGGGATAGATAAAAAAGAAGAAGAAAATAATACAAAAAAAATAGAAGGCAGACAAAAATAAAGGTTAACCTGACTAAACAGCAGTCACTTTTATTTTCTCTCTTTATTCGGCAGCACAATTACGAATTCCGTTCGGGACCAACTTTTCCTCACTTTTCACAATGTCCTGGGTGAAGTGTATTTATGCAGAGCGGGGGGGCCCTCTCCTTTGCTTGACACTTGGATAATTGGGTTGTCCCGGCGAATTCGCAGGCCCATTCCCCCAGGCAACTTGGAAATGCACCAGGGACGGGGGCCAGAAATAATAACTTTTGGTATCCTAACTCGTTTCTCCTCCTTTCGTGTGCTGCATTGGCCGGGACTCCAACGCGCAATTTGCCTGGCAAAGTGTGGGCCCAATTTTCGATGCGGGACTGTGACAGTAATTTGCTCTGTGTTTTAATCTCGTTTAGAGCAAGCTCATAAATAATTATTAGCTCGCTCTTCCACCGTCGGAAACTAAGTTTGGTCGCTACATGTCACCCCAGCGAAAGAATCTTCCCAACTTCCCAATTATGCAACGGAGCCAGGCTAGTTAAGCTATTTTCTTACTTGCGCAAGATTTCACTCTCTCCGACGGAAATATTATATTTCCGGCCTATTCTGGCAGGGGAAAATTCCGTTCCTGCCTTTTGGATTAAAGGTGCACTCGAAAAAGGCGCACCTCAAACACGACGCAAATGAAATATCGCTATGAATGAATAACTTGCTTGGAAATTCCTGCATTTTTTAGCATCTCCAACAAATGTGATGAAAGACACGTCAATCGAAAGTTAGCCCTAACTCGGAAGTATTTATGTATTTATCTCGGAATTAATACTCTTCTGTCCACATTTGATTCGTGCACCTTAAATATTTATATTAATAAGATTTTCTCTACTTTCCGAAAAGGTTGAGGATTTTTTCCTGCTCCGAGTTGTACAAAACTAAATTAGGATGGAGTCGGAAAATGACTTAGGGTTAGTCTAATTGCGCTGCATTATTGAAAACTGAGTATTAGATGTTTTAATATTCTTCTTTAAAATGATCTGGTCAATTAATTTGACAACCGCGGAATGCGATTAAATACACCTGTCATGTTTCCTTCATCAGGAAGGAAAGTTTCCCACATTAAAGTATT------------------------------------------
Ncherokee_BalsamMtn_N891 TCCACAAGAGCGTACGGGTCGGCATAAAGACGCCGCATAAGCAAACACGATTATTCAATGCGTAAGCCTTTAAAATATGCGACCACCTTCGCTTTATTTGTCCGCTCACTTCAAATCTCACCCTTGGAGAAATGGCGTTCCGGAAATGCTCCAATAAAATAATCGATACATCCACTGGCAGCCATTCTGAAAAAGAAAAAAGAAGAAAAAAAAACGCTTGACCATAAATACTATTT-GGGGGAGGAAGTTCCGGACCCAAGAACAACCTGTCAATAAAAGAGCAATTTTATCATTAGTTGTTGGTAGGAGGGAAAGAAGGCAAATCTTCGTCTGTGGGTAGAAGAAGAAGGGATAGATAAAAAAAAAGAAGAAAATAATAC-AAAAAAATAGAAGGCAGACAAAAATAAAGGTTAACCTGACTAAACAGCAGTCACTTTTATTTTCTCTCTTTATTCGGCAGCACAATTACGAATTCCGTTCGGGACCAACTTTTCCTCACTTTTCACAATGTCCTGGGTGAAGTGTATTTATGCAGAGCGGGGGGGCCCTCTCCTTTGCTTGACACTTGGATAATTGGGTTGTCCCGGCGAATTCGCAGGCCCATTCCCCCAGGCAACTTGGAAATGCACCAGGGACGGGGGCCAGAAATAATAACTTTTGGTATCCTAACTCGTTTCTCCTCCTTTCGTGTGCTGCATTGGCCGGGACTCCAACGCGCAATTTGCCTGGCAAAGTGTGGGCCCAATTTTCGATGCGGGACTGTGACAGTAATTTGCTCTGTGTTTTAATCTCGTTTAGAGCAAGCTCATAAATAATTATTAGCTCGCTCTTCCACCGTCGGAAACTAAGTTTGGTCGCTACATGTCACCCCAGCGAAAGAATCTTCCCAACTTCCCAATTATGCAACGGAGCCAGGCTAGTTAAGCTATTTTCTTACTTGCGCAAGATTTCACTCTCTCCGACGGAAATATTATATTTCCGGCCTATTTTGGCAGGGGAAAATTCCGTTCCTGCCTTTTGGATTAAAGGTGCACTCGAAAAAGGCGCACCTCAAACACGACGCAAATGAAATATCGCTATGAATGAATAACTTGCTTGGAAATTCCTGCATTTTTTAGCATCTCCAACAAATGTGATGAAAGACACGTCAATCGAAAGTTAGCCCTAACTCGGAAGTATTTATGTATTTATCTCGGAATTAATACTCTTCTGTCCACATTTGATTCGTGCACCTTAAATATTTATATTAATAAGATTTTCTCTACTTTCCGAAAAGGTCGAGGATTTTTTCCTGCTCCGAGTTGTACAAAACTAAATTAGGATGGAGTCGGAAAATGACTTAGGGTTAGTCTAATTGCGCTGCATTATTGAAAACTGAGTATTAGATGATTTAATATTCTTCTTTAAAATGATCGGGTCAATTAATTTGACAACTGTGGAATGCGATTAAATACACCTGTCATGTTTCCTTCATCAGGAAGGAAAGTTTCCCACATTAAAGTATTAATTTTTACATTAAAGTATTTAAAAAGGAGTTCTCCAAACAT
Ncherokee_SIndianCrk_N681 ------------------------------------------------------------------------------------------------------------------------------------------------------------------------------------------------------------------------CTTGACCATAAATACTATTTGGGGGGAGGAAGTTCCGGACCCAAGAACAACCTGTCAATAAAAGAGCAATTTTATCATTAGTTGTTGGTAGGAGGGAAAGAAGGCAAATCTTCGTCTGTGGGTAGAAGAA---GGGATAGATAAAAAAGAAGAAGAAAATAATACAAAAAAAATAGAAGGCAGACAAAAATAAAGGTTAACCTGACTAAACAGCAGTCACTTTTATTTTCTCTCTTTATTCGGCAGCACAATTACGAATTCCGTTCGGGACCAACTTTTCCTCACTTTTCACAATGTCCTGGGTGAAGTGTATTTATGCAGAGCGGGGGGGCCCTCTCCTTTGCTTGACACTTGGATAATTGGGTTGTCCCGGCGAATTCGCAGGCCCATTCCCCCAGGCAACTTGGAAATGCACCAGGGACGGGGGCCAGAAATAATAACTTTTGGTATCCTAACTCGTTTCTCCTCCTTTCGTGTGCTGCATTGGCCGGGACTCCAACGCGCAATTTGCCTGGCAAAGTGTGGGCCCAATTTTCGATGCGGGACTGTGACAGTAATTTGCTCTGTGTTTTAATCTCGTTTAGAGCAAGCTCATAAATAATTATTAGCTCGCTCTTCCACCGTCGGAAACTAAGTTTGGTCGCTACATGTCACCCCAGCGAAAGAATCTTCCCAACTTCCCAATTATGCAACGGAGCCAGGCTAGTTAAGCTATTTTCTTACTTGCGCAAGATTTCACTCTCTCCGACGGAAATATTATATTTCCGGCCTATTTTGGCAGGGGAAAATTCCGTTCCTGCCTTTTGGATTAAAGGTGCACTCGAAAAAGGCGCACCTCAAACACGACGCAAATGAAATATCGCTATGAATGAATAACTTGCTTGGAAATTCCTGCATTTTTTAGCATCTCCAACAAATGTGATGAAAGACACGTCAATCGAAAGTTAGCCCTAACTCGGAAGTATTTATGTATTTATCTCGGAATTAATACTCTTCTGTCCACATTTGATTCGTGCACCTTAAATATTTATATTAATAAGATTTTCTCTACTTTCCGAAAAGGTCGAGGATTTTTTCCTGCTCCGAGTTGTACAAAACTAAATTAGGATGGAGTCGGAAAA--------------------------------------------------------------------------------------------------------------------------------------------------------------------------------------------------------------------
Ncooperi_BeaverCrk_N1002 ---------------------------------------------------------------------------------------------------------------------------------------------------------ATAAAATAATCGATACATCCACTGGCAGCCATTCTGAAAAAGAAAAAAGAAGAAGAAAAAACGCTTGACCATAAATACTATTTGGGGGGAGGAAGTTCCGGACCCAAGAACAACCTGTCAATAAAAGAGCAATTTTATCATTAGTTGTTGGTAGGAGGGAAAGAAGGCAAATCTTCGTCTGTGGGTGGAAGAAGAAGGGATAGATAGAAAAAAAGAAGAAGAAAATACAAAAAAAATAGAAGGCAGACAAAAATAAAGGTTAACCTGACTAAACAGCAGTCACTTTTATTTTCTCTCTTTATTCGGCAGCACAATTACGAATTCCGTTCGGGACCAACTTTTCCTCACTTTTCACAATGTCCTGGGTGAAGTGTATTTATGCAGAGCGGGGGGGCCCTCTCCTTTGCTTGACACTTGGATAATTGGGTTGTCCCGGCGAATTCGCAGGCCCATTCCCCCAGGCAACTTGGAAATGCACCAGGGACGGGGGCCAGAAATAATAACTTTTGGTATCCTAACTCGTTTCTCCTCCTTTCGTGTGCTGCATTGGCCGGGACTCCAACGCGCAATTTGCCTGGCAAAGTGAGGGCCCAATTTTCGATGCGGGACTGTGACAGTAATTTGCTCTGTGTTTTAATCTCGTTTAGAGCAAGCTCATAAATAATTATTAGCTCGCTCTTCCACCGTCGGAAACTAAGTTTGGTCGCTACATGTCACCCCAGCGAAAGAATCTTCCCAACTTCCCAATTATGCAACGGAGCCAGGCTAGTTAAGCTATTTTCTTACTTGCGCAAGATTTCACTCTCTCCGACGGAAATATTATATTTCCGGCCTATTTTGGCAGGGGGAAATTCCGTTCCTGCCTTTTGGATTAAAGGTGCACTCGAAAAAGGCGCACCTCAAACACGACGCAAATGAAATATCGCTATGAATGAATAACTTGCTTGGAAATTCCTGCATTTTTTAGCATCTCCAACAAATGTGATGAAAGACACGTCAATCGAAAGTTAGCCCTAACTCGGAAGTATTTATGTATTTATCTCGGAATTAATACTCTTCTGTCCACATTTGATTCGTGCTCCTCAAATATTTATATTAATAAGATTCTCTCTACTTTCCGAAAAGGTCGAGG-TTTTTTCCTGCTCCGAGTTGTACCAAAGTAAATTAGGATGGAGTCGGAAAATGACTTAGGGTTAGTCTAATTGCCCTGCATTATTGAAAACTGAGTATTAGATGTTTT-----------------------------------------------------------------------------------------------------------------------------------------------------------
Ncooperi_BrasstBald_N824 ----------------------------------------------ACGATTATTCAATGCGTAAGCCTTTAAAATATGCGACCACCTTCGCTTTATTTGTCCGCTCACTTCAAATCTCACCCTTGGAGAAATGGCGTTCCGGAAATGCTCCAATAAAATAATCGATACATCCACTGGCAGCCATTCTGAAAAAGAAAAAAGAAGAAGAAAAAACGCTTGACCATAAATACTATTTGGGGGGAGGAAGTTCCGGACCCAAGAACAACCTGTCAATAAAAGAGCAATTTTATCATTAGTTGTTGGTAGGAGGGAAAGAAGGCAAATCTTCGTCTGTGGGTGGAAGAAGAAGGGATAGATAGAAAAAAAGAAGAAGAAAATACAAAAAAAATAGAAGGCAGACAAAAATAAAGGTTAACCTGACTAAACAGCAGTCACTTTTATTTTCTCTCTTTATTCGGCAGCACAATTACGAATTCCGTTCGGGACCAACTTTTCCTCACTTTTCACAATGTCCTGGGTGAAGTGTATTTATGCAGAGCGGGGGGGCCCTCTCCTTTGCTTGACACTTGGATAATTGGGTTGTCCCGGCGAATTCGCAGGCCCATTCCCCCAGGCAACTTGGAAATGCACCAGGGACGGGGGCCAGAAATAATAACTTTTGGTATCCTAACTCGTTTCTCCTCCTTTCGTGTGCTGCATTGGCCGGGACTCCAACGCGCAATTTGCCTGGCAAAGTGAGGGCCCAATTTTCGATGCGGGACTGTGACAGTAATTTGCTCTGTGTTTTAATCTCGTTTAGAGCAAGCTCATAAATAATTATTAGCTCGCTCTTCCACCGTCGGAAACTAAGTTTGGTCGCTACATGTCACCCCAGCGAAAGAATCTTCCCAACTTCCCAATTATGCAACGGAGCCAGGCTAGTTAAGCTATTTTCTTACTTGCGCAAGATTTCACTCTCTCCGACGGAAATATTATATTTCCGGCCTATTTTGGCAGGGGGAAATTCCGTTCCTGCCTTTTGGATTAAAGGTGCACTCGAAAAAGGCGCACCTCAAACACGACGCAAATGAAATATCGCTATGAATGAATAACTTGCTTGGAAATTCCTGCATTTTTTAGCATCTCCAACAAATGTGATGAAAGACACGTCAATCGAAAGTTAGCCCTAACTCGGAAGTATTTATGTATTTATCTCGGAATTAATACTCTTCTGTCCACATTTGATTCGTGCTCCTCAAATATTTATATTAATAAGATTCTCTCTACTTTCCGAAAAGGTCGAGG-TTTTTTCCTGCTCCGAGTTGTACCAAAGTAAATTAGGATGGAGTCGGAAAATGACTTAGGGTTATTCTAATTGCCCTGCATTATTGAAA------------------------------------------------------------------------------------------------------------------------------------------------------------------------------
Ncooperi_CheoahDam_N1122 -------------------CGGCATAAAGACGCCGCATAAGCAAACACGATTATTCAATGCGTAAGCCTTTAAAATATGCGACCACCTTCGCTTTATTTGTCCGCTCACTTCAAATCTCACCCTTGGAGAAATGGCGTTCCGGAAATGCTCCAATAAAATAATCGATACATCCACTGGCAGCCATTCTGAAAAAGAAAAAAGAAGAAGAAAAAACGCTTGACCATAAATACTATTTGGGGGGAGGAAGTTCCGGACCCAAGAACAACCTGTCAATAAAAGAGCAATTTTATCATTAGTTGTTGGTAGGAGGGAAAGAAGGCAAATCTTCGTCTGTGGGTGGAAGAAGAAGGGATAGATAAGAAAAAAAAAGAAGAAAATACAAAAAAAATAGAAGGCAGACAAAAATAAAGGTTAACCTGACTAAACAGCAGTCACTTTTATTTTCTCTCTTTATTCGGCAGCACAATTACGAATTCCGTTCGGGACCAACTTTTCCTCACTTTTCACAATGTCCTGGGTGAAGTGTATTTATGCAGAGCGGGGGGGCCCTCTCCTTTGCTTGACACTTGGATAATTGGGTTGTCCCGGCGAATTCGCAGGCCCATTCCCCCAGGCAACTTGGAAATGCACCAGGGACGGGGGCCAGAAATAATAACTTTTGGTATCCTAACTCGTTTCTCCTCCTTTCGTGTGCTGCATTGGCCGGGACTCCAACGCGCAATTTGCCTGGCAAAGTGAGGGCCCAATTTTCGATGCGGGACTGTGACAGTAATTTGCTCTGTGTTTTAATCTCGTTTAGAGCAAGCTCATAAATAATTATTAGCTCGCTCTTCCACCGTCGGAAACTAAGTTTGGTCGCTACATGTCACCCCAGCGAAAGAATCTTCCCAACTTCCCAATTATGCAACGGAGCCAGGCTAGTTAAGCTATTTTCTTACTTGCGCAAGATTTCACTCTCTCCGACGGAAATATTATATTTCCGGCCTATTTTGGCAGGGGGAAATTCCGTTCCTGCCTTTTGGATTAAAGGTGCACTCGAAAAAGGCGCACCTCAAACACGACGCAAATGAAATATCGCTATGAATGAATAACTTGCTTGGAAATTCCTGCATTTTTTAGCATCTCCAACAAATGTGATGAAAGACACGTCAATCGAAAGTTAGCCCTAACTCGGAAGTATTTATGTATTTATCTCGGAATTAATACTCTTCTGTCCACATTTGATTCGTGCTCCTCAAATATTTATATTAATAAGATTCTCTCTACTTCCCGAAAAGGTCGAGG-TTTTTTCCTGCTCCGAGTTGTACCAAAGTAAATTAGGATGGAGTCGGAAAATGACTTAGGGTTCGTCTAATTGCCCTGCATTATTGAAAACTGAGTATTAGATGTTTTAATATTCTTCTTTAAAATGATTTGGTCAATTAATTTGACAACAGTGGAATGCGATTAAATACACCTGTCATATTTCCTTCACAAAGAAGGAAAGTTTCACACATTAAAGCATTACTTTTTACATTAAAGTATTTAAAAAGGAGTTCTCCAAACAT
Ncooperi_NantRiverGorge_N682 ---------------------------------------------------------------------------------------TTCGCTTTATTTGTCCGCTCACTTCAAATCTCACCCTTGGAGAAATGGCGTTCCGGAAATGCTCCAATAAAATAATCGATACATCCACTGGCAGCCATTCTGAAAAAGAAAAAAGAAGAAGAAAAAACGCTTGACCATAAATACTATTTGGGGGGAGGAAGTTCCGGACCCAAGAACAACCTGTCAATAAAAGAGCAATTTTATCATTAGTTGTTGGTAGGAGGGAAAGAAGGCAAATCTTCGTCTGTGGGTGGAAGAAGAAGGGATAGATAGAAAAAAAGAAGAAGAAAATACAAAAAAAATAGAAGGCAGACAAAAATAAAGGTTAACCTGACTAAACAGCAGTCACTTTTATTTTCTCTCTTTATTCGGCAGCACAATTACGAATTCCGTTCGGGACCAACTTTTCCTCACTTTTCACAATGTCCTGGGTGAAGTGTATTTATGCAGAGCGGGGGGGCCCTCTCCTTTGCTTGACACTTGGATAATTGGGTTGTCCCGGCGAATTCGCAGGCCCATTCCCCCAGGCAACTTGGAAATGCACCAGGGACGGGGGCCAGAAATAATAACTTTTGGTATCCTAACTCGTTTCTCCTCCTTTCGTGTGCTGCATTGGCCGGGACTCCAACGCGCAATTTGCCTGGCAAAGTGAGGGCCCAATTTTCGATGCGGGACTGTGACAGTAATTTGCTCTGTGTTTTAATCTCGTTTAGAGCAAGCTCATAAATAATTATTAGCTCGCTCTTCCACCGTCGGAAACTAAGTTTGGTCGCTACATGTCACCCCAGCGAAAGAATCTTCCCAACTTCCCAATTATGCAACGGAGCCAGGCTAGTTAAGCTATTTTCTTACTTGCGCAAGATTTCACTCTCTCCGACGGAAATATTATATTTCCGGCCTATTTTGGCAGGGGGAAATTCCGTTCCTGCCTTTTGGATTAAAGGTGCACTCGAAAAAGGCGCACCTCAAACACGACGCAAATGAAATATCGCTATGAATGAATAACTTGCTTGGAAATTCCTGCATTTTTTAGCATCTCCAACAAATGTGATGAAAGACACGTCAATCGAAAGTTAGCCCTAACTCGGAAGTATTTATGTATTTATCTCGGAATTAATACTCTTCTGTCCACATTTGATTCGTGCTCCTCAAATATTTATATTAATAAGATTCTCTCTACTTTCCGAAAAGGTCGAGG-TTTTTTCCTGCTCCGAGTTGTACCAAAGTAAATTAGGATGGAGTCGGAAAATGACTTAGGGTTAGTCTAATTGCCCTGCATTATTGAAAACTGAGTATTAGATGTTTTAATATTCTTCTTTAAAATGATTTGGTCAATTAATTTGACAACAGTGGAATGCGATTAAATACACCTGTCATATTTCCTTC---------------------------------------------------------------------------
Ncooperi_RockCrRoad_N1160 -------------------------------------------------------------GTAAGCCTTTAAAATATGCGACCACCTTCGCTTTATTTGTCCGCTCACTTCAAATCTCACCCTTGGAGAAATGGCGTTCCGGAAATGCTCCAATAAAATAATCGATACATCCACTGGCAGCCATTCTGAAAAAGAAAAAAGAAGAAGAAAAAACGCTTGACCATAAATACTATTTGGGGGGAGGAAGTTCCGGACCCAAGAACAACCTGTCAATAAAAGAGCAATTTTATCATTAGTTGTTGGTAGGGGGGAAAGAAGGCAAATCTTCGTCTGTGGGTGGAAGAAGAAGGGGTAGATGAAAAAAAAGAAGAAGAAAATACAAAAAAAATAGAAGGCAGACAAAAATAAAGGTTAACCTGACTAAACAGCAGTCACTTTTATTTTCTCTCTTTATTCGGCAGCACAATTACGAATTCCGTTCGGGACCAACTTTTCCTCACTTTTCACAATGTCCTGGGTGAAGTGTATTTATGCAGAGCGGGGGGGCCCTCTCCTTTGCTTGACACTTGGATAATTGGGTTGTCCCGGCGAATTCGCAGGCCCATTCCCCCAGGCAACTTGGAAATGCACCAGGGACGGGGGCCAGAAATAATAACTTTTGGTATCCTAACTCGTTTCTCCTCCTTTCGTGTGCTGCATTGGCCGGGACTCCAACGCGCAATTTGCCTGGCAAAGTGAGGGCCCAATTTTCGATGCGGGACTGTGACAGTAATTTGCTCTGTGTTTTAATCTCGTTTAGAGCAAGCTCATAAATAATTATTAGCTCGCTCTTCCACCGTCGGAAACTAAGTTTGGTCGCTACATGTCACCCCAGCGAAAGAATCTTCCCAACTTCCCAATTATGCAACGGAGCCAGGCTAGTTAAGCTATTTTCTTACTTGCGCAAGATTTCACTCTCTCCGACGGAAATATTATATTTCCGGCCTATTTTGGCAGGGGGAAATTCCGTTCCTGCCTTTTGGATTAAAGGTGCACTCGAAAAAGGCGCACCTCAAACACGACGCAAATGAAATATCGCTATGAATGAATAACTTGCTTGGAAATTCCTGCATTTTTTAGCATCTCCAACAAATGTGATGAAAGACACGTCAATCGAAAGTTAGCCCTAACTCGGAAGTATTTATGTATTTATCTCGGAATTAATACTCTTCTGTCCACATTTGATTCGTGCTCATCAAATATTTATATTAATAAGATTCTCTCTACTTTCCGAAAAGGTCGAGG-TTTTTTCCTGCTCCGAGTTGTACCAAAGTAAATTAGGATGGAGTCGGAAAATGACTTAGGGTTAGTCTAATTGCCCTGCATTATTGAAAACTGAGTATTAGATGTTTTAATATTCTTCTTTAAAATGATTTGGTCAATTAATTTGACAACCGTGGAATGCGATTAAATACACCTGTCATGTTTCCTTCCCAAGGAAGGAAAGTTTCACACATTAAAGCATTACTTTTTACATTAAAGTATTTAAAAAGGAGTTCTCCAAACAT
Ncoylei_Apalachia_N1195 ---------------------------------------------------------------------------------------------------------------------------------------------------------------------------------------------------------------------------------------------------------------------------------------------------------------------------------------------------------------------------------------------------------------------------------------------------------------------------------------------------------------------------------------------------------------------------------------------------------------------------------------------------------------------------------------------------------------------GCTGCATTGGCCGGGACTCCAACGCGCAATTTGCCTGGCAAAGTGAGGGCCCAATTTTCGATGCGGGACTGTGACAGTAATTTGCTCTGTGTTTTAATCTCGTTTAGAGCAAGCTCATAAATAATTATTAGCTCGCTCTTCCACCGTCGGAAACTAAGTTTGGTCGCTACATGTCACCCCAGCGAAAGAATCTTCCCAACTTCCCAATTATGCAACGGAGCCAGGCTAGTTAAGCTATTTTCTTACTTGCGCAAGATTTCACTCTCTCCGACGGAAATATTATATTTCCGGCCTATTTTGGCAGGGGGAAATTCCGTTCCTGCCTTTTGGATTAAAGGTACACTCGAAAAAGGCGCACCTCAAACACGACGCAAATGAAATATCGCTATGAATGAATAACTTGCTTGGAAATTCCTGCATTTTTTAGCATCTCCAACAAATGTGATGAAAGACACGTCAATCGAAAGTTAGCCCTAACTCGGAAGTATTTATGTATTTATCTCGGAATTAATACTCGTCTGTCCGCATTTGATTCGTGCGCCTTAAATATTTATATTAATAAGATTTTCTCTACTTTCCGAAAAGGTCGAGGATTTTTTCCTGCTCCGAGTTGTACCAAAGTAAATTAGGATGGAGTCGTAAAATGACTTAGGGTTAGTCTAATTGCCCTGCATTATTGAAAACTGAGTATTAGATGTTTTAATATTCTTCTTTAAAATAATCTGGTCAATTAATTTGACAACTGTGGAATGCGATTAAATACACCTGTCATGTTTCCTTCATAAGGAAGGAAAGTTTCCCACATTAAAGTATTACTTTTTACAGTAAAGTATTTAAAAAGGAGTTCTCCAACCAT
Ncoylei_DinkinCove_N1118 TCCACAAGAGCGTACGGGTCGGCATAAAGACGCCGCATAAGCAAACACGATTATTCAATGCGTAAGCCTTTAAAATATGCGACCACCTTCGCTTTATTTGTCCGCTCACTTCAAATCTCACCCTTGGAGAAATGGCGTTCCGGAAATGCTCCAATAAAATAATCGATACATCCACTGGCAGCCATTCTGAAAAAGAAAAAAGAAGAAGAAAAAACGCTTGACCATAAATACTATTTGGGGGGAGGAAGTTCCGGACCCAAGAACAACCTGTCAATAAAAGAGCAATTTTATCATTAGTTGTTGGTAGGAGGGAAAGGAGGCAAATCTTCGTCTGTGGGTGGAAGAAGAAGGGATAGATGAAAAAAAAGAAGAAGAAAATAC-AAAAAAATAGAAGGCAGACAAAAATAAAGGTTAACCTGACTAAACAGCAGTCACTTTTATTTTCTCTCTTTATTCGGCAGCACAATTACGAATTCCGTTCGGGACCAACTTTTCCTCACTTTTCACAATGTCCTGGGTGAAGTGTATTTATGCAGAGCGGGGGGGGGCTCTCCTTTGCTTGACACTTGGATAATTGGGTTGTCCCGGCGAATTCGCAGGCCCATTCCCCCAGGCAACTTGGAAATGCACCAGGGACGGGGGCCAGAAATAATAACTTTTGGTATCCTAACTCGTTTCTCCTCCTTTCGTGTGCTGCATTGGCCGGGACTCCAACGCGCAATTTGCCTGGCAAAGTGAGGGCCCAATTTTCGATGCGGGACTGTGACAGTAATTTGCTCTGTGTTTTAATCTCGTTTAGAGCAAGCTCATAAATAATTATTAGCTCGCTCTTCCACCGTCGGAAACTAAGTTTGGTCGCTACATGTCACCCCAGCGAAAGAATCTTCCCAACTTCCCAATTATGCAACGGAGCCAGGCTAGTTAAGCTATTTTCTTACTTGCGCAAGATTTCACTCTCTCCGACGGAAATATTATATTTCCGGCCTATTTTGGCAGGGGGAAATTCCGTTCCTGCCTTTTGGATTAAAGGTACACTCGAAAAAGGCGCACCTCAAACACGACGCAAATGAAATATCGCTATGAATGAATAACTTGCTTGGAAATTCCTGCATTTTTTAGCATCTCCAACAAATGTGATGAAAGACACGTCAATCGAAAGTTAGCCCTAACTCGGAAGTATTTATGTATTTATCTCGGAATTAATACTCTTCTGTCCGCATTTGATTCGTGCGCCTTAAATATTTATATTAATAAGATTTTCTCTACTTTCCGAAAAGGTCGAGGATTTTTTCCTGCTCCGAGTTGTACCAAAGTAAATTAGGATGGAGTCGTAAAATGACTTAGGGTTAGTCTAATTGCCCTGCATTATTGAAAACTGAGTATTAGATGTTTTAATATTCTTCTTTAAAATAATCTGGTCAATTAATTTGACAACTGTGGAATGCGATTAAATACACCTGTCATGTTTCCTTCATAAGGAAGGAAAGTTTCCCACATTAAAGTATTACTTTTTACAGTAAAGTATTTAAAAAGGAGTTCTCCAAACAT
Ncoylei_TiptonCreek_N837 --------------------GGCATAAAGACGCCGCATAAGCAAACACGATTATTCAATGCGTAAGCCTTTAAAATATGCGACCACCTTCGCTTTATTTGTCCGCTCACTTCAAATCTCACCCTTGGAGAAATGGCGTTCCGGAAATGCTCCAATAAAATAATCGATACATCCACTGGCAGCCATTCTGAAAAAGAAAAAAGAAGAAGAAAAAACGCTTGACCATAAATACTATTT-GGGGGAGGAAGTTCCGGACCCAAGAACAACCTGTCAATAAAAGAGCAATTTTATCATTAGTTGTTGGTAGGAGGGAAAGGAGGCAAATCTTCGTCTGTGGGTGGAAGAAGAAGGGATAGATGAAAAAAAAGAAGAAAATAATACAAAAAAAATAGAAGGCAGACAAAAATAAAGGTTAACCTGACTAAACAGCAGTCACTTTTATTTTCTCTCTTTATTCGGCAGCACAATTACGAATTCCGTTCGGGACCAACTTTTCCTCACTTTTCACAATGTCCTGGGTGAAGTGTATTTATGCAGAGCGGGGGGGGGCTCTCCTTTGCTTGACACTTGGATAATTGGGTTGTCCCGGCGAATTCGCAGGCCCATTCCCCCAGGCAACTTGGAAATGCACCAGGGACGGGGGCCAGAAATAATAACTTTTGGTATCCTAACTCGTTTCTCCTCCTTTCGTGTGCTGCATTGGCCGGGACTCCAACGCGCAATTTGCCTGGCAAAGTGAGGGCCCAATTTTCGATGCGGGACTGTGACAGTAATTTGCTCTGTGTTTTAATCTCGTTTAGAGCAAGCTCATAAATAATTATTAGCTCGCTCTTCCACCGTCGGAAACTAAGTTTGGTCGCTACATGTCACCCCAGCGAAAGAATCTTCCCAACTTCCCAATTATGCAACGGAGCCAGGCTAGTTAAGCTATTTTCTTACTTGCGCAAGATTTCACTCTCTCCGACGGAAATATTATATTTCCGGCCTATTTTGGCAGGGGGAAATTCAGTTCCTGCCTTTTGGATTAAAGGTGCACTCGAAAAAGGCGCACCTCAAACACGACGCAAATGAAATATCGCTATGAATGAATAACTTGCTTGGAAATTCCTGCATTTTTTAGCATCTCCAACAAATGTGATGAAAGACACGTCAATCGAAAGTTAGCCCTAACTCGGAAGTATTTATGTATTTATCTCGGAATTAATACTCTTCTGTCCACATTTGATTCGTGCGCCTTAAATATTTATATTAATAAGATTTTCTCTACTTTCCGAAAAGGTCGAGGATTTTTTCCTGCTCCGAGTTGTACCAAAGTAAATTAGGATGGAGTCGCAAAATGACTTAGAGTTAGTCTAATTGCCCTGCATTATTGAAAACTGAGTATTAGATGTTTTAATATTCTTCTTTAAAATGATCTGGTCAATTAATTTGACAACCGTGGAATGCGATTAAATACACCTGTCATGTT---------------------------------------------------------------------------------
Ncressleri_AndersonSpringCave_G2075 TCCACAAGAGCGTACGGGTCGGCATAAAGACGCCGCATAAACAAACACGATTATTCAATACGTAAGCCTTTAAAATATGCGACCACCTTCGCTTTATTTGTCCGTTCACTTCAAATCTCACCCTTGGAGAAACGGCGTTCCGGAAATGCTCCAATAAAATAATCGATACATCCACTGGCAGCCATTCTGAAAAAGAAAAAGAAAGAAA-GAAAACGCTTGACCATAAATACTATTTGGGGGGGGGGAGTTCCGGACTCAAGAACAACCTGTCAATAAAAGAACAATTTTATCATTAGTTGTTGGTAGGAGGGAAAGAAGGCAAATCTTCGTCTGTGGGTGGAAGAAGAAGGGATAGATAAAAAAAAAGAAGAAAATAATACAATAAAAATAGAAAGCAGACAAAAATAAAGGTTAACCTGACTAAACAGCAGTCACTTTTATTTCCCCTCTTTATTCGGCAGCACAATTACGAATTCCGTTCGGGACCAACTTTTCCTCACTTTTCACAATGTCCTGGGTGAAGTGTATTTATGCAGAGCGGGGGGGGGCTCTCCTTTGCTTGACACTTGGATAATTGGGTTGTCCCGGCGAATTCGCAGGCCCATTCCCCCAGGCAACTTGGAAATGCACCAGGGACGGGGGCCAGAAATAATAACTTTTGGTATCCTAACTCGTTTCTCCTCCTTTCGTGTGCTGCATTGGCCGGGACTCCAACGCGCAATTTGCCTGGCAAAGTGTGGGCCCAATTTTCGATGCGGGACTGTGACAGTAATTTGCTCTGTGTTTTAATCTCGTTTAGAGCAAGCTCATAAATAATTATTAGCTCGCTCTTCCACCGTCGAAAACTAAGTTTGGTCGCTACATGTCACCCCAGCGAAAGAATCTTCCCAACTTCCCAATTATGCAACGGAGCCAGGCTAGTTAAGCTATTTTCTTACTTGCGCAAGATTTTACTCTCTCCGACGGAAATATTATATTTCCGGCCTATTTTGGCAGAAGGAAATTCCGTCCCTGCCTTTTGGATTAAAGGTGCACTCGAAAAAGGGGCACCTCAAACACGACGCAAATGAAATATCGCTATGAATGAATAACTTGCTTGGAAATTTCTGAATTTTTTAGCATCTCCAACAAATGTGATGAAAGACACGTCAATCGAAAGTTAGCCCTAACTCGGAAGTATTTATGTATTTATCTCGGAATTAATACTCTTCTGTTCACATTTGATTCGTGCTCCCTAAATATTTATATTAATAAGATTTTCTCTACTTTCCGAAAAGATCGACGATTTTTCCCTGCTCCGAGTTGTACAAAAGTAAATTAGGATGGAGTCAGAAAATGACTTAGAGTTAGTGAAATTGCGCGGCATTATTGAAAACTGAGTATTAGATATTTTAATATGCTTCTTTAAAATGATCTGGTAAATTAATTTGACAACCGTGGCATGCGATTAAATACACCTGTCATGTTTCCTTCATTAGGAAGGAAAGTTTCATACATTAAAGTATCACTTTTTACATTAAAGTATTTAAAAAGGAGTTCTCCAAACAT
Ncressleri_PigeonCave_G2077 TCCACAAGAGCGTACGGGTCGGCATAAAGACGCCGCATAAACAAACACGATTATTCAATACGTAAGCCTTTAAAATATGCGACCACCTTCGCTTTATTTGTCCGTTCACTTCAAATCTCACCCTTGGAGAAACGGCGTTCCGGAAATGCTCCAATAAAATAATCGATACATCCACTGGCAGCCATTCTGAAAAAGAAAAAGAAAGAAA-GAAAACGCTTGACCATAAATACTATTTGGGGGGGGGGAGTTCCGGACTCAAGAACAACCTGTCAATAAAAGAACAATTTTATCATTAGTTGTTGGTAGGAGGGAAAGAAGGCAAATCTTCGTCTGTGGGTGGAAGAAGAAGGGATAGATAAAAAAAAAGAAGAAAATAATACAATAAAAATAGAAAGCAGACAAAAATAAAGGTTAACCTGACTAAACAGCAGTCACTTTTATTTCCCCTCTTTATTCGGCAGCACAATTACGAATTCCGTTCGGGACCAACTTTTCCTCACTTTTCACAATGTCCTGGGTGAAGTGTATTTATGCAGAGCGGGGGGGGGCTCTCCTTTGCTTGACACTTGGATAATTGGGTTGTCCCGGCGAATTCGCAGGCCCATTCCCCCAGGCAACTTGGAAATGCACCAGGGACGGGGGCCAGAAATAATAACTTTTGGTATCCTAACTCGTTTCTCCTCCTTTCGTGTGCTGCATTGGCCGGGACTCCAACGCGCAATTTGCCTGGCAAAGTGTGGGCCCAATTTTCGATGCGGGACTGTGACAGTAATTTGCTCTGTGTTTTAATCTCGTTTAGAGCAAGCTCATAAATAATTATTAGCTCGCTCTTCCACCGTCGAAAACTAAGTTTGGTCGCTACATGTCACCCCAGCGAAAGAATCTTCCCAACTTCCCAATTATGCAACGGAGCCAGGCTAGTTAAGCTATTTTCTTACTTGCGCAAGATTTTACTCTCTCCGACGGAAATATTATATTTCCGGCCTATTTTGGCAGAAGGAAATTCCGTCCCTGCCTTTTGGATTAAAGGTGCACTCGAAAAAGGGGCACCTCAAACACGACGCAAATGAAATATCGCTATGAATGAATAACTTGCTTGGAAATTTCTGAATTTTTTAGCATCTCCAACAAATGTGATGAAAGACACGTCAATCGAAAGTTAGCCCTAACTCGGAAGTATTTATGTATTTATCTCGGAATTAATACTCTTCTGTTCACATTTGATTCGTGCTCCCTAAATATTTATATTAATAAGATTTTCTCTACTTTCCGAAAAGATCGACGATTTTTCCCTGCTCCGAGTTGTACAAAAGTAAATTAGGATGGAGTCAGAAAATGACTTAGAGTTAGTGAAATTGCGCGGCATTATTGAAAACTGAGTATTAGATATTTTAATATGCTTCTTTAAAATGATCTGGTAAATTAATTTGACAACCGTGGCATGCGATTAAATACACCTGTCATGTTTCCTTCATTAGGAAGGAAAGTTTCATACATTAAAGTATCACTTTTTACATTAAAGTATTTAAAAAGGAGTTCTCCAAACAT
Ncrosbyi_ShufordCrk_N1148 --------------------GGCATAAAGACGCCGCATAAGCAAACACGATTATTCAATGCGTAAGCCTTTAAAATATGCGACCACCTTCGCTTTATTTGTCCGCTCACTTCAAATCTCACCCTTGGAGAAATGGCGTTCCGGAAATGCTCCAATAAAATAATCGATACATCCACTGGCAGCCATTCTGAAAAAGAAAAAAGAAGAAAAAAAAACGCTTGACCATAAATACTATTTGGGGAGAGGAAGTTCCGGACCCAAGAACAACCTGTCAATAAAAGAGCAATTTTATCATTAGTTGTTGGTAGGAGGGAAAGAAGGCAAATCTTCGTCTGTGGGTGGAAGAA---GGGATAGATAAAAAAAAAGAAGAAAATAATAC-AAAAAAATAGAAGGCAGACAAAAATAAAGGTTAACCTGACTAAACAGCAGTCACTTTTATTTTCTCTCTTTATTCGGCAGCACAATTACGAATTCCGTTCGGGACCAACTTTTCCTCACTTTTCACAATGTCCTGGGTGAAGTGTATTTATGCAGAGC-GGGGGGCCCTCTCCTTTGCTTGACACTTGGATAATTGGGTTGTCCCGGCGAATTCGCAGGCCCATTCCCTCAGGCAACTTGGAAATGCACCAGGGACGGGGGCCAGAAATAATAACTTTTGGTATCCTAACTCGTTTCTCCTCCTTTCGTGTGCTGCATTGGCCGGGACTCCAACGCGCAATTTGCCTGGCAAAGTGTGGGCCCAATTTTCGATGCGGGACTGTGACAGTAATTTGCTCTGTGTTTTAATCTCGTTTAGAGCAAGCTCATAAATAATTATTAGCTCGCTCTTCCACCGTCGGAAACTAAGTTTGGTCGCTACATGTCACCCCAGCGAAAGAATCTTCCCAACTTCCCAATTATGCAACGGAGCCAGGCTAGTTAAGCTATTTTCTTACTTGCGCAAGATTTCACTCTCTCCGACGGAAATATTATATTTCCGGCCTATTTTGGCAGGGGGAAATTCCGTTCCTGCCTTTTGGATTAAAGGTGCACTCGAAAAAGGCGCACCTCAAACACGACGCAAATGAAATATCGCTATGAATGAATAACTTGCTTGGAAATTCCTGCATTTTTTAGCATCTCCAACAAATGTGATGAAAGACACGTCAATCGAAAGTTAGCCCTAACTCGGAAGTATTTATGTATTTATCTCGGAATTAATACTCTTCTGTCCACATTTGATTCGTGCTTCTTAAATATTTATATTAATAAGATTTTCTCTACTTTCCGAAAAGGTCGAGGATTTTTTCCTGCTCCGAGTTGTACAAAAGTAAATTAGGATGGAGTCGGAAAATGACTTAGGGTTAGTCTAATTGCGCTGCATTATTGAAAACTGAGTATTAGATGTTTTAATATTCTTCTTTGAAATGATCTGGTCAATTAATTTGACAACCGTGGAATGCGATTAAATACACCTGTCATGTTTCCTTCATCAGGAAGGAAAATTTCCCACATTAAAGTATTACTTTTGACATTAAAGTATTTAAAAAGGAGTTCTCCAAACAT
Ndellingeri_BullpenBridge_N109 ---------------------------------------------------------ATGCGTAAGCCTTTAAAATATGCGACCACCTTCGCTTTATTTGTCCGCTCACTTCAAATCTCACCCTTGGAGAAATGGCGTTCCGGAAATGCTCCAATAAAATAATCGATACATCCACTGGCAGCCATTCTGAAAGAGAAAAAA--AGAAGAAAAAACGCTTGACCATAAATACTATTTGGGGGGAGGAAGTTCCGGACCCAAGAACAACCTGTCAATAAAAGAGCAATTTTATCATTAGTTGTTGGTAGGAAGGAAAGAAGGCAAATCTTCGTCTGTGGGTGGAAGAAGAAGGGATAGATAAAAAAAAAGAAGAAGAAAATACAAAAAAAATAGAAGGCAGACAAAAATAAAGGTTAACCTGACTAAACAGCAGTCACTTTTATTTTCTCTCTTTATTCGGCAGCACAATTACGAATTCCGTTCGGGACCAACTTTTCCTCACTTTTCACAATGTCCTGGGTGAAGTGTATTTATGCAGAGCGGGGGGGCCCTCTCCCTTGCTTGACACTTGGATAATTGGGTTGTCCCGGCGAATTCGCAGGCCCATTCCCCCAGGCAACTTGGAAATGCACCAGGGACGGGGGCCAGAAATAATAACTTTTGGTATCCTAACTCGTTTCTCCTCCTTTCGTGTGCTGCATTGGCCGGGACTCCAACGCGCAATTTGCCTGGCAAAGTGAGGGCCCAATTTTCGATGCGGGACTGTGACAGTAATTTGCTCTGTGTTTTAATCTCGTTTAGAGCAAGCTCATAAATAATTATTAGCTCGCTCTTCCACCGTCGGAAACTAAGTTTGGTCGCTACATGTCACCCCAGCGAAAGAATCTTCCCAACTTCCCAATTATGCAACGGAGCCAGGCTAGTTAAGCTATTTTCTTACTTGCGCAAGATTTCACTCTCTCCGACGGAAATATTATATTTCCGGCCTATTTTGGCAGGGGGAAATTCCGTTCCTGCCTTTTGGATTAAAGGTGCACTCGAAAAAGGCGCACCTCAAACACGACGCAAATGAAATATCGCTATGAATGAATAACTTGCTTGGAAATTCCTGCATTTTTTAGCATCTCCAACAAATGTGATGAAAGACACGTCAATCGAAAGTTAGCCCTAACTCGGAAGTATTTATGTATTTATCTCGGAATTAATACTCTTCTGTCCACATTTGATTCGTGCTCCTCAAATATTTATATTAATAAGATTTTCTCTACTTTCCGAAAAGGTCGATG--TTTTTCCTGTTCCGTGTTGTACCAAAGTAAATTAGGATGGAGTCGGAAAATGACTTAGGGTTGGTCTAATTGCCCTGCATTATTGAAAACTGAGTATTAGATGTTTTAATATTCTTCTTTAAAATGATTTGGTCAAGTAATTGGACAACCGTGGAATGCGATGACACACACCTGTCATGTTTCCTTCACACGGAAGGACAGTTTCACACATTAAAGCATTACTTTTTACATTAAAGTATTTAAAAAGGAGTTCTCCAAACAT
Ndellingeri_WhitewFalls_N887 ----------------------CATAAAGACGCCGCATAAGCAAACACGATTATTCAATGCGTAAGCCTTTAAAATATGCGACCACCTTCGCTTTATTTGTCCGCTCACTTCAAATCTCACCCTTGGAGAAATGGCGTTTCGGAAATGCTCCAATAAAATAATCGATACATCCACTGGCAGCCATTCTGAAAGAGAAAAAATAAGAAGAAAAAACGCTTGACCATAAATACTATTTGGGGGGAGGAAGTTCCGGACCCAAGAACAACCTGTCAATAAAAGAGCAATTTTATCATTAGTTGTTGGTAGGAAGGAAAGAAGGCAAATCTTCGTCTGTGGGTGGAAGAAGAAGGGATAGATAAAAAAAAAGAAGAAGAAAATAC-AAAAAAATAGAAGGCAGACAAAAATAAAGGTTAACCTGACTAAACAGCAGTCACTTTTATTTTCTCTCTTTATTCGGCAGCACAATTACGAATTCCGTTCGGGACCAACTTTTCCTCACTTTTCACAATGTCCTGGGTGAAGTGTATTTATGCAGAGCGGGGGGGCCCTCTCCCTTGCTTGACACTTGGATAATTGGGTTGTCCCGGCGAATTCGCAGGCCCATTCCCCCAGGCAACTTGGAAATGCACCAGGGACGGGGGCCAGAAATAATAACTTTTGGTATCCTAACTCGTTTCTCCTCCTTTCGTGTGCTGCATTGGCCGGGACTCCAACGCGCAATTTGCCTGGCAAAGTGAGGGCCCAATTTTCGATGCGGGACTGTGACAGTAATTTGCTCTGTGTTTTAATCTCGTTTAGAGCAAGCTCATAAATAATTATTAGCTCGCTCTTCCACCGTCGGAAACTAAGTTTGGTCGCTACATGTCACCCCAGCGAAAGAATCTTCCCAACTTCCCAATTATGCAACGGAGCCAGGCTAGTTAAGCTATTTTCTTACTTGCGCAAGATTTCACTCTCTCCGACGGAAATATTATATTTCCGGCCTATTTTGGCAGGGGGAAATTCCGTTCCTGCCTTTTGGATTAAAGGTGCACTCGAAAAAGGCGCACCTCAAACACGACGCAAATGAAATATCGCTATGAATGAATAACTTGCTTGGAAATTCCTGCATTTTTTAGCATCTCCAACAAATGTGATGAAAGACACGTCAATCGAAAGTTAGCCCTAACTCGGAAGTATTTATGTATTTATCTCGGAATTAATACTCTTCTGTCCACATTTGATTCGTGCTCCTCAAATATTTATATTAATAAGATTTTCTCTGCTTTCCGAAAAGGTCGAGG--TTTTTCCTGTTCCGAGTTGTACCAAAGTAAATTAGGATGGAGTCGGAAAATGACTTAGGGTTGGTCTAATTGCCCTGCATTATTGAAAACTGAGTATTAGATGTTTTAATATTCTTCTTTAAAATGATTTGGTCAATTAATTTGACAACCGTGGAATGCGATTAAATACACCTGTCATGTTTCCTTCACACGGAAGGAAAGTTTCACACATTAAAGCATTACTTTTTACATTAAAGTATTTAAAAAGGAGTTCTCCAAACAT
Ndilutus_GrassyCreek_N670 ---------------------------------------------------------------------------------------------------------------------------------------------------------------------------------------------------------------------------------------------------------------CCCAAGAACAACCTGTCAATAAAAGAGCAATTTTATCATTAGTTGTTGTTAGGAGGGAAAGAAGGCAAATCTTCGTCTGTGGGTGGAAGAAGAAGGGATAGATAAAGAAGAAGAAGAAAATAATAC-AAAAAAATAGAAGGCAGACAAAAATAAAGGTTAACCTGACTAAACAGCAGTCACTTTTATTTTCTCTCTTTATTCGGCAGCACAATTACGAATTCCGTTCGGGACCAACTTTTCCTCACTTTTC-CAATGTCCTGGGTGAAGTGTATTTATGCAGAGC-GGGGGGCCCTCTCCTTTGCTTGACACTTGGATAATTGGGTTGTCCCGGCGAATTCGCAGGCCCATTCCCCCAGGCAACTTGGAAATGCACCAGGGACGGGGGCCAGAAATAATAACTTTTGGTATCCTAACTCGTTTCTCCTCCTTTCGTGTGCTGCATTGGCCGGGACTCCAACGCGCAATTTGCCTGGCAAAGTGTGGGCCCAATTTTCGATGCGGGACTGTGACAGTAATTTGCTCTGTGTTTTAATCTCGTTTAGAGCAAGCTCATAAATAATTATTAGCTCGCTCTTCCACCGTCGGAAACTAAGTTTGGTCGCTACATGTCACCCCAGCGAAAGAATCTTCCCAACTTCCCAATTATGCAACGGAGCCAGGCTAGTTAAGCTATTTTCTTACTTGCGCAAGATTTCACTCTCTCCGACGGAAATATTATATTTCCGGCCTATTTTGGCAGGGGAAAATTCCTTTCCTGCCTTTTGGATTAAAGGTGCAGTCGAAAAAGGCGCACCTCAAACACGACGCAAATGAAATATCGCTATGAATGAATAACTTGCTTGGAAATTCCTGCATTTTTTAGCATCTCCAACAAATGTGATGAAAGACACGTCAATCGAAAGTTAGTCCTAACTCGGAAGTATTTATGTATTTATCTCGGAATTAATACTCTTCTGTCCACATTTGATTCGTGCACC--------------------------------------------------------------------------------------------------------------------------------------------------------------------------------------------------------------------------------------------------------------------------------------------------------------------------
Ndilutus_StarveRockCave_G3174 TCCACAAGAGCGTACGGGTCGGCATAAAGACGCCGCATAAGCAAACACGATTATTCAATGCGTAAGCCTTTAAAATATGCGACCACCTTCGCTTTATTTGTCCGCTCACTTCAAATCTCACCCTTGGAGAAATGGCGTTCCGGAAATGCTCCAATAAAATAATCGATACATCCACTGGCAGCCATTCTGAAAAAGAAAAAAGAAGAAGAAAAAACGCTTGACCATAAATACTATTTGGGGGGAGGAAGTTCCGGACCCAAGAACAACCTGTCAATAAAAGAGCAATTTTATCATTAGTTGTTGTTAGGAGGGAAAGAAGGCAAATCTTCGTCTGTGGGTGGAAGAAGAAGGGATAGATAAAGAAGAAGAAGAAAATAATAC-AAAAAAATAGAAGGCAGACAAAAATAAAGGTTAACCTGACTAAACAGCAGTCACTTTTATTTTCTCTCTTTATTCGGCAGCACAATTACGAATTCCGTTCGGGACCAACTTTTCCTCACTTTTC-CAATGTCCTGGGTGAAGTGTATTTATGCAGAGC-GGGGGGCCCTCTCCTTTGCTTGACACTTGGATAATTGGGTTGTCCCGGCGAATTCGCAGGCCCATTCCCCCAGGCAACTTGGAAATGCACCAGGGACGGGGGCCAGAAATAATAACTTTTGGTATCCTAACTCGTTTCTCCTCCTTTCGTGTGCTGCATTGGCCGGGACTCCAACGCGCAATTTGCCTGGCAAAGTGTGGGCCCAATTTTCGATGCGGGACTGTGACAGTAATTTGCTCTGTGTTTTAATCTCGTTTAGAGCAAGCTCATAAATAATTATTAGCTCGCTCTTCCACCGTCGGAAACTAAGTTTGGTCGCTACATGTCACCCCAGCGAAAGAATCTTCCCAACTTCCCAATTATGCAACGGAGCCAGGCTAGTTAAGCTATTTTCTTACTTGCGCAAGATTTCACTCTCTCCGACGGAAATATTATATTTCCGGCCTATTTTGGCAGGGGAAAATTCCTTTCCTGCCTTTTGGATTAAAGGTGCAGTCGAAAAAGGCGCACCTCAAACACGACGCAAATGAAATATCGCTATGAATGAATAACTTGCTTGGAAATTCCTGCATTTTTTAGCATCTCCAACAAATGTGATGAAAGACACGTCAATCGAAAGTTAGTCCTAACTCGGAAGTATTTATGTATTTATCTCGGAATTAATACTCTTCTGTCCACATTTGATTCGTGCACCTTAAATATTTATAGTAATAAGATTTTCTCTACTTTTCGAAAAGGTTGAGGATTTTTTCCTGCTCCGAGTTGTACAAAAGTAAATTAGGATGGAGTCGGAAAATGACGTAGGGTTAGTCTAATTGCGCTGCATTATTGAAAACTGAGTATTAGATGTTTTAATATTCTTCTTTAAAATGATATGGTCAATTAATTTGACAACCGTA-------------------------------------------------------------------------------------------------------------
Nesticus_nahaunus_Mexico_G2881 ------------------------------------------------------------------------------------------------------------------ATCTAACACTTGGAGAAATGGCGTTCCGGAAATGCTCCAATAAAATAATCGATACACCCACTGGCAGCCATTCGGAAAAAGAAAAAAAAAGAAGAAAAAACCCTTGACCATAAATACTATTTGGGGGGAGGGAGTTCCGGACCCAAGAACAACCTGTCAATAAAAGAGCAATTTTATCATTAGTTGTTGGTAGGAGGGAAAGAAGGCAAATCTTCGTCTGTGGGTGGAAGAAGAAGGGATACGGAAAAAAAAAGAGAAAAATAATACAAAAAAAATAGAAGGCAGACAAAAATAAAGGTTAACCTGACTAAACAGCAGTCACTTTTATTTTCTCTCTTTATTCGGCAGCACAATTACGAATTCCGTTCGGGACCAACTTTTCCTCACTTTTCACAATGTCCTGGGTGAAGTGTATTTATGCAGAGCGGGGGGCCCCTCTCCTTTGCTTGACACTTGGATAATTGGGTTGTCCCGGCGAATTCGCCGGCCCATTCCCTCAGGCAACTTGGAAATGCACCAGGGACGGGGGCCAGAAATAATAACTTTTGGTACCCTAACTCGTTTCTCCTCCTTTCGTGTGCTGCATTGCCCGGGACTCCAACGCGCAATTTGCCTGGCAAAGTGTGGGCCCAATTTTCGATGCGGGACTGTGACAGTAATTTGCTCTGTGTTTTAATCTCGTTTAGAGCAAGCTCATAAATAATTATTAGCTCGCTCTTCCACCGTCGGAAACTAAGTTTGGTCGCTACATGTCACCCCAGCGAAAGAATCTTCCCAACTTCCCAATTATGCAACGGAGCCAGGCTAGTTAAGCTATTTTCTTACTTGCGCAAAATTTCACTCTCTCAGACGGAAATATTATATTTCCGGCCTATTTTGGCAGGGGGAAATTCCGTTCCTGCCTTTTGGATTAAAGGTGCACTCGAAAAAGGCGCACCTCAAACACGACGCAAATGAAATATCGCTATGAATGAATAACTTGCTCGCAAATTCCTGCATTTTTTAGCATCTCCAACAAATGTGATGAAAGACACGTCAATCGAAAGTTAGCCCTAACTCGGAAGTATTTATGTATTTATCTCGGAATTAATACCCTTCTGTCCACATTTGATTCGCGCTCCTTAAATATTTATATTAATAAGATTTTCTCTGCTTTCCGGAAAGGTCGATGGTTTTTTTCTGTCCCGAGTTGTATAAAAGCAAATTAGGATGGAGTAAGAAAATGACTTAGGGTTACACTAATTGAGCTTAATAATTGAAAACTGCGTATTAGATATTTTAATATTCTTCTTTAAATTGATCTGGTAAATTAATATGACAACCGTGGCATGCGATTAAATACACCTGTCATGTTTCCTTCATTCGGAAGGAAAGTTTCCT-----------CTGCTTTTTACATTAAAGTATTTAAAAAGGAGTTTTCCAAGAAT
Nfridelli_LittlePigeon_N262 TCCACAAGAGCGTACGGGTCGGCATAAAGACGCCGCATAAGCAAACACGATTATTCAATGCGTAAGCCTTTAAAATATGCGACCACCTTCGCTTTATTTGTCCGCTCACTTCAAATCTCACCCTTGGAGAAAAGGCGTTCCGGAAATGCTCCAATAAAATAATCGATACATCCACTGGCAGCCATTCTGAAAAAGAAAAAAGAAGAAGAAAAAACGCTTGACCATAAATACTATTTGGGGGGAGGAAGTTCCGGACCCAAGAACAACCTGTCAATAAAAGAGCAATTTTATCATTAGTTGTTGGTAGGAGGGAAAGAAGGCAAATCTTCGTCTGTGGGTGGAAGAAGAAGGGATAGATAAAAAAAAAGAAGAAGAAAATACAAAAAAAATAGAAGGCAGACAAAAATAAAGGTTAACCTGACTAAACAGCAGTCACTTTTATTTTCTCTCTTTATTCGGCAGCACAATTACGAATTCCGTTCGGGACCAACTTTTCCTCACTTTTCACAATGTCCTGGGTGAAGTGTATTTATGCAGAGCGGGGGGGCCCTCTCCTTTGCTTGACACTTGGATAATTGGGTTGTCCCGGCGAATTCGCAGGCCCATTCCCCCAGGCAACTTGGAAATGCACCAGGGACGGGGGCCAGAAATAATAACTTTTGGTATCCTAACTCGTTTCTCCTCCTTTCGTGTGCTGCATTGGCCGGGACTCCAACGCGCAATTTGCCTGGCAAAGTGAGGGCCCAATTTTCGATGCGGGACTGTGACAGTAATTTGCTCTGTGTTTTAATCTCGTTTAGAGCAAGCTCATAAATAATTATTAGCTCGCTCTTCCACCGTCGGAAACTAAGTTTGGTCGCTACATGTCACCCCAGCGAAAGAATCTTCCCAACTTCCCAATTATGCAACGGAGCCAGGCTAGTTAAGCTATTTTCTTACTTGTGCAAGATTTCACTCTCTCCGACGGAAATATTATATTTCCGGCCTATTTTGGCAGGGGGAAATTCCGTTCCTGCCTTTTGGATTAAAGGTGCACTCGAAAAAGGCGCACCTCAAACACGACGCAAATGAAATATCGCTATGAATGAATAACTTGCTTGGAAATTCCTGCATTTTTTAGCATCTCCAACAAATGTGATGAAAGACACGTCAATCGAAAGTTAGCCCTAACTCGGAAGTATTTATGTATTTATCTCGGAATTAATACTCTTCTGTCCACATTTGATTCGTGCTCCTCAAATATTTATATTAATAAGATTTTCTCTACTTTCCGAAAAGGTCGAGG-TTTTTTCCTGCTCTGAGTTGTTCCAAAGTAAATTAGGATGGAGTCGGAAAATGACTTAGGGTTAGTCTAATTGCCCTGCATTATTGAAAACTGAGTATTAGATGTTTTAATATTCTTCTTTAAAATGATTTGGTCAATTAATTTGACAACCGTGGAATGCGATTAAATACACCTGTCATGTTTCCTTCACAAGGAAGGAAAGTTTCACATATTAAAGCATTACTTTTTACATTAAAGTATTTAAAAAGGAGTTCTCCAAACAT
Nfurtivus_HugdenBranch_G3175 -CCACAAGAGCGTACGGGTCCGTATAAAGACGCCGCATAAGCAAACACGATTATTCAATGCGTAAGCCTTTAAAATATGCGACCACCTTCGCTTTATTTGTCCGCTCACTTCAAATCTCACCCTTGGAGAAATGGCGTTCCGGAAATGCTCCAATAAAATAATCGATACATCCACTGGCAGCCATTCTGAAAAAGAAAAAA--AGAAGAAAAAACGCTTGACCATAAATACTATTTGGGGGGAGGAAGTTCCGGACCCAAGAACAACCTGTCAATAAAAGAGCAATTTTATCATTAGTTGTTGGTAGGAGGGAAAGAAGGCAAATCTTCGTCTGTGGGTGGAAGAAGAAGGGATAGAT-GAAAAAAAGAAGAAAATAATACAAAAAAAATAGAAGGCAGACAAAAATAAAGGTTAACCTGACTAAACAGCAGTCACTTTTATTTTCTCTCTTTATTCGGCAGCACAATTACGAATTCCGTTCGGGACCAACTTTTCCTCACTTTTCACAATGTCCTGGGTGAAGTGTATTTATGCAGAGCGGGGGGGCCCTCTCCTTTGCTTGACACTTGGATAATTGGGTTGTCCCGGCGAATTCGCAGGCCCATTCCCCCAGGCAACTTGGAAATGCACCAGGGACGGGGGCCAGAAATAATAACTTTTGGTATCCTAACTCGTTTCTCCTCCTTTCGTGTGCTGCATTGGCCGGGACTCCAACGCGCAATTTGCCTGGCAAAGTGAGGGCCCAATTTTCGATGCGGGACTGTGACAGTAATTTGCTCTGTGTTTTAATCTCGTTTAGAGCAAGCTCATAAATAATTATTAGCTCGCTCTTCCACCGTCGGAAACTAAGTTTGGTCGCTACATGTCACCCCAGCGAAAGAATCTTCCCAACTTCCCAATTATGCAACGGAGCCAGGCTAGTTAAGCTATTTTCTTACTTGCGCAAGATTTCACTCTCTCCGACGGAAATATTATATTTCCGGCCTATTTGGGCAGGGGGAAATTCCGTTCCTGCCTTTTGGATTAAAGGTGCACTCGAAAAAGGCGCACCTCAAACACGACGCAAATGAAATATCGCTATGAATGAATAACTTGCTTGGAAATTCCTGCATTTTTTAGCGTCTCCAACAAATGTGATGAAAGACCCGTCAATCGAAAGTTAGCCCTAACTCGGAAGTATTTATGTATTTATCTCGGAATTAATACTCTTCTGTCCACATTTGATTCGTGCTCCTCAAATATTTATATTAATAAGATTTTCTCTACTTTCCGAAAAGGTCGAGGATTTTTTCCTGCTCCGAGTTGTACCAAAGTATATTAGGATGGAGTCGGAAAATGACTTAGGGTTAGTTTAATTGCCCTGCATTATTGAAAACTGAGTATTAGATGTTTTAATACTCTTCTTTAAAATGATTTGGTCAATTAATTTGACAACCGTGGAATGCGATTAAATACACCTGCCATGTTTCCTTCATAAGGAAGGAAAGTTTCACACATTAAAGCATTACTTTTTACATTAAAGTATTTAAAAAGGAGTTCTACAAACAT
Nfurtivus_RaccoonMtn_N1026 TCCACAAGAGCGTACGGGTCCGTATAAAGACGCCGCATAAGCAAACACGATTATTCAATGCGTAAGCCTTTAAAATATGCGACCACCTTCGCTTTATTTGTCCGCTCACTTCAAATCTCACCCTTGGAGAAATGGCGTTCCGGAAATGCTCCAATAAAATAATCGATACATCCACTGGCAGCCATTCTGAAAAAGAAAAAA--AGAAGAAAAAACGCTTGACCATAAATACTATTTGGGGGGAGGAAGTTCCGGACCCAAGAACAACCTGTCAATAAAAGAGCAATTTTATCATTAGTTGTTGGTAGGAGGGAAAGAAGGCAAATCTTCGTCTGTGGGTGGAAGAAGAAGGGATAGAT-GAAAAAAAGAAGAAAATAATACAAAAAAAATAGAAGGCAGACAAAAATAAAGGTTAACCTGACTAAACAGCAGTCACTTTTATTTTCTCTCTTTATTCGGCAGCACAATTACGAATTCCGTTCGGGACCAACTTTTCCTCACTTTTCACAATGTCCTGGGTGAAGTGTATTTATGCAGAGCGGGGGGGCCCTCTCCTTTGCTTGACACTTGGATAATTGGGTTGTCCCGGCGAATTCGCAGGCCCATTCCCCCAGGCAACTTGGAAATGCACCAGGGACGGGGGCCAGAAATAATAACTTTTGGTATCCTAACTCGTTTCTCCTCCTTTCGTGTGCTGCATTGGCCGGGACTCCAACGCGCAATTTGCCTGGCAAAGTGAGGGCCCAATTTTCGATGCGGGACTGTGACAGTAATTTGCTCTGTGTTTTAATCTCGTTTAGAGCAAGCTCATAAATAATTATTAGCTCGCTCTTCCACCGTCGGAAACTAAGTTTGGTCGCTACATGTCACCCCAGCGAAAGAATCTTCCCAACTTCCCAATTATGCAACGGAGCCAGGCTAGTTAAGCTATTTTCTTACTTGCGCAAGATTTCACTCTCTCCGACGGAAATATTATATTTCCGGCCTATTTGGGCAGGGGGAAATTCCGTTCCTGCCTTTTGGATTAAAGGTGCACTCGAAAAAGGCGCACCTCAAACACGACGCAAATGAAATATCGCTATGAATGAATAACTTGCTTGGAAATTCCTGCATTTTTTAGCGTCTCCAACAAATGTGATGAAAGACCCGTCAATCGAAAGTTAGCCCTAACTCGGAAGTATTTATGTATTTATCTCGGAATTAATACTCTTCTGTCCACATTTGATTCGTGCTCCTCAAATATTTATATTAATAAGATTTTCTCTACTTTCCGAAAAGGTCGAGGATTTTTTCCTGCTCCGAGTTGTACCAAAGTATATTAGGATGGAGTCGGAAAATGACTTAGGGTTAGTTTAATTGCCCTGCATTATTGAAAACTGAGTATTAGATGTTTTAATACTCTTCTTTAAAATGATTTGGTCAATTAATTTGACAACCGTGGAATGCGATTAAATACACCTGCCATGTTTCCTTCATAAGGAAGGAAAGTTTCACACATTAAAGCATTACTTTTTACATTAAAGTATTTAAAAAGGAGTTCTACAAACAT
Ngeorgia_Sittons_N073 TCCACAAGAGCGTACGGGTCGGCATAAAGACGCCGCATAAGCAAACACGATTATTCAATGCGTAAGCCTTTAAAATATGCGACCACCTTCGCTTTATTTGTCCGCTCACTTCAAATCTCACCCTTGGAGAAATGGCGTTCCGGAAATGCTCCAATAAAATAATCGATACATCCACTGGCAGCCATTCTGAAAAAGAAAAAA--AGAAGAAAAAACGCTTGACCATAAATACTATTTGGGGGGAGGAAGTTCCGGACCCAAGAACAACCTGTCAATAAAAGAGCAATTTTATCATTAGTTGTTGGTAGGAGGGAAAGAAGGCAAATCTTCGCCTGTGGATGGAAGAA---GGGATAGATGAAGAAGAAGAAGAAGAAAATACAAAAAAAATAGAAGGCAGACAAAAATAAAGGTTAACCTGACTAAACAGCAGTCACTTTTATTTTCTCTCTTTATTCGGCAGCACAATTACGAATTCCGTTCGGGACCAACTTTTCCTCACTTTTCACAATGTCCTGGGTGAAGTGTATTTATGCAGAGCGGGGGGGCCCTCTCCTTTGCTTGACACTTGGATAATTGGGTTGTCCCGGCGAATTCGCAGGCCCATTCCCCCAGGCAACTTGGAAATGCACCAGGGACGGGGGCCAGAAATAATAACTTTTGGTATCCTAACTCGTTTCTCCTCCTTTCGTGTGCTGCATTGGCCGGGACTCCAACGCGCAATTTGCCTGGCAAAGTGAGGGCCCAATTTTCGATGCGGGACTGTGACAGTAATTTGCTCTGTGTTTTAATCTCGTTTAGAGCAAGCTCATAAATAATTATTAGCTCGCTCTTCCACCGTCGGAAACTAAGTTTGGTCGCTACATGTCACCCCAGCGAAAGAATCTTCCCAACTTCCCAATTATGCAACGGAGCCAGGCTAGTTAAGCTATTTTCTTACTTGCGCAAGATTTCACTCTCTCCGACGGAAATATTATATTTCCGGCCTATTTTGGCAGGGGGAAATTCCGTTCCTGCCTTTTGAATTAAAGGTGCACTCGAAAAAGGCGCACCTCAAACACGACGCAAATGAAATATCGCTATGAATGAATAACTTGCTTGGAAATTCCTGCATTTTTTAGCATCTCCAACAAATGTGATGAAAGACACGTCAATCGAAAGTTAACCCTACCTCGGAAGTATTTATGTATTTATCTCGGAATTAATACTCTTCTGTCCACATTTGATTCGTGCTCCTCAAATATTTATATTAATAAGATTTTCTCTACTTTCCGAAAAGGTCGAGGATTTTTTCCTGCTCCGAGTTGTACCAAAGTAAATTAGGATGGAGTCGGAAAATGACTTAGGGTTAGTCTAATTGCCCTGCATTATTGAAAACTGAGTATTAGATGTTTTAATATTCTTCTTTAAAATGATTTGGTCAATTAATTTGACAATCGTGGAATGCGATTAAATACACCTGTCATGTTTCCTACATAAGAAAGGAAAGTTTCACACATTAAAGCATTACTTTTTACGTTAAAGTATTTAAAAAGGAGTTCTCCAAACAT
Ngertschi_FrenchBroad_N968 ------------------------------CGCCGCATAAGCAAACACGATTATTCAATGCGTAAGCCTTTAAAATATGCGACCACCTTCGCTTTATTTGTCCGCTCACTTCAAATCTCACCCTTGGAGAAATGGCGTTCCGGAAATGCTCCAATAAAATAATCGATACATCCACTGGCAGCCATTCTGAAAAAGAAAAAAGAAGGAAAAAAAACGCTTGACCATAAATACTATTTGGGGGGAGGAAGTTCCGGACCCAAGAACAACCTGTCAATAAAAGAGCAATTTTATCATTAGTTGTTGGTAGGAGGGAAAGAAGGCAAATCTTCGTCTGTGGGTGGAAGAAGAAGGGATAGAT-AAAAAAAAGAAGAAAATAATAC-AAAAAAATAGAAGGCAGACAAAAATAAAGGTTAACCTGACTAAACAGCAGTCACTTTTATTTTCTCTCTTTATTCGGCAGCACAATTACGAATTCCGTTCGGGACCAACTTTTCCTCACTTTTCACAATGTCCTGGGTGAAGTGTATTTATGCAGAGCGGGGGGGCCCTCTCCTTTGCTTGACACTTGGATAATTGGGTTGTCCCGGCGAATTCGCAGGCCCATTCCCCCAGGCAACTTGGAAATGCACCAGGGACGGGGGCCAGAAATAATAACTTTTGGTATCCTAACTCGTTTCTCCTCCTTTCGTGTGCTGCATTGGCCGGGACTCCAACGCGCAATTTGCCTGGCAAAGTGTGGGCCCAATTTTCGATGCGGGACTGTGACAGTAATTTGCTCTGTGTTTTAATCTCGTTTAGAGCAAGCTCATAAATAATTATTAGCTCGCTCTTCCACCGTCGGAAACTAAGTTTGGTCGCTACATGTCACCCCAGCGAAAGAATCTTCCCAACTTCCCAATTATGCAACGGAGCTAGGCTAGTTAAGCTATTTTCTTACTTGCGCAAGATTTCACTCTCTCCGACGGAAATATTATATTTCCGGCCTATTTTGGCAGGGGGAAATTCCGTTCCTGCCTTTTGGATTAAAGGTGCACTCGAAAAAGGCGCACCTCAAACACGACGCAAATGAAATATCGCTATGAATGAATAACTTGCATGGAAATTCCTGCATTTTTTAGCATCTCCAACAAATGTGATGAAAGACACGTCAATCGAAAGTTAGCCCTAACTCGGAAGTATTTATGTATTTATCTCGGAATTAATACTCTTCTGTCCACATTTGATTCGCGCTTCTTAAATATTTATATTAATAAGATTTTCTCTACTTTCGGAAAAGGTCGAGGATTTTTTCCTGCTCCGAGTTGTACAAAAGTAGATTAGGATGGAGTCGGAAAATGACTTAGGGTTAGTCTAATTGCGCTGCATTATTGAAAACTGAGTATTAGATGTTTTAATATTCTTCTTT----------------------------------------------------------------------------------------------------------------------------------------------
Ngertschi_HickoryNutGap_N810 ------------------------------------------------------------------------------------------------------------------------------------------------------------------------------------GCCATTCTGAAAAAGAAAAAAGAAGGAAAAAAAACGCTTGACCATAAATACTATTTGGGGGGAGGAAGTTCCGGACCCAAGAACAACCTGTCAATAAAAGAGCAATTTTATCATTAGTTGTTGGTAGGAGGGAAAGAAGGCAAATCTTCGTCTGTGGGTGGAAGAAGAAGGGATAGAT-AAAAAAAAGAAGAAAATAATAC-AAAAAAATAGAAGGCAGACAAAAATAAAGGTTAACCTGACTAAACAGCAGTCACTTTTATTTTCTCTCTTTATTCGGCAGCACAATTACGAATTCCGTTCGGGACCAACTTTTCCTCACTTTTCACAATGTCCTGGGTGAAGTGTATTTATGCAGAGCGGGGGGGCCCTCTCCTTTGCTTGACACTTGGATAATTGGGTTGTCCCGGCGAATTCGCAGGCCCATTCCCCCAGGCAACTTGGAAATGCACCAGGGACGGGGGCCAGAAATAATAACTTTTGGTATCCTAACTCGTTTCTCCTCCTTTCGTGTGCTGCATTGGCCGGGACTCCAACGCGCAATTTGCCTGGCAAAGTGTGGGCCCAATTTTCGATGCGGGACTGTGACAGTAATTTGCTCTGTGTTTTAATCTCGTTTAGAGCAAGCTCATAAATAATTATTAGCTCGCTCTTCCACCGTCGGAAACTAAGTTTGGTCGCTACATGTCACCCCAGCGAAAGAATCTTCCCAACTTCCCAATTATGCAACGGAGCTAGGCTAGTTAAGCTATTTTCTTACTTGCGCAAGATTTCACTCTCTCCGACGGAAATATTATATTTCCGGCCTATTTTGGCAGGGGGAAATTCCGTTCCTGCCTTTTGGATTAAAGGTGCACTCGAAAAAGGCGCACCTCAAACACGACGCAAATGAAATATCGCTATGAATGAATAACTTGCTTGGAAATTCCTGCATTTTTTAGCATCTCCAACAAATGTGATGAAAGACACGTCAATCGAAAGTTAGCCCTAACTCGGAAGTATTTATGTATTTATCTCGGAATTAATACTCTTCTGTCCACATTTGATTCGCGCTTCTTAAATATTTATATTAATAAGATTTTCTCTACTTTCCGAAAGGGTCGAGGATTTTTTCCTGCTCCGAGTTGTACAAAAGTAAATTAGGATGGAGTCGGAAAATGACTTAGGGTTAGTCTAATTGCGCTGCATTATTGAAAACTGAGTATTAGATGTTTTAATATTCTTCTTTAAAATGATCTAGTCA-------------------------------------------------------------------------------------------------------------------------------
Nholsingeri_BrumleyCrk_N916 TCCACAAGAGCGTACGGGTCGGCATAAAGACGCCGCATAAGCAAACACGATTATTCAATGCGTAAGCCTTTAAAATATGCGACCACCTTCGCTTTATTTGTCCGCTCACTTCAAATCTCACCCTTGGAGAAATGGCGTTCCGGAAATGCTCCAATAAAATAATCGATACATCCACTGGCAGCCATTCTGAAAAAGAAAAAAGAAGAAGAAAAAACGCTTGACCATAAATACTATTTGGGGGGAGGAAGTTCCGGACCCAAGAACAACCTGTCAATAAAAGAGCAATTTTATCATTAGTTGTTGGTAGGAGGGAAAGAAGGCAAATCTTCGTCTGTGGGTGGAAGAAGAAGGGATAGATAAAAAAGAAGAAGAAAATAATAC-AAAAAAATAGAAGGCAGACAAAAATAAAGGTTAACCTGACTAAACAGCAGTCACTTTTATTTTCTCTCTTTATTCGGCAGCACAATTACGAATTCCGTTCGGGACCAACTTTTCCTCACTTTTCACAATGTCCTGGGTGAAGTGTATTTATGCAGAGCGGGGGGGCCCTCTCCTTTGCTTGACACTTGGATAATTGGGTTGTCCCGGCGAATTCGCAGGCCCATTCCCCCAGGCAACTTGGAAATGCACCAGGGACGGGGGCCAGAAATAATAACTTTTGGTATCCTAACTCGTTTCTCCTCCTTTCGTGTGCTGCATTGGCCGGGACTCCAACGCGCAATTTGCCTGGCAAAGTGTGGGCCCAATTTTCGATGCGGGACTGTGACAGTAATTTGCTCTGTGTTTTAATCTCGTTTAGAGCAAGCTCATAAATAATTATTAGCTCGCTCTTCCACCGTCGGAAACTAAGTTTGGTCGCTACATGTCACCCTAGCGAAAGAATCTTCCCAACTTCCCAATTATGCAACGGAGCCAGGCTAGTTAAGCTATTTTCTTACTTGCGCAAGATTTCACTCTCTCCGACGGAAATATTATATTTCCGGCCTATTTTGGCAGGGGAAAATTCCGTTCCTGCCTTTTGGATTAAAGGTGCACTCGAAAAAGGCGCACCTCAAACACGACGCAAATGAAATATCGCTATGAATGAATAACTTGCTTGGAAATTCCTGCATTTTTTAGCATCTCCAACAAATGTGATGAAAGACACGTCAATCGAAAGTTAGTCCTAACTCGGAAGTATTTATGTATTTATCTCGGAATTAATACTCTTCTGTCCACATTTGATTCGTGCACCTTAAATATTTATATTAATAAGATTTTCTCTACTTTCCGAAAAGGTCGAGGACTTTTTCCTGCTCCGTGTTGTTCAAAAGTAAATTAGGATGGAGTCGGAAAATGACTTAGGGTTAGTCTAATTGCGCTGCATTATTGAAAACTGAGTATTAGATGTTTTAATATTCTTCTTTAAAATGATCTGGTCAATTAATTT-----------------------------------------------------------------------------------------------------------------------
Nholsingeri_PondCave_N541 TCCACAAGAGCGTACGGGTCGGCATAAAGACGCCGCATAAGCAAACACGATTATTCAATGCGTAAGCCTTTAAAATATGCGACCACCTTCGCTTTATTTGTCCGCTCACTTCAAATCTCACCCTTGGAGAAATGGCGTTCCGGAAATGCTCCAATAAAATAATCGATACATCCACTGGCAGCCATTCTGAAAAAGAAAAAAGAAGGAGAAAAAACGCTTGACCATAAATACTATTTGGGGGGAGGAAGTTCCGGACCCAAGAACAACCTGTCAATAAAAGAGCAATTTTATCATTAGTTGTTGGTAGGAGGGAAAGAAGGCAAATCTTCGTCTGTGGGTGGAAGAAGAAGGGATAGATAAAAAAGAAGAAGAAAATAATAC-AAAAAAATAGAAGGCAGACAAAAATAAAGGTTAACCTGACTAAACAGCAGTCACTTTTATTTTCTCTCTTTATTCGGCAGCACAATTACGAATTCCGTTCGGGACCAACTTTTCCTCACTTTTCACAATGTCCTGGGTGAAGTGTATTTATGCAGAGCGGGGGGGCCCTCTCCTTTGCTTGACACTTGGATAATTGGGTTGTCCCGGCGAATTCGCAGGCCCATTCCCCCAGGCAACTTGGAAATGCACCAGGGACGGGGGCCAGAAATAATAACTTTTGGTATCCTAACTCGTTTCTCCTCCTTTCGTGTGCTGCATTGGCCGGGACTCCAACGCGCAATTTGCCTGGCAAAGTGTGGGCCCAATTTTCGATGCGGGACTGTGACAGTAATTTGCTCTGTGTTTTAATCTCGTTTAGAGCAAGCTCATAAATAATTATTAGCTCGCTCTTCCACCGTCGGAAACTAAGTTTGGTCGCTACATGTCACCCTAGCGAAAGAATCTTCCCAACTTCCCAATTATGCAACGGAGCCAGGCTAGTTAAGCTATTTTCTTACTTGCGCAAGATTTCACTCTCTCCGACGGAAATATTATATTTCCGGCCTATTTTGGCAGGGGAAAATTCCGTTCCTGCCTTTTGGATTAAAGGTGCACTCGAAAAAGGCGCACCTCAAACACGACGCAAATGAAATATCGCTATGAATGAATAACTTGCTTGGAAATTCCTGCATTTTTTAGCATCTCCAACAAATTTGATGAAAGACACGTCAATCGAAAGTTAGTCCTAACTCGGAAGTATTTATGTATTTATCTCGGAATTAATACTCTTCTGTCCACATTTGATTCGTGCACCTTAAATATTTATATTAATAAGATTTTCTCTACTTTCCGAAAAGGTCGAGGATTTTTTCCTGCTCCGTGTTGTACAAAAGTAAATTAGGATGGAGTCGGAAAATGACTTAGGGTTAGTCTAATTGCGCTGCATTATTGAAAACTGAGTATTAGATGTTTTAATATTCTTCTTTAAAATGATCTGGTCAATTAATTTAACAACCGTAGAATGCGATTAAATACACCTGTCATGTTTCCTTCATCAGGAAGGAAAGTTTCCCACATTAAAGTATTACTTTTTACATTAAAGTATTTAAAAAGGAGTTCTCCAAACAT
Njonesi_CaveSpringCave_N390 ----------------------------------------------------------------AGCCTTTAAAATATGCGACCACCTTCGCTTTATTTGTCCGCTCACTTCAAATCTCACCCTTGGAGAAATGGCGTTCCGGAAATGCTCCAATAAAATAATCGATGCATCCACTGGCAGCCATTCTGAAAAAGAAAAAAGAAGAAGAAAAAACGCTTGACCATAAATACTATTTGGGGGGAGGAAGTTCCGGACCCAAGAACAACCTGTCAATAAAAGAGCAATTTTATCATTAGTTGTTGGTAGGAGGGAAAGAAGGCAAATCTTCGTCTGTGGGTGGAAGAAGAAGGGATAGATGAAAAAAAAGAAGAAGAAAATACAAAAAAAATAGAAGGCAGACAAAAATAAAGGTTAACCTGACTAAACAGCAGTCACTTTTATTTTCTCTCTTTATTCGGCAGCACAATTACGAATTCCGTTCGGGACCAACTTTTCCTCACTTTTCACAATGTCCTGGGTGAAGTGTATTTATGCAGAGCGGGGGGGGGCTCTCCTTTGCTTGACACTTGGATAATTGGGTTGTCCCGGCGAATTCGCAGGCCCATTCCCCCAGGCAACTTGGAAATGCACCAGGGACGGGGGCCAGAAATAATAACTTTTGGTATCCTAACTCGTTTCTCCTCCTTTCGTGTGCTGCATTGGCCGGGACTCCAACGCGCAATTTGCCTGGCAAAGTGAGGGCCCAATTTTCGATGCGGGACTGTGACAGTAATTTGCTCTGTGTTTTAATCTCGTTTAGAGCAAGCTCATAAATAATTATTAGCTCGCTCTTCCACCGTCGGAAACTAAGTTTGGTCGCTACATGTCACCCCAGCGAAAGAATCTTCCCAACTTCCCAATTATGCAACGGAGCCAGGCTAGTTAAGCTATTTTCTTACTTGCGCAAGATTTCACTCTCTCCGACGGAAATATTATATTTCCGGCCTATTTTGGCAGGGGGAAATTCCGTTCCTGCCTTTTGGATTAAAGGTGCACTCGAAAAAGGCGCACCTCAAACACGACGCAAATGAAATATCGCTATGAATGAATAACTTGCTTGGAAATTCCTGCATTTTTTAGCATCTCCAACAAATGTGATGAAAGACACGTCAATCGAAAGTTAGCCCTAACTCGGAAGTATTTATGTATTTATCTCGGAATTAATACTCTTCTGTCCACATTTGATTCGTGCTCCTCAAATATTTATATTAATAAGATTTTCTCTACTTTCCGAAAAGGTCGAGG--TTTTTCCTGTTCCGAGTTGTACCAAAGTAAATTAGGATGGAGTCGGAAAATGACTTAGGGTTGGCCTAATTGCCCTGCATTATTGAAAACTGAGTATTAGATGTTTTAATATTCTTCTTTAAAATGATTTGGTCAATTAATTTGACAACCGTGGAATGCGATTAAATACACCTGTCATGTTTCCTT----------------------------------------------------------------------------
Nlowderi_ChestnutBranch_N731 TCCACAAGAGCGTACGGGTCGGCATAAAGACGCCGCATAAGCAAACACGATTATTCAATGCGTAAGCCTTTAAAATATGCGACCACCTTCGCTTTATTTGTCCGCTCACTTCAAATCTCACCCTTGGAGAAATGGCGTTCCGGAAATGCTCCAATAAAATAATCGGTACATCCACTGGCAGCCATTCTGAAAAAGAAAACAGAAGAAGAAAAAACGCTTGACCATAAATACTATTTGGGGGGAGGAAGTTCCGGACCCAAGAACAACCTGTCAATAAAAGAGCAATTTTATCATTAGTTGTTGGTAGGAGGGAAAGAAGGCAAATCTTCGACTGTGGGTGGAAGAAGAAGGGATAGATAAAAAAAAAGAAGAAAATAATAC-AAAAAAATAGAAGGCAGACAAAAATAAAGGTTAACCTGACTAAACAGCAGTCACTTTTATTTTCTCTCTTTATTCGGCAGCACAATTACGAATTCCGTTCGGGACCAACTTTTCCTCACTTTTCACAATGTCCTGGGTGAAGTGTATTTATGCAGAGCGGGGGGGCCCTCTCCTTTGCTTGACACTTGGATAATTGGGTTGTCCCGGCGAATTCGCAGG-CCATTCCCCCAGGCAACTTGGAAATGCACCAGGGACGGGGGCCAGAAATAATAACTTTTGGTATCCTAACTCGTTTCTCCTCCTTTCGTGTGCTGCATTGGCCGGGACTCCAACGCGCAATTTGCCTGGCAAAGTGAGGGCCCAATTTTCGATGCGGGACTGTGACAGTAATTTGCTCTGTGTTTTAATCTCGTTTAGAGCAAGCTCATAAATAATTATTAGCTCGCTCTTCCACCGTCGGAAACTAAGTTTGGTCGCTACATGTCACCCCAGCGAAAGAATCTTCCCAACTTCCCAATTATGCAACGGAGCCAGGCTAGTTAAGCTATTTTCTTACTTGCGCAAGATTTCACTCTCTCCGACGGAAATATTATATTCCCGGCCTATTTTGGCAGGGGGAAATTCCGTTCCTGCCTTTTGGATTAAAGGTGCACTCGAAAAAGGCGCACCTCAAACACGACGCAAATGAAATATCGCTATGAATGAATAACTTGCTTGGAAATTCCTGCATTTTTTAGCATCTCCAACAAATGTAATGAAAGACACGTCAATCGAAAGTTAGCCCTAACTCGGAAGTATTTATGTATTTATCTCGGAATTAATACTCTTCTGTCCACATTTGATTCGTGCTCCTCAAATATTTATATTAATCAGATTTTCTCTACTTTTCGAAAAGGTCGAGGATTTTTTCCTGCTCCGAGTTGTACCAAAGTAAATTAGGATGGAGTCGGAAAATGACTTAGGGTTAGTCTAATTGCCCTGCATTATTGAAAACTGAGTATTAGATGTTTTAATATTCTTCTTTAAAATTATTTGGTCAATTAATTTGACAACCGTGGAATGCGATTAAATACACCTGTCATGTTTCCTGCATAAGGAAGGAAAGTTTCACACATGAAAGCATTACTTTTTACATTAAAGTATTTAAAAAGGAGTTCTCCAAACAT
Nlowderi_upperFiresCreek_N820 --------------------------------------------------------------------------------------------------------------------------------------------------------------------------------------------------------------------------------------------------------------------------------------------------------------------------------------------------------------------------------------------------------------------------------------------------------------------------------------------------------------------------------------------------------------------------------------------------------------------------------------------------------------------------------CTTTTGGTATCCTAACTCGTTTCTCCTCCTTTCGTGTGCTGCATTGGCCGGGACTCCAACGCGCAATTTGCCTGGCAAAGTGAGGGCCCAATTTTCGATGCGGGACTGTGACAGTAATTTGCTCTGTGTTTTAATCTCGTTTAGAGCAAGCTCATAAATAATTATTAGCTCGCTCTTCCACCGTCGGAAACTAAGTTTGGTCGCTACATGTCACCCCAGCGAAAGAATCTTCCCAACTTCCCAATTATGCAACGGAGCCAGGCTAGTTAAGCTATTTTCTTACTTGCGCAAGATTTCACTCTCTCCGACGGAAATATTATATTCCCGGCCTATTTTGGCAGGGGGAAATTCCGTTCCTGCCTTTTGGATTAAAGGTGCACTCGAAAAAGGCGCACCTCAAACACGACGCAAATGAAATATCGCTATGAATGAATAACTTGCTTGGAAATTCCTGCATTTTTTAGCATCTCCAACAAATGTAATGAAAGACACGTCAATCGAAAGTTAGCCCTAACTCGGAAGTATTTATGTATTTATCTCGGAATTAATACTCTTCTGTCCACATTTGATTCGTGCTCCTCAAATATTTATATTAATAAGATTTTCTCTACTTTCCGAAAAGGTCGAGGATTTTTTCCTGCTCCGAGTTGTACCAAAGTAAATTAGGATGGAGTCGGAAAATGACTTAGGGTTAGTCTAATTGCCCTGCATTATTGAAAACTGAGTATTAGATGTTTTAATATTCTTCTTTAAAATTATTTGGTCAATTAATTTGACAACCGTGGAATGCGATTAAATATACCTGTCATGTTTCCTGCATAAGGAAGGAAAGTTTCACACATTAAAGCATTACTTTTTACATTAAAGTATTTAAAAAGGAGTTCTCCAAACAT
Nlula_BeeRockCave_G2091 TCCACAAGAGCGTACGGGTCGGCATAAAGACGCCGCATAAGCAAACACGATTATTCAATGCGTAAGCCTTTAAAATATGCGACCACCTTCGCTTTATTTGTCCGCTCACTTCAAATCTCACCCTTGGAGAAATGGCGTTCCGGAAATGCTCCAATAAAATAATCGATACATCCACTGGCAGCCATTCTGAAAAAGAAAAAAAAAGAAG-AAAAACGCTTGACCATAAATACTATTTGGGAGGAGGAAGTTCCGGACCCAAGAACAACCTGTCAATAAAAGAGCAATTTTATCATTAGTTGTTGGTAGGAGGGAAAGAAGGCAAATCTTCGTCTGTGGGTGGAAGAAGAAGGGATAGAT----GAAAAAAAGAAGAAAATACAAAAAAAATAGAAGGCAGACAAAAATAAAGGTTAACCTGACTAAACAGCAGTCACTTTTATTTTCTCTCTTTATTCGGCAGCACAATTACGAATTCCGTTCGGGACCAACTTTTCCTCACTTTTCACAATGTCCTGGGTGAAGTGTATTTATGCAGAGCGGGGGGGCCCTCTCCTTTGCTTGACACTTGGATAATTGGGTTGTCCCGGCGAATTCGCAGGCCCATTCCCCCAGGCAACTTGGAAATGCACCAGGGACGGGGGCCAGAAATAATAACTTTTGGTATCCTAACTCGTTTCTCCTCCTTTCGTGTGCTGCATTGGCCGGGACTCCAACGCGCAATTTGCCTGGCAAAGTGAGGGCCCAATTTTCGATGCGGGACTGTGACAGTAATTTGCTCTGTGTTTTAATCTCGTTTAGAGCAAGCTCATAAATAATTATTAGCTCGCTCTTCCACCGTCGGAAACTAAGTTTGGTCGCTACATGTCACCCCAGCGAAAGAATCTTCCCAACTTCCCAATTATGCAACGGAGCCAAGCTAGTTAAGCTATTTTCTTACTTGCGCAAGATTTCACTCTCTCCGACGGAAATATTATATTTCCGGCCTATTTTGGCAGGGGGAAATTCCGTCCCTGCCTTTTGGATTAAAGGTGCACTCGAAAAAGGCGCACCTCAAACACGACGCAAATGAAATATCGCTATGAATGAATAACTTGCTTGGAAATTCCTGCATTTTTTAGCTTCTCCAACAAATGTGATGAAAGACACGTCAATCGAAAGTTAGCCCTAACTTGGAAGTATTTATGTATTTATCTCGGAATTAATACTCTTCTGTCCACATTTGATTCGTGCTCCTCAAATATTTATATTAATAAGATTTTCTCTACTTTCCGAAAAGGTCGAGGATTTTTTCCTGCTCCGAGTTGTACCAAAGTAAATTAGGATGGAGTCGGAAAATGACTTAGGGTTAGTCTAATTGCCCTGCATTATTGAAAACTGAGTATTAGATGTTCTAATATTCTTCTTTAAAATGATTTGGTCAATTAATTTGACAACCGTGGAATGCGATTAAATACATCTGTCATGTTTCCTACATAAGGAAGGAAAGTTTCACACATTAAAGCATTACTTTTTACATTAAAGTATTTAAAAAGGAGTTCTCCAAACAT
Nlula_LulaFallsCave_G2084 ---------------------------------------------------------------------------------------------------------------------------------AACTGGCGTTCCGGGAATGCTCCAATAAAATAATCGATACATCCACTGGCAGCCATTCTGAAAAAGAAAAAA-AAGAAG-AAAAACGCTTGACCATAAATACTATTTGGGAGGAGGAAGTTCCGGACCCAAGAACAACCTGTCAATAAAAGAGCAATTTTATCATTAGTTGTTGGTAGGAGGGAAAGAAGGCAAATCTTCGTCTGTGGGTGGAAGAAGAAGGGATAGAT--GAAAAAAAAAGAAGAAAATACAAAAAAAATAGAAGGCAGACAAAAATAAAGGTTAACCTGACTAAACAGCAGTCACTTTTATTTTCTCTCTTTATTCGGCAGCACAATTACGAATTCCGTTCGGGACCAACTTTTCCTCACTTTTCACAATGTCCTGGGTGAAGTGTATTTATGCAGAGCGGGGGGGCCCTCTCCTTTGCTTGACACTTGGATAATTGGGTTGTCCCGGCGAATTCGCAGGCCCATTCCCCCAGGCAACTTGGAAATGCACCAGGGACGGGGGCCAGAAATAATAACTTTTGGTATCCTAACTCGTTTCTCCTCCTTTCGTGTGCTGCATTGGCCGGGACTCCAACGCGCAATTTGCCTGGCAAAGTGAGGGCCCAATTTTCGATGCGGGACTGTGACAGTAATTTGCTCTGTGTTTTAATCTCGTTTAGAGCAAGCTCATAAATAATTATTAGCTCGCTCTTCCACCGTCGGAAACTAAGTTTGGTCGCTACATGTCACCCCAGCGAAAGAATCTTCCCAACTTCCCAATTATGCAACGGAGCCAGGCTAGTTAAGCTATTTTCTTACTTGCGCAAGATTTCACTCTCTCCGACGGAAATATTATATTTCCGGCCTATTTTGGCAGGGGGAAATTCCGTCCCTGCCTTTTGGATTAAAGGTGCACTCGAAAAAGGCGCACCTCAAACACGACGCAAATGAAATATCGCTATGAATGAATAACTTGCTTGAAAATTCCTGCATTTTTTAGCTTCTCCAACAAATGTGATGAAAGACACGTCAATCGAAAGTTTGCCCTAACTTGGAAGTATTTATGTATTTATCTCGGAATTAATACTCTTCTGTCCACATTTGATTCGTGCTCCTCAAATATTTATATTAATAAGATTTTCTCTACTTTCCGAAAAGGTCGAGGATTTTTTCCTGCTCCGAGTTGTACCAAAGTAAATTAGGATGGAGTCGGAAAATGACTTAGGGTTAGTCTAATTGCCCTGCATTATTGAAAACTGAGTATTAGATGTTCTAATATTCTTCTTTAAAATGATTTGGTCAATTAATTTGACAACCGTGGAATGCGATTAAATACACCTGTCATGTTTCCTACATAAGGAA-------------------------------------------------------------------
Nmimus_Straleys_N625 -----------------------------------------------------TTCAATGCGTAAGCCTTTAAAATATGCGACCACCTTCGCTTTATTTGTCCGCTCACTTCAAATCTCACCCTTGGAGAAATGGCGTTCCGGAAATGCTCCAATAAAATAATCGATACATCCACTGGCAGCCATTCTGAAAAAGAAAAAAGAAGAAAAAAAAACGCTTGACCATAAATACTATTTGGGGGGAGGAAGTTCCGGACCCAAGAACAACCTGTCAATAAAAGAGCAATTTTATCATTAGTTGTTGGTAGGAGGGAAAGAAGGCAAATCTTCGTCTGTGGGTGGAAGAAGAAGGGATAGATAAAAAAGAAGAAGAAAATAATACAAAAAAAATAGAAGGCAGACAAAAATAAAGGTTAACCTGACTAAACAGCAGTCACTTTTATTTTCTCTCTTTATTCGGCAGCACAATTACGAATTCCGTTCGGGACCAACTTTTCCTCACTTTTCACAATGTCCTGGGTGAAGTGTATTTATGCAGAGC-GGGGGGCCCTCTCCTTTGCTTGACACTTGGATAATTGGGTTGTCCCGGCGAATTCGCAGGCCCATTCCCTCAGGCAACTTGGAAATGCACCAGGGACGGGGGCCAGAAATAATAACTTTTGGTATCCTAACTCGTTTCTCCTCCTTTCGTGTGCTGCATTGGCCGGGACTCCAACGCGCAATTTGCCTGGCAAAGTGTGGGCCCAATTTTCGATGCGGGACTGTGACAGTAATTTGCTCTGTGTTTTAATCTCGTTTAGAGCAAGCTCATAAATAATTATTAGCTCGCTCTTCCACCGTCGGAAACTAAGTTTGGTCGCTACATGTCACCCCAGCGAAAGAATCTTCCCAACTTCCCAATTATGCAACGGAGCCAGGCTAGTTAAGCTATTTTCTTACTTGCGCAAGATTTCACTCTCTCCGACGGAAATATTATATTTCCGGCCTATTTTGGCAGGGGAAAATTCCGTTCCTGCCTTTTGGATTAAAGGTGCACTCGAAAAAGGCGCACCTCAAACACGACGCAAATGAAATATCGCTATGAATGAATAACTTGCTTGGAAATTCCTGCATTTTTTAGCATCTCCAACAAATGTGATGAAAGACACGTCAATCGAAAGTTAGTCCTAACTCGGAAGTATTTATGTATTTATCTCGGAATTAATACTCTTCTGTCCACATTTGATTCGCGAACCTTAAATATTTATATTAATAAGATTTTCTCTACTTTCCGAAAGGGACGAGGATTTTTTCCTGCTCCGCGTTGTACAAAAGTAAATTAGGATGGAGTCAGAAAATGACTTAGGGTTAGTCTAATTGCGCTGCATTATTGAAAACTGAGTATTAGATGTTTTAATATTCTTCTTTAAAATGATCTGGTCAATTAATTTG----------------------------------------------------------------------------------------------------------------------
Nnasicus_CaneyFork_N171 -------------------------------------------------------------------------------------------------------GCTCACTTCAAATCTCACCCTTGGAGAAATGGCGTTCCGGAAATGCTCCAATAAAATAATCGATACATCCACTGGCAGCCATTCTGAAAAAGAAAAAAGAAGAAAAAAAAACGCTTGACCATAAATACTATTTGGGGGGAGGAAGTTCCGGACCGAAGAACAACCTGTCAATAAAAGAGCAATTTTATCATTAGTTGTTGGTGGGAGGGAAAGAAGGCAAATCTTCGTCTGTGGGTGGAAGAAGAAGGGATAGAT-AAAAAAAAGAAGAAAATAATACAAAAAAAATAGAAGGCAGACAAAAATAAAGGTTAACCTGACTAAACAGCAGTCACTTTTATTTTCTCTCTTTATTCGGCAGCACAATTACGAATTCCGTTCGGGACCAACTTTTCCTCACTTTTCACAATGTCCTGGGTGAAGTGTATTTATGCAGAGCGGGGGGGGCCTCTCCTTTGCTTGACACTTGGATAATTGGGTTGTCCCGGCGAATTCGCAGGCCCATTCCCCCAGGCAACTTGGAAATGCACCAGGGACGGGGGCCAGAAATAATAACTTTTGGTATCCTAACTCGTTTCTCCTCCTTTCGTGTGCTGCATTGGCCGGGACTCCAACGCGCAATTTGCCTGGCAAAGTGTGGGCCCAATTTTCGATGCGGGACTGTGACAGTAATTTGCTCTGTGTTTTAATCTCGTTTAGAGCAAGCTCATAAATAATTATTAGCTCGCTCTTCCACCGTCGGAAACTAAGTTTGGTCGCTACATGTCACCCCAGCGAAAGAATCTTCCCAACTTCCCAATTATGCAACGGAGCCAGGCTAGTTAAGCTATTTTCTTACTTGCGCAAGATTTCACTCTCTCCGACGGAAATATTATATTTCCGGCCTATTTTGGCAGGGGGAAATTCCGTTCCTGCCTTTTGGATTAAAGGTGCACTCGAAAAAGGCGCACCTCAAACACGACGCAAATGAAATATCGCTATGAATGAATAACTTGCTCGGAAATTCCTGCATTTTTTAGCATCTCCAACAAATGTGATGAAAGGCACGTCAATCGAAAGTTAGCCCTAACTCGGAAGTATTTATGTATTTATCTCGGAATTAATACTCTTCTGTCCACATTTGATTCGTGTTCCTTAAATATTTATATTAATAAGATTTTCTCTACTTTCCGAAAAGGTCGAGGATTTTTTCTTGCTCCGAGTTGTACAAAAGTAAATTAGGATGGAGTCGGAAAGTGACTTAGGGTTAGTCTAATTGCGCTGCATTATTGAAAACTGAGTATTAGATGTTTTAATATTCTTCTTTAAAATGATCTGGTCAATTAATTTGACAACCGTGGAATGCGATTAAATACACCTGTCATGTTTCCTTCATTAGGGAGGAAAGTTTCCCACATTAAAGTATTACTTTTTACATTAAAGTATTTAAAACGGAGTTCTCCAAACAT
Nnasicus_ConnosteeFalls_N696 -------------------------------------------------------------------------------------CCTTCGCTTTATTTGTCCGCTCACTTCAAATCTCACCCTTGGAGAAATGGCGTTCCGGAAATGCTCCAATAAAATAATCGATACATCCACTGGCAGCCATTCTGAAAAAGAAAAAAGAAGGAAAAAAAACGCTTGACCATAAATACTATTTGGGGGGAGGAAGTTCCGGACCGAAGAACAACCTGTCAATAAAAGAGCAATTTTATCATTAGTTGTTGGTGGGAGGGAAAGAAGGCAAATCTTCGTCTGTGGGTGGAAGAAGAAGGGATAGAT-AAAAAAAAGAAGAAAATAATAC-AAAAAAATAGAAGGCAGACAAAAATAAAGGTTAACCTGACTAAACAGCAGTCACTTTTATTTTCTCTCTTTATTCGGCAGCACAATTACGAATTCCGTTCGGGACCAACTTTTCCTCACTTTTCACAATGTCCTGGGTGAAGTGTATTTATGCAGAGCGGGGGGGGGCTCTCCTTTGCTTGACACTTGGATAATTGGGTTGTCCCGGCGAATTCGCAGGCCCATTCCCCCAGGCAACTTGGAAATGCACCAGGGACGGGGGCCAGAAATAATAACTTTTGGTATCCTAACTCGTTTCTCCTCCTTTCGTGTGCTGCATTGGCCGGGACTCCAACGCGCAATTTGCCTGGCAAAGTGTGGGCCCAATTTTCGATGCGGGACTGTGACAGTAATTTGCTCTGTGTTTTAATCTCGTTTAGAGCAAGCTCATAAATAATTATTAGCTCGCTCTTCCACCGTCGGAAACTAAGTTTGGTCGCTACATGTCACCCCAGCGAAAGAATCTTCCCAACTTCCCAATTATGCAACGGAGCCAGGCTAGTTAAGCTATTTTCTTACTTGCGCAAGATTTCACTCTCTCCGACGGAAATATTATATTTCCGGCCTATTTTGGCAGGGGGAAATTCCGTTCCTGCCTTTTGGATTAAAGGTGCACTCGAAAAAGGCGCACCTCAAACACGACGCAAATGAAATATCGCTATGAATGAATAACTTGCTTGGAAATTCCTGCATTTTTTAGCATCTCCAACAAATGTGATGAAAGGCACGTCAATCGAAAGTTAGCCCTAACTCGGAAGTATTTATGTATTTATCTCGGAATTAATACTCTTCTGTCCACATTTGATTCGTGTTCCTTAAATATTTATATTAATAAGATTTTCTCTACATTCCGAAAAGGTCGAGGATTTTTTCCTGCTCCGAGTTGTACAAAAGTAAATTAGGATGGAGTCGGAAAGTGACTTAGGGTTAGTCTAATTGCGCTGCAATATTGAAAACTGAGTATTAGATGTTTTAATATTCTTCTTTAAAATGATCTGGTCAATTAATTTGACAACCGTGGAATGCGATTAAATACACCTGTCATGTTTCCTTCATTAGGGAAGAAAGTTTCCCACATTAAAGTATTACTTTTTACATTTAAGTATTTAAAACGGAGTTCTCCAAACAT
Nnasicus_CoweeTrain_N189 -----------------------------------------------------TTCAATGCGTAAGCCTTTAAAATATGCGACCACCTTCGCTTTATTTGTCCGCTCACTTCAAATCTCACCCTTGGAGAAATGGCGTTCCGGAAATGCTCCAATAAAATAATCGATACATCCACTGGCAGCCATTCTGAAAAAGAAAAAAGAAGAAGAAAAAACGCTTGACCATAAATACTATTTGGGGGGGGGAAGTTCCGGACCGAAGAACAACCTGTCAATAAAAGAGCAATTTTATCATTAGTTGTTGGTGGGAGGGAAAGAAGGCAAATCTTCGTCTGTGGGTGGAAGAAGAAGGGATAGAT-AAAAAAAAGAAGAAAATAATAC-AAAAAAATAGAAGGCAGACAAAAATAAAGGTTAACCTGACTAAACAGCAGTCACTTTTATTTTCTCTCTTTATTCGGCAGCACAATTACGAATTCCGTTCGGGACCAACTTTTCCTCACTTTTCACAATGTCCTGGGTGAAGTGTATTTATGCAGAGCGGGGGGGGCCTCTCCTTTGCTTGACACTTGGATAATTGGGTTGTCCCGGCGAATTCGCAGGCCCATTCCCCCAGGCAACTTGGAAATGCACCAGGGACGGGGGCCAGAAATAATAACTTTTGGTATCCTAACTCGTTTCTCCTCCTTTCGTGTGCTGCATTGGCCGGGACTCCAACGCGCAATTTGCCTGGCAAAGTGTGGGCCCAATTTTCGATGCGGGACTGTGACAGTAATTTGCTCTGTGTTTTAATCTCGTTTAGAGCAAGCTCATAAATAATTATTAGCTCGCTTTTCCACCGTCGGAAACTAAGTTTGGTCGCTACATGTCACCCCAGCGAAAGAATCTTCCCAACTTCCCAATTATGCAACGGAGCCAGGCTAGTTAAGCTATTTTCTTACTTGCGCAAGATTTCACTCTCTCCGACGGAAATATTATATTTCCGGCCTATTTTGGCAGGGGGAAATTCCGTTCCTGCCTTTTGGATTAAAGGTGCACTCGAAAAAGGCGCACCTCAAACACGACGCAAATGAAATATCGCTATGAATGAATAACTTGCTTGGAAATTCCTGCATTTTTTAGCATCTCCAACAAATGTGATGAAAGGCACGTCAATCGAAAGTTAGCCCTAACTCGGAAGTATTTATGTATTTATCCCGGAATTAATACTCTTCTGTCCACATTTGATTCGTGTTCCTTAAATATTTATATTAATAAGATTTTCTCTACTTTCCGAAAAGGTCGAGGATTTTTTCCTGCTCCGATTTGTACAAAAGTAAATTAGGATGGAGTCGGAAAATGACTTAGGGTTAGTCTAATTGCGCTGCATTATTGAAAACTGAGTATTAGATGTTTTAATATTCTTCTTTAAAATGATCTGGTCAATTAATTTGACAACCGTGGAATGCGATTAAATACACCTGTCATGTTTCCTTCATTAGGGAGGAAAGTTTCCCACATTAAAGTATTACTTTTTACATTAAAGTA------------------------
Npaynei_Grindstaff_N646 TCCACAAGAGCGAACGGGTCGGCATAAAGACGCCGCATAAGCAAACACGATTATTCAATGCGTAAGCCTTTAAAATATGCGACCACCTTCGCTTTATTTGTCCGCTCACTTCAAATCTCACCCTTGGAGAAATGGCGTTCCGGAAATGCTCCAATAAAATAATCGATACATCCACTGGCAGCCATTCTGAAAAAGAAAAAAGAAGAAGAAAAAACGCTTGACCATAAATACTATTT-GGGGGAGGAAGTTCCGGACCCAAGAACAACCTGTCAATAAAAGAGCAATTTTATCATTAGTTGTTGGTAGGAGGGAAAGAAGGCAAATCTTCGTCTGTGGGTGGAAGAAGAAGGGATAGATAAAAAAAAAAAAGAAAATAATAC-AAAAAAATAGAAGGCAGACAAAAATAAAGGTTAACCTGACTAAACAGCAGTCACTTTTATTTTCTCTCTTTATTCGGCAGCACAATTACGAATTCCGTTCGGGACCAACTTTTCCTCACTTTTCACAATGTCCTGGGTGAAGTGTATTTATGCAGAGCGGGGGGGCCCTCTCCTTTGCTTGACACTTGGATAATTGGGTTGTCCCGGCGAATTCGCAGGCCCATTCCCCCAGGCAACTTGGAAATGCACCAGGGACGGGGGCCAGAAATAATAACTTTTGGTATCCTAACTCGTTTCTCCTCCTTTCGTGTGCTGCATTGGCCGGGACTCCAACGCGCAATTTGCCTGGCAAAGTGTGGGCCCAATTTTCGATGCGGGACTGTGACAGTAATTTGCTCTGTGTTTTAATCTCGTTTAGAGCAAGCTCATAAATAATTATTAGCTCGCTCTTCCACCGTCGGAAACTAAGTTTGGTCGCTACATGTCACCCCAGCGAAAGAATCTTCCCAACTTCCCAATTATGCAACGGAGCCAGGCTAGTTAAGCTATTTTCTTACTTGCGCAAGATTTCACTCTCTCCGACGGAAATATTATATTTCCGGTCTATTTTGGCAGGGGAAAATTCCGTTCCTGCCTTTCGGATTAAAGGTGCACTCGAAAAAGGCGCACCTCAAACACGACGCAAATGAAATATCGCCGTGAATGAATAACTTGCTTGGAAATTCCTGCATTTTTTAGCATCTCCAACAAATGTGATGAAAGACACGTCAATCGAAAGTTAGCCCTAACTCGGAAGTATTTATGTATTTATCTCGGAATTAATACTATTCTGTCCACATTTGATTCGTGCACCTTAAATATTTATATTAATAAGATTTTCTCTACTTTCCGAAAAGGTCGGGGATTTTTTCCCGCTCCGAGTTGTACAAAAGTAAATTAGGATGGAGTCGGAAAATGACTTAGGGTTAGTCTAATTGCGCTGCATTGTTGAAAACTG------AGAGGTTTTAATATTCTTCTTTAAAATGATCTGGTCAATTAATTTGACAACCGTGGAATGCGATTAAATGCACCTGTCATGCTTCCTTCATCGGGAAGGAAAGTTTCCCACATTAAAGTATTACTTTTTACATTAAAGTATTTAAAAAGGAGTTCTCCAAACAT
Npaynei_NorrisDamCave_N348 TCCACAAGAGCGTACGGGTCGGCATAAAGACGCCGCATAAGCAAACACGATTATTCAATGCGTAAGCCTTTAAAATATGCGACCACCTTCGCTTTATTTGTCCGCTCACTTCAAATCTCACCCTTGGAGAAATGGCGTTCCGGAAATGCTCCAATAAAATAATCGATACATCCACTGGCAGCCATTCTGAAAAAGAAAAAAGAAGAAGAAAAAACGCTTGACCATAAATACTATTT-GGGGGAGGAAGTTCCGGACCCAAGAACAACCTGTCAATAAAAGAGCAATTTTATCATTAGTTGTTGGTAGGAGGGAAAGAAGGCAAATCTTCGTCTGTGGGTGGAAGAAGAAGGGATAGAT---AAAAAAAAAGAAAATAATACAAAAAAAATAGAAGGCAGACAAAAATAAAGGTTAACCTGACTAAACAGCAGTCACTTTTATTTTCTCTCTTTATTCGGCAGCACAATTACGAATTCCGTTCGGGACCAACTTTTCCTCACTTTTCACAATGTCCTGGGTGAAGTGTATTTATGCAGAGCGGGGGGGCCCTCTCCTTTGCTTGACACTTGGATAATTGGGTTGTCCCGGCGAATTCGCAGGCCCATTCCCCCAGGCAACTTGGAAATGCACCAGGGACGGGGGCCAGAAATAATAACTTTTGGTATCCTAACTCGTTTCTCCTCCTTTCGTGTGCTGCATTGGCCGGGACTCCAACGCGCAATTTGCCTGGCAAAGTGTGGGCCCAATTTTCGATGCGGGACTGTGACAGTAATTTGCTCTGTGTTTTAATCTCGTTTAGAGCAAGCTCATAAATAATTATTAGCTCGCTCTTCCACCGTCGGAAACTAAGTTTGGTCGCTACATGTCACCCCAGCGAAAGAATCTTCCCAACTTCCCAATTATGCAACGGAGCCAGGCTAGTTAAGCTATTTTCTTACTTGCGCAAGATTTCACTCTCTCCGACGGAAATATTATATTTCCGGTCTATTTTGGCAGGGGAAAATTCCGTTCCTGCCTTTCGGATTAAAGGTGCACTCGAAAAAGGCGCACCTCAAACACGACGCAAATGAAATATCGCCGTGAATGAATAACTTGCTTGGAAATTCCTGCATTTTTTAGCATCTCCAACAAATGTGATGAAAGACACGTCAATCGAAAGTTAGCCCTAACTCGGAAGTATTTATGTATTTATCTCGGAATTAATACTATTCTGTCCACATTTGATTCGTGCACCTTAAATATTTATATTAATAAGATTTTCTCTACTTTCCGAAAAGGTCGGGGATTTTTTCCCGCTCCGAGTTGTACAAAAGTAAATTAGGATGGAGTCGGAAAATGACTTAGGGTTAGTCTAATTGCGCTGCATTGTTGAAAACTG------AGAGGTTTTAATATTCTTCTTTAAAATGATCTGGTCAATTAATTTGACAACCGTGGAATGCGATTAAATGCACCTGTCATGCTTCCTTCATCGGGAAGGAAAGTTTCCCACATTAAAGTATTACTTTTTACATT------------------------------
Npaynei_UnakaMtns_N943 -------------------------------------TAAGCAAACACGATTATTCAATGCGTAAGCCTTTAAAATATGCGACCACCTTCGCTTTATTTGTCCGCTCACTTCAAATCTCACCCTTGGAGAAATGGCGTTCCGGAAATGCTCCAATAAAATAATCGATACATCCACTGGCAGCCATTCTGAAAAAGAAAAAAGAAGAAGAAAAAACGCTTGACCATAAATACTATTT-GGGGGAGGAAGTTCCGGACCCAAGAACAACCTGTCAATAAAAGAGCAATTTTATCATTAGTTGTTGGTAGGAGGGAAAGAAGGCAAATCTTCGTCTGTGGGTGGAAGAAGAAGGGATAGAT-AAAAAAAAGAAGAAAATAATAC-AAAAAAATAGAAGGCAGACAAAAATAAAGGTTAACCTGACTAAACAGCAGTCACTTTTATTTTCTCTCTTTATTCGGCAGCACAATTACGAATTCCGTTCGGGACCAACTTTTCCTCACTTTTCACAATGTCCTGGGTGAAGTGTATTTATGCAGAGCGGGGGGGCCCTCTCCTTTGCTTGACACTTGGATAATTGGGTTGTCCCGGCGAATTCGCAGGCCCATTCCCCCAGGCAACTTGGAAATGCACCAGGGACGGGGGCCAGAAATAATAACTTTTGGTATCCTAACTCGTTTCTCCTCCTTTCGTGTGCTGCATTGGCCGGGACTCCAACGCGCAATTTGCCTGGCAAAGTGTGGGCCCAATTTTCGATGCGGGACTGTGACAGTAATTTGCTCTGTGTTTTAATCTCGTTTAGAGCAAGCTCATAAATAATTATTAGCTCGCTCTTCCACCGTCGGAAACTAAGTTTGGTCGCTACATGTCACCCCAGCGAAAGAATCTTCCCAACTTCCCAATTATGCAACGGAGCCAGGCTAGTTAAGCTATTTTCTTACTTGCGCAAGATTTCACTCTCTCCGACGGAAATATTATATTTCCGGTCTATTTTGGCAGGGGAAAATTCCGTTCCTGCCTTTTGGATTAAAGGTGCACTCGAAAAAGGCGCACCTCAAACACGACGCAAATGAAATATCGCCGTGAATGAATAACTTGCTTGGAAATTCCTGCATTTTTTAGCATCTCCAACAAATGTGATGAAAGACACGTCAATCGAAAGTTAGCCCTAACTCGGAAGTATTTATGTATTTATCTCGGAATTAATACTATTCTGTCCACATTTGATTCGTGCACCTTAAATATTTATATTAATAAGATTTTCTCTACTTTCCGAAAAGGTCGGGGATTTTTTCCCGCTCCGAGTTGTACAAAAGTAAATTAGGATGGAGTCGGAAAATGACTTAGGGTTAGTCTAATTGCGCTGCATTGTTGAAAACTG------AGAGGTTTTAATATTCTTCTTTAAAATGATCTGGTCAATTAATTTGACAACCGTGGAATGCGATTAAATGCACCTGTCATGCTTCCTTCATCGGG---------------------------------------------------------------------
Npecki_HaskellSims_G3697 TCCACAAGAGCGTACGGGTCGGCATAAAGACGCCGCATAAGCAAACACGATTATTCAATGCGTAAGCCTTTAAAATATGCGGCCACCTTCGCTTTATTTGTCCGCTCACTTCAAATCTCACCCTTGGAGAAATGGCGTTCCGGAAATGCTCCAATAAAATAATCGATACATCCACTGGCAGCCATTCTGAAAAAGAAAAAGAAAGAAAAAAAAACGCTTGACCATAAATACTATTTGGGGGGAAGAAGTTCCGGACCCAAGAACAACCTGTCAATAAAAGAGCAATTTTATCATTAGTTGTTGGTAGGAGGGAAAGAAGGCAAATCTTCGTCTGTGGGTGGAAGAAGAAGGGATAGGTAAAAAAAAAGAAGAAAATAATACAAAAAAAATAGAAGGCAGACAAAAATAAAGGTTAACCTGACTAAACAGCAGTCACTTTTATTTTCTCTCTTTATTCGGCAGCACAATTACGAATTCCGTTCGGGACCAACTTTTCCTCACTTTTCACAATGTCCTGGGTGAAGTGTATTTATGCAGAGCGGGGGGGCCCTCTCCTTTGCTTGACACTTGGATAATTGGGTTGTCCCGGCGAATTCGCAGGCCCATTCCCCCAGGCAACTTGGAAATGCACCAGGGACGGGGGCCAGAAATAATAACTTTTGGTATCCTAACTCGTTTCTCCTTT---CGTGTGCAGCATTGGCCGGGACTCCAACGCGCAATTTGCCTGGCAAAGTGT-GGCCCAATTTTCGATGCGGGACTGTGACAGTAATTTGCTCTGTGTTTTAATCTCGTTTAGAGCAAGCTCATAAATAATTATTAGCTCGCTCTTCCACCGTCGGAAACTAAGTTTGGTCGCTACATGTCACCCCAGCGAAAGAATCTTCCCAACTTCCCAATTATGCAACGGAGCCAGGCTAGTTAAGCTATTTTCTTACTTGCACAAGATTTCATTCTCTCCGACGGAAATATTATATTTCCGGCCTATTTTGGCAGGGGGAAATTTCGTTCCTGCCTTCTGGATTAAAGGTGCACTCGAAAAAGGCGCACCTCAAACACGACGCAAATGAAATATCGCTATGAATGAATAACTTGCTTGGAAATTCCTGCATTTTTTAGCATCTCCAACAGATATGATGAAAGACACGTCAATCGAAAGTTAGCCCTAACTCGGAAGTATTTATGTATTTATCTCGGAATTAATACTCTTCTGTCCGCATTTGATTCGTGCTCCTTAAATATTTATATTAAGAAGATTTTC---------CGAAAAGGAAGAGGATTTTTTCCTGCTCCGAGTTGTACAAAAGTAAATTAGGATGGAGTCAGAAAATGACTTAGGGTTAGTCTAATTGCTCTGCATTATTGAAAACCGAGTTTTAGATTTTTTAATA---TTCTTTAAAATGATCTGGTAAATTAATTTGACAACCGTGGCATGCGATTGAATGCACCTGTCATGTTTCCTTCATTAGGAAGGAAAGTTTCCCACATTACAGTATTACTTTTTACATTAAAGTATTTAAAAATGAGTTTTCCAAACAT
Npecki_HurricaneMazeCave_G2100 TCCACAAGAGCGTACGGGTCGGCATAAAGACGCCGCATAAGCAAACACGATTATTCAATGCGTAAGCCTTTAAAATATGCGACCACCTTCTCTTTATTTGTCCGCTCACTTCAAATCTCACCCTTGGAGAAATGGCGTTCCGGAAATGCTCCAATAAAATAATCGATACATCCACTGGCAGCCATTCTGAAAAAGAAAAAGAAAGAAAAAAAAACGCTTGACCATAAATACTATTTGGGAGGAAGAAGTTCCGGACCCAAGAACAACCTGTCAATAAAAGAGCAATTTTATCATTAGTTGTTGGTAGGAGGGAAAGAAGGCAAATCTTCGTCTGTGGGTGGAAGAAGAAGGGATAGGTAAAAAAAAAGAAGAAAATAATACAAAAAAAATAGAAGGCAGACAAAAATAAAGGTTAACCTGACTAAACAGCAGTCACTTTTATTTTCTCTCTTTATTCGGCAGCACAATTACGAATTCCGTTCGGGACCAACTTTTCCTCACTTTTCACAATGTCCTGGGTGAAGTGTATTTATGCAGAGCGGGGGGGCCCTCTCCTTTGCTTGACACTTGGATAATTGGGTTGTCCCGGCGAATTCGCAGGCCCATTCCCCCAGGCAACTTGGAAATGCACCAGGGACGGGGGCCAGAAATAATAACTTTTGGTATCCTAACTCGTTTCTCCTTT---CGTGTGCTGCATTGGCCGGGACTCCAACGCGCAATTTGCCTGGCAAAGTGT-GGCCCAATTTTCGATGCGGGACTGTGACAGTAATTTGCTCTGTGTTTTAATCTCGTTTAGAGCAAGCTCATAAATAATTATTAGCTCGCTCTTCCACCGTCGGAAACTAAGTTTGGTCGCTACATGTCACCCCAGCGAAAGAATCTTCCCAACTTCCCAATTATGCAACGGAGCCAGGCTAGTTAAGCTATTTTCTTACTTGCACAAGATTTCATTCTCTCCGACGGAAATATTATATTTCCGGCCTATTTTGGCAGGGGGAAATTTCGTTCCTGCCTTCTGGATTAAAGGTGCACTCGAAAAAGGCGCACCTCAAACACGACGCAAATGAAATATCGCTATGAATGAATAACTTGCTTGGAAATTCCTGCATTTTTTAGCATCTCCAACAGATATGATGAAAGACACGTCAATCGAAAGTTAGCCCTAACTCGGAAGTATTTATGTATTTATCTCGGAATTAATACTCTTCTGTCCACATTTGATTCGTGCTCCTTAAATATTTATATTAAGAAGATTTTC---------CGAAAAGGAAGAGGATTTTTTCCTGCTCCGAGTTGTACAAAAGTAAATTAGGATGAAGTCGGAAAATGACTTAGGGTTAGTCTAATTGCTCTGCATTATTGAAAACCGAGTTTTAGATTTTTTAATATTCTTCTTTAAAATGATCTGGTAAATTAATTTGACAACCGTGGCATGCGATTAAATGCACCTGTCATGTTTCCTTCATTAGGAAGGAAAGTTTCCCACATTAAAGTATTATTTTTTACATTAAAGTATTTAAAAAGGAGTTTTCCAAACAT
Npecki_Monteagle_N062 TCCACAAGAGCGTACGGGTCGGCATAAAGACGCCGCATAAGCAAACACGATTATTCAATGCGTAAGCCTTTAAAATATGCGGCCACCTTCGCTTTATTTGTCCGCTCACTTCAAATCTCACCCTTGGAGAAATGGCGTTTCGGAAATGCTCCAATAAAATAATCGATACATCCACTGGCAGCCATTCTGAAAAAGAAAAAGAAAGAAAAAAAAACGCTTGACCATAAATACTATTTGGAAGGAAGAAGTTCCGGACCCAAGAACAACCTGTCAATAAAAGAGCAATTTTATCATTAGTTGTTGGTAGGAGGGGAAGAAGGCAAATCTTCGTCTGTGGGTGGAAGAAGAAGGGATAGGTAAAAAAAAAGAAGAAAATAATACAAAAAAAATAGAAGGCAGACAAAAATAAAGGTTAACCTGACTAAACAGCAGTCACTTTTATTTTCTCTCTTTATTCGGCAGCACAATTACGAATTCCGTTCGGGACCAACTTTTCCTCACTTTTCACAATGTCCTGGGTGAAGTGTATTTATGCAGAGCGGGGGGGCCCTCTCCTTTGCTTGACACTTGGATAATTGGGTTGTCCCGGCGAATTCGCAGGCCCATTCCCCCAGGCAACTTGGAAATGCACCAGGGACGGGGGCCAGAAATAATAACTTTTGGTATCCTAACTCGTTTCTCCTTT---CGTGTGCTGCATTGGCCGGGACTCCAACGCGCAATTTGCCTGGCAAAGTGT-GGCCCAATTTTCGATGCGGGACTGTGACAGTAATTTGCTCTGTGTTTTAATCTCGTTTAGAGCAAGCTCATAAATAATTATTAGCTCGCTCTTCCACCGTCGGAAACTAAGTTTGGTCGCTACATGTCACCCCAGCGAAAGAATCTTCCCAACTTCCCAATTATGCAACGGAGCCAGGCTAGTTAAGCTATTTTCTTACTTGCACAAGATTTCACTCTCTCCGACGGAAATATTATATTTCCGGCCTATTTTGGCAGGGGGAAATTTCGTCCCTGCCTTCTGGATTAAAGGTGCACTCGAAAAAGGCGCACCTCAAACACGACGCAAATGAAATATCGCTATGAATGAATAACTTGCTTGGAAATTCCTGCATTTTTTAGCATCTCCAACAGATATGATGAAAGACACGTCAATCGAAAGTTAGCCCTAACTCGGAAGTATTTATGTATTTATCTCGGAATTAATACTCTTCTGTCCACATTTGATTCGTGCTCCTTAAATATTTATATTAAGAAGATTTTC---------CGAAAAGGAAGAGGATTTTTTCCTGCTCCGAGTTGTACAAAAGTAAATTAGGATGGAGTCGGAAAATGACTTAGGGTTAGTCTAATTGCTCTGCATTATTGAAAACCGAGTTTTAGATTTTTTAATATTCTTCTTCAAAATGATCGGGTAAATTAATTTGACAACCGTGGCATGCGATTAAATGCACCTGTCATGTTTCCTTCATTAGGAAGGAAAGTTTCCCACATTAAAGTATTACTTTTTACATTAAGGTATTTAAAAAGAAGTTTTCCAAACAT
Nperlakyi_SChimneys_N1079 TCCACAAGAGCGTACGGGTCGGCATAAAGACGCCGCATAAGCAAACACGATTATTCAATGCGTAAGCCTTTAAAATATGCGACCACCTTCGCTTTATTTGTCCGCTCACTTCAAATCTCACCCTTGGAGAAATGGCGTTCCGGAAATGCTCCAATAAAATAATCGATACATCCACTGGCAGCCATTCTGAAAAAGAAAAAAGAAGAAGAAAAAACGCTTGACCATAAATACTATTTGGGGGGAGGAAGTTCCGGACCCAAGAACAACCTGTCAATAAAAGAGCAATTTTATCATTAGTTGTTGGTAGGAGGGAAAGAAGGCAAATCTTCGTCTGTGGGTGGAAGAAGAAGGGATAGATAAAAAAAAAGAAGAAGAAAATACAAAAAAAATAGAAGGCAGACAAAAATAAAGGTTAACCTGACTAAACAGCAGTCACTTTTATTTTCTCTCTTTATTCGGCAGCACAATTACGAATTCCGTTCGGGACCAACTTTTCCTCACTTTTCACAATGTCCTGGGTGAAGTGTATTTATGCAGAGCGGGGGGGCCCTCTCCTTTGCTTGACACTTGGATAATTGGGTTGTCCCGGCGAATTCGCAGGCCCATTCCCCCAGGCAACTTGGAAATGCACCAGGGACGGGGGCCAGAAATAATAACTTTTGGTATCCTAACTCGTTTCTCCTCCTTTCGTGTGCTGCATTGGCCGGGACTCCAACGCGCAATTTGCCTGGCAAAGTGAGGGCCCAATTTTCGATGCGGGACTGTGACAGTAATTTGCTCTGTGTTTTAATCTCGTTTAGAGCAAGCTCATAAATAATTATTAGCTCGCTCTTCCACCGTCGGAAACTAAGTTTGGTCGCTACATGTCACCCCAGCGAAAGAATCTTCCCAACTTCCCAATTATGCAACGGAGCCAGGCTAGTTAAGCTATTTTCTTACTTGCGCAAGATTTCACTCTCTCCGACGGAAATATTATATTTCCGGCCTATTTTGGCAGGGGGAAATTCCGTTCCTGCCTTTTGGATTAAAGGTGCACTCGAAAAAGGCGCACCTCAAACACGACGCAAATGAAATATCGCTATGAATGAATAACTGGCTTGGAAATTCCTGCATTTTTTAGCATCTCCAACAAATGTGATGAAAGACACGTCAATCGAAAGTTAGCCCTAACTCGGAAGTATTTATGTATTTATCTCGGAATTAATACTCTTCTGTCCACATTTGATTCGTGCTCCTCAAATATTTATATTAATAAGATTTTCTCTACTTTCCGAAAAGGTCGAGG--TTTTTCCTGTTCCGAGTTGTACCAAAGTAAATTAGGATGGAGTCGGAAAATGACTTAGGGTTAGTCTAATTGCCCTGCATTATTGAAAACTGAGTATTAGATGTTTTAATATTCTTCTTTAAAATGATTTGGTCAATTAATTTGACAGCCGTGGAATGCGATTAAATACACCTGTCATGTTTCCTTCACAAGGAAGGAAAGTTTCACTCATTAAAGCATT------------------------------------------
Nreclusus_Clingmans_N252 TCCACAAGAGCGTACGGGTCGGCATAAAGACGCCGCATAAGCAAACACGATTATTCAATGCGTAAGCCTTTAAAATATGCGACCACCTTCGCTTTATTTGTCCGCTCACTTCAAATCTCACCCTTGGAGAAATGGCGTTCCGGAAATGCTCCAATAAAATAATCGATACATCCACTGGCAGCCATTCTGAAAAAGAAAAAAGAAGAAGAAAAAACGCTTGACCATAAATACTATTTGGGGGGAGGAAGTTCCGGACCCAAGAACAACCTGTCAATAAAAGAGCAATTTTATCATTAGTTGTTGGTAGGAGGGAAAGAAGGCAAATCTTCGTCTGTGGGTGGAAGAAGAAGGGATAGATAAAAAAAAAGAAGAAGAAAATACAAAAAAAATAGAAGGCAGACAAAAATAAAGGTTAACCTGACTAAACAGCAGTCACTTTTATTTTCTCTCTTTATTCGGCAGCACAATTACGAATTCCGTTCGGGACCAACTTTTCCTCACTTTTCACAATGTCCTGGGTGAAGTGTATTTATGCAGAGCGGGGGGGCCCTCTCCTTTGCTTGACACTTGGATAATTGGGTTGTCCCGGCGAATTCGCAGGCCCATTCCCCCAGGCAACTTGGAAATGCACCAGGGACGGGGGCCAGAAATAATAACTTTTGGTATCCTAACTCGTTTCTCCTCCTTTCGTGTGCTGCATTGGCCGGGACTCCAACGCGCAATTTGCCTGGCAAAGTGAGGGCCCAATTTTCGATGCGGGACTGTGACAGTAATTTGCTCTGTGTTTTAATCTCGTTTAGAGCAAGCTCATAAATAATTATTAGCTCGCTCTTCCACCGTCGGAAACTAAGTTTGGTCGCTACATGTCACCCCAGCGAAAGAATCTTCCCAACTTCCCAATTATGCAACGGAGCCAGGCTAGTTAAGCTATTTTCTTACTTGCGCAAGATTTCACTCTCTCCGACGGAAATATTATATTTCCGGCCTATTTTGGCAGGGGGAAATTCCGTTCCTGCCTTTTGGATTAAAGGTGAACTCGAAAAAGGCGCACCTCAAACACGACGCAAATGAAATATCGCTATGAATGAATAACTTGCTTGGAAATTCCTGCATTTTTTAGCATCTCCAACAAATGTGATGAAAGACACGTCAATCGAAAGTTAGCCCTAACTCGGAAGTATTTATGTATTTATCTCGGAATTAATACTCTTCTGTCCACATTTGATTCGTGCTCCTCAAATATTTATATTAATAAGATTCTCTCTACTTTCCGAAAAGGTCGAGG-TTTTTTCCTGCTCCGAGTTGTACCAAAGTAAATTAGGATGGAGTCGGAAAATGACTTAGGGTTAGTCTAATTGCCCTGCATTATTGAAAACTGAGTATTAGATGTTTTAATATTCTTCTTTAAAATGATTTGGTCAATTAATTTGACAACAGTGGAATGCGATTAAATACACCTGTCATGTTTCCTTCACAAAGAAGGAAAG-------------------------------------------------------------
Nreclusus_Newfound_N259 -CCACAAGAGCGTACGGGTCGGCATAAAGACGCCGCATAAGCAAACACGATTATTCAATGCGTAAGCCTTTAAAATATGCGACCACCTTCGCTTTATTTGTCCGCTCACTTCAAATCTCACCCTTGGAGAAATGGCGTTCCGGAAATGCTCCAATAAAATAATCGATACATCCACTGGCAGCCATTCTGAAAAAGAAAAAAGAAGAAGAAAAAACGCTTGACCATAAATACTATTTGGGGGGAGGAAGTTCCGGACCCAAGAACAACCTGTCAATAAAAGAGCAATTTTATCATTAGTTGTTGGTAGGAGGGAAAGAAGGCAAATCTTCGTATGTGGGTGGAAGAAGAAGGGATAGATAAAAAAAAAGAAGAAGAAAATACAAAAAAAATAGAAGGCAGACAAAAATAAAGGTTAACCTGACTAAACAGCAGTCACTTTTATTTTCTCTCTTTATTCGGCAGCACAATTACGAATTCCGTTCGGGACCAACTTTTCCTCACTTTTCACAATGTCCTGGGTGAAGTGTATTTATGCAGAGCGGGGGGGCCCTCTCCTTTGCTTGACACTTGGATAATTGGGTTGTCCCGGCGAATTCGCAGGCCCATTCCCCCAGGCAACTTGGAAATGCACCAGGGACGGGGGCCAGAAATAATAACTTTTGGTATCCTAACTCGTTTCTCCTCCTTTCGTGTGCTGCATTGGCCGGGACTCCAACGCGCAATTTGCCTGGCAAAGTGAGGGCCCAATTTTCGATGCGGGACTGTGACAGTAATTTGCTCTGTGTTTTAATCTCGTTTAGAGCAAGCTCATAAATAATTATTAGCTCGCTCTTCCACCGTCGGAAACTAAGTTTGGTCGCTACATGTCACCCCAGCGAAAGAATCTTCCCAACTTCCCAATTATGCAACGGAGCCAGGCTAGTTAAGCTATTTTCTTACTTGCGCAAGATTTCACTCTCTCCGACGGAAATATTATATTTCCGGCCTATTTTGGCAGGGGGAAATTCCGTTCCTGCCTTTTGGATTAAAGGTGCACTCGAAAAAGGCGCACCTCAAACACGACGCAAATGAAATATCGCTATGAATGAATAACTTGCTTGGAAATTCCTGCATTTTTTAGCATCTCCAACAAATGTGATGAAAGACACGTCAATCGAAAGTTAGCCCTAACTCGGAAGTATTTATGTATTTATCTCGGAATTAATACTCTTCTGTCCACATTTGATTCGTGCTCCTCAAATATTTATATTAATAAGATTCTCTCTACTTTCCGAAAAGGTCGAGG-TTTTTTCCTGCTCCGAGTTGTACCAAAGTAAATTAGGATGGAGTCGGAAAATGACTTAGGGTTAGTCTAATTGCCCTGCATTATTGAAAACTGAGTATTAGATGTTTTAATATTCTTCTTTAAAATGATTTGGTCAATTAATTTGACAACAGTGGAATGCGATTAAATACACCTGTCATGTTTCCTTCACAAGGAAGGAAAGTTTCACACATTAAAGCATTACTTTTTACATTAAAGTATTTAAAAAGGAGTTCTCCAAACAT
Nreclusus_Noland_N1051 TCCACAAGAGCGTACGGGTCGGCATAAAGACGCCGCATAAGCAAACACGATTATTCAATGCGTAAGCCTTTAAAATATGCGACCACCTTCGCTTTATTTGTCCGCTCACTTCAAATCTCACCCTTGGAGAAATGGCGTTCCGGAAATGCTCCAATAAAATAATCGATACATCCACTGGCAGCCATTCTGAAAAAGAAAAAAGAAGAAGAAAAAACGCTTGACCATAAATACTATTTGGGGGTAGGAAGTTCCGGACCCAAGAACAACCTGTCAATAAAAGAGCAATTTTATCATTAGTTGTTGGTAGGAGGGAAAGAAGGCAAATCTTCGTCTGTGGGTGGAAGAAGAAGGGATAGATAAAAAAAAAGAAGAAGAAAATACAAAAAAAATAGAAGGCAGACAAAAATAAAGGTTAACCTGACTAAACAGCAGTCACTTTTATTTTCTCTCTTTATTCGGCAGCACAATTACGAATTCCGTTCGGGACCAACTTTTCCTCACTTTTCACAATGTCCTGGGTGAAGTGTATTTATGCAGAGCGGGGGGGCCCTCTCCTTTGCTTGACACTTGGATAATTGGGTTGTCCCGGCGAATTCGCAGGCCCATTCCCCCAGGCAACTTGGAAATGCACCAGGGACGGGGGCCAGAAATAATAACTTTTGGTATCCTAACTCGTTTCTCCTCCTTTCGTGTGCTGCATTGGCCGGGACTCCAACGCGCAATTTGCCTGGCAAAGTGAGGGCCCAATTTTCGATGCGGGACTGTGACAGTAATTTGCTCTGTGTTTTAATCTCGTTTAGAGCAAGCTCATAAATAATTATTAGCTCGCTCTTCCACCGTCGGAAACTAAGTTTGGTCGCTACATGTCACCCCAGCGAAAGAATCTTCCCAACTTCCCAATTATGCAACGGAGCCAGGCTAGTTAAGCTATTTTCTTACTTGCGCAAGATTTCACTCTCTCCGACGGAAATATTATATTTCCGGCCTATTTTGGCAGGGGGAAATTCCGTTCCTGCCTTTTGGATTAAAGGTGCACTCGAAAAAGGCGCACCTCAAACACGACGCAAATGAAATATCGCTATGAATGAATAACTTGCTTGGAAATTCCTGCATTTTTTAGCATCTCCAACAAATGTGATGAAAGACACGTCAATCGAAAGTTAGCCCTAACTCGGAAGTATTTATGTATTTATCTCGGAATTAATACTCTTCTGTCCACATTTGATTCGTGCTCCTCAAATATTTATATTAATAAGATTCTCTCTACTTTCCGAAAAGGTCGAGG-TTTTTTCCTGCTCCGAGTTGTACCAAAGTAAATTAGGATGGAGTCGGAAAATGACTTAGGGTTAGTCTAATTGCCCTGCATTATTGAAAACTGAGTATTAGATGTTTTAATATTCTTCTTTAAAATGATTTGGTCAATTAATTTGACAACAGTGGAATGCGATTAAATACACCTGTCATGTTTCCTTCACAAAGAAGGAAACTTTCACACATTAAAGCATTACTTTTTACATTAAAGTATTTAAAAAGGAGTTCTCCAAACAT
Nreclusus_Smokemont_N1020 TCCACAAGAGCGTACGGGTCGGCATAAAGACGCCGCATAAGCAAACACGATTATTCAATGCGTAAGCCTTTAAAATATGCGACCACCTTCGCTATATTTGTCCGCTCACTTCAAATCTCACCCTTGGAGAAATGGCGTTCCGGAAATGCTCCAATAAAATAATCGATACATCCACTGGCAGCCATTCTGAAAAAGAAAAAAGAAGAAGAAAAAACGCTTGACCATAAATACTATTTGGGGGGAGGAAGTTCCGGACCCAAGAACAACCTGTCAATAAAAGAGCAATTTTATCATTAGTTGTTGGTAGGAGGGAAAGAAGGCAAATCTTCGTCTGTGGGTGGAAGAAGAAGGGATAGATAAAAAAAAAAAAGAAGAAAATACAAAAAAAATAGAAGGCAGACAAAAATAAAGGTTAACCTGACTAAACAGCAGTCACTTTTATTTTCTCTCTTTATTCGGCAGCACAATTACGAATTCCGTTCGGGACCAACTTTTCCTCACTTTTCACAATGTCCTGGGTGAAGTGTATTTATGCAGAGCGGGGGGGCCCTCTCCTTTGCTTGACACTTGGATAATTGGGTTGTCCCGGCGAATTCGCAGGCCCATTCCCCCAGGCAACTTGGAAATGCACCAGGGACGGGGGCCAGAAATAATAACTTTTGGTATCCTAACTCGTTTCTCCTCCTTTCGTGTGCTGCATTGGCCGGGACTCCAACGCGCAATTTGCCTGGCAAAGTGAGGGCCCAATTTTCGATGCGGGACTGTGACAGTAATTTGCTCTGTGTTTTAATCTCGTTTAGAGCAAGCTCATAAATAATTATTAGCTCGCTCTTCCACCGTCGGAAACTAAGTTTGGTCGCTACATGTCACCCCTGCGAAAGAATCTTCCCAACTTCCCAATTATGCAACGGAGCCAGGCTAGTTAAGCTATTTTCTTACTTGCGCAAGATTTCACTCTCTCCGACGGAAATATTATATTTCCGGCCTATTTTGGCAGGGGGAAATTCCGTTCCTGCCTTTTGGATTAAAGGTGCACTCGAAAAAGGCGCACCTCAAACACGACGCAAATGAAATATCGCTATGAATGAATAACTTGCTTGGAAATTCCTGCATTTTTTAGCATCTCCAACAAATGTGATGAAAGACACGTCAATCGAAAGTTAGCCCTAACTCGGAAGTATTTATGTATTTATCTCGGAATTAATACTCTTCTGTCCACATTTGATTCGTGCTCCTCAAATATTTATATTAATAAGATTCTCTCTACTTTCCGAAAAGGTCGAGG-TTTTTTCCTGCTCCGAGTTGTACCAAAGTAAATTAGGATGGAGTCGGAAAATGACTTAGGGTTAGTCTAATTGCCCTGCATTATTGAAAACTGAGTATTAGATGTTTTAATATTCTTCTTTAAAATGATTTGGTCAATTAATTTGACAACAGTGGAATGCGATTAAATACACCTGTCATGTTTCCTTCACAAAGAAGGAAAGTTTCACACATTAAAGCATTACTTTTTACATTAAAGTATTTAAAAAGGAGTTCTCCAAACCT
Nroanensis_IngramBranch_N926 TCCACAAGAGCGTACGGGTCGGCATAAAGACGCCGCATAAGCAAACACGATTATTCAATGCGTAAGCCTTTAAAATATGCGACCACCTTCGCTTTATTTGTCCGCTCACTTCAAATCTCACCCTTGGAGAAATGGCGTTCCGGAAATGCTCCAATAAAATAATCGATACATCCACTGGCAGCCATTCTGAAAAAGAAAAAAGAAGAAGAAAAAACGCTTGACCATAAATACTATTT-GGGGGAGGAAGTTCCGGACCCAAGAACAACCTGTCAATAAAAGAGCAATTTTATCATTAGTTGTTGGTAGGAGGGAAAGAAGGCAAATCTTCGTCTGTGGGTGGAAGAAGAAGGGATAGATAAAAAAAGAAAAGAAAATAATAC-AAAAAAATAGAAGGCAGACAAAAATAAAGGTTAACCTGACTAAACAGCAGTCACTTTTATTTTCTCTCTTTATTCGGCAGCACAATTACGAATTCCGTTCGGGACCAACTTTTCCTCACTTTTCACAATGTCCTGGGTGAAGTGTATTTATGCAGAGC-GGGGGGCCCTCTCCTTTGCTTGACACTTGGATAATTGGGTTGTCCCGGCGAATTCGCAGGCCCATTCCCCCAGGCAACTTGGAAATGCACCAGGGACGGGGGCCAGAAATAATAACTTTTGGTATCCTAACTCGTTTCTCCTCCTTTCGTGTGCTGCATTGGCCGGGACTCCAACGCGCAATTTGCCTGGCAAAGTGTGGGCCCAATTTTCGATGCGGGACTGTGACAGTAATTTGCTCTGTGTTTTAATCTCGTTTAGAGCAAGCTCATAAATAATTATTAGCTCGCTCTTCCACCGTCGGAAACTAAGTTTGGTCGCTACATGTCACCCCAGCGAAAGAATCTTCCCAACTTCCCAATTATGCAACGGAGCCAGGCTAGTTAAGCTATTTTCTTACTTGCGCAAGATTTCACTCTCTCCGACGGAAATATTATATTTCCGGTCTATTTTGGCAGGGGAAAATTCCGTTCCTGCTTTTCGGATTAAAGGTGCACTCGAAAAAGGCGCACCTCAAACACGACGCAAATGAAATATCGCCGTGAATGAATAACTTGCTTGGAAATTCCTGCATTTTTTAGCATCTCCAACAAATGTGATGAAAGACACGTCAATCGAAAGTTAGCCCTAACTCGGAAGTATTTATGTATTTATCTCGGAATTAATACTATTCTGTCCACATTTGATTCGTGCACCTTAAATATTTATATTAATAAGATTTTCTCTACTTTCCGAAAAGGTCGGGGATTTTTTCCCGCTCCGAGTTGTACAAAAGTAAATTAGGATGGAGTCGGAAAATGACTTAGGGTTAGTCTAATTGCGCTGCATTGTTGAAAACTG------AGAGGTTTTAATATTCTTCTTTAAAATGATCTAGTCAATTAATTTGACAACCGTGGAATGCGATTAAATGCACCTGTCATGCTTCCTTCATCGGGAAGGAAAGTTTCCCACATTAAAGTATTACTTTTTACATTAAAGTATTTAAAAAGGAGTTCTCCAAACAT
Nroanensis_N_CarversGap_N928 TCCACAAGAGCGTACGGGTCGGCATAAAGACGCCGCATAAGCAAACACGATTATTCAATGCGTAAGCCTTTAAAATATGCGACCACCTTCGCTCTATTTGTCCGCTCACTTCAAATCTCACCCTTGGAGAAATGGCGTTCCGGAAATGCTCCAATAAAATAATCGATACATCCACTGGCAGCCATTCTGAAAAAGAAAAAAGAAGAAGAAAAAACGCTTGACCATAAATACTATTT-GGGGGAGGAAGTTCCGGACCCAAGAACAACCTGTCAATAAAAGAGCAATTTTATCATTAGTTGTTGGTAGGAGGGAAAGAAGGCAAATCTTCGTCTGTGGGTGGAAGAAGAAGGGATAGATAAAAAAAAAGAAGAAAATAATAC-AAAAAAATAGAAGGCAGACAAAAATAAAGGTTAACCTGACTAAACAGCAGTCACTTTTATTTTCTCTCTTTATTCGGCAGCACAATTACGAATTCCGTTCGGGACCAACTTTTCCTCACTTTTCACAATGTCCTGGGTGAAGTGTATTTATGCAGAGCGGGGGGGCCCTCTCCTTTGCTTGACACTTGGATAATTGGGTTGTCCCGGCGAATTCGCAGGCCCATTCCCCCAGGCAACTTGGAAATGCACCAGGGACGGGGGCCAGAAATAATAACTTTTGGTATCCTAACTCGTTTCTCCTCCTTTCGTGTGCTGCATTGGCCGGGACTCCAACGCGCAATTTGCCTGGCAAAGTGTGGGCCCAATTTTCGATGCGGGACTGTGACAGTAATTTGCTCTGTGTTTTAATCTCGTTTAGAGCAAGCTCATAAATAATTATTAGCTCGCTCTTCCACCGTCGGAAACTAAGTTTGGTCGCTACATGTCACCCCAGCGAAAGAATCTTCCCAACTTCCCAATTATGCAACGGAGCCAGGCTAGTTAAGCTATTTTCTTACTTGCGCAAGATTTCACTCTCTCCGACGGAAATATTATATTTCCGGTCTATTTTGGCAGGGGAAAATTCCGTTCCTGCCTTTTGGATTAAAGGTGCACTCGAAAAAGGCGCACCTCAAACACGACGCAAATGAAATATCGTCATGAATGAATAACTTGCTTGGAAATTCCTGCATTTTTTAGCATCTCCAACAAATGTGATGAAAGACACGTCAATCGAAAGTTAGCCCTAACTCGGAAGTATTTATGTATTTATCTCGGAATTAATACTATTCTGTCCACATTTGATTCGTGCACCTTAAATATTTATATTAATAAGATTTTCTCTACTTTCCGAAAAGGTCGGGGATTTTTTCCTGCTCCGAGTTGTACAAAAGTAAATTAGGATGGAGTCGGAAAATGACTTAGGGTTAGTCTAATTGCGATGCATTGTTGAAAACTT------AGATGTTTTAATATTCTTCTTTAAAATGATCTGGTCAATTAATTTGACAACCGTGGAATGCGATTAAATACACCTGTCATGCTTCCTTCATCGGGAAGGAAAGTTTCCCACATTAAAGTATTACTTTTTACATTAAAGTATTTAAAAAGGAGTTCTCCAAACAT
Nroanensis_RoanHighBluff_N762 TCCACAAGAGCGTACGGGTCGGCATAAAGACGCCGCATAAGCAAACACGATTATTCAATGCGTAAGCCTTTAAAATATGCGACCACCTTCGCTTTATTTGTCCGCTCACTTCAAATCTCACCCTTGGAGAAATGGCGTTCCGGAAATGCTCCAATAAAATAATCGATACATCCACTGGCAGCCATTCTGAAAAAGAAAAAAGAAGAAGAAAAAACGCTTGACCATAAATACTATTT-GGGGGAGGAAGTTCCGGACCCAAGAACAACCTGTCAATAAAAGAGCAATTTTATCATTAGTTGTTGGTAGGAGGGAAAGAAGGCAAATCTTCGTCTGTGGGTGGAAGAAGAAGGGATAGAT--AAAAAAAAAAGAAAATAATAC-AAAAAAATAGAAGGCAGACAAAAATAAAGGTTAACCTGACTAAACAGCAGTCACTTTTATTTTCTCTCTTTATTCGGCAGCACAATTACGAATTCCGTTCGGGACCAACTTTTCCTCACTTTTCACAATGTCCTGGGTGAAGTGTATTTATGCAGAGCGGGGGGGCCCTCTCCTTTGCTTGACACTTGGATAATTGGGTTGTCCCGGCGAATTCGCAGGCCCATTCCCCCAGGCAACTTGGAAATGCACCAGGGACGGGGGCCAGAAATAATAACTTTTGGTATCCTAACTCGTTTCTCCTCCTTTCGTGTGCTGCATTGGCCGGGACTCCAACGCGCAATTTGCCTGGCAAAGTGTGGGCCCAATTTTCGATGCGGGACTGTGACAGTAATTTGCTCTGTGTTTTAATCTCGTTTAGAGCAAGCTCATAAATAATTATTAGCTCGCTCTTCCACCGTCGGAAACTAAGTTTGGTCGCTACATGTCACCCCAGCGAAAGAATCTTCCCAACTTCCCAATTATGCAACGGAGCCAGGCTAGTTAAGCTATTTTCTTACTTGCGCAAGATTTCACTCTCTCCGACGGAAATATTATATTTCCGGTCTATTTTGGCAGGGGAAAATTCCGTTCCTGCCTTTTGGATTAAAGGTGCACTCGAAAAAGGCGCACCTCAAACACGACGCAAATGAAATATCGTCATGAACGAATAACTTGCTTGGAAATTCCTGCATTTTTTAGCATCTCCAACAAATGGGATGAAAGACACGTCAATCGAAAGTTAGCCCTAACTCGGAAGTATTTATGTATTTATCTCGGAATTAATACTCCTCTGTCCACATTTGATTCGTTCACCTTAAATATTTATATTAATAAGATTTTCTCTACTTTCCGAAAAGGTCGGGGATTTTTTCCTGCTTCGAGTTGTACAAAAGTAAATTAGGATGGAGTTGGAAAATGACTTAGGGTTAGTCTAATTGCGCTGCATTATTGAAAACTGAGTGTTAGATGTTTTAATATTCTTCTTTAAAATGATCTGGTCAATTAATTTGACAACCGTGGAATGCAATTAAATACATCTGTCATGTTTCCTTCATCAGGGAGGAAAGTTTCACACCTTAAAGTATTACTTTTTACGTTAAAGTATTTAAAAAGGAGTTATTTA-----
Nsheari_Cohutta_N826 TCCACAAGAGCGTACGGGTCGGCATAAAGACGCCGCATAAGCAAACACGATTATTCAATGCGTAAGCCTTTAAAATATGCGACCACCTTCGCTTTATTTGTCCGCTCACTTCAAATCTCACCCTTGGAGAAATGGCGTTCCGGAAATGCTCCAATAAAATAATCGATACATCCACTGGCAGCCATTCTGAGAAAGAAAAAAGAAGAAGAAAAAACGCTTGACCATAAATACTATTTGGGGGGAGGAAGTTCCGAACCCAAGAACAACCTGTCAATAAAAGAGCAATTTTATCATTAGTTGTTGGTAGGAGGGAAAGAAGGCAAATCTTCGTCTGTGGGTGGAAGAAGAAGGGATAGATAAAAAAAAAGAAGAAGAAAATACAAAAAAAATAGAAGGCAGACAAAAATAAAGGTTAACCTGACTAAACAGCAGTCACTTTTATTTTCTCTCTTTATTCGGCAGCACAATTACGAATTCCGTTCGGGACCAACTTTTCCTCACTTTTCACAATGTCCTGGGTGAAGTGTATTTATGCAGAGC-GGGGGGCCCTCTCCTTTGCTTGACACTTGGATAATTGGGTTGTCCCGGCGAATTCGCAGGCCCATTCCCTCAGGCAACTTGGAAATGCACCAGGGACGGGGGCCAGAAATAATAACTTTTGGTATCCTAACTCGTTTCTCCTCCTTTCGTGTGCTGCATTGGCCGGGACTCCAACGCGCAATTTGCCTGGCAAAGTGAGGGCCCAATTTTCGATGCGGGACTGTGACAGTAATTTGCTCTGTGTTTTAATCTCGTTTAGAGCAAGCTCATAAATAATTATTAGCTCGCTCTTCCACCGTCGGAAACTAAGTTTGGTCGCTACATGTCACCCCAGCGAAAGAATCTTCCCAACTTCCCAATTATGCAACGGAGCCAGGCTAGTTAAGCTATTTTCTTACTTGCGCAAGATTTCACTCTCTCCGACGGAAATATTATATTTCCGGCCTATTTTGGCAGGGGGAAATTCCGTTCCTGCCTTTTGGATTAAAGGTGCACTCGAAAAAGGCGCACCTCAAACACGACGCAAATGAAATATCGCTATGAATGAATAACTTGCTTGGAAATTCCTGCATTTTTTAGCATTTCCAACAAATGTGATGAAAGACACGTCAATCGAAAGTTAGCCCTAACTCGGAAGTATTTATGTATTTATCTCGGAATTAATACTCTTCTGTCCACATTTGATTCATCCTCCTCAAATATTTATATTAATAAGATTTTCTCTACT------AAAGGTCGAGGATTTTTTCCTGCTCCGAGTTGTACCAAAGTAAATTAGGGTGGAGTTTGAAAATGACTTAGGGTTAGTTTAATTGCCCTGCATTATTGAAAACTGAGTATTAGATGTTTTAATATTCTTCTTTAAAATGATTTGGTCAATTAATTTGACAACCGTGGAATGCGATTAAATACACCTGTCATGTTTCCTTCATAAGGAAGGAAGTGTTCACACATTTAAGCATTATTTTTTACATTAAAGTATTTAAAAAGGAGTTCTCCAAACAT
Nstupkai_BlowholeWOS_N285 TCCACAAGAGCGTACGGGTCGGCATAAAGACGCCGCATAAGCAAACACGATTATTCAATGCGTAAGCCTTTAAAATATGCGACCACCTTCGCTTTATTTGTCCGCTCACTTCAAATCTCACCCTTGGAGAAATGGCGTTCCGGAAATGCTCCAATAAAATAATCGATACATCCACTGGCAGCCATTCTGAAAAAGAAAAAAGAAGAAGAAAAAACGCTTGACCATAAATACTATTTGGGGGGAGGAAGTTCCGGACCCAAGAACAACCTGTCAATAAAAGAGCAATTTTATCATTAGTTGTTGGTAGGAGGGAAAGAAGGCAAATCTTCGTCTGTGGGTGGAAGAAGAAGGGATAGATAAAAAAAAAGAAGAAGAAAATACAAAAAAAATAGAAGGCAGACAAAAATAAAGGTTAACCTGACTAAACAGCAGTCACTTTTATTTTCTCTCTTTATTCGGCAGCACAATTACGAATTCCGTTCGGGACCAACTTTTCCTCACTTTTCACAATGTCCTGGGTGAAGTGTATTTATGCAGAGCGGGGGGGCCCTCTCCTTTGCTTGACACTTGGATAATTGGGTTGTCCCGGCGAATTCGCAGGCCCATTCCCCCAGGCAACTTGGAAATGCACCAGGGACGGGGGCCAGAAATAATAACTTTTGGTATCCTAACTCGTTTCTCCTCCTTTCGTGTGCTGCATTGGCCGGGACTCCAACGCGCAATTTGCCTGGCAAAGTGAGGGCCCAATTTTCGATGCGGGACTGTGACAGTAATTTGCTCTGTGTTTTAATCTCGTTTAGAGCAAGCTCATAAATAATTATTAGCTCGCTCTTCCACCGTCGGAAACTAAGTTTGGTCGCTACATGTCACCCCAGCGAAAGAATCTTCCCAACTTCCCAATTATGCAACGGAGCCAGGCTAGTTAAGCTATTTTCTTACTTGCGCAAGATTTCACTCTCTCCGACGGAAATATTATATTTCCGGCCTATTTTGGCAGGGGGAAATTCCGTTCCTGCCTTTTGGATTAAAGGTGCACTCGAAAAAGGCGCACCTCAAACACGACGCAAATGAAATATCGCTATAAATGAATAACTTGCTTGGAAATTCCTGCATTTTTTAGCATCTCCAACAAATGTGATGAAAGACACGTCAATCGAAAGTTAGCCCTAACTCGGAAGTATTTATGTATTTATCTCGGAATTAATACTCTTCTGTCCACATTTGATTCGTGCTCCTCAAATATTTATATTAATAAGATTCTCTCTACTTTCCGAAAAGGTCGAGG-TTTTTTCCTGCTCCGAGTTGTACCAAAGTAAATTAGGATGGAGTCGGAAAATGTCTTAGGGTTAGTCTAATTGCCCTGCATTATTGAAAACTGAGTATTAGATGTTTTAATATTCTTCTTTAAAATGATTTGGTCAATTAATTTGACAACAGTGGAATGCGATTAAATACACCTGTCATGTTTCCTTCACAAGG---------------------------------------------------------------------
Nstupkai_LittleRiver_N293 --------------------------------CCGCATAAGCAAACACGATTATTCAATGCGTAAGCCTTTAAAATATGCGACCACCTTCGCTTTATTTGTCCGCTCACTTCAAATCTCACCCTTGGAGAAATGGCGTTCCGGAAATGCTCCAATAAAATAATCGATACATCCACTGGCAGCCATTCTGAAAAAGAAAAAA--AGAAGAAAAAACGCTTGACCATAAATACTATTTGGGGGGAGGAAGTTCCGGACCCAAGAACAACCTGTCAATAAAAGAGCAATTTTATCATTAGTTGTTGGTAGGAGGGAAAGAAGGCAAATCTTCGTCTGTGGGTGGAAGAAGAAGGGATAGATAAAAAAAAAGAAGAAGAAAATACAAAAAAAATAGAAGGCAGACAAAAATAAAGGTTAACCTGACTAAACAGCAGTCACTTTTATTTTCTCTCTTTATTCGGCAGCACAATTACGAATTCCGTTCGGGACCAACTTTTCCTCACTTTTCACAATGTCCTGGGTGAAGTGTATTTATGCAGAGCGGGGGGGCCCTCTCCTTTGCTTGACACTTGGATAATTGGGTTGTCCCGGCGAATTCGCAGGCCCATTCCCCCAGGCAACTTGGAAATGCACCAGGGACGGGGGCCAGAAATAATAACTTTTGGTATCCTAACTCGTTTCTCCTCCTTTCGTGTGCTGCATTGGCCGGGACTCCAACGCGCAATTTGCCTGGCAAAGTGAGGGCCCAATTTTCGATGCGGGACTGTGACAGTAATTTGCTCTGTGTTTTAATCTCGTTTAGAGCAAGCTCATAAATAATTATTAGCTCGCTCTTCCACCGTCGGAAACTAAGTTTGGTCGCTACATGTCACCCCAGCGAAAGAATCTTCCCAACTTCCCAATTATGCAACGGAGCCAGGCTAGTTAAGCTATTTTCTTACTTGCGCAAGATTTCACTCTCTCCGACGGAAATATTATATTTCCGGCCTATTTTGGCAGGGGGAAATTCCGTTCCTGCCTTTTGGATTAAAGGTGCACTCGAAAAAGGCGCACCTCAAACACGACGCAAATGAAATATCGCTATGAATGAATAACTTGCTTGGAAATTCCTGCATTTTTTAGCATCTCCAACAAATGTGATGAAAGACACGTCAATCGAAAGTTAGCCCTAACTCGGAAGTATTTATGTATTTATCTCGGAATTAATACTCTTCTGTCCACATTTGATTCGTGCTCCTCAAATATTTATATTAATAAGATTCTCTCTACTTTCCGAAAAGGTCGAGG-TTTTTTCCTGCTCCGAGTTGTACCAAAGTAAATTAGGATGGAGTCGGAAAATGACTTAGGGTTAGTCTAATTGCCCTGCATTATTGAAAACTGAGTATTAGATGTTTTAATATTCTTCTTTAAAATGATTTGGTCAATTAATTTGACAACAGTGGAATGCGATTAAATACACCTGTCATGTTTCCTTCACAAAGAAGGAAAGTTTCACACATTAAAGCATTACTTTTTACATTAAAGTATTTAAAAAGGAGTTCTCCAAACAT
Nstygius_ObeLee_N0656 -------------------------------------------------------CAATGCGTAAGCCTTTAAAATATGCGACCACCTTCGCTTTATTTGTCCGCTCACTTCAAATCTCACCCTTGGAGAAATGGCGTTCCGGAAATGCTCCAATAAAATAATCGATACATTCACTGGCAGCCATTCTGAAAAAGAAAAAGAAAGAAGAAAAAACGCTTGACCATAAATACTATTTGGGGGGAGGAAGTTCCGGACCCAAGAACAGCCTGTCAATAAAAGAGCAATTTTATCATTAGTTGTTGGTAGGAGGGGAAGAAGGCAAATCTTCGACTGTGAGTGGAAGAAAAAGGGATAGATAAAAAAGGAGAAGAAAATAATACAAAATAAATAGAAGGCAGACAAAAATAAAGGTTAACCTGACTAAACAGCAGTCACTTTTATTTTCTCTCTTTATTCGGCAGCACAATTACGAATTCCGTTCGGGACCAACTTTTCCTCACTTTTCACAATGTCCTGGGTGAAGTGTATTTATGCAGAGCGGGGGGGGGCTTTCCTTTGCTTGACACTTGGATAATTGGGTTGTCCCGGCGAATTCGCAGGCCCATTCCCCCAGGCAACTTCGAAATGCACCAGGGACGGGGGCCAGAAATAATAACTTTTGGTATCCTAACTCGTTTCTCCTCCTTTCGTGTGCTGCATTGGCTGGGACTCCAACGCGCAATTTGCCTGGCAAAGTGTGGGCCCAATTTTCGATGCGGGACTGTGACAGTAATTTGCTCTGTGTTTTAATCTCGTTTAGAGCAAGCTCATAAATAATTATTAGCTCGCTCTTCCACCGTCGGAAACTAAGTTTGGTCGCTGCATGTCACCCTAGCGAAAGAATCTTCCCAACTTCCCAATTATGCAACGGAGCCAGGCTAGTTAAGCTATTTTCTTACTTGCGCAAGATTTCACTCTCTCCGACGGAAATATTATATTTCCGGCCTATTTTGGCAGGGGGAAATTCCGTTCCTGCCTTTTGGATTAAAGGTGCACTCGAAAAAGGCGCACCTCAAACACGACGCAAATGAAATATCGCTATGAATGAATAACTTGCTTGGAAATTCCTGCATTTTTTAGCATCTCCAACAAATGTGATGAAAGACACGTCAATCGAAAGTTAGCTCTAACTCGGAAGTATTTATGTATTTATCTCGGAATTAATACTCCTCTGTCCACATTTGATTCGTGCTCCTTAAATATTTATATTAATAACATTTTCTCTACTTTCCGAGAAGGTCGAGGATTTTTTCCTGCTTCGAGTTGCACAAAAGTAAATTAGTATGGAGTCAGAAAATGACTTAGGGTTAGTCTAATTGCTCTGAATGATTGAAAACTGAGTATTAGATATTTTAATATTCTTCTTTAAAATGATCTGGTAAATTAATTTGACAACCGTGGTGTGCGATTAAATAGACCTGTCATATTTCCTTCATTAGGAATGAAAGTTTCTCACATTAAAGTATTATTTTTTACATTAAAGTATTTAAAAAGGAGTTCTCCAAACAT
Nstygius_RavenB_N1022 TCCACAAGAGCGTACGGGTCGGCATAAAGACGCCGCATAAGCAAACACGATTATTCAATGCGTAAGCCTTTAAAATATGCGACCACCTTCGCTTTATTTGTCCGCTCACTTCAAATCTCACCCTTGGAGAAATGGCGTTCCGGAAATGCTCCAATAAAATAATCGATACATTCACTGGCAGCCATTCTGAAAAAGAAAAAGAAAGAAAAAAAATCGCTTGACCATAAATACTATTTGGGGGGAGGAAGTTCCGGACCCAAGAACAGCCTGTCAATAAAAGAGCAATTTTATCATTAGTTGTTGGTAGGAGGGGAAGAAGGCAAATCTTCGACTGTGAGTGGAAGAAAAAGGGATAGATAAAAAAGGAGAAGAAAATAATACAAAATAAATAGAAGGCAGACAAAAATAAAGGTTAACCTGACTAAACAGCAGTCACTTTTATTTTCTCTCTTTATTCGGCAGCACAATTACGAATTCCGTTCGGGACCAACTTTTCCTCACTTTTCACAATGTCCTGGGTGAAGTGTATTTATGCAGAGCGGGGGGGGGCTTTCCTTTGCTTGACACTTGGATAATTGGGTTGTCCCGGCGAATTCGCAGGCCCATTCCCCCAGGCAACTTCGAAATGCACCAGGGACGGGGGCCAGAAATAATAACTTTTGGTATCCTAACTCGTTTCTCCTCCTTTCGTGTGCTGCATTGGCCGGGACTCCAACGCGCAATTTGCCTGGCAAAGTGTGGGCCCAATTTTCGATGCGGGACTGTGACAGTAATTTGCTCTGTGTTTTAATCTCGTTTAGAGCAAGCTCATAAATAATTATTAGCTCGCTCTTCCACCGTCGGAAACTAAGTTTGGTCGCTGCATGTCACCCTAGCGAAAGAATCTTCCCAACTTCCCAATTATGCAACGGAGCCAGGCTAGTTAAGCTATTTTCTTACTTGCGCAAGATTTCACTCTCTCCGACGGAAATATTATATTTCCGGCCTATTTTGGCAGGGGGAAATTCCGTTCCTGCCTTTTGGATTAAAGGTGCACTCGAAAAAGGCGCACCTCAAACACGACGCAAATGAAATATCGTTATGAATGAATAACTTGCTTGGAAATTCCTGCATTTTTTAGCATCTCCAACAAATGTGATGAAAGACACGTCAATCGAAAGTTAGCTCTAACTCGGAAGTATTTATGTCTTTATCTCGGAATTAATACTCCTCTGTCCACATTTGATTCGTGCTCCTTAAATATTTATATTAATAACATTTTCTCTACTTTCCGAGAAGGTCGAGGATTTTTTCCTGCTCCGAGTTGCACAAAAGTAAATTAGTATGGAGTCAGAAAATGACTTAGGGTTAGTCTAATTGCTCTGAATGATTGAAAACTGAGTATTAGATATTTTAATATTCTTCTTTAAAATGATCTGGTAAATTAATTTGACAACCGTGGTGTGCGATTAAATAGACCTGTCATATTTCCTTCATTAGGAATGAAAGTTTCTCACATTAAAGTATTATTTTTTACATTAAAGTA------------------------
Ntempletoni_BaldMtns_N950 ------AGAGCGTACGGGTCGGCATAAAGACGCCGCATAAGCAAACACGATTATTCAATGCGTAAGCCTTTAAAATATGCGACCACCTTCGCTTTATTTGTCCGCTCACTTCAAATCTCACCCTTGGAGAAATGGCGTTCCGGAAATGCTCCAATAAAATAATCGATACATCCACTGGCAGCCATTCTGAAAAAGAAAAAAGAAGAAAAAAAAACGCTTGACCATAAATACTATTTGGGGGGAGGAAGTTCCGGACCCAAGAACAACCTGTCAATAAAAGAGCAATTTTATCATTAGTTGTTGGTAGGAGGGAAAGAAGGCAAATCTTCGTCTGTGGGTGGAAGAA---GGGATAGAT-AAAAAAAAGAAGAAAATAATAC-AAAAAAATAGAAGGCAGACAAAAATAAAGGTTAACCTGACTAAACAGCAGTCACTTTTATTTTCTCTCTTTATTCGGCAGCACAATTACGAATTCCGTTCGGGACCAACTTTTCCTCACTTTTCACAATGTCCTGGGTGAAGTGTATTTATGCAGAGCGGGGGGGCCCTCTCCTTTGCTTGACACTTGGATAATTGGGTTGTCCCGGCGAATTCGCAGGCCCATTCCCTCAGGCAACTTGGAAATGCACCAGGGACGGGGGCCAGAAATAATAACTTTTGGTATCCTAACTCGTTTCTCCTCCTTTCGTGTGCTGCATTGGCCGGGACTCCAACGCGCAATTTGCCTGGCAAAGTGTGGGCCCAATTTTCGATGCGGGACTGTGACAGTAATTTGCTCTGTGTTTTAATCTCGTTTAGAGCAAGCTCATAAATAATTATTAGCTCGCTCTTCCACCGTCGGAAACTAAGTTTGGTCGCTACATGTCACCCCAGCGAAAGAATCTTCCCAACTTCCCAATTATGCAACGGAGCCAGGCTAGTTAAGCTATTTTCTTACTTGCGCAAGATTTCACTCTCTCCGACGGAAATATTATATTTCCGGCCTATTTTGGCAGGGGGAAATTCCGTTCCTGCCTTTTGGATTAAAGGTGTACTCGAAAAAGGCGCACCTCAAACACGACGCAAATGAAATATCGCTATGAATGAATAACTTGCTTGGAAATTCCTGCATTTTTTAGCATCTCCAACAAATGTGATGAAAGACACGTCAATAGAAAGTTAGCCCTAACTCGGAAGTATTTATGTATTTATCTCGGAATTAATACTCTTCTGTCCGCATTTGATTCGTGCTTCTTAAATATTTATATTAATAAGATTTTCTCTACTTTCCGAAAAGGTCGAGGATTTTTTCCTGCTCCGAGTTGTACAAAAGTAAATTAGGATGGAGTCGGAAAATGACTTAGGGTTAGTCTAATTGCGCTGCATTATTGAAAACTGAGTATTAGATGTTTTAATATTCTTCTTTAAAATGATCTGGTCAATTAATTTGACAACCGTGGAGTGCGATGAAATACACCTGTCATGTTTCCTTCATCAGGAAGGAAAATTTCCCACATTAAAGTA--------------------TTTAAAAAGGAGTTCTCCAAACAT
Ntempletoni_ClarksCreek_N945 TCCACAAGAGCGTACGGGTCGGCATAAAGACGCCGCATAAGCAAACACGATTATTCAATGCGTAAGCCTTTAAAATATGCGACCACCTTCGCTTTATTTGTCCGCTCACTTCAAATCTCACCCTTGGAGAAATGGCGTTCCGGAAATGCTCCAATAAAATAATCGATACATCCACTGGCAGCCATTCTGAAAAAGAAAAAAGAAGGAAAAAAAACGCTTGACCATAAATACTATTTGGGGGGAGGAAGTTCCGGACCCAAGAACAACCTGTCAATAAAAGAGCAATTTTATCATTAGTTGTTGGTAGGAGGGAAAGAAGGCAAATCTTCGTCTGTGGGTGGAAGAA---GGGATAGATAAAAAAAAAGAAGAAAATAATAC-AAAAAAATAGAAGGCAGACAAAAATAAAGGTTAACCTGACTAAACAGCAGTCACTTTTATTTTCTCTCTTTATTCGGCAGCACAATTACGAATTCCGTTCGGGACCAACTTTTCCTCACTTTTCACAATGTCCTGGGTGAAGTGTATTTATGCAGAGCGGGGGGGCCCTCTCCTTTGCTTGACACTTGGATAATTGGGTTGTCCCGGCGAATTCGCAGGCCCATTCCCTCAGGCAACTTGGAAATGCACCAGGGACGGGGGCCAGAAATAATAACTTTTGGTATCCTAACTCGTTTCTCCTCCTTTCGTGTGCTGCATTGGCCGGGACTCCAACGCGCAATTTGCCTGGCAAAGTGTGGGCCCAATTTTCGATGCGGGACTGTGACAGTAATTTGCTCTGTGTTTTAATCTCGTTTAGAGCAAGCTCATAAATAATTATTAGCTCGCTCTTCCACCGTCGGAAACTAAGTTTGGTCGCTACATGTCACCCCAGCGAAAGAATCTTCTCAACTTCCCAATTATGCAACGGAGCCAGGCTAGTTAAGCTATTTTCTTACTTGCGCAAGATTTCACTCTCTCCGACGGAAATATTATATTTCCGGCCTATTTTGGCAGGGGGAAATTCCGTTCCTGCCTTTTGGATTAAAGGTGTACTCGAAAAAGGCGCACCTCAAACACGACGCAAATGAAATATCGCTATGAATGAATAACTTGCTTGGAAATTCCTGCATTTTTTAGCATCTCCAACAAATGTGATGAAAGACACGTCAATCGAAAGTTAGCCCTAACTCGGAAGTATTTATGTATTTATCTCGGAATTAATACTCTTCTGTCCGCATTTGATTCGTGCTTCTTAAATATTTATATTAATAAGATTTTCTCTACTTTCCGAAAAGGTCGAGGATTTTTTCCTGCTCCGAGTTGTACAAAAGTAAATTAGGATGGAGTCGGAAAATGACTTAGGGTTAGTCTAATTGCGCTGCATTATTGAAAACTGAGTATTAGATGTTTTAATATTCTTCTTTAAAATGATCTGGTCAATTAATTTGACAACCGTGGAGTGCGATTAAATACACCTGTCATGTTTCCTTCATCAGGAAGGAAAATTTCCCACATTAAAGTATTACTTTTTACATT------------------------------
Ntempletoni_ScronceCreekRd_N1223 TCCACAAGAGCGTACGGGTCGGCATAAAGACGCCGCATAAGCAAACACGATTATTCAATGCGTAAGCCTTTAAAATATGCGACCACCTTCGCTTTATTTGTCCGCTCACTTCAAATCTCACCCTTGGAGAAATGGCGTTCCGGAAATGCTCCAATAAAATAATCGATACATCCACTGGCAGCCATTCTGAAAAAGAAAAAAGAAGGAAAAAAAACGCTTGACCATAAATACTATTTGGGGGGAGGAAGTTCCGGACCCAAGAACAACCTGTCAATAAAAGAGCAATTTTATCATTAGTTGTTGGTAGGAGGGAAAGAAGGCAAATCTTCGTCTGTGGGTGGAAGAA---GGGATAGAT-AAAAAAAAGAAGAAAATAATACAAAAAAAATAGAAGGCAGACAAAAATAAAGGTTAACCTGACTAAACAGCAGTCACTTTTATTTTCTCTCTTTATTCGGCAGCACAATTACGAATTCCGTTCGGGACCAACTTTTCCTCACTTTTCACAATGTCCTGGGTGAAGTGTATTTATGCAGAGCGGGGGGGCCCTCTCCTTTGCTTGACACTTGGATAATTGGGTTGTCCCGGCGAATTCGCAGGCCCATTCCCTCAGGCAACTTGGAAATGCACCAGGGACGGGGGCCAGAAATAATAACTTTTGGTATCCTAACTCGTTTCTCCTCCTTTCGTGTGCTGCATTGGCCGGGACTCCAACGCGCAATTTGCCTGGCAAAGTGTGGGCCCAATTTTCGATGCGGGACTGTGACAGTAATTTGCTCTGTGTTTTAATCTCGTTTAGAGCAAGCTCATAAATAATTATTAGCTCGCTCTTCCACCGTCGGAAACTAAGTTTGGTCGCTACATGTCACCCCAGCGAAAGAATCTTCCCAACTTCCCAATTATGCAACGGAGCCAGGCTAGTTAAGCTATTTTCTTACTTGCGCAAGATTTCACTCTCTCCGACGGAAATATTATATTTCCGGCCTATTTTGGCAGGGGGAAATTCCGTTCCTGCCTTTTGGATTAAAGGTGTACTCGAAAAAGGCGCACCTCAAACACGACGCAAATGAAATATCGCTATGAATGAATAACTTGCTTGGAAATTCCTGCATTTTTTAGCATCTCCCACAAATGTGATGAAAGACACGTCAATCGAAAGTTAGCCCTAACTCGGAAGTATTTATGTATTTATCTCGGAATTAATACTCTTCTGTCCGCATTTGATTCGTGCTTCTTAAATATTTATATTAATAAGATTTTCTCTACTTTCCGAAAAGGTCGAGGATTTTTTCCTGCTCCGAGTTGTACAAAAGTAAATTAGGATGGAGTCGGAAAATGACTTAGGGTTAGTCTAATTGCGCTGCATTATTGAAAACTGAGTATTAGATGTTTTAATATTCTTCTTTAAAATGATCTGGTCAATTAATTTGACAACCGTGGAGTGCGATTAAATACACCTGTCATGTTTCCTTCATCAGGAAGGAAAATTTCCCACATTAAAGTATTACTTTTTACATTAAAGTATTTAAAAAGGAGT-----------
Ntennessensis_IndianCave_N052 TCCACAAGAGCGTACGAGTCGGCATAAAGACGCCGCATAAGCAAACACGATTATTCAATGCGTAAGCCTTTAAAATATGCGACCACCTTCGCTTTATTTGTCCGCTCACTTCAAATCTCACCCTTGGAGAAATGGCGTTCCGGAAATGCTCCAATAAAATAATCGATACATCCACTGGCAGCCATTCTGAAAAAGAAAAAAGAAGAAGAAAAAACGCTTGACCATAAATACTATTTGGGGGGAGGAAGTTCCGGACCCAAGAACAACCTGTCAATAAAAGAGCAATTTTATCATTAGTTGTTGGTAGGAGGGAAAGAAGGCAAATCTTCGTCTGTGGGTGGAAGAAGAAGGGATAGATAAAAAAGAAGAAGAAAATAATAC-AAAAAAATAGAAGGCAGACAAAAATAAAGGTTAACCTGACTAAACAGCAGTCACTTTTATTTTCTCTCTTTATTCGGCAGCACAATTACGAATTCCGTTCGGGACCAACTTTTCCTCACTTTTCACAATGTCCTGGGTGAAGTGTATTTATGCAGAGC-GGGGGGCCCTCTCCTTTGCTTGACACTTGGATAATTGGGTTGTCCCGGCGAATTCGCAGGCCCATTCCCCCAGGCAACTTGGAAATGCACCAGGGACGGGGGCCAGAAATAATAACTTTTGGTATCCTAACTCGTTTCTCCTCCTTTCGTGTGCTGCATTGGCCGGGACTCCAACGCGCAATTTGCCTGGCAAAGTGTGGGCCCAATTTTCGATGCGGGACTGTGACAGTAATTTGCTCTGTGTTTTAATCTCGTTTAGAGCAAGCTCATAAATAATTATTAGCTCGCTCTTCCACCGTCGGAAACTAAGTTTGGTCGCTACATGTCACCCCAGCGAAAGAATCTTCCCAACTTCCCAATTATGCAACGGAGCCAGGCTAGTTAAGCTATTTTCTTACTTGCGCAAGATTTCACTCTCTCCGACGGAAATATTATATTTCCGGCCTATTTTGGCAGGGGAAAATTCCGTTCCTGCCTTTTGGATTAAAGGTGCACTCGAAAAAGGCGCACCTCAAACACGACGCAAATGAAATATCGCTATGAATGAATAACTTGCTTGGAAATTCCTGCATTTTTTAGCATCTCCAACAAATGTGATGAAAGACACGTCAATCGAAAGTTAGTCCTAACTCGGAAGTATTTATGTATTTATCTCGGAATTAATACTCTTCTGTCCACATTTGATTCGTGCACCTTAAATATTTATAGTAATAAGATTTTCTCTACTTTCCGAAAAAGTCGAGGATTTTTTCCTGCTCCGAGTTGTACAAAAGTAAATTAGGATGGAGTCGGAAAATGACGTAGGGTTAGTCTAATTGCGCTGCATTATTGAAAACTGAGTATTAGATGTTTTAATATTCTTCTTTAAAATGATATGGTCAATTAATTTGACAACCGTAGAATGCGATTAAACACACCTGTCATGTTTCCTTCAACAGGAAGGAAAGTTTCCCA------------------------------------------------------
Ntennessensis_Watauga_N1046 ------------------------------------------------------------------------------------------------------------------------------------------------------------------------------------------------------------------------------------------------------------------------------------------------------------------------------------------------------------------------------------------------------------------------------------------------------------------------------------------------------------------------------------------------------------------------------------------------TGGGTTGTCCCGGCGAATTCGCAGGCCCATTCCCCCAGGCAACTTGGAAATGCACCAGGGACGGGGGCCAGAAATAATAACTTTTGGTATCCTAACTCGTTTCTCCTTCTTTCGTGTGCTGCATTGGCCGGGACTCCAACGCGCAATTTGCCTGGCAAAGTGTGGGCCCAATTTTCGATGCGGGACTGTGACAGTAATTTGCTCTGTGTTTTAATCTCGTTTAGAGCAAGCTCACAAATAATTATTAGCTCGCTCTTCCACCGTCGGAAACTAAGTTTGGTCTCTACATGTCACCCCAGCGAAAGAATCTTCCCAACTTCCCAATTATGCAACGGAGCCAGGCTAGTTAAGCTATTTTCTTACTTGCGCAAGATTTCACTCTCTCCGACGGAAATATTATATTTCCGGCCTATTTTGGCAGGGGAAAATTCCGTTCCTGCCTTTTGGATTAAAGGTGCACTCGAAAAAAGCGCACCTCAAACACGACGCAAATGAAATATCGCTATGAATGAATAACTTGCTTGGAAATTCCTGCATTTTTTAGCATCTCCAACAAATGTGATGAAAGACACGTCAATCGAAAGTTAGTCCTAACTCGGA-------------------------------------------------------------------------------------------------------------------------------------------------------------------------------------------------------------------------------------------------------------------------------------------------------------------------------------------------------------------------------------
